# Supplementary material for: A modified shuffled frog leaping algorithm with inertia weight
Source: Sci Rep. 2024 Feb 20;14:4146. doi: 10.1038/s41598-024-51306-1 (PMC11224354; doi:10.1038/s41598-024-51306-1)
Supplement: Supplementary file 1 — Supplementary Information. [file 41598_2024_51306_MOESM1_ESM.zip › data/F2/MSFLA_L_16.xls]

## Sheet: Sheet1
-0.168239	-0.443705	-0.000567368	-0.0571106	0.469248	-0.150315	0.471189	0.0705897	0.873957	-0.25486	0.183331	-0.0711371	-0.100871	0.0888259	-0.29952	-0.0177393	0.0384764	0.0239661	-0.347127	-0.0015677	-0.0280553	0.136544	0.241461	-0.0434674	-0.169848	-0.180288	-0.128415	-1.485	0.010391	0.637727	7.19354
0.0307724	-0.024941	-0.00213377	-0.000841081	-0.00761268	0.00121843	-0.00717072	-0.0213632	0.00360758	0.00141534	-0.000254738	-0.0172274	-0.00214668	0.0194847	-0.0252337	-0.00305254	0.0226381	0.00332687	-0.0279902	-0.0704901	0.0302094	0.0128194	-0.0185109	2.3081e-05	-0.0323396	0.000386785	-0.0143502	-0.00144642	-0.0494445	0.00948783	0.46194
-2.22596e-05	-0.00417568	0.00319961	-0.000311465	0.00128596	0.000657895	-0.0011141	0.00119984	0.000153095	6.42878e-05	0.000357577	0.00195957	0.000485264	0.000424764	0.00304884	0.00442092	0.00223884	-0.00143279	-0.000136611	-0.00379939	-0.00735043	0.000242711	0.00123116	-0.00318885	0.00216516	-0.000215879	-0.000331225	-0.00556246	0.00123707	0.00111903	0.0531327
0.000375005	-1.69766e-05	0.000470914	-0.000280907	-2.41911e-05	-0.000135984	-0.000142077	0.000568713	-6.95882e-05	7.99784e-05	-2.81526e-05	0.000120153	-8.69853e-05	2.76329e-05	-7.19403e-05	0.000241998	0.000815089	-8.63175e-05	0.000223173	0.000159676	-7.60285e-05	1.75051e-05	1.6812e-05	6.22753e-05	0.000158731	0.000254459	-0.000205654	2.66883e-05	5.33533e-05	0.00017568	0.00507264
-1.16776e-05	-3.63756e-05	1.44263e-05	2.48459e-05	0.000111125	-1.40383e-05	-5.16336e-05	-3.74492e-06	2.43419e-06	6.01269e-06	7.34806e-06	9.1484e-07	-1.09503e-05	1.35126e-06	-9.28157e-06	-1.0166e-05	-1.55331e-06	-1.1866e-06	-2.61333e-06	-2.76174e-05	-1.58347e-05	-6.13536e-06	7.18286e-05	-5.51253e-06	-4.46054e-06	-4.94239e-05	1.17184e-05	1.1006e-05	3.18687e-06	2.95667e-05	0.00055797
2.42165e-06	3.54279e-07	5.22891e-07	8.36673e-07	1.01317e-06	3.5343e-07	-1.01638e-06	1.74594e-07	2.3186e-07	3.96735e-06	3.60017e-06	-8.71668e-07	1.4394e-06	-2.54756e-07	1.26432e-07	1.15038e-06	-2.36969e-06	-8.98979e-07	7.63879e-06	7.34446e-07	3.0028e-06	5.4481e-07	-3.06787e-06	8.49886e-07	-5.6349e-07	-1.51352e-06	-1.82868e-07	-3.24344e-06	8.26279e-07	-1.55105e-06	4.5323e-05
-5.30431e-08	-2.3024e-07	1.54109e-09	9.41092e-09	-1.19776e-08	-1.64799e-07	-1.55382e-07	7.64849e-09	2.05438e-07	-3.37855e-09	-3.53191e-08	2.03536e-09	-1.03925e-07	2.46477e-07	-6.29841e-09	-4.20547e-08	-9.20064e-08	-3.01729e-08	-1.83017e-08	-1.37266e-09	-1.17596e-07	-5.36321e-07	2.19022e-08	-6.39002e-08	7.74861e-08	-8.93305e-09	8.39151e-08	-6.90386e-08	2.0018e-07	2.36084e-07	2.83618e-06
-5.03997e-10	-8.70895e-09	-9.52889e-09	1.23506e-09	-5.07034e-09	-1.25252e-08	-1.70176e-09	2.45894e-08	5.33223e-09	5.41331e-08	2.0619e-10	-6.95098e-09	1.05523e-08	-4.77811e-08	2.53502e-08	7.05326e-09	-2.05329e-09	-2.24003e-08	-2.14252e-10	3.40335e-08	1.60901e-08	-8.70602e-09	2.86015e-08	1.30462e-09	-5.79989e-09	-6.71046e-09	-9.83749e-09	1.30748e-08	-3.38909e-09	3.18841e-09	3.76627e-07
-7.85026e-11	3.15605e-10	5.87406e-10	4.86772e-10	8.36819e-10	2.52665e-09	2.13668e-09	1.62458e-09	-1.67225e-09	-9.06471e-11	5.36046e-10	4.42535e-09	5.00693e-11	6.9009e-10	-1.06134e-09	-1.12434e-09	-6.34002e-09	-5.36757e-10	1.32341e-10	1.98274e-10	1.51526e-09	1.3292e-10	-1.43249e-09	-1.4062e-09	-4.46814e-10	4.08749e-10	-3.21257e-11	1.06282e-09	-7.02553e-11	-2.39736e-10	3.21979e-08
-9.0133e-12	3.44681e-10	2.01386e-11	-2.73305e-11	2.01668e-11	-2.1244e-11	1.8045e-10	-9.25297e-11	-2.16905e-10	-9.07004e-11	-4.64358e-11	7.76535e-11	-3.27732e-11	-2.48843e-11	1.71263e-11	1.75534e-11	4.91489e-11	6.21471e-11	2.0937e-11	-6.19621e-11	3.33171e-11	6.36019e-10	-3.16341e-11	1.36385e-11	2.13122e-10	-2.69752e-11	9.58181e-11	4.4829e-11	-6.38162e-11	-4.50874e-11	2.63804e-09
2.93346e-12	1.46755e-12	1.73119e-12	6.83033e-12	5.21561e-12	-3.33862e-12	-2.58914e-11	-1.87779e-12	3.21286e-12	-6.18557e-12	-2.98225e-11	-1.04223e-12	-2.06848e-11	-2.35286e-11	1.67466e-12	1.36277e-11	3.20303e-13	-8.26466e-12	-5.88411e-12	1.10554e-12	3.7728e-12	1.00888e-13	1.12286e-11	4.77477e-12	3.69746e-12	4.25434e-13	7.19433e-12	-2.85122e-12	9.17568e-12	-3.24225e-13	2.08185e-10
-9.58505e-13	-1.28381e-12	6.52427e-14	1.90216e-12	-5.58579e-13	1.19221e-12	1.66654e-14	5.57002e-14	-2.44417e-12	5.57572e-14	-5.24729e-13	1.48175e-13	-2.04476e-13	-2.83969e-14	-2.04841e-13	6.75299e-13	1.45731e-12	2.86587e-13	-7.39493e-14	-3.22323e-13	-7.39119e-13	-7.97187e-13	1.65485e-13	1.0663e-12	1.44891e-13	7.71475e-13	-1.91985e-13	1.64703e-12	-3.27002e-13	7.18551e-14	1.83812e-11
-5.26362e-14	-1.65036e-13	3.91715e-14	1.81941e-14	-1.15209e-14	2.1009e-13	5.17242e-15	2.0435e-14	1.20801e-13	2.22381e-15	2.97368e-14	-5.3474e-14	-2.53766e-13	-3.79494e-14	-1.15126e-13	4.25638e-15	2.81342e-14	6.75649e-14	-7.75787e-14	-2.38578e-13	-2.51651e-14	8.23865e-15	-5.41884e-14	-2.0744e-13	3.06809e-14	-8.57083e-15	-3.64706e-14	1.64413e-13	4.03829e-14	-3.38678e-14	2.16086e-12
2.62276e-15	1.69048e-14	3.48126e-15	-1.07858e-14	5.32212e-15	3.53913e-15	5.84538e-15	3.71673e-16	4.64192e-15	4.10799e-15	3.39144e-15	3.27457e-15	-3.31861e-15	-3.95653e-16	-1.14178e-15	-1.39449e-15	-8.26682e-15	-1.93138e-15	-2.39555e-15	-8.21472e-15	-1.81532e-14	-1.59684e-15	1.53086e-15	-1.80418e-15	-5.18194e-15	-4.68853e-15	1.68294e-16	-1.44976e-15	-1.35138e-15	2.59039e-15	1.29863e-13
-1.44348e-15	4.99918e-16	-1.55855e-15	-2.34737e-16	-9.58692e-19	7.43715e-16	-2.13727e-16	-1.4944e-15	-1.67784e-15	2.41436e-16	-2.74851e-17	-1.56095e-15	-1.59937e-15	1.19106e-16	1.87676e-15	3.17097e-16	1.0102e-15	-5.92636e-16	-1.0979e-16	-6.05308e-16	-2.15567e-15	1.01207e-16	5.28812e-17	-3.54092e-16	8.42627e-16	-3.30289e-16	-1.20884e-16	6.9713e-16	-6.65626e-18	-8.40752e-16	2.14297e-14
1.89137e-18	-5.45432e-17	4.97283e-17	5.44791e-18	3.00095e-16	1.74295e-17	1.97422e-18	4.19035e-18	4.5287e-17	1.22513e-18	-3.27715e-17	-1.01172e-16	-8.16533e-18	1.47121e-16	1.28395e-16	3.56617e-17	4.04221e-17	-5.81566e-17	-4.21428e-17	1.28705e-16	-2.743e-17	1.68135e-16	1.15273e-17	-8.14803e-17	-3.60059e-18	-6.41642e-18	2.61656e-17	-7.5444e-17	2.11265e-17	8.73944e-18	1.63459e-15
3.40493e-18	3.4038e-18	1.27677e-18	2.76669e-19	-2.46935e-18	-1.48852e-18	-1.65684e-18	3.57465e-19	5.07508e-18	3.38126e-19	3.04845e-18	2.36943e-18	-1.52682e-18	1.3159e-17	-1.09793e-18	-5.86612e-19	3.82604e-17	-3.18507e-18	3.48029e-19	5.54694e-18	2.57505e-18	1.64185e-18	-1.22306e-17	1.15734e-18	7.72434e-19	3.91356e-18	-8.11318e-19	6.08294e-18	-9.45184e-18	1.48024e-18	1.28993e-16
-3.48848e-19	-8.18364e-19	-8.13996e-20	1.47129e-19	2.16934e-19	1.44102e-19	2.72959e-19	3.95834e-19	-6.66758e-20	2.34591e-19	5.6195e-20	-4.77226e-19	5.56978e-20	1.29661e-19	-9.12154e-20	5.53682e-23	-4.36217e-19	-3.83409e-19	-2.39915e-19	3.35785e-20	-1.02333e-18	-1.40615e-19	-1.5158e-18	-5.04579e-19	5.30929e-20	1.89743e-20	1.49326e-19	-1.22188e-18	6.59938e-21	-2.70133e-19	9.53434e-18
2.95173e-20	-2.77924e-20	2.12556e-20	4.3852e-20	8.85455e-20	1.11949e-19	2.88031e-21	-7.4253e-21	1.73719e-20	-1.41015e-20	1.75967e-20	-6.12168e-21	-1.3174e-20	-1.46597e-20	-5.64169e-20	-3.96837e-20	3.39376e-20	-5.81161e-20	-7.60723e-20	3.41354e-20	-5.38919e-21	3.00774e-20	-5.15324e-21	-1.19171e-20	-2.94453e-20	3.30416e-20	-2.49047e-22	1.12175e-20	-7.3426e-21	-1.21767e-21	8.49656e-19
-6.96177e-22	3.95944e-21	-5.3331e-22	2.27205e-22	-1.24666e-21	-5.35117e-21	-1.37633e-22	-9.84959e-22	9.67284e-22	1.70439e-22	-4.10526e-21	-7.4847e-21	1.66818e-21	-5.11502e-21	1.51293e-21	-1.19066e-21	1.75463e-21	-7.5003e-22	2.3641e-21	2.81608e-21	1.62383e-21	-2.5814e-22	-3.35661e-21	6.1206e-22	8.96441e-21	-1.34188e-20	-2.87625e-22	-9.17236e-21	2.79306e-21	-2.88749e-21	8.64103e-20
2.09622e-22	4.59492e-22	-1.10807e-22	-8.85855e-22	2.25037e-22	9.06964e-23	-1.0674e-22	2.82935e-22	5.93244e-22	-6.7518e-23	-2.59806e-22	-3.07617e-22	6.56604e-22	2.64827e-23	3.3304e-23	1.04801e-22	2.52565e-23	-8.27121e-22	5.39122e-23	8.92834e-24	-9.70654e-23	2.48687e-22	1.37483e-22	8.01329e-23	8.92778e-22	-8.68445e-23	-1.67567e-22	7.53135e-23	-4.90546e-22	4.00749e-22	8.01294e-21
1.50907e-23	2.13112e-23	1.93086e-23	-3.1975e-22	-2.4652e-24	1.67342e-23	1.05717e-23	1.54252e-24	7.09144e-24	7.43796e-24	-2.28313e-23	-1.61226e-24	1.27633e-22	-2.94207e-24	-2.02375e-24	1.1011e-23	-1.81376e-24	3.03365e-23	6.84313e-24	-1.9716e-23	4.47259e-24	1.16553e-24	3.14775e-23	7.96869e-23	4.31628e-24	7.64139e-24	2.64218e-25	-9.93901e-24	-5.36446e-24	1.72017e-25	7.92566e-22
-5.85321e-25	1.4888e-24	8.97391e-26	2.27815e-24	1.66161e-24	-4.81129e-25	6.85834e-24	1.31237e-24	-4.7709e-25	2.01583e-24	1.22924e-24	-3.28183e-24	3.11612e-24	1.86345e-24	6.90354e-25	4.02811e-25	3.39109e-24	4.60944e-24	1.89808e-24	1.25044e-24	-9.97357e-24	1.4716e-24	-1.92558e-24	1.61205e-24	-3.60354e-24	-2.14385e-25	-2.23505e-25	-2.96638e-24	-5.81139e-25	3.03955e-24	6.45925e-23
3.98963e-25	-3.12341e-25	-1.90503e-26	-9.32149e-25	-1.78629e-25	-8.48187e-26	2.98394e-26	1.21156e-25	-1.88299e-25	-2.88065e-25	1.29724e-25	-2.04662e-26	7.37604e-27	-1.2298e-25	-9.41301e-26	-7.09585e-26	-6.10997e-25	1.07875e-25	6.31485e-26	8.86122e-25	2.55365e-26	-7.75227e-27	3.26692e-25	-3.81066e-26	5.01126e-25	3.90937e-26	-2.06618e-26	-2.78732e-25	-4.80559e-25	-2.35709e-25	6.62106e-24
-3.58062e-26	1.31966e-26	2.10433e-26	3.11496e-26	1.27639e-26	1.72769e-26	-1.49766e-26	-4.8853e-26	-9.3259e-27	-1.11309e-26	-1.41127e-27	7.10642e-27	-1.64965e-26	-1.54343e-27	-1.27383e-27	2.03286e-27	-1.09663e-26	-1.22546e-26	1.99485e-26	9.10955e-26	-6.45861e-27	2.65535e-27	-8.15123e-26	3.79656e-27	-1.07278e-27	3.78697e-26	-2.09196e-28	2.8518e-26	4.378e-26	-1.84512e-27	5.8737e-25
7.01165e-27	-1.29549e-29	-2.55857e-28	-1.55293e-27	-6.54907e-29	6.844e-29	1.74414e-27	-6.3823e-28	-6.73599e-27	-9.15471e-28	5.32575e-29	1.29244e-28	-2.24436e-28	-5.43817e-29	-8.55689e-28	9.4811e-28	-2.35935e-27	8.1301e-30	-2.30361e-27	-5.1656e-29	4.02378e-28	-7.10843e-28	-7.14879e-28	-6.04062e-28	1.02807e-27	3.80519e-28	-2.0478e-27	3.5811e-27	-2.04968e-28	2.78524e-29	3.56915e-26
-1.03688e-28	1.69151e-27	-1.33051e-28	-2.27699e-29	1.25122e-28	2.70908e-28	4.83833e-28	5.50633e-29	5.13818e-29	-1.23387e-28	9.38402e-29	4.36482e-28	-7.91024e-28	1.11995e-29	2.02944e-29	1.98747e-28	1.62634e-28	9.25404e-29	1.12224e-28	-3.59325e-28	5.24805e-29	-1.82846e-29	3.53352e-28	1.04241e-28	-6.48135e-29	2.43401e-29	3.90663e-29	2.85095e-29	-1.1837e-28	-2.90682e-29	6.17155e-27
1.85808e-30	4.07465e-30	1.55493e-30	-5.09667e-30	6.83136e-30	-1.4299e-29	9.27698e-30	-1.97647e-29	-6.93512e-30	-2.35678e-29	-3.41916e-29	-2.56666e-29	-4.35556e-30	-4.50915e-30	1.358e-31	1.414e-30	-5.08235e-30	2.06058e-30	-1.90709e-29	-2.42018e-32	2.81382e-30	3.4114e-30	6.16021e-29	6.98162e-30	3.76228e-29	6.33817e-30	-1.94388e-29	3.72928e-30	-4.38815e-30	-3.02819e-30	3.39124e-28
5.25913e-31	3.56481e-30	1.40984e-30	1.03267e-30	-1.14838e-30	3.83129e-31	2.17232e-30	-6.66514e-31	8.54187e-31	1.91062e-30	-3.64913e-31	6.42529e-31	5.08543e-32	-1.1912e-31	-1.34432e-31	-1.73932e-31	6.8866e-31	-1.45633e-31	-4.40692e-30	2.11844e-31	2.53071e-31	1.12771e-30	-3.66161e-32	7.00667e-32	7.16031e-30	-4.74945e-30	1.02716e-30	-4.3273e-30	4.46602e-31	-1.22277e-30	4.10283e-29
-1.79251e-32	-1.44196e-31	3.11147e-32	-2.13151e-31	-6.26828e-31	-2.19119e-32	2.27383e-31	2.02055e-33	-6.09027e-32	3.29118e-33	-3.24657e-31	1.42695e-32	8.10427e-32	-7.12675e-32	-9.66779e-32	-3.46423e-31	2.06225e-31	1.28332e-31	-1.8547e-31	3.61976e-31	8.65116e-33	-1.96411e-31	-4.73665e-32	1.17671e-31	-1.9391e-32	3.59355e-32	-1.50125e-32	-8.4707e-31	-2.24101e-31	-3.65905e-31	5.04258e-30
3.06064e-33	9.5079e-34	-2.75424e-33	-4.98137e-33	-3.63404e-32	-1.05504e-33	2.31052e-33	-9.26146e-34	-4.83694e-33	2.84935e-32	-1.04392e-33	-5.92164e-33	7.55216e-34	-1.78414e-33	-1.53532e-32	-1.74079e-32	-1.95839e-34	-2.03041e-32	1.10038e-32	5.23931e-33	-2.09735e-32	-5.76644e-33	-5.77446e-33	3.25515e-33	1.1261e-32	1.69843e-34	8.45921e-33	-2.45517e-32	-3.38527e-32	2.23762e-33	2.8102e-31
-9.79751e-34	-9.95518e-34	-5.89339e-34	4.11648e-34	6.20285e-34	-9.42253e-34	-2.44273e-33	-2.0206e-34	1.18622e-33	1.14793e-33	4.98312e-34	-1.48015e-34	5.48519e-34	-9.31502e-34	1.3322e-35	2.53571e-35	-4.78663e-34	-4.14453e-34	6.42766e-34	1.20022e-34	-1.95241e-34	-7.03253e-34	3.19066e-34	-3.00068e-34	-1.75912e-34	-1.51478e-34	-7.45218e-34	-3.18785e-34	-2.15886e-33	-1.0062e-34	1.85072e-32
-1.45147e-35	-7.76021e-36	-6.29323e-35	-1.07238e-35	1.22853e-35	1.53484e-34	-1.18835e-35	7.68913e-36	2.87334e-35	-4.49725e-35	1.69011e-36	-6.57406e-35	1.30066e-34	-2.28832e-34	-3.37864e-36	-8.31528e-35	-3.57386e-35	-2.60062e-35	2.61331e-35	-1.64928e-34	2.71932e-35	-1.11e-34	8.79994e-36	-4.95016e-35	1.26453e-34	8.27245e-35	1.0424e-36	-1.84297e-34	1.81722e-34	-9.15288e-35	1.98491e-33
-8.59259e-36	2.09468e-35	1.86675e-35	3.71082e-36	-2.63131e-36	5.41524e-37	2.62584e-36	5.34685e-36	-1.23078e-35	1.35487e-36	1.71129e-35	-1.63587e-35	-4.84204e-36	1.56744e-35	1.24063e-36	2.74693e-36	-2.05328e-36	-9.16892e-36	-2.40484e-36	-3.31901e-36	8.3403e-36	-8.75811e-37	4.34832e-36	5.97578e-36	-3.23949e-36	-2.39598e-35	-2.3809e-36	-2.67993e-36	2.06775e-36	-3.09324e-36	2.08609e-34
1.02877e-36	-3.44599e-37	-1.896e-36	-2.22837e-37	8.82055e-37	-1.59021e-37	-3.98021e-37	-1.35052e-37	1.64954e-36	-3.94531e-37	2.1624e-37	-4.67503e-37	5.32722e-37	1.54079e-36	-1.26216e-37	-7.14396e-36	-3.26791e-37	3.39772e-36	3.57177e-38	-6.82633e-37	-2.35451e-37	1.21792e-37	8.86477e-40	5.38635e-37	4.50825e-37	-5.43823e-37	4.1247e-37	1.18605e-37	1.85975e-38	-2.30806e-36	2.63299e-35
-4.40339e-39	-2.76906e-37	-1.03268e-38	4.63509e-38	-2.10005e-38	3.13222e-39	3.05553e-38	-3.74612e-38	8.4883e-39	-3.3902e-38	-3.41881e-38	1.14385e-37	6.80773e-38	-1.7501e-38	1.49149e-39	-8.24941e-38	-4.28588e-38	1.17306e-38	-1.5457e-37	-9.68924e-39	-1.72379e-37	2.56063e-37	-1.39867e-37	-4.8268e-39	-7.36545e-39	-1.24511e-38	-3.56919e-38	1.23031e-37	3.36182e-38	-5.55853e-38	1.85039e-36
-6.41474e-41	-3.52287e-39	1.40112e-38	3.06369e-38	1.26322e-38	2.1236e-38	1.52259e-39	2.80918e-39	3.45516e-39	8.48266e-39	-1.10332e-38	-3.92296e-40	3.3641e-39	3.21178e-38	1.24431e-39	3.11744e-39	-4.22219e-40	-2.62692e-39	2.52489e-39	9.00676e-40	-2.98098e-39	2.01427e-39	-3.02289e-39	5.48891e-39	-8.47361e-40	2.88986e-39	4.53479e-41	9.16201e-40	-4.81546e-39	-7.42464e-39	1.86563e-37
6.14776e-40	-1.514e-39	-4.54203e-40	4.06835e-40	-1.22607e-40	-4.42818e-40	1.76886e-40	4.43794e-40	-1.42371e-39	8.32409e-42	-4.53738e-40	-1.93656e-39	-1.67631e-39	-5.65053e-40	-1.13483e-40	9.58062e-40	-3.24655e-41	6.47361e-40	5.55349e-41	-7.26637e-40	2.26316e-40	-4.47361e-39	-5.81304e-41	1.37278e-41	2.94222e-40	-1.18198e-40	-3.53326e-41	-4.05352e-41	5.46468e-41	-2.23905e-40	1.83118e-38
-7.08007e-41	-1.18049e-40	3.42679e-41	-1.46165e-42	1.87796e-41	-3.56912e-42	7.30655e-42	-7.24181e-42	3.46584e-41	-6.87122e-41	4.58928e-41	3.27814e-40	1.85209e-41	2.81049e-43	1.47848e-41	3.54994e-41	-1.22711e-40	8.75201e-43	6.00007e-41	1.00694e-40	2.8049e-41	3.61103e-41	2.7592e-41	-3.50119e-41	-4.00513e-42	3.73271e-41	2.47063e-40	1.52303e-40	4.8529e-41	-9.07149e-41	1.79863e-39
5.93557e-42	1.54608e-42	1.30017e-42	3.3017e-43	9.64049e-42	-2.80596e-42	2.46245e-42	3.45268e-42	2.55467e-42	2.60363e-42	-6.59876e-43	3.51987e-43	-2.94292e-42	-1.54103e-42	1.18787e-42	7.23156e-42	-5.60423e-42	-3.1743e-42	3.4482e-41	-2.51227e-41	-8.4899e-42	-3.86065e-42	1.10635e-42	-1.9018e-42	-3.33561e-45	-1.15963e-42	1.69129e-42	-1.53497e-42	-4.32244e-43	-2.74766e-42	1.37858e-40
-1.18325e-43	-9.47489e-43	-2.68141e-43	-8.11218e-44	-3.09343e-43	1.32325e-43	2.46029e-44	-1.02597e-43	2.1914e-43	-2.16865e-43	2.06486e-43	-2.06382e-43	-8.63059e-45	7.75946e-43	3.8184e-44	6.35155e-43	2.75974e-44	2.55014e-42	-1.2425e-42	-9.2533e-44	-1.50875e-43	1.01067e-42	-1.53731e-43	3.16045e-43	3.64713e-43	-2.44685e-43	-5.85889e-43	-2.92231e-43	1.165e-43	-1.04055e-43	1.15429e-41
-8.1132e-44	-1.39519e-44	2.40045e-44	7.86144e-44	2.34401e-44	-6.20974e-45	4.33893e-45	-6.31974e-45	3.7362e-45	-4.31508e-44	2.01149e-44	2.8508e-44	-2.78693e-44	-1.7836e-43	1.46082e-44	1.3108e-43	6.92691e-44	3.48174e-44	-4.04581e-44	2.24254e-44	3.32037e-44	6.64344e-44	-5.82728e-44	-1.09026e-45	-1.18112e-44	-2.0431e-45	-4.3702e-44	-2.75188e-44	-2.57062e-44	-9.43723e-44	1.21656e-42
-3.81873e-45	8.35272e-45	1.06015e-45	4.06496e-45	-3.11271e-45	2.83689e-45	-2.95369e-45	1.16152e-45	6.05085e-46	-4.78253e-45	2.07716e-45	1.08587e-45	-1.30799e-46	-2.67455e-45	-2.79352e-45	-1.27663e-44	6.92603e-45	2.17206e-45	1.91287e-45	5.19722e-46	-2.31352e-45	2.30747e-45	2.23564e-45	5.32985e-46	-9.57564e-46	-1.41046e-45	5.21902e-45	1.56433e-44	-2.55478e-45	4.84971e-45	1.03832e-43
7.18081e-46	-2.87883e-47	3.33093e-46	-1.8018e-46	3.23471e-46	-6.64312e-47	4.63096e-47	5.49324e-46	-2.56543e-46	-7.01708e-47	1.5929e-46	-1.62775e-46	3.88871e-47	2.89826e-46	9.26387e-47	5.62426e-47	-2.54847e-48	1.3137e-46	1.37409e-45	3.91143e-46	-9.32979e-47	7.23689e-47	-2.11282e-47	1.55438e-46	-6.26604e-47	8.79677e-47	1.00629e-46	-2.21524e-46	5.10665e-47	-4.24927e-46	6.56221e-45
-5.07161e-48	4.12115e-47	3.16961e-47	1.65542e-47	-1.78902e-47	5.27289e-48	9.13789e-48	-5.39954e-48	2.05351e-47	-4.96305e-47	5.66576e-48	-8.51753e-48	-5.90295e-48	-4.00792e-48	2.73808e-47	1.05698e-46	2.23072e-48	1.73353e-46	-1.05448e-47	-2.97844e-47	-7.05756e-48	1.79905e-47	3.22955e-48	6.32791e-47	1.16026e-47	1.46028e-48	6.86516e-48	2.33055e-47	4.81303e-47	2.12179e-47	7.79624e-46
4.60035e-49	-1.26867e-48	6.47314e-49	1.47984e-48	3.80018e-48	-2.59306e-49	3.97402e-48	-1.19717e-48	7.66238e-48	-1.51672e-48	-1.31599e-48	-7.87203e-50	-2.7224e-48	7.51843e-49	-4.74697e-48	-3.80996e-49	1.65468e-48	5.6813e-49	5.72359e-49	2.3435e-48	-8.01856e-48	5.86967e-49	-1.89559e-48	1.50722e-48	-8.43224e-49	7.68722e-49	4.11811e-48	1.71344e-49	2.17857e-49	-2.00409e-48	5.75329e-47
2.08323e-50	-3.61414e-50	9.75366e-50	9.97735e-50	-2.38537e-49	1.71585e-49	-2.59097e-49	-2.19865e-51	-5.04736e-49	-3.20273e-50	-3.42215e-50	2.93599e-50	2.86071e-49	-4.53741e-50	3.85773e-50	2.17979e-49	-3.17071e-49	4.73409e-49	-6.83249e-50	-6.66094e-49	-1.24049e-49	-2.12053e-49	-1.72534e-49	1.10673e-48	-1.79534e-48	-3.05178e-49	-1.74603e-50	2.05777e-50	4.11183e-50	2.33213e-49	7.6672e-48
-8.8314e-51	3.0892e-51	-2.50372e-51	-2.4812e-51	-8.03457e-50	3.455e-52	1.74182e-50	1.04342e-50	-1.11904e-50	2.30557e-50	1.92452e-50	-1.92451e-52	1.00169e-49	-1.02456e-50	-3.7077e-51	-4.58996e-51	1.00996e-51	-9.80477e-51	-1.01578e-50	3.37693e-51	-2.84081e-50	-2.45725e-50	-9.33585e-51	5.37625e-51	-6.1415e-50	-4.62011e-50	-4.00362e-51	1.20478e-50	-3.59227e-50	8.14116e-52	5.50292e-49
-9.58986e-52	-7.83363e-52	-2.00082e-51	-7.46797e-52	-2.16261e-51	-1.73867e-52	1.22944e-52	1.99987e-51	-1.72969e-51	6.44201e-52	5.20063e-52	4.61648e-53	9.15332e-51	-2.35266e-51	-7.21541e-52	-2.48929e-51	-9.43093e-52	-4.72595e-52	1.67468e-51	7.21852e-52	-2.66095e-51	3.39019e-51	-7.30305e-53	2.07201e-52	7.76277e-52	-1.41477e-51	-1.51889e-51	5.72034e-51	8.91438e-52	1.71518e-52	4.7243e-50
-1.0829e-53	-2.50737e-53	1.09512e-53	1.26962e-53	-9.7614e-53	3.7461e-52	-6.261e-53	-5.51071e-53	3.42484e-52	7.55401e-53	2.9002e-52	-3.03962e-53	-6.96922e-53	2.62513e-52	4.17275e-53	1.66115e-52	-3.69756e-53	2.92354e-54	8.91066e-53	-1.19053e-53	1.75848e-52	6.8413e-54	1.52837e-51	9.43408e-53	-2.66522e-53	-2.8497e-54	1.13973e-52	2.64776e-53	-1.75498e-53	-1.38481e-52	4.20028e-51
1.3529e-53	6.17231e-53	-2.99506e-53	-1.04524e-54	6.73562e-54	2.84848e-53	-2.94002e-54	1.20323e-53	-6.18372e-54	5.34028e-54	1.93044e-53	2.12814e-53	1.81636e-53	-9.48915e-54	-3.87695e-53	3.15273e-54	9.24644e-54	-6.50682e-54	1.34351e-54	-9.68027e-56	1.45922e-53	-7.4987e-54	3.92604e-53	4.70742e-53	-6.10984e-54	-4.54453e-55	-2.6828e-53	-6.4945e-54	-8.50228e-54	4.15339e-54	4.56287e-52
4.17766e-54	7.23074e-55	-8.34637e-55	8.9681e-55	3.08514e-54	4.39113e-56	9.36172e-55	2.66034e-56	5.59471e-55	2.36012e-54	-5.15667e-56	2.94825e-54	6.10733e-54	-1.64443e-55	-1.01498e-54	1.92411e-54	-5.28725e-57	-1.10692e-54	-3.13201e-54	-3.72755e-55	-3.53075e-54	-1.00091e-55	1.49505e-55	-1.00126e-54	-4.08299e-55	6.5703e-55	-1.4294e-54	1.0006e-55	1.39609e-54	-7.96502e-54	4.72088e-53
1.4149e-55	9.85643e-57	6.58803e-56	6.38948e-57	-9.46533e-56	5.7942e-56	2.46856e-55	8.23012e-57	5.01095e-57	-1.23041e-55	-6.82319e-56	-4.90418e-56	-2.32005e-55	-7.1495e-56	-7.60607e-56	1.61965e-55	-2.55049e-55	1.19468e-55	-5.40325e-56	2.052e-55	2.5154e-55	-1.75851e-55	6.8603e-56	-3.37781e-55	-1.1125e-56	3.69473e-56	2.14916e-55	1.83414e-57	-1.33915e-55	8.28367e-56	3.36725e-54
3.87714e-57	2.30897e-57	-8.49371e-57	-3.66072e-57	-1.68366e-57	-2.03208e-56	-2.91503e-57	1.14924e-56	5.12743e-58	9.76409e-57	8.10943e-58	-5.10768e-57	-8.84359e-57	2.60707e-56	-3.99431e-57	-1.04419e-56	-1.3592e-56	-2.57543e-56	-1.68734e-56	-2.9645e-57	-1.95406e-56	-1.61974e-57	9.20086e-57	2.96666e-56	-5.00444e-57	-4.14989e-58	-3.33747e-56	-6.39826e-58	-6.40224e-58	-1.54333e-56	2.95018e-55
-5.99373e-58	-2.29063e-59	5.55287e-57	-3.3922e-58	3.15019e-57	-1.20074e-57	-1.26612e-57	8.05002e-58	1.34356e-58	-1.35216e-58	-3.01956e-58	6.97594e-59	-2.48068e-57	-3.70082e-57	4.53185e-59	-5.20924e-58	2.27045e-57	-4.55957e-58	3.68687e-57	-2.92862e-58	1.34142e-59	-3.59505e-57	1.22112e-57	-1.23528e-58	-8.56493e-58	-3.23475e-57	-1.73979e-58	7.59435e-58	1.84348e-57	9.53477e-59	3.89482e-56
-7.68052e-59	2.04788e-59	-3.78426e-59	6.30623e-59	8.8321e-59	1.83588e-61	-2.50707e-59	-1.14808e-58	-3.44681e-58	-3.36577e-59	-2.34722e-60	-5.60374e-60	6.50806e-59	1.25492e-60	1.35636e-58	-7.4109e-59	3.46402e-59	-2.76514e-59	8.43967e-59	2.55975e-59	-1.90149e-59	1.6742e-60	-8.38523e-60	8.81066e-59	6.27991e-59	-1.27423e-58	-1.74419e-58	-3.13229e-58	-1.9147e-59	6.26647e-59	2.13809e-57
1.43469e-59	-9.35625e-60	-1.03206e-59	4.47035e-60	1.12733e-59	-3.89782e-60	-6.81601e-61	2.3769e-60	2.89643e-60	8.89018e-60	-5.49104e-60	2.21101e-59	1.54036e-59	1.83512e-59	8.52275e-60	5.22961e-60	2.53258e-59	3.06797e-59	7.52515e-60	-4.59967e-61	1.10991e-59	4.29615e-60	-1.43291e-59	-3.62189e-59	-5.32529e-60	8.08974e-60	-3.36556e-60	2.08951e-59	2.73167e-61	1.15407e-60	3.12656e-58
-1.79075e-60	2.69175e-61	-4.79287e-61	1.78979e-60	2.63713e-61	7.97427e-62	1.15636e-61	-1.91756e-61	-9.45232e-62	2.30611e-60	-3.80232e-60	-2.25014e-60	2.21676e-61	-7.89512e-62	-1.69475e-60	-1.28845e-61	4.13335e-61	9.41217e-61	-9.0913e-62	7.43759e-62	2.59611e-60	-7.33195e-62	1.61687e-61	1.92229e-61	-1.7133e-60	7.18011e-61	-5.71928e-62	-4.18344e-61	-5.57329e-61	2.72837e-61	2.38374e-59
-1.59998e-61	-7.03741e-62	2.15462e-62	-8.89858e-62	1.01152e-61	-1.32482e-63	-1.40051e-62	3.48709e-61	-1.07533e-61	-3.40535e-62	2.04957e-61	-1.36222e-63	-9.21276e-63	-1.80789e-61	-7.0831e-62	-1.20114e-62	-9.56089e-62	-2.54254e-61	5.89959e-62	1.79613e-61	2.94009e-61	3.18993e-62	4.05769e-63	7.45111e-62	8.14275e-62	3.94249e-62	-1.41333e-62	-3.10271e-62	6.21454e-62	-2.9127e-62	2.67708e-60
-9.25181e-63	1.17373e-62	-3.19005e-63	-8.74081e-63	1.38572e-62	6.03844e-63	-2.99106e-63	3.62028e-63	7.54746e-63	-1.59341e-63	5.11357e-63	6.92294e-63	9.30857e-65	6.3247e-64	1.66953e-62	1.41216e-62	-1.80716e-62	-1.33115e-63	-9.91981e-63	2.56194e-64	5.80766e-62	1.70731e-63	-2.45902e-64	2.24278e-62	6.49903e-63	-3.41093e-63	1.38749e-63	-5.85107e-63	-8.72134e-63	1.17071e-63	2.51224e-61
-7.63314e-65	-7.62064e-64	-2.63535e-64	-5.94145e-64	3.59588e-64	-1.7281e-65	2.71372e-64	3.16517e-63	-4.32867e-65	4.69833e-65	-1.60732e-63	-8.46816e-65	-7.33638e-64	2.70371e-64	6.49296e-65	9.1354e-65	-4.77991e-64	9.50345e-64	-5.14606e-64	-2.34454e-63	-3.76634e-63	1.05995e-63	-2.50598e-64	1.74469e-64	-8.60347e-64	4.63748e-64	-3.2781e-65	-2.04447e-63	1.01811e-63	4.87608e-65	2.24591e-62
4.97736e-66	2.59853e-65	-5.10276e-65	-1.8129e-65	-2.59573e-65	-8.26037e-66	5.38579e-65	-1.57217e-66	-4.91044e-65	2.3143e-66	-1.96923e-65	2.94108e-66	1.79228e-65	-9.65885e-65	1.12868e-65	-1.97171e-64	-1.71091e-65	5.71769e-65	2.49577e-64	3.55966e-65	-1.97543e-66	-3.74427e-66	-4.39378e-65	1.29107e-65	3.74266e-65	1.88452e-65	-5.03326e-65	4.03171e-65	4.78297e-65	-3.15227e-64	1.5188e-63
-1.63947e-66	-7.86897e-66	7.94194e-66	-1.02147e-66	-5.06525e-66	-2.50878e-66	3.47438e-67	-1.03952e-67	-1.4265e-66	1.58551e-66	4.81802e-66	8.86218e-66	-1.15375e-65	-3.16452e-66	-4.24894e-66	-7.88961e-67	1.03513e-65	-4.78837e-66	1.19463e-66	-1.54416e-65	-2.5168e-66	-3.64202e-66	-1.33759e-66	1.07878e-65	-1.39651e-65	-6.89978e-67	1.48865e-65	1.73449e-68	2.17287e-66	-2.12006e-66	1.46841e-64
2.76582e-67	3.71439e-67	2.86724e-67	7.21921e-68	7.54596e-67	2.30221e-67	-2.12922e-67	-8.35407e-68	-5.64856e-67	1.08059e-67	-1.56343e-68	6.75344e-67	4.03872e-68	-2.90487e-67	1.36846e-67	4.55255e-67	-8.47963e-67	-1.34268e-66	-3.31091e-67	7.86045e-67	3.38291e-67	1.65272e-67	-5.30935e-67	-1.97093e-67	-4.16459e-68	-3.96853e-67	1.73842e-67	-1.76038e-66	-3.31889e-67	5.52565e-67	1.23716e-65
-2.00029e-68	2.23149e-68	2.50985e-68	6.58323e-69	6.30665e-69	-2.58313e-68	-2.50695e-68	6.20512e-68	-4.7861e-70	7.99308e-68	-5.07377e-69	3.82328e-68	-3.62899e-68	2.70057e-69	2.3342e-67	1.96823e-67	3.92323e-69	-7.48756e-69	-1.43051e-67	-5.68366e-69	-9.01493e-68	5.97133e-68	-9.66456e-69	6.26712e-68	-7.65423e-69	4.03817e-68	1.37089e-68	1.98745e-70	-1.86267e-68	-4.67399e-70	1.24959e-66
7.36408e-70	1.10195e-69	-7.25986e-69	-1.09021e-68	2.20724e-70	1.6027e-69	3.08472e-70	-2.75422e-69	-2.03739e-70	1.24411e-68	-1.64917e-70	3.79368e-69	-9.99338e-70	6.33803e-69	6.04619e-70	1.45127e-68	-3.92417e-70	-4.79094e-69	3.11646e-69	-2.82997e-68	4.37592e-69	9.81469e-69	1.72337e-70	-1.6228e-69	-5.67247e-69	5.4976e-70	-3.29872e-69	2.33007e-69	-4.22526e-69	1.68363e-70	1.32774e-67
-1.30123e-70	1.06117e-70	-6.06091e-70	-1.75352e-70	4.02352e-70	4.56021e-71	1.33532e-70	-4.80005e-70	-1.59176e-70	-4.31753e-70	2.28801e-70	1.83276e-69	1.6653e-70	9.37117e-71	-2.03122e-70	6.67729e-71	-3.43112e-70	4.76722e-71	-4.28461e-70	-2.90321e-70	-2.02508e-71	-5.67537e-70	3.41256e-70	-1.51494e-69	1.8659e-69	1.08366e-70	1.8061e-70	-3.11093e-71	1.90838e-71	-4.35145e-70	1.14556e-68
-1.70649e-71	-3.05385e-72	-1.19779e-71	-1.62642e-71	4.64333e-71	-3.38543e-72	1.77454e-71	1.36686e-70	-7.76644e-71	2.52026e-71	-3.78851e-71	-2.1454e-73	3.91852e-72	-1.41698e-71	-2.00592e-71	2.43048e-71	-1.93712e-71	1.1411e-71	-3.61821e-72	5.32691e-71	-4.62621e-71	7.41641e-71	-6.9654e-72	8.02471e-71	-1.05982e-71	4.04745e-71	3.51352e-71	3.09146e-71	3.49781e-72	-1.45662e-71	8.86524e-70
-1.60597e-71	-3.23357e-73	-4.73086e-72	1.17878e-72	2.20643e-72	-1.31318e-72	3.04066e-72	1.17484e-72	-2.80751e-73	3.24777e-72	-3.22681e-73	2.03307e-72	7.32809e-73	-3.11261e-72	4.58521e-73	4.93231e-72	4.74661e-72	-4.04837e-72	-8.90641e-73	1.14927e-72	2.81347e-72	-4.76546e-72	1.63443e-74	1.18316e-71	6.45165e-72	1.99692e-72	-2.92094e-72	-8.34719e-73	1.22076e-72	1.64187e-72	9.0477e-71
-6.84156e-74	-9.3267e-74	4.72651e-73	-3.49479e-73	2.36252e-74	-2.10424e-73	-2.95429e-75	2.43362e-74	-5.55692e-74	2.05883e-73	-2.3453e-73	1.54598e-73	-2.53715e-74	-2.27036e-73	2.18403e-73	4.06249e-73	3.33626e-74	3.24069e-75	-1.81147e-74	1.48671e-72	2.79807e-73	-1.53333e-74	2.89652e-73	-5.31237e-73	5.75836e-73	-3.72831e-73	-8.93239e-74	-5.50356e-73	-1.7813e-73	6.46946e-73	7.84367e-72
-1.48186e-74	-1.2145e-73	-8.35656e-76	-1.46069e-74	-2.73762e-74	2.46593e-74	3.91803e-75	3.2493e-74	-1.43869e-75	-2.18861e-75	9.18212e-76	1.79174e-75	2.44444e-74	1.23362e-75	-4.74144e-74	5.65725e-74	2.98569e-74	-1.74171e-74	6.46485e-74	1.11597e-74	-8.11423e-75	1.06092e-75	-1.89936e-74	-3.42937e-74	-8.26436e-75	-1.01473e-74	-2.48797e-74	-8.68498e-75	9.64329e-75	1.75246e-74	6.40848e-73
-1.65702e-75	1.86008e-76	1.28091e-75	-2.11873e-76	1.34187e-75	7.0521e-75	8.99467e-77	-3.60019e-77	-3.9571e-76	-9.31255e-78	4.85564e-76	2.5949e-75	-7.55881e-76	2.01054e-76	-2.72164e-75	-4.25101e-75	-1.72218e-75	5.0904e-76	-1.76355e-75	-1.36519e-75	4.24506e-75	-6.33424e-75	1.20006e-75	5.23625e-75	-1.83225e-74	-3.23169e-75	-1.66322e-75	-4.35186e-75	-1.03215e-75	-1.7082e-75	7.5956e-74
-7.86536e-77	2.36992e-76	1.16087e-76	-3.62426e-76	-1.936e-77	-4.05064e-76	-4.22245e-77	1.73246e-75	2.0662e-77	2.21972e-76	1.3245e-76	2.07236e-76	-1.27562e-76	8.34053e-76	-3.78593e-77	-6.23628e-76	3.82102e-77	-6.54951e-77	4.68159e-76	2.99475e-76	3.29241e-76	5.09498e-76	-1.58621e-76	-7.36659e-76	-7.41769e-77	4.26814e-76	1.13202e-76	7.36839e-77	-1.18282e-76	2.49285e-76	8.85949e-75
5.84566e-78	4.03397e-77	3.58022e-78	4.26617e-77	7.04726e-78	1.39012e-77	-2.4246e-77	-5.30046e-78	-3.58229e-78	-3.98246e-78	1.29883e-77	4.76885e-78	-1.84698e-77	8.05866e-79	7.4136e-78	-3.20347e-78	1.98344e-78	3.64795e-77	-8.32217e-78	6.40202e-78	-2.9234e-77	9.94291e-78	2.24482e-78	4.36034e-77	-3.58226e-77	8.11798e-78	-6.18845e-78	1.38319e-77	-8.64483e-79	1.32867e-77	4.14461e-76
-2.7947e-78	-1.05512e-78	1.5218e-78	-2.03887e-78	-1.18457e-78	2.46418e-78	5.79808e-79	4.98979e-78	-2.42217e-78	5.91332e-79	-2.06044e-79	-1.12212e-78	4.79308e-79	-2.02898e-78	-4.89991e-79	6.27306e-79	-3.22028e-79	2.83914e-78	-4.00801e-80	4.41809e-78	-4.09933e-78	-6.00366e-79	-3.77341e-78	-4.6697e-78	6.5196e-79	1.86274e-79	4.57431e-79	2.62262e-78	-1.17156e-79	3.48778e-78	5.28815e-77
-4.73088e-79	-1.06474e-79	-1.25582e-80	1.19911e-79	-2.73198e-79	6.06675e-80	1.85557e-79	3.28098e-80	5.23629e-80	5.66747e-80	-2.31467e-81	-3.08273e-80	3.55565e-79	-1.36476e-79	3.40368e-79	1.52872e-79	-1.27575e-79	4.35775e-80	1.97166e-79	1.96246e-79	1.36557e-80	3.0371e-80	-9.02983e-81	5.87434e-80	2.61892e-79	-7.2231e-80	-5.04669e-79	-1.75558e-79	5.28472e-80	-8.03999e-80	4.21568e-78
4.5958e-82	3.89777e-80	-7.58936e-82	1.58264e-80	-1.90783e-81	-4.84886e-80	-1.84337e-81	1.17639e-80	6.01326e-81	-1.14748e-80	1.69549e-81	3.1129e-82	-4.81998e-81	3.44392e-80	2.45262e-82	4.53549e-81	1.35793e-81	-9.49891e-81	1.37015e-80	1.70332e-81	-8.97094e-81	8.6132e-81	-3.71369e-80	-1.04243e-80	-5.5839e-81	-1.07415e-80	9.26863e-81	-5.52505e-81	1.28695e-81	6.35133e-81	3.13725e-79
-1.20814e-81	-1.83621e-81	1.63189e-81	6.90162e-83	-4.10939e-82	5.62073e-81	-5.89492e-82	-1.34714e-81	-9.73672e-82	-2.57157e-81	-2.6836e-82	-1.39266e-82	1.24082e-81	-1.18577e-81	-2.89629e-81	-3.24776e-82	-7.55278e-83	3.10539e-82	2.46408e-82	-1.22555e-82	2.1619e-83	-6.09296e-82	5.30921e-82	1.04394e-81	-3.09236e-82	-4.32648e-82	6.01681e-82	-1.72014e-82	-3.23859e-83	-1.39624e-81	2.82191e-80
-1.5776e-82	9.59118e-83	-3.43118e-84	-2.42895e-82	2.03291e-82	4.68437e-83	-6.47601e-82	1.44128e-84	-5.85567e-82	-2.98216e-83	-1.88921e-82	-1.04405e-83	2.47497e-84	-7.06675e-83	-1.91968e-83	2.20582e-82	-6.14515e-83	-2.22336e-82	2.36326e-83	-3.86917e-83	-1.12813e-82	-4.1153e-84	3.37102e-83	-1.73361e-82	-2.91024e-84	4.80648e-83	2.23366e-83	-5.33395e-83	-5.78834e-84	-1.46258e-82	3.47566e-81
4.28771e-84	6.52473e-85	3.6062e-84	-1.4455e-84	1.34399e-83	-2.63045e-84	-4.1246e-83	-2.05504e-84	-2.93008e-84	3.24795e-84	-1.8614e-83	-3.22057e-83	7.97003e-84	-1.38926e-84	1.78123e-83	-5.61764e-84	-2.32748e-83	-2.45518e-84	1.61775e-84	-1.23085e-83	5.70511e-84	-1.64588e-83	5.17047e-84	-9.02545e-84	9.93173e-84	-4.65842e-84	8.49747e-85	2.27379e-85	1.92016e-83	-2.36975e-84	2.72405e-82
-5.12124e-85	-8.63984e-85	-6.46139e-86	1.03027e-84	-4.40689e-85	-8.96205e-85	-1.38126e-85	4.39869e-84	1.95666e-85	-4.57658e-85	4.46183e-84	-2.52282e-85	4.97019e-85	-1.1555e-84	-7.53572e-85	7.47312e-85	4.58479e-85	-1.69202e-84	-6.2252e-85	1.15489e-85	-8.43727e-85	2.07461e-85	3.54607e-84	-1.89748e-84	2.55731e-85	2.47539e-85	-1.37964e-84	-7.80198e-86	9.11775e-85	-6.03173e-86	2.91818e-83
-1.6515e-85	4.61148e-86	1.34574e-86	-1.08429e-86	-6.62009e-87	2.05143e-86	-1.69998e-85	-2.3507e-86	-3.11713e-85	-2.97378e-86	-6.93479e-87	2.97773e-86	-2.26417e-86	-1.01634e-85	-4.47954e-86	5.67724e-86	5.23649e-86	5.91655e-86	-4.78351e-86	2.36986e-85	1.01045e-85	3.28436e-86	3.7418e-86	-6.22051e-86	-1.90566e-86	4.69365e-86	4.19127e-85	1.28176e-86	-9.76982e-87	4.1997e-86	2.23978e-84
1.58632e-86	2.72306e-87	-2.86763e-87	7.00096e-88	-1.85369e-86	-1.45628e-87	2.08087e-86	1.14761e-86	8.61557e-88	5.13227e-88	8.18553e-87	-6.44533e-87	-5.44541e-86	3.84021e-87	-3.82544e-87	-3.00654e-87	4.60788e-87	2.45113e-87	-7.02125e-87	4.19534e-87	7.10111e-88	2.6696e-89	1.68394e-86	4.56143e-87	3.76261e-87	7.01942e-87	4.82582e-88	2.41213e-86	-9.80205e-88	-3.32268e-87	2.35666e-85
2.52376e-88	-3.4564e-89	-7.71488e-88	1.22749e-88	3.95652e-88	1.4032e-87	6.46759e-89	-2.21656e-87	2.95984e-88	-1.3665e-87	-1.07367e-87	5.36521e-88	1.42041e-88	5.37771e-88	8.89525e-89	4.88088e-88	-6.24911e-88	-3.56307e-88	2.36778e-87	1.26411e-87	-5.14924e-88	-5.53607e-89	1.37908e-88	-2.05379e-88	3.53551e-88	-1.71401e-88	-1.06244e-87	-3.3829e-87	-4.74923e-88	1.68445e-88	2.09311e-86
7.07689e-89	-1.01128e-88	6.52945e-90	-8.1452e-89	8.742e-89	-2.98592e-89	-9.8515e-90	9.39367e-89	3.86306e-90	2.46979e-88	3.1144e-89	-3.46937e-89	-1.06166e-89	5.79794e-89	7.49455e-89	5.35122e-90	1.35367e-89	3.89963e-89	-1.41234e-89	7.85794e-90	-7.3111e-90	9.10178e-89	1.0056e-88	-4.45331e-89	3.71916e-90	7.05077e-89	-2.25706e-90	-8.73518e-90	-1.09966e-88	-2.17525e-89	1.48139e-87
-4.76751e-90	2.70599e-90	-1.7004e-89	-7.69838e-90	-2.64337e-90	6.11268e-90	4.88058e-90	2.71849e-90	4.72587e-90	4.77111e-90	-1.53681e-91	1.8479e-90	-1.96694e-90	1.16067e-89	-2.08849e-89	-3.13753e-90	-4.23038e-90	5.28943e-91	1.43596e-89	-6.89702e-91	-5.1599e-90	-2.54915e-90	-8.47301e-91	-2.10618e-89	1.10288e-89	-8.83533e-90	1.05047e-91	-2.79262e-90	-1.04537e-89	-1.19138e-89	1.92182e-88
7.35697e-92	5.69836e-91	1.3553e-91	3.74753e-91	5.83742e-91	-3.11697e-91	4.37043e-91	1.08871e-90	1.2641e-90	1.16601e-91	3.15538e-91	-5.28288e-91	-2.57298e-91	-9.17909e-91	-3.84883e-91	2.14527e-92	-5.60471e-91	-1.50092e-90	-7.60449e-92	-1.03921e-91	4.21185e-91	2.41441e-91	-4.81618e-92	-7.96243e-91	-1.47007e-90	-3.88315e-91	-1.21408e-91	-5.17645e-92	-1.38011e-90	7.72614e-91	1.53136e-89
-5.70663e-93	-1.04093e-91	-5.01189e-92	-7.07568e-92	-1.82724e-92	-5.31329e-92	-1.58498e-92	8.5264e-92	-3.74464e-92	5.17741e-92	-2.22977e-92	-8.86397e-92	-3.91522e-93	-7.19507e-92	2.53006e-92	-3.99277e-93	-1.79568e-92	1.23329e-92	2.71578e-92	-1.17931e-92	-1.13915e-92	-6.57671e-93	-1.32873e-91	1.07665e-93	-3.19468e-93	8.26205e-92	6.75251e-93	1.9391e-91	-7.87064e-92	3.77706e-92	1.33262e-90
2.2872e-95	-3.44309e-93	1.32302e-93	1.50669e-93	-3.35803e-94	2.13713e-95	-6.38519e-93	2.02189e-93	-1.03912e-94	3.80697e-93	1.29024e-93	-6.25344e-93	5.38048e-93	7.91704e-94	3.88227e-93	-6.14246e-93	7.13633e-93	-5.72818e-93	2.53419e-93	2.27002e-93	-1.41335e-93	-3.09792e-94	3.33203e-93	-1.12738e-93	-3.78179e-93	-7.60437e-94	1.11772e-93	3.63149e-93	-7.7145e-93	-5.69534e-93	8.92639e-92
-8.96794e-95	2.28496e-94	1.84249e-94	-4.27673e-94	-1.01342e-94	5.02207e-95	3.96526e-94	-1.24142e-93	-8.62558e-95	-5.28802e-94	-1.26326e-94	-4.93246e-94	-4.7543e-94	-3.50913e-94	5.9593e-95	-3.1664e-94	1.01672e-94	-4.67947e-94	1.81222e-94	3.18609e-94	-6.11294e-94	1.79317e-93	-1.37049e-94	-1.68444e-94	6.73297e-94	9.14668e-95	2.19331e-94	4.79623e-95	-1.57308e-94	1.08268e-93	1.12083e-92
1.05101e-95	5.38139e-95	2.25099e-95	1.05449e-96	-8.6281e-96	-1.48769e-96	3.8544e-94	1.47517e-95	-4.83156e-96	-2.08425e-95	4.39955e-96	1.77971e-95	-1.45883e-95	-1.97198e-95	4.23377e-95	-8.53357e-96	2.77903e-95	4.3176e-96	-4.86651e-97	-7.60847e-95	-7.03203e-96	2.33019e-95	-1.12203e-95	-6.6346e-97	-2.74819e-95	-1.06249e-95	-6.60565e-95	2.50039e-96	-5.6103e-95	4.07883e-95	9.85698e-94
9.9432e-97	4.72241e-96	-1.08714e-96	9.6843e-97	3.91114e-97	-2.80836e-96	-5.52659e-96	-1.96063e-97	-7.89968e-96	-2.5319e-96	4.94925e-97	6.11109e-97	1.09478e-96	-2.38579e-96	-2.52805e-96	1.57515e-95	-4.91558e-96	1.05501e-96	6.38366e-96	2.11403e-96	-6.7414e-98	1.07878e-95	1.69447e-97	-2.9402e-96	5.91643e-96	6.02115e-96	4.76973e-96	9.18558e-96	-1.00698e-95	1.7358e-96	1.16124e-94
2.753e-98	3.59088e-99	1.02655e-98	3.32737e-97	-3.13956e-98	3.6333e-97	2.16601e-98	-9.17865e-98	1.25683e-96	-9.46808e-98	-1.1158e-97	-4.81781e-97	-3.84375e-97	2.37491e-97	-2.29351e-98	-7.53968e-98	-1.22814e-97	-2.49356e-97	-1.51717e-98	1.18495e-97	2.25331e-96	2.74818e-97	-1.20569e-98	3.7771e-97	1.0179e-96	2.00355e-97	1.33777e-96	-3.15238e-97	5.56655e-97	-1.02317e-97	1.05013e-95
-6.83028e-98	-5.16324e-99	4.77621e-98	5.15192e-99	-1.04115e-98	-7.85836e-99	-2.09532e-98	-2.3811e-98	-1.10488e-98	-2.70711e-98	-2.39518e-99	-1.65052e-98	1.2013e-98	-1.0932e-97	-1.27735e-98	-1.28679e-98	-8.01962e-99	-1.22729e-98	4.23756e-98	5.89801e-98	1.44026e-98	2.24803e-98	3.1921e-98	-7.26117e-99	-1.34453e-98	8.13314e-98	-4.83096e-98	-1.69943e-98	-1.17036e-98	6.16938e-99	7.69076e-97
2.94632e-100	-5.62423e-100	-5.04278e-100	9.09563e-102	2.75984e-99	3.63414e-99	-2.84845e-99	2.63575e-100	-3.85225e-99	3.2656e-99	1.02554e-99	3.78527e-101	-3.08532e-100	-7.80356e-101	-5.03317e-99	-5.65862e-100	1.54964e-99	2.4826e-99	-1.29834e-99	-4.52249e-100	2.65325e-99	-1.72419e-99	3.14061e-100	1.11621e-99	-4.39272e-100	-6.59002e-100	-1.05238e-99	2.57198e-100	3.32809e-100	-1.00182e-98	4.93926e-98
3.98479e-100	-3.70191e-101	7.35732e-100	6.09982e-101	1.28248e-100	3.66648e-101	-7.61031e-101	-4.2783e-100	-1.50734e-100	-8.97667e-101	2.54235e-100	-4.07389e-101	-3.64053e-101	1.08356e-100	-9.29193e-100	1.10536e-101	9.3701e-101	2.41659e-101	2.36383e-101	-5.50376e-101	1.58203e-100	-6.45e-100	-8.63509e-101	-1.07652e-100	2.94099e-100	-2.7529e-102	-1.40233e-101	-1.76954e-101	-7.06343e-101	1.6298e-100	5.27749e-99
4.27191e-102	1.51486e-101	8.34242e-101	-4.98917e-101	6.04076e-102	1.07852e-101	-2.2983e-101	3.87863e-102	5.55879e-101	5.89503e-102	-5.2814e-102	-7.94515e-102	4.75006e-102	3.1113e-101	3.27445e-102	1.29368e-101	-4.0504e-103	8.16405e-102	2.40495e-101	2.9847e-101	2.992e-101	-5.74613e-102	1.26352e-102	2.40385e-102	1.27097e-101	-3.85124e-101	2.43628e-101	-2.2001e-101	-1.02658e-101	-9.94473e-102	5.42803e-100
1.97851e-102	2.24283e-102	4.90768e-104	-7.0575e-104	-1.13037e-102	-1.61185e-102	-4.34085e-103	-3.59621e-102	2.46038e-102	1.5229e-102	1.39392e-102	1.16551e-103	-9.77506e-103	-7.38268e-102	-1.24171e-102	8.99149e-105	-3.58871e-103	6.13148e-102	-9.13815e-103	-3.75051e-104	-9.74385e-103	-1.4236e-102	3.21421e-102	-8.03093e-104	-3.91126e-103	1.16103e-102	1.14214e-102	8.19323e-103	1.0316e-102	-4.40067e-103	4.43376e-101
1.74234e-103	-2.02916e-103	-4.30038e-103	1.11888e-103	-6.93527e-104	2.66622e-103	3.99838e-103	2.89056e-103	-4.14896e-104	-3.06914e-104	8.75762e-104	-1.6883e-104	1.48692e-102	-2.06888e-104	6.68104e-103	-5.19599e-104	3.98588e-105	2.60042e-104	-1.37586e-104	1.2565e-104	1.18853e-103	-7.00315e-104	6.69249e-104	-1.09987e-104	-1.97757e-103	-8.33977e-104	1.18693e-104	5.85826e-104	-1.59419e-103	4.01128e-103	5.58354e-102
1.83861e-103	4.50285e-104	-1.02798e-104	-4.30296e-104	1.37096e-104	-1.77951e-105	6.20803e-105	7.22541e-106	1.32402e-105	-3.71475e-105	2.62104e-104	-5.53023e-105	-4.2238e-106	-1.20671e-104	-5.73314e-105	-6.62559e-105	-1.01926e-104	-4.99032e-105	-5.14089e-105	8.87514e-105	-1.46725e-104	7.39305e-105	-1.12704e-104	6.64318e-105	1.44936e-104	-4.26543e-104	2.28178e-105	2.60602e-104	2.2635e-105	4.97503e-104	5.72928e-103
-1.96188e-105	2.77016e-105	9.85741e-106	-1.75107e-105	8.33008e-106	2.75622e-105	-4.28302e-106	-3.39671e-106	3.91186e-106	1.37186e-105	-7.93255e-105	3.02147e-105	2.10958e-106	2.30665e-106	5.37136e-106	6.51477e-106	2.27841e-106	-1.22539e-106	-5.18369e-106	-1.25241e-105	-1.25426e-106	4.00156e-107	-2.47178e-106	4.10881e-106	1.55874e-105	5.48183e-105	4.3015e-106	-2.243e-105	9.0088e-106	2.43839e-105	4.2171e-104
-1.79157e-106	1.62284e-106	9.47097e-107	3.52419e-106	-2.43593e-107	-1.33358e-107	-1.57165e-106	-2.07735e-107	-5.26599e-107	6.31319e-107	3.27618e-106	3.90108e-107	-7.3756e-107	1.41719e-106	-5.5038e-108	-1.55515e-106	3.33977e-106	-5.34967e-106	-6.66569e-107	-7.89589e-108	1.36832e-106	-1.11686e-106	1.97499e-106	5.22112e-107	9.41744e-107	-2.09467e-107	1.46919e-106	5.21419e-107	2.86279e-106	1.24138e-106	4.02944e-105
-3.73703e-108	9.11085e-108	-9.04508e-108	3.38341e-110	1.72388e-108	-1.91953e-107	1.16061e-107	9.89227e-108	6.08446e-108	9.20417e-108	-2.26696e-107	1.70779e-109	-5.99659e-108	-7.42534e-108	-1.36596e-108	-5.14485e-109	2.42915e-107	-1.40207e-107	-2.21841e-107	4.97216e-107	-9.78973e-108	-6.96075e-108	-1.06035e-107	-1.03007e-107	2.80996e-108	-1.56962e-107	-8.55221e-108	3.51075e-109	-5.36722e-110	-2.94446e-108	2.96056e-106
9.05214e-109	1.67883e-110	1.27633e-109	1.05317e-108	-5.19739e-109	1.74622e-108	-7.57846e-109	-3.94863e-109	-1.29285e-108	-2.11589e-108	-1.77091e-109	-9.31529e-109	-2.15573e-108	-1.48193e-109	-2.68605e-109	-1.74625e-109	7.64879e-109	3.47675e-108	1.00028e-108	2.44822e-109	-2.5007e-108	1.85251e-108	8.81758e-109	-3.03047e-108	2.49119e-110	3.08194e-109	-2.04533e-110	2.91215e-109	-7.36653e-109	5.51341e-110	2.79747e-107
-1.25151e-110	-6.222e-110	1.2938e-109	6.30536e-110	-1.87617e-109	-1.23726e-109	-4.53176e-110	3.57639e-110	-4.72174e-111	-2.61563e-110	-1.31997e-109	8.05086e-110	-1.5059e-109	-8.50319e-110	4.01191e-110	-2.57731e-110	-3.66834e-110	-8.83839e-110	9.86066e-110	-7.13369e-110	1.19777e-109	1.00465e-109	2.952e-109	5.89651e-110	1.53519e-109	3.74243e-109	-2.00106e-109	-1.48543e-110	-2.92611e-110	-1.66187e-109	3.01208e-108
6.8395e-111	-5.39406e-111	-2.87312e-111	-5.43617e-111	1.59993e-110	-1.24018e-110	-9.25444e-111	3.46962e-111	-1.03892e-110	-3.74094e-111	1.41719e-111	-9.65076e-111	2.08124e-110	1.32765e-112	8.06255e-111	-1.76491e-111	1.50335e-111	-5.98132e-111	-5.67276e-112	-2.97487e-111	-2.95986e-111	-1.35884e-110	1.95012e-110	-9.5185e-111	-3.14034e-111	2.81871e-111	2.30527e-112	-4.99832e-111	8.35714e-111	5.44656e-111	1.99225e-109
1.82107e-112	-2.3771e-112	-1.9204e-111	2.55398e-112	-3.35209e-112	-3.70275e-112	-2.38447e-112	1.0942e-112	1.32542e-112	-5.84001e-112	-1.00099e-111	7.79265e-112	-9.1666e-112	1.50406e-112	-8.86454e-113	2.60868e-112	-2.90168e-112	-2.59719e-112	-2.11968e-112	-1.13474e-112	9.90596e-112	1.25171e-111	2.2751e-112	-4.22661e-111	2.30795e-112	-7.20953e-113	-1.48248e-112	-5.13691e-112	6.28903e-111	-8.78955e-113	2.24758e-110
-3.1975e-113	-1.92727e-114	-2.70344e-113	1.10014e-112	-4.95958e-112	7.25943e-113	6.99178e-113	2.02856e-112	-4.35122e-113	-2.40216e-113	8.3762e-113	-4.28871e-113	3.44553e-113	-1.07185e-114	5.35451e-114	3.83735e-113	2.35631e-113	-4.30808e-113	-4.35857e-113	-2.44463e-113	-1.24844e-112	-2.07256e-112	-4.67641e-112	5.16402e-113	-1.35675e-113	1.47161e-112	1.13362e-114	8.61327e-113	5.34836e-114	-8.40072e-113	2.60912e-111
-6.29709e-114	-4.08959e-113	1.92119e-114	-5.75605e-114	1.70645e-114	7.10986e-114	3.43794e-113	4.53911e-115	-1.48016e-113	2.84216e-115	5.31472e-114	3.73801e-114	-9.13188e-115	1.03457e-113	-7.53203e-114	1.59487e-115	1.64193e-113	8.3533e-115	4.60217e-116	1.99885e-114	1.39431e-114	-2.7748e-115	-3.05207e-114	-1.33832e-113	-4.70094e-114	1.37101e-115	-1.72323e-113	1.95825e-114	-3.15526e-114	-9.29804e-115	2.07129e-112
-6.33515e-116	-2.06578e-116	-7.95301e-115	2.3483e-115	-1.48211e-114	-2.33216e-115	4.11177e-115	6.77659e-115	1.2236e-114	-9.15339e-115	1.86815e-114	1.17017e-115	-4.17e-115	-2.9495e-115	-5.06013e-115	9.67477e-115	1.69232e-115	-1.44881e-116	-1.08308e-115	5.54847e-115	4.5144e-115	2.81269e-114	-1.16378e-114	9.55227e-116	-8.98178e-116	-1.44193e-115	1.43299e-114	-3.60228e-115	-2.56615e-114	5.55682e-115	2.07472e-113
-1.063e-116	3.28673e-116	-1.47377e-116	2.31603e-116	2.75829e-116	1.79486e-116	1.92325e-116	-1.5551e-116	-1.21483e-115	1.60458e-116	-1.20856e-116	-9.36861e-117	2.63552e-117	-3.50779e-116	-6.68429e-116	-1.34921e-115	-1.28733e-115	-1.53083e-116	4.60779e-116	-3.97059e-116	-2.54222e-116	4.48878e-116	-1.14577e-115	2.713e-116	3.51896e-116	-2.77136e-116	-8.38583e-117	-1.64108e-116	-1.83478e-115	-2.80841e-116	1.30127e-114
-2.14711e-117	1.50023e-116	-3.20903e-117	-1.09122e-116	-1.53291e-117	1.34781e-117	1.0809e-116	6.50493e-117	-2.54786e-117	-6.74923e-117	7.3877e-117	-1.29338e-118	1.61217e-116	-6.14178e-117	4.09397e-118	1.99423e-117	-2.28289e-118	-1.77066e-119	-5.84658e-117	3.02062e-117	6.24911e-117	-2.93142e-118	-2.70965e-119	-2.1383e-117	5.53291e-117	4.83361e-118	-1.9702e-119	1.05466e-117	-1.00883e-116	2.18202e-117	1.30128e-115
-9.6434e-119	-8.09268e-120	-6.24637e-119	2.34343e-118	-2.36078e-118	-1.3064e-118	3.45317e-118	-5.5617e-118	-1.18969e-117	-1.78158e-118	5.04558e-118	3.26042e-118	-2.38314e-118	4.87504e-118	5.58396e-118	1.14049e-118	-1.20803e-117	-1.90981e-118	1.71519e-119	1.71239e-118	-2.63043e-118	-1.0888e-118	7.95047e-119	2.31446e-118	-1.79457e-118	1.93995e-118	2.19212e-118	-2.75877e-118	-4.07488e-118	-6.23683e-119	8.87492e-117
-1.53208e-119	-1.74426e-119	7.34818e-119	-2.59273e-120	-7.05845e-122	2.32987e-119	4.63696e-119	1.11062e-119	-8.54867e-121	-1.89807e-119	3.98855e-119	5.09894e-120	5.97737e-119	4.67865e-120	1.5569e-119	-4.77001e-119	9.04256e-120	1.28878e-119	7.99937e-119	-3.851e-119	-4.01304e-120	2.96645e-119	1.18996e-119	-1.81176e-119	-9.57987e-120	2.72553e-120	2.65259e-119	-3.44639e-119	1.23954e-118	-2.0311e-119	8.03913e-118
8.25158e-121	2.2664e-120	-1.81453e-121	-1.94384e-120	-1.7461e-120	-3.37151e-120	-7.83331e-120	-1.08476e-120	2.37857e-120	5.47626e-122	2.04812e-120	-7.6031e-120	-3.85966e-120	9.22539e-121	-3.05849e-121	-3.05634e-120	4.71494e-120	5.21013e-120	3.75021e-120	3.66112e-120	2.06526e-120	-7.39434e-120	-7.53831e-120	-4.70702e-120	-8.16657e-122	-3.45802e-120	-2.55019e-121	-2.14655e-121	1.26209e-120	1.44247e-120	8.52367e-119
9.48967e-122	1.33324e-121	-7.92237e-122	8.54044e-122	2.59224e-121	-3.75922e-121	-3.76878e-121	4.05162e-122	-5.72659e-121	-1.87279e-121	1.07923e-123	3.51093e-121	-4.44155e-121	-1.56408e-122	-3.68163e-122	9.04121e-121	-5.80811e-121	-2.95567e-121	-1.14214e-122	1.45777e-121	1.27863e-121	2.33059e-121	5.87119e-121	-4.30693e-121	5.32543e-122	2.06388e-121	1.60433e-121	5.01099e-121	1.60002e-121	1.20968e-121	7.57269e-120
1.1115e-122	-1.15285e-121	-2.26498e-122	-8.40844e-122	1.55675e-122	8.47515e-123	5.84085e-122	-6.03308e-123	-1.46358e-122	3.5567e-122	7.28889e-123	-7.81056e-122	-4.96006e-122	-5.27483e-122	8.4914e-123	5.66485e-123	1.07534e-122	4.83429e-122	-6.63125e-122	-2.19442e-121	-6.73622e-123	3.16519e-122	1.50856e-122	-6.04416e-122	-3.51815e-123	-2.13634e-122	1.16803e-122	3.77173e-122	1.53973e-122	-9.91843e-123	1.13208e-120
-5.13383e-123	3.13662e-123	2.53302e-123	7.37428e-124	2.74425e-123	-6.78172e-123	3.40434e-124	2.71865e-123	-3.64636e-123	7.81091e-124	-2.50933e-123	-3.14967e-123	-1.57132e-123	6.97707e-123	-7.13063e-124	-3.33112e-124	-1.78024e-123	1.30675e-123	-1.21437e-123	-5.02339e-124	-3.27862e-123	1.28937e-124	8.76175e-124	2.55114e-123	9.58669e-124	9.73916e-124	-1.20821e-123	3.14063e-124	6.93533e-124	-1.2662e-124	5.97205e-122
1.4895e-124	3.40226e-124	-1.03821e-124	9.52011e-125	-1.46474e-124	-1.01031e-124	-3.99536e-126	-7.91581e-125	-7.97332e-125	1.39481e-124	-7.12785e-125	3.73348e-126	-4.04374e-126	5.32202e-124	7.00025e-124	-1.44791e-124	2.8467e-124	-2.34709e-125	-5.63525e-124	4.03483e-124	-2.02991e-125	9.2254e-125	-4.41347e-124	-8.95075e-126	-4.35294e-124	1.39598e-126	-3.41884e-124	2.29325e-124	-1.06713e-124	1.25766e-123	6.90441e-123
-1.34721e-126	-1.57023e-125	9.84899e-126	-7.37162e-126	1.02065e-125	4.63528e-125	8.48901e-125	1.85753e-125	-1.03041e-125	5.32188e-126	-1.18926e-126	2.05656e-125	-6.5867e-126	-8.14412e-126	1.34963e-125	-1.5673e-125	1.00379e-125	-1.09324e-125	3.02134e-125	1.05566e-125	-7.85494e-127	-3.96053e-126	-4.492e-126	8.40624e-126	1.71786e-125	7.07843e-127	-9.75639e-127	-3.7413e-125	-1.06647e-125	-1.81347e-125	4.40035e-124
-1.20822e-126	7.55617e-126	-1.04662e-126	-3.28025e-126	2.74699e-126	3.24474e-126	7.01817e-128	-2.64271e-127	-4.30069e-126	-7.3074e-127	-2.55439e-127	2.28493e-126	-1.55133e-127	4.19175e-126	9.51738e-127	-2.27621e-126	3.11615e-126	-8.39719e-127	-2.78249e-126	2.99894e-126	-3.89287e-126	-8.08618e-127	1.01682e-126	7.83562e-127	5.10342e-126	-2.64291e-126	-8.11053e-127	1.4977e-126	6.43208e-128	8.80086e-127	6.18027e-125
-6.44318e-128	3.32536e-128	5.51049e-128	-2.15023e-127	2.46394e-128	-4.43912e-128	4.2109e-128	-8.84617e-128	-7.8001e-127	-2.51009e-127	-1.01717e-126	4.45122e-128	6.26485e-129	2.42549e-127	1.99014e-128	-1.78063e-127	-5.55521e-128	2.52349e-128	2.50775e-128	-6.16992e-128	2.74934e-127	7.615e-128	-1.74963e-127	1.25884e-127	3.78254e-127	-9.9458e-128	-1.9565e-127	6.06664e-128	-1.02744e-127	-1.42925e-128	4.77745e-126
-3.12675e-129	1.72494e-128	-6.48804e-129	-8.73727e-129	4.50701e-129	-3.13595e-129	3.86603e-129	9.31643e-130	-8.92933e-129	1.60853e-128	-6.22704e-129	-4.07238e-128	-1.47744e-128	-4.1717e-128	-6.92539e-129	2.16052e-128	5.71974e-129	-1.48024e-129	2.06613e-129	-1.8797e-128	1.68756e-128	-1.82779e-128	1.97566e-128	2.71886e-130	1.23602e-128	5.93855e-129	1.30784e-128	1.64321e-130	2.33351e-130	-2.56934e-129	3.22619e-127
-1.41719e-130	3.90415e-130	-3.32905e-129	-1.51689e-129	-8.08909e-130	-6.22332e-130	-9.96188e-131	4.89258e-130	1.62122e-131	-5.67319e-131	5.1757e-130	-3.96032e-129	-6.86099e-130	3.76326e-129	7.34475e-130	-3.57352e-130	1.02125e-129	5.21736e-130	-2.51046e-130	3.18414e-129	1.41406e-129	-5.87395e-129	-2.93954e-130	2.15723e-131	-9.19429e-131	-1.74008e-130	-1.07515e-129	-1.5429e-129	-6.62279e-131	1.62374e-129	3.46459e-128
-6.23837e-131	-2.65348e-131	1.54954e-130	-1.16599e-130	-2.5494e-131	-1.67685e-131	-4.47744e-133	1.09613e-131	-7.3652e-131	3.04751e-130	-6.93303e-132	3.32743e-131	-2.06284e-131	-1.70951e-130	-2.59583e-132	2.4234e-132	-3.9124e-130	-2.65908e-130	-4.49647e-131	-1.1042e-131	1.02415e-130	2.53272e-130	-4.49615e-130	-8.94912e-131	-9.41185e-131	5.29797e-130	-7.24868e-131	5.36474e-130	4.56045e-131	2.39626e-130	4.15541e-129
8.0127e-132	1.36297e-131	-5.7933e-132	4.96991e-132	2.15146e-131	1.55268e-131	-3.77923e-132	-2.26827e-132	2.89853e-132	-1.37444e-132	1.8726e-131	-1.09464e-131	1.72225e-132	-1.58557e-131	-2.14125e-131	-8.7456e-132	-1.08467e-131	-2.25549e-133	-5.23894e-132	6.71778e-132	-1.23761e-131	-7.15923e-132	3.00868e-131	1.79541e-131	-1.08688e-131	-1.40309e-132	-7.56984e-132	3.93096e-131	2.29224e-133	-6.62127e-132	3.13783e-130
1.64002e-132	-6.44996e-134	7.38975e-133	-2.29601e-134	-1.18923e-132	7.27434e-133	1.79371e-132	-1.40151e-132	2.24286e-133	-1.21915e-132	-2.43424e-133	-7.54671e-133	9.74178e-133	-1.15049e-132	-1.28979e-132	-2.34833e-133	-1.60485e-132	-4.06663e-134	-1.24073e-133	-4.11349e-133	7.97484e-133	-1.81927e-133	-2.21645e-132	1.01031e-132	5.44453e-133	1.50344e-132	2.9251e-134	-1.6712e-132	2.72808e-133	3.10539e-133	2.4388e-131
-6.26188e-134	2.50074e-133	-1.82376e-133	1.68719e-133	-1.11936e-133	-9.42139e-134	2.79532e-134	-2.91467e-135	1.9346e-134	1.73918e-134	-2.62118e-134	4.88276e-134	5.88895e-134	1.57348e-134	-6.97961e-134	3.52921e-134	4.25964e-134	4.26878e-134	6.85391e-134	4.97358e-134	4.51068e-134	1.25831e-134	1.67077e-133	2.92981e-133	8.7186e-135	-2.51716e-134	-1.26968e-134	-2.76982e-133	-1.13833e-134	-1.97674e-135	2.25053e-132
3.30773e-135	-5.94914e-135	9.08961e-136	-2.21482e-135	2.25875e-135	6.41372e-135	-2.77105e-135	7.39831e-135	-1.61444e-135	-4.68368e-135	-2.19515e-135	2.98203e-135	-1.26848e-134	3.54083e-135	-1.1123e-135	-6.66286e-135	9.08511e-135	1.07026e-134	-5.34879e-135	9.82266e-135	-2.06617e-134	2.28185e-135	-1.98825e-134	-2.08008e-135	1.08614e-134	-1.30453e-135	1.29693e-135	9.34307e-135	-1.42227e-135	-8.06493e-135	1.78857e-133
3.14297e-136	-1.90945e-135	2.11987e-135	5.43163e-136	1.59701e-135	-2.83241e-136	5.2805e-136	-2.36981e-136	-4.8132e-138	-7.64471e-136	8.20499e-136	6.26297e-136	-2.87835e-136	1.69045e-135	-6.79223e-136	6.41507e-136	-1.42208e-136	-8.42276e-136	-1.00509e-136	5.98552e-136	2.64926e-136	6.42703e-136	-1.4606e-135	-1.83168e-135	3.00236e-136	-5.48075e-137	1.63604e-135	6.5289e-136	-4.19797e-136	1.24656e-135	2.32409e-134
8.29657e-137	1.9713e-136	5.71901e-137	9.62832e-138	4.72595e-138	3.4832e-137	-3.57014e-138	1.76413e-137	-9.13238e-137	-5.72875e-137	1.82143e-138	6.57717e-138	1.04488e-136	7.88918e-137	6.17046e-137	-2.82858e-137	4.02879e-138	6.10156e-137	-1.06905e-137	-2.37179e-137	1.93733e-137	2.03743e-137	-5.92256e-137	-2.41306e-137	-1.06613e-136	1.94421e-137	2.54871e-137	1.41983e-136	1.02778e-138	-6.80062e-138	1.36197e-135
5.61418e-138	-1.83858e-138	1.53207e-138	4.31052e-139	-4.90537e-138	-1.47106e-138	-8.49997e-138	4.31196e-138	2.01172e-138	2.07657e-138	9.3135e-139	-7.92108e-138	6.92835e-139	8.9997e-138	-2.71244e-137	3.65888e-139	8.99872e-139	-4.07899e-138	-1.97723e-138	-1.15744e-138	2.25422e-138	-2.39309e-138	-3.89103e-138	-7.35715e-138	-3.63496e-138	-4.21681e-138	-9.68167e-138	-1.77909e-138	-6.94947e-138	4.23092e-138	1.3323e-136
-4.71692e-139	-5.61183e-139	-6.48245e-139	1.90031e-138	4.2842e-139	-1.6057e-139	1.6857e-139	1.70396e-139	1.53864e-140	-1.02539e-139	1.57781e-138	-1.85884e-139	2.85343e-140	-2.09246e-139	2.02852e-139	-7.4301e-140	-1.6985e-139	-1.04812e-138	1.00765e-139	6.93441e-140	5.89239e-139	2.48349e-139	2.90694e-139	-4.38968e-139	-4.49254e-139	2.4434e-139	6.2747e-140	-1.27124e-139	-1.89508e-139	-7.71988e-140	1.10114e-137
1.01547e-139	-4.47607e-140	1.04389e-140	7.00333e-142	-1.04627e-140	2.89915e-140	-4.30169e-140	2.33989e-142	5.25774e-140	-7.84614e-140	4.32509e-141	2.42023e-140	1.1393e-140	6.57389e-141	-6.41263e-140	-6.84596e-141	5.42886e-140	-3.698e-141	4.7597e-141	-2.03047e-139	-1.75997e-140	6.27322e-141	-4.66115e-141	-4.14719e-141	-3.38666e-140	-2.2401e-140	-1.3074e-139	1.56809e-139	3.07908e-140	4.28606e-140	1.2046e-138
-8.74143e-142	-8.03846e-142	1.13438e-141	3.19853e-141	-1.32744e-141	8.45345e-142	6.09585e-142	-7.6794e-141	2.33745e-141	6.20491e-141	4.52723e-141	4.50254e-141	5.48411e-143	-3.602e-141	-1.4307e-140	-1.88874e-141	9.19653e-142	-1.01857e-143	-1.88783e-141	-1.66616e-141	-6.19478e-142	-4.86667e-141	1.84742e-142	-4.50221e-142	3.34461e-141	-6.96718e-141	2.01982e-143	9.34223e-141	-4.71685e-140	-2.52795e-141	1.33873e-139
-2.15304e-142	1.53557e-141	-1.08035e-142	-2.07748e-142	-1.3031e-142	6.65443e-142	-2.06848e-142	4.0625e-142	-5.49137e-142	8.5596e-143	8.36017e-142	-4.01282e-142	-5.14303e-143	1.18081e-142	-2.36682e-142	2.15085e-143	4.09853e-142	2.66903e-142	-4.9176e-143	-5.98528e-142	-1.353e-142	1.50321e-141	2.00205e-143	1.16306e-141	-1.87878e-142	2.34705e-142	-4.46773e-142	3.0383e-142	1.80713e-142	3.00267e-142	1.15755e-140
2.34019e-144	-9.77258e-145	1.21622e-142	6.75505e-144	-4.45038e-144	-6.55972e-144	2.17111e-143	-2.94819e-143	5.54762e-145	1.32623e-143	3.81862e-144	1.06954e-143	-3.53362e-144	-1.40727e-142	-5.80722e-143	5.19291e-143	2.91444e-143	5.70213e-143	-1.16064e-144	8.22765e-143	3.4669e-144	-5.37158e-143	-4.22088e-143	-1.13215e-144	2.36296e-144	1.11805e-144	8.55468e-144	-1.35371e-142	4.43196e-143	-7.35463e-145	9.39078e-142
-2.50465e-144	-7.38274e-145	-4.92485e-144	6.88337e-144	-2.01369e-144	2.43749e-144	-7.40249e-146	-1.1605e-144	-6.76154e-145	-3.09525e-144	-3.36757e-144	-5.71096e-144	-3.78626e-147	1.17627e-145	-1.77679e-143	3.22325e-144	3.78594e-144	-1.37478e-144	2.91497e-145	5.52926e-144	2.17504e-144	-5.66413e-146	-1.7089e-144	-8.15205e-145	2.42386e-144	7.45929e-145	-7.40933e-144	7.69368e-144	3.88131e-145	3.95981e-144	9.30573e-143
2.47322e-145	-1.20027e-145	1.92679e-145	7.16118e-146	-1.78626e-145	8.02053e-147	-1.13723e-145	1.59043e-145	6.30458e-145	-9.74402e-145	2.74594e-145	-1.47368e-145	2.79589e-145	5.35092e-145	-5.04649e-146	5.05585e-145	-9.35592e-146	-2.71267e-145	2.78893e-145	2.50241e-145	-2.93803e-145	3.16012e-145	-1.82431e-145	7.38018e-146	6.25692e-146	-7.39747e-146	2.38198e-146	1.70173e-145	1.88311e-145	3.22568e-146	6.79972e-144
-1.92989e-145	-2.69112e-146	3.78574e-146	5.28324e-147	-1.34106e-146	-3.91034e-146	4.28666e-147	-4.20971e-146	6.68991e-147	-9.71188e-148	-2.05773e-146	-1.21346e-146	1.5882e-146	-4.32347e-146	-1.49255e-146	1.99471e-146	-9.79463e-147	-5.95019e-146	7.08928e-146	1.69603e-146	-1.17232e-146	-3.11577e-146	6.70381e-147	-4.87236e-146	-5.32975e-146	-1.46022e-146	-1.7714e-146	-3.5354e-146	2.43223e-146	-7.20757e-147	9.04256e-145
-3.25673e-147	-1.18865e-147	-1.72487e-147	1.07197e-147	-9.34158e-148	1.89299e-147	2.93324e-149	1.05601e-147	7.38767e-148	-5.20481e-147	6.90203e-147	-2.88585e-148	-1.44365e-147	-2.0254e-147	-4.39806e-147	2.12934e-148	-2.02601e-147	-1.04782e-147	-1.84457e-147	-6.20486e-148	4.98989e-148	-4.43411e-147	-3.37052e-148	-9.72742e-148	-2.62343e-147	-2.68722e-147	-6.96612e-147	1.37797e-146	-2.47521e-147	3.53913e-150	7.26859e-146
-3.03041e-148	-6.75944e-149	4.73559e-148	8.80393e-149	4.85028e-149	-4.6646e-150	-7.09019e-149	-1.62332e-148	1.48364e-147	2.11108e-148	8.36239e-149	2.152e-148	3.15699e-149	1.89004e-148	2.19805e-148	-7.77182e-149	-1.57576e-148	1.01854e-148	-1.87912e-148	1.15386e-148	1.78729e-148	-4.61813e-148	-1.30292e-150	-1.35648e-148	-3.71718e-148	6.05499e-149	-4.81938e-148	2.4482e-148	5.38491e-150	6.28231e-148	6.86317e-147
9.26926e-151	1.52306e-149	6.10331e-150	3.51217e-149	-2.29424e-150	-7.83644e-150	1.68691e-149	1.67292e-150	7.67155e-150	1.16261e-149	3.01845e-148	-3.83061e-149	3.7893e-149	-3.05152e-150	-1.06117e-149	-2.88285e-149	8.88715e-150	8.92877e-150	5.60025e-150	-2.56455e-150	-6.08534e-150	-2.21694e-149	-1.88647e-149	-8.58902e-149	-5.56787e-150	-5.50254e-151	1.11829e-150	-5.45099e-150	-2.52314e-149	-2.08726e-149	7.4367e-148
-2.47709e-150	3.1084e-151	-1.99498e-150	5.24578e-151	4.26688e-151	1.3524e-150	-2.22429e-150	1.47617e-150	-1.5178e-152	2.07098e-150	-1.0539e-150	-2.85424e-150	4.52932e-150	7.20245e-150	-1.22189e-150	1.48969e-150	1.643e-151	8.42229e-151	-6.77888e-151	2.06459e-152	8.86426e-151	-7.91021e-151	-5.28678e-152	-6.01007e-150	-7.48894e-151	-2.4162e-151	-1.04867e-150	1.05237e-150	8.12299e-151	-2.08649e-150	4.66605e-149
1.12484e-152	-6.46864e-153	-3.92992e-153	-2.37265e-152	-1.36838e-151	-1.76434e-151	4.80166e-152	2.42916e-152	-1.7327e-151	-2.95679e-152	3.67067e-152	-4.25372e-152	1.11945e-151	5.05082e-151	-1.85782e-151	-6.42626e-152	-5.85483e-152	-3.43355e-151	-4.90761e-151	-1.25543e-151	1.91628e-151	2.55782e-152	1.37881e-151	-6.26818e-152	-2.30801e-153	-1.62106e-151	-3.04418e-151	-3.75882e-151	-2.19222e-151	-1.18761e-151	4.19878e-150
2.70255e-153	1.92394e-152	1.3764e-152	4.8735e-154	-3.13592e-152	-1.09135e-152	-1.44409e-153	1.16657e-152	4.08815e-153	-8.1682e-153	-1.53474e-152	7.50499e-154	1.41985e-152	1.85226e-152	-2.94377e-153	1.16311e-152	-1.7715e-152	2.24899e-153	6.20884e-153	-3.399e-153	1.76508e-153	7.93828e-153	1.19245e-153	-3.5046e-152	-1.70002e-153	5.90809e-152	-1.55069e-153	-7.0441e-153	8.35537e-153	2.24702e-152	3.42941e-151
1.15085e-153	1.14054e-153	2.47318e-153	3.63327e-154	-3.89123e-155	-2.13271e-153	-3.7253e-154	-1.46903e-153	8.16845e-154	4.33763e-153	7.37768e-154	-1.02308e-153	-1.71263e-153	-2.40774e-154	-1.78005e-155	1.52572e-153	-1.57278e-154	-6.31745e-154	-1.13151e-153	3.62602e-153	2.67647e-153	1.36408e-154	4.49824e-154	9.82611e-154	1.6029e-153	-8.01881e-154	4.35716e-154	-4.28668e-153	8.95767e-154	9.94666e-154	3.83628e-152
-7.56927e-155	3.03754e-155	-1.32541e-154	-1.33087e-154	-4.44613e-155	-4.1323e-156	-5.15093e-155	-1.34518e-154	2.96296e-155	-7.53175e-156	-5.72761e-155	1.47816e-154	-5.71255e-155	3.79478e-154	4.40052e-155	-1.63482e-154	7.16615e-155	-4.64371e-155	7.13246e-154	-1.15591e-154	-1.09045e-154	1.82107e-155	9.42411e-156	-2.12977e-155	1.22036e-155	-1.27093e-154	3.77752e-154	-1.0137e-154	7.66298e-154	2.48329e-155	4.00713e-153
-3.79007e-156	2.30583e-155	-1.25145e-155	2.65993e-155	5.46564e-156	3.03204e-156	-6.65161e-156	2.60253e-155	1.09515e-155	7.22018e-156	2.31902e-156	-1.3979e-155	4.72696e-156	-1.05424e-155	1.76149e-156	-1.60606e-155	3.04122e-156	7.42321e-156	5.4709e-156	-1.1307e-155	5.01721e-156	-1.18667e-157	1.3909e-155	1.185e-155	-5.11539e-156	2.50979e-155	-4.14181e-155	-8.64047e-156	7.17008e-156	7.19357e-156	3.27471e-154
-3.48735e-157	5.80769e-157	4.40523e-157	-7.91377e-157	-5.61305e-157	1.14215e-156	2.64864e-156	2.20449e-158	-3.90929e-156	1.81584e-157	2.60721e-157	-3.95106e-157	4.27536e-158	1.04992e-156	-1.50459e-156	1.13954e-156	-5.21272e-157	-2.10818e-157	-1.68268e-156	-5.92697e-159	-8.68551e-157	-1.65757e-157	1.89102e-157	5.23938e-156	3.53115e-158	8.9633e-157	1.70404e-157	-8.31229e-157	1.65079e-156	-6.19748e-157	2.81063e-155
6.79248e-159	-3.36993e-158	3.43151e-158	-4.64055e-157	3.34864e-158	3.34281e-157	-2.69396e-159	2.79837e-158	1.244e-157	-4.35473e-157	-2.62211e-158	2.68004e-158	-1.22043e-158	-3.89715e-157	-8.11805e-158	4.94368e-157	-4.57693e-158	7.53968e-158	2.76419e-158	-2.79513e-158	1.52233e-157	6.57337e-158	1.31984e-157	-5.43601e-158	8.56164e-159	-2.05939e-158	2.63828e-158	-1.90984e-157	-8.18057e-158	-3.32506e-158	3.47032e-156
-1.17768e-158	-2.84652e-158	7.84379e-159	2.67929e-159	-3.62189e-159	-7.51681e-160	8.63627e-161	-3.78096e-159	-3.066e-159	5.9785e-160	1.51134e-158	-2.71258e-159	2.37446e-159	-5.32222e-159	1.46843e-158	1.21808e-159	4.0678e-159	4.63111e-159	-4.11282e-159	1.85953e-160	-2.02955e-161	-1.17275e-158	1.55966e-159	-9.11711e-160	-3.49614e-159	3.54918e-159	2.06292e-158	2.99868e-159	-1.7101e-158	-5.39129e-159	1.84477e-157
5.54823e-160	-3.21755e-160	1.841e-160	-1.53592e-159	-2.10932e-160	-6.48824e-161	-2.21289e-160	2.17365e-160	1.04129e-161	1.14707e-159	1.07422e-159	-6.11058e-160	7.84787e-161	2.08252e-159	-7.01573e-160	-2.8694e-160	-3.73063e-159	-2.73025e-161	-6.41052e-160	-1.01551e-159	3.29085e-160	1.85503e-160	-4.82676e-160	1.04087e-159	6.61133e-161	1.74263e-159	2.89385e-160	-2.08482e-160	-8.64168e-160	-7.85816e-160	2.07126e-158
2.42943e-162	-1.66542e-160	-6.41893e-162	-3.65247e-161	1.1398e-160	-2.55409e-161	-3.58077e-161	1.93262e-161	1.27751e-160	-1.23178e-160	8.07394e-161	2.70663e-161	-4.98999e-161	5.18472e-161	2.64436e-163	3.76532e-161	1.55169e-161	-2.65242e-161	-2.7219e-161	-1.91299e-161	3.73446e-161	-4.97974e-163	4.31739e-161	2.61418e-160	-8.40092e-161	4.19627e-161	6.12498e-162	3.36478e-162	6.19524e-161	2.36228e-162	1.53557e-159
3.12547e-162	-7.98055e-163	1.14781e-161	6.79365e-162	-7.17486e-163	-3.69343e-163	-1.20894e-161	3.84672e-162	-3.17457e-162	2.38026e-162	6.84117e-162	-4.56339e-162	2.20061e-162	-1.20269e-161	-1.26653e-162	-2.06243e-162	1.00099e-162	-6.92571e-162	-7.56367e-163	-3.59441e-163	-5.06856e-162	-1.05294e-163	-2.85131e-162	-5.16217e-162	-2.6924e-162	9.38234e-162	-9.57418e-163	-2.96997e-162	2.8538e-161	-2.48947e-162	1.42994e-160
9.66861e-164	1.17517e-162	5.04836e-163	-2.2161e-163	-5.50296e-163	8.45858e-163	-2.51871e-163	1.34543e-162	1.46827e-162	-1.24983e-162	4.43823e-164	3.43516e-163	-2.42046e-163	-3.53313e-163	-1.42553e-162	2.77295e-163	2.10935e-163	1.24794e-164	-2.92309e-163	1.50026e-163	2.30478e-164	-3.31367e-163	2.8875e-163	4.40558e-162	3.21194e-165	-4.91906e-163	8.52419e-164	1.52165e-162	8.46952e-164	-1.53921e-164	1.83125e-161
1.394e-163	6.21421e-164	-1.96823e-164	1.9508e-164	-8.77894e-166	-8.33858e-164	-6.28868e-164	2.2531e-165	2.0721e-164	1.74363e-164	9.86037e-164	1.99701e-164	8.8112e-165	3.89398e-164	-1.95536e-163	2.07773e-166	-1.15737e-164	-4.14836e-164	8.57527e-164	3.46416e-164	4.83834e-164	-4.11769e-165	-6.66476e-164	-5.95728e-165	-4.98864e-165	-2.07101e-165	6.6919e-164	3.36887e-164	1.39296e-163	-2.61328e-164	1.36202e-162
2.67438e-165	3.65811e-165	8.75646e-166	3.36785e-164	5.87019e-165	-1.20494e-164	3.93125e-165	-4.10024e-165	8.16876e-166	-1.13092e-165	2.56894e-164	-1.01426e-164	1.22232e-166	-2.56337e-165	-5.79564e-165	-1.39639e-166	-2.77178e-165	-7.94172e-165	4.80052e-166	-6.58419e-165	-6.51548e-165	6.42165e-165	4.94464e-165	4.08465e-165	-5.28879e-166	4.78789e-165	2.76241e-165	2.84486e-166	8.84334e-166	1.55743e-164	1.77805e-163
-3.52425e-166	-1.50156e-166	-9.45255e-168	-2.57667e-166	-3.1855e-168	7.18187e-166	-1.33145e-165	4.06171e-166	-3.73069e-166	6.01725e-167	1.02002e-168	-4.46086e-167	-4.38169e-166	2.16298e-166	-2.92207e-166	-4.76759e-166	3.80556e-167	-9.03575e-167	-1.79037e-166	-1.43235e-166	-4.09732e-166	-7.52482e-166	1.46942e-166	3.82368e-167	-1.39266e-168	-1.30535e-166	7.46697e-167	3.2355e-167	-8.59111e-166	-6.55477e-167	8.09268e-165
2.11074e-167	-9.7225e-168	3.41917e-167	2.33244e-169	7.14989e-168	2.37238e-167	-3.56852e-167	-6.75826e-167	2.20214e-167	-9.71293e-167	-2.85126e-168	2.67752e-167	-6.369e-167	-1.97696e-167	-6.56755e-168	1.76151e-167	9.14181e-167	-3.61977e-167	2.13872e-167	5.29095e-168	-1.12316e-166	1.59203e-166	1.9889e-167	4.15067e-167	1.88734e-167	-2.13755e-168	-6.19772e-168	-3.33838e-169	3.32273e-167	-4.50853e-167	1.04888e-165
-1.23737e-168	-2.31565e-168	2.99164e-168	-3.05998e-168	-2.82277e-169	2.22601e-169	1.23753e-168	-1.17741e-167	4.407e-168	-1.25116e-167	-2.86679e-168	-1.13529e-169	3.71409e-169	4.43476e-169	1.8447e-168	-4.48408e-169	2.33675e-168	-5.94698e-168	-1.04188e-168	4.84166e-168	2.25393e-168	5.96499e-168	1.15534e-169	9.17911e-168	-2.35969e-168	-3.40249e-168	-1.81102e-168	-1.87567e-168	3.7647e-169	4.45857e-169	8.80802e-167
-5.33598e-169	1.33082e-169	5.70925e-169	-3.69339e-169	1.75468e-169	4.47039e-169	8.53875e-169	-6.04666e-170	-3.76192e-169	1.07591e-169	1.01688e-169	-2.91869e-169	7.67515e-169	3.79943e-170	1.20604e-169	-2.07175e-169	-2.11674e-170	-6.70897e-170	-3.13895e-169	-5.19269e-169	1.71922e-169	-5.29141e-170	-1.1523e-168	-1.24605e-169	2.56152e-169	-1.79246e-168	5.97748e-169	5.78797e-169	-6.60256e-170	-2.7264e-170	1.0896e-167
1.2847e-170	8.94667e-171	9.21582e-171	6.76656e-170	-2.78071e-171	-1.11893e-169	8.33812e-171	3.55719e-171	-2.54776e-171	4.44729e-171	-4.94083e-170	2.20787e-171	-4.20243e-172	6.76202e-171	5.91372e-171	-1.90073e-170	-4.11146e-170	-1.72891e-170	-8.08721e-171	9.13322e-171	5.67477e-170	-8.09263e-171	2.3705e-170	4.36453e-171	-3.15383e-171	-6.67989e-170	1.24891e-169	-5.2526e-171	-1.16735e-170	-3.54245e-170	7.31686e-169
2.12904e-172	1.31282e-171	-2.48766e-171	4.53543e-172	1.8577e-172	-4.99897e-173	-1.49607e-171	6.47456e-172	1.88166e-171	2.40023e-171	-4.62404e-171	-1.58218e-172	-3.45948e-172	-4.27826e-171	1.55977e-171	1.00601e-171	-3.96902e-171	3.84158e-171	-5.12944e-173	1.03886e-172	2.55125e-171	-8.28452e-172	-1.60125e-171	-9.08131e-172	-3.82937e-172	1.54649e-171	-2.40255e-171	-1.54284e-172	2.18259e-172	9.87021e-171	5.15299e-170
-1.36934e-172	1.75635e-172	6.41793e-173	-1.12158e-172	-7.19079e-173	2.44945e-172	-3.46255e-172	1.67222e-172	9.27956e-172	-8.52738e-173	-8.68258e-173	-1.31394e-174	-2.12775e-172	6.69854e-172	-9.1592e-173	-3.81692e-173	-4.42354e-172	-1.81584e-172	-3.10689e-173	9.71245e-173	6.46755e-173	6.33288e-172	-4.99652e-173	-8.52644e-173	-2.18838e-172	-3.26005e-173	5.53196e-172	-1.50086e-172	8.40657e-172	-6.15798e-172	7.4295e-171
6.21179e-173	-4.10457e-175	3.06719e-175	-2.82776e-173	-1.46018e-174	1.292e-173	3.64854e-174	1.16902e-173	2.359e-173	3.89384e-174	-5.61693e-174	5.31049e-173	3.01237e-173	-8.48909e-174	5.2722e-173	2.85194e-173	1.01775e-173	3.05029e-173	2.42337e-173	1.46178e-173	-3.20707e-174	-9.61666e-174	1.76192e-173	-2.18743e-173	-1.4576e-174	5.80417e-174	1.37961e-173	4.23124e-173	-2.66114e-174	8.72073e-173	6.11979e-172
-7.04307e-175	-7.68489e-175	-1.47672e-175	8.14937e-175	1.94833e-174	2.59769e-174	2.26216e-174	-9.37837e-175	-5.29224e-175	-1.01476e-174	5.76275e-175	-6.79657e-175	1.37189e-174	5.79226e-175	-4.09952e-174	3.30698e-176	4.27458e-176	-4.80202e-175	2.11612e-176	1.24188e-174	6.73951e-175	-1.94383e-175	1.78859e-175	2.1091e-175	2.46365e-175	-7.30919e-175	-2.42835e-174	-2.79701e-174	-2.16616e-174	-3.66601e-175	3.08445e-173
2.74159e-175	5.24221e-176	-8.39778e-176	6.20275e-176	-1.18237e-175	9.5062e-176	-2.76759e-175	-6.50327e-179	-5.6568e-177	-4.75631e-176	1.30617e-176	-3.88252e-176	5.14896e-176	-3.49761e-177	-4.80691e-175	-1.22931e-175	-1.97533e-175	2.18091e-176	1.15725e-176	-2.28004e-175	-1.87687e-175	-3.35147e-175	3.3752e-175	1.58804e-175	1.60839e-175	-2.63851e-177	5.53412e-176	-3.0301e-175	2.64083e-176	1.17143e-175	3.86988e-174
-7.20327e-177	-2.34249e-178	-6.40849e-177	2.36361e-176	-1.32468e-176	-5.17914e-177	2.72138e-176	-6.75909e-177	-4.04852e-176	4.3101e-177	-2.3402e-176	-3.44232e-176	4.17726e-178	-3.35013e-178	-3.15922e-176	9.01566e-177	7.08977e-177	1.59639e-176	4.34614e-178	-3.91158e-176	1.26517e-177	-8.89713e-177	3.3425e-176	3.52708e-177	1.13627e-176	-1.45666e-176	-1.22975e-177	-6.77142e-178	-5.03848e-177	-3.33407e-176	4.09796e-175
3.85456e-177	-8.04295e-177	-3.45035e-177	3.70567e-178	6.49067e-178	4.62018e-178	-5.56398e-178	-1.11671e-177	4.58147e-178	-4.72372e-180	8.68744e-178	1.67304e-177	-4.90307e-178	4.4237e-178	-4.9295e-179	-6.97254e-178	-5.88423e-178	1.88747e-177	-2.13978e-178	3.37017e-178	3.6192e-178	4.00804e-177	2.36246e-178	9.71154e-178	4.06959e-179	5.48864e-178	-4.13314e-178	1.422e-178	1.4762e-177	-7.85009e-179	3.44905e-176
-1.15717e-178	1.41705e-178	4.6938e-178	1.20264e-179	3.07798e-178	1.58962e-178	-6.02775e-179	-4.98552e-179	-1.42006e-180	7.45779e-179	-9.52594e-179	5.31566e-180	-2.49604e-178	6.1861e-179	4.49379e-180	3.60872e-179	1.53264e-178	-6.60119e-179	-1.03878e-178	-1.86216e-178	5.26974e-179	-3.67092e-178	-4.65918e-179	-5.75396e-179	-3.52205e-179	-3.18707e-178	3.78817e-178	-1.04948e-179	3.72747e-179	4.05622e-178	4.06377e-177
2.98e-180	-6.60561e-180	7.8965e-180	-1.07171e-180	9.66393e-180	-2.14826e-179	-2.58936e-179	-3.72408e-181	-8.05143e-180	3.99125e-180	3.41046e-179	1.32753e-180	-3.16512e-180	-3.47161e-180	-3.88925e-180	1.4225e-180	-3.29801e-180	-4.80701e-180	2.89092e-180	-2.2813e-179	-1.07498e-179	-5.31855e-181	9.18778e-180	-1.94256e-180	4.97598e-180	-6.59377e-181	7.26943e-180	-1.69237e-179	1.19028e-180	3.62857e-180	2.26258e-178
-7.30377e-182	-6.63275e-180	1.25578e-181	8.13497e-181	-4.45098e-182	-3.58263e-181	7.83034e-181	7.69878e-181	1.21098e-182	-2.61849e-180	1.32838e-180	2.59591e-180	2.54801e-180	7.9621e-182	-6.78252e-181	-5.90312e-181	1.79077e-180	2.94085e-181	4.79916e-182	2.97285e-181	-2.77353e-181	-3.05662e-181	1.22627e-180	1.68725e-181	-7.14991e-181	-7.96537e-181	-1.79398e-181	-1.07438e-180	-6.87089e-181	-1.13655e-181	2.80258e-179
-4.87773e-184	1.31858e-182	1.07171e-181	2.40043e-182	1.29696e-182	-2.44941e-182	4.54456e-184	-4.057e-182	3.82582e-182	-4.93463e-182	-6.47236e-181	-9.82488e-182	1.29719e-182	-9.20438e-182	-5.51505e-182	9.22594e-182	-1.49427e-182	7.49587e-182	-5.00896e-182	5.0879e-182	6.09036e-182	6.10688e-182	2.28359e-182	-5.583e-182	5.04803e-182	3.17982e-182	9.85115e-182	1.59199e-181	9.12122e-183	7.54986e-182	2.12497e-180
3.25854e-183	-1.91667e-183	-1.1059e-183	3.75984e-183	-1.62612e-183	1.68232e-182	8.6777e-183	-1.84028e-183	1.29139e-182	9.58546e-184	7.34749e-183	-3.92129e-183	-1.8959e-183	4.64223e-184	1.41156e-183	-4.83497e-183	2.63227e-183	4.68958e-183	-1.26691e-183	-7.71831e-183	5.09802e-184	-8.35906e-183	-2.54564e-182	-6.83984e-183	-1.73031e-183	4.94563e-183	-1.81608e-183	-1.76629e-182	-2.17839e-182	-1.1139e-182	1.89306e-181
-3.81344e-184	2.55024e-184	5.02152e-185	1.58029e-184	-2.66019e-184	6.62687e-184	-1.79275e-183	8.65959e-187	4.24027e-184	6.40174e-185	5.14529e-185	-2.56162e-184	-2.0097e-185	1.35552e-184	-4.94904e-185	-4.02585e-184	1.28363e-183	2.36131e-185	-6.37569e-184	1.19455e-183	-2.42626e-183	-3.49494e-184	-9.36475e-185	1.29302e-184	-1.09134e-183	-9.09005e-184	3.21824e-184	2.99452e-184	3.001e-184	3.34205e-183	1.73722e-182
-1.89669e-185	1.31514e-184	-3.51997e-185	-5.74743e-185	-2.00437e-184	2.553e-184	7.88811e-185	2.75828e-185	-1.10207e-184	-7.66286e-186	-1.49051e-184	6.52925e-185	3.36023e-185	3.16828e-185	9.0927e-185	6.36225e-185	-4.36961e-187	-9.42371e-185	-3.35862e-185	-8.42499e-185	-2.75063e-185	3.39378e-185	-6.185e-185	-4.56565e-185	7.35184e-186	-3.91314e-186	2.9264e-185	-4.6052e-185	-2.71499e-185	-1.31823e-184	1.98442e-183
-1.60072e-186	-8.94274e-186	-9.19935e-186	1.08404e-185	-1.05174e-185	7.48127e-186	-8.59229e-186	-9.73537e-187	2.14278e-185	2.96224e-186	-3.49257e-186	1.69182e-185	2.43272e-186	-4.80165e-187	3.97492e-186	-2.41279e-186	7.68908e-187	1.96457e-187	-1.90428e-186	1.18997e-186	1.2629e-185	-1.32855e-186	2.15475e-186	-5.02655e-187	4.34963e-186	5.68307e-186	-1.24659e-186	1.65025e-186	-1.31457e-185	1.26068e-185	1.71606e-184
-4.26662e-187	-2.45663e-187	6.24535e-188	-1.17433e-187	1.82488e-188	1.44985e-187	-4.81597e-188	9.06113e-187	4.13531e-187	5.02276e-188	9.25464e-188	4.94385e-187	-3.19417e-188	-8.92145e-187	-1.34839e-187	6.35224e-187	-3.07199e-188	2.09282e-187	1.02323e-187	8.95168e-188	-1.47664e-187	-2.34559e-187	-3.59494e-187	-5.60391e-188	1.41567e-186	2.48217e-187	2.43396e-187	1.02935e-187	-1.16146e-187	5.0092e-187	8.57144e-186
7.59154e-188	-3.54752e-188	-8.42453e-189	5.85411e-189	7.68413e-188	-2.2504e-187	2.39794e-188	-1.73377e-189	-3.74884e-188	7.62484e-189	2.02916e-189	-1.99452e-187	-6.68649e-188	-3.13606e-188	2.12825e-188	-3.16426e-188	2.36778e-189	1.65173e-188	-1.10119e-188	6.7627e-188	-5.66571e-188	4.78493e-189	-1.25487e-187	8.89376e-189	3.74644e-188	-6.81443e-188	5.1559e-189	3.64377e-188	-5.04668e-189	2.76648e-188	1.32427e-186
-1.75208e-189	1.17687e-188	1.16765e-189	8.35756e-189	2.0593e-189	2.80102e-189	2.06854e-189	3.36557e-189	-4.15208e-189	1.655e-190	-3.68186e-190	-8.22502e-189	3.29439e-189	1.53274e-189	1.00049e-189	8.28705e-189	-1.6411e-189	4.13793e-189	-1.79657e-189	8.57723e-190	2.37861e-189	1.7906e-189	-7.60487e-190	-7.56403e-190	-7.1463e-189	-4.83741e-189	1.10694e-188	2.70906e-189	-2.69097e-190	1.57261e-189	1.02089e-187
-2.9391e-192	-2.41911e-190	-2.44706e-190	-7.9805e-191	-1.56274e-190	1.60134e-191	-3.8719e-190	-5.82715e-190	5.9129e-192	-9.50024e-193	-1.41326e-190	-1.08076e-190	1.59498e-190	2.40303e-190	-8.10005e-191	1.68838e-190	7.19169e-191	5.69756e-190	-2.02243e-189	-1.30866e-190	1.25151e-190	-7.46785e-190	2.62181e-190	8.19328e-191	5.55381e-191	5.00929e-191	1.66612e-190	-3.45712e-190	1.61512e-191	6.461e-190	7.90868e-189
-5.29374e-191	-7.43006e-192	-5.65393e-192	-2.97938e-191	-8.91671e-192	3.76875e-191	7.82666e-192	-4.24692e-192	-3.31918e-192	3.25287e-191	2.19628e-191	-2.18183e-192	1.21134e-191	-7.39563e-192	1.54204e-191	7.83013e-191	9.69979e-192	1.81349e-191	1.01806e-191	5.48644e-191	-5.81926e-191	-4.18614e-191	-3.7763e-191	-2.21012e-191	-6.68635e-192	-2.11783e-191	-2.28232e-191	6.02827e-193	-1.78026e-191	-3.61119e-190	1.01073e-189
-2.22192e-192	4.14498e-192	-1.39232e-192	8.09593e-193	-8.55191e-193	2.95752e-192	-1.09236e-192	4.30774e-193	2.85491e-192	-1.68626e-192	-1.09045e-192	2.35597e-192	6.37385e-193	1.76671e-192	-1.90783e-192	8.07283e-192	1.00936e-192	-5.08915e-192	-8.47661e-193	2.33314e-192	-7.53186e-193	-2.06138e-193	1.02567e-192	7.53281e-193	-2.11532e-192	-3.80667e-193	2.3552e-192	-8.54024e-193	1.91148e-192	-5.66921e-193	5.44782e-191
-5.41766e-193	-2.41023e-194	-1.3552e-194	-2.78066e-193	2.82234e-194	-2.92962e-194	-1.02724e-193	-6.34013e-194	-1.08776e-193	-1.03118e-193	4.43679e-193	-7.72095e-194	3.06812e-193	-1.82222e-193	-1.06315e-193	-6.2838e-193	-3.48121e-193	-1.16948e-193	-1.41681e-193	-5.90957e-193	-2.67244e-193	-5.26089e-193	3.37449e-194	2.04719e-194	-1.74427e-194	4.05641e-194	4.8112e-193	7.44074e-193	-3.7668e-193	2.45829e-193	6.98861e-192
-3.85269e-194	-3.24371e-195	9.07874e-195	-8.17719e-195	3.31868e-194	8.82782e-195	2.36732e-194	-1.71281e-195	-1.76632e-194	1.56978e-195	2.18207e-194	4.38973e-194	4.0579e-194	-4.20667e-195	1.24772e-195	2.28918e-194	-7.0402e-195	-1.06355e-194	-3.41468e-195	5.60993e-195	-2.8617e-195	3.41757e-194	-1.31856e-194	-2.30341e-194	4.46864e-194	3.63114e-195	3.19656e-194	-1.8976e-194	-2.96588e-194	4.33244e-194	5.52503e-193
2.6795e-195	7.32947e-196	5.17473e-196	-2.74673e-195	5.00113e-195	4.18648e-195	1.72008e-195	-1.80595e-195	4.63438e-195	-2.63623e-195	5.18308e-196	1.46369e-195	1.15959e-195	-5.95163e-196	-5.12899e-197	-3.29731e-196	-1.17346e-195	-5.62736e-195	-5.0897e-195	-1.66889e-196	3.27964e-196	-8.36796e-196	-3.0234e-195	3.64816e-196	-2.44693e-195	1.10487e-194	7.72264e-196	4.32875e-196	6.00491e-196	1.14722e-195	6.38376e-194
-3.17452e-196	-1.8632e-196	1.74944e-197	-1.93041e-197	-4.72039e-196	1.79458e-197	2.72336e-197	-8.60851e-197	1.51679e-195	-1.16697e-195	1.41864e-197	5.28938e-197	-2.36811e-196	-3.85212e-196	4.62444e-197	4.64645e-197	1.70004e-196	-9.38616e-197	1.13489e-197	5.14044e-196	-2.05595e-196	-2.88774e-196	3.02516e-197	-3.45243e-197	2.3248e-196	-9.97938e-197	-2.03314e-197	9.47815e-197	3.41626e-197	7.83415e-197	6.51774e-195
9.98682e-198	6.16132e-198	7.51488e-198	7.17653e-198	-4.68286e-198	-2.65712e-197	6.65884e-197	-5.95365e-198	7.90354e-198	-1.08648e-197	3.17112e-198	1.67026e-197	3.37766e-197	7.05408e-198	-6.8675e-199	2.341e-198	7.63107e-199	9.67165e-197	-1.92013e-198	2.53074e-197	-4.24023e-197	-4.60311e-197	3.33102e-198	-6.10895e-199	-1.59798e-199	-1.82212e-197	-4.53732e-197	1.6023e-197	8.64941e-197	-9.33556e-198	6.09825e-196
2.0417e-198	1.2596e-199	-7.42431e-199	5.65336e-199	-5.30032e-198	-7.64399e-199	4.66055e-199	3.11826e-199	-1.15863e-198	-3.1125e-198	1.33005e-198	-5.52752e-200	1.43078e-198	4.22251e-198	1.05447e-199	3.83129e-200	7.36968e-199	-2.30818e-198	-7.45185e-199	4.53338e-200	6.80114e-199	1.27499e-198	-7.9397e-199	5.99786e-200	-1.24537e-198	4.87318e-199	-1.1368e-198	-2.80998e-198	-4.31863e-199	7.87915e-199	3.53155e-197
-6.53347e-200	3.29604e-202	8.55342e-200	-9.82111e-200	4.05709e-200	-3.35782e-199	-1.33764e-200	-2.16898e-200	1.27368e-199	-2.46961e-199	6.90353e-200	1.06208e-199	3.57508e-199	-4.0135e-199	-4.31026e-199	-1.9904e-200	3.58204e-200	-1.3027e-200	1.69789e-199	-1.11664e-199	-1.47066e-199	-1.49484e-199	3.37937e-201	1.08056e-199	-4.62964e-200	5.62533e-200	-1.80417e-199	2.3224e-199	-1.19336e-199	-1.5834e-199	3.95136e-198
-2.98376e-202	2.04685e-200	-7.59025e-201	1.98833e-200	1.16013e-200	1.73277e-200	5.6847e-201	-3.49264e-201	7.87218e-201	1.16003e-200	1.86926e-200	4.22972e-201	-1.91433e-202	1.44206e-201	2.44461e-201	-1.59956e-201	1.23483e-202	1.36554e-200	1.28021e-200	-5.49597e-201	6.65123e-201	1.31548e-200	1.2369e-201	2.949e-201	2.01951e-199	-1.15901e-200	8.42449e-201	4.87316e-201	3.43578e-200	6.57417e-201	4.58259e-199
3.66952e-201	-1.1464e-201	-2.95198e-202	9.23163e-202	5.81504e-202	4.1818e-202	-2.79539e-201	-4.84132e-202	-2.48878e-201	-5.42264e-203	-1.77818e-202	1.70269e-202	-1.24395e-201	3.45692e-201	-1.197e-201	-9.43192e-202	-1.59283e-201	7.13538e-202	-8.86287e-203	3.62067e-201	2.48071e-201	-3.25332e-201	7.70365e-202	-1.7956e-201	7.40698e-202	2.18615e-202	-2.02319e-202	-6.09739e-201	8.8728e-202	-1.175e-202	4.26251e-200
1.83699e-203	2.08941e-202	-1.05305e-202	-3.48796e-203	-3.3654e-203	7.67657e-203	2.81485e-203	-1.97693e-204	-1.417e-203	4.69678e-202	6.68514e-204	2.11839e-203	-5.38059e-204	-5.90595e-202	6.78081e-203	-2.29092e-202	1.13838e-202	9.46888e-203	-8.17479e-204	1.32262e-203	-2.98137e-203	8.09676e-203	1.80104e-203	1.41973e-202	-1.25002e-202	2.58638e-202	-7.23997e-203	-8.88516e-203	2.93271e-202	1.45302e-202	3.39679e-201
-2.70595e-203	6.8135e-204	-3.11089e-204	-1.10829e-203	-3.95333e-204	-1.1443e-203	-5.44519e-204	-5.0544e-203	3.676e-205	1.80005e-203	-9.32601e-204	-8.40529e-204	-2.03881e-204	1.15388e-203	2.0856e-203	-1.56253e-203	-7.05499e-204	-3.76712e-205	-3.04558e-204	-7.99165e-204	-2.25162e-204	2.61018e-203	-8.60461e-204	1.84303e-204	-9.94784e-204	1.22282e-203	3.91475e-204	-4.16221e-203	-9.62333e-204	-7.55549e-204	3.47772e-202
-1.35492e-206	-3.29509e-204	-6.54006e-205	-6.94926e-205	-3.90953e-204	1.06666e-204	4.79697e-205	1.51617e-204	-1.02094e-205	-2.02501e-206	1.07566e-204	-6.4178e-205	2.06341e-205	6.12775e-205	7.82881e-205	-8.58669e-205	2.64269e-204	-3.07624e-204	-3.12e-205	1.12086e-204	-7.38846e-205	-9.4468e-205	-2.86608e-204	-2.49642e-204	-1.15169e-204	7.27966e-205	-1.54302e-205	-1.84093e-205	8.12647e-205	-5.8898e-206	3.32175e-203
-9.25246e-206	-9.46706e-206	-1.09483e-205	-1.26843e-205	1.76891e-205	6.30437e-206	-3.43301e-206	1.1043e-205	-3.02864e-206	-4.79531e-206	5.36642e-206	1.52456e-205	-6.2955e-207	-2.87677e-205	-1.92868e-206	1.1175e-205	2.89953e-206	3.05411e-207	7.97841e-206	-1.1699e-205	-1.06254e-205	-5.8985e-207	-3.01829e-205	-3.98076e-206	9.72058e-207	-8.52889e-206	-4.68515e-205	-5.45754e-206	1.13965e-205	6.45629e-207	2.93872e-204
1.76007e-206	1.04363e-206	-3.92335e-207	-1.35158e-207	3.33399e-208	1.81949e-207	6.48822e-208	-4.92117e-207	-3.98593e-208	8.70998e-207	1.01069e-206	4.72138e-207	6.49765e-207	4.43318e-208	-3.43056e-206	1.98678e-206	-5.6954e-208	1.54187e-207	-2.45996e-207	-1.13385e-206	3.53309e-207	-5.0541e-207	1.41491e-206	1.69705e-206	8.40869e-207	2.08971e-206	-7.51916e-208	1.00485e-206	2.73303e-208	3.41272e-207	2.25495e-205
-5.31976e-208	-1.41318e-208	-8.79513e-208	2.66657e-208	9.87347e-208	-5.81413e-208	-5.44522e-208	-1.68804e-208	1.05078e-208	-2.41898e-208	-2.79369e-208	-5.43915e-208	5.54178e-208	4.31315e-208	1.83802e-207	-1.30275e-207	-3.20241e-208	2.95695e-208	-2.27294e-208	7.36359e-209	5.38144e-208	8.61312e-208	-1.29951e-207	-1.46574e-208	1.24918e-208	-4.57452e-207	-2.93015e-208	-2.9596e-208	8.22802e-209	1.89768e-208	1.87209e-206
-5.62558e-209	-5.08376e-209	-7.6875e-210	7.52523e-210	1.57189e-208	-4.80215e-209	-4.73478e-209	2.30369e-209	1.62509e-209	9.38722e-209	2.17648e-209	-2.32256e-209	8.50255e-210	-3.80352e-208	1.48819e-208	-1.6525e-209	2.98468e-208	8.0867e-209	1.55076e-209	-2.497e-209	-7.92575e-210	-3.63105e-209	-2.06429e-209	-6.23893e-209	1.3502e-209	4.72523e-209	5.8387e-209	5.239e-210	-9.52136e-210	6.15268e-209	1.84972e-207
2.39104e-210	2.74539e-211	8.40569e-211	2.23644e-209	-2.56939e-210	1.014e-209	-9.15038e-211	1.51321e-209	-1.19106e-209	-2.42429e-210	-7.01152e-211	4.9086e-210	5.87577e-210	-3.15308e-209	-6.34798e-210	4.57682e-211	7.89368e-211	3.5343e-211	6.72767e-211	9.03047e-210	1.07577e-209	2.14368e-209	4.95362e-210	-3.35914e-211	7.75362e-210	-6.98e-210	2.06073e-211	1.44e-210	1.40974e-211	-2.85875e-210	1.86494e-208
-8.10957e-212	-9.94932e-212	-1.35449e-210	8.97389e-211	9.75837e-212	6.49022e-212	1.16525e-212	-1.95179e-211	1.89051e-212	-4.83145e-212	-5.17245e-211	4.90602e-211	-6.76496e-211	2.20034e-211	1.59446e-211	-4.24671e-211	-3.84659e-212	-5.00969e-211	1.17512e-211	-1.19692e-211	-2.76383e-211	-9.58856e-212	2.00065e-210	-9.13813e-211	-1.36993e-210	8.11978e-211	3.00837e-211	2.25474e-210	-5.86939e-213	-4.85648e-211	1.46499e-209
-1.24647e-211	2.01366e-211	-7.15526e-213	-4.0404e-212	5.68251e-212	1.79076e-212	-9.2062e-213	-2.50917e-212	1.50317e-212	4.51775e-212	8.60711e-212	1.90385e-212	-6.56422e-213	-1.26939e-213	3.8291e-212	1.71047e-212	-1.71841e-212	-1.36532e-213	-9.33188e-212	2.65309e-212	5.4412e-212	-1.31505e-213	9.69676e-212	2.77379e-212	-4.41342e-213	-8.16549e-212	2.25128e-212	-1.61858e-212	9.17989e-213	1.89591e-212	1.18289e-210
8.41396e-213	-3.27381e-212	3.7192e-213	-2.90503e-213	-6.11967e-214	-1.53559e-213	2.20607e-213	-3.85807e-213	2.18898e-212	-1.50904e-212	2.98533e-213	4.08295e-213	8.21578e-213	-1.18698e-213	3.22597e-213	-9.32631e-214	-6.58318e-214	3.70955e-213	-4.1554e-213	-2.74038e-214	8.62773e-213	1.45206e-212	9.22585e-214	5.58549e-213	1.4466e-213	8.77731e-215	1.77824e-213	-6.69505e-214	3.85849e-213	1.03555e-213	1.60928e-211
1.9936e-214	3.05073e-214	-3.32744e-214	2.44931e-214	3.02019e-214	-2.789e-214	-9.26876e-214	-4.9086e-214	2.33144e-213	7.22361e-215	4.68293e-214	-1.23613e-214	3.30036e-214	-1.43989e-214	1.45332e-214	2.21344e-213	-1.9629e-213	2.78281e-214	-1.15473e-213	-2.56143e-214	-1.51281e-214	7.22093e-215	-1.44842e-214	-1.884e-214	1.55488e-213	-1.27235e-214	-1.03161e-214	-2.3126e-215	-2.77581e-214	-1.49321e-214	1.53532e-212
1.56015e-215	-1.97604e-215	2.52887e-216	-3.8753e-216	3.5386e-215	-3.66452e-215	-1.71435e-216	3.66498e-215	-3.13329e-215	-2.63265e-215	4.00991e-215	-1.06263e-216	-1.71031e-215	-1.06507e-215	8.27285e-215	-9.16095e-216	-2.79656e-215	1.17165e-215	-6.49942e-216	1.93988e-215	-2.72049e-215	-3.68843e-216	8.93154e-216	4.00999e-215	-1.78891e-215	1.18374e-214	5.84875e-215	-2.35788e-215	5.29172e-215	-3.67369e-215	8.24114e-214
1.04758e-215	1.05337e-217	-1.07442e-216	1.34102e-216	2.21863e-216	2.24678e-215	-2.95658e-216	9.69951e-217	-8.91019e-216	2.55451e-216	-4.81634e-216	2.14167e-216	5.21239e-218	2.36372e-216	1.38904e-215	-3.53034e-216	-2.18231e-216	-2.72238e-217	-1.54425e-216	2.16575e-216	-6.69478e-217	-1.08663e-216	-5.11893e-217	1.80585e-216	-3.87321e-217	7.78191e-216	3.97896e-216	4.51872e-216	5.60012e-217	-9.69217e-217	1.08303e-214
7.54192e-217	1.81161e-218	2.04375e-217	1.27556e-217	-1.61396e-217	3.82365e-217	-8.44914e-218	-3.33503e-217	-1.16257e-218	1.08796e-217	3.02036e-217	-1.77853e-217	3.26416e-217	5.5391e-218	1.19225e-217	-3.59978e-218	4.50869e-217	-5.23425e-218	1.0643e-217	2.39199e-217	5.15024e-218	1.35543e-217	-5.45462e-217	-3.85446e-218	1.05901e-216	-4.84318e-217	1.13515e-217	1.75722e-217	-5.37131e-217	1.27409e-217	7.32034e-216
-8.52474e-219	1.52975e-218	-1.53132e-219	-1.70499e-218	5.83813e-218	-8.2824e-218	6.37475e-219	-4.52275e-218	-2.42555e-218	-3.39009e-218	2.16833e-219	1.52053e-218	4.30567e-218	-3.44856e-218	-2.98986e-218	1.44348e-218	2.62085e-218	-4.16893e-219	4.50434e-218	4.48719e-218	-9.45711e-220	2.00436e-218	-3.90383e-218	5.62145e-219	6.53685e-219	7.16014e-219	1.10049e-219	-6.96898e-219	-1.81769e-218	-8.62277e-219	6.67124e-217
-5.641e-220	6.78196e-221	7.41114e-219	5.03246e-221	-2.30589e-219	6.39345e-219	-1.65926e-219	-1.48226e-219	-3.74203e-219	7.24081e-221	-8.17247e-220	4.53667e-219	1.27127e-219	-1.42132e-219	-4.10375e-219	3.59575e-219	-1.87778e-220	-2.57044e-220	-1.32054e-219	-1.15689e-219	5.1082e-219	-1.37238e-218	-3.8808e-220	7.99468e-221	3.33058e-219	1.48717e-219	-1.80714e-219	1.0762e-219	2.11812e-219	-6.24451e-219	7.77807e-218
-4.51658e-221	-2.65409e-220	-5.48583e-220	8.29924e-221	1.84744e-220	3.36608e-220	1.08674e-220	3.97332e-220	-1.31787e-220	1.22957e-220	-9.28389e-221	5.44382e-220	-8.79056e-221	1.05063e-220	-1.67426e-220	1.77862e-221	3.33212e-220	6.5264e-220	-3.93052e-220	-1.04806e-220	-2.73673e-221	-4.14609e-221	5.52946e-220	-3.51574e-221	3.18247e-221	-3.58996e-220	1.43762e-220	-3.69138e-221	-1.67706e-220	-5.22501e-221	6.17175e-219
-1.82171e-221	-1.09281e-222	1.65605e-222	-1.09324e-221	-1.67822e-222	-1.88335e-221	-5.6939e-221	2.12066e-221	3.79622e-222	2.43512e-221	-2.50716e-221	-6.49669e-222	1.2676e-221	3.01836e-222	1.47852e-223	-1.38854e-221	3.66475e-222	6.03113e-222	-3.82706e-222	-3.15137e-221	1.74947e-221	2.8932e-222	-9.40908e-221	-2.21599e-222	1.59002e-221	-1.53991e-221	2.51914e-222	-3.10199e-222	-2.02194e-221	5.6974e-222	4.44568e-220
-3.10709e-223	-3.8467e-223	1.0139e-222	1.76952e-222	4.94483e-222	1.09159e-222	-4.10678e-223	1.44874e-222	1.07335e-222	-6.27384e-223	2.74803e-222	-2.45961e-222	1.16342e-223	-2.2566e-224	5.04378e-223	-1.28362e-222	8.06102e-223	7.24378e-222	1.11914e-223	-5.66935e-223	1.58635e-222	-2.94308e-222	-3.10546e-222	3.12409e-222	1.25854e-222	-5.91478e-222	4.87803e-223	-1.4039e-223	3.60333e-222	-1.92376e-222	5.30262e-221
2.71314e-224	3.96002e-224	9.33939e-224	3.3113e-224	-4.57267e-224	-4.93033e-224	-1.60574e-223	-7.66237e-223	-9.08254e-224	-3.04635e-224	1.10512e-223	-1.23536e-223	-1.03788e-223	-1.8262e-224	-1.04035e-223	3.41952e-223	6.77848e-224	-1.05747e-223	-1.33328e-223	1.93359e-224	1.18974e-223	-8.19873e-223	1.34647e-223	-2.73036e-224	1.49434e-223	-4.64108e-224	2.01982e-224	1.38654e-224	1.05476e-222	3.1085e-223	5.16097e-222
-1.08985e-224	-6.65231e-225	1.31496e-225	-1.17289e-225	1.31494e-226	2.65513e-225	-4.72952e-224	3.69966e-224	-1.54384e-224	1.05586e-224	-5.89501e-225	3.49985e-226	7.23249e-225	1.5793e-223	-5.59044e-225	4.80055e-224	-7.24379e-225	-1.30319e-224	4.43902e-225	1.0709e-224	-2.23418e-224	-5.69096e-225	-2.29122e-225	7.56438e-225	-1.26865e-224	1.9415e-226	-5.83736e-225	3.73879e-224	1.51127e-224	2.69958e-225	5.05348e-223
-2.80747e-225	-8.46709e-226	-6.24141e-226	-1.03055e-226	-5.89324e-226	-3.17281e-226	3.77361e-227	3.93452e-227	-6.43683e-226	8.83459e-227	-1.14897e-225	-2.90539e-226	8.17527e-225	7.10829e-226	-3.32473e-226	-8.01475e-227	-5.01819e-226	2.7848e-226	7.30121e-226	7.51492e-225	-6.61086e-226	3.30965e-226	2.37768e-225	-7.83622e-227	-3.00862e-226	4.80772e-226	2.83357e-226	1.22985e-225	-5.15688e-226	1.25432e-226	3.22447e-224
5.95742e-227	1.652e-226	1.11695e-226	-2.03217e-226	-1.26418e-227	-2.89592e-227	5.62669e-227	-1.16535e-227	5.65871e-226	-1.5499e-227	7.50269e-227	-1.90227e-226	4.74399e-227	3.88655e-227	-1.01771e-226	1.11044e-226	-1.00439e-227	-1.04744e-226	1.6557e-226	7.08597e-227	-3.22348e-227	6.89827e-227	5.28328e-227	1.54436e-227	-4.97776e-226	1.20785e-226	-2.44721e-227	1.82545e-226	-2.63281e-226	-1.38072e-226	3.5426e-225
-9.9973e-231	4.92562e-228	4.17067e-228	-2.67181e-228	2.64294e-227	6.24383e-227	-5.3288e-228	1.83115e-227	5.95383e-228	9.84939e-228	-1.55303e-229	-3.01903e-229	2.45629e-228	2.28833e-227	-1.19612e-229	1.79355e-227	7.41419e-228	-7.0667e-228	-3.28839e-227	7.1972e-228	1.01033e-228	6.54357e-228	-3.66809e-228	2.03809e-228	-2.55968e-227	6.34559e-229	-5.72687e-228	2.19025e-228	-5.82582e-228	-4.38571e-227	3.35595e-226
-4.26243e-229	2.08335e-228	-2.99113e-229	3.29088e-229	2.45881e-228	3.03084e-229	3.0203e-230	1.15175e-228	2.12723e-229	-9.07606e-230	-4.08234e-230	-3.33358e-230	5.40126e-230	-5.095e-229	-4.44269e-229	-4.31003e-228	-4.33305e-228	8.26441e-229	-2.0525e-229	-2.99338e-229	4.18361e-229	-2.88792e-229	-2.67359e-229	-6.74365e-229	3.47582e-228	-4.43174e-229	7.86995e-229	1.33084e-228	-8.33255e-229	1.22659e-228	2.81867e-227
-4.29043e-230	6.65548e-230	-7.36509e-230	-5.6291e-230	-3.87623e-230	-1.03945e-229	4.05848e-230	1.7451e-231	-7.96401e-230	-8.83895e-230	-4.827e-230	-1.70214e-229	9.33394e-231	1.26175e-229	-7.8417e-230	-5.03267e-230	-4.12023e-230	-1.09076e-230	-2.50275e-233	-2.29922e-229	-1.24886e-230	3.47134e-230	1.45176e-229	-2.31401e-229	-2.48446e-230	-9.65861e-230	4.84413e-230	-8.50254e-231	-3.14165e-230	4.59265e-229	2.4501e-228
-4.48171e-231	-1.96033e-230	1.90027e-230	-4.00689e-230	-1.89539e-231	-5.47144e-231	1.61752e-232	-1.55436e-231	-2.20833e-230	-3.42734e-231	-7.12458e-231	-2.89033e-230	-1.33412e-230	-7.40942e-231	-3.36951e-231	-1.71845e-231	7.63728e-231	6.08771e-231	-1.36295e-230	-7.68331e-233	-1.94936e-231	2.3764e-230	2.67019e-230	2.04e-232	-1.67411e-231	-3.89072e-231	3.44287e-231	-4.86048e-231	-1.43243e-230	1.42315e-231	2.89283e-229
1.01764e-231	-5.9917e-232	-3.54805e-232	-1.90592e-232	7.92139e-232	3.81589e-232	-8.79434e-232	4.08657e-232	5.14092e-232	-2.20179e-232	-1.064e-231	-3.3806e-233	8.98587e-233	5.35165e-233	9.78456e-233	6.4566e-233	-6.3233e-232	3.04743e-231	-6.60668e-234	-9.37096e-232	-6.31393e-233	-8.91365e-232	-7.10972e-232	7.63397e-232	1.35249e-231	1.67739e-231	-5.69281e-232	-1.24087e-231	-1.82913e-232	2.21752e-232	1.90589e-230
-2.22474e-233	-1.077e-234	-2.23307e-234	7.69991e-233	3.33475e-233	2.37343e-233	-8.80392e-233	-2.8086e-233	-2.98907e-233	-1.27489e-233	-8.58833e-233	9.65765e-234	6.56292e-233	-4.25477e-233	-9.46167e-233	-3.72892e-233	-7.96787e-233	7.67209e-234	6.68252e-233	-2.8278e-233	5.00019e-233	1.51211e-233	1.80445e-232	2.15271e-233	3.44702e-233	1.50974e-233	-1.4838e-232	2.23612e-235	2.00696e-233	-1.24174e-233	1.33423e-231
-3.33255e-234	2.53514e-234	1.60286e-234	-2.23071e-233	-6.36261e-236	-7.51538e-235	-2.82496e-234	4.20245e-235	-6.38309e-234	3.03819e-234	8.49885e-234	-1.45901e-234	2.49049e-234	8.53259e-234	-1.42948e-233	6.41731e-234	1.4988e-233	-3.67414e-234	-4.28533e-234	-2.76534e-233	3.82342e-234	1.63273e-234	-4.70838e-234	7.27059e-234	1.5153e-234	-5.15011e-235	9.73559e-234	7.33722e-234	2.36027e-234	-3.26729e-234	1.77719e-232
-1.03329e-235	1.79419e-234	-3.52919e-235	-1.10377e-235	7.10365e-235	6.16442e-235	2.09122e-235	3.21204e-235	-6.79972e-235	6.92164e-237	4.0869e-235	-3.98938e-236	2.61069e-236	8.19841e-235	6.11394e-235	-5.11679e-235	5.72306e-235	2.68551e-235	6.50057e-236	-1.52366e-235	3.59396e-237	-3.75191e-236	-2.12062e-235	3.91528e-235	-7.08337e-235	-1.37976e-234	1.53817e-234	-1.78748e-236	-6.45524e-235	1.93861e-234	1.52537e-233
3.45884e-235	-9.32661e-236	1.60544e-235	-8.10898e-237	3.7542e-236	-1.34977e-236	1.22726e-236	1.8081e-236	-4.27576e-236	-1.72141e-235	7.69583e-236	-1.05529e-236	6.13835e-236	5.5803e-237	-1.56194e-236	8.64753e-237	1.57867e-235	-3.39319e-236	-2.8472e-236	-5.4579e-237	-5.96309e-236	5.30069e-236	4.37167e-236	-2.4966e-236	-8.94358e-237	8.3994e-238	1.05527e-237	-1.00297e-237	1.32185e-236	-5.89952e-237	1.52085e-234
-7.32221e-238	-8.55238e-238	-3.66344e-238	2.43098e-237	6.46579e-238	-5.81661e-237	5.12401e-238	-9.25628e-238	8.37629e-238	5.23409e-237	-3.66639e-237	-2.46979e-237	2.88541e-237	-1.07797e-237	1.62748e-237	-1.69723e-236	4.85516e-239	-7.964e-237	-4.37247e-237	-9.02706e-237	1.68889e-237	-2.58197e-238	-4.66348e-237	1.00115e-237	-1.24393e-237	2.8224e-237	-5.53625e-237	-6.61801e-238	-4.19527e-237	-6.50674e-237	9.70472e-236
3.38119e-238	-4.22146e-238	-2.18914e-238	-5.97116e-238	4.72464e-238	2.5298e-238	-2.97996e-239	3.32333e-239	5.21895e-238	-1.23461e-238	-2.01985e-238	-1.52867e-238	-9.67522e-238	-3.97361e-238	3.17273e-239	1.27306e-238	-4.56608e-239	-4.68496e-238	3.01697e-237	2.30652e-238	-5.37409e-239	-1.20609e-239	-4.26239e-238	-1.2291e-238	-4.62174e-238	1.72689e-238	2.26206e-239	1.14583e-238	7.18504e-239	5.65148e-238	1.06747e-236
-5.0125e-240	-2.18337e-239	-3.42524e-239	1.17476e-239	4.70495e-239	-5.09712e-239	-7.20729e-239	4.49447e-239	-3.84984e-239	-2.01188e-239	-8.60097e-240	1.59961e-239	5.34548e-239	1.81988e-241	-3.36136e-239	3.56569e-239	-7.52419e-241	1.59646e-239	3.85573e-241	-3.35651e-242	2.23865e-239	-1.00482e-239	7.34647e-239	1.88976e-239	1.74246e-239	1.22413e-238	9.87128e-239	-1.12888e-239	-3.15017e-240	-3.76627e-239	9.26592e-238
1.58869e-240	4.97497e-240	-4.54168e-240	4.27836e-240	2.12643e-242	2.73084e-240	-1.33796e-241	-9.96724e-240	-3.12073e-240	-7.90962e-241	-1.41039e-241	-1.83676e-240	1.33761e-240	-2.9173e-240	-1.62438e-240	1.18902e-239	1.45636e-240	5.08611e-241	-1.03537e-240	-1.94752e-240	-8.26709e-241	9.37501e-241	2.96389e-240	-5.12339e-240	-2.30525e-240	3.79814e-241	-6.94288e-240	2.87362e-240	5.12795e-242	7.1303e-240	8.63783e-239
-5.87628e-241	-8.69179e-242	-2.43194e-242	-2.67706e-242	7.04681e-242	3.51463e-241	-5.89463e-242	-1.31796e-241	-9.70318e-242	1.7726e-241	-9.55237e-241	-2.49646e-241	2.89955e-241	-1.69074e-241	1.35638e-241	-2.64333e-241	4.79793e-242	-2.78934e-241	1.37175e-242	-1.1259e-240	3.38506e-241	-2.29571e-241	7.20387e-241	8.95524e-241	-2.19998e-241	-2.32976e-241	-2.38887e-241	3.60808e-242	-2.22886e-241	-4.94645e-242	8.3273e-240
5.34278e-243	3.7346e-243	-1.09352e-242	1.73629e-243	7.91219e-243	-1.58423e-242	-2.11911e-242	3.74814e-243	-1.74522e-242	-6.93629e-242	-2.36477e-242	4.40214e-242	7.31117e-242	-1.94676e-243	-1.06748e-241	-3.60616e-242	2.11208e-242	-9.19763e-243	-1.12646e-242	-1.49953e-242	-2.02953e-242	-1.24674e-242	-2.23076e-242	-6.12476e-242	-2.84237e-244	-4.76215e-242	8.99247e-243	-5.13985e-242	-1.0084e-242	-1.16589e-242	7.45731e-241
-1.05682e-243	-7.12908e-244	2.98525e-243	6.08418e-245	1.4974e-243	-4.76758e-243	4.84306e-243	7.50898e-244	-7.52454e-244	6.14783e-243	-3.2484e-243	-4.51154e-244	1.20118e-243	3.82629e-243	-2.31927e-243	5.18515e-244	-5.97156e-244	6.15956e-243	1.05335e-242	-1.8009e-244	-1.08169e-243	9.94115e-244	-4.15032e-243	1.1106e-243	-5.32408e-243	-4.25104e-244	-1.41198e-243	-3.73981e-243	3.29482e-244	5.22431e-244	7.16997e-242
-5.97883e-245	7.86691e-244	-1.11907e-244	1.2719e-244	-1.49623e-244	1.90839e-246	1.41645e-244	6.89421e-244	3.6286e-244	2.94006e-244	2.00098e-244	-2.66856e-244	-2.31361e-245	5.84281e-244	1.39542e-244	2.9153e-244	5.64087e-245	1.21687e-244	-1.60621e-245	-1.51598e-246	1.6216e-244	1.60392e-244	-1.22704e-244	-4.39062e-245	-4.11491e-245	-3.99061e-244	-4.86049e-244	-3.13747e-245	1.70087e-244	-1.44982e-244	6.18802e-243
2.85112e-245	1.75307e-245	4.738e-246	1.03443e-245	-1.94318e-246	-5.81462e-245	-3.21726e-245	4.16549e-245	-8.66288e-246	1.07178e-246	-1.53584e-245	2.14155e-245	-7.30989e-246	-3.16306e-246	2.00951e-245	4.97586e-245	1.30827e-245	-4.03341e-246	-2.82937e-246	-2.74984e-245	1.77722e-245	2.04407e-246	5.00158e-245	4.42959e-245	-2.21931e-246	2.60516e-246	-2.46598e-245	1.2048e-245	1.40599e-245	3.09365e-246	5.42134e-244
-2.22112e-247	-8.58367e-247	1.58325e-247	-2.84297e-247	1.43103e-246	-2.43547e-246	-5.43681e-247	-1.75125e-247	7.8918e-246	-5.86926e-247	1.36478e-246	2.65622e-246	-4.83188e-246	5.21269e-247	3.30589e-247	2.34895e-246	2.3771e-246	3.84727e-247	7.75381e-247	-1.72466e-246	-1.17689e-246	1.09107e-246	1.20468e-246	1.65828e-245	1.27502e-246	-1.2371e-246	4.18503e-246	-4.06574e-248	1.13693e-247	8.08824e-246	6.68979e-245
6.03709e-247	1.33995e-248	1.65288e-247	-5.83312e-247	-2.19477e-247	6.33703e-248	4.32112e-248	1.85793e-247	-2.02219e-248	8.89698e-247	4.99158e-247	-4.36754e-248	1.84631e-247	6.98444e-248	1.22149e-248	3.61336e-248	2.53787e-247	1.16671e-247	4.63408e-248	-5.52225e-247	-4.83979e-248	-2.23154e-247	2.42558e-247	4.78837e-248	1.75505e-248	-3.96865e-247	3.35865e-248	-3.68695e-247	-6.27311e-248	4.50442e-247	6.49402e-246
8.80349e-249	3.72467e-249	-5.83442e-249	-1.47587e-248	-5.99466e-248	3.00817e-249	3.08064e-249	-5.13549e-249	-4.12677e-248	-3.78258e-248	2.86071e-249	3.47625e-248	-1.33631e-248	5.79054e-249	-1.25705e-248	-1.31952e-248	2.21015e-249	1.7214e-248	5.14281e-249	-1.22224e-250	2.59243e-249	-1.15552e-247	-5.17351e-249	-6.18607e-250	-2.90697e-249	-9.52823e-249	-2.21743e-249	9.68999e-249	-6.85569e-250	3.81779e-249	4.434e-247
-9.12692e-251	6.22356e-250	1.84785e-250	-2.88188e-249	-8.47132e-251	-4.61298e-250	8.74802e-250	-8.51736e-250	-8.77941e-251	-4.51438e-250	4.38054e-250	2.71682e-250	2.65705e-252	4.5673e-250	-4.44936e-250	4.982e-250	-2.72854e-249	1.23866e-251	-2.51371e-249	-4.13372e-250	1.00254e-249	3.90676e-249	-2.59436e-250	8.61279e-249	-5.94728e-250	-4.12581e-250	1.23734e-249	-2.80381e-250	-9.01579e-250	1.47092e-249	3.30514e-248
-6.38166e-251	8.43525e-251	5.03232e-251	-6.68095e-251	3.3225e-251	1.20199e-250	5.12197e-251	-2.55078e-250	5.81588e-251	-1.29244e-250	-1.89502e-250	-2.01425e-251	-2.32631e-252	2.2336e-251	4.16641e-251	-6.95747e-251	-1.94614e-250	-1.8704e-251	8.44561e-251	6.0405e-251	3.00317e-250	-9.33053e-251	5.46872e-251	1.5103e-250	3.79444e-251	-3.36879e-251	-6.54272e-250	-3.42107e-250	2.66183e-251	-1.92681e-250	3.5028e-249
-8.84895e-252	4.17642e-252	-2.42388e-251	4.37235e-252	1.07059e-252	-1.8251e-251	-1.00879e-251	-1.23583e-251	7.34309e-252	-1.50805e-252	-1.25386e-252	3.9908e-252	-4.17594e-252	-9.31385e-253	1.1547e-251	1.28281e-252	-2.99217e-252	-2.51717e-253	6.64264e-252	1.73016e-251	-8.08138e-251	2.39353e-251	-3.98911e-252	-4.88752e-252	-3.44063e-252	1.46132e-251	-1.23523e-253	-1.22612e-251	7.77315e-253	-4.93169e-252	2.92399e-250
-1.48401e-252	9.60027e-253	-1.21884e-252	-1.16874e-252	-9.54662e-254	8.01939e-254	1.17084e-252	-2.5558e-252	1.2808e-253	-2.01662e-252	1.21288e-253	3.88261e-254	-1.86806e-252	-8.10205e-255	-5.6261e-253	1.23977e-253	6.89056e-253	6.75951e-253	2.85192e-253	3.22795e-253	-2.9433e-253	-1.4351e-253	-2.51499e-253	-1.3569e-252	1.51274e-253	-4.273e-253	1.38835e-252	3.4054e-253	1.05429e-253	3.97309e-253	2.04309e-251
9.82075e-254	-2.40403e-254	2.2754e-254	-4.79725e-254	-3.14059e-254	-1.15996e-253	8.75271e-254	-2.62249e-253	-1.72904e-253	1.15772e-253	2.6674e-253	1.16958e-253	-8.0469e-254	6.17071e-254	-2.9298e-253	-2.67346e-254	-1.65909e-254	-3.24017e-255	4.46431e-254	1.46895e-253	-2.44366e-254	8.01289e-254	-7.10203e-255	1.27885e-253	1.00877e-253	-5.85816e-255	-1.47501e-253	-2.20938e-253	-3.20155e-254	3.93971e-254	2.82192e-252
2.09006e-255	-1.23428e-255	-1.59975e-255	-1.00151e-254	-4.68843e-255	-3.63609e-255	7.23413e-255	2.15557e-255	-2.72554e-256	-1.7381e-255	-3.16637e-254	-1.27241e-255	6.79892e-255	2.1893e-255	1.25606e-254	6.45134e-256	2.13147e-255	-8.49783e-256	3.46503e-255	-1.0044e-254	-2.11125e-254	1.47653e-255	-4.43643e-255	-1.69084e-255	3.53121e-255	1.71879e-254	-4.19259e-255	8.75087e-256	1.50551e-254	1.91527e-254	1.94995e-253
3.75128e-256	-7.41622e-256	5.67202e-257	3.15896e-256	-7.74343e-257	-1.05505e-256	5.09334e-256	1.03264e-255	-3.83676e-256	-1.65132e-255	1.19495e-256	-2.13152e-256	-2.01237e-256	-5.36776e-256	1.76475e-255	1.58109e-255	1.68448e-256	7.68538e-256	-1.84785e-255	6.97886e-256	3.24058e-256	-3.80578e-256	-6.29743e-256	-1.0954e-255	3.53337e-256	-6.2679e-257	-1.24067e-255	-4.57551e-256	2.05757e-256	-4.80659e-256	1.83789e-254
1.10876e-256	4.13216e-257	-8.88493e-257	-4.49162e-257	1.93449e-257	1.23103e-257	-3.27902e-258	-2.28284e-257	-3.29739e-257	1.95801e-258	2.78668e-257	-5.7333e-257	4.30722e-257	5.11716e-256	-2.17113e-256	-6.92801e-257	6.20556e-257	-2.44536e-258	5.19306e-257	3.52194e-257	8.35881e-258	9.64745e-258	5.2945e-259	5.32208e-257	2.56512e-257	-4.53234e-257	-5.70081e-257	4.81133e-257	2.19036e-257	-6.57737e-257	1.79222e-255
-1.88099e-258	-6.21284e-259	1.48626e-259	-6.90316e-258	-1.50272e-258	-1.59479e-258	7.1027e-258	-3.53511e-258	9.19864e-258	-4.00401e-258	5.9073e-259	-4.3759e-259	-3.49358e-258	-5.76528e-258	-7.71807e-260	6.46079e-258	-3.22928e-257	6.69594e-258	-3.07441e-258	-3.95348e-258	6.81869e-258	9.46891e-261	2.42941e-258	6.04657e-258	-5.24715e-259	-5.16059e-258	-4.30285e-258	-2.14827e-258	2.255e-258	-3.93608e-258	1.32965e-256
-1.27148e-259	8.8708e-259	-6.56619e-259	1.17837e-258	5.96085e-260	-2.7525e-260	-5.15963e-259	1.12962e-258	-1.54132e-259	-2.06922e-258	-2.82209e-259	1.79878e-259	1.06152e-259	2.37091e-259	1.82175e-259	4.42575e-260	-1.53928e-259	3.77074e-260	1.92608e-259	-7.81522e-259	3.99238e-259	1.49128e-259	-2.78703e-259	-3.6976e-259	1.54705e-259	-7.50853e-259	5.47307e-259	-9.85668e-260	2.39727e-259	2.35041e-259	1.22258e-257
-1.25953e-259	-1.03827e-260	-1.0624e-260	1.40666e-259	9.68402e-260	-3.37607e-260	-2.35666e-260	-3.30457e-260	-1.57359e-260	1.91922e-260	2.30729e-261	-5.74501e-260	2.01221e-260	-4.02686e-261	2.40263e-260	-1.37727e-260	7.37875e-261	-5.70574e-261	-3.35634e-260	-3.05054e-260	1.04726e-260	4.08969e-261	-1.17152e-260	-7.58541e-260	-1.59311e-261	-2.74578e-260	3.84517e-260	4.02643e-260	-6.77536e-260	8.47803e-260	1.07106e-258
5.03765e-262	6.44043e-262	6.55445e-262	5.75031e-261	5.16775e-261	-3.65306e-261	-3.68051e-261	-1.23929e-261	-5.1557e-263	-1.60221e-260	-4.55327e-261	-1.73591e-261	3.34593e-261	7.26795e-262	-1.51561e-260	-2.014e-261	2.07662e-261	1.78574e-261	6.07826e-261	8.43548e-262	8.74597e-262	-2.31769e-261	-7.31192e-262	-2.01124e-261	-6.91135e-261	2.63256e-261	3.03305e-261	-6.29789e-261	2.94178e-261	-7.46614e-262	1.04182e-259
1.84206e-261	-1.68641e-263	-2.78827e-262	-3.89206e-262	-1.14419e-262	-3.25232e-262	-1.11302e-263	3.92355e-262	9.01482e-262	1.60653e-262	-2.03596e-262	-4.38688e-263	1.86302e-262	2.37257e-262	-1.96471e-262	4.91392e-262	-1.79518e-264	-2.06945e-262	4.63957e-262	-1.01795e-262	-1.44401e-262	-5.02322e-263	1.66846e-262	5.94213e-262	1.56701e-261	1.76337e-262	-9.64313e-263	-4.56822e-262	4.46726e-262	-4.96512e-262	1.07611e-260
-7.86956e-263	2.91458e-263	-1.14284e-263	-5.2623e-263	-5.39562e-263	9.87973e-264	2.28573e-263	-1.98075e-263	-1.60093e-263	3.62203e-264	-6.04422e-263	1.25069e-262	-5.54452e-263	-6.17403e-264	-2.44383e-263	-1.23736e-262	-1.96252e-263	2.564e-263	-2.74293e-263	-2.43729e-263	2.84371e-263	-7.21553e-263	-9.1444e-263	-1.30229e-262	6.0389e-265	-6.74829e-265	3.2729e-263	-1.47521e-263	-4.63008e-264	-9.12527e-263	1.2573e-261
-8.16014e-264	-6.74551e-264	4.44334e-264	1.57505e-264	-5.57801e-264	-4.19672e-264	-2.85833e-264	-5.97819e-265	3.32981e-264	1.80047e-264	5.62276e-265	7.46299e-264	-1.24154e-264	7.85627e-265	-8.98858e-265	1.5481e-264	-5.06752e-264	5.57541e-265	-1.56365e-264	-3.97303e-265	1.39137e-264	1.76382e-264	-2.36425e-264	2.23871e-263	-3.0091e-265	-3.12932e-265	-5.31045e-264	6.15058e-265	-2.76556e-264	-2.01914e-264	9.86012e-263
-1.10187e-265	4.25505e-265	1.73462e-265	1.53269e-265	8.30258e-265	7.369e-266	6.02435e-266	-7.59194e-265	-2.46661e-265	4.99854e-266	-1.46334e-265	5.99371e-265	8.6847e-266	-3.92053e-265	2.74175e-265	-4.96206e-266	-3.18021e-265	5.25315e-266	6.25185e-265	-2.50165e-265	4.6712e-265	7.78183e-265	-1.03666e-265	-2.37265e-266	6.36773e-265	3.62147e-266	5.70262e-265	-1.87328e-265	7.19788e-266	-9.61534e-266	8.64816e-264
1.32433e-266	5.34085e-266	-3.50251e-266	-2.55372e-266	9.89251e-267	1.42858e-266	-2.71804e-267	-2.30215e-266	4.55217e-266	1.1103e-266	1.1373e-266	-1.31568e-266	2.24149e-266	-2.9329e-266	-2.65752e-267	-1.36457e-266	-5.39326e-267	-1.03929e-266	2.2782e-267	1.67853e-266	2.3845e-266	-3.0169e-266	1.74022e-266	-1.25246e-266	-1.91528e-266	-2.87591e-266	3.14278e-266	-4.81307e-266	-5.78402e-266	8.98547e-266	7.20289e-265
-3.07388e-267	-6.93698e-267	5.29259e-267	-3.10317e-267	6.46639e-267	-6.25974e-268	-2.23837e-267	-3.45278e-267	-1.40467e-266	4.49283e-268	2.68817e-268	-1.3724e-268	-1.7772e-267	-7.18756e-268	-3.79569e-267	4.88411e-267	1.84895e-267	-9.47521e-269	1.23384e-267	-1.19686e-268	3.54566e-268	1.41293e-268	-9.81865e-268	4.9255e-269	-3.85403e-267	-2.29591e-268	-1.14569e-267	-1.33678e-267	6.41148e-270	-5.29378e-268	6.9194e-266
-1.26629e-269	-3.11576e-269	-3.93113e-269	-4.09587e-269	-6.55279e-268	-2.60401e-268	7.59497e-268	-5.06401e-269	6.79143e-268	2.78687e-268	-1.50156e-268	2.82671e-268	-7.3977e-269	-1.65126e-269	4.58385e-269	-7.91056e-269	2.5825e-268	-2.33869e-269	-4.51102e-268	-2.39953e-268	-1.80183e-269	7.47395e-269	-8.55489e-269	2.43422e-269	-4.45589e-269	1.21965e-268	5.47782e-269	8.31486e-269	-1.25359e-268	-2.8946e-268	5.35061e-267
3.7535e-270	-5.27286e-269	9.61886e-269	2.30095e-270	1.16152e-270	1.43589e-268	-3.80795e-269	-1.19599e-269	-6.52101e-271	6.05285e-270	-6.3043e-270	-2.87711e-270	-5.97308e-270	4.40729e-270	-5.47498e-269	5.28362e-270	-4.2309e-270	2.4354e-269	7.20954e-270	-3.28516e-269	3.58607e-269	7.52395e-270	-2.45774e-270	3.43949e-269	4.76889e-271	-1.02558e-269	-3.762e-269	1.22761e-269	3.38557e-270	-5.6498e-271	6.49524e-268
1.23594e-271	1.57456e-270	5.57189e-271	1.47998e-270	4.64337e-271	1.12916e-270	2.91081e-274	-1.46308e-270	3.01685e-270	-1.80822e-270	1.10879e-270	4.34694e-271	4.82542e-270	-1.08754e-271	-4.90933e-270	-2.44703e-271	-1.20694e-270	-4.86506e-270	-2.33487e-271	1.04631e-270	2.53542e-270	-8.36989e-271	-2.57582e-270	4.26621e-270	1.41613e-270	-2.66813e-271	-1.84303e-270	-4.31228e-271	-2.64989e-270	3.45452e-271	4.77677e-269
-2.07417e-271	-1.94659e-271	-9.97576e-272	-8.23168e-272	5.06418e-272	-2.70064e-272	1.12325e-271	-1.36575e-272	3.20395e-272	3.43499e-271	4.00162e-272	1.72935e-271	3.48421e-272	-4.39756e-272	-3.72081e-271	-3.16916e-273	-6.82987e-272	-1.24727e-271	8.98637e-272	-3.4146e-271	-1.75027e-271	1.26356e-271	-2.58024e-273	-4.3192e-272	-1.89777e-271	3.56048e-272	-2.55621e-271	9.1479e-272	-3.99299e-271	3.7263e-272	3.81089e-270
-1.08313e-272	-3.28126e-273	-9.9743e-273	-1.6378e-272	-7.95507e-273	-6.39289e-272	6.85685e-273	4.99239e-273	-1.35455e-272	-1.08882e-273	1.43754e-272	6.4746e-273	-1.26216e-272	1.92641e-272	-6.96369e-274	5.28935e-273	-1.53093e-272	1.86608e-272	3.16618e-273	-2.50844e-273	4.11982e-273	-7.86248e-274	6.13226e-273	2.41176e-272	1.43213e-273	-1.76396e-273	-3.02308e-273	6.79656e-272	4.17239e-273	-1.15434e-273	3.51866e-271
6.22883e-274	-1.90872e-273	1.28608e-274	-8.59428e-276	6.25133e-275	5.94908e-274	-2.95694e-274	9.6126e-274	-1.02853e-274	-4.29411e-273	6.99197e-274	-2.14189e-274	1.36584e-275	-3.7679e-273	3.64271e-273	-7.95088e-274	-5.19606e-274	-2.02093e-275	-5.14878e-275	1.56608e-273	2.45599e-274	-1.42051e-274	-2.31327e-274	-7.64189e-274	7.53917e-274	1.14914e-273	2.115e-273	1.828e-274	2.47748e-274	-1.31814e-273	2.74202e-272
2.38721e-275	-2.04473e-274	-1.91141e-275	1.51957e-274	3.81745e-275	1.04954e-275	-2.35611e-275	2.12776e-275	1.32123e-274	1.02671e-274	-1.5448e-275	3.70342e-275	-3.22795e-275	4.42765e-275	1.87543e-275	1.20053e-274	-3.95056e-275	2.08916e-275	-1.21399e-274	-1.03889e-273	1.22127e-274	4.59949e-275	1.14224e-274	4.64813e-275	1.25354e-275	5.19345e-275	8.71808e-275	5.82254e-275	-6.9256e-276	-1.5115e-274	2.91303e-273
1.56765e-275	-9.32714e-276	-1.39796e-275	-9.39688e-276	-2.27998e-276	1.44488e-275	-2.76147e-275	-4.32153e-277	2.56416e-275	2.21749e-275	-5.5705e-276	-7.09696e-276	-1.64109e-277	-1.182e-276	1.50037e-276	-9.50875e-276	-4.1443e-276	-2.01683e-276	-1.33867e-275	2.97628e-275	4.98926e-276	-1.17557e-275	2.70333e-275	-1.15278e-275	7.58833e-277	-1.88462e-275	3.41491e-276	-2.24617e-276	-6.3237e-275	4.40814e-276	3.63523e-274
-1.10014e-276	-3.06779e-277	-1.76992e-277	-1.17932e-276	2.12001e-276	3.30331e-278	-2.09811e-277	-4.12452e-277	-2.61688e-277	2.25868e-278	8.58691e-277	2.47693e-277	4.78801e-277	6.1877e-277	4.11081e-276	1.61814e-276	1.99159e-276	4.05769e-277	-5.45046e-277	4.72271e-277	-3.02296e-277	6.01783e-279	-4.68029e-277	-2.68439e-277	-4.64125e-277	-1.40694e-277	-3.0382e-277	-4.28894e-277	7.8179e-277	-1.51872e-277	2.04864e-275
2.55724e-278	-5.68253e-279	4.48663e-278	-4.00969e-278	-1.70644e-277	1.08357e-277	-4.78962e-278	-1.41635e-277	3.3779e-278	-1.04129e-278	2.2425e-277	2.21123e-277	-1.45254e-277	3.22296e-278	3.55563e-278	2.39334e-278	-8.76775e-278	-3.15897e-278	2.82217e-278	-2.58098e-278	3.92828e-277	6.31561e-278	-4.4543e-279	1.55923e-277	-2.15098e-278	5.30226e-278	-2.32705e-277	8.18868e-279	7.93496e-278	1.66762e-278	2.5124e-276
7.64324e-279	7.55438e-280	-9.91372e-279	-4.08935e-279	8.64226e-280	-2.19986e-279	2.63161e-279	9.6297e-279	1.83449e-278	8.531e-281	-4.44437e-279	8.93203e-281	2.67844e-279	1.82649e-278	-1.68688e-278	1.99477e-278	-1.97078e-278	5.40236e-279	-1.87311e-279	1.17235e-278	-4.47972e-279	-5.18105e-279	-5.28147e-279	-2.0281e-279	-1.95293e-279	1.0317e-278	6.29085e-279	2.42256e-279	-8.40903e-280	6.9222e-279	2.02874e-277
-6.91542e-280	2.42962e-280	-4.9657e-280	1.19736e-279	2.8226e-280	-2.04157e-280	9.28127e-280	-2.93092e-279	1.27649e-279	1.76892e-280	-1.96131e-280	-2.34882e-280	4.93192e-280	-8.79949e-281	6.92234e-280	9.08627e-280	8.13255e-281	-2.13894e-280	6.53215e-280	2.59724e-280	2.80922e-280	-2.64933e-279	-3.08196e-280	-6.17038e-280	-6.45691e-280	-9.49948e-280	-2.67785e-279	-2.64213e-280	1.2503e-280	-7.64504e-280	2.15312e-278
1.08601e-281	3.46104e-281	-3.95155e-282	6.38e-281	-1.3514e-281	-3.49799e-281	-4.22782e-282	1.12965e-281	9.91309e-281	-1.21847e-281	2.70775e-280	8.38148e-282	-1.46381e-281	5.5579e-281	2.09763e-281	8.39523e-282	-9.33744e-281	-1.91107e-281	-2.33062e-280	3.17921e-281	-5.68441e-281	1.69246e-280	-3.67159e-281	-1.03954e-281	-2.03593e-281	1.21376e-281	3.61599e-281	-3.79852e-281	7.53677e-282	-1.82751e-282	1.43385e-279
2.7495e-282	-2.31531e-282	7.41852e-282	-1.51856e-281	1.7005e-282	1.17002e-282	3.96687e-283	-2.50564e-281	-2.64923e-283	1.80667e-282	-1.79354e-282	1.47976e-282	1.04377e-282	1.29608e-282	-1.97661e-282	-4.85395e-282	-3.9406e-282	1.65356e-282	1.12891e-281	7.59003e-283	-2.31654e-282	1.56566e-281	-7.97875e-282	-3.52461e-282	1.11317e-282	-2.01163e-281	-1.25196e-282	1.10958e-281	5.50317e-282	1.03078e-281	1.67015e-280
-2.29985e-283	-7.34397e-283	-1.11179e-283	-2.3448e-283	-1.18556e-282	1.26728e-282	-1.20851e-282	-2.27731e-283	-2.70226e-283	1.69625e-282	7.4823e-284	1.49204e-283	-1.99781e-283	-1.03136e-283	-1.5951e-283	4.78011e-283	3.50594e-285	-3.78711e-283	2.06008e-284	6.59849e-284	-1.35178e-282	-2.3717e-283	1.04509e-282	2.43179e-282	-8.54723e-284	-3.92318e-283	2.62548e-284	4.42294e-283	-1.78721e-283	2.37946e-283	1.52277e-281
-1.86868e-284	-7.57172e-284	-1.09303e-284	2.53257e-283	-3.0717e-285	8.80575e-284	5.05631e-285	-2.25019e-284	5.72393e-284	-3.02715e-284	5.01427e-285	1.29968e-284	2.13621e-283	2.92061e-285	-1.18327e-284	-2.12015e-284	4.39362e-284	7.16381e-285	3.64622e-284	-5.39695e-284	1.03469e-284	6.30627e-288	1.73726e-284	1.45206e-284	9.64904e-285	-8.31064e-285	5.31524e-284	5.70288e-284	-2.75122e-284	-7.00904e-285	1.17882e-282
-1.06842e-284	-4.01095e-286	1.76403e-285	7.54075e-286	1.14434e-285	-1.13984e-285	-1.86167e-284	3.08363e-285	-1.44751e-286	1.18393e-284	-2.26025e-285	-6.30702e-286	8.91126e-285	4.08969e-285	-1.30329e-285	-1.75358e-285	4.72358e-285	8.08603e-286	2.20888e-285	-1.46654e-285	1.19486e-285	2.01295e-285	-1.13747e-285	-1.9939e-285	-3.41848e-285	2.73453e-286	-7.83829e-286	-5.35686e-285	-4.82666e-285	-7.92654e-285	1.06653e-283
-5.81008e-286	-1.06228e-285	-6.90401e-286	3.35481e-287	1.42578e-286	1.14474e-286	-8.32919e-287	-5.71408e-286	5.7184e-287	-3.04832e-286	1.33725e-285	-3.96794e-286	-3.44971e-287	-4.11059e-286	3.19903e-286	-6.25804e-287	-3.79328e-286	1.98881e-285	-5.05736e-286	4.70733e-286	1.83166e-286	-3.04345e-286	-5.54758e-286	1.74694e-287	1.75686e-286	1.46067e-286	-7.83289e-287	2.70566e-286	-3.62494e-287	-4.07781e-286	1.17221e-284
9.9398e-288	-1.19878e-287	-3.70429e-287	-4.46239e-288	-1.24379e-287	1.01334e-287	-1.50969e-288	1.03424e-287	-2.2307e-287	-1.41921e-287	5.08691e-287	1.73923e-287	3.83413e-287	5.06533e-287	-1.19208e-288	1.00702e-287	3.83033e-287	4.16669e-287	6.06786e-287	5.98798e-288	-4.58897e-287	-5.76959e-288	2.54023e-287	5.62163e-287	2.29507e-287	-1.09055e-287	-7.08249e-288	-2.48158e-288	-5.72432e-289	-2.1457e-287	6.48238e-286
2.59094e-289	-6.64148e-288	3.94038e-289	7.5516e-289	-9.209e-289	-4.66102e-289	-4.96604e-288	-5.04271e-288	-4.203e-288	-7.54708e-288	-1.82415e-288	6.91169e-289	9.94498e-288	-1.02274e-288	6.42964e-289	1.73417e-288	-1.39613e-288	2.06575e-288	3.61571e-288	-9.27007e-289	-3.55326e-288	-1.19554e-288	-4.52885e-289	5.19659e-288	-8.93564e-289	5.64663e-290	-2.57157e-288	-1.31704e-288	-1.02099e-288	1.0915e-288	7.24098e-287
-9.09258e-291	1.7797e-289	2.4067e-289	-8.94618e-289	-1.99899e-289	7.97595e-290	-3.33722e-289	-1.03485e-290	-3.43802e-289	-4.66612e-289	1.61702e-289	3.68194e-290	7.57597e-290	-2.08242e-289	-1.83931e-289	1.16141e-289	7.60939e-290	8.16386e-290	7.33682e-291	-2.21379e-289	6.98246e-290	5.77887e-290	-3.02369e-289	3.58087e-289	3.77896e-291	-1.06007e-289	5.61445e-289	-3.37021e-290	-9.01546e-290	-1.37849e-289	5.64654e-288
3.8142e-290	-8.03724e-291	-1.80838e-290	-3.85547e-290	9.72783e-291	2.61407e-292	9.29615e-293	-1.27611e-291	2.63849e-290	-5.48167e-290	-9.40569e-291	5.97765e-291	1.68804e-290	-1.53606e-290	-3.20514e-291	1.77655e-292	-1.80154e-290	-2.69486e-290	-1.27157e-290	1.95833e-290	-1.92908e-292	-1.31555e-290	2.43616e-290	4.56103e-290	1.42071e-291	1.81378e-291	1.3201e-290	-1.38771e-290	-4.57849e-290	1.66381e-290	4.99704e-289
-2.38007e-291	6.69901e-292	-4.81987e-291	1.49165e-291	-4.37518e-292	-3.79885e-291	-3.34383e-292	8.00649e-292	-5.81623e-291	-4.32705e-292	6.39243e-292	-1.32778e-291	1.18563e-292	-4.68638e-292	-1.96426e-291	1.58975e-292	-1.14484e-291	-9.24971e-292	-1.27495e-290	7.1492e-293	-1.084e-291	-6.40687e-292	-4.89548e-291	1.26171e-291	1.45766e-291	-1.30067e-291	-8.64179e-292	-3.43449e-292	-4.36828e-292	1.94452e-292	5.30292e-290
2.90866e-292	-3.19048e-292	-2.05911e-292	6.88514e-293	1.27823e-293	1.64496e-292	-1.13834e-293	-8.90753e-292	8.60001e-295	6.02911e-292	-1.33867e-292	-9.7291e-293	2.94558e-293	3.6095e-293	9.07588e-293	1.77381e-292	6.80806e-294	-1.69418e-292	1.06522e-292	5.03858e-293	4.39414e-292	-9.47425e-294	-9.35533e-293	-1.8586e-292	-1.19954e-293	-2.3725e-292	-9.37482e-292	5.02831e-293	2.05208e-292	-1.36246e-293	5.64999e-291
3.40708e-293	-3.55208e-294	1.53923e-294	-3.35421e-293	2.58873e-293	3.21576e-294	-4.87216e-294	5.76632e-296	-1.81218e-295	5.36669e-294	1.76193e-293	6.29611e-294	-7.78622e-294	-3.43011e-294	6.40489e-294	-6.62122e-294	1.59872e-294	-9.88801e-293	-7.453e-295	-6.6175e-294	1.44374e-294	3.22996e-294	-3.14153e-294	1.1013e-293	-1.58566e-293	5.78971e-293	5.36004e-294	9.3121e-294	3.7727e-293	-1.36288e-293	4.26894e-292
8.4681e-295	-6.18291e-296	-1.53013e-295	3.37466e-294	1.98876e-295	-3.95077e-295	4.54521e-294	-1.47596e-295	3.40182e-294	4.82663e-295	5.80269e-294	2.13481e-295	-2.78658e-294	-1.27917e-294	-1.49524e-294	1.19159e-294	-5.25767e-294	-7.31265e-296	3.76e-295	4.21746e-294	-3.20649e-295	1.6613e-294	2.10909e-294	-1.29393e-294	-1.82618e-294	-1.57262e-295	8.19826e-296	4.64722e-295	-2.84731e-295	-6.69363e-295	4.51698e-293
6.70033e-296	2.17168e-295	-6.77458e-296	1.61132e-295	4.63112e-296	-3.37704e-295	5.29044e-296	-7.5355e-297	-2.54111e-295	-2.46778e-296	-2.35949e-296	-4.02197e-297	-4.00139e-295	-2.86404e-296	1.55877e-297	4.26688e-295	-1.06578e-295	2.40867e-295	-1.47297e-295	-1.71206e-295	4.04558e-296	7.99859e-297	1.426e-295	-3.42576e-295	-2.40158e-295	-5.98351e-295	1.76439e-295	-5.96308e-296	-1.66989e-296	2.03419e-295	4.61521e-294
2.26639e-296	-5.15863e-297	-6.36584e-297	-2.33346e-296	7.92625e-297	-2.53037e-297	-1.76181e-296	6.35461e-296	-2.79322e-297	-7.84736e-297	4.35816e-297	2.05294e-296	4.39916e-297	-4.20496e-297	-8.20158e-297	-8.09448e-297	4.04736e-298	-5.02001e-297	-5.96177e-297	8.92177e-297	4.71649e-296	-1.3207e-296	-3.83044e-297	1.36253e-296	-1.05943e-296	-2.15265e-297	-1.01138e-296	-3.22586e-296	-4.91693e-297	1.76636e-296	3.85408e-295
-1.23771e-297	8.04591e-298	3.30405e-297	-3.8408e-298	6.34769e-298	-4.09233e-298	3.44881e-298	4.23446e-297	1.09336e-297	3.14329e-298	3.27758e-297	4.61676e-298	4.41239e-298	5.40063e-298	5.98089e-300	1.95801e-298	-3.5115e-298	2.22634e-298	5.53535e-299	2.82436e-298	8.28131e-298	-2.47221e-298	4.39022e-298	7.33763e-298	-4.2774e-299	-2.9186e-298	1.14697e-297	5.08143e-298	-1.20286e-298	6.84985e-298	2.36385e-296
1.39055e-298	1.70172e-299	1.433e-298	8.00952e-301	3.83625e-299	-4.20367e-299	8.94485e-299	7.59696e-299	-1.22888e-298	8.56791e-299	1.32787e-299	8.87172e-299	8.99751e-299	5.22884e-299	-2.1743e-301	6.24351e-300	-3.71563e-298	-3.57685e-300	-2.8723e-298	1.62569e-298	1.39844e-298	3.4149e-299	-2.12143e-298	-1.39769e-298	5.22129e-300	1.1154e-298	2.07822e-299	2.75164e-299	-1.18762e-298	1.43998e-299	2.65434e-297
4.15556e-301	5.17654e-300	5.35197e-300	-3.63943e-301	-5.0741e-300	5.72105e-300	-9.20124e-301	-1.14253e-300	1.92101e-300	-1.58749e-300	5.52311e-300	-2.60374e-299	-4.83035e-300	-1.57141e-300	6.08737e-300	2.44132e-300	1.76709e-299	3.69584e-300	9.65119e-302	5.44254e-300	4.76939e-300	-6.78347e-301	1.19934e-300	-3.58361e-300	-4.49039e-300	-1.52952e-299	-2.1126e-299	4.24044e-300	4.42984e-300	-1.38689e-299	1.74753e-298
-5.13229e-302	1.30053e-300	3.48199e-301	1.39712e-303	-1.67778e-300	-7.03777e-301	-4.38784e-302	2.39499e-300	5.72142e-301	4.98002e-302	-1.50592e-300	1.46449e-300	-2.00124e-301	2.23458e-301	-4.43392e-301	-3.84922e-301	1.72547e-301	-3.79735e-301	9.30636e-301	-4.81998e-301	-1.18204e-301	1.61431e-300	-4.42476e-302	-2.97589e-301	4.60462e-300	4.01548e-301	-1.10332e-301	2.28653e-301	1.64014e-300	-8.92463e-301	2.32831e-299
-1.03233e-301	1.35457e-302	-1.72548e-302	6.02603e-303	-1.99836e-301	8.83415e-302	-1.41364e-302	3.83729e-302	3.78502e-302	2.62046e-301	-2.69381e-303	-1.93718e-302	9.9267e-303	3.69802e-301	-2.93966e-302	-3.00718e-302	-2.10772e-301	-7.86129e-302	-6.38618e-303	-4.89633e-302	-1.51162e-302	2.63552e-302	2.40727e-301	2.09512e-301	-1.94676e-301	-1.09875e-302	2.69472e-301	1.05712e-302	-1.05584e-302	8.70122e-303	2.58332e-300
-2.75565e-302	7.91803e-303	1.48854e-302	-3.3361e-303	5.10906e-303	4.67878e-304	2.03445e-303	-2.95821e-303	-1.10658e-303	5.58158e-303	-4.6683e-304	-7.07547e-303	5.87871e-303	-2.47283e-304	-4.87115e-304	1.39312e-303	2.64516e-302	-1.03986e-303	-4.41287e-303	2.43421e-303	5.7072e-303	-4.4743e-303	-2.44729e-303	1.5405e-303	1.42631e-303	-9.6741e-303	-8.77227e-304	1.05365e-303	7.40888e-303	1.867e-302	1.7412e-301
-1.27467e-303	4.01807e-304	-1.85724e-304	-1.23323e-304	-1.57138e-303	8.6416e-304	2.56349e-304	-8.48073e-305	-7.17774e-304	-6.1218e-305	-1.17304e-304	-5.03321e-304	-7.39349e-304	6.27275e-305	-8.41667e-305	5.96607e-304	1.21456e-304	-3.08792e-304	1.70365e-303	-3.35522e-305	3.35725e-304	-1.91171e-305	-1.29619e-304	-1.35824e-303	2.02893e-305	8.13016e-305	-3.79356e-304	-1.41334e-304	3.3685e-304	-6.49129e-305	1.26789e-302
1.45182e-305	1.26211e-305	5.00562e-305	-2.57305e-306	-1.52591e-305	2.08765e-304	-5.84507e-305	-9.17331e-305	-9.09235e-306	-1.13096e-305	8.13435e-306	1.18076e-305	1.61401e-305	2.21242e-305	1.05254e-304	-3.97339e-305	-3.91405e-305	7.08245e-305	1.15203e-305	1.79733e-305	2.02594e-305	4.28839e-306	6.1418e-305	8.08672e-305	7.88135e-305	8.62783e-308	7.02334e-305	-5.92467e-306	-3.10884e-305	2.77152e-305	1.19773e-303
6.6149e-306	-5.31398e-307	2.78183e-306	-1.21484e-305	-5.57249e-306	-9.85347e-306	-1.74103e-306	5.5913e-306	5.31604e-306	-7.83195e-306	-3.74785e-306	8.76952e-307	-2.58492e-306	4.25447e-307	4.10708e-307	7.93185e-307	-2.13385e-306	4.57122e-306	1.5289e-306	-3.61583e-307	1.33611e-305	3.089e-306	-8.48088e-306	2.68794e-307	-2.80138e-308	-5.13422e-306	3.6605e-307	-8.91184e-306	-3.38438e-306	-8.58138e-306	1.27023e-304
-2.46542e-308	-1.71029e-307	0	6.31321e-307	8.08909e-307	-7.27995e-307	1.80273e-307	-2.09489e-307	2.19448e-307	1.32129e-307	-2.13998e-307	-1.70503e-307	-2.27781e-307	6.43796e-307	1.32711e-307	5.32675e-307	-5.61528e-307	1.42314e-307	2.36244e-307	-3.76845e-308	1.57831e-307	-6.84554e-307	-3.35095e-307	-1.97118e-307	-1.43544e-306	-5.46439e-307	-1.94755e-307	6.85435e-308	0	-6.19748e-307	1.02608e-305
6.95373e-308	-4.69944e-308	-5.93315e-308	4.59236e-308	-8.47218e-308	7.24706e-308	-5.69489e-308	0	0	-3.0543e-308	0	0	0	-3.13544e-308	0	0	0	-5.54052e-308	-3.59099e-308	-4.07772e-308	0	0	0	0	0	-1.06928e-307	4.35389e-308	0	0	0	9.64827e-307
0	0	0	0	0	0	0	0	0	0	0	0	0	0	0	0	0	0	0	0	0	0	0	0	0	0	0	0	0	0	9.46618e-308
0	0	0	0	0	0	0	0	0	0	0	0	0	0	0	0	0	0	0	0	0	0	0	0	0	0	0	0	0	0	0
0	0	0	0	0	0	0	0	0	0	0	0	0	0	0	0	0	0	0	0	0	0	0	0	0	0	0	0	0	0	0
0	0	0	0	0	0	0	0	0	0	0	0	0	0	0	0	0	0	0	0	0	0	0	0	0	0	0	0	0	0	0
0	0	0	0	0	0	0	0	0	0	0	0	0	0	0	0	0	0	0	0	0	0	0	0	0	0	0	0	0	0	0
0	0	0	0	0	0	0	0	0	0	0	0	0	0	0	0	0	0	0	0	0	0	0	0	0	0	0	0	0	0	0
0	0	0	0	0	0	0	0	0	0	0	0	0	0	0	0	0	0	0	0	0	0	0	0	0	0	0	0	0	0	0
0	0	0	0	0	0	0	0	0	0	0	0	0	0	0	0	0	0	0	0	0	0	0	0	0	0	0	0	0	0	0
0	0	0	0	0	0	0	0	0	0	0	0	0	0	0	0	0	0	0	0	0	0	0	0	0	0	0	0	0	0	0
0	0	0	0	0	0	0	0	0	0	0	0	0	0	0	0	0	0	0	0	0	0	0	0	0	0	0	0	0	0	0
0	0	0	0	0	0	0	0	0	0	0	0	0	0	0	0	0	0	0	0	0	0	0	0	0	0	0	0	0	0	0
0	0	0	0	0	0	0	0	0	0	0	0	0	0	0	0	0	0	0	0	0	0	0	0	0	0	0	0	0	0	0
0	0	0	0	0	0	0	0	0	0	0	0	0	0	0	0	0	0	0	0	0	0	0	0	0	0	0	0	0	0	0
0	0	0	0	0	0	0	0	0	0	0	0	0	0	0	0	0	0	0	0	0	0	0	0	0	0	0	0	0	0	0
0	0	0	0	0	0	0	0	0	0	0	0	0	0	0	0	0	0	0	0	0	0	0	0	0	0	0	0	0	0	0
0	0	0	0	0	0	0	0	0	0	0	0	0	0	0	0	0	0	0	0	0	0	0	0	0	0	0	0	0	0	0
0	0	0	0	0	0	0	0	0	0	0	0	0	0	0	0	0	0	0	0	0	0	0	0	0	0	0	0	0	0	0
0	0	0	0	0	0	0	0	0	0	0	0	0	0	0	0	0	0	0	0	0	0	0	0	0	0	0	0	0	0	0
0	0	0	0	0	0	0	0	0	0	0	0	0	0	0	0	0	0	0	0	0	0	0	0	0	0	0	0	0	0	0
0	0	0	0	0	0	0	0	0	0	0	0	0	0	0	0	0	0	0	0	0	0	0	0	0	0	0	0	0	0	0
0	0	0	0	0	0	0	0	0	0	0	0	0	0	0	0	0	0	0	0	0	0	0	0	0	0	0	0	0	0	0
0	0	0	0	0	0	0	0	0	0	0	0	0	0	0	0	0	0	0	0	0	0	0	0	0	0	0	0	0	0	0
0	0	0	0	0	0	0	0	0	0	0	0	0	0	0	0	0	0	0	0	0	0	0	0	0	0	0	0	0	0	0
0	0	0	0	0	0	0	0	0	0	0	0	0	0	0	0	0	0	0	0	0	0	0	0	0	0	0	0	0	0	0
0	0	0	0	0	0	0	0	0	0	0	0	0	0	0	0	0	0	0	0	0	0	0	0	0	0	0	0	0	0	0
0	0	0	0	0	0	0	0	0	0	0	0	0	0	0	0	0	0	0	0	0	0	0	0	0	0	0	0	0	0	0
0	0	0	0	0	0	0	0	0	0	0	0	0	0	0	0	0	0	0	0	0	0	0	0	0	0	0	0	0	0	0
0	0	0	0	0	0	0	0	0	0	0	0	0	0	0	0	0	0	0	0	0	0	0	0	0	0	0	0	0	0	0
0	0	0	0	0	0	0	0	0	0	0	0	0	0	0	0	0	0	0	0	0	0	0	0	0	0	0	0	0	0	0
0	0	0	0	0	0	0	0	0	0	0	0	0	0	0	0	0	0	0	0	0	0	0	0	0	0	0	0	0	0	0
0	0	0	0	0	0	0	0	0	0	0	0	0	0	0	0	0	0	0	0	0	0	0	0	0	0	0	0	0	0	0
0	0	0	0	0	0	0	0	0	0	0	0	0	0	0	0	0	0	0	0	0	0	0	0	0	0	0	0	0	0	0
0	0	0	0	0	0	0	0	0	0	0	0	0	0	0	0	0	0	0	0	0	0	0	0	0	0	0	0	0	0	0
0	0	0	0	0	0	0	0	0	0	0	0	0	0	0	0	0	0	0	0	0	0	0	0	0	0	0	0	0	0	0
0	0	0	0	0	0	0	0	0	0	0	0	0	0	0	0	0	0	0	0	0	0	0	0	0	0	0	0	0	0	0
0	0	0	0	0	0	0	0	0	0	0	0	0	0	0	0	0	0	0	0	0	0	0	0	0	0	0	0	0	0	0
0	0	0	0	0	0	0	0	0	0	0	0	0	0	0	0	0	0	0	0	0	0	0	0	0	0	0	0	0	0	0
0	0	0	0	0	0	0	0	0	0	0	0	0	0	0	0	0	0	0	0	0	0	0	0	0	0	0	0	0	0	0
0	0	0	0	0	0	0	0	0	0	0	0	0	0	0	0	0	0	0	0	0	0	0	0	0	0	0	0	0	0	0
0	0	0	0	0	0	0	0	0	0	0	0	0	0	0	0	0	0	0	0	0	0	0	0	0	0	0	0	0	0	0
0	0	0	0	0	0	0	0	0	0	0	0	0	0	0	0	0	0	0	0	0	0	0	0	0	0	0	0	0	0	0
0	0	0	0	0	0	0	0	0	0	0	0	0	0	0	0	0	0	0	0	0	0	0	0	0	0	0	0	0	0	0
0	0	0	0	0	0	0	0	0	0	0	0	0	0	0	0	0	0	0	0	0	0	0	0	0	0	0	0	0	0	0
0	0	0	0	0	0	0	0	0	0	0	0	0	0	0	0	0	0	0	0	0	0	0	0	0	0	0	0	0	0	0
0	0	0	0	0	0	0	0	0	0	0	0	0	0	0	0	0	0	0	0	0	0	0	0	0	0	0	0	0	0	0
0	0	0	0	0	0	0	0	0	0	0	0	0	0	0	0	0	0	0	0	0	0	0	0	0	0	0	0	0	0	0
0	0	0	0	0	0	0	0	0	0	0	0	0	0	0	0	0	0	0	0	0	0	0	0	0	0	0	0	0	0	0
0	0	0	0	0	0	0	0	0	0	0	0	0	0	0	0	0	0	0	0	0	0	0	0	0	0	0	0	0	0	0
0	0	0	0	0	0	0	0	0	0	0	0	0	0	0	0	0	0	0	0	0	0	0	0	0	0	0	0	0	0	0
0	0	0	0	0	0	0	0	0	0	0	0	0	0	0	0	0	0	0	0	0	0	0	0	0	0	0	0	0	0	0
0	0	0	0	0	0	0	0	0	0	0	0	0	0	0	0	0	0	0	0	0	0	0	0	0	0	0	0	0	0	0
0	0	0	0	0	0	0	0	0	0	0	0	0	0	0	0	0	0	0	0	0	0	0	0	0	0	0	0	0	0	0
0	0	0	0	0	0	0	0	0	0	0	0	0	0	0	0	0	0	0	0	0	0	0	0	0	0	0	0	0	0	0
0	0	0	0	0	0	0	0	0	0	0	0	0	0	0	0	0	0	0	0	0	0	0	0	0	0	0	0	0	0	0
0	0	0	0	0	0	0	0	0	0	0	0	0	0	0	0	0	0	0	0	0	0	0	0	0	0	0	0	0	0	0
0	0	0	0	0	0	0	0	0	0	0	0	0	0	0	0	0	0	0	0	0	0	0	0	0	0	0	0	0	0	0
0	0	0	0	0	0	0	0	0	0	0	0	0	0	0	0	0	0	0	0	0	0	0	0	0	0	0	0	0	0	0
0	0	0	0	0	0	0	0	0	0	0	0	0	0	0	0	0	0	0	0	0	0	0	0	0	0	0	0	0	0	0
0	0	0	0	0	0	0	0	0	0	0	0	0	0	0	0	0	0	0	0	0	0	0	0	0	0	0	0	0	0	0
0	0	0	0	0	0	0	0	0	0	0	0	0	0	0	0	0	0	0	0	0	0	0	0	0	0	0	0	0	0	0
0	0	0	0	0	0	0	0	0	0	0	0	0	0	0	0	0	0	0	0	0	0	0	0	0	0	0	0	0	0	0
0	0	0	0	0	0	0	0	0	0	0	0	0	0	0	0	0	0	0	0	0	0	0	0	0	0	0	0	0	0	0
0	0	0	0	0	0	0	0	0	0	0	0	0	0	0	0	0	0	0	0	0	0	0	0	0	0	0	0	0	0	0
0	0	0	0	0	0	0	0	0	0	0	0	0	0	0	0	0	0	0	0	0	0	0	0	0	0	0	0	0	0	0
0	0	0	0	0	0	0	0	0	0	0	0	0	0	0	0	0	0	0	0	0	0	0	0	0	0	0	0	0	0	0
0	0	0	0	0	0	0	0	0	0	0	0	0	0	0	0	0	0	0	0	0	0	0	0	0	0	0	0	0	0	0
0	0	0	0	0	0	0	0	0	0	0	0	0	0	0	0	0	0	0	0	0	0	0	0	0	0	0	0	0	0	0
0	0	0	0	0	0	0	0	0	0	0	0	0	0	0	0	0	0	0	0	0	0	0	0	0	0	0	0	0	0	0
0	0	0	0	0	0	0	0	0	0	0	0	0	0	0	0	0	0	0	0	0	0	0	0	0	0	0	0	0	0	0
0	0	0	0	0	0	0	0	0	0	0	0	0	0	0	0	0	0	0	0	0	0	0	0	0	0	0	0	0	0	0
0	0	0	0	0	0	0	0	0	0	0	0	0	0	0	0	0	0	0	0	0	0	0	0	0	0	0	0	0	0	0
0	0	0	0	0	0	0	0	0	0	0	0	0	0	0	0	0	0	0	0	0	0	0	0	0	0	0	0	0	0	0
0	0	0	0	0	0	0	0	0	0	0	0	0	0	0	0	0	0	0	0	0	0	0	0	0	0	0	0	0	0	0
0	0	0	0	0	0	0	0	0	0	0	0	0	0	0	0	0	0	0	0	0	0	0	0	0	0	0	0	0	0	0
0	0	0	0	0	0	0	0	0	0	0	0	0	0	0	0	0	0	0	0	0	0	0	0	0	0	0	0	0	0	0
0	0	0	0	0	0	0	0	0	0	0	0	0	0	0	0	0	0	0	0	0	0	0	0	0	0	0	0	0	0	0
0	0	0	0	0	0	0	0	0	0	0	0	0	0	0	0	0	0	0	0	0	0	0	0	0	0	0	0	0	0	0
0	0	0	0	0	0	0	0	0	0	0	0	0	0	0	0	0	0	0	0	0	0	0	0	0	0	0	0	0	0	0
0	0	0	0	0	0	0	0	0	0	0	0	0	0	0	0	0	0	0	0	0	0	0	0	0	0	0	0	0	0	0
0	0	0	0	0	0	0	0	0	0	0	0	0	0	0	0	0	0	0	0	0	0	0	0	0	0	0	0	0	0	0
0	0	0	0	0	0	0	0	0	0	0	0	0	0	0	0	0	0	0	0	0	0	0	0	0	0	0	0	0	0	0
0	0	0	0	0	0	0	0	0	0	0	0	0	0	0	0	0	0	0	0	0	0	0	0	0	0	0	0	0	0	0
0	0	0	0	0	0	0	0	0	0	0	0	0	0	0	0	0	0	0	0	0	0	0	0	0	0	0	0	0	0	0
0	0	0	0	0	0	0	0	0	0	0	0	0	0	0	0	0	0	0	0	0	0	0	0	0	0	0	0	0	0	0
0	0	0	0	0	0	0	0	0	0	0	0	0	0	0	0	0	0	0	0	0	0	0	0	0	0	0	0	0	0	0
0	0	0	0	0	0	0	0	0	0	0	0	0	0	0	0	0	0	0	0	0	0	0	0	0	0	0	0	0	0	0
0	0	0	0	0	0	0	0	0	0	0	0	0	0	0	0	0	0	0	0	0	0	0	0	0	0	0	0	0	0	0
0	0	0	0	0	0	0	0	0	0	0	0	0	0	0	0	0	0	0	0	0	0	0	0	0	0	0	0	0	0	0
0	0	0	0	0	0	0	0	0	0	0	0	0	0	0	0	0	0	0	0	0	0	0	0	0	0	0	0	0	0	0
0	0	0	0	0	0	0	0	0	0	0	0	0	0	0	0	0	0	0	0	0	0	0	0	0	0	0	0	0	0	0
0	0	0	0	0	0	0	0	0	0	0	0	0	0	0	0	0	0	0	0	0	0	0	0	0	0	0	0	0	0	0
0	0	0	0	0	0	0	0	0	0	0	0	0	0	0	0	0	0	0	0	0	0	0	0	0	0	0	0	0	0	0
0	0	0	0	0	0	0	0	0	0	0	0	0	0	0	0	0	0	0	0	0	0	0	0	0	0	0	0	0	0	0
0	0	0	0	0	0	0	0	0	0	0	0	0	0	0	0	0	0	0	0	0	0	0	0	0	0	0	0	0	0	0
0	0	0	0	0	0	0	0	0	0	0	0	0	0	0	0	0	0	0	0	0	0	0	0	0	0	0	0	0	0	0
0	0	0	0	0	0	0	0	0	0	0	0	0	0	0	0	0	0	0	0	0	0	0	0	0	0	0	0	0	0	0
0	0	0	0	0	0	0	0	0	0	0	0	0	0	0	0	0	0	0	0	0	0	0	0	0	0	0	0	0	0	0
0	0	0	0	0	0	0	0	0	0	0	0	0	0	0	0	0	0	0	0	0	0	0	0	0	0	0	0	0	0	0
0	0	0	0	0	0	0	0	0	0	0	0	0	0	0	0	0	0	0	0	0	0	0	0	0	0	0	0	0	0	0
0	0	0	0	0	0	0	0	0	0	0	0	0	0	0	0	0	0	0	0	0	0	0	0	0	0	0	0	0	0	0
0	0	0	0	0	0	0	0	0	0	0	0	0	0	0	0	0	0	0	0	0	0	0	0	0	0	0	0	0	0	0
0	0	0	0	0	0	0	0	0	0	0	0	0	0	0	0	0	0	0	0	0	0	0	0	0	0	0	0	0	0	0
0	0	0	0	0	0	0	0	0	0	0	0	0	0	0	0	0	0	0	0	0	0	0	0	0	0	0	0	0	0	0
0	0	0	0	0	0	0	0	0	0	0	0	0	0	0	0	0	0	0	0	0	0	0	0	0	0	0	0	0	0	0
0	0	0	0	0	0	0	0	0	0	0	0	0	0	0	0	0	0	0	0	0	0	0	0	0	0	0	0	0	0	0
0	0	0	0	0	0	0	0	0	0	0	0	0	0	0	0	0	0	0	0	0	0	0	0	0	0	0	0	0	0	0
0	0	0	0	0	0	0	0	0	0	0	0	0	0	0	0	0	0	0	0	0	0	0	0	0	0	0	0	0	0	0
0	0	0	0	0	0	0	0	0	0	0	0	0	0	0	0	0	0	0	0	0	0	0	0	0	0	0	0	0	0	0
0	0	0	0	0	0	0	0	0	0	0	0	0	0	0	0	0	0	0	0	0	0	0	0	0	0	0	0	0	0	0
0	0	0	0	0	0	0	0	0	0	0	0	0	0	0	0	0	0	0	0	0	0	0	0	0	0	0	0	0	0	0
0	0	0	0	0	0	0	0	0	0	0	0	0	0	0	0	0	0	0	0	0	0	0	0	0	0	0	0	0	0	0
0	0	0	0	0	0	0	0	0	0	0	0	0	0	0	0	0	0	0	0	0	0	0	0	0	0	0	0	0	0	0
0	0	0	0	0	0	0	0	0	0	0	0	0	0	0	0	0	0	0	0	0	0	0	0	0	0	0	0	0	0	0
0	0	0	0	0	0	0	0	0	0	0	0	0	0	0	0	0	0	0	0	0	0	0	0	0	0	0	0	0	0	0
0	0	0	0	0	0	0	0	0	0	0	0	0	0	0	0	0	0	0	0	0	0	0	0	0	0	0	0	0	0	0
0	0	0	0	0	0	0	0	0	0	0	0	0	0	0	0	0	0	0	0	0	0	0	0	0	0	0	0	0	0	0
0	0	0	0	0	0	0	0	0	0	0	0	0	0	0	0	0	0	0	0	0	0	0	0	0	0	0	0	0	0	0
0	0	0	0	0	0	0	0	0	0	0	0	0	0	0	0	0	0	0	0	0	0	0	0	0	0	0	0	0	0	0
0	0	0	0	0	0	0	0	0	0	0	0	0	0	0	0	0	0	0	0	0	0	0	0	0	0	0	0	0	0	0
0	0	0	0	0	0	0	0	0	0	0	0	0	0	0	0	0	0	0	0	0	0	0	0	0	0	0	0	0	0	0
0	0	0	0	0	0	0	0	0	0	0	0	0	0	0	0	0	0	0	0	0	0	0	0	0	0	0	0	0	0	0
0	0	0	0	0	0	0	0	0	0	0	0	0	0	0	0	0	0	0	0	0	0	0	0	0	0	0	0	0	0	0
0	0	0	0	0	0	0	0	0	0	0	0	0	0	0	0	0	0	0	0	0	0	0	0	0	0	0	0	0	0	0
0	0	0	0	0	0	0	0	0	0	0	0	0	0	0	0	0	0	0	0	0	0	0	0	0	0	0	0	0	0	0
0	0	0	0	0	0	0	0	0	0	0	0	0	0	0	0	0	0	0	0	0	0	0	0	0	0	0	0	0	0	0
0	0	0	0	0	0	0	0	0	0	0	0	0	0	0	0	0	0	0	0	0	0	0	0	0	0	0	0	0	0	0
0	0	0	0	0	0	0	0	0	0	0	0	0	0	0	0	0	0	0	0	0	0	0	0	0	0	0	0	0	0	0
0	0	0	0	0	0	0	0	0	0	0	0	0	0	0	0	0	0	0	0	0	0	0	0	0	0	0	0	0	0	0
0	0	0	0	0	0	0	0	0	0	0	0	0	0	0	0	0	0	0	0	0	0	0	0	0	0	0	0	0	0	0
0	0	0	0	0	0	0	0	0	0	0	0	0	0	0	0	0	0	0	0	0	0	0	0	0	0	0	0	0	0	0
0	0	0	0	0	0	0	0	0	0	0	0	0	0	0	0	0	0	0	0	0	0	0	0	0	0	0	0	0	0	0
0	0	0	0	0	0	0	0	0	0	0	0	0	0	0	0	0	0	0	0	0	0	0	0	0	0	0	0	0	0	0
0	0	0	0	0	0	0	0	0	0	0	0	0	0	0	0	0	0	0	0	0	0	0	0	0	0	0	0	0	0	0
0	0	0	0	0	0	0	0	0	0	0	0	0	0	0	0	0	0	0	0	0	0	0	0	0	0	0	0	0	0	0
0	0	0	0	0	0	0	0	0	0	0	0	0	0	0	0	0	0	0	0	0	0	0	0	0	0	0	0	0	0	0
0	0	0	0	0	0	0	0	0	0	0	0	0	0	0	0	0	0	0	0	0	0	0	0	0	0	0	0	0	0	0
0	0	0	0	0	0	0	0	0	0	0	0	0	0	0	0	0	0	0	0	0	0	0	0	0	0	0	0	0	0	0
0	0	0	0	0	0	0	0	0	0	0	0	0	0	0	0	0	0	0	0	0	0	0	0	0	0	0	0	0	0	0
0	0	0	0	0	0	0	0	0	0	0	0	0	0	0	0	0	0	0	0	0	0	0	0	0	0	0	0	0	0	0
0	0	0	0	0	0	0	0	0	0	0	0	0	0	0	0	0	0	0	0	0	0	0	0	0	0	0	0	0	0	0
0	0	0	0	0	0	0	0	0	0	0	0	0	0	0	0	0	0	0	0	0	0	0	0	0	0	0	0	0	0	0
0	0	0	0	0	0	0	0	0	0	0	0	0	0	0	0	0	0	0	0	0	0	0	0	0	0	0	0	0	0	0
0	0	0	0	0	0	0	0	0	0	0	0	0	0	0	0	0	0	0	0	0	0	0	0	0	0	0	0	0	0	0
0	0	0	0	0	0	0	0	0	0	0	0	0	0	0	0	0	0	0	0	0	0	0	0	0	0	0	0	0	0	0
0	0	0	0	0	0	0	0	0	0	0	0	0	0	0	0	0	0	0	0	0	0	0	0	0	0	0	0	0	0	0
0	0	0	0	0	0	0	0	0	0	0	0	0	0	0	0	0	0	0	0	0	0	0	0	0	0	0	0	0	0	0
0	0	0	0	0	0	0	0	0	0	0	0	0	0	0	0	0	0	0	0	0	0	0	0	0	0	0	0	0	0	0
0	0	0	0	0	0	0	0	0	0	0	0	0	0	0	0	0	0	0	0	0	0	0	0	0	0	0	0	0	0	0
0	0	0	0	0	0	0	0	0	0	0	0	0	0	0	0	0	0	0	0	0	0	0	0	0	0	0	0	0	0	0
0	0	0	0	0	0	0	0	0	0	0	0	0	0	0	0	0	0	0	0	0	0	0	0	0	0	0	0	0	0	0
0	0	0	0	0	0	0	0	0	0	0	0	0	0	0	0	0	0	0	0	0	0	0	0	0	0	0	0	0	0	0
0	0	0	0	0	0	0	0	0	0	0	0	0	0	0	0	0	0	0	0	0	0	0	0	0	0	0	0	0	0	0
0	0	0	0	0	0	0	0	0	0	0	0	0	0	0	0	0	0	0	0	0	0	0	0	0	0	0	0	0	0	0
0	0	0	0	0	0	0	0	0	0	0	0	0	0	0	0	0	0	0	0	0	0	0	0	0	0	0	0	0	0	0
0	0	0	0	0	0	0	0	0	0	0	0	0	0	0	0	0	0	0	0	0	0	0	0	0	0	0	0	0	0	0
0	0	0	0	0	0	0	0	0	0	0	0	0	0	0	0	0	0	0	0	0	0	0	0	0	0	0	0	0	0	0
0	0	0	0	0	0	0	0	0	0	0	0	0	0	0	0	0	0	0	0	0	0	0	0	0	0	0	0	0	0	0
0	0	0	0	0	0	0	0	0	0	0	0	0	0	0	0	0	0	0	0	0	0	0	0	0	0	0	0	0	0	0
0	0	0	0	0	0	0	0	0	0	0	0	0	0	0	0	0	0	0	0	0	0	0	0	0	0	0	0	0	0	0
0	0	0	0	0	0	0	0	0	0	0	0	0	0	0	0	0	0	0	0	0	0	0	0	0	0	0	0	0	0	0
0	0	0	0	0	0	0	0	0	0	0	0	0	0	0	0	0	0	0	0	0	0	0	0	0	0	0	0	0	0	0
0	0	0	0	0	0	0	0	0	0	0	0	0	0	0	0	0	0	0	0	0	0	0	0	0	0	0	0	0	0	0
0	0	0	0	0	0	0	0	0	0	0	0	0	0	0	0	0	0	0	0	0	0	0	0	0	0	0	0	0	0	0
0	0	0	0	0	0	0	0	0	0	0	0	0	0	0	0	0	0	0	0	0	0	0	0	0	0	0	0	0	0	0
0	0	0	0	0	0	0	0	0	0	0	0	0	0	0	0	0	0	0	0	0	0	0	0	0	0	0	0	0	0	0
0	0	0	0	0	0	0	0	0	0	0	0	0	0	0	0	0	0	0	0	0	0	0	0	0	0	0	0	0	0	0
0	0	0	0	0	0	0	0	0	0	0	0	0	0	0	0	0	0	0	0	0	0	0	0	0	0	0	0	0	0	0
0	0	0	0	0	0	0	0	0	0	0	0	0	0	0	0	0	0	0	0	0	0	0	0	0	0	0	0	0	0	0
0	0	0	0	0	0	0	0	0	0	0	0	0	0	0	0	0	0	0	0	0	0	0	0	0	0	0	0	0	0	0
0	0	0	0	0	0	0	0	0	0	0	0	0	0	0	0	0	0	0	0	0	0	0	0	0	0	0	0	0	0	0
0	0	0	0	0	0	0	0	0	0	0	0	0	0	0	0	0	0	0	0	0	0	0	0	0	0	0	0	0	0	0
0	0	0	0	0	0	0	0	0	0	0	0	0	0	0	0	0	0	0	0	0	0	0	0	0	0	0	0	0	0	0
0	0	0	0	0	0	0	0	0	0	0	0	0	0	0	0	0	0	0	0	0	0	0	0	0	0	0	0	0	0	0
0	0	0	0	0	0	0	0	0	0	0	0	0	0	0	0	0	0	0	0	0	0	0	0	0	0	0	0	0	0	0
0	0	0	0	0	0	0	0	0	0	0	0	0	0	0	0	0	0	0	0	0	0	0	0	0	0	0	0	0	0	0
0	0	0	0	0	0	0	0	0	0	0	0	0	0	0	0	0	0	0	0	0	0	0	0	0	0	0	0	0	0	0
0	0	0	0	0	0	0	0	0	0	0	0	0	0	0	0	0	0	0	0	0	0	0	0	0	0	0	0	0	0	0
0	0	0	0	0	0	0	0	0	0	0	0	0	0	0	0	0	0	0	0	0	0	0	0	0	0	0	0	0	0	0
0	0	0	0	0	0	0	0	0	0	0	0	0	0	0	0	0	0	0	0	0	0	0	0	0	0	0	0	0	0	0
0	0	0	0	0	0	0	0	0	0	0	0	0	0	0	0	0	0	0	0	0	0	0	0	0	0	0	0	0	0	0
0	0	0	0	0	0	0	0	0	0	0	0	0	0	0	0	0	0	0	0	0	0	0	0	0	0	0	0	0	0	0
0	0	0	0	0	0	0	0	0	0	0	0	0	0	0	0	0	0	0	0	0	0	0	0	0	0	0	0	0	0	0
0	0	0	0	0	0	0	0	0	0	0	0	0	0	0	0	0	0	0	0	0	0	0	0	0	0	0	0	0	0	0
0	0	0	0	0	0	0	0	0	0	0	0	0	0	0	0	0	0	0	0	0	0	0	0	0	0	0	0	0	0	0
0	0	0	0	0	0	0	0	0	0	0	0	0	0	0	0	0	0	0	0	0	0	0	0	0	0	0	0	0	0	0
0	0	0	0	0	0	0	0	0	0	0	0	0	0	0	0	0	0	0	0	0	0	0	0	0	0	0	0	0	0	0
0	0	0	0	0	0	0	0	0	0	0	0	0	0	0	0	0	0	0	0	0	0	0	0	0	0	0	0	0	0	0
0	0	0	0	0	0	0	0	0	0	0	0	0	0	0	0	0	0	0	0	0	0	0	0	0	0	0	0	0	0	0
0	0	0	0	0	0	0	0	0	0	0	0	0	0	0	0	0	0	0	0	0	0	0	0	0	0	0	0	0	0	0
0	0	0	0	0	0	0	0	0	0	0	0	0	0	0	0	0	0	0	0	0	0	0	0	0	0	0	0	0	0	0
0	0	0	0	0	0	0	0	0	0	0	0	0	0	0	0	0	0	0	0	0	0	0	0	0	0	0	0	0	0	0
0	0	0	0	0	0	0	0	0	0	0	0	0	0	0	0	0	0	0	0	0	0	0	0	0	0	0	0	0	0	0
0	0	0	0	0	0	0	0	0	0	0	0	0	0	0	0	0	0	0	0	0	0	0	0	0	0	0	0	0	0	0
0	0	0	0	0	0	0	0	0	0	0	0	0	0	0	0	0	0	0	0	0	0	0	0	0	0	0	0	0	0	0
0	0	0	0	0	0	0	0	0	0	0	0	0	0	0	0	0	0	0	0	0	0	0	0	0	0	0	0	0	0	0
0	0	0	0	0	0	0	0	0	0	0	0	0	0	0	0	0	0	0	0	0	0	0	0	0	0	0	0	0	0	0
0	0	0	0	0	0	0	0	0	0	0	0	0	0	0	0	0	0	0	0	0	0	0	0	0	0	0	0	0	0	0
0	0	0	0	0	0	0	0	0	0	0	0	0	0	0	0	0	0	0	0	0	0	0	0	0	0	0	0	0	0	0
0	0	0	0	0	0	0	0	0	0	0	0	0	0	0	0	0	0	0	0	0	0	0	0	0	0	0	0	0	0	0
0	0	0	0	0	0	0	0	0	0	0	0	0	0	0	0	0	0	0	0	0	0	0	0	0	0	0	0	0	0	0
0	0	0	0	0	0	0	0	0	0	0	0	0	0	0	0	0	0	0	0	0	0	0	0	0	0	0	0	0	0	0
0	0	0	0	0	0	0	0	0	0	0	0	0	0	0	0	0	0	0	0	0	0	0	0	0	0	0	0	0	0	0
0	0	0	0	0	0	0	0	0	0	0	0	0	0	0	0	0	0	0	0	0	0	0	0	0	0	0	0	0	0	0
0	0	0	0	0	0	0	0	0	0	0	0	0	0	0	0	0	0	0	0	0	0	0	0	0	0	0	0	0	0	0
0	0	0	0	0	0	0	0	0	0	0	0	0	0	0	0	0	0	0	0	0	0	0	0	0	0	0	0	0	0	0
0	0	0	0	0	0	0	0	0	0	0	0	0	0	0	0	0	0	0	0	0	0	0	0	0	0	0	0	0	0	0
0	0	0	0	0	0	0	0	0	0	0	0	0	0	0	0	0	0	0	0	0	0	0	0	0	0	0	0	0	0	0
0	0	0	0	0	0	0	0	0	0	0	0	0	0	0	0	0	0	0	0	0	0	0	0	0	0	0	0	0	0	0
0	0	0	0	0	0	0	0	0	0	0	0	0	0	0	0	0	0	0	0	0	0	0	0	0	0	0	0	0	0	0
0	0	0	0	0	0	0	0	0	0	0	0	0	0	0	0	0	0	0	0	0	0	0	0	0	0	0	0	0	0	0
0	0	0	0	0	0	0	0	0	0	0	0	0	0	0	0	0	0	0	0	0	0	0	0	0	0	0	0	0	0	0
0	0	0	0	0	0	0	0	0	0	0	0	0	0	0	0	0	0	0	0	0	0	0	0	0	0	0	0	0	0	0
0	0	0	0	0	0	0	0	0	0	0	0	0	0	0	0	0	0	0	0	0	0	0	0	0	0	0	0	0	0	0
0	0	0	0	0	0	0	0	0	0	0	0	0	0	0	0	0	0	0	0	0	0	0	0	0	0	0	0	0	0	0
0	0	0	0	0	0	0	0	0	0	0	0	0	0	0	0	0	0	0	0	0	0	0	0	0	0	0	0	0	0	0
0	0	0	0	0	0	0	0	0	0	0	0	0	0	0	0	0	0	0	0	0	0	0	0	0	0	0	0	0	0	0
0	0	0	0	0	0	0	0	0	0	0	0	0	0	0	0	0	0	0	0	0	0	0	0	0	0	0	0	0	0	0
0	0	0	0	0	0	0	0	0	0	0	0	0	0	0	0	0	0	0	0	0	0	0	0	0	0	0	0	0	0	0
0	0	0	0	0	0	0	0	0	0	0	0	0	0	0	0	0	0	0	0	0	0	0	0	0	0	0	0	0	0	0
0	0	0	0	0	0	0	0	0	0	0	0	0	0	0	0	0	0	0	0	0	0	0	0	0	0	0	0	0	0	0
0	0	0	0	0	0	0	0	0	0	0	0	0	0	0	0	0	0	0	0	0	0	0	0	0	0	0	0	0	0	0
0	0	0	0	0	0	0	0	0	0	0	0	0	0	0	0	0	0	0	0	0	0	0	0	0	0	0	0	0	0	0
0	0	0	0	0	0	0	0	0	0	0	0	0	0	0	0	0	0	0	0	0	0	0	0	0	0	0	0	0	0	0
0	0	0	0	0	0	0	0	0	0	0	0	0	0	0	0	0	0	0	0	0	0	0	0	0	0	0	0	0	0	0
0	0	0	0	0	0	0	0	0	0	0	0	0	0	0	0	0	0	0	0	0	0	0	0	0	0	0	0	0	0	0
0	0	0	0	0	0	0	0	0	0	0	0	0	0	0	0	0	0	0	0	0	0	0	0	0	0	0	0	0	0	0
0	0	0	0	0	0	0	0	0	0	0	0	0	0	0	0	0	0	0	0	0	0	0	0	0	0	0	0	0	0	0
0	0	0	0	0	0	0	0	0	0	0	0	0	0	0	0	0	0	0	0	0	0	0	0	0	0	0	0	0	0	0
0	0	0	0	0	0	0	0	0	0	0	0	0	0	0	0	0	0	0	0	0	0	0	0	0	0	0	0	0	0	0
0	0	0	0	0	0	0	0	0	0	0	0	0	0	0	0	0	0	0	0	0	0	0	0	0	0	0	0	0	0	0
0	0	0	0	0	0	0	0	0	0	0	0	0	0	0	0	0	0	0	0	0	0	0	0	0	0	0	0	0	0	0
0	0	0	0	0	0	0	0	0	0	0	0	0	0	0	0	0	0	0	0	0	0	0	0	0	0	0	0	0	0	0
0	0	0	0	0	0	0	0	0	0	0	0	0	0	0	0	0	0	0	0	0	0	0	0	0	0	0	0	0	0	0
0	0	0	0	0	0	0	0	0	0	0	0	0	0	0	0	0	0	0	0	0	0	0	0	0	0	0	0	0	0	0
0	0	0	0	0	0	0	0	0	0	0	0	0	0	0	0	0	0	0	0	0	0	0	0	0	0	0	0	0	0	0
0	0	0	0	0	0	0	0	0	0	0	0	0	0	0	0	0	0	0	0	0	0	0	0	0	0	0	0	0	0	0
0	0	0	0	0	0	0	0	0	0	0	0	0	0	0	0	0	0	0	0	0	0	0	0	0	0	0	0	0	0	0
0	0	0	0	0	0	0	0	0	0	0	0	0	0	0	0	0	0	0	0	0	0	0	0	0	0	0	0	0	0	0
0	0	0	0	0	0	0	0	0	0	0	0	0	0	0	0	0	0	0	0	0	0	0	0	0	0	0	0	0	0	0
0	0	0	0	0	0	0	0	0	0	0	0	0	0	0	0	0	0	0	0	0	0	0	0	0	0	0	0	0	0	0
0	0	0	0	0	0	0	0	0	0	0	0	0	0	0	0	0	0	0	0	0	0	0	0	0	0	0	0	0	0	0
0	0	0	0	0	0	0	0	0	0	0	0	0	0	0	0	0	0	0	0	0	0	0	0	0	0	0	0	0	0	0
0	0	0	0	0	0	0	0	0	0	0	0	0	0	0	0	0	0	0	0	0	0	0	0	0	0	0	0	0	0	0
0	0	0	0	0	0	0	0	0	0	0	0	0	0	0	0	0	0	0	0	0	0	0	0	0	0	0	0	0	0	0
0	0	0	0	0	0	0	0	0	0	0	0	0	0	0	0	0	0	0	0	0	0	0	0	0	0	0	0	0	0	0
0	0	0	0	0	0	0	0	0	0	0	0	0	0	0	0	0	0	0	0	0	0	0	0	0	0	0	0	0	0	0
0	0	0	0	0	0	0	0	0	0	0	0	0	0	0	0	0	0	0	0	0	0	0	0	0	0	0	0	0	0	0
0	0	0	0	0	0	0	0	0	0	0	0	0	0	0	0	0	0	0	0	0	0	0	0	0	0	0	0	0	0	0
0	0	0	0	0	0	0	0	0	0	0	0	0	0	0	0	0	0	0	0	0	0	0	0	0	0	0	0	0	0	0
0	0	0	0	0	0	0	0	0	0	0	0	0	0	0	0	0	0	0	0	0	0	0	0	0	0	0	0	0	0	0
0	0	0	0	0	0	0	0	0	0	0	0	0	0	0	0	0	0	0	0	0	0	0	0	0	0	0	0	0	0	0
0	0	0	0	0	0	0	0	0	0	0	0	0	0	0	0	0	0	0	0	0	0	0	0	0	0	0	0	0	0	0
0	0	0	0	0	0	0	0	0	0	0	0	0	0	0	0	0	0	0	0	0	0	0	0	0	0	0	0	0	0	0
0	0	0	0	0	0	0	0	0	0	0	0	0	0	0	0	0	0	0	0	0	0	0	0	0	0	0	0	0	0	0
0	0	0	0	0	0	0	0	0	0	0	0	0	0	0	0	0	0	0	0	0	0	0	0	0	0	0	0	0	0	0
0	0	0	0	0	0	0	0	0	0	0	0	0	0	0	0	0	0	0	0	0	0	0	0	0	0	0	0	0	0	0
0	0	0	0	0	0	0	0	0	0	0	0	0	0	0	0	0	0	0	0	0	0	0	0	0	0	0	0	0	0	0
0	0	0	0	0	0	0	0	0	0	0	0	0	0	0	0	0	0	0	0	0	0	0	0	0	0	0	0	0	0	0
0	0	0	0	0	0	0	0	0	0	0	0	0	0	0	0	0	0	0	0	0	0	0	0	0	0	0	0	0	0	0
0	0	0	0	0	0	0	0	0	0	0	0	0	0	0	0	0	0	0	0	0	0	0	0	0	0	0	0	0	0	0
0	0	0	0	0	0	0	0	0	0	0	0	0	0	0	0	0	0	0	0	0	0	0	0	0	0	0	0	0	0	0
0	0	0	0	0	0	0	0	0	0	0	0	0	0	0	0	0	0	0	0	0	0	0	0	0	0	0	0	0	0	0
0	0	0	0	0	0	0	0	0	0	0	0	0	0	0	0	0	0	0	0	0	0	0	0	0	0	0	0	0	0	0
0	0	0	0	0	0	0	0	0	0	0	0	0	0	0	0	0	0	0	0	0	0	0	0	0	0	0	0	0	0	0
0	0	0	0	0	0	0	0	0	0	0	0	0	0	0	0	0	0	0	0	0	0	0	0	0	0	0	0	0	0	0
0	0	0	0	0	0	0	0	0	0	0	0	0	0	0	0	0	0	0	0	0	0	0	0	0	0	0	0	0	0	0
0	0	0	0	0	0	0	0	0	0	0	0	0	0	0	0	0	0	0	0	0	0	0	0	0	0	0	0	0	0	0
0	0	0	0	0	0	0	0	0	0	0	0	0	0	0	0	0	0	0	0	0	0	0	0	0	0	0	0	0	0	0
0	0	0	0	0	0	0	0	0	0	0	0	0	0	0	0	0	0	0	0	0	0	0	0	0	0	0	0	0	0	0
0	0	0	0	0	0	0	0	0	0	0	0	0	0	0	0	0	0	0	0	0	0	0	0	0	0	0	0	0	0	0
0	0	0	0	0	0	0	0	0	0	0	0	0	0	0	0	0	0	0	0	0	0	0	0	0	0	0	0	0	0	0
0	0	0	0	0	0	0	0	0	0	0	0	0	0	0	0	0	0	0	0	0	0	0	0	0	0	0	0	0	0	0
0	0	0	0	0	0	0	0	0	0	0	0	0	0	0	0	0	0	0	0	0	0	0	0	0	0	0	0	0	0	0
0	0	0	0	0	0	0	0	0	0	0	0	0	0	0	0	0	0	0	0	0	0	0	0	0	0	0	0	0	0	0
0	0	0	0	0	0	0	0	0	0	0	0	0	0	0	0	0	0	0	0	0	0	0	0	0	0	0	0	0	0	0
0	0	0	0	0	0	0	0	0	0	0	0	0	0	0	0	0	0	0	0	0	0	0	0	0	0	0	0	0	0	0
0	0	0	0	0	0	0	0	0	0	0	0	0	0	0	0	0	0	0	0	0	0	0	0	0	0	0	0	0	0	0
0	0	0	0	0	0	0	0	0	0	0	0	0	0	0	0	0	0	0	0	0	0	0	0	0	0	0	0	0	0	0
0	0	0	0	0	0	0	0	0	0	0	0	0	0	0	0	0	0	0	0	0	0	0	0	0	0	0	0	0	0	0
0	0	0	0	0	0	0	0	0	0	0	0	0	0	0	0	0	0	0	0	0	0	0	0	0	0	0	0	0	0	0
0	0	0	0	0	0	0	0	0	0	0	0	0	0	0	0	0	0	0	0	0	0	0	0	0	0	0	0	0	0	0
0	0	0	0	0	0	0	0	0	0	0	0	0	0	0	0	0	0	0	0	0	0	0	0	0	0	0	0	0	0	0
0	0	0	0	0	0	0	0	0	0	0	0	0	0	0	0	0	0	0	0	0	0	0	0	0	0	0	0	0	0	0
0	0	0	0	0	0	0	0	0	0	0	0	0	0	0	0	0	0	0	0	0	0	0	0	0	0	0	0	0	0	0
0	0	0	0	0	0	0	0	0	0	0	0	0	0	0	0	0	0	0	0	0	0	0	0	0	0	0	0	0	0	0
0	0	0	0	0	0	0	0	0	0	0	0	0	0	0	0	0	0	0	0	0	0	0	0	0	0	0	0	0	0	0
0	0	0	0	0	0	0	0	0	0	0	0	0	0	0	0	0	0	0	0	0	0	0	0	0	0	0	0	0	0	0
0	0	0	0	0	0	0	0	0	0	0	0	0	0	0	0	0	0	0	0	0	0	0	0	0	0	0	0	0	0	0
0	0	0	0	0	0	0	0	0	0	0	0	0	0	0	0	0	0	0	0	0	0	0	0	0	0	0	0	0	0	0
0	0	0	0	0	0	0	0	0	0	0	0	0	0	0	0	0	0	0	0	0	0	0	0	0	0	0	0	0	0	0
0	0	0	0	0	0	0	0	0	0	0	0	0	0	0	0	0	0	0	0	0	0	0	0	0	0	0	0	0	0	0
0	0	0	0	0	0	0	0	0	0	0	0	0	0	0	0	0	0	0	0	0	0	0	0	0	0	0	0	0	0	0
0	0	0	0	0	0	0	0	0	0	0	0	0	0	0	0	0	0	0	0	0	0	0	0	0	0	0	0	0	0	0
0	0	0	0	0	0	0	0	0	0	0	0	0	0	0	0	0	0	0	0	0	0	0	0	0	0	0	0	0	0	0
0	0	0	0	0	0	0	0	0	0	0	0	0	0	0	0	0	0	0	0	0	0	0	0	0	0	0	0	0	0	0
0	0	0	0	0	0	0	0	0	0	0	0	0	0	0	0	0	0	0	0	0	0	0	0	0	0	0	0	0	0	0
0	0	0	0	0	0	0	0	0	0	0	0	0	0	0	0	0	0	0	0	0	0	0	0	0	0	0	0	0	0	0
0	0	0	0	0	0	0	0	0	0	0	0	0	0	0	0	0	0	0	0	0	0	0	0	0	0	0	0	0	0	0
0	0	0	0	0	0	0	0	0	0	0	0	0	0	0	0	0	0	0	0	0	0	0	0	0	0	0	0	0	0	0
0	0	0	0	0	0	0	0	0	0	0	0	0	0	0	0	0	0	0	0	0	0	0	0	0	0	0	0	0	0	0
0	0	0	0	0	0	0	0	0	0	0	0	0	0	0	0	0	0	0	0	0	0	0	0	0	0	0	0	0	0	0
0	0	0	0	0	0	0	0	0	0	0	0	0	0	0	0	0	0	0	0	0	0	0	0	0	0	0	0	0	0	0
0	0	0	0	0	0	0	0	0	0	0	0	0	0	0	0	0	0	0	0	0	0	0	0	0	0	0	0	0	0	0
0	0	0	0	0	0	0	0	0	0	0	0	0	0	0	0	0	0	0	0	0	0	0	0	0	0	0	0	0	0	0
0	0	0	0	0	0	0	0	0	0	0	0	0	0	0	0	0	0	0	0	0	0	0	0	0	0	0	0	0	0	0
0	0	0	0	0	0	0	0	0	0	0	0	0	0	0	0	0	0	0	0	0	0	0	0	0	0	0	0	0	0	0
0	0	0	0	0	0	0	0	0	0	0	0	0	0	0	0	0	0	0	0	0	0	0	0	0	0	0	0	0	0	0
0	0	0	0	0	0	0	0	0	0	0	0	0	0	0	0	0	0	0	0	0	0	0	0	0	0	0	0	0	0	0
0	0	0	0	0	0	0	0	0	0	0	0	0	0	0	0	0	0	0	0	0	0	0	0	0	0	0	0	0	0	0
0	0	0	0	0	0	0	0	0	0	0	0	0	0	0	0	0	0	0	0	0	0	0	0	0	0	0	0	0	0	0
0	0	0	0	0	0	0	0	0	0	0	0	0	0	0	0	0	0	0	0	0	0	0	0	0	0	0	0	0	0	0
0	0	0	0	0	0	0	0	0	0	0	0	0	0	0	0	0	0	0	0	0	0	0	0	0	0	0	0	0	0	0
0	0	0	0	0	0	0	0	0	0	0	0	0	0	0	0	0	0	0	0	0	0	0	0	0	0	0	0	0	0	0
0	0	0	0	0	0	0	0	0	0	0	0	0	0	0	0	0	0	0	0	0	0	0	0	0	0	0	0	0	0	0
0	0	0	0	0	0	0	0	0	0	0	0	0	0	0	0	0	0	0	0	0	0	0	0	0	0	0	0	0	0	0
0	0	0	0	0	0	0	0	0	0	0	0	0	0	0	0	0	0	0	0	0	0	0	0	0	0	0	0	0	0	0
0	0	0	0	0	0	0	0	0	0	0	0	0	0	0	0	0	0	0	0	0	0	0	0	0	0	0	0	0	0	0
0	0	0	0	0	0	0	0	0	0	0	0	0	0	0	0	0	0	0	0	0	0	0	0	0	0	0	0	0	0	0
0	0	0	0	0	0	0	0	0	0	0	0	0	0	0	0	0	0	0	0	0	0	0	0	0	0	0	0	0	0	0
0	0	0	0	0	0	0	0	0	0	0	0	0	0	0	0	0	0	0	0	0	0	0	0	0	0	0	0	0	0	0
0	0	0	0	0	0	0	0	0	0	0	0	0	0	0	0	0	0	0	0	0	0	0	0	0	0	0	0	0	0	0
0	0	0	0	0	0	0	0	0	0	0	0	0	0	0	0	0	0	0	0	0	0	0	0	0	0	0	0	0	0	0
0	0	0	0	0	0	0	0	0	0	0	0	0	0	0	0	0	0	0	0	0	0	0	0	0	0	0	0	0	0	0
0	0	0	0	0	0	0	0	0	0	0	0	0	0	0	0	0	0	0	0	0	0	0	0	0	0	0	0	0	0	0
0	0	0	0	0	0	0	0	0	0	0	0	0	0	0	0	0	0	0	0	0	0	0	0	0	0	0	0	0	0	0
0	0	0	0	0	0	0	0	0	0	0	0	0	0	0	0	0	0	0	0	0	0	0	0	0	0	0	0	0	0	0
0	0	0	0	0	0	0	0	0	0	0	0	0	0	0	0	0	0	0	0	0	0	0	0	0	0	0	0	0	0	0
0	0	0	0	0	0	0	0	0	0	0	0	0	0	0	0	0	0	0	0	0	0	0	0	0	0	0	0	0	0	0
0	0	0	0	0	0	0	0	0	0	0	0	0	0	0	0	0	0	0	0	0	0	0	0	0	0	0	0	0	0	0
0	0	0	0	0	0	0	0	0	0	0	0	0	0	0	0	0	0	0	0	0	0	0	0	0	0	0	0	0	0	0
0	0	0	0	0	0	0	0	0	0	0	0	0	0	0	0	0	0	0	0	0	0	0	0	0	0	0	0	0	0	0
0	0	0	0	0	0	0	0	0	0	0	0	0	0	0	0	0	0	0	0	0	0	0	0	0	0	0	0	0	0	0
0	0	0	0	0	0	0	0	0	0	0	0	0	0	0	0	0	0	0	0	0	0	0	0	0	0	0	0	0	0	0
0	0	0	0	0	0	0	0	0	0	0	0	0	0	0	0	0	0	0	0	0	0	0	0	0	0	0	0	0	0	0
0	0	0	0	0	0	0	0	0	0	0	0	0	0	0	0	0	0	0	0	0	0	0	0	0	0	0	0	0	0	0
0	0	0	0	0	0	0	0	0	0	0	0	0	0	0	0	0	0	0	0	0	0	0	0	0	0	0	0	0	0	0
0	0	0	0	0	0	0	0	0	0	0	0	0	0	0	0	0	0	0	0	0	0	0	0	0	0	0	0	0	0	0
0	0	0	0	0	0	0	0	0	0	0	0	0	0	0	0	0	0	0	0	0	0	0	0	0	0	0	0	0	0	0
0	0	0	0	0	0	0	0	0	0	0	0	0	0	0	0	0	0	0	0	0	0	0	0	0	0	0	0	0	0	0
0	0	0	0	0	0	0	0	0	0	0	0	0	0	0	0	0	0	0	0	0	0	0	0	0	0	0	0	0	0	0
0	0	0	0	0	0	0	0	0	0	0	0	0	0	0	0	0	0	0	0	0	0	0	0	0	0	0	0	0	0	0
0	0	0	0	0	0	0	0	0	0	0	0	0	0	0	0	0	0	0	0	0	0	0	0	0	0	0	0	0	0	0
0	0	0	0	0	0	0	0	0	0	0	0	0	0	0	0	0	0	0	0	0	0	0	0	0	0	0	0	0	0	0
0	0	0	0	0	0	0	0	0	0	0	0	0	0	0	0	0	0	0	0	0	0	0	0	0	0	0	0	0	0	0
0	0	0	0	0	0	0	0	0	0	0	0	0	0	0	0	0	0	0	0	0	0	0	0	0	0	0	0	0	0	0
0	0	0	0	0	0	0	0	0	0	0	0	0	0	0	0	0	0	0	0	0	0	0	0	0	0	0	0	0	0	0
0	0	0	0	0	0	0	0	0	0	0	0	0	0	0	0	0	0	0	0	0	0	0	0	0	0	0	0	0	0	0
0	0	0	0	0	0	0	0	0	0	0	0	0	0	0	0	0	0	0	0	0	0	0	0	0	0	0	0	0	0	0
0	0	0	0	0	0	0	0	0	0	0	0	0	0	0	0	0	0	0	0	0	0	0	0	0	0	0	0	0	0	0
0	0	0	0	0	0	0	0	0	0	0	0	0	0	0	0	0	0	0	0	0	0	0	0	0	0	0	0	0	0	0
0	0	0	0	0	0	0	0	0	0	0	0	0	0	0	0	0	0	0	0	0	0	0	0	0	0	0	0	0	0	0
0	0	0	0	0	0	0	0	0	0	0	0	0	0	0	0	0	0	0	0	0	0	0	0	0	0	0	0	0	0	0
0	0	0	0	0	0	0	0	0	0	0	0	0	0	0	0	0	0	0	0	0	0	0	0	0	0	0	0	0	0	0
0	0	0	0	0	0	0	0	0	0	0	0	0	0	0	0	0	0	0	0	0	0	0	0	0	0	0	0	0	0	0
0	0	0	0	0	0	0	0	0	0	0	0	0	0	0	0	0	0	0	0	0	0	0	0	0	0	0	0	0	0	0
0	0	0	0	0	0	0	0	0	0	0	0	0	0	0	0	0	0	0	0	0	0	0	0	0	0	0	0	0	0	0
0	0	0	0	0	0	0	0	0	0	0	0	0	0	0	0	0	0	0	0	0	0	0	0	0	0	0	0	0	0	0
0	0	0	0	0	0	0	0	0	0	0	0	0	0	0	0	0	0	0	0	0	0	0	0	0	0	0	0	0	0	0
0	0	0	0	0	0	0	0	0	0	0	0	0	0	0	0	0	0	0	0	0	0	0	0	0	0	0	0	0	0	0
0	0	0	0	0	0	0	0	0	0	0	0	0	0	0	0	0	0	0	0	0	0	0	0	0	0	0	0	0	0	0
0	0	0	0	0	0	0	0	0	0	0	0	0	0	0	0	0	0	0	0	0	0	0	0	0	0	0	0	0	0	0
0	0	0	0	0	0	0	0	0	0	0	0	0	0	0	0	0	0	0	0	0	0	0	0	0	0	0	0	0	0	0
0	0	0	0	0	0	0	0	0	0	0	0	0	0	0	0	0	0	0	0	0	0	0	0	0	0	0	0	0	0	0
0	0	0	0	0	0	0	0	0	0	0	0	0	0	0	0	0	0	0	0	0	0	0	0	0	0	0	0	0	0	0
0	0	0	0	0	0	0	0	0	0	0	0	0	0	0	0	0	0	0	0	0	0	0	0	0	0	0	0	0	0	0
0	0	0	0	0	0	0	0	0	0	0	0	0	0	0	0	0	0	0	0	0	0	0	0	0	0	0	0	0	0	0
0	0	0	0	0	0	0	0	0	0	0	0	0	0	0	0	0	0	0	0	0	0	0	0	0	0	0	0	0	0	0
0	0	0	0	0	0	0	0	0	0	0	0	0	0	0	0	0	0	0	0	0	0	0	0	0	0	0	0	0	0	0
0	0	0	0	0	0	0	0	0	0	0	0	0	0	0	0	0	0	0	0	0	0	0	0	0	0	0	0	0	0	0
0	0	0	0	0	0	0	0	0	0	0	0	0	0	0	0	0	0	0	0	0	0	0	0	0	0	0	0	0	0	0
0	0	0	0	0	0	0	0	0	0	0	0	0	0	0	0	0	0	0	0	0	0	0	0	0	0	0	0	0	0	0
0	0	0	0	0	0	0	0	0	0	0	0	0	0	0	0	0	0	0	0	0	0	0	0	0	0	0	0	0	0	0
0	0	0	0	0	0	0	0	0	0	0	0	0	0	0	0	0	0	0	0	0	0	0	0	0	0	0	0	0	0	0
0	0	0	0	0	0	0	0	0	0	0	0	0	0	0	0	0	0	0	0	0	0	0	0	0	0	0	0	0	0	0
0	0	0	0	0	0	0	0	0	0	0	0	0	0	0	0	0	0	0	0	0	0	0	0	0	0	0	0	0	0	0
0	0	0	0	0	0	0	0	0	0	0	0	0	0	0	0	0	0	0	0	0	0	0	0	0	0	0	0	0	0	0
0	0	0	0	0	0	0	0	0	0	0	0	0	0	0	0	0	0	0	0	0	0	0	0	0	0	0	0	0	0	0
0	0	0	0	0	0	0	0	0	0	0	0	0	0	0	0	0	0	0	0	0	0	0	0	0	0	0	0	0	0	0
0	0	0	0	0	0	0	0	0	0	0	0	0	0	0	0	0	0	0	0	0	0	0	0	0	0	0	0	0	0	0
0	0	0	0	0	0	0	0	0	0	0	0	0	0	0	0	0	0	0	0	0	0	0	0	0	0	0	0	0	0	0
0	0	0	0	0	0	0	0	0	0	0	0	0	0	0	0	0	0	0	0	0	0	0	0	0	0	0	0	0	0	0
0	0	0	0	0	0	0	0	0	0	0	0	0	0	0	0	0	0	0	0	0	0	0	0	0	0	0	0	0	0	0
0	0	0	0	0	0	0	0	0	0	0	0	0	0	0	0	0	0	0	0	0	0	0	0	0	0	0	0	0	0	0
0	0	0	0	0	0	0	0	0	0	0	0	0	0	0	0	0	0	0	0	0	0	0	0	0	0	0	0	0	0	0
0	0	0	0	0	0	0	0	0	0	0	0	0	0	0	0	0	0	0	0	0	0	0	0	0	0	0	0	0	0	0
0	0	0	0	0	0	0	0	0	0	0	0	0	0	0	0	0	0	0	0	0	0	0	0	0	0	0	0	0	0	0
0	0	0	0	0	0	0	0	0	0	0	0	0	0	0	0	0	0	0	0	0	0	0	0	0	0	0	0	0	0	0
0	0	0	0	0	0	0	0	0	0	0	0	0	0	0	0	0	0	0	0	0	0	0	0	0	0	0	0	0	0	0
0	0	0	0	0	0	0	0	0	0	0	0	0	0	0	0	0	0	0	0	0	0	0	0	0	0	0	0	0	0	0
0	0	0	0	0	0	0	0	0	0	0	0	0	0	0	0	0	0	0	0	0	0	0	0	0	0	0	0	0	0	0
0	0	0	0	0	0	0	0	0	0	0	0	0	0	0	0	0	0	0	0	0	0	0	0	0	0	0	0	0	0	0
0	0	0	0	0	0	0	0	0	0	0	0	0	0	0	0	0	0	0	0	0	0	0	0	0	0	0	0	0	0	0
0	0	0	0	0	0	0	0	0	0	0	0	0	0	0	0	0	0	0	0	0	0	0	0	0	0	0	0	0	0	0
0	0	0	0	0	0	0	0	0	0	0	0	0	0	0	0	0	0	0	0	0	0	0	0	0	0	0	0	0	0	0
0	0	0	0	0	0	0	0	0	0	0	0	0	0	0	0	0	0	0	0	0	0	0	0	0	0	0	0	0	0	0
0	0	0	0	0	0	0	0	0	0	0	0	0	0	0	0	0	0	0	0	0	0	0	0	0	0	0	0	0	0	0
0	0	0	0	0	0	0	0	0	0	0	0	0	0	0	0	0	0	0	0	0	0	0	0	0	0	0	0	0	0	0
0	0	0	0	0	0	0	0	0	0	0	0	0	0	0	0	0	0	0	0	0	0	0	0	0	0	0	0	0	0	0
0	0	0	0	0	0	0	0	0	0	0	0	0	0	0	0	0	0	0	0	0	0	0	0	0	0	0	0	0	0	0
0	0	0	0	0	0	0	0	0	0	0	0	0	0	0	0	0	0	0	0	0	0	0	0	0	0	0	0	0	0	0
0	0	0	0	0	0	0	0	0	0	0	0	0	0	0	0	0	0	0	0	0	0	0	0	0	0	0	0	0	0	0
0	0	0	0	0	0	0	0	0	0	0	0	0	0	0	0	0	0	0	0	0	0	0	0	0	0	0	0	0	0	0
0	0	0	0	0	0	0	0	0	0	0	0	0	0	0	0	0	0	0	0	0	0	0	0	0	0	0	0	0	0	0
0	0	0	0	0	0	0	0	0	0	0	0	0	0	0	0	0	0	0	0	0	0	0	0	0	0	0	0	0	0	0
0	0	0	0	0	0	0	0	0	0	0	0	0	0	0	0	0	0	0	0	0	0	0	0	0	0	0	0	0	0	0
0	0	0	0	0	0	0	0	0	0	0	0	0	0	0	0	0	0	0	0	0	0	0	0	0	0	0	0	0	0	0
0	0	0	0	0	0	0	0	0	0	0	0	0	0	0	0	0	0	0	0	0	0	0	0	0	0	0	0	0	0	0
0	0	0	0	0	0	0	0	0	0	0	0	0	0	0	0	0	0	0	0	0	0	0	0	0	0	0	0	0	0	0
0	0	0	0	0	0	0	0	0	0	0	0	0	0	0	0	0	0	0	0	0	0	0	0	0	0	0	0	0	0	0
0	0	0	0	0	0	0	0	0	0	0	0	0	0	0	0	0	0	0	0	0	0	0	0	0	0	0	0	0	0	0
0	0	0	0	0	0	0	0	0	0	0	0	0	0	0	0	0	0	0	0	0	0	0	0	0	0	0	0	0	0	0
0	0	0	0	0	0	0	0	0	0	0	0	0	0	0	0	0	0	0	0	0	0	0	0	0	0	0	0	0	0	0
0	0	0	0	0	0	0	0	0	0	0	0	0	0	0	0	0	0	0	0	0	0	0	0	0	0	0	0	0	0	0
0	0	0	0	0	0	0	0	0	0	0	0	0	0	0	0	0	0	0	0	0	0	0	0	0	0	0	0	0	0	0
0	0	0	0	0	0	0	0	0	0	0	0	0	0	0	0	0	0	0	0	0	0	0	0	0	0	0	0	0	0	0
0	0	0	0	0	0	0	0	0	0	0	0	0	0	0	0	0	0	0	0	0	0	0	0	0	0	0	0	0	0	0
0	0	0	0	0	0	0	0	0	0	0	0	0	0	0	0	0	0	0	0	0	0	0	0	0	0	0	0	0	0	0
0	0	0	0	0	0	0	0	0	0	0	0	0	0	0	0	0	0	0	0	0	0	0	0	0	0	0	0	0	0	0
0	0	0	0	0	0	0	0	0	0	0	0	0	0	0	0	0	0	0	0	0	0	0	0	0	0	0	0	0	0	0
0	0	0	0	0	0	0	0	0	0	0	0	0	0	0	0	0	0	0	0	0	0	0	0	0	0	0	0	0	0	0
0	0	0	0	0	0	0	0	0	0	0	0	0	0	0	0	0	0	0	0	0	0	0	0	0	0	0	0	0	0	0
0	0	0	0	0	0	0	0	0	0	0	0	0	0	0	0	0	0	0	0	0	0	0	0	0	0	0	0	0	0	0
0	0	0	0	0	0	0	0	0	0	0	0	0	0	0	0	0	0	0	0	0	0	0	0	0	0	0	0	0	0	0
0	0	0	0	0	0	0	0	0	0	0	0	0	0	0	0	0	0	0	0	0	0	0	0	0	0	0	0	0	0	0
0	0	0	0	0	0	0	0	0	0	0	0	0	0	0	0	0	0	0	0	0	0	0	0	0	0	0	0	0	0	0
0	0	0	0	0	0	0	0	0	0	0	0	0	0	0	0	0	0	0	0	0	0	0	0	0	0	0	0	0	0	0
0	0	0	0	0	0	0	0	0	0	0	0	0	0	0	0	0	0	0	0	0	0	0	0	0	0	0	0	0	0	0
0	0	0	0	0	0	0	0	0	0	0	0	0	0	0	0	0	0	0	0	0	0	0	0	0	0	0	0	0	0	0
0	0	0	0	0	0	0	0	0	0	0	0	0	0	0	0	0	0	0	0	0	0	0	0	0	0	0	0	0	0	0
0	0	0	0	0	0	0	0	0	0	0	0	0	0	0	0	0	0	0	0	0	0	0	0	0	0	0	0	0	0	0
0	0	0	0	0	0	0	0	0	0	0	0	0	0	0	0	0	0	0	0	0	0	0	0	0	0	0	0	0	0	0
0	0	0	0	0	0	0	0	0	0	0	0	0	0	0	0	0	0	0	0	0	0	0	0	0	0	0	0	0	0	0
0	0	0	0	0	0	0	0	0	0	0	0	0	0	0	0	0	0	0	0	0	0	0	0	0	0	0	0	0	0	0
0	0	0	0	0	0	0	0	0	0	0	0	0	0	0	0	0	0	0	0	0	0	0	0	0	0	0	0	0	0	0
0	0	0	0	0	0	0	0	0	0	0	0	0	0	0	0	0	0	0	0	0	0	0	0	0	0	0	0	0	0	0
0	0	0	0	0	0	0	0	0	0	0	0	0	0	0	0	0	0	0	0	0	0	0	0	0	0	0	0	0	0	0
0	0	0	0	0	0	0	0	0	0	0	0	0	0	0	0	0	0	0	0	0	0	0	0	0	0	0	0	0	0	0
0	0	0	0	0	0	0	0	0	0	0	0	0	0	0	0	0	0	0	0	0	0	0	0	0	0	0	0	0	0	0
0	0	0	0	0	0	0	0	0	0	0	0	0	0	0	0	0	0	0	0	0	0	0	0	0	0	0	0	0	0	0
0	0	0	0	0	0	0	0	0	0	0	0	0	0	0	0	0	0	0	0	0	0	0	0	0	0	0	0	0	0	0
0	0	0	0	0	0	0	0	0	0	0	0	0	0	0	0	0	0	0	0	0	0	0	0	0	0	0	0	0	0	0
0	0	0	0	0	0	0	0	0	0	0	0	0	0	0	0	0	0	0	0	0	0	0	0	0	0	0	0	0	0	0
0	0	0	0	0	0	0	0	0	0	0	0	0	0	0	0	0	0	0	0	0	0	0	0	0	0	0	0	0	0	0
0	0	0	0	0	0	0	0	0	0	0	0	0	0	0	0	0	0	0	0	0	0	0	0	0	0	0	0	0	0	0
0	0	0	0	0	0	0	0	0	0	0	0	0	0	0	0	0	0	0	0	0	0	0	0	0	0	0	0	0	0	0
0	0	0	0	0	0	0	0	0	0	0	0	0	0	0	0	0	0	0	0	0	0	0	0	0	0	0	0	0	0	0
0	0	0	0	0	0	0	0	0	0	0	0	0	0	0	0	0	0	0	0	0	0	0	0	0	0	0	0	0	0	0
0	0	0	0	0	0	0	0	0	0	0	0	0	0	0	0	0	0	0	0	0	0	0	0	0	0	0	0	0	0	0
0	0	0	0	0	0	0	0	0	0	0	0	0	0	0	0	0	0	0	0	0	0	0	0	0	0	0	0	0	0	0
0	0	0	0	0	0	0	0	0	0	0	0	0	0	0	0	0	0	0	0	0	0	0	0	0	0	0	0	0	0	0
0	0	0	0	0	0	0	0	0	0	0	0	0	0	0	0	0	0	0	0	0	0	0	0	0	0	0	0	0	0	0
0	0	0	0	0	0	0	0	0	0	0	0	0	0	0	0	0	0	0	0	0	0	0	0	0	0	0	0	0	0	0
0	0	0	0	0	0	0	0	0	0	0	0	0	0	0	0	0	0	0	0	0	0	0	0	0	0	0	0	0	0	0
0	0	0	0	0	0	0	0	0	0	0	0	0	0	0	0	0	0	0	0	0	0	0	0	0	0	0	0	0	0	0
0	0	0	0	0	0	0	0	0	0	0	0	0	0	0	0	0	0	0	0	0	0	0	0	0	0	0	0	0	0	0
0	0	0	0	0	0	0	0	0	0	0	0	0	0	0	0	0	0	0	0	0	0	0	0	0	0	0	0	0	0	0
0	0	0	0	0	0	0	0	0	0	0	0	0	0	0	0	0	0	0	0	0	0	0	0	0	0	0	0	0	0	0
0	0	0	0	0	0	0	0	0	0	0	0	0	0	0	0	0	0	0	0	0	0	0	0	0	0	0	0	0	0	0
0	0	0	0	0	0	0	0	0	0	0	0	0	0	0	0	0	0	0	0	0	0	0	0	0	0	0	0	0	0	0
0	0	0	0	0	0	0	0	0	0	0	0	0	0	0	0	0	0	0	0	0	0	0	0	0	0	0	0	0	0	0
0	0	0	0	0	0	0	0	0	0	0	0	0	0	0	0	0	0	0	0	0	0	0	0	0	0	0	0	0	0	0
0	0	0	0	0	0	0	0	0	0	0	0	0	0	0	0	0	0	0	0	0	0	0	0	0	0	0	0	0	0	0
0	0	0	0	0	0	0	0	0	0	0	0	0	0	0	0	0	0	0	0	0	0	0	0	0	0	0	0	0	0	0
0	0	0	0	0	0	0	0	0	0	0	0	0	0	0	0	0	0	0	0	0	0	0	0	0	0	0	0	0	0	0
0	0	0	0	0	0	0	0	0	0	0	0	0	0	0	0	0	0	0	0	0	0	0	0	0	0	0	0	0	0	0
0	0	0	0	0	0	0	0	0	0	0	0	0	0	0	0	0	0	0	0	0	0	0	0	0	0	0	0	0	0	0
0	0	0	0	0	0	0	0	0	0	0	0	0	0	0	0	0	0	0	0	0	0	0	0	0	0	0	0	0	0	0
0	0	0	0	0	0	0	0	0	0	0	0	0	0	0	0	0	0	0	0	0	0	0	0	0	0	0	0	0	0	0
0	0	0	0	0	0	0	0	0	0	0	0	0	0	0	0	0	0	0	0	0	0	0	0	0	0	0	0	0	0	0
0	0	0	0	0	0	0	0	0	0	0	0	0	0	0	0	0	0	0	0	0	0	0	0	0	0	0	0	0	0	0
0	0	0	0	0	0	0	0	0	0	0	0	0	0	0	0	0	0	0	0	0	0	0	0	0	0	0	0	0	0	0
0	0	0	0	0	0	0	0	0	0	0	0	0	0	0	0	0	0	0	0	0	0	0	0	0	0	0	0	0	0	0
0	0	0	0	0	0	0	0	0	0	0	0	0	0	0	0	0	0	0	0	0	0	0	0	0	0	0	0	0	0	0
0	0	0	0	0	0	0	0	0	0	0	0	0	0	0	0	0	0	0	0	0	0	0	0	0	0	0	0	0	0	0
0	0	0	0	0	0	0	0	0	0	0	0	0	0	0	0	0	0	0	0	0	0	0	0	0	0	0	0	0	0	0
0	0	0	0	0	0	0	0	0	0	0	0	0	0	0	0	0	0	0	0	0	0	0	0	0	0	0	0	0	0	0
0	0	0	0	0	0	0	0	0	0	0	0	0	0	0	0	0	0	0	0	0	0	0	0	0	0	0	0	0	0	0
0	0	0	0	0	0	0	0	0	0	0	0	0	0	0	0	0	0	0	0	0	0	0	0	0	0	0	0	0	0	0
0	0	0	0	0	0	0	0	0	0	0	0	0	0	0	0	0	0	0	0	0	0	0	0	0	0	0	0	0	0	0
0	0	0	0	0	0	0	0	0	0	0	0	0	0	0	0	0	0	0	0	0	0	0	0	0	0	0	0	0	0	0
0	0	0	0	0	0	0	0	0	0	0	0	0	0	0	0	0	0	0	0	0	0	0	0	0	0	0	0	0	0	0
0	0	0	0	0	0	0	0	0	0	0	0	0	0	0	0	0	0	0	0	0	0	0	0	0	0	0	0	0	0	0
0	0	0	0	0	0	0	0	0	0	0	0	0	0	0	0	0	0	0	0	0	0	0	0	0	0	0	0	0	0	0
0	0	0	0	0	0	0	0	0	0	0	0	0	0	0	0	0	0	0	0	0	0	0	0	0	0	0	0	0	0	0
0	0	0	0	0	0	0	0	0	0	0	0	0	0	0	0	0	0	0	0	0	0	0	0	0	0	0	0	0	0	0
0	0	0	0	0	0	0	0	0	0	0	0	0	0	0	0	0	0	0	0	0	0	0	0	0	0	0	0	0	0	0
0	0	0	0	0	0	0	0	0	0	0	0	0	0	0	0	0	0	0	0	0	0	0	0	0	0	0	0	0	0	0
0	0	0	0	0	0	0	0	0	0	0	0	0	0	0	0	0	0	0	0	0	0	0	0	0	0	0	0	0	0	0
0	0	0	0	0	0	0	0	0	0	0	0	0	0	0	0	0	0	0	0	0	0	0	0	0	0	0	0	0	0	0
0	0	0	0	0	0	0	0	0	0	0	0	0	0	0	0	0	0	0	0	0	0	0	0	0	0	0	0	0	0	0
0	0	0	0	0	0	0	0	0	0	0	0	0	0	0	0	0	0	0	0	0	0	0	0	0	0	0	0	0	0	0
0	0	0	0	0	0	0	0	0	0	0	0	0	0	0	0	0	0	0	0	0	0	0	0	0	0	0	0	0	0	0
0	0	0	0	0	0	0	0	0	0	0	0	0	0	0	0	0	0	0	0	0	0	0	0	0	0	0	0	0	0	0
0	0	0	0	0	0	0	0	0	0	0	0	0	0	0	0	0	0	0	0	0	0	0	0	0	0	0	0	0	0	0
0	0	0	0	0	0	0	0	0	0	0	0	0	0	0	0	0	0	0	0	0	0	0	0	0	0	0	0	0	0	0
0	0	0	0	0	0	0	0	0	0	0	0	0	0	0	0	0	0	0	0	0	0	0	0	0	0	0	0	0	0	0
0	0	0	0	0	0	0	0	0	0	0	0	0	0	0	0	0	0	0	0	0	0	0	0	0	0	0	0	0	0	0
0	0	0	0	0	0	0	0	0	0	0	0	0	0	0	0	0	0	0	0	0	0	0	0	0	0	0	0	0	0	0
0	0	0	0	0	0	0	0	0	0	0	0	0	0	0	0	0	0	0	0	0	0	0	0	0	0	0	0	0	0	0
0	0	0	0	0	0	0	0	0	0	0	0	0	0	0	0	0	0	0	0	0	0	0	0	0	0	0	0	0	0	0
0	0	0	0	0	0	0	0	0	0	0	0	0	0	0	0	0	0	0	0	0	0	0	0	0	0	0	0	0	0	0
0	0	0	0	0	0	0	0	0	0	0	0	0	0	0	0	0	0	0	0	0	0	0	0	0	0	0	0	0	0	0
0	0	0	0	0	0	0	0	0	0	0	0	0	0	0	0	0	0	0	0	0	0	0	0	0	0	0	0	0	0	0
0	0	0	0	0	0	0	0	0	0	0	0	0	0	0	0	0	0	0	0	0	0	0	0	0	0	0	0	0	0	0
0	0	0	0	0	0	0	0	0	0	0	0	0	0	0	0	0	0	0	0	0	0	0	0	0	0	0	0	0	0	0
0	0	0	0	0	0	0	0	0	0	0	0	0	0	0	0	0	0	0	0	0	0	0	0	0	0	0	0	0	0	0
0	0	0	0	0	0	0	0	0	0	0	0	0	0	0	0	0	0	0	0	0	0	0	0	0	0	0	0	0	0	0
0	0	0	0	0	0	0	0	0	0	0	0	0	0	0	0	0	0	0	0	0	0	0	0	0	0	0	0	0	0	0
0	0	0	0	0	0	0	0	0	0	0	0	0	0	0	0	0	0	0	0	0	0	0	0	0	0	0	0	0	0	0
0	0	0	0	0	0	0	0	0	0	0	0	0	0	0	0	0	0	0	0	0	0	0	0	0	0	0	0	0	0	0
0	0	0	0	0	0	0	0	0	0	0	0	0	0	0	0	0	0	0	0	0	0	0	0	0	0	0	0	0	0	0
0	0	0	0	0	0	0	0	0	0	0	0	0	0	0	0	0	0	0	0	0	0	0	0	0	0	0	0	0	0	0
0	0	0	0	0	0	0	0	0	0	0	0	0	0	0	0	0	0	0	0	0	0	0	0	0	0	0	0	0	0	0
0	0	0	0	0	0	0	0	0	0	0	0	0	0	0	0	0	0	0	0	0	0	0	0	0	0	0	0	0	0	0
0	0	0	0	0	0	0	0	0	0	0	0	0	0	0	0	0	0	0	0	0	0	0	0	0	0	0	0	0	0	0
0	0	0	0	0	0	0	0	0	0	0	0	0	0	0	0	0	0	0	0	0	0	0	0	0	0	0	0	0	0	0
0	0	0	0	0	0	0	0	0	0	0	0	0	0	0	0	0	0	0	0	0	0	0	0	0	0	0	0	0	0	0
0	0	0	0	0	0	0	0	0	0	0	0	0	0	0	0	0	0	0	0	0	0	0	0	0	0	0	0	0	0	0
0	0	0	0	0	0	0	0	0	0	0	0	0	0	0	0	0	0	0	0	0	0	0	0	0	0	0	0	0	0	0
0	0	0	0	0	0	0	0	0	0	0	0	0	0	0	0	0	0	0	0	0	0	0	0	0	0	0	0	0	0	0
0	0	0	0	0	0	0	0	0	0	0	0	0	0	0	0	0	0	0	0	0	0	0	0	0	0	0	0	0	0	0
0	0	0	0	0	0	0	0	0	0	0	0	0	0	0	0	0	0	0	0	0	0	0	0	0	0	0	0	0	0	0
0	0	0	0	0	0	0	0	0	0	0	0	0	0	0	0	0	0	0	0	0	0	0	0	0	0	0	0	0	0	0
0	0	0	0	0	0	0	0	0	0	0	0	0	0	0	0	0	0	0	0	0	0	0	0	0	0	0	0	0	0	0
0	0	0	0	0	0	0	0	0	0	0	0	0	0	0	0	0	0	0	0	0	0	0	0	0	0	0	0	0	0	0
0	0	0	0	0	0	0	0	0	0	0	0	0	0	0	0	0	0	0	0	0	0	0	0	0	0	0	0	0	0	0
0	0	0	0	0	0	0	0	0	0	0	0	0	0	0	0	0	0	0	0	0	0	0	0	0	0	0	0	0	0	0
0	0	0	0	0	0	0	0	0	0	0	0	0	0	0	0	0	0	0	0	0	0	0	0	0	0	0	0	0	0	0
0	0	0	0	0	0	0	0	0	0	0	0	0	0	0	0	0	0	0	0	0	0	0	0	0	0	0	0	0	0	0
0	0	0	0	0	0	0	0	0	0	0	0	0	0	0	0	0	0	0	0	0	0	0	0	0	0	0	0	0	0	0
0	0	0	0	0	0	0	0	0	0	0	0	0	0	0	0	0	0	0	0	0	0	0	0	0	0	0	0	0	0	0
0	0	0	0	0	0	0	0	0	0	0	0	0	0	0	0	0	0	0	0	0	0	0	0	0	0	0	0	0	0	0
0	0	0	0	0	0	0	0	0	0	0	0	0	0	0	0	0	0	0	0	0	0	0	0	0	0	0	0	0	0	0
0	0	0	0	0	0	0	0	0	0	0	0	0	0	0	0	0	0	0	0	0	0	0	0	0	0	0	0	0	0	0
0	0	0	0	0	0	0	0	0	0	0	0	0	0	0	0	0	0	0	0	0	0	0	0	0	0	0	0	0	0	0
0	0	0	0	0	0	0	0	0	0	0	0	0	0	0	0	0	0	0	0	0	0	0	0	0	0	0	0	0	0	0
0	0	0	0	0	0	0	0	0	0	0	0	0	0	0	0	0	0	0	0	0	0	0	0	0	0	0	0	0	0	0
0	0	0	0	0	0	0	0	0	0	0	0	0	0	0	0	0	0	0	0	0	0	0	0	0	0	0	0	0	0	0
0	0	0	0	0	0	0	0	0	0	0	0	0	0	0	0	0	0	0	0	0	0	0	0	0	0	0	0	0	0	0
0	0	0	0	0	0	0	0	0	0	0	0	0	0	0	0	0	0	0	0	0	0	0	0	0	0	0	0	0	0	0
0	0	0	0	0	0	0	0	0	0	0	0	0	0	0	0	0	0	0	0	0	0	0	0	0	0	0	0	0	0	0
0	0	0	0	0	0	0	0	0	0	0	0	0	0	0	0	0	0	0	0	0	0	0	0	0	0	0	0	0	0	0
0	0	0	0	0	0	0	0	0	0	0	0	0	0	0	0	0	0	0	0	0	0	0	0	0	0	0	0	0	0	0
0	0	0	0	0	0	0	0	0	0	0	0	0	0	0	0	0	0	0	0	0	0	0	0	0	0	0	0	0	0	0
0	0	0	0	0	0	0	0	0	0	0	0	0	0	0	0	0	0	0	0	0	0	0	0	0	0	0	0	0	0	0
0	0	0	0	0	0	0	0	0	0	0	0	0	0	0	0	0	0	0	0	0	0	0	0	0	0	0	0	0	0	0
0	0	0	0	0	0	0	0	0	0	0	0	0	0	0	0	0	0	0	0	0	0	0	0	0	0	0	0	0	0	0
0	0	0	0	0	0	0	0	0	0	0	0	0	0	0	0	0	0	0	0	0	0	0	0	0	0	0	0	0	0	0
0	0	0	0	0	0	0	0	0	0	0	0	0	0	0	0	0	0	0	0	0	0	0	0	0	0	0	0	0	0	0
0	0	0	0	0	0	0	0	0	0	0	0	0	0	0	0	0	0	0	0	0	0	0	0	0	0	0	0	0	0	0
0	0	0	0	0	0	0	0	0	0	0	0	0	0	0	0	0	0	0	0	0	0	0	0	0	0	0	0	0	0	0
0	0	0	0	0	0	0	0	0	0	0	0	0	0	0	0	0	0	0	0	0	0	0	0	0	0	0	0	0	0	0
0	0	0	0	0	0	0	0	0	0	0	0	0	0	0	0	0	0	0	0	0	0	0	0	0	0	0	0	0	0	0
0	0	0	0	0	0	0	0	0	0	0	0	0	0	0	0	0	0	0	0	0	0	0	0	0	0	0	0	0	0	0
0	0	0	0	0	0	0	0	0	0	0	0	0	0	0	0	0	0	0	0	0	0	0	0	0	0	0	0	0	0	0
0	0	0	0	0	0	0	0	0	0	0	0	0	0	0	0	0	0	0	0	0	0	0	0	0	0	0	0	0	0	0
0	0	0	0	0	0	0	0	0	0	0	0	0	0	0	0	0	0	0	0	0	0	0	0	0	0	0	0	0	0	0
0	0	0	0	0	0	0	0	0	0	0	0	0	0	0	0	0	0	0	0	0	0	0	0	0	0	0	0	0	0	0
0	0	0	0	0	0	0	0	0	0	0	0	0	0	0	0	0	0	0	0	0	0	0	0	0	0	0	0	0	0	0
0	0	0	0	0	0	0	0	0	0	0	0	0	0	0	0	0	0	0	0	0	0	0	0	0	0	0	0	0	0	0
0	0	0	0	0	0	0	0	0	0	0	0	0	0	0	0	0	0	0	0	0	0	0	0	0	0	0	0	0	0	0
0	0	0	0	0	0	0	0	0	0	0	0	0	0	0	0	0	0	0	0	0	0	0	0	0	0	0	0	0	0	0
0	0	0	0	0	0	0	0	0	0	0	0	0	0	0	0	0	0	0	0	0	0	0	0	0	0	0	0	0	0	0
0	0	0	0	0	0	0	0	0	0	0	0	0	0	0	0	0	0	0	0	0	0	0	0	0	0	0	0	0	0	0
0	0	0	0	0	0	0	0	0	0	0	0	0	0	0	0	0	0	0	0	0	0	0	0	0	0	0	0	0	0	0
0	0	0	0	0	0	0	0	0	0	0	0	0	0	0	0	0	0	0	0	0	0	0	0	0	0	0	0	0	0	0
0	0	0	0	0	0	0	0	0	0	0	0	0	0	0	0	0	0	0	0	0	0	0	0	0	0	0	0	0	0	0
0	0	0	0	0	0	0	0	0	0	0	0	0	0	0	0	0	0	0	0	0	0	0	0	0	0	0	0	0	0	0
0	0	0	0	0	0	0	0	0	0	0	0	0	0	0	0	0	0	0	0	0	0	0	0	0	0	0	0	0	0	0
0	0	0	0	0	0	0	0	0	0	0	0	0	0	0	0	0	0	0	0	0	0	0	0	0	0	0	0	0	0	0
0	0	0	0	0	0	0	0	0	0	0	0	0	0	0	0	0	0	0	0	0	0	0	0	0	0	0	0	0	0	0
0	0	0	0	0	0	0	0	0	0	0	0	0	0	0	0	0	0	0	0	0	0	0	0	0	0	0	0	0	0	0
0	0	0	0	0	0	0	0	0	0	0	0	0	0	0	0	0	0	0	0	0	0	0	0	0	0	0	0	0	0	0
0	0	0	0	0	0	0	0	0	0	0	0	0	0	0	0	0	0	0	0	0	0	0	0	0	0	0	0	0	0	0
0	0	0	0	0	0	0	0	0	0	0	0	0	0	0	0	0	0	0	0	0	0	0	0	0	0	0	0	0	0	0
0	0	0	0	0	0	0	0	0	0	0	0	0	0	0	0	0	0	0	0	0	0	0	0	0	0	0	0	0	0	0
0	0	0	0	0	0	0	0	0	0	0	0	0	0	0	0	0	0	0	0	0	0	0	0	0	0	0	0	0	0	0
0	0	0	0	0	0	0	0	0	0	0	0	0	0	0	0	0	0	0	0	0	0	0	0	0	0	0	0	0	0	0
0	0	0	0	0	0	0	0	0	0	0	0	0	0	0	0	0	0	0	0	0	0	0	0	0	0	0	0	0	0	0
0	0	0	0	0	0	0	0	0	0	0	0	0	0	0	0	0	0	0	0	0	0	0	0	0	0	0	0	0	0	0
0	0	0	0	0	0	0	0	0	0	0	0	0	0	0	0	0	0	0	0	0	0	0	0	0	0	0	0	0	0	0
0	0	0	0	0	0	0	0	0	0	0	0	0	0	0	0	0	0	0	0	0	0	0	0	0	0	0	0	0	0	0
0	0	0	0	0	0	0	0	0	0	0	0	0	0	0	0	0	0	0	0	0	0	0	0	0	0	0	0	0	0	0
0	0	0	0	0	0	0	0	0	0	0	0	0	0	0	0	0	0	0	0	0	0	0	0	0	0	0	0	0	0	0
0	0	0	0	0	0	0	0	0	0	0	0	0	0	0	0	0	0	0	0	0	0	0	0	0	0	0	0	0	0	0
0	0	0	0	0	0	0	0	0	0	0	0	0	0	0	0	0	0	0	0	0	0	0	0	0	0	0	0	0	0	0
0	0	0	0	0	0	0	0	0	0	0	0	0	0	0	0	0	0	0	0	0	0	0	0	0	0	0	0	0	0	0
0	0	0	0	0	0	0	0	0	0	0	0	0	0	0	0	0	0	0	0	0	0	0	0	0	0	0	0	0	0	0
0	0	0	0	0	0	0	0	0	0	0	0	0	0	0	0	0	0	0	0	0	0	0	0	0	0	0	0	0	0	0
0	0	0	0	0	0	0	0	0	0	0	0	0	0	0	0	0	0	0	0	0	0	0	0	0	0	0	0	0	0	0
0	0	0	0	0	0	0	0	0	0	0	0	0	0	0	0	0	0	0	0	0	0	0	0	0	0	0	0	0	0	0
0	0	0	0	0	0	0	0	0	0	0	0	0	0	0	0	0	0	0	0	0	0	0	0	0	0	0	0	0	0	0
0	0	0	0	0	0	0	0	0	0	0	0	0	0	0	0	0	0	0	0	0	0	0	0	0	0	0	0	0	0	0
0	0	0	0	0	0	0	0	0	0	0	0	0	0	0	0	0	0	0	0	0	0	0	0	0	0	0	0	0	0	0
0	0	0	0	0	0	0	0	0	0	0	0	0	0	0	0	0	0	0	0	0	0	0	0	0	0	0	0	0	0	0
0	0	0	0	0	0	0	0	0	0	0	0	0	0	0	0	0	0	0	0	0	0	0	0	0	0	0	0	0	0	0
0	0	0	0	0	0	0	0	0	0	0	0	0	0	0	0	0	0	0	0	0	0	0	0	0	0	0	0	0	0	0
0	0	0	0	0	0	0	0	0	0	0	0	0	0	0	0	0	0	0	0	0	0	0	0	0	0	0	0	0	0	0
0	0	0	0	0	0	0	0	0	0	0	0	0	0	0	0	0	0	0	0	0	0	0	0	0	0	0	0	0	0	0
0	0	0	0	0	0	0	0	0	0	0	0	0	0	0	0	0	0	0	0	0	0	0	0	0	0	0	0	0	0	0
0	0	0	0	0	0	0	0	0	0	0	0	0	0	0	0	0	0	0	0	0	0	0	0	0	0	0	0	0	0	0
0	0	0	0	0	0	0	0	0	0	0	0	0	0	0	0	0	0	0	0	0	0	0	0	0	0	0	0	0	0	0
0	0	0	0	0	0	0	0	0	0	0	0	0	0	0	0	0	0	0	0	0	0	0	0	0	0	0	0	0	0	0
0	0	0	0	0	0	0	0	0	0	0	0	0	0	0	0	0	0	0	0	0	0	0	0	0	0	0	0	0	0	0
0	0	0	0	0	0	0	0	0	0	0	0	0	0	0	0	0	0	0	0	0	0	0	0	0	0	0	0	0	0	0
0	0	0	0	0	0	0	0	0	0	0	0	0	0	0	0	0	0	0	0	0	0	0	0	0	0	0	0	0	0	0
0	0	0	0	0	0	0	0	0	0	0	0	0	0	0	0	0	0	0	0	0	0	0	0	0	0	0	0	0	0	0
0	0	0	0	0	0	0	0	0	0	0	0	0	0	0	0	0	0	0	0	0	0	0	0	0	0	0	0	0	0	0
0	0	0	0	0	0	0	0	0	0	0	0	0	0	0	0	0	0	0	0	0	0	0	0	0	0	0	0	0	0	0
0	0	0	0	0	0	0	0	0	0	0	0	0	0	0	0	0	0	0	0	0	0	0	0	0	0	0	0	0	0	0
0	0	0	0	0	0	0	0	0	0	0	0	0	0	0	0	0	0	0	0	0	0	0	0	0	0	0	0	0	0	0
0	0	0	0	0	0	0	0	0	0	0	0	0	0	0	0	0	0	0	0	0	0	0	0	0	0	0	0	0	0	0
0	0	0	0	0	0	0	0	0	0	0	0	0	0	0	0	0	0	0	0	0	0	0	0	0	0	0	0	0	0	0
0	0	0	0	0	0	0	0	0	0	0	0	0	0	0	0	0	0	0	0	0	0	0	0	0	0	0	0	0	0	0
0	0	0	0	0	0	0	0	0	0	0	0	0	0	0	0	0	0	0	0	0	0	0	0	0	0	0	0	0	0	0
0	0	0	0	0	0	0	0	0	0	0	0	0	0	0	0	0	0	0	0	0	0	0	0	0	0	0	0	0	0	0
0	0	0	0	0	0	0	0	0	0	0	0	0	0	0	0	0	0	0	0	0	0	0	0	0	0	0	0	0	0	0
0	0	0	0	0	0	0	0	0	0	0	0	0	0	0	0	0	0	0	0	0	0	0	0	0	0	0	0	0	0	0
0	0	0	0	0	0	0	0	0	0	0	0	0	0	0	0	0	0	0	0	0	0	0	0	0	0	0	0	0	0	0
0	0	0	0	0	0	0	0	0	0	0	0	0	0	0	0	0	0	0	0	0	0	0	0	0	0	0	0	0	0	0
0	0	0	0	0	0	0	0	0	0	0	0	0	0	0	0	0	0	0	0	0	0	0	0	0	0	0	0	0	0	0
0	0	0	0	0	0	0	0	0	0	0	0	0	0	0	0	0	0	0	0	0	0	0	0	0	0	0	0	0	0	0
0	0	0	0	0	0	0	0	0	0	0	0	0	0	0	0	0	0	0	0	0	0	0	0	0	0	0	0	0	0	0
0	0	0	0	0	0	0	0	0	0	0	0	0	0	0	0	0	0	0	0	0	0	0	0	0	0	0	0	0	0	0
0	0	0	0	0	0	0	0	0	0	0	0	0	0	0	0	0	0	0	0	0	0	0	0	0	0	0	0	0	0	0
0	0	0	0	0	0	0	0	0	0	0	0	0	0	0	0	0	0	0	0	0	0	0	0	0	0	0	0	0	0	0
0	0	0	0	0	0	0	0	0	0	0	0	0	0	0	0	0	0	0	0	0	0	0	0	0	0	0	0	0	0	0
0	0	0	0	0	0	0	0	0	0	0	0	0	0	0	0	0	0	0	0	0	0	0	0	0	0	0	0	0	0	0
0	0	0	0	0	0	0	0	0	0	0	0	0	0	0	0	0	0	0	0	0	0	0	0	0	0	0	0	0	0	0
0	0	0	0	0	0	0	0	0	0	0	0	0	0	0	0	0	0	0	0	0	0	0	0	0	0	0	0	0	0	0
0	0	0	0	0	0	0	0	0	0	0	0	0	0	0	0	0	0	0	0	0	0	0	0	0	0	0	0	0	0	0
0	0	0	0	0	0	0	0	0	0	0	0	0	0	0	0	0	0	0	0	0	0	0	0	0	0	0	0	0	0	0
0	0	0	0	0	0	0	0	0	0	0	0	0	0	0	0	0	0	0	0	0	0	0	0	0	0	0	0	0	0	0
0	0	0	0	0	0	0	0	0	0	0	0	0	0	0	0	0	0	0	0	0	0	0	0	0	0	0	0	0	0	0
0	0	0	0	0	0	0	0	0	0	0	0	0	0	0	0	0	0	0	0	0	0	0	0	0	0	0	0	0	0	0
0	0	0	0	0	0	0	0	0	0	0	0	0	0	0	0	0	0	0	0	0	0	0	0	0	0	0	0	0	0	0
0	0	0	0	0	0	0	0	0	0	0	0	0	0	0	0	0	0	0	0	0	0	0	0	0	0	0	0	0	0	0
0	0	0	0	0	0	0	0	0	0	0	0	0	0	0	0	0	0	0	0	0	0	0	0	0	0	0	0	0	0	0
0	0	0	0	0	0	0	0	0	0	0	0	0	0	0	0	0	0	0	0	0	0	0	0	0	0	0	0	0	0	0
0	0	0	0	0	0	0	0	0	0	0	0	0	0	0	0	0	0	0	0	0	0	0	0	0	0	0	0	0	0	0
0	0	0	0	0	0	0	0	0	0	0	0	0	0	0	0	0	0	0	0	0	0	0	0	0	0	0	0	0	0	0
0	0	0	0	0	0	0	0	0	0	0	0	0	0	0	0	0	0	0	0	0	0	0	0	0	0	0	0	0	0	0
0	0	0	0	0	0	0	0	0	0	0	0	0	0	0	0	0	0	0	0	0	0	0	0	0	0	0	0	0	0	0
0	0	0	0	0	0	0	0	0	0	0	0	0	0	0	0	0	0	0	0	0	0	0	0	0	0	0	0	0	0	0
0	0	0	0	0	0	0	0	0	0	0	0	0	0	0	0	0	0	0	0	0	0	0	0	0	0	0	0	0	0	0
0	0	0	0	0	0	0	0	0	0	0	0	0	0	0	0	0	0	0	0	0	0	0	0	0	0	0	0	0	0	0
0	0	0	0	0	0	0	0	0	0	0	0	0	0	0	0	0	0	0	0	0	0	0	0	0	0	0	0	0	0	0
0	0	0	0	0	0	0	0	0	0	0	0	0	0	0	0	0	0	0	0	0	0	0	0	0	0	0	0	0	0	0
0	0	0	0	0	0	0	0	0	0	0	0	0	0	0	0	0	0	0	0	0	0	0	0	0	0	0	0	0	0	0
0	0	0	0	0	0	0	0	0	0	0	0	0	0	0	0	0	0	0	0	0	0	0	0	0	0	0	0	0	0	0
0	0	0	0	0	0	0	0	0	0	0	0	0	0	0	0	0	0	0	0	0	0	0	0	0	0	0	0	0	0	0
0	0	0	0	0	0	0	0	0	0	0	0	0	0	0	0	0	0	0	0	0	0	0	0	0	0	0	0	0	0	0
0	0	0	0	0	0	0	0	0	0	0	0	0	0	0	0	0	0	0	0	0	0	0	0	0	0	0	0	0	0	0
0	0	0	0	0	0	0	0	0	0	0	0	0	0	0	0	0	0	0	0	0	0	0	0	0	0	0	0	0	0	0
0	0	0	0	0	0	0	0	0	0	0	0	0	0	0	0	0	0	0	0	0	0	0	0	0	0	0	0	0	0	0
0	0	0	0	0	0	0	0	0	0	0	0	0	0	0	0	0	0	0	0	0	0	0	0	0	0	0	0	0	0	0
0	0	0	0	0	0	0	0	0	0	0	0	0	0	0	0	0	0	0	0	0	0	0	0	0	0	0	0	0	0	0
0	0	0	0	0	0	0	0	0	0	0	0	0	0	0	0	0	0	0	0	0	0	0	0	0	0	0	0	0	0	0
0	0	0	0	0	0	0	0	0	0	0	0	0	0	0	0	0	0	0	0	0	0	0	0	0	0	0	0	0	0	0
0	0	0	0	0	0	0	0	0	0	0	0	0	0	0	0	0	0	0	0	0	0	0	0	0	0	0	0	0	0	0
0	0	0	0	0	0	0	0	0	0	0	0	0	0	0	0	0	0	0	0	0	0	0	0	0	0	0	0	0	0	0
0	0	0	0	0	0	0	0	0	0	0	0	0	0	0	0	0	0	0	0	0	0	0	0	0	0	0	0	0	0	0
0	0	0	0	0	0	0	0	0	0	0	0	0	0	0	0	0	0	0	0	0	0	0	0	0	0	0	0	0	0	0
0	0	0	0	0	0	0	0	0	0	0	0	0	0	0	0	0	0	0	0	0	0	0	0	0	0	0	0	0	0	0
0	0	0	0	0	0	0	0	0	0	0	0	0	0	0	0	0	0	0	0	0	0	0	0	0	0	0	0	0	0	0
0	0	0	0	0	0	0	0	0	0	0	0	0	0	0	0	0	0	0	0	0	0	0	0	0	0	0	0	0	0	0
0	0	0	0	0	0	0	0	0	0	0	0	0	0	0	0	0	0	0	0	0	0	0	0	0	0	0	0	0	0	0
0	0	0	0	0	0	0	0	0	0	0	0	0	0	0	0	0	0	0	0	0	0	0	0	0	0	0	0	0	0	0
0	0	0	0	0	0	0	0	0	0	0	0	0	0	0	0	0	0	0	0	0	0	0	0	0	0	0	0	0	0	0
0	0	0	0	0	0	0	0	0	0	0	0	0	0	0	0	0	0	0	0	0	0	0	0	0	0	0	0	0	0	0
0	0	0	0	0	0	0	0	0	0	0	0	0	0	0	0	0	0	0	0	0	0	0	0	0	0	0	0	0	0	0
0	0	0	0	0	0	0	0	0	0	0	0	0	0	0	0	0	0	0	0	0	0	0	0	0	0	0	0	0	0	0
0	0	0	0	0	0	0	0	0	0	0	0	0	0	0	0	0	0	0	0	0	0	0	0	0	0	0	0	0	0	0
0	0	0	0	0	0	0	0	0	0	0	0	0	0	0	0	0	0	0	0	0	0	0	0	0	0	0	0	0	0	0
0	0	0	0	0	0	0	0	0	0	0	0	0	0	0	0	0	0	0	0	0	0	0	0	0	0	0	0	0	0	0
0	0	0	0	0	0	0	0	0	0	0	0	0	0	0	0	0	0	0	0	0	0	0	0	0	0	0	0	0	0	0
0	0	0	0	0	0	0	0	0	0	0	0	0	0	0	0	0	0	0	0	0	0	0	0	0	0	0	0	0	0	0
0	0	0	0	0	0	0	0	0	0	0	0	0	0	0	0	0	0	0	0	0	0	0	0	0	0	0	0	0	0	0
0	0	0	0	0	0	0	0	0	0	0	0	0	0	0	0	0	0	0	0	0	0	0	0	0	0	0	0	0	0	0
0	0	0	0	0	0	0	0	0	0	0	0	0	0	0	0	0	0	0	0	0	0	0	0	0	0	0	0	0	0	0
0	0	0	0	0	0	0	0	0	0	0	0	0	0	0	0	0	0	0	0	0	0	0	0	0	0	0	0	0	0	0
0	0	0	0	0	0	0	0	0	0	0	0	0	0	0	0	0	0	0	0	0	0	0	0	0	0	0	0	0	0	0
0	0	0	0	0	0	0	0	0	0	0	0	0	0	0	0	0	0	0	0	0	0	0	0	0	0	0	0	0	0	0
0	0	0	0	0	0	0	0	0	0	0	0	0	0	0	0	0	0	0	0	0	0	0	0	0	0	0	0	0	0	0
0	0	0	0	0	0	0	0	0	0	0	0	0	0	0	0	0	0	0	0	0	0	0	0	0	0	0	0	0	0	0
0	0	0	0	0	0	0	0	0	0	0	0	0	0	0	0	0	0	0	0	0	0	0	0	0	0	0	0	0	0	0
0	0	0	0	0	0	0	0	0	0	0	0	0	0	0	0	0	0	0	0	0	0	0	0	0	0	0	0	0	0	0
0	0	0	0	0	0	0	0	0	0	0	0	0	0	0	0	0	0	0	0	0	0	0	0	0	0	0	0	0	0	0
0	0	0	0	0	0	0	0	0	0	0	0	0	0	0	0	0	0	0	0	0	0	0	0	0	0	0	0	0	0	0
0	0	0	0	0	0	0	0	0	0	0	0	0	0	0	0	0	0	0	0	0	0	0	0	0	0	0	0	0	0	0
0	0	0	0	0	0	0	0	0	0	0	0	0	0	0	0	0	0	0	0	0	0	0	0	0	0	0	0	0	0	0
0	0	0	0	0	0	0	0	0	0	0	0	0	0	0	0	0	0	0	0	0	0	0	0	0	0	0	0	0	0	0
0	0	0	0	0	0	0	0	0	0	0	0	0	0	0	0	0	0	0	0	0	0	0	0	0	0	0	0	0	0	0
0	0	0	0	0	0	0	0	0	0	0	0	0	0	0	0	0	0	0	0	0	0	0	0	0	0	0	0	0	0	0
0	0	0	0	0	0	0	0	0	0	0	0	0	0	0	0	0	0	0	0	0	0	0	0	0	0	0	0	0	0	0
0	0	0	0	0	0	0	0	0	0	0	0	0	0	0	0	0	0	0	0	0	0	0	0	0	0	0	0	0	0	0
0	0	0	0	0	0	0	0	0	0	0	0	0	0	0	0	0	0	0	0	0	0	0	0	0	0	0	0	0	0	0
0	0	0	0	0	0	0	0	0	0	0	0	0	0	0	0	0	0	0	0	0	0	0	0	0	0	0	0	0	0	0
0	0	0	0	0	0	0	0	0	0	0	0	0	0	0	0	0	0	0	0	0	0	0	0	0	0	0	0	0	0	0
0	0	0	0	0	0	0	0	0	0	0	0	0	0	0	0	0	0	0	0	0	0	0	0	0	0	0	0	0	0	0
0	0	0	0	0	0	0	0	0	0	0	0	0	0	0	0	0	0	0	0	0	0	0	0	0	0	0	0	0	0	0
0	0	0	0	0	0	0	0	0	0	0	0	0	0	0	0	0	0	0	0	0	0	0	0	0	0	0	0	0	0	0
0	0	0	0	0	0	0	0	0	0	0	0	0	0	0	0	0	0	0	0	0	0	0	0	0	0	0	0	0	0	0
0	0	0	0	0	0	0	0	0	0	0	0	0	0	0	0	0	0	0	0	0	0	0	0	0	0	0	0	0	0	0
0	0	0	0	0	0	0	0	0	0	0	0	0	0	0	0	0	0	0	0	0	0	0	0	0	0	0	0	0	0	0
0	0	0	0	0	0	0	0	0	0	0	0	0	0	0	0	0	0	0	0	0	0	0	0	0	0	0	0	0	0	0
0	0	0	0	0	0	0	0	0	0	0	0	0	0	0	0	0	0	0	0	0	0	0	0	0	0	0	0	0	0	0
0	0	0	0	0	0	0	0	0	0	0	0	0	0	0	0	0	0	0	0	0	0	0	0	0	0	0	0	0	0	0
0	0	0	0	0	0	0	0	0	0	0	0	0	0	0	0	0	0	0	0	0	0	0	0	0	0	0	0	0	0	0
0	0	0	0	0	0	0	0	0	0	0	0	0	0	0	0	0	0	0	0	0	0	0	0	0	0	0	0	0	0	0
0	0	0	0	0	0	0	0	0	0	0	0	0	0	0	0	0	0	0	0	0	0	0	0	0	0	0	0	0	0	0
0	0	0	0	0	0	0	0	0	0	0	0	0	0	0	0	0	0	0	0	0	0	0	0	0	0	0	0	0	0	0
0	0	0	0	0	0	0	0	0	0	0	0	0	0	0	0	0	0	0	0	0	0	0	0	0	0	0	0	0	0	0
0	0	0	0	0	0	0	0	0	0	0	0	0	0	0	0	0	0	0	0	0	0	0	0	0	0	0	0	0	0	0
0	0	0	0	0	0	0	0	0	0	0	0	0	0	0	0	0	0	0	0	0	0	0	0	0	0	0	0	0	0	0
0	0	0	0	0	0	0	0	0	0	0	0	0	0	0	0	0	0	0	0	0	0	0	0	0	0	0	0	0	0	0
0	0	0	0	0	0	0	0	0	0	0	0	0	0	0	0	0	0	0	0	0	0	0	0	0	0	0	0	0	0	0
0	0	0	0	0	0	0	0	0	0	0	0	0	0	0	0	0	0	0	0	0	0	0	0	0	0	0	0	0	0	0
0	0	0	0	0	0	0	0	0	0	0	0	0	0	0	0	0	0	0	0	0	0	0	0	0	0	0	0	0	0	0
0	0	0	0	0	0	0	0	0	0	0	0	0	0	0	0	0	0	0	0	0	0	0	0	0	0	0	0	0	0	0
0	0	0	0	0	0	0	0	0	0	0	0	0	0	0	0	0	0	0	0	0	0	0	0	0	0	0	0	0	0	0
0	0	0	0	0	0	0	0	0	0	0	0	0	0	0	0	0	0	0	0	0	0	0	0	0	0	0	0	0	0	0
0	0	0	0	0	0	0	0	0	0	0	0	0	0	0	0	0	0	0	0	0	0	0	0	0	0	0	0	0	0	0
0	0	0	0	0	0	0	0	0	0	0	0	0	0	0	0	0	0	0	0	0	0	0	0	0	0	0	0	0	0	0
0	0	0	0	0	0	0	0	0	0	0	0	0	0	0	0	0	0	0	0	0	0	0	0	0	0	0	0	0	0	0
0	0	0	0	0	0	0	0	0	0	0	0	0	0	0	0	0	0	0	0	0	0	0	0	0	0	0	0	0	0	0
0	0	0	0	0	0	0	0	0	0	0	0	0	0	0	0	0	0	0	0	0	0	0	0	0	0	0	0	0	0	0
0	0	0	0	0	0	0	0	0	0	0	0	0	0	0	0	0	0	0	0	0	0	0	0	0	0	0	0	0	0	0
0	0	0	0	0	0	0	0	0	0	0	0	0	0	0	0	0	0	0	0	0	0	0	0	0	0	0	0	0	0	0
0	0	0	0	0	0	0	0	0	0	0	0	0	0	0	0	0	0	0	0	0	0	0	0	0	0	0	0	0	0	0
0	0	0	0	0	0	0	0	0	0	0	0	0	0	0	0	0	0	0	0	0	0	0	0	0	0	0	0	0	0	0
0	0	0	0	0	0	0	0	0	0	0	0	0	0	0	0	0	0	0	0	0	0	0	0	0	0	0	0	0	0	0
0	0	0	0	0	0	0	0	0	0	0	0	0	0	0	0	0	0	0	0	0	0	0	0	0	0	0	0	0	0	0
0	0	0	0	0	0	0	0	0	0	0	0	0	0	0	0	0	0	0	0	0	0	0	0	0	0	0	0	0	0	0
0	0	0	0	0	0	0	0	0	0	0	0	0	0	0	0	0	0	0	0	0	0	0	0	0	0	0	0	0	0	0
0	0	0	0	0	0	0	0	0	0	0	0	0	0	0	0	0	0	0	0	0	0	0	0	0	0	0	0	0	0	0
0	0	0	0	0	0	0	0	0	0	0	0	0	0	0	0	0	0	0	0	0	0	0	0	0	0	0	0	0	0	0
0	0	0	0	0	0	0	0	0	0	0	0	0	0	0	0	0	0	0	0	0	0	0	0	0	0	0	0	0	0	0
0	0	0	0	0	0	0	0	0	0	0	0	0	0	0	0	0	0	0	0	0	0	0	0	0	0	0	0	0	0	0
0	0	0	0	0	0	0	0	0	0	0	0	0	0	0	0	0	0	0	0	0	0	0	0	0	0	0	0	0	0	0
0	0	0	0	0	0	0	0	0	0	0	0	0	0	0	0	0	0	0	0	0	0	0	0	0	0	0	0	0	0	0
0	0	0	0	0	0	0	0	0	0	0	0	0	0	0	0	0	0	0	0	0	0	0	0	0	0	0	0	0	0	0
0	0	0	0	0	0	0	0	0	0	0	0	0	0	0	0	0	0	0	0	0	0	0	0	0	0	0	0	0	0	0
0	0	0	0	0	0	0	0	0	0	0	0	0	0	0	0	0	0	0	0	0	0	0	0	0	0	0	0	0	0	0
0	0	0	0	0	0	0	0	0	0	0	0	0	0	0	0	0	0	0	0	0	0	0	0	0	0	0	0	0	0	0
0	0	0	0	0	0	0	0	0	0	0	0	0	0	0	0	0	0	0	0	0	0	0	0	0	0	0	0	0	0	0
0	0	0	0	0	0	0	0	0	0	0	0	0	0	0	0	0	0	0	0	0	0	0	0	0	0	0	0	0	0	0
0	0	0	0	0	0	0	0	0	0	0	0	0	0	0	0	0	0	0	0	0	0	0	0	0	0	0	0	0	0	0
0	0	0	0	0	0	0	0	0	0	0	0	0	0	0	0	0	0	0	0	0	0	0	0	0	0	0	0	0	0	0
0	0	0	0	0	0	0	0	0	0	0	0	0	0	0	0	0	0	0	0	0	0	0	0	0	0	0	0	0	0	0
0	0	0	0	0	0	0	0	0	0	0	0	0	0	0	0	0	0	0	0	0	0	0	0	0	0	0	0	0	0	0
0	0	0	0	0	0	0	0	0	0	0	0	0	0	0	0	0	0	0	0	0	0	0	0	0	0	0	0	0	0	0
0	0	0	0	0	0	0	0	0	0	0	0	0	0	0	0	0	0	0	0	0	0	0	0	0	0	0	0	0	0	0
0	0	0	0	0	0	0	0	0	0	0	0	0	0	0	0	0	0	0	0	0	0	0	0	0	0	0	0	0	0	0
0	0	0	0	0	0	0	0	0	0	0	0	0	0	0	0	0	0	0	0	0	0	0	0	0	0	0	0	0	0	0
0	0	0	0	0	0	0	0	0	0	0	0	0	0	0	0	0	0	0	0	0	0	0	0	0	0	0	0	0	0	0
0	0	0	0	0	0	0	0	0	0	0	0	0	0	0	0	0	0	0	0	0	0	0	0	0	0	0	0	0	0	0
0	0	0	0	0	0	0	0	0	0	0	0	0	0	0	0	0	0	0	0	0	0	0	0	0	0	0	0	0	0	0
0	0	0	0	0	0	0	0	0	0	0	0	0	0	0	0	0	0	0	0	0	0	0	0	0	0	0	0	0	0	0
0	0	0	0	0	0	0	0	0	0	0	0	0	0	0	0	0	0	0	0	0	0	0	0	0	0	0	0	0	0	0
0	0	0	0	0	0	0	0	0	0	0	0	0	0	0	0	0	0	0	0	0	0	0	0	0	0	0	0	0	0	0
0	0	0	0	0	0	0	0	0	0	0	0	0	0	0	0	0	0	0	0	0	0	0	0	0	0	0	0	0	0	0
0	0	0	0	0	0	0	0	0	0	0	0	0	0	0	0	0	0	0	0	0	0	0	0	0	0	0	0	0	0	0
0	0	0	0	0	0	0	0	0	0	0	0	0	0	0	0	0	0	0	0	0	0	0	0	0	0	0	0	0	0	0
0	0	0	0	0	0	0	0	0	0	0	0	0	0	0	0	0	0	0	0	0	0	0	0	0	0	0	0	0	0	0
0	0	0	0	0	0	0	0	0	0	0	0	0	0	0	0	0	0	0	0	0	0	0	0	0	0	0	0	0	0	0
0	0	0	0	0	0	0	0	0	0	0	0	0	0	0	0	0	0	0	0	0	0	0	0	0	0	0	0	0	0	0
0	0	0	0	0	0	0	0	0	0	0	0	0	0	0	0	0	0	0	0	0	0	0	0	0	0	0	0	0	0	0
0	0	0	0	0	0	0	0	0	0	0	0	0	0	0	0	0	0	0	0	0	0	0	0	0	0	0	0	0	0	0
0	0	0	0	0	0	0	0	0	0	0	0	0	0	0	0	0	0	0	0	0	0	0	0	0	0	0	0	0	0	0
0	0	0	0	0	0	0	0	0	0	0	0	0	0	0	0	0	0	0	0	0	0	0	0	0	0	0	0	0	0	0
0	0	0	0	0	0	0	0	0	0	0	0	0	0	0	0	0	0	0	0	0	0	0	0	0	0	0	0	0	0	0
0	0	0	0	0	0	0	0	0	0	0	0	0	0	0	0	0	0	0	0	0	0	0	0	0	0	0	0	0	0	0
0	0	0	0	0	0	0	0	0	0	0	0	0	0	0	0	0	0	0	0	0	0	0	0	0	0	0	0	0	0	0
0	0	0	0	0	0	0	0	0	0	0	0	0	0	0	0	0	0	0	0	0	0	0	0	0	0	0	0	0	0	0
0	0	0	0	0	0	0	0	0	0	0	0	0	0	0	0	0	0	0	0	0	0	0	0	0	0	0	0	0	0	0
0	0	0	0	0	0	0	0	0	0	0	0	0	0	0	0	0	0	0	0	0	0	0	0	0	0	0	0	0	0	0
0	0	0	0	0	0	0	0	0	0	0	0	0	0	0	0	0	0	0	0	0	0	0	0	0	0	0	0	0	0	0
0	0	0	0	0	0	0	0	0	0	0	0	0	0	0	0	0	0	0	0	0	0	0	0	0	0	0	0	0	0	0
0	0	0	0	0	0	0	0	0	0	0	0	0	0	0	0	0	0	0	0	0	0	0	0	0	0	0	0	0	0	0
0	0	0	0	0	0	0	0	0	0	0	0	0	0	0	0	0	0	0	0	0	0	0	0	0	0	0	0	0	0	0
0	0	0	0	0	0	0	0	0	0	0	0	0	0	0	0	0	0	0	0	0	0	0	0	0	0	0	0	0	0	0
0	0	0	0	0	0	0	0	0	0	0	0	0	0	0	0	0	0	0	0	0	0	0	0	0	0	0	0	0	0	0
0	0	0	0	0	0	0	0	0	0	0	0	0	0	0	0	0	0	0	0	0	0	0	0	0	0	0	0	0	0	0
0	0	0	0	0	0	0	0	0	0	0	0	0	0	0	0	0	0	0	0	0	0	0	0	0	0	0	0	0	0	0
0	0	0	0	0	0	0	0	0	0	0	0	0	0	0	0	0	0	0	0	0	0	0	0	0	0	0	0	0	0	0
0	0	0	0	0	0	0	0	0	0	0	0	0	0	0	0	0	0	0	0	0	0	0	0	0	0	0	0	0	0	0
0	0	0	0	0	0	0	0	0	0	0	0	0	0	0	0	0	0	0	0	0	0	0	0	0	0	0	0	0	0	0
0	0	0	0	0	0	0	0	0	0	0	0	0	0	0	0	0	0	0	0	0	0	0	0	0	0	0	0	0	0	0
0	0	0	0	0	0	0	0	0	0	0	0	0	0	0	0	0	0	0	0	0	0	0	0	0	0	0	0	0	0	0
0	0	0	0	0	0	0	0	0	0	0	0	0	0	0	0	0	0	0	0	0	0	0	0	0	0	0	0	0	0	0
0	0	0	0	0	0	0	0	0	0	0	0	0	0	0	0	0	0	0	0	0	0	0	0	0	0	0	0	0	0	0
0	0	0	0	0	0	0	0	0	0	0	0	0	0	0	0	0	0	0	0	0	0	0	0	0	0	0	0	0	0	0
0	0	0	0	0	0	0	0	0	0	0	0	0	0	0	0	0	0	0	0	0	0	0	0	0	0	0	0	0	0	0
0	0	0	0	0	0	0	0	0	0	0	0	0	0	0	0	0	0	0	0	0	0	0	0	0	0	0	0	0	0	0
0	0	0	0	0	0	0	0	0	0	0	0	0	0	0	0	0	0	0	0	0	0	0	0	0	0	0	0	0	0	0
0	0	0	0	0	0	0	0	0	0	0	0	0	0	0	0	0	0	0	0	0	0	0	0	0	0	0	0	0	0	0
0	0	0	0	0	0	0	0	0	0	0	0	0	0	0	0	0	0	0	0	0	0	0	0	0	0	0	0	0	0	0
0	0	0	0	0	0	0	0	0	0	0	0	0	0	0	0	0	0	0	0	0	0	0	0	0	0	0	0	0	0	0
0	0	0	0	0	0	0	0	0	0	0	0	0	0	0	0	0	0	0	0	0	0	0	0	0	0	0	0	0	0	0
0	0	0	0	0	0	0	0	0	0	0	0	0	0	0	0	0	0	0	0	0	0	0	0	0	0	0	0	0	0	0
0	0	0	0	0	0	0	0	0	0	0	0	0	0	0	0	0	0	0	0	0	0	0	0	0	0	0	0	0	0	0
0	0	0	0	0	0	0	0	0	0	0	0	0	0	0	0	0	0	0	0	0	0	0	0	0	0	0	0	0	0	0
0	0	0	0	0	0	0	0	0	0	0	0	0	0	0	0	0	0	0	0	0	0	0	0	0	0	0	0	0	0	0
0	0	0	0	0	0	0	0	0	0	0	0	0	0	0	0	0	0	0	0	0	0	0	0	0	0	0	0	0	0	0
0	0	0	0	0	0	0	0	0	0	0	0	0	0	0	0	0	0	0	0	0	0	0	0	0	0	0	0	0	0	0
0	0	0	0	0	0	0	0	0	0	0	0	0	0	0	0	0	0	0	0	0	0	0	0	0	0	0	0	0	0	0
0	0	0	0	0	0	0	0	0	0	0	0	0	0	0	0	0	0	0	0	0	0	0	0	0	0	0	0	0	0	0
0	0	0	0	0	0	0	0	0	0	0	0	0	0	0	0	0	0	0	0	0	0	0	0	0	0	0	0	0	0	0
0	0	0	0	0	0	0	0	0	0	0	0	0	0	0	0	0	0	0	0	0	0	0	0	0	0	0	0	0	0	0
0	0	0	0	0	0	0	0	0	0	0	0	0	0	0	0	0	0	0	0	0	0	0	0	0	0	0	0	0	0	0
0	0	0	0	0	0	0	0	0	0	0	0	0	0	0	0	0	0	0	0	0	0	0	0	0	0	0	0	0	0	0
0	0	0	0	0	0	0	0	0	0	0	0	0	0	0	0	0	0	0	0	0	0	0	0	0	0	0	0	0	0	0
0	0	0	0	0	0	0	0	0	0	0	0	0	0	0	0	0	0	0	0	0	0	0	0	0	0	0	0	0	0	0
0	0	0	0	0	0	0	0	0	0	0	0	0	0	0	0	0	0	0	0	0	0	0	0	0	0	0	0	0	0	0
0	0	0	0	0	0	0	0	0	0	0	0	0	0	0	0	0	0	0	0	0	0	0	0	0	0	0	0	0	0	0
0	0	0	0	0	0	0	0	0	0	0	0	0	0	0	0	0	0	0	0	0	0	0	0	0	0	0	0	0	0	0
0	0	0	0	0	0	0	0	0	0	0	0	0	0	0	0	0	0	0	0	0	0	0	0	0	0	0	0	0	0	0
0	0	0	0	0	0	0	0	0	0	0	0	0	0	0	0	0	0	0	0	0	0	0	0	0	0	0	0	0	0	0
0	0	0	0	0	0	0	0	0	0	0	0	0	0	0	0	0	0	0	0	0	0	0	0	0	0	0	0	0	0	0
0	0	0	0	0	0	0	0	0	0	0	0	0	0	0	0	0	0	0	0	0	0	0	0	0	0	0	0	0	0	0
0	0	0	0	0	0	0	0	0	0	0	0	0	0	0	0	0	0	0	0	0	0	0	0	0	0	0	0	0	0	0
0	0	0	0	0	0	0	0	0	0	0	0	0	0	0	0	0	0	0	0	0	0	0	0	0	0	0	0	0	0	0
0	0	0	0	0	0	0	0	0	0	0	0	0	0	0	0	0	0	0	0	0	0	0	0	0	0	0	0	0	0	0
0	0	0	0	0	0	0	0	0	0	0	0	0	0	0	0	0	0	0	0	0	0	0	0	0	0	0	0	0	0	0
0	0	0	0	0	0	0	0	0	0	0	0	0	0	0	0	0	0	0	0	0	0	0	0	0	0	0	0	0	0	0
0	0	0	0	0	0	0	0	0	0	0	0	0	0	0	0	0	0	0	0	0	0	0	0	0	0	0	0	0	0	0
0	0	0	0	0	0	0	0	0	0	0	0	0	0	0	0	0	0	0	0	0	0	0	0	0	0	0	0	0	0	0
0	0	0	0	0	0	0	0	0	0	0	0	0	0	0	0	0	0	0	0	0	0	0	0	0	0	0	0	0	0	0
0	0	0	0	0	0	0	0	0	0	0	0	0	0	0	0	0	0	0	0	0	0	0	0	0	0	0	0	0	0	0
0	0	0	0	0	0	0	0	0	0	0	0	0	0	0	0	0	0	0	0	0	0	0	0	0	0	0	0	0	0	0
0	0	0	0	0	0	0	0	0	0	0	0	0	0	0	0	0	0	0	0	0	0	0	0	0	0	0	0	0	0	0
0	0	0	0	0	0	0	0	0	0	0	0	0	0	0	0	0	0	0	0	0	0	0	0	0	0	0	0	0	0	0
0	0	0	0	0	0	0	0	0	0	0	0	0	0	0	0	0	0	0	0	0	0	0	0	0	0	0	0	0	0	0
0	0	0	0	0	0	0	0	0	0	0	0	0	0	0	0	0	0	0	0	0	0	0	0	0	0	0	0	0	0	0
0	0	0	0	0	0	0	0	0	0	0	0	0	0	0	0	0	0	0	0	0	0	0	0	0	0	0	0	0	0	0
0	0	0	0	0	0	0	0	0	0	0	0	0	0	0	0	0	0	0	0	0	0	0	0	0	0	0	0	0	0	0
0	0	0	0	0	0	0	0	0	0	0	0	0	0	0	0	0	0	0	0	0	0	0	0	0	0	0	0	0	0	0
0	0	0	0	0	0	0	0	0	0	0	0	0	0	0	0	0	0	0	0	0	0	0	0	0	0	0	0	0	0	0
0	0	0	0	0	0	0	0	0	0	0	0	0	0	0	0	0	0	0	0	0	0	0	0	0	0	0	0	0	0	0
0	0	0	0	0	0	0	0	0	0	0	0	0	0	0	0	0	0	0	0	0	0	0	0	0	0	0	0	0	0	0
0	0	0	0	0	0	0	0	0	0	0	0	0	0	0	0	0	0	0	0	0	0	0	0	0	0	0	0	0	0	0
0	0	0	0	0	0	0	0	0	0	0	0	0	0	0	0	0	0	0	0	0	0	0	0	0	0	0	0	0	0	0
0	0	0	0	0	0	0	0	0	0	0	0	0	0	0	0	0	0	0	0	0	0	0	0	0	0	0	0	0	0	0
0	0	0	0	0	0	0	0	0	0	0	0	0	0	0	0	0	0	0	0	0	0	0	0	0	0	0	0	0	0	0
0	0	0	0	0	0	0	0	0	0	0	0	0	0	0	0	0	0	0	0	0	0	0	0	0	0	0	0	0	0	0
0	0	0	0	0	0	0	0	0	0	0	0	0	0	0	0	0	0	0	0	0	0	0	0	0	0	0	0	0	0	0
0	0	0	0	0	0	0	0	0	0	0	0	0	0	0	0	0	0	0	0	0	0	0	0	0	0	0	0	0	0	0
0	0	0	0	0	0	0	0	0	0	0	0	0	0	0	0	0	0	0	0	0	0	0	0	0	0	0	0	0	0	0
0	0	0	0	0	0	0	0	0	0	0	0	0	0	0	0	0	0	0	0	0	0	0	0	0	0	0	0	0	0	0
0	0	0	0	0	0	0	0	0	0	0	0	0	0	0	0	0	0	0	0	0	0	0	0	0	0	0	0	0	0	0
0	0	0	0	0	0	0	0	0	0	0	0	0	0	0	0	0	0	0	0	0	0	0	0	0	0	0	0	0	0	0
0	0	0	0	0	0	0	0	0	0	0	0	0	0	0	0	0	0	0	0	0	0	0	0	0	0	0	0	0	0	0
0	0	0	0	0	0	0	0	0	0	0	0	0	0	0	0	0	0	0	0	0	0	0	0	0	0	0	0	0	0	0
0	0	0	0	0	0	0	0	0	0	0	0	0	0	0	0	0	0	0	0	0	0	0	0	0	0	0	0	0	0	0
0	0	0	0	0	0	0	0	0	0	0	0	0	0	0	0	0	0	0	0	0	0	0	0	0	0	0	0	0	0	0
0	0	0	0	0	0	0	0	0	0	0	0	0	0	0	0	0	0	0	0	0	0	0	0	0	0	0	0	0	0	0
0	0	0	0	0	0	0	0	0	0	0	0	0	0	0	0	0	0	0	0	0	0	0	0	0	0	0	0	0	0	0
0	0	0	0	0	0	0	0	0	0	0	0	0	0	0	0	0	0	0	0	0	0	0	0	0	0	0	0	0	0	0
0	0	0	0	0	0	0	0	0	0	0	0	0	0	0	0	0	0	0	0	0	0	0	0	0	0	0	0	0	0	0
0	0	0	0	0	0	0	0	0	0	0	0	0	0	0	0	0	0	0	0	0	0	0	0	0	0	0	0	0	0	0
0	0	0	0	0	0	0	0	0	0	0	0	0	0	0	0	0	0	0	0	0	0	0	0	0	0	0	0	0	0	0
0	0	0	0	0	0	0	0	0	0	0	0	0	0	0	0	0	0	0	0	0	0	0	0	0	0	0	0	0	0	0
0	0	0	0	0	0	0	0	0	0	0	0	0	0	0	0	0	0	0	0	0	0	0	0	0	0	0	0	0	0	0
0	0	0	0	0	0	0	0	0	0	0	0	0	0	0	0	0	0	0	0	0	0	0	0	0	0	0	0	0	0	0
0	0	0	0	0	0	0	0	0	0	0	0	0	0	0	0	0	0	0	0	0	0	0	0	0	0	0	0	0	0	0
0	0	0	0	0	0	0	0	0	0	0	0	0	0	0	0	0	0	0	0	0	0	0	0	0	0	0	0	0	0	0
0	0	0	0	0	0	0	0	0	0	0	0	0	0	0	0	0	0	0	0	0	0	0	0	0	0	0	0	0	0	0
0	0	0	0	0	0	0	0	0	0	0	0	0	0	0	0	0	0	0	0	0	0	0	0	0	0	0	0	0	0	0
0	0	0	0	0	0	0	0	0	0	0	0	0	0	0	0	0	0	0	0	0	0	0	0	0	0	0	0	0	0	0
0	0	0	0	0	0	0	0	0	0	0	0	0	0	0	0	0	0	0	0	0	0	0	0	0	0	0	0	0	0	0
0	0	0	0	0	0	0	0	0	0	0	0	0	0	0	0	0	0	0	0	0	0	0	0	0	0	0	0	0	0	0
0	0	0	0	0	0	0	0	0	0	0	0	0	0	0	0	0	0	0	0	0	0	0	0	0	0	0	0	0	0	0
0	0	0	0	0	0	0	0	0	0	0	0	0	0	0	0	0	0	0	0	0	0	0	0	0	0	0	0	0	0	0
0	0	0	0	0	0	0	0	0	0	0	0	0	0	0	0	0	0	0	0	0	0	0	0	0	0	0	0	0	0	0
0	0	0	0	0	0	0	0	0	0	0	0	0	0	0	0	0	0	0	0	0	0	0	0	0	0	0	0	0	0	0
0	0	0	0	0	0	0	0	0	0	0	0	0	0	0	0	0	0	0	0	0	0	0	0	0	0	0	0	0	0	0
0	0	0	0	0	0	0	0	0	0	0	0	0	0	0	0	0	0	0	0	0	0	0	0	0	0	0	0	0	0	0
0	0	0	0	0	0	0	0	0	0	0	0	0	0	0	0	0	0	0	0	0	0	0	0	0	0	0	0	0	0	0
0	0	0	0	0	0	0	0	0	0	0	0	0	0	0	0	0	0	0	0	0	0	0	0	0	0	0	0	0	0	0
0	0	0	0	0	0	0	0	0	0	0	0	0	0	0	0	0	0	0	0	0	0	0	0	0	0	0	0	0	0	0
0	0	0	0	0	0	0	0	0	0	0	0	0	0	0	0	0	0	0	0	0	0	0	0	0	0	0	0	0	0	0
0	0	0	0	0	0	0	0	0	0	0	0	0	0	0	0	0	0	0	0	0	0	0	0	0	0	0	0	0	0	0
0	0	0	0	0	0	0	0	0	0	0	0	0	0	0	0	0	0	0	0	0	0	0	0	0	0	0	0	0	0	0
0	0	0	0	0	0	0	0	0	0	0	0	0	0	0	0	0	0	0	0	0	0	0	0	0	0	0	0	0	0	0
0	0	0	0	0	0	0	0	0	0	0	0	0	0	0	0	0	0	0	0	0	0	0	0	0	0	0	0	0	0	0
0	0	0	0	0	0	0	0	0	0	0	0	0	0	0	0	0	0	0	0	0	0	0	0	0	0	0	0	0	0	0
0	0	0	0	0	0	0	0	0	0	0	0	0	0	0	0	0	0	0	0	0	0	0	0	0	0	0	0	0	0	0
0	0	0	0	0	0	0	0	0	0	0	0	0	0	0	0	0	0	0	0	0	0	0	0	0	0	0	0	0	0	0
0	0	0	0	0	0	0	0	0	0	0	0	0	0	0	0	0	0	0	0	0	0	0	0	0	0	0	0	0	0	0
0	0	0	0	0	0	0	0	0	0	0	0	0	0	0	0	0	0	0	0	0	0	0	0	0	0	0	0	0	0	0
0	0	0	0	0	0	0	0	0	0	0	0	0	0	0	0	0	0	0	0	0	0	0	0	0	0	0	0	0	0	0
0	0	0	0	0	0	0	0	0	0	0	0	0	0	0	0	0	0	0	0	0	0	0	0	0	0	0	0	0	0	0
0	0	0	0	0	0	0	0	0	0	0	0	0	0	0	0	0	0	0	0	0	0	0	0	0	0	0	0	0	0	0
0	0	0	0	0	0	0	0	0	0	0	0	0	0	0	0	0	0	0	0	0	0	0	0	0	0	0	0	0	0	0
0	0	0	0	0	0	0	0	0	0	0	0	0	0	0	0	0	0	0	0	0	0	0	0	0	0	0	0	0	0	0
0	0	0	0	0	0	0	0	0	0	0	0	0	0	0	0	0	0	0	0	0	0	0	0	0	0	0	0	0	0	0
0	0	0	0	0	0	0	0	0	0	0	0	0	0	0	0	0	0	0	0	0	0	0	0	0	0	0	0	0	0	0
0	0	0	0	0	0	0	0	0	0	0	0	0	0	0	0	0	0	0	0	0	0	0	0	0	0	0	0	0	0	0
0	0	0	0	0	0	0	0	0	0	0	0	0	0	0	0	0	0	0	0	0	0	0	0	0	0	0	0	0	0	0
0	0	0	0	0	0	0	0	0	0	0	0	0	0	0	0	0	0	0	0	0	0	0	0	0	0	0	0	0	0	0
0	0	0	0	0	0	0	0	0	0	0	0	0	0	0	0	0	0	0	0	0	0	0	0	0	0	0	0	0	0	0
0	0	0	0	0	0	0	0	0	0	0	0	0	0	0	0	0	0	0	0	0	0	0	0	0	0	0	0	0	0	0
0	0	0	0	0	0	0	0	0	0	0	0	0	0	0	0	0	0	0	0	0	0	0	0	0	0	0	0	0	0	0
0	0	0	0	0	0	0	0	0	0	0	0	0	0	0	0	0	0	0	0	0	0	0	0	0	0	0	0	0	0	0
0	0	0	0	0	0	0	0	0	0	0	0	0	0	0	0	0	0	0	0	0	0	0	0	0	0	0	0	0	0	0
0	0	0	0	0	0	0	0	0	0	0	0	0	0	0	0	0	0	0	0	0	0	0	0	0	0	0	0	0	0	0
0	0	0	0	0	0	0	0	0	0	0	0	0	0	0	0	0	0	0	0	0	0	0	0	0	0	0	0	0	0	0
0	0	0	0	0	0	0	0	0	0	0	0	0	0	0	0	0	0	0	0	0	0	0	0	0	0	0	0	0	0	0
0	0	0	0	0	0	0	0	0	0	0	0	0	0	0	0	0	0	0	0	0	0	0	0	0	0	0	0	0	0	0
0	0	0	0	0	0	0	0	0	0	0	0	0	0	0	0	0	0	0	0	0	0	0	0	0	0	0	0	0	0	0
0	0	0	0	0	0	0	0	0	0	0	0	0	0	0	0	0	0	0	0	0	0	0	0	0	0	0	0	0	0	0
0	0	0	0	0	0	0	0	0	0	0	0	0	0	0	0	0	0	0	0	0	0	0	0	0	0	0	0	0	0	0
0	0	0	0	0	0	0	0	0	0	0	0	0	0	0	0	0	0	0	0	0	0	0	0	0	0	0	0	0	0	0
0	0	0	0	0	0	0	0	0	0	0	0	0	0	0	0	0	0	0	0	0	0	0	0	0	0	0	0	0	0	0
0	0	0	0	0	0	0	0	0	0	0	0	0	0	0	0	0	0	0	0	0	0	0	0	0	0	0	0	0	0	0
0	0	0	0	0	0	0	0	0	0	0	0	0	0	0	0	0	0	0	0	0	0	0	0	0	0	0	0	0	0	0
0	0	0	0	0	0	0	0	0	0	0	0	0	0	0	0	0	0	0	0	0	0	0	0	0	0	0	0	0	0	0
0	0	0	0	0	0	0	0	0	0	0	0	0	0	0	0	0	0	0	0	0	0	0	0	0	0	0	0	0	0	0
0	0	0	0	0	0	0	0	0	0	0	0	0	0	0	0	0	0	0	0	0	0	0	0	0	0	0	0	0	0	0
0	0	0	0	0	0	0	0	0	0	0	0	0	0	0	0	0	0	0	0	0	0	0	0	0	0	0	0	0	0	0
0	0	0	0	0	0	0	0	0	0	0	0	0	0	0	0	0	0	0	0	0	0	0	0	0	0	0	0	0	0	0
0	0	0	0	0	0	0	0	0	0	0	0	0	0	0	0	0	0	0	0	0	0	0	0	0	0	0	0	0	0	0
0	0	0	0	0	0	0	0	0	0	0	0	0	0	0	0	0	0	0	0	0	0	0	0	0	0	0	0	0	0	0
0	0	0	0	0	0	0	0	0	0	0	0	0	0	0	0	0	0	0	0	0	0	0	0	0	0	0	0	0	0	0
0	0	0	0	0	0	0	0	0	0	0	0	0	0	0	0	0	0	0	0	0	0	0	0	0	0	0	0	0	0	0
0	0	0	0	0	0	0	0	0	0	0	0	0	0	0	0	0	0	0	0	0	0	0	0	0	0	0	0	0	0	0
0	0	0	0	0	0	0	0	0	0	0	0	0	0	0	0	0	0	0	0	0	0	0	0	0	0	0	0	0	0	0
0	0	0	0	0	0	0	0	0	0	0	0	0	0	0	0	0	0	0	0	0	0	0	0	0	0	0	0	0	0	0
0	0	0	0	0	0	0	0	0	0	0	0	0	0	0	0	0	0	0	0	0	0	0	0	0	0	0	0	0	0	0
0	0	0	0	0	0	0	0	0	0	0	0	0	0	0	0	0	0	0	0	0	0	0	0	0	0	0	0	0	0	0
0	0	0	0	0	0	0	0	0	0	0	0	0	0	0	0	0	0	0	0	0	0	0	0	0	0	0	0	0	0	0
0	0	0	0	0	0	0	0	0	0	0	0	0	0	0	0	0	0	0	0	0	0	0	0	0	0	0	0	0	0	0
0	0	0	0	0	0	0	0	0	0	0	0	0	0	0	0	0	0	0	0	0	0	0	0	0	0	0	0	0	0	0
0	0	0	0	0	0	0	0	0	0	0	0	0	0	0	0	0	0	0	0	0	0	0	0	0	0	0	0	0	0	0
0	0	0	0	0	0	0	0	0	0	0	0	0	0	0	0	0	0	0	0	0	0	0	0	0	0	0	0	0	0	0
0	0	0	0	0	0	0	0	0	0	0	0	0	0	0	0	0	0	0	0	0	0	0	0	0	0	0	0	0	0	0
0	0	0	0	0	0	0	0	0	0	0	0	0	0	0	0	0	0	0	0	0	0	0	0	0	0	0	0	0	0	0
0	0	0	0	0	0	0	0	0	0	0	0	0	0	0	0	0	0	0	0	0	0	0	0	0	0	0	0	0	0	0
0	0	0	0	0	0	0	0	0	0	0	0	0	0	0	0	0	0	0	0	0	0	0	0	0	0	0	0	0	0	0
0	0	0	0	0	0	0	0	0	0	0	0	0	0	0	0	0	0	0	0	0	0	0	0	0	0	0	0	0	0	0
0	0	0	0	0	0	0	0	0	0	0	0	0	0	0	0	0	0	0	0	0	0	0	0	0	0	0	0	0	0	0
0	0	0	0	0	0	0	0	0	0	0	0	0	0	0	0	0	0	0	0	0	0	0	0	0	0	0	0	0	0	0
0	0	0	0	0	0	0	0	0	0	0	0	0	0	0	0	0	0	0	0	0	0	0	0	0	0	0	0	0	0	0
0	0	0	0	0	0	0	0	0	0	0	0	0	0	0	0	0	0	0	0	0	0	0	0	0	0	0	0	0	0	0
0	0	0	0	0	0	0	0	0	0	0	0	0	0	0	0	0	0	0	0	0	0	0	0	0	0	0	0	0	0	0
0	0	0	0	0	0	0	0	0	0	0	0	0	0	0	0	0	0	0	0	0	0	0	0	0	0	0	0	0	0	0
0	0	0	0	0	0	0	0	0	0	0	0	0	0	0	0	0	0	0	0	0	0	0	0	0	0	0	0	0	0	0
0	0	0	0	0	0	0	0	0	0	0	0	0	0	0	0	0	0	0	0	0	0	0	0	0	0	0	0	0	0	0
0	0	0	0	0	0	0	0	0	0	0	0	0	0	0	0	0	0	0	0	0	0	0	0	0	0	0	0	0	0	0
0	0	0	0	0	0	0	0	0	0	0	0	0	0	0	0	0	0	0	0	0	0	0	0	0	0	0	0	0	0	0
0	0	0	0	0	0	0	0	0	0	0	0	0	0	0	0	0	0	0	0	0	0	0	0	0	0	0	0	0	0	0
0	0	0	0	0	0	0	0	0	0	0	0	0	0	0	0	0	0	0	0	0	0	0	0	0	0	0	0	0	0	0
0	0	0	0	0	0	0	0	0	0	0	0	0	0	0	0	0	0	0	0	0	0	0	0	0	0	0	0	0	0	0
0	0	0	0	0	0	0	0	0	0	0	0	0	0	0	0	0	0	0	0	0	0	0	0	0	0	0	0	0	0	0
0	0	0	0	0	0	0	0	0	0	0	0	0	0	0	0	0	0	0	0	0	0	0	0	0	0	0	0	0	0	0
0	0	0	0	0	0	0	0	0	0	0	0	0	0	0	0	0	0	0	0	0	0	0	0	0	0	0	0	0	0	0
0	0	0	0	0	0	0	0	0	0	0	0	0	0	0	0	0	0	0	0	0	0	0	0	0	0	0	0	0	0	0
0	0	0	0	0	0	0	0	0	0	0	0	0	0	0	0	0	0	0	0	0	0	0	0	0	0	0	0	0	0	0
0	0	0	0	0	0	0	0	0	0	0	0	0	0	0	0	0	0	0	0	0	0	0	0	0	0	0	0	0	0	0
0	0	0	0	0	0	0	0	0	0	0	0	0	0	0	0	0	0	0	0	0	0	0	0	0	0	0	0	0	0	0
0	0	0	0	0	0	0	0	0	0	0	0	0	0	0	0	0	0	0	0	0	0	0	0	0	0	0	0	0	0	0
0	0	0	0	0	0	0	0	0	0	0	0	0	0	0	0	0	0	0	0	0	0	0	0	0	0	0	0	0	0	0
0	0	0	0	0	0	0	0	0	0	0	0	0	0	0	0	0	0	0	0	0	0	0	0	0	0	0	0	0	0	0
0	0	0	0	0	0	0	0	0	0	0	0	0	0	0	0	0	0	0	0	0	0	0	0	0	0	0	0	0	0	0
0	0	0	0	0	0	0	0	0	0	0	0	0	0	0	0	0	0	0	0	0	0	0	0	0	0	0	0	0	0	0
0	0	0	0	0	0	0	0	0	0	0	0	0	0	0	0	0	0	0	0	0	0	0	0	0	0	0	0	0	0	0
0	0	0	0	0	0	0	0	0	0	0	0	0	0	0	0	0	0	0	0	0	0	0	0	0	0	0	0	0	0	0
0	0	0	0	0	0	0	0	0	0	0	0	0	0	0	0	0	0	0	0	0	0	0	0	0	0	0	0	0	0	0
0	0	0	0	0	0	0	0	0	0	0	0	0	0	0	0	0	0	0	0	0	0	0	0	0	0	0	0	0	0	0
0	0	0	0	0	0	0	0	0	0	0	0	0	0	0	0	0	0	0	0	0	0	0	0	0	0	0	0	0	0	0
0	0	0	0	0	0	0	0	0	0	0	0	0	0	0	0	0	0	0	0	0	0	0	0	0	0	0	0	0	0	0
0	0	0	0	0	0	0	0	0	0	0	0	0	0	0	0	0	0	0	0	0	0	0	0	0	0	0	0	0	0	0
0	0	0	0	0	0	0	0	0	0	0	0	0	0	0	0	0	0	0	0	0	0	0	0	0	0	0	0	0	0	0
0	0	0	0	0	0	0	0	0	0	0	0	0	0	0	0	0	0	0	0	0	0	0	0	0	0	0	0	0	0	0
0	0	0	0	0	0	0	0	0	0	0	0	0	0	0	0	0	0	0	0	0	0	0	0	0	0	0	0	0	0	0
0	0	0	0	0	0	0	0	0	0	0	0	0	0	0	0	0	0	0	0	0	0	0	0	0	0	0	0	0	0	0
0	0	0	0	0	0	0	0	0	0	0	0	0	0	0	0	0	0	0	0	0	0	0	0	0	0	0	0	0	0	0
0	0	0	0	0	0	0	0	0	0	0	0	0	0	0	0	0	0	0	0	0	0	0	0	0	0	0	0	0	0	0
0	0	0	0	0	0	0	0	0	0	0	0	0	0	0	0	0	0	0	0	0	0	0	0	0	0	0	0	0	0	0
0	0	0	0	0	0	0	0	0	0	0	0	0	0	0	0	0	0	0	0	0	0	0	0	0	0	0	0	0	0	0
0	0	0	0	0	0	0	0	0	0	0	0	0	0	0	0	0	0	0	0	0	0	0	0	0	0	0	0	0	0	0
0	0	0	0	0	0	0	0	0	0	0	0	0	0	0	0	0	0	0	0	0	0	0	0	0	0	0	0	0	0	0
0	0	0	0	0	0	0	0	0	0	0	0	0	0	0	0	0	0	0	0	0	0	0	0	0	0	0	0	0	0	0
0	0	0	0	0	0	0	0	0	0	0	0	0	0	0	0	0	0	0	0	0	0	0	0	0	0	0	0	0	0	0
0	0	0	0	0	0	0	0	0	0	0	0	0	0	0	0	0	0	0	0	0	0	0	0	0	0	0	0	0	0	0
0	0	0	0	0	0	0	0	0	0	0	0	0	0	0	0	0	0	0	0	0	0	0	0	0	0	0	0	0	0	0
0	0	0	0	0	0	0	0	0	0	0	0	0	0	0	0	0	0	0	0	0	0	0	0	0	0	0	0	0	0	0
0	0	0	0	0	0	0	0	0	0	0	0	0	0	0	0	0	0	0	0	0	0	0	0	0	0	0	0	0	0	0
0	0	0	0	0	0	0	0	0	0	0	0	0	0	0	0	0	0	0	0	0	0	0	0	0	0	0	0	0	0	0
0	0	0	0	0	0	0	0	0	0	0	0	0	0	0	0	0	0	0	0	0	0	0	0	0	0	0	0	0	0	0
0	0	0	0	0	0	0	0	0	0	0	0	0	0	0	0	0	0	0	0	0	0	0	0	0	0	0	0	0	0	0
0	0	0	0	0	0	0	0	0	0	0	0	0	0	0	0	0	0	0	0	0	0	0	0	0	0	0	0	0	0	0
0	0	0	0	0	0	0	0	0	0	0	0	0	0	0	0	0	0	0	0	0	0	0	0	0	0	0	0	0	0	0
0	0	0	0	0	0	0	0	0	0	0	0	0	0	0	0	0	0	0	0	0	0	0	0	0	0	0	0	0	0	0
0	0	0	0	0	0	0	0	0	0	0	0	0	0	0	0	0	0	0	0	0	0	0	0	0	0	0	0	0	0	0
0	0	0	0	0	0	0	0	0	0	0	0	0	0	0	0	0	0	0	0	0	0	0	0	0	0	0	0	0	0	0
0	0	0	0	0	0	0	0	0	0	0	0	0	0	0	0	0	0	0	0	0	0	0	0	0	0	0	0	0	0	0
0	0	0	0	0	0	0	0	0	0	0	0	0	0	0	0	0	0	0	0	0	0	0	0	0	0	0	0	0	0	0
0	0	0	0	0	0	0	0	0	0	0	0	0	0	0	0	0	0	0	0	0	0	0	0	0	0	0	0	0	0	0
0	0	0	0	0	0	0	0	0	0	0	0	0	0	0	0	0	0	0	0	0	0	0	0	0	0	0	0	0	0	0
0	0	0	0	0	0	0	0	0	0	0	0	0	0	0	0	0	0	0	0	0	0	0	0	0	0	0	0	0	0	0
0	0	0	0	0	0	0	0	0	0	0	0	0	0	0	0	0	0	0	0	0	0	0	0	0	0	0	0	0	0	0
0	0	0	0	0	0	0	0	0	0	0	0	0	0	0	0	0	0	0	0	0	0	0	0	0	0	0	0	0	0	0
0	0	0	0	0	0	0	0	0	0	0	0	0	0	0	0	0	0	0	0	0	0	0	0	0	0	0	0	0	0	0
0	0	0	0	0	0	0	0	0	0	0	0	0	0	0	0	0	0	0	0	0	0	0	0	0	0	0	0	0	0	0
0	0	0	0	0	0	0	0	0	0	0	0	0	0	0	0	0	0	0	0	0	0	0	0	0	0	0	0	0	0	0
0	0	0	0	0	0	0	0	0	0	0	0	0	0	0	0	0	0	0	0	0	0	0	0	0	0	0	0	0	0	0
0	0	0	0	0	0	0	0	0	0	0	0	0	0	0	0	0	0	0	0	0	0	0	0	0	0	0	0	0	0	0
0	0	0	0	0	0	0	0	0	0	0	0	0	0	0	0	0	0	0	0	0	0	0	0	0	0	0	0	0	0	0
0	0	0	0	0	0	0	0	0	0	0	0	0	0	0	0	0	0	0	0	0	0	0	0	0	0	0	0	0	0	0
0	0	0	0	0	0	0	0	0	0	0	0	0	0	0	0	0	0	0	0	0	0	0	0	0	0	0	0	0	0	0
0	0	0	0	0	0	0	0	0	0	0	0	0	0	0	0	0	0	0	0	0	0	0	0	0	0	0	0	0	0	0
0	0	0	0	0	0	0	0	0	0	0	0	0	0	0	0	0	0	0	0	0	0	0	0	0	0	0	0	0	0	0
0	0	0	0	0	0	0	0	0	0	0	0	0	0	0	0	0	0	0	0	0	0	0	0	0	0	0	0	0	0	0
0	0	0	0	0	0	0	0	0	0	0	0	0	0	0	0	0	0	0	0	0	0	0	0	0	0	0	0	0	0	0
0	0	0	0	0	0	0	0	0	0	0	0	0	0	0	0	0	0	0	0	0	0	0	0	0	0	0	0	0	0	0
0	0	0	0	0	0	0	0	0	0	0	0	0	0	0	0	0	0	0	0	0	0	0	0	0	0	0	0	0	0	0
0	0	0	0	0	0	0	0	0	0	0	0	0	0	0	0	0	0	0	0	0	0	0	0	0	0	0	0	0	0	0
0	0	0	0	0	0	0	0	0	0	0	0	0	0	0	0	0	0	0	0	0	0	0	0	0	0	0	0	0	0	0
0	0	0	0	0	0	0	0	0	0	0	0	0	0	0	0	0	0	0	0	0	0	0	0	0	0	0	0	0	0	0
0	0	0	0	0	0	0	0	0	0	0	0	0	0	0	0	0	0	0	0	0	0	0	0	0	0	0	0	0	0	0
0	0	0	0	0	0	0	0	0	0	0	0	0	0	0	0	0	0	0	0	0	0	0	0	0	0	0	0	0	0	0
0	0	0	0	0	0	0	0	0	0	0	0	0	0	0	0	0	0	0	0	0	0	0	0	0	0	0	0	0	0	0
0	0	0	0	0	0	0	0	0	0	0	0	0	0	0	0	0	0	0	0	0	0	0	0	0	0	0	0	0	0	0
0	0	0	0	0	0	0	0	0	0	0	0	0	0	0	0	0	0	0	0	0	0	0	0	0	0	0	0	0	0	0
0	0	0	0	0	0	0	0	0	0	0	0	0	0	0	0	0	0	0	0	0	0	0	0	0	0	0	0	0	0	0
0	0	0	0	0	0	0	0	0	0	0	0	0	0	0	0	0	0	0	0	0	0	0	0	0	0	0	0	0	0	0
0	0	0	0	0	0	0	0	0	0	0	0	0	0	0	0	0	0	0	0	0	0	0	0	0	0	0	0	0	0	0
0	0	0	0	0	0	0	0	0	0	0	0	0	0	0	0	0	0	0	0	0	0	0	0	0	0	0	0	0	0	0
0	0	0	0	0	0	0	0	0	0	0	0	0	0	0	0	0	0	0	0	0	0	0	0	0	0	0	0	0	0	0
0	0	0	0	0	0	0	0	0	0	0	0	0	0	0	0	0	0	0	0	0	0	0	0	0	0	0	0	0	0	0
0	0	0	0	0	0	0	0	0	0	0	0	0	0	0	0	0	0	0	0	0	0	0	0	0	0	0	0	0	0	0
0	0	0	0	0	0	0	0	0	0	0	0	0	0	0	0	0	0	0	0	0	0	0	0	0	0	0	0	0	0	0
0	0	0	0	0	0	0	0	0	0	0	0	0	0	0	0	0	0	0	0	0	0	0	0	0	0	0	0	0	0	0
0	0	0	0	0	0	0	0	0	0	0	0	0	0	0	0	0	0	0	0	0	0	0	0	0	0	0	0	0	0	0
0	0	0	0	0	0	0	0	0	0	0	0	0	0	0	0	0	0	0	0	0	0	0	0	0	0	0	0	0	0	0
0	0	0	0	0	0	0	0	0	0	0	0	0	0	0	0	0	0	0	0	0	0	0	0	0	0	0	0	0	0	0
0	0	0	0	0	0	0	0	0	0	0	0	0	0	0	0	0	0	0	0	0	0	0	0	0	0	0	0	0	0	0
0	0	0	0	0	0	0	0	0	0	0	0	0	0	0	0	0	0	0	0	0	0	0	0	0	0	0	0	0	0	0
0	0	0	0	0	0	0	0	0	0	0	0	0	0	0	0	0	0	0	0	0	0	0	0	0	0	0	0	0	0	0
0	0	0	0	0	0	0	0	0	0	0	0	0	0	0	0	0	0	0	0	0	0	0	0	0	0	0	0	0	0	0
0	0	0	0	0	0	0	0	0	0	0	0	0	0	0	0	0	0	0	0	0	0	0	0	0	0	0	0	0	0	0
0	0	0	0	0	0	0	0	0	0	0	0	0	0	0	0	0	0	0	0	0	0	0	0	0	0	0	0	0	0	0
0	0	0	0	0	0	0	0	0	0	0	0	0	0	0	0	0	0	0	0	0	0	0	0	0	0	0	0	0	0	0
0	0	0	0	0	0	0	0	0	0	0	0	0	0	0	0	0	0	0	0	0	0	0	0	0	0	0	0	0	0	0
0	0	0	0	0	0	0	0	0	0	0	0	0	0	0	0	0	0	0	0	0	0	0	0	0	0	0	0	0	0	0
0	0	0	0	0	0	0	0	0	0	0	0	0	0	0	0	0	0	0	0	0	0	0	0	0	0	0	0	0	0	0
0	0	0	0	0	0	0	0	0	0	0	0	0	0	0	0	0	0	0	0	0	0	0	0	0	0	0	0	0	0	0
0	0	0	0	0	0	0	0	0	0	0	0	0	0	0	0	0	0	0	0	0	0	0	0	0	0	0	0	0	0	0
0	0	0	0	0	0	0	0	0	0	0	0	0	0	0	0	0	0	0	0	0	0	0	0	0	0	0	0	0	0	0
0	0	0	0	0	0	0	0	0	0	0	0	0	0	0	0	0	0	0	0	0	0	0	0	0	0	0	0	0	0	0
0	0	0	0	0	0	0	0	0	0	0	0	0	0	0	0	0	0	0	0	0	0	0	0	0	0	0	0	0	0	0
0	0	0	0	0	0	0	0	0	0	0	0	0	0	0	0	0	0	0	0	0	0	0	0	0	0	0	0	0	0	0
0	0	0	0	0	0	0	0	0	0	0	0	0	0	0	0	0	0	0	0	0	0	0	0	0	0	0	0	0	0	0
0	0	0	0	0	0	0	0	0	0	0	0	0	0	0	0	0	0	0	0	0	0	0	0	0	0	0	0	0	0	0
0	0	0	0	0	0	0	0	0	0	0	0	0	0	0	0	0	0	0	0	0	0	0	0	0	0	0	0	0	0	0
0	0	0	0	0	0	0	0	0	0	0	0	0	0	0	0	0	0	0	0	0	0	0	0	0	0	0	0	0	0	0
0	0	0	0	0	0	0	0	0	0	0	0	0	0	0	0	0	0	0	0	0	0	0	0	0	0	0	0	0	0	0
0	0	0	0	0	0	0	0	0	0	0	0	0	0	0	0	0	0	0	0	0	0	0	0	0	0	0	0	0	0	0
0	0	0	0	0	0	0	0	0	0	0	0	0	0	0	0	0	0	0	0	0	0	0	0	0	0	0	0	0	0	0
0	0	0	0	0	0	0	0	0	0	0	0	0	0	0	0	0	0	0	0	0	0	0	0	0	0	0	0	0	0	0
0	0	0	0	0	0	0	0	0	0	0	0	0	0	0	0	0	0	0	0	0	0	0	0	0	0	0	0	0	0	0
0	0	0	0	0	0	0	0	0	0	0	0	0	0	0	0	0	0	0	0	0	0	0	0	0	0	0	0	0	0	0
0	0	0	0	0	0	0	0	0	0	0	0	0	0	0	0	0	0	0	0	0	0	0	0	0	0	0	0	0	0	0
0	0	0	0	0	0	0	0	0	0	0	0	0	0	0	0	0	0	0	0	0	0	0	0	0	0	0	0	0	0	0
0	0	0	0	0	0	0	0	0	0	0	0	0	0	0	0	0	0	0	0	0	0	0	0	0	0	0	0	0	0	0
0	0	0	0	0	0	0	0	0	0	0	0	0	0	0	0	0	0	0	0	0	0	0	0	0	0	0	0	0	0	0
0	0	0	0	0	0	0	0	0	0	0	0	0	0	0	0	0	0	0	0	0	0	0	0	0	0	0	0	0	0	0
0	0	0	0	0	0	0	0	0	0	0	0	0	0	0	0	0	0	0	0	0	0	0	0	0	0	0	0	0	0	0
0	0	0	0	0	0	0	0	0	0	0	0	0	0	0	0	0	0	0	0	0	0	0	0	0	0	0	0	0	0	0
0	0	0	0	0	0	0	0	0	0	0	0	0	0	0	0	0	0	0	0	0	0	0	0	0	0	0	0	0	0	0
0	0	0	0	0	0	0	0	0	0	0	0	0	0	0	0	0	0	0	0	0	0	0	0	0	0	0	0	0	0	0
0	0	0	0	0	0	0	0	0	0	0	0	0	0	0	0	0	0	0	0	0	0	0	0	0	0	0	0	0	0	0
0	0	0	0	0	0	0	0	0	0	0	0	0	0	0	0	0	0	0	0	0	0	0	0	0	0	0	0	0	0	0
0	0	0	0	0	0	0	0	0	0	0	0	0	0	0	0	0	0	0	0	0	0	0	0	0	0	0	0	0	0	0
0	0	0	0	0	0	0	0	0	0	0	0	0	0	0	0	0	0	0	0	0	0	0	0	0	0	0	0	0	0	0
0	0	0	0	0	0	0	0	0	0	0	0	0	0	0	0	0	0	0	0	0	0	0	0	0	0	0	0	0	0	0
0	0	0	0	0	0	0	0	0	0	0	0	0	0	0	0	0	0	0	0	0	0	0	0	0	0	0	0	0	0	0
0	0	0	0	0	0	0	0	0	0	0	0	0	0	0	0	0	0	0	0	0	0	0	0	0	0	0	0	0	0	0
0	0	0	0	0	0	0	0	0	0	0	0	0	0	0	0	0	0	0	0	0	0	0	0	0	0	0	0	0	0	0
0	0	0	0	0	0	0	0	0	0	0	0	0	0	0	0	0	0	0	0	0	0	0	0	0	0	0	0	0	0	0
0	0	0	0	0	0	0	0	0	0	0	0	0	0	0	0	0	0	0	0	0	0	0	0	0	0	0	0	0	0	0
0	0	0	0	0	0	0	0	0	0	0	0	0	0	0	0	0	0	0	0	0	0	0	0	0	0	0	0	0	0	0
0	0	0	0	0	0	0	0	0	0	0	0	0	0	0	0	0	0	0	0	0	0	0	0	0	0	0	0	0	0	0
0	0	0	0	0	0	0	0	0	0	0	0	0	0	0	0	0	0	0	0	0	0	0	0	0	0	0	0	0	0	0
0	0	0	0	0	0	0	0	0	0	0	0	0	0	0	0	0	0	0	0	0	0	0	0	0	0	0	0	0	0	0
0	0	0	0	0	0	0	0	0	0	0	0	0	0	0	0	0	0	0	0	0	0	0	0	0	0	0	0	0	0	0
0	0	0	0	0	0	0	0	0	0	0	0	0	0	0	0	0	0	0	0	0	0	0	0	0	0	0	0	0	0	0
0	0	0	0	0	0	0	0	0	0	0	0	0	0	0	0	0	0	0	0	0	0	0	0	0	0	0	0	0	0	0
0	0	0	0	0	0	0	0	0	0	0	0	0	0	0	0	0	0	0	0	0	0	0	0	0	0	0	0	0	0	0
0	0	0	0	0	0	0	0	0	0	0	0	0	0	0	0	0	0	0	0	0	0	0	0	0	0	0	0	0	0	0
0	0	0	0	0	0	0	0	0	0	0	0	0	0	0	0	0	0	0	0	0	0	0	0	0	0	0	0	0	0	0
0	0	0	0	0	0	0	0	0	0	0	0	0	0	0	0	0	0	0	0	0	0	0	0	0	0	0	0	0	0	0
0	0	0	0	0	0	0	0	0	0	0	0	0	0	0	0	0	0	0	0	0	0	0	0	0	0	0	0	0	0	0
0	0	0	0	0	0	0	0	0	0	0	0	0	0	0	0	0	0	0	0	0	0	0	0	0	0	0	0	0	0	0
0	0	0	0	0	0	0	0	0	0	0	0	0	0	0	0	0	0	0	0	0	0	0	0	0	0	0	0	0	0	0
0	0	0	0	0	0	0	0	0	0	0	0	0	0	0	0	0	0	0	0	0	0	0	0	0	0	0	0	0	0	0
0	0	0	0	0	0	0	0	0	0	0	0	0	0	0	0	0	0	0	0	0	0	0	0	0	0	0	0	0	0	0
0	0	0	0	0	0	0	0	0	0	0	0	0	0	0	0	0	0	0	0	0	0	0	0	0	0	0	0	0	0	0
0	0	0	0	0	0	0	0	0	0	0	0	0	0	0	0	0	0	0	0	0	0	0	0	0	0	0	0	0	0	0
0	0	0	0	0	0	0	0	0	0	0	0	0	0	0	0	0	0	0	0	0	0	0	0	0	0	0	0	0	0	0
0	0	0	0	0	0	0	0	0	0	0	0	0	0	0	0	0	0	0	0	0	0	0	0	0	0	0	0	0	0	0
0	0	0	0	0	0	0	0	0	0	0	0	0	0	0	0	0	0	0	0	0	0	0	0	0	0	0	0	0	0	0
0	0	0	0	0	0	0	0	0	0	0	0	0	0	0	0	0	0	0	0	0	0	0	0	0	0	0	0	0	0	0
0	0	0	0	0	0	0	0	0	0	0	0	0	0	0	0	0	0	0	0	0	0	0	0	0	0	0	0	0	0	0
0	0	0	0	0	0	0	0	0	0	0	0	0	0	0	0	0	0	0	0	0	0	0	0	0	0	0	0	0	0	0
0	0	0	0	0	0	0	0	0	0	0	0	0	0	0	0	0	0	0	0	0	0	0	0	0	0	0	0	0	0	0
0	0	0	0	0	0	0	0	0	0	0	0	0	0	0	0	0	0	0	0	0	0	0	0	0	0	0	0	0	0	0
0	0	0	0	0	0	0	0	0	0	0	0	0	0	0	0	0	0	0	0	0	0	0	0	0	0	0	0	0	0	0
0	0	0	0	0	0	0	0	0	0	0	0	0	0	0	0	0	0	0	0	0	0	0	0	0	0	0	0	0	0	0
0	0	0	0	0	0	0	0	0	0	0	0	0	0	0	0	0	0	0	0	0	0	0	0	0	0	0	0	0	0	0
0	0	0	0	0	0	0	0	0	0	0	0	0	0	0	0	0	0	0	0	0	0	0	0	0	0	0	0	0	0	0
0	0	0	0	0	0	0	0	0	0	0	0	0	0	0	0	0	0	0	0	0	0	0	0	0	0	0	0	0	0	0
0	0	0	0	0	0	0	0	0	0	0	0	0	0	0	0	0	0	0	0	0	0	0	0	0	0	0	0	0	0	0
0	0	0	0	0	0	0	0	0	0	0	0	0	0	0	0	0	0	0	0	0	0	0	0	0	0	0	0	0	0	0
0	0	0	0	0	0	0	0	0	0	0	0	0	0	0	0	0	0	0	0	0	0	0	0	0	0	0	0	0	0	0
0	0	0	0	0	0	0	0	0	0	0	0	0	0	0	0	0	0	0	0	0	0	0	0	0	0	0	0	0	0	0
0	0	0	0	0	0	0	0	0	0	0	0	0	0	0	0	0	0	0	0	0	0	0	0	0	0	0	0	0	0	0
0	0	0	0	0	0	0	0	0	0	0	0	0	0	0	0	0	0	0	0	0	0	0	0	0	0	0	0	0	0	0
0	0	0	0	0	0	0	0	0	0	0	0	0	0	0	0	0	0	0	0	0	0	0	0	0	0	0	0	0	0	0
0	0	0	0	0	0	0	0	0	0	0	0	0	0	0	0	0	0	0	0	0	0	0	0	0	0	0	0	0	0	0
0	0	0	0	0	0	0	0	0	0	0	0	0	0	0	0	0	0	0	0	0	0	0	0	0	0	0	0	0	0	0
0	0	0	0	0	0	0	0	0	0	0	0	0	0	0	0	0	0	0	0	0	0	0	0	0	0	0	0	0	0	0
0	0	0	0	0	0	0	0	0	0	0	0	0	0	0	0	0	0	0	0	0	0	0	0	0	0	0	0	0	0	0
0	0	0	0	0	0	0	0	0	0	0	0	0	0	0	0	0	0	0	0	0	0	0	0	0	0	0	0	0	0	0
0	0	0	0	0	0	0	0	0	0	0	0	0	0	0	0	0	0	0	0	0	0	0	0	0	0	0	0	0	0	0
0	0	0	0	0	0	0	0	0	0	0	0	0	0	0	0	0	0	0	0	0	0	0	0	0	0	0	0	0	0	0
0	0	0	0	0	0	0	0	0	0	0	0	0	0	0	0	0	0	0	0	0	0	0	0	0	0	0	0	0	0	0
0	0	0	0	0	0	0	0	0	0	0	0	0	0	0	0	0	0	0	0	0	0	0	0	0	0	0	0	0	0	0
0	0	0	0	0	0	0	0	0	0	0	0	0	0	0	0	0	0	0	0	0	0	0	0	0	0	0	0	0	0	0
0	0	0	0	0	0	0	0	0	0	0	0	0	0	0	0	0	0	0	0	0	0	0	0	0	0	0	0	0	0	0
0	0	0	0	0	0	0	0	0	0	0	0	0	0	0	0	0	0	0	0	0	0	0	0	0	0	0	0	0	0	0
0	0	0	0	0	0	0	0	0	0	0	0	0	0	0	0	0	0	0	0	0	0	0	0	0	0	0	0	0	0	0
0	0	0	0	0	0	0	0	0	0	0	0	0	0	0	0	0	0	0	0	0	0	0	0	0	0	0	0	0	0	0
0	0	0	0	0	0	0	0	0	0	0	0	0	0	0	0	0	0	0	0	0	0	0	0	0	0	0	0	0	0	0
0	0	0	0	0	0	0	0	0	0	0	0	0	0	0	0	0	0	0	0	0	0	0	0	0	0	0	0	0	0	0
0	0	0	0	0	0	0	0	0	0	0	0	0	0	0	0	0	0	0	0	0	0	0	0	0	0	0	0	0	0	0
0	0	0	0	0	0	0	0	0	0	0	0	0	0	0	0	0	0	0	0	0	0	0	0	0	0	0	0	0	0	0
0	0	0	0	0	0	0	0	0	0	0	0	0	0	0	0	0	0	0	0	0	0	0	0	0	0	0	0	0	0	0
0	0	0	0	0	0	0	0	0	0	0	0	0	0	0	0	0	0	0	0	0	0	0	0	0	0	0	0	0	0	0
0	0	0	0	0	0	0	0	0	0	0	0	0	0	0	0	0	0	0	0	0	0	0	0	0	0	0	0	0	0	0
0	0	0	0	0	0	0	0	0	0	0	0	0	0	0	0	0	0	0	0	0	0	0	0	0	0	0	0	0	0	0
0	0	0	0	0	0	0	0	0	0	0	0	0	0	0	0	0	0	0	0	0	0	0	0	0	0	0	0	0	0	0
0	0	0	0	0	0	0	0	0	0	0	0	0	0	0	0	0	0	0	0	0	0	0	0	0	0	0	0	0	0	0
0	0	0	0	0	0	0	0	0	0	0	0	0	0	0	0	0	0	0	0	0	0	0	0	0	0	0	0	0	0	0
0	0	0	0	0	0	0	0	0	0	0	0	0	0	0	0	0	0	0	0	0	0	0	0	0	0	0	0	0	0	0
0	0	0	0	0	0	0	0	0	0	0	0	0	0	0	0	0	0	0	0	0	0	0	0	0	0	0	0	0	0	0
0	0	0	0	0	0	0	0	0	0	0	0	0	0	0	0	0	0	0	0	0	0	0	0	0	0	0	0	0	0	0
0	0	0	0	0	0	0	0	0	0	0	0	0	0	0	0	0	0	0	0	0	0	0	0	0	0	0	0	0	0	0
0	0	0	0	0	0	0	0	0	0	0	0	0	0	0	0	0	0	0	0	0	0	0	0	0	0	0	0	0	0	0
0	0	0	0	0	0	0	0	0	0	0	0	0	0	0	0	0	0	0	0	0	0	0	0	0	0	0	0	0	0	0
0	0	0	0	0	0	0	0	0	0	0	0	0	0	0	0	0	0	0	0	0	0	0	0	0	0	0	0	0	0	0
0	0	0	0	0	0	0	0	0	0	0	0	0	0	0	0	0	0	0	0	0	0	0	0	0	0	0	0	0	0	0
0	0	0	0	0	0	0	0	0	0	0	0	0	0	0	0	0	0	0	0	0	0	0	0	0	0	0	0	0	0	0
0	0	0	0	0	0	0	0	0	0	0	0	0	0	0	0	0	0	0	0	0	0	0	0	0	0	0	0	0	0	0
0	0	0	0	0	0	0	0	0	0	0	0	0	0	0	0	0	0	0	0	0	0	0	0	0	0	0	0	0	0	0
0	0	0	0	0	0	0	0	0	0	0	0	0	0	0	0	0	0	0	0	0	0	0	0	0	0	0	0	0	0	0
0	0	0	0	0	0	0	0	0	0	0	0	0	0	0	0	0	0	0	0	0	0	0	0	0	0	0	0	0	0	0
0	0	0	0	0	0	0	0	0	0	0	0	0	0	0	0	0	0	0	0	0	0	0	0	0	0	0	0	0	0	0
0	0	0	0	0	0	0	0	0	0	0	0	0	0	0	0	0	0	0	0	0	0	0	0	0	0	0	0	0	0	0
0	0	0	0	0	0	0	0	0	0	0	0	0	0	0	0	0	0	0	0	0	0	0	0	0	0	0	0	0	0	0
0	0	0	0	0	0	0	0	0	0	0	0	0	0	0	0	0	0	0	0	0	0	0	0	0	0	0	0	0	0	0
0	0	0	0	0	0	0	0	0	0	0	0	0	0	0	0	0	0	0	0	0	0	0	0	0	0	0	0	0	0	0
0	0	0	0	0	0	0	0	0	0	0	0	0	0	0	0	0	0	0	0	0	0	0	0	0	0	0	0	0	0	0
0	0	0	0	0	0	0	0	0	0	0	0	0	0	0	0	0	0	0	0	0	0	0	0	0	0	0	0	0	0	0
0	0	0	0	0	0	0	0	0	0	0	0	0	0	0	0	0	0	0	0	0	0	0	0	0	0	0	0	0	0	0
0	0	0	0	0	0	0	0	0	0	0	0	0	0	0	0	0	0	0	0	0	0	0	0	0	0	0	0	0	0	0
0	0	0	0	0	0	0	0	0	0	0	0	0	0	0	0	0	0	0	0	0	0	0	0	0	0	0	0	0	0	0
0	0	0	0	0	0	0	0	0	0	0	0	0	0	0	0	0	0	0	0	0	0	0	0	0	0	0	0	0	0	0
0	0	0	0	0	0	0	0	0	0	0	0	0	0	0	0	0	0	0	0	0	0	0	0	0	0	0	0	0	0	0
0	0	0	0	0	0	0	0	0	0	0	0	0	0	0	0	0	0	0	0	0	0	0	0	0	0	0	0	0	0	0
0	0	0	0	0	0	0	0	0	0	0	0	0	0	0	0	0	0	0	0	0	0	0	0	0	0	0	0	0	0	0
0	0	0	0	0	0	0	0	0	0	0	0	0	0	0	0	0	0	0	0	0	0	0	0	0	0	0	0	0	0	0
0	0	0	0	0	0	0	0	0	0	0	0	0	0	0	0	0	0	0	0	0	0	0	0	0	0	0	0	0	0	0
0	0	0	0	0	0	0	0	0	0	0	0	0	0	0	0	0	0	0	0	0	0	0	0	0	0	0	0	0	0	0
0	0	0	0	0	0	0	0	0	0	0	0	0	0	0	0	0	0	0	0	0	0	0	0	0	0	0	0	0	0	0
0	0	0	0	0	0	0	0	0	0	0	0	0	0	0	0	0	0	0	0	0	0	0	0	0	0	0	0	0	0	0
0	0	0	0	0	0	0	0	0	0	0	0	0	0	0	0	0	0	0	0	0	0	0	0	0	0	0	0	0	0	0
0	0	0	0	0	0	0	0	0	0	0	0	0	0	0	0	0	0	0	0	0	0	0	0	0	0	0	0	0	0	0
0	0	0	0	0	0	0	0	0	0	0	0	0	0	0	0	0	0	0	0	0	0	0	0	0	0	0	0	0	0	0
0	0	0	0	0	0	0	0	0	0	0	0	0	0	0	0	0	0	0	0	0	0	0	0	0	0	0	0	0	0	0
0	0	0	0	0	0	0	0	0	0	0	0	0	0	0	0	0	0	0	0	0	0	0	0	0	0	0	0	0	0	0
0	0	0	0	0	0	0	0	0	0	0	0	0	0	0	0	0	0	0	0	0	0	0	0	0	0	0	0	0	0	0
0	0	0	0	0	0	0	0	0	0	0	0	0	0	0	0	0	0	0	0	0	0	0	0	0	0	0	0	0	0	0
0	0	0	0	0	0	0	0	0	0	0	0	0	0	0	0	0	0	0	0	0	0	0	0	0	0	0	0	0	0	0
0	0	0	0	0	0	0	0	0	0	0	0	0	0	0	0	0	0	0	0	0	0	0	0	0	0	0	0	0	0	0
0	0	0	0	0	0	0	0	0	0	0	0	0	0	0	0	0	0	0	0	0	0	0	0	0	0	0	0	0	0	0
0	0	0	0	0	0	0	0	0	0	0	0	0	0	0	0	0	0	0	0	0	0	0	0	0	0	0	0	0	0	0
0	0	0	0	0	0	0	0	0	0	0	0	0	0	0	0	0	0	0	0	0	0	0	0	0	0	0	0	0	0	0
0	0	0	0	0	0	0	0	0	0	0	0	0	0	0	0	0	0	0	0	0	0	0	0	0	0	0	0	0	0	0
0	0	0	0	0	0	0	0	0	0	0	0	0	0	0	0	0	0	0	0	0	0	0	0	0	0	0	0	0	0	0
0	0	0	0	0	0	0	0	0	0	0	0	0	0	0	0	0	0	0	0	0	0	0	0	0	0	0	0	0	0	0
0	0	0	0	0	0	0	0	0	0	0	0	0	0	0	0	0	0	0	0	0	0	0	0	0	0	0	0	0	0	0
0	0	0	0	0	0	0	0	0	0	0	0	0	0	0	0	0	0	0	0	0	0	0	0	0	0	0	0	0	0	0
0	0	0	0	0	0	0	0	0	0	0	0	0	0	0	0	0	0	0	0	0	0	0	0	0	0	0	0	0	0	0
0	0	0	0	0	0	0	0	0	0	0	0	0	0	0	0	0	0	0	0	0	0	0	0	0	0	0	0	0	0	0
0	0	0	0	0	0	0	0	0	0	0	0	0	0	0	0	0	0	0	0	0	0	0	0	0	0	0	0	0	0	0
0	0	0	0	0	0	0	0	0	0	0	0	0	0	0	0	0	0	0	0	0	0	0	0	0	0	0	0	0	0	0
0	0	0	0	0	0	0	0	0	0	0	0	0	0	0	0	0	0	0	0	0	0	0	0	0	0	0	0	0	0	0
0	0	0	0	0	0	0	0	0	0	0	0	0	0	0	0	0	0	0	0	0	0	0	0	0	0	0	0	0	0	0
0	0	0	0	0	0	0	0	0	0	0	0	0	0	0	0	0	0	0	0	0	0	0	0	0	0	0	0	0	0	0
0	0	0	0	0	0	0	0	0	0	0	0	0	0	0	0	0	0	0	0	0	0	0	0	0	0	0	0	0	0	0
0	0	0	0	0	0	0	0	0	0	0	0	0	0	0	0	0	0	0	0	0	0	0	0	0	0	0	0	0	0	0
0	0	0	0	0	0	0	0	0	0	0	0	0	0	0	0	0	0	0	0	0	0	0	0	0	0	0	0	0	0	0
0	0	0	0	0	0	0	0	0	0	0	0	0	0	0	0	0	0	0	0	0	0	0	0	0	0	0	0	0	0	0
0	0	0	0	0	0	0	0	0	0	0	0	0	0	0	0	0	0	0	0	0	0	0	0	0	0	0	0	0	0	0
0	0	0	0	0	0	0	0	0	0	0	0	0	0	0	0	0	0	0	0	0	0	0	0	0	0	0	0	0	0	0
0	0	0	0	0	0	0	0	0	0	0	0	0	0	0	0	0	0	0	0	0	0	0	0	0	0	0	0	0	0	0
0	0	0	0	0	0	0	0	0	0	0	0	0	0	0	0	0	0	0	0	0	0	0	0	0	0	0	0	0	0	0
0	0	0	0	0	0	0	0	0	0	0	0	0	0	0	0	0	0	0	0	0	0	0	0	0	0	0	0	0	0	0
0	0	0	0	0	0	0	0	0	0	0	0	0	0	0	0	0	0	0	0	0	0	0	0	0	0	0	0	0	0	0
0	0	0	0	0	0	0	0	0	0	0	0	0	0	0	0	0	0	0	0	0	0	0	0	0	0	0	0	0	0	0
0	0	0	0	0	0	0	0	0	0	0	0	0	0	0	0	0	0	0	0	0	0	0	0	0	0	0	0	0	0	0
0	0	0	0	0	0	0	0	0	0	0	0	0	0	0	0	0	0	0	0	0	0	0	0	0	0	0	0	0	0	0
0	0	0	0	0	0	0	0	0	0	0	0	0	0	0	0	0	0	0	0	0	0	0	0	0	0	0	0	0	0	0
0	0	0	0	0	0	0	0	0	0	0	0	0	0	0	0	0	0	0	0	0	0	0	0	0	0	0	0	0	0	0
0	0	0	0	0	0	0	0	0	0	0	0	0	0	0	0	0	0	0	0	0	0	0	0	0	0	0	0	0	0	0
0	0	0	0	0	0	0	0	0	0	0	0	0	0	0	0	0	0	0	0	0	0	0	0	0	0	0	0	0	0	0
0	0	0	0	0	0	0	0	0	0	0	0	0	0	0	0	0	0	0	0	0	0	0	0	0	0	0	0	0	0	0
0	0	0	0	0	0	0	0	0	0	0	0	0	0	0	0	0	0	0	0	0	0	0	0	0	0	0	0	0	0	0
0	0	0	0	0	0	0	0	0	0	0	0	0	0	0	0	0	0	0	0	0	0	0	0	0	0	0	0	0	0	0
0	0	0	0	0	0	0	0	0	0	0	0	0	0	0	0	0	0	0	0	0	0	0	0	0	0	0	0	0	0	0
0	0	0	0	0	0	0	0	0	0	0	0	0	0	0	0	0	0	0	0	0	0	0	0	0	0	0	0	0	0	0
0	0	0	0	0	0	0	0	0	0	0	0	0	0	0	0	0	0	0	0	0	0	0	0	0	0	0	0	0	0	0
0	0	0	0	0	0	0	0	0	0	0	0	0	0	0	0	0	0	0	0	0	0	0	0	0	0	0	0	0	0	0
0	0	0	0	0	0	0	0	0	0	0	0	0	0	0	0	0	0	0	0	0	0	0	0	0	0	0	0	0	0	0
0	0	0	0	0	0	0	0	0	0	0	0	0	0	0	0	0	0	0	0	0	0	0	0	0	0	0	0	0	0	0
0	0	0	0	0	0	0	0	0	0	0	0	0	0	0	0	0	0	0	0	0	0	0	0	0	0	0	0	0	0	0
0	0	0	0	0	0	0	0	0	0	0	0	0	0	0	0	0	0	0	0	0	0	0	0	0	0	0	0	0	0	0
0	0	0	0	0	0	0	0	0	0	0	0	0	0	0	0	0	0	0	0	0	0	0	0	0	0	0	0	0	0	0
0	0	0	0	0	0	0	0	0	0	0	0	0	0	0	0	0	0	0	0	0	0	0	0	0	0	0	0	0	0	0
0	0	0	0	0	0	0	0	0	0	0	0	0	0	0	0	0	0	0	0	0	0	0	0	0	0	0	0	0	0	0
0	0	0	0	0	0	0	0	0	0	0	0	0	0	0	0	0	0	0	0	0	0	0	0	0	0	0	0	0	0	0
0	0	0	0	0	0	0	0	0	0	0	0	0	0	0	0	0	0	0	0	0	0	0	0	0	0	0	0	0	0	0
0	0	0	0	0	0	0	0	0	0	0	0	0	0	0	0	0	0	0	0	0	0	0	0	0	0	0	0	0	0	0
0	0	0	0	0	0	0	0	0	0	0	0	0	0	0	0	0	0	0	0	0	0	0	0	0	0	0	0	0	0	0
0	0	0	0	0	0	0	0	0	0	0	0	0	0	0	0	0	0	0	0	0	0	0	0	0	0	0	0	0	0	0
0	0	0	0	0	0	0	0	0	0	0	0	0	0	0	0	0	0	0	0	0	0	0	0	0	0	0	0	0	0	0
0	0	0	0	0	0	0	0	0	0	0	0	0	0	0	0	0	0	0	0	0	0	0	0	0	0	0	0	0	0	0
0	0	0	0	0	0	0	0	0	0	0	0	0	0	0	0	0	0	0	0	0	0	0	0	0	0	0	0	0	0	0
0	0	0	0	0	0	0	0	0	0	0	0	0	0	0	0	0	0	0	0	0	0	0	0	0	0	0	0	0	0	0
0	0	0	0	0	0	0	0	0	0	0	0	0	0	0	0	0	0	0	0	0	0	0	0	0	0	0	0	0	0	0
0	0	0	0	0	0	0	0	0	0	0	0	0	0	0	0	0	0	0	0	0	0	0	0	0	0	0	0	0	0	0
0	0	0	0	0	0	0	0	0	0	0	0	0	0	0	0	0	0	0	0	0	0	0	0	0	0	0	0	0	0	0
0	0	0	0	0	0	0	0	0	0	0	0	0	0	0	0	0	0	0	0	0	0	0	0	0	0	0	0	0	0	0
0	0	0	0	0	0	0	0	0	0	0	0	0	0	0	0	0	0	0	0	0	0	0	0	0	0	0	0	0	0	0
0	0	0	0	0	0	0	0	0	0	0	0	0	0	0	0	0	0	0	0	0	0	0	0	0	0	0	0	0	0	0
0	0	0	0	0	0	0	0	0	0	0	0	0	0	0	0	0	0	0	0	0	0	0	0	0	0	0	0	0	0	0
0	0	0	0	0	0	0	0	0	0	0	0	0	0	0	0	0	0	0	0	0	0	0	0	0	0	0	0	0	0	0
0	0	0	0	0	0	0	0	0	0	0	0	0	0	0	0	0	0	0	0	0	0	0	0	0	0	0	0	0	0	0
0	0	0	0	0	0	0	0	0	0	0	0	0	0	0	0	0	0	0	0	0	0	0	0	0	0	0	0	0	0	0
0	0	0	0	0	0	0	0	0	0	0	0	0	0	0	0	0	0	0	0	0	0	0	0	0	0	0	0	0	0	0
0	0	0	0	0	0	0	0	0	0	0	0	0	0	0	0	0	0	0	0	0	0	0	0	0	0	0	0	0	0	0
0	0	0	0	0	0	0	0	0	0	0	0	0	0	0	0	0	0	0	0	0	0	0	0	0	0	0	0	0	0	0
0	0	0	0	0	0	0	0	0	0	0	0	0	0	0	0	0	0	0	0	0	0	0	0	0	0	0	0	0	0	0
0	0	0	0	0	0	0	0	0	0	0	0	0	0	0	0	0	0	0	0	0	0	0	0	0	0	0	0	0	0	0
0	0	0	0	0	0	0	0	0	0	0	0	0	0	0	0	0	0	0	0	0	0	0	0	0	0	0	0	0	0	0
0	0	0	0	0	0	0	0	0	0	0	0	0	0	0	0	0	0	0	0	0	0	0	0	0	0	0	0	0	0	0
0	0	0	0	0	0	0	0	0	0	0	0	0	0	0	0	0	0	0	0	0	0	0	0	0	0	0	0	0	0	0
0	0	0	0	0	0	0	0	0	0	0	0	0	0	0	0	0	0	0	0	0	0	0	0	0	0	0	0	0	0	0
0	0	0	0	0	0	0	0	0	0	0	0	0	0	0	0	0	0	0	0	0	0	0	0	0	0	0	0	0	0	0
0	0	0	0	0	0	0	0	0	0	0	0	0	0	0	0	0	0	0	0	0	0	0	0	0	0	0	0	0	0	0
0	0	0	0	0	0	0	0	0	0	0	0	0	0	0	0	0	0	0	0	0	0	0	0	0	0	0	0	0	0	0
0	0	0	0	0	0	0	0	0	0	0	0	0	0	0	0	0	0	0	0	0	0	0	0	0	0	0	0	0	0	0
0	0	0	0	0	0	0	0	0	0	0	0	0	0	0	0	0	0	0	0	0	0	0	0	0	0	0	0	0	0	0
0	0	0	0	0	0	0	0	0	0	0	0	0	0	0	0	0	0	0	0	0	0	0	0	0	0	0	0	0	0	0
0	0	0	0	0	0	0	0	0	0	0	0	0	0	0	0	0	0	0	0	0	0	0	0	0	0	0	0	0	0	0
0	0	0	0	0	0	0	0	0	0	0	0	0	0	0	0	0	0	0	0	0	0	0	0	0	0	0	0	0	0	0
0	0	0	0	0	0	0	0	0	0	0	0	0	0	0	0	0	0	0	0	0	0	0	0	0	0	0	0	0	0	0
0	0	0	0	0	0	0	0	0	0	0	0	0	0	0	0	0	0	0	0	0	0	0	0	0	0	0	0	0	0	0
0	0	0	0	0	0	0	0	0	0	0	0	0	0	0	0	0	0	0	0	0	0	0	0	0	0	0	0	0	0	0
0	0	0	0	0	0	0	0	0	0	0	0	0	0	0	0	0	0	0	0	0	0	0	0	0	0	0	0	0	0	0
0	0	0	0	0	0	0	0	0	0	0	0	0	0	0	0	0	0	0	0	0	0	0	0	0	0	0	0	0	0	0
0	0	0	0	0	0	0	0	0	0	0	0	0	0	0	0	0	0	0	0	0	0	0	0	0	0	0	0	0	0	0
0	0	0	0	0	0	0	0	0	0	0	0	0	0	0	0	0	0	0	0	0	0	0	0	0	0	0	0	0	0	0
0	0	0	0	0	0	0	0	0	0	0	0	0	0	0	0	0	0	0	0	0	0	0	0	0	0	0	0	0	0	0
0	0	0	0	0	0	0	0	0	0	0	0	0	0	0	0	0	0	0	0	0	0	0	0	0	0	0	0	0	0	0
0	0	0	0	0	0	0	0	0	0	0	0	0	0	0	0	0	0	0	0	0	0	0	0	0	0	0	0	0	0	0
0	0	0	0	0	0	0	0	0	0	0	0	0	0	0	0	0	0	0	0	0	0	0	0	0	0	0	0	0	0	0
0	0	0	0	0	0	0	0	0	0	0	0	0	0	0	0	0	0	0	0	0	0	0	0	0	0	0	0	0	0	0
0	0	0	0	0	0	0	0	0	0	0	0	0	0	0	0	0	0	0	0	0	0	0	0	0	0	0	0	0	0	0
0	0	0	0	0	0	0	0	0	0	0	0	0	0	0	0	0	0	0	0	0	0	0	0	0	0	0	0	0	0	0
0	0	0	0	0	0	0	0	0	0	0	0	0	0	0	0	0	0	0	0	0	0	0	0	0	0	0	0	0	0	0
0	0	0	0	0	0	0	0	0	0	0	0	0	0	0	0	0	0	0	0	0	0	0	0	0	0	0	0	0	0	0
0	0	0	0	0	0	0	0	0	0	0	0	0	0	0	0	0	0	0	0	0	0	0	0	0	0	0	0	0	0	0
0	0	0	0	0	0	0	0	0	0	0	0	0	0	0	0	0	0	0	0	0	0	0	0	0	0	0	0	0	0	0
0	0	0	0	0	0	0	0	0	0	0	0	0	0	0	0	0	0	0	0	0	0	0	0	0	0	0	0	0	0	0
0	0	0	0	0	0	0	0	0	0	0	0	0	0	0	0	0	0	0	0	0	0	0	0	0	0	0	0	0	0	0
0	0	0	0	0	0	0	0	0	0	0	0	0	0	0	0	0	0	0	0	0	0	0	0	0	0	0	0	0	0	0
0	0	0	0	0	0	0	0	0	0	0	0	0	0	0	0	0	0	0	0	0	0	0	0	0	0	0	0	0	0	0
0	0	0	0	0	0	0	0	0	0	0	0	0	0	0	0	0	0	0	0	0	0	0	0	0	0	0	0	0	0	0
0	0	0	0	0	0	0	0	0	0	0	0	0	0	0	0	0	0	0	0	0	0	0	0	0	0	0	0	0	0	0
0	0	0	0	0	0	0	0	0	0	0	0	0	0	0	0	0	0	0	0	0	0	0	0	0	0	0	0	0	0	0
0	0	0	0	0	0	0	0	0	0	0	0	0	0	0	0	0	0	0	0	0	0	0	0	0	0	0	0	0	0	0
0	0	0	0	0	0	0	0	0	0	0	0	0	0	0	0	0	0	0	0	0	0	0	0	0	0	0	0	0	0	0
0	0	0	0	0	0	0	0	0	0	0	0	0	0	0	0	0	0	0	0	0	0	0	0	0	0	0	0	0	0	0
0	0	0	0	0	0	0	0	0	0	0	0	0	0	0	0	0	0	0	0	0	0	0	0	0	0	0	0	0	0	0
0	0	0	0	0	0	0	0	0	0	0	0	0	0	0	0	0	0	0	0	0	0	0	0	0	0	0	0	0	0	0
0	0	0	0	0	0	0	0	0	0	0	0	0	0	0	0	0	0	0	0	0	0	0	0	0	0	0	0	0	0	0
0	0	0	0	0	0	0	0	0	0	0	0	0	0	0	0	0	0	0	0	0	0	0	0	0	0	0	0	0	0	0
0	0	0	0	0	0	0	0	0	0	0	0	0	0	0	0	0	0	0	0	0	0	0	0	0	0	0	0	0	0	0
0	0	0	0	0	0	0	0	0	0	0	0	0	0	0	0	0	0	0	0	0	0	0	0	0	0	0	0	0	0	0
0	0	0	0	0	0	0	0	0	0	0	0	0	0	0	0	0	0	0	0	0	0	0	0	0	0	0	0	0	0	0
0	0	0	0	0	0	0	0	0	0	0	0	0	0	0	0	0	0	0	0	0	0	0	0	0	0	0	0	0	0	0
0	0	0	0	0	0	0	0	0	0	0	0	0	0	0	0	0	0	0	0	0	0	0	0	0	0	0	0	0	0	0
0	0	0	0	0	0	0	0	0	0	0	0	0	0	0	0	0	0	0	0	0	0	0	0	0	0	0	0	0	0	0
0	0	0	0	0	0	0	0	0	0	0	0	0	0	0	0	0	0	0	0	0	0	0	0	0	0	0	0	0	0	0
0	0	0	0	0	0	0	0	0	0	0	0	0	0	0	0	0	0	0	0	0	0	0	0	0	0	0	0	0	0	0
0	0	0	0	0	0	0	0	0	0	0	0	0	0	0	0	0	0	0	0	0	0	0	0	0	0	0	0	0	0	0
0	0	0	0	0	0	0	0	0	0	0	0	0	0	0	0	0	0	0	0	0	0	0	0	0	0	0	0	0	0	0
0	0	0	0	0	0	0	0	0	0	0	0	0	0	0	0	0	0	0	0	0	0	0	0	0	0	0	0	0	0	0
0	0	0	0	0	0	0	0	0	0	0	0	0	0	0	0	0	0	0	0	0	0	0	0	0	0	0	0	0	0	0
0	0	0	0	0	0	0	0	0	0	0	0	0	0	0	0	0	0	0	0	0	0	0	0	0	0	0	0	0	0	0
0	0	0	0	0	0	0	0	0	0	0	0	0	0	0	0	0	0	0	0	0	0	0	0	0	0	0	0	0	0	0
0	0	0	0	0	0	0	0	0	0	0	0	0	0	0	0	0	0	0	0	0	0	0	0	0	0	0	0	0	0	0
0	0	0	0	0	0	0	0	0	0	0	0	0	0	0	0	0	0	0	0	0	0	0	0	0	0	0	0	0	0	0
0	0	0	0	0	0	0	0	0	0	0	0	0	0	0	0	0	0	0	0	0	0	0	0	0	0	0	0	0	0	0
0	0	0	0	0	0	0	0	0	0	0	0	0	0	0	0	0	0	0	0	0	0	0	0	0	0	0	0	0	0	0
0	0	0	0	0	0	0	0	0	0	0	0	0	0	0	0	0	0	0	0	0	0	0	0	0	0	0	0	0	0	0
0	0	0	0	0	0	0	0	0	0	0	0	0	0	0	0	0	0	0	0	0	0	0	0	0	0	0	0	0	0	0
0	0	0	0	0	0	0	0	0	0	0	0	0	0	0	0	0	0	0	0	0	0	0	0	0	0	0	0	0	0	0
0	0	0	0	0	0	0	0	0	0	0	0	0	0	0	0	0	0	0	0	0	0	0	0	0	0	0	0	0	0	0
0	0	0	0	0	0	0	0	0	0	0	0	0	0	0	0	0	0	0	0	0	0	0	0	0	0	0	0	0	0	0
0	0	0	0	0	0	0	0	0	0	0	0	0	0	0	0	0	0	0	0	0	0	0	0	0	0	0	0	0	0	0
0	0	0	0	0	0	0	0	0	0	0	0	0	0	0	0	0	0	0	0	0	0	0	0	0	0	0	0	0	0	0
0	0	0	0	0	0	0	0	0	0	0	0	0	0	0	0	0	0	0	0	0	0	0	0	0	0	0	0	0	0	0
0	0	0	0	0	0	0	0	0	0	0	0	0	0	0	0	0	0	0	0	0	0	0	0	0	0	0	0	0	0	0
0	0	0	0	0	0	0	0	0	0	0	0	0	0	0	0	0	0	0	0	0	0	0	0	0	0	0	0	0	0	0
0	0	0	0	0	0	0	0	0	0	0	0	0	0	0	0	0	0	0	0	0	0	0	0	0	0	0	0	0	0	0
0	0	0	0	0	0	0	0	0	0	0	0	0	0	0	0	0	0	0	0	0	0	0	0	0	0	0	0	0	0	0
0	0	0	0	0	0	0	0	0	0	0	0	0	0	0	0	0	0	0	0	0	0	0	0	0	0	0	0	0	0	0
0	0	0	0	0	0	0	0	0	0	0	0	0	0	0	0	0	0	0	0	0	0	0	0	0	0	0	0	0	0	0
0	0	0	0	0	0	0	0	0	0	0	0	0	0	0	0	0	0	0	0	0	0	0	0	0	0	0	0	0	0	0
0	0	0	0	0	0	0	0	0	0	0	0	0	0	0	0	0	0	0	0	0	0	0	0	0	0	0	0	0	0	0
0	0	0	0	0	0	0	0	0	0	0	0	0	0	0	0	0	0	0	0	0	0	0	0	0	0	0	0	0	0	0
0	0	0	0	0	0	0	0	0	0	0	0	0	0	0	0	0	0	0	0	0	0	0	0	0	0	0	0	0	0	0
0	0	0	0	0	0	0	0	0	0	0	0	0	0	0	0	0	0	0	0	0	0	0	0	0	0	0	0	0	0	0
0	0	0	0	0	0	0	0	0	0	0	0	0	0	0	0	0	0	0	0	0	0	0	0	0	0	0	0	0	0	0
0	0	0	0	0	0	0	0	0	0	0	0	0	0	0	0	0	0	0	0	0	0	0	0	0	0	0	0	0	0	0
0	0	0	0	0	0	0	0	0	0	0	0	0	0	0	0	0	0	0	0	0	0	0	0	0	0	0	0	0	0	0
0	0	0	0	0	0	0	0	0	0	0	0	0	0	0	0	0	0	0	0	0	0	0	0	0	0	0	0	0	0	0
0	0	0	0	0	0	0	0	0	0	0	0	0	0	0	0	0	0	0	0	0	0	0	0	0	0	0	0	0	0	0
0	0	0	0	0	0	0	0	0	0	0	0	0	0	0	0	0	0	0	0	0	0	0	0	0	0	0	0	0	0	0
0	0	0	0	0	0	0	0	0	0	0	0	0	0	0	0	0	0	0	0	0	0	0	0	0	0	0	0	0	0	0
0	0	0	0	0	0	0	0	0	0	0	0	0	0	0	0	0	0	0	0	0	0	0	0	0	0	0	0	0	0	0
0	0	0	0	0	0	0	0	0	0	0	0	0	0	0	0	0	0	0	0	0	0	0	0	0	0	0	0	0	0	0
0	0	0	0	0	0	0	0	0	0	0	0	0	0	0	0	0	0	0	0	0	0	0	0	0	0	0	0	0	0	0
0	0	0	0	0	0	0	0	0	0	0	0	0	0	0	0	0	0	0	0	0	0	0	0	0	0	0	0	0	0	0
0	0	0	0	0	0	0	0	0	0	0	0	0	0	0	0	0	0	0	0	0	0	0	0	0	0	0	0	0	0	0
0	0	0	0	0	0	0	0	0	0	0	0	0	0	0	0	0	0	0	0	0	0	0	0	0	0	0	0	0	0	0
0	0	0	0	0	0	0	0	0	0	0	0	0	0	0	0	0	0	0	0	0	0	0	0	0	0	0	0	0	0	0
0	0	0	0	0	0	0	0	0	0	0	0	0	0	0	0	0	0	0	0	0	0	0	0	0	0	0	0	0	0	0
0	0	0	0	0	0	0	0	0	0	0	0	0	0	0	0	0	0	0	0	0	0	0	0	0	0	0	0	0	0	0
0	0	0	0	0	0	0	0	0	0	0	0	0	0	0	0	0	0	0	0	0	0	0	0	0	0	0	0	0	0	0
0	0	0	0	0	0	0	0	0	0	0	0	0	0	0	0	0	0	0	0	0	0	0	0	0	0	0	0	0	0	0
0	0	0	0	0	0	0	0	0	0	0	0	0	0	0	0	0	0	0	0	0	0	0	0	0	0	0	0	0	0	0
0	0	0	0	0	0	0	0	0	0	0	0	0	0	0	0	0	0	0	0	0	0	0	0	0	0	0	0	0	0	0
0	0	0	0	0	0	0	0	0	0	0	0	0	0	0	0	0	0	0	0	0	0	0	0	0	0	0	0	0	0	0
0	0	0	0	0	0	0	0	0	0	0	0	0	0	0	0	0	0	0	0	0	0	0	0	0	0	0	0	0	0	0
0	0	0	0	0	0	0	0	0	0	0	0	0	0	0	0	0	0	0	0	0	0	0	0	0	0	0	0	0	0	0
0	0	0	0	0	0	0	0	0	0	0	0	0	0	0	0	0	0	0	0	0	0	0	0	0	0	0	0	0	0	0
0	0	0	0	0	0	0	0	0	0	0	0	0	0	0	0	0	0	0	0	0	0	0	0	0	0	0	0	0	0	0
0	0	0	0	0	0	0	0	0	0	0	0	0	0	0	0	0	0	0	0	0	0	0	0	0	0	0	0	0	0	0
0	0	0	0	0	0	0	0	0	0	0	0	0	0	0	0	0	0	0	0	0	0	0	0	0	0	0	0	0	0	0
0	0	0	0	0	0	0	0	0	0	0	0	0	0	0	0	0	0	0	0	0	0	0	0	0	0	0	0	0	0	0
0	0	0	0	0	0	0	0	0	0	0	0	0	0	0	0	0	0	0	0	0	0	0	0	0	0	0	0	0	0	0
0	0	0	0	0	0	0	0	0	0	0	0	0	0	0	0	0	0	0	0	0	0	0	0	0	0	0	0	0	0	0
0	0	0	0	0	0	0	0	0	0	0	0	0	0	0	0	0	0	0	0	0	0	0	0	0	0	0	0	0	0	0
0	0	0	0	0	0	0	0	0	0	0	0	0	0	0	0	0	0	0	0	0	0	0	0	0	0	0	0	0	0	0
0	0	0	0	0	0	0	0	0	0	0	0	0	0	0	0	0	0	0	0	0	0	0	0	0	0	0	0	0	0	0
0	0	0	0	0	0	0	0	0	0	0	0	0	0	0	0	0	0	0	0	0	0	0	0	0	0	0	0	0	0	0
0	0	0	0	0	0	0	0	0	0	0	0	0	0	0	0	0	0	0	0	0	0	0	0	0	0	0	0	0	0	0
0	0	0	0	0	0	0	0	0	0	0	0	0	0	0	0	0	0	0	0	0	0	0	0	0	0	0	0	0	0	0
0	0	0	0	0	0	0	0	0	0	0	0	0	0	0	0	0	0	0	0	0	0	0	0	0	0	0	0	0	0	0
0	0	0	0	0	0	0	0	0	0	0	0	0	0	0	0	0	0	0	0	0	0	0	0	0	0	0	0	0	0	0
0	0	0	0	0	0	0	0	0	0	0	0	0	0	0	0	0	0	0	0	0	0	0	0	0	0	0	0	0	0	0
0	0	0	0	0	0	0	0	0	0	0	0	0	0	0	0	0	0	0	0	0	0	0	0	0	0	0	0	0	0	0
0	0	0	0	0	0	0	0	0	0	0	0	0	0	0	0	0	0	0	0	0	0	0	0	0	0	0	0	0	0	0
0	0	0	0	0	0	0	0	0	0	0	0	0	0	0	0	0	0	0	0	0	0	0	0	0	0	0	0	0	0	0
0	0	0	0	0	0	0	0	0	0	0	0	0	0	0	0	0	0	0	0	0	0	0	0	0	0	0	0	0	0	0
0	0	0	0	0	0	0	0	0	0	0	0	0	0	0	0	0	0	0	0	0	0	0	0	0	0	0	0	0	0	0
0	0	0	0	0	0	0	0	0	0	0	0	0	0	0	0	0	0	0	0	0	0	0	0	0	0	0	0	0	0	0
0	0	0	0	0	0	0	0	0	0	0	0	0	0	0	0	0	0	0	0	0	0	0	0	0	0	0	0	0	0	0
0	0	0	0	0	0	0	0	0	0	0	0	0	0	0	0	0	0	0	0	0	0	0	0	0	0	0	0	0	0	0
0	0	0	0	0	0	0	0	0	0	0	0	0	0	0	0	0	0	0	0	0	0	0	0	0	0	0	0	0	0	0
0	0	0	0	0	0	0	0	0	0	0	0	0	0	0	0	0	0	0	0	0	0	0	0	0	0	0	0	0	0	0
0	0	0	0	0	0	0	0	0	0	0	0	0	0	0	0	0	0	0	0	0	0	0	0	0	0	0	0	0	0	0
0	0	0	0	0	0	0	0	0	0	0	0	0	0	0	0	0	0	0	0	0	0	0	0	0	0	0	0	0	0	0
0	0	0	0	0	0	0	0	0	0	0	0	0	0	0	0	0	0	0	0	0	0	0	0	0	0	0	0	0	0	0
0	0	0	0	0	0	0	0	0	0	0	0	0	0	0	0	0	0	0	0	0	0	0	0	0	0	0	0	0	0	0
0	0	0	0	0	0	0	0	0	0	0	0	0	0	0	0	0	0	0	0	0	0	0	0	0	0	0	0	0	0	0
0	0	0	0	0	0	0	0	0	0	0	0	0	0	0	0	0	0	0	0	0	0	0	0	0	0	0	0	0	0	0
0	0	0	0	0	0	0	0	0	0	0	0	0	0	0	0	0	0	0	0	0	0	0	0	0	0	0	0	0	0	0
0	0	0	0	0	0	0	0	0	0	0	0	0	0	0	0	0	0	0	0	0	0	0	0	0	0	0	0	0	0	0
0	0	0	0	0	0	0	0	0	0	0	0	0	0	0	0	0	0	0	0	0	0	0	0	0	0	0	0	0	0	0
0	0	0	0	0	0	0	0	0	0	0	0	0	0	0	0	0	0	0	0	0	0	0	0	0	0	0	0	0	0	0
0	0	0	0	0	0	0	0	0	0	0	0	0	0	0	0	0	0	0	0	0	0	0	0	0	0	0	0	0	0	0
0	0	0	0	0	0	0	0	0	0	0	0	0	0	0	0	0	0	0	0	0	0	0	0	0	0	0	0	0	0	0
0	0	0	0	0	0	0	0	0	0	0	0	0	0	0	0	0	0	0	0	0	0	0	0	0	0	0	0	0	0	0
0	0	0	0	0	0	0	0	0	0	0	0	0	0	0	0	0	0	0	0	0	0	0	0	0	0	0	0	0	0	0
0	0	0	0	0	0	0	0	0	0	0	0	0	0	0	0	0	0	0	0	0	0	0	0	0	0	0	0	0	0	0
0	0	0	0	0	0	0	0	0	0	0	0	0	0	0	0	0	0	0	0	0	0	0	0	0	0	0	0	0	0	0
0	0	0	0	0	0	0	0	0	0	0	0	0	0	0	0	0	0	0	0	0	0	0	0	0	0	0	0	0	0	0
0	0	0	0	0	0	0	0	0	0	0	0	0	0	0	0	0	0	0	0	0	0	0	0	0	0	0	0	0	0	0
0	0	0	0	0	0	0	0	0	0	0	0	0	0	0	0	0	0	0	0	0	0	0	0	0	0	0	0	0	0	0
0	0	0	0	0	0	0	0	0	0	0	0	0	0	0	0	0	0	0	0	0	0	0	0	0	0	0	0	0	0	0
0	0	0	0	0	0	0	0	0	0	0	0	0	0	0	0	0	0	0	0	0	0	0	0	0	0	0	0	0	0	0
0	0	0	0	0	0	0	0	0	0	0	0	0	0	0	0	0	0	0	0	0	0	0	0	0	0	0	0	0	0	0
0	0	0	0	0	0	0	0	0	0	0	0	0	0	0	0	0	0	0	0	0	0	0	0	0	0	0	0	0	0	0
0	0	0	0	0	0	0	0	0	0	0	0	0	0	0	0	0	0	0	0	0	0	0	0	0	0	0	0	0	0	0
0	0	0	0	0	0	0	0	0	0	0	0	0	0	0	0	0	0	0	0	0	0	0	0	0	0	0	0	0	0	0
0	0	0	0	0	0	0	0	0	0	0	0	0	0	0	0	0	0	0	0	0	0	0	0	0	0	0	0	0	0	0
0	0	0	0	0	0	0	0	0	0	0	0	0	0	0	0	0	0	0	0	0	0	0	0	0	0	0	0	0	0	0
0	0	0	0	0	0	0	0	0	0	0	0	0	0	0	0	0	0	0	0	0	0	0	0	0	0	0	0	0	0	0
0	0	0	0	0	0	0	0	0	0	0	0	0	0	0	0	0	0	0	0	0	0	0	0	0	0	0	0	0	0	0
0	0	0	0	0	0	0	0	0	0	0	0	0	0	0	0	0	0	0	0	0	0	0	0	0	0	0	0	0	0	0
0	0	0	0	0	0	0	0	0	0	0	0	0	0	0	0	0	0	0	0	0	0	0	0	0	0	0	0	0	0	0
0	0	0	0	0	0	0	0	0	0	0	0	0	0	0	0	0	0	0	0	0	0	0	0	0	0	0	0	0	0	0
0	0	0	0	0	0	0	0	0	0	0	0	0	0	0	0	0	0	0	0	0	0	0	0	0	0	0	0	0	0	0
0	0	0	0	0	0	0	0	0	0	0	0	0	0	0	0	0	0	0	0	0	0	0	0	0	0	0	0	0	0	0
0	0	0	0	0	0	0	0	0	0	0	0	0	0	0	0	0	0	0	0	0	0	0	0	0	0	0	0	0	0	0
0	0	0	0	0	0	0	0	0	0	0	0	0	0	0	0	0	0	0	0	0	0	0	0	0	0	0	0	0	0	0
0	0	0	0	0	0	0	0	0	0	0	0	0	0	0	0	0	0	0	0	0	0	0	0	0	0	0	0	0	0	0
0	0	0	0	0	0	0	0	0	0	0	0	0	0	0	0	0	0	0	0	0	0	0	0	0	0	0	0	0	0	0
0	0	0	0	0	0	0	0	0	0	0	0	0	0	0	0	0	0	0	0	0	0	0	0	0	0	0	0	0	0	0
0	0	0	0	0	0	0	0	0	0	0	0	0	0	0	0	0	0	0	0	0	0	0	0	0	0	0	0	0	0	0
0	0	0	0	0	0	0	0	0	0	0	0	0	0	0	0	0	0	0	0	0	0	0	0	0	0	0	0	0	0	0
0	0	0	0	0	0	0	0	0	0	0	0	0	0	0	0	0	0	0	0	0	0	0	0	0	0	0	0	0	0	0
0	0	0	0	0	0	0	0	0	0	0	0	0	0	0	0	0	0	0	0	0	0	0	0	0	0	0	0	0	0	0
0	0	0	0	0	0	0	0	0	0	0	0	0	0	0	0	0	0	0	0	0	0	0	0	0	0	0	0	0	0	0
0	0	0	0	0	0	0	0	0	0	0	0	0	0	0	0	0	0	0	0	0	0	0	0	0	0	0	0	0	0	0
0	0	0	0	0	0	0	0	0	0	0	0	0	0	0	0	0	0	0	0	0	0	0	0	0	0	0	0	0	0	0
0	0	0	0	0	0	0	0	0	0	0	0	0	0	0	0	0	0	0	0	0	0	0	0	0	0	0	0	0	0	0
0	0	0	0	0	0	0	0	0	0	0	0	0	0	0	0	0	0	0	0	0	0	0	0	0	0	0	0	0	0	0
0	0	0	0	0	0	0	0	0	0	0	0	0	0	0	0	0	0	0	0	0	0	0	0	0	0	0	0	0	0	0
0	0	0	0	0	0	0	0	0	0	0	0	0	0	0	0	0	0	0	0	0	0	0	0	0	0	0	0	0	0	0
0	0	0	0	0	0	0	0	0	0	0	0	0	0	0	0	0	0	0	0	0	0	0	0	0	0	0	0	0	0	0
0	0	0	0	0	0	0	0	0	0	0	0	0	0	0	0	0	0	0	0	0	0	0	0	0	0	0	0	0	0	0
0	0	0	0	0	0	0	0	0	0	0	0	0	0	0	0	0	0	0	0	0	0	0	0	0	0	0	0	0	0	0
0	0	0	0	0	0	0	0	0	0	0	0	0	0	0	0	0	0	0	0	0	0	0	0	0	0	0	0	0	0	0
0	0	0	0	0	0	0	0	0	0	0	0	0	0	0	0	0	0	0	0	0	0	0	0	0	0	0	0	0	0	0
0	0	0	0	0	0	0	0	0	0	0	0	0	0	0	0	0	0	0	0	0	0	0	0	0	0	0	0	0	0	0
0	0	0	0	0	0	0	0	0	0	0	0	0	0	0	0	0	0	0	0	0	0	0	0	0	0	0	0	0	0	0
0	0	0	0	0	0	0	0	0	0	0	0	0	0	0	0	0	0	0	0	0	0	0	0	0	0	0	0	0	0	0
0	0	0	0	0	0	0	0	0	0	0	0	0	0	0	0	0	0	0	0	0	0	0	0	0	0	0	0	0	0	0
0	0	0	0	0	0	0	0	0	0	0	0	0	0	0	0	0	0	0	0	0	0	0	0	0	0	0	0	0	0	0
0	0	0	0	0	0	0	0	0	0	0	0	0	0	0	0	0	0	0	0	0	0	0	0	0	0	0	0	0	0	0
0	0	0	0	0	0	0	0	0	0	0	0	0	0	0	0	0	0	0	0	0	0	0	0	0	0	0	0	0	0	0
0	0	0	0	0	0	0	0	0	0	0	0	0	0	0	0	0	0	0	0	0	0	0	0	0	0	0	0	0	0	0
0	0	0	0	0	0	0	0	0	0	0	0	0	0	0	0	0	0	0	0	0	0	0	0	0	0	0	0	0	0	0
0	0	0	0	0	0	0	0	0	0	0	0	0	0	0	0	0	0	0	0	0	0	0	0	0	0	0	0	0	0	0
0	0	0	0	0	0	0	0	0	0	0	0	0	0	0	0	0	0	0	0	0	0	0	0	0	0	0	0	0	0	0
0	0	0	0	0	0	0	0	0	0	0	0	0	0	0	0	0	0	0	0	0	0	0	0	0	0	0	0	0	0	0
0	0	0	0	0	0	0	0	0	0	0	0	0	0	0	0	0	0	0	0	0	0	0	0	0	0	0	0	0	0	0
0	0	0	0	0	0	0	0	0	0	0	0	0	0	0	0	0	0	0	0	0	0	0	0	0	0	0	0	0	0	0
0	0	0	0	0	0	0	0	0	0	0	0	0	0	0	0	0	0	0	0	0	0	0	0	0	0	0	0	0	0	0
0	0	0	0	0	0	0	0	0	0	0	0	0	0	0	0	0	0	0	0	0	0	0	0	0	0	0	0	0	0	0
0	0	0	0	0	0	0	0	0	0	0	0	0	0	0	0	0	0	0	0	0	0	0	0	0	0	0	0	0	0	0
0	0	0	0	0	0	0	0	0	0	0	0	0	0	0	0	0	0	0	0	0	0	0	0	0	0	0	0	0	0	0
0	0	0	0	0	0	0	0	0	0	0	0	0	0	0	0	0	0	0	0	0	0	0	0	0	0	0	0	0	0	0
0	0	0	0	0	0	0	0	0	0	0	0	0	0	0	0	0	0	0	0	0	0	0	0	0	0	0	0	0	0	0
0	0	0	0	0	0	0	0	0	0	0	0	0	0	0	0	0	0	0	0	0	0	0	0	0	0	0	0	0	0	0
0	0	0	0	0	0	0	0	0	0	0	0	0	0	0	0	0	0	0	0	0	0	0	0	0	0	0	0	0	0	0
0	0	0	0	0	0	0	0	0	0	0	0	0	0	0	0	0	0	0	0	0	0	0	0	0	0	0	0	0	0	0
0	0	0	0	0	0	0	0	0	0	0	0	0	0	0	0	0	0	0	0	0	0	0	0	0	0	0	0	0	0	0
0	0	0	0	0	0	0	0	0	0	0	0	0	0	0	0	0	0	0	0	0	0	0	0	0	0	0	0	0	0	0
0	0	0	0	0	0	0	0	0	0	0	0	0	0	0	0	0	0	0	0	0	0	0	0	0	0	0	0	0	0	0
0	0	0	0	0	0	0	0	0	0	0	0	0	0	0	0	0	0	0	0	0	0	0	0	0	0	0	0	0	0	0
0	0	0	0	0	0	0	0	0	0	0	0	0	0	0	0	0	0	0	0	0	0	0	0	0	0	0	0	0	0	0
0	0	0	0	0	0	0	0	0	0	0	0	0	0	0	0	0	0	0	0	0	0	0	0	0	0	0	0	0	0	0
0	0	0	0	0	0	0	0	0	0	0	0	0	0	0	0	0	0	0	0	0	0	0	0	0	0	0	0	0	0	0
0	0	0	0	0	0	0	0	0	0	0	0	0	0	0	0	0	0	0	0	0	0	0	0	0	0	0	0	0	0	0
0	0	0	0	0	0	0	0	0	0	0	0	0	0	0	0	0	0	0	0	0	0	0	0	0	0	0	0	0	0	0
0	0	0	0	0	0	0	0	0	0	0	0	0	0	0	0	0	0	0	0	0	0	0	0	0	0	0	0	0	0	0
0	0	0	0	0	0	0	0	0	0	0	0	0	0	0	0	0	0	0	0	0	0	0	0	0	0	0	0	0	0	0
0	0	0	0	0	0	0	0	0	0	0	0	0	0	0	0	0	0	0	0	0	0	0	0	0	0	0	0	0	0	0
0	0	0	0	0	0	0	0	0	0	0	0	0	0	0	0	0	0	0	0	0	0	0	0	0	0	0	0	0	0	0
0	0	0	0	0	0	0	0	0	0	0	0	0	0	0	0	0	0	0	0	0	0	0	0	0	0	0	0	0	0	0
0	0	0	0	0	0	0	0	0	0	0	0	0	0	0	0	0	0	0	0	0	0	0	0	0	0	0	0	0	0	0
0	0	0	0	0	0	0	0	0	0	0	0	0	0	0	0	0	0	0	0	0	0	0	0	0	0	0	0	0	0	0
0	0	0	0	0	0	0	0	0	0	0	0	0	0	0	0	0	0	0	0	0	0	0	0	0	0	0	0	0	0	0
0	0	0	0	0	0	0	0	0	0	0	0	0	0	0	0	0	0	0	0	0	0	0	0	0	0	0	0	0	0	0
0	0	0	0	0	0	0	0	0	0	0	0	0	0	0	0	0	0	0	0	0	0	0	0	0	0	0	0	0	0	0
0	0	0	0	0	0	0	0	0	0	0	0	0	0	0	0	0	0	0	0	0	0	0	0	0	0	0	0	0	0	0
0	0	0	0	0	0	0	0	0	0	0	0	0	0	0	0	0	0	0	0	0	0	0	0	0	0	0	0	0	0	0
0	0	0	0	0	0	0	0	0	0	0	0	0	0	0	0	0	0	0	0	0	0	0	0	0	0	0	0	0	0	0
0	0	0	0	0	0	0	0	0	0	0	0	0	0	0	0	0	0	0	0	0	0	0	0	0	0	0	0	0	0	0
0	0	0	0	0	0	0	0	0	0	0	0	0	0	0	0	0	0	0	0	0	0	0	0	0	0	0	0	0	0	0
0	0	0	0	0	0	0	0	0	0	0	0	0	0	0	0	0	0	0	0	0	0	0	0	0	0	0	0	0	0	0
0	0	0	0	0	0	0	0	0	0	0	0	0	0	0	0	0	0	0	0	0	0	0	0	0	0	0	0	0	0	0
0	0	0	0	0	0	0	0	0	0	0	0	0	0	0	0	0	0	0	0	0	0	0	0	0	0	0	0	0	0	0
0	0	0	0	0	0	0	0	0	0	0	0	0	0	0	0	0	0	0	0	0	0	0	0	0	0	0	0	0	0	0
0	0	0	0	0	0	0	0	0	0	0	0	0	0	0	0	0	0	0	0	0	0	0	0	0	0	0	0	0	0	0
0	0	0	0	0	0	0	0	0	0	0	0	0	0	0	0	0	0	0	0	0	0	0	0	0	0	0	0	0	0	0
0	0	0	0	0	0	0	0	0	0	0	0	0	0	0	0	0	0	0	0	0	0	0	0	0	0	0	0	0	0	0
0	0	0	0	0	0	0	0	0	0	0	0	0	0	0	0	0	0	0	0	0	0	0	0	0	0	0	0	0	0	0
0	0	0	0	0	0	0	0	0	0	0	0	0	0	0	0	0	0	0	0	0	0	0	0	0	0	0	0	0	0	0
0	0	0	0	0	0	0	0	0	0	0	0	0	0	0	0	0	0	0	0	0	0	0	0	0	0	0	0	0	0	0
0	0	0	0	0	0	0	0	0	0	0	0	0	0	0	0	0	0	0	0	0	0	0	0	0	0	0	0	0	0	0
0	0	0	0	0	0	0	0	0	0	0	0	0	0	0	0	0	0	0	0	0	0	0	0	0	0	0	0	0	0	0
0	0	0	0	0	0	0	0	0	0	0	0	0	0	0	0	0	0	0	0	0	0	0	0	0	0	0	0	0	0	0
0	0	0	0	0	0	0	0	0	0	0	0	0	0	0	0	0	0	0	0	0	0	0	0	0	0	0	0	0	0	0
0	0	0	0	0	0	0	0	0	0	0	0	0	0	0	0	0	0	0	0	0	0	0	0	0	0	0	0	0	0	0
0	0	0	0	0	0	0	0	0	0	0	0	0	0	0	0	0	0	0	0	0	0	0	0	0	0	0	0	0	0	0
0	0	0	0	0	0	0	0	0	0	0	0	0	0	0	0	0	0	0	0	0	0	0	0	0	0	0	0	0	0	0
0	0	0	0	0	0	0	0	0	0	0	0	0	0	0	0	0	0	0	0	0	0	0	0	0	0	0	0	0	0	0
0	0	0	0	0	0	0	0	0	0	0	0	0	0	0	0	0	0	0	0	0	0	0	0	0	0	0	0	0	0	0
0	0	0	0	0	0	0	0	0	0	0	0	0	0	0	0	0	0	0	0	0	0	0	0	0	0	0	0	0	0	0
0	0	0	0	0	0	0	0	0	0	0	0	0	0	0	0	0	0	0	0	0	0	0	0	0	0	0	0	0	0	0
0	0	0	0	0	0	0	0	0	0	0	0	0	0	0	0	0	0	0	0	0	0	0	0	0	0	0	0	0	0	0
0	0	0	0	0	0	0	0	0	0	0	0	0	0	0	0	0	0	0	0	0	0	0	0	0	0	0	0	0	0	0
0	0	0	0	0	0	0	0	0	0	0	0	0	0	0	0	0	0	0	0	0	0	0	0	0	0	0	0	0	0	0
0	0	0	0	0	0	0	0	0	0	0	0	0	0	0	0	0	0	0	0	0	0	0	0	0	0	0	0	0	0	0
0	0	0	0	0	0	0	0	0	0	0	0	0	0	0	0	0	0	0	0	0	0	0	0	0	0	0	0	0	0	0
0	0	0	0	0	0	0	0	0	0	0	0	0	0	0	0	0	0	0	0	0	0	0	0	0	0	0	0	0	0	0
0	0	0	0	0	0	0	0	0	0	0	0	0	0	0	0	0	0	0	0	0	0	0	0	0	0	0	0	0	0	0
0	0	0	0	0	0	0	0	0	0	0	0	0	0	0	0	0	0	0	0	0	0	0	0	0	0	0	0	0	0	0
0	0	0	0	0	0	0	0	0	0	0	0	0	0	0	0	0	0	0	0	0	0	0	0	0	0	0	0	0	0	0
0	0	0	0	0	0	0	0	0	0	0	0	0	0	0	0	0	0	0	0	0	0	0	0	0	0	0	0	0	0	0
0	0	0	0	0	0	0	0	0	0	0	0	0	0	0	0	0	0	0	0	0	0	0	0	0	0	0	0	0	0	0
0	0	0	0	0	0	0	0	0	0	0	0	0	0	0	0	0	0	0	0	0	0	0	0	0	0	0	0	0	0	0
0	0	0	0	0	0	0	0	0	0	0	0	0	0	0	0	0	0	0	0	0	0	0	0	0	0	0	0	0	0	0
0	0	0	0	0	0	0	0	0	0	0	0	0	0	0	0	0	0	0	0	0	0	0	0	0	0	0	0	0	0	0
0	0	0	0	0	0	0	0	0	0	0	0	0	0	0	0	0	0	0	0	0	0	0	0	0	0	0	0	0	0	0
0	0	0	0	0	0	0	0	0	0	0	0	0	0	0	0	0	0	0	0	0	0	0	0	0	0	0	0	0	0	0
0	0	0	0	0	0	0	0	0	0	0	0	0	0	0	0	0	0	0	0	0	0	0	0	0	0	0	0	0	0	0
0	0	0	0	0	0	0	0	0	0	0	0	0	0	0	0	0	0	0	0	0	0	0	0	0	0	0	0	0	0	0
0	0	0	0	0	0	0	0	0	0	0	0	0	0	0	0	0	0	0	0	0	0	0	0	0	0	0	0	0	0	0
0	0	0	0	0	0	0	0	0	0	0	0	0	0	0	0	0	0	0	0	0	0	0	0	0	0	0	0	0	0	0
0	0	0	0	0	0	0	0	0	0	0	0	0	0	0	0	0	0	0	0	0	0	0	0	0	0	0	0	0	0	0
0	0	0	0	0	0	0	0	0	0	0	0	0	0	0	0	0	0	0	0	0	0	0	0	0	0	0	0	0	0	0
0	0	0	0	0	0	0	0	0	0	0	0	0	0	0	0	0	0	0	0	0	0	0	0	0	0	0	0	0	0	0
0	0	0	0	0	0	0	0	0	0	0	0	0	0	0	0	0	0	0	0	0	0	0	0	0	0	0	0	0	0	0
0	0	0	0	0	0	0	0	0	0	0	0	0	0	0	0	0	0	0	0	0	0	0	0	0	0	0	0	0	0	0
0	0	0	0	0	0	0	0	0	0	0	0	0	0	0	0	0	0	0	0	0	0	0	0	0	0	0	0	0	0	0
0	0	0	0	0	0	0	0	0	0	0	0	0	0	0	0	0	0	0	0	0	0	0	0	0	0	0	0	0	0	0
0	0	0	0	0	0	0	0	0	0	0	0	0	0	0	0	0	0	0	0	0	0	0	0	0	0	0	0	0	0	0
0	0	0	0	0	0	0	0	0	0	0	0	0	0	0	0	0	0	0	0	0	0	0	0	0	0	0	0	0	0	0
0	0	0	0	0	0	0	0	0	0	0	0	0	0	0	0	0	0	0	0	0	0	0	0	0	0	0	0	0	0	0
0	0	0	0	0	0	0	0	0	0	0	0	0	0	0	0	0	0	0	0	0	0	0	0	0	0	0	0	0	0	0
0	0	0	0	0	0	0	0	0	0	0	0	0	0	0	0	0	0	0	0	0	0	0	0	0	0	0	0	0	0	0
0	0	0	0	0	0	0	0	0	0	0	0	0	0	0	0	0	0	0	0	0	0	0	0	0	0	0	0	0	0	0
0	0	0	0	0	0	0	0	0	0	0	0	0	0	0	0	0	0	0	0	0	0	0	0	0	0	0	0	0	0	0
0	0	0	0	0	0	0	0	0	0	0	0	0	0	0	0	0	0	0	0	0	0	0	0	0	0	0	0	0	0	0
0	0	0	0	0	0	0	0	0	0	0	0	0	0	0	0	0	0	0	0	0	0	0	0	0	0	0	0	0	0	0
0	0	0	0	0	0	0	0	0	0	0	0	0	0	0	0	0	0	0	0	0	0	0	0	0	0	0	0	0	0	0
0	0	0	0	0	0	0	0	0	0	0	0	0	0	0	0	0	0	0	0	0	0	0	0	0	0	0	0	0	0	0
0	0	0	0	0	0	0	0	0	0	0	0	0	0	0	0	0	0	0	0	0	0	0	0	0	0	0	0	0	0	0
0	0	0	0	0	0	0	0	0	0	0	0	0	0	0	0	0	0	0	0	0	0	0	0	0	0	0	0	0	0	0
0	0	0	0	0	0	0	0	0	0	0	0	0	0	0	0	0	0	0	0	0	0	0	0	0	0	0	0	0	0	0
0	0	0	0	0	0	0	0	0	0	0	0	0	0	0	0	0	0	0	0	0	0	0	0	0	0	0	0	0	0	0
0	0	0	0	0	0	0	0	0	0	0	0	0	0	0	0	0	0	0	0	0	0	0	0	0	0	0	0	0	0	0
0	0	0	0	0	0	0	0	0	0	0	0	0	0	0	0	0	0	0	0	0	0	0	0	0	0	0	0	0	0	0
0	0	0	0	0	0	0	0	0	0	0	0	0	0	0	0	0	0	0	0	0	0	0	0	0	0	0	0	0	0	0
0	0	0	0	0	0	0	0	0	0	0	0	0	0	0	0	0	0	0	0	0	0	0	0	0	0	0	0	0	0	0
0	0	0	0	0	0	0	0	0	0	0	0	0	0	0	0	0	0	0	0	0	0	0	0	0	0	0	0	0	0	0
0	0	0	0	0	0	0	0	0	0	0	0	0	0	0	0	0	0	0	0	0	0	0	0	0	0	0	0	0	0	0
0	0	0	0	0	0	0	0	0	0	0	0	0	0	0	0	0	0	0	0	0	0	0	0	0	0	0	0	0	0	0
0	0	0	0	0	0	0	0	0	0	0	0	0	0	0	0	0	0	0	0	0	0	0	0	0	0	0	0	0	0	0
0	0	0	0	0	0	0	0	0	0	0	0	0	0	0	0	0	0	0	0	0	0	0	0	0	0	0	0	0	0	0
0	0	0	0	0	0	0	0	0	0	0	0	0	0	0	0	0	0	0	0	0	0	0	0	0	0	0	0	0	0	0
0	0	0	0	0	0	0	0	0	0	0	0	0	0	0	0	0	0	0	0	0	0	0	0	0	0	0	0	0	0	0
0	0	0	0	0	0	0	0	0	0	0	0	0	0	0	0	0	0	0	0	0	0	0	0	0	0	0	0	0	0	0
0	0	0	0	0	0	0	0	0	0	0	0	0	0	0	0	0	0	0	0	0	0	0	0	0	0	0	0	0	0	0
0	0	0	0	0	0	0	0	0	0	0	0	0	0	0	0	0	0	0	0	0	0	0	0	0	0	0	0	0	0	0
0	0	0	0	0	0	0	0	0	0	0	0	0	0	0	0	0	0	0	0	0	0	0	0	0	0	0	0	0	0	0
0	0	0	0	0	0	0	0	0	0	0	0	0	0	0	0	0	0	0	0	0	0	0	0	0	0	0	0	0	0	0
0	0	0	0	0	0	0	0	0	0	0	0	0	0	0	0	0	0	0	0	0	0	0	0	0	0	0	0	0	0	0
0	0	0	0	0	0	0	0	0	0	0	0	0	0	0	0	0	0	0	0	0	0	0	0	0	0	0	0	0	0	0
0	0	0	0	0	0	0	0	0	0	0	0	0	0	0	0	0	0	0	0	0	0	0	0	0	0	0	0	0	0	0
0	0	0	0	0	0	0	0	0	0	0	0	0	0	0	0	0	0	0	0	0	0	0	0	0	0	0	0	0	0	0
0	0	0	0	0	0	0	0	0	0	0	0	0	0	0	0	0	0	0	0	0	0	0	0	0	0	0	0	0	0	0
0	0	0	0	0	0	0	0	0	0	0	0	0	0	0	0	0	0	0	0	0	0	0	0	0	0	0	0	0	0	0
0	0	0	0	0	0	0	0	0	0	0	0	0	0	0	0	0	0	0	0	0	0	0	0	0	0	0	0	0	0	0
0	0	0	0	0	0	0	0	0	0	0	0	0	0	0	0	0	0	0	0	0	0	0	0	0	0	0	0	0	0	0
0	0	0	0	0	0	0	0	0	0	0	0	0	0	0	0	0	0	0	0	0	0	0	0	0	0	0	0	0	0	0
0	0	0	0	0	0	0	0	0	0	0	0	0	0	0	0	0	0	0	0	0	0	0	0	0	0	0	0	0	0	0
0	0	0	0	0	0	0	0	0	0	0	0	0	0	0	0	0	0	0	0	0	0	0	0	0	0	0	0	0	0	0
0	0	0	0	0	0	0	0	0	0	0	0	0	0	0	0	0	0	0	0	0	0	0	0	0	0	0	0	0	0	0
0	0	0	0	0	0	0	0	0	0	0	0	0	0	0	0	0	0	0	0	0	0	0	0	0	0	0	0	0	0	0
0	0	0	0	0	0	0	0	0	0	0	0	0	0	0	0	0	0	0	0	0	0	0	0	0	0	0	0	0	0	0
0	0	0	0	0	0	0	0	0	0	0	0	0	0	0	0	0	0	0	0	0	0	0	0	0	0	0	0	0	0	0
0	0	0	0	0	0	0	0	0	0	0	0	0	0	0	0	0	0	0	0	0	0	0	0	0	0	0	0	0	0	0
0	0	0	0	0	0	0	0	0	0	0	0	0	0	0	0	0	0	0	0	0	0	0	0	0	0	0	0	0	0	0
0	0	0	0	0	0	0	0	0	0	0	0	0	0	0	0	0	0	0	0	0	0	0	0	0	0	0	0	0	0	0
0	0	0	0	0	0	0	0	0	0	0	0	0	0	0	0	0	0	0	0	0	0	0	0	0	0	0	0	0	0	0
0	0	0	0	0	0	0	0	0	0	0	0	0	0	0	0	0	0	0	0	0	0	0	0	0	0	0	0	0	0	0
0	0	0	0	0	0	0	0	0	0	0	0	0	0	0	0	0	0	0	0	0	0	0	0	0	0	0	0	0	0	0
0	0	0	0	0	0	0	0	0	0	0	0	0	0	0	0	0	0	0	0	0	0	0	0	0	0	0	0	0	0	0
0	0	0	0	0	0	0	0	0	0	0	0	0	0	0	0	0	0	0	0	0	0	0	0	0	0	0	0	0	0	0
0	0	0	0	0	0	0	0	0	0	0	0	0	0	0	0	0	0	0	0	0	0	0	0	0	0	0	0	0	0	0
0	0	0	0	0	0	0	0	0	0	0	0	0	0	0	0	0	0	0	0	0	0	0	0	0	0	0	0	0	0	0
0	0	0	0	0	0	0	0	0	0	0	0	0	0	0	0	0	0	0	0	0	0	0	0	0	0	0	0	0	0	0
0	0	0	0	0	0	0	0	0	0	0	0	0	0	0	0	0	0	0	0	0	0	0	0	0	0	0	0	0	0	0
0	0	0	0	0	0	0	0	0	0	0	0	0	0	0	0	0	0	0	0	0	0	0	0	0	0	0	0	0	0	0
0	0	0	0	0	0	0	0	0	0	0	0	0	0	0	0	0	0	0	0	0	0	0	0	0	0	0	0	0	0	0
0	0	0	0	0	0	0	0	0	0	0	0	0	0	0	0	0	0	0	0	0	0	0	0	0	0	0	0	0	0	0
0	0	0	0	0	0	0	0	0	0	0	0	0	0	0	0	0	0	0	0	0	0	0	0	0	0	0	0	0	0	0
0	0	0	0	0	0	0	0	0	0	0	0	0	0	0	0	0	0	0	0	0	0	0	0	0	0	0	0	0	0	0
0	0	0	0	0	0	0	0	0	0	0	0	0	0	0	0	0	0	0	0	0	0	0	0	0	0	0	0	0	0	0
0	0	0	0	0	0	0	0	0	0	0	0	0	0	0	0	0	0	0	0	0	0	0	0	0	0	0	0	0	0	0
0	0	0	0	0	0	0	0	0	0	0	0	0	0	0	0	0	0	0	0	0	0	0	0	0	0	0	0	0	0	0
0	0	0	0	0	0	0	0	0	0	0	0	0	0	0	0	0	0	0	0	0	0	0	0	0	0	0	0	0	0	0
0	0	0	0	0	0	0	0	0	0	0	0	0	0	0	0	0	0	0	0	0	0	0	0	0	0	0	0	0	0	0
0	0	0	0	0	0	0	0	0	0	0	0	0	0	0	0	0	0	0	0	0	0	0	0	0	0	0	0	0	0	0
0	0	0	0	0	0	0	0	0	0	0	0	0	0	0	0	0	0	0	0	0	0	0	0	0	0	0	0	0	0	0
0	0	0	0	0	0	0	0	0	0	0	0	0	0	0	0	0	0	0	0	0	0	0	0	0	0	0	0	0	0	0
0	0	0	0	0	0	0	0	0	0	0	0	0	0	0	0	0	0	0	0	0	0	0	0	0	0	0	0	0	0	0
0	0	0	0	0	0	0	0	0	0	0	0	0	0	0	0	0	0	0	0	0	0	0	0	0	0	0	0	0	0	0
0	0	0	0	0	0	0	0	0	0	0	0	0	0	0	0	0	0	0	0	0	0	0	0	0	0	0	0	0	0	0
0	0	0	0	0	0	0	0	0	0	0	0	0	0	0	0	0	0	0	0	0	0	0	0	0	0	0	0	0	0	0
0	0	0	0	0	0	0	0	0	0	0	0	0	0	0	0	0	0	0	0	0	0	0	0	0	0	0	0	0	0	0
0	0	0	0	0	0	0	0	0	0	0	0	0	0	0	0	0	0	0	0	0	0	0	0	0	0	0	0	0	0	0
0	0	0	0	0	0	0	0	0	0	0	0	0	0	0	0	0	0	0	0	0	0	0	0	0	0	0	0	0	0	0
0	0	0	0	0	0	0	0	0	0	0	0	0	0	0	0	0	0	0	0	0	0	0	0	0	0	0	0	0	0	0
0	0	0	0	0	0	0	0	0	0	0	0	0	0	0	0	0	0	0	0	0	0	0	0	0	0	0	0	0	0	0
0	0	0	0	0	0	0	0	0	0	0	0	0	0	0	0	0	0	0	0	0	0	0	0	0	0	0	0	0	0	0
0	0	0	0	0	0	0	0	0	0	0	0	0	0	0	0	0	0	0	0	0	0	0	0	0	0	0	0	0	0	0
0	0	0	0	0	0	0	0	0	0	0	0	0	0	0	0	0	0	0	0	0	0	0	0	0	0	0	0	0	0	0
0	0	0	0	0	0	0	0	0	0	0	0	0	0	0	0	0	0	0	0	0	0	0	0	0	0	0	0	0	0	0
0	0	0	0	0	0	0	0	0	0	0	0	0	0	0	0	0	0	0	0	0	0	0	0	0	0	0	0	0	0	0
0	0	0	0	0	0	0	0	0	0	0	0	0	0	0	0	0	0	0	0	0	0	0	0	0	0	0	0	0	0	0
0	0	0	0	0	0	0	0	0	0	0	0	0	0	0	0	0	0	0	0	0	0	0	0	0	0	0	0	0	0	0
0	0	0	0	0	0	0	0	0	0	0	0	0	0	0	0	0	0	0	0	0	0	0	0	0	0	0	0	0	0	0
0	0	0	0	0	0	0	0	0	0	0	0	0	0	0	0	0	0	0	0	0	0	0	0	0	0	0	0	0	0	0
0	0	0	0	0	0	0	0	0	0	0	0	0	0	0	0	0	0	0	0	0	0	0	0	0	0	0	0	0	0	0
0	0	0	0	0	0	0	0	0	0	0	0	0	0	0	0	0	0	0	0	0	0	0	0	0	0	0	0	0	0	0
0	0	0	0	0	0	0	0	0	0	0	0	0	0	0	0	0	0	0	0	0	0	0	0	0	0	0	0	0	0	0
0	0	0	0	0	0	0	0	0	0	0	0	0	0	0	0	0	0	0	0	0	0	0	0	0	0	0	0	0	0	0
0	0	0	0	0	0	0	0	0	0	0	0	0	0	0	0	0	0	0	0	0	0	0	0	0	0	0	0	0	0	0
0	0	0	0	0	0	0	0	0	0	0	0	0	0	0	0	0	0	0	0	0	0	0	0	0	0	0	0	0	0	0
0	0	0	0	0	0	0	0	0	0	0	0	0	0	0	0	0	0	0	0	0	0	0	0	0	0	0	0	0	0	0
0	0	0	0	0	0	0	0	0	0	0	0	0	0	0	0	0	0	0	0	0	0	0	0	0	0	0	0	0	0	0
0	0	0	0	0	0	0	0	0	0	0	0	0	0	0	0	0	0	0	0	0	0	0	0	0	0	0	0	0	0	0
0	0	0	0	0	0	0	0	0	0	0	0	0	0	0	0	0	0	0	0	0	0	0	0	0	0	0	0	0	0	0
0	0	0	0	0	0	0	0	0	0	0	0	0	0	0	0	0	0	0	0	0	0	0	0	0	0	0	0	0	0	0
0	0	0	0	0	0	0	0	0	0	0	0	0	0	0	0	0	0	0	0	0	0	0	0	0	0	0	0	0	0	0
0	0	0	0	0	0	0	0	0	0	0	0	0	0	0	0	0	0	0	0	0	0	0	0	0	0	0	0	0	0	0
0	0	0	0	0	0	0	0	0	0	0	0	0	0	0	0	0	0	0	0	0	0	0	0	0	0	0	0	0	0	0
0	0	0	0	0	0	0	0	0	0	0	0	0	0	0	0	0	0	0	0	0	0	0	0	0	0	0	0	0	0	0
0	0	0	0	0	0	0	0	0	0	0	0	0	0	0	0	0	0	0	0	0	0	0	0	0	0	0	0	0	0	0
0	0	0	0	0	0	0	0	0	0	0	0	0	0	0	0	0	0	0	0	0	0	0	0	0	0	0	0	0	0	0
0	0	0	0	0	0	0	0	0	0	0	0	0	0	0	0	0	0	0	0	0	0	0	0	0	0	0	0	0	0	0
0	0	0	0	0	0	0	0	0	0	0	0	0	0	0	0	0	0	0	0	0	0	0	0	0	0	0	0	0	0	0
0	0	0	0	0	0	0	0	0	0	0	0	0	0	0	0	0	0	0	0	0	0	0	0	0	0	0	0	0	0	0
0	0	0	0	0	0	0	0	0	0	0	0	0	0	0	0	0	0	0	0	0	0	0	0	0	0	0	0	0	0	0
0	0	0	0	0	0	0	0	0	0	0	0	0	0	0	0	0	0	0	0	0	0	0	0	0	0	0	0	0	0	0
0	0	0	0	0	0	0	0	0	0	0	0	0	0	0	0	0	0	0	0	0	0	0	0	0	0	0	0	0	0	0
0	0	0	0	0	0	0	0	0	0	0	0	0	0	0	0	0	0	0	0	0	0	0	0	0	0	0	0	0	0	0
0	0	0	0	0	0	0	0	0	0	0	0	0	0	0	0	0	0	0	0	0	0	0	0	0	0	0	0	0	0	0
0	0	0	0	0	0	0	0	0	0	0	0	0	0	0	0	0	0	0	0	0	0	0	0	0	0	0	0	0	0	0
0	0	0	0	0	0	0	0	0	0	0	0	0	0	0	0	0	0	0	0	0	0	0	0	0	0	0	0	0	0	0
0	0	0	0	0	0	0	0	0	0	0	0	0	0	0	0	0	0	0	0	0	0	0	0	0	0	0	0	0	0	0
0	0	0	0	0	0	0	0	0	0	0	0	0	0	0	0	0	0	0	0	0	0	0	0	0	0	0	0	0	0	0
0	0	0	0	0	0	0	0	0	0	0	0	0	0	0	0	0	0	0	0	0	0	0	0	0	0	0	0	0	0	0
0	0	0	0	0	0	0	0	0	0	0	0	0	0	0	0	0	0	0	0	0	0	0	0	0	0	0	0	0	0	0
0	0	0	0	0	0	0	0	0	0	0	0	0	0	0	0	0	0	0	0	0	0	0	0	0	0	0	0	0	0	0
0	0	0	0	0	0	0	0	0	0	0	0	0	0	0	0	0	0	0	0	0	0	0	0	0	0	0	0	0	0	0
0	0	0	0	0	0	0	0	0	0	0	0	0	0	0	0	0	0	0	0	0	0	0	0	0	0	0	0	0	0	0
0	0	0	0	0	0	0	0	0	0	0	0	0	0	0	0	0	0	0	0	0	0	0	0	0	0	0	0	0	0	0
0	0	0	0	0	0	0	0	0	0	0	0	0	0	0	0	0	0	0	0	0	0	0	0	0	0	0	0	0	0	0
0	0	0	0	0	0	0	0	0	0	0	0	0	0	0	0	0	0	0	0	0	0	0	0	0	0	0	0	0	0	0
0	0	0	0	0	0	0	0	0	0	0	0	0	0	0	0	0	0	0	0	0	0	0	0	0	0	0	0	0	0	0
0	0	0	0	0	0	0	0	0	0	0	0	0	0	0	0	0	0	0	0	0	0	0	0	0	0	0	0	0	0	0
0	0	0	0	0	0	0	0	0	0	0	0	0	0	0	0	0	0	0	0	0	0	0	0	0	0	0	0	0	0	0
0	0	0	0	0	0	0	0	0	0	0	0	0	0	0	0	0	0	0	0	0	0	0	0	0	0	0	0	0	0	0
0	0	0	0	0	0	0	0	0	0	0	0	0	0	0	0	0	0	0	0	0	0	0	0	0	0	0	0	0	0	0
0	0	0	0	0	0	0	0	0	0	0	0	0	0	0	0	0	0	0	0	0	0	0	0	0	0	0	0	0	0	0
0	0	0	0	0	0	0	0	0	0	0	0	0	0	0	0	0	0	0	0	0	0	0	0	0	0	0	0	0	0	0
0	0	0	0	0	0	0	0	0	0	0	0	0	0	0	0	0	0	0	0	0	0	0	0	0	0	0	0	0	0	0
0	0	0	0	0	0	0	0	0	0	0	0	0	0	0	0	0	0	0	0	0	0	0	0	0	0	0	0	0	0	0
0	0	0	0	0	0	0	0	0	0	0	0	0	0	0	0	0	0	0	0	0	0	0	0	0	0	0	0	0	0	0
0	0	0	0	0	0	0	0	0	0	0	0	0	0	0	0	0	0	0	0	0	0	0	0	0	0	0	0	0	0	0
0	0	0	0	0	0	0	0	0	0	0	0	0	0	0	0	0	0	0	0	0	0	0	0	0	0	0	0	0	0	0
0	0	0	0	0	0	0	0	0	0	0	0	0	0	0	0	0	0	0	0	0	0	0	0	0	0	0	0	0	0	0
0	0	0	0	0	0	0	0	0	0	0	0	0	0	0	0	0	0	0	0	0	0	0	0	0	0	0	0	0	0	0
0	0	0	0	0	0	0	0	0	0	0	0	0	0	0	0	0	0	0	0	0	0	0	0	0	0	0	0	0	0	0
0	0	0	0	0	0	0	0	0	0	0	0	0	0	0	0	0	0	0	0	0	0	0	0	0	0	0	0	0	0	0
0	0	0	0	0	0	0	0	0	0	0	0	0	0	0	0	0	0	0	0	0	0	0	0	0	0	0	0	0	0	0
0	0	0	0	0	0	0	0	0	0	0	0	0	0	0	0	0	0	0	0	0	0	0	0	0	0	0	0	0	0	0
0	0	0	0	0	0	0	0	0	0	0	0	0	0	0	0	0	0	0	0	0	0	0	0	0	0	0	0	0	0	0
0	0	0	0	0	0	0	0	0	0	0	0	0	0	0	0	0	0	0	0	0	0	0	0	0	0	0	0	0	0	0
0	0	0	0	0	0	0	0	0	0	0	0	0	0	0	0	0	0	0	0	0	0	0	0	0	0	0	0	0	0	0
0	0	0	0	0	0	0	0	0	0	0	0	0	0	0	0	0	0	0	0	0	0	0	0	0	0	0	0	0	0	0
0	0	0	0	0	0	0	0	0	0	0	0	0	0	0	0	0	0	0	0	0	0	0	0	0	0	0	0	0	0	0
0	0	0	0	0	0	0	0	0	0	0	0	0	0	0	0	0	0	0	0	0	0	0	0	0	0	0	0	0	0	0
0	0	0	0	0	0	0	0	0	0	0	0	0	0	0	0	0	0	0	0	0	0	0	0	0	0	0	0	0	0	0
0	0	0	0	0	0	0	0	0	0	0	0	0	0	0	0	0	0	0	0	0	0	0	0	0	0	0	0	0	0	0
0	0	0	0	0	0	0	0	0	0	0	0	0	0	0	0	0	0	0	0	0	0	0	0	0	0	0	0	0	0	0
0	0	0	0	0	0	0	0	0	0	0	0	0	0	0	0	0	0	0	0	0	0	0	0	0	0	0	0	0	0	0
0	0	0	0	0	0	0	0	0	0	0	0	0	0	0	0	0	0	0	0	0	0	0	0	0	0	0	0	0	0	0
0	0	0	0	0	0	0	0	0	0	0	0	0	0	0	0	0	0	0	0	0	0	0	0	0	0	0	0	0	0	0
0	0	0	0	0	0	0	0	0	0	0	0	0	0	0	0	0	0	0	0	0	0	0	0	0	0	0	0	0	0	0
0	0	0	0	0	0	0	0	0	0	0	0	0	0	0	0	0	0	0	0	0	0	0	0	0	0	0	0	0	0	0
0	0	0	0	0	0	0	0	0	0	0	0	0	0	0	0	0	0	0	0	0	0	0	0	0	0	0	0	0	0	0
0	0	0	0	0	0	0	0	0	0	0	0	0	0	0	0	0	0	0	0	0	0	0	0	0	0	0	0	0	0	0
0	0	0	0	0	0	0	0	0	0	0	0	0	0	0	0	0	0	0	0	0	0	0	0	0	0	0	0	0	0	0
0	0	0	0	0	0	0	0	0	0	0	0	0	0	0	0	0	0	0	0	0	0	0	0	0	0	0	0	0	0	0
0	0	0	0	0	0	0	0	0	0	0	0	0	0	0	0	0	0	0	0	0	0	0	0	0	0	0	0	0	0	0
0	0	0	0	0	0	0	0	0	0	0	0	0	0	0	0	0	0	0	0	0	0	0	0	0	0	0	0	0	0	0
0	0	0	0	0	0	0	0	0	0	0	0	0	0	0	0	0	0	0	0	0	0	0	0	0	0	0	0	0	0	0
0	0	0	0	0	0	0	0	0	0	0	0	0	0	0	0	0	0	0	0	0	0	0	0	0	0	0	0	0	0	0
0	0	0	0	0	0	0	0	0	0	0	0	0	0	0	0	0	0	0	0	0	0	0	0	0	0	0	0	0	0	0
0	0	0	0	0	0	0	0	0	0	0	0	0	0	0	0	0	0	0	0	0	0	0	0	0	0	0	0	0	0	0
[truncated: 1,000 more rows]
