# Supplementary material for: A modified shuffled frog leaping algorithm with inertia weight
Source: Sci Rep. 2024 Feb 20;14:4146. doi: 10.1038/s41598-024-51306-1 (PMC11224354; doi:10.1038/s41598-024-51306-1)
Supplement: Supplementary file 1 — Supplementary Information. [file 41598_2024_51306_MOESM1_ESM.zip › data/F2/MSFLA_L_17.xls]

## Sheet: Sheet1
0.284006	0.564779	-0.166533	0.0672395	-0.830527	-0.127512	0.0383701	-0.00826254	0.246311	-0.157099	-0.130815	0.101296	0.181026	-0.0819871	0.0170194	0.101017	0.0164995	0.215811	0.899591	-0.0836293	0.346712	-0.211915	0.0284229	0.376417	0.170577	0.14907	-0.00378873	-0.388077	-0.0574189	-0.0860992	6.13783
-0.0278017	-0.000724473	-0.0379109	0.0187058	0.00444646	0.00651913	0.0686479	0.00242837	-0.00206494	0.000181977	0.00831294	-0.0253538	0.0153605	0.00974158	-0.0173339	-0.003936	-0.00957222	-0.0369933	0.0488124	-0.0094293	0.00470207	-0.0177492	0.0102013	-4.88028e-05	0.0197783	0.0431394	0.000733291	0.0115444	0.0273037	0.00132708	0.490805
-0.000235957	-0.00141584	0.00225679	-0.00209158	-0.0025825	-0.000440875	-0.00460683	0.00264707	-0.00148274	-0.00289158	0.000322272	-0.000157818	-0.000411642	-0.00011755	-0.00552101	0.00292051	0.00117006	-0.0017366	-0.00375414	0.00071717	0.00180936	0.000685594	0.00112198	0.00133853	-0.0005412	-0.00882747	-0.000386908	0.000373858	-0.000752391	0.00154195	0.0548598
-0.00011011	3.77564e-05	-0.000297165	-7.35432e-06	0.000191828	-6.7388e-05	0.000183681	-0.000187506	4.48612e-05	7.26651e-05	-0.000272146	4.06621e-05	-0.000424299	-1.44964e-05	5.28227e-05	-0.000276985	0.000215246	-6.8434e-07	8.96205e-05	-0.000234578	6.56703e-06	0.000225325	-0.000222778	-0.000184712	1.07614e-05	1.58962e-06	6.00783e-05	8.91945e-05	-9.46993e-05	0.000116115	0.00383367
1.05305e-05	1.00989e-05	-1.15244e-06	-6.91573e-06	-5.10581e-06	-4.73654e-05	5.80265e-05	3.94637e-06	-3.04445e-06	-2.37473e-06	-1.60918e-05	2.07972e-05	-3.57854e-05	5.22488e-05	4.61212e-06	8.76325e-07	4.06346e-08	2.98584e-05	-6.69743e-06	-5.02784e-06	2.65009e-05	-5.74692e-06	6.71686e-06	1.32004e-05	-2.25061e-05	1.51734e-05	5.58654e-06	-3.44323e-06	-8.32237e-06	-2.79449e-05	0.000455738
5.46059e-07	-7.48511e-07	-1.6983e-06	2.91263e-08	-6.93779e-07	4.75601e-07	-2.79819e-09	-1.34195e-06	8.59426e-07	-6.3578e-08	8.02111e-07	1.47778e-06	-6.79402e-07	-1.14898e-06	2.1591e-07	9.91779e-08	1.22162e-06	1.44361e-08	-3.3453e-07	8.98915e-08	-5.48996e-07	1.19958e-06	1.08345e-05	5.22176e-06	4.4026e-07	1.22439e-06	4.23015e-07	-1.35981e-07	2.6022e-07	3.61649e-07	3.31933e-05
-3.18169e-09	-2.78775e-07	2.46349e-08	1.69993e-07	1.42128e-08	-8.44599e-08	1.81294e-08	7.87247e-08	-1.05319e-08	-6.72571e-08	2.17967e-07	-2.97255e-10	-1.64067e-07	-8.79508e-08	-4.59803e-08	-2.81752e-08	2.45743e-08	-2.34219e-08	3.12244e-09	2.8392e-08	4.23244e-07	7.54396e-08	-1.19826e-08	5.21349e-07	-2.53152e-07	-2.79013e-08	6.00721e-08	9.56322e-08	-2.0423e-07	-5.35307e-08	3.10038e-06
5.18636e-09	-6.29822e-10	-8.37768e-09	-1.21723e-08	5.92996e-10	3.77139e-09	-8.58009e-09	-1.84849e-09	-1.3619e-08	-7.01403e-10	-2.87881e-09	-5.39763e-09	7.99708e-09	-8.91329e-09	3.42374e-09	-4.81516e-10	5.04007e-10	1.54549e-08	1.59321e-08	9.61231e-09	2.35807e-08	3.50503e-09	1.00892e-09	1.11827e-08	4.07618e-11	-1.6073e-08	-1.93792e-08	-1.65538e-09	-1.86259e-08	-2.20746e-10	2.21347e-07
-7.00274e-11	-2.75259e-11	5.08941e-10	-1.46967e-09	1.36531e-11	-3.56289e-09	-4.22487e-11	3.10023e-09	-1.87237e-10	2.47363e-10	1.82507e-10	1.25988e-10	-1.75052e-10	2.11242e-10	-1.45701e-11	7.35639e-10	1.9108e-09	1.46095e-09	5.5471e-10	-1.97168e-09	2.12886e-10	3.23228e-10	1.19399e-11	3.2161e-10	7.7992e-10	-3.90357e-10	5.84797e-10	3.5369e-10	-8.91837e-10	-3.76456e-11	2.04808e-08
2.77279e-11	6.28567e-11	1.63062e-10	8.57625e-11	3.52756e-10	8.03781e-11	-1.08972e-10	4.82027e-11	9.98065e-11	6.92594e-11	-1.26973e-10	-1.58432e-10	2.43544e-11	1.41225e-11	-1.84668e-10	-1.34123e-11	3.95236e-11	1.15264e-10	-3.36394e-11	2.50166e-10	-4.2161e-11	-3.85411e-11	-7.9605e-11	8.73936e-11	2.80383e-11	6.92228e-11	-1.97445e-11	-7.77599e-11	1.2854e-10	-1.04728e-11	2.64082e-09
9.06949e-12	-3.27747e-11	2.67898e-12	1.42365e-11	1.21453e-12	-1.28895e-11	-1.59223e-12	1.29111e-12	-4.38301e-12	1.77291e-12	1.58978e-12	3.79653e-12	-1.23417e-11	-1.42651e-11	1.47071e-11	1.32838e-12	4.03136e-12	-2.17672e-13	-2.55449e-11	-1.23065e-11	-3.32043e-13	6.75714e-14	-2.18419e-12	2.19871e-11	4.31083e-12	-3.78135e-12	-3.25932e-12	2.45945e-12	-3.83543e-12	-2.4372e-12	2.16686e-10
-2.10395e-14	-2.53591e-13	4.67483e-13	-8.61354e-13	-1.40058e-14	-6.90914e-13	3.34236e-13	-2.31308e-12	-3.16311e-13	-1.50156e-13	1.12755e-13	-1.94018e-13	-1.39657e-12	-1.3217e-13	-1.14033e-12	6.41713e-14	-2.79966e-13	4.59442e-13	-1.29032e-12	-5.07727e-12	6.05898e-14	1.38467e-13	3.56522e-13	-1.0854e-12	-4.80341e-13	9.58668e-14	-1.21785e-12	-1.51405e-12	-4.55579e-13	-1.70413e-13	2.11443e-11
-1.0599e-13	-8.13191e-14	1.08267e-13	7.32064e-14	2.32304e-14	-1.60703e-15	1.58261e-14	4.43554e-14	-7.69444e-14	2.15152e-14	3.22115e-14	8.73693e-15	-5.66078e-14	7.36104e-14	-4.72551e-13	1.50975e-14	7.06653e-15	-3.69042e-14	-3.37688e-15	1.8678e-13	2.04464e-13	1.77351e-14	-1.29172e-13	-1.01046e-14	-1.57314e-14	1.60876e-13	1.65963e-13	5.54802e-14	3.03073e-14	-1.55378e-14	2.25058e-12
-1.41591e-15	6.44239e-16	8.58543e-15	-5.79478e-15	9.66113e-15	4.06497e-15	-2.75341e-15	-2.67037e-14	2.63708e-16	-1.06593e-16	-1.45918e-14	-7.90129e-16	2.42321e-15	-6.95709e-15	3.85369e-15	-4.49834e-15	1.02696e-15	-2.41562e-15	6.52784e-15	-1.15771e-14	1.24724e-14	4.15866e-15	-4.70566e-15	1.52879e-14	1.22557e-14	-3.29257e-15	1.55421e-15	2.75328e-16	5.42445e-15	4.00284e-15	1.78085e-13
-1.83497e-15	6.59053e-17	5.16587e-17	-6.54148e-16	3.99923e-16	2.72946e-16	-2.51047e-17	-1.02904e-15	-3.26036e-16	5.56595e-16	1.70874e-16	1.17533e-18	-2.71623e-16	5.63503e-15	4.731e-16	6.2211e-16	8.54998e-17	7.43894e-16	-3.64058e-16	-4.60729e-16	1.25945e-17	1.7458e-18	-3.44053e-16	-1.07843e-16	-6.13054e-16	1.28269e-15	-2.09269e-16	1.5095e-16	-4.24894e-17	-2.54181e-16	1.70633e-14
1.00229e-16	-1.12958e-16	2.15644e-17	4.52268e-17	-1.17852e-17	1.45501e-17	-5.00889e-17	8.99133e-17	3.86873e-17	7.39063e-17	2.41953e-17	1.22313e-16	-1.27763e-17	2.05344e-17	-5.06967e-17	-4.46386e-17	-4.11718e-17	1.71715e-16	1.1538e-16	-4.87259e-17	-2.88693e-17	-3.17343e-17	-8.73976e-18	-3.77604e-17	1.40985e-16	-1.75023e-17	7.74195e-17	-2.70036e-18	-1.52852e-17	3.91691e-18	1.57597e-15
-1.11306e-18	9.05348e-19	-1.04569e-17	2.58254e-18	5.66552e-19	1.10618e-18	-4.56988e-19	2.70447e-19	6.92651e-19	-1.43785e-18	2.11997e-18	-3.22448e-18	-9.65593e-19	7.33047e-18	-5.03576e-18	-8.50633e-18	-3.17945e-19	4.58777e-19	1.09344e-17	-1.85891e-18	-1.07767e-17	1.26981e-18	-3.12496e-18	-1.82395e-18	1.96479e-18	2.43965e-18	1.88462e-19	-4.61759e-18	-2.20707e-18	9.56174e-18	9.83159e-17
1.36734e-19	2.79906e-19	-3.57108e-19	1.34917e-18	-2.32579e-19	2.75089e-19	5.41231e-19	-6.11407e-20	-6.10049e-19	3.5894e-19	-2.24386e-19	4.40958e-19	-1.05307e-19	2.97209e-19	7.57092e-19	-4.4777e-22	1.6649e-19	3.06441e-19	4.9785e-19	-2.31432e-20	-3.41058e-19	-2.74037e-20	-1.71204e-19	2.51216e-19	6.38141e-19	-2.94314e-19	-1.80305e-19	-3.20013e-19	4.8081e-19	3.44286e-19	1.007e-17
-6.3304e-21	-2.98337e-20	-6.35242e-21	5.39171e-20	8.41695e-21	-1.39538e-20	5.23974e-20	1.61676e-20	5.62801e-20	2.41747e-20	-8.22608e-21	3.13736e-20	-1.84012e-20	3.30654e-20	1.32844e-20	3.79024e-20	-1.33599e-19	-3.0741e-20	3.69316e-20	7.96048e-20	-7.04661e-21	-1.76499e-20	5.69452e-21	-8.89688e-20	-2.5251e-20	-5.18886e-21	3.68365e-21	9.98492e-21	-2.89798e-20	-1.8244e-22	8.83584e-19
-4.67167e-22	-1.52231e-21	2.60367e-21	-5.35769e-22	1.21075e-21	6.40342e-22	9.82147e-21	-5.23469e-21	-2.72546e-21	3.46283e-21	-3.0751e-21	9.33534e-21	-1.18784e-21	1.02903e-20	-5.15445e-21	-3.823e-21	4.88401e-22	-7.93403e-22	2.04441e-23	-9.41533e-22	-5.63785e-21	-7.62838e-22	-1.06201e-21	-2.8475e-21	1.03077e-21	-5.27818e-22	1.78954e-22	4.4389e-21	-5.25896e-21	7.93768e-22	8.58737e-20
6.20953e-23	-7.49627e-24	-2.38226e-22	3.66813e-22	5.497e-23	-1.66385e-22	3.29361e-22	4.9689e-23	1.22397e-21	-1.85437e-23	2.48482e-22	1.24473e-22	3.11149e-24	6.11318e-24	-1.43383e-22	4.27086e-22	-3.59845e-23	8.34715e-23	4.14937e-22	-9.98388e-23	-6.73462e-22	1.79859e-22	-7.39214e-23	-1.84648e-22	-2.03234e-22	8.79533e-23	9.25753e-23	1.84648e-23	-1.39697e-22	-1.67618e-22	5.92586e-21
-1.02655e-22	1.40437e-23	-1.09687e-23	8.95956e-24	4.40356e-23	1.74764e-23	-1.52009e-23	3.60346e-23	9.60011e-24	1.05452e-23	-1.01536e-22	8.67832e-23	-3.96531e-24	6.248e-24	7.98456e-24	8.89487e-25	6.6406e-24	2.91203e-23	-7.18596e-24	-1.96053e-22	1.32108e-24	-3.32019e-25	1.92482e-23	-2.23508e-23	5.0158e-24	8.34541e-24	2.77699e-24	3.91874e-23	2.78894e-24	1.77984e-24	8.19073e-22
4.82234e-25	-4.33778e-24	-6.88644e-24	-1.16028e-24	-1.38928e-24	-9.47094e-25	1.31144e-24	-8.15398e-25	1.35439e-24	4.44775e-24	1.67398e-24	-1.15451e-24	-9.82218e-25	7.61682e-24	-4.09238e-25	-6.63406e-26	4.11082e-24	1.58251e-24	-1.59379e-25	-4.45392e-24	1.34734e-24	-3.37356e-26	5.15787e-24	-8.74055e-25	1.24771e-24	-7.37752e-24	5.134e-24	1.31805e-24	2.58678e-25	-1.14306e-24	6.92338e-23
6.20939e-26	1.54077e-27	1.13826e-26	5.28501e-26	-1.47854e-26	1.44269e-25	2.20059e-26	3.71674e-27	3.66406e-25	1.16605e-24	-3.88011e-26	6.00935e-25	-1.31523e-25	-1.19286e-25	2.51788e-25	-1.1523e-25	-6.60442e-26	-1.5779e-25	-1.03458e-25	-2.39605e-25	7.30216e-26	4.86621e-25	4.47928e-25	1.48388e-25	2.0623e-25	-2.44701e-25	4.32624e-26	2.21359e-26	8.17826e-26	-5.9838e-26	5.48347e-24
8.73711e-26	-1.80091e-27	2.02487e-26	5.93391e-27	3.0875e-29	-2.50552e-26	-9.98236e-28	8.64804e-26	7.89386e-27	7.90498e-27	-1.73678e-26	-1.48492e-27	-1.13338e-26	2.19111e-27	3.76506e-27	-9.4097e-27	-5.13518e-27	1.04409e-26	-1.06717e-26	-5.92698e-26	-4.86486e-27	4.79718e-27	-9.4858e-27	-9.27434e-27	-7.99358e-28	1.40097e-26	-8.40826e-27	9.51976e-27	1.29602e-26	2.78935e-27	4.51697e-25
-3.15066e-28	-2.95243e-27	-9.53678e-28	1.77149e-28	-4.82783e-31	2.66678e-27	1.69305e-27	7.52851e-28	-2.74687e-28	3.65071e-28	5.03459e-29	-2.24486e-27	2.79714e-27	4.89036e-28	6.01072e-28	-1.11546e-27	4.42587e-28	-1.56598e-27	7.6156e-29	1.00619e-28	1.11655e-27	1.45452e-28	3.50338e-28	-7.15534e-29	-2.19113e-29	7.34251e-28	-1.6595e-27	5.68721e-27	7.08188e-29	-1.39279e-27	3.08849e-26
-6.3878e-29	2.31473e-28	8.0994e-29	9.86789e-29	-5.85235e-29	-4.2085e-29	-2.90279e-29	-2.7674e-29	1.13322e-28	-8.80233e-29	-1.37331e-28	-7.62704e-29	-4.42257e-30	-4.14251e-29	9.47077e-29	-7.12955e-28	-1.54e-28	1.97945e-28	-1.16551e-27	-6.97971e-29	-2.92525e-29	-5.53309e-29	6.71827e-29	2.44134e-28	-1.59458e-28	-5.56341e-28	-1.20662e-28	-4.65298e-29	7.80781e-29	-8.96778e-29	4.93469e-27
7.93922e-30	-1.73831e-29	2.78499e-30	1.52772e-30	-9.2126e-30	-2.63075e-29	5.71269e-30	-1.0671e-29	-7.54035e-30	-3.56399e-31	-1.02437e-30	1.98492e-29	-6.36969e-30	1.12392e-29	-2.33844e-30	-2.73755e-30	2.62654e-30	3.8594e-30	1.42375e-30	8.38083e-32	-4.27082e-31	1.05066e-29	5.07481e-30	-2.06394e-29	-8.53136e-30	-3.66325e-29	-5.45419e-29	-4.29172e-30	-3.26474e-30	-2.83916e-30	2.87737e-28
1.32593e-30	1.42018e-30	2.07768e-31	1.44897e-31	1.18981e-31	-2.37895e-31	1.7586e-30	1.39347e-30	6.42908e-31	7.01087e-31	1.61558e-31	4.17548e-31	2.54506e-31	-6.67267e-31	3.42241e-30	-1.89432e-31	-1.46028e-31	-4.58418e-31	-4.12108e-31	1.67358e-30	5.98763e-31	3.47797e-30	6.20683e-31	-8.26306e-30	3.46159e-31	2.70099e-31	5.49285e-31	-5.14417e-31	3.07453e-31	2.05601e-31	3.09081e-29
-2.32337e-32	2.18737e-31	1.19598e-32	-3.40081e-32	-3.21699e-31	3.7789e-31	-2.42412e-31	-3.78561e-32	2.52621e-31	-1.00582e-31	-1.76459e-32	1.42936e-31	2.40397e-32	-1.88404e-31	4.09731e-31	-4.36167e-31	-1.03101e-31	7.36492e-33	-7.74694e-32	4.01342e-32	3.6283e-33	3.18024e-32	-2.59729e-32	9.43824e-32	6.94786e-32	-1.13676e-31	-1.05245e-31	6.70651e-32	-2.3035e-32	-1.45367e-31	3.74764e-30
-7.69267e-33	8.57265e-33	4.6958e-32	7.65355e-33	-1.95017e-33	1.68365e-33	2.35184e-32	1.10511e-32	-2.22065e-33	1.08375e-32	-1.32246e-32	-8.30276e-34	1.97807e-33	-8.93174e-33	-3.13576e-33	-5.28233e-33	-4.7947e-33	7.08202e-33	4.30007e-34	-3.62903e-33	1.34115e-33	3.63531e-33	1.15864e-32	-2.08299e-32	-6.8898e-33	8.14287e-33	9.84397e-33	-2.55226e-33	3.30092e-33	2.70403e-34	2.3985e-31
2.65744e-34	-5.17037e-34	-7.60653e-34	1.0694e-35	4.66906e-34	6.78333e-34	4.88636e-34	2.67571e-34	6.20077e-34	2.07128e-34	-1.16965e-34	-1.1087e-33	-2.78341e-36	2.23879e-35	6.41932e-34	-1.29649e-33	-2.096e-34	-1.10512e-33	3.3432e-34	2.95728e-34	-6.35421e-34	-1.15467e-35	-1.26088e-33	-8.72912e-35	1.45498e-33	2.54762e-33	-6.18547e-34	-7.30009e-34	-4.28819e-35	1.69902e-34	1.69759e-32
4.03336e-35	9.86897e-35	8.3992e-36	1.92329e-35	-5.18593e-35	2.47263e-35	-2.56849e-35	1.24408e-34	2.75529e-35	6.66628e-37	-5.29797e-35	3.30094e-34	-5.00873e-35	1.12583e-35	-3.86287e-35	-2.24134e-35	-4.43087e-35	1.99537e-34	1.39355e-35	3.66679e-36	-1.44158e-35	-9.64756e-35	9.85528e-35	1.05987e-35	-2.03553e-35	9.18538e-36	-3.38018e-35	1.11274e-34	1.3931e-34	-1.98074e-34	1.92051e-33
9.15991e-36	-4.4365e-36	1.15132e-35	1.2881e-35	4.27965e-36	3.20849e-36	-1.69707e-36	1.10038e-36	-5.71012e-36	2.22408e-36	-2.23454e-35	-1.93174e-35	-1.40402e-35	1.44686e-36	-4.12439e-36	-2.89609e-36	6.81009e-36	-1.82848e-35	7.06033e-36	-2.50585e-35	-1.4467e-36	9.61381e-37	-1.22728e-35	-1.01462e-35	7.1157e-36	5.08653e-36	4.69804e-36	2.77103e-36	-9.84346e-37	-8.40739e-36	2.31485e-34
1.69985e-37	-6.26992e-37	3.71028e-37	-1.60252e-36	2.55285e-37	4.77596e-37	1.18392e-37	1.75546e-38	2.65074e-39	2.6549e-37	1.18435e-37	4.4403e-37	-2.40423e-38	-6.74606e-38	1.86631e-37	-7.23983e-39	-3.11094e-37	2.20989e-37	-1.64778e-36	5.85691e-40	4.83309e-38	2.31693e-37	-3.62652e-36	-4.57992e-38	-1.08206e-38	7.96876e-37	-9.80348e-38	1.24452e-36	2.17489e-37	-1.17483e-37	1.33734e-35
1.50489e-37	6.55439e-38	5.96912e-38	2.47237e-37	-5.1151e-38	3.74633e-38	6.97167e-38	8.72365e-39	-2.27454e-38	-3.73299e-38	1.56742e-37	1.75289e-38	-6.24249e-38	-6.19845e-38	6.54702e-38	-2.61521e-37	7.80571e-38	1.31736e-39	-1.5106e-38	5.56577e-39	-4.43801e-39	-1.18137e-38	1.7003e-37	-2.29409e-38	-1.58377e-37	-2.01749e-38	-2.98718e-38	2.88238e-38	-5.84826e-38	-1.52746e-38	1.99604e-36
5.8129e-40	8.53445e-39	8.9917e-39	-3.73933e-39	3.10117e-39	-7.0666e-39	7.47433e-39	5.04338e-40	1.72825e-38	-1.3048e-38	9.33659e-40	-1.75625e-39	4.17148e-39	-1.46149e-38	6.31932e-40	-1.49706e-39	-6.88474e-39	-1.41576e-38	6.70255e-39	2.10663e-39	8.57656e-40	-2.15224e-39	-1.25383e-40	-6.69114e-39	-2.30833e-38	-4.58803e-39	-1.35711e-38	-1.19343e-38	7.44202e-41	-1.28726e-40	1.86987e-37
-6.5285e-40	5.32776e-40	-1.10627e-40	-3.91645e-40	-2.32285e-40	-1.52152e-40	2.66362e-40	9.13813e-41	-6.4707e-41	-1.14268e-40	7.02492e-40	-1.96792e-40	3.06831e-40	1.65085e-40	-2.27101e-40	-2.96859e-40	3.70459e-42	-1.28885e-39	-1.80705e-40	-1.09276e-40	1.01401e-40	-1.30314e-40	-6.62537e-40	4.0582e-40	2.06694e-40	2.10431e-40	-5.60726e-41	-3.23409e-40	-5.83883e-41	1.37295e-40	8.3791e-39
-8.9006e-41	8.43788e-41	8.98172e-42	1.19994e-41	5.87529e-43	-1.54411e-41	1.19274e-41	-7.98313e-42	-3.77278e-41	4.04942e-41	-4.01537e-40	-8.73376e-41	-1.34755e-41	-5.06644e-41	5.61178e-41	-1.35486e-40	1.95336e-42	3.49468e-41	2.31646e-41	-2.20115e-40	1.20613e-40	4.66455e-41	-1.26453e-40	9.59648e-42	-1.89876e-42	-5.20759e-41	-1.58464e-41	-4.3614e-42	-9.20989e-42	4.59173e-41	1.76594e-39
-1.23945e-42	-2.86984e-43	7.3411e-42	-4.25547e-42	-1.44724e-41	2.51993e-43	3.98478e-42	-7.66734e-42	-8.82308e-42	5.52186e-43	2.22381e-42	-3.07715e-42	3.35272e-42	-8.07978e-42	-8.97704e-42	4.56968e-42	1.34487e-43	-5.45363e-43	-9.6557e-42	1.87315e-42	3.85605e-42	2.67588e-42	2.35984e-42	-2.6646e-42	-4.28911e-42	-4.34919e-42	7.8703e-43	2.89349e-42	-1.03673e-42	-6.30901e-42	1.22585e-40
-1.04389e-43	5.46707e-43	-4.14556e-43	-1.2554e-42	-3.73094e-43	-4.1325e-43	-1.6042e-43	2.38793e-43	-5.14748e-43	1.98082e-43	1.04613e-43	1.73948e-44	5.07747e-44	1.2247e-42	-1.69153e-43	-1.16129e-43	-9.60178e-44	-5.85016e-43	-2.82478e-43	-2.90245e-44	6.18164e-43	3.29692e-43	-2.90934e-43	-1.56976e-43	5.78189e-43	-4.52816e-43	3.01695e-43	7.06377e-44	9.64421e-45	-2.05322e-43	9.9088e-42
-5.73141e-45	-2.59366e-44	3.78871e-44	9.1755e-44	-4.73582e-45	-2.38776e-44	2.65646e-44	3.09716e-44	3.00053e-44	-4.72733e-44	1.3174e-44	5.52214e-44	-3.7934e-44	-1.06457e-44	-2.54124e-45	-1.48388e-45	-6.0774e-45	-1.92496e-44	-1.00341e-44	7.26232e-44	-1.13152e-44	1.8877e-44	-5.17093e-44	-2.06088e-44	3.89223e-44	8.95809e-45	-6.15724e-44	-5.81419e-44	-6.36583e-45	-3.52493e-44	8.65443e-43
-5.40196e-46	-1.64093e-45	-2.62639e-44	-1.92215e-45	-2.28192e-45	1.41186e-45	9.48e-46	3.03421e-45	2.572e-45	-3.31645e-46	2.49515e-46	2.39142e-46	-9.53117e-45	5.3934e-46	4.46224e-45	2.77516e-45	1.39776e-45	1.73981e-45	7.35885e-47	2.62617e-46	-2.85477e-45	-7.48077e-45	2.50215e-45	-1.57094e-45	1.2601e-45	6.17502e-46	4.08994e-46	-1.04685e-44	6.50967e-46	9.08122e-46	9.094e-44
3.9198e-46	-3.27078e-47	5.0865e-48	-2.53653e-46	1.97356e-46	-5.13278e-46	-1.26775e-46	-1.5978e-47	-2.2803e-46	2.16513e-46	2.19427e-47	-9.89478e-47	-2.42601e-46	-3.29571e-47	-5.86016e-47	-2.87875e-46	2.56865e-46	8.18257e-46	-8.36744e-47	4.3058e-46	7.73266e-47	1.15941e-46	2.0026e-46	2.17476e-46	4.06752e-46	-2.11069e-47	-6.75151e-47	-1.18923e-46	-1.37058e-45	-4.86657e-47	6.95821e-45
7.68644e-49	-7.04247e-48	1.12761e-47	-4.65546e-47	-1.57299e-47	7.39992e-47	1.61501e-47	-8.46696e-48	1.11225e-46	-2.08273e-47	-8.94931e-48	1.2537e-47	-1.21802e-47	1.92887e-47	1.94019e-49	5.3046e-47	-2.51503e-47	-3.19151e-48	-1.8623e-47	-1.1052e-47	4.36665e-47	1.44834e-47	4.39773e-48	1.09326e-47	-8.72663e-48	-8.31913e-48	-4.85068e-49	-2.04758e-47	-1.7482e-47	4.94333e-47	6.54655e-46
7.10565e-48	-7.51129e-48	4.6707e-49	2.18522e-48	-4.25165e-49	-1.02658e-48	1.53595e-48	5.39499e-49	-7.62282e-48	3.54628e-48	-1.0428e-49	-2.24583e-48	1.25318e-48	-1.50521e-48	8.82459e-49	-1.21218e-48	3.1446e-48	3.8451e-48	3.88271e-48	2.02842e-48	9.64299e-49	1.08733e-48	1.70604e-49	-6.65282e-49	-4.89192e-48	3.31174e-49	3.4652e-49	-2.92804e-48	-1.90847e-48	-7.4659e-49	6.61097e-47
3.68695e-50	1.11613e-49	8.94019e-50	3.36478e-50	2.78267e-51	1.7197e-50	6.31607e-49	8.9893e-50	-4.47395e-49	2.33972e-49	2.40543e-50	6.04188e-50	-8.61596e-51	-1.32335e-49	1.61765e-50	1.18576e-49	4.06876e-49	4.09857e-50	1.86983e-49	5.64665e-49	-5.93605e-50	-1.03364e-49	-2.83468e-49	-1.84589e-50	-8.23162e-51	7.79094e-50	4.03223e-49	-1.72273e-49	2.36165e-50	-1.34263e-50	4.4174e-48
4.71675e-51	-3.59084e-50	9.58548e-51	-5.37586e-50	3.9762e-50	1.3112e-51	1.7765e-50	5.34426e-51	5.63601e-51	-4.68754e-51	-1.66092e-50	2.33037e-50	-2.2124e-51	1.76488e-50	9.28588e-51	4.76994e-51	-1.40974e-50	-2.2711e-51	-1.03447e-50	-2.35166e-50	8.42102e-51	-1.08998e-50	-1.2554e-50	9.12481e-51	1.88776e-50	-9.61096e-52	-1.02087e-50	-3.94396e-50	1.04853e-50	3.37524e-50	4.57259e-49
-5.4929e-52	-1.44587e-51	-2.72666e-51	1.19221e-51	-3.08341e-51	3.43234e-52	1.06646e-51	1.45175e-52	8.42556e-51	2.71993e-52	-6.97255e-51	1.953e-51	1.35672e-51	-9.50896e-52	3.20814e-51	-3.04917e-53	8.99197e-52	4.72303e-53	-2.28973e-51	-1.98778e-53	-1.12931e-51	4.51168e-53	-5.01275e-51	-4.06479e-52	-2.03569e-51	1.86533e-51	1.83532e-53	1.31416e-51	-1.37081e-52	-8.09249e-52	4.97512e-50
3.5654e-53	-4.01823e-53	4.50832e-54	-2.76501e-53	9.29696e-53	-8.19992e-53	-1.46271e-52	1.19504e-54	4.32641e-53	-1.27191e-52	1.3165e-52	-7.25379e-52	1.05046e-52	4.41456e-52	9.31436e-53	2.20117e-52	2.3874e-52	-4.66493e-53	2.32622e-53	1.41514e-52	2.7711e-53	3.82123e-53	8.95949e-53	-1.28891e-53	-4.11597e-53	2.1993e-52	-4.85255e-53	1.82209e-53	1.68219e-52	2.18658e-52	3.65096e-51
-6.62384e-54	-1.85439e-53	-2.70923e-54	-7.38877e-54	-4.69077e-54	2.10964e-54	5.74395e-54	-1.05127e-53	3.47668e-54	3.14019e-54	2.56369e-53	2.44261e-54	-2.49974e-53	-1.41201e-53	-9.33141e-54	1.48215e-53	1.18723e-53	1.77691e-53	5.24923e-54	-7.31875e-54	1.10537e-54	2.73114e-54	1.88097e-53	-4.26708e-54	1.71682e-53	8.76794e-54	-2.15246e-53	-3.59569e-54	5.68271e-54	1.07273e-52	3.89425e-52
-4.944e-55	6.24897e-55	-5.75951e-55	-2.63401e-55	1.13959e-54	8.29681e-56	-1.02576e-54	-3.32683e-56	3.42011e-54	1.10316e-54	3.14162e-55	8.92037e-55	2.97338e-55	-5.31209e-54	4.90893e-54	1.77852e-54	-2.10872e-54	1.89371e-54	2.1745e-55	7.92468e-55	-5.3825e-55	1.2697e-55	1.01796e-55	-3.2451e-56	2.25177e-54	2.05692e-54	-2.06199e-54	1.32776e-55	5.96385e-55	5.86237e-55	3.57645e-53
-2.11703e-56	4.12433e-56	-1.56683e-55	-1.18246e-55	2.16762e-56	-2.80771e-56	-9.6376e-57	-5.66582e-56	2.67647e-55	-1.31609e-55	-4.75255e-57	-5.25284e-56	1.55234e-55	-9.10627e-55	1.20717e-55	5.76477e-56	-1.2488e-55	-1.48121e-55	-1.67995e-55	4.95534e-56	1.03363e-55	-1.62754e-56	8.4483e-56	-6.58524e-56	1.16717e-55	-1.4978e-56	-5.45748e-56	-1.66324e-56	1.64963e-57	-5.2532e-56	3.17176e-54
9.68065e-57	1.59036e-57	-9.1199e-57	2.29542e-56	1.4414e-56	2.13756e-58	-2.85895e-56	-1.18002e-56	-3.17729e-57	-1.0053e-56	-6.0686e-57	-1.81607e-57	-2.07557e-57	-9.44088e-58	-2.94829e-57	-1.71217e-56	1.27953e-56	1.27828e-56	3.50352e-57	-9.1768e-58	-2.91706e-57	-1.23857e-57	-2.448e-58	-6.24878e-57	6.61986e-56	4.08193e-57	-2.32956e-56	5.51924e-57	2.74629e-57	-1.15478e-56	2.96605e-55
-1.96974e-57	1.52173e-58	-1.80193e-59	-1.03285e-57	1.05193e-58	-5.52499e-58	5.97099e-58	-6.55271e-58	-9.50994e-58	2.97531e-58	3.29607e-58	7.52724e-58	-3.17061e-57	-9.38061e-59	-1.55811e-57	1.99999e-57	6.07854e-58	-1.88222e-57	-1.29014e-57	-7.0421e-58	-1.43862e-58	1.8555e-57	-1.55372e-59	-2.97022e-58	-5.38276e-58	1.02968e-58	1.80836e-58	-1.59084e-57	-1.39412e-58	4.32409e-58	2.40173e-56
1.97087e-59	2.85071e-58	1.13403e-59	5.53296e-59	5.35759e-59	-5.81882e-59	-3.05311e-59	1.22025e-58	2.9429e-59	2.33769e-60	-4.38671e-59	-2.57504e-59	-2.2131e-58	-2.98092e-59	5.16378e-58	6.20953e-59	5.70758e-59	2.59425e-58	1.41078e-58	1.25739e-59	-5.988e-60	4.05229e-59	8.01677e-59	4.10781e-59	-1.2865e-59	-8.96253e-59	6.81589e-60	1.48728e-59	-1.60343e-58	1.69917e-59	2.50617e-57
-3.77091e-60	1.77897e-60	1.17191e-59	1.92101e-60	-1.65671e-60	-1.06432e-59	-3.21776e-60	1.73497e-60	-8.90585e-61	-1.84645e-60	2.07484e-61	2.70737e-61	4.84342e-60	-3.8705e-60	6.35895e-60	-1.47223e-59	-4.26791e-60	2.42412e-60	-7.15032e-60	1.50204e-60	4.64941e-61	1.68152e-60	7.90631e-60	3.86878e-59	5.52499e-61	-6.13786e-60	2.05349e-59	1.04378e-59	-3.78532e-60	-1.32148e-60	1.76308e-58
3.4177e-61	8.33488e-61	-4.21502e-61	2.26607e-61	1.97058e-61	-6.73471e-62	-7.09958e-62	5.15566e-61	-5.48699e-61	-5.93112e-62	-6.00386e-61	5.8957e-61	4.7398e-61	-1.6608e-61	2.28808e-61	4.41808e-61	1.31181e-60	-2.67283e-60	5.36436e-61	-3.09937e-61	-1.26732e-60	2.21657e-61	8.62925e-61	7.45883e-61	-4.62982e-61	-3.7111e-61	-8.18527e-61	-1.47555e-60	-1.04918e-63	-7.09174e-63	1.68481e-59
-4.52063e-63	-3.86913e-62	-7.27117e-62	5.25222e-63	-4.37405e-63	-1.03012e-61	-1.11757e-63	-3.44906e-62	6.28221e-62	5.93528e-64	-3.64776e-62	1.10749e-62	-9.49748e-63	1.19958e-61	1.44263e-61	-5.76855e-62	-2.76384e-61	-4.94397e-62	6.31366e-62	-1.18158e-62	7.89068e-62	-6.20439e-62	-3.64478e-62	1.0098e-62	1.91778e-61	-7.35114e-62	-1.83104e-62	2.43489e-61	1.02574e-61	1.15174e-62	1.93599e-60
-3.86116e-63	-3.05e-64	3.98649e-63	-2.26481e-63	-2.2922e-63	1.19489e-63	-6.10146e-63	-1.79753e-63	-1.45456e-62	1.55777e-63	-3.68979e-63	2.72749e-63	-5.22321e-63	-1.05116e-63	-1.15404e-63	-2.53281e-63	1.55394e-63	-6.89231e-65	1.93435e-63	3.60329e-64	9.50863e-64	3.51365e-63	-5.04384e-64	-1.10139e-63	-2.5887e-63	2.05406e-63	3.05042e-63	1.80945e-62	2.13281e-63	-6.64564e-63	9.88393e-62
-3.96905e-65	-9.73203e-65	-7.04907e-64	-2.65725e-64	5.2972e-65	-6.07258e-64	3.12306e-65	3.67298e-64	5.03525e-64	6.09015e-64	4.74254e-64	-6.36674e-64	1.86723e-64	-1.39202e-64	2.15272e-64	-1.3088e-64	2.20455e-64	8.96325e-65	3.68003e-64	-3.90883e-64	-1.09616e-66	-9.06462e-65	1.217e-65	1.22205e-64	-2.71856e-64	-1.67178e-63	-1.1089e-64	1.25692e-63	-2.30527e-65	-3.92583e-64	1.00841e-62
-2.12779e-65	1.46806e-64	-1.34449e-65	-3.67757e-67	1.243e-64	-1.38513e-65	3.08381e-65	3.16964e-65	-1.33909e-65	6.45375e-65	2.66728e-65	1.92588e-65	3.22954e-65	3.17724e-65	3.50622e-65	1.09303e-65	-2.65681e-65	1.38916e-64	1.8592e-65	-1.99346e-65	2.25876e-66	1.54811e-66	2.78413e-65	9.04442e-65	-5.15659e-65	6.5337e-65	3.87036e-66	5.80276e-65	-1.91317e-65	3.58372e-65	1.17638e-63
3.88294e-66	-1.27268e-66	-3.60595e-66	-1.09146e-67	2.66926e-66	3.5777e-66	5.00356e-67	-5.92149e-66	5.23492e-68	1.1958e-67	3.12539e-66	-8.39438e-66	5.81321e-67	9.35486e-67	1.65446e-66	4.26741e-66	-3.81689e-66	-2.05913e-66	7.54754e-67	2.71155e-67	-1.52472e-66	1.39874e-65	-3.72341e-66	-6.36525e-66	7.39442e-66	5.88741e-66	-3.72286e-66	-3.18346e-66	2.0282e-66	3.32078e-67	9.5721e-65
-6.72921e-67	2.0306e-67	7.77961e-67	-5.45266e-67	5.43689e-67	-2.97646e-67	-4.3555e-67	-4.89009e-67	7.63715e-67	-1.9644e-67	4.30597e-69	9.9735e-70	8.78362e-68	-8.98121e-68	9.23613e-67	-2.81236e-67	-8.73408e-67	-5.40947e-68	-4.67055e-67	7.73507e-68	3.08808e-68	-1.10382e-68	5.60728e-68	-5.36461e-68	-1.11912e-66	-9.05098e-67	-9.29254e-67	-1.20537e-67	-1.93673e-67	-1.47382e-67	1.13517e-65
2.03508e-68	6.03555e-69	6.7612e-68	-2.22152e-68	3.70839e-68	-1.51833e-69	2.32552e-68	6.4586e-68	-1.27989e-68	1.63358e-69	6.85959e-69	1.11113e-68	1.19207e-67	1.62116e-68	5.35458e-68	-7.38883e-69	1.39442e-68	1.85715e-67	5.12991e-68	1.05474e-68	8.34813e-68	3.56573e-69	1.31972e-69	-1.71838e-68	-1.64523e-68	3.54609e-69	3.81877e-69	7.67288e-68	-6.42541e-69	5.56531e-69	9.51006e-67
4.75343e-70	2.54439e-69	-5.14926e-70	5.32972e-69	8.77029e-69	-2.31893e-69	-8.1958e-70	3.39002e-69	8.98907e-70	-2.06569e-69	-4.18754e-70	5.71131e-70	-6.02792e-70	-3.19061e-70	6.09859e-69	2.50187e-69	7.4261e-69	-3.07726e-69	1.01186e-69	-2.56029e-69	-8.95921e-69	-2.19023e-69	5.44386e-69	9.54477e-70	1.20674e-70	-8.25776e-71	-8.32337e-69	-8.20464e-70	-9.28817e-72	-2.82949e-69	8.14491e-68
5.81418e-71	-1.18172e-70	2.22192e-70	1.24584e-70	7.50367e-70	-3.14145e-71	1.91005e-70	-1.68659e-70	1.2023e-70	4.05403e-70	1.12354e-69	8.46441e-71	-4.18333e-71	1.43461e-71	4.83692e-70	4.33164e-71	3.26995e-70	-2.87749e-70	6.15315e-71	4.45375e-70	9.42665e-71	-7.29317e-72	1.96717e-70	1.31256e-70	-4.55456e-70	3.72619e-70	1.50869e-70	-1.09748e-70	-2.32709e-70	6.43314e-70	7.49744e-69
2.72765e-72	2.1312e-71	-9.21949e-73	-1.36201e-71	-6.97219e-72	-1.51361e-71	8.99397e-72	-8.73054e-72	-8.55431e-72	-3.30108e-71	6.43956e-73	1.70016e-71	2.09583e-72	3.35945e-71	1.74083e-71	-2.81663e-72	-5.12145e-74	-1.69909e-73	1.49554e-72	-1.19439e-72	1.00221e-70	-1.47905e-71	-1.51096e-72	3.13152e-72	6.99872e-72	-1.98912e-72	-4.51161e-71	2.80941e-71	-8.77107e-72	4.97522e-72	4.1205e-70
-1.14006e-72	1.24392e-73	3.20355e-73	1.88611e-72	-1.04982e-72	3.10658e-72	-1.32471e-71	3.1409e-73	-1.75759e-73	3.00204e-72	-2.75747e-73	-2.91812e-73	1.42074e-72	1.72053e-72	7.25143e-73	6.49535e-72	-1.79291e-72	-1.46089e-72	1.41513e-72	4.15218e-73	-1.43478e-71	1.32328e-72	2.58269e-73	-6.372e-73	-1.28337e-72	-1.49364e-72	1.32145e-72	1.35428e-72	-2.19643e-72	-6.82715e-72	7.14227e-71
-9.16691e-73	5.11913e-74	1.95569e-73	6.04877e-74	-9.47053e-74	5.97372e-73	-1.37306e-73	1.93584e-75	2.66079e-73	-4.21909e-74	-2.77689e-73	-4.52324e-73	-3.27085e-73	2.87558e-75	1.18215e-73	-8.40131e-74	2.82028e-73	1.47066e-73	2.28826e-73	-5.58374e-74	2.30276e-74	-5.31253e-74	-4.47149e-73	-1.70911e-73	-1.75983e-74	8.51065e-74	2.66376e-74	6.8236e-74	-4.18507e-74	3.91446e-74	5.31227e-72
-5.25305e-75	-5.16882e-75	-5.04407e-75	2.50178e-74	-3.5999e-74	7.31816e-75	2.50322e-75	-2.445e-74	-3.22636e-75	4.65398e-75	-2.13772e-75	9.047e-75	-1.49823e-74	-9.52808e-75	-2.02917e-74	1.48653e-74	-2.20597e-74	-5.14556e-74	-3.58313e-74	-2.62526e-74	5.72596e-74	-1.02703e-74	3.16141e-74	5.08133e-74	-6.30802e-75	-1.26962e-75	-8.23066e-75	7.05569e-75	-7.30659e-75	4.65021e-74	5.51716e-73
5.69924e-77	1.13611e-76	-8.62999e-76	8.798e-76	1.25771e-75	-8.06569e-76	2.81682e-75	-4.50505e-75	-1.87778e-76	-2.68645e-75	-6.3143e-75	9.6416e-77	-2.18477e-75	5.52234e-75	6.01273e-76	-2.86048e-75	3.38147e-75	-5.10493e-76	-1.22379e-75	-9.35307e-76	3.55437e-76	-8.93082e-76	3.5583e-76	-2.35818e-77	7.12999e-76	-2.48811e-76	1.36938e-75	1.34806e-75	-2.78837e-77	4.7741e-76	4.36169e-74
2.45095e-77	3.50931e-78	-3.23418e-77	3.38007e-76	-1.80097e-76	1.13713e-76	-2.12098e-77	-1.98826e-78	-7.0146e-78	4.2009e-76	-2.18299e-76	1.60753e-77	-1.26116e-76	-4.46451e-77	4.26991e-77	-8.03096e-77	-1.17307e-76	5.13107e-77	-3.56379e-77	-5.81059e-77	1.61547e-76	-6.24869e-77	-6.5743e-77	-6.08555e-77	-3.05762e-78	-2.19273e-77	3.07815e-77	7.37228e-78	2.44412e-77	-5.31367e-77	2.42434e-75
-1.23246e-78	-1.344e-78	-1.50781e-78	3.97219e-77	-1.18585e-77	2.43815e-78	-3.01328e-78	-2.56205e-77	6.42528e-78	2.66117e-77	-6.01493e-77	-9.44019e-78	6.63397e-78	-1.19448e-78	-6.88962e-78	-9.21815e-78	7.1479e-78	1.27673e-77	-5.33442e-80	-9.58578e-79	7.94339e-78	-6.6411e-78	-1.44655e-78	-9.11678e-79	7.26762e-79	1.48863e-77	1.29764e-77	5.76875e-78	3.49858e-78	-1.06897e-77	2.99716e-76
-3.74198e-79	2.87254e-78	4.66741e-79	-3.07678e-78	2.70726e-79	-4.51332e-79	-3.0524e-79	4.18735e-79	5.43149e-79	5.83371e-79	-2.21301e-79	-1.96282e-80	-1.07021e-80	-6.02785e-79	-3.39829e-78	8.60367e-79	1.19396e-79	2.24467e-80	1.30885e-78	1.17464e-79	4.67585e-79	1.54133e-78	-1.17993e-79	8.05185e-81	2.6545e-79	4.32295e-79	6.73764e-79	-1.93139e-78	2.23386e-78	1.51735e-78	2.52331e-77
-2.88935e-80	-1.96859e-81	1.8922e-79	-5.00502e-80	-1.00854e-79	6.60117e-80	2.94542e-80	3.33484e-80	-8.53044e-81	2.90497e-79	8.4757e-80	1.23901e-80	1.48169e-80	1.46324e-80	1.46805e-79	-3.06647e-80	6.74461e-80	-3.13786e-79	2.47742e-80	7.18281e-80	-2.19153e-80	-4.33332e-80	-1.14934e-79	-2.79855e-80	-1.72118e-80	-4.16688e-80	-1.05496e-80	1.66255e-79	2.57341e-80	-1.4504e-81	2.05177e-78
-1.73397e-80	-7.25379e-82	-6.61991e-81	-2.47245e-81	1.85886e-80	-9.0833e-83	4.36957e-81	8.24472e-83	2.91343e-81	-4.99001e-81	1.70895e-81	9.13571e-82	-2.04969e-82	-6.58778e-82	7.35735e-81	1.16023e-80	-1.29802e-81	-1.231e-80	-7.76335e-81	-1.75717e-81	2.55894e-80	-6.9978e-81	2.28954e-81	-5.10037e-81	1.37414e-82	2.96779e-81	-4.51689e-81	-7.65394e-81	6.47834e-82	8.73436e-81	1.68402e-79
-3.46798e-82	7.41558e-83	4.87073e-82	1.17379e-82	1.14068e-81	-2.92321e-82	5.52409e-82	2.19656e-81	-2.04521e-82	-1.13356e-81	-2.27402e-82	-1.32805e-82	-1.34185e-81	1.18266e-82	-6.45708e-82	-1.23042e-82	3.94156e-82	8.82915e-82	1.63922e-81	3.33139e-82	3.59833e-82	-5.66184e-82	9.77457e-83	-3.9289e-82	7.26863e-83	7.412e-82	-5.95992e-82	2.78756e-82	7.22483e-84	-1.17051e-81	1.6667e-80
-9.43213e-84	5.34895e-83	-6.04903e-83	-5.71631e-83	3.85586e-83	-8.88179e-83	2.96055e-83	-1.596e-82	4.56988e-83	-2.21375e-83	1.20073e-82	-2.84693e-82	-1.32122e-83	-4.20469e-84	1.48074e-83	3.47697e-83	4.46235e-83	8.77309e-84	-2.5171e-83	-2.07927e-84	-1.91454e-82	6.35049e-84	-9.55444e-83	-1.33906e-82	2.84107e-83	-1.11475e-82	-5.59966e-83	1.58599e-82	1.11917e-83	2.42297e-83	1.93456e-81
-2.26503e-83	5.93596e-85	-1.86995e-84	-1.93315e-85	-8.43879e-84	-1.25181e-83	1.7346e-84	-8.65539e-84	1.26062e-83	-1.67661e-84	1.36299e-84	-1.04504e-83	2.48704e-83	-6.65761e-85	-1.22064e-84	1.38734e-83	1.27452e-83	-4.13854e-85	-3.02678e-83	1.65039e-85	1.29989e-83	5.43139e-84	7.21272e-84	-2.88287e-84	6.99744e-84	2.63767e-86	4.00569e-84	-3.12325e-84	4.50138e-84	2.92758e-84	2.1708e-82
3.74972e-85	-4.09749e-86	1.09077e-84	-7.71672e-85	-1.82748e-85	3.30209e-85	2.78094e-86	-5.04296e-85	1.57668e-84	4.63815e-85	-2.06507e-85	-1.16496e-84	-4.68646e-86	1.88774e-86	-4.80384e-85	2.61628e-85	-9.18788e-86	9.90892e-86	4.94953e-86	-7.31549e-85	-2.70724e-85	-2.03226e-85	3.79149e-85	1.16523e-84	-6.3676e-86	9.01864e-85	-5.58168e-85	8.75097e-86	-7.67661e-86	-2.47516e-85	1.2469e-83
3.86331e-86	-6.25205e-86	-2.35242e-86	2.71187e-86	-4.47744e-87	6.43924e-87	2.4327e-86	-1.63987e-86	-1.21008e-85	-2.21825e-85	5.5909e-87	2.92735e-85	1.0738e-86	4.26863e-87	2.49897e-86	-1.47702e-87	1.21476e-86	-2.42668e-85	1.63855e-86	-4.12742e-86	-2.48663e-86	-4.26752e-86	-1.54138e-86	-3.14436e-86	9.67833e-87	4.4845e-86	-1.43081e-86	5.0169e-86	-2.31487e-86	-2.7985e-86	1.48308e-84
-1.18373e-87	-9.72636e-88	4.50478e-88	6.52002e-87	-2.80723e-88	4.47923e-88	1.09405e-86	8.55588e-87	-1.23161e-87	3.94591e-87	-8.70488e-88	3.40671e-87	-2.68404e-88	8.95724e-88	3.9852e-87	-3.81325e-87	9.7566e-89	-7.39416e-88	1.01422e-86	-6.69804e-87	-1.60711e-86	-2.74033e-87	8.31746e-87	1.41761e-86	-4.78482e-87	-1.14867e-86	5.45768e-88	9.5152e-89	6.91637e-88	-1.78581e-88	1.24534e-85
9.38455e-89	-3.61646e-88	4.94463e-88	4.27335e-89	1.29663e-87	-1.85265e-88	2.10637e-89	2.09256e-88	-1.18547e-87	-3.97068e-88	1.6495e-88	2.05115e-89	-3.59261e-88	-2.30684e-88	-1.72037e-88	-1.04247e-89	1.44929e-88	-8.70352e-88	8.60706e-89	-1.9738e-88	-2.55387e-89	-3.22291e-89	-1.26028e-87	1.61057e-88	6.2352e-88	1.30571e-88	8.74939e-90	7.21469e-88	-1.24378e-87	4.09128e-88	1.11604e-86
1.64293e-89	3.86182e-90	-1.22887e-89	1.71906e-90	-3.59977e-89	2.69708e-91	-7.3278e-91	6.14825e-91	-4.15793e-89	-1.31044e-88	-6.67209e-89	-2.34933e-89	1.12627e-88	2.2376e-89	7.43447e-90	-1.20373e-88	7.90475e-90	-1.57033e-88	-1.85663e-89	-6.55977e-90	4.55981e-89	-1.72801e-89	-4.11998e-90	-2.54116e-89	-5.40903e-89	-1.07885e-89	-2.95875e-89	1.51506e-89	4.17726e-88	-4.30303e-89	1.45041e-87
1.60215e-90	8.72219e-90	1.03386e-91	2.36722e-90	6.08135e-90	-4.96972e-90	-1.47433e-91	-1.5893e-90	5.12013e-91	-9.79458e-90	-1.09882e-90	-9.85563e-91	1.18454e-90	1.20387e-89	-1.49685e-89	6.62088e-91	4.58083e-90	6.79329e-91	1.01166e-90	8.98216e-91	-3.51693e-91	-3.93706e-91	-2.00584e-90	-5.72628e-92	-2.14058e-90	1.72724e-90	-6.34091e-90	2.33861e-90	9.76935e-91	-5.6063e-90	9.59367e-89
8.13322e-91	-1.20971e-91	7.18235e-92	-6.00872e-91	6.13764e-91	3.10309e-91	2.50298e-91	2.43583e-92	7.65331e-92	1.03557e-91	-1.69854e-91	-3.3879e-91	5.0762e-92	2.49188e-91	4.71204e-92	3.05313e-94	-3.00191e-91	6.90848e-92	9.25819e-92	7.08154e-92	-1.03203e-90	-5.61258e-91	1.31659e-91	-7.05155e-91	6.52785e-93	-2.45249e-92	1.57824e-92	2.66017e-91	5.09214e-92	-1.87651e-91	7.35603e-90
-4.1106e-92	1.57568e-92	-1.93354e-92	-2.39476e-93	-3.57422e-92	6.26121e-92	-5.54388e-93	7.9444e-92	1.63335e-92	8.43746e-93	7.44457e-93	7.62839e-93	-3.14711e-93	-2.12552e-92	-3.39738e-93	1.10401e-94	1.79496e-92	-9.17583e-93	-5.35542e-93	1.06339e-92	-1.38182e-91	-8.64885e-93	8.61462e-93	4.65541e-93	-1.11887e-92	-2.18879e-92	-1.23884e-92	-8.6415e-92	-2.42224e-92	-6.7003e-93	6.95708e-91
2.06329e-93	-8.37624e-93	-7.34328e-94	-5.04963e-94	-2.87297e-93	9.52243e-94	7.15923e-94	1.87766e-93	-2.34848e-93	-1.83516e-93	-3.05486e-94	4.32009e-93	4.3019e-94	2.15818e-93	4.78232e-94	1.94939e-93	9.14057e-94	-8.28743e-93	3.04292e-94	3.05191e-93	-5.87471e-93	-2.00293e-94	-3.01159e-93	2.74334e-93	-1.51478e-93	-1.29932e-93	-3.50978e-93	5.40013e-93	-4.33585e-93	2.49427e-93	7.48646e-92
-3.07227e-94	8.6322e-94	9.64614e-94	-7.20038e-95	3.54904e-95	-3.5133e-94	-4.519e-95	-1.81136e-94	1.77037e-95	-4.81833e-95	8.70987e-96	1.60148e-94	5.64803e-95	1.5962e-95	-3.53105e-94	5.85512e-95	4.25832e-95	-3.55749e-95	1.26944e-94	2.9632e-94	9.56251e-95	1.22061e-94	-7.18191e-95	-2.84225e-94	5.40392e-95	5.93599e-94	9.14908e-95	-2.55946e-95	-6.24199e-95	-1.1314e-94	5.55449e-93
-3.20216e-96	1.02803e-94	6.80822e-95	1.69064e-96	1.91075e-95	-6.24628e-95	3.18666e-95	3.30203e-95	-3.55816e-96	-3.00709e-95	9.17732e-95	-1.38213e-95	2.27635e-96	2.71361e-95	-2.99543e-95	-2.73998e-96	1.85532e-95	-5.83913e-95	2.03529e-96	1.03445e-95	-1.12524e-95	-5.24657e-96	-1.954e-96	-1.39504e-96	2.44385e-95	-2.0217e-96	-1.86807e-95	-9.10309e-96	2.91049e-95	-5.19906e-95	7.68077e-94
-1.056e-96	8.40874e-97	1.56015e-97	2.86026e-96	-2.72924e-97	-1.44741e-96	4.04699e-96	-3.87583e-97	-2.4585e-97	1.69921e-96	1.05294e-96	-9.1234e-97	1.74777e-96	-9.32664e-97	1.8433e-97	-1.44166e-96	1.68522e-96	8.80053e-97	-1.40327e-97	-1.10932e-96	-1.59362e-97	1.3437e-96	-1.85327e-96	-3.88057e-97	3.67467e-96	-2.22803e-96	-3.44808e-98	1.00107e-96	1.1403e-97	-1.43659e-96	3.5333e-95
1.76153e-98	-2.79272e-97	-1.86111e-98	1.92497e-97	-1.00847e-97	-2.43936e-98	1.16852e-97	-1.65181e-98	-2.9509e-97	-5.00605e-97	4.77777e-98	1.81038e-97	7.03846e-98	6.88247e-98	-9.94146e-98	-3.40328e-97	-1.06708e-97	9.98999e-99	-2.03611e-97	1.59114e-98	-3.30158e-99	-4.07871e-98	-2.61128e-98	-1.22094e-97	-2.40487e-97	2.78724e-99	1.89502e-97	-6.43413e-99	-2.60608e-97	4.44e-97	4.0424e-96
2.87822e-98	9.38032e-99	-1.56273e-99	-5.95242e-99	-3.94019e-99	-3.85287e-99	4.31721e-98	1.88417e-99	9.5274e-100	-5.0832e-99	1.25184e-98	1.83195e-98	-8.84784e-99	-3.47706e-99	5.68537e-100	4.34375e-99	-8.98686e-99	4.50794e-98	-1.29935e-98	2.5833e-99	1.50463e-98	3.8457e-99	-1.03918e-99	-1.18337e-98	2.07378e-98	-6.62907e-99	5.99318e-99	-9.0241e-99	-1.27948e-98	-5.96431e-98	3.68868e-97
-1.00006e-99	1.45057e-99	-1.33266e-99	1.34855e-99	8.38256e-101	6.60899e-100	7.12356e-100	-1.59491e-99	1.75264e-99	2.92129e-99	4.83756e-100	1.28152e-99	-9.75075e-100	-2.49103e-100	2.04398e-99	7.11927e-100	4.29646e-100	-1.60522e-99	3.79801e-100	-5.67407e-100	-6.30887e-102	3.43986e-100	3.84506e-100	-2.73043e-100	-5.16934e-100	2.92051e-100	-8.77412e-100	2.56001e-99	1.72234e-99	-8.38078e-100	2.93999e-98
-6.06924e-101	-1.78076e-101	-6.86169e-101	1.80551e-101	1.85217e-101	-9.4124e-101	2.82265e-100	2.17556e-100	-1.61511e-100	-2.80173e-100	-1.1128e-100	2.84635e-101	4.73186e-101	5.3124e-100	7.00175e-100	4.20365e-101	-1.23355e-101	-1.52707e-100	2.42696e-101	7.32736e-101	-8.89153e-101	-5.07297e-101	2.28301e-100	2.06086e-101	6.48692e-101	-1.80738e-100	-1.47875e-101	-4.45863e-101	2.75575e-101	-4.09248e-101	3.70444e-99
-4.06564e-102	1.07258e-101	5.33692e-102	4.2404e-102	-3.4193e-102	-7.7347e-102	1.3195e-101	-2.14875e-102	2.45308e-102	-9.93577e-102	-6.04682e-102	1.02861e-101	8.52986e-102	-4.59751e-102	1.83484e-101	-6.76938e-102	-4.31176e-102	-8.11087e-102	9.82811e-103	3.14914e-102	-4.15695e-102	4.6238e-102	-1.15545e-101	-4.85624e-102	2.53828e-102	3.60434e-101	-9.36437e-102	9.19858e-102	-5.95294e-102	4.43398e-102	2.27111e-100
1.54721e-102	-9.74213e-104	-4.45212e-103	-4.02644e-103	4.44831e-103	-3.34438e-102	-1.35756e-102	1.00092e-102	5.83276e-103	-3.56703e-103	-3.79607e-103	-8.40216e-104	1.23038e-102	5.7956e-103	8.15567e-103	6.83893e-103	-1.63437e-103	1.56325e-103	2.48883e-102	3.95594e-103	1.88714e-103	-1.93938e-102	3.31278e-102	-1.1334e-102	4.99308e-102	-3.62288e-103	-2.07236e-103	-8.29581e-103	-9.70778e-103	-5.2939e-103	3.1024e-101
1.85628e-104	4.65016e-104	5.4367e-104	8.60293e-105	-6.08208e-104	-5.53956e-104	1.55317e-104	-3.24001e-104	1.95167e-103	-1.55422e-104	-7.02958e-104	-1.89157e-103	-5.89914e-104	6.57915e-104	-2.37815e-104	6.61108e-104	2.97061e-103	-1.61159e-103	-3.55311e-104	-2.58521e-104	-2.81108e-104	2.37925e-103	3.69145e-104	-4.43654e-104	-4.23911e-104	-1.34488e-103	-4.07474e-104	-2.66303e-103	-6.74492e-105	-3.67179e-104	2.37133e-102
-5.56724e-105	3.32537e-105	-9.60612e-106	1.28613e-104	-2.19803e-104	2.38441e-106	1.05333e-104	5.50997e-105	6.46356e-105	-1.54123e-104	-7.1353e-105	-2.35894e-105	-7.99171e-105	1.65147e-104	-2.39978e-104	-9.71819e-105	8.64943e-105	-1.60364e-105	-5.13021e-105	-1.79985e-104	-8.75815e-105	-5.96307e-105	-1.48328e-104	-5.13861e-105	-9.26823e-106	1.138e-104	-7.65505e-105	6.73925e-105	4.44518e-105	1.48243e-106	2.49938e-103
-1.33127e-105	2.68155e-105	2.36446e-106	1.67956e-106	-4.55089e-107	2.85808e-107	-1.63979e-105	1.22036e-107	4.40717e-106	-1.06236e-105	-3.05726e-106	-6.45739e-106	-2.18291e-105	-1.20906e-106	-1.82303e-105	3.63503e-106	2.04516e-105	4.08935e-107	1.80544e-106	-1.04942e-106	-1.71229e-105	-1.00027e-106	-3.64133e-105	-3.33455e-106	1.31552e-106	2.01534e-106	-3.60883e-105	2.44613e-106	-5.59995e-106	-3.63394e-107	2.60297e-104
-6.59891e-108	1.27675e-106	-5.24003e-107	5.11746e-107	-2.97229e-108	5.12961e-107	6.89629e-110	1.31902e-107	3.28982e-107	7.01366e-108	6.02909e-108	1.61039e-106	-6.73265e-107	2.21403e-106	4.11223e-107	7.75023e-107	-9.88504e-107	2.36196e-107	2.69385e-107	6.42492e-107	4.9827e-107	-1.30166e-106	-1.046e-106	-3.06316e-107	3.15707e-107	3.03461e-107	7.84902e-107	1.73913e-108	5.86521e-107	-9.88629e-107	1.74825e-105
2.03843e-108	4.89144e-108	2.44228e-108	1.52105e-108	-2.51415e-108	8.55849e-108	1.93452e-108	4.10668e-108	-4.43838e-108	-1.32854e-107	1.98251e-108	6.00236e-108	9.20407e-108	-1.19873e-107	-2.03721e-107	6.4493e-108	3.54639e-108	1.21082e-107	-1.78234e-107	8.90719e-108	-4.88844e-108	-5.13452e-108	-1.19795e-108	4.70987e-108	4.78522e-108	-7.71033e-108	9.0204e-108	9.78453e-108	-2.40041e-108	-2.14e-108	1.95885e-106
-1.06406e-108	2.14081e-109	-2.25842e-109	-2.0461e-109	1.02288e-108	-4.24925e-109	4.41412e-109	4.44752e-110	1.71325e-108	3.59566e-110	2.71392e-109	-3.75484e-109	5.93988e-109	-9.30227e-109	-4.34332e-110	3.66154e-110	-1.41793e-109	9.4642e-109	-1.31132e-108	9.81268e-110	2.82422e-109	4.29799e-109	2.87937e-109	-2.77509e-110	-1.39808e-109	1.24953e-109	-9.91547e-109	6.58165e-109	7.3026e-109	2.29152e-109	1.40421e-107
-1.01767e-109	-2.60009e-110	-8.18415e-111	-7.64069e-110	-6.76939e-110	1.49877e-109	5.52902e-110	-1.58679e-110	-5.53345e-110	-1.28174e-110	-3.91554e-111	-8.35743e-110	1.1345e-111	1.80735e-110	2.31514e-110	4.96439e-110	-3.18553e-111	-1.35863e-110	-2.32795e-111	-2.45128e-110	-2.69374e-111	2.75043e-110	-2.94944e-109	1.04343e-111	3.22769e-110	-8.0782e-110	-4.11421e-110	2.51653e-110	-1.4825e-110	-1.4032e-111	1.31413e-108
-9.8401e-111	-8.34066e-111	2.29764e-111	1.16853e-110	-1.71227e-111	-6.91714e-111	-2.94913e-113	-1.09149e-111	5.59787e-112	6.68765e-112	1.90326e-114	4.68294e-111	-7.3334e-111	7.463e-111	1.2031e-111	4.30994e-111	1.10497e-110	-1.07828e-110	7.02336e-111	-2.68966e-111	-5.10355e-112	5.92058e-112	1.38605e-110	2.14063e-111	8.42941e-112	-2.88989e-111	1.39655e-111	-3.78185e-111	-1.18849e-110	2.87226e-111	1.40454e-109
-2.54171e-112	-3.09954e-112	7.3465e-113	5.14531e-112	-3.94158e-112	1.91063e-112	-7.96509e-112	-1.8105e-112	-6.21489e-112	-7.35693e-112	-2.14044e-112	1.29492e-111	2.03554e-113	-5.48702e-112	2.65187e-113	-8.63128e-113	-2.85079e-112	8.23614e-113	1.4109e-112	-2.04694e-112	7.9929e-112	1.55147e-112	-4.68273e-113	-2.41576e-112	-1.08714e-111	2.60623e-112	-1.7251e-112	1.46618e-111	-3.81241e-112	-2.56772e-112	1.18435e-110
-1.66047e-113	-2.47521e-113	6.04909e-114	-3.1539e-114	-1.52107e-113	3.02893e-113	-1.9234e-113	-4.14737e-113	-2.29088e-113	-1.50718e-114	1.51468e-113	-4.74417e-113	1.29272e-113	-4.882e-113	-3.53841e-113	-7.73041e-114	6.75857e-114	7.26612e-113	3.6678e-113	1.71875e-113	-4.52638e-114	-4.29455e-114	-1.93664e-113	-2.95963e-113	-1.39027e-112	-2.55165e-113	-5.55136e-113	5.63715e-115	-7.53107e-114	1.03238e-112	8.71093e-112
-8.11101e-115	-5.32607e-114	8.91712e-114	4.14584e-115	1.26123e-115	2.90165e-114	-4.19235e-115	1.03469e-114	-1.53503e-114	-5.92727e-115	-3.49542e-114	-8.58966e-116	-9.9217e-115	-3.56775e-114	-5.86728e-115	7.23457e-114	-2.83346e-114	4.95196e-114	-1.5649e-114	3.43525e-115	-2.00307e-114	-1.27805e-114	-2.24413e-114	-1.05306e-116	9.96123e-114	9.25908e-116	2.12058e-114	4.29534e-114	-1.94362e-113	8.37901e-114	9.75555e-113
3.81788e-116	-1.00896e-114	5.3654e-116	4.13961e-116	1.64136e-115	2.15808e-115	-8.7341e-116	1.27225e-115	5.36892e-115	7.45349e-116	-3.81407e-115	-4.28302e-115	5.42505e-115	-4.70147e-115	5.23093e-115	-2.55583e-115	6.3959e-115	-1.79349e-115	2.86026e-115	1.34029e-114	1.3508e-115	-1.18047e-115	-2.8245e-115	-4.21339e-115	7.86007e-115	6.12761e-115	3.03596e-115	1.00152e-115	-1.79891e-114	-7.83121e-116	1.20311e-113
3.09903e-116	3.49003e-116	2.20831e-117	-4.51375e-116	5.13078e-116	1.2095e-115	-6.59712e-118	2.98922e-116	-2.07608e-118	5.93431e-117	4.16964e-116	3.1036e-116	2.08904e-116	-2.95627e-116	2.29058e-116	-9.44955e-117	-7.46807e-117	6.24872e-116	-1.35681e-116	-4.18048e-116	3.1239e-116	-4.09239e-117	8.8861e-117	1.88652e-116	-1.95767e-116	3.78774e-116	8.48245e-118	-4.43126e-116	-4.51028e-117	-3.89605e-116	8.12226e-115
3.55125e-117	-7.90699e-117	8.38886e-118	1.50058e-118	-1.4069e-117	-7.53845e-118	-8.06006e-118	1.79696e-117	-9.84464e-117	-8.8939e-118	-5.04079e-117	2.84185e-117	2.95112e-117	-3.05592e-118	3.21629e-117	3.16794e-117	-2.44967e-117	-4.34225e-118	-4.91426e-118	-1.37345e-117	2.45635e-118	2.06624e-117	1.44923e-117	7.80852e-118	-1.17144e-117	-2.56376e-118	9.35741e-118	-4.60371e-117	-4.47884e-117	1.84232e-118	6.63896e-116
-7.05937e-118	-2.13262e-118	-3.01001e-118	5.72713e-119	-4.95999e-118	8.25271e-119	-1.17822e-118	-1.03072e-118	4.44935e-118	1.64428e-118	1.66309e-118	3.81943e-119	5.25233e-120	-8.75999e-118	6.78923e-118	3.39343e-118	-2.79026e-118	4.70809e-118	-5.49201e-119	-7.42623e-118	-1.83977e-118	-7.35261e-119	2.06286e-118	9.8357e-119	1.70105e-119	-1.12094e-119	-9.28947e-118	2.9471e-118	2.44934e-119	7.31885e-120	8.18349e-117
-1.005e-119	-1.79135e-120	-1.9475e-119	3.86634e-120	9.14911e-121	4.27393e-120	1.77086e-118	4.48655e-120	4.29263e-119	-1.36405e-120	1.50959e-120	4.40545e-120	-1.35569e-119	-6.80034e-120	1.12818e-119	-6.13455e-120	-2.47557e-120	5.53824e-119	-8.92633e-120	1.76696e-121	-8.49986e-120	-1.85201e-119	4.12312e-119	-2.11937e-119	-2.47305e-120	2.06208e-119	2.56571e-120	-4.2618e-119	-1.30217e-119	1.13043e-119	5.58933e-118
1.47563e-121	2.43579e-121	2.94836e-120	1.84007e-121	-1.47034e-120	1.00321e-120	-2.79971e-121	-8.7792e-121	1.92331e-120	2.68704e-121	-6.03428e-121	-1.75798e-121	-7.78324e-121	6.58632e-120	1.2679e-120	-1.33201e-120	1.16612e-120	1.99854e-120	-2.77517e-120	1.03785e-120	-1.89685e-120	-4.25754e-120	8.90244e-121	-1.42079e-120	2.59029e-122	8.43842e-121	1.27024e-120	-3.55729e-122	-1.8068e-122	3.33697e-120	4.10644e-119
4.45189e-122	-7.19009e-122	-1.89073e-121	-1.20569e-122	1.07629e-121	-3.76145e-122	-2.38147e-121	1.46446e-121	-1.33004e-121	-8.57632e-123	9.64899e-122	-2.6946e-121	6.82166e-121	9.6839e-122	-3.90563e-122	5.44586e-122	1.28443e-121	-9.8215e-122	-1.44064e-122	-1.62742e-121	-1.16205e-122	-2.49151e-121	1.53353e-121	7.57506e-122	-1.70126e-122	-2.47843e-122	-1.36575e-121	1.16172e-122	-9.40738e-123	-2.35629e-121	3.55614e-120
-7.89848e-123	2.16062e-123	-1.47553e-122	-6.41824e-123	-1.12587e-122	-3.40488e-123	-6.48303e-123	-4.98146e-123	1.45297e-122	3.1103e-124	2.27405e-122	3.06351e-122	-4.60603e-122	1.71901e-123	3.59928e-123	2.88205e-123	-6.61687e-123	-2.55281e-123	-9.58756e-123	1.3326e-123	7.95537e-123	-2.1957e-123	2.20376e-122	-1.83617e-122	-7.30844e-123	1.47853e-122	-1.93833e-122	1.55795e-122	-1.19026e-122	2.1885e-122	3.41322e-121
-1.08208e-124	-2.04975e-124	2.75023e-125	-1.66651e-123	2.57773e-123	-2.07069e-123	9.36135e-124	1.08416e-124	-3.46255e-124	-5.93015e-124	-3.52258e-124	2.25547e-124	1.28235e-123	-3.59486e-123	2.95265e-124	-9.40273e-124	2.44697e-123	1.57895e-124	5.61149e-124	-5.51524e-124	1.92099e-123	5.00458e-125	-4.062e-125	-2.07091e-124	-4.23806e-123	4.48121e-124	1.03458e-123	-7.74228e-124	-4.34461e-124	2.06633e-123	3.0262e-122
-2.08041e-125	3.35423e-125	5.39616e-125	1.60951e-124	1.14724e-124	-1.65766e-124	1.5946e-124	-1.33847e-124	-7.55684e-125	-1.17637e-124	1.92153e-125	-2.16283e-124	-7.75604e-125	1.38884e-124	2.09712e-124	-6.20994e-125	-9.58771e-125	-2.41608e-125	5.68821e-125	6.94128e-125	-6.45488e-125	-8.17142e-125	-1.27047e-124	7.01138e-125	-7.25695e-125	2.97821e-124	-5.13338e-125	-1.53126e-125	1.42953e-125	-6.43422e-125	2.86545e-123
-2.4585e-125	3.22177e-126	1.98527e-125	-3.9566e-126	-3.19684e-126	4.77975e-126	1.12674e-125	4.96213e-126	6.46669e-125	9.2431e-126	5.04876e-126	3.44926e-126	-5.60587e-126	-3.96925e-126	6.46121e-126	-1.67126e-125	1.03148e-125	-6.28427e-126	4.76114e-126	2.57339e-125	-1.17935e-125	-1.4854e-126	5.2114e-126	3.33083e-126	-1.19804e-125	-1.09181e-126	-7.09563e-126	1.58064e-126	-8.9713e-126	4.69496e-126	2.95309e-124
1.07955e-126	1.01929e-126	4.43464e-127	-3.18423e-127	1.99674e-126	-5.9277e-128	6.0707e-128	-5.85738e-129	-1.1616e-126	-2.75983e-126	2.43485e-126	-4.8648e-127	9.27812e-127	-6.99354e-127	9.9362e-127	3.59589e-126	2.20555e-126	1.68646e-126	2.18197e-126	4.90955e-128	1.43136e-126	3.11043e-127	-1.27361e-127	4.39359e-127	1.88237e-127	4.5618e-127	-1.45193e-127	-4.6444e-127	2.03895e-127	-8.6791e-128	2.80197e-125
-5.59502e-128	-1.15257e-128	4.45171e-128	5.37672e-128	1.22958e-127	1.35909e-127	-1.97614e-127	1.68466e-127	-9.21549e-128	1.76615e-128	-2.96629e-127	1.15817e-127	1.38521e-127	-8.42221e-128	7.75367e-129	8.70478e-129	1.95021e-129	3.9545e-127	1.84337e-127	1.82866e-127	6.39476e-128	-4.07003e-128	9.0042e-128	9.95842e-128	8.30731e-129	1.32466e-128	-1.0454e-127	2.35211e-127	-6.52574e-129	-4.83587e-128	3.02724e-126
4.9656e-129	2.2148e-129	6.08254e-129	1.81236e-129	2.37488e-128	1.81601e-128	-1.59003e-129	3.17613e-129	-2.09706e-128	-2.64391e-129	1.79747e-129	-7.50501e-129	2.11028e-128	-4.78434e-130	8.64907e-129	-3.39268e-129	-2.53561e-128	1.98949e-129	3.53867e-129	-6.20996e-130	-1.22115e-128	-7.75318e-129	-8.93261e-129	-8.2157e-129	1.67075e-128	-1.748e-128	3.00072e-132	-6.44511e-129	4.67093e-129	-3.1063e-129	2.45321e-127
-2.68048e-130	3.49927e-130	1.6492e-129	3.31504e-130	-4.77607e-131	4.81214e-130	-1.33623e-130	-6.98978e-130	2.4155e-130	-9.48934e-130	-2.06683e-129	-1.38228e-129	-1.00405e-129	-1.40172e-129	-2.7114e-130	-5.56701e-130	-6.65091e-130	2.11433e-130	-9.36967e-132	7.93386e-132	-1.85477e-129	1.9691e-130	1.34e-130	5.8488e-130	-3.59283e-129	1.64538e-130	-2.23731e-130	1.73816e-130	2.00539e-130	2.96148e-129	2.28148e-128
-2.55935e-131	-2.84808e-131	-4.56832e-132	3.26467e-131	5.40339e-132	5.66992e-131	2.843e-131	1.64951e-131	2.05861e-130	3.80582e-130	-1.48503e-130	1.11651e-131	3.73341e-130	2.14618e-130	-4.13764e-133	-9.9969e-132	-1.44143e-131	2.80513e-131	-3.44648e-130	-3.48549e-131	3.91087e-131	-4.0521e-131	2.00825e-132	-9.72918e-131	-6.73289e-132	-4.50567e-131	3.8199e-131	-4.27971e-131	-1.00968e-131	6.94952e-131	2.35607e-129
-8.11343e-132	2.30517e-132	2.65702e-133	-5.25363e-133	1.22637e-131	4.29843e-132	4.98421e-132	6.07687e-132	2.66703e-132	2.67519e-132	3.70709e-133	-7.76456e-132	8.19061e-132	1.02828e-131	-8.28926e-133	-1.53228e-131	2.90347e-132	-4.3184e-133	1.24244e-132	-1.24697e-132	8.43345e-132	-2.93524e-132	1.22307e-131	-3.9569e-132	9.62055e-132	-6.80313e-133	-1.28856e-132	1.27237e-131	2.30664e-132	1.2299e-131	1.59235e-130
-9.36959e-133	1.68349e-133	-1.10783e-132	-5.79015e-133	-8.25039e-134	-2.17454e-133	2.05724e-132	1.73876e-132	6.97261e-133	1.16451e-132	7.01021e-135	8.34365e-133	-2.39971e-133	-1.91738e-133	-2.77303e-133	-2.51853e-133	-2.15297e-133	2.97189e-133	5.52918e-133	9.21248e-133	-1.63963e-132	-5.32938e-133	-1.43965e-133	1.58024e-133	2.04944e-133	2.39447e-133	1.06482e-132	1.25279e-133	3.93484e-133	1.58042e-133	1.71993e-131
-3.89253e-135	-8.93465e-135	-1.62015e-133	-3.18428e-134	-4.50832e-135	4.1231e-134	7.67248e-135	-8.91055e-135	1.04382e-134	-3.2222e-135	2.44793e-135	3.33518e-134	2.74391e-134	-6.53921e-134	1.12945e-134	1.87937e-133	8.91534e-134	2.14267e-134	-1.3494e-133	-3.93297e-134	-4.60226e-134	-1.48236e-133	-2.90817e-135	-8.26987e-134	4.00712e-134	5.33671e-134	-4.15653e-134	1.49514e-134	-4.50552e-134	8.13535e-134	1.45161e-132
5.5394e-135	-4.21438e-136	6.16011e-136	6.47995e-135	6.31923e-136	3.78718e-135	-5.12927e-135	1.06815e-134	2.60699e-136	-2.09414e-135	1.44226e-135	6.58352e-135	1.50582e-135	3.23621e-136	-2.90831e-135	-1.47831e-135	-2.05321e-135	-9.90072e-137	-1.5923e-136	9.22158e-136	-3.53073e-135	-1.99738e-135	-3.20901e-135	-4.13612e-135	8.6265e-135	8.01904e-136	8.57495e-135	1.33061e-135	5.17485e-135	3.34975e-135	9.38488e-134
2.61971e-136	-3.17385e-136	-2.26241e-136	-1.25484e-136	6.80545e-136	8.93599e-136	-4.1215e-136	1.22231e-136	6.91123e-136	-4.55712e-137	-2.52998e-136	2.90048e-136	1.27891e-136	5.01809e-136	1.10985e-136	-3.13985e-136	4.85053e-136	2.22404e-137	2.4735e-136	-5.25163e-137	-4.37871e-137	1.4442e-137	1.11091e-135	8.95309e-136	-2.77937e-135	-1.83449e-136	-6.97278e-136	-3.37858e-136	-8.50344e-137	1.73447e-137	1.2346e-134
3.80548e-138	-1.00679e-137	1.6701e-137	5.71198e-137	-4.63533e-137	-3.59321e-137	-2.55267e-137	-2.03502e-137	-1.39609e-138	1.13912e-136	1.29677e-137	8.95407e-138	-6.53277e-137	-3.99371e-137	6.32603e-137	-2.38786e-137	-5.21888e-137	-1.73492e-137	7.76432e-138	2.95557e-137	3.26829e-137	-2.5968e-137	6.5166e-139	-3.15843e-137	3.79005e-137	-6.93552e-137	-1.46339e-137	-4.81445e-137	-5.42725e-137	-1.88112e-137	9.86352e-136
-3.77476e-138	-2.3512e-138	-5.0627e-139	-1.20587e-138	-2.12463e-137	-4.90382e-139	2.99581e-139	7.2177e-139	4.47877e-138	-9.21552e-139	-1.12324e-138	2.24311e-138	3.68769e-138	8.0064e-138	1.44008e-138	-1.45447e-138	1.93392e-138	-1.79999e-139	-2.83554e-139	-2.30431e-139	-1.96444e-138	1.7176e-138	7.55097e-139	-5.83128e-138	8.66366e-138	3.51718e-139	8.03188e-138	1.42507e-138	-1.94661e-138	1.73938e-138	8.90061e-137
-6.2878e-140	-3.40344e-139	-4.16779e-141	6.93822e-139	-1.11334e-139	6.78425e-140	9.449e-140	1.25952e-139	2.0941e-139	2.92722e-139	-1.82877e-140	1.86287e-139	-3.13104e-139	7.27641e-140	2.00252e-140	2.48443e-139	2.81871e-139	9.7128e-139	-1.16509e-138	-4.14604e-139	-2.12832e-140	-1.41022e-139	-4.25891e-139	-3.91081e-140	-3.64284e-140	-9.30874e-139	4.09863e-139	-1.54901e-139	1.5311e-139	-3.81275e-139	8.38847e-138
-1.59284e-140	-1.95592e-140	-2.10432e-141	-3.13007e-140	-1.07391e-141	-2.08176e-140	-1.13296e-141	1.15391e-140	2.66359e-140	-2.04179e-140	-2.97084e-141	-4.19494e-140	1.07207e-140	-1.35115e-139	1.86322e-141	-1.17386e-140	-1.65399e-140	2.71238e-141	-1.44463e-141	-3.45202e-140	-1.70905e-140	1.0499e-140	9.37283e-141	5.8134e-141	4.23806e-141	-3.32725e-142	-2.37318e-141	4.2293e-140	-4.26837e-141	-1.84366e-141	5.0821e-139
1.63765e-141	-3.17301e-142	-1.22061e-141	7.62962e-142	-8.54654e-142	2.88735e-141	-2.54692e-142	-2.13944e-142	6.53437e-142	-1.60091e-141	-1.60492e-142	2.16291e-141	1.87324e-141	2.15482e-141	-1.43261e-141	-2.10252e-142	6.65584e-142	9.8548e-142	-1.55607e-141	2.49886e-142	7.65436e-143	4.92989e-141	2.46286e-141	-2.09301e-141	-4.07996e-141	3.13838e-141	4.18991e-142	6.73507e-141	-1.87936e-141	8.54042e-142	4.8523e-140
1.23841e-142	7.09361e-143	7.62621e-143	5.27068e-143	-3.47118e-142	-2.30125e-143	6.80531e-143	6.67828e-143	4.13399e-143	2.53296e-142	-3.54444e-143	-6.58494e-142	-1.81051e-143	5.71225e-142	9.79448e-143	-1.90664e-142	-2.4944e-142	9.06529e-143	-1.97077e-142	7.71048e-143	1.10041e-142	-5.37806e-143	2.37195e-142	-4.16852e-143	5.90298e-142	2.60054e-142	2.21781e-142	1.93661e-142	-5.51498e-143	-1.74134e-142	5.24728e-141
8.38199e-145	-1.33369e-145	7.3365e-144	7.2048e-143	-4.92712e-143	-1.05094e-145	1.24652e-144	8.74057e-144	-7.64868e-144	-5.27802e-144	-2.63263e-144	-9.98004e-144	2.51482e-143	4.69277e-144	2.35942e-144	-4.68094e-144	-2.73129e-144	4.31756e-143	1.13729e-143	2.45387e-144	5.56867e-145	-2.89979e-143	2.26538e-144	-1.23944e-143	-6.89223e-144	2.56215e-143	-8.50198e-145	-4.89802e-144	1.62982e-143	7.43217e-145	3.61392e-142
3.85196e-145	3.24463e-145	3.06196e-145	-1.31298e-144	9.38811e-145	8.30108e-145	4.64189e-145	-6.81669e-145	-2.04277e-144	-6.82466e-146	2.66945e-144	1.0678e-144	4.43733e-145	-6.50313e-144	-8.4514e-144	-1.90492e-144	-8.43637e-146	-2.76623e-145	-1.84236e-145	-4.5017e-145	3.33436e-144	9.23072e-145	1.68499e-144	7.73132e-145	-1.49736e-144	1.08479e-144	1.10427e-144	-1.82735e-145	3.23791e-145	-1.15368e-144	4.14526e-143
-2.99207e-147	-2.12092e-145	-1.27404e-146	-1.06965e-146	-4.59012e-146	5.06079e-146	5.72735e-146	-2.8633e-145	-2.00738e-145	3.45697e-146	1.04801e-145	2.12593e-146	-5.66152e-146	4.39177e-147	1.26064e-145	3.92438e-146	-5.89436e-147	5.15951e-146	-2.20502e-145	-2.93963e-145	3.27751e-145	1.68758e-146	-2.03656e-145	7.65598e-147	1.64741e-145	2.28287e-145	9.80624e-146	9.59759e-147	-1.42862e-145	1.0495e-144	4.08727e-144
-5.50223e-149	-1.0805e-146	-3.69323e-147	2.66484e-146	-4.90897e-147	8.72535e-147	9.1812e-147	3.25408e-147	-1.35889e-147	1.44901e-147	-5.53721e-147	-7.89046e-147	-8.04599e-148	1.48009e-147	6.1949e-148	1.40964e-146	2.40585e-147	-1.34989e-146	8.23166e-146	1.63424e-146	-5.79907e-146	1.99807e-146	-6.28567e-148	-3.20362e-146	-6.84762e-147	5.71672e-147	7.31311e-147	-8.04968e-147	-1.33584e-146	-2.09236e-146	3.87916e-145
-7.2149e-148	-1.04555e-148	9.94517e-148	-3.73349e-147	-2.82583e-147	-1.59342e-147	4.74554e-149	-1.0267e-147	6.21525e-148	-1.13205e-147	-2.25245e-149	-1.45927e-147	2.18346e-148	1.41145e-147	-5.07531e-148	3.39594e-151	-2.73752e-148	6.91105e-148	7.55842e-147	1.4255e-148	3.50837e-148	1.4859e-147	-8.80275e-148	7.79027e-147	-3.97073e-148	1.18548e-150	7.4368e-148	-2.91182e-148	-1.08592e-147	-1.44206e-147	3.95547e-146
4.28957e-149	2.96561e-149	-6.50748e-149	-3.02265e-149	1.06867e-148	1.19573e-149	2.56224e-148	-1.38499e-150	-1.25746e-148	-2.46311e-148	4.65148e-149	1.4045e-148	1.60857e-149	7.56153e-151	3.48161e-149	-1.18709e-148	6.05719e-149	9.08955e-150	2.3524e-148	-6.12054e-149	3.62122e-148	-4.87458e-149	-1.02786e-148	-1.03085e-149	-2.46582e-148	8.35284e-149	2.06594e-149	-2.18387e-149	4.71095e-149	1.28954e-148	2.71242e-147
2.07579e-150	-1.06454e-149	-8.03031e-151	9.77282e-150	-5.07921e-149	1.53118e-149	7.58499e-150	-6.39953e-150	5.6206e-151	-7.42633e-150	1.99395e-150	1.49842e-150	1.7271e-149	-1.73295e-150	-1.07234e-150	8.00254e-150	-1.52636e-149	-8.59439e-150	4.80189e-150	-7.39859e-150	4.51789e-150	1.66508e-150	-3.38603e-150	2.03144e-149	4.12853e-149	1.35595e-149	3.88296e-150	1.38308e-150	9.35691e-150	3.71448e-149	3.155e-148
-7.37517e-152	-5.15678e-151	-1.83932e-150	-3.16532e-151	2.3286e-151	3.04957e-151	1.11069e-150	-2.17711e-150	6.51351e-151	-3.29728e-151	4.56038e-150	-2.53969e-150	-8.17626e-152	-9.72737e-151	2.23025e-150	-8.74568e-151	5.92091e-152	-2.35875e-151	-3.19963e-151	-8.20385e-152	-7.94507e-151	2.55536e-151	3.10484e-152	3.63961e-151	-1.00432e-151	5.95657e-151	2.62028e-150	-7.58742e-151	3.43677e-151	-1.54019e-151	2.55263e-149
6.39208e-152	-2.40782e-152	3.85936e-151	1.65859e-152	-5.70806e-153	-3.84444e-152	4.70316e-152	-3.61387e-152	6.26679e-152	-1.62563e-152	3.18049e-152	-5.26114e-151	1.90455e-152	2.97346e-152	-9.15376e-152	-1.68767e-152	4.05616e-152	1.65398e-152	5.73232e-152	6.55218e-153	5.90504e-152	-3.91741e-152	-2.90464e-152	6.40057e-152	3.78235e-152	-6.1553e-152	6.63811e-153	-7.14671e-152	-5.58699e-152	-3.82289e-151	2.33977e-150
-3.12365e-153	-7.08369e-154	-4.05173e-153	-6.28379e-153	9.47518e-153	-3.00484e-153	1.05161e-152	3.47133e-153	1.5138e-153	-1.37234e-153	4.17296e-153	5.97101e-154	6.40479e-153	-3.01693e-153	-1.34578e-153	-5.9562e-154	5.90808e-153	-6.76415e-153	-3.9011e-153	-1.22983e-152	3.72013e-153	-1.2679e-152	-7.7262e-153	-3.13306e-153	7.24867e-153	-1.51689e-153	-1.31759e-152	-1.26699e-152	2.60245e-154	1.65647e-153	1.52312e-151
-5.67234e-154	-4.49673e-155	-1.85021e-155	-2.17918e-153	2.07727e-154	-4.23678e-155	5.51528e-154	1.33847e-153	-4.52711e-155	-2.7969e-154	-6.8571e-155	8.82545e-154	7.10847e-154	1.28665e-153	1.98049e-153	-1.14573e-153	-4.47106e-154	1.11019e-153	-1.21532e-154	-8.4285e-154	-5.7621e-154	-9.31751e-155	-5.20505e-154	6.67151e-154	1.25486e-153	-1.07269e-154	-8.23425e-154	1.39698e-154	6.1275e-154	3.64869e-154	1.90314e-152
4.04892e-156	-2.11426e-155	2.50135e-156	-1.3624e-156	-6.17625e-155	4.42826e-155	4.24303e-155	-4.45039e-155	2.65167e-155	1.51661e-154	-1.25554e-155	3.65438e-155	7.08488e-155	-7.17743e-155	4.22612e-155	-4.6967e-156	-2.53454e-155	-7.50948e-156	3.77418e-155	-6.58231e-155	2.60832e-156	3.36204e-155	-4.21269e-155	-7.58711e-155	2.18108e-155	-1.96474e-155	3.16951e-156	-4.41314e-155	-5.15252e-154	-1.47343e-154	1.68089e-153
6.94498e-156	-4.03804e-157	-1.22599e-155	1.54422e-155	4.6319e-156	2.30459e-156	5.13731e-157	-9.01584e-157	-4.72666e-158	-1.70337e-156	8.25276e-156	-2.33969e-157	9.80394e-156	-1.46245e-156	3.39634e-156	-7.74341e-157	-2.57252e-156	-4.55337e-157	8.31151e-156	9.42508e-156	3.89498e-156	2.84395e-157	-3.52496e-156	-7.80913e-156	7.01975e-156	-4.37559e-156	9.83735e-159	-2.56629e-156	1.23557e-155	-8.79717e-156	1.40479e-154
1.23825e-157	1.2517e-156	8.99963e-157	1.3177e-156	-3.01958e-157	4.07153e-157	4.68501e-158	2.17417e-159	9.41129e-158	1.90093e-158	-3.46746e-157	3.33577e-157	6.73557e-157	-1.19387e-157	7.76043e-158	-1.47333e-157	-4.86406e-158	3.14971e-157	-7.50237e-157	1.6003e-157	7.02475e-157	-2.66098e-158	4.95262e-157	-4.66367e-156	6.44864e-158	5.65696e-157	1.14799e-157	-5.54474e-157	-5.78803e-158	-7.34207e-158	1.47553e-155
1.24564e-158	-1.55836e-158	2.37806e-158	-1.95682e-158	-2.40437e-158	-3.43222e-159	-9.28306e-158	7.67866e-158	8.11387e-159	1.3169e-157	4.81176e-158	4.48838e-158	-5.29386e-159	-1.77521e-157	-5.18454e-158	5.46626e-159	5.98462e-158	-2.74095e-158	6.80234e-159	2.06679e-158	-7.18191e-158	-3.57242e-158	6.46101e-159	-9.40706e-159	-9.4268e-159	-3.06116e-159	2.98213e-158	7.63505e-158	2.21004e-158	-5.20036e-158	1.17232e-156
-1.28306e-159	1.84134e-159	2.50683e-159	-2.5179e-159	-2.17682e-159	-1.57973e-159	-2.57656e-158	2.84889e-159	-1.52148e-159	2.85993e-159	5.1652e-160	3.64764e-159	1.23821e-158	1.7504e-160	7.93585e-160	-2.87825e-160	2.48894e-160	1.05188e-159	4.4878e-159	-9.39519e-160	2.88579e-159	-1.85106e-158	-5.29892e-159	2.09828e-159	-4.93151e-159	-3.14972e-159	-4.2346e-159	-3.8966e-159	-2.36115e-159	-9.44203e-159	1.26241e-157
-3.79341e-160	3.01179e-162	-2.53457e-161	-2.62962e-162	-4.97845e-161	-2.24303e-161	9.48161e-162	-5.98779e-163	-7.62271e-161	8.70967e-161	4.04195e-160	6.93927e-162	-3.08404e-161	9.25275e-160	-1.46574e-160	4.96831e-161	-6.6547e-160	-5.4119e-161	-1.61867e-160	-2.10326e-160	1.07709e-160	2.87739e-160	-4.17052e-160	3.68267e-161	-3.50227e-160	-1.56589e-159	3.22266e-160	-3.4149e-162	-6.65576e-160	-1.73869e-160	7.24181e-159
-8.37279e-162	-1.5318e-161	1.11791e-161	-1.64271e-161	3.51498e-161	1.05026e-161	-1.75551e-161	8.90696e-162	4.52528e-162	-1.18432e-161	-6.08206e-162	-1.37455e-161	-3.3077e-161	-3.35805e-161	1.67672e-161	2.0335e-161	-1.16583e-160	1.28443e-160	-6.78711e-161	-2.43995e-161	-2.33753e-162	1.13792e-161	-2.63939e-161	-2.15674e-161	4.75955e-161	1.29852e-161	-4.0967e-162	1.363e-160	-2.54258e-160	7.78972e-162	1.12537e-159
3.48214e-163	-2.12704e-161	3.71493e-163	-3.00192e-163	-6.46901e-164	1.30307e-162	-1.69728e-162	-2.4664e-162	3.27498e-162	-1.906e-162	-1.24752e-162	7.04158e-162	-1.61217e-162	1.08037e-162	-2.41898e-163	-1.85968e-162	4.52003e-162	-2.11486e-162	-3.10206e-162	-5.54917e-163	1.5087e-162	-2.81869e-162	-2.74049e-162	4.42055e-163	5.72766e-163	2.20429e-162	-2.26581e-162	-3.96574e-162	-1.0241e-162	1.18005e-162	7.51005e-161
1.53911e-163	3.79734e-164	1.74062e-163	-2.31486e-163	1.61402e-164	-6.54665e-164	4.97242e-164	-5.04266e-163	2.82457e-163	-7.60923e-164	-2.83171e-164	1.9668e-163	-2.91021e-164	3.96422e-163	1.3093e-163	1.44768e-163	8.11351e-163	5.59623e-164	-3.77519e-164	-7.14086e-164	-1.50194e-164	7.18979e-164	1.41613e-164	3.05764e-163	-5.75496e-163	-9.31085e-164	-7.08929e-164	-1.55077e-163	-1.41253e-163	1.36889e-163	5.07383e-162
2.91272e-164	3.47828e-164	1.14329e-164	-1.64852e-164	-8.58075e-165	-1.77204e-163	-4.37999e-166	4.13521e-164	-1.77175e-164	-5.60256e-165	6.77344e-164	6.92558e-164	3.30677e-164	-9.63325e-165	2.52468e-165	1.49472e-165	3.80791e-165	-4.19861e-164	4.76027e-165	-5.87779e-165	1.33691e-164	-5.89933e-165	3.88101e-164	8.14877e-165	-1.18776e-164	-2.55722e-164	-2.14453e-165	-3.02057e-164	4.50552e-165	-1.32302e-164	7.36629e-163
-1.93862e-165	-1.28081e-166	-3.61668e-165	-4.64218e-166	1.06251e-165	7.5916e-166	1.9716e-165	3.71259e-166	-6.38857e-165	-3.03122e-166	6.38243e-166	-1.2765e-164	2.43725e-165	-3.29741e-166	1.20089e-166	3.41834e-166	1.15202e-165	-4.41319e-166	-8.85709e-166	-2.6941e-166	9.92705e-165	-3.09721e-165	3.86416e-167	3.70139e-166	6.21125e-165	6.6318e-165	-8.68938e-166	2.06573e-165	-2.37483e-165	-3.21257e-165	7.11826e-164
4.81013e-167	2.89732e-166	5.64356e-166	-2.74399e-168	1.91488e-166	-6.39929e-167	-2.23032e-167	-1.45668e-166	-1.3306e-166	2.19337e-168	-1.54088e-167	1.08331e-166	-2.01637e-166	5.71489e-166	4.38519e-167	-5.08508e-167	-2.78258e-166	5.24198e-166	-1.60824e-166	8.86403e-167	-5.86969e-166	-1.18118e-166	3.47037e-166	8.57958e-167	-4.58863e-166	2.41051e-166	5.48954e-167	-9.44992e-167	2.25425e-166	-4.85845e-167	5.76837e-165
-5.77056e-167	-1.02974e-167	4.68323e-167	2.38681e-167	2.73424e-167	-7.63603e-168	-3.26787e-167	2.23166e-168	-8.88807e-168	-3.32848e-167	1.33068e-167	-1.14387e-167	2.02078e-168	2.90341e-168	2.42653e-168	-1.0934e-167	-4.3446e-167	1.21534e-167	1.53554e-167	-3.18932e-168	1.23236e-167	-1.06759e-167	4.74369e-168	-6.32861e-168	-5.80546e-168	-3.36403e-168	-8.19954e-168	-5.95016e-169	-1.47049e-169	-1.61151e-167	4.36237e-166
2.83024e-168	1.22058e-168	-3.2911e-169	1.12195e-168	3.62225e-168	8.20993e-169	1.32684e-168	-9.71106e-170	-6.40859e-169	1.20679e-168	1.09437e-167	-2.25474e-168	3.10748e-169	6.50445e-170	-2.19578e-169	-8.54017e-169	2.37393e-169	1.16857e-169	2.26234e-168	3.1363e-169	1.06963e-168	-2.22676e-169	9.04461e-169	-1.41474e-168	-3.03099e-169	-7.83989e-169	1.36477e-168	-2.36013e-168	-1.15454e-168	-1.60441e-169	4.05333e-167
-1.22738e-169	-7.63863e-170	1.33295e-169	6.7597e-170	5.76337e-169	1.04562e-169	-9.53721e-170	1.45293e-169	-7.85914e-170	-1.01906e-171	-5.24615e-171	-7.87367e-170	1.67957e-169	-7.68582e-170	-6.16345e-169	7.34962e-171	-9.61926e-170	2.23573e-169	-7.31472e-170	-5.79612e-170	3.40524e-170	4.17005e-171	-1.3863e-169	2.3571e-170	1.44179e-169	9.75272e-172	-4.2262e-169	3.94525e-170	4.1639e-169	3.23839e-171	4.03184e-168
-1.27151e-170	1.21046e-170	-5.20378e-171	1.61182e-170	-1.55813e-171	-6.35432e-171	-1.09757e-170	-1.78958e-172	2.48906e-171	-1.65725e-170	4.17244e-171	-5.17252e-172	2.81774e-172	2.92648e-171	-1.80002e-172	7.30636e-172	-1.43773e-172	3.67174e-170	-4.0282e-170	9.50222e-171	-3.03844e-171	2.2903e-170	6.01569e-171	-4.37431e-172	-7.21203e-171	-1.17863e-170	-3.31235e-171	-3.40006e-170	2.62277e-171	-5.74322e-171	2.76796e-169
1.5579e-171	-4.69197e-172	9.934e-173	8.91377e-172	-2.92388e-171	-1.99752e-171	-4.56322e-171	-9.20132e-172	-6.81615e-172	-1.10638e-171	5.49188e-172	-6.00434e-171	2.77973e-172	6.23713e-172	-9.61012e-172	-1.26197e-171	4.52025e-172	-2.09577e-171	-3.11857e-172	-2.27683e-172	-4.33234e-171	-2.25152e-171	-1.36615e-171	3.54656e-172	-8.84273e-172	-9.6523e-172	-8.5351e-172	2.58929e-172	1.21351e-172	-2.80989e-171	4.21739e-170
-1.57589e-172	2.10394e-173	-1.42362e-173	-1.5601e-172	-1.92424e-173	-2.13925e-173	-1.89945e-172	9.31234e-173	2.56459e-172	5.86601e-173	4.52239e-174	1.74615e-172	-1.29415e-172	4.8559e-173	8.26951e-173	-6.09511e-173	-1.18797e-172	9.54942e-173	1.07763e-171	1.46408e-173	1.3097e-172	-2.25941e-172	-3.7248e-172	6.67441e-174	-2.95599e-173	2.93709e-173	7.03129e-173	-1.0613e-173	1.94138e-173	2.17255e-174	3.69253e-171
1.63487e-173	-1.27944e-173	-2.67601e-174	1.05527e-174	2.56573e-173	1.29922e-173	-4.80577e-174	1.92402e-174	-5.53357e-175	-9.5223e-174	3.32334e-174	7.64398e-174	-1.58987e-174	-1.62834e-174	1.76568e-173	-2.53437e-174	-7.58212e-174	-1.35317e-174	6.27269e-175	1.30195e-173	6.91866e-175	-4.49655e-174	1.8212e-173	1.646e-173	-2.31842e-173	5.46869e-174	4.702e-174	-7.00758e-174	-2.00769e-174	4.42307e-174	2.31942e-172
1.84305e-175	5.71365e-175	8.41199e-177	-7.29748e-175	7.84399e-175	-1.33082e-174	-9.95908e-175	-4.83218e-174	-1.86859e-174	5.54788e-175	1.59227e-175	9.43692e-175	7.71366e-175	2.5202e-175	-1.98153e-174	-6.81438e-176	-2.41477e-175	7.01891e-176	4.33092e-175	1.27756e-175	1.17427e-174	-6.28963e-176	-5.90894e-175	-3.76189e-175	2.30322e-174	-2.82733e-175	1.03434e-174	5.82088e-176	-2.91297e-175	5.56368e-175	2.36394e-173
5.12118e-177	6.41979e-176	5.70402e-176	-7.17423e-176	-1.46674e-175	9.104e-177	-6.35876e-176	-1.34547e-175	-7.07745e-177	-1.04851e-176	6.0688e-177	-1.34299e-176	-1.86835e-175	-1.41815e-176	-2.76116e-177	2.5173e-177	2.70996e-176	-2.20743e-175	8.71111e-176	1.84008e-176	-1.12193e-176	-1.37023e-175	-3.82214e-176	5.29024e-176	-6.01473e-176	3.9024e-176	3.0029e-175	-2.04539e-177	-3.61507e-176	-2.13578e-175	2.03933e-174
-1.04415e-177	-1.97283e-176	1.59815e-178	-1.68369e-176	-1.29055e-177	4.65434e-177	-9.02197e-178	1.08665e-177	3.10532e-177	1.33262e-176	-7.72902e-178	-1.40254e-177	1.32631e-177	-1.27922e-176	4.5068e-177	2.49532e-177	-7.44627e-177	8.00441e-177	-3.01202e-177	-1.27652e-176	-1.56529e-177	8.23231e-177	-2.40889e-177	2.30947e-177	-5.31471e-177	-6.45021e-177	5.83323e-178	2.01513e-177	2.11024e-177	-2.66524e-177	1.50313e-175
2.32784e-179	-3.34393e-178	-4.70076e-177	-4.48452e-178	1.58455e-178	9.73942e-178	1.01902e-178	3.63337e-179	-5.0184e-178	-9.27142e-180	-1.47737e-177	8.25623e-180	7.28915e-178	-5.82424e-178	-4.36958e-179	-9.39531e-178	3.39965e-179	3.92471e-178	1.15978e-178	-1.38576e-178	1.10415e-177	-1.38742e-178	5.05579e-179	-1.70115e-177	1.34881e-177	-5.61981e-178	1.37333e-179	4.53184e-178	7.26106e-180	6.97803e-179	1.71992e-176
2.98076e-179	5.95521e-179	-3.33317e-180	-4.82113e-180	7.32492e-179	5.85096e-179	1.66759e-178	7.8073e-179	1.17783e-179	7.74967e-179	4.66945e-179	1.8785e-180	2.83261e-179	1.04913e-179	-1.5734e-179	-6.75605e-179	7.1144e-180	-2.51097e-179	-2.54597e-179	-2.31703e-180	-1.09181e-179	-4.56569e-180	-3.5511e-181	-2.87284e-178	-8.35309e-180	4.61637e-179	-1.56548e-179	6.91272e-180	-1.59132e-179	-1.01737e-178	1.29192e-177
-8.368e-180	3.07005e-180	7.91454e-181	8.26103e-181	1.25123e-179	1.2625e-179	2.65789e-180	-2.56514e-180	-5.21284e-180	1.38632e-180	1.31341e-179	-5.48309e-180	-8.03923e-181	5.35789e-180	1.27031e-180	1.21043e-179	6.84259e-181	4.4983e-180	1.06886e-180	3.82079e-181	8.42546e-180	-5.5957e-180	-7.79044e-180	-1.30897e-180	1.32598e-179	7.28872e-180	2.71731e-179	-1.17971e-181	5.89145e-180	-2.43787e-180	1.74092e-178
5.16195e-181	-4.24556e-182	6.02204e-181	5.31595e-182	-6.22956e-181	8.34886e-182	-4.55884e-181	-7.49894e-181	8.46598e-181	-8.84596e-181	-9.93203e-181	-6.50995e-182	3.94712e-181	-6.19592e-181	5.53915e-181	5.55292e-182	1.93524e-181	-7.215e-182	2.20387e-181	-3.26104e-181	-2.1231e-181	-7.72251e-181	4.27504e-181	3.44763e-181	1.14063e-181	6.90483e-181	-5.82519e-181	-7.32335e-181	-4.60765e-181	5.04966e-183	1.26937e-179
-9.61866e-182	2.7201e-183	-2.41861e-182	-2.1258e-182	5.54792e-182	-6.59239e-182	1.61206e-182	2.86187e-182	-1.14122e-182	7.34796e-184	-2.08111e-182	2.33277e-182	-1.53349e-182	2.01446e-182	1.10464e-181	1.29288e-182	-2.37587e-182	-5.17935e-182	7.11155e-182	-2.11444e-182	-5.59367e-183	-4.86489e-183	1.06009e-182	-1.58583e-181	-2.37018e-182	2.46884e-182	-4.55736e-182	-1.25718e-182	-3.138e-182	6.04179e-183	1.01706e-180
-3.10397e-183	1.38332e-183	-2.01248e-183	1.67113e-183	1.27546e-184	1.08484e-183	2.83931e-183	-3.83066e-183	-7.78594e-183	1.03049e-182	-1.93077e-183	1.88048e-183	4.41758e-183	-1.5727e-183	-4.96734e-184	9.53951e-184	6.88136e-184	-2.11377e-183	3.99365e-183	2.77627e-183	-8.74005e-184	2.0238e-183	1.02564e-183	1.10329e-182	-5.21412e-183	-4.76388e-184	1.08681e-183	2.24283e-183	-1.90815e-183	2.01186e-184	8.10539e-182
-8.07557e-184	-3.30048e-185	-6.37943e-184	5.36867e-185	-1.3022e-185	-7.65838e-185	-4.24039e-185	-5.17928e-184	-1.4528e-184	-3.82069e-184	-1.22479e-184	-1.65623e-184	1.79584e-184	-1.48843e-184	-1.07161e-184	5.0721e-185	-3.54935e-185	-3.14319e-184	-7.45276e-184	-5.5589e-184	-2.10507e-184	7.4588e-185	8.52237e-185	-7.64035e-185	-1.18248e-183	-2.242e-184	-4.69084e-185	5.50348e-185	5.25764e-184	-1.10225e-183	8.71822e-183
7.48792e-186	-7.95217e-186	-4.45938e-185	-9.90634e-186	1.3709e-184	-2.7908e-185	2.57425e-185	-1.75565e-186	1.51751e-184	8.02686e-185	7.75052e-186	1.26311e-185	2.21366e-185	-1.89722e-185	2.37345e-185	-2.09475e-185	-1.2617e-185	1.09331e-184	-2.22938e-185	4.83202e-185	5.1463e-186	3.95332e-186	-5.39566e-186	6.87586e-185	-2.48965e-185	5.41341e-185	-6.40951e-185	1.43401e-185	-1.60139e-185	3.73418e-185	1.08727e-183
-3.14089e-186	1.64097e-186	-2.56141e-186	-3.27809e-186	-1.6913e-186	-1.05571e-186	1.53125e-185	-1.07785e-186	-1.72231e-186	8.51713e-187	-7.98271e-186	3.71764e-187	-8.17007e-186	-1.67791e-185	3.58471e-186	8.24673e-187	2.29102e-186	9.99399e-187	5.60369e-186	-1.74152e-186	-1.10598e-187	-2.59705e-187	-4.23309e-186	6.22153e-186	-3.91722e-186	4.92141e-187	-3.16832e-186	-5.96641e-186	-1.10888e-186	5.21878e-188	1.06212e-184
6.81155e-187	-3.43217e-187	1.6914e-188	-1.23869e-188	1.90546e-189	3.88123e-187	1.41196e-187	8.33241e-187	1.20597e-188	-4.77512e-187	4.63762e-188	-3.98767e-188	-8.51296e-188	-3.66481e-188	6.20203e-187	-1.10422e-187	-8.23486e-188	3.64082e-188	-7.41098e-187	5.11259e-187	-3.04646e-187	-1.8277e-187	3.9477e-188	-5.23837e-188	2.45273e-188	1.94727e-187	-7.58218e-188	8.36272e-188	-1.67402e-187	-1.57762e-187	6.50062e-186
3.19449e-188	1.98116e-188	-2.10483e-188	2.42306e-188	4.20894e-189	-5.93222e-189	-4.57449e-189	-2.12373e-188	-4.75379e-188	-2.89531e-189	1.50052e-188	-1.75928e-188	3.3766e-188	2.79128e-190	-7.84307e-190	8.07038e-189	4.29339e-188	-1.88934e-188	-2.93721e-188	-7.32003e-189	-3.52734e-188	-1.49427e-188	-1.80129e-188	-2.80471e-188	-4.07247e-189	-5.23497e-189	-1.95025e-188	-1.15675e-188	1.66516e-187	2.10215e-188	6.8163e-187
-1.70516e-189	7.81417e-191	5.36796e-189	-3.70857e-189	-1.87178e-189	1.03031e-189	-1.8225e-189	2.64361e-190	-1.28083e-189	-9.9982e-189	1.85185e-189	1.884e-189	3.05966e-189	1.10887e-189	-4.48664e-190	7.57609e-189	4.30993e-190	1.15422e-190	-2.3461e-190	-3.19113e-189	2.91296e-189	-3.75889e-189	9.7317e-191	4.87363e-191	-2.89606e-189	-3.39246e-189	-6.28431e-190	-1.9054e-189	-2.49571e-189	-2.12736e-190	6.53778e-188
3.52242e-191	-8.50508e-192	2.94221e-191	-2.98656e-190	3.75306e-191	-9.9464e-191	-3.55796e-190	-2.29609e-190	1.12952e-190	-1.89103e-190	-1.67538e-190	-5.34588e-190	-1.6044e-190	1.73861e-190	-5.01319e-190	6.15647e-191	6.82119e-191	6.41919e-191	-3.4608e-190	4.33709e-191	5.64882e-190	2.37713e-191	-9.24026e-192	5.08137e-190	2.13878e-191	-1.36431e-190	-2.04147e-190	-1.94373e-191	-1.07214e-190	1.27205e-192	5.11335e-189
8.0011e-192	2.26991e-191	2.91382e-191	-6.5151e-193	-7.00146e-191	2.16356e-191	8.90784e-194	2.13719e-192	1.29212e-191	-9.0957e-192	2.06056e-192	2.36787e-192	-1.23176e-191	-1.25677e-191	8.15562e-192	-3.14738e-191	-1.89097e-192	-2.00473e-192	-4.07548e-192	-1.53639e-193	-8.65535e-193	1.32371e-191	-1.82489e-191	1.66551e-191	1.65298e-191	5.51512e-191	-7.69157e-191	6.34047e-192	-4.01158e-193	-8.79754e-192	4.66594e-190
-4.78117e-193	-7.01679e-193	8.43335e-193	6.49645e-192	-4.84816e-192	1.80719e-192	8.03089e-193	-2.79301e-192	-1.00347e-193	-3.61913e-193	-6.02095e-193	5.71084e-193	-4.33493e-193	4.44165e-193	-1.2144e-192	-3.03711e-192	-5.51182e-193	-2.22586e-192	1.28607e-192	6.61245e-193	-2.68882e-192	-8.97386e-193	2.60826e-192	2.6449e-193	1.37231e-193	1.50808e-193	1.82547e-193	3.49428e-192	2.26395e-192	5.37801e-194	4.30015e-191
9.58844e-194	-1.51643e-193	2.03262e-193	1.26768e-194	-4.95977e-194	8.50008e-195	-1.25407e-193	-5.61952e-193	-2.3199e-193	-4.57327e-194	-1.14926e-193	-8.02211e-194	1.8767e-194	1.91895e-193	-2.86625e-193	5.75441e-195	9.63303e-193	-3.41641e-194	-6.03887e-194	-7.44788e-194	1.3809e-193	7.43976e-194	-1.52401e-194	-6.04073e-194	8.26112e-194	-1.10182e-194	-8.96541e-194	-6.239e-194	8.04826e-194	-1.12805e-193	4.04427e-192
-4.42248e-195	-7.5239e-196	7.04701e-195	1.21051e-194	2.82029e-194	-9.31748e-194	-1.96229e-196	-5.25787e-195	-1.06585e-194	1.13252e-195	-2.11197e-195	1.67095e-196	2.32317e-195	2.8357e-194	-7.21232e-195	1.82857e-195	-1.51484e-195	-3.99623e-195	-8.10991e-194	-1.31749e-194	3.71839e-194	-4.08842e-196	2.48567e-195	3.83832e-194	-1.72837e-194	-7.64414e-195	5.54671e-195	5.44928e-196	5.08475e-196	-1.41578e-195	4.1614e-193
-2.60557e-197	7.42175e-196	-1.69573e-195	2.58603e-196	1.01728e-195	1.4912e-195	5.43166e-196	1.12741e-195	6.22396e-196	1.77194e-197	1.00957e-195	-2.2131e-196	-7.81512e-196	-1.30743e-195	-2.83317e-196	2.63473e-196	-6.10377e-196	1.63771e-196	-3.2836e-195	1.06256e-195	-1.70638e-196	6.24981e-196	-9.63656e-197	1.67435e-195	7.69195e-196	-7.52488e-195	-3.14022e-195	-2.41399e-195	7.40957e-195	-5.26155e-196	4.0879e-194
-2.635e-196	1.38192e-196	4.23489e-196	-2.67675e-197	-2.34781e-197	-2.03747e-196	7.24808e-198	-7.5418e-197	9.77444e-197	-6.91915e-200	-2.42694e-196	-4.34656e-198	-8.75691e-197	2.19634e-197	1.69977e-196	1.23757e-197	-4.78292e-197	4.24664e-197	-5.19416e-199	1.87643e-197	-2.73774e-197	-4.65827e-196	2.01266e-197	-1.69355e-196	2.55227e-196	-2.74365e-196	1.0833e-196	6.43635e-197	2.74994e-196	-9.84594e-197	3.66658e-195
-4.22116e-198	-8.39028e-198	-1.07258e-197	-2.99437e-199	-5.36648e-198	-1.36796e-197	2.41608e-197	9.22669e-199	-2.80569e-199	-9.44577e-198	-9.47759e-199	3.72485e-198	-7.30827e-199	3.41125e-198	-4.15491e-197	8.88034e-198	6.61919e-197	2.91281e-198	1.50941e-197	5.27423e-198	-3.02718e-197	3.61049e-197	-2.23967e-198	7.44793e-198	1.05451e-198	-4.1684e-198	6.44549e-198	5.28715e-198	2.29411e-198	-9.87943e-198	3.31403e-196
1.17507e-199	2.03418e-199	-4.13707e-199	1.42396e-199	8.76676e-199	-8.626e-199	-4.49324e-199	-9.23322e-200	3.17159e-199	-1.13101e-198	5.30397e-199	-3.20774e-199	-2.28031e-199	-1.73454e-199	-1.90288e-199	1.02537e-202	-1.08524e-198	-2.26517e-199	3.03817e-199	2.95814e-199	3.42431e-199	1.16952e-198	3.96333e-199	8.65674e-199	-1.81302e-198	1.15401e-198	1.06568e-198	-2.14321e-199	-3.33631e-199	1.25811e-198	1.65733e-197
-7.59599e-201	1.25071e-200	6.33261e-202	-7.89336e-201	2.9805e-201	4.91994e-200	-2.03867e-200	5.08655e-200	-4.72074e-201	-3.38072e-199	-1.78001e-200	1.63367e-199	9.46184e-200	7.82156e-200	1.46357e-201	2.69896e-199	3.39473e-200	1.43867e-200	5.0469e-200	-8.8307e-200	-1.7731e-199	-6.53087e-200	-1.25417e-200	-1.25147e-199	-1.37219e-200	4.67259e-200	-4.51043e-200	-3.46736e-201	1.18236e-199	-9.172e-200	2.00661e-198
6.93782e-201	4.7673e-201	6.21157e-201	-5.41542e-202	2.45371e-200	-2.14774e-200	5.16879e-201	-4.47863e-201	1.75349e-200	-4.14761e-201	-8.50132e-202	-3.24336e-201	1.038e-201	2.2431e-201	-1.022e-201	3.14008e-201	3.32997e-201	-1.45717e-202	-5.87588e-201	-7.12706e-201	8.04255e-201	-6.83307e-201	1.2603e-201	-2.38202e-202	1.0734e-201	3.58992e-202	6.30467e-201	-4.28234e-201	1.45447e-201	-3.99209e-201	1.57658e-199
1.15749e-202	-2.22469e-202	-6.34127e-202	-1.65622e-201	-1.09625e-201	-2.23152e-201	1.74747e-202	-2.6124e-202	4.1337e-202	7.10269e-202	1.12306e-201	1.42038e-202	-5.28234e-203	2.62708e-202	-1.10418e-201	2.71653e-202	-3.92801e-202	-1.80115e-201	3.61962e-202	-1.73863e-202	2.05737e-201	-4.0029e-202	-1.80653e-201	2.59282e-202	-6.85704e-203	-5.77394e-202	-3.14617e-202	-4.70724e-202	-2.95017e-202	2.5774e-203	1.94778e-200
-9.72473e-204	6.90824e-203	-1.36197e-202	-4.9104e-203	-2.45013e-203	-2.21458e-203	1.98494e-203	-8.44134e-203	-1.28212e-202	-2.05576e-202	1.08724e-202	-2.70819e-203	6.20234e-203	-4.36071e-204	-4.53896e-204	1.98458e-203	-4.07554e-204	-1.40313e-203	-6.58157e-203	1.11138e-203	1.99726e-203	2.06387e-203	-6.03909e-203	-9.49562e-204	-1.19904e-203	-1.08537e-202	1.68054e-203	1.01757e-203	1.84155e-202	9.55334e-204	1.52213e-201
2.12488e-204	-2.87728e-204	-5.36438e-205	3.97761e-205	2.2063e-204	1.51276e-204	1.30844e-204	2.0309e-203	2.75909e-204	5.66115e-204	4.86828e-204	1.06058e-203	1.57356e-204	-1.08796e-203	-3.45697e-204	-4.75575e-204	4.01525e-204	9.70856e-206	1.59552e-203	1.0665e-204	5.30141e-204	2.09347e-204	-6.35735e-205	2.06659e-204	-1.4292e-204	1.78002e-204	3.65303e-205	1.99672e-205	-5.34225e-204	1.55925e-204	1.1774e-202
-1.31762e-205	-2.08188e-204	-2.95845e-205	1.85876e-206	-3.53391e-205	-3.83066e-205	1.00925e-205	1.95951e-205	3.53703e-206	4.66978e-206	8.72465e-207	3.45643e-206	-6.46563e-205	-6.5277e-206	-2.78604e-206	-1.45069e-204	-7.42572e-206	6.14583e-205	1.07093e-204	2.33952e-205	-1.62386e-205	6.27906e-206	-9.1335e-205	-1.80085e-205	7.24891e-206	-1.05354e-206	5.6209e-205	-1.21583e-205	2.37337e-204	7.88088e-206	1.24084e-203
-7.66744e-207	-1.28377e-207	-8.97793e-207	3.46149e-206	1.17913e-205	-1.06914e-205	-1.59734e-206	-7.15407e-207	-2.92812e-206	3.0395e-206	-4.37409e-207	6.43031e-206	5.63055e-206	1.08757e-206	-1.66232e-207	-5.99169e-206	4.53511e-206	3.74333e-206	3.60546e-206	-3.38465e-206	3.62706e-206	5.00682e-207	-3.47006e-206	-1.06963e-207	2.60249e-207	-1.79081e-207	-1.24034e-206	7.51918e-207	-4.75319e-206	2.68852e-206	8.86078e-205
-1.38875e-206	4.63229e-207	-4.61824e-207	-9.6525e-208	-7.2681e-207	3.9923e-207	-1.15356e-207	6.27833e-207	5.09478e-207	1.53491e-207	4.78121e-208	-2.93387e-206	5.53597e-207	2.13961e-207	-2.52649e-207	-2.44757e-207	-2.13139e-207	3.45893e-208	-1.34042e-207	-1.06786e-207	2.59821e-207	-1.06805e-207	-7.98006e-208	4.21668e-207	6.28082e-208	4.06207e-207	5.72784e-207	2.68851e-207	-6.71019e-207	1.07967e-207	1.26355e-205
-3.05422e-209	-2.75521e-208	-9.84552e-209	-5.3235e-208	-3.75702e-208	8.41582e-208	-5.21385e-209	5.32657e-208	4.8958e-208	-2.61677e-208	4.41438e-209	8.93582e-209	3.86251e-209	-8.26549e-208	-1.02126e-208	9.45092e-209	-4.8103e-208	-1.31223e-208	4.92931e-208	-1.42509e-208	-5.70035e-209	1.52657e-208	2.99225e-208	8.42302e-209	2.91969e-208	-1.47611e-207	-5.39421e-209	-1.78839e-208	-2.55361e-208	2.30144e-208	9.01269e-207
-3.14649e-209	3.11236e-210	1.58738e-209	3.01704e-209	-2.34847e-209	2.2064e-210	-2.36047e-210	-2.10002e-208	1.95359e-209	2.91888e-209	5.55502e-210	2.14578e-209	-1.01418e-208	3.7868e-209	-6.37182e-210	-4.0673e-209	-1.66317e-209	1.05026e-208	-5.45118e-209	7.22087e-210	4.64465e-210	2.54184e-209	2.94414e-209	3.47502e-209	-1.80207e-209	-1.77945e-209	-3.91496e-209	6.64451e-210	8.33339e-210	1.01251e-209	9.58456e-208
6.99604e-213	1.87959e-211	-2.21661e-210	-2.11438e-210	-1.91378e-210	-3.46716e-210	4.91654e-211	2.47611e-210	-2.87983e-210	-6.957e-210	-2.80792e-210	4.4103e-210	5.76758e-210	-7.67727e-210	7.40537e-211	6.47938e-210	-1.79807e-210	-5.10906e-211	4.87559e-210	-3.49358e-210	5.78084e-211	2.29353e-210	-1.44241e-210	-3.83574e-210	-5.09113e-210	1.58421e-210	-3.21271e-210	1.47391e-210	2.0711e-210	-1.5605e-210	8.44159e-209
-7.61596e-211	4.89533e-212	-1.18482e-211	-1.76564e-211	2.68744e-211	1.42229e-210	6.75445e-212	-5.70608e-211	7.12488e-212	-8.94896e-212	2.33036e-211	1.2687e-212	-2.27688e-211	-5.99329e-212	1.05178e-211	8.01465e-212	-9.04219e-211	-1.91814e-211	-1.38432e-211	-2.47726e-212	-6.51694e-211	-3.29434e-211	-4.92095e-211	8.61158e-213	-6.89711e-211	-4.78088e-212	-1.04694e-212	-1.35305e-211	-1.09893e-210	3.26345e-211	9.36383e-210
3.3062e-212	-3.70143e-212	-4.84343e-212	-2.17951e-212	3.91825e-213	4.62707e-213	-5.90177e-213	1.31021e-212	-1.85665e-213	-1.31451e-212	1.99833e-213	1.00879e-211	-6.24021e-213	-1.16465e-213	4.16681e-212	-2.44906e-212	-1.6476e-212	1.83484e-213	9.41119e-212	-2.3941e-212	1.23114e-212	-1.89218e-213	-3.44445e-213	6.34131e-212	-1.9537e-212	-4.39273e-214	2.10741e-213	-4.60237e-212	-1.92846e-212	1.71889e-212	6.81303e-211
1.3985e-213	-4.8479e-216	-5.63615e-214	-1.31321e-213	2.00539e-213	-9.4538e-214	3.24996e-213	5.14655e-213	-5.04103e-213	7.88989e-214	-2.68082e-214	1.04108e-213	1.44809e-215	5.32909e-215	2.73866e-214	-4.03612e-214	-1.05218e-214	-2.0558e-214	-7.24488e-214	1.59737e-213	-4.61645e-213	-1.92615e-213	1.35288e-213	-1.20546e-213	6.57153e-213	1.3969e-212	7.36519e-214	-5.0971e-214	-8.8538e-214	6.91661e-214	5.76093e-212
-9.48909e-215	1.84799e-215	9.05843e-215	8.65076e-214	-3.2152e-215	1.29449e-214	1.24807e-214	6.03681e-214	-5.12204e-216	1.82615e-214	-3.38866e-214	6.40446e-214	7.16055e-215	-4.02219e-215	4.20131e-214	-9.17816e-215	-1.37184e-214	2.5518e-214	2.85998e-214	-1.02289e-214	-5.1708e-214	-3.02189e-214	1.17301e-214	-1.01158e-214	-4.88252e-215	-7.69354e-215	1.78106e-214	3.96836e-215	1.28288e-215	-2.04533e-214	6.1292e-213
5.04844e-215	-3.47943e-216	-3.73809e-215	4.09255e-216	-3.33871e-216	-9.612e-217	-3.10037e-216	-2.14619e-215	2.93437e-217	1.75116e-215	-4.88642e-216	-9.68863e-218	5.71127e-215	-4.6279e-216	-5.21133e-215	-4.99623e-215	-3.38937e-215	-3.10323e-215	-4.18104e-215	-7.68739e-216	1.49843e-215	2.5815e-216	7.14211e-216	-4.10576e-215	-1.1443e-215	4.86947e-215	-7.33579e-215	2.00512e-215	5.65328e-215	1.82947e-215	7.19468e-214
-1.61918e-216	2.06474e-216	6.74853e-217	1.44562e-216	5.49858e-216	4.69217e-218	-9.18596e-219	-3.52643e-218	-9.29739e-216	6.10159e-217	-1.11083e-217	-1.72125e-216	2.32757e-216	-1.96244e-216	-5.73709e-217	-6.39799e-217	4.06256e-217	-1.34799e-216	2.93174e-217	1.69409e-217	2.19322e-217	4.17865e-217	-2.31819e-217	1.89234e-216	7.1414e-217	4.78718e-217	2.02036e-218	2.84852e-217	-7.47478e-217	2.84491e-217	3.61458e-215
-1.09873e-218	4.04153e-217	3.27194e-218	-9.01578e-218	-2.03357e-217	4.09603e-218	3.15371e-218	-2.5586e-217	7.05689e-217	-5.98952e-218	2.81652e-217	6.41013e-218	5.65531e-218	-7.18508e-217	3.58351e-217	-7.31373e-218	-1.78324e-217	-5.05892e-217	3.82923e-218	-1.21221e-217	2.09294e-217	7.13216e-217	-2.26363e-218	-1.07393e-217	-5.32949e-219	-1.04159e-217	4.3114e-218	1.41794e-217	3.10158e-217	1.10056e-217	5.9985e-216
9.90017e-220	-7.29609e-220	-1.56361e-218	-3.40725e-219	1.90504e-218	-7.25898e-220	-4.41772e-218	1.10077e-218	1.22923e-218	-2.2621e-218	3.34844e-220	1.01014e-218	-2.48634e-218	-8.4279e-218	4.40756e-218	3.92396e-219	-1.1595e-219	1.22593e-219	-1.26016e-218	2.20979e-218	-1.0515e-218	-3.65975e-218	3.47512e-219	-4.80843e-219	-7.30408e-218	6.25532e-219	1.56676e-218	-1.59202e-218	7.28768e-219	-2.41506e-218	5.33019e-217
7.94611e-220	-2.6802e-220	3.40855e-220	7.22252e-221	-9.54301e-220	6.82135e-220	1.39618e-219	-1.3194e-219	-3.99147e-220	-1.13249e-220	5.56273e-222	4.13872e-220	-6.91904e-220	-1.34055e-219	5.34842e-220	-7.46644e-220	2.81651e-222	1.60519e-220	4.07551e-219	3.16315e-219	1.17064e-219	1.40656e-220	1.80657e-219	-1.17047e-219	2.45589e-219	-1.38693e-219	-5.29585e-220	-2.67113e-219	7.04406e-220	8.4339e-220	3.03552e-218
2.22537e-221	7.85622e-221	-1.49805e-220	-5.23926e-221	3.82587e-221	3.91696e-220	6.35692e-221	1.2428e-220	-2.49514e-221	7.32175e-223	2.16497e-220	7.22915e-222	5.84243e-221	1.09081e-220	2.66436e-220	5.37482e-220	-9.35277e-221	-6.71406e-222	2.68623e-220	2.20616e-221	-2.36953e-221	-2.08515e-220	1.37765e-220	-1.46876e-220	2.66695e-223	7.19299e-222	-2.73413e-220	1.95193e-220	2.04851e-221	2.22257e-220	3.76823e-219
-3.09382e-221	-3.16182e-221	2.61611e-221	-1.92497e-221	-1.2875e-221	-1.59185e-221	9.88064e-223	7.36437e-222	-3.33557e-221	-9.60072e-222	-9.02689e-223	-6.25852e-223	4.5776e-223	1.46921e-221	2.73308e-221	3.4997e-221	-1.17228e-221	-2.68642e-222	3.43987e-222	-4.58525e-222	1.87135e-221	5.78782e-222	2.3906e-222	1.77529e-221	-2.9429e-221	1.38698e-221	4.05225e-222	-9.70431e-223	-1.28494e-221	6.0181e-222	4.01344e-220
-1.64652e-224	1.17852e-223	1.59224e-222	4.87086e-223	-5.43965e-223	7.96751e-223	5.23143e-223	6.87199e-223	6.07985e-223	6.82542e-223	1.05156e-224	4.57522e-223	1.68875e-223	1.50681e-222	-1.00957e-222	6.11452e-223	-1.29313e-223	-2.09517e-222	-6.77587e-223	4.35623e-223	-4.28641e-222	-1.12181e-222	-3.81052e-224	1.06417e-222	-1.43369e-222	1.26027e-222	-1.2007e-222	-3.6931e-223	-1.05804e-223	5.20382e-223	2.45583e-221
-1.39317e-224	6.04852e-225	-1.9444e-224	8.44621e-224	2.26813e-223	-1.24705e-224	1.02388e-224	-2.76541e-223	-4.75719e-225	-7.03213e-224	4.90341e-224	-5.69958e-224	-3.19623e-225	-3.88886e-224	2.50522e-223	2.5874e-225	-2.64461e-223	5.74274e-225	2.79472e-224	-4.38054e-224	-1.37164e-224	2.74824e-225	1.33694e-223	2.02027e-223	1.76256e-223	1.24362e-224	-1.82801e-223	-7.15579e-224	2.45426e-224	1.87917e-224	2.30678e-222
-9.90375e-225	1.0554e-225	-1.54402e-224	-3.3953e-225	-1.57011e-225	9.69239e-225	-1.03917e-224	1.28829e-225	2.77959e-225	2.37154e-225	-1.23686e-224	7.70971e-226	-2.36253e-224	-7.2159e-226	1.62208e-224	-6.0747e-225	8.91622e-225	-2.67207e-225	1.79377e-225	9.2592e-225	1.12837e-225	2.6833e-225	1.45147e-224	1.45113e-224	-6.50757e-225	2.89882e-225	-9.09135e-225	-8.78431e-225	-6.10357e-225	2.57897e-224	2.32325e-223
-6.56521e-226	-7.8546e-226	2.13142e-226	-1.93469e-226	1.32639e-226	1.94224e-227	-1.35166e-226	2.26746e-225	-1.19025e-225	1.29111e-225	1.76509e-225	-4.11923e-227	-4.49466e-228	-1.41834e-225	-6.883e-226	8.45193e-227	-7.01233e-226	-2.08496e-226	7.61291e-226	-3.37959e-226	7.95959e-227	-3.19187e-226	-1.22467e-225	1.14067e-226	2.62446e-226	1.43577e-225	-9.76301e-226	-7.51827e-226	3.62324e-226	1.39225e-225	1.9814e-224
6.03512e-227	7.24408e-227	-1.54083e-226	1.35145e-226	-3.22448e-227	-2.91488e-228	-2.71526e-227	2.66099e-229	-1.37519e-227	-4.14178e-227	-5.00325e-227	-5.50415e-227	9.86344e-227	1.49134e-226	-1.10914e-226	1.39629e-228	-1.05378e-227	-2.21325e-227	-3.91752e-228	6.81787e-229	-2.80323e-228	1.04008e-226	-1.09811e-227	-6.4776e-227	1.99536e-227	-7.27954e-228	2.38873e-227	-9.49845e-227	2.48792e-227	-2.64832e-227	1.42223e-225
-4.14615e-228	5.68418e-228	1.76039e-228	8.86196e-229	-5.50878e-228	6.49724e-228	3.16319e-228	1.50134e-228	-7.18276e-228	5.0049e-228	-4.63704e-228	8.19414e-229	2.66867e-229	3.16936e-228	6.70591e-229	4.41108e-228	-2.05805e-228	-6.185e-228	4.27366e-228	2.3068e-228	1.48388e-227	-3.08038e-229	-7.23213e-228	-4.17267e-228	-6.67988e-228	-3.95089e-228	1.26631e-228	-1.99182e-227	4.55578e-228	-7.1949e-228	1.40251e-226
-2.01364e-228	2.00299e-229	3.5727e-229	-1.64384e-229	4.01408e-230	-2.06581e-229	7.92766e-229	-1.88123e-231	2.90617e-229	-3.84349e-229	-3.63777e-229	6.38487e-229	3.62902e-229	4.20474e-229	7.35832e-229	7.07477e-230	1.86775e-228	-7.53813e-230	5.17891e-229	-1.52979e-229	7.13983e-230	5.92331e-231	6.02112e-229	-6.84769e-229	-2.05909e-229	-5.04432e-229	5.08652e-229	5.02809e-230	3.32573e-229	6.91836e-230	1.26934e-227
4.47684e-230	-1.26605e-229	1.32872e-230	5.00792e-231	4.45603e-230	1.30751e-230	-6.40062e-231	2.63647e-230	5.69858e-231	-4.76203e-230	1.75235e-229	1.05318e-230	-8.0744e-232	-2.27934e-231	2.45956e-230	-1.87146e-230	3.26255e-231	1.23286e-230	1.5065e-230	-1.98736e-230	-6.21457e-230	1.86761e-231	-8.35291e-230	-1.40415e-230	3.39875e-231	4.05468e-229	2.74001e-230	-9.39499e-232	1.74148e-230	-2.22442e-230	1.25453e-228
5.42252e-232	-9.54789e-232	-2.41285e-232	-1.18949e-230	-7.39335e-233	-1.62987e-231	4.64002e-231	-3.408e-231	-4.34276e-231	-3.1112e-231	3.55177e-231	2.0099e-231	2.72121e-231	-2.1474e-231	-8.84628e-231	3.35268e-231	1.11708e-231	5.46643e-232	-4.11e-231	1.85993e-232	-5.62072e-232	3.852e-231	-2.40481e-231	1.15487e-231	2.18577e-231	-9.64415e-231	1.5306e-232	6.59493e-231	2.26222e-231	-1.05559e-231	8.92975e-230
-4.31047e-232	6.13682e-232	1.78577e-234	1.22214e-232	-3.04208e-232	-8.5183e-232	-5.12518e-233	2.07634e-233	1.43925e-232	3.19931e-232	1.11867e-232	8.65317e-233	-2.73408e-232	1.0879e-232	9.36829e-233	-1.68014e-232	1.71129e-232	1.15892e-232	2.85683e-233	6.04321e-232	-1.20773e-232	-3.91234e-232	-2.27241e-231	-2.22325e-233	1.414e-232	-3.73215e-232	-4.42882e-233	-3.034e-233	8.51448e-233	5.65782e-233	8.16046e-231
4.83573e-233	-4.69136e-233	1.42046e-234	2.20893e-233	4.1672e-233	-1.11573e-232	1.40042e-233	6.62327e-234	-9.64304e-234	7.157e-233	5.35643e-233	1.78543e-234	7.03057e-233	7.79714e-233	-6.69723e-234	8.36109e-234	1.42829e-233	9.0501e-233	-1.34138e-233	-1.02229e-232	3.36052e-233	-2.69879e-233	-4.18879e-233	1.17584e-233	-7.34879e-233	-2.64346e-233	2.79061e-233	2.7465e-233	1.07995e-233	1.76883e-233	1.111e-231
3.39973e-234	-4.12092e-235	4.19958e-236	2.44623e-234	-8.0947e-234	1.5442e-235	-1.7782e-234	-5.41228e-234	2.25354e-234	1.02774e-234	-1.43006e-234	5.13445e-234	2.92823e-235	-4.58123e-234	-1.36637e-236	-6.22483e-235	4.68371e-234	1.14759e-233	3.15705e-235	6.22195e-234	-3.46375e-234	-5.65003e-235	2.15608e-234	1.50249e-234	7.91259e-235	-2.81714e-234	3.08885e-234	9.72974e-235	-1.29091e-234	5.74093e-234	8.21823e-233
6.19879e-236	3.47094e-235	-1.33075e-235	6.20168e-236	2.86523e-236	8.70376e-236	1.24652e-235	-1.19443e-237	4.99822e-237	-2.47214e-235	4.37039e-235	-2.07243e-235	-8.8649e-235	3.14085e-235	7.0843e-236	3.6966e-236	3.77343e-235	3.14155e-236	-5.60808e-235	9.44295e-235	1.69106e-236	-3.52608e-235	3.86995e-236	-3.54687e-235	-3.99794e-235	2.3001e-235	-7.42294e-235	2.91976e-235	-2.80093e-236	-2.44311e-235	7.66375e-234
8.08241e-237	4.3235e-236	8.78117e-238	2.0009e-237	-1.91297e-238	-8.29885e-237	6.15638e-237	-3.54837e-236	1.23176e-236	-3.74248e-236	-1.13228e-238	-3.75803e-236	2.17223e-237	2.11246e-237	-1.17425e-236	1.53763e-237	-8.51233e-238	-1.57117e-237	-1.02844e-236	6.55716e-238	4.93978e-236	3.97065e-237	1.71855e-237	1.88481e-236	-3.91389e-236	-9.56641e-237	-2.25554e-236	4.32891e-237	3.10353e-237	-2.80169e-236	4.03335e-235
1.46693e-237	-1.10328e-236	-3.59268e-238	1.57374e-237	6.66916e-237	6.06765e-237	4.56657e-240	-1.02353e-237	-9.6663e-237	-6.37569e-238	-1.49814e-237	1.03373e-237	9.74457e-238	4.27054e-237	1.0534e-238	5.19394e-239	1.56116e-238	2.86489e-237	1.19322e-237	2.5165e-237	-3.50758e-237	-9.76202e-237	1.58389e-238	-1.82439e-238	2.47323e-237	-9.07582e-238	-1.90339e-237	-5.84489e-238	-2.62783e-237	-1.52223e-237	7.67955e-236
-3.30116e-239	-2.32952e-238	-2.05553e-239	-3.41949e-239	-4.7209e-238	1.88523e-239	-2.09326e-238	2.04815e-239	4.76832e-238	1.43894e-239	-1.54204e-238	9.0406e-239	-1.37567e-238	-2.20651e-238	-8.63273e-239	-8.97726e-239	-8.65494e-239	3.52604e-238	-6.01894e-238	-1.49857e-238	1.7989e-238	-3.64229e-238	6.73927e-238	1.45543e-239	-1.05023e-239	5.42356e-239	-4.08549e-239	2.08383e-238	-1.78774e-239	-1.37429e-238	5.2044e-237
-1.0733e-239	-4.90055e-240	-8.6104e-240	-7.9336e-240	2.30868e-239	-4.08847e-240	-3.5621e-239	-1.46163e-239	3.65834e-240	-3.52689e-240	-1.52185e-239	7.12477e-239	3.33427e-239	5.45763e-240	-4.32327e-240	-1.06005e-239	-7.34589e-240	-4.2023e-240	4.20786e-240	-3.02325e-240	-1.18675e-238	3.38054e-240	-1.62771e-238	-5.74982e-239	-2.7547e-239	3.14231e-240	-4.02628e-240	-6.56181e-239	4.61644e-240	1.44661e-239	7.37485e-238
8.30257e-242	-2.7691e-241	1.06363e-240	1.42713e-240	-4.06232e-241	-8.8554e-240	-1.14216e-241	-1.21286e-240	1.26823e-240	1.20369e-240	-5.33878e-241	-1.61147e-240	3.14441e-241	-5.57448e-242	-2.47077e-240	-1.30638e-240	-9.60541e-241	2.74074e-240	-2.39574e-240	1.60175e-240	-4.56781e-240	-1.48931e-240	8.74882e-241	-5.1158e-240	-1.0185e-240	1.56462e-240	-4.47028e-240	3.18953e-240	-2.5534e-240	1.3162e-240	5.60631e-239
1.94649e-242	1.75663e-241	-5.52136e-242	-1.29247e-242	-1.2706e-242	-1.24197e-241	2.4709e-242	-1.09294e-241	5.49483e-242	-3.78985e-242	6.99946e-242	-1.56953e-241	2.54113e-241	4.27037e-241	1.22258e-241	-1.75487e-241	1.8294e-242	4.46035e-241	-2.24896e-241	-4.14871e-242	6.39517e-242	6.5861e-242	4.42169e-241	1.52427e-241	1.69081e-241	3.11804e-241	-2.03421e-241	3.15047e-242	-4.76042e-242	1.37003e-241	4.1884e-240
-1.31342e-242	-2.08533e-243	1.32144e-242	-2.45705e-242	-1.23859e-242	6.87132e-243	-7.51693e-243	-7.07259e-243	1.1022e-242	-1.98667e-243	-9.5576e-243	2.1525e-242	2.77241e-243	-4.57309e-243	-1.93196e-244	-7.45199e-243	-1.40211e-242	-9.79502e-243	3.7879e-242	-1.95916e-242	4.10067e-242	-2.67284e-243	-6.41926e-244	1.80152e-244	5.33989e-242	-4.10807e-243	4.21996e-243	1.82267e-242	-2.58324e-243	-1.00991e-242	3.64357e-241
-6.94269e-244	1.5151e-243	1.03568e-243	6.12406e-244	1.20846e-244	-6.01839e-245	2.87999e-245	-5.15126e-244	-8.53111e-244	7.90446e-243	3.40616e-243	-2.70221e-243	-2.46369e-244	1.63336e-243	1.0283e-243	-5.83571e-244	-4.70765e-244	-1.93243e-243	7.6085e-244	1.05326e-243	6.37935e-244	1.30261e-243	-1.57733e-244	-1.81532e-243	-4.57941e-244	7.95796e-243	-6.01018e-244	-1.32121e-243	-3.02127e-244	2.3837e-244	4.19495e-242
2.24223e-245	6.66559e-245	-7.03867e-245	-1.50338e-244	-8.73919e-245	1.86114e-244	-4.03304e-245	-2.11185e-245	-3.04823e-245	-2.61236e-244	1.3793e-244	-1.33176e-245	-4.30104e-245	-4.86187e-246	1.65823e-244	7.39067e-245	1.66978e-244	-3.53203e-246	9.69141e-247	-1.23763e-244	-6.36828e-245	-2.80215e-245	-7.11609e-245	-5.49716e-244	2.07088e-245	1.40857e-244	1.31432e-244	3.54031e-245	-8.54997e-245	4.35566e-245	2.84061e-243
-3.30888e-246	1.76808e-245	1.97304e-245	-1.71242e-246	2.88249e-246	-8.86418e-246	-2.40888e-245	-1.37122e-245	1.81526e-245	4.11938e-246	-5.89302e-246	-2.1463e-246	-2.31176e-245	1.83968e-245	-2.11459e-245	1.03353e-245	2.08872e-246	1.38198e-245	-7.85336e-247	-3.75984e-246	5.0719e-246	-1.99482e-245	-4.53886e-246	9.19437e-246	2.4391e-245	-5.79244e-245	1.31363e-245	2.80208e-247	6.98232e-246	5.44663e-247	3.57753e-244
1.67466e-246	2.55654e-247	4.22026e-247	2.88023e-247	-5.36692e-247	5.99573e-247	-2.83547e-246	2.54913e-247	-2.63188e-246	-5.74753e-248	8.99441e-248	-5.13429e-247	2.2227e-247	-7.08898e-247	-8.96441e-248	-3.98245e-247	3.95737e-246	4.58748e-246	-2.46972e-247	-2.22679e-247	8.65824e-247	-5.74394e-247	3.41729e-247	-6.6687e-247	-5.28134e-246	-9.74436e-247	-9.40329e-247	6.29817e-247	-1.11056e-246	-6.15659e-248	3.20402e-245
-1.31609e-247	8.78772e-248	-1.21171e-247	1.20716e-248	-1.19815e-247	-1.93334e-248	-3.12357e-249	-9.52349e-248	-8.22765e-248	-1.89962e-248	-3.29284e-248	6.7796e-249	7.38691e-249	1.47478e-247	4.46049e-248	1.9201e-249	2.39785e-247	-8.70021e-248	1.78667e-248	-1.23486e-247	-3.1303e-247	-3.67664e-248	-8.39194e-248	1.88245e-248	3.16e-247	-1.1247e-247	2.39615e-247	-9.19264e-248	-2.71052e-248	6.28399e-250	2.64103e-246
-8.62936e-250	-1.84276e-248	5.66528e-250	7.51944e-250	5.42835e-249	4.18049e-249	-2.75781e-249	-5.633e-250	-4.17955e-249	4.49863e-249	1.50079e-248	8.96987e-250	-8.1406e-250	-1.07402e-248	1.05256e-248	1.76811e-249	9.05641e-249	1.0172e-248	-2.41629e-249	-1.19734e-249	-5.42041e-249	1.23296e-249	-1.61511e-248	5.90417e-249	6.14229e-249	-1.96768e-249	-8.96152e-249	1.32807e-248	1.03503e-248	6.40117e-249	1.80624e-247
6.96237e-250	5.0215e-251	1.39682e-250	1.2504e-250	2.01595e-250	3.6118e-250	-7.62445e-250	7.90379e-250	-8.6484e-250	4.90398e-250	2.47378e-250	-7.78382e-250	-4.15964e-250	-3.75103e-250	-9.32733e-250	-3.80497e-249	1.97335e-250	-8.40975e-250	5.93601e-250	-8.81206e-251	4.96509e-250	1.2864e-250	-1.05168e-249	-3.15715e-251	7.05273e-251	9.77516e-250	-6.37899e-250	6.4938e-249	-6.10408e-250	-1.85938e-251	2.32737e-248
5.79587e-251	-8.97208e-252	-6.43737e-252	4.79836e-251	7.76522e-251	-2.57749e-251	1.50443e-253	-1.15739e-251	-4.54538e-252	6.3336e-251	-1.35929e-251	-2.60057e-250	-3.08274e-251	-3.14812e-251	1.39409e-251	1.72021e-250	-1.33016e-250	-1.09526e-250	2.12324e-251	-2.03128e-251	1.00025e-251	-1.5667e-251	6.12873e-252	4.64506e-250	9.13513e-252	3.80969e-251	4.95838e-251	-6.1336e-251	-1.17321e-251	3.90284e-250	2.16686e-249
-5.23764e-252	3.78205e-252	-1.30669e-251	-1.21617e-252	-1.10509e-253	-1.86471e-253	-3.0981e-252	7.18089e-253	2.16093e-252	2.09083e-252	-1.21919e-251	4.95991e-253	4.44949e-252	8.0256e-254	-5.73078e-252	-4.95508e-252	6.40552e-252	1.35203e-252	2.64356e-252	-6.38249e-252	-1.96515e-251	-1.00115e-251	-6.31113e-252	-1.86259e-252	-8.83878e-252	7.00385e-252	3.03422e-251	-1.00013e-251	4.17275e-252	-1.50496e-252	1.76055e-250
3.00272e-254	3.14558e-253	-1.73188e-253	2.49499e-253	3.16235e-254	-2.56579e-253	1.75862e-254	4.07195e-253	9.73549e-253	1.27906e-253	6.22271e-253	-1.66264e-253	-7.43302e-254	-7.95926e-253	-1.35656e-252	4.84714e-253	3.12911e-253	-6.96449e-253	-1.9224e-252	-1.04544e-252	-2.12962e-253	-7.19192e-254	6.60629e-253	-7.46424e-253	7.01679e-253	-6.81618e-255	1.18206e-253	2.53176e-253	8.47353e-253	-2.41769e-253	1.39199e-251
-2.79408e-254	-3.02818e-255	-5.25418e-254	1.95589e-253	-2.10982e-255	4.94457e-255	-4.39622e-253	1.15474e-253	-2.69472e-254	-9.9122e-256	1.17895e-254	-1.34304e-254	-4.2477e-254	4.73037e-254	-8.17633e-255	3.0265e-254	2.88425e-255	-2.01512e-254	-2.34523e-254	-6.25766e-256	5.5847e-254	-4.39164e-254	-3.52073e-255	-9.16147e-254	1.35679e-254	-5.0413e-254	1.29873e-254	5.23512e-254	-2.90173e-254	-9.79436e-255	1.43277e-252
1.12814e-254	3.0911e-255	-3.14797e-256	1.29076e-256	2.26001e-254	-3.22256e-255	-1.82521e-254	-2.47905e-255	4.8336e-255	6.75495e-256	8.87858e-255	-2.2158e-255	5.67258e-256	-4.31182e-255	5.52769e-255	1.35739e-254	1.16042e-255	-1.42669e-255	4.77957e-255	-2.18245e-255	-1.34778e-255	4.61852e-255	3.57301e-255	-6.71883e-256	6.32629e-255	5.20923e-255	2.90762e-255	6.48903e-255	-3.68711e-255	-2.08516e-255	1.48419e-253
-1.05744e-256	2.87358e-255	1.84508e-256	-1.50954e-256	-2.96408e-256	-9.34567e-257	-5.33396e-256	4.84304e-257	-6.3566e-257	-2.60001e-256	-3.64336e-257	-1.78698e-256	2.4833e-256	-6.11776e-256	-1.35836e-255	-2.85871e-257	-1.57686e-256	-1.5705e-257	6.45013e-256	-3.71066e-257	-1.71182e-257	1.46342e-257	-5.66286e-257	1.46568e-256	3.933e-256	2.14861e-256	-3.86324e-256	5.44861e-257	-6.79478e-256	-3.55049e-256	1.02462e-254
-3.17103e-257	-7.88047e-258	-6.53266e-257	-5.46769e-258	-1.84519e-258	-6.74842e-258	1.0232e-257	-1.13485e-257	-2.94276e-256	4.61371e-257	-1.79672e-257	2.20431e-258	3.60242e-257	-3.77128e-257	-5.03256e-258	-8.09582e-258	-3.45089e-257	-2.14521e-257	2.81067e-257	7.19687e-258	2.09289e-258	-9.8809e-258	7.78765e-258	-2.5903e-259	-1.76357e-259	-2.32706e-257	-3.47028e-257	4.05151e-258	-3.40617e-257	-1.76603e-256	9.7216e-256
6.74856e-258	-3.43105e-258	-6.82292e-259	-2.48217e-258	3.67374e-261	1.67603e-259	1.00445e-258	3.31459e-258	-5.21205e-259	4.44257e-258	1.21749e-258	-8.33951e-260	8.36334e-258	1.06832e-258	-2.2211e-258	-8.14562e-259	6.49731e-259	6.51687e-259	3.33367e-258	3.75824e-258	2.42938e-258	-2.51291e-258	-4.25833e-259	-2.56721e-259	5.84144e-258	-1.75565e-259	1.14055e-257	3.639e-258	2.9076e-258	-1.90114e-257	9.35651e-257
-2.62577e-259	1.0963e-259	-2.2139e-259	1.32977e-260	3.44549e-259	-3.75985e-260	6.40515e-260	3.45322e-259	7.21302e-261	-2.67664e-259	-6.40587e-259	-5.07564e-261	-1.06804e-259	-8.95597e-260	-1.02333e-259	-1.4628e-259	-2.26272e-259	6.73035e-259	2.45975e-259	2.24837e-259	2.76474e-259	-3.1986e-259	-2.42404e-259	-1.15515e-259	8.57441e-259	-1.42112e-259	7.86922e-261	1.88196e-259	3.21965e-259	-6.06711e-259	7.2126e-258
-5.39394e-260	1.22551e-260	-6.8105e-261	3.26506e-260	2.39931e-260	-3.91731e-260	1.53327e-260	4.88034e-260	4.07993e-261	-3.3694e-261	-4.686e-261	-3.15238e-261	3.34411e-260	-4.77765e-260	-2.11882e-261	1.09512e-260	5.68576e-260	-1.7064e-260	-1.95183e-260	-4.69685e-260	-2.27807e-260	6.43812e-260	1.23057e-259	3.87139e-261	-8.05571e-261	-6.88723e-262	3.7388e-260	6.89479e-261	-2.37527e-261	-1.24434e-260	7.64877e-259
-2.35768e-262	-4.56977e-261	-3.44469e-262	2.152e-261	-4.11199e-262	-6.87089e-261	2.45287e-261	-7.36347e-263	2.30179e-262	-3.45123e-261	4.63005e-261	1.36785e-261	1.07019e-262	-3.31574e-261	4.88448e-262	-4.19546e-261	3.29179e-261	2.64503e-261	2.79329e-261	-2.16605e-261	-1.26859e-261	1.19749e-262	-3.54571e-261	1.72878e-261	-1.28907e-262	-4.91759e-262	1.6946e-262	2.09685e-261	-1.51367e-262	-3.97744e-261	5.94713e-260
-5.72267e-263	-5.06233e-263	-9.35714e-263	4.96989e-263	-2.74279e-262	1.19956e-262	1.40371e-261	3.45771e-263	2.12632e-263	-2.74871e-262	-1.0707e-263	6.17725e-262	6.05172e-262	3.18021e-263	-7.35851e-263	-1.22521e-262	2.50254e-262	3.62984e-262	-7.74415e-263	1.10475e-262	1.34802e-263	-6.33296e-263	8.23017e-263	-2.38426e-262	1.50204e-262	-1.45882e-262	-2.63063e-264	9.48651e-262	1.03241e-261	-1.50195e-262	7.46995e-261
-1.15329e-264	1.64259e-264	3.53182e-263	6.57966e-265	-4.17919e-264	1.75714e-263	5.48501e-263	3.51703e-264	2.66498e-263	-7.58996e-263	8.64405e-264	3.69513e-263	7.08031e-264	-1.37451e-263	-8.48012e-264	-1.33819e-263	-7.21929e-264	3.42872e-264	-9.49178e-264	1.82393e-263	1.55344e-264	-7.76013e-264	-2.63268e-263	1.42235e-263	-1.1163e-263	-1.54108e-263	7.05607e-263	-1.25976e-264	-3.35315e-264	1.08167e-263	5.10529e-262
1.65971e-264	-3.82155e-264	3.58951e-265	2.92438e-264	4.23358e-264	7.53966e-264	-4.20859e-265	-1.82356e-264	-1.48926e-264	6.27241e-265	1.18432e-264	-9.09194e-265	-6.49122e-265	-5.04941e-264	3.34869e-265	-8.47146e-266	-1.44513e-265	1.37758e-264	1.10264e-264	3.64894e-265	-6.87053e-265	-3.15005e-265	-3.32817e-264	-5.0907e-265	-1.53297e-264	1.2227e-264	-2.71411e-264	2.77955e-265	-5.91381e-264	-3.99091e-265	5.29999e-263
4.74582e-265	-4.43027e-266	-7.41434e-266	2.82261e-265	1.16599e-265	1.35484e-266	-2.80334e-266	1.89434e-266	1.43173e-265	6.20676e-266	-1.44993e-266	-2.93196e-265	6.49952e-266	4.33904e-266	-2.16488e-265	5.8198e-266	2.06066e-266	1.55171e-265	2.81563e-266	-5.3098e-265	-2.55626e-266	6.70325e-266	2.81189e-265	1.37216e-265	4.87186e-266	-2.34251e-265	-1.63522e-265	3.91942e-266	2.78086e-266	1.40692e-265	3.84852e-264
3.08701e-267	6.92428e-268	-7.95392e-267	-2.1239e-267	-7.38541e-268	-1.41669e-266	3.59785e-266	-4.33713e-267	1.90126e-267	2.14344e-267	-3.09365e-267	-4.37998e-266	-7.48117e-267	7.36881e-267	2.4686e-266	3.16345e-268	2.2963e-267	1.00986e-267	1.7561e-266	-2.28354e-266	-1.97482e-269	-1.06038e-268	-2.64404e-266	-8.7084e-268	2.85236e-266	-2.37948e-266	-8.81883e-267	-1.27549e-267	2.29864e-267	-9.11889e-267	3.04839e-265
-5.90893e-267	4.76166e-267	2.43688e-267	1.34703e-268	-7.14613e-268	1.30857e-268	-6.78809e-268	3.73064e-267	-2.19738e-268	-5.18786e-268	-1.29296e-268	3.08623e-268	-2.79515e-268	-3.35586e-267	-1.42205e-269	-6.28526e-268	2.45283e-268	-2.8557e-268	6.8953e-268	8.92837e-268	7.72028e-268	-6.01538e-268	9.49361e-268	-2.76176e-267	1.60537e-267	-2.56305e-268	4.76295e-268	-2.27938e-267	-4.13927e-269	1.01644e-268	3.591e-266
1.07346e-268	1.46421e-268	3.08145e-268	-2.13048e-268	-1.78192e-268	-4.60605e-269	-3.82907e-269	4.61698e-269	-1.13712e-268	4.83248e-269	4.1244e-269	-9.95397e-269	3.23809e-268	1.20694e-268	3.3113e-268	-1.28659e-268	-8.44044e-269	-4.69776e-269	-9.06809e-270	-4.37339e-269	1.18089e-268	5.66167e-270	-3.37065e-269	2.94511e-269	-3.24862e-268	6.17808e-269	-1.73673e-268	-1.40523e-268	7.68733e-269	7.11562e-270	3.44671e-267
-2.56759e-270	5.93495e-271	-4.44669e-269	2.61528e-269	-3.26175e-270	-4.96429e-271	9.24404e-270	-4.45601e-271	-1.13458e-269	-3.09406e-269	-3.63964e-270	6.18248e-269	6.23499e-270	4.59535e-270	-1.24009e-270	8.99963e-270	7.21154e-270	5.10083e-270	-1.44832e-269	-3.50673e-270	-9.9425e-270	1.15376e-269	1.18152e-269	6.51718e-270	-3.07467e-270	-4.91666e-270	7.71242e-270	-2.2358e-270	-5.35731e-270	7.82979e-270	3.17291e-268
-2.14306e-271	-1.06698e-270	-3.11836e-271	1.31575e-270	9.60357e-271	-9.45298e-272	8.0186e-271	5.73517e-270	2.42874e-271	-3.58146e-270	7.45494e-271	4.82082e-271	-1.42448e-271	2.20108e-270	1.85736e-272	-7.37324e-271	2.02586e-270	-6.93213e-272	1.11815e-271	1.01296e-270	9.76318e-271	-7.1763e-270	1.3018e-272	4.9981e-271	6.92712e-271	-1.43855e-270	1.16578e-270	8.10445e-271	-3.41223e-271	-4.83347e-271	3.54696e-269
-6.98845e-272	-3.13488e-273	-1.47797e-271	-3.51393e-272	-5.38144e-272	1.151e-271	5.38245e-273	-2.12236e-271	-5.95992e-272	1.53943e-272	-4.25772e-273	-8.22592e-272	7.16892e-271	-1.6597e-272	1.21696e-271	1.92142e-271	8.70891e-273	-3.81468e-272	-8.1929e-274	1.22777e-271	-1.65964e-272	1.56323e-273	4.1177e-273	2.89655e-272	8.8634e-272	-4.46565e-272	7.26153e-272	-6.93681e-272	9.42378e-273	-7.9082e-272	2.4368e-270
6.28746e-273	-1.20071e-273	-8.57433e-273	4.24587e-273	2.29349e-273	-9.8956e-273	-1.79727e-273	-3.84465e-273	-1.10642e-273	2.27818e-273	-2.80464e-272	9.01873e-273	2.27291e-272	-1.86689e-272	-8.9814e-273	8.97519e-275	-1.66578e-272	-6.34509e-273	6.51262e-274	-3.38857e-273	2.58249e-273	-3.55924e-273	-5.28839e-274	7.94593e-273	2.08517e-272	9.80447e-274	-6.18998e-273	-1.37204e-275	2.6985e-274	1.57332e-273	2.00596e-271
6.33436e-274	1.98015e-273	7.64409e-275	-6.86265e-274	-2.33605e-273	-1.63822e-273	7.45598e-274	-9.53036e-274	6.26683e-273	-8.39912e-274	1.70908e-273	6.94814e-274	1.0115e-273	1.14833e-274	1.05745e-274	-6.18023e-274	4.69361e-274	-1.50958e-274	-3.70585e-274	7.18756e-275	5.68753e-274	-6.7339e-274	9.45599e-274	1.07489e-274	2.54596e-275	2.19247e-274	-1.05237e-273	-3.6153e-273	-4.54964e-274	7.46224e-274	2.98815e-272
2.14683e-276	1.22928e-275	2.32558e-275	-4.19615e-275	-1.36501e-274	1.33522e-275	-1.04259e-276	-2.57176e-276	8.24434e-275	-2.06031e-274	-2.20429e-274	-4.29107e-275	-2.86552e-275	5.7393e-275	-8.86377e-275	-2.55492e-274	-8.3339e-276	-3.46841e-275	1.27975e-276	9.42456e-275	1.66552e-275	1.0966e-274	-2.00689e-275	7.05639e-275	-3.04851e-275	4.22579e-275	4.36232e-275	-5.75965e-275	5.84834e-275	7.39491e-275	1.877e-273
1.58322e-275	-2.38522e-277	1.35918e-276	1.14012e-275	7.90543e-276	-5.38926e-276	-5.49734e-276	-6.96018e-278	-2.91319e-275	2.92832e-276	2.79716e-276	2.19283e-275	-4.035e-276	-5.28837e-276	-1.00912e-275	-4.22716e-277	7.36359e-277	-1.68637e-275	-2.39475e-277	-7.9744e-276	1.19603e-276	2.1598e-277	-7.61478e-276	9.1113e-276	-3.06295e-276	4.83967e-276	6.26319e-276	-3.4053e-276	-7.5734e-276	-6.31232e-276	1.99725e-274
9.43858e-277	9.87408e-277	-1.37666e-276	1.90268e-276	-3.0008e-277	-8.81225e-277	-9.10428e-278	-7.88325e-278	3.22149e-276	7.42781e-277	-2.22479e-277	-5.59762e-277	2.15257e-277	1.28697e-277	7.57202e-277	-2.25826e-276	1.85641e-276	2.68964e-277	6.79784e-278	-3.41362e-277	3.36068e-277	8.28273e-277	-1.96937e-276	3.55056e-277	-1.34237e-276	-6.82773e-279	-6.70251e-277	-4.48349e-278	-7.1775e-277	-7.10554e-277	2.41838e-275
-4.25536e-278	-1.42784e-278	4.35071e-279	-7.86156e-278	-2.29074e-278	-1.33181e-278	7.23751e-278	-2.01311e-279	1.79815e-278	-3.50898e-277	-7.05189e-278	-1.57111e-277	-1.98383e-277	4.23175e-279	8.17021e-279	9.9502e-279	-4.35339e-279	1.28201e-277	1.0486e-277	-1.16905e-277	-2.24976e-277	4.15848e-279	4.62158e-278	-1.73204e-278	6.59171e-278	-1.09344e-277	-1.85132e-278	7.64306e-278	2.4709e-278	-9.72597e-278	2.10682e-276
2.59586e-279	7.88982e-279	4.70515e-279	1.1921e-279	6.1835e-280	2.10513e-279	3.21409e-279	-4.13603e-280	-2.71021e-279	-6.16456e-280	-5.62859e-280	2.29102e-280	-2.12309e-279	-2.05929e-279	8.44709e-279	-8.39516e-280	-1.11878e-278	-1.36621e-279	4.31632e-280	4.99517e-279	9.41661e-279	-5.14219e-280	6.17917e-279	3.9061e-280	4.97852e-279	3.3601e-279	-1.37573e-278	-1.6739e-279	-7.3474e-279	-1.39184e-279	1.07312e-277
-3.70751e-280	-6.1199e-281	1.54752e-279	7.08389e-280	4.2439e-280	1.55756e-280	3.22132e-280	2.69337e-280	-2.253e-280	1.56618e-281	2.04075e-281	6.67541e-280	3.20674e-280	-2.42083e-280	1.84446e-281	8.3409e-280	1.03417e-279	-1.67461e-279	-1.82849e-280	1.10472e-279	2.38731e-280	2.07319e-280	1.67066e-280	1.04677e-280	-2.74988e-280	1.76424e-280	-4.49634e-280	1.01428e-280	-3.39652e-280	-4.32247e-280	1.26922e-278
4.95094e-281	-1.1981e-281	7.54869e-281	1.16841e-281	-9.04601e-282	-2.40402e-281	1.35662e-281	-9.14009e-281	-1.28742e-280	-3.64177e-281	-3.39321e-283	7.91656e-282	-1.49963e-282	7.85749e-282	-2.4965e-281	-2.31685e-282	-2.69855e-281	8.2621e-282	3.51247e-281	6.6519e-282	-5.44918e-281	-2.46892e-281	6.06158e-282	1.5789e-282	2.52293e-282	-1.26188e-280	-2.97744e-281	1.75906e-280	8.28804e-282	1.11918e-281	1.01449e-279
8.35075e-283	3.35131e-282	-3.12402e-282	1.00028e-282	2.08649e-282	-2.01191e-282	-3.81996e-282	5.07729e-282	3.45563e-282	-1.38551e-281	-1.18927e-282	2.89518e-282	-3.00797e-282	-7.24323e-283	-3.07061e-282	1.35665e-282	3.31577e-282	2.81017e-282	7.60588e-283	7.74264e-282	1.98983e-282	-1.27513e-281	6.27255e-283	2.96128e-282	-1.87886e-283	5.60108e-284	-2.36294e-282	-2.30754e-282	-2.33662e-282	6.25819e-282	9.73291e-281
-1.02345e-283	-9.4377e-284	-2.4829e-283	-6.17969e-284	5.34145e-284	-7.41816e-284	-8.79856e-283	-1.93428e-283	-4.50775e-284	-2.89615e-283	-3.97969e-283	-4.63854e-284	3.02049e-283	-8.41091e-284	1.42463e-283	-9.3602e-284	3.23373e-283	9.58502e-285	-1.92496e-284	1.28887e-282	-1.30921e-283	1.42993e-282	6.05719e-284	7.05547e-285	-2.9251e-283	9.2576e-283	2.05008e-284	-1.4741e-284	-4.79613e-283	1.17603e-283	8.22925e-282
-3.37361e-284	1.32157e-284	9.68953e-284	7.79483e-284	2.59937e-285	-1.74627e-284	1.78883e-285	2.04792e-284	2.52803e-284	2.80939e-284	3.62542e-284	1.44378e-284	-3.31941e-285	9.97895e-285	8.63203e-285	-2.04655e-284	3.33662e-284	1.516e-284	-1.06522e-284	5.25979e-284	-1.98594e-284	1.50614e-284	3.13842e-284	1.21604e-287	-9.67373e-285	-1.29321e-285	1.26487e-284	3.55454e-284	1.26829e-284	-2.79353e-284	6.8846e-283
-5.98722e-285	1.37093e-285	-3.9144e-285	-6.20153e-285	3.14602e-286	1.86751e-285	-1.03912e-285	8.74137e-286	6.31776e-286	-1.05963e-285	1.24697e-285	2.7187e-287	9.35161e-286	6.0083e-285	8.98133e-285	4.39515e-286	-4.40059e-286	4.23172e-285	-9.20664e-286	-4.81799e-286	-9.56972e-285	-1.94282e-285	3.48542e-285	6.73235e-285	-5.87187e-286	-1.109e-284	3.00583e-285	-2.11028e-285	-3.5786e-285	1.85457e-285	9.09303e-284
2.95188e-286	-2.59774e-286	-9.75969e-286	-6.08619e-286	-1.26626e-286	5.36618e-287	2.82436e-286	3.16288e-286	-5.59453e-287	-6.32885e-288	-9.73223e-288	-3.42202e-287	-6.53666e-287	5.85857e-286	-2.56603e-286	1.83382e-286	-4.39587e-286	4.16132e-287	2.09413e-287	-1.19035e-286	5.76845e-287	3.72416e-286	-2.86929e-286	-2.75262e-286	-3.06121e-286	6.96576e-287	-8.29061e-287	1.16e-287	2.5311e-287	5.09154e-287	6.27598e-285
2.98975e-287	-4.3682e-288	-1.12426e-287	-4.36919e-287	-1.717e-288	2.57942e-287	7.1165e-288	5.46612e-288	1.7576e-287	5.76709e-288	6.0802e-289	3.35572e-288	-2.94123e-288	2.63811e-287	-2.44064e-287	4.84511e-288	2.70064e-287	3.13002e-288	1.0274e-288	2.49537e-287	2.20506e-288	-5.21902e-288	-8.76035e-288	-6.59822e-287	2.46562e-288	-1.35463e-287	-5.59373e-288	7.36186e-288	-8.96435e-289	-1.458e-287	3.97903e-286
1.31364e-288	1.99022e-288	8.2662e-288	1.39833e-288	1.87215e-288	-2.77361e-288	-5.35538e-289	9.74051e-289	3.89451e-290	-2.5765e-288	1.01042e-288	-8.96457e-289	-1.2834e-289	2.88771e-288	2.47214e-288	1.5151e-288	-3.26338e-289	2.61508e-289	-1.56264e-288	-1.5845e-288	-2.41767e-288	-4.48179e-289	3.0778e-288	2.37389e-288	-1.14535e-289	3.84678e-288	1.35166e-288	-7.1952e-289	1.34323e-289	1.02818e-289	4.89715e-287
-6.05682e-291	-1.06842e-289	-1.96968e-289	2.70386e-290	1.7234e-289	5.14593e-290	-2.62275e-290	-9.34196e-290	1.49661e-289	3.18492e-290	8.38217e-290	-2.95685e-290	2.71235e-289	-1.70882e-290	4.16631e-290	1.18779e-289	-3.25881e-290	-2.58788e-289	2.35473e-289	4.8125e-293	1.6062e-290	1.04352e-289	-1.83059e-289	3.58991e-290	-1.60462e-291	-5.22142e-290	2.12865e-290	-1.99479e-290	1.86152e-290	-2.33045e-290	2.42726e-288
8.82504e-292	1.44355e-290	-2.56559e-290	1.0045e-290	4.64296e-291	2.06537e-290	-6.40032e-291	7.84081e-291	2.74534e-290	-8.52112e-291	1.02895e-290	3.56602e-292	1.58736e-290	1.10877e-291	5.11581e-291	-9.35599e-291	3.36053e-291	-1.0223e-291	1.0544e-290	-9.93772e-291	4.73117e-293	2.24119e-291	1.26586e-290	-4.3317e-291	1.82975e-290	2.81585e-291	-1.932e-290	9.85212e-291	-3.10117e-291	5.65039e-290	3.22665e-289
1.17913e-291	4.55605e-292	-3.16885e-292	2.48201e-291	-5.26683e-292	-1.43918e-292	2.39466e-291	1.86943e-293	2.36053e-291	-2.84999e-291	-1.67541e-291	1.00523e-292	1.84937e-291	-6.29936e-292	1.60863e-291	1.77811e-291	-2.53494e-291	-3.82976e-292	1.18761e-291	5.47193e-292	-4.14683e-292	2.12837e-292	4.27029e-292	-1.68215e-292	4.21253e-292	-1.8891e-294	-2.18142e-292	-1.00171e-291	-9.29768e-292	1.42702e-291	3.02454e-290
-1.15427e-292	-7.31441e-293	4.3243e-293	-2.69062e-292	3.12376e-295	5.50026e-292	-4.55065e-293	1.24295e-292	-1.87257e-292	-1.0263e-293	1.12022e-292	1.59869e-292	6.90217e-293	5.89719e-292	4.25796e-294	-6.73786e-293	-6.26294e-293	1.15662e-292	7.77758e-294	-2.14599e-293	-1.32484e-292	-2.32227e-292	-2.3994e-293	-1.70561e-292	7.24835e-293	-1.61092e-293	-2.80363e-293	-2.07299e-292	-1.42883e-292	-8.5069e-293	3.73948e-291
-1.371e-293	-3.94171e-294	-3.34163e-294	-9.77959e-294	1.71849e-294	2.66613e-294	1.18517e-293	-2.32412e-294	9.84311e-294	1.4197e-293	2.48099e-293	8.25416e-295	4.5973e-294	1.57663e-293	-5.02482e-294	9.08069e-294	4.38428e-294	1.41561e-295	1.92387e-293	1.31925e-293	-1.70309e-293	-5.02015e-294	2.88091e-293	-1.10943e-293	4.87674e-295	-3.5258e-294	2.82342e-294	-5.06207e-294	-3.48969e-294	-2.87925e-293	2.76571e-292
-1.72356e-295	3.48095e-294	3.0312e-294	1.63625e-295	1.20607e-294	7.0292e-295	-2.00268e-294	-1.12116e-294	6.65531e-295	-3.84677e-294	-9.81991e-295	5.75752e-296	9.35167e-295	8.81704e-296	2.74628e-294	-7.16716e-295	8.21424e-296	-7.76378e-295	1.48705e-296	-2.18618e-295	-2.01439e-295	3.7277e-295	1.65426e-295	5.64537e-295	-7.89512e-295	-2.19707e-294	2.60356e-294	5.03765e-294	8.02721e-295	5.78794e-295	3.63247e-293
-1.48071e-295	-2.57651e-296	-7.18549e-296	-1.5228e-295	1.3903e-295	1.19435e-296	-3.68579e-297	-4.09295e-296	-1.1178e-296	5.07235e-296	9.95649e-296	2.09918e-296	5.12725e-296	7.74943e-296	-9.02895e-296	-2.19465e-296	8.43185e-297	-3.3639e-296	6.02977e-296	2.59036e-296	7.59133e-296	1.30388e-298	-2.52335e-296	-2.7732e-297	-4.04963e-295	-3.47866e-296	-4.10226e-297	-7.44503e-296	9.0326e-296	1.51712e-295	2.00968e-294
1.43893e-296	7.10471e-298	4.41693e-297	5.54456e-297	-3.2112e-297	8.8267e-297	-1.14108e-296	-2.98752e-297	-1.68125e-298	-9.10067e-297	-2.51783e-297	2.49809e-296	1.08688e-296	-9.11874e-297	-2.48631e-297	1.84198e-297	-6.02165e-297	1.88813e-297	3.08579e-296	6.00908e-297	2.78193e-297	7.1898e-298	-2.72383e-296	-5.61364e-297	-9.60381e-297	6.0046e-297	-7.57227e-298	9.54933e-297	-9.35334e-298	-4.88874e-297	2.25449e-295
1.2001e-298	1.55379e-297	9.22505e-299	6.63689e-298	-8.28098e-299	9.41241e-299	-6.96032e-299	-1.99559e-298	1.68624e-298	-1.0843e-297	6.24292e-298	2.87487e-298	-2.46728e-299	3.44193e-298	-3.06803e-298	2.56191e-299	5.8911e-298	-1.34883e-297	-1.20055e-297	-6.13834e-298	1.3042e-297	-1.76967e-299	-1.7437e-297	3.84291e-298	3.4358e-298	1.16176e-298	1.47403e-298	4.20468e-300	3.04445e-298	1.25873e-298	1.39857e-296
-5.83545e-299	1.36354e-299	2.36266e-300	-5.37338e-299	1.24199e-298	-1.45335e-299	-8.6939e-299	-2.69089e-299	-5.35693e-300	-9.8182e-300	-1.1428e-299	1.01954e-299	6.33648e-299	3.4966e-299	-3.55839e-300	3.98265e-299	3.48523e-299	-6.17061e-299	-4.21458e-299	2.49182e-299	8.301e-299	-1.51917e-299	1.15184e-298	-1.80247e-298	-2.80657e-299	-2.7629e-299	1.81137e-298	1.29601e-298	-2.00155e-298	6.22407e-300	1.68925e-297
-3.43198e-300	5.96736e-301	1.11281e-300	5.27741e-300	1.3722e-300	-4.84061e-300	-8.08961e-300	-7.02162e-302	6.28182e-301	3.21463e-300	1.41381e-300	-5.58154e-300	2.09074e-300	1.66062e-299	8.21634e-300	2.36949e-300	7.68641e-301	-4.80506e-300	-1.36282e-300	2.87878e-300	-2.96943e-299	-6.46845e-301	1.77236e-301	-3.28484e-301	-2.43913e-301	1.21506e-300	-1.78928e-300	-1.80712e-300	-1.0034e-300	3.52774e-300	1.15161e-298
5.01099e-302	1.54185e-300	-1.08407e-301	4.24185e-301	-6.0874e-301	-6.89258e-301	-2.22603e-301	-3.53498e-301	1.4227e-301	-4.4356e-302	-3.30387e-301	6.00602e-302	4.12937e-303	1.14992e-302	6.215e-302	1.19841e-301	-2.73934e-301	-2.40407e-301	-8.16868e-302	2.56e-301	-8.81549e-301	-5.13507e-301	8.03102e-302	7.7527e-302	3.0046e-302	-4.03203e-301	-2.93513e-301	7.495e-301	9.56445e-301	-2.9264e-300	1.25374e-299
2.69764e-301	-4.18055e-302	-2.43752e-302	-8.0143e-303	-2.34441e-302	2.08935e-302	-1.06103e-302	-6.60682e-302	-1.00319e-302	-1.24364e-302	7.30199e-302	-1.84286e-302	8.25169e-303	5.02979e-302	-1.22842e-303	2.2149e-303	3.35985e-302	2.39909e-302	-1.29861e-301	-7.10075e-303	3.46596e-302	-5.94637e-302	8.93492e-302	-1.59364e-302	3.94379e-302	-8.07431e-302	-1.43402e-303	2.02441e-302	6.10879e-303	5.39751e-302	1.23679e-300
3.77407e-303	-8.78001e-303	5.27497e-303	4.0334e-303	-6.287e-303	2.38077e-303	-2.71494e-303	-1.50404e-303	-3.81984e-304	1.71751e-303	-6.15258e-303	7.52682e-304	1.68787e-303	3.23558e-303	1.89622e-304	-7.35054e-303	1.62886e-304	-1.49978e-303	-1.09846e-303	-4.55041e-303	1.73924e-303	-7.47439e-304	4.91791e-303	5.40868e-303	-6.5751e-304	-2.05654e-302	4.02694e-303	1.25591e-303	2.3807e-303	4.2198e-303	1.09449e-301
-3.79153e-304	-1.50919e-304	1.26961e-304	-4.39705e-305	-1.51471e-304	-1.39693e-303	2.00431e-304	-3.59869e-304	5.62647e-305	-4.31716e-306	5.54054e-305	2.94105e-304	-2.28717e-304	1.17147e-304	-8.26228e-304	1.24676e-303	4.65883e-305	-2.08405e-304	-1.23427e-305	4.52455e-304	-8.09221e-305	6.02672e-305	1.38359e-305	-1.40299e-304	-2.30343e-304	1.78829e-305	-6.87334e-304	-7.37176e-304	-3.74124e-304	-7.64085e-304	9.46471e-303
-1.07821e-305	1.06744e-305	3.04103e-305	3.72353e-307	1.12259e-306	1.11733e-305	9.11813e-305	1.05021e-304	4.38504e-305	-2.53194e-305	8.19667e-306	2.23538e-306	-1.88427e-305	1.48119e-305	4.40476e-305	-7.79713e-306	1.55338e-304	-1.53156e-306	-5.00512e-306	-3.25499e-305	-1.44136e-306	-2.6846e-305	6.94044e-307	5.35168e-306	2.2193e-305	2.77864e-305	-3.28823e-305	-9.65696e-305	-2.7348e-305	-6.12245e-305	9.226e-304
7.9972e-307	-1.91853e-306	-2.32352e-306	-1.93463e-306	-4.94807e-306	-5.41295e-307	2.51715e-306	-9.93741e-306	-1.16702e-305	-4.9562e-307	9.43454e-307	-2.217e-306	-1.23023e-307	3.29878e-306	-4.52056e-306	-1.67757e-306	-2.53596e-306	2.58089e-307	-8.59911e-307	6.3198e-307	-7.18804e-307	-1.68901e-306	1.41213e-306	-4.33092e-307	0	7.45933e-306	-8.86405e-307	-1.83555e-306	5.39813e-307	1.38561e-307	6.92669e-305
-5.40217e-308	6.2809e-308	5.67544e-307	-4.27308e-307	3.65103e-308	1.31305e-307	0	0	-7.48922e-307	-2.69964e-307	-5.67912e-308	-2.20227e-307	-7.05522e-307	7.01473e-308	-3.09544e-307	-2.79146e-308	-1.44447e-307	1.15092e-307	-2.0696e-307	2.20227e-307	1.50374e-307	-3.09536e-307	2.2968e-307	0	0	6.03444e-307	1.69924e-307	-2.03344e-307	0	4.17393e-307	6.53512e-306
-1.01352e-307	-2.65709e-308	0	0	0	0	0	-3.26799e-308	2.67846e-308	-8.77497e-308	3.06858e-308	-1.41865e-307	3.75876e-308	2.37621e-308	0	0	4.63479e-308	0	7.01092e-308	0	0	0	0	0	0	0	-3.32551e-308	0	0	1.48272e-307	1.01512e-306
0	0	0	0	0	0	0	0	0	0	0	0	0	0	0	0	0	0	0	0	0	0	0	0	0	0	0	0	0	0	7.5624e-308
0	0	0	0	0	0	0	0	0	0	0	0	0	0	0	0	0	0	0	0	0	0	0	0	0	0	0	0	0	0	0
0	0	0	0	0	0	0	0	0	0	0	0	0	0	0	0	0	0	0	0	0	0	0	0	0	0	0	0	0	0	0
0	0	0	0	0	0	0	0	0	0	0	0	0	0	0	0	0	0	0	0	0	0	0	0	0	0	0	0	0	0	0
0	0	0	0	0	0	0	0	0	0	0	0	0	0	0	0	0	0	0	0	0	0	0	0	0	0	0	0	0	0	0
0	0	0	0	0	0	0	0	0	0	0	0	0	0	0	0	0	0	0	0	0	0	0	0	0	0	0	0	0	0	0
0	0	0	0	0	0	0	0	0	0	0	0	0	0	0	0	0	0	0	0	0	0	0	0	0	0	0	0	0	0	0
0	0	0	0	0	0	0	0	0	0	0	0	0	0	0	0	0	0	0	0	0	0	0	0	0	0	0	0	0	0	0
0	0	0	0	0	0	0	0	0	0	0	0	0	0	0	0	0	0	0	0	0	0	0	0	0	0	0	0	0	0	0
0	0	0	0	0	0	0	0	0	0	0	0	0	0	0	0	0	0	0	0	0	0	0	0	0	0	0	0	0	0	0
0	0	0	0	0	0	0	0	0	0	0	0	0	0	0	0	0	0	0	0	0	0	0	0	0	0	0	0	0	0	0
0	0	0	0	0	0	0	0	0	0	0	0	0	0	0	0	0	0	0	0	0	0	0	0	0	0	0	0	0	0	0
0	0	0	0	0	0	0	0	0	0	0	0	0	0	0	0	0	0	0	0	0	0	0	0	0	0	0	0	0	0	0
0	0	0	0	0	0	0	0	0	0	0	0	0	0	0	0	0	0	0	0	0	0	0	0	0	0	0	0	0	0	0
0	0	0	0	0	0	0	0	0	0	0	0	0	0	0	0	0	0	0	0	0	0	0	0	0	0	0	0	0	0	0
0	0	0	0	0	0	0	0	0	0	0	0	0	0	0	0	0	0	0	0	0	0	0	0	0	0	0	0	0	0	0
0	0	0	0	0	0	0	0	0	0	0	0	0	0	0	0	0	0	0	0	0	0	0	0	0	0	0	0	0	0	0
0	0	0	0	0	0	0	0	0	0	0	0	0	0	0	0	0	0	0	0	0	0	0	0	0	0	0	0	0	0	0
0	0	0	0	0	0	0	0	0	0	0	0	0	0	0	0	0	0	0	0	0	0	0	0	0	0	0	0	0	0	0
0	0	0	0	0	0	0	0	0	0	0	0	0	0	0	0	0	0	0	0	0	0	0	0	0	0	0	0	0	0	0
0	0	0	0	0	0	0	0	0	0	0	0	0	0	0	0	0	0	0	0	0	0	0	0	0	0	0	0	0	0	0
0	0	0	0	0	0	0	0	0	0	0	0	0	0	0	0	0	0	0	0	0	0	0	0	0	0	0	0	0	0	0
0	0	0	0	0	0	0	0	0	0	0	0	0	0	0	0	0	0	0	0	0	0	0	0	0	0	0	0	0	0	0
0	0	0	0	0	0	0	0	0	0	0	0	0	0	0	0	0	0	0	0	0	0	0	0	0	0	0	0	0	0	0
0	0	0	0	0	0	0	0	0	0	0	0	0	0	0	0	0	0	0	0	0	0	0	0	0	0	0	0	0	0	0
0	0	0	0	0	0	0	0	0	0	0	0	0	0	0	0	0	0	0	0	0	0	0	0	0	0	0	0	0	0	0
0	0	0	0	0	0	0	0	0	0	0	0	0	0	0	0	0	0	0	0	0	0	0	0	0	0	0	0	0	0	0
0	0	0	0	0	0	0	0	0	0	0	0	0	0	0	0	0	0	0	0	0	0	0	0	0	0	0	0	0	0	0
0	0	0	0	0	0	0	0	0	0	0	0	0	0	0	0	0	0	0	0	0	0	0	0	0	0	0	0	0	0	0
0	0	0	0	0	0	0	0	0	0	0	0	0	0	0	0	0	0	0	0	0	0	0	0	0	0	0	0	0	0	0
0	0	0	0	0	0	0	0	0	0	0	0	0	0	0	0	0	0	0	0	0	0	0	0	0	0	0	0	0	0	0
0	0	0	0	0	0	0	0	0	0	0	0	0	0	0	0	0	0	0	0	0	0	0	0	0	0	0	0	0	0	0
0	0	0	0	0	0	0	0	0	0	0	0	0	0	0	0	0	0	0	0	0	0	0	0	0	0	0	0	0	0	0
0	0	0	0	0	0	0	0	0	0	0	0	0	0	0	0	0	0	0	0	0	0	0	0	0	0	0	0	0	0	0
0	0	0	0	0	0	0	0	0	0	0	0	0	0	0	0	0	0	0	0	0	0	0	0	0	0	0	0	0	0	0
0	0	0	0	0	0	0	0	0	0	0	0	0	0	0	0	0	0	0	0	0	0	0	0	0	0	0	0	0	0	0
0	0	0	0	0	0	0	0	0	0	0	0	0	0	0	0	0	0	0	0	0	0	0	0	0	0	0	0	0	0	0
0	0	0	0	0	0	0	0	0	0	0	0	0	0	0	0	0	0	0	0	0	0	0	0	0	0	0	0	0	0	0
0	0	0	0	0	0	0	0	0	0	0	0	0	0	0	0	0	0	0	0	0	0	0	0	0	0	0	0	0	0	0
0	0	0	0	0	0	0	0	0	0	0	0	0	0	0	0	0	0	0	0	0	0	0	0	0	0	0	0	0	0	0
0	0	0	0	0	0	0	0	0	0	0	0	0	0	0	0	0	0	0	0	0	0	0	0	0	0	0	0	0	0	0
0	0	0	0	0	0	0	0	0	0	0	0	0	0	0	0	0	0	0	0	0	0	0	0	0	0	0	0	0	0	0
0	0	0	0	0	0	0	0	0	0	0	0	0	0	0	0	0	0	0	0	0	0	0	0	0	0	0	0	0	0	0
0	0	0	0	0	0	0	0	0	0	0	0	0	0	0	0	0	0	0	0	0	0	0	0	0	0	0	0	0	0	0
0	0	0	0	0	0	0	0	0	0	0	0	0	0	0	0	0	0	0	0	0	0	0	0	0	0	0	0	0	0	0
0	0	0	0	0	0	0	0	0	0	0	0	0	0	0	0	0	0	0	0	0	0	0	0	0	0	0	0	0	0	0
0	0	0	0	0	0	0	0	0	0	0	0	0	0	0	0	0	0	0	0	0	0	0	0	0	0	0	0	0	0	0
0	0	0	0	0	0	0	0	0	0	0	0	0	0	0	0	0	0	0	0	0	0	0	0	0	0	0	0	0	0	0
0	0	0	0	0	0	0	0	0	0	0	0	0	0	0	0	0	0	0	0	0	0	0	0	0	0	0	0	0	0	0
0	0	0	0	0	0	0	0	0	0	0	0	0	0	0	0	0	0	0	0	0	0	0	0	0	0	0	0	0	0	0
0	0	0	0	0	0	0	0	0	0	0	0	0	0	0	0	0	0	0	0	0	0	0	0	0	0	0	0	0	0	0
0	0	0	0	0	0	0	0	0	0	0	0	0	0	0	0	0	0	0	0	0	0	0	0	0	0	0	0	0	0	0
0	0	0	0	0	0	0	0	0	0	0	0	0	0	0	0	0	0	0	0	0	0	0	0	0	0	0	0	0	0	0
0	0	0	0	0	0	0	0	0	0	0	0	0	0	0	0	0	0	0	0	0	0	0	0	0	0	0	0	0	0	0
0	0	0	0	0	0	0	0	0	0	0	0	0	0	0	0	0	0	0	0	0	0	0	0	0	0	0	0	0	0	0
0	0	0	0	0	0	0	0	0	0	0	0	0	0	0	0	0	0	0	0	0	0	0	0	0	0	0	0	0	0	0
0	0	0	0	0	0	0	0	0	0	0	0	0	0	0	0	0	0	0	0	0	0	0	0	0	0	0	0	0	0	0
0	0	0	0	0	0	0	0	0	0	0	0	0	0	0	0	0	0	0	0	0	0	0	0	0	0	0	0	0	0	0
0	0	0	0	0	0	0	0	0	0	0	0	0	0	0	0	0	0	0	0	0	0	0	0	0	0	0	0	0	0	0
0	0	0	0	0	0	0	0	0	0	0	0	0	0	0	0	0	0	0	0	0	0	0	0	0	0	0	0	0	0	0
0	0	0	0	0	0	0	0	0	0	0	0	0	0	0	0	0	0	0	0	0	0	0	0	0	0	0	0	0	0	0
0	0	0	0	0	0	0	0	0	0	0	0	0	0	0	0	0	0	0	0	0	0	0	0	0	0	0	0	0	0	0
0	0	0	0	0	0	0	0	0	0	0	0	0	0	0	0	0	0	0	0	0	0	0	0	0	0	0	0	0	0	0
0	0	0	0	0	0	0	0	0	0	0	0	0	0	0	0	0	0	0	0	0	0	0	0	0	0	0	0	0	0	0
0	0	0	0	0	0	0	0	0	0	0	0	0	0	0	0	0	0	0	0	0	0	0	0	0	0	0	0	0	0	0
0	0	0	0	0	0	0	0	0	0	0	0	0	0	0	0	0	0	0	0	0	0	0	0	0	0	0	0	0	0	0
0	0	0	0	0	0	0	0	0	0	0	0	0	0	0	0	0	0	0	0	0	0	0	0	0	0	0	0	0	0	0
0	0	0	0	0	0	0	0	0	0	0	0	0	0	0	0	0	0	0	0	0	0	0	0	0	0	0	0	0	0	0
0	0	0	0	0	0	0	0	0	0	0	0	0	0	0	0	0	0	0	0	0	0	0	0	0	0	0	0	0	0	0
0	0	0	0	0	0	0	0	0	0	0	0	0	0	0	0	0	0	0	0	0	0	0	0	0	0	0	0	0	0	0
0	0	0	0	0	0	0	0	0	0	0	0	0	0	0	0	0	0	0	0	0	0	0	0	0	0	0	0	0	0	0
0	0	0	0	0	0	0	0	0	0	0	0	0	0	0	0	0	0	0	0	0	0	0	0	0	0	0	0	0	0	0
0	0	0	0	0	0	0	0	0	0	0	0	0	0	0	0	0	0	0	0	0	0	0	0	0	0	0	0	0	0	0
0	0	0	0	0	0	0	0	0	0	0	0	0	0	0	0	0	0	0	0	0	0	0	0	0	0	0	0	0	0	0
0	0	0	0	0	0	0	0	0	0	0	0	0	0	0	0	0	0	0	0	0	0	0	0	0	0	0	0	0	0	0
0	0	0	0	0	0	0	0	0	0	0	0	0	0	0	0	0	0	0	0	0	0	0	0	0	0	0	0	0	0	0
0	0	0	0	0	0	0	0	0	0	0	0	0	0	0	0	0	0	0	0	0	0	0	0	0	0	0	0	0	0	0
0	0	0	0	0	0	0	0	0	0	0	0	0	0	0	0	0	0	0	0	0	0	0	0	0	0	0	0	0	0	0
0	0	0	0	0	0	0	0	0	0	0	0	0	0	0	0	0	0	0	0	0	0	0	0	0	0	0	0	0	0	0
0	0	0	0	0	0	0	0	0	0	0	0	0	0	0	0	0	0	0	0	0	0	0	0	0	0	0	0	0	0	0
0	0	0	0	0	0	0	0	0	0	0	0	0	0	0	0	0	0	0	0	0	0	0	0	0	0	0	0	0	0	0
0	0	0	0	0	0	0	0	0	0	0	0	0	0	0	0	0	0	0	0	0	0	0	0	0	0	0	0	0	0	0
0	0	0	0	0	0	0	0	0	0	0	0	0	0	0	0	0	0	0	0	0	0	0	0	0	0	0	0	0	0	0
0	0	0	0	0	0	0	0	0	0	0	0	0	0	0	0	0	0	0	0	0	0	0	0	0	0	0	0	0	0	0
0	0	0	0	0	0	0	0	0	0	0	0	0	0	0	0	0	0	0	0	0	0	0	0	0	0	0	0	0	0	0
0	0	0	0	0	0	0	0	0	0	0	0	0	0	0	0	0	0	0	0	0	0	0	0	0	0	0	0	0	0	0
0	0	0	0	0	0	0	0	0	0	0	0	0	0	0	0	0	0	0	0	0	0	0	0	0	0	0	0	0	0	0
0	0	0	0	0	0	0	0	0	0	0	0	0	0	0	0	0	0	0	0	0	0	0	0	0	0	0	0	0	0	0
0	0	0	0	0	0	0	0	0	0	0	0	0	0	0	0	0	0	0	0	0	0	0	0	0	0	0	0	0	0	0
0	0	0	0	0	0	0	0	0	0	0	0	0	0	0	0	0	0	0	0	0	0	0	0	0	0	0	0	0	0	0
0	0	0	0	0	0	0	0	0	0	0	0	0	0	0	0	0	0	0	0	0	0	0	0	0	0	0	0	0	0	0
0	0	0	0	0	0	0	0	0	0	0	0	0	0	0	0	0	0	0	0	0	0	0	0	0	0	0	0	0	0	0
0	0	0	0	0	0	0	0	0	0	0	0	0	0	0	0	0	0	0	0	0	0	0	0	0	0	0	0	0	0	0
0	0	0	0	0	0	0	0	0	0	0	0	0	0	0	0	0	0	0	0	0	0	0	0	0	0	0	0	0	0	0
0	0	0	0	0	0	0	0	0	0	0	0	0	0	0	0	0	0	0	0	0	0	0	0	0	0	0	0	0	0	0
0	0	0	0	0	0	0	0	0	0	0	0	0	0	0	0	0	0	0	0	0	0	0	0	0	0	0	0	0	0	0
0	0	0	0	0	0	0	0	0	0	0	0	0	0	0	0	0	0	0	0	0	0	0	0	0	0	0	0	0	0	0
0	0	0	0	0	0	0	0	0	0	0	0	0	0	0	0	0	0	0	0	0	0	0	0	0	0	0	0	0	0	0
0	0	0	0	0	0	0	0	0	0	0	0	0	0	0	0	0	0	0	0	0	0	0	0	0	0	0	0	0	0	0
0	0	0	0	0	0	0	0	0	0	0	0	0	0	0	0	0	0	0	0	0	0	0	0	0	0	0	0	0	0	0
0	0	0	0	0	0	0	0	0	0	0	0	0	0	0	0	0	0	0	0	0	0	0	0	0	0	0	0	0	0	0
0	0	0	0	0	0	0	0	0	0	0	0	0	0	0	0	0	0	0	0	0	0	0	0	0	0	0	0	0	0	0
0	0	0	0	0	0	0	0	0	0	0	0	0	0	0	0	0	0	0	0	0	0	0	0	0	0	0	0	0	0	0
0	0	0	0	0	0	0	0	0	0	0	0	0	0	0	0	0	0	0	0	0	0	0	0	0	0	0	0	0	0	0
0	0	0	0	0	0	0	0	0	0	0	0	0	0	0	0	0	0	0	0	0	0	0	0	0	0	0	0	0	0	0
0	0	0	0	0	0	0	0	0	0	0	0	0	0	0	0	0	0	0	0	0	0	0	0	0	0	0	0	0	0	0
0	0	0	0	0	0	0	0	0	0	0	0	0	0	0	0	0	0	0	0	0	0	0	0	0	0	0	0	0	0	0
0	0	0	0	0	0	0	0	0	0	0	0	0	0	0	0	0	0	0	0	0	0	0	0	0	0	0	0	0	0	0
0	0	0	0	0	0	0	0	0	0	0	0	0	0	0	0	0	0	0	0	0	0	0	0	0	0	0	0	0	0	0
0	0	0	0	0	0	0	0	0	0	0	0	0	0	0	0	0	0	0	0	0	0	0	0	0	0	0	0	0	0	0
0	0	0	0	0	0	0	0	0	0	0	0	0	0	0	0	0	0	0	0	0	0	0	0	0	0	0	0	0	0	0
0	0	0	0	0	0	0	0	0	0	0	0	0	0	0	0	0	0	0	0	0	0	0	0	0	0	0	0	0	0	0
0	0	0	0	0	0	0	0	0	0	0	0	0	0	0	0	0	0	0	0	0	0	0	0	0	0	0	0	0	0	0
0	0	0	0	0	0	0	0	0	0	0	0	0	0	0	0	0	0	0	0	0	0	0	0	0	0	0	0	0	0	0
0	0	0	0	0	0	0	0	0	0	0	0	0	0	0	0	0	0	0	0	0	0	0	0	0	0	0	0	0	0	0
0	0	0	0	0	0	0	0	0	0	0	0	0	0	0	0	0	0	0	0	0	0	0	0	0	0	0	0	0	0	0
0	0	0	0	0	0	0	0	0	0	0	0	0	0	0	0	0	0	0	0	0	0	0	0	0	0	0	0	0	0	0
0	0	0	0	0	0	0	0	0	0	0	0	0	0	0	0	0	0	0	0	0	0	0	0	0	0	0	0	0	0	0
0	0	0	0	0	0	0	0	0	0	0	0	0	0	0	0	0	0	0	0	0	0	0	0	0	0	0	0	0	0	0
0	0	0	0	0	0	0	0	0	0	0	0	0	0	0	0	0	0	0	0	0	0	0	0	0	0	0	0	0	0	0
0	0	0	0	0	0	0	0	0	0	0	0	0	0	0	0	0	0	0	0	0	0	0	0	0	0	0	0	0	0	0
0	0	0	0	0	0	0	0	0	0	0	0	0	0	0	0	0	0	0	0	0	0	0	0	0	0	0	0	0	0	0
0	0	0	0	0	0	0	0	0	0	0	0	0	0	0	0	0	0	0	0	0	0	0	0	0	0	0	0	0	0	0
0	0	0	0	0	0	0	0	0	0	0	0	0	0	0	0	0	0	0	0	0	0	0	0	0	0	0	0	0	0	0
0	0	0	0	0	0	0	0	0	0	0	0	0	0	0	0	0	0	0	0	0	0	0	0	0	0	0	0	0	0	0
0	0	0	0	0	0	0	0	0	0	0	0	0	0	0	0	0	0	0	0	0	0	0	0	0	0	0	0	0	0	0
0	0	0	0	0	0	0	0	0	0	0	0	0	0	0	0	0	0	0	0	0	0	0	0	0	0	0	0	0	0	0
0	0	0	0	0	0	0	0	0	0	0	0	0	0	0	0	0	0	0	0	0	0	0	0	0	0	0	0	0	0	0
0	0	0	0	0	0	0	0	0	0	0	0	0	0	0	0	0	0	0	0	0	0	0	0	0	0	0	0	0	0	0
0	0	0	0	0	0	0	0	0	0	0	0	0	0	0	0	0	0	0	0	0	0	0	0	0	0	0	0	0	0	0
0	0	0	0	0	0	0	0	0	0	0	0	0	0	0	0	0	0	0	0	0	0	0	0	0	0	0	0	0	0	0
0	0	0	0	0	0	0	0	0	0	0	0	0	0	0	0	0	0	0	0	0	0	0	0	0	0	0	0	0	0	0
0	0	0	0	0	0	0	0	0	0	0	0	0	0	0	0	0	0	0	0	0	0	0	0	0	0	0	0	0	0	0
0	0	0	0	0	0	0	0	0	0	0	0	0	0	0	0	0	0	0	0	0	0	0	0	0	0	0	0	0	0	0
0	0	0	0	0	0	0	0	0	0	0	0	0	0	0	0	0	0	0	0	0	0	0	0	0	0	0	0	0	0	0
0	0	0	0	0	0	0	0	0	0	0	0	0	0	0	0	0	0	0	0	0	0	0	0	0	0	0	0	0	0	0
0	0	0	0	0	0	0	0	0	0	0	0	0	0	0	0	0	0	0	0	0	0	0	0	0	0	0	0	0	0	0
0	0	0	0	0	0	0	0	0	0	0	0	0	0	0	0	0	0	0	0	0	0	0	0	0	0	0	0	0	0	0
0	0	0	0	0	0	0	0	0	0	0	0	0	0	0	0	0	0	0	0	0	0	0	0	0	0	0	0	0	0	0
0	0	0	0	0	0	0	0	0	0	0	0	0	0	0	0	0	0	0	0	0	0	0	0	0	0	0	0	0	0	0
0	0	0	0	0	0	0	0	0	0	0	0	0	0	0	0	0	0	0	0	0	0	0	0	0	0	0	0	0	0	0
0	0	0	0	0	0	0	0	0	0	0	0	0	0	0	0	0	0	0	0	0	0	0	0	0	0	0	0	0	0	0
0	0	0	0	0	0	0	0	0	0	0	0	0	0	0	0	0	0	0	0	0	0	0	0	0	0	0	0	0	0	0
0	0	0	0	0	0	0	0	0	0	0	0	0	0	0	0	0	0	0	0	0	0	0	0	0	0	0	0	0	0	0
0	0	0	0	0	0	0	0	0	0	0	0	0	0	0	0	0	0	0	0	0	0	0	0	0	0	0	0	0	0	0
0	0	0	0	0	0	0	0	0	0	0	0	0	0	0	0	0	0	0	0	0	0	0	0	0	0	0	0	0	0	0
0	0	0	0	0	0	0	0	0	0	0	0	0	0	0	0	0	0	0	0	0	0	0	0	0	0	0	0	0	0	0
0	0	0	0	0	0	0	0	0	0	0	0	0	0	0	0	0	0	0	0	0	0	0	0	0	0	0	0	0	0	0
0	0	0	0	0	0	0	0	0	0	0	0	0	0	0	0	0	0	0	0	0	0	0	0	0	0	0	0	0	0	0
0	0	0	0	0	0	0	0	0	0	0	0	0	0	0	0	0	0	0	0	0	0	0	0	0	0	0	0	0	0	0
0	0	0	0	0	0	0	0	0	0	0	0	0	0	0	0	0	0	0	0	0	0	0	0	0	0	0	0	0	0	0
0	0	0	0	0	0	0	0	0	0	0	0	0	0	0	0	0	0	0	0	0	0	0	0	0	0	0	0	0	0	0
0	0	0	0	0	0	0	0	0	0	0	0	0	0	0	0	0	0	0	0	0	0	0	0	0	0	0	0	0	0	0
0	0	0	0	0	0	0	0	0	0	0	0	0	0	0	0	0	0	0	0	0	0	0	0	0	0	0	0	0	0	0
0	0	0	0	0	0	0	0	0	0	0	0	0	0	0	0	0	0	0	0	0	0	0	0	0	0	0	0	0	0	0
0	0	0	0	0	0	0	0	0	0	0	0	0	0	0	0	0	0	0	0	0	0	0	0	0	0	0	0	0	0	0
0	0	0	0	0	0	0	0	0	0	0	0	0	0	0	0	0	0	0	0	0	0	0	0	0	0	0	0	0	0	0
0	0	0	0	0	0	0	0	0	0	0	0	0	0	0	0	0	0	0	0	0	0	0	0	0	0	0	0	0	0	0
0	0	0	0	0	0	0	0	0	0	0	0	0	0	0	0	0	0	0	0	0	0	0	0	0	0	0	0	0	0	0
0	0	0	0	0	0	0	0	0	0	0	0	0	0	0	0	0	0	0	0	0	0	0	0	0	0	0	0	0	0	0
0	0	0	0	0	0	0	0	0	0	0	0	0	0	0	0	0	0	0	0	0	0	0	0	0	0	0	0	0	0	0
0	0	0	0	0	0	0	0	0	0	0	0	0	0	0	0	0	0	0	0	0	0	0	0	0	0	0	0	0	0	0
0	0	0	0	0	0	0	0	0	0	0	0	0	0	0	0	0	0	0	0	0	0	0	0	0	0	0	0	0	0	0
0	0	0	0	0	0	0	0	0	0	0	0	0	0	0	0	0	0	0	0	0	0	0	0	0	0	0	0	0	0	0
0	0	0	0	0	0	0	0	0	0	0	0	0	0	0	0	0	0	0	0	0	0	0	0	0	0	0	0	0	0	0
0	0	0	0	0	0	0	0	0	0	0	0	0	0	0	0	0	0	0	0	0	0	0	0	0	0	0	0	0	0	0
0	0	0	0	0	0	0	0	0	0	0	0	0	0	0	0	0	0	0	0	0	0	0	0	0	0	0	0	0	0	0
0	0	0	0	0	0	0	0	0	0	0	0	0	0	0	0	0	0	0	0	0	0	0	0	0	0	0	0	0	0	0
0	0	0	0	0	0	0	0	0	0	0	0	0	0	0	0	0	0	0	0	0	0	0	0	0	0	0	0	0	0	0
0	0	0	0	0	0	0	0	0	0	0	0	0	0	0	0	0	0	0	0	0	0	0	0	0	0	0	0	0	0	0
0	0	0	0	0	0	0	0	0	0	0	0	0	0	0	0	0	0	0	0	0	0	0	0	0	0	0	0	0	0	0
0	0	0	0	0	0	0	0	0	0	0	0	0	0	0	0	0	0	0	0	0	0	0	0	0	0	0	0	0	0	0
0	0	0	0	0	0	0	0	0	0	0	0	0	0	0	0	0	0	0	0	0	0	0	0	0	0	0	0	0	0	0
0	0	0	0	0	0	0	0	0	0	0	0	0	0	0	0	0	0	0	0	0	0	0	0	0	0	0	0	0	0	0
0	0	0	0	0	0	0	0	0	0	0	0	0	0	0	0	0	0	0	0	0	0	0	0	0	0	0	0	0	0	0
0	0	0	0	0	0	0	0	0	0	0	0	0	0	0	0	0	0	0	0	0	0	0	0	0	0	0	0	0	0	0
0	0	0	0	0	0	0	0	0	0	0	0	0	0	0	0	0	0	0	0	0	0	0	0	0	0	0	0	0	0	0
0	0	0	0	0	0	0	0	0	0	0	0	0	0	0	0	0	0	0	0	0	0	0	0	0	0	0	0	0	0	0
0	0	0	0	0	0	0	0	0	0	0	0	0	0	0	0	0	0	0	0	0	0	0	0	0	0	0	0	0	0	0
0	0	0	0	0	0	0	0	0	0	0	0	0	0	0	0	0	0	0	0	0	0	0	0	0	0	0	0	0	0	0
0	0	0	0	0	0	0	0	0	0	0	0	0	0	0	0	0	0	0	0	0	0	0	0	0	0	0	0	0	0	0
0	0	0	0	0	0	0	0	0	0	0	0	0	0	0	0	0	0	0	0	0	0	0	0	0	0	0	0	0	0	0
0	0	0	0	0	0	0	0	0	0	0	0	0	0	0	0	0	0	0	0	0	0	0	0	0	0	0	0	0	0	0
0	0	0	0	0	0	0	0	0	0	0	0	0	0	0	0	0	0	0	0	0	0	0	0	0	0	0	0	0	0	0
0	0	0	0	0	0	0	0	0	0	0	0	0	0	0	0	0	0	0	0	0	0	0	0	0	0	0	0	0	0	0
0	0	0	0	0	0	0	0	0	0	0	0	0	0	0	0	0	0	0	0	0	0	0	0	0	0	0	0	0	0	0
0	0	0	0	0	0	0	0	0	0	0	0	0	0	0	0	0	0	0	0	0	0	0	0	0	0	0	0	0	0	0
0	0	0	0	0	0	0	0	0	0	0	0	0	0	0	0	0	0	0	0	0	0	0	0	0	0	0	0	0	0	0
0	0	0	0	0	0	0	0	0	0	0	0	0	0	0	0	0	0	0	0	0	0	0	0	0	0	0	0	0	0	0
0	0	0	0	0	0	0	0	0	0	0	0	0	0	0	0	0	0	0	0	0	0	0	0	0	0	0	0	0	0	0
0	0	0	0	0	0	0	0	0	0	0	0	0	0	0	0	0	0	0	0	0	0	0	0	0	0	0	0	0	0	0
0	0	0	0	0	0	0	0	0	0	0	0	0	0	0	0	0	0	0	0	0	0	0	0	0	0	0	0	0	0	0
0	0	0	0	0	0	0	0	0	0	0	0	0	0	0	0	0	0	0	0	0	0	0	0	0	0	0	0	0	0	0
0	0	0	0	0	0	0	0	0	0	0	0	0	0	0	0	0	0	0	0	0	0	0	0	0	0	0	0	0	0	0
0	0	0	0	0	0	0	0	0	0	0	0	0	0	0	0	0	0	0	0	0	0	0	0	0	0	0	0	0	0	0
0	0	0	0	0	0	0	0	0	0	0	0	0	0	0	0	0	0	0	0	0	0	0	0	0	0	0	0	0	0	0
0	0	0	0	0	0	0	0	0	0	0	0	0	0	0	0	0	0	0	0	0	0	0	0	0	0	0	0	0	0	0
0	0	0	0	0	0	0	0	0	0	0	0	0	0	0	0	0	0	0	0	0	0	0	0	0	0	0	0	0	0	0
0	0	0	0	0	0	0	0	0	0	0	0	0	0	0	0	0	0	0	0	0	0	0	0	0	0	0	0	0	0	0
0	0	0	0	0	0	0	0	0	0	0	0	0	0	0	0	0	0	0	0	0	0	0	0	0	0	0	0	0	0	0
0	0	0	0	0	0	0	0	0	0	0	0	0	0	0	0	0	0	0	0	0	0	0	0	0	0	0	0	0	0	0
0	0	0	0	0	0	0	0	0	0	0	0	0	0	0	0	0	0	0	0	0	0	0	0	0	0	0	0	0	0	0
0	0	0	0	0	0	0	0	0	0	0	0	0	0	0	0	0	0	0	0	0	0	0	0	0	0	0	0	0	0	0
0	0	0	0	0	0	0	0	0	0	0	0	0	0	0	0	0	0	0	0	0	0	0	0	0	0	0	0	0	0	0
0	0	0	0	0	0	0	0	0	0	0	0	0	0	0	0	0	0	0	0	0	0	0	0	0	0	0	0	0	0	0
0	0	0	0	0	0	0	0	0	0	0	0	0	0	0	0	0	0	0	0	0	0	0	0	0	0	0	0	0	0	0
0	0	0	0	0	0	0	0	0	0	0	0	0	0	0	0	0	0	0	0	0	0	0	0	0	0	0	0	0	0	0
0	0	0	0	0	0	0	0	0	0	0	0	0	0	0	0	0	0	0	0	0	0	0	0	0	0	0	0	0	0	0
0	0	0	0	0	0	0	0	0	0	0	0	0	0	0	0	0	0	0	0	0	0	0	0	0	0	0	0	0	0	0
0	0	0	0	0	0	0	0	0	0	0	0	0	0	0	0	0	0	0	0	0	0	0	0	0	0	0	0	0	0	0
0	0	0	0	0	0	0	0	0	0	0	0	0	0	0	0	0	0	0	0	0	0	0	0	0	0	0	0	0	0	0
0	0	0	0	0	0	0	0	0	0	0	0	0	0	0	0	0	0	0	0	0	0	0	0	0	0	0	0	0	0	0
0	0	0	0	0	0	0	0	0	0	0	0	0	0	0	0	0	0	0	0	0	0	0	0	0	0	0	0	0	0	0
0	0	0	0	0	0	0	0	0	0	0	0	0	0	0	0	0	0	0	0	0	0	0	0	0	0	0	0	0	0	0
0	0	0	0	0	0	0	0	0	0	0	0	0	0	0	0	0	0	0	0	0	0	0	0	0	0	0	0	0	0	0
0	0	0	0	0	0	0	0	0	0	0	0	0	0	0	0	0	0	0	0	0	0	0	0	0	0	0	0	0	0	0
0	0	0	0	0	0	0	0	0	0	0	0	0	0	0	0	0	0	0	0	0	0	0	0	0	0	0	0	0	0	0
0	0	0	0	0	0	0	0	0	0	0	0	0	0	0	0	0	0	0	0	0	0	0	0	0	0	0	0	0	0	0
0	0	0	0	0	0	0	0	0	0	0	0	0	0	0	0	0	0	0	0	0	0	0	0	0	0	0	0	0	0	0
0	0	0	0	0	0	0	0	0	0	0	0	0	0	0	0	0	0	0	0	0	0	0	0	0	0	0	0	0	0	0
0	0	0	0	0	0	0	0	0	0	0	0	0	0	0	0	0	0	0	0	0	0	0	0	0	0	0	0	0	0	0
0	0	0	0	0	0	0	0	0	0	0	0	0	0	0	0	0	0	0	0	0	0	0	0	0	0	0	0	0	0	0
0	0	0	0	0	0	0	0	0	0	0	0	0	0	0	0	0	0	0	0	0	0	0	0	0	0	0	0	0	0	0
0	0	0	0	0	0	0	0	0	0	0	0	0	0	0	0	0	0	0	0	0	0	0	0	0	0	0	0	0	0	0
0	0	0	0	0	0	0	0	0	0	0	0	0	0	0	0	0	0	0	0	0	0	0	0	0	0	0	0	0	0	0
0	0	0	0	0	0	0	0	0	0	0	0	0	0	0	0	0	0	0	0	0	0	0	0	0	0	0	0	0	0	0
0	0	0	0	0	0	0	0	0	0	0	0	0	0	0	0	0	0	0	0	0	0	0	0	0	0	0	0	0	0	0
0	0	0	0	0	0	0	0	0	0	0	0	0	0	0	0	0	0	0	0	0	0	0	0	0	0	0	0	0	0	0
0	0	0	0	0	0	0	0	0	0	0	0	0	0	0	0	0	0	0	0	0	0	0	0	0	0	0	0	0	0	0
0	0	0	0	0	0	0	0	0	0	0	0	0	0	0	0	0	0	0	0	0	0	0	0	0	0	0	0	0	0	0
0	0	0	0	0	0	0	0	0	0	0	0	0	0	0	0	0	0	0	0	0	0	0	0	0	0	0	0	0	0	0
0	0	0	0	0	0	0	0	0	0	0	0	0	0	0	0	0	0	0	0	0	0	0	0	0	0	0	0	0	0	0
0	0	0	0	0	0	0	0	0	0	0	0	0	0	0	0	0	0	0	0	0	0	0	0	0	0	0	0	0	0	0
0	0	0	0	0	0	0	0	0	0	0	0	0	0	0	0	0	0	0	0	0	0	0	0	0	0	0	0	0	0	0
0	0	0	0	0	0	0	0	0	0	0	0	0	0	0	0	0	0	0	0	0	0	0	0	0	0	0	0	0	0	0
0	0	0	0	0	0	0	0	0	0	0	0	0	0	0	0	0	0	0	0	0	0	0	0	0	0	0	0	0	0	0
0	0	0	0	0	0	0	0	0	0	0	0	0	0	0	0	0	0	0	0	0	0	0	0	0	0	0	0	0	0	0
0	0	0	0	0	0	0	0	0	0	0	0	0	0	0	0	0	0	0	0	0	0	0	0	0	0	0	0	0	0	0
0	0	0	0	0	0	0	0	0	0	0	0	0	0	0	0	0	0	0	0	0	0	0	0	0	0	0	0	0	0	0
0	0	0	0	0	0	0	0	0	0	0	0	0	0	0	0	0	0	0	0	0	0	0	0	0	0	0	0	0	0	0
0	0	0	0	0	0	0	0	0	0	0	0	0	0	0	0	0	0	0	0	0	0	0	0	0	0	0	0	0	0	0
0	0	0	0	0	0	0	0	0	0	0	0	0	0	0	0	0	0	0	0	0	0	0	0	0	0	0	0	0	0	0
0	0	0	0	0	0	0	0	0	0	0	0	0	0	0	0	0	0	0	0	0	0	0	0	0	0	0	0	0	0	0
0	0	0	0	0	0	0	0	0	0	0	0	0	0	0	0	0	0	0	0	0	0	0	0	0	0	0	0	0	0	0
0	0	0	0	0	0	0	0	0	0	0	0	0	0	0	0	0	0	0	0	0	0	0	0	0	0	0	0	0	0	0
0	0	0	0	0	0	0	0	0	0	0	0	0	0	0	0	0	0	0	0	0	0	0	0	0	0	0	0	0	0	0
0	0	0	0	0	0	0	0	0	0	0	0	0	0	0	0	0	0	0	0	0	0	0	0	0	0	0	0	0	0	0
0	0	0	0	0	0	0	0	0	0	0	0	0	0	0	0	0	0	0	0	0	0	0	0	0	0	0	0	0	0	0
0	0	0	0	0	0	0	0	0	0	0	0	0	0	0	0	0	0	0	0	0	0	0	0	0	0	0	0	0	0	0
0	0	0	0	0	0	0	0	0	0	0	0	0	0	0	0	0	0	0	0	0	0	0	0	0	0	0	0	0	0	0
0	0	0	0	0	0	0	0	0	0	0	0	0	0	0	0	0	0	0	0	0	0	0	0	0	0	0	0	0	0	0
0	0	0	0	0	0	0	0	0	0	0	0	0	0	0	0	0	0	0	0	0	0	0	0	0	0	0	0	0	0	0
0	0	0	0	0	0	0	0	0	0	0	0	0	0	0	0	0	0	0	0	0	0	0	0	0	0	0	0	0	0	0
0	0	0	0	0	0	0	0	0	0	0	0	0	0	0	0	0	0	0	0	0	0	0	0	0	0	0	0	0	0	0
0	0	0	0	0	0	0	0	0	0	0	0	0	0	0	0	0	0	0	0	0	0	0	0	0	0	0	0	0	0	0
0	0	0	0	0	0	0	0	0	0	0	0	0	0	0	0	0	0	0	0	0	0	0	0	0	0	0	0	0	0	0
0	0	0	0	0	0	0	0	0	0	0	0	0	0	0	0	0	0	0	0	0	0	0	0	0	0	0	0	0	0	0
0	0	0	0	0	0	0	0	0	0	0	0	0	0	0	0	0	0	0	0	0	0	0	0	0	0	0	0	0	0	0
0	0	0	0	0	0	0	0	0	0	0	0	0	0	0	0	0	0	0	0	0	0	0	0	0	0	0	0	0	0	0
0	0	0	0	0	0	0	0	0	0	0	0	0	0	0	0	0	0	0	0	0	0	0	0	0	0	0	0	0	0	0
0	0	0	0	0	0	0	0	0	0	0	0	0	0	0	0	0	0	0	0	0	0	0	0	0	0	0	0	0	0	0
0	0	0	0	0	0	0	0	0	0	0	0	0	0	0	0	0	0	0	0	0	0	0	0	0	0	0	0	0	0	0
0	0	0	0	0	0	0	0	0	0	0	0	0	0	0	0	0	0	0	0	0	0	0	0	0	0	0	0	0	0	0
0	0	0	0	0	0	0	0	0	0	0	0	0	0	0	0	0	0	0	0	0	0	0	0	0	0	0	0	0	0	0
0	0	0	0	0	0	0	0	0	0	0	0	0	0	0	0	0	0	0	0	0	0	0	0	0	0	0	0	0	0	0
0	0	0	0	0	0	0	0	0	0	0	0	0	0	0	0	0	0	0	0	0	0	0	0	0	0	0	0	0	0	0
0	0	0	0	0	0	0	0	0	0	0	0	0	0	0	0	0	0	0	0	0	0	0	0	0	0	0	0	0	0	0
0	0	0	0	0	0	0	0	0	0	0	0	0	0	0	0	0	0	0	0	0	0	0	0	0	0	0	0	0	0	0
0	0	0	0	0	0	0	0	0	0	0	0	0	0	0	0	0	0	0	0	0	0	0	0	0	0	0	0	0	0	0
0	0	0	0	0	0	0	0	0	0	0	0	0	0	0	0	0	0	0	0	0	0	0	0	0	0	0	0	0	0	0
0	0	0	0	0	0	0	0	0	0	0	0	0	0	0	0	0	0	0	0	0	0	0	0	0	0	0	0	0	0	0
0	0	0	0	0	0	0	0	0	0	0	0	0	0	0	0	0	0	0	0	0	0	0	0	0	0	0	0	0	0	0
0	0	0	0	0	0	0	0	0	0	0	0	0	0	0	0	0	0	0	0	0	0	0	0	0	0	0	0	0	0	0
0	0	0	0	0	0	0	0	0	0	0	0	0	0	0	0	0	0	0	0	0	0	0	0	0	0	0	0	0	0	0
0	0	0	0	0	0	0	0	0	0	0	0	0	0	0	0	0	0	0	0	0	0	0	0	0	0	0	0	0	0	0
0	0	0	0	0	0	0	0	0	0	0	0	0	0	0	0	0	0	0	0	0	0	0	0	0	0	0	0	0	0	0
0	0	0	0	0	0	0	0	0	0	0	0	0	0	0	0	0	0	0	0	0	0	0	0	0	0	0	0	0	0	0
0	0	0	0	0	0	0	0	0	0	0	0	0	0	0	0	0	0	0	0	0	0	0	0	0	0	0	0	0	0	0
0	0	0	0	0	0	0	0	0	0	0	0	0	0	0	0	0	0	0	0	0	0	0	0	0	0	0	0	0	0	0
0	0	0	0	0	0	0	0	0	0	0	0	0	0	0	0	0	0	0	0	0	0	0	0	0	0	0	0	0	0	0
0	0	0	0	0	0	0	0	0	0	0	0	0	0	0	0	0	0	0	0	0	0	0	0	0	0	0	0	0	0	0
0	0	0	0	0	0	0	0	0	0	0	0	0	0	0	0	0	0	0	0	0	0	0	0	0	0	0	0	0	0	0
0	0	0	0	0	0	0	0	0	0	0	0	0	0	0	0	0	0	0	0	0	0	0	0	0	0	0	0	0	0	0
0	0	0	0	0	0	0	0	0	0	0	0	0	0	0	0	0	0	0	0	0	0	0	0	0	0	0	0	0	0	0
0	0	0	0	0	0	0	0	0	0	0	0	0	0	0	0	0	0	0	0	0	0	0	0	0	0	0	0	0	0	0
0	0	0	0	0	0	0	0	0	0	0	0	0	0	0	0	0	0	0	0	0	0	0	0	0	0	0	0	0	0	0
0	0	0	0	0	0	0	0	0	0	0	0	0	0	0	0	0	0	0	0	0	0	0	0	0	0	0	0	0	0	0
0	0	0	0	0	0	0	0	0	0	0	0	0	0	0	0	0	0	0	0	0	0	0	0	0	0	0	0	0	0	0
0	0	0	0	0	0	0	0	0	0	0	0	0	0	0	0	0	0	0	0	0	0	0	0	0	0	0	0	0	0	0
0	0	0	0	0	0	0	0	0	0	0	0	0	0	0	0	0	0	0	0	0	0	0	0	0	0	0	0	0	0	0
0	0	0	0	0	0	0	0	0	0	0	0	0	0	0	0	0	0	0	0	0	0	0	0	0	0	0	0	0	0	0
0	0	0	0	0	0	0	0	0	0	0	0	0	0	0	0	0	0	0	0	0	0	0	0	0	0	0	0	0	0	0
0	0	0	0	0	0	0	0	0	0	0	0	0	0	0	0	0	0	0	0	0	0	0	0	0	0	0	0	0	0	0
0	0	0	0	0	0	0	0	0	0	0	0	0	0	0	0	0	0	0	0	0	0	0	0	0	0	0	0	0	0	0
0	0	0	0	0	0	0	0	0	0	0	0	0	0	0	0	0	0	0	0	0	0	0	0	0	0	0	0	0	0	0
0	0	0	0	0	0	0	0	0	0	0	0	0	0	0	0	0	0	0	0	0	0	0	0	0	0	0	0	0	0	0
0	0	0	0	0	0	0	0	0	0	0	0	0	0	0	0	0	0	0	0	0	0	0	0	0	0	0	0	0	0	0
0	0	0	0	0	0	0	0	0	0	0	0	0	0	0	0	0	0	0	0	0	0	0	0	0	0	0	0	0	0	0
0	0	0	0	0	0	0	0	0	0	0	0	0	0	0	0	0	0	0	0	0	0	0	0	0	0	0	0	0	0	0
0	0	0	0	0	0	0	0	0	0	0	0	0	0	0	0	0	0	0	0	0	0	0	0	0	0	0	0	0	0	0
0	0	0	0	0	0	0	0	0	0	0	0	0	0	0	0	0	0	0	0	0	0	0	0	0	0	0	0	0	0	0
0	0	0	0	0	0	0	0	0	0	0	0	0	0	0	0	0	0	0	0	0	0	0	0	0	0	0	0	0	0	0
0	0	0	0	0	0	0	0	0	0	0	0	0	0	0	0	0	0	0	0	0	0	0	0	0	0	0	0	0	0	0
0	0	0	0	0	0	0	0	0	0	0	0	0	0	0	0	0	0	0	0	0	0	0	0	0	0	0	0	0	0	0
0	0	0	0	0	0	0	0	0	0	0	0	0	0	0	0	0	0	0	0	0	0	0	0	0	0	0	0	0	0	0
0	0	0	0	0	0	0	0	0	0	0	0	0	0	0	0	0	0	0	0	0	0	0	0	0	0	0	0	0	0	0
0	0	0	0	0	0	0	0	0	0	0	0	0	0	0	0	0	0	0	0	0	0	0	0	0	0	0	0	0	0	0
0	0	0	0	0	0	0	0	0	0	0	0	0	0	0	0	0	0	0	0	0	0	0	0	0	0	0	0	0	0	0
0	0	0	0	0	0	0	0	0	0	0	0	0	0	0	0	0	0	0	0	0	0	0	0	0	0	0	0	0	0	0
0	0	0	0	0	0	0	0	0	0	0	0	0	0	0	0	0	0	0	0	0	0	0	0	0	0	0	0	0	0	0
0	0	0	0	0	0	0	0	0	0	0	0	0	0	0	0	0	0	0	0	0	0	0	0	0	0	0	0	0	0	0
0	0	0	0	0	0	0	0	0	0	0	0	0	0	0	0	0	0	0	0	0	0	0	0	0	0	0	0	0	0	0
0	0	0	0	0	0	0	0	0	0	0	0	0	0	0	0	0	0	0	0	0	0	0	0	0	0	0	0	0	0	0
0	0	0	0	0	0	0	0	0	0	0	0	0	0	0	0	0	0	0	0	0	0	0	0	0	0	0	0	0	0	0
0	0	0	0	0	0	0	0	0	0	0	0	0	0	0	0	0	0	0	0	0	0	0	0	0	0	0	0	0	0	0
0	0	0	0	0	0	0	0	0	0	0	0	0	0	0	0	0	0	0	0	0	0	0	0	0	0	0	0	0	0	0
0	0	0	0	0	0	0	0	0	0	0	0	0	0	0	0	0	0	0	0	0	0	0	0	0	0	0	0	0	0	0
0	0	0	0	0	0	0	0	0	0	0	0	0	0	0	0	0	0	0	0	0	0	0	0	0	0	0	0	0	0	0
0	0	0	0	0	0	0	0	0	0	0	0	0	0	0	0	0	0	0	0	0	0	0	0	0	0	0	0	0	0	0
0	0	0	0	0	0	0	0	0	0	0	0	0	0	0	0	0	0	0	0	0	0	0	0	0	0	0	0	0	0	0
0	0	0	0	0	0	0	0	0	0	0	0	0	0	0	0	0	0	0	0	0	0	0	0	0	0	0	0	0	0	0
0	0	0	0	0	0	0	0	0	0	0	0	0	0	0	0	0	0	0	0	0	0	0	0	0	0	0	0	0	0	0
0	0	0	0	0	0	0	0	0	0	0	0	0	0	0	0	0	0	0	0	0	0	0	0	0	0	0	0	0	0	0
0	0	0	0	0	0	0	0	0	0	0	0	0	0	0	0	0	0	0	0	0	0	0	0	0	0	0	0	0	0	0
0	0	0	0	0	0	0	0	0	0	0	0	0	0	0	0	0	0	0	0	0	0	0	0	0	0	0	0	0	0	0
0	0	0	0	0	0	0	0	0	0	0	0	0	0	0	0	0	0	0	0	0	0	0	0	0	0	0	0	0	0	0
0	0	0	0	0	0	0	0	0	0	0	0	0	0	0	0	0	0	0	0	0	0	0	0	0	0	0	0	0	0	0
0	0	0	0	0	0	0	0	0	0	0	0	0	0	0	0	0	0	0	0	0	0	0	0	0	0	0	0	0	0	0
0	0	0	0	0	0	0	0	0	0	0	0	0	0	0	0	0	0	0	0	0	0	0	0	0	0	0	0	0	0	0
0	0	0	0	0	0	0	0	0	0	0	0	0	0	0	0	0	0	0	0	0	0	0	0	0	0	0	0	0	0	0
0	0	0	0	0	0	0	0	0	0	0	0	0	0	0	0	0	0	0	0	0	0	0	0	0	0	0	0	0	0	0
0	0	0	0	0	0	0	0	0	0	0	0	0	0	0	0	0	0	0	0	0	0	0	0	0	0	0	0	0	0	0
0	0	0	0	0	0	0	0	0	0	0	0	0	0	0	0	0	0	0	0	0	0	0	0	0	0	0	0	0	0	0
0	0	0	0	0	0	0	0	0	0	0	0	0	0	0	0	0	0	0	0	0	0	0	0	0	0	0	0	0	0	0
0	0	0	0	0	0	0	0	0	0	0	0	0	0	0	0	0	0	0	0	0	0	0	0	0	0	0	0	0	0	0
0	0	0	0	0	0	0	0	0	0	0	0	0	0	0	0	0	0	0	0	0	0	0	0	0	0	0	0	0	0	0
0	0	0	0	0	0	0	0	0	0	0	0	0	0	0	0	0	0	0	0	0	0	0	0	0	0	0	0	0	0	0
0	0	0	0	0	0	0	0	0	0	0	0	0	0	0	0	0	0	0	0	0	0	0	0	0	0	0	0	0	0	0
0	0	0	0	0	0	0	0	0	0	0	0	0	0	0	0	0	0	0	0	0	0	0	0	0	0	0	0	0	0	0
0	0	0	0	0	0	0	0	0	0	0	0	0	0	0	0	0	0	0	0	0	0	0	0	0	0	0	0	0	0	0
0	0	0	0	0	0	0	0	0	0	0	0	0	0	0	0	0	0	0	0	0	0	0	0	0	0	0	0	0	0	0
0	0	0	0	0	0	0	0	0	0	0	0	0	0	0	0	0	0	0	0	0	0	0	0	0	0	0	0	0	0	0
0	0	0	0	0	0	0	0	0	0	0	0	0	0	0	0	0	0	0	0	0	0	0	0	0	0	0	0	0	0	0
0	0	0	0	0	0	0	0	0	0	0	0	0	0	0	0	0	0	0	0	0	0	0	0	0	0	0	0	0	0	0
0	0	0	0	0	0	0	0	0	0	0	0	0	0	0	0	0	0	0	0	0	0	0	0	0	0	0	0	0	0	0
0	0	0	0	0	0	0	0	0	0	0	0	0	0	0	0	0	0	0	0	0	0	0	0	0	0	0	0	0	0	0
0	0	0	0	0	0	0	0	0	0	0	0	0	0	0	0	0	0	0	0	0	0	0	0	0	0	0	0	0	0	0
0	0	0	0	0	0	0	0	0	0	0	0	0	0	0	0	0	0	0	0	0	0	0	0	0	0	0	0	0	0	0
0	0	0	0	0	0	0	0	0	0	0	0	0	0	0	0	0	0	0	0	0	0	0	0	0	0	0	0	0	0	0
0	0	0	0	0	0	0	0	0	0	0	0	0	0	0	0	0	0	0	0	0	0	0	0	0	0	0	0	0	0	0
0	0	0	0	0	0	0	0	0	0	0	0	0	0	0	0	0	0	0	0	0	0	0	0	0	0	0	0	0	0	0
0	0	0	0	0	0	0	0	0	0	0	0	0	0	0	0	0	0	0	0	0	0	0	0	0	0	0	0	0	0	0
0	0	0	0	0	0	0	0	0	0	0	0	0	0	0	0	0	0	0	0	0	0	0	0	0	0	0	0	0	0	0
0	0	0	0	0	0	0	0	0	0	0	0	0	0	0	0	0	0	0	0	0	0	0	0	0	0	0	0	0	0	0
0	0	0	0	0	0	0	0	0	0	0	0	0	0	0	0	0	0	0	0	0	0	0	0	0	0	0	0	0	0	0
0	0	0	0	0	0	0	0	0	0	0	0	0	0	0	0	0	0	0	0	0	0	0	0	0	0	0	0	0	0	0
0	0	0	0	0	0	0	0	0	0	0	0	0	0	0	0	0	0	0	0	0	0	0	0	0	0	0	0	0	0	0
0	0	0	0	0	0	0	0	0	0	0	0	0	0	0	0	0	0	0	0	0	0	0	0	0	0	0	0	0	0	0
0	0	0	0	0	0	0	0	0	0	0	0	0	0	0	0	0	0	0	0	0	0	0	0	0	0	0	0	0	0	0
0	0	0	0	0	0	0	0	0	0	0	0	0	0	0	0	0	0	0	0	0	0	0	0	0	0	0	0	0	0	0
0	0	0	0	0	0	0	0	0	0	0	0	0	0	0	0	0	0	0	0	0	0	0	0	0	0	0	0	0	0	0
0	0	0	0	0	0	0	0	0	0	0	0	0	0	0	0	0	0	0	0	0	0	0	0	0	0	0	0	0	0	0
0	0	0	0	0	0	0	0	0	0	0	0	0	0	0	0	0	0	0	0	0	0	0	0	0	0	0	0	0	0	0
0	0	0	0	0	0	0	0	0	0	0	0	0	0	0	0	0	0	0	0	0	0	0	0	0	0	0	0	0	0	0
0	0	0	0	0	0	0	0	0	0	0	0	0	0	0	0	0	0	0	0	0	0	0	0	0	0	0	0	0	0	0
0	0	0	0	0	0	0	0	0	0	0	0	0	0	0	0	0	0	0	0	0	0	0	0	0	0	0	0	0	0	0
0	0	0	0	0	0	0	0	0	0	0	0	0	0	0	0	0	0	0	0	0	0	0	0	0	0	0	0	0	0	0
0	0	0	0	0	0	0	0	0	0	0	0	0	0	0	0	0	0	0	0	0	0	0	0	0	0	0	0	0	0	0
0	0	0	0	0	0	0	0	0	0	0	0	0	0	0	0	0	0	0	0	0	0	0	0	0	0	0	0	0	0	0
0	0	0	0	0	0	0	0	0	0	0	0	0	0	0	0	0	0	0	0	0	0	0	0	0	0	0	0	0	0	0
0	0	0	0	0	0	0	0	0	0	0	0	0	0	0	0	0	0	0	0	0	0	0	0	0	0	0	0	0	0	0
0	0	0	0	0	0	0	0	0	0	0	0	0	0	0	0	0	0	0	0	0	0	0	0	0	0	0	0	0	0	0
0	0	0	0	0	0	0	0	0	0	0	0	0	0	0	0	0	0	0	0	0	0	0	0	0	0	0	0	0	0	0
0	0	0	0	0	0	0	0	0	0	0	0	0	0	0	0	0	0	0	0	0	0	0	0	0	0	0	0	0	0	0
0	0	0	0	0	0	0	0	0	0	0	0	0	0	0	0	0	0	0	0	0	0	0	0	0	0	0	0	0	0	0
0	0	0	0	0	0	0	0	0	0	0	0	0	0	0	0	0	0	0	0	0	0	0	0	0	0	0	0	0	0	0
0	0	0	0	0	0	0	0	0	0	0	0	0	0	0	0	0	0	0	0	0	0	0	0	0	0	0	0	0	0	0
0	0	0	0	0	0	0	0	0	0	0	0	0	0	0	0	0	0	0	0	0	0	0	0	0	0	0	0	0	0	0
0	0	0	0	0	0	0	0	0	0	0	0	0	0	0	0	0	0	0	0	0	0	0	0	0	0	0	0	0	0	0
0	0	0	0	0	0	0	0	0	0	0	0	0	0	0	0	0	0	0	0	0	0	0	0	0	0	0	0	0	0	0
0	0	0	0	0	0	0	0	0	0	0	0	0	0	0	0	0	0	0	0	0	0	0	0	0	0	0	0	0	0	0
0	0	0	0	0	0	0	0	0	0	0	0	0	0	0	0	0	0	0	0	0	0	0	0	0	0	0	0	0	0	0
0	0	0	0	0	0	0	0	0	0	0	0	0	0	0	0	0	0	0	0	0	0	0	0	0	0	0	0	0	0	0
0	0	0	0	0	0	0	0	0	0	0	0	0	0	0	0	0	0	0	0	0	0	0	0	0	0	0	0	0	0	0
0	0	0	0	0	0	0	0	0	0	0	0	0	0	0	0	0	0	0	0	0	0	0	0	0	0	0	0	0	0	0
0	0	0	0	0	0	0	0	0	0	0	0	0	0	0	0	0	0	0	0	0	0	0	0	0	0	0	0	0	0	0
0	0	0	0	0	0	0	0	0	0	0	0	0	0	0	0	0	0	0	0	0	0	0	0	0	0	0	0	0	0	0
0	0	0	0	0	0	0	0	0	0	0	0	0	0	0	0	0	0	0	0	0	0	0	0	0	0	0	0	0	0	0
0	0	0	0	0	0	0	0	0	0	0	0	0	0	0	0	0	0	0	0	0	0	0	0	0	0	0	0	0	0	0
0	0	0	0	0	0	0	0	0	0	0	0	0	0	0	0	0	0	0	0	0	0	0	0	0	0	0	0	0	0	0
0	0	0	0	0	0	0	0	0	0	0	0	0	0	0	0	0	0	0	0	0	0	0	0	0	0	0	0	0	0	0
0	0	0	0	0	0	0	0	0	0	0	0	0	0	0	0	0	0	0	0	0	0	0	0	0	0	0	0	0	0	0
0	0	0	0	0	0	0	0	0	0	0	0	0	0	0	0	0	0	0	0	0	0	0	0	0	0	0	0	0	0	0
0	0	0	0	0	0	0	0	0	0	0	0	0	0	0	0	0	0	0	0	0	0	0	0	0	0	0	0	0	0	0
0	0	0	0	0	0	0	0	0	0	0	0	0	0	0	0	0	0	0	0	0	0	0	0	0	0	0	0	0	0	0
0	0	0	0	0	0	0	0	0	0	0	0	0	0	0	0	0	0	0	0	0	0	0	0	0	0	0	0	0	0	0
0	0	0	0	0	0	0	0	0	0	0	0	0	0	0	0	0	0	0	0	0	0	0	0	0	0	0	0	0	0	0
0	0	0	0	0	0	0	0	0	0	0	0	0	0	0	0	0	0	0	0	0	0	0	0	0	0	0	0	0	0	0
0	0	0	0	0	0	0	0	0	0	0	0	0	0	0	0	0	0	0	0	0	0	0	0	0	0	0	0	0	0	0
0	0	0	0	0	0	0	0	0	0	0	0	0	0	0	0	0	0	0	0	0	0	0	0	0	0	0	0	0	0	0
0	0	0	0	0	0	0	0	0	0	0	0	0	0	0	0	0	0	0	0	0	0	0	0	0	0	0	0	0	0	0
0	0	0	0	0	0	0	0	0	0	0	0	0	0	0	0	0	0	0	0	0	0	0	0	0	0	0	0	0	0	0
0	0	0	0	0	0	0	0	0	0	0	0	0	0	0	0	0	0	0	0	0	0	0	0	0	0	0	0	0	0	0
0	0	0	0	0	0	0	0	0	0	0	0	0	0	0	0	0	0	0	0	0	0	0	0	0	0	0	0	0	0	0
0	0	0	0	0	0	0	0	0	0	0	0	0	0	0	0	0	0	0	0	0	0	0	0	0	0	0	0	0	0	0
0	0	0	0	0	0	0	0	0	0	0	0	0	0	0	0	0	0	0	0	0	0	0	0	0	0	0	0	0	0	0
0	0	0	0	0	0	0	0	0	0	0	0	0	0	0	0	0	0	0	0	0	0	0	0	0	0	0	0	0	0	0
0	0	0	0	0	0	0	0	0	0	0	0	0	0	0	0	0	0	0	0	0	0	0	0	0	0	0	0	0	0	0
0	0	0	0	0	0	0	0	0	0	0	0	0	0	0	0	0	0	0	0	0	0	0	0	0	0	0	0	0	0	0
0	0	0	0	0	0	0	0	0	0	0	0	0	0	0	0	0	0	0	0	0	0	0	0	0	0	0	0	0	0	0
0	0	0	0	0	0	0	0	0	0	0	0	0	0	0	0	0	0	0	0	0	0	0	0	0	0	0	0	0	0	0
0	0	0	0	0	0	0	0	0	0	0	0	0	0	0	0	0	0	0	0	0	0	0	0	0	0	0	0	0	0	0
0	0	0	0	0	0	0	0	0	0	0	0	0	0	0	0	0	0	0	0	0	0	0	0	0	0	0	0	0	0	0
0	0	0	0	0	0	0	0	0	0	0	0	0	0	0	0	0	0	0	0	0	0	0	0	0	0	0	0	0	0	0
0	0	0	0	0	0	0	0	0	0	0	0	0	0	0	0	0	0	0	0	0	0	0	0	0	0	0	0	0	0	0
0	0	0	0	0	0	0	0	0	0	0	0	0	0	0	0	0	0	0	0	0	0	0	0	0	0	0	0	0	0	0
0	0	0	0	0	0	0	0	0	0	0	0	0	0	0	0	0	0	0	0	0	0	0	0	0	0	0	0	0	0	0
0	0	0	0	0	0	0	0	0	0	0	0	0	0	0	0	0	0	0	0	0	0	0	0	0	0	0	0	0	0	0
0	0	0	0	0	0	0	0	0	0	0	0	0	0	0	0	0	0	0	0	0	0	0	0	0	0	0	0	0	0	0
0	0	0	0	0	0	0	0	0	0	0	0	0	0	0	0	0	0	0	0	0	0	0	0	0	0	0	0	0	0	0
0	0	0	0	0	0	0	0	0	0	0	0	0	0	0	0	0	0	0	0	0	0	0	0	0	0	0	0	0	0	0
0	0	0	0	0	0	0	0	0	0	0	0	0	0	0	0	0	0	0	0	0	0	0	0	0	0	0	0	0	0	0
0	0	0	0	0	0	0	0	0	0	0	0	0	0	0	0	0	0	0	0	0	0	0	0	0	0	0	0	0	0	0
0	0	0	0	0	0	0	0	0	0	0	0	0	0	0	0	0	0	0	0	0	0	0	0	0	0	0	0	0	0	0
0	0	0	0	0	0	0	0	0	0	0	0	0	0	0	0	0	0	0	0	0	0	0	0	0	0	0	0	0	0	0
0	0	0	0	0	0	0	0	0	0	0	0	0	0	0	0	0	0	0	0	0	0	0	0	0	0	0	0	0	0	0
0	0	0	0	0	0	0	0	0	0	0	0	0	0	0	0	0	0	0	0	0	0	0	0	0	0	0	0	0	0	0
0	0	0	0	0	0	0	0	0	0	0	0	0	0	0	0	0	0	0	0	0	0	0	0	0	0	0	0	0	0	0
0	0	0	0	0	0	0	0	0	0	0	0	0	0	0	0	0	0	0	0	0	0	0	0	0	0	0	0	0	0	0
0	0	0	0	0	0	0	0	0	0	0	0	0	0	0	0	0	0	0	0	0	0	0	0	0	0	0	0	0	0	0
0	0	0	0	0	0	0	0	0	0	0	0	0	0	0	0	0	0	0	0	0	0	0	0	0	0	0	0	0	0	0
0	0	0	0	0	0	0	0	0	0	0	0	0	0	0	0	0	0	0	0	0	0	0	0	0	0	0	0	0	0	0
0	0	0	0	0	0	0	0	0	0	0	0	0	0	0	0	0	0	0	0	0	0	0	0	0	0	0	0	0	0	0
0	0	0	0	0	0	0	0	0	0	0	0	0	0	0	0	0	0	0	0	0	0	0	0	0	0	0	0	0	0	0
0	0	0	0	0	0	0	0	0	0	0	0	0	0	0	0	0	0	0	0	0	0	0	0	0	0	0	0	0	0	0
0	0	0	0	0	0	0	0	0	0	0	0	0	0	0	0	0	0	0	0	0	0	0	0	0	0	0	0	0	0	0
0	0	0	0	0	0	0	0	0	0	0	0	0	0	0	0	0	0	0	0	0	0	0	0	0	0	0	0	0	0	0
0	0	0	0	0	0	0	0	0	0	0	0	0	0	0	0	0	0	0	0	0	0	0	0	0	0	0	0	0	0	0
0	0	0	0	0	0	0	0	0	0	0	0	0	0	0	0	0	0	0	0	0	0	0	0	0	0	0	0	0	0	0
0	0	0	0	0	0	0	0	0	0	0	0	0	0	0	0	0	0	0	0	0	0	0	0	0	0	0	0	0	0	0
0	0	0	0	0	0	0	0	0	0	0	0	0	0	0	0	0	0	0	0	0	0	0	0	0	0	0	0	0	0	0
0	0	0	0	0	0	0	0	0	0	0	0	0	0	0	0	0	0	0	0	0	0	0	0	0	0	0	0	0	0	0
0	0	0	0	0	0	0	0	0	0	0	0	0	0	0	0	0	0	0	0	0	0	0	0	0	0	0	0	0	0	0
0	0	0	0	0	0	0	0	0	0	0	0	0	0	0	0	0	0	0	0	0	0	0	0	0	0	0	0	0	0	0
0	0	0	0	0	0	0	0	0	0	0	0	0	0	0	0	0	0	0	0	0	0	0	0	0	0	0	0	0	0	0
0	0	0	0	0	0	0	0	0	0	0	0	0	0	0	0	0	0	0	0	0	0	0	0	0	0	0	0	0	0	0
0	0	0	0	0	0	0	0	0	0	0	0	0	0	0	0	0	0	0	0	0	0	0	0	0	0	0	0	0	0	0
0	0	0	0	0	0	0	0	0	0	0	0	0	0	0	0	0	0	0	0	0	0	0	0	0	0	0	0	0	0	0
0	0	0	0	0	0	0	0	0	0	0	0	0	0	0	0	0	0	0	0	0	0	0	0	0	0	0	0	0	0	0
0	0	0	0	0	0	0	0	0	0	0	0	0	0	0	0	0	0	0	0	0	0	0	0	0	0	0	0	0	0	0
0	0	0	0	0	0	0	0	0	0	0	0	0	0	0	0	0	0	0	0	0	0	0	0	0	0	0	0	0	0	0
0	0	0	0	0	0	0	0	0	0	0	0	0	0	0	0	0	0	0	0	0	0	0	0	0	0	0	0	0	0	0
0	0	0	0	0	0	0	0	0	0	0	0	0	0	0	0	0	0	0	0	0	0	0	0	0	0	0	0	0	0	0
0	0	0	0	0	0	0	0	0	0	0	0	0	0	0	0	0	0	0	0	0	0	0	0	0	0	0	0	0	0	0
0	0	0	0	0	0	0	0	0	0	0	0	0	0	0	0	0	0	0	0	0	0	0	0	0	0	0	0	0	0	0
0	0	0	0	0	0	0	0	0	0	0	0	0	0	0	0	0	0	0	0	0	0	0	0	0	0	0	0	0	0	0
0	0	0	0	0	0	0	0	0	0	0	0	0	0	0	0	0	0	0	0	0	0	0	0	0	0	0	0	0	0	0
0	0	0	0	0	0	0	0	0	0	0	0	0	0	0	0	0	0	0	0	0	0	0	0	0	0	0	0	0	0	0
0	0	0	0	0	0	0	0	0	0	0	0	0	0	0	0	0	0	0	0	0	0	0	0	0	0	0	0	0	0	0
0	0	0	0	0	0	0	0	0	0	0	0	0	0	0	0	0	0	0	0	0	0	0	0	0	0	0	0	0	0	0
0	0	0	0	0	0	0	0	0	0	0	0	0	0	0	0	0	0	0	0	0	0	0	0	0	0	0	0	0	0	0
0	0	0	0	0	0	0	0	0	0	0	0	0	0	0	0	0	0	0	0	0	0	0	0	0	0	0	0	0	0	0
0	0	0	0	0	0	0	0	0	0	0	0	0	0	0	0	0	0	0	0	0	0	0	0	0	0	0	0	0	0	0
0	0	0	0	0	0	0	0	0	0	0	0	0	0	0	0	0	0	0	0	0	0	0	0	0	0	0	0	0	0	0
0	0	0	0	0	0	0	0	0	0	0	0	0	0	0	0	0	0	0	0	0	0	0	0	0	0	0	0	0	0	0
0	0	0	0	0	0	0	0	0	0	0	0	0	0	0	0	0	0	0	0	0	0	0	0	0	0	0	0	0	0	0
0	0	0	0	0	0	0	0	0	0	0	0	0	0	0	0	0	0	0	0	0	0	0	0	0	0	0	0	0	0	0
0	0	0	0	0	0	0	0	0	0	0	0	0	0	0	0	0	0	0	0	0	0	0	0	0	0	0	0	0	0	0
0	0	0	0	0	0	0	0	0	0	0	0	0	0	0	0	0	0	0	0	0	0	0	0	0	0	0	0	0	0	0
0	0	0	0	0	0	0	0	0	0	0	0	0	0	0	0	0	0	0	0	0	0	0	0	0	0	0	0	0	0	0
0	0	0	0	0	0	0	0	0	0	0	0	0	0	0	0	0	0	0	0	0	0	0	0	0	0	0	0	0	0	0
0	0	0	0	0	0	0	0	0	0	0	0	0	0	0	0	0	0	0	0	0	0	0	0	0	0	0	0	0	0	0
0	0	0	0	0	0	0	0	0	0	0	0	0	0	0	0	0	0	0	0	0	0	0	0	0	0	0	0	0	0	0
0	0	0	0	0	0	0	0	0	0	0	0	0	0	0	0	0	0	0	0	0	0	0	0	0	0	0	0	0	0	0
0	0	0	0	0	0	0	0	0	0	0	0	0	0	0	0	0	0	0	0	0	0	0	0	0	0	0	0	0	0	0
0	0	0	0	0	0	0	0	0	0	0	0	0	0	0	0	0	0	0	0	0	0	0	0	0	0	0	0	0	0	0
0	0	0	0	0	0	0	0	0	0	0	0	0	0	0	0	0	0	0	0	0	0	0	0	0	0	0	0	0	0	0
0	0	0	0	0	0	0	0	0	0	0	0	0	0	0	0	0	0	0	0	0	0	0	0	0	0	0	0	0	0	0
0	0	0	0	0	0	0	0	0	0	0	0	0	0	0	0	0	0	0	0	0	0	0	0	0	0	0	0	0	0	0
0	0	0	0	0	0	0	0	0	0	0	0	0	0	0	0	0	0	0	0	0	0	0	0	0	0	0	0	0	0	0
0	0	0	0	0	0	0	0	0	0	0	0	0	0	0	0	0	0	0	0	0	0	0	0	0	0	0	0	0	0	0
0	0	0	0	0	0	0	0	0	0	0	0	0	0	0	0	0	0	0	0	0	0	0	0	0	0	0	0	0	0	0
0	0	0	0	0	0	0	0	0	0	0	0	0	0	0	0	0	0	0	0	0	0	0	0	0	0	0	0	0	0	0
0	0	0	0	0	0	0	0	0	0	0	0	0	0	0	0	0	0	0	0	0	0	0	0	0	0	0	0	0	0	0
0	0	0	0	0	0	0	0	0	0	0	0	0	0	0	0	0	0	0	0	0	0	0	0	0	0	0	0	0	0	0
0	0	0	0	0	0	0	0	0	0	0	0	0	0	0	0	0	0	0	0	0	0	0	0	0	0	0	0	0	0	0
0	0	0	0	0	0	0	0	0	0	0	0	0	0	0	0	0	0	0	0	0	0	0	0	0	0	0	0	0	0	0
0	0	0	0	0	0	0	0	0	0	0	0	0	0	0	0	0	0	0	0	0	0	0	0	0	0	0	0	0	0	0
0	0	0	0	0	0	0	0	0	0	0	0	0	0	0	0	0	0	0	0	0	0	0	0	0	0	0	0	0	0	0
0	0	0	0	0	0	0	0	0	0	0	0	0	0	0	0	0	0	0	0	0	0	0	0	0	0	0	0	0	0	0
0	0	0	0	0	0	0	0	0	0	0	0	0	0	0	0	0	0	0	0	0	0	0	0	0	0	0	0	0	0	0
0	0	0	0	0	0	0	0	0	0	0	0	0	0	0	0	0	0	0	0	0	0	0	0	0	0	0	0	0	0	0
0	0	0	0	0	0	0	0	0	0	0	0	0	0	0	0	0	0	0	0	0	0	0	0	0	0	0	0	0	0	0
0	0	0	0	0	0	0	0	0	0	0	0	0	0	0	0	0	0	0	0	0	0	0	0	0	0	0	0	0	0	0
0	0	0	0	0	0	0	0	0	0	0	0	0	0	0	0	0	0	0	0	0	0	0	0	0	0	0	0	0	0	0
0	0	0	0	0	0	0	0	0	0	0	0	0	0	0	0	0	0	0	0	0	0	0	0	0	0	0	0	0	0	0
0	0	0	0	0	0	0	0	0	0	0	0	0	0	0	0	0	0	0	0	0	0	0	0	0	0	0	0	0	0	0
0	0	0	0	0	0	0	0	0	0	0	0	0	0	0	0	0	0	0	0	0	0	0	0	0	0	0	0	0	0	0
0	0	0	0	0	0	0	0	0	0	0	0	0	0	0	0	0	0	0	0	0	0	0	0	0	0	0	0	0	0	0
0	0	0	0	0	0	0	0	0	0	0	0	0	0	0	0	0	0	0	0	0	0	0	0	0	0	0	0	0	0	0
0	0	0	0	0	0	0	0	0	0	0	0	0	0	0	0	0	0	0	0	0	0	0	0	0	0	0	0	0	0	0
0	0	0	0	0	0	0	0	0	0	0	0	0	0	0	0	0	0	0	0	0	0	0	0	0	0	0	0	0	0	0
0	0	0	0	0	0	0	0	0	0	0	0	0	0	0	0	0	0	0	0	0	0	0	0	0	0	0	0	0	0	0
0	0	0	0	0	0	0	0	0	0	0	0	0	0	0	0	0	0	0	0	0	0	0	0	0	0	0	0	0	0	0
0	0	0	0	0	0	0	0	0	0	0	0	0	0	0	0	0	0	0	0	0	0	0	0	0	0	0	0	0	0	0
0	0	0	0	0	0	0	0	0	0	0	0	0	0	0	0	0	0	0	0	0	0	0	0	0	0	0	0	0	0	0
0	0	0	0	0	0	0	0	0	0	0	0	0	0	0	0	0	0	0	0	0	0	0	0	0	0	0	0	0	0	0
0	0	0	0	0	0	0	0	0	0	0	0	0	0	0	0	0	0	0	0	0	0	0	0	0	0	0	0	0	0	0
0	0	0	0	0	0	0	0	0	0	0	0	0	0	0	0	0	0	0	0	0	0	0	0	0	0	0	0	0	0	0
0	0	0	0	0	0	0	0	0	0	0	0	0	0	0	0	0	0	0	0	0	0	0	0	0	0	0	0	0	0	0
0	0	0	0	0	0	0	0	0	0	0	0	0	0	0	0	0	0	0	0	0	0	0	0	0	0	0	0	0	0	0
0	0	0	0	0	0	0	0	0	0	0	0	0	0	0	0	0	0	0	0	0	0	0	0	0	0	0	0	0	0	0
0	0	0	0	0	0	0	0	0	0	0	0	0	0	0	0	0	0	0	0	0	0	0	0	0	0	0	0	0	0	0
0	0	0	0	0	0	0	0	0	0	0	0	0	0	0	0	0	0	0	0	0	0	0	0	0	0	0	0	0	0	0
0	0	0	0	0	0	0	0	0	0	0	0	0	0	0	0	0	0	0	0	0	0	0	0	0	0	0	0	0	0	0
0	0	0	0	0	0	0	0	0	0	0	0	0	0	0	0	0	0	0	0	0	0	0	0	0	0	0	0	0	0	0
0	0	0	0	0	0	0	0	0	0	0	0	0	0	0	0	0	0	0	0	0	0	0	0	0	0	0	0	0	0	0
0	0	0	0	0	0	0	0	0	0	0	0	0	0	0	0	0	0	0	0	0	0	0	0	0	0	0	0	0	0	0
0	0	0	0	0	0	0	0	0	0	0	0	0	0	0	0	0	0	0	0	0	0	0	0	0	0	0	0	0	0	0
0	0	0	0	0	0	0	0	0	0	0	0	0	0	0	0	0	0	0	0	0	0	0	0	0	0	0	0	0	0	0
0	0	0	0	0	0	0	0	0	0	0	0	0	0	0	0	0	0	0	0	0	0	0	0	0	0	0	0	0	0	0
0	0	0	0	0	0	0	0	0	0	0	0	0	0	0	0	0	0	0	0	0	0	0	0	0	0	0	0	0	0	0
0	0	0	0	0	0	0	0	0	0	0	0	0	0	0	0	0	0	0	0	0	0	0	0	0	0	0	0	0	0	0
0	0	0	0	0	0	0	0	0	0	0	0	0	0	0	0	0	0	0	0	0	0	0	0	0	0	0	0	0	0	0
0	0	0	0	0	0	0	0	0	0	0	0	0	0	0	0	0	0	0	0	0	0	0	0	0	0	0	0	0	0	0
0	0	0	0	0	0	0	0	0	0	0	0	0	0	0	0	0	0	0	0	0	0	0	0	0	0	0	0	0	0	0
0	0	0	0	0	0	0	0	0	0	0	0	0	0	0	0	0	0	0	0	0	0	0	0	0	0	0	0	0	0	0
0	0	0	0	0	0	0	0	0	0	0	0	0	0	0	0	0	0	0	0	0	0	0	0	0	0	0	0	0	0	0
0	0	0	0	0	0	0	0	0	0	0	0	0	0	0	0	0	0	0	0	0	0	0	0	0	0	0	0	0	0	0
0	0	0	0	0	0	0	0	0	0	0	0	0	0	0	0	0	0	0	0	0	0	0	0	0	0	0	0	0	0	0
0	0	0	0	0	0	0	0	0	0	0	0	0	0	0	0	0	0	0	0	0	0	0	0	0	0	0	0	0	0	0
0	0	0	0	0	0	0	0	0	0	0	0	0	0	0	0	0	0	0	0	0	0	0	0	0	0	0	0	0	0	0
0	0	0	0	0	0	0	0	0	0	0	0	0	0	0	0	0	0	0	0	0	0	0	0	0	0	0	0	0	0	0
0	0	0	0	0	0	0	0	0	0	0	0	0	0	0	0	0	0	0	0	0	0	0	0	0	0	0	0	0	0	0
0	0	0	0	0	0	0	0	0	0	0	0	0	0	0	0	0	0	0	0	0	0	0	0	0	0	0	0	0	0	0
0	0	0	0	0	0	0	0	0	0	0	0	0	0	0	0	0	0	0	0	0	0	0	0	0	0	0	0	0	0	0
0	0	0	0	0	0	0	0	0	0	0	0	0	0	0	0	0	0	0	0	0	0	0	0	0	0	0	0	0	0	0
0	0	0	0	0	0	0	0	0	0	0	0	0	0	0	0	0	0	0	0	0	0	0	0	0	0	0	0	0	0	0
0	0	0	0	0	0	0	0	0	0	0	0	0	0	0	0	0	0	0	0	0	0	0	0	0	0	0	0	0	0	0
0	0	0	0	0	0	0	0	0	0	0	0	0	0	0	0	0	0	0	0	0	0	0	0	0	0	0	0	0	0	0
0	0	0	0	0	0	0	0	0	0	0	0	0	0	0	0	0	0	0	0	0	0	0	0	0	0	0	0	0	0	0
0	0	0	0	0	0	0	0	0	0	0	0	0	0	0	0	0	0	0	0	0	0	0	0	0	0	0	0	0	0	0
0	0	0	0	0	0	0	0	0	0	0	0	0	0	0	0	0	0	0	0	0	0	0	0	0	0	0	0	0	0	0
0	0	0	0	0	0	0	0	0	0	0	0	0	0	0	0	0	0	0	0	0	0	0	0	0	0	0	0	0	0	0
0	0	0	0	0	0	0	0	0	0	0	0	0	0	0	0	0	0	0	0	0	0	0	0	0	0	0	0	0	0	0
0	0	0	0	0	0	0	0	0	0	0	0	0	0	0	0	0	0	0	0	0	0	0	0	0	0	0	0	0	0	0
0	0	0	0	0	0	0	0	0	0	0	0	0	0	0	0	0	0	0	0	0	0	0	0	0	0	0	0	0	0	0
0	0	0	0	0	0	0	0	0	0	0	0	0	0	0	0	0	0	0	0	0	0	0	0	0	0	0	0	0	0	0
0	0	0	0	0	0	0	0	0	0	0	0	0	0	0	0	0	0	0	0	0	0	0	0	0	0	0	0	0	0	0
0	0	0	0	0	0	0	0	0	0	0	0	0	0	0	0	0	0	0	0	0	0	0	0	0	0	0	0	0	0	0
0	0	0	0	0	0	0	0	0	0	0	0	0	0	0	0	0	0	0	0	0	0	0	0	0	0	0	0	0	0	0
0	0	0	0	0	0	0	0	0	0	0	0	0	0	0	0	0	0	0	0	0	0	0	0	0	0	0	0	0	0	0
0	0	0	0	0	0	0	0	0	0	0	0	0	0	0	0	0	0	0	0	0	0	0	0	0	0	0	0	0	0	0
0	0	0	0	0	0	0	0	0	0	0	0	0	0	0	0	0	0	0	0	0	0	0	0	0	0	0	0	0	0	0
0	0	0	0	0	0	0	0	0	0	0	0	0	0	0	0	0	0	0	0	0	0	0	0	0	0	0	0	0	0	0
0	0	0	0	0	0	0	0	0	0	0	0	0	0	0	0	0	0	0	0	0	0	0	0	0	0	0	0	0	0	0
0	0	0	0	0	0	0	0	0	0	0	0	0	0	0	0	0	0	0	0	0	0	0	0	0	0	0	0	0	0	0
0	0	0	0	0	0	0	0	0	0	0	0	0	0	0	0	0	0	0	0	0	0	0	0	0	0	0	0	0	0	0
0	0	0	0	0	0	0	0	0	0	0	0	0	0	0	0	0	0	0	0	0	0	0	0	0	0	0	0	0	0	0
0	0	0	0	0	0	0	0	0	0	0	0	0	0	0	0	0	0	0	0	0	0	0	0	0	0	0	0	0	0	0
0	0	0	0	0	0	0	0	0	0	0	0	0	0	0	0	0	0	0	0	0	0	0	0	0	0	0	0	0	0	0
0	0	0	0	0	0	0	0	0	0	0	0	0	0	0	0	0	0	0	0	0	0	0	0	0	0	0	0	0	0	0
0	0	0	0	0	0	0	0	0	0	0	0	0	0	0	0	0	0	0	0	0	0	0	0	0	0	0	0	0	0	0
0	0	0	0	0	0	0	0	0	0	0	0	0	0	0	0	0	0	0	0	0	0	0	0	0	0	0	0	0	0	0
0	0	0	0	0	0	0	0	0	0	0	0	0	0	0	0	0	0	0	0	0	0	0	0	0	0	0	0	0	0	0
0	0	0	0	0	0	0	0	0	0	0	0	0	0	0	0	0	0	0	0	0	0	0	0	0	0	0	0	0	0	0
0	0	0	0	0	0	0	0	0	0	0	0	0	0	0	0	0	0	0	0	0	0	0	0	0	0	0	0	0	0	0
0	0	0	0	0	0	0	0	0	0	0	0	0	0	0	0	0	0	0	0	0	0	0	0	0	0	0	0	0	0	0
0	0	0	0	0	0	0	0	0	0	0	0	0	0	0	0	0	0	0	0	0	0	0	0	0	0	0	0	0	0	0
0	0	0	0	0	0	0	0	0	0	0	0	0	0	0	0	0	0	0	0	0	0	0	0	0	0	0	0	0	0	0
0	0	0	0	0	0	0	0	0	0	0	0	0	0	0	0	0	0	0	0	0	0	0	0	0	0	0	0	0	0	0
0	0	0	0	0	0	0	0	0	0	0	0	0	0	0	0	0	0	0	0	0	0	0	0	0	0	0	0	0	0	0
0	0	0	0	0	0	0	0	0	0	0	0	0	0	0	0	0	0	0	0	0	0	0	0	0	0	0	0	0	0	0
0	0	0	0	0	0	0	0	0	0	0	0	0	0	0	0	0	0	0	0	0	0	0	0	0	0	0	0	0	0	0
0	0	0	0	0	0	0	0	0	0	0	0	0	0	0	0	0	0	0	0	0	0	0	0	0	0	0	0	0	0	0
0	0	0	0	0	0	0	0	0	0	0	0	0	0	0	0	0	0	0	0	0	0	0	0	0	0	0	0	0	0	0
0	0	0	0	0	0	0	0	0	0	0	0	0	0	0	0	0	0	0	0	0	0	0	0	0	0	0	0	0	0	0
0	0	0	0	0	0	0	0	0	0	0	0	0	0	0	0	0	0	0	0	0	0	0	0	0	0	0	0	0	0	0
0	0	0	0	0	0	0	0	0	0	0	0	0	0	0	0	0	0	0	0	0	0	0	0	0	0	0	0	0	0	0
0	0	0	0	0	0	0	0	0	0	0	0	0	0	0	0	0	0	0	0	0	0	0	0	0	0	0	0	0	0	0
0	0	0	0	0	0	0	0	0	0	0	0	0	0	0	0	0	0	0	0	0	0	0	0	0	0	0	0	0	0	0
0	0	0	0	0	0	0	0	0	0	0	0	0	0	0	0	0	0	0	0	0	0	0	0	0	0	0	0	0	0	0
0	0	0	0	0	0	0	0	0	0	0	0	0	0	0	0	0	0	0	0	0	0	0	0	0	0	0	0	0	0	0
0	0	0	0	0	0	0	0	0	0	0	0	0	0	0	0	0	0	0	0	0	0	0	0	0	0	0	0	0	0	0
0	0	0	0	0	0	0	0	0	0	0	0	0	0	0	0	0	0	0	0	0	0	0	0	0	0	0	0	0	0	0
0	0	0	0	0	0	0	0	0	0	0	0	0	0	0	0	0	0	0	0	0	0	0	0	0	0	0	0	0	0	0
0	0	0	0	0	0	0	0	0	0	0	0	0	0	0	0	0	0	0	0	0	0	0	0	0	0	0	0	0	0	0
0	0	0	0	0	0	0	0	0	0	0	0	0	0	0	0	0	0	0	0	0	0	0	0	0	0	0	0	0	0	0
0	0	0	0	0	0	0	0	0	0	0	0	0	0	0	0	0	0	0	0	0	0	0	0	0	0	0	0	0	0	0
0	0	0	0	0	0	0	0	0	0	0	0	0	0	0	0	0	0	0	0	0	0	0	0	0	0	0	0	0	0	0
0	0	0	0	0	0	0	0	0	0	0	0	0	0	0	0	0	0	0	0	0	0	0	0	0	0	0	0	0	0	0
0	0	0	0	0	0	0	0	0	0	0	0	0	0	0	0	0	0	0	0	0	0	0	0	0	0	0	0	0	0	0
0	0	0	0	0	0	0	0	0	0	0	0	0	0	0	0	0	0	0	0	0	0	0	0	0	0	0	0	0	0	0
0	0	0	0	0	0	0	0	0	0	0	0	0	0	0	0	0	0	0	0	0	0	0	0	0	0	0	0	0	0	0
0	0	0	0	0	0	0	0	0	0	0	0	0	0	0	0	0	0	0	0	0	0	0	0	0	0	0	0	0	0	0
0	0	0	0	0	0	0	0	0	0	0	0	0	0	0	0	0	0	0	0	0	0	0	0	0	0	0	0	0	0	0
0	0	0	0	0	0	0	0	0	0	0	0	0	0	0	0	0	0	0	0	0	0	0	0	0	0	0	0	0	0	0
0	0	0	0	0	0	0	0	0	0	0	0	0	0	0	0	0	0	0	0	0	0	0	0	0	0	0	0	0	0	0
0	0	0	0	0	0	0	0	0	0	0	0	0	0	0	0	0	0	0	0	0	0	0	0	0	0	0	0	0	0	0
0	0	0	0	0	0	0	0	0	0	0	0	0	0	0	0	0	0	0	0	0	0	0	0	0	0	0	0	0	0	0
0	0	0	0	0	0	0	0	0	0	0	0	0	0	0	0	0	0	0	0	0	0	0	0	0	0	0	0	0	0	0
0	0	0	0	0	0	0	0	0	0	0	0	0	0	0	0	0	0	0	0	0	0	0	0	0	0	0	0	0	0	0
0	0	0	0	0	0	0	0	0	0	0	0	0	0	0	0	0	0	0	0	0	0	0	0	0	0	0	0	0	0	0
0	0	0	0	0	0	0	0	0	0	0	0	0	0	0	0	0	0	0	0	0	0	0	0	0	0	0	0	0	0	0
0	0	0	0	0	0	0	0	0	0	0	0	0	0	0	0	0	0	0	0	0	0	0	0	0	0	0	0	0	0	0
0	0	0	0	0	0	0	0	0	0	0	0	0	0	0	0	0	0	0	0	0	0	0	0	0	0	0	0	0	0	0
0	0	0	0	0	0	0	0	0	0	0	0	0	0	0	0	0	0	0	0	0	0	0	0	0	0	0	0	0	0	0
0	0	0	0	0	0	0	0	0	0	0	0	0	0	0	0	0	0	0	0	0	0	0	0	0	0	0	0	0	0	0
0	0	0	0	0	0	0	0	0	0	0	0	0	0	0	0	0	0	0	0	0	0	0	0	0	0	0	0	0	0	0
0	0	0	0	0	0	0	0	0	0	0	0	0	0	0	0	0	0	0	0	0	0	0	0	0	0	0	0	0	0	0
0	0	0	0	0	0	0	0	0	0	0	0	0	0	0	0	0	0	0	0	0	0	0	0	0	0	0	0	0	0	0
0	0	0	0	0	0	0	0	0	0	0	0	0	0	0	0	0	0	0	0	0	0	0	0	0	0	0	0	0	0	0
0	0	0	0	0	0	0	0	0	0	0	0	0	0	0	0	0	0	0	0	0	0	0	0	0	0	0	0	0	0	0
0	0	0	0	0	0	0	0	0	0	0	0	0	0	0	0	0	0	0	0	0	0	0	0	0	0	0	0	0	0	0
0	0	0	0	0	0	0	0	0	0	0	0	0	0	0	0	0	0	0	0	0	0	0	0	0	0	0	0	0	0	0
0	0	0	0	0	0	0	0	0	0	0	0	0	0	0	0	0	0	0	0	0	0	0	0	0	0	0	0	0	0	0
0	0	0	0	0	0	0	0	0	0	0	0	0	0	0	0	0	0	0	0	0	0	0	0	0	0	0	0	0	0	0
0	0	0	0	0	0	0	0	0	0	0	0	0	0	0	0	0	0	0	0	0	0	0	0	0	0	0	0	0	0	0
0	0	0	0	0	0	0	0	0	0	0	0	0	0	0	0	0	0	0	0	0	0	0	0	0	0	0	0	0	0	0
0	0	0	0	0	0	0	0	0	0	0	0	0	0	0	0	0	0	0	0	0	0	0	0	0	0	0	0	0	0	0
0	0	0	0	0	0	0	0	0	0	0	0	0	0	0	0	0	0	0	0	0	0	0	0	0	0	0	0	0	0	0
0	0	0	0	0	0	0	0	0	0	0	0	0	0	0	0	0	0	0	0	0	0	0	0	0	0	0	0	0	0	0
0	0	0	0	0	0	0	0	0	0	0	0	0	0	0	0	0	0	0	0	0	0	0	0	0	0	0	0	0	0	0
0	0	0	0	0	0	0	0	0	0	0	0	0	0	0	0	0	0	0	0	0	0	0	0	0	0	0	0	0	0	0
0	0	0	0	0	0	0	0	0	0	0	0	0	0	0	0	0	0	0	0	0	0	0	0	0	0	0	0	0	0	0
0	0	0	0	0	0	0	0	0	0	0	0	0	0	0	0	0	0	0	0	0	0	0	0	0	0	0	0	0	0	0
0	0	0	0	0	0	0	0	0	0	0	0	0	0	0	0	0	0	0	0	0	0	0	0	0	0	0	0	0	0	0
0	0	0	0	0	0	0	0	0	0	0	0	0	0	0	0	0	0	0	0	0	0	0	0	0	0	0	0	0	0	0
0	0	0	0	0	0	0	0	0	0	0	0	0	0	0	0	0	0	0	0	0	0	0	0	0	0	0	0	0	0	0
0	0	0	0	0	0	0	0	0	0	0	0	0	0	0	0	0	0	0	0	0	0	0	0	0	0	0	0	0	0	0
0	0	0	0	0	0	0	0	0	0	0	0	0	0	0	0	0	0	0	0	0	0	0	0	0	0	0	0	0	0	0
0	0	0	0	0	0	0	0	0	0	0	0	0	0	0	0	0	0	0	0	0	0	0	0	0	0	0	0	0	0	0
0	0	0	0	0	0	0	0	0	0	0	0	0	0	0	0	0	0	0	0	0	0	0	0	0	0	0	0	0	0	0
0	0	0	0	0	0	0	0	0	0	0	0	0	0	0	0	0	0	0	0	0	0	0	0	0	0	0	0	0	0	0
0	0	0	0	0	0	0	0	0	0	0	0	0	0	0	0	0	0	0	0	0	0	0	0	0	0	0	0	0	0	0
0	0	0	0	0	0	0	0	0	0	0	0	0	0	0	0	0	0	0	0	0	0	0	0	0	0	0	0	0	0	0
0	0	0	0	0	0	0	0	0	0	0	0	0	0	0	0	0	0	0	0	0	0	0	0	0	0	0	0	0	0	0
0	0	0	0	0	0	0	0	0	0	0	0	0	0	0	0	0	0	0	0	0	0	0	0	0	0	0	0	0	0	0
0	0	0	0	0	0	0	0	0	0	0	0	0	0	0	0	0	0	0	0	0	0	0	0	0	0	0	0	0	0	0
0	0	0	0	0	0	0	0	0	0	0	0	0	0	0	0	0	0	0	0	0	0	0	0	0	0	0	0	0	0	0
0	0	0	0	0	0	0	0	0	0	0	0	0	0	0	0	0	0	0	0	0	0	0	0	0	0	0	0	0	0	0
0	0	0	0	0	0	0	0	0	0	0	0	0	0	0	0	0	0	0	0	0	0	0	0	0	0	0	0	0	0	0
0	0	0	0	0	0	0	0	0	0	0	0	0	0	0	0	0	0	0	0	0	0	0	0	0	0	0	0	0	0	0
0	0	0	0	0	0	0	0	0	0	0	0	0	0	0	0	0	0	0	0	0	0	0	0	0	0	0	0	0	0	0
0	0	0	0	0	0	0	0	0	0	0	0	0	0	0	0	0	0	0	0	0	0	0	0	0	0	0	0	0	0	0
0	0	0	0	0	0	0	0	0	0	0	0	0	0	0	0	0	0	0	0	0	0	0	0	0	0	0	0	0	0	0
0	0	0	0	0	0	0	0	0	0	0	0	0	0	0	0	0	0	0	0	0	0	0	0	0	0	0	0	0	0	0
0	0	0	0	0	0	0	0	0	0	0	0	0	0	0	0	0	0	0	0	0	0	0	0	0	0	0	0	0	0	0
0	0	0	0	0	0	0	0	0	0	0	0	0	0	0	0	0	0	0	0	0	0	0	0	0	0	0	0	0	0	0
0	0	0	0	0	0	0	0	0	0	0	0	0	0	0	0	0	0	0	0	0	0	0	0	0	0	0	0	0	0	0
0	0	0	0	0	0	0	0	0	0	0	0	0	0	0	0	0	0	0	0	0	0	0	0	0	0	0	0	0	0	0
0	0	0	0	0	0	0	0	0	0	0	0	0	0	0	0	0	0	0	0	0	0	0	0	0	0	0	0	0	0	0
0	0	0	0	0	0	0	0	0	0	0	0	0	0	0	0	0	0	0	0	0	0	0	0	0	0	0	0	0	0	0
0	0	0	0	0	0	0	0	0	0	0	0	0	0	0	0	0	0	0	0	0	0	0	0	0	0	0	0	0	0	0
0	0	0	0	0	0	0	0	0	0	0	0	0	0	0	0	0	0	0	0	0	0	0	0	0	0	0	0	0	0	0
0	0	0	0	0	0	0	0	0	0	0	0	0	0	0	0	0	0	0	0	0	0	0	0	0	0	0	0	0	0	0
0	0	0	0	0	0	0	0	0	0	0	0	0	0	0	0	0	0	0	0	0	0	0	0	0	0	0	0	0	0	0
0	0	0	0	0	0	0	0	0	0	0	0	0	0	0	0	0	0	0	0	0	0	0	0	0	0	0	0	0	0	0
0	0	0	0	0	0	0	0	0	0	0	0	0	0	0	0	0	0	0	0	0	0	0	0	0	0	0	0	0	0	0
0	0	0	0	0	0	0	0	0	0	0	0	0	0	0	0	0	0	0	0	0	0	0	0	0	0	0	0	0	0	0
0	0	0	0	0	0	0	0	0	0	0	0	0	0	0	0	0	0	0	0	0	0	0	0	0	0	0	0	0	0	0
0	0	0	0	0	0	0	0	0	0	0	0	0	0	0	0	0	0	0	0	0	0	0	0	0	0	0	0	0	0	0
0	0	0	0	0	0	0	0	0	0	0	0	0	0	0	0	0	0	0	0	0	0	0	0	0	0	0	0	0	0	0
0	0	0	0	0	0	0	0	0	0	0	0	0	0	0	0	0	0	0	0	0	0	0	0	0	0	0	0	0	0	0
0	0	0	0	0	0	0	0	0	0	0	0	0	0	0	0	0	0	0	0	0	0	0	0	0	0	0	0	0	0	0
0	0	0	0	0	0	0	0	0	0	0	0	0	0	0	0	0	0	0	0	0	0	0	0	0	0	0	0	0	0	0
0	0	0	0	0	0	0	0	0	0	0	0	0	0	0	0	0	0	0	0	0	0	0	0	0	0	0	0	0	0	0
0	0	0	0	0	0	0	0	0	0	0	0	0	0	0	0	0	0	0	0	0	0	0	0	0	0	0	0	0	0	0
0	0	0	0	0	0	0	0	0	0	0	0	0	0	0	0	0	0	0	0	0	0	0	0	0	0	0	0	0	0	0
0	0	0	0	0	0	0	0	0	0	0	0	0	0	0	0	0	0	0	0	0	0	0	0	0	0	0	0	0	0	0
0	0	0	0	0	0	0	0	0	0	0	0	0	0	0	0	0	0	0	0	0	0	0	0	0	0	0	0	0	0	0
0	0	0	0	0	0	0	0	0	0	0	0	0	0	0	0	0	0	0	0	0	0	0	0	0	0	0	0	0	0	0
0	0	0	0	0	0	0	0	0	0	0	0	0	0	0	0	0	0	0	0	0	0	0	0	0	0	0	0	0	0	0
0	0	0	0	0	0	0	0	0	0	0	0	0	0	0	0	0	0	0	0	0	0	0	0	0	0	0	0	0	0	0
0	0	0	0	0	0	0	0	0	0	0	0	0	0	0	0	0	0	0	0	0	0	0	0	0	0	0	0	0	0	0
0	0	0	0	0	0	0	0	0	0	0	0	0	0	0	0	0	0	0	0	0	0	0	0	0	0	0	0	0	0	0
0	0	0	0	0	0	0	0	0	0	0	0	0	0	0	0	0	0	0	0	0	0	0	0	0	0	0	0	0	0	0
0	0	0	0	0	0	0	0	0	0	0	0	0	0	0	0	0	0	0	0	0	0	0	0	0	0	0	0	0	0	0
0	0	0	0	0	0	0	0	0	0	0	0	0	0	0	0	0	0	0	0	0	0	0	0	0	0	0	0	0	0	0
0	0	0	0	0	0	0	0	0	0	0	0	0	0	0	0	0	0	0	0	0	0	0	0	0	0	0	0	0	0	0
0	0	0	0	0	0	0	0	0	0	0	0	0	0	0	0	0	0	0	0	0	0	0	0	0	0	0	0	0	0	0
0	0	0	0	0	0	0	0	0	0	0	0	0	0	0	0	0	0	0	0	0	0	0	0	0	0	0	0	0	0	0
0	0	0	0	0	0	0	0	0	0	0	0	0	0	0	0	0	0	0	0	0	0	0	0	0	0	0	0	0	0	0
0	0	0	0	0	0	0	0	0	0	0	0	0	0	0	0	0	0	0	0	0	0	0	0	0	0	0	0	0	0	0
0	0	0	0	0	0	0	0	0	0	0	0	0	0	0	0	0	0	0	0	0	0	0	0	0	0	0	0	0	0	0
0	0	0	0	0	0	0	0	0	0	0	0	0	0	0	0	0	0	0	0	0	0	0	0	0	0	0	0	0	0	0
0	0	0	0	0	0	0	0	0	0	0	0	0	0	0	0	0	0	0	0	0	0	0	0	0	0	0	0	0	0	0
0	0	0	0	0	0	0	0	0	0	0	0	0	0	0	0	0	0	0	0	0	0	0	0	0	0	0	0	0	0	0
0	0	0	0	0	0	0	0	0	0	0	0	0	0	0	0	0	0	0	0	0	0	0	0	0	0	0	0	0	0	0
0	0	0	0	0	0	0	0	0	0	0	0	0	0	0	0	0	0	0	0	0	0	0	0	0	0	0	0	0	0	0
0	0	0	0	0	0	0	0	0	0	0	0	0	0	0	0	0	0	0	0	0	0	0	0	0	0	0	0	0	0	0
0	0	0	0	0	0	0	0	0	0	0	0	0	0	0	0	0	0	0	0	0	0	0	0	0	0	0	0	0	0	0
0	0	0	0	0	0	0	0	0	0	0	0	0	0	0	0	0	0	0	0	0	0	0	0	0	0	0	0	0	0	0
0	0	0	0	0	0	0	0	0	0	0	0	0	0	0	0	0	0	0	0	0	0	0	0	0	0	0	0	0	0	0
0	0	0	0	0	0	0	0	0	0	0	0	0	0	0	0	0	0	0	0	0	0	0	0	0	0	0	0	0	0	0
0	0	0	0	0	0	0	0	0	0	0	0	0	0	0	0	0	0	0	0	0	0	0	0	0	0	0	0	0	0	0
0	0	0	0	0	0	0	0	0	0	0	0	0	0	0	0	0	0	0	0	0	0	0	0	0	0	0	0	0	0	0
0	0	0	0	0	0	0	0	0	0	0	0	0	0	0	0	0	0	0	0	0	0	0	0	0	0	0	0	0	0	0
0	0	0	0	0	0	0	0	0	0	0	0	0	0	0	0	0	0	0	0	0	0	0	0	0	0	0	0	0	0	0
0	0	0	0	0	0	0	0	0	0	0	0	0	0	0	0	0	0	0	0	0	0	0	0	0	0	0	0	0	0	0
0	0	0	0	0	0	0	0	0	0	0	0	0	0	0	0	0	0	0	0	0	0	0	0	0	0	0	0	0	0	0
0	0	0	0	0	0	0	0	0	0	0	0	0	0	0	0	0	0	0	0	0	0	0	0	0	0	0	0	0	0	0
0	0	0	0	0	0	0	0	0	0	0	0	0	0	0	0	0	0	0	0	0	0	0	0	0	0	0	0	0	0	0
0	0	0	0	0	0	0	0	0	0	0	0	0	0	0	0	0	0	0	0	0	0	0	0	0	0	0	0	0	0	0
0	0	0	0	0	0	0	0	0	0	0	0	0	0	0	0	0	0	0	0	0	0	0	0	0	0	0	0	0	0	0
0	0	0	0	0	0	0	0	0	0	0	0	0	0	0	0	0	0	0	0	0	0	0	0	0	0	0	0	0	0	0
0	0	0	0	0	0	0	0	0	0	0	0	0	0	0	0	0	0	0	0	0	0	0	0	0	0	0	0	0	0	0
0	0	0	0	0	0	0	0	0	0	0	0	0	0	0	0	0	0	0	0	0	0	0	0	0	0	0	0	0	0	0
0	0	0	0	0	0	0	0	0	0	0	0	0	0	0	0	0	0	0	0	0	0	0	0	0	0	0	0	0	0	0
0	0	0	0	0	0	0	0	0	0	0	0	0	0	0	0	0	0	0	0	0	0	0	0	0	0	0	0	0	0	0
0	0	0	0	0	0	0	0	0	0	0	0	0	0	0	0	0	0	0	0	0	0	0	0	0	0	0	0	0	0	0
0	0	0	0	0	0	0	0	0	0	0	0	0	0	0	0	0	0	0	0	0	0	0	0	0	0	0	0	0	0	0
0	0	0	0	0	0	0	0	0	0	0	0	0	0	0	0	0	0	0	0	0	0	0	0	0	0	0	0	0	0	0
0	0	0	0	0	0	0	0	0	0	0	0	0	0	0	0	0	0	0	0	0	0	0	0	0	0	0	0	0	0	0
0	0	0	0	0	0	0	0	0	0	0	0	0	0	0	0	0	0	0	0	0	0	0	0	0	0	0	0	0	0	0
0	0	0	0	0	0	0	0	0	0	0	0	0	0	0	0	0	0	0	0	0	0	0	0	0	0	0	0	0	0	0
0	0	0	0	0	0	0	0	0	0	0	0	0	0	0	0	0	0	0	0	0	0	0	0	0	0	0	0	0	0	0
0	0	0	0	0	0	0	0	0	0	0	0	0	0	0	0	0	0	0	0	0	0	0	0	0	0	0	0	0	0	0
0	0	0	0	0	0	0	0	0	0	0	0	0	0	0	0	0	0	0	0	0	0	0	0	0	0	0	0	0	0	0
0	0	0	0	0	0	0	0	0	0	0	0	0	0	0	0	0	0	0	0	0	0	0	0	0	0	0	0	0	0	0
0	0	0	0	0	0	0	0	0	0	0	0	0	0	0	0	0	0	0	0	0	0	0	0	0	0	0	0	0	0	0
0	0	0	0	0	0	0	0	0	0	0	0	0	0	0	0	0	0	0	0	0	0	0	0	0	0	0	0	0	0	0
0	0	0	0	0	0	0	0	0	0	0	0	0	0	0	0	0	0	0	0	0	0	0	0	0	0	0	0	0	0	0
0	0	0	0	0	0	0	0	0	0	0	0	0	0	0	0	0	0	0	0	0	0	0	0	0	0	0	0	0	0	0
0	0	0	0	0	0	0	0	0	0	0	0	0	0	0	0	0	0	0	0	0	0	0	0	0	0	0	0	0	0	0
0	0	0	0	0	0	0	0	0	0	0	0	0	0	0	0	0	0	0	0	0	0	0	0	0	0	0	0	0	0	0
0	0	0	0	0	0	0	0	0	0	0	0	0	0	0	0	0	0	0	0	0	0	0	0	0	0	0	0	0	0	0
0	0	0	0	0	0	0	0	0	0	0	0	0	0	0	0	0	0	0	0	0	0	0	0	0	0	0	0	0	0	0
0	0	0	0	0	0	0	0	0	0	0	0	0	0	0	0	0	0	0	0	0	0	0	0	0	0	0	0	0	0	0
0	0	0	0	0	0	0	0	0	0	0	0	0	0	0	0	0	0	0	0	0	0	0	0	0	0	0	0	0	0	0
0	0	0	0	0	0	0	0	0	0	0	0	0	0	0	0	0	0	0	0	0	0	0	0	0	0	0	0	0	0	0
0	0	0	0	0	0	0	0	0	0	0	0	0	0	0	0	0	0	0	0	0	0	0	0	0	0	0	0	0	0	0
0	0	0	0	0	0	0	0	0	0	0	0	0	0	0	0	0	0	0	0	0	0	0	0	0	0	0	0	0	0	0
0	0	0	0	0	0	0	0	0	0	0	0	0	0	0	0	0	0	0	0	0	0	0	0	0	0	0	0	0	0	0
0	0	0	0	0	0	0	0	0	0	0	0	0	0	0	0	0	0	0	0	0	0	0	0	0	0	0	0	0	0	0
0	0	0	0	0	0	0	0	0	0	0	0	0	0	0	0	0	0	0	0	0	0	0	0	0	0	0	0	0	0	0
0	0	0	0	0	0	0	0	0	0	0	0	0	0	0	0	0	0	0	0	0	0	0	0	0	0	0	0	0	0	0
0	0	0	0	0	0	0	0	0	0	0	0	0	0	0	0	0	0	0	0	0	0	0	0	0	0	0	0	0	0	0
0	0	0	0	0	0	0	0	0	0	0	0	0	0	0	0	0	0	0	0	0	0	0	0	0	0	0	0	0	0	0
0	0	0	0	0	0	0	0	0	0	0	0	0	0	0	0	0	0	0	0	0	0	0	0	0	0	0	0	0	0	0
0	0	0	0	0	0	0	0	0	0	0	0	0	0	0	0	0	0	0	0	0	0	0	0	0	0	0	0	0	0	0
0	0	0	0	0	0	0	0	0	0	0	0	0	0	0	0	0	0	0	0	0	0	0	0	0	0	0	0	0	0	0
0	0	0	0	0	0	0	0	0	0	0	0	0	0	0	0	0	0	0	0	0	0	0	0	0	0	0	0	0	0	0
0	0	0	0	0	0	0	0	0	0	0	0	0	0	0	0	0	0	0	0	0	0	0	0	0	0	0	0	0	0	0
0	0	0	0	0	0	0	0	0	0	0	0	0	0	0	0	0	0	0	0	0	0	0	0	0	0	0	0	0	0	0
0	0	0	0	0	0	0	0	0	0	0	0	0	0	0	0	0	0	0	0	0	0	0	0	0	0	0	0	0	0	0
0	0	0	0	0	0	0	0	0	0	0	0	0	0	0	0	0	0	0	0	0	0	0	0	0	0	0	0	0	0	0
0	0	0	0	0	0	0	0	0	0	0	0	0	0	0	0	0	0	0	0	0	0	0	0	0	0	0	0	0	0	0
0	0	0	0	0	0	0	0	0	0	0	0	0	0	0	0	0	0	0	0	0	0	0	0	0	0	0	0	0	0	0
0	0	0	0	0	0	0	0	0	0	0	0	0	0	0	0	0	0	0	0	0	0	0	0	0	0	0	0	0	0	0
0	0	0	0	0	0	0	0	0	0	0	0	0	0	0	0	0	0	0	0	0	0	0	0	0	0	0	0	0	0	0
0	0	0	0	0	0	0	0	0	0	0	0	0	0	0	0	0	0	0	0	0	0	0	0	0	0	0	0	0	0	0
0	0	0	0	0	0	0	0	0	0	0	0	0	0	0	0	0	0	0	0	0	0	0	0	0	0	0	0	0	0	0
0	0	0	0	0	0	0	0	0	0	0	0	0	0	0	0	0	0	0	0	0	0	0	0	0	0	0	0	0	0	0
0	0	0	0	0	0	0	0	0	0	0	0	0	0	0	0	0	0	0	0	0	0	0	0	0	0	0	0	0	0	0
0	0	0	0	0	0	0	0	0	0	0	0	0	0	0	0	0	0	0	0	0	0	0	0	0	0	0	0	0	0	0
0	0	0	0	0	0	0	0	0	0	0	0	0	0	0	0	0	0	0	0	0	0	0	0	0	0	0	0	0	0	0
0	0	0	0	0	0	0	0	0	0	0	0	0	0	0	0	0	0	0	0	0	0	0	0	0	0	0	0	0	0	0
0	0	0	0	0	0	0	0	0	0	0	0	0	0	0	0	0	0	0	0	0	0	0	0	0	0	0	0	0	0	0
0	0	0	0	0	0	0	0	0	0	0	0	0	0	0	0	0	0	0	0	0	0	0	0	0	0	0	0	0	0	0
0	0	0	0	0	0	0	0	0	0	0	0	0	0	0	0	0	0	0	0	0	0	0	0	0	0	0	0	0	0	0
0	0	0	0	0	0	0	0	0	0	0	0	0	0	0	0	0	0	0	0	0	0	0	0	0	0	0	0	0	0	0
0	0	0	0	0	0	0	0	0	0	0	0	0	0	0	0	0	0	0	0	0	0	0	0	0	0	0	0	0	0	0
0	0	0	0	0	0	0	0	0	0	0	0	0	0	0	0	0	0	0	0	0	0	0	0	0	0	0	0	0	0	0
0	0	0	0	0	0	0	0	0	0	0	0	0	0	0	0	0	0	0	0	0	0	0	0	0	0	0	0	0	0	0
0	0	0	0	0	0	0	0	0	0	0	0	0	0	0	0	0	0	0	0	0	0	0	0	0	0	0	0	0	0	0
0	0	0	0	0	0	0	0	0	0	0	0	0	0	0	0	0	0	0	0	0	0	0	0	0	0	0	0	0	0	0
0	0	0	0	0	0	0	0	0	0	0	0	0	0	0	0	0	0	0	0	0	0	0	0	0	0	0	0	0	0	0
0	0	0	0	0	0	0	0	0	0	0	0	0	0	0	0	0	0	0	0	0	0	0	0	0	0	0	0	0	0	0
0	0	0	0	0	0	0	0	0	0	0	0	0	0	0	0	0	0	0	0	0	0	0	0	0	0	0	0	0	0	0
0	0	0	0	0	0	0	0	0	0	0	0	0	0	0	0	0	0	0	0	0	0	0	0	0	0	0	0	0	0	0
0	0	0	0	0	0	0	0	0	0	0	0	0	0	0	0	0	0	0	0	0	0	0	0	0	0	0	0	0	0	0
0	0	0	0	0	0	0	0	0	0	0	0	0	0	0	0	0	0	0	0	0	0	0	0	0	0	0	0	0	0	0
0	0	0	0	0	0	0	0	0	0	0	0	0	0	0	0	0	0	0	0	0	0	0	0	0	0	0	0	0	0	0
0	0	0	0	0	0	0	0	0	0	0	0	0	0	0	0	0	0	0	0	0	0	0	0	0	0	0	0	0	0	0
0	0	0	0	0	0	0	0	0	0	0	0	0	0	0	0	0	0	0	0	0	0	0	0	0	0	0	0	0	0	0
0	0	0	0	0	0	0	0	0	0	0	0	0	0	0	0	0	0	0	0	0	0	0	0	0	0	0	0	0	0	0
0	0	0	0	0	0	0	0	0	0	0	0	0	0	0	0	0	0	0	0	0	0	0	0	0	0	0	0	0	0	0
0	0	0	0	0	0	0	0	0	0	0	0	0	0	0	0	0	0	0	0	0	0	0	0	0	0	0	0	0	0	0
0	0	0	0	0	0	0	0	0	0	0	0	0	0	0	0	0	0	0	0	0	0	0	0	0	0	0	0	0	0	0
0	0	0	0	0	0	0	0	0	0	0	0	0	0	0	0	0	0	0	0	0	0	0	0	0	0	0	0	0	0	0
0	0	0	0	0	0	0	0	0	0	0	0	0	0	0	0	0	0	0	0	0	0	0	0	0	0	0	0	0	0	0
0	0	0	0	0	0	0	0	0	0	0	0	0	0	0	0	0	0	0	0	0	0	0	0	0	0	0	0	0	0	0
0	0	0	0	0	0	0	0	0	0	0	0	0	0	0	0	0	0	0	0	0	0	0	0	0	0	0	0	0	0	0
0	0	0	0	0	0	0	0	0	0	0	0	0	0	0	0	0	0	0	0	0	0	0	0	0	0	0	0	0	0	0
0	0	0	0	0	0	0	0	0	0	0	0	0	0	0	0	0	0	0	0	0	0	0	0	0	0	0	0	0	0	0
0	0	0	0	0	0	0	0	0	0	0	0	0	0	0	0	0	0	0	0	0	0	0	0	0	0	0	0	0	0	0
0	0	0	0	0	0	0	0	0	0	0	0	0	0	0	0	0	0	0	0	0	0	0	0	0	0	0	0	0	0	0
0	0	0	0	0	0	0	0	0	0	0	0	0	0	0	0	0	0	0	0	0	0	0	0	0	0	0	0	0	0	0
0	0	0	0	0	0	0	0	0	0	0	0	0	0	0	0	0	0	0	0	0	0	0	0	0	0	0	0	0	0	0
0	0	0	0	0	0	0	0	0	0	0	0	0	0	0	0	0	0	0	0	0	0	0	0	0	0	0	0	0	0	0
0	0	0	0	0	0	0	0	0	0	0	0	0	0	0	0	0	0	0	0	0	0	0	0	0	0	0	0	0	0	0
0	0	0	0	0	0	0	0	0	0	0	0	0	0	0	0	0	0	0	0	0	0	0	0	0	0	0	0	0	0	0
0	0	0	0	0	0	0	0	0	0	0	0	0	0	0	0	0	0	0	0	0	0	0	0	0	0	0	0	0	0	0
0	0	0	0	0	0	0	0	0	0	0	0	0	0	0	0	0	0	0	0	0	0	0	0	0	0	0	0	0	0	0
0	0	0	0	0	0	0	0	0	0	0	0	0	0	0	0	0	0	0	0	0	0	0	0	0	0	0	0	0	0	0
0	0	0	0	0	0	0	0	0	0	0	0	0	0	0	0	0	0	0	0	0	0	0	0	0	0	0	0	0	0	0
0	0	0	0	0	0	0	0	0	0	0	0	0	0	0	0	0	0	0	0	0	0	0	0	0	0	0	0	0	0	0
0	0	0	0	0	0	0	0	0	0	0	0	0	0	0	0	0	0	0	0	0	0	0	0	0	0	0	0	0	0	0
0	0	0	0	0	0	0	0	0	0	0	0	0	0	0	0	0	0	0	0	0	0	0	0	0	0	0	0	0	0	0
0	0	0	0	0	0	0	0	0	0	0	0	0	0	0	0	0	0	0	0	0	0	0	0	0	0	0	0	0	0	0
0	0	0	0	0	0	0	0	0	0	0	0	0	0	0	0	0	0	0	0	0	0	0	0	0	0	0	0	0	0	0
0	0	0	0	0	0	0	0	0	0	0	0	0	0	0	0	0	0	0	0	0	0	0	0	0	0	0	0	0	0	0
0	0	0	0	0	0	0	0	0	0	0	0	0	0	0	0	0	0	0	0	0	0	0	0	0	0	0	0	0	0	0
0	0	0	0	0	0	0	0	0	0	0	0	0	0	0	0	0	0	0	0	0	0	0	0	0	0	0	0	0	0	0
0	0	0	0	0	0	0	0	0	0	0	0	0	0	0	0	0	0	0	0	0	0	0	0	0	0	0	0	0	0	0
0	0	0	0	0	0	0	0	0	0	0	0	0	0	0	0	0	0	0	0	0	0	0	0	0	0	0	0	0	0	0
0	0	0	0	0	0	0	0	0	0	0	0	0	0	0	0	0	0	0	0	0	0	0	0	0	0	0	0	0	0	0
0	0	0	0	0	0	0	0	0	0	0	0	0	0	0	0	0	0	0	0	0	0	0	0	0	0	0	0	0	0	0
0	0	0	0	0	0	0	0	0	0	0	0	0	0	0	0	0	0	0	0	0	0	0	0	0	0	0	0	0	0	0
0	0	0	0	0	0	0	0	0	0	0	0	0	0	0	0	0	0	0	0	0	0	0	0	0	0	0	0	0	0	0
0	0	0	0	0	0	0	0	0	0	0	0	0	0	0	0	0	0	0	0	0	0	0	0	0	0	0	0	0	0	0
0	0	0	0	0	0	0	0	0	0	0	0	0	0	0	0	0	0	0	0	0	0	0	0	0	0	0	0	0	0	0
0	0	0	0	0	0	0	0	0	0	0	0	0	0	0	0	0	0	0	0	0	0	0	0	0	0	0	0	0	0	0
0	0	0	0	0	0	0	0	0	0	0	0	0	0	0	0	0	0	0	0	0	0	0	0	0	0	0	0	0	0	0
0	0	0	0	0	0	0	0	0	0	0	0	0	0	0	0	0	0	0	0	0	0	0	0	0	0	0	0	0	0	0
0	0	0	0	0	0	0	0	0	0	0	0	0	0	0	0	0	0	0	0	0	0	0	0	0	0	0	0	0	0	0
0	0	0	0	0	0	0	0	0	0	0	0	0	0	0	0	0	0	0	0	0	0	0	0	0	0	0	0	0	0	0
0	0	0	0	0	0	0	0	0	0	0	0	0	0	0	0	0	0	0	0	0	0	0	0	0	0	0	0	0	0	0
0	0	0	0	0	0	0	0	0	0	0	0	0	0	0	0	0	0	0	0	0	0	0	0	0	0	0	0	0	0	0
0	0	0	0	0	0	0	0	0	0	0	0	0	0	0	0	0	0	0	0	0	0	0	0	0	0	0	0	0	0	0
0	0	0	0	0	0	0	0	0	0	0	0	0	0	0	0	0	0	0	0	0	0	0	0	0	0	0	0	0	0	0
0	0	0	0	0	0	0	0	0	0	0	0	0	0	0	0	0	0	0	0	0	0	0	0	0	0	0	0	0	0	0
0	0	0	0	0	0	0	0	0	0	0	0	0	0	0	0	0	0	0	0	0	0	0	0	0	0	0	0	0	0	0
0	0	0	0	0	0	0	0	0	0	0	0	0	0	0	0	0	0	0	0	0	0	0	0	0	0	0	0	0	0	0
0	0	0	0	0	0	0	0	0	0	0	0	0	0	0	0	0	0	0	0	0	0	0	0	0	0	0	0	0	0	0
0	0	0	0	0	0	0	0	0	0	0	0	0	0	0	0	0	0	0	0	0	0	0	0	0	0	0	0	0	0	0
0	0	0	0	0	0	0	0	0	0	0	0	0	0	0	0	0	0	0	0	0	0	0	0	0	0	0	0	0	0	0
0	0	0	0	0	0	0	0	0	0	0	0	0	0	0	0	0	0	0	0	0	0	0	0	0	0	0	0	0	0	0
0	0	0	0	0	0	0	0	0	0	0	0	0	0	0	0	0	0	0	0	0	0	0	0	0	0	0	0	0	0	0
0	0	0	0	0	0	0	0	0	0	0	0	0	0	0	0	0	0	0	0	0	0	0	0	0	0	0	0	0	0	0
0	0	0	0	0	0	0	0	0	0	0	0	0	0	0	0	0	0	0	0	0	0	0	0	0	0	0	0	0	0	0
0	0	0	0	0	0	0	0	0	0	0	0	0	0	0	0	0	0	0	0	0	0	0	0	0	0	0	0	0	0	0
0	0	0	0	0	0	0	0	0	0	0	0	0	0	0	0	0	0	0	0	0	0	0	0	0	0	0	0	0	0	0
0	0	0	0	0	0	0	0	0	0	0	0	0	0	0	0	0	0	0	0	0	0	0	0	0	0	0	0	0	0	0
0	0	0	0	0	0	0	0	0	0	0	0	0	0	0	0	0	0	0	0	0	0	0	0	0	0	0	0	0	0	0
0	0	0	0	0	0	0	0	0	0	0	0	0	0	0	0	0	0	0	0	0	0	0	0	0	0	0	0	0	0	0
0	0	0	0	0	0	0	0	0	0	0	0	0	0	0	0	0	0	0	0	0	0	0	0	0	0	0	0	0	0	0
0	0	0	0	0	0	0	0	0	0	0	0	0	0	0	0	0	0	0	0	0	0	0	0	0	0	0	0	0	0	0
0	0	0	0	0	0	0	0	0	0	0	0	0	0	0	0	0	0	0	0	0	0	0	0	0	0	0	0	0	0	0
0	0	0	0	0	0	0	0	0	0	0	0	0	0	0	0	0	0	0	0	0	0	0	0	0	0	0	0	0	0	0
0	0	0	0	0	0	0	0	0	0	0	0	0	0	0	0	0	0	0	0	0	0	0	0	0	0	0	0	0	0	0
0	0	0	0	0	0	0	0	0	0	0	0	0	0	0	0	0	0	0	0	0	0	0	0	0	0	0	0	0	0	0
0	0	0	0	0	0	0	0	0	0	0	0	0	0	0	0	0	0	0	0	0	0	0	0	0	0	0	0	0	0	0
0	0	0	0	0	0	0	0	0	0	0	0	0	0	0	0	0	0	0	0	0	0	0	0	0	0	0	0	0	0	0
0	0	0	0	0	0	0	0	0	0	0	0	0	0	0	0	0	0	0	0	0	0	0	0	0	0	0	0	0	0	0
0	0	0	0	0	0	0	0	0	0	0	0	0	0	0	0	0	0	0	0	0	0	0	0	0	0	0	0	0	0	0
0	0	0	0	0	0	0	0	0	0	0	0	0	0	0	0	0	0	0	0	0	0	0	0	0	0	0	0	0	0	0
0	0	0	0	0	0	0	0	0	0	0	0	0	0	0	0	0	0	0	0	0	0	0	0	0	0	0	0	0	0	0
0	0	0	0	0	0	0	0	0	0	0	0	0	0	0	0	0	0	0	0	0	0	0	0	0	0	0	0	0	0	0
0	0	0	0	0	0	0	0	0	0	0	0	0	0	0	0	0	0	0	0	0	0	0	0	0	0	0	0	0	0	0
0	0	0	0	0	0	0	0	0	0	0	0	0	0	0	0	0	0	0	0	0	0	0	0	0	0	0	0	0	0	0
0	0	0	0	0	0	0	0	0	0	0	0	0	0	0	0	0	0	0	0	0	0	0	0	0	0	0	0	0	0	0
0	0	0	0	0	0	0	0	0	0	0	0	0	0	0	0	0	0	0	0	0	0	0	0	0	0	0	0	0	0	0
0	0	0	0	0	0	0	0	0	0	0	0	0	0	0	0	0	0	0	0	0	0	0	0	0	0	0	0	0	0	0
0	0	0	0	0	0	0	0	0	0	0	0	0	0	0	0	0	0	0	0	0	0	0	0	0	0	0	0	0	0	0
0	0	0	0	0	0	0	0	0	0	0	0	0	0	0	0	0	0	0	0	0	0	0	0	0	0	0	0	0	0	0
0	0	0	0	0	0	0	0	0	0	0	0	0	0	0	0	0	0	0	0	0	0	0	0	0	0	0	0	0	0	0
0	0	0	0	0	0	0	0	0	0	0	0	0	0	0	0	0	0	0	0	0	0	0	0	0	0	0	0	0	0	0
0	0	0	0	0	0	0	0	0	0	0	0	0	0	0	0	0	0	0	0	0	0	0	0	0	0	0	0	0	0	0
0	0	0	0	0	0	0	0	0	0	0	0	0	0	0	0	0	0	0	0	0	0	0	0	0	0	0	0	0	0	0
0	0	0	0	0	0	0	0	0	0	0	0	0	0	0	0	0	0	0	0	0	0	0	0	0	0	0	0	0	0	0
0	0	0	0	0	0	0	0	0	0	0	0	0	0	0	0	0	0	0	0	0	0	0	0	0	0	0	0	0	0	0
0	0	0	0	0	0	0	0	0	0	0	0	0	0	0	0	0	0	0	0	0	0	0	0	0	0	0	0	0	0	0
0	0	0	0	0	0	0	0	0	0	0	0	0	0	0	0	0	0	0	0	0	0	0	0	0	0	0	0	0	0	0
0	0	0	0	0	0	0	0	0	0	0	0	0	0	0	0	0	0	0	0	0	0	0	0	0	0	0	0	0	0	0
0	0	0	0	0	0	0	0	0	0	0	0	0	0	0	0	0	0	0	0	0	0	0	0	0	0	0	0	0	0	0
0	0	0	0	0	0	0	0	0	0	0	0	0	0	0	0	0	0	0	0	0	0	0	0	0	0	0	0	0	0	0
0	0	0	0	0	0	0	0	0	0	0	0	0	0	0	0	0	0	0	0	0	0	0	0	0	0	0	0	0	0	0
0	0	0	0	0	0	0	0	0	0	0	0	0	0	0	0	0	0	0	0	0	0	0	0	0	0	0	0	0	0	0
0	0	0	0	0	0	0	0	0	0	0	0	0	0	0	0	0	0	0	0	0	0	0	0	0	0	0	0	0	0	0
0	0	0	0	0	0	0	0	0	0	0	0	0	0	0	0	0	0	0	0	0	0	0	0	0	0	0	0	0	0	0
0	0	0	0	0	0	0	0	0	0	0	0	0	0	0	0	0	0	0	0	0	0	0	0	0	0	0	0	0	0	0
0	0	0	0	0	0	0	0	0	0	0	0	0	0	0	0	0	0	0	0	0	0	0	0	0	0	0	0	0	0	0
0	0	0	0	0	0	0	0	0	0	0	0	0	0	0	0	0	0	0	0	0	0	0	0	0	0	0	0	0	0	0
0	0	0	0	0	0	0	0	0	0	0	0	0	0	0	0	0	0	0	0	0	0	0	0	0	0	0	0	0	0	0
0	0	0	0	0	0	0	0	0	0	0	0	0	0	0	0	0	0	0	0	0	0	0	0	0	0	0	0	0	0	0
0	0	0	0	0	0	0	0	0	0	0	0	0	0	0	0	0	0	0	0	0	0	0	0	0	0	0	0	0	0	0
0	0	0	0	0	0	0	0	0	0	0	0	0	0	0	0	0	0	0	0	0	0	0	0	0	0	0	0	0	0	0
0	0	0	0	0	0	0	0	0	0	0	0	0	0	0	0	0	0	0	0	0	0	0	0	0	0	0	0	0	0	0
0	0	0	0	0	0	0	0	0	0	0	0	0	0	0	0	0	0	0	0	0	0	0	0	0	0	0	0	0	0	0
0	0	0	0	0	0	0	0	0	0	0	0	0	0	0	0	0	0	0	0	0	0	0	0	0	0	0	0	0	0	0
0	0	0	0	0	0	0	0	0	0	0	0	0	0	0	0	0	0	0	0	0	0	0	0	0	0	0	0	0	0	0
0	0	0	0	0	0	0	0	0	0	0	0	0	0	0	0	0	0	0	0	0	0	0	0	0	0	0	0	0	0	0
0	0	0	0	0	0	0	0	0	0	0	0	0	0	0	0	0	0	0	0	0	0	0	0	0	0	0	0	0	0	0
0	0	0	0	0	0	0	0	0	0	0	0	0	0	0	0	0	0	0	0	0	0	0	0	0	0	0	0	0	0	0
0	0	0	0	0	0	0	0	0	0	0	0	0	0	0	0	0	0	0	0	0	0	0	0	0	0	0	0	0	0	0
0	0	0	0	0	0	0	0	0	0	0	0	0	0	0	0	0	0	0	0	0	0	0	0	0	0	0	0	0	0	0
0	0	0	0	0	0	0	0	0	0	0	0	0	0	0	0	0	0	0	0	0	0	0	0	0	0	0	0	0	0	0
0	0	0	0	0	0	0	0	0	0	0	0	0	0	0	0	0	0	0	0	0	0	0	0	0	0	0	0	0	0	0
0	0	0	0	0	0	0	0	0	0	0	0	0	0	0	0	0	0	0	0	0	0	0	0	0	0	0	0	0	0	0
0	0	0	0	0	0	0	0	0	0	0	0	0	0	0	0	0	0	0	0	0	0	0	0	0	0	0	0	0	0	0
0	0	0	0	0	0	0	0	0	0	0	0	0	0	0	0	0	0	0	0	0	0	0	0	0	0	0	0	0	0	0
0	0	0	0	0	0	0	0	0	0	0	0	0	0	0	0	0	0	0	0	0	0	0	0	0	0	0	0	0	0	0
0	0	0	0	0	0	0	0	0	0	0	0	0	0	0	0	0	0	0	0	0	0	0	0	0	0	0	0	0	0	0
0	0	0	0	0	0	0	0	0	0	0	0	0	0	0	0	0	0	0	0	0	0	0	0	0	0	0	0	0	0	0
0	0	0	0	0	0	0	0	0	0	0	0	0	0	0	0	0	0	0	0	0	0	0	0	0	0	0	0	0	0	0
0	0	0	0	0	0	0	0	0	0	0	0	0	0	0	0	0	0	0	0	0	0	0	0	0	0	0	0	0	0	0
0	0	0	0	0	0	0	0	0	0	0	0	0	0	0	0	0	0	0	0	0	0	0	0	0	0	0	0	0	0	0
0	0	0	0	0	0	0	0	0	0	0	0	0	0	0	0	0	0	0	0	0	0	0	0	0	0	0	0	0	0	0
0	0	0	0	0	0	0	0	0	0	0	0	0	0	0	0	0	0	0	0	0	0	0	0	0	0	0	0	0	0	0
0	0	0	0	0	0	0	0	0	0	0	0	0	0	0	0	0	0	0	0	0	0	0	0	0	0	0	0	0	0	0
0	0	0	0	0	0	0	0	0	0	0	0	0	0	0	0	0	0	0	0	0	0	0	0	0	0	0	0	0	0	0
0	0	0	0	0	0	0	0	0	0	0	0	0	0	0	0	0	0	0	0	0	0	0	0	0	0	0	0	0	0	0
0	0	0	0	0	0	0	0	0	0	0	0	0	0	0	0	0	0	0	0	0	0	0	0	0	0	0	0	0	0	0
0	0	0	0	0	0	0	0	0	0	0	0	0	0	0	0	0	0	0	0	0	0	0	0	0	0	0	0	0	0	0
0	0	0	0	0	0	0	0	0	0	0	0	0	0	0	0	0	0	0	0	0	0	0	0	0	0	0	0	0	0	0
0	0	0	0	0	0	0	0	0	0	0	0	0	0	0	0	0	0	0	0	0	0	0	0	0	0	0	0	0	0	0
0	0	0	0	0	0	0	0	0	0	0	0	0	0	0	0	0	0	0	0	0	0	0	0	0	0	0	0	0	0	0
0	0	0	0	0	0	0	0	0	0	0	0	0	0	0	0	0	0	0	0	0	0	0	0	0	0	0	0	0	0	0
0	0	0	0	0	0	0	0	0	0	0	0	0	0	0	0	0	0	0	0	0	0	0	0	0	0	0	0	0	0	0
0	0	0	0	0	0	0	0	0	0	0	0	0	0	0	0	0	0	0	0	0	0	0	0	0	0	0	0	0	0	0
0	0	0	0	0	0	0	0	0	0	0	0	0	0	0	0	0	0	0	0	0	0	0	0	0	0	0	0	0	0	0
0	0	0	0	0	0	0	0	0	0	0	0	0	0	0	0	0	0	0	0	0	0	0	0	0	0	0	0	0	0	0
0	0	0	0	0	0	0	0	0	0	0	0	0	0	0	0	0	0	0	0	0	0	0	0	0	0	0	0	0	0	0
0	0	0	0	0	0	0	0	0	0	0	0	0	0	0	0	0	0	0	0	0	0	0	0	0	0	0	0	0	0	0
0	0	0	0	0	0	0	0	0	0	0	0	0	0	0	0	0	0	0	0	0	0	0	0	0	0	0	0	0	0	0
0	0	0	0	0	0	0	0	0	0	0	0	0	0	0	0	0	0	0	0	0	0	0	0	0	0	0	0	0	0	0
0	0	0	0	0	0	0	0	0	0	0	0	0	0	0	0	0	0	0	0	0	0	0	0	0	0	0	0	0	0	0
0	0	0	0	0	0	0	0	0	0	0	0	0	0	0	0	0	0	0	0	0	0	0	0	0	0	0	0	0	0	0
0	0	0	0	0	0	0	0	0	0	0	0	0	0	0	0	0	0	0	0	0	0	0	0	0	0	0	0	0	0	0
0	0	0	0	0	0	0	0	0	0	0	0	0	0	0	0	0	0	0	0	0	0	0	0	0	0	0	0	0	0	0
0	0	0	0	0	0	0	0	0	0	0	0	0	0	0	0	0	0	0	0	0	0	0	0	0	0	0	0	0	0	0
0	0	0	0	0	0	0	0	0	0	0	0	0	0	0	0	0	0	0	0	0	0	0	0	0	0	0	0	0	0	0
0	0	0	0	0	0	0	0	0	0	0	0	0	0	0	0	0	0	0	0	0	0	0	0	0	0	0	0	0	0	0
0	0	0	0	0	0	0	0	0	0	0	0	0	0	0	0	0	0	0	0	0	0	0	0	0	0	0	0	0	0	0
0	0	0	0	0	0	0	0	0	0	0	0	0	0	0	0	0	0	0	0	0	0	0	0	0	0	0	0	0	0	0
0	0	0	0	0	0	0	0	0	0	0	0	0	0	0	0	0	0	0	0	0	0	0	0	0	0	0	0	0	0	0
0	0	0	0	0	0	0	0	0	0	0	0	0	0	0	0	0	0	0	0	0	0	0	0	0	0	0	0	0	0	0
0	0	0	0	0	0	0	0	0	0	0	0	0	0	0	0	0	0	0	0	0	0	0	0	0	0	0	0	0	0	0
0	0	0	0	0	0	0	0	0	0	0	0	0	0	0	0	0	0	0	0	0	0	0	0	0	0	0	0	0	0	0
0	0	0	0	0	0	0	0	0	0	0	0	0	0	0	0	0	0	0	0	0	0	0	0	0	0	0	0	0	0	0
0	0	0	0	0	0	0	0	0	0	0	0	0	0	0	0	0	0	0	0	0	0	0	0	0	0	0	0	0	0	0
0	0	0	0	0	0	0	0	0	0	0	0	0	0	0	0	0	0	0	0	0	0	0	0	0	0	0	0	0	0	0
0	0	0	0	0	0	0	0	0	0	0	0	0	0	0	0	0	0	0	0	0	0	0	0	0	0	0	0	0	0	0
0	0	0	0	0	0	0	0	0	0	0	0	0	0	0	0	0	0	0	0	0	0	0	0	0	0	0	0	0	0	0
0	0	0	0	0	0	0	0	0	0	0	0	0	0	0	0	0	0	0	0	0	0	0	0	0	0	0	0	0	0	0
0	0	0	0	0	0	0	0	0	0	0	0	0	0	0	0	0	0	0	0	0	0	0	0	0	0	0	0	0	0	0
0	0	0	0	0	0	0	0	0	0	0	0	0	0	0	0	0	0	0	0	0	0	0	0	0	0	0	0	0	0	0
0	0	0	0	0	0	0	0	0	0	0	0	0	0	0	0	0	0	0	0	0	0	0	0	0	0	0	0	0	0	0
0	0	0	0	0	0	0	0	0	0	0	0	0	0	0	0	0	0	0	0	0	0	0	0	0	0	0	0	0	0	0
0	0	0	0	0	0	0	0	0	0	0	0	0	0	0	0	0	0	0	0	0	0	0	0	0	0	0	0	0	0	0
0	0	0	0	0	0	0	0	0	0	0	0	0	0	0	0	0	0	0	0	0	0	0	0	0	0	0	0	0	0	0
0	0	0	0	0	0	0	0	0	0	0	0	0	0	0	0	0	0	0	0	0	0	0	0	0	0	0	0	0	0	0
0	0	0	0	0	0	0	0	0	0	0	0	0	0	0	0	0	0	0	0	0	0	0	0	0	0	0	0	0	0	0
0	0	0	0	0	0	0	0	0	0	0	0	0	0	0	0	0	0	0	0	0	0	0	0	0	0	0	0	0	0	0
0	0	0	0	0	0	0	0	0	0	0	0	0	0	0	0	0	0	0	0	0	0	0	0	0	0	0	0	0	0	0
0	0	0	0	0	0	0	0	0	0	0	0	0	0	0	0	0	0	0	0	0	0	0	0	0	0	0	0	0	0	0
0	0	0	0	0	0	0	0	0	0	0	0	0	0	0	0	0	0	0	0	0	0	0	0	0	0	0	0	0	0	0
0	0	0	0	0	0	0	0	0	0	0	0	0	0	0	0	0	0	0	0	0	0	0	0	0	0	0	0	0	0	0
0	0	0	0	0	0	0	0	0	0	0	0	0	0	0	0	0	0	0	0	0	0	0	0	0	0	0	0	0	0	0
0	0	0	0	0	0	0	0	0	0	0	0	0	0	0	0	0	0	0	0	0	0	0	0	0	0	0	0	0	0	0
0	0	0	0	0	0	0	0	0	0	0	0	0	0	0	0	0	0	0	0	0	0	0	0	0	0	0	0	0	0	0
0	0	0	0	0	0	0	0	0	0	0	0	0	0	0	0	0	0	0	0	0	0	0	0	0	0	0	0	0	0	0
0	0	0	0	0	0	0	0	0	0	0	0	0	0	0	0	0	0	0	0	0	0	0	0	0	0	0	0	0	0	0
0	0	0	0	0	0	0	0	0	0	0	0	0	0	0	0	0	0	0	0	0	0	0	0	0	0	0	0	0	0	0
0	0	0	0	0	0	0	0	0	0	0	0	0	0	0	0	0	0	0	0	0	0	0	0	0	0	0	0	0	0	0
0	0	0	0	0	0	0	0	0	0	0	0	0	0	0	0	0	0	0	0	0	0	0	0	0	0	0	0	0	0	0
0	0	0	0	0	0	0	0	0	0	0	0	0	0	0	0	0	0	0	0	0	0	0	0	0	0	0	0	0	0	0
0	0	0	0	0	0	0	0	0	0	0	0	0	0	0	0	0	0	0	0	0	0	0	0	0	0	0	0	0	0	0
0	0	0	0	0	0	0	0	0	0	0	0	0	0	0	0	0	0	0	0	0	0	0	0	0	0	0	0	0	0	0
0	0	0	0	0	0	0	0	0	0	0	0	0	0	0	0	0	0	0	0	0	0	0	0	0	0	0	0	0	0	0
0	0	0	0	0	0	0	0	0	0	0	0	0	0	0	0	0	0	0	0	0	0	0	0	0	0	0	0	0	0	0
0	0	0	0	0	0	0	0	0	0	0	0	0	0	0	0	0	0	0	0	0	0	0	0	0	0	0	0	0	0	0
0	0	0	0	0	0	0	0	0	0	0	0	0	0	0	0	0	0	0	0	0	0	0	0	0	0	0	0	0	0	0
0	0	0	0	0	0	0	0	0	0	0	0	0	0	0	0	0	0	0	0	0	0	0	0	0	0	0	0	0	0	0
0	0	0	0	0	0	0	0	0	0	0	0	0	0	0	0	0	0	0	0	0	0	0	0	0	0	0	0	0	0	0
0	0	0	0	0	0	0	0	0	0	0	0	0	0	0	0	0	0	0	0	0	0	0	0	0	0	0	0	0	0	0
0	0	0	0	0	0	0	0	0	0	0	0	0	0	0	0	0	0	0	0	0	0	0	0	0	0	0	0	0	0	0
0	0	0	0	0	0	0	0	0	0	0	0	0	0	0	0	0	0	0	0	0	0	0	0	0	0	0	0	0	0	0
0	0	0	0	0	0	0	0	0	0	0	0	0	0	0	0	0	0	0	0	0	0	0	0	0	0	0	0	0	0	0
0	0	0	0	0	0	0	0	0	0	0	0	0	0	0	0	0	0	0	0	0	0	0	0	0	0	0	0	0	0	0
0	0	0	0	0	0	0	0	0	0	0	0	0	0	0	0	0	0	0	0	0	0	0	0	0	0	0	0	0	0	0
0	0	0	0	0	0	0	0	0	0	0	0	0	0	0	0	0	0	0	0	0	0	0	0	0	0	0	0	0	0	0
0	0	0	0	0	0	0	0	0	0	0	0	0	0	0	0	0	0	0	0	0	0	0	0	0	0	0	0	0	0	0
0	0	0	0	0	0	0	0	0	0	0	0	0	0	0	0	0	0	0	0	0	0	0	0	0	0	0	0	0	0	0
0	0	0	0	0	0	0	0	0	0	0	0	0	0	0	0	0	0	0	0	0	0	0	0	0	0	0	0	0	0	0
0	0	0	0	0	0	0	0	0	0	0	0	0	0	0	0	0	0	0	0	0	0	0	0	0	0	0	0	0	0	0
0	0	0	0	0	0	0	0	0	0	0	0	0	0	0	0	0	0	0	0	0	0	0	0	0	0	0	0	0	0	0
0	0	0	0	0	0	0	0	0	0	0	0	0	0	0	0	0	0	0	0	0	0	0	0	0	0	0	0	0	0	0
0	0	0	0	0	0	0	0	0	0	0	0	0	0	0	0	0	0	0	0	0	0	0	0	0	0	0	0	0	0	0
0	0	0	0	0	0	0	0	0	0	0	0	0	0	0	0	0	0	0	0	0	0	0	0	0	0	0	0	0	0	0
0	0	0	0	0	0	0	0	0	0	0	0	0	0	0	0	0	0	0	0	0	0	0	0	0	0	0	0	0	0	0
0	0	0	0	0	0	0	0	0	0	0	0	0	0	0	0	0	0	0	0	0	0	0	0	0	0	0	0	0	0	0
0	0	0	0	0	0	0	0	0	0	0	0	0	0	0	0	0	0	0	0	0	0	0	0	0	0	0	0	0	0	0
0	0	0	0	0	0	0	0	0	0	0	0	0	0	0	0	0	0	0	0	0	0	0	0	0	0	0	0	0	0	0
0	0	0	0	0	0	0	0	0	0	0	0	0	0	0	0	0	0	0	0	0	0	0	0	0	0	0	0	0	0	0
0	0	0	0	0	0	0	0	0	0	0	0	0	0	0	0	0	0	0	0	0	0	0	0	0	0	0	0	0	0	0
0	0	0	0	0	0	0	0	0	0	0	0	0	0	0	0	0	0	0	0	0	0	0	0	0	0	0	0	0	0	0
0	0	0	0	0	0	0	0	0	0	0	0	0	0	0	0	0	0	0	0	0	0	0	0	0	0	0	0	0	0	0
0	0	0	0	0	0	0	0	0	0	0	0	0	0	0	0	0	0	0	0	0	0	0	0	0	0	0	0	0	0	0
0	0	0	0	0	0	0	0	0	0	0	0	0	0	0	0	0	0	0	0	0	0	0	0	0	0	0	0	0	0	0
0	0	0	0	0	0	0	0	0	0	0	0	0	0	0	0	0	0	0	0	0	0	0	0	0	0	0	0	0	0	0
0	0	0	0	0	0	0	0	0	0	0	0	0	0	0	0	0	0	0	0	0	0	0	0	0	0	0	0	0	0	0
0	0	0	0	0	0	0	0	0	0	0	0	0	0	0	0	0	0	0	0	0	0	0	0	0	0	0	0	0	0	0
0	0	0	0	0	0	0	0	0	0	0	0	0	0	0	0	0	0	0	0	0	0	0	0	0	0	0	0	0	0	0
0	0	0	0	0	0	0	0	0	0	0	0	0	0	0	0	0	0	0	0	0	0	0	0	0	0	0	0	0	0	0
0	0	0	0	0	0	0	0	0	0	0	0	0	0	0	0	0	0	0	0	0	0	0	0	0	0	0	0	0	0	0
0	0	0	0	0	0	0	0	0	0	0	0	0	0	0	0	0	0	0	0	0	0	0	0	0	0	0	0	0	0	0
0	0	0	0	0	0	0	0	0	0	0	0	0	0	0	0	0	0	0	0	0	0	0	0	0	0	0	0	0	0	0
0	0	0	0	0	0	0	0	0	0	0	0	0	0	0	0	0	0	0	0	0	0	0	0	0	0	0	0	0	0	0
0	0	0	0	0	0	0	0	0	0	0	0	0	0	0	0	0	0	0	0	0	0	0	0	0	0	0	0	0	0	0
0	0	0	0	0	0	0	0	0	0	0	0	0	0	0	0	0	0	0	0	0	0	0	0	0	0	0	0	0	0	0
0	0	0	0	0	0	0	0	0	0	0	0	0	0	0	0	0	0	0	0	0	0	0	0	0	0	0	0	0	0	0
0	0	0	0	0	0	0	0	0	0	0	0	0	0	0	0	0	0	0	0	0	0	0	0	0	0	0	0	0	0	0
0	0	0	0	0	0	0	0	0	0	0	0	0	0	0	0	0	0	0	0	0	0	0	0	0	0	0	0	0	0	0
0	0	0	0	0	0	0	0	0	0	0	0	0	0	0	0	0	0	0	0	0	0	0	0	0	0	0	0	0	0	0
0	0	0	0	0	0	0	0	0	0	0	0	0	0	0	0	0	0	0	0	0	0	0	0	0	0	0	0	0	0	0
0	0	0	0	0	0	0	0	0	0	0	0	0	0	0	0	0	0	0	0	0	0	0	0	0	0	0	0	0	0	0
0	0	0	0	0	0	0	0	0	0	0	0	0	0	0	0	0	0	0	0	0	0	0	0	0	0	0	0	0	0	0
0	0	0	0	0	0	0	0	0	0	0	0	0	0	0	0	0	0	0	0	0	0	0	0	0	0	0	0	0	0	0
0	0	0	0	0	0	0	0	0	0	0	0	0	0	0	0	0	0	0	0	0	0	0	0	0	0	0	0	0	0	0
0	0	0	0	0	0	0	0	0	0	0	0	0	0	0	0	0	0	0	0	0	0	0	0	0	0	0	0	0	0	0
0	0	0	0	0	0	0	0	0	0	0	0	0	0	0	0	0	0	0	0	0	0	0	0	0	0	0	0	0	0	0
0	0	0	0	0	0	0	0	0	0	0	0	0	0	0	0	0	0	0	0	0	0	0	0	0	0	0	0	0	0	0
0	0	0	0	0	0	0	0	0	0	0	0	0	0	0	0	0	0	0	0	0	0	0	0	0	0	0	0	0	0	0
0	0	0	0	0	0	0	0	0	0	0	0	0	0	0	0	0	0	0	0	0	0	0	0	0	0	0	0	0	0	0
0	0	0	0	0	0	0	0	0	0	0	0	0	0	0	0	0	0	0	0	0	0	0	0	0	0	0	0	0	0	0
0	0	0	0	0	0	0	0	0	0	0	0	0	0	0	0	0	0	0	0	0	0	0	0	0	0	0	0	0	0	0
0	0	0	0	0	0	0	0	0	0	0	0	0	0	0	0	0	0	0	0	0	0	0	0	0	0	0	0	0	0	0
0	0	0	0	0	0	0	0	0	0	0	0	0	0	0	0	0	0	0	0	0	0	0	0	0	0	0	0	0	0	0
0	0	0	0	0	0	0	0	0	0	0	0	0	0	0	0	0	0	0	0	0	0	0	0	0	0	0	0	0	0	0
0	0	0	0	0	0	0	0	0	0	0	0	0	0	0	0	0	0	0	0	0	0	0	0	0	0	0	0	0	0	0
0	0	0	0	0	0	0	0	0	0	0	0	0	0	0	0	0	0	0	0	0	0	0	0	0	0	0	0	0	0	0
0	0	0	0	0	0	0	0	0	0	0	0	0	0	0	0	0	0	0	0	0	0	0	0	0	0	0	0	0	0	0
0	0	0	0	0	0	0	0	0	0	0	0	0	0	0	0	0	0	0	0	0	0	0	0	0	0	0	0	0	0	0
0	0	0	0	0	0	0	0	0	0	0	0	0	0	0	0	0	0	0	0	0	0	0	0	0	0	0	0	0	0	0
0	0	0	0	0	0	0	0	0	0	0	0	0	0	0	0	0	0	0	0	0	0	0	0	0	0	0	0	0	0	0
0	0	0	0	0	0	0	0	0	0	0	0	0	0	0	0	0	0	0	0	0	0	0	0	0	0	0	0	0	0	0
0	0	0	0	0	0	0	0	0	0	0	0	0	0	0	0	0	0	0	0	0	0	0	0	0	0	0	0	0	0	0
0	0	0	0	0	0	0	0	0	0	0	0	0	0	0	0	0	0	0	0	0	0	0	0	0	0	0	0	0	0	0
0	0	0	0	0	0	0	0	0	0	0	0	0	0	0	0	0	0	0	0	0	0	0	0	0	0	0	0	0	0	0
0	0	0	0	0	0	0	0	0	0	0	0	0	0	0	0	0	0	0	0	0	0	0	0	0	0	0	0	0	0	0
0	0	0	0	0	0	0	0	0	0	0	0	0	0	0	0	0	0	0	0	0	0	0	0	0	0	0	0	0	0	0
0	0	0	0	0	0	0	0	0	0	0	0	0	0	0	0	0	0	0	0	0	0	0	0	0	0	0	0	0	0	0
0	0	0	0	0	0	0	0	0	0	0	0	0	0	0	0	0	0	0	0	0	0	0	0	0	0	0	0	0	0	0
0	0	0	0	0	0	0	0	0	0	0	0	0	0	0	0	0	0	0	0	0	0	0	0	0	0	0	0	0	0	0
0	0	0	0	0	0	0	0	0	0	0	0	0	0	0	0	0	0	0	0	0	0	0	0	0	0	0	0	0	0	0
0	0	0	0	0	0	0	0	0	0	0	0	0	0	0	0	0	0	0	0	0	0	0	0	0	0	0	0	0	0	0
0	0	0	0	0	0	0	0	0	0	0	0	0	0	0	0	0	0	0	0	0	0	0	0	0	0	0	0	0	0	0
0	0	0	0	0	0	0	0	0	0	0	0	0	0	0	0	0	0	0	0	0	0	0	0	0	0	0	0	0	0	0
0	0	0	0	0	0	0	0	0	0	0	0	0	0	0	0	0	0	0	0	0	0	0	0	0	0	0	0	0	0	0
0	0	0	0	0	0	0	0	0	0	0	0	0	0	0	0	0	0	0	0	0	0	0	0	0	0	0	0	0	0	0
0	0	0	0	0	0	0	0	0	0	0	0	0	0	0	0	0	0	0	0	0	0	0	0	0	0	0	0	0	0	0
0	0	0	0	0	0	0	0	0	0	0	0	0	0	0	0	0	0	0	0	0	0	0	0	0	0	0	0	0	0	0
0	0	0	0	0	0	0	0	0	0	0	0	0	0	0	0	0	0	0	0	0	0	0	0	0	0	0	0	0	0	0
0	0	0	0	0	0	0	0	0	0	0	0	0	0	0	0	0	0	0	0	0	0	0	0	0	0	0	0	0	0	0
0	0	0	0	0	0	0	0	0	0	0	0	0	0	0	0	0	0	0	0	0	0	0	0	0	0	0	0	0	0	0
0	0	0	0	0	0	0	0	0	0	0	0	0	0	0	0	0	0	0	0	0	0	0	0	0	0	0	0	0	0	0
0	0	0	0	0	0	0	0	0	0	0	0	0	0	0	0	0	0	0	0	0	0	0	0	0	0	0	0	0	0	0
0	0	0	0	0	0	0	0	0	0	0	0	0	0	0	0	0	0	0	0	0	0	0	0	0	0	0	0	0	0	0
0	0	0	0	0	0	0	0	0	0	0	0	0	0	0	0	0	0	0	0	0	0	0	0	0	0	0	0	0	0	0
0	0	0	0	0	0	0	0	0	0	0	0	0	0	0	0	0	0	0	0	0	0	0	0	0	0	0	0	0	0	0
0	0	0	0	0	0	0	0	0	0	0	0	0	0	0	0	0	0	0	0	0	0	0	0	0	0	0	0	0	0	0
0	0	0	0	0	0	0	0	0	0	0	0	0	0	0	0	0	0	0	0	0	0	0	0	0	0	0	0	0	0	0
0	0	0	0	0	0	0	0	0	0	0	0	0	0	0	0	0	0	0	0	0	0	0	0	0	0	0	0	0	0	0
0	0	0	0	0	0	0	0	0	0	0	0	0	0	0	0	0	0	0	0	0	0	0	0	0	0	0	0	0	0	0
0	0	0	0	0	0	0	0	0	0	0	0	0	0	0	0	0	0	0	0	0	0	0	0	0	0	0	0	0	0	0
0	0	0	0	0	0	0	0	0	0	0	0	0	0	0	0	0	0	0	0	0	0	0	0	0	0	0	0	0	0	0
0	0	0	0	0	0	0	0	0	0	0	0	0	0	0	0	0	0	0	0	0	0	0	0	0	0	0	0	0	0	0
0	0	0	0	0	0	0	0	0	0	0	0	0	0	0	0	0	0	0	0	0	0	0	0	0	0	0	0	0	0	0
0	0	0	0	0	0	0	0	0	0	0	0	0	0	0	0	0	0	0	0	0	0	0	0	0	0	0	0	0	0	0
0	0	0	0	0	0	0	0	0	0	0	0	0	0	0	0	0	0	0	0	0	0	0	0	0	0	0	0	0	0	0
0	0	0	0	0	0	0	0	0	0	0	0	0	0	0	0	0	0	0	0	0	0	0	0	0	0	0	0	0	0	0
0	0	0	0	0	0	0	0	0	0	0	0	0	0	0	0	0	0	0	0	0	0	0	0	0	0	0	0	0	0	0
0	0	0	0	0	0	0	0	0	0	0	0	0	0	0	0	0	0	0	0	0	0	0	0	0	0	0	0	0	0	0
0	0	0	0	0	0	0	0	0	0	0	0	0	0	0	0	0	0	0	0	0	0	0	0	0	0	0	0	0	0	0
0	0	0	0	0	0	0	0	0	0	0	0	0	0	0	0	0	0	0	0	0	0	0	0	0	0	0	0	0	0	0
0	0	0	0	0	0	0	0	0	0	0	0	0	0	0	0	0	0	0	0	0	0	0	0	0	0	0	0	0	0	0
0	0	0	0	0	0	0	0	0	0	0	0	0	0	0	0	0	0	0	0	0	0	0	0	0	0	0	0	0	0	0
0	0	0	0	0	0	0	0	0	0	0	0	0	0	0	0	0	0	0	0	0	0	0	0	0	0	0	0	0	0	0
0	0	0	0	0	0	0	0	0	0	0	0	0	0	0	0	0	0	0	0	0	0	0	0	0	0	0	0	0	0	0
0	0	0	0	0	0	0	0	0	0	0	0	0	0	0	0	0	0	0	0	0	0	0	0	0	0	0	0	0	0	0
0	0	0	0	0	0	0	0	0	0	0	0	0	0	0	0	0	0	0	0	0	0	0	0	0	0	0	0	0	0	0
0	0	0	0	0	0	0	0	0	0	0	0	0	0	0	0	0	0	0	0	0	0	0	0	0	0	0	0	0	0	0
0	0	0	0	0	0	0	0	0	0	0	0	0	0	0	0	0	0	0	0	0	0	0	0	0	0	0	0	0	0	0
0	0	0	0	0	0	0	0	0	0	0	0	0	0	0	0	0	0	0	0	0	0	0	0	0	0	0	0	0	0	0
0	0	0	0	0	0	0	0	0	0	0	0	0	0	0	0	0	0	0	0	0	0	0	0	0	0	0	0	0	0	0
0	0	0	0	0	0	0	0	0	0	0	0	0	0	0	0	0	0	0	0	0	0	0	0	0	0	0	0	0	0	0
0	0	0	0	0	0	0	0	0	0	0	0	0	0	0	0	0	0	0	0	0	0	0	0	0	0	0	0	0	0	0
0	0	0	0	0	0	0	0	0	0	0	0	0	0	0	0	0	0	0	0	0	0	0	0	0	0	0	0	0	0	0
0	0	0	0	0	0	0	0	0	0	0	0	0	0	0	0	0	0	0	0	0	0	0	0	0	0	0	0	0	0	0
0	0	0	0	0	0	0	0	0	0	0	0	0	0	0	0	0	0	0	0	0	0	0	0	0	0	0	0	0	0	0
0	0	0	0	0	0	0	0	0	0	0	0	0	0	0	0	0	0	0	0	0	0	0	0	0	0	0	0	0	0	0
0	0	0	0	0	0	0	0	0	0	0	0	0	0	0	0	0	0	0	0	0	0	0	0	0	0	0	0	0	0	0
0	0	0	0	0	0	0	0	0	0	0	0	0	0	0	0	0	0	0	0	0	0	0	0	0	0	0	0	0	0	0
0	0	0	0	0	0	0	0	0	0	0	0	0	0	0	0	0	0	0	0	0	0	0	0	0	0	0	0	0	0	0
0	0	0	0	0	0	0	0	0	0	0	0	0	0	0	0	0	0	0	0	0	0	0	0	0	0	0	0	0	0	0
0	0	0	0	0	0	0	0	0	0	0	0	0	0	0	0	0	0	0	0	0	0	0	0	0	0	0	0	0	0	0
0	0	0	0	0	0	0	0	0	0	0	0	0	0	0	0	0	0	0	0	0	0	0	0	0	0	0	0	0	0	0
0	0	0	0	0	0	0	0	0	0	0	0	0	0	0	0	0	0	0	0	0	0	0	0	0	0	0	0	0	0	0
0	0	0	0	0	0	0	0	0	0	0	0	0	0	0	0	0	0	0	0	0	0	0	0	0	0	0	0	0	0	0
0	0	0	0	0	0	0	0	0	0	0	0	0	0	0	0	0	0	0	0	0	0	0	0	0	0	0	0	0	0	0
0	0	0	0	0	0	0	0	0	0	0	0	0	0	0	0	0	0	0	0	0	0	0	0	0	0	0	0	0	0	0
0	0	0	0	0	0	0	0	0	0	0	0	0	0	0	0	0	0	0	0	0	0	0	0	0	0	0	0	0	0	0
0	0	0	0	0	0	0	0	0	0	0	0	0	0	0	0	0	0	0	0	0	0	0	0	0	0	0	0	0	0	0
0	0	0	0	0	0	0	0	0	0	0	0	0	0	0	0	0	0	0	0	0	0	0	0	0	0	0	0	0	0	0
0	0	0	0	0	0	0	0	0	0	0	0	0	0	0	0	0	0	0	0	0	0	0	0	0	0	0	0	0	0	0
0	0	0	0	0	0	0	0	0	0	0	0	0	0	0	0	0	0	0	0	0	0	0	0	0	0	0	0	0	0	0
0	0	0	0	0	0	0	0	0	0	0	0	0	0	0	0	0	0	0	0	0	0	0	0	0	0	0	0	0	0	0
0	0	0	0	0	0	0	0	0	0	0	0	0	0	0	0	0	0	0	0	0	0	0	0	0	0	0	0	0	0	0
0	0	0	0	0	0	0	0	0	0	0	0	0	0	0	0	0	0	0	0	0	0	0	0	0	0	0	0	0	0	0
0	0	0	0	0	0	0	0	0	0	0	0	0	0	0	0	0	0	0	0	0	0	0	0	0	0	0	0	0	0	0
0	0	0	0	0	0	0	0	0	0	0	0	0	0	0	0	0	0	0	0	0	0	0	0	0	0	0	0	0	0	0
0	0	0	0	0	0	0	0	0	0	0	0	0	0	0	0	0	0	0	0	0	0	0	0	0	0	0	0	0	0	0
0	0	0	0	0	0	0	0	0	0	0	0	0	0	0	0	0	0	0	0	0	0	0	0	0	0	0	0	0	0	0
0	0	0	0	0	0	0	0	0	0	0	0	0	0	0	0	0	0	0	0	0	0	0	0	0	0	0	0	0	0	0
0	0	0	0	0	0	0	0	0	0	0	0	0	0	0	0	0	0	0	0	0	0	0	0	0	0	0	0	0	0	0
0	0	0	0	0	0	0	0	0	0	0	0	0	0	0	0	0	0	0	0	0	0	0	0	0	0	0	0	0	0	0
0	0	0	0	0	0	0	0	0	0	0	0	0	0	0	0	0	0	0	0	0	0	0	0	0	0	0	0	0	0	0
0	0	0	0	0	0	0	0	0	0	0	0	0	0	0	0	0	0	0	0	0	0	0	0	0	0	0	0	0	0	0
0	0	0	0	0	0	0	0	0	0	0	0	0	0	0	0	0	0	0	0	0	0	0	0	0	0	0	0	0	0	0
0	0	0	0	0	0	0	0	0	0	0	0	0	0	0	0	0	0	0	0	0	0	0	0	0	0	0	0	0	0	0
0	0	0	0	0	0	0	0	0	0	0	0	0	0	0	0	0	0	0	0	0	0	0	0	0	0	0	0	0	0	0
0	0	0	0	0	0	0	0	0	0	0	0	0	0	0	0	0	0	0	0	0	0	0	0	0	0	0	0	0	0	0
0	0	0	0	0	0	0	0	0	0	0	0	0	0	0	0	0	0	0	0	0	0	0	0	0	0	0	0	0	0	0
0	0	0	0	0	0	0	0	0	0	0	0	0	0	0	0	0	0	0	0	0	0	0	0	0	0	0	0	0	0	0
0	0	0	0	0	0	0	0	0	0	0	0	0	0	0	0	0	0	0	0	0	0	0	0	0	0	0	0	0	0	0
0	0	0	0	0	0	0	0	0	0	0	0	0	0	0	0	0	0	0	0	0	0	0	0	0	0	0	0	0	0	0
0	0	0	0	0	0	0	0	0	0	0	0	0	0	0	0	0	0	0	0	0	0	0	0	0	0	0	0	0	0	0
0	0	0	0	0	0	0	0	0	0	0	0	0	0	0	0	0	0	0	0	0	0	0	0	0	0	0	0	0	0	0
0	0	0	0	0	0	0	0	0	0	0	0	0	0	0	0	0	0	0	0	0	0	0	0	0	0	0	0	0	0	0
0	0	0	0	0	0	0	0	0	0	0	0	0	0	0	0	0	0	0	0	0	0	0	0	0	0	0	0	0	0	0
0	0	0	0	0	0	0	0	0	0	0	0	0	0	0	0	0	0	0	0	0	0	0	0	0	0	0	0	0	0	0
0	0	0	0	0	0	0	0	0	0	0	0	0	0	0	0	0	0	0	0	0	0	0	0	0	0	0	0	0	0	0
0	0	0	0	0	0	0	0	0	0	0	0	0	0	0	0	0	0	0	0	0	0	0	0	0	0	0	0	0	0	0
0	0	0	0	0	0	0	0	0	0	0	0	0	0	0	0	0	0	0	0	0	0	0	0	0	0	0	0	0	0	0
0	0	0	0	0	0	0	0	0	0	0	0	0	0	0	0	0	0	0	0	0	0	0	0	0	0	0	0	0	0	0
0	0	0	0	0	0	0	0	0	0	0	0	0	0	0	0	0	0	0	0	0	0	0	0	0	0	0	0	0	0	0
0	0	0	0	0	0	0	0	0	0	0	0	0	0	0	0	0	0	0	0	0	0	0	0	0	0	0	0	0	0	0
0	0	0	0	0	0	0	0	0	0	0	0	0	0	0	0	0	0	0	0	0	0	0	0	0	0	0	0	0	0	0
0	0	0	0	0	0	0	0	0	0	0	0	0	0	0	0	0	0	0	0	0	0	0	0	0	0	0	0	0	0	0
0	0	0	0	0	0	0	0	0	0	0	0	0	0	0	0	0	0	0	0	0	0	0	0	0	0	0	0	0	0	0
0	0	0	0	0	0	0	0	0	0	0	0	0	0	0	0	0	0	0	0	0	0	0	0	0	0	0	0	0	0	0
0	0	0	0	0	0	0	0	0	0	0	0	0	0	0	0	0	0	0	0	0	0	0	0	0	0	0	0	0	0	0
0	0	0	0	0	0	0	0	0	0	0	0	0	0	0	0	0	0	0	0	0	0	0	0	0	0	0	0	0	0	0
0	0	0	0	0	0	0	0	0	0	0	0	0	0	0	0	0	0	0	0	0	0	0	0	0	0	0	0	0	0	0
0	0	0	0	0	0	0	0	0	0	0	0	0	0	0	0	0	0	0	0	0	0	0	0	0	0	0	0	0	0	0
0	0	0	0	0	0	0	0	0	0	0	0	0	0	0	0	0	0	0	0	0	0	0	0	0	0	0	0	0	0	0
0	0	0	0	0	0	0	0	0	0	0	0	0	0	0	0	0	0	0	0	0	0	0	0	0	0	0	0	0	0	0
0	0	0	0	0	0	0	0	0	0	0	0	0	0	0	0	0	0	0	0	0	0	0	0	0	0	0	0	0	0	0
0	0	0	0	0	0	0	0	0	0	0	0	0	0	0	0	0	0	0	0	0	0	0	0	0	0	0	0	0	0	0
0	0	0	0	0	0	0	0	0	0	0	0	0	0	0	0	0	0	0	0	0	0	0	0	0	0	0	0	0	0	0
0	0	0	0	0	0	0	0	0	0	0	0	0	0	0	0	0	0	0	0	0	0	0	0	0	0	0	0	0	0	0
0	0	0	0	0	0	0	0	0	0	0	0	0	0	0	0	0	0	0	0	0	0	0	0	0	0	0	0	0	0	0
0	0	0	0	0	0	0	0	0	0	0	0	0	0	0	0	0	0	0	0	0	0	0	0	0	0	0	0	0	0	0
0	0	0	0	0	0	0	0	0	0	0	0	0	0	0	0	0	0	0	0	0	0	0	0	0	0	0	0	0	0	0
0	0	0	0	0	0	0	0	0	0	0	0	0	0	0	0	0	0	0	0	0	0	0	0	0	0	0	0	0	0	0
0	0	0	0	0	0	0	0	0	0	0	0	0	0	0	0	0	0	0	0	0	0	0	0	0	0	0	0	0	0	0
0	0	0	0	0	0	0	0	0	0	0	0	0	0	0	0	0	0	0	0	0	0	0	0	0	0	0	0	0	0	0
0	0	0	0	0	0	0	0	0	0	0	0	0	0	0	0	0	0	0	0	0	0	0	0	0	0	0	0	0	0	0
0	0	0	0	0	0	0	0	0	0	0	0	0	0	0	0	0	0	0	0	0	0	0	0	0	0	0	0	0	0	0
0	0	0	0	0	0	0	0	0	0	0	0	0	0	0	0	0	0	0	0	0	0	0	0	0	0	0	0	0	0	0
0	0	0	0	0	0	0	0	0	0	0	0	0	0	0	0	0	0	0	0	0	0	0	0	0	0	0	0	0	0	0
0	0	0	0	0	0	0	0	0	0	0	0	0	0	0	0	0	0	0	0	0	0	0	0	0	0	0	0	0	0	0
0	0	0	0	0	0	0	0	0	0	0	0	0	0	0	0	0	0	0	0	0	0	0	0	0	0	0	0	0	0	0
0	0	0	0	0	0	0	0	0	0	0	0	0	0	0	0	0	0	0	0	0	0	0	0	0	0	0	0	0	0	0
0	0	0	0	0	0	0	0	0	0	0	0	0	0	0	0	0	0	0	0	0	0	0	0	0	0	0	0	0	0	0
0	0	0	0	0	0	0	0	0	0	0	0	0	0	0	0	0	0	0	0	0	0	0	0	0	0	0	0	0	0	0
0	0	0	0	0	0	0	0	0	0	0	0	0	0	0	0	0	0	0	0	0	0	0	0	0	0	0	0	0	0	0
0	0	0	0	0	0	0	0	0	0	0	0	0	0	0	0	0	0	0	0	0	0	0	0	0	0	0	0	0	0	0
0	0	0	0	0	0	0	0	0	0	0	0	0	0	0	0	0	0	0	0	0	0	0	0	0	0	0	0	0	0	0
0	0	0	0	0	0	0	0	0	0	0	0	0	0	0	0	0	0	0	0	0	0	0	0	0	0	0	0	0	0	0
0	0	0	0	0	0	0	0	0	0	0	0	0	0	0	0	0	0	0	0	0	0	0	0	0	0	0	0	0	0	0
0	0	0	0	0	0	0	0	0	0	0	0	0	0	0	0	0	0	0	0	0	0	0	0	0	0	0	0	0	0	0
0	0	0	0	0	0	0	0	0	0	0	0	0	0	0	0	0	0	0	0	0	0	0	0	0	0	0	0	0	0	0
0	0	0	0	0	0	0	0	0	0	0	0	0	0	0	0	0	0	0	0	0	0	0	0	0	0	0	0	0	0	0
0	0	0	0	0	0	0	0	0	0	0	0	0	0	0	0	0	0	0	0	0	0	0	0	0	0	0	0	0	0	0
0	0	0	0	0	0	0	0	0	0	0	0	0	0	0	0	0	0	0	0	0	0	0	0	0	0	0	0	0	0	0
0	0	0	0	0	0	0	0	0	0	0	0	0	0	0	0	0	0	0	0	0	0	0	0	0	0	0	0	0	0	0
0	0	0	0	0	0	0	0	0	0	0	0	0	0	0	0	0	0	0	0	0	0	0	0	0	0	0	0	0	0	0
0	0	0	0	0	0	0	0	0	0	0	0	0	0	0	0	0	0	0	0	0	0	0	0	0	0	0	0	0	0	0
0	0	0	0	0	0	0	0	0	0	0	0	0	0	0	0	0	0	0	0	0	0	0	0	0	0	0	0	0	0	0
0	0	0	0	0	0	0	0	0	0	0	0	0	0	0	0	0	0	0	0	0	0	0	0	0	0	0	0	0	0	0
0	0	0	0	0	0	0	0	0	0	0	0	0	0	0	0	0	0	0	0	0	0	0	0	0	0	0	0	0	0	0
0	0	0	0	0	0	0	0	0	0	0	0	0	0	0	0	0	0	0	0	0	0	0	0	0	0	0	0	0	0	0
0	0	0	0	0	0	0	0	0	0	0	0	0	0	0	0	0	0	0	0	0	0	0	0	0	0	0	0	0	0	0
0	0	0	0	0	0	0	0	0	0	0	0	0	0	0	0	0	0	0	0	0	0	0	0	0	0	0	0	0	0	0
0	0	0	0	0	0	0	0	0	0	0	0	0	0	0	0	0	0	0	0	0	0	0	0	0	0	0	0	0	0	0
0	0	0	0	0	0	0	0	0	0	0	0	0	0	0	0	0	0	0	0	0	0	0	0	0	0	0	0	0	0	0
0	0	0	0	0	0	0	0	0	0	0	0	0	0	0	0	0	0	0	0	0	0	0	0	0	0	0	0	0	0	0
0	0	0	0	0	0	0	0	0	0	0	0	0	0	0	0	0	0	0	0	0	0	0	0	0	0	0	0	0	0	0
0	0	0	0	0	0	0	0	0	0	0	0	0	0	0	0	0	0	0	0	0	0	0	0	0	0	0	0	0	0	0
0	0	0	0	0	0	0	0	0	0	0	0	0	0	0	0	0	0	0	0	0	0	0	0	0	0	0	0	0	0	0
0	0	0	0	0	0	0	0	0	0	0	0	0	0	0	0	0	0	0	0	0	0	0	0	0	0	0	0	0	0	0
0	0	0	0	0	0	0	0	0	0	0	0	0	0	0	0	0	0	0	0	0	0	0	0	0	0	0	0	0	0	0
0	0	0	0	0	0	0	0	0	0	0	0	0	0	0	0	0	0	0	0	0	0	0	0	0	0	0	0	0	0	0
0	0	0	0	0	0	0	0	0	0	0	0	0	0	0	0	0	0	0	0	0	0	0	0	0	0	0	0	0	0	0
0	0	0	0	0	0	0	0	0	0	0	0	0	0	0	0	0	0	0	0	0	0	0	0	0	0	0	0	0	0	0
0	0	0	0	0	0	0	0	0	0	0	0	0	0	0	0	0	0	0	0	0	0	0	0	0	0	0	0	0	0	0
0	0	0	0	0	0	0	0	0	0	0	0	0	0	0	0	0	0	0	0	0	0	0	0	0	0	0	0	0	0	0
0	0	0	0	0	0	0	0	0	0	0	0	0	0	0	0	0	0	0	0	0	0	0	0	0	0	0	0	0	0	0
0	0	0	0	0	0	0	0	0	0	0	0	0	0	0	0	0	0	0	0	0	0	0	0	0	0	0	0	0	0	0
0	0	0	0	0	0	0	0	0	0	0	0	0	0	0	0	0	0	0	0	0	0	0	0	0	0	0	0	0	0	0
0	0	0	0	0	0	0	0	0	0	0	0	0	0	0	0	0	0	0	0	0	0	0	0	0	0	0	0	0	0	0
0	0	0	0	0	0	0	0	0	0	0	0	0	0	0	0	0	0	0	0	0	0	0	0	0	0	0	0	0	0	0
0	0	0	0	0	0	0	0	0	0	0	0	0	0	0	0	0	0	0	0	0	0	0	0	0	0	0	0	0	0	0
0	0	0	0	0	0	0	0	0	0	0	0	0	0	0	0	0	0	0	0	0	0	0	0	0	0	0	0	0	0	0
0	0	0	0	0	0	0	0	0	0	0	0	0	0	0	0	0	0	0	0	0	0	0	0	0	0	0	0	0	0	0
0	0	0	0	0	0	0	0	0	0	0	0	0	0	0	0	0	0	0	0	0	0	0	0	0	0	0	0	0	0	0
0	0	0	0	0	0	0	0	0	0	0	0	0	0	0	0	0	0	0	0	0	0	0	0	0	0	0	0	0	0	0
0	0	0	0	0	0	0	0	0	0	0	0	0	0	0	0	0	0	0	0	0	0	0	0	0	0	0	0	0	0	0
0	0	0	0	0	0	0	0	0	0	0	0	0	0	0	0	0	0	0	0	0	0	0	0	0	0	0	0	0	0	0
0	0	0	0	0	0	0	0	0	0	0	0	0	0	0	0	0	0	0	0	0	0	0	0	0	0	0	0	0	0	0
0	0	0	0	0	0	0	0	0	0	0	0	0	0	0	0	0	0	0	0	0	0	0	0	0	0	0	0	0	0	0
0	0	0	0	0	0	0	0	0	0	0	0	0	0	0	0	0	0	0	0	0	0	0	0	0	0	0	0	0	0	0
0	0	0	0	0	0	0	0	0	0	0	0	0	0	0	0	0	0	0	0	0	0	0	0	0	0	0	0	0	0	0
0	0	0	0	0	0	0	0	0	0	0	0	0	0	0	0	0	0	0	0	0	0	0	0	0	0	0	0	0	0	0
0	0	0	0	0	0	0	0	0	0	0	0	0	0	0	0	0	0	0	0	0	0	0	0	0	0	0	0	0	0	0
0	0	0	0	0	0	0	0	0	0	0	0	0	0	0	0	0	0	0	0	0	0	0	0	0	0	0	0	0	0	0
0	0	0	0	0	0	0	0	0	0	0	0	0	0	0	0	0	0	0	0	0	0	0	0	0	0	0	0	0	0	0
0	0	0	0	0	0	0	0	0	0	0	0	0	0	0	0	0	0	0	0	0	0	0	0	0	0	0	0	0	0	0
0	0	0	0	0	0	0	0	0	0	0	0	0	0	0	0	0	0	0	0	0	0	0	0	0	0	0	0	0	0	0
0	0	0	0	0	0	0	0	0	0	0	0	0	0	0	0	0	0	0	0	0	0	0	0	0	0	0	0	0	0	0
0	0	0	0	0	0	0	0	0	0	0	0	0	0	0	0	0	0	0	0	0	0	0	0	0	0	0	0	0	0	0
0	0	0	0	0	0	0	0	0	0	0	0	0	0	0	0	0	0	0	0	0	0	0	0	0	0	0	0	0	0	0
0	0	0	0	0	0	0	0	0	0	0	0	0	0	0	0	0	0	0	0	0	0	0	0	0	0	0	0	0	0	0
0	0	0	0	0	0	0	0	0	0	0	0	0	0	0	0	0	0	0	0	0	0	0	0	0	0	0	0	0	0	0
0	0	0	0	0	0	0	0	0	0	0	0	0	0	0	0	0	0	0	0	0	0	0	0	0	0	0	0	0	0	0
0	0	0	0	0	0	0	0	0	0	0	0	0	0	0	0	0	0	0	0	0	0	0	0	0	0	0	0	0	0	0
0	0	0	0	0	0	0	0	0	0	0	0	0	0	0	0	0	0	0	0	0	0	0	0	0	0	0	0	0	0	0
0	0	0	0	0	0	0	0	0	0	0	0	0	0	0	0	0	0	0	0	0	0	0	0	0	0	0	0	0	0	0
0	0	0	0	0	0	0	0	0	0	0	0	0	0	0	0	0	0	0	0	0	0	0	0	0	0	0	0	0	0	0
0	0	0	0	0	0	0	0	0	0	0	0	0	0	0	0	0	0	0	0	0	0	0	0	0	0	0	0	0	0	0
0	0	0	0	0	0	0	0	0	0	0	0	0	0	0	0	0	0	0	0	0	0	0	0	0	0	0	0	0	0	0
0	0	0	0	0	0	0	0	0	0	0	0	0	0	0	0	0	0	0	0	0	0	0	0	0	0	0	0	0	0	0
0	0	0	0	0	0	0	0	0	0	0	0	0	0	0	0	0	0	0	0	0	0	0	0	0	0	0	0	0	0	0
0	0	0	0	0	0	0	0	0	0	0	0	0	0	0	0	0	0	0	0	0	0	0	0	0	0	0	0	0	0	0
0	0	0	0	0	0	0	0	0	0	0	0	0	0	0	0	0	0	0	0	0	0	0	0	0	0	0	0	0	0	0
0	0	0	0	0	0	0	0	0	0	0	0	0	0	0	0	0	0	0	0	0	0	0	0	0	0	0	0	0	0	0
0	0	0	0	0	0	0	0	0	0	0	0	0	0	0	0	0	0	0	0	0	0	0	0	0	0	0	0	0	0	0
0	0	0	0	0	0	0	0	0	0	0	0	0	0	0	0	0	0	0	0	0	0	0	0	0	0	0	0	0	0	0
0	0	0	0	0	0	0	0	0	0	0	0	0	0	0	0	0	0	0	0	0	0	0	0	0	0	0	0	0	0	0
0	0	0	0	0	0	0	0	0	0	0	0	0	0	0	0	0	0	0	0	0	0	0	0	0	0	0	0	0	0	0
0	0	0	0	0	0	0	0	0	0	0	0	0	0	0	0	0	0	0	0	0	0	0	0	0	0	0	0	0	0	0
0	0	0	0	0	0	0	0	0	0	0	0	0	0	0	0	0	0	0	0	0	0	0	0	0	0	0	0	0	0	0
0	0	0	0	0	0	0	0	0	0	0	0	0	0	0	0	0	0	0	0	0	0	0	0	0	0	0	0	0	0	0
0	0	0	0	0	0	0	0	0	0	0	0	0	0	0	0	0	0	0	0	0	0	0	0	0	0	0	0	0	0	0
0	0	0	0	0	0	0	0	0	0	0	0	0	0	0	0	0	0	0	0	0	0	0	0	0	0	0	0	0	0	0
0	0	0	0	0	0	0	0	0	0	0	0	0	0	0	0	0	0	0	0	0	0	0	0	0	0	0	0	0	0	0
0	0	0	0	0	0	0	0	0	0	0	0	0	0	0	0	0	0	0	0	0	0	0	0	0	0	0	0	0	0	0
0	0	0	0	0	0	0	0	0	0	0	0	0	0	0	0	0	0	0	0	0	0	0	0	0	0	0	0	0	0	0
0	0	0	0	0	0	0	0	0	0	0	0	0	0	0	0	0	0	0	0	0	0	0	0	0	0	0	0	0	0	0
0	0	0	0	0	0	0	0	0	0	0	0	0	0	0	0	0	0	0	0	0	0	0	0	0	0	0	0	0	0	0
0	0	0	0	0	0	0	0	0	0	0	0	0	0	0	0	0	0	0	0	0	0	0	0	0	0	0	0	0	0	0
0	0	0	0	0	0	0	0	0	0	0	0	0	0	0	0	0	0	0	0	0	0	0	0	0	0	0	0	0	0	0
0	0	0	0	0	0	0	0	0	0	0	0	0	0	0	0	0	0	0	0	0	0	0	0	0	0	0	0	0	0	0
0	0	0	0	0	0	0	0	0	0	0	0	0	0	0	0	0	0	0	0	0	0	0	0	0	0	0	0	0	0	0
0	0	0	0	0	0	0	0	0	0	0	0	0	0	0	0	0	0	0	0	0	0	0	0	0	0	0	0	0	0	0
0	0	0	0	0	0	0	0	0	0	0	0	0	0	0	0	0	0	0	0	0	0	0	0	0	0	0	0	0	0	0
0	0	0	0	0	0	0	0	0	0	0	0	0	0	0	0	0	0	0	0	0	0	0	0	0	0	0	0	0	0	0
0	0	0	0	0	0	0	0	0	0	0	0	0	0	0	0	0	0	0	0	0	0	0	0	0	0	0	0	0	0	0
0	0	0	0	0	0	0	0	0	0	0	0	0	0	0	0	0	0	0	0	0	0	0	0	0	0	0	0	0	0	0
0	0	0	0	0	0	0	0	0	0	0	0	0	0	0	0	0	0	0	0	0	0	0	0	0	0	0	0	0	0	0
0	0	0	0	0	0	0	0	0	0	0	0	0	0	0	0	0	0	0	0	0	0	0	0	0	0	0	0	0	0	0
0	0	0	0	0	0	0	0	0	0	0	0	0	0	0	0	0	0	0	0	0	0	0	0	0	0	0	0	0	0	0
0	0	0	0	0	0	0	0	0	0	0	0	0	0	0	0	0	0	0	0	0	0	0	0	0	0	0	0	0	0	0
0	0	0	0	0	0	0	0	0	0	0	0	0	0	0	0	0	0	0	0	0	0	0	0	0	0	0	0	0	0	0
0	0	0	0	0	0	0	0	0	0	0	0	0	0	0	0	0	0	0	0	0	0	0	0	0	0	0	0	0	0	0
0	0	0	0	0	0	0	0	0	0	0	0	0	0	0	0	0	0	0	0	0	0	0	0	0	0	0	0	0	0	0
0	0	0	0	0	0	0	0	0	0	0	0	0	0	0	0	0	0	0	0	0	0	0	0	0	0	0	0	0	0	0
0	0	0	0	0	0	0	0	0	0	0	0	0	0	0	0	0	0	0	0	0	0	0	0	0	0	0	0	0	0	0
0	0	0	0	0	0	0	0	0	0	0	0	0	0	0	0	0	0	0	0	0	0	0	0	0	0	0	0	0	0	0
0	0	0	0	0	0	0	0	0	0	0	0	0	0	0	0	0	0	0	0	0	0	0	0	0	0	0	0	0	0	0
0	0	0	0	0	0	0	0	0	0	0	0	0	0	0	0	0	0	0	0	0	0	0	0	0	0	0	0	0	0	0
0	0	0	0	0	0	0	0	0	0	0	0	0	0	0	0	0	0	0	0	0	0	0	0	0	0	0	0	0	0	0
0	0	0	0	0	0	0	0	0	0	0	0	0	0	0	0	0	0	0	0	0	0	0	0	0	0	0	0	0	0	0
0	0	0	0	0	0	0	0	0	0	0	0	0	0	0	0	0	0	0	0	0	0	0	0	0	0	0	0	0	0	0
0	0	0	0	0	0	0	0	0	0	0	0	0	0	0	0	0	0	0	0	0	0	0	0	0	0	0	0	0	0	0
0	0	0	0	0	0	0	0	0	0	0	0	0	0	0	0	0	0	0	0	0	0	0	0	0	0	0	0	0	0	0
0	0	0	0	0	0	0	0	0	0	0	0	0	0	0	0	0	0	0	0	0	0	0	0	0	0	0	0	0	0	0
0	0	0	0	0	0	0	0	0	0	0	0	0	0	0	0	0	0	0	0	0	0	0	0	0	0	0	0	0	0	0
0	0	0	0	0	0	0	0	0	0	0	0	0	0	0	0	0	0	0	0	0	0	0	0	0	0	0	0	0	0	0
0	0	0	0	0	0	0	0	0	0	0	0	0	0	0	0	0	0	0	0	0	0	0	0	0	0	0	0	0	0	0
0	0	0	0	0	0	0	0	0	0	0	0	0	0	0	0	0	0	0	0	0	0	0	0	0	0	0	0	0	0	0
0	0	0	0	0	0	0	0	0	0	0	0	0	0	0	0	0	0	0	0	0	0	0	0	0	0	0	0	0	0	0
0	0	0	0	0	0	0	0	0	0	0	0	0	0	0	0	0	0	0	0	0	0	0	0	0	0	0	0	0	0	0
0	0	0	0	0	0	0	0	0	0	0	0	0	0	0	0	0	0	0	0	0	0	0	0	0	0	0	0	0	0	0
0	0	0	0	0	0	0	0	0	0	0	0	0	0	0	0	0	0	0	0	0	0	0	0	0	0	0	0	0	0	0
0	0	0	0	0	0	0	0	0	0	0	0	0	0	0	0	0	0	0	0	0	0	0	0	0	0	0	0	0	0	0
0	0	0	0	0	0	0	0	0	0	0	0	0	0	0	0	0	0	0	0	0	0	0	0	0	0	0	0	0	0	0
0	0	0	0	0	0	0	0	0	0	0	0	0	0	0	0	0	0	0	0	0	0	0	0	0	0	0	0	0	0	0
0	0	0	0	0	0	0	0	0	0	0	0	0	0	0	0	0	0	0	0	0	0	0	0	0	0	0	0	0	0	0
0	0	0	0	0	0	0	0	0	0	0	0	0	0	0	0	0	0	0	0	0	0	0	0	0	0	0	0	0	0	0
0	0	0	0	0	0	0	0	0	0	0	0	0	0	0	0	0	0	0	0	0	0	0	0	0	0	0	0	0	0	0
0	0	0	0	0	0	0	0	0	0	0	0	0	0	0	0	0	0	0	0	0	0	0	0	0	0	0	0	0	0	0
0	0	0	0	0	0	0	0	0	0	0	0	0	0	0	0	0	0	0	0	0	0	0	0	0	0	0	0	0	0	0
0	0	0	0	0	0	0	0	0	0	0	0	0	0	0	0	0	0	0	0	0	0	0	0	0	0	0	0	0	0	0
0	0	0	0	0	0	0	0	0	0	0	0	0	0	0	0	0	0	0	0	0	0	0	0	0	0	0	0	0	0	0
0	0	0	0	0	0	0	0	0	0	0	0	0	0	0	0	0	0	0	0	0	0	0	0	0	0	0	0	0	0	0
0	0	0	0	0	0	0	0	0	0	0	0	0	0	0	0	0	0	0	0	0	0	0	0	0	0	0	0	0	0	0
0	0	0	0	0	0	0	0	0	0	0	0	0	0	0	0	0	0	0	0	0	0	0	0	0	0	0	0	0	0	0
0	0	0	0	0	0	0	0	0	0	0	0	0	0	0	0	0	0	0	0	0	0	0	0	0	0	0	0	0	0	0
0	0	0	0	0	0	0	0	0	0	0	0	0	0	0	0	0	0	0	0	0	0	0	0	0	0	0	0	0	0	0
0	0	0	0	0	0	0	0	0	0	0	0	0	0	0	0	0	0	0	0	0	0	0	0	0	0	0	0	0	0	0
0	0	0	0	0	0	0	0	0	0	0	0	0	0	0	0	0	0	0	0	0	0	0	0	0	0	0	0	0	0	0
0	0	0	0	0	0	0	0	0	0	0	0	0	0	0	0	0	0	0	0	0	0	0	0	0	0	0	0	0	0	0
0	0	0	0	0	0	0	0	0	0	0	0	0	0	0	0	0	0	0	0	0	0	0	0	0	0	0	0	0	0	0
0	0	0	0	0	0	0	0	0	0	0	0	0	0	0	0	0	0	0	0	0	0	0	0	0	0	0	0	0	0	0
0	0	0	0	0	0	0	0	0	0	0	0	0	0	0	0	0	0	0	0	0	0	0	0	0	0	0	0	0	0	0
0	0	0	0	0	0	0	0	0	0	0	0	0	0	0	0	0	0	0	0	0	0	0	0	0	0	0	0	0	0	0
0	0	0	0	0	0	0	0	0	0	0	0	0	0	0	0	0	0	0	0	0	0	0	0	0	0	0	0	0	0	0
0	0	0	0	0	0	0	0	0	0	0	0	0	0	0	0	0	0	0	0	0	0	0	0	0	0	0	0	0	0	0
0	0	0	0	0	0	0	0	0	0	0	0	0	0	0	0	0	0	0	0	0	0	0	0	0	0	0	0	0	0	0
0	0	0	0	0	0	0	0	0	0	0	0	0	0	0	0	0	0	0	0	0	0	0	0	0	0	0	0	0	0	0
0	0	0	0	0	0	0	0	0	0	0	0	0	0	0	0	0	0	0	0	0	0	0	0	0	0	0	0	0	0	0
0	0	0	0	0	0	0	0	0	0	0	0	0	0	0	0	0	0	0	0	0	0	0	0	0	0	0	0	0	0	0
0	0	0	0	0	0	0	0	0	0	0	0	0	0	0	0	0	0	0	0	0	0	0	0	0	0	0	0	0	0	0
0	0	0	0	0	0	0	0	0	0	0	0	0	0	0	0	0	0	0	0	0	0	0	0	0	0	0	0	0	0	0
0	0	0	0	0	0	0	0	0	0	0	0	0	0	0	0	0	0	0	0	0	0	0	0	0	0	0	0	0	0	0
0	0	0	0	0	0	0	0	0	0	0	0	0	0	0	0	0	0	0	0	0	0	0	0	0	0	0	0	0	0	0
0	0	0	0	0	0	0	0	0	0	0	0	0	0	0	0	0	0	0	0	0	0	0	0	0	0	0	0	0	0	0
0	0	0	0	0	0	0	0	0	0	0	0	0	0	0	0	0	0	0	0	0	0	0	0	0	0	0	0	0	0	0
0	0	0	0	0	0	0	0	0	0	0	0	0	0	0	0	0	0	0	0	0	0	0	0	0	0	0	0	0	0	0
0	0	0	0	0	0	0	0	0	0	0	0	0	0	0	0	0	0	0	0	0	0	0	0	0	0	0	0	0	0	0
0	0	0	0	0	0	0	0	0	0	0	0	0	0	0	0	0	0	0	0	0	0	0	0	0	0	0	0	0	0	0
0	0	0	0	0	0	0	0	0	0	0	0	0	0	0	0	0	0	0	0	0	0	0	0	0	0	0	0	0	0	0
0	0	0	0	0	0	0	0	0	0	0	0	0	0	0	0	0	0	0	0	0	0	0	0	0	0	0	0	0	0	0
0	0	0	0	0	0	0	0	0	0	0	0	0	0	0	0	0	0	0	0	0	0	0	0	0	0	0	0	0	0	0
0	0	0	0	0	0	0	0	0	0	0	0	0	0	0	0	0	0	0	0	0	0	0	0	0	0	0	0	0	0	0
0	0	0	0	0	0	0	0	0	0	0	0	0	0	0	0	0	0	0	0	0	0	0	0	0	0	0	0	0	0	0
0	0	0	0	0	0	0	0	0	0	0	0	0	0	0	0	0	0	0	0	0	0	0	0	0	0	0	0	0	0	0
0	0	0	0	0	0	0	0	0	0	0	0	0	0	0	0	0	0	0	0	0	0	0	0	0	0	0	0	0	0	0
0	0	0	0	0	0	0	0	0	0	0	0	0	0	0	0	0	0	0	0	0	0	0	0	0	0	0	0	0	0	0
0	0	0	0	0	0	0	0	0	0	0	0	0	0	0	0	0	0	0	0	0	0	0	0	0	0	0	0	0	0	0
0	0	0	0	0	0	0	0	0	0	0	0	0	0	0	0	0	0	0	0	0	0	0	0	0	0	0	0	0	0	0
0	0	0	0	0	0	0	0	0	0	0	0	0	0	0	0	0	0	0	0	0	0	0	0	0	0	0	0	0	0	0
0	0	0	0	0	0	0	0	0	0	0	0	0	0	0	0	0	0	0	0	0	0	0	0	0	0	0	0	0	0	0
0	0	0	0	0	0	0	0	0	0	0	0	0	0	0	0	0	0	0	0	0	0	0	0	0	0	0	0	0	0	0
0	0	0	0	0	0	0	0	0	0	0	0	0	0	0	0	0	0	0	0	0	0	0	0	0	0	0	0	0	0	0
0	0	0	0	0	0	0	0	0	0	0	0	0	0	0	0	0	0	0	0	0	0	0	0	0	0	0	0	0	0	0
0	0	0	0	0	0	0	0	0	0	0	0	0	0	0	0	0	0	0	0	0	0	0	0	0	0	0	0	0	0	0
0	0	0	0	0	0	0	0	0	0	0	0	0	0	0	0	0	0	0	0	0	0	0	0	0	0	0	0	0	0	0
0	0	0	0	0	0	0	0	0	0	0	0	0	0	0	0	0	0	0	0	0	0	0	0	0	0	0	0	0	0	0
0	0	0	0	0	0	0	0	0	0	0	0	0	0	0	0	0	0	0	0	0	0	0	0	0	0	0	0	0	0	0
0	0	0	0	0	0	0	0	0	0	0	0	0	0	0	0	0	0	0	0	0	0	0	0	0	0	0	0	0	0	0
0	0	0	0	0	0	0	0	0	0	0	0	0	0	0	0	0	0	0	0	0	0	0	0	0	0	0	0	0	0	0
0	0	0	0	0	0	0	0	0	0	0	0	0	0	0	0	0	0	0	0	0	0	0	0	0	0	0	0	0	0	0
0	0	0	0	0	0	0	0	0	0	0	0	0	0	0	0	0	0	0	0	0	0	0	0	0	0	0	0	0	0	0
0	0	0	0	0	0	0	0	0	0	0	0	0	0	0	0	0	0	0	0	0	0	0	0	0	0	0	0	0	0	0
0	0	0	0	0	0	0	0	0	0	0	0	0	0	0	0	0	0	0	0	0	0	0	0	0	0	0	0	0	0	0
0	0	0	0	0	0	0	0	0	0	0	0	0	0	0	0	0	0	0	0	0	0	0	0	0	0	0	0	0	0	0
0	0	0	0	0	0	0	0	0	0	0	0	0	0	0	0	0	0	0	0	0	0	0	0	0	0	0	0	0	0	0
0	0	0	0	0	0	0	0	0	0	0	0	0	0	0	0	0	0	0	0	0	0	0	0	0	0	0	0	0	0	0
0	0	0	0	0	0	0	0	0	0	0	0	0	0	0	0	0	0	0	0	0	0	0	0	0	0	0	0	0	0	0
0	0	0	0	0	0	0	0	0	0	0	0	0	0	0	0	0	0	0	0	0	0	0	0	0	0	0	0	0	0	0
0	0	0	0	0	0	0	0	0	0	0	0	0	0	0	0	0	0	0	0	0	0	0	0	0	0	0	0	0	0	0
0	0	0	0	0	0	0	0	0	0	0	0	0	0	0	0	0	0	0	0	0	0	0	0	0	0	0	0	0	0	0
0	0	0	0	0	0	0	0	0	0	0	0	0	0	0	0	0	0	0	0	0	0	0	0	0	0	0	0	0	0	0
0	0	0	0	0	0	0	0	0	0	0	0	0	0	0	0	0	0	0	0	0	0	0	0	0	0	0	0	0	0	0
0	0	0	0	0	0	0	0	0	0	0	0	0	0	0	0	0	0	0	0	0	0	0	0	0	0	0	0	0	0	0
0	0	0	0	0	0	0	0	0	0	0	0	0	0	0	0	0	0	0	0	0	0	0	0	0	0	0	0	0	0	0
0	0	0	0	0	0	0	0	0	0	0	0	0	0	0	0	0	0	0	0	0	0	0	0	0	0	0	0	0	0	0
0	0	0	0	0	0	0	0	0	0	0	0	0	0	0	0	0	0	0	0	0	0	0	0	0	0	0	0	0	0	0
0	0	0	0	0	0	0	0	0	0	0	0	0	0	0	0	0	0	0	0	0	0	0	0	0	0	0	0	0	0	0
0	0	0	0	0	0	0	0	0	0	0	0	0	0	0	0	0	0	0	0	0	0	0	0	0	0	0	0	0	0	0
0	0	0	0	0	0	0	0	0	0	0	0	0	0	0	0	0	0	0	0	0	0	0	0	0	0	0	0	0	0	0
0	0	0	0	0	0	0	0	0	0	0	0	0	0	0	0	0	0	0	0	0	0	0	0	0	0	0	0	0	0	0
0	0	0	0	0	0	0	0	0	0	0	0	0	0	0	0	0	0	0	0	0	0	0	0	0	0	0	0	0	0	0
0	0	0	0	0	0	0	0	0	0	0	0	0	0	0	0	0	0	0	0	0	0	0	0	0	0	0	0	0	0	0
0	0	0	0	0	0	0	0	0	0	0	0	0	0	0	0	0	0	0	0	0	0	0	0	0	0	0	0	0	0	0
0	0	0	0	0	0	0	0	0	0	0	0	0	0	0	0	0	0	0	0	0	0	0	0	0	0	0	0	0	0	0
0	0	0	0	0	0	0	0	0	0	0	0	0	0	0	0	0	0	0	0	0	0	0	0	0	0	0	0	0	0	0
0	0	0	0	0	0	0	0	0	0	0	0	0	0	0	0	0	0	0	0	0	0	0	0	0	0	0	0	0	0	0
0	0	0	0	0	0	0	0	0	0	0	0	0	0	0	0	0	0	0	0	0	0	0	0	0	0	0	0	0	0	0
0	0	0	0	0	0	0	0	0	0	0	0	0	0	0	0	0	0	0	0	0	0	0	0	0	0	0	0	0	0	0
0	0	0	0	0	0	0	0	0	0	0	0	0	0	0	0	0	0	0	0	0	0	0	0	0	0	0	0	0	0	0
0	0	0	0	0	0	0	0	0	0	0	0	0	0	0	0	0	0	0	0	0	0	0	0	0	0	0	0	0	0	0
0	0	0	0	0	0	0	0	0	0	0	0	0	0	0	0	0	0	0	0	0	0	0	0	0	0	0	0	0	0	0
0	0	0	0	0	0	0	0	0	0	0	0	0	0	0	0	0	0	0	0	0	0	0	0	0	0	0	0	0	0	0
0	0	0	0	0	0	0	0	0	0	0	0	0	0	0	0	0	0	0	0	0	0	0	0	0	0	0	0	0	0	0
0	0	0	0	0	0	0	0	0	0	0	0	0	0	0	0	0	0	0	0	0	0	0	0	0	0	0	0	0	0	0
0	0	0	0	0	0	0	0	0	0	0	0	0	0	0	0	0	0	0	0	0	0	0	0	0	0	0	0	0	0	0
0	0	0	0	0	0	0	0	0	0	0	0	0	0	0	0	0	0	0	0	0	0	0	0	0	0	0	0	0	0	0
0	0	0	0	0	0	0	0	0	0	0	0	0	0	0	0	0	0	0	0	0	0	0	0	0	0	0	0	0	0	0
0	0	0	0	0	0	0	0	0	0	0	0	0	0	0	0	0	0	0	0	0	0	0	0	0	0	0	0	0	0	0
0	0	0	0	0	0	0	0	0	0	0	0	0	0	0	0	0	0	0	0	0	0	0	0	0	0	0	0	0	0	0
0	0	0	0	0	0	0	0	0	0	0	0	0	0	0	0	0	0	0	0	0	0	0	0	0	0	0	0	0	0	0
0	0	0	0	0	0	0	0	0	0	0	0	0	0	0	0	0	0	0	0	0	0	0	0	0	0	0	0	0	0	0
0	0	0	0	0	0	0	0	0	0	0	0	0	0	0	0	0	0	0	0	0	0	0	0	0	0	0	0	0	0	0
0	0	0	0	0	0	0	0	0	0	0	0	0	0	0	0	0	0	0	0	0	0	0	0	0	0	0	0	0	0	0
0	0	0	0	0	0	0	0	0	0	0	0	0	0	0	0	0	0	0	0	0	0	0	0	0	0	0	0	0	0	0
0	0	0	0	0	0	0	0	0	0	0	0	0	0	0	0	0	0	0	0	0	0	0	0	0	0	0	0	0	0	0
0	0	0	0	0	0	0	0	0	0	0	0	0	0	0	0	0	0	0	0	0	0	0	0	0	0	0	0	0	0	0
0	0	0	0	0	0	0	0	0	0	0	0	0	0	0	0	0	0	0	0	0	0	0	0	0	0	0	0	0	0	0
0	0	0	0	0	0	0	0	0	0	0	0	0	0	0	0	0	0	0	0	0	0	0	0	0	0	0	0	0	0	0
0	0	0	0	0	0	0	0	0	0	0	0	0	0	0	0	0	0	0	0	0	0	0	0	0	0	0	0	0	0	0
0	0	0	0	0	0	0	0	0	0	0	0	0	0	0	0	0	0	0	0	0	0	0	0	0	0	0	0	0	0	0
0	0	0	0	0	0	0	0	0	0	0	0	0	0	0	0	0	0	0	0	0	0	0	0	0	0	0	0	0	0	0
0	0	0	0	0	0	0	0	0	0	0	0	0	0	0	0	0	0	0	0	0	0	0	0	0	0	0	0	0	0	0
0	0	0	0	0	0	0	0	0	0	0	0	0	0	0	0	0	0	0	0	0	0	0	0	0	0	0	0	0	0	0
0	0	0	0	0	0	0	0	0	0	0	0	0	0	0	0	0	0	0	0	0	0	0	0	0	0	0	0	0	0	0
0	0	0	0	0	0	0	0	0	0	0	0	0	0	0	0	0	0	0	0	0	0	0	0	0	0	0	0	0	0	0
0	0	0	0	0	0	0	0	0	0	0	0	0	0	0	0	0	0	0	0	0	0	0	0	0	0	0	0	0	0	0
0	0	0	0	0	0	0	0	0	0	0	0	0	0	0	0	0	0	0	0	0	0	0	0	0	0	0	0	0	0	0
0	0	0	0	0	0	0	0	0	0	0	0	0	0	0	0	0	0	0	0	0	0	0	0	0	0	0	0	0	0	0
0	0	0	0	0	0	0	0	0	0	0	0	0	0	0	0	0	0	0	0	0	0	0	0	0	0	0	0	0	0	0
0	0	0	0	0	0	0	0	0	0	0	0	0	0	0	0	0	0	0	0	0	0	0	0	0	0	0	0	0	0	0
0	0	0	0	0	0	0	0	0	0	0	0	0	0	0	0	0	0	0	0	0	0	0	0	0	0	0	0	0	0	0
0	0	0	0	0	0	0	0	0	0	0	0	0	0	0	0	0	0	0	0	0	0	0	0	0	0	0	0	0	0	0
0	0	0	0	0	0	0	0	0	0	0	0	0	0	0	0	0	0	0	0	0	0	0	0	0	0	0	0	0	0	0
0	0	0	0	0	0	0	0	0	0	0	0	0	0	0	0	0	0	0	0	0	0	0	0	0	0	0	0	0	0	0
0	0	0	0	0	0	0	0	0	0	0	0	0	0	0	0	0	0	0	0	0	0	0	0	0	0	0	0	0	0	0
0	0	0	0	0	0	0	0	0	0	0	0	0	0	0	0	0	0	0	0	0	0	0	0	0	0	0	0	0	0	0
0	0	0	0	0	0	0	0	0	0	0	0	0	0	0	0	0	0	0	0	0	0	0	0	0	0	0	0	0	0	0
0	0	0	0	0	0	0	0	0	0	0	0	0	0	0	0	0	0	0	0	0	0	0	0	0	0	0	0	0	0	0
0	0	0	0	0	0	0	0	0	0	0	0	0	0	0	0	0	0	0	0	0	0	0	0	0	0	0	0	0	0	0
0	0	0	0	0	0	0	0	0	0	0	0	0	0	0	0	0	0	0	0	0	0	0	0	0	0	0	0	0	0	0
0	0	0	0	0	0	0	0	0	0	0	0	0	0	0	0	0	0	0	0	0	0	0	0	0	0	0	0	0	0	0
0	0	0	0	0	0	0	0	0	0	0	0	0	0	0	0	0	0	0	0	0	0	0	0	0	0	0	0	0	0	0
0	0	0	0	0	0	0	0	0	0	0	0	0	0	0	0	0	0	0	0	0	0	0	0	0	0	0	0	0	0	0
0	0	0	0	0	0	0	0	0	0	0	0	0	0	0	0	0	0	0	0	0	0	0	0	0	0	0	0	0	0	0
0	0	0	0	0	0	0	0	0	0	0	0	0	0	0	0	0	0	0	0	0	0	0	0	0	0	0	0	0	0	0
0	0	0	0	0	0	0	0	0	0	0	0	0	0	0	0	0	0	0	0	0	0	0	0	0	0	0	0	0	0	0
0	0	0	0	0	0	0	0	0	0	0	0	0	0	0	0	0	0	0	0	0	0	0	0	0	0	0	0	0	0	0
0	0	0	0	0	0	0	0	0	0	0	0	0	0	0	0	0	0	0	0	0	0	0	0	0	0	0	0	0	0	0
0	0	0	0	0	0	0	0	0	0	0	0	0	0	0	0	0	0	0	0	0	0	0	0	0	0	0	0	0	0	0
0	0	0	0	0	0	0	0	0	0	0	0	0	0	0	0	0	0	0	0	0	0	0	0	0	0	0	0	0	0	0
0	0	0	0	0	0	0	0	0	0	0	0	0	0	0	0	0	0	0	0	0	0	0	0	0	0	0	0	0	0	0
0	0	0	0	0	0	0	0	0	0	0	0	0	0	0	0	0	0	0	0	0	0	0	0	0	0	0	0	0	0	0
0	0	0	0	0	0	0	0	0	0	0	0	0	0	0	0	0	0	0	0	0	0	0	0	0	0	0	0	0	0	0
0	0	0	0	0	0	0	0	0	0	0	0	0	0	0	0	0	0	0	0	0	0	0	0	0	0	0	0	0	0	0
0	0	0	0	0	0	0	0	0	0	0	0	0	0	0	0	0	0	0	0	0	0	0	0	0	0	0	0	0	0	0
0	0	0	0	0	0	0	0	0	0	0	0	0	0	0	0	0	0	0	0	0	0	0	0	0	0	0	0	0	0	0
0	0	0	0	0	0	0	0	0	0	0	0	0	0	0	0	0	0	0	0	0	0	0	0	0	0	0	0	0	0	0
0	0	0	0	0	0	0	0	0	0	0	0	0	0	0	0	0	0	0	0	0	0	0	0	0	0	0	0	0	0	0
0	0	0	0	0	0	0	0	0	0	0	0	0	0	0	0	0	0	0	0	0	0	0	0	0	0	0	0	0	0	0
0	0	0	0	0	0	0	0	0	0	0	0	0	0	0	0	0	0	0	0	0	0	0	0	0	0	0	0	0	0	0
0	0	0	0	0	0	0	0	0	0	0	0	0	0	0	0	0	0	0	0	0	0	0	0	0	0	0	0	0	0	0
0	0	0	0	0	0	0	0	0	0	0	0	0	0	0	0	0	0	0	0	0	0	0	0	0	0	0	0	0	0	0
0	0	0	0	0	0	0	0	0	0	0	0	0	0	0	0	0	0	0	0	0	0	0	0	0	0	0	0	0	0	0
0	0	0	0	0	0	0	0	0	0	0	0	0	0	0	0	0	0	0	0	0	0	0	0	0	0	0	0	0	0	0
0	0	0	0	0	0	0	0	0	0	0	0	0	0	0	0	0	0	0	0	0	0	0	0	0	0	0	0	0	0	0
0	0	0	0	0	0	0	0	0	0	0	0	0	0	0	0	0	0	0	0	0	0	0	0	0	0	0	0	0	0	0
0	0	0	0	0	0	0	0	0	0	0	0	0	0	0	0	0	0	0	0	0	0	0	0	0	0	0	0	0	0	0
0	0	0	0	0	0	0	0	0	0	0	0	0	0	0	0	0	0	0	0	0	0	0	0	0	0	0	0	0	0	0
0	0	0	0	0	0	0	0	0	0	0	0	0	0	0	0	0	0	0	0	0	0	0	0	0	0	0	0	0	0	0
0	0	0	0	0	0	0	0	0	0	0	0	0	0	0	0	0	0	0	0	0	0	0	0	0	0	0	0	0	0	0
0	0	0	0	0	0	0	0	0	0	0	0	0	0	0	0	0	0	0	0	0	0	0	0	0	0	0	0	0	0	0
0	0	0	0	0	0	0	0	0	0	0	0	0	0	0	0	0	0	0	0	0	0	0	0	0	0	0	0	0	0	0
0	0	0	0	0	0	0	0	0	0	0	0	0	0	0	0	0	0	0	0	0	0	0	0	0	0	0	0	0	0	0
0	0	0	0	0	0	0	0	0	0	0	0	0	0	0	0	0	0	0	0	0	0	0	0	0	0	0	0	0	0	0
0	0	0	0	0	0	0	0	0	0	0	0	0	0	0	0	0	0	0	0	0	0	0	0	0	0	0	0	0	0	0
0	0	0	0	0	0	0	0	0	0	0	0	0	0	0	0	0	0	0	0	0	0	0	0	0	0	0	0	0	0	0
0	0	0	0	0	0	0	0	0	0	0	0	0	0	0	0	0	0	0	0	0	0	0	0	0	0	0	0	0	0	0
0	0	0	0	0	0	0	0	0	0	0	0	0	0	0	0	0	0	0	0	0	0	0	0	0	0	0	0	0	0	0
0	0	0	0	0	0	0	0	0	0	0	0	0	0	0	0	0	0	0	0	0	0	0	0	0	0	0	0	0	0	0
0	0	0	0	0	0	0	0	0	0	0	0	0	0	0	0	0	0	0	0	0	0	0	0	0	0	0	0	0	0	0
0	0	0	0	0	0	0	0	0	0	0	0	0	0	0	0	0	0	0	0	0	0	0	0	0	0	0	0	0	0	0
0	0	0	0	0	0	0	0	0	0	0	0	0	0	0	0	0	0	0	0	0	0	0	0	0	0	0	0	0	0	0
0	0	0	0	0	0	0	0	0	0	0	0	0	0	0	0	0	0	0	0	0	0	0	0	0	0	0	0	0	0	0
0	0	0	0	0	0	0	0	0	0	0	0	0	0	0	0	0	0	0	0	0	0	0	0	0	0	0	0	0	0	0
0	0	0	0	0	0	0	0	0	0	0	0	0	0	0	0	0	0	0	0	0	0	0	0	0	0	0	0	0	0	0
0	0	0	0	0	0	0	0	0	0	0	0	0	0	0	0	0	0	0	0	0	0	0	0	0	0	0	0	0	0	0
0	0	0	0	0	0	0	0	0	0	0	0	0	0	0	0	0	0	0	0	0	0	0	0	0	0	0	0	0	0	0
0	0	0	0	0	0	0	0	0	0	0	0	0	0	0	0	0	0	0	0	0	0	0	0	0	0	0	0	0	0	0
0	0	0	0	0	0	0	0	0	0	0	0	0	0	0	0	0	0	0	0	0	0	0	0	0	0	0	0	0	0	0
0	0	0	0	0	0	0	0	0	0	0	0	0	0	0	0	0	0	0	0	0	0	0	0	0	0	0	0	0	0	0
0	0	0	0	0	0	0	0	0	0	0	0	0	0	0	0	0	0	0	0	0	0	0	0	0	0	0	0	0	0	0
0	0	0	0	0	0	0	0	0	0	0	0	0	0	0	0	0	0	0	0	0	0	0	0	0	0	0	0	0	0	0
0	0	0	0	0	0	0	0	0	0	0	0	0	0	0	0	0	0	0	0	0	0	0	0	0	0	0	0	0	0	0
0	0	0	0	0	0	0	0	0	0	0	0	0	0	0	0	0	0	0	0	0	0	0	0	0	0	0	0	0	0	0
0	0	0	0	0	0	0	0	0	0	0	0	0	0	0	0	0	0	0	0	0	0	0	0	0	0	0	0	0	0	0
0	0	0	0	0	0	0	0	0	0	0	0	0	0	0	0	0	0	0	0	0	0	0	0	0	0	0	0	0	0	0
0	0	0	0	0	0	0	0	0	0	0	0	0	0	0	0	0	0	0	0	0	0	0	0	0	0	0	0	0	0	0
0	0	0	0	0	0	0	0	0	0	0	0	0	0	0	0	0	0	0	0	0	0	0	0	0	0	0	0	0	0	0
0	0	0	0	0	0	0	0	0	0	0	0	0	0	0	0	0	0	0	0	0	0	0	0	0	0	0	0	0	0	0
0	0	0	0	0	0	0	0	0	0	0	0	0	0	0	0	0	0	0	0	0	0	0	0	0	0	0	0	0	0	0
0	0	0	0	0	0	0	0	0	0	0	0	0	0	0	0	0	0	0	0	0	0	0	0	0	0	0	0	0	0	0
0	0	0	0	0	0	0	0	0	0	0	0	0	0	0	0	0	0	0	0	0	0	0	0	0	0	0	0	0	0	0
0	0	0	0	0	0	0	0	0	0	0	0	0	0	0	0	0	0	0	0	0	0	0	0	0	0	0	0	0	0	0
0	0	0	0	0	0	0	0	0	0	0	0	0	0	0	0	0	0	0	0	0	0	0	0	0	0	0	0	0	0	0
0	0	0	0	0	0	0	0	0	0	0	0	0	0	0	0	0	0	0	0	0	0	0	0	0	0	0	0	0	0	0
0	0	0	0	0	0	0	0	0	0	0	0	0	0	0	0	0	0	0	0	0	0	0	0	0	0	0	0	0	0	0
0	0	0	0	0	0	0	0	0	0	0	0	0	0	0	0	0	0	0	0	0	0	0	0	0	0	0	0	0	0	0
0	0	0	0	0	0	0	0	0	0	0	0	0	0	0	0	0	0	0	0	0	0	0	0	0	0	0	0	0	0	0
0	0	0	0	0	0	0	0	0	0	0	0	0	0	0	0	0	0	0	0	0	0	0	0	0	0	0	0	0	0	0
0	0	0	0	0	0	0	0	0	0	0	0	0	0	0	0	0	0	0	0	0	0	0	0	0	0	0	0	0	0	0
0	0	0	0	0	0	0	0	0	0	0	0	0	0	0	0	0	0	0	0	0	0	0	0	0	0	0	0	0	0	0
0	0	0	0	0	0	0	0	0	0	0	0	0	0	0	0	0	0	0	0	0	0	0	0	0	0	0	0	0	0	0
0	0	0	0	0	0	0	0	0	0	0	0	0	0	0	0	0	0	0	0	0	0	0	0	0	0	0	0	0	0	0
0	0	0	0	0	0	0	0	0	0	0	0	0	0	0	0	0	0	0	0	0	0	0	0	0	0	0	0	0	0	0
0	0	0	0	0	0	0	0	0	0	0	0	0	0	0	0	0	0	0	0	0	0	0	0	0	0	0	0	0	0	0
0	0	0	0	0	0	0	0	0	0	0	0	0	0	0	0	0	0	0	0	0	0	0	0	0	0	0	0	0	0	0
0	0	0	0	0	0	0	0	0	0	0	0	0	0	0	0	0	0	0	0	0	0	0	0	0	0	0	0	0	0	0
0	0	0	0	0	0	0	0	0	0	0	0	0	0	0	0	0	0	0	0	0	0	0	0	0	0	0	0	0	0	0
0	0	0	0	0	0	0	0	0	0	0	0	0	0	0	0	0	0	0	0	0	0	0	0	0	0	0	0	0	0	0
0	0	0	0	0	0	0	0	0	0	0	0	0	0	0	0	0	0	0	0	0	0	0	0	0	0	0	0	0	0	0
0	0	0	0	0	0	0	0	0	0	0	0	0	0	0	0	0	0	0	0	0	0	0	0	0	0	0	0	0	0	0
0	0	0	0	0	0	0	0	0	0	0	0	0	0	0	0	0	0	0	0	0	0	0	0	0	0	0	0	0	0	0
0	0	0	0	0	0	0	0	0	0	0	0	0	0	0	0	0	0	0	0	0	0	0	0	0	0	0	0	0	0	0
0	0	0	0	0	0	0	0	0	0	0	0	0	0	0	0	0	0	0	0	0	0	0	0	0	0	0	0	0	0	0
0	0	0	0	0	0	0	0	0	0	0	0	0	0	0	0	0	0	0	0	0	0	0	0	0	0	0	0	0	0	0
0	0	0	0	0	0	0	0	0	0	0	0	0	0	0	0	0	0	0	0	0	0	0	0	0	0	0	0	0	0	0
0	0	0	0	0	0	0	0	0	0	0	0	0	0	0	0	0	0	0	0	0	0	0	0	0	0	0	0	0	0	0
0	0	0	0	0	0	0	0	0	0	0	0	0	0	0	0	0	0	0	0	0	0	0	0	0	0	0	0	0	0	0
0	0	0	0	0	0	0	0	0	0	0	0	0	0	0	0	0	0	0	0	0	0	0	0	0	0	0	0	0	0	0
0	0	0	0	0	0	0	0	0	0	0	0	0	0	0	0	0	0	0	0	0	0	0	0	0	0	0	0	0	0	0
0	0	0	0	0	0	0	0	0	0	0	0	0	0	0	0	0	0	0	0	0	0	0	0	0	0	0	0	0	0	0
0	0	0	0	0	0	0	0	0	0	0	0	0	0	0	0	0	0	0	0	0	0	0	0	0	0	0	0	0	0	0
0	0	0	0	0	0	0	0	0	0	0	0	0	0	0	0	0	0	0	0	0	0	0	0	0	0	0	0	0	0	0
0	0	0	0	0	0	0	0	0	0	0	0	0	0	0	0	0	0	0	0	0	0	0	0	0	0	0	0	0	0	0
0	0	0	0	0	0	0	0	0	0	0	0	0	0	0	0	0	0	0	0	0	0	0	0	0	0	0	0	0	0	0
0	0	0	0	0	0	0	0	0	0	0	0	0	0	0	0	0	0	0	0	0	0	0	0	0	0	0	0	0	0	0
0	0	0	0	0	0	0	0	0	0	0	0	0	0	0	0	0	0	0	0	0	0	0	0	0	0	0	0	0	0	0
0	0	0	0	0	0	0	0	0	0	0	0	0	0	0	0	0	0	0	0	0	0	0	0	0	0	0	0	0	0	0
0	0	0	0	0	0	0	0	0	0	0	0	0	0	0	0	0	0	0	0	0	0	0	0	0	0	0	0	0	0	0
0	0	0	0	0	0	0	0	0	0	0	0	0	0	0	0	0	0	0	0	0	0	0	0	0	0	0	0	0	0	0
0	0	0	0	0	0	0	0	0	0	0	0	0	0	0	0	0	0	0	0	0	0	0	0	0	0	0	0	0	0	0
0	0	0	0	0	0	0	0	0	0	0	0	0	0	0	0	0	0	0	0	0	0	0	0	0	0	0	0	0	0	0
0	0	0	0	0	0	0	0	0	0	0	0	0	0	0	0	0	0	0	0	0	0	0	0	0	0	0	0	0	0	0
0	0	0	0	0	0	0	0	0	0	0	0	0	0	0	0	0	0	0	0	0	0	0	0	0	0	0	0	0	0	0
0	0	0	0	0	0	0	0	0	0	0	0	0	0	0	0	0	0	0	0	0	0	0	0	0	0	0	0	0	0	0
0	0	0	0	0	0	0	0	0	0	0	0	0	0	0	0	0	0	0	0	0	0	0	0	0	0	0	0	0	0	0
0	0	0	0	0	0	0	0	0	0	0	0	0	0	0	0	0	0	0	0	0	0	0	0	0	0	0	0	0	0	0
0	0	0	0	0	0	0	0	0	0	0	0	0	0	0	0	0	0	0	0	0	0	0	0	0	0	0	0	0	0	0
0	0	0	0	0	0	0	0	0	0	0	0	0	0	0	0	0	0	0	0	0	0	0	0	0	0	0	0	0	0	0
0	0	0	0	0	0	0	0	0	0	0	0	0	0	0	0	0	0	0	0	0	0	0	0	0	0	0	0	0	0	0
0	0	0	0	0	0	0	0	0	0	0	0	0	0	0	0	0	0	0	0	0	0	0	0	0	0	0	0	0	0	0
0	0	0	0	0	0	0	0	0	0	0	0	0	0	0	0	0	0	0	0	0	0	0	0	0	0	0	0	0	0	0
0	0	0	0	0	0	0	0	0	0	0	0	0	0	0	0	0	0	0	0	0	0	0	0	0	0	0	0	0	0	0
0	0	0	0	0	0	0	0	0	0	0	0	0	0	0	0	0	0	0	0	0	0	0	0	0	0	0	0	0	0	0
0	0	0	0	0	0	0	0	0	0	0	0	0	0	0	0	0	0	0	0	0	0	0	0	0	0	0	0	0	0	0
0	0	0	0	0	0	0	0	0	0	0	0	0	0	0	0	0	0	0	0	0	0	0	0	0	0	0	0	0	0	0
0	0	0	0	0	0	0	0	0	0	0	0	0	0	0	0	0	0	0	0	0	0	0	0	0	0	0	0	0	0	0
0	0	0	0	0	0	0	0	0	0	0	0	0	0	0	0	0	0	0	0	0	0	0	0	0	0	0	0	0	0	0
0	0	0	0	0	0	0	0	0	0	0	0	0	0	0	0	0	0	0	0	0	0	0	0	0	0	0	0	0	0	0
0	0	0	0	0	0	0	0	0	0	0	0	0	0	0	0	0	0	0	0	0	0	0	0	0	0	0	0	0	0	0
0	0	0	0	0	0	0	0	0	0	0	0	0	0	0	0	0	0	0	0	0	0	0	0	0	0	0	0	0	0	0
0	0	0	0	0	0	0	0	0	0	0	0	0	0	0	0	0	0	0	0	0	0	0	0	0	0	0	0	0	0	0
0	0	0	0	0	0	0	0	0	0	0	0	0	0	0	0	0	0	0	0	0	0	0	0	0	0	0	0	0	0	0
0	0	0	0	0	0	0	0	0	0	0	0	0	0	0	0	0	0	0	0	0	0	0	0	0	0	0	0	0	0	0
0	0	0	0	0	0	0	0	0	0	0	0	0	0	0	0	0	0	0	0	0	0	0	0	0	0	0	0	0	0	0
0	0	0	0	0	0	0	0	0	0	0	0	0	0	0	0	0	0	0	0	0	0	0	0	0	0	0	0	0	0	0
0	0	0	0	0	0	0	0	0	0	0	0	0	0	0	0	0	0	0	0	0	0	0	0	0	0	0	0	0	0	0
0	0	0	0	0	0	0	0	0	0	0	0	0	0	0	0	0	0	0	0	0	0	0	0	0	0	0	0	0	0	0
0	0	0	0	0	0	0	0	0	0	0	0	0	0	0	0	0	0	0	0	0	0	0	0	0	0	0	0	0	0	0
0	0	0	0	0	0	0	0	0	0	0	0	0	0	0	0	0	0	0	0	0	0	0	0	0	0	0	0	0	0	0
0	0	0	0	0	0	0	0	0	0	0	0	0	0	0	0	0	0	0	0	0	0	0	0	0	0	0	0	0	0	0
0	0	0	0	0	0	0	0	0	0	0	0	0	0	0	0	0	0	0	0	0	0	0	0	0	0	0	0	0	0	0
0	0	0	0	0	0	0	0	0	0	0	0	0	0	0	0	0	0	0	0	0	0	0	0	0	0	0	0	0	0	0
0	0	0	0	0	0	0	0	0	0	0	0	0	0	0	0	0	0	0	0	0	0	0	0	0	0	0	0	0	0	0
0	0	0	0	0	0	0	0	0	0	0	0	0	0	0	0	0	0	0	0	0	0	0	0	0	0	0	0	0	0	0
0	0	0	0	0	0	0	0	0	0	0	0	0	0	0	0	0	0	0	0	0	0	0	0	0	0	0	0	0	0	0
0	0	0	0	0	0	0	0	0	0	0	0	0	0	0	0	0	0	0	0	0	0	0	0	0	0	0	0	0	0	0
0	0	0	0	0	0	0	0	0	0	0	0	0	0	0	0	0	0	0	0	0	0	0	0	0	0	0	0	0	0	0
0	0	0	0	0	0	0	0	0	0	0	0	0	0	0	0	0	0	0	0	0	0	0	0	0	0	0	0	0	0	0
0	0	0	0	0	0	0	0	0	0	0	0	0	0	0	0	0	0	0	0	0	0	0	0	0	0	0	0	0	0	0
0	0	0	0	0	0	0	0	0	0	0	0	0	0	0	0	0	0	0	0	0	0	0	0	0	0	0	0	0	0	0
0	0	0	0	0	0	0	0	0	0	0	0	0	0	0	0	0	0	0	0	0	0	0	0	0	0	0	0	0	0	0
0	0	0	0	0	0	0	0	0	0	0	0	0	0	0	0	0	0	0	0	0	0	0	0	0	0	0	0	0	0	0
0	0	0	0	0	0	0	0	0	0	0	0	0	0	0	0	0	0	0	0	0	0	0	0	0	0	0	0	0	0	0
0	0	0	0	0	0	0	0	0	0	0	0	0	0	0	0	0	0	0	0	0	0	0	0	0	0	0	0	0	0	0
0	0	0	0	0	0	0	0	0	0	0	0	0	0	0	0	0	0	0	0	0	0	0	0	0	0	0	0	0	0	0
0	0	0	0	0	0	0	0	0	0	0	0	0	0	0	0	0	0	0	0	0	0	0	0	0	0	0	0	0	0	0
0	0	0	0	0	0	0	0	0	0	0	0	0	0	0	0	0	0	0	0	0	0	0	0	0	0	0	0	0	0	0
0	0	0	0	0	0	0	0	0	0	0	0	0	0	0	0	0	0	0	0	0	0	0	0	0	0	0	0	0	0	0
0	0	0	0	0	0	0	0	0	0	0	0	0	0	0	0	0	0	0	0	0	0	0	0	0	0	0	0	0	0	0
0	0	0	0	0	0	0	0	0	0	0	0	0	0	0	0	0	0	0	0	0	0	0	0	0	0	0	0	0	0	0
0	0	0	0	0	0	0	0	0	0	0	0	0	0	0	0	0	0	0	0	0	0	0	0	0	0	0	0	0	0	0
0	0	0	0	0	0	0	0	0	0	0	0	0	0	0	0	0	0	0	0	0	0	0	0	0	0	0	0	0	0	0
0	0	0	0	0	0	0	0	0	0	0	0	0	0	0	0	0	0	0	0	0	0	0	0	0	0	0	0	0	0	0
0	0	0	0	0	0	0	0	0	0	0	0	0	0	0	0	0	0	0	0	0	0	0	0	0	0	0	0	0	0	0
0	0	0	0	0	0	0	0	0	0	0	0	0	0	0	0	0	0	0	0	0	0	0	0	0	0	0	0	0	0	0
0	0	0	0	0	0	0	0	0	0	0	0	0	0	0	0	0	0	0	0	0	0	0	0	0	0	0	0	0	0	0
0	0	0	0	0	0	0	0	0	0	0	0	0	0	0	0	0	0	0	0	0	0	0	0	0	0	0	0	0	0	0
0	0	0	0	0	0	0	0	0	0	0	0	0	0	0	0	0	0	0	0	0	0	0	0	0	0	0	0	0	0	0
0	0	0	0	0	0	0	0	0	0	0	0	0	0	0	0	0	0	0	0	0	0	0	0	0	0	0	0	0	0	0
0	0	0	0	0	0	0	0	0	0	0	0	0	0	0	0	0	0	0	0	0	0	0	0	0	0	0	0	0	0	0
0	0	0	0	0	0	0	0	0	0	0	0	0	0	0	0	0	0	0	0	0	0	0	0	0	0	0	0	0	0	0
0	0	0	0	0	0	0	0	0	0	0	0	0	0	0	0	0	0	0	0	0	0	0	0	0	0	0	0	0	0	0
0	0	0	0	0	0	0	0	0	0	0	0	0	0	0	0	0	0	0	0	0	0	0	0	0	0	0	0	0	0	0
0	0	0	0	0	0	0	0	0	0	0	0	0	0	0	0	0	0	0	0	0	0	0	0	0	0	0	0	0	0	0
0	0	0	0	0	0	0	0	0	0	0	0	0	0	0	0	0	0	0	0	0	0	0	0	0	0	0	0	0	0	0
0	0	0	0	0	0	0	0	0	0	0	0	0	0	0	0	0	0	0	0	0	0	0	0	0	0	0	0	0	0	0
0	0	0	0	0	0	0	0	0	0	0	0	0	0	0	0	0	0	0	0	0	0	0	0	0	0	0	0	0	0	0
0	0	0	0	0	0	0	0	0	0	0	0	0	0	0	0	0	0	0	0	0	0	0	0	0	0	0	0	0	0	0
0	0	0	0	0	0	0	0	0	0	0	0	0	0	0	0	0	0	0	0	0	0	0	0	0	0	0	0	0	0	0
0	0	0	0	0	0	0	0	0	0	0	0	0	0	0	0	0	0	0	0	0	0	0	0	0	0	0	0	0	0	0
0	0	0	0	0	0	0	0	0	0	0	0	0	0	0	0	0	0	0	0	0	0	0	0	0	0	0	0	0	0	0
0	0	0	0	0	0	0	0	0	0	0	0	0	0	0	0	0	0	0	0	0	0	0	0	0	0	0	0	0	0	0
0	0	0	0	0	0	0	0	0	0	0	0	0	0	0	0	0	0	0	0	0	0	0	0	0	0	0	0	0	0	0
0	0	0	0	0	0	0	0	0	0	0	0	0	0	0	0	0	0	0	0	0	0	0	0	0	0	0	0	0	0	0
0	0	0	0	0	0	0	0	0	0	0	0	0	0	0	0	0	0	0	0	0	0	0	0	0	0	0	0	0	0	0
0	0	0	0	0	0	0	0	0	0	0	0	0	0	0	0	0	0	0	0	0	0	0	0	0	0	0	0	0	0	0
0	0	0	0	0	0	0	0	0	0	0	0	0	0	0	0	0	0	0	0	0	0	0	0	0	0	0	0	0	0	0
0	0	0	0	0	0	0	0	0	0	0	0	0	0	0	0	0	0	0	0	0	0	0	0	0	0	0	0	0	0	0
0	0	0	0	0	0	0	0	0	0	0	0	0	0	0	0	0	0	0	0	0	0	0	0	0	0	0	0	0	0	0
0	0	0	0	0	0	0	0	0	0	0	0	0	0	0	0	0	0	0	0	0	0	0	0	0	0	0	0	0	0	0
0	0	0	0	0	0	0	0	0	0	0	0	0	0	0	0	0	0	0	0	0	0	0	0	0	0	0	0	0	0	0
0	0	0	0	0	0	0	0	0	0	0	0	0	0	0	0	0	0	0	0	0	0	0	0	0	0	0	0	0	0	0
0	0	0	0	0	0	0	0	0	0	0	0	0	0	0	0	0	0	0	0	0	0	0	0	0	0	0	0	0	0	0
0	0	0	0	0	0	0	0	0	0	0	0	0	0	0	0	0	0	0	0	0	0	0	0	0	0	0	0	0	0	0
0	0	0	0	0	0	0	0	0	0	0	0	0	0	0	0	0	0	0	0	0	0	0	0	0	0	0	0	0	0	0
0	0	0	0	0	0	0	0	0	0	0	0	0	0	0	0	0	0	0	0	0	0	0	0	0	0	0	0	0	0	0
0	0	0	0	0	0	0	0	0	0	0	0	0	0	0	0	0	0	0	0	0	0	0	0	0	0	0	0	0	0	0
0	0	0	0	0	0	0	0	0	0	0	0	0	0	0	0	0	0	0	0	0	0	0	0	0	0	0	0	0	0	0
0	0	0	0	0	0	0	0	0	0	0	0	0	0	0	0	0	0	0	0	0	0	0	0	0	0	0	0	0	0	0
0	0	0	0	0	0	0	0	0	0	0	0	0	0	0	0	0	0	0	0	0	0	0	0	0	0	0	0	0	0	0
0	0	0	0	0	0	0	0	0	0	0	0	0	0	0	0	0	0	0	0	0	0	0	0	0	0	0	0	0	0	0
0	0	0	0	0	0	0	0	0	0	0	0	0	0	0	0	0	0	0	0	0	0	0	0	0	0	0	0	0	0	0
0	0	0	0	0	0	0	0	0	0	0	0	0	0	0	0	0	0	0	0	0	0	0	0	0	0	0	0	0	0	0
0	0	0	0	0	0	0	0	0	0	0	0	0	0	0	0	0	0	0	0	0	0	0	0	0	0	0	0	0	0	0
0	0	0	0	0	0	0	0	0	0	0	0	0	0	0	0	0	0	0	0	0	0	0	0	0	0	0	0	0	0	0
0	0	0	0	0	0	0	0	0	0	0	0	0	0	0	0	0	0	0	0	0	0	0	0	0	0	0	0	0	0	0
0	0	0	0	0	0	0	0	0	0	0	0	0	0	0	0	0	0	0	0	0	0	0	0	0	0	0	0	0	0	0
0	0	0	0	0	0	0	0	0	0	0	0	0	0	0	0	0	0	0	0	0	0	0	0	0	0	0	0	0	0	0
0	0	0	0	0	0	0	0	0	0	0	0	0	0	0	0	0	0	0	0	0	0	0	0	0	0	0	0	0	0	0
0	0	0	0	0	0	0	0	0	0	0	0	0	0	0	0	0	0	0	0	0	0	0	0	0	0	0	0	0	0	0
0	0	0	0	0	0	0	0	0	0	0	0	0	0	0	0	0	0	0	0	0	0	0	0	0	0	0	0	0	0	0
0	0	0	0	0	0	0	0	0	0	0	0	0	0	0	0	0	0	0	0	0	0	0	0	0	0	0	0	0	0	0
0	0	0	0	0	0	0	0	0	0	0	0	0	0	0	0	0	0	0	0	0	0	0	0	0	0	0	0	0	0	0
0	0	0	0	0	0	0	0	0	0	0	0	0	0	0	0	0	0	0	0	0	0	0	0	0	0	0	0	0	0	0
0	0	0	0	0	0	0	0	0	0	0	0	0	0	0	0	0	0	0	0	0	0	0	0	0	0	0	0	0	0	0
0	0	0	0	0	0	0	0	0	0	0	0	0	0	0	0	0	0	0	0	0	0	0	0	0	0	0	0	0	0	0
0	0	0	0	0	0	0	0	0	0	0	0	0	0	0	0	0	0	0	0	0	0	0	0	0	0	0	0	0	0	0
0	0	0	0	0	0	0	0	0	0	0	0	0	0	0	0	0	0	0	0	0	0	0	0	0	0	0	0	0	0	0
0	0	0	0	0	0	0	0	0	0	0	0	0	0	0	0	0	0	0	0	0	0	0	0	0	0	0	0	0	0	0
0	0	0	0	0	0	0	0	0	0	0	0	0	0	0	0	0	0	0	0	0	0	0	0	0	0	0	0	0	0	0
0	0	0	0	0	0	0	0	0	0	0	0	0	0	0	0	0	0	0	0	0	0	0	0	0	0	0	0	0	0	0
0	0	0	0	0	0	0	0	0	0	0	0	0	0	0	0	0	0	0	0	0	0	0	0	0	0	0	0	0	0	0
0	0	0	0	0	0	0	0	0	0	0	0	0	0	0	0	0	0	0	0	0	0	0	0	0	0	0	0	0	0	0
0	0	0	0	0	0	0	0	0	0	0	0	0	0	0	0	0	0	0	0	0	0	0	0	0	0	0	0	0	0	0
0	0	0	0	0	0	0	0	0	0	0	0	0	0	0	0	0	0	0	0	0	0	0	0	0	0	0	0	0	0	0
0	0	0	0	0	0	0	0	0	0	0	0	0	0	0	0	0	0	0	0	0	0	0	0	0	0	0	0	0	0	0
0	0	0	0	0	0	0	0	0	0	0	0	0	0	0	0	0	0	0	0	0	0	0	0	0	0	0	0	0	0	0
0	0	0	0	0	0	0	0	0	0	0	0	0	0	0	0	0	0	0	0	0	0	0	0	0	0	0	0	0	0	0
0	0	0	0	0	0	0	0	0	0	0	0	0	0	0	0	0	0	0	0	0	0	0	0	0	0	0	0	0	0	0
0	0	0	0	0	0	0	0	0	0	0	0	0	0	0	0	0	0	0	0	0	0	0	0	0	0	0	0	0	0	0
0	0	0	0	0	0	0	0	0	0	0	0	0	0	0	0	0	0	0	0	0	0	0	0	0	0	0	0	0	0	0
0	0	0	0	0	0	0	0	0	0	0	0	0	0	0	0	0	0	0	0	0	0	0	0	0	0	0	0	0	0	0
0	0	0	0	0	0	0	0	0	0	0	0	0	0	0	0	0	0	0	0	0	0	0	0	0	0	0	0	0	0	0
0	0	0	0	0	0	0	0	0	0	0	0	0	0	0	0	0	0	0	0	0	0	0	0	0	0	0	0	0	0	0
0	0	0	0	0	0	0	0	0	0	0	0	0	0	0	0	0	0	0	0	0	0	0	0	0	0	0	0	0	0	0
0	0	0	0	0	0	0	0	0	0	0	0	0	0	0	0	0	0	0	0	0	0	0	0	0	0	0	0	0	0	0
0	0	0	0	0	0	0	0	0	0	0	0	0	0	0	0	0	0	0	0	0	0	0	0	0	0	0	0	0	0	0
0	0	0	0	0	0	0	0	0	0	0	0	0	0	0	0	0	0	0	0	0	0	0	0	0	0	0	0	0	0	0
0	0	0	0	0	0	0	0	0	0	0	0	0	0	0	0	0	0	0	0	0	0	0	0	0	0	0	0	0	0	0
0	0	0	0	0	0	0	0	0	0	0	0	0	0	0	0	0	0	0	0	0	0	0	0	0	0	0	0	0	0	0
0	0	0	0	0	0	0	0	0	0	0	0	0	0	0	0	0	0	0	0	0	0	0	0	0	0	0	0	0	0	0
0	0	0	0	0	0	0	0	0	0	0	0	0	0	0	0	0	0	0	0	0	0	0	0	0	0	0	0	0	0	0
0	0	0	0	0	0	0	0	0	0	0	0	0	0	0	0	0	0	0	0	0	0	0	0	0	0	0	0	0	0	0
0	0	0	0	0	0	0	0	0	0	0	0	0	0	0	0	0	0	0	0	0	0	0	0	0	0	0	0	0	0	0
0	0	0	0	0	0	0	0	0	0	0	0	0	0	0	0	0	0	0	0	0	0	0	0	0	0	0	0	0	0	0
0	0	0	0	0	0	0	0	0	0	0	0	0	0	0	0	0	0	0	0	0	0	0	0	0	0	0	0	0	0	0
0	0	0	0	0	0	0	0	0	0	0	0	0	0	0	0	0	0	0	0	0	0	0	0	0	0	0	0	0	0	0
0	0	0	0	0	0	0	0	0	0	0	0	0	0	0	0	0	0	0	0	0	0	0	0	0	0	0	0	0	0	0
0	0	0	0	0	0	0	0	0	0	0	0	0	0	0	0	0	0	0	0	0	0	0	0	0	0	0	0	0	0	0
0	0	0	0	0	0	0	0	0	0	0	0	0	0	0	0	0	0	0	0	0	0	0	0	0	0	0	0	0	0	0
0	0	0	0	0	0	0	0	0	0	0	0	0	0	0	0	0	0	0	0	0	0	0	0	0	0	0	0	0	0	0
0	0	0	0	0	0	0	0	0	0	0	0	0	0	0	0	0	0	0	0	0	0	0	0	0	0	0	0	0	0	0
0	0	0	0	0	0	0	0	0	0	0	0	0	0	0	0	0	0	0	0	0	0	0	0	0	0	0	0	0	0	0
0	0	0	0	0	0	0	0	0	0	0	0	0	0	0	0	0	0	0	0	0	0	0	0	0	0	0	0	0	0	0
0	0	0	0	0	0	0	0	0	0	0	0	0	0	0	0	0	0	0	0	0	0	0	0	0	0	0	0	0	0	0
0	0	0	0	0	0	0	0	0	0	0	0	0	0	0	0	0	0	0	0	0	0	0	0	0	0	0	0	0	0	0
0	0	0	0	0	0	0	0	0	0	0	0	0	0	0	0	0	0	0	0	0	0	0	0	0	0	0	0	0	0	0
0	0	0	0	0	0	0	0	0	0	0	0	0	0	0	0	0	0	0	0	0	0	0	0	0	0	0	0	0	0	0
0	0	0	0	0	0	0	0	0	0	0	0	0	0	0	0	0	0	0	0	0	0	0	0	0	0	0	0	0	0	0
0	0	0	0	0	0	0	0	0	0	0	0	0	0	0	0	0	0	0	0	0	0	0	0	0	0	0	0	0	0	0
0	0	0	0	0	0	0	0	0	0	0	0	0	0	0	0	0	0	0	0	0	0	0	0	0	0	0	0	0	0	0
0	0	0	0	0	0	0	0	0	0	0	0	0	0	0	0	0	0	0	0	0	0	0	0	0	0	0	0	0	0	0
0	0	0	0	0	0	0	0	0	0	0	0	0	0	0	0	0	0	0	0	0	0	0	0	0	0	0	0	0	0	0
0	0	0	0	0	0	0	0	0	0	0	0	0	0	0	0	0	0	0	0	0	0	0	0	0	0	0	0	0	0	0
0	0	0	0	0	0	0	0	0	0	0	0	0	0	0	0	0	0	0	0	0	0	0	0	0	0	0	0	0	0	0
0	0	0	0	0	0	0	0	0	0	0	0	0	0	0	0	0	0	0	0	0	0	0	0	0	0	0	0	0	0	0
0	0	0	0	0	0	0	0	0	0	0	0	0	0	0	0	0	0	0	0	0	0	0	0	0	0	0	0	0	0	0
0	0	0	0	0	0	0	0	0	0	0	0	0	0	0	0	0	0	0	0	0	0	0	0	0	0	0	0	0	0	0
0	0	0	0	0	0	0	0	0	0	0	0	0	0	0	0	0	0	0	0	0	0	0	0	0	0	0	0	0	0	0
0	0	0	0	0	0	0	0	0	0	0	0	0	0	0	0	0	0	0	0	0	0	0	0	0	0	0	0	0	0	0
0	0	0	0	0	0	0	0	0	0	0	0	0	0	0	0	0	0	0	0	0	0	0	0	0	0	0	0	0	0	0
0	0	0	0	0	0	0	0	0	0	0	0	0	0	0	0	0	0	0	0	0	0	0	0	0	0	0	0	0	0	0
0	0	0	0	0	0	0	0	0	0	0	0	0	0	0	0	0	0	0	0	0	0	0	0	0	0	0	0	0	0	0
0	0	0	0	0	0	0	0	0	0	0	0	0	0	0	0	0	0	0	0	0	0	0	0	0	0	0	0	0	0	0
0	0	0	0	0	0	0	0	0	0	0	0	0	0	0	0	0	0	0	0	0	0	0	0	0	0	0	0	0	0	0
0	0	0	0	0	0	0	0	0	0	0	0	0	0	0	0	0	0	0	0	0	0	0	0	0	0	0	0	0	0	0
0	0	0	0	0	0	0	0	0	0	0	0	0	0	0	0	0	0	0	0	0	0	0	0	0	0	0	0	0	0	0
0	0	0	0	0	0	0	0	0	0	0	0	0	0	0	0	0	0	0	0	0	0	0	0	0	0	0	0	0	0	0
0	0	0	0	0	0	0	0	0	0	0	0	0	0	0	0	0	0	0	0	0	0	0	0	0	0	0	0	0	0	0
0	0	0	0	0	0	0	0	0	0	0	0	0	0	0	0	0	0	0	0	0	0	0	0	0	0	0	0	0	0	0
0	0	0	0	0	0	0	0	0	0	0	0	0	0	0	0	0	0	0	0	0	0	0	0	0	0	0	0	0	0	0
0	0	0	0	0	0	0	0	0	0	0	0	0	0	0	0	0	0	0	0	0	0	0	0	0	0	0	0	0	0	0
0	0	0	0	0	0	0	0	0	0	0	0	0	0	0	0	0	0	0	0	0	0	0	0	0	0	0	0	0	0	0
0	0	0	0	0	0	0	0	0	0	0	0	0	0	0	0	0	0	0	0	0	0	0	0	0	0	0	0	0	0	0
0	0	0	0	0	0	0	0	0	0	0	0	0	0	0	0	0	0	0	0	0	0	0	0	0	0	0	0	0	0	0
0	0	0	0	0	0	0	0	0	0	0	0	0	0	0	0	0	0	0	0	0	0	0	0	0	0	0	0	0	0	0
0	0	0	0	0	0	0	0	0	0	0	0	0	0	0	0	0	0	0	0	0	0	0	0	0	0	0	0	0	0	0
0	0	0	0	0	0	0	0	0	0	0	0	0	0	0	0	0	0	0	0	0	0	0	0	0	0	0	0	0	0	0
0	0	0	0	0	0	0	0	0	0	0	0	0	0	0	0	0	0	0	0	0	0	0	0	0	0	0	0	0	0	0
0	0	0	0	0	0	0	0	0	0	0	0	0	0	0	0	0	0	0	0	0	0	0	0	0	0	0	0	0	0	0
0	0	0	0	0	0	0	0	0	0	0	0	0	0	0	0	0	0	0	0	0	0	0	0	0	0	0	0	0	0	0
0	0	0	0	0	0	0	0	0	0	0	0	0	0	0	0	0	0	0	0	0	0	0	0	0	0	0	0	0	0	0
0	0	0	0	0	0	0	0	0	0	0	0	0	0	0	0	0	0	0	0	0	0	0	0	0	0	0	0	0	0	0
0	0	0	0	0	0	0	0	0	0	0	0	0	0	0	0	0	0	0	0	0	0	0	0	0	0	0	0	0	0	0
0	0	0	0	0	0	0	0	0	0	0	0	0	0	0	0	0	0	0	0	0	0	0	0	0	0	0	0	0	0	0
0	0	0	0	0	0	0	0	0	0	0	0	0	0	0	0	0	0	0	0	0	0	0	0	0	0	0	0	0	0	0
0	0	0	0	0	0	0	0	0	0	0	0	0	0	0	0	0	0	0	0	0	0	0	0	0	0	0	0	0	0	0
0	0	0	0	0	0	0	0	0	0	0	0	0	0	0	0	0	0	0	0	0	0	0	0	0	0	0	0	0	0	0
0	0	0	0	0	0	0	0	0	0	0	0	0	0	0	0	0	0	0	0	0	0	0	0	0	0	0	0	0	0	0
0	0	0	0	0	0	0	0	0	0	0	0	0	0	0	0	0	0	0	0	0	0	0	0	0	0	0	0	0	0	0
0	0	0	0	0	0	0	0	0	0	0	0	0	0	0	0	0	0	0	0	0	0	0	0	0	0	0	0	0	0	0
0	0	0	0	0	0	0	0	0	0	0	0	0	0	0	0	0	0	0	0	0	0	0	0	0	0	0	0	0	0	0
0	0	0	0	0	0	0	0	0	0	0	0	0	0	0	0	0	0	0	0	0	0	0	0	0	0	0	0	0	0	0
0	0	0	0	0	0	0	0	0	0	0	0	0	0	0	0	0	0	0	0	0	0	0	0	0	0	0	0	0	0	0
0	0	0	0	0	0	0	0	0	0	0	0	0	0	0	0	0	0	0	0	0	0	0	0	0	0	0	0	0	0	0
0	0	0	0	0	0	0	0	0	0	0	0	0	0	0	0	0	0	0	0	0	0	0	0	0	0	0	0	0	0	0
[truncated: 1,000 more rows]
