# Supplementary material for: A modified shuffled frog leaping algorithm with inertia weight
Source: Sci Rep. 2024 Feb 20;14:4146. doi: 10.1038/s41598-024-51306-1 (PMC11224354; doi:10.1038/s41598-024-51306-1)
Supplement: Supplementary file 1 — Supplementary Information. [file 41598_2024_51306_MOESM1_ESM.zip › data/F2/MSFLA_L_18.xls]

## Sheet: Sheet1
0.538567	0.0180402	1.05529	0.448256	-0.0875447	0.0501675	0.13261	0.714727	-0.30405	-0.183635	0.00337325	-0.12035	-0.417176	-0.203109	-0.0136807	0.494158	-0.00404255	-0.0139502	-0.172185	0.0748786	0.185731	-0.450214	0.174527	0.0689823	-0.0673473	-0.359367	-0.0037271	0.107564	-0.382362	-0.174392	7.02401
0.00235814	0.00869336	-0.0240504	0.037783	-0.00132873	0.0231839	0.0262	0.00637884	-0.0299043	0.00474342	-0.0104635	0.0131432	0.0483667	0.00570887	-0.0165534	0.0152614	-0.00579635	-0.0116708	-0.000737579	-0.0128616	0.00554499	0.0386931	-0.00223492	0.0723545	0.0047908	0.0791985	0.0232947	0.0298738	0.00532983	-0.000491596	0.566994
-0.00107107	0.0026832	-0.000267194	0.000688385	0.00217019	0.000639282	0.000239007	0.000963557	-0.00134734	-0.00051793	0.00324448	-0.000282533	0.000574604	0.00148425	1.56432e-05	0.00461331	0.00106478	0.000189839	-0.000244894	-0.00151276	-0.0013958	0.000192257	-0.000411712	-0.00413371	-0.0018	-0.000240458	-0.000715026	-0.00089274	-0.000290666	-0.000641868	0.0345285
8.35752e-05	1.31011e-05	-4.55656e-05	0.000226679	3.50567e-05	0.000131796	1.80194e-05	-0.000153343	-5.75778e-05	-0.000229394	-4.6095e-06	-5.82012e-05	1.68306e-05	0.000202918	-0.000219516	0.000396694	3.90569e-05	6.57814e-05	5.82193e-05	0.000148737	4.68996e-06	-0.000123131	-1.64269e-06	-0.000539965	-1.96618e-05	-4.0641e-05	-4.47592e-05	-1.60916e-05	0.000494626	-0.000604518	0.0040944
-1.56602e-05	8.44705e-06	-1.88575e-06	-1.80012e-05	9.42572e-06	2.10036e-06	1.76002e-05	-3.62198e-06	1.53e-05	3.67982e-05	6.08594e-05	6.09569e-07	-8.55245e-05	3.06737e-06	9.37341e-07	8.61738e-06	-3.97523e-06	-6.23543e-06	1.06869e-06	-2.2204e-06	-2.069e-05	3.72248e-06	-7.32613e-06	1.54884e-06	2.78372e-05	8.36526e-06	-1.88725e-06	-7.23895e-08	4.63074e-06	-8.31133e-06	0.000386347
-8.45956e-07	6.59688e-07	2.17112e-06	-1.64611e-07	-1.7243e-07	8.06026e-07	1.1531e-06	1.423e-08	-3.69857e-07	3.21804e-07	-3.8969e-06	-1.19458e-06	9.90758e-07	1.8746e-07	1.06458e-07	-1.16912e-06	-2.82459e-06	-1.90422e-08	1.51767e-06	2.45384e-06	3.30335e-06	7.37416e-07	2.81671e-06	3.52057e-07	7.78971e-07	-2.8039e-07	1.23465e-06	-2.37103e-08	1.81288e-07	1.09134e-06	3.18391e-05
-8.10732e-09	1.24054e-07	1.03252e-07	9.50464e-10	9.0975e-08	9.28464e-08	1.06735e-07	3.88706e-08	-2.64701e-07	-4.90194e-08	-2.37449e-08	-1.07767e-08	-3.18626e-07	3.86338e-08	1.74111e-08	-7.13788e-08	1.0373e-07	-7.79787e-08	-9.39182e-08	6.34577e-08	-1.61083e-07	1.78711e-07	-6.05997e-08	9.5742e-09	1.24833e-07	-1.21673e-07	-1.79828e-08	1.93431e-07	-5.4789e-08	3.43673e-08	2.65621e-06
2.65717e-09	8.17824e-09	8.71079e-09	5.25826e-10	8.0347e-09	4.64112e-10	1.23106e-08	-5.40835e-10	-3.65691e-11	-1.06176e-09	-5.51512e-09	-4.84531e-09	-2.49196e-09	-6.20204e-10	7.08275e-08	-1.23991e-09	5.8415e-09	-2.55696e-09	3.13094e-08	-3.0965e-09	3.92873e-09	8.06079e-09	9.71144e-10	8.73892e-09	1.0503e-08	2.4822e-09	1.66558e-09	-3.62972e-10	-1.43955e-08	-2.16499e-08	2.43624e-07
-4.15402e-13	2.75619e-10	1.64686e-11	-3.21184e-10	-2.19453e-09	8.97566e-11	-7.45513e-11	-9.49564e-10	-8.51811e-10	-6.38307e-10	-3.56765e-09	-3.91979e-11	7.94736e-10	-1.58807e-09	4.13102e-10	1.10634e-10	-1.78641e-09	-1.84887e-10	3.80121e-10	-6.63311e-10	-3.50489e-10	-1.53598e-11	-1.55024e-10	-4.67366e-10	-8.09752e-10	-1.43643e-10	-3.45014e-09	-2.0143e-09	-5.2894e-10	8.34525e-10	2.37099e-08
-1.23077e-10	3.23681e-11	3.95176e-11	-1.83911e-11	-2.76693e-11	1.08401e-11	-2.47228e-10	4.23038e-11	-1.1935e-11	-1.14814e-10	-4.11205e-12	-5.32617e-12	-6.63703e-12	7.18989e-10	-2.32183e-10	5.56435e-11	-1.17348e-10	1.67122e-11	-8.41715e-11	3.26939e-11	-4.36949e-11	-6.66429e-11	-8.09615e-11	-3.23748e-11	5.70066e-11	4.57494e-13	3.54196e-12	-8.10129e-11	-2.78291e-10	4.48093e-11	2.63075e-09
-4.52527e-12	7.56864e-12	-1.88148e-11	-1.35275e-12	3.51505e-12	-1.67809e-14	-3.09534e-12	-7.20816e-13	1.34814e-12	2.51562e-12	-1.14154e-11	-1.18518e-11	-4.74039e-12	6.49458e-12	7.68921e-12	-6.66959e-12	1.40096e-11	1.75558e-12	-8.74531e-12	-6.28482e-13	-5.87218e-11	-4.18458e-12	1.11678e-11	-1.18258e-12	8.63872e-12	7.70222e-12	4.39067e-13	-2.72303e-11	1.19107e-11	2.42047e-11	2.72856e-10
-6.10339e-13	-8.73019e-14	-2.6957e-13	9.70324e-13	-1.15281e-13	3.4533e-13	-4.14286e-13	5.12579e-13	2.29065e-12	4.58448e-13	-9.07925e-14	-2.81765e-13	-4.93402e-14	-4.80469e-13	1.26439e-12	-1.63051e-12	3.60471e-13	1.53511e-13	6.18503e-13	2.66625e-13	7.07825e-13	-2.18761e-12	4.65953e-13	-9.50137e-13	6.67198e-14	9.50525e-13	-1.93827e-13	-3.23394e-14	-1.47212e-13	-1.74692e-12	1.87195e-11
5.67162e-14	1.50313e-14	1.367e-14	6.37094e-16	1.90892e-14	8.16607e-14	-3.05093e-14	2.53557e-14	-2.54353e-14	-1.12534e-14	6.32937e-15	1.08653e-13	5.44955e-14	-1.66381e-15	3.13326e-14	-1.66812e-13	7.93881e-15	5.41481e-14	5.21499e-15	7.09315e-14	-9.25206e-14	2.44065e-13	2.58711e-14	5.83126e-14	-5.285e-14	6.42965e-14	2.81141e-14	-4.44053e-14	-3.36126e-13	1.44926e-13	1.87837e-12
-2.52639e-15	6.26226e-15	3.61458e-15	-6.44915e-15	-5.20883e-15	3.19554e-16	-9.61139e-15	2.64778e-15	1.27333e-15	3.99667e-15	-1.11089e-14	-1.31544e-15	6.08241e-16	5.77239e-16	-1.70176e-15	7.73992e-15	-1.3977e-14	1.71396e-14	-2.16803e-15	2.43514e-15	8.01545e-15	-1.56219e-15	5.26026e-16	-1.39863e-15	-8.14943e-15	4.47724e-16	-4.02897e-15	-1.68294e-14	-3.42819e-16	8.29384e-15	1.50276e-13
-4.11567e-16	1.92582e-17	-3.97488e-16	-6.38415e-16	2.12578e-15	-1.49211e-16	-8.83233e-17	-9.43545e-16	-8.3266e-16	-1.86731e-16	-7.33969e-17	-3.54481e-16	-4.18642e-16	-1.03688e-15	-1.28235e-16	-2.49625e-16	3.17554e-16	7.02264e-17	1.0512e-17	3.05603e-16	1.52568e-16	2.35693e-16	6.0446e-17	1.62499e-15	1.40967e-15	-2.74808e-16	-3.78762e-16	-1.339e-16	-4.41172e-16	1.68114e-16	1.36383e-14
2.647e-17	7.25698e-18	1.59585e-16	-5.80645e-17	1.60954e-17	-6.26392e-17	5.76674e-16	8.54978e-18	5.75429e-19	1.9117e-17	9.04179e-17	7.75715e-17	-3.28579e-17	1.9759e-18	1.40395e-17	-6.37068e-18	-1.7532e-17	-5.17724e-18	2.32035e-17	6.98684e-17	4.10585e-17	-8.77039e-17	1.80067e-17	-4.23537e-17	-4.44783e-17	-4.63767e-17	-2.9105e-17	4.00838e-17	1.73497e-17	-2.39768e-17	1.66453e-15
-4.71736e-19	1.12269e-17	-2.55471e-17	1.44349e-18	-8.59585e-18	3.87602e-19	-2.60317e-18	-3.14631e-18	1.03774e-18	-1.24363e-17	2.66735e-18	6.67321e-18	4.40988e-18	1.07984e-18	-2.84906e-19	-1.11834e-18	-1.81151e-18	7.77017e-19	-1.68847e-18	-5.07582e-20	1.1345e-18	-4.06026e-20	-9.98792e-20	-4.00692e-18	-4.62027e-18	-1.0777e-17	1.29914e-18	-5.94111e-18	-1.22505e-18	-1.49317e-18	1.18095e-16
1.59345e-20	2.93386e-19	-2.82567e-19	1.06182e-18	2.45279e-19	4.54582e-19	1.79846e-19	-3.86398e-20	-3.44571e-19	2.56992e-20	-2.35768e-19	8.12183e-20	9.7124e-20	1.31683e-19	2.46928e-19	-1.55091e-19	5.04355e-19	2.76248e-19	5.31683e-19	1.32936e-18	-9.66298e-20	4.49363e-20	4.29657e-20	-5.81175e-20	8.43231e-19	-3.2079e-20	-3.03109e-19	-1.9994e-19	-2.11481e-19	7.3844e-19	9.10271e-18
1.26491e-20	-2.38707e-20	1.33618e-20	-8.23634e-21	-1.32352e-20	-1.33685e-19	-8.07953e-21	-8.80348e-21	4.64959e-20	1.58774e-21	2.71355e-21	1.25593e-20	-1.52849e-20	5.34187e-21	3.88458e-20	-2.87861e-20	2.6029e-19	-2.64775e-20	-4.82771e-20	6.25735e-21	-2.13936e-21	-1.48053e-21	1.48838e-20	1.39877e-20	-6.18943e-21	-8.94676e-21	1.93013e-20	7.93953e-21	-1.45855e-21	-6.17877e-21	7.97344e-19
-1.13739e-21	1.24359e-21	-1.63821e-20	3.46755e-22	-2.07302e-21	1.66969e-21	4.88774e-21	-1.00041e-20	-1.54171e-22	-3.41685e-21	-7.71795e-22	-5.21311e-21	1.3545e-21	3.04043e-21	5.39281e-22	1.9538e-21	2.35288e-22	2.96999e-21	7.55542e-21	-1.75749e-21	1.22387e-21	-1.83194e-21	-1.98461e-22	3.36038e-22	-1.36938e-22	-6.5255e-21	-5.3939e-22	-4.00319e-22	1.67388e-22	-3.02228e-22	7.83685e-20
-9.2663e-22	-7.47456e-22	-4.84678e-24	1.09878e-22	-3.35824e-22	7.01454e-22	5.30059e-23	4.96318e-22	-7.02335e-23	3.43903e-23	3.44997e-23	1.71477e-22	-1.64508e-22	3.68474e-23	-4.03209e-22	-3.03419e-22	-2.46805e-23	-1.45065e-22	-3.13144e-22	-2.10153e-22	-1.26608e-22	-7.48611e-23	-1.78409e-23	1.4512e-22	-1.06829e-22	2.2008e-22	3.99759e-22	6.32775e-23	-6.72344e-23	1.07213e-22	6.61586e-21
-4.09216e-24	3.68701e-23	-4.77153e-24	6.3664e-24	3.37938e-25	2.68955e-23	-1.11951e-23	6.30887e-23	1.57246e-23	-1.96674e-24	-1.62357e-23	-2.88571e-23	-2.40201e-23	2.28927e-23	1.39097e-23	-5.01407e-24	6.31931e-23	4.15093e-24	-2.74766e-24	1.71925e-23	-2.31171e-24	-1.97482e-23	1.26275e-23	2.4453e-24	5.50779e-24	-1.39416e-23	-1.06022e-22	1.25136e-22	-8.96266e-24	2.42162e-23	6.90441e-22
-2.62221e-24	-3.76445e-24	2.13529e-24	7.00147e-26	8.27275e-25	-1.3368e-24	-9.25724e-25	-3.06464e-24	-2.3264e-24	1.99003e-24	1.51898e-25	-2.34106e-24	-2.41271e-25	4.82322e-24	-1.01046e-24	1.14887e-24	9.78991e-25	3.4133e-25	8.32427e-26	2.67589e-24	-3.87377e-25	-4.21749e-24	-6.14618e-25	-2.34716e-24	8.23645e-24	2.18006e-24	-7.43103e-24	-1.99936e-24	1.08337e-25	-5.38838e-25	6.09198e-23
3.18237e-25	6.1004e-26	-2.73747e-25	-3.44317e-25	-2.84695e-25	2.3872e-25	-6.33563e-26	2.07502e-25	-1.40872e-25	-2.10508e-25	-1.40704e-26	4.73666e-25	-8.20776e-26	-8.61095e-26	-5.36787e-26	9.87454e-26	1.49867e-25	8.91654e-26	-3.74113e-25	4.21018e-26	5.95078e-27	1.64261e-26	-1.05598e-26	-1.00371e-25	9.69608e-27	-7.03678e-27	1.05448e-25	-2.42391e-25	1.99972e-26	-9.49077e-26	4.21934e-24
1.61082e-26	-1.7148e-26	2.44004e-27	3.14487e-27	5.5861e-26	-1.62971e-26	-6.42476e-27	6.9369e-27	1.07626e-26	-8.51153e-27	4.28809e-26	2.205e-27	-8.3018e-27	-1.13001e-27	4.84537e-27	2.97289e-26	7.83024e-26	-1.29954e-26	9.15669e-27	-6.67588e-26	2.76815e-28	-5.20207e-26	6.35992e-27	4.9353e-27	1.25783e-26	5.92326e-27	-1.48568e-27	-1.24436e-26	-2.36263e-26	1.56249e-26	5.35215e-25
-6.324e-28	3.15047e-28	3.15977e-28	1.22629e-28	-3.23587e-28	-1.40414e-28	1.87861e-27	3.12958e-27	-7.80202e-27	-5.4134e-29	6.0148e-28	-1.17969e-27	1.32139e-27	1.33491e-27	7.57814e-29	4.50019e-28	1.3114e-27	-2.74207e-27	-1.08122e-27	5.52975e-28	-9.20001e-27	-4.06995e-28	-1.06822e-27	-3.68663e-28	8.16851e-28	2.45163e-27	9.45945e-28	-7.13508e-29	1.4681e-28	5.2248e-28	4.13643e-26
4.57649e-29	1.85307e-28	4.37211e-29	-1.78653e-28	2.19261e-28	7.29479e-30	2.90252e-28	2.06793e-29	-5.07638e-31	-6.83412e-29	2.30869e-28	7.09833e-29	-6.41163e-30	-5.09495e-29	4.85926e-29	2.97694e-28	2.89152e-28	6.41647e-28	1.53023e-29	-5.84839e-31	1.92623e-28	-2.8774e-29	-9.11749e-29	-5.43227e-30	1.49487e-28	4.46641e-29	2.10323e-29	-1.83377e-28	7.62886e-29	-1.30014e-28	3.63483e-27
8.76131e-30	2.97568e-30	-1.08426e-29	1.07637e-29	-6.20475e-30	-1.76472e-30	-7.34848e-30	1.85821e-29	5.60392e-30	-2.33523e-29	-2.42325e-30	4.85121e-30	1.49294e-29	1.03612e-29	3.12566e-30	9.26363e-30	5.44215e-32	2.46018e-29	-2.12051e-29	-2.90391e-29	-1.80181e-29	3.06571e-30	-8.79935e-29	-3.73184e-30	-2.21296e-29	-3.12532e-29	1.33578e-29	1.3881e-29	3.0709e-29	5.7389e-30	4.45933e-28
-5.28445e-31	-7.74924e-32	-3.47832e-31	-7.26897e-31	1.14383e-32	1.98243e-31	-2.58443e-30	8.10687e-31	-3.80711e-31	-6.93232e-30	7.20918e-30	-3.41352e-32	-1.41295e-30	-3.83612e-30	-9.6127e-31	-6.91866e-31	5.34745e-31	-6.29221e-32	7.65621e-31	1.20141e-31	9.14135e-31	-5.02482e-30	-3.49453e-31	6.95766e-32	-3.61231e-31	1.61787e-30	-9.44858e-31	1.34276e-30	-2.53616e-31	2.36585e-31	3.93423e-29
1.14324e-31	3.44904e-32	1.9607e-31	-2.07721e-32	-2.22823e-32	-4.78626e-32	-2.28794e-31	1.17879e-31	1.28194e-31	2.76976e-32	1.64583e-32	1.13867e-31	-7.40356e-32	-5.26821e-32	1.4332e-33	-7.26598e-32	5.87098e-32	-3.30751e-32	-3.53008e-31	-9.63255e-32	2.59918e-32	1.16184e-31	1.72821e-31	4.00233e-32	1.38266e-31	-2.12254e-31	2.87667e-31	-4.05873e-32	1.04809e-31	-2.4571e-32	2.9738e-30
-1.87059e-32	1.01877e-32	1.28152e-32	2.68151e-33	1.501e-33	-1.15898e-32	4.81996e-32	4.96704e-33	-3.05844e-33	-1.26088e-32	2.50507e-34	-2.63338e-32	-2.55614e-33	-6.88426e-33	6.022e-33	5.97155e-32	-1.68616e-33	-4.66284e-33	-6.32577e-33	-7.82795e-34	1.96184e-32	1.09347e-33	6.05093e-33	-1.08333e-32	-8.9799e-33	-5.79517e-33	4.07957e-33	3.02606e-33	7.21901e-33	-1.05246e-33	3.09283e-31
1.21029e-33	-1.11427e-34	-3.2994e-33	4.86251e-34	1.0859e-34	4.40613e-34	2.32152e-33	-3.86679e-35	-3.09417e-34	-1.72607e-33	9.88457e-34	8.98045e-34	5.15091e-34	5.74263e-35	-1.38446e-34	3.82084e-34	5.01127e-34	-8.79274e-35	6.39346e-34	-3.95486e-34	-8.37695e-34	1.20567e-33	-6.54417e-34	1.30006e-34	1.40652e-33	-5.98217e-34	1.44506e-33	2.84069e-34	-4.97344e-34	4.45993e-34	2.21607e-32
-4.80855e-35	-2.25979e-34	2.42297e-36	1.57236e-35	9.73729e-35	-1.2799e-34	-1.03127e-35	3.15121e-36	6.47228e-35	3.90861e-35	-1.34572e-35	-5.55212e-35	2.26918e-35	1.22184e-35	2.31611e-35	-8.41137e-36	-1.40032e-35	-2.98856e-37	-5.23792e-36	-1.59164e-34	6.00706e-35	3.97071e-35	1.04975e-34	6.72663e-35	-2.09891e-34	-4.91233e-35	7.04181e-35	-2.00078e-35	-1.73106e-36	9.53479e-35	1.66755e-33
1.90598e-36	-5.03809e-36	4.5915e-36	5.74947e-36	5.85074e-37	-1.86308e-35	-1.74437e-36	-9.74166e-36	1.19589e-35	-1.18464e-36	-3.04273e-36	1.90353e-35	2.81656e-36	-2.50709e-37	-1.55823e-36	1.90229e-35	5.77098e-36	-7.4461e-37	2.15106e-37	7.41108e-36	2.72371e-36	7.63972e-37	-7.70185e-36	3.83707e-38	1.4706e-36	3.97456e-36	5.34427e-36	4.46937e-37	-6.40525e-37	-1.23529e-36	1.45339e-34
-3.10066e-37	-1.67982e-37	3.01304e-37	3.42022e-37	1.96767e-37	1.10467e-37	1.47967e-36	2.56464e-37	5.45277e-37	1.6077e-36	1.20919e-36	2.31421e-37	-1.24872e-36	1.0015e-37	7.1406e-38	-2.63613e-37	-4.40341e-37	4.61667e-37	2.37951e-37	1.21828e-36	-8.25615e-38	-4.39358e-37	-2.63144e-37	-4.12326e-37	-2.18998e-37	-1.21834e-37	1.03275e-37	2.7607e-37	7.11908e-37	8.89821e-38	1.35189e-35
4.36202e-39	-5.2607e-39	1.71306e-38	3.92663e-38	-2.52386e-38	1.7822e-38	-1.14639e-38	2.18068e-38	4.09681e-39	2.46248e-40	-7.53901e-38	-3.48988e-37	-3.83378e-37	4.66032e-38	-3.34834e-38	3.60722e-39	1.46489e-38	-5.70974e-38	-3.98041e-38	-1.09314e-37	-4.84809e-39	-2.68299e-38	-1.56031e-37	3.32318e-38	1.02928e-39	-5.20266e-39	-2.95316e-39	-3.02166e-38	-4.58679e-38	-5.86185e-38	1.62384e-36
-6.56819e-40	-4.02244e-39	9.91635e-39	2.08404e-38	-1.4161e-38	4.25324e-41	-7.7183e-39	-6.6931e-39	1.28925e-40	-1.81608e-39	1.59219e-39	1.43149e-39	3.64842e-39	3.1936e-39	2.5887e-39	3.41167e-39	-1.89602e-39	-5.52027e-39	1.66515e-38	1.70809e-39	-2.23807e-39	-1.51945e-39	5.5436e-39	3.65255e-39	4.82628e-39	6.73572e-41	-6.56278e-39	-1.95537e-39	5.43076e-39	-1.91553e-38	1.58589e-37
9.56664e-40	-4.35778e-40	1.8503e-40	5.2245e-41	-1.2507e-40	1.18125e-40	-6.26382e-41	-3.16346e-41	-5.71904e-40	6.53709e-40	-3.48884e-41	1.1775e-39	-2.29125e-40	-4.7391e-40	-1.55167e-40	1.65097e-40	-5.14556e-41	6.58708e-40	-3.46797e-40	-6.30989e-40	6.17365e-41	7.50347e-40	4.11722e-40	5.84594e-40	2.42995e-39	-3.83993e-41	-5.47651e-40	2.27958e-39	-2.69671e-40	3.92315e-40	1.48824e-38
1.21773e-41	8.03928e-41	-2.19288e-41	-1.14812e-40	-8.76097e-41	-3.23208e-41	-1.27739e-41	-7.87038e-42	3.62586e-41	1.60109e-41	-5.89081e-42	-3.65285e-41	-1.02518e-41	1.28241e-41	4.37182e-42	-6.46306e-41	8.19668e-42	-2.26254e-41	4.48272e-41	-2.76307e-41	-4.19783e-41	4.05903e-41	-7.10572e-41	1.67465e-43	2.50593e-41	-4.93586e-42	-3.49268e-41	1.21123e-40	9.5773e-42	-8.09992e-42	1.01745e-39
2.54864e-42	6.60853e-43	-2.53636e-44	-3.48226e-42	-8.71442e-43	-2.6793e-42	2.54743e-42	4.09513e-42	-5.09796e-42	-3.73926e-42	-1.44069e-42	-1.63739e-42	2.37431e-42	7.77719e-42	-3.57447e-42	9.58908e-43	-2.96724e-42	-2.63944e-42	1.57794e-43	-6.3998e-43	6.30078e-43	-1.20817e-41	-9.65756e-43	-3.78987e-43	-3.28551e-42	1.76753e-43	2.41072e-42	6.41245e-42	-5.8143e-42	1.53215e-42	8.36034e-41
-8.22974e-43	-3.86337e-43	4.76372e-43	1.02583e-43	-1.13776e-43	-3.73117e-45	-2.93027e-43	2.49519e-43	4.0979e-43	-5.21067e-43	-8.87776e-44	-5.26966e-44	1.2166e-42	3.33219e-43	1.1103e-43	-4.01846e-43	8.11706e-43	-9.79483e-43	-1.86696e-43	-8.99335e-44	-9.65093e-43	1.15267e-43	-1.59788e-43	-1.66101e-44	-1.2072e-43	2.88641e-43	8.00697e-46	-6.29072e-44	-1.10716e-43	1.13521e-42	1.06269e-41
-5.58757e-45	-6.31684e-44	1.87819e-44	3.18852e-44	2.89669e-46	1.75552e-44	-1.07313e-43	1.49311e-43	-1.39371e-44	4.39833e-44	-9.04986e-44	2.25395e-44	-2.58359e-44	-3.99829e-44	5.82188e-44	-7.16662e-45	-8.7181e-44	-3.56761e-44	-5.32255e-44	5.98499e-45	-5.28673e-44	1.29203e-44	-5.83062e-44	-6.25004e-45	3.13628e-44	-1.69595e-44	4.27869e-44	-5.84214e-45	9.87934e-45	-1.67343e-45	1.11697e-42
-5.36306e-45	-1.89274e-46	-4.31499e-46	5.36018e-47	-5.08246e-46	4.99495e-45	2.42329e-45	2.67839e-45	3.58406e-45	-1.60531e-45	-3.18016e-46	-9.61166e-46	5.01822e-46	1.08454e-45	-1.30048e-45	1.33481e-44	3.51466e-45	-5.28294e-45	1.93706e-45	-5.22173e-45	-1.76865e-45	-2.38091e-45	-9.17655e-46	7.72204e-46	-1.11815e-46	-8.33247e-46	-1.10992e-44	2.0886e-45	1.98414e-45	-4.17034e-46	7.76756e-44
-2.79009e-47	4.61843e-47	-2.09823e-46	-5.66495e-49	-5.48412e-47	1.79646e-46	4.48953e-47	-5.67998e-46	3.3361e-47	-4.27467e-46	1.90388e-46	1.75397e-46	2.06062e-47	-7.94289e-47	4.35375e-46	5.28314e-47	-1.83043e-46	7.99029e-47	1.70312e-46	7.52934e-47	-1.99874e-47	-4.48006e-46	1.24142e-45	2.79579e-46	4.68745e-47	1.95649e-46	-5.6783e-46	-1.54847e-46	-4.74483e-47	-1.71248e-46	6.22815e-45
1.08706e-47	-3.36392e-49	-1.1538e-47	-2.45389e-47	4.16963e-47	-1.18544e-46	-2.06414e-48	1.99599e-47	-1.12992e-47	-1.30314e-47	-3.69789e-48	-1.21224e-46	-3.80615e-47	-1.21403e-47	2.85605e-48	-3.98047e-48	1.30299e-47	-2.47094e-47	-6.38012e-48	-1.81585e-48	-4.70868e-47	2.52597e-47	7.5434e-47	-9.94697e-49	-1.22491e-47	1.31274e-48	6.65374e-47	7.46477e-47	9.33714e-48	2.3932e-48	7.97027e-46
5.19265e-49	-1.56902e-48	-9.69942e-49	-6.49989e-49	-1.6689e-48	-2.96658e-49	5.70795e-48	1.39862e-49	2.20466e-48	4.95694e-50	-1.83523e-48	-1.12233e-48	-1.52764e-48	-1.80971e-48	-5.63281e-49	1.78671e-48	-1.84535e-48	-1.36441e-48	1.98121e-48	4.16779e-49	-6.93482e-49	-7.45702e-49	-3.46765e-49	2.13021e-48	-2.11687e-49	9.3743e-49	-4.26443e-48	-9.46785e-48	1.25257e-48	-9.71682e-49	4.90503e-47
-7.04495e-50	5.24213e-49	-1.03711e-49	3.14682e-50	3.61799e-50	-1.14232e-50	1.64372e-53	1.88442e-51	-3.04897e-50	-6.53906e-49	2.67961e-50	4.99267e-49	-5.65749e-50	9.80717e-50	1.18898e-49	-6.40807e-50	-2.71214e-50	-1.42443e-49	1.83121e-51	-1.71711e-51	-3.66795e-50	-5.16836e-50	7.11115e-50	5.0293e-50	-1.86402e-49	-2.08001e-49	-1.88014e-49	-9.24623e-50	-1.77954e-49	-8.0942e-49	4.37256e-48
2.84476e-51	2.52258e-51	-4.70372e-51	8.06805e-52	-2.1295e-50	2.15663e-50	1.26424e-50	8.98258e-51	-1.84108e-51	2.76417e-50	-3.04896e-51	7.2168e-51	-7.38711e-51	2.01612e-51	-2.65569e-51	2.04208e-50	-1.92635e-50	1.24307e-51	2.55162e-50	-3.30232e-52	7.77624e-50	7.59815e-51	-8.1469e-51	2.43987e-50	-1.37011e-50	1.39512e-50	1.09213e-50	5.91363e-50	1.9049e-51	5.98968e-51	4.17456e-49
-1.03428e-51	-1.25603e-52	-1.18294e-51	1.30161e-51	-5.22105e-51	3.21089e-52	8.97933e-52	-1.77737e-51	-3.78829e-51	-1.97348e-51	5.95143e-52	-1.85284e-51	-7.69986e-51	-1.15658e-51	-8.0603e-52	2.71964e-52	9.24062e-52	-6.18309e-52	2.38977e-52	3.05796e-53	-7.05897e-52	-6.30304e-52	1.91556e-52	-1.41812e-51	6.39933e-53	8.34396e-52	2.56465e-51	-5.36006e-52	3.21735e-52	3.7496e-52	3.94596e-50
-1.03666e-52	-2.66502e-53	-7.2129e-53	1.40875e-53	-1.333e-52	1.75587e-52	6.32284e-54	-1.07561e-52	9.45259e-52	-1.40405e-52	-1.45856e-53	1.97555e-53	1.15567e-53	-1.49193e-52	-2.2476e-52	-3.41377e-53	-1.51129e-52	-1.5483e-53	1.64091e-52	1.62662e-52	8.46828e-53	1.95729e-52	-6.80491e-53	-2.89708e-52	3.06217e-52	-1.507e-53	-5.22489e-53	3.93883e-53	-2.1271e-52	-8.7716e-52	4.81328e-51
-1.24637e-53	-2.59165e-54	-5.6349e-54	-1.09841e-53	-6.3853e-54	3.77363e-54	3.86162e-53	-1.07997e-53	3.70893e-53	-1.67207e-54	2.03219e-53	-4.23813e-54	-9.87679e-54	4.30255e-54	1.02555e-53	-3.49162e-53	5.18394e-54	-1.14201e-53	-1.50255e-53	-1.86273e-53	-1.16496e-55	1.11958e-53	2.47802e-55	1.85092e-54	2.19556e-54	3.57703e-54	-2.43283e-53	3.42425e-53	2.32215e-53	1.4692e-54	3.66624e-52
2.02178e-55	-1.95476e-54	-1.96522e-54	7.2645e-55	1.29829e-54	2.23749e-54	-3.98745e-55	3.86709e-55	-5.95762e-55	-1.79586e-55	1.66562e-55	-4.44543e-55	6.96225e-55	-1.41307e-55	6.93923e-55	-2.44166e-54	1.75914e-54	1.31453e-55	-7.11004e-56	-1.63813e-55	4.14921e-55	-7.965e-55	-2.0376e-54	-2.54242e-55	5.19026e-55	-5.07574e-55	3.38667e-54	1.46407e-54	-2.96653e-55	-3.91543e-55	2.67237e-53
1.22533e-55	5.48728e-56	-9.3262e-56	2.28051e-56	1.77212e-55	8.13122e-56	-4.97214e-55	-2.18447e-56	-8.08082e-56	-1.78533e-56	-1.16621e-55	2.68667e-56	4.93163e-56	-2.83571e-56	9.42488e-56	9.46331e-56	-2.698e-55	-5.51436e-55	3.07553e-56	7.34878e-56	-6.93225e-57	-3.7904e-56	-3.18651e-56	-4.25795e-57	-3.97969e-56	-2.11523e-55	-1.75584e-55	-5.99623e-56	-3.19214e-56	-1.53649e-57	3.10652e-54
1.62314e-56	-1.83181e-57	1.56431e-57	3.23046e-58	5.64099e-57	-9.30952e-57	7.24301e-57	-1.32157e-57	-1.39921e-57	9.77857e-57	1.77268e-56	-1.82529e-57	-1.31047e-56	7.86373e-57	-1.0306e-57	2.24741e-56	-5.86758e-57	-1.5573e-56	2.54607e-57	-2.81348e-56	2.09784e-56	2.40689e-56	-6.55057e-57	-8.96825e-57	-1.0232e-56	-1.19294e-57	7.43391e-57	-5.19364e-57	-5.71336e-57	5.91938e-57	2.67042e-55
-3.42711e-57	-1.89427e-58	-5.36711e-58	8.5212e-59	-3.36469e-59	2.49054e-58	1.08541e-57	2.11375e-58	4.04753e-58	3.65431e-59	-2.46951e-58	1.60427e-58	7.05799e-58	1.51276e-58	2.10591e-58	3.99482e-58	1.81208e-58	-1.34272e-57	-4.08176e-59	-1.60096e-58	-2.32279e-58	7.43794e-58	-4.52208e-57	9.70928e-58	-4.59644e-59	-3.57053e-58	1.2432e-57	-3.17228e-58	2.18511e-58	8.97416e-59	1.85994e-56
1.37682e-58	8.66507e-59	6.76004e-59	-7.2669e-59	1.45378e-59	8.97877e-59	2.61e-59	2.98605e-59	-3.65902e-59	9.95288e-60	-1.33686e-58	-2.00444e-60	-9.51626e-59	-1.27049e-59	-1.65774e-59	3.15838e-59	4.96029e-58	-7.7002e-60	-2.28222e-59	-1.67962e-59	-7.30613e-60	-8.07539e-59	-6.65934e-59	-7.28489e-59	-8.1531e-60	-1.69974e-58	-9.51873e-59	-1.18897e-58	6.29519e-60	5.45658e-59	2.08707e-57
-9.37112e-60	-2.1132e-60	1.48949e-59	3.12856e-60	-3.13249e-60	2.18047e-59	7.02239e-60	-2.49434e-60	-4.95737e-60	4.17571e-61	1.64203e-60	3.12962e-60	-3.23379e-60	1.65765e-60	2.53951e-60	-3.43071e-60	-2.39818e-59	1.41454e-59	-2.44373e-60	-1.43457e-59	2.44582e-60	-9.37937e-60	-2.20738e-60	-2.48757e-60	-2.04285e-60	1.39479e-59	4.80515e-59	7.98179e-60	-4.34114e-60	6.88782e-60	2.3966e-58
2.2414e-61	-7.18713e-61	-2.62076e-61	8.64823e-61	-4.27278e-63	-7.79863e-61	-1.39887e-61	9.25043e-61	1.82262e-60	-2.23848e-61	-5.24935e-62	9.3487e-62	-2.16803e-60	-5.73292e-61	2.79146e-61	-3.73032e-62	9.18759e-61	8.68821e-62	4.75108e-61	-6.37531e-62	7.24997e-61	6.61251e-61	-1.02524e-60	-3.92167e-61	-1.41412e-60	-1.07882e-61	4.25772e-61	-2.61785e-60	-1.29544e-62	4.16205e-61	1.8512e-59
2.45822e-62	-4.35728e-64	-2.32929e-62	6.61612e-62	-5.95102e-62	1.56611e-62	2.46285e-62	-1.02558e-61	-1.29503e-61	3.39589e-62	4.87696e-62	-9.44813e-62	-5.26656e-62	2.77305e-62	-2.20701e-62	-2.73006e-63	-2.14323e-61	-7.96194e-62	6.47596e-62	1.72995e-62	-9.80991e-62	1.06521e-61	-2.49916e-63	5.63375e-62	4.16385e-63	-1.72677e-61	-5.95757e-62	5.60649e-62	2.18888e-62	6.80205e-62	1.75059e-60
3.25132e-63	-6.82292e-63	-6.41551e-64	5.24747e-63	2.53263e-62	9.19433e-63	1.76279e-63	-2.09849e-63	-1.23721e-63	-5.99508e-65	-1.09567e-62	3.17779e-63	-1.0945e-64	3.04511e-63	-7.20512e-63	1.44314e-63	-6.60212e-63	1.35692e-63	5.72197e-63	1.27554e-62	-2.73967e-63	3.93994e-63	3.48968e-63	2.403e-63	-3.13295e-63	7.00464e-63	-3.06094e-63	-1.2194e-63	5.27008e-63	1.17826e-62	1.52059e-61
4.89008e-65	-2.83902e-64	2.7807e-64	1.35075e-63	1.17378e-63	-9.73582e-64	-3.39057e-64	5.70405e-64	6.79159e-64	1.49468e-64	3.75583e-65	4.08986e-64	3.03711e-65	-2.17218e-63	-3.95583e-65	-5.61179e-65	1.60411e-64	1.02074e-63	-2.11476e-64	7.65339e-64	-4.11057e-64	1.23537e-63	-3.8146e-64	9.04857e-64	2.9178e-65	7.63799e-66	1.72304e-64	3.85435e-64	6.13001e-64	-1.70489e-64	1.50606e-62
-1.49062e-64	8.23443e-65	-1.00997e-65	-5.70998e-65	-8.05632e-65	-1.52215e-66	6.85872e-66	-4.28965e-65	1.39875e-66	-1.40138e-65	1.66613e-65	-4.61336e-65	-8.6381e-67	1.06302e-64	1.57296e-65	5.93742e-66	-7.87207e-66	1.37698e-64	-2.09771e-64	6.63768e-65	-3.499e-65	7.86598e-65	-2.04806e-64	-1.40291e-64	2.96444e-67	-3.93126e-65	2.43649e-65	3.55124e-66	-2.29655e-65	-8.49716e-66	1.61694e-63
3.41819e-67	-5.398e-67	-4.96823e-66	5.17737e-67	-2.65641e-66	-1.04309e-66	2.12602e-66	6.87488e-66	-5.20499e-67	3.36837e-67	-4.85319e-66	3.21599e-66	1.96498e-66	4.42815e-66	-1.04711e-65	1.01674e-66	6.42711e-66	9.62526e-67	1.7473e-66	-1.71614e-66	-7.66055e-66	-4.69819e-67	-5.50923e-66	4.19498e-66	9.53193e-66	3.70489e-66	-1.35636e-66	4.28018e-67	2.41682e-66	-3.49079e-66	9.54919e-65
-1.24985e-68	-8.8349e-70	8.21249e-67	-8.12247e-67	-4.77376e-67	-1.55306e-67	5.03842e-67	4.91816e-67	-7.46815e-68	2.67443e-67	-2.23101e-67	5.53786e-67	-1.42991e-67	1.13005e-67	6.46798e-67	4.41017e-68	-1.85179e-67	-1.31749e-67	5.95312e-68	2.01242e-67	-4.01978e-68	-2.9165e-68	2.09548e-67	-4.93808e-67	2.51559e-67	-7.34995e-67	-1.5906e-67	-1.29251e-67	-2.00642e-67	1.38487e-68	8.1809e-66
6.91703e-69	-2.04365e-68	-1.61583e-68	-1.53057e-68	8.21981e-70	2.57689e-68	-5.90459e-68	1.27611e-69	1.09066e-68	-5.13176e-68	1.35055e-68	1.7636e-70	-2.01161e-69	3.48369e-68	7.81391e-68	6.6359e-69	6.02122e-68	-8.98425e-68	-6.40884e-68	1.64774e-68	1.08991e-67	1.96737e-68	-2.72888e-68	-1.19589e-68	1.5094e-68	1.16617e-68	-5.71188e-68	-1.2541e-68	-2.58137e-68	-2.03094e-69	8.66053e-67
4.65407e-70	-5.63048e-70	4.34738e-69	1.88413e-70	-1.36985e-69	-1.19296e-68	2.58953e-69	5.64821e-70	-1.55728e-70	-1.5529e-70	-9.50794e-70	1.68702e-69	-7.46671e-69	-1.02512e-70	-1.86584e-69	3.31351e-69	-5.58528e-69	-1.95501e-69	-1.17027e-69	-2.72832e-70	2.35203e-69	-8.84826e-70	9.35924e-70	9.5959e-70	-4.07788e-70	1.32172e-69	1.03502e-69	3.9482e-69	1.78493e-69	-2.48038e-69	6.28092e-68
-5.56783e-71	3.24238e-70	2.01838e-70	-6.80092e-71	-9.18723e-71	1.88657e-70	1.3034e-70	8.97077e-71	-1.26726e-70	4.90764e-71	4.15764e-70	5.45954e-70	3.27129e-70	-6.01449e-71	-4.4323e-70	-1.36822e-71	2.8909e-70	9.09554e-71	2.51797e-71	-1.76919e-70	1.01017e-70	-1.03486e-70	-4.90671e-71	5.10973e-71	-6.63219e-70	5.74236e-70	1.07958e-70	-6.41242e-71	-3.50201e-70	2.48193e-71	5.80342e-69
-4.79849e-71	9.77009e-72	-9.32369e-72	-4.40793e-71	1.82982e-72	-2.07108e-71	2.19545e-71	3.37372e-71	3.21028e-71	7.54579e-71	-7.09804e-71	1.29228e-71	-4.89854e-73	-6.83385e-72	-1.85792e-71	9.73623e-73	-3.46338e-71	-3.75973e-72	6.77305e-72	-2.46239e-71	-1.01916e-73	1.54313e-72	-1.53605e-71	-3.17919e-71	1.44076e-72	-8.6183e-72	-1.5229e-71	-5.87969e-72	6.91846e-72	-1.82242e-71	5.82629e-70
4.66498e-72	-1.80732e-72	9.78763e-72	1.57402e-72	2.47214e-73	5.27073e-75	2.45979e-72	1.34083e-71	8.82154e-73	2.00198e-72	-2.0936e-72	1.71975e-73	-1.19747e-72	-8.81992e-73	-2.7578e-72	-5.35272e-73	5.01071e-72	3.46025e-73	3.82128e-72	1.16292e-72	-3.40293e-73	-3.50154e-72	1.65906e-72	4.49202e-74	1.48407e-72	-4.5661e-73	8.67462e-74	-3.66673e-72	8.30318e-73	-2.39664e-73	6.71276e-71
-1.82555e-73	8.32401e-74	-1.40143e-74	1.1164e-74	-2.68468e-73	-6.56665e-75	-2.37167e-74	-1.60745e-73	-1.84427e-73	5.6335e-73	-2.51936e-74	-2.81276e-73	6.29152e-74	1.26903e-73	-1.4357e-73	-5.39409e-75	-1.06924e-73	3.12766e-74	1.13717e-73	-1.07629e-73	-1.29913e-74	6.76659e-75	-1.47121e-73	-1.96234e-74	2.11364e-73	-1.68692e-73	-2.49422e-74	-4.66989e-73	1.30844e-73	-3.33958e-74	3.72577e-72
9.38603e-74	-8.87752e-76	9.54234e-75	-1.29144e-74	4.57776e-74	-1.20438e-74	-3.39222e-76	1.04735e-75	3.85348e-75	-1.497e-74	-9.81149e-75	-1.02254e-74	1.8336e-74	-1.49855e-75	1.29803e-74	1.04154e-74	2.62107e-75	-9.04833e-75	-1.70987e-74	-5.02828e-75	-1.48904e-74	6.74766e-75	9.10821e-75	-1.74044e-74	-1.12188e-75	-5.3279e-77	-4.0023e-75	2.55352e-75	8.69221e-75	-3.73656e-75	3.6061e-73
-1.49537e-75	7.55359e-76	4.47145e-76	4.97219e-75	-1.03399e-76	1.77039e-75	-7.19133e-77	7.90757e-76	3.24008e-75	-9.87798e-78	-8.64223e-76	3.92612e-76	9.09061e-77	-1.5431e-75	-1.68811e-75	-1.16345e-75	-4.1589e-76	-3.02082e-76	-1.20799e-75	-4.45668e-75	6.0411e-76	-1.60049e-75	2.38957e-75	3.18993e-76	1.01799e-75	1.10181e-75	-1.14493e-76	1.01949e-75	2.18752e-75	8.36667e-76	3.69727e-74
-4.99671e-76	-3.27365e-77	-2.28459e-76	-1.51711e-76	7.92459e-77	1.70351e-76	-1.50146e-77	-5.03969e-76	-1.81512e-76	3.46471e-77	-1.51183e-76	-9.73649e-77	-4.22783e-77	-9.5448e-77	-3.8622e-77	-7.67714e-77	-2.15081e-76	5.25861e-77	1.51595e-76	-2.82181e-76	1.27615e-76	-1.02007e-76	2.27147e-77	4.94173e-77	1.4434e-76	9.44966e-77	6.5245e-78	2.37634e-76	-5.33369e-77	2.72515e-76	4.21103e-75
1.47262e-77	-1.94262e-78	1.70592e-77	2.15048e-78	4.91913e-78	-8.36439e-79	1.26487e-77	-5.65429e-78	-2.82057e-78	5.91077e-78	5.32008e-77	-1.55887e-78	-1.79174e-77	2.2774e-78	-1.07292e-79	-8.9531e-78	1.02993e-77	7.66541e-79	-4.4907e-79	3.56915e-78	9.1971e-78	9.39063e-79	1.4065e-78	4.54453e-78	1.47547e-77	9.76045e-78	-2.66868e-78	1.09128e-77	-3.489e-77	-5.76182e-78	2.62603e-76
8.09688e-80	1.94527e-79	-4.95202e-79	1.47027e-79	1.87052e-78	-3.13402e-79	-4.73711e-78	3.49632e-79	-4.46774e-79	5.14832e-79	-4.51589e-80	1.17634e-79	2.82286e-80	2.82331e-78	-9.1648e-79	-3.1069e-79	1.04661e-78	1.35208e-79	7.06804e-80	-7.4199e-79	1.08786e-78	6.59264e-79	1.55676e-79	-5.74489e-80	3.84891e-79	-1.20629e-78	-6.13475e-78	-8.71157e-79	-1.02046e-78	-1.74866e-78	2.87125e-77
9.75237e-80	-2.10277e-79	-2.51792e-79	1.24064e-79	-3.45521e-80	1.74044e-80	3.93696e-80	-3.24464e-81	-1.36095e-80	1.23093e-79	1.1402e-79	2.14862e-79	4.4385e-80	-6.93655e-80	-1.48924e-80	8.44945e-80	8.68994e-81	-4.81189e-80	6.79626e-81	-8.90791e-81	4.76565e-80	1.26399e-79	-5.58938e-80	2.0451e-80	-7.2957e-80	2.48314e-80	-8.07006e-80	1.79322e-79	9.0867e-82	3.41934e-79	2.48052e-78
-9.20525e-81	9.53986e-81	-1.22218e-80	5.28692e-81	-1.1499e-79	2.61743e-81	-3.47019e-82	4.52521e-81	2.98329e-81	-1.83888e-80	-6.78973e-81	1.1921e-81	-1.37316e-81	-1.15726e-80	-3.63054e-81	-1.35341e-80	-3.05005e-81	2.85407e-81	2.31545e-80	3.2084e-81	5.59047e-81	-1.25753e-80	3.93605e-81	4.66851e-82	6.98905e-81	1.82007e-80	3.93403e-81	-1.45819e-81	-6.4983e-81	7.63022e-81	3.17744e-79
-6.75934e-82	7.51109e-83	-1.87091e-81	-5.22008e-82	1.08109e-81	-8.4654e-82	2.9698e-83	-7.3448e-82	-7.44104e-83	-3.43866e-82	-1.05243e-81	-4.7372e-82	-1.63519e-81	1.70583e-83	-1.08478e-81	3.709e-83	3.51987e-83	-2.51425e-82	3.92537e-82	-1.20722e-82	-2.25541e-82	2.14403e-81	-2.28194e-81	-2.31822e-81	-2.13099e-82	-8.53499e-83	1.41417e-81	-4.07769e-82	-2.15123e-82	3.65197e-81	2.43114e-80
-7.99006e-83	-2.3098e-83	-1.20944e-84	-2.27543e-83	6.83626e-83	1.44572e-82	-5.61653e-82	1.73536e-82	-5.15824e-83	-5.91877e-84	3.69068e-83	-2.60993e-83	2.97276e-83	1.35357e-82	9.98095e-85	-5.60518e-83	-3.31364e-83	3.22848e-84	-2.15343e-82	1.90617e-83	1.14396e-83	-6.88293e-83	6.00785e-84	-5.29762e-83	1.0538e-82	2.64914e-83	-7.93948e-83	2.67228e-83	3.71098e-83	1.25265e-83	2.11538e-81
-4.05866e-84	1.47134e-83	-1.11081e-83	6.00663e-84	-2.08621e-84	3.3728e-84	4.8602e-84	8.58791e-85	-1.92042e-84	-1.88237e-84	-7.3979e-84	4.04975e-84	6.98697e-84	9.19987e-85	-1.43312e-84	-5.87464e-84	-3.65806e-84	1.93506e-83	-4.61799e-83	1.15721e-83	2.61351e-84	1.25665e-83	3.9695e-85	4.95371e-84	1.04715e-83	8.64968e-84	1.04421e-83	-5.97264e-85	-8.99561e-85	-2.02127e-84	2.11903e-82
-5.42776e-86	-2.87107e-85	-7.38195e-85	-5.44269e-86	1.46694e-85	1.41777e-85	1.59994e-85	-3.39166e-85	-2.70088e-85	-1.43334e-85	-1.92412e-86	-4.80342e-86	1.91271e-86	-2.70545e-85	5.59461e-86	2.14336e-85	9.06038e-85	1.73077e-85	1.88625e-85	-2.24912e-85	6.70538e-87	3.78205e-86	-1.95349e-85	-4.99995e-85	1.4672e-84	2.60507e-84	1.31538e-85	-8.05497e-85	6.43227e-86	-2.66701e-84	1.29355e-83
-5.04951e-87	2.30908e-86	-1.62401e-87	1.2876e-86	6.48321e-87	-7.56915e-86	-1.05746e-86	-2.55984e-87	1.03979e-86	5.02117e-87	1.48437e-86	-7.94391e-86	-9.94307e-86	-1.19785e-86	9.49793e-86	-1.38047e-86	-2.30793e-86	-1.04091e-85	1.08917e-86	-6.12899e-86	1.09437e-85	-1.64947e-85	6.1891e-86	2.64173e-86	3.23198e-86	3.45462e-86	3.64364e-86	5.91164e-87	1.85034e-86	-1.33437e-86	1.17095e-84
-2.35002e-87	-1.34925e-87	-1.69942e-87	4.92274e-87	-1.65357e-87	2.94362e-88	-1.88484e-87	2.96306e-87	1.74372e-86	-1.25946e-86	1.08223e-87	-1.24568e-87	-3.07868e-87	-2.47547e-87	-7.96586e-88	-3.70905e-87	-1.45602e-88	-1.62743e-87	4.81261e-88	2.14258e-86	5.97764e-87	-3.34035e-88	6.53245e-87	-4.54884e-87	-3.29296e-88	1.35723e-88	2.28827e-87	-1.10353e-86	-5.31456e-88	-3.17298e-87	1.18103e-85
-8.74936e-88	1.7795e-90	-1.57604e-89	-2.41395e-88	-1.25083e-88	1.18783e-89	5.67904e-88	1.1776e-88	-4.05943e-89	7.28732e-89	-5.71009e-88	4.87379e-88	2.04856e-89	-1.56597e-88	3.99875e-89	-1.22159e-88	-1.64373e-87	8.33993e-89	-4.92135e-89	1.03438e-88	2.47747e-87	3.90772e-89	-8.88334e-88	-3.2337e-89	-4.04127e-88	7.09566e-88	7.98085e-89	7.42014e-88	3.28884e-89	1.99359e-88	1.09523e-86
-6.37258e-90	-9.76968e-91	4.09598e-89	1.51879e-89	-5.65481e-89	9.97234e-90	2.80164e-90	7.59012e-90	5.8312e-90	-3.5943e-89	-1.35493e-90	2.58923e-89	-2.48183e-89	1.17243e-89	5.1825e-89	-1.52533e-89	1.05206e-89	-2.73475e-89	9.7051e-89	-1.37852e-89	-1.27156e-89	1.3969e-91	-3.49992e-89	-2.49695e-90	2.63868e-90	-1.16811e-89	-1.08092e-89	4.83961e-91	3.04547e-90	-3.78797e-89	5.78646e-88
2.3079e-90	5.97482e-90	5.88767e-90	4.11727e-91	3.43556e-90	6.31253e-91	2.69257e-91	-8.52297e-91	7.18616e-92	4.65685e-91	2.36082e-90	1.47656e-90	7.00632e-90	1.71266e-91	4.49211e-90	-3.79155e-91	1.34411e-90	1.40129e-90	9.93141e-90	-1.41027e-90	4.13252e-90	2.37355e-90	-5.15977e-90	6.30489e-91	-1.41473e-89	-1.95608e-90	-2.87431e-90	-3.83303e-90	-5.4999e-91	6.0776e-90	9.2016e-89
-1.98763e-91	-2.67483e-91	-8.10113e-92	-1.70592e-91	5.16197e-92	5.28979e-91	5.73721e-92	2.95654e-91	7.15629e-91	5.64517e-91	-5.40365e-92	-5.08039e-91	3.22259e-91	8.19781e-92	-4.42102e-92	3.5874e-92	6.24902e-92	-5.787e-92	5.25313e-92	6.42115e-91	1.40609e-90	2.03304e-92	1.37447e-92	-2.58046e-92	-1.82026e-91	9.37543e-91	3.61369e-92	2.3503e-91	-1.29323e-91	-7.03957e-92	7.84944e-90
-4.02758e-93	1.45449e-92	-1.32498e-93	-5.64428e-94	2.1149e-92	-2.69745e-92	-9.51368e-93	1.37998e-92	7.02636e-93	1.80823e-92	-2.40202e-92	5.49589e-92	1.21702e-92	-2.94299e-92	8.62624e-93	-2.31034e-92	-4.22547e-92	-3.17411e-92	1.87619e-92	6.82433e-93	-1.71245e-92	2.92127e-92	-1.1479e-93	-3.87119e-93	-1.2705e-92	-3.63911e-93	1.09444e-92	7.79171e-93	-2.02365e-92	-2.80299e-91	7.55871e-91
3.59243e-93	3.51815e-93	7.64816e-93	1.02618e-93	5.62123e-93	-3.97778e-93	-1.48067e-93	-7.61111e-93	-3.49877e-93	-2.74445e-93	-1.56194e-93	-1.41004e-93	-2.3012e-93	-4.2758e-94	-2.77635e-93	-2.40961e-93	2.2069e-93	1.12798e-93	-1.03009e-93	1.02588e-93	6.03549e-94	-1.73538e-93	6.13366e-94	-6.21989e-94	4.7944e-94	-8.43763e-94	2.81538e-93	8.79305e-93	2.0901e-93	-2.28008e-93	7.78726e-92
1.30972e-94	-9.01203e-95	-3.67579e-94	3.98745e-94	1.07293e-94	1.97194e-94	-6.98535e-94	-2.49327e-94	-3.54471e-94	-1.73784e-94	8.0551e-95	1.39793e-94	6.60315e-95	2.26884e-93	-3.71754e-94	-1.062e-94	-1.77291e-94	-1.98932e-96	9.54293e-95	-1.1759e-94	2.27629e-95	8.94261e-95	-5.41692e-95	3.45326e-95	-1.08695e-95	1.43374e-95	-4.31538e-94	-1.13362e-94	-4.70195e-94	1.70139e-94	7.60482e-93
7.62455e-96	3.96502e-97	9.92551e-96	1.36358e-95	-4.6518e-95	-5.27694e-97	-2.49127e-95	-2.66129e-95	-2.63675e-95	1.30549e-95	1.18783e-95	-3.13377e-95	7.38702e-96	-2.65468e-96	-5.47316e-96	-2.65764e-95	-3.17022e-96	-7.75411e-97	2.10717e-96	3.59263e-95	-1.82296e-95	3.48753e-96	3.03961e-96	-2.37534e-95	1.00487e-96	4.4896e-96	6.0925e-96	-1.95768e-95	1.39085e-94	-1.80023e-95	5.33623e-94
4.57685e-96	6.93482e-97	-1.72558e-96	-4.214e-97	9.20926e-97	-2.20361e-97	-1.30368e-96	-6.56573e-97	-1.87937e-97	4.35113e-97	-6.97351e-97	-2.18316e-96	-8.98485e-97	1.89122e-96	-7.58577e-97	-1.97443e-98	-1.15203e-96	-3.39444e-97	-2.755e-96	1.83912e-96	-2.67862e-96	3.27102e-96	2.88358e-96	-2.48943e-96	2.13644e-96	1.72576e-96	-1.58907e-97	7.82759e-97	-1.14897e-96	-1.1978e-96	4.21493e-95
-1.25997e-96	4.36633e-98	5.68679e-98	8.62672e-98	-1.26892e-98	-9.73407e-98	1.05928e-98	-5.80149e-98	-2.99829e-97	8.94429e-98	-5.63402e-97	5.23579e-98	2.43963e-97	-1.62823e-97	2.47885e-98	1.27868e-97	-1.56761e-99	3.57906e-97	-4.27481e-98	7.85489e-98	9.58454e-98	-8.28965e-98	1.44228e-97	5.82324e-98	1.22679e-97	-7.996e-98	-3.54513e-97	6.62618e-98	-5.88772e-98	1.30524e-97	4.86466e-96
8.83403e-99	1.71029e-99	1.93855e-98	2.99932e-98	-9.86952e-100	-1.30085e-99	-3.16154e-98	-3.57945e-98	1.91506e-99	1.08509e-98	-1.77117e-99	-2.85803e-98	3.51679e-99	-1.01143e-98	-3.94564e-99	-8.80237e-100	1.05015e-98	-9.90263e-100	3.23636e-98	-4.38147e-99	1.51286e-98	4.8283e-98	1.51512e-98	3.32696e-98	-1.45757e-98	1.07176e-98	-3.28797e-99	1.32158e-98	-1.92754e-98	-1.80898e-99	4.14146e-97
1.21803e-99	-3.91821e-100	8.66283e-101	1.73378e-99	2.95407e-99	-5.06734e-101	-2.90178e-100	-8.08256e-100	-1.17289e-99	2.84335e-99	1.18783e-99	-5.09491e-100	1.45795e-99	-2.01277e-99	3.60396e-101	1.28401e-99	-2.90764e-99	1.5114e-100	-1.29924e-100	-2.63201e-99	-5.68224e-99	6.26219e-100	1.16689e-100	1.8268e-99	-5.61674e-100	9.61615e-101	1.63256e-99	-7.50675e-100	-1.62685e-99	4.22563e-99	4.1004e-98
5.34024e-102	4.64629e-101	3.0865e-100	-1.03598e-101	1.11375e-100	-9.42873e-101	-3.1783e-102	-4.01694e-100	3.75877e-103	-7.16831e-101	-4.67849e-101	-1.60738e-101	2.50417e-100	1.00866e-100	-5.33266e-101	-2.81073e-101	-7.61962e-101	2.16617e-101	9.35034e-101	-3.632e-101	-5.0031e-101	-2.25329e-101	-7.06207e-101	-4.56313e-101	7.86175e-101	4.36227e-101	1.09065e-100	-1.11434e-101	-2.30529e-100	-6.92712e-101	2.50773e-99
-1.62783e-102	5.20517e-102	-8.19357e-102	-1.01225e-101	1.14141e-101	4.35196e-102	-3.06456e-102	1.35376e-101	8.46128e-102	-5.96695e-102	-1.84244e-102	8.42328e-103	-6.21713e-102	1.37849e-102	6.74785e-101	9.46958e-103	-2.88453e-101	-9.95803e-103	1.17305e-101	1.65407e-102	-1.02047e-101	3.33394e-102	-2.31378e-102	-7.66713e-102	2.61718e-101	-4.35657e-102	1.02869e-101	3.02112e-102	-2.82176e-101	-3.85048e-102	2.93301e-100
-4.72529e-103	-8.77215e-103	6.42521e-104	-2.26523e-103	-1.10959e-103	8.96897e-103	-1.35157e-103	-4.24204e-102	8.91754e-103	-1.82675e-102	-1.94691e-103	-2.94193e-104	-4.60169e-102	7.86171e-102	1.76077e-103	-8.27801e-105	-2.5971e-103	-1.65704e-104	5.37432e-103	-3.31825e-103	2.8839e-103	-1.09788e-103	-1.77785e-102	-1.54832e-102	1.15671e-102	7.20493e-103	7.79344e-104	-5.88194e-103	7.56683e-104	3.21074e-103	3.04259e-101
-8.90958e-104	3.82155e-104	6.07452e-104	-2.39289e-104	1.11989e-103	-1.16134e-103	-1.19597e-103	-2.36574e-103	-1.04792e-103	1.14901e-103	1.02372e-103	9.96367e-105	-2.18868e-103	3.6237e-104	7.50369e-104	-8.6055e-105	4.69132e-104	-1.60201e-103	-3.14204e-105	-3.61289e-104	-1.57559e-104	-2.04964e-104	1.71915e-104	-4.73333e-104	-1.88825e-103	-5.97007e-104	3.5139e-104	-4.75662e-103	-7.60783e-104	1.79436e-104	2.66757e-102
1.52431e-104	-9.7036e-105	-4.18169e-104	4.86646e-105	-1.16802e-104	-5.1307e-107	-7.18448e-105	-1.91031e-105	-7.77678e-106	1.01772e-104	-9.21672e-106	-2.36887e-104	8.08218e-105	1.49299e-104	-3.99428e-105	8.31087e-105	-5.65575e-105	6.34732e-105	-5.81455e-105	3.55855e-106	3.98429e-105	6.6472e-105	-1.57145e-105	-3.80995e-105	-4.9845e-105	1.09266e-104	-1.8021e-105	1.88171e-104	4.53199e-105	-2.99818e-106	2.38887e-103
-1.75623e-106	-2.5028e-105	-1.83696e-106	-5.99946e-106	8.81445e-106	1.57203e-105	-2.22166e-106	-2.76318e-105	-2.82393e-105	1.04156e-107	7.50283e-106	2.72397e-106	2.99291e-106	-7.02249e-107	1.43355e-106	-4.21123e-106	1.8528e-106	8.41978e-107	-8.75474e-108	4.47458e-108	2.51122e-106	-2.30012e-106	-4.54911e-106	1.92389e-106	-4.38608e-106	-5.37673e-107	-1.694e-106	-2.28252e-106	5.51257e-106	-9.85625e-107	1.66429e-104
-1.34227e-106	9.57716e-107	-5.96361e-107	-2.24114e-107	-5.8145e-107	4.96642e-107	-1.19673e-106	-1.95647e-106	5.8752e-107	-9.81956e-108	-7.32309e-107	1.39283e-107	-1.76977e-108	3.84462e-107	-1.95931e-106	4.59191e-107	1.07808e-107	-1.31886e-107	-3.30207e-107	7.29979e-108	6.6304e-107	-1.47007e-107	-9.38219e-107	-2.22763e-106	-1.45019e-107	-1.29655e-108	1.79356e-107	6.66436e-108	9.33122e-108	-1.4627e-107	1.69921e-105
-2.3113e-107	-3.7078e-108	1.1629e-107	2.00097e-110	-4.54841e-108	7.47388e-108	9.06566e-109	-4.08472e-108	1.0087e-107	4.87774e-108	-3.85595e-108	-2.86302e-108	-7.18999e-108	-4.75929e-109	1.24364e-107	6.24141e-108	1.74374e-107	1.68729e-109	-7.60124e-109	-9.91228e-108	8.04104e-108	-9.83293e-109	-1.72284e-108	6.82733e-108	-1.75906e-109	-8.71667e-108	9.33061e-108	-6.57235e-109	3.81026e-109	-4.66773e-108	1.73293e-106
3.52628e-109	1.01761e-109	1.10279e-108	-9.82889e-109	-3.76161e-109	-5.71701e-109	-2.44594e-109	4.22838e-110	2.58714e-109	8.11852e-109	-1.4823e-108	3.13478e-110	1.00081e-108	1.69663e-108	6.70897e-109	3.77929e-109	-3.32294e-109	1.28557e-109	-3.12685e-109	-2.80906e-109	-1.71361e-109	-4.29698e-110	2.54245e-108	-7.07655e-109	-4.92842e-110	-6.0944e-109	-5.23185e-109	-9.18049e-109	-2.64716e-109	-5.42125e-109	1.7531e-107
-4.8818e-111	5.83356e-112	-3.95094e-111	1.33209e-110	4.36607e-110	4.13841e-110	7.91383e-112	-1.03394e-111	-8.36881e-111	-2.03467e-110	6.96077e-110	3.95822e-110	-3.27062e-111	-4.72835e-111	1.47868e-110	7.73888e-110	2.98289e-110	-5.19382e-111	-1.65622e-110	4.92682e-111	-7.24952e-111	4.34622e-110	2.20181e-110	1.86148e-111	3.32752e-110	2.44417e-112	8.08749e-111	1.19047e-109	-4.14109e-110	6.02798e-111	6.86884e-109
1.64048e-111	-1.77907e-111	4.65778e-112	1.18151e-111	-8.79173e-113	3.06462e-111	-5.95197e-111	-5.26462e-111	8.63119e-111	-1.07532e-112	2.78869e-111	3.26194e-111	-4.20086e-111	-9.40828e-111	6.4489e-112	4.85714e-111	5.92511e-111	4.91176e-111	-2.20187e-111	-1.2787e-111	3.54894e-111	-8.14778e-111	-2.23351e-111	1.12645e-112	-1.03061e-111	2.46071e-111	5.75797e-112	-9.85076e-111	7.06093e-112	1.84996e-111	9.81708e-110
5.60677e-114	-2.13476e-112	4.13489e-112	1.26146e-112	1.83406e-112	-1.37113e-112	4.68876e-112	1.76197e-112	-2.9251e-112	2.86776e-113	5.22057e-112	-1.3209e-111	7.06457e-112	-5.56333e-113	1.30018e-112	-1.76873e-111	1.32803e-112	-4.60215e-112	-3.03645e-114	-7.75143e-112	-1.00935e-112	-1.20024e-112	-4.84879e-114	-2.38513e-112	3.07135e-112	-6.86077e-112	-5.74367e-113	-1.60333e-112	-2.36415e-112	1.41916e-112	9.97412e-111
2.15762e-113	-5.07811e-113	3.46245e-113	-1.23318e-113	-1.09152e-113	-1.90392e-113	-9.92661e-114	-3.60416e-113	1.99618e-113	-4.77907e-114	-1.39579e-113	-1.97318e-113	1.1393e-113	3.1606e-113	-4.98928e-114	-6.28894e-113	5.66382e-113	-2.79715e-115	-5.52307e-113	-1.35316e-113	1.17467e-113	1.0231e-112	-1.07034e-113	-2.57297e-113	1.81352e-113	-2.70795e-113	-1.6854e-114	2.02976e-113	2.83775e-113	-2.38108e-113	7.601e-112
-2.67628e-115	-1.99299e-114	3.42307e-114	-2.59706e-114	8.42902e-114	6.44416e-114	3.44825e-114	-5.62689e-114	-1.05963e-114	3.2959e-114	1.77507e-115	2.55541e-114	5.0471e-114	-5.72522e-114	-6.26668e-114	5.02746e-114	9.55492e-114	-3.5143e-114	3.60981e-114	2.73887e-114	-2.24311e-114	-4.95559e-115	7.4652e-115	1.91504e-114	-1.88132e-116	-1.69011e-114	4.78148e-115	-1.4814e-113	-2.66471e-114	5.05775e-115	1.06374e-112
7.58873e-116	2.07112e-115	-5.63216e-115	1.19989e-115	-1.90918e-115	-6.64694e-115	-3.04335e-116	-1.18445e-115	5.65641e-116	8.2866e-116	-1.18073e-115	5.44745e-116	-7.03873e-116	3.07827e-115	8.37923e-116	-1.5718e-114	-6.10179e-115	2.01821e-114	-3.66355e-116	-1.125e-115	-1.37225e-115	1.34904e-115	3.97728e-115	-2.57882e-115	-6.88529e-116	-3.0343e-116	-7.80139e-116	6.85284e-115	5.40425e-116	5.65894e-115	9.50417e-114
-5.35042e-117	-8.11038e-117	-1.36655e-117	8.30406e-117	-1.6386e-117	-1.46101e-116	-5.03779e-116	-1.80143e-116	4.60764e-116	-6.35761e-117	3.19062e-116	1.41363e-116	1.09034e-116	2.09005e-116	-1.34729e-116	1.67539e-115	1.12435e-116	-2.70024e-116	1.64452e-116	6.64193e-117	7.33946e-117	-2.40033e-117	-1.35996e-116	7.65186e-116	-4.37932e-116	-1.08097e-116	2.30663e-116	-1.55347e-116	3.31525e-117	-3.68512e-117	6.8046e-115
-6.33055e-118	7.568e-118	-1.58851e-117	-2.55839e-118	-4.20089e-118	-5.65922e-118	6.21212e-117	-1.82681e-117	2.00665e-118	7.48079e-117	-1.69963e-117	-8.84462e-118	-1.46401e-117	-1.84149e-117	1.90115e-117	1.87647e-117	-4.63469e-117	-1.91522e-116	4.46533e-117	9.92571e-118	-1.10923e-118	4.49459e-117	1.21877e-117	3.76026e-118	7.4295e-118	2.65605e-117	-1.94659e-117	5.31182e-118	-3.16269e-117	-7.00919e-118	7.47933e-116
-1.9622e-119	-1.84671e-119	-1.28574e-118	-1.15697e-118	3.72089e-119	-1.40572e-118	4.44436e-119	3.89659e-118	3.80172e-119	-1.43979e-118	-1.32289e-118	3.59625e-118	-1.11529e-118	3.42807e-118	9.11502e-119	-1.68049e-118	3.69773e-119	-2.89935e-118	1.04521e-118	-1.14507e-118	-1.0994e-118	8.03772e-119	8.06907e-119	-2.54947e-118	-3.88254e-118	2.36863e-118	-3.13356e-118	-9.184e-119	-8.22509e-119	1.05482e-117	5.52097e-117
-2.27811e-119	5.95161e-120	-6.3882e-119	-3.76173e-121	-4.58486e-120	-3.34617e-119	-8.4178e-120	-3.6862e-119	-5.92775e-119	2.11343e-120	9.19623e-120	1.92528e-119	3.05586e-119	1.31268e-120	-7.49087e-119	-1.80103e-119	-2.43983e-119	-4.10321e-119	-2.47394e-120	-6.97007e-120	-2.68749e-120	1.00309e-119	1.94267e-119	1.61274e-119	-6.85757e-120	-2.6613e-120	1.87947e-119	-4.09324e-120	-8.03336e-120	-5.9288e-119	6.13822e-118
1.80326e-120	-1.40576e-121	-3.18909e-120	-1.27743e-120	1.34433e-121	-7.56192e-121	-5.88261e-120	-2.7764e-121	-3.4877e-120	-1.01912e-120	-7.76213e-121	-4.50049e-121	-3.37965e-121	-5.19188e-120	-4.48664e-120	1.35572e-120	-4.16129e-121	-1.764e-120	1.47656e-121	1.94673e-120	7.12306e-121	2.28691e-120	1.18041e-120	2.40523e-120	1.28191e-120	-6.30138e-121	-4.9679e-121	-1.12772e-120	7.6064e-122	-1.33224e-120	4.63708e-119
-5.5613e-122	7.71494e-122	-2.64176e-121	1.3023e-122	1.47184e-122	1.56872e-121	2.10085e-121	8.02666e-122	1.5264e-121	3.97252e-122	-5.78654e-122	-2.16647e-122	2.32356e-121	8.10095e-121	-1.04416e-120	-9.31367e-122	-2.5962e-122	-1.37486e-121	2.1246e-122	-1.14567e-122	4.01608e-121	-5.64779e-123	-1.05078e-121	-1.76518e-121	-1.31824e-122	-7.74573e-122	-2.0144e-121	1.11325e-122	1.26017e-121	-2.04947e-121	4.84273e-120
-9.33109e-123	-3.97238e-122	1.30746e-122	-1.18967e-122	1.21036e-122	-5.3258e-122	-2.88361e-122	1.75335e-122	1.68152e-123	3.49584e-124	-6.49496e-123	-4.2072e-122	1.84355e-122	-2.76009e-122	-3.1387e-122	-1.27105e-122	2.49229e-122	6.66747e-122	4.16052e-123	-1.123e-124	1.17808e-123	2.98894e-122	-5.07826e-123	6.43574e-122	7.57685e-122	-2.68647e-123	-1.47454e-122	1.61373e-122	3.38305e-122	-1.30882e-122	6.79119e-121
-1.39789e-123	4.96389e-123	1.99351e-123	5.88973e-123	-1.80783e-123	-8.57149e-124	-4.64363e-124	1.03064e-123	1.85589e-124	2.65621e-123	-1.36665e-123	-8.8126e-124	-9.07701e-125	9.55638e-124	-6.765e-125	-1.12924e-124	-3.53158e-123	1.60106e-123	-3.05841e-123	2.56495e-123	5.94991e-124	-1.32088e-123	3.78113e-123	-1.39397e-124	8.95354e-124	-3.91533e-125	6.88536e-124	3.09944e-124	-1.97717e-123	-5.79694e-124	4.58039e-122
7.18311e-125	3.94663e-125	-2.01188e-125	3.93768e-126	-1.54241e-124	-1.39806e-125	6.74283e-125	-1.70785e-124	-7.4895e-125	2.40248e-125	-6.21414e-125	-4.71668e-126	3.93158e-124	4.37213e-125	1.84004e-124	1.15133e-124	6.34051e-126	-6.93776e-125	-1.60273e-124	-7.83147e-125	-2.73177e-125	6.8895e-125	9.18962e-125	9.1498e-125	5.61731e-125	1.92715e-126	-3.11512e-125	1.28469e-124	-2.72509e-124	9.01821e-125	2.61791e-123
2.28569e-126	-6.16386e-126	-3.30016e-125	-1.81196e-125	3.83975e-125	3.77378e-125	-1.68372e-125	-5.69925e-126	-7.02113e-126	-1.54915e-125	7.22016e-126	-7.61524e-126	-5.67899e-126	-3.71693e-125	-3.38981e-126	-3.85538e-126	5.15661e-126	2.34354e-125	4.38576e-126	1.33079e-125	-6.37286e-127	1.57819e-125	9.87817e-126	1.65514e-125	-5.31469e-126	3.67163e-126	-8.74365e-126	3.60965e-125	-6.10773e-127	-1.4314e-126	3.90687e-124
6.017e-127	2.11609e-126	-4.00952e-126	8.56011e-127	-2.04008e-127	-1.6766e-126	-6.65768e-127	2.103e-127	1.65849e-126	-4.30789e-126	-2.15042e-126	3.34801e-126	7.07518e-127	-2.12748e-127	5.40478e-127	-6.7986e-128	-6.39626e-128	3.24854e-127	-2.56598e-127	3.17494e-126	5.08435e-127	2.37471e-127	-2.19865e-126	7.22265e-128	-3.64384e-127	-2.39421e-127	-1.34238e-127	5.0096e-127	-8.58507e-128	4.68669e-127	3.19642e-125
1.16687e-128	-8.84757e-128	-2.25609e-128	-1.84579e-128	-4.02034e-128	7.11042e-129	3.71899e-128	-2.86533e-128	3.41528e-128	-1.90157e-128	-2.62128e-127	-1.41458e-127	1.01828e-128	8.13729e-128	4.77935e-129	-1.26504e-127	4.24853e-128	1.99039e-128	6.77475e-129	-2.27934e-127	1.4145e-127	1.17175e-128	-3.28768e-130	-1.04682e-127	-5.51964e-128	4.52139e-129	-4.40095e-128	2.24488e-127	-5.30292e-128	5.97234e-128	1.93016e-126
1.6241e-129	8.37205e-129	5.9511e-129	-1.91463e-129	-1.23633e-128	7.99993e-129	-1.28433e-129	9.6124e-129	3.58138e-129	-1.505e-129	2.9314e-129	-2.40195e-129	-1.09274e-128	-1.27749e-128	-1.06139e-129	8.82615e-129	-5.57194e-129	1.21753e-128	1.76521e-128	7.12189e-129	-4.93397e-130	-2.41906e-129	2.05032e-130	3.57095e-129	-2.8225e-128	-1.62982e-129	-2.09088e-129	1.84667e-129	-4.96804e-129	4.26477e-130	1.81528e-127
1.40519e-130	-6.00729e-130	3.61781e-130	-5.73089e-131	2.03303e-129	-7.30725e-130	-1.64381e-130	-1.98105e-129	1.42792e-129	2.14025e-130	5.46875e-130	1.15833e-129	1.37721e-129	-3.0976e-131	1.47359e-130	-1.42913e-129	1.23361e-130	-1.99889e-130	-2.03003e-130	-4.25093e-130	1.3784e-129	-1.72278e-130	2.57826e-130	1.39426e-129	-4.57787e-131	-5.85611e-130	3.20346e-129	-1.78235e-129	-5.75955e-130	-1.1638e-131	2.27602e-128
-4.41983e-132	-6.613e-132	3.83706e-131	-3.64766e-133	-5.07086e-132	5.47083e-131	-7.77995e-131	-3.03734e-132	-6.18355e-132	6.69413e-131	-1.15331e-133	4.1449e-131	3.49753e-131	-5.63438e-131	-5.82337e-131	-5.62842e-131	3.59522e-130	-5.41731e-131	-1.01954e-130	1.38905e-130	-5.2021e-131	1.12096e-131	3.59269e-131	-8.24569e-132	-4.76785e-131	-7.30835e-131	-7.79045e-131	-2.05445e-131	3.55127e-131	5.10836e-131	1.57868e-129
2.51992e-131	-3.91604e-132	-4.93254e-132	-5.44084e-132	-9.65916e-133	4.82249e-132	-1.35272e-132	-2.11035e-132	3.0357e-133	-5.29536e-132	-1.23909e-132	-8.0736e-132	2.26371e-132	-5.85285e-132	4.09664e-132	-1.09649e-131	1.80122e-131	1.92872e-132	-4.05627e-132	3.85068e-133	-7.8287e-133	2.74981e-132	-8.33605e-132	4.0861e-132	-1.89935e-133	2.9338e-132	-1.73798e-132	2.70084e-132	-6.93763e-132	-6.12771e-133	1.4228e-130
5.42271e-133	1.74465e-134	-4.78669e-132	-3.41702e-133	-4.95079e-134	-1.56823e-134	1.76377e-133	1.81208e-133	9.68195e-134	-1.7843e-132	-5.94774e-133	-1.13048e-132	-2.05453e-133	5.67671e-133	1.97477e-133	-3.32425e-133	5.49348e-134	-1.49314e-133	3.26412e-133	-2.23129e-133	1.23262e-133	-1.28029e-133	5.55857e-133	-1.21732e-134	-4.43555e-133	5.59989e-133	2.57509e-133	1.21826e-133	-7.0962e-133	-6.00687e-133	1.52866e-131
2.21493e-134	3.08548e-134	-9.1448e-135	-1.56101e-134	-9.73935e-134	1.36672e-133	1.91293e-134	2.53998e-136	-1.61728e-134	1.04844e-134	1.38702e-134	-7.67403e-134	1.11219e-134	-1.16947e-134	7.02664e-135	1.84708e-133	3.13261e-134	-6.18255e-134	2.22854e-135	1.99211e-135	-2.65132e-133	-8.06234e-135	5.25648e-134	4.63496e-136	-7.18475e-135	-1.17002e-133	3.39844e-134	8.067e-134	1.0703e-135	-1.43936e-134	1.34093e-132
-2.00296e-135	4.72504e-136	2.49643e-136	-6.19448e-136	-1.54975e-135	1.52173e-135	3.92763e-135	1.39164e-135	3.43814e-137	6.15084e-135	-8.38775e-136	9.90224e-135	6.21968e-135	1.07777e-136	-2.52783e-136	8.35637e-135	-3.02181e-136	-1.03514e-135	-8.77467e-136	8.19286e-136	7.64708e-135	-8.69034e-135	1.54161e-137	3.19664e-135	-7.29632e-135	-5.16344e-135	1.96355e-135	1.00576e-134	-3.80701e-136	-8.0716e-135	9.91149e-134
6.8888e-136	-2.87837e-136	6.54259e-136	-2.39293e-137	-3.68758e-137	4.33161e-136	-2.90392e-136	-6.23842e-137	-5.25854e-136	2.27033e-136	4.65055e-136	-3.68516e-136	-2.41414e-136	-8.86657e-136	-2.35658e-139	-5.9332e-137	-1.17454e-136	-5.52579e-137	1.64568e-136	-6.10442e-137	9.06145e-137	1.38245e-136	3.2682e-136	4.87967e-136	3.71179e-137	-1.78335e-136	-9.46134e-137	3.1084e-137	9.85403e-137	-5.89445e-137	7.19242e-135
-3.45321e-138	9.64873e-138	-2.46251e-136	-4.34904e-137	-1.61568e-137	-1.61651e-137	4.67314e-137	8.58676e-138	4.16911e-137	9.96148e-138	4.91039e-137	-6.77998e-137	5.42497e-138	7.46624e-138	-1.13137e-138	1.85153e-138	2.31867e-137	2.12019e-137	3.54229e-138	6.5472e-137	1.37333e-139	-6.30892e-138	1.13516e-137	-2.92927e-137	-1.03027e-137	1.9373e-138	9.91227e-138	7.77557e-138	-1.08382e-136	-5.35764e-138	8.79075e-136
-1.98147e-139	2.1671e-138	-1.60346e-138	3.71719e-138	-6.44086e-140	6.74569e-139	3.08563e-138	-1.00431e-138	-3.78327e-138	5.55431e-138	-1.37864e-137	-2.43522e-140	-7.77112e-139	-6.43369e-138	-2.14794e-138	-2.11149e-138	7.61458e-138	-4.89479e-138	2.74555e-138	4.30803e-139	9.59573e-139	7.08838e-139	-3.79884e-138	-9.31955e-139	-3.7379e-138	8.06591e-139	3.193e-138	-3.61596e-138	2.51704e-138	1.91604e-138	8.50048e-137
1.12252e-139	9.33563e-140	-3.49966e-140	-1.48852e-138	-6.9258e-139	-1.08542e-139	1.71016e-142	-4.01682e-140	4.91929e-140	1.05397e-139	5.75093e-141	1.81669e-139	2.33473e-139	5.28254e-140	-9.26739e-141	-6.6742e-139	4.67061e-140	9.28092e-141	1.19145e-139	6.06361e-140	-3.52321e-140	-1.02501e-138	9.39954e-141	1.54194e-139	-6.87907e-141	5.61399e-139	-1.82099e-139	-4.44132e-139	4.92205e-139	-1.428e-139	7.1647e-138
-2.94978e-140	7.62178e-141	2.28565e-141	-2.89959e-140	3.39356e-140	2.46647e-140	3.80711e-140	7.75693e-141	8.33467e-141	7.70762e-141	3.98934e-140	3.63438e-141	-6.87042e-141	4.90685e-142	6.98039e-142	-1.10644e-140	7.00691e-141	-1.02382e-141	-2.22895e-140	-1.2212e-140	3.10547e-140	-1.34859e-140	2.37346e-140	-6.76355e-141	-2.77783e-140	3.45101e-141	1.19576e-139	1.34534e-140	-3.60701e-141	-1.79039e-140	5.54863e-139
1.5451e-141	2.64156e-141	1.434e-141	3.17043e-142	-9.43057e-143	6.33454e-142	-4.45163e-142	-7.59921e-142	-1.00724e-141	7.41521e-142	-5.5125e-141	-2.57462e-142	-1.4693e-141	4.92176e-141	-8.42245e-142	4.4077e-141	-2.58037e-142	-7.49102e-142	2.90644e-141	-3.24873e-141	2.67894e-144	2.03146e-141	-3.12399e-142	-5.79932e-141	2.22459e-141	-3.62529e-141	6.0789e-142	-9.94477e-142	5.78616e-143	-1.01278e-142	4.99498e-140
5.25947e-143	-1.78342e-143	-3.92769e-142	-1.50363e-142	-3.56441e-143	-3.07231e-142	3.92098e-142	-3.545e-144	7.65453e-143	-9.37748e-143	3.60599e-142	-9.93966e-143	-8.59116e-143	-6.61683e-142	-1.93264e-142	-6.9483e-143	-3.1531e-142	-3.19764e-143	3.98601e-142	4.23687e-143	7.94421e-142	-9.17543e-143	3.78494e-142	4.62974e-142	3.87556e-143	1.17161e-142	1.7725e-142	1.13039e-142	6.17655e-142	2.95193e-142	6.86769e-141
9.87148e-144	4.1377e-143	-1.88687e-143	-3.78912e-143	2.0004e-143	-4.3268e-144	-7.88418e-144	6.05705e-144	1.81281e-143	-3.20482e-143	8.3906e-144	-6.74796e-144	-5.90764e-144	-7.44785e-144	-3.02753e-144	-1.66715e-143	2.13735e-143	-1.13772e-143	-1.63827e-143	-1.90689e-145	-7.83074e-144	2.30341e-143	-8.69017e-144	-2.49238e-143	-2.76447e-145	-2.99049e-144	9.47222e-145	-9.73635e-144	-5.11119e-144	-8.49828e-144	3.86013e-142
-8.21159e-145	-5.82754e-145	-3.05729e-145	3.12198e-145	-3.71964e-145	-3.9248e-144	6.70778e-145	3.29168e-145	-4.51368e-148	1.43056e-144	-2.92589e-144	-2.19669e-144	-7.54591e-145	-9.86163e-145	-1.01997e-144	-3.17534e-145	-6.81773e-146	-1.4033e-144	1.63042e-145	-2.10524e-146	-2.35638e-144	3.61575e-144	6.14925e-145	-3.54928e-147	1.83182e-145	-7.0042e-144	-7.16496e-145	-1.26976e-144	7.52039e-145	1.05136e-145	3.52274e-143
-1.71745e-145	-2.5447e-145	-1.40131e-145	1.42986e-145	-4.25612e-146	3.55376e-146	-1.23769e-145	6.25357e-146	-3.80079e-146	1.36178e-145	-2.98258e-145	2.53414e-146	-7.90604e-145	2.18834e-146	7.63564e-146	3.01546e-145	-1.03824e-145	3.13312e-146	1.28981e-145	2.33241e-145	-6.12419e-145	4.56349e-147	-1.6393e-145	-4.42145e-147	-6.28828e-146	-3.44753e-146	1.82797e-146	-1.36686e-146	2.67095e-145	-2.12326e-145	4.55335e-144
-6.79085e-147	1.05843e-146	-1.40406e-146	-3.88761e-146	-1.0247e-146	-1.70894e-146	-5.92348e-147	1.51425e-146	-1.29401e-148	-2.3253e-146	-9.89147e-147	-5.27383e-147	2.45784e-146	-4.07832e-147	-1.15815e-146	-1.90802e-147	7.25166e-147	1.6734e-146	1.75047e-146	-1.12588e-146	2.27405e-146	1.63057e-146	2.16247e-147	-2.45846e-146	-1.75056e-147	4.95752e-146	-3.4591e-146	6.58485e-147	5.92798e-147	-1.75637e-147	4.18117e-145
-7.13133e-148	7.64204e-149	5.69802e-148	-1.7668e-148	1.18509e-147	-2.9309e-147	3.62994e-148	2.53639e-147	-9.97307e-148	1.13754e-147	-5.08515e-148	-1.66438e-147	-5.74371e-148	4.67889e-147	9.44915e-148	1.40291e-147	-9.599e-148	-5.55199e-149	-4.99699e-148	3.2444e-148	1.26985e-148	1.14652e-148	-1.53725e-148	3.14863e-150	4.75181e-148	6.224e-149	2.51393e-148	-4.23495e-149	3.23708e-148	-9.95383e-148	2.48486e-146
-3.65596e-148	2.20449e-148	5.63478e-149	-1.53398e-149	7.76515e-149	2.72091e-149	1.5202e-148	3.67511e-149	1.70502e-148	2.46622e-148	7.1126e-149	9.63432e-150	4.51696e-149	1.62068e-148	5.13564e-149	9.4794e-149	1.72387e-148	-7.09146e-150	1.41819e-150	1.31622e-148	-3.31174e-149	-9.48943e-149	-6.80382e-149	9.45367e-149	1.24256e-149	1.30302e-149	9.7832e-149	-6.46389e-149	8.73187e-149	1.26925e-148	2.80791e-147
3.80826e-150	-3.40057e-149	8.09318e-150	-3.17057e-150	2.40311e-150	4.67665e-151	2.61411e-149	-3.39444e-150	4.76356e-150	2.40051e-149	-3.97923e-151	-3.27371e-149	1.53272e-150	5.66659e-150	1.55447e-150	-1.55836e-149	3.22796e-149	1.07151e-149	7.00809e-151	-4.495e-150	8.98386e-151	-4.4385e-151	-7.40124e-150	-1.47613e-149	-3.47844e-150	5.6955e-150	3.74351e-149	-1.66542e-149	2.12832e-150	2.1977e-150	3.0701e-148
1.08253e-150	8.05257e-151	1.20539e-153	-1.5171e-151	8.69731e-151	1.11064e-150	-8.46264e-152	-1.98102e-150	-1.16022e-150	-4.16153e-151	-2.18236e-150	2.17819e-151	9.0296e-152	-2.45263e-150	-2.04908e-151	-1.30459e-150	-3.63333e-152	-8.13855e-151	-2.43837e-150	1.50816e-150	-2.93742e-152	-1.64404e-151	1.1039e-150	-4.57724e-151	1.12735e-150	1.21061e-152	-6.32893e-151	5.26928e-151	-8.17883e-151	-7.33639e-152	2.38583e-149
-1.71683e-151	5.64479e-152	-6.13083e-152	-5.62859e-152	-1.47435e-152	1.74271e-151	6.28952e-152	-5.02447e-152	1.11496e-151	-2.35616e-152	1.01948e-151	1.51549e-152	-6.64098e-154	-1.1428e-152	5.26871e-152	8.51631e-152	-5.0682e-152	2.34185e-152	9.3929e-152	-4.60881e-153	-1.65645e-152	-6.02431e-152	7.86363e-152	-3.98923e-152	3.17615e-152	-6.45891e-153	1.13697e-151	-9.87169e-152	2.74627e-151	2.04921e-152	1.96371e-150
-2.40558e-153	-1.52253e-154	1.20075e-152	2.80412e-153	5.81206e-153	1.81994e-152	-3.01952e-152	5.11074e-153	-6.80122e-153	5.32911e-153	1.25036e-152	-2.82224e-153	-6.21528e-154	-7.18132e-153	1.01327e-152	1.1947e-152	3.44273e-153	-3.0624e-154	7.06239e-153	-3.67912e-154	2.23141e-153	-1.38856e-153	4.44803e-153	4.48657e-153	7.72202e-153	-9.45325e-154	1.70178e-152	-1.00447e-152	-2.92607e-153	-1.30149e-152	2.0943e-151
-1.82913e-154	-9.96384e-155	7.84328e-153	-2.24458e-153	-2.38482e-154	2.6368e-154	-2.47792e-153	-3.02504e-154	-3.8005e-154	6.50509e-155	-9.76042e-155	3.40044e-156	2.52385e-154	2.11659e-153	1.10999e-153	-5.72041e-153	-6.99771e-154	-1.3437e-155	3.51011e-154	7.7095e-155	-2.55792e-153	2.4844e-154	-1.79749e-154	1.36791e-153	-2.33843e-154	-2.02361e-154	-9.9039e-154	3.57589e-154	1.93758e-154	1.72607e-154	3.10444e-152
1.16022e-154	1.25069e-155	9.33283e-155	-3.07808e-155	9.93923e-156	1.94047e-156	1.39786e-156	-4.01166e-155	-3.83138e-155	-9.10059e-156	-3.98164e-156	-5.78379e-155	-4.93296e-155	-3.04289e-155	5.34674e-155	7.10172e-155	-9.14414e-155	3.09285e-155	-4.08799e-155	-1.06066e-155	1.27701e-155	-6.21728e-156	3.76595e-156	5.99333e-155	-6.03704e-155	-1.2952e-154	9.98008e-156	2.17439e-155	8.74708e-155	1.4805e-155	1.19994e-153
1.1557e-155	1.09157e-155	2.6595e-156	5.2489e-156	-7.4774e-156	-1.5279e-156	1.66537e-156	1.41592e-156	-7.80583e-157	-6.05405e-156	2.81294e-156	1.94632e-155	4.0014e-156	7.53859e-157	4.64017e-156	-7.53775e-156	-1.87867e-156	-4.28543e-157	1.09209e-155	1.18499e-156	7.55597e-156	-9.31831e-156	2.00236e-156	5.64517e-156	-9.12357e-157	1.30857e-157	-2.37917e-157	7.5122e-156	1.37718e-155	6.15217e-157	1.50627e-154
2.6578e-157	-8.56484e-159	-1.66221e-157	1.94904e-156	3.37422e-157	-6.05823e-157	-4.82432e-157	4.28537e-157	3.84616e-158	1.59561e-156	-1.16181e-157	5.07471e-157	-3.81563e-156	-1.72556e-157	-5.23087e-157	1.2975e-157	-5.27845e-157	-1.06183e-156	2.4978e-157	-2.30211e-157	-2.10836e-159	1.31591e-157	1.74604e-156	5.94899e-158	2.21172e-157	1.34106e-157	3.34797e-157	6.68855e-158	8.99254e-157	-6.31927e-158	1.68709e-155
-1.43219e-158	-1.98445e-158	6.97898e-158	8.62266e-158	1.83782e-158	-9.29632e-158	-6.4406e-159	2.92393e-158	-1.83878e-158	9.69806e-159	-3.85567e-159	3.06344e-159	-6.0735e-159	-4.57896e-158	-3.63132e-159	1.6047e-158	1.80132e-157	9.4172e-160	-1.70296e-158	-1.73759e-158	4.0733e-158	1.69728e-158	1.45911e-158	-1.06059e-157	2.85054e-158	4.33782e-160	-2.24841e-158	1.80184e-158	-3.17513e-158	2.38991e-158	9.62678e-157
2.50406e-159	-7.93808e-160	-1.0842e-159	1.05982e-158	9.71797e-159	-3.35066e-159	-8.03159e-159	-1.41368e-159	-1.65609e-159	-2.0564e-159	-2.5222e-159	1.43367e-158	-7.22987e-159	5.85933e-162	-2.92671e-159	2.3414e-160	5.20842e-160	3.4129e-160	-3.53826e-160	1.21738e-160	2.78222e-159	1.24697e-158	4.62837e-159	4.17689e-159	-1.03405e-159	1.45639e-159	7.57063e-159	4.36057e-159	-4.64502e-159	4.25344e-159	1.17177e-157
-8.80343e-161	-1.97324e-160	-1.98033e-161	-5.69954e-160	7.32979e-161	-7.97448e-161	-7.16117e-160	2.73276e-160	-5.23381e-161	-4.3224e-160	-1.78673e-160	1.30651e-160	1.85176e-160	-4.1037e-160	6.28261e-161	7.77828e-161	8.17222e-160	-3.17689e-160	-8.95734e-162	-4.35598e-160	4.74909e-160	-3.23669e-160	-2.6835e-160	-4.88017e-161	-2.37356e-160	-9.95108e-160	2.67814e-161	-3.16376e-160	-1.41823e-160	-3.38431e-162	7.96363e-159
4.93311e-161	2.07157e-161	1.09296e-160	2.26615e-161	-2.50251e-161	1.85815e-161	1.00271e-161	-3.48804e-162	3.39835e-162	-3.00794e-161	-2.90576e-161	-3.23929e-161	-7.05424e-161	-1.4284e-161	1.16215e-161	2.24426e-162	-1.38654e-161	2.9053e-161	7.28018e-162	1.62831e-161	-4.78534e-162	1.37975e-161	3.5022e-161	-1.10792e-160	3.4756e-161	-1.78636e-161	5.7764e-162	-1.95418e-161	4.98316e-161	-8.62885e-163	8.12257e-160
1.29047e-162	-8.4445e-163	4.00047e-162	4.5041e-162	-1.18737e-162	-8.77781e-163	-6.12885e-162	3.84117e-162	-3.98825e-162	-1.03983e-162	-1.14995e-162	3.80249e-162	-7.35662e-162	3.79022e-163	3.30319e-162	3.92334e-163	1.44646e-162	2.50033e-163	-1.9938e-162	-3.16957e-163	2.50429e-162	4.22204e-162	-1.79277e-162	-2.03904e-162	1.20235e-162	-2.26182e-162	8.58578e-163	7.97644e-163	-2.521e-162	4.8394e-162	7.11325e-161
5.27045e-163	1.72462e-163	3.00841e-164	4.32555e-163	-5.96992e-164	1.44528e-164	-2.68793e-163	2.50317e-163	3.30338e-165	-1.5483e-163	-5.28568e-163	-1.48463e-163	2.40308e-164	1.94238e-163	-3.28225e-164	-4.11543e-164	1.82127e-163	-5.91444e-165	1.26698e-163	-4.4011e-163	-2.53638e-163	2.06537e-163	-1.73841e-163	-5.0181e-163	1.40484e-163	-6.24992e-164	5.11052e-163	7.59766e-164	-2.42311e-163	-1.98595e-163	6.00441e-162
8.46159e-165	-3.44549e-166	3.94736e-165	3.84556e-164	3.48668e-164	-3.35614e-166	-9.35713e-165	1.85529e-164	3.84594e-165	1.65006e-165	1.62727e-164	1.24029e-164	-7.28903e-164	1.86778e-164	2.35666e-164	-2.79729e-164	-9.69292e-164	1.81365e-164	-2.72088e-164	3.74087e-165	1.44059e-164	-3.47953e-165	5.73436e-164	-8.7066e-165	-1.0849e-164	6.42023e-166	2.23853e-164	-2.06777e-164	-3.24081e-165	-6.38001e-165	5.85726e-163
2.82746e-165	1.10676e-165	-8.41171e-166	1.64487e-165	-9.27348e-165	3.12642e-167	1.94578e-165	-1.67907e-165	-3.13144e-165	-5.75756e-165	-4.60625e-165	2.3976e-167	3.46549e-165	5.9209e-166	8.97418e-166	4.14444e-165	5.6201e-166	2.01636e-165	4.92233e-165	2.13349e-165	1.39391e-165	-5.68447e-166	-7.38838e-165	1.83435e-165	8.74883e-166	1.79455e-166	6.45293e-166	-4.18436e-165	-1.38302e-165	-2.911e-166	7.03459e-164
1.29994e-166	1.66529e-165	-3.0295e-166	-5.92543e-167	-1.28334e-167	-3.48464e-167	-2.47132e-166	-7.31202e-168	-4.76181e-166	-7.58177e-167	9.30308e-167	7.28988e-167	-1.3927e-166	5.64586e-166	7.31542e-167	5.83949e-167	-8.67978e-168	-2.3117e-166	1.05912e-167	-4.48088e-167	1.86621e-166	1.34187e-167	-1.97255e-166	1.40825e-166	-2.0157e-167	-8.66934e-167	-4.04728e-166	-1.12642e-166	5.83936e-166	-4.80687e-167	6.10254e-165
-5.94311e-168	1.49843e-168	1.83338e-167	-9.89504e-169	-1.00167e-167	-2.25115e-168	1.48531e-167	-5.43159e-168	3.25199e-168	-3.46136e-168	-5.98026e-168	1.22784e-167	-2.28456e-167	1.43285e-167	3.60852e-167	5.78725e-168	-1.99273e-167	-3.22973e-167	-1.31373e-167	-6.0019e-168	-1.68504e-168	-8.73864e-168	-8.95501e-168	1.54731e-167	1.96156e-167	2.62647e-167	3.18701e-167	5.14306e-168	1.87464e-167	2.67618e-167	3.97953e-166
-1.8926e-169	3.96898e-169	-1.09539e-168	2.90711e-169	-1.87816e-169	-3.58384e-168	8.70409e-169	-4.18646e-168	-2.11386e-168	5.40025e-169	-2.57196e-171	-3.75408e-169	-3.43054e-168	-3.02572e-168	2.94192e-169	-5.18241e-169	-8.95643e-171	1.39921e-169	-8.28791e-170	-1.14569e-168	-2.7312e-168	-7.59205e-169	-1.79346e-168	1.38816e-168	4.39599e-170	-6.81192e-168	-8.05507e-169	-2.54135e-168	4.5029e-168	-4.04152e-168	4.7898e-167
1.67784e-169	-1.98667e-169	4.23418e-170	6.67002e-171	-3.29254e-169	1.08009e-169	-5.10215e-169	8.66775e-170	-1.52239e-169	-4.80633e-169	-2.86111e-170	-1.33178e-170	4.34804e-170	-7.91444e-170	-2.16591e-169	-1.26839e-169	1.17924e-169	-1.32809e-169	-2.34076e-169	1.1467e-173	6.81499e-170	-3.38632e-169	-5.30305e-169	3.31468e-169	6.24368e-170	-1.43465e-170	-9.12766e-171	-3.05938e-169	-4.83186e-170	-6.46249e-170	4.84864e-168
1.99487e-170	-1.11403e-171	-8.5059e-171	-1.86882e-171	-2.29907e-170	2.35659e-171	-1.81095e-170	-2.5807e-170	8.36951e-171	-3.29469e-170	4.4288e-171	-2.14726e-170	8.94564e-171	9.63458e-171	2.06957e-171	3.87651e-171	-2.01284e-170	1.23784e-173	-7.82478e-172	8.15813e-172	-7.37459e-172	3.23261e-170	4.54386e-171	-4.6755e-171	9.351e-172	1.45701e-170	1.34923e-170	-2.70516e-171	3.17166e-170	-1.46828e-170	3.34569e-169
1.61317e-171	-2.19353e-171	-7.80386e-172	5.90031e-172	3.76126e-173	-1.16702e-170	-7.51619e-172	2.49092e-172	-7.52354e-172	4.08467e-172	-1.66182e-172	7.38617e-173	-9.88015e-173	-1.20985e-171	-1.51956e-171	-4.90265e-172	-7.02435e-172	-1.32198e-171	1.06931e-171	-1.02863e-171	1.96075e-171	5.72299e-172	8.71179e-172	-3.61465e-173	-3.88079e-172	6.15493e-172	-7.80236e-172	-8.37425e-172	-1.19298e-171	1.35577e-172	3.41175e-170
4.26907e-173	1.83867e-173	7.53164e-173	5.56554e-173	-1.78886e-173	-9.39673e-173	-1.24714e-172	-1.18192e-172	-1.38112e-172	1.09717e-172	1.83871e-173	8.80902e-175	-1.57317e-173	-2.53251e-172	-2.66109e-173	-1.02077e-172	3.17885e-172	7.45028e-173	-2.01663e-172	-6.07567e-174	-6.22794e-173	6.45936e-173	1.18374e-173	-9.67358e-173	8.47597e-173	-3.69749e-173	2.49062e-173	-4.5518e-172	2.52698e-173	5.06166e-174	2.6793e-171
-1.10074e-174	-4.02918e-174	-8.53579e-174	-1.05748e-174	-2.92645e-174	-3.84016e-174	-1.01179e-173	1.30274e-174	1.74052e-173	-5.88987e-174	-7.05939e-174	3.14553e-173	-4.78027e-174	1.59281e-174	-2.48372e-175	-4.95868e-173	5.59244e-174	2.1026e-173	-2.81275e-174	1.69668e-173	-1.07677e-173	-8.75114e-174	4.29731e-175	-3.87641e-173	-7.85393e-174	-7.48692e-174	1.28479e-173	7.67202e-174	-2.25919e-173	-2.86334e-174	3.17355e-172
7.48818e-175	-2.25551e-175	8.59226e-175	-1.81047e-175	-8.10497e-175	-5.57602e-175	2.21737e-175	-5.67266e-176	5.66672e-175	6.54657e-175	-1.68842e-174	-5.4127e-175	1.93876e-175	-2.00541e-174	2.38114e-174	5.68301e-175	3.72234e-175	-3.60406e-175	-3.57639e-175	4.06702e-175	2.41653e-175	-1.02373e-174	8.90022e-175	-3.82391e-175	-1.52433e-176	-1.72005e-175	-2.37216e-174	-5.07046e-175	1.95941e-174	-3.49217e-175	2.16708e-173
-5.25083e-176	6.30926e-176	1.40148e-175	8.25918e-176	9.02108e-176	1.56085e-176	2.01654e-175	8.3254e-176	-4.33258e-176	2.29433e-177	1.36128e-175	3.65696e-176	7.95756e-176	6.02073e-176	8.6516e-178	1.57182e-176	4.38044e-176	2.19638e-175	-4.9894e-176	3.52941e-176	4.816e-176	-1.2319e-176	-5.55578e-176	-6.41306e-177	-4.23785e-177	2.91728e-176	-5.47384e-175	1.51507e-175	-7.0885e-177	7.71943e-176	2.39142e-174
-1.12067e-177	8.54658e-177	2.87328e-176	-8.66606e-177	-1.10973e-176	2.1653e-177	-1.56156e-177	1.58095e-176	-2.6295e-177	1.82173e-177	-1.481e-177	1.06388e-176	-2.21682e-177	8.76143e-178	1.01773e-177	7.56381e-177	-1.05593e-177	-1.44419e-176	9.99259e-177	1.20393e-176	1.32073e-176	-2.37589e-178	4.95198e-179	1.78068e-177	3.30728e-176	8.69368e-177	-2.41441e-177	-9.72749e-178	-3.23157e-177	1.73862e-177	2.08874e-175
-2.70232e-177	-2.54665e-178	1.08445e-178	-9.71663e-178	-2.16937e-177	-2.48892e-178	3.04217e-178	3.51942e-178	1.78421e-177	7.30744e-178	2.5385e-179	-1.82835e-178	-5.57246e-179	-2.16026e-178	-1.33102e-177	2.72425e-178	-1.686e-178	2.19638e-178	-1.43718e-179	4.18964e-178	-5.02446e-178	2.63906e-179	5.28733e-179	-8.21097e-179	-1.20905e-177	-1.39493e-178	9.08416e-178	-9.03847e-179	8.48667e-178	-2.68283e-179	1.64181e-176
8.02067e-180	-2.09096e-178	2.00407e-180	-1.47045e-179	-1.17662e-179	-7.38442e-180	-3.29747e-179	1.13691e-179	2.30406e-180	6.17006e-179	8.83986e-179	-2.90592e-180	7.5531e-180	3.12506e-179	-7.37771e-179	-5.36869e-180	-4.26143e-179	1.33055e-179	-5.37664e-179	3.73056e-179	7.07834e-179	8.3337e-179	-7.82779e-179	6.07384e-180	-2.20536e-180	-2.04392e-179	4.12966e-179	-1.61648e-178	4.48371e-179	3.08289e-179	1.2573e-177
-3.17254e-180	3.77202e-180	-7.02843e-181	1.00187e-179	5.00215e-181	-1.43355e-180	-3.6841e-180	5.05092e-181	4.53227e-180	4.08281e-180	-2.29704e-180	-7.16589e-180	2.7557e-180	-7.86845e-180	7.14623e-181	8.17391e-180	-1.04585e-180	-7.64926e-180	4.85684e-181	6.2538e-180	-7.52907e-181	-4.30717e-181	-1.2023e-180	-2.98785e-181	2.52186e-180	-1.50852e-180	-2.23625e-180	3.15959e-180	-1.36914e-180	2.77698e-181	9.05721e-179
1.41458e-181	1.84502e-181	-8.26122e-182	-2.11396e-180	2.81868e-181	2.06642e-181	1.06832e-181	1.13888e-181	-5.9219e-182	-2.08266e-181	-5.11178e-181	2.1864e-180	5.02978e-182	1.56314e-180	2.19196e-180	-5.44708e-181	-2.56691e-181	4.07988e-181	2.25821e-181	-3.6209e-181	1.43135e-180	-2.0789e-181	-6.823e-181	2.06707e-181	-4.53879e-181	-2.11825e-182	-1.11694e-181	1.12388e-180	3.6772e-181	-4.18801e-182	1.6448e-179
-3.4119e-182	-4.38507e-185	3.23538e-182	-1.49818e-182	-2.32985e-182	-2.52233e-182	-5.25378e-183	4.76531e-182	-4.15192e-182	9.09432e-182	-5.12453e-182	2.69716e-182	-1.52138e-181	2.26596e-182	-2.07664e-182	5.75339e-182	7.7551e-183	7.67411e-182	2.0047e-182	-1.02694e-182	-9.61169e-183	1.81322e-183	-1.70199e-182	4.37058e-182	-4.67924e-183	-2.1456e-181	1.09647e-181	-7.75884e-183	-1.90715e-182	1.31953e-182	1.20258e-180
-7.26594e-183	-4.18392e-183	6.19886e-183	7.52751e-184	-2.90993e-183	-4.41079e-183	4.0348e-182	7.48568e-184	6.22059e-184	2.55647e-183	2.3749e-183	-5.28442e-186	1.20315e-183	4.19996e-184	-5.93461e-183	6.03785e-183	-1.41442e-182	-5.29607e-183	-8.84534e-184	-4.23143e-183	-1.14521e-183	6.91718e-184	-8.32895e-183	7.05249e-184	5.03565e-183	-3.35262e-183	2.70436e-184	2.28061e-183	1.50014e-183	1.66603e-183	1.35506e-181
1.74202e-185	1.73173e-184	2.06014e-184	1.94868e-184	2.24699e-184	-4.32848e-184	-1.81124e-184	-1.90018e-184	5.0332e-184	-4.88734e-184	-1.16944e-184	-2.22667e-185	1.95954e-184	-5.08108e-185	-2.26006e-184	-4.73966e-185	-9.29287e-184	-1.96454e-185	-1.66065e-185	1.10216e-184	-6.08075e-185	-1.03472e-184	2.00869e-185	-4.69787e-185	8.81014e-185	-1.15856e-184	9.70533e-187	-1.51419e-185	-9.67976e-184	4.49235e-186	5.77123e-183
-9.92018e-186	1.23905e-185	7.10194e-185	-5.18071e-185	2.43051e-186	-8.91855e-185	2.48263e-185	5.12134e-186	2.62153e-186	3.8937e-185	2.98998e-188	1.69916e-185	3.1666e-185	1.0698e-185	1.70226e-185	-7.64495e-186	-1.76585e-185	2.43552e-185	-2.11542e-185	-4.01712e-185	-1.13512e-185	-8.9668e-186	-5.95161e-185	-9.57059e-185	8.28944e-186	-4.33066e-185	-7.29225e-186	-4.6347e-185	-6.62765e-185	1.65285e-185	8.59232e-184
-1.98723e-186	2.57186e-186	-1.67587e-187	-8.88217e-187	3.29109e-188	-4.51898e-186	1.39433e-186	6.94858e-187	-7.85324e-187	4.1866e-186	-7.30821e-187	3.76986e-186	-4.34823e-186	-1.17234e-186	-7.19486e-187	-6.23993e-187	-4.46465e-187	-2.32805e-185	2.19518e-186	5.59091e-187	6.50357e-186	3.25026e-187	1.23486e-186	-1.54542e-186	-2.21451e-186	1.37298e-186	-4.98912e-186	-2.39912e-186	-1.06554e-186	-7.76854e-187	7.75009e-185
1.10026e-186	-3.78607e-188	3.91088e-187	-3.47192e-187	2.25485e-188	-3.73148e-187	1.55669e-187	-2.28634e-189	-8.10475e-187	-7.4253e-188	8.64876e-187	3.75524e-188	-3.06498e-187	2.17286e-187	-2.38642e-187	5.02211e-187	9.61246e-188	1.53415e-187	2.24501e-188	-3.45872e-187	1.51086e-187	9.99485e-188	-6.571e-188	-2.04569e-187	-4.12211e-187	-3.31393e-187	-1.135e-187	-4.7181e-188	-1.23317e-189	-2.24777e-187	7.75131e-186
6.06193e-189	-5.20154e-188	7.27798e-188	3.37105e-188	1.53434e-188	-3.11758e-188	4.64101e-189	-2.06236e-188	2.77631e-188	-1.40612e-187	-8.52565e-189	-3.64093e-189	-1.32959e-188	3.43566e-188	7.90213e-189	9.53396e-189	2.58201e-188	3.63636e-188	1.82383e-188	-2.33482e-188	-3.54135e-189	-2.54727e-188	1.44634e-189	6.3859e-189	-4.9669e-189	4.8786e-189	3.94412e-188	-1.59356e-188	7.5173e-189	8.86163e-190	6.96224e-187
3.65327e-190	-6.18254e-190	2.32869e-189	-3.63115e-189	-1.2323e-190	2.88236e-189	-2.43739e-189	-1.54889e-189	-4.07662e-190	5.91594e-190	-1.03169e-189	3.4073e-191	9.5754e-190	3.62047e-190	-4.49668e-190	5.52399e-189	-4.23731e-189	2.47854e-189	-4.7538e-190	9.17299e-190	1.2853e-190	2.51429e-190	5.56501e-190	1.9113e-189	-6.85542e-189	-4.99797e-190	-8.23514e-189	-3.6822e-190	-1.10989e-189	1.53138e-189	5.28497e-188
2.76916e-190	1.09098e-189	-7.87425e-192	3.44276e-192	2.54282e-191	8.9416e-192	5.6734e-190	7.52052e-191	2.88938e-191	-4.71786e-191	1.88654e-191	1.04434e-190	-2.5255e-192	1.60912e-190	3.22684e-190	4.44054e-191	2.53253e-191	-2.25088e-191	-8.26379e-192	-2.12474e-191	1.43703e-190	7.92287e-191	6.82792e-190	-1.91915e-190	8.87664e-191	-3.38896e-191	4.90331e-190	-1.51195e-190	-1.57135e-190	3.02689e-190	5.18502e-189
1.19144e-192	-8.05103e-192	-5.80613e-193	4.59346e-191	3.85202e-191	1.53452e-191	-1.03857e-192	3.51105e-191	-1.48874e-191	1.80153e-191	1.01516e-191	-3.55377e-193	1.10488e-192	3.30551e-192	-2.03659e-192	2.5544e-191	-2.29647e-191	1.94212e-192	4.58559e-192	5.48358e-192	3.32923e-193	-2.92168e-191	3.92603e-192	4.89974e-192	-1.7297e-191	-9.87819e-192	-3.14139e-192	3.9748e-191	-8.15094e-192	-1.9997e-193	3.7294e-190
-2.70769e-193	-1.2452e-192	-3.14731e-192	1.1327e-192	3.56418e-192	-7.07787e-192	-1.6861e-193	1.08368e-192	-1.63024e-192	3.26155e-193	2.42271e-194	5.35015e-192	4.78854e-193	-8.61532e-193	-3.35964e-193	-5.12355e-193	-3.40324e-193	-3.43682e-192	2.19479e-193	-1.41179e-192	-1.55166e-192	-5.0776e-192	-5.42947e-193	-3.66484e-193	1.96315e-193	9.03591e-193	9.30978e-193	-2.84535e-192	-7.24202e-193	-6.51701e-193	4.6409e-191
3.702e-194	-7.94174e-194	-2.31908e-193	-7.83457e-194	5.34216e-194	4.93939e-193	-2.82239e-194	3.12473e-195	8.27969e-194	3.41614e-194	-1.48319e-193	-4.18459e-194	4.73297e-193	-3.64855e-194	-6.00268e-194	2.20189e-194	-3.67703e-194	-6.95488e-195	8.31789e-195	9.291e-194	-5.67711e-195	-2.3916e-193	-2.15556e-193	2.805e-193	-1.14594e-193	1.49495e-193	-3.221e-193	-1.3634e-193	5.38046e-195	4.56254e-194	3.56373e-192
1.53126e-194	1.11906e-194	1.84171e-195	2.49557e-196	1.62028e-194	6.03142e-195	-1.44817e-194	2.00699e-194	-6.51659e-194	-4.18955e-194	1.3311e-194	1.01293e-195	-1.03341e-194	4.81384e-195	2.88559e-195	8.93438e-195	-1.76927e-194	-1.79135e-194	1.46486e-195	1.02103e-194	4.04359e-195	-2.19673e-194	5.62625e-196	-1.02171e-194	8.7998e-195	2.44266e-194	-7.09234e-196	-2.01553e-195	5.02545e-194	4.10812e-195	4.08119e-193
-2.60622e-196	1.15756e-195	1.39225e-195	-1.45377e-195	6.23526e-196	8.30011e-196	-2.65469e-195	1.13878e-195	1.11027e-195	7.23029e-196	-6.11228e-196	-9.53258e-196	2.08709e-195	6.17648e-196	1.14106e-195	-2.62776e-195	4.36289e-195	-4.40434e-196	-5.63589e-196	1.80385e-196	-3.85055e-196	3.22321e-196	6.86277e-196	4.28944e-196	-2.31247e-195	2.24096e-195	-1.46645e-195	-1.37558e-195	3.9593e-196	-2.46293e-195	3.70068e-194
-1.55141e-197	-5.56453e-197	-6.81029e-198	-1.09192e-196	1.19439e-196	4.75885e-197	7.80684e-197	1.34314e-197	-1.36427e-197	1.87208e-197	-1.03835e-196	6.40777e-198	-1.75787e-196	4.5646e-197	1.38502e-196	-7.7436e-197	1.63985e-197	-2.43685e-196	-3.26004e-197	5.27225e-198	2.54405e-196	-3.91683e-196	-1.89057e-196	1.4085e-197	-5.6724e-197	4.20226e-197	8.09033e-199	1.81666e-196	-8.81199e-198	2.56471e-196	2.71936e-195
-2.59545e-198	1.04394e-197	9.7547e-198	4.69167e-197	3.86963e-197	3.44536e-198	-2.04079e-197	-3.38635e-198	-1.50677e-197	-1.77269e-197	-8.7842e-198	1.45102e-197	-1.17466e-198	-7.2886e-198	-9.36766e-198	-1.06562e-197	-2.30342e-197	6.32857e-200	3.38038e-198	-2.39053e-198	3.31157e-199	7.5391e-198	7.87183e-198	-7.99876e-198	4.1906e-199	7.23356e-199	-1.06378e-198	3.80171e-198	-1.03301e-197	2.89652e-198	2.92062e-196
6.40591e-199	2.67263e-199	-2.58016e-200	1.001e-198	2.61926e-199	-1.01791e-199	-4.45352e-199	-8.42876e-200	1.97594e-199	7.40324e-200	-6.84999e-199	-4.31088e-199	-7.20109e-199	1.42412e-198	1.09466e-198	-4.26471e-199	-1.22426e-198	1.16921e-198	1.68271e-198	2.00135e-198	-1.71686e-198	2.42455e-199	2.21607e-199	-5.02455e-199	-1.28987e-199	9.42594e-199	-1.4939e-198	-2.41498e-198	-4.0173e-199	1.33212e-198	2.33563e-197
1.07334e-199	1.03397e-199	-7.71867e-200	-2.36092e-199	-1.36508e-199	-2.14806e-200	-1.17865e-200	-2.17138e-200	-9.76137e-200	-5.56278e-200	-4.21226e-200	3.23095e-200	-9.07695e-201	-3.66939e-201	-1.9053e-199	-8.1434e-200	1.75667e-200	-7.65196e-200	-2.37456e-200	-9.6848e-201	-7.55491e-200	2.38565e-200	-3.9505e-200	1.59249e-199	2.27704e-199	-9.98535e-201	1.17181e-200	1.17364e-200	-7.30623e-200	-2.05156e-201	1.98982e-198
7.19351e-201	5.69167e-201	-2.41566e-201	6.56737e-201	-7.67815e-201	2.04604e-201	-1.97878e-201	-1.18295e-200	1.50744e-201	1.56252e-202	-2.79621e-201	-8.24198e-201	1.22991e-201	-3.93213e-201	-2.50352e-201	2.18732e-200	-4.60081e-201	6.37593e-201	1.932e-201	2.05797e-200	1.15709e-201	1.94513e-200	-1.32614e-201	-2.17679e-201	-9.33025e-203	1.06639e-201	-9.87991e-201	-2.6806e-201	-4.16723e-202	2.50209e-201	1.6188e-199
-1.42366e-201	-8.81165e-202	-4.41098e-201	3.60533e-202	-2.12749e-201	3.01077e-202	2.2688e-202	-1.03927e-202	-6.9478e-202	-1.65641e-201	2.84306e-202	-6.96303e-202	-5.63723e-202	5.37084e-202	1.4395e-202	-4.2751e-202	-1.64816e-201	6.73169e-202	9.87869e-203	8.4471e-202	-1.171e-202	-1.11354e-202	-5.10662e-202	1.07748e-201	-7.30967e-202	-7.09934e-202	5.53063e-203	-1.11078e-201	1.11146e-201	1.23436e-202	2.37631e-200
1.05856e-202	-1.24849e-202	4.25913e-203	1.58792e-202	-1.38534e-202	-4.00659e-203	-7.18319e-203	-1.61318e-204	-1.11903e-202	-2.80011e-203	-1.6271e-203	-5.38948e-203	1.90682e-202	3.94251e-203	7.86343e-203	-9.08902e-204	6.50556e-203	-6.57578e-205	-3.51658e-202	7.02874e-203	3.1145e-203	-1.43889e-203	1.64038e-203	9.98756e-204	-1.09652e-202	2.41954e-204	1.23659e-203	8.32766e-203	-2.53229e-204	1.45901e-203	1.99645e-201
4.77225e-205	7.78382e-204	-5.22458e-204	-4.8771e-205	-5.90162e-204	1.59806e-204	-3.18617e-205	-1.71684e-204	2.53793e-205	-2.48192e-204	-4.1706e-204	-1.10529e-203	-1.52005e-204	-2.04405e-204	7.07413e-205	5.92503e-204	1.35757e-203	7.59165e-204	-3.02832e-204	1.85794e-204	1.51392e-204	4.45909e-205	1.2605e-203	-3.99647e-204	4.01159e-204	3.53743e-203	-1.16069e-203	-1.86899e-204	3.25771e-204	2.36782e-204	1.54766e-202
-1.51855e-205	-3.56125e-205	1.21132e-205	5.85725e-205	5.10539e-205	-1.07266e-205	-1.69374e-205	-4.50755e-205	-3.58215e-205	1.60377e-205	6.61952e-206	-9.01271e-205	1.10484e-205	-2.78223e-206	-5.85166e-205	-1.30988e-205	-2.56023e-204	-4.06181e-208	-1.2026e-205	5.68895e-206	1.73394e-204	9.05144e-205	2.06649e-205	2.60738e-205	5.44422e-205	-2.19637e-205	-4.30471e-205	-3.84045e-205	-2.57126e-205	-3.09634e-207	1.24763e-203
3.87396e-206	1.17607e-205	-1.9531e-207	3.33735e-206	9.9792e-207	-3.39318e-206	-2.485e-207	1.71685e-206	-4.80888e-206	-1.16439e-206	-1.41614e-207	-2.03036e-206	7.49551e-207	-5.95389e-207	4.45714e-207	-1.67687e-206	8.27174e-206	-1.39512e-206	2.40867e-206	5.92423e-206	1.7849e-207	1.96614e-205	-2.31114e-207	-1.8035e-206	-3.99171e-206	-5.54334e-207	-1.8286e-206	2.61474e-206	-2.40528e-206	-5.64923e-206	9.40547e-205
-8.48372e-210	5.07522e-207	-5.20615e-207	4.71973e-208	-2.25848e-207	-1.40083e-207	-1.29849e-207	5.38478e-208	1.264e-206	-6.02444e-208	6.8964e-209	-1.58668e-207	1.76295e-207	-3.6934e-207	-1.08494e-207	-3.4264e-207	-1.64971e-207	3.80759e-209	5.72715e-208	-2.10098e-208	2.2389e-207	-2.70107e-207	2.21726e-208	-1.66344e-207	-4.60244e-209	-3.13382e-207	1.25208e-207	-1.98942e-207	-1.43461e-207	-6.83224e-207	6.51078e-206
-1.08027e-209	-3.21744e-208	1.37621e-208	1.0176e-208	2.00619e-207	-1.89839e-208	-7.35585e-209	1.63569e-209	5.78914e-210	-9.85361e-209	-3.43487e-208	5.78063e-209	-3.23725e-208	-1.14553e-208	-3.08637e-208	1.39812e-208	-1.07861e-208	-4.54248e-208	-1.77806e-209	-2.39326e-209	-1.01441e-208	-1.16258e-208	-1.00768e-207	-8.15325e-209	-7.03758e-208	4.12536e-208	7.25123e-208	5.23238e-208	1.4201e-208	-6.23428e-208	9.29104e-207
1.89308e-209	-3.69263e-210	-4.98635e-210	-3.39104e-210	-2.61282e-209	-1.51058e-209	-1.2686e-209	-2.23537e-209	7.15292e-209	-4.37949e-210	-5.47584e-209	6.13298e-209	5.33986e-209	-4.39096e-209	9.3043e-210	-2.31569e-209	-2.53334e-209	1.33084e-208	2.78607e-210	2.96128e-209	1.52767e-209	-9.50296e-210	-1.97066e-209	-2.94528e-209	3.85966e-209	-4.62597e-210	4.45388e-210	-1.71074e-209	4.83132e-210	-4.36849e-209	8.07096e-208
2.72825e-211	-1.11635e-209	9.82648e-211	8.49607e-211	-9.96118e-211	8.91841e-210	-7.31043e-212	4.3759e-210	-4.69153e-210	1.39161e-211	1.29125e-211	2.39152e-211	-4.77296e-211	1.6885e-210	2.01239e-211	-1.27183e-209	9.94267e-211	4.34694e-211	-2.13262e-212	-5.19557e-212	2.33509e-210	-2.58486e-210	-5.45631e-211	7.83464e-210	1.59303e-210	9.03265e-211	2.01963e-210	-1.43017e-210	8.96237e-210	-2.35393e-210	7.99813e-209
4.53197e-212	4.61608e-211	-3.17085e-211	1.73334e-212	2.07519e-211	-1.92438e-211	-8.20195e-212	-2.14875e-212	-6.61433e-211	-1.25512e-210	-1.43825e-211	1.51743e-211	-8.69242e-212	5.95634e-211	1.25282e-211	4.60153e-211	1.25521e-211	-3.50794e-211	2.72182e-212	6.11106e-211	2.1482e-212	-1.68678e-211	-9.56124e-212	-5.35946e-212	-4.31211e-212	8.7907e-211	-2.16346e-212	1.20264e-211	2.01858e-211	-2.77565e-212	7.57263e-210
-6.52531e-213	-3.03895e-212	1.24408e-212	-6.24423e-213	-3.92599e-212	5.69159e-213	-2.45815e-212	-3.55154e-212	-1.08561e-212	-1.03207e-212	-2.10617e-213	9.60548e-214	-5.24169e-213	5.67289e-213	-1.01893e-212	1.39625e-212	-1.1545e-212	7.95732e-213	1.13996e-212	-1.09794e-212	5.15654e-213	1.4854e-212	1.08889e-212	-1.10869e-212	-1.26083e-212	-6.69871e-212	-2.80327e-212	-1.1789e-212	1.03378e-212	-6.6789e-212	5.0037e-211
1.32789e-214	-8.21568e-214	3.27731e-213	-2.17047e-213	-1.2684e-214	1.41936e-213	-5.29098e-214	-1.27194e-213	5.71878e-215	-2.09963e-214	-1.06035e-213	1.01418e-212	1.46934e-214	2.20215e-213	-3.42248e-214	4.96783e-213	4.2452e-213	-8.45525e-214	4.42094e-214	-1.30982e-213	8.04141e-214	-4.99434e-214	3.9323e-213	-2.09998e-213	9.48397e-214	5.10265e-214	-8.26499e-214	8.26421e-214	8.69359e-214	9.72726e-214	4.801e-212
4.01054e-215	-2.43968e-215	-4.45786e-215	-4.31465e-215	-4.01332e-214	-4.01204e-214	-2.17007e-215	1.60787e-214	-2.5083e-214	2.20689e-214	2.26025e-214	1.39563e-214	-1.22947e-214	-7.20923e-215	2.54245e-214	-1.03157e-214	1.42164e-214	-7.45728e-214	-6.64182e-215	3.60738e-215	-1.31266e-214	-1.12066e-214	-1.00003e-214	-2.92733e-215	-3.07392e-214	-3.82092e-214	4.52852e-215	-2.72808e-214	3.43287e-215	-3.40928e-217	4.93204e-213
3.25538e-215	2.68135e-215	3.60774e-217	-4.69924e-216	-1.41127e-216	-8.19046e-217	-3.92033e-216	-1.08366e-215	-6.1308e-218	1.69905e-215	1.09695e-216	8.13325e-215	1.28332e-216	2.84697e-217	5.00561e-216	-3.31177e-216	2.82207e-216	-8.9314e-216	2.29174e-215	8.2437e-216	3.7872e-217	-6.73072e-216	-2.09924e-215	7.76018e-217	3.10746e-215	1.09656e-215	-1.00938e-215	2.77636e-215	1.4437e-216	6.9617e-216	3.50877e-214
4.87918e-216	-9.4972e-217	4.09861e-219	-2.7127e-217	1.41705e-216	-5.36718e-217	3.55081e-216	7.97231e-217	1.10114e-217	-2.13477e-216	3.30912e-216	-1.92583e-216	6.05226e-217	-1.57439e-216	-4.46782e-217	1.70436e-216	-5.19835e-217	3.25234e-216	2.08363e-216	-5.90357e-217	-1.47796e-218	3.00977e-217	1.34362e-217	1.30607e-217	2.78761e-216	-1.04732e-217	1.54934e-216	-3.75571e-216	2.41621e-217	-2.46776e-218	3.97072e-215
-3.34043e-218	6.15611e-218	-3.29551e-218	1.29383e-217	-3.50432e-218	-2.39054e-218	-8.50047e-217	3.20916e-218	-3.51824e-218	-5.89205e-218	-1.21373e-218	-2.57633e-218	3.11642e-218	8.01732e-218	2.78573e-217	-2.45911e-218	-8.66402e-217	7.60644e-218	1.3976e-217	-1.41983e-218	-1.41383e-218	-9.17836e-219	3.28985e-218	-3.94535e-218	1.18308e-217	3.06292e-218	-1.18589e-217	5.07799e-218	6.94591e-218	-6.14069e-220	3.32537e-216
5.29087e-220	4.80057e-219	8.87938e-219	-1.58179e-220	2.96537e-220	-1.6698e-218	1.23135e-218	-6.24223e-219	3.42981e-219	-4.29004e-218	5.64867e-220	-6.21443e-219	-5.43529e-218	9.40269e-220	2.91563e-219	-4.20728e-218	1.29638e-219	-1.26405e-218	5.34785e-219	-2.49355e-219	-2.89477e-219	1.28281e-218	-6.26891e-219	1.11368e-218	-1.12162e-218	1.26468e-218	-1.38655e-218	-1.12352e-218	1.50581e-218	2.01502e-218	3.42387e-217
3.08747e-221	1.26845e-219	2.48637e-219	3.70821e-219	-8.79767e-220	-3.59187e-219	2.70979e-219	-8.98868e-220	-1.258e-219	3.50079e-219	1.1034e-219	-1.95616e-219	4.1607e-220	1.32471e-220	3.45217e-220	-1.65571e-219	5.05434e-221	1.95529e-220	-1.38274e-219	-1.48927e-219	5.22576e-220	7.71344e-221	1.41973e-219	-1.11431e-219	1.78504e-220	1.14424e-219	2.75909e-220	2.53203e-220	-9.33338e-220	-1.29449e-219	3.62735e-218
1.90375e-221	-6.85578e-221	4.37453e-221	3.18282e-220	-1.36163e-222	-3.28662e-221	-2.01007e-221	-2.02659e-220	-2.13617e-221	-1.39471e-220	-5.38689e-222	2.00314e-220	-1.95474e-221	1.99212e-220	6.80153e-221	4.85647e-221	2.74617e-221	-7.57552e-221	1.86751e-220	-5.30448e-221	1.09085e-220	-1.24316e-221	-1.27708e-221	-6.43478e-221	-6.56409e-221	6.00836e-221	5.40764e-221	-2.27756e-221	6.92601e-222	-6.83426e-221	2.22798e-219
-4.63261e-222	3.21085e-221	-2.23351e-221	3.75415e-222	-6.02486e-223	-2.66173e-222	1.56905e-222	-2.82228e-221	1.22393e-221	-1.78841e-221	-1.03278e-221	-1.39386e-222	1.9587e-221	3.77796e-223	1.58734e-221	-9.28913e-223	7.32396e-222	-7.92038e-222	-1.22762e-221	1.29639e-221	-1.61071e-223	-1.12458e-221	-2.43278e-221	-2.84797e-221	-7.54171e-222	5.24654e-222	-5.78079e-222	-1.09327e-221	4.02039e-222	3.55431e-222	3.16274e-220
1.30806e-222	-1.3615e-223	-9.81783e-223	4.20076e-223	4.13389e-223	-2.09691e-222	1.23617e-222	-8.44498e-223	6.49513e-224	-1.96287e-222	3.10951e-223	9.34434e-223	-1.65605e-222	1.09095e-223	3.14875e-223	-3.75512e-223	1.16051e-223	-1.55417e-223	-3.84716e-224	-7.91751e-223	2.49663e-223	1.18035e-223	6.81183e-222	9.29405e-223	1.49248e-223	2.10866e-223	-9.30003e-223	1.53587e-223	-5.33282e-223	-8.89579e-224	2.44423e-221
-3.15075e-224	-5.81648e-224	1.71486e-224	1.21574e-223	1.97435e-223	1.21054e-224	3.38534e-224	-1.97204e-223	7.42661e-224	-5.44551e-224	9.48328e-224	-9.8153e-224	1.05828e-224	-6.5414e-224	-1.37089e-224	-1.6559e-224	1.16829e-223	4.64499e-225	-9.49418e-224	-1.80604e-224	2.51027e-225	6.76675e-224	-4.64186e-224	-1.00831e-223	-1.40222e-224	1.83574e-224	1.68316e-225	6.23298e-224	8.66904e-224	-1.47772e-223	1.87972e-222
2.02121e-226	-8.44938e-225	5.47981e-224	2.68474e-226	5.78361e-225	3.4804e-225	-2.13225e-225	-3.13883e-225	6.80249e-226	3.08439e-225	7.38402e-225	1.3254e-225	-1.1412e-224	8.64921e-226	6.65888e-225	-4.58387e-225	6.31346e-225	-5.96988e-225	4.62844e-225	9.855e-225	-9.08309e-225	3.03542e-227	5.72971e-224	-3.30993e-226	-1.4028e-226	2.59876e-225	8.89968e-226	-1.9951e-225	3.15679e-225	-1.11387e-224	2.27675e-223
-2.70713e-226	5.36638e-226	2.00942e-226	-1.14732e-225	1.81252e-226	2.57423e-227	-3.77464e-226	2.16576e-225	1.07916e-225	4.20905e-226	4.22609e-227	-2.56733e-227	2.61792e-226	-1.53312e-225	-3.32019e-226	-4.23345e-226	1.03468e-225	-2.86534e-227	4.74569e-226	3.16433e-226	1.11472e-225	9.04276e-226	-1.85465e-226	-4.10101e-226	-5.55763e-226	1.11972e-226	2.93901e-226	6.17488e-228	6.18091e-226	7.07495e-226	1.57864e-224
2.96157e-227	-8.55984e-227	-4.0023e-227	8.78917e-227	1.0094e-227	2.37996e-227	-8.23298e-227	2.62813e-227	1.9119e-226	-2.0157e-229	-1.28303e-227	-2.49961e-227	-6.53666e-227	1.25734e-226	6.26004e-227	-5.21539e-227	6.55626e-227	-2.39735e-227	-5.09601e-227	-4.35123e-228	1.10702e-228	6.24163e-228	-5.25651e-227	1.13858e-226	1.4345e-227	6.083e-227	5.72044e-227	-1.00978e-227	-1.01374e-227	9.72694e-228	1.40167e-225
3.89251e-228	-1.79499e-228	1.18363e-227	-1.67301e-229	-1.39405e-228	9.43679e-229	-5.86686e-228	-7.38564e-228	1.41517e-228	-4.19146e-229	-2.79929e-228	1.11989e-227	-1.66219e-228	6.02555e-229	-1.9557e-228	-7.09131e-229	-8.10767e-228	1.50352e-228	-2.43227e-228	2.35472e-228	-1.20729e-228	-2.42021e-228	-1.31233e-228	1.79067e-227	1.10498e-228	2.60732e-228	-2.62087e-228	-1.37605e-228	1.78826e-228	3.57308e-229	1.01143e-226
-4.00511e-229	4.51048e-229	2.67885e-229	-1.37937e-229	-1.56992e-229	1.66299e-228	-3.46241e-229	-1.63065e-228	9.24717e-230	6.56595e-229	8.49833e-230	-9.62505e-229	3.53569e-229	1.50728e-229	-3.26584e-229	-1.18606e-229	-1.15944e-228	-1.499e-228	6.76774e-229	2.75973e-230	-1.17551e-229	8.05968e-229	1.80969e-230	-6.022e-229	-1.30787e-229	5.44212e-230	-2.17131e-229	-1.9298e-229	2.89771e-230	-3.05542e-229	1.36368e-227
1.35933e-230	9.68076e-231	1.68184e-230	2.11821e-230	-3.16867e-230	2.04292e-230	1.58539e-230	1.6873e-229	8.83429e-230	3.10245e-230	4.56046e-230	-2.78277e-230	3.39216e-230	2.15346e-230	5.47201e-231	6.30993e-231	1.28697e-230	-4.89318e-230	7.2853e-230	-1.2708e-230	5.7698e-230	-2.1691e-230	-1.58654e-230	9.46299e-231	3.14812e-230	5.98196e-231	-3.56062e-230	-1.67927e-230	-3.28656e-230	4.33003e-231	9.37149e-229
7.61265e-232	2.76271e-231	2.89841e-231	8.12699e-232	-9.19234e-232	5.30626e-231	8.17358e-231	-4.25596e-232	-1.72514e-231	-3.10107e-231	2.73306e-231	1.03514e-230	1.77503e-231	-6.04204e-232	1.26409e-231	8.34434e-233	2.37747e-231	3.23457e-232	-4.40776e-231	-2.94848e-231	6.37265e-231	4.82129e-232	-2.31402e-231	-1.12915e-230	1.87611e-231	1.33597e-231	1.31292e-232	-1.87584e-231	1.85044e-231	3.71793e-231	8.50022e-230
-3.10005e-232	7.40518e-233	3.12284e-232	-2.42352e-232	-2.36531e-233	-6.08984e-232	-8.10633e-232	-3.54288e-233	1.31037e-233	4.9698e-233	-1.86279e-232	-1.5974e-232	4.6066e-232	9.92412e-233	-1.82285e-232	-1.76709e-232	3.42051e-232	1.13537e-232	-5.32569e-232	3.53107e-233	4.873e-232	-6.92681e-233	-7.24307e-232	2.7393e-232	-6.11526e-233	-7.59498e-234	2.21361e-232	-1.27228e-232	-5.28132e-232	-3.08952e-232	7.5778e-231
-5.45207e-233	-7.24801e-233	9.65621e-235	2.67097e-233	-1.43113e-235	-1.42126e-233	-8.49741e-233	1.63993e-233	5.06088e-233	-9.79891e-234	-6.9587e-234	-7.27815e-233	-4.3848e-233	1.16103e-233	8.2678e-234	6.36332e-234	1.53597e-233	5.66151e-233	-1.17254e-233	3.06547e-233	-5.4874e-233	2.57931e-233	6.64768e-233	-2.80802e-233	3.93437e-234	-4.00802e-233	5.01234e-233	-3.39008e-233	1.71104e-233	-1.11211e-233	9.26492e-232
-3.15216e-234	1.56388e-234	-2.44181e-234	-1.0944e-233	7.97145e-235	-2.55877e-234	-1.05271e-234	-4.68007e-234	-2.11106e-234	-1.26607e-235	-1.44059e-234	-6.35731e-235	-1.11502e-234	-1.29303e-234	-7.35362e-235	-3.38305e-235	-1.72348e-234	-1.01033e-234	5.28095e-235	5.27184e-234	-8.94119e-234	-9.09911e-235	-3.45857e-234	-2.76864e-235	7.76034e-235	2.62231e-235	1.48985e-235	1.69019e-233	2.72977e-235	-6.74242e-235	7.61429e-233
-5.07303e-236	-8.22835e-236	1.83139e-235	-1.38654e-235	-8.89339e-236	6.24898e-235	9.93625e-235	1.25063e-235	2.01204e-235	3.52309e-235	-7.51737e-236	-2.32581e-235	7.69375e-236	1.91652e-234	5.21891e-236	-9.73519e-237	-7.52676e-238	9.58969e-236	5.6153e-235	2.91043e-236	-2.95071e-236	9.07141e-236	-1.05138e-235	3.3974e-235	-2.04652e-236	1.95733e-235	-6.60019e-237	6.65224e-236	-1.82689e-236	-2.52291e-235	7.01624e-234
3.19975e-236	3.60126e-237	-2.3446e-236	-2.27145e-236	1.89954e-237	-2.92478e-236	-5.69934e-237	1.56312e-236	2.28586e-236	-2.84062e-236	-5.26267e-238	-3.45716e-236	-2.93686e-236	-3.97073e-237	1.84089e-237	1.28905e-236	2.31624e-237	3.70264e-237	2.50136e-236	-1.71588e-237	-1.33884e-235	9.60635e-237	-7.56159e-237	2.19814e-236	-1.93522e-236	-3.49241e-239	-2.33295e-236	-2.23524e-236	4.41397e-236	-1.90684e-236	6.02729e-235
-6.63826e-238	1.45535e-237	-7.43901e-238	-2.83951e-237	2.21292e-238	4.13198e-238	8.52302e-238	5.32356e-238	1.97147e-238	3.13873e-238	1.84654e-238	5.08472e-239	-4.02752e-238	-1.16611e-237	1.75004e-237	-4.8225e-237	2.83859e-239	-5.42942e-237	-4.41377e-238	2.7833e-238	1.24861e-237	1.49387e-238	3.55044e-238	-3.08992e-238	-1.73319e-238	2.16844e-238	-1.00406e-236	4.00109e-237	-1.57235e-238	1.22857e-237	4.06669e-236
5.10844e-238	1.24242e-238	-1.47971e-240	-3.8183e-238	4.8935e-238	1.46017e-238	-8.8916e-239	1.22678e-238	2.33792e-238	-1.56437e-239	1.25038e-238	-1.36383e-238	-5.03795e-240	-6.95788e-239	4.62532e-238	-7.21714e-239	-3.56989e-239	-3.82655e-238	4.77706e-238	1.17586e-237	-4.02543e-239	1.43006e-239	9.2907e-239	3.34212e-239	5.2577e-240	5.70447e-239	3.8596e-238	2.4042e-238	-4.84728e-239	1.64788e-238	6.14028e-237
-9.04148e-240	-1.19636e-238	-3.97289e-240	-1.23967e-239	3.7344e-239	-3.45518e-240	4.1745e-239	-1.16875e-239	1.10687e-239	-1.60637e-239	4.04884e-239	1.31229e-239	7.96456e-240	1.24883e-239	-3.28992e-239	-1.77069e-239	-3.89944e-240	2.11796e-239	-4.24208e-241	-5.77016e-240	2.03418e-239	3.27098e-239	-7.60464e-240	-8.10662e-240	-2.05767e-239	3.42086e-240	1.1344e-240	-3.06716e-240	4.53087e-241	8.48125e-241	5.20619e-238
1.1671e-240	-3.37272e-240	-1.41051e-242	3.93751e-241	-6.04249e-241	-1.45897e-240	2.24171e-240	8.52224e-241	-2.46671e-241	-2.02801e-241	1.53362e-240	1.28088e-240	1.7799e-241	3.13853e-240	-1.15434e-240	4.27792e-241	-4.28537e-240	-5.64055e-240	1.6066e-241	-4.44467e-241	-3.10354e-241	-2.85909e-240	-8.46136e-241	-1.50323e-240	6.10577e-241	2.69361e-241	3.05129e-240	-8.60269e-242	-2.09429e-241	4.58746e-240	4.31315e-239
2.29769e-241	2.32461e-242	1.50659e-241	1.53687e-241	-9.84884e-243	-2.53029e-241	-1.51031e-242	-2.98013e-243	-1.14269e-241	-2.32078e-241	-1.42724e-241	8.35317e-242	-1.54599e-241	-9.37735e-242	3.91905e-244	-6.02264e-242	-1.19401e-242	4.07393e-242	3.81552e-241	1.68261e-241	-1.20254e-241	-5.11982e-243	4.69726e-242	2.37156e-242	2.54341e-241	1.84268e-242	1.24971e-241	1.56272e-241	-4.0771e-242	8.30425e-242	3.19629e-240
-2.91576e-243	-2.70412e-242	1.92746e-242	1.44167e-243	-2.67886e-242	8.32148e-243	-7.94111e-244	-3.26521e-242	1.52772e-242	6.46473e-243	2.93141e-243	2.15329e-243	9.09372e-243	1.02338e-243	9.8319e-244	5.05969e-243	-1.26327e-242	8.0578e-244	-1.78776e-242	-6.45005e-244	2.7965e-243	8.35392e-243	-1.0037e-242	-1.93465e-243	2.14613e-243	2.50607e-243	-3.36583e-243	-5.66746e-243	-1.97632e-244	-1.78446e-242	2.49027e-241
1.0519e-243	-7.17982e-244	1.0268e-243	5.92466e-244	-3.31318e-243	-7.81333e-244	2.41754e-243	9.50814e-244	8.00397e-244	-5.25044e-244	-2.63661e-244	-1.48059e-244	-2.18049e-244	5.26364e-244	-1.24897e-243	1.21375e-243	-1.82139e-243	1.05944e-243	7.50739e-244	3.56448e-245	1.15808e-243	-2.71912e-243	2.45331e-243	3.03503e-243	-4.64535e-244	-3.49226e-244	1.31849e-244	-8.98796e-244	-8.2941e-246	-2.99232e-244	3.0981e-242
3.42782e-244	3.83344e-245	-9.41594e-245	-3.02308e-246	1.68039e-245	3.15002e-244	-1.80525e-244	-6.71235e-245	2.06371e-244	-4.50277e-246	7.75026e-246	-2.95843e-244	-3.53528e-245	1.77926e-245	7.47171e-245	1.71023e-244	1.09948e-244	-5.93202e-245	-1.59485e-245	-5.39115e-245	2.29318e-245	1.72612e-244	4.14142e-246	-2.7723e-245	1.17655e-244	-2.95427e-245	-7.58066e-245	3.90177e-245	-7.55979e-245	1.63905e-244	2.83917e-243
1.63178e-245	-3.53936e-246	-3.45963e-246	-3.48385e-246	3.25684e-245	-2.47962e-246	6.20589e-248	2.42293e-246	-1.30849e-245	-7.9142e-246	3.88418e-246	6.4638e-245	9.61866e-246	-3.08808e-246	-6.94316e-246	1.05236e-245	6.99784e-246	6.83962e-246	-1.62943e-246	-2.1133e-246	2.34552e-246	2.40529e-246	8.24482e-247	-2.51693e-245	2.9842e-246	9.27142e-246	1.6545e-246	-1.09542e-245	3.77605e-246	-1.28956e-246	2.62283e-244
-9.92046e-247	1.12552e-246	4.33963e-246	-2.38269e-247	1.88357e-249	-6.48536e-247	4.18892e-247	4.06275e-247	9.55304e-247	-2.35033e-247	9.1695e-248	2.10733e-246	3.78848e-247	-3.86925e-247	-2.10965e-247	1.40892e-249	-4.21021e-247	8.35372e-247	-8.80199e-248	-1.35166e-246	-2.26697e-247	1.32609e-247	7.44598e-247	-1.85755e-246	7.40359e-248	-6.14617e-247	6.14086e-247	1.57285e-247	2.71559e-247	1.52765e-247	2.00804e-245
4.05407e-249	-2.45057e-248	-4.24175e-248	-1.36913e-247	1.14009e-247	-4.13456e-248	-3.20192e-248	9.72378e-248	7.29772e-248	1.21416e-247	8.46509e-249	-3.75059e-248	4.37126e-248	-1.85126e-248	-6.08779e-248	-2.42268e-247	5.72928e-250	3.70882e-249	-1.31101e-247	-2.15273e-248	-2.40942e-247	-1.43972e-247	5.36169e-248	2.86631e-248	9.58024e-249	-7.15054e-249	4.19922e-248	2.51097e-247	-1.78259e-247	1.63268e-249	2.21205e-246
2.20746e-249	5.67882e-249	2.13114e-249	-8.52065e-249	5.93987e-249	-1.74527e-249	2.09323e-249	1.36654e-249	3.20546e-249	-2.0355e-248	-6.27019e-250	1.55658e-248	3.92796e-249	-1.99391e-249	1.01022e-248	2.51678e-250	-8.21325e-249	-2.2831e-249	7.09538e-249	1.68576e-248	-9.41236e-249	-2.82749e-249	-3.85093e-249	-4.66348e-250	-2.18114e-249	3.74118e-248	2.09618e-248	1.61856e-249	1.94343e-248	5.11436e-249	2.2344e-247
-2.57506e-250	2.76048e-249	-4.63367e-250	-2.15187e-249	4.19579e-250	1.22506e-249	5.0442e-250	-1.61952e-250	2.17466e-249	-1.79537e-250	-9.55997e-250	-2.24246e-251	-1.39104e-249	-2.85879e-250	2.40402e-249	2.419e-250	-3.0662e-251	-4.58746e-250	1.0796e-249	-2.90584e-250	3.15521e-250	3.70854e-250	2.3549e-250	-5.24337e-250	1.44846e-250	3.45845e-250	-1.58299e-249	-7.71911e-250	-2.02128e-250	3.06835e-250	2.226e-248
3.37534e-251	-2.18775e-252	-8.94672e-251	1.2961e-251	-7.25131e-251	-5.02563e-251	7.05252e-251	4.32485e-251	-1.92938e-251	6.63485e-251	-2.64392e-251	2.16657e-251	-6.25423e-251	-1.80246e-251	-8.01018e-252	-1.34643e-250	-5.88551e-252	-1.53275e-251	2.99603e-251	-1.95562e-251	-4.54583e-251	3.31084e-251	-4.27199e-251	-2.40779e-251	9.46562e-252	3.70745e-252	-7.69107e-251	7.90244e-251	-1.46674e-251	-8.84161e-252	1.14059e-249
2.58669e-252	-6.26073e-253	-1.96132e-252	1.1691e-251	3.24758e-252	-4.0275e-252	3.9539e-252	1.18923e-252	-1.3411e-251	-1.30184e-252	2.78541e-251	-4.34429e-253	-6.49816e-252	2.17853e-252	1.31612e-252	-4.68322e-252	1.88676e-252	2.86217e-252	-3.98737e-252	2.45975e-254	-2.29091e-253	3.49072e-252	-1.59039e-252	4.79394e-252	-1.75367e-252	1.80218e-252	6.51102e-253	2.53939e-252	-2.29513e-251	-7.33811e-253	1.36257e-250
1.90094e-253	8.95552e-253	-2.83829e-255	-4.95602e-255	-1.88442e-253	2.99048e-253	1.5327e-253	1.14324e-253	5.74024e-253	9.10831e-253	1.36489e-253	1.18921e-253	-1.79053e-252	-1.74268e-253	-2.60773e-253	5.36837e-253	4.307e-253	5.1762e-254	-1.89117e-253	-6.92237e-254	-4.3791e-254	-1.95644e-252	-9.81474e-253	3.09811e-253	1.47248e-253	-8.33875e-254	-6.7463e-253	-4.30298e-253	-5.93223e-253	1.03502e-253	1.24158e-251
1.42173e-254	-2.14867e-254	8.82255e-257	-2.86052e-255	5.71357e-255	-4.71425e-255	3.00773e-254	8.17396e-254	-1.09964e-254	-4.07487e-254	2.18018e-254	-9.74853e-254	-2.18998e-254	1.73463e-253	-5.0952e-255	7.07668e-255	3.89094e-255	-3.31414e-254	1.39756e-255	1.41295e-255	7.3403e-255	-3.96755e-254	-2.35259e-254	5.98749e-254	-1.11377e-253	6.10352e-255	5.47991e-254	-4.65592e-254	-3.90522e-254	-4.73613e-254	1.01498e-252
-2.90247e-255	4.95019e-256	-1.81997e-255	-2.03807e-255	1.16048e-256	-2.84967e-255	2.46726e-255	3.61943e-255	-1.06356e-254	5.40421e-255	2.20456e-257	-4.94542e-255	-1.0738e-255	-7.84348e-255	-4.10681e-255	3.48352e-255	-2.75018e-255	-3.14485e-256	1.23657e-255	2.73306e-255	4.39466e-255	-2.9853e-255	-2.23767e-255	-5.0836e-256	-7.0094e-255	2.47538e-254	-2.34071e-255	-6.21493e-256	-2.6278e-256	-1.91951e-254	1.25166e-253
-1.49197e-256	2.55672e-256	-1.26677e-256	-3.2529e-256	-5.16908e-256	-1.16742e-255	-1.60172e-256	8.30614e-257	-5.39779e-256	3.51861e-256	-2.7728e-256	7.45757e-256	8.50224e-256	-1.27119e-256	-2.10182e-257	1.85064e-256	2.88105e-256	2.76794e-256	1.99689e-256	-4.29605e-257	3.15268e-257	2.08119e-256	-3.05322e-256	-1.13441e-256	-4.56151e-256	1.701e-256	7.96704e-257	-2.86175e-257	-3.83339e-257	8.61979e-256	8.98331e-255
4.02584e-258	-1.45337e-258	2.12405e-257	2.45407e-257	-3.92723e-258	-5.56061e-257	-2.93749e-257	-5.45627e-258	8.52213e-258	-1.51533e-256	1.59594e-257	1.50625e-257	-8.15089e-257	-9.40651e-258	-6.18516e-257	-2.14689e-258	1.28754e-257	-1.07406e-257	-2.29708e-257	-1.69353e-258	-1.27582e-257	1.09137e-257	9.28734e-258	1.34292e-257	-1.01782e-257	1.84449e-257	4.39386e-258	-1.73978e-257	3.19164e-257	-2.26325e-257	6.91248e-256
-1.10981e-257	-3.14466e-258	-3.31114e-258	1.72256e-258	-2.12723e-258	8.81473e-258	8.5848e-258	2.42062e-258	1.10519e-258	2.58254e-259	3.12834e-258	5.09823e-259	-4.5414e-258	6.25731e-258	4.75435e-259	5.5336e-259	2.20684e-258	-3.57491e-258	1.22662e-257	2.04273e-258	3.58514e-259	-1.27063e-258	7.32685e-259	9.27285e-258	-3.44228e-258	1.39054e-259	7.59411e-259	-4.54375e-258	-3.51467e-259	-1.22428e-258	1.00238e-256
1.26321e-259	7.11486e-260	-1.03687e-259	1.61873e-259	4.59221e-260	1.86863e-259	1.6124e-259	4.99302e-260	-5.78502e-259	2.95198e-260	-3.16572e-259	-1.10013e-259	6.38176e-260	-5.46323e-260	-1.38282e-260	-3.99235e-259	3.23555e-259	8.36126e-259	1.59846e-259	-1.14203e-260	1.87506e-259	2.05495e-260	1.05655e-259	6.18017e-260	8.65703e-260	3.46529e-259	6.86293e-261	1.12567e-259	-9.14743e-259	5.463e-260	5.70147e-258
-3.69955e-260	2.00375e-260	-3.35259e-261	3.83218e-260	4.16943e-260	-1.54497e-260	-1.76173e-260	-9.6073e-261	-1.28385e-260	1.77019e-262	-1.23731e-261	5.16474e-260	3.10754e-260	-2.36231e-261	6.43355e-261	-2.10439e-260	1.1131e-260	-7.7118e-260	3.49073e-260	-5.38393e-261	-2.39708e-260	-6.63823e-262	-5.31185e-260	1.95425e-260	5.26526e-261	-2.30921e-260	7.03785e-261	-1.0546e-260	-5.71713e-262	-1.19898e-260	5.9423e-259
9.44134e-262	-1.44517e-260	-1.93964e-261	2.80382e-261	7.17067e-262	9.70945e-262	8.0539e-262	-9.13221e-262	2.26371e-261	7.06724e-262	5.98437e-261	4.05006e-262	5.33503e-262	-2.62092e-261	-4.62942e-262	6.11779e-261	-6.53721e-262	7.89714e-262	7.73976e-262	-1.74673e-261	-6.05266e-262	1.07576e-261	-3.59008e-261	6.28878e-261	6.27366e-261	-4.10432e-262	3.18048e-261	1.14298e-261	3.67729e-261	-1.28338e-261	7.41331e-260
-1.07927e-262	-2.22924e-262	3.4289e-263	1.02656e-262	-1.0833e-261	-3.79215e-263	1.19855e-261	1.26487e-263	4.28605e-263	2.68044e-262	-2.68861e-263	1.37513e-264	1.20754e-262	-1.41022e-263	3.92676e-263	1.50429e-262	-1.27806e-262	5.10301e-262	5.8087e-263	4.66116e-263	-4.14219e-263	-2.46988e-262	1.82135e-263	1.10426e-262	-5.98509e-262	8.58589e-263	5.44964e-262	1.71721e-262	-2.05143e-262	-6.54892e-264	6.23653e-261
1.78736e-263	7.46965e-264	3.21772e-264	-1.267e-264	-3.88289e-263	-5.51858e-264	-1.52247e-263	5.65817e-263	-9.02744e-265	4.24724e-263	3.87781e-263	-6.28587e-264	-6.60205e-265	6.85935e-264	2.07046e-264	-1.42436e-263	-1.0381e-263	3.94868e-263	3.42785e-263	7.44623e-264	7.32181e-265	1.13399e-263	1.2062e-263	2.61965e-263	5.13564e-265	-6.82846e-264	2.12326e-264	6.85621e-264	2.29342e-263	1.02197e-264	4.40455e-262
2.0028e-265	-4.08254e-264	1.43674e-264	-5.96427e-265	5.22229e-265	-4.60352e-265	-1.81639e-265	-3.62805e-264	5.50655e-265	2.97928e-266	-2.15267e-264	-1.38703e-264	3.49455e-265	-1.1254e-265	2.48006e-264	-3.83938e-265	-8.95845e-265	-5.79936e-265	-1.59106e-264	1.08182e-264	-5.40431e-265	-5.59487e-265	-1.66033e-265	-3.8895e-265	3.11507e-265	1.34161e-264	-1.83818e-264	-1.25501e-264	8.2502e-265	8.00109e-266	3.00093e-263
5.08243e-266	-2.85417e-265	1.73253e-265	-2.05166e-266	-1.3559e-266	9.23186e-266	1.74813e-265	2.78751e-266	2.13591e-265	2.52213e-265	-4.07465e-266	2.87628e-266	-3.58368e-265	4.00679e-266	4.5826e-265	3.76636e-267	2.43185e-266	1.62927e-265	-2.74411e-265	-2.32517e-266	-7.42054e-266	4.7547e-266	-1.74509e-266	-2.33187e-266	-1.77575e-265	8.22643e-266	-2.47653e-265	4.73794e-266	1.50859e-266	-5.90933e-266	3.51083e-264
-5.47908e-267	4.757e-267	7.22179e-267	-4.77837e-267	-7.12958e-268	1.36001e-266	2.51459e-266	1.47227e-266	1.23177e-267	1.81824e-267	7.44825e-266	9.96798e-268	7.58887e-267	1.4094e-266	-6.49803e-267	-1.16416e-266	-4.54027e-267	5.09404e-266	8.03688e-267	-1.52607e-267	1.14568e-267	1.17844e-266	-1.18515e-266	5.65892e-267	-1.08179e-266	6.3525e-267	9.49496e-267	1.95019e-267	-1.47196e-267	1.27803e-267	3.21619e-265
-2.34404e-267	-7.14915e-267	3.93583e-268	3.68853e-268	-1.15678e-268	-4.86144e-268	3.99488e-268	-6.95214e-268	9.97141e-269	8.99564e-268	-4.34268e-269	-2.28684e-267	3.95126e-268	-5.27311e-267	-1.42162e-268	-3.55995e-268	3.94277e-267	-1.13745e-267	7.76398e-268	-1.90455e-267	6.18271e-268	1.38778e-268	-1.13181e-267	-2.18912e-268	-4.67204e-268	-7.30247e-268	-1.87489e-268	9.33377e-269	2.54579e-269	-5.23343e-268	3.33441e-266
-1.51527e-269	-1.25098e-268	-1.02594e-268	-8.84437e-270	1.8771e-269	-6.6504e-269	-3.63837e-269	-8.24658e-269	1.61937e-269	4.00886e-269	-1.44264e-268	2.0681e-268	6.47269e-269	2.13914e-269	-1.40431e-269	-1.04224e-268	-3.47624e-268	2.69536e-269	7.08262e-269	2.78493e-268	-1.82773e-268	1.65195e-268	1.0518e-268	-2.83845e-268	-9.51654e-269	1.48274e-268	1.51449e-268	-7.73632e-270	1.1511e-268	-9.61179e-269	3.1423e-267
1.00659e-269	-3.25976e-269	-2.17321e-270	-5.96207e-270	4.32235e-270	-7.87783e-270	2.51382e-270	1.6485e-269	-1.88398e-269	-1.09021e-270	-7.65301e-270	-3.86609e-270	-4.65958e-270	1.59549e-269	-2.74593e-270	-3.13306e-270	-1.46371e-269	-5.10491e-269	-7.84841e-270	-8.34394e-270	-9.54895e-270	-2.86567e-271	-3.25115e-270	1.95443e-269	3.2069e-270	3.57858e-269	-8.61408e-270	-7.95018e-270	1.09894e-269	-3.29513e-270	3.24291e-268
-2.08708e-272	-3.91805e-271	7.62556e-272	1.42896e-272	9.29372e-271	2.58993e-271	-6.52504e-272	8.39244e-271	-1.05187e-271	3.37687e-270	1.75535e-271	-2.41839e-271	1.13348e-271	-1.14564e-270	6.41443e-271	1.64197e-270	-4.19192e-271	-2.50225e-270	-1.47708e-271	-7.1915e-273	-2.27644e-271	-2.53676e-271	2.6188e-271	-4.68887e-271	-4.74704e-271	-1.96108e-271	8.40184e-271	-2.66922e-271	1.7337e-270	-8.39488e-272	1.79219e-269
-1.273e-271	-6.70378e-272	1.80018e-271	-1.12051e-272	-2.66222e-272	-2.63356e-271	1.87399e-271	1.7668e-272	1.66716e-272	-1.83709e-271	-3.79193e-272	-2.72353e-271	1.74234e-273	-4.58054e-272	8.84949e-273	1.41596e-271	4.50646e-273	2.48073e-272	-1.17649e-271	3.10171e-272	5.44701e-273	1.37098e-272	1.77688e-271	-3.92229e-272	5.07544e-272	-5.64898e-272	5.99521e-272	7.07605e-272	1.37612e-271	-4.79782e-272	2.42685e-270
-4.24144e-273	7.18588e-273	7.74528e-274	1.30313e-274	1.96661e-272	-2.82759e-272	-1.53491e-273	2.25516e-273	-1.62292e-273	-1.37369e-272	-3.11707e-273	-6.17878e-274	1.49133e-273	3.64868e-272	-5.82131e-273	-8.21417e-274	3.21289e-273	1.54833e-272	-5.64813e-273	3.1388e-273	1.07492e-272	-2.94366e-273	-2.53847e-272	-1.36786e-273	-9.25988e-274	2.61181e-273	2.20379e-273	-7.34686e-274	1.3524e-272	1.29821e-272	2.28691e-271
-2.59124e-275	4.21139e-275	1.00177e-273	-3.78005e-274	-3.85721e-275	-1.81337e-273	9.56318e-274	-7.0464e-274	-4.04269e-274	2.82642e-274	-1.24601e-273	-1.80213e-274	1.13003e-273	1.36056e-273	6.38178e-275	-9.18624e-274	-3.98676e-274	5.67456e-274	1.58205e-274	-5.96008e-275	-1.16607e-274	4.27375e-275	3.21926e-275	-1.05841e-273	-1.48707e-273	7.48485e-275	-5.12392e-274	1.7236e-274	7.72081e-274	1.54465e-273	1.75442e-272
7.38857e-277	1.17852e-275	-2.10585e-275	-2.84455e-276	1.1463e-275	1.08476e-274	-2.6059e-274	-2.89012e-275	-6.45691e-275	-1.14271e-274	4.19807e-275	6.92392e-276	-4.21445e-275	1.83831e-274	1.5239e-275	2.23672e-276	-6.29831e-275	-6.18792e-275	-1.68862e-276	-1.43725e-274	-1.07672e-275	7.82653e-277	-2.7089e-275	2.67412e-274	2.22428e-275	-2.99389e-275	4.64625e-275	-4.25868e-275	-4.64332e-277	7.0124e-275	1.7052e-273
-2.0895e-276	-2.68096e-276	-6.24958e-276	3.7322e-276	-1.48762e-276	1.7605e-276	1.72552e-276	2.96e-276	-4.10783e-276	3.06081e-276	7.06759e-276	6.32754e-277	1.67326e-275	5.92738e-276	6.57745e-276	-1.78469e-276	-3.36379e-276	2.84465e-276	-1.91239e-276	8.52328e-279	-3.78074e-277	-1.66211e-276	1.13655e-276	2.10999e-276	2.24427e-276	1.62136e-276	1.84167e-277	4.52134e-275	-7.96323e-276	-8.31285e-276	1.47532e-274
-2.90004e-278	-5.48689e-278	-7.90229e-278	-3.29935e-278	-2.49804e-277	-1.06416e-277	-1.40612e-276	-4.34148e-277	-2.34207e-277	-3.38557e-278	1.99031e-277	-4.44951e-277	1.6178e-277	-2.53225e-277	-3.21947e-277	6.60833e-278	2.32909e-277	3.72631e-278	1.43667e-277	2.32144e-276	-2.69726e-277	5.34566e-279	5.93135e-277	-3.25432e-277	1.77337e-277	-4.02181e-277	1.93729e-277	1.66878e-277	-4.72105e-277	-4.01644e-277	9.85025e-276
-1.2755e-278	-1.48961e-278	-1.18573e-277	6.27173e-278	-5.91873e-278	9.2518e-278	-1.3768e-279	4.58603e-278	9.29272e-278	-1.5824e-278	4.06353e-279	-7.29877e-278	1.12017e-278	-1.99326e-278	-1.20265e-278	1.25662e-278	-1.78398e-278	-6.48912e-278	4.66952e-279	3.0994e-279	1.97953e-278	1.18261e-278	9.94259e-278	4.25347e-278	-4.06482e-280	6.35138e-279	-1.71165e-278	8.57144e-278	-5.01413e-279	-4.782e-278	1.07592e-276
2.49942e-279	7.44636e-279	3.46095e-279	4.12325e-279	-3.15159e-279	4.19865e-279	-1.49639e-279	-1.12945e-279	-2.50244e-279	3.8684e-281	1.93016e-279	6.49632e-279	2.59711e-279	2.16165e-279	7.70531e-280	-1.21404e-278	1.35186e-278	-8.10295e-279	3.78891e-280	-1.31007e-279	5.91538e-280	6.94991e-279	9.64718e-280	2.53977e-279	-2.46009e-280	-2.90747e-279	7.8103e-279	-3.15603e-279	1.29531e-279	-3.71638e-279	1.09631e-277
-4.12081e-281	-5.0274e-281	-3.83062e-281	1.69427e-280	-4.16285e-280	2.86679e-281	8.2422e-280	1.87828e-280	-1.12087e-279	6.62854e-280	3.76677e-280	1.48543e-280	-1.61538e-280	4.50917e-281	-6.75924e-281	1.59488e-280	-1.93977e-280	5.30498e-280	-2.07849e-280	6.15325e-280	1.30814e-280	2.05118e-280	1.18302e-280	-3.23866e-280	7.41192e-281	1.15238e-280	4.43544e-280	2.79078e-281	5.88376e-280	-3.68022e-280	8.44183e-279
9.74668e-282	1.32662e-281	-1.95118e-282	-5.95517e-282	2.40094e-281	8.98267e-282	1.48223e-280	4.47548e-281	4.75459e-282	8.92874e-281	6.49303e-281	7.11926e-281	-2.91106e-281	-1.06057e-281	-8.79293e-282	-4.66367e-281	-2.85481e-282	-1.46122e-281	-8.24973e-281	6.88407e-281	-6.22657e-282	-3.81545e-281	-2.38896e-282	4.66742e-281	-3.09712e-281	1.88939e-282	-1.84609e-281	-7.9013e-282	-2.73582e-281	6.93053e-282	9.37961e-280
1.17496e-282	2.91713e-282	4.34775e-282	1.52648e-283	8.26303e-283	9.16687e-283	2.23065e-282	-2.90497e-282	1.05158e-282	-2.49085e-282	-6.1171e-282	-2.19661e-282	2.6267e-283	-1.49168e-282	-4.64357e-283	-7.81425e-283	-5.74106e-283	2.64506e-282	-5.78622e-283	-2.39486e-282	9.1854e-284	-5.03624e-282	1.2761e-281	2.8278e-282	4.50764e-282	3.82037e-282	3.62264e-282	1.64682e-282	-1.42313e-282	5.36974e-282	7.76273e-281
-5.05099e-283	1.60733e-284	1.37168e-283	-6.64296e-283	-2.89512e-283	9.83859e-284	4.66762e-284	1.79661e-284	6.77217e-284	2.22218e-283	1.40367e-283	-3.56238e-284	-1.62853e-283	7.51978e-284	-1.08447e-282	2.93987e-283	8.75014e-284	1.4086e-282	2.33612e-283	6.25085e-284	-3.90071e-284	-6.42886e-284	-1.50352e-283	3.92703e-284	4.71786e-285	1.05277e-283	-3.10308e-283	4.62748e-283	-4.06985e-283	3.2708e-283	7.55987e-282
-1.84e-284	1.7682e-285	-1.91016e-284	-1.52277e-284	7.29364e-285	-1.27444e-284	-4.38642e-284	1.4476e-284	2.59867e-285	-9.27031e-286	3.47551e-285	1.16707e-284	-1.77701e-285	1.83274e-284	5.25462e-285	-4.79844e-285	1.79759e-284	-1.64792e-284	2.2198e-284	2.7133e-284	1.67138e-284	1.11985e-285	-8.93294e-285	9.00275e-285	1.97761e-284	-8.85151e-285	5.70153e-284	6.28503e-285	-1.03998e-285	1.97872e-284	4.14016e-283
-3.00072e-286	1.98323e-286	-5.43967e-286	-1.82321e-285	-1.41626e-286	-1.70709e-285	-5.44386e-286	-3.45724e-285	-4.49395e-285	-7.23715e-285	2.06287e-286	1.25754e-285	-8.06905e-287	1.07534e-285	-1.57233e-285	1.58594e-286	-1.83592e-285	-2.40842e-285	-1.37527e-285	1.20117e-285	-1.85168e-285	2.31763e-285	-3.68517e-285	2.33923e-286	2.86519e-285	-1.46742e-285	1.67903e-285	4.29176e-285	-2.97056e-286	3.81193e-285	5.41194e-284
-2.31682e-286	-2.00626e-286	-2.26383e-287	-3.2788e-286	5.20117e-287	9.48744e-287	5.46502e-286	-1.96396e-287	-1.77901e-286	5.32829e-286	-3.20518e-286	1.4866e-286	-3.66476e-286	-1.1401e-287	-3.4344e-286	-1.81073e-287	-4.66604e-287	3.67588e-287	3.57195e-287	-1.76092e-286	-3.56985e-287	-1.58491e-287	-1.17045e-286	4.10007e-286	-1.51942e-286	1.45318e-286	2.06183e-286	-4.49307e-287	2.27204e-287	2.7377e-287	4.88749e-285
4.65106e-287	7.13562e-288	2.96926e-288	-1.07947e-287	-2.39003e-287	2.59781e-287	1.63147e-287	1.29291e-288	1.11052e-288	7.17953e-288	2.07452e-288	-2.43456e-287	1.24853e-288	1.61271e-288	1.23119e-287	-3.0067e-287	3.06415e-287	-8.48601e-288	-8.36366e-289	6.12588e-288	6.82465e-287	-1.1189e-287	-4.24595e-287	-2.65759e-287	-1.6038e-287	-7.7334e-288	8.78156e-288	1.27239e-287	-1.21389e-287	-6.05759e-288	4.72881e-286
-1.45942e-288	1.19162e-289	1.10827e-289	6.4927e-289	-4.08431e-288	-1.1795e-288	4.09479e-289	7.78871e-290	-2.74737e-289	-1.25819e-288	-1.6643e-288	3.55089e-288	1.35465e-288	1.26791e-288	3.96229e-289	-2.59089e-289	-7.5269e-289	-6.13292e-289	3.69771e-290	7.18606e-289	-6.83626e-289	-3.33651e-289	9.82296e-289	-3.73436e-288	1.24254e-288	1.75072e-289	-7.88049e-289	5.30471e-288	-1.28122e-288	-9.39602e-289	3.57025e-287
6.08577e-290	3.24498e-292	4.07865e-289	-1.59154e-289	-3.44634e-290	6.22209e-290	-3.86584e-290	-1.22487e-290	-7.24055e-290	-2.85734e-291	1.24786e-290	3.13364e-289	-3.52896e-290	-2.93856e-290	1.05903e-289	3.51811e-290	2.62546e-289	-3.32949e-289	-1.1047e-290	-4.02173e-289	-3.8704e-290	-2.25036e-290	-1.54455e-289	-3.11467e-289	8.25492e-290	-5.64703e-289	1.0793e-289	-2.44633e-289	1.75254e-289	-9.16733e-290	4.18524e-288
5.9191e-290	8.0638e-292	-1.55226e-290	1.69928e-290	-5.05911e-291	8.97657e-291	4.6974e-290	-7.75648e-292	2.15248e-290	-1.97642e-291	-4.29057e-291	-1.46036e-290	4.52654e-291	5.14143e-291	-1.50931e-290	1.6838e-290	-1.09285e-290	-7.42293e-291	-1.44524e-291	-2.16096e-290	1.33166e-290	-1.40028e-290	1.9839e-291	-3.3229e-291	-8.56756e-291	-6.62663e-292	9.17801e-291	-1.88082e-290	4.14639e-291	-8.10053e-291	3.61788e-289
5.99684e-292	-1.76725e-291	1.02409e-291	-1.69234e-292	8.37711e-292	-1.03614e-292	-2.22597e-291	9.28525e-293	1.715e-291	2.32003e-292	-3.11757e-292	1.61913e-292	5.17031e-292	1.54091e-291	-1.3633e-291	-1.74868e-291	-3.71345e-291	4.98523e-292	-6.99117e-292	2.14922e-292	7.88648e-293	8.50092e-292	-3.60764e-292	2.123e-293	-2.12771e-292	-3.08787e-291	-3.57386e-293	-1.2857e-291	1.06089e-291	1.54717e-291	2.80781e-290
-4.85359e-294	1.10542e-292	1.65157e-293	9.31057e-293	-1.58152e-294	1.73209e-293	-3.37434e-293	-4.36746e-293	-1.08872e-293	2.6408e-292	4.16273e-293	-7.28578e-294	-3.59017e-292	1.37029e-292	3.1498e-293	-1.38345e-293	2.96025e-293	-1.33145e-292	1.37327e-293	4.06974e-293	-9.71762e-293	-8.07009e-293	9.69064e-293	6.51981e-293	1.09983e-292	1.2558e-294	-1.76768e-293	-2.07665e-292	-5.86045e-293	-7.45485e-293	2.21349e-291
1.66935e-293	-7.45362e-294	4.37833e-294	8.24314e-294	3.02927e-294	2.68647e-293	1.58027e-294	-2.9695e-294	-4.57822e-294	-1.74308e-293	-2.68599e-293	-6.21108e-294	2.12477e-293	-1.17805e-294	7.13905e-294	1.19098e-294	3.19584e-295	-6.57964e-295	1.61346e-293	-1.07323e-293	2.1256e-294	3.15226e-294	-3.76001e-295	-1.41261e-293	7.56109e-294	1.59968e-293	-6.11225e-296	1.57657e-294	2.01964e-294	-3.08877e-294	2.34976e-292
-1.56244e-294	6.04924e-295	4.17433e-295	-9.24073e-295	1.34879e-294	-2.04619e-295	-7.18764e-296	-3.7412e-295	1.29798e-295	-6.14647e-296	4.8883e-295	-1.10821e-295	1.65645e-295	6.7013e-295	-6.63425e-295	2.74696e-294	8.36752e-295	-5.03526e-295	-5.24765e-296	2.68909e-296	-3.56859e-295	-9.50648e-295	-5.92257e-294	-1.19096e-294	7.21907e-295	-4.46501e-295	-3.47592e-295	-1.11043e-294	-3.14773e-294	3.01157e-297	2.61632e-293
-3.58554e-295	3.36955e-296	-4.36353e-296	-5.74105e-296	-2.96709e-297	-1.09907e-296	1.26216e-295	-1.35004e-296	-1.20169e-296	8.16134e-296	5.50645e-297	5.32978e-296	-2.90125e-296	-8.80604e-297	-1.7447e-295	4.6659e-296	-5.39463e-296	-1.61282e-296	-4.75156e-296	-9.46503e-297	1.76386e-295	-7.57915e-297	2.10749e-296	8.16568e-296	-3.10652e-297	1.25524e-295	-2.83607e-296	9.78658e-298	1.23108e-296	4.69122e-297	1.64708e-294
6.12377e-298	3.36299e-297	6.1412e-297	5.27915e-297	-4.16481e-297	1.27841e-297	1.82373e-298	-4.39951e-297	6.41665e-297	1.35171e-297	-8.49776e-298	-7.63624e-297	4.76507e-297	-1.67894e-297	-2.41977e-299	-1.03199e-297	-1.01438e-296	-3.15053e-297	8.43934e-297	-8.51901e-298	-4.06347e-299	-1.1478e-296	-1.57996e-296	3.30083e-296	-1.14488e-297	-1.67982e-296	3.22586e-297	2.56907e-296	1.91867e-297	-8.39181e-297	1.89258e-295
1.55002e-298	-3.36588e-299	1.62258e-298	1.30544e-297	-5.721e-299	2.92627e-299	-2.3612e-299	6.52469e-298	-1.30017e-298	2.99016e-298	-4.49125e-298	-2.48292e-298	5.35901e-299	-2.3012e-297	-1.48032e-297	-3.6623e-298	-2.912e-298	2.76188e-297	-3.063e-298	-5.61644e-298	-9.72083e-299	6.47781e-298	-7.70946e-298	3.06095e-298	-6.02628e-299	-7.03418e-300	-1.94842e-298	3.47016e-298	-1.76125e-297	-1.30285e-298	1.59904e-296
2.06171e-300	-3.90596e-299	-1.82005e-300	3.0996e-299	6.99042e-299	3.12075e-300	-4.82021e-300	8.47841e-299	-1.19329e-298	-8.43475e-300	2.87393e-299	9.95022e-299	-6.27973e-299	-2.70026e-299	-7.96383e-300	5.28185e-299	-1.07291e-298	6.82829e-299	3.46315e-299	3.71602e-299	-5.86692e-299	-6.07728e-299	-5.52061e-299	6.20167e-299	2.51414e-299	-2.43239e-299	-3.70905e-300	-3.90728e-299	4.8106e-301	4.66166e-299	1.26653e-297
-1.18606e-300	1.40165e-299	-1.23514e-299	-4.11854e-301	1.6256e-299	-5.68818e-301	8.56886e-301	2.60243e-300	-6.24955e-300	5.82647e-300	-2.0532e-301	7.34849e-301	5.5652e-300	2.52504e-300	1.76601e-300	-1.41808e-300	6.62905e-301	9.13522e-300	2.30379e-300	-4.72072e-300	-6.37631e-300	-5.37153e-301	-5.06025e-300	-1.75518e-299	3.58519e-300	5.69021e-300	3.39198e-301	1.3763e-300	2.61455e-300	2.57104e-300	1.35065e-298
-1.59181e-302	3.14476e-301	1.94965e-301	1.1318e-301	7.81332e-303	-3.43286e-302	4.30263e-301	-1.60732e-301	4.3378e-301	-7.07352e-301	-2.06223e-301	1.39109e-302	7.56012e-302	8.21286e-301	2.66332e-301	-4.63572e-301	6.73161e-301	-1.77833e-301	-4.53052e-302	-6.34822e-301	-5.88417e-302	-9.05581e-302	-2.97881e-302	1.8535e-301	3.40525e-301	-6.48946e-301	3.42268e-301	-1.01054e-300	1.95881e-301	1.44546e-301	8.83809e-300
4.02031e-302	3.2931e-302	1.461e-301	2.33889e-302	-3.17471e-303	2.9799e-302	-3.78189e-302	-3.20295e-302	5.56949e-303	-7.56781e-302	1.3817e-302	6.1855e-302	2.35038e-303	3.31517e-302	-1.88566e-302	2.60408e-302	7.65499e-303	1.68315e-302	-1.37862e-302	1.19114e-302	2.42229e-302	4.47133e-302	-1.23337e-302	-1.79256e-301	6.54192e-302	1.39013e-302	-1.68115e-302	-2.458e-303	-3.77309e-302	-2.35752e-302	1.05337e-300
-5.1569e-304	-4.58706e-303	-1.31284e-302	3.6463e-303	5.13394e-303	-1.1523e-302	-1.33705e-303	3.44021e-303	1.09242e-304	1.43359e-303	-1.1359e-303	8.59724e-304	1.20656e-303	-1.31934e-302	5.15739e-304	-7.60291e-304	-2.48593e-303	-6.79273e-303	-3.08343e-303	1.74925e-303	-6.11448e-304	-9.97417e-303	3.19882e-303	6.80245e-304	2.82748e-304	4.54098e-303	4.78099e-303	-8.68348e-304	6.0806e-304	-1.5885e-304	1.02342e-301
3.57324e-304	1.21099e-304	1.74094e-304	2.73553e-304	-1.67981e-304	-2.13405e-306	2.08352e-304	-2.08616e-304	1.03317e-303	1.38733e-304	4.32016e-306	-3.43727e-304	-6.39169e-305	7.94421e-304	9.55549e-305	1.67951e-304	1.47719e-305	-1.12498e-304	-6.90261e-304	-2.48981e-304	-4.62619e-304	4.69622e-305	-4.73719e-304	6.55205e-306	6.2211e-306	3.72299e-304	-4.81032e-306	1.80435e-304	5.78649e-305	6.39743e-305	6.89692e-303
3.28946e-305	9.76536e-306	2.66766e-305	2.45169e-305	1.15309e-305	-6.15568e-306	1.31155e-305	5.31873e-306	1.60139e-304	8.53168e-305	-7.34654e-307	4.43467e-305	-2.24491e-305	5.20097e-305	-6.86221e-306	7.17414e-306	1.21091e-305	-5.50182e-306	1.36659e-304	-2.13942e-305	1.53671e-305	-4.26194e-305	-2.22201e-305	-4.06575e-307	-1.9592e-305	1.86206e-305	-6.52852e-306	-1.96721e-306	-4.08674e-306	3.78226e-306	8.19861e-304
-1.6529e-306	-3.63781e-306	-6.10506e-306	5.18571e-308	2.7428e-306	-3.76131e-307	-2.38145e-307	1.35442e-307	9.11784e-307	-2.24175e-306	5.4158e-306	6.17905e-307	1.21249e-306	-1.62886e-307	2.64343e-307	-4.61693e-306	-5.25463e-306	-1.60458e-306	-5.22307e-306	-3.01721e-306	2.41585e-306	-2.63813e-306	5.73004e-307	1.05776e-306	-2.07085e-306	-2.59005e-306	1.67134e-305	1.11535e-306	4.6306e-306	-5.01714e-306	8.43056e-305
0	-2.73531e-308	1.29052e-307	7.18968e-308	3.11698e-307	0	-6.61548e-308	-3.85557e-308	2.12227e-307	1.4284e-307	3.74144e-307	2.94632e-307	-2.39858e-307	3.91537e-308	-3.70677e-308	-1.45542e-307	7.1483e-308	3.55893e-308	-1.88446e-307	-4.84664e-308	-1.40949e-307	0	-2.06826e-307	-4.00477e-307	-6.25363e-307	-1.07146e-306	1.25638e-307	-6.04217e-307	-3.61704e-308	0	5.7086e-306
0	0	0	5.30295e-308	0	0	0	0	0	0	2.242e-308	0	-8.3985e-308	0	-5.15046e-308	0	0	0	-9.2483e-308	0	0	5.6134e-308	0	0	0	0	4.68628e-308	0	0	0	5.39394e-307
0	0	0	0	0	0	0	0	0	0	0	0	0	0	0	0	0	0	0	0	0	0	0	0	0	0	0	0	0	0	4.46117e-308
0	0	0	0	0	0	0	0	0	0	0	0	0	0	0	0	0	0	0	0	0	0	0	0	0	0	0	0	0	0	0
0	0	0	0	0	0	0	0	0	0	0	0	0	0	0	0	0	0	0	0	0	0	0	0	0	0	0	0	0	0	0
0	0	0	0	0	0	0	0	0	0	0	0	0	0	0	0	0	0	0	0	0	0	0	0	0	0	0	0	0	0	0
0	0	0	0	0	0	0	0	0	0	0	0	0	0	0	0	0	0	0	0	0	0	0	0	0	0	0	0	0	0	0
0	0	0	0	0	0	0	0	0	0	0	0	0	0	0	0	0	0	0	0	0	0	0	0	0	0	0	0	0	0	0
0	0	0	0	0	0	0	0	0	0	0	0	0	0	0	0	0	0	0	0	0	0	0	0	0	0	0	0	0	0	0
0	0	0	0	0	0	0	0	0	0	0	0	0	0	0	0	0	0	0	0	0	0	0	0	0	0	0	0	0	0	0
0	0	0	0	0	0	0	0	0	0	0	0	0	0	0	0	0	0	0	0	0	0	0	0	0	0	0	0	0	0	0
0	0	0	0	0	0	0	0	0	0	0	0	0	0	0	0	0	0	0	0	0	0	0	0	0	0	0	0	0	0	0
0	0	0	0	0	0	0	0	0	0	0	0	0	0	0	0	0	0	0	0	0	0	0	0	0	0	0	0	0	0	0
0	0	0	0	0	0	0	0	0	0	0	0	0	0	0	0	0	0	0	0	0	0	0	0	0	0	0	0	0	0	0
0	0	0	0	0	0	0	0	0	0	0	0	0	0	0	0	0	0	0	0	0	0	0	0	0	0	0	0	0	0	0
0	0	0	0	0	0	0	0	0	0	0	0	0	0	0	0	0	0	0	0	0	0	0	0	0	0	0	0	0	0	0
0	0	0	0	0	0	0	0	0	0	0	0	0	0	0	0	0	0	0	0	0	0	0	0	0	0	0	0	0	0	0
0	0	0	0	0	0	0	0	0	0	0	0	0	0	0	0	0	0	0	0	0	0	0	0	0	0	0	0	0	0	0
0	0	0	0	0	0	0	0	0	0	0	0	0	0	0	0	0	0	0	0	0	0	0	0	0	0	0	0	0	0	0
0	0	0	0	0	0	0	0	0	0	0	0	0	0	0	0	0	0	0	0	0	0	0	0	0	0	0	0	0	0	0
0	0	0	0	0	0	0	0	0	0	0	0	0	0	0	0	0	0	0	0	0	0	0	0	0	0	0	0	0	0	0
0	0	0	0	0	0	0	0	0	0	0	0	0	0	0	0	0	0	0	0	0	0	0	0	0	0	0	0	0	0	0
0	0	0	0	0	0	0	0	0	0	0	0	0	0	0	0	0	0	0	0	0	0	0	0	0	0	0	0	0	0	0
0	0	0	0	0	0	0	0	0	0	0	0	0	0	0	0	0	0	0	0	0	0	0	0	0	0	0	0	0	0	0
0	0	0	0	0	0	0	0	0	0	0	0	0	0	0	0	0	0	0	0	0	0	0	0	0	0	0	0	0	0	0
0	0	0	0	0	0	0	0	0	0	0	0	0	0	0	0	0	0	0	0	0	0	0	0	0	0	0	0	0	0	0
0	0	0	0	0	0	0	0	0	0	0	0	0	0	0	0	0	0	0	0	0	0	0	0	0	0	0	0	0	0	0
0	0	0	0	0	0	0	0	0	0	0	0	0	0	0	0	0	0	0	0	0	0	0	0	0	0	0	0	0	0	0
0	0	0	0	0	0	0	0	0	0	0	0	0	0	0	0	0	0	0	0	0	0	0	0	0	0	0	0	0	0	0
0	0	0	0	0	0	0	0	0	0	0	0	0	0	0	0	0	0	0	0	0	0	0	0	0	0	0	0	0	0	0
0	0	0	0	0	0	0	0	0	0	0	0	0	0	0	0	0	0	0	0	0	0	0	0	0	0	0	0	0	0	0
0	0	0	0	0	0	0	0	0	0	0	0	0	0	0	0	0	0	0	0	0	0	0	0	0	0	0	0	0	0	0
0	0	0	0	0	0	0	0	0	0	0	0	0	0	0	0	0	0	0	0	0	0	0	0	0	0	0	0	0	0	0
0	0	0	0	0	0	0	0	0	0	0	0	0	0	0	0	0	0	0	0	0	0	0	0	0	0	0	0	0	0	0
0	0	0	0	0	0	0	0	0	0	0	0	0	0	0	0	0	0	0	0	0	0	0	0	0	0	0	0	0	0	0
0	0	0	0	0	0	0	0	0	0	0	0	0	0	0	0	0	0	0	0	0	0	0	0	0	0	0	0	0	0	0
0	0	0	0	0	0	0	0	0	0	0	0	0	0	0	0	0	0	0	0	0	0	0	0	0	0	0	0	0	0	0
0	0	0	0	0	0	0	0	0	0	0	0	0	0	0	0	0	0	0	0	0	0	0	0	0	0	0	0	0	0	0
0	0	0	0	0	0	0	0	0	0	0	0	0	0	0	0	0	0	0	0	0	0	0	0	0	0	0	0	0	0	0
0	0	0	0	0	0	0	0	0	0	0	0	0	0	0	0	0	0	0	0	0	0	0	0	0	0	0	0	0	0	0
0	0	0	0	0	0	0	0	0	0	0	0	0	0	0	0	0	0	0	0	0	0	0	0	0	0	0	0	0	0	0
0	0	0	0	0	0	0	0	0	0	0	0	0	0	0	0	0	0	0	0	0	0	0	0	0	0	0	0	0	0	0
0	0	0	0	0	0	0	0	0	0	0	0	0	0	0	0	0	0	0	0	0	0	0	0	0	0	0	0	0	0	0
0	0	0	0	0	0	0	0	0	0	0	0	0	0	0	0	0	0	0	0	0	0	0	0	0	0	0	0	0	0	0
0	0	0	0	0	0	0	0	0	0	0	0	0	0	0	0	0	0	0	0	0	0	0	0	0	0	0	0	0	0	0
0	0	0	0	0	0	0	0	0	0	0	0	0	0	0	0	0	0	0	0	0	0	0	0	0	0	0	0	0	0	0
0	0	0	0	0	0	0	0	0	0	0	0	0	0	0	0	0	0	0	0	0	0	0	0	0	0	0	0	0	0	0
0	0	0	0	0	0	0	0	0	0	0	0	0	0	0	0	0	0	0	0	0	0	0	0	0	0	0	0	0	0	0
0	0	0	0	0	0	0	0	0	0	0	0	0	0	0	0	0	0	0	0	0	0	0	0	0	0	0	0	0	0	0
0	0	0	0	0	0	0	0	0	0	0	0	0	0	0	0	0	0	0	0	0	0	0	0	0	0	0	0	0	0	0
0	0	0	0	0	0	0	0	0	0	0	0	0	0	0	0	0	0	0	0	0	0	0	0	0	0	0	0	0	0	0
0	0	0	0	0	0	0	0	0	0	0	0	0	0	0	0	0	0	0	0	0	0	0	0	0	0	0	0	0	0	0
0	0	0	0	0	0	0	0	0	0	0	0	0	0	0	0	0	0	0	0	0	0	0	0	0	0	0	0	0	0	0
0	0	0	0	0	0	0	0	0	0	0	0	0	0	0	0	0	0	0	0	0	0	0	0	0	0	0	0	0	0	0
0	0	0	0	0	0	0	0	0	0	0	0	0	0	0	0	0	0	0	0	0	0	0	0	0	0	0	0	0	0	0
0	0	0	0	0	0	0	0	0	0	0	0	0	0	0	0	0	0	0	0	0	0	0	0	0	0	0	0	0	0	0
0	0	0	0	0	0	0	0	0	0	0	0	0	0	0	0	0	0	0	0	0	0	0	0	0	0	0	0	0	0	0
0	0	0	0	0	0	0	0	0	0	0	0	0	0	0	0	0	0	0	0	0	0	0	0	0	0	0	0	0	0	0
0	0	0	0	0	0	0	0	0	0	0	0	0	0	0	0	0	0	0	0	0	0	0	0	0	0	0	0	0	0	0
0	0	0	0	0	0	0	0	0	0	0	0	0	0	0	0	0	0	0	0	0	0	0	0	0	0	0	0	0	0	0
0	0	0	0	0	0	0	0	0	0	0	0	0	0	0	0	0	0	0	0	0	0	0	0	0	0	0	0	0	0	0
0	0	0	0	0	0	0	0	0	0	0	0	0	0	0	0	0	0	0	0	0	0	0	0	0	0	0	0	0	0	0
0	0	0	0	0	0	0	0	0	0	0	0	0	0	0	0	0	0	0	0	0	0	0	0	0	0	0	0	0	0	0
0	0	0	0	0	0	0	0	0	0	0	0	0	0	0	0	0	0	0	0	0	0	0	0	0	0	0	0	0	0	0
0	0	0	0	0	0	0	0	0	0	0	0	0	0	0	0	0	0	0	0	0	0	0	0	0	0	0	0	0	0	0
0	0	0	0	0	0	0	0	0	0	0	0	0	0	0	0	0	0	0	0	0	0	0	0	0	0	0	0	0	0	0
0	0	0	0	0	0	0	0	0	0	0	0	0	0	0	0	0	0	0	0	0	0	0	0	0	0	0	0	0	0	0
0	0	0	0	0	0	0	0	0	0	0	0	0	0	0	0	0	0	0	0	0	0	0	0	0	0	0	0	0	0	0
0	0	0	0	0	0	0	0	0	0	0	0	0	0	0	0	0	0	0	0	0	0	0	0	0	0	0	0	0	0	0
0	0	0	0	0	0	0	0	0	0	0	0	0	0	0	0	0	0	0	0	0	0	0	0	0	0	0	0	0	0	0
0	0	0	0	0	0	0	0	0	0	0	0	0	0	0	0	0	0	0	0	0	0	0	0	0	0	0	0	0	0	0
0	0	0	0	0	0	0	0	0	0	0	0	0	0	0	0	0	0	0	0	0	0	0	0	0	0	0	0	0	0	0
0	0	0	0	0	0	0	0	0	0	0	0	0	0	0	0	0	0	0	0	0	0	0	0	0	0	0	0	0	0	0
0	0	0	0	0	0	0	0	0	0	0	0	0	0	0	0	0	0	0	0	0	0	0	0	0	0	0	0	0	0	0
0	0	0	0	0	0	0	0	0	0	0	0	0	0	0	0	0	0	0	0	0	0	0	0	0	0	0	0	0	0	0
0	0	0	0	0	0	0	0	0	0	0	0	0	0	0	0	0	0	0	0	0	0	0	0	0	0	0	0	0	0	0
0	0	0	0	0	0	0	0	0	0	0	0	0	0	0	0	0	0	0	0	0	0	0	0	0	0	0	0	0	0	0
0	0	0	0	0	0	0	0	0	0	0	0	0	0	0	0	0	0	0	0	0	0	0	0	0	0	0	0	0	0	0
0	0	0	0	0	0	0	0	0	0	0	0	0	0	0	0	0	0	0	0	0	0	0	0	0	0	0	0	0	0	0
0	0	0	0	0	0	0	0	0	0	0	0	0	0	0	0	0	0	0	0	0	0	0	0	0	0	0	0	0	0	0
0	0	0	0	0	0	0	0	0	0	0	0	0	0	0	0	0	0	0	0	0	0	0	0	0	0	0	0	0	0	0
0	0	0	0	0	0	0	0	0	0	0	0	0	0	0	0	0	0	0	0	0	0	0	0	0	0	0	0	0	0	0
0	0	0	0	0	0	0	0	0	0	0	0	0	0	0	0	0	0	0	0	0	0	0	0	0	0	0	0	0	0	0
0	0	0	0	0	0	0	0	0	0	0	0	0	0	0	0	0	0	0	0	0	0	0	0	0	0	0	0	0	0	0
0	0	0	0	0	0	0	0	0	0	0	0	0	0	0	0	0	0	0	0	0	0	0	0	0	0	0	0	0	0	0
0	0	0	0	0	0	0	0	0	0	0	0	0	0	0	0	0	0	0	0	0	0	0	0	0	0	0	0	0	0	0
0	0	0	0	0	0	0	0	0	0	0	0	0	0	0	0	0	0	0	0	0	0	0	0	0	0	0	0	0	0	0
0	0	0	0	0	0	0	0	0	0	0	0	0	0	0	0	0	0	0	0	0	0	0	0	0	0	0	0	0	0	0
0	0	0	0	0	0	0	0	0	0	0	0	0	0	0	0	0	0	0	0	0	0	0	0	0	0	0	0	0	0	0
0	0	0	0	0	0	0	0	0	0	0	0	0	0	0	0	0	0	0	0	0	0	0	0	0	0	0	0	0	0	0
0	0	0	0	0	0	0	0	0	0	0	0	0	0	0	0	0	0	0	0	0	0	0	0	0	0	0	0	0	0	0
0	0	0	0	0	0	0	0	0	0	0	0	0	0	0	0	0	0	0	0	0	0	0	0	0	0	0	0	0	0	0
0	0	0	0	0	0	0	0	0	0	0	0	0	0	0	0	0	0	0	0	0	0	0	0	0	0	0	0	0	0	0
0	0	0	0	0	0	0	0	0	0	0	0	0	0	0	0	0	0	0	0	0	0	0	0	0	0	0	0	0	0	0
0	0	0	0	0	0	0	0	0	0	0	0	0	0	0	0	0	0	0	0	0	0	0	0	0	0	0	0	0	0	0
0	0	0	0	0	0	0	0	0	0	0	0	0	0	0	0	0	0	0	0	0	0	0	0	0	0	0	0	0	0	0
0	0	0	0	0	0	0	0	0	0	0	0	0	0	0	0	0	0	0	0	0	0	0	0	0	0	0	0	0	0	0
0	0	0	0	0	0	0	0	0	0	0	0	0	0	0	0	0	0	0	0	0	0	0	0	0	0	0	0	0	0	0
0	0	0	0	0	0	0	0	0	0	0	0	0	0	0	0	0	0	0	0	0	0	0	0	0	0	0	0	0	0	0
0	0	0	0	0	0	0	0	0	0	0	0	0	0	0	0	0	0	0	0	0	0	0	0	0	0	0	0	0	0	0
0	0	0	0	0	0	0	0	0	0	0	0	0	0	0	0	0	0	0	0	0	0	0	0	0	0	0	0	0	0	0
0	0	0	0	0	0	0	0	0	0	0	0	0	0	0	0	0	0	0	0	0	0	0	0	0	0	0	0	0	0	0
0	0	0	0	0	0	0	0	0	0	0	0	0	0	0	0	0	0	0	0	0	0	0	0	0	0	0	0	0	0	0
0	0	0	0	0	0	0	0	0	0	0	0	0	0	0	0	0	0	0	0	0	0	0	0	0	0	0	0	0	0	0
0	0	0	0	0	0	0	0	0	0	0	0	0	0	0	0	0	0	0	0	0	0	0	0	0	0	0	0	0	0	0
0	0	0	0	0	0	0	0	0	0	0	0	0	0	0	0	0	0	0	0	0	0	0	0	0	0	0	0	0	0	0
0	0	0	0	0	0	0	0	0	0	0	0	0	0	0	0	0	0	0	0	0	0	0	0	0	0	0	0	0	0	0
0	0	0	0	0	0	0	0	0	0	0	0	0	0	0	0	0	0	0	0	0	0	0	0	0	0	0	0	0	0	0
0	0	0	0	0	0	0	0	0	0	0	0	0	0	0	0	0	0	0	0	0	0	0	0	0	0	0	0	0	0	0
0	0	0	0	0	0	0	0	0	0	0	0	0	0	0	0	0	0	0	0	0	0	0	0	0	0	0	0	0	0	0
0	0	0	0	0	0	0	0	0	0	0	0	0	0	0	0	0	0	0	0	0	0	0	0	0	0	0	0	0	0	0
0	0	0	0	0	0	0	0	0	0	0	0	0	0	0	0	0	0	0	0	0	0	0	0	0	0	0	0	0	0	0
0	0	0	0	0	0	0	0	0	0	0	0	0	0	0	0	0	0	0	0	0	0	0	0	0	0	0	0	0	0	0
0	0	0	0	0	0	0	0	0	0	0	0	0	0	0	0	0	0	0	0	0	0	0	0	0	0	0	0	0	0	0
0	0	0	0	0	0	0	0	0	0	0	0	0	0	0	0	0	0	0	0	0	0	0	0	0	0	0	0	0	0	0
0	0	0	0	0	0	0	0	0	0	0	0	0	0	0	0	0	0	0	0	0	0	0	0	0	0	0	0	0	0	0
0	0	0	0	0	0	0	0	0	0	0	0	0	0	0	0	0	0	0	0	0	0	0	0	0	0	0	0	0	0	0
0	0	0	0	0	0	0	0	0	0	0	0	0	0	0	0	0	0	0	0	0	0	0	0	0	0	0	0	0	0	0
0	0	0	0	0	0	0	0	0	0	0	0	0	0	0	0	0	0	0	0	0	0	0	0	0	0	0	0	0	0	0
0	0	0	0	0	0	0	0	0	0	0	0	0	0	0	0	0	0	0	0	0	0	0	0	0	0	0	0	0	0	0
0	0	0	0	0	0	0	0	0	0	0	0	0	0	0	0	0	0	0	0	0	0	0	0	0	0	0	0	0	0	0
0	0	0	0	0	0	0	0	0	0	0	0	0	0	0	0	0	0	0	0	0	0	0	0	0	0	0	0	0	0	0
0	0	0	0	0	0	0	0	0	0	0	0	0	0	0	0	0	0	0	0	0	0	0	0	0	0	0	0	0	0	0
0	0	0	0	0	0	0	0	0	0	0	0	0	0	0	0	0	0	0	0	0	0	0	0	0	0	0	0	0	0	0
0	0	0	0	0	0	0	0	0	0	0	0	0	0	0	0	0	0	0	0	0	0	0	0	0	0	0	0	0	0	0
0	0	0	0	0	0	0	0	0	0	0	0	0	0	0	0	0	0	0	0	0	0	0	0	0	0	0	0	0	0	0
0	0	0	0	0	0	0	0	0	0	0	0	0	0	0	0	0	0	0	0	0	0	0	0	0	0	0	0	0	0	0
0	0	0	0	0	0	0	0	0	0	0	0	0	0	0	0	0	0	0	0	0	0	0	0	0	0	0	0	0	0	0
0	0	0	0	0	0	0	0	0	0	0	0	0	0	0	0	0	0	0	0	0	0	0	0	0	0	0	0	0	0	0
0	0	0	0	0	0	0	0	0	0	0	0	0	0	0	0	0	0	0	0	0	0	0	0	0	0	0	0	0	0	0
0	0	0	0	0	0	0	0	0	0	0	0	0	0	0	0	0	0	0	0	0	0	0	0	0	0	0	0	0	0	0
0	0	0	0	0	0	0	0	0	0	0	0	0	0	0	0	0	0	0	0	0	0	0	0	0	0	0	0	0	0	0
0	0	0	0	0	0	0	0	0	0	0	0	0	0	0	0	0	0	0	0	0	0	0	0	0	0	0	0	0	0	0
0	0	0	0	0	0	0	0	0	0	0	0	0	0	0	0	0	0	0	0	0	0	0	0	0	0	0	0	0	0	0
0	0	0	0	0	0	0	0	0	0	0	0	0	0	0	0	0	0	0	0	0	0	0	0	0	0	0	0	0	0	0
0	0	0	0	0	0	0	0	0	0	0	0	0	0	0	0	0	0	0	0	0	0	0	0	0	0	0	0	0	0	0
0	0	0	0	0	0	0	0	0	0	0	0	0	0	0	0	0	0	0	0	0	0	0	0	0	0	0	0	0	0	0
0	0	0	0	0	0	0	0	0	0	0	0	0	0	0	0	0	0	0	0	0	0	0	0	0	0	0	0	0	0	0
0	0	0	0	0	0	0	0	0	0	0	0	0	0	0	0	0	0	0	0	0	0	0	0	0	0	0	0	0	0	0
0	0	0	0	0	0	0	0	0	0	0	0	0	0	0	0	0	0	0	0	0	0	0	0	0	0	0	0	0	0	0
0	0	0	0	0	0	0	0	0	0	0	0	0	0	0	0	0	0	0	0	0	0	0	0	0	0	0	0	0	0	0
0	0	0	0	0	0	0	0	0	0	0	0	0	0	0	0	0	0	0	0	0	0	0	0	0	0	0	0	0	0	0
0	0	0	0	0	0	0	0	0	0	0	0	0	0	0	0	0	0	0	0	0	0	0	0	0	0	0	0	0	0	0
0	0	0	0	0	0	0	0	0	0	0	0	0	0	0	0	0	0	0	0	0	0	0	0	0	0	0	0	0	0	0
0	0	0	0	0	0	0	0	0	0	0	0	0	0	0	0	0	0	0	0	0	0	0	0	0	0	0	0	0	0	0
0	0	0	0	0	0	0	0	0	0	0	0	0	0	0	0	0	0	0	0	0	0	0	0	0	0	0	0	0	0	0
0	0	0	0	0	0	0	0	0	0	0	0	0	0	0	0	0	0	0	0	0	0	0	0	0	0	0	0	0	0	0
0	0	0	0	0	0	0	0	0	0	0	0	0	0	0	0	0	0	0	0	0	0	0	0	0	0	0	0	0	0	0
0	0	0	0	0	0	0	0	0	0	0	0	0	0	0	0	0	0	0	0	0	0	0	0	0	0	0	0	0	0	0
0	0	0	0	0	0	0	0	0	0	0	0	0	0	0	0	0	0	0	0	0	0	0	0	0	0	0	0	0	0	0
0	0	0	0	0	0	0	0	0	0	0	0	0	0	0	0	0	0	0	0	0	0	0	0	0	0	0	0	0	0	0
0	0	0	0	0	0	0	0	0	0	0	0	0	0	0	0	0	0	0	0	0	0	0	0	0	0	0	0	0	0	0
0	0	0	0	0	0	0	0	0	0	0	0	0	0	0	0	0	0	0	0	0	0	0	0	0	0	0	0	0	0	0
0	0	0	0	0	0	0	0	0	0	0	0	0	0	0	0	0	0	0	0	0	0	0	0	0	0	0	0	0	0	0
0	0	0	0	0	0	0	0	0	0	0	0	0	0	0	0	0	0	0	0	0	0	0	0	0	0	0	0	0	0	0
0	0	0	0	0	0	0	0	0	0	0	0	0	0	0	0	0	0	0	0	0	0	0	0	0	0	0	0	0	0	0
0	0	0	0	0	0	0	0	0	0	0	0	0	0	0	0	0	0	0	0	0	0	0	0	0	0	0	0	0	0	0
0	0	0	0	0	0	0	0	0	0	0	0	0	0	0	0	0	0	0	0	0	0	0	0	0	0	0	0	0	0	0
0	0	0	0	0	0	0	0	0	0	0	0	0	0	0	0	0	0	0	0	0	0	0	0	0	0	0	0	0	0	0
0	0	0	0	0	0	0	0	0	0	0	0	0	0	0	0	0	0	0	0	0	0	0	0	0	0	0	0	0	0	0
0	0	0	0	0	0	0	0	0	0	0	0	0	0	0	0	0	0	0	0	0	0	0	0	0	0	0	0	0	0	0
0	0	0	0	0	0	0	0	0	0	0	0	0	0	0	0	0	0	0	0	0	0	0	0	0	0	0	0	0	0	0
0	0	0	0	0	0	0	0	0	0	0	0	0	0	0	0	0	0	0	0	0	0	0	0	0	0	0	0	0	0	0
0	0	0	0	0	0	0	0	0	0	0	0	0	0	0	0	0	0	0	0	0	0	0	0	0	0	0	0	0	0	0
0	0	0	0	0	0	0	0	0	0	0	0	0	0	0	0	0	0	0	0	0	0	0	0	0	0	0	0	0	0	0
0	0	0	0	0	0	0	0	0	0	0	0	0	0	0	0	0	0	0	0	0	0	0	0	0	0	0	0	0	0	0
0	0	0	0	0	0	0	0	0	0	0	0	0	0	0	0	0	0	0	0	0	0	0	0	0	0	0	0	0	0	0
0	0	0	0	0	0	0	0	0	0	0	0	0	0	0	0	0	0	0	0	0	0	0	0	0	0	0	0	0	0	0
0	0	0	0	0	0	0	0	0	0	0	0	0	0	0	0	0	0	0	0	0	0	0	0	0	0	0	0	0	0	0
0	0	0	0	0	0	0	0	0	0	0	0	0	0	0	0	0	0	0	0	0	0	0	0	0	0	0	0	0	0	0
0	0	0	0	0	0	0	0	0	0	0	0	0	0	0	0	0	0	0	0	0	0	0	0	0	0	0	0	0	0	0
0	0	0	0	0	0	0	0	0	0	0	0	0	0	0	0	0	0	0	0	0	0	0	0	0	0	0	0	0	0	0
0	0	0	0	0	0	0	0	0	0	0	0	0	0	0	0	0	0	0	0	0	0	0	0	0	0	0	0	0	0	0
0	0	0	0	0	0	0	0	0	0	0	0	0	0	0	0	0	0	0	0	0	0	0	0	0	0	0	0	0	0	0
0	0	0	0	0	0	0	0	0	0	0	0	0	0	0	0	0	0	0	0	0	0	0	0	0	0	0	0	0	0	0
0	0	0	0	0	0	0	0	0	0	0	0	0	0	0	0	0	0	0	0	0	0	0	0	0	0	0	0	0	0	0
0	0	0	0	0	0	0	0	0	0	0	0	0	0	0	0	0	0	0	0	0	0	0	0	0	0	0	0	0	0	0
0	0	0	0	0	0	0	0	0	0	0	0	0	0	0	0	0	0	0	0	0	0	0	0	0	0	0	0	0	0	0
0	0	0	0	0	0	0	0	0	0	0	0	0	0	0	0	0	0	0	0	0	0	0	0	0	0	0	0	0	0	0
0	0	0	0	0	0	0	0	0	0	0	0	0	0	0	0	0	0	0	0	0	0	0	0	0	0	0	0	0	0	0
0	0	0	0	0	0	0	0	0	0	0	0	0	0	0	0	0	0	0	0	0	0	0	0	0	0	0	0	0	0	0
0	0	0	0	0	0	0	0	0	0	0	0	0	0	0	0	0	0	0	0	0	0	0	0	0	0	0	0	0	0	0
0	0	0	0	0	0	0	0	0	0	0	0	0	0	0	0	0	0	0	0	0	0	0	0	0	0	0	0	0	0	0
0	0	0	0	0	0	0	0	0	0	0	0	0	0	0	0	0	0	0	0	0	0	0	0	0	0	0	0	0	0	0
0	0	0	0	0	0	0	0	0	0	0	0	0	0	0	0	0	0	0	0	0	0	0	0	0	0	0	0	0	0	0
0	0	0	0	0	0	0	0	0	0	0	0	0	0	0	0	0	0	0	0	0	0	0	0	0	0	0	0	0	0	0
0	0	0	0	0	0	0	0	0	0	0	0	0	0	0	0	0	0	0	0	0	0	0	0	0	0	0	0	0	0	0
0	0	0	0	0	0	0	0	0	0	0	0	0	0	0	0	0	0	0	0	0	0	0	0	0	0	0	0	0	0	0
0	0	0	0	0	0	0	0	0	0	0	0	0	0	0	0	0	0	0	0	0	0	0	0	0	0	0	0	0	0	0
0	0	0	0	0	0	0	0	0	0	0	0	0	0	0	0	0	0	0	0	0	0	0	0	0	0	0	0	0	0	0
0	0	0	0	0	0	0	0	0	0	0	0	0	0	0	0	0	0	0	0	0	0	0	0	0	0	0	0	0	0	0
0	0	0	0	0	0	0	0	0	0	0	0	0	0	0	0	0	0	0	0	0	0	0	0	0	0	0	0	0	0	0
0	0	0	0	0	0	0	0	0	0	0	0	0	0	0	0	0	0	0	0	0	0	0	0	0	0	0	0	0	0	0
0	0	0	0	0	0	0	0	0	0	0	0	0	0	0	0	0	0	0	0	0	0	0	0	0	0	0	0	0	0	0
0	0	0	0	0	0	0	0	0	0	0	0	0	0	0	0	0	0	0	0	0	0	0	0	0	0	0	0	0	0	0
0	0	0	0	0	0	0	0	0	0	0	0	0	0	0	0	0	0	0	0	0	0	0	0	0	0	0	0	0	0	0
0	0	0	0	0	0	0	0	0	0	0	0	0	0	0	0	0	0	0	0	0	0	0	0	0	0	0	0	0	0	0
0	0	0	0	0	0	0	0	0	0	0	0	0	0	0	0	0	0	0	0	0	0	0	0	0	0	0	0	0	0	0
0	0	0	0	0	0	0	0	0	0	0	0	0	0	0	0	0	0	0	0	0	0	0	0	0	0	0	0	0	0	0
0	0	0	0	0	0	0	0	0	0	0	0	0	0	0	0	0	0	0	0	0	0	0	0	0	0	0	0	0	0	0
0	0	0	0	0	0	0	0	0	0	0	0	0	0	0	0	0	0	0	0	0	0	0	0	0	0	0	0	0	0	0
0	0	0	0	0	0	0	0	0	0	0	0	0	0	0	0	0	0	0	0	0	0	0	0	0	0	0	0	0	0	0
0	0	0	0	0	0	0	0	0	0	0	0	0	0	0	0	0	0	0	0	0	0	0	0	0	0	0	0	0	0	0
0	0	0	0	0	0	0	0	0	0	0	0	0	0	0	0	0	0	0	0	0	0	0	0	0	0	0	0	0	0	0
0	0	0	0	0	0	0	0	0	0	0	0	0	0	0	0	0	0	0	0	0	0	0	0	0	0	0	0	0	0	0
0	0	0	0	0	0	0	0	0	0	0	0	0	0	0	0	0	0	0	0	0	0	0	0	0	0	0	0	0	0	0
0	0	0	0	0	0	0	0	0	0	0	0	0	0	0	0	0	0	0	0	0	0	0	0	0	0	0	0	0	0	0
0	0	0	0	0	0	0	0	0	0	0	0	0	0	0	0	0	0	0	0	0	0	0	0	0	0	0	0	0	0	0
0	0	0	0	0	0	0	0	0	0	0	0	0	0	0	0	0	0	0	0	0	0	0	0	0	0	0	0	0	0	0
0	0	0	0	0	0	0	0	0	0	0	0	0	0	0	0	0	0	0	0	0	0	0	0	0	0	0	0	0	0	0
0	0	0	0	0	0	0	0	0	0	0	0	0	0	0	0	0	0	0	0	0	0	0	0	0	0	0	0	0	0	0
0	0	0	0	0	0	0	0	0	0	0	0	0	0	0	0	0	0	0	0	0	0	0	0	0	0	0	0	0	0	0
0	0	0	0	0	0	0	0	0	0	0	0	0	0	0	0	0	0	0	0	0	0	0	0	0	0	0	0	0	0	0
0	0	0	0	0	0	0	0	0	0	0	0	0	0	0	0	0	0	0	0	0	0	0	0	0	0	0	0	0	0	0
0	0	0	0	0	0	0	0	0	0	0	0	0	0	0	0	0	0	0	0	0	0	0	0	0	0	0	0	0	0	0
0	0	0	0	0	0	0	0	0	0	0	0	0	0	0	0	0	0	0	0	0	0	0	0	0	0	0	0	0	0	0
0	0	0	0	0	0	0	0	0	0	0	0	0	0	0	0	0	0	0	0	0	0	0	0	0	0	0	0	0	0	0
0	0	0	0	0	0	0	0	0	0	0	0	0	0	0	0	0	0	0	0	0	0	0	0	0	0	0	0	0	0	0
0	0	0	0	0	0	0	0	0	0	0	0	0	0	0	0	0	0	0	0	0	0	0	0	0	0	0	0	0	0	0
0	0	0	0	0	0	0	0	0	0	0	0	0	0	0	0	0	0	0	0	0	0	0	0	0	0	0	0	0	0	0
0	0	0	0	0	0	0	0	0	0	0	0	0	0	0	0	0	0	0	0	0	0	0	0	0	0	0	0	0	0	0
0	0	0	0	0	0	0	0	0	0	0	0	0	0	0	0	0	0	0	0	0	0	0	0	0	0	0	0	0	0	0
0	0	0	0	0	0	0	0	0	0	0	0	0	0	0	0	0	0	0	0	0	0	0	0	0	0	0	0	0	0	0
0	0	0	0	0	0	0	0	0	0	0	0	0	0	0	0	0	0	0	0	0	0	0	0	0	0	0	0	0	0	0
0	0	0	0	0	0	0	0	0	0	0	0	0	0	0	0	0	0	0	0	0	0	0	0	0	0	0	0	0	0	0
0	0	0	0	0	0	0	0	0	0	0	0	0	0	0	0	0	0	0	0	0	0	0	0	0	0	0	0	0	0	0
0	0	0	0	0	0	0	0	0	0	0	0	0	0	0	0	0	0	0	0	0	0	0	0	0	0	0	0	0	0	0
0	0	0	0	0	0	0	0	0	0	0	0	0	0	0	0	0	0	0	0	0	0	0	0	0	0	0	0	0	0	0
0	0	0	0	0	0	0	0	0	0	0	0	0	0	0	0	0	0	0	0	0	0	0	0	0	0	0	0	0	0	0
0	0	0	0	0	0	0	0	0	0	0	0	0	0	0	0	0	0	0	0	0	0	0	0	0	0	0	0	0	0	0
0	0	0	0	0	0	0	0	0	0	0	0	0	0	0	0	0	0	0	0	0	0	0	0	0	0	0	0	0	0	0
0	0	0	0	0	0	0	0	0	0	0	0	0	0	0	0	0	0	0	0	0	0	0	0	0	0	0	0	0	0	0
0	0	0	0	0	0	0	0	0	0	0	0	0	0	0	0	0	0	0	0	0	0	0	0	0	0	0	0	0	0	0
0	0	0	0	0	0	0	0	0	0	0	0	0	0	0	0	0	0	0	0	0	0	0	0	0	0	0	0	0	0	0
0	0	0	0	0	0	0	0	0	0	0	0	0	0	0	0	0	0	0	0	0	0	0	0	0	0	0	0	0	0	0
0	0	0	0	0	0	0	0	0	0	0	0	0	0	0	0	0	0	0	0	0	0	0	0	0	0	0	0	0	0	0
0	0	0	0	0	0	0	0	0	0	0	0	0	0	0	0	0	0	0	0	0	0	0	0	0	0	0	0	0	0	0
0	0	0	0	0	0	0	0	0	0	0	0	0	0	0	0	0	0	0	0	0	0	0	0	0	0	0	0	0	0	0
0	0	0	0	0	0	0	0	0	0	0	0	0	0	0	0	0	0	0	0	0	0	0	0	0	0	0	0	0	0	0
0	0	0	0	0	0	0	0	0	0	0	0	0	0	0	0	0	0	0	0	0	0	0	0	0	0	0	0	0	0	0
0	0	0	0	0	0	0	0	0	0	0	0	0	0	0	0	0	0	0	0	0	0	0	0	0	0	0	0	0	0	0
0	0	0	0	0	0	0	0	0	0	0	0	0	0	0	0	0	0	0	0	0	0	0	0	0	0	0	0	0	0	0
0	0	0	0	0	0	0	0	0	0	0	0	0	0	0	0	0	0	0	0	0	0	0	0	0	0	0	0	0	0	0
0	0	0	0	0	0	0	0	0	0	0	0	0	0	0	0	0	0	0	0	0	0	0	0	0	0	0	0	0	0	0
0	0	0	0	0	0	0	0	0	0	0	0	0	0	0	0	0	0	0	0	0	0	0	0	0	0	0	0	0	0	0
0	0	0	0	0	0	0	0	0	0	0	0	0	0	0	0	0	0	0	0	0	0	0	0	0	0	0	0	0	0	0
0	0	0	0	0	0	0	0	0	0	0	0	0	0	0	0	0	0	0	0	0	0	0	0	0	0	0	0	0	0	0
0	0	0	0	0	0	0	0	0	0	0	0	0	0	0	0	0	0	0	0	0	0	0	0	0	0	0	0	0	0	0
0	0	0	0	0	0	0	0	0	0	0	0	0	0	0	0	0	0	0	0	0	0	0	0	0	0	0	0	0	0	0
0	0	0	0	0	0	0	0	0	0	0	0	0	0	0	0	0	0	0	0	0	0	0	0	0	0	0	0	0	0	0
0	0	0	0	0	0	0	0	0	0	0	0	0	0	0	0	0	0	0	0	0	0	0	0	0	0	0	0	0	0	0
0	0	0	0	0	0	0	0	0	0	0	0	0	0	0	0	0	0	0	0	0	0	0	0	0	0	0	0	0	0	0
0	0	0	0	0	0	0	0	0	0	0	0	0	0	0	0	0	0	0	0	0	0	0	0	0	0	0	0	0	0	0
0	0	0	0	0	0	0	0	0	0	0	0	0	0	0	0	0	0	0	0	0	0	0	0	0	0	0	0	0	0	0
0	0	0	0	0	0	0	0	0	0	0	0	0	0	0	0	0	0	0	0	0	0	0	0	0	0	0	0	0	0	0
0	0	0	0	0	0	0	0	0	0	0	0	0	0	0	0	0	0	0	0	0	0	0	0	0	0	0	0	0	0	0
0	0	0	0	0	0	0	0	0	0	0	0	0	0	0	0	0	0	0	0	0	0	0	0	0	0	0	0	0	0	0
0	0	0	0	0	0	0	0	0	0	0	0	0	0	0	0	0	0	0	0	0	0	0	0	0	0	0	0	0	0	0
0	0	0	0	0	0	0	0	0	0	0	0	0	0	0	0	0	0	0	0	0	0	0	0	0	0	0	0	0	0	0
0	0	0	0	0	0	0	0	0	0	0	0	0	0	0	0	0	0	0	0	0	0	0	0	0	0	0	0	0	0	0
0	0	0	0	0	0	0	0	0	0	0	0	0	0	0	0	0	0	0	0	0	0	0	0	0	0	0	0	0	0	0
0	0	0	0	0	0	0	0	0	0	0	0	0	0	0	0	0	0	0	0	0	0	0	0	0	0	0	0	0	0	0
0	0	0	0	0	0	0	0	0	0	0	0	0	0	0	0	0	0	0	0	0	0	0	0	0	0	0	0	0	0	0
0	0	0	0	0	0	0	0	0	0	0	0	0	0	0	0	0	0	0	0	0	0	0	0	0	0	0	0	0	0	0
0	0	0	0	0	0	0	0	0	0	0	0	0	0	0	0	0	0	0	0	0	0	0	0	0	0	0	0	0	0	0
0	0	0	0	0	0	0	0	0	0	0	0	0	0	0	0	0	0	0	0	0	0	0	0	0	0	0	0	0	0	0
0	0	0	0	0	0	0	0	0	0	0	0	0	0	0	0	0	0	0	0	0	0	0	0	0	0	0	0	0	0	0
0	0	0	0	0	0	0	0	0	0	0	0	0	0	0	0	0	0	0	0	0	0	0	0	0	0	0	0	0	0	0
0	0	0	0	0	0	0	0	0	0	0	0	0	0	0	0	0	0	0	0	0	0	0	0	0	0	0	0	0	0	0
0	0	0	0	0	0	0	0	0	0	0	0	0	0	0	0	0	0	0	0	0	0	0	0	0	0	0	0	0	0	0
0	0	0	0	0	0	0	0	0	0	0	0	0	0	0	0	0	0	0	0	0	0	0	0	0	0	0	0	0	0	0
0	0	0	0	0	0	0	0	0	0	0	0	0	0	0	0	0	0	0	0	0	0	0	0	0	0	0	0	0	0	0
0	0	0	0	0	0	0	0	0	0	0	0	0	0	0	0	0	0	0	0	0	0	0	0	0	0	0	0	0	0	0
0	0	0	0	0	0	0	0	0	0	0	0	0	0	0	0	0	0	0	0	0	0	0	0	0	0	0	0	0	0	0
0	0	0	0	0	0	0	0	0	0	0	0	0	0	0	0	0	0	0	0	0	0	0	0	0	0	0	0	0	0	0
0	0	0	0	0	0	0	0	0	0	0	0	0	0	0	0	0	0	0	0	0	0	0	0	0	0	0	0	0	0	0
0	0	0	0	0	0	0	0	0	0	0	0	0	0	0	0	0	0	0	0	0	0	0	0	0	0	0	0	0	0	0
0	0	0	0	0	0	0	0	0	0	0	0	0	0	0	0	0	0	0	0	0	0	0	0	0	0	0	0	0	0	0
0	0	0	0	0	0	0	0	0	0	0	0	0	0	0	0	0	0	0	0	0	0	0	0	0	0	0	0	0	0	0
0	0	0	0	0	0	0	0	0	0	0	0	0	0	0	0	0	0	0	0	0	0	0	0	0	0	0	0	0	0	0
0	0	0	0	0	0	0	0	0	0	0	0	0	0	0	0	0	0	0	0	0	0	0	0	0	0	0	0	0	0	0
0	0	0	0	0	0	0	0	0	0	0	0	0	0	0	0	0	0	0	0	0	0	0	0	0	0	0	0	0	0	0
0	0	0	0	0	0	0	0	0	0	0	0	0	0	0	0	0	0	0	0	0	0	0	0	0	0	0	0	0	0	0
0	0	0	0	0	0	0	0	0	0	0	0	0	0	0	0	0	0	0	0	0	0	0	0	0	0	0	0	0	0	0
0	0	0	0	0	0	0	0	0	0	0	0	0	0	0	0	0	0	0	0	0	0	0	0	0	0	0	0	0	0	0
0	0	0	0	0	0	0	0	0	0	0	0	0	0	0	0	0	0	0	0	0	0	0	0	0	0	0	0	0	0	0
0	0	0	0	0	0	0	0	0	0	0	0	0	0	0	0	0	0	0	0	0	0	0	0	0	0	0	0	0	0	0
0	0	0	0	0	0	0	0	0	0	0	0	0	0	0	0	0	0	0	0	0	0	0	0	0	0	0	0	0	0	0
0	0	0	0	0	0	0	0	0	0	0	0	0	0	0	0	0	0	0	0	0	0	0	0	0	0	0	0	0	0	0
0	0	0	0	0	0	0	0	0	0	0	0	0	0	0	0	0	0	0	0	0	0	0	0	0	0	0	0	0	0	0
0	0	0	0	0	0	0	0	0	0	0	0	0	0	0	0	0	0	0	0	0	0	0	0	0	0	0	0	0	0	0
0	0	0	0	0	0	0	0	0	0	0	0	0	0	0	0	0	0	0	0	0	0	0	0	0	0	0	0	0	0	0
0	0	0	0	0	0	0	0	0	0	0	0	0	0	0	0	0	0	0	0	0	0	0	0	0	0	0	0	0	0	0
0	0	0	0	0	0	0	0	0	0	0	0	0	0	0	0	0	0	0	0	0	0	0	0	0	0	0	0	0	0	0
0	0	0	0	0	0	0	0	0	0	0	0	0	0	0	0	0	0	0	0	0	0	0	0	0	0	0	0	0	0	0
0	0	0	0	0	0	0	0	0	0	0	0	0	0	0	0	0	0	0	0	0	0	0	0	0	0	0	0	0	0	0
0	0	0	0	0	0	0	0	0	0	0	0	0	0	0	0	0	0	0	0	0	0	0	0	0	0	0	0	0	0	0
0	0	0	0	0	0	0	0	0	0	0	0	0	0	0	0	0	0	0	0	0	0	0	0	0	0	0	0	0	0	0
0	0	0	0	0	0	0	0	0	0	0	0	0	0	0	0	0	0	0	0	0	0	0	0	0	0	0	0	0	0	0
0	0	0	0	0	0	0	0	0	0	0	0	0	0	0	0	0	0	0	0	0	0	0	0	0	0	0	0	0	0	0
0	0	0	0	0	0	0	0	0	0	0	0	0	0	0	0	0	0	0	0	0	0	0	0	0	0	0	0	0	0	0
0	0	0	0	0	0	0	0	0	0	0	0	0	0	0	0	0	0	0	0	0	0	0	0	0	0	0	0	0	0	0
0	0	0	0	0	0	0	0	0	0	0	0	0	0	0	0	0	0	0	0	0	0	0	0	0	0	0	0	0	0	0
0	0	0	0	0	0	0	0	0	0	0	0	0	0	0	0	0	0	0	0	0	0	0	0	0	0	0	0	0	0	0
0	0	0	0	0	0	0	0	0	0	0	0	0	0	0	0	0	0	0	0	0	0	0	0	0	0	0	0	0	0	0
0	0	0	0	0	0	0	0	0	0	0	0	0	0	0	0	0	0	0	0	0	0	0	0	0	0	0	0	0	0	0
0	0	0	0	0	0	0	0	0	0	0	0	0	0	0	0	0	0	0	0	0	0	0	0	0	0	0	0	0	0	0
0	0	0	0	0	0	0	0	0	0	0	0	0	0	0	0	0	0	0	0	0	0	0	0	0	0	0	0	0	0	0
0	0	0	0	0	0	0	0	0	0	0	0	0	0	0	0	0	0	0	0	0	0	0	0	0	0	0	0	0	0	0
0	0	0	0	0	0	0	0	0	0	0	0	0	0	0	0	0	0	0	0	0	0	0	0	0	0	0	0	0	0	0
0	0	0	0	0	0	0	0	0	0	0	0	0	0	0	0	0	0	0	0	0	0	0	0	0	0	0	0	0	0	0
0	0	0	0	0	0	0	0	0	0	0	0	0	0	0	0	0	0	0	0	0	0	0	0	0	0	0	0	0	0	0
0	0	0	0	0	0	0	0	0	0	0	0	0	0	0	0	0	0	0	0	0	0	0	0	0	0	0	0	0	0	0
0	0	0	0	0	0	0	0	0	0	0	0	0	0	0	0	0	0	0	0	0	0	0	0	0	0	0	0	0	0	0
0	0	0	0	0	0	0	0	0	0	0	0	0	0	0	0	0	0	0	0	0	0	0	0	0	0	0	0	0	0	0
0	0	0	0	0	0	0	0	0	0	0	0	0	0	0	0	0	0	0	0	0	0	0	0	0	0	0	0	0	0	0
0	0	0	0	0	0	0	0	0	0	0	0	0	0	0	0	0	0	0	0	0	0	0	0	0	0	0	0	0	0	0
0	0	0	0	0	0	0	0	0	0	0	0	0	0	0	0	0	0	0	0	0	0	0	0	0	0	0	0	0	0	0
0	0	0	0	0	0	0	0	0	0	0	0	0	0	0	0	0	0	0	0	0	0	0	0	0	0	0	0	0	0	0
0	0	0	0	0	0	0	0	0	0	0	0	0	0	0	0	0	0	0	0	0	0	0	0	0	0	0	0	0	0	0
0	0	0	0	0	0	0	0	0	0	0	0	0	0	0	0	0	0	0	0	0	0	0	0	0	0	0	0	0	0	0
0	0	0	0	0	0	0	0	0	0	0	0	0	0	0	0	0	0	0	0	0	0	0	0	0	0	0	0	0	0	0
0	0	0	0	0	0	0	0	0	0	0	0	0	0	0	0	0	0	0	0	0	0	0	0	0	0	0	0	0	0	0
0	0	0	0	0	0	0	0	0	0	0	0	0	0	0	0	0	0	0	0	0	0	0	0	0	0	0	0	0	0	0
0	0	0	0	0	0	0	0	0	0	0	0	0	0	0	0	0	0	0	0	0	0	0	0	0	0	0	0	0	0	0
0	0	0	0	0	0	0	0	0	0	0	0	0	0	0	0	0	0	0	0	0	0	0	0	0	0	0	0	0	0	0
0	0	0	0	0	0	0	0	0	0	0	0	0	0	0	0	0	0	0	0	0	0	0	0	0	0	0	0	0	0	0
0	0	0	0	0	0	0	0	0	0	0	0	0	0	0	0	0	0	0	0	0	0	0	0	0	0	0	0	0	0	0
0	0	0	0	0	0	0	0	0	0	0	0	0	0	0	0	0	0	0	0	0	0	0	0	0	0	0	0	0	0	0
0	0	0	0	0	0	0	0	0	0	0	0	0	0	0	0	0	0	0	0	0	0	0	0	0	0	0	0	0	0	0
0	0	0	0	0	0	0	0	0	0	0	0	0	0	0	0	0	0	0	0	0	0	0	0	0	0	0	0	0	0	0
0	0	0	0	0	0	0	0	0	0	0	0	0	0	0	0	0	0	0	0	0	0	0	0	0	0	0	0	0	0	0
0	0	0	0	0	0	0	0	0	0	0	0	0	0	0	0	0	0	0	0	0	0	0	0	0	0	0	0	0	0	0
0	0	0	0	0	0	0	0	0	0	0	0	0	0	0	0	0	0	0	0	0	0	0	0	0	0	0	0	0	0	0
0	0	0	0	0	0	0	0	0	0	0	0	0	0	0	0	0	0	0	0	0	0	0	0	0	0	0	0	0	0	0
0	0	0	0	0	0	0	0	0	0	0	0	0	0	0	0	0	0	0	0	0	0	0	0	0	0	0	0	0	0	0
0	0	0	0	0	0	0	0	0	0	0	0	0	0	0	0	0	0	0	0	0	0	0	0	0	0	0	0	0	0	0
0	0	0	0	0	0	0	0	0	0	0	0	0	0	0	0	0	0	0	0	0	0	0	0	0	0	0	0	0	0	0
0	0	0	0	0	0	0	0	0	0	0	0	0	0	0	0	0	0	0	0	0	0	0	0	0	0	0	0	0	0	0
0	0	0	0	0	0	0	0	0	0	0	0	0	0	0	0	0	0	0	0	0	0	0	0	0	0	0	0	0	0	0
0	0	0	0	0	0	0	0	0	0	0	0	0	0	0	0	0	0	0	0	0	0	0	0	0	0	0	0	0	0	0
0	0	0	0	0	0	0	0	0	0	0	0	0	0	0	0	0	0	0	0	0	0	0	0	0	0	0	0	0	0	0
0	0	0	0	0	0	0	0	0	0	0	0	0	0	0	0	0	0	0	0	0	0	0	0	0	0	0	0	0	0	0
0	0	0	0	0	0	0	0	0	0	0	0	0	0	0	0	0	0	0	0	0	0	0	0	0	0	0	0	0	0	0
0	0	0	0	0	0	0	0	0	0	0	0	0	0	0	0	0	0	0	0	0	0	0	0	0	0	0	0	0	0	0
0	0	0	0	0	0	0	0	0	0	0	0	0	0	0	0	0	0	0	0	0	0	0	0	0	0	0	0	0	0	0
0	0	0	0	0	0	0	0	0	0	0	0	0	0	0	0	0	0	0	0	0	0	0	0	0	0	0	0	0	0	0
0	0	0	0	0	0	0	0	0	0	0	0	0	0	0	0	0	0	0	0	0	0	0	0	0	0	0	0	0	0	0
0	0	0	0	0	0	0	0	0	0	0	0	0	0	0	0	0	0	0	0	0	0	0	0	0	0	0	0	0	0	0
0	0	0	0	0	0	0	0	0	0	0	0	0	0	0	0	0	0	0	0	0	0	0	0	0	0	0	0	0	0	0
0	0	0	0	0	0	0	0	0	0	0	0	0	0	0	0	0	0	0	0	0	0	0	0	0	0	0	0	0	0	0
0	0	0	0	0	0	0	0	0	0	0	0	0	0	0	0	0	0	0	0	0	0	0	0	0	0	0	0	0	0	0
0	0	0	0	0	0	0	0	0	0	0	0	0	0	0	0	0	0	0	0	0	0	0	0	0	0	0	0	0	0	0
0	0	0	0	0	0	0	0	0	0	0	0	0	0	0	0	0	0	0	0	0	0	0	0	0	0	0	0	0	0	0
0	0	0	0	0	0	0	0	0	0	0	0	0	0	0	0	0	0	0	0	0	0	0	0	0	0	0	0	0	0	0
0	0	0	0	0	0	0	0	0	0	0	0	0	0	0	0	0	0	0	0	0	0	0	0	0	0	0	0	0	0	0
0	0	0	0	0	0	0	0	0	0	0	0	0	0	0	0	0	0	0	0	0	0	0	0	0	0	0	0	0	0	0
0	0	0	0	0	0	0	0	0	0	0	0	0	0	0	0	0	0	0	0	0	0	0	0	0	0	0	0	0	0	0
0	0	0	0	0	0	0	0	0	0	0	0	0	0	0	0	0	0	0	0	0	0	0	0	0	0	0	0	0	0	0
0	0	0	0	0	0	0	0	0	0	0	0	0	0	0	0	0	0	0	0	0	0	0	0	0	0	0	0	0	0	0
0	0	0	0	0	0	0	0	0	0	0	0	0	0	0	0	0	0	0	0	0	0	0	0	0	0	0	0	0	0	0
0	0	0	0	0	0	0	0	0	0	0	0	0	0	0	0	0	0	0	0	0	0	0	0	0	0	0	0	0	0	0
0	0	0	0	0	0	0	0	0	0	0	0	0	0	0	0	0	0	0	0	0	0	0	0	0	0	0	0	0	0	0
0	0	0	0	0	0	0	0	0	0	0	0	0	0	0	0	0	0	0	0	0	0	0	0	0	0	0	0	0	0	0
0	0	0	0	0	0	0	0	0	0	0	0	0	0	0	0	0	0	0	0	0	0	0	0	0	0	0	0	0	0	0
0	0	0	0	0	0	0	0	0	0	0	0	0	0	0	0	0	0	0	0	0	0	0	0	0	0	0	0	0	0	0
0	0	0	0	0	0	0	0	0	0	0	0	0	0	0	0	0	0	0	0	0	0	0	0	0	0	0	0	0	0	0
0	0	0	0	0	0	0	0	0	0	0	0	0	0	0	0	0	0	0	0	0	0	0	0	0	0	0	0	0	0	0
0	0	0	0	0	0	0	0	0	0	0	0	0	0	0	0	0	0	0	0	0	0	0	0	0	0	0	0	0	0	0
0	0	0	0	0	0	0	0	0	0	0	0	0	0	0	0	0	0	0	0	0	0	0	0	0	0	0	0	0	0	0
0	0	0	0	0	0	0	0	0	0	0	0	0	0	0	0	0	0	0	0	0	0	0	0	0	0	0	0	0	0	0
0	0	0	0	0	0	0	0	0	0	0	0	0	0	0	0	0	0	0	0	0	0	0	0	0	0	0	0	0	0	0
0	0	0	0	0	0	0	0	0	0	0	0	0	0	0	0	0	0	0	0	0	0	0	0	0	0	0	0	0	0	0
0	0	0	0	0	0	0	0	0	0	0	0	0	0	0	0	0	0	0	0	0	0	0	0	0	0	0	0	0	0	0
0	0	0	0	0	0	0	0	0	0	0	0	0	0	0	0	0	0	0	0	0	0	0	0	0	0	0	0	0	0	0
0	0	0	0	0	0	0	0	0	0	0	0	0	0	0	0	0	0	0	0	0	0	0	0	0	0	0	0	0	0	0
0	0	0	0	0	0	0	0	0	0	0	0	0	0	0	0	0	0	0	0	0	0	0	0	0	0	0	0	0	0	0
0	0	0	0	0	0	0	0	0	0	0	0	0	0	0	0	0	0	0	0	0	0	0	0	0	0	0	0	0	0	0
0	0	0	0	0	0	0	0	0	0	0	0	0	0	0	0	0	0	0	0	0	0	0	0	0	0	0	0	0	0	0
0	0	0	0	0	0	0	0	0	0	0	0	0	0	0	0	0	0	0	0	0	0	0	0	0	0	0	0	0	0	0
0	0	0	0	0	0	0	0	0	0	0	0	0	0	0	0	0	0	0	0	0	0	0	0	0	0	0	0	0	0	0
0	0	0	0	0	0	0	0	0	0	0	0	0	0	0	0	0	0	0	0	0	0	0	0	0	0	0	0	0	0	0
0	0	0	0	0	0	0	0	0	0	0	0	0	0	0	0	0	0	0	0	0	0	0	0	0	0	0	0	0	0	0
0	0	0	0	0	0	0	0	0	0	0	0	0	0	0	0	0	0	0	0	0	0	0	0	0	0	0	0	0	0	0
0	0	0	0	0	0	0	0	0	0	0	0	0	0	0	0	0	0	0	0	0	0	0	0	0	0	0	0	0	0	0
0	0	0	0	0	0	0	0	0	0	0	0	0	0	0	0	0	0	0	0	0	0	0	0	0	0	0	0	0	0	0
0	0	0	0	0	0	0	0	0	0	0	0	0	0	0	0	0	0	0	0	0	0	0	0	0	0	0	0	0	0	0
0	0	0	0	0	0	0	0	0	0	0	0	0	0	0	0	0	0	0	0	0	0	0	0	0	0	0	0	0	0	0
0	0	0	0	0	0	0	0	0	0	0	0	0	0	0	0	0	0	0	0	0	0	0	0	0	0	0	0	0	0	0
0	0	0	0	0	0	0	0	0	0	0	0	0	0	0	0	0	0	0	0	0	0	0	0	0	0	0	0	0	0	0
0	0	0	0	0	0	0	0	0	0	0	0	0	0	0	0	0	0	0	0	0	0	0	0	0	0	0	0	0	0	0
0	0	0	0	0	0	0	0	0	0	0	0	0	0	0	0	0	0	0	0	0	0	0	0	0	0	0	0	0	0	0
0	0	0	0	0	0	0	0	0	0	0	0	0	0	0	0	0	0	0	0	0	0	0	0	0	0	0	0	0	0	0
0	0	0	0	0	0	0	0	0	0	0	0	0	0	0	0	0	0	0	0	0	0	0	0	0	0	0	0	0	0	0
0	0	0	0	0	0	0	0	0	0	0	0	0	0	0	0	0	0	0	0	0	0	0	0	0	0	0	0	0	0	0
0	0	0	0	0	0	0	0	0	0	0	0	0	0	0	0	0	0	0	0	0	0	0	0	0	0	0	0	0	0	0
0	0	0	0	0	0	0	0	0	0	0	0	0	0	0	0	0	0	0	0	0	0	0	0	0	0	0	0	0	0	0
0	0	0	0	0	0	0	0	0	0	0	0	0	0	0	0	0	0	0	0	0	0	0	0	0	0	0	0	0	0	0
0	0	0	0	0	0	0	0	0	0	0	0	0	0	0	0	0	0	0	0	0	0	0	0	0	0	0	0	0	0	0
0	0	0	0	0	0	0	0	0	0	0	0	0	0	0	0	0	0	0	0	0	0	0	0	0	0	0	0	0	0	0
0	0	0	0	0	0	0	0	0	0	0	0	0	0	0	0	0	0	0	0	0	0	0	0	0	0	0	0	0	0	0
0	0	0	0	0	0	0	0	0	0	0	0	0	0	0	0	0	0	0	0	0	0	0	0	0	0	0	0	0	0	0
0	0	0	0	0	0	0	0	0	0	0	0	0	0	0	0	0	0	0	0	0	0	0	0	0	0	0	0	0	0	0
0	0	0	0	0	0	0	0	0	0	0	0	0	0	0	0	0	0	0	0	0	0	0	0	0	0	0	0	0	0	0
0	0	0	0	0	0	0	0	0	0	0	0	0	0	0	0	0	0	0	0	0	0	0	0	0	0	0	0	0	0	0
0	0	0	0	0	0	0	0	0	0	0	0	0	0	0	0	0	0	0	0	0	0	0	0	0	0	0	0	0	0	0
0	0	0	0	0	0	0	0	0	0	0	0	0	0	0	0	0	0	0	0	0	0	0	0	0	0	0	0	0	0	0
0	0	0	0	0	0	0	0	0	0	0	0	0	0	0	0	0	0	0	0	0	0	0	0	0	0	0	0	0	0	0
0	0	0	0	0	0	0	0	0	0	0	0	0	0	0	0	0	0	0	0	0	0	0	0	0	0	0	0	0	0	0
0	0	0	0	0	0	0	0	0	0	0	0	0	0	0	0	0	0	0	0	0	0	0	0	0	0	0	0	0	0	0
0	0	0	0	0	0	0	0	0	0	0	0	0	0	0	0	0	0	0	0	0	0	0	0	0	0	0	0	0	0	0
0	0	0	0	0	0	0	0	0	0	0	0	0	0	0	0	0	0	0	0	0	0	0	0	0	0	0	0	0	0	0
0	0	0	0	0	0	0	0	0	0	0	0	0	0	0	0	0	0	0	0	0	0	0	0	0	0	0	0	0	0	0
0	0	0	0	0	0	0	0	0	0	0	0	0	0	0	0	0	0	0	0	0	0	0	0	0	0	0	0	0	0	0
0	0	0	0	0	0	0	0	0	0	0	0	0	0	0	0	0	0	0	0	0	0	0	0	0	0	0	0	0	0	0
0	0	0	0	0	0	0	0	0	0	0	0	0	0	0	0	0	0	0	0	0	0	0	0	0	0	0	0	0	0	0
0	0	0	0	0	0	0	0	0	0	0	0	0	0	0	0	0	0	0	0	0	0	0	0	0	0	0	0	0	0	0
0	0	0	0	0	0	0	0	0	0	0	0	0	0	0	0	0	0	0	0	0	0	0	0	0	0	0	0	0	0	0
0	0	0	0	0	0	0	0	0	0	0	0	0	0	0	0	0	0	0	0	0	0	0	0	0	0	0	0	0	0	0
0	0	0	0	0	0	0	0	0	0	0	0	0	0	0	0	0	0	0	0	0	0	0	0	0	0	0	0	0	0	0
0	0	0	0	0	0	0	0	0	0	0	0	0	0	0	0	0	0	0	0	0	0	0	0	0	0	0	0	0	0	0
0	0	0	0	0	0	0	0	0	0	0	0	0	0	0	0	0	0	0	0	0	0	0	0	0	0	0	0	0	0	0
0	0	0	0	0	0	0	0	0	0	0	0	0	0	0	0	0	0	0	0	0	0	0	0	0	0	0	0	0	0	0
0	0	0	0	0	0	0	0	0	0	0	0	0	0	0	0	0	0	0	0	0	0	0	0	0	0	0	0	0	0	0
0	0	0	0	0	0	0	0	0	0	0	0	0	0	0	0	0	0	0	0	0	0	0	0	0	0	0	0	0	0	0
0	0	0	0	0	0	0	0	0	0	0	0	0	0	0	0	0	0	0	0	0	0	0	0	0	0	0	0	0	0	0
0	0	0	0	0	0	0	0	0	0	0	0	0	0	0	0	0	0	0	0	0	0	0	0	0	0	0	0	0	0	0
0	0	0	0	0	0	0	0	0	0	0	0	0	0	0	0	0	0	0	0	0	0	0	0	0	0	0	0	0	0	0
0	0	0	0	0	0	0	0	0	0	0	0	0	0	0	0	0	0	0	0	0	0	0	0	0	0	0	0	0	0	0
0	0	0	0	0	0	0	0	0	0	0	0	0	0	0	0	0	0	0	0	0	0	0	0	0	0	0	0	0	0	0
0	0	0	0	0	0	0	0	0	0	0	0	0	0	0	0	0	0	0	0	0	0	0	0	0	0	0	0	0	0	0
0	0	0	0	0	0	0	0	0	0	0	0	0	0	0	0	0	0	0	0	0	0	0	0	0	0	0	0	0	0	0
0	0	0	0	0	0	0	0	0	0	0	0	0	0	0	0	0	0	0	0	0	0	0	0	0	0	0	0	0	0	0
0	0	0	0	0	0	0	0	0	0	0	0	0	0	0	0	0	0	0	0	0	0	0	0	0	0	0	0	0	0	0
0	0	0	0	0	0	0	0	0	0	0	0	0	0	0	0	0	0	0	0	0	0	0	0	0	0	0	0	0	0	0
0	0	0	0	0	0	0	0	0	0	0	0	0	0	0	0	0	0	0	0	0	0	0	0	0	0	0	0	0	0	0
0	0	0	0	0	0	0	0	0	0	0	0	0	0	0	0	0	0	0	0	0	0	0	0	0	0	0	0	0	0	0
0	0	0	0	0	0	0	0	0	0	0	0	0	0	0	0	0	0	0	0	0	0	0	0	0	0	0	0	0	0	0
0	0	0	0	0	0	0	0	0	0	0	0	0	0	0	0	0	0	0	0	0	0	0	0	0	0	0	0	0	0	0
0	0	0	0	0	0	0	0	0	0	0	0	0	0	0	0	0	0	0	0	0	0	0	0	0	0	0	0	0	0	0
0	0	0	0	0	0	0	0	0	0	0	0	0	0	0	0	0	0	0	0	0	0	0	0	0	0	0	0	0	0	0
0	0	0	0	0	0	0	0	0	0	0	0	0	0	0	0	0	0	0	0	0	0	0	0	0	0	0	0	0	0	0
0	0	0	0	0	0	0	0	0	0	0	0	0	0	0	0	0	0	0	0	0	0	0	0	0	0	0	0	0	0	0
0	0	0	0	0	0	0	0	0	0	0	0	0	0	0	0	0	0	0	0	0	0	0	0	0	0	0	0	0	0	0
0	0	0	0	0	0	0	0	0	0	0	0	0	0	0	0	0	0	0	0	0	0	0	0	0	0	0	0	0	0	0
0	0	0	0	0	0	0	0	0	0	0	0	0	0	0	0	0	0	0	0	0	0	0	0	0	0	0	0	0	0	0
0	0	0	0	0	0	0	0	0	0	0	0	0	0	0	0	0	0	0	0	0	0	0	0	0	0	0	0	0	0	0
0	0	0	0	0	0	0	0	0	0	0	0	0	0	0	0	0	0	0	0	0	0	0	0	0	0	0	0	0	0	0
0	0	0	0	0	0	0	0	0	0	0	0	0	0	0	0	0	0	0	0	0	0	0	0	0	0	0	0	0	0	0
0	0	0	0	0	0	0	0	0	0	0	0	0	0	0	0	0	0	0	0	0	0	0	0	0	0	0	0	0	0	0
0	0	0	0	0	0	0	0	0	0	0	0	0	0	0	0	0	0	0	0	0	0	0	0	0	0	0	0	0	0	0
0	0	0	0	0	0	0	0	0	0	0	0	0	0	0	0	0	0	0	0	0	0	0	0	0	0	0	0	0	0	0
0	0	0	0	0	0	0	0	0	0	0	0	0	0	0	0	0	0	0	0	0	0	0	0	0	0	0	0	0	0	0
0	0	0	0	0	0	0	0	0	0	0	0	0	0	0	0	0	0	0	0	0	0	0	0	0	0	0	0	0	0	0
0	0	0	0	0	0	0	0	0	0	0	0	0	0	0	0	0	0	0	0	0	0	0	0	0	0	0	0	0	0	0
0	0	0	0	0	0	0	0	0	0	0	0	0	0	0	0	0	0	0	0	0	0	0	0	0	0	0	0	0	0	0
0	0	0	0	0	0	0	0	0	0	0	0	0	0	0	0	0	0	0	0	0	0	0	0	0	0	0	0	0	0	0
0	0	0	0	0	0	0	0	0	0	0	0	0	0	0	0	0	0	0	0	0	0	0	0	0	0	0	0	0	0	0
0	0	0	0	0	0	0	0	0	0	0	0	0	0	0	0	0	0	0	0	0	0	0	0	0	0	0	0	0	0	0
0	0	0	0	0	0	0	0	0	0	0	0	0	0	0	0	0	0	0	0	0	0	0	0	0	0	0	0	0	0	0
0	0	0	0	0	0	0	0	0	0	0	0	0	0	0	0	0	0	0	0	0	0	0	0	0	0	0	0	0	0	0
0	0	0	0	0	0	0	0	0	0	0	0	0	0	0	0	0	0	0	0	0	0	0	0	0	0	0	0	0	0	0
0	0	0	0	0	0	0	0	0	0	0	0	0	0	0	0	0	0	0	0	0	0	0	0	0	0	0	0	0	0	0
0	0	0	0	0	0	0	0	0	0	0	0	0	0	0	0	0	0	0	0	0	0	0	0	0	0	0	0	0	0	0
0	0	0	0	0	0	0	0	0	0	0	0	0	0	0	0	0	0	0	0	0	0	0	0	0	0	0	0	0	0	0
0	0	0	0	0	0	0	0	0	0	0	0	0	0	0	0	0	0	0	0	0	0	0	0	0	0	0	0	0	0	0
0	0	0	0	0	0	0	0	0	0	0	0	0	0	0	0	0	0	0	0	0	0	0	0	0	0	0	0	0	0	0
0	0	0	0	0	0	0	0	0	0	0	0	0	0	0	0	0	0	0	0	0	0	0	0	0	0	0	0	0	0	0
0	0	0	0	0	0	0	0	0	0	0	0	0	0	0	0	0	0	0	0	0	0	0	0	0	0	0	0	0	0	0
0	0	0	0	0	0	0	0	0	0	0	0	0	0	0	0	0	0	0	0	0	0	0	0	0	0	0	0	0	0	0
0	0	0	0	0	0	0	0	0	0	0	0	0	0	0	0	0	0	0	0	0	0	0	0	0	0	0	0	0	0	0
0	0	0	0	0	0	0	0	0	0	0	0	0	0	0	0	0	0	0	0	0	0	0	0	0	0	0	0	0	0	0
0	0	0	0	0	0	0	0	0	0	0	0	0	0	0	0	0	0	0	0	0	0	0	0	0	0	0	0	0	0	0
0	0	0	0	0	0	0	0	0	0	0	0	0	0	0	0	0	0	0	0	0	0	0	0	0	0	0	0	0	0	0
0	0	0	0	0	0	0	0	0	0	0	0	0	0	0	0	0	0	0	0	0	0	0	0	0	0	0	0	0	0	0
0	0	0	0	0	0	0	0	0	0	0	0	0	0	0	0	0	0	0	0	0	0	0	0	0	0	0	0	0	0	0
0	0	0	0	0	0	0	0	0	0	0	0	0	0	0	0	0	0	0	0	0	0	0	0	0	0	0	0	0	0	0
0	0	0	0	0	0	0	0	0	0	0	0	0	0	0	0	0	0	0	0	0	0	0	0	0	0	0	0	0	0	0
0	0	0	0	0	0	0	0	0	0	0	0	0	0	0	0	0	0	0	0	0	0	0	0	0	0	0	0	0	0	0
0	0	0	0	0	0	0	0	0	0	0	0	0	0	0	0	0	0	0	0	0	0	0	0	0	0	0	0	0	0	0
0	0	0	0	0	0	0	0	0	0	0	0	0	0	0	0	0	0	0	0	0	0	0	0	0	0	0	0	0	0	0
0	0	0	0	0	0	0	0	0	0	0	0	0	0	0	0	0	0	0	0	0	0	0	0	0	0	0	0	0	0	0
0	0	0	0	0	0	0	0	0	0	0	0	0	0	0	0	0	0	0	0	0	0	0	0	0	0	0	0	0	0	0
0	0	0	0	0	0	0	0	0	0	0	0	0	0	0	0	0	0	0	0	0	0	0	0	0	0	0	0	0	0	0
0	0	0	0	0	0	0	0	0	0	0	0	0	0	0	0	0	0	0	0	0	0	0	0	0	0	0	0	0	0	0
0	0	0	0	0	0	0	0	0	0	0	0	0	0	0	0	0	0	0	0	0	0	0	0	0	0	0	0	0	0	0
0	0	0	0	0	0	0	0	0	0	0	0	0	0	0	0	0	0	0	0	0	0	0	0	0	0	0	0	0	0	0
0	0	0	0	0	0	0	0	0	0	0	0	0	0	0	0	0	0	0	0	0	0	0	0	0	0	0	0	0	0	0
0	0	0	0	0	0	0	0	0	0	0	0	0	0	0	0	0	0	0	0	0	0	0	0	0	0	0	0	0	0	0
0	0	0	0	0	0	0	0	0	0	0	0	0	0	0	0	0	0	0	0	0	0	0	0	0	0	0	0	0	0	0
0	0	0	0	0	0	0	0	0	0	0	0	0	0	0	0	0	0	0	0	0	0	0	0	0	0	0	0	0	0	0
0	0	0	0	0	0	0	0	0	0	0	0	0	0	0	0	0	0	0	0	0	0	0	0	0	0	0	0	0	0	0
0	0	0	0	0	0	0	0	0	0	0	0	0	0	0	0	0	0	0	0	0	0	0	0	0	0	0	0	0	0	0
0	0	0	0	0	0	0	0	0	0	0	0	0	0	0	0	0	0	0	0	0	0	0	0	0	0	0	0	0	0	0
0	0	0	0	0	0	0	0	0	0	0	0	0	0	0	0	0	0	0	0	0	0	0	0	0	0	0	0	0	0	0
0	0	0	0	0	0	0	0	0	0	0	0	0	0	0	0	0	0	0	0	0	0	0	0	0	0	0	0	0	0	0
0	0	0	0	0	0	0	0	0	0	0	0	0	0	0	0	0	0	0	0	0	0	0	0	0	0	0	0	0	0	0
0	0	0	0	0	0	0	0	0	0	0	0	0	0	0	0	0	0	0	0	0	0	0	0	0	0	0	0	0	0	0
0	0	0	0	0	0	0	0	0	0	0	0	0	0	0	0	0	0	0	0	0	0	0	0	0	0	0	0	0	0	0
0	0	0	0	0	0	0	0	0	0	0	0	0	0	0	0	0	0	0	0	0	0	0	0	0	0	0	0	0	0	0
0	0	0	0	0	0	0	0	0	0	0	0	0	0	0	0	0	0	0	0	0	0	0	0	0	0	0	0	0	0	0
0	0	0	0	0	0	0	0	0	0	0	0	0	0	0	0	0	0	0	0	0	0	0	0	0	0	0	0	0	0	0
0	0	0	0	0	0	0	0	0	0	0	0	0	0	0	0	0	0	0	0	0	0	0	0	0	0	0	0	0	0	0
0	0	0	0	0	0	0	0	0	0	0	0	0	0	0	0	0	0	0	0	0	0	0	0	0	0	0	0	0	0	0
0	0	0	0	0	0	0	0	0	0	0	0	0	0	0	0	0	0	0	0	0	0	0	0	0	0	0	0	0	0	0
0	0	0	0	0	0	0	0	0	0	0	0	0	0	0	0	0	0	0	0	0	0	0	0	0	0	0	0	0	0	0
0	0	0	0	0	0	0	0	0	0	0	0	0	0	0	0	0	0	0	0	0	0	0	0	0	0	0	0	0	0	0
0	0	0	0	0	0	0	0	0	0	0	0	0	0	0	0	0	0	0	0	0	0	0	0	0	0	0	0	0	0	0
0	0	0	0	0	0	0	0	0	0	0	0	0	0	0	0	0	0	0	0	0	0	0	0	0	0	0	0	0	0	0
0	0	0	0	0	0	0	0	0	0	0	0	0	0	0	0	0	0	0	0	0	0	0	0	0	0	0	0	0	0	0
0	0	0	0	0	0	0	0	0	0	0	0	0	0	0	0	0	0	0	0	0	0	0	0	0	0	0	0	0	0	0
0	0	0	0	0	0	0	0	0	0	0	0	0	0	0	0	0	0	0	0	0	0	0	0	0	0	0	0	0	0	0
0	0	0	0	0	0	0	0	0	0	0	0	0	0	0	0	0	0	0	0	0	0	0	0	0	0	0	0	0	0	0
0	0	0	0	0	0	0	0	0	0	0	0	0	0	0	0	0	0	0	0	0	0	0	0	0	0	0	0	0	0	0
0	0	0	0	0	0	0	0	0	0	0	0	0	0	0	0	0	0	0	0	0	0	0	0	0	0	0	0	0	0	0
0	0	0	0	0	0	0	0	0	0	0	0	0	0	0	0	0	0	0	0	0	0	0	0	0	0	0	0	0	0	0
0	0	0	0	0	0	0	0	0	0	0	0	0	0	0	0	0	0	0	0	0	0	0	0	0	0	0	0	0	0	0
0	0	0	0	0	0	0	0	0	0	0	0	0	0	0	0	0	0	0	0	0	0	0	0	0	0	0	0	0	0	0
0	0	0	0	0	0	0	0	0	0	0	0	0	0	0	0	0	0	0	0	0	0	0	0	0	0	0	0	0	0	0
0	0	0	0	0	0	0	0	0	0	0	0	0	0	0	0	0	0	0	0	0	0	0	0	0	0	0	0	0	0	0
0	0	0	0	0	0	0	0	0	0	0	0	0	0	0	0	0	0	0	0	0	0	0	0	0	0	0	0	0	0	0
0	0	0	0	0	0	0	0	0	0	0	0	0	0	0	0	0	0	0	0	0	0	0	0	0	0	0	0	0	0	0
0	0	0	0	0	0	0	0	0	0	0	0	0	0	0	0	0	0	0	0	0	0	0	0	0	0	0	0	0	0	0
0	0	0	0	0	0	0	0	0	0	0	0	0	0	0	0	0	0	0	0	0	0	0	0	0	0	0	0	0	0	0
0	0	0	0	0	0	0	0	0	0	0	0	0	0	0	0	0	0	0	0	0	0	0	0	0	0	0	0	0	0	0
0	0	0	0	0	0	0	0	0	0	0	0	0	0	0	0	0	0	0	0	0	0	0	0	0	0	0	0	0	0	0
0	0	0	0	0	0	0	0	0	0	0	0	0	0	0	0	0	0	0	0	0	0	0	0	0	0	0	0	0	0	0
0	0	0	0	0	0	0	0	0	0	0	0	0	0	0	0	0	0	0	0	0	0	0	0	0	0	0	0	0	0	0
0	0	0	0	0	0	0	0	0	0	0	0	0	0	0	0	0	0	0	0	0	0	0	0	0	0	0	0	0	0	0
0	0	0	0	0	0	0	0	0	0	0	0	0	0	0	0	0	0	0	0	0	0	0	0	0	0	0	0	0	0	0
0	0	0	0	0	0	0	0	0	0	0	0	0	0	0	0	0	0	0	0	0	0	0	0	0	0	0	0	0	0	0
0	0	0	0	0	0	0	0	0	0	0	0	0	0	0	0	0	0	0	0	0	0	0	0	0	0	0	0	0	0	0
0	0	0	0	0	0	0	0	0	0	0	0	0	0	0	0	0	0	0	0	0	0	0	0	0	0	0	0	0	0	0
0	0	0	0	0	0	0	0	0	0	0	0	0	0	0	0	0	0	0	0	0	0	0	0	0	0	0	0	0	0	0
0	0	0	0	0	0	0	0	0	0	0	0	0	0	0	0	0	0	0	0	0	0	0	0	0	0	0	0	0	0	0
0	0	0	0	0	0	0	0	0	0	0	0	0	0	0	0	0	0	0	0	0	0	0	0	0	0	0	0	0	0	0
0	0	0	0	0	0	0	0	0	0	0	0	0	0	0	0	0	0	0	0	0	0	0	0	0	0	0	0	0	0	0
0	0	0	0	0	0	0	0	0	0	0	0	0	0	0	0	0	0	0	0	0	0	0	0	0	0	0	0	0	0	0
0	0	0	0	0	0	0	0	0	0	0	0	0	0	0	0	0	0	0	0	0	0	0	0	0	0	0	0	0	0	0
0	0	0	0	0	0	0	0	0	0	0	0	0	0	0	0	0	0	0	0	0	0	0	0	0	0	0	0	0	0	0
0	0	0	0	0	0	0	0	0	0	0	0	0	0	0	0	0	0	0	0	0	0	0	0	0	0	0	0	0	0	0
0	0	0	0	0	0	0	0	0	0	0	0	0	0	0	0	0	0	0	0	0	0	0	0	0	0	0	0	0	0	0
0	0	0	0	0	0	0	0	0	0	0	0	0	0	0	0	0	0	0	0	0	0	0	0	0	0	0	0	0	0	0
0	0	0	0	0	0	0	0	0	0	0	0	0	0	0	0	0	0	0	0	0	0	0	0	0	0	0	0	0	0	0
0	0	0	0	0	0	0	0	0	0	0	0	0	0	0	0	0	0	0	0	0	0	0	0	0	0	0	0	0	0	0
0	0	0	0	0	0	0	0	0	0	0	0	0	0	0	0	0	0	0	0	0	0	0	0	0	0	0	0	0	0	0
0	0	0	0	0	0	0	0	0	0	0	0	0	0	0	0	0	0	0	0	0	0	0	0	0	0	0	0	0	0	0
0	0	0	0	0	0	0	0	0	0	0	0	0	0	0	0	0	0	0	0	0	0	0	0	0	0	0	0	0	0	0
0	0	0	0	0	0	0	0	0	0	0	0	0	0	0	0	0	0	0	0	0	0	0	0	0	0	0	0	0	0	0
0	0	0	0	0	0	0	0	0	0	0	0	0	0	0	0	0	0	0	0	0	0	0	0	0	0	0	0	0	0	0
0	0	0	0	0	0	0	0	0	0	0	0	0	0	0	0	0	0	0	0	0	0	0	0	0	0	0	0	0	0	0
0	0	0	0	0	0	0	0	0	0	0	0	0	0	0	0	0	0	0	0	0	0	0	0	0	0	0	0	0	0	0
0	0	0	0	0	0	0	0	0	0	0	0	0	0	0	0	0	0	0	0	0	0	0	0	0	0	0	0	0	0	0
0	0	0	0	0	0	0	0	0	0	0	0	0	0	0	0	0	0	0	0	0	0	0	0	0	0	0	0	0	0	0
0	0	0	0	0	0	0	0	0	0	0	0	0	0	0	0	0	0	0	0	0	0	0	0	0	0	0	0	0	0	0
0	0	0	0	0	0	0	0	0	0	0	0	0	0	0	0	0	0	0	0	0	0	0	0	0	0	0	0	0	0	0
0	0	0	0	0	0	0	0	0	0	0	0	0	0	0	0	0	0	0	0	0	0	0	0	0	0	0	0	0	0	0
0	0	0	0	0	0	0	0	0	0	0	0	0	0	0	0	0	0	0	0	0	0	0	0	0	0	0	0	0	0	0
0	0	0	0	0	0	0	0	0	0	0	0	0	0	0	0	0	0	0	0	0	0	0	0	0	0	0	0	0	0	0
0	0	0	0	0	0	0	0	0	0	0	0	0	0	0	0	0	0	0	0	0	0	0	0	0	0	0	0	0	0	0
0	0	0	0	0	0	0	0	0	0	0	0	0	0	0	0	0	0	0	0	0	0	0	0	0	0	0	0	0	0	0
0	0	0	0	0	0	0	0	0	0	0	0	0	0	0	0	0	0	0	0	0	0	0	0	0	0	0	0	0	0	0
0	0	0	0	0	0	0	0	0	0	0	0	0	0	0	0	0	0	0	0	0	0	0	0	0	0	0	0	0	0	0
0	0	0	0	0	0	0	0	0	0	0	0	0	0	0	0	0	0	0	0	0	0	0	0	0	0	0	0	0	0	0
0	0	0	0	0	0	0	0	0	0	0	0	0	0	0	0	0	0	0	0	0	0	0	0	0	0	0	0	0	0	0
0	0	0	0	0	0	0	0	0	0	0	0	0	0	0	0	0	0	0	0	0	0	0	0	0	0	0	0	0	0	0
0	0	0	0	0	0	0	0	0	0	0	0	0	0	0	0	0	0	0	0	0	0	0	0	0	0	0	0	0	0	0
0	0	0	0	0	0	0	0	0	0	0	0	0	0	0	0	0	0	0	0	0	0	0	0	0	0	0	0	0	0	0
0	0	0	0	0	0	0	0	0	0	0	0	0	0	0	0	0	0	0	0	0	0	0	0	0	0	0	0	0	0	0
0	0	0	0	0	0	0	0	0	0	0	0	0	0	0	0	0	0	0	0	0	0	0	0	0	0	0	0	0	0	0
0	0	0	0	0	0	0	0	0	0	0	0	0	0	0	0	0	0	0	0	0	0	0	0	0	0	0	0	0	0	0
0	0	0	0	0	0	0	0	0	0	0	0	0	0	0	0	0	0	0	0	0	0	0	0	0	0	0	0	0	0	0
0	0	0	0	0	0	0	0	0	0	0	0	0	0	0	0	0	0	0	0	0	0	0	0	0	0	0	0	0	0	0
0	0	0	0	0	0	0	0	0	0	0	0	0	0	0	0	0	0	0	0	0	0	0	0	0	0	0	0	0	0	0
0	0	0	0	0	0	0	0	0	0	0	0	0	0	0	0	0	0	0	0	0	0	0	0	0	0	0	0	0	0	0
0	0	0	0	0	0	0	0	0	0	0	0	0	0	0	0	0	0	0	0	0	0	0	0	0	0	0	0	0	0	0
0	0	0	0	0	0	0	0	0	0	0	0	0	0	0	0	0	0	0	0	0	0	0	0	0	0	0	0	0	0	0
0	0	0	0	0	0	0	0	0	0	0	0	0	0	0	0	0	0	0	0	0	0	0	0	0	0	0	0	0	0	0
0	0	0	0	0	0	0	0	0	0	0	0	0	0	0	0	0	0	0	0	0	0	0	0	0	0	0	0	0	0	0
0	0	0	0	0	0	0	0	0	0	0	0	0	0	0	0	0	0	0	0	0	0	0	0	0	0	0	0	0	0	0
0	0	0	0	0	0	0	0	0	0	0	0	0	0	0	0	0	0	0	0	0	0	0	0	0	0	0	0	0	0	0
0	0	0	0	0	0	0	0	0	0	0	0	0	0	0	0	0	0	0	0	0	0	0	0	0	0	0	0	0	0	0
0	0	0	0	0	0	0	0	0	0	0	0	0	0	0	0	0	0	0	0	0	0	0	0	0	0	0	0	0	0	0
0	0	0	0	0	0	0	0	0	0	0	0	0	0	0	0	0	0	0	0	0	0	0	0	0	0	0	0	0	0	0
0	0	0	0	0	0	0	0	0	0	0	0	0	0	0	0	0	0	0	0	0	0	0	0	0	0	0	0	0	0	0
0	0	0	0	0	0	0	0	0	0	0	0	0	0	0	0	0	0	0	0	0	0	0	0	0	0	0	0	0	0	0
0	0	0	0	0	0	0	0	0	0	0	0	0	0	0	0	0	0	0	0	0	0	0	0	0	0	0	0	0	0	0
0	0	0	0	0	0	0	0	0	0	0	0	0	0	0	0	0	0	0	0	0	0	0	0	0	0	0	0	0	0	0
0	0	0	0	0	0	0	0	0	0	0	0	0	0	0	0	0	0	0	0	0	0	0	0	0	0	0	0	0	0	0
0	0	0	0	0	0	0	0	0	0	0	0	0	0	0	0	0	0	0	0	0	0	0	0	0	0	0	0	0	0	0
0	0	0	0	0	0	0	0	0	0	0	0	0	0	0	0	0	0	0	0	0	0	0	0	0	0	0	0	0	0	0
0	0	0	0	0	0	0	0	0	0	0	0	0	0	0	0	0	0	0	0	0	0	0	0	0	0	0	0	0	0	0
0	0	0	0	0	0	0	0	0	0	0	0	0	0	0	0	0	0	0	0	0	0	0	0	0	0	0	0	0	0	0
0	0	0	0	0	0	0	0	0	0	0	0	0	0	0	0	0	0	0	0	0	0	0	0	0	0	0	0	0	0	0
0	0	0	0	0	0	0	0	0	0	0	0	0	0	0	0	0	0	0	0	0	0	0	0	0	0	0	0	0	0	0
0	0	0	0	0	0	0	0	0	0	0	0	0	0	0	0	0	0	0	0	0	0	0	0	0	0	0	0	0	0	0
0	0	0	0	0	0	0	0	0	0	0	0	0	0	0	0	0	0	0	0	0	0	0	0	0	0	0	0	0	0	0
0	0	0	0	0	0	0	0	0	0	0	0	0	0	0	0	0	0	0	0	0	0	0	0	0	0	0	0	0	0	0
0	0	0	0	0	0	0	0	0	0	0	0	0	0	0	0	0	0	0	0	0	0	0	0	0	0	0	0	0	0	0
0	0	0	0	0	0	0	0	0	0	0	0	0	0	0	0	0	0	0	0	0	0	0	0	0	0	0	0	0	0	0
0	0	0	0	0	0	0	0	0	0	0	0	0	0	0	0	0	0	0	0	0	0	0	0	0	0	0	0	0	0	0
0	0	0	0	0	0	0	0	0	0	0	0	0	0	0	0	0	0	0	0	0	0	0	0	0	0	0	0	0	0	0
0	0	0	0	0	0	0	0	0	0	0	0	0	0	0	0	0	0	0	0	0	0	0	0	0	0	0	0	0	0	0
0	0	0	0	0	0	0	0	0	0	0	0	0	0	0	0	0	0	0	0	0	0	0	0	0	0	0	0	0	0	0
0	0	0	0	0	0	0	0	0	0	0	0	0	0	0	0	0	0	0	0	0	0	0	0	0	0	0	0	0	0	0
0	0	0	0	0	0	0	0	0	0	0	0	0	0	0	0	0	0	0	0	0	0	0	0	0	0	0	0	0	0	0
0	0	0	0	0	0	0	0	0	0	0	0	0	0	0	0	0	0	0	0	0	0	0	0	0	0	0	0	0	0	0
0	0	0	0	0	0	0	0	0	0	0	0	0	0	0	0	0	0	0	0	0	0	0	0	0	0	0	0	0	0	0
0	0	0	0	0	0	0	0	0	0	0	0	0	0	0	0	0	0	0	0	0	0	0	0	0	0	0	0	0	0	0
0	0	0	0	0	0	0	0	0	0	0	0	0	0	0	0	0	0	0	0	0	0	0	0	0	0	0	0	0	0	0
0	0	0	0	0	0	0	0	0	0	0	0	0	0	0	0	0	0	0	0	0	0	0	0	0	0	0	0	0	0	0
0	0	0	0	0	0	0	0	0	0	0	0	0	0	0	0	0	0	0	0	0	0	0	0	0	0	0	0	0	0	0
0	0	0	0	0	0	0	0	0	0	0	0	0	0	0	0	0	0	0	0	0	0	0	0	0	0	0	0	0	0	0
0	0	0	0	0	0	0	0	0	0	0	0	0	0	0	0	0	0	0	0	0	0	0	0	0	0	0	0	0	0	0
0	0	0	0	0	0	0	0	0	0	0	0	0	0	0	0	0	0	0	0	0	0	0	0	0	0	0	0	0	0	0
0	0	0	0	0	0	0	0	0	0	0	0	0	0	0	0	0	0	0	0	0	0	0	0	0	0	0	0	0	0	0
0	0	0	0	0	0	0	0	0	0	0	0	0	0	0	0	0	0	0	0	0	0	0	0	0	0	0	0	0	0	0
0	0	0	0	0	0	0	0	0	0	0	0	0	0	0	0	0	0	0	0	0	0	0	0	0	0	0	0	0	0	0
0	0	0	0	0	0	0	0	0	0	0	0	0	0	0	0	0	0	0	0	0	0	0	0	0	0	0	0	0	0	0
0	0	0	0	0	0	0	0	0	0	0	0	0	0	0	0	0	0	0	0	0	0	0	0	0	0	0	0	0	0	0
0	0	0	0	0	0	0	0	0	0	0	0	0	0	0	0	0	0	0	0	0	0	0	0	0	0	0	0	0	0	0
0	0	0	0	0	0	0	0	0	0	0	0	0	0	0	0	0	0	0	0	0	0	0	0	0	0	0	0	0	0	0
0	0	0	0	0	0	0	0	0	0	0	0	0	0	0	0	0	0	0	0	0	0	0	0	0	0	0	0	0	0	0
0	0	0	0	0	0	0	0	0	0	0	0	0	0	0	0	0	0	0	0	0	0	0	0	0	0	0	0	0	0	0
0	0	0	0	0	0	0	0	0	0	0	0	0	0	0	0	0	0	0	0	0	0	0	0	0	0	0	0	0	0	0
0	0	0	0	0	0	0	0	0	0	0	0	0	0	0	0	0	0	0	0	0	0	0	0	0	0	0	0	0	0	0
0	0	0	0	0	0	0	0	0	0	0	0	0	0	0	0	0	0	0	0	0	0	0	0	0	0	0	0	0	0	0
0	0	0	0	0	0	0	0	0	0	0	0	0	0	0	0	0	0	0	0	0	0	0	0	0	0	0	0	0	0	0
0	0	0	0	0	0	0	0	0	0	0	0	0	0	0	0	0	0	0	0	0	0	0	0	0	0	0	0	0	0	0
0	0	0	0	0	0	0	0	0	0	0	0	0	0	0	0	0	0	0	0	0	0	0	0	0	0	0	0	0	0	0
0	0	0	0	0	0	0	0	0	0	0	0	0	0	0	0	0	0	0	0	0	0	0	0	0	0	0	0	0	0	0
0	0	0	0	0	0	0	0	0	0	0	0	0	0	0	0	0	0	0	0	0	0	0	0	0	0	0	0	0	0	0
0	0	0	0	0	0	0	0	0	0	0	0	0	0	0	0	0	0	0	0	0	0	0	0	0	0	0	0	0	0	0
0	0	0	0	0	0	0	0	0	0	0	0	0	0	0	0	0	0	0	0	0	0	0	0	0	0	0	0	0	0	0
0	0	0	0	0	0	0	0	0	0	0	0	0	0	0	0	0	0	0	0	0	0	0	0	0	0	0	0	0	0	0
0	0	0	0	0	0	0	0	0	0	0	0	0	0	0	0	0	0	0	0	0	0	0	0	0	0	0	0	0	0	0
0	0	0	0	0	0	0	0	0	0	0	0	0	0	0	0	0	0	0	0	0	0	0	0	0	0	0	0	0	0	0
0	0	0	0	0	0	0	0	0	0	0	0	0	0	0	0	0	0	0	0	0	0	0	0	0	0	0	0	0	0	0
0	0	0	0	0	0	0	0	0	0	0	0	0	0	0	0	0	0	0	0	0	0	0	0	0	0	0	0	0	0	0
0	0	0	0	0	0	0	0	0	0	0	0	0	0	0	0	0	0	0	0	0	0	0	0	0	0	0	0	0	0	0
0	0	0	0	0	0	0	0	0	0	0	0	0	0	0	0	0	0	0	0	0	0	0	0	0	0	0	0	0	0	0
0	0	0	0	0	0	0	0	0	0	0	0	0	0	0	0	0	0	0	0	0	0	0	0	0	0	0	0	0	0	0
0	0	0	0	0	0	0	0	0	0	0	0	0	0	0	0	0	0	0	0	0	0	0	0	0	0	0	0	0	0	0
0	0	0	0	0	0	0	0	0	0	0	0	0	0	0	0	0	0	0	0	0	0	0	0	0	0	0	0	0	0	0
0	0	0	0	0	0	0	0	0	0	0	0	0	0	0	0	0	0	0	0	0	0	0	0	0	0	0	0	0	0	0
0	0	0	0	0	0	0	0	0	0	0	0	0	0	0	0	0	0	0	0	0	0	0	0	0	0	0	0	0	0	0
0	0	0	0	0	0	0	0	0	0	0	0	0	0	0	0	0	0	0	0	0	0	0	0	0	0	0	0	0	0	0
0	0	0	0	0	0	0	0	0	0	0	0	0	0	0	0	0	0	0	0	0	0	0	0	0	0	0	0	0	0	0
0	0	0	0	0	0	0	0	0	0	0	0	0	0	0	0	0	0	0	0	0	0	0	0	0	0	0	0	0	0	0
0	0	0	0	0	0	0	0	0	0	0	0	0	0	0	0	0	0	0	0	0	0	0	0	0	0	0	0	0	0	0
0	0	0	0	0	0	0	0	0	0	0	0	0	0	0	0	0	0	0	0	0	0	0	0	0	0	0	0	0	0	0
0	0	0	0	0	0	0	0	0	0	0	0	0	0	0	0	0	0	0	0	0	0	0	0	0	0	0	0	0	0	0
0	0	0	0	0	0	0	0	0	0	0	0	0	0	0	0	0	0	0	0	0	0	0	0	0	0	0	0	0	0	0
0	0	0	0	0	0	0	0	0	0	0	0	0	0	0	0	0	0	0	0	0	0	0	0	0	0	0	0	0	0	0
0	0	0	0	0	0	0	0	0	0	0	0	0	0	0	0	0	0	0	0	0	0	0	0	0	0	0	0	0	0	0
0	0	0	0	0	0	0	0	0	0	0	0	0	0	0	0	0	0	0	0	0	0	0	0	0	0	0	0	0	0	0
0	0	0	0	0	0	0	0	0	0	0	0	0	0	0	0	0	0	0	0	0	0	0	0	0	0	0	0	0	0	0
0	0	0	0	0	0	0	0	0	0	0	0	0	0	0	0	0	0	0	0	0	0	0	0	0	0	0	0	0	0	0
0	0	0	0	0	0	0	0	0	0	0	0	0	0	0	0	0	0	0	0	0	0	0	0	0	0	0	0	0	0	0
0	0	0	0	0	0	0	0	0	0	0	0	0	0	0	0	0	0	0	0	0	0	0	0	0	0	0	0	0	0	0
0	0	0	0	0	0	0	0	0	0	0	0	0	0	0	0	0	0	0	0	0	0	0	0	0	0	0	0	0	0	0
0	0	0	0	0	0	0	0	0	0	0	0	0	0	0	0	0	0	0	0	0	0	0	0	0	0	0	0	0	0	0
0	0	0	0	0	0	0	0	0	0	0	0	0	0	0	0	0	0	0	0	0	0	0	0	0	0	0	0	0	0	0
0	0	0	0	0	0	0	0	0	0	0	0	0	0	0	0	0	0	0	0	0	0	0	0	0	0	0	0	0	0	0
0	0	0	0	0	0	0	0	0	0	0	0	0	0	0	0	0	0	0	0	0	0	0	0	0	0	0	0	0	0	0
0	0	0	0	0	0	0	0	0	0	0	0	0	0	0	0	0	0	0	0	0	0	0	0	0	0	0	0	0	0	0
0	0	0	0	0	0	0	0	0	0	0	0	0	0	0	0	0	0	0	0	0	0	0	0	0	0	0	0	0	0	0
0	0	0	0	0	0	0	0	0	0	0	0	0	0	0	0	0	0	0	0	0	0	0	0	0	0	0	0	0	0	0
0	0	0	0	0	0	0	0	0	0	0	0	0	0	0	0	0	0	0	0	0	0	0	0	0	0	0	0	0	0	0
0	0	0	0	0	0	0	0	0	0	0	0	0	0	0	0	0	0	0	0	0	0	0	0	0	0	0	0	0	0	0
0	0	0	0	0	0	0	0	0	0	0	0	0	0	0	0	0	0	0	0	0	0	0	0	0	0	0	0	0	0	0
0	0	0	0	0	0	0	0	0	0	0	0	0	0	0	0	0	0	0	0	0	0	0	0	0	0	0	0	0	0	0
0	0	0	0	0	0	0	0	0	0	0	0	0	0	0	0	0	0	0	0	0	0	0	0	0	0	0	0	0	0	0
0	0	0	0	0	0	0	0	0	0	0	0	0	0	0	0	0	0	0	0	0	0	0	0	0	0	0	0	0	0	0
0	0	0	0	0	0	0	0	0	0	0	0	0	0	0	0	0	0	0	0	0	0	0	0	0	0	0	0	0	0	0
0	0	0	0	0	0	0	0	0	0	0	0	0	0	0	0	0	0	0	0	0	0	0	0	0	0	0	0	0	0	0
0	0	0	0	0	0	0	0	0	0	0	0	0	0	0	0	0	0	0	0	0	0	0	0	0	0	0	0	0	0	0
0	0	0	0	0	0	0	0	0	0	0	0	0	0	0	0	0	0	0	0	0	0	0	0	0	0	0	0	0	0	0
0	0	0	0	0	0	0	0	0	0	0	0	0	0	0	0	0	0	0	0	0	0	0	0	0	0	0	0	0	0	0
0	0	0	0	0	0	0	0	0	0	0	0	0	0	0	0	0	0	0	0	0	0	0	0	0	0	0	0	0	0	0
0	0	0	0	0	0	0	0	0	0	0	0	0	0	0	0	0	0	0	0	0	0	0	0	0	0	0	0	0	0	0
0	0	0	0	0	0	0	0	0	0	0	0	0	0	0	0	0	0	0	0	0	0	0	0	0	0	0	0	0	0	0
0	0	0	0	0	0	0	0	0	0	0	0	0	0	0	0	0	0	0	0	0	0	0	0	0	0	0	0	0	0	0
0	0	0	0	0	0	0	0	0	0	0	0	0	0	0	0	0	0	0	0	0	0	0	0	0	0	0	0	0	0	0
0	0	0	0	0	0	0	0	0	0	0	0	0	0	0	0	0	0	0	0	0	0	0	0	0	0	0	0	0	0	0
0	0	0	0	0	0	0	0	0	0	0	0	0	0	0	0	0	0	0	0	0	0	0	0	0	0	0	0	0	0	0
0	0	0	0	0	0	0	0	0	0	0	0	0	0	0	0	0	0	0	0	0	0	0	0	0	0	0	0	0	0	0
0	0	0	0	0	0	0	0	0	0	0	0	0	0	0	0	0	0	0	0	0	0	0	0	0	0	0	0	0	0	0
0	0	0	0	0	0	0	0	0	0	0	0	0	0	0	0	0	0	0	0	0	0	0	0	0	0	0	0	0	0	0
0	0	0	0	0	0	0	0	0	0	0	0	0	0	0	0	0	0	0	0	0	0	0	0	0	0	0	0	0	0	0
0	0	0	0	0	0	0	0	0	0	0	0	0	0	0	0	0	0	0	0	0	0	0	0	0	0	0	0	0	0	0
0	0	0	0	0	0	0	0	0	0	0	0	0	0	0	0	0	0	0	0	0	0	0	0	0	0	0	0	0	0	0
0	0	0	0	0	0	0	0	0	0	0	0	0	0	0	0	0	0	0	0	0	0	0	0	0	0	0	0	0	0	0
0	0	0	0	0	0	0	0	0	0	0	0	0	0	0	0	0	0	0	0	0	0	0	0	0	0	0	0	0	0	0
0	0	0	0	0	0	0	0	0	0	0	0	0	0	0	0	0	0	0	0	0	0	0	0	0	0	0	0	0	0	0
0	0	0	0	0	0	0	0	0	0	0	0	0	0	0	0	0	0	0	0	0	0	0	0	0	0	0	0	0	0	0
0	0	0	0	0	0	0	0	0	0	0	0	0	0	0	0	0	0	0	0	0	0	0	0	0	0	0	0	0	0	0
0	0	0	0	0	0	0	0	0	0	0	0	0	0	0	0	0	0	0	0	0	0	0	0	0	0	0	0	0	0	0
0	0	0	0	0	0	0	0	0	0	0	0	0	0	0	0	0	0	0	0	0	0	0	0	0	0	0	0	0	0	0
0	0	0	0	0	0	0	0	0	0	0	0	0	0	0	0	0	0	0	0	0	0	0	0	0	0	0	0	0	0	0
0	0	0	0	0	0	0	0	0	0	0	0	0	0	0	0	0	0	0	0	0	0	0	0	0	0	0	0	0	0	0
0	0	0	0	0	0	0	0	0	0	0	0	0	0	0	0	0	0	0	0	0	0	0	0	0	0	0	0	0	0	0
0	0	0	0	0	0	0	0	0	0	0	0	0	0	0	0	0	0	0	0	0	0	0	0	0	0	0	0	0	0	0
0	0	0	0	0	0	0	0	0	0	0	0	0	0	0	0	0	0	0	0	0	0	0	0	0	0	0	0	0	0	0
0	0	0	0	0	0	0	0	0	0	0	0	0	0	0	0	0	0	0	0	0	0	0	0	0	0	0	0	0	0	0
0	0	0	0	0	0	0	0	0	0	0	0	0	0	0	0	0	0	0	0	0	0	0	0	0	0	0	0	0	0	0
0	0	0	0	0	0	0	0	0	0	0	0	0	0	0	0	0	0	0	0	0	0	0	0	0	0	0	0	0	0	0
0	0	0	0	0	0	0	0	0	0	0	0	0	0	0	0	0	0	0	0	0	0	0	0	0	0	0	0	0	0	0
0	0	0	0	0	0	0	0	0	0	0	0	0	0	0	0	0	0	0	0	0	0	0	0	0	0	0	0	0	0	0
0	0	0	0	0	0	0	0	0	0	0	0	0	0	0	0	0	0	0	0	0	0	0	0	0	0	0	0	0	0	0
0	0	0	0	0	0	0	0	0	0	0	0	0	0	0	0	0	0	0	0	0	0	0	0	0	0	0	0	0	0	0
0	0	0	0	0	0	0	0	0	0	0	0	0	0	0	0	0	0	0	0	0	0	0	0	0	0	0	0	0	0	0
0	0	0	0	0	0	0	0	0	0	0	0	0	0	0	0	0	0	0	0	0	0	0	0	0	0	0	0	0	0	0
0	0	0	0	0	0	0	0	0	0	0	0	0	0	0	0	0	0	0	0	0	0	0	0	0	0	0	0	0	0	0
0	0	0	0	0	0	0	0	0	0	0	0	0	0	0	0	0	0	0	0	0	0	0	0	0	0	0	0	0	0	0
0	0	0	0	0	0	0	0	0	0	0	0	0	0	0	0	0	0	0	0	0	0	0	0	0	0	0	0	0	0	0
0	0	0	0	0	0	0	0	0	0	0	0	0	0	0	0	0	0	0	0	0	0	0	0	0	0	0	0	0	0	0
0	0	0	0	0	0	0	0	0	0	0	0	0	0	0	0	0	0	0	0	0	0	0	0	0	0	0	0	0	0	0
0	0	0	0	0	0	0	0	0	0	0	0	0	0	0	0	0	0	0	0	0	0	0	0	0	0	0	0	0	0	0
0	0	0	0	0	0	0	0	0	0	0	0	0	0	0	0	0	0	0	0	0	0	0	0	0	0	0	0	0	0	0
0	0	0	0	0	0	0	0	0	0	0	0	0	0	0	0	0	0	0	0	0	0	0	0	0	0	0	0	0	0	0
0	0	0	0	0	0	0	0	0	0	0	0	0	0	0	0	0	0	0	0	0	0	0	0	0	0	0	0	0	0	0
0	0	0	0	0	0	0	0	0	0	0	0	0	0	0	0	0	0	0	0	0	0	0	0	0	0	0	0	0	0	0
0	0	0	0	0	0	0	0	0	0	0	0	0	0	0	0	0	0	0	0	0	0	0	0	0	0	0	0	0	0	0
0	0	0	0	0	0	0	0	0	0	0	0	0	0	0	0	0	0	0	0	0	0	0	0	0	0	0	0	0	0	0
0	0	0	0	0	0	0	0	0	0	0	0	0	0	0	0	0	0	0	0	0	0	0	0	0	0	0	0	0	0	0
0	0	0	0	0	0	0	0	0	0	0	0	0	0	0	0	0	0	0	0	0	0	0	0	0	0	0	0	0	0	0
0	0	0	0	0	0	0	0	0	0	0	0	0	0	0	0	0	0	0	0	0	0	0	0	0	0	0	0	0	0	0
0	0	0	0	0	0	0	0	0	0	0	0	0	0	0	0	0	0	0	0	0	0	0	0	0	0	0	0	0	0	0
0	0	0	0	0	0	0	0	0	0	0	0	0	0	0	0	0	0	0	0	0	0	0	0	0	0	0	0	0	0	0
0	0	0	0	0	0	0	0	0	0	0	0	0	0	0	0	0	0	0	0	0	0	0	0	0	0	0	0	0	0	0
0	0	0	0	0	0	0	0	0	0	0	0	0	0	0	0	0	0	0	0	0	0	0	0	0	0	0	0	0	0	0
0	0	0	0	0	0	0	0	0	0	0	0	0	0	0	0	0	0	0	0	0	0	0	0	0	0	0	0	0	0	0
0	0	0	0	0	0	0	0	0	0	0	0	0	0	0	0	0	0	0	0	0	0	0	0	0	0	0	0	0	0	0
0	0	0	0	0	0	0	0	0	0	0	0	0	0	0	0	0	0	0	0	0	0	0	0	0	0	0	0	0	0	0
0	0	0	0	0	0	0	0	0	0	0	0	0	0	0	0	0	0	0	0	0	0	0	0	0	0	0	0	0	0	0
0	0	0	0	0	0	0	0	0	0	0	0	0	0	0	0	0	0	0	0	0	0	0	0	0	0	0	0	0	0	0
0	0	0	0	0	0	0	0	0	0	0	0	0	0	0	0	0	0	0	0	0	0	0	0	0	0	0	0	0	0	0
0	0	0	0	0	0	0	0	0	0	0	0	0	0	0	0	0	0	0	0	0	0	0	0	0	0	0	0	0	0	0
0	0	0	0	0	0	0	0	0	0	0	0	0	0	0	0	0	0	0	0	0	0	0	0	0	0	0	0	0	0	0
0	0	0	0	0	0	0	0	0	0	0	0	0	0	0	0	0	0	0	0	0	0	0	0	0	0	0	0	0	0	0
0	0	0	0	0	0	0	0	0	0	0	0	0	0	0	0	0	0	0	0	0	0	0	0	0	0	0	0	0	0	0
0	0	0	0	0	0	0	0	0	0	0	0	0	0	0	0	0	0	0	0	0	0	0	0	0	0	0	0	0	0	0
0	0	0	0	0	0	0	0	0	0	0	0	0	0	0	0	0	0	0	0	0	0	0	0	0	0	0	0	0	0	0
0	0	0	0	0	0	0	0	0	0	0	0	0	0	0	0	0	0	0	0	0	0	0	0	0	0	0	0	0	0	0
0	0	0	0	0	0	0	0	0	0	0	0	0	0	0	0	0	0	0	0	0	0	0	0	0	0	0	0	0	0	0
0	0	0	0	0	0	0	0	0	0	0	0	0	0	0	0	0	0	0	0	0	0	0	0	0	0	0	0	0	0	0
0	0	0	0	0	0	0	0	0	0	0	0	0	0	0	0	0	0	0	0	0	0	0	0	0	0	0	0	0	0	0
0	0	0	0	0	0	0	0	0	0	0	0	0	0	0	0	0	0	0	0	0	0	0	0	0	0	0	0	0	0	0
0	0	0	0	0	0	0	0	0	0	0	0	0	0	0	0	0	0	0	0	0	0	0	0	0	0	0	0	0	0	0
0	0	0	0	0	0	0	0	0	0	0	0	0	0	0	0	0	0	0	0	0	0	0	0	0	0	0	0	0	0	0
0	0	0	0	0	0	0	0	0	0	0	0	0	0	0	0	0	0	0	0	0	0	0	0	0	0	0	0	0	0	0
0	0	0	0	0	0	0	0	0	0	0	0	0	0	0	0	0	0	0	0	0	0	0	0	0	0	0	0	0	0	0
0	0	0	0	0	0	0	0	0	0	0	0	0	0	0	0	0	0	0	0	0	0	0	0	0	0	0	0	0	0	0
0	0	0	0	0	0	0	0	0	0	0	0	0	0	0	0	0	0	0	0	0	0	0	0	0	0	0	0	0	0	0
0	0	0	0	0	0	0	0	0	0	0	0	0	0	0	0	0	0	0	0	0	0	0	0	0	0	0	0	0	0	0
0	0	0	0	0	0	0	0	0	0	0	0	0	0	0	0	0	0	0	0	0	0	0	0	0	0	0	0	0	0	0
0	0	0	0	0	0	0	0	0	0	0	0	0	0	0	0	0	0	0	0	0	0	0	0	0	0	0	0	0	0	0
0	0	0	0	0	0	0	0	0	0	0	0	0	0	0	0	0	0	0	0	0	0	0	0	0	0	0	0	0	0	0
0	0	0	0	0	0	0	0	0	0	0	0	0	0	0	0	0	0	0	0	0	0	0	0	0	0	0	0	0	0	0
0	0	0	0	0	0	0	0	0	0	0	0	0	0	0	0	0	0	0	0	0	0	0	0	0	0	0	0	0	0	0
0	0	0	0	0	0	0	0	0	0	0	0	0	0	0	0	0	0	0	0	0	0	0	0	0	0	0	0	0	0	0
0	0	0	0	0	0	0	0	0	0	0	0	0	0	0	0	0	0	0	0	0	0	0	0	0	0	0	0	0	0	0
0	0	0	0	0	0	0	0	0	0	0	0	0	0	0	0	0	0	0	0	0	0	0	0	0	0	0	0	0	0	0
0	0	0	0	0	0	0	0	0	0	0	0	0	0	0	0	0	0	0	0	0	0	0	0	0	0	0	0	0	0	0
0	0	0	0	0	0	0	0	0	0	0	0	0	0	0	0	0	0	0	0	0	0	0	0	0	0	0	0	0	0	0
0	0	0	0	0	0	0	0	0	0	0	0	0	0	0	0	0	0	0	0	0	0	0	0	0	0	0	0	0	0	0
0	0	0	0	0	0	0	0	0	0	0	0	0	0	0	0	0	0	0	0	0	0	0	0	0	0	0	0	0	0	0
0	0	0	0	0	0	0	0	0	0	0	0	0	0	0	0	0	0	0	0	0	0	0	0	0	0	0	0	0	0	0
0	0	0	0	0	0	0	0	0	0	0	0	0	0	0	0	0	0	0	0	0	0	0	0	0	0	0	0	0	0	0
0	0	0	0	0	0	0	0	0	0	0	0	0	0	0	0	0	0	0	0	0	0	0	0	0	0	0	0	0	0	0
0	0	0	0	0	0	0	0	0	0	0	0	0	0	0	0	0	0	0	0	0	0	0	0	0	0	0	0	0	0	0
0	0	0	0	0	0	0	0	0	0	0	0	0	0	0	0	0	0	0	0	0	0	0	0	0	0	0	0	0	0	0
0	0	0	0	0	0	0	0	0	0	0	0	0	0	0	0	0	0	0	0	0	0	0	0	0	0	0	0	0	0	0
0	0	0	0	0	0	0	0	0	0	0	0	0	0	0	0	0	0	0	0	0	0	0	0	0	0	0	0	0	0	0
0	0	0	0	0	0	0	0	0	0	0	0	0	0	0	0	0	0	0	0	0	0	0	0	0	0	0	0	0	0	0
0	0	0	0	0	0	0	0	0	0	0	0	0	0	0	0	0	0	0	0	0	0	0	0	0	0	0	0	0	0	0
0	0	0	0	0	0	0	0	0	0	0	0	0	0	0	0	0	0	0	0	0	0	0	0	0	0	0	0	0	0	0
0	0	0	0	0	0	0	0	0	0	0	0	0	0	0	0	0	0	0	0	0	0	0	0	0	0	0	0	0	0	0
0	0	0	0	0	0	0	0	0	0	0	0	0	0	0	0	0	0	0	0	0	0	0	0	0	0	0	0	0	0	0
0	0	0	0	0	0	0	0	0	0	0	0	0	0	0	0	0	0	0	0	0	0	0	0	0	0	0	0	0	0	0
0	0	0	0	0	0	0	0	0	0	0	0	0	0	0	0	0	0	0	0	0	0	0	0	0	0	0	0	0	0	0
0	0	0	0	0	0	0	0	0	0	0	0	0	0	0	0	0	0	0	0	0	0	0	0	0	0	0	0	0	0	0
0	0	0	0	0	0	0	0	0	0	0	0	0	0	0	0	0	0	0	0	0	0	0	0	0	0	0	0	0	0	0
0	0	0	0	0	0	0	0	0	0	0	0	0	0	0	0	0	0	0	0	0	0	0	0	0	0	0	0	0	0	0
0	0	0	0	0	0	0	0	0	0	0	0	0	0	0	0	0	0	0	0	0	0	0	0	0	0	0	0	0	0	0
0	0	0	0	0	0	0	0	0	0	0	0	0	0	0	0	0	0	0	0	0	0	0	0	0	0	0	0	0	0	0
0	0	0	0	0	0	0	0	0	0	0	0	0	0	0	0	0	0	0	0	0	0	0	0	0	0	0	0	0	0	0
0	0	0	0	0	0	0	0	0	0	0	0	0	0	0	0	0	0	0	0	0	0	0	0	0	0	0	0	0	0	0
0	0	0	0	0	0	0	0	0	0	0	0	0	0	0	0	0	0	0	0	0	0	0	0	0	0	0	0	0	0	0
0	0	0	0	0	0	0	0	0	0	0	0	0	0	0	0	0	0	0	0	0	0	0	0	0	0	0	0	0	0	0
0	0	0	0	0	0	0	0	0	0	0	0	0	0	0	0	0	0	0	0	0	0	0	0	0	0	0	0	0	0	0
0	0	0	0	0	0	0	0	0	0	0	0	0	0	0	0	0	0	0	0	0	0	0	0	0	0	0	0	0	0	0
0	0	0	0	0	0	0	0	0	0	0	0	0	0	0	0	0	0	0	0	0	0	0	0	0	0	0	0	0	0	0
0	0	0	0	0	0	0	0	0	0	0	0	0	0	0	0	0	0	0	0	0	0	0	0	0	0	0	0	0	0	0
0	0	0	0	0	0	0	0	0	0	0	0	0	0	0	0	0	0	0	0	0	0	0	0	0	0	0	0	0	0	0
0	0	0	0	0	0	0	0	0	0	0	0	0	0	0	0	0	0	0	0	0	0	0	0	0	0	0	0	0	0	0
0	0	0	0	0	0	0	0	0	0	0	0	0	0	0	0	0	0	0	0	0	0	0	0	0	0	0	0	0	0	0
0	0	0	0	0	0	0	0	0	0	0	0	0	0	0	0	0	0	0	0	0	0	0	0	0	0	0	0	0	0	0
0	0	0	0	0	0	0	0	0	0	0	0	0	0	0	0	0	0	0	0	0	0	0	0	0	0	0	0	0	0	0
0	0	0	0	0	0	0	0	0	0	0	0	0	0	0	0	0	0	0	0	0	0	0	0	0	0	0	0	0	0	0
0	0	0	0	0	0	0	0	0	0	0	0	0	0	0	0	0	0	0	0	0	0	0	0	0	0	0	0	0	0	0
0	0	0	0	0	0	0	0	0	0	0	0	0	0	0	0	0	0	0	0	0	0	0	0	0	0	0	0	0	0	0
0	0	0	0	0	0	0	0	0	0	0	0	0	0	0	0	0	0	0	0	0	0	0	0	0	0	0	0	0	0	0
0	0	0	0	0	0	0	0	0	0	0	0	0	0	0	0	0	0	0	0	0	0	0	0	0	0	0	0	0	0	0
0	0	0	0	0	0	0	0	0	0	0	0	0	0	0	0	0	0	0	0	0	0	0	0	0	0	0	0	0	0	0
0	0	0	0	0	0	0	0	0	0	0	0	0	0	0	0	0	0	0	0	0	0	0	0	0	0	0	0	0	0	0
0	0	0	0	0	0	0	0	0	0	0	0	0	0	0	0	0	0	0	0	0	0	0	0	0	0	0	0	0	0	0
0	0	0	0	0	0	0	0	0	0	0	0	0	0	0	0	0	0	0	0	0	0	0	0	0	0	0	0	0	0	0
0	0	0	0	0	0	0	0	0	0	0	0	0	0	0	0	0	0	0	0	0	0	0	0	0	0	0	0	0	0	0
0	0	0	0	0	0	0	0	0	0	0	0	0	0	0	0	0	0	0	0	0	0	0	0	0	0	0	0	0	0	0
0	0	0	0	0	0	0	0	0	0	0	0	0	0	0	0	0	0	0	0	0	0	0	0	0	0	0	0	0	0	0
0	0	0	0	0	0	0	0	0	0	0	0	0	0	0	0	0	0	0	0	0	0	0	0	0	0	0	0	0	0	0
0	0	0	0	0	0	0	0	0	0	0	0	0	0	0	0	0	0	0	0	0	0	0	0	0	0	0	0	0	0	0
0	0	0	0	0	0	0	0	0	0	0	0	0	0	0	0	0	0	0	0	0	0	0	0	0	0	0	0	0	0	0
0	0	0	0	0	0	0	0	0	0	0	0	0	0	0	0	0	0	0	0	0	0	0	0	0	0	0	0	0	0	0
0	0	0	0	0	0	0	0	0	0	0	0	0	0	0	0	0	0	0	0	0	0	0	0	0	0	0	0	0	0	0
0	0	0	0	0	0	0	0	0	0	0	0	0	0	0	0	0	0	0	0	0	0	0	0	0	0	0	0	0	0	0
0	0	0	0	0	0	0	0	0	0	0	0	0	0	0	0	0	0	0	0	0	0	0	0	0	0	0	0	0	0	0
0	0	0	0	0	0	0	0	0	0	0	0	0	0	0	0	0	0	0	0	0	0	0	0	0	0	0	0	0	0	0
0	0	0	0	0	0	0	0	0	0	0	0	0	0	0	0	0	0	0	0	0	0	0	0	0	0	0	0	0	0	0
0	0	0	0	0	0	0	0	0	0	0	0	0	0	0	0	0	0	0	0	0	0	0	0	0	0	0	0	0	0	0
0	0	0	0	0	0	0	0	0	0	0	0	0	0	0	0	0	0	0	0	0	0	0	0	0	0	0	0	0	0	0
0	0	0	0	0	0	0	0	0	0	0	0	0	0	0	0	0	0	0	0	0	0	0	0	0	0	0	0	0	0	0
0	0	0	0	0	0	0	0	0	0	0	0	0	0	0	0	0	0	0	0	0	0	0	0	0	0	0	0	0	0	0
0	0	0	0	0	0	0	0	0	0	0	0	0	0	0	0	0	0	0	0	0	0	0	0	0	0	0	0	0	0	0
0	0	0	0	0	0	0	0	0	0	0	0	0	0	0	0	0	0	0	0	0	0	0	0	0	0	0	0	0	0	0
0	0	0	0	0	0	0	0	0	0	0	0	0	0	0	0	0	0	0	0	0	0	0	0	0	0	0	0	0	0	0
0	0	0	0	0	0	0	0	0	0	0	0	0	0	0	0	0	0	0	0	0	0	0	0	0	0	0	0	0	0	0
0	0	0	0	0	0	0	0	0	0	0	0	0	0	0	0	0	0	0	0	0	0	0	0	0	0	0	0	0	0	0
0	0	0	0	0	0	0	0	0	0	0	0	0	0	0	0	0	0	0	0	0	0	0	0	0	0	0	0	0	0	0
0	0	0	0	0	0	0	0	0	0	0	0	0	0	0	0	0	0	0	0	0	0	0	0	0	0	0	0	0	0	0
0	0	0	0	0	0	0	0	0	0	0	0	0	0	0	0	0	0	0	0	0	0	0	0	0	0	0	0	0	0	0
0	0	0	0	0	0	0	0	0	0	0	0	0	0	0	0	0	0	0	0	0	0	0	0	0	0	0	0	0	0	0
0	0	0	0	0	0	0	0	0	0	0	0	0	0	0	0	0	0	0	0	0	0	0	0	0	0	0	0	0	0	0
0	0	0	0	0	0	0	0	0	0	0	0	0	0	0	0	0	0	0	0	0	0	0	0	0	0	0	0	0	0	0
0	0	0	0	0	0	0	0	0	0	0	0	0	0	0	0	0	0	0	0	0	0	0	0	0	0	0	0	0	0	0
0	0	0	0	0	0	0	0	0	0	0	0	0	0	0	0	0	0	0	0	0	0	0	0	0	0	0	0	0	0	0
0	0	0	0	0	0	0	0	0	0	0	0	0	0	0	0	0	0	0	0	0	0	0	0	0	0	0	0	0	0	0
0	0	0	0	0	0	0	0	0	0	0	0	0	0	0	0	0	0	0	0	0	0	0	0	0	0	0	0	0	0	0
0	0	0	0	0	0	0	0	0	0	0	0	0	0	0	0	0	0	0	0	0	0	0	0	0	0	0	0	0	0	0
0	0	0	0	0	0	0	0	0	0	0	0	0	0	0	0	0	0	0	0	0	0	0	0	0	0	0	0	0	0	0
0	0	0	0	0	0	0	0	0	0	0	0	0	0	0	0	0	0	0	0	0	0	0	0	0	0	0	0	0	0	0
0	0	0	0	0	0	0	0	0	0	0	0	0	0	0	0	0	0	0	0	0	0	0	0	0	0	0	0	0	0	0
0	0	0	0	0	0	0	0	0	0	0	0	0	0	0	0	0	0	0	0	0	0	0	0	0	0	0	0	0	0	0
0	0	0	0	0	0	0	0	0	0	0	0	0	0	0	0	0	0	0	0	0	0	0	0	0	0	0	0	0	0	0
0	0	0	0	0	0	0	0	0	0	0	0	0	0	0	0	0	0	0	0	0	0	0	0	0	0	0	0	0	0	0
0	0	0	0	0	0	0	0	0	0	0	0	0	0	0	0	0	0	0	0	0	0	0	0	0	0	0	0	0	0	0
0	0	0	0	0	0	0	0	0	0	0	0	0	0	0	0	0	0	0	0	0	0	0	0	0	0	0	0	0	0	0
0	0	0	0	0	0	0	0	0	0	0	0	0	0	0	0	0	0	0	0	0	0	0	0	0	0	0	0	0	0	0
0	0	0	0	0	0	0	0	0	0	0	0	0	0	0	0	0	0	0	0	0	0	0	0	0	0	0	0	0	0	0
0	0	0	0	0	0	0	0	0	0	0	0	0	0	0	0	0	0	0	0	0	0	0	0	0	0	0	0	0	0	0
0	0	0	0	0	0	0	0	0	0	0	0	0	0	0	0	0	0	0	0	0	0	0	0	0	0	0	0	0	0	0
0	0	0	0	0	0	0	0	0	0	0	0	0	0	0	0	0	0	0	0	0	0	0	0	0	0	0	0	0	0	0
0	0	0	0	0	0	0	0	0	0	0	0	0	0	0	0	0	0	0	0	0	0	0	0	0	0	0	0	0	0	0
0	0	0	0	0	0	0	0	0	0	0	0	0	0	0	0	0	0	0	0	0	0	0	0	0	0	0	0	0	0	0
0	0	0	0	0	0	0	0	0	0	0	0	0	0	0	0	0	0	0	0	0	0	0	0	0	0	0	0	0	0	0
0	0	0	0	0	0	0	0	0	0	0	0	0	0	0	0	0	0	0	0	0	0	0	0	0	0	0	0	0	0	0
0	0	0	0	0	0	0	0	0	0	0	0	0	0	0	0	0	0	0	0	0	0	0	0	0	0	0	0	0	0	0
0	0	0	0	0	0	0	0	0	0	0	0	0	0	0	0	0	0	0	0	0	0	0	0	0	0	0	0	0	0	0
0	0	0	0	0	0	0	0	0	0	0	0	0	0	0	0	0	0	0	0	0	0	0	0	0	0	0	0	0	0	0
0	0	0	0	0	0	0	0	0	0	0	0	0	0	0	0	0	0	0	0	0	0	0	0	0	0	0	0	0	0	0
0	0	0	0	0	0	0	0	0	0	0	0	0	0	0	0	0	0	0	0	0	0	0	0	0	0	0	0	0	0	0
0	0	0	0	0	0	0	0	0	0	0	0	0	0	0	0	0	0	0	0	0	0	0	0	0	0	0	0	0	0	0
0	0	0	0	0	0	0	0	0	0	0	0	0	0	0	0	0	0	0	0	0	0	0	0	0	0	0	0	0	0	0
0	0	0	0	0	0	0	0	0	0	0	0	0	0	0	0	0	0	0	0	0	0	0	0	0	0	0	0	0	0	0
0	0	0	0	0	0	0	0	0	0	0	0	0	0	0	0	0	0	0	0	0	0	0	0	0	0	0	0	0	0	0
0	0	0	0	0	0	0	0	0	0	0	0	0	0	0	0	0	0	0	0	0	0	0	0	0	0	0	0	0	0	0
0	0	0	0	0	0	0	0	0	0	0	0	0	0	0	0	0	0	0	0	0	0	0	0	0	0	0	0	0	0	0
0	0	0	0	0	0	0	0	0	0	0	0	0	0	0	0	0	0	0	0	0	0	0	0	0	0	0	0	0	0	0
0	0	0	0	0	0	0	0	0	0	0	0	0	0	0	0	0	0	0	0	0	0	0	0	0	0	0	0	0	0	0
0	0	0	0	0	0	0	0	0	0	0	0	0	0	0	0	0	0	0	0	0	0	0	0	0	0	0	0	0	0	0
0	0	0	0	0	0	0	0	0	0	0	0	0	0	0	0	0	0	0	0	0	0	0	0	0	0	0	0	0	0	0
0	0	0	0	0	0	0	0	0	0	0	0	0	0	0	0	0	0	0	0	0	0	0	0	0	0	0	0	0	0	0
0	0	0	0	0	0	0	0	0	0	0	0	0	0	0	0	0	0	0	0	0	0	0	0	0	0	0	0	0	0	0
0	0	0	0	0	0	0	0	0	0	0	0	0	0	0	0	0	0	0	0	0	0	0	0	0	0	0	0	0	0	0
0	0	0	0	0	0	0	0	0	0	0	0	0	0	0	0	0	0	0	0	0	0	0	0	0	0	0	0	0	0	0
0	0	0	0	0	0	0	0	0	0	0	0	0	0	0	0	0	0	0	0	0	0	0	0	0	0	0	0	0	0	0
0	0	0	0	0	0	0	0	0	0	0	0	0	0	0	0	0	0	0	0	0	0	0	0	0	0	0	0	0	0	0
0	0	0	0	0	0	0	0	0	0	0	0	0	0	0	0	0	0	0	0	0	0	0	0	0	0	0	0	0	0	0
0	0	0	0	0	0	0	0	0	0	0	0	0	0	0	0	0	0	0	0	0	0	0	0	0	0	0	0	0	0	0
0	0	0	0	0	0	0	0	0	0	0	0	0	0	0	0	0	0	0	0	0	0	0	0	0	0	0	0	0	0	0
0	0	0	0	0	0	0	0	0	0	0	0	0	0	0	0	0	0	0	0	0	0	0	0	0	0	0	0	0	0	0
0	0	0	0	0	0	0	0	0	0	0	0	0	0	0	0	0	0	0	0	0	0	0	0	0	0	0	0	0	0	0
0	0	0	0	0	0	0	0	0	0	0	0	0	0	0	0	0	0	0	0	0	0	0	0	0	0	0	0	0	0	0
0	0	0	0	0	0	0	0	0	0	0	0	0	0	0	0	0	0	0	0	0	0	0	0	0	0	0	0	0	0	0
0	0	0	0	0	0	0	0	0	0	0	0	0	0	0	0	0	0	0	0	0	0	0	0	0	0	0	0	0	0	0
0	0	0	0	0	0	0	0	0	0	0	0	0	0	0	0	0	0	0	0	0	0	0	0	0	0	0	0	0	0	0
0	0	0	0	0	0	0	0	0	0	0	0	0	0	0	0	0	0	0	0	0	0	0	0	0	0	0	0	0	0	0
0	0	0	0	0	0	0	0	0	0	0	0	0	0	0	0	0	0	0	0	0	0	0	0	0	0	0	0	0	0	0
0	0	0	0	0	0	0	0	0	0	0	0	0	0	0	0	0	0	0	0	0	0	0	0	0	0	0	0	0	0	0
0	0	0	0	0	0	0	0	0	0	0	0	0	0	0	0	0	0	0	0	0	0	0	0	0	0	0	0	0	0	0
0	0	0	0	0	0	0	0	0	0	0	0	0	0	0	0	0	0	0	0	0	0	0	0	0	0	0	0	0	0	0
0	0	0	0	0	0	0	0	0	0	0	0	0	0	0	0	0	0	0	0	0	0	0	0	0	0	0	0	0	0	0
0	0	0	0	0	0	0	0	0	0	0	0	0	0	0	0	0	0	0	0	0	0	0	0	0	0	0	0	0	0	0
0	0	0	0	0	0	0	0	0	0	0	0	0	0	0	0	0	0	0	0	0	0	0	0	0	0	0	0	0	0	0
0	0	0	0	0	0	0	0	0	0	0	0	0	0	0	0	0	0	0	0	0	0	0	0	0	0	0	0	0	0	0
0	0	0	0	0	0	0	0	0	0	0	0	0	0	0	0	0	0	0	0	0	0	0	0	0	0	0	0	0	0	0
0	0	0	0	0	0	0	0	0	0	0	0	0	0	0	0	0	0	0	0	0	0	0	0	0	0	0	0	0	0	0
0	0	0	0	0	0	0	0	0	0	0	0	0	0	0	0	0	0	0	0	0	0	0	0	0	0	0	0	0	0	0
0	0	0	0	0	0	0	0	0	0	0	0	0	0	0	0	0	0	0	0	0	0	0	0	0	0	0	0	0	0	0
0	0	0	0	0	0	0	0	0	0	0	0	0	0	0	0	0	0	0	0	0	0	0	0	0	0	0	0	0	0	0
0	0	0	0	0	0	0	0	0	0	0	0	0	0	0	0	0	0	0	0	0	0	0	0	0	0	0	0	0	0	0
0	0	0	0	0	0	0	0	0	0	0	0	0	0	0	0	0	0	0	0	0	0	0	0	0	0	0	0	0	0	0
0	0	0	0	0	0	0	0	0	0	0	0	0	0	0	0	0	0	0	0	0	0	0	0	0	0	0	0	0	0	0
0	0	0	0	0	0	0	0	0	0	0	0	0	0	0	0	0	0	0	0	0	0	0	0	0	0	0	0	0	0	0
0	0	0	0	0	0	0	0	0	0	0	0	0	0	0	0	0	0	0	0	0	0	0	0	0	0	0	0	0	0	0
0	0	0	0	0	0	0	0	0	0	0	0	0	0	0	0	0	0	0	0	0	0	0	0	0	0	0	0	0	0	0
0	0	0	0	0	0	0	0	0	0	0	0	0	0	0	0	0	0	0	0	0	0	0	0	0	0	0	0	0	0	0
0	0	0	0	0	0	0	0	0	0	0	0	0	0	0	0	0	0	0	0	0	0	0	0	0	0	0	0	0	0	0
0	0	0	0	0	0	0	0	0	0	0	0	0	0	0	0	0	0	0	0	0	0	0	0	0	0	0	0	0	0	0
0	0	0	0	0	0	0	0	0	0	0	0	0	0	0	0	0	0	0	0	0	0	0	0	0	0	0	0	0	0	0
0	0	0	0	0	0	0	0	0	0	0	0	0	0	0	0	0	0	0	0	0	0	0	0	0	0	0	0	0	0	0
0	0	0	0	0	0	0	0	0	0	0	0	0	0	0	0	0	0	0	0	0	0	0	0	0	0	0	0	0	0	0
0	0	0	0	0	0	0	0	0	0	0	0	0	0	0	0	0	0	0	0	0	0	0	0	0	0	0	0	0	0	0
0	0	0	0	0	0	0	0	0	0	0	0	0	0	0	0	0	0	0	0	0	0	0	0	0	0	0	0	0	0	0
0	0	0	0	0	0	0	0	0	0	0	0	0	0	0	0	0	0	0	0	0	0	0	0	0	0	0	0	0	0	0
0	0	0	0	0	0	0	0	0	0	0	0	0	0	0	0	0	0	0	0	0	0	0	0	0	0	0	0	0	0	0
0	0	0	0	0	0	0	0	0	0	0	0	0	0	0	0	0	0	0	0	0	0	0	0	0	0	0	0	0	0	0
0	0	0	0	0	0	0	0	0	0	0	0	0	0	0	0	0	0	0	0	0	0	0	0	0	0	0	0	0	0	0
0	0	0	0	0	0	0	0	0	0	0	0	0	0	0	0	0	0	0	0	0	0	0	0	0	0	0	0	0	0	0
0	0	0	0	0	0	0	0	0	0	0	0	0	0	0	0	0	0	0	0	0	0	0	0	0	0	0	0	0	0	0
0	0	0	0	0	0	0	0	0	0	0	0	0	0	0	0	0	0	0	0	0	0	0	0	0	0	0	0	0	0	0
0	0	0	0	0	0	0	0	0	0	0	0	0	0	0	0	0	0	0	0	0	0	0	0	0	0	0	0	0	0	0
0	0	0	0	0	0	0	0	0	0	0	0	0	0	0	0	0	0	0	0	0	0	0	0	0	0	0	0	0	0	0
0	0	0	0	0	0	0	0	0	0	0	0	0	0	0	0	0	0	0	0	0	0	0	0	0	0	0	0	0	0	0
0	0	0	0	0	0	0	0	0	0	0	0	0	0	0	0	0	0	0	0	0	0	0	0	0	0	0	0	0	0	0
0	0	0	0	0	0	0	0	0	0	0	0	0	0	0	0	0	0	0	0	0	0	0	0	0	0	0	0	0	0	0
0	0	0	0	0	0	0	0	0	0	0	0	0	0	0	0	0	0	0	0	0	0	0	0	0	0	0	0	0	0	0
0	0	0	0	0	0	0	0	0	0	0	0	0	0	0	0	0	0	0	0	0	0	0	0	0	0	0	0	0	0	0
0	0	0	0	0	0	0	0	0	0	0	0	0	0	0	0	0	0	0	0	0	0	0	0	0	0	0	0	0	0	0
0	0	0	0	0	0	0	0	0	0	0	0	0	0	0	0	0	0	0	0	0	0	0	0	0	0	0	0	0	0	0
0	0	0	0	0	0	0	0	0	0	0	0	0	0	0	0	0	0	0	0	0	0	0	0	0	0	0	0	0	0	0
0	0	0	0	0	0	0	0	0	0	0	0	0	0	0	0	0	0	0	0	0	0	0	0	0	0	0	0	0	0	0
0	0	0	0	0	0	0	0	0	0	0	0	0	0	0	0	0	0	0	0	0	0	0	0	0	0	0	0	0	0	0
0	0	0	0	0	0	0	0	0	0	0	0	0	0	0	0	0	0	0	0	0	0	0	0	0	0	0	0	0	0	0
0	0	0	0	0	0	0	0	0	0	0	0	0	0	0	0	0	0	0	0	0	0	0	0	0	0	0	0	0	0	0
0	0	0	0	0	0	0	0	0	0	0	0	0	0	0	0	0	0	0	0	0	0	0	0	0	0	0	0	0	0	0
0	0	0	0	0	0	0	0	0	0	0	0	0	0	0	0	0	0	0	0	0	0	0	0	0	0	0	0	0	0	0
0	0	0	0	0	0	0	0	0	0	0	0	0	0	0	0	0	0	0	0	0	0	0	0	0	0	0	0	0	0	0
0	0	0	0	0	0	0	0	0	0	0	0	0	0	0	0	0	0	0	0	0	0	0	0	0	0	0	0	0	0	0
0	0	0	0	0	0	0	0	0	0	0	0	0	0	0	0	0	0	0	0	0	0	0	0	0	0	0	0	0	0	0
0	0	0	0	0	0	0	0	0	0	0	0	0	0	0	0	0	0	0	0	0	0	0	0	0	0	0	0	0	0	0
0	0	0	0	0	0	0	0	0	0	0	0	0	0	0	0	0	0	0	0	0	0	0	0	0	0	0	0	0	0	0
0	0	0	0	0	0	0	0	0	0	0	0	0	0	0	0	0	0	0	0	0	0	0	0	0	0	0	0	0	0	0
0	0	0	0	0	0	0	0	0	0	0	0	0	0	0	0	0	0	0	0	0	0	0	0	0	0	0	0	0	0	0
0	0	0	0	0	0	0	0	0	0	0	0	0	0	0	0	0	0	0	0	0	0	0	0	0	0	0	0	0	0	0
0	0	0	0	0	0	0	0	0	0	0	0	0	0	0	0	0	0	0	0	0	0	0	0	0	0	0	0	0	0	0
0	0	0	0	0	0	0	0	0	0	0	0	0	0	0	0	0	0	0	0	0	0	0	0	0	0	0	0	0	0	0
0	0	0	0	0	0	0	0	0	0	0	0	0	0	0	0	0	0	0	0	0	0	0	0	0	0	0	0	0	0	0
0	0	0	0	0	0	0	0	0	0	0	0	0	0	0	0	0	0	0	0	0	0	0	0	0	0	0	0	0	0	0
0	0	0	0	0	0	0	0	0	0	0	0	0	0	0	0	0	0	0	0	0	0	0	0	0	0	0	0	0	0	0
0	0	0	0	0	0	0	0	0	0	0	0	0	0	0	0	0	0	0	0	0	0	0	0	0	0	0	0	0	0	0
0	0	0	0	0	0	0	0	0	0	0	0	0	0	0	0	0	0	0	0	0	0	0	0	0	0	0	0	0	0	0
0	0	0	0	0	0	0	0	0	0	0	0	0	0	0	0	0	0	0	0	0	0	0	0	0	0	0	0	0	0	0
0	0	0	0	0	0	0	0	0	0	0	0	0	0	0	0	0	0	0	0	0	0	0	0	0	0	0	0	0	0	0
0	0	0	0	0	0	0	0	0	0	0	0	0	0	0	0	0	0	0	0	0	0	0	0	0	0	0	0	0	0	0
0	0	0	0	0	0	0	0	0	0	0	0	0	0	0	0	0	0	0	0	0	0	0	0	0	0	0	0	0	0	0
0	0	0	0	0	0	0	0	0	0	0	0	0	0	0	0	0	0	0	0	0	0	0	0	0	0	0	0	0	0	0
0	0	0	0	0	0	0	0	0	0	0	0	0	0	0	0	0	0	0	0	0	0	0	0	0	0	0	0	0	0	0
0	0	0	0	0	0	0	0	0	0	0	0	0	0	0	0	0	0	0	0	0	0	0	0	0	0	0	0	0	0	0
0	0	0	0	0	0	0	0	0	0	0	0	0	0	0	0	0	0	0	0	0	0	0	0	0	0	0	0	0	0	0
0	0	0	0	0	0	0	0	0	0	0	0	0	0	0	0	0	0	0	0	0	0	0	0	0	0	0	0	0	0	0
0	0	0	0	0	0	0	0	0	0	0	0	0	0	0	0	0	0	0	0	0	0	0	0	0	0	0	0	0	0	0
0	0	0	0	0	0	0	0	0	0	0	0	0	0	0	0	0	0	0	0	0	0	0	0	0	0	0	0	0	0	0
0	0	0	0	0	0	0	0	0	0	0	0	0	0	0	0	0	0	0	0	0	0	0	0	0	0	0	0	0	0	0
0	0	0	0	0	0	0	0	0	0	0	0	0	0	0	0	0	0	0	0	0	0	0	0	0	0	0	0	0	0	0
0	0	0	0	0	0	0	0	0	0	0	0	0	0	0	0	0	0	0	0	0	0	0	0	0	0	0	0	0	0	0
0	0	0	0	0	0	0	0	0	0	0	0	0	0	0	0	0	0	0	0	0	0	0	0	0	0	0	0	0	0	0
0	0	0	0	0	0	0	0	0	0	0	0	0	0	0	0	0	0	0	0	0	0	0	0	0	0	0	0	0	0	0
0	0	0	0	0	0	0	0	0	0	0	0	0	0	0	0	0	0	0	0	0	0	0	0	0	0	0	0	0	0	0
0	0	0	0	0	0	0	0	0	0	0	0	0	0	0	0	0	0	0	0	0	0	0	0	0	0	0	0	0	0	0
0	0	0	0	0	0	0	0	0	0	0	0	0	0	0	0	0	0	0	0	0	0	0	0	0	0	0	0	0	0	0
0	0	0	0	0	0	0	0	0	0	0	0	0	0	0	0	0	0	0	0	0	0	0	0	0	0	0	0	0	0	0
0	0	0	0	0	0	0	0	0	0	0	0	0	0	0	0	0	0	0	0	0	0	0	0	0	0	0	0	0	0	0
0	0	0	0	0	0	0	0	0	0	0	0	0	0	0	0	0	0	0	0	0	0	0	0	0	0	0	0	0	0	0
0	0	0	0	0	0	0	0	0	0	0	0	0	0	0	0	0	0	0	0	0	0	0	0	0	0	0	0	0	0	0
0	0	0	0	0	0	0	0	0	0	0	0	0	0	0	0	0	0	0	0	0	0	0	0	0	0	0	0	0	0	0
0	0	0	0	0	0	0	0	0	0	0	0	0	0	0	0	0	0	0	0	0	0	0	0	0	0	0	0	0	0	0
0	0	0	0	0	0	0	0	0	0	0	0	0	0	0	0	0	0	0	0	0	0	0	0	0	0	0	0	0	0	0
0	0	0	0	0	0	0	0	0	0	0	0	0	0	0	0	0	0	0	0	0	0	0	0	0	0	0	0	0	0	0
0	0	0	0	0	0	0	0	0	0	0	0	0	0	0	0	0	0	0	0	0	0	0	0	0	0	0	0	0	0	0
0	0	0	0	0	0	0	0	0	0	0	0	0	0	0	0	0	0	0	0	0	0	0	0	0	0	0	0	0	0	0
0	0	0	0	0	0	0	0	0	0	0	0	0	0	0	0	0	0	0	0	0	0	0	0	0	0	0	0	0	0	0
0	0	0	0	0	0	0	0	0	0	0	0	0	0	0	0	0	0	0	0	0	0	0	0	0	0	0	0	0	0	0
0	0	0	0	0	0	0	0	0	0	0	0	0	0	0	0	0	0	0	0	0	0	0	0	0	0	0	0	0	0	0
0	0	0	0	0	0	0	0	0	0	0	0	0	0	0	0	0	0	0	0	0	0	0	0	0	0	0	0	0	0	0
0	0	0	0	0	0	0	0	0	0	0	0	0	0	0	0	0	0	0	0	0	0	0	0	0	0	0	0	0	0	0
0	0	0	0	0	0	0	0	0	0	0	0	0	0	0	0	0	0	0	0	0	0	0	0	0	0	0	0	0	0	0
0	0	0	0	0	0	0	0	0	0	0	0	0	0	0	0	0	0	0	0	0	0	0	0	0	0	0	0	0	0	0
0	0	0	0	0	0	0	0	0	0	0	0	0	0	0	0	0	0	0	0	0	0	0	0	0	0	0	0	0	0	0
0	0	0	0	0	0	0	0	0	0	0	0	0	0	0	0	0	0	0	0	0	0	0	0	0	0	0	0	0	0	0
0	0	0	0	0	0	0	0	0	0	0	0	0	0	0	0	0	0	0	0	0	0	0	0	0	0	0	0	0	0	0
0	0	0	0	0	0	0	0	0	0	0	0	0	0	0	0	0	0	0	0	0	0	0	0	0	0	0	0	0	0	0
0	0	0	0	0	0	0	0	0	0	0	0	0	0	0	0	0	0	0	0	0	0	0	0	0	0	0	0	0	0	0
0	0	0	0	0	0	0	0	0	0	0	0	0	0	0	0	0	0	0	0	0	0	0	0	0	0	0	0	0	0	0
0	0	0	0	0	0	0	0	0	0	0	0	0	0	0	0	0	0	0	0	0	0	0	0	0	0	0	0	0	0	0
0	0	0	0	0	0	0	0	0	0	0	0	0	0	0	0	0	0	0	0	0	0	0	0	0	0	0	0	0	0	0
0	0	0	0	0	0	0	0	0	0	0	0	0	0	0	0	0	0	0	0	0	0	0	0	0	0	0	0	0	0	0
0	0	0	0	0	0	0	0	0	0	0	0	0	0	0	0	0	0	0	0	0	0	0	0	0	0	0	0	0	0	0
0	0	0	0	0	0	0	0	0	0	0	0	0	0	0	0	0	0	0	0	0	0	0	0	0	0	0	0	0	0	0
0	0	0	0	0	0	0	0	0	0	0	0	0	0	0	0	0	0	0	0	0	0	0	0	0	0	0	0	0	0	0
0	0	0	0	0	0	0	0	0	0	0	0	0	0	0	0	0	0	0	0	0	0	0	0	0	0	0	0	0	0	0
0	0	0	0	0	0	0	0	0	0	0	0	0	0	0	0	0	0	0	0	0	0	0	0	0	0	0	0	0	0	0
0	0	0	0	0	0	0	0	0	0	0	0	0	0	0	0	0	0	0	0	0	0	0	0	0	0	0	0	0	0	0
0	0	0	0	0	0	0	0	0	0	0	0	0	0	0	0	0	0	0	0	0	0	0	0	0	0	0	0	0	0	0
0	0	0	0	0	0	0	0	0	0	0	0	0	0	0	0	0	0	0	0	0	0	0	0	0	0	0	0	0	0	0
0	0	0	0	0	0	0	0	0	0	0	0	0	0	0	0	0	0	0	0	0	0	0	0	0	0	0	0	0	0	0
0	0	0	0	0	0	0	0	0	0	0	0	0	0	0	0	0	0	0	0	0	0	0	0	0	0	0	0	0	0	0
0	0	0	0	0	0	0	0	0	0	0	0	0	0	0	0	0	0	0	0	0	0	0	0	0	0	0	0	0	0	0
0	0	0	0	0	0	0	0	0	0	0	0	0	0	0	0	0	0	0	0	0	0	0	0	0	0	0	0	0	0	0
0	0	0	0	0	0	0	0	0	0	0	0	0	0	0	0	0	0	0	0	0	0	0	0	0	0	0	0	0	0	0
0	0	0	0	0	0	0	0	0	0	0	0	0	0	0	0	0	0	0	0	0	0	0	0	0	0	0	0	0	0	0
0	0	0	0	0	0	0	0	0	0	0	0	0	0	0	0	0	0	0	0	0	0	0	0	0	0	0	0	0	0	0
0	0	0	0	0	0	0	0	0	0	0	0	0	0	0	0	0	0	0	0	0	0	0	0	0	0	0	0	0	0	0
0	0	0	0	0	0	0	0	0	0	0	0	0	0	0	0	0	0	0	0	0	0	0	0	0	0	0	0	0	0	0
0	0	0	0	0	0	0	0	0	0	0	0	0	0	0	0	0	0	0	0	0	0	0	0	0	0	0	0	0	0	0
0	0	0	0	0	0	0	0	0	0	0	0	0	0	0	0	0	0	0	0	0	0	0	0	0	0	0	0	0	0	0
0	0	0	0	0	0	0	0	0	0	0	0	0	0	0	0	0	0	0	0	0	0	0	0	0	0	0	0	0	0	0
0	0	0	0	0	0	0	0	0	0	0	0	0	0	0	0	0	0	0	0	0	0	0	0	0	0	0	0	0	0	0
0	0	0	0	0	0	0	0	0	0	0	0	0	0	0	0	0	0	0	0	0	0	0	0	0	0	0	0	0	0	0
0	0	0	0	0	0	0	0	0	0	0	0	0	0	0	0	0	0	0	0	0	0	0	0	0	0	0	0	0	0	0
0	0	0	0	0	0	0	0	0	0	0	0	0	0	0	0	0	0	0	0	0	0	0	0	0	0	0	0	0	0	0
0	0	0	0	0	0	0	0	0	0	0	0	0	0	0	0	0	0	0	0	0	0	0	0	0	0	0	0	0	0	0
0	0	0	0	0	0	0	0	0	0	0	0	0	0	0	0	0	0	0	0	0	0	0	0	0	0	0	0	0	0	0
0	0	0	0	0	0	0	0	0	0	0	0	0	0	0	0	0	0	0	0	0	0	0	0	0	0	0	0	0	0	0
0	0	0	0	0	0	0	0	0	0	0	0	0	0	0	0	0	0	0	0	0	0	0	0	0	0	0	0	0	0	0
0	0	0	0	0	0	0	0	0	0	0	0	0	0	0	0	0	0	0	0	0	0	0	0	0	0	0	0	0	0	0
0	0	0	0	0	0	0	0	0	0	0	0	0	0	0	0	0	0	0	0	0	0	0	0	0	0	0	0	0	0	0
0	0	0	0	0	0	0	0	0	0	0	0	0	0	0	0	0	0	0	0	0	0	0	0	0	0	0	0	0	0	0
0	0	0	0	0	0	0	0	0	0	0	0	0	0	0	0	0	0	0	0	0	0	0	0	0	0	0	0	0	0	0
0	0	0	0	0	0	0	0	0	0	0	0	0	0	0	0	0	0	0	0	0	0	0	0	0	0	0	0	0	0	0
0	0	0	0	0	0	0	0	0	0	0	0	0	0	0	0	0	0	0	0	0	0	0	0	0	0	0	0	0	0	0
0	0	0	0	0	0	0	0	0	0	0	0	0	0	0	0	0	0	0	0	0	0	0	0	0	0	0	0	0	0	0
0	0	0	0	0	0	0	0	0	0	0	0	0	0	0	0	0	0	0	0	0	0	0	0	0	0	0	0	0	0	0
0	0	0	0	0	0	0	0	0	0	0	0	0	0	0	0	0	0	0	0	0	0	0	0	0	0	0	0	0	0	0
0	0	0	0	0	0	0	0	0	0	0	0	0	0	0	0	0	0	0	0	0	0	0	0	0	0	0	0	0	0	0
0	0	0	0	0	0	0	0	0	0	0	0	0	0	0	0	0	0	0	0	0	0	0	0	0	0	0	0	0	0	0
0	0	0	0	0	0	0	0	0	0	0	0	0	0	0	0	0	0	0	0	0	0	0	0	0	0	0	0	0	0	0
0	0	0	0	0	0	0	0	0	0	0	0	0	0	0	0	0	0	0	0	0	0	0	0	0	0	0	0	0	0	0
0	0	0	0	0	0	0	0	0	0	0	0	0	0	0	0	0	0	0	0	0	0	0	0	0	0	0	0	0	0	0
0	0	0	0	0	0	0	0	0	0	0	0	0	0	0	0	0	0	0	0	0	0	0	0	0	0	0	0	0	0	0
0	0	0	0	0	0	0	0	0	0	0	0	0	0	0	0	0	0	0	0	0	0	0	0	0	0	0	0	0	0	0
0	0	0	0	0	0	0	0	0	0	0	0	0	0	0	0	0	0	0	0	0	0	0	0	0	0	0	0	0	0	0
0	0	0	0	0	0	0	0	0	0	0	0	0	0	0	0	0	0	0	0	0	0	0	0	0	0	0	0	0	0	0
0	0	0	0	0	0	0	0	0	0	0	0	0	0	0	0	0	0	0	0	0	0	0	0	0	0	0	0	0	0	0
0	0	0	0	0	0	0	0	0	0	0	0	0	0	0	0	0	0	0	0	0	0	0	0	0	0	0	0	0	0	0
0	0	0	0	0	0	0	0	0	0	0	0	0	0	0	0	0	0	0	0	0	0	0	0	0	0	0	0	0	0	0
0	0	0	0	0	0	0	0	0	0	0	0	0	0	0	0	0	0	0	0	0	0	0	0	0	0	0	0	0	0	0
0	0	0	0	0	0	0	0	0	0	0	0	0	0	0	0	0	0	0	0	0	0	0	0	0	0	0	0	0	0	0
0	0	0	0	0	0	0	0	0	0	0	0	0	0	0	0	0	0	0	0	0	0	0	0	0	0	0	0	0	0	0
0	0	0	0	0	0	0	0	0	0	0	0	0	0	0	0	0	0	0	0	0	0	0	0	0	0	0	0	0	0	0
0	0	0	0	0	0	0	0	0	0	0	0	0	0	0	0	0	0	0	0	0	0	0	0	0	0	0	0	0	0	0
0	0	0	0	0	0	0	0	0	0	0	0	0	0	0	0	0	0	0	0	0	0	0	0	0	0	0	0	0	0	0
0	0	0	0	0	0	0	0	0	0	0	0	0	0	0	0	0	0	0	0	0	0	0	0	0	0	0	0	0	0	0
0	0	0	0	0	0	0	0	0	0	0	0	0	0	0	0	0	0	0	0	0	0	0	0	0	0	0	0	0	0	0
0	0	0	0	0	0	0	0	0	0	0	0	0	0	0	0	0	0	0	0	0	0	0	0	0	0	0	0	0	0	0
0	0	0	0	0	0	0	0	0	0	0	0	0	0	0	0	0	0	0	0	0	0	0	0	0	0	0	0	0	0	0
0	0	0	0	0	0	0	0	0	0	0	0	0	0	0	0	0	0	0	0	0	0	0	0	0	0	0	0	0	0	0
0	0	0	0	0	0	0	0	0	0	0	0	0	0	0	0	0	0	0	0	0	0	0	0	0	0	0	0	0	0	0
0	0	0	0	0	0	0	0	0	0	0	0	0	0	0	0	0	0	0	0	0	0	0	0	0	0	0	0	0	0	0
0	0	0	0	0	0	0	0	0	0	0	0	0	0	0	0	0	0	0	0	0	0	0	0	0	0	0	0	0	0	0
0	0	0	0	0	0	0	0	0	0	0	0	0	0	0	0	0	0	0	0	0	0	0	0	0	0	0	0	0	0	0
0	0	0	0	0	0	0	0	0	0	0	0	0	0	0	0	0	0	0	0	0	0	0	0	0	0	0	0	0	0	0
0	0	0	0	0	0	0	0	0	0	0	0	0	0	0	0	0	0	0	0	0	0	0	0	0	0	0	0	0	0	0
0	0	0	0	0	0	0	0	0	0	0	0	0	0	0	0	0	0	0	0	0	0	0	0	0	0	0	0	0	0	0
0	0	0	0	0	0	0	0	0	0	0	0	0	0	0	0	0	0	0	0	0	0	0	0	0	0	0	0	0	0	0
0	0	0	0	0	0	0	0	0	0	0	0	0	0	0	0	0	0	0	0	0	0	0	0	0	0	0	0	0	0	0
0	0	0	0	0	0	0	0	0	0	0	0	0	0	0	0	0	0	0	0	0	0	0	0	0	0	0	0	0	0	0
0	0	0	0	0	0	0	0	0	0	0	0	0	0	0	0	0	0	0	0	0	0	0	0	0	0	0	0	0	0	0
0	0	0	0	0	0	0	0	0	0	0	0	0	0	0	0	0	0	0	0	0	0	0	0	0	0	0	0	0	0	0
0	0	0	0	0	0	0	0	0	0	0	0	0	0	0	0	0	0	0	0	0	0	0	0	0	0	0	0	0	0	0
0	0	0	0	0	0	0	0	0	0	0	0	0	0	0	0	0	0	0	0	0	0	0	0	0	0	0	0	0	0	0
0	0	0	0	0	0	0	0	0	0	0	0	0	0	0	0	0	0	0	0	0	0	0	0	0	0	0	0	0	0	0
0	0	0	0	0	0	0	0	0	0	0	0	0	0	0	0	0	0	0	0	0	0	0	0	0	0	0	0	0	0	0
0	0	0	0	0	0	0	0	0	0	0	0	0	0	0	0	0	0	0	0	0	0	0	0	0	0	0	0	0	0	0
0	0	0	0	0	0	0	0	0	0	0	0	0	0	0	0	0	0	0	0	0	0	0	0	0	0	0	0	0	0	0
0	0	0	0	0	0	0	0	0	0	0	0	0	0	0	0	0	0	0	0	0	0	0	0	0	0	0	0	0	0	0
0	0	0	0	0	0	0	0	0	0	0	0	0	0	0	0	0	0	0	0	0	0	0	0	0	0	0	0	0	0	0
0	0	0	0	0	0	0	0	0	0	0	0	0	0	0	0	0	0	0	0	0	0	0	0	0	0	0	0	0	0	0
0	0	0	0	0	0	0	0	0	0	0	0	0	0	0	0	0	0	0	0	0	0	0	0	0	0	0	0	0	0	0
0	0	0	0	0	0	0	0	0	0	0	0	0	0	0	0	0	0	0	0	0	0	0	0	0	0	0	0	0	0	0
0	0	0	0	0	0	0	0	0	0	0	0	0	0	0	0	0	0	0	0	0	0	0	0	0	0	0	0	0	0	0
0	0	0	0	0	0	0	0	0	0	0	0	0	0	0	0	0	0	0	0	0	0	0	0	0	0	0	0	0	0	0
0	0	0	0	0	0	0	0	0	0	0	0	0	0	0	0	0	0	0	0	0	0	0	0	0	0	0	0	0	0	0
0	0	0	0	0	0	0	0	0	0	0	0	0	0	0	0	0	0	0	0	0	0	0	0	0	0	0	0	0	0	0
0	0	0	0	0	0	0	0	0	0	0	0	0	0	0	0	0	0	0	0	0	0	0	0	0	0	0	0	0	0	0
0	0	0	0	0	0	0	0	0	0	0	0	0	0	0	0	0	0	0	0	0	0	0	0	0	0	0	0	0	0	0
0	0	0	0	0	0	0	0	0	0	0	0	0	0	0	0	0	0	0	0	0	0	0	0	0	0	0	0	0	0	0
0	0	0	0	0	0	0	0	0	0	0	0	0	0	0	0	0	0	0	0	0	0	0	0	0	0	0	0	0	0	0
0	0	0	0	0	0	0	0	0	0	0	0	0	0	0	0	0	0	0	0	0	0	0	0	0	0	0	0	0	0	0
0	0	0	0	0	0	0	0	0	0	0	0	0	0	0	0	0	0	0	0	0	0	0	0	0	0	0	0	0	0	0
0	0	0	0	0	0	0	0	0	0	0	0	0	0	0	0	0	0	0	0	0	0	0	0	0	0	0	0	0	0	0
0	0	0	0	0	0	0	0	0	0	0	0	0	0	0	0	0	0	0	0	0	0	0	0	0	0	0	0	0	0	0
0	0	0	0	0	0	0	0	0	0	0	0	0	0	0	0	0	0	0	0	0	0	0	0	0	0	0	0	0	0	0
0	0	0	0	0	0	0	0	0	0	0	0	0	0	0	0	0	0	0	0	0	0	0	0	0	0	0	0	0	0	0
0	0	0	0	0	0	0	0	0	0	0	0	0	0	0	0	0	0	0	0	0	0	0	0	0	0	0	0	0	0	0
0	0	0	0	0	0	0	0	0	0	0	0	0	0	0	0	0	0	0	0	0	0	0	0	0	0	0	0	0	0	0
0	0	0	0	0	0	0	0	0	0	0	0	0	0	0	0	0	0	0	0	0	0	0	0	0	0	0	0	0	0	0
0	0	0	0	0	0	0	0	0	0	0	0	0	0	0	0	0	0	0	0	0	0	0	0	0	0	0	0	0	0	0
0	0	0	0	0	0	0	0	0	0	0	0	0	0	0	0	0	0	0	0	0	0	0	0	0	0	0	0	0	0	0
0	0	0	0	0	0	0	0	0	0	0	0	0	0	0	0	0	0	0	0	0	0	0	0	0	0	0	0	0	0	0
0	0	0	0	0	0	0	0	0	0	0	0	0	0	0	0	0	0	0	0	0	0	0	0	0	0	0	0	0	0	0
0	0	0	0	0	0	0	0	0	0	0	0	0	0	0	0	0	0	0	0	0	0	0	0	0	0	0	0	0	0	0
0	0	0	0	0	0	0	0	0	0	0	0	0	0	0	0	0	0	0	0	0	0	0	0	0	0	0	0	0	0	0
0	0	0	0	0	0	0	0	0	0	0	0	0	0	0	0	0	0	0	0	0	0	0	0	0	0	0	0	0	0	0
0	0	0	0	0	0	0	0	0	0	0	0	0	0	0	0	0	0	0	0	0	0	0	0	0	0	0	0	0	0	0
0	0	0	0	0	0	0	0	0	0	0	0	0	0	0	0	0	0	0	0	0	0	0	0	0	0	0	0	0	0	0
0	0	0	0	0	0	0	0	0	0	0	0	0	0	0	0	0	0	0	0	0	0	0	0	0	0	0	0	0	0	0
0	0	0	0	0	0	0	0	0	0	0	0	0	0	0	0	0	0	0	0	0	0	0	0	0	0	0	0	0	0	0
0	0	0	0	0	0	0	0	0	0	0	0	0	0	0	0	0	0	0	0	0	0	0	0	0	0	0	0	0	0	0
0	0	0	0	0	0	0	0	0	0	0	0	0	0	0	0	0	0	0	0	0	0	0	0	0	0	0	0	0	0	0
0	0	0	0	0	0	0	0	0	0	0	0	0	0	0	0	0	0	0	0	0	0	0	0	0	0	0	0	0	0	0
0	0	0	0	0	0	0	0	0	0	0	0	0	0	0	0	0	0	0	0	0	0	0	0	0	0	0	0	0	0	0
0	0	0	0	0	0	0	0	0	0	0	0	0	0	0	0	0	0	0	0	0	0	0	0	0	0	0	0	0	0	0
0	0	0	0	0	0	0	0	0	0	0	0	0	0	0	0	0	0	0	0	0	0	0	0	0	0	0	0	0	0	0
0	0	0	0	0	0	0	0	0	0	0	0	0	0	0	0	0	0	0	0	0	0	0	0	0	0	0	0	0	0	0
0	0	0	0	0	0	0	0	0	0	0	0	0	0	0	0	0	0	0	0	0	0	0	0	0	0	0	0	0	0	0
0	0	0	0	0	0	0	0	0	0	0	0	0	0	0	0	0	0	0	0	0	0	0	0	0	0	0	0	0	0	0
0	0	0	0	0	0	0	0	0	0	0	0	0	0	0	0	0	0	0	0	0	0	0	0	0	0	0	0	0	0	0
0	0	0	0	0	0	0	0	0	0	0	0	0	0	0	0	0	0	0	0	0	0	0	0	0	0	0	0	0	0	0
0	0	0	0	0	0	0	0	0	0	0	0	0	0	0	0	0	0	0	0	0	0	0	0	0	0	0	0	0	0	0
0	0	0	0	0	0	0	0	0	0	0	0	0	0	0	0	0	0	0	0	0	0	0	0	0	0	0	0	0	0	0
0	0	0	0	0	0	0	0	0	0	0	0	0	0	0	0	0	0	0	0	0	0	0	0	0	0	0	0	0	0	0
0	0	0	0	0	0	0	0	0	0	0	0	0	0	0	0	0	0	0	0	0	0	0	0	0	0	0	0	0	0	0
0	0	0	0	0	0	0	0	0	0	0	0	0	0	0	0	0	0	0	0	0	0	0	0	0	0	0	0	0	0	0
0	0	0	0	0	0	0	0	0	0	0	0	0	0	0	0	0	0	0	0	0	0	0	0	0	0	0	0	0	0	0
0	0	0	0	0	0	0	0	0	0	0	0	0	0	0	0	0	0	0	0	0	0	0	0	0	0	0	0	0	0	0
0	0	0	0	0	0	0	0	0	0	0	0	0	0	0	0	0	0	0	0	0	0	0	0	0	0	0	0	0	0	0
0	0	0	0	0	0	0	0	0	0	0	0	0	0	0	0	0	0	0	0	0	0	0	0	0	0	0	0	0	0	0
0	0	0	0	0	0	0	0	0	0	0	0	0	0	0	0	0	0	0	0	0	0	0	0	0	0	0	0	0	0	0
0	0	0	0	0	0	0	0	0	0	0	0	0	0	0	0	0	0	0	0	0	0	0	0	0	0	0	0	0	0	0
0	0	0	0	0	0	0	0	0	0	0	0	0	0	0	0	0	0	0	0	0	0	0	0	0	0	0	0	0	0	0
0	0	0	0	0	0	0	0	0	0	0	0	0	0	0	0	0	0	0	0	0	0	0	0	0	0	0	0	0	0	0
0	0	0	0	0	0	0	0	0	0	0	0	0	0	0	0	0	0	0	0	0	0	0	0	0	0	0	0	0	0	0
0	0	0	0	0	0	0	0	0	0	0	0	0	0	0	0	0	0	0	0	0	0	0	0	0	0	0	0	0	0	0
0	0	0	0	0	0	0	0	0	0	0	0	0	0	0	0	0	0	0	0	0	0	0	0	0	0	0	0	0	0	0
0	0	0	0	0	0	0	0	0	0	0	0	0	0	0	0	0	0	0	0	0	0	0	0	0	0	0	0	0	0	0
0	0	0	0	0	0	0	0	0	0	0	0	0	0	0	0	0	0	0	0	0	0	0	0	0	0	0	0	0	0	0
0	0	0	0	0	0	0	0	0	0	0	0	0	0	0	0	0	0	0	0	0	0	0	0	0	0	0	0	0	0	0
0	0	0	0	0	0	0	0	0	0	0	0	0	0	0	0	0	0	0	0	0	0	0	0	0	0	0	0	0	0	0
0	0	0	0	0	0	0	0	0	0	0	0	0	0	0	0	0	0	0	0	0	0	0	0	0	0	0	0	0	0	0
0	0	0	0	0	0	0	0	0	0	0	0	0	0	0	0	0	0	0	0	0	0	0	0	0	0	0	0	0	0	0
0	0	0	0	0	0	0	0	0	0	0	0	0	0	0	0	0	0	0	0	0	0	0	0	0	0	0	0	0	0	0
0	0	0	0	0	0	0	0	0	0	0	0	0	0	0	0	0	0	0	0	0	0	0	0	0	0	0	0	0	0	0
0	0	0	0	0	0	0	0	0	0	0	0	0	0	0	0	0	0	0	0	0	0	0	0	0	0	0	0	0	0	0
0	0	0	0	0	0	0	0	0	0	0	0	0	0	0	0	0	0	0	0	0	0	0	0	0	0	0	0	0	0	0
0	0	0	0	0	0	0	0	0	0	0	0	0	0	0	0	0	0	0	0	0	0	0	0	0	0	0	0	0	0	0
0	0	0	0	0	0	0	0	0	0	0	0	0	0	0	0	0	0	0	0	0	0	0	0	0	0	0	0	0	0	0
0	0	0	0	0	0	0	0	0	0	0	0	0	0	0	0	0	0	0	0	0	0	0	0	0	0	0	0	0	0	0
0	0	0	0	0	0	0	0	0	0	0	0	0	0	0	0	0	0	0	0	0	0	0	0	0	0	0	0	0	0	0
0	0	0	0	0	0	0	0	0	0	0	0	0	0	0	0	0	0	0	0	0	0	0	0	0	0	0	0	0	0	0
0	0	0	0	0	0	0	0	0	0	0	0	0	0	0	0	0	0	0	0	0	0	0	0	0	0	0	0	0	0	0
0	0	0	0	0	0	0	0	0	0	0	0	0	0	0	0	0	0	0	0	0	0	0	0	0	0	0	0	0	0	0
0	0	0	0	0	0	0	0	0	0	0	0	0	0	0	0	0	0	0	0	0	0	0	0	0	0	0	0	0	0	0
0	0	0	0	0	0	0	0	0	0	0	0	0	0	0	0	0	0	0	0	0	0	0	0	0	0	0	0	0	0	0
0	0	0	0	0	0	0	0	0	0	0	0	0	0	0	0	0	0	0	0	0	0	0	0	0	0	0	0	0	0	0
0	0	0	0	0	0	0	0	0	0	0	0	0	0	0	0	0	0	0	0	0	0	0	0	0	0	0	0	0	0	0
0	0	0	0	0	0	0	0	0	0	0	0	0	0	0	0	0	0	0	0	0	0	0	0	0	0	0	0	0	0	0
0	0	0	0	0	0	0	0	0	0	0	0	0	0	0	0	0	0	0	0	0	0	0	0	0	0	0	0	0	0	0
0	0	0	0	0	0	0	0	0	0	0	0	0	0	0	0	0	0	0	0	0	0	0	0	0	0	0	0	0	0	0
0	0	0	0	0	0	0	0	0	0	0	0	0	0	0	0	0	0	0	0	0	0	0	0	0	0	0	0	0	0	0
0	0	0	0	0	0	0	0	0	0	0	0	0	0	0	0	0	0	0	0	0	0	0	0	0	0	0	0	0	0	0
0	0	0	0	0	0	0	0	0	0	0	0	0	0	0	0	0	0	0	0	0	0	0	0	0	0	0	0	0	0	0
0	0	0	0	0	0	0	0	0	0	0	0	0	0	0	0	0	0	0	0	0	0	0	0	0	0	0	0	0	0	0
0	0	0	0	0	0	0	0	0	0	0	0	0	0	0	0	0	0	0	0	0	0	0	0	0	0	0	0	0	0	0
0	0	0	0	0	0	0	0	0	0	0	0	0	0	0	0	0	0	0	0	0	0	0	0	0	0	0	0	0	0	0
0	0	0	0	0	0	0	0	0	0	0	0	0	0	0	0	0	0	0	0	0	0	0	0	0	0	0	0	0	0	0
0	0	0	0	0	0	0	0	0	0	0	0	0	0	0	0	0	0	0	0	0	0	0	0	0	0	0	0	0	0	0
0	0	0	0	0	0	0	0	0	0	0	0	0	0	0	0	0	0	0	0	0	0	0	0	0	0	0	0	0	0	0
0	0	0	0	0	0	0	0	0	0	0	0	0	0	0	0	0	0	0	0	0	0	0	0	0	0	0	0	0	0	0
0	0	0	0	0	0	0	0	0	0	0	0	0	0	0	0	0	0	0	0	0	0	0	0	0	0	0	0	0	0	0
0	0	0	0	0	0	0	0	0	0	0	0	0	0	0	0	0	0	0	0	0	0	0	0	0	0	0	0	0	0	0
0	0	0	0	0	0	0	0	0	0	0	0	0	0	0	0	0	0	0	0	0	0	0	0	0	0	0	0	0	0	0
0	0	0	0	0	0	0	0	0	0	0	0	0	0	0	0	0	0	0	0	0	0	0	0	0	0	0	0	0	0	0
0	0	0	0	0	0	0	0	0	0	0	0	0	0	0	0	0	0	0	0	0	0	0	0	0	0	0	0	0	0	0
0	0	0	0	0	0	0	0	0	0	0	0	0	0	0	0	0	0	0	0	0	0	0	0	0	0	0	0	0	0	0
0	0	0	0	0	0	0	0	0	0	0	0	0	0	0	0	0	0	0	0	0	0	0	0	0	0	0	0	0	0	0
0	0	0	0	0	0	0	0	0	0	0	0	0	0	0	0	0	0	0	0	0	0	0	0	0	0	0	0	0	0	0
0	0	0	0	0	0	0	0	0	0	0	0	0	0	0	0	0	0	0	0	0	0	0	0	0	0	0	0	0	0	0
0	0	0	0	0	0	0	0	0	0	0	0	0	0	0	0	0	0	0	0	0	0	0	0	0	0	0	0	0	0	0
0	0	0	0	0	0	0	0	0	0	0	0	0	0	0	0	0	0	0	0	0	0	0	0	0	0	0	0	0	0	0
0	0	0	0	0	0	0	0	0	0	0	0	0	0	0	0	0	0	0	0	0	0	0	0	0	0	0	0	0	0	0
0	0	0	0	0	0	0	0	0	0	0	0	0	0	0	0	0	0	0	0	0	0	0	0	0	0	0	0	0	0	0
0	0	0	0	0	0	0	0	0	0	0	0	0	0	0	0	0	0	0	0	0	0	0	0	0	0	0	0	0	0	0
0	0	0	0	0	0	0	0	0	0	0	0	0	0	0	0	0	0	0	0	0	0	0	0	0	0	0	0	0	0	0
0	0	0	0	0	0	0	0	0	0	0	0	0	0	0	0	0	0	0	0	0	0	0	0	0	0	0	0	0	0	0
0	0	0	0	0	0	0	0	0	0	0	0	0	0	0	0	0	0	0	0	0	0	0	0	0	0	0	0	0	0	0
0	0	0	0	0	0	0	0	0	0	0	0	0	0	0	0	0	0	0	0	0	0	0	0	0	0	0	0	0	0	0
0	0	0	0	0	0	0	0	0	0	0	0	0	0	0	0	0	0	0	0	0	0	0	0	0	0	0	0	0	0	0
0	0	0	0	0	0	0	0	0	0	0	0	0	0	0	0	0	0	0	0	0	0	0	0	0	0	0	0	0	0	0
0	0	0	0	0	0	0	0	0	0	0	0	0	0	0	0	0	0	0	0	0	0	0	0	0	0	0	0	0	0	0
0	0	0	0	0	0	0	0	0	0	0	0	0	0	0	0	0	0	0	0	0	0	0	0	0	0	0	0	0	0	0
0	0	0	0	0	0	0	0	0	0	0	0	0	0	0	0	0	0	0	0	0	0	0	0	0	0	0	0	0	0	0
0	0	0	0	0	0	0	0	0	0	0	0	0	0	0	0	0	0	0	0	0	0	0	0	0	0	0	0	0	0	0
0	0	0	0	0	0	0	0	0	0	0	0	0	0	0	0	0	0	0	0	0	0	0	0	0	0	0	0	0	0	0
0	0	0	0	0	0	0	0	0	0	0	0	0	0	0	0	0	0	0	0	0	0	0	0	0	0	0	0	0	0	0
0	0	0	0	0	0	0	0	0	0	0	0	0	0	0	0	0	0	0	0	0	0	0	0	0	0	0	0	0	0	0
0	0	0	0	0	0	0	0	0	0	0	0	0	0	0	0	0	0	0	0	0	0	0	0	0	0	0	0	0	0	0
0	0	0	0	0	0	0	0	0	0	0	0	0	0	0	0	0	0	0	0	0	0	0	0	0	0	0	0	0	0	0
0	0	0	0	0	0	0	0	0	0	0	0	0	0	0	0	0	0	0	0	0	0	0	0	0	0	0	0	0	0	0
0	0	0	0	0	0	0	0	0	0	0	0	0	0	0	0	0	0	0	0	0	0	0	0	0	0	0	0	0	0	0
0	0	0	0	0	0	0	0	0	0	0	0	0	0	0	0	0	0	0	0	0	0	0	0	0	0	0	0	0	0	0
0	0	0	0	0	0	0	0	0	0	0	0	0	0	0	0	0	0	0	0	0	0	0	0	0	0	0	0	0	0	0
0	0	0	0	0	0	0	0	0	0	0	0	0	0	0	0	0	0	0	0	0	0	0	0	0	0	0	0	0	0	0
0	0	0	0	0	0	0	0	0	0	0	0	0	0	0	0	0	0	0	0	0	0	0	0	0	0	0	0	0	0	0
0	0	0	0	0	0	0	0	0	0	0	0	0	0	0	0	0	0	0	0	0	0	0	0	0	0	0	0	0	0	0
0	0	0	0	0	0	0	0	0	0	0	0	0	0	0	0	0	0	0	0	0	0	0	0	0	0	0	0	0	0	0
0	0	0	0	0	0	0	0	0	0	0	0	0	0	0	0	0	0	0	0	0	0	0	0	0	0	0	0	0	0	0
0	0	0	0	0	0	0	0	0	0	0	0	0	0	0	0	0	0	0	0	0	0	0	0	0	0	0	0	0	0	0
0	0	0	0	0	0	0	0	0	0	0	0	0	0	0	0	0	0	0	0	0	0	0	0	0	0	0	0	0	0	0
0	0	0	0	0	0	0	0	0	0	0	0	0	0	0	0	0	0	0	0	0	0	0	0	0	0	0	0	0	0	0
0	0	0	0	0	0	0	0	0	0	0	0	0	0	0	0	0	0	0	0	0	0	0	0	0	0	0	0	0	0	0
0	0	0	0	0	0	0	0	0	0	0	0	0	0	0	0	0	0	0	0	0	0	0	0	0	0	0	0	0	0	0
0	0	0	0	0	0	0	0	0	0	0	0	0	0	0	0	0	0	0	0	0	0	0	0	0	0	0	0	0	0	0
0	0	0	0	0	0	0	0	0	0	0	0	0	0	0	0	0	0	0	0	0	0	0	0	0	0	0	0	0	0	0
0	0	0	0	0	0	0	0	0	0	0	0	0	0	0	0	0	0	0	0	0	0	0	0	0	0	0	0	0	0	0
0	0	0	0	0	0	0	0	0	0	0	0	0	0	0	0	0	0	0	0	0	0	0	0	0	0	0	0	0	0	0
0	0	0	0	0	0	0	0	0	0	0	0	0	0	0	0	0	0	0	0	0	0	0	0	0	0	0	0	0	0	0
0	0	0	0	0	0	0	0	0	0	0	0	0	0	0	0	0	0	0	0	0	0	0	0	0	0	0	0	0	0	0
0	0	0	0	0	0	0	0	0	0	0	0	0	0	0	0	0	0	0	0	0	0	0	0	0	0	0	0	0	0	0
0	0	0	0	0	0	0	0	0	0	0	0	0	0	0	0	0	0	0	0	0	0	0	0	0	0	0	0	0	0	0
0	0	0	0	0	0	0	0	0	0	0	0	0	0	0	0	0	0	0	0	0	0	0	0	0	0	0	0	0	0	0
0	0	0	0	0	0	0	0	0	0	0	0	0	0	0	0	0	0	0	0	0	0	0	0	0	0	0	0	0	0	0
0	0	0	0	0	0	0	0	0	0	0	0	0	0	0	0	0	0	0	0	0	0	0	0	0	0	0	0	0	0	0
0	0	0	0	0	0	0	0	0	0	0	0	0	0	0	0	0	0	0	0	0	0	0	0	0	0	0	0	0	0	0
0	0	0	0	0	0	0	0	0	0	0	0	0	0	0	0	0	0	0	0	0	0	0	0	0	0	0	0	0	0	0
0	0	0	0	0	0	0	0	0	0	0	0	0	0	0	0	0	0	0	0	0	0	0	0	0	0	0	0	0	0	0
0	0	0	0	0	0	0	0	0	0	0	0	0	0	0	0	0	0	0	0	0	0	0	0	0	0	0	0	0	0	0
0	0	0	0	0	0	0	0	0	0	0	0	0	0	0	0	0	0	0	0	0	0	0	0	0	0	0	0	0	0	0
0	0	0	0	0	0	0	0	0	0	0	0	0	0	0	0	0	0	0	0	0	0	0	0	0	0	0	0	0	0	0
0	0	0	0	0	0	0	0	0	0	0	0	0	0	0	0	0	0	0	0	0	0	0	0	0	0	0	0	0	0	0
0	0	0	0	0	0	0	0	0	0	0	0	0	0	0	0	0	0	0	0	0	0	0	0	0	0	0	0	0	0	0
0	0	0	0	0	0	0	0	0	0	0	0	0	0	0	0	0	0	0	0	0	0	0	0	0	0	0	0	0	0	0
0	0	0	0	0	0	0	0	0	0	0	0	0	0	0	0	0	0	0	0	0	0	0	0	0	0	0	0	0	0	0
0	0	0	0	0	0	0	0	0	0	0	0	0	0	0	0	0	0	0	0	0	0	0	0	0	0	0	0	0	0	0
0	0	0	0	0	0	0	0	0	0	0	0	0	0	0	0	0	0	0	0	0	0	0	0	0	0	0	0	0	0	0
0	0	0	0	0	0	0	0	0	0	0	0	0	0	0	0	0	0	0	0	0	0	0	0	0	0	0	0	0	0	0
0	0	0	0	0	0	0	0	0	0	0	0	0	0	0	0	0	0	0	0	0	0	0	0	0	0	0	0	0	0	0
0	0	0	0	0	0	0	0	0	0	0	0	0	0	0	0	0	0	0	0	0	0	0	0	0	0	0	0	0	0	0
0	0	0	0	0	0	0	0	0	0	0	0	0	0	0	0	0	0	0	0	0	0	0	0	0	0	0	0	0	0	0
0	0	0	0	0	0	0	0	0	0	0	0	0	0	0	0	0	0	0	0	0	0	0	0	0	0	0	0	0	0	0
0	0	0	0	0	0	0	0	0	0	0	0	0	0	0	0	0	0	0	0	0	0	0	0	0	0	0	0	0	0	0
0	0	0	0	0	0	0	0	0	0	0	0	0	0	0	0	0	0	0	0	0	0	0	0	0	0	0	0	0	0	0
0	0	0	0	0	0	0	0	0	0	0	0	0	0	0	0	0	0	0	0	0	0	0	0	0	0	0	0	0	0	0
0	0	0	0	0	0	0	0	0	0	0	0	0	0	0	0	0	0	0	0	0	0	0	0	0	0	0	0	0	0	0
0	0	0	0	0	0	0	0	0	0	0	0	0	0	0	0	0	0	0	0	0	0	0	0	0	0	0	0	0	0	0
0	0	0	0	0	0	0	0	0	0	0	0	0	0	0	0	0	0	0	0	0	0	0	0	0	0	0	0	0	0	0
0	0	0	0	0	0	0	0	0	0	0	0	0	0	0	0	0	0	0	0	0	0	0	0	0	0	0	0	0	0	0
0	0	0	0	0	0	0	0	0	0	0	0	0	0	0	0	0	0	0	0	0	0	0	0	0	0	0	0	0	0	0
0	0	0	0	0	0	0	0	0	0	0	0	0	0	0	0	0	0	0	0	0	0	0	0	0	0	0	0	0	0	0
0	0	0	0	0	0	0	0	0	0	0	0	0	0	0	0	0	0	0	0	0	0	0	0	0	0	0	0	0	0	0
0	0	0	0	0	0	0	0	0	0	0	0	0	0	0	0	0	0	0	0	0	0	0	0	0	0	0	0	0	0	0
0	0	0	0	0	0	0	0	0	0	0	0	0	0	0	0	0	0	0	0	0	0	0	0	0	0	0	0	0	0	0
0	0	0	0	0	0	0	0	0	0	0	0	0	0	0	0	0	0	0	0	0	0	0	0	0	0	0	0	0	0	0
0	0	0	0	0	0	0	0	0	0	0	0	0	0	0	0	0	0	0	0	0	0	0	0	0	0	0	0	0	0	0
0	0	0	0	0	0	0	0	0	0	0	0	0	0	0	0	0	0	0	0	0	0	0	0	0	0	0	0	0	0	0
0	0	0	0	0	0	0	0	0	0	0	0	0	0	0	0	0	0	0	0	0	0	0	0	0	0	0	0	0	0	0
0	0	0	0	0	0	0	0	0	0	0	0	0	0	0	0	0	0	0	0	0	0	0	0	0	0	0	0	0	0	0
0	0	0	0	0	0	0	0	0	0	0	0	0	0	0	0	0	0	0	0	0	0	0	0	0	0	0	0	0	0	0
0	0	0	0	0	0	0	0	0	0	0	0	0	0	0	0	0	0	0	0	0	0	0	0	0	0	0	0	0	0	0
0	0	0	0	0	0	0	0	0	0	0	0	0	0	0	0	0	0	0	0	0	0	0	0	0	0	0	0	0	0	0
0	0	0	0	0	0	0	0	0	0	0	0	0	0	0	0	0	0	0	0	0	0	0	0	0	0	0	0	0	0	0
0	0	0	0	0	0	0	0	0	0	0	0	0	0	0	0	0	0	0	0	0	0	0	0	0	0	0	0	0	0	0
0	0	0	0	0	0	0	0	0	0	0	0	0	0	0	0	0	0	0	0	0	0	0	0	0	0	0	0	0	0	0
0	0	0	0	0	0	0	0	0	0	0	0	0	0	0	0	0	0	0	0	0	0	0	0	0	0	0	0	0	0	0
0	0	0	0	0	0	0	0	0	0	0	0	0	0	0	0	0	0	0	0	0	0	0	0	0	0	0	0	0	0	0
0	0	0	0	0	0	0	0	0	0	0	0	0	0	0	0	0	0	0	0	0	0	0	0	0	0	0	0	0	0	0
0	0	0	0	0	0	0	0	0	0	0	0	0	0	0	0	0	0	0	0	0	0	0	0	0	0	0	0	0	0	0
0	0	0	0	0	0	0	0	0	0	0	0	0	0	0	0	0	0	0	0	0	0	0	0	0	0	0	0	0	0	0
0	0	0	0	0	0	0	0	0	0	0	0	0	0	0	0	0	0	0	0	0	0	0	0	0	0	0	0	0	0	0
0	0	0	0	0	0	0	0	0	0	0	0	0	0	0	0	0	0	0	0	0	0	0	0	0	0	0	0	0	0	0
0	0	0	0	0	0	0	0	0	0	0	0	0	0	0	0	0	0	0	0	0	0	0	0	0	0	0	0	0	0	0
0	0	0	0	0	0	0	0	0	0	0	0	0	0	0	0	0	0	0	0	0	0	0	0	0	0	0	0	0	0	0
0	0	0	0	0	0	0	0	0	0	0	0	0	0	0	0	0	0	0	0	0	0	0	0	0	0	0	0	0	0	0
0	0	0	0	0	0	0	0	0	0	0	0	0	0	0	0	0	0	0	0	0	0	0	0	0	0	0	0	0	0	0
0	0	0	0	0	0	0	0	0	0	0	0	0	0	0	0	0	0	0	0	0	0	0	0	0	0	0	0	0	0	0
0	0	0	0	0	0	0	0	0	0	0	0	0	0	0	0	0	0	0	0	0	0	0	0	0	0	0	0	0	0	0
0	0	0	0	0	0	0	0	0	0	0	0	0	0	0	0	0	0	0	0	0	0	0	0	0	0	0	0	0	0	0
0	0	0	0	0	0	0	0	0	0	0	0	0	0	0	0	0	0	0	0	0	0	0	0	0	0	0	0	0	0	0
0	0	0	0	0	0	0	0	0	0	0	0	0	0	0	0	0	0	0	0	0	0	0	0	0	0	0	0	0	0	0
0	0	0	0	0	0	0	0	0	0	0	0	0	0	0	0	0	0	0	0	0	0	0	0	0	0	0	0	0	0	0
0	0	0	0	0	0	0	0	0	0	0	0	0	0	0	0	0	0	0	0	0	0	0	0	0	0	0	0	0	0	0
0	0	0	0	0	0	0	0	0	0	0	0	0	0	0	0	0	0	0	0	0	0	0	0	0	0	0	0	0	0	0
0	0	0	0	0	0	0	0	0	0	0	0	0	0	0	0	0	0	0	0	0	0	0	0	0	0	0	0	0	0	0
0	0	0	0	0	0	0	0	0	0	0	0	0	0	0	0	0	0	0	0	0	0	0	0	0	0	0	0	0	0	0
0	0	0	0	0	0	0	0	0	0	0	0	0	0	0	0	0	0	0	0	0	0	0	0	0	0	0	0	0	0	0
0	0	0	0	0	0	0	0	0	0	0	0	0	0	0	0	0	0	0	0	0	0	0	0	0	0	0	0	0	0	0
0	0	0	0	0	0	0	0	0	0	0	0	0	0	0	0	0	0	0	0	0	0	0	0	0	0	0	0	0	0	0
0	0	0	0	0	0	0	0	0	0	0	0	0	0	0	0	0	0	0	0	0	0	0	0	0	0	0	0	0	0	0
0	0	0	0	0	0	0	0	0	0	0	0	0	0	0	0	0	0	0	0	0	0	0	0	0	0	0	0	0	0	0
0	0	0	0	0	0	0	0	0	0	0	0	0	0	0	0	0	0	0	0	0	0	0	0	0	0	0	0	0	0	0
0	0	0	0	0	0	0	0	0	0	0	0	0	0	0	0	0	0	0	0	0	0	0	0	0	0	0	0	0	0	0
0	0	0	0	0	0	0	0	0	0	0	0	0	0	0	0	0	0	0	0	0	0	0	0	0	0	0	0	0	0	0
0	0	0	0	0	0	0	0	0	0	0	0	0	0	0	0	0	0	0	0	0	0	0	0	0	0	0	0	0	0	0
0	0	0	0	0	0	0	0	0	0	0	0	0	0	0	0	0	0	0	0	0	0	0	0	0	0	0	0	0	0	0
0	0	0	0	0	0	0	0	0	0	0	0	0	0	0	0	0	0	0	0	0	0	0	0	0	0	0	0	0	0	0
0	0	0	0	0	0	0	0	0	0	0	0	0	0	0	0	0	0	0	0	0	0	0	0	0	0	0	0	0	0	0
0	0	0	0	0	0	0	0	0	0	0	0	0	0	0	0	0	0	0	0	0	0	0	0	0	0	0	0	0	0	0
0	0	0	0	0	0	0	0	0	0	0	0	0	0	0	0	0	0	0	0	0	0	0	0	0	0	0	0	0	0	0
0	0	0	0	0	0	0	0	0	0	0	0	0	0	0	0	0	0	0	0	0	0	0	0	0	0	0	0	0	0	0
0	0	0	0	0	0	0	0	0	0	0	0	0	0	0	0	0	0	0	0	0	0	0	0	0	0	0	0	0	0	0
0	0	0	0	0	0	0	0	0	0	0	0	0	0	0	0	0	0	0	0	0	0	0	0	0	0	0	0	0	0	0
0	0	0	0	0	0	0	0	0	0	0	0	0	0	0	0	0	0	0	0	0	0	0	0	0	0	0	0	0	0	0
0	0	0	0	0	0	0	0	0	0	0	0	0	0	0	0	0	0	0	0	0	0	0	0	0	0	0	0	0	0	0
0	0	0	0	0	0	0	0	0	0	0	0	0	0	0	0	0	0	0	0	0	0	0	0	0	0	0	0	0	0	0
0	0	0	0	0	0	0	0	0	0	0	0	0	0	0	0	0	0	0	0	0	0	0	0	0	0	0	0	0	0	0
0	0	0	0	0	0	0	0	0	0	0	0	0	0	0	0	0	0	0	0	0	0	0	0	0	0	0	0	0	0	0
0	0	0	0	0	0	0	0	0	0	0	0	0	0	0	0	0	0	0	0	0	0	0	0	0	0	0	0	0	0	0
0	0	0	0	0	0	0	0	0	0	0	0	0	0	0	0	0	0	0	0	0	0	0	0	0	0	0	0	0	0	0
0	0	0	0	0	0	0	0	0	0	0	0	0	0	0	0	0	0	0	0	0	0	0	0	0	0	0	0	0	0	0
0	0	0	0	0	0	0	0	0	0	0	0	0	0	0	0	0	0	0	0	0	0	0	0	0	0	0	0	0	0	0
0	0	0	0	0	0	0	0	0	0	0	0	0	0	0	0	0	0	0	0	0	0	0	0	0	0	0	0	0	0	0
0	0	0	0	0	0	0	0	0	0	0	0	0	0	0	0	0	0	0	0	0	0	0	0	0	0	0	0	0	0	0
0	0	0	0	0	0	0	0	0	0	0	0	0	0	0	0	0	0	0	0	0	0	0	0	0	0	0	0	0	0	0
0	0	0	0	0	0	0	0	0	0	0	0	0	0	0	0	0	0	0	0	0	0	0	0	0	0	0	0	0	0	0
0	0	0	0	0	0	0	0	0	0	0	0	0	0	0	0	0	0	0	0	0	0	0	0	0	0	0	0	0	0	0
0	0	0	0	0	0	0	0	0	0	0	0	0	0	0	0	0	0	0	0	0	0	0	0	0	0	0	0	0	0	0
0	0	0	0	0	0	0	0	0	0	0	0	0	0	0	0	0	0	0	0	0	0	0	0	0	0	0	0	0	0	0
0	0	0	0	0	0	0	0	0	0	0	0	0	0	0	0	0	0	0	0	0	0	0	0	0	0	0	0	0	0	0
0	0	0	0	0	0	0	0	0	0	0	0	0	0	0	0	0	0	0	0	0	0	0	0	0	0	0	0	0	0	0
0	0	0	0	0	0	0	0	0	0	0	0	0	0	0	0	0	0	0	0	0	0	0	0	0	0	0	0	0	0	0
0	0	0	0	0	0	0	0	0	0	0	0	0	0	0	0	0	0	0	0	0	0	0	0	0	0	0	0	0	0	0
0	0	0	0	0	0	0	0	0	0	0	0	0	0	0	0	0	0	0	0	0	0	0	0	0	0	0	0	0	0	0
0	0	0	0	0	0	0	0	0	0	0	0	0	0	0	0	0	0	0	0	0	0	0	0	0	0	0	0	0	0	0
0	0	0	0	0	0	0	0	0	0	0	0	0	0	0	0	0	0	0	0	0	0	0	0	0	0	0	0	0	0	0
0	0	0	0	0	0	0	0	0	0	0	0	0	0	0	0	0	0	0	0	0	0	0	0	0	0	0	0	0	0	0
0	0	0	0	0	0	0	0	0	0	0	0	0	0	0	0	0	0	0	0	0	0	0	0	0	0	0	0	0	0	0
0	0	0	0	0	0	0	0	0	0	0	0	0	0	0	0	0	0	0	0	0	0	0	0	0	0	0	0	0	0	0
0	0	0	0	0	0	0	0	0	0	0	0	0	0	0	0	0	0	0	0	0	0	0	0	0	0	0	0	0	0	0
0	0	0	0	0	0	0	0	0	0	0	0	0	0	0	0	0	0	0	0	0	0	0	0	0	0	0	0	0	0	0
0	0	0	0	0	0	0	0	0	0	0	0	0	0	0	0	0	0	0	0	0	0	0	0	0	0	0	0	0	0	0
0	0	0	0	0	0	0	0	0	0	0	0	0	0	0	0	0	0	0	0	0	0	0	0	0	0	0	0	0	0	0
0	0	0	0	0	0	0	0	0	0	0	0	0	0	0	0	0	0	0	0	0	0	0	0	0	0	0	0	0	0	0
0	0	0	0	0	0	0	0	0	0	0	0	0	0	0	0	0	0	0	0	0	0	0	0	0	0	0	0	0	0	0
0	0	0	0	0	0	0	0	0	0	0	0	0	0	0	0	0	0	0	0	0	0	0	0	0	0	0	0	0	0	0
0	0	0	0	0	0	0	0	0	0	0	0	0	0	0	0	0	0	0	0	0	0	0	0	0	0	0	0	0	0	0
0	0	0	0	0	0	0	0	0	0	0	0	0	0	0	0	0	0	0	0	0	0	0	0	0	0	0	0	0	0	0
0	0	0	0	0	0	0	0	0	0	0	0	0	0	0	0	0	0	0	0	0	0	0	0	0	0	0	0	0	0	0
0	0	0	0	0	0	0	0	0	0	0	0	0	0	0	0	0	0	0	0	0	0	0	0	0	0	0	0	0	0	0
0	0	0	0	0	0	0	0	0	0	0	0	0	0	0	0	0	0	0	0	0	0	0	0	0	0	0	0	0	0	0
0	0	0	0	0	0	0	0	0	0	0	0	0	0	0	0	0	0	0	0	0	0	0	0	0	0	0	0	0	0	0
0	0	0	0	0	0	0	0	0	0	0	0	0	0	0	0	0	0	0	0	0	0	0	0	0	0	0	0	0	0	0
0	0	0	0	0	0	0	0	0	0	0	0	0	0	0	0	0	0	0	0	0	0	0	0	0	0	0	0	0	0	0
0	0	0	0	0	0	0	0	0	0	0	0	0	0	0	0	0	0	0	0	0	0	0	0	0	0	0	0	0	0	0
0	0	0	0	0	0	0	0	0	0	0	0	0	0	0	0	0	0	0	0	0	0	0	0	0	0	0	0	0	0	0
0	0	0	0	0	0	0	0	0	0	0	0	0	0	0	0	0	0	0	0	0	0	0	0	0	0	0	0	0	0	0
0	0	0	0	0	0	0	0	0	0	0	0	0	0	0	0	0	0	0	0	0	0	0	0	0	0	0	0	0	0	0
0	0	0	0	0	0	0	0	0	0	0	0	0	0	0	0	0	0	0	0	0	0	0	0	0	0	0	0	0	0	0
0	0	0	0	0	0	0	0	0	0	0	0	0	0	0	0	0	0	0	0	0	0	0	0	0	0	0	0	0	0	0
0	0	0	0	0	0	0	0	0	0	0	0	0	0	0	0	0	0	0	0	0	0	0	0	0	0	0	0	0	0	0
0	0	0	0	0	0	0	0	0	0	0	0	0	0	0	0	0	0	0	0	0	0	0	0	0	0	0	0	0	0	0
0	0	0	0	0	0	0	0	0	0	0	0	0	0	0	0	0	0	0	0	0	0	0	0	0	0	0	0	0	0	0
0	0	0	0	0	0	0	0	0	0	0	0	0	0	0	0	0	0	0	0	0	0	0	0	0	0	0	0	0	0	0
0	0	0	0	0	0	0	0	0	0	0	0	0	0	0	0	0	0	0	0	0	0	0	0	0	0	0	0	0	0	0
0	0	0	0	0	0	0	0	0	0	0	0	0	0	0	0	0	0	0	0	0	0	0	0	0	0	0	0	0	0	0
0	0	0	0	0	0	0	0	0	0	0	0	0	0	0	0	0	0	0	0	0	0	0	0	0	0	0	0	0	0	0
0	0	0	0	0	0	0	0	0	0	0	0	0	0	0	0	0	0	0	0	0	0	0	0	0	0	0	0	0	0	0
0	0	0	0	0	0	0	0	0	0	0	0	0	0	0	0	0	0	0	0	0	0	0	0	0	0	0	0	0	0	0
0	0	0	0	0	0	0	0	0	0	0	0	0	0	0	0	0	0	0	0	0	0	0	0	0	0	0	0	0	0	0
0	0	0	0	0	0	0	0	0	0	0	0	0	0	0	0	0	0	0	0	0	0	0	0	0	0	0	0	0	0	0
0	0	0	0	0	0	0	0	0	0	0	0	0	0	0	0	0	0	0	0	0	0	0	0	0	0	0	0	0	0	0
0	0	0	0	0	0	0	0	0	0	0	0	0	0	0	0	0	0	0	0	0	0	0	0	0	0	0	0	0	0	0
0	0	0	0	0	0	0	0	0	0	0	0	0	0	0	0	0	0	0	0	0	0	0	0	0	0	0	0	0	0	0
0	0	0	0	0	0	0	0	0	0	0	0	0	0	0	0	0	0	0	0	0	0	0	0	0	0	0	0	0	0	0
0	0	0	0	0	0	0	0	0	0	0	0	0	0	0	0	0	0	0	0	0	0	0	0	0	0	0	0	0	0	0
0	0	0	0	0	0	0	0	0	0	0	0	0	0	0	0	0	0	0	0	0	0	0	0	0	0	0	0	0	0	0
0	0	0	0	0	0	0	0	0	0	0	0	0	0	0	0	0	0	0	0	0	0	0	0	0	0	0	0	0	0	0
0	0	0	0	0	0	0	0	0	0	0	0	0	0	0	0	0	0	0	0	0	0	0	0	0	0	0	0	0	0	0
0	0	0	0	0	0	0	0	0	0	0	0	0	0	0	0	0	0	0	0	0	0	0	0	0	0	0	0	0	0	0
0	0	0	0	0	0	0	0	0	0	0	0	0	0	0	0	0	0	0	0	0	0	0	0	0	0	0	0	0	0	0
0	0	0	0	0	0	0	0	0	0	0	0	0	0	0	0	0	0	0	0	0	0	0	0	0	0	0	0	0	0	0
0	0	0	0	0	0	0	0	0	0	0	0	0	0	0	0	0	0	0	0	0	0	0	0	0	0	0	0	0	0	0
0	0	0	0	0	0	0	0	0	0	0	0	0	0	0	0	0	0	0	0	0	0	0	0	0	0	0	0	0	0	0
0	0	0	0	0	0	0	0	0	0	0	0	0	0	0	0	0	0	0	0	0	0	0	0	0	0	0	0	0	0	0
0	0	0	0	0	0	0	0	0	0	0	0	0	0	0	0	0	0	0	0	0	0	0	0	0	0	0	0	0	0	0
0	0	0	0	0	0	0	0	0	0	0	0	0	0	0	0	0	0	0	0	0	0	0	0	0	0	0	0	0	0	0
0	0	0	0	0	0	0	0	0	0	0	0	0	0	0	0	0	0	0	0	0	0	0	0	0	0	0	0	0	0	0
0	0	0	0	0	0	0	0	0	0	0	0	0	0	0	0	0	0	0	0	0	0	0	0	0	0	0	0	0	0	0
0	0	0	0	0	0	0	0	0	0	0	0	0	0	0	0	0	0	0	0	0	0	0	0	0	0	0	0	0	0	0
0	0	0	0	0	0	0	0	0	0	0	0	0	0	0	0	0	0	0	0	0	0	0	0	0	0	0	0	0	0	0
0	0	0	0	0	0	0	0	0	0	0	0	0	0	0	0	0	0	0	0	0	0	0	0	0	0	0	0	0	0	0
0	0	0	0	0	0	0	0	0	0	0	0	0	0	0	0	0	0	0	0	0	0	0	0	0	0	0	0	0	0	0
0	0	0	0	0	0	0	0	0	0	0	0	0	0	0	0	0	0	0	0	0	0	0	0	0	0	0	0	0	0	0
0	0	0	0	0	0	0	0	0	0	0	0	0	0	0	0	0	0	0	0	0	0	0	0	0	0	0	0	0	0	0
0	0	0	0	0	0	0	0	0	0	0	0	0	0	0	0	0	0	0	0	0	0	0	0	0	0	0	0	0	0	0
0	0	0	0	0	0	0	0	0	0	0	0	0	0	0	0	0	0	0	0	0	0	0	0	0	0	0	0	0	0	0
0	0	0	0	0	0	0	0	0	0	0	0	0	0	0	0	0	0	0	0	0	0	0	0	0	0	0	0	0	0	0
0	0	0	0	0	0	0	0	0	0	0	0	0	0	0	0	0	0	0	0	0	0	0	0	0	0	0	0	0	0	0
0	0	0	0	0	0	0	0	0	0	0	0	0	0	0	0	0	0	0	0	0	0	0	0	0	0	0	0	0	0	0
0	0	0	0	0	0	0	0	0	0	0	0	0	0	0	0	0	0	0	0	0	0	0	0	0	0	0	0	0	0	0
0	0	0	0	0	0	0	0	0	0	0	0	0	0	0	0	0	0	0	0	0	0	0	0	0	0	0	0	0	0	0
0	0	0	0	0	0	0	0	0	0	0	0	0	0	0	0	0	0	0	0	0	0	0	0	0	0	0	0	0	0	0
0	0	0	0	0	0	0	0	0	0	0	0	0	0	0	0	0	0	0	0	0	0	0	0	0	0	0	0	0	0	0
0	0	0	0	0	0	0	0	0	0	0	0	0	0	0	0	0	0	0	0	0	0	0	0	0	0	0	0	0	0	0
0	0	0	0	0	0	0	0	0	0	0	0	0	0	0	0	0	0	0	0	0	0	0	0	0	0	0	0	0	0	0
0	0	0	0	0	0	0	0	0	0	0	0	0	0	0	0	0	0	0	0	0	0	0	0	0	0	0	0	0	0	0
0	0	0	0	0	0	0	0	0	0	0	0	0	0	0	0	0	0	0	0	0	0	0	0	0	0	0	0	0	0	0
0	0	0	0	0	0	0	0	0	0	0	0	0	0	0	0	0	0	0	0	0	0	0	0	0	0	0	0	0	0	0
0	0	0	0	0	0	0	0	0	0	0	0	0	0	0	0	0	0	0	0	0	0	0	0	0	0	0	0	0	0	0
0	0	0	0	0	0	0	0	0	0	0	0	0	0	0	0	0	0	0	0	0	0	0	0	0	0	0	0	0	0	0
0	0	0	0	0	0	0	0	0	0	0	0	0	0	0	0	0	0	0	0	0	0	0	0	0	0	0	0	0	0	0
0	0	0	0	0	0	0	0	0	0	0	0	0	0	0	0	0	0	0	0	0	0	0	0	0	0	0	0	0	0	0
0	0	0	0	0	0	0	0	0	0	0	0	0	0	0	0	0	0	0	0	0	0	0	0	0	0	0	0	0	0	0
0	0	0	0	0	0	0	0	0	0	0	0	0	0	0	0	0	0	0	0	0	0	0	0	0	0	0	0	0	0	0
0	0	0	0	0	0	0	0	0	0	0	0	0	0	0	0	0	0	0	0	0	0	0	0	0	0	0	0	0	0	0
0	0	0	0	0	0	0	0	0	0	0	0	0	0	0	0	0	0	0	0	0	0	0	0	0	0	0	0	0	0	0
0	0	0	0	0	0	0	0	0	0	0	0	0	0	0	0	0	0	0	0	0	0	0	0	0	0	0	0	0	0	0
0	0	0	0	0	0	0	0	0	0	0	0	0	0	0	0	0	0	0	0	0	0	0	0	0	0	0	0	0	0	0
0	0	0	0	0	0	0	0	0	0	0	0	0	0	0	0	0	0	0	0	0	0	0	0	0	0	0	0	0	0	0
0	0	0	0	0	0	0	0	0	0	0	0	0	0	0	0	0	0	0	0	0	0	0	0	0	0	0	0	0	0	0
0	0	0	0	0	0	0	0	0	0	0	0	0	0	0	0	0	0	0	0	0	0	0	0	0	0	0	0	0	0	0
0	0	0	0	0	0	0	0	0	0	0	0	0	0	0	0	0	0	0	0	0	0	0	0	0	0	0	0	0	0	0
0	0	0	0	0	0	0	0	0	0	0	0	0	0	0	0	0	0	0	0	0	0	0	0	0	0	0	0	0	0	0
0	0	0	0	0	0	0	0	0	0	0	0	0	0	0	0	0	0	0	0	0	0	0	0	0	0	0	0	0	0	0
0	0	0	0	0	0	0	0	0	0	0	0	0	0	0	0	0	0	0	0	0	0	0	0	0	0	0	0	0	0	0
0	0	0	0	0	0	0	0	0	0	0	0	0	0	0	0	0	0	0	0	0	0	0	0	0	0	0	0	0	0	0
0	0	0	0	0	0	0	0	0	0	0	0	0	0	0	0	0	0	0	0	0	0	0	0	0	0	0	0	0	0	0
0	0	0	0	0	0	0	0	0	0	0	0	0	0	0	0	0	0	0	0	0	0	0	0	0	0	0	0	0	0	0
0	0	0	0	0	0	0	0	0	0	0	0	0	0	0	0	0	0	0	0	0	0	0	0	0	0	0	0	0	0	0
0	0	0	0	0	0	0	0	0	0	0	0	0	0	0	0	0	0	0	0	0	0	0	0	0	0	0	0	0	0	0
0	0	0	0	0	0	0	0	0	0	0	0	0	0	0	0	0	0	0	0	0	0	0	0	0	0	0	0	0	0	0
0	0	0	0	0	0	0	0	0	0	0	0	0	0	0	0	0	0	0	0	0	0	0	0	0	0	0	0	0	0	0
0	0	0	0	0	0	0	0	0	0	0	0	0	0	0	0	0	0	0	0	0	0	0	0	0	0	0	0	0	0	0
0	0	0	0	0	0	0	0	0	0	0	0	0	0	0	0	0	0	0	0	0	0	0	0	0	0	0	0	0	0	0
0	0	0	0	0	0	0	0	0	0	0	0	0	0	0	0	0	0	0	0	0	0	0	0	0	0	0	0	0	0	0
0	0	0	0	0	0	0	0	0	0	0	0	0	0	0	0	0	0	0	0	0	0	0	0	0	0	0	0	0	0	0
0	0	0	0	0	0	0	0	0	0	0	0	0	0	0	0	0	0	0	0	0	0	0	0	0	0	0	0	0	0	0
0	0	0	0	0	0	0	0	0	0	0	0	0	0	0	0	0	0	0	0	0	0	0	0	0	0	0	0	0	0	0
0	0	0	0	0	0	0	0	0	0	0	0	0	0	0	0	0	0	0	0	0	0	0	0	0	0	0	0	0	0	0
0	0	0	0	0	0	0	0	0	0	0	0	0	0	0	0	0	0	0	0	0	0	0	0	0	0	0	0	0	0	0
0	0	0	0	0	0	0	0	0	0	0	0	0	0	0	0	0	0	0	0	0	0	0	0	0	0	0	0	0	0	0
0	0	0	0	0	0	0	0	0	0	0	0	0	0	0	0	0	0	0	0	0	0	0	0	0	0	0	0	0	0	0
0	0	0	0	0	0	0	0	0	0	0	0	0	0	0	0	0	0	0	0	0	0	0	0	0	0	0	0	0	0	0
0	0	0	0	0	0	0	0	0	0	0	0	0	0	0	0	0	0	0	0	0	0	0	0	0	0	0	0	0	0	0
0	0	0	0	0	0	0	0	0	0	0	0	0	0	0	0	0	0	0	0	0	0	0	0	0	0	0	0	0	0	0
0	0	0	0	0	0	0	0	0	0	0	0	0	0	0	0	0	0	0	0	0	0	0	0	0	0	0	0	0	0	0
0	0	0	0	0	0	0	0	0	0	0	0	0	0	0	0	0	0	0	0	0	0	0	0	0	0	0	0	0	0	0
0	0	0	0	0	0	0	0	0	0	0	0	0	0	0	0	0	0	0	0	0	0	0	0	0	0	0	0	0	0	0
0	0	0	0	0	0	0	0	0	0	0	0	0	0	0	0	0	0	0	0	0	0	0	0	0	0	0	0	0	0	0
0	0	0	0	0	0	0	0	0	0	0	0	0	0	0	0	0	0	0	0	0	0	0	0	0	0	0	0	0	0	0
0	0	0	0	0	0	0	0	0	0	0	0	0	0	0	0	0	0	0	0	0	0	0	0	0	0	0	0	0	0	0
0	0	0	0	0	0	0	0	0	0	0	0	0	0	0	0	0	0	0	0	0	0	0	0	0	0	0	0	0	0	0
0	0	0	0	0	0	0	0	0	0	0	0	0	0	0	0	0	0	0	0	0	0	0	0	0	0	0	0	0	0	0
0	0	0	0	0	0	0	0	0	0	0	0	0	0	0	0	0	0	0	0	0	0	0	0	0	0	0	0	0	0	0
0	0	0	0	0	0	0	0	0	0	0	0	0	0	0	0	0	0	0	0	0	0	0	0	0	0	0	0	0	0	0
0	0	0	0	0	0	0	0	0	0	0	0	0	0	0	0	0	0	0	0	0	0	0	0	0	0	0	0	0	0	0
0	0	0	0	0	0	0	0	0	0	0	0	0	0	0	0	0	0	0	0	0	0	0	0	0	0	0	0	0	0	0
0	0	0	0	0	0	0	0	0	0	0	0	0	0	0	0	0	0	0	0	0	0	0	0	0	0	0	0	0	0	0
0	0	0	0	0	0	0	0	0	0	0	0	0	0	0	0	0	0	0	0	0	0	0	0	0	0	0	0	0	0	0
0	0	0	0	0	0	0	0	0	0	0	0	0	0	0	0	0	0	0	0	0	0	0	0	0	0	0	0	0	0	0
0	0	0	0	0	0	0	0	0	0	0	0	0	0	0	0	0	0	0	0	0	0	0	0	0	0	0	0	0	0	0
0	0	0	0	0	0	0	0	0	0	0	0	0	0	0	0	0	0	0	0	0	0	0	0	0	0	0	0	0	0	0
0	0	0	0	0	0	0	0	0	0	0	0	0	0	0	0	0	0	0	0	0	0	0	0	0	0	0	0	0	0	0
0	0	0	0	0	0	0	0	0	0	0	0	0	0	0	0	0	0	0	0	0	0	0	0	0	0	0	0	0	0	0
0	0	0	0	0	0	0	0	0	0	0	0	0	0	0	0	0	0	0	0	0	0	0	0	0	0	0	0	0	0	0
0	0	0	0	0	0	0	0	0	0	0	0	0	0	0	0	0	0	0	0	0	0	0	0	0	0	0	0	0	0	0
0	0	0	0	0	0	0	0	0	0	0	0	0	0	0	0	0	0	0	0	0	0	0	0	0	0	0	0	0	0	0
0	0	0	0	0	0	0	0	0	0	0	0	0	0	0	0	0	0	0	0	0	0	0	0	0	0	0	0	0	0	0
0	0	0	0	0	0	0	0	0	0	0	0	0	0	0	0	0	0	0	0	0	0	0	0	0	0	0	0	0	0	0
0	0	0	0	0	0	0	0	0	0	0	0	0	0	0	0	0	0	0	0	0	0	0	0	0	0	0	0	0	0	0
0	0	0	0	0	0	0	0	0	0	0	0	0	0	0	0	0	0	0	0	0	0	0	0	0	0	0	0	0	0	0
0	0	0	0	0	0	0	0	0	0	0	0	0	0	0	0	0	0	0	0	0	0	0	0	0	0	0	0	0	0	0
0	0	0	0	0	0	0	0	0	0	0	0	0	0	0	0	0	0	0	0	0	0	0	0	0	0	0	0	0	0	0
0	0	0	0	0	0	0	0	0	0	0	0	0	0	0	0	0	0	0	0	0	0	0	0	0	0	0	0	0	0	0
0	0	0	0	0	0	0	0	0	0	0	0	0	0	0	0	0	0	0	0	0	0	0	0	0	0	0	0	0	0	0
0	0	0	0	0	0	0	0	0	0	0	0	0	0	0	0	0	0	0	0	0	0	0	0	0	0	0	0	0	0	0
0	0	0	0	0	0	0	0	0	0	0	0	0	0	0	0	0	0	0	0	0	0	0	0	0	0	0	0	0	0	0
0	0	0	0	0	0	0	0	0	0	0	0	0	0	0	0	0	0	0	0	0	0	0	0	0	0	0	0	0	0	0
0	0	0	0	0	0	0	0	0	0	0	0	0	0	0	0	0	0	0	0	0	0	0	0	0	0	0	0	0	0	0
0	0	0	0	0	0	0	0	0	0	0	0	0	0	0	0	0	0	0	0	0	0	0	0	0	0	0	0	0	0	0
0	0	0	0	0	0	0	0	0	0	0	0	0	0	0	0	0	0	0	0	0	0	0	0	0	0	0	0	0	0	0
0	0	0	0	0	0	0	0	0	0	0	0	0	0	0	0	0	0	0	0	0	0	0	0	0	0	0	0	0	0	0
0	0	0	0	0	0	0	0	0	0	0	0	0	0	0	0	0	0	0	0	0	0	0	0	0	0	0	0	0	0	0
0	0	0	0	0	0	0	0	0	0	0	0	0	0	0	0	0	0	0	0	0	0	0	0	0	0	0	0	0	0	0
0	0	0	0	0	0	0	0	0	0	0	0	0	0	0	0	0	0	0	0	0	0	0	0	0	0	0	0	0	0	0
0	0	0	0	0	0	0	0	0	0	0	0	0	0	0	0	0	0	0	0	0	0	0	0	0	0	0	0	0	0	0
0	0	0	0	0	0	0	0	0	0	0	0	0	0	0	0	0	0	0	0	0	0	0	0	0	0	0	0	0	0	0
0	0	0	0	0	0	0	0	0	0	0	0	0	0	0	0	0	0	0	0	0	0	0	0	0	0	0	0	0	0	0
0	0	0	0	0	0	0	0	0	0	0	0	0	0	0	0	0	0	0	0	0	0	0	0	0	0	0	0	0	0	0
0	0	0	0	0	0	0	0	0	0	0	0	0	0	0	0	0	0	0	0	0	0	0	0	0	0	0	0	0	0	0
0	0	0	0	0	0	0	0	0	0	0	0	0	0	0	0	0	0	0	0	0	0	0	0	0	0	0	0	0	0	0
0	0	0	0	0	0	0	0	0	0	0	0	0	0	0	0	0	0	0	0	0	0	0	0	0	0	0	0	0	0	0
0	0	0	0	0	0	0	0	0	0	0	0	0	0	0	0	0	0	0	0	0	0	0	0	0	0	0	0	0	0	0
0	0	0	0	0	0	0	0	0	0	0	0	0	0	0	0	0	0	0	0	0	0	0	0	0	0	0	0	0	0	0
0	0	0	0	0	0	0	0	0	0	0	0	0	0	0	0	0	0	0	0	0	0	0	0	0	0	0	0	0	0	0
0	0	0	0	0	0	0	0	0	0	0	0	0	0	0	0	0	0	0	0	0	0	0	0	0	0	0	0	0	0	0
0	0	0	0	0	0	0	0	0	0	0	0	0	0	0	0	0	0	0	0	0	0	0	0	0	0	0	0	0	0	0
0	0	0	0	0	0	0	0	0	0	0	0	0	0	0	0	0	0	0	0	0	0	0	0	0	0	0	0	0	0	0
0	0	0	0	0	0	0	0	0	0	0	0	0	0	0	0	0	0	0	0	0	0	0	0	0	0	0	0	0	0	0
0	0	0	0	0	0	0	0	0	0	0	0	0	0	0	0	0	0	0	0	0	0	0	0	0	0	0	0	0	0	0
0	0	0	0	0	0	0	0	0	0	0	0	0	0	0	0	0	0	0	0	0	0	0	0	0	0	0	0	0	0	0
0	0	0	0	0	0	0	0	0	0	0	0	0	0	0	0	0	0	0	0	0	0	0	0	0	0	0	0	0	0	0
0	0	0	0	0	0	0	0	0	0	0	0	0	0	0	0	0	0	0	0	0	0	0	0	0	0	0	0	0	0	0
0	0	0	0	0	0	0	0	0	0	0	0	0	0	0	0	0	0	0	0	0	0	0	0	0	0	0	0	0	0	0
0	0	0	0	0	0	0	0	0	0	0	0	0	0	0	0	0	0	0	0	0	0	0	0	0	0	0	0	0	0	0
0	0	0	0	0	0	0	0	0	0	0	0	0	0	0	0	0	0	0	0	0	0	0	0	0	0	0	0	0	0	0
0	0	0	0	0	0	0	0	0	0	0	0	0	0	0	0	0	0	0	0	0	0	0	0	0	0	0	0	0	0	0
0	0	0	0	0	0	0	0	0	0	0	0	0	0	0	0	0	0	0	0	0	0	0	0	0	0	0	0	0	0	0
0	0	0	0	0	0	0	0	0	0	0	0	0	0	0	0	0	0	0	0	0	0	0	0	0	0	0	0	0	0	0
0	0	0	0	0	0	0	0	0	0	0	0	0	0	0	0	0	0	0	0	0	0	0	0	0	0	0	0	0	0	0
0	0	0	0	0	0	0	0	0	0	0	0	0	0	0	0	0	0	0	0	0	0	0	0	0	0	0	0	0	0	0
0	0	0	0	0	0	0	0	0	0	0	0	0	0	0	0	0	0	0	0	0	0	0	0	0	0	0	0	0	0	0
0	0	0	0	0	0	0	0	0	0	0	0	0	0	0	0	0	0	0	0	0	0	0	0	0	0	0	0	0	0	0
0	0	0	0	0	0	0	0	0	0	0	0	0	0	0	0	0	0	0	0	0	0	0	0	0	0	0	0	0	0	0
0	0	0	0	0	0	0	0	0	0	0	0	0	0	0	0	0	0	0	0	0	0	0	0	0	0	0	0	0	0	0
0	0	0	0	0	0	0	0	0	0	0	0	0	0	0	0	0	0	0	0	0	0	0	0	0	0	0	0	0	0	0
0	0	0	0	0	0	0	0	0	0	0	0	0	0	0	0	0	0	0	0	0	0	0	0	0	0	0	0	0	0	0
0	0	0	0	0	0	0	0	0	0	0	0	0	0	0	0	0	0	0	0	0	0	0	0	0	0	0	0	0	0	0
0	0	0	0	0	0	0	0	0	0	0	0	0	0	0	0	0	0	0	0	0	0	0	0	0	0	0	0	0	0	0
0	0	0	0	0	0	0	0	0	0	0	0	0	0	0	0	0	0	0	0	0	0	0	0	0	0	0	0	0	0	0
0	0	0	0	0	0	0	0	0	0	0	0	0	0	0	0	0	0	0	0	0	0	0	0	0	0	0	0	0	0	0
0	0	0	0	0	0	0	0	0	0	0	0	0	0	0	0	0	0	0	0	0	0	0	0	0	0	0	0	0	0	0
0	0	0	0	0	0	0	0	0	0	0	0	0	0	0	0	0	0	0	0	0	0	0	0	0	0	0	0	0	0	0
0	0	0	0	0	0	0	0	0	0	0	0	0	0	0	0	0	0	0	0	0	0	0	0	0	0	0	0	0	0	0
0	0	0	0	0	0	0	0	0	0	0	0	0	0	0	0	0	0	0	0	0	0	0	0	0	0	0	0	0	0	0
0	0	0	0	0	0	0	0	0	0	0	0	0	0	0	0	0	0	0	0	0	0	0	0	0	0	0	0	0	0	0
0	0	0	0	0	0	0	0	0	0	0	0	0	0	0	0	0	0	0	0	0	0	0	0	0	0	0	0	0	0	0
0	0	0	0	0	0	0	0	0	0	0	0	0	0	0	0	0	0	0	0	0	0	0	0	0	0	0	0	0	0	0
0	0	0	0	0	0	0	0	0	0	0	0	0	0	0	0	0	0	0	0	0	0	0	0	0	0	0	0	0	0	0
0	0	0	0	0	0	0	0	0	0	0	0	0	0	0	0	0	0	0	0	0	0	0	0	0	0	0	0	0	0	0
0	0	0	0	0	0	0	0	0	0	0	0	0	0	0	0	0	0	0	0	0	0	0	0	0	0	0	0	0	0	0
0	0	0	0	0	0	0	0	0	0	0	0	0	0	0	0	0	0	0	0	0	0	0	0	0	0	0	0	0	0	0
0	0	0	0	0	0	0	0	0	0	0	0	0	0	0	0	0	0	0	0	0	0	0	0	0	0	0	0	0	0	0
0	0	0	0	0	0	0	0	0	0	0	0	0	0	0	0	0	0	0	0	0	0	0	0	0	0	0	0	0	0	0
0	0	0	0	0	0	0	0	0	0	0	0	0	0	0	0	0	0	0	0	0	0	0	0	0	0	0	0	0	0	0
0	0	0	0	0	0	0	0	0	0	0	0	0	0	0	0	0	0	0	0	0	0	0	0	0	0	0	0	0	0	0
0	0	0	0	0	0	0	0	0	0	0	0	0	0	0	0	0	0	0	0	0	0	0	0	0	0	0	0	0	0	0
0	0	0	0	0	0	0	0	0	0	0	0	0	0	0	0	0	0	0	0	0	0	0	0	0	0	0	0	0	0	0
0	0	0	0	0	0	0	0	0	0	0	0	0	0	0	0	0	0	0	0	0	0	0	0	0	0	0	0	0	0	0
0	0	0	0	0	0	0	0	0	0	0	0	0	0	0	0	0	0	0	0	0	0	0	0	0	0	0	0	0	0	0
0	0	0	0	0	0	0	0	0	0	0	0	0	0	0	0	0	0	0	0	0	0	0	0	0	0	0	0	0	0	0
0	0	0	0	0	0	0	0	0	0	0	0	0	0	0	0	0	0	0	0	0	0	0	0	0	0	0	0	0	0	0
0	0	0	0	0	0	0	0	0	0	0	0	0	0	0	0	0	0	0	0	0	0	0	0	0	0	0	0	0	0	0
0	0	0	0	0	0	0	0	0	0	0	0	0	0	0	0	0	0	0	0	0	0	0	0	0	0	0	0	0	0	0
0	0	0	0	0	0	0	0	0	0	0	0	0	0	0	0	0	0	0	0	0	0	0	0	0	0	0	0	0	0	0
0	0	0	0	0	0	0	0	0	0	0	0	0	0	0	0	0	0	0	0	0	0	0	0	0	0	0	0	0	0	0
0	0	0	0	0	0	0	0	0	0	0	0	0	0	0	0	0	0	0	0	0	0	0	0	0	0	0	0	0	0	0
0	0	0	0	0	0	0	0	0	0	0	0	0	0	0	0	0	0	0	0	0	0	0	0	0	0	0	0	0	0	0
0	0	0	0	0	0	0	0	0	0	0	0	0	0	0	0	0	0	0	0	0	0	0	0	0	0	0	0	0	0	0
0	0	0	0	0	0	0	0	0	0	0	0	0	0	0	0	0	0	0	0	0	0	0	0	0	0	0	0	0	0	0
0	0	0	0	0	0	0	0	0	0	0	0	0	0	0	0	0	0	0	0	0	0	0	0	0	0	0	0	0	0	0
0	0	0	0	0	0	0	0	0	0	0	0	0	0	0	0	0	0	0	0	0	0	0	0	0	0	0	0	0	0	0
0	0	0	0	0	0	0	0	0	0	0	0	0	0	0	0	0	0	0	0	0	0	0	0	0	0	0	0	0	0	0
0	0	0	0	0	0	0	0	0	0	0	0	0	0	0	0	0	0	0	0	0	0	0	0	0	0	0	0	0	0	0
0	0	0	0	0	0	0	0	0	0	0	0	0	0	0	0	0	0	0	0	0	0	0	0	0	0	0	0	0	0	0
0	0	0	0	0	0	0	0	0	0	0	0	0	0	0	0	0	0	0	0	0	0	0	0	0	0	0	0	0	0	0
0	0	0	0	0	0	0	0	0	0	0	0	0	0	0	0	0	0	0	0	0	0	0	0	0	0	0	0	0	0	0
0	0	0	0	0	0	0	0	0	0	0	0	0	0	0	0	0	0	0	0	0	0	0	0	0	0	0	0	0	0	0
0	0	0	0	0	0	0	0	0	0	0	0	0	0	0	0	0	0	0	0	0	0	0	0	0	0	0	0	0	0	0
0	0	0	0	0	0	0	0	0	0	0	0	0	0	0	0	0	0	0	0	0	0	0	0	0	0	0	0	0	0	0
0	0	0	0	0	0	0	0	0	0	0	0	0	0	0	0	0	0	0	0	0	0	0	0	0	0	0	0	0	0	0
0	0	0	0	0	0	0	0	0	0	0	0	0	0	0	0	0	0	0	0	0	0	0	0	0	0	0	0	0	0	0
0	0	0	0	0	0	0	0	0	0	0	0	0	0	0	0	0	0	0	0	0	0	0	0	0	0	0	0	0	0	0
0	0	0	0	0	0	0	0	0	0	0	0	0	0	0	0	0	0	0	0	0	0	0	0	0	0	0	0	0	0	0
0	0	0	0	0	0	0	0	0	0	0	0	0	0	0	0	0	0	0	0	0	0	0	0	0	0	0	0	0	0	0
0	0	0	0	0	0	0	0	0	0	0	0	0	0	0	0	0	0	0	0	0	0	0	0	0	0	0	0	0	0	0
0	0	0	0	0	0	0	0	0	0	0	0	0	0	0	0	0	0	0	0	0	0	0	0	0	0	0	0	0	0	0
0	0	0	0	0	0	0	0	0	0	0	0	0	0	0	0	0	0	0	0	0	0	0	0	0	0	0	0	0	0	0
0	0	0	0	0	0	0	0	0	0	0	0	0	0	0	0	0	0	0	0	0	0	0	0	0	0	0	0	0	0	0
0	0	0	0	0	0	0	0	0	0	0	0	0	0	0	0	0	0	0	0	0	0	0	0	0	0	0	0	0	0	0
0	0	0	0	0	0	0	0	0	0	0	0	0	0	0	0	0	0	0	0	0	0	0	0	0	0	0	0	0	0	0
0	0	0	0	0	0	0	0	0	0	0	0	0	0	0	0	0	0	0	0	0	0	0	0	0	0	0	0	0	0	0
0	0	0	0	0	0	0	0	0	0	0	0	0	0	0	0	0	0	0	0	0	0	0	0	0	0	0	0	0	0	0
0	0	0	0	0	0	0	0	0	0	0	0	0	0	0	0	0	0	0	0	0	0	0	0	0	0	0	0	0	0	0
0	0	0	0	0	0	0	0	0	0	0	0	0	0	0	0	0	0	0	0	0	0	0	0	0	0	0	0	0	0	0
0	0	0	0	0	0	0	0	0	0	0	0	0	0	0	0	0	0	0	0	0	0	0	0	0	0	0	0	0	0	0
0	0	0	0	0	0	0	0	0	0	0	0	0	0	0	0	0	0	0	0	0	0	0	0	0	0	0	0	0	0	0
0	0	0	0	0	0	0	0	0	0	0	0	0	0	0	0	0	0	0	0	0	0	0	0	0	0	0	0	0	0	0
0	0	0	0	0	0	0	0	0	0	0	0	0	0	0	0	0	0	0	0	0	0	0	0	0	0	0	0	0	0	0
0	0	0	0	0	0	0	0	0	0	0	0	0	0	0	0	0	0	0	0	0	0	0	0	0	0	0	0	0	0	0
0	0	0	0	0	0	0	0	0	0	0	0	0	0	0	0	0	0	0	0	0	0	0	0	0	0	0	0	0	0	0
0	0	0	0	0	0	0	0	0	0	0	0	0	0	0	0	0	0	0	0	0	0	0	0	0	0	0	0	0	0	0
0	0	0	0	0	0	0	0	0	0	0	0	0	0	0	0	0	0	0	0	0	0	0	0	0	0	0	0	0	0	0
0	0	0	0	0	0	0	0	0	0	0	0	0	0	0	0	0	0	0	0	0	0	0	0	0	0	0	0	0	0	0
0	0	0	0	0	0	0	0	0	0	0	0	0	0	0	0	0	0	0	0	0	0	0	0	0	0	0	0	0	0	0
0	0	0	0	0	0	0	0	0	0	0	0	0	0	0	0	0	0	0	0	0	0	0	0	0	0	0	0	0	0	0
0	0	0	0	0	0	0	0	0	0	0	0	0	0	0	0	0	0	0	0	0	0	0	0	0	0	0	0	0	0	0
0	0	0	0	0	0	0	0	0	0	0	0	0	0	0	0	0	0	0	0	0	0	0	0	0	0	0	0	0	0	0
0	0	0	0	0	0	0	0	0	0	0	0	0	0	0	0	0	0	0	0	0	0	0	0	0	0	0	0	0	0	0
0	0	0	0	0	0	0	0	0	0	0	0	0	0	0	0	0	0	0	0	0	0	0	0	0	0	0	0	0	0	0
0	0	0	0	0	0	0	0	0	0	0	0	0	0	0	0	0	0	0	0	0	0	0	0	0	0	0	0	0	0	0
0	0	0	0	0	0	0	0	0	0	0	0	0	0	0	0	0	0	0	0	0	0	0	0	0	0	0	0	0	0	0
0	0	0	0	0	0	0	0	0	0	0	0	0	0	0	0	0	0	0	0	0	0	0	0	0	0	0	0	0	0	0
0	0	0	0	0	0	0	0	0	0	0	0	0	0	0	0	0	0	0	0	0	0	0	0	0	0	0	0	0	0	0
0	0	0	0	0	0	0	0	0	0	0	0	0	0	0	0	0	0	0	0	0	0	0	0	0	0	0	0	0	0	0
0	0	0	0	0	0	0	0	0	0	0	0	0	0	0	0	0	0	0	0	0	0	0	0	0	0	0	0	0	0	0
0	0	0	0	0	0	0	0	0	0	0	0	0	0	0	0	0	0	0	0	0	0	0	0	0	0	0	0	0	0	0
0	0	0	0	0	0	0	0	0	0	0	0	0	0	0	0	0	0	0	0	0	0	0	0	0	0	0	0	0	0	0
0	0	0	0	0	0	0	0	0	0	0	0	0	0	0	0	0	0	0	0	0	0	0	0	0	0	0	0	0	0	0
0	0	0	0	0	0	0	0	0	0	0	0	0	0	0	0	0	0	0	0	0	0	0	0	0	0	0	0	0	0	0
0	0	0	0	0	0	0	0	0	0	0	0	0	0	0	0	0	0	0	0	0	0	0	0	0	0	0	0	0	0	0
0	0	0	0	0	0	0	0	0	0	0	0	0	0	0	0	0	0	0	0	0	0	0	0	0	0	0	0	0	0	0
0	0	0	0	0	0	0	0	0	0	0	0	0	0	0	0	0	0	0	0	0	0	0	0	0	0	0	0	0	0	0
0	0	0	0	0	0	0	0	0	0	0	0	0	0	0	0	0	0	0	0	0	0	0	0	0	0	0	0	0	0	0
0	0	0	0	0	0	0	0	0	0	0	0	0	0	0	0	0	0	0	0	0	0	0	0	0	0	0	0	0	0	0
0	0	0	0	0	0	0	0	0	0	0	0	0	0	0	0	0	0	0	0	0	0	0	0	0	0	0	0	0	0	0
0	0	0	0	0	0	0	0	0	0	0	0	0	0	0	0	0	0	0	0	0	0	0	0	0	0	0	0	0	0	0
0	0	0	0	0	0	0	0	0	0	0	0	0	0	0	0	0	0	0	0	0	0	0	0	0	0	0	0	0	0	0
0	0	0	0	0	0	0	0	0	0	0	0	0	0	0	0	0	0	0	0	0	0	0	0	0	0	0	0	0	0	0
0	0	0	0	0	0	0	0	0	0	0	0	0	0	0	0	0	0	0	0	0	0	0	0	0	0	0	0	0	0	0
0	0	0	0	0	0	0	0	0	0	0	0	0	0	0	0	0	0	0	0	0	0	0	0	0	0	0	0	0	0	0
0	0	0	0	0	0	0	0	0	0	0	0	0	0	0	0	0	0	0	0	0	0	0	0	0	0	0	0	0	0	0
0	0	0	0	0	0	0	0	0	0	0	0	0	0	0	0	0	0	0	0	0	0	0	0	0	0	0	0	0	0	0
0	0	0	0	0	0	0	0	0	0	0	0	0	0	0	0	0	0	0	0	0	0	0	0	0	0	0	0	0	0	0
0	0	0	0	0	0	0	0	0	0	0	0	0	0	0	0	0	0	0	0	0	0	0	0	0	0	0	0	0	0	0
0	0	0	0	0	0	0	0	0	0	0	0	0	0	0	0	0	0	0	0	0	0	0	0	0	0	0	0	0	0	0
0	0	0	0	0	0	0	0	0	0	0	0	0	0	0	0	0	0	0	0	0	0	0	0	0	0	0	0	0	0	0
0	0	0	0	0	0	0	0	0	0	0	0	0	0	0	0	0	0	0	0	0	0	0	0	0	0	0	0	0	0	0
0	0	0	0	0	0	0	0	0	0	0	0	0	0	0	0	0	0	0	0	0	0	0	0	0	0	0	0	0	0	0
0	0	0	0	0	0	0	0	0	0	0	0	0	0	0	0	0	0	0	0	0	0	0	0	0	0	0	0	0	0	0
0	0	0	0	0	0	0	0	0	0	0	0	0	0	0	0	0	0	0	0	0	0	0	0	0	0	0	0	0	0	0
0	0	0	0	0	0	0	0	0	0	0	0	0	0	0	0	0	0	0	0	0	0	0	0	0	0	0	0	0	0	0
0	0	0	0	0	0	0	0	0	0	0	0	0	0	0	0	0	0	0	0	0	0	0	0	0	0	0	0	0	0	0
0	0	0	0	0	0	0	0	0	0	0	0	0	0	0	0	0	0	0	0	0	0	0	0	0	0	0	0	0	0	0
0	0	0	0	0	0	0	0	0	0	0	0	0	0	0	0	0	0	0	0	0	0	0	0	0	0	0	0	0	0	0
0	0	0	0	0	0	0	0	0	0	0	0	0	0	0	0	0	0	0	0	0	0	0	0	0	0	0	0	0	0	0
0	0	0	0	0	0	0	0	0	0	0	0	0	0	0	0	0	0	0	0	0	0	0	0	0	0	0	0	0	0	0
0	0	0	0	0	0	0	0	0	0	0	0	0	0	0	0	0	0	0	0	0	0	0	0	0	0	0	0	0	0	0
0	0	0	0	0	0	0	0	0	0	0	0	0	0	0	0	0	0	0	0	0	0	0	0	0	0	0	0	0	0	0
0	0	0	0	0	0	0	0	0	0	0	0	0	0	0	0	0	0	0	0	0	0	0	0	0	0	0	0	0	0	0
0	0	0	0	0	0	0	0	0	0	0	0	0	0	0	0	0	0	0	0	0	0	0	0	0	0	0	0	0	0	0
0	0	0	0	0	0	0	0	0	0	0	0	0	0	0	0	0	0	0	0	0	0	0	0	0	0	0	0	0	0	0
0	0	0	0	0	0	0	0	0	0	0	0	0	0	0	0	0	0	0	0	0	0	0	0	0	0	0	0	0	0	0
0	0	0	0	0	0	0	0	0	0	0	0	0	0	0	0	0	0	0	0	0	0	0	0	0	0	0	0	0	0	0
0	0	0	0	0	0	0	0	0	0	0	0	0	0	0	0	0	0	0	0	0	0	0	0	0	0	0	0	0	0	0
0	0	0	0	0	0	0	0	0	0	0	0	0	0	0	0	0	0	0	0	0	0	0	0	0	0	0	0	0	0	0
0	0	0	0	0	0	0	0	0	0	0	0	0	0	0	0	0	0	0	0	0	0	0	0	0	0	0	0	0	0	0
0	0	0	0	0	0	0	0	0	0	0	0	0	0	0	0	0	0	0	0	0	0	0	0	0	0	0	0	0	0	0
0	0	0	0	0	0	0	0	0	0	0	0	0	0	0	0	0	0	0	0	0	0	0	0	0	0	0	0	0	0	0
0	0	0	0	0	0	0	0	0	0	0	0	0	0	0	0	0	0	0	0	0	0	0	0	0	0	0	0	0	0	0
0	0	0	0	0	0	0	0	0	0	0	0	0	0	0	0	0	0	0	0	0	0	0	0	0	0	0	0	0	0	0
0	0	0	0	0	0	0	0	0	0	0	0	0	0	0	0	0	0	0	0	0	0	0	0	0	0	0	0	0	0	0
0	0	0	0	0	0	0	0	0	0	0	0	0	0	0	0	0	0	0	0	0	0	0	0	0	0	0	0	0	0	0
0	0	0	0	0	0	0	0	0	0	0	0	0	0	0	0	0	0	0	0	0	0	0	0	0	0	0	0	0	0	0
0	0	0	0	0	0	0	0	0	0	0	0	0	0	0	0	0	0	0	0	0	0	0	0	0	0	0	0	0	0	0
0	0	0	0	0	0	0	0	0	0	0	0	0	0	0	0	0	0	0	0	0	0	0	0	0	0	0	0	0	0	0
0	0	0	0	0	0	0	0	0	0	0	0	0	0	0	0	0	0	0	0	0	0	0	0	0	0	0	0	0	0	0
0	0	0	0	0	0	0	0	0	0	0	0	0	0	0	0	0	0	0	0	0	0	0	0	0	0	0	0	0	0	0
0	0	0	0	0	0	0	0	0	0	0	0	0	0	0	0	0	0	0	0	0	0	0	0	0	0	0	0	0	0	0
0	0	0	0	0	0	0	0	0	0	0	0	0	0	0	0	0	0	0	0	0	0	0	0	0	0	0	0	0	0	0
0	0	0	0	0	0	0	0	0	0	0	0	0	0	0	0	0	0	0	0	0	0	0	0	0	0	0	0	0	0	0
0	0	0	0	0	0	0	0	0	0	0	0	0	0	0	0	0	0	0	0	0	0	0	0	0	0	0	0	0	0	0
0	0	0	0	0	0	0	0	0	0	0	0	0	0	0	0	0	0	0	0	0	0	0	0	0	0	0	0	0	0	0
0	0	0	0	0	0	0	0	0	0	0	0	0	0	0	0	0	0	0	0	0	0	0	0	0	0	0	0	0	0	0
0	0	0	0	0	0	0	0	0	0	0	0	0	0	0	0	0	0	0	0	0	0	0	0	0	0	0	0	0	0	0
0	0	0	0	0	0	0	0	0	0	0	0	0	0	0	0	0	0	0	0	0	0	0	0	0	0	0	0	0	0	0
0	0	0	0	0	0	0	0	0	0	0	0	0	0	0	0	0	0	0	0	0	0	0	0	0	0	0	0	0	0	0
0	0	0	0	0	0	0	0	0	0	0	0	0	0	0	0	0	0	0	0	0	0	0	0	0	0	0	0	0	0	0
0	0	0	0	0	0	0	0	0	0	0	0	0	0	0	0	0	0	0	0	0	0	0	0	0	0	0	0	0	0	0
0	0	0	0	0	0	0	0	0	0	0	0	0	0	0	0	0	0	0	0	0	0	0	0	0	0	0	0	0	0	0
0	0	0	0	0	0	0	0	0	0	0	0	0	0	0	0	0	0	0	0	0	0	0	0	0	0	0	0	0	0	0
0	0	0	0	0	0	0	0	0	0	0	0	0	0	0	0	0	0	0	0	0	0	0	0	0	0	0	0	0	0	0
0	0	0	0	0	0	0	0	0	0	0	0	0	0	0	0	0	0	0	0	0	0	0	0	0	0	0	0	0	0	0
0	0	0	0	0	0	0	0	0	0	0	0	0	0	0	0	0	0	0	0	0	0	0	0	0	0	0	0	0	0	0
0	0	0	0	0	0	0	0	0	0	0	0	0	0	0	0	0	0	0	0	0	0	0	0	0	0	0	0	0	0	0
0	0	0	0	0	0	0	0	0	0	0	0	0	0	0	0	0	0	0	0	0	0	0	0	0	0	0	0	0	0	0
0	0	0	0	0	0	0	0	0	0	0	0	0	0	0	0	0	0	0	0	0	0	0	0	0	0	0	0	0	0	0
0	0	0	0	0	0	0	0	0	0	0	0	0	0	0	0	0	0	0	0	0	0	0	0	0	0	0	0	0	0	0
0	0	0	0	0	0	0	0	0	0	0	0	0	0	0	0	0	0	0	0	0	0	0	0	0	0	0	0	0	0	0
0	0	0	0	0	0	0	0	0	0	0	0	0	0	0	0	0	0	0	0	0	0	0	0	0	0	0	0	0	0	0
0	0	0	0	0	0	0	0	0	0	0	0	0	0	0	0	0	0	0	0	0	0	0	0	0	0	0	0	0	0	0
0	0	0	0	0	0	0	0	0	0	0	0	0	0	0	0	0	0	0	0	0	0	0	0	0	0	0	0	0	0	0
0	0	0	0	0	0	0	0	0	0	0	0	0	0	0	0	0	0	0	0	0	0	0	0	0	0	0	0	0	0	0
0	0	0	0	0	0	0	0	0	0	0	0	0	0	0	0	0	0	0	0	0	0	0	0	0	0	0	0	0	0	0
0	0	0	0	0	0	0	0	0	0	0	0	0	0	0	0	0	0	0	0	0	0	0	0	0	0	0	0	0	0	0
0	0	0	0	0	0	0	0	0	0	0	0	0	0	0	0	0	0	0	0	0	0	0	0	0	0	0	0	0	0	0
0	0	0	0	0	0	0	0	0	0	0	0	0	0	0	0	0	0	0	0	0	0	0	0	0	0	0	0	0	0	0
0	0	0	0	0	0	0	0	0	0	0	0	0	0	0	0	0	0	0	0	0	0	0	0	0	0	0	0	0	0	0
0	0	0	0	0	0	0	0	0	0	0	0	0	0	0	0	0	0	0	0	0	0	0	0	0	0	0	0	0	0	0
0	0	0	0	0	0	0	0	0	0	0	0	0	0	0	0	0	0	0	0	0	0	0	0	0	0	0	0	0	0	0
0	0	0	0	0	0	0	0	0	0	0	0	0	0	0	0	0	0	0	0	0	0	0	0	0	0	0	0	0	0	0
0	0	0	0	0	0	0	0	0	0	0	0	0	0	0	0	0	0	0	0	0	0	0	0	0	0	0	0	0	0	0
0	0	0	0	0	0	0	0	0	0	0	0	0	0	0	0	0	0	0	0	0	0	0	0	0	0	0	0	0	0	0
0	0	0	0	0	0	0	0	0	0	0	0	0	0	0	0	0	0	0	0	0	0	0	0	0	0	0	0	0	0	0
0	0	0	0	0	0	0	0	0	0	0	0	0	0	0	0	0	0	0	0	0	0	0	0	0	0	0	0	0	0	0
0	0	0	0	0	0	0	0	0	0	0	0	0	0	0	0	0	0	0	0	0	0	0	0	0	0	0	0	0	0	0
0	0	0	0	0	0	0	0	0	0	0	0	0	0	0	0	0	0	0	0	0	0	0	0	0	0	0	0	0	0	0
0	0	0	0	0	0	0	0	0	0	0	0	0	0	0	0	0	0	0	0	0	0	0	0	0	0	0	0	0	0	0
0	0	0	0	0	0	0	0	0	0	0	0	0	0	0	0	0	0	0	0	0	0	0	0	0	0	0	0	0	0	0
0	0	0	0	0	0	0	0	0	0	0	0	0	0	0	0	0	0	0	0	0	0	0	0	0	0	0	0	0	0	0
0	0	0	0	0	0	0	0	0	0	0	0	0	0	0	0	0	0	0	0	0	0	0	0	0	0	0	0	0	0	0
0	0	0	0	0	0	0	0	0	0	0	0	0	0	0	0	0	0	0	0	0	0	0	0	0	0	0	0	0	0	0
0	0	0	0	0	0	0	0	0	0	0	0	0	0	0	0	0	0	0	0	0	0	0	0	0	0	0	0	0	0	0
0	0	0	0	0	0	0	0	0	0	0	0	0	0	0	0	0	0	0	0	0	0	0	0	0	0	0	0	0	0	0
0	0	0	0	0	0	0	0	0	0	0	0	0	0	0	0	0	0	0	0	0	0	0	0	0	0	0	0	0	0	0
0	0	0	0	0	0	0	0	0	0	0	0	0	0	0	0	0	0	0	0	0	0	0	0	0	0	0	0	0	0	0
0	0	0	0	0	0	0	0	0	0	0	0	0	0	0	0	0	0	0	0	0	0	0	0	0	0	0	0	0	0	0
0	0	0	0	0	0	0	0	0	0	0	0	0	0	0	0	0	0	0	0	0	0	0	0	0	0	0	0	0	0	0
0	0	0	0	0	0	0	0	0	0	0	0	0	0	0	0	0	0	0	0	0	0	0	0	0	0	0	0	0	0	0
0	0	0	0	0	0	0	0	0	0	0	0	0	0	0	0	0	0	0	0	0	0	0	0	0	0	0	0	0	0	0
0	0	0	0	0	0	0	0	0	0	0	0	0	0	0	0	0	0	0	0	0	0	0	0	0	0	0	0	0	0	0
0	0	0	0	0	0	0	0	0	0	0	0	0	0	0	0	0	0	0	0	0	0	0	0	0	0	0	0	0	0	0
0	0	0	0	0	0	0	0	0	0	0	0	0	0	0	0	0	0	0	0	0	0	0	0	0	0	0	0	0	0	0
0	0	0	0	0	0	0	0	0	0	0	0	0	0	0	0	0	0	0	0	0	0	0	0	0	0	0	0	0	0	0
0	0	0	0	0	0	0	0	0	0	0	0	0	0	0	0	0	0	0	0	0	0	0	0	0	0	0	0	0	0	0
0	0	0	0	0	0	0	0	0	0	0	0	0	0	0	0	0	0	0	0	0	0	0	0	0	0	0	0	0	0	0
0	0	0	0	0	0	0	0	0	0	0	0	0	0	0	0	0	0	0	0	0	0	0	0	0	0	0	0	0	0	0
0	0	0	0	0	0	0	0	0	0	0	0	0	0	0	0	0	0	0	0	0	0	0	0	0	0	0	0	0	0	0
0	0	0	0	0	0	0	0	0	0	0	0	0	0	0	0	0	0	0	0	0	0	0	0	0	0	0	0	0	0	0
0	0	0	0	0	0	0	0	0	0	0	0	0	0	0	0	0	0	0	0	0	0	0	0	0	0	0	0	0	0	0
0	0	0	0	0	0	0	0	0	0	0	0	0	0	0	0	0	0	0	0	0	0	0	0	0	0	0	0	0	0	0
0	0	0	0	0	0	0	0	0	0	0	0	0	0	0	0	0	0	0	0	0	0	0	0	0	0	0	0	0	0	0
0	0	0	0	0	0	0	0	0	0	0	0	0	0	0	0	0	0	0	0	0	0	0	0	0	0	0	0	0	0	0
0	0	0	0	0	0	0	0	0	0	0	0	0	0	0	0	0	0	0	0	0	0	0	0	0	0	0	0	0	0	0
0	0	0	0	0	0	0	0	0	0	0	0	0	0	0	0	0	0	0	0	0	0	0	0	0	0	0	0	0	0	0
0	0	0	0	0	0	0	0	0	0	0	0	0	0	0	0	0	0	0	0	0	0	0	0	0	0	0	0	0	0	0
[truncated: 1,000 more rows]
