# Supplementary material for: A modified shuffled frog leaping algorithm with inertia weight
Source: Sci Rep. 2024 Feb 20;14:4146. doi: 10.1038/s41598-024-51306-1 (PMC11224354; doi:10.1038/s41598-024-51306-1)
Supplement: Supplementary file 1 — Supplementary Information. [file 41598_2024_51306_MOESM1_ESM.zip › data/F2/MSFLA_L_19.xls]

## Sheet: Sheet1
-0.078693	-0.0351351	0.0576199	-0.354962	0.168951	-0.108186	0.1013	-0.0857066	0.739108	0.116411	-0.0118132	0.113828	-0.0655097	-0.224854	-1.27583	0.0300154	-0.0819386	0.175116	-0.854752	0.0836229	0.0948357	-0.136786	0.0859952	0.181652	0.247466	-0.000187672	-0.246544	0.0609614	-0.0272361	0.100615	5.94563
-0.00255418	-0.0637396	-0.0186218	-0.0195583	0.0182384	-0.0122336	-0.0104762	0.062693	-0.00203764	0.000463211	0.0212438	0.0325952	0.0152052	0.00293831	-0.00111995	-0.0339113	0.00223192	-0.0121828	0.0140893	0.0221049	0.0034132	0.0104839	-0.0016572	-0.0596505	-0.00928297	-0.0320882	0.0068975	0.00350532	0.00258192	-0.00837307	0.506172
0.000556704	0.00176826	-0.000480655	0.00148148	0.00341473	0.000331431	0.00380581	2.01639e-05	-0.000567881	0.00111713	-0.0011609	-0.000580165	-0.000414314	0.0181779	-4.80131e-05	0.00206682	-0.000384411	-0.00342169	-0.00576367	0.00203042	-0.000156491	0.000760013	-0.000313223	-0.000944534	0.00292102	0.00028408	0.000996789	-0.000150735	0.000109216	0.00143556	0.0556642
-7.65325e-05	-0.000186855	-7.55201e-06	4.40995e-05	-0.000153487	-7.67815e-05	-0.000220478	0.000138287	0.000235137	1.62891e-05	5.14343e-06	-0.000659522	5.05739e-05	9.13343e-06	0.000227075	-0.000264704	-0.00106709	-0.00019778	0.000153946	-6.98624e-05	-8.75129e-05	-8.21487e-05	-6.2822e-05	8.65273e-05	-4.08532e-05	-0.000253311	1.49123e-05	-7.74774e-05	-0.000113765	5.73988e-06	0.00468539
-2.73743e-07	3.99855e-06	7.1575e-05	-2.20429e-06	-2.21845e-05	3.5671e-05	-1.01453e-05	-1.63361e-06	-2.92315e-06	1.73473e-05	-4.01297e-05	-2.8197e-06	9.50191e-06	3.64342e-06	-1.26563e-05	3.1006e-06	-1.5455e-05	3.266e-05	-4.04544e-06	-8.73457e-06	3.23498e-06	9.02498e-07	1.67312e-05	-8.11826e-06	1.52485e-05	1.58161e-05	-1.83885e-06	1.68121e-05	-1.22584e-06	7.16383e-05	0.00045227
1.36068e-06	-1.02861e-07	3.34814e-06	1.94268e-08	-1.03364e-06	1.62309e-06	-1.29494e-06	-4.15459e-07	4.82593e-07	-1.27476e-07	1.79069e-06	-4.58859e-06	7.4127e-06	3.79629e-08	-1.841e-06	5.76745e-08	-2.46655e-06	-2.02898e-07	-3.95626e-07	4.93819e-07	2.73499e-06	-1.99259e-07	-2.92909e-08	2.36635e-07	-8.30755e-07	-1.2596e-06	1.86435e-07	-1.4632e-06	1.42104e-06	2.5543e-07	3.77125e-05
-4.70133e-08	5.63755e-08	1.12083e-08	-4.95045e-09	-6.9001e-08	-1.84389e-07	1.5069e-07	-7.05171e-08	-1.31684e-07	-1.40452e-07	1.71602e-07	-5.69961e-08	5.70734e-08	6.03528e-09	-3.84126e-08	-9.78685e-08	-1.41121e-07	-6.62012e-08	-3.14305e-09	1.79324e-08	4.14062e-08	-4.36404e-08	-2.12816e-07	8.19619e-08	-1.26339e-07	-6.91194e-08	4.40679e-09	-6.72355e-08	-7.27454e-08	2.86061e-07	2.5284e-06
2.12919e-10	-8.66074e-09	-2.79099e-08	2.09923e-09	-1.32284e-08	-2.59518e-09	-2.47819e-08	1.0599e-09	7.28619e-09	-2.85696e-09	-4.20453e-08	3.9972e-09	8.57801e-09	-1.75112e-10	2.91965e-09	-7.26428e-09	-9.70797e-11	-3.98352e-08	-4.81994e-09	-9.00859e-09	-5.23885e-09	1.664e-09	-2.72844e-09	-1.50934e-08	-4.73191e-09	4.0601e-08	-1.58861e-08	5.11113e-10	1.86114e-08	4.16726e-09	3.18665e-07
3.03169e-09	-2.43847e-10	1.04449e-09	6.17748e-10	5.90848e-12	1.61495e-10	6.00093e-10	7.16723e-10	-7.72944e-10	4.57727e-10	6.02511e-10	-1.94562e-09	-3.26917e-10	7.04631e-10	1.30555e-09	4.61602e-10	6.27733e-10	-8.03926e-12	1.44683e-09	3.29652e-10	1.62125e-09	-2.58692e-09	6.78986e-10	-8.72001e-11	3.90681e-10	9.97158e-11	5.08035e-10	-3.45526e-11	-1.87274e-09	-1.00336e-09	2.42952e-08
-1.52388e-10	8.23586e-11	-2.21249e-12	-5.08632e-10	2.85699e-11	7.65759e-12	-7.06348e-11	-1.98445e-10	5.81038e-11	6.39306e-12	8.73111e-11	3.52011e-11	1.63633e-11	3.03697e-11	-2.83313e-12	7.30793e-11	-5.60901e-11	-1.28232e-11	-3.38255e-12	-1.63547e-10	-4.03676e-12	-1.95909e-12	7.44014e-11	-9.17066e-11	-1.31626e-10	-5.12891e-11	-4.05263e-11	1.12545e-11	-2.51137e-11	4.20271e-11	2.07034e-09
-2.52178e-12	-2.6151e-12	1.31445e-12	1.20734e-11	2.93327e-11	-1.04835e-11	-1.12715e-12	9.4224e-12	5.24799e-12	3.76555e-12	5.42793e-12	4.83768e-12	4.20071e-13	4.33179e-12	-4.10935e-11	-9.69521e-12	3.56357e-11	-6.29608e-12	-9.33602e-13	7.71469e-12	4.72589e-12	-1.74927e-11	3.62133e-13	-3.97469e-12	1.49816e-11	1.34772e-11	1.47485e-13	-8.0314e-12	1.27257e-13	-2.90056e-11	2.86616e-10
2.59522e-13	-7.98972e-13	-6.75329e-14	8.06413e-14	7.75761e-13	3.06981e-13	-1.77433e-13	1.42249e-12	6.36409e-13	-9.64927e-14	2.13735e-13	-1.62033e-12	6.64822e-12	-1.33498e-13	1.69373e-12	1.67864e-12	6.71458e-13	1.57476e-14	-1.17554e-13	1.4777e-12	-1.32951e-12	-2.15463e-13	-1.18748e-12	-1.40896e-13	1.49808e-13	-1.85789e-13	1.26945e-12	4.36494e-12	-3.67984e-13	4.16641e-13	2.85208e-11
-4.03735e-15	-5.58555e-16	5.78018e-15	-7.8632e-15	7.93815e-14	-4.78672e-15	7.51715e-15	2.32102e-15	1.21283e-13	2.92271e-14	-2.65413e-15	3.50856e-14	1.13813e-13	2.10343e-14	-1.71011e-13	3.28735e-15	5.37627e-15	1.01017e-13	-5.08036e-14	1.63222e-14	-1.23357e-13	9.34361e-15	2.08506e-14	-4.67207e-16	-2.64192e-14	2.50731e-14	-2.63479e-15	-5.66998e-14	-3.72177e-15	1.42206e-14	1.06595e-12
-1.97688e-16	-7.20644e-16	-1.64098e-14	5.43674e-16	5.62714e-16	-4.77154e-15	6.14766e-15	3.19504e-16	-3.17919e-14	-7.44889e-16	-5.2945e-15	-5.90418e-15	4.04684e-15	-1.79718e-15	-1.48358e-15	-1.90925e-16	-3.85735e-15	3.45068e-15	-3.86911e-15	1.19021e-15	2.63144e-15	-1.94503e-14	8.03924e-16	-6.18784e-15	5.31284e-15	9.37975e-16	-1.64896e-14	-1.15951e-14	2.77664e-15	-2.75344e-15	1.62234e-13
1.93514e-15	9.02797e-16	3.1767e-16	-1.07108e-16	1.95484e-16	1.57493e-16	5.30984e-16	8.68122e-16	-6.86906e-16	4.68219e-16	-6.92785e-16	9.82475e-17	-6.52588e-16	3.36491e-16	1.93764e-16	-3.76181e-16	-6.04947e-16	1.4444e-16	3.83602e-16	-1.39064e-16	1.25532e-15	3.30048e-16	1.22072e-15	-1.98497e-15	-2.15552e-16	-2.64563e-16	1.54818e-16	1.2659e-15	3.75645e-17	4.31126e-16	1.69526e-14
4.69443e-17	1.05027e-17	-2.91808e-17	-3.42556e-17	2.20451e-17	-1.72517e-18	-1.47812e-16	6.89102e-18	-4.48642e-18	1.73209e-17	-9.33171e-17	-2.18328e-18	-2.19745e-17	-8.6812e-18	-2.89571e-16	-7.80018e-19	1.68476e-17	2.67322e-17	5.39424e-17	6.18903e-17	-6.55747e-17	6.35494e-17	5.45493e-18	6.80924e-17	-4.27272e-17	9.45266e-17	1.27932e-16	1.47432e-16	-8.04547e-17	-5.34354e-18	1.59817e-15
-3.46343e-18	3.78091e-18	-5.7285e-18	5.21276e-18	-2.26429e-18	1.33495e-18	-1.78486e-18	-3.99968e-18	5.22259e-18	1.61245e-17	-6.83534e-18	-1.29256e-18	-2.38717e-17	-3.01675e-18	-1.47127e-18	-2.67326e-19	-1.09861e-18	-2.99257e-18	2.43597e-18	2.08489e-19	-9.7605e-18	-5.44018e-19	3.05082e-18	5.83272e-18	-4.36928e-19	-2.76671e-18	-5.75419e-18	3.54674e-18	2.05324e-18	-3.85539e-18	1.30008e-16
3.15055e-19	3.7498e-19	-1.04156e-19	-3.65727e-19	-2.95504e-20	-2.69683e-19	3.7178e-20	-1.06885e-19	-2.04347e-19	1.9372e-19	2.37344e-20	7.9546e-19	3.45363e-19	-5.44949e-20	9.73816e-20	1.87848e-18	-7.05852e-19	-9.87224e-20	-4.75922e-19	-6.26499e-19	-2.485e-19	3.22799e-19	-9.514e-19	-2.02287e-18	-1.84169e-18	-2.77723e-19	-2.25374e-19	1.68041e-18	-2.07981e-19	6.8204e-20	1.49501e-17
-4.44936e-21	-2.61698e-20	1.74137e-20	-3.03367e-21	-3.05698e-20	1.01875e-20	2.58653e-20	-4.9533e-21	-8.90606e-20	1.95619e-19	1.75943e-19	-2.49262e-20	-2.10866e-20	5.73285e-20	-1.87983e-21	8.33471e-21	1.91924e-20	3.12979e-21	3.84461e-20	-1.85736e-20	-1.52168e-20	2.88499e-20	9.96107e-21	-1.71423e-20	1.05097e-20	-5.20098e-20	3.05822e-21	7.57968e-21	-3.45862e-20	9.71146e-21	9.64788e-19
-1.71204e-21	-1.72076e-22	1.32538e-21	-3.36385e-21	7.79155e-22	-2.99157e-21	-1.3375e-21	-6.1502e-22	-3.30677e-21	-7.0344e-21	9.33003e-22	-3.00925e-21	5.2378e-21	-1.20362e-21	-2.23239e-22	6.58287e-22	-1.93943e-21	-1.80456e-21	-4.23346e-21	2.89562e-23	-1.04282e-21	6.76835e-21	4.48126e-21	8.75223e-22	-4.22697e-21	7.40844e-22	-2.1131e-21	-1.18653e-21	1.04926e-20	-6.69297e-22	7.45063e-20
-9.05781e-23	8.60746e-23	-5.63595e-23	1.42355e-22	-3.27113e-23	1.28116e-22	1.0506e-21	1.43656e-22	-8.08571e-23	2.37347e-23	-5.46659e-23	-2.40026e-22	-3.47946e-22	2.18661e-22	-8.54131e-23	-2.03396e-23	5.42516e-23	4.12338e-23	2.20048e-22	-6.11144e-22	-9.81544e-22	-5.80566e-23	-5.92091e-22	-4.32523e-23	8.16066e-23	-1.20639e-21	-5.69702e-23	5.84988e-22	5.2594e-22	-2.57895e-22	8.11751e-21
-4.52741e-23	-8.60187e-24	-5.06872e-23	1.34405e-22	-5.07692e-24	3.10541e-23	-3.81854e-24	9.92272e-23	-2.32752e-23	-1.13259e-22	2.96979e-23	2.58856e-24	5.43683e-23	2.60321e-24	-2.059e-23	3.05087e-24	-2.14156e-24	-2.10991e-25	6.31776e-23	1.8962e-24	-5.48178e-24	2.7831e-23	-5.54845e-23	-5.4812e-23	-8.31268e-24	2.31678e-23	2.55075e-23	-7.51347e-24	-3.91037e-23	6.02048e-23	1.00242e-21
6.51236e-25	-7.00963e-25	3.09759e-24	-1.21888e-24	1.89389e-24	6.63731e-24	-2.00832e-24	9.3297e-25	-9.48187e-26	-3.59582e-25	-7.0321e-24	-1.67527e-26	-2.43672e-24	1.04193e-23	-5.54678e-25	1.02021e-24	-2.81394e-24	-3.08368e-24	3.64433e-24	1.58787e-24	1.34848e-24	2.66315e-24	1.67637e-25	-2.25436e-24	3.33047e-24	3.33768e-26	3.4078e-25	-6.81596e-24	8.60381e-25	-1.28067e-24	6.93004e-23
-5.06805e-26	9.826e-25	1.72005e-25	1.02917e-25	-2.32353e-25	-7.3341e-26	-6.52995e-26	2.11041e-26	-4.22488e-25	-1.38068e-25	3.14078e-25	5.661e-27	4.70065e-26	-1.02023e-25	4.30782e-25	8.93126e-26	-1.93362e-24	7.79132e-26	-1.42663e-25	-9.54906e-26	-1.51908e-25	4.66216e-26	-4.6304e-26	1.15643e-25	2.76061e-25	-1.18513e-25	2.43103e-25	4.39114e-26	6.52273e-26	2.6783e-25	6.87453e-24
1.5449e-26	-3.04781e-26	4.83292e-27	-1.4626e-26	-2.87356e-26	-4.67889e-26	8.01661e-27	1.09276e-26	8.99915e-28	6.06768e-27	-7.13938e-27	-2.37086e-28	-3.72191e-26	2.27039e-26	3.59526e-27	-7.0904e-27	7.40248e-27	-3.24348e-26	6.32766e-26	1.5548e-26	1.05719e-26	-4.78723e-27	1.53211e-27	8.99796e-27	1.61852e-26	-5.44171e-27	-2.36727e-26	-9.35094e-27	-3.03945e-27	-2.38309e-26	4.70879e-25
-1.21025e-27	1.47726e-28	-2.32692e-27	-1.23367e-27	6.54419e-27	-6.10398e-27	-3.66783e-27	-2.22923e-27	-1.05181e-27	3.96699e-28	8.33288e-28	-1.25725e-28	1.44766e-28	2.60634e-27	-9.37446e-28	-5.18793e-28	3.60146e-28	-4.01106e-27	1.89055e-28	-1.85425e-28	-2.53629e-28	1.18134e-28	1.70792e-27	-1.80837e-28	5.70756e-27	-1.59213e-27	4.22337e-28	9.79125e-28	1.19243e-27	-2.67688e-29	4.70052e-26
-5.51299e-30	-5.56905e-28	-3.54596e-28	1.50049e-29	3.76885e-30	-1.62782e-28	6.55276e-28	-1.74537e-28	-2.9532e-28	5.34e-29	-3.2493e-29	-3.78333e-29	-3.48421e-30	1.05371e-28	1.52657e-28	-9.29241e-29	2.59516e-28	-1.15811e-28	-5.10613e-28	-8.62655e-29	-1.54192e-29	-5.5713e-29	-8.7738e-29	1.38482e-28	-1.51873e-28	1.43452e-29	6.89683e-29	2.3116e-28	5.08808e-29	8.37472e-30	4.49703e-27
-5.6874e-30	-3.56653e-30	9.83898e-30	-6.25762e-30	-1.32709e-29	5.13281e-29	-1.78056e-29	-4.68544e-30	-2.56375e-29	1.06121e-29	-4.24073e-30	1.41297e-29	2.61183e-29	-5.44545e-30	7.99567e-30	-2.18684e-29	9.31507e-30	3.09966e-29	1.36926e-29	8.34511e-32	1.10213e-29	-1.95642e-29	5.49632e-30	1.36361e-29	2.12451e-31	3.09289e-30	1.09505e-29	7.8632e-30	4.49428e-30	-1.30792e-29	3.71987e-28
-8.33333e-31	-5.03307e-30	-5.91403e-31	1.23305e-30	-3.61506e-31	-4.79583e-31	-2.68946e-30	-5.71876e-31	2.00917e-31	-1.04525e-30	6.12769e-31	-1.64212e-30	3.02315e-32	-2.79961e-31	1.59801e-31	-6.35269e-30	-6.86896e-31	-5.08281e-31	-1.01384e-30	-7.39687e-31	-2.08491e-32	1.36042e-30	-9.06217e-32	1.66675e-30	6.57598e-31	-7.17588e-31	7.10816e-32	-2.16524e-31	1.09938e-30	-1.23045e-30	3.2197e-29
-1.23151e-31	-3.56369e-32	-1.54543e-31	4.96347e-32	-1.93925e-32	-7.06191e-32	-1.77627e-31	1.95618e-31	5.1733e-32	6.77984e-32	-8.02157e-32	-5.37138e-31	-2.31004e-32	2.2108e-33	-1.98656e-32	-7.82125e-32	3.52302e-32	7.66852e-32	7.3671e-32	-4.26068e-31	3.86588e-33	-2.23758e-32	3.64193e-31	-1.80999e-31	-4.77279e-32	1.20418e-31	-1.98272e-32	-1.2388e-31	3.71536e-32	-2.79051e-32	3.2465e-30
-1.10144e-32	-4.52198e-33	-6.91316e-34	-3.93604e-33	2.40839e-32	-1.35289e-33	3.47075e-34	-5.61055e-33	-1.56029e-33	-2.80226e-32	-5.17242e-33	-2.71449e-33	5.62392e-32	-1.60221e-32	2.08425e-32	-8.9081e-33	-7.21879e-33	-1.15517e-32	-3.87064e-32	-9.27198e-33	1.91393e-33	1.10249e-32	-1.07591e-32	-9.43443e-33	-2.58315e-33	-2.57885e-32	-6.74648e-33	-1.0683e-32	6.33116e-35	5.9681e-33	3.42754e-31
7.44208e-35	-3.94518e-33	-4.38792e-34	-1.43511e-33	-4.34033e-34	-7.05565e-34	-3.54978e-34	-1.36624e-35	-6.42016e-34	-1.19176e-35	1.29964e-33	-1.06286e-33	1.40885e-34	-1.52563e-33	-4.53242e-34	2.87043e-34	4.55435e-33	3.67366e-34	2.90922e-34	-5.5377e-33	-2.3112e-34	-7.76288e-35	2.49406e-33	4.86848e-34	-7.30798e-34	-2.37116e-33	1.38226e-33	3.30444e-34	-1.84856e-34	4.42825e-34	3.23073e-32
2.98856e-35	-7.13175e-35	1.47523e-35	-1.68751e-35	1.45691e-34	3.4364e-34	-6.58139e-35	-4.76648e-35	-9.03897e-36	1.06672e-34	-1.41509e-34	-2.93439e-35	-2.99177e-36	-2.48955e-35	-4.89828e-35	-1.8442e-34	2.61389e-34	7.2372e-35	-3.39168e-35	1.7698e-34	-4.87244e-35	1.0009e-35	3.89326e-35	9.21414e-35	-4.02488e-35	1.90081e-34	-3.7681e-36	1.00237e-34	-5.34315e-35	-1.07201e-34	2.51293e-33
-1.98238e-36	-1.10129e-36	5.14219e-37	-1.75987e-35	7.57503e-36	-1.6822e-36	-1.57312e-35	3.74649e-36	1.06127e-36	-7.83578e-36	5.83264e-36	1.36146e-35	4.46189e-36	-1.9882e-36	2.03789e-36	2.2939e-36	1.28857e-35	-6.75237e-36	2.12779e-36	5.62794e-36	-7.59033e-37	-2.08282e-36	2.29995e-36	-1.28145e-36	6.45271e-36	6.56325e-36	-6.85279e-37	-5.68477e-36	1.77323e-36	-9.91819e-36	1.53952e-34
-3.06089e-36	-1.40504e-37	4.02976e-37	-2.40774e-37	8.82535e-37	5.29308e-37	5.11226e-37	7.47294e-37	1.75511e-37	-2.60972e-37	2.35729e-37	-1.92832e-36	-2.26535e-36	-7.42826e-37	-1.39148e-37	1.8808e-38	-4.37252e-37	-2.60967e-37	-2.12895e-37	-4.25806e-37	-1.8584e-37	-1.23824e-36	2.24827e-37	1.02889e-36	5.70997e-37	-2.03964e-36	-1.87882e-37	4.88474e-37	-2.51229e-37	-4.11861e-37	2.0247e-35
-1.10433e-37	-6.41901e-38	-7.00001e-38	-1.82854e-37	8.82118e-39	-1.78814e-38	9.73039e-38	-1.72129e-38	-8.62678e-38	4.49825e-38	-8.43776e-38	5.45776e-39	-4.40061e-38	7.69761e-38	4.94605e-38	6.13802e-38	-5.76099e-39	5.11572e-38	1.38153e-38	-1.75617e-38	-9.33861e-38	-8.62689e-38	-1.04545e-37	7.42894e-38	1.44274e-38	-2.62054e-38	-1.29582e-37	3.10519e-38	-6.02857e-38	2.76102e-37	2.00604e-36
2.24726e-38	-1.33119e-39	-6.74829e-40	8.72367e-39	3.86485e-40	4.84124e-39	1.15826e-38	1.79436e-39	-3.20234e-39	-6.71237e-40	1.16107e-38	-1.18351e-38	7.85762e-39	9.63122e-39	3.58417e-39	-2.56971e-39	8.26442e-40	6.60606e-39	-1.33347e-38	9.79537e-39	2.177e-38	-1.72034e-39	-3.39793e-39	3.36822e-39	1.6166e-39	7.49014e-39	1.48651e-38	3.28435e-39	-5.54334e-40	3.14432e-40	1.91713e-37
2.61035e-42	-4.22628e-40	1.12061e-40	1.77707e-40	-2.09998e-40	-1.48633e-41	-2.77577e-40	-1.8266e-40	1.43392e-39	1.9797e-40	1.38134e-41	-9.6331e-40	3.29902e-40	1.05927e-40	-9.32143e-41	4.68084e-40	-3.32142e-41	6.35524e-40	-3.19856e-41	2.05712e-40	-2.50821e-40	-4.58571e-40	-1.5299e-40	3.17683e-40	-1.48698e-39	-3.95711e-40	1.85655e-39	-1.50719e-41	-6.31005e-41	1.00286e-40	1.10104e-38
-1.1373e-41	5.78802e-41	2.90484e-41	2.138e-41	-8.37206e-41	-7.76207e-41	4.27728e-41	-6.52173e-42	3.21228e-42	4.41354e-41	1.16192e-41	1.24159e-40	-2.48449e-41	-1.64087e-41	-1.42274e-41	-2.34968e-41	-2.18313e-41	2.54243e-41	7.44392e-41	-6.36812e-41	-1.31577e-40	-2.85856e-41	1.83633e-40	-2.20736e-41	1.93678e-41	-2.99367e-41	-2.72568e-41	-2.67813e-41	-5.72299e-42	8.87342e-41	1.34147e-39
-1.03821e-42	1.14566e-42	3.15033e-42	-1.44501e-43	3.10092e-42	8.6502e-43	1.93942e-42	5.04126e-42	1.08549e-42	9.05044e-42	-1.13393e-42	1.8938e-41	3.43218e-43	-4.40559e-43	6.29599e-42	8.17122e-43	2.74001e-42	9.21834e-43	-3.80432e-42	2.10183e-42	-1.32346e-42	1.33646e-41	-6.25032e-43	4.0622e-42	9.78831e-42	8.04273e-43	4.50693e-42	2.14138e-42	-8.28383e-42	2.00532e-42	1.11003e-40
-2.31303e-43	1.22908e-43	-7.31484e-44	-6.7105e-43	7.49327e-44	1.08317e-44	-1.88808e-43	-7.6922e-43	-1.21807e-42	2.14909e-43	-8.46252e-43	1.06814e-43	1.39495e-43	-2.98386e-43	-9.26007e-45	9.09406e-44	-1.48517e-42	2.03718e-43	3.99601e-44	-1.62707e-43	-2.35376e-43	-1.2221e-42	-2.60966e-43	-6.09566e-43	2.93029e-43	-4.83013e-43	-2.15051e-43	3.42321e-44	8.4879e-43	-3.00844e-44	1.11901e-41
4.16731e-45	1.38044e-44	1.01646e-43	4.86164e-44	2.13602e-45	-8.26894e-46	6.02582e-45	4.03045e-44	5.44392e-44	5.80968e-45	-3.04878e-45	-1.04313e-44	6.82553e-45	-3.62135e-44	9.71819e-44	8.40467e-45	-2.17458e-44	-1.32492e-43	-1.56613e-44	-6.27655e-46	2.16432e-44	-5.50024e-45	-3.33578e-44	9.51865e-44	3.14364e-45	-8.81378e-45	-3.52162e-44	2.64593e-45	-1.54326e-44	6.7154e-44	8.98502e-43
1.45811e-45	1.89581e-45	-1.13256e-45	2.31177e-45	-4.19546e-46	-1.1226e-45	2.33881e-45	1.26916e-45	7.93959e-47	1.24623e-45	4.78036e-45	-1.02726e-44	-7.68666e-45	3.37648e-45	-1.67867e-45	-7.09733e-45	-3.87599e-45	-4.88183e-45	-1.12897e-47	-1.21088e-44	3.38046e-45	-2.0095e-45	1.59329e-45	-1.27218e-44	2.81283e-46	2.25444e-45	-4.32305e-45	-3.42187e-46	-6.83141e-47	-2.22387e-45	9.82421e-44
1.42921e-46	6.24471e-47	6.38017e-47	3.88193e-46	-4.23741e-47	-1.91086e-46	-2.27344e-47	1.23753e-46	-9.13022e-47	2.54798e-46	-8.33194e-47	5.04444e-46	2.99147e-46	-2.84529e-46	2.82807e-46	2.19441e-46	2.50278e-48	-4.6685e-48	-8.93468e-46	1.74003e-47	1.87236e-46	2.65309e-47	7.65797e-47	-2.5121e-47	-2.18502e-46	1.70268e-46	7.31755e-47	-5.95879e-47	-6.46163e-46	-2.71665e-46	5.72996e-45
-3.71912e-47	2.21111e-47	2.30575e-48	-1.12421e-47	1.13766e-47	-2.16984e-47	4.88944e-47	1.81684e-47	-7.88755e-48	2.46424e-47	-1.70247e-47	2.37112e-47	5.34643e-48	-1.43885e-47	1.04799e-47	-3.11316e-47	-4.05459e-47	-1.85257e-47	-1.33849e-47	7.44018e-48	1.07907e-47	4.32763e-48	3.45944e-48	2.35535e-47	-1.20187e-47	3.92482e-47	-5.0038e-47	1.07916e-47	-2.0539e-47	1.13162e-46	6.75425e-46
4.25552e-48	8.20891e-50	-3.01118e-48	-2.00155e-49	1.8992e-49	-6.96765e-48	3.38876e-49	1.91484e-48	-1.19018e-48	2.9121e-49	1.25634e-48	4.60594e-48	1.25664e-48	1.74436e-48	-2.70522e-48	-9.14604e-49	1.03617e-49	5.0653e-48	-3.04324e-49	-5.8905e-49	-6.44668e-48	7.88368e-49	4.0511e-48	-6.66254e-48	-7.89943e-50	8.5506e-49	4.96767e-49	-2.81011e-49	1.1263e-49	9.58204e-50	5.6856e-47
8.02535e-50	6.33556e-50	1.62205e-49	-9.07694e-51	3.25611e-50	-2.13162e-50	1.59139e-49	-2.11445e-50	1.80395e-50	-3.3484e-50	1.14362e-49	4.552e-49	-2.19884e-49	-3.53768e-49	4.03247e-52	2.61144e-49	2.35139e-50	1.05698e-49	9.27824e-50	-1.26194e-49	-2.91501e-50	9.79914e-50	-1.768e-49	-8.31433e-50	-1.31189e-49	-6.45787e-51	4.20998e-49	-5.66556e-50	-1.84697e-49	6.03257e-50	3.60093e-48
-1.08013e-50	8.64416e-51	2.07994e-50	-8.97454e-51	-2.64627e-50	-1.94198e-51	1.65735e-51	-6.76358e-51	5.7414e-51	5.17827e-52	1.46797e-50	2.03524e-50	3.13348e-51	-5.60647e-51	1.97384e-50	6.80502e-52	6.73571e-51	8.17726e-51	3.92052e-51	-3.09047e-51	8.60247e-50	4.53185e-52	1.0711e-51	1.70552e-50	7.40531e-51	-3.01588e-51	7.20022e-51	3.59856e-50	3.47592e-51	1.46853e-50	3.54791e-49
-3.33842e-51	2.43091e-52	-3.70319e-51	1.01342e-51	-7.93489e-53	-8.07966e-53	-5.6227e-52	1.50885e-51	9.31407e-52	1.91273e-51	-7.29485e-52	1.38015e-51	3.71121e-51	-3.48431e-51	6.6424e-52	1.62548e-51	6.34397e-52	-7.96307e-52	1.00184e-51	-1.80525e-51	-5.2386e-52	-1.71036e-51	3.03361e-52	-4.10335e-52	-2.69652e-52	1.43544e-51	-1.65358e-51	5.71722e-52	2.57191e-52	-1.69571e-52	3.65113e-50
5.24842e-53	6.07962e-52	1.12871e-52	1.22826e-52	9.75864e-53	5.70417e-53	7.76279e-53	2.57075e-52	-5.88971e-53	-5.27902e-53	1.85743e-52	-8.78864e-53	3.12194e-53	3.68746e-53	2.88256e-52	-3.42634e-53	-2.20895e-53	6.96423e-53	-2.05639e-53	-1.33775e-53	-1.80777e-53	-2.12463e-53	-5.3639e-53	-6.19233e-53	-1.95869e-52	1.10326e-52	-1.17774e-52	-7.28582e-53	2.06655e-52	4.4576e-53	3.19002e-51
-3.89602e-54	-6.9733e-54	-1.5503e-53	-7.42596e-54	-1.32753e-54	8.1402e-54	2.0645e-53	3.80482e-54	-5.12805e-54	-2.38606e-54	-2.19679e-54	1.06932e-53	-6.48517e-54	1.19781e-53	-3.81968e-54	-5.66316e-54	-5.86996e-54	1.17672e-53	1.02205e-53	-3.89543e-54	3.04132e-54	4.73416e-53	-1.41463e-53	-1.6659e-54	-1.90818e-53	-1.8723e-54	1.80006e-53	-2.39604e-53	-1.06404e-52	-1.72023e-53	4.00536e-52
-4.42938e-56	-5.35441e-55	-2.16957e-54	-5.18976e-55	-1.97928e-55	-1.55281e-54	-3.35421e-55	1.19078e-54	7.15497e-55	5.5943e-55	1.42106e-54	5.345e-56	-7.83304e-55	-9.01547e-55	5.59873e-55	3.0293e-55	3.12097e-55	-3.98767e-54	-4.3995e-56	-4.69095e-55	2.04449e-55	1.14741e-54	1.04529e-54	-1.12406e-54	-2.94942e-55	-3.00212e-55	-1.53946e-54	-1.52847e-54	-1.96694e-54	-2.65778e-55	2.60722e-53
-2.62719e-55	3.06616e-55	-1.17355e-55	2.68612e-57	3.12987e-56	3.16374e-55	-2.02018e-56	-1.78755e-55	1.52744e-56	5.88919e-56	-5.28025e-56	4.69667e-56	-2.68363e-55	-1.88811e-55	1.9526e-56	-3.15527e-55	-5.88867e-56	5.70944e-56	-7.86184e-56	1.36982e-55	-4.30754e-55	-1.19854e-56	9.68018e-57	2.83735e-56	4.33733e-56	-1.17296e-55	9.91533e-56	-4.59347e-56	-2.24932e-56	-3.94089e-56	3.3822e-54
2.93508e-57	1.00951e-56	8.48758e-57	-1.57847e-57	1.06233e-56	-9.59583e-57	-8.31483e-58	4.99317e-57	-4.4955e-57	-2.14713e-56	1.55569e-56	5.74898e-58	-2.54431e-57	-1.02393e-57	2.45556e-57	-5.00689e-57	-2.67581e-57	7.52391e-57	1.30908e-56	-1.63316e-56	-5.27673e-57	-4.17038e-57	-6.27843e-58	-7.12763e-57	-1.31702e-56	3.0688e-57	-2.47435e-56	1.18463e-56	9.62363e-58	7.49199e-57	2.20377e-55
-8.89361e-58	3.79778e-59	9.4994e-60	-2.4549e-58	-7.83954e-59	-2.36459e-58	-1.08114e-58	1.20987e-57	5.94443e-58	-4.01902e-57	1.02714e-57	-5.68407e-59	2.54626e-57	-5.68244e-59	1.88203e-58	2.1423e-58	-1.4341e-57	1.11771e-58	1.44147e-58	-2.67936e-58	4.33323e-58	-5.75209e-59	4.55025e-58	-2.95693e-59	4.56122e-58	3.1269e-58	-2.94072e-58	1.48651e-58	-2.54788e-58	9.08702e-58	1.68265e-56
-1.16458e-58	-3.56715e-58	5.62957e-60	3.3054e-60	-6.56185e-60	-5.99509e-60	-1.17522e-59	-3.79961e-59	1.43825e-59	3.39728e-58	1.34789e-58	1.59625e-59	-4.29562e-59	3.90569e-59	7.99523e-59	-3.23956e-58	-1.17409e-59	-3.8709e-59	8.94193e-59	2.86597e-59	2.12084e-59	-2.99064e-58	-2.38448e-58	2.25976e-59	-1.65842e-60	1.71892e-58	5.98069e-60	5.58903e-60	3.19055e-59	-1.71308e-58	2.67338e-57
1.3244e-59	-2.01613e-60	-1.8067e-61	2.93961e-60	2.01164e-59	-3.91981e-60	-5.19572e-60	4.1547e-61	-3.00181e-60	-5.19122e-60	2.97674e-60	3.25188e-60	-2.92427e-60	1.38788e-60	-7.59604e-61	6.42891e-60	-1.79007e-59	-1.13127e-60	2.48108e-60	-7.71241e-60	8.91735e-61	-1.7178e-59	9.61218e-60	-1.04653e-59	-1.12668e-59	5.97153e-60	-1.74562e-60	-2.17603e-60	1.96675e-59	-1.86082e-60	1.84011e-58
6.01956e-62	-2.14177e-60	5.77116e-62	3.00485e-61	2.90997e-61	-2.79781e-61	1.19275e-60	-1.61349e-60	-9.55566e-62	-6.49668e-61	4.54601e-61	7.48296e-61	7.27194e-61	-2.93221e-61	3.93349e-62	-2.44677e-61	1.98608e-60	-6.62761e-62	2.44397e-60	6.64771e-62	-1.98748e-61	-4.0178e-61	1.12229e-60	3.24524e-61	1.34583e-60	-6.98892e-62	1.48969e-60	-2.94184e-62	-4.82452e-61	-5.59692e-61	1.97769e-59
6.60183e-63	2.28952e-63	-2.12096e-62	-9.15804e-62	-9.90218e-63	-9.41488e-62	-2.70744e-62	-4.50355e-64	-3.43833e-62	-1.02648e-61	-6.6105e-62	-3.07271e-62	2.3444e-61	9.03235e-63	-5.01379e-63	6.79575e-62	1.14135e-62	1.74844e-62	-2.75953e-62	-2.46326e-62	1.40624e-61	1.48541e-62	-4.78392e-63	-4.40178e-63	1.86104e-62	-2.29242e-62	-2.65598e-62	-5.44556e-63	3.66144e-62	-4.52742e-62	1.20478e-60
-1.27761e-63	-1.59255e-64	-2.47883e-64	5.09035e-63	3.60027e-63	-3.0033e-63	1.53091e-63	1.0707e-63	-3.25785e-63	1.11268e-63	-2.66223e-62	1.85616e-63	-1.43274e-62	-2.03187e-64	1.39912e-64	5.26711e-63	2.47444e-63	1.06095e-63	2.15184e-63	-3.90115e-64	-2.30112e-62	3.03334e-63	3.87703e-63	2.30188e-63	3.1708e-64	-1.11476e-63	-4.21457e-64	2.54446e-63	3.25725e-64	4.83149e-63	1.16623e-61
2.75846e-64	-5.21125e-64	-1.55988e-63	7.99509e-64	-7.65046e-65	-5.88352e-64	-2.82927e-64	1.26118e-66	-4.78095e-65	-1.02886e-64	-3.76645e-64	2.63016e-64	1.65849e-64	-2.60139e-64	7.39755e-64	1.8169e-64	-1.39291e-63	-2.50698e-64	2.76352e-63	-1.97252e-64	-1.84962e-64	-1.07914e-64	1.27123e-64	4.79292e-64	1.3132e-64	-8.06922e-64	-4.26866e-64	1.3424e-65	1.28244e-65	3.13271e-64	1.34515e-62
8.40127e-66	8.56534e-67	2.32548e-65	-5.99294e-65	-1.25075e-64	3.55133e-65	1.37342e-65	-3.26679e-65	1.27004e-65	2.36366e-65	-5.99379e-65	4.0193e-65	1.4162e-65	-2.9958e-65	1.99159e-66	-3.56474e-65	-2.01695e-65	-2.37492e-65	1.24736e-65	1.10905e-65	-9.21383e-66	3.09195e-65	-6.25958e-67	2.47095e-65	8.69712e-65	5.17388e-66	-8.34174e-66	-5.29793e-65	-2.85951e-65	1.0603e-64	9.38703e-64
1.1678e-67	7.99705e-67	-2.64577e-66	4.3141e-66	-5.81276e-66	2.54746e-67	-9.99906e-67	1.04032e-66	-2.59734e-66	1.60791e-66	1.19176e-65	1.17637e-65	4.35788e-66	6.02892e-67	8.25057e-66	-1.23282e-66	-1.42494e-66	1.52058e-67	-1.34587e-66	-3.10778e-66	1.85304e-66	6.4853e-66	2.73805e-66	-5.18227e-66	-2.7421e-66	3.07352e-66	5.69448e-66	1.5792e-66	1.44476e-66	1.66005e-65	1.11739e-64
3.92828e-67	-1.98929e-67	-7.40923e-69	3.3853e-68	4.18582e-67	7.32502e-68	-6.82774e-67	-1.28081e-66	-5.44497e-68	6.64759e-68	5.04697e-67	3.97301e-67	-8.64162e-67	1.65662e-67	-3.78963e-67	6.99166e-67	3.91634e-67	2.31304e-67	-2.0598e-68	5.50217e-68	2.82193e-67	-1.01723e-67	-1.5901e-67	7.18513e-67	1.14745e-68	-8.76125e-67	-8.0163e-68	-4.64731e-67	4.8084e-67	1.93565e-67	1.02862e-65
9.10027e-69	2.73992e-69	3.711e-68	-7.16541e-68	-2.23379e-68	1.13935e-68	1.79764e-69	2.63737e-68	8.39449e-68	-3.44711e-69	-9.8877e-68	-4.46261e-69	-2.6349e-68	1.02985e-67	-8.09948e-69	7.80443e-68	7.24299e-69	-3.32981e-69	-2.77069e-69	4.70405e-69	5.96665e-70	1.37184e-68	-6.30831e-69	2.03562e-68	-8.4684e-69	6.85567e-69	6.91077e-69	-1.18295e-68	7.67645e-69	4.35616e-68	7.33046e-67
-9.07538e-70	1.21787e-68	8.28503e-70	4.68903e-69	-1.87781e-69	-2.4068e-69	-1.20119e-70	1.3677e-69	2.02662e-69	-4.51455e-69	-1.59695e-71	-1.97965e-69	-5.76329e-69	-1.15746e-70	-4.77785e-70	7.40222e-70	-1.06773e-69	-8.3968e-69	-1.25041e-69	-1.72196e-68	1.26858e-69	1.87252e-69	-6.48907e-70	6.26121e-69	-9.62983e-69	-2.1257e-69	-6.7672e-70	6.87054e-70	1.83754e-70	6.60803e-70	9.19596e-68
3.73226e-71	-1.62024e-70	1.00952e-70	7.51047e-71	-7.48656e-71	-1.59561e-70	4.55758e-71	-2.69285e-71	3.42436e-71	-1.59715e-70	-4.47031e-72	-4.97526e-71	1.42026e-70	-3.95017e-70	3.6539e-71	1.56716e-70	1.81317e-70	3.1323e-71	-7.37916e-71	-9.28497e-71	1.10473e-71	-3.56587e-70	7.97917e-72	-3.91987e-70	-2.08602e-70	1.8394e-71	-4.70822e-70	-1.50835e-70	-8.27399e-71	6.77085e-71	3.8068e-69
1.61047e-71	-3.39097e-71	7.71544e-71	4.60165e-71	-1.67813e-71	7.61587e-72	-1.9634e-71	2.49112e-71	1.05026e-71	-1.28313e-71	-3.07058e-72	5.05782e-75	7.33372e-72	1.05134e-70	3.288e-72	-6.96433e-71	1.38202e-71	1.31562e-71	-1.41052e-71	-2.33724e-71	5.82816e-72	7.81449e-72	2.73483e-73	1.27193e-71	2.03851e-71	1.65201e-71	2.69683e-71	3.95752e-72	1.01735e-72	2.85794e-73	6.1416e-70
1.74147e-72	1.78444e-72	-1.9879e-73	8.4689e-73	8.94569e-73	6.23941e-73	-3.44413e-73	-8.08208e-73	-2.24884e-73	-1.21702e-73	2.42174e-72	-7.26512e-73	1.02381e-72	3.25659e-72	-8.41737e-73	1.76879e-73	9.86921e-73	2.17602e-73	-1.69132e-72	-1.73183e-73	-6.93971e-72	1.76924e-72	2.24195e-72	2.05885e-72	1.21741e-72	-1.0409e-72	-3.42878e-74	2.45828e-72	-2.24727e-72	-3.01318e-72	4.21267e-71
-1.48205e-73	4.0221e-73	3.92474e-73	-1.70236e-74	3.19916e-73	-1.77239e-73	-2.04033e-73	2.44406e-73	6.96135e-74	1.18966e-73	7.17059e-74	7.78944e-74	6.40107e-75	-1.3054e-74	7.03851e-74	8.02845e-74	2.54657e-73	1.79479e-73	1.29855e-73	2.6741e-73	8.27308e-73	-5.27377e-74	5.43963e-73	-9.44357e-74	4.17133e-74	-1.82034e-73	-3.52888e-73	-1.44111e-74	1.26144e-73	-2.1341e-73	5.69426e-72
6.69647e-75	-3.0961e-74	-1.67745e-74	2.33906e-74	-1.53312e-74	-1.14946e-75	2.63387e-74	5.30529e-75	-2.10382e-74	-4.04895e-75	-7.75675e-75	-6.09954e-75	2.07323e-74	2.75335e-74	-1.54959e-74	2.82724e-75	8.29319e-76	-8.52217e-75	-5.93726e-75	2.98331e-75	-3.00007e-74	-1.38386e-74	6.8396e-75	1.18973e-74	-1.46554e-74	-4.88891e-75	3.30879e-74	-4.60591e-75	4.66811e-74	3.38281e-74	4.50075e-73
-1.35359e-77	2.47678e-75	7.63688e-76	1.23837e-75	-4.17503e-75	5.02017e-77	-5.45345e-76	8.03979e-77	-3.01053e-75	-9.30845e-76	-2.28607e-75	1.07241e-75	7.43059e-76	1.46166e-76	-1.75611e-77	1.45279e-75	-2.69914e-76	-1.53133e-76	6.50929e-75	8.10285e-77	-3.02622e-75	-6.53921e-75	3.60559e-76	1.23367e-75	1.21591e-75	7.5612e-77	-8.13945e-76	-9.55404e-76	-4.6317e-77	-1.1429e-75	4.14259e-74
3.1898e-77	3.65668e-78	3.19596e-76	1.65325e-76	-1.08872e-77	-3.73134e-76	-8.73036e-77	-6.5492e-76	-3.36758e-77	1.35729e-76	-3.92368e-77	1.468e-76	-1.36238e-77	1.42486e-77	-7.33745e-78	-4.09368e-77	-1.96285e-76	-1.80621e-77	-3.30906e-77	3.33954e-77	-1.82074e-76	-3.68284e-77	1.97887e-77	1.29188e-77	7.60958e-78	2.17185e-77	6.91138e-77	-1.50121e-77	2.91871e-77	-1.60129e-77	2.76941e-75
1.10162e-78	-6.72254e-78	1.76688e-77	1.43598e-77	-1.82955e-78	-2.83482e-77	-4.56785e-78	-1.8147e-77	-6.0179e-78	2.30255e-77	7.7097e-78	2.21744e-77	-5.10748e-78	1.27415e-78	6.32144e-78	-3.45811e-78	-1.33474e-77	8.0398e-78	5.89229e-77	-4.45599e-77	4.96065e-79	2.13238e-78	5.24932e-79	-1.49346e-78	-1.4155e-77	3.07653e-78	-5.69737e-78	-1.73827e-77	2.09064e-78	3.68422e-77	3.76595e-76
-1.76327e-79	1.60723e-79	-3.12912e-79	8.39537e-79	-9.15314e-79	-4.00088e-79	5.27767e-79	-5.00484e-79	-1.80987e-78	-1.73248e-79	7.62537e-80	-7.37885e-80	-1.46417e-78	-2.90463e-80	-6.73592e-79	-5.34141e-79	-3.29581e-78	2.10959e-79	-3.65589e-78	-2.19121e-79	7.59802e-79	1.78904e-78	-2.13135e-80	6.87397e-79	2.13523e-79	2.82158e-79	4.53876e-79	-4.59788e-78	5.64975e-79	-1.1477e-78	2.65667e-77
6.16897e-80	-3.58911e-80	1.60427e-80	-8.61816e-80	6.0678e-80	-3.49691e-80	-3.48683e-80	2.1516e-80	1.78856e-79	9.83982e-80	-1.00574e-79	1.4441e-79	-1.05378e-79	4.25916e-80	1.87485e-80	1.14135e-81	6.3555e-80	-4.85229e-79	3.54584e-80	-9.59372e-80	1.77114e-80	4.44061e-80	-1.26854e-79	5.10482e-80	6.70355e-80	-1.81306e-80	-6.87729e-80	-1.8945e-80	1.26564e-79	3.26919e-79	2.5885e-78
-2.59846e-81	-3.29907e-81	2.49998e-81	-3.5699e-81	-1.86149e-80	1.69577e-80	-1.93799e-81	-2.17499e-81	-1.34418e-81	-6.26283e-81	-2.11969e-81	3.68842e-80	2.68295e-81	-6.28722e-81	-3.17518e-80	-4.9545e-81	-1.60895e-81	6.31222e-81	-4.7172e-81	2.53295e-81	1.04105e-80	1.33002e-80	-8.86789e-81	5.18331e-81	9.68143e-82	6.24526e-81	-1.39445e-80	4.0248e-81	2.55963e-81	1.80355e-81	2.26419e-79
2.96774e-81	6.2112e-82	4.15827e-82	-1.2813e-83	-8.57837e-82	-6.27143e-83	1.33559e-81	-2.50121e-81	-1.02033e-81	-1.10681e-81	6.72466e-83	4.77205e-83	-8.98667e-82	-2.10521e-82	-4.41907e-83	7.00786e-82	-4.34506e-83	5.85886e-82	-2.53135e-81	-1.25587e-82	5.29871e-82	2.50284e-82	-1.77595e-82	4.62448e-82	1.89211e-82	-8.37322e-82	1.6865e-81	-6.52379e-82	-8.79966e-83	1.34594e-81	2.23769e-80
-1.04176e-82	8.81717e-83	-2.02605e-83	9.64438e-83	-1.05523e-82	1.13154e-83	-3.2603e-83	1.47717e-82	-2.12961e-83	1.08446e-83	-1.55582e-83	3.1793e-83	5.56055e-83	9.73627e-83	1.15144e-82	-1.77943e-82	7.21024e-83	4.08174e-83	3.38736e-83	5.56421e-84	-3.65877e-84	2.14606e-82	-9.69269e-84	1.69836e-83	1.49995e-83	6.48527e-84	1.66539e-83	-9.38814e-83	1.97994e-83	2.56104e-83	1.70649e-81
-4.53485e-84	-5.56113e-84	-1.80372e-83	5.66662e-84	4.52549e-84	5.67646e-84	-2.96299e-84	6.08897e-86	2.95062e-84	-1.87439e-83	1.80785e-84	6.5901e-84	-1.85391e-84	-2.89724e-84	1.63545e-84	2.38803e-84	5.75265e-84	1.12315e-84	-1.18988e-84	4.64655e-84	1.48756e-84	1.86717e-84	-1.01762e-83	-9.41322e-84	7.59752e-84	1.99693e-85	-9.04187e-84	-7.14833e-84	1.97937e-84	-5.94148e-85	1.4811e-82
1.05252e-86	-5.32575e-85	-3.25706e-86	-1.87786e-85	6.07012e-85	1.6359e-84	-1.78179e-85	6.11198e-85	-1.23606e-84	1.15704e-84	9.01798e-86	-2.362e-85	-6.74989e-85	-3.18682e-85	4.24616e-86	2.74365e-86	-1.04468e-84	3.76265e-86	1.15675e-84	1.03711e-84	1.31868e-85	9.36466e-85	-7.30342e-85	-5.61387e-85	-2.57039e-85	1.60325e-85	9.03433e-85	1.10819e-85	2.33461e-85	7.52262e-85	1.56324e-83
1.88902e-86	4.94049e-86	3.39885e-87	1.51945e-86	-3.47326e-86	4.45688e-86	-2.30536e-86	-2.757e-85	2.63772e-86	8.58725e-87	-1.86065e-86	4.76056e-87	4.29896e-86	-2.33166e-86	-3.12046e-86	2.53098e-86	-1.12697e-86	2.98106e-86	-5.68804e-87	-4.99947e-86	-3.03699e-86	7.82067e-86	-3.2961e-86	6.97044e-87	2.14931e-88	1.67684e-86	2.27282e-85	3.99635e-86	-2.78394e-86	-3.28602e-86	1.2363e-84
-2.30558e-87	-2.90602e-88	4.62589e-87	-1.02691e-87	1.54417e-87	3.13497e-86	5.47247e-88	-5.91898e-87	-8.79951e-88	-1.39541e-87	9.65565e-88	3.42856e-87	-2.17797e-86	-2.07213e-88	4.45703e-87	4.11446e-87	3.15309e-87	-9.87871e-89	5.86253e-87	-5.38978e-87	3.65047e-87	-7.78176e-88	-1.49043e-86	1.14398e-86	1.45929e-86	-4.0596e-88	-3.53255e-87	-2.42171e-87	-2.03149e-86	-8.19725e-88	1.72202e-85
-3.63707e-88	-4.65464e-88	8.0713e-88	-3.08771e-89	1.07424e-89	6.69815e-89	7.58123e-89	-1.94591e-88	-5.24104e-88	5.51821e-88	-2.01495e-88	-1.09738e-88	7.33221e-89	-4.26103e-88	3.25164e-87	6.39389e-89	1.82618e-88	-3.91161e-88	3.23669e-89	-2.51392e-88	-4.16706e-88	-1.45454e-88	-2.12528e-88	3.26554e-88	-3.52506e-88	-1.44174e-88	-2.96572e-88	-9.26511e-88	1.18539e-89	-2.45241e-88	1.11531e-86
-5.77832e-89	2.50706e-89	1.01583e-88	-4.08696e-89	3.85995e-89	9.00571e-90	8.60649e-90	1.97869e-91	9.36447e-90	-2.5505e-89	-3.61944e-89	8.65799e-89	2.23188e-89	8.41675e-90	-1.16852e-88	-9.45129e-90	-2.85287e-89	-8.40842e-89	-1.4524e-91	9.62959e-90	-5.12747e-90	-1.81054e-88	3.71803e-89	-7.22453e-89	1.10909e-89	-9.6711e-90	-4.93525e-89	8.98939e-90	-5.32458e-89	-7.9652e-89	1.2264e-87
1.86759e-90	-1.17788e-90	8.31819e-91	2.15519e-91	-7.97424e-90	2.76865e-91	-3.83988e-90	-1.88048e-90	1.05649e-90	6.01121e-90	-6.00193e-91	-1.19418e-89	9.58088e-90	7.70662e-91	4.65014e-92	1.90138e-90	3.98941e-90	1.31194e-91	8.50871e-90	9.40616e-91	1.52404e-90	3.9875e-90	-1.22707e-90	3.14895e-90	3.77732e-90	-1.69255e-90	-1.5533e-91	1.47732e-89	-1.32493e-89	-2.3829e-90	1.09461e-88
-8.8075e-92	1.8113e-91	6.6132e-92	4.81348e-92	1.13446e-91	-9.9145e-92	3.22544e-92	-2.62353e-92	-1.74163e-91	5.55309e-92	-1.78698e-91	1.08172e-91	-4.52071e-92	-4.33771e-90	1.06675e-91	1.39473e-90	6.44175e-93	-2.33044e-91	6.28806e-91	1.44587e-91	8.38151e-92	3.53498e-91	4.93819e-91	6.38076e-92	3.73399e-91	1.86212e-91	-1.45797e-92	3.10892e-91	-7.5886e-91	3.69488e-92	1.07441e-89
6.96649e-92	-2.75906e-92	3.16459e-92	7.65263e-94	-2.00859e-92	-5.82961e-92	3.84105e-92	1.97185e-92	-5.31187e-93	1.53954e-92	-2.8551e-92	8.18137e-93	-6.74885e-92	-1.63601e-93	-1.45537e-92	5.26939e-92	-1.81788e-92	-2.49424e-92	2.61434e-92	-6.24929e-93	6.93062e-93	-3.61713e-93	2.30613e-93	-4.16362e-94	-1.50229e-92	-5.2058e-92	-5.28438e-93	-1.93574e-92	-7.9305e-93	5.23466e-93	6.53661e-91
-7.92609e-94	3.36576e-94	3.14056e-93	-6.80563e-93	-1.04148e-93	-2.60225e-93	1.37025e-93	-1.02689e-93	-1.07872e-93	-2.08927e-93	-3.62844e-94	8.51897e-94	3.15743e-93	-1.21434e-93	-4.60585e-93	-1.36662e-93	2.1364e-93	3.69812e-93	-2.69229e-94	-4.19433e-94	4.87321e-94	4.49648e-93	7.37435e-95	3.05322e-93	1.3825e-93	-4.84812e-93	-2.50437e-93	6.63657e-93	5.40094e-93	2.24062e-94	6.74737e-92
-2.60177e-94	-3.60589e-94	-8.91053e-95	-5.0044e-94	-8.12695e-95	-3.06757e-94	2.20474e-94	-7.20691e-95	1.2276e-95	-3.82333e-95	-2.48637e-94	5.74157e-95	2.00474e-94	-3.28421e-94	1.56837e-94	-7.61216e-95	-1.1169e-94	-1.73913e-96	-1.25131e-94	-2.24412e-93	-6.83433e-95	6.56406e-94	-7.63749e-95	-3.6641e-94	4.78514e-94	1.40444e-94	1.06078e-93	4.40666e-95	-9.99146e-95	-4.63636e-95	8.52959e-93
5.59184e-96	1.08951e-95	2.45606e-96	2.6783e-95	-1.78943e-95	-9.31789e-95	-1.50024e-95	4.09483e-95	-2.28711e-96	2.06109e-95	2.50277e-95	-1.06304e-96	4.86125e-96	2.24282e-95	3.28808e-96	-9.84833e-96	6.87367e-96	1.81208e-97	-1.54474e-95	-1.55396e-95	2.64894e-95	6.52661e-95	8.71575e-96	3.68743e-95	-4.19923e-95	-1.92528e-95	9.99179e-96	8.19802e-96	1.1218e-94	-6.5474e-96	6.75714e-94
4.14237e-97	6.22023e-97	9.87445e-97	5.73505e-97	1.0057e-96	-3.51365e-96	-1.27779e-96	-1.00735e-96	-1.19724e-96	2.65637e-98	9.33494e-97	-3.20971e-96	1.10361e-95	3.6132e-96	1.46516e-96	-1.26185e-96	-5.18409e-97	3.88111e-97	7.05448e-96	2.3955e-96	-3.59124e-97	-4.65629e-97	1.42999e-97	1.17679e-97	-2.77514e-97	-2.57351e-96	-2.05893e-96	-2.48805e-97	1.24985e-96	5.60485e-98	5.00516e-95
-3.16069e-98	7.99927e-99	-2.03107e-97	-1.77654e-97	-3.45367e-101	4.54169e-98	-7.0944e-98	4.9497e-97	-1.56388e-97	-1.60176e-97	2.51762e-97	-6.1346e-98	1.79767e-98	3.23815e-98	5.13682e-98	5.61787e-98	-8.52731e-98	-9.34064e-97	-1.77365e-97	1.12702e-97	4.92113e-98	4.00909e-97	-1.1362e-97	-1.21319e-97	1.05753e-97	2.68492e-98	1.47771e-97	-1.24141e-97	-3.73172e-98	1.03616e-96	5.29176e-96
-1.79834e-98	6.50685e-99	1.74249e-99	2.15834e-98	-2.65216e-98	-3.57905e-99	5.67899e-99	1.14394e-99	-2.81879e-99	9.98638e-99	-1.26477e-99	8.2256e-100	-6.04584e-98	1.3198e-98	1.0414e-98	-2.91907e-99	2.39477e-98	-5.69192e-99	-2.80225e-98	-9.23985e-99	1.65727e-98	-3.63816e-99	2.05202e-98	-8.32465e-99	1.4277e-100	1.65213e-98	8.05001e-100	5.96504e-99	-8.29865e-98	8.23887e-100	4.09824e-97
6.82026e-99	-1.54391e-99	-2.46958e-99	3.77281e-100	-3.1063e-100	6.09481e-100	1.70131e-99	3.84613e-99	-1.23884e-99	1.4194e-100	2.27573e-99	7.32651e-99	3.4607e-100	-1.12191e-100	-4.05054e-100	2.52136e-99	-1.81764e-100	-3.95399e-100	-2.65939e-99	2.95964e-100	1.36899e-100	-9.57106e-100	8.05303e-100	1.52941e-99	2.2112e-101	-1.12156e-99	-6.34065e-100	-6.99328e-100	-7.73241e-100	-1.33342e-99	4.35912e-98
2.43822e-101	3.19717e-100	-3.56556e-101	-1.98288e-100	3.99946e-101	-3.41351e-100	-4.15279e-100	-9.84653e-101	5.90955e-101	2.38867e-100	-2.4289e-100	7.37127e-101	-2.1848e-100	-4.33741e-101	8.88557e-101	4.09609e-102	-4.52095e-101	-3.39396e-101	6.03874e-101	-1.82728e-100	-9.65908e-102	3.11148e-100	2.15635e-100	-4.87569e-100	-8.52037e-101	-5.33324e-101	-3.06183e-101	2.9864e-100	-2.85707e-101	2.55623e-101	4.31071e-99
3.32719e-102	-7.03899e-103	2.10993e-103	2.36118e-101	-6.11233e-102	-2.79056e-102	6.58987e-101	-5.91188e-102	-3.47099e-101	-2.11562e-101	4.27499e-102	-6.33383e-102	1.05393e-101	-1.04332e-102	-2.29679e-102	-1.32542e-101	-1.09699e-102	-1.19209e-100	5.05271e-102	-1.17437e-102	6.45754e-102	4.98639e-102	3.90384e-102	-3.33142e-102	-3.16895e-102	-9.60299e-104	-1.84296e-101	-1.58555e-101	2.67387e-102	1.07475e-101	3.9836e-100
-3.59986e-103	-6.46081e-103	5.60754e-103	1.99991e-103	4.05436e-104	7.90941e-104	-2.84837e-102	9.6096e-103	-2.42901e-103	2.70843e-103	-1.48184e-102	-1.92166e-102	-7.43146e-103	-4.36208e-103	-1.21151e-102	1.78117e-103	-2.85715e-103	1.00938e-102	8.03886e-102	1.1113e-102	9.0668e-103	1.47265e-104	1.54042e-103	6.13479e-103	-2.04404e-104	1.97488e-102	-4.13315e-102	-1.22879e-103	1.1143e-102	-8.18524e-104	3.17637e-101
-8.98329e-104	-7.7033e-104	2.19894e-104	4.899e-104	-3.46939e-104	-1.62523e-103	-7.34466e-104	-7.63468e-105	-9.50922e-104	-1.16857e-104	-2.14433e-104	-1.23692e-103	5.90838e-104	1.41404e-103	2.79232e-103	1.83921e-104	4.93945e-104	2.83539e-104	-1.26242e-103	1.59105e-104	1.31562e-104	-4.25684e-104	3.81105e-104	1.35892e-104	-1.10166e-104	-4.90652e-104	3.60797e-105	4.49704e-104	-2.13361e-103	-6.82373e-104	1.98375e-102
-3.26753e-105	5.88444e-105	7.74013e-105	-3.57707e-106	4.80442e-105	-1.63637e-104	-1.15554e-105	9.37889e-105	3.4032e-105	6.91789e-105	-3.20885e-105	-1.17344e-104	4.02102e-105	-1.24805e-104	-9.74949e-106	1.64631e-105	-1.86137e-107	-1.04629e-104	1.01381e-104	7.56793e-105	-7.39481e-105	-1.06758e-104	-4.04271e-104	3.07257e-105	1.15744e-105	-1.60071e-104	2.89581e-105	-1.25043e-104	-5.97815e-105	1.24927e-104	2.34133e-103
-3.15519e-106	-3.43448e-106	-1.5876e-106	-1.39617e-106	1.59419e-106	-2.34082e-106	-1.35896e-106	-1.90867e-107	-5.03054e-106	8.53256e-106	-9.97975e-107	-5.38044e-106	5.21897e-106	-3.48276e-107	2.44963e-106	-7.0981e-106	5.46687e-106	8.63563e-106	8.59473e-106	-1.4567e-106	-2.94937e-106	-7.08262e-106	-7.75904e-106	-3.78712e-105	1.71427e-106	6.67724e-106	2.81984e-106	1.73109e-105	-9.69284e-106	-3.10241e-106	1.71248e-104
4.21278e-108	1.26528e-107	-9.84153e-107	-1.43397e-106	-8.40522e-107	8.46056e-107	-6.63902e-107	2.56637e-107	-5.966e-108	4.53646e-107	-3.99207e-107	2.16334e-107	-1.91739e-107	-1.60864e-107	6.46948e-107	-4.37641e-107	3.58563e-107	-7.7407e-108	5.83952e-107	8.68938e-109	-4.86274e-107	1.64059e-106	6.35145e-107	3.49668e-107	-1.52296e-108	1.09538e-106	-7.53359e-107	8.61564e-107	1.03032e-107	4.68796e-107	1.51976e-105
2.77054e-108	-1.1091e-108	-2.22318e-108	-2.72562e-108	-7.36194e-110	-2.11644e-108	8.64962e-108	-3.61775e-108	3.07449e-108	4.36388e-109	2.05182e-108	-6.52894e-109	3.17883e-108	2.09061e-107	7.6941e-109	-1.27562e-107	8.6872e-109	-2.00973e-108	-4.11018e-108	-3.31236e-108	-6.58024e-108	1.78686e-108	-8.59719e-109	-1.36685e-107	1.27035e-107	5.32464e-108	6.22352e-109	-2.28746e-108	3.01603e-108	-1.47673e-109	1.2441e-106
-1.45062e-109	-2.9262e-109	-1.24821e-109	3.30155e-109	-1.90478e-109	4.27546e-109	2.7954e-109	-2.63929e-109	-5.69702e-109	3.11066e-110	1.22677e-108	-1.27844e-109	2.49639e-109	-6.47319e-109	2.26866e-109	-3.27174e-109	1.85238e-109	-2.55033e-109	7.99534e-110	1.65492e-108	-5.61563e-109	9.52159e-110	3.27442e-109	-5.57801e-109	-6.40209e-109	2.58907e-109	2.15504e-110	-3.23705e-109	-3.06191e-109	-3.47852e-109	1.10762e-107
-1.55295e-110	-7.55724e-110	-3.78893e-110	8.51842e-112	4.49928e-110	-3.50186e-110	-2.43582e-110	-1.58118e-110	9.48e-110	-1.73364e-110	7.45989e-111	1.98296e-111	3.76705e-110	-3.07092e-111	-1.58212e-112	9.26385e-110	6.74569e-110	-5.44433e-111	-7.23549e-110	-7.55335e-110	5.01672e-111	-6.31301e-110	5.21601e-110	-8.4224e-112	5.42723e-110	3.74929e-110	-1.61203e-110	2.91412e-110	5.79588e-110	-7.90279e-110	1.12109e-108
2.01879e-111	-1.57939e-111	-5.53261e-112	5.44828e-112	-1.59225e-112	-3.19802e-112	9.14239e-112	-1.6442e-112	-5.90412e-111	-1.45556e-112	2.77804e-112	-2.11366e-111	5.54164e-112	8.98797e-112	-1.53323e-110	2.16791e-111	-6.35295e-111	3.28009e-111	-1.58577e-111	-4.21121e-111	-2.1997e-112	5.49913e-112	1.04699e-110	3.18648e-112	1.64057e-111	1.04341e-111	-4.75929e-111	2.43183e-112	-1.1107e-110	-1.76935e-111	8.11996e-110
2.97736e-112	-2.93913e-112	2.00039e-112	-2.02573e-112	-1.63489e-112	6.59893e-112	-3.63203e-112	1.93821e-112	1.41003e-113	2.43896e-112	-2.45283e-112	-3.6178e-112	-2.82894e-112	-1.2127e-111	1.2837e-112	4.13384e-113	1.31967e-111	3.94819e-112	-1.52366e-112	2.68613e-113	-1.68161e-111	-6.70264e-113	-4.43709e-112	2.68639e-112	-1.91548e-112	-3.9907e-113	-9.30171e-113	-2.48872e-112	-5.95248e-112	-5.64196e-112	1.09925e-110
-1.68777e-113	1.39449e-113	-7.26266e-114	-2.12741e-113	-6.82743e-114	2.4616e-113	2.59473e-113	-1.48801e-113	9.29274e-113	-6.81519e-114	-7.36856e-113	-1.99145e-113	7.3493e-113	-6.67653e-114	5.54733e-114	-7.8691e-113	-1.40752e-113	-1.30746e-112	-4.18904e-114	1.16821e-113	7.61527e-114	-1.46401e-114	1.89111e-112	1.28696e-113	2.95119e-113	5.31499e-114	1.91634e-113	4.56344e-114	-8.7151e-113	3.21458e-113	1.03898e-111
2.355e-114	-4.36e-114	-5.44852e-115	1.62783e-114	3.53193e-114	2.29992e-114	4.30063e-115	-4.04285e-114	2.78123e-114	-1.02809e-114	7.67752e-114	-3.30774e-115	1.24394e-114	-3.489e-114	1.79903e-114	4.01898e-115	-8.42827e-115	-4.2416e-114	8.99135e-116	-1.09148e-113	3.65268e-114	2.73048e-114	4.683e-115	1.59469e-114	-1.38855e-114	1.59093e-114	8.76386e-115	2.75663e-114	-1.91493e-115	1.69369e-115	6.94526e-113
1.29817e-115	-4.91202e-116	-5.14709e-115	6.4437e-116	6.99374e-116	-1.75214e-115	1.65431e-116	8.13171e-116	3.20361e-115	8.95098e-115	2.96644e-116	-3.97768e-116	-2.42523e-115	-4.46929e-116	9.03168e-115	-1.41558e-115	-3.65344e-116	-9.71305e-116	-1.1073e-115	4.35124e-116	-2.51654e-115	-3.40893e-117	2.85155e-115	-1.18964e-115	-1.49221e-116	-9.80791e-116	1.62899e-116	-2.29597e-115	9.0658e-116	3.65634e-115	5.48021e-114
8.52771e-117	4.15054e-116	-9.7267e-117	-1.98568e-118	7.36818e-117	-3.94517e-117	-8.66335e-119	5.84628e-117	-5.24959e-117	-5.40291e-117	-1.59522e-116	-5.57989e-117	-1.13105e-116	-1.59363e-116	7.27023e-117	2.32243e-117	-7.03866e-116	-1.23355e-116	-5.30313e-116	-7.00601e-116	-6.77074e-117	4.14225e-116	6.50609e-116	1.14332e-117	-1.7386e-116	1.81676e-116	-8.12046e-117	-1.76948e-115	9.44555e-117	5.5556e-117	7.02063e-115
-1.1456e-117	-2.52924e-117	-2.45765e-117	-3.81584e-117	-6.16684e-118	5.85077e-117	-8.53664e-118	-2.47969e-118	2.1595e-117	5.76243e-118	-6.45529e-117	-7.39021e-118	9.9961e-118	1.3742e-117	-1.21733e-118	-1.13691e-117	1.66641e-117	1.54695e-117	3.79065e-117	5.10737e-118	-1.66052e-117	-8.55123e-119	-3.50082e-118	3.30538e-117	-8.25109e-118	1.75658e-118	-9.48563e-118	-2.30008e-117	1.76591e-117	1.22823e-117	5.12397e-116
5.70356e-119	1.15699e-119	1.15106e-120	-1.57231e-118	3.23188e-119	-6.60254e-119	6.26134e-119	1.7446e-119	-5.38477e-118	3.11403e-119	2.53712e-118	-4.06005e-118	1.56881e-118	-2.84477e-118	-6.63153e-119	1.24757e-118	-9.30207e-120	-3.15222e-118	-2.73321e-119	-6.55278e-118	-5.15935e-119	5.02731e-119	3.15524e-118	-1.59151e-118	-4.05779e-119	-5.46522e-120	-6.16824e-119	-3.30812e-119	-3.89172e-118	-1.04415e-119	4.39125e-117
8.10944e-120	1.72712e-119	-7.79898e-121	-1.03432e-119	9.31201e-120	5.36399e-119	7.27096e-121	-2.10499e-119	2.90484e-120	7.94946e-120	2.31243e-120	-1.52189e-119	-4.20171e-120	4.19018e-120	7.66264e-119	-7.2688e-120	-1.04799e-119	6.37648e-119	-3.86544e-119	2.96221e-119	-6.7026e-119	-9.53934e-120	8.72666e-120	4.51774e-120	2.05284e-119	4.7815e-121	5.44497e-120	-1.69349e-119	-9.66927e-120	5.58417e-121	5.2785e-118
2.15111e-121	2.51971e-121	1.55005e-120	-2.153e-120	2.6354e-120	1.10229e-120	-1.29431e-119	-4.11495e-120	1.15521e-120	5.2794e-121	3.69958e-121	5.14797e-121	2.90036e-120	4.95294e-121	5.39371e-121	1.25901e-121	-6.50583e-121	-5.39798e-121	1.29626e-121	2.89525e-120	-3.12322e-121	-2.7653e-120	1.79055e-120	1.15396e-120	-8.42436e-121	4.60966e-122	-3.83198e-121	-1.44578e-120	5.18839e-121	9.47431e-121	4.60159e-119
-4.38102e-122	-6.82026e-122	-7.2217e-122	-1.68055e-123	4.56133e-122	1.44781e-122	-6.45335e-122	-1.8066e-121	-2.75183e-122	3.2757e-121	-1.6321e-121	1.37055e-121	-4.82269e-122	-2.42127e-122	3.90668e-123	6.58839e-121	-3.1703e-121	5.7303e-123	-1.70975e-121	1.59449e-121	1.06021e-122	8.63225e-123	-3.1709e-122	-2.21336e-121	5.35503e-122	4.00964e-122	-5.15319e-121	4.99321e-122	2.17734e-121	3.23446e-121	4.00727e-120
5.3784e-123	-2.90214e-122	-1.8289e-123	3.30031e-124	-4.95871e-123	-7.39045e-123	5.08579e-125	1.65407e-122	-2.05773e-123	-1.5865e-122	-7.17354e-123	9.06409e-122	3.803e-122	3.16664e-123	1.37209e-122	2.22873e-122	-6.55391e-123	-7.11778e-123	-1.74683e-124	6.61229e-124	1.72341e-122	-1.46085e-123	-1.25791e-124	1.79055e-122	8.47298e-123	-1.79112e-122	-1.93096e-122	-2.59557e-123	-5.32847e-124	-1.24961e-123	3.59747e-121
-4.69171e-124	4.286e-123	-1.2914e-123	2.28238e-124	1.62957e-123	1.28123e-124	2.65573e-124	1.44346e-125	-3.60718e-124	1.93145e-124	3.75968e-124	7.00881e-124	6.9833e-124	-2.96538e-124	-5.51976e-125	-6.41648e-124	2.20798e-124	1.66432e-124	4.53725e-123	2.24931e-124	-2.31802e-124	-5.77958e-125	2.06966e-123	-9.98472e-124	2.88828e-125	1.61266e-124	2.06161e-124	6.60297e-125	-1.82174e-123	2.7357e-123	2.51619e-122
-3.36058e-124	1.50058e-124	5.3221e-125	3.55052e-125	-3.09771e-127	-7.80682e-125	1.043e-124	3.10944e-125	-1.2876e-125	1.44783e-124	-1.07898e-124	1.48047e-124	-3.15779e-125	2.46279e-126	-3.00803e-125	-6.60589e-126	-2.71475e-126	4.11636e-125	-1.06029e-124	3.69741e-124	-1.89213e-124	1.04754e-124	-6.09685e-125	3.11275e-125	2.73068e-126	-2.52252e-125	5.1399e-124	-3.36132e-125	-4.21428e-125	7.0055e-125	2.86641e-123
2.43965e-126	1.72329e-126	1.76781e-125	7.91446e-126	7.74172e-126	-1.22437e-126	5.54054e-126	2.212e-125	-1.83353e-126	-5.8199e-126	-5.04029e-127	-2.13355e-125	-5.94915e-126	-4.38184e-126	-3.89412e-126	1.36086e-125	1.20889e-125	5.48844e-125	7.42366e-126	1.86539e-127	-2.83306e-126	-1.08657e-125	7.91717e-126	-6.53216e-126	1.3098e-127	-3.75436e-126	3.23332e-126	3.07573e-126	-9.47987e-126	5.65545e-126	2.5177e-124
2.64155e-126	2.03803e-126	-1.81262e-126	1.18355e-126	-3.30655e-128	7.3806e-127	1.27224e-126	1.16313e-126	-1.6285e-126	4.46111e-126	-2.65128e-127	4.25262e-127	-3.37264e-127	-8.5551e-127	1.61458e-127	3.38174e-126	-1.0234e-126	2.62686e-127	2.60023e-127	-1.59032e-126	-1.60206e-127	-9.41296e-127	-1.30407e-127	-3.04149e-127	1.31688e-127	5.52909e-127	-3.40192e-128	2.38265e-127	-1.64373e-127	5.00606e-129	2.8197e-125
5.50963e-128	1.25057e-128	6.65082e-128	9.63861e-130	-1.43087e-129	-6.18147e-129	3.88014e-129	-4.33949e-129	-3.00701e-128	1.27568e-127	1.23e-127	8.08013e-128	-1.13922e-127	5.43032e-128	-2.26873e-128	1.90028e-128	-1.55622e-127	-1.38892e-127	1.65516e-127	3.17122e-128	-1.91902e-128	1.72591e-128	8.53743e-128	2.5225e-128	-3.0738e-128	-1.52434e-127	-3.87924e-128	-2.3387e-128	3.14341e-128	-1.03426e-130	1.63794e-126
-5.97868e-129	-3.80542e-129	2.70597e-129	9.18558e-130	-9.8453e-130	1.39546e-130	-1.10332e-128	6.01096e-130	9.31572e-129	1.93846e-129	-4.31541e-129	1.19262e-128	-2.00096e-128	-4.42443e-130	4.56812e-130	2.27142e-129	-7.57616e-129	2.00868e-129	-1.96305e-128	-3.47483e-129	1.43526e-129	1.51979e-128	-7.87085e-129	-7.2808e-130	-2.67284e-129	-6.26253e-129	-5.67541e-129	-3.09227e-129	-2.95488e-129	-3.03107e-129	1.58454e-127
-1.61379e-130	-2.98635e-131	-3.50107e-131	-1.48975e-130	-1.27306e-130	-3.79885e-130	3.22901e-130	-7.29679e-131	-1.44914e-129	1.54011e-130	1.79105e-130	-1.72442e-130	2.19167e-130	-4.97682e-130	-8.86088e-131	-5.78595e-130	7.56018e-130	-6.15237e-130	1.48172e-129	6.18758e-130	3.79069e-131	6.80675e-131	4.34608e-130	-3.48179e-130	-9.58478e-131	1.39634e-130	5.31488e-131	1.03238e-131	-2.72769e-132	-1.23031e-131	9.29151e-129
-2.35695e-131	-1.46907e-131	-9.66908e-131	-7.7409e-131	-4.86601e-131	1.47217e-131	1.01762e-131	-6.96747e-132	-8.53829e-131	2.70877e-132	3.13314e-131	2.31002e-131	-5.23625e-132	-2.18006e-132	5.18872e-131	-3.37826e-131	-1.10482e-130	-8.19206e-132	3.59084e-131	-1.15697e-130	2.24136e-131	8.50549e-132	9.59427e-131	4.61028e-131	-3.68907e-131	-3.23605e-131	2.52641e-131	-1.33368e-131	-1.59961e-130	-9.17581e-134	1.23964e-129
-3.14884e-133	-2.17427e-133	-1.62837e-132	-1.02381e-131	-2.42552e-132	-5.21802e-132	4.88609e-133	2.25128e-132	1.88137e-131	1.27635e-132	-4.4683e-133	-3.85966e-132	-1.05981e-131	7.86871e-133	-5.43619e-133	-7.4588e-133	-2.11209e-131	5.80846e-132	6.58736e-132	6.24482e-133	-1.62492e-131	1.37297e-131	2.83278e-132	1.13602e-132	6.46323e-132	-1.98708e-132	-7.03381e-132	-2.75037e-135	7.22926e-132	3.34608e-132	1.54004e-130
-4.69524e-133	-2.3338e-135	1.94346e-133	1.77192e-133	-1.57626e-133	-7.506e-134	-1.00818e-132	2.51472e-134	5.56398e-133	-7.6099e-134	-9.31036e-134	1.15406e-132	1.30213e-133	1.13393e-132	9.84748e-135	-2.6261e-133	-2.14473e-133	4.85633e-135	-1.00728e-133	2.65261e-133	8.30729e-133	1.48012e-133	1.96265e-133	6.88432e-133	-2.55453e-134	-2.57269e-133	8.47116e-134	-1.86201e-133	9.53351e-134	1.80568e-133	8.80406e-132
3.69366e-136	4.03303e-135	-4.59006e-134	-1.71372e-133	9.98488e-135	-7.25842e-136	8.51312e-135	-1.23003e-134	-1.45354e-133	-6.02877e-134	-4.99912e-134	-4.67397e-134	8.73803e-135	-2.81284e-134	6.84697e-134	-1.87175e-134	-2.43638e-134	-2.85868e-133	-4.11442e-134	-4.60548e-134	6.08595e-134	1.35875e-134	-8.74946e-135	-2.89433e-134	3.14508e-134	-6.41646e-135	7.98531e-135	4.62419e-134	-7.98824e-135	4.04807e-135	1.29333e-132
9.62422e-136	-2.24707e-135	-1.77272e-135	1.5528e-135	2.99023e-135	1.89169e-135	1.71572e-135	-2.2559e-136	-2.05836e-135	1.93024e-135	7.60686e-136	-4.14055e-135	7.21198e-135	1.50666e-135	-8.25025e-137	-3.40464e-135	-3.80604e-135	-6.93593e-136	1.49669e-135	1.08516e-136	-2.52507e-137	2.07562e-135	-2.63255e-135	-1.46747e-135	-3.78923e-135	2.31815e-134	1.21802e-134	5.6324e-137	-2.08061e-134	-4.19217e-135	1.10965e-133
1.31447e-137	5.08225e-136	2.17042e-136	-4.30231e-136	7.4263e-137	-3.68593e-137	-1.50991e-136	-1.60657e-137	4.31731e-136	7.71226e-136	3.04965e-137	6.24254e-136	6.63123e-136	-1.47193e-136	-9.71943e-136	8.38393e-138	-6.68938e-137	-1.00625e-137	-1.21387e-135	1.90401e-137	1.49617e-137	1.73156e-136	6.52343e-136	1.18065e-137	-3.34691e-136	-4.02322e-136	1.68546e-136	-4.37606e-136	-6.07385e-136	-4.84571e-138	9.21271e-135
4.06216e-138	1.20718e-137	-6.16662e-138	3.32053e-137	-4.86006e-138	-1.77706e-137	2.9175e-137	2.61138e-137	-8.06322e-139	8.57972e-138	1.37208e-138	-3.55242e-137	-4.11162e-137	-1.89863e-138	-2.66091e-137	1.1487e-136	1.64015e-137	-8.34952e-138	-1.10096e-137	-1.91429e-137	3.3916e-138	6.55302e-138	1.51719e-136	-1.17764e-137	5.51579e-138	-6.51994e-138	1.78363e-137	6.99408e-137	2.33661e-137	-3.65329e-137	7.52257e-136
1.0623e-137	-1.62323e-138	2.0108e-138	-2.47419e-139	-2.18562e-138	2.4092e-139	-1.16719e-138	-1.14549e-138	2.46905e-138	2.37608e-138	-1.66832e-138	-4.77233e-138	-4.11957e-138	-1.56674e-138	-3.37954e-138	-3.98494e-138	2.13022e-139	2.84267e-138	-1.26073e-139	6.43533e-139	-4.31122e-138	1.38935e-138	-4.30119e-139	-4.13737e-140	-7.20247e-139	-2.35876e-138	3.32772e-138	-5.0017e-139	-4.83051e-139	-1.0272e-138	6.19948e-137
-3.42087e-140	-3.3494e-140	5.39447e-140	1.27485e-139	2.40648e-139	-1.11027e-139	1.13684e-138	1.15705e-138	-2.19809e-139	-7.48438e-140	1.89891e-139	-5.02339e-141	-2.94528e-139	1.31348e-139	2.4888e-139	5.20993e-140	-1.1262e-139	-4.69596e-140	2.63443e-139	1.56582e-139	-6.04886e-140	-1.70403e-140	1.34711e-139	-1.88084e-139	-1.63243e-139	1.79007e-139	2.05617e-139	-5.7724e-140	1.9723e-139	2.03075e-140	5.91418e-138
-2.02047e-140	-7.23809e-143	-5.55925e-140	2.11293e-140	1.16747e-140	1.79609e-140	-3.35876e-141	-1.49434e-140	-2.02133e-141	4.65641e-140	-1.31664e-140	3.07635e-140	-2.49696e-140	3.65629e-140	-1.53597e-140	2.06606e-141	-6.04868e-140	3.45759e-140	4.47037e-140	5.73869e-141	2.02354e-141	-1.64245e-140	-5.59081e-140	1.66319e-140	7.13102e-142	-4.836e-140	4.97808e-143	1.35121e-142	1.86226e-140	1.74188e-140	6.38203e-139
-2.57108e-141	-3.38003e-142	-9.23842e-142	4.9954e-142	1.33797e-141	2.27101e-142	-3.37741e-141	-3.98666e-142	-1.20362e-142	3.43038e-142	-1.15955e-141	-1.64494e-141	-2.38591e-143	-7.41338e-143	7.02567e-142	2.96201e-141	1.71488e-141	-5.39598e-141	7.54397e-143	-1.28936e-140	-7.36989e-142	-1.05765e-141	-5.03037e-142	7.81112e-141	2.88453e-142	1.13615e-141	-3.45516e-142	1.87158e-141	-4.32934e-142	3.05415e-141	5.40215e-140
2.20886e-142	2.90997e-144	-2.45822e-142	-4.14093e-143	1.50456e-142	1.02525e-142	2.55801e-142	-2.60868e-142	-1.12693e-142	-4.04187e-142	1.12973e-142	-2.56091e-142	1.20104e-143	-1.70311e-143	3.53074e-143	-2.65427e-142	5.57501e-142	5.44838e-142	-6.19195e-143	-2.88533e-144	-7.60128e-143	-2.20631e-142	-2.94336e-142	2.78984e-142	1.51217e-142	2.17614e-143	3.15415e-143	5.54376e-143	1.67325e-142	1.24611e-141	6.2069e-141
5.73557e-144	-6.24633e-144	-1.32459e-143	-2.08841e-145	8.46917e-144	2.75792e-144	-1.57004e-143	-1.71299e-143	2.55425e-143	-4.11815e-144	-6.36983e-145	-4.26128e-144	3.72348e-144	-1.83803e-143	5.04769e-144	9.90383e-144	-5.55245e-144	3.19113e-145	4.92515e-143	-2.03096e-143	1.46194e-143	7.03615e-144	-5.19015e-143	-8.17735e-144	3.6574e-143	-5.64401e-144	-1.2111e-143	-2.31046e-143	-2.28828e-143	-2.30066e-143	4.21598e-142
8.78913e-145	-1.88438e-144	3.39268e-145	1.86445e-144	-2.582e-145	9.08465e-144	-1.91043e-145	-1.48679e-144	8.01747e-145	1.23541e-144	-1.32659e-144	-4.71396e-146	1.73581e-144	-3.4921e-145	-2.8855e-145	3.99741e-145	5.93956e-145	-1.36201e-144	-3.80816e-145	-2.15434e-145	-1.37788e-145	4.46392e-145	-1.31593e-144	3.32491e-145	2.96522e-144	3.12038e-144	9.50701e-146	1.12177e-144	-4.4257e-145	-3.72299e-144	3.84247e-143
3.33787e-145	-4.57907e-146	3.45175e-146	-1.28686e-147	-3.40721e-146	9.68954e-146	8.41544e-146	3.28957e-146	-2.01464e-146	-2.50988e-145	7.05856e-147	1.60035e-145	-1.51648e-146	-4.06954e-145	5.53358e-145	-1.93895e-145	-3.05037e-147	3.00112e-146	3.21099e-146	-1.44172e-145	3.23344e-145	3.97743e-146	7.23398e-146	-4.71e-147	2.3971e-145	-1.10378e-145	5.85154e-145	7.37684e-146	-1.78936e-145	1.81213e-147	4.11027e-144
5.0461e-148	1.45602e-146	-5.7483e-147	-1.44437e-146	-1.0954e-147	-8.94472e-149	2.57765e-147	1.07889e-146	9.04781e-147	-6.40254e-147	-8.85937e-147	-1.67876e-146	9.21137e-147	-1.85389e-146	5.68617e-147	5.10639e-147	-3.66153e-147	-4.351e-147	-3.43515e-147	-2.03041e-147	-2.02385e-147	-2.62952e-147	9.02903e-148	7.77984e-148	-2.38623e-147	6.1119e-147	-5.28042e-147	-7.75296e-147	-1.33721e-146	-9.32252e-147	1.93487e-145
2.75184e-148	-4.44178e-149	2.13336e-147	7.9361e-148	-1.83143e-148	1.1123e-147	-7.60019e-148	1.12247e-147	1.96862e-148	-6.49139e-148	1.38228e-147	4.7999e-148	6.49522e-148	-1.96308e-147	-2.84513e-148	-1.64979e-148	-4.56874e-148	-6.52234e-147	-7.97732e-149	3.81541e-148	1.90404e-147	2.16119e-148	-1.5501e-148	4.50172e-148	6.92999e-149	-9.16745e-148	9.01952e-149	-6.5587e-148	-4.42344e-148	9.92502e-149	2.46344e-146
1.37548e-149	4.12955e-149	8.45534e-149	9.43214e-150	1.63988e-148	-2.27626e-149	9.07979e-150	1.42192e-148	1.64674e-149	-6.27984e-149	-1.27905e-149	6.17383e-149	7.32203e-149	-2.79869e-149	-6.89521e-150	4.52631e-149	4.14459e-149	3.43509e-149	-2.72913e-149	-7.84555e-150	2.89536e-149	-5.34165e-149	5.31706e-148	-1.56516e-148	-1.95333e-149	-1.24253e-148	1.75649e-150	2.48205e-149	-5.37941e-149	-2.61157e-148	2.16106e-147
-1.24003e-150	-8.25177e-150	4.87748e-150	4.41875e-151	3.87362e-151	-1.11654e-149	6.01102e-150	6.59101e-150	-2.95395e-151	-1.50251e-149	1.1631e-150	-8.77656e-151	3.10457e-150	-3.4246e-150	-4.37106e-150	2.27045e-150	7.39797e-151	-8.94423e-150	-2.1407e-150	5.05656e-149	3.26248e-153	-8.25012e-150	-2.19726e-151	-2.90954e-150	3.98773e-150	1.01168e-149	7.35691e-151	-5.88636e-151	-1.68716e-149	4.40408e-150	1.79975e-148
-4.48351e-152	1.94208e-153	2.51372e-151	4.16882e-151	1.338e-150	-1.98277e-151	2.74249e-152	4.35046e-150	-7.98368e-151	6.2714e-152	3.34262e-151	3.51358e-151	4.65182e-151	2.44056e-150	-1.54514e-151	-7.71933e-152	-2.68325e-152	2.97077e-151	-1.81123e-151	-1.17563e-150	4.66717e-151	-1.28929e-151	3.04657e-152	-2.35125e-151	-2.74727e-151	3.24959e-151	5.1372e-151	5.23298e-151	6.49172e-151	-2.17591e-151	1.63587e-149
8.22896e-152	-1.02258e-151	2.3427e-151	5.45457e-152	-1.16227e-152	-3.62821e-152	1.40457e-151	3.74496e-152	-1.49164e-151	7.68739e-152	4.89608e-152	4.01547e-153	1.60361e-152	2.28793e-152	1.47124e-152	9.99481e-153	-8.0305e-152	4.51277e-153	-9.92179e-153	-9.43914e-152	-4.66849e-152	-1.53029e-152	-1.62542e-152	1.5293e-154	-4.80621e-152	1.61637e-151	-1.34472e-151	-3.58985e-152	-2.41418e-152	4.71828e-153	1.71827e-150
-1.6212e-153	1.66897e-153	1.46198e-153	9.38214e-153	-7.64194e-153	5.82964e-153	1.97592e-153	1.12686e-153	1.82921e-153	3.19255e-153	1.17478e-152	1.5311e-153	2.6069e-153	-1.8498e-153	1.36855e-152	2.82405e-153	6.74805e-154	9.01603e-154	-8.38427e-153	-4.03423e-153	1.89248e-153	-2.58814e-152	4.81775e-154	-3.1561e-153	-3.03895e-153	-5.95184e-154	5.4827e-153	-1.19467e-153	8.5156e-153	-1.63131e-153	1.35841e-151
-2.70531e-154	-6.81247e-154	1.93559e-154	-3.09014e-155	1.69149e-153	-3.09573e-155	-9.80898e-154	-4.66466e-156	-1.02522e-154	2.40419e-154	-3.01979e-154	-4.49895e-154	6.58218e-155	6.61658e-155	4.29061e-154	-4.0429e-154	-1.62051e-154	7.73339e-154	-5.45051e-155	5.35884e-154	-4.77769e-155	4.66542e-154	3.18421e-153	6.69746e-154	1.23604e-154	-6.71041e-155	-3.27282e-154	9.93949e-155	1.72897e-155	-4.07616e-154	1.28807e-152
-6.30571e-155	-1.01492e-154	-2.83209e-155	4.08358e-155	-2.26101e-155	1.18382e-155	6.43635e-155	9.14663e-155	1.09709e-155	6.24305e-156	-1.95029e-155	-1.26652e-154	2.30735e-155	-1.1799e-155	-1.02852e-155	-1.23674e-156	-9.22796e-155	1.53964e-154	1.41207e-155	1.11133e-155	7.35097e-155	2.65753e-155	2.91186e-155	-9.52851e-156	-1.2875e-155	1.53378e-155	1.90677e-155	-2.34435e-156	8.33688e-155	2.19808e-155	1.19893e-153
-5.52771e-157	3.78183e-156	-1.47207e-156	1.34067e-156	3.73972e-156	1.0315e-155	-1.04706e-156	-9.59925e-157	-7.72759e-157	-4.21448e-157	5.95183e-156	4.16409e-156	-1.22167e-156	9.28645e-157	1.39776e-156	2.15336e-156	1.15187e-155	4.67802e-157	-2.38635e-156	8.18304e-156	-1.20427e-155	4.86233e-156	4.51844e-157	4.32498e-157	2.9835e-156	-1.5355e-155	1.01029e-156	2.2733e-155	-1.8234e-156	9.2033e-157	1.25391e-154
-1.1796e-158	-5.97855e-157	-3.65515e-157	7.03313e-157	7.87896e-159	3.11301e-158	3.11258e-156	1.01134e-156	1.58892e-157	-4.70147e-157	-1.03969e-157	3.27214e-158	-1.69208e-158	-1.75072e-157	-6.28444e-157	1.72353e-157	-1.30045e-156	3.75996e-158	-4.74115e-157	2.23321e-158	-3.11215e-158	3.99691e-157	4.05376e-157	1.31397e-157	-3.38535e-157	1.1149e-157	7.15398e-158	-1.21881e-156	5.10916e-157	-5.48218e-158	1.27081e-155
1.04447e-157	-5.35929e-158	5.29688e-160	3.12153e-159	-1.29728e-158	6.00273e-159	-4.56111e-158	-8.39278e-159	-1.26809e-158	4.90708e-159	-5.98432e-159	9.43052e-159	5.9295e-159	-7.00029e-159	7.46636e-158	6.69805e-158	1.59396e-158	1.12024e-157	-1.05754e-157	8.74905e-159	2.13744e-158	-2.88792e-158	5.06905e-158	5.37756e-159	-1.34471e-158	-2.17667e-158	-7.70368e-158	-1.76669e-158	2.52043e-158	3.23112e-158	9.58469e-157
-1.15709e-160	8.20953e-160	-1.03462e-159	-3.49311e-159	-5.49042e-159	-2.29543e-160	-2.49642e-159	-3.95843e-160	-2.51123e-159	-5.50207e-160	-1.43701e-159	-2.7824e-160	5.11402e-160	-1.72674e-159	-1.67585e-159	7.45482e-160	-2.02339e-159	-6.55352e-160	5.74037e-160	6.82439e-160	5.37829e-160	1.82979e-160	-2.02071e-160	1.22052e-158	-4.87949e-159	-5.01016e-160	5.25319e-159	8.34407e-159	6.97976e-160	-6.17316e-159	6.6425e-158
1.49864e-160	5.14898e-162	-3.36921e-161	1.05541e-161	-7.30114e-160	-1.47511e-160	-6.18834e-161	-2.86015e-162	-3.50466e-160	1.42279e-160	3.38429e-162	1.19512e-160	-2.8716e-161	-2.48827e-160	1.95684e-160	-6.43225e-160	2.70255e-160	-1.37016e-160	-1.28977e-160	3.88258e-160	5.56893e-160	3.53429e-160	1.62299e-159	9.11454e-161	5.09222e-161	3.69818e-160	-3.49941e-160	-1.93601e-160	-5.35938e-161	5.71238e-160	8.0118e-159
-7.45121e-161	2.62058e-161	7.57803e-162	-3.05922e-162	8.13122e-162	2.80359e-161	-3.0295e-162	1.48086e-161	-7.59224e-162	-5.81096e-162	5.78278e-162	-1.61143e-161	-3.10202e-162	-2.93238e-161	-6.08821e-162	-7.89873e-162	-2.16699e-161	5.79375e-163	6.74708e-162	1.88731e-161	-2.01973e-161	-1.73934e-161	3.34021e-162	3.9365e-162	-7.42045e-161	2.3166e-161	-4.14406e-163	2.75221e-161	-1.36234e-161	9.78421e-162	4.88525e-160
1.74648e-162	3.17303e-163	-7.18718e-163	-8.62807e-162	-4.07817e-163	6.79486e-163	1.83941e-163	-1.08865e-162	-5.96405e-164	1.67301e-163	-5.221e-162	7.94193e-163	1.83714e-162	5.97769e-162	-4.34236e-163	1.63303e-162	-4.29047e-163	7.93027e-163	-1.95159e-162	1.90486e-162	2.56404e-162	7.36097e-163	-7.79222e-164	-2.89157e-162	4.57132e-163	1.7239e-164	4.33872e-162	5.32915e-163	-1.04257e-163	4.05765e-164	4.67337e-161
7.02315e-164	5.60999e-164	-4.83897e-165	2.8375e-164	-1.62926e-163	-3.30761e-163	-6.05233e-164	-1.25412e-163	-1.25239e-164	-1.62064e-164	-4.62117e-164	-1.08657e-163	8.14818e-164	1.09076e-163	1.5181e-164	-2.95382e-163	1.1298e-164	-1.88298e-164	2.24889e-163	1.69884e-163	-2.12303e-164	-3.71645e-163	1.95138e-163	1.59973e-164	-1.6327e-163	-1.16803e-164	-2.87154e-163	-2.64178e-163	-2.76752e-164	-7.11227e-165	3.31387e-162
-7.81506e-166	-1.4746e-164	-1.60684e-165	-5.35547e-165	1.34223e-165	4.25647e-164	9.00241e-165	-6.92963e-165	-3.14646e-165	2.45694e-164	8.20593e-165	-6.83919e-165	1.10894e-164	-3.63543e-165	-3.98274e-164	2.8606e-164	-2.49212e-165	-3.54467e-165	2.26353e-164	1.88847e-164	1.11491e-164	8.94614e-165	3.87133e-164	3.37302e-164	-5.50259e-165	-5.81571e-165	-9.67449e-165	-3.4881e-164	2.00985e-164	-2.3976e-164	4.48292e-163
7.04301e-166	8.30454e-166	-3.19245e-166	-1.40974e-165	-6.97423e-167	-8.00088e-168	3.04311e-166	2.28198e-165	-1.19271e-165	-1.06954e-165	2.04946e-165	5.05963e-166	1.61547e-165	1.99283e-165	1.90062e-164	-1.63308e-165	-2.20091e-165	-4.96875e-167	-3.20709e-166	-6.16856e-166	-4.27972e-165	6.87706e-167	1.72429e-166	-9.6962e-166	-2.83365e-166	4.72443e-166	3.97071e-166	3.48954e-165	-2.17925e-166	2.28295e-165	5.0815e-164
1.08637e-166	3.88409e-167	-1.03457e-166	-7.94345e-167	-1.45531e-166	-7.61285e-166	-1.3807e-166	1.85185e-166	4.12274e-167	-9.48255e-167	8.73994e-167	-1.92303e-166	1.00971e-166	-5.33302e-167	1.10718e-166	2.12964e-166	-6.70243e-168	6.6832e-167	2.1191e-167	-1.6323e-167	2.84863e-166	1.76259e-166	6.31929e-167	9.39249e-167	6.34176e-167	9.21432e-167	5.09504e-167	1.06389e-166	4.65862e-168	-5.83198e-167	3.55934e-165
1.28444e-167	3.04384e-167	-9.70021e-168	7.31692e-168	9.38205e-168	1.35107e-167	-4.68453e-167	2.20056e-168	-2.04742e-168	-3.1893e-168	9.9261e-168	-7.20919e-168	7.40167e-169	4.50349e-167	1.56301e-168	3.21226e-169	1.23613e-167	3.61994e-168	-1.46688e-168	-3.86707e-169	3.01625e-167	1.10294e-167	-1.45641e-167	7.384e-168	-2.81972e-167	8.2618e-168	4.39555e-169	1.21005e-168	3.66644e-168	1.2318e-167	3.37338e-166
5.59922e-170	-1.30104e-168	-1.65668e-169	7.63942e-170	1.43785e-168	-2.59412e-169	-3.49414e-168	-7.14426e-170	-8.38206e-170	-1.00797e-169	-2.33669e-169	1.36721e-169	1.45661e-168	-4.95009e-169	-6.97984e-169	3.39792e-168	2.344e-168	4.38495e-169	5.96077e-169	2.38921e-169	1.58995e-169	2.25136e-170	-3.72163e-168	-7.35659e-169	3.37234e-168	-1.44157e-168	-6.83381e-169	-2.64299e-169	3.71171e-169	9.12734e-169	2.87662e-167
-4.84116e-170	8.39703e-170	5.75709e-170	2.62173e-170	-3.01043e-170	8.07275e-170	-2.42973e-170	-2.67726e-170	1.48599e-169	-3.01058e-170	1.15717e-170	-4.34948e-171	-1.68827e-169	-6.62527e-170	-2.23049e-170	-5.34493e-169	1.2899e-169	-6.91987e-170	2.91382e-169	8.44616e-170	-1.68173e-169	-1.10845e-169	8.70218e-170	-7.42404e-170	2.12577e-170	2.28292e-170	-1.23834e-169	-5.29406e-170	1.22974e-169	-3.05935e-169	3.02866e-168
4.24522e-171	1.56943e-171	-4.49565e-171	1.78954e-170	-2.41384e-171	-6.08248e-171	-1.17128e-170	1.00018e-171	-1.89063e-170	3.57193e-171	-1.79476e-171	2.84091e-171	-1.18063e-170	-7.33264e-171	-2.23782e-171	5.19378e-172	-5.77976e-171	-1.03329e-170	3.63992e-171	-5.1803e-171	-6.35182e-170	-8.47581e-172	-1.02142e-171	-1.95704e-172	7.303e-171	-8.02989e-172	-1.10999e-170	1.47404e-170	-2.77915e-171	2.94061e-171	2.28607e-169
-6.57433e-172	-1.18997e-171	1.12515e-171	-3.20683e-172	1.04016e-171	-1.67276e-172	6.24053e-172	9.25243e-172	1.40265e-171	-9.68562e-172	1.4917e-171	-5.90905e-172	-1.8752e-172	-6.62326e-172	1.05529e-172	3.37493e-172	2.3725e-171	4.54784e-172	-2.05956e-171	-8.50942e-173	5.91776e-172	-7.80345e-172	4.29186e-172	1.85741e-171	-6.5748e-173	2.54963e-172	-7.79667e-172	-4.16394e-172	-2.61899e-172	5.27266e-172	2.27333e-170
-5.40141e-173	1.93687e-172	-6.7433e-173	5.2832e-173	9.66641e-174	6.97189e-173	-9.41638e-175	-1.01324e-173	4.64024e-173	-3.21685e-172	5.96265e-174	-8.90558e-173	5.06192e-173	1.7707e-172	1.01112e-173	-1.30387e-172	1.61689e-172	-2.43758e-173	-5.77457e-173	4.93682e-173	3.86111e-173	-2.21555e-173	-6.31953e-173	-7.32284e-174	1.6297e-173	7.89564e-173	7.26666e-173	-1.13843e-172	7.5707e-173	3.07464e-173	2.1024e-171
-6.27476e-174	-8.36213e-175	-2.33307e-174	-4.37474e-174	2.5728e-173	1.07391e-173	1.78599e-174	-1.35792e-173	4.6678e-174	-2.93976e-173	4.86581e-174	-2.44958e-173	6.17485e-174	-2.23449e-173	-1.59406e-174	-7.86666e-174	1.13236e-174	1.54672e-174	-3.92365e-174	4.3749e-175	-1.85997e-173	-1.47549e-174	6.83992e-174	9.7352e-174	-5.76234e-175	3.69233e-174	-3.55007e-174	2.65268e-174	-3.26116e-174	-2.60223e-174	2.27084e-172
-4.38897e-175	1.1955e-175	-4.88182e-175	7.31584e-175	-9.88493e-177	1.26557e-175	-3.26604e-175	8.64208e-175	2.30117e-174	-1.01437e-174	7.10181e-175	1.43436e-175	-3.64823e-176	-5.43375e-175	6.52519e-176	-2.54983e-176	7.19613e-176	5.77725e-176	2.72565e-175	-2.22108e-175	7.12865e-174	6.71387e-175	1.01952e-174	9.65061e-175	2.00447e-175	4.79756e-175	-6.00954e-175	-1.05079e-175	-6.37463e-176	-5.12589e-175	2.03168e-173
-5.17429e-176	4.58495e-176	-6.02856e-176	3.63963e-176	3.25472e-176	-1.91605e-175	9.17713e-176	-3.53329e-176	1.31654e-176	4.00316e-176	-2.49463e-176	-2.93348e-176	1.23713e-175	-9.1363e-176	7.05806e-176	6.64556e-177	-7.04807e-176	7.70465e-176	-6.85148e-177	8.41977e-177	-1.57642e-176	1.37721e-176	7.58047e-176	-1.28925e-175	8.50837e-176	-1.1922e-176	-1.68995e-175	-3.54939e-176	7.32079e-177	3.85445e-176	1.68974e-174
6.77246e-178	-4.60884e-178	-3.21826e-177	6.30976e-177	5.43621e-177	3.29721e-177	-1.09784e-177	-8.28148e-178	-7.78265e-178	5.20595e-177	5.27507e-177	3.72679e-177	-2.72833e-177	1.78929e-178	-1.32542e-178	-3.82824e-178	7.78816e-179	1.63549e-177	5.02911e-179	-4.97517e-178	-5.30242e-177	-1.65361e-176	5.49649e-177	1.57847e-177	-3.52415e-177	6.29793e-177	5.15516e-177	-1.04387e-176	1.22121e-177	2.14966e-177	9.96956e-176
-9.55589e-179	-1.03202e-178	-3.53626e-178	-6.71548e-179	9.01575e-178	-6.76897e-179	2.76946e-178	-2.23533e-178	1.27665e-177	-6.1803e-178	-3.42344e-178	3.16266e-178	-3.97213e-178	1.13555e-177	-2.02345e-179	2.47047e-178	1.02117e-177	-3.7241e-178	2.26462e-178	-5.42618e-178	-1.5665e-177	3.62848e-178	-8.86134e-178	-5.42012e-179	1.77429e-179	1.30057e-178	-4.3034e-178	4.54764e-178	1.17847e-178	3.17496e-178	1.29432e-176
-5.42313e-180	1.01227e-178	-5.0098e-180	3.66522e-179	3.67251e-179	2.03759e-178	2.32452e-180	-3.39872e-179	-1.94875e-180	1.90539e-179	4.97224e-179	3.57232e-180	-2.68901e-179	2.02859e-179	-1.75469e-179	5.46546e-180	-8.74152e-180	-3.78604e-180	1.65173e-178	-1.75282e-179	1.25063e-179	4.19399e-179	3.39056e-179	2.26943e-180	7.9536e-180	-3.62822e-180	2.12207e-179	-5.14669e-180	-1.82068e-179	-1.27685e-179	9.24368e-178
2.29475e-180	5.7434e-180	1.95657e-180	-3.59973e-180	-1.42089e-182	4.43407e-180	-1.27769e-180	9.25146e-181	1.02805e-180	1.06917e-180	-3.65327e-180	1.05665e-180	-4.18733e-180	-3.71981e-180	-6.64549e-180	9.90864e-181	-3.22175e-180	1.76092e-180	3.88999e-181	-9.42512e-180	-1.02741e-180	-1.56462e-181	1.17456e-180	4.71952e-181	5.44191e-181	-4.2708e-180	5.61587e-181	-4.58586e-180	-1.06085e-179	-3.07916e-180	8.38735e-179
-7.97834e-182	-3.48167e-181	5.08656e-181	-8.0906e-182	-4.23463e-182	-5.44221e-181	2.14955e-181	-4.61896e-181	3.74559e-181	-1.54426e-182	9.10718e-181	5.60207e-182	4.82314e-182	8.40018e-181	3.45498e-181	-1.34379e-181	8.61586e-181	-3.09848e-182	-4.77634e-181	-3.03954e-181	1.45534e-181	-1.45827e-181	-2.35327e-181	2.53707e-181	2.29511e-182	-3.87617e-183	1.49193e-181	1.87621e-181	-1.04545e-181	-6.20053e-182	7.99054e-180
2.5824e-182	-1.01805e-182	1.22262e-181	-3.99005e-182	4.85484e-183	1.22321e-182	2.21352e-182	1.36249e-182	7.78921e-183	5.49234e-184	2.61631e-182	9.23037e-183	-9.93925e-182	2.24534e-182	-9.51239e-183	-6.65561e-182	-1.80858e-182	6.17453e-182	-4.30192e-183	2.84497e-182	-1.20492e-182	9.84706e-182	1.14231e-182	1.5626e-182	1.80911e-183	-9.68161e-183	-1.44665e-183	-4.63054e-182	-8.24195e-183	-4.30584e-183	8.14603e-181
1.07473e-183	-3.2743e-183	5.91983e-184	-2.72145e-183	-2.10099e-183	-1.02717e-182	-3.72301e-183	-9.59422e-184	6.65958e-184	-3.06708e-183	-8.01789e-184	-4.80729e-183	7.52261e-184	5.2921e-184	3.70975e-183	3.078e-184	-4.0162e-183	-9.31862e-184	3.3622e-183	8.17928e-184	-4.32976e-183	7.8962e-184	3.66612e-183	2.11323e-183	-2.40417e-183	-7.48016e-184	-2.97506e-183	-4.5988e-183	3.08223e-184	-1.58748e-183	7.20074e-182
-2.12482e-184	1.71712e-184	2.05283e-184	4.3027e-184	-3.47286e-184	1.5609e-184	-3.37471e-184	-2.61893e-184	9.50687e-185	-3.54023e-184	-2.27296e-184	2.17566e-184	-3.58919e-185	-1.44171e-184	1.2979e-184	-4.71407e-184	1.8537e-184	-3.69322e-185	8.50619e-185	8.4898e-185	1.18335e-184	-3.43129e-184	1.76735e-185	-5.16488e-185	-2.97647e-184	-3.91611e-184	-2.21268e-185	-3.00413e-185	-3.76493e-185	2.79814e-185	5.5278e-183
-1.44286e-185	-7.18297e-186	4.14139e-185	5.07636e-185	-3.19635e-186	-3.50581e-185	1.31777e-186	-5.86961e-187	1.84584e-186	-4.99956e-186	-2.1375e-186	2.52335e-185	1.31734e-185	-2.50289e-186	-4.78596e-185	1.11572e-186	-9.57398e-186	1.7958e-185	1.61796e-185	5.47782e-185	1.47775e-185	5.06132e-186	3.0192e-186	-1.10313e-185	1.70541e-185	-8.38791e-186	1.52614e-186	5.67891e-185	-2.59369e-186	3.97743e-186	4.75524e-184
-4.33676e-188	-2.596e-186	-1.68149e-186	1.0172e-185	2.63379e-186	-9.36546e-187	8.55052e-187	-9.63185e-187	-3.01449e-186	-3.2706e-187	9.61111e-187	-2.65877e-186	-3.5339e-186	-1.37733e-187	-1.24467e-186	-1.01724e-186	-2.41826e-186	2.58062e-187	1.9841e-186	-4.76771e-186	-2.38013e-186	9.24885e-187	-8.35945e-187	-4.78543e-187	-5.15565e-187	2.04301e-186	-6.84939e-186	-1.92697e-186	1.82954e-186	-2.37476e-186	6.23633e-185
-7.81346e-188	2.14125e-188	-1.90698e-187	2.40303e-187	-9.56716e-188	-2.88894e-188	1.42569e-187	7.91155e-189	1.37325e-187	6.75785e-188	6.3195e-188	-5.5309e-188	-7.55591e-187	-1.64689e-187	5.59268e-188	-2.26724e-187	6.38554e-188	9.28539e-189	3.48517e-187	8.72594e-188	-2.23515e-187	4.90532e-188	-1.61764e-187	-5.34802e-190	3.02395e-187	-1.08746e-187	7.23548e-188	-7.59458e-188	-1.96553e-187	-2.25345e-187	4.25705e-186
-1.92103e-188	3.13097e-188	-4.44846e-190	1.08194e-188	-2.56372e-188	1.3182e-189	9.13909e-190	3.29209e-190	3.57342e-188	-3.27424e-189	-6.46487e-189	-1.16206e-189	3.09559e-188	-5.34791e-190	-2.82283e-188	3.39711e-189	2.04795e-188	-8.23805e-189	1.66803e-188	1.45183e-188	-1.31064e-188	6.50387e-189	2.88312e-190	1.19552e-188	2.01417e-189	3.75936e-188	1.05066e-188	-2.41179e-189	1.83086e-188	-3.49174e-188	3.97256e-187
1.84363e-189	4.64613e-190	1.40615e-190	-2.15308e-190	-4.34004e-190	-9.06066e-190	-6.59238e-191	2.85812e-190	-1.03771e-189	-5.94029e-190	-2.85724e-190	-1.20683e-189	1.09183e-189	3.57347e-190	2.63012e-190	8.93442e-190	-6.73556e-190	-1.47499e-189	-9.50512e-190	-3.22913e-190	2.05248e-189	-5.38001e-190	7.83235e-189	4.03757e-189	4.06699e-189	4.59986e-190	3.15633e-190	2.30867e-189	4.95647e-189	2.31988e-189	4.23959e-188
7.47117e-191	2.03767e-190	-3.47816e-192	-1.74183e-191	-3.26842e-191	1.03642e-190	-2.63604e-190	-7.89621e-191	-1.21379e-190	-3.39593e-191	-2.10598e-191	-4.33334e-190	5.313e-191	-5.07784e-191	-3.68842e-192	3.60878e-191	9.2282e-191	9.0439e-191	-8.08471e-191	-1.17179e-190	-9.38096e-191	-5.92521e-191	9.63698e-191	7.41998e-191	-7.1524e-191	-1.23318e-191	-5.69275e-191	8.70622e-192	1.7828e-190	9.83959e-191	2.66223e-189
2.45901e-192	3.18534e-191	-5.37331e-192	-8.91762e-192	5.85185e-192	1.57608e-191	3.04828e-192	1.93694e-191	-3.10098e-192	4.50328e-192	-1.63451e-191	6.39782e-192	2.14749e-192	1.9759e-191	8.15316e-192	-4.08765e-191	4.88263e-192	2.34852e-192	2.07877e-192	8.96368e-193	-1.14326e-192	2.80369e-191	-4.1876e-192	2.17821e-192	1.24168e-191	1.08985e-191	-8.25106e-192	-2.03108e-192	5.51937e-192	3.02293e-191	3.09015e-190
1.17483e-192	4.5477e-193	1.4806e-193	-1.6708e-194	4.90552e-193	7.73079e-193	-9.72262e-193	3.87422e-193	-1.36762e-192	-7.68583e-193	-2.34516e-193	-8.03409e-193	1.07174e-192	1.02261e-192	3.71087e-193	1.4582e-192	1.50799e-193	-5.36854e-193	-4.64498e-192	-2.40844e-193	-1.55691e-192	-3.16591e-192	-1.03693e-192	-5.36754e-194	7.00949e-194	-1.92773e-192	2.94752e-193	-1.74495e-193	-3.07022e-193	-1.02484e-193	2.57789e-191
-2.72661e-194	1.99664e-194	-4.52091e-194	2.77313e-193	1.63333e-194	-4.90705e-194	-1.585e-193	-6.34211e-195	-7.25818e-194	2.97076e-194	3.77086e-194	-3.99896e-194	-1.15752e-194	-5.24612e-195	1.86437e-193	-5.18504e-193	1.51903e-193	-8.86644e-194	2.31542e-194	6.09878e-194	2.92578e-194	-4.15398e-194	-5.18164e-194	6.67971e-194	-4.71037e-194	-5.57204e-194	-5.68951e-194	1.18261e-193	2.20362e-193	1.15761e-193	2.62997e-192
3.11672e-194	-9.99473e-195	1.00581e-194	2.90359e-195	-2.75936e-196	-1.39676e-195	1.70926e-194	-9.30703e-196	-1.74769e-194	1.31968e-195	3.38758e-195	6.30435e-194	1.04108e-195	-3.11295e-195	-1.04192e-194	1.6055e-194	-4.93412e-196	-1.36142e-195	3.6437e-195	-3.06729e-195	9.25712e-195	2.06136e-195	-3.21456e-195	2.34873e-195	8.64752e-195	-2.67949e-195	-1.07597e-194	-6.97226e-195	2.72434e-195	-1.80649e-194	2.64971e-193
-6.71963e-196	-1.40848e-195	5.11412e-196	-5.16198e-196	-4.45861e-196	3.44119e-196	1.1636e-195	-9.19829e-196	-1.15087e-195	-7.60175e-196	2.23282e-196	-3.5033e-195	-4.2243e-196	2.30788e-196	6.73285e-197	-5.29908e-197	-5.06816e-196	-1.42171e-195	-1.13414e-195	3.78838e-196	3.22481e-197	1.05577e-196	1.06153e-195	2.57051e-196	5.32235e-196	6.28183e-198	6.57468e-197	-1.05371e-195	1.00322e-196	-2.17742e-197	1.90706e-194
-4.12561e-198	5.10871e-197	-6.67546e-198	-9.0098e-197	-1.66071e-196	1.6407e-197	7.33003e-198	-6.83365e-197	-1.17997e-196	3.1714e-197	-7.13857e-197	8.02695e-197	-1.50278e-197	1.23037e-197	-1.18929e-196	1.55599e-196	3.77065e-197	5.4678e-199	4.09604e-198	-8.43253e-198	-6.4497e-197	1.79927e-197	5.80629e-197	1.76209e-196	-5.65387e-198	-5.98729e-197	-5.21741e-197	-1.18514e-196	-3.75468e-197	-2.30005e-198	1.65696e-195
-1.03322e-199	-1.00446e-198	2.18625e-198	4.55129e-198	-3.86761e-197	-4.70909e-198	2.89117e-198	3.05342e-198	4.9377e-199	-1.81955e-197	-5.46302e-198	1.99405e-197	-8.90983e-198	-3.95478e-198	2.25945e-198	-1.10209e-197	5.02435e-198	-2.70904e-198	4.9551e-198	1.30966e-198	3.32117e-198	-7.58709e-199	4.64761e-197	8.3123e-198	-1.95214e-198	-1.53288e-198	-3.41433e-198	4.84268e-199	-3.53211e-197	3.61962e-198	2.46604e-196
3.57398e-199	5.20353e-200	1.66754e-199	6.39489e-199	4.80363e-199	-6.66715e-199	-1.44666e-199	3.6853e-199	1.02712e-198	6.64324e-199	2.6814e-199	-9.30095e-199	8.4227e-199	-6.85635e-199	-2.49743e-199	-5.70734e-199	-2.88203e-199	-1.26722e-198	7.79239e-199	6.35209e-199	3.54413e-199	-2.9583e-200	7.97676e-200	-6.08798e-199	2.07549e-198	2.41168e-199	8.23658e-199	-2.62128e-199	1.37668e-199	-1.17184e-198	1.68684e-197
-2.28101e-199	-9.95486e-200	-3.16923e-200	6.45304e-200	-3.8793e-200	3.99232e-200	-7.94534e-200	1.0834e-199	1.61951e-200	-1.78555e-200	-2.52106e-200	3.04691e-201	4.47028e-200	3.55179e-200	-4.36469e-201	8.91476e-201	5.62824e-201	7.80982e-200	-4.54685e-201	-3.10621e-200	-3.25608e-199	-1.58382e-201	-1.40635e-200	4.32122e-201	1.24598e-199	1.25627e-199	-1.37683e-199	1.06114e-199	1.50179e-199	-6.06543e-201	1.96137e-198
4.62301e-201	-2.15201e-201	1.142e-201	-1.20016e-201	9.56439e-202	-5.64353e-201	1.69189e-201	1.08715e-201	4.27298e-202	3.21524e-200	3.26229e-201	-1.71328e-201	5.09469e-202	6.10978e-203	-5.10319e-201	-7.88608e-201	2.31928e-201	-7.07468e-201	-1.92513e-201	-1.12531e-201	-1.12989e-200	1.30588e-202	1.3752e-201	-2.1225e-200	4.9628e-201	-6.38151e-202	2.76527e-201	8.87845e-202	6.39283e-201	-2.28871e-201	1.34021e-199
3.73818e-202	-3.745e-202	2.8815e-202	9.53079e-204	-2.58583e-203	-4.6566e-202	4.66697e-202	-7.01855e-203	-1.3221e-201	3.28679e-202	-1.09474e-201	-8.56667e-202	9.96484e-202	2.58275e-203	-1.04787e-203	3.4579e-203	3.12952e-203	-2.68979e-202	-6.36083e-203	-1.18074e-202	-7.15803e-202	7.67452e-203	8.58461e-202	4.76359e-202	-6.0471e-203	-1.3615e-201	7.94055e-203	7.90394e-202	3.33383e-202	5.42971e-202	1.25214e-200
-4.2372e-203	7.22871e-204	-2.93295e-203	2.94843e-203	4.43629e-203	-2.01642e-203	2.80231e-203	-1.85529e-203	-1.41325e-204	8.80778e-204	3.36307e-203	-1.55357e-203	7.15893e-203	-6.06407e-203	1.58827e-202	-2.33395e-202	2.77931e-203	3.7511e-203	-1.89933e-203	-4.92278e-203	-1.63874e-202	-6.33637e-204	9.55505e-204	5.34595e-204	1.68387e-203	-4.57009e-205	6.45803e-205	-9.02472e-204	1.06819e-203	-7.46597e-203	1.2343e-201
4.08872e-204	-1.6481e-204	-3.73706e-204	-6.16583e-205	8.71246e-205	3.32564e-205	-2.76045e-204	2.06248e-204	3.05845e-204	2.30868e-204	-7.69183e-204	-2.32698e-204	4.0926e-205	5.62958e-205	-7.50932e-205	7.95461e-206	1.50272e-204	-3.69516e-204	-2.73453e-204	-2.70955e-204	6.74014e-205	3.71091e-204	2.38748e-203	-4.04375e-204	-9.44529e-205	4.06145e-205	9.72805e-204	-1.61806e-204	6.53705e-204	5.08084e-204	1.00566e-202
3.08967e-205	2.10212e-205	1.53164e-205	1.00709e-205	4.43773e-205	7.25237e-206	2.17123e-205	-1.20292e-205	1.85771e-205	-2.249e-206	-9.77774e-206	3.61431e-206	-6.61943e-206	-5.68744e-206	-1.37454e-205	-1.51469e-205	2.36224e-205	-1.05735e-205	3.30236e-205	-2.43017e-205	-6.36564e-206	3.53663e-205	-4.55321e-206	-4.32534e-205	-2.33943e-204	1.32487e-205	-2.21797e-205	8.06398e-206	-3.36296e-205	1.36703e-204	8.66922e-204
-1.00039e-206	1.07321e-206	1.42514e-206	-9.85889e-207	-1.82174e-206	-2.92967e-207	1.06707e-206	3.68058e-207	2.17122e-206	2.15967e-205	-1.1687e-206	1.58568e-206	-1.61091e-206	3.50064e-206	1.07122e-206	1.37407e-206	8.67158e-207	-4.29888e-206	4.92262e-206	8.79623e-206	2.43771e-208	7.46866e-206	1.93179e-206	-6.4397e-208	7.79963e-206	2.72919e-206	1.16213e-205	-1.42149e-206	-6.95585e-207	-8.14614e-207	9.55695e-205
-1.95373e-207	-2.32575e-207	4.11119e-207	1.53398e-207	-3.29049e-207	-1.44437e-207	-2.0392e-207	-8.74897e-208	3.8895e-208	1.4767e-208	2.42789e-207	-9.20336e-209	-6.12837e-207	4.1209e-208	-6.2451e-208	1.52574e-207	-9.37613e-209	8.80352e-208	3.02026e-209	-3.49128e-208	-9.12058e-209	-8.39789e-208	2.06014e-207	6.84065e-207	-1.41116e-208	1.01397e-207	6.11749e-208	2.94845e-207	1.38585e-207	2.8081e-207	4.94153e-206
4.28017e-209	-5.20872e-209	6.9617e-209	3.99855e-208	-6.96622e-209	5.69164e-209	6.87391e-209	-6.6071e-209	6.39234e-209	6.13078e-208	-3.60047e-208	2.65697e-209	5.62245e-208	7.09274e-209	2.23052e-208	1.10708e-208	4.37228e-208	4.91924e-209	-5.59384e-209	8.34361e-210	-4.96457e-209	-5.89077e-209	4.54434e-208	-5.20745e-208	-4.5613e-208	-3.61574e-209	-3.4467e-208	-3.34085e-208	4.39966e-209	3.77432e-209	5.74352e-207
3.11439e-209	7.50535e-210	-1.93036e-209	-3.22383e-209	3.84469e-211	1.99115e-209	-3.15243e-210	-1.49175e-210	1.02769e-209	-1.01542e-209	-3.81838e-209	-1.01844e-209	-4.30833e-209	1.7116e-209	1.73989e-209	-3.40546e-209	-1.84246e-209	1.03015e-208	4.95007e-209	-6.58452e-209	5.3633e-210	2.95872e-209	8.15259e-210	2.14575e-209	-1.75704e-210	3.9008e-209	3.64707e-209	-1.10709e-209	-5.21686e-209	1.98647e-209	7.5727e-208
3.3888e-210	-2.61478e-210	-1.00553e-210	-1.28422e-211	8.50318e-211	1.65315e-210	7.71069e-211	-6.46793e-211	7.82933e-211	-1.2918e-210	4.26568e-210	-5.43287e-210	-5.0432e-211	-1.30759e-210	4.44355e-210	1.97627e-210	1.29369e-210	1.28377e-210	9.87043e-211	2.80658e-211	6.19101e-210	-2.47069e-211	-6.62657e-211	1.03457e-210	4.00522e-210	3.01246e-210	-4.26272e-210	-3.52689e-211	8.8141e-211	-7.52157e-211	5.6311e-209
4.74642e-212	-2.81566e-211	-1.55996e-212	-2.84626e-211	3.23449e-212	5.19258e-212	5.96241e-212	2.30154e-211	9.92645e-212	5.47796e-211	3.16257e-212	8.50173e-212	-2.74091e-211	1.04187e-211	-4.80827e-212	-1.47701e-212	1.39738e-211	-7.47041e-212	-5.18742e-211	-3.65474e-213	-1.455e-211	-1.81898e-211	4.3477e-211	-4.34872e-213	-6.03732e-212	4.43951e-213	-1.93329e-211	-1.39745e-211	-8.30809e-212	3.26339e-211	4.5188e-210
-3.59914e-214	-3.24232e-212	6.36164e-213	6.59419e-213	-1.97897e-213	-7.67005e-213	-4.58989e-213	-7.12047e-212	-4.90752e-213	9.78296e-213	2.36164e-214	1.01102e-212	1.02421e-211	2.41346e-213	1.78229e-212	2.57928e-212	-1.25903e-212	-9.73305e-213	3.01804e-213	1.61117e-212	1.15971e-213	-7.93365e-212	-5.92291e-213	2.09614e-212	-2.29893e-214	-5.64677e-213	-6.4523e-213	-3.86785e-213	-5.27119e-213	-4.45063e-212	5.19478e-211
-1.75108e-213	3.88913e-214	-1.77497e-213	-1.47536e-213	6.62572e-214	-6.55521e-214	2.87632e-213	-1.44135e-213	-7.67791e-214	-4.86664e-213	1.69961e-213	-1.60986e-213	-2.40544e-214	1.11401e-213	7.35247e-214	1.79216e-214	1.24853e-214	1.31576e-212	-3.74382e-214	-1.79208e-213	1.96657e-214	6.65668e-214	-7.02082e-214	-1.40756e-214	-2.93635e-213	-1.06204e-213	-2.98876e-214	-4.7319e-213	-1.54262e-213	1.08718e-213	5.10521e-212
2.65075e-215	3.32054e-214	1.00518e-215	-3.97262e-214	-9.01343e-215	-4.47832e-215	1.80271e-214	-9.11004e-215	-3.34967e-215	2.26042e-214	-1.58095e-214	-3.88082e-215	9.55665e-216	1.12505e-215	-1.69902e-214	-6.66873e-215	3.52642e-214	1.89719e-215	-4.44566e-216	1.26333e-215	8.20696e-215	3.21965e-216	3.84079e-215	-1.69442e-215	4.2399e-214	-2.49745e-215	-2.96e-215	6.61615e-215	2.35558e-214	2.14494e-215	3.21707e-213
-2.97448e-216	1.28653e-215	-1.07455e-215	2.61084e-215	-3.22145e-216	-5.53508e-217	9.11633e-216	-1.79731e-215	1.9045e-216	-3.15537e-216	2.37595e-215	3.17004e-216	1.08883e-215	-9.94409e-216	-9.97318e-216	1.4928e-216	9.19756e-215	4.55107e-216	1.34553e-215	-2.53391e-215	1.17077e-216	1.01794e-215	5.41092e-216	-5.79824e-216	-1.46563e-215	-1.76923e-216	-2.77138e-216	-1.54567e-215	-1.07644e-215	-5.22846e-215	4.03429e-214
6.83867e-218	-5.88134e-217	-5.53918e-217	-1.29416e-216	-4.47144e-217	1.03268e-216	8.13717e-217	3.75582e-217	-3.57614e-217	-1.72942e-216	2.27522e-216	-3.12098e-216	-1.03398e-217	-2.41041e-216	-4.8936e-217	-3.65118e-217	1.85136e-216	8.50594e-217	3.87405e-218	-6.34333e-218	5.04908e-219	-5.25282e-217	2.92136e-217	1.38966e-217	3.11857e-217	-9.10257e-216	2.12691e-217	-1.37838e-216	-5.19526e-217	-1.79061e-217	3.14949e-215
1.801e-218	4.77288e-218	1.17568e-217	2.56913e-218	-9.33554e-218	-6.30273e-219	8.94452e-220	2.51825e-217	6.40479e-218	-2.71274e-217	2.29707e-218	3.22438e-218	-7.04518e-218	1.11995e-218	-4.7678e-218	-1.84278e-218	-2.098e-218	-1.39562e-218	-3.92679e-217	-5.19396e-218	9.02175e-219	-9.97847e-218	-1.05042e-217	2.94251e-218	1.03767e-217	-7.20021e-218	-1.23013e-218	-7.11157e-218	-4.33377e-218	7.8188e-218	2.20321e-216
-1.77497e-218	-3.28781e-219	-1.70239e-219	-6.81128e-220	-1.0284e-220	-5.34915e-220	2.48443e-219	4.7967e-219	6.43148e-219	5.692e-219	-1.45225e-218	5.49233e-219	1.88078e-218	5.84011e-219	1.0019e-219	5.99057e-219	1.51848e-218	-2.54731e-218	3.03897e-219	8.21723e-219	5.13024e-219	1.78563e-219	4.00226e-219	-4.72655e-218	-7.65327e-219	1.14504e-218	2.20652e-218	-1.23471e-218	1.62121e-219	-1.953e-218	2.79884e-217
3.89338e-220	2.72388e-219	8.22327e-221	2.37741e-219	3.97133e-220	-3.92114e-220	-1.49076e-219	-2.67724e-221	4.0966e-220	-1.55512e-219	-8.89885e-220	4.34637e-220	9.97862e-220	-5.96186e-220	4.04638e-220	2.86101e-220	8.13729e-220	-1.58732e-219	2.27397e-219	-3.4865e-220	1.01045e-220	-1.53246e-220	1.59207e-220	-8.88815e-220	-1.45017e-220	-4.69811e-220	-1.39759e-220	-2.89981e-220	1.68389e-219	3.99616e-220	2.29078e-218
2.81474e-221	5.8758e-221	-7.07469e-222	-8.31551e-221	-1.28175e-221	2.78582e-220	-3.06805e-222	7.32857e-221	-1.40562e-221	-1.92862e-220	2.135e-220	-2.30723e-221	2.79843e-221	-1.50438e-222	9.55804e-221	1.75873e-221	-5.54896e-221	-3.61732e-220	5.39971e-221	2.37726e-221	7.19902e-222	2.42061e-221	-3.46821e-221	1.24407e-221	1.26369e-220	3.9979e-221	4.34075e-222	4.68161e-221	1.02834e-220	-1.1777e-220	2.14266e-219
1.3557e-221	-1.32671e-221	1.61615e-223	9.95957e-222	-5.43881e-222	1.89691e-222	1.39806e-222	5.35474e-222	-5.29773e-222	1.12088e-221	4.58111e-223	3.57681e-222	2.66142e-222	1.20196e-221	1.16472e-221	-6.08923e-223	-3.05825e-222	3.16368e-222	5.51307e-222	3.8591e-223	-5.38025e-222	2.61637e-222	-1.39134e-221	-2.1208e-222	-1.44866e-221	-8.83348e-222	-2.9111e-222	-2.4663e-222	-8.75406e-222	2.29234e-222	1.74408e-220
6.1396e-223	-9.39479e-223	1.37052e-222	-5.22696e-223	2.27227e-223	-3.1953e-222	-3.32986e-223	-8.2992e-223	-3.98211e-223	-5.00395e-223	-2.80578e-225	-6.43108e-223	-8.62849e-224	5.86244e-223	5.95386e-223	-1.19042e-222	6.54773e-223	4.48865e-223	-4.95679e-223	7.14035e-223	7.92554e-224	6.6688e-223	-2.61803e-223	-1.17812e-223	-2.37045e-223	2.33387e-223	-2.11756e-223	2.7805e-223	-4.05127e-223	7.76558e-223	1.7616e-221
7.98007e-224	2.14424e-224	2.30531e-225	1.67842e-224	2.636e-225	-4.29101e-224	-3.96042e-226	2.7088e-224	-4.77546e-225	1.78876e-224	-4.5354e-225	4.39577e-226	-1.41853e-224	-6.36519e-224	4.36375e-224	-6.11345e-224	-1.3117e-224	-1.8383e-223	-5.57478e-225	-1.62101e-225	-5.07563e-224	6.83333e-224	-1.30652e-223	-2.3683e-225	-3.87189e-224	4.1766e-224	-6.57984e-224	2.54216e-224	-4.08276e-224	-7.2504e-224	1.1449e-222
-1.75905e-225	-7.11445e-226	-6.11011e-225	1.41462e-225	3.36629e-225	1.56304e-224	3.44953e-225	-8.21061e-226	3.27989e-226	1.29741e-225	2.59905e-225	1.57701e-225	2.63441e-225	-3.1856e-225	2.43736e-225	-3.69658e-225	7.29905e-225	-1.80153e-225	-1.34743e-224	1.35608e-224	-3.01106e-227	-5.94288e-225	1.27132e-225	-1.40111e-225	-1.15332e-225	-4.69839e-225	3.51734e-224	4.02726e-226	7.48045e-225	-4.895e-225	1.49602e-223
7.90669e-228	6.30673e-226	-1.29814e-226	9.49984e-226	1.60517e-226	-4.88146e-226	4.87277e-227	9.80575e-227	6.76792e-226	-2.18935e-226	2.90975e-226	5.73652e-227	3.44441e-227	-1.62724e-226	8.95436e-226	3.8107e-226	3.92064e-228	-3.33943e-226	8.16817e-226	-1.09872e-226	-7.05886e-226	-7.1576e-226	3.42924e-227	1.9374e-227	-1.04645e-225	4.20736e-226	1.02172e-225	-1.42932e-226	5.40286e-226	3.06207e-226	1.14498e-224
-3.55541e-227	4.03268e-228	-5.24824e-227	2.75303e-227	-3.61617e-227	1.4287e-226	1.63867e-227	3.52801e-227	5.42945e-227	1.05445e-227	-1.63569e-226	1.41847e-226	-2.6425e-228	-1.12342e-228	-6.24605e-227	1.50871e-228	9.27806e-229	-2.03316e-227	4.19384e-228	-1.98264e-228	5.60489e-227	-6.56033e-228	-1.76742e-227	1.61977e-227	-1.09147e-226	-3.7452e-228	-8.1699e-228	-3.5996e-227	3.18963e-227	-7.19802e-228	1.10836e-225
4.91086e-229	-3.53486e-228	-1.03415e-229	-3.16308e-228	-5.78057e-229	4.16203e-228	-2.63287e-228	4.98667e-228	-3.03321e-229	6.92718e-228	-1.62241e-230	2.13813e-228	-4.64237e-228	-3.94993e-229	-6.27146e-229	2.59677e-228	1.49162e-228	5.0962e-228	-4.96667e-229	1.22612e-228	-2.6666e-229	5.09488e-229	2.59503e-228	-6.62442e-229	-6.30223e-228	8.83189e-228	9.91529e-229	1.6858e-228	-4.52743e-229	1.67656e-227	8.46722e-227
-8.69933e-229	5.057e-229	-3.44642e-229	-3.56855e-229	2.57518e-229	1.55287e-229	6.37999e-230	-1.8039e-229	-2.06393e-230	-8.75774e-230	-3.21058e-229	1.89423e-229	-6.2394e-229	-1.89901e-229	-5.11216e-229	5.51265e-230	1.00143e-228	1.21992e-228	1.89893e-229	-1.72743e-229	-5.24254e-229	-5.87626e-230	1.55445e-229	-9.2842e-229	-2.65244e-229	1.07128e-229	-3.66079e-229	1.84261e-229	2.75562e-230	9.03291e-231	9.94317e-228
-7.2699e-230	-1.17037e-230	1.32397e-229	-5.48115e-231	-1.87956e-231	-5.12996e-231	4.13972e-231	2.99784e-230	6.28656e-230	3.25952e-231	-6.20268e-230	1.12635e-230	-4.84855e-230	-2.62994e-230	-2.96409e-230	3.93057e-231	4.97278e-231	-4.42538e-231	8.06408e-231	1.5202e-230	1.68494e-231	3.65925e-230	-2.02476e-230	2.04243e-230	-5.09143e-230	1.35844e-230	9.73749e-232	-4.79274e-231	7.64763e-231	1.88581e-230	7.19565e-229
1.68653e-231	-8.52009e-231	-1.93195e-231	1.3725e-231	1.12015e-231	-3.71099e-231	-6.42901e-232	-2.48701e-231	2.7137e-231	6.82331e-231	-4.10936e-231	-1.17173e-231	5.20933e-232	2.12082e-231	-9.48783e-232	1.75514e-232	1.26304e-233	-1.53783e-231	-1.03732e-231	-1.20643e-231	5.53223e-232	8.28751e-231	5.51484e-232	-2.05768e-231	-2.17144e-231	-3.40062e-231	4.6673e-232	-8.8793e-232	3.32417e-232	5.00805e-231	6.75676e-230
1.00692e-232	-9.27578e-233	1.36106e-234	-7.14298e-233	1.77887e-232	-9.24262e-233	2.45039e-232	8.33928e-233	5.76528e-233	2.00813e-232	2.17282e-232	1.61666e-232	-6.65512e-232	-1.76063e-232	-5.29013e-233	6.72922e-232	-5.95738e-232	-7.11663e-235	-4.33603e-232	-4.97342e-233	1.21913e-233	-2.63532e-232	5.89905e-232	-1.67346e-232	1.20381e-231	-2.91946e-232	1.72197e-232	-5.21973e-233	-1.30252e-232	-5.10433e-233	7.08401e-231
3.09951e-233	-1.35444e-233	1.59926e-233	2.31593e-233	3.15966e-235	-3.72222e-234	1.73057e-233	2.4837e-233	-1.77199e-234	-7.3037e-234	-1.21559e-233	-7.92883e-235	3.12768e-235	-9.2166e-233	4.74017e-233	5.79767e-234	-3.58248e-233	-4.80319e-235	2.2546e-233	-5.75273e-233	-4.72465e-233	8.2865e-234	-6.07962e-235	1.1388e-233	-1.23662e-233	-1.88298e-233	-5.34599e-234	4.61295e-235	-1.69322e-233	-2.4651e-233	5.60069e-232
-2.35894e-235	-2.30986e-234	9.32967e-236	-2.47292e-234	-1.82079e-235	-8.35261e-237	1.15796e-234	-3.05341e-234	2.09094e-234	3.03787e-234	-1.59107e-234	-1.39742e-236	2.7694e-234	2.70451e-234	-9.7819e-235	2.02697e-235	7.78154e-235	-4.41112e-234	3.36063e-235	3.66917e-234	4.85872e-236	-1.6481e-234	-2.68728e-234	-2.0123e-235	1.60417e-234	4.84186e-235	5.24247e-235	-4.79431e-234	-6.563e-235	-1.24512e-234	4.59905e-233
6.32673e-236	2.04845e-237	-9.8913e-237	-3.28076e-236	3.2987e-236	-8.98031e-236	4.3948e-235	-5.98227e-236	1.10617e-235	3.45045e-235	8.92496e-235	1.95346e-235	2.23588e-235	-7.34588e-236	-2.51431e-235	1.19645e-235	-1.33003e-235	2.44163e-236	1.2335e-235	-3.32502e-235	-9.49495e-236	6.34555e-235	-6.2338e-236	-2.65455e-236	5.09788e-236	5.47006e-235	-5.01454e-236	5.85501e-236	1.2749e-235	2.76815e-235	5.48438e-234
9.73942e-237	-2.17764e-236	-3.57573e-237	-9.84731e-237	-8.89246e-237	-5.86684e-237	1.53596e-236	1.16112e-237	1.52918e-236	-2.29987e-236	1.50549e-237	1.85306e-236	-4.74448e-238	-7.22482e-237	-6.27861e-237	4.26319e-237	8.00947e-237	2.37253e-237	9.09416e-237	4.22277e-237	-3.09525e-237	-1.02109e-236	-3.83439e-237	-3.12988e-237	2.15936e-236	-4.26358e-236	-2.02806e-236	3.54302e-236	-6.2201e-237	-1.74921e-237	3.24665e-235
3.26243e-237	9.10549e-238	-6.34373e-238	3.47224e-239	4.98518e-238	-5.47743e-238	-2.20009e-237	3.47656e-238	8.50367e-238	-6.50135e-238	-1.05371e-237	3.03196e-237	-6.52408e-238	1.9822e-237	-2.47735e-238	-9.41597e-238	-2.14492e-237	-8.9603e-238	5.01948e-237	3.6528e-238	6.66074e-239	-1.53754e-238	2.00104e-238	-6.70036e-238	1.58253e-237	4.45446e-238	8.36646e-238	5.57499e-238	-6.21044e-238	1.49992e-238	3.15556e-236
3.29754e-239	3.46826e-239	-7.23541e-239	-4.19919e-239	-8.07552e-240	-1.51444e-238	1.84989e-238	-1.78477e-238	-8.43398e-239	2.28384e-238	4.79309e-238	1.19635e-238	1.05091e-238	1.67902e-238	1.20805e-238	-3.77405e-239	-6.38318e-239	-9.05476e-239	-5.2482e-239	-6.39231e-239	2.81442e-239	2.72369e-238	-5.08021e-240	-1.26385e-238	1.00882e-239	-1.89596e-238	3.68968e-239	-1.05221e-238	-2.2263e-238	2.0338e-238	3.51877e-237
-3.74694e-239	9.8125e-241	6.76243e-240	5.93168e-240	-5.6961e-240	8.33638e-240	-9.14641e-240	1.71979e-239	3.85414e-242	-2.71448e-239	-4.09751e-241	1.59184e-240	-1.49855e-240	1.58078e-239	-1.22703e-239	-1.15507e-239	1.70165e-239	1.57208e-239	-3.72532e-239	5.21167e-240	-1.42693e-239	2.11083e-239	1.4908e-240	-1.66794e-240	-7.81174e-241	4.31541e-240	1.4888e-240	-1.39095e-239	2.23504e-239	1.1758e-240	3.19593e-238
6.5534e-242	1.34383e-240	7.46921e-241	9.45788e-242	-9.9823e-241	-1.68682e-240	1.25107e-241	-1.47473e-240	5.95008e-241	3.0142e-241	-4.15899e-242	4.17755e-241	3.6773e-241	2.7418e-241	2.13679e-241	-7.61322e-241	-7.89672e-242	-1.68856e-241	2.44876e-240	5.58748e-241	-1.17041e-241	7.04789e-241	-3.08429e-241	-2.56584e-241	8.63592e-241	3.13739e-241	1.15897e-241	4.04382e-242	-9.31617e-241	6.36481e-242	1.64795e-239
1.72558e-243	8.05674e-243	-6.52921e-242	2.42838e-241	-4.63857e-242	1.09692e-241	-4.0761e-242	-3.24853e-242	-1.68788e-242	6.91409e-242	9.07789e-242	5.34291e-242	6.43154e-242	1.88534e-243	-4.10472e-242	-1.29097e-242	3.01038e-242	-1.50264e-241	1.347e-242	-1.69389e-242	2.87783e-242	4.65694e-242	-2.17919e-242	-4.71445e-241	1.30676e-241	-2.10234e-242	1.98684e-242	-3.89073e-242	-1.46906e-241	-2.73246e-243	2.0371e-240
-6.3228e-244	-3.72787e-243	-2.9011e-243	3.41011e-242	3.2259e-242	-9.28955e-245	-6.0119e-243	5.39764e-243	4.98422e-243	-9.71114e-243	-1.40645e-242	-2.68473e-244	1.66665e-243	2.17887e-242	2.46736e-243	1.4082e-242	-6.09698e-243	3.19979e-243	4.86612e-244	-1.63205e-243	-9.06752e-244	4.28899e-243	3.40381e-243	5.32921e-243	-2.13126e-243	-1.46752e-243	2.71082e-243	7.1276e-243	2.86499e-242	7.09205e-243	2.2868e-241
-6.49735e-245	-3.64365e-244	-8.06196e-245	-1.23787e-245	-1.36849e-245	-6.82289e-244	1.70377e-243	-1.48555e-243	-2.6282e-244	-8.25417e-244	-1.386e-243	-5.6823e-244	-3.44172e-244	-5.56496e-244	7.03177e-244	-1.64464e-244	-7.80832e-244	8.10776e-244	-6.17885e-245	-8.84609e-244	4.11547e-245	-1.79422e-244	1.71051e-243	4.21337e-245	-3.91278e-244	-4.98579e-244	7.47866e-244	-1.1548e-243	-1.49194e-243	-2.92375e-244	1.83065e-242
1.14528e-244	1.22151e-244	5.47596e-246	-5.34804e-245	-1.85623e-244	2.09317e-247	-6.07864e-245	1.06063e-244	-3.16547e-245	-3.11301e-245	6.87878e-245	-5.44124e-245	1.11341e-244	1.22903e-245	-5.54296e-246	-1.50834e-245	5.78293e-245	-4.24616e-245	-7.31409e-245	1.85759e-246	1.50914e-245	-5.82267e-245	1.06909e-244	1.00177e-245	-2.67705e-246	-1.90026e-245	-2.78794e-245	-6.06743e-245	5.46844e-246	4.32759e-245	1.50307e-243
7.97461e-246	2.41505e-245	3.81122e-247	-1.58124e-246	-7.40456e-246	1.13808e-245	8.00108e-246	1.11538e-245	9.73524e-246	-5.31655e-246	1.76972e-246	1.09441e-246	-8.82828e-246	-5.05427e-247	5.25175e-246	-1.75821e-246	-3.3667e-246	-7.73131e-247	-3.3452e-246	-2.29372e-246	-2.84307e-247	-1.26228e-246	-8.92812e-247	-3.32515e-246	-5.96533e-246	6.61664e-246	4.32389e-246	2.39872e-246	1.5637e-246	1.80608e-246	1.44505e-244
-4.37752e-247	-8.84855e-247	3.15158e-248	4.54574e-247	3.26931e-247	-9.12918e-248	2.92826e-247	-3.37478e-247	-3.20621e-247	9.71922e-247	7.25889e-248	-3.22346e-247	6.19994e-247	-3.52636e-247	6.86448e-247	-6.73428e-247	-7.87491e-247	5.38801e-247	-2.53974e-248	6.79527e-247	3.18606e-247	1.52131e-247	-7.55842e-247	-3.60967e-247	-3.3998e-247	1.87299e-247	2.26715e-247	-4.41731e-247	-1.73379e-247	9.388e-248	1.1959e-245
-8.98012e-248	-1.77619e-248	3.29718e-248	2.5096e-248	-8.95284e-249	5.47733e-248	-3.87016e-248	7.65114e-248	2.74057e-249	3.14896e-248	-4.91454e-248	-5.15591e-248	-2.04512e-247	4.05673e-248	-1.10749e-248	5.035e-248	4.73136e-248	-2.914e-248	-1.3784e-248	-5.62168e-249	2.11722e-248	-5.02884e-249	-3.65045e-249	2.56136e-248	9.70809e-249	-7.69923e-248	-2.44761e-248	1.16392e-247	5.47553e-248	2.79368e-248	1.24759e-246
5.44828e-249	-4.69995e-250	1.73165e-249	3.38133e-249	1.63609e-248	2.68842e-249	-9.88077e-249	6.25352e-250	8.29413e-249	8.45769e-249	-7.7973e-249	1.90946e-249	6.90307e-250	5.78587e-249	1.65678e-249	-1.26191e-250	1.97502e-249	1.02445e-248	1.39422e-249	2.71932e-250	7.10168e-249	-2.39803e-249	-6.60917e-250	-4.11414e-250	2.06184e-249	-1.97496e-249	-7.18987e-249	1.33999e-249	-3.24723e-249	-1.74134e-249	1.17317e-247
2.58391e-250	1.77451e-250	-2.29273e-250	-8.9416e-250	-4.39323e-250	-1.92852e-250	-4.1083e-252	2.57979e-250	4.27041e-250	1.17653e-250	7.79645e-251	-3.75047e-252	2.69869e-250	1.20917e-250	2.68637e-251	-3.61771e-250	2.66396e-250	-5.08602e-251	4.0433e-251	-1.79326e-250	2.99441e-251	6.40219e-250	2.51233e-250	-9.44207e-251	4.79971e-250	-9.15346e-250	-2.9463e-250	-7.05806e-250	1.25587e-249	-5.66226e-250	9.63004e-249
1.34756e-250	-2.36747e-251	1.76948e-251	-3.74797e-251	-2.40036e-251	2.22416e-252	-2.29784e-251	2.44702e-252	3.12189e-251	7.40403e-252	-1.3221e-251	1.20259e-251	3.30769e-251	4.47333e-252	5.27236e-252	8.57316e-252	1.04248e-251	-2.29602e-251	-1.19108e-250	-7.16414e-252	3.08765e-252	-1.18115e-251	8.57568e-252	-2.82981e-252	-5.98349e-251	2.79304e-251	2.40405e-251	1.68543e-251	3.58174e-251	2.94141e-254	7.30993e-250
1.70863e-252	6.52469e-252	6.34595e-253	-1.99463e-252	-1.2827e-252	-1.48023e-252	-1.4913e-253	2.94811e-252	3.86179e-252	1.4452e-253	-2.04928e-252	-3.50409e-252	-1.34292e-252	-1.95515e-253	6.16782e-252	-7.05109e-252	1.34177e-252	-1.61707e-252	-7.08542e-252	7.52652e-253	-5.95279e-254	-8.57163e-253	4.9992e-252	-1.02342e-252	6.11715e-252	1.23338e-252	4.11315e-252	2.82541e-252	-5.63582e-252	-7.78108e-252	8.6482e-251
-3.50306e-253	-2.55748e-253	1.98947e-253	1.34034e-253	-3.25955e-254	-1.77084e-254	-7.73909e-255	2.84443e-254	-4.03304e-254	9.67857e-254	-2.73406e-253	6.24954e-253	-2.19044e-253	-2.52536e-253	-1.78939e-252	1.97322e-254	-5.09662e-253	-3.7482e-253	1.60674e-253	-3.20743e-253	2.97569e-253	-3.92699e-254	-2.13057e-253	2.78618e-254	2.23114e-253	8.69739e-254	-4.28025e-253	2.9672e-253	4.64253e-254	5.60496e-254	7.42267e-252
3.35672e-254	-1.40596e-254	2.47187e-254	3.80081e-256	2.65199e-254	2.23948e-254	-6.7868e-255	1.00257e-253	4.07919e-254	-1.31857e-254	-5.5168e-255	-9.25135e-255	-4.89557e-255	-3.17978e-255	-1.91585e-254	-1.82325e-254	2.02406e-254	1.94213e-254	-2.72176e-254	-1.14672e-254	-2.27041e-255	6.05678e-255	-7.52896e-255	-6.04274e-255	5.05745e-255	2.56877e-255	2.82359e-254	-8.67867e-255	-8.73699e-255	8.34666e-255	5.04766e-253
3.66472e-256	-1.23043e-255	4.97873e-256	-4.81435e-256	-1.82689e-257	-1.6661e-255	1.01929e-254	-4.95732e-255	1.98801e-255	1.27912e-255	4.04525e-255	2.20681e-256	1.25248e-255	-3.4467e-256	3.63056e-257	-6.94975e-256	1.13756e-255	-3.79563e-255	8.88396e-256	-8.74783e-256	-2.8451e-255	-4.50777e-255	-7.29195e-255	-1.72749e-256	4.57402e-255	-3.1037e-256	-1.28601e-254	-2.41384e-256	8.62722e-256	-1.56746e-255	7.12023e-254
-1.02261e-256	-2.90032e-256	-3.81558e-256	2.18103e-256	-5.34314e-259	-3.0552e-257	1.49899e-257	-5.48388e-256	-2.21223e-256	1.02514e-256	-4.79819e-257	4.38273e-258	1.74462e-256	5.3334e-257	-2.77321e-256	-6.18373e-256	-6.52617e-257	1.0534e-256	5.16846e-257	-1.09853e-256	-1.4972e-256	4.13183e-257	5.83614e-256	1.43466e-256	1.71002e-256	-2.78025e-256	7.12281e-258	4.64568e-256	-1.67315e-256	-2.74413e-257	5.45174e-255
-1.91673e-257	-1.98369e-257	-6.90348e-259	6.42214e-257	-1.24136e-258	3.60248e-258	-3.35817e-257	-7.02421e-258	-1.92281e-257	-2.2696e-258	6.03989e-258	-5.23638e-258	-1.50699e-257	1.01982e-257	-1.40979e-258	2.34561e-258	-7.00237e-258	-2.77973e-258	-2.07123e-257	-1.5687e-257	-8.52457e-257	5.39344e-257	1.45014e-257	2.95777e-257	-3.00681e-258	-4.84301e-258	-4.57878e-259	1.74006e-258	3.99719e-258	-5.01592e-258	4.59665e-256
-2.30454e-259	1.26236e-258	-5.65063e-259	-5.69268e-259	1.32697e-258	-6.33153e-259	-6.58427e-259	3.96636e-258	-1.92941e-259	-3.29135e-259	-1.28705e-258	-7.13712e-259	-3.35514e-259	-5.90865e-259	2.11493e-259	-4.50927e-259	1.47674e-258	5.15372e-258	-1.36724e-258	-2.87022e-260	-4.5426e-258	3.98463e-259	-8.70209e-259	1.5188e-258	-1.9207e-258	-6.13889e-259	3.1877e-259	2.43872e-258	4.10677e-259	3.26404e-258	3.7647e-257
-7.31197e-259	3.1194e-260	9.67427e-260	-1.01919e-259	1.35578e-259	3.63326e-260	-1.78774e-259	-4.8195e-259	3.527e-260	-3.81011e-259	1.34179e-259	-1.40891e-259	-1.42869e-259	5.63052e-259	-4.10082e-261	-4.65362e-260	2.73655e-261	-5.01693e-260	-6.24778e-261	1.64695e-259	-9.94474e-260	-2.82098e-259	-2.37846e-259	7.27663e-260	7.14428e-261	3.78438e-259	-1.10621e-259	-1.07714e-259	7.86785e-261	-3.10121e-259	5.07951e-258
-4.45742e-261	4.23107e-262	2.60276e-260	4.57375e-261	7.57057e-261	9.79459e-261	-2.03109e-260	-5.50972e-262	6.97438e-262	-7.24397e-261	-9.30816e-260	3.60996e-260	-1.61424e-260	-1.51544e-260	1.21953e-260	1.24776e-262	-7.11305e-261	3.73611e-262	1.31089e-260	-4.72864e-261	-1.39225e-260	-3.63551e-261	2.33485e-261	-6.07142e-260	3.13581e-261	4.69838e-261	-3.04522e-261	3.18792e-261	3.35724e-260	4.57121e-262	4.08477e-259
-7.91168e-263	4.23149e-261	2.12737e-262	-8.2012e-261	2.29597e-261	8.20222e-261	-9.01875e-262	1.08517e-261	7.23895e-263	5.26821e-262	9.06163e-262	-1.84158e-262	-2.43905e-263	-9.5374e-262	2.97648e-262	-4.03607e-262	2.28392e-262	1.57375e-261	2.34591e-262	5.74023e-262	8.46406e-263	6.69359e-263	-6.62224e-262	1.45216e-262	2.63729e-262	-3.47322e-262	3.26301e-262	-4.59816e-261	-2.10146e-262	4.78268e-264	3.78989e-260
3.18653e-262	-8.43775e-264	-1.87858e-262	-4.66044e-262	-4.51673e-263	-7.35175e-263	-1.53931e-263	-2.03473e-263	2.43407e-262	2.43472e-263	-4.00464e-263	3.30334e-263	-1.14772e-263	4.46939e-263	1.00837e-262	-1.08226e-263	7.48144e-263	-8.6854e-263	5.83649e-264	-2.95935e-263	-1.10326e-262	1.55217e-263	2.5816e-263	-1.19349e-262	1.41593e-262	-6.85924e-264	-5.79812e-263	1.15292e-262	-1.32228e-262	-1.35955e-263	2.57974e-261
-8.85426e-265	-9.30583e-264	-1.66056e-263	-7.95613e-264	7.36948e-264	-5.24777e-264	-4.26229e-263	3.53213e-264	-5.1792e-264	8.90229e-264	2.8898e-263	-6.59586e-264	-1.01973e-263	3.18936e-263	-1.32933e-264	-2.00563e-263	8.99799e-264	1.00633e-263	1.38384e-263	-1.23139e-265	-3.0735e-264	-1.20638e-263	6.17271e-264	-3.86144e-263	7.03049e-264	9.85156e-264	5.0792e-264	3.36923e-263	4.62749e-266	1.66341e-263	3.71858e-262
-1.7808e-265	-2.20625e-264	-1.26673e-264	-5.80356e-265	-6.0744e-265	-4.17728e-265	4.48689e-265	3.16595e-266	-2.32191e-265	-1.33509e-264	-5.58185e-265	2.55393e-265	9.49885e-265	2.12881e-265	-2.64608e-265	3.48729e-265	4.04456e-264	4.27678e-265	-2.11541e-265	-1.11653e-265	-1.8102e-264	-4.36553e-264	6.60411e-265	1.08722e-264	-3.21562e-264	2.28499e-265	7.29631e-265	-2.64323e-267	1.37221e-265	-1.68137e-265	2.70944e-263
4.29091e-267	-2.37443e-266	5.76505e-266	-4.16353e-266	9.59894e-267	-9.25051e-266	1.56947e-265	-9.86894e-266	-3.60524e-266	-4.59365e-266	8.13983e-266	1.62808e-266	-3.86845e-266	1.10437e-265	2.79792e-266	-2.62835e-265	8.29842e-266	-4.80209e-266	-1.91594e-266	-4.81116e-266	5.76606e-266	1.35417e-265	-3.62025e-265	1.28556e-265	-1.92403e-265	2.62926e-266	-1.51714e-265	1.07773e-266	4.32406e-268	-9.02283e-268	2.36912e-264
-7.24747e-267	2.12533e-267	-7.99804e-267	1.70277e-266	3.50702e-267	1.15041e-266	1.17556e-266	-8.85827e-267	6.66628e-267	-2.06396e-267	-3.5813e-267	4.08205e-267	-1.75367e-266	1.59746e-266	2.28717e-267	7.31707e-267	5.34658e-267	-1.06283e-266	-7.16027e-267	1.49386e-267	-6.82136e-267	2.11241e-267	2.17681e-267	6.98176e-267	2.19525e-267	5.66278e-267	4.93844e-268	4.2591e-266	-1.70722e-267	-1.56438e-266	2.40548e-265
-9.52422e-268	2.93687e-268	-9.77333e-268	7.1063e-268	1.585e-268	-2.70358e-269	-8.81852e-268	4.52829e-267	2.87456e-268	2.20012e-268	-2.14428e-269	-9.45729e-269	2.15972e-268	9.40999e-268	5.49217e-268	2.30321e-267	-1.09836e-267	-2.53747e-268	1.38437e-267	4.74271e-268	-2.16082e-269	5.37445e-269	-6.76156e-268	-1.53996e-267	-3.26911e-268	-8.26443e-269	6.72745e-268	-1.43216e-267	-6.75802e-269	-3.73459e-268	2.16203e-266
-4.24201e-269	-4.11387e-270	-1.90853e-270	1.28123e-268	-1.132e-269	-8.60341e-269	-3.384e-269	-2.63846e-269	6.88045e-269	-7.18518e-269	6.14827e-269	1.83883e-268	-2.35876e-269	2.17138e-269	-5.21729e-269	-1.30917e-269	-2.81074e-269	-3.55514e-269	2.82471e-269	3.57e-268	-8.92644e-272	-6.90769e-269	3.95846e-269	2.28387e-268	-4.7109e-269	1.11759e-268	-1.43127e-269	-3.92909e-269	5.1283e-269	3.88606e-269	1.91939e-267
1.59894e-269	-2.63489e-270	1.35798e-269	-2.17249e-269	7.7499e-271	-1.1414e-270	-4.72297e-270	-1.27284e-270	-7.27604e-270	1.6712e-269	-7.55508e-270	9.95073e-270	2.47141e-270	4.81948e-270	-8.55259e-271	-1.2367e-270	-1.48798e-270	1.26107e-271	1.17823e-270	2.40188e-269	1.53719e-269	-5.3633e-270	-9.57808e-271	-1.97899e-269	-6.82e-270	1.01661e-271	-8.83704e-270	-4.26741e-271	-3.30772e-270	-2.95544e-270	2.03461e-268
-3.06369e-271	-2.53748e-271	-5.40747e-271	-3.64803e-271	2.51581e-270	-3.57242e-271	1.83162e-271	2.26525e-270	6.4815e-271	1.6667e-271	3.18974e-271	3.20736e-271	-3.65722e-271	-1.53018e-270	1.03038e-271	-7.04881e-271	4.20926e-271	1.40401e-270	5.74563e-271	-2.96716e-271	9.00069e-272	-3.67195e-271	2.77501e-271	-8.89712e-272	2.92544e-271	3.75509e-272	2.90905e-271	1.98523e-271	6.74019e-271	6.54506e-272	1.60244e-269
2.10012e-273	-2.89538e-272	3.00403e-273	5.11269e-272	-3.83171e-272	1.55205e-272	-3.33534e-272	-1.0269e-272	3.83516e-272	-1.44506e-271	-2.28845e-272	1.17185e-272	-2.13439e-271	5.31727e-272	5.54307e-272	-1.01215e-272	1.37066e-271	-1.26617e-272	3.15423e-273	-6.57108e-274	-1.67102e-272	2.59421e-272	-6.01533e-273	3.4031e-273	2.31971e-272	-4.73093e-273	-2.20991e-272	-2.33723e-272	-1.24543e-272	4.07815e-272	1.06451e-270
3.74173e-273	1.8898e-273	2.76914e-273	-1.48025e-273	3.4404e-273	5.09464e-274	8.46769e-273	4.12971e-275	4.54317e-275	-1.3529e-273	2.59122e-274	-2.28765e-273	3.47996e-273	1.81376e-273	-3.28017e-273	3.88131e-274	3.93669e-273	-3.31299e-273	-1.37053e-273	3.92968e-273	1.79746e-272	-1.01676e-273	5.49503e-273	-6.349e-275	2.0878e-273	-2.20881e-274	5.17485e-273	-1.29004e-273	-9.49956e-273	3.45509e-274	9.09653e-272
2.79427e-274	-2.11945e-274	-3.7931e-274	6.13044e-274	4.22009e-274	4.07551e-275	5.60067e-276	-1.02157e-274	1.28238e-274	-9.74368e-275	9.96302e-275	-1.38201e-273	1.53289e-273	-1.01543e-274	-3.83723e-274	4.95258e-274	-8.07629e-274	-5.22612e-275	-6.22976e-274	1.28628e-274	-3.04436e-274	3.74711e-275	7.48431e-274	-1.06569e-275	3.66023e-274	-2.89e-274	4.67406e-274	-6.85862e-275	4.21573e-274	2.9529e-274	1.08953e-272
-1.63446e-275	1.7547e-275	2.20211e-275	-1.74716e-275	-7.59612e-276	-3.42342e-276	-1.33594e-275	-9.56367e-275	3.27945e-277	-4.1207e-275	8.92312e-275	-1.2263e-274	4.79494e-276	1.31957e-276	1.53701e-275	5.57744e-276	4.43577e-275	-1.40159e-275	2.69612e-275	-2.52207e-275	-9.94916e-276	-1.7276e-275	2.18261e-275	1.23598e-275	-3.54221e-277	-5.66216e-276	-3.00595e-275	5.58848e-275	2.94615e-275	3.72761e-275	8.04523e-274
1.68048e-276	5.87779e-276	-7.10685e-276	-1.35814e-276	-8.80925e-276	1.78534e-276	4.17299e-276	1.8765e-277	-5.46594e-276	3.05849e-276	-5.65823e-278	-1.29663e-276	-1.64997e-276	-1.88223e-278	-1.3379e-276	1.22853e-276	-6.4679e-278	-5.05332e-276	3.59498e-276	-3.35915e-276	-2.31188e-277	5.87754e-277	1.26983e-276	5.92335e-277	1.63121e-275	-1.14379e-275	-4.85928e-276	-5.05129e-276	2.97628e-276	5.94397e-277	1.01076e-274
1.78559e-277	-6.00624e-278	-8.88434e-278	-2.59904e-278	-2.52208e-277	-5.8191e-277	1.88914e-278	4.45625e-278	3.32419e-278	9.83325e-278	4.07237e-277	-7.8467e-277	9.06768e-278	1.03721e-277	1.71187e-276	-2.43097e-278	8.89604e-278	4.36766e-278	2.62781e-277	-2.13955e-277	6.28236e-278	-3.96068e-278	-8.1966e-278	-5.12393e-277	5.051e-277	2.82271e-277	-8.42287e-278	-2.03402e-277	-3.02653e-277	-8.40217e-278	7.27292e-276
2.86442e-278	7.88977e-280	-6.2473e-278	1.62464e-277	-2.76875e-279	-2.02539e-279	-2.85169e-278	2.21783e-278	-1.83118e-278	-3.76839e-279	-1.31338e-278	1.51265e-278	-5.30543e-279	1.79759e-279	1.58789e-278	-3.97134e-278	4.29451e-279	7.73653e-278	-1.91409e-278	1.05166e-278	3.03557e-279	-1.35808e-278	1.50794e-278	3.45699e-278	9.50219e-279	-6.72609e-279	5.59813e-279	1.26465e-279	-4.50383e-278	9.7786e-279	6.78386e-277
-4.61239e-279	6.23407e-279	3.79194e-279	8.07565e-280	-3.79274e-279	3.3962e-280	-3.79887e-280	-1.01538e-279	-3.09962e-279	-1.18003e-279	-6.79341e-280	-3.11182e-279	6.35704e-280	-7.67699e-281	8.12221e-279	-5.6596e-280	8.86309e-280	2.71102e-279	1.09013e-278	-2.41356e-279	1.2086e-279	-8.45689e-279	4.50861e-279	-1.39457e-279	3.08651e-280	-8.37666e-280	-4.84655e-281	3.63022e-280	-4.83191e-279	-3.45011e-280	7.76607e-278
-1.54175e-280	-2.1722e-280	2.73925e-281	4.26398e-282	-4.36658e-282	2.0263e-280	-4.41041e-281	1.1521e-281	7.85228e-281	-1.30488e-282	4.20317e-280	-2.29099e-280	7.27558e-280	-4.05789e-281	1.83923e-280	-2.27038e-280	-5.82656e-281	-7.33237e-281	2.98162e-280	-4.15754e-281	3.51962e-281	3.01066e-280	8.41211e-281	2.74212e-280	2.64622e-281	-8.81098e-281	-1.87974e-280	-2.06298e-280	1.1251e-280	-1.90963e-280	4.55225e-279
1.77826e-282	-1.58754e-281	2.58362e-281	-8.15528e-281	7.37141e-282	1.47969e-281	1.02895e-282	5.6543e-282	-4.5687e-281	1.87544e-281	5.46235e-282	-1.32123e-281	2.12367e-283	1.33375e-281	-1.22073e-282	3.30728e-281	7.06921e-282	4.76639e-281	-3.13415e-281	7.57916e-282	-8.4624e-282	2.0572e-281	-2.09697e-281	-2.44525e-281	2.37025e-282	-4.68068e-281	5.13704e-282	1.06582e-281	-2.35908e-282	8.34199e-282	5.28637e-280
2.66634e-283	2.28382e-283	-1.90509e-282	-3.30255e-283	-3.02408e-283	-1.34639e-282	-2.67168e-282	1.40706e-284	1.26599e-282	7.61828e-283	1.40536e-282	-3.12216e-282	1.27419e-283	2.1649e-282	2.00141e-282	2.39013e-282	-1.9161e-283	-2.79869e-283	-7.0805e-284	-3.32604e-282	1.24655e-282	-7.61612e-283	4.92094e-283	2.99424e-282	1.19919e-282	4.82873e-284	-1.10693e-282	6.19831e-283	-3.57641e-283	-3.48383e-282	3.64827e-281
2.09685e-285	5.83078e-284	3.95565e-283	-8.40883e-284	2.82066e-285	6.84247e-284	2.0186e-283	-3.0267e-284	2.20552e-283	-1.74514e-285	-1.35464e-285	8.48938e-284	-3.59025e-284	1.66549e-284	1.0386e-283	8.49642e-284	8.21562e-284	-3.1998e-285	-1.14534e-284	4.96235e-284	-2.16083e-284	1.26391e-284	3.58061e-284	-1.34486e-283	2.01381e-283	9.05747e-284	-5.73123e-284	-4.05928e-284	3.50971e-284	2.98885e-283	2.46817e-282
-1.49705e-284	-1.07573e-285	-4.69987e-284	3.00776e-285	1.41747e-285	1.09058e-284	1.23301e-284	3.26444e-284	-5.11992e-284	3.2092e-284	-2.59543e-285	9.14321e-286	-3.30449e-285	1.67943e-285	2.67673e-284	2.76843e-284	1.5665e-284	-2.59591e-285	7.00731e-286	3.32161e-285	3.71667e-285	2.51748e-284	6.9035e-285	-3.10837e-284	-3.33893e-284	1.39696e-284	2.12811e-284	-2.67529e-284	-2.80713e-285	-1.80681e-284	4.75017e-283
-1.77588e-285	7.71827e-286	5.09125e-286	5.9366e-286	-4.14868e-286	2.96937e-285	3.065e-286	2.36589e-285	-1.68573e-285	-4.41985e-286	5.14095e-286	-1.47423e-285	-4.35633e-285	-8.66081e-286	1.13939e-285	5.02506e-286	-1.06621e-286	3.0625e-286	-2.39032e-285	-1.29576e-285	4.0849e-286	-2.00497e-285	-1.02479e-285	1.35214e-286	-5.57152e-285	-2.37738e-285	-5.23997e-286	-1.98425e-285	-2.44367e-286	-1.13165e-285	4.0193e-284
-4.08784e-287	-4.36329e-287	6.86217e-287	2.86319e-287	-4.95151e-287	4.35799e-287	2.10207e-286	-7.15608e-288	-7.28546e-287	-7.82825e-286	2.69181e-287	-1.22561e-286	-3.52105e-287	1.14376e-287	6.60495e-287	-5.76807e-287	-6.088e-287	4.89724e-287	2.96659e-287	-9.80093e-287	-8.24015e-287	5.09462e-288	-3.12024e-286	-1.15672e-287	1.42557e-286	-3.6049e-287	-3.43446e-287	2.03766e-286	-4.05931e-286	-3.42902e-286	3.48193e-285
8.98063e-289	5.89344e-288	1.62188e-288	-7.99012e-288	1.013e-287	-1.86922e-288	2.86951e-287	4.02632e-288	-5.58202e-290	-7.81694e-287	1.14163e-287	9.50151e-288	1.38818e-288	-1.78648e-289	2.75521e-287	-6.89116e-288	-7.86612e-289	2.28723e-288	8.27631e-289	1.5461e-288	-1.54039e-287	-7.39827e-288	1.95718e-288	2.87204e-287	-1.48681e-287	1.29131e-288	-4.88605e-288	1.95666e-288	-6.12247e-288	-1.92105e-287	3.0354e-286
1.86413e-290	-1.07838e-288	2.52187e-288	2.91862e-289	7.32708e-289	-9.3606e-289	-3.68551e-289	1.68776e-288	7.71252e-289	1.25024e-288	1.24136e-289	2.0626e-289	2.7398e-288	2.02661e-289	1.80416e-288	4.41313e-289	2.54476e-288	-2.01473e-289	5.69258e-289	-2.49176e-289	-1.68744e-288	4.07342e-289	4.41254e-289	4.00108e-288	-6.85394e-289	-1.09406e-289	-6.99358e-289	-6.40341e-289	3.83394e-288	-6.76699e-289	3.19226e-287
-4.95461e-292	3.83657e-289	1.14605e-289	1.15329e-290	-2.12426e-289	3.2198e-290	3.30496e-289	7.53549e-290	4.15134e-290	-8.38406e-291	1.25824e-290	-2.74051e-290	2.63936e-290	-3.43022e-290	9.01095e-290	9.85268e-291	-4.78175e-290	-1.89245e-289	-1.07883e-289	1.17394e-292	4.87946e-290	-2.55178e-290	1.75841e-291	-6.40491e-290	3.50245e-290	1.0609e-289	6.22956e-290	-1.05561e-289	-6.29385e-290	1.05763e-289	2.37416e-288
-2.446e-291	9.68212e-291	-9.44654e-291	1.68286e-291	1.27528e-290	-2.3684e-291	-9.81948e-291	1.70644e-291	5.97372e-291	1.45508e-291	-3.59418e-291	3.32759e-291	-7.25329e-292	3.72768e-291	7.02234e-292	-2.13559e-291	-1.0953e-291	1.92395e-290	4.86384e-291	-5.3382e-291	-2.58869e-291	5.36103e-291	-2.10865e-291	3.44877e-291	-2.24115e-291	-1.04968e-290	-1.02451e-291	-2.04742e-291	1.30387e-290	6.27686e-292	1.45066e-289
9.10504e-292	-8.0713e-292	-2.20571e-291	-2.75149e-292	-1.25351e-293	1.21771e-292	4.65321e-292	-1.23922e-291	-2.20065e-291	-4.63764e-292	-5.1758e-293	-3.68772e-292	1.61937e-293	-1.53016e-292	1.77652e-291	1.43079e-292	8.98141e-293	4.59609e-292	-3.29306e-292	1.34572e-291	-4.69007e-293	4.44901e-292	-1.60646e-293	-2.01605e-291	-2.56889e-292	-3.8774e-292	-1.00366e-292	5.57532e-292	-2.94258e-293	-4.72728e-292	1.77641e-290
-2.63727e-292	2.3041e-293	-2.08641e-292	6.79515e-293	-2.91769e-293	-1.6155e-293	-9.31844e-293	-9.87703e-294	-4.57535e-293	7.376e-293	-3.24651e-293	2.57376e-293	3.341e-293	-1.24103e-292	-2.68958e-293	-8.96841e-293	4.36124e-294	1.82194e-293	9.90148e-293	2.05141e-293	-4.98978e-293	-8.61715e-293	2.32488e-293	6.29688e-295	-8.07179e-294	1.23936e-292	-9.30685e-294	-8.15745e-293	7.6735e-293	3.66995e-293	1.80194e-291
-2.77457e-294	-2.77116e-297	4.64517e-294	-3.95864e-294	5.71753e-294	1.89238e-293	6.30051e-294	-2.12733e-294	2.62586e-293	-1.36349e-293	9.04993e-294	-9.53426e-294	7.52119e-294	1.11856e-295	-2.49457e-294	2.22922e-294	2.45033e-295	-8.44944e-295	-5.3781e-295	1.25669e-293	-9.78824e-295	2.58803e-294	-1.12354e-293	6.8052e-294	-3.07603e-294	4.77561e-294	-2.83503e-294	-5.69779e-295	-1.02845e-293	-9.9684e-294	1.82596e-292
-2.34362e-295	1.90897e-295	9.28805e-295	3.89956e-295	6.01036e-295	3.8816e-295	-1.50019e-295	-5.35408e-295	5.80204e-295	5.38925e-295	-3.86133e-296	4.9596e-295	2.7683e-295	5.3226e-295	3.87649e-295	-1.01021e-294	1.46919e-295	9.33695e-295	9.11128e-296	1.03903e-295	-4.31335e-295	-2.96687e-295	6.66096e-295	1.27721e-294	5.9257e-295	-8.33977e-295	1.03179e-295	4.51757e-295	3.41054e-295	5.07303e-295	1.40561e-293
-4.56626e-296	-1.40503e-296	-2.80723e-296	6.49369e-297	7.23309e-297	1.5557e-295	-8.74916e-296	-2.77986e-296	-2.30464e-296	1.28538e-295	-3.33694e-296	-3.47908e-296	-1.1863e-298	7.05333e-296	2.99135e-296	1.42776e-295	8.88272e-297	2.58131e-296	7.57097e-298	5.22451e-296	-9.44057e-296	6.83001e-297	-1.50011e-296	-4.53066e-297	-4.39596e-297	5.76222e-296	-9.77722e-296	5.23872e-296	2.03036e-296	-1.10915e-297	1.27751e-294
1.38688e-296	-2.29696e-298	-2.11097e-297	5.46009e-298	1.09685e-297	2.79999e-297	-1.24399e-296	-1.23098e-297	-2.58409e-297	-1.71352e-297	-2.68387e-297	-4.69582e-297	-3.33899e-297	1.18476e-296	-8.37752e-297	-1.84867e-297	-1.26737e-296	-2.57892e-298	-2.98573e-297	1.50718e-296	2.55903e-297	3.15721e-298	-9.51292e-298	-6.47136e-297	2.40769e-297	5.96054e-298	4.13761e-297	-6.15605e-297	-1.05709e-297	-8.40724e-297	1.35461e-295
-4.00581e-299	-6.33254e-298	2.13562e-298	9.97328e-299	-1.07639e-298	-1.45892e-298	-9.64347e-298	5.65671e-298	1.23107e-298	-7.42206e-299	-2.67047e-298	1.0052e-297	2.37735e-297	-4.31397e-299	-1.42939e-299	7.6129e-298	4.69362e-299	4.03718e-298	1.1294e-298	1.115e-298	-3.61179e-298	-2.27596e-298	-2.14302e-298	-6.21971e-299	-2.4677e-297	-1.32786e-298	-1.07627e-297	1.73791e-298	-7.61681e-299	-7.1036e-298	1.36132e-296
4.35606e-300	-1.34007e-299	-1.80711e-299	-4.06938e-300	-2.86513e-300	3.00248e-299	-9.01437e-300	-1.09735e-299	-9.96359e-299	-1.63754e-299	-2.81239e-299	-4.41942e-300	8.73771e-300	4.32686e-299	7.66186e-299	3.9921e-299	2.83765e-299	1.96223e-299	8.23958e-299	9.25497e-299	1.99367e-300	-5.46837e-300	1.09791e-299	-4.83391e-299	4.03475e-299	-4.61059e-299	-2.20595e-300	-3.4394e-299	2.54262e-299	3.69242e-299	8.85004e-298
-9.1682e-303	5.08926e-300	3.18739e-301	-1.16506e-300	-5.76727e-301	5.95759e-301	-1.59407e-300	2.6501e-300	3.98271e-302	-1.27716e-299	-8.04181e-301	-4.67649e-300	-2.54819e-301	7.0911e-300	5.05595e-300	-5.189e-301	-1.56888e-300	7.21488e-300	-6.25649e-300	-3.00766e-300	1.4574e-300	5.46623e-301	2.92407e-302	-3.74369e-300	2.25733e-300	-2.33766e-300	4.68972e-301	-3.05926e-300	-2.98434e-300	6.12144e-300	8.42656e-299
1.14399e-301	3.55072e-302	-1.15884e-301	9.88071e-301	-2.372e-301	1.29325e-301	5.5814e-301	-3.34455e-301	4.00233e-302	-9.66994e-302	5.58306e-302	-1.67039e-301	-8.99744e-301	-1.87056e-300	3.89436e-301	-1.04293e-301	-5.36522e-302	4.78589e-302	-2.28317e-301	-5.45851e-302	-3.4091e-301	-5.85363e-301	1.02753e-301	-1.68065e-301	-4.18182e-303	9.79804e-302	-7.10476e-302	4.5178e-303	2.63221e-301	6.07479e-302	8.2198e-300
4.28863e-302	2.02269e-303	3.45042e-302	2.3587e-302	-3.2094e-302	1.24752e-301	-9.99375e-302	-7.62303e-302	-7.40835e-303	-1.01846e-302	-9.99954e-303	2.78957e-302	-1.88237e-303	-3.25086e-302	7.9013e-303	1.60011e-302	2.74709e-302	5.0432e-303	1.18876e-302	-1.61648e-303	8.15402e-303	3.55468e-302	-9.29923e-303	-7.5346e-303	-5.97648e-303	1.24833e-303	-7.92036e-303	3.05782e-302	6.99614e-303	4.52298e-303	7.13591e-301
4.50802e-304	-1.66216e-303	8.30008e-303	-4.81372e-304	-7.21189e-304	-5.00082e-304	1.55823e-303	-1.67906e-303	-4.99987e-303	-1.25272e-304	-1.62273e-303	-1.57637e-303	-6.40053e-303	1.16328e-303	2.42038e-303	8.08371e-303	7.19403e-304	1.01334e-303	5.28495e-304	-3.05154e-304	-1.62424e-303	-3.33481e-304	-3.54617e-304	3.45189e-303	-1.20296e-302	-1.16695e-304	1.79114e-303	3.29225e-304	-1.59936e-304	-8.37277e-304	6.53397e-302
3.73754e-304	-1.23336e-305	7.87033e-306	6.48622e-305	5.30986e-305	-9.59605e-305	4.55585e-304	3.08898e-304	-5.53544e-304	-1.4781e-304	-8.31081e-305	2.75249e-304	1.47699e-304	-2.5461e-305	-2.33897e-304	-1.39773e-303	2.44189e-304	8.7804e-305	6.58885e-304	3.13951e-305	2.18109e-304	1.69152e-305	5.38999e-306	-1.02371e-304	4.31231e-305	-5.43152e-305	1.77799e-305	-5.49151e-305	4.05013e-304	-9.10122e-305	6.26808e-303
-3.64933e-306	1.63055e-305	1.35105e-305	1.91721e-305	5.31778e-306	-6.21886e-306	-6.54333e-306	-2.88406e-306	3.17567e-305	-6.69662e-307	1.0432e-306	-4.29427e-305	2.33665e-305	-4.93204e-305	-1.54969e-305	-8.97706e-305	1.95365e-305	3.16421e-305	7.98011e-305	5.699e-305	2.5186e-306	5.07987e-306	-1.76633e-305	-6.64823e-305	-1.36597e-305	3.39278e-306	-1.69321e-305	-2.86226e-306	2.02608e-306	1.64625e-305	6.63018e-304
-1.87568e-306	-2.69297e-307	-8.6813e-307	-5.10681e-306	-1.45051e-306	-1.34362e-306	-9.82986e-306	5.69257e-307	3.09676e-307	9.21423e-308	-6.24251e-306	1.33514e-306	1.18226e-306	7.22315e-307	2.0914e-306	-1.09324e-306	2.1737e-306	7.28816e-307	1.00345e-306	-1.31396e-306	-5.52279e-307	1.11472e-307	2.63647e-306	-1.51604e-307	-1.8072e-306	7.41777e-307	-4.59594e-306	-3.22156e-306	-1.28899e-306	1.22641e-306	5.59355e-305
2.1223e-307	8.95723e-308	-8.29758e-307	-8.03482e-308	-3.91488e-307	1.71663e-307	-6.30922e-308	3.41058e-308	0	0	2.7519e-307	-1.48642e-307	-9.30316e-308	5.31401e-308	3.7749e-308	6.62794e-308	7.68491e-308	7.09108e-308	-1.83873e-307	-6.34717e-308	5.27545e-308	-1.07856e-306	2.78881e-308	0	1.23519e-307	-5.35542e-308	8.54572e-308	-2.12505e-307	7.20395e-308	3.62088e-308	4.72784e-306
0	-2.2805e-308	0	0	0	0	3.11277e-308	0	0	0	0	-3.76106e-308	0	0	0	0	0	0	-5.29558e-308	0	3.95519e-308	0	0	0	0	0	0	0	0	0	3.8125e-307
0	0	0	0	0	0	0	0	0	0	0	0	0	0	0	0	0	0	0	0	0	0	0	0	0	0	0	0	0	0	3.22652e-308
0	0	0	0	0	0	0	0	0	0	0	0	0	0	0	0	0	0	0	0	0	0	0	0	0	0	0	0	0	0	0
0	0	0	0	0	0	0	0	0	0	0	0	0	0	0	0	0	0	0	0	0	0	0	0	0	0	0	0	0	0	0
0	0	0	0	0	0	0	0	0	0	0	0	0	0	0	0	0	0	0	0	0	0	0	0	0	0	0	0	0	0	0
0	0	0	0	0	0	0	0	0	0	0	0	0	0	0	0	0	0	0	0	0	0	0	0	0	0	0	0	0	0	0
0	0	0	0	0	0	0	0	0	0	0	0	0	0	0	0	0	0	0	0	0	0	0	0	0	0	0	0	0	0	0
0	0	0	0	0	0	0	0	0	0	0	0	0	0	0	0	0	0	0	0	0	0	0	0	0	0	0	0	0	0	0
0	0	0	0	0	0	0	0	0	0	0	0	0	0	0	0	0	0	0	0	0	0	0	0	0	0	0	0	0	0	0
0	0	0	0	0	0	0	0	0	0	0	0	0	0	0	0	0	0	0	0	0	0	0	0	0	0	0	0	0	0	0
0	0	0	0	0	0	0	0	0	0	0	0	0	0	0	0	0	0	0	0	0	0	0	0	0	0	0	0	0	0	0
0	0	0	0	0	0	0	0	0	0	0	0	0	0	0	0	0	0	0	0	0	0	0	0	0	0	0	0	0	0	0
0	0	0	0	0	0	0	0	0	0	0	0	0	0	0	0	0	0	0	0	0	0	0	0	0	0	0	0	0	0	0
0	0	0	0	0	0	0	0	0	0	0	0	0	0	0	0	0	0	0	0	0	0	0	0	0	0	0	0	0	0	0
0	0	0	0	0	0	0	0	0	0	0	0	0	0	0	0	0	0	0	0	0	0	0	0	0	0	0	0	0	0	0
0	0	0	0	0	0	0	0	0	0	0	0	0	0	0	0	0	0	0	0	0	0	0	0	0	0	0	0	0	0	0
0	0	0	0	0	0	0	0	0	0	0	0	0	0	0	0	0	0	0	0	0	0	0	0	0	0	0	0	0	0	0
0	0	0	0	0	0	0	0	0	0	0	0	0	0	0	0	0	0	0	0	0	0	0	0	0	0	0	0	0	0	0
0	0	0	0	0	0	0	0	0	0	0	0	0	0	0	0	0	0	0	0	0	0	0	0	0	0	0	0	0	0	0
0	0	0	0	0	0	0	0	0	0	0	0	0	0	0	0	0	0	0	0	0	0	0	0	0	0	0	0	0	0	0
0	0	0	0	0	0	0	0	0	0	0	0	0	0	0	0	0	0	0	0	0	0	0	0	0	0	0	0	0	0	0
0	0	0	0	0	0	0	0	0	0	0	0	0	0	0	0	0	0	0	0	0	0	0	0	0	0	0	0	0	0	0
0	0	0	0	0	0	0	0	0	0	0	0	0	0	0	0	0	0	0	0	0	0	0	0	0	0	0	0	0	0	0
0	0	0	0	0	0	0	0	0	0	0	0	0	0	0	0	0	0	0	0	0	0	0	0	0	0	0	0	0	0	0
0	0	0	0	0	0	0	0	0	0	0	0	0	0	0	0	0	0	0	0	0	0	0	0	0	0	0	0	0	0	0
0	0	0	0	0	0	0	0	0	0	0	0	0	0	0	0	0	0	0	0	0	0	0	0	0	0	0	0	0	0	0
0	0	0	0	0	0	0	0	0	0	0	0	0	0	0	0	0	0	0	0	0	0	0	0	0	0	0	0	0	0	0
0	0	0	0	0	0	0	0	0	0	0	0	0	0	0	0	0	0	0	0	0	0	0	0	0	0	0	0	0	0	0
0	0	0	0	0	0	0	0	0	0	0	0	0	0	0	0	0	0	0	0	0	0	0	0	0	0	0	0	0	0	0
0	0	0	0	0	0	0	0	0	0	0	0	0	0	0	0	0	0	0	0	0	0	0	0	0	0	0	0	0	0	0
0	0	0	0	0	0	0	0	0	0	0	0	0	0	0	0	0	0	0	0	0	0	0	0	0	0	0	0	0	0	0
0	0	0	0	0	0	0	0	0	0	0	0	0	0	0	0	0	0	0	0	0	0	0	0	0	0	0	0	0	0	0
0	0	0	0	0	0	0	0	0	0	0	0	0	0	0	0	0	0	0	0	0	0	0	0	0	0	0	0	0	0	0
0	0	0	0	0	0	0	0	0	0	0	0	0	0	0	0	0	0	0	0	0	0	0	0	0	0	0	0	0	0	0
0	0	0	0	0	0	0	0	0	0	0	0	0	0	0	0	0	0	0	0	0	0	0	0	0	0	0	0	0	0	0
0	0	0	0	0	0	0	0	0	0	0	0	0	0	0	0	0	0	0	0	0	0	0	0	0	0	0	0	0	0	0
0	0	0	0	0	0	0	0	0	0	0	0	0	0	0	0	0	0	0	0	0	0	0	0	0	0	0	0	0	0	0
0	0	0	0	0	0	0	0	0	0	0	0	0	0	0	0	0	0	0	0	0	0	0	0	0	0	0	0	0	0	0
0	0	0	0	0	0	0	0	0	0	0	0	0	0	0	0	0	0	0	0	0	0	0	0	0	0	0	0	0	0	0
0	0	0	0	0	0	0	0	0	0	0	0	0	0	0	0	0	0	0	0	0	0	0	0	0	0	0	0	0	0	0
0	0	0	0	0	0	0	0	0	0	0	0	0	0	0	0	0	0	0	0	0	0	0	0	0	0	0	0	0	0	0
0	0	0	0	0	0	0	0	0	0	0	0	0	0	0	0	0	0	0	0	0	0	0	0	0	0	0	0	0	0	0
0	0	0	0	0	0	0	0	0	0	0	0	0	0	0	0	0	0	0	0	0	0	0	0	0	0	0	0	0	0	0
0	0	0	0	0	0	0	0	0	0	0	0	0	0	0	0	0	0	0	0	0	0	0	0	0	0	0	0	0	0	0
0	0	0	0	0	0	0	0	0	0	0	0	0	0	0	0	0	0	0	0	0	0	0	0	0	0	0	0	0	0	0
0	0	0	0	0	0	0	0	0	0	0	0	0	0	0	0	0	0	0	0	0	0	0	0	0	0	0	0	0	0	0
0	0	0	0	0	0	0	0	0	0	0	0	0	0	0	0	0	0	0	0	0	0	0	0	0	0	0	0	0	0	0
0	0	0	0	0	0	0	0	0	0	0	0	0	0	0	0	0	0	0	0	0	0	0	0	0	0	0	0	0	0	0
0	0	0	0	0	0	0	0	0	0	0	0	0	0	0	0	0	0	0	0	0	0	0	0	0	0	0	0	0	0	0
0	0	0	0	0	0	0	0	0	0	0	0	0	0	0	0	0	0	0	0	0	0	0	0	0	0	0	0	0	0	0
0	0	0	0	0	0	0	0	0	0	0	0	0	0	0	0	0	0	0	0	0	0	0	0	0	0	0	0	0	0	0
0	0	0	0	0	0	0	0	0	0	0	0	0	0	0	0	0	0	0	0	0	0	0	0	0	0	0	0	0	0	0
0	0	0	0	0	0	0	0	0	0	0	0	0	0	0	0	0	0	0	0	0	0	0	0	0	0	0	0	0	0	0
0	0	0	0	0	0	0	0	0	0	0	0	0	0	0	0	0	0	0	0	0	0	0	0	0	0	0	0	0	0	0
0	0	0	0	0	0	0	0	0	0	0	0	0	0	0	0	0	0	0	0	0	0	0	0	0	0	0	0	0	0	0
0	0	0	0	0	0	0	0	0	0	0	0	0	0	0	0	0	0	0	0	0	0	0	0	0	0	0	0	0	0	0
0	0	0	0	0	0	0	0	0	0	0	0	0	0	0	0	0	0	0	0	0	0	0	0	0	0	0	0	0	0	0
0	0	0	0	0	0	0	0	0	0	0	0	0	0	0	0	0	0	0	0	0	0	0	0	0	0	0	0	0	0	0
0	0	0	0	0	0	0	0	0	0	0	0	0	0	0	0	0	0	0	0	0	0	0	0	0	0	0	0	0	0	0
0	0	0	0	0	0	0	0	0	0	0	0	0	0	0	0	0	0	0	0	0	0	0	0	0	0	0	0	0	0	0
0	0	0	0	0	0	0	0	0	0	0	0	0	0	0	0	0	0	0	0	0	0	0	0	0	0	0	0	0	0	0
0	0	0	0	0	0	0	0	0	0	0	0	0	0	0	0	0	0	0	0	0	0	0	0	0	0	0	0	0	0	0
0	0	0	0	0	0	0	0	0	0	0	0	0	0	0	0	0	0	0	0	0	0	0	0	0	0	0	0	0	0	0
0	0	0	0	0	0	0	0	0	0	0	0	0	0	0	0	0	0	0	0	0	0	0	0	0	0	0	0	0	0	0
0	0	0	0	0	0	0	0	0	0	0	0	0	0	0	0	0	0	0	0	0	0	0	0	0	0	0	0	0	0	0
0	0	0	0	0	0	0	0	0	0	0	0	0	0	0	0	0	0	0	0	0	0	0	0	0	0	0	0	0	0	0
0	0	0	0	0	0	0	0	0	0	0	0	0	0	0	0	0	0	0	0	0	0	0	0	0	0	0	0	0	0	0
0	0	0	0	0	0	0	0	0	0	0	0	0	0	0	0	0	0	0	0	0	0	0	0	0	0	0	0	0	0	0
0	0	0	0	0	0	0	0	0	0	0	0	0	0	0	0	0	0	0	0	0	0	0	0	0	0	0	0	0	0	0
0	0	0	0	0	0	0	0	0	0	0	0	0	0	0	0	0	0	0	0	0	0	0	0	0	0	0	0	0	0	0
0	0	0	0	0	0	0	0	0	0	0	0	0	0	0	0	0	0	0	0	0	0	0	0	0	0	0	0	0	0	0
0	0	0	0	0	0	0	0	0	0	0	0	0	0	0	0	0	0	0	0	0	0	0	0	0	0	0	0	0	0	0
0	0	0	0	0	0	0	0	0	0	0	0	0	0	0	0	0	0	0	0	0	0	0	0	0	0	0	0	0	0	0
0	0	0	0	0	0	0	0	0	0	0	0	0	0	0	0	0	0	0	0	0	0	0	0	0	0	0	0	0	0	0
0	0	0	0	0	0	0	0	0	0	0	0	0	0	0	0	0	0	0	0	0	0	0	0	0	0	0	0	0	0	0
0	0	0	0	0	0	0	0	0	0	0	0	0	0	0	0	0	0	0	0	0	0	0	0	0	0	0	0	0	0	0
0	0	0	0	0	0	0	0	0	0	0	0	0	0	0	0	0	0	0	0	0	0	0	0	0	0	0	0	0	0	0
0	0	0	0	0	0	0	0	0	0	0	0	0	0	0	0	0	0	0	0	0	0	0	0	0	0	0	0	0	0	0
0	0	0	0	0	0	0	0	0	0	0	0	0	0	0	0	0	0	0	0	0	0	0	0	0	0	0	0	0	0	0
0	0	0	0	0	0	0	0	0	0	0	0	0	0	0	0	0	0	0	0	0	0	0	0	0	0	0	0	0	0	0
0	0	0	0	0	0	0	0	0	0	0	0	0	0	0	0	0	0	0	0	0	0	0	0	0	0	0	0	0	0	0
0	0	0	0	0	0	0	0	0	0	0	0	0	0	0	0	0	0	0	0	0	0	0	0	0	0	0	0	0	0	0
0	0	0	0	0	0	0	0	0	0	0	0	0	0	0	0	0	0	0	0	0	0	0	0	0	0	0	0	0	0	0
0	0	0	0	0	0	0	0	0	0	0	0	0	0	0	0	0	0	0	0	0	0	0	0	0	0	0	0	0	0	0
0	0	0	0	0	0	0	0	0	0	0	0	0	0	0	0	0	0	0	0	0	0	0	0	0	0	0	0	0	0	0
0	0	0	0	0	0	0	0	0	0	0	0	0	0	0	0	0	0	0	0	0	0	0	0	0	0	0	0	0	0	0
0	0	0	0	0	0	0	0	0	0	0	0	0	0	0	0	0	0	0	0	0	0	0	0	0	0	0	0	0	0	0
0	0	0	0	0	0	0	0	0	0	0	0	0	0	0	0	0	0	0	0	0	0	0	0	0	0	0	0	0	0	0
0	0	0	0	0	0	0	0	0	0	0	0	0	0	0	0	0	0	0	0	0	0	0	0	0	0	0	0	0	0	0
0	0	0	0	0	0	0	0	0	0	0	0	0	0	0	0	0	0	0	0	0	0	0	0	0	0	0	0	0	0	0
0	0	0	0	0	0	0	0	0	0	0	0	0	0	0	0	0	0	0	0	0	0	0	0	0	0	0	0	0	0	0
0	0	0	0	0	0	0	0	0	0	0	0	0	0	0	0	0	0	0	0	0	0	0	0	0	0	0	0	0	0	0
0	0	0	0	0	0	0	0	0	0	0	0	0	0	0	0	0	0	0	0	0	0	0	0	0	0	0	0	0	0	0
0	0	0	0	0	0	0	0	0	0	0	0	0	0	0	0	0	0	0	0	0	0	0	0	0	0	0	0	0	0	0
0	0	0	0	0	0	0	0	0	0	0	0	0	0	0	0	0	0	0	0	0	0	0	0	0	0	0	0	0	0	0
0	0	0	0	0	0	0	0	0	0	0	0	0	0	0	0	0	0	0	0	0	0	0	0	0	0	0	0	0	0	0
0	0	0	0	0	0	0	0	0	0	0	0	0	0	0	0	0	0	0	0	0	0	0	0	0	0	0	0	0	0	0
0	0	0	0	0	0	0	0	0	0	0	0	0	0	0	0	0	0	0	0	0	0	0	0	0	0	0	0	0	0	0
0	0	0	0	0	0	0	0	0	0	0	0	0	0	0	0	0	0	0	0	0	0	0	0	0	0	0	0	0	0	0
0	0	0	0	0	0	0	0	0	0	0	0	0	0	0	0	0	0	0	0	0	0	0	0	0	0	0	0	0	0	0
0	0	0	0	0	0	0	0	0	0	0	0	0	0	0	0	0	0	0	0	0	0	0	0	0	0	0	0	0	0	0
0	0	0	0	0	0	0	0	0	0	0	0	0	0	0	0	0	0	0	0	0	0	0	0	0	0	0	0	0	0	0
0	0	0	0	0	0	0	0	0	0	0	0	0	0	0	0	0	0	0	0	0	0	0	0	0	0	0	0	0	0	0
0	0	0	0	0	0	0	0	0	0	0	0	0	0	0	0	0	0	0	0	0	0	0	0	0	0	0	0	0	0	0
0	0	0	0	0	0	0	0	0	0	0	0	0	0	0	0	0	0	0	0	0	0	0	0	0	0	0	0	0	0	0
0	0	0	0	0	0	0	0	0	0	0	0	0	0	0	0	0	0	0	0	0	0	0	0	0	0	0	0	0	0	0
0	0	0	0	0	0	0	0	0	0	0	0	0	0	0	0	0	0	0	0	0	0	0	0	0	0	0	0	0	0	0
0	0	0	0	0	0	0	0	0	0	0	0	0	0	0	0	0	0	0	0	0	0	0	0	0	0	0	0	0	0	0
0	0	0	0	0	0	0	0	0	0	0	0	0	0	0	0	0	0	0	0	0	0	0	0	0	0	0	0	0	0	0
0	0	0	0	0	0	0	0	0	0	0	0	0	0	0	0	0	0	0	0	0	0	0	0	0	0	0	0	0	0	0
0	0	0	0	0	0	0	0	0	0	0	0	0	0	0	0	0	0	0	0	0	0	0	0	0	0	0	0	0	0	0
0	0	0	0	0	0	0	0	0	0	0	0	0	0	0	0	0	0	0	0	0	0	0	0	0	0	0	0	0	0	0
0	0	0	0	0	0	0	0	0	0	0	0	0	0	0	0	0	0	0	0	0	0	0	0	0	0	0	0	0	0	0
0	0	0	0	0	0	0	0	0	0	0	0	0	0	0	0	0	0	0	0	0	0	0	0	0	0	0	0	0	0	0
0	0	0	0	0	0	0	0	0	0	0	0	0	0	0	0	0	0	0	0	0	0	0	0	0	0	0	0	0	0	0
0	0	0	0	0	0	0	0	0	0	0	0	0	0	0	0	0	0	0	0	0	0	0	0	0	0	0	0	0	0	0
0	0	0	0	0	0	0	0	0	0	0	0	0	0	0	0	0	0	0	0	0	0	0	0	0	0	0	0	0	0	0
0	0	0	0	0	0	0	0	0	0	0	0	0	0	0	0	0	0	0	0	0	0	0	0	0	0	0	0	0	0	0
0	0	0	0	0	0	0	0	0	0	0	0	0	0	0	0	0	0	0	0	0	0	0	0	0	0	0	0	0	0	0
0	0	0	0	0	0	0	0	0	0	0	0	0	0	0	0	0	0	0	0	0	0	0	0	0	0	0	0	0	0	0
0	0	0	0	0	0	0	0	0	0	0	0	0	0	0	0	0	0	0	0	0	0	0	0	0	0	0	0	0	0	0
0	0	0	0	0	0	0	0	0	0	0	0	0	0	0	0	0	0	0	0	0	0	0	0	0	0	0	0	0	0	0
0	0	0	0	0	0	0	0	0	0	0	0	0	0	0	0	0	0	0	0	0	0	0	0	0	0	0	0	0	0	0
0	0	0	0	0	0	0	0	0	0	0	0	0	0	0	0	0	0	0	0	0	0	0	0	0	0	0	0	0	0	0
0	0	0	0	0	0	0	0	0	0	0	0	0	0	0	0	0	0	0	0	0	0	0	0	0	0	0	0	0	0	0
0	0	0	0	0	0	0	0	0	0	0	0	0	0	0	0	0	0	0	0	0	0	0	0	0	0	0	0	0	0	0
0	0	0	0	0	0	0	0	0	0	0	0	0	0	0	0	0	0	0	0	0	0	0	0	0	0	0	0	0	0	0
0	0	0	0	0	0	0	0	0	0	0	0	0	0	0	0	0	0	0	0	0	0	0	0	0	0	0	0	0	0	0
0	0	0	0	0	0	0	0	0	0	0	0	0	0	0	0	0	0	0	0	0	0	0	0	0	0	0	0	0	0	0
0	0	0	0	0	0	0	0	0	0	0	0	0	0	0	0	0	0	0	0	0	0	0	0	0	0	0	0	0	0	0
0	0	0	0	0	0	0	0	0	0	0	0	0	0	0	0	0	0	0	0	0	0	0	0	0	0	0	0	0	0	0
0	0	0	0	0	0	0	0	0	0	0	0	0	0	0	0	0	0	0	0	0	0	0	0	0	0	0	0	0	0	0
0	0	0	0	0	0	0	0	0	0	0	0	0	0	0	0	0	0	0	0	0	0	0	0	0	0	0	0	0	0	0
0	0	0	0	0	0	0	0	0	0	0	0	0	0	0	0	0	0	0	0	0	0	0	0	0	0	0	0	0	0	0
0	0	0	0	0	0	0	0	0	0	0	0	0	0	0	0	0	0	0	0	0	0	0	0	0	0	0	0	0	0	0
0	0	0	0	0	0	0	0	0	0	0	0	0	0	0	0	0	0	0	0	0	0	0	0	0	0	0	0	0	0	0
0	0	0	0	0	0	0	0	0	0	0	0	0	0	0	0	0	0	0	0	0	0	0	0	0	0	0	0	0	0	0
0	0	0	0	0	0	0	0	0	0	0	0	0	0	0	0	0	0	0	0	0	0	0	0	0	0	0	0	0	0	0
0	0	0	0	0	0	0	0	0	0	0	0	0	0	0	0	0	0	0	0	0	0	0	0	0	0	0	0	0	0	0
0	0	0	0	0	0	0	0	0	0	0	0	0	0	0	0	0	0	0	0	0	0	0	0	0	0	0	0	0	0	0
0	0	0	0	0	0	0	0	0	0	0	0	0	0	0	0	0	0	0	0	0	0	0	0	0	0	0	0	0	0	0
0	0	0	0	0	0	0	0	0	0	0	0	0	0	0	0	0	0	0	0	0	0	0	0	0	0	0	0	0	0	0
0	0	0	0	0	0	0	0	0	0	0	0	0	0	0	0	0	0	0	0	0	0	0	0	0	0	0	0	0	0	0
0	0	0	0	0	0	0	0	0	0	0	0	0	0	0	0	0	0	0	0	0	0	0	0	0	0	0	0	0	0	0
0	0	0	0	0	0	0	0	0	0	0	0	0	0	0	0	0	0	0	0	0	0	0	0	0	0	0	0	0	0	0
0	0	0	0	0	0	0	0	0	0	0	0	0	0	0	0	0	0	0	0	0	0	0	0	0	0	0	0	0	0	0
0	0	0	0	0	0	0	0	0	0	0	0	0	0	0	0	0	0	0	0	0	0	0	0	0	0	0	0	0	0	0
0	0	0	0	0	0	0	0	0	0	0	0	0	0	0	0	0	0	0	0	0	0	0	0	0	0	0	0	0	0	0
0	0	0	0	0	0	0	0	0	0	0	0	0	0	0	0	0	0	0	0	0	0	0	0	0	0	0	0	0	0	0
0	0	0	0	0	0	0	0	0	0	0	0	0	0	0	0	0	0	0	0	0	0	0	0	0	0	0	0	0	0	0
0	0	0	0	0	0	0	0	0	0	0	0	0	0	0	0	0	0	0	0	0	0	0	0	0	0	0	0	0	0	0
0	0	0	0	0	0	0	0	0	0	0	0	0	0	0	0	0	0	0	0	0	0	0	0	0	0	0	0	0	0	0
0	0	0	0	0	0	0	0	0	0	0	0	0	0	0	0	0	0	0	0	0	0	0	0	0	0	0	0	0	0	0
0	0	0	0	0	0	0	0	0	0	0	0	0	0	0	0	0	0	0	0	0	0	0	0	0	0	0	0	0	0	0
0	0	0	0	0	0	0	0	0	0	0	0	0	0	0	0	0	0	0	0	0	0	0	0	0	0	0	0	0	0	0
0	0	0	0	0	0	0	0	0	0	0	0	0	0	0	0	0	0	0	0	0	0	0	0	0	0	0	0	0	0	0
0	0	0	0	0	0	0	0	0	0	0	0	0	0	0	0	0	0	0	0	0	0	0	0	0	0	0	0	0	0	0
0	0	0	0	0	0	0	0	0	0	0	0	0	0	0	0	0	0	0	0	0	0	0	0	0	0	0	0	0	0	0
0	0	0	0	0	0	0	0	0	0	0	0	0	0	0	0	0	0	0	0	0	0	0	0	0	0	0	0	0	0	0
0	0	0	0	0	0	0	0	0	0	0	0	0	0	0	0	0	0	0	0	0	0	0	0	0	0	0	0	0	0	0
0	0	0	0	0	0	0	0	0	0	0	0	0	0	0	0	0	0	0	0	0	0	0	0	0	0	0	0	0	0	0
0	0	0	0	0	0	0	0	0	0	0	0	0	0	0	0	0	0	0	0	0	0	0	0	0	0	0	0	0	0	0
0	0	0	0	0	0	0	0	0	0	0	0	0	0	0	0	0	0	0	0	0	0	0	0	0	0	0	0	0	0	0
0	0	0	0	0	0	0	0	0	0	0	0	0	0	0	0	0	0	0	0	0	0	0	0	0	0	0	0	0	0	0
0	0	0	0	0	0	0	0	0	0	0	0	0	0	0	0	0	0	0	0	0	0	0	0	0	0	0	0	0	0	0
0	0	0	0	0	0	0	0	0	0	0	0	0	0	0	0	0	0	0	0	0	0	0	0	0	0	0	0	0	0	0
0	0	0	0	0	0	0	0	0	0	0	0	0	0	0	0	0	0	0	0	0	0	0	0	0	0	0	0	0	0	0
0	0	0	0	0	0	0	0	0	0	0	0	0	0	0	0	0	0	0	0	0	0	0	0	0	0	0	0	0	0	0
0	0	0	0	0	0	0	0	0	0	0	0	0	0	0	0	0	0	0	0	0	0	0	0	0	0	0	0	0	0	0
0	0	0	0	0	0	0	0	0	0	0	0	0	0	0	0	0	0	0	0	0	0	0	0	0	0	0	0	0	0	0
0	0	0	0	0	0	0	0	0	0	0	0	0	0	0	0	0	0	0	0	0	0	0	0	0	0	0	0	0	0	0
0	0	0	0	0	0	0	0	0	0	0	0	0	0	0	0	0	0	0	0	0	0	0	0	0	0	0	0	0	0	0
0	0	0	0	0	0	0	0	0	0	0	0	0	0	0	0	0	0	0	0	0	0	0	0	0	0	0	0	0	0	0
0	0	0	0	0	0	0	0	0	0	0	0	0	0	0	0	0	0	0	0	0	0	0	0	0	0	0	0	0	0	0
0	0	0	0	0	0	0	0	0	0	0	0	0	0	0	0	0	0	0	0	0	0	0	0	0	0	0	0	0	0	0
0	0	0	0	0	0	0	0	0	0	0	0	0	0	0	0	0	0	0	0	0	0	0	0	0	0	0	0	0	0	0
0	0	0	0	0	0	0	0	0	0	0	0	0	0	0	0	0	0	0	0	0	0	0	0	0	0	0	0	0	0	0
0	0	0	0	0	0	0	0	0	0	0	0	0	0	0	0	0	0	0	0	0	0	0	0	0	0	0	0	0	0	0
0	0	0	0	0	0	0	0	0	0	0	0	0	0	0	0	0	0	0	0	0	0	0	0	0	0	0	0	0	0	0
0	0	0	0	0	0	0	0	0	0	0	0	0	0	0	0	0	0	0	0	0	0	0	0	0	0	0	0	0	0	0
0	0	0	0	0	0	0	0	0	0	0	0	0	0	0	0	0	0	0	0	0	0	0	0	0	0	0	0	0	0	0
0	0	0	0	0	0	0	0	0	0	0	0	0	0	0	0	0	0	0	0	0	0	0	0	0	0	0	0	0	0	0
0	0	0	0	0	0	0	0	0	0	0	0	0	0	0	0	0	0	0	0	0	0	0	0	0	0	0	0	0	0	0
0	0	0	0	0	0	0	0	0	0	0	0	0	0	0	0	0	0	0	0	0	0	0	0	0	0	0	0	0	0	0
0	0	0	0	0	0	0	0	0	0	0	0	0	0	0	0	0	0	0	0	0	0	0	0	0	0	0	0	0	0	0
0	0	0	0	0	0	0	0	0	0	0	0	0	0	0	0	0	0	0	0	0	0	0	0	0	0	0	0	0	0	0
0	0	0	0	0	0	0	0	0	0	0	0	0	0	0	0	0	0	0	0	0	0	0	0	0	0	0	0	0	0	0
0	0	0	0	0	0	0	0	0	0	0	0	0	0	0	0	0	0	0	0	0	0	0	0	0	0	0	0	0	0	0
0	0	0	0	0	0	0	0	0	0	0	0	0	0	0	0	0	0	0	0	0	0	0	0	0	0	0	0	0	0	0
0	0	0	0	0	0	0	0	0	0	0	0	0	0	0	0	0	0	0	0	0	0	0	0	0	0	0	0	0	0	0
0	0	0	0	0	0	0	0	0	0	0	0	0	0	0	0	0	0	0	0	0	0	0	0	0	0	0	0	0	0	0
0	0	0	0	0	0	0	0	0	0	0	0	0	0	0	0	0	0	0	0	0	0	0	0	0	0	0	0	0	0	0
0	0	0	0	0	0	0	0	0	0	0	0	0	0	0	0	0	0	0	0	0	0	0	0	0	0	0	0	0	0	0
0	0	0	0	0	0	0	0	0	0	0	0	0	0	0	0	0	0	0	0	0	0	0	0	0	0	0	0	0	0	0
0	0	0	0	0	0	0	0	0	0	0	0	0	0	0	0	0	0	0	0	0	0	0	0	0	0	0	0	0	0	0
0	0	0	0	0	0	0	0	0	0	0	0	0	0	0	0	0	0	0	0	0	0	0	0	0	0	0	0	0	0	0
0	0	0	0	0	0	0	0	0	0	0	0	0	0	0	0	0	0	0	0	0	0	0	0	0	0	0	0	0	0	0
0	0	0	0	0	0	0	0	0	0	0	0	0	0	0	0	0	0	0	0	0	0	0	0	0	0	0	0	0	0	0
0	0	0	0	0	0	0	0	0	0	0	0	0	0	0	0	0	0	0	0	0	0	0	0	0	0	0	0	0	0	0
0	0	0	0	0	0	0	0	0	0	0	0	0	0	0	0	0	0	0	0	0	0	0	0	0	0	0	0	0	0	0
0	0	0	0	0	0	0	0	0	0	0	0	0	0	0	0	0	0	0	0	0	0	0	0	0	0	0	0	0	0	0
0	0	0	0	0	0	0	0	0	0	0	0	0	0	0	0	0	0	0	0	0	0	0	0	0	0	0	0	0	0	0
0	0	0	0	0	0	0	0	0	0	0	0	0	0	0	0	0	0	0	0	0	0	0	0	0	0	0	0	0	0	0
0	0	0	0	0	0	0	0	0	0	0	0	0	0	0	0	0	0	0	0	0	0	0	0	0	0	0	0	0	0	0
0	0	0	0	0	0	0	0	0	0	0	0	0	0	0	0	0	0	0	0	0	0	0	0	0	0	0	0	0	0	0
0	0	0	0	0	0	0	0	0	0	0	0	0	0	0	0	0	0	0	0	0	0	0	0	0	0	0	0	0	0	0
0	0	0	0	0	0	0	0	0	0	0	0	0	0	0	0	0	0	0	0	0	0	0	0	0	0	0	0	0	0	0
0	0	0	0	0	0	0	0	0	0	0	0	0	0	0	0	0	0	0	0	0	0	0	0	0	0	0	0	0	0	0
0	0	0	0	0	0	0	0	0	0	0	0	0	0	0	0	0	0	0	0	0	0	0	0	0	0	0	0	0	0	0
0	0	0	0	0	0	0	0	0	0	0	0	0	0	0	0	0	0	0	0	0	0	0	0	0	0	0	0	0	0	0
0	0	0	0	0	0	0	0	0	0	0	0	0	0	0	0	0	0	0	0	0	0	0	0	0	0	0	0	0	0	0
0	0	0	0	0	0	0	0	0	0	0	0	0	0	0	0	0	0	0	0	0	0	0	0	0	0	0	0	0	0	0
0	0	0	0	0	0	0	0	0	0	0	0	0	0	0	0	0	0	0	0	0	0	0	0	0	0	0	0	0	0	0
0	0	0	0	0	0	0	0	0	0	0	0	0	0	0	0	0	0	0	0	0	0	0	0	0	0	0	0	0	0	0
0	0	0	0	0	0	0	0	0	0	0	0	0	0	0	0	0	0	0	0	0	0	0	0	0	0	0	0	0	0	0
0	0	0	0	0	0	0	0	0	0	0	0	0	0	0	0	0	0	0	0	0	0	0	0	0	0	0	0	0	0	0
0	0	0	0	0	0	0	0	0	0	0	0	0	0	0	0	0	0	0	0	0	0	0	0	0	0	0	0	0	0	0
0	0	0	0	0	0	0	0	0	0	0	0	0	0	0	0	0	0	0	0	0	0	0	0	0	0	0	0	0	0	0
0	0	0	0	0	0	0	0	0	0	0	0	0	0	0	0	0	0	0	0	0	0	0	0	0	0	0	0	0	0	0
0	0	0	0	0	0	0	0	0	0	0	0	0	0	0	0	0	0	0	0	0	0	0	0	0	0	0	0	0	0	0
0	0	0	0	0	0	0	0	0	0	0	0	0	0	0	0	0	0	0	0	0	0	0	0	0	0	0	0	0	0	0
0	0	0	0	0	0	0	0	0	0	0	0	0	0	0	0	0	0	0	0	0	0	0	0	0	0	0	0	0	0	0
0	0	0	0	0	0	0	0	0	0	0	0	0	0	0	0	0	0	0	0	0	0	0	0	0	0	0	0	0	0	0
0	0	0	0	0	0	0	0	0	0	0	0	0	0	0	0	0	0	0	0	0	0	0	0	0	0	0	0	0	0	0
0	0	0	0	0	0	0	0	0	0	0	0	0	0	0	0	0	0	0	0	0	0	0	0	0	0	0	0	0	0	0
0	0	0	0	0	0	0	0	0	0	0	0	0	0	0	0	0	0	0	0	0	0	0	0	0	0	0	0	0	0	0
0	0	0	0	0	0	0	0	0	0	0	0	0	0	0	0	0	0	0	0	0	0	0	0	0	0	0	0	0	0	0
0	0	0	0	0	0	0	0	0	0	0	0	0	0	0	0	0	0	0	0	0	0	0	0	0	0	0	0	0	0	0
0	0	0	0	0	0	0	0	0	0	0	0	0	0	0	0	0	0	0	0	0	0	0	0	0	0	0	0	0	0	0
0	0	0	0	0	0	0	0	0	0	0	0	0	0	0	0	0	0	0	0	0	0	0	0	0	0	0	0	0	0	0
0	0	0	0	0	0	0	0	0	0	0	0	0	0	0	0	0	0	0	0	0	0	0	0	0	0	0	0	0	0	0
0	0	0	0	0	0	0	0	0	0	0	0	0	0	0	0	0	0	0	0	0	0	0	0	0	0	0	0	0	0	0
0	0	0	0	0	0	0	0	0	0	0	0	0	0	0	0	0	0	0	0	0	0	0	0	0	0	0	0	0	0	0
0	0	0	0	0	0	0	0	0	0	0	0	0	0	0	0	0	0	0	0	0	0	0	0	0	0	0	0	0	0	0
0	0	0	0	0	0	0	0	0	0	0	0	0	0	0	0	0	0	0	0	0	0	0	0	0	0	0	0	0	0	0
0	0	0	0	0	0	0	0	0	0	0	0	0	0	0	0	0	0	0	0	0	0	0	0	0	0	0	0	0	0	0
0	0	0	0	0	0	0	0	0	0	0	0	0	0	0	0	0	0	0	0	0	0	0	0	0	0	0	0	0	0	0
0	0	0	0	0	0	0	0	0	0	0	0	0	0	0	0	0	0	0	0	0	0	0	0	0	0	0	0	0	0	0
0	0	0	0	0	0	0	0	0	0	0	0	0	0	0	0	0	0	0	0	0	0	0	0	0	0	0	0	0	0	0
0	0	0	0	0	0	0	0	0	0	0	0	0	0	0	0	0	0	0	0	0	0	0	0	0	0	0	0	0	0	0
0	0	0	0	0	0	0	0	0	0	0	0	0	0	0	0	0	0	0	0	0	0	0	0	0	0	0	0	0	0	0
0	0	0	0	0	0	0	0	0	0	0	0	0	0	0	0	0	0	0	0	0	0	0	0	0	0	0	0	0	0	0
0	0	0	0	0	0	0	0	0	0	0	0	0	0	0	0	0	0	0	0	0	0	0	0	0	0	0	0	0	0	0
0	0	0	0	0	0	0	0	0	0	0	0	0	0	0	0	0	0	0	0	0	0	0	0	0	0	0	0	0	0	0
0	0	0	0	0	0	0	0	0	0	0	0	0	0	0	0	0	0	0	0	0	0	0	0	0	0	0	0	0	0	0
0	0	0	0	0	0	0	0	0	0	0	0	0	0	0	0	0	0	0	0	0	0	0	0	0	0	0	0	0	0	0
0	0	0	0	0	0	0	0	0	0	0	0	0	0	0	0	0	0	0	0	0	0	0	0	0	0	0	0	0	0	0
0	0	0	0	0	0	0	0	0	0	0	0	0	0	0	0	0	0	0	0	0	0	0	0	0	0	0	0	0	0	0
0	0	0	0	0	0	0	0	0	0	0	0	0	0	0	0	0	0	0	0	0	0	0	0	0	0	0	0	0	0	0
0	0	0	0	0	0	0	0	0	0	0	0	0	0	0	0	0	0	0	0	0	0	0	0	0	0	0	0	0	0	0
0	0	0	0	0	0	0	0	0	0	0	0	0	0	0	0	0	0	0	0	0	0	0	0	0	0	0	0	0	0	0
0	0	0	0	0	0	0	0	0	0	0	0	0	0	0	0	0	0	0	0	0	0	0	0	0	0	0	0	0	0	0
0	0	0	0	0	0	0	0	0	0	0	0	0	0	0	0	0	0	0	0	0	0	0	0	0	0	0	0	0	0	0
0	0	0	0	0	0	0	0	0	0	0	0	0	0	0	0	0	0	0	0	0	0	0	0	0	0	0	0	0	0	0
0	0	0	0	0	0	0	0	0	0	0	0	0	0	0	0	0	0	0	0	0	0	0	0	0	0	0	0	0	0	0
0	0	0	0	0	0	0	0	0	0	0	0	0	0	0	0	0	0	0	0	0	0	0	0	0	0	0	0	0	0	0
0	0	0	0	0	0	0	0	0	0	0	0	0	0	0	0	0	0	0	0	0	0	0	0	0	0	0	0	0	0	0
0	0	0	0	0	0	0	0	0	0	0	0	0	0	0	0	0	0	0	0	0	0	0	0	0	0	0	0	0	0	0
0	0	0	0	0	0	0	0	0	0	0	0	0	0	0	0	0	0	0	0	0	0	0	0	0	0	0	0	0	0	0
0	0	0	0	0	0	0	0	0	0	0	0	0	0	0	0	0	0	0	0	0	0	0	0	0	0	0	0	0	0	0
0	0	0	0	0	0	0	0	0	0	0	0	0	0	0	0	0	0	0	0	0	0	0	0	0	0	0	0	0	0	0
0	0	0	0	0	0	0	0	0	0	0	0	0	0	0	0	0	0	0	0	0	0	0	0	0	0	0	0	0	0	0
0	0	0	0	0	0	0	0	0	0	0	0	0	0	0	0	0	0	0	0	0	0	0	0	0	0	0	0	0	0	0
0	0	0	0	0	0	0	0	0	0	0	0	0	0	0	0	0	0	0	0	0	0	0	0	0	0	0	0	0	0	0
0	0	0	0	0	0	0	0	0	0	0	0	0	0	0	0	0	0	0	0	0	0	0	0	0	0	0	0	0	0	0
0	0	0	0	0	0	0	0	0	0	0	0	0	0	0	0	0	0	0	0	0	0	0	0	0	0	0	0	0	0	0
0	0	0	0	0	0	0	0	0	0	0	0	0	0	0	0	0	0	0	0	0	0	0	0	0	0	0	0	0	0	0
0	0	0	0	0	0	0	0	0	0	0	0	0	0	0	0	0	0	0	0	0	0	0	0	0	0	0	0	0	0	0
0	0	0	0	0	0	0	0	0	0	0	0	0	0	0	0	0	0	0	0	0	0	0	0	0	0	0	0	0	0	0
0	0	0	0	0	0	0	0	0	0	0	0	0	0	0	0	0	0	0	0	0	0	0	0	0	0	0	0	0	0	0
0	0	0	0	0	0	0	0	0	0	0	0	0	0	0	0	0	0	0	0	0	0	0	0	0	0	0	0	0	0	0
0	0	0	0	0	0	0	0	0	0	0	0	0	0	0	0	0	0	0	0	0	0	0	0	0	0	0	0	0	0	0
0	0	0	0	0	0	0	0	0	0	0	0	0	0	0	0	0	0	0	0	0	0	0	0	0	0	0	0	0	0	0
0	0	0	0	0	0	0	0	0	0	0	0	0	0	0	0	0	0	0	0	0	0	0	0	0	0	0	0	0	0	0
0	0	0	0	0	0	0	0	0	0	0	0	0	0	0	0	0	0	0	0	0	0	0	0	0	0	0	0	0	0	0
0	0	0	0	0	0	0	0	0	0	0	0	0	0	0	0	0	0	0	0	0	0	0	0	0	0	0	0	0	0	0
0	0	0	0	0	0	0	0	0	0	0	0	0	0	0	0	0	0	0	0	0	0	0	0	0	0	0	0	0	0	0
0	0	0	0	0	0	0	0	0	0	0	0	0	0	0	0	0	0	0	0	0	0	0	0	0	0	0	0	0	0	0
0	0	0	0	0	0	0	0	0	0	0	0	0	0	0	0	0	0	0	0	0	0	0	0	0	0	0	0	0	0	0
0	0	0	0	0	0	0	0	0	0	0	0	0	0	0	0	0	0	0	0	0	0	0	0	0	0	0	0	0	0	0
0	0	0	0	0	0	0	0	0	0	0	0	0	0	0	0	0	0	0	0	0	0	0	0	0	0	0	0	0	0	0
0	0	0	0	0	0	0	0	0	0	0	0	0	0	0	0	0	0	0	0	0	0	0	0	0	0	0	0	0	0	0
0	0	0	0	0	0	0	0	0	0	0	0	0	0	0	0	0	0	0	0	0	0	0	0	0	0	0	0	0	0	0
0	0	0	0	0	0	0	0	0	0	0	0	0	0	0	0	0	0	0	0	0	0	0	0	0	0	0	0	0	0	0
0	0	0	0	0	0	0	0	0	0	0	0	0	0	0	0	0	0	0	0	0	0	0	0	0	0	0	0	0	0	0
0	0	0	0	0	0	0	0	0	0	0	0	0	0	0	0	0	0	0	0	0	0	0	0	0	0	0	0	0	0	0
0	0	0	0	0	0	0	0	0	0	0	0	0	0	0	0	0	0	0	0	0	0	0	0	0	0	0	0	0	0	0
0	0	0	0	0	0	0	0	0	0	0	0	0	0	0	0	0	0	0	0	0	0	0	0	0	0	0	0	0	0	0
0	0	0	0	0	0	0	0	0	0	0	0	0	0	0	0	0	0	0	0	0	0	0	0	0	0	0	0	0	0	0
0	0	0	0	0	0	0	0	0	0	0	0	0	0	0	0	0	0	0	0	0	0	0	0	0	0	0	0	0	0	0
0	0	0	0	0	0	0	0	0	0	0	0	0	0	0	0	0	0	0	0	0	0	0	0	0	0	0	0	0	0	0
0	0	0	0	0	0	0	0	0	0	0	0	0	0	0	0	0	0	0	0	0	0	0	0	0	0	0	0	0	0	0
0	0	0	0	0	0	0	0	0	0	0	0	0	0	0	0	0	0	0	0	0	0	0	0	0	0	0	0	0	0	0
0	0	0	0	0	0	0	0	0	0	0	0	0	0	0	0	0	0	0	0	0	0	0	0	0	0	0	0	0	0	0
0	0	0	0	0	0	0	0	0	0	0	0	0	0	0	0	0	0	0	0	0	0	0	0	0	0	0	0	0	0	0
0	0	0	0	0	0	0	0	0	0	0	0	0	0	0	0	0	0	0	0	0	0	0	0	0	0	0	0	0	0	0
0	0	0	0	0	0	0	0	0	0	0	0	0	0	0	0	0	0	0	0	0	0	0	0	0	0	0	0	0	0	0
0	0	0	0	0	0	0	0	0	0	0	0	0	0	0	0	0	0	0	0	0	0	0	0	0	0	0	0	0	0	0
0	0	0	0	0	0	0	0	0	0	0	0	0	0	0	0	0	0	0	0	0	0	0	0	0	0	0	0	0	0	0
0	0	0	0	0	0	0	0	0	0	0	0	0	0	0	0	0	0	0	0	0	0	0	0	0	0	0	0	0	0	0
0	0	0	0	0	0	0	0	0	0	0	0	0	0	0	0	0	0	0	0	0	0	0	0	0	0	0	0	0	0	0
0	0	0	0	0	0	0	0	0	0	0	0	0	0	0	0	0	0	0	0	0	0	0	0	0	0	0	0	0	0	0
0	0	0	0	0	0	0	0	0	0	0	0	0	0	0	0	0	0	0	0	0	0	0	0	0	0	0	0	0	0	0
0	0	0	0	0	0	0	0	0	0	0	0	0	0	0	0	0	0	0	0	0	0	0	0	0	0	0	0	0	0	0
0	0	0	0	0	0	0	0	0	0	0	0	0	0	0	0	0	0	0	0	0	0	0	0	0	0	0	0	0	0	0
0	0	0	0	0	0	0	0	0	0	0	0	0	0	0	0	0	0	0	0	0	0	0	0	0	0	0	0	0	0	0
0	0	0	0	0	0	0	0	0	0	0	0	0	0	0	0	0	0	0	0	0	0	0	0	0	0	0	0	0	0	0
0	0	0	0	0	0	0	0	0	0	0	0	0	0	0	0	0	0	0	0	0	0	0	0	0	0	0	0	0	0	0
0	0	0	0	0	0	0	0	0	0	0	0	0	0	0	0	0	0	0	0	0	0	0	0	0	0	0	0	0	0	0
0	0	0	0	0	0	0	0	0	0	0	0	0	0	0	0	0	0	0	0	0	0	0	0	0	0	0	0	0	0	0
0	0	0	0	0	0	0	0	0	0	0	0	0	0	0	0	0	0	0	0	0	0	0	0	0	0	0	0	0	0	0
0	0	0	0	0	0	0	0	0	0	0	0	0	0	0	0	0	0	0	0	0	0	0	0	0	0	0	0	0	0	0
0	0	0	0	0	0	0	0	0	0	0	0	0	0	0	0	0	0	0	0	0	0	0	0	0	0	0	0	0	0	0
0	0	0	0	0	0	0	0	0	0	0	0	0	0	0	0	0	0	0	0	0	0	0	0	0	0	0	0	0	0	0
0	0	0	0	0	0	0	0	0	0	0	0	0	0	0	0	0	0	0	0	0	0	0	0	0	0	0	0	0	0	0
0	0	0	0	0	0	0	0	0	0	0	0	0	0	0	0	0	0	0	0	0	0	0	0	0	0	0	0	0	0	0
0	0	0	0	0	0	0	0	0	0	0	0	0	0	0	0	0	0	0	0	0	0	0	0	0	0	0	0	0	0	0
0	0	0	0	0	0	0	0	0	0	0	0	0	0	0	0	0	0	0	0	0	0	0	0	0	0	0	0	0	0	0
0	0	0	0	0	0	0	0	0	0	0	0	0	0	0	0	0	0	0	0	0	0	0	0	0	0	0	0	0	0	0
0	0	0	0	0	0	0	0	0	0	0	0	0	0	0	0	0	0	0	0	0	0	0	0	0	0	0	0	0	0	0
0	0	0	0	0	0	0	0	0	0	0	0	0	0	0	0	0	0	0	0	0	0	0	0	0	0	0	0	0	0	0
0	0	0	0	0	0	0	0	0	0	0	0	0	0	0	0	0	0	0	0	0	0	0	0	0	0	0	0	0	0	0
0	0	0	0	0	0	0	0	0	0	0	0	0	0	0	0	0	0	0	0	0	0	0	0	0	0	0	0	0	0	0
0	0	0	0	0	0	0	0	0	0	0	0	0	0	0	0	0	0	0	0	0	0	0	0	0	0	0	0	0	0	0
0	0	0	0	0	0	0	0	0	0	0	0	0	0	0	0	0	0	0	0	0	0	0	0	0	0	0	0	0	0	0
0	0	0	0	0	0	0	0	0	0	0	0	0	0	0	0	0	0	0	0	0	0	0	0	0	0	0	0	0	0	0
0	0	0	0	0	0	0	0	0	0	0	0	0	0	0	0	0	0	0	0	0	0	0	0	0	0	0	0	0	0	0
0	0	0	0	0	0	0	0	0	0	0	0	0	0	0	0	0	0	0	0	0	0	0	0	0	0	0	0	0	0	0
0	0	0	0	0	0	0	0	0	0	0	0	0	0	0	0	0	0	0	0	0	0	0	0	0	0	0	0	0	0	0
0	0	0	0	0	0	0	0	0	0	0	0	0	0	0	0	0	0	0	0	0	0	0	0	0	0	0	0	0	0	0
0	0	0	0	0	0	0	0	0	0	0	0	0	0	0	0	0	0	0	0	0	0	0	0	0	0	0	0	0	0	0
0	0	0	0	0	0	0	0	0	0	0	0	0	0	0	0	0	0	0	0	0	0	0	0	0	0	0	0	0	0	0
0	0	0	0	0	0	0	0	0	0	0	0	0	0	0	0	0	0	0	0	0	0	0	0	0	0	0	0	0	0	0
0	0	0	0	0	0	0	0	0	0	0	0	0	0	0	0	0	0	0	0	0	0	0	0	0	0	0	0	0	0	0
0	0	0	0	0	0	0	0	0	0	0	0	0	0	0	0	0	0	0	0	0	0	0	0	0	0	0	0	0	0	0
0	0	0	0	0	0	0	0	0	0	0	0	0	0	0	0	0	0	0	0	0	0	0	0	0	0	0	0	0	0	0
0	0	0	0	0	0	0	0	0	0	0	0	0	0	0	0	0	0	0	0	0	0	0	0	0	0	0	0	0	0	0
0	0	0	0	0	0	0	0	0	0	0	0	0	0	0	0	0	0	0	0	0	0	0	0	0	0	0	0	0	0	0
0	0	0	0	0	0	0	0	0	0	0	0	0	0	0	0	0	0	0	0	0	0	0	0	0	0	0	0	0	0	0
0	0	0	0	0	0	0	0	0	0	0	0	0	0	0	0	0	0	0	0	0	0	0	0	0	0	0	0	0	0	0
0	0	0	0	0	0	0	0	0	0	0	0	0	0	0	0	0	0	0	0	0	0	0	0	0	0	0	0	0	0	0
0	0	0	0	0	0	0	0	0	0	0	0	0	0	0	0	0	0	0	0	0	0	0	0	0	0	0	0	0	0	0
0	0	0	0	0	0	0	0	0	0	0	0	0	0	0	0	0	0	0	0	0	0	0	0	0	0	0	0	0	0	0
0	0	0	0	0	0	0	0	0	0	0	0	0	0	0	0	0	0	0	0	0	0	0	0	0	0	0	0	0	0	0
0	0	0	0	0	0	0	0	0	0	0	0	0	0	0	0	0	0	0	0	0	0	0	0	0	0	0	0	0	0	0
0	0	0	0	0	0	0	0	0	0	0	0	0	0	0	0	0	0	0	0	0	0	0	0	0	0	0	0	0	0	0
0	0	0	0	0	0	0	0	0	0	0	0	0	0	0	0	0	0	0	0	0	0	0	0	0	0	0	0	0	0	0
0	0	0	0	0	0	0	0	0	0	0	0	0	0	0	0	0	0	0	0	0	0	0	0	0	0	0	0	0	0	0
0	0	0	0	0	0	0	0	0	0	0	0	0	0	0	0	0	0	0	0	0	0	0	0	0	0	0	0	0	0	0
0	0	0	0	0	0	0	0	0	0	0	0	0	0	0	0	0	0	0	0	0	0	0	0	0	0	0	0	0	0	0
0	0	0	0	0	0	0	0	0	0	0	0	0	0	0	0	0	0	0	0	0	0	0	0	0	0	0	0	0	0	0
0	0	0	0	0	0	0	0	0	0	0	0	0	0	0	0	0	0	0	0	0	0	0	0	0	0	0	0	0	0	0
0	0	0	0	0	0	0	0	0	0	0	0	0	0	0	0	0	0	0	0	0	0	0	0	0	0	0	0	0	0	0
0	0	0	0	0	0	0	0	0	0	0	0	0	0	0	0	0	0	0	0	0	0	0	0	0	0	0	0	0	0	0
0	0	0	0	0	0	0	0	0	0	0	0	0	0	0	0	0	0	0	0	0	0	0	0	0	0	0	0	0	0	0
0	0	0	0	0	0	0	0	0	0	0	0	0	0	0	0	0	0	0	0	0	0	0	0	0	0	0	0	0	0	0
0	0	0	0	0	0	0	0	0	0	0	0	0	0	0	0	0	0	0	0	0	0	0	0	0	0	0	0	0	0	0
0	0	0	0	0	0	0	0	0	0	0	0	0	0	0	0	0	0	0	0	0	0	0	0	0	0	0	0	0	0	0
0	0	0	0	0	0	0	0	0	0	0	0	0	0	0	0	0	0	0	0	0	0	0	0	0	0	0	0	0	0	0
0	0	0	0	0	0	0	0	0	0	0	0	0	0	0	0	0	0	0	0	0	0	0	0	0	0	0	0	0	0	0
0	0	0	0	0	0	0	0	0	0	0	0	0	0	0	0	0	0	0	0	0	0	0	0	0	0	0	0	0	0	0
0	0	0	0	0	0	0	0	0	0	0	0	0	0	0	0	0	0	0	0	0	0	0	0	0	0	0	0	0	0	0
0	0	0	0	0	0	0	0	0	0	0	0	0	0	0	0	0	0	0	0	0	0	0	0	0	0	0	0	0	0	0
0	0	0	0	0	0	0	0	0	0	0	0	0	0	0	0	0	0	0	0	0	0	0	0	0	0	0	0	0	0	0
0	0	0	0	0	0	0	0	0	0	0	0	0	0	0	0	0	0	0	0	0	0	0	0	0	0	0	0	0	0	0
0	0	0	0	0	0	0	0	0	0	0	0	0	0	0	0	0	0	0	0	0	0	0	0	0	0	0	0	0	0	0
0	0	0	0	0	0	0	0	0	0	0	0	0	0	0	0	0	0	0	0	0	0	0	0	0	0	0	0	0	0	0
0	0	0	0	0	0	0	0	0	0	0	0	0	0	0	0	0	0	0	0	0	0	0	0	0	0	0	0	0	0	0
0	0	0	0	0	0	0	0	0	0	0	0	0	0	0	0	0	0	0	0	0	0	0	0	0	0	0	0	0	0	0
0	0	0	0	0	0	0	0	0	0	0	0	0	0	0	0	0	0	0	0	0	0	0	0	0	0	0	0	0	0	0
0	0	0	0	0	0	0	0	0	0	0	0	0	0	0	0	0	0	0	0	0	0	0	0	0	0	0	0	0	0	0
0	0	0	0	0	0	0	0	0	0	0	0	0	0	0	0	0	0	0	0	0	0	0	0	0	0	0	0	0	0	0
0	0	0	0	0	0	0	0	0	0	0	0	0	0	0	0	0	0	0	0	0	0	0	0	0	0	0	0	0	0	0
0	0	0	0	0	0	0	0	0	0	0	0	0	0	0	0	0	0	0	0	0	0	0	0	0	0	0	0	0	0	0
0	0	0	0	0	0	0	0	0	0	0	0	0	0	0	0	0	0	0	0	0	0	0	0	0	0	0	0	0	0	0
0	0	0	0	0	0	0	0	0	0	0	0	0	0	0	0	0	0	0	0	0	0	0	0	0	0	0	0	0	0	0
0	0	0	0	0	0	0	0	0	0	0	0	0	0	0	0	0	0	0	0	0	0	0	0	0	0	0	0	0	0	0
0	0	0	0	0	0	0	0	0	0	0	0	0	0	0	0	0	0	0	0	0	0	0	0	0	0	0	0	0	0	0
0	0	0	0	0	0	0	0	0	0	0	0	0	0	0	0	0	0	0	0	0	0	0	0	0	0	0	0	0	0	0
0	0	0	0	0	0	0	0	0	0	0	0	0	0	0	0	0	0	0	0	0	0	0	0	0	0	0	0	0	0	0
0	0	0	0	0	0	0	0	0	0	0	0	0	0	0	0	0	0	0	0	0	0	0	0	0	0	0	0	0	0	0
0	0	0	0	0	0	0	0	0	0	0	0	0	0	0	0	0	0	0	0	0	0	0	0	0	0	0	0	0	0	0
0	0	0	0	0	0	0	0	0	0	0	0	0	0	0	0	0	0	0	0	0	0	0	0	0	0	0	0	0	0	0
0	0	0	0	0	0	0	0	0	0	0	0	0	0	0	0	0	0	0	0	0	0	0	0	0	0	0	0	0	0	0
0	0	0	0	0	0	0	0	0	0	0	0	0	0	0	0	0	0	0	0	0	0	0	0	0	0	0	0	0	0	0
0	0	0	0	0	0	0	0	0	0	0	0	0	0	0	0	0	0	0	0	0	0	0	0	0	0	0	0	0	0	0
0	0	0	0	0	0	0	0	0	0	0	0	0	0	0	0	0	0	0	0	0	0	0	0	0	0	0	0	0	0	0
0	0	0	0	0	0	0	0	0	0	0	0	0	0	0	0	0	0	0	0	0	0	0	0	0	0	0	0	0	0	0
0	0	0	0	0	0	0	0	0	0	0	0	0	0	0	0	0	0	0	0	0	0	0	0	0	0	0	0	0	0	0
0	0	0	0	0	0	0	0	0	0	0	0	0	0	0	0	0	0	0	0	0	0	0	0	0	0	0	0	0	0	0
0	0	0	0	0	0	0	0	0	0	0	0	0	0	0	0	0	0	0	0	0	0	0	0	0	0	0	0	0	0	0
0	0	0	0	0	0	0	0	0	0	0	0	0	0	0	0	0	0	0	0	0	0	0	0	0	0	0	0	0	0	0
0	0	0	0	0	0	0	0	0	0	0	0	0	0	0	0	0	0	0	0	0	0	0	0	0	0	0	0	0	0	0
0	0	0	0	0	0	0	0	0	0	0	0	0	0	0	0	0	0	0	0	0	0	0	0	0	0	0	0	0	0	0
0	0	0	0	0	0	0	0	0	0	0	0	0	0	0	0	0	0	0	0	0	0	0	0	0	0	0	0	0	0	0
0	0	0	0	0	0	0	0	0	0	0	0	0	0	0	0	0	0	0	0	0	0	0	0	0	0	0	0	0	0	0
0	0	0	0	0	0	0	0	0	0	0	0	0	0	0	0	0	0	0	0	0	0	0	0	0	0	0	0	0	0	0
0	0	0	0	0	0	0	0	0	0	0	0	0	0	0	0	0	0	0	0	0	0	0	0	0	0	0	0	0	0	0
0	0	0	0	0	0	0	0	0	0	0	0	0	0	0	0	0	0	0	0	0	0	0	0	0	0	0	0	0	0	0
0	0	0	0	0	0	0	0	0	0	0	0	0	0	0	0	0	0	0	0	0	0	0	0	0	0	0	0	0	0	0
0	0	0	0	0	0	0	0	0	0	0	0	0	0	0	0	0	0	0	0	0	0	0	0	0	0	0	0	0	0	0
0	0	0	0	0	0	0	0	0	0	0	0	0	0	0	0	0	0	0	0	0	0	0	0	0	0	0	0	0	0	0
0	0	0	0	0	0	0	0	0	0	0	0	0	0	0	0	0	0	0	0	0	0	0	0	0	0	0	0	0	0	0
0	0	0	0	0	0	0	0	0	0	0	0	0	0	0	0	0	0	0	0	0	0	0	0	0	0	0	0	0	0	0
0	0	0	0	0	0	0	0	0	0	0	0	0	0	0	0	0	0	0	0	0	0	0	0	0	0	0	0	0	0	0
0	0	0	0	0	0	0	0	0	0	0	0	0	0	0	0	0	0	0	0	0	0	0	0	0	0	0	0	0	0	0
0	0	0	0	0	0	0	0	0	0	0	0	0	0	0	0	0	0	0	0	0	0	0	0	0	0	0	0	0	0	0
0	0	0	0	0	0	0	0	0	0	0	0	0	0	0	0	0	0	0	0	0	0	0	0	0	0	0	0	0	0	0
0	0	0	0	0	0	0	0	0	0	0	0	0	0	0	0	0	0	0	0	0	0	0	0	0	0	0	0	0	0	0
0	0	0	0	0	0	0	0	0	0	0	0	0	0	0	0	0	0	0	0	0	0	0	0	0	0	0	0	0	0	0
0	0	0	0	0	0	0	0	0	0	0	0	0	0	0	0	0	0	0	0	0	0	0	0	0	0	0	0	0	0	0
0	0	0	0	0	0	0	0	0	0	0	0	0	0	0	0	0	0	0	0	0	0	0	0	0	0	0	0	0	0	0
0	0	0	0	0	0	0	0	0	0	0	0	0	0	0	0	0	0	0	0	0	0	0	0	0	0	0	0	0	0	0
0	0	0	0	0	0	0	0	0	0	0	0	0	0	0	0	0	0	0	0	0	0	0	0	0	0	0	0	0	0	0
0	0	0	0	0	0	0	0	0	0	0	0	0	0	0	0	0	0	0	0	0	0	0	0	0	0	0	0	0	0	0
0	0	0	0	0	0	0	0	0	0	0	0	0	0	0	0	0	0	0	0	0	0	0	0	0	0	0	0	0	0	0
0	0	0	0	0	0	0	0	0	0	0	0	0	0	0	0	0	0	0	0	0	0	0	0	0	0	0	0	0	0	0
0	0	0	0	0	0	0	0	0	0	0	0	0	0	0	0	0	0	0	0	0	0	0	0	0	0	0	0	0	0	0
0	0	0	0	0	0	0	0	0	0	0	0	0	0	0	0	0	0	0	0	0	0	0	0	0	0	0	0	0	0	0
0	0	0	0	0	0	0	0	0	0	0	0	0	0	0	0	0	0	0	0	0	0	0	0	0	0	0	0	0	0	0
0	0	0	0	0	0	0	0	0	0	0	0	0	0	0	0	0	0	0	0	0	0	0	0	0	0	0	0	0	0	0
0	0	0	0	0	0	0	0	0	0	0	0	0	0	0	0	0	0	0	0	0	0	0	0	0	0	0	0	0	0	0
0	0	0	0	0	0	0	0	0	0	0	0	0	0	0	0	0	0	0	0	0	0	0	0	0	0	0	0	0	0	0
0	0	0	0	0	0	0	0	0	0	0	0	0	0	0	0	0	0	0	0	0	0	0	0	0	0	0	0	0	0	0
0	0	0	0	0	0	0	0	0	0	0	0	0	0	0	0	0	0	0	0	0	0	0	0	0	0	0	0	0	0	0
0	0	0	0	0	0	0	0	0	0	0	0	0	0	0	0	0	0	0	0	0	0	0	0	0	0	0	0	0	0	0
0	0	0	0	0	0	0	0	0	0	0	0	0	0	0	0	0	0	0	0	0	0	0	0	0	0	0	0	0	0	0
0	0	0	0	0	0	0	0	0	0	0	0	0	0	0	0	0	0	0	0	0	0	0	0	0	0	0	0	0	0	0
0	0	0	0	0	0	0	0	0	0	0	0	0	0	0	0	0	0	0	0	0	0	0	0	0	0	0	0	0	0	0
0	0	0	0	0	0	0	0	0	0	0	0	0	0	0	0	0	0	0	0	0	0	0	0	0	0	0	0	0	0	0
0	0	0	0	0	0	0	0	0	0	0	0	0	0	0	0	0	0	0	0	0	0	0	0	0	0	0	0	0	0	0
0	0	0	0	0	0	0	0	0	0	0	0	0	0	0	0	0	0	0	0	0	0	0	0	0	0	0	0	0	0	0
0	0	0	0	0	0	0	0	0	0	0	0	0	0	0	0	0	0	0	0	0	0	0	0	0	0	0	0	0	0	0
0	0	0	0	0	0	0	0	0	0	0	0	0	0	0	0	0	0	0	0	0	0	0	0	0	0	0	0	0	0	0
0	0	0	0	0	0	0	0	0	0	0	0	0	0	0	0	0	0	0	0	0	0	0	0	0	0	0	0	0	0	0
0	0	0	0	0	0	0	0	0	0	0	0	0	0	0	0	0	0	0	0	0	0	0	0	0	0	0	0	0	0	0
0	0	0	0	0	0	0	0	0	0	0	0	0	0	0	0	0	0	0	0	0	0	0	0	0	0	0	0	0	0	0
0	0	0	0	0	0	0	0	0	0	0	0	0	0	0	0	0	0	0	0	0	0	0	0	0	0	0	0	0	0	0
0	0	0	0	0	0	0	0	0	0	0	0	0	0	0	0	0	0	0	0	0	0	0	0	0	0	0	0	0	0	0
0	0	0	0	0	0	0	0	0	0	0	0	0	0	0	0	0	0	0	0	0	0	0	0	0	0	0	0	0	0	0
0	0	0	0	0	0	0	0	0	0	0	0	0	0	0	0	0	0	0	0	0	0	0	0	0	0	0	0	0	0	0
0	0	0	0	0	0	0	0	0	0	0	0	0	0	0	0	0	0	0	0	0	0	0	0	0	0	0	0	0	0	0
0	0	0	0	0	0	0	0	0	0	0	0	0	0	0	0	0	0	0	0	0	0	0	0	0	0	0	0	0	0	0
0	0	0	0	0	0	0	0	0	0	0	0	0	0	0	0	0	0	0	0	0	0	0	0	0	0	0	0	0	0	0
0	0	0	0	0	0	0	0	0	0	0	0	0	0	0	0	0	0	0	0	0	0	0	0	0	0	0	0	0	0	0
0	0	0	0	0	0	0	0	0	0	0	0	0	0	0	0	0	0	0	0	0	0	0	0	0	0	0	0	0	0	0
0	0	0	0	0	0	0	0	0	0	0	0	0	0	0	0	0	0	0	0	0	0	0	0	0	0	0	0	0	0	0
0	0	0	0	0	0	0	0	0	0	0	0	0	0	0	0	0	0	0	0	0	0	0	0	0	0	0	0	0	0	0
0	0	0	0	0	0	0	0	0	0	0	0	0	0	0	0	0	0	0	0	0	0	0	0	0	0	0	0	0	0	0
0	0	0	0	0	0	0	0	0	0	0	0	0	0	0	0	0	0	0	0	0	0	0	0	0	0	0	0	0	0	0
0	0	0	0	0	0	0	0	0	0	0	0	0	0	0	0	0	0	0	0	0	0	0	0	0	0	0	0	0	0	0
0	0	0	0	0	0	0	0	0	0	0	0	0	0	0	0	0	0	0	0	0	0	0	0	0	0	0	0	0	0	0
0	0	0	0	0	0	0	0	0	0	0	0	0	0	0	0	0	0	0	0	0	0	0	0	0	0	0	0	0	0	0
0	0	0	0	0	0	0	0	0	0	0	0	0	0	0	0	0	0	0	0	0	0	0	0	0	0	0	0	0	0	0
0	0	0	0	0	0	0	0	0	0	0	0	0	0	0	0	0	0	0	0	0	0	0	0	0	0	0	0	0	0	0
0	0	0	0	0	0	0	0	0	0	0	0	0	0	0	0	0	0	0	0	0	0	0	0	0	0	0	0	0	0	0
0	0	0	0	0	0	0	0	0	0	0	0	0	0	0	0	0	0	0	0	0	0	0	0	0	0	0	0	0	0	0
0	0	0	0	0	0	0	0	0	0	0	0	0	0	0	0	0	0	0	0	0	0	0	0	0	0	0	0	0	0	0
0	0	0	0	0	0	0	0	0	0	0	0	0	0	0	0	0	0	0	0	0	0	0	0	0	0	0	0	0	0	0
0	0	0	0	0	0	0	0	0	0	0	0	0	0	0	0	0	0	0	0	0	0	0	0	0	0	0	0	0	0	0
0	0	0	0	0	0	0	0	0	0	0	0	0	0	0	0	0	0	0	0	0	0	0	0	0	0	0	0	0	0	0
0	0	0	0	0	0	0	0	0	0	0	0	0	0	0	0	0	0	0	0	0	0	0	0	0	0	0	0	0	0	0
0	0	0	0	0	0	0	0	0	0	0	0	0	0	0	0	0	0	0	0	0	0	0	0	0	0	0	0	0	0	0
0	0	0	0	0	0	0	0	0	0	0	0	0	0	0	0	0	0	0	0	0	0	0	0	0	0	0	0	0	0	0
0	0	0	0	0	0	0	0	0	0	0	0	0	0	0	0	0	0	0	0	0	0	0	0	0	0	0	0	0	0	0
0	0	0	0	0	0	0	0	0	0	0	0	0	0	0	0	0	0	0	0	0	0	0	0	0	0	0	0	0	0	0
0	0	0	0	0	0	0	0	0	0	0	0	0	0	0	0	0	0	0	0	0	0	0	0	0	0	0	0	0	0	0
0	0	0	0	0	0	0	0	0	0	0	0	0	0	0	0	0	0	0	0	0	0	0	0	0	0	0	0	0	0	0
0	0	0	0	0	0	0	0	0	0	0	0	0	0	0	0	0	0	0	0	0	0	0	0	0	0	0	0	0	0	0
0	0	0	0	0	0	0	0	0	0	0	0	0	0	0	0	0	0	0	0	0	0	0	0	0	0	0	0	0	0	0
0	0	0	0	0	0	0	0	0	0	0	0	0	0	0	0	0	0	0	0	0	0	0	0	0	0	0	0	0	0	0
0	0	0	0	0	0	0	0	0	0	0	0	0	0	0	0	0	0	0	0	0	0	0	0	0	0	0	0	0	0	0
0	0	0	0	0	0	0	0	0	0	0	0	0	0	0	0	0	0	0	0	0	0	0	0	0	0	0	0	0	0	0
0	0	0	0	0	0	0	0	0	0	0	0	0	0	0	0	0	0	0	0	0	0	0	0	0	0	0	0	0	0	0
0	0	0	0	0	0	0	0	0	0	0	0	0	0	0	0	0	0	0	0	0	0	0	0	0	0	0	0	0	0	0
0	0	0	0	0	0	0	0	0	0	0	0	0	0	0	0	0	0	0	0	0	0	0	0	0	0	0	0	0	0	0
0	0	0	0	0	0	0	0	0	0	0	0	0	0	0	0	0	0	0	0	0	0	0	0	0	0	0	0	0	0	0
0	0	0	0	0	0	0	0	0	0	0	0	0	0	0	0	0	0	0	0	0	0	0	0	0	0	0	0	0	0	0
0	0	0	0	0	0	0	0	0	0	0	0	0	0	0	0	0	0	0	0	0	0	0	0	0	0	0	0	0	0	0
0	0	0	0	0	0	0	0	0	0	0	0	0	0	0	0	0	0	0	0	0	0	0	0	0	0	0	0	0	0	0
0	0	0	0	0	0	0	0	0	0	0	0	0	0	0	0	0	0	0	0	0	0	0	0	0	0	0	0	0	0	0
0	0	0	0	0	0	0	0	0	0	0	0	0	0	0	0	0	0	0	0	0	0	0	0	0	0	0	0	0	0	0
0	0	0	0	0	0	0	0	0	0	0	0	0	0	0	0	0	0	0	0	0	0	0	0	0	0	0	0	0	0	0
0	0	0	0	0	0	0	0	0	0	0	0	0	0	0	0	0	0	0	0	0	0	0	0	0	0	0	0	0	0	0
0	0	0	0	0	0	0	0	0	0	0	0	0	0	0	0	0	0	0	0	0	0	0	0	0	0	0	0	0	0	0
0	0	0	0	0	0	0	0	0	0	0	0	0	0	0	0	0	0	0	0	0	0	0	0	0	0	0	0	0	0	0
0	0	0	0	0	0	0	0	0	0	0	0	0	0	0	0	0	0	0	0	0	0	0	0	0	0	0	0	0	0	0
0	0	0	0	0	0	0	0	0	0	0	0	0	0	0	0	0	0	0	0	0	0	0	0	0	0	0	0	0	0	0
0	0	0	0	0	0	0	0	0	0	0	0	0	0	0	0	0	0	0	0	0	0	0	0	0	0	0	0	0	0	0
0	0	0	0	0	0	0	0	0	0	0	0	0	0	0	0	0	0	0	0	0	0	0	0	0	0	0	0	0	0	0
0	0	0	0	0	0	0	0	0	0	0	0	0	0	0	0	0	0	0	0	0	0	0	0	0	0	0	0	0	0	0
0	0	0	0	0	0	0	0	0	0	0	0	0	0	0	0	0	0	0	0	0	0	0	0	0	0	0	0	0	0	0
0	0	0	0	0	0	0	0	0	0	0	0	0	0	0	0	0	0	0	0	0	0	0	0	0	0	0	0	0	0	0
0	0	0	0	0	0	0	0	0	0	0	0	0	0	0	0	0	0	0	0	0	0	0	0	0	0	0	0	0	0	0
0	0	0	0	0	0	0	0	0	0	0	0	0	0	0	0	0	0	0	0	0	0	0	0	0	0	0	0	0	0	0
0	0	0	0	0	0	0	0	0	0	0	0	0	0	0	0	0	0	0	0	0	0	0	0	0	0	0	0	0	0	0
0	0	0	0	0	0	0	0	0	0	0	0	0	0	0	0	0	0	0	0	0	0	0	0	0	0	0	0	0	0	0
0	0	0	0	0	0	0	0	0	0	0	0	0	0	0	0	0	0	0	0	0	0	0	0	0	0	0	0	0	0	0
0	0	0	0	0	0	0	0	0	0	0	0	0	0	0	0	0	0	0	0	0	0	0	0	0	0	0	0	0	0	0
0	0	0	0	0	0	0	0	0	0	0	0	0	0	0	0	0	0	0	0	0	0	0	0	0	0	0	0	0	0	0
0	0	0	0	0	0	0	0	0	0	0	0	0	0	0	0	0	0	0	0	0	0	0	0	0	0	0	0	0	0	0
0	0	0	0	0	0	0	0	0	0	0	0	0	0	0	0	0	0	0	0	0	0	0	0	0	0	0	0	0	0	0
0	0	0	0	0	0	0	0	0	0	0	0	0	0	0	0	0	0	0	0	0	0	0	0	0	0	0	0	0	0	0
0	0	0	0	0	0	0	0	0	0	0	0	0	0	0	0	0	0	0	0	0	0	0	0	0	0	0	0	0	0	0
0	0	0	0	0	0	0	0	0	0	0	0	0	0	0	0	0	0	0	0	0	0	0	0	0	0	0	0	0	0	0
0	0	0	0	0	0	0	0	0	0	0	0	0	0	0	0	0	0	0	0	0	0	0	0	0	0	0	0	0	0	0
0	0	0	0	0	0	0	0	0	0	0	0	0	0	0	0	0	0	0	0	0	0	0	0	0	0	0	0	0	0	0
0	0	0	0	0	0	0	0	0	0	0	0	0	0	0	0	0	0	0	0	0	0	0	0	0	0	0	0	0	0	0
0	0	0	0	0	0	0	0	0	0	0	0	0	0	0	0	0	0	0	0	0	0	0	0	0	0	0	0	0	0	0
0	0	0	0	0	0	0	0	0	0	0	0	0	0	0	0	0	0	0	0	0	0	0	0	0	0	0	0	0	0	0
0	0	0	0	0	0	0	0	0	0	0	0	0	0	0	0	0	0	0	0	0	0	0	0	0	0	0	0	0	0	0
0	0	0	0	0	0	0	0	0	0	0	0	0	0	0	0	0	0	0	0	0	0	0	0	0	0	0	0	0	0	0
0	0	0	0	0	0	0	0	0	0	0	0	0	0	0	0	0	0	0	0	0	0	0	0	0	0	0	0	0	0	0
0	0	0	0	0	0	0	0	0	0	0	0	0	0	0	0	0	0	0	0	0	0	0	0	0	0	0	0	0	0	0
0	0	0	0	0	0	0	0	0	0	0	0	0	0	0	0	0	0	0	0	0	0	0	0	0	0	0	0	0	0	0
0	0	0	0	0	0	0	0	0	0	0	0	0	0	0	0	0	0	0	0	0	0	0	0	0	0	0	0	0	0	0
0	0	0	0	0	0	0	0	0	0	0	0	0	0	0	0	0	0	0	0	0	0	0	0	0	0	0	0	0	0	0
0	0	0	0	0	0	0	0	0	0	0	0	0	0	0	0	0	0	0	0	0	0	0	0	0	0	0	0	0	0	0
0	0	0	0	0	0	0	0	0	0	0	0	0	0	0	0	0	0	0	0	0	0	0	0	0	0	0	0	0	0	0
0	0	0	0	0	0	0	0	0	0	0	0	0	0	0	0	0	0	0	0	0	0	0	0	0	0	0	0	0	0	0
0	0	0	0	0	0	0	0	0	0	0	0	0	0	0	0	0	0	0	0	0	0	0	0	0	0	0	0	0	0	0
0	0	0	0	0	0	0	0	0	0	0	0	0	0	0	0	0	0	0	0	0	0	0	0	0	0	0	0	0	0	0
0	0	0	0	0	0	0	0	0	0	0	0	0	0	0	0	0	0	0	0	0	0	0	0	0	0	0	0	0	0	0
0	0	0	0	0	0	0	0	0	0	0	0	0	0	0	0	0	0	0	0	0	0	0	0	0	0	0	0	0	0	0
0	0	0	0	0	0	0	0	0	0	0	0	0	0	0	0	0	0	0	0	0	0	0	0	0	0	0	0	0	0	0
0	0	0	0	0	0	0	0	0	0	0	0	0	0	0	0	0	0	0	0	0	0	0	0	0	0	0	0	0	0	0
0	0	0	0	0	0	0	0	0	0	0	0	0	0	0	0	0	0	0	0	0	0	0	0	0	0	0	0	0	0	0
0	0	0	0	0	0	0	0	0	0	0	0	0	0	0	0	0	0	0	0	0	0	0	0	0	0	0	0	0	0	0
0	0	0	0	0	0	0	0	0	0	0	0	0	0	0	0	0	0	0	0	0	0	0	0	0	0	0	0	0	0	0
0	0	0	0	0	0	0	0	0	0	0	0	0	0	0	0	0	0	0	0	0	0	0	0	0	0	0	0	0	0	0
0	0	0	0	0	0	0	0	0	0	0	0	0	0	0	0	0	0	0	0	0	0	0	0	0	0	0	0	0	0	0
0	0	0	0	0	0	0	0	0	0	0	0	0	0	0	0	0	0	0	0	0	0	0	0	0	0	0	0	0	0	0
0	0	0	0	0	0	0	0	0	0	0	0	0	0	0	0	0	0	0	0	0	0	0	0	0	0	0	0	0	0	0
0	0	0	0	0	0	0	0	0	0	0	0	0	0	0	0	0	0	0	0	0	0	0	0	0	0	0	0	0	0	0
0	0	0	0	0	0	0	0	0	0	0	0	0	0	0	0	0	0	0	0	0	0	0	0	0	0	0	0	0	0	0
0	0	0	0	0	0	0	0	0	0	0	0	0	0	0	0	0	0	0	0	0	0	0	0	0	0	0	0	0	0	0
0	0	0	0	0	0	0	0	0	0	0	0	0	0	0	0	0	0	0	0	0	0	0	0	0	0	0	0	0	0	0
0	0	0	0	0	0	0	0	0	0	0	0	0	0	0	0	0	0	0	0	0	0	0	0	0	0	0	0	0	0	0
0	0	0	0	0	0	0	0	0	0	0	0	0	0	0	0	0	0	0	0	0	0	0	0	0	0	0	0	0	0	0
0	0	0	0	0	0	0	0	0	0	0	0	0	0	0	0	0	0	0	0	0	0	0	0	0	0	0	0	0	0	0
0	0	0	0	0	0	0	0	0	0	0	0	0	0	0	0	0	0	0	0	0	0	0	0	0	0	0	0	0	0	0
0	0	0	0	0	0	0	0	0	0	0	0	0	0	0	0	0	0	0	0	0	0	0	0	0	0	0	0	0	0	0
0	0	0	0	0	0	0	0	0	0	0	0	0	0	0	0	0	0	0	0	0	0	0	0	0	0	0	0	0	0	0
0	0	0	0	0	0	0	0	0	0	0	0	0	0	0	0	0	0	0	0	0	0	0	0	0	0	0	0	0	0	0
0	0	0	0	0	0	0	0	0	0	0	0	0	0	0	0	0	0	0	0	0	0	0	0	0	0	0	0	0	0	0
0	0	0	0	0	0	0	0	0	0	0	0	0	0	0	0	0	0	0	0	0	0	0	0	0	0	0	0	0	0	0
0	0	0	0	0	0	0	0	0	0	0	0	0	0	0	0	0	0	0	0	0	0	0	0	0	0	0	0	0	0	0
0	0	0	0	0	0	0	0	0	0	0	0	0	0	0	0	0	0	0	0	0	0	0	0	0	0	0	0	0	0	0
0	0	0	0	0	0	0	0	0	0	0	0	0	0	0	0	0	0	0	0	0	0	0	0	0	0	0	0	0	0	0
0	0	0	0	0	0	0	0	0	0	0	0	0	0	0	0	0	0	0	0	0	0	0	0	0	0	0	0	0	0	0
0	0	0	0	0	0	0	0	0	0	0	0	0	0	0	0	0	0	0	0	0	0	0	0	0	0	0	0	0	0	0
0	0	0	0	0	0	0	0	0	0	0	0	0	0	0	0	0	0	0	0	0	0	0	0	0	0	0	0	0	0	0
0	0	0	0	0	0	0	0	0	0	0	0	0	0	0	0	0	0	0	0	0	0	0	0	0	0	0	0	0	0	0
0	0	0	0	0	0	0	0	0	0	0	0	0	0	0	0	0	0	0	0	0	0	0	0	0	0	0	0	0	0	0
0	0	0	0	0	0	0	0	0	0	0	0	0	0	0	0	0	0	0	0	0	0	0	0	0	0	0	0	0	0	0
0	0	0	0	0	0	0	0	0	0	0	0	0	0	0	0	0	0	0	0	0	0	0	0	0	0	0	0	0	0	0
0	0	0	0	0	0	0	0	0	0	0	0	0	0	0	0	0	0	0	0	0	0	0	0	0	0	0	0	0	0	0
0	0	0	0	0	0	0	0	0	0	0	0	0	0	0	0	0	0	0	0	0	0	0	0	0	0	0	0	0	0	0
0	0	0	0	0	0	0	0	0	0	0	0	0	0	0	0	0	0	0	0	0	0	0	0	0	0	0	0	0	0	0
0	0	0	0	0	0	0	0	0	0	0	0	0	0	0	0	0	0	0	0	0	0	0	0	0	0	0	0	0	0	0
0	0	0	0	0	0	0	0	0	0	0	0	0	0	0	0	0	0	0	0	0	0	0	0	0	0	0	0	0	0	0
0	0	0	0	0	0	0	0	0	0	0	0	0	0	0	0	0	0	0	0	0	0	0	0	0	0	0	0	0	0	0
0	0	0	0	0	0	0	0	0	0	0	0	0	0	0	0	0	0	0	0	0	0	0	0	0	0	0	0	0	0	0
0	0	0	0	0	0	0	0	0	0	0	0	0	0	0	0	0	0	0	0	0	0	0	0	0	0	0	0	0	0	0
0	0	0	0	0	0	0	0	0	0	0	0	0	0	0	0	0	0	0	0	0	0	0	0	0	0	0	0	0	0	0
0	0	0	0	0	0	0	0	0	0	0	0	0	0	0	0	0	0	0	0	0	0	0	0	0	0	0	0	0	0	0
0	0	0	0	0	0	0	0	0	0	0	0	0	0	0	0	0	0	0	0	0	0	0	0	0	0	0	0	0	0	0
0	0	0	0	0	0	0	0	0	0	0	0	0	0	0	0	0	0	0	0	0	0	0	0	0	0	0	0	0	0	0
0	0	0	0	0	0	0	0	0	0	0	0	0	0	0	0	0	0	0	0	0	0	0	0	0	0	0	0	0	0	0
0	0	0	0	0	0	0	0	0	0	0	0	0	0	0	0	0	0	0	0	0	0	0	0	0	0	0	0	0	0	0
0	0	0	0	0	0	0	0	0	0	0	0	0	0	0	0	0	0	0	0	0	0	0	0	0	0	0	0	0	0	0
0	0	0	0	0	0	0	0	0	0	0	0	0	0	0	0	0	0	0	0	0	0	0	0	0	0	0	0	0	0	0
0	0	0	0	0	0	0	0	0	0	0	0	0	0	0	0	0	0	0	0	0	0	0	0	0	0	0	0	0	0	0
0	0	0	0	0	0	0	0	0	0	0	0	0	0	0	0	0	0	0	0	0	0	0	0	0	0	0	0	0	0	0
0	0	0	0	0	0	0	0	0	0	0	0	0	0	0	0	0	0	0	0	0	0	0	0	0	0	0	0	0	0	0
0	0	0	0	0	0	0	0	0	0	0	0	0	0	0	0	0	0	0	0	0	0	0	0	0	0	0	0	0	0	0
0	0	0	0	0	0	0	0	0	0	0	0	0	0	0	0	0	0	0	0	0	0	0	0	0	0	0	0	0	0	0
0	0	0	0	0	0	0	0	0	0	0	0	0	0	0	0	0	0	0	0	0	0	0	0	0	0	0	0	0	0	0
0	0	0	0	0	0	0	0	0	0	0	0	0	0	0	0	0	0	0	0	0	0	0	0	0	0	0	0	0	0	0
0	0	0	0	0	0	0	0	0	0	0	0	0	0	0	0	0	0	0	0	0	0	0	0	0	0	0	0	0	0	0
0	0	0	0	0	0	0	0	0	0	0	0	0	0	0	0	0	0	0	0	0	0	0	0	0	0	0	0	0	0	0
0	0	0	0	0	0	0	0	0	0	0	0	0	0	0	0	0	0	0	0	0	0	0	0	0	0	0	0	0	0	0
0	0	0	0	0	0	0	0	0	0	0	0	0	0	0	0	0	0	0	0	0	0	0	0	0	0	0	0	0	0	0
0	0	0	0	0	0	0	0	0	0	0	0	0	0	0	0	0	0	0	0	0	0	0	0	0	0	0	0	0	0	0
0	0	0	0	0	0	0	0	0	0	0	0	0	0	0	0	0	0	0	0	0	0	0	0	0	0	0	0	0	0	0
0	0	0	0	0	0	0	0	0	0	0	0	0	0	0	0	0	0	0	0	0	0	0	0	0	0	0	0	0	0	0
0	0	0	0	0	0	0	0	0	0	0	0	0	0	0	0	0	0	0	0	0	0	0	0	0	0	0	0	0	0	0
0	0	0	0	0	0	0	0	0	0	0	0	0	0	0	0	0	0	0	0	0	0	0	0	0	0	0	0	0	0	0
0	0	0	0	0	0	0	0	0	0	0	0	0	0	0	0	0	0	0	0	0	0	0	0	0	0	0	0	0	0	0
0	0	0	0	0	0	0	0	0	0	0	0	0	0	0	0	0	0	0	0	0	0	0	0	0	0	0	0	0	0	0
0	0	0	0	0	0	0	0	0	0	0	0	0	0	0	0	0	0	0	0	0	0	0	0	0	0	0	0	0	0	0
0	0	0	0	0	0	0	0	0	0	0	0	0	0	0	0	0	0	0	0	0	0	0	0	0	0	0	0	0	0	0
0	0	0	0	0	0	0	0	0	0	0	0	0	0	0	0	0	0	0	0	0	0	0	0	0	0	0	0	0	0	0
0	0	0	0	0	0	0	0	0	0	0	0	0	0	0	0	0	0	0	0	0	0	0	0	0	0	0	0	0	0	0
0	0	0	0	0	0	0	0	0	0	0	0	0	0	0	0	0	0	0	0	0	0	0	0	0	0	0	0	0	0	0
0	0	0	0	0	0	0	0	0	0	0	0	0	0	0	0	0	0	0	0	0	0	0	0	0	0	0	0	0	0	0
0	0	0	0	0	0	0	0	0	0	0	0	0	0	0	0	0	0	0	0	0	0	0	0	0	0	0	0	0	0	0
0	0	0	0	0	0	0	0	0	0	0	0	0	0	0	0	0	0	0	0	0	0	0	0	0	0	0	0	0	0	0
0	0	0	0	0	0	0	0	0	0	0	0	0	0	0	0	0	0	0	0	0	0	0	0	0	0	0	0	0	0	0
0	0	0	0	0	0	0	0	0	0	0	0	0	0	0	0	0	0	0	0	0	0	0	0	0	0	0	0	0	0	0
0	0	0	0	0	0	0	0	0	0	0	0	0	0	0	0	0	0	0	0	0	0	0	0	0	0	0	0	0	0	0
0	0	0	0	0	0	0	0	0	0	0	0	0	0	0	0	0	0	0	0	0	0	0	0	0	0	0	0	0	0	0
0	0	0	0	0	0	0	0	0	0	0	0	0	0	0	0	0	0	0	0	0	0	0	0	0	0	0	0	0	0	0
0	0	0	0	0	0	0	0	0	0	0	0	0	0	0	0	0	0	0	0	0	0	0	0	0	0	0	0	0	0	0
0	0	0	0	0	0	0	0	0	0	0	0	0	0	0	0	0	0	0	0	0	0	0	0	0	0	0	0	0	0	0
0	0	0	0	0	0	0	0	0	0	0	0	0	0	0	0	0	0	0	0	0	0	0	0	0	0	0	0	0	0	0
0	0	0	0	0	0	0	0	0	0	0	0	0	0	0	0	0	0	0	0	0	0	0	0	0	0	0	0	0	0	0
0	0	0	0	0	0	0	0	0	0	0	0	0	0	0	0	0	0	0	0	0	0	0	0	0	0	0	0	0	0	0
0	0	0	0	0	0	0	0	0	0	0	0	0	0	0	0	0	0	0	0	0	0	0	0	0	0	0	0	0	0	0
0	0	0	0	0	0	0	0	0	0	0	0	0	0	0	0	0	0	0	0	0	0	0	0	0	0	0	0	0	0	0
0	0	0	0	0	0	0	0	0	0	0	0	0	0	0	0	0	0	0	0	0	0	0	0	0	0	0	0	0	0	0
0	0	0	0	0	0	0	0	0	0	0	0	0	0	0	0	0	0	0	0	0	0	0	0	0	0	0	0	0	0	0
0	0	0	0	0	0	0	0	0	0	0	0	0	0	0	0	0	0	0	0	0	0	0	0	0	0	0	0	0	0	0
0	0	0	0	0	0	0	0	0	0	0	0	0	0	0	0	0	0	0	0	0	0	0	0	0	0	0	0	0	0	0
0	0	0	0	0	0	0	0	0	0	0	0	0	0	0	0	0	0	0	0	0	0	0	0	0	0	0	0	0	0	0
0	0	0	0	0	0	0	0	0	0	0	0	0	0	0	0	0	0	0	0	0	0	0	0	0	0	0	0	0	0	0
0	0	0	0	0	0	0	0	0	0	0	0	0	0	0	0	0	0	0	0	0	0	0	0	0	0	0	0	0	0	0
0	0	0	0	0	0	0	0	0	0	0	0	0	0	0	0	0	0	0	0	0	0	0	0	0	0	0	0	0	0	0
0	0	0	0	0	0	0	0	0	0	0	0	0	0	0	0	0	0	0	0	0	0	0	0	0	0	0	0	0	0	0
0	0	0	0	0	0	0	0	0	0	0	0	0	0	0	0	0	0	0	0	0	0	0	0	0	0	0	0	0	0	0
0	0	0	0	0	0	0	0	0	0	0	0	0	0	0	0	0	0	0	0	0	0	0	0	0	0	0	0	0	0	0
0	0	0	0	0	0	0	0	0	0	0	0	0	0	0	0	0	0	0	0	0	0	0	0	0	0	0	0	0	0	0
0	0	0	0	0	0	0	0	0	0	0	0	0	0	0	0	0	0	0	0	0	0	0	0	0	0	0	0	0	0	0
0	0	0	0	0	0	0	0	0	0	0	0	0	0	0	0	0	0	0	0	0	0	0	0	0	0	0	0	0	0	0
0	0	0	0	0	0	0	0	0	0	0	0	0	0	0	0	0	0	0	0	0	0	0	0	0	0	0	0	0	0	0
0	0	0	0	0	0	0	0	0	0	0	0	0	0	0	0	0	0	0	0	0	0	0	0	0	0	0	0	0	0	0
0	0	0	0	0	0	0	0	0	0	0	0	0	0	0	0	0	0	0	0	0	0	0	0	0	0	0	0	0	0	0
0	0	0	0	0	0	0	0	0	0	0	0	0	0	0	0	0	0	0	0	0	0	0	0	0	0	0	0	0	0	0
0	0	0	0	0	0	0	0	0	0	0	0	0	0	0	0	0	0	0	0	0	0	0	0	0	0	0	0	0	0	0
0	0	0	0	0	0	0	0	0	0	0	0	0	0	0	0	0	0	0	0	0	0	0	0	0	0	0	0	0	0	0
0	0	0	0	0	0	0	0	0	0	0	0	0	0	0	0	0	0	0	0	0	0	0	0	0	0	0	0	0	0	0
0	0	0	0	0	0	0	0	0	0	0	0	0	0	0	0	0	0	0	0	0	0	0	0	0	0	0	0	0	0	0
0	0	0	0	0	0	0	0	0	0	0	0	0	0	0	0	0	0	0	0	0	0	0	0	0	0	0	0	0	0	0
0	0	0	0	0	0	0	0	0	0	0	0	0	0	0	0	0	0	0	0	0	0	0	0	0	0	0	0	0	0	0
0	0	0	0	0	0	0	0	0	0	0	0	0	0	0	0	0	0	0	0	0	0	0	0	0	0	0	0	0	0	0
0	0	0	0	0	0	0	0	0	0	0	0	0	0	0	0	0	0	0	0	0	0	0	0	0	0	0	0	0	0	0
0	0	0	0	0	0	0	0	0	0	0	0	0	0	0	0	0	0	0	0	0	0	0	0	0	0	0	0	0	0	0
0	0	0	0	0	0	0	0	0	0	0	0	0	0	0	0	0	0	0	0	0	0	0	0	0	0	0	0	0	0	0
0	0	0	0	0	0	0	0	0	0	0	0	0	0	0	0	0	0	0	0	0	0	0	0	0	0	0	0	0	0	0
0	0	0	0	0	0	0	0	0	0	0	0	0	0	0	0	0	0	0	0	0	0	0	0	0	0	0	0	0	0	0
0	0	0	0	0	0	0	0	0	0	0	0	0	0	0	0	0	0	0	0	0	0	0	0	0	0	0	0	0	0	0
0	0	0	0	0	0	0	0	0	0	0	0	0	0	0	0	0	0	0	0	0	0	0	0	0	0	0	0	0	0	0
0	0	0	0	0	0	0	0	0	0	0	0	0	0	0	0	0	0	0	0	0	0	0	0	0	0	0	0	0	0	0
0	0	0	0	0	0	0	0	0	0	0	0	0	0	0	0	0	0	0	0	0	0	0	0	0	0	0	0	0	0	0
0	0	0	0	0	0	0	0	0	0	0	0	0	0	0	0	0	0	0	0	0	0	0	0	0	0	0	0	0	0	0
0	0	0	0	0	0	0	0	0	0	0	0	0	0	0	0	0	0	0	0	0	0	0	0	0	0	0	0	0	0	0
0	0	0	0	0	0	0	0	0	0	0	0	0	0	0	0	0	0	0	0	0	0	0	0	0	0	0	0	0	0	0
0	0	0	0	0	0	0	0	0	0	0	0	0	0	0	0	0	0	0	0	0	0	0	0	0	0	0	0	0	0	0
0	0	0	0	0	0	0	0	0	0	0	0	0	0	0	0	0	0	0	0	0	0	0	0	0	0	0	0	0	0	0
0	0	0	0	0	0	0	0	0	0	0	0	0	0	0	0	0	0	0	0	0	0	0	0	0	0	0	0	0	0	0
0	0	0	0	0	0	0	0	0	0	0	0	0	0	0	0	0	0	0	0	0	0	0	0	0	0	0	0	0	0	0
0	0	0	0	0	0	0	0	0	0	0	0	0	0	0	0	0	0	0	0	0	0	0	0	0	0	0	0	0	0	0
0	0	0	0	0	0	0	0	0	0	0	0	0	0	0	0	0	0	0	0	0	0	0	0	0	0	0	0	0	0	0
0	0	0	0	0	0	0	0	0	0	0	0	0	0	0	0	0	0	0	0	0	0	0	0	0	0	0	0	0	0	0
0	0	0	0	0	0	0	0	0	0	0	0	0	0	0	0	0	0	0	0	0	0	0	0	0	0	0	0	0	0	0
0	0	0	0	0	0	0	0	0	0	0	0	0	0	0	0	0	0	0	0	0	0	0	0	0	0	0	0	0	0	0
0	0	0	0	0	0	0	0	0	0	0	0	0	0	0	0	0	0	0	0	0	0	0	0	0	0	0	0	0	0	0
0	0	0	0	0	0	0	0	0	0	0	0	0	0	0	0	0	0	0	0	0	0	0	0	0	0	0	0	0	0	0
0	0	0	0	0	0	0	0	0	0	0	0	0	0	0	0	0	0	0	0	0	0	0	0	0	0	0	0	0	0	0
0	0	0	0	0	0	0	0	0	0	0	0	0	0	0	0	0	0	0	0	0	0	0	0	0	0	0	0	0	0	0
0	0	0	0	0	0	0	0	0	0	0	0	0	0	0	0	0	0	0	0	0	0	0	0	0	0	0	0	0	0	0
0	0	0	0	0	0	0	0	0	0	0	0	0	0	0	0	0	0	0	0	0	0	0	0	0	0	0	0	0	0	0
0	0	0	0	0	0	0	0	0	0	0	0	0	0	0	0	0	0	0	0	0	0	0	0	0	0	0	0	0	0	0
0	0	0	0	0	0	0	0	0	0	0	0	0	0	0	0	0	0	0	0	0	0	0	0	0	0	0	0	0	0	0
0	0	0	0	0	0	0	0	0	0	0	0	0	0	0	0	0	0	0	0	0	0	0	0	0	0	0	0	0	0	0
0	0	0	0	0	0	0	0	0	0	0	0	0	0	0	0	0	0	0	0	0	0	0	0	0	0	0	0	0	0	0
0	0	0	0	0	0	0	0	0	0	0	0	0	0	0	0	0	0	0	0	0	0	0	0	0	0	0	0	0	0	0
0	0	0	0	0	0	0	0	0	0	0	0	0	0	0	0	0	0	0	0	0	0	0	0	0	0	0	0	0	0	0
0	0	0	0	0	0	0	0	0	0	0	0	0	0	0	0	0	0	0	0	0	0	0	0	0	0	0	0	0	0	0
0	0	0	0	0	0	0	0	0	0	0	0	0	0	0	0	0	0	0	0	0	0	0	0	0	0	0	0	0	0	0
0	0	0	0	0	0	0	0	0	0	0	0	0	0	0	0	0	0	0	0	0	0	0	0	0	0	0	0	0	0	0
0	0	0	0	0	0	0	0	0	0	0	0	0	0	0	0	0	0	0	0	0	0	0	0	0	0	0	0	0	0	0
0	0	0	0	0	0	0	0	0	0	0	0	0	0	0	0	0	0	0	0	0	0	0	0	0	0	0	0	0	0	0
0	0	0	0	0	0	0	0	0	0	0	0	0	0	0	0	0	0	0	0	0	0	0	0	0	0	0	0	0	0	0
0	0	0	0	0	0	0	0	0	0	0	0	0	0	0	0	0	0	0	0	0	0	0	0	0	0	0	0	0	0	0
0	0	0	0	0	0	0	0	0	0	0	0	0	0	0	0	0	0	0	0	0	0	0	0	0	0	0	0	0	0	0
0	0	0	0	0	0	0	0	0	0	0	0	0	0	0	0	0	0	0	0	0	0	0	0	0	0	0	0	0	0	0
0	0	0	0	0	0	0	0	0	0	0	0	0	0	0	0	0	0	0	0	0	0	0	0	0	0	0	0	0	0	0
0	0	0	0	0	0	0	0	0	0	0	0	0	0	0	0	0	0	0	0	0	0	0	0	0	0	0	0	0	0	0
0	0	0	0	0	0	0	0	0	0	0	0	0	0	0	0	0	0	0	0	0	0	0	0	0	0	0	0	0	0	0
0	0	0	0	0	0	0	0	0	0	0	0	0	0	0	0	0	0	0	0	0	0	0	0	0	0	0	0	0	0	0
0	0	0	0	0	0	0	0	0	0	0	0	0	0	0	0	0	0	0	0	0	0	0	0	0	0	0	0	0	0	0
0	0	0	0	0	0	0	0	0	0	0	0	0	0	0	0	0	0	0	0	0	0	0	0	0	0	0	0	0	0	0
0	0	0	0	0	0	0	0	0	0	0	0	0	0	0	0	0	0	0	0	0	0	0	0	0	0	0	0	0	0	0
0	0	0	0	0	0	0	0	0	0	0	0	0	0	0	0	0	0	0	0	0	0	0	0	0	0	0	0	0	0	0
0	0	0	0	0	0	0	0	0	0	0	0	0	0	0	0	0	0	0	0	0	0	0	0	0	0	0	0	0	0	0
0	0	0	0	0	0	0	0	0	0	0	0	0	0	0	0	0	0	0	0	0	0	0	0	0	0	0	0	0	0	0
0	0	0	0	0	0	0	0	0	0	0	0	0	0	0	0	0	0	0	0	0	0	0	0	0	0	0	0	0	0	0
0	0	0	0	0	0	0	0	0	0	0	0	0	0	0	0	0	0	0	0	0	0	0	0	0	0	0	0	0	0	0
0	0	0	0	0	0	0	0	0	0	0	0	0	0	0	0	0	0	0	0	0	0	0	0	0	0	0	0	0	0	0
0	0	0	0	0	0	0	0	0	0	0	0	0	0	0	0	0	0	0	0	0	0	0	0	0	0	0	0	0	0	0
0	0	0	0	0	0	0	0	0	0	0	0	0	0	0	0	0	0	0	0	0	0	0	0	0	0	0	0	0	0	0
0	0	0	0	0	0	0	0	0	0	0	0	0	0	0	0	0	0	0	0	0	0	0	0	0	0	0	0	0	0	0
0	0	0	0	0	0	0	0	0	0	0	0	0	0	0	0	0	0	0	0	0	0	0	0	0	0	0	0	0	0	0
0	0	0	0	0	0	0	0	0	0	0	0	0	0	0	0	0	0	0	0	0	0	0	0	0	0	0	0	0	0	0
0	0	0	0	0	0	0	0	0	0	0	0	0	0	0	0	0	0	0	0	0	0	0	0	0	0	0	0	0	0	0
0	0	0	0	0	0	0	0	0	0	0	0	0	0	0	0	0	0	0	0	0	0	0	0	0	0	0	0	0	0	0
0	0	0	0	0	0	0	0	0	0	0	0	0	0	0	0	0	0	0	0	0	0	0	0	0	0	0	0	0	0	0
0	0	0	0	0	0	0	0	0	0	0	0	0	0	0	0	0	0	0	0	0	0	0	0	0	0	0	0	0	0	0
0	0	0	0	0	0	0	0	0	0	0	0	0	0	0	0	0	0	0	0	0	0	0	0	0	0	0	0	0	0	0
0	0	0	0	0	0	0	0	0	0	0	0	0	0	0	0	0	0	0	0	0	0	0	0	0	0	0	0	0	0	0
0	0	0	0	0	0	0	0	0	0	0	0	0	0	0	0	0	0	0	0	0	0	0	0	0	0	0	0	0	0	0
0	0	0	0	0	0	0	0	0	0	0	0	0	0	0	0	0	0	0	0	0	0	0	0	0	0	0	0	0	0	0
0	0	0	0	0	0	0	0	0	0	0	0	0	0	0	0	0	0	0	0	0	0	0	0	0	0	0	0	0	0	0
0	0	0	0	0	0	0	0	0	0	0	0	0	0	0	0	0	0	0	0	0	0	0	0	0	0	0	0	0	0	0
0	0	0	0	0	0	0	0	0	0	0	0	0	0	0	0	0	0	0	0	0	0	0	0	0	0	0	0	0	0	0
0	0	0	0	0	0	0	0	0	0	0	0	0	0	0	0	0	0	0	0	0	0	0	0	0	0	0	0	0	0	0
0	0	0	0	0	0	0	0	0	0	0	0	0	0	0	0	0	0	0	0	0	0	0	0	0	0	0	0	0	0	0
0	0	0	0	0	0	0	0	0	0	0	0	0	0	0	0	0	0	0	0	0	0	0	0	0	0	0	0	0	0	0
0	0	0	0	0	0	0	0	0	0	0	0	0	0	0	0	0	0	0	0	0	0	0	0	0	0	0	0	0	0	0
0	0	0	0	0	0	0	0	0	0	0	0	0	0	0	0	0	0	0	0	0	0	0	0	0	0	0	0	0	0	0
0	0	0	0	0	0	0	0	0	0	0	0	0	0	0	0	0	0	0	0	0	0	0	0	0	0	0	0	0	0	0
0	0	0	0	0	0	0	0	0	0	0	0	0	0	0	0	0	0	0	0	0	0	0	0	0	0	0	0	0	0	0
0	0	0	0	0	0	0	0	0	0	0	0	0	0	0	0	0	0	0	0	0	0	0	0	0	0	0	0	0	0	0
0	0	0	0	0	0	0	0	0	0	0	0	0	0	0	0	0	0	0	0	0	0	0	0	0	0	0	0	0	0	0
0	0	0	0	0	0	0	0	0	0	0	0	0	0	0	0	0	0	0	0	0	0	0	0	0	0	0	0	0	0	0
0	0	0	0	0	0	0	0	0	0	0	0	0	0	0	0	0	0	0	0	0	0	0	0	0	0	0	0	0	0	0
0	0	0	0	0	0	0	0	0	0	0	0	0	0	0	0	0	0	0	0	0	0	0	0	0	0	0	0	0	0	0
0	0	0	0	0	0	0	0	0	0	0	0	0	0	0	0	0	0	0	0	0	0	0	0	0	0	0	0	0	0	0
0	0	0	0	0	0	0	0	0	0	0	0	0	0	0	0	0	0	0	0	0	0	0	0	0	0	0	0	0	0	0
0	0	0	0	0	0	0	0	0	0	0	0	0	0	0	0	0	0	0	0	0	0	0	0	0	0	0	0	0	0	0
0	0	0	0	0	0	0	0	0	0	0	0	0	0	0	0	0	0	0	0	0	0	0	0	0	0	0	0	0	0	0
0	0	0	0	0	0	0	0	0	0	0	0	0	0	0	0	0	0	0	0	0	0	0	0	0	0	0	0	0	0	0
0	0	0	0	0	0	0	0	0	0	0	0	0	0	0	0	0	0	0	0	0	0	0	0	0	0	0	0	0	0	0
0	0	0	0	0	0	0	0	0	0	0	0	0	0	0	0	0	0	0	0	0	0	0	0	0	0	0	0	0	0	0
0	0	0	0	0	0	0	0	0	0	0	0	0	0	0	0	0	0	0	0	0	0	0	0	0	0	0	0	0	0	0
0	0	0	0	0	0	0	0	0	0	0	0	0	0	0	0	0	0	0	0	0	0	0	0	0	0	0	0	0	0	0
0	0	0	0	0	0	0	0	0	0	0	0	0	0	0	0	0	0	0	0	0	0	0	0	0	0	0	0	0	0	0
0	0	0	0	0	0	0	0	0	0	0	0	0	0	0	0	0	0	0	0	0	0	0	0	0	0	0	0	0	0	0
0	0	0	0	0	0	0	0	0	0	0	0	0	0	0	0	0	0	0	0	0	0	0	0	0	0	0	0	0	0	0
0	0	0	0	0	0	0	0	0	0	0	0	0	0	0	0	0	0	0	0	0	0	0	0	0	0	0	0	0	0	0
0	0	0	0	0	0	0	0	0	0	0	0	0	0	0	0	0	0	0	0	0	0	0	0	0	0	0	0	0	0	0
0	0	0	0	0	0	0	0	0	0	0	0	0	0	0	0	0	0	0	0	0	0	0	0	0	0	0	0	0	0	0
0	0	0	0	0	0	0	0	0	0	0	0	0	0	0	0	0	0	0	0	0	0	0	0	0	0	0	0	0	0	0
0	0	0	0	0	0	0	0	0	0	0	0	0	0	0	0	0	0	0	0	0	0	0	0	0	0	0	0	0	0	0
0	0	0	0	0	0	0	0	0	0	0	0	0	0	0	0	0	0	0	0	0	0	0	0	0	0	0	0	0	0	0
0	0	0	0	0	0	0	0	0	0	0	0	0	0	0	0	0	0	0	0	0	0	0	0	0	0	0	0	0	0	0
0	0	0	0	0	0	0	0	0	0	0	0	0	0	0	0	0	0	0	0	0	0	0	0	0	0	0	0	0	0	0
0	0	0	0	0	0	0	0	0	0	0	0	0	0	0	0	0	0	0	0	0	0	0	0	0	0	0	0	0	0	0
0	0	0	0	0	0	0	0	0	0	0	0	0	0	0	0	0	0	0	0	0	0	0	0	0	0	0	0	0	0	0
0	0	0	0	0	0	0	0	0	0	0	0	0	0	0	0	0	0	0	0	0	0	0	0	0	0	0	0	0	0	0
0	0	0	0	0	0	0	0	0	0	0	0	0	0	0	0	0	0	0	0	0	0	0	0	0	0	0	0	0	0	0
0	0	0	0	0	0	0	0	0	0	0	0	0	0	0	0	0	0	0	0	0	0	0	0	0	0	0	0	0	0	0
0	0	0	0	0	0	0	0	0	0	0	0	0	0	0	0	0	0	0	0	0	0	0	0	0	0	0	0	0	0	0
0	0	0	0	0	0	0	0	0	0	0	0	0	0	0	0	0	0	0	0	0	0	0	0	0	0	0	0	0	0	0
0	0	0	0	0	0	0	0	0	0	0	0	0	0	0	0	0	0	0	0	0	0	0	0	0	0	0	0	0	0	0
0	0	0	0	0	0	0	0	0	0	0	0	0	0	0	0	0	0	0	0	0	0	0	0	0	0	0	0	0	0	0
0	0	0	0	0	0	0	0	0	0	0	0	0	0	0	0	0	0	0	0	0	0	0	0	0	0	0	0	0	0	0
0	0	0	0	0	0	0	0	0	0	0	0	0	0	0	0	0	0	0	0	0	0	0	0	0	0	0	0	0	0	0
0	0	0	0	0	0	0	0	0	0	0	0	0	0	0	0	0	0	0	0	0	0	0	0	0	0	0	0	0	0	0
0	0	0	0	0	0	0	0	0	0	0	0	0	0	0	0	0	0	0	0	0	0	0	0	0	0	0	0	0	0	0
0	0	0	0	0	0	0	0	0	0	0	0	0	0	0	0	0	0	0	0	0	0	0	0	0	0	0	0	0	0	0
0	0	0	0	0	0	0	0	0	0	0	0	0	0	0	0	0	0	0	0	0	0	0	0	0	0	0	0	0	0	0
0	0	0	0	0	0	0	0	0	0	0	0	0	0	0	0	0	0	0	0	0	0	0	0	0	0	0	0	0	0	0
0	0	0	0	0	0	0	0	0	0	0	0	0	0	0	0	0	0	0	0	0	0	0	0	0	0	0	0	0	0	0
0	0	0	0	0	0	0	0	0	0	0	0	0	0	0	0	0	0	0	0	0	0	0	0	0	0	0	0	0	0	0
0	0	0	0	0	0	0	0	0	0	0	0	0	0	0	0	0	0	0	0	0	0	0	0	0	0	0	0	0	0	0
0	0	0	0	0	0	0	0	0	0	0	0	0	0	0	0	0	0	0	0	0	0	0	0	0	0	0	0	0	0	0
0	0	0	0	0	0	0	0	0	0	0	0	0	0	0	0	0	0	0	0	0	0	0	0	0	0	0	0	0	0	0
0	0	0	0	0	0	0	0	0	0	0	0	0	0	0	0	0	0	0	0	0	0	0	0	0	0	0	0	0	0	0
0	0	0	0	0	0	0	0	0	0	0	0	0	0	0	0	0	0	0	0	0	0	0	0	0	0	0	0	0	0	0
0	0	0	0	0	0	0	0	0	0	0	0	0	0	0	0	0	0	0	0	0	0	0	0	0	0	0	0	0	0	0
0	0	0	0	0	0	0	0	0	0	0	0	0	0	0	0	0	0	0	0	0	0	0	0	0	0	0	0	0	0	0
0	0	0	0	0	0	0	0	0	0	0	0	0	0	0	0	0	0	0	0	0	0	0	0	0	0	0	0	0	0	0
0	0	0	0	0	0	0	0	0	0	0	0	0	0	0	0	0	0	0	0	0	0	0	0	0	0	0	0	0	0	0
0	0	0	0	0	0	0	0	0	0	0	0	0	0	0	0	0	0	0	0	0	0	0	0	0	0	0	0	0	0	0
0	0	0	0	0	0	0	0	0	0	0	0	0	0	0	0	0	0	0	0	0	0	0	0	0	0	0	0	0	0	0
0	0	0	0	0	0	0	0	0	0	0	0	0	0	0	0	0	0	0	0	0	0	0	0	0	0	0	0	0	0	0
0	0	0	0	0	0	0	0	0	0	0	0	0	0	0	0	0	0	0	0	0	0	0	0	0	0	0	0	0	0	0
0	0	0	0	0	0	0	0	0	0	0	0	0	0	0	0	0	0	0	0	0	0	0	0	0	0	0	0	0	0	0
0	0	0	0	0	0	0	0	0	0	0	0	0	0	0	0	0	0	0	0	0	0	0	0	0	0	0	0	0	0	0
0	0	0	0	0	0	0	0	0	0	0	0	0	0	0	0	0	0	0	0	0	0	0	0	0	0	0	0	0	0	0
0	0	0	0	0	0	0	0	0	0	0	0	0	0	0	0	0	0	0	0	0	0	0	0	0	0	0	0	0	0	0
0	0	0	0	0	0	0	0	0	0	0	0	0	0	0	0	0	0	0	0	0	0	0	0	0	0	0	0	0	0	0
0	0	0	0	0	0	0	0	0	0	0	0	0	0	0	0	0	0	0	0	0	0	0	0	0	0	0	0	0	0	0
0	0	0	0	0	0	0	0	0	0	0	0	0	0	0	0	0	0	0	0	0	0	0	0	0	0	0	0	0	0	0
0	0	0	0	0	0	0	0	0	0	0	0	0	0	0	0	0	0	0	0	0	0	0	0	0	0	0	0	0	0	0
0	0	0	0	0	0	0	0	0	0	0	0	0	0	0	0	0	0	0	0	0	0	0	0	0	0	0	0	0	0	0
0	0	0	0	0	0	0	0	0	0	0	0	0	0	0	0	0	0	0	0	0	0	0	0	0	0	0	0	0	0	0
0	0	0	0	0	0	0	0	0	0	0	0	0	0	0	0	0	0	0	0	0	0	0	0	0	0	0	0	0	0	0
0	0	0	0	0	0	0	0	0	0	0	0	0	0	0	0	0	0	0	0	0	0	0	0	0	0	0	0	0	0	0
0	0	0	0	0	0	0	0	0	0	0	0	0	0	0	0	0	0	0	0	0	0	0	0	0	0	0	0	0	0	0
0	0	0	0	0	0	0	0	0	0	0	0	0	0	0	0	0	0	0	0	0	0	0	0	0	0	0	0	0	0	0
0	0	0	0	0	0	0	0	0	0	0	0	0	0	0	0	0	0	0	0	0	0	0	0	0	0	0	0	0	0	0
0	0	0	0	0	0	0	0	0	0	0	0	0	0	0	0	0	0	0	0	0	0	0	0	0	0	0	0	0	0	0
0	0	0	0	0	0	0	0	0	0	0	0	0	0	0	0	0	0	0	0	0	0	0	0	0	0	0	0	0	0	0
0	0	0	0	0	0	0	0	0	0	0	0	0	0	0	0	0	0	0	0	0	0	0	0	0	0	0	0	0	0	0
0	0	0	0	0	0	0	0	0	0	0	0	0	0	0	0	0	0	0	0	0	0	0	0	0	0	0	0	0	0	0
0	0	0	0	0	0	0	0	0	0	0	0	0	0	0	0	0	0	0	0	0	0	0	0	0	0	0	0	0	0	0
0	0	0	0	0	0	0	0	0	0	0	0	0	0	0	0	0	0	0	0	0	0	0	0	0	0	0	0	0	0	0
0	0	0	0	0	0	0	0	0	0	0	0	0	0	0	0	0	0	0	0	0	0	0	0	0	0	0	0	0	0	0
0	0	0	0	0	0	0	0	0	0	0	0	0	0	0	0	0	0	0	0	0	0	0	0	0	0	0	0	0	0	0
0	0	0	0	0	0	0	0	0	0	0	0	0	0	0	0	0	0	0	0	0	0	0	0	0	0	0	0	0	0	0
0	0	0	0	0	0	0	0	0	0	0	0	0	0	0	0	0	0	0	0	0	0	0	0	0	0	0	0	0	0	0
0	0	0	0	0	0	0	0	0	0	0	0	0	0	0	0	0	0	0	0	0	0	0	0	0	0	0	0	0	0	0
0	0	0	0	0	0	0	0	0	0	0	0	0	0	0	0	0	0	0	0	0	0	0	0	0	0	0	0	0	0	0
0	0	0	0	0	0	0	0	0	0	0	0	0	0	0	0	0	0	0	0	0	0	0	0	0	0	0	0	0	0	0
0	0	0	0	0	0	0	0	0	0	0	0	0	0	0	0	0	0	0	0	0	0	0	0	0	0	0	0	0	0	0
0	0	0	0	0	0	0	0	0	0	0	0	0	0	0	0	0	0	0	0	0	0	0	0	0	0	0	0	0	0	0
0	0	0	0	0	0	0	0	0	0	0	0	0	0	0	0	0	0	0	0	0	0	0	0	0	0	0	0	0	0	0
0	0	0	0	0	0	0	0	0	0	0	0	0	0	0	0	0	0	0	0	0	0	0	0	0	0	0	0	0	0	0
0	0	0	0	0	0	0	0	0	0	0	0	0	0	0	0	0	0	0	0	0	0	0	0	0	0	0	0	0	0	0
0	0	0	0	0	0	0	0	0	0	0	0	0	0	0	0	0	0	0	0	0	0	0	0	0	0	0	0	0	0	0
0	0	0	0	0	0	0	0	0	0	0	0	0	0	0	0	0	0	0	0	0	0	0	0	0	0	0	0	0	0	0
0	0	0	0	0	0	0	0	0	0	0	0	0	0	0	0	0	0	0	0	0	0	0	0	0	0	0	0	0	0	0
0	0	0	0	0	0	0	0	0	0	0	0	0	0	0	0	0	0	0	0	0	0	0	0	0	0	0	0	0	0	0
0	0	0	0	0	0	0	0	0	0	0	0	0	0	0	0	0	0	0	0	0	0	0	0	0	0	0	0	0	0	0
0	0	0	0	0	0	0	0	0	0	0	0	0	0	0	0	0	0	0	0	0	0	0	0	0	0	0	0	0	0	0
0	0	0	0	0	0	0	0	0	0	0	0	0	0	0	0	0	0	0	0	0	0	0	0	0	0	0	0	0	0	0
0	0	0	0	0	0	0	0	0	0	0	0	0	0	0	0	0	0	0	0	0	0	0	0	0	0	0	0	0	0	0
0	0	0	0	0	0	0	0	0	0	0	0	0	0	0	0	0	0	0	0	0	0	0	0	0	0	0	0	0	0	0
0	0	0	0	0	0	0	0	0	0	0	0	0	0	0	0	0	0	0	0	0	0	0	0	0	0	0	0	0	0	0
0	0	0	0	0	0	0	0	0	0	0	0	0	0	0	0	0	0	0	0	0	0	0	0	0	0	0	0	0	0	0
0	0	0	0	0	0	0	0	0	0	0	0	0	0	0	0	0	0	0	0	0	0	0	0	0	0	0	0	0	0	0
0	0	0	0	0	0	0	0	0	0	0	0	0	0	0	0	0	0	0	0	0	0	0	0	0	0	0	0	0	0	0
0	0	0	0	0	0	0	0	0	0	0	0	0	0	0	0	0	0	0	0	0	0	0	0	0	0	0	0	0	0	0
0	0	0	0	0	0	0	0	0	0	0	0	0	0	0	0	0	0	0	0	0	0	0	0	0	0	0	0	0	0	0
0	0	0	0	0	0	0	0	0	0	0	0	0	0	0	0	0	0	0	0	0	0	0	0	0	0	0	0	0	0	0
0	0	0	0	0	0	0	0	0	0	0	0	0	0	0	0	0	0	0	0	0	0	0	0	0	0	0	0	0	0	0
0	0	0	0	0	0	0	0	0	0	0	0	0	0	0	0	0	0	0	0	0	0	0	0	0	0	0	0	0	0	0
0	0	0	0	0	0	0	0	0	0	0	0	0	0	0	0	0	0	0	0	0	0	0	0	0	0	0	0	0	0	0
0	0	0	0	0	0	0	0	0	0	0	0	0	0	0	0	0	0	0	0	0	0	0	0	0	0	0	0	0	0	0
0	0	0	0	0	0	0	0	0	0	0	0	0	0	0	0	0	0	0	0	0	0	0	0	0	0	0	0	0	0	0
0	0	0	0	0	0	0	0	0	0	0	0	0	0	0	0	0	0	0	0	0	0	0	0	0	0	0	0	0	0	0
0	0	0	0	0	0	0	0	0	0	0	0	0	0	0	0	0	0	0	0	0	0	0	0	0	0	0	0	0	0	0
0	0	0	0	0	0	0	0	0	0	0	0	0	0	0	0	0	0	0	0	0	0	0	0	0	0	0	0	0	0	0
0	0	0	0	0	0	0	0	0	0	0	0	0	0	0	0	0	0	0	0	0	0	0	0	0	0	0	0	0	0	0
0	0	0	0	0	0	0	0	0	0	0	0	0	0	0	0	0	0	0	0	0	0	0	0	0	0	0	0	0	0	0
0	0	0	0	0	0	0	0	0	0	0	0	0	0	0	0	0	0	0	0	0	0	0	0	0	0	0	0	0	0	0
0	0	0	0	0	0	0	0	0	0	0	0	0	0	0	0	0	0	0	0	0	0	0	0	0	0	0	0	0	0	0
0	0	0	0	0	0	0	0	0	0	0	0	0	0	0	0	0	0	0	0	0	0	0	0	0	0	0	0	0	0	0
0	0	0	0	0	0	0	0	0	0	0	0	0	0	0	0	0	0	0	0	0	0	0	0	0	0	0	0	0	0	0
0	0	0	0	0	0	0	0	0	0	0	0	0	0	0	0	0	0	0	0	0	0	0	0	0	0	0	0	0	0	0
0	0	0	0	0	0	0	0	0	0	0	0	0	0	0	0	0	0	0	0	0	0	0	0	0	0	0	0	0	0	0
0	0	0	0	0	0	0	0	0	0	0	0	0	0	0	0	0	0	0	0	0	0	0	0	0	0	0	0	0	0	0
0	0	0	0	0	0	0	0	0	0	0	0	0	0	0	0	0	0	0	0	0	0	0	0	0	0	0	0	0	0	0
0	0	0	0	0	0	0	0	0	0	0	0	0	0	0	0	0	0	0	0	0	0	0	0	0	0	0	0	0	0	0
0	0	0	0	0	0	0	0	0	0	0	0	0	0	0	0	0	0	0	0	0	0	0	0	0	0	0	0	0	0	0
0	0	0	0	0	0	0	0	0	0	0	0	0	0	0	0	0	0	0	0	0	0	0	0	0	0	0	0	0	0	0
0	0	0	0	0	0	0	0	0	0	0	0	0	0	0	0	0	0	0	0	0	0	0	0	0	0	0	0	0	0	0
0	0	0	0	0	0	0	0	0	0	0	0	0	0	0	0	0	0	0	0	0	0	0	0	0	0	0	0	0	0	0
0	0	0	0	0	0	0	0	0	0	0	0	0	0	0	0	0	0	0	0	0	0	0	0	0	0	0	0	0	0	0
0	0	0	0	0	0	0	0	0	0	0	0	0	0	0	0	0	0	0	0	0	0	0	0	0	0	0	0	0	0	0
0	0	0	0	0	0	0	0	0	0	0	0	0	0	0	0	0	0	0	0	0	0	0	0	0	0	0	0	0	0	0
0	0	0	0	0	0	0	0	0	0	0	0	0	0	0	0	0	0	0	0	0	0	0	0	0	0	0	0	0	0	0
0	0	0	0	0	0	0	0	0	0	0	0	0	0	0	0	0	0	0	0	0	0	0	0	0	0	0	0	0	0	0
0	0	0	0	0	0	0	0	0	0	0	0	0	0	0	0	0	0	0	0	0	0	0	0	0	0	0	0	0	0	0
0	0	0	0	0	0	0	0	0	0	0	0	0	0	0	0	0	0	0	0	0	0	0	0	0	0	0	0	0	0	0
0	0	0	0	0	0	0	0	0	0	0	0	0	0	0	0	0	0	0	0	0	0	0	0	0	0	0	0	0	0	0
0	0	0	0	0	0	0	0	0	0	0	0	0	0	0	0	0	0	0	0	0	0	0	0	0	0	0	0	0	0	0
0	0	0	0	0	0	0	0	0	0	0	0	0	0	0	0	0	0	0	0	0	0	0	0	0	0	0	0	0	0	0
0	0	0	0	0	0	0	0	0	0	0	0	0	0	0	0	0	0	0	0	0	0	0	0	0	0	0	0	0	0	0
0	0	0	0	0	0	0	0	0	0	0	0	0	0	0	0	0	0	0	0	0	0	0	0	0	0	0	0	0	0	0
0	0	0	0	0	0	0	0	0	0	0	0	0	0	0	0	0	0	0	0	0	0	0	0	0	0	0	0	0	0	0
0	0	0	0	0	0	0	0	0	0	0	0	0	0	0	0	0	0	0	0	0	0	0	0	0	0	0	0	0	0	0
0	0	0	0	0	0	0	0	0	0	0	0	0	0	0	0	0	0	0	0	0	0	0	0	0	0	0	0	0	0	0
0	0	0	0	0	0	0	0	0	0	0	0	0	0	0	0	0	0	0	0	0	0	0	0	0	0	0	0	0	0	0
0	0	0	0	0	0	0	0	0	0	0	0	0	0	0	0	0	0	0	0	0	0	0	0	0	0	0	0	0	0	0
0	0	0	0	0	0	0	0	0	0	0	0	0	0	0	0	0	0	0	0	0	0	0	0	0	0	0	0	0	0	0
0	0	0	0	0	0	0	0	0	0	0	0	0	0	0	0	0	0	0	0	0	0	0	0	0	0	0	0	0	0	0
0	0	0	0	0	0	0	0	0	0	0	0	0	0	0	0	0	0	0	0	0	0	0	0	0	0	0	0	0	0	0
0	0	0	0	0	0	0	0	0	0	0	0	0	0	0	0	0	0	0	0	0	0	0	0	0	0	0	0	0	0	0
0	0	0	0	0	0	0	0	0	0	0	0	0	0	0	0	0	0	0	0	0	0	0	0	0	0	0	0	0	0	0
0	0	0	0	0	0	0	0	0	0	0	0	0	0	0	0	0	0	0	0	0	0	0	0	0	0	0	0	0	0	0
0	0	0	0	0	0	0	0	0	0	0	0	0	0	0	0	0	0	0	0	0	0	0	0	0	0	0	0	0	0	0
0	0	0	0	0	0	0	0	0	0	0	0	0	0	0	0	0	0	0	0	0	0	0	0	0	0	0	0	0	0	0
0	0	0	0	0	0	0	0	0	0	0	0	0	0	0	0	0	0	0	0	0	0	0	0	0	0	0	0	0	0	0
0	0	0	0	0	0	0	0	0	0	0	0	0	0	0	0	0	0	0	0	0	0	0	0	0	0	0	0	0	0	0
0	0	0	0	0	0	0	0	0	0	0	0	0	0	0	0	0	0	0	0	0	0	0	0	0	0	0	0	0	0	0
0	0	0	0	0	0	0	0	0	0	0	0	0	0	0	0	0	0	0	0	0	0	0	0	0	0	0	0	0	0	0
0	0	0	0	0	0	0	0	0	0	0	0	0	0	0	0	0	0	0	0	0	0	0	0	0	0	0	0	0	0	0
0	0	0	0	0	0	0	0	0	0	0	0	0	0	0	0	0	0	0	0	0	0	0	0	0	0	0	0	0	0	0
0	0	0	0	0	0	0	0	0	0	0	0	0	0	0	0	0	0	0	0	0	0	0	0	0	0	0	0	0	0	0
0	0	0	0	0	0	0	0	0	0	0	0	0	0	0	0	0	0	0	0	0	0	0	0	0	0	0	0	0	0	0
0	0	0	0	0	0	0	0	0	0	0	0	0	0	0	0	0	0	0	0	0	0	0	0	0	0	0	0	0	0	0
0	0	0	0	0	0	0	0	0	0	0	0	0	0	0	0	0	0	0	0	0	0	0	0	0	0	0	0	0	0	0
0	0	0	0	0	0	0	0	0	0	0	0	0	0	0	0	0	0	0	0	0	0	0	0	0	0	0	0	0	0	0
0	0	0	0	0	0	0	0	0	0	0	0	0	0	0	0	0	0	0	0	0	0	0	0	0	0	0	0	0	0	0
0	0	0	0	0	0	0	0	0	0	0	0	0	0	0	0	0	0	0	0	0	0	0	0	0	0	0	0	0	0	0
0	0	0	0	0	0	0	0	0	0	0	0	0	0	0	0	0	0	0	0	0	0	0	0	0	0	0	0	0	0	0
0	0	0	0	0	0	0	0	0	0	0	0	0	0	0	0	0	0	0	0	0	0	0	0	0	0	0	0	0	0	0
0	0	0	0	0	0	0	0	0	0	0	0	0	0	0	0	0	0	0	0	0	0	0	0	0	0	0	0	0	0	0
0	0	0	0	0	0	0	0	0	0	0	0	0	0	0	0	0	0	0	0	0	0	0	0	0	0	0	0	0	0	0
0	0	0	0	0	0	0	0	0	0	0	0	0	0	0	0	0	0	0	0	0	0	0	0	0	0	0	0	0	0	0
0	0	0	0	0	0	0	0	0	0	0	0	0	0	0	0	0	0	0	0	0	0	0	0	0	0	0	0	0	0	0
0	0	0	0	0	0	0	0	0	0	0	0	0	0	0	0	0	0	0	0	0	0	0	0	0	0	0	0	0	0	0
0	0	0	0	0	0	0	0	0	0	0	0	0	0	0	0	0	0	0	0	0	0	0	0	0	0	0	0	0	0	0
0	0	0	0	0	0	0	0	0	0	0	0	0	0	0	0	0	0	0	0	0	0	0	0	0	0	0	0	0	0	0
0	0	0	0	0	0	0	0	0	0	0	0	0	0	0	0	0	0	0	0	0	0	0	0	0	0	0	0	0	0	0
0	0	0	0	0	0	0	0	0	0	0	0	0	0	0	0	0	0	0	0	0	0	0	0	0	0	0	0	0	0	0
0	0	0	0	0	0	0	0	0	0	0	0	0	0	0	0	0	0	0	0	0	0	0	0	0	0	0	0	0	0	0
0	0	0	0	0	0	0	0	0	0	0	0	0	0	0	0	0	0	0	0	0	0	0	0	0	0	0	0	0	0	0
0	0	0	0	0	0	0	0	0	0	0	0	0	0	0	0	0	0	0	0	0	0	0	0	0	0	0	0	0	0	0
0	0	0	0	0	0	0	0	0	0	0	0	0	0	0	0	0	0	0	0	0	0	0	0	0	0	0	0	0	0	0
0	0	0	0	0	0	0	0	0	0	0	0	0	0	0	0	0	0	0	0	0	0	0	0	0	0	0	0	0	0	0
0	0	0	0	0	0	0	0	0	0	0	0	0	0	0	0	0	0	0	0	0	0	0	0	0	0	0	0	0	0	0
0	0	0	0	0	0	0	0	0	0	0	0	0	0	0	0	0	0	0	0	0	0	0	0	0	0	0	0	0	0	0
0	0	0	0	0	0	0	0	0	0	0	0	0	0	0	0	0	0	0	0	0	0	0	0	0	0	0	0	0	0	0
0	0	0	0	0	0	0	0	0	0	0	0	0	0	0	0	0	0	0	0	0	0	0	0	0	0	0	0	0	0	0
0	0	0	0	0	0	0	0	0	0	0	0	0	0	0	0	0	0	0	0	0	0	0	0	0	0	0	0	0	0	0
0	0	0	0	0	0	0	0	0	0	0	0	0	0	0	0	0	0	0	0	0	0	0	0	0	0	0	0	0	0	0
0	0	0	0	0	0	0	0	0	0	0	0	0	0	0	0	0	0	0	0	0	0	0	0	0	0	0	0	0	0	0
0	0	0	0	0	0	0	0	0	0	0	0	0	0	0	0	0	0	0	0	0	0	0	0	0	0	0	0	0	0	0
0	0	0	0	0	0	0	0	0	0	0	0	0	0	0	0	0	0	0	0	0	0	0	0	0	0	0	0	0	0	0
0	0	0	0	0	0	0	0	0	0	0	0	0	0	0	0	0	0	0	0	0	0	0	0	0	0	0	0	0	0	0
0	0	0	0	0	0	0	0	0	0	0	0	0	0	0	0	0	0	0	0	0	0	0	0	0	0	0	0	0	0	0
0	0	0	0	0	0	0	0	0	0	0	0	0	0	0	0	0	0	0	0	0	0	0	0	0	0	0	0	0	0	0
0	0	0	0	0	0	0	0	0	0	0	0	0	0	0	0	0	0	0	0	0	0	0	0	0	0	0	0	0	0	0
0	0	0	0	0	0	0	0	0	0	0	0	0	0	0	0	0	0	0	0	0	0	0	0	0	0	0	0	0	0	0
0	0	0	0	0	0	0	0	0	0	0	0	0	0	0	0	0	0	0	0	0	0	0	0	0	0	0	0	0	0	0
0	0	0	0	0	0	0	0	0	0	0	0	0	0	0	0	0	0	0	0	0	0	0	0	0	0	0	0	0	0	0
0	0	0	0	0	0	0	0	0	0	0	0	0	0	0	0	0	0	0	0	0	0	0	0	0	0	0	0	0	0	0
0	0	0	0	0	0	0	0	0	0	0	0	0	0	0	0	0	0	0	0	0	0	0	0	0	0	0	0	0	0	0
0	0	0	0	0	0	0	0	0	0	0	0	0	0	0	0	0	0	0	0	0	0	0	0	0	0	0	0	0	0	0
0	0	0	0	0	0	0	0	0	0	0	0	0	0	0	0	0	0	0	0	0	0	0	0	0	0	0	0	0	0	0
0	0	0	0	0	0	0	0	0	0	0	0	0	0	0	0	0	0	0	0	0	0	0	0	0	0	0	0	0	0	0
0	0	0	0	0	0	0	0	0	0	0	0	0	0	0	0	0	0	0	0	0	0	0	0	0	0	0	0	0	0	0
0	0	0	0	0	0	0	0	0	0	0	0	0	0	0	0	0	0	0	0	0	0	0	0	0	0	0	0	0	0	0
0	0	0	0	0	0	0	0	0	0	0	0	0	0	0	0	0	0	0	0	0	0	0	0	0	0	0	0	0	0	0
0	0	0	0	0	0	0	0	0	0	0	0	0	0	0	0	0	0	0	0	0	0	0	0	0	0	0	0	0	0	0
0	0	0	0	0	0	0	0	0	0	0	0	0	0	0	0	0	0	0	0	0	0	0	0	0	0	0	0	0	0	0
0	0	0	0	0	0	0	0	0	0	0	0	0	0	0	0	0	0	0	0	0	0	0	0	0	0	0	0	0	0	0
0	0	0	0	0	0	0	0	0	0	0	0	0	0	0	0	0	0	0	0	0	0	0	0	0	0	0	0	0	0	0
0	0	0	0	0	0	0	0	0	0	0	0	0	0	0	0	0	0	0	0	0	0	0	0	0	0	0	0	0	0	0
0	0	0	0	0	0	0	0	0	0	0	0	0	0	0	0	0	0	0	0	0	0	0	0	0	0	0	0	0	0	0
0	0	0	0	0	0	0	0	0	0	0	0	0	0	0	0	0	0	0	0	0	0	0	0	0	0	0	0	0	0	0
0	0	0	0	0	0	0	0	0	0	0	0	0	0	0	0	0	0	0	0	0	0	0	0	0	0	0	0	0	0	0
0	0	0	0	0	0	0	0	0	0	0	0	0	0	0	0	0	0	0	0	0	0	0	0	0	0	0	0	0	0	0
0	0	0	0	0	0	0	0	0	0	0	0	0	0	0	0	0	0	0	0	0	0	0	0	0	0	0	0	0	0	0
0	0	0	0	0	0	0	0	0	0	0	0	0	0	0	0	0	0	0	0	0	0	0	0	0	0	0	0	0	0	0
0	0	0	0	0	0	0	0	0	0	0	0	0	0	0	0	0	0	0	0	0	0	0	0	0	0	0	0	0	0	0
0	0	0	0	0	0	0	0	0	0	0	0	0	0	0	0	0	0	0	0	0	0	0	0	0	0	0	0	0	0	0
0	0	0	0	0	0	0	0	0	0	0	0	0	0	0	0	0	0	0	0	0	0	0	0	0	0	0	0	0	0	0
0	0	0	0	0	0	0	0	0	0	0	0	0	0	0	0	0	0	0	0	0	0	0	0	0	0	0	0	0	0	0
0	0	0	0	0	0	0	0	0	0	0	0	0	0	0	0	0	0	0	0	0	0	0	0	0	0	0	0	0	0	0
0	0	0	0	0	0	0	0	0	0	0	0	0	0	0	0	0	0	0	0	0	0	0	0	0	0	0	0	0	0	0
0	0	0	0	0	0	0	0	0	0	0	0	0	0	0	0	0	0	0	0	0	0	0	0	0	0	0	0	0	0	0
0	0	0	0	0	0	0	0	0	0	0	0	0	0	0	0	0	0	0	0	0	0	0	0	0	0	0	0	0	0	0
0	0	0	0	0	0	0	0	0	0	0	0	0	0	0	0	0	0	0	0	0	0	0	0	0	0	0	0	0	0	0
0	0	0	0	0	0	0	0	0	0	0	0	0	0	0	0	0	0	0	0	0	0	0	0	0	0	0	0	0	0	0
0	0	0	0	0	0	0	0	0	0	0	0	0	0	0	0	0	0	0	0	0	0	0	0	0	0	0	0	0	0	0
0	0	0	0	0	0	0	0	0	0	0	0	0	0	0	0	0	0	0	0	0	0	0	0	0	0	0	0	0	0	0
0	0	0	0	0	0	0	0	0	0	0	0	0	0	0	0	0	0	0	0	0	0	0	0	0	0	0	0	0	0	0
0	0	0	0	0	0	0	0	0	0	0	0	0	0	0	0	0	0	0	0	0	0	0	0	0	0	0	0	0	0	0
0	0	0	0	0	0	0	0	0	0	0	0	0	0	0	0	0	0	0	0	0	0	0	0	0	0	0	0	0	0	0
0	0	0	0	0	0	0	0	0	0	0	0	0	0	0	0	0	0	0	0	0	0	0	0	0	0	0	0	0	0	0
0	0	0	0	0	0	0	0	0	0	0	0	0	0	0	0	0	0	0	0	0	0	0	0	0	0	0	0	0	0	0
0	0	0	0	0	0	0	0	0	0	0	0	0	0	0	0	0	0	0	0	0	0	0	0	0	0	0	0	0	0	0
0	0	0	0	0	0	0	0	0	0	0	0	0	0	0	0	0	0	0	0	0	0	0	0	0	0	0	0	0	0	0
0	0	0	0	0	0	0	0	0	0	0	0	0	0	0	0	0	0	0	0	0	0	0	0	0	0	0	0	0	0	0
0	0	0	0	0	0	0	0	0	0	0	0	0	0	0	0	0	0	0	0	0	0	0	0	0	0	0	0	0	0	0
0	0	0	0	0	0	0	0	0	0	0	0	0	0	0	0	0	0	0	0	0	0	0	0	0	0	0	0	0	0	0
0	0	0	0	0	0	0	0	0	0	0	0	0	0	0	0	0	0	0	0	0	0	0	0	0	0	0	0	0	0	0
0	0	0	0	0	0	0	0	0	0	0	0	0	0	0	0	0	0	0	0	0	0	0	0	0	0	0	0	0	0	0
0	0	0	0	0	0	0	0	0	0	0	0	0	0	0	0	0	0	0	0	0	0	0	0	0	0	0	0	0	0	0
0	0	0	0	0	0	0	0	0	0	0	0	0	0	0	0	0	0	0	0	0	0	0	0	0	0	0	0	0	0	0
0	0	0	0	0	0	0	0	0	0	0	0	0	0	0	0	0	0	0	0	0	0	0	0	0	0	0	0	0	0	0
0	0	0	0	0	0	0	0	0	0	0	0	0	0	0	0	0	0	0	0	0	0	0	0	0	0	0	0	0	0	0
0	0	0	0	0	0	0	0	0	0	0	0	0	0	0	0	0	0	0	0	0	0	0	0	0	0	0	0	0	0	0
0	0	0	0	0	0	0	0	0	0	0	0	0	0	0	0	0	0	0	0	0	0	0	0	0	0	0	0	0	0	0
0	0	0	0	0	0	0	0	0	0	0	0	0	0	0	0	0	0	0	0	0	0	0	0	0	0	0	0	0	0	0
0	0	0	0	0	0	0	0	0	0	0	0	0	0	0	0	0	0	0	0	0	0	0	0	0	0	0	0	0	0	0
0	0	0	0	0	0	0	0	0	0	0	0	0	0	0	0	0	0	0	0	0	0	0	0	0	0	0	0	0	0	0
0	0	0	0	0	0	0	0	0	0	0	0	0	0	0	0	0	0	0	0	0	0	0	0	0	0	0	0	0	0	0
0	0	0	0	0	0	0	0	0	0	0	0	0	0	0	0	0	0	0	0	0	0	0	0	0	0	0	0	0	0	0
0	0	0	0	0	0	0	0	0	0	0	0	0	0	0	0	0	0	0	0	0	0	0	0	0	0	0	0	0	0	0
0	0	0	0	0	0	0	0	0	0	0	0	0	0	0	0	0	0	0	0	0	0	0	0	0	0	0	0	0	0	0
0	0	0	0	0	0	0	0	0	0	0	0	0	0	0	0	0	0	0	0	0	0	0	0	0	0	0	0	0	0	0
0	0	0	0	0	0	0	0	0	0	0	0	0	0	0	0	0	0	0	0	0	0	0	0	0	0	0	0	0	0	0
0	0	0	0	0	0	0	0	0	0	0	0	0	0	0	0	0	0	0	0	0	0	0	0	0	0	0	0	0	0	0
0	0	0	0	0	0	0	0	0	0	0	0	0	0	0	0	0	0	0	0	0	0	0	0	0	0	0	0	0	0	0
0	0	0	0	0	0	0	0	0	0	0	0	0	0	0	0	0	0	0	0	0	0	0	0	0	0	0	0	0	0	0
0	0	0	0	0	0	0	0	0	0	0	0	0	0	0	0	0	0	0	0	0	0	0	0	0	0	0	0	0	0	0
0	0	0	0	0	0	0	0	0	0	0	0	0	0	0	0	0	0	0	0	0	0	0	0	0	0	0	0	0	0	0
0	0	0	0	0	0	0	0	0	0	0	0	0	0	0	0	0	0	0	0	0	0	0	0	0	0	0	0	0	0	0
0	0	0	0	0	0	0	0	0	0	0	0	0	0	0	0	0	0	0	0	0	0	0	0	0	0	0	0	0	0	0
0	0	0	0	0	0	0	0	0	0	0	0	0	0	0	0	0	0	0	0	0	0	0	0	0	0	0	0	0	0	0
0	0	0	0	0	0	0	0	0	0	0	0	0	0	0	0	0	0	0	0	0	0	0	0	0	0	0	0	0	0	0
0	0	0	0	0	0	0	0	0	0	0	0	0	0	0	0	0	0	0	0	0	0	0	0	0	0	0	0	0	0	0
0	0	0	0	0	0	0	0	0	0	0	0	0	0	0	0	0	0	0	0	0	0	0	0	0	0	0	0	0	0	0
0	0	0	0	0	0	0	0	0	0	0	0	0	0	0	0	0	0	0	0	0	0	0	0	0	0	0	0	0	0	0
0	0	0	0	0	0	0	0	0	0	0	0	0	0	0	0	0	0	0	0	0	0	0	0	0	0	0	0	0	0	0
0	0	0	0	0	0	0	0	0	0	0	0	0	0	0	0	0	0	0	0	0	0	0	0	0	0	0	0	0	0	0
0	0	0	0	0	0	0	0	0	0	0	0	0	0	0	0	0	0	0	0	0	0	0	0	0	0	0	0	0	0	0
0	0	0	0	0	0	0	0	0	0	0	0	0	0	0	0	0	0	0	0	0	0	0	0	0	0	0	0	0	0	0
0	0	0	0	0	0	0	0	0	0	0	0	0	0	0	0	0	0	0	0	0	0	0	0	0	0	0	0	0	0	0
0	0	0	0	0	0	0	0	0	0	0	0	0	0	0	0	0	0	0	0	0	0	0	0	0	0	0	0	0	0	0
0	0	0	0	0	0	0	0	0	0	0	0	0	0	0	0	0	0	0	0	0	0	0	0	0	0	0	0	0	0	0
0	0	0	0	0	0	0	0	0	0	0	0	0	0	0	0	0	0	0	0	0	0	0	0	0	0	0	0	0	0	0
0	0	0	0	0	0	0	0	0	0	0	0	0	0	0	0	0	0	0	0	0	0	0	0	0	0	0	0	0	0	0
0	0	0	0	0	0	0	0	0	0	0	0	0	0	0	0	0	0	0	0	0	0	0	0	0	0	0	0	0	0	0
0	0	0	0	0	0	0	0	0	0	0	0	0	0	0	0	0	0	0	0	0	0	0	0	0	0	0	0	0	0	0
0	0	0	0	0	0	0	0	0	0	0	0	0	0	0	0	0	0	0	0	0	0	0	0	0	0	0	0	0	0	0
0	0	0	0	0	0	0	0	0	0	0	0	0	0	0	0	0	0	0	0	0	0	0	0	0	0	0	0	0	0	0
0	0	0	0	0	0	0	0	0	0	0	0	0	0	0	0	0	0	0	0	0	0	0	0	0	0	0	0	0	0	0
0	0	0	0	0	0	0	0	0	0	0	0	0	0	0	0	0	0	0	0	0	0	0	0	0	0	0	0	0	0	0
0	0	0	0	0	0	0	0	0	0	0	0	0	0	0	0	0	0	0	0	0	0	0	0	0	0	0	0	0	0	0
0	0	0	0	0	0	0	0	0	0	0	0	0	0	0	0	0	0	0	0	0	0	0	0	0	0	0	0	0	0	0
0	0	0	0	0	0	0	0	0	0	0	0	0	0	0	0	0	0	0	0	0	0	0	0	0	0	0	0	0	0	0
0	0	0	0	0	0	0	0	0	0	0	0	0	0	0	0	0	0	0	0	0	0	0	0	0	0	0	0	0	0	0
0	0	0	0	0	0	0	0	0	0	0	0	0	0	0	0	0	0	0	0	0	0	0	0	0	0	0	0	0	0	0
0	0	0	0	0	0	0	0	0	0	0	0	0	0	0	0	0	0	0	0	0	0	0	0	0	0	0	0	0	0	0
0	0	0	0	0	0	0	0	0	0	0	0	0	0	0	0	0	0	0	0	0	0	0	0	0	0	0	0	0	0	0
0	0	0	0	0	0	0	0	0	0	0	0	0	0	0	0	0	0	0	0	0	0	0	0	0	0	0	0	0	0	0
0	0	0	0	0	0	0	0	0	0	0	0	0	0	0	0	0	0	0	0	0	0	0	0	0	0	0	0	0	0	0
0	0	0	0	0	0	0	0	0	0	0	0	0	0	0	0	0	0	0	0	0	0	0	0	0	0	0	0	0	0	0
0	0	0	0	0	0	0	0	0	0	0	0	0	0	0	0	0	0	0	0	0	0	0	0	0	0	0	0	0	0	0
0	0	0	0	0	0	0	0	0	0	0	0	0	0	0	0	0	0	0	0	0	0	0	0	0	0	0	0	0	0	0
0	0	0	0	0	0	0	0	0	0	0	0	0	0	0	0	0	0	0	0	0	0	0	0	0	0	0	0	0	0	0
0	0	0	0	0	0	0	0	0	0	0	0	0	0	0	0	0	0	0	0	0	0	0	0	0	0	0	0	0	0	0
0	0	0	0	0	0	0	0	0	0	0	0	0	0	0	0	0	0	0	0	0	0	0	0	0	0	0	0	0	0	0
0	0	0	0	0	0	0	0	0	0	0	0	0	0	0	0	0	0	0	0	0	0	0	0	0	0	0	0	0	0	0
0	0	0	0	0	0	0	0	0	0	0	0	0	0	0	0	0	0	0	0	0	0	0	0	0	0	0	0	0	0	0
0	0	0	0	0	0	0	0	0	0	0	0	0	0	0	0	0	0	0	0	0	0	0	0	0	0	0	0	0	0	0
0	0	0	0	0	0	0	0	0	0	0	0	0	0	0	0	0	0	0	0	0	0	0	0	0	0	0	0	0	0	0
0	0	0	0	0	0	0	0	0	0	0	0	0	0	0	0	0	0	0	0	0	0	0	0	0	0	0	0	0	0	0
0	0	0	0	0	0	0	0	0	0	0	0	0	0	0	0	0	0	0	0	0	0	0	0	0	0	0	0	0	0	0
0	0	0	0	0	0	0	0	0	0	0	0	0	0	0	0	0	0	0	0	0	0	0	0	0	0	0	0	0	0	0
0	0	0	0	0	0	0	0	0	0	0	0	0	0	0	0	0	0	0	0	0	0	0	0	0	0	0	0	0	0	0
0	0	0	0	0	0	0	0	0	0	0	0	0	0	0	0	0	0	0	0	0	0	0	0	0	0	0	0	0	0	0
0	0	0	0	0	0	0	0	0	0	0	0	0	0	0	0	0	0	0	0	0	0	0	0	0	0	0	0	0	0	0
0	0	0	0	0	0	0	0	0	0	0	0	0	0	0	0	0	0	0	0	0	0	0	0	0	0	0	0	0	0	0
0	0	0	0	0	0	0	0	0	0	0	0	0	0	0	0	0	0	0	0	0	0	0	0	0	0	0	0	0	0	0
0	0	0	0	0	0	0	0	0	0	0	0	0	0	0	0	0	0	0	0	0	0	0	0	0	0	0	0	0	0	0
0	0	0	0	0	0	0	0	0	0	0	0	0	0	0	0	0	0	0	0	0	0	0	0	0	0	0	0	0	0	0
0	0	0	0	0	0	0	0	0	0	0	0	0	0	0	0	0	0	0	0	0	0	0	0	0	0	0	0	0	0	0
0	0	0	0	0	0	0	0	0	0	0	0	0	0	0	0	0	0	0	0	0	0	0	0	0	0	0	0	0	0	0
0	0	0	0	0	0	0	0	0	0	0	0	0	0	0	0	0	0	0	0	0	0	0	0	0	0	0	0	0	0	0
0	0	0	0	0	0	0	0	0	0	0	0	0	0	0	0	0	0	0	0	0	0	0	0	0	0	0	0	0	0	0
0	0	0	0	0	0	0	0	0	0	0	0	0	0	0	0	0	0	0	0	0	0	0	0	0	0	0	0	0	0	0
0	0	0	0	0	0	0	0	0	0	0	0	0	0	0	0	0	0	0	0	0	0	0	0	0	0	0	0	0	0	0
0	0	0	0	0	0	0	0	0	0	0	0	0	0	0	0	0	0	0	0	0	0	0	0	0	0	0	0	0	0	0
0	0	0	0	0	0	0	0	0	0	0	0	0	0	0	0	0	0	0	0	0	0	0	0	0	0	0	0	0	0	0
0	0	0	0	0	0	0	0	0	0	0	0	0	0	0	0	0	0	0	0	0	0	0	0	0	0	0	0	0	0	0
0	0	0	0	0	0	0	0	0	0	0	0	0	0	0	0	0	0	0	0	0	0	0	0	0	0	0	0	0	0	0
0	0	0	0	0	0	0	0	0	0	0	0	0	0	0	0	0	0	0	0	0	0	0	0	0	0	0	0	0	0	0
0	0	0	0	0	0	0	0	0	0	0	0	0	0	0	0	0	0	0	0	0	0	0	0	0	0	0	0	0	0	0
0	0	0	0	0	0	0	0	0	0	0	0	0	0	0	0	0	0	0	0	0	0	0	0	0	0	0	0	0	0	0
0	0	0	0	0	0	0	0	0	0	0	0	0	0	0	0	0	0	0	0	0	0	0	0	0	0	0	0	0	0	0
0	0	0	0	0	0	0	0	0	0	0	0	0	0	0	0	0	0	0	0	0	0	0	0	0	0	0	0	0	0	0
0	0	0	0	0	0	0	0	0	0	0	0	0	0	0	0	0	0	0	0	0	0	0	0	0	0	0	0	0	0	0
0	0	0	0	0	0	0	0	0	0	0	0	0	0	0	0	0	0	0	0	0	0	0	0	0	0	0	0	0	0	0
0	0	0	0	0	0	0	0	0	0	0	0	0	0	0	0	0	0	0	0	0	0	0	0	0	0	0	0	0	0	0
0	0	0	0	0	0	0	0	0	0	0	0	0	0	0	0	0	0	0	0	0	0	0	0	0	0	0	0	0	0	0
0	0	0	0	0	0	0	0	0	0	0	0	0	0	0	0	0	0	0	0	0	0	0	0	0	0	0	0	0	0	0
0	0	0	0	0	0	0	0	0	0	0	0	0	0	0	0	0	0	0	0	0	0	0	0	0	0	0	0	0	0	0
0	0	0	0	0	0	0	0	0	0	0	0	0	0	0	0	0	0	0	0	0	0	0	0	0	0	0	0	0	0	0
0	0	0	0	0	0	0	0	0	0	0	0	0	0	0	0	0	0	0	0	0	0	0	0	0	0	0	0	0	0	0
0	0	0	0	0	0	0	0	0	0	0	0	0	0	0	0	0	0	0	0	0	0	0	0	0	0	0	0	0	0	0
0	0	0	0	0	0	0	0	0	0	0	0	0	0	0	0	0	0	0	0	0	0	0	0	0	0	0	0	0	0	0
0	0	0	0	0	0	0	0	0	0	0	0	0	0	0	0	0	0	0	0	0	0	0	0	0	0	0	0	0	0	0
0	0	0	0	0	0	0	0	0	0	0	0	0	0	0	0	0	0	0	0	0	0	0	0	0	0	0	0	0	0	0
0	0	0	0	0	0	0	0	0	0	0	0	0	0	0	0	0	0	0	0	0	0	0	0	0	0	0	0	0	0	0
0	0	0	0	0	0	0	0	0	0	0	0	0	0	0	0	0	0	0	0	0	0	0	0	0	0	0	0	0	0	0
0	0	0	0	0	0	0	0	0	0	0	0	0	0	0	0	0	0	0	0	0	0	0	0	0	0	0	0	0	0	0
0	0	0	0	0	0	0	0	0	0	0	0	0	0	0	0	0	0	0	0	0	0	0	0	0	0	0	0	0	0	0
0	0	0	0	0	0	0	0	0	0	0	0	0	0	0	0	0	0	0	0	0	0	0	0	0	0	0	0	0	0	0
0	0	0	0	0	0	0	0	0	0	0	0	0	0	0	0	0	0	0	0	0	0	0	0	0	0	0	0	0	0	0
0	0	0	0	0	0	0	0	0	0	0	0	0	0	0	0	0	0	0	0	0	0	0	0	0	0	0	0	0	0	0
0	0	0	0	0	0	0	0	0	0	0	0	0	0	0	0	0	0	0	0	0	0	0	0	0	0	0	0	0	0	0
0	0	0	0	0	0	0	0	0	0	0	0	0	0	0	0	0	0	0	0	0	0	0	0	0	0	0	0	0	0	0
0	0	0	0	0	0	0	0	0	0	0	0	0	0	0	0	0	0	0	0	0	0	0	0	0	0	0	0	0	0	0
0	0	0	0	0	0	0	0	0	0	0	0	0	0	0	0	0	0	0	0	0	0	0	0	0	0	0	0	0	0	0
0	0	0	0	0	0	0	0	0	0	0	0	0	0	0	0	0	0	0	0	0	0	0	0	0	0	0	0	0	0	0
0	0	0	0	0	0	0	0	0	0	0	0	0	0	0	0	0	0	0	0	0	0	0	0	0	0	0	0	0	0	0
0	0	0	0	0	0	0	0	0	0	0	0	0	0	0	0	0	0	0	0	0	0	0	0	0	0	0	0	0	0	0
0	0	0	0	0	0	0	0	0	0	0	0	0	0	0	0	0	0	0	0	0	0	0	0	0	0	0	0	0	0	0
0	0	0	0	0	0	0	0	0	0	0	0	0	0	0	0	0	0	0	0	0	0	0	0	0	0	0	0	0	0	0
0	0	0	0	0	0	0	0	0	0	0	0	0	0	0	0	0	0	0	0	0	0	0	0	0	0	0	0	0	0	0
0	0	0	0	0	0	0	0	0	0	0	0	0	0	0	0	0	0	0	0	0	0	0	0	0	0	0	0	0	0	0
0	0	0	0	0	0	0	0	0	0	0	0	0	0	0	0	0	0	0	0	0	0	0	0	0	0	0	0	0	0	0
0	0	0	0	0	0	0	0	0	0	0	0	0	0	0	0	0	0	0	0	0	0	0	0	0	0	0	0	0	0	0
0	0	0	0	0	0	0	0	0	0	0	0	0	0	0	0	0	0	0	0	0	0	0	0	0	0	0	0	0	0	0
0	0	0	0	0	0	0	0	0	0	0	0	0	0	0	0	0	0	0	0	0	0	0	0	0	0	0	0	0	0	0
0	0	0	0	0	0	0	0	0	0	0	0	0	0	0	0	0	0	0	0	0	0	0	0	0	0	0	0	0	0	0
0	0	0	0	0	0	0	0	0	0	0	0	0	0	0	0	0	0	0	0	0	0	0	0	0	0	0	0	0	0	0
0	0	0	0	0	0	0	0	0	0	0	0	0	0	0	0	0	0	0	0	0	0	0	0	0	0	0	0	0	0	0
0	0	0	0	0	0	0	0	0	0	0	0	0	0	0	0	0	0	0	0	0	0	0	0	0	0	0	0	0	0	0
0	0	0	0	0	0	0	0	0	0	0	0	0	0	0	0	0	0	0	0	0	0	0	0	0	0	0	0	0	0	0
0	0	0	0	0	0	0	0	0	0	0	0	0	0	0	0	0	0	0	0	0	0	0	0	0	0	0	0	0	0	0
0	0	0	0	0	0	0	0	0	0	0	0	0	0	0	0	0	0	0	0	0	0	0	0	0	0	0	0	0	0	0
0	0	0	0	0	0	0	0	0	0	0	0	0	0	0	0	0	0	0	0	0	0	0	0	0	0	0	0	0	0	0
0	0	0	0	0	0	0	0	0	0	0	0	0	0	0	0	0	0	0	0	0	0	0	0	0	0	0	0	0	0	0
0	0	0	0	0	0	0	0	0	0	0	0	0	0	0	0	0	0	0	0	0	0	0	0	0	0	0	0	0	0	0
0	0	0	0	0	0	0	0	0	0	0	0	0	0	0	0	0	0	0	0	0	0	0	0	0	0	0	0	0	0	0
0	0	0	0	0	0	0	0	0	0	0	0	0	0	0	0	0	0	0	0	0	0	0	0	0	0	0	0	0	0	0
0	0	0	0	0	0	0	0	0	0	0	0	0	0	0	0	0	0	0	0	0	0	0	0	0	0	0	0	0	0	0
0	0	0	0	0	0	0	0	0	0	0	0	0	0	0	0	0	0	0	0	0	0	0	0	0	0	0	0	0	0	0
0	0	0	0	0	0	0	0	0	0	0	0	0	0	0	0	0	0	0	0	0	0	0	0	0	0	0	0	0	0	0
0	0	0	0	0	0	0	0	0	0	0	0	0	0	0	0	0	0	0	0	0	0	0	0	0	0	0	0	0	0	0
0	0	0	0	0	0	0	0	0	0	0	0	0	0	0	0	0	0	0	0	0	0	0	0	0	0	0	0	0	0	0
0	0	0	0	0	0	0	0	0	0	0	0	0	0	0	0	0	0	0	0	0	0	0	0	0	0	0	0	0	0	0
0	0	0	0	0	0	0	0	0	0	0	0	0	0	0	0	0	0	0	0	0	0	0	0	0	0	0	0	0	0	0
0	0	0	0	0	0	0	0	0	0	0	0	0	0	0	0	0	0	0	0	0	0	0	0	0	0	0	0	0	0	0
0	0	0	0	0	0	0	0	0	0	0	0	0	0	0	0	0	0	0	0	0	0	0	0	0	0	0	0	0	0	0
0	0	0	0	0	0	0	0	0	0	0	0	0	0	0	0	0	0	0	0	0	0	0	0	0	0	0	0	0	0	0
0	0	0	0	0	0	0	0	0	0	0	0	0	0	0	0	0	0	0	0	0	0	0	0	0	0	0	0	0	0	0
0	0	0	0	0	0	0	0	0	0	0	0	0	0	0	0	0	0	0	0	0	0	0	0	0	0	0	0	0	0	0
0	0	0	0	0	0	0	0	0	0	0	0	0	0	0	0	0	0	0	0	0	0	0	0	0	0	0	0	0	0	0
0	0	0	0	0	0	0	0	0	0	0	0	0	0	0	0	0	0	0	0	0	0	0	0	0	0	0	0	0	0	0
0	0	0	0	0	0	0	0	0	0	0	0	0	0	0	0	0	0	0	0	0	0	0	0	0	0	0	0	0	0	0
0	0	0	0	0	0	0	0	0	0	0	0	0	0	0	0	0	0	0	0	0	0	0	0	0	0	0	0	0	0	0
0	0	0	0	0	0	0	0	0	0	0	0	0	0	0	0	0	0	0	0	0	0	0	0	0	0	0	0	0	0	0
0	0	0	0	0	0	0	0	0	0	0	0	0	0	0	0	0	0	0	0	0	0	0	0	0	0	0	0	0	0	0
0	0	0	0	0	0	0	0	0	0	0	0	0	0	0	0	0	0	0	0	0	0	0	0	0	0	0	0	0	0	0
0	0	0	0	0	0	0	0	0	0	0	0	0	0	0	0	0	0	0	0	0	0	0	0	0	0	0	0	0	0	0
0	0	0	0	0	0	0	0	0	0	0	0	0	0	0	0	0	0	0	0	0	0	0	0	0	0	0	0	0	0	0
0	0	0	0	0	0	0	0	0	0	0	0	0	0	0	0	0	0	0	0	0	0	0	0	0	0	0	0	0	0	0
0	0	0	0	0	0	0	0	0	0	0	0	0	0	0	0	0	0	0	0	0	0	0	0	0	0	0	0	0	0	0
0	0	0	0	0	0	0	0	0	0	0	0	0	0	0	0	0	0	0	0	0	0	0	0	0	0	0	0	0	0	0
0	0	0	0	0	0	0	0	0	0	0	0	0	0	0	0	0	0	0	0	0	0	0	0	0	0	0	0	0	0	0
0	0	0	0	0	0	0	0	0	0	0	0	0	0	0	0	0	0	0	0	0	0	0	0	0	0	0	0	0	0	0
0	0	0	0	0	0	0	0	0	0	0	0	0	0	0	0	0	0	0	0	0	0	0	0	0	0	0	0	0	0	0
0	0	0	0	0	0	0	0	0	0	0	0	0	0	0	0	0	0	0	0	0	0	0	0	0	0	0	0	0	0	0
0	0	0	0	0	0	0	0	0	0	0	0	0	0	0	0	0	0	0	0	0	0	0	0	0	0	0	0	0	0	0
0	0	0	0	0	0	0	0	0	0	0	0	0	0	0	0	0	0	0	0	0	0	0	0	0	0	0	0	0	0	0
0	0	0	0	0	0	0	0	0	0	0	0	0	0	0	0	0	0	0	0	0	0	0	0	0	0	0	0	0	0	0
0	0	0	0	0	0	0	0	0	0	0	0	0	0	0	0	0	0	0	0	0	0	0	0	0	0	0	0	0	0	0
0	0	0	0	0	0	0	0	0	0	0	0	0	0	0	0	0	0	0	0	0	0	0	0	0	0	0	0	0	0	0
0	0	0	0	0	0	0	0	0	0	0	0	0	0	0	0	0	0	0	0	0	0	0	0	0	0	0	0	0	0	0
0	0	0	0	0	0	0	0	0	0	0	0	0	0	0	0	0	0	0	0	0	0	0	0	0	0	0	0	0	0	0
0	0	0	0	0	0	0	0	0	0	0	0	0	0	0	0	0	0	0	0	0	0	0	0	0	0	0	0	0	0	0
0	0	0	0	0	0	0	0	0	0	0	0	0	0	0	0	0	0	0	0	0	0	0	0	0	0	0	0	0	0	0
0	0	0	0	0	0	0	0	0	0	0	0	0	0	0	0	0	0	0	0	0	0	0	0	0	0	0	0	0	0	0
0	0	0	0	0	0	0	0	0	0	0	0	0	0	0	0	0	0	0	0	0	0	0	0	0	0	0	0	0	0	0
0	0	0	0	0	0	0	0	0	0	0	0	0	0	0	0	0	0	0	0	0	0	0	0	0	0	0	0	0	0	0
0	0	0	0	0	0	0	0	0	0	0	0	0	0	0	0	0	0	0	0	0	0	0	0	0	0	0	0	0	0	0
0	0	0	0	0	0	0	0	0	0	0	0	0	0	0	0	0	0	0	0	0	0	0	0	0	0	0	0	0	0	0
0	0	0	0	0	0	0	0	0	0	0	0	0	0	0	0	0	0	0	0	0	0	0	0	0	0	0	0	0	0	0
0	0	0	0	0	0	0	0	0	0	0	0	0	0	0	0	0	0	0	0	0	0	0	0	0	0	0	0	0	0	0
0	0	0	0	0	0	0	0	0	0	0	0	0	0	0	0	0	0	0	0	0	0	0	0	0	0	0	0	0	0	0
0	0	0	0	0	0	0	0	0	0	0	0	0	0	0	0	0	0	0	0	0	0	0	0	0	0	0	0	0	0	0
0	0	0	0	0	0	0	0	0	0	0	0	0	0	0	0	0	0	0	0	0	0	0	0	0	0	0	0	0	0	0
0	0	0	0	0	0	0	0	0	0	0	0	0	0	0	0	0	0	0	0	0	0	0	0	0	0	0	0	0	0	0
0	0	0	0	0	0	0	0	0	0	0	0	0	0	0	0	0	0	0	0	0	0	0	0	0	0	0	0	0	0	0
0	0	0	0	0	0	0	0	0	0	0	0	0	0	0	0	0	0	0	0	0	0	0	0	0	0	0	0	0	0	0
0	0	0	0	0	0	0	0	0	0	0	0	0	0	0	0	0	0	0	0	0	0	0	0	0	0	0	0	0	0	0
0	0	0	0	0	0	0	0	0	0	0	0	0	0	0	0	0	0	0	0	0	0	0	0	0	0	0	0	0	0	0
0	0	0	0	0	0	0	0	0	0	0	0	0	0	0	0	0	0	0	0	0	0	0	0	0	0	0	0	0	0	0
0	0	0	0	0	0	0	0	0	0	0	0	0	0	0	0	0	0	0	0	0	0	0	0	0	0	0	0	0	0	0
0	0	0	0	0	0	0	0	0	0	0	0	0	0	0	0	0	0	0	0	0	0	0	0	0	0	0	0	0	0	0
0	0	0	0	0	0	0	0	0	0	0	0	0	0	0	0	0	0	0	0	0	0	0	0	0	0	0	0	0	0	0
0	0	0	0	0	0	0	0	0	0	0	0	0	0	0	0	0	0	0	0	0	0	0	0	0	0	0	0	0	0	0
0	0	0	0	0	0	0	0	0	0	0	0	0	0	0	0	0	0	0	0	0	0	0	0	0	0	0	0	0	0	0
0	0	0	0	0	0	0	0	0	0	0	0	0	0	0	0	0	0	0	0	0	0	0	0	0	0	0	0	0	0	0
0	0	0	0	0	0	0	0	0	0	0	0	0	0	0	0	0	0	0	0	0	0	0	0	0	0	0	0	0	0	0
0	0	0	0	0	0	0	0	0	0	0	0	0	0	0	0	0	0	0	0	0	0	0	0	0	0	0	0	0	0	0
0	0	0	0	0	0	0	0	0	0	0	0	0	0	0	0	0	0	0	0	0	0	0	0	0	0	0	0	0	0	0
0	0	0	0	0	0	0	0	0	0	0	0	0	0	0	0	0	0	0	0	0	0	0	0	0	0	0	0	0	0	0
0	0	0	0	0	0	0	0	0	0	0	0	0	0	0	0	0	0	0	0	0	0	0	0	0	0	0	0	0	0	0
0	0	0	0	0	0	0	0	0	0	0	0	0	0	0	0	0	0	0	0	0	0	0	0	0	0	0	0	0	0	0
0	0	0	0	0	0	0	0	0	0	0	0	0	0	0	0	0	0	0	0	0	0	0	0	0	0	0	0	0	0	0
0	0	0	0	0	0	0	0	0	0	0	0	0	0	0	0	0	0	0	0	0	0	0	0	0	0	0	0	0	0	0
0	0	0	0	0	0	0	0	0	0	0	0	0	0	0	0	0	0	0	0	0	0	0	0	0	0	0	0	0	0	0
0	0	0	0	0	0	0	0	0	0	0	0	0	0	0	0	0	0	0	0	0	0	0	0	0	0	0	0	0	0	0
0	0	0	0	0	0	0	0	0	0	0	0	0	0	0	0	0	0	0	0	0	0	0	0	0	0	0	0	0	0	0
0	0	0	0	0	0	0	0	0	0	0	0	0	0	0	0	0	0	0	0	0	0	0	0	0	0	0	0	0	0	0
0	0	0	0	0	0	0	0	0	0	0	0	0	0	0	0	0	0	0	0	0	0	0	0	0	0	0	0	0	0	0
0	0	0	0	0	0	0	0	0	0	0	0	0	0	0	0	0	0	0	0	0	0	0	0	0	0	0	0	0	0	0
0	0	0	0	0	0	0	0	0	0	0	0	0	0	0	0	0	0	0	0	0	0	0	0	0	0	0	0	0	0	0
0	0	0	0	0	0	0	0	0	0	0	0	0	0	0	0	0	0	0	0	0	0	0	0	0	0	0	0	0	0	0
0	0	0	0	0	0	0	0	0	0	0	0	0	0	0	0	0	0	0	0	0	0	0	0	0	0	0	0	0	0	0
0	0	0	0	0	0	0	0	0	0	0	0	0	0	0	0	0	0	0	0	0	0	0	0	0	0	0	0	0	0	0
0	0	0	0	0	0	0	0	0	0	0	0	0	0	0	0	0	0	0	0	0	0	0	0	0	0	0	0	0	0	0
0	0	0	0	0	0	0	0	0	0	0	0	0	0	0	0	0	0	0	0	0	0	0	0	0	0	0	0	0	0	0
0	0	0	0	0	0	0	0	0	0	0	0	0	0	0	0	0	0	0	0	0	0	0	0	0	0	0	0	0	0	0
0	0	0	0	0	0	0	0	0	0	0	0	0	0	0	0	0	0	0	0	0	0	0	0	0	0	0	0	0	0	0
0	0	0	0	0	0	0	0	0	0	0	0	0	0	0	0	0	0	0	0	0	0	0	0	0	0	0	0	0	0	0
0	0	0	0	0	0	0	0	0	0	0	0	0	0	0	0	0	0	0	0	0	0	0	0	0	0	0	0	0	0	0
0	0	0	0	0	0	0	0	0	0	0	0	0	0	0	0	0	0	0	0	0	0	0	0	0	0	0	0	0	0	0
0	0	0	0	0	0	0	0	0	0	0	0	0	0	0	0	0	0	0	0	0	0	0	0	0	0	0	0	0	0	0
0	0	0	0	0	0	0	0	0	0	0	0	0	0	0	0	0	0	0	0	0	0	0	0	0	0	0	0	0	0	0
0	0	0	0	0	0	0	0	0	0	0	0	0	0	0	0	0	0	0	0	0	0	0	0	0	0	0	0	0	0	0
0	0	0	0	0	0	0	0	0	0	0	0	0	0	0	0	0	0	0	0	0	0	0	0	0	0	0	0	0	0	0
0	0	0	0	0	0	0	0	0	0	0	0	0	0	0	0	0	0	0	0	0	0	0	0	0	0	0	0	0	0	0
0	0	0	0	0	0	0	0	0	0	0	0	0	0	0	0	0	0	0	0	0	0	0	0	0	0	0	0	0	0	0
0	0	0	0	0	0	0	0	0	0	0	0	0	0	0	0	0	0	0	0	0	0	0	0	0	0	0	0	0	0	0
0	0	0	0	0	0	0	0	0	0	0	0	0	0	0	0	0	0	0	0	0	0	0	0	0	0	0	0	0	0	0
0	0	0	0	0	0	0	0	0	0	0	0	0	0	0	0	0	0	0	0	0	0	0	0	0	0	0	0	0	0	0
0	0	0	0	0	0	0	0	0	0	0	0	0	0	0	0	0	0	0	0	0	0	0	0	0	0	0	0	0	0	0
0	0	0	0	0	0	0	0	0	0	0	0	0	0	0	0	0	0	0	0	0	0	0	0	0	0	0	0	0	0	0
0	0	0	0	0	0	0	0	0	0	0	0	0	0	0	0	0	0	0	0	0	0	0	0	0	0	0	0	0	0	0
0	0	0	0	0	0	0	0	0	0	0	0	0	0	0	0	0	0	0	0	0	0	0	0	0	0	0	0	0	0	0
0	0	0	0	0	0	0	0	0	0	0	0	0	0	0	0	0	0	0	0	0	0	0	0	0	0	0	0	0	0	0
0	0	0	0	0	0	0	0	0	0	0	0	0	0	0	0	0	0	0	0	0	0	0	0	0	0	0	0	0	0	0
0	0	0	0	0	0	0	0	0	0	0	0	0	0	0	0	0	0	0	0	0	0	0	0	0	0	0	0	0	0	0
0	0	0	0	0	0	0	0	0	0	0	0	0	0	0	0	0	0	0	0	0	0	0	0	0	0	0	0	0	0	0
0	0	0	0	0	0	0	0	0	0	0	0	0	0	0	0	0	0	0	0	0	0	0	0	0	0	0	0	0	0	0
0	0	0	0	0	0	0	0	0	0	0	0	0	0	0	0	0	0	0	0	0	0	0	0	0	0	0	0	0	0	0
0	0	0	0	0	0	0	0	0	0	0	0	0	0	0	0	0	0	0	0	0	0	0	0	0	0	0	0	0	0	0
0	0	0	0	0	0	0	0	0	0	0	0	0	0	0	0	0	0	0	0	0	0	0	0	0	0	0	0	0	0	0
0	0	0	0	0	0	0	0	0	0	0	0	0	0	0	0	0	0	0	0	0	0	0	0	0	0	0	0	0	0	0
0	0	0	0	0	0	0	0	0	0	0	0	0	0	0	0	0	0	0	0	0	0	0	0	0	0	0	0	0	0	0
0	0	0	0	0	0	0	0	0	0	0	0	0	0	0	0	0	0	0	0	0	0	0	0	0	0	0	0	0	0	0
0	0	0	0	0	0	0	0	0	0	0	0	0	0	0	0	0	0	0	0	0	0	0	0	0	0	0	0	0	0	0
0	0	0	0	0	0	0	0	0	0	0	0	0	0	0	0	0	0	0	0	0	0	0	0	0	0	0	0	0	0	0
0	0	0	0	0	0	0	0	0	0	0	0	0	0	0	0	0	0	0	0	0	0	0	0	0	0	0	0	0	0	0
0	0	0	0	0	0	0	0	0	0	0	0	0	0	0	0	0	0	0	0	0	0	0	0	0	0	0	0	0	0	0
0	0	0	0	0	0	0	0	0	0	0	0	0	0	0	0	0	0	0	0	0	0	0	0	0	0	0	0	0	0	0
0	0	0	0	0	0	0	0	0	0	0	0	0	0	0	0	0	0	0	0	0	0	0	0	0	0	0	0	0	0	0
0	0	0	0	0	0	0	0	0	0	0	0	0	0	0	0	0	0	0	0	0	0	0	0	0	0	0	0	0	0	0
0	0	0	0	0	0	0	0	0	0	0	0	0	0	0	0	0	0	0	0	0	0	0	0	0	0	0	0	0	0	0
0	0	0	0	0	0	0	0	0	0	0	0	0	0	0	0	0	0	0	0	0	0	0	0	0	0	0	0	0	0	0
0	0	0	0	0	0	0	0	0	0	0	0	0	0	0	0	0	0	0	0	0	0	0	0	0	0	0	0	0	0	0
0	0	0	0	0	0	0	0	0	0	0	0	0	0	0	0	0	0	0	0	0	0	0	0	0	0	0	0	0	0	0
0	0	0	0	0	0	0	0	0	0	0	0	0	0	0	0	0	0	0	0	0	0	0	0	0	0	0	0	0	0	0
0	0	0	0	0	0	0	0	0	0	0	0	0	0	0	0	0	0	0	0	0	0	0	0	0	0	0	0	0	0	0
0	0	0	0	0	0	0	0	0	0	0	0	0	0	0	0	0	0	0	0	0	0	0	0	0	0	0	0	0	0	0
0	0	0	0	0	0	0	0	0	0	0	0	0	0	0	0	0	0	0	0	0	0	0	0	0	0	0	0	0	0	0
0	0	0	0	0	0	0	0	0	0	0	0	0	0	0	0	0	0	0	0	0	0	0	0	0	0	0	0	0	0	0
0	0	0	0	0	0	0	0	0	0	0	0	0	0	0	0	0	0	0	0	0	0	0	0	0	0	0	0	0	0	0
0	0	0	0	0	0	0	0	0	0	0	0	0	0	0	0	0	0	0	0	0	0	0	0	0	0	0	0	0	0	0
0	0	0	0	0	0	0	0	0	0	0	0	0	0	0	0	0	0	0	0	0	0	0	0	0	0	0	0	0	0	0
0	0	0	0	0	0	0	0	0	0	0	0	0	0	0	0	0	0	0	0	0	0	0	0	0	0	0	0	0	0	0
0	0	0	0	0	0	0	0	0	0	0	0	0	0	0	0	0	0	0	0	0	0	0	0	0	0	0	0	0	0	0
0	0	0	0	0	0	0	0	0	0	0	0	0	0	0	0	0	0	0	0	0	0	0	0	0	0	0	0	0	0	0
0	0	0	0	0	0	0	0	0	0	0	0	0	0	0	0	0	0	0	0	0	0	0	0	0	0	0	0	0	0	0
0	0	0	0	0	0	0	0	0	0	0	0	0	0	0	0	0	0	0	0	0	0	0	0	0	0	0	0	0	0	0
0	0	0	0	0	0	0	0	0	0	0	0	0	0	0	0	0	0	0	0	0	0	0	0	0	0	0	0	0	0	0
0	0	0	0	0	0	0	0	0	0	0	0	0	0	0	0	0	0	0	0	0	0	0	0	0	0	0	0	0	0	0
0	0	0	0	0	0	0	0	0	0	0	0	0	0	0	0	0	0	0	0	0	0	0	0	0	0	0	0	0	0	0
0	0	0	0	0	0	0	0	0	0	0	0	0	0	0	0	0	0	0	0	0	0	0	0	0	0	0	0	0	0	0
0	0	0	0	0	0	0	0	0	0	0	0	0	0	0	0	0	0	0	0	0	0	0	0	0	0	0	0	0	0	0
0	0	0	0	0	0	0	0	0	0	0	0	0	0	0	0	0	0	0	0	0	0	0	0	0	0	0	0	0	0	0
0	0	0	0	0	0	0	0	0	0	0	0	0	0	0	0	0	0	0	0	0	0	0	0	0	0	0	0	0	0	0
0	0	0	0	0	0	0	0	0	0	0	0	0	0	0	0	0	0	0	0	0	0	0	0	0	0	0	0	0	0	0
0	0	0	0	0	0	0	0	0	0	0	0	0	0	0	0	0	0	0	0	0	0	0	0	0	0	0	0	0	0	0
0	0	0	0	0	0	0	0	0	0	0	0	0	0	0	0	0	0	0	0	0	0	0	0	0	0	0	0	0	0	0
0	0	0	0	0	0	0	0	0	0	0	0	0	0	0	0	0	0	0	0	0	0	0	0	0	0	0	0	0	0	0
0	0	0	0	0	0	0	0	0	0	0	0	0	0	0	0	0	0	0	0	0	0	0	0	0	0	0	0	0	0	0
0	0	0	0	0	0	0	0	0	0	0	0	0	0	0	0	0	0	0	0	0	0	0	0	0	0	0	0	0	0	0
0	0	0	0	0	0	0	0	0	0	0	0	0	0	0	0	0	0	0	0	0	0	0	0	0	0	0	0	0	0	0
0	0	0	0	0	0	0	0	0	0	0	0	0	0	0	0	0	0	0	0	0	0	0	0	0	0	0	0	0	0	0
0	0	0	0	0	0	0	0	0	0	0	0	0	0	0	0	0	0	0	0	0	0	0	0	0	0	0	0	0	0	0
0	0	0	0	0	0	0	0	0	0	0	0	0	0	0	0	0	0	0	0	0	0	0	0	0	0	0	0	0	0	0
0	0	0	0	0	0	0	0	0	0	0	0	0	0	0	0	0	0	0	0	0	0	0	0	0	0	0	0	0	0	0
0	0	0	0	0	0	0	0	0	0	0	0	0	0	0	0	0	0	0	0	0	0	0	0	0	0	0	0	0	0	0
0	0	0	0	0	0	0	0	0	0	0	0	0	0	0	0	0	0	0	0	0	0	0	0	0	0	0	0	0	0	0
0	0	0	0	0	0	0	0	0	0	0	0	0	0	0	0	0	0	0	0	0	0	0	0	0	0	0	0	0	0	0
0	0	0	0	0	0	0	0	0	0	0	0	0	0	0	0	0	0	0	0	0	0	0	0	0	0	0	0	0	0	0
0	0	0	0	0	0	0	0	0	0	0	0	0	0	0	0	0	0	0	0	0	0	0	0	0	0	0	0	0	0	0
0	0	0	0	0	0	0	0	0	0	0	0	0	0	0	0	0	0	0	0	0	0	0	0	0	0	0	0	0	0	0
0	0	0	0	0	0	0	0	0	0	0	0	0	0	0	0	0	0	0	0	0	0	0	0	0	0	0	0	0	0	0
0	0	0	0	0	0	0	0	0	0	0	0	0	0	0	0	0	0	0	0	0	0	0	0	0	0	0	0	0	0	0
0	0	0	0	0	0	0	0	0	0	0	0	0	0	0	0	0	0	0	0	0	0	0	0	0	0	0	0	0	0	0
0	0	0	0	0	0	0	0	0	0	0	0	0	0	0	0	0	0	0	0	0	0	0	0	0	0	0	0	0	0	0
0	0	0	0	0	0	0	0	0	0	0	0	0	0	0	0	0	0	0	0	0	0	0	0	0	0	0	0	0	0	0
0	0	0	0	0	0	0	0	0	0	0	0	0	0	0	0	0	0	0	0	0	0	0	0	0	0	0	0	0	0	0
0	0	0	0	0	0	0	0	0	0	0	0	0	0	0	0	0	0	0	0	0	0	0	0	0	0	0	0	0	0	0
0	0	0	0	0	0	0	0	0	0	0	0	0	0	0	0	0	0	0	0	0	0	0	0	0	0	0	0	0	0	0
0	0	0	0	0	0	0	0	0	0	0	0	0	0	0	0	0	0	0	0	0	0	0	0	0	0	0	0	0	0	0
0	0	0	0	0	0	0	0	0	0	0	0	0	0	0	0	0	0	0	0	0	0	0	0	0	0	0	0	0	0	0
0	0	0	0	0	0	0	0	0	0	0	0	0	0	0	0	0	0	0	0	0	0	0	0	0	0	0	0	0	0	0
0	0	0	0	0	0	0	0	0	0	0	0	0	0	0	0	0	0	0	0	0	0	0	0	0	0	0	0	0	0	0
0	0	0	0	0	0	0	0	0	0	0	0	0	0	0	0	0	0	0	0	0	0	0	0	0	0	0	0	0	0	0
0	0	0	0	0	0	0	0	0	0	0	0	0	0	0	0	0	0	0	0	0	0	0	0	0	0	0	0	0	0	0
0	0	0	0	0	0	0	0	0	0	0	0	0	0	0	0	0	0	0	0	0	0	0	0	0	0	0	0	0	0	0
0	0	0	0	0	0	0	0	0	0	0	0	0	0	0	0	0	0	0	0	0	0	0	0	0	0	0	0	0	0	0
0	0	0	0	0	0	0	0	0	0	0	0	0	0	0	0	0	0	0	0	0	0	0	0	0	0	0	0	0	0	0
0	0	0	0	0	0	0	0	0	0	0	0	0	0	0	0	0	0	0	0	0	0	0	0	0	0	0	0	0	0	0
0	0	0	0	0	0	0	0	0	0	0	0	0	0	0	0	0	0	0	0	0	0	0	0	0	0	0	0	0	0	0
0	0	0	0	0	0	0	0	0	0	0	0	0	0	0	0	0	0	0	0	0	0	0	0	0	0	0	0	0	0	0
0	0	0	0	0	0	0	0	0	0	0	0	0	0	0	0	0	0	0	0	0	0	0	0	0	0	0	0	0	0	0
0	0	0	0	0	0	0	0	0	0	0	0	0	0	0	0	0	0	0	0	0	0	0	0	0	0	0	0	0	0	0
0	0	0	0	0	0	0	0	0	0	0	0	0	0	0	0	0	0	0	0	0	0	0	0	0	0	0	0	0	0	0
0	0	0	0	0	0	0	0	0	0	0	0	0	0	0	0	0	0	0	0	0	0	0	0	0	0	0	0	0	0	0
0	0	0	0	0	0	0	0	0	0	0	0	0	0	0	0	0	0	0	0	0	0	0	0	0	0	0	0	0	0	0
0	0	0	0	0	0	0	0	0	0	0	0	0	0	0	0	0	0	0	0	0	0	0	0	0	0	0	0	0	0	0
0	0	0	0	0	0	0	0	0	0	0	0	0	0	0	0	0	0	0	0	0	0	0	0	0	0	0	0	0	0	0
0	0	0	0	0	0	0	0	0	0	0	0	0	0	0	0	0	0	0	0	0	0	0	0	0	0	0	0	0	0	0
0	0	0	0	0	0	0	0	0	0	0	0	0	0	0	0	0	0	0	0	0	0	0	0	0	0	0	0	0	0	0
0	0	0	0	0	0	0	0	0	0	0	0	0	0	0	0	0	0	0	0	0	0	0	0	0	0	0	0	0	0	0
0	0	0	0	0	0	0	0	0	0	0	0	0	0	0	0	0	0	0	0	0	0	0	0	0	0	0	0	0	0	0
0	0	0	0	0	0	0	0	0	0	0	0	0	0	0	0	0	0	0	0	0	0	0	0	0	0	0	0	0	0	0
0	0	0	0	0	0	0	0	0	0	0	0	0	0	0	0	0	0	0	0	0	0	0	0	0	0	0	0	0	0	0
0	0	0	0	0	0	0	0	0	0	0	0	0	0	0	0	0	0	0	0	0	0	0	0	0	0	0	0	0	0	0
0	0	0	0	0	0	0	0	0	0	0	0	0	0	0	0	0	0	0	0	0	0	0	0	0	0	0	0	0	0	0
0	0	0	0	0	0	0	0	0	0	0	0	0	0	0	0	0	0	0	0	0	0	0	0	0	0	0	0	0	0	0
0	0	0	0	0	0	0	0	0	0	0	0	0	0	0	0	0	0	0	0	0	0	0	0	0	0	0	0	0	0	0
0	0	0	0	0	0	0	0	0	0	0	0	0	0	0	0	0	0	0	0	0	0	0	0	0	0	0	0	0	0	0
0	0	0	0	0	0	0	0	0	0	0	0	0	0	0	0	0	0	0	0	0	0	0	0	0	0	0	0	0	0	0
0	0	0	0	0	0	0	0	0	0	0	0	0	0	0	0	0	0	0	0	0	0	0	0	0	0	0	0	0	0	0
0	0	0	0	0	0	0	0	0	0	0	0	0	0	0	0	0	0	0	0	0	0	0	0	0	0	0	0	0	0	0
0	0	0	0	0	0	0	0	0	0	0	0	0	0	0	0	0	0	0	0	0	0	0	0	0	0	0	0	0	0	0
0	0	0	0	0	0	0	0	0	0	0	0	0	0	0	0	0	0	0	0	0	0	0	0	0	0	0	0	0	0	0
0	0	0	0	0	0	0	0	0	0	0	0	0	0	0	0	0	0	0	0	0	0	0	0	0	0	0	0	0	0	0
0	0	0	0	0	0	0	0	0	0	0	0	0	0	0	0	0	0	0	0	0	0	0	0	0	0	0	0	0	0	0
0	0	0	0	0	0	0	0	0	0	0	0	0	0	0	0	0	0	0	0	0	0	0	0	0	0	0	0	0	0	0
0	0	0	0	0	0	0	0	0	0	0	0	0	0	0	0	0	0	0	0	0	0	0	0	0	0	0	0	0	0	0
0	0	0	0	0	0	0	0	0	0	0	0	0	0	0	0	0	0	0	0	0	0	0	0	0	0	0	0	0	0	0
0	0	0	0	0	0	0	0	0	0	0	0	0	0	0	0	0	0	0	0	0	0	0	0	0	0	0	0	0	0	0
0	0	0	0	0	0	0	0	0	0	0	0	0	0	0	0	0	0	0	0	0	0	0	0	0	0	0	0	0	0	0
0	0	0	0	0	0	0	0	0	0	0	0	0	0	0	0	0	0	0	0	0	0	0	0	0	0	0	0	0	0	0
0	0	0	0	0	0	0	0	0	0	0	0	0	0	0	0	0	0	0	0	0	0	0	0	0	0	0	0	0	0	0
0	0	0	0	0	0	0	0	0	0	0	0	0	0	0	0	0	0	0	0	0	0	0	0	0	0	0	0	0	0	0
0	0	0	0	0	0	0	0	0	0	0	0	0	0	0	0	0	0	0	0	0	0	0	0	0	0	0	0	0	0	0
0	0	0	0	0	0	0	0	0	0	0	0	0	0	0	0	0	0	0	0	0	0	0	0	0	0	0	0	0	0	0
0	0	0	0	0	0	0	0	0	0	0	0	0	0	0	0	0	0	0	0	0	0	0	0	0	0	0	0	0	0	0
0	0	0	0	0	0	0	0	0	0	0	0	0	0	0	0	0	0	0	0	0	0	0	0	0	0	0	0	0	0	0
0	0	0	0	0	0	0	0	0	0	0	0	0	0	0	0	0	0	0	0	0	0	0	0	0	0	0	0	0	0	0
0	0	0	0	0	0	0	0	0	0	0	0	0	0	0	0	0	0	0	0	0	0	0	0	0	0	0	0	0	0	0
0	0	0	0	0	0	0	0	0	0	0	0	0	0	0	0	0	0	0	0	0	0	0	0	0	0	0	0	0	0	0
0	0	0	0	0	0	0	0	0	0	0	0	0	0	0	0	0	0	0	0	0	0	0	0	0	0	0	0	0	0	0
0	0	0	0	0	0	0	0	0	0	0	0	0	0	0	0	0	0	0	0	0	0	0	0	0	0	0	0	0	0	0
0	0	0	0	0	0	0	0	0	0	0	0	0	0	0	0	0	0	0	0	0	0	0	0	0	0	0	0	0	0	0
0	0	0	0	0	0	0	0	0	0	0	0	0	0	0	0	0	0	0	0	0	0	0	0	0	0	0	0	0	0	0
0	0	0	0	0	0	0	0	0	0	0	0	0	0	0	0	0	0	0	0	0	0	0	0	0	0	0	0	0	0	0
0	0	0	0	0	0	0	0	0	0	0	0	0	0	0	0	0	0	0	0	0	0	0	0	0	0	0	0	0	0	0
0	0	0	0	0	0	0	0	0	0	0	0	0	0	0	0	0	0	0	0	0	0	0	0	0	0	0	0	0	0	0
0	0	0	0	0	0	0	0	0	0	0	0	0	0	0	0	0	0	0	0	0	0	0	0	0	0	0	0	0	0	0
0	0	0	0	0	0	0	0	0	0	0	0	0	0	0	0	0	0	0	0	0	0	0	0	0	0	0	0	0	0	0
0	0	0	0	0	0	0	0	0	0	0	0	0	0	0	0	0	0	0	0	0	0	0	0	0	0	0	0	0	0	0
0	0	0	0	0	0	0	0	0	0	0	0	0	0	0	0	0	0	0	0	0	0	0	0	0	0	0	0	0	0	0
0	0	0	0	0	0	0	0	0	0	0	0	0	0	0	0	0	0	0	0	0	0	0	0	0	0	0	0	0	0	0
0	0	0	0	0	0	0	0	0	0	0	0	0	0	0	0	0	0	0	0	0	0	0	0	0	0	0	0	0	0	0
0	0	0	0	0	0	0	0	0	0	0	0	0	0	0	0	0	0	0	0	0	0	0	0	0	0	0	0	0	0	0
0	0	0	0	0	0	0	0	0	0	0	0	0	0	0	0	0	0	0	0	0	0	0	0	0	0	0	0	0	0	0
0	0	0	0	0	0	0	0	0	0	0	0	0	0	0	0	0	0	0	0	0	0	0	0	0	0	0	0	0	0	0
0	0	0	0	0	0	0	0	0	0	0	0	0	0	0	0	0	0	0	0	0	0	0	0	0	0	0	0	0	0	0
0	0	0	0	0	0	0	0	0	0	0	0	0	0	0	0	0	0	0	0	0	0	0	0	0	0	0	0	0	0	0
0	0	0	0	0	0	0	0	0	0	0	0	0	0	0	0	0	0	0	0	0	0	0	0	0	0	0	0	0	0	0
0	0	0	0	0	0	0	0	0	0	0	0	0	0	0	0	0	0	0	0	0	0	0	0	0	0	0	0	0	0	0
0	0	0	0	0	0	0	0	0	0	0	0	0	0	0	0	0	0	0	0	0	0	0	0	0	0	0	0	0	0	0
0	0	0	0	0	0	0	0	0	0	0	0	0	0	0	0	0	0	0	0	0	0	0	0	0	0	0	0	0	0	0
0	0	0	0	0	0	0	0	0	0	0	0	0	0	0	0	0	0	0	0	0	0	0	0	0	0	0	0	0	0	0
0	0	0	0	0	0	0	0	0	0	0	0	0	0	0	0	0	0	0	0	0	0	0	0	0	0	0	0	0	0	0
0	0	0	0	0	0	0	0	0	0	0	0	0	0	0	0	0	0	0	0	0	0	0	0	0	0	0	0	0	0	0
0	0	0	0	0	0	0	0	0	0	0	0	0	0	0	0	0	0	0	0	0	0	0	0	0	0	0	0	0	0	0
0	0	0	0	0	0	0	0	0	0	0	0	0	0	0	0	0	0	0	0	0	0	0	0	0	0	0	0	0	0	0
0	0	0	0	0	0	0	0	0	0	0	0	0	0	0	0	0	0	0	0	0	0	0	0	0	0	0	0	0	0	0
0	0	0	0	0	0	0	0	0	0	0	0	0	0	0	0	0	0	0	0	0	0	0	0	0	0	0	0	0	0	0
0	0	0	0	0	0	0	0	0	0	0	0	0	0	0	0	0	0	0	0	0	0	0	0	0	0	0	0	0	0	0
0	0	0	0	0	0	0	0	0	0	0	0	0	0	0	0	0	0	0	0	0	0	0	0	0	0	0	0	0	0	0
0	0	0	0	0	0	0	0	0	0	0	0	0	0	0	0	0	0	0	0	0	0	0	0	0	0	0	0	0	0	0
0	0	0	0	0	0	0	0	0	0	0	0	0	0	0	0	0	0	0	0	0	0	0	0	0	0	0	0	0	0	0
0	0	0	0	0	0	0	0	0	0	0	0	0	0	0	0	0	0	0	0	0	0	0	0	0	0	0	0	0	0	0
0	0	0	0	0	0	0	0	0	0	0	0	0	0	0	0	0	0	0	0	0	0	0	0	0	0	0	0	0	0	0
0	0	0	0	0	0	0	0	0	0	0	0	0	0	0	0	0	0	0	0	0	0	0	0	0	0	0	0	0	0	0
0	0	0	0	0	0	0	0	0	0	0	0	0	0	0	0	0	0	0	0	0	0	0	0	0	0	0	0	0	0	0
0	0	0	0	0	0	0	0	0	0	0	0	0	0	0	0	0	0	0	0	0	0	0	0	0	0	0	0	0	0	0
0	0	0	0	0	0	0	0	0	0	0	0	0	0	0	0	0	0	0	0	0	0	0	0	0	0	0	0	0	0	0
0	0	0	0	0	0	0	0	0	0	0	0	0	0	0	0	0	0	0	0	0	0	0	0	0	0	0	0	0	0	0
0	0	0	0	0	0	0	0	0	0	0	0	0	0	0	0	0	0	0	0	0	0	0	0	0	0	0	0	0	0	0
0	0	0	0	0	0	0	0	0	0	0	0	0	0	0	0	0	0	0	0	0	0	0	0	0	0	0	0	0	0	0
0	0	0	0	0	0	0	0	0	0	0	0	0	0	0	0	0	0	0	0	0	0	0	0	0	0	0	0	0	0	0
0	0	0	0	0	0	0	0	0	0	0	0	0	0	0	0	0	0	0	0	0	0	0	0	0	0	0	0	0	0	0
0	0	0	0	0	0	0	0	0	0	0	0	0	0	0	0	0	0	0	0	0	0	0	0	0	0	0	0	0	0	0
0	0	0	0	0	0	0	0	0	0	0	0	0	0	0	0	0	0	0	0	0	0	0	0	0	0	0	0	0	0	0
0	0	0	0	0	0	0	0	0	0	0	0	0	0	0	0	0	0	0	0	0	0	0	0	0	0	0	0	0	0	0
0	0	0	0	0	0	0	0	0	0	0	0	0	0	0	0	0	0	0	0	0	0	0	0	0	0	0	0	0	0	0
0	0	0	0	0	0	0	0	0	0	0	0	0	0	0	0	0	0	0	0	0	0	0	0	0	0	0	0	0	0	0
0	0	0	0	0	0	0	0	0	0	0	0	0	0	0	0	0	0	0	0	0	0	0	0	0	0	0	0	0	0	0
0	0	0	0	0	0	0	0	0	0	0	0	0	0	0	0	0	0	0	0	0	0	0	0	0	0	0	0	0	0	0
0	0	0	0	0	0	0	0	0	0	0	0	0	0	0	0	0	0	0	0	0	0	0	0	0	0	0	0	0	0	0
0	0	0	0	0	0	0	0	0	0	0	0	0	0	0	0	0	0	0	0	0	0	0	0	0	0	0	0	0	0	0
0	0	0	0	0	0	0	0	0	0	0	0	0	0	0	0	0	0	0	0	0	0	0	0	0	0	0	0	0	0	0
0	0	0	0	0	0	0	0	0	0	0	0	0	0	0	0	0	0	0	0	0	0	0	0	0	0	0	0	0	0	0
0	0	0	0	0	0	0	0	0	0	0	0	0	0	0	0	0	0	0	0	0	0	0	0	0	0	0	0	0	0	0
0	0	0	0	0	0	0	0	0	0	0	0	0	0	0	0	0	0	0	0	0	0	0	0	0	0	0	0	0	0	0
0	0	0	0	0	0	0	0	0	0	0	0	0	0	0	0	0	0	0	0	0	0	0	0	0	0	0	0	0	0	0
0	0	0	0	0	0	0	0	0	0	0	0	0	0	0	0	0	0	0	0	0	0	0	0	0	0	0	0	0	0	0
0	0	0	0	0	0	0	0	0	0	0	0	0	0	0	0	0	0	0	0	0	0	0	0	0	0	0	0	0	0	0
0	0	0	0	0	0	0	0	0	0	0	0	0	0	0	0	0	0	0	0	0	0	0	0	0	0	0	0	0	0	0
0	0	0	0	0	0	0	0	0	0	0	0	0	0	0	0	0	0	0	0	0	0	0	0	0	0	0	0	0	0	0
0	0	0	0	0	0	0	0	0	0	0	0	0	0	0	0	0	0	0	0	0	0	0	0	0	0	0	0	0	0	0
0	0	0	0	0	0	0	0	0	0	0	0	0	0	0	0	0	0	0	0	0	0	0	0	0	0	0	0	0	0	0
0	0	0	0	0	0	0	0	0	0	0	0	0	0	0	0	0	0	0	0	0	0	0	0	0	0	0	0	0	0	0
0	0	0	0	0	0	0	0	0	0	0	0	0	0	0	0	0	0	0	0	0	0	0	0	0	0	0	0	0	0	0
0	0	0	0	0	0	0	0	0	0	0	0	0	0	0	0	0	0	0	0	0	0	0	0	0	0	0	0	0	0	0
0	0	0	0	0	0	0	0	0	0	0	0	0	0	0	0	0	0	0	0	0	0	0	0	0	0	0	0	0	0	0
0	0	0	0	0	0	0	0	0	0	0	0	0	0	0	0	0	0	0	0	0	0	0	0	0	0	0	0	0	0	0
0	0	0	0	0	0	0	0	0	0	0	0	0	0	0	0	0	0	0	0	0	0	0	0	0	0	0	0	0	0	0
0	0	0	0	0	0	0	0	0	0	0	0	0	0	0	0	0	0	0	0	0	0	0	0	0	0	0	0	0	0	0
0	0	0	0	0	0	0	0	0	0	0	0	0	0	0	0	0	0	0	0	0	0	0	0	0	0	0	0	0	0	0
0	0	0	0	0	0	0	0	0	0	0	0	0	0	0	0	0	0	0	0	0	0	0	0	0	0	0	0	0	0	0
0	0	0	0	0	0	0	0	0	0	0	0	0	0	0	0	0	0	0	0	0	0	0	0	0	0	0	0	0	0	0
0	0	0	0	0	0	0	0	0	0	0	0	0	0	0	0	0	0	0	0	0	0	0	0	0	0	0	0	0	0	0
0	0	0	0	0	0	0	0	0	0	0	0	0	0	0	0	0	0	0	0	0	0	0	0	0	0	0	0	0	0	0
0	0	0	0	0	0	0	0	0	0	0	0	0	0	0	0	0	0	0	0	0	0	0	0	0	0	0	0	0	0	0
0	0	0	0	0	0	0	0	0	0	0	0	0	0	0	0	0	0	0	0	0	0	0	0	0	0	0	0	0	0	0
0	0	0	0	0	0	0	0	0	0	0	0	0	0	0	0	0	0	0	0	0	0	0	0	0	0	0	0	0	0	0
0	0	0	0	0	0	0	0	0	0	0	0	0	0	0	0	0	0	0	0	0	0	0	0	0	0	0	0	0	0	0
0	0	0	0	0	0	0	0	0	0	0	0	0	0	0	0	0	0	0	0	0	0	0	0	0	0	0	0	0	0	0
0	0	0	0	0	0	0	0	0	0	0	0	0	0	0	0	0	0	0	0	0	0	0	0	0	0	0	0	0	0	0
0	0	0	0	0	0	0	0	0	0	0	0	0	0	0	0	0	0	0	0	0	0	0	0	0	0	0	0	0	0	0
0	0	0	0	0	0	0	0	0	0	0	0	0	0	0	0	0	0	0	0	0	0	0	0	0	0	0	0	0	0	0
0	0	0	0	0	0	0	0	0	0	0	0	0	0	0	0	0	0	0	0	0	0	0	0	0	0	0	0	0	0	0
0	0	0	0	0	0	0	0	0	0	0	0	0	0	0	0	0	0	0	0	0	0	0	0	0	0	0	0	0	0	0
0	0	0	0	0	0	0	0	0	0	0	0	0	0	0	0	0	0	0	0	0	0	0	0	0	0	0	0	0	0	0
0	0	0	0	0	0	0	0	0	0	0	0	0	0	0	0	0	0	0	0	0	0	0	0	0	0	0	0	0	0	0
0	0	0	0	0	0	0	0	0	0	0	0	0	0	0	0	0	0	0	0	0	0	0	0	0	0	0	0	0	0	0
0	0	0	0	0	0	0	0	0	0	0	0	0	0	0	0	0	0	0	0	0	0	0	0	0	0	0	0	0	0	0
0	0	0	0	0	0	0	0	0	0	0	0	0	0	0	0	0	0	0	0	0	0	0	0	0	0	0	0	0	0	0
0	0	0	0	0	0	0	0	0	0	0	0	0	0	0	0	0	0	0	0	0	0	0	0	0	0	0	0	0	0	0
0	0	0	0	0	0	0	0	0	0	0	0	0	0	0	0	0	0	0	0	0	0	0	0	0	0	0	0	0	0	0
0	0	0	0	0	0	0	0	0	0	0	0	0	0	0	0	0	0	0	0	0	0	0	0	0	0	0	0	0	0	0
0	0	0	0	0	0	0	0	0	0	0	0	0	0	0	0	0	0	0	0	0	0	0	0	0	0	0	0	0	0	0
0	0	0	0	0	0	0	0	0	0	0	0	0	0	0	0	0	0	0	0	0	0	0	0	0	0	0	0	0	0	0
0	0	0	0	0	0	0	0	0	0	0	0	0	0	0	0	0	0	0	0	0	0	0	0	0	0	0	0	0	0	0
0	0	0	0	0	0	0	0	0	0	0	0	0	0	0	0	0	0	0	0	0	0	0	0	0	0	0	0	0	0	0
0	0	0	0	0	0	0	0	0	0	0	0	0	0	0	0	0	0	0	0	0	0	0	0	0	0	0	0	0	0	0
0	0	0	0	0	0	0	0	0	0	0	0	0	0	0	0	0	0	0	0	0	0	0	0	0	0	0	0	0	0	0
0	0	0	0	0	0	0	0	0	0	0	0	0	0	0	0	0	0	0	0	0	0	0	0	0	0	0	0	0	0	0
0	0	0	0	0	0	0	0	0	0	0	0	0	0	0	0	0	0	0	0	0	0	0	0	0	0	0	0	0	0	0
0	0	0	0	0	0	0	0	0	0	0	0	0	0	0	0	0	0	0	0	0	0	0	0	0	0	0	0	0	0	0
0	0	0	0	0	0	0	0	0	0	0	0	0	0	0	0	0	0	0	0	0	0	0	0	0	0	0	0	0	0	0
0	0	0	0	0	0	0	0	0	0	0	0	0	0	0	0	0	0	0	0	0	0	0	0	0	0	0	0	0	0	0
0	0	0	0	0	0	0	0	0	0	0	0	0	0	0	0	0	0	0	0	0	0	0	0	0	0	0	0	0	0	0
0	0	0	0	0	0	0	0	0	0	0	0	0	0	0	0	0	0	0	0	0	0	0	0	0	0	0	0	0	0	0
0	0	0	0	0	0	0	0	0	0	0	0	0	0	0	0	0	0	0	0	0	0	0	0	0	0	0	0	0	0	0
0	0	0	0	0	0	0	0	0	0	0	0	0	0	0	0	0	0	0	0	0	0	0	0	0	0	0	0	0	0	0
0	0	0	0	0	0	0	0	0	0	0	0	0	0	0	0	0	0	0	0	0	0	0	0	0	0	0	0	0	0	0
0	0	0	0	0	0	0	0	0	0	0	0	0	0	0	0	0	0	0	0	0	0	0	0	0	0	0	0	0	0	0
0	0	0	0	0	0	0	0	0	0	0	0	0	0	0	0	0	0	0	0	0	0	0	0	0	0	0	0	0	0	0
0	0	0	0	0	0	0	0	0	0	0	0	0	0	0	0	0	0	0	0	0	0	0	0	0	0	0	0	0	0	0
0	0	0	0	0	0	0	0	0	0	0	0	0	0	0	0	0	0	0	0	0	0	0	0	0	0	0	0	0	0	0
0	0	0	0	0	0	0	0	0	0	0	0	0	0	0	0	0	0	0	0	0	0	0	0	0	0	0	0	0	0	0
0	0	0	0	0	0	0	0	0	0	0	0	0	0	0	0	0	0	0	0	0	0	0	0	0	0	0	0	0	0	0
0	0	0	0	0	0	0	0	0	0	0	0	0	0	0	0	0	0	0	0	0	0	0	0	0	0	0	0	0	0	0
0	0	0	0	0	0	0	0	0	0	0	0	0	0	0	0	0	0	0	0	0	0	0	0	0	0	0	0	0	0	0
0	0	0	0	0	0	0	0	0	0	0	0	0	0	0	0	0	0	0	0	0	0	0	0	0	0	0	0	0	0	0
0	0	0	0	0	0	0	0	0	0	0	0	0	0	0	0	0	0	0	0	0	0	0	0	0	0	0	0	0	0	0
0	0	0	0	0	0	0	0	0	0	0	0	0	0	0	0	0	0	0	0	0	0	0	0	0	0	0	0	0	0	0
0	0	0	0	0	0	0	0	0	0	0	0	0	0	0	0	0	0	0	0	0	0	0	0	0	0	0	0	0	0	0
0	0	0	0	0	0	0	0	0	0	0	0	0	0	0	0	0	0	0	0	0	0	0	0	0	0	0	0	0	0	0
0	0	0	0	0	0	0	0	0	0	0	0	0	0	0	0	0	0	0	0	0	0	0	0	0	0	0	0	0	0	0
0	0	0	0	0	0	0	0	0	0	0	0	0	0	0	0	0	0	0	0	0	0	0	0	0	0	0	0	0	0	0
0	0	0	0	0	0	0	0	0	0	0	0	0	0	0	0	0	0	0	0	0	0	0	0	0	0	0	0	0	0	0
0	0	0	0	0	0	0	0	0	0	0	0	0	0	0	0	0	0	0	0	0	0	0	0	0	0	0	0	0	0	0
0	0	0	0	0	0	0	0	0	0	0	0	0	0	0	0	0	0	0	0	0	0	0	0	0	0	0	0	0	0	0
0	0	0	0	0	0	0	0	0	0	0	0	0	0	0	0	0	0	0	0	0	0	0	0	0	0	0	0	0	0	0
0	0	0	0	0	0	0	0	0	0	0	0	0	0	0	0	0	0	0	0	0	0	0	0	0	0	0	0	0	0	0
0	0	0	0	0	0	0	0	0	0	0	0	0	0	0	0	0	0	0	0	0	0	0	0	0	0	0	0	0	0	0
0	0	0	0	0	0	0	0	0	0	0	0	0	0	0	0	0	0	0	0	0	0	0	0	0	0	0	0	0	0	0
0	0	0	0	0	0	0	0	0	0	0	0	0	0	0	0	0	0	0	0	0	0	0	0	0	0	0	0	0	0	0
0	0	0	0	0	0	0	0	0	0	0	0	0	0	0	0	0	0	0	0	0	0	0	0	0	0	0	0	0	0	0
0	0	0	0	0	0	0	0	0	0	0	0	0	0	0	0	0	0	0	0	0	0	0	0	0	0	0	0	0	0	0
0	0	0	0	0	0	0	0	0	0	0	0	0	0	0	0	0	0	0	0	0	0	0	0	0	0	0	0	0	0	0
0	0	0	0	0	0	0	0	0	0	0	0	0	0	0	0	0	0	0	0	0	0	0	0	0	0	0	0	0	0	0
0	0	0	0	0	0	0	0	0	0	0	0	0	0	0	0	0	0	0	0	0	0	0	0	0	0	0	0	0	0	0
0	0	0	0	0	0	0	0	0	0	0	0	0	0	0	0	0	0	0	0	0	0	0	0	0	0	0	0	0	0	0
0	0	0	0	0	0	0	0	0	0	0	0	0	0	0	0	0	0	0	0	0	0	0	0	0	0	0	0	0	0	0
0	0	0	0	0	0	0	0	0	0	0	0	0	0	0	0	0	0	0	0	0	0	0	0	0	0	0	0	0	0	0
0	0	0	0	0	0	0	0	0	0	0	0	0	0	0	0	0	0	0	0	0	0	0	0	0	0	0	0	0	0	0
0	0	0	0	0	0	0	0	0	0	0	0	0	0	0	0	0	0	0	0	0	0	0	0	0	0	0	0	0	0	0
0	0	0	0	0	0	0	0	0	0	0	0	0	0	0	0	0	0	0	0	0	0	0	0	0	0	0	0	0	0	0
0	0	0	0	0	0	0	0	0	0	0	0	0	0	0	0	0	0	0	0	0	0	0	0	0	0	0	0	0	0	0
0	0	0	0	0	0	0	0	0	0	0	0	0	0	0	0	0	0	0	0	0	0	0	0	0	0	0	0	0	0	0
0	0	0	0	0	0	0	0	0	0	0	0	0	0	0	0	0	0	0	0	0	0	0	0	0	0	0	0	0	0	0
0	0	0	0	0	0	0	0	0	0	0	0	0	0	0	0	0	0	0	0	0	0	0	0	0	0	0	0	0	0	0
0	0	0	0	0	0	0	0	0	0	0	0	0	0	0	0	0	0	0	0	0	0	0	0	0	0	0	0	0	0	0
0	0	0	0	0	0	0	0	0	0	0	0	0	0	0	0	0	0	0	0	0	0	0	0	0	0	0	0	0	0	0
0	0	0	0	0	0	0	0	0	0	0	0	0	0	0	0	0	0	0	0	0	0	0	0	0	0	0	0	0	0	0
0	0	0	0	0	0	0	0	0	0	0	0	0	0	0	0	0	0	0	0	0	0	0	0	0	0	0	0	0	0	0
0	0	0	0	0	0	0	0	0	0	0	0	0	0	0	0	0	0	0	0	0	0	0	0	0	0	0	0	0	0	0
0	0	0	0	0	0	0	0	0	0	0	0	0	0	0	0	0	0	0	0	0	0	0	0	0	0	0	0	0	0	0
0	0	0	0	0	0	0	0	0	0	0	0	0	0	0	0	0	0	0	0	0	0	0	0	0	0	0	0	0	0	0
0	0	0	0	0	0	0	0	0	0	0	0	0	0	0	0	0	0	0	0	0	0	0	0	0	0	0	0	0	0	0
0	0	0	0	0	0	0	0	0	0	0	0	0	0	0	0	0	0	0	0	0	0	0	0	0	0	0	0	0	0	0
0	0	0	0	0	0	0	0	0	0	0	0	0	0	0	0	0	0	0	0	0	0	0	0	0	0	0	0	0	0	0
0	0	0	0	0	0	0	0	0	0	0	0	0	0	0	0	0	0	0	0	0	0	0	0	0	0	0	0	0	0	0
0	0	0	0	0	0	0	0	0	0	0	0	0	0	0	0	0	0	0	0	0	0	0	0	0	0	0	0	0	0	0
0	0	0	0	0	0	0	0	0	0	0	0	0	0	0	0	0	0	0	0	0	0	0	0	0	0	0	0	0	0	0
0	0	0	0	0	0	0	0	0	0	0	0	0	0	0	0	0	0	0	0	0	0	0	0	0	0	0	0	0	0	0
0	0	0	0	0	0	0	0	0	0	0	0	0	0	0	0	0	0	0	0	0	0	0	0	0	0	0	0	0	0	0
0	0	0	0	0	0	0	0	0	0	0	0	0	0	0	0	0	0	0	0	0	0	0	0	0	0	0	0	0	0	0
0	0	0	0	0	0	0	0	0	0	0	0	0	0	0	0	0	0	0	0	0	0	0	0	0	0	0	0	0	0	0
0	0	0	0	0	0	0	0	0	0	0	0	0	0	0	0	0	0	0	0	0	0	0	0	0	0	0	0	0	0	0
0	0	0	0	0	0	0	0	0	0	0	0	0	0	0	0	0	0	0	0	0	0	0	0	0	0	0	0	0	0	0
0	0	0	0	0	0	0	0	0	0	0	0	0	0	0	0	0	0	0	0	0	0	0	0	0	0	0	0	0	0	0
0	0	0	0	0	0	0	0	0	0	0	0	0	0	0	0	0	0	0	0	0	0	0	0	0	0	0	0	0	0	0
0	0	0	0	0	0	0	0	0	0	0	0	0	0	0	0	0	0	0	0	0	0	0	0	0	0	0	0	0	0	0
0	0	0	0	0	0	0	0	0	0	0	0	0	0	0	0	0	0	0	0	0	0	0	0	0	0	0	0	0	0	0
0	0	0	0	0	0	0	0	0	0	0	0	0	0	0	0	0	0	0	0	0	0	0	0	0	0	0	0	0	0	0
0	0	0	0	0	0	0	0	0	0	0	0	0	0	0	0	0	0	0	0	0	0	0	0	0	0	0	0	0	0	0
0	0	0	0	0	0	0	0	0	0	0	0	0	0	0	0	0	0	0	0	0	0	0	0	0	0	0	0	0	0	0
0	0	0	0	0	0	0	0	0	0	0	0	0	0	0	0	0	0	0	0	0	0	0	0	0	0	0	0	0	0	0
0	0	0	0	0	0	0	0	0	0	0	0	0	0	0	0	0	0	0	0	0	0	0	0	0	0	0	0	0	0	0
0	0	0	0	0	0	0	0	0	0	0	0	0	0	0	0	0	0	0	0	0	0	0	0	0	0	0	0	0	0	0
0	0	0	0	0	0	0	0	0	0	0	0	0	0	0	0	0	0	0	0	0	0	0	0	0	0	0	0	0	0	0
0	0	0	0	0	0	0	0	0	0	0	0	0	0	0	0	0	0	0	0	0	0	0	0	0	0	0	0	0	0	0
0	0	0	0	0	0	0	0	0	0	0	0	0	0	0	0	0	0	0	0	0	0	0	0	0	0	0	0	0	0	0
0	0	0	0	0	0	0	0	0	0	0	0	0	0	0	0	0	0	0	0	0	0	0	0	0	0	0	0	0	0	0
0	0	0	0	0	0	0	0	0	0	0	0	0	0	0	0	0	0	0	0	0	0	0	0	0	0	0	0	0	0	0
0	0	0	0	0	0	0	0	0	0	0	0	0	0	0	0	0	0	0	0	0	0	0	0	0	0	0	0	0	0	0
0	0	0	0	0	0	0	0	0	0	0	0	0	0	0	0	0	0	0	0	0	0	0	0	0	0	0	0	0	0	0
0	0	0	0	0	0	0	0	0	0	0	0	0	0	0	0	0	0	0	0	0	0	0	0	0	0	0	0	0	0	0
0	0	0	0	0	0	0	0	0	0	0	0	0	0	0	0	0	0	0	0	0	0	0	0	0	0	0	0	0	0	0
0	0	0	0	0	0	0	0	0	0	0	0	0	0	0	0	0	0	0	0	0	0	0	0	0	0	0	0	0	0	0
0	0	0	0	0	0	0	0	0	0	0	0	0	0	0	0	0	0	0	0	0	0	0	0	0	0	0	0	0	0	0
0	0	0	0	0	0	0	0	0	0	0	0	0	0	0	0	0	0	0	0	0	0	0	0	0	0	0	0	0	0	0
0	0	0	0	0	0	0	0	0	0	0	0	0	0	0	0	0	0	0	0	0	0	0	0	0	0	0	0	0	0	0
0	0	0	0	0	0	0	0	0	0	0	0	0	0	0	0	0	0	0	0	0	0	0	0	0	0	0	0	0	0	0
0	0	0	0	0	0	0	0	0	0	0	0	0	0	0	0	0	0	0	0	0	0	0	0	0	0	0	0	0	0	0
0	0	0	0	0	0	0	0	0	0	0	0	0	0	0	0	0	0	0	0	0	0	0	0	0	0	0	0	0	0	0
0	0	0	0	0	0	0	0	0	0	0	0	0	0	0	0	0	0	0	0	0	0	0	0	0	0	0	0	0	0	0
0	0	0	0	0	0	0	0	0	0	0	0	0	0	0	0	0	0	0	0	0	0	0	0	0	0	0	0	0	0	0
0	0	0	0	0	0	0	0	0	0	0	0	0	0	0	0	0	0	0	0	0	0	0	0	0	0	0	0	0	0	0
0	0	0	0	0	0	0	0	0	0	0	0	0	0	0	0	0	0	0	0	0	0	0	0	0	0	0	0	0	0	0
0	0	0	0	0	0	0	0	0	0	0	0	0	0	0	0	0	0	0	0	0	0	0	0	0	0	0	0	0	0	0
0	0	0	0	0	0	0	0	0	0	0	0	0	0	0	0	0	0	0	0	0	0	0	0	0	0	0	0	0	0	0
0	0	0	0	0	0	0	0	0	0	0	0	0	0	0	0	0	0	0	0	0	0	0	0	0	0	0	0	0	0	0
0	0	0	0	0	0	0	0	0	0	0	0	0	0	0	0	0	0	0	0	0	0	0	0	0	0	0	0	0	0	0
0	0	0	0	0	0	0	0	0	0	0	0	0	0	0	0	0	0	0	0	0	0	0	0	0	0	0	0	0	0	0
0	0	0	0	0	0	0	0	0	0	0	0	0	0	0	0	0	0	0	0	0	0	0	0	0	0	0	0	0	0	0
0	0	0	0	0	0	0	0	0	0	0	0	0	0	0	0	0	0	0	0	0	0	0	0	0	0	0	0	0	0	0
0	0	0	0	0	0	0	0	0	0	0	0	0	0	0	0	0	0	0	0	0	0	0	0	0	0	0	0	0	0	0
0	0	0	0	0	0	0	0	0	0	0	0	0	0	0	0	0	0	0	0	0	0	0	0	0	0	0	0	0	0	0
0	0	0	0	0	0	0	0	0	0	0	0	0	0	0	0	0	0	0	0	0	0	0	0	0	0	0	0	0	0	0
0	0	0	0	0	0	0	0	0	0	0	0	0	0	0	0	0	0	0	0	0	0	0	0	0	0	0	0	0	0	0
0	0	0	0	0	0	0	0	0	0	0	0	0	0	0	0	0	0	0	0	0	0	0	0	0	0	0	0	0	0	0
0	0	0	0	0	0	0	0	0	0	0	0	0	0	0	0	0	0	0	0	0	0	0	0	0	0	0	0	0	0	0
0	0	0	0	0	0	0	0	0	0	0	0	0	0	0	0	0	0	0	0	0	0	0	0	0	0	0	0	0	0	0
0	0	0	0	0	0	0	0	0	0	0	0	0	0	0	0	0	0	0	0	0	0	0	0	0	0	0	0	0	0	0
0	0	0	0	0	0	0	0	0	0	0	0	0	0	0	0	0	0	0	0	0	0	0	0	0	0	0	0	0	0	0
0	0	0	0	0	0	0	0	0	0	0	0	0	0	0	0	0	0	0	0	0	0	0	0	0	0	0	0	0	0	0
0	0	0	0	0	0	0	0	0	0	0	0	0	0	0	0	0	0	0	0	0	0	0	0	0	0	0	0	0	0	0
0	0	0	0	0	0	0	0	0	0	0	0	0	0	0	0	0	0	0	0	0	0	0	0	0	0	0	0	0	0	0
0	0	0	0	0	0	0	0	0	0	0	0	0	0	0	0	0	0	0	0	0	0	0	0	0	0	0	0	0	0	0
0	0	0	0	0	0	0	0	0	0	0	0	0	0	0	0	0	0	0	0	0	0	0	0	0	0	0	0	0	0	0
0	0	0	0	0	0	0	0	0	0	0	0	0	0	0	0	0	0	0	0	0	0	0	0	0	0	0	0	0	0	0
0	0	0	0	0	0	0	0	0	0	0	0	0	0	0	0	0	0	0	0	0	0	0	0	0	0	0	0	0	0	0
0	0	0	0	0	0	0	0	0	0	0	0	0	0	0	0	0	0	0	0	0	0	0	0	0	0	0	0	0	0	0
0	0	0	0	0	0	0	0	0	0	0	0	0	0	0	0	0	0	0	0	0	0	0	0	0	0	0	0	0	0	0
0	0	0	0	0	0	0	0	0	0	0	0	0	0	0	0	0	0	0	0	0	0	0	0	0	0	0	0	0	0	0
0	0	0	0	0	0	0	0	0	0	0	0	0	0	0	0	0	0	0	0	0	0	0	0	0	0	0	0	0	0	0
0	0	0	0	0	0	0	0	0	0	0	0	0	0	0	0	0	0	0	0	0	0	0	0	0	0	0	0	0	0	0
0	0	0	0	0	0	0	0	0	0	0	0	0	0	0	0	0	0	0	0	0	0	0	0	0	0	0	0	0	0	0
0	0	0	0	0	0	0	0	0	0	0	0	0	0	0	0	0	0	0	0	0	0	0	0	0	0	0	0	0	0	0
0	0	0	0	0	0	0	0	0	0	0	0	0	0	0	0	0	0	0	0	0	0	0	0	0	0	0	0	0	0	0
0	0	0	0	0	0	0	0	0	0	0	0	0	0	0	0	0	0	0	0	0	0	0	0	0	0	0	0	0	0	0
0	0	0	0	0	0	0	0	0	0	0	0	0	0	0	0	0	0	0	0	0	0	0	0	0	0	0	0	0	0	0
0	0	0	0	0	0	0	0	0	0	0	0	0	0	0	0	0	0	0	0	0	0	0	0	0	0	0	0	0	0	0
0	0	0	0	0	0	0	0	0	0	0	0	0	0	0	0	0	0	0	0	0	0	0	0	0	0	0	0	0	0	0
0	0	0	0	0	0	0	0	0	0	0	0	0	0	0	0	0	0	0	0	0	0	0	0	0	0	0	0	0	0	0
0	0	0	0	0	0	0	0	0	0	0	0	0	0	0	0	0	0	0	0	0	0	0	0	0	0	0	0	0	0	0
0	0	0	0	0	0	0	0	0	0	0	0	0	0	0	0	0	0	0	0	0	0	0	0	0	0	0	0	0	0	0
0	0	0	0	0	0	0	0	0	0	0	0	0	0	0	0	0	0	0	0	0	0	0	0	0	0	0	0	0	0	0
0	0	0	0	0	0	0	0	0	0	0	0	0	0	0	0	0	0	0	0	0	0	0	0	0	0	0	0	0	0	0
0	0	0	0	0	0	0	0	0	0	0	0	0	0	0	0	0	0	0	0	0	0	0	0	0	0	0	0	0	0	0
0	0	0	0	0	0	0	0	0	0	0	0	0	0	0	0	0	0	0	0	0	0	0	0	0	0	0	0	0	0	0
0	0	0	0	0	0	0	0	0	0	0	0	0	0	0	0	0	0	0	0	0	0	0	0	0	0	0	0	0	0	0
0	0	0	0	0	0	0	0	0	0	0	0	0	0	0	0	0	0	0	0	0	0	0	0	0	0	0	0	0	0	0
0	0	0	0	0	0	0	0	0	0	0	0	0	0	0	0	0	0	0	0	0	0	0	0	0	0	0	0	0	0	0
0	0	0	0	0	0	0	0	0	0	0	0	0	0	0	0	0	0	0	0	0	0	0	0	0	0	0	0	0	0	0
0	0	0	0	0	0	0	0	0	0	0	0	0	0	0	0	0	0	0	0	0	0	0	0	0	0	0	0	0	0	0
0	0	0	0	0	0	0	0	0	0	0	0	0	0	0	0	0	0	0	0	0	0	0	0	0	0	0	0	0	0	0
0	0	0	0	0	0	0	0	0	0	0	0	0	0	0	0	0	0	0	0	0	0	0	0	0	0	0	0	0	0	0
0	0	0	0	0	0	0	0	0	0	0	0	0	0	0	0	0	0	0	0	0	0	0	0	0	0	0	0	0	0	0
0	0	0	0	0	0	0	0	0	0	0	0	0	0	0	0	0	0	0	0	0	0	0	0	0	0	0	0	0	0	0
0	0	0	0	0	0	0	0	0	0	0	0	0	0	0	0	0	0	0	0	0	0	0	0	0	0	0	0	0	0	0
0	0	0	0	0	0	0	0	0	0	0	0	0	0	0	0	0	0	0	0	0	0	0	0	0	0	0	0	0	0	0
0	0	0	0	0	0	0	0	0	0	0	0	0	0	0	0	0	0	0	0	0	0	0	0	0	0	0	0	0	0	0
0	0	0	0	0	0	0	0	0	0	0	0	0	0	0	0	0	0	0	0	0	0	0	0	0	0	0	0	0	0	0
0	0	0	0	0	0	0	0	0	0	0	0	0	0	0	0	0	0	0	0	0	0	0	0	0	0	0	0	0	0	0
0	0	0	0	0	0	0	0	0	0	0	0	0	0	0	0	0	0	0	0	0	0	0	0	0	0	0	0	0	0	0
0	0	0	0	0	0	0	0	0	0	0	0	0	0	0	0	0	0	0	0	0	0	0	0	0	0	0	0	0	0	0
0	0	0	0	0	0	0	0	0	0	0	0	0	0	0	0	0	0	0	0	0	0	0	0	0	0	0	0	0	0	0
0	0	0	0	0	0	0	0	0	0	0	0	0	0	0	0	0	0	0	0	0	0	0	0	0	0	0	0	0	0	0
0	0	0	0	0	0	0	0	0	0	0	0	0	0	0	0	0	0	0	0	0	0	0	0	0	0	0	0	0	0	0
0	0	0	0	0	0	0	0	0	0	0	0	0	0	0	0	0	0	0	0	0	0	0	0	0	0	0	0	0	0	0
0	0	0	0	0	0	0	0	0	0	0	0	0	0	0	0	0	0	0	0	0	0	0	0	0	0	0	0	0	0	0
0	0	0	0	0	0	0	0	0	0	0	0	0	0	0	0	0	0	0	0	0	0	0	0	0	0	0	0	0	0	0
0	0	0	0	0	0	0	0	0	0	0	0	0	0	0	0	0	0	0	0	0	0	0	0	0	0	0	0	0	0	0
0	0	0	0	0	0	0	0	0	0	0	0	0	0	0	0	0	0	0	0	0	0	0	0	0	0	0	0	0	0	0
0	0	0	0	0	0	0	0	0	0	0	0	0	0	0	0	0	0	0	0	0	0	0	0	0	0	0	0	0	0	0
0	0	0	0	0	0	0	0	0	0	0	0	0	0	0	0	0	0	0	0	0	0	0	0	0	0	0	0	0	0	0
0	0	0	0	0	0	0	0	0	0	0	0	0	0	0	0	0	0	0	0	0	0	0	0	0	0	0	0	0	0	0
0	0	0	0	0	0	0	0	0	0	0	0	0	0	0	0	0	0	0	0	0	0	0	0	0	0	0	0	0	0	0
0	0	0	0	0	0	0	0	0	0	0	0	0	0	0	0	0	0	0	0	0	0	0	0	0	0	0	0	0	0	0
0	0	0	0	0	0	0	0	0	0	0	0	0	0	0	0	0	0	0	0	0	0	0	0	0	0	0	0	0	0	0
0	0	0	0	0	0	0	0	0	0	0	0	0	0	0	0	0	0	0	0	0	0	0	0	0	0	0	0	0	0	0
0	0	0	0	0	0	0	0	0	0	0	0	0	0	0	0	0	0	0	0	0	0	0	0	0	0	0	0	0	0	0
0	0	0	0	0	0	0	0	0	0	0	0	0	0	0	0	0	0	0	0	0	0	0	0	0	0	0	0	0	0	0
0	0	0	0	0	0	0	0	0	0	0	0	0	0	0	0	0	0	0	0	0	0	0	0	0	0	0	0	0	0	0
0	0	0	0	0	0	0	0	0	0	0	0	0	0	0	0	0	0	0	0	0	0	0	0	0	0	0	0	0	0	0
0	0	0	0	0	0	0	0	0	0	0	0	0	0	0	0	0	0	0	0	0	0	0	0	0	0	0	0	0	0	0
0	0	0	0	0	0	0	0	0	0	0	0	0	0	0	0	0	0	0	0	0	0	0	0	0	0	0	0	0	0	0
0	0	0	0	0	0	0	0	0	0	0	0	0	0	0	0	0	0	0	0	0	0	0	0	0	0	0	0	0	0	0
0	0	0	0	0	0	0	0	0	0	0	0	0	0	0	0	0	0	0	0	0	0	0	0	0	0	0	0	0	0	0
0	0	0	0	0	0	0	0	0	0	0	0	0	0	0	0	0	0	0	0	0	0	0	0	0	0	0	0	0	0	0
0	0	0	0	0	0	0	0	0	0	0	0	0	0	0	0	0	0	0	0	0	0	0	0	0	0	0	0	0	0	0
0	0	0	0	0	0	0	0	0	0	0	0	0	0	0	0	0	0	0	0	0	0	0	0	0	0	0	0	0	0	0
0	0	0	0	0	0	0	0	0	0	0	0	0	0	0	0	0	0	0	0	0	0	0	0	0	0	0	0	0	0	0
0	0	0	0	0	0	0	0	0	0	0	0	0	0	0	0	0	0	0	0	0	0	0	0	0	0	0	0	0	0	0
0	0	0	0	0	0	0	0	0	0	0	0	0	0	0	0	0	0	0	0	0	0	0	0	0	0	0	0	0	0	0
0	0	0	0	0	0	0	0	0	0	0	0	0	0	0	0	0	0	0	0	0	0	0	0	0	0	0	0	0	0	0
0	0	0	0	0	0	0	0	0	0	0	0	0	0	0	0	0	0	0	0	0	0	0	0	0	0	0	0	0	0	0
0	0	0	0	0	0	0	0	0	0	0	0	0	0	0	0	0	0	0	0	0	0	0	0	0	0	0	0	0	0	0
0	0	0	0	0	0	0	0	0	0	0	0	0	0	0	0	0	0	0	0	0	0	0	0	0	0	0	0	0	0	0
0	0	0	0	0	0	0	0	0	0	0	0	0	0	0	0	0	0	0	0	0	0	0	0	0	0	0	0	0	0	0
0	0	0	0	0	0	0	0	0	0	0	0	0	0	0	0	0	0	0	0	0	0	0	0	0	0	0	0	0	0	0
0	0	0	0	0	0	0	0	0	0	0	0	0	0	0	0	0	0	0	0	0	0	0	0	0	0	0	0	0	0	0
0	0	0	0	0	0	0	0	0	0	0	0	0	0	0	0	0	0	0	0	0	0	0	0	0	0	0	0	0	0	0
0	0	0	0	0	0	0	0	0	0	0	0	0	0	0	0	0	0	0	0	0	0	0	0	0	0	0	0	0	0	0
0	0	0	0	0	0	0	0	0	0	0	0	0	0	0	0	0	0	0	0	0	0	0	0	0	0	0	0	0	0	0
0	0	0	0	0	0	0	0	0	0	0	0	0	0	0	0	0	0	0	0	0	0	0	0	0	0	0	0	0	0	0
0	0	0	0	0	0	0	0	0	0	0	0	0	0	0	0	0	0	0	0	0	0	0	0	0	0	0	0	0	0	0
0	0	0	0	0	0	0	0	0	0	0	0	0	0	0	0	0	0	0	0	0	0	0	0	0	0	0	0	0	0	0
0	0	0	0	0	0	0	0	0	0	0	0	0	0	0	0	0	0	0	0	0	0	0	0	0	0	0	0	0	0	0
0	0	0	0	0	0	0	0	0	0	0	0	0	0	0	0	0	0	0	0	0	0	0	0	0	0	0	0	0	0	0
0	0	0	0	0	0	0	0	0	0	0	0	0	0	0	0	0	0	0	0	0	0	0	0	0	0	0	0	0	0	0
0	0	0	0	0	0	0	0	0	0	0	0	0	0	0	0	0	0	0	0	0	0	0	0	0	0	0	0	0	0	0
0	0	0	0	0	0	0	0	0	0	0	0	0	0	0	0	0	0	0	0	0	0	0	0	0	0	0	0	0	0	0
0	0	0	0	0	0	0	0	0	0	0	0	0	0	0	0	0	0	0	0	0	0	0	0	0	0	0	0	0	0	0
0	0	0	0	0	0	0	0	0	0	0	0	0	0	0	0	0	0	0	0	0	0	0	0	0	0	0	0	0	0	0
0	0	0	0	0	0	0	0	0	0	0	0	0	0	0	0	0	0	0	0	0	0	0	0	0	0	0	0	0	0	0
0	0	0	0	0	0	0	0	0	0	0	0	0	0	0	0	0	0	0	0	0	0	0	0	0	0	0	0	0	0	0
0	0	0	0	0	0	0	0	0	0	0	0	0	0	0	0	0	0	0	0	0	0	0	0	0	0	0	0	0	0	0
0	0	0	0	0	0	0	0	0	0	0	0	0	0	0	0	0	0	0	0	0	0	0	0	0	0	0	0	0	0	0
0	0	0	0	0	0	0	0	0	0	0	0	0	0	0	0	0	0	0	0	0	0	0	0	0	0	0	0	0	0	0
0	0	0	0	0	0	0	0	0	0	0	0	0	0	0	0	0	0	0	0	0	0	0	0	0	0	0	0	0	0	0
0	0	0	0	0	0	0	0	0	0	0	0	0	0	0	0	0	0	0	0	0	0	0	0	0	0	0	0	0	0	0
0	0	0	0	0	0	0	0	0	0	0	0	0	0	0	0	0	0	0	0	0	0	0	0	0	0	0	0	0	0	0
0	0	0	0	0	0	0	0	0	0	0	0	0	0	0	0	0	0	0	0	0	0	0	0	0	0	0	0	0	0	0
0	0	0	0	0	0	0	0	0	0	0	0	0	0	0	0	0	0	0	0	0	0	0	0	0	0	0	0	0	0	0
0	0	0	0	0	0	0	0	0	0	0	0	0	0	0	0	0	0	0	0	0	0	0	0	0	0	0	0	0	0	0
0	0	0	0	0	0	0	0	0	0	0	0	0	0	0	0	0	0	0	0	0	0	0	0	0	0	0	0	0	0	0
0	0	0	0	0	0	0	0	0	0	0	0	0	0	0	0	0	0	0	0	0	0	0	0	0	0	0	0	0	0	0
0	0	0	0	0	0	0	0	0	0	0	0	0	0	0	0	0	0	0	0	0	0	0	0	0	0	0	0	0	0	0
0	0	0	0	0	0	0	0	0	0	0	0	0	0	0	0	0	0	0	0	0	0	0	0	0	0	0	0	0	0	0
0	0	0	0	0	0	0	0	0	0	0	0	0	0	0	0	0	0	0	0	0	0	0	0	0	0	0	0	0	0	0
0	0	0	0	0	0	0	0	0	0	0	0	0	0	0	0	0	0	0	0	0	0	0	0	0	0	0	0	0	0	0
0	0	0	0	0	0	0	0	0	0	0	0	0	0	0	0	0	0	0	0	0	0	0	0	0	0	0	0	0	0	0
0	0	0	0	0	0	0	0	0	0	0	0	0	0	0	0	0	0	0	0	0	0	0	0	0	0	0	0	0	0	0
0	0	0	0	0	0	0	0	0	0	0	0	0	0	0	0	0	0	0	0	0	0	0	0	0	0	0	0	0	0	0
0	0	0	0	0	0	0	0	0	0	0	0	0	0	0	0	0	0	0	0	0	0	0	0	0	0	0	0	0	0	0
0	0	0	0	0	0	0	0	0	0	0	0	0	0	0	0	0	0	0	0	0	0	0	0	0	0	0	0	0	0	0
0	0	0	0	0	0	0	0	0	0	0	0	0	0	0	0	0	0	0	0	0	0	0	0	0	0	0	0	0	0	0
0	0	0	0	0	0	0	0	0	0	0	0	0	0	0	0	0	0	0	0	0	0	0	0	0	0	0	0	0	0	0
0	0	0	0	0	0	0	0	0	0	0	0	0	0	0	0	0	0	0	0	0	0	0	0	0	0	0	0	0	0	0
0	0	0	0	0	0	0	0	0	0	0	0	0	0	0	0	0	0	0	0	0	0	0	0	0	0	0	0	0	0	0
0	0	0	0	0	0	0	0	0	0	0	0	0	0	0	0	0	0	0	0	0	0	0	0	0	0	0	0	0	0	0
0	0	0	0	0	0	0	0	0	0	0	0	0	0	0	0	0	0	0	0	0	0	0	0	0	0	0	0	0	0	0
0	0	0	0	0	0	0	0	0	0	0	0	0	0	0	0	0	0	0	0	0	0	0	0	0	0	0	0	0	0	0
0	0	0	0	0	0	0	0	0	0	0	0	0	0	0	0	0	0	0	0	0	0	0	0	0	0	0	0	0	0	0
0	0	0	0	0	0	0	0	0	0	0	0	0	0	0	0	0	0	0	0	0	0	0	0	0	0	0	0	0	0	0
0	0	0	0	0	0	0	0	0	0	0	0	0	0	0	0	0	0	0	0	0	0	0	0	0	0	0	0	0	0	0
0	0	0	0	0	0	0	0	0	0	0	0	0	0	0	0	0	0	0	0	0	0	0	0	0	0	0	0	0	0	0
0	0	0	0	0	0	0	0	0	0	0	0	0	0	0	0	0	0	0	0	0	0	0	0	0	0	0	0	0	0	0
0	0	0	0	0	0	0	0	0	0	0	0	0	0	0	0	0	0	0	0	0	0	0	0	0	0	0	0	0	0	0
0	0	0	0	0	0	0	0	0	0	0	0	0	0	0	0	0	0	0	0	0	0	0	0	0	0	0	0	0	0	0
0	0	0	0	0	0	0	0	0	0	0	0	0	0	0	0	0	0	0	0	0	0	0	0	0	0	0	0	0	0	0
0	0	0	0	0	0	0	0	0	0	0	0	0	0	0	0	0	0	0	0	0	0	0	0	0	0	0	0	0	0	0
0	0	0	0	0	0	0	0	0	0	0	0	0	0	0	0	0	0	0	0	0	0	0	0	0	0	0	0	0	0	0
0	0	0	0	0	0	0	0	0	0	0	0	0	0	0	0	0	0	0	0	0	0	0	0	0	0	0	0	0	0	0
0	0	0	0	0	0	0	0	0	0	0	0	0	0	0	0	0	0	0	0	0	0	0	0	0	0	0	0	0	0	0
0	0	0	0	0	0	0	0	0	0	0	0	0	0	0	0	0	0	0	0	0	0	0	0	0	0	0	0	0	0	0
0	0	0	0	0	0	0	0	0	0	0	0	0	0	0	0	0	0	0	0	0	0	0	0	0	0	0	0	0	0	0
0	0	0	0	0	0	0	0	0	0	0	0	0	0	0	0	0	0	0	0	0	0	0	0	0	0	0	0	0	0	0
0	0	0	0	0	0	0	0	0	0	0	0	0	0	0	0	0	0	0	0	0	0	0	0	0	0	0	0	0	0	0
0	0	0	0	0	0	0	0	0	0	0	0	0	0	0	0	0	0	0	0	0	0	0	0	0	0	0	0	0	0	0
0	0	0	0	0	0	0	0	0	0	0	0	0	0	0	0	0	0	0	0	0	0	0	0	0	0	0	0	0	0	0
0	0	0	0	0	0	0	0	0	0	0	0	0	0	0	0	0	0	0	0	0	0	0	0	0	0	0	0	0	0	0
0	0	0	0	0	0	0	0	0	0	0	0	0	0	0	0	0	0	0	0	0	0	0	0	0	0	0	0	0	0	0
0	0	0	0	0	0	0	0	0	0	0	0	0	0	0	0	0	0	0	0	0	0	0	0	0	0	0	0	0	0	0
0	0	0	0	0	0	0	0	0	0	0	0	0	0	0	0	0	0	0	0	0	0	0	0	0	0	0	0	0	0	0
0	0	0	0	0	0	0	0	0	0	0	0	0	0	0	0	0	0	0	0	0	0	0	0	0	0	0	0	0	0	0
0	0	0	0	0	0	0	0	0	0	0	0	0	0	0	0	0	0	0	0	0	0	0	0	0	0	0	0	0	0	0
0	0	0	0	0	0	0	0	0	0	0	0	0	0	0	0	0	0	0	0	0	0	0	0	0	0	0	0	0	0	0
0	0	0	0	0	0	0	0	0	0	0	0	0	0	0	0	0	0	0	0	0	0	0	0	0	0	0	0	0	0	0
0	0	0	0	0	0	0	0	0	0	0	0	0	0	0	0	0	0	0	0	0	0	0	0	0	0	0	0	0	0	0
0	0	0	0	0	0	0	0	0	0	0	0	0	0	0	0	0	0	0	0	0	0	0	0	0	0	0	0	0	0	0
0	0	0	0	0	0	0	0	0	0	0	0	0	0	0	0	0	0	0	0	0	0	0	0	0	0	0	0	0	0	0
0	0	0	0	0	0	0	0	0	0	0	0	0	0	0	0	0	0	0	0	0	0	0	0	0	0	0	0	0	0	0
0	0	0	0	0	0	0	0	0	0	0	0	0	0	0	0	0	0	0	0	0	0	0	0	0	0	0	0	0	0	0
0	0	0	0	0	0	0	0	0	0	0	0	0	0	0	0	0	0	0	0	0	0	0	0	0	0	0	0	0	0	0
0	0	0	0	0	0	0	0	0	0	0	0	0	0	0	0	0	0	0	0	0	0	0	0	0	0	0	0	0	0	0
0	0	0	0	0	0	0	0	0	0	0	0	0	0	0	0	0	0	0	0	0	0	0	0	0	0	0	0	0	0	0
0	0	0	0	0	0	0	0	0	0	0	0	0	0	0	0	0	0	0	0	0	0	0	0	0	0	0	0	0	0	0
0	0	0	0	0	0	0	0	0	0	0	0	0	0	0	0	0	0	0	0	0	0	0	0	0	0	0	0	0	0	0
0	0	0	0	0	0	0	0	0	0	0	0	0	0	0	0	0	0	0	0	0	0	0	0	0	0	0	0	0	0	0
0	0	0	0	0	0	0	0	0	0	0	0	0	0	0	0	0	0	0	0	0	0	0	0	0	0	0	0	0	0	0
0	0	0	0	0	0	0	0	0	0	0	0	0	0	0	0	0	0	0	0	0	0	0	0	0	0	0	0	0	0	0
0	0	0	0	0	0	0	0	0	0	0	0	0	0	0	0	0	0	0	0	0	0	0	0	0	0	0	0	0	0	0
0	0	0	0	0	0	0	0	0	0	0	0	0	0	0	0	0	0	0	0	0	0	0	0	0	0	0	0	0	0	0
0	0	0	0	0	0	0	0	0	0	0	0	0	0	0	0	0	0	0	0	0	0	0	0	0	0	0	0	0	0	0
0	0	0	0	0	0	0	0	0	0	0	0	0	0	0	0	0	0	0	0	0	0	0	0	0	0	0	0	0	0	0
0	0	0	0	0	0	0	0	0	0	0	0	0	0	0	0	0	0	0	0	0	0	0	0	0	0	0	0	0	0	0
0	0	0	0	0	0	0	0	0	0	0	0	0	0	0	0	0	0	0	0	0	0	0	0	0	0	0	0	0	0	0
0	0	0	0	0	0	0	0	0	0	0	0	0	0	0	0	0	0	0	0	0	0	0	0	0	0	0	0	0	0	0
0	0	0	0	0	0	0	0	0	0	0	0	0	0	0	0	0	0	0	0	0	0	0	0	0	0	0	0	0	0	0
0	0	0	0	0	0	0	0	0	0	0	0	0	0	0	0	0	0	0	0	0	0	0	0	0	0	0	0	0	0	0
0	0	0	0	0	0	0	0	0	0	0	0	0	0	0	0	0	0	0	0	0	0	0	0	0	0	0	0	0	0	0
0	0	0	0	0	0	0	0	0	0	0	0	0	0	0	0	0	0	0	0	0	0	0	0	0	0	0	0	0	0	0
0	0	0	0	0	0	0	0	0	0	0	0	0	0	0	0	0	0	0	0	0	0	0	0	0	0	0	0	0	0	0
0	0	0	0	0	0	0	0	0	0	0	0	0	0	0	0	0	0	0	0	0	0	0	0	0	0	0	0	0	0	0
0	0	0	0	0	0	0	0	0	0	0	0	0	0	0	0	0	0	0	0	0	0	0	0	0	0	0	0	0	0	0
0	0	0	0	0	0	0	0	0	0	0	0	0	0	0	0	0	0	0	0	0	0	0	0	0	0	0	0	0	0	0
0	0	0	0	0	0	0	0	0	0	0	0	0	0	0	0	0	0	0	0	0	0	0	0	0	0	0	0	0	0	0
0	0	0	0	0	0	0	0	0	0	0	0	0	0	0	0	0	0	0	0	0	0	0	0	0	0	0	0	0	0	0
0	0	0	0	0	0	0	0	0	0	0	0	0	0	0	0	0	0	0	0	0	0	0	0	0	0	0	0	0	0	0
0	0	0	0	0	0	0	0	0	0	0	0	0	0	0	0	0	0	0	0	0	0	0	0	0	0	0	0	0	0	0
0	0	0	0	0	0	0	0	0	0	0	0	0	0	0	0	0	0	0	0	0	0	0	0	0	0	0	0	0	0	0
0	0	0	0	0	0	0	0	0	0	0	0	0	0	0	0	0	0	0	0	0	0	0	0	0	0	0	0	0	0	0
0	0	0	0	0	0	0	0	0	0	0	0	0	0	0	0	0	0	0	0	0	0	0	0	0	0	0	0	0	0	0
0	0	0	0	0	0	0	0	0	0	0	0	0	0	0	0	0	0	0	0	0	0	0	0	0	0	0	0	0	0	0
0	0	0	0	0	0	0	0	0	0	0	0	0	0	0	0	0	0	0	0	0	0	0	0	0	0	0	0	0	0	0
0	0	0	0	0	0	0	0	0	0	0	0	0	0	0	0	0	0	0	0	0	0	0	0	0	0	0	0	0	0	0
0	0	0	0	0	0	0	0	0	0	0	0	0	0	0	0	0	0	0	0	0	0	0	0	0	0	0	0	0	0	0
0	0	0	0	0	0	0	0	0	0	0	0	0	0	0	0	0	0	0	0	0	0	0	0	0	0	0	0	0	0	0
0	0	0	0	0	0	0	0	0	0	0	0	0	0	0	0	0	0	0	0	0	0	0	0	0	0	0	0	0	0	0
0	0	0	0	0	0	0	0	0	0	0	0	0	0	0	0	0	0	0	0	0	0	0	0	0	0	0	0	0	0	0
0	0	0	0	0	0	0	0	0	0	0	0	0	0	0	0	0	0	0	0	0	0	0	0	0	0	0	0	0	0	0
0	0	0	0	0	0	0	0	0	0	0	0	0	0	0	0	0	0	0	0	0	0	0	0	0	0	0	0	0	0	0
0	0	0	0	0	0	0	0	0	0	0	0	0	0	0	0	0	0	0	0	0	0	0	0	0	0	0	0	0	0	0
[truncated: 1,000 more rows]
