# Supplementary material for: A modified shuffled frog leaping algorithm with inertia weight
Source: Sci Rep. 2024 Feb 20;14:4146. doi: 10.1038/s41598-024-51306-1 (PMC11224354; doi:10.1038/s41598-024-51306-1)
Supplement: Supplementary file 1 — Supplementary Information. [file 41598_2024_51306_MOESM1_ESM.zip › data/F2/MSFLA_L_2.xls]

## Sheet: Sheet1
0.107899	-0.0683522	0.109979	0.271472	-0.212862	-0.322307	-0.038638	-0.00305464	0.00722907	0.0592278	-0.561954	0.328512	0.247061	-0.0565121	0.0925673	0.0967937	-0.0143205	0.327654	-0.39674	-0.00213182	-0.0513876	0.0678415	0.568125	0.183007	-0.0775541	0.00775592	-0.523307	0.0861175	-0.00720224	0.121553	5.01912
0.101143	0.0104075	0.00945639	-0.00969202	-0.0285177	0.0353215	-0.000618148	0.0106381	-0.00323564	0.0229249	0.0108462	-0.00083269	-0.0167811	0.0021563	-0.0165958	-0.00303799	-0.00211632	-0.03625	0.00312453	0.0665763	0.0219575	0.0333374	0.00393882	-0.0177787	0.00171897	-0.03383	0.0118811	-0.0102941	0.0461101	-0.0342044	0.605323
0.00583452	0.000406539	0.0018247	-0.00112946	0.00263417	0.00254051	-0.00254824	-0.0047135	0.000598516	-0.00251814	0.000347072	-0.000618616	0.00123406	-0.00106955	-0.00342335	0.000368307	5.09155e-05	-0.000925135	-0.00179048	-0.00602065	5.89824e-05	0.00266132	0.00290053	0.000730142	-3.22087e-05	0.000429068	6.97298e-05	-0.000510715	-3.69789e-05	0.000859801	0.0488859
-0.000218947	-0.000115111	-0.000285488	-5.2602e-05	8.92455e-06	-0.00012101	-2.51976e-05	0.000528939	-5.61269e-05	-0.000282172	-4.05302e-05	-9.48065e-05	-0.000412389	0.000128405	0.00016541	-2.0561e-05	-9.22692e-05	-6.19712e-06	3.59517e-05	-0.000354474	1.81569e-05	-0.000172554	0.000133731	-5.54438e-06	0.000137381	-3.28667e-05	9.99285e-05	0.000240756	0.000431585	3.85324e-05	0.00435654
-1.77432e-05	6.14117e-06	7.01842e-06	4.26826e-06	-6.80511e-07	-1.32683e-05	-9.2538e-06	-3.6339e-06	-8.9278e-06	-5.45341e-06	3.37908e-05	-3.09506e-06	1.92775e-07	-1.03036e-05	1.10281e-07	3.13572e-06	3.39611e-07	1.28869e-06	-1.67319e-05	-1.33537e-07	-1.98344e-05	1.52859e-05	1.03405e-05	1.10421e-05	4.99397e-05	-6.14167e-06	-1.23223e-05	8.4365e-05	1.32008e-05	-1.10221e-05	0.000379005
-1.17041e-06	8.03017e-07	3.55242e-08	-1.04118e-06	-1.8623e-06	-2.86652e-07	2.05687e-07	5.87315e-08	-6.93547e-07	2.00729e-06	1.24294e-06	-7.63505e-07	1.94834e-07	-3.98256e-07	7.99467e-07	-5.56234e-07	-2.65505e-06	-2.16682e-09	-5.48937e-07	6.14516e-07	3.68663e-07	-2.70894e-08	-1.77965e-06	2.20151e-07	2.75206e-07	2.67913e-06	5.94826e-07	-1.13796e-06	-1.03473e-05	9.37453e-07	3.43077e-05
1.72461e-07	-3.87937e-08	-3.48964e-07	-9.38435e-08	1.95769e-07	1.04159e-07	2.7581e-07	7.00135e-09	4.24784e-08	2.01858e-07	-6.18782e-09	6.23388e-08	-5.10439e-07	-2.13845e-07	7.95097e-08	-9.84682e-08	-8.43096e-08	-3.80488e-08	-1.79422e-07	2.02648e-08	-5.59684e-08	-2.4213e-10	3.70061e-07	1.90096e-09	9.98754e-08	-2.40563e-07	1.33115e-07	7.30179e-08	2.1501e-08	-2.61428e-07	4.03165e-06
6.46817e-10	6.56428e-09	4.19662e-09	1.72194e-08	-2.80644e-09	-3.8323e-10	-3.90782e-09	-7.72161e-09	-3.67193e-09	-2.11556e-08	-5.11669e-11	4.42773e-10	3.23136e-09	2.97559e-10	6.92522e-10	6.98591e-09	-1.02281e-08	-2.02885e-09	-8.59514e-10	-1.00504e-09	2.50875e-08	-3.09452e-09	3.43466e-08	-8.85546e-11	4.85351e-09	2.29719e-09	8.11432e-09	-1.44896e-08	-1.39526e-09	7.02101e-08	2.58074e-07
-2.95122e-09	2.77067e-10	-2.29039e-10	9.52924e-10	2.8438e-10	-3.42623e-11	-6.30189e-10	7.80146e-10	-7.6768e-10	-4.41423e-10	7.20351e-11	-1.02272e-09	-2.61829e-09	4.22614e-10	-8.94892e-10	-1.75308e-10	7.33729e-10	-2.2821e-10	-4.85915e-10	-5.25855e-10	-1.0519e-09	1.45728e-09	-2.3017e-09	-3.37979e-10	-7.90595e-11	-2.34042e-09	-2.91516e-11	-2.46296e-09	8.5283e-11	1.98769e-09	2.66613e-08
8.10519e-12	3.13141e-11	-3.42191e-11	1.39724e-10	6.16598e-12	-2.55821e-11	5.76764e-11	-5.9999e-12	8.02279e-11	1.17435e-10	5.13399e-11	3.14596e-11	2.10466e-11	3.27362e-11	-4.34135e-12	4.14475e-11	-4.59967e-12	-1.13518e-10	3.67313e-10	6.66254e-11	-4.50382e-11	-6.11308e-12	-8.46522e-11	6.7978e-11	-6.03451e-11	8.59387e-11	9.48128e-12	-1.30652e-10	1.21512e-10	7.92784e-12	1.86052e-09
-5.93853e-12	3.16108e-12	-2.27895e-12	5.80252e-12	-3.90788e-13	1.52512e-12	7.84711e-13	-1.79307e-13	-1.99979e-11	-3.75796e-12	1.12803e-12	7.34096e-13	-4.51813e-12	4.90266e-12	2.60143e-12	-3.7144e-12	-3.97595e-11	-1.80782e-12	-1.40833e-13	1.1183e-12	-7.39651e-12	7.06839e-13	1.61457e-12	5.6379e-12	2.50897e-12	-2.67064e-11	1.15697e-11	4.88359e-12	1.18744e-12	-1.47872e-13	1.66602e-10
3.44916e-14	-3.88103e-12	8.75199e-14	3.95979e-13	1.15668e-12	-3.04059e-13	-4.56734e-13	1.63637e-12	-2.25017e-13	-4.8734e-13	-2.14154e-12	-6.58776e-14	2.55988e-13	-1.20606e-12	2.30602e-14	3.54048e-13	-3.33818e-13	-9.54442e-14	1.73752e-12	3.37603e-13	-1.21739e-12	-1.25555e-12	1.05186e-12	9.92035e-14	-2.94208e-12	8.94531e-13	3.47383e-13	1.44261e-13	-3.31011e-13	-2.95097e-13	2.37945e-11
-1.7872e-15	-2.54272e-14	-8.43277e-15	4.47801e-15	-2.5078e-14	-3.74251e-15	8.33679e-15	1.46408e-13	-7.43442e-15	-1.67828e-16	-1.01121e-13	2.74481e-14	-2.78151e-14	1.22419e-13	-2.46632e-14	2.80146e-14	1.6434e-13	2.50011e-13	1.61749e-13	4.53166e-14	-4.0929e-14	8.69492e-14	3.13088e-14	-7.46022e-15	2.70047e-15	8.48594e-15	-3.61518e-14	-5.6524e-15	-4.71222e-14	-1.22306e-14	1.46318e-12
2.01138e-15	-3.47002e-15	7.61856e-15	-7.66895e-15	-5.13094e-15	-6.11551e-15	-1.80977e-15	-1.88118e-14	5.10669e-15	-1.33623e-15	8.3558e-15	-6.96099e-15	4.82467e-15	6.42653e-16	-3.00622e-15	1.12249e-15	-2.97141e-14	1.35366e-14	-4.58666e-15	-1.38659e-14	-1.47598e-15	-9.13149e-15	1.01303e-15	8.51643e-17	5.76516e-15	1.01462e-14	-7.38125e-15	7.59308e-16	-1.29359e-15	-5.20965e-15	1.87957e-13
-2.37586e-15	1.34539e-17	8.7006e-16	3.90865e-16	1.64793e-16	-1.78061e-15	-4.34208e-17	5.18736e-16	-1.50195e-16	1.19609e-16	4.51582e-16	7.32695e-16	-1.5138e-16	-3.43421e-16	-1.97241e-16	1.29085e-15	-8.58227e-16	1.20581e-16	2.24e-15	7.7728e-18	2.24447e-16	1.13391e-15	6.50096e-16	1.0148e-16	-9.98974e-17	2.63017e-16	-1.68666e-16	6.95701e-16	-8.35052e-16	1.99646e-16	1.71933e-14
8.04818e-18	-1.70071e-17	-5.965e-18	7.27271e-17	-1.06549e-17	1.94935e-17	2.0897e-17	-2.40723e-17	-1.86258e-17	-8.63579e-17	-4.69549e-19	-1.02093e-17	8.5502e-18	1.02525e-16	-1.14024e-16	5.3965e-17	3.45903e-17	-1.7847e-17	6.99756e-18	1.51043e-16	-5.82764e-17	2.99984e-17	-3.24552e-17	1.60961e-16	-2.55327e-16	-7.16519e-17	1.55109e-17	-2.23372e-17	-7.54832e-19	-5.20459e-18	1.43655e-15
-8.43926e-21	-3.14531e-19	3.81242e-18	2.61567e-18	1.48722e-18	5.13173e-19	-5.12382e-18	3.51652e-17	-1.14317e-17	5.64401e-18	-1.14257e-18	-2.73081e-18	5.63559e-18	1.62509e-17	-1.30874e-20	4.34217e-18	2.14155e-18	2.95891e-18	6.4124e-19	8.21871e-20	-3.22963e-18	-1.14497e-18	-3.32864e-18	5.21218e-18	1.56423e-18	3.05282e-19	-2.061e-19	3.74055e-18	-1.78363e-18	-3.58591e-19	1.22929e-16
-4.9927e-21	1.80637e-19	5.11101e-20	1.98112e-19	1.14316e-19	6.55416e-19	8.03128e-19	-2.09465e-18	3.9617e-19	1.88933e-18	-1.9422e-19	9.35268e-20	-9.02457e-20	5.20492e-19	9.17436e-20	9.36217e-20	4.75047e-19	-1.47493e-19	-2.21463e-18	4.29222e-20	9.99651e-21	-6.08937e-20	2.64993e-19	-7.53103e-19	1.68562e-18	-5.17185e-20	4.84571e-20	-1.41149e-19	-3.83452e-19	6.37183e-20	1.38149e-17
1.5566e-21	2.77679e-20	-8.47827e-21	7.16131e-20	1.24627e-21	-3.34888e-21	-8.04805e-20	-5.05015e-20	9.84794e-21	-1.83967e-20	3.71383e-20	6.02662e-21	6.85748e-20	2.73853e-20	1.40164e-20	-1.24919e-20	-3.82989e-22	-1.38556e-20	7.56964e-21	2.17737e-20	-6.84019e-22	-8.74953e-21	3.34164e-20	-3.34286e-19	-7.79115e-21	-4.47509e-21	1.13182e-20	9.9627e-21	-4.40859e-21	2.39084e-20	9.21453e-19
-1.1759e-22	-5.94669e-21	-3.91705e-21	-2.23984e-21	-1.30372e-20	-1.19621e-21	1.46383e-21	-1.92828e-21	-1.05181e-20	-3.15306e-21	9.45981e-22	-3.28398e-21	2.44071e-21	6.33779e-22	-2.26528e-21	9.25235e-24	1.18089e-21	-4.56372e-22	-4.53864e-21	1.33018e-21	-6.0665e-21	-2.55723e-21	-1.09511e-21	-3.97929e-22	-6.7836e-22	-4.40026e-21	3.27632e-21	2.49855e-21	2.35939e-21	-2.4367e-21	8.63692e-20
2.25947e-22	-1.79568e-21	8.57696e-22	-1.68021e-23	2.68207e-22	1.17675e-22	1.03263e-21	2.25694e-22	3.96689e-22	2.00016e-22	-4.97846e-22	-2.20998e-22	-1.25143e-22	-3.27136e-23	-1.26886e-22	-5.16075e-25	4.879e-22	2.56952e-22	-4.69818e-24	2.95011e-22	-1.64505e-22	-5.43255e-23	-4.53746e-22	-3.44929e-22	8.95733e-23	-2.10021e-21	2.79884e-22	2.65125e-22	1.11729e-22	-5.33568e-23	1.11031e-20
-2.20619e-24	1.26593e-24	1.68974e-24	-1.29599e-23	-2.45711e-23	8.62876e-24	-8.65423e-24	-8.72338e-24	-4.35739e-23	-1.16893e-23	-9.26472e-24	-7.89357e-24	2.25619e-23	-3.0171e-23	-2.18733e-23	-3.73304e-23	-2.98384e-23	1.52561e-24	5.62351e-23	3.71365e-23	-2.03769e-23	-1.03821e-23	1.7344e-23	-1.84565e-22	-1.14618e-23	-1.49744e-22	1.76941e-23	9.21768e-23	-4.647e-24	7.11475e-24	8.933e-22
6.97846e-25	-6.08872e-24	2.0558e-25	-3.77781e-24	7.72495e-25	5.47164e-24	5.76753e-25	3.8349e-24	1.6846e-24	2.3063e-24	1.24032e-24	1.87684e-24	7.07261e-25	-1.03355e-24	1.08534e-24	4.04187e-26	-7.12017e-25	-3.75363e-25	1.98266e-24	1.45976e-24	1.30171e-25	-4.96133e-25	4.98829e-26	-4.11779e-24	3.24396e-24	-4.17377e-26	1.19551e-24	6.67197e-25	-4.18399e-24	-3.43352e-25	5.03999e-23
-5.47558e-26	-4.7744e-26	-3.74583e-25	4.93003e-26	-5.08186e-25	7.21504e-26	-1.91824e-25	-4.53382e-26	7.39724e-26	2.51338e-25	-3.23105e-26	-1.93936e-25	-1.64437e-26	6.15156e-25	1.37741e-25	-1.62515e-25	4.76401e-25	-6.36744e-25	4.7124e-27	-1.28842e-25	-1.34384e-25	1.04375e-25	6.47571e-25	5.08953e-27	1.35792e-26	1.32946e-25	4.63596e-26	-2.52043e-25	-5.44569e-26	-1.27679e-25	5.59248e-24
-1.00521e-26	6.07867e-27	-4.82341e-27	2.56286e-27	2.20732e-27	-4.45945e-26	2.51882e-26	6.52937e-27	-3.83505e-26	-1.99838e-26	3.98028e-26	-5.9435e-27	7.49435e-27	-5.75616e-27	-2.84811e-26	6.74205e-26	1.38766e-26	-1.93463e-26	-2.62375e-26	8.53612e-27	3.0787e-27	3.3544e-27	-2.28579e-26	2.14829e-26	1.92962e-26	-2.04732e-26	1.46576e-26	-2.669e-26	-2.13459e-27	-3.00924e-26	5.47384e-25
8.4333e-28	-1.18054e-28	8.24362e-28	5.4056e-28	-1.0409e-26	-1.44973e-27	-1.49755e-28	-3.56972e-28	-1.40762e-28	1.79552e-28	-5.51295e-28	6.7926e-28	-3.02104e-28	8.58052e-28	2.54803e-28	-1.75165e-28	5.75774e-28	-2.13432e-28	3.16433e-27	-2.94115e-27	-1.37271e-28	-3.38734e-27	4.03303e-28	-9.96269e-28	-6.29737e-28	1.60442e-27	-1.02938e-26	-6.58006e-28	1.31169e-27	-1.81719e-28	4.4331e-26
-8.45056e-29	-3.63215e-29	1.02149e-28	6.34627e-28	8.33082e-29	-5.39421e-28	2.86657e-28	3.64981e-29	1.53746e-28	6.40185e-29	-8.02218e-28	1.18453e-28	3.63449e-28	2.25432e-28	4.90557e-29	-8.43873e-29	5.06571e-29	1.29843e-29	9.95894e-29	-8.49718e-29	-1.36843e-29	2.49504e-28	-4.9691e-28	4.59014e-29	1.22767e-30	-3.02691e-28	-1.74376e-28	1.17408e-28	-3.9711e-29	-1.30564e-28	5.48443e-27
-1.33185e-28	-6.76037e-31	-2.34506e-30	3.45173e-30	-5.3692e-30	-1.16807e-29	6.74321e-30	4.31699e-29	7.21109e-30	-9.70112e-30	2.35137e-30	-1.54622e-30	1.10419e-29	-1.54373e-30	3.92457e-30	-7.58802e-30	-4.46444e-30	7.9899e-30	-2.37168e-30	-7.94363e-30	-2.28798e-29	9.03049e-31	1.45467e-29	2.79518e-30	-2.24067e-29	-2.6777e-29	-1.462e-29	-2.05588e-29	-1.17393e-29	1.7465e-29	4.2899e-28
-3.43418e-31	-3.67758e-31	-1.67993e-30	6.26509e-32	-1.88217e-30	-2.38405e-30	1.18244e-30	4.11511e-30	-1.74465e-30	6.9568e-31	8.15971e-32	-4.55413e-31	7.1044e-31	9.34818e-31	-2.0401e-31	-8.71698e-31	6.39045e-31	4.88976e-30	-1.36141e-31	-3.50655e-31	6.52792e-31	-7.80229e-31	-1.56366e-30	3.92255e-30	-3.61926e-30	1.06342e-30	8.55561e-32	-1.86569e-30	1.60835e-31	-2.06034e-32	3.7466e-29
-3.14986e-32	2.42775e-32	9.5906e-33	-5.15039e-32	-5.55446e-31	8.30385e-32	-6.11648e-32	-2.60906e-31	-2.95317e-31	3.17007e-32	-9.56897e-33	-2.97989e-31	3.96985e-32	-2.78452e-32	2.34737e-32	-1.17274e-32	-5.11924e-32	3.43814e-32	-6.3989e-32	2.45294e-31	-3.05001e-32	4.16553e-31	1.92475e-31	3.55748e-32	-1.03339e-31	2.76807e-32	1.97201e-32	-6.12548e-32	1.61237e-31	1.62901e-31	3.42084e-30
-3.61898e-32	-1.2666e-33	2.18284e-33	6.77358e-33	-1.242e-32	-3.21646e-32	-9.00015e-33	-8.96316e-33	1.87518e-32	1.26746e-32	-7.98654e-33	2.15162e-33	3.9383e-33	-4.46942e-33	-3.43194e-32	-4.97782e-33	-1.09557e-32	4.6386e-33	2.15691e-33	-4.09323e-33	6.6502e-33	1.87701e-34	7.98007e-33	-7.50763e-35	-6.53941e-33	-1.90867e-32	6.05741e-33	1.72531e-32	8.49284e-33	1.03888e-32	3.02786e-31
-3.29864e-34	-3.40686e-34	-1.68702e-34	2.44761e-34	4.44467e-34	3.73863e-34	6.96228e-34	-3.81313e-34	4.89701e-34	-4.98946e-35	-6.0318e-34	-2.09336e-33	-2.72861e-34	-2.5316e-34	-1.26004e-33	-4.27307e-34	8.73092e-34	5.4294e-35	-9.0854e-34	-4.80424e-33	-1.43073e-35	1.89057e-33	3.13101e-33	9.62695e-34	-9.90652e-36	-1.38612e-33	-3.37262e-34	-4.37797e-34	7.35619e-35	3.26581e-34	2.36394e-32
2.19747e-36	-3.34684e-34	-4.22632e-35	-3.3333e-35	2.66452e-35	-1.06988e-34	-4.52781e-35	1.26579e-34	2.16476e-35	9.20209e-35	-3.15863e-35	-5.40246e-35	-1.2671e-35	5.21035e-35	3.06836e-35	2.29743e-34	-5.50484e-35	2.08595e-35	-2.85754e-34	-5.61789e-36	-7.0305e-35	-3.74021e-36	6.75751e-35	-2.14782e-35	-3.2091e-35	9.33743e-35	-3.32124e-35	-2.28914e-35	3.88091e-35	2.23892e-34	2.2171e-33
2.98352e-36	-5.86037e-36	-2.04837e-35	-4.42845e-36	4.65392e-35	-2.0822e-35	-3.12276e-37	-7.42462e-36	-2.28536e-36	1.02684e-35	-3.26794e-36	-1.20203e-36	9.72698e-37	-1.28857e-36	5.77106e-36	1.10118e-35	-4.27702e-36	-1.22456e-36	-9.23058e-37	1.61086e-36	2.99577e-35	-1.37053e-37	-1.79323e-35	2.17863e-38	-1.31798e-35	7.45351e-36	-1.29926e-35	-1.05527e-35	8.97503e-37	7.75819e-36	2.53841e-34
4.07568e-37	-2.43053e-37	7.34423e-37	-1.6962e-38	2.39046e-36	1.57047e-37	-6.22412e-37	1.81044e-37	-1.80453e-37	-5.50314e-37	-1.06513e-36	5.8849e-37	-1.72439e-37	-3.0077e-37	-1.62815e-36	-1.38744e-36	-5.43336e-38	1.72174e-36	-7.6977e-38	-4.75643e-37	-5.53699e-37	-2.09454e-37	2.3171e-37	-1.58477e-37	7.03734e-37	2.13817e-36	-3.49535e-37	1.24519e-37	-2.80216e-36	-2.0056e-37	2.04269e-35
-9.00526e-38	-1.45733e-37	8.95964e-40	-7.02896e-38	-8.59175e-38	1.18255e-37	-1.55605e-37	-2.20719e-37	3.50865e-38	4.65456e-38	1.04653e-37	-1.40909e-37	-4.93761e-38	9.88079e-38	-6.9583e-38	-3.04763e-37	8.54011e-39	3.68171e-39	-8.47018e-38	5.48878e-38	-3.43573e-38	-2.9306e-38	-1.09826e-37	-1.15339e-37	-1.92415e-38	-1.74507e-37	-1.04364e-39	-2.98753e-39	-8.72868e-39	7.51618e-38	2.4595e-36
-5.89755e-39	2.7001e-39	-9.3392e-39	1.35802e-39	-2.80097e-39	-1.2909e-39	1.09641e-38	8.51459e-39	2.26254e-39	7.47019e-39	1.12211e-38	3.21368e-39	3.00572e-39	-1.45985e-39	-4.48258e-39	-1.18657e-38	-9.99733e-39	1.93541e-39	2.5888e-38	-1.49681e-39	-4.33074e-40	9.75342e-39	4.24098e-39	1.0794e-38	2.16746e-40	1.13266e-38	-3.90807e-40	5.91507e-39	1.59641e-40	1.3152e-38	1.83547e-37
-9.65575e-43	3.18387e-39	8.91332e-40	7.26777e-41	-1.47902e-39	-1.57893e-40	-9.76722e-40	-1.51207e-40	3.12329e-40	-1.04755e-39	3.38888e-40	-1.7312e-40	-1.81857e-39	-6.56966e-41	1.14755e-40	-1.26521e-40	-2.29528e-39	5.82399e-40	-4.76605e-40	-1.91088e-39	1.02573e-39	4.75543e-40	2.71465e-40	-6.92086e-40	-1.81796e-40	-3.11327e-40	-3.16331e-40	-3.34407e-41	-4.63166e-40	1.08759e-40	2.00559e-38
-9.28846e-42	-1.30402e-41	3.21502e-43	1.9552e-40	5.78409e-42	-2.33393e-41	6.48353e-42	-7.81833e-41	3.20264e-42	-1.14284e-40	1.40825e-40	-5.57776e-42	-7.60567e-41	-6.31856e-43	-1.11314e-40	-3.18531e-42	1.08678e-42	1.6216e-42	-5.02735e-43	1.1613e-41	4.77204e-41	8.6757e-43	-7.95234e-41	-1.12439e-41	5.28482e-42	3.04567e-41	3.3878e-41	-1.90249e-40	-8.3086e-44	-6.85189e-41	1.26969e-39
-1.62713e-42	-2.40201e-43	-1.88739e-42	6.17141e-42	5.28629e-42	2.09549e-41	-1.0866e-43	5.20412e-42	-1.42046e-42	2.83113e-42	-9.23034e-43	-1.70756e-42	4.42877e-42	-2.91544e-42	-7.55887e-43	1.06212e-41	-2.13616e-41	5.65707e-42	6.7558e-43	2.15278e-42	4.58338e-43	-4.12605e-42	-2.00067e-42	3.94621e-43	1.14721e-43	1.269e-42	7.30802e-42	-2.361e-42	-3.03076e-43	1.53132e-42	1.16797e-40
9.2962e-44	1.5082e-43	1.8903e-43	-3.53273e-43	-2.11234e-43	-6.06438e-44	2.67817e-43	3.2002e-43	3.15823e-44	1.11229e-43	-1.60774e-43	4.59767e-43	1.51834e-42	-9.63168e-43	-1.04933e-42	4.06504e-43	2.1169e-43	-2.28209e-43	-4.44828e-43	-1.28863e-43	-7.05139e-44	-4.00703e-43	2.83098e-43	-4.90975e-43	-6.60303e-44	-2.03018e-43	-2.15319e-43	3.47401e-43	-2.12264e-43	-3.71597e-43	1.0021e-41
7.86989e-44	-4.30953e-44	1.42833e-44	-6.19157e-44	1.70132e-44	2.5171e-44	-3.2676e-45	1.57743e-44	-7.5021e-44	3.33632e-44	-2.02933e-44	-4.02325e-45	3.81167e-44	7.04333e-46	-3.80684e-44	-4.36228e-44	-3.09013e-45	4.64173e-45	3.50134e-44	-1.79404e-43	-1.21986e-43	1.1387e-44	-1.6728e-44	2.86597e-44	-5.53065e-44	8.90729e-45	8.36281e-44	7.8054e-45	-1.59519e-44	-4.12011e-45	1.08906e-42
2.65223e-45	2.77282e-45	-1.70427e-45	-2.01619e-45	4.05091e-46	-1.00014e-44	-8.0401e-47	3.41951e-45	6.97975e-46	2.87075e-45	-2.86933e-45	-6.07772e-45	3.55554e-45	-2.80223e-44	-2.31752e-45	-8.81157e-46	3.85764e-45	1.79053e-45	-4.34068e-45	-3.26773e-45	1.39182e-44	-6.6889e-46	3.12164e-46	-1.73048e-45	2.65662e-46	3.40298e-45	8.62458e-45	1.59553e-46	-2.40651e-45	-2.52098e-45	1.17611e-43
3.06043e-46	-8.21876e-46	2.49176e-46	8.32646e-47	-4.89377e-46	-5.38024e-46	-2.13751e-46	-1.9841e-46	-3.03674e-46	-3.77412e-46	3.77086e-46	-1.70145e-46	8.44303e-46	1.58259e-49	-2.71892e-46	-2.13815e-46	3.39026e-46	-4.68201e-47	4.55214e-47	-2.75801e-46	-1.69838e-46	5.87153e-47	1.02691e-46	-1.53475e-46	6.79114e-46	2.90313e-46	1.18908e-46	-2.54609e-47	1.0649e-45	1.62142e-46	8.99114e-45
-6.46182e-49	1.24533e-48	4.83936e-47	9.22042e-48	2.64673e-47	-2.35818e-47	-7.72848e-48	4.08777e-50	1.96849e-48	1.07214e-47	-5.49312e-47	-3.37856e-48	2.63948e-47	-1.20629e-46	-1.96983e-47	-1.95486e-47	2.50562e-47	-2.72136e-47	-1.23825e-47	3.40387e-47	5.81655e-48	-1.39068e-47	-1.62917e-47	7.58259e-48	5.07758e-47	1.01779e-46	-3.96877e-47	1.0646e-47	-2.71727e-47	-9.08199e-47	8.37765e-46
8.77221e-49	-3.92824e-49	-9.77164e-49	-2.47038e-48	1.51626e-48	5.55935e-48	-1.89319e-48	-5.02911e-48	3.99279e-48	1.44121e-48	-1.08045e-48	-8.79303e-49	-1.44821e-49	1.37256e-48	-8.463e-49	-6.0522e-48	-1.26246e-48	-3.11237e-48	-3.64876e-48	8.83009e-49	6.14062e-49	-4.17254e-49	1.62947e-48	9.65434e-49	1.44904e-48	3.30499e-51	2.54586e-49	2.18529e-49	-8.43752e-49	-1.54221e-47	6.52493e-47
1.22286e-49	-4.66569e-50	-1.8885e-49	-5.75881e-49	-7.27931e-50	2.55221e-49	-1.02462e-49	4.38341e-49	-1.1027e-49	1.5906e-49	5.25921e-50	8.84512e-49	-1.82478e-49	-2.33566e-50	-1.27473e-49	-9.85302e-50	-3.74117e-49	-2.54536e-50	4.83769e-49	-2.04887e-49	2.02062e-49	1.64841e-50	-7.65671e-50	-6.15452e-50	5.22633e-50	9.66272e-50	1.43752e-49	-6.35001e-50	-1.67934e-49	-1.75551e-49	5.58527e-48
1.95582e-51	1.72486e-50	1.52559e-50	-5.61522e-52	-6.72759e-50	2.13739e-50	2.53133e-50	2.52346e-50	-9.62179e-51	-2.3537e-50	-8.19452e-51	-1.34461e-51	-3.33339e-51	4.43444e-50	-1.90376e-51	-2.05747e-51	9.19372e-51	2.63397e-50	5.68714e-52	-3.21242e-51	-6.57789e-51	8.84076e-50	4.85321e-50	4.22769e-51	-1.08435e-51	-2.37811e-50	-3.33781e-50	-1.5418e-51	2.11789e-51	5.7451e-52	5.18094e-49
-2.20132e-51	-3.26221e-52	-3.23304e-52	8.00072e-52	1.23591e-51	1.19572e-51	9.11746e-52	-5.87508e-51	2.67996e-52	2.47598e-51	-1.11721e-50	7.00751e-52	3.31447e-51	-5.78017e-52	2.01113e-52	-6.54193e-52	1.19623e-52	5.68035e-52	2.25643e-52	8.25279e-52	3.55105e-51	7.564e-52	-1.86497e-52	-4.62738e-52	9.04274e-52	-6.2421e-53	-1.94831e-52	-5.35439e-51	5.40837e-52	3.36731e-52	4.63227e-50
-9.74294e-53	7.10673e-53	-3.12893e-52	6.78808e-53	-1.36005e-52	-2.27852e-52	3.80828e-53	-1.07672e-53	-4.45551e-52	7.16723e-54	2.9658e-52	-3.26878e-53	1.258e-52	1.31985e-52	-8.72308e-53	8.05027e-53	6.10772e-53	5.62835e-54	-5.82308e-53	7.1179e-54	9.00707e-53	-5.72808e-52	-2.69892e-53	-1.87348e-53	-2.48086e-53	-3.65996e-53	-2.0782e-53	-1.59233e-53	8.62026e-52	1.30525e-53	3.98333e-51
1.35524e-53	2.78256e-53	-1.97046e-53	1.7351e-53	3.30552e-54	2.74859e-53	-4.3465e-55	2.95324e-55	-9.94916e-54	-1.77397e-53	2.28035e-53	1.7739e-53	5.14164e-54	3.45381e-54	-1.12055e-55	3.3761e-54	-6.79177e-54	-5.81978e-53	-7.52079e-55	3.32993e-53	7.98953e-54	5.21415e-54	2.55915e-53	2.18947e-53	2.20531e-54	-4.50443e-54	8.05201e-54	-3.09114e-54	7.81746e-54	6.26659e-55	3.76298e-52
1.44831e-54	2.82474e-55	1.87378e-54	-3.17341e-55	8.30009e-56	4.64413e-54	8.7265e-55	8.53945e-55	1.68526e-56	-1.60715e-54	1.01377e-54	2.47128e-54	-1.17085e-54	5.01052e-55	-6.02689e-57	5.09436e-55	-1.04358e-54	-7.47695e-55	-3.75416e-55	3.21853e-54	-1.23382e-54	-3.86952e-55	7.81236e-56	1.75632e-54	8.65926e-55	8.53802e-55	-7.004e-55	-8.79072e-55	1.48814e-55	-4.23551e-55	3.03841e-53
-5.27681e-56	-6.95019e-56	3.05344e-55	2.72507e-56	1.36789e-56	-8.34225e-57	-2.51896e-55	-1.52744e-55	-2.9821e-55	1.45781e-55	2.17186e-55	-5.19856e-56	1.32176e-55	8.59284e-56	9.81252e-56	-5.72318e-56	7.69701e-56	-3.97284e-58	8.37159e-56	1.73809e-55	-8.45153e-56	1.3069e-55	-8.58799e-56	5.68388e-56	1.70419e-57	4.53355e-56	-2.5148e-56	4.2777e-56	3.19872e-56	-4.84459e-56	2.85636e-54
2.34013e-58	-6.163e-57	1.7508e-56	8.4438e-57	9.50618e-59	-2.83311e-56	-1.02075e-57	1.10459e-56	-3.78938e-57	-9.85579e-57	-1.40606e-56	2.51378e-57	-8.56219e-58	-1.81751e-58	7.66312e-57	3.94032e-56	-1.33049e-56	-6.29136e-57	5.86604e-57	2.11703e-56	-4.68962e-57	-8.51637e-58	3.56598e-57	-3.40128e-57	-4.94493e-57	-6.60851e-57	5.362e-57	1.92858e-58	5.709e-56	-8.67206e-57	2.93177e-55
1.06406e-58	2.97375e-58	-2.20607e-58	5.38928e-58	2.05112e-58	4.32774e-58	5.88773e-58	-4.55955e-58	3.2357e-57	-1.05712e-57	-2.64589e-58	1.75118e-59	-1.26506e-57	-1.28936e-57	2.31504e-58	1.05495e-59	9.69256e-58	6.32729e-58	7.88505e-58	2.36681e-57	1.18503e-57	3.87183e-57	-3.78923e-58	-1.32806e-58	-8.18439e-58	1.4512e-58	5.01523e-58	-1.67223e-57	-1.46256e-58	1.10659e-57	2.49334e-56
-1.13367e-58	3.82159e-60	2.37013e-59	-4.43735e-60	-7.50882e-59	-1.14199e-58	4.54663e-60	7.91999e-59	-5.81456e-59	-1.12159e-59	-1.0983e-58	-2.28258e-59	1.83099e-59	4.78661e-59	-5.76469e-59	-2.6958e-58	-2.79771e-59	-1.56778e-59	3.20417e-60	-4.9112e-58	-1.27512e-58	8.65375e-59	-5.78473e-59	-1.01177e-58	-1.32136e-58	-1.56504e-59	-7.09642e-59	-9.88605e-59	-7.00241e-59	1.28978e-59	2.32537e-57
-6.01325e-60	-3.02333e-59	-3.65263e-60	-4.40055e-60	5.94878e-61	9.56051e-60	6.80929e-60	-6.1867e-60	1.30792e-60	6.86716e-61	2.18722e-60	-1.15308e-60	2.47253e-59	-8.70559e-61	8.5294e-60	-5.08787e-60	3.20975e-60	5.62788e-60	-4.78956e-60	1.75482e-60	3.4046e-60	7.6319e-60	3.53211e-60	7.39139e-60	-4.77724e-60	-1.23207e-59	-6.69528e-60	2.01888e-61	2.57943e-60	3.3161e-61	1.76247e-58
-4.9403e-61	-4.43031e-61	3.42278e-62	3.3663e-61	8.6651e-61	5.10757e-61	4.8305e-61	4.25533e-61	-6.25974e-61	1.00522e-60	1.0901e-61	-7.67839e-61	1.47609e-62	-5.40335e-62	1.49474e-61	-3.98768e-61	-2.65861e-61	1.29167e-60	7.88428e-61	1.86814e-60	2.66247e-61	-9.91812e-62	-5.93136e-61	-3.95662e-61	7.52892e-61	-1.87402e-60	1.04302e-61	-1.1331e-60	-8.56505e-61	5.61234e-61	1.75692e-59
1.15723e-62	4.15003e-62	2.53779e-62	1.71309e-61	-5.57316e-63	8.24189e-63	-1.68477e-62	-2.02503e-61	-1.2195e-61	-3.40565e-63	-9.4511e-62	-3.69541e-62	-2.38036e-62	1.34778e-62	-1.66442e-62	4.12605e-62	1.35092e-62	1.70622e-61	-3.04812e-62	2.90619e-61	-4.8761e-62	-1.05911e-61	3.59051e-62	-6.11906e-62	1.34061e-62	-7.7538e-62	-7.01975e-62	-1.17717e-61	-7.66962e-62	-3.55953e-61	2.30344e-60
1.83735e-62	-7.2734e-63	6.34083e-63	-8.53354e-63	3.24304e-64	-6.00103e-63	-1.73395e-63	1.71548e-63	-6.84305e-63	-1.51198e-62	-2.59619e-63	1.16529e-62	-2.33214e-63	4.50117e-63	4.35621e-63	-7.99208e-63	-4.91352e-63	1.34194e-62	-3.80539e-64	3.08015e-62	-1.20387e-63	2.33459e-62	-5.37576e-63	4.44374e-63	-2.31865e-63	-2.1729e-63	-1.27251e-63	8.22192e-65	-6.49238e-66	-6.81378e-63	2.0224e-61
1.22256e-64	6.39531e-65	-1.69503e-64	3.26139e-64	2.77446e-64	2.33444e-64	-8.71656e-65	4.12978e-64	-3.33897e-65	-2.38902e-64	-2.6079e-64	-2.11407e-64	4.94769e-64	2.59551e-65	4.41104e-63	2.08514e-64	6.5639e-66	-4.03884e-64	3.22233e-64	4.74965e-64	-3.20185e-64	-1.00783e-63	-5.10579e-64	1.34749e-64	5.22085e-64	3.11658e-63	9.916e-65	-3.79969e-65	-2.16971e-64	1.99367e-64	1.49508e-62
-4.92217e-65	3.03102e-65	-6.72121e-65	6.41536e-66	-9.92549e-65	-9.28234e-66	-4.35368e-65	8.115e-66	2.16618e-65	1.48051e-65	-5.00349e-66	4.55051e-65	1.10776e-65	-1.40446e-65	-1.51018e-64	-3.51898e-65	-5.43387e-66	-8.0279e-66	4.70734e-65	-3.99247e-65	-2.02597e-65	1.06459e-65	-3.8815e-65	-1.09691e-65	1.61648e-65	-3.02377e-66	5.26188e-65	7.35298e-65	-1.20127e-64	1.09951e-64	1.16822e-63
-4.25256e-67	-3.05374e-67	-3.78833e-67	1.2609e-66	-2.24369e-66	1.73502e-66	1.10448e-66	-2.18822e-66	-6.33519e-67	-1.76256e-66	-1.99537e-67	-8.00001e-66	8.80777e-67	1.75833e-65	-2.36217e-66	-2.03037e-66	2.30427e-67	2.23976e-67	1.0359e-66	-8.42348e-66	-4.63955e-66	6.80123e-67	-1.95071e-67	-1.05202e-66	-9.25619e-66	-1.4468e-66	3.7598e-66	4.9511e-66	1.11018e-66	-1.50146e-66	8.16e-65
3.77856e-67	-2.50309e-67	1.78147e-68	1.9467e-67	7.90965e-68	1.94156e-66	1.6853e-67	-3.93266e-67	5.97904e-68	2.09421e-68	2.14699e-67	-8.53009e-67	-3.38747e-67	4.84309e-68	1.09745e-67	-1.1881e-67	3.87493e-67	1.02921e-67	-2.16555e-67	-2.14074e-67	-8.33095e-68	2.72901e-68	-3.44066e-68	3.39174e-67	1.6523e-66	4.38741e-67	1.86078e-67	-8.23249e-67	2.34774e-68	-1.15222e-67	9.83156e-66
7.58925e-69	9.40968e-69	1.80501e-68	2.57082e-68	5.91833e-69	-1.43756e-69	-1.97431e-68	-2.66106e-67	4.61874e-68	3.18073e-69	-1.41188e-67	-4.80869e-70	8.01693e-69	-1.10781e-67	-7.61506e-69	6.52342e-69	-8.14751e-68	-2.85705e-68	-9.47535e-69	-2.76318e-69	2.15026e-68	-8.89304e-69	2.49555e-68	1.75273e-68	2.30754e-68	6.67245e-70	-3.70828e-68	-5.46202e-69	-4.75716e-68	2.67102e-68	1.01367e-66
-1.83258e-69	8.92294e-69	-2.84314e-69	-1.83131e-69	2.4245e-71	7.18897e-70	2.15146e-70	-1.4373e-68	-2.96217e-70	3.46522e-69	4.48827e-69	-1.9558e-69	1.40366e-69	-3.10391e-70	1.74412e-69	5.09825e-69	-3.29942e-70	1.31103e-69	6.96972e-69	-6.74446e-70	4.58038e-69	5.3311e-70	-5.80303e-70	-4.11861e-69	-1.04789e-69	-3.13165e-69	1.85786e-69	1.55948e-69	5.5692e-69	5.02185e-69	8.68086e-68
-2.45217e-71	-3.93848e-70	-2.49075e-70	-1.70305e-70	3.16733e-71	9.20456e-71	2.26654e-70	-1.1551e-70	2.12265e-70	8.60742e-71	-8.98968e-71	-1.23211e-70	3.51947e-70	7.24993e-73	-2.92094e-72	-1.41224e-70	2.31504e-72	3.72944e-70	-4.75778e-71	-1.67168e-69	6.41758e-70	1.72575e-70	5.54543e-70	5.32513e-70	-2.33567e-70	-9.64408e-71	2.35761e-70	-1.60525e-71	4.02814e-71	5.71922e-71	6.9871e-69
9.14368e-72	-4.21123e-71	7.45924e-72	-2.92672e-71	5.15989e-72	2.8382e-72	-4.06162e-72	4.56784e-71	-1.79778e-71	1.88872e-72	2.69389e-71	-6.6035e-72	2.23613e-71	-4.46387e-72	8.92599e-71	-2.74097e-71	6.21933e-72	1.04677e-72	-3.18646e-71	-1.55608e-72	8.82628e-71	2.76971e-71	-1.50371e-72	1.94604e-71	-1.17719e-71	5.99258e-72	1.13414e-71	-2.03783e-71	-6.48487e-72	2.43455e-71	6.0055e-70
3.67236e-72	-1.07207e-73	-2.44477e-73	-1.57601e-72	1.54278e-72	1.91904e-72	-6.35071e-74	-7.77698e-73	-1.17361e-72	-4.23089e-73	3.43704e-73	-1.03792e-72	6.34057e-73	-9.90956e-74	5.23263e-72	2.03698e-72	2.32247e-72	2.21165e-73	1.73147e-72	3.56883e-73	-2.08478e-72	7.35706e-72	5.10376e-72	1.01489e-73	3.7839e-72	4.24736e-73	-4.03938e-72	1.14108e-72	3.8527e-72	-2.54761e-72	5.59526e-71
1.7694e-73	2.87368e-73	-4.8098e-74	7.37408e-74	1.61708e-72	-1.59822e-73	5.30651e-74	1.53894e-73	-8.54196e-74	2.78498e-73	-4.96316e-74	2.01771e-73	4.44951e-73	-6.90677e-74	-8.97048e-74	6.4908e-73	4.14871e-73	-1.19982e-74	-1.73452e-73	-7.13076e-74	-1.25838e-73	1.69214e-73	-5.63475e-73	1.04966e-73	3.39284e-73	1.21391e-74	6.84096e-73	1.66162e-73	4.36752e-74	-2.41368e-73	7.55998e-72
-1.29902e-74	-1.15538e-74	4.31241e-74	-2.52226e-74	-2.25292e-74	1.27119e-74	1.30675e-74	9.63288e-75	2.71795e-75	3.24091e-74	6.30395e-75	-7.83182e-74	-2.00605e-75	-7.89205e-74	1.13046e-74	-3.78242e-76	2.70031e-74	1.08409e-74	-3.53877e-74	3.76747e-74	3.83666e-75	1.80985e-74	2.95177e-75	-2.06966e-75	-1.03205e-74	-8.92661e-75	-1.71786e-75	7.22058e-74	1.11713e-74	1.73501e-75	6.07131e-73
7.83607e-76	-4.97903e-76	-5.50351e-77	2.74172e-75	7.16909e-75	3.69089e-76	-2.11196e-76	1.40985e-77	3.89941e-75	2.48058e-76	9.14608e-76	-5.70326e-76	3.6704e-76	-3.46232e-77	4.85402e-76	-1.12132e-75	-7.07406e-76	1.36051e-75	1.75384e-76	-6.67665e-76	-3.64981e-76	2.52097e-76	5.86506e-76	8.89224e-76	1.05592e-75	1.86871e-75	-2.0822e-76	-5.7395e-75	-2.28724e-75	2.58554e-75	3.82314e-74
2.92068e-76	2.46063e-76	1.62312e-76	7.90844e-77	3.34138e-76	2.90298e-76	-8.48576e-77	-2.05827e-77	-4.5238e-76	-3.94304e-77	-1.16996e-76	-6.88438e-78	1.15882e-78	1.96283e-76	-1.18356e-76	-2.06209e-76	3.77714e-77	-1.404e-76	-2.04391e-76	-5.98129e-77	8.35942e-77	3.82788e-77	-9.37046e-78	2.11139e-77	1.88746e-76	-3.41583e-77	4.02982e-77	-1.41065e-76	-1.87965e-78	3.26889e-77	3.68067e-75
2.82781e-77	-5.37196e-78	-5.3472e-78	-6.57509e-78	-1.54262e-78	-1.18769e-77	1.4161e-77	-8.52901e-79	-7.19496e-78	-2.47035e-77	-6.71421e-79	-6.80721e-78	7.63498e-78	1.70131e-77	2.27069e-78	-7.65221e-78	1.69437e-77	-5.30907e-79	3.98963e-77	-4.95705e-78	-1.60215e-77	6.79099e-78	6.38985e-78	-7.25576e-79	1.81895e-77	-3.36992e-77	5.34301e-77	2.28671e-77	-4.21542e-78	-1.15433e-77	3.84154e-76
8.35825e-80	-3.89702e-79	2.97374e-79	2.35974e-79	2.06252e-79	-7.73491e-79	-7.87477e-79	3.53385e-78	-2.3903e-79	-3.67836e-78	1.43878e-80	-1.68507e-79	3.79587e-78	8.81973e-79	-8.42351e-79	-7.30132e-79	-3.63022e-79	-6.13383e-79	3.22034e-79	-1.6405e-79	-2.83941e-79	2.02803e-79	9.06249e-79	-1.03232e-78	-5.01913e-79	2.11955e-80	2.50529e-79	-7.4436e-79	4.59796e-80	1.7885e-78	2.38986e-77
-2.50323e-80	-3.41969e-80	1.69986e-79	-8.15257e-80	6.37178e-80	1.73265e-80	-1.74741e-79	2.67953e-80	-5.54312e-81	8.72317e-80	4.17587e-80	4.14568e-80	-3.45855e-79	1.22056e-80	-6.77346e-81	3.16834e-80	-1.3738e-80	1.42822e-80	3.0805e-80	8.43406e-81	-1.877e-79	2.99722e-79	-1.2415e-79	-4.15105e-79	1.50753e-79	5.45863e-80	2.52277e-80	6.3028e-80	-1.3203e-79	2.65903e-79	2.95129e-78
7.13532e-81	-2.74924e-80	-6.50732e-81	3.67109e-80	-1.3234e-80	9.00143e-81	1.252e-81	8.21933e-82	-4.18171e-82	3.99982e-81	-1.08783e-81	-1.50316e-80	-2.9924e-82	1.21002e-80	-3.26965e-81	-1.09818e-81	-7.94048e-81	1.19525e-80	-1.61956e-82	5.4735e-81	3.75492e-80	-1.3614e-81	-3.39243e-81	-1.06486e-80	3.01556e-81	-1.99131e-80	4.51608e-81	1.83852e-81	1.48414e-81	2.17188e-82	2.48925e-79
-5.48554e-83	3.37669e-81	3.21625e-82	-2.60114e-82	1.22736e-81	-1.06476e-82	-1.42264e-82	-2.97385e-82	8.01208e-81	1.98057e-81	-1.75878e-82	1.63746e-82	1.87717e-82	-9.73883e-82	-3.70366e-82	-3.4792e-82	2.8722e-82	1.42504e-83	2.99136e-82	2.55242e-82	-7.75674e-82	-4.63519e-83	3.30287e-82	-2.17031e-82	-1.43902e-82	2.28575e-82	9.14694e-82	-3.94372e-83	6.95969e-83	-1.46027e-82	2.17664e-80
-7.07643e-84	-9.30382e-83	-5.41702e-83	-3.57177e-83	8.40044e-84	-1.79206e-83	-7.16254e-83	-1.47917e-83	-7.52257e-86	1.46049e-82	2.33897e-83	-7.01956e-84	-9.11722e-83	-7.59333e-83	1.47205e-83	-1.6848e-83	3.26805e-83	-5.71858e-83	1.24693e-83	-9.16297e-83	-2.11577e-83	-3.26963e-85	2.46587e-83	-1.2577e-82	3.85857e-84	-2.09055e-82	-5.07665e-83	4.16845e-83	-2.22771e-83	-2.57181e-82	1.62865e-81
1.74358e-84	1.4619e-83	-3.8783e-84	3.8182e-85	1.44207e-84	4.64003e-85	1.38402e-84	-9.25059e-85	-1.88721e-84	6.25924e-84	-7.92621e-85	5.88678e-84	-6.65679e-85	-3.84736e-84	-5.17229e-83	4.7403e-84	5.22945e-84	2.81313e-84	2.11128e-85	-1.65498e-84	-1.62651e-83	1.40302e-85	1.80332e-84	-2.17751e-84	-5.25583e-84	-7.22572e-84	1.90108e-83	3.41495e-85	-2.87101e-84	-1.06433e-83	1.76283e-82
-1.89036e-85	2.34263e-84	4.06396e-85	-2.09632e-84	-3.40838e-84	-7.22298e-85	-1.84862e-85	-4.09152e-85	-3.69833e-86	-1.26422e-84	4.20509e-85	-2.49647e-86	8.92851e-86	-2.7776e-85	-5.88699e-86	-6.84175e-85	8.00732e-85	-7.07473e-85	-5.00925e-85	5.43209e-85	2.32668e-85	-6.09906e-85	-8.91726e-85	-4.49828e-85	-9.75e-85	7.48424e-86	7.02915e-85	1.72841e-87	2.06713e-84	-1.99246e-85	2.13732e-83
6.98772e-87	9.92709e-86	2.1324e-85	-4.0255e-86	1.62746e-86	-1.18334e-85	1.0106e-85	-7.05126e-87	-1.5588e-86	1.04994e-85	-1.1521e-85	-1.21187e-85	-5.90019e-86	8.00936e-87	2.49538e-86	7.89992e-86	-1.91607e-86	2.87144e-86	-1.70652e-86	3.04003e-86	-1.00016e-85	1.53341e-85	3.03572e-86	8.07571e-86	-9.31336e-87	-4.03049e-86	-2.05191e-86	-2.97432e-88	-1.9351e-86	9.87824e-87	1.68989e-84
-2.03687e-87	5.9738e-87	-8.80567e-87	-3.33361e-87	2.00895e-87	-7.5405e-88	1.42008e-86	-1.85074e-88	-8.69199e-87	-4.20991e-88	-5.75179e-88	4.30725e-87	1.1584e-86	4.69019e-88	-2.60153e-87	1.28241e-86	5.44882e-87	1.34504e-86	3.09819e-87	1.24823e-88	4.27188e-89	1.76717e-88	-3.32853e-87	6.76584e-88	-5.00877e-88	3.05843e-87	-9.22882e-88	-5.99091e-88	8.23254e-87	-2.55559e-87	1.20989e-85
-2.28207e-88	-2.83879e-88	1.17524e-87	8.23524e-89	2.0666e-88	-2.35242e-88	3.72794e-88	7.42704e-89	-5.55085e-88	-7.79315e-89	-1.50058e-88	-6.19523e-89	1.08808e-87	6.52413e-88	-7.42076e-89	-1.39099e-87	-7.29001e-88	2.68232e-88	7.55706e-88	-5.6338e-88	1.88711e-88	5.50917e-88	-6.33388e-88	2.5698e-89	-1.98256e-88	-4.75763e-89	1.73246e-87	-1.62111e-88	-3.95273e-88	-3.30596e-88	1.32907e-86
3.66158e-89	1.44974e-88	4.40194e-89	2.15821e-88	2.99097e-89	-1.48411e-88	-5.49866e-89	1.35535e-88	2.77384e-89	-5.18165e-90	-3.42793e-89	9.11351e-89	3.24736e-90	3.43865e-89	-9.29015e-89	-3.94974e-89	3.83657e-89	-2.90124e-89	2.03422e-89	1.22997e-89	-2.6263e-89	-3.54024e-89	2.10524e-89	6.28677e-90	3.79403e-89	1.60307e-89	1.56501e-88	6.33269e-90	2.11685e-89	-3.45344e-89	1.60017e-87
3.91662e-90	5.41538e-92	-1.75508e-90	1.43193e-89	-1.71904e-91	1.44534e-90	-1.07463e-89	-3.57309e-90	-4.46547e-90	-5.25942e-91	-3.35303e-90	2.27549e-90	9.81525e-90	8.0236e-90	-2.54442e-90	4.90673e-91	5.91078e-90	-2.22685e-91	-7.17649e-90	-2.515e-91	-7.65102e-90	-2.1409e-90	3.41284e-90	-1.609e-90	2.52428e-90	-3.61502e-91	-1.59472e-90	7.17163e-90	1.10619e-90	-1.70098e-90	1.1031e-88
-4.34057e-92	1.90477e-91	7.14527e-91	2.05495e-91	4.2514e-91	5.43356e-91	3.07894e-91	-1.79063e-91	5.75335e-91	1.23375e-90	-3.16904e-91	1.86793e-91	7.59362e-91	2.67268e-91	1.60031e-91	4.64337e-91	-1.25424e-90	3.19414e-91	-6.61808e-92	4.15449e-91	1.72675e-91	1.63675e-91	-3.09468e-91	7.7906e-93	-2.59799e-91	-7.23024e-91	-1.06577e-90	-3.02605e-91	3.26798e-92	-4.24144e-91	1.20901e-89
1.74823e-92	-5.99515e-92	1.3358e-91	1.34597e-92	3.04347e-92	-2.17545e-92	-7.29483e-93	-3.64134e-92	2.78972e-92	2.32246e-93	1.25297e-92	1.09822e-92	1.7004e-92	-5.11355e-92	-1.19457e-92	1.15808e-91	1.26914e-92	-1.7771e-92	-2.16445e-92	-6.49509e-92	8.7491e-93	-1.45138e-92	-1.13122e-94	-1.61227e-92	-5.3573e-93	4.08169e-92	-8.04514e-93	1.3964e-92	-3.00899e-94	-5.54835e-92	8.5052e-91
-2.54985e-93	-2.07391e-93	-8.56942e-94	1.15604e-92	-3.81591e-93	-1.73561e-92	-2.05903e-94	1.08595e-94	1.05365e-92	-3.08213e-93	-1.04223e-92	-3.69116e-94	2.48889e-93	2.06582e-93	-9.65522e-93	-5.51321e-93	-3.10695e-93	1.19409e-93	-1.40998e-94	-6.10898e-94	3.54052e-93	-3.65634e-93	1.01382e-93	5.85769e-93	2.9917e-94	-1.07082e-93	-1.88657e-93	-3.65953e-94	1.14425e-93	4.78113e-94	1.07027e-91
-1.58323e-94	1.00732e-93	-3.74224e-94	1.36757e-94	-3.26532e-95	-6.1928e-95	-1.37719e-94	3.74977e-94	1.56385e-94	-7.34058e-94	8.73363e-95	-2.32929e-95	1.88421e-94	-2.71875e-94	-1.00457e-95	1.53043e-94	1.02548e-94	1.09572e-94	-1.57111e-93	-8.48819e-94	-8.00326e-95	-1.55883e-95	1.15725e-94	1.96657e-95	-9.11624e-96	-1.88819e-94	5.61298e-95	-1.04465e-94	1.52093e-94	2.10404e-94	7.49245e-93
-9.03002e-97	7.09665e-96	-7.19291e-96	-2.56579e-96	-1.98855e-95	-2.15256e-95	-1.04094e-95	-1.44191e-96	-1.37361e-95	-6.24279e-95	-2.04045e-96	-4.17012e-96	-7.04716e-96	1.45672e-95	-1.55825e-95	1.25863e-96	5.17365e-96	-1.22801e-95	-5.12056e-96	2.03924e-95	-2.70382e-95	2.59473e-96	2.35758e-95	1.53613e-96	5.52278e-96	-6.54265e-96	-1.39044e-95	-1.41473e-95	1.28847e-95	3.66869e-95	3.79251e-94
-4.33193e-96	-1.56753e-96	1.84208e-96	-9.57604e-98	1.09487e-96	-2.50665e-96	7.67512e-97	6.76664e-97	-4.29408e-97	2.95899e-96	3.71667e-98	8.96478e-97	-8.25313e-97	3.88206e-97	-1.50867e-96	-3.80472e-97	4.59567e-97	2.39334e-96	5.83829e-97	4.89702e-97	-2.20618e-98	1.24948e-96	3.2681e-96	-1.22576e-96	-3.37815e-96	1.92782e-96	3.58024e-96	-8.45173e-97	5.32515e-98	-4.93102e-96	4.47152e-95
-4.93694e-97	2.18943e-97	6.21007e-98	-1.64075e-98	-6.05203e-98	7.51165e-98	-2.84604e-98	9.20111e-98	-6.56086e-98	-5.20176e-98	4.95393e-97	-4.95325e-99	6.06918e-98	8.56787e-98	-4.46058e-97	-8.12325e-98	9.81022e-98	6.83941e-98	-2.30827e-97	-7.85927e-98	-3.83988e-97	-1.87486e-97	4.47271e-98	-4.47298e-98	2.13547e-97	1.70817e-97	3.78339e-97	-1.36332e-98	-1.20335e-97	-1.7055e-97	4.54296e-96
-1.5026e-98	-5.75709e-98	-2.38703e-98	5.69784e-99	1.0999e-97	2.52326e-99	1.6879e-98	-1.00445e-98	-7.19934e-99	-6.90995e-99	-3.5226e-99	-9.66331e-99	3.83008e-98	-5.7777e-99	9.79181e-99	-3.51093e-98	2.96842e-99	-1.23873e-98	1.33375e-99	6.69744e-99	-2.97245e-98	-5.28799e-99	-9.97873e-99	-3.82573e-99	2.39817e-98	-5.31602e-98	2.03264e-98	-3.32847e-99	2.68151e-99	3.21526e-98	5.65711e-97
1.75467e-99	-1.15423e-99	-1.03294e-99	2.89192e-100	-2.64479e-102	1.37266e-99	7.38898e-99	3.45673e-102	-4.48682e-100	-1.07333e-99	4.71444e-99	-1.20613e-99	-7.04746e-100	-8.05899e-100	3.10811e-101	-8.10066e-100	-8.31188e-100	-9.48645e-101	-7.14887e-100	-9.74936e-101	1.93442e-99	-1.67297e-99	5.04005e-99	1.61869e-99	1.59839e-99	4.90281e-101	3.70483e-100	1.05698e-99	-3.04899e-99	-2.38489e-101	4.09454e-98
8.15985e-102	-3.28007e-101	1.05405e-102	1.62202e-100	-2.41616e-100	1.29728e-101	-6.87879e-102	6.9965e-100	1.85529e-101	4.31822e-101	-1.64906e-102	-1.78842e-100	-1.57536e-100	3.33396e-100	4.72024e-100	1.54957e-100	-1.10659e-100	4.26512e-101	6.26164e-101	-5.64081e-101	-2.01099e-100	-4.92964e-101	-5.25309e-102	4.41939e-100	-1.2117e-101	-4.45812e-100	3.78118e-101	-1.52376e-100	6.14494e-101	5.29711e-101	4.25793e-99
-2.75893e-102	-2.788e-102	-1.44649e-101	2.27574e-102	3.92437e-102	-1.6673e-101	-4.17102e-102	-1.81002e-101	-6.35349e-102	5.09172e-102	-6.09358e-103	7.10487e-102	2.1963e-101	6.11097e-102	1.92917e-101	-1.33961e-102	1.55433e-101	2.85287e-101	5.88007e-102	-3.45746e-102	9.48268e-103	-1.47186e-102	1.67288e-101	1.07528e-101	-2.50758e-101	6.22055e-102	-5.77387e-102	-7.02183e-102	5.16951e-102	1.89127e-101	2.84507e-100
4.79338e-103	7.54917e-103	-1.26052e-102	-1.37334e-102	-1.55146e-102	-8.14843e-103	4.39426e-103	6.90956e-103	4.75774e-103	1.43506e-103	-1.7205e-103	-1.95701e-103	3.40216e-103	-3.41463e-102	1.88048e-102	1.57473e-102	-1.58189e-102	-3.08756e-102	-2.45382e-102	6.5977e-103	1.72226e-103	3.41146e-103	-5.23693e-103	-3.07108e-102	1.42725e-102	-9.0957e-103	7.44364e-103	7.09426e-103	1.94145e-102	6.14528e-103	3.37997e-101
5.27364e-105	7.43662e-104	-2.27109e-103	9.49013e-105	7.8081e-105	-1.91482e-104	-5.33516e-104	-6.92756e-104	2.32735e-103	-1.61619e-104	2.94022e-104	-1.70749e-104	1.62984e-104	-3.84759e-104	9.50473e-104	-2.46653e-103	-1.5858e-103	-2.29835e-104	-1.03923e-103	2.83263e-103	2.35824e-103	-2.45108e-103	1.93217e-104	-7.7345e-104	7.41071e-103	-8.12926e-104	5.25624e-104	-7.77051e-105	1.16463e-103	1.85075e-104	3.32169e-102
1.67814e-105	2.52427e-105	6.48641e-106	1.2866e-104	-1.00062e-104	3.08828e-105	2.53377e-105	9.18223e-105	-6.04631e-105	6.69694e-105	7.48909e-105	-2.0877e-105	3.84602e-105	-2.35734e-105	-2.97239e-105	3.81756e-106	1.6607e-104	1.08135e-105	-2.73321e-105	5.85086e-105	-1.93222e-104	2.27729e-105	6.62392e-105	-6.41392e-105	1.54136e-106	-8.19048e-105	4.91812e-105	1.16813e-104	-6.71391e-105	-2.10867e-105	1.69081e-103
-1.06874e-105	-3.07172e-105	-2.26716e-106	-5.78359e-106	-1.70598e-105	-2.92508e-106	-7.43867e-106	2.50847e-107	2.02521e-106	5.44993e-106	-1.60202e-106	1.70162e-105	1.74976e-106	-1.45909e-105	2.7316e-106	-1.0015e-106	4.5328e-108	2.83688e-106	4.59373e-106	2.50038e-105	4.56642e-106	1.02142e-105	-2.30132e-105	-2.99359e-106	4.27859e-106	-6.96568e-107	-1.8937e-106	2.69086e-105	7.62195e-106	1.74619e-105	2.55425e-104
-7.96406e-109	-5.01698e-107	4.49131e-107	-3.36368e-107	4.45351e-107	-3.40957e-107	3.7431e-108	-4.2437e-107	1.18816e-106	2.0145e-107	1.88652e-106	-3.57177e-107	3.63193e-107	2.13596e-106	4.12001e-107	-2.64562e-106	3.43377e-107	-4.47555e-107	1.92098e-106	2.72007e-107	-1.50552e-106	6.75886e-107	-3.3569e-107	-3.24955e-107	1.16251e-107	-7.76307e-107	4.27585e-107	1.57205e-107	-3.3769e-108	4.35298e-107	1.95057e-105
2.695e-110	1.11695e-108	-7.7595e-108	1.51162e-108	6.94814e-108	8.59785e-109	-1.27329e-107	2.79791e-108	1.28478e-107	-3.00463e-108	-3.11547e-109	-4.68038e-109	-3.72522e-108	-9.31253e-109	-2.2366e-108	5.9198e-108	-8.22895e-109	4.07825e-109	4.39894e-108	1.70396e-108	3.10081e-107	-1.02259e-107	-6.65666e-109	1.82302e-107	-1.7096e-107	-2.9705e-108	-4.45752e-108	8.78303e-108	-1.05372e-107	1.09709e-107	1.85477e-106
3.21759e-109	7.49771e-110	-1.93009e-108	-9.35995e-109	7.19258e-109	-3.8432e-109	-7.08202e-109	1.98625e-109	1.3858e-109	-3.08766e-109	-4.60989e-110	2.42884e-108	5.3127e-109	6.92292e-109	1.06478e-108	4.27841e-110	-1.10418e-108	-5.20545e-110	7.50979e-109	-7.53102e-110	1.90771e-109	-7.10751e-110	1.15055e-109	-1.46087e-109	2.74743e-110	-5.06793e-109	-8.67023e-110	3.48244e-109	-4.66099e-109	5.42393e-109	1.50099e-107
-1.62001e-110	-1.90341e-110	2.26539e-110	-8.54411e-110	-5.04337e-111	-1.11904e-109	5.95804e-111	-3.58372e-110	1.198e-109	-1.96243e-110	4.742e-110	-7.85553e-111	6.26615e-110	1.53364e-109	-2.28256e-110	-1.2838e-109	2.98056e-110	-4.92983e-110	-3.25401e-111	3.47235e-111	1.93404e-109	8.18345e-111	4.4712e-110	8.38724e-110	7.06738e-110	-2.407e-110	5.3292e-110	8.64494e-111	1.21759e-110	2.48259e-110	1.47369e-108
-2.53954e-111	-1.84059e-110	-1.07274e-111	-1.28477e-112	-2.20458e-111	2.36644e-111	6.53308e-112	1.04811e-111	-1.0757e-110	3.19357e-111	1.21426e-111	-6.73776e-111	2.81306e-110	1.08488e-111	-1.67432e-111	4.29548e-111	-4.86202e-111	-9.63137e-112	5.57998e-111	-1.288e-111	-7.12839e-113	-3.03154e-111	1.49164e-110	-1.38223e-110	-8.53688e-111	-3.66085e-111	2.41658e-111	2.4895e-111	2.53815e-111	-2.75913e-112	1.49959e-109
-1.26049e-112	4.91815e-112	-1.71701e-112	-3.62801e-112	1.88464e-112	1.1051e-112	9.98597e-112	4.50781e-112	1.53923e-111	-2.36689e-112	1.52297e-112	-1.23784e-112	-1.03565e-111	-7.13381e-112	-2.75565e-112	4.22331e-112	1.70565e-113	2.06682e-112	1.00218e-113	-3.53431e-113	-3.38516e-112	-4.80908e-113	-1.1516e-113	1.93675e-112	6.93057e-113	5.82269e-112	-1.27627e-112	9.27092e-112	1.96162e-113	6.67996e-112	1.06545e-110
4.18694e-114	-8.39135e-114	8.22505e-114	2.60947e-113	3.90164e-115	4.92441e-113	-2.98227e-113	-2.43461e-114	-2.0931e-113	6.47736e-113	-2.2828e-113	8.15439e-114	-3.87842e-114	-8.19675e-113	-6.69037e-113	4.42066e-115	-1.57825e-113	3.8017e-113	2.9386e-114	-2.86947e-113	-1.67636e-113	-9.99619e-113	-1.03597e-112	-6.65947e-114	-3.90817e-113	-2.24391e-114	7.99292e-114	-8.11949e-114	9.842e-114	-1.82023e-112	9.60386e-112
-1.16705e-115	7.20442e-115	-1.21609e-115	-8.41904e-114	6.37587e-115	-2.73211e-114	-9.91291e-115	1.11096e-114	-1.59248e-114	-3.80285e-114	9.70988e-115	-2.67913e-114	5.21633e-115	7.35736e-114	-6.35917e-114	-1.3848e-114	-2.35935e-114	-4.48359e-114	4.2285e-114	3.16404e-114	-5.34757e-114	1.49352e-114	5.04722e-114	-8.80555e-115	8.91037e-115	1.12649e-114	-1.65211e-115	7.17897e-115	-5.84078e-114	-8.27607e-115	7.60915e-113
-2.99127e-115	-2.23788e-116	-1.17379e-115	-5.79648e-115	-8.20312e-117	-7.99746e-116	1.91186e-115	3.6528e-115	1.89016e-115	-4.15208e-115	2.70105e-114	-1.44626e-115	2.64825e-115	-5.04511e-115	-3.27139e-115	1.28127e-115	5.00381e-116	-8.65491e-116	3.85859e-115	1.46175e-115	7.4115e-115	-8.03823e-116	-5.21137e-115	-2.02228e-116	-1.51449e-115	1.57018e-115	-1.05807e-115	4.21509e-115	2.21518e-115	-6.19731e-115	1.00462e-113
-7.44751e-117	-4.93557e-117	-5.75205e-116	3.52332e-117	1.19125e-116	2.96848e-116	5.93241e-117	1.1097e-116	3.63945e-117	4.29161e-117	-1.87931e-116	5.51881e-116	2.35517e-116	4.84334e-117	4.44517e-118	-2.31388e-117	2.50508e-116	-3.53902e-117	2.04e-116	-2.92502e-117	-5.55056e-116	-4.42422e-116	5.14373e-117	1.76039e-117	-6.53929e-117	-3.28505e-116	1.39735e-116	-1.41166e-116	2.00772e-117	-3.36173e-116	5.06791e-115
-1.27638e-117	2.3341e-118	-6.43771e-118	-6.0659e-118	3.22839e-117	-2.31028e-117	-4.49765e-118	2.4451e-118	-2.41039e-117	-7.65823e-117	3.00587e-118	1.06777e-116	1.72444e-117	5.12355e-119	-3.39825e-118	3.654e-118	-8.74562e-118	1.75125e-117	1.47441e-117	7.8281e-118	-8.62038e-118	3.3142e-117	-9.11834e-117	-3.79193e-117	1.57428e-117	-4.20216e-119	2.4685e-118	-1.43997e-118	-5.67273e-118	-8.39517e-118	5.79044e-116
2.18203e-118	-1.62409e-117	2.68766e-119	-1.20431e-119	-2.28163e-118	3.52705e-118	9.25647e-118	-5.29702e-118	-1.35975e-118	2.211e-118	5.70256e-119	9.04047e-118	-1.59958e-118	1.09027e-118	1.44398e-118	2.39911e-119	-8.09974e-119	9.48523e-119	8.61585e-119	-1.61276e-118	1.64837e-119	-6.54405e-119	5.22278e-119	9.31697e-118	3.3246e-118	1.87692e-118	4.98143e-118	1.03694e-118	-7.8599e-119	-6.97252e-119	8.4324e-117
-3.46193e-120	3.66065e-119	6.46913e-120	3.84682e-119	-1.45618e-120	6.66234e-120	1.09516e-120	-1.09146e-118	-8.7298e-121	8.87281e-119	3.13435e-119	-3.44321e-120	1.75907e-119	6.12855e-120	-1.11811e-119	-1.35655e-119	-5.34867e-120	1.97545e-119	8.2739e-119	-3.54188e-119	-8.44075e-120	2.52957e-120	1.65949e-121	-9.61235e-120	-2.52601e-120	6.24235e-120	-2.83354e-119	3.04819e-119	1.4488e-119	2.20816e-119	6.44384e-118
4.40424e-120	-3.18188e-121	-1.13798e-121	7.38259e-122	-1.52727e-120	-6.15494e-121	1.89993e-120	-4.46595e-120	-2.12546e-121	-2.03299e-120	-5.46114e-120	3.34622e-122	1.43941e-120	-1.02682e-120	-3.76066e-121	-6.21777e-120	5.04212e-120	8.74747e-121	-3.30882e-121	-1.26715e-121	2.78403e-120	-1.32856e-121	3.68744e-121	2.20456e-120	2.2386e-120	-5.42085e-121	-9.70807e-121	3.73415e-121	8.59156e-121	-1.78659e-120	4.88542e-119
-1.29816e-121	-1.03419e-122	-2.28342e-123	-1.32732e-121	8.9439e-123	1.13467e-121	1.52362e-122	5.2644e-122	2.27725e-122	-6.43836e-121	-1.47837e-121	1.15945e-121	1.83638e-121	-3.84978e-121	-2.1427e-122	-9.62863e-122	-4.341e-121	1.94197e-121	-1.86418e-121	4.83075e-122	5.87542e-122	-3.11188e-122	-9.88116e-122	1.27215e-121	-8.63578e-122	-1.20998e-122	-1.18502e-121	2.85697e-121	2.11719e-121	-5.07994e-123	3.98056e-120
9.5737e-123	7.01721e-123	1.77269e-122	-2.08598e-123	4.75772e-123	9.01751e-123	-4.81038e-123	-3.14941e-123	-4.53255e-123	-2.33716e-123	-7.3403e-125	-1.25071e-122	-9.51139e-123	-1.90772e-122	3.40932e-122	5.3284e-123	3.86555e-122	2.67164e-123	2.54345e-122	-7.54886e-123	3.49324e-122	2.9e-123	-9.20687e-124	-1.58699e-122	4.02489e-122	2.53342e-123	2.24723e-123	-3.4997e-123	7.36892e-123	-6.17783e-123	3.36609e-121
-6.03735e-124	-6.0048e-124	5.953e-124	-1.28494e-123	-1.90673e-123	-4.56871e-124	1.1671e-124	-2.09124e-123	-2.30001e-123	5.34191e-124	-7.32152e-124	-5.32219e-124	3.08909e-123	2.15645e-123	3.7081e-124	1.52826e-123	-1.20453e-124	1.26566e-124	-1.22282e-123	-1.28072e-123	3.9266e-125	1.93152e-123	-3.34747e-124	4.88128e-124	-1.14046e-124	1.74784e-123	-1.51799e-123	4.32635e-123	-4.71158e-124	-1.99816e-123	3.4619e-122
1.77434e-124	-1.03794e-124	2.12136e-124	-2.70529e-125	3.28314e-124	-3.5222e-125	4.54671e-125	-4.89638e-126	6.42957e-124	1.44477e-124	-3.71838e-125	-4.45207e-125	-1.95115e-124	4.66167e-125	-9.77527e-126	9.59163e-125	-3.59588e-126	6.1931e-125	-1.83931e-125	-4.36646e-126	2.09227e-125	8.72518e-126	3.41968e-125	9.35196e-125	-4.45905e-124	9.78487e-125	-4.36083e-125	-5.59632e-125	4.56949e-125	1.67669e-125	3.10232e-123
-7.55092e-126	1.36821e-126	1.40294e-126	3.96757e-126	3.71768e-125	-3.4677e-125	-6.59996e-126	-6.29829e-126	-2.88607e-126	1.3761e-125	-2.32578e-125	-2.29829e-125	-7.94798e-126	-1.21625e-127	-3.593e-126	1.84979e-126	1.04912e-125	-7.16067e-126	2.13322e-125	4.2154e-126	-6.09384e-126	8.64588e-126	-1.55936e-126	-3.98507e-125	-2.64131e-125	-7.79861e-126	-7.88117e-126	-4.54268e-126	8.15675e-127	-3.41207e-125	3.56363e-124
-3.08311e-127	1.27962e-126	7.00219e-127	-2.82512e-126	5.79519e-127	-1.39429e-127	-1.99418e-127	-1.02948e-126	1.1574e-127	4.77703e-127	-4.22435e-126	1.94458e-127	-9.10567e-127	4.62466e-127	1.82436e-126	1.73035e-127	1.50254e-127	-8.15703e-128	1.32796e-126	-1.49513e-126	1.71545e-126	1.88291e-126	1.84935e-127	-8.2381e-127	8.89642e-128	2.90331e-126	-1.96858e-126	-1.29304e-127	5.03103e-127	-4.51881e-128	2.87443e-125
-1.82156e-129	1.04256e-128	4.32995e-128	1.12145e-127	-5.16376e-128	3.35339e-127	1.35802e-128	-1.51508e-127	-3.71726e-129	1.17352e-127	4.16602e-129	-5.62852e-128	-3.80451e-127	-2.2068e-128	-1.0424e-127	3.56953e-128	-7.22012e-130	3.94139e-128	-4.78857e-128	-1.68639e-128	7.55469e-128	-2.70298e-127	4.46389e-128	-2.52274e-128	-6.55481e-129	1.36393e-127	6.21474e-128	-8.88488e-129	-4.18905e-128	-4.66841e-128	2.26688e-126
-6.57781e-129	1.57883e-130	3.58466e-130	-2.28278e-129	2.20636e-128	1.60978e-128	1.00063e-128	-5.18148e-129	-4.05111e-129	-7.13876e-129	-5.44605e-129	-1.62672e-129	-1.49264e-129	-6.81904e-129	-1.29848e-128	-8.96513e-129	-8.65625e-130	1.14201e-128	-2.54605e-129	2.25417e-129	-3.05755e-129	8.7244e-129	1.82278e-130	-8.93153e-130	-6.0751e-129	-2.04047e-129	-2.34681e-129	2.16403e-129	-1.56513e-128	2.66363e-128	1.96108e-127
-1.18893e-130	-3.6927e-130	-1.97036e-129	-5.2425e-130	-1.75115e-129	1.25909e-129	6.44015e-130	-1.14972e-130	1.97324e-130	-2.07355e-130	9.8354e-130	-1.46444e-129	2.99918e-131	-1.42827e-129	-2.99915e-132	2.0459e-130	-1.38187e-130	3.81018e-130	2.25625e-130	-2.24178e-129	-8.18126e-131	-1.72763e-129	-3.29559e-130	1.99733e-130	1.89184e-130	6.39682e-131	-2.51024e-130	-9.80755e-130	-5.76101e-130	6.97411e-130	1.93543e-128
-7.02609e-131	5.31518e-130	3.03639e-131	4.09469e-132	-5.10392e-131	3.90065e-131	-2.91482e-130	2.30432e-131	-2.29129e-130	-4.63387e-132	6.67696e-131	-5.51717e-131	8.53538e-131	1.23986e-131	2.16297e-131	-8.64916e-132	-4.47085e-131	-1.7643e-131	-2.63783e-131	3.78772e-130	3.99769e-131	3.89199e-131	5.03697e-131	-1.74697e-131	-1.992e-130	-1.42193e-131	-5.68937e-131	-1.98241e-131	5.0098e-131	-5.98151e-131	2.53883e-129
-1.17617e-133	-2.90346e-132	7.62939e-131	2.68302e-132	-1.62071e-132	-4.13716e-132	3.26246e-132	-3.60839e-133	2.97874e-132	-5.45731e-132	1.53988e-131	2.35832e-132	1.02322e-131	3.76095e-132	-1.55727e-132	-2.4118e-131	2.30689e-132	9.61958e-132	3.79332e-133	2.42696e-132	-2.06575e-133	4.2772e-132	4.11143e-132	-3.54954e-133	3.24299e-132	-3.71913e-132	2.59616e-132	2.23404e-132	5.72173e-132	1.98726e-132	2.00425e-130
5.22112e-133	-3.05882e-133	4.459e-133	3.69353e-133	-2.37281e-133	4.27599e-133	6.34735e-133	-1.74817e-135	-1.56447e-133	1.04011e-133	7.99291e-133	3.03239e-133	2.67534e-134	2.50313e-133	-1.50243e-134	7.54457e-133	-1.01913e-133	-2.36308e-133	-4.36219e-133	-1.86776e-132	-5.34307e-133	2.10838e-133	-7.07694e-134	-1.16866e-133	5.89711e-133	-7.87698e-133	1.64989e-134	-6.15595e-135	-1.35992e-133	3.97381e-133	1.08626e-131
1.36288e-134	-7.77923e-134	-2.27154e-133	7.6053e-134	3.58789e-134	-1.92139e-134	-7.08218e-135	9.68834e-135	3.1473e-134	-3.40476e-134	-2.51804e-134	-7.36458e-135	3.93448e-134	-2.09338e-134	-7.89463e-134	2.13123e-135	6.37313e-135	-2.08171e-134	7.33175e-134	4.82074e-134	8.52508e-135	3.70641e-135	1.02655e-133	8.54686e-134	-8.58889e-134	1.04983e-133	7.63581e-134	3.77154e-134	2.48137e-134	6.71581e-135	1.39146e-132
3.34852e-135	8.80222e-135	6.12931e-137	-3.04194e-135	-1.26639e-135	3.60222e-135	1.36633e-135	-7.08391e-135	2.03389e-135	2.38532e-135	3.56191e-135	1.93156e-135	7.3793e-135	-2.1766e-136	-5.05953e-136	-6.05106e-135	3.559e-136	-9.48783e-135	-1.28855e-135	6.3055e-135	3.47447e-135	8.22298e-135	-6.19402e-136	-4.84857e-136	-7.69207e-135	-3.36197e-135	1.07324e-135	2.68971e-135	-2.02478e-135	-4.14456e-135	1.03865e-133
1.14277e-135	-1.70311e-136	1.65687e-136	-2.07348e-137	-1.99143e-136	1.07835e-137	-6.32043e-136	-9.15196e-136	-9.41425e-137	1.37639e-136	6.92753e-136	2.69893e-136	1.43766e-136	8.00728e-137	3.03646e-136	9.19506e-136	4.81635e-136	2.37233e-136	-2.98383e-137	-4.98329e-136	-1.71642e-136	-3.38335e-137	-2.22593e-136	1.48185e-136	-9.02633e-136	3.42291e-136	2.87095e-136	1.29351e-136	-7.08701e-136	-1.53036e-135	1.16218e-134
4.85882e-137	3.44591e-137	-7.85617e-138	3.21592e-138	1.42554e-137	-7.3379e-138	-9.56764e-138	1.30853e-137	3.00293e-137	2.20145e-137	6.64381e-137	2.60145e-137	-1.48689e-137	2.07844e-138	1.86213e-137	4.0034e-137	-4.63856e-138	7.94867e-138	-3.55104e-137	-1.15426e-137	-7.85047e-137	1.59959e-137	8.07805e-137	6.91763e-137	3.42307e-137	4.2621e-137	9.88768e-138	2.83166e-137	4.01926e-137	5.25787e-138	8.23069e-136
6.33094e-139	-5.75935e-138	-1.90658e-138	2.43192e-138	1.35533e-138	9.44767e-139	-5.36622e-139	3.44512e-138	1.27603e-138	-3.2658e-138	-7.88575e-138	2.97079e-138	4.03515e-139	-1.04417e-138	-3.62307e-138	8.86999e-138	-1.69566e-140	1.2911e-138	-2.62765e-138	-2.02201e-138	-1.73223e-139	-3.84074e-138	-9.11825e-138	-2.69033e-138	8.52704e-138	-1.40379e-137	1.43441e-138	-2.59143e-138	4.58576e-139	2.21647e-139	9.54031e-137
-5.05246e-140	-3.47783e-140	-8.563e-140	-5.29032e-139	1.00128e-139	-1.32078e-139	-3.13398e-139	3.26235e-139	6.78805e-139	2.55015e-139	2.2825e-139	-3.2186e-139	5.32664e-139	-8.81277e-139	-8.04013e-140	5.40955e-140	-1.00173e-139	-4.38989e-139	1.80143e-140	7.15405e-139	1.3153e-140	9.06861e-140	-1.01153e-139	-7.90865e-140	1.09733e-140	8.4598e-139	3.58906e-141	1.77382e-139	-1.69115e-139	1.21513e-139	7.48938e-138
2.04891e-140	-2.83891e-140	2.1139e-140	-2.27013e-140	1.63133e-140	-2.48899e-140	-1.19228e-140	3.08796e-140	7.48935e-141	5.74568e-141	3.81951e-140	-4.79939e-140	8.17132e-141	-9.04858e-141	-1.25963e-139	9.16946e-141	-1.21482e-140	-1.86919e-140	2.53819e-141	-1.45947e-140	1.18124e-140	2.49394e-140	9.48241e-143	2.94092e-141	3.13001e-140	2.0096e-141	1.12126e-140	6.38116e-140	-2.21575e-141	-2.26551e-140	6.49466e-139
2.58368e-141	2.75094e-141	-9.54584e-142	-9.07821e-142	1.37869e-142	3.9572e-143	-2.26403e-141	5.19595e-142	-7.0618e-142	2.8122e-141	-2.10688e-141	-9.83466e-142	-2.5814e-142	6.24653e-141	7.98032e-141	-3.14784e-141	-2.62502e-141	-9.45167e-143	-1.09977e-140	1.75708e-143	-1.57481e-141	2.85077e-141	4.12679e-142	-3.46508e-142	7.58605e-142	-2.71162e-141	1.85256e-141	-1.43365e-141	-4.3945e-141	-1.37785e-142	6.4608e-140
1.8759e-142	2.06576e-142	-1.66995e-142	-1.98353e-142	-3.16081e-142	1.20583e-142	-7.95518e-143	-3.89751e-143	4.96823e-142	-6.48305e-143	-2.93811e-142	-4.35441e-143	-4.27051e-142	1.68755e-143	-1.19529e-142	-8.93493e-143	-4.66014e-143	-9.69082e-143	-2.0571e-142	1.3388e-142	-5.48804e-142	1.80103e-141	5.37537e-142	-3.6802e-143	-8.69582e-143	-6.97427e-143	1.1871e-142	-6.40215e-143	3.41067e-143	1.35295e-142	6.78262e-141
1.20057e-143	5.33047e-143	-5.38605e-144	-1.7043e-143	2.36481e-143	2.40686e-144	-2.29411e-144	5.0666e-144	-2.09228e-143	2.07065e-144	-4.24137e-143	1.45077e-143	2.66946e-145	1.54954e-143	-1.55676e-143	7.43863e-144	1.52553e-143	-1.14165e-143	-1.84897e-143	-4.99711e-144	-2.51575e-144	3.85482e-144	4.59878e-143	-7.23898e-144	2.62262e-143	1.97303e-143	-1.38238e-143	4.07361e-143	1.68489e-143	-5.14739e-143	5.18434e-142
1.11107e-144	-3.59006e-145	-1.32334e-144	2.43166e-144	-9.33026e-145	-1.47464e-144	-4.55624e-145	4.73302e-146	-2.83181e-145	-6.7342e-144	-4.59355e-145	6.06013e-145	9.21356e-145	4.92713e-145	4.91916e-145	2.09922e-144	7.08722e-144	-5.376e-144	2.30479e-144	7.73133e-145	-2.93134e-144	-2.80498e-145	3.58085e-145	-1.33049e-144	1.78562e-144	-4.65992e-145	6.29476e-145	1.68175e-144	2.38602e-144	6.77876e-145	4.82919e-143
1.31364e-145	2.28261e-146	4.41919e-146	-9.51233e-147	-4.94353e-146	4.04836e-146	-2.1806e-145	-4.59534e-145	-5.0918e-146	3.42944e-146	2.00889e-145	2.61422e-146	9.01087e-146	-3.10781e-145	-4.30097e-146	-3.42768e-148	-6.77908e-146	1.49352e-145	7.49888e-146	-8.2986e-146	8.96879e-146	6.66052e-146	-1.65119e-145	-1.33976e-145	-7.40331e-146	1.36161e-145	6.31388e-146	9.84222e-145	-7.31818e-146	6.9424e-146	3.96256e-144
2.24718e-146	-2.21578e-147	-1.31356e-146	-3.8383e-147	-3.59045e-147	-2.19218e-146	3.08308e-147	-3.70216e-147	8.33017e-147	-1.783e-146	-1.26293e-146	3.23941e-147	1.36582e-146	-1.27986e-145	2.36519e-146	1.3226e-147	1.07637e-146	-9.14473e-147	9.41803e-147	-1.89965e-147	5.49539e-146	-6.65242e-147	-4.55017e-146	-8.59476e-147	-1.582e-146	-1.27989e-148	-6.2089e-148	-1.45893e-146	-2.44718e-147	7.61164e-148	4.63902e-145
-7.04942e-149	4.19366e-148	3.42838e-147	5.25691e-148	7.61022e-148	5.58834e-149	2.28129e-147	-1.78332e-147	1.90383e-147	1.63512e-147	-1.1047e-148	8.98448e-148	1.2687e-147	1.45462e-147	-1.75379e-147	4.4704e-148	8.80954e-148	4.16151e-148	-1.49905e-148	1.00598e-147	-6.62634e-148	7.22578e-148	3.35373e-147	-3.87016e-147	-2.25832e-147	-3.91288e-147	1.46994e-147	7.56226e-148	1.15829e-147	2.36821e-147	4.17834e-146
-3.38483e-148	-9.95917e-149	2.17849e-148	-3.22356e-148	-3.27441e-149	1.09006e-149	-5.83866e-149	-2.45212e-149	-1.47979e-148	7.16691e-149	4.51822e-149	-1.26859e-149	1.4337e-149	6.44863e-151	-2.38376e-149	-1.8229e-148	-2.14531e-149	-6.07877e-149	3.08579e-149	-1.35336e-148	-1.12075e-148	-1.12544e-148	-3.63826e-148	3.4227e-149	3.42769e-149	2.10145e-149	-2.40433e-148	-7.79455e-150	-4.80577e-148	5.62227e-149	3.31488e-147
8.74313e-151	2.39398e-149	1.97276e-149	-1.42485e-150	1.19206e-149	7.08691e-150	1.38455e-150	5.75008e-150	1.10223e-149	4.50646e-150	-6.33922e-150	1.51009e-149	-5.58595e-151	-1.27171e-149	2.70983e-149	2.44798e-149	-1.03616e-148	2.0508e-150	6.09695e-151	2.51175e-150	-1.0243e-149	1.74341e-150	1.50635e-150	-8.66414e-150	-6.14127e-151	-8.8412e-150	-4.55737e-150	8.3476e-151	9.24882e-150	7.16307e-150	3.36136e-148
1.67896e-150	6.43465e-151	-7.67638e-151	-2.1673e-150	2.06524e-151	8.89385e-151	9.17039e-151	-1.43695e-150	6.00744e-151	8.33478e-152	-5.58424e-151	-1.12864e-150	-2.83214e-150	-1.846e-150	3.01125e-152	-5.07352e-151	-5.61324e-151	-2.74694e-151	-1.68323e-151	8.55841e-152	-1.40426e-150	-5.66638e-151	3.54229e-150	6.25247e-151	1.04091e-151	-1.68795e-150	-2.14773e-152	-1.87037e-151	4.772e-151	2.33752e-151	2.62339e-149
4.0045e-152	-1.1383e-152	-2.11217e-153	1.1451e-151	5.54811e-152	2.68684e-153	-1.70282e-151	5.84762e-152	4.53718e-152	-1.07749e-153	1.84226e-151	-1.4947e-152	1.25778e-151	-2.53048e-152	2.57755e-152	6.11181e-152	-7.1689e-153	2.26944e-152	-8.2577e-152	1.15486e-153	2.65342e-151	1.89608e-152	2.42137e-151	2.23316e-151	5.1199e-152	4.17642e-152	1.137e-151	-1.2207e-152	-2.13779e-151	-2.15349e-151	2.44992e-150
1.45815e-153	-4.6496e-154	1.62027e-152	1.40644e-153	1.26625e-153	-3.29483e-153	8.94658e-153	-2.13383e-153	5.58921e-153	-2.40999e-152	1.78576e-154	-4.60094e-153	2.04765e-152	-7.0228e-153	-3.31241e-153	2.28435e-152	-7.39957e-154	1.78104e-152	-1.07078e-152	3.24156e-153	8.33904e-153	-1.6157e-153	-4.17915e-153	3.40903e-153	9.52038e-153	-2.23203e-152	-2.8878e-153	-6.74081e-153	-6.79704e-153	1.19234e-152	2.3353e-151
2.98936e-154	-9.2103e-154	3.4978e-154	9.77657e-154	3.42077e-154	1.26751e-153	-2.70813e-154	2.81935e-155	2.72088e-156	-1.76617e-154	1.05076e-153	2.54177e-154	2.26822e-154	-1.42789e-153	2.35478e-155	-8.07938e-155	-2.49955e-154	2.08826e-154	-5.70303e-155	3.44092e-154	1.2158e-154	1.1691e-154	-1.57593e-154	3.18834e-154	-4.43051e-155	1.0531e-153	-5.99714e-155	-2.20651e-154	-1.41637e-154	-5.40059e-154	1.13339e-152
-5.21285e-155	3.18912e-155	3.6939e-154	-3.71578e-155	-5.86752e-155	1.45659e-154	-3.60021e-155	2.87285e-155	-6.427e-155	-6.08016e-155	-2.51944e-155	-1.17566e-155	-2.60397e-155	-4.36413e-155	2.22328e-155	3.04713e-155	-4.76143e-155	-5.67332e-155	2.67582e-155	1.94911e-154	-2.63365e-155	1.55149e-156	-9.46423e-155	1.75878e-155	1.81355e-155	-3.78605e-155	4.27181e-156	2.34902e-154	-5.82297e-155	1.22812e-155	1.87586e-153
-4.35881e-156	-5.45638e-157	3.6088e-156	-2.48097e-156	8.81292e-156	5.90387e-156	4.02396e-156	4.6442e-157	3.44488e-156	-1.63455e-156	-1.29275e-157	3.32622e-156	1.62727e-155	9.11774e-157	-8.08659e-157	7.22032e-156	-5.69666e-156	3.07775e-158	4.02312e-155	-5.54635e-156	-2.67375e-156	1.06531e-156	1.90756e-156	4.43924e-156	-1.00221e-155	-1.34055e-155	-2.28174e-157	2.28347e-156	5.83638e-156	1.64063e-157	1.57478e-154
-1.11349e-156	1.42059e-157	-7.40611e-158	-7.75673e-159	2.41355e-157	3.77712e-158	2.83543e-158	9.76107e-158	2.08804e-157	2.35957e-156	6.82658e-160	-9.04396e-157	8.02167e-157	-2.35358e-157	1.45131e-157	-8.86773e-157	-2.7913e-157	5.00006e-157	-1.06988e-157	3.02016e-157	-1.38357e-157	1.14472e-156	7.59251e-157	-1.13739e-156	5.65861e-157	-2.05609e-157	-2.17818e-157	4.20761e-157	1.37274e-156	-1.6701e-156	1.61061e-155
2.02671e-158	-9.54389e-159	1.2201e-157	-1.14707e-158	-2.15937e-158	1.00972e-157	-4.42682e-158	4.50801e-158	2.03166e-158	-2.90471e-159	5.61384e-158	9.92135e-158	-5.23063e-158	1.33766e-158	4.0263e-158	2.11656e-158	4.85794e-158	7.14744e-158	-2.92872e-158	-7.62481e-159	-1.42054e-157	-4.15529e-159	-4.30232e-158	-6.13709e-158	-6.02765e-158	6.93641e-158	4.91976e-158	-2.03247e-158	-3.96202e-158	6.07014e-158	1.38794e-156
2.63817e-159	-5.53801e-159	-6.20539e-159	-3.31467e-159	5.51497e-161	5.04133e-160	1.51763e-160	5.73988e-160	5.01168e-159	4.26978e-160	-5.29673e-159	5.32067e-159	-3.34133e-159	2.60492e-159	6.35472e-159	1.29432e-158	-1.5892e-159	2.03203e-159	-5.29672e-159	-5.27233e-159	-1.57342e-160	5.92109e-159	-6.52893e-160	1.0812e-159	-8.94219e-161	9.74926e-159	-6.98519e-159	5.71754e-159	-2.25418e-158	2.486e-159	1.29853e-157
-1.2956e-160	-8.44327e-161	3.45649e-160	1.47138e-160	3.39599e-160	5.76031e-161	5.20324e-161	6.61582e-161	5.83635e-161	-8.54971e-161	4.64632e-160	5.38012e-160	-8.11964e-160	-8.43226e-160	1.19321e-160	-3.53906e-159	2.25891e-160	-9.85735e-161	6.72102e-160	5.70879e-160	1.02288e-160	4.53586e-160	-1.13263e-161	-2.41597e-160	-1.43726e-160	-7.51873e-160	6.09804e-160	1.10413e-160	6.38485e-161	2.3043e-161	1.17612e-158
-2.3078e-161	-6.55614e-162	-2.27208e-161	1.85206e-162	-1.56848e-161	-4.04986e-161	1.99036e-161	8.81909e-161	-1.26701e-160	2.67146e-161	2.42914e-162	1.15419e-162	1.54056e-161	4.52243e-161	-2.1583e-161	2.73336e-161	2.40518e-161	8.30791e-161	1.83643e-161	3.03319e-161	2.20354e-161	-2.12647e-161	5.0949e-161	-1.06997e-160	5.1318e-163	1.53849e-161	-1.4129e-162	3.73996e-163	6.2938e-161	-2.16455e-161	9.44372e-160
-2.65622e-163	-8.82342e-162	8.27754e-163	7.5509e-162	1.57052e-163	-1.21536e-162	-1.69139e-162	-2.93022e-162	-1.43723e-162	-1.32879e-162	-6.90406e-162	-2.80691e-163	-5.46502e-162	8.67314e-163	-4.09651e-162	-1.80176e-162	3.6434e-162	-4.34803e-163	-8.32802e-162	-6.47745e-162	4.28437e-162	4.99054e-162	7.07873e-162	-4.70097e-163	2.86914e-162	-8.82905e-163	4.13037e-163	4.24528e-163	-3.01775e-162	7.34147e-163	8.9692e-161
-9.72194e-164	4.0016e-163	-3.14834e-164	-2.41085e-163	-7.82287e-164	7.6311e-165	6.41774e-163	3.0085e-163	-3.87509e-164	-9.95913e-164	1.38851e-163	6.19027e-163	-4.03962e-164	-4.45928e-163	-2.64861e-163	-9.74126e-164	-5.39619e-163	3.78774e-163	-9.39741e-163	-1.87456e-163	-8.52843e-164	3.30779e-163	-2.4067e-163	-7.68606e-164	2.5118e-163	-1.25402e-163	-4.26723e-164	2.98471e-164	3.91995e-163	-5.16541e-163	7.68007e-162
4.53516e-165	6.97975e-164	2.8681e-164	1.29081e-164	-1.6305e-164	-8.28085e-164	4.81325e-166	-5.87894e-164	3.82206e-165	3.15923e-164	6.25488e-165	-5.36291e-165	3.92274e-165	-5.75014e-165	-1.56436e-164	1.62764e-164	-8.5709e-165	-1.87258e-164	-6.63018e-164	2.3687e-164	-6.70563e-164	1.3512e-164	4.4773e-164	4.46017e-164	-1.07528e-164	1.39349e-163	1.67898e-165	-2.01079e-164	7.71827e-165	1.66547e-164	8.46421e-163
-2.85357e-166	-3.35674e-165	-3.09645e-168	-2.06451e-164	-2.37324e-165	3.23225e-166	-6.97835e-165	-2.25331e-166	4.1681e-166	-1.06688e-165	1.046e-165	-8.71914e-166	-2.84907e-166	6.73982e-165	-6.5099e-166	1.79939e-165	-6.92176e-166	1.10295e-165	-2.72007e-165	1.75119e-166	3.1065e-165	-2.12759e-165	6.94554e-165	-6.40648e-166	-8.50737e-167	-2.06183e-166	1.42478e-166	1.18569e-165	-1.74057e-165	-9.97777e-166	6.89356e-164
1.95818e-166	5.24849e-167	-2.32757e-167	-3.58475e-166	2.27349e-167	5.76262e-168	-2.69149e-166	1.43302e-166	1.19847e-167	1.1458e-166	4.04782e-167	-1.87094e-166	1.31457e-167	2.05916e-167	8.43685e-167	2.11852e-166	-2.94162e-167	2.33485e-166	8.96855e-167	-1.49399e-165	2.4645e-166	2.09442e-166	-2.08445e-166	2.58461e-167	-7.41476e-167	-5.95168e-167	-1.7716e-166	-1.5286e-166	4.26303e-166	-1.45063e-166	5.32691e-165
1.18437e-167	1.78859e-168	-1.07423e-167	-2.37413e-167	1.13307e-168	-3.00856e-167	-1.55083e-167	-2.06835e-167	5.25103e-167	-3.27798e-167	-3.75242e-168	-1.35512e-167	-3.79164e-168	1.98102e-167	-2.86551e-167	4.62212e-167	-1.13191e-167	2.06604e-167	3.10591e-168	-7.65136e-167	1.92643e-167	1.3788e-167	6.6755e-168	1.71909e-168	-2.68579e-167	4.71836e-167	-1.43587e-167	4.52057e-168	-2.88719e-168	-9.9032e-168	5.75355e-166
-2.37352e-169	-1.62249e-168	-2.50227e-169	-3.9549e-169	-2.40655e-170	2.2396e-168	1.41208e-167	-1.44263e-168	-1.25788e-168	1.9222e-169	2.19697e-168	1.55272e-169	-4.52197e-169	3.43281e-170	1.07729e-168	-1.47423e-168	1.60837e-168	1.97741e-168	-4.59007e-168	-2.59454e-169	-3.10356e-169	6.12417e-168	-3.32924e-168	7.48343e-169	1.48064e-168	-1.02972e-168	-5.15653e-169	-5.72753e-171	1.5306e-168	-1.81393e-169	5.08642e-167
-3.99093e-170	-8.84503e-170	2.5357e-170	-1.0964e-169	-2.77264e-169	4.27284e-170	-3.02e-169	-2.17342e-169	-4.27607e-170	-3.14381e-169	4.42518e-169	2.66027e-169	1.05544e-169	9.80314e-170	-1.27971e-169	2.82411e-170	-5.08335e-170	1.77589e-170	-5.54731e-169	2.25752e-169	-8.39842e-170	1.68609e-169	4.70229e-169	1.90974e-170	3.79571e-170	-4.74044e-170	7.02194e-169	-6.21391e-170	-5.58702e-170	-7.85795e-170	5.10331e-168
6.28805e-172	8.33114e-173	-8.22464e-171	-2.50979e-171	-2.20368e-170	3.19935e-171	1.39876e-171	1.09908e-171	-2.02336e-171	6.84036e-171	-4.74806e-171	2.48422e-170	-3.78929e-172	-3.65619e-170	1.01045e-171	-1.05978e-171	2.62455e-171	1.08482e-171	-4.11841e-171	5.00194e-171	1.04567e-171	7.75604e-171	2.17333e-170	2.56678e-170	3.83795e-170	9.36227e-171	-3.65144e-170	-7.74217e-170	-3.11775e-171	2.17262e-171	3.52646e-169
-1.52147e-172	3.57927e-172	-9.40267e-173	-6.63305e-173	3.57316e-173	2.41461e-172	2.4604e-172	-1.59881e-171	4.93743e-173	3.78243e-172	-1.24218e-171	1.92486e-172	-1.0611e-171	-8.30363e-171	-5.76669e-172	-1.79823e-171	1.6173e-171	5.68371e-172	-1.05234e-171	-1.42484e-173	1.3573e-171	2.15147e-172	-2.65462e-172	-6.99967e-172	-9.82627e-172	3.4118e-171	4.44561e-173	5.23754e-172	-7.24146e-172	-7.73587e-172	2.86449e-170
7.6269e-173	2.10972e-173	1.13378e-172	-2.73578e-172	2.63777e-173	-1.14859e-173	1.125e-172	7.94283e-173	-5.03475e-173	5.55499e-172	5.70474e-173	3.7338e-173	-8.01786e-173	1.77672e-173	1.54603e-173	1.86636e-173	2.39518e-172	-1.51331e-174	-2.11886e-172	-4.26574e-173	-3.35887e-172	7.35443e-173	-1.03123e-172	6.09713e-173	-9.62074e-173	-3.81638e-173	3.83555e-172	-9.98888e-173	-1.28909e-172	-6.31857e-173	3.42543e-171
-4.65156e-174	3.77338e-173	-9.36136e-174	-1.12321e-174	-2.97212e-175	2.9878e-174	4.91356e-173	-1.49158e-173	-1.26189e-173	1.58218e-173	-9.33909e-174	-2.91349e-174	7.76828e-174	1.86017e-174	1.33223e-173	1.62533e-173	8.88837e-174	2.46625e-174	-1.24767e-173	1.49449e-174	7.70738e-174	-1.08979e-173	-1.41246e-173	-3.18046e-176	8.50194e-174	-4.58094e-175	-1.32265e-173	1.98339e-173	2.23895e-174	-6.7515e-174	3.09202e-172
7.24372e-175	6.41642e-175	2.55717e-175	2.15872e-175	9.59068e-175	-1.04301e-175	4.15633e-175	9.05479e-175	3.29163e-174	-9.95174e-175	2.33966e-175	6.41715e-175	1.55234e-174	1.01458e-174	9.4845e-175	1.4437e-174	-1.23988e-174	-7.47203e-175	-1.09017e-174	5.5146e-176	1.56721e-174	3.89628e-175	1.25329e-174	1.23988e-174	-1.12852e-174	1.37428e-174	4.00373e-174	8.36233e-175	2.40476e-175	9.82994e-175	3.04923e-173
4.48795e-176	-7.87418e-176	1.42489e-176	5.13389e-176	-1.22431e-176	-1.2001e-175	-1.18576e-175	-1.06804e-175	-2.08236e-176	-4.68516e-176	3.46019e-176	-2.22106e-175	-3.78702e-176	2.47519e-176	-2.36902e-176	-5.95348e-176	-7.66356e-177	6.34211e-176	-1.02557e-175	-1.1872e-175	-1.14074e-176	-1.78902e-175	8.2363e-177	-2.59943e-177	-7.56034e-177	-8.08657e-177	2.90098e-175	-5.64733e-176	1.02855e-176	1.66487e-175	2.04957e-174
8.61744e-177	9.0857e-177	6.06304e-177	1.01007e-176	-1.25444e-177	5.54005e-178	1.19265e-177	1.35606e-177	-1.83834e-176	-1.80773e-177	9.3995e-177	-3.06535e-176	-3.16394e-177	1.51589e-178	5.44064e-177	1.30843e-176	-6.97617e-178	3.82517e-177	-6.52387e-178	-2.20213e-176	-6.33012e-177	-5.91387e-177	1.29717e-176	1.7504e-176	1.62885e-177	-2.21735e-177	-5.52739e-178	1.53925e-176	-5.49311e-177	-2.65685e-177	2.18166e-175
1.25508e-177	-4.35961e-179	-7.85113e-178	-2.8664e-178	-4.55774e-178	-2.52236e-178	8.7349e-178	8.20657e-179	4.63079e-178	6.12901e-179	5.81485e-178	1.02459e-177	-2.94427e-178	1.86746e-178	-2.24573e-178	1.35654e-178	-3.12842e-178	-5.11912e-178	8.01366e-178	-2.20387e-177	3.82447e-178	1.4258e-177	7.28158e-178	-2.61945e-177	-4.24276e-178	-1.05383e-177	3.13489e-178	1.22448e-178	3.40832e-178	4.32344e-178	1.86789e-176
2.05369e-179	-5.74295e-179	1.63162e-178	8.13816e-179	2.26976e-179	-3.99464e-179	1.078e-179	2.98196e-179	4.77574e-179	1.23151e-178	-5.53826e-180	-8.12666e-180	-1.23987e-178	2.01371e-179	-2.52807e-179	-2.50805e-179	1.37168e-179	-5.95509e-179	-7.99551e-181	7.5262e-181	-2.60596e-179	-3.77322e-178	5.33369e-180	-8.07126e-179	-1.55797e-178	-1.4969e-178	-1.68651e-179	-1.56161e-178	8.07831e-180	3.82574e-179	1.89391e-177
1.73567e-179	-5.3886e-182	5.06518e-180	-1.48199e-180	-2.82155e-180	-1.02427e-179	-7.77784e-181	1.37702e-179	-4.30449e-180	-6.92274e-181	5.85967e-180	-2.20469e-180	4.21101e-181	5.70563e-180	-2.97004e-180	9.37746e-181	1.54007e-180	3.32421e-180	1.0716e-181	4.34849e-180	-1.78219e-179	1.52738e-180	2.66092e-180	-1.42364e-179	2.06901e-180	-1.37482e-180	-4.23743e-180	2.32122e-180	4.0572e-181	-3.15198e-181	1.30956e-178
-1.95924e-181	8.54839e-181	1.29957e-181	1.09738e-181	7.85527e-182	-5.05454e-181	-1.59477e-181	5.1843e-181	-9.7198e-182	-8.99811e-182	-4.42919e-181	-2.25546e-181	-4.60342e-182	-1.68039e-181	-5.12907e-182	-7.58502e-181	2.28278e-181	4.52144e-181	1.67391e-180	-1.62006e-182	-3.37625e-182	1.48018e-181	1.13749e-181	1.19879e-181	-6.67965e-181	-5.22076e-181	1.64365e-180	5.58516e-181	1.54441e-181	-3.82523e-181	1.1147e-179
1.36051e-181	1.17972e-182	-1.8025e-183	-5.07389e-182	-3.34795e-182	-1.51043e-182	1.59995e-182	3.80957e-182	6.99051e-183	-3.84231e-183	-9.5322e-182	-4.19936e-183	4.33486e-182	-2.86407e-182	-5.30016e-182	9.21537e-183	-6.88417e-182	8.55581e-184	-1.36654e-181	-1.44636e-182	1.62344e-182	-4.8827e-182	-8.34147e-183	5.8005e-183	-3.04518e-181	-2.6084e-182	-1.94897e-181	1.41611e-182	-4.66782e-182	1.42631e-182	1.44825e-180
9.56279e-183	1.22436e-183	-1.49139e-183	2.2321e-183	-5.59778e-183	-3.84496e-183	-3.23109e-183	-4.34718e-183	-4.87867e-183	2.84819e-183	-2.56642e-183	2.8026e-183	-4.99062e-183	-5.02861e-183	1.94753e-183	5.57853e-183	2.56889e-183	1.26035e-182	-6.20586e-183	-1.37701e-183	-6.80148e-183	-4.32833e-185	-8.57981e-184	2.47019e-183	-8.42461e-183	-7.40689e-184	1.44332e-182	-4.76028e-183	6.08869e-183	-3.31072e-183	1.32859e-181
-5.31704e-184	1.12324e-183	-1.16138e-183	-1.74394e-184	1.36144e-185	-1.8586e-185	-1.67627e-184	1.84442e-184	3.47293e-185	7.86027e-184	-4.52862e-184	3.04382e-185	2.28367e-184	3.11923e-184	4.81664e-185	8.72566e-184	-2.56026e-185	4.5739e-184	3.88226e-184	1.85453e-185	-2.36209e-184	1.06166e-183	-4.93884e-184	1.40399e-184	-6.18314e-185	3.47742e-185	2.89165e-184	-2.62616e-184	5.54433e-185	7.56929e-184	1.04227e-182
3.93919e-185	-8.85269e-185	1.29786e-188	-4.2715e-185	5.41044e-186	-1.39702e-185	6.24211e-187	5.36812e-185	2.50965e-185	1.38762e-185	8.9054e-185	9.19363e-185	-5.14888e-186	2.18293e-185	-1.00041e-184	-1.70525e-185	-1.23454e-186	-9.16878e-185	3.45791e-185	1.81718e-185	2.56896e-186	-1.6271e-185	-1.16785e-185	-1.90604e-185	-6.9819e-185	-4.66118e-186	-1.85166e-185	-4.78448e-185	1.84719e-185	1.23948e-185	9.75327e-184
-8.82535e-187	1.07299e-186	3.44633e-187	1.45827e-187	2.15512e-187	-3.07507e-186	-2.04975e-186	-1.9228e-186	2.74336e-186	-3.79542e-186	9.26209e-187	1.03012e-186	3.17988e-187	1.59606e-186	-8.11798e-187	4.17926e-186	-1.66806e-186	2.70164e-186	4.9238e-186	-1.12498e-186	1.4059e-186	-8.85685e-186	2.45277e-186	3.29904e-186	-4.89785e-186	8.1219e-186	2.82925e-186	3.42583e-186	-2.97214e-187	-2.47803e-186	7.35925e-185
8.67652e-188	-1.02105e-186	3.40194e-187	-3.62572e-187	-1.09301e-187	-3.14994e-188	4.42934e-187	1.07944e-187	5.42941e-187	7.13534e-187	1.62597e-187	1.36606e-186	2.53577e-187	9.02165e-188	-5.56155e-188	-1.68453e-187	-2.46992e-187	-1.207e-187	1.73591e-187	-3.40551e-187	-2.48899e-188	1.44866e-187	8.89102e-187	4.9668e-188	-5.41314e-187	-1.44189e-186	1.79141e-187	-1.19767e-187	-1.59442e-187	-5.63062e-189	1.02928e-185
-2.1935e-188	-7.19932e-189	3.38718e-188	-3.45687e-188	1.1795e-188	4.23796e-189	-4.51067e-188	-8.54561e-189	3.52825e-189	-1.73235e-188	-6.22908e-190	4.94742e-188	-1.26512e-188	3.31643e-189	-1.16192e-188	2.27885e-188	1.74613e-188	-2.34387e-188	1.96772e-188	1.95411e-189	-1.87755e-189	7.58274e-188	2.78258e-188	1.92785e-188	-2.74264e-188	3.6981e-190	-1.9678e-188	4.92201e-188	3.13006e-188	3.42898e-189	6.07349e-187
-1.44448e-189	8.00425e-190	2.13781e-189	1.45062e-189	-4.61712e-190	5.5875e-190	6.34539e-190	-1.55362e-188	-2.06186e-190	2.02339e-189	-7.40185e-189	5.74757e-190	-2.08865e-189	3.34843e-190	-1.34759e-189	3.1291e-190	3.26824e-191	-3.32389e-189	1.38953e-188	1.15819e-189	-3.49076e-190	-5.82732e-189	2.32363e-189	1.15064e-190	1.10385e-189	6.58032e-190	2.31634e-189	4.45605e-190	3.01999e-190	-7.41361e-190	6.99071e-188
-2.38879e-190	-3.39055e-190	2.54312e-190	7.28563e-190	-7.29975e-191	9.0353e-191	1.76622e-190	-2.96802e-190	4.66286e-191	4.27906e-191	-6.87203e-191	-3.01366e-190	1.02403e-190	-3.2499e-190	-8.44922e-192	-6.559e-190	-1.34302e-190	-1.14457e-190	-1.50486e-190	-1.29489e-190	-6.01182e-191	-4.30465e-191	-2.71376e-191	-1.49437e-190	2.94526e-191	1.94851e-190	-1.4141e-190	-4.46619e-191	-9.70526e-192	3.11701e-191	5.00856e-189
-9.25389e-192	1.78013e-191	7.72874e-193	5.73733e-193	6.55008e-191	-3.18168e-191	-3.62065e-191	-2.9117e-191	9.92312e-192	-3.59853e-191	2.79606e-192	-2.26697e-191	1.41333e-192	-7.5025e-191	-2.79359e-191	-8.0964e-192	-6.12229e-192	-5.30016e-192	-1.72701e-191	-4.16225e-192	7.211e-192	2.09342e-193	-6.12689e-191	2.92334e-192	3.29483e-191	-7.37531e-192	-5.88446e-192	-1.20714e-191	-1.36997e-191	-9.12304e-192	5.60457e-190
6.35998e-193	1.28272e-192	-2.31107e-192	7.33893e-192	9.66339e-193	-1.1354e-193	-4.39971e-194	1.55471e-192	-5.98072e-193	-1.42344e-191	1.22518e-192	-1.71539e-192	4.62565e-193	8.73825e-193	-1.11689e-192	-7.49622e-193	4.01758e-193	-5.97512e-193	-1.14572e-192	3.39352e-192	-9.38096e-193	1.96181e-192	2.00062e-193	4.46873e-193	8.95977e-193	-1.68432e-192	-2.75964e-192	-9.85535e-193	2.01841e-192	2.97233e-192	5.56248e-191
3.36587e-194	1.59934e-193	1.48716e-193	2.04419e-193	4.75508e-193	-6.33034e-194	-2.19596e-194	5.09159e-194	6.37563e-193	1.31115e-194	-5.52662e-193	-9.30877e-195	1.43784e-193	4.84986e-194	-4.75877e-194	-2.78797e-193	-1.54543e-194	-8.22419e-194	-1.07449e-193	9.8986e-194	-7.16024e-194	-6.8729e-195	7.18083e-193	-7.42429e-194	-2.08109e-193	-9.48883e-194	2.65462e-193	-1.50268e-194	-9.97011e-195	-1.43233e-193	4.80135e-192
1.24637e-196	1.30975e-195	-8.34788e-196	4.04022e-196	-1.22088e-194	-1.63315e-195	5.08729e-195	3.62007e-195	-8.95387e-195	-1.96429e-194	9.73362e-196	2.01538e-194	4.71791e-196	6.51539e-195	-3.39206e-194	5.88074e-195	-1.31745e-194	-2.04496e-194	8.49211e-195	4.37111e-194	5.53806e-195	7.45911e-196	5.83909e-195	1.44129e-194	-9.35751e-195	-2.81417e-194	-1.87526e-194	5.14058e-195	-2.98907e-195	-1.33967e-195	2.99819e-193
-6.77696e-196	1.39987e-195	3.41359e-195	-2.76667e-195	-2.44215e-196	2.72676e-195	1.41361e-195	-3.97589e-196	-3.19682e-195	1.38252e-196	4.02806e-196	4.19757e-195	-8.33054e-196	2.3795e-195	4.84758e-196	2.22071e-195	3.31738e-195	4.61167e-195	1.50138e-195	-4.09948e-197	2.99878e-196	3.75711e-196	-3.38121e-195	-2.4068e-196	-9.58228e-197	-1.53977e-195	-5.94129e-196	4.68981e-196	2.13098e-196	-1.66598e-197	4.35908e-194
-1.09335e-196	-8.75101e-198	6.99966e-197	1.31331e-195	-4.00591e-197	-6.41951e-197	-9.93276e-197	-4.37431e-197	5.19427e-197	-3.62961e-197	-2.01712e-197	-6.82296e-197	-9.77111e-197	2.06554e-196	-7.7594e-197	1.0006e-196	-3.45607e-197	1.7336e-197	-2.4226e-196	-8.77303e-197	-1.63794e-196	-3.92222e-197	8.38443e-197	-1.01071e-197	1.4674e-197	-3.53965e-197	1.57297e-197	9.85053e-197	1.7779e-196	2.88351e-197	3.45706e-195
8.02728e-198	-5.73325e-198	1.89177e-198	-1.71784e-198	-1.33935e-197	1.09077e-198	-3.17314e-198	-3.91011e-199	9.1916e-198	-1.11609e-197	3.70984e-197	-7.40616e-199	4.22946e-198	-9.74225e-198	2.48697e-198	9.33877e-200	2.57204e-198	5.01497e-198	-2.55893e-198	-1.51508e-198	-7.36906e-199	-2.385e-198	5.78326e-198	8.39292e-198	-5.97508e-199	-1.71823e-197	3.53818e-198	-1.48875e-197	5.1155e-198	1.84008e-197	1.98843e-196
1.18655e-199	-3.57224e-199	1.2777e-199	8.22868e-199	-1.23458e-198	-2.5549e-199	9.42892e-199	1.36288e-201	-3.03965e-199	1.19171e-198	1.13743e-198	5.07683e-199	-8.99445e-199	3.9285e-199	4.30966e-199	1.707e-199	-1.95059e-199	-8.19799e-200	-1.54764e-199	-1.21055e-200	2.3996e-199	4.16652e-199	7.01406e-199	-8.72232e-199	1.76718e-198	8.23831e-199	-4.50556e-199	-8.03103e-199	-2.42501e-198	-3.83205e-198	2.16715e-197
-1.7865e-200	4.24906e-200	-1.85379e-200	9.30455e-201	-1.02478e-200	-5.90813e-199	1.69568e-199	-8.88839e-200	2.56126e-200	3.46794e-200	7.27524e-200	-1.86441e-200	-4.34477e-201	-2.25016e-200	-1.34172e-199	1.85087e-200	1.92909e-200	-1.22033e-199	2.01835e-200	6.61609e-201	-2.52349e-200	-6.76347e-200	3.72147e-200	1.57147e-200	-1.05095e-200	2.865e-200	-1.12014e-199	-1.05726e-199	2.28734e-199	-9.2083e-201	2.08769e-198
-2.45931e-201	1.02656e-200	9.66461e-201	-5.06974e-202	5.48596e-201	-5.1053e-201	-4.70627e-201	-2.86643e-201	8.17913e-201	-9.72711e-201	-8.64025e-203	-7.57812e-201	1.32656e-201	2.31499e-200	3.52779e-201	-3.88523e-201	2.49953e-201	2.9227e-200	-3.1769e-202	-4.76461e-201	4.86871e-201	-7.28769e-201	-2.6797e-201	7.627e-202	-6.16892e-201	-4.76798e-202	-4.61482e-202	-1.9392e-200	-5.24238e-202	-2.7107e-201	1.80663e-199
2.14043e-202	8.70461e-202	-1.96682e-201	-2.90057e-202	6.32671e-202	4.50748e-202	5.25556e-202	2.59742e-202	-4.66201e-202	8.15025e-202	-1.46584e-201	5.40447e-202	2.90953e-202	1.00093e-201	2.33496e-202	1.13136e-201	1.67434e-201	-2.83347e-202	5.68697e-204	1.22639e-201	-4.09177e-203	-2.63408e-202	6.12264e-202	-2.06467e-201	-2.00501e-202	-4.12542e-202	1.81485e-202	-1.93796e-202	8.9769e-202	-4.93958e-203	1.92608e-200
-3.07886e-203	2.63142e-203	-6.26173e-203	2.12198e-203	-1.21469e-202	3.5611e-203	2.26086e-203	-3.0269e-203	-1.17163e-203	1.88441e-203	4.65513e-203	5.89076e-204	4.01767e-203	2.44546e-203	-1.7568e-204	-4.98836e-204	-1.89744e-203	2.758e-202	9.68969e-204	7.71265e-203	5.00749e-203	-5.86521e-203	4.29313e-203	1.21546e-203	7.09127e-204	1.0516e-202	2.24947e-202	-1.78638e-203	-4.41336e-203	-9.76113e-204	1.45964e-201
1.4508e-204	1.38606e-204	-1.41391e-204	2.22515e-203	-2.15504e-204	-2.91604e-204	3.77914e-204	-2.37881e-204	-8.38964e-205	-7.92709e-204	6.35526e-204	-1.41986e-205	2.75958e-204	-3.6583e-205	-1.415e-204	-1.78006e-204	2.88333e-204	-8.16917e-204	-1.17888e-203	-1.58489e-204	-9.10095e-205	-7.59644e-204	1.97644e-204	2.18864e-203	1.62683e-203	7.10868e-205	-3.42712e-205	5.88139e-204	-6.87174e-204	1.62718e-205	1.46348e-202
-4.22535e-205	-3.02065e-205	-9.23434e-205	-4.12365e-206	8.28003e-205	-1.77679e-205	7.30336e-206	-5.66555e-205	4.07104e-205	-1.62175e-205	1.489e-205	-2.30303e-205	1.32092e-204	-1.17917e-204	6.16118e-206	-2.84022e-207	-2.75042e-206	6.67304e-205	-1.68323e-206	8.74952e-205	8.54402e-205	-8.96366e-205	-2.27864e-204	4.75045e-205	-1.01616e-204	-1.34165e-205	-3.60254e-205	-4.15672e-205	-5.95323e-205	3.89568e-205	1.58498e-203
4.57279e-206	-7.22062e-206	2.77822e-206	-2.66292e-206	-4.05766e-206	-7.88205e-206	-8.96362e-207	3.22275e-206	-2.24311e-205	9.53569e-208	-4.32904e-206	-1.01129e-206	-1.55741e-206	5.41294e-206	-2.64437e-206	-4.87619e-206	7.68949e-207	-6.04682e-206	-2.79456e-206	-1.04653e-206	-1.18525e-205	-6.554e-206	2.30616e-206	5.80256e-206	-6.50694e-207	-6.74917e-206	5.58987e-206	-1.18522e-205	1.11247e-206	-4.03066e-207	1.39181e-204
-4.57718e-207	-2.5483e-208	-9.6456e-209	2.46862e-209	9.30038e-207	-2.12846e-208	-5.25038e-208	1.70581e-207	1.57202e-207	-1.72416e-206	-5.76088e-207	-6.60839e-208	-3.89279e-207	-1.65775e-208	-3.31795e-207	1.45531e-207	2.3188e-206	2.36913e-207	1.12618e-208	-4.92007e-207	-1.26515e-206	4.99389e-207	-3.81895e-207	5.19737e-208	7.17551e-207	3.91882e-207	-4.01415e-207	-5.14285e-207	1.47924e-206	-6.83279e-207	1.45215e-205
-9.61928e-209	-1.96653e-208	-1.67708e-209	3.94558e-208	-3.62829e-209	7.17977e-208	6.07091e-209	4.70197e-209	3.0414e-208	-7.65545e-208	-2.56982e-208	5.61869e-209	-1.03803e-208	7.9756e-208	5.07803e-209	-5.67908e-208	5.01861e-208	8.82413e-209	-2.12457e-207	7.01828e-209	-6.13359e-208	2.09484e-208	8.44004e-209	-1.7577e-209	1.42758e-208	6.3958e-208	1.21316e-208	4.67031e-208	1.66832e-208	1.454e-208	9.86166e-207
-8.81164e-209	-8.14228e-210	3.84042e-209	2.11348e-210	-2.76688e-209	8.27402e-210	-4.20957e-209	3.3995e-210	-2.71148e-209	-4.43749e-209	6.21921e-210	6.98374e-210	-1.13709e-208	3.67508e-209	2.60899e-209	6.67788e-209	-8.40235e-209	-2.92903e-209	2.21502e-209	-2.43395e-209	2.5997e-209	-3.30319e-209	6.37508e-209	5.21427e-210	3.08017e-209	5.29948e-209	5.5374e-210	-4.07484e-209	1.39283e-209	1.36168e-208	1.11421e-207
-7.56877e-210	-1.42329e-209	-1.38864e-211	-2.05414e-210	6.8449e-210	-2.94636e-210	-1.02001e-210	-9.6482e-211	1.64742e-210	1.77806e-210	-4.97458e-210	-1.10421e-210	-3.06035e-210	6.21185e-212	-2.6619e-210	-5.53071e-210	-6.88667e-211	-4.00735e-210	1.71524e-210	7.13057e-210	4.53778e-210	2.32384e-211	-8.85857e-211	-2.75796e-210	4.8711e-210	9.35318e-211	7.74259e-211	-7.29981e-211	2.76587e-210	7.10704e-211	8.93331e-209
6.52188e-213	6.12013e-212	-8.09583e-211	-3.68225e-212	6.43363e-212	-3.50434e-211	2.59152e-212	5.90906e-211	1.81725e-212	9.25575e-211	1.49189e-211	-5.43963e-211	-3.89124e-211	-6.44858e-212	6.93756e-212	5.20219e-212	-1.31252e-211	-7.31976e-211	-1.33843e-211	-5.26835e-212	9.57351e-211	-4.18193e-212	-9.19061e-212	-1.98513e-212	-1.77891e-212	-4.73983e-211	1.00128e-211	8.85982e-212	-5.22048e-213	-2.18149e-212	7.02584e-210
2.38196e-212	-4.02098e-212	4.33261e-212	4.77587e-213	9.50416e-213	3.94313e-213	1.07954e-212	-1.35034e-212	3.39421e-212	-9.38897e-213	7.21975e-213	-3.28112e-213	-3.83722e-212	-2.37813e-212	6.26812e-212	-1.14631e-211	-4.07167e-212	-5.82477e-213	2.43164e-212	-3.39423e-212	2.8223e-212	4.2541e-212	3.98127e-212	1.03812e-212	6.99023e-213	-5.23089e-213	-2.32188e-212	3.86418e-213	2.84176e-212	7.96146e-213	7.44616e-211
-5.98908e-215	-1.00494e-212	1.95105e-213	-1.80926e-214	3.72119e-213	-1.19667e-213	-7.8072e-214	7.62085e-214	-3.80683e-214	1.65501e-213	4.99649e-214	2.58586e-214	-1.23004e-213	2.04452e-213	-5.13492e-214	-3.32596e-213	1.3882e-213	1.10638e-214	1.704e-213	-1.4464e-213	-4.66356e-213	-1.60562e-213	-2.02188e-214	1.55026e-213	1.19336e-213	2.43682e-212	3.33165e-213	-1.14954e-214	5.07429e-214	4.3663e-214	7.12329e-212
4.7233e-215	7.2246e-215	2.88435e-214	2.63888e-214	-1.08011e-213	9.71059e-215	5.53986e-214	1.51979e-215	6.05833e-215	2.8813e-215	-3.94376e-215	9.18514e-215	5.50974e-214	-6.63101e-215	-4.77412e-214	-9.09348e-215	-1.71151e-215	-2.12169e-214	6.16789e-215	1.46318e-214	2.45969e-214	5.37421e-216	-8.41805e-215	-5.10046e-215	6.65201e-215	-2.40498e-214	-1.83488e-214	-3.31855e-216	2.34035e-214	-1.80068e-215	5.39419e-213
-1.82813e-215	-1.66294e-215	1.32677e-215	-2.69032e-215	-1.14625e-216	-2.55169e-215	1.45864e-214	-7.45701e-215	-6.66335e-215	-2.81407e-216	5.71984e-216	2.4617e-216	3.19822e-215	-6.22849e-216	-4.14052e-215	8.75662e-215	1.53773e-215	-1.21572e-215	5.34047e-216	5.16521e-216	-2.40286e-216	-1.07007e-216	-4.64429e-215	1.00809e-216	3.49384e-216	2.36782e-216	-2.94009e-216	7.93575e-217	-1.81309e-216	7.04217e-216	6.74405e-214
6.97916e-217	1.37445e-216	1.4066e-216	-1.83783e-216	7.53675e-217	7.74615e-217	1.93365e-217	1.37118e-216	2.57563e-218	1.66293e-216	-7.08131e-217	-1.21369e-216	-4.22618e-216	-5.89722e-218	-7.94046e-217	-6.61123e-217	3.96996e-217	-7.59064e-216	-4.31302e-218	-7.05563e-217	-1.21019e-216	-1.6079e-216	6.24939e-217	4.58241e-218	3.39836e-216	-1.16822e-217	-2.32129e-217	-8.13923e-217	-1.99611e-217	8.49073e-217	3.55955e-215
-6.74759e-218	-5.65217e-218	-1.56183e-217	1.03927e-217	-1.99347e-218	3.75142e-217	2.75048e-217	1.1029e-217	-1.02368e-217	-8.14419e-218	4.43104e-218	4.33136e-217	7.2794e-217	-7.64424e-218	-5.29049e-218	-6.79956e-218	1.32967e-217	2.27158e-217	3.127e-217	-1.10897e-217	-1.19941e-217	1.47019e-217	2.89068e-218	-2.19949e-217	-4.60507e-217	3.59647e-217	7.7671e-218	-9.23652e-218	7.51996e-218	2.31645e-217	5.34763e-216
-1.0106e-218	-1.57758e-218	-6.93881e-219	-5.05126e-219	-1.77565e-218	8.09105e-219	-8.24524e-219	-3.4941e-218	-3.064e-219	-2.52749e-218	5.15431e-219	-2.91055e-218	5.41863e-219	-2.9356e-219	-7.16286e-219	3.7205e-219	3.77656e-218	2.44989e-219	4.03578e-218	-1.43695e-218	6.96983e-219	7.78441e-219	-7.68626e-219	-4.67085e-219	-3.94215e-219	-2.83822e-219	-2.07015e-218	-5.69636e-219	5.71752e-219	9.48836e-221	3.49787e-217
1.81243e-220	-9.61811e-220	1.25693e-219	-2.67232e-221	-5.45057e-220	5.14475e-219	-8.17126e-221	-4.99792e-220	6.37241e-220	3.497e-220	-3.61002e-220	6.77707e-221	9.07019e-220	1.35826e-219	5.79316e-220	2.12453e-220	-9.53628e-220	-1.91021e-219	-1.95381e-220	6.65452e-220	-1.33416e-219	-3.26569e-220	1.40263e-219	2.3466e-220	-2.96441e-220	4.0069e-221	-1.53099e-219	8.20755e-220	6.00013e-220	1.66955e-220	2.36487e-218
-5.50929e-221	-1.81143e-220	-6.05572e-221	-2.11092e-221	1.27581e-220	7.12251e-221	7.15489e-222	6.63417e-221	-2.87892e-220	5.65676e-221	-6.97066e-222	1.06449e-220	2.13114e-221	4.16499e-221	-2.43539e-220	-4.61677e-221	-4.75435e-221	-2.64934e-220	-9.3523e-221	-8.82585e-221	-7.37444e-222	-1.08133e-220	-9.65431e-222	5.17579e-221	6.36587e-221	-7.19105e-221	1.2145e-220	9.94546e-221	1.78341e-220	-1.01032e-220	2.70778e-219
2.84546e-221	-2.92594e-221	-2.37149e-222	-9.46384e-222	-5.66731e-223	2.60178e-222	2.18657e-222	7.07379e-223	-6.78473e-222	-4.72823e-223	2.76725e-221	-1.10397e-223	1.72177e-221	-1.14472e-222	3.8979e-223	2.02647e-221	2.90881e-221	-6.63949e-222	1.6244e-222	2.89515e-222	9.76631e-223	3.25042e-222	-1.12753e-221	1.59077e-223	-1.08071e-221	-2.46833e-223	-5.07577e-221	9.33644e-223	2.61247e-223	-3.62392e-222	2.72208e-220
-4.76834e-223	-4.6978e-223	-2.20199e-222	-1.33242e-222	-3.19717e-224	3.16841e-224	-9.49411e-223	1.89941e-222	-1.92657e-223	1.22185e-224	-5.56426e-223	-4.2866e-224	3.68749e-222	2.53796e-222	-9.62201e-224	2.7319e-223	2.07404e-224	2.67611e-223	1.74162e-222	2.34167e-223	-1.25275e-222	5.57103e-223	-2.70512e-222	8.20379e-224	-8.65022e-223	3.34231e-223	-1.58944e-222	3.71784e-223	1.10955e-222	-3.06238e-223	2.62299e-221
-2.54578e-223	-8.27596e-224	-4.91883e-224	9.45156e-225	5.30905e-223	2.55717e-223	1.43575e-224	-1.19404e-223	2.10981e-224	4.24652e-224	-4.99284e-225	-2.85856e-225	-2.65456e-225	-3.98298e-223	6.87256e-224	-2.3118e-224	4.02494e-224	3.45902e-223	1.69791e-223	9.91177e-224	-1.73107e-224	-1.54381e-224	4.75234e-224	8.87374e-224	5.13162e-224	7.73582e-225	9.95537e-224	-3.76255e-224	-1.32099e-224	-5.1341e-225	2.91922e-222
2.79985e-225	-5.43212e-225	-1.4761e-225	-3.41317e-225	-2.94236e-224	-3.50832e-224	-2.48694e-225	1.08197e-224	-5.15112e-225	-2.70176e-225	-1.02563e-224	-2.66247e-224	-1.96528e-225	1.20045e-225	1.3997e-224	-1.50212e-224	-2.61885e-224	5.21801e-226	3.43326e-225	-5.57125e-225	-9.26953e-225	1.0268e-225	-3.15626e-225	1.09056e-225	-9.67481e-225	1.28515e-225	1.77428e-224	7.29244e-225	3.05322e-225	3.08494e-225	2.60244e-223
2.00726e-226	-6.68693e-226	1.57009e-226	-4.7402e-227	-2.95396e-226	4.19221e-226	2.28506e-226	-3.02038e-226	4.3172e-226	-1.38232e-225	8.32076e-226	-4.19528e-226	5.39962e-226	-1.37525e-227	-2.1273e-226	5.23008e-225	2.47477e-226	-2.48615e-226	6.62018e-226	-8.91059e-226	-2.63087e-226	4.07382e-227	7.22496e-227	7.65219e-226	1.26675e-225	3.37239e-226	3.53527e-227	-1.28858e-225	1.30465e-225	2.12301e-226	1.90165e-224
-2.7245e-227	1.12716e-226	-1.48099e-226	3.45955e-226	-1.98163e-227	1.1711e-226	3.28371e-227	-6.79473e-227	1.16504e-226	-1.85569e-227	-1.67706e-227	2.44177e-227	-4.53299e-228	-3.69038e-227	2.23164e-227	-4.56301e-227	-7.0455e-229	-1.94554e-227	-1.59986e-226	-3.4959e-226	-8.63282e-227	-8.75419e-227	2.66125e-227	1.11358e-227	2.29729e-227	-1.52302e-227	-2.08105e-228	5.33167e-228	-1.01837e-226	-7.14976e-227	2.11767e-225
1.52792e-228	9.16445e-228	-1.38504e-229	-8.05277e-228	-2.34764e-228	-1.38412e-228	8.49824e-228	-7.4582e-229	-2.53987e-228	-4.93501e-228	1.47356e-227	-1.01132e-228	3.31491e-228	8.45587e-228	5.67799e-229	2.86133e-228	-1.99181e-228	5.10157e-229	-2.90099e-228	1.90951e-228	-1.19209e-227	1.81733e-227	-8.81086e-228	-1.16734e-227	-7.73291e-229	-3.88036e-228	-8.79207e-228	2.23763e-229	-8.15015e-229	7.11116e-228	1.49768e-226
1.61692e-229	8.40803e-229	-1.50874e-229	-1.41804e-229	-7.97964e-230	9.94851e-230	1.12163e-229	-3.39795e-229	5.8563e-230	-7.68793e-229	-6.79991e-229	-1.112e-228	4.77961e-229	2.03783e-228	-1.13271e-228	5.78747e-232	-2.35822e-229	-1.37776e-228	3.64723e-228	-1.48615e-229	1.95638e-229	2.58483e-229	-1.28833e-230	-8.2958e-229	-4.7868e-230	-2.37723e-229	1.10118e-228	4.79492e-229	-6.27255e-229	1.08293e-229	1.75027e-227
1.55377e-230	4.61112e-230	1.29148e-229	-2.95996e-230	-1.75454e-230	-5.37358e-230	2.27453e-231	1.91078e-230	7.60771e-230	5.90563e-231	3.15534e-230	-1.61805e-229	-4.83864e-230	-6.49347e-230	3.22031e-230	-1.47044e-230	8.77689e-230	-9.78303e-230	3.78094e-230	3.97216e-230	-5.80451e-230	-3.744e-232	-4.60633e-230	-4.82307e-230	4.57221e-230	3.18619e-230	-5.11228e-231	1.20882e-229	-2.718e-230	4.40988e-230	1.43933e-228
-8.83861e-232	3.1967e-231	-3.74434e-232	2.31084e-231	-2.10516e-231	5.76816e-231	-4.95504e-231	6.204e-231	8.02178e-232	-1.40529e-231	7.94402e-232	1.29119e-231	3.58262e-231	1.44675e-231	1.33483e-232	1.41277e-231	8.78813e-231	-3.80001e-231	-5.11186e-231	-7.33237e-231	2.18863e-231	2.40234e-231	2.38546e-231	5.75136e-233	1.63238e-231	1.97418e-231	1.14856e-230	2.66669e-231	-1.00672e-230	1.18787e-231	9.77471e-230
-9.68564e-232	2.28933e-232	-1.22389e-232	-1.69171e-232	2.04415e-232	1.4792e-231	3.78858e-232	6.76621e-232	-2.58857e-232	4.32494e-232	6.68928e-232	-8.02653e-232	3.46416e-232	4.36974e-232	-8.39991e-233	-5.77644e-232	1.04404e-233	5.69892e-233	5.18557e-233	2.27261e-232	-9.67025e-233	-3.6166e-233	3.52959e-233	2.98009e-232	3.59433e-233	-3.03184e-232	3.44975e-232	-1.63164e-231	-4.26686e-232	1.38908e-231	1.27803e-230
-4.60123e-233	-2.06662e-234	-8.46983e-233	3.9102e-233	5.9509e-234	1.13379e-233	-1.83269e-233	-1.12921e-232	5.78459e-233	1.23501e-234	1.8926e-234	2.1272e-233	-1.91229e-232	-2.29628e-233	-3.16949e-234	-1.04465e-232	1.6677e-233	5.33722e-235	-6.18227e-235	-3.84898e-233	6.93249e-234	-3.10258e-234	8.07945e-233	1.10416e-233	1.59887e-233	-4.99737e-233	3.55175e-234	-3.46201e-233	4.62168e-233	4.09508e-235	1.03344e-231
6.92291e-234	-1.80201e-235	-3.14404e-235	-8.20425e-236	-5.08911e-235	3.29229e-235	1.42018e-234	4.03065e-235	5.55957e-235	-2.62591e-234	-1.95994e-234	-7.55414e-235	-1.61614e-234	-1.3316e-233	3.07485e-234	1.0912e-233	-4.11442e-235	7.96812e-234	6.26714e-234	3.98447e-234	7.20848e-235	4.21218e-234	-1.27175e-234	-1.3643e-234	-2.53568e-234	-6.36989e-236	8.93066e-234	8.37522e-234	6.33928e-234	-4.3271e-235	9.78547e-233
-5.94627e-235	-1.67981e-235	-3.86547e-236	-2.85092e-236	4.08203e-235	-6.60004e-235	-4.64844e-235	-1.39715e-235	-5.02725e-235	6.66748e-235	7.08597e-236	-2.69209e-235	-8.59243e-236	-5.07958e-235	3.69122e-235	-7.73988e-235	5.58099e-235	-4.20429e-235	1.41998e-235	3.01257e-236	-1.25954e-235	-9.20069e-235	1.11855e-235	1.75469e-235	2.62273e-236	1.82224e-235	-1.13766e-235	2.23389e-237	3.20774e-235	8.34993e-236	8.96179e-234
6.63519e-237	-5.52852e-236	-9.21711e-236	5.96458e-236	-2.12899e-236	2.11293e-236	-1.97997e-236	-8.30581e-236	2.16479e-237	7.2085e-237	1.65507e-236	3.04383e-237	-6.64067e-236	1.42013e-236	-1.25017e-236	4.66795e-237	-3.42156e-236	-2.33801e-236	2.41232e-236	8.64021e-237	1.24634e-236	2.30373e-236	-1.53693e-236	4.68149e-237	-7.88797e-236	-3.18274e-237	2.57312e-236	1.00253e-236	-8.22379e-237	3.51924e-236	7.92905e-235
2.1596e-238	-1.68388e-237	5.00594e-238	-1.92723e-237	3.34511e-237	3.27978e-237	1.78951e-237	-1.49936e-237	-1.32059e-237	-1.44434e-237	-1.00886e-237	4.46915e-237	2.37289e-237	-3.82765e-237	1.10605e-238	1.07285e-240	2.79567e-237	1.85569e-237	3.07804e-239	-6.10384e-238	3.03401e-237	-7.52823e-238	8.32969e-237	-5.07536e-237	-1.51515e-237	-3.47491e-238	4.82565e-238	6.83737e-238	1.10782e-237	-2.05683e-237	5.74746e-236
2.99399e-238	3.28182e-238	-2.47786e-238	1.55165e-238	-5.21299e-239	-1.08298e-239	-4.71415e-238	-2.42557e-238	-3.30599e-239	6.31941e-238	-1.24087e-237	1.7265e-238	-6.6508e-239	-2.39287e-238	-4.60037e-238	-5.44917e-239	9.5644e-239	9.92943e-239	-3.63641e-239	3.39878e-238	1.05499e-238	1.24278e-238	-3.11361e-238	-5.27812e-240	7.48787e-239	3.38748e-239	-1.1935e-238	2.85752e-238	1.67022e-238	-1.56844e-238	6.66162e-237
-5.01024e-240	-8.282e-240	-8.33634e-241	-1.41033e-239	-1.57685e-240	-1.07872e-240	-3.98634e-239	-2.16021e-240	2.36648e-239	-2.26605e-239	1.70689e-240	-5.3808e-239	-1.32577e-239	7.07334e-240	3.21956e-240	1.65675e-240	1.01231e-239	1.26542e-239	1.32345e-239	-3.02872e-239	5.39776e-240	1.61532e-239	-5.76312e-241	3.17026e-239	-1.18414e-239	2.32631e-239	-6.76503e-239	1.33273e-240	4.5857e-240	5.55342e-240	4.34311e-238
2.6012e-240	-7.17791e-241	-2.20343e-240	6.80967e-241	1.00488e-239	5.74514e-241	-1.27182e-240	1.52145e-241	1.29367e-240	-1.82806e-240	2.63408e-241	4.64821e-241	1.47514e-241	2.02044e-240	-1.19726e-241	8.78552e-241	2.41264e-240	-9.75047e-241	8.94293e-241	1.1704e-240	1.03433e-240	1.10834e-240	-4.87168e-241	2.24162e-241	-1.70664e-240	2.08332e-241	-1.46506e-240	1.03328e-241	2.16594e-240	-6.15245e-241	3.98377e-239
3.28216e-241	-2.3222e-241	-1.19281e-241	1.52132e-243	-1.57166e-241	-8.06404e-242	1.82922e-241	-7.74382e-242	5.69409e-242	8.84101e-241	1.74828e-241	1.19292e-241	-1.95998e-243	3.12479e-241	8.98227e-242	-4.45366e-243	-2.12935e-241	1.07376e-242	3.50296e-242	-2.0255e-241	4.97406e-241	-7.45956e-242	-3.89382e-242	-5.67525e-242	-6.33753e-242	-2.06951e-241	-1.28812e-241	3.07183e-242	1.55437e-241	1.58941e-242	4.55342e-240
2.9424e-243	-3.48865e-243	1.47647e-242	9.07211e-243	-8.91473e-244	-1.72871e-243	1.25507e-242	3.16856e-244	-6.12598e-243	-5.65923e-244	1.07776e-243	1.0016e-242	-4.89117e-244	-2.45817e-242	5.42597e-242	-6.95251e-243	3.66339e-243	-3.74731e-243	5.54057e-243	-1.71858e-243	-2.11668e-242	2.39952e-242	-1.3602e-242	-3.64635e-242	-8.37127e-243	-6.13446e-242	-1.20797e-242	8.08576e-243	5.87061e-242	-7.80463e-243	4.16114e-241
-1.42198e-243	1.74528e-243	4.47588e-244	-1.04268e-243	-3.94484e-244	-1.45499e-244	-1.46995e-244	4.96577e-244	-1.34851e-244	-1.54851e-243	2.09817e-244	6.02229e-243	-1.91712e-243	-1.11403e-243	-3.62954e-244	-8.12353e-244	2.69507e-243	-1.97822e-243	-4.32047e-244	1.20831e-243	3.33339e-244	1.25749e-244	5.6339e-243	-4.56302e-244	9.88014e-244	7.76528e-244	-1.5567e-244	-2.76699e-243	-1.58675e-244	-4.61544e-243	4.02872e-242
1.12938e-244	4.71428e-245	-2.60908e-245	-5.07055e-244	-7.00877e-246	-6.32372e-245	2.2187e-244	-7.37671e-245	5.07533e-245	-1.00902e-244	6.16834e-245	-8.34669e-245	7.2005e-245	7.09283e-245	-5.80755e-245	-6.03889e-245	-4.30401e-245	2.11536e-244	8.795e-245	-3.01513e-245	-3.35574e-245	9.9032e-245	-8.80894e-245	2.14599e-245	-7.27667e-246	-1.66174e-244	1.94819e-245	1.70574e-245	-8.8118e-246	1.92568e-245	2.47019e-243
-3.12752e-245	-5.99092e-247	-3.30627e-245	-1.33915e-245	3.46349e-246	1.83728e-246	-1.62187e-245	-6.23497e-246	1.15951e-246	3.88366e-247	-4.76464e-246	1.64525e-245	5.13314e-247	6.50729e-245	-2.79733e-246	2.28009e-246	5.86561e-246	-1.09799e-245	-7.13037e-246	8.4634e-246	7.7997e-246	-1.47021e-245	-1.52595e-245	2.07525e-245	-9.49557e-246	6.35321e-246	-6.36891e-246	3.07625e-247	3.29314e-246	2.37847e-246	3.18661e-244
4.06208e-247	-1.6501e-246	-3.67175e-247	2.38612e-247	-1.14486e-247	-9.35303e-247	-6.12336e-247	1.18259e-246	-2.30028e-247	5.803e-247	1.11043e-246	1.01694e-246	2.31307e-248	2.76135e-246	1.30112e-247	2.75955e-247	-1.60773e-247	2.44983e-248	-1.30632e-246	-6.96785e-247	-1.19173e-247	1.0255e-245	2.17529e-248	-7.50726e-247	-1.11235e-246	-8.26511e-249	-6.44911e-247	9.98676e-248	-9.44281e-247	3.27412e-247	2.81072e-245
1.64126e-249	-2.40696e-249	-1.23179e-247	9.66512e-248	9.99077e-248	-1.04473e-247	-1.42154e-247	-5.96106e-248	1.08496e-247	2.46876e-248	-2.37709e-247	-6.13652e-248	6.19636e-249	2.15912e-248	-6.10806e-248	1.17129e-247	-1.03603e-247	1.37852e-247	-3.55006e-248	1.00932e-246	2.47239e-248	-4.7737e-248	-3.95196e-247	-2.47064e-248	-1.03643e-247	-8.37983e-248	4.01787e-248	-9.36993e-249	1.03776e-248	7.35419e-248	3.36782e-246
3.32684e-249	-5.11484e-248	-6.42881e-249	-1.33462e-250	-6.39992e-249	2.57319e-249	2.26806e-251	2.24441e-248	6.40498e-249	-1.07899e-248	-1.25837e-248	-4.11288e-249	2.28486e-249	3.70838e-249	-2.18285e-248	1.45502e-248	8.83937e-250	-3.36509e-249	9.13515e-249	-1.58336e-248	3.22221e-249	-1.06e-248	1.32916e-248	-8.07524e-249	5.55561e-249	6.77304e-250	4.70895e-250	1.69917e-248	1.37668e-249	-9.27959e-249	2.67499e-247
9.85324e-250	-6.94668e-250	-5.89324e-251	1.72142e-250	-4.01911e-251	1.06146e-249	8.20213e-250	4.93312e-250	-8.2998e-250	3.66514e-250	-3.34962e-250	-6.276e-250	5.42502e-250	3.69804e-250	-7.49662e-251	-4.16383e-250	-9.7562e-251	-1.63045e-249	-1.21284e-249	5.48953e-250	4.7379e-250	-1.77126e-249	5.28938e-251	-4.19675e-250	-3.52197e-250	-3.67088e-250	6.75044e-251	1.59275e-249	1.63059e-251	3.27464e-250	1.68197e-248
-9.08328e-252	8.23873e-252	1.01483e-250	-3.70498e-251	1.93282e-251	-4.94234e-251	-3.11399e-251	-8.57166e-251	-1.56496e-251	-2.31589e-251	1.23723e-251	2.89335e-251	-3.12098e-250	-1.029e-250	1.79361e-252	-4.23848e-251	1.13361e-250	1.17257e-250	3.26026e-251	-9.85267e-251	4.40832e-251	-6.17148e-252	-2.5168e-252	-1.22922e-250	-1.58877e-250	2.44119e-251	-6.48004e-251	1.03258e-251	1.0561e-250	3.14214e-251	1.81364e-249
1.34907e-251	2.06507e-252	-3.06759e-253	3.26663e-252	9.32916e-252	3.69115e-252	-7.51319e-253	-8.72117e-252	2.03956e-251	-1.36871e-252	-4.17466e-252	6.74256e-252	-4.34564e-253	4.19426e-252	-2.44476e-252	-3.76372e-252	8.63574e-254	6.41303e-254	-2.58883e-252	-8.01099e-252	-8.44459e-253	1.13043e-252	3.07844e-252	4.41806e-253	-9.92155e-252	6.51956e-253	-1.10354e-251	1.16597e-251	3.07251e-251	5.48546e-253	1.65929e-250
-1.57219e-253	4.07386e-253	-1.32872e-252	8.01381e-254	-1.71777e-252	-2.14975e-253	5.15659e-253	1.01404e-252	-3.48033e-253	5.34138e-253	2.99538e-253	-3.48789e-253	-2.63185e-253	-1.93207e-253	-4.06834e-253	-6.72499e-254	-2.5081e-253	-5.78004e-253	-2.38147e-253	6.87826e-253	-1.06074e-253	-3.61606e-253	-2.26164e-253	-1.65151e-252	2.17304e-253	-1.04223e-252	-1.39363e-253	-1.54693e-252	4.33134e-253	7.49619e-253	1.61256e-251
1.959e-254	-7.88957e-255	5.78261e-255	3.11594e-254	-1.04495e-253	-2.14553e-254	-4.75583e-254	-8.26139e-255	-1.33782e-253	-1.90858e-254	8.3175e-255	-2.53397e-254	-7.51339e-255	2.62875e-255	5.0244e-254	2.89677e-254	-1.47472e-254	9.03001e-255	1.19622e-256	-9.48417e-254	-5.69294e-254	3.95253e-254	6.60455e-255	4.8852e-255	-4.63645e-254	1.20039e-253	-4.45403e-254	4.64198e-254	1.44576e-254	-3.21336e-254	1.05271e-252
3.49473e-255	1.86744e-255	2.64308e-255	8.0573e-255	1.95187e-256	1.28716e-255	3.32704e-256	-1.76503e-255	1.29194e-255	-3.55583e-255	-2.38618e-255	-1.57752e-256	-1.23421e-254	1.58992e-255	2.60416e-255	-2.77066e-255	4.0914e-255	-3.1219e-255	4.54922e-255	2.62277e-255	-3.88973e-256	-1.47341e-254	-4.38781e-255	-1.90742e-256	-2.90509e-255	-4.70013e-255	3.13402e-255	5.48413e-256	4.80884e-255	-3.29046e-255	9.9815e-254
1.24162e-257	5.56564e-256	1.9091e-256	-7.75246e-256	-4.48735e-257	-3.06931e-256	-1.38145e-256	1.61375e-256	-4.80544e-256	-4.22808e-256	-1.4454e-256	8.26983e-256	-4.97414e-256	-1.33163e-256	-3.55535e-257	6.39342e-257	5.15827e-257	-2.12289e-256	-7.00649e-256	3.11807e-256	7.12817e-258	5.57611e-256	1.12576e-257	2.02676e-256	-5.19501e-257	3.51846e-256	4.32921e-256	1.93492e-256	-2.64122e-256	1.55742e-256	8.29647e-255
-1.06923e-257	-9.34344e-258	1.23334e-257	8.22119e-258	-5.55986e-257	8.41275e-258	-2.37789e-257	-3.88245e-257	-2.59893e-257	7.83402e-258	6.84815e-259	3.26442e-260	-1.66399e-257	1.79148e-257	4.59404e-257	3.65461e-257	2.12903e-257	4.49219e-257	-1.65945e-257	1.26575e-257	7.37308e-257	-2.17901e-257	1.48461e-257	-1.40537e-256	3.31603e-257	5.82297e-258	-6.88437e-258	-1.36131e-257	9.88162e-258	8.22995e-258	7.42748e-256
-3.37794e-258	-4.81664e-258	6.54173e-258	-9.36475e-259	1.11946e-258	-2.61531e-258	1.1991e-257	-1.98847e-258	2.68869e-258	7.96561e-259	9.56368e-259	8.46007e-259	8.76294e-260	-1.06375e-258	1.79609e-258	-2.69419e-258	2.81747e-258	-3.29435e-258	-1.61328e-258	3.68334e-258	-3.61229e-258	-2.67387e-258	1.81992e-258	6.52051e-258	-5.95667e-258	-4.2055e-259	3.84471e-258	-4.35066e-259	-4.13814e-258	4.38646e-258	8.95329e-257
-8.08214e-260	5.03155e-260	4.03017e-259	-2.06997e-259	-1.16517e-259	-3.8972e-260	1.2269e-259	1.29978e-259	2.04707e-259	7.21175e-260	1.96867e-259	1.47358e-259	-5.81319e-261	-1.74715e-259	-1.53838e-259	1.25517e-259	-5.14633e-260	1.50936e-259	-6.04709e-260	5.32504e-260	1.72402e-259	-7.14573e-259	-6.87631e-259	-2.83372e-260	5.60357e-259	-2.93116e-259	-3.95658e-259	-8.31478e-260	-5.71761e-259	3.37158e-260	6.08706e-258
-6.80399e-261	-3.40514e-260	-1.58174e-261	-2.61353e-260	2.86043e-260	2.53938e-260	6.25894e-263	-1.03223e-259	-1.0602e-260	6.50192e-262	2.07725e-261	-1.18637e-260	1.54789e-260	4.96654e-260	7.84402e-261	9.25967e-261	-1.87505e-260	1.24613e-260	1.64464e-260	1.62305e-260	-5.13894e-260	3.66559e-261	4.1116e-260	5.11952e-260	-6.82367e-260	4.07754e-261	2.16718e-260	-1.94027e-261	1.08604e-260	1.96993e-260	6.71038e-259
-4.87316e-261	3.01415e-261	3.14547e-261	-2.90636e-261	-7.11364e-263	2.56052e-263	4.58754e-262	-1.33079e-261	-2.33927e-262	-9.33151e-262	-1.92239e-261	9.19719e-262	6.69662e-261	6.97622e-261	-1.12526e-261	-1.9796e-261	6.49976e-261	2.00761e-262	-3.78879e-261	-3.52892e-262	5.32318e-261	1.41942e-262	7.04105e-262	-3.34466e-262	2.58939e-261	-2.73746e-261	-7.28966e-262	-5.55141e-261	-3.63641e-261	-9.73426e-263	6.92992e-260
2.9122e-262	-7.39681e-263	-4.87803e-263	-2.08623e-262	-7.00638e-263	7.38391e-264	1.45986e-262	-2.95599e-262	1.82103e-263	-9.91135e-263	7.57136e-263	-1.0137e-262	3.53097e-262	-1.89743e-263	-1.00891e-262	-8.91702e-263	2.00497e-263	-2.75145e-262	-1.7363e-262	-7.95676e-263	-1.76655e-262	1.22171e-262	1.08148e-262	-9.93558e-263	-3.36847e-262	1.69537e-262	4.79662e-262	1.03646e-262	-2.08334e-262	-3.5603e-263	4.38651e-261
-4.56927e-264	4.87167e-264	-1.36621e-263	-2.93994e-264	-6.03803e-264	4.9377e-264	9.70912e-263	-4.837e-267	6.61166e-263	-5.42161e-265	-6.5456e-263	-2.16736e-263	-6.83732e-264	1.73202e-263	-1.70711e-263	1.45623e-263	3.36473e-263	2.09874e-263	-2.35417e-263	3.92025e-264	-5.65902e-263	1.69757e-263	2.20908e-264	1.94018e-264	-4.53804e-264	2.24423e-263	-5.46512e-264	2.20053e-263	7.17893e-265	1.48244e-264	5.60157e-262
-9.89465e-265	4.58861e-264	-6.5533e-265	-1.11642e-264	-1.31874e-264	2.47134e-264	-5.03509e-265	1.23755e-264	1.16666e-264	5.5664e-265	-5.26479e-265	-3.06198e-265	3.56564e-265	-1.25754e-264	-5.89765e-264	8.60859e-266	5.7264e-266	-1.36551e-265	1.0349e-264	3.11704e-265	-8.40456e-265	7.30363e-265	3.5281e-264	-5.58665e-264	4.47616e-264	3.25171e-265	1.1696e-264	-1.88358e-266	-5.43764e-265	-5.64095e-265	4.23584e-263
-3.543e-265	1.62804e-265	1.41611e-266	7.01826e-267	-2.74979e-266	3.47964e-265	4.25394e-266	-9.93061e-265	3.13281e-266	2.25288e-266	3.28051e-265	-2.06693e-265	-9.5794e-267	-1.11522e-265	-9.17546e-267	-1.97263e-265	-2.96249e-265	4.57398e-266	-1.77959e-265	1.35032e-265	1.4619e-265	1.56183e-266	1.24373e-265	8.20257e-266	-1.72517e-265	5.98506e-265	-2.89061e-266	1.16842e-265	1.2236e-266	-1.31382e-265	4.94906e-264
-2.4314e-267	2.33137e-266	1.27079e-266	-8.65639e-267	1.83524e-266	1.44583e-266	-3.37684e-267	7.70135e-268	-1.99597e-267	-9.82239e-268	2.96054e-267	-7.02728e-267	-8.53896e-269	-1.72946e-267	1.52394e-266	-3.30661e-267	1.21502e-266	2.76962e-266	-3.91096e-267	-3.85783e-267	-2.10468e-266	-6.74844e-268	-1.17679e-266	2.57341e-266	7.46142e-267	3.50824e-267	4.59603e-266	-2.69031e-266	-4.78124e-267	-1.1656e-267	3.14013e-265
1.2775e-267	-1.65885e-268	-1.42318e-267	5.37177e-267	-3.80632e-268	1.66236e-268	-4.84998e-268	3.49376e-268	-6.06671e-268	1.12903e-267	-1.12169e-267	-7.35715e-269	-1.1921e-267	-9.90237e-268	-4.53958e-267	2.4264e-268	-2.37292e-268	3.15112e-269	1.31519e-267	7.13355e-268	6.19369e-269	2.49088e-269	-6.70447e-268	-8.87633e-269	1.31625e-267	1.26188e-267	-4.04472e-267	-1.18213e-269	-1.39483e-267	8.01066e-268	3.14891e-266
-8.54992e-269	-7.03347e-269	-7.43993e-269	-1.29226e-268	7.7856e-269	1.63096e-268	-4.31397e-269	8.00872e-269	3.66922e-269	-3.21431e-269	5.49526e-269	2.66128e-268	6.94922e-269	5.13837e-269	3.15675e-269	-1.11469e-268	-2.08857e-269	1.3279e-268	2.47169e-268	9.43097e-269	-3.12123e-268	-2.05316e-269	9.08152e-269	-3.39403e-268	-2.40296e-268	-5.75917e-269	-1.70617e-268	3.20182e-268	-3.53692e-269	2.7177e-269	3.48673e-267
-2.7863e-269	-3.87212e-271	-5.94339e-270	-1.47672e-269	-6.2186e-270	-4.99435e-270	1.46513e-269	-2.24769e-269	1.07003e-269	1.51952e-270	-6.30743e-271	2.49048e-269	2.18456e-269	-6.08789e-270	-1.31997e-269	-6.82064e-270	1.83098e-269	1.1524e-270	-4.63721e-270	3.30485e-271	7.46794e-272	-5.19912e-270	-3.14674e-269	8.52918e-270	-1.27235e-269	-2.47731e-270	1.88162e-270	8.93286e-270	1.93717e-270	-2.18517e-270	2.82849e-268
2.67332e-272	7.97757e-271	-7.48005e-271	-1.1364e-270	9.9801e-271	1.19453e-270	3.80286e-271	4.69654e-271	5.57224e-271	6.3437e-272	5.59813e-271	1.10444e-270	1.15675e-270	6.06177e-272	-6.32874e-271	3.15829e-271	1.38969e-271	-1.29912e-271	-2.56661e-271	-7.73502e-271	-1.41537e-270	-3.54942e-271	1.19191e-270	-2.00194e-271	-3.02208e-270	-5.21366e-272	-1.87168e-270	-6.06288e-271	1.73461e-271	6.39558e-271	2.1029e-269
9.352e-273	1.127e-272	9.36331e-272	-4.48477e-272	8.92961e-272	1.63973e-271	-8.57947e-272	1.49743e-271	3.30503e-272	-8.42673e-273	2.33315e-271	3.46149e-272	3.44585e-272	-2.91498e-271	1.04529e-272	-9.8664e-273	-1.02334e-272	-6.69154e-272	1.28641e-271	2.9052e-272	5.15956e-272	-3.74515e-272	9.00119e-272	5.14445e-272	5.08286e-271	-6.19754e-273	5.59149e-272	7.67664e-272	6.47339e-272	-1.09642e-271	2.59048e-270
1.2566e-273	-6.6341e-273	1.3213e-274	-3.671e-273	-3.61889e-273	4.34106e-273	-5.57552e-273	3.27467e-273	4.679e-273	1.78667e-273	-1.17394e-272	2.28197e-273	3.12952e-273	1.42988e-272	2.15998e-273	-5.35075e-273	-2.83443e-273	-3.50461e-273	-6.47154e-274	2.86432e-272	1.02068e-272	4.78435e-274	1.91041e-273	-1.54516e-273	-1.97246e-272	6.01228e-273	2.40739e-273	3.33694e-272	-7.33396e-273	-3.34787e-273	1.95896e-271
-3.68716e-274	-7.80036e-274	-1.84868e-274	-5.95255e-274	9.00809e-275	8.85413e-274	-6.01337e-274	4.63712e-274	-3.66696e-275	-4.65249e-274	1.01014e-275	-9.79268e-276	-1.74957e-274	-4.88061e-274	-3.81361e-274	2.02363e-273	-1.06651e-274	-6.10675e-274	7.88996e-274	4.61995e-274	-2.49138e-273	4.54856e-274	1.99636e-273	4.3192e-275	-3.29737e-275	2.06396e-274	4.0683e-274	2.54067e-275	1.04504e-273	1.89142e-273	1.81214e-272
-1.11421e-274	5.8456e-275	2.94017e-275	-8.51063e-275	8.20229e-275	-2.23145e-276	2.09926e-275	9.81471e-275	-5.19904e-276	-8.55242e-275	-5.01232e-275	-2.45441e-275	2.22171e-276	-6.72318e-276	2.7775e-275	-6.03753e-275	-1.67746e-275	-1.27593e-275	2.93885e-275	1.02643e-275	2.364e-274	-2.61675e-278	9.0612e-276	4.03898e-275	-2.25401e-275	4.22658e-276	-3.32148e-275	2.73692e-275	-1.21179e-275	-5.02528e-275	1.25505e-273
-1.27366e-276	-1.34319e-276	-1.85754e-276	-2.44567e-276	-3.72552e-276	3.46504e-276	2.92421e-276	2.50927e-278	2.94072e-276	2.21549e-276	4.22272e-276	-8.54002e-277	1.96546e-276	-1.40187e-275	8.55662e-276	3.86553e-277	-2.32592e-276	-4.35138e-277	-7.67592e-276	-3.8468e-276	4.32548e-277	-6.22887e-276	-1.65266e-275	1.04094e-276	2.77422e-276	-8.32794e-276	-2.65174e-276	8.7452e-276	2.85211e-276	-2.00326e-276	1.18087e-274
2.00302e-277	-1.80353e-277	-2.02967e-277	-2.65846e-277	2.22246e-277	-2.32293e-276	-2.4646e-277	5.59978e-277	8.19903e-278	7.93221e-278	-9.77109e-277	-6.1072e-278	9.24783e-278	2.03047e-277	4.29654e-277	-8.70544e-279	4.89218e-277	-1.29669e-277	-1.43396e-276	9.14515e-278	9.1056e-277	4.70193e-277	3.6227e-278	-1.02069e-276	-1.77325e-278	-9.26713e-279	9.30556e-277	-2.93783e-278	2.22316e-277	1.98742e-277	1.21244e-275
2.45831e-278	1.68424e-279	2.04282e-278	3.72945e-278	2.3557e-278	-3.92103e-278	-4.50509e-278	-6.62346e-279	9.89732e-279	4.11746e-279	-2.43561e-278	4.11393e-278	-1.00586e-278	-9.64752e-279	2.93875e-277	-8.49945e-278	-1.70339e-278	2.50281e-278	5.14061e-278	-1.31246e-277	-4.75989e-278	-5.25836e-278	6.951e-279	1.47516e-278	2.17267e-278	8.35969e-278	3.20522e-278	1.17723e-278	5.82451e-279	-6.59096e-278	1.244e-276
-1.08141e-278	4.22528e-279	-2.81218e-280	4.2153e-279	-3.83811e-280	-7.69511e-279	-1.38279e-279	-1.78036e-279	-6.50347e-280	7.1287e-279	7.14265e-279	7.63598e-280	-3.30889e-279	5.85265e-279	4.87238e-279	4.2776e-280	-3.22534e-279	-1.13347e-279	7.155e-280	-2.0651e-279	-1.2429e-279	8.1315e-279	-7.31e-280	1.92929e-279	3.94242e-279	-5.20752e-279	-2.13747e-279	5.30333e-279	-5.24813e-279	-1.57869e-280	1.02096e-277
5.847e-281	-7.49312e-280	-6.59482e-281	-3.31476e-280	9.75274e-281	-1.40887e-280	-9.91462e-281	1.83178e-280	-1.70499e-280	2.40642e-280	5.45772e-281	1.12409e-280	-1.61645e-280	2.25713e-279	9.14956e-281	-5.68834e-281	-9.88805e-280	2.70517e-280	2.28266e-281	-3.95605e-280	1.71333e-281	-1.20826e-279	-4.39178e-280	8.71847e-280	-2.30773e-281	-1.70046e-279	1.50674e-280	4.95554e-281	-2.27297e-280	1.25248e-280	1.13617e-278
5.43983e-281	4.93965e-281	1.0211e-282	-7.46779e-282	-1.23473e-280	6.86233e-281	3.66585e-282	-6.9958e-281	3.31525e-281	1.0422e-281	-2.10136e-281	1.63373e-280	-1.85117e-282	1.02201e-281	-5.93068e-282	1.35456e-281	-6.59534e-282	-1.20247e-281	-2.50811e-281	-1.50364e-282	-3.20994e-282	3.57736e-281	-7.50652e-282	-4.02127e-281	1.96716e-281	1.77357e-281	1.20315e-281	2.31408e-280	-1.78219e-281	2.13352e-282	1.07022e-279
-1.0693e-281	5.7166e-283	1.07665e-281	-6.3129e-282	-5.16694e-283	1.44775e-282	-3.33456e-282	3.55385e-282	2.81731e-283	-1.17275e-282	-6.76974e-283	-9.13372e-283	-9.80699e-283	2.71558e-283	1.59287e-282	1.6464e-282	3.64809e-283	5.10605e-283	-2.42002e-282	-7.70953e-283	-5.77279e-283	-1.46309e-283	-1.93636e-282	-2.06297e-281	-1.09725e-282	-2.08686e-282	-4.66873e-283	-3.85835e-283	-3.55376e-282	-4.38877e-282	8.40687e-281
1.5418e-283	-8.66737e-284	-9.02289e-284	-3.53293e-283	-5.54561e-283	4.27196e-284	-1.71862e-283	1.73326e-284	1.12415e-284	6.58412e-284	2.10924e-283	-1.30878e-283	4.69011e-284	-6.23234e-283	-4.33023e-284	-8.33083e-284	-1.77028e-283	-3.25462e-284	-4.33676e-283	-1.93272e-283	-8.7177e-283	1.62026e-283	-2.05568e-283	-8.31121e-283	3.33781e-283	-5.55844e-283	1.34744e-283	-5.14524e-283	8.08573e-284	-2.88088e-283	7.50132e-282
1.44956e-284	-3.75221e-284	6.28854e-285	4.52648e-285	-2.24507e-284	-4.1013e-285	-1.19599e-284	6.57767e-285	-3.88926e-284	-3.56109e-284	-2.19576e-285	-3.6318e-284	-2.73365e-286	7.96698e-285	-3.30166e-285	-2.60797e-285	1.06217e-284	6.26297e-286	1.53439e-284	-6.43972e-284	3.04648e-284	-6.76505e-285	-7.60175e-285	1.82231e-286	-7.4573e-285	4.7509e-285	-2.89716e-285	-1.69181e-284	-5.69563e-285	4.85649e-285	4.13668e-283
1.7292e-286	-1.52058e-285	-4.13377e-286	4.21075e-285	1.81515e-285	2.03305e-285	-4.31865e-286	1.53348e-286	-2.88729e-285	1.52917e-285	4.05106e-286	-2.2407e-285	-2.96071e-286	-1.09925e-285	-1.98256e-286	1.24414e-285	1.46725e-285	5.21376e-285	-5.53071e-286	3.61389e-286	8.7892e-286	3.55067e-286	-4.68911e-285	3.17175e-285	2.59792e-285	-1.94844e-286	-1.77799e-285	-8.67194e-286	1.93233e-285	-8.00969e-286	4.55126e-284
1.51652e-286	-1.30042e-286	1.4867e-287	1.16728e-286	-4.99176e-286	-2.80533e-286	3.73483e-286	-5.56337e-286	1.0127e-286	-2.11539e-286	3.87637e-287	-1.6642e-286	-2.97481e-286	9.87374e-287	2.90136e-286	-8.84857e-288	5.02816e-287	1.83474e-285	1.89243e-286	1.66848e-287	1.10102e-287	-1.55156e-287	-3.77847e-287	8.74163e-287	-1.1116e-286	-1.20989e-286	2.96448e-287	-4.24676e-287	4.55893e-287	-1.38573e-286	6.06712e-285
1.05512e-287	1.91645e-287	5.79546e-289	2.58896e-287	8.73437e-288	-6.68604e-288	9.58972e-287	7.35444e-288	1.14811e-286	-3.60069e-288	-7.31643e-289	6.66359e-287	8.04812e-290	6.54645e-288	-2.53451e-287	8.90304e-290	1.31984e-288	-1.15384e-288	-6.46558e-288	5.88852e-289	9.33551e-288	6.78648e-287	4.98697e-288	2.49211e-287	7.13224e-288	1.89537e-287	1.70455e-287	-7.03608e-288	1.19433e-287	5.41709e-288	5.76862e-286
6.69844e-289	6.08695e-290	2.87344e-289	-6.70924e-288	1.33631e-288	-1.51987e-289	-1.07527e-288	3.93823e-288	-4.4114e-290	-1.28279e-289	4.1305e-288	-1.19733e-288	1.09915e-287	6.29599e-289	-3.04874e-289	-3.87162e-289	-6.44411e-289	-4.45456e-290	-3.71282e-288	2.17055e-288	-8.72129e-289	7.93031e-289	2.42308e-290	-4.13985e-289	-5.64008e-289	4.39229e-289	3.1771e-289	8.93928e-289	4.53915e-289	-4.53455e-288	4.79215e-287
-2.4732e-290	2.54897e-290	-2.51646e-289	-3.72354e-290	-3.18016e-289	3.8006e-289	1.21197e-292	-3.25482e-291	8.3886e-290	-3.32055e-290	3.10828e-289	-1.22905e-289	-1.2134e-289	2.79596e-290	1.05628e-289	-2.18431e-290	-4.04592e-290	1.18346e-289	-4.67909e-290	-1.76825e-290	-1.39737e-289	5.08295e-290	-1.24743e-289	-4.17292e-290	-7.70927e-289	-1.59557e-289	-5.78453e-290	2.28943e-289	-5.90682e-290	9.9071e-290	3.82388e-288
5.79348e-291	2.71839e-292	5.18898e-291	3.67715e-290	-2.81303e-291	-5.42892e-291	1.26341e-291	7.65374e-291	-1.2313e-290	4.33128e-292	3.69846e-290	-2.94366e-291	5.48899e-291	3.83789e-290	-1.53352e-290	1.22344e-290	1.30839e-291	9.94232e-291	3.19236e-291	2.34283e-291	-1.89285e-290	-8.54104e-292	2.52141e-290	3.21677e-291	4.62387e-291	2.7947e-291	-4.61035e-290	-1.78266e-290	1.61296e-290	-8.2634e-291	3.50038e-289
2.47885e-292	-1.58038e-292	1.17857e-291	6.17765e-292	-7.65029e-292	8.57871e-292	4.40992e-292	1.03667e-291	1.28557e-291	7.88675e-292	-3.46654e-291	-6.05772e-292	-7.9009e-291	-7.02808e-292	-1.93355e-291	3.61774e-292	1.05476e-291	-2.50162e-291	-3.4007e-292	5.58269e-292	-1.06725e-292	2.32605e-291	-5.91547e-292	-3.8338e-292	-7.52684e-292	9.52564e-292	1.28861e-291	-4.91378e-292	1.38259e-291	1.76807e-291	3.68467e-290
-3.63348e-293	3.4808e-293	6.61778e-292	2.22241e-293	8.14755e-293	1.17937e-293	1.26923e-292	1.70508e-292	-5.39378e-293	-5.70064e-293	-8.54887e-293	-3.09755e-293	1.00417e-292	7.44833e-293	1.71463e-292	-6.30868e-293	-2.43028e-293	8.49769e-293	-4.59949e-293	-1.60388e-292	1.73697e-293	-7.29891e-293	8.73296e-293	-1.08878e-292	-1.93904e-293	-5.78932e-293	-3.1732e-292	5.03681e-293	1.20417e-292	1.103e-292	3.06062e-291
5.75512e-293	-1.16926e-293	-1.61935e-295	-9.30528e-294	-2.93185e-294	-7.46086e-294	4.27112e-295	-7.34656e-294	4.56587e-294	9.16082e-294	-3.5163e-294	-3.46878e-294	3.83411e-293	-1.05159e-295	2.34744e-293	-2.89229e-294	9.53463e-294	-8.06389e-294	5.11011e-294	-4.02546e-295	3.06773e-294	2.20127e-293	5.90697e-294	-2.23072e-294	1.17148e-293	-1.54381e-293	-8.94257e-295	2.44151e-294	2.75218e-294	1.52629e-294	2.73499e-292
3.40083e-295	-4.51384e-296	-1.19697e-294	2.63316e-295	3.91067e-295	9.77536e-295	-2.02037e-295	1.09321e-294	2.27375e-295	8.12297e-295	2.37532e-294	-3.62094e-295	-2.40654e-294	-6.52989e-297	-1.09598e-294	5.02478e-295	-7.0664e-295	8.29461e-295	5.50299e-295	7.65468e-295	-9.76834e-295	-1.10463e-295	9.95305e-296	5.7587e-296	6.88222e-295	4.89911e-295	-1.33982e-294	-9.49522e-296	-9.84561e-297	-3.91909e-295	1.94089e-293
8.32111e-297	2.76043e-295	6.17829e-296	1.31419e-296	6.59692e-296	3.41723e-296	8.54606e-297	-2.52287e-296	4.16154e-296	-8.02392e-296	1.75061e-296	-6.87182e-296	-1.63215e-295	1.49262e-296	-4.58501e-296	-3.24818e-296	-1.07269e-296	2.14822e-295	-4.35614e-296	-6.39379e-296	-2.36721e-296	1.69814e-295	1.20344e-296	-1.11464e-295	8.89894e-297	1.97889e-295	-9.60541e-296	2.15169e-296	-2.44429e-296	7.82543e-297	1.96442e-294
1.23506e-297	3.78574e-297	8.67238e-297	3.04073e-297	2.25886e-297	1.20661e-296	4.70543e-297	8.40407e-297	3.32074e-298	-4.81346e-297	-7.63056e-297	4.50719e-298	-6.9561e-297	-1.85769e-296	1.02783e-296	-1.80008e-297	3.45186e-298	6.57234e-298	3.76132e-297	-5.91486e-297	1.28196e-296	-9.22894e-298	7.16542e-297	5.10869e-297	1.04429e-296	2.80859e-297	-1.3907e-297	1.27786e-297	-3.73467e-297	2.22275e-297	1.53579e-295
-1.64246e-297	3.79348e-298	-1.50833e-298	-5.20007e-298	-3.78022e-299	-7.43172e-298	1.88145e-298	3.00342e-297	2.1357e-297	-2.87936e-298	9.97203e-298	-2.06376e-298	5.41963e-298	1.07853e-297	1.59715e-297	-2.73238e-299	2.23799e-298	-6.03514e-300	-3.27598e-298	1.88983e-298	-2.07592e-298	-3.14632e-298	1.40445e-298	4.12135e-298	2.11106e-298	-5.69179e-298	1.58938e-298	-2.32831e-298	5.60045e-298	1.99703e-298	1.72904e-296
-1.13757e-299	-1.0449e-300	-1.23515e-299	-3.85665e-299	-7.94914e-301	-1.27492e-299	-2.39287e-298	8.67543e-299	1.9712e-299	-3.98746e-299	1.60589e-299	9.50858e-299	-4.14727e-300	-1.75446e-299	-4.19146e-299	8.20052e-299	2.5161e-300	2.02419e-299	4.81591e-299	1.57329e-299	-7.54058e-299	7.42253e-299	4.05718e-299	-1.11865e-298	-1.0855e-299	4.9259e-300	-9.5398e-299	2.7566e-299	2.72757e-299	3.92924e-299	1.3133e-297
-5.88763e-302	-2.38484e-300	4.44888e-300	-4.10766e-300	-1.90247e-300	-9.51871e-301	-9.03034e-300	-5.83638e-302	-2.6195e-300	5.74845e-300	-1.15285e-300	1.22933e-300	-9.49575e-300	1.32524e-299	7.549e-301	4.57219e-300	-3.78176e-302	-6.81455e-301	-1.27653e-300	2.08753e-300	7.33399e-300	2.2798e-300	-5.99932e-300	-3.23518e-300	-9.78206e-300	-2.05326e-300	-1.31929e-299	-2.09128e-300	-2.31299e-300	4.80684e-300	1.1894e-298
-7.34379e-302	-8.78184e-301	-7.39703e-302	-6.63756e-301	2.61704e-301	2.28986e-301	-2.88979e-301	1.52383e-301	-1.24007e-301	1.14514e-301	2.66384e-301	-2.345e-301	-4.3338e-301	-5.65836e-301	-4.94624e-301	-1.22638e-300	2.77973e-301	-1.02892e-300	3.60883e-302	2.07954e-301	2.90691e-301	-8.5702e-301	-4.64303e-302	9.90534e-302	5.82604e-301	-7.02071e-303	4.97776e-301	2.37235e-302	7.51654e-302	-1.17535e-302	1.01232e-299
-6.46061e-302	6.85257e-303	9.43944e-303	-3.64349e-302	2.15005e-303	-8.11109e-302	2.66457e-302	-4.9818e-302	1.03647e-301	-1.05715e-302	7.82194e-303	1.70461e-301	-6.06786e-303	-1.09283e-302	-9.08702e-302	2.0193e-303	-1.45153e-302	-2.07039e-302	-7.84745e-302	1.06664e-301	6.82995e-303	1.2429e-302	-8.96775e-303	2.70218e-303	6.68257e-303	3.68351e-302	4.05995e-302	-6.18084e-304	5.22285e-303	-4.44935e-303	1.02514e-300
3.91805e-303	-4.64936e-304	-9.26761e-303	-2.37529e-303	1.12341e-304	-1.68219e-304	-5.66638e-303	-8.47805e-304	-5.27241e-303	3.75799e-304	2.18997e-303	3.25449e-303	1.74223e-303	1.21934e-302	-4.14615e-303	2.4635e-303	-1.92851e-304	-1.19624e-303	2.03887e-303	2.96697e-303	-3.09197e-303	-1.36701e-303	2.02299e-303	6.94801e-303	-7.55595e-304	1.46489e-303	1.70644e-302	-2.02464e-303	-1.01814e-302	-1.03869e-303	1.06813e-301
-1.28789e-304	6.46042e-304	6.66647e-305	8.01524e-304	2.19599e-305	-6.14403e-305	-6.25107e-304	-2.92848e-304	1.26337e-305	1.68929e-304	5.81764e-304	-2.62114e-304	-1.24665e-303	-2.02227e-304	-2.46098e-304	-1.28478e-304	-3.85201e-304	-3.84323e-304	-2.44638e-303	-1.64716e-304	-4.18991e-304	3.00824e-305	-2.44937e-304	-4.01803e-304	2.73418e-305	8.79815e-305	4.78547e-305	3.94192e-305	1.47812e-304	-7.92255e-305	1.03993e-302
-2.7033e-306	-4.24042e-305	3.59905e-305	-5.11717e-305	8.15792e-306	8.93743e-306	3.03393e-305	-8.07046e-306	-9.23844e-305	-9.39824e-306	3.6897e-305	-6.48599e-306	4.82832e-306	-1.96494e-305	5.67994e-306	-7.65483e-305	-7.47292e-307	1.50363e-306	8.6e-306	1.8726e-305	1.1163e-305	1.8567e-306	1.65595e-305	-2.50068e-304	-6.11064e-306	-4.87293e-306	3.81795e-306	4.50263e-307	-2.47824e-305	4.7028e-306	7.93608e-304
1.92664e-306	8.12679e-307	-8.29866e-306	-1.46199e-306	-4.49558e-306	0	-3.17401e-307	0	-1.98046e-307	2.64054e-306	-4.04015e-307	2.5346e-306	1.17499e-306	-3.0476e-307	7.1115e-307	-2.12467e-306	-1.30784e-306	-3.10405e-307	1.02494e-306	1.0793e-307	-1.27692e-306	4.50353e-307	2.12911e-306	-3.20666e-307	-1.72362e-307	-4.30335e-306	5.02447e-307	5.12421e-306	-9.48003e-307	-7.77413e-307	4.61764e-305
2.32743e-307	2.85789e-308	3.30894e-307	4.07996e-307	-2.85281e-307	9.57011e-308	-2.66938e-307	3.63761e-307	3.61478e-307	1.20611e-306	6.23034e-307	1.05829e-307	9.68689e-308	-5.23217e-308	-8.724e-308	-1.17881e-307	4.65951e-307	2.15844e-307	5.40992e-308	-7.31653e-308	6.52014e-308	-6.25487e-307	4.16743e-307	-1.84527e-307	-7.35342e-308	-1.54418e-307	-1.91078e-307	-1.38179e-307	-6.04834e-307	-3.45193e-308	7.96023e-306
0	0	4.7632e-308	2.69944e-308	0	0	2.81674e-308	3.925e-308	0	0	0	0	-2.90809e-308	0	0	0	0	0	-3.12687e-308	0	-3.41095e-308	0	0	0	0	0	0	0	0	0	4.44562e-307
0	0	0	0	0	0	0	0	0	0	0	0	0	0	0	0	0	0	0	0	0	0	0	0	0	0	0	0	0	0	7.21324e-308
0	0	0	0	0	0	0	0	0	0	0	0	0	0	0	0	0	0	0	0	0	0	0	0	0	0	0	0	0	0	0
0	0	0	0	0	0	0	0	0	0	0	0	0	0	0	0	0	0	0	0	0	0	0	0	0	0	0	0	0	0	0
0	0	0	0	0	0	0	0	0	0	0	0	0	0	0	0	0	0	0	0	0	0	0	0	0	0	0	0	0	0	0
0	0	0	0	0	0	0	0	0	0	0	0	0	0	0	0	0	0	0	0	0	0	0	0	0	0	0	0	0	0	0
0	0	0	0	0	0	0	0	0	0	0	0	0	0	0	0	0	0	0	0	0	0	0	0	0	0	0	0	0	0	0
0	0	0	0	0	0	0	0	0	0	0	0	0	0	0	0	0	0	0	0	0	0	0	0	0	0	0	0	0	0	0
0	0	0	0	0	0	0	0	0	0	0	0	0	0	0	0	0	0	0	0	0	0	0	0	0	0	0	0	0	0	0
0	0	0	0	0	0	0	0	0	0	0	0	0	0	0	0	0	0	0	0	0	0	0	0	0	0	0	0	0	0	0
0	0	0	0	0	0	0	0	0	0	0	0	0	0	0	0	0	0	0	0	0	0	0	0	0	0	0	0	0	0	0
0	0	0	0	0	0	0	0	0	0	0	0	0	0	0	0	0	0	0	0	0	0	0	0	0	0	0	0	0	0	0
0	0	0	0	0	0	0	0	0	0	0	0	0	0	0	0	0	0	0	0	0	0	0	0	0	0	0	0	0	0	0
0	0	0	0	0	0	0	0	0	0	0	0	0	0	0	0	0	0	0	0	0	0	0	0	0	0	0	0	0	0	0
0	0	0	0	0	0	0	0	0	0	0	0	0	0	0	0	0	0	0	0	0	0	0	0	0	0	0	0	0	0	0
0	0	0	0	0	0	0	0	0	0	0	0	0	0	0	0	0	0	0	0	0	0	0	0	0	0	0	0	0	0	0
0	0	0	0	0	0	0	0	0	0	0	0	0	0	0	0	0	0	0	0	0	0	0	0	0	0	0	0	0	0	0
0	0	0	0	0	0	0	0	0	0	0	0	0	0	0	0	0	0	0	0	0	0	0	0	0	0	0	0	0	0	0
0	0	0	0	0	0	0	0	0	0	0	0	0	0	0	0	0	0	0	0	0	0	0	0	0	0	0	0	0	0	0
0	0	0	0	0	0	0	0	0	0	0	0	0	0	0	0	0	0	0	0	0	0	0	0	0	0	0	0	0	0	0
0	0	0	0	0	0	0	0	0	0	0	0	0	0	0	0	0	0	0	0	0	0	0	0	0	0	0	0	0	0	0
0	0	0	0	0	0	0	0	0	0	0	0	0	0	0	0	0	0	0	0	0	0	0	0	0	0	0	0	0	0	0
0	0	0	0	0	0	0	0	0	0	0	0	0	0	0	0	0	0	0	0	0	0	0	0	0	0	0	0	0	0	0
0	0	0	0	0	0	0	0	0	0	0	0	0	0	0	0	0	0	0	0	0	0	0	0	0	0	0	0	0	0	0
0	0	0	0	0	0	0	0	0	0	0	0	0	0	0	0	0	0	0	0	0	0	0	0	0	0	0	0	0	0	0
0	0	0	0	0	0	0	0	0	0	0	0	0	0	0	0	0	0	0	0	0	0	0	0	0	0	0	0	0	0	0
0	0	0	0	0	0	0	0	0	0	0	0	0	0	0	0	0	0	0	0	0	0	0	0	0	0	0	0	0	0	0
0	0	0	0	0	0	0	0	0	0	0	0	0	0	0	0	0	0	0	0	0	0	0	0	0	0	0	0	0	0	0
0	0	0	0	0	0	0	0	0	0	0	0	0	0	0	0	0	0	0	0	0	0	0	0	0	0	0	0	0	0	0
0	0	0	0	0	0	0	0	0	0	0	0	0	0	0	0	0	0	0	0	0	0	0	0	0	0	0	0	0	0	0
0	0	0	0	0	0	0	0	0	0	0	0	0	0	0	0	0	0	0	0	0	0	0	0	0	0	0	0	0	0	0
0	0	0	0	0	0	0	0	0	0	0	0	0	0	0	0	0	0	0	0	0	0	0	0	0	0	0	0	0	0	0
0	0	0	0	0	0	0	0	0	0	0	0	0	0	0	0	0	0	0	0	0	0	0	0	0	0	0	0	0	0	0
0	0	0	0	0	0	0	0	0	0	0	0	0	0	0	0	0	0	0	0	0	0	0	0	0	0	0	0	0	0	0
0	0	0	0	0	0	0	0	0	0	0	0	0	0	0	0	0	0	0	0	0	0	0	0	0	0	0	0	0	0	0
0	0	0	0	0	0	0	0	0	0	0	0	0	0	0	0	0	0	0	0	0	0	0	0	0	0	0	0	0	0	0
0	0	0	0	0	0	0	0	0	0	0	0	0	0	0	0	0	0	0	0	0	0	0	0	0	0	0	0	0	0	0
0	0	0	0	0	0	0	0	0	0	0	0	0	0	0	0	0	0	0	0	0	0	0	0	0	0	0	0	0	0	0
0	0	0	0	0	0	0	0	0	0	0	0	0	0	0	0	0	0	0	0	0	0	0	0	0	0	0	0	0	0	0
0	0	0	0	0	0	0	0	0	0	0	0	0	0	0	0	0	0	0	0	0	0	0	0	0	0	0	0	0	0	0
0	0	0	0	0	0	0	0	0	0	0	0	0	0	0	0	0	0	0	0	0	0	0	0	0	0	0	0	0	0	0
0	0	0	0	0	0	0	0	0	0	0	0	0	0	0	0	0	0	0	0	0	0	0	0	0	0	0	0	0	0	0
0	0	0	0	0	0	0	0	0	0	0	0	0	0	0	0	0	0	0	0	0	0	0	0	0	0	0	0	0	0	0
0	0	0	0	0	0	0	0	0	0	0	0	0	0	0	0	0	0	0	0	0	0	0	0	0	0	0	0	0	0	0
0	0	0	0	0	0	0	0	0	0	0	0	0	0	0	0	0	0	0	0	0	0	0	0	0	0	0	0	0	0	0
0	0	0	0	0	0	0	0	0	0	0	0	0	0	0	0	0	0	0	0	0	0	0	0	0	0	0	0	0	0	0
0	0	0	0	0	0	0	0	0	0	0	0	0	0	0	0	0	0	0	0	0	0	0	0	0	0	0	0	0	0	0
0	0	0	0	0	0	0	0	0	0	0	0	0	0	0	0	0	0	0	0	0	0	0	0	0	0	0	0	0	0	0
0	0	0	0	0	0	0	0	0	0	0	0	0	0	0	0	0	0	0	0	0	0	0	0	0	0	0	0	0	0	0
0	0	0	0	0	0	0	0	0	0	0	0	0	0	0	0	0	0	0	0	0	0	0	0	0	0	0	0	0	0	0
0	0	0	0	0	0	0	0	0	0	0	0	0	0	0	0	0	0	0	0	0	0	0	0	0	0	0	0	0	0	0
0	0	0	0	0	0	0	0	0	0	0	0	0	0	0	0	0	0	0	0	0	0	0	0	0	0	0	0	0	0	0
0	0	0	0	0	0	0	0	0	0	0	0	0	0	0	0	0	0	0	0	0	0	0	0	0	0	0	0	0	0	0
0	0	0	0	0	0	0	0	0	0	0	0	0	0	0	0	0	0	0	0	0	0	0	0	0	0	0	0	0	0	0
0	0	0	0	0	0	0	0	0	0	0	0	0	0	0	0	0	0	0	0	0	0	0	0	0	0	0	0	0	0	0
0	0	0	0	0	0	0	0	0	0	0	0	0	0	0	0	0	0	0	0	0	0	0	0	0	0	0	0	0	0	0
0	0	0	0	0	0	0	0	0	0	0	0	0	0	0	0	0	0	0	0	0	0	0	0	0	0	0	0	0	0	0
0	0	0	0	0	0	0	0	0	0	0	0	0	0	0	0	0	0	0	0	0	0	0	0	0	0	0	0	0	0	0
0	0	0	0	0	0	0	0	0	0	0	0	0	0	0	0	0	0	0	0	0	0	0	0	0	0	0	0	0	0	0
0	0	0	0	0	0	0	0	0	0	0	0	0	0	0	0	0	0	0	0	0	0	0	0	0	0	0	0	0	0	0
0	0	0	0	0	0	0	0	0	0	0	0	0	0	0	0	0	0	0	0	0	0	0	0	0	0	0	0	0	0	0
0	0	0	0	0	0	0	0	0	0	0	0	0	0	0	0	0	0	0	0	0	0	0	0	0	0	0	0	0	0	0
0	0	0	0	0	0	0	0	0	0	0	0	0	0	0	0	0	0	0	0	0	0	0	0	0	0	0	0	0	0	0
0	0	0	0	0	0	0	0	0	0	0	0	0	0	0	0	0	0	0	0	0	0	0	0	0	0	0	0	0	0	0
0	0	0	0	0	0	0	0	0	0	0	0	0	0	0	0	0	0	0	0	0	0	0	0	0	0	0	0	0	0	0
0	0	0	0	0	0	0	0	0	0	0	0	0	0	0	0	0	0	0	0	0	0	0	0	0	0	0	0	0	0	0
0	0	0	0	0	0	0	0	0	0	0	0	0	0	0	0	0	0	0	0	0	0	0	0	0	0	0	0	0	0	0
0	0	0	0	0	0	0	0	0	0	0	0	0	0	0	0	0	0	0	0	0	0	0	0	0	0	0	0	0	0	0
0	0	0	0	0	0	0	0	0	0	0	0	0	0	0	0	0	0	0	0	0	0	0	0	0	0	0	0	0	0	0
0	0	0	0	0	0	0	0	0	0	0	0	0	0	0	0	0	0	0	0	0	0	0	0	0	0	0	0	0	0	0
0	0	0	0	0	0	0	0	0	0	0	0	0	0	0	0	0	0	0	0	0	0	0	0	0	0	0	0	0	0	0
0	0	0	0	0	0	0	0	0	0	0	0	0	0	0	0	0	0	0	0	0	0	0	0	0	0	0	0	0	0	0
0	0	0	0	0	0	0	0	0	0	0	0	0	0	0	0	0	0	0	0	0	0	0	0	0	0	0	0	0	0	0
0	0	0	0	0	0	0	0	0	0	0	0	0	0	0	0	0	0	0	0	0	0	0	0	0	0	0	0	0	0	0
0	0	0	0	0	0	0	0	0	0	0	0	0	0	0	0	0	0	0	0	0	0	0	0	0	0	0	0	0	0	0
0	0	0	0	0	0	0	0	0	0	0	0	0	0	0	0	0	0	0	0	0	0	0	0	0	0	0	0	0	0	0
0	0	0	0	0	0	0	0	0	0	0	0	0	0	0	0	0	0	0	0	0	0	0	0	0	0	0	0	0	0	0
0	0	0	0	0	0	0	0	0	0	0	0	0	0	0	0	0	0	0	0	0	0	0	0	0	0	0	0	0	0	0
0	0	0	0	0	0	0	0	0	0	0	0	0	0	0	0	0	0	0	0	0	0	0	0	0	0	0	0	0	0	0
0	0	0	0	0	0	0	0	0	0	0	0	0	0	0	0	0	0	0	0	0	0	0	0	0	0	0	0	0	0	0
0	0	0	0	0	0	0	0	0	0	0	0	0	0	0	0	0	0	0	0	0	0	0	0	0	0	0	0	0	0	0
0	0	0	0	0	0	0	0	0	0	0	0	0	0	0	0	0	0	0	0	0	0	0	0	0	0	0	0	0	0	0
0	0	0	0	0	0	0	0	0	0	0	0	0	0	0	0	0	0	0	0	0	0	0	0	0	0	0	0	0	0	0
0	0	0	0	0	0	0	0	0	0	0	0	0	0	0	0	0	0	0	0	0	0	0	0	0	0	0	0	0	0	0
0	0	0	0	0	0	0	0	0	0	0	0	0	0	0	0	0	0	0	0	0	0	0	0	0	0	0	0	0	0	0
0	0	0	0	0	0	0	0	0	0	0	0	0	0	0	0	0	0	0	0	0	0	0	0	0	0	0	0	0	0	0
0	0	0	0	0	0	0	0	0	0	0	0	0	0	0	0	0	0	0	0	0	0	0	0	0	0	0	0	0	0	0
0	0	0	0	0	0	0	0	0	0	0	0	0	0	0	0	0	0	0	0	0	0	0	0	0	0	0	0	0	0	0
0	0	0	0	0	0	0	0	0	0	0	0	0	0	0	0	0	0	0	0	0	0	0	0	0	0	0	0	0	0	0
0	0	0	0	0	0	0	0	0	0	0	0	0	0	0	0	0	0	0	0	0	0	0	0	0	0	0	0	0	0	0
0	0	0	0	0	0	0	0	0	0	0	0	0	0	0	0	0	0	0	0	0	0	0	0	0	0	0	0	0	0	0
0	0	0	0	0	0	0	0	0	0	0	0	0	0	0	0	0	0	0	0	0	0	0	0	0	0	0	0	0	0	0
0	0	0	0	0	0	0	0	0	0	0	0	0	0	0	0	0	0	0	0	0	0	0	0	0	0	0	0	0	0	0
0	0	0	0	0	0	0	0	0	0	0	0	0	0	0	0	0	0	0	0	0	0	0	0	0	0	0	0	0	0	0
0	0	0	0	0	0	0	0	0	0	0	0	0	0	0	0	0	0	0	0	0	0	0	0	0	0	0	0	0	0	0
0	0	0	0	0	0	0	0	0	0	0	0	0	0	0	0	0	0	0	0	0	0	0	0	0	0	0	0	0	0	0
0	0	0	0	0	0	0	0	0	0	0	0	0	0	0	0	0	0	0	0	0	0	0	0	0	0	0	0	0	0	0
0	0	0	0	0	0	0	0	0	0	0	0	0	0	0	0	0	0	0	0	0	0	0	0	0	0	0	0	0	0	0
0	0	0	0	0	0	0	0	0	0	0	0	0	0	0	0	0	0	0	0	0	0	0	0	0	0	0	0	0	0	0
0	0	0	0	0	0	0	0	0	0	0	0	0	0	0	0	0	0	0	0	0	0	0	0	0	0	0	0	0	0	0
0	0	0	0	0	0	0	0	0	0	0	0	0	0	0	0	0	0	0	0	0	0	0	0	0	0	0	0	0	0	0
0	0	0	0	0	0	0	0	0	0	0	0	0	0	0	0	0	0	0	0	0	0	0	0	0	0	0	0	0	0	0
0	0	0	0	0	0	0	0	0	0	0	0	0	0	0	0	0	0	0	0	0	0	0	0	0	0	0	0	0	0	0
0	0	0	0	0	0	0	0	0	0	0	0	0	0	0	0	0	0	0	0	0	0	0	0	0	0	0	0	0	0	0
0	0	0	0	0	0	0	0	0	0	0	0	0	0	0	0	0	0	0	0	0	0	0	0	0	0	0	0	0	0	0
0	0	0	0	0	0	0	0	0	0	0	0	0	0	0	0	0	0	0	0	0	0	0	0	0	0	0	0	0	0	0
0	0	0	0	0	0	0	0	0	0	0	0	0	0	0	0	0	0	0	0	0	0	0	0	0	0	0	0	0	0	0
0	0	0	0	0	0	0	0	0	0	0	0	0	0	0	0	0	0	0	0	0	0	0	0	0	0	0	0	0	0	0
0	0	0	0	0	0	0	0	0	0	0	0	0	0	0	0	0	0	0	0	0	0	0	0	0	0	0	0	0	0	0
0	0	0	0	0	0	0	0	0	0	0	0	0	0	0	0	0	0	0	0	0	0	0	0	0	0	0	0	0	0	0
0	0	0	0	0	0	0	0	0	0	0	0	0	0	0	0	0	0	0	0	0	0	0	0	0	0	0	0	0	0	0
0	0	0	0	0	0	0	0	0	0	0	0	0	0	0	0	0	0	0	0	0	0	0	0	0	0	0	0	0	0	0
0	0	0	0	0	0	0	0	0	0	0	0	0	0	0	0	0	0	0	0	0	0	0	0	0	0	0	0	0	0	0
0	0	0	0	0	0	0	0	0	0	0	0	0	0	0	0	0	0	0	0	0	0	0	0	0	0	0	0	0	0	0
0	0	0	0	0	0	0	0	0	0	0	0	0	0	0	0	0	0	0	0	0	0	0	0	0	0	0	0	0	0	0
0	0	0	0	0	0	0	0	0	0	0	0	0	0	0	0	0	0	0	0	0	0	0	0	0	0	0	0	0	0	0
0	0	0	0	0	0	0	0	0	0	0	0	0	0	0	0	0	0	0	0	0	0	0	0	0	0	0	0	0	0	0
0	0	0	0	0	0	0	0	0	0	0	0	0	0	0	0	0	0	0	0	0	0	0	0	0	0	0	0	0	0	0
0	0	0	0	0	0	0	0	0	0	0	0	0	0	0	0	0	0	0	0	0	0	0	0	0	0	0	0	0	0	0
0	0	0	0	0	0	0	0	0	0	0	0	0	0	0	0	0	0	0	0	0	0	0	0	0	0	0	0	0	0	0
0	0	0	0	0	0	0	0	0	0	0	0	0	0	0	0	0	0	0	0	0	0	0	0	0	0	0	0	0	0	0
0	0	0	0	0	0	0	0	0	0	0	0	0	0	0	0	0	0	0	0	0	0	0	0	0	0	0	0	0	0	0
0	0	0	0	0	0	0	0	0	0	0	0	0	0	0	0	0	0	0	0	0	0	0	0	0	0	0	0	0	0	0
0	0	0	0	0	0	0	0	0	0	0	0	0	0	0	0	0	0	0	0	0	0	0	0	0	0	0	0	0	0	0
0	0	0	0	0	0	0	0	0	0	0	0	0	0	0	0	0	0	0	0	0	0	0	0	0	0	0	0	0	0	0
0	0	0	0	0	0	0	0	0	0	0	0	0	0	0	0	0	0	0	0	0	0	0	0	0	0	0	0	0	0	0
0	0	0	0	0	0	0	0	0	0	0	0	0	0	0	0	0	0	0	0	0	0	0	0	0	0	0	0	0	0	0
0	0	0	0	0	0	0	0	0	0	0	0	0	0	0	0	0	0	0	0	0	0	0	0	0	0	0	0	0	0	0
0	0	0	0	0	0	0	0	0	0	0	0	0	0	0	0	0	0	0	0	0	0	0	0	0	0	0	0	0	0	0
0	0	0	0	0	0	0	0	0	0	0	0	0	0	0	0	0	0	0	0	0	0	0	0	0	0	0	0	0	0	0
0	0	0	0	0	0	0	0	0	0	0	0	0	0	0	0	0	0	0	0	0	0	0	0	0	0	0	0	0	0	0
0	0	0	0	0	0	0	0	0	0	0	0	0	0	0	0	0	0	0	0	0	0	0	0	0	0	0	0	0	0	0
0	0	0	0	0	0	0	0	0	0	0	0	0	0	0	0	0	0	0	0	0	0	0	0	0	0	0	0	0	0	0
0	0	0	0	0	0	0	0	0	0	0	0	0	0	0	0	0	0	0	0	0	0	0	0	0	0	0	0	0	0	0
0	0	0	0	0	0	0	0	0	0	0	0	0	0	0	0	0	0	0	0	0	0	0	0	0	0	0	0	0	0	0
0	0	0	0	0	0	0	0	0	0	0	0	0	0	0	0	0	0	0	0	0	0	0	0	0	0	0	0	0	0	0
0	0	0	0	0	0	0	0	0	0	0	0	0	0	0	0	0	0	0	0	0	0	0	0	0	0	0	0	0	0	0
0	0	0	0	0	0	0	0	0	0	0	0	0	0	0	0	0	0	0	0	0	0	0	0	0	0	0	0	0	0	0
0	0	0	0	0	0	0	0	0	0	0	0	0	0	0	0	0	0	0	0	0	0	0	0	0	0	0	0	0	0	0
0	0	0	0	0	0	0	0	0	0	0	0	0	0	0	0	0	0	0	0	0	0	0	0	0	0	0	0	0	0	0
0	0	0	0	0	0	0	0	0	0	0	0	0	0	0	0	0	0	0	0	0	0	0	0	0	0	0	0	0	0	0
0	0	0	0	0	0	0	0	0	0	0	0	0	0	0	0	0	0	0	0	0	0	0	0	0	0	0	0	0	0	0
0	0	0	0	0	0	0	0	0	0	0	0	0	0	0	0	0	0	0	0	0	0	0	0	0	0	0	0	0	0	0
0	0	0	0	0	0	0	0	0	0	0	0	0	0	0	0	0	0	0	0	0	0	0	0	0	0	0	0	0	0	0
0	0	0	0	0	0	0	0	0	0	0	0	0	0	0	0	0	0	0	0	0	0	0	0	0	0	0	0	0	0	0
0	0	0	0	0	0	0	0	0	0	0	0	0	0	0	0	0	0	0	0	0	0	0	0	0	0	0	0	0	0	0
0	0	0	0	0	0	0	0	0	0	0	0	0	0	0	0	0	0	0	0	0	0	0	0	0	0	0	0	0	0	0
0	0	0	0	0	0	0	0	0	0	0	0	0	0	0	0	0	0	0	0	0	0	0	0	0	0	0	0	0	0	0
0	0	0	0	0	0	0	0	0	0	0	0	0	0	0	0	0	0	0	0	0	0	0	0	0	0	0	0	0	0	0
0	0	0	0	0	0	0	0	0	0	0	0	0	0	0	0	0	0	0	0	0	0	0	0	0	0	0	0	0	0	0
0	0	0	0	0	0	0	0	0	0	0	0	0	0	0	0	0	0	0	0	0	0	0	0	0	0	0	0	0	0	0
0	0	0	0	0	0	0	0	0	0	0	0	0	0	0	0	0	0	0	0	0	0	0	0	0	0	0	0	0	0	0
0	0	0	0	0	0	0	0	0	0	0	0	0	0	0	0	0	0	0	0	0	0	0	0	0	0	0	0	0	0	0
0	0	0	0	0	0	0	0	0	0	0	0	0	0	0	0	0	0	0	0	0	0	0	0	0	0	0	0	0	0	0
0	0	0	0	0	0	0	0	0	0	0	0	0	0	0	0	0	0	0	0	0	0	0	0	0	0	0	0	0	0	0
0	0	0	0	0	0	0	0	0	0	0	0	0	0	0	0	0	0	0	0	0	0	0	0	0	0	0	0	0	0	0
0	0	0	0	0	0	0	0	0	0	0	0	0	0	0	0	0	0	0	0	0	0	0	0	0	0	0	0	0	0	0
0	0	0	0	0	0	0	0	0	0	0	0	0	0	0	0	0	0	0	0	0	0	0	0	0	0	0	0	0	0	0
0	0	0	0	0	0	0	0	0	0	0	0	0	0	0	0	0	0	0	0	0	0	0	0	0	0	0	0	0	0	0
0	0	0	0	0	0	0	0	0	0	0	0	0	0	0	0	0	0	0	0	0	0	0	0	0	0	0	0	0	0	0
0	0	0	0	0	0	0	0	0	0	0	0	0	0	0	0	0	0	0	0	0	0	0	0	0	0	0	0	0	0	0
0	0	0	0	0	0	0	0	0	0	0	0	0	0	0	0	0	0	0	0	0	0	0	0	0	0	0	0	0	0	0
0	0	0	0	0	0	0	0	0	0	0	0	0	0	0	0	0	0	0	0	0	0	0	0	0	0	0	0	0	0	0
0	0	0	0	0	0	0	0	0	0	0	0	0	0	0	0	0	0	0	0	0	0	0	0	0	0	0	0	0	0	0
0	0	0	0	0	0	0	0	0	0	0	0	0	0	0	0	0	0	0	0	0	0	0	0	0	0	0	0	0	0	0
0	0	0	0	0	0	0	0	0	0	0	0	0	0	0	0	0	0	0	0	0	0	0	0	0	0	0	0	0	0	0
0	0	0	0	0	0	0	0	0	0	0	0	0	0	0	0	0	0	0	0	0	0	0	0	0	0	0	0	0	0	0
0	0	0	0	0	0	0	0	0	0	0	0	0	0	0	0	0	0	0	0	0	0	0	0	0	0	0	0	0	0	0
0	0	0	0	0	0	0	0	0	0	0	0	0	0	0	0	0	0	0	0	0	0	0	0	0	0	0	0	0	0	0
0	0	0	0	0	0	0	0	0	0	0	0	0	0	0	0	0	0	0	0	0	0	0	0	0	0	0	0	0	0	0
0	0	0	0	0	0	0	0	0	0	0	0	0	0	0	0	0	0	0	0	0	0	0	0	0	0	0	0	0	0	0
0	0	0	0	0	0	0	0	0	0	0	0	0	0	0	0	0	0	0	0	0	0	0	0	0	0	0	0	0	0	0
0	0	0	0	0	0	0	0	0	0	0	0	0	0	0	0	0	0	0	0	0	0	0	0	0	0	0	0	0	0	0
0	0	0	0	0	0	0	0	0	0	0	0	0	0	0	0	0	0	0	0	0	0	0	0	0	0	0	0	0	0	0
0	0	0	0	0	0	0	0	0	0	0	0	0	0	0	0	0	0	0	0	0	0	0	0	0	0	0	0	0	0	0
0	0	0	0	0	0	0	0	0	0	0	0	0	0	0	0	0	0	0	0	0	0	0	0	0	0	0	0	0	0	0
0	0	0	0	0	0	0	0	0	0	0	0	0	0	0	0	0	0	0	0	0	0	0	0	0	0	0	0	0	0	0
0	0	0	0	0	0	0	0	0	0	0	0	0	0	0	0	0	0	0	0	0	0	0	0	0	0	0	0	0	0	0
0	0	0	0	0	0	0	0	0	0	0	0	0	0	0	0	0	0	0	0	0	0	0	0	0	0	0	0	0	0	0
0	0	0	0	0	0	0	0	0	0	0	0	0	0	0	0	0	0	0	0	0	0	0	0	0	0	0	0	0	0	0
0	0	0	0	0	0	0	0	0	0	0	0	0	0	0	0	0	0	0	0	0	0	0	0	0	0	0	0	0	0	0
0	0	0	0	0	0	0	0	0	0	0	0	0	0	0	0	0	0	0	0	0	0	0	0	0	0	0	0	0	0	0
0	0	0	0	0	0	0	0	0	0	0	0	0	0	0	0	0	0	0	0	0	0	0	0	0	0	0	0	0	0	0
0	0	0	0	0	0	0	0	0	0	0	0	0	0	0	0	0	0	0	0	0	0	0	0	0	0	0	0	0	0	0
0	0	0	0	0	0	0	0	0	0	0	0	0	0	0	0	0	0	0	0	0	0	0	0	0	0	0	0	0	0	0
0	0	0	0	0	0	0	0	0	0	0	0	0	0	0	0	0	0	0	0	0	0	0	0	0	0	0	0	0	0	0
0	0	0	0	0	0	0	0	0	0	0	0	0	0	0	0	0	0	0	0	0	0	0	0	0	0	0	0	0	0	0
0	0	0	0	0	0	0	0	0	0	0	0	0	0	0	0	0	0	0	0	0	0	0	0	0	0	0	0	0	0	0
0	0	0	0	0	0	0	0	0	0	0	0	0	0	0	0	0	0	0	0	0	0	0	0	0	0	0	0	0	0	0
0	0	0	0	0	0	0	0	0	0	0	0	0	0	0	0	0	0	0	0	0	0	0	0	0	0	0	0	0	0	0
0	0	0	0	0	0	0	0	0	0	0	0	0	0	0	0	0	0	0	0	0	0	0	0	0	0	0	0	0	0	0
0	0	0	0	0	0	0	0	0	0	0	0	0	0	0	0	0	0	0	0	0	0	0	0	0	0	0	0	0	0	0
0	0	0	0	0	0	0	0	0	0	0	0	0	0	0	0	0	0	0	0	0	0	0	0	0	0	0	0	0	0	0
0	0	0	0	0	0	0	0	0	0	0	0	0	0	0	0	0	0	0	0	0	0	0	0	0	0	0	0	0	0	0
0	0	0	0	0	0	0	0	0	0	0	0	0	0	0	0	0	0	0	0	0	0	0	0	0	0	0	0	0	0	0
0	0	0	0	0	0	0	0	0	0	0	0	0	0	0	0	0	0	0	0	0	0	0	0	0	0	0	0	0	0	0
0	0	0	0	0	0	0	0	0	0	0	0	0	0	0	0	0	0	0	0	0	0	0	0	0	0	0	0	0	0	0
0	0	0	0	0	0	0	0	0	0	0	0	0	0	0	0	0	0	0	0	0	0	0	0	0	0	0	0	0	0	0
0	0	0	0	0	0	0	0	0	0	0	0	0	0	0	0	0	0	0	0	0	0	0	0	0	0	0	0	0	0	0
0	0	0	0	0	0	0	0	0	0	0	0	0	0	0	0	0	0	0	0	0	0	0	0	0	0	0	0	0	0	0
0	0	0	0	0	0	0	0	0	0	0	0	0	0	0	0	0	0	0	0	0	0	0	0	0	0	0	0	0	0	0
0	0	0	0	0	0	0	0	0	0	0	0	0	0	0	0	0	0	0	0	0	0	0	0	0	0	0	0	0	0	0
0	0	0	0	0	0	0	0	0	0	0	0	0	0	0	0	0	0	0	0	0	0	0	0	0	0	0	0	0	0	0
0	0	0	0	0	0	0	0	0	0	0	0	0	0	0	0	0	0	0	0	0	0	0	0	0	0	0	0	0	0	0
0	0	0	0	0	0	0	0	0	0	0	0	0	0	0	0	0	0	0	0	0	0	0	0	0	0	0	0	0	0	0
0	0	0	0	0	0	0	0	0	0	0	0	0	0	0	0	0	0	0	0	0	0	0	0	0	0	0	0	0	0	0
0	0	0	0	0	0	0	0	0	0	0	0	0	0	0	0	0	0	0	0	0	0	0	0	0	0	0	0	0	0	0
0	0	0	0	0	0	0	0	0	0	0	0	0	0	0	0	0	0	0	0	0	0	0	0	0	0	0	0	0	0	0
0	0	0	0	0	0	0	0	0	0	0	0	0	0	0	0	0	0	0	0	0	0	0	0	0	0	0	0	0	0	0
0	0	0	0	0	0	0	0	0	0	0	0	0	0	0	0	0	0	0	0	0	0	0	0	0	0	0	0	0	0	0
0	0	0	0	0	0	0	0	0	0	0	0	0	0	0	0	0	0	0	0	0	0	0	0	0	0	0	0	0	0	0
0	0	0	0	0	0	0	0	0	0	0	0	0	0	0	0	0	0	0	0	0	0	0	0	0	0	0	0	0	0	0
0	0	0	0	0	0	0	0	0	0	0	0	0	0	0	0	0	0	0	0	0	0	0	0	0	0	0	0	0	0	0
0	0	0	0	0	0	0	0	0	0	0	0	0	0	0	0	0	0	0	0	0	0	0	0	0	0	0	0	0	0	0
0	0	0	0	0	0	0	0	0	0	0	0	0	0	0	0	0	0	0	0	0	0	0	0	0	0	0	0	0	0	0
0	0	0	0	0	0	0	0	0	0	0	0	0	0	0	0	0	0	0	0	0	0	0	0	0	0	0	0	0	0	0
0	0	0	0	0	0	0	0	0	0	0	0	0	0	0	0	0	0	0	0	0	0	0	0	0	0	0	0	0	0	0
0	0	0	0	0	0	0	0	0	0	0	0	0	0	0	0	0	0	0	0	0	0	0	0	0	0	0	0	0	0	0
0	0	0	0	0	0	0	0	0	0	0	0	0	0	0	0	0	0	0	0	0	0	0	0	0	0	0	0	0	0	0
0	0	0	0	0	0	0	0	0	0	0	0	0	0	0	0	0	0	0	0	0	0	0	0	0	0	0	0	0	0	0
0	0	0	0	0	0	0	0	0	0	0	0	0	0	0	0	0	0	0	0	0	0	0	0	0	0	0	0	0	0	0
0	0	0	0	0	0	0	0	0	0	0	0	0	0	0	0	0	0	0	0	0	0	0	0	0	0	0	0	0	0	0
0	0	0	0	0	0	0	0	0	0	0	0	0	0	0	0	0	0	0	0	0	0	0	0	0	0	0	0	0	0	0
0	0	0	0	0	0	0	0	0	0	0	0	0	0	0	0	0	0	0	0	0	0	0	0	0	0	0	0	0	0	0
0	0	0	0	0	0	0	0	0	0	0	0	0	0	0	0	0	0	0	0	0	0	0	0	0	0	0	0	0	0	0
0	0	0	0	0	0	0	0	0	0	0	0	0	0	0	0	0	0	0	0	0	0	0	0	0	0	0	0	0	0	0
0	0	0	0	0	0	0	0	0	0	0	0	0	0	0	0	0	0	0	0	0	0	0	0	0	0	0	0	0	0	0
0	0	0	0	0	0	0	0	0	0	0	0	0	0	0	0	0	0	0	0	0	0	0	0	0	0	0	0	0	0	0
0	0	0	0	0	0	0	0	0	0	0	0	0	0	0	0	0	0	0	0	0	0	0	0	0	0	0	0	0	0	0
0	0	0	0	0	0	0	0	0	0	0	0	0	0	0	0	0	0	0	0	0	0	0	0	0	0	0	0	0	0	0
0	0	0	0	0	0	0	0	0	0	0	0	0	0	0	0	0	0	0	0	0	0	0	0	0	0	0	0	0	0	0
0	0	0	0	0	0	0	0	0	0	0	0	0	0	0	0	0	0	0	0	0	0	0	0	0	0	0	0	0	0	0
0	0	0	0	0	0	0	0	0	0	0	0	0	0	0	0	0	0	0	0	0	0	0	0	0	0	0	0	0	0	0
0	0	0	0	0	0	0	0	0	0	0	0	0	0	0	0	0	0	0	0	0	0	0	0	0	0	0	0	0	0	0
0	0	0	0	0	0	0	0	0	0	0	0	0	0	0	0	0	0	0	0	0	0	0	0	0	0	0	0	0	0	0
0	0	0	0	0	0	0	0	0	0	0	0	0	0	0	0	0	0	0	0	0	0	0	0	0	0	0	0	0	0	0
0	0	0	0	0	0	0	0	0	0	0	0	0	0	0	0	0	0	0	0	0	0	0	0	0	0	0	0	0	0	0
0	0	0	0	0	0	0	0	0	0	0	0	0	0	0	0	0	0	0	0	0	0	0	0	0	0	0	0	0	0	0
0	0	0	0	0	0	0	0	0	0	0	0	0	0	0	0	0	0	0	0	0	0	0	0	0	0	0	0	0	0	0
0	0	0	0	0	0	0	0	0	0	0	0	0	0	0	0	0	0	0	0	0	0	0	0	0	0	0	0	0	0	0
0	0	0	0	0	0	0	0	0	0	0	0	0	0	0	0	0	0	0	0	0	0	0	0	0	0	0	0	0	0	0
0	0	0	0	0	0	0	0	0	0	0	0	0	0	0	0	0	0	0	0	0	0	0	0	0	0	0	0	0	0	0
0	0	0	0	0	0	0	0	0	0	0	0	0	0	0	0	0	0	0	0	0	0	0	0	0	0	0	0	0	0	0
0	0	0	0	0	0	0	0	0	0	0	0	0	0	0	0	0	0	0	0	0	0	0	0	0	0	0	0	0	0	0
0	0	0	0	0	0	0	0	0	0	0	0	0	0	0	0	0	0	0	0	0	0	0	0	0	0	0	0	0	0	0
0	0	0	0	0	0	0	0	0	0	0	0	0	0	0	0	0	0	0	0	0	0	0	0	0	0	0	0	0	0	0
0	0	0	0	0	0	0	0	0	0	0	0	0	0	0	0	0	0	0	0	0	0	0	0	0	0	0	0	0	0	0
0	0	0	0	0	0	0	0	0	0	0	0	0	0	0	0	0	0	0	0	0	0	0	0	0	0	0	0	0	0	0
0	0	0	0	0	0	0	0	0	0	0	0	0	0	0	0	0	0	0	0	0	0	0	0	0	0	0	0	0	0	0
0	0	0	0	0	0	0	0	0	0	0	0	0	0	0	0	0	0	0	0	0	0	0	0	0	0	0	0	0	0	0
0	0	0	0	0	0	0	0	0	0	0	0	0	0	0	0	0	0	0	0	0	0	0	0	0	0	0	0	0	0	0
0	0	0	0	0	0	0	0	0	0	0	0	0	0	0	0	0	0	0	0	0	0	0	0	0	0	0	0	0	0	0
0	0	0	0	0	0	0	0	0	0	0	0	0	0	0	0	0	0	0	0	0	0	0	0	0	0	0	0	0	0	0
0	0	0	0	0	0	0	0	0	0	0	0	0	0	0	0	0	0	0	0	0	0	0	0	0	0	0	0	0	0	0
0	0	0	0	0	0	0	0	0	0	0	0	0	0	0	0	0	0	0	0	0	0	0	0	0	0	0	0	0	0	0
0	0	0	0	0	0	0	0	0	0	0	0	0	0	0	0	0	0	0	0	0	0	0	0	0	0	0	0	0	0	0
0	0	0	0	0	0	0	0	0	0	0	0	0	0	0	0	0	0	0	0	0	0	0	0	0	0	0	0	0	0	0
0	0	0	0	0	0	0	0	0	0	0	0	0	0	0	0	0	0	0	0	0	0	0	0	0	0	0	0	0	0	0
0	0	0	0	0	0	0	0	0	0	0	0	0	0	0	0	0	0	0	0	0	0	0	0	0	0	0	0	0	0	0
0	0	0	0	0	0	0	0	0	0	0	0	0	0	0	0	0	0	0	0	0	0	0	0	0	0	0	0	0	0	0
0	0	0	0	0	0	0	0	0	0	0	0	0	0	0	0	0	0	0	0	0	0	0	0	0	0	0	0	0	0	0
0	0	0	0	0	0	0	0	0	0	0	0	0	0	0	0	0	0	0	0	0	0	0	0	0	0	0	0	0	0	0
0	0	0	0	0	0	0	0	0	0	0	0	0	0	0	0	0	0	0	0	0	0	0	0	0	0	0	0	0	0	0
0	0	0	0	0	0	0	0	0	0	0	0	0	0	0	0	0	0	0	0	0	0	0	0	0	0	0	0	0	0	0
0	0	0	0	0	0	0	0	0	0	0	0	0	0	0	0	0	0	0	0	0	0	0	0	0	0	0	0	0	0	0
0	0	0	0	0	0	0	0	0	0	0	0	0	0	0	0	0	0	0	0	0	0	0	0	0	0	0	0	0	0	0
0	0	0	0	0	0	0	0	0	0	0	0	0	0	0	0	0	0	0	0	0	0	0	0	0	0	0	0	0	0	0
0	0	0	0	0	0	0	0	0	0	0	0	0	0	0	0	0	0	0	0	0	0	0	0	0	0	0	0	0	0	0
0	0	0	0	0	0	0	0	0	0	0	0	0	0	0	0	0	0	0	0	0	0	0	0	0	0	0	0	0	0	0
0	0	0	0	0	0	0	0	0	0	0	0	0	0	0	0	0	0	0	0	0	0	0	0	0	0	0	0	0	0	0
0	0	0	0	0	0	0	0	0	0	0	0	0	0	0	0	0	0	0	0	0	0	0	0	0	0	0	0	0	0	0
0	0	0	0	0	0	0	0	0	0	0	0	0	0	0	0	0	0	0	0	0	0	0	0	0	0	0	0	0	0	0
0	0	0	0	0	0	0	0	0	0	0	0	0	0	0	0	0	0	0	0	0	0	0	0	0	0	0	0	0	0	0
0	0	0	0	0	0	0	0	0	0	0	0	0	0	0	0	0	0	0	0	0	0	0	0	0	0	0	0	0	0	0
0	0	0	0	0	0	0	0	0	0	0	0	0	0	0	0	0	0	0	0	0	0	0	0	0	0	0	0	0	0	0
0	0	0	0	0	0	0	0	0	0	0	0	0	0	0	0	0	0	0	0	0	0	0	0	0	0	0	0	0	0	0
0	0	0	0	0	0	0	0	0	0	0	0	0	0	0	0	0	0	0	0	0	0	0	0	0	0	0	0	0	0	0
0	0	0	0	0	0	0	0	0	0	0	0	0	0	0	0	0	0	0	0	0	0	0	0	0	0	0	0	0	0	0
0	0	0	0	0	0	0	0	0	0	0	0	0	0	0	0	0	0	0	0	0	0	0	0	0	0	0	0	0	0	0
0	0	0	0	0	0	0	0	0	0	0	0	0	0	0	0	0	0	0	0	0	0	0	0	0	0	0	0	0	0	0
0	0	0	0	0	0	0	0	0	0	0	0	0	0	0	0	0	0	0	0	0	0	0	0	0	0	0	0	0	0	0
0	0	0	0	0	0	0	0	0	0	0	0	0	0	0	0	0	0	0	0	0	0	0	0	0	0	0	0	0	0	0
0	0	0	0	0	0	0	0	0	0	0	0	0	0	0	0	0	0	0	0	0	0	0	0	0	0	0	0	0	0	0
0	0	0	0	0	0	0	0	0	0	0	0	0	0	0	0	0	0	0	0	0	0	0	0	0	0	0	0	0	0	0
0	0	0	0	0	0	0	0	0	0	0	0	0	0	0	0	0	0	0	0	0	0	0	0	0	0	0	0	0	0	0
0	0	0	0	0	0	0	0	0	0	0	0	0	0	0	0	0	0	0	0	0	0	0	0	0	0	0	0	0	0	0
0	0	0	0	0	0	0	0	0	0	0	0	0	0	0	0	0	0	0	0	0	0	0	0	0	0	0	0	0	0	0
0	0	0	0	0	0	0	0	0	0	0	0	0	0	0	0	0	0	0	0	0	0	0	0	0	0	0	0	0	0	0
0	0	0	0	0	0	0	0	0	0	0	0	0	0	0	0	0	0	0	0	0	0	0	0	0	0	0	0	0	0	0
0	0	0	0	0	0	0	0	0	0	0	0	0	0	0	0	0	0	0	0	0	0	0	0	0	0	0	0	0	0	0
0	0	0	0	0	0	0	0	0	0	0	0	0	0	0	0	0	0	0	0	0	0	0	0	0	0	0	0	0	0	0
0	0	0	0	0	0	0	0	0	0	0	0	0	0	0	0	0	0	0	0	0	0	0	0	0	0	0	0	0	0	0
0	0	0	0	0	0	0	0	0	0	0	0	0	0	0	0	0	0	0	0	0	0	0	0	0	0	0	0	0	0	0
0	0	0	0	0	0	0	0	0	0	0	0	0	0	0	0	0	0	0	0	0	0	0	0	0	0	0	0	0	0	0
0	0	0	0	0	0	0	0	0	0	0	0	0	0	0	0	0	0	0	0	0	0	0	0	0	0	0	0	0	0	0
0	0	0	0	0	0	0	0	0	0	0	0	0	0	0	0	0	0	0	0	0	0	0	0	0	0	0	0	0	0	0
0	0	0	0	0	0	0	0	0	0	0	0	0	0	0	0	0	0	0	0	0	0	0	0	0	0	0	0	0	0	0
0	0	0	0	0	0	0	0	0	0	0	0	0	0	0	0	0	0	0	0	0	0	0	0	0	0	0	0	0	0	0
0	0	0	0	0	0	0	0	0	0	0	0	0	0	0	0	0	0	0	0	0	0	0	0	0	0	0	0	0	0	0
0	0	0	0	0	0	0	0	0	0	0	0	0	0	0	0	0	0	0	0	0	0	0	0	0	0	0	0	0	0	0
0	0	0	0	0	0	0	0	0	0	0	0	0	0	0	0	0	0	0	0	0	0	0	0	0	0	0	0	0	0	0
0	0	0	0	0	0	0	0	0	0	0	0	0	0	0	0	0	0	0	0	0	0	0	0	0	0	0	0	0	0	0
0	0	0	0	0	0	0	0	0	0	0	0	0	0	0	0	0	0	0	0	0	0	0	0	0	0	0	0	0	0	0
0	0	0	0	0	0	0	0	0	0	0	0	0	0	0	0	0	0	0	0	0	0	0	0	0	0	0	0	0	0	0
0	0	0	0	0	0	0	0	0	0	0	0	0	0	0	0	0	0	0	0	0	0	0	0	0	0	0	0	0	0	0
0	0	0	0	0	0	0	0	0	0	0	0	0	0	0	0	0	0	0	0	0	0	0	0	0	0	0	0	0	0	0
0	0	0	0	0	0	0	0	0	0	0	0	0	0	0	0	0	0	0	0	0	0	0	0	0	0	0	0	0	0	0
0	0	0	0	0	0	0	0	0	0	0	0	0	0	0	0	0	0	0	0	0	0	0	0	0	0	0	0	0	0	0
0	0	0	0	0	0	0	0	0	0	0	0	0	0	0	0	0	0	0	0	0	0	0	0	0	0	0	0	0	0	0
0	0	0	0	0	0	0	0	0	0	0	0	0	0	0	0	0	0	0	0	0	0	0	0	0	0	0	0	0	0	0
0	0	0	0	0	0	0	0	0	0	0	0	0	0	0	0	0	0	0	0	0	0	0	0	0	0	0	0	0	0	0
0	0	0	0	0	0	0	0	0	0	0	0	0	0	0	0	0	0	0	0	0	0	0	0	0	0	0	0	0	0	0
0	0	0	0	0	0	0	0	0	0	0	0	0	0	0	0	0	0	0	0	0	0	0	0	0	0	0	0	0	0	0
0	0	0	0	0	0	0	0	0	0	0	0	0	0	0	0	0	0	0	0	0	0	0	0	0	0	0	0	0	0	0
0	0	0	0	0	0	0	0	0	0	0	0	0	0	0	0	0	0	0	0	0	0	0	0	0	0	0	0	0	0	0
0	0	0	0	0	0	0	0	0	0	0	0	0	0	0	0	0	0	0	0	0	0	0	0	0	0	0	0	0	0	0
0	0	0	0	0	0	0	0	0	0	0	0	0	0	0	0	0	0	0	0	0	0	0	0	0	0	0	0	0	0	0
0	0	0	0	0	0	0	0	0	0	0	0	0	0	0	0	0	0	0	0	0	0	0	0	0	0	0	0	0	0	0
0	0	0	0	0	0	0	0	0	0	0	0	0	0	0	0	0	0	0	0	0	0	0	0	0	0	0	0	0	0	0
0	0	0	0	0	0	0	0	0	0	0	0	0	0	0	0	0	0	0	0	0	0	0	0	0	0	0	0	0	0	0
0	0	0	0	0	0	0	0	0	0	0	0	0	0	0	0	0	0	0	0	0	0	0	0	0	0	0	0	0	0	0
0	0	0	0	0	0	0	0	0	0	0	0	0	0	0	0	0	0	0	0	0	0	0	0	0	0	0	0	0	0	0
0	0	0	0	0	0	0	0	0	0	0	0	0	0	0	0	0	0	0	0	0	0	0	0	0	0	0	0	0	0	0
0	0	0	0	0	0	0	0	0	0	0	0	0	0	0	0	0	0	0	0	0	0	0	0	0	0	0	0	0	0	0
0	0	0	0	0	0	0	0	0	0	0	0	0	0	0	0	0	0	0	0	0	0	0	0	0	0	0	0	0	0	0
0	0	0	0	0	0	0	0	0	0	0	0	0	0	0	0	0	0	0	0	0	0	0	0	0	0	0	0	0	0	0
0	0	0	0	0	0	0	0	0	0	0	0	0	0	0	0	0	0	0	0	0	0	0	0	0	0	0	0	0	0	0
0	0	0	0	0	0	0	0	0	0	0	0	0	0	0	0	0	0	0	0	0	0	0	0	0	0	0	0	0	0	0
0	0	0	0	0	0	0	0	0	0	0	0	0	0	0	0	0	0	0	0	0	0	0	0	0	0	0	0	0	0	0
0	0	0	0	0	0	0	0	0	0	0	0	0	0	0	0	0	0	0	0	0	0	0	0	0	0	0	0	0	0	0
0	0	0	0	0	0	0	0	0	0	0	0	0	0	0	0	0	0	0	0	0	0	0	0	0	0	0	0	0	0	0
0	0	0	0	0	0	0	0	0	0	0	0	0	0	0	0	0	0	0	0	0	0	0	0	0	0	0	0	0	0	0
0	0	0	0	0	0	0	0	0	0	0	0	0	0	0	0	0	0	0	0	0	0	0	0	0	0	0	0	0	0	0
0	0	0	0	0	0	0	0	0	0	0	0	0	0	0	0	0	0	0	0	0	0	0	0	0	0	0	0	0	0	0
0	0	0	0	0	0	0	0	0	0	0	0	0	0	0	0	0	0	0	0	0	0	0	0	0	0	0	0	0	0	0
0	0	0	0	0	0	0	0	0	0	0	0	0	0	0	0	0	0	0	0	0	0	0	0	0	0	0	0	0	0	0
0	0	0	0	0	0	0	0	0	0	0	0	0	0	0	0	0	0	0	0	0	0	0	0	0	0	0	0	0	0	0
0	0	0	0	0	0	0	0	0	0	0	0	0	0	0	0	0	0	0	0	0	0	0	0	0	0	0	0	0	0	0
0	0	0	0	0	0	0	0	0	0	0	0	0	0	0	0	0	0	0	0	0	0	0	0	0	0	0	0	0	0	0
0	0	0	0	0	0	0	0	0	0	0	0	0	0	0	0	0	0	0	0	0	0	0	0	0	0	0	0	0	0	0
0	0	0	0	0	0	0	0	0	0	0	0	0	0	0	0	0	0	0	0	0	0	0	0	0	0	0	0	0	0	0
0	0	0	0	0	0	0	0	0	0	0	0	0	0	0	0	0	0	0	0	0	0	0	0	0	0	0	0	0	0	0
0	0	0	0	0	0	0	0	0	0	0	0	0	0	0	0	0	0	0	0	0	0	0	0	0	0	0	0	0	0	0
0	0	0	0	0	0	0	0	0	0	0	0	0	0	0	0	0	0	0	0	0	0	0	0	0	0	0	0	0	0	0
0	0	0	0	0	0	0	0	0	0	0	0	0	0	0	0	0	0	0	0	0	0	0	0	0	0	0	0	0	0	0
0	0	0	0	0	0	0	0	0	0	0	0	0	0	0	0	0	0	0	0	0	0	0	0	0	0	0	0	0	0	0
0	0	0	0	0	0	0	0	0	0	0	0	0	0	0	0	0	0	0	0	0	0	0	0	0	0	0	0	0	0	0
0	0	0	0	0	0	0	0	0	0	0	0	0	0	0	0	0	0	0	0	0	0	0	0	0	0	0	0	0	0	0
0	0	0	0	0	0	0	0	0	0	0	0	0	0	0	0	0	0	0	0	0	0	0	0	0	0	0	0	0	0	0
0	0	0	0	0	0	0	0	0	0	0	0	0	0	0	0	0	0	0	0	0	0	0	0	0	0	0	0	0	0	0
0	0	0	0	0	0	0	0	0	0	0	0	0	0	0	0	0	0	0	0	0	0	0	0	0	0	0	0	0	0	0
0	0	0	0	0	0	0	0	0	0	0	0	0	0	0	0	0	0	0	0	0	0	0	0	0	0	0	0	0	0	0
0	0	0	0	0	0	0	0	0	0	0	0	0	0	0	0	0	0	0	0	0	0	0	0	0	0	0	0	0	0	0
0	0	0	0	0	0	0	0	0	0	0	0	0	0	0	0	0	0	0	0	0	0	0	0	0	0	0	0	0	0	0
0	0	0	0	0	0	0	0	0	0	0	0	0	0	0	0	0	0	0	0	0	0	0	0	0	0	0	0	0	0	0
0	0	0	0	0	0	0	0	0	0	0	0	0	0	0	0	0	0	0	0	0	0	0	0	0	0	0	0	0	0	0
0	0	0	0	0	0	0	0	0	0	0	0	0	0	0	0	0	0	0	0	0	0	0	0	0	0	0	0	0	0	0
0	0	0	0	0	0	0	0	0	0	0	0	0	0	0	0	0	0	0	0	0	0	0	0	0	0	0	0	0	0	0
0	0	0	0	0	0	0	0	0	0	0	0	0	0	0	0	0	0	0	0	0	0	0	0	0	0	0	0	0	0	0
0	0	0	0	0	0	0	0	0	0	0	0	0	0	0	0	0	0	0	0	0	0	0	0	0	0	0	0	0	0	0
0	0	0	0	0	0	0	0	0	0	0	0	0	0	0	0	0	0	0	0	0	0	0	0	0	0	0	0	0	0	0
0	0	0	0	0	0	0	0	0	0	0	0	0	0	0	0	0	0	0	0	0	0	0	0	0	0	0	0	0	0	0
0	0	0	0	0	0	0	0	0	0	0	0	0	0	0	0	0	0	0	0	0	0	0	0	0	0	0	0	0	0	0
0	0	0	0	0	0	0	0	0	0	0	0	0	0	0	0	0	0	0	0	0	0	0	0	0	0	0	0	0	0	0
0	0	0	0	0	0	0	0	0	0	0	0	0	0	0	0	0	0	0	0	0	0	0	0	0	0	0	0	0	0	0
0	0	0	0	0	0	0	0	0	0	0	0	0	0	0	0	0	0	0	0	0	0	0	0	0	0	0	0	0	0	0
0	0	0	0	0	0	0	0	0	0	0	0	0	0	0	0	0	0	0	0	0	0	0	0	0	0	0	0	0	0	0
0	0	0	0	0	0	0	0	0	0	0	0	0	0	0	0	0	0	0	0	0	0	0	0	0	0	0	0	0	0	0
0	0	0	0	0	0	0	0	0	0	0	0	0	0	0	0	0	0	0	0	0	0	0	0	0	0	0	0	0	0	0
0	0	0	0	0	0	0	0	0	0	0	0	0	0	0	0	0	0	0	0	0	0	0	0	0	0	0	0	0	0	0
0	0	0	0	0	0	0	0	0	0	0	0	0	0	0	0	0	0	0	0	0	0	0	0	0	0	0	0	0	0	0
0	0	0	0	0	0	0	0	0	0	0	0	0	0	0	0	0	0	0	0	0	0	0	0	0	0	0	0	0	0	0
0	0	0	0	0	0	0	0	0	0	0	0	0	0	0	0	0	0	0	0	0	0	0	0	0	0	0	0	0	0	0
0	0	0	0	0	0	0	0	0	0	0	0	0	0	0	0	0	0	0	0	0	0	0	0	0	0	0	0	0	0	0
0	0	0	0	0	0	0	0	0	0	0	0	0	0	0	0	0	0	0	0	0	0	0	0	0	0	0	0	0	0	0
0	0	0	0	0	0	0	0	0	0	0	0	0	0	0	0	0	0	0	0	0	0	0	0	0	0	0	0	0	0	0
0	0	0	0	0	0	0	0	0	0	0	0	0	0	0	0	0	0	0	0	0	0	0	0	0	0	0	0	0	0	0
0	0	0	0	0	0	0	0	0	0	0	0	0	0	0	0	0	0	0	0	0	0	0	0	0	0	0	0	0	0	0
0	0	0	0	0	0	0	0	0	0	0	0	0	0	0	0	0	0	0	0	0	0	0	0	0	0	0	0	0	0	0
0	0	0	0	0	0	0	0	0	0	0	0	0	0	0	0	0	0	0	0	0	0	0	0	0	0	0	0	0	0	0
0	0	0	0	0	0	0	0	0	0	0	0	0	0	0	0	0	0	0	0	0	0	0	0	0	0	0	0	0	0	0
0	0	0	0	0	0	0	0	0	0	0	0	0	0	0	0	0	0	0	0	0	0	0	0	0	0	0	0	0	0	0
0	0	0	0	0	0	0	0	0	0	0	0	0	0	0	0	0	0	0	0	0	0	0	0	0	0	0	0	0	0	0
0	0	0	0	0	0	0	0	0	0	0	0	0	0	0	0	0	0	0	0	0	0	0	0	0	0	0	0	0	0	0
0	0	0	0	0	0	0	0	0	0	0	0	0	0	0	0	0	0	0	0	0	0	0	0	0	0	0	0	0	0	0
0	0	0	0	0	0	0	0	0	0	0	0	0	0	0	0	0	0	0	0	0	0	0	0	0	0	0	0	0	0	0
0	0	0	0	0	0	0	0	0	0	0	0	0	0	0	0	0	0	0	0	0	0	0	0	0	0	0	0	0	0	0
0	0	0	0	0	0	0	0	0	0	0	0	0	0	0	0	0	0	0	0	0	0	0	0	0	0	0	0	0	0	0
0	0	0	0	0	0	0	0	0	0	0	0	0	0	0	0	0	0	0	0	0	0	0	0	0	0	0	0	0	0	0
0	0	0	0	0	0	0	0	0	0	0	0	0	0	0	0	0	0	0	0	0	0	0	0	0	0	0	0	0	0	0
0	0	0	0	0	0	0	0	0	0	0	0	0	0	0	0	0	0	0	0	0	0	0	0	0	0	0	0	0	0	0
0	0	0	0	0	0	0	0	0	0	0	0	0	0	0	0	0	0	0	0	0	0	0	0	0	0	0	0	0	0	0
0	0	0	0	0	0	0	0	0	0	0	0	0	0	0	0	0	0	0	0	0	0	0	0	0	0	0	0	0	0	0
0	0	0	0	0	0	0	0	0	0	0	0	0	0	0	0	0	0	0	0	0	0	0	0	0	0	0	0	0	0	0
0	0	0	0	0	0	0	0	0	0	0	0	0	0	0	0	0	0	0	0	0	0	0	0	0	0	0	0	0	0	0
0	0	0	0	0	0	0	0	0	0	0	0	0	0	0	0	0	0	0	0	0	0	0	0	0	0	0	0	0	0	0
0	0	0	0	0	0	0	0	0	0	0	0	0	0	0	0	0	0	0	0	0	0	0	0	0	0	0	0	0	0	0
0	0	0	0	0	0	0	0	0	0	0	0	0	0	0	0	0	0	0	0	0	0	0	0	0	0	0	0	0	0	0
0	0	0	0	0	0	0	0	0	0	0	0	0	0	0	0	0	0	0	0	0	0	0	0	0	0	0	0	0	0	0
0	0	0	0	0	0	0	0	0	0	0	0	0	0	0	0	0	0	0	0	0	0	0	0	0	0	0	0	0	0	0
0	0	0	0	0	0	0	0	0	0	0	0	0	0	0	0	0	0	0	0	0	0	0	0	0	0	0	0	0	0	0
0	0	0	0	0	0	0	0	0	0	0	0	0	0	0	0	0	0	0	0	0	0	0	0	0	0	0	0	0	0	0
0	0	0	0	0	0	0	0	0	0	0	0	0	0	0	0	0	0	0	0	0	0	0	0	0	0	0	0	0	0	0
0	0	0	0	0	0	0	0	0	0	0	0	0	0	0	0	0	0	0	0	0	0	0	0	0	0	0	0	0	0	0
0	0	0	0	0	0	0	0	0	0	0	0	0	0	0	0	0	0	0	0	0	0	0	0	0	0	0	0	0	0	0
0	0	0	0	0	0	0	0	0	0	0	0	0	0	0	0	0	0	0	0	0	0	0	0	0	0	0	0	0	0	0
0	0	0	0	0	0	0	0	0	0	0	0	0	0	0	0	0	0	0	0	0	0	0	0	0	0	0	0	0	0	0
0	0	0	0	0	0	0	0	0	0	0	0	0	0	0	0	0	0	0	0	0	0	0	0	0	0	0	0	0	0	0
0	0	0	0	0	0	0	0	0	0	0	0	0	0	0	0	0	0	0	0	0	0	0	0	0	0	0	0	0	0	0
0	0	0	0	0	0	0	0	0	0	0	0	0	0	0	0	0	0	0	0	0	0	0	0	0	0	0	0	0	0	0
0	0	0	0	0	0	0	0	0	0	0	0	0	0	0	0	0	0	0	0	0	0	0	0	0	0	0	0	0	0	0
0	0	0	0	0	0	0	0	0	0	0	0	0	0	0	0	0	0	0	0	0	0	0	0	0	0	0	0	0	0	0
0	0	0	0	0	0	0	0	0	0	0	0	0	0	0	0	0	0	0	0	0	0	0	0	0	0	0	0	0	0	0
0	0	0	0	0	0	0	0	0	0	0	0	0	0	0	0	0	0	0	0	0	0	0	0	0	0	0	0	0	0	0
0	0	0	0	0	0	0	0	0	0	0	0	0	0	0	0	0	0	0	0	0	0	0	0	0	0	0	0	0	0	0
0	0	0	0	0	0	0	0	0	0	0	0	0	0	0	0	0	0	0	0	0	0	0	0	0	0	0	0	0	0	0
0	0	0	0	0	0	0	0	0	0	0	0	0	0	0	0	0	0	0	0	0	0	0	0	0	0	0	0	0	0	0
0	0	0	0	0	0	0	0	0	0	0	0	0	0	0	0	0	0	0	0	0	0	0	0	0	0	0	0	0	0	0
0	0	0	0	0	0	0	0	0	0	0	0	0	0	0	0	0	0	0	0	0	0	0	0	0	0	0	0	0	0	0
0	0	0	0	0	0	0	0	0	0	0	0	0	0	0	0	0	0	0	0	0	0	0	0	0	0	0	0	0	0	0
0	0	0	0	0	0	0	0	0	0	0	0	0	0	0	0	0	0	0	0	0	0	0	0	0	0	0	0	0	0	0
0	0	0	0	0	0	0	0	0	0	0	0	0	0	0	0	0	0	0	0	0	0	0	0	0	0	0	0	0	0	0
0	0	0	0	0	0	0	0	0	0	0	0	0	0	0	0	0	0	0	0	0	0	0	0	0	0	0	0	0	0	0
0	0	0	0	0	0	0	0	0	0	0	0	0	0	0	0	0	0	0	0	0	0	0	0	0	0	0	0	0	0	0
0	0	0	0	0	0	0	0	0	0	0	0	0	0	0	0	0	0	0	0	0	0	0	0	0	0	0	0	0	0	0
0	0	0	0	0	0	0	0	0	0	0	0	0	0	0	0	0	0	0	0	0	0	0	0	0	0	0	0	0	0	0
0	0	0	0	0	0	0	0	0	0	0	0	0	0	0	0	0	0	0	0	0	0	0	0	0	0	0	0	0	0	0
0	0	0	0	0	0	0	0	0	0	0	0	0	0	0	0	0	0	0	0	0	0	0	0	0	0	0	0	0	0	0
0	0	0	0	0	0	0	0	0	0	0	0	0	0	0	0	0	0	0	0	0	0	0	0	0	0	0	0	0	0	0
0	0	0	0	0	0	0	0	0	0	0	0	0	0	0	0	0	0	0	0	0	0	0	0	0	0	0	0	0	0	0
0	0	0	0	0	0	0	0	0	0	0	0	0	0	0	0	0	0	0	0	0	0	0	0	0	0	0	0	0	0	0
0	0	0	0	0	0	0	0	0	0	0	0	0	0	0	0	0	0	0	0	0	0	0	0	0	0	0	0	0	0	0
0	0	0	0	0	0	0	0	0	0	0	0	0	0	0	0	0	0	0	0	0	0	0	0	0	0	0	0	0	0	0
0	0	0	0	0	0	0	0	0	0	0	0	0	0	0	0	0	0	0	0	0	0	0	0	0	0	0	0	0	0	0
0	0	0	0	0	0	0	0	0	0	0	0	0	0	0	0	0	0	0	0	0	0	0	0	0	0	0	0	0	0	0
0	0	0	0	0	0	0	0	0	0	0	0	0	0	0	0	0	0	0	0	0	0	0	0	0	0	0	0	0	0	0
0	0	0	0	0	0	0	0	0	0	0	0	0	0	0	0	0	0	0	0	0	0	0	0	0	0	0	0	0	0	0
0	0	0	0	0	0	0	0	0	0	0	0	0	0	0	0	0	0	0	0	0	0	0	0	0	0	0	0	0	0	0
0	0	0	0	0	0	0	0	0	0	0	0	0	0	0	0	0	0	0	0	0	0	0	0	0	0	0	0	0	0	0
0	0	0	0	0	0	0	0	0	0	0	0	0	0	0	0	0	0	0	0	0	0	0	0	0	0	0	0	0	0	0
0	0	0	0	0	0	0	0	0	0	0	0	0	0	0	0	0	0	0	0	0	0	0	0	0	0	0	0	0	0	0
0	0	0	0	0	0	0	0	0	0	0	0	0	0	0	0	0	0	0	0	0	0	0	0	0	0	0	0	0	0	0
0	0	0	0	0	0	0	0	0	0	0	0	0	0	0	0	0	0	0	0	0	0	0	0	0	0	0	0	0	0	0
0	0	0	0	0	0	0	0	0	0	0	0	0	0	0	0	0	0	0	0	0	0	0	0	0	0	0	0	0	0	0
0	0	0	0	0	0	0	0	0	0	0	0	0	0	0	0	0	0	0	0	0	0	0	0	0	0	0	0	0	0	0
0	0	0	0	0	0	0	0	0	0	0	0	0	0	0	0	0	0	0	0	0	0	0	0	0	0	0	0	0	0	0
0	0	0	0	0	0	0	0	0	0	0	0	0	0	0	0	0	0	0	0	0	0	0	0	0	0	0	0	0	0	0
0	0	0	0	0	0	0	0	0	0	0	0	0	0	0	0	0	0	0	0	0	0	0	0	0	0	0	0	0	0	0
0	0	0	0	0	0	0	0	0	0	0	0	0	0	0	0	0	0	0	0	0	0	0	0	0	0	0	0	0	0	0
0	0	0	0	0	0	0	0	0	0	0	0	0	0	0	0	0	0	0	0	0	0	0	0	0	0	0	0	0	0	0
0	0	0	0	0	0	0	0	0	0	0	0	0	0	0	0	0	0	0	0	0	0	0	0	0	0	0	0	0	0	0
0	0	0	0	0	0	0	0	0	0	0	0	0	0	0	0	0	0	0	0	0	0	0	0	0	0	0	0	0	0	0
0	0	0	0	0	0	0	0	0	0	0	0	0	0	0	0	0	0	0	0	0	0	0	0	0	0	0	0	0	0	0
0	0	0	0	0	0	0	0	0	0	0	0	0	0	0	0	0	0	0	0	0	0	0	0	0	0	0	0	0	0	0
0	0	0	0	0	0	0	0	0	0	0	0	0	0	0	0	0	0	0	0	0	0	0	0	0	0	0	0	0	0	0
0	0	0	0	0	0	0	0	0	0	0	0	0	0	0	0	0	0	0	0	0	0	0	0	0	0	0	0	0	0	0
0	0	0	0	0	0	0	0	0	0	0	0	0	0	0	0	0	0	0	0	0	0	0	0	0	0	0	0	0	0	0
0	0	0	0	0	0	0	0	0	0	0	0	0	0	0	0	0	0	0	0	0	0	0	0	0	0	0	0	0	0	0
0	0	0	0	0	0	0	0	0	0	0	0	0	0	0	0	0	0	0	0	0	0	0	0	0	0	0	0	0	0	0
0	0	0	0	0	0	0	0	0	0	0	0	0	0	0	0	0	0	0	0	0	0	0	0	0	0	0	0	0	0	0
0	0	0	0	0	0	0	0	0	0	0	0	0	0	0	0	0	0	0	0	0	0	0	0	0	0	0	0	0	0	0
0	0	0	0	0	0	0	0	0	0	0	0	0	0	0	0	0	0	0	0	0	0	0	0	0	0	0	0	0	0	0
0	0	0	0	0	0	0	0	0	0	0	0	0	0	0	0	0	0	0	0	0	0	0	0	0	0	0	0	0	0	0
0	0	0	0	0	0	0	0	0	0	0	0	0	0	0	0	0	0	0	0	0	0	0	0	0	0	0	0	0	0	0
0	0	0	0	0	0	0	0	0	0	0	0	0	0	0	0	0	0	0	0	0	0	0	0	0	0	0	0	0	0	0
0	0	0	0	0	0	0	0	0	0	0	0	0	0	0	0	0	0	0	0	0	0	0	0	0	0	0	0	0	0	0
0	0	0	0	0	0	0	0	0	0	0	0	0	0	0	0	0	0	0	0	0	0	0	0	0	0	0	0	0	0	0
0	0	0	0	0	0	0	0	0	0	0	0	0	0	0	0	0	0	0	0	0	0	0	0	0	0	0	0	0	0	0
0	0	0	0	0	0	0	0	0	0	0	0	0	0	0	0	0	0	0	0	0	0	0	0	0	0	0	0	0	0	0
0	0	0	0	0	0	0	0	0	0	0	0	0	0	0	0	0	0	0	0	0	0	0	0	0	0	0	0	0	0	0
0	0	0	0	0	0	0	0	0	0	0	0	0	0	0	0	0	0	0	0	0	0	0	0	0	0	0	0	0	0	0
0	0	0	0	0	0	0	0	0	0	0	0	0	0	0	0	0	0	0	0	0	0	0	0	0	0	0	0	0	0	0
0	0	0	0	0	0	0	0	0	0	0	0	0	0	0	0	0	0	0	0	0	0	0	0	0	0	0	0	0	0	0
0	0	0	0	0	0	0	0	0	0	0	0	0	0	0	0	0	0	0	0	0	0	0	0	0	0	0	0	0	0	0
0	0	0	0	0	0	0	0	0	0	0	0	0	0	0	0	0	0	0	0	0	0	0	0	0	0	0	0	0	0	0
0	0	0	0	0	0	0	0	0	0	0	0	0	0	0	0	0	0	0	0	0	0	0	0	0	0	0	0	0	0	0
0	0	0	0	0	0	0	0	0	0	0	0	0	0	0	0	0	0	0	0	0	0	0	0	0	0	0	0	0	0	0
0	0	0	0	0	0	0	0	0	0	0	0	0	0	0	0	0	0	0	0	0	0	0	0	0	0	0	0	0	0	0
0	0	0	0	0	0	0	0	0	0	0	0	0	0	0	0	0	0	0	0	0	0	0	0	0	0	0	0	0	0	0
0	0	0	0	0	0	0	0	0	0	0	0	0	0	0	0	0	0	0	0	0	0	0	0	0	0	0	0	0	0	0
0	0	0	0	0	0	0	0	0	0	0	0	0	0	0	0	0	0	0	0	0	0	0	0	0	0	0	0	0	0	0
0	0	0	0	0	0	0	0	0	0	0	0	0	0	0	0	0	0	0	0	0	0	0	0	0	0	0	0	0	0	0
0	0	0	0	0	0	0	0	0	0	0	0	0	0	0	0	0	0	0	0	0	0	0	0	0	0	0	0	0	0	0
0	0	0	0	0	0	0	0	0	0	0	0	0	0	0	0	0	0	0	0	0	0	0	0	0	0	0	0	0	0	0
0	0	0	0	0	0	0	0	0	0	0	0	0	0	0	0	0	0	0	0	0	0	0	0	0	0	0	0	0	0	0
0	0	0	0	0	0	0	0	0	0	0	0	0	0	0	0	0	0	0	0	0	0	0	0	0	0	0	0	0	0	0
0	0	0	0	0	0	0	0	0	0	0	0	0	0	0	0	0	0	0	0	0	0	0	0	0	0	0	0	0	0	0
0	0	0	0	0	0	0	0	0	0	0	0	0	0	0	0	0	0	0	0	0	0	0	0	0	0	0	0	0	0	0
0	0	0	0	0	0	0	0	0	0	0	0	0	0	0	0	0	0	0	0	0	0	0	0	0	0	0	0	0	0	0
0	0	0	0	0	0	0	0	0	0	0	0	0	0	0	0	0	0	0	0	0	0	0	0	0	0	0	0	0	0	0
0	0	0	0	0	0	0	0	0	0	0	0	0	0	0	0	0	0	0	0	0	0	0	0	0	0	0	0	0	0	0
0	0	0	0	0	0	0	0	0	0	0	0	0	0	0	0	0	0	0	0	0	0	0	0	0	0	0	0	0	0	0
0	0	0	0	0	0	0	0	0	0	0	0	0	0	0	0	0	0	0	0	0	0	0	0	0	0	0	0	0	0	0
0	0	0	0	0	0	0	0	0	0	0	0	0	0	0	0	0	0	0	0	0	0	0	0	0	0	0	0	0	0	0
0	0	0	0	0	0	0	0	0	0	0	0	0	0	0	0	0	0	0	0	0	0	0	0	0	0	0	0	0	0	0
0	0	0	0	0	0	0	0	0	0	0	0	0	0	0	0	0	0	0	0	0	0	0	0	0	0	0	0	0	0	0
0	0	0	0	0	0	0	0	0	0	0	0	0	0	0	0	0	0	0	0	0	0	0	0	0	0	0	0	0	0	0
0	0	0	0	0	0	0	0	0	0	0	0	0	0	0	0	0	0	0	0	0	0	0	0	0	0	0	0	0	0	0
0	0	0	0	0	0	0	0	0	0	0	0	0	0	0	0	0	0	0	0	0	0	0	0	0	0	0	0	0	0	0
0	0	0	0	0	0	0	0	0	0	0	0	0	0	0	0	0	0	0	0	0	0	0	0	0	0	0	0	0	0	0
0	0	0	0	0	0	0	0	0	0	0	0	0	0	0	0	0	0	0	0	0	0	0	0	0	0	0	0	0	0	0
0	0	0	0	0	0	0	0	0	0	0	0	0	0	0	0	0	0	0	0	0	0	0	0	0	0	0	0	0	0	0
0	0	0	0	0	0	0	0	0	0	0	0	0	0	0	0	0	0	0	0	0	0	0	0	0	0	0	0	0	0	0
0	0	0	0	0	0	0	0	0	0	0	0	0	0	0	0	0	0	0	0	0	0	0	0	0	0	0	0	0	0	0
0	0	0	0	0	0	0	0	0	0	0	0	0	0	0	0	0	0	0	0	0	0	0	0	0	0	0	0	0	0	0
0	0	0	0	0	0	0	0	0	0	0	0	0	0	0	0	0	0	0	0	0	0	0	0	0	0	0	0	0	0	0
0	0	0	0	0	0	0	0	0	0	0	0	0	0	0	0	0	0	0	0	0	0	0	0	0	0	0	0	0	0	0
0	0	0	0	0	0	0	0	0	0	0	0	0	0	0	0	0	0	0	0	0	0	0	0	0	0	0	0	0	0	0
0	0	0	0	0	0	0	0	0	0	0	0	0	0	0	0	0	0	0	0	0	0	0	0	0	0	0	0	0	0	0
0	0	0	0	0	0	0	0	0	0	0	0	0	0	0	0	0	0	0	0	0	0	0	0	0	0	0	0	0	0	0
0	0	0	0	0	0	0	0	0	0	0	0	0	0	0	0	0	0	0	0	0	0	0	0	0	0	0	0	0	0	0
0	0	0	0	0	0	0	0	0	0	0	0	0	0	0	0	0	0	0	0	0	0	0	0	0	0	0	0	0	0	0
0	0	0	0	0	0	0	0	0	0	0	0	0	0	0	0	0	0	0	0	0	0	0	0	0	0	0	0	0	0	0
0	0	0	0	0	0	0	0	0	0	0	0	0	0	0	0	0	0	0	0	0	0	0	0	0	0	0	0	0	0	0
0	0	0	0	0	0	0	0	0	0	0	0	0	0	0	0	0	0	0	0	0	0	0	0	0	0	0	0	0	0	0
0	0	0	0	0	0	0	0	0	0	0	0	0	0	0	0	0	0	0	0	0	0	0	0	0	0	0	0	0	0	0
0	0	0	0	0	0	0	0	0	0	0	0	0	0	0	0	0	0	0	0	0	0	0	0	0	0	0	0	0	0	0
0	0	0	0	0	0	0	0	0	0	0	0	0	0	0	0	0	0	0	0	0	0	0	0	0	0	0	0	0	0	0
0	0	0	0	0	0	0	0	0	0	0	0	0	0	0	0	0	0	0	0	0	0	0	0	0	0	0	0	0	0	0
0	0	0	0	0	0	0	0	0	0	0	0	0	0	0	0	0	0	0	0	0	0	0	0	0	0	0	0	0	0	0
0	0	0	0	0	0	0	0	0	0	0	0	0	0	0	0	0	0	0	0	0	0	0	0	0	0	0	0	0	0	0
0	0	0	0	0	0	0	0	0	0	0	0	0	0	0	0	0	0	0	0	0	0	0	0	0	0	0	0	0	0	0
0	0	0	0	0	0	0	0	0	0	0	0	0	0	0	0	0	0	0	0	0	0	0	0	0	0	0	0	0	0	0
0	0	0	0	0	0	0	0	0	0	0	0	0	0	0	0	0	0	0	0	0	0	0	0	0	0	0	0	0	0	0
0	0	0	0	0	0	0	0	0	0	0	0	0	0	0	0	0	0	0	0	0	0	0	0	0	0	0	0	0	0	0
0	0	0	0	0	0	0	0	0	0	0	0	0	0	0	0	0	0	0	0	0	0	0	0	0	0	0	0	0	0	0
0	0	0	0	0	0	0	0	0	0	0	0	0	0	0	0	0	0	0	0	0	0	0	0	0	0	0	0	0	0	0
0	0	0	0	0	0	0	0	0	0	0	0	0	0	0	0	0	0	0	0	0	0	0	0	0	0	0	0	0	0	0
0	0	0	0	0	0	0	0	0	0	0	0	0	0	0	0	0	0	0	0	0	0	0	0	0	0	0	0	0	0	0
0	0	0	0	0	0	0	0	0	0	0	0	0	0	0	0	0	0	0	0	0	0	0	0	0	0	0	0	0	0	0
0	0	0	0	0	0	0	0	0	0	0	0	0	0	0	0	0	0	0	0	0	0	0	0	0	0	0	0	0	0	0
0	0	0	0	0	0	0	0	0	0	0	0	0	0	0	0	0	0	0	0	0	0	0	0	0	0	0	0	0	0	0
0	0	0	0	0	0	0	0	0	0	0	0	0	0	0	0	0	0	0	0	0	0	0	0	0	0	0	0	0	0	0
0	0	0	0	0	0	0	0	0	0	0	0	0	0	0	0	0	0	0	0	0	0	0	0	0	0	0	0	0	0	0
0	0	0	0	0	0	0	0	0	0	0	0	0	0	0	0	0	0	0	0	0	0	0	0	0	0	0	0	0	0	0
0	0	0	0	0	0	0	0	0	0	0	0	0	0	0	0	0	0	0	0	0	0	0	0	0	0	0	0	0	0	0
0	0	0	0	0	0	0	0	0	0	0	0	0	0	0	0	0	0	0	0	0	0	0	0	0	0	0	0	0	0	0
0	0	0	0	0	0	0	0	0	0	0	0	0	0	0	0	0	0	0	0	0	0	0	0	0	0	0	0	0	0	0
0	0	0	0	0	0	0	0	0	0	0	0	0	0	0	0	0	0	0	0	0	0	0	0	0	0	0	0	0	0	0
0	0	0	0	0	0	0	0	0	0	0	0	0	0	0	0	0	0	0	0	0	0	0	0	0	0	0	0	0	0	0
0	0	0	0	0	0	0	0	0	0	0	0	0	0	0	0	0	0	0	0	0	0	0	0	0	0	0	0	0	0	0
0	0	0	0	0	0	0	0	0	0	0	0	0	0	0	0	0	0	0	0	0	0	0	0	0	0	0	0	0	0	0
0	0	0	0	0	0	0	0	0	0	0	0	0	0	0	0	0	0	0	0	0	0	0	0	0	0	0	0	0	0	0
0	0	0	0	0	0	0	0	0	0	0	0	0	0	0	0	0	0	0	0	0	0	0	0	0	0	0	0	0	0	0
0	0	0	0	0	0	0	0	0	0	0	0	0	0	0	0	0	0	0	0	0	0	0	0	0	0	0	0	0	0	0
0	0	0	0	0	0	0	0	0	0	0	0	0	0	0	0	0	0	0	0	0	0	0	0	0	0	0	0	0	0	0
0	0	0	0	0	0	0	0	0	0	0	0	0	0	0	0	0	0	0	0	0	0	0	0	0	0	0	0	0	0	0
0	0	0	0	0	0	0	0	0	0	0	0	0	0	0	0	0	0	0	0	0	0	0	0	0	0	0	0	0	0	0
0	0	0	0	0	0	0	0	0	0	0	0	0	0	0	0	0	0	0	0	0	0	0	0	0	0	0	0	0	0	0
0	0	0	0	0	0	0	0	0	0	0	0	0	0	0	0	0	0	0	0	0	0	0	0	0	0	0	0	0	0	0
0	0	0	0	0	0	0	0	0	0	0	0	0	0	0	0	0	0	0	0	0	0	0	0	0	0	0	0	0	0	0
0	0	0	0	0	0	0	0	0	0	0	0	0	0	0	0	0	0	0	0	0	0	0	0	0	0	0	0	0	0	0
0	0	0	0	0	0	0	0	0	0	0	0	0	0	0	0	0	0	0	0	0	0	0	0	0	0	0	0	0	0	0
0	0	0	0	0	0	0	0	0	0	0	0	0	0	0	0	0	0	0	0	0	0	0	0	0	0	0	0	0	0	0
0	0	0	0	0	0	0	0	0	0	0	0	0	0	0	0	0	0	0	0	0	0	0	0	0	0	0	0	0	0	0
0	0	0	0	0	0	0	0	0	0	0	0	0	0	0	0	0	0	0	0	0	0	0	0	0	0	0	0	0	0	0
0	0	0	0	0	0	0	0	0	0	0	0	0	0	0	0	0	0	0	0	0	0	0	0	0	0	0	0	0	0	0
0	0	0	0	0	0	0	0	0	0	0	0	0	0	0	0	0	0	0	0	0	0	0	0	0	0	0	0	0	0	0
0	0	0	0	0	0	0	0	0	0	0	0	0	0	0	0	0	0	0	0	0	0	0	0	0	0	0	0	0	0	0
0	0	0	0	0	0	0	0	0	0	0	0	0	0	0	0	0	0	0	0	0	0	0	0	0	0	0	0	0	0	0
0	0	0	0	0	0	0	0	0	0	0	0	0	0	0	0	0	0	0	0	0	0	0	0	0	0	0	0	0	0	0
0	0	0	0	0	0	0	0	0	0	0	0	0	0	0	0	0	0	0	0	0	0	0	0	0	0	0	0	0	0	0
0	0	0	0	0	0	0	0	0	0	0	0	0	0	0	0	0	0	0	0	0	0	0	0	0	0	0	0	0	0	0
0	0	0	0	0	0	0	0	0	0	0	0	0	0	0	0	0	0	0	0	0	0	0	0	0	0	0	0	0	0	0
0	0	0	0	0	0	0	0	0	0	0	0	0	0	0	0	0	0	0	0	0	0	0	0	0	0	0	0	0	0	0
0	0	0	0	0	0	0	0	0	0	0	0	0	0	0	0	0	0	0	0	0	0	0	0	0	0	0	0	0	0	0
0	0	0	0	0	0	0	0	0	0	0	0	0	0	0	0	0	0	0	0	0	0	0	0	0	0	0	0	0	0	0
0	0	0	0	0	0	0	0	0	0	0	0	0	0	0	0	0	0	0	0	0	0	0	0	0	0	0	0	0	0	0
0	0	0	0	0	0	0	0	0	0	0	0	0	0	0	0	0	0	0	0	0	0	0	0	0	0	0	0	0	0	0
0	0	0	0	0	0	0	0	0	0	0	0	0	0	0	0	0	0	0	0	0	0	0	0	0	0	0	0	0	0	0
0	0	0	0	0	0	0	0	0	0	0	0	0	0	0	0	0	0	0	0	0	0	0	0	0	0	0	0	0	0	0
0	0	0	0	0	0	0	0	0	0	0	0	0	0	0	0	0	0	0	0	0	0	0	0	0	0	0	0	0	0	0
0	0	0	0	0	0	0	0	0	0	0	0	0	0	0	0	0	0	0	0	0	0	0	0	0	0	0	0	0	0	0
0	0	0	0	0	0	0	0	0	0	0	0	0	0	0	0	0	0	0	0	0	0	0	0	0	0	0	0	0	0	0
0	0	0	0	0	0	0	0	0	0	0	0	0	0	0	0	0	0	0	0	0	0	0	0	0	0	0	0	0	0	0
0	0	0	0	0	0	0	0	0	0	0	0	0	0	0	0	0	0	0	0	0	0	0	0	0	0	0	0	0	0	0
0	0	0	0	0	0	0	0	0	0	0	0	0	0	0	0	0	0	0	0	0	0	0	0	0	0	0	0	0	0	0
0	0	0	0	0	0	0	0	0	0	0	0	0	0	0	0	0	0	0	0	0	0	0	0	0	0	0	0	0	0	0
0	0	0	0	0	0	0	0	0	0	0	0	0	0	0	0	0	0	0	0	0	0	0	0	0	0	0	0	0	0	0
0	0	0	0	0	0	0	0	0	0	0	0	0	0	0	0	0	0	0	0	0	0	0	0	0	0	0	0	0	0	0
0	0	0	0	0	0	0	0	0	0	0	0	0	0	0	0	0	0	0	0	0	0	0	0	0	0	0	0	0	0	0
0	0	0	0	0	0	0	0	0	0	0	0	0	0	0	0	0	0	0	0	0	0	0	0	0	0	0	0	0	0	0
0	0	0	0	0	0	0	0	0	0	0	0	0	0	0	0	0	0	0	0	0	0	0	0	0	0	0	0	0	0	0
0	0	0	0	0	0	0	0	0	0	0	0	0	0	0	0	0	0	0	0	0	0	0	0	0	0	0	0	0	0	0
0	0	0	0	0	0	0	0	0	0	0	0	0	0	0	0	0	0	0	0	0	0	0	0	0	0	0	0	0	0	0
0	0	0	0	0	0	0	0	0	0	0	0	0	0	0	0	0	0	0	0	0	0	0	0	0	0	0	0	0	0	0
0	0	0	0	0	0	0	0	0	0	0	0	0	0	0	0	0	0	0	0	0	0	0	0	0	0	0	0	0	0	0
0	0	0	0	0	0	0	0	0	0	0	0	0	0	0	0	0	0	0	0	0	0	0	0	0	0	0	0	0	0	0
0	0	0	0	0	0	0	0	0	0	0	0	0	0	0	0	0	0	0	0	0	0	0	0	0	0	0	0	0	0	0
0	0	0	0	0	0	0	0	0	0	0	0	0	0	0	0	0	0	0	0	0	0	0	0	0	0	0	0	0	0	0
0	0	0	0	0	0	0	0	0	0	0	0	0	0	0	0	0	0	0	0	0	0	0	0	0	0	0	0	0	0	0
0	0	0	0	0	0	0	0	0	0	0	0	0	0	0	0	0	0	0	0	0	0	0	0	0	0	0	0	0	0	0
0	0	0	0	0	0	0	0	0	0	0	0	0	0	0	0	0	0	0	0	0	0	0	0	0	0	0	0	0	0	0
0	0	0	0	0	0	0	0	0	0	0	0	0	0	0	0	0	0	0	0	0	0	0	0	0	0	0	0	0	0	0
0	0	0	0	0	0	0	0	0	0	0	0	0	0	0	0	0	0	0	0	0	0	0	0	0	0	0	0	0	0	0
0	0	0	0	0	0	0	0	0	0	0	0	0	0	0	0	0	0	0	0	0	0	0	0	0	0	0	0	0	0	0
0	0	0	0	0	0	0	0	0	0	0	0	0	0	0	0	0	0	0	0	0	0	0	0	0	0	0	0	0	0	0
0	0	0	0	0	0	0	0	0	0	0	0	0	0	0	0	0	0	0	0	0	0	0	0	0	0	0	0	0	0	0
0	0	0	0	0	0	0	0	0	0	0	0	0	0	0	0	0	0	0	0	0	0	0	0	0	0	0	0	0	0	0
0	0	0	0	0	0	0	0	0	0	0	0	0	0	0	0	0	0	0	0	0	0	0	0	0	0	0	0	0	0	0
0	0	0	0	0	0	0	0	0	0	0	0	0	0	0	0	0	0	0	0	0	0	0	0	0	0	0	0	0	0	0
0	0	0	0	0	0	0	0	0	0	0	0	0	0	0	0	0	0	0	0	0	0	0	0	0	0	0	0	0	0	0
0	0	0	0	0	0	0	0	0	0	0	0	0	0	0	0	0	0	0	0	0	0	0	0	0	0	0	0	0	0	0
0	0	0	0	0	0	0	0	0	0	0	0	0	0	0	0	0	0	0	0	0	0	0	0	0	0	0	0	0	0	0
0	0	0	0	0	0	0	0	0	0	0	0	0	0	0	0	0	0	0	0	0	0	0	0	0	0	0	0	0	0	0
0	0	0	0	0	0	0	0	0	0	0	0	0	0	0	0	0	0	0	0	0	0	0	0	0	0	0	0	0	0	0
0	0	0	0	0	0	0	0	0	0	0	0	0	0	0	0	0	0	0	0	0	0	0	0	0	0	0	0	0	0	0
0	0	0	0	0	0	0	0	0	0	0	0	0	0	0	0	0	0	0	0	0	0	0	0	0	0	0	0	0	0	0
0	0	0	0	0	0	0	0	0	0	0	0	0	0	0	0	0	0	0	0	0	0	0	0	0	0	0	0	0	0	0
0	0	0	0	0	0	0	0	0	0	0	0	0	0	0	0	0	0	0	0	0	0	0	0	0	0	0	0	0	0	0
0	0	0	0	0	0	0	0	0	0	0	0	0	0	0	0	0	0	0	0	0	0	0	0	0	0	0	0	0	0	0
0	0	0	0	0	0	0	0	0	0	0	0	0	0	0	0	0	0	0	0	0	0	0	0	0	0	0	0	0	0	0
0	0	0	0	0	0	0	0	0	0	0	0	0	0	0	0	0	0	0	0	0	0	0	0	0	0	0	0	0	0	0
0	0	0	0	0	0	0	0	0	0	0	0	0	0	0	0	0	0	0	0	0	0	0	0	0	0	0	0	0	0	0
0	0	0	0	0	0	0	0	0	0	0	0	0	0	0	0	0	0	0	0	0	0	0	0	0	0	0	0	0	0	0
0	0	0	0	0	0	0	0	0	0	0	0	0	0	0	0	0	0	0	0	0	0	0	0	0	0	0	0	0	0	0
0	0	0	0	0	0	0	0	0	0	0	0	0	0	0	0	0	0	0	0	0	0	0	0	0	0	0	0	0	0	0
0	0	0	0	0	0	0	0	0	0	0	0	0	0	0	0	0	0	0	0	0	0	0	0	0	0	0	0	0	0	0
0	0	0	0	0	0	0	0	0	0	0	0	0	0	0	0	0	0	0	0	0	0	0	0	0	0	0	0	0	0	0
0	0	0	0	0	0	0	0	0	0	0	0	0	0	0	0	0	0	0	0	0	0	0	0	0	0	0	0	0	0	0
0	0	0	0	0	0	0	0	0	0	0	0	0	0	0	0	0	0	0	0	0	0	0	0	0	0	0	0	0	0	0
0	0	0	0	0	0	0	0	0	0	0	0	0	0	0	0	0	0	0	0	0	0	0	0	0	0	0	0	0	0	0
0	0	0	0	0	0	0	0	0	0	0	0	0	0	0	0	0	0	0	0	0	0	0	0	0	0	0	0	0	0	0
0	0	0	0	0	0	0	0	0	0	0	0	0	0	0	0	0	0	0	0	0	0	0	0	0	0	0	0	0	0	0
0	0	0	0	0	0	0	0	0	0	0	0	0	0	0	0	0	0	0	0	0	0	0	0	0	0	0	0	0	0	0
0	0	0	0	0	0	0	0	0	0	0	0	0	0	0	0	0	0	0	0	0	0	0	0	0	0	0	0	0	0	0
0	0	0	0	0	0	0	0	0	0	0	0	0	0	0	0	0	0	0	0	0	0	0	0	0	0	0	0	0	0	0
0	0	0	0	0	0	0	0	0	0	0	0	0	0	0	0	0	0	0	0	0	0	0	0	0	0	0	0	0	0	0
0	0	0	0	0	0	0	0	0	0	0	0	0	0	0	0	0	0	0	0	0	0	0	0	0	0	0	0	0	0	0
0	0	0	0	0	0	0	0	0	0	0	0	0	0	0	0	0	0	0	0	0	0	0	0	0	0	0	0	0	0	0
0	0	0	0	0	0	0	0	0	0	0	0	0	0	0	0	0	0	0	0	0	0	0	0	0	0	0	0	0	0	0
0	0	0	0	0	0	0	0	0	0	0	0	0	0	0	0	0	0	0	0	0	0	0	0	0	0	0	0	0	0	0
0	0	0	0	0	0	0	0	0	0	0	0	0	0	0	0	0	0	0	0	0	0	0	0	0	0	0	0	0	0	0
0	0	0	0	0	0	0	0	0	0	0	0	0	0	0	0	0	0	0	0	0	0	0	0	0	0	0	0	0	0	0
0	0	0	0	0	0	0	0	0	0	0	0	0	0	0	0	0	0	0	0	0	0	0	0	0	0	0	0	0	0	0
0	0	0	0	0	0	0	0	0	0	0	0	0	0	0	0	0	0	0	0	0	0	0	0	0	0	0	0	0	0	0
0	0	0	0	0	0	0	0	0	0	0	0	0	0	0	0	0	0	0	0	0	0	0	0	0	0	0	0	0	0	0
0	0	0	0	0	0	0	0	0	0	0	0	0	0	0	0	0	0	0	0	0	0	0	0	0	0	0	0	0	0	0
0	0	0	0	0	0	0	0	0	0	0	0	0	0	0	0	0	0	0	0	0	0	0	0	0	0	0	0	0	0	0
0	0	0	0	0	0	0	0	0	0	0	0	0	0	0	0	0	0	0	0	0	0	0	0	0	0	0	0	0	0	0
0	0	0	0	0	0	0	0	0	0	0	0	0	0	0	0	0	0	0	0	0	0	0	0	0	0	0	0	0	0	0
0	0	0	0	0	0	0	0	0	0	0	0	0	0	0	0	0	0	0	0	0	0	0	0	0	0	0	0	0	0	0
0	0	0	0	0	0	0	0	0	0	0	0	0	0	0	0	0	0	0	0	0	0	0	0	0	0	0	0	0	0	0
0	0	0	0	0	0	0	0	0	0	0	0	0	0	0	0	0	0	0	0	0	0	0	0	0	0	0	0	0	0	0
0	0	0	0	0	0	0	0	0	0	0	0	0	0	0	0	0	0	0	0	0	0	0	0	0	0	0	0	0	0	0
0	0	0	0	0	0	0	0	0	0	0	0	0	0	0	0	0	0	0	0	0	0	0	0	0	0	0	0	0	0	0
0	0	0	0	0	0	0	0	0	0	0	0	0	0	0	0	0	0	0	0	0	0	0	0	0	0	0	0	0	0	0
0	0	0	0	0	0	0	0	0	0	0	0	0	0	0	0	0	0	0	0	0	0	0	0	0	0	0	0	0	0	0
0	0	0	0	0	0	0	0	0	0	0	0	0	0	0	0	0	0	0	0	0	0	0	0	0	0	0	0	0	0	0
0	0	0	0	0	0	0	0	0	0	0	0	0	0	0	0	0	0	0	0	0	0	0	0	0	0	0	0	0	0	0
0	0	0	0	0	0	0	0	0	0	0	0	0	0	0	0	0	0	0	0	0	0	0	0	0	0	0	0	0	0	0
0	0	0	0	0	0	0	0	0	0	0	0	0	0	0	0	0	0	0	0	0	0	0	0	0	0	0	0	0	0	0
0	0	0	0	0	0	0	0	0	0	0	0	0	0	0	0	0	0	0	0	0	0	0	0	0	0	0	0	0	0	0
0	0	0	0	0	0	0	0	0	0	0	0	0	0	0	0	0	0	0	0	0	0	0	0	0	0	0	0	0	0	0
0	0	0	0	0	0	0	0	0	0	0	0	0	0	0	0	0	0	0	0	0	0	0	0	0	0	0	0	0	0	0
0	0	0	0	0	0	0	0	0	0	0	0	0	0	0	0	0	0	0	0	0	0	0	0	0	0	0	0	0	0	0
0	0	0	0	0	0	0	0	0	0	0	0	0	0	0	0	0	0	0	0	0	0	0	0	0	0	0	0	0	0	0
0	0	0	0	0	0	0	0	0	0	0	0	0	0	0	0	0	0	0	0	0	0	0	0	0	0	0	0	0	0	0
0	0	0	0	0	0	0	0	0	0	0	0	0	0	0	0	0	0	0	0	0	0	0	0	0	0	0	0	0	0	0
0	0	0	0	0	0	0	0	0	0	0	0	0	0	0	0	0	0	0	0	0	0	0	0	0	0	0	0	0	0	0
0	0	0	0	0	0	0	0	0	0	0	0	0	0	0	0	0	0	0	0	0	0	0	0	0	0	0	0	0	0	0
0	0	0	0	0	0	0	0	0	0	0	0	0	0	0	0	0	0	0	0	0	0	0	0	0	0	0	0	0	0	0
0	0	0	0	0	0	0	0	0	0	0	0	0	0	0	0	0	0	0	0	0	0	0	0	0	0	0	0	0	0	0
0	0	0	0	0	0	0	0	0	0	0	0	0	0	0	0	0	0	0	0	0	0	0	0	0	0	0	0	0	0	0
0	0	0	0	0	0	0	0	0	0	0	0	0	0	0	0	0	0	0	0	0	0	0	0	0	0	0	0	0	0	0
0	0	0	0	0	0	0	0	0	0	0	0	0	0	0	0	0	0	0	0	0	0	0	0	0	0	0	0	0	0	0
0	0	0	0	0	0	0	0	0	0	0	0	0	0	0	0	0	0	0	0	0	0	0	0	0	0	0	0	0	0	0
0	0	0	0	0	0	0	0	0	0	0	0	0	0	0	0	0	0	0	0	0	0	0	0	0	0	0	0	0	0	0
0	0	0	0	0	0	0	0	0	0	0	0	0	0	0	0	0	0	0	0	0	0	0	0	0	0	0	0	0	0	0
0	0	0	0	0	0	0	0	0	0	0	0	0	0	0	0	0	0	0	0	0	0	0	0	0	0	0	0	0	0	0
0	0	0	0	0	0	0	0	0	0	0	0	0	0	0	0	0	0	0	0	0	0	0	0	0	0	0	0	0	0	0
0	0	0	0	0	0	0	0	0	0	0	0	0	0	0	0	0	0	0	0	0	0	0	0	0	0	0	0	0	0	0
0	0	0	0	0	0	0	0	0	0	0	0	0	0	0	0	0	0	0	0	0	0	0	0	0	0	0	0	0	0	0
0	0	0	0	0	0	0	0	0	0	0	0	0	0	0	0	0	0	0	0	0	0	0	0	0	0	0	0	0	0	0
0	0	0	0	0	0	0	0	0	0	0	0	0	0	0	0	0	0	0	0	0	0	0	0	0	0	0	0	0	0	0
0	0	0	0	0	0	0	0	0	0	0	0	0	0	0	0	0	0	0	0	0	0	0	0	0	0	0	0	0	0	0
0	0	0	0	0	0	0	0	0	0	0	0	0	0	0	0	0	0	0	0	0	0	0	0	0	0	0	0	0	0	0
0	0	0	0	0	0	0	0	0	0	0	0	0	0	0	0	0	0	0	0	0	0	0	0	0	0	0	0	0	0	0
0	0	0	0	0	0	0	0	0	0	0	0	0	0	0	0	0	0	0	0	0	0	0	0	0	0	0	0	0	0	0
0	0	0	0	0	0	0	0	0	0	0	0	0	0	0	0	0	0	0	0	0	0	0	0	0	0	0	0	0	0	0
0	0	0	0	0	0	0	0	0	0	0	0	0	0	0	0	0	0	0	0	0	0	0	0	0	0	0	0	0	0	0
0	0	0	0	0	0	0	0	0	0	0	0	0	0	0	0	0	0	0	0	0	0	0	0	0	0	0	0	0	0	0
0	0	0	0	0	0	0	0	0	0	0	0	0	0	0	0	0	0	0	0	0	0	0	0	0	0	0	0	0	0	0
0	0	0	0	0	0	0	0	0	0	0	0	0	0	0	0	0	0	0	0	0	0	0	0	0	0	0	0	0	0	0
0	0	0	0	0	0	0	0	0	0	0	0	0	0	0	0	0	0	0	0	0	0	0	0	0	0	0	0	0	0	0
0	0	0	0	0	0	0	0	0	0	0	0	0	0	0	0	0	0	0	0	0	0	0	0	0	0	0	0	0	0	0
0	0	0	0	0	0	0	0	0	0	0	0	0	0	0	0	0	0	0	0	0	0	0	0	0	0	0	0	0	0	0
0	0	0	0	0	0	0	0	0	0	0	0	0	0	0	0	0	0	0	0	0	0	0	0	0	0	0	0	0	0	0
0	0	0	0	0	0	0	0	0	0	0	0	0	0	0	0	0	0	0	0	0	0	0	0	0	0	0	0	0	0	0
0	0	0	0	0	0	0	0	0	0	0	0	0	0	0	0	0	0	0	0	0	0	0	0	0	0	0	0	0	0	0
0	0	0	0	0	0	0	0	0	0	0	0	0	0	0	0	0	0	0	0	0	0	0	0	0	0	0	0	0	0	0
0	0	0	0	0	0	0	0	0	0	0	0	0	0	0	0	0	0	0	0	0	0	0	0	0	0	0	0	0	0	0
0	0	0	0	0	0	0	0	0	0	0	0	0	0	0	0	0	0	0	0	0	0	0	0	0	0	0	0	0	0	0
0	0	0	0	0	0	0	0	0	0	0	0	0	0	0	0	0	0	0	0	0	0	0	0	0	0	0	0	0	0	0
0	0	0	0	0	0	0	0	0	0	0	0	0	0	0	0	0	0	0	0	0	0	0	0	0	0	0	0	0	0	0
0	0	0	0	0	0	0	0	0	0	0	0	0	0	0	0	0	0	0	0	0	0	0	0	0	0	0	0	0	0	0
0	0	0	0	0	0	0	0	0	0	0	0	0	0	0	0	0	0	0	0	0	0	0	0	0	0	0	0	0	0	0
0	0	0	0	0	0	0	0	0	0	0	0	0	0	0	0	0	0	0	0	0	0	0	0	0	0	0	0	0	0	0
0	0	0	0	0	0	0	0	0	0	0	0	0	0	0	0	0	0	0	0	0	0	0	0	0	0	0	0	0	0	0
0	0	0	0	0	0	0	0	0	0	0	0	0	0	0	0	0	0	0	0	0	0	0	0	0	0	0	0	0	0	0
0	0	0	0	0	0	0	0	0	0	0	0	0	0	0	0	0	0	0	0	0	0	0	0	0	0	0	0	0	0	0
0	0	0	0	0	0	0	0	0	0	0	0	0	0	0	0	0	0	0	0	0	0	0	0	0	0	0	0	0	0	0
0	0	0	0	0	0	0	0	0	0	0	0	0	0	0	0	0	0	0	0	0	0	0	0	0	0	0	0	0	0	0
0	0	0	0	0	0	0	0	0	0	0	0	0	0	0	0	0	0	0	0	0	0	0	0	0	0	0	0	0	0	0
0	0	0	0	0	0	0	0	0	0	0	0	0	0	0	0	0	0	0	0	0	0	0	0	0	0	0	0	0	0	0
0	0	0	0	0	0	0	0	0	0	0	0	0	0	0	0	0	0	0	0	0	0	0	0	0	0	0	0	0	0	0
0	0	0	0	0	0	0	0	0	0	0	0	0	0	0	0	0	0	0	0	0	0	0	0	0	0	0	0	0	0	0
0	0	0	0	0	0	0	0	0	0	0	0	0	0	0	0	0	0	0	0	0	0	0	0	0	0	0	0	0	0	0
0	0	0	0	0	0	0	0	0	0	0	0	0	0	0	0	0	0	0	0	0	0	0	0	0	0	0	0	0	0	0
0	0	0	0	0	0	0	0	0	0	0	0	0	0	0	0	0	0	0	0	0	0	0	0	0	0	0	0	0	0	0
0	0	0	0	0	0	0	0	0	0	0	0	0	0	0	0	0	0	0	0	0	0	0	0	0	0	0	0	0	0	0
0	0	0	0	0	0	0	0	0	0	0	0	0	0	0	0	0	0	0	0	0	0	0	0	0	0	0	0	0	0	0
0	0	0	0	0	0	0	0	0	0	0	0	0	0	0	0	0	0	0	0	0	0	0	0	0	0	0	0	0	0	0
0	0	0	0	0	0	0	0	0	0	0	0	0	0	0	0	0	0	0	0	0	0	0	0	0	0	0	0	0	0	0
0	0	0	0	0	0	0	0	0	0	0	0	0	0	0	0	0	0	0	0	0	0	0	0	0	0	0	0	0	0	0
0	0	0	0	0	0	0	0	0	0	0	0	0	0	0	0	0	0	0	0	0	0	0	0	0	0	0	0	0	0	0
0	0	0	0	0	0	0	0	0	0	0	0	0	0	0	0	0	0	0	0	0	0	0	0	0	0	0	0	0	0	0
0	0	0	0	0	0	0	0	0	0	0	0	0	0	0	0	0	0	0	0	0	0	0	0	0	0	0	0	0	0	0
0	0	0	0	0	0	0	0	0	0	0	0	0	0	0	0	0	0	0	0	0	0	0	0	0	0	0	0	0	0	0
0	0	0	0	0	0	0	0	0	0	0	0	0	0	0	0	0	0	0	0	0	0	0	0	0	0	0	0	0	0	0
0	0	0	0	0	0	0	0	0	0	0	0	0	0	0	0	0	0	0	0	0	0	0	0	0	0	0	0	0	0	0
0	0	0	0	0	0	0	0	0	0	0	0	0	0	0	0	0	0	0	0	0	0	0	0	0	0	0	0	0	0	0
0	0	0	0	0	0	0	0	0	0	0	0	0	0	0	0	0	0	0	0	0	0	0	0	0	0	0	0	0	0	0
0	0	0	0	0	0	0	0	0	0	0	0	0	0	0	0	0	0	0	0	0	0	0	0	0	0	0	0	0	0	0
0	0	0	0	0	0	0	0	0	0	0	0	0	0	0	0	0	0	0	0	0	0	0	0	0	0	0	0	0	0	0
0	0	0	0	0	0	0	0	0	0	0	0	0	0	0	0	0	0	0	0	0	0	0	0	0	0	0	0	0	0	0
0	0	0	0	0	0	0	0	0	0	0	0	0	0	0	0	0	0	0	0	0	0	0	0	0	0	0	0	0	0	0
0	0	0	0	0	0	0	0	0	0	0	0	0	0	0	0	0	0	0	0	0	0	0	0	0	0	0	0	0	0	0
0	0	0	0	0	0	0	0	0	0	0	0	0	0	0	0	0	0	0	0	0	0	0	0	0	0	0	0	0	0	0
0	0	0	0	0	0	0	0	0	0	0	0	0	0	0	0	0	0	0	0	0	0	0	0	0	0	0	0	0	0	0
0	0	0	0	0	0	0	0	0	0	0	0	0	0	0	0	0	0	0	0	0	0	0	0	0	0	0	0	0	0	0
0	0	0	0	0	0	0	0	0	0	0	0	0	0	0	0	0	0	0	0	0	0	0	0	0	0	0	0	0	0	0
0	0	0	0	0	0	0	0	0	0	0	0	0	0	0	0	0	0	0	0	0	0	0	0	0	0	0	0	0	0	0
0	0	0	0	0	0	0	0	0	0	0	0	0	0	0	0	0	0	0	0	0	0	0	0	0	0	0	0	0	0	0
0	0	0	0	0	0	0	0	0	0	0	0	0	0	0	0	0	0	0	0	0	0	0	0	0	0	0	0	0	0	0
0	0	0	0	0	0	0	0	0	0	0	0	0	0	0	0	0	0	0	0	0	0	0	0	0	0	0	0	0	0	0
0	0	0	0	0	0	0	0	0	0	0	0	0	0	0	0	0	0	0	0	0	0	0	0	0	0	0	0	0	0	0
0	0	0	0	0	0	0	0	0	0	0	0	0	0	0	0	0	0	0	0	0	0	0	0	0	0	0	0	0	0	0
0	0	0	0	0	0	0	0	0	0	0	0	0	0	0	0	0	0	0	0	0	0	0	0	0	0	0	0	0	0	0
0	0	0	0	0	0	0	0	0	0	0	0	0	0	0	0	0	0	0	0	0	0	0	0	0	0	0	0	0	0	0
0	0	0	0	0	0	0	0	0	0	0	0	0	0	0	0	0	0	0	0	0	0	0	0	0	0	0	0	0	0	0
0	0	0	0	0	0	0	0	0	0	0	0	0	0	0	0	0	0	0	0	0	0	0	0	0	0	0	0	0	0	0
0	0	0	0	0	0	0	0	0	0	0	0	0	0	0	0	0	0	0	0	0	0	0	0	0	0	0	0	0	0	0
0	0	0	0	0	0	0	0	0	0	0	0	0	0	0	0	0	0	0	0	0	0	0	0	0	0	0	0	0	0	0
0	0	0	0	0	0	0	0	0	0	0	0	0	0	0	0	0	0	0	0	0	0	0	0	0	0	0	0	0	0	0
0	0	0	0	0	0	0	0	0	0	0	0	0	0	0	0	0	0	0	0	0	0	0	0	0	0	0	0	0	0	0
0	0	0	0	0	0	0	0	0	0	0	0	0	0	0	0	0	0	0	0	0	0	0	0	0	0	0	0	0	0	0
0	0	0	0	0	0	0	0	0	0	0	0	0	0	0	0	0	0	0	0	0	0	0	0	0	0	0	0	0	0	0
0	0	0	0	0	0	0	0	0	0	0	0	0	0	0	0	0	0	0	0	0	0	0	0	0	0	0	0	0	0	0
0	0	0	0	0	0	0	0	0	0	0	0	0	0	0	0	0	0	0	0	0	0	0	0	0	0	0	0	0	0	0
0	0	0	0	0	0	0	0	0	0	0	0	0	0	0	0	0	0	0	0	0	0	0	0	0	0	0	0	0	0	0
0	0	0	0	0	0	0	0	0	0	0	0	0	0	0	0	0	0	0	0	0	0	0	0	0	0	0	0	0	0	0
0	0	0	0	0	0	0	0	0	0	0	0	0	0	0	0	0	0	0	0	0	0	0	0	0	0	0	0	0	0	0
0	0	0	0	0	0	0	0	0	0	0	0	0	0	0	0	0	0	0	0	0	0	0	0	0	0	0	0	0	0	0
0	0	0	0	0	0	0	0	0	0	0	0	0	0	0	0	0	0	0	0	0	0	0	0	0	0	0	0	0	0	0
0	0	0	0	0	0	0	0	0	0	0	0	0	0	0	0	0	0	0	0	0	0	0	0	0	0	0	0	0	0	0
0	0	0	0	0	0	0	0	0	0	0	0	0	0	0	0	0	0	0	0	0	0	0	0	0	0	0	0	0	0	0
0	0	0	0	0	0	0	0	0	0	0	0	0	0	0	0	0	0	0	0	0	0	0	0	0	0	0	0	0	0	0
0	0	0	0	0	0	0	0	0	0	0	0	0	0	0	0	0	0	0	0	0	0	0	0	0	0	0	0	0	0	0
0	0	0	0	0	0	0	0	0	0	0	0	0	0	0	0	0	0	0	0	0	0	0	0	0	0	0	0	0	0	0
0	0	0	0	0	0	0	0	0	0	0	0	0	0	0	0	0	0	0	0	0	0	0	0	0	0	0	0	0	0	0
0	0	0	0	0	0	0	0	0	0	0	0	0	0	0	0	0	0	0	0	0	0	0	0	0	0	0	0	0	0	0
0	0	0	0	0	0	0	0	0	0	0	0	0	0	0	0	0	0	0	0	0	0	0	0	0	0	0	0	0	0	0
0	0	0	0	0	0	0	0	0	0	0	0	0	0	0	0	0	0	0	0	0	0	0	0	0	0	0	0	0	0	0
0	0	0	0	0	0	0	0	0	0	0	0	0	0	0	0	0	0	0	0	0	0	0	0	0	0	0	0	0	0	0
0	0	0	0	0	0	0	0	0	0	0	0	0	0	0	0	0	0	0	0	0	0	0	0	0	0	0	0	0	0	0
0	0	0	0	0	0	0	0	0	0	0	0	0	0	0	0	0	0	0	0	0	0	0	0	0	0	0	0	0	0	0
0	0	0	0	0	0	0	0	0	0	0	0	0	0	0	0	0	0	0	0	0	0	0	0	0	0	0	0	0	0	0
0	0	0	0	0	0	0	0	0	0	0	0	0	0	0	0	0	0	0	0	0	0	0	0	0	0	0	0	0	0	0
0	0	0	0	0	0	0	0	0	0	0	0	0	0	0	0	0	0	0	0	0	0	0	0	0	0	0	0	0	0	0
0	0	0	0	0	0	0	0	0	0	0	0	0	0	0	0	0	0	0	0	0	0	0	0	0	0	0	0	0	0	0
0	0	0	0	0	0	0	0	0	0	0	0	0	0	0	0	0	0	0	0	0	0	0	0	0	0	0	0	0	0	0
0	0	0	0	0	0	0	0	0	0	0	0	0	0	0	0	0	0	0	0	0	0	0	0	0	0	0	0	0	0	0
0	0	0	0	0	0	0	0	0	0	0	0	0	0	0	0	0	0	0	0	0	0	0	0	0	0	0	0	0	0	0
0	0	0	0	0	0	0	0	0	0	0	0	0	0	0	0	0	0	0	0	0	0	0	0	0	0	0	0	0	0	0
0	0	0	0	0	0	0	0	0	0	0	0	0	0	0	0	0	0	0	0	0	0	0	0	0	0	0	0	0	0	0
0	0	0	0	0	0	0	0	0	0	0	0	0	0	0	0	0	0	0	0	0	0	0	0	0	0	0	0	0	0	0
0	0	0	0	0	0	0	0	0	0	0	0	0	0	0	0	0	0	0	0	0	0	0	0	0	0	0	0	0	0	0
0	0	0	0	0	0	0	0	0	0	0	0	0	0	0	0	0	0	0	0	0	0	0	0	0	0	0	0	0	0	0
0	0	0	0	0	0	0	0	0	0	0	0	0	0	0	0	0	0	0	0	0	0	0	0	0	0	0	0	0	0	0
0	0	0	0	0	0	0	0	0	0	0	0	0	0	0	0	0	0	0	0	0	0	0	0	0	0	0	0	0	0	0
0	0	0	0	0	0	0	0	0	0	0	0	0	0	0	0	0	0	0	0	0	0	0	0	0	0	0	0	0	0	0
0	0	0	0	0	0	0	0	0	0	0	0	0	0	0	0	0	0	0	0	0	0	0	0	0	0	0	0	0	0	0
0	0	0	0	0	0	0	0	0	0	0	0	0	0	0	0	0	0	0	0	0	0	0	0	0	0	0	0	0	0	0
0	0	0	0	0	0	0	0	0	0	0	0	0	0	0	0	0	0	0	0	0	0	0	0	0	0	0	0	0	0	0
0	0	0	0	0	0	0	0	0	0	0	0	0	0	0	0	0	0	0	0	0	0	0	0	0	0	0	0	0	0	0
0	0	0	0	0	0	0	0	0	0	0	0	0	0	0	0	0	0	0	0	0	0	0	0	0	0	0	0	0	0	0
0	0	0	0	0	0	0	0	0	0	0	0	0	0	0	0	0	0	0	0	0	0	0	0	0	0	0	0	0	0	0
0	0	0	0	0	0	0	0	0	0	0	0	0	0	0	0	0	0	0	0	0	0	0	0	0	0	0	0	0	0	0
0	0	0	0	0	0	0	0	0	0	0	0	0	0	0	0	0	0	0	0	0	0	0	0	0	0	0	0	0	0	0
0	0	0	0	0	0	0	0	0	0	0	0	0	0	0	0	0	0	0	0	0	0	0	0	0	0	0	0	0	0	0
0	0	0	0	0	0	0	0	0	0	0	0	0	0	0	0	0	0	0	0	0	0	0	0	0	0	0	0	0	0	0
0	0	0	0	0	0	0	0	0	0	0	0	0	0	0	0	0	0	0	0	0	0	0	0	0	0	0	0	0	0	0
0	0	0	0	0	0	0	0	0	0	0	0	0	0	0	0	0	0	0	0	0	0	0	0	0	0	0	0	0	0	0
0	0	0	0	0	0	0	0	0	0	0	0	0	0	0	0	0	0	0	0	0	0	0	0	0	0	0	0	0	0	0
0	0	0	0	0	0	0	0	0	0	0	0	0	0	0	0	0	0	0	0	0	0	0	0	0	0	0	0	0	0	0
0	0	0	0	0	0	0	0	0	0	0	0	0	0	0	0	0	0	0	0	0	0	0	0	0	0	0	0	0	0	0
0	0	0	0	0	0	0	0	0	0	0	0	0	0	0	0	0	0	0	0	0	0	0	0	0	0	0	0	0	0	0
0	0	0	0	0	0	0	0	0	0	0	0	0	0	0	0	0	0	0	0	0	0	0	0	0	0	0	0	0	0	0
0	0	0	0	0	0	0	0	0	0	0	0	0	0	0	0	0	0	0	0	0	0	0	0	0	0	0	0	0	0	0
0	0	0	0	0	0	0	0	0	0	0	0	0	0	0	0	0	0	0	0	0	0	0	0	0	0	0	0	0	0	0
0	0	0	0	0	0	0	0	0	0	0	0	0	0	0	0	0	0	0	0	0	0	0	0	0	0	0	0	0	0	0
0	0	0	0	0	0	0	0	0	0	0	0	0	0	0	0	0	0	0	0	0	0	0	0	0	0	0	0	0	0	0
0	0	0	0	0	0	0	0	0	0	0	0	0	0	0	0	0	0	0	0	0	0	0	0	0	0	0	0	0	0	0
0	0	0	0	0	0	0	0	0	0	0	0	0	0	0	0	0	0	0	0	0	0	0	0	0	0	0	0	0	0	0
0	0	0	0	0	0	0	0	0	0	0	0	0	0	0	0	0	0	0	0	0	0	0	0	0	0	0	0	0	0	0
0	0	0	0	0	0	0	0	0	0	0	0	0	0	0	0	0	0	0	0	0	0	0	0	0	0	0	0	0	0	0
0	0	0	0	0	0	0	0	0	0	0	0	0	0	0	0	0	0	0	0	0	0	0	0	0	0	0	0	0	0	0
0	0	0	0	0	0	0	0	0	0	0	0	0	0	0	0	0	0	0	0	0	0	0	0	0	0	0	0	0	0	0
0	0	0	0	0	0	0	0	0	0	0	0	0	0	0	0	0	0	0	0	0	0	0	0	0	0	0	0	0	0	0
0	0	0	0	0	0	0	0	0	0	0	0	0	0	0	0	0	0	0	0	0	0	0	0	0	0	0	0	0	0	0
0	0	0	0	0	0	0	0	0	0	0	0	0	0	0	0	0	0	0	0	0	0	0	0	0	0	0	0	0	0	0
0	0	0	0	0	0	0	0	0	0	0	0	0	0	0	0	0	0	0	0	0	0	0	0	0	0	0	0	0	0	0
0	0	0	0	0	0	0	0	0	0	0	0	0	0	0	0	0	0	0	0	0	0	0	0	0	0	0	0	0	0	0
0	0	0	0	0	0	0	0	0	0	0	0	0	0	0	0	0	0	0	0	0	0	0	0	0	0	0	0	0	0	0
0	0	0	0	0	0	0	0	0	0	0	0	0	0	0	0	0	0	0	0	0	0	0	0	0	0	0	0	0	0	0
0	0	0	0	0	0	0	0	0	0	0	0	0	0	0	0	0	0	0	0	0	0	0	0	0	0	0	0	0	0	0
0	0	0	0	0	0	0	0	0	0	0	0	0	0	0	0	0	0	0	0	0	0	0	0	0	0	0	0	0	0	0
0	0	0	0	0	0	0	0	0	0	0	0	0	0	0	0	0	0	0	0	0	0	0	0	0	0	0	0	0	0	0
0	0	0	0	0	0	0	0	0	0	0	0	0	0	0	0	0	0	0	0	0	0	0	0	0	0	0	0	0	0	0
0	0	0	0	0	0	0	0	0	0	0	0	0	0	0	0	0	0	0	0	0	0	0	0	0	0	0	0	0	0	0
0	0	0	0	0	0	0	0	0	0	0	0	0	0	0	0	0	0	0	0	0	0	0	0	0	0	0	0	0	0	0
0	0	0	0	0	0	0	0	0	0	0	0	0	0	0	0	0	0	0	0	0	0	0	0	0	0	0	0	0	0	0
0	0	0	0	0	0	0	0	0	0	0	0	0	0	0	0	0	0	0	0	0	0	0	0	0	0	0	0	0	0	0
0	0	0	0	0	0	0	0	0	0	0	0	0	0	0	0	0	0	0	0	0	0	0	0	0	0	0	0	0	0	0
0	0	0	0	0	0	0	0	0	0	0	0	0	0	0	0	0	0	0	0	0	0	0	0	0	0	0	0	0	0	0
0	0	0	0	0	0	0	0	0	0	0	0	0	0	0	0	0	0	0	0	0	0	0	0	0	0	0	0	0	0	0
0	0	0	0	0	0	0	0	0	0	0	0	0	0	0	0	0	0	0	0	0	0	0	0	0	0	0	0	0	0	0
0	0	0	0	0	0	0	0	0	0	0	0	0	0	0	0	0	0	0	0	0	0	0	0	0	0	0	0	0	0	0
0	0	0	0	0	0	0	0	0	0	0	0	0	0	0	0	0	0	0	0	0	0	0	0	0	0	0	0	0	0	0
0	0	0	0	0	0	0	0	0	0	0	0	0	0	0	0	0	0	0	0	0	0	0	0	0	0	0	0	0	0	0
0	0	0	0	0	0	0	0	0	0	0	0	0	0	0	0	0	0	0	0	0	0	0	0	0	0	0	0	0	0	0
0	0	0	0	0	0	0	0	0	0	0	0	0	0	0	0	0	0	0	0	0	0	0	0	0	0	0	0	0	0	0
0	0	0	0	0	0	0	0	0	0	0	0	0	0	0	0	0	0	0	0	0	0	0	0	0	0	0	0	0	0	0
0	0	0	0	0	0	0	0	0	0	0	0	0	0	0	0	0	0	0	0	0	0	0	0	0	0	0	0	0	0	0
0	0	0	0	0	0	0	0	0	0	0	0	0	0	0	0	0	0	0	0	0	0	0	0	0	0	0	0	0	0	0
0	0	0	0	0	0	0	0	0	0	0	0	0	0	0	0	0	0	0	0	0	0	0	0	0	0	0	0	0	0	0
0	0	0	0	0	0	0	0	0	0	0	0	0	0	0	0	0	0	0	0	0	0	0	0	0	0	0	0	0	0	0
0	0	0	0	0	0	0	0	0	0	0	0	0	0	0	0	0	0	0	0	0	0	0	0	0	0	0	0	0	0	0
0	0	0	0	0	0	0	0	0	0	0	0	0	0	0	0	0	0	0	0	0	0	0	0	0	0	0	0	0	0	0
0	0	0	0	0	0	0	0	0	0	0	0	0	0	0	0	0	0	0	0	0	0	0	0	0	0	0	0	0	0	0
0	0	0	0	0	0	0	0	0	0	0	0	0	0	0	0	0	0	0	0	0	0	0	0	0	0	0	0	0	0	0
0	0	0	0	0	0	0	0	0	0	0	0	0	0	0	0	0	0	0	0	0	0	0	0	0	0	0	0	0	0	0
0	0	0	0	0	0	0	0	0	0	0	0	0	0	0	0	0	0	0	0	0	0	0	0	0	0	0	0	0	0	0
0	0	0	0	0	0	0	0	0	0	0	0	0	0	0	0	0	0	0	0	0	0	0	0	0	0	0	0	0	0	0
0	0	0	0	0	0	0	0	0	0	0	0	0	0	0	0	0	0	0	0	0	0	0	0	0	0	0	0	0	0	0
0	0	0	0	0	0	0	0	0	0	0	0	0	0	0	0	0	0	0	0	0	0	0	0	0	0	0	0	0	0	0
0	0	0	0	0	0	0	0	0	0	0	0	0	0	0	0	0	0	0	0	0	0	0	0	0	0	0	0	0	0	0
0	0	0	0	0	0	0	0	0	0	0	0	0	0	0	0	0	0	0	0	0	0	0	0	0	0	0	0	0	0	0
0	0	0	0	0	0	0	0	0	0	0	0	0	0	0	0	0	0	0	0	0	0	0	0	0	0	0	0	0	0	0
0	0	0	0	0	0	0	0	0	0	0	0	0	0	0	0	0	0	0	0	0	0	0	0	0	0	0	0	0	0	0
0	0	0	0	0	0	0	0	0	0	0	0	0	0	0	0	0	0	0	0	0	0	0	0	0	0	0	0	0	0	0
0	0	0	0	0	0	0	0	0	0	0	0	0	0	0	0	0	0	0	0	0	0	0	0	0	0	0	0	0	0	0
0	0	0	0	0	0	0	0	0	0	0	0	0	0	0	0	0	0	0	0	0	0	0	0	0	0	0	0	0	0	0
0	0	0	0	0	0	0	0	0	0	0	0	0	0	0	0	0	0	0	0	0	0	0	0	0	0	0	0	0	0	0
0	0	0	0	0	0	0	0	0	0	0	0	0	0	0	0	0	0	0	0	0	0	0	0	0	0	0	0	0	0	0
0	0	0	0	0	0	0	0	0	0	0	0	0	0	0	0	0	0	0	0	0	0	0	0	0	0	0	0	0	0	0
0	0	0	0	0	0	0	0	0	0	0	0	0	0	0	0	0	0	0	0	0	0	0	0	0	0	0	0	0	0	0
0	0	0	0	0	0	0	0	0	0	0	0	0	0	0	0	0	0	0	0	0	0	0	0	0	0	0	0	0	0	0
0	0	0	0	0	0	0	0	0	0	0	0	0	0	0	0	0	0	0	0	0	0	0	0	0	0	0	0	0	0	0
0	0	0	0	0	0	0	0	0	0	0	0	0	0	0	0	0	0	0	0	0	0	0	0	0	0	0	0	0	0	0
0	0	0	0	0	0	0	0	0	0	0	0	0	0	0	0	0	0	0	0	0	0	0	0	0	0	0	0	0	0	0
0	0	0	0	0	0	0	0	0	0	0	0	0	0	0	0	0	0	0	0	0	0	0	0	0	0	0	0	0	0	0
0	0	0	0	0	0	0	0	0	0	0	0	0	0	0	0	0	0	0	0	0	0	0	0	0	0	0	0	0	0	0
0	0	0	0	0	0	0	0	0	0	0	0	0	0	0	0	0	0	0	0	0	0	0	0	0	0	0	0	0	0	0
0	0	0	0	0	0	0	0	0	0	0	0	0	0	0	0	0	0	0	0	0	0	0	0	0	0	0	0	0	0	0
0	0	0	0	0	0	0	0	0	0	0	0	0	0	0	0	0	0	0	0	0	0	0	0	0	0	0	0	0	0	0
0	0	0	0	0	0	0	0	0	0	0	0	0	0	0	0	0	0	0	0	0	0	0	0	0	0	0	0	0	0	0
0	0	0	0	0	0	0	0	0	0	0	0	0	0	0	0	0	0	0	0	0	0	0	0	0	0	0	0	0	0	0
0	0	0	0	0	0	0	0	0	0	0	0	0	0	0	0	0	0	0	0	0	0	0	0	0	0	0	0	0	0	0
0	0	0	0	0	0	0	0	0	0	0	0	0	0	0	0	0	0	0	0	0	0	0	0	0	0	0	0	0	0	0
0	0	0	0	0	0	0	0	0	0	0	0	0	0	0	0	0	0	0	0	0	0	0	0	0	0	0	0	0	0	0
0	0	0	0	0	0	0	0	0	0	0	0	0	0	0	0	0	0	0	0	0	0	0	0	0	0	0	0	0	0	0
0	0	0	0	0	0	0	0	0	0	0	0	0	0	0	0	0	0	0	0	0	0	0	0	0	0	0	0	0	0	0
0	0	0	0	0	0	0	0	0	0	0	0	0	0	0	0	0	0	0	0	0	0	0	0	0	0	0	0	0	0	0
0	0	0	0	0	0	0	0	0	0	0	0	0	0	0	0	0	0	0	0	0	0	0	0	0	0	0	0	0	0	0
0	0	0	0	0	0	0	0	0	0	0	0	0	0	0	0	0	0	0	0	0	0	0	0	0	0	0	0	0	0	0
0	0	0	0	0	0	0	0	0	0	0	0	0	0	0	0	0	0	0	0	0	0	0	0	0	0	0	0	0	0	0
0	0	0	0	0	0	0	0	0	0	0	0	0	0	0	0	0	0	0	0	0	0	0	0	0	0	0	0	0	0	0
0	0	0	0	0	0	0	0	0	0	0	0	0	0	0	0	0	0	0	0	0	0	0	0	0	0	0	0	0	0	0
0	0	0	0	0	0	0	0	0	0	0	0	0	0	0	0	0	0	0	0	0	0	0	0	0	0	0	0	0	0	0
0	0	0	0	0	0	0	0	0	0	0	0	0	0	0	0	0	0	0	0	0	0	0	0	0	0	0	0	0	0	0
0	0	0	0	0	0	0	0	0	0	0	0	0	0	0	0	0	0	0	0	0	0	0	0	0	0	0	0	0	0	0
0	0	0	0	0	0	0	0	0	0	0	0	0	0	0	0	0	0	0	0	0	0	0	0	0	0	0	0	0	0	0
0	0	0	0	0	0	0	0	0	0	0	0	0	0	0	0	0	0	0	0	0	0	0	0	0	0	0	0	0	0	0
0	0	0	0	0	0	0	0	0	0	0	0	0	0	0	0	0	0	0	0	0	0	0	0	0	0	0	0	0	0	0
0	0	0	0	0	0	0	0	0	0	0	0	0	0	0	0	0	0	0	0	0	0	0	0	0	0	0	0	0	0	0
0	0	0	0	0	0	0	0	0	0	0	0	0	0	0	0	0	0	0	0	0	0	0	0	0	0	0	0	0	0	0
0	0	0	0	0	0	0	0	0	0	0	0	0	0	0	0	0	0	0	0	0	0	0	0	0	0	0	0	0	0	0
0	0	0	0	0	0	0	0	0	0	0	0	0	0	0	0	0	0	0	0	0	0	0	0	0	0	0	0	0	0	0
0	0	0	0	0	0	0	0	0	0	0	0	0	0	0	0	0	0	0	0	0	0	0	0	0	0	0	0	0	0	0
0	0	0	0	0	0	0	0	0	0	0	0	0	0	0	0	0	0	0	0	0	0	0	0	0	0	0	0	0	0	0
0	0	0	0	0	0	0	0	0	0	0	0	0	0	0	0	0	0	0	0	0	0	0	0	0	0	0	0	0	0	0
0	0	0	0	0	0	0	0	0	0	0	0	0	0	0	0	0	0	0	0	0	0	0	0	0	0	0	0	0	0	0
0	0	0	0	0	0	0	0	0	0	0	0	0	0	0	0	0	0	0	0	0	0	0	0	0	0	0	0	0	0	0
0	0	0	0	0	0	0	0	0	0	0	0	0	0	0	0	0	0	0	0	0	0	0	0	0	0	0	0	0	0	0
0	0	0	0	0	0	0	0	0	0	0	0	0	0	0	0	0	0	0	0	0	0	0	0	0	0	0	0	0	0	0
0	0	0	0	0	0	0	0	0	0	0	0	0	0	0	0	0	0	0	0	0	0	0	0	0	0	0	0	0	0	0
0	0	0	0	0	0	0	0	0	0	0	0	0	0	0	0	0	0	0	0	0	0	0	0	0	0	0	0	0	0	0
0	0	0	0	0	0	0	0	0	0	0	0	0	0	0	0	0	0	0	0	0	0	0	0	0	0	0	0	0	0	0
0	0	0	0	0	0	0	0	0	0	0	0	0	0	0	0	0	0	0	0	0	0	0	0	0	0	0	0	0	0	0
0	0	0	0	0	0	0	0	0	0	0	0	0	0	0	0	0	0	0	0	0	0	0	0	0	0	0	0	0	0	0
0	0	0	0	0	0	0	0	0	0	0	0	0	0	0	0	0	0	0	0	0	0	0	0	0	0	0	0	0	0	0
0	0	0	0	0	0	0	0	0	0	0	0	0	0	0	0	0	0	0	0	0	0	0	0	0	0	0	0	0	0	0
0	0	0	0	0	0	0	0	0	0	0	0	0	0	0	0	0	0	0	0	0	0	0	0	0	0	0	0	0	0	0
0	0	0	0	0	0	0	0	0	0	0	0	0	0	0	0	0	0	0	0	0	0	0	0	0	0	0	0	0	0	0
0	0	0	0	0	0	0	0	0	0	0	0	0	0	0	0	0	0	0	0	0	0	0	0	0	0	0	0	0	0	0
0	0	0	0	0	0	0	0	0	0	0	0	0	0	0	0	0	0	0	0	0	0	0	0	0	0	0	0	0	0	0
0	0	0	0	0	0	0	0	0	0	0	0	0	0	0	0	0	0	0	0	0	0	0	0	0	0	0	0	0	0	0
0	0	0	0	0	0	0	0	0	0	0	0	0	0	0	0	0	0	0	0	0	0	0	0	0	0	0	0	0	0	0
0	0	0	0	0	0	0	0	0	0	0	0	0	0	0	0	0	0	0	0	0	0	0	0	0	0	0	0	0	0	0
0	0	0	0	0	0	0	0	0	0	0	0	0	0	0	0	0	0	0	0	0	0	0	0	0	0	0	0	0	0	0
0	0	0	0	0	0	0	0	0	0	0	0	0	0	0	0	0	0	0	0	0	0	0	0	0	0	0	0	0	0	0
0	0	0	0	0	0	0	0	0	0	0	0	0	0	0	0	0	0	0	0	0	0	0	0	0	0	0	0	0	0	0
0	0	0	0	0	0	0	0	0	0	0	0	0	0	0	0	0	0	0	0	0	0	0	0	0	0	0	0	0	0	0
0	0	0	0	0	0	0	0	0	0	0	0	0	0	0	0	0	0	0	0	0	0	0	0	0	0	0	0	0	0	0
0	0	0	0	0	0	0	0	0	0	0	0	0	0	0	0	0	0	0	0	0	0	0	0	0	0	0	0	0	0	0
0	0	0	0	0	0	0	0	0	0	0	0	0	0	0	0	0	0	0	0	0	0	0	0	0	0	0	0	0	0	0
0	0	0	0	0	0	0	0	0	0	0	0	0	0	0	0	0	0	0	0	0	0	0	0	0	0	0	0	0	0	0
0	0	0	0	0	0	0	0	0	0	0	0	0	0	0	0	0	0	0	0	0	0	0	0	0	0	0	0	0	0	0
0	0	0	0	0	0	0	0	0	0	0	0	0	0	0	0	0	0	0	0	0	0	0	0	0	0	0	0	0	0	0
0	0	0	0	0	0	0	0	0	0	0	0	0	0	0	0	0	0	0	0	0	0	0	0	0	0	0	0	0	0	0
0	0	0	0	0	0	0	0	0	0	0	0	0	0	0	0	0	0	0	0	0	0	0	0	0	0	0	0	0	0	0
0	0	0	0	0	0	0	0	0	0	0	0	0	0	0	0	0	0	0	0	0	0	0	0	0	0	0	0	0	0	0
0	0	0	0	0	0	0	0	0	0	0	0	0	0	0	0	0	0	0	0	0	0	0	0	0	0	0	0	0	0	0
0	0	0	0	0	0	0	0	0	0	0	0	0	0	0	0	0	0	0	0	0	0	0	0	0	0	0	0	0	0	0
0	0	0	0	0	0	0	0	0	0	0	0	0	0	0	0	0	0	0	0	0	0	0	0	0	0	0	0	0	0	0
0	0	0	0	0	0	0	0	0	0	0	0	0	0	0	0	0	0	0	0	0	0	0	0	0	0	0	0	0	0	0
0	0	0	0	0	0	0	0	0	0	0	0	0	0	0	0	0	0	0	0	0	0	0	0	0	0	0	0	0	0	0
0	0	0	0	0	0	0	0	0	0	0	0	0	0	0	0	0	0	0	0	0	0	0	0	0	0	0	0	0	0	0
0	0	0	0	0	0	0	0	0	0	0	0	0	0	0	0	0	0	0	0	0	0	0	0	0	0	0	0	0	0	0
0	0	0	0	0	0	0	0	0	0	0	0	0	0	0	0	0	0	0	0	0	0	0	0	0	0	0	0	0	0	0
0	0	0	0	0	0	0	0	0	0	0	0	0	0	0	0	0	0	0	0	0	0	0	0	0	0	0	0	0	0	0
0	0	0	0	0	0	0	0	0	0	0	0	0	0	0	0	0	0	0	0	0	0	0	0	0	0	0	0	0	0	0
0	0	0	0	0	0	0	0	0	0	0	0	0	0	0	0	0	0	0	0	0	0	0	0	0	0	0	0	0	0	0
0	0	0	0	0	0	0	0	0	0	0	0	0	0	0	0	0	0	0	0	0	0	0	0	0	0	0	0	0	0	0
0	0	0	0	0	0	0	0	0	0	0	0	0	0	0	0	0	0	0	0	0	0	0	0	0	0	0	0	0	0	0
0	0	0	0	0	0	0	0	0	0	0	0	0	0	0	0	0	0	0	0	0	0	0	0	0	0	0	0	0	0	0
0	0	0	0	0	0	0	0	0	0	0	0	0	0	0	0	0	0	0	0	0	0	0	0	0	0	0	0	0	0	0
0	0	0	0	0	0	0	0	0	0	0	0	0	0	0	0	0	0	0	0	0	0	0	0	0	0	0	0	0	0	0
0	0	0	0	0	0	0	0	0	0	0	0	0	0	0	0	0	0	0	0	0	0	0	0	0	0	0	0	0	0	0
0	0	0	0	0	0	0	0	0	0	0	0	0	0	0	0	0	0	0	0	0	0	0	0	0	0	0	0	0	0	0
0	0	0	0	0	0	0	0	0	0	0	0	0	0	0	0	0	0	0	0	0	0	0	0	0	0	0	0	0	0	0
0	0	0	0	0	0	0	0	0	0	0	0	0	0	0	0	0	0	0	0	0	0	0	0	0	0	0	0	0	0	0
0	0	0	0	0	0	0	0	0	0	0	0	0	0	0	0	0	0	0	0	0	0	0	0	0	0	0	0	0	0	0
0	0	0	0	0	0	0	0	0	0	0	0	0	0	0	0	0	0	0	0	0	0	0	0	0	0	0	0	0	0	0
0	0	0	0	0	0	0	0	0	0	0	0	0	0	0	0	0	0	0	0	0	0	0	0	0	0	0	0	0	0	0
0	0	0	0	0	0	0	0	0	0	0	0	0	0	0	0	0	0	0	0	0	0	0	0	0	0	0	0	0	0	0
0	0	0	0	0	0	0	0	0	0	0	0	0	0	0	0	0	0	0	0	0	0	0	0	0	0	0	0	0	0	0
0	0	0	0	0	0	0	0	0	0	0	0	0	0	0	0	0	0	0	0	0	0	0	0	0	0	0	0	0	0	0
0	0	0	0	0	0	0	0	0	0	0	0	0	0	0	0	0	0	0	0	0	0	0	0	0	0	0	0	0	0	0
0	0	0	0	0	0	0	0	0	0	0	0	0	0	0	0	0	0	0	0	0	0	0	0	0	0	0	0	0	0	0
0	0	0	0	0	0	0	0	0	0	0	0	0	0	0	0	0	0	0	0	0	0	0	0	0	0	0	0	0	0	0
0	0	0	0	0	0	0	0	0	0	0	0	0	0	0	0	0	0	0	0	0	0	0	0	0	0	0	0	0	0	0
0	0	0	0	0	0	0	0	0	0	0	0	0	0	0	0	0	0	0	0	0	0	0	0	0	0	0	0	0	0	0
0	0	0	0	0	0	0	0	0	0	0	0	0	0	0	0	0	0	0	0	0	0	0	0	0	0	0	0	0	0	0
0	0	0	0	0	0	0	0	0	0	0	0	0	0	0	0	0	0	0	0	0	0	0	0	0	0	0	0	0	0	0
0	0	0	0	0	0	0	0	0	0	0	0	0	0	0	0	0	0	0	0	0	0	0	0	0	0	0	0	0	0	0
0	0	0	0	0	0	0	0	0	0	0	0	0	0	0	0	0	0	0	0	0	0	0	0	0	0	0	0	0	0	0
0	0	0	0	0	0	0	0	0	0	0	0	0	0	0	0	0	0	0	0	0	0	0	0	0	0	0	0	0	0	0
0	0	0	0	0	0	0	0	0	0	0	0	0	0	0	0	0	0	0	0	0	0	0	0	0	0	0	0	0	0	0
0	0	0	0	0	0	0	0	0	0	0	0	0	0	0	0	0	0	0	0	0	0	0	0	0	0	0	0	0	0	0
0	0	0	0	0	0	0	0	0	0	0	0	0	0	0	0	0	0	0	0	0	0	0	0	0	0	0	0	0	0	0
0	0	0	0	0	0	0	0	0	0	0	0	0	0	0	0	0	0	0	0	0	0	0	0	0	0	0	0	0	0	0
0	0	0	0	0	0	0	0	0	0	0	0	0	0	0	0	0	0	0	0	0	0	0	0	0	0	0	0	0	0	0
0	0	0	0	0	0	0	0	0	0	0	0	0	0	0	0	0	0	0	0	0	0	0	0	0	0	0	0	0	0	0
0	0	0	0	0	0	0	0	0	0	0	0	0	0	0	0	0	0	0	0	0	0	0	0	0	0	0	0	0	0	0
0	0	0	0	0	0	0	0	0	0	0	0	0	0	0	0	0	0	0	0	0	0	0	0	0	0	0	0	0	0	0
0	0	0	0	0	0	0	0	0	0	0	0	0	0	0	0	0	0	0	0	0	0	0	0	0	0	0	0	0	0	0
0	0	0	0	0	0	0	0	0	0	0	0	0	0	0	0	0	0	0	0	0	0	0	0	0	0	0	0	0	0	0
0	0	0	0	0	0	0	0	0	0	0	0	0	0	0	0	0	0	0	0	0	0	0	0	0	0	0	0	0	0	0
0	0	0	0	0	0	0	0	0	0	0	0	0	0	0	0	0	0	0	0	0	0	0	0	0	0	0	0	0	0	0
0	0	0	0	0	0	0	0	0	0	0	0	0	0	0	0	0	0	0	0	0	0	0	0	0	0	0	0	0	0	0
0	0	0	0	0	0	0	0	0	0	0	0	0	0	0	0	0	0	0	0	0	0	0	0	0	0	0	0	0	0	0
0	0	0	0	0	0	0	0	0	0	0	0	0	0	0	0	0	0	0	0	0	0	0	0	0	0	0	0	0	0	0
0	0	0	0	0	0	0	0	0	0	0	0	0	0	0	0	0	0	0	0	0	0	0	0	0	0	0	0	0	0	0
0	0	0	0	0	0	0	0	0	0	0	0	0	0	0	0	0	0	0	0	0	0	0	0	0	0	0	0	0	0	0
0	0	0	0	0	0	0	0	0	0	0	0	0	0	0	0	0	0	0	0	0	0	0	0	0	0	0	0	0	0	0
0	0	0	0	0	0	0	0	0	0	0	0	0	0	0	0	0	0	0	0	0	0	0	0	0	0	0	0	0	0	0
0	0	0	0	0	0	0	0	0	0	0	0	0	0	0	0	0	0	0	0	0	0	0	0	0	0	0	0	0	0	0
0	0	0	0	0	0	0	0	0	0	0	0	0	0	0	0	0	0	0	0	0	0	0	0	0	0	0	0	0	0	0
0	0	0	0	0	0	0	0	0	0	0	0	0	0	0	0	0	0	0	0	0	0	0	0	0	0	0	0	0	0	0
0	0	0	0	0	0	0	0	0	0	0	0	0	0	0	0	0	0	0	0	0	0	0	0	0	0	0	0	0	0	0
0	0	0	0	0	0	0	0	0	0	0	0	0	0	0	0	0	0	0	0	0	0	0	0	0	0	0	0	0	0	0
0	0	0	0	0	0	0	0	0	0	0	0	0	0	0	0	0	0	0	0	0	0	0	0	0	0	0	0	0	0	0
0	0	0	0	0	0	0	0	0	0	0	0	0	0	0	0	0	0	0	0	0	0	0	0	0	0	0	0	0	0	0
0	0	0	0	0	0	0	0	0	0	0	0	0	0	0	0	0	0	0	0	0	0	0	0	0	0	0	0	0	0	0
0	0	0	0	0	0	0	0	0	0	0	0	0	0	0	0	0	0	0	0	0	0	0	0	0	0	0	0	0	0	0
0	0	0	0	0	0	0	0	0	0	0	0	0	0	0	0	0	0	0	0	0	0	0	0	0	0	0	0	0	0	0
0	0	0	0	0	0	0	0	0	0	0	0	0	0	0	0	0	0	0	0	0	0	0	0	0	0	0	0	0	0	0
0	0	0	0	0	0	0	0	0	0	0	0	0	0	0	0	0	0	0	0	0	0	0	0	0	0	0	0	0	0	0
0	0	0	0	0	0	0	0	0	0	0	0	0	0	0	0	0	0	0	0	0	0	0	0	0	0	0	0	0	0	0
0	0	0	0	0	0	0	0	0	0	0	0	0	0	0	0	0	0	0	0	0	0	0	0	0	0	0	0	0	0	0
0	0	0	0	0	0	0	0	0	0	0	0	0	0	0	0	0	0	0	0	0	0	0	0	0	0	0	0	0	0	0
0	0	0	0	0	0	0	0	0	0	0	0	0	0	0	0	0	0	0	0	0	0	0	0	0	0	0	0	0	0	0
0	0	0	0	0	0	0	0	0	0	0	0	0	0	0	0	0	0	0	0	0	0	0	0	0	0	0	0	0	0	0
0	0	0	0	0	0	0	0	0	0	0	0	0	0	0	0	0	0	0	0	0	0	0	0	0	0	0	0	0	0	0
0	0	0	0	0	0	0	0	0	0	0	0	0	0	0	0	0	0	0	0	0	0	0	0	0	0	0	0	0	0	0
0	0	0	0	0	0	0	0	0	0	0	0	0	0	0	0	0	0	0	0	0	0	0	0	0	0	0	0	0	0	0
0	0	0	0	0	0	0	0	0	0	0	0	0	0	0	0	0	0	0	0	0	0	0	0	0	0	0	0	0	0	0
0	0	0	0	0	0	0	0	0	0	0	0	0	0	0	0	0	0	0	0	0	0	0	0	0	0	0	0	0	0	0
0	0	0	0	0	0	0	0	0	0	0	0	0	0	0	0	0	0	0	0	0	0	0	0	0	0	0	0	0	0	0
0	0	0	0	0	0	0	0	0	0	0	0	0	0	0	0	0	0	0	0	0	0	0	0	0	0	0	0	0	0	0
0	0	0	0	0	0	0	0	0	0	0	0	0	0	0	0	0	0	0	0	0	0	0	0	0	0	0	0	0	0	0
0	0	0	0	0	0	0	0	0	0	0	0	0	0	0	0	0	0	0	0	0	0	0	0	0	0	0	0	0	0	0
0	0	0	0	0	0	0	0	0	0	0	0	0	0	0	0	0	0	0	0	0	0	0	0	0	0	0	0	0	0	0
0	0	0	0	0	0	0	0	0	0	0	0	0	0	0	0	0	0	0	0	0	0	0	0	0	0	0	0	0	0	0
0	0	0	0	0	0	0	0	0	0	0	0	0	0	0	0	0	0	0	0	0	0	0	0	0	0	0	0	0	0	0
0	0	0	0	0	0	0	0	0	0	0	0	0	0	0	0	0	0	0	0	0	0	0	0	0	0	0	0	0	0	0
0	0	0	0	0	0	0	0	0	0	0	0	0	0	0	0	0	0	0	0	0	0	0	0	0	0	0	0	0	0	0
0	0	0	0	0	0	0	0	0	0	0	0	0	0	0	0	0	0	0	0	0	0	0	0	0	0	0	0	0	0	0
0	0	0	0	0	0	0	0	0	0	0	0	0	0	0	0	0	0	0	0	0	0	0	0	0	0	0	0	0	0	0
0	0	0	0	0	0	0	0	0	0	0	0	0	0	0	0	0	0	0	0	0	0	0	0	0	0	0	0	0	0	0
0	0	0	0	0	0	0	0	0	0	0	0	0	0	0	0	0	0	0	0	0	0	0	0	0	0	0	0	0	0	0
0	0	0	0	0	0	0	0	0	0	0	0	0	0	0	0	0	0	0	0	0	0	0	0	0	0	0	0	0	0	0
0	0	0	0	0	0	0	0	0	0	0	0	0	0	0	0	0	0	0	0	0	0	0	0	0	0	0	0	0	0	0
0	0	0	0	0	0	0	0	0	0	0	0	0	0	0	0	0	0	0	0	0	0	0	0	0	0	0	0	0	0	0
0	0	0	0	0	0	0	0	0	0	0	0	0	0	0	0	0	0	0	0	0	0	0	0	0	0	0	0	0	0	0
0	0	0	0	0	0	0	0	0	0	0	0	0	0	0	0	0	0	0	0	0	0	0	0	0	0	0	0	0	0	0
0	0	0	0	0	0	0	0	0	0	0	0	0	0	0	0	0	0	0	0	0	0	0	0	0	0	0	0	0	0	0
0	0	0	0	0	0	0	0	0	0	0	0	0	0	0	0	0	0	0	0	0	0	0	0	0	0	0	0	0	0	0
0	0	0	0	0	0	0	0	0	0	0	0	0	0	0	0	0	0	0	0	0	0	0	0	0	0	0	0	0	0	0
0	0	0	0	0	0	0	0	0	0	0	0	0	0	0	0	0	0	0	0	0	0	0	0	0	0	0	0	0	0	0
0	0	0	0	0	0	0	0	0	0	0	0	0	0	0	0	0	0	0	0	0	0	0	0	0	0	0	0	0	0	0
0	0	0	0	0	0	0	0	0	0	0	0	0	0	0	0	0	0	0	0	0	0	0	0	0	0	0	0	0	0	0
0	0	0	0	0	0	0	0	0	0	0	0	0	0	0	0	0	0	0	0	0	0	0	0	0	0	0	0	0	0	0
0	0	0	0	0	0	0	0	0	0	0	0	0	0	0	0	0	0	0	0	0	0	0	0	0	0	0	0	0	0	0
0	0	0	0	0	0	0	0	0	0	0	0	0	0	0	0	0	0	0	0	0	0	0	0	0	0	0	0	0	0	0
0	0	0	0	0	0	0	0	0	0	0	0	0	0	0	0	0	0	0	0	0	0	0	0	0	0	0	0	0	0	0
0	0	0	0	0	0	0	0	0	0	0	0	0	0	0	0	0	0	0	0	0	0	0	0	0	0	0	0	0	0	0
0	0	0	0	0	0	0	0	0	0	0	0	0	0	0	0	0	0	0	0	0	0	0	0	0	0	0	0	0	0	0
0	0	0	0	0	0	0	0	0	0	0	0	0	0	0	0	0	0	0	0	0	0	0	0	0	0	0	0	0	0	0
0	0	0	0	0	0	0	0	0	0	0	0	0	0	0	0	0	0	0	0	0	0	0	0	0	0	0	0	0	0	0
0	0	0	0	0	0	0	0	0	0	0	0	0	0	0	0	0	0	0	0	0	0	0	0	0	0	0	0	0	0	0
0	0	0	0	0	0	0	0	0	0	0	0	0	0	0	0	0	0	0	0	0	0	0	0	0	0	0	0	0	0	0
0	0	0	0	0	0	0	0	0	0	0	0	0	0	0	0	0	0	0	0	0	0	0	0	0	0	0	0	0	0	0
0	0	0	0	0	0	0	0	0	0	0	0	0	0	0	0	0	0	0	0	0	0	0	0	0	0	0	0	0	0	0
0	0	0	0	0	0	0	0	0	0	0	0	0	0	0	0	0	0	0	0	0	0	0	0	0	0	0	0	0	0	0
0	0	0	0	0	0	0	0	0	0	0	0	0	0	0	0	0	0	0	0	0	0	0	0	0	0	0	0	0	0	0
0	0	0	0	0	0	0	0	0	0	0	0	0	0	0	0	0	0	0	0	0	0	0	0	0	0	0	0	0	0	0
0	0	0	0	0	0	0	0	0	0	0	0	0	0	0	0	0	0	0	0	0	0	0	0	0	0	0	0	0	0	0
0	0	0	0	0	0	0	0	0	0	0	0	0	0	0	0	0	0	0	0	0	0	0	0	0	0	0	0	0	0	0
0	0	0	0	0	0	0	0	0	0	0	0	0	0	0	0	0	0	0	0	0	0	0	0	0	0	0	0	0	0	0
0	0	0	0	0	0	0	0	0	0	0	0	0	0	0	0	0	0	0	0	0	0	0	0	0	0	0	0	0	0	0
0	0	0	0	0	0	0	0	0	0	0	0	0	0	0	0	0	0	0	0	0	0	0	0	0	0	0	0	0	0	0
0	0	0	0	0	0	0	0	0	0	0	0	0	0	0	0	0	0	0	0	0	0	0	0	0	0	0	0	0	0	0
0	0	0	0	0	0	0	0	0	0	0	0	0	0	0	0	0	0	0	0	0	0	0	0	0	0	0	0	0	0	0
0	0	0	0	0	0	0	0	0	0	0	0	0	0	0	0	0	0	0	0	0	0	0	0	0	0	0	0	0	0	0
0	0	0	0	0	0	0	0	0	0	0	0	0	0	0	0	0	0	0	0	0	0	0	0	0	0	0	0	0	0	0
0	0	0	0	0	0	0	0	0	0	0	0	0	0	0	0	0	0	0	0	0	0	0	0	0	0	0	0	0	0	0
0	0	0	0	0	0	0	0	0	0	0	0	0	0	0	0	0	0	0	0	0	0	0	0	0	0	0	0	0	0	0
0	0	0	0	0	0	0	0	0	0	0	0	0	0	0	0	0	0	0	0	0	0	0	0	0	0	0	0	0	0	0
0	0	0	0	0	0	0	0	0	0	0	0	0	0	0	0	0	0	0	0	0	0	0	0	0	0	0	0	0	0	0
0	0	0	0	0	0	0	0	0	0	0	0	0	0	0	0	0	0	0	0	0	0	0	0	0	0	0	0	0	0	0
0	0	0	0	0	0	0	0	0	0	0	0	0	0	0	0	0	0	0	0	0	0	0	0	0	0	0	0	0	0	0
0	0	0	0	0	0	0	0	0	0	0	0	0	0	0	0	0	0	0	0	0	0	0	0	0	0	0	0	0	0	0
0	0	0	0	0	0	0	0	0	0	0	0	0	0	0	0	0	0	0	0	0	0	0	0	0	0	0	0	0	0	0
0	0	0	0	0	0	0	0	0	0	0	0	0	0	0	0	0	0	0	0	0	0	0	0	0	0	0	0	0	0	0
0	0	0	0	0	0	0	0	0	0	0	0	0	0	0	0	0	0	0	0	0	0	0	0	0	0	0	0	0	0	0
0	0	0	0	0	0	0	0	0	0	0	0	0	0	0	0	0	0	0	0	0	0	0	0	0	0	0	0	0	0	0
0	0	0	0	0	0	0	0	0	0	0	0	0	0	0	0	0	0	0	0	0	0	0	0	0	0	0	0	0	0	0
0	0	0	0	0	0	0	0	0	0	0	0	0	0	0	0	0	0	0	0	0	0	0	0	0	0	0	0	0	0	0
0	0	0	0	0	0	0	0	0	0	0	0	0	0	0	0	0	0	0	0	0	0	0	0	0	0	0	0	0	0	0
0	0	0	0	0	0	0	0	0	0	0	0	0	0	0	0	0	0	0	0	0	0	0	0	0	0	0	0	0	0	0
0	0	0	0	0	0	0	0	0	0	0	0	0	0	0	0	0	0	0	0	0	0	0	0	0	0	0	0	0	0	0
0	0	0	0	0	0	0	0	0	0	0	0	0	0	0	0	0	0	0	0	0	0	0	0	0	0	0	0	0	0	0
0	0	0	0	0	0	0	0	0	0	0	0	0	0	0	0	0	0	0	0	0	0	0	0	0	0	0	0	0	0	0
0	0	0	0	0	0	0	0	0	0	0	0	0	0	0	0	0	0	0	0	0	0	0	0	0	0	0	0	0	0	0
0	0	0	0	0	0	0	0	0	0	0	0	0	0	0	0	0	0	0	0	0	0	0	0	0	0	0	0	0	0	0
0	0	0	0	0	0	0	0	0	0	0	0	0	0	0	0	0	0	0	0	0	0	0	0	0	0	0	0	0	0	0
0	0	0	0	0	0	0	0	0	0	0	0	0	0	0	0	0	0	0	0	0	0	0	0	0	0	0	0	0	0	0
0	0	0	0	0	0	0	0	0	0	0	0	0	0	0	0	0	0	0	0	0	0	0	0	0	0	0	0	0	0	0
0	0	0	0	0	0	0	0	0	0	0	0	0	0	0	0	0	0	0	0	0	0	0	0	0	0	0	0	0	0	0
0	0	0	0	0	0	0	0	0	0	0	0	0	0	0	0	0	0	0	0	0	0	0	0	0	0	0	0	0	0	0
0	0	0	0	0	0	0	0	0	0	0	0	0	0	0	0	0	0	0	0	0	0	0	0	0	0	0	0	0	0	0
0	0	0	0	0	0	0	0	0	0	0	0	0	0	0	0	0	0	0	0	0	0	0	0	0	0	0	0	0	0	0
0	0	0	0	0	0	0	0	0	0	0	0	0	0	0	0	0	0	0	0	0	0	0	0	0	0	0	0	0	0	0
0	0	0	0	0	0	0	0	0	0	0	0	0	0	0	0	0	0	0	0	0	0	0	0	0	0	0	0	0	0	0
0	0	0	0	0	0	0	0	0	0	0	0	0	0	0	0	0	0	0	0	0	0	0	0	0	0	0	0	0	0	0
0	0	0	0	0	0	0	0	0	0	0	0	0	0	0	0	0	0	0	0	0	0	0	0	0	0	0	0	0	0	0
0	0	0	0	0	0	0	0	0	0	0	0	0	0	0	0	0	0	0	0	0	0	0	0	0	0	0	0	0	0	0
0	0	0	0	0	0	0	0	0	0	0	0	0	0	0	0	0	0	0	0	0	0	0	0	0	0	0	0	0	0	0
0	0	0	0	0	0	0	0	0	0	0	0	0	0	0	0	0	0	0	0	0	0	0	0	0	0	0	0	0	0	0
0	0	0	0	0	0	0	0	0	0	0	0	0	0	0	0	0	0	0	0	0	0	0	0	0	0	0	0	0	0	0
0	0	0	0	0	0	0	0	0	0	0	0	0	0	0	0	0	0	0	0	0	0	0	0	0	0	0	0	0	0	0
0	0	0	0	0	0	0	0	0	0	0	0	0	0	0	0	0	0	0	0	0	0	0	0	0	0	0	0	0	0	0
0	0	0	0	0	0	0	0	0	0	0	0	0	0	0	0	0	0	0	0	0	0	0	0	0	0	0	0	0	0	0
0	0	0	0	0	0	0	0	0	0	0	0	0	0	0	0	0	0	0	0	0	0	0	0	0	0	0	0	0	0	0
0	0	0	0	0	0	0	0	0	0	0	0	0	0	0	0	0	0	0	0	0	0	0	0	0	0	0	0	0	0	0
0	0	0	0	0	0	0	0	0	0	0	0	0	0	0	0	0	0	0	0	0	0	0	0	0	0	0	0	0	0	0
0	0	0	0	0	0	0	0	0	0	0	0	0	0	0	0	0	0	0	0	0	0	0	0	0	0	0	0	0	0	0
0	0	0	0	0	0	0	0	0	0	0	0	0	0	0	0	0	0	0	0	0	0	0	0	0	0	0	0	0	0	0
0	0	0	0	0	0	0	0	0	0	0	0	0	0	0	0	0	0	0	0	0	0	0	0	0	0	0	0	0	0	0
0	0	0	0	0	0	0	0	0	0	0	0	0	0	0	0	0	0	0	0	0	0	0	0	0	0	0	0	0	0	0
0	0	0	0	0	0	0	0	0	0	0	0	0	0	0	0	0	0	0	0	0	0	0	0	0	0	0	0	0	0	0
0	0	0	0	0	0	0	0	0	0	0	0	0	0	0	0	0	0	0	0	0	0	0	0	0	0	0	0	0	0	0
0	0	0	0	0	0	0	0	0	0	0	0	0	0	0	0	0	0	0	0	0	0	0	0	0	0	0	0	0	0	0
0	0	0	0	0	0	0	0	0	0	0	0	0	0	0	0	0	0	0	0	0	0	0	0	0	0	0	0	0	0	0
0	0	0	0	0	0	0	0	0	0	0	0	0	0	0	0	0	0	0	0	0	0	0	0	0	0	0	0	0	0	0
0	0	0	0	0	0	0	0	0	0	0	0	0	0	0	0	0	0	0	0	0	0	0	0	0	0	0	0	0	0	0
0	0	0	0	0	0	0	0	0	0	0	0	0	0	0	0	0	0	0	0	0	0	0	0	0	0	0	0	0	0	0
0	0	0	0	0	0	0	0	0	0	0	0	0	0	0	0	0	0	0	0	0	0	0	0	0	0	0	0	0	0	0
0	0	0	0	0	0	0	0	0	0	0	0	0	0	0	0	0	0	0	0	0	0	0	0	0	0	0	0	0	0	0
0	0	0	0	0	0	0	0	0	0	0	0	0	0	0	0	0	0	0	0	0	0	0	0	0	0	0	0	0	0	0
0	0	0	0	0	0	0	0	0	0	0	0	0	0	0	0	0	0	0	0	0	0	0	0	0	0	0	0	0	0	0
0	0	0	0	0	0	0	0	0	0	0	0	0	0	0	0	0	0	0	0	0	0	0	0	0	0	0	0	0	0	0
0	0	0	0	0	0	0	0	0	0	0	0	0	0	0	0	0	0	0	0	0	0	0	0	0	0	0	0	0	0	0
0	0	0	0	0	0	0	0	0	0	0	0	0	0	0	0	0	0	0	0	0	0	0	0	0	0	0	0	0	0	0
0	0	0	0	0	0	0	0	0	0	0	0	0	0	0	0	0	0	0	0	0	0	0	0	0	0	0	0	0	0	0
0	0	0	0	0	0	0	0	0	0	0	0	0	0	0	0	0	0	0	0	0	0	0	0	0	0	0	0	0	0	0
0	0	0	0	0	0	0	0	0	0	0	0	0	0	0	0	0	0	0	0	0	0	0	0	0	0	0	0	0	0	0
0	0	0	0	0	0	0	0	0	0	0	0	0	0	0	0	0	0	0	0	0	0	0	0	0	0	0	0	0	0	0
0	0	0	0	0	0	0	0	0	0	0	0	0	0	0	0	0	0	0	0	0	0	0	0	0	0	0	0	0	0	0
0	0	0	0	0	0	0	0	0	0	0	0	0	0	0	0	0	0	0	0	0	0	0	0	0	0	0	0	0	0	0
0	0	0	0	0	0	0	0	0	0	0	0	0	0	0	0	0	0	0	0	0	0	0	0	0	0	0	0	0	0	0
0	0	0	0	0	0	0	0	0	0	0	0	0	0	0	0	0	0	0	0	0	0	0	0	0	0	0	0	0	0	0
0	0	0	0	0	0	0	0	0	0	0	0	0	0	0	0	0	0	0	0	0	0	0	0	0	0	0	0	0	0	0
0	0	0	0	0	0	0	0	0	0	0	0	0	0	0	0	0	0	0	0	0	0	0	0	0	0	0	0	0	0	0
0	0	0	0	0	0	0	0	0	0	0	0	0	0	0	0	0	0	0	0	0	0	0	0	0	0	0	0	0	0	0
0	0	0	0	0	0	0	0	0	0	0	0	0	0	0	0	0	0	0	0	0	0	0	0	0	0	0	0	0	0	0
0	0	0	0	0	0	0	0	0	0	0	0	0	0	0	0	0	0	0	0	0	0	0	0	0	0	0	0	0	0	0
0	0	0	0	0	0	0	0	0	0	0	0	0	0	0	0	0	0	0	0	0	0	0	0	0	0	0	0	0	0	0
0	0	0	0	0	0	0	0	0	0	0	0	0	0	0	0	0	0	0	0	0	0	0	0	0	0	0	0	0	0	0
0	0	0	0	0	0	0	0	0	0	0	0	0	0	0	0	0	0	0	0	0	0	0	0	0	0	0	0	0	0	0
0	0	0	0	0	0	0	0	0	0	0	0	0	0	0	0	0	0	0	0	0	0	0	0	0	0	0	0	0	0	0
0	0	0	0	0	0	0	0	0	0	0	0	0	0	0	0	0	0	0	0	0	0	0	0	0	0	0	0	0	0	0
0	0	0	0	0	0	0	0	0	0	0	0	0	0	0	0	0	0	0	0	0	0	0	0	0	0	0	0	0	0	0
0	0	0	0	0	0	0	0	0	0	0	0	0	0	0	0	0	0	0	0	0	0	0	0	0	0	0	0	0	0	0
0	0	0	0	0	0	0	0	0	0	0	0	0	0	0	0	0	0	0	0	0	0	0	0	0	0	0	0	0	0	0
0	0	0	0	0	0	0	0	0	0	0	0	0	0	0	0	0	0	0	0	0	0	0	0	0	0	0	0	0	0	0
0	0	0	0	0	0	0	0	0	0	0	0	0	0	0	0	0	0	0	0	0	0	0	0	0	0	0	0	0	0	0
0	0	0	0	0	0	0	0	0	0	0	0	0	0	0	0	0	0	0	0	0	0	0	0	0	0	0	0	0	0	0
0	0	0	0	0	0	0	0	0	0	0	0	0	0	0	0	0	0	0	0	0	0	0	0	0	0	0	0	0	0	0
0	0	0	0	0	0	0	0	0	0	0	0	0	0	0	0	0	0	0	0	0	0	0	0	0	0	0	0	0	0	0
0	0	0	0	0	0	0	0	0	0	0	0	0	0	0	0	0	0	0	0	0	0	0	0	0	0	0	0	0	0	0
0	0	0	0	0	0	0	0	0	0	0	0	0	0	0	0	0	0	0	0	0	0	0	0	0	0	0	0	0	0	0
0	0	0	0	0	0	0	0	0	0	0	0	0	0	0	0	0	0	0	0	0	0	0	0	0	0	0	0	0	0	0
0	0	0	0	0	0	0	0	0	0	0	0	0	0	0	0	0	0	0	0	0	0	0	0	0	0	0	0	0	0	0
0	0	0	0	0	0	0	0	0	0	0	0	0	0	0	0	0	0	0	0	0	0	0	0	0	0	0	0	0	0	0
0	0	0	0	0	0	0	0	0	0	0	0	0	0	0	0	0	0	0	0	0	0	0	0	0	0	0	0	0	0	0
0	0	0	0	0	0	0	0	0	0	0	0	0	0	0	0	0	0	0	0	0	0	0	0	0	0	0	0	0	0	0
0	0	0	0	0	0	0	0	0	0	0	0	0	0	0	0	0	0	0	0	0	0	0	0	0	0	0	0	0	0	0
0	0	0	0	0	0	0	0	0	0	0	0	0	0	0	0	0	0	0	0	0	0	0	0	0	0	0	0	0	0	0
0	0	0	0	0	0	0	0	0	0	0	0	0	0	0	0	0	0	0	0	0	0	0	0	0	0	0	0	0	0	0
0	0	0	0	0	0	0	0	0	0	0	0	0	0	0	0	0	0	0	0	0	0	0	0	0	0	0	0	0	0	0
0	0	0	0	0	0	0	0	0	0	0	0	0	0	0	0	0	0	0	0	0	0	0	0	0	0	0	0	0	0	0
0	0	0	0	0	0	0	0	0	0	0	0	0	0	0	0	0	0	0	0	0	0	0	0	0	0	0	0	0	0	0
0	0	0	0	0	0	0	0	0	0	0	0	0	0	0	0	0	0	0	0	0	0	0	0	0	0	0	0	0	0	0
0	0	0	0	0	0	0	0	0	0	0	0	0	0	0	0	0	0	0	0	0	0	0	0	0	0	0	0	0	0	0
0	0	0	0	0	0	0	0	0	0	0	0	0	0	0	0	0	0	0	0	0	0	0	0	0	0	0	0	0	0	0
0	0	0	0	0	0	0	0	0	0	0	0	0	0	0	0	0	0	0	0	0	0	0	0	0	0	0	0	0	0	0
0	0	0	0	0	0	0	0	0	0	0	0	0	0	0	0	0	0	0	0	0	0	0	0	0	0	0	0	0	0	0
0	0	0	0	0	0	0	0	0	0	0	0	0	0	0	0	0	0	0	0	0	0	0	0	0	0	0	0	0	0	0
0	0	0	0	0	0	0	0	0	0	0	0	0	0	0	0	0	0	0	0	0	0	0	0	0	0	0	0	0	0	0
0	0	0	0	0	0	0	0	0	0	0	0	0	0	0	0	0	0	0	0	0	0	0	0	0	0	0	0	0	0	0
0	0	0	0	0	0	0	0	0	0	0	0	0	0	0	0	0	0	0	0	0	0	0	0	0	0	0	0	0	0	0
0	0	0	0	0	0	0	0	0	0	0	0	0	0	0	0	0	0	0	0	0	0	0	0	0	0	0	0	0	0	0
0	0	0	0	0	0	0	0	0	0	0	0	0	0	0	0	0	0	0	0	0	0	0	0	0	0	0	0	0	0	0
0	0	0	0	0	0	0	0	0	0	0	0	0	0	0	0	0	0	0	0	0	0	0	0	0	0	0	0	0	0	0
0	0	0	0	0	0	0	0	0	0	0	0	0	0	0	0	0	0	0	0	0	0	0	0	0	0	0	0	0	0	0
0	0	0	0	0	0	0	0	0	0	0	0	0	0	0	0	0	0	0	0	0	0	0	0	0	0	0	0	0	0	0
0	0	0	0	0	0	0	0	0	0	0	0	0	0	0	0	0	0	0	0	0	0	0	0	0	0	0	0	0	0	0
0	0	0	0	0	0	0	0	0	0	0	0	0	0	0	0	0	0	0	0	0	0	0	0	0	0	0	0	0	0	0
0	0	0	0	0	0	0	0	0	0	0	0	0	0	0	0	0	0	0	0	0	0	0	0	0	0	0	0	0	0	0
0	0	0	0	0	0	0	0	0	0	0	0	0	0	0	0	0	0	0	0	0	0	0	0	0	0	0	0	0	0	0
0	0	0	0	0	0	0	0	0	0	0	0	0	0	0	0	0	0	0	0	0	0	0	0	0	0	0	0	0	0	0
0	0	0	0	0	0	0	0	0	0	0	0	0	0	0	0	0	0	0	0	0	0	0	0	0	0	0	0	0	0	0
0	0	0	0	0	0	0	0	0	0	0	0	0	0	0	0	0	0	0	0	0	0	0	0	0	0	0	0	0	0	0
0	0	0	0	0	0	0	0	0	0	0	0	0	0	0	0	0	0	0	0	0	0	0	0	0	0	0	0	0	0	0
0	0	0	0	0	0	0	0	0	0	0	0	0	0	0	0	0	0	0	0	0	0	0	0	0	0	0	0	0	0	0
0	0	0	0	0	0	0	0	0	0	0	0	0	0	0	0	0	0	0	0	0	0	0	0	0	0	0	0	0	0	0
0	0	0	0	0	0	0	0	0	0	0	0	0	0	0	0	0	0	0	0	0	0	0	0	0	0	0	0	0	0	0
0	0	0	0	0	0	0	0	0	0	0	0	0	0	0	0	0	0	0	0	0	0	0	0	0	0	0	0	0	0	0
0	0	0	0	0	0	0	0	0	0	0	0	0	0	0	0	0	0	0	0	0	0	0	0	0	0	0	0	0	0	0
0	0	0	0	0	0	0	0	0	0	0	0	0	0	0	0	0	0	0	0	0	0	0	0	0	0	0	0	0	0	0
0	0	0	0	0	0	0	0	0	0	0	0	0	0	0	0	0	0	0	0	0	0	0	0	0	0	0	0	0	0	0
0	0	0	0	0	0	0	0	0	0	0	0	0	0	0	0	0	0	0	0	0	0	0	0	0	0	0	0	0	0	0
0	0	0	0	0	0	0	0	0	0	0	0	0	0	0	0	0	0	0	0	0	0	0	0	0	0	0	0	0	0	0
0	0	0	0	0	0	0	0	0	0	0	0	0	0	0	0	0	0	0	0	0	0	0	0	0	0	0	0	0	0	0
0	0	0	0	0	0	0	0	0	0	0	0	0	0	0	0	0	0	0	0	0	0	0	0	0	0	0	0	0	0	0
0	0	0	0	0	0	0	0	0	0	0	0	0	0	0	0	0	0	0	0	0	0	0	0	0	0	0	0	0	0	0
0	0	0	0	0	0	0	0	0	0	0	0	0	0	0	0	0	0	0	0	0	0	0	0	0	0	0	0	0	0	0
0	0	0	0	0	0	0	0	0	0	0	0	0	0	0	0	0	0	0	0	0	0	0	0	0	0	0	0	0	0	0
0	0	0	0	0	0	0	0	0	0	0	0	0	0	0	0	0	0	0	0	0	0	0	0	0	0	0	0	0	0	0
0	0	0	0	0	0	0	0	0	0	0	0	0	0	0	0	0	0	0	0	0	0	0	0	0	0	0	0	0	0	0
0	0	0	0	0	0	0	0	0	0	0	0	0	0	0	0	0	0	0	0	0	0	0	0	0	0	0	0	0	0	0
0	0	0	0	0	0	0	0	0	0	0	0	0	0	0	0	0	0	0	0	0	0	0	0	0	0	0	0	0	0	0
0	0	0	0	0	0	0	0	0	0	0	0	0	0	0	0	0	0	0	0	0	0	0	0	0	0	0	0	0	0	0
0	0	0	0	0	0	0	0	0	0	0	0	0	0	0	0	0	0	0	0	0	0	0	0	0	0	0	0	0	0	0
0	0	0	0	0	0	0	0	0	0	0	0	0	0	0	0	0	0	0	0	0	0	0	0	0	0	0	0	0	0	0
0	0	0	0	0	0	0	0	0	0	0	0	0	0	0	0	0	0	0	0	0	0	0	0	0	0	0	0	0	0	0
0	0	0	0	0	0	0	0	0	0	0	0	0	0	0	0	0	0	0	0	0	0	0	0	0	0	0	0	0	0	0
0	0	0	0	0	0	0	0	0	0	0	0	0	0	0	0	0	0	0	0	0	0	0	0	0	0	0	0	0	0	0
0	0	0	0	0	0	0	0	0	0	0	0	0	0	0	0	0	0	0	0	0	0	0	0	0	0	0	0	0	0	0
0	0	0	0	0	0	0	0	0	0	0	0	0	0	0	0	0	0	0	0	0	0	0	0	0	0	0	0	0	0	0
0	0	0	0	0	0	0	0	0	0	0	0	0	0	0	0	0	0	0	0	0	0	0	0	0	0	0	0	0	0	0
0	0	0	0	0	0	0	0	0	0	0	0	0	0	0	0	0	0	0	0	0	0	0	0	0	0	0	0	0	0	0
0	0	0	0	0	0	0	0	0	0	0	0	0	0	0	0	0	0	0	0	0	0	0	0	0	0	0	0	0	0	0
0	0	0	0	0	0	0	0	0	0	0	0	0	0	0	0	0	0	0	0	0	0	0	0	0	0	0	0	0	0	0
0	0	0	0	0	0	0	0	0	0	0	0	0	0	0	0	0	0	0	0	0	0	0	0	0	0	0	0	0	0	0
0	0	0	0	0	0	0	0	0	0	0	0	0	0	0	0	0	0	0	0	0	0	0	0	0	0	0	0	0	0	0
0	0	0	0	0	0	0	0	0	0	0	0	0	0	0	0	0	0	0	0	0	0	0	0	0	0	0	0	0	0	0
0	0	0	0	0	0	0	0	0	0	0	0	0	0	0	0	0	0	0	0	0	0	0	0	0	0	0	0	0	0	0
0	0	0	0	0	0	0	0	0	0	0	0	0	0	0	0	0	0	0	0	0	0	0	0	0	0	0	0	0	0	0
0	0	0	0	0	0	0	0	0	0	0	0	0	0	0	0	0	0	0	0	0	0	0	0	0	0	0	0	0	0	0
0	0	0	0	0	0	0	0	0	0	0	0	0	0	0	0	0	0	0	0	0	0	0	0	0	0	0	0	0	0	0
0	0	0	0	0	0	0	0	0	0	0	0	0	0	0	0	0	0	0	0	0	0	0	0	0	0	0	0	0	0	0
0	0	0	0	0	0	0	0	0	0	0	0	0	0	0	0	0	0	0	0	0	0	0	0	0	0	0	0	0	0	0
0	0	0	0	0	0	0	0	0	0	0	0	0	0	0	0	0	0	0	0	0	0	0	0	0	0	0	0	0	0	0
0	0	0	0	0	0	0	0	0	0	0	0	0	0	0	0	0	0	0	0	0	0	0	0	0	0	0	0	0	0	0
0	0	0	0	0	0	0	0	0	0	0	0	0	0	0	0	0	0	0	0	0	0	0	0	0	0	0	0	0	0	0
0	0	0	0	0	0	0	0	0	0	0	0	0	0	0	0	0	0	0	0	0	0	0	0	0	0	0	0	0	0	0
0	0	0	0	0	0	0	0	0	0	0	0	0	0	0	0	0	0	0	0	0	0	0	0	0	0	0	0	0	0	0
0	0	0	0	0	0	0	0	0	0	0	0	0	0	0	0	0	0	0	0	0	0	0	0	0	0	0	0	0	0	0
0	0	0	0	0	0	0	0	0	0	0	0	0	0	0	0	0	0	0	0	0	0	0	0	0	0	0	0	0	0	0
0	0	0	0	0	0	0	0	0	0	0	0	0	0	0	0	0	0	0	0	0	0	0	0	0	0	0	0	0	0	0
0	0	0	0	0	0	0	0	0	0	0	0	0	0	0	0	0	0	0	0	0	0	0	0	0	0	0	0	0	0	0
0	0	0	0	0	0	0	0	0	0	0	0	0	0	0	0	0	0	0	0	0	0	0	0	0	0	0	0	0	0	0
0	0	0	0	0	0	0	0	0	0	0	0	0	0	0	0	0	0	0	0	0	0	0	0	0	0	0	0	0	0	0
0	0	0	0	0	0	0	0	0	0	0	0	0	0	0	0	0	0	0	0	0	0	0	0	0	0	0	0	0	0	0
0	0	0	0	0	0	0	0	0	0	0	0	0	0	0	0	0	0	0	0	0	0	0	0	0	0	0	0	0	0	0
0	0	0	0	0	0	0	0	0	0	0	0	0	0	0	0	0	0	0	0	0	0	0	0	0	0	0	0	0	0	0
0	0	0	0	0	0	0	0	0	0	0	0	0	0	0	0	0	0	0	0	0	0	0	0	0	0	0	0	0	0	0
0	0	0	0	0	0	0	0	0	0	0	0	0	0	0	0	0	0	0	0	0	0	0	0	0	0	0	0	0	0	0
0	0	0	0	0	0	0	0	0	0	0	0	0	0	0	0	0	0	0	0	0	0	0	0	0	0	0	0	0	0	0
0	0	0	0	0	0	0	0	0	0	0	0	0	0	0	0	0	0	0	0	0	0	0	0	0	0	0	0	0	0	0
0	0	0	0	0	0	0	0	0	0	0	0	0	0	0	0	0	0	0	0	0	0	0	0	0	0	0	0	0	0	0
0	0	0	0	0	0	0	0	0	0	0	0	0	0	0	0	0	0	0	0	0	0	0	0	0	0	0	0	0	0	0
0	0	0	0	0	0	0	0	0	0	0	0	0	0	0	0	0	0	0	0	0	0	0	0	0	0	0	0	0	0	0
0	0	0	0	0	0	0	0	0	0	0	0	0	0	0	0	0	0	0	0	0	0	0	0	0	0	0	0	0	0	0
0	0	0	0	0	0	0	0	0	0	0	0	0	0	0	0	0	0	0	0	0	0	0	0	0	0	0	0	0	0	0
0	0	0	0	0	0	0	0	0	0	0	0	0	0	0	0	0	0	0	0	0	0	0	0	0	0	0	0	0	0	0
0	0	0	0	0	0	0	0	0	0	0	0	0	0	0	0	0	0	0	0	0	0	0	0	0	0	0	0	0	0	0
0	0	0	0	0	0	0	0	0	0	0	0	0	0	0	0	0	0	0	0	0	0	0	0	0	0	0	0	0	0	0
0	0	0	0	0	0	0	0	0	0	0	0	0	0	0	0	0	0	0	0	0	0	0	0	0	0	0	0	0	0	0
0	0	0	0	0	0	0	0	0	0	0	0	0	0	0	0	0	0	0	0	0	0	0	0	0	0	0	0	0	0	0
0	0	0	0	0	0	0	0	0	0	0	0	0	0	0	0	0	0	0	0	0	0	0	0	0	0	0	0	0	0	0
0	0	0	0	0	0	0	0	0	0	0	0	0	0	0	0	0	0	0	0	0	0	0	0	0	0	0	0	0	0	0
0	0	0	0	0	0	0	0	0	0	0	0	0	0	0	0	0	0	0	0	0	0	0	0	0	0	0	0	0	0	0
0	0	0	0	0	0	0	0	0	0	0	0	0	0	0	0	0	0	0	0	0	0	0	0	0	0	0	0	0	0	0
0	0	0	0	0	0	0	0	0	0	0	0	0	0	0	0	0	0	0	0	0	0	0	0	0	0	0	0	0	0	0
0	0	0	0	0	0	0	0	0	0	0	0	0	0	0	0	0	0	0	0	0	0	0	0	0	0	0	0	0	0	0
0	0	0	0	0	0	0	0	0	0	0	0	0	0	0	0	0	0	0	0	0	0	0	0	0	0	0	0	0	0	0
0	0	0	0	0	0	0	0	0	0	0	0	0	0	0	0	0	0	0	0	0	0	0	0	0	0	0	0	0	0	0
0	0	0	0	0	0	0	0	0	0	0	0	0	0	0	0	0	0	0	0	0	0	0	0	0	0	0	0	0	0	0
0	0	0	0	0	0	0	0	0	0	0	0	0	0	0	0	0	0	0	0	0	0	0	0	0	0	0	0	0	0	0
0	0	0	0	0	0	0	0	0	0	0	0	0	0	0	0	0	0	0	0	0	0	0	0	0	0	0	0	0	0	0
0	0	0	0	0	0	0	0	0	0	0	0	0	0	0	0	0	0	0	0	0	0	0	0	0	0	0	0	0	0	0
0	0	0	0	0	0	0	0	0	0	0	0	0	0	0	0	0	0	0	0	0	0	0	0	0	0	0	0	0	0	0
0	0	0	0	0	0	0	0	0	0	0	0	0	0	0	0	0	0	0	0	0	0	0	0	0	0	0	0	0	0	0
0	0	0	0	0	0	0	0	0	0	0	0	0	0	0	0	0	0	0	0	0	0	0	0	0	0	0	0	0	0	0
0	0	0	0	0	0	0	0	0	0	0	0	0	0	0	0	0	0	0	0	0	0	0	0	0	0	0	0	0	0	0
0	0	0	0	0	0	0	0	0	0	0	0	0	0	0	0	0	0	0	0	0	0	0	0	0	0	0	0	0	0	0
0	0	0	0	0	0	0	0	0	0	0	0	0	0	0	0	0	0	0	0	0	0	0	0	0	0	0	0	0	0	0
0	0	0	0	0	0	0	0	0	0	0	0	0	0	0	0	0	0	0	0	0	0	0	0	0	0	0	0	0	0	0
0	0	0	0	0	0	0	0	0	0	0	0	0	0	0	0	0	0	0	0	0	0	0	0	0	0	0	0	0	0	0
0	0	0	0	0	0	0	0	0	0	0	0	0	0	0	0	0	0	0	0	0	0	0	0	0	0	0	0	0	0	0
0	0	0	0	0	0	0	0	0	0	0	0	0	0	0	0	0	0	0	0	0	0	0	0	0	0	0	0	0	0	0
0	0	0	0	0	0	0	0	0	0	0	0	0	0	0	0	0	0	0	0	0	0	0	0	0	0	0	0	0	0	0
0	0	0	0	0	0	0	0	0	0	0	0	0	0	0	0	0	0	0	0	0	0	0	0	0	0	0	0	0	0	0
0	0	0	0	0	0	0	0	0	0	0	0	0	0	0	0	0	0	0	0	0	0	0	0	0	0	0	0	0	0	0
0	0	0	0	0	0	0	0	0	0	0	0	0	0	0	0	0	0	0	0	0	0	0	0	0	0	0	0	0	0	0
0	0	0	0	0	0	0	0	0	0	0	0	0	0	0	0	0	0	0	0	0	0	0	0	0	0	0	0	0	0	0
0	0	0	0	0	0	0	0	0	0	0	0	0	0	0	0	0	0	0	0	0	0	0	0	0	0	0	0	0	0	0
0	0	0	0	0	0	0	0	0	0	0	0	0	0	0	0	0	0	0	0	0	0	0	0	0	0	0	0	0	0	0
0	0	0	0	0	0	0	0	0	0	0	0	0	0	0	0	0	0	0	0	0	0	0	0	0	0	0	0	0	0	0
0	0	0	0	0	0	0	0	0	0	0	0	0	0	0	0	0	0	0	0	0	0	0	0	0	0	0	0	0	0	0
0	0	0	0	0	0	0	0	0	0	0	0	0	0	0	0	0	0	0	0	0	0	0	0	0	0	0	0	0	0	0
0	0	0	0	0	0	0	0	0	0	0	0	0	0	0	0	0	0	0	0	0	0	0	0	0	0	0	0	0	0	0
0	0	0	0	0	0	0	0	0	0	0	0	0	0	0	0	0	0	0	0	0	0	0	0	0	0	0	0	0	0	0
0	0	0	0	0	0	0	0	0	0	0	0	0	0	0	0	0	0	0	0	0	0	0	0	0	0	0	0	0	0	0
0	0	0	0	0	0	0	0	0	0	0	0	0	0	0	0	0	0	0	0	0	0	0	0	0	0	0	0	0	0	0
0	0	0	0	0	0	0	0	0	0	0	0	0	0	0	0	0	0	0	0	0	0	0	0	0	0	0	0	0	0	0
0	0	0	0	0	0	0	0	0	0	0	0	0	0	0	0	0	0	0	0	0	0	0	0	0	0	0	0	0	0	0
0	0	0	0	0	0	0	0	0	0	0	0	0	0	0	0	0	0	0	0	0	0	0	0	0	0	0	0	0	0	0
0	0	0	0	0	0	0	0	0	0	0	0	0	0	0	0	0	0	0	0	0	0	0	0	0	0	0	0	0	0	0
0	0	0	0	0	0	0	0	0	0	0	0	0	0	0	0	0	0	0	0	0	0	0	0	0	0	0	0	0	0	0
0	0	0	0	0	0	0	0	0	0	0	0	0	0	0	0	0	0	0	0	0	0	0	0	0	0	0	0	0	0	0
0	0	0	0	0	0	0	0	0	0	0	0	0	0	0	0	0	0	0	0	0	0	0	0	0	0	0	0	0	0	0
0	0	0	0	0	0	0	0	0	0	0	0	0	0	0	0	0	0	0	0	0	0	0	0	0	0	0	0	0	0	0
0	0	0	0	0	0	0	0	0	0	0	0	0	0	0	0	0	0	0	0	0	0	0	0	0	0	0	0	0	0	0
0	0	0	0	0	0	0	0	0	0	0	0	0	0	0	0	0	0	0	0	0	0	0	0	0	0	0	0	0	0	0
0	0	0	0	0	0	0	0	0	0	0	0	0	0	0	0	0	0	0	0	0	0	0	0	0	0	0	0	0	0	0
0	0	0	0	0	0	0	0	0	0	0	0	0	0	0	0	0	0	0	0	0	0	0	0	0	0	0	0	0	0	0
0	0	0	0	0	0	0	0	0	0	0	0	0	0	0	0	0	0	0	0	0	0	0	0	0	0	0	0	0	0	0
0	0	0	0	0	0	0	0	0	0	0	0	0	0	0	0	0	0	0	0	0	0	0	0	0	0	0	0	0	0	0
0	0	0	0	0	0	0	0	0	0	0	0	0	0	0	0	0	0	0	0	0	0	0	0	0	0	0	0	0	0	0
0	0	0	0	0	0	0	0	0	0	0	0	0	0	0	0	0	0	0	0	0	0	0	0	0	0	0	0	0	0	0
0	0	0	0	0	0	0	0	0	0	0	0	0	0	0	0	0	0	0	0	0	0	0	0	0	0	0	0	0	0	0
0	0	0	0	0	0	0	0	0	0	0	0	0	0	0	0	0	0	0	0	0	0	0	0	0	0	0	0	0	0	0
0	0	0	0	0	0	0	0	0	0	0	0	0	0	0	0	0	0	0	0	0	0	0	0	0	0	0	0	0	0	0
0	0	0	0	0	0	0	0	0	0	0	0	0	0	0	0	0	0	0	0	0	0	0	0	0	0	0	0	0	0	0
0	0	0	0	0	0	0	0	0	0	0	0	0	0	0	0	0	0	0	0	0	0	0	0	0	0	0	0	0	0	0
0	0	0	0	0	0	0	0	0	0	0	0	0	0	0	0	0	0	0	0	0	0	0	0	0	0	0	0	0	0	0
0	0	0	0	0	0	0	0	0	0	0	0	0	0	0	0	0	0	0	0	0	0	0	0	0	0	0	0	0	0	0
0	0	0	0	0	0	0	0	0	0	0	0	0	0	0	0	0	0	0	0	0	0	0	0	0	0	0	0	0	0	0
0	0	0	0	0	0	0	0	0	0	0	0	0	0	0	0	0	0	0	0	0	0	0	0	0	0	0	0	0	0	0
0	0	0	0	0	0	0	0	0	0	0	0	0	0	0	0	0	0	0	0	0	0	0	0	0	0	0	0	0	0	0
0	0	0	0	0	0	0	0	0	0	0	0	0	0	0	0	0	0	0	0	0	0	0	0	0	0	0	0	0	0	0
0	0	0	0	0	0	0	0	0	0	0	0	0	0	0	0	0	0	0	0	0	0	0	0	0	0	0	0	0	0	0
0	0	0	0	0	0	0	0	0	0	0	0	0	0	0	0	0	0	0	0	0	0	0	0	0	0	0	0	0	0	0
0	0	0	0	0	0	0	0	0	0	0	0	0	0	0	0	0	0	0	0	0	0	0	0	0	0	0	0	0	0	0
0	0	0	0	0	0	0	0	0	0	0	0	0	0	0	0	0	0	0	0	0	0	0	0	0	0	0	0	0	0	0
0	0	0	0	0	0	0	0	0	0	0	0	0	0	0	0	0	0	0	0	0	0	0	0	0	0	0	0	0	0	0
0	0	0	0	0	0	0	0	0	0	0	0	0	0	0	0	0	0	0	0	0	0	0	0	0	0	0	0	0	0	0
0	0	0	0	0	0	0	0	0	0	0	0	0	0	0	0	0	0	0	0	0	0	0	0	0	0	0	0	0	0	0
0	0	0	0	0	0	0	0	0	0	0	0	0	0	0	0	0	0	0	0	0	0	0	0	0	0	0	0	0	0	0
0	0	0	0	0	0	0	0	0	0	0	0	0	0	0	0	0	0	0	0	0	0	0	0	0	0	0	0	0	0	0
0	0	0	0	0	0	0	0	0	0	0	0	0	0	0	0	0	0	0	0	0	0	0	0	0	0	0	0	0	0	0
0	0	0	0	0	0	0	0	0	0	0	0	0	0	0	0	0	0	0	0	0	0	0	0	0	0	0	0	0	0	0
0	0	0	0	0	0	0	0	0	0	0	0	0	0	0	0	0	0	0	0	0	0	0	0	0	0	0	0	0	0	0
0	0	0	0	0	0	0	0	0	0	0	0	0	0	0	0	0	0	0	0	0	0	0	0	0	0	0	0	0	0	0
0	0	0	0	0	0	0	0	0	0	0	0	0	0	0	0	0	0	0	0	0	0	0	0	0	0	0	0	0	0	0
0	0	0	0	0	0	0	0	0	0	0	0	0	0	0	0	0	0	0	0	0	0	0	0	0	0	0	0	0	0	0
0	0	0	0	0	0	0	0	0	0	0	0	0	0	0	0	0	0	0	0	0	0	0	0	0	0	0	0	0	0	0
0	0	0	0	0	0	0	0	0	0	0	0	0	0	0	0	0	0	0	0	0	0	0	0	0	0	0	0	0	0	0
0	0	0	0	0	0	0	0	0	0	0	0	0	0	0	0	0	0	0	0	0	0	0	0	0	0	0	0	0	0	0
0	0	0	0	0	0	0	0	0	0	0	0	0	0	0	0	0	0	0	0	0	0	0	0	0	0	0	0	0	0	0
0	0	0	0	0	0	0	0	0	0	0	0	0	0	0	0	0	0	0	0	0	0	0	0	0	0	0	0	0	0	0
0	0	0	0	0	0	0	0	0	0	0	0	0	0	0	0	0	0	0	0	0	0	0	0	0	0	0	0	0	0	0
0	0	0	0	0	0	0	0	0	0	0	0	0	0	0	0	0	0	0	0	0	0	0	0	0	0	0	0	0	0	0
0	0	0	0	0	0	0	0	0	0	0	0	0	0	0	0	0	0	0	0	0	0	0	0	0	0	0	0	0	0	0
0	0	0	0	0	0	0	0	0	0	0	0	0	0	0	0	0	0	0	0	0	0	0	0	0	0	0	0	0	0	0
0	0	0	0	0	0	0	0	0	0	0	0	0	0	0	0	0	0	0	0	0	0	0	0	0	0	0	0	0	0	0
0	0	0	0	0	0	0	0	0	0	0	0	0	0	0	0	0	0	0	0	0	0	0	0	0	0	0	0	0	0	0
0	0	0	0	0	0	0	0	0	0	0	0	0	0	0	0	0	0	0	0	0	0	0	0	0	0	0	0	0	0	0
0	0	0	0	0	0	0	0	0	0	0	0	0	0	0	0	0	0	0	0	0	0	0	0	0	0	0	0	0	0	0
0	0	0	0	0	0	0	0	0	0	0	0	0	0	0	0	0	0	0	0	0	0	0	0	0	0	0	0	0	0	0
0	0	0	0	0	0	0	0	0	0	0	0	0	0	0	0	0	0	0	0	0	0	0	0	0	0	0	0	0	0	0
0	0	0	0	0	0	0	0	0	0	0	0	0	0	0	0	0	0	0	0	0	0	0	0	0	0	0	0	0	0	0
0	0	0	0	0	0	0	0	0	0	0	0	0	0	0	0	0	0	0	0	0	0	0	0	0	0	0	0	0	0	0
0	0	0	0	0	0	0	0	0	0	0	0	0	0	0	0	0	0	0	0	0	0	0	0	0	0	0	0	0	0	0
0	0	0	0	0	0	0	0	0	0	0	0	0	0	0	0	0	0	0	0	0	0	0	0	0	0	0	0	0	0	0
0	0	0	0	0	0	0	0	0	0	0	0	0	0	0	0	0	0	0	0	0	0	0	0	0	0	0	0	0	0	0
0	0	0	0	0	0	0	0	0	0	0	0	0	0	0	0	0	0	0	0	0	0	0	0	0	0	0	0	0	0	0
0	0	0	0	0	0	0	0	0	0	0	0	0	0	0	0	0	0	0	0	0	0	0	0	0	0	0	0	0	0	0
0	0	0	0	0	0	0	0	0	0	0	0	0	0	0	0	0	0	0	0	0	0	0	0	0	0	0	0	0	0	0
0	0	0	0	0	0	0	0	0	0	0	0	0	0	0	0	0	0	0	0	0	0	0	0	0	0	0	0	0	0	0
0	0	0	0	0	0	0	0	0	0	0	0	0	0	0	0	0	0	0	0	0	0	0	0	0	0	0	0	0	0	0
0	0	0	0	0	0	0	0	0	0	0	0	0	0	0	0	0	0	0	0	0	0	0	0	0	0	0	0	0	0	0
0	0	0	0	0	0	0	0	0	0	0	0	0	0	0	0	0	0	0	0	0	0	0	0	0	0	0	0	0	0	0
0	0	0	0	0	0	0	0	0	0	0	0	0	0	0	0	0	0	0	0	0	0	0	0	0	0	0	0	0	0	0
0	0	0	0	0	0	0	0	0	0	0	0	0	0	0	0	0	0	0	0	0	0	0	0	0	0	0	0	0	0	0
0	0	0	0	0	0	0	0	0	0	0	0	0	0	0	0	0	0	0	0	0	0	0	0	0	0	0	0	0	0	0
0	0	0	0	0	0	0	0	0	0	0	0	0	0	0	0	0	0	0	0	0	0	0	0	0	0	0	0	0	0	0
0	0	0	0	0	0	0	0	0	0	0	0	0	0	0	0	0	0	0	0	0	0	0	0	0	0	0	0	0	0	0
0	0	0	0	0	0	0	0	0	0	0	0	0	0	0	0	0	0	0	0	0	0	0	0	0	0	0	0	0	0	0
0	0	0	0	0	0	0	0	0	0	0	0	0	0	0	0	0	0	0	0	0	0	0	0	0	0	0	0	0	0	0
0	0	0	0	0	0	0	0	0	0	0	0	0	0	0	0	0	0	0	0	0	0	0	0	0	0	0	0	0	0	0
0	0	0	0	0	0	0	0	0	0	0	0	0	0	0	0	0	0	0	0	0	0	0	0	0	0	0	0	0	0	0
0	0	0	0	0	0	0	0	0	0	0	0	0	0	0	0	0	0	0	0	0	0	0	0	0	0	0	0	0	0	0
0	0	0	0	0	0	0	0	0	0	0	0	0	0	0	0	0	0	0	0	0	0	0	0	0	0	0	0	0	0	0
0	0	0	0	0	0	0	0	0	0	0	0	0	0	0	0	0	0	0	0	0	0	0	0	0	0	0	0	0	0	0
0	0	0	0	0	0	0	0	0	0	0	0	0	0	0	0	0	0	0	0	0	0	0	0	0	0	0	0	0	0	0
0	0	0	0	0	0	0	0	0	0	0	0	0	0	0	0	0	0	0	0	0	0	0	0	0	0	0	0	0	0	0
0	0	0	0	0	0	0	0	0	0	0	0	0	0	0	0	0	0	0	0	0	0	0	0	0	0	0	0	0	0	0
0	0	0	0	0	0	0	0	0	0	0	0	0	0	0	0	0	0	0	0	0	0	0	0	0	0	0	0	0	0	0
0	0	0	0	0	0	0	0	0	0	0	0	0	0	0	0	0	0	0	0	0	0	0	0	0	0	0	0	0	0	0
0	0	0	0	0	0	0	0	0	0	0	0	0	0	0	0	0	0	0	0	0	0	0	0	0	0	0	0	0	0	0
0	0	0	0	0	0	0	0	0	0	0	0	0	0	0	0	0	0	0	0	0	0	0	0	0	0	0	0	0	0	0
0	0	0	0	0	0	0	0	0	0	0	0	0	0	0	0	0	0	0	0	0	0	0	0	0	0	0	0	0	0	0
0	0	0	0	0	0	0	0	0	0	0	0	0	0	0	0	0	0	0	0	0	0	0	0	0	0	0	0	0	0	0
0	0	0	0	0	0	0	0	0	0	0	0	0	0	0	0	0	0	0	0	0	0	0	0	0	0	0	0	0	0	0
0	0	0	0	0	0	0	0	0	0	0	0	0	0	0	0	0	0	0	0	0	0	0	0	0	0	0	0	0	0	0
0	0	0	0	0	0	0	0	0	0	0	0	0	0	0	0	0	0	0	0	0	0	0	0	0	0	0	0	0	0	0
0	0	0	0	0	0	0	0	0	0	0	0	0	0	0	0	0	0	0	0	0	0	0	0	0	0	0	0	0	0	0
0	0	0	0	0	0	0	0	0	0	0	0	0	0	0	0	0	0	0	0	0	0	0	0	0	0	0	0	0	0	0
0	0	0	0	0	0	0	0	0	0	0	0	0	0	0	0	0	0	0	0	0	0	0	0	0	0	0	0	0	0	0
0	0	0	0	0	0	0	0	0	0	0	0	0	0	0	0	0	0	0	0	0	0	0	0	0	0	0	0	0	0	0
0	0	0	0	0	0	0	0	0	0	0	0	0	0	0	0	0	0	0	0	0	0	0	0	0	0	0	0	0	0	0
0	0	0	0	0	0	0	0	0	0	0	0	0	0	0	0	0	0	0	0	0	0	0	0	0	0	0	0	0	0	0
0	0	0	0	0	0	0	0	0	0	0	0	0	0	0	0	0	0	0	0	0	0	0	0	0	0	0	0	0	0	0
0	0	0	0	0	0	0	0	0	0	0	0	0	0	0	0	0	0	0	0	0	0	0	0	0	0	0	0	0	0	0
0	0	0	0	0	0	0	0	0	0	0	0	0	0	0	0	0	0	0	0	0	0	0	0	0	0	0	0	0	0	0
0	0	0	0	0	0	0	0	0	0	0	0	0	0	0	0	0	0	0	0	0	0	0	0	0	0	0	0	0	0	0
0	0	0	0	0	0	0	0	0	0	0	0	0	0	0	0	0	0	0	0	0	0	0	0	0	0	0	0	0	0	0
0	0	0	0	0	0	0	0	0	0	0	0	0	0	0	0	0	0	0	0	0	0	0	0	0	0	0	0	0	0	0
0	0	0	0	0	0	0	0	0	0	0	0	0	0	0	0	0	0	0	0	0	0	0	0	0	0	0	0	0	0	0
0	0	0	0	0	0	0	0	0	0	0	0	0	0	0	0	0	0	0	0	0	0	0	0	0	0	0	0	0	0	0
0	0	0	0	0	0	0	0	0	0	0	0	0	0	0	0	0	0	0	0	0	0	0	0	0	0	0	0	0	0	0
0	0	0	0	0	0	0	0	0	0	0	0	0	0	0	0	0	0	0	0	0	0	0	0	0	0	0	0	0	0	0
0	0	0	0	0	0	0	0	0	0	0	0	0	0	0	0	0	0	0	0	0	0	0	0	0	0	0	0	0	0	0
0	0	0	0	0	0	0	0	0	0	0	0	0	0	0	0	0	0	0	0	0	0	0	0	0	0	0	0	0	0	0
0	0	0	0	0	0	0	0	0	0	0	0	0	0	0	0	0	0	0	0	0	0	0	0	0	0	0	0	0	0	0
0	0	0	0	0	0	0	0	0	0	0	0	0	0	0	0	0	0	0	0	0	0	0	0	0	0	0	0	0	0	0
0	0	0	0	0	0	0	0	0	0	0	0	0	0	0	0	0	0	0	0	0	0	0	0	0	0	0	0	0	0	0
0	0	0	0	0	0	0	0	0	0	0	0	0	0	0	0	0	0	0	0	0	0	0	0	0	0	0	0	0	0	0
0	0	0	0	0	0	0	0	0	0	0	0	0	0	0	0	0	0	0	0	0	0	0	0	0	0	0	0	0	0	0
0	0	0	0	0	0	0	0	0	0	0	0	0	0	0	0	0	0	0	0	0	0	0	0	0	0	0	0	0	0	0
0	0	0	0	0	0	0	0	0	0	0	0	0	0	0	0	0	0	0	0	0	0	0	0	0	0	0	0	0	0	0
0	0	0	0	0	0	0	0	0	0	0	0	0	0	0	0	0	0	0	0	0	0	0	0	0	0	0	0	0	0	0
0	0	0	0	0	0	0	0	0	0	0	0	0	0	0	0	0	0	0	0	0	0	0	0	0	0	0	0	0	0	0
0	0	0	0	0	0	0	0	0	0	0	0	0	0	0	0	0	0	0	0	0	0	0	0	0	0	0	0	0	0	0
0	0	0	0	0	0	0	0	0	0	0	0	0	0	0	0	0	0	0	0	0	0	0	0	0	0	0	0	0	0	0
0	0	0	0	0	0	0	0	0	0	0	0	0	0	0	0	0	0	0	0	0	0	0	0	0	0	0	0	0	0	0
0	0	0	0	0	0	0	0	0	0	0	0	0	0	0	0	0	0	0	0	0	0	0	0	0	0	0	0	0	0	0
0	0	0	0	0	0	0	0	0	0	0	0	0	0	0	0	0	0	0	0	0	0	0	0	0	0	0	0	0	0	0
0	0	0	0	0	0	0	0	0	0	0	0	0	0	0	0	0	0	0	0	0	0	0	0	0	0	0	0	0	0	0
0	0	0	0	0	0	0	0	0	0	0	0	0	0	0	0	0	0	0	0	0	0	0	0	0	0	0	0	0	0	0
0	0	0	0	0	0	0	0	0	0	0	0	0	0	0	0	0	0	0	0	0	0	0	0	0	0	0	0	0	0	0
0	0	0	0	0	0	0	0	0	0	0	0	0	0	0	0	0	0	0	0	0	0	0	0	0	0	0	0	0	0	0
0	0	0	0	0	0	0	0	0	0	0	0	0	0	0	0	0	0	0	0	0	0	0	0	0	0	0	0	0	0	0
0	0	0	0	0	0	0	0	0	0	0	0	0	0	0	0	0	0	0	0	0	0	0	0	0	0	0	0	0	0	0
0	0	0	0	0	0	0	0	0	0	0	0	0	0	0	0	0	0	0	0	0	0	0	0	0	0	0	0	0	0	0
0	0	0	0	0	0	0	0	0	0	0	0	0	0	0	0	0	0	0	0	0	0	0	0	0	0	0	0	0	0	0
0	0	0	0	0	0	0	0	0	0	0	0	0	0	0	0	0	0	0	0	0	0	0	0	0	0	0	0	0	0	0
0	0	0	0	0	0	0	0	0	0	0	0	0	0	0	0	0	0	0	0	0	0	0	0	0	0	0	0	0	0	0
0	0	0	0	0	0	0	0	0	0	0	0	0	0	0	0	0	0	0	0	0	0	0	0	0	0	0	0	0	0	0
0	0	0	0	0	0	0	0	0	0	0	0	0	0	0	0	0	0	0	0	0	0	0	0	0	0	0	0	0	0	0
0	0	0	0	0	0	0	0	0	0	0	0	0	0	0	0	0	0	0	0	0	0	0	0	0	0	0	0	0	0	0
0	0	0	0	0	0	0	0	0	0	0	0	0	0	0	0	0	0	0	0	0	0	0	0	0	0	0	0	0	0	0
0	0	0	0	0	0	0	0	0	0	0	0	0	0	0	0	0	0	0	0	0	0	0	0	0	0	0	0	0	0	0
0	0	0	0	0	0	0	0	0	0	0	0	0	0	0	0	0	0	0	0	0	0	0	0	0	0	0	0	0	0	0
0	0	0	0	0	0	0	0	0	0	0	0	0	0	0	0	0	0	0	0	0	0	0	0	0	0	0	0	0	0	0
0	0	0	0	0	0	0	0	0	0	0	0	0	0	0	0	0	0	0	0	0	0	0	0	0	0	0	0	0	0	0
0	0	0	0	0	0	0	0	0	0	0	0	0	0	0	0	0	0	0	0	0	0	0	0	0	0	0	0	0	0	0
0	0	0	0	0	0	0	0	0	0	0	0	0	0	0	0	0	0	0	0	0	0	0	0	0	0	0	0	0	0	0
0	0	0	0	0	0	0	0	0	0	0	0	0	0	0	0	0	0	0	0	0	0	0	0	0	0	0	0	0	0	0
0	0	0	0	0	0	0	0	0	0	0	0	0	0	0	0	0	0	0	0	0	0	0	0	0	0	0	0	0	0	0
0	0	0	0	0	0	0	0	0	0	0	0	0	0	0	0	0	0	0	0	0	0	0	0	0	0	0	0	0	0	0
0	0	0	0	0	0	0	0	0	0	0	0	0	0	0	0	0	0	0	0	0	0	0	0	0	0	0	0	0	0	0
0	0	0	0	0	0	0	0	0	0	0	0	0	0	0	0	0	0	0	0	0	0	0	0	0	0	0	0	0	0	0
0	0	0	0	0	0	0	0	0	0	0	0	0	0	0	0	0	0	0	0	0	0	0	0	0	0	0	0	0	0	0
0	0	0	0	0	0	0	0	0	0	0	0	0	0	0	0	0	0	0	0	0	0	0	0	0	0	0	0	0	0	0
0	0	0	0	0	0	0	0	0	0	0	0	0	0	0	0	0	0	0	0	0	0	0	0	0	0	0	0	0	0	0
0	0	0	0	0	0	0	0	0	0	0	0	0	0	0	0	0	0	0	0	0	0	0	0	0	0	0	0	0	0	0
0	0	0	0	0	0	0	0	0	0	0	0	0	0	0	0	0	0	0	0	0	0	0	0	0	0	0	0	0	0	0
0	0	0	0	0	0	0	0	0	0	0	0	0	0	0	0	0	0	0	0	0	0	0	0	0	0	0	0	0	0	0
0	0	0	0	0	0	0	0	0	0	0	0	0	0	0	0	0	0	0	0	0	0	0	0	0	0	0	0	0	0	0
0	0	0	0	0	0	0	0	0	0	0	0	0	0	0	0	0	0	0	0	0	0	0	0	0	0	0	0	0	0	0
0	0	0	0	0	0	0	0	0	0	0	0	0	0	0	0	0	0	0	0	0	0	0	0	0	0	0	0	0	0	0
0	0	0	0	0	0	0	0	0	0	0	0	0	0	0	0	0	0	0	0	0	0	0	0	0	0	0	0	0	0	0
0	0	0	0	0	0	0	0	0	0	0	0	0	0	0	0	0	0	0	0	0	0	0	0	0	0	0	0	0	0	0
0	0	0	0	0	0	0	0	0	0	0	0	0	0	0	0	0	0	0	0	0	0	0	0	0	0	0	0	0	0	0
0	0	0	0	0	0	0	0	0	0	0	0	0	0	0	0	0	0	0	0	0	0	0	0	0	0	0	0	0	0	0
0	0	0	0	0	0	0	0	0	0	0	0	0	0	0	0	0	0	0	0	0	0	0	0	0	0	0	0	0	0	0
0	0	0	0	0	0	0	0	0	0	0	0	0	0	0	0	0	0	0	0	0	0	0	0	0	0	0	0	0	0	0
0	0	0	0	0	0	0	0	0	0	0	0	0	0	0	0	0	0	0	0	0	0	0	0	0	0	0	0	0	0	0
0	0	0	0	0	0	0	0	0	0	0	0	0	0	0	0	0	0	0	0	0	0	0	0	0	0	0	0	0	0	0
0	0	0	0	0	0	0	0	0	0	0	0	0	0	0	0	0	0	0	0	0	0	0	0	0	0	0	0	0	0	0
0	0	0	0	0	0	0	0	0	0	0	0	0	0	0	0	0	0	0	0	0	0	0	0	0	0	0	0	0	0	0
0	0	0	0	0	0	0	0	0	0	0	0	0	0	0	0	0	0	0	0	0	0	0	0	0	0	0	0	0	0	0
0	0	0	0	0	0	0	0	0	0	0	0	0	0	0	0	0	0	0	0	0	0	0	0	0	0	0	0	0	0	0
0	0	0	0	0	0	0	0	0	0	0	0	0	0	0	0	0	0	0	0	0	0	0	0	0	0	0	0	0	0	0
0	0	0	0	0	0	0	0	0	0	0	0	0	0	0	0	0	0	0	0	0	0	0	0	0	0	0	0	0	0	0
0	0	0	0	0	0	0	0	0	0	0	0	0	0	0	0	0	0	0	0	0	0	0	0	0	0	0	0	0	0	0
0	0	0	0	0	0	0	0	0	0	0	0	0	0	0	0	0	0	0	0	0	0	0	0	0	0	0	0	0	0	0
0	0	0	0	0	0	0	0	0	0	0	0	0	0	0	0	0	0	0	0	0	0	0	0	0	0	0	0	0	0	0
0	0	0	0	0	0	0	0	0	0	0	0	0	0	0	0	0	0	0	0	0	0	0	0	0	0	0	0	0	0	0
0	0	0	0	0	0	0	0	0	0	0	0	0	0	0	0	0	0	0	0	0	0	0	0	0	0	0	0	0	0	0
0	0	0	0	0	0	0	0	0	0	0	0	0	0	0	0	0	0	0	0	0	0	0	0	0	0	0	0	0	0	0
0	0	0	0	0	0	0	0	0	0	0	0	0	0	0	0	0	0	0	0	0	0	0	0	0	0	0	0	0	0	0
0	0	0	0	0	0	0	0	0	0	0	0	0	0	0	0	0	0	0	0	0	0	0	0	0	0	0	0	0	0	0
0	0	0	0	0	0	0	0	0	0	0	0	0	0	0	0	0	0	0	0	0	0	0	0	0	0	0	0	0	0	0
0	0	0	0	0	0	0	0	0	0	0	0	0	0	0	0	0	0	0	0	0	0	0	0	0	0	0	0	0	0	0
0	0	0	0	0	0	0	0	0	0	0	0	0	0	0	0	0	0	0	0	0	0	0	0	0	0	0	0	0	0	0
0	0	0	0	0	0	0	0	0	0	0	0	0	0	0	0	0	0	0	0	0	0	0	0	0	0	0	0	0	0	0
0	0	0	0	0	0	0	0	0	0	0	0	0	0	0	0	0	0	0	0	0	0	0	0	0	0	0	0	0	0	0
0	0	0	0	0	0	0	0	0	0	0	0	0	0	0	0	0	0	0	0	0	0	0	0	0	0	0	0	0	0	0
0	0	0	0	0	0	0	0	0	0	0	0	0	0	0	0	0	0	0	0	0	0	0	0	0	0	0	0	0	0	0
0	0	0	0	0	0	0	0	0	0	0	0	0	0	0	0	0	0	0	0	0	0	0	0	0	0	0	0	0	0	0
0	0	0	0	0	0	0	0	0	0	0	0	0	0	0	0	0	0	0	0	0	0	0	0	0	0	0	0	0	0	0
0	0	0	0	0	0	0	0	0	0	0	0	0	0	0	0	0	0	0	0	0	0	0	0	0	0	0	0	0	0	0
0	0	0	0	0	0	0	0	0	0	0	0	0	0	0	0	0	0	0	0	0	0	0	0	0	0	0	0	0	0	0
0	0	0	0	0	0	0	0	0	0	0	0	0	0	0	0	0	0	0	0	0	0	0	0	0	0	0	0	0	0	0
0	0	0	0	0	0	0	0	0	0	0	0	0	0	0	0	0	0	0	0	0	0	0	0	0	0	0	0	0	0	0
0	0	0	0	0	0	0	0	0	0	0	0	0	0	0	0	0	0	0	0	0	0	0	0	0	0	0	0	0	0	0
0	0	0	0	0	0	0	0	0	0	0	0	0	0	0	0	0	0	0	0	0	0	0	0	0	0	0	0	0	0	0
0	0	0	0	0	0	0	0	0	0	0	0	0	0	0	0	0	0	0	0	0	0	0	0	0	0	0	0	0	0	0
0	0	0	0	0	0	0	0	0	0	0	0	0	0	0	0	0	0	0	0	0	0	0	0	0	0	0	0	0	0	0
0	0	0	0	0	0	0	0	0	0	0	0	0	0	0	0	0	0	0	0	0	0	0	0	0	0	0	0	0	0	0
0	0	0	0	0	0	0	0	0	0	0	0	0	0	0	0	0	0	0	0	0	0	0	0	0	0	0	0	0	0	0
0	0	0	0	0	0	0	0	0	0	0	0	0	0	0	0	0	0	0	0	0	0	0	0	0	0	0	0	0	0	0
0	0	0	0	0	0	0	0	0	0	0	0	0	0	0	0	0	0	0	0	0	0	0	0	0	0	0	0	0	0	0
0	0	0	0	0	0	0	0	0	0	0	0	0	0	0	0	0	0	0	0	0	0	0	0	0	0	0	0	0	0	0
0	0	0	0	0	0	0	0	0	0	0	0	0	0	0	0	0	0	0	0	0	0	0	0	0	0	0	0	0	0	0
0	0	0	0	0	0	0	0	0	0	0	0	0	0	0	0	0	0	0	0	0	0	0	0	0	0	0	0	0	0	0
0	0	0	0	0	0	0	0	0	0	0	0	0	0	0	0	0	0	0	0	0	0	0	0	0	0	0	0	0	0	0
0	0	0	0	0	0	0	0	0	0	0	0	0	0	0	0	0	0	0	0	0	0	0	0	0	0	0	0	0	0	0
0	0	0	0	0	0	0	0	0	0	0	0	0	0	0	0	0	0	0	0	0	0	0	0	0	0	0	0	0	0	0
0	0	0	0	0	0	0	0	0	0	0	0	0	0	0	0	0	0	0	0	0	0	0	0	0	0	0	0	0	0	0
0	0	0	0	0	0	0	0	0	0	0	0	0	0	0	0	0	0	0	0	0	0	0	0	0	0	0	0	0	0	0
0	0	0	0	0	0	0	0	0	0	0	0	0	0	0	0	0	0	0	0	0	0	0	0	0	0	0	0	0	0	0
0	0	0	0	0	0	0	0	0	0	0	0	0	0	0	0	0	0	0	0	0	0	0	0	0	0	0	0	0	0	0
0	0	0	0	0	0	0	0	0	0	0	0	0	0	0	0	0	0	0	0	0	0	0	0	0	0	0	0	0	0	0
0	0	0	0	0	0	0	0	0	0	0	0	0	0	0	0	0	0	0	0	0	0	0	0	0	0	0	0	0	0	0
0	0	0	0	0	0	0	0	0	0	0	0	0	0	0	0	0	0	0	0	0	0	0	0	0	0	0	0	0	0	0
0	0	0	0	0	0	0	0	0	0	0	0	0	0	0	0	0	0	0	0	0	0	0	0	0	0	0	0	0	0	0
0	0	0	0	0	0	0	0	0	0	0	0	0	0	0	0	0	0	0	0	0	0	0	0	0	0	0	0	0	0	0
0	0	0	0	0	0	0	0	0	0	0	0	0	0	0	0	0	0	0	0	0	0	0	0	0	0	0	0	0	0	0
0	0	0	0	0	0	0	0	0	0	0	0	0	0	0	0	0	0	0	0	0	0	0	0	0	0	0	0	0	0	0
0	0	0	0	0	0	0	0	0	0	0	0	0	0	0	0	0	0	0	0	0	0	0	0	0	0	0	0	0	0	0
0	0	0	0	0	0	0	0	0	0	0	0	0	0	0	0	0	0	0	0	0	0	0	0	0	0	0	0	0	0	0
0	0	0	0	0	0	0	0	0	0	0	0	0	0	0	0	0	0	0	0	0	0	0	0	0	0	0	0	0	0	0
0	0	0	0	0	0	0	0	0	0	0	0	0	0	0	0	0	0	0	0	0	0	0	0	0	0	0	0	0	0	0
0	0	0	0	0	0	0	0	0	0	0	0	0	0	0	0	0	0	0	0	0	0	0	0	0	0	0	0	0	0	0
0	0	0	0	0	0	0	0	0	0	0	0	0	0	0	0	0	0	0	0	0	0	0	0	0	0	0	0	0	0	0
0	0	0	0	0	0	0	0	0	0	0	0	0	0	0	0	0	0	0	0	0	0	0	0	0	0	0	0	0	0	0
0	0	0	0	0	0	0	0	0	0	0	0	0	0	0	0	0	0	0	0	0	0	0	0	0	0	0	0	0	0	0
0	0	0	0	0	0	0	0	0	0	0	0	0	0	0	0	0	0	0	0	0	0	0	0	0	0	0	0	0	0	0
0	0	0	0	0	0	0	0	0	0	0	0	0	0	0	0	0	0	0	0	0	0	0	0	0	0	0	0	0	0	0
0	0	0	0	0	0	0	0	0	0	0	0	0	0	0	0	0	0	0	0	0	0	0	0	0	0	0	0	0	0	0
0	0	0	0	0	0	0	0	0	0	0	0	0	0	0	0	0	0	0	0	0	0	0	0	0	0	0	0	0	0	0
0	0	0	0	0	0	0	0	0	0	0	0	0	0	0	0	0	0	0	0	0	0	0	0	0	0	0	0	0	0	0
0	0	0	0	0	0	0	0	0	0	0	0	0	0	0	0	0	0	0	0	0	0	0	0	0	0	0	0	0	0	0
0	0	0	0	0	0	0	0	0	0	0	0	0	0	0	0	0	0	0	0	0	0	0	0	0	0	0	0	0	0	0
0	0	0	0	0	0	0	0	0	0	0	0	0	0	0	0	0	0	0	0	0	0	0	0	0	0	0	0	0	0	0
0	0	0	0	0	0	0	0	0	0	0	0	0	0	0	0	0	0	0	0	0	0	0	0	0	0	0	0	0	0	0
0	0	0	0	0	0	0	0	0	0	0	0	0	0	0	0	0	0	0	0	0	0	0	0	0	0	0	0	0	0	0
0	0	0	0	0	0	0	0	0	0	0	0	0	0	0	0	0	0	0	0	0	0	0	0	0	0	0	0	0	0	0
0	0	0	0	0	0	0	0	0	0	0	0	0	0	0	0	0	0	0	0	0	0	0	0	0	0	0	0	0	0	0
0	0	0	0	0	0	0	0	0	0	0	0	0	0	0	0	0	0	0	0	0	0	0	0	0	0	0	0	0	0	0
0	0	0	0	0	0	0	0	0	0	0	0	0	0	0	0	0	0	0	0	0	0	0	0	0	0	0	0	0	0	0
0	0	0	0	0	0	0	0	0	0	0	0	0	0	0	0	0	0	0	0	0	0	0	0	0	0	0	0	0	0	0
0	0	0	0	0	0	0	0	0	0	0	0	0	0	0	0	0	0	0	0	0	0	0	0	0	0	0	0	0	0	0
0	0	0	0	0	0	0	0	0	0	0	0	0	0	0	0	0	0	0	0	0	0	0	0	0	0	0	0	0	0	0
0	0	0	0	0	0	0	0	0	0	0	0	0	0	0	0	0	0	0	0	0	0	0	0	0	0	0	0	0	0	0
0	0	0	0	0	0	0	0	0	0	0	0	0	0	0	0	0	0	0	0	0	0	0	0	0	0	0	0	0	0	0
0	0	0	0	0	0	0	0	0	0	0	0	0	0	0	0	0	0	0	0	0	0	0	0	0	0	0	0	0	0	0
0	0	0	0	0	0	0	0	0	0	0	0	0	0	0	0	0	0	0	0	0	0	0	0	0	0	0	0	0	0	0
0	0	0	0	0	0	0	0	0	0	0	0	0	0	0	0	0	0	0	0	0	0	0	0	0	0	0	0	0	0	0
0	0	0	0	0	0	0	0	0	0	0	0	0	0	0	0	0	0	0	0	0	0	0	0	0	0	0	0	0	0	0
0	0	0	0	0	0	0	0	0	0	0	0	0	0	0	0	0	0	0	0	0	0	0	0	0	0	0	0	0	0	0
0	0	0	0	0	0	0	0	0	0	0	0	0	0	0	0	0	0	0	0	0	0	0	0	0	0	0	0	0	0	0
0	0	0	0	0	0	0	0	0	0	0	0	0	0	0	0	0	0	0	0	0	0	0	0	0	0	0	0	0	0	0
0	0	0	0	0	0	0	0	0	0	0	0	0	0	0	0	0	0	0	0	0	0	0	0	0	0	0	0	0	0	0
0	0	0	0	0	0	0	0	0	0	0	0	0	0	0	0	0	0	0	0	0	0	0	0	0	0	0	0	0	0	0
0	0	0	0	0	0	0	0	0	0	0	0	0	0	0	0	0	0	0	0	0	0	0	0	0	0	0	0	0	0	0
0	0	0	0	0	0	0	0	0	0	0	0	0	0	0	0	0	0	0	0	0	0	0	0	0	0	0	0	0	0	0
0	0	0	0	0	0	0	0	0	0	0	0	0	0	0	0	0	0	0	0	0	0	0	0	0	0	0	0	0	0	0
0	0	0	0	0	0	0	0	0	0	0	0	0	0	0	0	0	0	0	0	0	0	0	0	0	0	0	0	0	0	0
0	0	0	0	0	0	0	0	0	0	0	0	0	0	0	0	0	0	0	0	0	0	0	0	0	0	0	0	0	0	0
0	0	0	0	0	0	0	0	0	0	0	0	0	0	0	0	0	0	0	0	0	0	0	0	0	0	0	0	0	0	0
0	0	0	0	0	0	0	0	0	0	0	0	0	0	0	0	0	0	0	0	0	0	0	0	0	0	0	0	0	0	0
0	0	0	0	0	0	0	0	0	0	0	0	0	0	0	0	0	0	0	0	0	0	0	0	0	0	0	0	0	0	0
0	0	0	0	0	0	0	0	0	0	0	0	0	0	0	0	0	0	0	0	0	0	0	0	0	0	0	0	0	0	0
0	0	0	0	0	0	0	0	0	0	0	0	0	0	0	0	0	0	0	0	0	0	0	0	0	0	0	0	0	0	0
0	0	0	0	0	0	0	0	0	0	0	0	0	0	0	0	0	0	0	0	0	0	0	0	0	0	0	0	0	0	0
0	0	0	0	0	0	0	0	0	0	0	0	0	0	0	0	0	0	0	0	0	0	0	0	0	0	0	0	0	0	0
0	0	0	0	0	0	0	0	0	0	0	0	0	0	0	0	0	0	0	0	0	0	0	0	0	0	0	0	0	0	0
0	0	0	0	0	0	0	0	0	0	0	0	0	0	0	0	0	0	0	0	0	0	0	0	0	0	0	0	0	0	0
0	0	0	0	0	0	0	0	0	0	0	0	0	0	0	0	0	0	0	0	0	0	0	0	0	0	0	0	0	0	0
0	0	0	0	0	0	0	0	0	0	0	0	0	0	0	0	0	0	0	0	0	0	0	0	0	0	0	0	0	0	0
0	0	0	0	0	0	0	0	0	0	0	0	0	0	0	0	0	0	0	0	0	0	0	0	0	0	0	0	0	0	0
0	0	0	0	0	0	0	0	0	0	0	0	0	0	0	0	0	0	0	0	0	0	0	0	0	0	0	0	0	0	0
0	0	0	0	0	0	0	0	0	0	0	0	0	0	0	0	0	0	0	0	0	0	0	0	0	0	0	0	0	0	0
0	0	0	0	0	0	0	0	0	0	0	0	0	0	0	0	0	0	0	0	0	0	0	0	0	0	0	0	0	0	0
0	0	0	0	0	0	0	0	0	0	0	0	0	0	0	0	0	0	0	0	0	0	0	0	0	0	0	0	0	0	0
0	0	0	0	0	0	0	0	0	0	0	0	0	0	0	0	0	0	0	0	0	0	0	0	0	0	0	0	0	0	0
0	0	0	0	0	0	0	0	0	0	0	0	0	0	0	0	0	0	0	0	0	0	0	0	0	0	0	0	0	0	0
0	0	0	0	0	0	0	0	0	0	0	0	0	0	0	0	0	0	0	0	0	0	0	0	0	0	0	0	0	0	0
0	0	0	0	0	0	0	0	0	0	0	0	0	0	0	0	0	0	0	0	0	0	0	0	0	0	0	0	0	0	0
0	0	0	0	0	0	0	0	0	0	0	0	0	0	0	0	0	0	0	0	0	0	0	0	0	0	0	0	0	0	0
0	0	0	0	0	0	0	0	0	0	0	0	0	0	0	0	0	0	0	0	0	0	0	0	0	0	0	0	0	0	0
0	0	0	0	0	0	0	0	0	0	0	0	0	0	0	0	0	0	0	0	0	0	0	0	0	0	0	0	0	0	0
0	0	0	0	0	0	0	0	0	0	0	0	0	0	0	0	0	0	0	0	0	0	0	0	0	0	0	0	0	0	0
0	0	0	0	0	0	0	0	0	0	0	0	0	0	0	0	0	0	0	0	0	0	0	0	0	0	0	0	0	0	0
0	0	0	0	0	0	0	0	0	0	0	0	0	0	0	0	0	0	0	0	0	0	0	0	0	0	0	0	0	0	0
0	0	0	0	0	0	0	0	0	0	0	0	0	0	0	0	0	0	0	0	0	0	0	0	0	0	0	0	0	0	0
0	0	0	0	0	0	0	0	0	0	0	0	0	0	0	0	0	0	0	0	0	0	0	0	0	0	0	0	0	0	0
0	0	0	0	0	0	0	0	0	0	0	0	0	0	0	0	0	0	0	0	0	0	0	0	0	0	0	0	0	0	0
0	0	0	0	0	0	0	0	0	0	0	0	0	0	0	0	0	0	0	0	0	0	0	0	0	0	0	0	0	0	0
0	0	0	0	0	0	0	0	0	0	0	0	0	0	0	0	0	0	0	0	0	0	0	0	0	0	0	0	0	0	0
0	0	0	0	0	0	0	0	0	0	0	0	0	0	0	0	0	0	0	0	0	0	0	0	0	0	0	0	0	0	0
0	0	0	0	0	0	0	0	0	0	0	0	0	0	0	0	0	0	0	0	0	0	0	0	0	0	0	0	0	0	0
0	0	0	0	0	0	0	0	0	0	0	0	0	0	0	0	0	0	0	0	0	0	0	0	0	0	0	0	0	0	0
0	0	0	0	0	0	0	0	0	0	0	0	0	0	0	0	0	0	0	0	0	0	0	0	0	0	0	0	0	0	0
0	0	0	0	0	0	0	0	0	0	0	0	0	0	0	0	0	0	0	0	0	0	0	0	0	0	0	0	0	0	0
0	0	0	0	0	0	0	0	0	0	0	0	0	0	0	0	0	0	0	0	0	0	0	0	0	0	0	0	0	0	0
0	0	0	0	0	0	0	0	0	0	0	0	0	0	0	0	0	0	0	0	0	0	0	0	0	0	0	0	0	0	0
0	0	0	0	0	0	0	0	0	0	0	0	0	0	0	0	0	0	0	0	0	0	0	0	0	0	0	0	0	0	0
0	0	0	0	0	0	0	0	0	0	0	0	0	0	0	0	0	0	0	0	0	0	0	0	0	0	0	0	0	0	0
0	0	0	0	0	0	0	0	0	0	0	0	0	0	0	0	0	0	0	0	0	0	0	0	0	0	0	0	0	0	0
0	0	0	0	0	0	0	0	0	0	0	0	0	0	0	0	0	0	0	0	0	0	0	0	0	0	0	0	0	0	0
0	0	0	0	0	0	0	0	0	0	0	0	0	0	0	0	0	0	0	0	0	0	0	0	0	0	0	0	0	0	0
0	0	0	0	0	0	0	0	0	0	0	0	0	0	0	0	0	0	0	0	0	0	0	0	0	0	0	0	0	0	0
0	0	0	0	0	0	0	0	0	0	0	0	0	0	0	0	0	0	0	0	0	0	0	0	0	0	0	0	0	0	0
0	0	0	0	0	0	0	0	0	0	0	0	0	0	0	0	0	0	0	0	0	0	0	0	0	0	0	0	0	0	0
0	0	0	0	0	0	0	0	0	0	0	0	0	0	0	0	0	0	0	0	0	0	0	0	0	0	0	0	0	0	0
0	0	0	0	0	0	0	0	0	0	0	0	0	0	0	0	0	0	0	0	0	0	0	0	0	0	0	0	0	0	0
0	0	0	0	0	0	0	0	0	0	0	0	0	0	0	0	0	0	0	0	0	0	0	0	0	0	0	0	0	0	0
0	0	0	0	0	0	0	0	0	0	0	0	0	0	0	0	0	0	0	0	0	0	0	0	0	0	0	0	0	0	0
0	0	0	0	0	0	0	0	0	0	0	0	0	0	0	0	0	0	0	0	0	0	0	0	0	0	0	0	0	0	0
0	0	0	0	0	0	0	0	0	0	0	0	0	0	0	0	0	0	0	0	0	0	0	0	0	0	0	0	0	0	0
0	0	0	0	0	0	0	0	0	0	0	0	0	0	0	0	0	0	0	0	0	0	0	0	0	0	0	0	0	0	0
0	0	0	0	0	0	0	0	0	0	0	0	0	0	0	0	0	0	0	0	0	0	0	0	0	0	0	0	0	0	0
0	0	0	0	0	0	0	0	0	0	0	0	0	0	0	0	0	0	0	0	0	0	0	0	0	0	0	0	0	0	0
0	0	0	0	0	0	0	0	0	0	0	0	0	0	0	0	0	0	0	0	0	0	0	0	0	0	0	0	0	0	0
0	0	0	0	0	0	0	0	0	0	0	0	0	0	0	0	0	0	0	0	0	0	0	0	0	0	0	0	0	0	0
0	0	0	0	0	0	0	0	0	0	0	0	0	0	0	0	0	0	0	0	0	0	0	0	0	0	0	0	0	0	0
0	0	0	0	0	0	0	0	0	0	0	0	0	0	0	0	0	0	0	0	0	0	0	0	0	0	0	0	0	0	0
0	0	0	0	0	0	0	0	0	0	0	0	0	0	0	0	0	0	0	0	0	0	0	0	0	0	0	0	0	0	0
0	0	0	0	0	0	0	0	0	0	0	0	0	0	0	0	0	0	0	0	0	0	0	0	0	0	0	0	0	0	0
0	0	0	0	0	0	0	0	0	0	0	0	0	0	0	0	0	0	0	0	0	0	0	0	0	0	0	0	0	0	0
0	0	0	0	0	0	0	0	0	0	0	0	0	0	0	0	0	0	0	0	0	0	0	0	0	0	0	0	0	0	0
0	0	0	0	0	0	0	0	0	0	0	0	0	0	0	0	0	0	0	0	0	0	0	0	0	0	0	0	0	0	0
0	0	0	0	0	0	0	0	0	0	0	0	0	0	0	0	0	0	0	0	0	0	0	0	0	0	0	0	0	0	0
0	0	0	0	0	0	0	0	0	0	0	0	0	0	0	0	0	0	0	0	0	0	0	0	0	0	0	0	0	0	0
0	0	0	0	0	0	0	0	0	0	0	0	0	0	0	0	0	0	0	0	0	0	0	0	0	0	0	0	0	0	0
0	0	0	0	0	0	0	0	0	0	0	0	0	0	0	0	0	0	0	0	0	0	0	0	0	0	0	0	0	0	0
0	0	0	0	0	0	0	0	0	0	0	0	0	0	0	0	0	0	0	0	0	0	0	0	0	0	0	0	0	0	0
0	0	0	0	0	0	0	0	0	0	0	0	0	0	0	0	0	0	0	0	0	0	0	0	0	0	0	0	0	0	0
0	0	0	0	0	0	0	0	0	0	0	0	0	0	0	0	0	0	0	0	0	0	0	0	0	0	0	0	0	0	0
0	0	0	0	0	0	0	0	0	0	0	0	0	0	0	0	0	0	0	0	0	0	0	0	0	0	0	0	0	0	0
0	0	0	0	0	0	0	0	0	0	0	0	0	0	0	0	0	0	0	0	0	0	0	0	0	0	0	0	0	0	0
0	0	0	0	0	0	0	0	0	0	0	0	0	0	0	0	0	0	0	0	0	0	0	0	0	0	0	0	0	0	0
0	0	0	0	0	0	0	0	0	0	0	0	0	0	0	0	0	0	0	0	0	0	0	0	0	0	0	0	0	0	0
0	0	0	0	0	0	0	0	0	0	0	0	0	0	0	0	0	0	0	0	0	0	0	0	0	0	0	0	0	0	0
0	0	0	0	0	0	0	0	0	0	0	0	0	0	0	0	0	0	0	0	0	0	0	0	0	0	0	0	0	0	0
0	0	0	0	0	0	0	0	0	0	0	0	0	0	0	0	0	0	0	0	0	0	0	0	0	0	0	0	0	0	0
0	0	0	0	0	0	0	0	0	0	0	0	0	0	0	0	0	0	0	0	0	0	0	0	0	0	0	0	0	0	0
0	0	0	0	0	0	0	0	0	0	0	0	0	0	0	0	0	0	0	0	0	0	0	0	0	0	0	0	0	0	0
0	0	0	0	0	0	0	0	0	0	0	0	0	0	0	0	0	0	0	0	0	0	0	0	0	0	0	0	0	0	0
0	0	0	0	0	0	0	0	0	0	0	0	0	0	0	0	0	0	0	0	0	0	0	0	0	0	0	0	0	0	0
0	0	0	0	0	0	0	0	0	0	0	0	0	0	0	0	0	0	0	0	0	0	0	0	0	0	0	0	0	0	0
0	0	0	0	0	0	0	0	0	0	0	0	0	0	0	0	0	0	0	0	0	0	0	0	0	0	0	0	0	0	0
0	0	0	0	0	0	0	0	0	0	0	0	0	0	0	0	0	0	0	0	0	0	0	0	0	0	0	0	0	0	0
0	0	0	0	0	0	0	0	0	0	0	0	0	0	0	0	0	0	0	0	0	0	0	0	0	0	0	0	0	0	0
0	0	0	0	0	0	0	0	0	0	0	0	0	0	0	0	0	0	0	0	0	0	0	0	0	0	0	0	0	0	0
0	0	0	0	0	0	0	0	0	0	0	0	0	0	0	0	0	0	0	0	0	0	0	0	0	0	0	0	0	0	0
0	0	0	0	0	0	0	0	0	0	0	0	0	0	0	0	0	0	0	0	0	0	0	0	0	0	0	0	0	0	0
0	0	0	0	0	0	0	0	0	0	0	0	0	0	0	0	0	0	0	0	0	0	0	0	0	0	0	0	0	0	0
0	0	0	0	0	0	0	0	0	0	0	0	0	0	0	0	0	0	0	0	0	0	0	0	0	0	0	0	0	0	0
0	0	0	0	0	0	0	0	0	0	0	0	0	0	0	0	0	0	0	0	0	0	0	0	0	0	0	0	0	0	0
0	0	0	0	0	0	0	0	0	0	0	0	0	0	0	0	0	0	0	0	0	0	0	0	0	0	0	0	0	0	0
0	0	0	0	0	0	0	0	0	0	0	0	0	0	0	0	0	0	0	0	0	0	0	0	0	0	0	0	0	0	0
0	0	0	0	0	0	0	0	0	0	0	0	0	0	0	0	0	0	0	0	0	0	0	0	0	0	0	0	0	0	0
0	0	0	0	0	0	0	0	0	0	0	0	0	0	0	0	0	0	0	0	0	0	0	0	0	0	0	0	0	0	0
0	0	0	0	0	0	0	0	0	0	0	0	0	0	0	0	0	0	0	0	0	0	0	0	0	0	0	0	0	0	0
0	0	0	0	0	0	0	0	0	0	0	0	0	0	0	0	0	0	0	0	0	0	0	0	0	0	0	0	0	0	0
0	0	0	0	0	0	0	0	0	0	0	0	0	0	0	0	0	0	0	0	0	0	0	0	0	0	0	0	0	0	0
0	0	0	0	0	0	0	0	0	0	0	0	0	0	0	0	0	0	0	0	0	0	0	0	0	0	0	0	0	0	0
0	0	0	0	0	0	0	0	0	0	0	0	0	0	0	0	0	0	0	0	0	0	0	0	0	0	0	0	0	0	0
0	0	0	0	0	0	0	0	0	0	0	0	0	0	0	0	0	0	0	0	0	0	0	0	0	0	0	0	0	0	0
0	0	0	0	0	0	0	0	0	0	0	0	0	0	0	0	0	0	0	0	0	0	0	0	0	0	0	0	0	0	0
0	0	0	0	0	0	0	0	0	0	0	0	0	0	0	0	0	0	0	0	0	0	0	0	0	0	0	0	0	0	0
0	0	0	0	0	0	0	0	0	0	0	0	0	0	0	0	0	0	0	0	0	0	0	0	0	0	0	0	0	0	0
0	0	0	0	0	0	0	0	0	0	0	0	0	0	0	0	0	0	0	0	0	0	0	0	0	0	0	0	0	0	0
0	0	0	0	0	0	0	0	0	0	0	0	0	0	0	0	0	0	0	0	0	0	0	0	0	0	0	0	0	0	0
0	0	0	0	0	0	0	0	0	0	0	0	0	0	0	0	0	0	0	0	0	0	0	0	0	0	0	0	0	0	0
0	0	0	0	0	0	0	0	0	0	0	0	0	0	0	0	0	0	0	0	0	0	0	0	0	0	0	0	0	0	0
0	0	0	0	0	0	0	0	0	0	0	0	0	0	0	0	0	0	0	0	0	0	0	0	0	0	0	0	0	0	0
0	0	0	0	0	0	0	0	0	0	0	0	0	0	0	0	0	0	0	0	0	0	0	0	0	0	0	0	0	0	0
0	0	0	0	0	0	0	0	0	0	0	0	0	0	0	0	0	0	0	0	0	0	0	0	0	0	0	0	0	0	0
0	0	0	0	0	0	0	0	0	0	0	0	0	0	0	0	0	0	0	0	0	0	0	0	0	0	0	0	0	0	0
0	0	0	0	0	0	0	0	0	0	0	0	0	0	0	0	0	0	0	0	0	0	0	0	0	0	0	0	0	0	0
0	0	0	0	0	0	0	0	0	0	0	0	0	0	0	0	0	0	0	0	0	0	0	0	0	0	0	0	0	0	0
0	0	0	0	0	0	0	0	0	0	0	0	0	0	0	0	0	0	0	0	0	0	0	0	0	0	0	0	0	0	0
0	0	0	0	0	0	0	0	0	0	0	0	0	0	0	0	0	0	0	0	0	0	0	0	0	0	0	0	0	0	0
0	0	0	0	0	0	0	0	0	0	0	0	0	0	0	0	0	0	0	0	0	0	0	0	0	0	0	0	0	0	0
0	0	0	0	0	0	0	0	0	0	0	0	0	0	0	0	0	0	0	0	0	0	0	0	0	0	0	0	0	0	0
0	0	0	0	0	0	0	0	0	0	0	0	0	0	0	0	0	0	0	0	0	0	0	0	0	0	0	0	0	0	0
0	0	0	0	0	0	0	0	0	0	0	0	0	0	0	0	0	0	0	0	0	0	0	0	0	0	0	0	0	0	0
0	0	0	0	0	0	0	0	0	0	0	0	0	0	0	0	0	0	0	0	0	0	0	0	0	0	0	0	0	0	0
0	0	0	0	0	0	0	0	0	0	0	0	0	0	0	0	0	0	0	0	0	0	0	0	0	0	0	0	0	0	0
0	0	0	0	0	0	0	0	0	0	0	0	0	0	0	0	0	0	0	0	0	0	0	0	0	0	0	0	0	0	0
0	0	0	0	0	0	0	0	0	0	0	0	0	0	0	0	0	0	0	0	0	0	0	0	0	0	0	0	0	0	0
0	0	0	0	0	0	0	0	0	0	0	0	0	0	0	0	0	0	0	0	0	0	0	0	0	0	0	0	0	0	0
0	0	0	0	0	0	0	0	0	0	0	0	0	0	0	0	0	0	0	0	0	0	0	0	0	0	0	0	0	0	0
0	0	0	0	0	0	0	0	0	0	0	0	0	0	0	0	0	0	0	0	0	0	0	0	0	0	0	0	0	0	0
0	0	0	0	0	0	0	0	0	0	0	0	0	0	0	0	0	0	0	0	0	0	0	0	0	0	0	0	0	0	0
0	0	0	0	0	0	0	0	0	0	0	0	0	0	0	0	0	0	0	0	0	0	0	0	0	0	0	0	0	0	0
0	0	0	0	0	0	0	0	0	0	0	0	0	0	0	0	0	0	0	0	0	0	0	0	0	0	0	0	0	0	0
0	0	0	0	0	0	0	0	0	0	0	0	0	0	0	0	0	0	0	0	0	0	0	0	0	0	0	0	0	0	0
0	0	0	0	0	0	0	0	0	0	0	0	0	0	0	0	0	0	0	0	0	0	0	0	0	0	0	0	0	0	0
0	0	0	0	0	0	0	0	0	0	0	0	0	0	0	0	0	0	0	0	0	0	0	0	0	0	0	0	0	0	0
0	0	0	0	0	0	0	0	0	0	0	0	0	0	0	0	0	0	0	0	0	0	0	0	0	0	0	0	0	0	0
0	0	0	0	0	0	0	0	0	0	0	0	0	0	0	0	0	0	0	0	0	0	0	0	0	0	0	0	0	0	0
0	0	0	0	0	0	0	0	0	0	0	0	0	0	0	0	0	0	0	0	0	0	0	0	0	0	0	0	0	0	0
0	0	0	0	0	0	0	0	0	0	0	0	0	0	0	0	0	0	0	0	0	0	0	0	0	0	0	0	0	0	0
0	0	0	0	0	0	0	0	0	0	0	0	0	0	0	0	0	0	0	0	0	0	0	0	0	0	0	0	0	0	0
0	0	0	0	0	0	0	0	0	0	0	0	0	0	0	0	0	0	0	0	0	0	0	0	0	0	0	0	0	0	0
0	0	0	0	0	0	0	0	0	0	0	0	0	0	0	0	0	0	0	0	0	0	0	0	0	0	0	0	0	0	0
0	0	0	0	0	0	0	0	0	0	0	0	0	0	0	0	0	0	0	0	0	0	0	0	0	0	0	0	0	0	0
0	0	0	0	0	0	0	0	0	0	0	0	0	0	0	0	0	0	0	0	0	0	0	0	0	0	0	0	0	0	0
0	0	0	0	0	0	0	0	0	0	0	0	0	0	0	0	0	0	0	0	0	0	0	0	0	0	0	0	0	0	0
0	0	0	0	0	0	0	0	0	0	0	0	0	0	0	0	0	0	0	0	0	0	0	0	0	0	0	0	0	0	0
0	0	0	0	0	0	0	0	0	0	0	0	0	0	0	0	0	0	0	0	0	0	0	0	0	0	0	0	0	0	0
0	0	0	0	0	0	0	0	0	0	0	0	0	0	0	0	0	0	0	0	0	0	0	0	0	0	0	0	0	0	0
0	0	0	0	0	0	0	0	0	0	0	0	0	0	0	0	0	0	0	0	0	0	0	0	0	0	0	0	0	0	0
0	0	0	0	0	0	0	0	0	0	0	0	0	0	0	0	0	0	0	0	0	0	0	0	0	0	0	0	0	0	0
0	0	0	0	0	0	0	0	0	0	0	0	0	0	0	0	0	0	0	0	0	0	0	0	0	0	0	0	0	0	0
0	0	0	0	0	0	0	0	0	0	0	0	0	0	0	0	0	0	0	0	0	0	0	0	0	0	0	0	0	0	0
0	0	0	0	0	0	0	0	0	0	0	0	0	0	0	0	0	0	0	0	0	0	0	0	0	0	0	0	0	0	0
0	0	0	0	0	0	0	0	0	0	0	0	0	0	0	0	0	0	0	0	0	0	0	0	0	0	0	0	0	0	0
0	0	0	0	0	0	0	0	0	0	0	0	0	0	0	0	0	0	0	0	0	0	0	0	0	0	0	0	0	0	0
0	0	0	0	0	0	0	0	0	0	0	0	0	0	0	0	0	0	0	0	0	0	0	0	0	0	0	0	0	0	0
0	0	0	0	0	0	0	0	0	0	0	0	0	0	0	0	0	0	0	0	0	0	0	0	0	0	0	0	0	0	0
0	0	0	0	0	0	0	0	0	0	0	0	0	0	0	0	0	0	0	0	0	0	0	0	0	0	0	0	0	0	0
0	0	0	0	0	0	0	0	0	0	0	0	0	0	0	0	0	0	0	0	0	0	0	0	0	0	0	0	0	0	0
0	0	0	0	0	0	0	0	0	0	0	0	0	0	0	0	0	0	0	0	0	0	0	0	0	0	0	0	0	0	0
0	0	0	0	0	0	0	0	0	0	0	0	0	0	0	0	0	0	0	0	0	0	0	0	0	0	0	0	0	0	0
0	0	0	0	0	0	0	0	0	0	0	0	0	0	0	0	0	0	0	0	0	0	0	0	0	0	0	0	0	0	0
0	0	0	0	0	0	0	0	0	0	0	0	0	0	0	0	0	0	0	0	0	0	0	0	0	0	0	0	0	0	0
0	0	0	0	0	0	0	0	0	0	0	0	0	0	0	0	0	0	0	0	0	0	0	0	0	0	0	0	0	0	0
0	0	0	0	0	0	0	0	0	0	0	0	0	0	0	0	0	0	0	0	0	0	0	0	0	0	0	0	0	0	0
0	0	0	0	0	0	0	0	0	0	0	0	0	0	0	0	0	0	0	0	0	0	0	0	0	0	0	0	0	0	0
0	0	0	0	0	0	0	0	0	0	0	0	0	0	0	0	0	0	0	0	0	0	0	0	0	0	0	0	0	0	0
0	0	0	0	0	0	0	0	0	0	0	0	0	0	0	0	0	0	0	0	0	0	0	0	0	0	0	0	0	0	0
0	0	0	0	0	0	0	0	0	0	0	0	0	0	0	0	0	0	0	0	0	0	0	0	0	0	0	0	0	0	0
0	0	0	0	0	0	0	0	0	0	0	0	0	0	0	0	0	0	0	0	0	0	0	0	0	0	0	0	0	0	0
0	0	0	0	0	0	0	0	0	0	0	0	0	0	0	0	0	0	0	0	0	0	0	0	0	0	0	0	0	0	0
0	0	0	0	0	0	0	0	0	0	0	0	0	0	0	0	0	0	0	0	0	0	0	0	0	0	0	0	0	0	0
0	0	0	0	0	0	0	0	0	0	0	0	0	0	0	0	0	0	0	0	0	0	0	0	0	0	0	0	0	0	0
0	0	0	0	0	0	0	0	0	0	0	0	0	0	0	0	0	0	0	0	0	0	0	0	0	0	0	0	0	0	0
0	0	0	0	0	0	0	0	0	0	0	0	0	0	0	0	0	0	0	0	0	0	0	0	0	0	0	0	0	0	0
[truncated: 1,000 more rows]
