# Supplementary material for: A modified shuffled frog leaping algorithm with inertia weight
Source: Sci Rep. 2024 Feb 20;14:4146. doi: 10.1038/s41598-024-51306-1 (PMC11224354; doi:10.1038/s41598-024-51306-1)
Supplement: Supplementary file 1 — Supplementary Information. [file 41598_2024_51306_MOESM1_ESM.zip › data/F2/MSFLA_L_20.xls]

## Sheet: Sheet1
0.013471	0.246216	-0.182452	-0.139477	0.000383273	0.120932	-0.0642711	-0.293742	0.151482	2.05181	-0.0853662	0.483419	-0.0989638	0.868387	-0.159065	0.0608681	-0.171725	0.225737	0.165048	-0.067886	0.120432	0.249947	0.128956	-0.0738251	0.0721884	0.448599	-0.133127	-0.022483	0.277071	0.389717	7.56705
0.0169971	-0.0153266	-0.0117487	-0.0191551	-0.00447953	-0.0154737	0.0297651	0.0153785	0.00658046	-0.0351301	0.00443448	-0.0308403	-0.0309929	-0.0781197	0.00572889	0.00768807	-0.010216	-0.0161424	-0.0145578	0.00454488	0.0260659	-0.00764371	0.0195813	-0.00486613	0.00591491	0.000246615	0.0546427	-0.00785543	0.0810947	0.00254994	0.583762
0.00710379	0.000359959	0.000583264	0.00223841	-0.0055383	-0.00171934	-0.0025976	-0.000295552	-0.00225699	-0.00192218	-0.00251459	5.86192e-05	0.000501868	-0.000477268	-0.00126035	0.000701906	-0.00136846	0.00135523	0.000703933	0.00088355	-0.000931277	0.000505226	-0.00036564	-0.00137235	0.00132076	0.00134662	0.0016558	0.00122711	-0.00200495	-0.000782228	0.0459531
-9.83242e-05	-0.000370904	-3.70585e-05	-7.10041e-05	4.32009e-05	-0.000237668	-0.000104468	0.000475172	0.000136404	3.86307e-06	-1.96766e-05	0.000146006	-0.000108143	-6.24265e-05	0.000163557	-0.000151198	-0.000136135	0.000100101	8.65948e-05	0.00034202	0.000233636	-2.92062e-05	0.000158744	-2.97752e-05	-8.47686e-05	9.02359e-05	-4.37313e-05	3.07288e-05	0.000323541	3.60207e-06	0.00392189
-5.0399e-06	8.5817e-06	3.86075e-06	5.56782e-06	1.92859e-05	-6.67652e-06	-1.55469e-05	-5.97073e-05	1.30369e-05	6.33126e-06	-4.42376e-06	-1.03058e-05	-4.53425e-06	5.94331e-06	2.88999e-06	5.16445e-06	-5.57157e-06	8.73627e-06	1.43368e-05	2.15516e-05	5.89206e-05	-4.83504e-06	1.78831e-05	-1.90192e-06	-5.33901e-06	1.04517e-05	8.56364e-06	9.74335e-06	3.39493e-05	4.70344e-05	0.000425715
-3.3464e-07	4.38827e-08	6.40621e-07	2.77206e-07	1.49208e-06	-2.28071e-06	-4.81984e-07	1.02861e-07	-1.83902e-07	-8.66013e-07	1.19757e-06	3.91077e-07	-3.47941e-07	2.63356e-07	1.21784e-06	1.47412e-06	-8.47008e-07	-2.14449e-06	7.69441e-08	4.15623e-07	4.87663e-07	-1.24062e-06	-2.77437e-06	-3.75598e-07	-4.97412e-08	2.05472e-07	2.08031e-06	2.25308e-06	-1.30303e-07	-9.9317e-07	2.56702e-05
-1.18552e-07	1.6352e-07	-3.31741e-08	3.5801e-08	-1.01916e-06	2.22272e-08	1.68032e-07	9.00758e-09	5.23039e-09	-3.26354e-08	-2.97115e-07	1.23836e-07	-3.82793e-09	4.82559e-08	-1.84326e-08	-1.45905e-07	-9.81427e-09	2.99777e-08	1.20118e-08	3.1913e-08	3.83496e-08	8.39445e-07	9.55153e-08	5.24243e-08	1.12917e-08	8.78659e-08	-1.77116e-08	1.31097e-07	-1.60545e-07	-8.20125e-08	3.84468e-06
7.07592e-09	-8.73541e-09	1.6304e-08	8.34542e-09	-1.85262e-09	4.88125e-08	3.31185e-08	-5.8449e-09	3.2062e-10	2.41175e-09	-4.19418e-09	2.02207e-08	1.73609e-08	4.96414e-09	3.58062e-09	4.57941e-09	-1.84989e-09	1.03599e-09	-8.99048e-10	-1.76254e-09	-1.64502e-09	-6.40395e-09	-9.47969e-10	1.66757e-08	3.22283e-08	-1.14531e-08	-1.33162e-08	3.68936e-09	-2.4505e-08	1.26496e-08	3.16783e-07
-5.29067e-10	1.25641e-10	1.35238e-10	1.1492e-10	5.82589e-11	1.3259e-10	-1.61346e-09	-7.70169e-10	-5.26374e-11	7.18885e-11	3.61009e-09	4.42275e-10	-1.82397e-11	-3.79846e-10	1.54887e-09	-2.76893e-10	1.70947e-10	9.60004e-11	-1.2957e-09	-1.95526e-09	-2.27635e-09	2.37534e-11	4.95873e-10	6.66396e-10	4.07034e-10	1.13903e-10	-1.04218e-10	4.46369e-10	1.42379e-09	2.79076e-11	1.93836e-08
2.76976e-10	-6.44146e-11	2.35181e-11	-3.43546e-10	5.56705e-11	-1.34654e-12	-2.11914e-10	4.7787e-11	1.4496e-10	3.58994e-10	9.23073e-11	-6.02613e-11	-9.21598e-12	-4.04347e-11	2.41786e-11	6.44543e-12	6.19577e-11	1.43044e-10	-9.20046e-11	1.25454e-12	-1.4339e-10	-2.9156e-11	9.39659e-11	-9.54775e-11	-1.00651e-11	2.21098e-11	-9.91666e-12	-7.15312e-11	-4.34027e-11	1.36295e-10	2.71554e-09
-7.38252e-12	4.19168e-12	6.37425e-11	-7.20158e-12	2.03665e-12	-4.24919e-12	8.61903e-12	-7.08766e-12	-1.28942e-12	2.05053e-12	1.61703e-11	-2.99449e-12	-1.9778e-12	7.40229e-12	1.204e-11	1.36209e-11	-6.41934e-12	2.78489e-11	1.86047e-13	-3.06361e-13	-1.08801e-12	-1.06825e-11	8.62315e-12	9.6682e-13	9.15281e-12	-1.13067e-13	-2.72127e-11	-8.85984e-12	-1.40394e-11	-7.65717e-12	2.85213e-10
-1.02047e-12	-1.26095e-12	2.43185e-13	-1.04907e-12	1.29442e-12	-1.87613e-13	-2.39326e-12	-1.23074e-12	-5.12302e-13	-1.04305e-12	-1.50552e-12	4.08008e-13	1.23796e-13	-9.27679e-14	-2.82662e-13	-8.95492e-13	-1.79356e-12	1.98577e-13	8.05862e-13	5.86457e-15	4.35477e-15	4.03818e-13	1.09744e-12	-7.22239e-14	6.40853e-13	7.58693e-15	-7.0009e-13	4.21597e-13	-9.82675e-13	-2.55892e-13	2.09337e-11
-1.79108e-14	2.2318e-13	-2.24472e-13	-5.66088e-14	-9.05943e-15	-3.53922e-14	2.12905e-14	5.24628e-14	-1.3435e-15	5.37979e-14	-2.49788e-15	-8.46153e-15	-6.6002e-16	-2.64077e-14	3.87625e-14	-1.71194e-14	-5.81454e-14	3.33921e-14	-1.88203e-14	-1.11315e-13	4.60852e-14	-3.0788e-13	7.53317e-14	3.11098e-14	-1.09017e-13	2.12442e-14	3.89923e-14	1.49882e-14	4.64002e-14	-7.38192e-14	1.77597e-12
-9.47483e-15	-8.40036e-16	7.09192e-16	-3.24401e-15	6.85779e-15	-4.01752e-15	5.84876e-15	-5.4711e-17	-1.77831e-15	8.28453e-15	3.82959e-15	6.82335e-15	-5.76466e-16	-4.76621e-15	4.87126e-16	-9.82554e-15	-9.24347e-15	-1.12422e-14	-2.21381e-15	-1.44879e-15	-1.98032e-15	5.88495e-15	4.14693e-15	3.47299e-15	6.48018e-15	-1.18203e-15	-2.16847e-14	-3.00379e-15	1.54621e-14	-3.45185e-15	1.58316e-13
-2.0494e-16	6.17755e-16	1.06094e-15	5.39465e-17	-6.16044e-16	-3.16215e-17	-4.88006e-16	-1.63763e-15	-3.34227e-17	-5.35768e-16	1.28103e-15	1.29711e-17	1.95246e-16	4.72904e-16	3.72302e-16	-8.64724e-16	4.42136e-15	1.19881e-16	-6.18728e-16	1.93686e-16	6.83999e-16	-3.27814e-16	-3.26739e-16	-3.6043e-16	-1.76735e-16	1.4144e-16	2.46302e-16	6.32272e-18	-3.69333e-16	5.43071e-16	1.70151e-14
-6.00373e-18	8.72843e-17	-4.70454e-18	-1.69587e-16	3.92366e-17	-2.14745e-19	5.1269e-18	1.00675e-18	-8.04043e-17	4.97901e-18	2.61898e-16	4.21884e-18	-2.0919e-19	-3.6423e-17	-6.29339e-19	-3.42153e-17	-2.61437e-19	-2.14196e-17	1.66574e-17	-1.18683e-16	9.54556e-18	2.97559e-17	-9.5483e-18	-3.16603e-17	5.75048e-17	-7.17346e-17	-1.29185e-17	-3.20109e-17	1.31996e-17	1.96046e-17	1.18065e-15
3.65342e-18	-4.19555e-18	7.89574e-18	1.14035e-17	-3.63123e-18	-4.66399e-18	-2.68322e-18	-5.39078e-18	-9.00435e-18	3.31486e-18	3.43906e-18	-1.17521e-17	-7.15154e-19	5.22084e-18	-1.79543e-18	-1.16216e-17	-2.8829e-18	2.35888e-18	-5.2539e-18	-1.4788e-18	-6.65276e-18	3.43431e-19	-4.7525e-19	2.28459e-17	-1.74667e-18	1.23168e-19	-6.33889e-19	1.00804e-17	7.46625e-19	1.06625e-18	1.4707e-16
1.43587e-18	2.26361e-19	1.52775e-19	7.72042e-19	-3.88494e-19	-3.70269e-20	-3.01734e-19	-4.62178e-20	-2.28127e-21	7.66742e-19	1.833e-19	3.43647e-20	1.22635e-19	-4.2862e-19	-1.46647e-19	2.44332e-19	-2.76556e-19	1.06928e-19	2.62788e-19	-9.6698e-20	1.09286e-19	3.39606e-19	4.1634e-19	-1.55495e-20	-2.01042e-19	3.75001e-20	-1.05175e-19	2.26045e-18	-5.48207e-19	1.05521e-19	1.01711e-17
4.14124e-21	-3.88554e-20	7.89895e-21	-5.56614e-20	7.22187e-20	-5.26075e-20	9.32354e-21	2.68785e-20	1.93964e-19	-5.14899e-20	3.50142e-20	-2.46775e-20	1.08309e-21	-1.4997e-20	-1.71092e-20	-2.7875e-20	1.22567e-20	-2.8763e-20	-2.91612e-20	7.49688e-21	-7.77971e-20	5.05837e-20	1.03255e-19	4.07143e-21	-2.93153e-21	1.03101e-19	5.79703e-20	2.44998e-20	-3.38993e-20	8.36821e-21	1.17795e-18
1.20432e-22	-3.23436e-21	8.94309e-24	4.57416e-21	1.63277e-21	-4.16828e-21	-2.27158e-21	-1.04101e-21	-3.4262e-22	1.84525e-21	1.64646e-21	2.55551e-22	1.72053e-21	-3.44707e-21	1.27453e-20	-3.35024e-21	-1.27962e-20	-4.00371e-21	-1.28191e-22	1.47818e-20	-2.72409e-22	3.35609e-21	1.36573e-21	-3.26199e-21	1.97589e-21	-7.802e-22	-8.21703e-22	-1.38023e-21	-1.45241e-21	3.71015e-21	9.24913e-20
-9.77264e-23	-3.31317e-24	-5.55203e-23	1.4793e-22	-2.25252e-22	2.62439e-22	-1.20641e-22	1.4316e-23	5.72968e-23	-5.45725e-22	-2.56358e-22	-7.29037e-23	4.87079e-23	-2.79641e-22	-2.49304e-22	3.49601e-22	-2.99905e-22	-5.50286e-23	2.81263e-22	-7.45664e-23	-9.13622e-23	5.65193e-26	1.13448e-22	-3.44005e-22	-5.76972e-24	3.49955e-22	-1.385e-21	3.61755e-22	-6.22557e-23	1.85841e-23	6.22963e-21
3.06746e-23	-1.36221e-23	-4.20686e-23	-5.19657e-23	4.43285e-24	1.47724e-23	-9.31364e-23	3.10024e-23	7.88638e-24	1.01577e-22	-2.30433e-23	1.09542e-23	1.32399e-23	3.81892e-24	2.11655e-23	3.56733e-25	2.55333e-23	-1.71722e-23	-2.47273e-24	-2.46405e-23	-9.02436e-23	-7.51234e-24	3.43051e-23	-1.17967e-23	-4.93852e-23	2.49827e-23	2.55694e-23	-4.36649e-24	-9.60823e-24	9.37192e-23	8.85025e-22
6.29881e-25	6.90851e-25	4.76875e-24	-3.93494e-25	3.13329e-24	7.6742e-24	7.659e-25	-9.20413e-25	-2.28856e-24	1.76111e-23	1.05717e-24	-1.60323e-24	-6.12166e-25	-3.45409e-24	7.91903e-26	1.43595e-23	-7.73099e-24	-1.07398e-23	-2.67293e-25	-2.59307e-25	1.28308e-24	-2.83893e-24	5.68012e-25	2.73712e-24	-1.97682e-24	9.42046e-25	-1.35881e-24	1.33649e-25	-2.63782e-24	-2.33801e-24	9.58535e-23
7.18499e-25	5.04675e-26	-6.46546e-26	1.33311e-24	2.8463e-25	-1.42508e-26	-1.53968e-25	-5.83696e-27	7.19701e-27	-9.436e-26	1.23529e-26	-4.77985e-26	4.19104e-25	6.92499e-25	1.0045e-25	-4.95601e-25	2.11947e-25	-7.8725e-25	-1.08878e-25	1.0779e-25	-3.67618e-26	-5.25967e-26	-4.0737e-25	-7.66708e-26	1.50087e-26	1.1851e-27	-3.78298e-26	-3.82616e-25	8.68037e-25	-1.09278e-25	7.698e-24
4.59366e-26	-1.96247e-26	3.70506e-27	-5.37114e-27	5.72025e-26	-2.41382e-26	1.00869e-26	-6.93083e-27	-8.73143e-27	-1.68936e-25	1.42399e-26	1.60464e-26	-6.11293e-27	2.05316e-26	-2.62528e-27	-1.47286e-26	-6.91957e-27	2.07214e-26	6.42067e-27	1.04639e-26	2.37185e-26	3.74977e-27	5.94049e-27	2.23144e-28	7.30804e-27	-3.11107e-26	4.33527e-27	-1.3056e-26	-1.15594e-25	5.78379e-27	6.80293e-25
1.79672e-27	6.07646e-28	5.95449e-27	-2.60093e-27	-4.2104e-28	-5.41941e-28	1.03915e-27	4.62716e-27	-6.10705e-28	-2.87732e-27	4.61128e-28	1.78266e-27	-4.77286e-28	-1.98001e-27	-4.89243e-27	-4.21885e-28	3.71119e-27	2.93559e-28	1.13265e-27	-1.50726e-27	-3.18667e-27	4.22129e-28	3.04968e-28	-2.24141e-28	-2.48152e-27	-2.54528e-27	3.11779e-27	1.9263e-27	2.30059e-27	-3.52931e-27	5.77759e-26
-9.83651e-29	-7.749e-28	-1.56225e-28	-3.61706e-28	-9.72357e-30	9.91411e-30	-4.40202e-29	7.12213e-29	1.20412e-29	2.60104e-28	7.68395e-29	1.00855e-28	9.92811e-29	-2.69265e-28	1.73861e-28	2.51733e-28	5.39295e-28	2.8732e-28	1.91371e-30	6.67057e-29	2.6107e-28	5.82001e-28	-5.87599e-29	2.48158e-28	3.66239e-28	-5.18267e-28	2.25107e-28	-5.13023e-28	2.20685e-29	3.60361e-29	6.49602e-27
1.01053e-29	-5.73953e-30	5.22134e-30	-2.19037e-30	1.09053e-29	1.41021e-29	2.16481e-29	7.90203e-30	-2.08863e-29	-1.06632e-29	2.69646e-30	5.78725e-30	-8.08954e-30	6.69155e-30	-5.88081e-30	6.27303e-30	-1.49644e-29	-2.12002e-29	-4.34212e-30	1.99728e-29	4.73922e-30	6.34684e-29	-4.78974e-30	2.5256e-31	1.48956e-30	2.79942e-29	2.08898e-29	-3.18291e-30	-1.09367e-29	6.42989e-30	3.49435e-28
1.20253e-30	-4.86434e-30	7.87935e-31	4.09527e-30	-3.4191e-31	-6.32145e-31	1.49695e-30	1.17181e-30	-1.55778e-29	5.01369e-31	-2.33977e-30	3.72737e-32	-4.00722e-31	2.60297e-31	-5.36935e-31	2.18267e-32	2.73597e-31	-4.84532e-31	-5.26369e-31	9.81975e-31	-1.08667e-30	-2.0224e-30	-7.24153e-31	3.05065e-31	-5.91942e-31	2.74867e-32	-3.57686e-30	-3.29688e-32	1.84166e-30	1.2577e-30	4.80022e-29
-2.35648e-31	1.97748e-31	-5.71854e-31	8.6185e-32	-9.26044e-33	-2.50727e-31	-3.61363e-32	2.5737e-32	-1.13488e-31	9.43929e-32	-5.08065e-31	-2.12049e-31	-1.58043e-31	2.30091e-31	-8.14204e-32	8.72852e-32	6.7561e-32	-3.22577e-32	1.15076e-31	5.22547e-32	2.10064e-31	-1.02951e-31	1.41735e-32	-8.32902e-32	-4.5564e-31	5.02963e-33	2.80744e-32	2.11947e-32	2.16619e-32	-9.74306e-32	4.20479e-30
-6.1664e-33	-1.3878e-32	3.20053e-32	-6.22431e-32	1.08585e-32	4.41541e-33	-3.84589e-34	3.20972e-33	-5.69349e-32	3.53091e-33	2.44202e-33	1.6329e-33	6.60839e-33	3.50825e-32	-6.19639e-33	-1.6203e-33	3.46865e-32	-1.35632e-32	7.42112e-34	-2.78549e-32	-1.50614e-32	1.2632e-33	-7.55345e-33	-1.54915e-33	-1.17518e-32	1.35224e-33	-9.34638e-33	1.45554e-32	3.70362e-33	-3.98013e-33	3.94173e-31
-3.09312e-33	-1.85863e-34	6.99816e-34	-1.44897e-36	2.555e-34	1.32851e-33	-4.58246e-34	-6.98832e-34	9.09111e-34	3.7475e-34	3.0918e-34	-2.11672e-33	7.31963e-34	3.46869e-34	6.87065e-35	7.78041e-35	1.6211e-33	-1.88479e-34	-2.1044e-33	4.65222e-34	-5.0532e-34	1.68437e-34	1.44595e-33	5.07573e-33	8.78585e-35	-2.07616e-34	5.61674e-36	-1.12839e-33	-1.32301e-33	4.13198e-34	2.63968e-32
2.03883e-35	1.1206e-35	-8.88189e-35	-4.95981e-35	4.96313e-35	1.02477e-34	4.29491e-35	-1.26122e-34	2.41732e-35	2.97744e-34	2.24762e-35	-1.22704e-35	-1.13371e-34	7.55018e-35	7.33481e-35	-1.07369e-34	5.16484e-35	4.57902e-34	1.22444e-35	-1.72924e-34	2.48767e-35	2.36122e-35	8.04418e-35	7.08872e-35	3.91159e-35	-2.48447e-34	4.96476e-35	3.19874e-34	3.56704e-34	4.36118e-35	3.16938e-33
-1.92854e-36	7.69052e-38	4.7033e-37	-3.45225e-35	-7.4867e-36	-2.55081e-36	-4.5315e-36	-2.72658e-36	8.77956e-36	8.06375e-36	-4.64802e-35	-4.94625e-36	5.32087e-36	5.43686e-36	1.02858e-36	-4.3592e-36	2.56541e-35	-2.69846e-36	-1.29799e-35	1.15234e-36	7.74212e-36	5.76286e-35	3.71646e-35	-7.96192e-36	-9.52489e-36	-2.53584e-36	4.18414e-38	3.76446e-35	5.72226e-36	-8.46408e-36	3.55625e-34
-2.98595e-37	2.93935e-37	-1.07778e-36	3.02883e-37	-5.3832e-37	-3.78573e-37	1.82419e-37	1.48899e-36	3.02106e-36	1.06587e-38	-1.89771e-37	-5.30918e-37	-5.64684e-37	4.729e-37	6.62096e-37	8.35046e-37	1.70288e-37	8.72758e-37	-1.0199e-36	5.39718e-37	3.46797e-36	-2.79202e-37	6.77576e-37	2.49442e-36	-5.19255e-38	-1.76692e-37	-1.24572e-36	5.10949e-37	-4.66458e-38	9.51483e-37	2.33539e-35
-1.96828e-38	-1.8739e-38	-1.29404e-37	4.29082e-38	1.19697e-38	-3.78409e-38	1.34015e-37	3.70025e-38	1.11618e-37	2.21322e-38	-1.69179e-38	-1.27215e-38	-4.62226e-39	-6.09766e-39	1.84707e-37	9.8014e-39	-3.62412e-38	5.29606e-39	-7.41863e-38	-5.08095e-38	-6.07808e-38	1.67885e-38	1.50192e-38	-2.57656e-38	3.84904e-38	-3.96891e-38	-1.89253e-39	1.96248e-38	2.78034e-37	7.46683e-38	1.53747e-36
-1.81449e-39	-3.12798e-39	-3.55719e-39	2.42675e-39	-1.70801e-39	5.45692e-39	-5.71022e-39	-2.1758e-39	2.82299e-39	-6.38892e-40	-5.81368e-39	1.28412e-39	-1.5944e-39	1.98017e-39	4.75026e-40	5.96799e-40	-3.16645e-40	3.68452e-42	-2.70399e-39	-1.23434e-38	-1.32501e-40	-1.31635e-38	2.99597e-39	5.25597e-39	2.80592e-39	-1.67507e-39	-7.82228e-39	-3.43524e-39	-4.41428e-38	7.36889e-40	1.38717e-37
1.58497e-40	-8.46169e-40	2.78092e-40	1.03241e-40	-2.57131e-40	-1.02618e-39	1.81541e-39	-4.57548e-40	-2.24961e-40	-8.39761e-42	-1.24227e-39	1.60975e-40	-2.95741e-40	-1.5467e-40	6.10215e-41	-1.18239e-40	-2.97835e-40	9.45972e-40	-1.12673e-39	-1.28951e-39	1.51527e-40	2.94999e-40	-8.61092e-40	-4.94855e-40	-4.61849e-40	1.92895e-40	8.05762e-41	-8.36878e-40	2.68119e-40	3.36603e-40	1.4848e-38
-1.58515e-41	3.36905e-41	1.68315e-41	-1.31052e-41	-3.65272e-41	3.89468e-41	1.68456e-41	-1.89981e-40	-1.02043e-41	-5.35115e-41	-1.12736e-41	1.58259e-41	-2.28954e-41	2.81286e-41	2.00683e-41	1.28972e-41	2.10365e-41	1.09149e-41	1.77562e-42	-9.34679e-41	3.34046e-40	-1.91533e-42	9.21265e-41	1.78123e-41	1.55062e-42	7.73745e-41	-5.0492e-41	3.82585e-40	6.36707e-41	2.79828e-41	1.71333e-39
-6.10693e-43	2.69697e-42	1.48237e-42	-2.07753e-42	-1.73109e-41	3.94466e-43	9.15172e-42	1.80502e-42	1.23571e-41	3.37524e-42	7.16811e-42	3.24394e-42	-1.83412e-42	-1.66337e-42	-5.80312e-42	7.17819e-43	4.24244e-42	-3.76802e-42	-6.90044e-42	-1.18639e-41	4.82538e-42	-1.79248e-42	-1.68407e-42	1.91452e-42	-1.13307e-42	-3.76295e-42	2.16155e-42	-6.47661e-42	-3.48177e-42	-1.47822e-42	1.27178e-40
3.63714e-43	-2.03407e-44	7.99226e-44	1.98228e-43	-2.31981e-44	-5.33307e-43	1.30337e-43	7.18964e-43	2.55748e-43	-5.3882e-43	5.75069e-44	3.05042e-42	-1.13342e-43	-2.84269e-43	1.41209e-43	1.14769e-42	1.08989e-43	-5.33547e-43	6.15885e-44	-2.20004e-43	2.07844e-42	4.72657e-43	-6.17055e-44	-6.48145e-46	1.62258e-43	-1.01897e-43	7.67724e-43	2.43286e-42	2.18107e-43	3.15582e-44	1.4909e-41
-3.37219e-46	-8.80059e-44	-2.16335e-44	-1.46283e-44	-3.35049e-44	-1.5601e-44	-5.1672e-44	4.4779e-44	6.58203e-44	1.36565e-43	-6.22542e-44	-1.1153e-44	-1.55879e-43	-7.7682e-44	4.40052e-45	-2.88885e-44	-1.0396e-44	6.52131e-44	6.96448e-45	1.44808e-43	-1.69365e-44	6.41402e-44	3.08504e-45	-1.61988e-45	8.88246e-44	-3.28834e-44	1.18452e-43	5.69981e-45	2.02441e-44	1.71058e-44	1.40918e-42
-1.56021e-45	-9.46341e-45	3.3113e-47	-3.6861e-45	2.52134e-45	-5.00817e-45	9.42577e-46	-1.82847e-45	4.07926e-45	-1.31203e-45	3.6586e-46	3.15821e-47	-2.24774e-45	-9.41594e-46	-5.50202e-45	-4.9665e-46	-1.71913e-44	1.76675e-44	-6.44232e-46	-5.72054e-45	-1.2811e-45	-5.34507e-46	1.61418e-44	2.59999e-45	-2.39165e-45	-5.51328e-47	1.95584e-45	-2.79221e-45	-5.72378e-46	-1.54402e-45	1.11112e-43
-4.39096e-46	1.66382e-46	2.33023e-46	2.80976e-45	-3.11652e-47	-7.91711e-47	4.14422e-46	3.76965e-46	3.3361e-46	8.27478e-48	-4.85616e-46	5.64181e-47	7.63479e-47	1.7691e-46	8.10917e-47	-1.94352e-46	-2.87246e-46	2.62977e-47	-2.49674e-48	-2.05805e-47	1.19398e-47	-1.70016e-48	2.71728e-46	2.19661e-47	-4.14054e-47	-1.40928e-47	1.39456e-46	1.05478e-46	-1.00498e-46	-2.21996e-46	7.22948e-45
1.66705e-47	-1.97654e-46	-3.81014e-48	-2.82824e-47	6.47212e-48	-2.57649e-47	-4.26625e-48	-5.12171e-47	3.14462e-47	-1.38368e-46	-2.89838e-47	-1.32365e-47	-1.57088e-48	-1.44243e-48	4.3795e-47	-3.01092e-47	5.1787e-47	1.54122e-47	2.34671e-48	-7.40268e-47	-5.77338e-48	2.57969e-48	-1.99727e-48	-1.82471e-48	-7.26692e-47	3.61503e-47	8.44255e-48	4.87352e-48	5.5865e-47	-3.54221e-48	9.6038e-46
3.73807e-49	8.83269e-48	-5.82015e-49	-5.8803e-48	2.49292e-49	5.03049e-49	-8.03158e-49	-4.07491e-49	-5.35673e-49	4.86685e-48	-1.85772e-48	1.97887e-48	-7.59571e-49	7.52393e-48	-2.64654e-48	2.06154e-48	4.6494e-49	-5.46543e-48	2.55243e-48	1.77169e-48	1.79291e-48	-7.89356e-48	-4.91356e-49	-1.36368e-48	-2.41119e-48	3.27016e-48	-1.88214e-48	4.25168e-48	-6.96467e-49	6.23302e-48	8.04032e-47
-6.32091e-49	1.29828e-49	2.36464e-49	5.6253e-49	-1.13952e-49	-2.52291e-49	2.37018e-50	-1.49151e-49	-3.33317e-50	-1.8243e-49	-4.34489e-50	-7.49772e-49	-1.67779e-50	1.79625e-50	-1.03815e-49	-6.06591e-50	1.04941e-49	1.97285e-49	4.68852e-49	3.43921e-49	7.27589e-50	6.1696e-50	-1.9328e-50	-6.80044e-50	-1.69427e-49	-2.8702e-49	-3.54592e-50	8.15524e-51	1.3797e-49	4.74432e-50	5.33047e-48
-8.52964e-52	3.69073e-51	1.17186e-50	-3.55522e-50	-1.00709e-50	1.93059e-50	-2.88835e-50	-4.22867e-51	-6.64331e-52	-2.03378e-50	2.11488e-51	-5.85828e-50	-3.10491e-51	5.93902e-52	2.10671e-50	2.12614e-50	-7.50203e-52	-2.8959e-50	-7.0719e-50	-1.49315e-50	-9.5439e-51	-4.62977e-50	-1.72463e-50	-2.14836e-50	-2.79554e-51	-5.80851e-50	6.03749e-52	2.82047e-50	8.67668e-51	-1.05361e-50	5.60864e-49
2.79275e-52	-3.22295e-52	-3.0665e-51	2.09489e-52	7.79533e-52	-2.80027e-51	1.79074e-52	1.66642e-52	1.12127e-51	-1.13625e-51	4.3995e-52	1.06117e-51	-6.08884e-52	2.99374e-53	-3.01461e-52	9.19997e-52	-5.31325e-52	5.5684e-51	7.59547e-52	-1.92672e-51	-4.45732e-52	-8.34063e-52	8.52487e-52	5.86378e-51	4.96034e-52	5.05731e-51	-1.10487e-51	-3.87781e-53	3.41696e-51	5.88818e-52	4.09068e-50
2.32358e-52	-1.57658e-53	-1.04644e-52	1.50877e-53	8.36904e-53	7.13721e-53	8.37338e-53	5.47713e-53	-6.76049e-54	-5.37358e-53	-6.64543e-53	-1.45998e-52	1.91436e-52	8.42584e-54	1.28404e-52	-7.96031e-53	-2.64922e-53	-1.58919e-52	-3.50396e-52	2.89318e-52	5.86483e-53	-1.2791e-51	-3.13595e-53	-8.11558e-53	3.73877e-52	8.4251e-53	1.43008e-52	-4.27256e-54	9.8484e-53	8.35638e-53	4.40508e-51
1.24405e-53	-5.97883e-54	1.10386e-53	-5.50064e-54	2.12453e-53	1.13074e-53	5.61686e-53	1.89909e-53	-2.10319e-53	-5.11956e-53	-1.96442e-55	1.50391e-53	4.20925e-55	1.40978e-53	-2.50185e-55	-3.40919e-54	-9.08662e-54	-1.91449e-54	1.82887e-53	2.46706e-54	1.54749e-53	-4.02207e-54	-5.4055e-54	9.40625e-53	-1.15668e-53	1.25862e-53	-2.79703e-55	-7.82772e-55	-1.69447e-53	1.68594e-53	4.58053e-52
-6.7799e-55	2.49678e-55	1.44916e-54	-1.05488e-54	2.30235e-55	3.7811e-56	5.77138e-55	-7.37902e-54	1.56081e-54	9.11149e-56	-2.78488e-55	-3.54089e-55	6.22631e-55	3.07708e-54	-4.9361e-55	-1.26405e-54	3.15607e-54	-1.95787e-55	4.36665e-54	-2.04141e-55	8.95048e-55	-9.20386e-55	-1.00291e-55	-4.64349e-55	6.9156e-55	-1.76506e-54	1.72384e-54	-2.8168e-54	1.29156e-54	9.70951e-55	3.89603e-53
-1.33353e-55	-1.58657e-55	-1.03852e-56	3.91263e-56	-2.57213e-55	9.1529e-56	-2.92551e-55	1.60978e-55	-1.50764e-56	-4.30203e-55	-2.08789e-55	-7.78074e-56	-8.35675e-56	-1.05707e-55	1.51781e-55	-9.88015e-57	2.73699e-56	1.87079e-55	1.17785e-56	1.09899e-56	-1.78416e-55	-7.6021e-56	-6.78635e-56	2.67028e-55	-4.4223e-56	-3.16624e-55	-1.7928e-56	1.75113e-55	1.37812e-55	-2.80513e-56	3.7729e-54
8.65905e-57	-1.03545e-57	2.15695e-57	4.26235e-57	3.33553e-57	3.19188e-57	-1.69196e-57	2.45237e-57	8.30171e-57	1.79339e-57	-4.31342e-57	-1.81147e-56	1.37746e-56	4.02138e-57	9.27955e-57	1.40106e-57	-1.55855e-57	-1.92132e-58	2.27688e-59	-1.091e-56	-1.29254e-58	6.19132e-57	1.55685e-56	-1.33704e-57	-4.38825e-57	-1.75028e-56	-2.19857e-56	-1.59066e-56	5.38251e-57	1.41203e-56	2.02981e-55
1.59484e-59	-1.29488e-57	-2.15132e-58	-1.15747e-57	-2.91292e-57	6.869e-59	4.46213e-59	6.99849e-59	6.01359e-58	1.93558e-58	3.0157e-59	-9.39364e-58	1.25637e-58	1.69083e-57	-1.91663e-57	-1.02752e-57	1.20085e-58	-9.73553e-59	8.84705e-59	2.08836e-58	4.18544e-58	3.00024e-58	5.00042e-59	2.21563e-58	5.56131e-59	1.18135e-57	1.46688e-57	3.48307e-57	6.67764e-58	-9.40379e-58	2.16046e-56
-9.83408e-59	5.95734e-59	-9.58081e-59	3.05944e-58	-1.2049e-58	-5.33951e-59	-9.25e-63	-1.24682e-59	7.26232e-59	-9.06517e-62	-6.37591e-59	2.1014e-59	1.00256e-59	1.92854e-58	1.48617e-58	4.76124e-59	-5.55275e-59	-6.00721e-59	-7.25149e-59	-4.18984e-58	-7.33553e-59	-6.05185e-60	2.19578e-58	3.96865e-60	1.65993e-58	1.6124e-59	3.83141e-59	-3.98838e-58	7.68202e-60	7.57252e-59	2.91536e-57
3.12897e-60	-7.88415e-60	2.59649e-60	6.17985e-61	-4.55296e-60	3.17594e-61	-1.75531e-59	1.55128e-61	1.038e-59	1.7329e-59	-2.44213e-60	-3.49083e-60	-7.50075e-60	1.04027e-60	3.64623e-60	5.28048e-60	2.15021e-59	1.87448e-59	-6.05827e-60	-1.29694e-59	1.18186e-59	-1.60884e-59	6.84321e-60	5.73269e-60	-4.13119e-60	-1.13239e-59	-2.36646e-60	1.37292e-60	-8.82394e-60	-2.81989e-59	2.43891e-58
-6.68536e-61	8.93968e-62	5.95632e-63	3.73565e-62	3.65274e-61	3.14405e-61	-1.40019e-61	-8.97995e-61	3.50527e-61	1.10544e-60	3.48693e-60	1.25115e-60	-3.97054e-61	6.12143e-61	1.48155e-61	3.85542e-61	-3.16949e-61	-8.66711e-61	-6.1129e-60	7.72791e-61	-3.39945e-61	-2.18833e-61	1.64521e-62	-1.25611e-60	1.0181e-60	2.57576e-63	-8.67733e-62	1.54631e-60	-1.04962e-60	4.1448e-62	2.39014e-59
1.30526e-62	2.16595e-62	2.17851e-61	-1.54194e-62	-4.28366e-62	1.34711e-62	-3.83759e-61	-8.29622e-62	-1.63112e-63	4.81472e-62	-6.27941e-62	9.36321e-63	2.34615e-61	2.95409e-62	-4.75412e-62	2.04836e-62	-3.86259e-62	2.22814e-62	-3.96452e-62	-4.69098e-62	1.27276e-62	-3.7172e-62	-1.46686e-62	1.27484e-63	-9.21231e-62	1.05923e-62	1.8956e-61	-2.80475e-61	-8.99688e-62	3.53664e-63	2.12469e-60
-2.13396e-63	-2.60079e-63	-1.93661e-63	7.34663e-64	4.65389e-63	-6.44437e-63	-8.84923e-63	-3.36792e-63	-6.81037e-64	5.11684e-63	-9.09441e-63	5.28406e-63	-5.28256e-63	1.15592e-62	3.05045e-63	1.91828e-62	7.2666e-63	-3.82583e-63	3.06867e-63	-6.37624e-63	-1.18887e-63	2.86385e-63	8.9048e-64	5.86096e-64	-8.0328e-64	2.18074e-62	1.0906e-62	-3.24351e-63	1.29387e-63	1.20004e-64	1.54213e-61
1.59283e-64	-4.95338e-64	1.28903e-63	1.01295e-63	-3.49772e-65	-6.44464e-64	-1.99655e-65	5.86932e-64	-7.22143e-65	8.60653e-64	-7.94654e-64	3.52713e-64	-1.36857e-63	-2.02889e-64	3.44152e-64	3.44138e-65	3.37005e-64	-2.50268e-64	-1.27581e-63	-5.86111e-64	-1.73027e-64	-2.86184e-64	-1.36112e-64	4.3629e-64	2.20087e-65	2.37129e-64	1.51537e-63	8.32376e-65	2.00333e-64	1.54704e-63	1.53591e-62
1.43088e-65	-5.32926e-65	5.38691e-65	5.16371e-66	3.29399e-65	-8.72444e-65	1.27657e-64	4.48713e-65	-4.73405e-65	-1.75447e-65	-1.2924e-65	2.16479e-65	3.17296e-64	-1.15661e-65	-2.18304e-65	-5.57043e-66	1.56822e-65	2.3934e-65	4.37094e-66	-4.85919e-65	-4.91715e-66	2.96596e-64	-2.16692e-65	-1.18937e-66	1.08079e-65	6.47037e-65	9.89008e-66	4.47776e-65	3.58375e-65	4.36336e-65	1.50167e-63
-1.67539e-67	-1.11753e-66	-5.70605e-68	-1.54073e-66	-2.27142e-66	2.23364e-66	8.3197e-66	3.93806e-66	8.0997e-66	3.99131e-66	6.50947e-67	1.75374e-66	-6.79526e-67	6.86869e-68	6.75697e-66	-3.31003e-67	-1.421e-66	4.5884e-66	-8.86014e-67	-5.90111e-67	3.57271e-66	-6.53476e-66	-5.52334e-67	8.44901e-66	3.13941e-67	-1.41602e-65	-1.50866e-66	1.47932e-67	-6.97657e-66	4.52259e-66	9.62018e-65
-3.76308e-67	2.63295e-67	-3.31119e-67	-3.43654e-68	-1.38381e-66	7.23713e-69	-5.02779e-67	5.50903e-67	-1.43277e-66	3.56169e-68	-5.591e-67	-4.51043e-68	-2.31815e-67	-5.5013e-69	-1.30437e-66	2.24134e-67	-1.00238e-67	1.61727e-67	-1.70886e-67	-1.10841e-67	2.22104e-67	3.13008e-68	-1.07921e-67	4.66332e-67	-3.13673e-68	3.19697e-67	2.6253e-68	7.94733e-68	-1.51508e-67	7.33829e-68	9.34126e-66
7.59334e-69	4.93482e-68	4.5001e-68	3.37326e-68	-1.34593e-68	5.36131e-71	-4.66533e-68	-1.6063e-68	1.73093e-67	9.49595e-68	-1.32248e-69	-8.56956e-69	1.01376e-67	2.20976e-68	3.57959e-68	-1.00103e-68	-1.14938e-68	-1.70438e-68	1.3545e-68	9.16638e-69	9.36647e-69	2.35815e-69	4.91843e-68	2.66548e-68	-2.80118e-68	-2.13878e-71	-2.40611e-68	2.09331e-69	1.63196e-68	3.71522e-69	8.72164e-67
-7.22675e-69	6.87454e-69	7.35495e-69	7.66721e-69	-6.659e-70	4.90698e-69	3.79833e-69	-5.27677e-70	-4.60216e-69	1.0523e-68	-5.53155e-70	1.3373e-69	1.01759e-68	4.97892e-70	6.21715e-70	-1.4564e-69	-1.89057e-69	1.51092e-69	2.83692e-71	8.17041e-69	-1.86412e-69	1.47533e-69	4.38751e-70	8.57877e-70	3.09226e-69	2.26011e-69	-3.31538e-70	3.41019e-69	-5.27477e-70	7.19411e-70	9.53672e-68
-8.06291e-71	-1.00364e-70	3.78027e-71	-2.21657e-70	-4.05671e-71	9.49575e-71	5.6325e-70	1.93555e-71	1.99817e-70	4.06728e-70	8.79083e-70	-6.3537e-71	-3.06044e-71	-3.52812e-70	-9.37008e-71	-9.24127e-71	2.12736e-71	-1.17451e-69	-2.47155e-71	-2.50044e-70	3.03e-70	3.86915e-70	2.08087e-70	-9.84625e-71	-4.39226e-70	-1.11172e-69	-2.68606e-70	-4.19369e-70	4.18672e-70	-1.16277e-69	9.56465e-69
6.22188e-72	4.72561e-71	-8.08351e-72	2.16397e-71	-4.46206e-71	-2.16e-71	-5.74373e-72	-1.25307e-71	-6.39312e-71	-8.15004e-71	-4.93406e-71	-9.35461e-72	6.45707e-71	1.58205e-71	-5.62269e-73	5.17219e-71	-2.7879e-71	-1.67654e-71	-2.79407e-72	1.72638e-73	-1.62695e-72	-1.61063e-70	2.19364e-71	-2.97202e-71	-1.29794e-72	1.46477e-71	5.31482e-72	-2.2997e-73	-7.57682e-72	1.70018e-71	8.12525e-70
-2.2736e-72	-2.95155e-72	-5.8207e-72	-9.57465e-72	-1.25083e-72	-4.207e-73	1.19961e-72	-4.77657e-73	-9.94727e-72	-3.46978e-72	-2.04356e-72	1.87207e-72	1.24101e-72	8.18949e-73	3.51092e-72	-9.18711e-73	2.14558e-73	-5.13368e-72	2.08127e-72	-1.95071e-72	-4.11953e-73	3.01494e-72	-4.34705e-72	6.4312e-72	-1.46773e-72	-2.34947e-73	-9.27056e-73	2.30933e-72	1.62545e-72	-2.46587e-72	8.04073e-71
-1.04752e-74	-6.09327e-74	-1.40959e-73	-9.28382e-73	-7.41422e-75	-4.49215e-73	-8.46757e-74	1.31103e-73	-4.20366e-74	7.69841e-74	8.74211e-73	-1.82412e-73	8.00085e-73	-2.99263e-74	-3.15882e-74	-4.85069e-75	3.33381e-73	3.22137e-73	3.93272e-74	-1.45143e-73	6.92055e-74	4.31406e-74	2.1671e-73	8.3943e-74	-3.7807e-74	3.06346e-74	3.30177e-73	2.73168e-74	-4.46653e-73	1.82098e-73	6.16293e-72
-4.56585e-75	-1.90345e-74	1.08585e-74	2.43424e-75	6.20323e-74	1.99035e-74	-9.66545e-77	2.44423e-75	8.09454e-75	-1.1952e-74	-9.73548e-75	3.20704e-74	2.80234e-75	-2.41301e-74	-5.96017e-74	-6.61794e-74	-1.86831e-74	2.85135e-75	-4.5613e-74	1.10704e-74	-2.42198e-74	3.03626e-74	-4.19531e-75	1.42233e-73	1.10205e-74	1.69903e-76	1.65975e-75	-2.44671e-75	-6.59935e-75	5.26236e-75	6.42323e-73
-1.41809e-74	-6.22907e-76	-6.54822e-76	-5.47485e-76	2.85889e-75	8.78028e-77	1.24558e-75	-4.975e-76	1.81133e-76	-5.02894e-76	-8.34962e-76	3.78996e-76	1.10249e-76	7.03028e-78	7.4345e-76	-6.09947e-76	-3.12464e-76	4.82886e-75	8.44231e-77	1.31314e-75	2.98419e-75	1.92172e-75	1.00806e-75	6.01749e-77	-2.04514e-75	-3.07353e-76	2.64658e-76	4.95836e-77	1.73415e-75	1.07686e-74	5.1747e-74
-1.38165e-76	-1.84257e-76	6.10675e-76	-7.52667e-77	-7.48159e-76	-1.32587e-75	1.80202e-76	1.47597e-76	-1.10509e-76	2.91104e-76	-3.46449e-77	-1.78665e-77	3.85501e-78	-7.01539e-79	-2.53358e-76	-5.08324e-77	1.0628e-76	-3.21953e-76	-2.03595e-77	-3.08531e-77	-1.30164e-76	1.65446e-76	-6.69404e-76	8.96613e-77	1.11843e-76	-1.18992e-76	-5.16192e-77	-2.25733e-78	2.99097e-76	-6.7656e-77	6.35864e-75
-4.03488e-78	5.68905e-78	4.09373e-79	3.34348e-78	-3.2295e-78	9.066e-79	1.07075e-77	4.65506e-77	-7.39946e-78	1.06508e-77	-4.20784e-78	-9.23882e-78	2.09351e-77	6.43212e-79	4.66576e-78	-3.42858e-78	1.0165e-77	2.94266e-77	5.90872e-78	5.95818e-77	-1.56431e-78	3.73427e-77	6.0313e-78	-2.73471e-78	-5.00716e-78	3.56769e-78	5.80718e-78	-1.48786e-77	-1.51431e-77	1.16239e-78	3.34362e-76
-1.65809e-78	2.2676e-80	1.54873e-79	-3.29912e-79	3.15842e-79	-4.18611e-79	2.81787e-78	3.8506e-78	5.85323e-79	-5.76978e-79	6.25506e-78	1.6408e-78	-2.85779e-79	1.47024e-79	3.69205e-79	-8.79671e-79	5.66456e-79	-6.69784e-79	-2.42658e-78	-2.85233e-78	-9.76239e-78	-6.14188e-80	-1.05657e-78	-1.03298e-78	4.82858e-79	9.34833e-79	-2.25908e-78	6.37131e-79	-8.12327e-79	-3.01607e-80	4.38932e-77
1.88718e-79	-1.0997e-78	5.75807e-80	1.45348e-79	5.47386e-80	-4.77999e-80	-1.16428e-79	1.40793e-80	-5.41522e-80	-1.61136e-79	-3.33483e-80	2.43127e-80	-4.77432e-80	-2.49748e-79	1.18173e-79	2.7254e-80	3.12049e-79	-5.59727e-80	3.44917e-80	4.66592e-81	-5.22264e-80	2.66122e-80	1.99275e-79	6.36825e-80	5.76366e-81	3.64068e-79	-1.38075e-79	-1.5387e-79	-1.10769e-79	1.13376e-79	4.07516e-78
1.00561e-81	-7.46235e-82	6.8995e-82	-1.06306e-80	-1.51592e-80	-8.50158e-81	-2.74872e-80	1.22075e-80	-5.40861e-80	-3.69472e-81	-2.29546e-81	4.71176e-80	1.38264e-80	-6.91593e-81	-4.49146e-81	-3.62699e-81	7.36409e-81	-3.32653e-81	1.35104e-81	-2.44305e-82	9.91683e-81	-4.57871e-81	-1.20912e-81	1.43843e-80	-2.75105e-80	-6.86084e-81	9.12974e-82	2.28853e-80	4.73279e-82	-1.11782e-80	3.24679e-79
-3.91722e-82	-1.43733e-82	1.90522e-81	3.75701e-81	1.76839e-81	-3.75676e-83	4.60757e-82	-1.01824e-81	-5.45742e-82	-1.12211e-81	-1.69042e-81	-1.06638e-81	8.69242e-82	5.82479e-82	1.93735e-82	-3.8553e-82	-6.20098e-83	1.82368e-82	-4.43105e-82	-6.04423e-83	1.1143e-82	1.66373e-81	-3.82546e-82	-1.0734e-81	-8.2626e-84	6.3012e-82	6.65835e-82	-3.53448e-83	-2.51346e-82	2.13329e-82	2.17215e-80
-5.99429e-83	7.28106e-83	4.76172e-83	-9.71215e-84	2.187e-83	6.61243e-83	-1.96638e-83	1.03227e-82	3.33183e-83	-9.07805e-83	1.88366e-82	-2.23176e-82	-5.90485e-84	8.0499e-83	4.28218e-82	3.83263e-83	-6.13535e-85	2.64972e-82	-1.77966e-83	1.23675e-82	-1.28677e-82	-4.17402e-83	1.38075e-83	3.72321e-83	2.26049e-83	-5.09797e-83	-1.44934e-82	7.11882e-83	2.19072e-83	1.1682e-82	2.5465e-81
7.01231e-85	8.53752e-84	-7.8064e-84	-2.44564e-85	1.68666e-84	-2.37696e-84	-3.06161e-84	1.58858e-83	3.13383e-84	-1.36115e-83	-8.4134e-84	2.91757e-84	-3.48327e-84	-1.80495e-83	9.3875e-85	1.20035e-83	-1.09725e-83	-1.73616e-84	1.29207e-83	-2.7333e-83	-7.3034e-84	-1.67059e-83	-4.44657e-86	-4.27116e-84	-1.0436e-84	-7.73172e-84	-2.58537e-84	7.68136e-84	3.06818e-84	-3.14261e-84	2.09392e-82
-3.90675e-85	3.30861e-85	-7.21967e-85	-6.12748e-85	1.6765e-84	-7.35446e-86	-2.07054e-85	1.60367e-85	-9.25198e-86	-1.38602e-85	-1.00248e-84	-1.38943e-84	2.46472e-84	2.05549e-86	-1.16727e-85	-1.22277e-85	4.23478e-85	-4.85813e-85	-5.22564e-85	7.63177e-85	-6.25811e-85	-1.67274e-85	-1.44533e-85	-3.55271e-86	5.55697e-85	-8.15921e-85	-9.52193e-85	2.92708e-86	-7.98515e-85	-1.81331e-85	1.60221e-83
-8.28934e-87	6.31391e-86	-4.26558e-87	-8.56713e-87	-1.06371e-85	-1.25367e-86	6.23196e-87	-3.61482e-86	-1.36113e-85	6.75974e-87	-3.47382e-85	8.11156e-86	-2.91175e-86	8.88134e-86	-1.57215e-85	1.2325e-86	-4.79713e-86	9.94945e-87	6.50289e-87	-2.01834e-86	1.3602e-86	1.08466e-86	2.29673e-85	9.40974e-86	1.62212e-86	1.93025e-86	-3.75583e-86	1.17202e-85	-1.33676e-86	1.06488e-85	1.84735e-84
3.67884e-87	5.43659e-87	-3.69261e-87	1.86759e-87	1.55605e-88	4.14162e-87	3.40236e-87	1.54804e-87	-2.98866e-87	-1.44046e-86	-8.51467e-88	-6.55926e-88	7.01439e-88	5.35987e-87	-1.98737e-87	-8.06987e-87	-6.70822e-88	6.18921e-89	-2.04401e-87	9.95212e-87	3.4946e-87	-5.00872e-87	-1.19425e-86	2.44173e-88	-1.58873e-87	3.34845e-87	-1.11175e-86	-2.27258e-87	2.0295e-87	-7.48847e-87	1.20206e-85
9.59669e-89	8.5231e-89	-1.0877e-89	-4.33589e-88	-1.57427e-88	-1.5852e-87	-1.54259e-87	-1.42543e-87	4.29375e-88	-5.00038e-90	-1.24913e-89	3.42801e-88	5.03013e-88	8.20315e-89	8.37977e-89	6.0067e-88	1.16424e-88	-6.4249e-89	1.09425e-88	-2.98654e-88	2.25966e-88	-9.03241e-89	2.09181e-88	2.58239e-88	2.74692e-87	-7.60542e-88	-1.50455e-88	2.19708e-89	2.0302e-87	-4.47416e-89	1.45228e-86
9.58869e-89	-4.87921e-89	-5.11733e-90	-7.18337e-90	1.49293e-89	2.72011e-89	8.28514e-89	-1.01393e-88	4.61667e-89	1.80108e-89	1.24687e-89	8.05475e-89	-9.56354e-90	9.44527e-89	-3.5046e-89	2.96401e-89	-2.04791e-89	9.81376e-89	6.19497e-89	4.42435e-89	-2.7469e-89	-7.52428e-90	-9.23609e-90	-3.02406e-89	4.40788e-90	1.0911e-88	-6.19292e-90	-1.12308e-90	5.07489e-89	6.50551e-89	1.24517e-87
3.44337e-90	-3.22253e-90	2.34064e-90	2.59068e-90	-1.21375e-89	7.225e-90	-2.61502e-90	1.0973e-90	-3.36002e-90	-8.93507e-90	1.43181e-90	-3.10535e-90	1.48917e-90	-1.35401e-91	-9.86068e-91	-5.26845e-90	-1.26779e-90	-7.02586e-91	-9.55716e-91	-1.15099e-90	2.7236e-90	-1.54335e-90	4.41227e-91	-5.9757e-90	2.61161e-91	-1.82368e-90	2.49505e-90	3.70635e-90	3.98178e-91	1.8863e-90	8.4715e-89
-3.07143e-91	2.08336e-91	5.56233e-91	-5.32426e-91	3.2681e-91	-4.54025e-91	-2.07155e-91	-3.16946e-91	-1.13446e-91	-1.6259e-91	6.03336e-92	2.49437e-91	7.3736e-91	-4.77774e-91	1.26102e-91	-2.62249e-91	-1.2044e-91	3.81957e-92	-5.23373e-92	-2.77164e-91	4.15651e-91	-5.17022e-91	5.68087e-91	2.61164e-91	5.00013e-91	1.66955e-90	7.5526e-91	-7.03564e-92	-9.40908e-93	8.96613e-92	1.04427e-89
-1.85513e-92	3.22669e-92	-8.54257e-93	2.2037e-92	1.63178e-93	-2.71483e-92	-4.28058e-92	-1.95689e-92	2.32516e-93	-4.22526e-92	4.70159e-92	3.25362e-92	-1.14213e-92	1.12918e-92	2.07107e-91	1.10461e-92	-1.50414e-92	-8.29472e-93	3.4391e-92	-3.02496e-92	-6.76467e-92	-1.83187e-93	-1.01635e-91	-1.16055e-92	6.38701e-93	2.20462e-92	-1.72076e-92	-2.06708e-92	8.55954e-92	-3.60173e-93	9.63753e-91
-9.84315e-94	-1.88367e-93	-2.26807e-93	-1.16059e-94	4.33471e-94	3.42499e-93	2.43935e-93	2.79803e-94	-2.2033e-93	2.01434e-93	-2.3272e-94	-2.97336e-93	1.66857e-94	8.77121e-94	-2.03624e-93	-6.95576e-94	4.20931e-93	-3.44231e-93	3.46228e-94	-2.31573e-94	7.04537e-95	3.51591e-94	7.46501e-95	-1.06927e-93	1.3921e-93	1.10963e-92	-2.04205e-93	3.58615e-93	6.22037e-93	-6.43409e-93	6.35957e-92
-7.75735e-95	-3.70751e-95	2.995e-94	4.76973e-94	-1.64818e-94	-1.05013e-93	-1.12394e-94	-1.04689e-94	2.72525e-94	-2.9105e-94	1.45914e-94	-8.84107e-95	-4.12355e-95	-4.05643e-95	5.17473e-94	-1.05372e-94	1.27118e-94	1.76324e-94	-6.45245e-95	-2.99481e-95	-1.67133e-95	3.54301e-94	-2.96835e-94	-4.58746e-94	2.2478e-94	-4.27008e-95	2.51335e-95	-5.98873e-94	-1.87739e-95	1.94515e-94	6.45499e-93
7.3704e-96	-2.19005e-95	7.86348e-96	-1.45147e-95	-1.31559e-95	7.50459e-95	-2.05813e-95	-1.04233e-96	-7.60799e-95	-3.60353e-95	3.53269e-95	-4.53083e-96	-4.36912e-95	-9.52628e-96	1.01401e-95	-3.1499e-95	4.45496e-95	1.19719e-95	5.11235e-96	1.23405e-95	-5.47586e-96	-9.59037e-96	2.33001e-95	-4.95869e-96	2.30425e-95	-1.06949e-94	1.09706e-95	-3.96266e-96	-2.2852e-95	-7.81221e-96	7.01192e-94
-2.34348e-96	-3.72541e-96	-2.61916e-96	-1.74949e-96	-2.19414e-96	6.89563e-96	-6.89564e-97	5.14354e-97	7.81497e-98	-1.0352e-96	-1.87519e-97	1.53755e-96	-6.29092e-96	-6.02705e-97	-4.31724e-96	5.59013e-96	-5.62033e-96	-2.103e-96	-2.39843e-96	-2.27078e-97	2.75269e-96	1.09924e-96	1.08093e-96	-3.28346e-96	3.11499e-96	1.3708e-96	8.35737e-97	-5.2388e-97	-7.76474e-97	-6.50852e-96	7.20662e-95
-1.08308e-97	1.299e-98	6.86099e-97	5.95641e-98	3.39054e-97	1.36029e-97	1.925e-97	-3.51577e-98	-3.24048e-97	-7.67843e-97	5.0144e-97	-5.04654e-98	3.59466e-99	7.4329e-97	-1.45004e-97	-1.24882e-97	7.95653e-98	4.05605e-97	-3.90202e-98	1.54029e-98	-1.1275e-98	-9.85315e-98	3.78003e-98	1.39236e-97	1.01202e-97	-2.01719e-97	5.45033e-98	-9.67216e-98	-5.11018e-97	-2.18907e-98	6.04376e-96
-3.22057e-99	3.6163e-99	2.13164e-98	-1.60278e-99	1.4341e-98	1.09665e-98	4.51287e-98	1.03825e-97	2.56167e-98	4.74665e-99	-8.0701e-99	-4.95046e-98	-1.70088e-99	1.80518e-98	8.73e-99	1.8078e-98	1.29582e-98	-4.32493e-99	2.03249e-98	-3.44302e-99	-8.04773e-100	-2.1866e-98	-1.99807e-98	5.65976e-98	-1.6734e-98	-6.58346e-99	-1.67076e-100	3.13892e-99	-8.60759e-99	-2.66504e-98	5.40697e-97
-3.725e-99	1.2362e-99	-1.50927e-100	1.96811e-99	1.66472e-99	3.69766e-99	-2.28294e-99	1.16979e-99	1.25452e-99	-5.70226e-100	-7.16585e-99	1.9885e-99	2.92662e-99	5.06239e-100	6.60326e-101	-2.28083e-99	-1.27162e-99	-4.64622e-99	-1.93718e-100	-2.30872e-99	-6.61221e-100	-1.04003e-99	3.73133e-100	1.20022e-99	3.51413e-99	-2.25741e-99	-2.77328e-99	-4.90557e-101	-2.3268e-100	-9.29697e-100	5.41053e-98
-2.12422e-101	5.15532e-102	-9.85695e-101	-8.83911e-102	2.41768e-101	5.34553e-100	-1.94823e-100	-4.5223e-100	-6.30557e-101	3.01354e-102	-6.54594e-101	1.48017e-100	2.99676e-100	4.29394e-101	9.30512e-101	-9.04243e-102	5.9651e-100	2.61707e-100	1.28378e-100	1.63608e-102	1.50196e-100	-3.13072e-100	-3.50413e-100	-2.79747e-100	9.13776e-101	6.49277e-101	-3.60622e-100	-6.44376e-102	7.44581e-101	2.95331e-101	4.77286e-99
-3.87456e-102	-4.49453e-102	5.87298e-102	6.48806e-102	-6.62219e-102	-3.1196e-102	-5.72978e-102	-2.76901e-101	2.38363e-101	-3.97599e-102	-4.24024e-103	-1.65288e-101	-3.13062e-102	-2.09875e-102	-1.57476e-101	-9.49235e-101	-2.69628e-102	-2.65275e-102	4.20315e-102	3.07958e-102	5.84942e-101	7.49049e-104	-2.66962e-102	-1.54372e-101	1.04687e-101	4.03486e-101	-2.96155e-104	1.30208e-101	1.31009e-102	-2.23053e-101	4.01348e-100
-7.1277e-103	-3.01682e-104	1.2681e-102	-2.96928e-103	5.9362e-104	2.43453e-102	-1.3976e-103	5.36059e-103	7.74986e-103	-9.92545e-104	2.48408e-102	4.00804e-102	3.152e-103	2.32874e-103	-3.97302e-102	-3.28885e-103	-2.40889e-102	-3.10716e-104	2.77807e-104	-1.88159e-102	1.39881e-103	-3.58744e-104	2.68774e-103	1.53217e-102	2.4461e-102	5.06778e-103	-5.80608e-103	-6.08439e-103	6.34275e-103	2.46157e-103	2.90424e-101
3.31306e-103	4.40524e-104	3.15895e-104	-3.62501e-103	2.24555e-104	-5.04393e-105	-6.83155e-104	-8.44633e-104	1.23586e-103	-4.46523e-106	-3.04882e-104	-2.70109e-104	1.84727e-104	-1.02259e-103	2.87628e-105	-2.76666e-105	3.93107e-104	-1.88103e-103	3.42031e-103	3.65957e-103	-6.38951e-105	1.22183e-103	-8.87185e-104	3.80875e-104	-5.36748e-104	8.96034e-104	-2.78658e-104	1.21835e-103	1.0365e-104	-8.82822e-104	2.84004e-102
-2.13852e-104	6.98308e-105	7.622e-105	2.53804e-105	1.01548e-104	3.0773e-105	1.88217e-105	8.30201e-106	-8.63266e-105	2.47083e-105	-2.67822e-104	-1.51154e-104	-9.27024e-106	7.2441e-105	5.69419e-105	9.67977e-105	2.57018e-105	-4.52839e-105	8.89255e-105	-1.47359e-104	1.33087e-104	3.51888e-105	-9.42856e-106	2.16199e-104	-3.53202e-106	-1.15776e-105	1.66843e-105	1.27948e-105	3.76338e-105	-9.10688e-105	2.18465e-103
-7.23289e-106	2.60849e-106	1.12274e-106	-7.43916e-106	3.01906e-106	-5.72331e-106	1.68239e-105	-1.02792e-105	-1.50629e-105	-5.63692e-106	-2.195e-106	-2.12469e-106	4.99739e-106	-6.56049e-106	-5.46007e-106	4.22185e-106	3.49674e-105	4.36983e-107	9.8799e-107	6.32926e-106	8.94935e-106	-1.21551e-105	-6.00176e-106	-6.47197e-106	3.48146e-106	-1.86943e-105	3.07824e-106	-3.23444e-106	1.86421e-105	-2.77624e-105	2.51701e-104
-9.02869e-108	7.62084e-107	-2.61521e-107	-4.64518e-107	1.60007e-106	8.38532e-109	-1.0352e-106	-5.54903e-108	6.06489e-108	-4.972e-107	-7.32522e-107	1.6293e-106	-5.50814e-108	3.96707e-107	1.58175e-107	-2.00101e-106	3.97919e-107	1.48026e-107	9.65482e-107	6.63083e-107	2.22821e-106	-1.19453e-107	2.18181e-107	-5.26579e-107	-1.74324e-107	-2.30811e-106	1.22266e-106	2.49894e-106	-1.33763e-106	-8.32434e-108	2.27e-105
-5.35947e-109	-1.68785e-107	1.22396e-108	-1.11327e-107	1.26105e-108	1.94865e-108	-8.4883e-108	5.85471e-108	-2.72821e-108	-2.40905e-108	2.85634e-108	-3.37201e-108	7.65135e-108	-1.3129e-108	4.5157e-109	-1.86846e-108	4.63472e-108	-1.86712e-108	-5.61126e-108	3.23894e-108	1.84607e-108	-1.13598e-108	-3.30143e-108	4.45648e-108	-3.94318e-108	2.41292e-108	-3.88679e-109	-6.49276e-110	-6.04228e-108	2.41217e-107	1.33039e-106
2.42023e-109	4.36399e-109	-1.26499e-108	-6.46701e-109	-1.642e-108	4.33526e-109	5.76335e-109	2.09603e-110	1.2279e-109	-2.02171e-110	-4.09931e-109	1.56789e-108	1.15665e-108	3.15021e-109	-1.11108e-109	1.24453e-109	-3.62682e-110	-7.70472e-110	-3.3783e-109	-2.50764e-109	1.9374e-109	-2.60851e-108	7.81411e-109	2.54091e-109	6.81419e-109	-1.96664e-108	-1.18633e-108	-7.56529e-109	-2.37872e-110	-1.93061e-108	2.0176e-107
7.56334e-111	1.18803e-110	6.27777e-110	-3.63293e-110	3.31818e-109	2.71634e-111	-3.4796e-110	-8.14242e-110	5.82746e-110	-2.97256e-110	3.1776e-110	-2.63877e-111	2.12297e-109	1.21452e-109	5.10943e-110	2.81392e-110	-1.92773e-111	2.21972e-110	1.13023e-109	-8.74936e-111	3.28982e-110	-2.50414e-109	6.82648e-111	1.16837e-109	-7.41894e-111	9.50022e-111	-4.20489e-111	-9.4069e-111	-9.29316e-110	-1.7144e-110	1.79818e-108
2.01234e-111	-8.30133e-111	-1.59618e-111	1.14486e-111	6.30953e-111	-9.64418e-112	2.34405e-110	-1.13187e-111	1.87688e-110	-2.03897e-111	-1.32025e-110	1.85228e-112	-7.38933e-111	-2.34311e-111	8.5776e-111	-1.69804e-110	-5.47954e-111	4.05979e-111	6.86961e-111	-2.48867e-111	-2.60129e-111	5.42557e-112	1.03584e-111	5.42719e-111	-1.7265e-111	2.18547e-111	-7.58188e-111	7.15459e-111	9.02483e-111	-9.68189e-111	1.80247e-109
-4.9811e-112	3.829e-112	-2.53552e-112	5.70007e-113	-7.86784e-112	1.01298e-111	-2.30858e-112	1.59612e-112	-4.31204e-113	2.37071e-112	6.9006e-112	-5.71929e-112	1.05487e-111	-2.63681e-112	-1.18937e-111	7.87382e-112	2.41234e-112	3.54771e-112	3.91248e-112	1.21302e-112	7.38585e-112	1.42536e-111	-1.33888e-114	3.13762e-113	5.33231e-113	3.65832e-112	3.72463e-113	-6.06326e-112	-5.92959e-112	-5.76464e-114	1.31859e-110
-3.31371e-113	4.00107e-113	3.86515e-114	1.73805e-114	3.65243e-113	7.75277e-113	-1.53963e-113	-5.37453e-113	-3.20354e-113	2.28997e-113	-2.84996e-113	1.46529e-114	-5.50063e-114	-4.17961e-113	8.42849e-113	-9.42118e-114	-5.77739e-114	-3.54504e-113	3.50631e-113	1.60335e-113	1.15566e-112	1.92235e-113	-5.06551e-113	-1.22552e-112	2.41635e-114	-7.45923e-113	2.7682e-112	3.65341e-114	-1.55321e-114	2.36518e-113	1.27086e-111
4.81904e-115	-1.59259e-114	4.99042e-114	-5.89922e-114	-5.54144e-116	2.18313e-114	3.4058e-114	-5.40014e-114	-5.6343e-116	3.73622e-114	-1.06516e-115	-3.13467e-115	-9.6669e-114	8.08935e-114	9.92797e-115	1.29083e-113	-2.8596e-114	-8.16418e-115	-5.55091e-114	-6.53911e-116	1.47748e-114	2.77544e-114	-1.66673e-114	-3.03562e-114	-2.28679e-115	2.00586e-114	7.44264e-114	-2.97439e-114	-3.85219e-115	-1.0885e-115	9.12717e-113
2.12209e-115	-3.31097e-116	3.20425e-115	3.84798e-115	-1.30797e-114	6.65567e-116	-7.01245e-115	1.00388e-116	2.71154e-115	-3.11397e-116	-1.23442e-115	-5.11005e-115	1.87434e-115	-5.92367e-116	3.23794e-115	1.44938e-115	-3.78671e-116	2.47912e-115	6.24255e-115	-1.12072e-115	5.15063e-116	-4.12388e-115	-1.89067e-115	-1.62713e-116	-6.15235e-116	1.49761e-116	-1.06073e-115	-3.17317e-115	2.23806e-115	2.23517e-115	7.32705e-114
-3.45236e-117	1.36441e-116	-1.84947e-116	-1.35034e-116	-8.64133e-116	4.21759e-116	7.02567e-119	-5.2974e-117	3.88701e-117	-5.44641e-118	-4.64414e-118	-2.59103e-116	1.95919e-116	-2.62284e-116	2.5797e-115	-3.14503e-116	2.42024e-116	2.79523e-118	-1.52136e-116	1.10581e-115	2.78834e-116	1.1328e-116	-6.89029e-117	-1.04822e-115	2.31477e-116	-2.08097e-116	6.84975e-117	-2.75866e-116	-1.29495e-116	-1.16283e-116	9.5327e-115
7.51217e-117	-2.94429e-117	-2.73674e-117	9.36094e-118	-8.2445e-117	2.29172e-117	-8.64602e-119	2.68909e-117	-1.28114e-117	5.7305e-117	1.83291e-117	2.6317e-117	8.89964e-118	-4.41351e-117	-1.01998e-117	-1.33269e-118	-2.52504e-118	3.79737e-117	6.1859e-117	-1.57953e-117	-1.85231e-117	-3.52708e-118	-5.883e-117	-1.14872e-118	9.69763e-118	2.94989e-117	-2.61632e-117	-5.47932e-117	-1.28462e-117	-4.13419e-117	8.28264e-116
1.25892e-118	-1.72614e-118	1.174e-119	6.68338e-119	5.50934e-118	2.48137e-118	2.73056e-118	2.54221e-119	-5.93273e-118	-5.24402e-118	2.85419e-118	1.52929e-118	8.45164e-120	1.19273e-118	-4.74378e-118	-2.66697e-118	5.48442e-119	9.42066e-118	1.62282e-118	-4.72159e-119	-5.09287e-118	-1.6823e-118	-5.26009e-118	-4.32415e-118	1.4821e-119	-1.67927e-118	1.8336e-118	4.24509e-118	2.37482e-119	1.54992e-118	7.71116e-117
9.39381e-120	1.87061e-121	-4.09001e-119	-3.60979e-120	1.71027e-120	-1.83217e-121	-4.59918e-119	1.45599e-119	-6.31248e-120	-3.60746e-119	2.74651e-119	9.27486e-120	1.60419e-119	-2.18142e-120	1.61236e-119	-6.51377e-120	1.08643e-119	-6.78384e-120	4.82554e-119	5.07999e-120	3.52897e-120	-1.85973e-119	6.99826e-121	-1.31583e-118	-9.00082e-120	7.24683e-119	-1.41913e-119	-6.05733e-120	6.13724e-119	1.96357e-120	6.2697e-118
-4.97394e-121	-1.03512e-120	-1.79241e-120	7.57076e-121	-6.38816e-121	3.55111e-120	4.05538e-120	-4.70422e-121	1.00359e-120	1.81578e-120	8.65108e-121	-9.26796e-121	8.29359e-121	-2.43565e-121	-1.02521e-119	3.18027e-120	-2.74742e-120	8.86546e-122	-1.4891e-120	1.09431e-120	-1.44774e-120	-5.63124e-121	5.00474e-120	5.15362e-121	1.51017e-120	-6.49577e-120	-1.09799e-120	3.5114e-121	1.54848e-121	-5.70129e-122	5.45317e-119
3.62491e-122	1.17594e-121	-2.05342e-121	-3.65472e-121	-2.49863e-122	4.22464e-121	-2.00723e-121	1.02418e-121	-1.54224e-121	4.00131e-123	-3.24763e-121	-4.85757e-121	3.1012e-122	1.96557e-121	4.47366e-122	4.55792e-122	1.43382e-121	-3.01304e-122	-9.21549e-121	2.05736e-121	-1.20774e-123	-8.93785e-122	1.78576e-121	2.36111e-121	2.58219e-122	2.02462e-121	2.45139e-121	-3.22897e-121	-1.19924e-121	-2.57956e-121	5.74215e-120
1.75105e-122	-2.15769e-122	-8.82759e-123	-1.96162e-123	-6.31121e-123	-2.81589e-122	1.59016e-122	1.4705e-122	-6.68943e-123	-3.61708e-123	2.43439e-123	-6.48407e-124	2.72753e-123	1.52262e-122	1.27148e-123	-4.39422e-122	-2.26355e-123	3.86306e-123	-3.43526e-122	-4.03693e-123	2.59185e-122	1.7015e-123	2.50767e-122	-9.10917e-123	9.85989e-123	-1.56476e-122	-1.43933e-122	1.3073e-122	2.91287e-122	-1.38806e-122	3.93815e-121
-1.49108e-123	-2.36534e-123	2.26654e-123	-1.74433e-123	-7.80401e-124	-4.23009e-124	-3.56826e-123	1.21471e-123	1.63151e-123	-5.14356e-124	-1.83288e-123	2.75885e-123	2.7433e-124	-2.35099e-123	2.83076e-123	5.97009e-124	1.24168e-123	7.07039e-124	-2.14975e-123	1.32474e-124	-3.40454e-124	-1.00789e-123	-2.88014e-124	1.91825e-123	4.58614e-124	-2.32479e-123	-1.50829e-124	8.24471e-125	4.88069e-124	1.07914e-123	3.90138e-122
-7.20179e-127	6.11777e-125	-2.61885e-124	-1.36928e-124	-1.2446e-124	-4.7397e-125	-1.30218e-124	-1.38911e-125	9.39274e-126	9.56233e-125	3.18562e-124	1.04384e-124	-1.09339e-125	8.23418e-125	-4.9506e-125	1.40327e-124	2.97914e-124	-1.52657e-125	-1.87981e-124	1.92909e-124	-1.2141e-124	3.3631e-124	4.3076e-125	-4.25684e-125	7.97447e-125	5.35252e-125	1.17642e-124	-4.85697e-125	3.57896e-125	-9.24032e-125	3.25286e-123
8.36689e-126	5.31893e-125	-7.7727e-126	4.18824e-126	-1.98776e-126	-6.15176e-126	-3.38709e-126	2.00108e-125	-8.55715e-126	5.76946e-126	5.47103e-126	2.7877e-127	8.67388e-126	4.3868e-126	4.05535e-126	2.55276e-126	-4.08812e-125	-5.40912e-126	2.32465e-125	1.15638e-126	8.71906e-126	1.76958e-126	5.06052e-126	-9.70751e-126	-1.43676e-125	4.99087e-127	5.92952e-125	-1.22256e-125	-2.80833e-126	-3.11121e-126	3.33057e-124
1.50433e-126	-3.00566e-127	2.34484e-127	-1.71395e-126	6.35293e-127	-1.5829e-126	-1.83216e-126	-1.30271e-127	-1.65753e-126	4.56569e-128	3.79249e-127	1.23909e-126	-6.1995e-128	-9.14862e-126	1.52148e-126	-5.87941e-127	-5.47111e-127	1.60995e-126	2.39271e-127	6.77649e-127	6.30277e-128	1.99279e-127	-1.43617e-126	9.85612e-128	1.94336e-127	1.61741e-127	-3.38788e-126	-8.10538e-128	-1.54012e-126	2.36772e-126	3.51794e-125
-1.19285e-127	3.79512e-128	6.06457e-128	5.91834e-128	-2.31078e-128	4.98937e-128	3.73769e-127	-3.5138e-128	-6.13625e-128	4.7181e-128	5.16453e-128	-1.59354e-127	-9.31795e-128	3.51982e-128	7.54896e-128	-1.19376e-127	-2.43132e-127	-6.59092e-129	8.99125e-128	4.2002e-128	-1.16772e-127	-2.82846e-128	6.16336e-128	-3.89159e-127	-1.14083e-128	1.83533e-127	-7.56124e-129	3.37063e-127	1.59805e-127	5.1377e-129	3.08375e-126
6.76333e-129	8.18184e-129	-2.1798e-130	2.35826e-128	-4.18415e-130	1.8725e-129	-1.02766e-128	-8.04953e-129	-3.82893e-128	1.49521e-128	1.15649e-128	4.62027e-129	1.29857e-128	-2.61181e-128	1.73735e-129	-3.9004e-128	-7.2775e-129	3.90133e-128	5.86952e-130	-8.72221e-130	1.76632e-129	1.84721e-128	-5.36017e-129	-6.96644e-129	3.40636e-129	1.32732e-128	-9.3058e-130	1.27886e-128	-2.92334e-130	2.83128e-129	3.22472e-127
-2.64961e-130	6.40432e-131	-3.90007e-130	1.1621e-129	2.99257e-129	-3.28818e-130	-6.53642e-131	-6.05395e-131	2.92486e-131	1.71194e-130	-8.43692e-130	1.61057e-130	8.48485e-130	-1.51323e-129	-1.54815e-129	-1.35451e-130	-1.09911e-129	1.5887e-130	6.06504e-130	1.67215e-129	5.12048e-130	-5.62476e-130	5.65617e-130	-1.34881e-130	-5.38036e-130	-6.54693e-131	-9.01688e-131	-2.68174e-130	-3.23717e-129	6.11033e-131	2.01507e-128
2.58912e-130	2.10974e-131	-1.37771e-130	3.73678e-132	-5.50986e-132	1.59757e-131	-7.97442e-131	1.31556e-130	5.43188e-131	1.66439e-130	6.04685e-131	-4.26436e-131	1.60605e-131	-1.33433e-131	-1.57359e-130	6.12404e-131	-1.99671e-131	-8.05797e-131	-1.36197e-130	-7.46617e-131	4.22534e-131	4.11811e-131	-4.8074e-131	-1.53445e-130	5.67293e-131	6.25328e-131	-2.04505e-130	-6.02369e-131	8.22915e-131	6.70743e-131	2.3559e-129
-1.11736e-131	1.65386e-131	-5.39517e-132	7.1171e-133	-4.71261e-132	-1.773e-133	-1.34953e-131	-7.36529e-133	1.16078e-131	4.54004e-132	-7.63484e-132	2.15313e-132	-2.27887e-132	1.18772e-132	4.08349e-132	-1.14409e-131	-1.82919e-132	2.77046e-131	4.63248e-132	-3.28261e-131	1.67112e-131	-8.65827e-132	1.77347e-132	-7.1604e-132	-2.08671e-132	9.97047e-133	7.16996e-133	-4.7915e-132	2.66548e-132	-7.54856e-132	2.1797e-130
7.30457e-134	-1.49405e-133	-5.06607e-133	-3.22219e-133	9.84253e-134	-5.71454e-133	-1.15412e-133	-7.00706e-133	1.16981e-133	-1.44558e-132	1.73749e-132	1.65337e-133	1.98976e-132	1.05881e-132	5.91663e-134	3.82194e-133	6.40018e-133	-1.79942e-133	3.90109e-133	1.86706e-133	1.21414e-132	3.57916e-133	4.60783e-133	5.29671e-133	8.37968e-134	-1.2924e-132	9.55316e-133	-6.94452e-133	-1.36027e-133	1.0593e-133	1.67198e-131
1.56988e-134	-2.06081e-134	7.13859e-134	-1.70984e-133	-1.30311e-134	-2.81169e-134	1.20464e-134	-1.65774e-134	6.19155e-134	-6.78388e-134	-9.57817e-134	7.69569e-134	-3.83126e-134	-6.00598e-134	-3.04014e-134	-2.62306e-134	-3.546e-134	1.64377e-133	1.24124e-134	1.13807e-133	7.54082e-134	2.84074e-134	1.45771e-134	-9.26103e-134	2.04316e-133	1.33162e-133	1.59738e-134	3.41856e-134	-2.31098e-134	8.88397e-134	1.84259e-132
-1.60041e-134	-1.26035e-134	4.48448e-135	-7.20077e-136	-3.39564e-135	-2.84988e-135	-9.08998e-135	-8.27171e-135	-3.64007e-135	4.43754e-135	-3.60218e-136	-1.01963e-136	-1.15013e-134	-2.15436e-135	-5.56579e-135	4.55255e-135	7.21822e-135	4.86231e-135	-2.513e-134	2.66266e-135	-2.31736e-134	6.8027e-135	-2.31072e-135	-1.74518e-135	3.72747e-135	1.01077e-135	-3.91944e-135	-5.68184e-135	-4.41391e-136	-4.17212e-135	1.82592e-133
-6.17387e-138	-5.27809e-136	4.20827e-136	-9.45821e-136	5.40596e-136	1.71507e-136	-2.95198e-138	5.22866e-136	1.1222e-135	-1.07523e-136	2.3561e-136	1.04396e-135	1.43077e-136	1.83889e-136	-9.0216e-137	-5.17222e-136	-1.2428e-136	-1.89175e-136	9.47756e-136	-1.73699e-136	1.54654e-135	-3.85864e-136	1.19868e-135	-1.11686e-136	-1.52953e-137	-1.49145e-135	4.65204e-136	2.14831e-136	4.33479e-136	-2.75328e-136	1.41555e-134
-2.33776e-137	-1.21585e-136	1.55269e-138	-9.13112e-138	1.23636e-137	2.08985e-137	-2.64328e-137	-7.76736e-138	2.48022e-137	7.7684e-138	1.40823e-136	2.6331e-137	3.08662e-139	-6.36423e-138	2.92683e-137	-9.15118e-138	1.49723e-137	2.3195e-137	-1.00886e-136	-2.09543e-137	3.45622e-137	6.49529e-138	6.06813e-137	4.26883e-137	9.94e-138	-1.2838e-137	1.44973e-137	-1.27269e-136	-3.75925e-137	1.59763e-137	9.90474e-136
3.32721e-138	-7.29761e-139	1.07964e-138	2.06076e-137	3.89275e-139	-4.00129e-138	9.51595e-139	-6.12825e-139	-3.87823e-138	-7.31685e-139	-1.36257e-138	-9.6772e-140	3.09392e-139	1.11272e-138	1.34606e-138	-4.33581e-138	-1.39562e-138	2.58764e-139	-9.78396e-139	3.10565e-139	-1.00642e-138	7.9227e-139	-7.04385e-139	8.7703e-138	1.32045e-137	2.39837e-138	-2.13978e-138	-2.18837e-138	5.69936e-138	3.64686e-139	8.50841e-137
1.04174e-140	-5.87777e-140	-4.98618e-139	1.36515e-140	4.28612e-139	7.0329e-140	-4.79454e-139	9.77053e-140	1.26847e-139	-2.46782e-139	9.17129e-139	1.22935e-138	-4.1727e-140	4.16047e-139	7.34433e-139	-4.08514e-140	-1.78366e-140	-1.12255e-139	7.15606e-139	-4.1246e-140	-4.33985e-139	6.08741e-139	1.57e-139	-5.66831e-139	6.6285e-139	-1.31131e-138	-6.0043e-139	-1.62304e-138	-1.60776e-140	9.05104e-139	1.3183e-137
3.93133e-141	-3.1001e-140	5.79128e-140	5.49332e-140	-1.89645e-140	-2.00244e-140	-2.2085e-140	4.13633e-140	9.53559e-141	2.96505e-140	3.30769e-140	2.54141e-142	-1.15138e-140	-5.97411e-140	-1.94071e-140	8.61216e-141	-1.4152e-141	-1.71276e-139	5.1276e-141	3.00534e-140	-1.08316e-140	9.41896e-142	-7.48584e-140	3.00415e-141	-4.08429e-140	-4.73633e-141	5.24744e-141	1.82671e-141	2.67842e-140	5.82577e-141	8.04778e-139
-4.71046e-141	2.39628e-141	-8.02622e-143	-2.1799e-141	-1.31424e-141	5.16456e-141	7.59092e-142	-1.47384e-141	2.55786e-141	-1.23093e-141	1.94396e-141	-2.58952e-141	2.09158e-141	-2.69285e-142	2.43286e-141	-6.71751e-141	2.46074e-141	1.90621e-141	-2.57118e-141	-3.84318e-141	-3.75538e-141	-4.46213e-141	-5.90988e-141	1.0105e-141	-4.00279e-142	-2.01724e-141	2.75504e-141	-4.23833e-142	-1.60961e-141	-1.6367e-141	7.2674e-140
-1.75467e-143	-1.98862e-142	2.62806e-142	6.81612e-143	4.14472e-144	-6.78491e-143	-2.86518e-142	-1.08897e-142	3.27553e-145	2.51533e-142	-3.87946e-143	2.14635e-142	-3.91024e-142	-1.99654e-143	-2.65018e-143	1.37675e-142	2.28082e-142	-1.40276e-142	1.86612e-143	2.16677e-143	2.70014e-142	5.50043e-142	3.21589e-143	1.54132e-142	9.08287e-143	1.9329e-143	6.10597e-144	-1.261e-141	-2.38005e-142	-2.71943e-142	5.39749e-141
-8.1859e-144	5.34569e-144	6.43136e-143	-1.18493e-143	-2.54983e-143	4.58842e-143	-2.7082e-144	-1.72724e-144	-9.41225e-145	-4.8282e-144	5.35241e-143	-1.69277e-144	-1.46665e-143	3.39917e-144	-1.03166e-143	-1.61587e-143	5.80572e-146	-6.82071e-143	2.63194e-143	-3.89774e-144	-4.38584e-143	-6.35484e-143	-1.99764e-143	-1.34606e-144	-1.03721e-143	2.46168e-143	-1.26731e-144	7.49711e-145	-2.07689e-143	-2.71791e-144	5.58744e-142
-3.02307e-145	-1.67498e-144	-1.08091e-144	-1.54054e-144	8.76692e-145	-2.07651e-144	3.61879e-145	-1.00708e-144	-2.07631e-144	3.66338e-144	-3.04528e-144	-1.04346e-145	9.06233e-145	-2.82724e-144	1.6469e-145	-2.46248e-145	-1.55181e-144	-5.91589e-146	-3.58384e-144	-8.53361e-144	-1.58661e-145	-1.69752e-144	1.33721e-144	6.97707e-145	-7.07523e-145	3.2419e-145	4.78645e-146	1.4666e-144	1.04359e-144	1.48577e-145	4.33125e-143
-4.34436e-146	-6.88209e-145	1.91783e-146	-9.18022e-146	-2.79264e-145	2.4239e-145	6.94253e-146	-1.0009e-145	-3.01063e-145	1.76506e-145	4.74078e-145	-9.7377e-146	2.36864e-146	-3.35151e-145	-1.18409e-146	-1.05425e-144	1.74067e-145	-3.50096e-146	-5.49501e-145	-2.03149e-145	-1.95464e-145	1.89497e-146	-4.47843e-146	1.64329e-145	2.96292e-145	4.04699e-145	1.95593e-145	-3.54964e-145	1.30394e-146	-2.22233e-146	6.67982e-144
2.07789e-146	4.17253e-147	-1.61676e-146	-2.55101e-146	1.53795e-147	4.95188e-146	3.89481e-147	1.38126e-146	6.14529e-147	4.78312e-146	-5.6552e-146	-1.63932e-146	1.32114e-146	2.83281e-146	-6.91372e-147	2.36721e-147	-1.45814e-146	2.61184e-146	-1.24124e-146	1.29361e-146	-1.93948e-146	-2.46182e-147	7.65662e-147	1.90825e-146	1.97325e-147	3.14328e-146	3.52385e-146	-3.29094e-147	7.67012e-147	6.16769e-147	5.13553e-145
-1.08857e-147	-8.07565e-148	8.69733e-148	-2.56192e-147	2.34389e-148	3.52438e-147	-1.60809e-147	6.03884e-148	3.38882e-148	-1.672e-148	-1.44024e-147	-1.28351e-148	-5.26587e-148	4.30729e-148	7.46216e-147	-8.70066e-149	-2.33674e-148	1.42742e-147	-2.29873e-148	-1.76788e-147	6.68712e-148	-1.61613e-148	-5.85524e-148	-5.25597e-148	5.27433e-148	1.08367e-148	1.34065e-147	-2.31395e-148	2.43798e-148	-2.72623e-148	3.02043e-146
-3.60803e-148	-1.70066e-148	-2.03793e-148	9.11866e-149	7.99248e-150	5.48128e-149	-7.06294e-149	-2.95245e-148	-4.50646e-148	4.60474e-149	-6.19794e-149	2.19481e-148	-1.87018e-148	-5.73183e-149	4.48454e-149	-9.5977e-149	-5.38485e-150	-5.00877e-149	6.5167e-149	-1.62019e-148	2.1355e-149	2.595e-148	8.93058e-150	3.02538e-148	-2.97354e-149	-2.30124e-148	-7.57632e-150	-4.87264e-149	4.44185e-149	-5.73354e-149	3.71074e-147
-5.45944e-149	-5.5492e-150	2.07229e-150	-2.19719e-149	-2.13974e-150	1.30993e-149	8.09699e-150	-6.48215e-150	2.27571e-150	3.24712e-149	1.64405e-149	-5.23124e-151	-1.87753e-149	9.80197e-151	5.33433e-150	8.64742e-151	5.22805e-150	5.91046e-150	4.13717e-150	5.00707e-149	-1.40141e-150	-7.18791e-150	-9.55472e-150	2.34943e-150	-4.17214e-149	-1.01821e-149	1.17294e-149	-2.22161e-149	-1.84165e-150	-1.60703e-150	3.66809e-148
2.40016e-151	-1.40105e-151	5.60575e-150	7.19078e-152	3.09656e-152	9.08563e-153	3.4173e-151	3.16099e-151	8.79924e-151	1.13537e-151	-4.0309e-152	1.84219e-151	-1.25113e-150	9.44548e-151	-5.50324e-151	3.36298e-151	-2.43268e-150	3.24693e-151	-1.29464e-151	7.24389e-151	3.00897e-151	6.20504e-151	2.43179e-151	-3.36046e-151	4.68188e-151	-1.02552e-151	-3.77271e-150	-2.5691e-151	-5.38355e-151	-1.17352e-150	2.248e-149
-4.73738e-152	-3.16295e-152	-1.50647e-151	1.17244e-151	5.07486e-152	-3.24685e-152	-2.88914e-151	-1.20356e-151	-1.21366e-151	-1.66857e-152	-1.98836e-151	-1.20337e-151	9.54874e-152	-5.94379e-152	-8.87584e-152	5.70785e-153	1.07876e-151	2.23911e-151	-4.4798e-152	2.933e-151	-1.4701e-152	-3.00879e-152	-1.08362e-151	-3.39456e-152	7.34982e-153	-8.01277e-154	1.68706e-152	8.84577e-153	-9.3518e-152	3.41586e-152	2.56452e-150
1.22182e-153	1.58307e-152	4.15089e-153	1.56949e-153	-7.71117e-153	1.32894e-152	-2.64431e-152	-6.58042e-153	-4.521e-153	-5.62783e-153	-1.80457e-153	1.14281e-153	-7.0641e-153	9.29775e-153	2.62972e-152	-4.40962e-153	-7.05348e-153	-1.8872e-152	6.07956e-155	4.73161e-153	2.22213e-152	9.86807e-153	2.97979e-153	1.55026e-153	3.5619e-153	3.47447e-154	4.56054e-153	4.89619e-155	-5.58552e-153	1.05019e-152	2.28905e-151
1.05965e-153	-3.80386e-154	-3.31906e-154	1.91293e-153	4.25965e-154	-2.66676e-154	1.01134e-153	-1.34188e-154	5.88713e-154	-2.33271e-153	-8.61796e-155	1.2078e-154	-2.858e-155	-4.91439e-155	2.9386e-153	-1.48733e-155	1.97144e-154	2.18847e-154	-6.27781e-154	9.03754e-154	4.27242e-154	1.35689e-154	5.53724e-154	2.52693e-154	-5.77173e-154	7.79897e-154	9.23078e-154	2.09931e-154	1.22638e-153	2.55648e-154	1.89716e-152
5.52912e-156	-7.25165e-155	-2.10581e-154	2.13199e-155	-3.29559e-155	-3.67225e-155	-4.85138e-155	-5.32648e-155	-7.24231e-156	-4.30471e-155	7.64303e-155	3.5628e-155	-3.33746e-155	-3.50813e-155	4.06595e-155	-8.82378e-155	-9.53266e-155	-1.443e-155	1.97806e-154	-2.07291e-155	1.51754e-155	5.36777e-156	2.44058e-155	-1.50566e-155	2.97829e-155	2.08875e-155	-1.67655e-154	1.37137e-155	3.40869e-155	5.52622e-155	1.55079e-153
2.40409e-156	2.28956e-156	3.69529e-156	-2.77089e-156	1.10401e-155	-7.24363e-157	-3.43184e-156	3.78829e-156	-5.31655e-156	1.0125e-156	5.67522e-156	-2.10583e-156	5.51724e-158	-2.31444e-156	-2.0296e-157	6.43346e-156	7.82272e-156	-8.49092e-156	-2.46712e-157	7.72029e-156	-2.83797e-156	-2.81048e-156	-1.71935e-157	9.86663e-157	1.49518e-156	-1.52777e-156	-8.90731e-156	3.05971e-155	2.8453e-155	-6.2271e-156	1.61556e-154
8.5214e-157	5.97536e-157	-3.92089e-158	-8.93892e-157	9.59847e-158	-1.11068e-156	-1.046e-157	3.44826e-157	8.92319e-158	-7.26491e-158	1.32907e-156	9.0737e-159	3.02837e-157	-4.20514e-157	6.9281e-157	-2.31853e-157	-3.92228e-157	-8.83565e-158	5.41866e-157	1.24746e-157	2.02172e-156	-3.12387e-156	2.96161e-157	1.35446e-156	-2.13767e-157	-6.95172e-157	-6.93701e-157	1.98894e-157	-1.25989e-157	6.11244e-157	1.76691e-155
7.91609e-158	-1.14203e-158	5.89306e-158	5.82499e-159	1.11045e-157	9.53616e-158	1.84181e-158	-1.89166e-158	9.90088e-158	-4.05972e-158	4.09426e-158	-3.11764e-158	2.61199e-158	-1.15952e-159	3.99999e-158	1.52678e-157	-1.92746e-158	-1.38939e-158	-2.13299e-158	8.01828e-159	2.3939e-158	-3.05912e-158	-8.91318e-159	-2.54592e-158	-2.45197e-158	3.10302e-159	-1.28476e-158	8.91433e-158	2.11642e-158	-2.072e-157	1.34016e-156
8.98011e-160	-4.0285e-159	4.10143e-159	1.05921e-159	-5.35179e-161	-2.02605e-159	-2.65852e-159	7.27766e-159	1.14165e-158	-3.74659e-159	-2.15472e-161	-5.46512e-159	2.64379e-158	-1.35193e-160	-5.4472e-160	1.29299e-159	1.66135e-159	1.91482e-159	-5.1608e-161	4.06869e-161	-1.82974e-159	-1.45526e-158	-1.27266e-159	-5.74695e-159	-2.22238e-159	5.02012e-160	-6.17429e-159	-3.27689e-159	2.3357e-159	1.52002e-159	1.14265e-157
-5.87114e-160	4.92154e-161	-1.69281e-160	-8.00903e-160	1.54759e-159	-2.96468e-160	-3.74426e-160	-3.23009e-160	-3.02643e-161	4.61078e-161	-3.86578e-161	-4.51484e-160	-4.82147e-161	-1.9412e-162	-5.5236e-160	-3.48183e-161	-1.39493e-160	4.32659e-160	7.41313e-161	1.35286e-160	2.26825e-160	1.03005e-160	-2.63295e-160	-2.90573e-161	-1.02557e-160	-2.2336e-159	-2.96477e-160	-3.19605e-160	6.01979e-161	1.38222e-160	9.90627e-159
7.70294e-162	-1.73102e-161	-2.79463e-161	-1.1263e-161	-1.26956e-161	6.91856e-161	-6.10241e-162	8.79353e-161	6.24122e-162	6.3177e-161	-2.78433e-161	7.37214e-162	-6.96902e-162	-4.10176e-161	-3.21663e-161	6.25858e-162	3.65216e-161	-1.73778e-161	-7.88263e-162	-8.19864e-161	3.30696e-161	3.6927e-161	1.56919e-162	4.02922e-161	9.54969e-162	-4.96952e-161	2.76493e-161	-8.91253e-162	2.90604e-161	-3.69432e-162	8.15374e-160
1.02101e-162	-6.97866e-163	7.66217e-162	3.71741e-162	-6.30682e-162	1.37301e-162	8.2858e-162	2.42077e-163	-8.81952e-163	-5.4621e-163	-3.09216e-163	1.55076e-163	-6.07145e-163	-1.13727e-162	-4.70854e-162	-2.09092e-162	-1.48696e-163	7.29604e-162	9.02879e-162	2.3224e-164	8.86032e-163	-9.58099e-162	1.15462e-161	-1.38325e-162	2.02107e-162	9.90827e-163	8.3066e-163	2.25837e-162	5.49771e-162	1.38551e-163	9.13729e-161
2.62364e-163	-7.77307e-164	-6.10249e-163	2.43159e-163	-2.47147e-164	4.02624e-163	-1.20706e-163	-4.20396e-164	1.7521e-164	-1.18187e-162	1.82282e-163	1.02524e-164	5.36648e-164	-1.77764e-163	-1.03365e-163	-4.48405e-163	1.45151e-163	2.76426e-163	-1.40143e-163	1.45245e-162	5.03806e-164	-4.5033e-163	-1.10732e-163	1.17996e-162	-1.10673e-162	7.21136e-165	-8.17575e-164	-1.403e-163	1.66519e-163	-1.5708e-163	9.42388e-162
1.82997e-164	-1.61854e-164	1.61369e-164	-1.26223e-164	2.37251e-164	-4.71275e-165	-5.46607e-164	-1.47343e-164	4.7119e-165	1.38328e-163	1.19276e-163	2.54359e-164	-1.01292e-164	2.30113e-164	6.9632e-164	-3.94843e-165	-1.50956e-163	4.03228e-164	-8.56203e-165	2.72399e-164	9.53828e-165	-1.67038e-164	-5.42251e-165	-7.34678e-164	-3.30839e-165	2.74573e-165	-6.66845e-164	-2.23496e-164	-2.77992e-165	-1.45702e-164	1.0002e-162
4.70894e-165	-1.3187e-165	1.76313e-166	8.5329e-166	-6.25159e-166	-5.11017e-165	-1.12674e-166	-2.05353e-165	-5.17039e-166	-6.10362e-166	-3.4098e-165	9.24599e-166	-1.76199e-165	-4.57341e-165	5.32729e-166	2.33137e-166	6.4967e-165	-2.51601e-165	3.64115e-165	1.99743e-165	-9.92528e-167	-4.11553e-165	3.14119e-166	-2.45499e-165	2.56048e-165	3.06323e-166	-1.11286e-165	1.08899e-165	-6.74976e-165	6.81018e-166	6.16565e-164
-3.0114e-166	-2.08345e-166	1.90524e-166	5.20392e-166	-3.51964e-167	5.6705e-167	1.22243e-167	6.23488e-167	1.25804e-167	9.60774e-167	4.18669e-167	-8.52514e-166	-7.30275e-167	-1.69535e-166	-1.46578e-166	1.54778e-167	-6.29867e-168	-2.94463e-166	7.83432e-167	-1.8635e-166	-2.92592e-167	-9.02677e-166	7.66545e-167	1.11068e-166	6.26511e-167	1.1701e-166	-6.46198e-166	6.16918e-166	-1.68019e-169	1.25817e-165	7.18076e-165
-1.45975e-168	-3.92786e-167	-6.18373e-168	-2.24252e-168	-1.80418e-167	-6.30951e-167	-1.43119e-167	2.02994e-167	-6.35784e-168	3.43086e-168	1.65523e-166	1.46042e-168	1.27095e-167	1.27274e-167	1.0088e-167	-1.40418e-167	1.83043e-167	1.097e-168	-2.87687e-167	-6.5906e-169	-3.31248e-167	7.66181e-168	-4.38962e-167	8.5976e-169	2.44183e-168	2.79435e-167	-8.87841e-168	5.17471e-168	-3.4575e-167	3.81586e-167	6.42795e-166
-1.58063e-168	8.73564e-169	-2.29462e-168	6.79095e-168	1.3276e-167	-3.53334e-169	4.2894e-168	-9.07921e-169	3.36701e-169	-2.15559e-168	-6.50732e-169	-9.09968e-169	5.62852e-169	-1.12595e-168	-8.77801e-170	2.48555e-169	-4.18628e-168	7.37706e-169	5.14866e-168	-5.81413e-169	-1.93277e-168	2.21606e-168	-9.67131e-169	2.27782e-169	1.3761e-168	-3.63131e-168	-1.43775e-168	-7.94784e-169	-8.70288e-169	-2.79903e-169	6.08325e-167
-4.27827e-170	5.99619e-170	-2.23823e-169	2.87355e-169	3.78973e-171	-8.4375e-170	-3.0062e-169	1.20826e-169	-7.44573e-169	-2.81815e-170	-2.67066e-170	2.08373e-169	2.98815e-170	-3.18358e-171	5.97738e-169	-5.29243e-170	-6.59725e-171	2.072e-170	-2.89704e-170	-4.07237e-170	1.21181e-169	-2.85862e-170	4.5834e-170	-1.57529e-169	5.71134e-171	-5.03484e-169	-1.75619e-169	-7.23928e-170	3.12929e-170	2.53259e-170	4.07906e-168
-5.38454e-171	1.08511e-171	-7.13361e-171	-1.28654e-170	-2.12039e-170	-7.55923e-171	-2.12923e-170	8.09665e-171	-1.54243e-170	5.9314e-171	-5.26353e-172	-1.77889e-170	-7.87651e-171	9.31384e-171	5.45141e-170	6.51507e-171	1.78451e-170	1.67554e-170	-1.35444e-171	7.11975e-171	-1.34588e-170	6.1224e-171	-9.12037e-171	-6.20109e-171	6.76562e-171	-4.88838e-171	-6.89686e-171	-1.04811e-170	1.36884e-170	7.2196e-171	3.30428e-169
-3.05578e-172	2.79906e-173	5.8362e-172	5.09054e-172	7.7459e-171	8.93085e-172	4.20985e-172	2.65765e-171	-8.9471e-172	-8.87174e-173	-3.06259e-171	-1.28697e-171	-9.31434e-172	-1.28648e-171	-3.20442e-172	3.72795e-172	1.74227e-171	2.03756e-171	-1.26566e-172	2.54754e-172	9.19245e-173	-9.33246e-172	-1.7375e-171	1.32704e-172	-7.39207e-172	-4.3899e-171	3.1687e-172	7.86364e-172	4.2135e-171	-2.51927e-172	3.91423e-170
2.53826e-172	-4.88912e-173	-8.36473e-174	-6.19214e-173	9.51477e-173	3.31648e-173	-1.45677e-172	-5.53673e-173	-7.35977e-173	-2.85291e-174	-3.31774e-173	-1.52009e-172	2.80937e-173	-5.8929e-173	-6.07986e-173	9.27847e-174	-3.02481e-173	-3.60768e-173	-5.93733e-173	-7.66646e-173	6.31657e-174	-4.07667e-172	4.7049e-172	2.59023e-172	1.24463e-172	3.90856e-172	-4.35173e-173	4.86788e-173	-2.13268e-174	-1.42974e-172	3.21958e-171
-8.35557e-174	-1.59393e-173	1.2302e-173	-3.59121e-174	-2.33583e-174	2.07388e-173	1.17843e-173	-2.63042e-173	-5.28543e-174	2.83891e-174	-4.2728e-174	5.17442e-175	9.69764e-174	1.27577e-174	8.74657e-176	-1.61409e-174	4.46349e-174	-3.44587e-173	-1.03884e-174	1.778e-173	-8.37387e-175	3.71232e-175	4.66916e-174	-9.9834e-174	4.35427e-173	-4.3333e-174	-1.21836e-173	-1.1558e-173	1.3078e-174	-1.91796e-174	2.75387e-172
3.53706e-174	-7.55586e-176	1.53601e-174	-2.32909e-174	-4.23859e-175	4.4388e-176	-5.23342e-175	2.3365e-176	5.75353e-175	-1.08335e-175	1.0973e-175	-2.56207e-174	-9.55845e-175	3.97967e-174	-2.82656e-175	2.78752e-175	3.23232e-175	5.08657e-177	-1.22108e-174	7.43807e-176	-1.0912e-175	-7.46048e-175	1.15885e-174	2.08898e-174	-5.67551e-175	1.52958e-174	-3.67988e-175	1.3331e-175	3.17053e-174	9.98091e-176	2.89406e-173
7.57555e-176	-1.45028e-176	1.30766e-176	1.87047e-175	-1.0669e-175	-1.4211e-175	1.54476e-175	-1.54931e-175	1.57918e-175	5.76462e-176	-3.53699e-176	8.84573e-177	-3.72506e-176	2.83408e-175	-5.35071e-176	1.13357e-176	-4.82142e-177	1.55868e-175	-1.78568e-176	1.66836e-176	-4.33156e-176	6.63467e-177	5.02004e-176	-7.41927e-176	1.02418e-175	-7.65045e-176	-5.8392e-178	1.36222e-176	1.04705e-176	8.68972e-177	2.07573e-174
1.53742e-179	4.78635e-177	3.44604e-177	-1.72382e-176	5.13549e-177	2.74163e-177	9.50087e-177	-1.44782e-176	2.09974e-176	-1.81795e-177	-1.12212e-176	4.06831e-177	5.13506e-177	-1.16937e-176	8.44299e-177	-3.16942e-177	-2.01007e-176	1.19918e-176	4.3281e-177	-2.49934e-177	9.92648e-177	-9.28336e-177	-4.33192e-177	4.17511e-177	1.6914e-176	1.43606e-177	-2.96793e-179	5.39016e-177	2.09684e-177	-9.47384e-177	2.25866e-175
-3.42715e-178	5.41041e-178	-1.39857e-178	-7.04608e-178	-1.63136e-178	-1.90011e-177	-4.53212e-178	-2.00299e-178	-8.67158e-178	-1.9494e-178	1.03612e-179	5.78428e-178	1.25177e-178	1.71641e-178	6.47017e-178	-1.37928e-179	-2.40278e-177	-8.30399e-178	7.3836e-178	-4.98645e-178	2.07774e-177	1.47488e-178	7.46339e-178	-5.25135e-178	5.20559e-178	-2.64757e-178	-4.32014e-178	-6.93225e-180	2.06938e-178	-1.21794e-178	1.65734e-176
-2.42246e-178	-1.80826e-179	-1.02193e-179	-4.06724e-180	-1.50355e-179	-2.08897e-179	4.36855e-180	-7.54175e-179	-1.27157e-178	1.46678e-178	4.51708e-179	9.61946e-180	-2.3222e-178	-7.87981e-179	-2.06735e-179	-7.46326e-180	4.84002e-178	-5.08654e-179	9.37384e-180	5.40401e-179	1.03829e-178	-9.64183e-179	-7.30574e-180	2.47913e-178	-4.17346e-179	6.20257e-179	-1.34771e-179	-3.99128e-179	1.35674e-178	4.56724e-179	2.45035e-177
8.43949e-180	2.75081e-180	2.73273e-181	1.79014e-180	3.24856e-180	-3.69974e-180	2.99836e-180	3.00744e-180	3.86229e-180	2.44663e-180	1.59083e-181	8.40164e-181	-2.09496e-179	7.81489e-181	2.54143e-180	1.41934e-179	3.77623e-180	2.6106e-180	-7.102e-179	1.68655e-180	-2.33175e-180	2.87309e-180	6.43083e-180	-2.4403e-180	1.28985e-180	1.85036e-180	-1.86753e-180	3.47881e-180	-6.32699e-181	8.62183e-181	1.75133e-178
2.7138e-182	-7.26741e-181	2.15698e-181	-2.70137e-181	-1.46723e-181	-6.70438e-181	-1.7451e-180	2.1681e-181	3.43269e-181	4.87486e-181	-2.10701e-182	-1.6723e-181	1.64122e-180	-8.03902e-181	3.49301e-181	-1.49785e-180	-8.72995e-182	-2.45432e-181	1.12902e-180	2.07622e-181	1.79942e-181	4.06404e-181	-5.17121e-181	-4.44932e-181	6.20824e-182	2.28855e-181	1.04012e-180	-6.17663e-182	-2.97592e-181	-4.47933e-181	1.46862e-179
4.08387e-183	4.02e-183	3.86254e-182	6.30235e-183	7.92793e-183	1.10025e-182	-8.69325e-182	-1.43861e-181	5.16263e-183	-1.11118e-181	-2.44959e-181	1.13848e-182	-7.65931e-183	6.14192e-183	-8.73636e-183	4.35154e-183	9.82062e-183	-8.15237e-182	1.50071e-182	6.87736e-183	-1.04833e-181	5.99175e-182	3.70442e-182	-1.96807e-182	1.23855e-182	-2.0303e-181	-9.12441e-182	-3.0418e-182	7.34889e-183	2.87037e-182	1.4101e-180
-2.09426e-182	1.02515e-183	-9.98411e-185	-5.4981e-184	1.2088e-184	3.4004e-184	1.00998e-183	6.74737e-183	1.44251e-182	1.49733e-183	4.87852e-184	5.566e-183	-1.69243e-183	-5.15977e-183	-5.2471e-183	8.74363e-183	-2.49582e-183	-7.49547e-183	-1.45379e-183	1.99059e-184	-1.1596e-182	1.57132e-183	8.63997e-183	-3.22209e-183	3.60431e-183	-1.28388e-184	-3.27348e-183	-8.43651e-184	-6.95714e-184	3.83584e-183	1.2271e-181
5.25869e-185	-1.18899e-184	-5.51173e-185	1.51101e-184	6.25764e-184	-7.11814e-185	1.29409e-184	3.92895e-184	-3.30137e-185	-1.06908e-184	7.78896e-184	5.49637e-186	2.20269e-184	-8.86143e-184	-3.3642e-184	-7.59261e-184	-3.3721e-185	3.33984e-184	-2.67011e-184	-1.16706e-183	4.9496e-186	-1.10293e-184	-9.80354e-185	9.31586e-184	-3.35753e-184	3.81171e-184	7.80386e-185	1.29271e-184	-1.16098e-185	-3.80909e-184	8.98675e-183
6.13446e-186	6.72517e-187	8.92184e-186	3.59496e-185	-8.53084e-186	1.99464e-184	5.57568e-185	1.31138e-185	7.92924e-186	-9.15578e-187	-2.3782e-185	-3.43144e-185	2.53e-186	1.46297e-185	1.83241e-185	1.58754e-185	-1.22881e-185	9.28639e-186	-4.05864e-185	1.08619e-184	1.57258e-185	-2.97069e-185	-4.54636e-186	2.30178e-185	-3.9012e-185	-1.96443e-185	5.27376e-185	-2.64195e-185	2.4967e-185	8.73537e-186	8.62136e-184
3.09933e-189	4.7095e-186	8.81329e-187	2.92973e-188	4.69815e-186	2.32943e-186	-5.29061e-186	-7.34395e-186	1.54769e-186	-1.05903e-186	-2.88101e-186	6.89235e-187	-4.95515e-187	-3.9559e-186	-7.12803e-187	-6.46361e-187	-4.84792e-187	1.08165e-186	-3.77248e-186	-2.71181e-186	6.45897e-186	1.08308e-186	-2.2837e-187	-1.45879e-186	-1.2883e-186	-1.09985e-186	-7.60773e-187	3.38565e-187	-5.10733e-186	1.39951e-186	6.45472e-185
5.94658e-189	8.84458e-187	-2.28237e-187	1.56343e-186	-5.09455e-187	-8.00416e-187	-3.65979e-187	-6.94811e-187	4.88842e-188	2.3673e-187	-2.88168e-187	9.38894e-188	3.32316e-187	-3.30988e-187	1.37939e-187	-1.28553e-187	-1.22117e-187	2.71604e-188	-1.46064e-187	4.27631e-190	-2.51723e-188	1.19308e-187	-5.22706e-188	2.22572e-187	-2.49245e-187	1.95032e-189	-2.65956e-187	-4.329e-187	-4.03703e-187	-2.29728e-187	8.94877e-186
-9.1006e-189	4.8331e-189	1.96324e-189	-2.085e-188	-3.80813e-188	2.86893e-188	-2.681e-188	1.55494e-188	1.0378e-188	6.63331e-188	-5.4564e-189	-8.74085e-189	-9.80694e-189	1.14349e-188	2.4607e-188	2.04847e-189	-9.69065e-189	2.43372e-188	3.74449e-188	-3.85017e-188	6.99779e-188	4.29723e-188	3.18977e-189	7.58492e-189	-7.865e-190	8.60334e-189	4.87281e-188	-1.69078e-189	-9.41504e-189	-2.81511e-188	6.15757e-187
2.07088e-189	4.04141e-189	1.14988e-189	1.57089e-188	1.1387e-189	3.57923e-189	-4.1003e-190	-5.68736e-190	2.59439e-189	3.35932e-191	9.45845e-191	1.46757e-189	-1.13239e-188	-1.93798e-190	4.57879e-190	-1.60051e-189	-5.44234e-190	3.74354e-189	-9.47139e-190	-3.80311e-190	2.24987e-189	4.18009e-189	-2.58422e-189	1.21763e-189	6.6491e-190	-2.62264e-189	-1.64783e-189	1.89558e-190	3.67825e-190	-7.05453e-190	6.84793e-188
1.37156e-190	1.05951e-190	-1.58484e-190	1.01182e-190	2.10684e-190	1.19023e-190	-1.62166e-190	-1.6108e-190	3.11992e-191	-4.29006e-191	-1.05996e-191	1.44467e-189	-2.38753e-190	1.32895e-191	7.7709e-192	2.35417e-191	6.66808e-191	1.98194e-190	1.8567e-190	2.74615e-190	1.95786e-190	-7.101e-190	5.12654e-191	1.90843e-190	-7.78941e-191	-3.54842e-190	-1.28072e-190	6.28814e-191	-5.83993e-191	-2.21494e-191	5.54584e-189
-3.61713e-192	-1.6372e-191	-3.26402e-191	-9.89075e-193	-7.97651e-192	1.76543e-191	-5.87245e-192	-4.59948e-192	3.76524e-191	3.8185e-191	-1.86105e-191	-9.03462e-192	8.90567e-193	4.19664e-192	8.41174e-191	-2.9279e-191	-2.35844e-191	-1.12548e-192	-7.68355e-192	6.05363e-191	-2.10633e-191	-4.30817e-191	3.73922e-191	1.32179e-191	1.12331e-191	1.38744e-191	1.20285e-192	-3.39743e-192	2.04617e-191	2.33915e-192	5.71881e-190
-1.10603e-192	-3.14582e-193	1.19969e-192	4.02115e-193	1.02981e-192	3.29431e-192	-1.84244e-192	-7.07097e-194	-8.07236e-193	-1.66882e-194	7.30026e-193	-3.14514e-192	3.36349e-193	-1.23324e-192	-6.01646e-192	2.60082e-193	5.5003e-193	1.12181e-192	6.47619e-192	-6.29969e-193	-1.22724e-192	6.17494e-193	-1.3317e-193	-1.85408e-192	8.70219e-193	-2.11174e-192	1.07498e-192	6.29389e-193	1.92828e-192	-2.64102e-192	4.36705e-191
-1.0882e-194	3.96142e-194	-2.90783e-193	-1.33476e-193	-1.86354e-194	-7.84247e-194	-6.08824e-194	8.22065e-194	1.72098e-193	-7.3837e-194	-1.59104e-193	1.36233e-194	5.3009e-194	-4.72064e-193	-3.09854e-194	1.44816e-193	-4.52785e-193	-4.58895e-194	-7.29798e-195	-4.02511e-194	-4.9292e-194	3.64092e-194	6.43763e-194	-5.62381e-195	-2.69347e-194	5.46851e-194	-4.88341e-193	1.72468e-194	9.84838e-195	5.39168e-194	3.18734e-192
2.48835e-194	-7.38404e-195	6.13706e-195	-9.84367e-195	8.01003e-198	4.07628e-194	9.8297e-195	-4.09719e-195	-3.85424e-197	-3.69087e-194	2.64628e-194	8.01047e-195	1.77053e-194	-2.67183e-195	-6.53564e-195	1.3273e-194	2.50625e-195	7.07607e-195	4.67253e-195	1.34157e-195	-1.81491e-195	-4.87754e-197	6.81474e-195	2.16906e-194	6.30429e-194	-3.13999e-194	1.48801e-195	-1.88052e-194	2.23065e-194	1.87372e-194	4.16297e-193
-1.04826e-195	-1.02682e-195	7.55174e-196	7.29507e-195	3.00674e-195	1.51324e-195	-3.79964e-196	1.82718e-195	-1.15079e-195	-5.24899e-196	-1.50284e-196	-2.31363e-195	-4.29176e-196	1.95943e-195	2.08534e-196	-3.58528e-196	-2.18984e-197	-5.26362e-196	-3.55628e-196	-1.72447e-195	-3.16031e-196	6.78385e-196	9.10557e-196	2.26463e-196	1.50292e-195	3.56646e-196	5.75768e-196	-1.03233e-195	1.04396e-195	7.31137e-196	3.39503e-194
9.15383e-197	-3.22147e-197	-1.47998e-197	9.6511e-199	1.04242e-196	-5.63583e-198	-2.35897e-196	-3.29745e-197	-6.25771e-197	-4.83803e-197	4.84828e-197	2.5124e-196	2.12375e-197	2.95323e-196	-1.84638e-196	-2.76539e-197	-8.47322e-198	2.05146e-196	-9.84864e-197	1.02877e-196	1.8661e-197	1.92945e-197	9.53892e-199	3.6134e-197	2.12532e-197	1.93626e-196	5.82284e-196	8.58176e-197	2.62716e-196	2.27939e-196	3.32146e-195
3.07057e-198	4.28647e-197	4.53409e-198	4.42434e-198	-5.84243e-198	5.76066e-199	-5.957e-199	3.24422e-197	2.55089e-197	2.49895e-197	-1.87576e-197	1.86668e-197	2.37302e-198	6.19962e-198	-1.29951e-197	-3.28894e-198	-2.00211e-198	-2.05942e-198	1.43975e-198	-1.08306e-198	-2.99426e-198	1.21066e-198	1.92984e-197	-8.37901e-198	-2.77699e-199	-4.49888e-198	4.61446e-198	-3.67163e-198	2.82042e-198	-9.22704e-198	2.70707e-196
6.91057e-199	4.22979e-198	7.25797e-200	-1.08612e-198	-1.47904e-199	-1.47014e-198	5.97532e-199	1.90948e-199	-2.50699e-199	1.05413e-198	3.05014e-199	-1.76306e-198	-2.83796e-199	5.17351e-199	-1.11e-198	1.08266e-198	-7.66464e-199	2.229e-199	-1.55165e-199	1.61266e-198	-1.10478e-198	3.26379e-200	3.13159e-199	1.48608e-199	3.48343e-199	3.45237e-198	-5.42489e-200	-1.39277e-198	2.23955e-198	3.18605e-199	2.7015e-197
6.47842e-200	-4.85372e-201	-6.89314e-201	2.34032e-199	-2.06653e-201	-1.42622e-200	1.22273e-199	-1.71945e-199	-6.4424e-200	1.14321e-199	-5.5765e-200	-9.79811e-201	-1.40409e-200	7.4174e-200	1.52042e-199	5.89331e-200	2.2952e-200	3.0002e-200	-7.88156e-200	-2.66726e-199	2.04677e-201	6.20196e-201	-6.101e-200	-5.89518e-202	-6.78055e-200	-3.62073e-200	1.36826e-199	-1.10806e-200	3.73645e-199	-9.98687e-200	2.35838e-198
-1.3911e-200	-1.43473e-201	3.47427e-201	-3.81824e-200	1.60448e-200	1.30518e-201	-4.50903e-201	1.7666e-200	5.57509e-201	1.71285e-201	-1.0372e-200	-1.21738e-200	1.52772e-202	1.41143e-200	1.72864e-200	-8.90853e-201	-9.75267e-202	-3.54235e-201	-2.69022e-201	9.41621e-201	-1.75874e-201	7.47822e-201	-2.81442e-202	6.25144e-201	1.09814e-200	-7.536e-201	2.84659e-201	3.49699e-201	-1.32169e-201	-2.04401e-201	2.27444e-199
2.86741e-203	4.21809e-202	-1.52774e-201	3.65232e-201	1.87953e-202	-8.88072e-202	-9.38669e-202	9.78933e-203	1.09641e-202	5.73659e-202	3.08133e-202	1.28988e-202	-7.95577e-202	9.18117e-202	1.11964e-201	-1.82716e-202	-3.7531e-202	-4.63452e-203	-8.13121e-202	-1.68362e-201	-4.17765e-202	-3.13002e-202	5.23654e-203	-1.30788e-201	4.65798e-202	-5.12755e-202	-1.61819e-202	2.15648e-202	2.10269e-201	6.84047e-203	2.04161e-200
4.37149e-203	-1.64565e-204	1.20181e-202	-1.85367e-202	2.79125e-203	4.76525e-204	1.65648e-202	8.72963e-203	-1.74869e-203	-3.06491e-203	-2.17899e-202	-1.56868e-203	-7.89857e-203	-3.71333e-203	3.78667e-203	-1.15852e-202	-4.98094e-203	-9.66197e-204	1.68547e-203	1.94337e-203	8.06267e-204	-2.70013e-203	1.75939e-204	1.98211e-202	4.30053e-203	-1.20717e-202	5.16865e-203	2.7033e-203	4.18347e-203	-6.88779e-203	1.87204e-201
9.73974e-205	-8.96554e-204	-4.0031e-204	-6.38417e-204	1.49098e-203	-8.19589e-204	4.00699e-205	7.54945e-205	2.808e-205	5.51164e-204	6.49056e-205	-1.81816e-203	-4.98033e-204	1.95384e-205	9.61104e-204	-2.23133e-204	6.60067e-204	1.53856e-204	-1.30562e-204	-6.01407e-205	4.38441e-204	-4.68433e-204	4.65798e-205	2.15985e-204	1.08152e-203	-1.42984e-203	-2.76725e-203	1.95401e-204	3.04252e-204	-5.29078e-204	1.71043e-202
-9.18627e-206	3.13612e-204	8.33894e-205	-2.5843e-206	-7.75609e-206	-9.21729e-207	2.52685e-204	3.50716e-206	-9.7288e-206	-2.30727e-205	8.13823e-205	2.04284e-205	-5.74094e-206	1.70131e-205	-5.63585e-205	-1.69283e-205	-2.7188e-205	-8.77528e-205	-3.10352e-205	1.15811e-206	5.94286e-206	3.14845e-205	-2.3444e-205	1.29952e-205	1.29142e-205	4.92193e-206	2.30304e-206	-5.51163e-205	1.94444e-205	-3.17421e-205	1.25174e-203
6.15666e-207	6.14984e-206	7.81961e-206	8.58567e-207	1.63358e-206	3.27437e-206	-9.25037e-206	-3.464e-206	-7.61347e-206	-5.08239e-207	-8.48374e-206	-1.6004e-205	-1.99635e-206	3.46587e-207	2.82115e-206	-4.44746e-207	-1.13811e-207	2.06889e-206	-8.61698e-206	-4.29853e-206	-1.90809e-205	9.90056e-206	-2.67644e-206	-1.10086e-206	-2.79799e-206	4.59854e-206	5.78954e-206	1.18167e-206	-4.10089e-206	-9.61906e-207	1.38572e-204
-1.28427e-207	-1.57005e-207	1.71411e-207	-3.53719e-207	-9.29166e-208	1.10766e-206	1.66547e-207	7.26939e-207	-1.18129e-207	6.86259e-207	-1.4449e-206	-4.40612e-207	-4.86599e-208	-3.4349e-207	-6.73479e-207	-5.73756e-207	-2.40114e-207	-6.28652e-207	-8.14344e-208	-8.06941e-208	-4.01723e-207	-2.03798e-208	-4.65335e-207	3.9981e-207	-4.25004e-207	-1.24984e-207	5.38671e-207	-1.18247e-206	1.49479e-207	2.2798e-207	1.22006e-205
4.8186e-208	-3.85124e-207	-4.92855e-209	2.20999e-208	2.5568e-208	-8.22938e-209	5.89444e-208	5.41637e-209	2.99991e-208	-5.1266e-209	5.26084e-208	-2.53172e-207	5.73901e-208	-4.41112e-209	-2.67979e-209	1.04418e-208	-6.49618e-209	1.95374e-208	1.90144e-208	-4.63717e-211	3.04302e-209	-1.5681e-207	-5.52938e-208	2.5736e-208	-3.79329e-208	-1.17954e-209	-4.17005e-209	-1.15443e-208	1.23947e-208	3.83164e-209	1.33136e-206
-1.80214e-209	-6.08127e-209	2.34926e-209	1.93297e-210	4.61174e-210	-1.98984e-209	3.72603e-210	1.23654e-210	-6.15219e-210	1.55638e-209	7.86105e-210	3.50947e-209	-5.51688e-209	2.44692e-210	-3.31468e-210	5.94672e-209	-9.21269e-210	4.57455e-209	-4.22495e-210	6.66491e-209	-7.90188e-209	9.17398e-209	-2.24719e-208	-6.61903e-209	8.59446e-210	-2.04797e-209	-3.2288e-209	5.29029e-210	-4.87083e-209	-1.48726e-209	1.03654e-207
2.27452e-211	4.17187e-210	-8.30581e-211	-1.49168e-210	5.48266e-211	2.12374e-209	-9.29641e-210	-3.09831e-210	3.74755e-209	2.4732e-211	9.8675e-212	-1.10645e-210	2.14641e-211	-3.06187e-211	2.34112e-210	-8.40078e-211	-9.07196e-211	-8.23239e-210	6.99248e-211	-7.26086e-212	4.87937e-210	-4.31842e-211	-1.08767e-210	7.40782e-211	-3.15416e-210	-1.92629e-211	6.10153e-210	2.71798e-210	-5.99172e-211	-2.01709e-210	1.15366e-208
3.31097e-211	-1.54678e-211	-1.62187e-211	2.98991e-211	-5.9669e-211	8.31285e-212	1.40363e-211	-8.3207e-212	-5.59155e-211	8.19189e-212	-2.32661e-211	9.11107e-212	-8.58778e-212	-2.75601e-211	6.22924e-212	2.27384e-211	8.47975e-213	-2.11296e-211	-1.72208e-212	-2.47748e-211	4.3382e-212	1.09886e-211	3.12971e-211	9.25844e-212	-3.5048e-212	-1.73144e-211	7.52306e-212	-6.14032e-212	5.71496e-211	2.55249e-211	5.68148e-210
1.31405e-212	4.77629e-212	3.5912e-212	-7.13638e-213	2.0223e-212	-2.49046e-212	7.8932e-213	1.76994e-211	-1.08643e-211	-7.9458e-213	2.90097e-212	-3.62796e-212	5.17276e-213	-2.66067e-212	-3.58506e-212	-2.16736e-212	1.67359e-212	-2.31421e-213	5.47413e-214	-1.38081e-212	-2.4924e-212	5.11675e-213	2.23058e-212	-4.03723e-212	4.45563e-212	4.12798e-213	6.73245e-213	-2.29164e-212	7.65021e-213	-1.274e-212	8.29996e-211
1.08433e-212	-5.37834e-213	-2.25862e-213	-3.33031e-213	-9.07586e-214	-3.67908e-213	-1.81283e-213	-8.3679e-213	-3.33872e-213	-3.22427e-214	3.57626e-214	-3.91875e-213	2.88783e-213	-2.93214e-214	-5.92099e-214	1.89676e-213	-1.24168e-213	5.28849e-213	-6.26873e-213	4.20586e-213	1.59871e-213	6.04836e-214	-2.53183e-213	-3.60197e-213	-1.03671e-213	6.55371e-214	8.49161e-214	-1.67205e-213	-7.25468e-214	1.48506e-213	8.19513e-212
-4.38184e-215	6.10964e-215	1.01401e-214	7.05331e-215	2.48443e-214	-3.24331e-214	1.03835e-214	6.24104e-215	-6.82347e-215	5.46029e-215	-2.60642e-214	-6.16204e-214	2.61535e-214	2.43901e-215	-6.61084e-215	-1.59667e-214	6.328e-214	7.99434e-214	-3.25576e-214	8.70114e-215	-1.54015e-214	5.91525e-215	-1.81185e-215	6.54446e-214	-1.0627e-214	1.75405e-215	-1.82296e-214	1.86134e-214	2.63276e-214	4.58353e-215	6.05916e-213
2.89469e-215	2.10687e-215	7.51807e-217	5.52038e-215	-5.97976e-216	2.19847e-215	6.35778e-215	2.66177e-215	-5.71659e-216	-4.16781e-216	2.56974e-215	-9.18781e-216	1.48283e-215	-1.21832e-215	-1.50922e-216	9.82627e-215	-3.47705e-215	-6.11493e-216	1.05246e-215	-5.25434e-216	-4.03496e-216	2.53997e-215	1.10633e-216	7.01919e-216	4.05849e-215	-3.90957e-215	1.7093e-215	-5.1768e-215	-4.46208e-215	-6.58823e-215	7.48954e-214
1.57657e-216	6.288e-217	1.50483e-216	5.45735e-217	-1.46482e-216	-1.85703e-217	7.92346e-217	3.97993e-217	-2.50738e-216	5.16701e-218	1.98753e-216	2.90332e-216	-2.89006e-216	-1.55965e-217	1.83938e-217	-3.38171e-216	-8.67558e-217	4.20784e-216	2.23e-217	2.82343e-217	2.66709e-216	4.29862e-216	1.3293e-216	-1.526e-216	6.91287e-216	-8.54332e-217	-1.33e-216	-7.16924e-216	-3.63423e-216	-4.18499e-217	5.68793e-215
-1.49516e-217	1.15039e-217	-5.78276e-218	7.02059e-218	1.6173e-217	1.15919e-218	-4.57714e-217	-6.20946e-218	9.51556e-217	-1.09054e-217	-1.06471e-217	1.019e-217	9.27416e-219	-1.1153e-218	-2.83027e-219	8.17799e-218	5.55037e-218	-5.67102e-219	-7.50834e-218	9.24437e-218	1.68911e-217	1.53961e-217	1.09073e-217	-1.03743e-217	-1.95443e-217	1.18272e-217	1.33943e-217	-4.86455e-217	-2.39379e-218	1.79815e-217	4.36199e-216
8.12637e-220	3.73777e-218	-4.96482e-219	1.4669e-218	2.40945e-218	-1.31598e-218	1.84075e-218	-2.77563e-219	5.04522e-218	3.37137e-218	-9.58364e-220	-2.64526e-218	3.21664e-218	2.68221e-218	3.1897e-218	-5.53134e-219	8.9005e-220	-1.65365e-218	-1.83324e-219	-1.79702e-218	9.0709e-219	-4.90014e-218	5.8127e-219	6.11919e-219	-4.40092e-218	3.79379e-221	9.97363e-218	1.42863e-219	8.62998e-219	-1.08481e-218	5.9618e-217
4.44946e-220	-4.8677e-220	1.83807e-219	-3.44511e-219	1.57343e-219	1.32893e-219	6.35618e-220	-3.63733e-220	1.09446e-219	6.71164e-219	2.82232e-220	2.58772e-219	6.67385e-220	-3.45365e-220	-1.59635e-219	-1.14896e-219	2.71274e-219	1.3428e-219	-4.25979e-219	6.05294e-220	-5.99128e-220	-2.32481e-219	2.55956e-220	1.53122e-219	2.43981e-219	-4.73276e-220	1.71183e-221	1.1889e-220	-1.22869e-220	3.16625e-220	4.1671e-218
-3.11379e-220	-6.58933e-221	6.15631e-221	1.69385e-220	-3.9476e-221	-5.15778e-222	-3.16152e-222	-1.42344e-220	7.73771e-221	5.41092e-221	-2.41579e-220	-3.24749e-221	1.1473e-220	5.53857e-221	-3.55517e-220	-1.11496e-221	5.14731e-224	-8.90012e-222	5.44271e-221	-3.58397e-221	2.11255e-221	3.16041e-220	-4.01651e-220	7.21949e-221	3.36305e-221	1.57434e-220	-1.62569e-220	2.3617e-221	2.14304e-221	-3.0196e-220	3.35155e-219
-2.45686e-221	-7.97411e-222	-1.11446e-221	-1.06195e-221	7.77146e-222	-1.23436e-221	3.46146e-222	-9.47683e-222	1.02419e-222	-5.22965e-222	-1.91398e-221	-6.63361e-222	1.83173e-222	-2.18988e-222	-2.44843e-222	-3.24342e-222	1.07588e-221	8.18808e-223	-3.91273e-221	2.61593e-221	-1.13884e-222	7.19328e-223	-1.52815e-221	-7.41701e-222	-4.81116e-222	4.26764e-222	2.06757e-222	-1.75113e-221	1.11294e-222	-5.62167e-222	2.65914e-220
5.45301e-222	4.46243e-223	-2.76108e-222	-1.99436e-222	-1.33745e-222	-3.67496e-224	4.33038e-224	-2.11099e-222	1.29485e-222	1.92073e-223	5.99174e-223	-2.43263e-223	-3.76351e-223	-3.75567e-223	1.03905e-222	-2.87732e-223	1.18375e-222	2.38955e-223	-2.89196e-223	-2.55353e-223	3.36075e-223	5.6516e-223	-1.70018e-222	-1.77122e-222	-2.0572e-222	3.64011e-223	-8.87248e-224	-1.58987e-223	1.6481e-223	1.75291e-222	2.95178e-221
5.31058e-224	-7.30645e-225	-5.07989e-224	3.41854e-223	-1.79993e-223	-2.18368e-223	1.20196e-223	1.91171e-224	1.97367e-225	1.79172e-224	-1.23247e-223	-2.65801e-223	1.06524e-224	-3.36998e-224	9.43759e-224	-8.99437e-224	-8.35007e-225	1.18192e-223	1.95846e-223	2.91698e-223	1.6587e-223	3.88263e-224	-1.17006e-223	-1.99019e-223	2.3379e-224	1.87569e-224	2.01006e-224	4.77737e-224	-9.73843e-224	-5.81265e-224	3.02868e-222
-4.37623e-224	-9.48183e-226	1.89678e-225	-3.23824e-224	2.50977e-225	-1.3057e-224	9.98188e-226	-2.21032e-225	-1.16812e-224	-1.57155e-224	3.99389e-225	3.55023e-226	4.45356e-225	-7.57278e-226	-1.44858e-225	2.69218e-225	-1.98205e-226	8.87247e-225	3.58988e-225	-3.12091e-225	-1.06108e-225	9.51845e-225	1.9856e-224	8.30785e-225	3.32241e-225	2.85231e-226	-1.74996e-225	-1.15337e-224	-1.05056e-224	1.39e-225	2.22174e-223
8.02853e-226	6.23737e-226	2.94056e-226	1.04665e-225	-3.40007e-226	-1.98453e-226	9.41458e-226	2.14233e-226	-2.72508e-226	-1.96147e-226	9.81413e-226	5.93387e-226	3.86623e-227	-2.31455e-226	1.28182e-225	3.93099e-226	-1.70918e-226	-1.89937e-225	1.33188e-225	8.31313e-226	-1.37504e-225	2.08958e-227	4.31718e-226	2.34229e-226	6.06441e-226	4.26366e-226	-1.22884e-225	2.56292e-226	-1.53936e-225	1.32261e-225	2.01252e-224
8.03308e-227	-4.16041e-227	-2.16906e-227	-3.53618e-227	-9.88973e-227	4.71815e-226	-4.82895e-227	-1.13381e-227	-1.00559e-227	2.94973e-227	-1.78832e-226	1.19785e-226	7.84639e-229	7.44108e-227	-1.64338e-226	-5.45067e-227	-1.40528e-226	-1.15877e-228	-5.73609e-228	-8.39392e-227	1.11316e-227	5.88921e-227	-4.67365e-227	-2.13596e-226	9.40775e-227	2.56862e-227	4.45166e-227	3.05951e-228	8.11525e-227	1.59536e-226	2.41128e-225
2.80328e-228	5.39598e-229	1.03965e-229	3.25921e-227	-1.14889e-228	-1.16771e-228	-2.85184e-227	3.60682e-228	-8.15826e-228	5.70337e-228	1.7824e-228	-1.51883e-227	7.54903e-228	-5.02652e-228	-2.5118e-228	-3.01387e-228	-5.50201e-228	1.09289e-227	3.11356e-228	-8.8972e-229	-2.63623e-228	9.07628e-228	3.54581e-228	2.36449e-228	-2.36141e-229	1.3793e-227	3.21985e-228	-1.48838e-227	-4.12892e-228	-2.08202e-228	1.95815e-226
-2.99872e-229	1.00211e-229	-1.00994e-229	-3.71682e-230	-8.49088e-229	-2.90027e-229	1.34147e-229	4.99806e-229	2.3432e-228	-2.10806e-230	4.93862e-230	5.08001e-229	7.6997e-229	-3.01926e-229	8.43207e-229	-2.42589e-228	2.0498e-230	-5.55415e-229	-5.79214e-229	-4.51301e-230	1.05308e-229	-6.76256e-229	1.03844e-228	3.62524e-230	1.85299e-229	1.70811e-229	-1.39503e-229	-1.21172e-228	2.75251e-229	1.31703e-229	1.47448e-227
-5.83383e-231	-4.57709e-230	3.05897e-230	-1.37871e-229	-3.10356e-230	-1.90617e-230	-4.48699e-230	-2.72902e-230	-6.45666e-231	2.89249e-230	-8.66354e-231	-1.5789e-230	-8.07738e-231	1.32487e-230	9.8685e-230	-2.19633e-230	-2.87849e-230	6.36912e-230	-1.65971e-230	-5.64384e-230	-3.83462e-230	6.68434e-230	-2.59266e-230	7.07318e-230	3.17174e-230	-5.59193e-230	-4.7904e-230	-1.12876e-229	-2.08922e-230	3.18953e-231	1.18399e-228
5.6554e-231	-1.29554e-232	1.42483e-231	-9.24672e-231	3.34128e-231	7.69252e-231	-3.2303e-231	5.0559e-231	3.34526e-232	5.47514e-231	-4.07649e-231	5.20587e-232	-3.1182e-230	3.91446e-231	-4.50805e-231	5.24729e-231	-2.06503e-231	-5.70439e-233	-3.68458e-231	-2.69316e-231	5.83827e-232	-7.1591e-231	6.56313e-231	-1.68905e-231	-3.14192e-233	-1.96894e-231	8.68968e-232	-1.87433e-231	9.21761e-231	1.9916e-232	1.2969e-229
7.57332e-232	-1.06765e-231	4.73869e-232	-2.22648e-232	-6.11601e-232	3.3074e-232	-1.30705e-232	8.3715e-232	3.28752e-232	-4.05636e-232	-3.947e-232	-1.27007e-231	1.52772e-232	5.82863e-233	-2.7122e-232	1.86175e-231	-3.80445e-233	2.97173e-232	9.93481e-234	6.30973e-232	-1.09645e-232	-7.73125e-232	-8.08772e-233	-4.61711e-232	1.54151e-232	4.83548e-233	-1.00088e-232	-7.21804e-232	4.78713e-233	-2.78108e-232	1.29267e-230
-2.1961e-233	4.45943e-234	-9.36044e-234	1.41468e-233	7.61532e-236	-2.75622e-232	-2.47213e-233	-1.8007e-233	-1.35266e-233	2.61743e-233	4.81818e-233	-5.62082e-233	-3.82295e-233	1.50577e-233	1.92808e-233	9.40635e-234	-1.06552e-233	4.09219e-233	-8.84042e-234	-3.43814e-233	3.59861e-233	4.64069e-233	-2.73817e-233	7.07064e-233	1.11016e-233	9.59402e-234	-5.59782e-235	-1.06352e-233	2.44256e-233	-1.53558e-233	9.41371e-232
-2.87041e-234	-4.9276e-235	2.75304e-235	4.14917e-235	-2.76533e-234	1.38572e-233	1.70813e-234	3.7155e-234	-7.77512e-235	1.18953e-234	-7.64816e-234	-2.74783e-234	-6.86925e-234	-1.22013e-235	-7.4352e-235	5.176e-235	-6.73997e-234	-4.23706e-234	5.54394e-235	-5.64834e-234	8.05169e-234	1.08958e-233	-9.09526e-234	1.921e-234	2.76295e-234	9.92717e-234	-1.03342e-234	-3.68314e-236	-1.35354e-234	1.59747e-234	1.1057e-232
-6.01413e-235	1.92916e-235	-9.21964e-237	-2.25666e-236	-2.19075e-236	-6.7737e-236	5.91415e-235	-4.1962e-236	-7.92839e-235	1.2004e-235	-1.22867e-234	-9.31715e-235	6.73186e-235	-1.80202e-235	5.49313e-237	5.63748e-235	-2.87734e-235	-1.55605e-235	2.22447e-235	-7.03056e-236	-4.92856e-235	9.17658e-236	4.68479e-235	-1.0572e-235	1.26298e-234	-6.26722e-235	-5.87411e-236	1.52404e-235	1.61822e-234	-4.26817e-236	1.17017e-233
1.02091e-235	4.01371e-236	2.65723e-236	-2.64986e-236	1.25299e-236	-1.16507e-236	-2.55254e-238	-4.42371e-237	-6.1438e-236	1.64442e-236	-1.87139e-238	4.57377e-237	1.24645e-235	-7.54428e-236	9.34611e-238	1.11273e-236	2.07535e-236	4.12561e-236	-6.44624e-236	3.21944e-236	-4.85801e-237	5.76081e-237	3.0313e-237	-1.17605e-236	1.75076e-236	9.99755e-236	7.42714e-236	-6.7535e-237	-9.57761e-238	-4.87782e-236	9.51273e-235
7.10738e-238	-9.17765e-238	3.51765e-238	8.81179e-238	4.97889e-237	-8.72249e-237	-1.51389e-236	-5.55698e-237	-3.08287e-237	1.395e-237	2.41672e-238	1.35189e-237	6.22544e-237	9.49291e-239	1.28122e-237	-1.13999e-237	5.87707e-238	2.06384e-237	3.90479e-237	1.15518e-237	-2.36462e-238	-2.52156e-238	-2.82429e-237	-1.03085e-237	1.56344e-237	3.66787e-237	1.00156e-237	2.02298e-238	-9.68175e-237	-4.21396e-237	8.44578e-236
-3.0539e-239	2.62402e-238	4.29009e-239	1.6842e-238	-1.04822e-237	-3.38303e-238	6.09916e-239	2.42347e-238	1.66634e-238	-2.40993e-238	-1.79049e-239	-1.95211e-240	7.51953e-239	-2.71833e-238	-2.23638e-239	4.59057e-238	2.53996e-240	-1.76784e-238	-3.00508e-239	-4.5087e-238	1.07535e-238	8.65325e-239	-2.3586e-238	2.32196e-238	6.30565e-238	1.1874e-237	-5.93838e-240	-1.97447e-238	2.85691e-239	2.25186e-239	6.84486e-237
8.23424e-239	-4.37958e-241	5.67712e-240	1.90516e-239	4.09664e-239	-4.63189e-240	-1.23168e-239	1.33641e-239	-2.88162e-240	2.98513e-239	3.50735e-239	-1.08942e-239	1.44798e-239	-2.23063e-240	-5.89544e-240	-5.82877e-240	3.24131e-240	-6.53306e-241	9.32306e-240	-5.62896e-241	-1.86441e-239	1.07332e-239	7.968e-241	5.50845e-239	-1.17561e-239	1.53158e-239	4.03888e-240	3.16065e-239	1.27468e-239	-9.50835e-242	4.60522e-238
1.65457e-240	-3.98499e-241	-3.49619e-240	3.08696e-240	-6.08761e-241	1.71409e-240	3.08306e-240	-1.5065e-241	-7.64123e-241	-3.47374e-241	1.77495e-240	-1.11025e-240	-2.29476e-240	-1.1314e-240	6.6272e-241	3.68968e-240	-1.60806e-241	-6.93378e-241	-5.06493e-241	-7.12321e-240	2.56018e-241	9.33039e-241	-3.21674e-240	9.82733e-241	-8.82087e-241	8.01422e-241	-2.95347e-240	-1.31504e-240	1.14977e-241	4.41143e-241	4.63486e-239
1.47728e-241	8.53983e-243	-6.51541e-243	-7.97785e-242	2.17148e-241	-4.45727e-242	-1.14916e-241	-3.52381e-241	-1.45931e-242	7.91807e-242	-2.72263e-242	8.67743e-242	1.83039e-242	5.13562e-241	-2.37279e-241	-9.79383e-242	-1.18702e-241	1.18461e-240	8.83221e-242	-5.75211e-242	-7.442e-242	-9.95504e-243	2.16137e-241	-4.6413e-243	1.74251e-241	-5.09317e-242	-1.0447e-241	-1.17327e-241	8.00984e-242	-6.39876e-242	4.39181e-240
1.587e-242	2.80749e-243	-1.88747e-242	-6.44989e-243	1.97728e-242	-4.63263e-242	-1.70539e-243	-2.17104e-242	1.49256e-242	2.90634e-242	-3.10722e-243	-1.3279e-242	1.69082e-242	4.26685e-243	7.05084e-242	-8.88547e-243	1.08203e-242	-2.58727e-242	1.30283e-243	5.32711e-244	3.45581e-242	-6.11848e-243	6.74629e-243	-2.17248e-242	8.27755e-243	2.60139e-242	1.57843e-242	-2.10486e-242	-9.58222e-243	-7.87404e-243	4.90718e-241
-1.40759e-244	-7.6268e-244	8.05322e-244	3.85559e-244	-2.17093e-244	1.64108e-243	5.28242e-244	1.62722e-243	-5.82156e-244	-5.73251e-244	2.60462e-243	-5.62207e-244	-8.7446e-244	4.2587e-243	1.83484e-243	2.59841e-243	4.61376e-243	-2.70343e-244	2.31399e-243	5.97312e-243	-8.49406e-244	2.3034e-244	-4.04493e-244	1.75019e-243	2.09482e-243	-5.11038e-244	-1.66255e-243	2.74742e-244	-2.95234e-244	7.61587e-244	4.20022e-242
-8.5406e-246	-6.39503e-245	-2.30848e-245	-3.23273e-244	2.31263e-244	-1.88352e-245	-3.26721e-244	1.34378e-246	-4.00777e-245	-4.11107e-245	5.57577e-245	-3.25835e-244	1.42691e-244	-1.0478e-244	1.01034e-244	7.49009e-245	2.00077e-244	5.66051e-245	1.41806e-244	-6.81795e-245	1.99108e-245	8.91269e-245	-8.53082e-246	-8.92118e-245	1.37423e-244	1.09955e-244	4.23885e-245	-9.81798e-245	6.19569e-245	-5.66792e-245	3.06323e-243
2.39663e-245	-3.21179e-246	-2.08576e-245	1.19761e-245	-4.30868e-246	-2.92462e-246	8.55074e-246	1.72116e-246	-1.65249e-248	1.84153e-248	7.96804e-247	3.33929e-245	2.15572e-246	-2.09557e-245	5.29361e-246	2.01204e-245	-4.33993e-246	-2.69885e-246	-2.41542e-246	3.27611e-245	1.60506e-247	5.09141e-246	6.78745e-246	1.50106e-246	4.15062e-245	2.20194e-246	6.77957e-247	2.98879e-245	1.0008e-245	-7.49405e-246	3.07799e-244
2.79064e-247	1.57562e-247	1.14934e-247	-9.5452e-247	8.14522e-247	-1.43015e-246	-4.20647e-246	1.75243e-248	-9.05134e-247	-8.54081e-247	-4.22402e-248	9.39157e-247	6.7257e-247	-3.92668e-249	-1.69645e-246	-4.41086e-247	2.64091e-246	-8.9166e-248	-7.03695e-247	2.86514e-249	7.98547e-247	1.30267e-246	3.58904e-246	2.33627e-247	-5.67939e-247	2.14955e-246	-4.88885e-247	-1.0938e-246	-5.7089e-247	-9.78879e-247	2.87399e-245
1.64272e-248	4.12244e-248	-3.48357e-248	4.27661e-248	5.79602e-250	4.89613e-248	7.65413e-248	4.67374e-248	7.11525e-249	-1.93869e-248	-7.59585e-248	3.63634e-247	-1.44579e-248	1.58557e-247	1.0274e-248	-3.05057e-248	6.20359e-248	-9.9744e-248	-1.7768e-248	-2.28712e-247	-9.55849e-249	-2.64233e-248	1.46006e-248	-4.02572e-250	2.16918e-248	-4.54125e-248	1.44127e-248	7.15412e-248	1.72537e-247	-1.18082e-247	1.89088e-246
-2.93058e-249	-3.94936e-249	-1.68462e-248	-7.49481e-250	9.33747e-249	1.62867e-248	-1.40894e-248	-3.0135e-249	-1.23764e-248	-6.98205e-249	2.24723e-251	1.47833e-248	2.48539e-249	1.00313e-249	9.60237e-249	-3.08748e-249	-2.48722e-248	-1.10048e-249	9.9798e-250	-9.34039e-249	-4.69419e-249	-1.9426e-249	-3.49488e-249	-8.04832e-249	-4.07779e-250	1.17765e-248	-5.52689e-249	-3.02271e-250	7.96191e-249	-2.19231e-249	2.00204e-247
-6.26881e-250	-1.67661e-250	-1.04603e-250	2.36809e-251	-5.47399e-250	-1.68958e-250	-1.28491e-249	-1.86611e-250	1.39793e-249	-2.21831e-250	2.08317e-249	9.13925e-250	-5.46431e-250	1.89687e-249	-1.36739e-250	2.79114e-250	-1.53137e-249	4.0263e-250	2.06795e-250	-6.74644e-250	1.19389e-250	-1.27601e-249	-3.99292e-250	6.82454e-250	-2.76017e-250	-3.77801e-249	1.37557e-249	-5.14278e-250	-2.24589e-251	1.03273e-250	2.19489e-248
3.78507e-250	1.22611e-252	-2.25061e-250	2.80601e-251	2.33868e-251	7.77522e-251	-4.75519e-251	-1.93722e-250	7.29367e-251	-9.35671e-252	4.04097e-251	2.42999e-251	1.30632e-251	1.65529e-251	-6.99071e-251	7.64813e-251	3.41553e-252	-6.8957e-251	1.60407e-251	1.03346e-250	1.91818e-250	-8.51853e-251	7.20762e-253	-5.71726e-251	-2.4725e-252	4.62564e-251	-3.0957e-252	-6.06483e-252	-7.0458e-253	1.12458e-250	1.99598e-249
7.16687e-253	7.15434e-252	-1.23556e-251	-1.42126e-251	1.94714e-251	-6.53555e-252	-1.24452e-251	2.06052e-252	-2.26636e-252	-8.77403e-252	3.40874e-252	-3.75997e-252	-5.51464e-253	1.46291e-251	6.74583e-252	-9.97507e-252	-7.9734e-253	-4.36282e-252	1.56224e-252	-1.44787e-253	2.30206e-251	6.53105e-252	-4.66111e-252	2.75603e-252	-1.14126e-253	7.80337e-253	-1.26658e-251	3.59992e-252	-8.91709e-253	8.94389e-253	1.87845e-250
2.63077e-253	6.3616e-254	2.40926e-252	2.57335e-253	-5.14591e-254	7.79158e-253	5.91022e-254	-1.48511e-253	1.84166e-254	-4.11969e-253	1.30655e-252	-5.70188e-253	1.73491e-253	1.21736e-253	-1.31706e-253	2.68485e-253	4.78424e-253	6.97513e-254	-9.61422e-255	1.59415e-252	-9.11802e-254	-7.59414e-253	1.14449e-252	2.31833e-253	3.8911e-253	-1.94767e-252	1.43116e-252	-1.22466e-253	-9.3257e-254	9.98408e-253	1.6395e-251
2.83497e-254	-2.05861e-254	-8.9304e-255	-1.58852e-254	-7.61411e-254	-1.64078e-254	-1.26745e-254	-4.14813e-254	-9.35447e-254	1.27792e-253	2.21405e-254	-4.00543e-255	6.71445e-254	-8.6843e-254	1.5867e-253	6.10681e-254	-5.21878e-254	-7.80834e-254	-3.00673e-254	-2.02637e-254	-8.87976e-255	2.4672e-254	-7.09483e-255	1.30197e-254	3.49451e-255	5.02274e-256	7.65916e-254	1.76153e-253	2.21526e-253	1.61113e-253	1.71531e-252
2.88771e-254	9.50298e-256	-2.81397e-255	1.96403e-255	-6.18676e-256	6.92809e-255	-1.43006e-256	-8.27389e-256	8.94686e-256	-1.54835e-255	-3.52028e-255	-3.01054e-255	1.86807e-255	-2.16495e-254	9.16082e-255	2.62156e-255	6.97752e-255	2.36337e-255	-9.44085e-255	2.80215e-256	1.43525e-255	3.12058e-255	-2.89663e-255	3.34063e-256	-1.90635e-255	-1.71356e-254	3.83e-255	1.0132e-255	-6.5326e-255	1.86386e-255	1.46526e-253
-1.616e-256	-6.79696e-256	1.36968e-256	-9.45971e-257	9.72169e-257	-2.35611e-256	-1.26281e-256	4.73691e-256	9.05379e-256	-8.56601e-256	-1.62324e-255	2.30477e-256	-6.68683e-256	-1.46026e-255	3.61276e-257	2.09188e-256	7.81084e-257	-6.67162e-256	9.46753e-257	4.27911e-256	-5.14002e-256	8.65874e-257	3.01996e-256	4.91787e-256	7.7671e-257	-3.83473e-256	-1.39922e-256	-4.77413e-256	2.4982e-256	-3.58925e-255	1.55754e-254
-1.03664e-257	6.02431e-257	1.77607e-257	-1.69144e-257	-3.01522e-257	-4.206e-257	-1.2115e-257	3.45742e-257	3.62576e-257	-3.38784e-257	-1.53958e-257	-7.1064e-258	9.49016e-257	1.14521e-256	-1.00676e-257	4.34313e-257	1.73914e-257	-1.73354e-256	4.63524e-257	3.17892e-257	-7.95065e-257	7.93604e-258	5.68262e-257	3.94523e-258	7.70029e-257	1.29118e-257	-6.95249e-257	-8.48226e-258	-2.86787e-258	-8.54635e-258	1.17618e-255
3.31713e-258	-2.59666e-258	6.00806e-258	2.09658e-259	-9.51602e-259	8.00827e-259	1.20621e-258	2.40284e-259	1.73881e-258	-1.37409e-259	2.8111e-259	2.26883e-257	3.16463e-259	-1.60485e-258	-1.27361e-259	-1.1047e-258	-4.17095e-258	-3.53267e-258	-1.02863e-257	-1.05808e-258	8.09622e-258	-3.23699e-258	-2.28022e-258	5.07468e-259	-8.69167e-258	-2.92806e-259	2.09748e-258	1.01928e-258	1.4384e-257	6.4718e-259	1.03631e-256
1.83914e-259	-1.13223e-259	1.44909e-260	-1.61442e-259	-1.12033e-258	-5.33117e-261	-9.08546e-259	-2.59877e-259	1.12577e-258	7.74592e-259	-1.69206e-260	-2.29459e-259	6.18491e-259	9.41735e-260	2.68826e-259	2.43853e-259	6.14392e-260	1.82164e-259	-1.49585e-259	7.25101e-259	-6.83938e-260	6.88807e-260	-3.48744e-259	3.92112e-259	3.44851e-260	4.20913e-260	-3.42517e-259	-6.71047e-261	-3.63342e-260	4.33778e-259	9.03157e-258
2.54215e-260	-2.87579e-260	-6.20059e-260	1.70074e-259	7.37105e-260	-1.12015e-260	7.55307e-260	-1.10888e-260	-7.5804e-261	4.98293e-261	-6.22751e-261	7.72759e-260	-4.56586e-261	2.90281e-261	9.31451e-261	3.51481e-260	1.30478e-259	1.94052e-260	1.05605e-260	1.48632e-260	-2.58139e-261	4.90911e-262	-5.92624e-261	-1.73756e-260	5.23626e-260	-1.34411e-260	-1.29626e-260	-7.83726e-261	-1.50492e-260	-2.33301e-260	9.32453e-259
-1.00847e-261	-7.80685e-262	2.0488e-261	-2.41574e-261	8.10794e-262	4.34944e-262	6.08739e-262	-1.02294e-261	-2.85101e-261	2.2081e-261	-6.11196e-261	1.06246e-260	4.0523e-261	6.371e-262	-2.40491e-261	-7.06724e-262	9.69254e-262	1.24188e-261	-1.1451e-261	2.69104e-262	2.65825e-263	3.61762e-261	-5.81613e-262	8.75288e-262	-3.30838e-264	-8.95459e-261	4.80588e-261	4.92641e-261	6.25288e-262	1.70093e-262	6.69398e-260
7.54997e-262	-6.91807e-263	-2.22306e-262	1.4002e-262	-1.2937e-262	-8.91299e-262	-1.00327e-261	3.7064e-264	-6.527e-264	-9.1896e-264	-2.06832e-264	-2.33097e-263	-1.08232e-262	-5.76822e-263	2.69756e-262	-1.21657e-262	-1.69825e-262	1.78241e-262	4.05397e-262	8.88379e-263	1.79433e-262	5.84656e-263	2.7005e-262	1.92131e-262	-2.12016e-262	-4.21778e-262	2.37262e-262	2.69817e-262	-2.01623e-262	-6.56099e-262	7.35354e-261
-9.47511e-264	4.46894e-264	-5.26547e-264	-8.73417e-264	4.40792e-264	-3.72982e-263	-2.7274e-263	5.59084e-263	-3.4261e-263	3.78092e-264	1.84474e-263	1.02837e-263	-1.37365e-263	2.10946e-264	5.67079e-264	-3.84713e-264	2.50926e-263	-2.8122e-263	-3.768e-264	-3.39695e-263	3.8553e-264	2.06575e-263	3.22903e-263	2.92216e-264	-2.59147e-263	-8.00323e-264	3.0316e-264	1.25598e-263	-1.65521e-264	-1.06288e-263	4.5744e-262
-9.01874e-265	-9.10307e-265	1.9503e-264	1.34188e-264	9.01651e-265	-4.44373e-264	-6.31762e-266	-1.80331e-264	1.18789e-265	-4.06763e-264	-1.07468e-264	1.36445e-264	-6.13005e-265	-4.13157e-265	-3.91884e-265	-9.1739e-265	-2.19683e-264	3.00838e-264	7.25525e-266	-3.72616e-265	5.90858e-264	-4.49469e-264	-2.56444e-265	-3.95236e-265	2.06829e-265	1.91356e-264	-5.52474e-265	2.19808e-265	-4.0344e-265	9.50233e-265	4.22289e-263
-5.30384e-265	-9.91142e-267	-4.26976e-266	-9.32726e-266	1.51243e-266	5.38278e-265	2.0327e-265	7.00898e-267	-9.6046e-265	1.53408e-266	-2.2565e-265	-1.58133e-265	-1.29429e-265	-1.21672e-266	3.7341e-265	8.79399e-267	-3.47442e-265	-1.00494e-265	-1.67253e-265	4.94365e-265	-2.89331e-265	-5.12676e-266	-2.83886e-266	4.38764e-265	7.01291e-266	-1.23803e-265	7.84744e-266	6.99806e-266	2.45322e-265	-4.1119e-266	5.86946e-264
3.55273e-267	-1.41318e-266	2.17254e-266	-9.38108e-268	-4.29611e-267	1.30019e-266	3.658e-267	-6.30377e-267	-3.73317e-267	5.44139e-268	1.80248e-267	1.75486e-267	2.62046e-267	9.13214e-267	3.78566e-267	-1.46868e-267	-6.00681e-267	-3.89188e-268	2.04815e-267	3.76078e-267	1.33904e-268	2.07426e-267	4.24791e-266	2.86083e-267	-2.36557e-267	5.61164e-266	-2.38973e-267	7.01291e-266	9.60143e-267	-1.98735e-266	3.12678e-265
-4.12889e-268	1.3389e-267	1.00801e-267	6.77871e-268	7.37665e-268	-4.66821e-268	9.10038e-268	-3.76039e-268	8.02928e-268	-1.10666e-267	4.35598e-269	1.79412e-267	-2.38064e-268	5.74163e-268	4.88483e-268	4.82298e-267	1.63241e-268	-2.89982e-267	1.06406e-267	4.00355e-268	1.40004e-268	-6.82561e-269	-8.25338e-268	5.44288e-268	5.31303e-268	1.85029e-267	2.12632e-268	4.11371e-268	3.98997e-268	7.62378e-267	3.29329e-266
-1.88532e-269	2.48727e-268	-1.34369e-268	-7.18006e-269	1.62299e-268	-5.12319e-269	2.14212e-268	3.66867e-268	1.22029e-268	-1.6939e-268	-1.51149e-269	3.37129e-268	-3.6041e-269	7.85786e-269	8.83012e-269	1.03663e-268	8.45527e-270	3.13615e-268	-2.20349e-268	3.47656e-268	8.13085e-269	6.49159e-269	-1.22757e-269	-1.41724e-268	1.42583e-268	-6.58106e-269	1.49551e-268	1.18892e-268	8.51892e-269	-2.41952e-268	4.21288e-267
-1.85024e-270	1.8505e-269	-2.10126e-269	-2.89688e-269	4.64084e-270	1.24779e-270	6.88069e-270	-1.43745e-269	8.78688e-270	1.1312e-269	-1.34524e-269	-2.59771e-270	-2.74161e-270	6.86024e-270	-2.67313e-270	1.62341e-269	3.65353e-270	-1.00333e-270	1.78364e-269	-1.29484e-269	6.97649e-270	-7.35038e-270	5.21587e-270	-7.64951e-271	-2.82263e-269	-8.34023e-271	-1.25067e-269	-1.29083e-269	8.5615e-271	-2.94169e-269	3.02636e-268
-3.38087e-270	3.97683e-271	1.29816e-271	1.43734e-270	-2.66218e-270	-1.67331e-270	2.00331e-270	5.86147e-271	-5.72225e-271	1.98859e-270	-1.87743e-270	8.52611e-271	-7.04581e-271	-2.89263e-271	2.18016e-271	5.28111e-271	1.01643e-271	-1.21468e-270	-2.64446e-271	-1.0159e-270	-6.58487e-271	5.12989e-271	5.94663e-271	-4.05315e-271	3.22659e-271	-1.86407e-270	2.71788e-271	-4.83624e-271	3.2546e-270	-3.63261e-270	3.38989e-269
-1.23556e-271	-1.89779e-271	-1.94362e-272	4.95674e-272	6.83449e-272	4.47741e-272	2.71677e-272	2.28097e-272	-1.82905e-271	3.556e-272	-5.60849e-271	2.08855e-271	-1.26008e-271	8.97257e-272	-4.77478e-272	-4.945e-271	2.04209e-271	-2.12701e-271	-4.73906e-272	5.95221e-272	-9.4798e-273	1.61054e-271	-1.15108e-271	2.24507e-273	-1.58104e-271	-1.2966e-271	-3.29983e-272	-8.36478e-274	2.72533e-271	-2.40447e-272	3.72147e-270
9.47336e-273	3.60104e-273	-6.0864e-273	3.93086e-272	-4.49425e-274	8.42467e-273	1.79569e-272	-4.46954e-273	-4.10347e-273	-6.14922e-273	-2.53387e-273	-1.26875e-273	-9.30259e-273	-3.97848e-273	1.05258e-273	-3.19274e-273	5.03376e-275	1.6285e-272	-2.71622e-272	-1.99672e-273	2.77243e-273	2.15401e-273	8.14789e-273	1.07011e-272	-1.55949e-272	8.29832e-274	1.25089e-273	6.60579e-273	6.40804e-273	-1.12588e-272	2.3257e-271
3.40027e-273	1.57106e-274	-3.63099e-274	-3.40581e-274	-1.44583e-274	-2.76131e-274	6.06386e-274	-1.17229e-274	-2.95555e-274	-2.03804e-274	8.53194e-274	4.74067e-274	4.46089e-275	1.42492e-273	8.81944e-275	-2.27743e-273	7.56337e-274	-7.59058e-274	-6.66611e-274	6.73985e-274	4.18468e-274	-8.78774e-274	7.18419e-274	1.09254e-273	1.03686e-273	1.30684e-274	6.08166e-274	2.89483e-274	-1.97386e-274	-3.37039e-274	1.9631e-272
2.40502e-275	1.67162e-274	5.7345e-276	-3.30329e-274	-3.13932e-274	-4.14106e-275	-4.08858e-275	3.01725e-275	-3.81401e-275	6.41623e-275	-3.76448e-275	-4.93341e-276	1.48987e-275	-4.38792e-275	9.80755e-275	-3.71477e-275	-2.09456e-274	-3.62871e-275	3.01082e-275	-7.46978e-275	-6.40517e-275	2.81596e-275	-9.52872e-275	-8.06978e-275	-8.27249e-276	2.61155e-276	-7.91885e-275	1.25864e-274	-1.05505e-274	6.31559e-275	2.2959e-273
1.28142e-276	-7.8849e-276	-3.75312e-276	1.10803e-275	-3.52052e-276	1.16569e-275	-6.87163e-276	-5.23533e-276	-1.17295e-276	-2.19283e-276	-1.16961e-275	-8.31828e-276	-1.67042e-277	1.90337e-275	3.17691e-276	1.03017e-275	2.56541e-276	-1.23735e-276	-1.52615e-276	2.97097e-277	-1.39375e-275	3.37848e-276	2.38171e-275	3.60242e-276	-1.45489e-275	-3.30308e-277	-5.5097e-276	1.99133e-276	-7.26843e-276	-1.95859e-275	2.0694e-274
-8.28149e-278	-1.70811e-276	-5.68886e-278	5.30867e-278	-4.52407e-277	-3.4874e-277	-2.42347e-277	-1.60485e-277	-1.19405e-276	-2.59786e-277	2.67953e-277	-1.66253e-277	1.27899e-276	-2.92945e-277	-2.12371e-277	-9.44817e-279	7.60529e-277	-2.03155e-277	-1.72392e-277	-7.49133e-277	1.31656e-276	-6.91836e-277	-1.15099e-276	-1.34369e-277	8.29559e-277	-2.79381e-277	3.95421e-277	1.02639e-276	-3.69734e-277	-2.22273e-278	1.48884e-275
9.19001e-278	-3.09506e-279	-8.29923e-278	-2.90293e-278	-2.44587e-279	5.33245e-278	1.41375e-278	-3.20661e-278	-1.00653e-277	3.20875e-279	7.69336e-279	1.71331e-279	-6.81569e-278	-1.50002e-278	9.42647e-278	6.34369e-278	-4.50845e-278	6.654e-278	3.56353e-278	1.58621e-278	3.43293e-278	3.35031e-278	-1.31042e-278	-4.77881e-278	3.03467e-279	2.57629e-279	2.43363e-278	7.31301e-279	3.69274e-278	1.06576e-277	1.13573e-276
2.36983e-279	3.55424e-279	7.14046e-280	-1.64519e-278	1.03928e-278	1.10858e-278	-1.29307e-279	-3.15675e-279	-3.65621e-279	-1.03345e-278	-1.2942e-278	2.02726e-279	9.38018e-280	-8.09676e-279	1.71685e-279	7.12792e-279	-1.41877e-279	-8.20568e-279	-1.53414e-279	3.74498e-279	-3.81113e-279	3.56149e-280	5.97567e-279	7.77609e-279	-6.0813e-279	3.40326e-279	1.39857e-279	-1.86851e-279	-5.82375e-279	3.62765e-279	1.50884e-277
-2.30069e-279	-1.64315e-280	9.04895e-281	9.75705e-280	-8.85012e-281	3.38768e-280	-2.63543e-281	2.03148e-280	-5.76106e-280	3.22105e-280	2.85551e-280	1.18342e-280	1.77351e-280	3.56184e-280	-4.91353e-280	7.0236e-280	1.50354e-280	-6.27149e-281	2.60465e-280	1.91671e-280	2.75537e-281	9.67195e-281	-1.20847e-280	-4.21769e-281	-6.19303e-280	1.99104e-280	5.31218e-280	-1.0233e-280	-7.92275e-280	-2.64502e-281	1.04405e-278
-2.26337e-280	1.10701e-280	6.41639e-282	-3.77507e-281	4.98562e-282	-5.63989e-282	2.88582e-281	-5.27949e-282	1.38269e-282	-4.60871e-281	-4.97443e-281	1.4311e-281	-5.57159e-282	3.48065e-282	3.29223e-281	6.32215e-281	1.4098e-281	-4.84371e-281	-1.57162e-281	-3.03144e-281	8.54788e-282	-1.90317e-282	-6.61518e-282	-3.08523e-281	8.19504e-282	-1.72002e-281	-5.14153e-282	3.73573e-282	-8.31756e-281	-1.87014e-281	9.35323e-280
-1.58663e-283	1.49656e-282	-9.09459e-284	-1.44343e-282	3.65434e-283	3.28433e-283	-4.44971e-282	-5.81808e-283	-3.7201e-283	7.67524e-283	3.14595e-283	2.39799e-282	1.73455e-282	7.45608e-282	-1.54491e-282	5.89706e-282	-5.50059e-282	-4.98507e-282	-2.77864e-283	-2.29334e-282	-1.68975e-283	-7.27271e-283	-7.87987e-282	2.21361e-282	-1.60558e-282	-8.12844e-282	3.60962e-282	-8.98389e-282	-3.89526e-283	-7.88482e-282	8.40482e-281
7.49504e-283	-3.65822e-284	-1.20171e-283	2.8407e-283	5.18321e-283	-4.65568e-283	-1.42245e-283	6.96067e-283	4.10521e-283	-8.65474e-283	-5.6536e-284	-2.78393e-284	-3.632e-284	-1.83907e-283	-3.76201e-283	1.13589e-283	-2.80334e-283	3.60977e-283	4.85196e-284	-1.16751e-283	1.28297e-283	6.80255e-284	-1.50116e-282	-1.61394e-283	-3.95956e-283	2.73145e-283	-1.44984e-282	-9.10275e-283	3.51198e-284	-4.39241e-283	1.1252e-281
-5.17387e-284	-1.42187e-284	1.80436e-285	2.63675e-284	2.79749e-284	-5.51801e-286	-4.0842e-284	1.08586e-284	-7.85691e-286	1.71761e-284	2.35828e-284	-1.69595e-284	-1.83874e-284	3.20311e-284	-5.31181e-284	8.87235e-285	-9.33933e-285	4.69276e-284	-1.78173e-284	1.43788e-284	4.01723e-284	1.25379e-283	5.0584e-285	9.77159e-285	-3.86502e-284	4.03454e-284	-1.41738e-284	-2.44047e-284	1.11917e-284	2.53697e-284	7.6825e-283
1.23617e-286	2.82093e-285	-3.81224e-287	-7.37654e-286	-1.7022e-285	-1.51514e-285	-1.51563e-285	-4.64281e-286	9.61052e-285	5.53128e-285	6.40525e-286	3.31002e-285	-6.54201e-286	-9.42062e-286	-8.97811e-286	-7.02465e-286	-3.66445e-285	2.27682e-285	-3.74561e-285	4.7245e-285	4.33465e-286	5.95451e-286	7.23629e-286	-1.76099e-286	7.29347e-286	6.77279e-285	-7.39739e-286	1.26268e-285	-1.54033e-287	2.56698e-285	5.96334e-284
3.96503e-287	8.41063e-286	2.59892e-286	7.33227e-287	-2.58601e-287	-8.18503e-287	-3.87033e-286	1.05772e-286	4.23277e-287	-1.21573e-286	4.69383e-287	6.84629e-287	-1.53161e-287	9.13436e-287	-1.53488e-287	-4.91584e-286	-1.11696e-286	1.02121e-286	3.2171e-286	5.89215e-287	-1.16249e-286	2.13534e-286	-1.05511e-287	-6.57425e-286	8.97159e-287	-5.9522e-287	-7.61675e-287	8.16711e-288	-1.54612e-286	1.58463e-288	4.68931e-285
-1.41523e-287	7.28493e-288	-1.04635e-287	7.96157e-289	-6.13125e-289	1.82416e-287	-3.53734e-288	4.52742e-288	9.22527e-288	-7.5279e-290	-6.3288e-287	5.28642e-287	-3.99269e-287	-1.58577e-288	2.88731e-288	-1.37034e-287	4.05565e-288	2.2737e-287	2.2136e-287	-3.46122e-287	1.02747e-287	4.74346e-288	-1.43428e-287	-1.60084e-287	-1.27112e-289	-4.3858e-287	1.53621e-287	2.35301e-288	3.83394e-288	1.60368e-288	4.39221e-286
-7.66308e-289	2.31673e-288	-5.7732e-289	2.79342e-288	-7.6132e-288	2.7258e-288	-9.26451e-289	-6.03353e-289	5.71931e-289	8.65814e-289	-1.74067e-288	8.13844e-289	5.40538e-289	4.98087e-289	6.65292e-289	-3.44196e-288	7.60296e-290	7.0961e-289	-2.35377e-288	-8.16263e-289	1.19549e-288	-1.80537e-288	-7.34386e-289	-1.25431e-288	-1.1364e-288	-1.43657e-288	-3.15089e-288	1.65384e-288	-1.4066e-287	6.43627e-289	5.84933e-287
-4.23005e-290	5.1948e-293	3.33214e-290	1.61991e-290	5.95229e-290	2.04158e-289	-1.32773e-289	-4.68708e-290	-8.23189e-290	-2.96861e-289	2.65733e-289	-2.54865e-289	2.97498e-290	-3.717e-289	1.90891e-289	-2.63544e-289	6.43007e-290	-4.99823e-290	-1.46553e-289	8.19908e-290	-4.56006e-290	-1.02021e-288	-1.28175e-290	-8.83483e-290	2.58367e-289	6.72303e-290	5.08005e-290	5.15112e-290	1.37738e-290	-3.48047e-290	4.27715e-288
-3.92572e-291	-7.30473e-292	4.88905e-290	-3.50951e-292	-4.70914e-291	-6.21805e-291	-5.94352e-291	5.95785e-291	2.42099e-291	-2.97189e-291	5.68054e-291	1.20719e-290	-5.92968e-291	4.03588e-290	-2.32051e-290	2.43212e-292	-2.99371e-291	-3.80425e-290	-1.15533e-290	4.19819e-291	-1.50345e-291	2.50255e-292	3.33138e-291	2.31584e-290	7.02776e-291	4.77467e-290	-1.19549e-290	-3.40232e-290	-9.69082e-292	-1.23175e-290	3.68679e-289
-3.09919e-292	8.13449e-292	7.49728e-292	9.2133e-292	-6.99581e-294	-4.94825e-292	-1.49244e-292	-1.1494e-291	-3.90094e-292	1.91162e-292	-1.32649e-292	-7.87563e-292	-7.39929e-292	1.02999e-291	-1.05033e-291	8.76117e-292	1.39242e-292	1.87187e-291	-3.89924e-291	5.94397e-292	-7.63745e-292	-3.11957e-291	-3.34159e-292	3.031e-292	2.67435e-291	8.83422e-292	7.97184e-292	-1.07994e-291	5.64411e-292	2.99052e-291	2.98079e-290
2.61883e-292	9.77148e-294	7.46324e-294	1.11029e-292	2.95364e-293	-1.91824e-292	-1.07013e-292	3.84263e-293	2.0058e-293	5.24792e-292	-1.83022e-293	-5.27579e-293	-2.66638e-293	-1.64304e-293	3.31279e-293	-1.47222e-292	4.23233e-293	1.72102e-292	3.64214e-293	2.38457e-292	7.47834e-294	-2.97529e-292	2.18357e-293	-1.68314e-292	-2.75486e-293	4.23062e-294	-1.72424e-293	-1.6062e-292	1.2742e-293	2.38038e-293	2.82695e-291
7.06175e-295	1.62669e-293	2.90916e-294	-1.40201e-293	-1.23901e-293	-3.38072e-294	-1.83695e-293	-8.99402e-294	-2.04868e-294	2.36777e-293	-1.00631e-293	-7.41555e-294	-2.09051e-295	-2.66631e-294	-2.51652e-293	-1.4024e-293	4.91511e-294	3.92991e-293	-5.09595e-294	1.66561e-293	3.90298e-294	5.94321e-294	-1.79487e-293	7.46241e-294	3.01218e-295	-1.13748e-293	1.0396e-293	9.47821e-294	-2.16006e-294	3.78538e-294	3.01026e-292
1.6423e-294	-2.37851e-294	1.19767e-294	1.38399e-294	-7.60484e-295	-3.26751e-294	-1.50979e-294	5.38404e-297	2.21569e-294	2.19342e-295	-1.15225e-294	9.38588e-295	-2.61934e-295	5.64054e-295	4.25676e-295	-6.68282e-295	1.38557e-295	-1.7392e-294	-3.69647e-295	3.82588e-294	-2.1384e-295	-4.27411e-295	-6.08283e-295	9.12782e-295	-6.84099e-295	-1.28041e-294	6.69857e-296	-9.1066e-295	2.48266e-294	-2.12545e-294	3.43773e-293
1.00613e-295	-2.54212e-296	-1.04554e-295	-1.21372e-295	-1.23357e-295	-1.29417e-295	8.41185e-296	-8.44933e-296	1.80429e-295	-5.50068e-296	-1.2688e-295	9.35078e-297	-1.04858e-296	-1.05992e-296	1.35125e-296	7.40777e-296	2.59224e-296	-2.62752e-295	4.63439e-296	-2.47212e-296	-1.43017e-296	-2.07889e-295	-2.14079e-296	-1.7887e-295	1.73673e-295	5.07484e-296	2.55159e-295	1.29227e-295	-1.19271e-296	1.23167e-295	2.7798e-294
-8.59872e-297	-1.13439e-296	-2.14921e-296	-1.34011e-296	-8.3566e-297	7.95299e-299	-2.38642e-297	-2.90223e-297	-1.96706e-296	-1.96815e-296	-1.81984e-297	-1.21856e-296	7.62157e-297	7.33179e-298	1.51524e-296	-9.51298e-297	2.23852e-297	2.71877e-297	1.42544e-297	-2.32284e-297	1.28873e-297	-2.67918e-297	1.46386e-296	-2.85669e-297	-4.41024e-298	4.16163e-297	-2.90309e-297	-1.47387e-296	1.78059e-296	1.15349e-296	2.36692e-295
1.72661e-298	-3.43448e-298	-6.68946e-299	-1.11511e-297	1.19624e-298	-6.68755e-298	4.65711e-300	-7.53698e-299	-4.97475e-300	2.30884e-297	-3.10056e-298	1.94679e-297	-2.2633e-298	2.3228e-298	-2.43389e-298	1.59149e-297	2.00487e-298	-2.42148e-297	-6.35814e-299	2.63175e-298	-4.95334e-298	-3.75409e-298	1.33838e-298	2.36683e-298	8.25635e-298	2.39742e-298	6.16499e-298	-6.60252e-298	1.86371e-298	-1.73662e-297	1.78858e-296
4.69031e-299	-3.07266e-299	-4.84614e-299	-1.13524e-298	5.78119e-299	5.25827e-299	2.72921e-299	-5.39059e-300	-7.53405e-299	-1.12999e-298	1.14237e-299	-2.3957e-299	-2.38409e-299	-8.48857e-299	-3.10303e-299	-1.42151e-298	-9.544e-299	3.00262e-299	3.44634e-299	-2.92795e-299	1.76934e-298	-1.45322e-298	6.90866e-299	2.62417e-299	-1.07349e-298	-4.0885e-300	-5.54166e-300	-3.90921e-299	-4.95677e-300	8.17791e-300	1.66432e-297
9.78724e-301	2.99134e-301	-3.47934e-300	-6.50692e-300	-1.49997e-300	6.71989e-300	2.72221e-301	9.67883e-300	-1.80304e-300	-7.64852e-300	1.06074e-300	7.85249e-300	-1.34813e-299	3.00493e-300	-6.8455e-300	1.37562e-299	1.62489e-300	1.47659e-300	-4.99247e-301	1.05815e-300	-3.17533e-300	-3.58836e-301	7.7791e-300	-4.05916e-300	3.59677e-300	4.59591e-300	5.39628e-299	3.11494e-300	-2.19572e-300	-9.9877e-301	1.73384e-298
3.35809e-301	3.32365e-303	1.82389e-301	3.11185e-300	-7.38768e-301	1.48554e-300	1.13136e-301	7.5414e-301	-3.1237e-302	8.95341e-302	4.61209e-301	-1.62683e-301	1.82725e-301	-6.60521e-301	1.27054e-300	-6.39807e-302	1.05406e-300	9.17807e-301	2.54725e-301	-1.0131e-300	-3.42958e-301	-1.24844e-301	3.22794e-301	1.02067e-300	4.94537e-301	-5.35924e-301	4.64178e-301	9.39487e-301	3.29037e-301	4.57322e-301	1.79188e-299
4.24098e-303	-4.38982e-302	-2.4174e-303	4.20772e-302	2.23154e-302	-7.89264e-304	1.53066e-302	1.04548e-302	5.60573e-302	1.07295e-302	5.19486e-302	1.93759e-302	1.5392e-302	-3.65768e-302	8.71438e-302	2.31268e-302	-1.57537e-302	-3.04923e-303	7.30429e-302	2.04931e-302	2.45751e-301	1.6623e-302	7.7584e-302	-9.94734e-303	1.16598e-301	5.50922e-302	1.37765e-302	1.67248e-302	-1.31418e-302	-2.17839e-301	1.33727e-300
-8.46008e-303	8.74005e-304	-1.26684e-304	6.81919e-303	5.8172e-303	1.48579e-304	-8.68771e-304	4.87426e-303	5.56626e-304	2.41336e-303	4.68917e-304	4.29522e-304	-1.19597e-302	7.50675e-303	-6.56031e-304	-3.44366e-303	1.09318e-303	1.06406e-303	4.55301e-303	3.68229e-304	6.29595e-304	-2.73121e-303	-4.43324e-304	1.37012e-302	6.47075e-303	6.45543e-303	1.06579e-303	-4.34987e-304	-4.35333e-304	1.20819e-303	9.60776e-302
3.22006e-305	3.87424e-304	9.07315e-304	3.59703e-304	4.49479e-304	-6.77512e-305	-2.89429e-304	-1.37007e-303	-6.18426e-306	4.29745e-304	-2.6167e-305	-1.63571e-304	5.4752e-304	3.814e-304	9.07766e-304	-3.87251e-304	5.87561e-304	-1.27247e-303	3.98201e-304	-7.49895e-304	-1.62004e-304	-2.27863e-304	9.07137e-307	3.57705e-305	2.4359e-304	-9.74758e-304	-9.15576e-307	-6.7586e-306	1.2425e-304	9.0302e-304	1.24009e-302
5.69057e-305	2.10331e-306	4.05386e-305	7.02343e-306	-3.59352e-305	1.09814e-305	2.82789e-305	-2.05517e-305	-4.46442e-305	6.04768e-307	2.33742e-306	2.96514e-305	4.18293e-306	1.55528e-305	-4.71979e-305	5.05275e-305	3.4072e-305	-1.03897e-304	7.84532e-306	-1.37299e-305	2.25763e-305	7.55593e-305	8.28328e-305	2.22155e-305	3.45499e-305	6.32798e-305	4.04701e-306	9.48267e-307	1.47166e-305	6.0408e-306	8.83328e-304
-1.70748e-306	-1.92304e-306	-9.64568e-307	-6.57492e-306	2.42416e-306	-9.58136e-307	6.29686e-307	-2.3191e-306	1.20934e-306	0	1.47496e-306	3.744e-306	0	-9.80643e-307	1.63299e-306	-2.28991e-306	1.50404e-305	-4.86721e-307	1.26447e-305	-1.08964e-306	-3.21456e-306	3.02017e-306	2.13211e-306	1.17183e-306	-1.32546e-305	7.66041e-308	6.8465e-308	-1.68194e-306	-1.24856e-306	-2.31007e-308	8.4013e-305
-3.36415e-307	1.495e-307	-2.36951e-307	1.75105e-307	0	0	-4.09384e-308	-1.06407e-307	1.13933e-307	-2.67297e-307	-1.1836e-306	1.20837e-306	-8.84692e-308	6.18621e-307	0	0	3.16414e-307	-5.15436e-307	1.6292e-307	2.5038e-307	4.70745e-307	4.95575e-308	-7.69232e-307	-9.93272e-308	3.72638e-307	1.06838e-307	2.71841e-308	2.30815e-307	-9.50963e-307	-8.69766e-307	9.75956e-306
0	0	0	-2.65329e-308	3.81261e-308	0	0	-4.93844e-308	4.01087e-308	-4.03576e-308	0	-4.41051e-308	2.3133e-308	0	0	0	2.27116e-308	-2.73783e-308	0	2.88695e-308	9.39907e-308	0	0	0	0	0	0	0	0	6.67861e-308	6.46577e-307
0	0	0	0	0	0	0	0	0	0	0	0	0	0	0	0	0	0	0	0	0	0	0	0	0	0	0	0	0	0	5.02335e-308
0	0	0	0	0	0	0	0	0	0	0	0	0	0	0	0	0	0	0	0	0	0	0	0	0	0	0	0	0	0	0
0	0	0	0	0	0	0	0	0	0	0	0	0	0	0	0	0	0	0	0	0	0	0	0	0	0	0	0	0	0	0
0	0	0	0	0	0	0	0	0	0	0	0	0	0	0	0	0	0	0	0	0	0	0	0	0	0	0	0	0	0	0
0	0	0	0	0	0	0	0	0	0	0	0	0	0	0	0	0	0	0	0	0	0	0	0	0	0	0	0	0	0	0
0	0	0	0	0	0	0	0	0	0	0	0	0	0	0	0	0	0	0	0	0	0	0	0	0	0	0	0	0	0	0
0	0	0	0	0	0	0	0	0	0	0	0	0	0	0	0	0	0	0	0	0	0	0	0	0	0	0	0	0	0	0
0	0	0	0	0	0	0	0	0	0	0	0	0	0	0	0	0	0	0	0	0	0	0	0	0	0	0	0	0	0	0
0	0	0	0	0	0	0	0	0	0	0	0	0	0	0	0	0	0	0	0	0	0	0	0	0	0	0	0	0	0	0
0	0	0	0	0	0	0	0	0	0	0	0	0	0	0	0	0	0	0	0	0	0	0	0	0	0	0	0	0	0	0
0	0	0	0	0	0	0	0	0	0	0	0	0	0	0	0	0	0	0	0	0	0	0	0	0	0	0	0	0	0	0
0	0	0	0	0	0	0	0	0	0	0	0	0	0	0	0	0	0	0	0	0	0	0	0	0	0	0	0	0	0	0
0	0	0	0	0	0	0	0	0	0	0	0	0	0	0	0	0	0	0	0	0	0	0	0	0	0	0	0	0	0	0
0	0	0	0	0	0	0	0	0	0	0	0	0	0	0	0	0	0	0	0	0	0	0	0	0	0	0	0	0	0	0
0	0	0	0	0	0	0	0	0	0	0	0	0	0	0	0	0	0	0	0	0	0	0	0	0	0	0	0	0	0	0
0	0	0	0	0	0	0	0	0	0	0	0	0	0	0	0	0	0	0	0	0	0	0	0	0	0	0	0	0	0	0
0	0	0	0	0	0	0	0	0	0	0	0	0	0	0	0	0	0	0	0	0	0	0	0	0	0	0	0	0	0	0
0	0	0	0	0	0	0	0	0	0	0	0	0	0	0	0	0	0	0	0	0	0	0	0	0	0	0	0	0	0	0
0	0	0	0	0	0	0	0	0	0	0	0	0	0	0	0	0	0	0	0	0	0	0	0	0	0	0	0	0	0	0
0	0	0	0	0	0	0	0	0	0	0	0	0	0	0	0	0	0	0	0	0	0	0	0	0	0	0	0	0	0	0
0	0	0	0	0	0	0	0	0	0	0	0	0	0	0	0	0	0	0	0	0	0	0	0	0	0	0	0	0	0	0
0	0	0	0	0	0	0	0	0	0	0	0	0	0	0	0	0	0	0	0	0	0	0	0	0	0	0	0	0	0	0
0	0	0	0	0	0	0	0	0	0	0	0	0	0	0	0	0	0	0	0	0	0	0	0	0	0	0	0	0	0	0
0	0	0	0	0	0	0	0	0	0	0	0	0	0	0	0	0	0	0	0	0	0	0	0	0	0	0	0	0	0	0
0	0	0	0	0	0	0	0	0	0	0	0	0	0	0	0	0	0	0	0	0	0	0	0	0	0	0	0	0	0	0
0	0	0	0	0	0	0	0	0	0	0	0	0	0	0	0	0	0	0	0	0	0	0	0	0	0	0	0	0	0	0
0	0	0	0	0	0	0	0	0	0	0	0	0	0	0	0	0	0	0	0	0	0	0	0	0	0	0	0	0	0	0
0	0	0	0	0	0	0	0	0	0	0	0	0	0	0	0	0	0	0	0	0	0	0	0	0	0	0	0	0	0	0
0	0	0	0	0	0	0	0	0	0	0	0	0	0	0	0	0	0	0	0	0	0	0	0	0	0	0	0	0	0	0
0	0	0	0	0	0	0	0	0	0	0	0	0	0	0	0	0	0	0	0	0	0	0	0	0	0	0	0	0	0	0
0	0	0	0	0	0	0	0	0	0	0	0	0	0	0	0	0	0	0	0	0	0	0	0	0	0	0	0	0	0	0
0	0	0	0	0	0	0	0	0	0	0	0	0	0	0	0	0	0	0	0	0	0	0	0	0	0	0	0	0	0	0
0	0	0	0	0	0	0	0	0	0	0	0	0	0	0	0	0	0	0	0	0	0	0	0	0	0	0	0	0	0	0
0	0	0	0	0	0	0	0	0	0	0	0	0	0	0	0	0	0	0	0	0	0	0	0	0	0	0	0	0	0	0
0	0	0	0	0	0	0	0	0	0	0	0	0	0	0	0	0	0	0	0	0	0	0	0	0	0	0	0	0	0	0
0	0	0	0	0	0	0	0	0	0	0	0	0	0	0	0	0	0	0	0	0	0	0	0	0	0	0	0	0	0	0
0	0	0	0	0	0	0	0	0	0	0	0	0	0	0	0	0	0	0	0	0	0	0	0	0	0	0	0	0	0	0
0	0	0	0	0	0	0	0	0	0	0	0	0	0	0	0	0	0	0	0	0	0	0	0	0	0	0	0	0	0	0
0	0	0	0	0	0	0	0	0	0	0	0	0	0	0	0	0	0	0	0	0	0	0	0	0	0	0	0	0	0	0
0	0	0	0	0	0	0	0	0	0	0	0	0	0	0	0	0	0	0	0	0	0	0	0	0	0	0	0	0	0	0
0	0	0	0	0	0	0	0	0	0	0	0	0	0	0	0	0	0	0	0	0	0	0	0	0	0	0	0	0	0	0
0	0	0	0	0	0	0	0	0	0	0	0	0	0	0	0	0	0	0	0	0	0	0	0	0	0	0	0	0	0	0
0	0	0	0	0	0	0	0	0	0	0	0	0	0	0	0	0	0	0	0	0	0	0	0	0	0	0	0	0	0	0
0	0	0	0	0	0	0	0	0	0	0	0	0	0	0	0	0	0	0	0	0	0	0	0	0	0	0	0	0	0	0
0	0	0	0	0	0	0	0	0	0	0	0	0	0	0	0	0	0	0	0	0	0	0	0	0	0	0	0	0	0	0
0	0	0	0	0	0	0	0	0	0	0	0	0	0	0	0	0	0	0	0	0	0	0	0	0	0	0	0	0	0	0
0	0	0	0	0	0	0	0	0	0	0	0	0	0	0	0	0	0	0	0	0	0	0	0	0	0	0	0	0	0	0
0	0	0	0	0	0	0	0	0	0	0	0	0	0	0	0	0	0	0	0	0	0	0	0	0	0	0	0	0	0	0
0	0	0	0	0	0	0	0	0	0	0	0	0	0	0	0	0	0	0	0	0	0	0	0	0	0	0	0	0	0	0
0	0	0	0	0	0	0	0	0	0	0	0	0	0	0	0	0	0	0	0	0	0	0	0	0	0	0	0	0	0	0
0	0	0	0	0	0	0	0	0	0	0	0	0	0	0	0	0	0	0	0	0	0	0	0	0	0	0	0	0	0	0
0	0	0	0	0	0	0	0	0	0	0	0	0	0	0	0	0	0	0	0	0	0	0	0	0	0	0	0	0	0	0
0	0	0	0	0	0	0	0	0	0	0	0	0	0	0	0	0	0	0	0	0	0	0	0	0	0	0	0	0	0	0
0	0	0	0	0	0	0	0	0	0	0	0	0	0	0	0	0	0	0	0	0	0	0	0	0	0	0	0	0	0	0
0	0	0	0	0	0	0	0	0	0	0	0	0	0	0	0	0	0	0	0	0	0	0	0	0	0	0	0	0	0	0
0	0	0	0	0	0	0	0	0	0	0	0	0	0	0	0	0	0	0	0	0	0	0	0	0	0	0	0	0	0	0
0	0	0	0	0	0	0	0	0	0	0	0	0	0	0	0	0	0	0	0	0	0	0	0	0	0	0	0	0	0	0
0	0	0	0	0	0	0	0	0	0	0	0	0	0	0	0	0	0	0	0	0	0	0	0	0	0	0	0	0	0	0
0	0	0	0	0	0	0	0	0	0	0	0	0	0	0	0	0	0	0	0	0	0	0	0	0	0	0	0	0	0	0
0	0	0	0	0	0	0	0	0	0	0	0	0	0	0	0	0	0	0	0	0	0	0	0	0	0	0	0	0	0	0
0	0	0	0	0	0	0	0	0	0	0	0	0	0	0	0	0	0	0	0	0	0	0	0	0	0	0	0	0	0	0
0	0	0	0	0	0	0	0	0	0	0	0	0	0	0	0	0	0	0	0	0	0	0	0	0	0	0	0	0	0	0
0	0	0	0	0	0	0	0	0	0	0	0	0	0	0	0	0	0	0	0	0	0	0	0	0	0	0	0	0	0	0
0	0	0	0	0	0	0	0	0	0	0	0	0	0	0	0	0	0	0	0	0	0	0	0	0	0	0	0	0	0	0
0	0	0	0	0	0	0	0	0	0	0	0	0	0	0	0	0	0	0	0	0	0	0	0	0	0	0	0	0	0	0
0	0	0	0	0	0	0	0	0	0	0	0	0	0	0	0	0	0	0	0	0	0	0	0	0	0	0	0	0	0	0
0	0	0	0	0	0	0	0	0	0	0	0	0	0	0	0	0	0	0	0	0	0	0	0	0	0	0	0	0	0	0
0	0	0	0	0	0	0	0	0	0	0	0	0	0	0	0	0	0	0	0	0	0	0	0	0	0	0	0	0	0	0
0	0	0	0	0	0	0	0	0	0	0	0	0	0	0	0	0	0	0	0	0	0	0	0	0	0	0	0	0	0	0
0	0	0	0	0	0	0	0	0	0	0	0	0	0	0	0	0	0	0	0	0	0	0	0	0	0	0	0	0	0	0
0	0	0	0	0	0	0	0	0	0	0	0	0	0	0	0	0	0	0	0	0	0	0	0	0	0	0	0	0	0	0
0	0	0	0	0	0	0	0	0	0	0	0	0	0	0	0	0	0	0	0	0	0	0	0	0	0	0	0	0	0	0
0	0	0	0	0	0	0	0	0	0	0	0	0	0	0	0	0	0	0	0	0	0	0	0	0	0	0	0	0	0	0
0	0	0	0	0	0	0	0	0	0	0	0	0	0	0	0	0	0	0	0	0	0	0	0	0	0	0	0	0	0	0
0	0	0	0	0	0	0	0	0	0	0	0	0	0	0	0	0	0	0	0	0	0	0	0	0	0	0	0	0	0	0
0	0	0	0	0	0	0	0	0	0	0	0	0	0	0	0	0	0	0	0	0	0	0	0	0	0	0	0	0	0	0
0	0	0	0	0	0	0	0	0	0	0	0	0	0	0	0	0	0	0	0	0	0	0	0	0	0	0	0	0	0	0
0	0	0	0	0	0	0	0	0	0	0	0	0	0	0	0	0	0	0	0	0	0	0	0	0	0	0	0	0	0	0
0	0	0	0	0	0	0	0	0	0	0	0	0	0	0	0	0	0	0	0	0	0	0	0	0	0	0	0	0	0	0
0	0	0	0	0	0	0	0	0	0	0	0	0	0	0	0	0	0	0	0	0	0	0	0	0	0	0	0	0	0	0
0	0	0	0	0	0	0	0	0	0	0	0	0	0	0	0	0	0	0	0	0	0	0	0	0	0	0	0	0	0	0
0	0	0	0	0	0	0	0	0	0	0	0	0	0	0	0	0	0	0	0	0	0	0	0	0	0	0	0	0	0	0
0	0	0	0	0	0	0	0	0	0	0	0	0	0	0	0	0	0	0	0	0	0	0	0	0	0	0	0	0	0	0
0	0	0	0	0	0	0	0	0	0	0	0	0	0	0	0	0	0	0	0	0	0	0	0	0	0	0	0	0	0	0
0	0	0	0	0	0	0	0	0	0	0	0	0	0	0	0	0	0	0	0	0	0	0	0	0	0	0	0	0	0	0
0	0	0	0	0	0	0	0	0	0	0	0	0	0	0	0	0	0	0	0	0	0	0	0	0	0	0	0	0	0	0
0	0	0	0	0	0	0	0	0	0	0	0	0	0	0	0	0	0	0	0	0	0	0	0	0	0	0	0	0	0	0
0	0	0	0	0	0	0	0	0	0	0	0	0	0	0	0	0	0	0	0	0	0	0	0	0	0	0	0	0	0	0
0	0	0	0	0	0	0	0	0	0	0	0	0	0	0	0	0	0	0	0	0	0	0	0	0	0	0	0	0	0	0
0	0	0	0	0	0	0	0	0	0	0	0	0	0	0	0	0	0	0	0	0	0	0	0	0	0	0	0	0	0	0
0	0	0	0	0	0	0	0	0	0	0	0	0	0	0	0	0	0	0	0	0	0	0	0	0	0	0	0	0	0	0
0	0	0	0	0	0	0	0	0	0	0	0	0	0	0	0	0	0	0	0	0	0	0	0	0	0	0	0	0	0	0
0	0	0	0	0	0	0	0	0	0	0	0	0	0	0	0	0	0	0	0	0	0	0	0	0	0	0	0	0	0	0
0	0	0	0	0	0	0	0	0	0	0	0	0	0	0	0	0	0	0	0	0	0	0	0	0	0	0	0	0	0	0
0	0	0	0	0	0	0	0	0	0	0	0	0	0	0	0	0	0	0	0	0	0	0	0	0	0	0	0	0	0	0
0	0	0	0	0	0	0	0	0	0	0	0	0	0	0	0	0	0	0	0	0	0	0	0	0	0	0	0	0	0	0
0	0	0	0	0	0	0	0	0	0	0	0	0	0	0	0	0	0	0	0	0	0	0	0	0	0	0	0	0	0	0
0	0	0	0	0	0	0	0	0	0	0	0	0	0	0	0	0	0	0	0	0	0	0	0	0	0	0	0	0	0	0
0	0	0	0	0	0	0	0	0	0	0	0	0	0	0	0	0	0	0	0	0	0	0	0	0	0	0	0	0	0	0
0	0	0	0	0	0	0	0	0	0	0	0	0	0	0	0	0	0	0	0	0	0	0	0	0	0	0	0	0	0	0
0	0	0	0	0	0	0	0	0	0	0	0	0	0	0	0	0	0	0	0	0	0	0	0	0	0	0	0	0	0	0
0	0	0	0	0	0	0	0	0	0	0	0	0	0	0	0	0	0	0	0	0	0	0	0	0	0	0	0	0	0	0
0	0	0	0	0	0	0	0	0	0	0	0	0	0	0	0	0	0	0	0	0	0	0	0	0	0	0	0	0	0	0
0	0	0	0	0	0	0	0	0	0	0	0	0	0	0	0	0	0	0	0	0	0	0	0	0	0	0	0	0	0	0
0	0	0	0	0	0	0	0	0	0	0	0	0	0	0	0	0	0	0	0	0	0	0	0	0	0	0	0	0	0	0
0	0	0	0	0	0	0	0	0	0	0	0	0	0	0	0	0	0	0	0	0	0	0	0	0	0	0	0	0	0	0
0	0	0	0	0	0	0	0	0	0	0	0	0	0	0	0	0	0	0	0	0	0	0	0	0	0	0	0	0	0	0
0	0	0	0	0	0	0	0	0	0	0	0	0	0	0	0	0	0	0	0	0	0	0	0	0	0	0	0	0	0	0
0	0	0	0	0	0	0	0	0	0	0	0	0	0	0	0	0	0	0	0	0	0	0	0	0	0	0	0	0	0	0
0	0	0	0	0	0	0	0	0	0	0	0	0	0	0	0	0	0	0	0	0	0	0	0	0	0	0	0	0	0	0
0	0	0	0	0	0	0	0	0	0	0	0	0	0	0	0	0	0	0	0	0	0	0	0	0	0	0	0	0	0	0
0	0	0	0	0	0	0	0	0	0	0	0	0	0	0	0	0	0	0	0	0	0	0	0	0	0	0	0	0	0	0
0	0	0	0	0	0	0	0	0	0	0	0	0	0	0	0	0	0	0	0	0	0	0	0	0	0	0	0	0	0	0
0	0	0	0	0	0	0	0	0	0	0	0	0	0	0	0	0	0	0	0	0	0	0	0	0	0	0	0	0	0	0
0	0	0	0	0	0	0	0	0	0	0	0	0	0	0	0	0	0	0	0	0	0	0	0	0	0	0	0	0	0	0
0	0	0	0	0	0	0	0	0	0	0	0	0	0	0	0	0	0	0	0	0	0	0	0	0	0	0	0	0	0	0
0	0	0	0	0	0	0	0	0	0	0	0	0	0	0	0	0	0	0	0	0	0	0	0	0	0	0	0	0	0	0
0	0	0	0	0	0	0	0	0	0	0	0	0	0	0	0	0	0	0	0	0	0	0	0	0	0	0	0	0	0	0
0	0	0	0	0	0	0	0	0	0	0	0	0	0	0	0	0	0	0	0	0	0	0	0	0	0	0	0	0	0	0
0	0	0	0	0	0	0	0	0	0	0	0	0	0	0	0	0	0	0	0	0	0	0	0	0	0	0	0	0	0	0
0	0	0	0	0	0	0	0	0	0	0	0	0	0	0	0	0	0	0	0	0	0	0	0	0	0	0	0	0	0	0
0	0	0	0	0	0	0	0	0	0	0	0	0	0	0	0	0	0	0	0	0	0	0	0	0	0	0	0	0	0	0
0	0	0	0	0	0	0	0	0	0	0	0	0	0	0	0	0	0	0	0	0	0	0	0	0	0	0	0	0	0	0
0	0	0	0	0	0	0	0	0	0	0	0	0	0	0	0	0	0	0	0	0	0	0	0	0	0	0	0	0	0	0
0	0	0	0	0	0	0	0	0	0	0	0	0	0	0	0	0	0	0	0	0	0	0	0	0	0	0	0	0	0	0
0	0	0	0	0	0	0	0	0	0	0	0	0	0	0	0	0	0	0	0	0	0	0	0	0	0	0	0	0	0	0
0	0	0	0	0	0	0	0	0	0	0	0	0	0	0	0	0	0	0	0	0	0	0	0	0	0	0	0	0	0	0
0	0	0	0	0	0	0	0	0	0	0	0	0	0	0	0	0	0	0	0	0	0	0	0	0	0	0	0	0	0	0
0	0	0	0	0	0	0	0	0	0	0	0	0	0	0	0	0	0	0	0	0	0	0	0	0	0	0	0	0	0	0
0	0	0	0	0	0	0	0	0	0	0	0	0	0	0	0	0	0	0	0	0	0	0	0	0	0	0	0	0	0	0
0	0	0	0	0	0	0	0	0	0	0	0	0	0	0	0	0	0	0	0	0	0	0	0	0	0	0	0	0	0	0
0	0	0	0	0	0	0	0	0	0	0	0	0	0	0	0	0	0	0	0	0	0	0	0	0	0	0	0	0	0	0
0	0	0	0	0	0	0	0	0	0	0	0	0	0	0	0	0	0	0	0	0	0	0	0	0	0	0	0	0	0	0
0	0	0	0	0	0	0	0	0	0	0	0	0	0	0	0	0	0	0	0	0	0	0	0	0	0	0	0	0	0	0
0	0	0	0	0	0	0	0	0	0	0	0	0	0	0	0	0	0	0	0	0	0	0	0	0	0	0	0	0	0	0
0	0	0	0	0	0	0	0	0	0	0	0	0	0	0	0	0	0	0	0	0	0	0	0	0	0	0	0	0	0	0
0	0	0	0	0	0	0	0	0	0	0	0	0	0	0	0	0	0	0	0	0	0	0	0	0	0	0	0	0	0	0
0	0	0	0	0	0	0	0	0	0	0	0	0	0	0	0	0	0	0	0	0	0	0	0	0	0	0	0	0	0	0
0	0	0	0	0	0	0	0	0	0	0	0	0	0	0	0	0	0	0	0	0	0	0	0	0	0	0	0	0	0	0
0	0	0	0	0	0	0	0	0	0	0	0	0	0	0	0	0	0	0	0	0	0	0	0	0	0	0	0	0	0	0
0	0	0	0	0	0	0	0	0	0	0	0	0	0	0	0	0	0	0	0	0	0	0	0	0	0	0	0	0	0	0
0	0	0	0	0	0	0	0	0	0	0	0	0	0	0	0	0	0	0	0	0	0	0	0	0	0	0	0	0	0	0
0	0	0	0	0	0	0	0	0	0	0	0	0	0	0	0	0	0	0	0	0	0	0	0	0	0	0	0	0	0	0
0	0	0	0	0	0	0	0	0	0	0	0	0	0	0	0	0	0	0	0	0	0	0	0	0	0	0	0	0	0	0
0	0	0	0	0	0	0	0	0	0	0	0	0	0	0	0	0	0	0	0	0	0	0	0	0	0	0	0	0	0	0
0	0	0	0	0	0	0	0	0	0	0	0	0	0	0	0	0	0	0	0	0	0	0	0	0	0	0	0	0	0	0
0	0	0	0	0	0	0	0	0	0	0	0	0	0	0	0	0	0	0	0	0	0	0	0	0	0	0	0	0	0	0
0	0	0	0	0	0	0	0	0	0	0	0	0	0	0	0	0	0	0	0	0	0	0	0	0	0	0	0	0	0	0
0	0	0	0	0	0	0	0	0	0	0	0	0	0	0	0	0	0	0	0	0	0	0	0	0	0	0	0	0	0	0
0	0	0	0	0	0	0	0	0	0	0	0	0	0	0	0	0	0	0	0	0	0	0	0	0	0	0	0	0	0	0
0	0	0	0	0	0	0	0	0	0	0	0	0	0	0	0	0	0	0	0	0	0	0	0	0	0	0	0	0	0	0
0	0	0	0	0	0	0	0	0	0	0	0	0	0	0	0	0	0	0	0	0	0	0	0	0	0	0	0	0	0	0
0	0	0	0	0	0	0	0	0	0	0	0	0	0	0	0	0	0	0	0	0	0	0	0	0	0	0	0	0	0	0
0	0	0	0	0	0	0	0	0	0	0	0	0	0	0	0	0	0	0	0	0	0	0	0	0	0	0	0	0	0	0
0	0	0	0	0	0	0	0	0	0	0	0	0	0	0	0	0	0	0	0	0	0	0	0	0	0	0	0	0	0	0
0	0	0	0	0	0	0	0	0	0	0	0	0	0	0	0	0	0	0	0	0	0	0	0	0	0	0	0	0	0	0
0	0	0	0	0	0	0	0	0	0	0	0	0	0	0	0	0	0	0	0	0	0	0	0	0	0	0	0	0	0	0
0	0	0	0	0	0	0	0	0	0	0	0	0	0	0	0	0	0	0	0	0	0	0	0	0	0	0	0	0	0	0
0	0	0	0	0	0	0	0	0	0	0	0	0	0	0	0	0	0	0	0	0	0	0	0	0	0	0	0	0	0	0
0	0	0	0	0	0	0	0	0	0	0	0	0	0	0	0	0	0	0	0	0	0	0	0	0	0	0	0	0	0	0
0	0	0	0	0	0	0	0	0	0	0	0	0	0	0	0	0	0	0	0	0	0	0	0	0	0	0	0	0	0	0
0	0	0	0	0	0	0	0	0	0	0	0	0	0	0	0	0	0	0	0	0	0	0	0	0	0	0	0	0	0	0
0	0	0	0	0	0	0	0	0	0	0	0	0	0	0	0	0	0	0	0	0	0	0	0	0	0	0	0	0	0	0
0	0	0	0	0	0	0	0	0	0	0	0	0	0	0	0	0	0	0	0	0	0	0	0	0	0	0	0	0	0	0
0	0	0	0	0	0	0	0	0	0	0	0	0	0	0	0	0	0	0	0	0	0	0	0	0	0	0	0	0	0	0
0	0	0	0	0	0	0	0	0	0	0	0	0	0	0	0	0	0	0	0	0	0	0	0	0	0	0	0	0	0	0
0	0	0	0	0	0	0	0	0	0	0	0	0	0	0	0	0	0	0	0	0	0	0	0	0	0	0	0	0	0	0
0	0	0	0	0	0	0	0	0	0	0	0	0	0	0	0	0	0	0	0	0	0	0	0	0	0	0	0	0	0	0
0	0	0	0	0	0	0	0	0	0	0	0	0	0	0	0	0	0	0	0	0	0	0	0	0	0	0	0	0	0	0
0	0	0	0	0	0	0	0	0	0	0	0	0	0	0	0	0	0	0	0	0	0	0	0	0	0	0	0	0	0	0
0	0	0	0	0	0	0	0	0	0	0	0	0	0	0	0	0	0	0	0	0	0	0	0	0	0	0	0	0	0	0
0	0	0	0	0	0	0	0	0	0	0	0	0	0	0	0	0	0	0	0	0	0	0	0	0	0	0	0	0	0	0
0	0	0	0	0	0	0	0	0	0	0	0	0	0	0	0	0	0	0	0	0	0	0	0	0	0	0	0	0	0	0
0	0	0	0	0	0	0	0	0	0	0	0	0	0	0	0	0	0	0	0	0	0	0	0	0	0	0	0	0	0	0
0	0	0	0	0	0	0	0	0	0	0	0	0	0	0	0	0	0	0	0	0	0	0	0	0	0	0	0	0	0	0
0	0	0	0	0	0	0	0	0	0	0	0	0	0	0	0	0	0	0	0	0	0	0	0	0	0	0	0	0	0	0
0	0	0	0	0	0	0	0	0	0	0	0	0	0	0	0	0	0	0	0	0	0	0	0	0	0	0	0	0	0	0
0	0	0	0	0	0	0	0	0	0	0	0	0	0	0	0	0	0	0	0	0	0	0	0	0	0	0	0	0	0	0
0	0	0	0	0	0	0	0	0	0	0	0	0	0	0	0	0	0	0	0	0	0	0	0	0	0	0	0	0	0	0
0	0	0	0	0	0	0	0	0	0	0	0	0	0	0	0	0	0	0	0	0	0	0	0	0	0	0	0	0	0	0
0	0	0	0	0	0	0	0	0	0	0	0	0	0	0	0	0	0	0	0	0	0	0	0	0	0	0	0	0	0	0
0	0	0	0	0	0	0	0	0	0	0	0	0	0	0	0	0	0	0	0	0	0	0	0	0	0	0	0	0	0	0
0	0	0	0	0	0	0	0	0	0	0	0	0	0	0	0	0	0	0	0	0	0	0	0	0	0	0	0	0	0	0
0	0	0	0	0	0	0	0	0	0	0	0	0	0	0	0	0	0	0	0	0	0	0	0	0	0	0	0	0	0	0
0	0	0	0	0	0	0	0	0	0	0	0	0	0	0	0	0	0	0	0	0	0	0	0	0	0	0	0	0	0	0
0	0	0	0	0	0	0	0	0	0	0	0	0	0	0	0	0	0	0	0	0	0	0	0	0	0	0	0	0	0	0
0	0	0	0	0	0	0	0	0	0	0	0	0	0	0	0	0	0	0	0	0	0	0	0	0	0	0	0	0	0	0
0	0	0	0	0	0	0	0	0	0	0	0	0	0	0	0	0	0	0	0	0	0	0	0	0	0	0	0	0	0	0
0	0	0	0	0	0	0	0	0	0	0	0	0	0	0	0	0	0	0	0	0	0	0	0	0	0	0	0	0	0	0
0	0	0	0	0	0	0	0	0	0	0	0	0	0	0	0	0	0	0	0	0	0	0	0	0	0	0	0	0	0	0
0	0	0	0	0	0	0	0	0	0	0	0	0	0	0	0	0	0	0	0	0	0	0	0	0	0	0	0	0	0	0
0	0	0	0	0	0	0	0	0	0	0	0	0	0	0	0	0	0	0	0	0	0	0	0	0	0	0	0	0	0	0
0	0	0	0	0	0	0	0	0	0	0	0	0	0	0	0	0	0	0	0	0	0	0	0	0	0	0	0	0	0	0
0	0	0	0	0	0	0	0	0	0	0	0	0	0	0	0	0	0	0	0	0	0	0	0	0	0	0	0	0	0	0
0	0	0	0	0	0	0	0	0	0	0	0	0	0	0	0	0	0	0	0	0	0	0	0	0	0	0	0	0	0	0
0	0	0	0	0	0	0	0	0	0	0	0	0	0	0	0	0	0	0	0	0	0	0	0	0	0	0	0	0	0	0
0	0	0	0	0	0	0	0	0	0	0	0	0	0	0	0	0	0	0	0	0	0	0	0	0	0	0	0	0	0	0
0	0	0	0	0	0	0	0	0	0	0	0	0	0	0	0	0	0	0	0	0	0	0	0	0	0	0	0	0	0	0
0	0	0	0	0	0	0	0	0	0	0	0	0	0	0	0	0	0	0	0	0	0	0	0	0	0	0	0	0	0	0
0	0	0	0	0	0	0	0	0	0	0	0	0	0	0	0	0	0	0	0	0	0	0	0	0	0	0	0	0	0	0
0	0	0	0	0	0	0	0	0	0	0	0	0	0	0	0	0	0	0	0	0	0	0	0	0	0	0	0	0	0	0
0	0	0	0	0	0	0	0	0	0	0	0	0	0	0	0	0	0	0	0	0	0	0	0	0	0	0	0	0	0	0
0	0	0	0	0	0	0	0	0	0	0	0	0	0	0	0	0	0	0	0	0	0	0	0	0	0	0	0	0	0	0
0	0	0	0	0	0	0	0	0	0	0	0	0	0	0	0	0	0	0	0	0	0	0	0	0	0	0	0	0	0	0
0	0	0	0	0	0	0	0	0	0	0	0	0	0	0	0	0	0	0	0	0	0	0	0	0	0	0	0	0	0	0
0	0	0	0	0	0	0	0	0	0	0	0	0	0	0	0	0	0	0	0	0	0	0	0	0	0	0	0	0	0	0
0	0	0	0	0	0	0	0	0	0	0	0	0	0	0	0	0	0	0	0	0	0	0	0	0	0	0	0	0	0	0
0	0	0	0	0	0	0	0	0	0	0	0	0	0	0	0	0	0	0	0	0	0	0	0	0	0	0	0	0	0	0
0	0	0	0	0	0	0	0	0	0	0	0	0	0	0	0	0	0	0	0	0	0	0	0	0	0	0	0	0	0	0
0	0	0	0	0	0	0	0	0	0	0	0	0	0	0	0	0	0	0	0	0	0	0	0	0	0	0	0	0	0	0
0	0	0	0	0	0	0	0	0	0	0	0	0	0	0	0	0	0	0	0	0	0	0	0	0	0	0	0	0	0	0
0	0	0	0	0	0	0	0	0	0	0	0	0	0	0	0	0	0	0	0	0	0	0	0	0	0	0	0	0	0	0
0	0	0	0	0	0	0	0	0	0	0	0	0	0	0	0	0	0	0	0	0	0	0	0	0	0	0	0	0	0	0
0	0	0	0	0	0	0	0	0	0	0	0	0	0	0	0	0	0	0	0	0	0	0	0	0	0	0	0	0	0	0
0	0	0	0	0	0	0	0	0	0	0	0	0	0	0	0	0	0	0	0	0	0	0	0	0	0	0	0	0	0	0
0	0	0	0	0	0	0	0	0	0	0	0	0	0	0	0	0	0	0	0	0	0	0	0	0	0	0	0	0	0	0
0	0	0	0	0	0	0	0	0	0	0	0	0	0	0	0	0	0	0	0	0	0	0	0	0	0	0	0	0	0	0
0	0	0	0	0	0	0	0	0	0	0	0	0	0	0	0	0	0	0	0	0	0	0	0	0	0	0	0	0	0	0
0	0	0	0	0	0	0	0	0	0	0	0	0	0	0	0	0	0	0	0	0	0	0	0	0	0	0	0	0	0	0
0	0	0	0	0	0	0	0	0	0	0	0	0	0	0	0	0	0	0	0	0	0	0	0	0	0	0	0	0	0	0
0	0	0	0	0	0	0	0	0	0	0	0	0	0	0	0	0	0	0	0	0	0	0	0	0	0	0	0	0	0	0
0	0	0	0	0	0	0	0	0	0	0	0	0	0	0	0	0	0	0	0	0	0	0	0	0	0	0	0	0	0	0
0	0	0	0	0	0	0	0	0	0	0	0	0	0	0	0	0	0	0	0	0	0	0	0	0	0	0	0	0	0	0
0	0	0	0	0	0	0	0	0	0	0	0	0	0	0	0	0	0	0	0	0	0	0	0	0	0	0	0	0	0	0
0	0	0	0	0	0	0	0	0	0	0	0	0	0	0	0	0	0	0	0	0	0	0	0	0	0	0	0	0	0	0
0	0	0	0	0	0	0	0	0	0	0	0	0	0	0	0	0	0	0	0	0	0	0	0	0	0	0	0	0	0	0
0	0	0	0	0	0	0	0	0	0	0	0	0	0	0	0	0	0	0	0	0	0	0	0	0	0	0	0	0	0	0
0	0	0	0	0	0	0	0	0	0	0	0	0	0	0	0	0	0	0	0	0	0	0	0	0	0	0	0	0	0	0
0	0	0	0	0	0	0	0	0	0	0	0	0	0	0	0	0	0	0	0	0	0	0	0	0	0	0	0	0	0	0
0	0	0	0	0	0	0	0	0	0	0	0	0	0	0	0	0	0	0	0	0	0	0	0	0	0	0	0	0	0	0
0	0	0	0	0	0	0	0	0	0	0	0	0	0	0	0	0	0	0	0	0	0	0	0	0	0	0	0	0	0	0
0	0	0	0	0	0	0	0	0	0	0	0	0	0	0	0	0	0	0	0	0	0	0	0	0	0	0	0	0	0	0
0	0	0	0	0	0	0	0	0	0	0	0	0	0	0	0	0	0	0	0	0	0	0	0	0	0	0	0	0	0	0
0	0	0	0	0	0	0	0	0	0	0	0	0	0	0	0	0	0	0	0	0	0	0	0	0	0	0	0	0	0	0
0	0	0	0	0	0	0	0	0	0	0	0	0	0	0	0	0	0	0	0	0	0	0	0	0	0	0	0	0	0	0
0	0	0	0	0	0	0	0	0	0	0	0	0	0	0	0	0	0	0	0	0	0	0	0	0	0	0	0	0	0	0
0	0	0	0	0	0	0	0	0	0	0	0	0	0	0	0	0	0	0	0	0	0	0	0	0	0	0	0	0	0	0
0	0	0	0	0	0	0	0	0	0	0	0	0	0	0	0	0	0	0	0	0	0	0	0	0	0	0	0	0	0	0
0	0	0	0	0	0	0	0	0	0	0	0	0	0	0	0	0	0	0	0	0	0	0	0	0	0	0	0	0	0	0
0	0	0	0	0	0	0	0	0	0	0	0	0	0	0	0	0	0	0	0	0	0	0	0	0	0	0	0	0	0	0
0	0	0	0	0	0	0	0	0	0	0	0	0	0	0	0	0	0	0	0	0	0	0	0	0	0	0	0	0	0	0
0	0	0	0	0	0	0	0	0	0	0	0	0	0	0	0	0	0	0	0	0	0	0	0	0	0	0	0	0	0	0
0	0	0	0	0	0	0	0	0	0	0	0	0	0	0	0	0	0	0	0	0	0	0	0	0	0	0	0	0	0	0
0	0	0	0	0	0	0	0	0	0	0	0	0	0	0	0	0	0	0	0	0	0	0	0	0	0	0	0	0	0	0
0	0	0	0	0	0	0	0	0	0	0	0	0	0	0	0	0	0	0	0	0	0	0	0	0	0	0	0	0	0	0
0	0	0	0	0	0	0	0	0	0	0	0	0	0	0	0	0	0	0	0	0	0	0	0	0	0	0	0	0	0	0
0	0	0	0	0	0	0	0	0	0	0	0	0	0	0	0	0	0	0	0	0	0	0	0	0	0	0	0	0	0	0
0	0	0	0	0	0	0	0	0	0	0	0	0	0	0	0	0	0	0	0	0	0	0	0	0	0	0	0	0	0	0
0	0	0	0	0	0	0	0	0	0	0	0	0	0	0	0	0	0	0	0	0	0	0	0	0	0	0	0	0	0	0
0	0	0	0	0	0	0	0	0	0	0	0	0	0	0	0	0	0	0	0	0	0	0	0	0	0	0	0	0	0	0
0	0	0	0	0	0	0	0	0	0	0	0	0	0	0	0	0	0	0	0	0	0	0	0	0	0	0	0	0	0	0
0	0	0	0	0	0	0	0	0	0	0	0	0	0	0	0	0	0	0	0	0	0	0	0	0	0	0	0	0	0	0
0	0	0	0	0	0	0	0	0	0	0	0	0	0	0	0	0	0	0	0	0	0	0	0	0	0	0	0	0	0	0
0	0	0	0	0	0	0	0	0	0	0	0	0	0	0	0	0	0	0	0	0	0	0	0	0	0	0	0	0	0	0
0	0	0	0	0	0	0	0	0	0	0	0	0	0	0	0	0	0	0	0	0	0	0	0	0	0	0	0	0	0	0
0	0	0	0	0	0	0	0	0	0	0	0	0	0	0	0	0	0	0	0	0	0	0	0	0	0	0	0	0	0	0
0	0	0	0	0	0	0	0	0	0	0	0	0	0	0	0	0	0	0	0	0	0	0	0	0	0	0	0	0	0	0
0	0	0	0	0	0	0	0	0	0	0	0	0	0	0	0	0	0	0	0	0	0	0	0	0	0	0	0	0	0	0
0	0	0	0	0	0	0	0	0	0	0	0	0	0	0	0	0	0	0	0	0	0	0	0	0	0	0	0	0	0	0
0	0	0	0	0	0	0	0	0	0	0	0	0	0	0	0	0	0	0	0	0	0	0	0	0	0	0	0	0	0	0
0	0	0	0	0	0	0	0	0	0	0	0	0	0	0	0	0	0	0	0	0	0	0	0	0	0	0	0	0	0	0
0	0	0	0	0	0	0	0	0	0	0	0	0	0	0	0	0	0	0	0	0	0	0	0	0	0	0	0	0	0	0
0	0	0	0	0	0	0	0	0	0	0	0	0	0	0	0	0	0	0	0	0	0	0	0	0	0	0	0	0	0	0
0	0	0	0	0	0	0	0	0	0	0	0	0	0	0	0	0	0	0	0	0	0	0	0	0	0	0	0	0	0	0
0	0	0	0	0	0	0	0	0	0	0	0	0	0	0	0	0	0	0	0	0	0	0	0	0	0	0	0	0	0	0
0	0	0	0	0	0	0	0	0	0	0	0	0	0	0	0	0	0	0	0	0	0	0	0	0	0	0	0	0	0	0
0	0	0	0	0	0	0	0	0	0	0	0	0	0	0	0	0	0	0	0	0	0	0	0	0	0	0	0	0	0	0
0	0	0	0	0	0	0	0	0	0	0	0	0	0	0	0	0	0	0	0	0	0	0	0	0	0	0	0	0	0	0
0	0	0	0	0	0	0	0	0	0	0	0	0	0	0	0	0	0	0	0	0	0	0	0	0	0	0	0	0	0	0
0	0	0	0	0	0	0	0	0	0	0	0	0	0	0	0	0	0	0	0	0	0	0	0	0	0	0	0	0	0	0
0	0	0	0	0	0	0	0	0	0	0	0	0	0	0	0	0	0	0	0	0	0	0	0	0	0	0	0	0	0	0
0	0	0	0	0	0	0	0	0	0	0	0	0	0	0	0	0	0	0	0	0	0	0	0	0	0	0	0	0	0	0
0	0	0	0	0	0	0	0	0	0	0	0	0	0	0	0	0	0	0	0	0	0	0	0	0	0	0	0	0	0	0
0	0	0	0	0	0	0	0	0	0	0	0	0	0	0	0	0	0	0	0	0	0	0	0	0	0	0	0	0	0	0
0	0	0	0	0	0	0	0	0	0	0	0	0	0	0	0	0	0	0	0	0	0	0	0	0	0	0	0	0	0	0
0	0	0	0	0	0	0	0	0	0	0	0	0	0	0	0	0	0	0	0	0	0	0	0	0	0	0	0	0	0	0
0	0	0	0	0	0	0	0	0	0	0	0	0	0	0	0	0	0	0	0	0	0	0	0	0	0	0	0	0	0	0
0	0	0	0	0	0	0	0	0	0	0	0	0	0	0	0	0	0	0	0	0	0	0	0	0	0	0	0	0	0	0
0	0	0	0	0	0	0	0	0	0	0	0	0	0	0	0	0	0	0	0	0	0	0	0	0	0	0	0	0	0	0
0	0	0	0	0	0	0	0	0	0	0	0	0	0	0	0	0	0	0	0	0	0	0	0	0	0	0	0	0	0	0
0	0	0	0	0	0	0	0	0	0	0	0	0	0	0	0	0	0	0	0	0	0	0	0	0	0	0	0	0	0	0
0	0	0	0	0	0	0	0	0	0	0	0	0	0	0	0	0	0	0	0	0	0	0	0	0	0	0	0	0	0	0
0	0	0	0	0	0	0	0	0	0	0	0	0	0	0	0	0	0	0	0	0	0	0	0	0	0	0	0	0	0	0
0	0	0	0	0	0	0	0	0	0	0	0	0	0	0	0	0	0	0	0	0	0	0	0	0	0	0	0	0	0	0
0	0	0	0	0	0	0	0	0	0	0	0	0	0	0	0	0	0	0	0	0	0	0	0	0	0	0	0	0	0	0
0	0	0	0	0	0	0	0	0	0	0	0	0	0	0	0	0	0	0	0	0	0	0	0	0	0	0	0	0	0	0
0	0	0	0	0	0	0	0	0	0	0	0	0	0	0	0	0	0	0	0	0	0	0	0	0	0	0	0	0	0	0
0	0	0	0	0	0	0	0	0	0	0	0	0	0	0	0	0	0	0	0	0	0	0	0	0	0	0	0	0	0	0
0	0	0	0	0	0	0	0	0	0	0	0	0	0	0	0	0	0	0	0	0	0	0	0	0	0	0	0	0	0	0
0	0	0	0	0	0	0	0	0	0	0	0	0	0	0	0	0	0	0	0	0	0	0	0	0	0	0	0	0	0	0
0	0	0	0	0	0	0	0	0	0	0	0	0	0	0	0	0	0	0	0	0	0	0	0	0	0	0	0	0	0	0
0	0	0	0	0	0	0	0	0	0	0	0	0	0	0	0	0	0	0	0	0	0	0	0	0	0	0	0	0	0	0
0	0	0	0	0	0	0	0	0	0	0	0	0	0	0	0	0	0	0	0	0	0	0	0	0	0	0	0	0	0	0
0	0	0	0	0	0	0	0	0	0	0	0	0	0	0	0	0	0	0	0	0	0	0	0	0	0	0	0	0	0	0
0	0	0	0	0	0	0	0	0	0	0	0	0	0	0	0	0	0	0	0	0	0	0	0	0	0	0	0	0	0	0
0	0	0	0	0	0	0	0	0	0	0	0	0	0	0	0	0	0	0	0	0	0	0	0	0	0	0	0	0	0	0
0	0	0	0	0	0	0	0	0	0	0	0	0	0	0	0	0	0	0	0	0	0	0	0	0	0	0	0	0	0	0
0	0	0	0	0	0	0	0	0	0	0	0	0	0	0	0	0	0	0	0	0	0	0	0	0	0	0	0	0	0	0
0	0	0	0	0	0	0	0	0	0	0	0	0	0	0	0	0	0	0	0	0	0	0	0	0	0	0	0	0	0	0
0	0	0	0	0	0	0	0	0	0	0	0	0	0	0	0	0	0	0	0	0	0	0	0	0	0	0	0	0	0	0
0	0	0	0	0	0	0	0	0	0	0	0	0	0	0	0	0	0	0	0	0	0	0	0	0	0	0	0	0	0	0
0	0	0	0	0	0	0	0	0	0	0	0	0	0	0	0	0	0	0	0	0	0	0	0	0	0	0	0	0	0	0
0	0	0	0	0	0	0	0	0	0	0	0	0	0	0	0	0	0	0	0	0	0	0	0	0	0	0	0	0	0	0
0	0	0	0	0	0	0	0	0	0	0	0	0	0	0	0	0	0	0	0	0	0	0	0	0	0	0	0	0	0	0
0	0	0	0	0	0	0	0	0	0	0	0	0	0	0	0	0	0	0	0	0	0	0	0	0	0	0	0	0	0	0
0	0	0	0	0	0	0	0	0	0	0	0	0	0	0	0	0	0	0	0	0	0	0	0	0	0	0	0	0	0	0
0	0	0	0	0	0	0	0	0	0	0	0	0	0	0	0	0	0	0	0	0	0	0	0	0	0	0	0	0	0	0
0	0	0	0	0	0	0	0	0	0	0	0	0	0	0	0	0	0	0	0	0	0	0	0	0	0	0	0	0	0	0
0	0	0	0	0	0	0	0	0	0	0	0	0	0	0	0	0	0	0	0	0	0	0	0	0	0	0	0	0	0	0
0	0	0	0	0	0	0	0	0	0	0	0	0	0	0	0	0	0	0	0	0	0	0	0	0	0	0	0	0	0	0
0	0	0	0	0	0	0	0	0	0	0	0	0	0	0	0	0	0	0	0	0	0	0	0	0	0	0	0	0	0	0
0	0	0	0	0	0	0	0	0	0	0	0	0	0	0	0	0	0	0	0	0	0	0	0	0	0	0	0	0	0	0
0	0	0	0	0	0	0	0	0	0	0	0	0	0	0	0	0	0	0	0	0	0	0	0	0	0	0	0	0	0	0
0	0	0	0	0	0	0	0	0	0	0	0	0	0	0	0	0	0	0	0	0	0	0	0	0	0	0	0	0	0	0
0	0	0	0	0	0	0	0	0	0	0	0	0	0	0	0	0	0	0	0	0	0	0	0	0	0	0	0	0	0	0
0	0	0	0	0	0	0	0	0	0	0	0	0	0	0	0	0	0	0	0	0	0	0	0	0	0	0	0	0	0	0
0	0	0	0	0	0	0	0	0	0	0	0	0	0	0	0	0	0	0	0	0	0	0	0	0	0	0	0	0	0	0
0	0	0	0	0	0	0	0	0	0	0	0	0	0	0	0	0	0	0	0	0	0	0	0	0	0	0	0	0	0	0
0	0	0	0	0	0	0	0	0	0	0	0	0	0	0	0	0	0	0	0	0	0	0	0	0	0	0	0	0	0	0
0	0	0	0	0	0	0	0	0	0	0	0	0	0	0	0	0	0	0	0	0	0	0	0	0	0	0	0	0	0	0
0	0	0	0	0	0	0	0	0	0	0	0	0	0	0	0	0	0	0	0	0	0	0	0	0	0	0	0	0	0	0
0	0	0	0	0	0	0	0	0	0	0	0	0	0	0	0	0	0	0	0	0	0	0	0	0	0	0	0	0	0	0
0	0	0	0	0	0	0	0	0	0	0	0	0	0	0	0	0	0	0	0	0	0	0	0	0	0	0	0	0	0	0
0	0	0	0	0	0	0	0	0	0	0	0	0	0	0	0	0	0	0	0	0	0	0	0	0	0	0	0	0	0	0
0	0	0	0	0	0	0	0	0	0	0	0	0	0	0	0	0	0	0	0	0	0	0	0	0	0	0	0	0	0	0
0	0	0	0	0	0	0	0	0	0	0	0	0	0	0	0	0	0	0	0	0	0	0	0	0	0	0	0	0	0	0
0	0	0	0	0	0	0	0	0	0	0	0	0	0	0	0	0	0	0	0	0	0	0	0	0	0	0	0	0	0	0
0	0	0	0	0	0	0	0	0	0	0	0	0	0	0	0	0	0	0	0	0	0	0	0	0	0	0	0	0	0	0
0	0	0	0	0	0	0	0	0	0	0	0	0	0	0	0	0	0	0	0	0	0	0	0	0	0	0	0	0	0	0
0	0	0	0	0	0	0	0	0	0	0	0	0	0	0	0	0	0	0	0	0	0	0	0	0	0	0	0	0	0	0
0	0	0	0	0	0	0	0	0	0	0	0	0	0	0	0	0	0	0	0	0	0	0	0	0	0	0	0	0	0	0
0	0	0	0	0	0	0	0	0	0	0	0	0	0	0	0	0	0	0	0	0	0	0	0	0	0	0	0	0	0	0
0	0	0	0	0	0	0	0	0	0	0	0	0	0	0	0	0	0	0	0	0	0	0	0	0	0	0	0	0	0	0
0	0	0	0	0	0	0	0	0	0	0	0	0	0	0	0	0	0	0	0	0	0	0	0	0	0	0	0	0	0	0
0	0	0	0	0	0	0	0	0	0	0	0	0	0	0	0	0	0	0	0	0	0	0	0	0	0	0	0	0	0	0
0	0	0	0	0	0	0	0	0	0	0	0	0	0	0	0	0	0	0	0	0	0	0	0	0	0	0	0	0	0	0
0	0	0	0	0	0	0	0	0	0	0	0	0	0	0	0	0	0	0	0	0	0	0	0	0	0	0	0	0	0	0
0	0	0	0	0	0	0	0	0	0	0	0	0	0	0	0	0	0	0	0	0	0	0	0	0	0	0	0	0	0	0
0	0	0	0	0	0	0	0	0	0	0	0	0	0	0	0	0	0	0	0	0	0	0	0	0	0	0	0	0	0	0
0	0	0	0	0	0	0	0	0	0	0	0	0	0	0	0	0	0	0	0	0	0	0	0	0	0	0	0	0	0	0
0	0	0	0	0	0	0	0	0	0	0	0	0	0	0	0	0	0	0	0	0	0	0	0	0	0	0	0	0	0	0
0	0	0	0	0	0	0	0	0	0	0	0	0	0	0	0	0	0	0	0	0	0	0	0	0	0	0	0	0	0	0
0	0	0	0	0	0	0	0	0	0	0	0	0	0	0	0	0	0	0	0	0	0	0	0	0	0	0	0	0	0	0
0	0	0	0	0	0	0	0	0	0	0	0	0	0	0	0	0	0	0	0	0	0	0	0	0	0	0	0	0	0	0
0	0	0	0	0	0	0	0	0	0	0	0	0	0	0	0	0	0	0	0	0	0	0	0	0	0	0	0	0	0	0
0	0	0	0	0	0	0	0	0	0	0	0	0	0	0	0	0	0	0	0	0	0	0	0	0	0	0	0	0	0	0
0	0	0	0	0	0	0	0	0	0	0	0	0	0	0	0	0	0	0	0	0	0	0	0	0	0	0	0	0	0	0
0	0	0	0	0	0	0	0	0	0	0	0	0	0	0	0	0	0	0	0	0	0	0	0	0	0	0	0	0	0	0
0	0	0	0	0	0	0	0	0	0	0	0	0	0	0	0	0	0	0	0	0	0	0	0	0	0	0	0	0	0	0
0	0	0	0	0	0	0	0	0	0	0	0	0	0	0	0	0	0	0	0	0	0	0	0	0	0	0	0	0	0	0
0	0	0	0	0	0	0	0	0	0	0	0	0	0	0	0	0	0	0	0	0	0	0	0	0	0	0	0	0	0	0
0	0	0	0	0	0	0	0	0	0	0	0	0	0	0	0	0	0	0	0	0	0	0	0	0	0	0	0	0	0	0
0	0	0	0	0	0	0	0	0	0	0	0	0	0	0	0	0	0	0	0	0	0	0	0	0	0	0	0	0	0	0
0	0	0	0	0	0	0	0	0	0	0	0	0	0	0	0	0	0	0	0	0	0	0	0	0	0	0	0	0	0	0
0	0	0	0	0	0	0	0	0	0	0	0	0	0	0	0	0	0	0	0	0	0	0	0	0	0	0	0	0	0	0
0	0	0	0	0	0	0	0	0	0	0	0	0	0	0	0	0	0	0	0	0	0	0	0	0	0	0	0	0	0	0
0	0	0	0	0	0	0	0	0	0	0	0	0	0	0	0	0	0	0	0	0	0	0	0	0	0	0	0	0	0	0
0	0	0	0	0	0	0	0	0	0	0	0	0	0	0	0	0	0	0	0	0	0	0	0	0	0	0	0	0	0	0
0	0	0	0	0	0	0	0	0	0	0	0	0	0	0	0	0	0	0	0	0	0	0	0	0	0	0	0	0	0	0
0	0	0	0	0	0	0	0	0	0	0	0	0	0	0	0	0	0	0	0	0	0	0	0	0	0	0	0	0	0	0
0	0	0	0	0	0	0	0	0	0	0	0	0	0	0	0	0	0	0	0	0	0	0	0	0	0	0	0	0	0	0
0	0	0	0	0	0	0	0	0	0	0	0	0	0	0	0	0	0	0	0	0	0	0	0	0	0	0	0	0	0	0
0	0	0	0	0	0	0	0	0	0	0	0	0	0	0	0	0	0	0	0	0	0	0	0	0	0	0	0	0	0	0
0	0	0	0	0	0	0	0	0	0	0	0	0	0	0	0	0	0	0	0	0	0	0	0	0	0	0	0	0	0	0
0	0	0	0	0	0	0	0	0	0	0	0	0	0	0	0	0	0	0	0	0	0	0	0	0	0	0	0	0	0	0
0	0	0	0	0	0	0	0	0	0	0	0	0	0	0	0	0	0	0	0	0	0	0	0	0	0	0	0	0	0	0
0	0	0	0	0	0	0	0	0	0	0	0	0	0	0	0	0	0	0	0	0	0	0	0	0	0	0	0	0	0	0
0	0	0	0	0	0	0	0	0	0	0	0	0	0	0	0	0	0	0	0	0	0	0	0	0	0	0	0	0	0	0
0	0	0	0	0	0	0	0	0	0	0	0	0	0	0	0	0	0	0	0	0	0	0	0	0	0	0	0	0	0	0
0	0	0	0	0	0	0	0	0	0	0	0	0	0	0	0	0	0	0	0	0	0	0	0	0	0	0	0	0	0	0
0	0	0	0	0	0	0	0	0	0	0	0	0	0	0	0	0	0	0	0	0	0	0	0	0	0	0	0	0	0	0
0	0	0	0	0	0	0	0	0	0	0	0	0	0	0	0	0	0	0	0	0	0	0	0	0	0	0	0	0	0	0
0	0	0	0	0	0	0	0	0	0	0	0	0	0	0	0	0	0	0	0	0	0	0	0	0	0	0	0	0	0	0
0	0	0	0	0	0	0	0	0	0	0	0	0	0	0	0	0	0	0	0	0	0	0	0	0	0	0	0	0	0	0
0	0	0	0	0	0	0	0	0	0	0	0	0	0	0	0	0	0	0	0	0	0	0	0	0	0	0	0	0	0	0
0	0	0	0	0	0	0	0	0	0	0	0	0	0	0	0	0	0	0	0	0	0	0	0	0	0	0	0	0	0	0
0	0	0	0	0	0	0	0	0	0	0	0	0	0	0	0	0	0	0	0	0	0	0	0	0	0	0	0	0	0	0
0	0	0	0	0	0	0	0	0	0	0	0	0	0	0	0	0	0	0	0	0	0	0	0	0	0	0	0	0	0	0
0	0	0	0	0	0	0	0	0	0	0	0	0	0	0	0	0	0	0	0	0	0	0	0	0	0	0	0	0	0	0
0	0	0	0	0	0	0	0	0	0	0	0	0	0	0	0	0	0	0	0	0	0	0	0	0	0	0	0	0	0	0
0	0	0	0	0	0	0	0	0	0	0	0	0	0	0	0	0	0	0	0	0	0	0	0	0	0	0	0	0	0	0
0	0	0	0	0	0	0	0	0	0	0	0	0	0	0	0	0	0	0	0	0	0	0	0	0	0	0	0	0	0	0
0	0	0	0	0	0	0	0	0	0	0	0	0	0	0	0	0	0	0	0	0	0	0	0	0	0	0	0	0	0	0
0	0	0	0	0	0	0	0	0	0	0	0	0	0	0	0	0	0	0	0	0	0	0	0	0	0	0	0	0	0	0
0	0	0	0	0	0	0	0	0	0	0	0	0	0	0	0	0	0	0	0	0	0	0	0	0	0	0	0	0	0	0
0	0	0	0	0	0	0	0	0	0	0	0	0	0	0	0	0	0	0	0	0	0	0	0	0	0	0	0	0	0	0
0	0	0	0	0	0	0	0	0	0	0	0	0	0	0	0	0	0	0	0	0	0	0	0	0	0	0	0	0	0	0
0	0	0	0	0	0	0	0	0	0	0	0	0	0	0	0	0	0	0	0	0	0	0	0	0	0	0	0	0	0	0
0	0	0	0	0	0	0	0	0	0	0	0	0	0	0	0	0	0	0	0	0	0	0	0	0	0	0	0	0	0	0
0	0	0	0	0	0	0	0	0	0	0	0	0	0	0	0	0	0	0	0	0	0	0	0	0	0	0	0	0	0	0
0	0	0	0	0	0	0	0	0	0	0	0	0	0	0	0	0	0	0	0	0	0	0	0	0	0	0	0	0	0	0
0	0	0	0	0	0	0	0	0	0	0	0	0	0	0	0	0	0	0	0	0	0	0	0	0	0	0	0	0	0	0
0	0	0	0	0	0	0	0	0	0	0	0	0	0	0	0	0	0	0	0	0	0	0	0	0	0	0	0	0	0	0
0	0	0	0	0	0	0	0	0	0	0	0	0	0	0	0	0	0	0	0	0	0	0	0	0	0	0	0	0	0	0
0	0	0	0	0	0	0	0	0	0	0	0	0	0	0	0	0	0	0	0	0	0	0	0	0	0	0	0	0	0	0
0	0	0	0	0	0	0	0	0	0	0	0	0	0	0	0	0	0	0	0	0	0	0	0	0	0	0	0	0	0	0
0	0	0	0	0	0	0	0	0	0	0	0	0	0	0	0	0	0	0	0	0	0	0	0	0	0	0	0	0	0	0
0	0	0	0	0	0	0	0	0	0	0	0	0	0	0	0	0	0	0	0	0	0	0	0	0	0	0	0	0	0	0
0	0	0	0	0	0	0	0	0	0	0	0	0	0	0	0	0	0	0	0	0	0	0	0	0	0	0	0	0	0	0
0	0	0	0	0	0	0	0	0	0	0	0	0	0	0	0	0	0	0	0	0	0	0	0	0	0	0	0	0	0	0
0	0	0	0	0	0	0	0	0	0	0	0	0	0	0	0	0	0	0	0	0	0	0	0	0	0	0	0	0	0	0
0	0	0	0	0	0	0	0	0	0	0	0	0	0	0	0	0	0	0	0	0	0	0	0	0	0	0	0	0	0	0
0	0	0	0	0	0	0	0	0	0	0	0	0	0	0	0	0	0	0	0	0	0	0	0	0	0	0	0	0	0	0
0	0	0	0	0	0	0	0	0	0	0	0	0	0	0	0	0	0	0	0	0	0	0	0	0	0	0	0	0	0	0
0	0	0	0	0	0	0	0	0	0	0	0	0	0	0	0	0	0	0	0	0	0	0	0	0	0	0	0	0	0	0
0	0	0	0	0	0	0	0	0	0	0	0	0	0	0	0	0	0	0	0	0	0	0	0	0	0	0	0	0	0	0
0	0	0	0	0	0	0	0	0	0	0	0	0	0	0	0	0	0	0	0	0	0	0	0	0	0	0	0	0	0	0
0	0	0	0	0	0	0	0	0	0	0	0	0	0	0	0	0	0	0	0	0	0	0	0	0	0	0	0	0	0	0
0	0	0	0	0	0	0	0	0	0	0	0	0	0	0	0	0	0	0	0	0	0	0	0	0	0	0	0	0	0	0
0	0	0	0	0	0	0	0	0	0	0	0	0	0	0	0	0	0	0	0	0	0	0	0	0	0	0	0	0	0	0
0	0	0	0	0	0	0	0	0	0	0	0	0	0	0	0	0	0	0	0	0	0	0	0	0	0	0	0	0	0	0
0	0	0	0	0	0	0	0	0	0	0	0	0	0	0	0	0	0	0	0	0	0	0	0	0	0	0	0	0	0	0
0	0	0	0	0	0	0	0	0	0	0	0	0	0	0	0	0	0	0	0	0	0	0	0	0	0	0	0	0	0	0
0	0	0	0	0	0	0	0	0	0	0	0	0	0	0	0	0	0	0	0	0	0	0	0	0	0	0	0	0	0	0
0	0	0	0	0	0	0	0	0	0	0	0	0	0	0	0	0	0	0	0	0	0	0	0	0	0	0	0	0	0	0
0	0	0	0	0	0	0	0	0	0	0	0	0	0	0	0	0	0	0	0	0	0	0	0	0	0	0	0	0	0	0
0	0	0	0	0	0	0	0	0	0	0	0	0	0	0	0	0	0	0	0	0	0	0	0	0	0	0	0	0	0	0
0	0	0	0	0	0	0	0	0	0	0	0	0	0	0	0	0	0	0	0	0	0	0	0	0	0	0	0	0	0	0
0	0	0	0	0	0	0	0	0	0	0	0	0	0	0	0	0	0	0	0	0	0	0	0	0	0	0	0	0	0	0
0	0	0	0	0	0	0	0	0	0	0	0	0	0	0	0	0	0	0	0	0	0	0	0	0	0	0	0	0	0	0
0	0	0	0	0	0	0	0	0	0	0	0	0	0	0	0	0	0	0	0	0	0	0	0	0	0	0	0	0	0	0
0	0	0	0	0	0	0	0	0	0	0	0	0	0	0	0	0	0	0	0	0	0	0	0	0	0	0	0	0	0	0
0	0	0	0	0	0	0	0	0	0	0	0	0	0	0	0	0	0	0	0	0	0	0	0	0	0	0	0	0	0	0
0	0	0	0	0	0	0	0	0	0	0	0	0	0	0	0	0	0	0	0	0	0	0	0	0	0	0	0	0	0	0
0	0	0	0	0	0	0	0	0	0	0	0	0	0	0	0	0	0	0	0	0	0	0	0	0	0	0	0	0	0	0
0	0	0	0	0	0	0	0	0	0	0	0	0	0	0	0	0	0	0	0	0	0	0	0	0	0	0	0	0	0	0
0	0	0	0	0	0	0	0	0	0	0	0	0	0	0	0	0	0	0	0	0	0	0	0	0	0	0	0	0	0	0
0	0	0	0	0	0	0	0	0	0	0	0	0	0	0	0	0	0	0	0	0	0	0	0	0	0	0	0	0	0	0
0	0	0	0	0	0	0	0	0	0	0	0	0	0	0	0	0	0	0	0	0	0	0	0	0	0	0	0	0	0	0
0	0	0	0	0	0	0	0	0	0	0	0	0	0	0	0	0	0	0	0	0	0	0	0	0	0	0	0	0	0	0
0	0	0	0	0	0	0	0	0	0	0	0	0	0	0	0	0	0	0	0	0	0	0	0	0	0	0	0	0	0	0
0	0	0	0	0	0	0	0	0	0	0	0	0	0	0	0	0	0	0	0	0	0	0	0	0	0	0	0	0	0	0
0	0	0	0	0	0	0	0	0	0	0	0	0	0	0	0	0	0	0	0	0	0	0	0	0	0	0	0	0	0	0
0	0	0	0	0	0	0	0	0	0	0	0	0	0	0	0	0	0	0	0	0	0	0	0	0	0	0	0	0	0	0
0	0	0	0	0	0	0	0	0	0	0	0	0	0	0	0	0	0	0	0	0	0	0	0	0	0	0	0	0	0	0
0	0	0	0	0	0	0	0	0	0	0	0	0	0	0	0	0	0	0	0	0	0	0	0	0	0	0	0	0	0	0
0	0	0	0	0	0	0	0	0	0	0	0	0	0	0	0	0	0	0	0	0	0	0	0	0	0	0	0	0	0	0
0	0	0	0	0	0	0	0	0	0	0	0	0	0	0	0	0	0	0	0	0	0	0	0	0	0	0	0	0	0	0
0	0	0	0	0	0	0	0	0	0	0	0	0	0	0	0	0	0	0	0	0	0	0	0	0	0	0	0	0	0	0
0	0	0	0	0	0	0	0	0	0	0	0	0	0	0	0	0	0	0	0	0	0	0	0	0	0	0	0	0	0	0
0	0	0	0	0	0	0	0	0	0	0	0	0	0	0	0	0	0	0	0	0	0	0	0	0	0	0	0	0	0	0
0	0	0	0	0	0	0	0	0	0	0	0	0	0	0	0	0	0	0	0	0	0	0	0	0	0	0	0	0	0	0
0	0	0	0	0	0	0	0	0	0	0	0	0	0	0	0	0	0	0	0	0	0	0	0	0	0	0	0	0	0	0
0	0	0	0	0	0	0	0	0	0	0	0	0	0	0	0	0	0	0	0	0	0	0	0	0	0	0	0	0	0	0
0	0	0	0	0	0	0	0	0	0	0	0	0	0	0	0	0	0	0	0	0	0	0	0	0	0	0	0	0	0	0
0	0	0	0	0	0	0	0	0	0	0	0	0	0	0	0	0	0	0	0	0	0	0	0	0	0	0	0	0	0	0
0	0	0	0	0	0	0	0	0	0	0	0	0	0	0	0	0	0	0	0	0	0	0	0	0	0	0	0	0	0	0
0	0	0	0	0	0	0	0	0	0	0	0	0	0	0	0	0	0	0	0	0	0	0	0	0	0	0	0	0	0	0
0	0	0	0	0	0	0	0	0	0	0	0	0	0	0	0	0	0	0	0	0	0	0	0	0	0	0	0	0	0	0
0	0	0	0	0	0	0	0	0	0	0	0	0	0	0	0	0	0	0	0	0	0	0	0	0	0	0	0	0	0	0
0	0	0	0	0	0	0	0	0	0	0	0	0	0	0	0	0	0	0	0	0	0	0	0	0	0	0	0	0	0	0
0	0	0	0	0	0	0	0	0	0	0	0	0	0	0	0	0	0	0	0	0	0	0	0	0	0	0	0	0	0	0
0	0	0	0	0	0	0	0	0	0	0	0	0	0	0	0	0	0	0	0	0	0	0	0	0	0	0	0	0	0	0
0	0	0	0	0	0	0	0	0	0	0	0	0	0	0	0	0	0	0	0	0	0	0	0	0	0	0	0	0	0	0
0	0	0	0	0	0	0	0	0	0	0	0	0	0	0	0	0	0	0	0	0	0	0	0	0	0	0	0	0	0	0
0	0	0	0	0	0	0	0	0	0	0	0	0	0	0	0	0	0	0	0	0	0	0	0	0	0	0	0	0	0	0
0	0	0	0	0	0	0	0	0	0	0	0	0	0	0	0	0	0	0	0	0	0	0	0	0	0	0	0	0	0	0
0	0	0	0	0	0	0	0	0	0	0	0	0	0	0	0	0	0	0	0	0	0	0	0	0	0	0	0	0	0	0
0	0	0	0	0	0	0	0	0	0	0	0	0	0	0	0	0	0	0	0	0	0	0	0	0	0	0	0	0	0	0
0	0	0	0	0	0	0	0	0	0	0	0	0	0	0	0	0	0	0	0	0	0	0	0	0	0	0	0	0	0	0
0	0	0	0	0	0	0	0	0	0	0	0	0	0	0	0	0	0	0	0	0	0	0	0	0	0	0	0	0	0	0
0	0	0	0	0	0	0	0	0	0	0	0	0	0	0	0	0	0	0	0	0	0	0	0	0	0	0	0	0	0	0
0	0	0	0	0	0	0	0	0	0	0	0	0	0	0	0	0	0	0	0	0	0	0	0	0	0	0	0	0	0	0
0	0	0	0	0	0	0	0	0	0	0	0	0	0	0	0	0	0	0	0	0	0	0	0	0	0	0	0	0	0	0
0	0	0	0	0	0	0	0	0	0	0	0	0	0	0	0	0	0	0	0	0	0	0	0	0	0	0	0	0	0	0
0	0	0	0	0	0	0	0	0	0	0	0	0	0	0	0	0	0	0	0	0	0	0	0	0	0	0	0	0	0	0
0	0	0	0	0	0	0	0	0	0	0	0	0	0	0	0	0	0	0	0	0	0	0	0	0	0	0	0	0	0	0
0	0	0	0	0	0	0	0	0	0	0	0	0	0	0	0	0	0	0	0	0	0	0	0	0	0	0	0	0	0	0
0	0	0	0	0	0	0	0	0	0	0	0	0	0	0	0	0	0	0	0	0	0	0	0	0	0	0	0	0	0	0
0	0	0	0	0	0	0	0	0	0	0	0	0	0	0	0	0	0	0	0	0	0	0	0	0	0	0	0	0	0	0
0	0	0	0	0	0	0	0	0	0	0	0	0	0	0	0	0	0	0	0	0	0	0	0	0	0	0	0	0	0	0
0	0	0	0	0	0	0	0	0	0	0	0	0	0	0	0	0	0	0	0	0	0	0	0	0	0	0	0	0	0	0
0	0	0	0	0	0	0	0	0	0	0	0	0	0	0	0	0	0	0	0	0	0	0	0	0	0	0	0	0	0	0
0	0	0	0	0	0	0	0	0	0	0	0	0	0	0	0	0	0	0	0	0	0	0	0	0	0	0	0	0	0	0
0	0	0	0	0	0	0	0	0	0	0	0	0	0	0	0	0	0	0	0	0	0	0	0	0	0	0	0	0	0	0
0	0	0	0	0	0	0	0	0	0	0	0	0	0	0	0	0	0	0	0	0	0	0	0	0	0	0	0	0	0	0
0	0	0	0	0	0	0	0	0	0	0	0	0	0	0	0	0	0	0	0	0	0	0	0	0	0	0	0	0	0	0
0	0	0	0	0	0	0	0	0	0	0	0	0	0	0	0	0	0	0	0	0	0	0	0	0	0	0	0	0	0	0
0	0	0	0	0	0	0	0	0	0	0	0	0	0	0	0	0	0	0	0	0	0	0	0	0	0	0	0	0	0	0
0	0	0	0	0	0	0	0	0	0	0	0	0	0	0	0	0	0	0	0	0	0	0	0	0	0	0	0	0	0	0
0	0	0	0	0	0	0	0	0	0	0	0	0	0	0	0	0	0	0	0	0	0	0	0	0	0	0	0	0	0	0
0	0	0	0	0	0	0	0	0	0	0	0	0	0	0	0	0	0	0	0	0	0	0	0	0	0	0	0	0	0	0
0	0	0	0	0	0	0	0	0	0	0	0	0	0	0	0	0	0	0	0	0	0	0	0	0	0	0	0	0	0	0
0	0	0	0	0	0	0	0	0	0	0	0	0	0	0	0	0	0	0	0	0	0	0	0	0	0	0	0	0	0	0
0	0	0	0	0	0	0	0	0	0	0	0	0	0	0	0	0	0	0	0	0	0	0	0	0	0	0	0	0	0	0
0	0	0	0	0	0	0	0	0	0	0	0	0	0	0	0	0	0	0	0	0	0	0	0	0	0	0	0	0	0	0
0	0	0	0	0	0	0	0	0	0	0	0	0	0	0	0	0	0	0	0	0	0	0	0	0	0	0	0	0	0	0
0	0	0	0	0	0	0	0	0	0	0	0	0	0	0	0	0	0	0	0	0	0	0	0	0	0	0	0	0	0	0
0	0	0	0	0	0	0	0	0	0	0	0	0	0	0	0	0	0	0	0	0	0	0	0	0	0	0	0	0	0	0
0	0	0	0	0	0	0	0	0	0	0	0	0	0	0	0	0	0	0	0	0	0	0	0	0	0	0	0	0	0	0
0	0	0	0	0	0	0	0	0	0	0	0	0	0	0	0	0	0	0	0	0	0	0	0	0	0	0	0	0	0	0
0	0	0	0	0	0	0	0	0	0	0	0	0	0	0	0	0	0	0	0	0	0	0	0	0	0	0	0	0	0	0
0	0	0	0	0	0	0	0	0	0	0	0	0	0	0	0	0	0	0	0	0	0	0	0	0	0	0	0	0	0	0
0	0	0	0	0	0	0	0	0	0	0	0	0	0	0	0	0	0	0	0	0	0	0	0	0	0	0	0	0	0	0
0	0	0	0	0	0	0	0	0	0	0	0	0	0	0	0	0	0	0	0	0	0	0	0	0	0	0	0	0	0	0
0	0	0	0	0	0	0	0	0	0	0	0	0	0	0	0	0	0	0	0	0	0	0	0	0	0	0	0	0	0	0
0	0	0	0	0	0	0	0	0	0	0	0	0	0	0	0	0	0	0	0	0	0	0	0	0	0	0	0	0	0	0
0	0	0	0	0	0	0	0	0	0	0	0	0	0	0	0	0	0	0	0	0	0	0	0	0	0	0	0	0	0	0
0	0	0	0	0	0	0	0	0	0	0	0	0	0	0	0	0	0	0	0	0	0	0	0	0	0	0	0	0	0	0
0	0	0	0	0	0	0	0	0	0	0	0	0	0	0	0	0	0	0	0	0	0	0	0	0	0	0	0	0	0	0
0	0	0	0	0	0	0	0	0	0	0	0	0	0	0	0	0	0	0	0	0	0	0	0	0	0	0	0	0	0	0
0	0	0	0	0	0	0	0	0	0	0	0	0	0	0	0	0	0	0	0	0	0	0	0	0	0	0	0	0	0	0
0	0	0	0	0	0	0	0	0	0	0	0	0	0	0	0	0	0	0	0	0	0	0	0	0	0	0	0	0	0	0
0	0	0	0	0	0	0	0	0	0	0	0	0	0	0	0	0	0	0	0	0	0	0	0	0	0	0	0	0	0	0
0	0	0	0	0	0	0	0	0	0	0	0	0	0	0	0	0	0	0	0	0	0	0	0	0	0	0	0	0	0	0
0	0	0	0	0	0	0	0	0	0	0	0	0	0	0	0	0	0	0	0	0	0	0	0	0	0	0	0	0	0	0
0	0	0	0	0	0	0	0	0	0	0	0	0	0	0	0	0	0	0	0	0	0	0	0	0	0	0	0	0	0	0
0	0	0	0	0	0	0	0	0	0	0	0	0	0	0	0	0	0	0	0	0	0	0	0	0	0	0	0	0	0	0
0	0	0	0	0	0	0	0	0	0	0	0	0	0	0	0	0	0	0	0	0	0	0	0	0	0	0	0	0	0	0
0	0	0	0	0	0	0	0	0	0	0	0	0	0	0	0	0	0	0	0	0	0	0	0	0	0	0	0	0	0	0
0	0	0	0	0	0	0	0	0	0	0	0	0	0	0	0	0	0	0	0	0	0	0	0	0	0	0	0	0	0	0
0	0	0	0	0	0	0	0	0	0	0	0	0	0	0	0	0	0	0	0	0	0	0	0	0	0	0	0	0	0	0
0	0	0	0	0	0	0	0	0	0	0	0	0	0	0	0	0	0	0	0	0	0	0	0	0	0	0	0	0	0	0
0	0	0	0	0	0	0	0	0	0	0	0	0	0	0	0	0	0	0	0	0	0	0	0	0	0	0	0	0	0	0
0	0	0	0	0	0	0	0	0	0	0	0	0	0	0	0	0	0	0	0	0	0	0	0	0	0	0	0	0	0	0
0	0	0	0	0	0	0	0	0	0	0	0	0	0	0	0	0	0	0	0	0	0	0	0	0	0	0	0	0	0	0
0	0	0	0	0	0	0	0	0	0	0	0	0	0	0	0	0	0	0	0	0	0	0	0	0	0	0	0	0	0	0
0	0	0	0	0	0	0	0	0	0	0	0	0	0	0	0	0	0	0	0	0	0	0	0	0	0	0	0	0	0	0
0	0	0	0	0	0	0	0	0	0	0	0	0	0	0	0	0	0	0	0	0	0	0	0	0	0	0	0	0	0	0
0	0	0	0	0	0	0	0	0	0	0	0	0	0	0	0	0	0	0	0	0	0	0	0	0	0	0	0	0	0	0
0	0	0	0	0	0	0	0	0	0	0	0	0	0	0	0	0	0	0	0	0	0	0	0	0	0	0	0	0	0	0
0	0	0	0	0	0	0	0	0	0	0	0	0	0	0	0	0	0	0	0	0	0	0	0	0	0	0	0	0	0	0
0	0	0	0	0	0	0	0	0	0	0	0	0	0	0	0	0	0	0	0	0	0	0	0	0	0	0	0	0	0	0
0	0	0	0	0	0	0	0	0	0	0	0	0	0	0	0	0	0	0	0	0	0	0	0	0	0	0	0	0	0	0
0	0	0	0	0	0	0	0	0	0	0	0	0	0	0	0	0	0	0	0	0	0	0	0	0	0	0	0	0	0	0
0	0	0	0	0	0	0	0	0	0	0	0	0	0	0	0	0	0	0	0	0	0	0	0	0	0	0	0	0	0	0
0	0	0	0	0	0	0	0	0	0	0	0	0	0	0	0	0	0	0	0	0	0	0	0	0	0	0	0	0	0	0
0	0	0	0	0	0	0	0	0	0	0	0	0	0	0	0	0	0	0	0	0	0	0	0	0	0	0	0	0	0	0
0	0	0	0	0	0	0	0	0	0	0	0	0	0	0	0	0	0	0	0	0	0	0	0	0	0	0	0	0	0	0
0	0	0	0	0	0	0	0	0	0	0	0	0	0	0	0	0	0	0	0	0	0	0	0	0	0	0	0	0	0	0
0	0	0	0	0	0	0	0	0	0	0	0	0	0	0	0	0	0	0	0	0	0	0	0	0	0	0	0	0	0	0
0	0	0	0	0	0	0	0	0	0	0	0	0	0	0	0	0	0	0	0	0	0	0	0	0	0	0	0	0	0	0
0	0	0	0	0	0	0	0	0	0	0	0	0	0	0	0	0	0	0	0	0	0	0	0	0	0	0	0	0	0	0
0	0	0	0	0	0	0	0	0	0	0	0	0	0	0	0	0	0	0	0	0	0	0	0	0	0	0	0	0	0	0
0	0	0	0	0	0	0	0	0	0	0	0	0	0	0	0	0	0	0	0	0	0	0	0	0	0	0	0	0	0	0
0	0	0	0	0	0	0	0	0	0	0	0	0	0	0	0	0	0	0	0	0	0	0	0	0	0	0	0	0	0	0
0	0	0	0	0	0	0	0	0	0	0	0	0	0	0	0	0	0	0	0	0	0	0	0	0	0	0	0	0	0	0
0	0	0	0	0	0	0	0	0	0	0	0	0	0	0	0	0	0	0	0	0	0	0	0	0	0	0	0	0	0	0
0	0	0	0	0	0	0	0	0	0	0	0	0	0	0	0	0	0	0	0	0	0	0	0	0	0	0	0	0	0	0
0	0	0	0	0	0	0	0	0	0	0	0	0	0	0	0	0	0	0	0	0	0	0	0	0	0	0	0	0	0	0
0	0	0	0	0	0	0	0	0	0	0	0	0	0	0	0	0	0	0	0	0	0	0	0	0	0	0	0	0	0	0
0	0	0	0	0	0	0	0	0	0	0	0	0	0	0	0	0	0	0	0	0	0	0	0	0	0	0	0	0	0	0
0	0	0	0	0	0	0	0	0	0	0	0	0	0	0	0	0	0	0	0	0	0	0	0	0	0	0	0	0	0	0
0	0	0	0	0	0	0	0	0	0	0	0	0	0	0	0	0	0	0	0	0	0	0	0	0	0	0	0	0	0	0
0	0	0	0	0	0	0	0	0	0	0	0	0	0	0	0	0	0	0	0	0	0	0	0	0	0	0	0	0	0	0
0	0	0	0	0	0	0	0	0	0	0	0	0	0	0	0	0	0	0	0	0	0	0	0	0	0	0	0	0	0	0
0	0	0	0	0	0	0	0	0	0	0	0	0	0	0	0	0	0	0	0	0	0	0	0	0	0	0	0	0	0	0
0	0	0	0	0	0	0	0	0	0	0	0	0	0	0	0	0	0	0	0	0	0	0	0	0	0	0	0	0	0	0
0	0	0	0	0	0	0	0	0	0	0	0	0	0	0	0	0	0	0	0	0	0	0	0	0	0	0	0	0	0	0
0	0	0	0	0	0	0	0	0	0	0	0	0	0	0	0	0	0	0	0	0	0	0	0	0	0	0	0	0	0	0
0	0	0	0	0	0	0	0	0	0	0	0	0	0	0	0	0	0	0	0	0	0	0	0	0	0	0	0	0	0	0
0	0	0	0	0	0	0	0	0	0	0	0	0	0	0	0	0	0	0	0	0	0	0	0	0	0	0	0	0	0	0
0	0	0	0	0	0	0	0	0	0	0	0	0	0	0	0	0	0	0	0	0	0	0	0	0	0	0	0	0	0	0
0	0	0	0	0	0	0	0	0	0	0	0	0	0	0	0	0	0	0	0	0	0	0	0	0	0	0	0	0	0	0
0	0	0	0	0	0	0	0	0	0	0	0	0	0	0	0	0	0	0	0	0	0	0	0	0	0	0	0	0	0	0
0	0	0	0	0	0	0	0	0	0	0	0	0	0	0	0	0	0	0	0	0	0	0	0	0	0	0	0	0	0	0
0	0	0	0	0	0	0	0	0	0	0	0	0	0	0	0	0	0	0	0	0	0	0	0	0	0	0	0	0	0	0
0	0	0	0	0	0	0	0	0	0	0	0	0	0	0	0	0	0	0	0	0	0	0	0	0	0	0	0	0	0	0
0	0	0	0	0	0	0	0	0	0	0	0	0	0	0	0	0	0	0	0	0	0	0	0	0	0	0	0	0	0	0
0	0	0	0	0	0	0	0	0	0	0	0	0	0	0	0	0	0	0	0	0	0	0	0	0	0	0	0	0	0	0
0	0	0	0	0	0	0	0	0	0	0	0	0	0	0	0	0	0	0	0	0	0	0	0	0	0	0	0	0	0	0
0	0	0	0	0	0	0	0	0	0	0	0	0	0	0	0	0	0	0	0	0	0	0	0	0	0	0	0	0	0	0
0	0	0	0	0	0	0	0	0	0	0	0	0	0	0	0	0	0	0	0	0	0	0	0	0	0	0	0	0	0	0
0	0	0	0	0	0	0	0	0	0	0	0	0	0	0	0	0	0	0	0	0	0	0	0	0	0	0	0	0	0	0
0	0	0	0	0	0	0	0	0	0	0	0	0	0	0	0	0	0	0	0	0	0	0	0	0	0	0	0	0	0	0
0	0	0	0	0	0	0	0	0	0	0	0	0	0	0	0	0	0	0	0	0	0	0	0	0	0	0	0	0	0	0
0	0	0	0	0	0	0	0	0	0	0	0	0	0	0	0	0	0	0	0	0	0	0	0	0	0	0	0	0	0	0
0	0	0	0	0	0	0	0	0	0	0	0	0	0	0	0	0	0	0	0	0	0	0	0	0	0	0	0	0	0	0
0	0	0	0	0	0	0	0	0	0	0	0	0	0	0	0	0	0	0	0	0	0	0	0	0	0	0	0	0	0	0
0	0	0	0	0	0	0	0	0	0	0	0	0	0	0	0	0	0	0	0	0	0	0	0	0	0	0	0	0	0	0
0	0	0	0	0	0	0	0	0	0	0	0	0	0	0	0	0	0	0	0	0	0	0	0	0	0	0	0	0	0	0
0	0	0	0	0	0	0	0	0	0	0	0	0	0	0	0	0	0	0	0	0	0	0	0	0	0	0	0	0	0	0
0	0	0	0	0	0	0	0	0	0	0	0	0	0	0	0	0	0	0	0	0	0	0	0	0	0	0	0	0	0	0
0	0	0	0	0	0	0	0	0	0	0	0	0	0	0	0	0	0	0	0	0	0	0	0	0	0	0	0	0	0	0
0	0	0	0	0	0	0	0	0	0	0	0	0	0	0	0	0	0	0	0	0	0	0	0	0	0	0	0	0	0	0
0	0	0	0	0	0	0	0	0	0	0	0	0	0	0	0	0	0	0	0	0	0	0	0	0	0	0	0	0	0	0
0	0	0	0	0	0	0	0	0	0	0	0	0	0	0	0	0	0	0	0	0	0	0	0	0	0	0	0	0	0	0
0	0	0	0	0	0	0	0	0	0	0	0	0	0	0	0	0	0	0	0	0	0	0	0	0	0	0	0	0	0	0
0	0	0	0	0	0	0	0	0	0	0	0	0	0	0	0	0	0	0	0	0	0	0	0	0	0	0	0	0	0	0
0	0	0	0	0	0	0	0	0	0	0	0	0	0	0	0	0	0	0	0	0	0	0	0	0	0	0	0	0	0	0
0	0	0	0	0	0	0	0	0	0	0	0	0	0	0	0	0	0	0	0	0	0	0	0	0	0	0	0	0	0	0
0	0	0	0	0	0	0	0	0	0	0	0	0	0	0	0	0	0	0	0	0	0	0	0	0	0	0	0	0	0	0
0	0	0	0	0	0	0	0	0	0	0	0	0	0	0	0	0	0	0	0	0	0	0	0	0	0	0	0	0	0	0
0	0	0	0	0	0	0	0	0	0	0	0	0	0	0	0	0	0	0	0	0	0	0	0	0	0	0	0	0	0	0
0	0	0	0	0	0	0	0	0	0	0	0	0	0	0	0	0	0	0	0	0	0	0	0	0	0	0	0	0	0	0
0	0	0	0	0	0	0	0	0	0	0	0	0	0	0	0	0	0	0	0	0	0	0	0	0	0	0	0	0	0	0
0	0	0	0	0	0	0	0	0	0	0	0	0	0	0	0	0	0	0	0	0	0	0	0	0	0	0	0	0	0	0
0	0	0	0	0	0	0	0	0	0	0	0	0	0	0	0	0	0	0	0	0	0	0	0	0	0	0	0	0	0	0
0	0	0	0	0	0	0	0	0	0	0	0	0	0	0	0	0	0	0	0	0	0	0	0	0	0	0	0	0	0	0
0	0	0	0	0	0	0	0	0	0	0	0	0	0	0	0	0	0	0	0	0	0	0	0	0	0	0	0	0	0	0
0	0	0	0	0	0	0	0	0	0	0	0	0	0	0	0	0	0	0	0	0	0	0	0	0	0	0	0	0	0	0
0	0	0	0	0	0	0	0	0	0	0	0	0	0	0	0	0	0	0	0	0	0	0	0	0	0	0	0	0	0	0
0	0	0	0	0	0	0	0	0	0	0	0	0	0	0	0	0	0	0	0	0	0	0	0	0	0	0	0	0	0	0
0	0	0	0	0	0	0	0	0	0	0	0	0	0	0	0	0	0	0	0	0	0	0	0	0	0	0	0	0	0	0
0	0	0	0	0	0	0	0	0	0	0	0	0	0	0	0	0	0	0	0	0	0	0	0	0	0	0	0	0	0	0
0	0	0	0	0	0	0	0	0	0	0	0	0	0	0	0	0	0	0	0	0	0	0	0	0	0	0	0	0	0	0
0	0	0	0	0	0	0	0	0	0	0	0	0	0	0	0	0	0	0	0	0	0	0	0	0	0	0	0	0	0	0
0	0	0	0	0	0	0	0	0	0	0	0	0	0	0	0	0	0	0	0	0	0	0	0	0	0	0	0	0	0	0
0	0	0	0	0	0	0	0	0	0	0	0	0	0	0	0	0	0	0	0	0	0	0	0	0	0	0	0	0	0	0
0	0	0	0	0	0	0	0	0	0	0	0	0	0	0	0	0	0	0	0	0	0	0	0	0	0	0	0	0	0	0
0	0	0	0	0	0	0	0	0	0	0	0	0	0	0	0	0	0	0	0	0	0	0	0	0	0	0	0	0	0	0
0	0	0	0	0	0	0	0	0	0	0	0	0	0	0	0	0	0	0	0	0	0	0	0	0	0	0	0	0	0	0
0	0	0	0	0	0	0	0	0	0	0	0	0	0	0	0	0	0	0	0	0	0	0	0	0	0	0	0	0	0	0
0	0	0	0	0	0	0	0	0	0	0	0	0	0	0	0	0	0	0	0	0	0	0	0	0	0	0	0	0	0	0
0	0	0	0	0	0	0	0	0	0	0	0	0	0	0	0	0	0	0	0	0	0	0	0	0	0	0	0	0	0	0
0	0	0	0	0	0	0	0	0	0	0	0	0	0	0	0	0	0	0	0	0	0	0	0	0	0	0	0	0	0	0
0	0	0	0	0	0	0	0	0	0	0	0	0	0	0	0	0	0	0	0	0	0	0	0	0	0	0	0	0	0	0
0	0	0	0	0	0	0	0	0	0	0	0	0	0	0	0	0	0	0	0	0	0	0	0	0	0	0	0	0	0	0
0	0	0	0	0	0	0	0	0	0	0	0	0	0	0	0	0	0	0	0	0	0	0	0	0	0	0	0	0	0	0
0	0	0	0	0	0	0	0	0	0	0	0	0	0	0	0	0	0	0	0	0	0	0	0	0	0	0	0	0	0	0
0	0	0	0	0	0	0	0	0	0	0	0	0	0	0	0	0	0	0	0	0	0	0	0	0	0	0	0	0	0	0
0	0	0	0	0	0	0	0	0	0	0	0	0	0	0	0	0	0	0	0	0	0	0	0	0	0	0	0	0	0	0
0	0	0	0	0	0	0	0	0	0	0	0	0	0	0	0	0	0	0	0	0	0	0	0	0	0	0	0	0	0	0
0	0	0	0	0	0	0	0	0	0	0	0	0	0	0	0	0	0	0	0	0	0	0	0	0	0	0	0	0	0	0
0	0	0	0	0	0	0	0	0	0	0	0	0	0	0	0	0	0	0	0	0	0	0	0	0	0	0	0	0	0	0
0	0	0	0	0	0	0	0	0	0	0	0	0	0	0	0	0	0	0	0	0	0	0	0	0	0	0	0	0	0	0
0	0	0	0	0	0	0	0	0	0	0	0	0	0	0	0	0	0	0	0	0	0	0	0	0	0	0	0	0	0	0
0	0	0	0	0	0	0	0	0	0	0	0	0	0	0	0	0	0	0	0	0	0	0	0	0	0	0	0	0	0	0
0	0	0	0	0	0	0	0	0	0	0	0	0	0	0	0	0	0	0	0	0	0	0	0	0	0	0	0	0	0	0
0	0	0	0	0	0	0	0	0	0	0	0	0	0	0	0	0	0	0	0	0	0	0	0	0	0	0	0	0	0	0
0	0	0	0	0	0	0	0	0	0	0	0	0	0	0	0	0	0	0	0	0	0	0	0	0	0	0	0	0	0	0
0	0	0	0	0	0	0	0	0	0	0	0	0	0	0	0	0	0	0	0	0	0	0	0	0	0	0	0	0	0	0
0	0	0	0	0	0	0	0	0	0	0	0	0	0	0	0	0	0	0	0	0	0	0	0	0	0	0	0	0	0	0
0	0	0	0	0	0	0	0	0	0	0	0	0	0	0	0	0	0	0	0	0	0	0	0	0	0	0	0	0	0	0
0	0	0	0	0	0	0	0	0	0	0	0	0	0	0	0	0	0	0	0	0	0	0	0	0	0	0	0	0	0	0
0	0	0	0	0	0	0	0	0	0	0	0	0	0	0	0	0	0	0	0	0	0	0	0	0	0	0	0	0	0	0
0	0	0	0	0	0	0	0	0	0	0	0	0	0	0	0	0	0	0	0	0	0	0	0	0	0	0	0	0	0	0
0	0	0	0	0	0	0	0	0	0	0	0	0	0	0	0	0	0	0	0	0	0	0	0	0	0	0	0	0	0	0
0	0	0	0	0	0	0	0	0	0	0	0	0	0	0	0	0	0	0	0	0	0	0	0	0	0	0	0	0	0	0
0	0	0	0	0	0	0	0	0	0	0	0	0	0	0	0	0	0	0	0	0	0	0	0	0	0	0	0	0	0	0
0	0	0	0	0	0	0	0	0	0	0	0	0	0	0	0	0	0	0	0	0	0	0	0	0	0	0	0	0	0	0
0	0	0	0	0	0	0	0	0	0	0	0	0	0	0	0	0	0	0	0	0	0	0	0	0	0	0	0	0	0	0
0	0	0	0	0	0	0	0	0	0	0	0	0	0	0	0	0	0	0	0	0	0	0	0	0	0	0	0	0	0	0
0	0	0	0	0	0	0	0	0	0	0	0	0	0	0	0	0	0	0	0	0	0	0	0	0	0	0	0	0	0	0
0	0	0	0	0	0	0	0	0	0	0	0	0	0	0	0	0	0	0	0	0	0	0	0	0	0	0	0	0	0	0
0	0	0	0	0	0	0	0	0	0	0	0	0	0	0	0	0	0	0	0	0	0	0	0	0	0	0	0	0	0	0
0	0	0	0	0	0	0	0	0	0	0	0	0	0	0	0	0	0	0	0	0	0	0	0	0	0	0	0	0	0	0
0	0	0	0	0	0	0	0	0	0	0	0	0	0	0	0	0	0	0	0	0	0	0	0	0	0	0	0	0	0	0
0	0	0	0	0	0	0	0	0	0	0	0	0	0	0	0	0	0	0	0	0	0	0	0	0	0	0	0	0	0	0
0	0	0	0	0	0	0	0	0	0	0	0	0	0	0	0	0	0	0	0	0	0	0	0	0	0	0	0	0	0	0
0	0	0	0	0	0	0	0	0	0	0	0	0	0	0	0	0	0	0	0	0	0	0	0	0	0	0	0	0	0	0
0	0	0	0	0	0	0	0	0	0	0	0	0	0	0	0	0	0	0	0	0	0	0	0	0	0	0	0	0	0	0
0	0	0	0	0	0	0	0	0	0	0	0	0	0	0	0	0	0	0	0	0	0	0	0	0	0	0	0	0	0	0
0	0	0	0	0	0	0	0	0	0	0	0	0	0	0	0	0	0	0	0	0	0	0	0	0	0	0	0	0	0	0
0	0	0	0	0	0	0	0	0	0	0	0	0	0	0	0	0	0	0	0	0	0	0	0	0	0	0	0	0	0	0
0	0	0	0	0	0	0	0	0	0	0	0	0	0	0	0	0	0	0	0	0	0	0	0	0	0	0	0	0	0	0
0	0	0	0	0	0	0	0	0	0	0	0	0	0	0	0	0	0	0	0	0	0	0	0	0	0	0	0	0	0	0
0	0	0	0	0	0	0	0	0	0	0	0	0	0	0	0	0	0	0	0	0	0	0	0	0	0	0	0	0	0	0
0	0	0	0	0	0	0	0	0	0	0	0	0	0	0	0	0	0	0	0	0	0	0	0	0	0	0	0	0	0	0
0	0	0	0	0	0	0	0	0	0	0	0	0	0	0	0	0	0	0	0	0	0	0	0	0	0	0	0	0	0	0
0	0	0	0	0	0	0	0	0	0	0	0	0	0	0	0	0	0	0	0	0	0	0	0	0	0	0	0	0	0	0
0	0	0	0	0	0	0	0	0	0	0	0	0	0	0	0	0	0	0	0	0	0	0	0	0	0	0	0	0	0	0
0	0	0	0	0	0	0	0	0	0	0	0	0	0	0	0	0	0	0	0	0	0	0	0	0	0	0	0	0	0	0
0	0	0	0	0	0	0	0	0	0	0	0	0	0	0	0	0	0	0	0	0	0	0	0	0	0	0	0	0	0	0
0	0	0	0	0	0	0	0	0	0	0	0	0	0	0	0	0	0	0	0	0	0	0	0	0	0	0	0	0	0	0
0	0	0	0	0	0	0	0	0	0	0	0	0	0	0	0	0	0	0	0	0	0	0	0	0	0	0	0	0	0	0
0	0	0	0	0	0	0	0	0	0	0	0	0	0	0	0	0	0	0	0	0	0	0	0	0	0	0	0	0	0	0
0	0	0	0	0	0	0	0	0	0	0	0	0	0	0	0	0	0	0	0	0	0	0	0	0	0	0	0	0	0	0
0	0	0	0	0	0	0	0	0	0	0	0	0	0	0	0	0	0	0	0	0	0	0	0	0	0	0	0	0	0	0
0	0	0	0	0	0	0	0	0	0	0	0	0	0	0	0	0	0	0	0	0	0	0	0	0	0	0	0	0	0	0
0	0	0	0	0	0	0	0	0	0	0	0	0	0	0	0	0	0	0	0	0	0	0	0	0	0	0	0	0	0	0
0	0	0	0	0	0	0	0	0	0	0	0	0	0	0	0	0	0	0	0	0	0	0	0	0	0	0	0	0	0	0
0	0	0	0	0	0	0	0	0	0	0	0	0	0	0	0	0	0	0	0	0	0	0	0	0	0	0	0	0	0	0
0	0	0	0	0	0	0	0	0	0	0	0	0	0	0	0	0	0	0	0	0	0	0	0	0	0	0	0	0	0	0
0	0	0	0	0	0	0	0	0	0	0	0	0	0	0	0	0	0	0	0	0	0	0	0	0	0	0	0	0	0	0
0	0	0	0	0	0	0	0	0	0	0	0	0	0	0	0	0	0	0	0	0	0	0	0	0	0	0	0	0	0	0
0	0	0	0	0	0	0	0	0	0	0	0	0	0	0	0	0	0	0	0	0	0	0	0	0	0	0	0	0	0	0
0	0	0	0	0	0	0	0	0	0	0	0	0	0	0	0	0	0	0	0	0	0	0	0	0	0	0	0	0	0	0
0	0	0	0	0	0	0	0	0	0	0	0	0	0	0	0	0	0	0	0	0	0	0	0	0	0	0	0	0	0	0
0	0	0	0	0	0	0	0	0	0	0	0	0	0	0	0	0	0	0	0	0	0	0	0	0	0	0	0	0	0	0
0	0	0	0	0	0	0	0	0	0	0	0	0	0	0	0	0	0	0	0	0	0	0	0	0	0	0	0	0	0	0
0	0	0	0	0	0	0	0	0	0	0	0	0	0	0	0	0	0	0	0	0	0	0	0	0	0	0	0	0	0	0
0	0	0	0	0	0	0	0	0	0	0	0	0	0	0	0	0	0	0	0	0	0	0	0	0	0	0	0	0	0	0
0	0	0	0	0	0	0	0	0	0	0	0	0	0	0	0	0	0	0	0	0	0	0	0	0	0	0	0	0	0	0
0	0	0	0	0	0	0	0	0	0	0	0	0	0	0	0	0	0	0	0	0	0	0	0	0	0	0	0	0	0	0
0	0	0	0	0	0	0	0	0	0	0	0	0	0	0	0	0	0	0	0	0	0	0	0	0	0	0	0	0	0	0
0	0	0	0	0	0	0	0	0	0	0	0	0	0	0	0	0	0	0	0	0	0	0	0	0	0	0	0	0	0	0
0	0	0	0	0	0	0	0	0	0	0	0	0	0	0	0	0	0	0	0	0	0	0	0	0	0	0	0	0	0	0
0	0	0	0	0	0	0	0	0	0	0	0	0	0	0	0	0	0	0	0	0	0	0	0	0	0	0	0	0	0	0
0	0	0	0	0	0	0	0	0	0	0	0	0	0	0	0	0	0	0	0	0	0	0	0	0	0	0	0	0	0	0
0	0	0	0	0	0	0	0	0	0	0	0	0	0	0	0	0	0	0	0	0	0	0	0	0	0	0	0	0	0	0
0	0	0	0	0	0	0	0	0	0	0	0	0	0	0	0	0	0	0	0	0	0	0	0	0	0	0	0	0	0	0
0	0	0	0	0	0	0	0	0	0	0	0	0	0	0	0	0	0	0	0	0	0	0	0	0	0	0	0	0	0	0
0	0	0	0	0	0	0	0	0	0	0	0	0	0	0	0	0	0	0	0	0	0	0	0	0	0	0	0	0	0	0
0	0	0	0	0	0	0	0	0	0	0	0	0	0	0	0	0	0	0	0	0	0	0	0	0	0	0	0	0	0	0
0	0	0	0	0	0	0	0	0	0	0	0	0	0	0	0	0	0	0	0	0	0	0	0	0	0	0	0	0	0	0
0	0	0	0	0	0	0	0	0	0	0	0	0	0	0	0	0	0	0	0	0	0	0	0	0	0	0	0	0	0	0
0	0	0	0	0	0	0	0	0	0	0	0	0	0	0	0	0	0	0	0	0	0	0	0	0	0	0	0	0	0	0
0	0	0	0	0	0	0	0	0	0	0	0	0	0	0	0	0	0	0	0	0	0	0	0	0	0	0	0	0	0	0
0	0	0	0	0	0	0	0	0	0	0	0	0	0	0	0	0	0	0	0	0	0	0	0	0	0	0	0	0	0	0
0	0	0	0	0	0	0	0	0	0	0	0	0	0	0	0	0	0	0	0	0	0	0	0	0	0	0	0	0	0	0
0	0	0	0	0	0	0	0	0	0	0	0	0	0	0	0	0	0	0	0	0	0	0	0	0	0	0	0	0	0	0
0	0	0	0	0	0	0	0	0	0	0	0	0	0	0	0	0	0	0	0	0	0	0	0	0	0	0	0	0	0	0
0	0	0	0	0	0	0	0	0	0	0	0	0	0	0	0	0	0	0	0	0	0	0	0	0	0	0	0	0	0	0
0	0	0	0	0	0	0	0	0	0	0	0	0	0	0	0	0	0	0	0	0	0	0	0	0	0	0	0	0	0	0
0	0	0	0	0	0	0	0	0	0	0	0	0	0	0	0	0	0	0	0	0	0	0	0	0	0	0	0	0	0	0
0	0	0	0	0	0	0	0	0	0	0	0	0	0	0	0	0	0	0	0	0	0	0	0	0	0	0	0	0	0	0
0	0	0	0	0	0	0	0	0	0	0	0	0	0	0	0	0	0	0	0	0	0	0	0	0	0	0	0	0	0	0
0	0	0	0	0	0	0	0	0	0	0	0	0	0	0	0	0	0	0	0	0	0	0	0	0	0	0	0	0	0	0
0	0	0	0	0	0	0	0	0	0	0	0	0	0	0	0	0	0	0	0	0	0	0	0	0	0	0	0	0	0	0
0	0	0	0	0	0	0	0	0	0	0	0	0	0	0	0	0	0	0	0	0	0	0	0	0	0	0	0	0	0	0
0	0	0	0	0	0	0	0	0	0	0	0	0	0	0	0	0	0	0	0	0	0	0	0	0	0	0	0	0	0	0
0	0	0	0	0	0	0	0	0	0	0	0	0	0	0	0	0	0	0	0	0	0	0	0	0	0	0	0	0	0	0
0	0	0	0	0	0	0	0	0	0	0	0	0	0	0	0	0	0	0	0	0	0	0	0	0	0	0	0	0	0	0
0	0	0	0	0	0	0	0	0	0	0	0	0	0	0	0	0	0	0	0	0	0	0	0	0	0	0	0	0	0	0
0	0	0	0	0	0	0	0	0	0	0	0	0	0	0	0	0	0	0	0	0	0	0	0	0	0	0	0	0	0	0
0	0	0	0	0	0	0	0	0	0	0	0	0	0	0	0	0	0	0	0	0	0	0	0	0	0	0	0	0	0	0
0	0	0	0	0	0	0	0	0	0	0	0	0	0	0	0	0	0	0	0	0	0	0	0	0	0	0	0	0	0	0
0	0	0	0	0	0	0	0	0	0	0	0	0	0	0	0	0	0	0	0	0	0	0	0	0	0	0	0	0	0	0
0	0	0	0	0	0	0	0	0	0	0	0	0	0	0	0	0	0	0	0	0	0	0	0	0	0	0	0	0	0	0
0	0	0	0	0	0	0	0	0	0	0	0	0	0	0	0	0	0	0	0	0	0	0	0	0	0	0	0	0	0	0
0	0	0	0	0	0	0	0	0	0	0	0	0	0	0	0	0	0	0	0	0	0	0	0	0	0	0	0	0	0	0
0	0	0	0	0	0	0	0	0	0	0	0	0	0	0	0	0	0	0	0	0	0	0	0	0	0	0	0	0	0	0
0	0	0	0	0	0	0	0	0	0	0	0	0	0	0	0	0	0	0	0	0	0	0	0	0	0	0	0	0	0	0
0	0	0	0	0	0	0	0	0	0	0	0	0	0	0	0	0	0	0	0	0	0	0	0	0	0	0	0	0	0	0
0	0	0	0	0	0	0	0	0	0	0	0	0	0	0	0	0	0	0	0	0	0	0	0	0	0	0	0	0	0	0
0	0	0	0	0	0	0	0	0	0	0	0	0	0	0	0	0	0	0	0	0	0	0	0	0	0	0	0	0	0	0
0	0	0	0	0	0	0	0	0	0	0	0	0	0	0	0	0	0	0	0	0	0	0	0	0	0	0	0	0	0	0
0	0	0	0	0	0	0	0	0	0	0	0	0	0	0	0	0	0	0	0	0	0	0	0	0	0	0	0	0	0	0
0	0	0	0	0	0	0	0	0	0	0	0	0	0	0	0	0	0	0	0	0	0	0	0	0	0	0	0	0	0	0
0	0	0	0	0	0	0	0	0	0	0	0	0	0	0	0	0	0	0	0	0	0	0	0	0	0	0	0	0	0	0
0	0	0	0	0	0	0	0	0	0	0	0	0	0	0	0	0	0	0	0	0	0	0	0	0	0	0	0	0	0	0
0	0	0	0	0	0	0	0	0	0	0	0	0	0	0	0	0	0	0	0	0	0	0	0	0	0	0	0	0	0	0
0	0	0	0	0	0	0	0	0	0	0	0	0	0	0	0	0	0	0	0	0	0	0	0	0	0	0	0	0	0	0
0	0	0	0	0	0	0	0	0	0	0	0	0	0	0	0	0	0	0	0	0	0	0	0	0	0	0	0	0	0	0
0	0	0	0	0	0	0	0	0	0	0	0	0	0	0	0	0	0	0	0	0	0	0	0	0	0	0	0	0	0	0
0	0	0	0	0	0	0	0	0	0	0	0	0	0	0	0	0	0	0	0	0	0	0	0	0	0	0	0	0	0	0
0	0	0	0	0	0	0	0	0	0	0	0	0	0	0	0	0	0	0	0	0	0	0	0	0	0	0	0	0	0	0
0	0	0	0	0	0	0	0	0	0	0	0	0	0	0	0	0	0	0	0	0	0	0	0	0	0	0	0	0	0	0
0	0	0	0	0	0	0	0	0	0	0	0	0	0	0	0	0	0	0	0	0	0	0	0	0	0	0	0	0	0	0
0	0	0	0	0	0	0	0	0	0	0	0	0	0	0	0	0	0	0	0	0	0	0	0	0	0	0	0	0	0	0
0	0	0	0	0	0	0	0	0	0	0	0	0	0	0	0	0	0	0	0	0	0	0	0	0	0	0	0	0	0	0
0	0	0	0	0	0	0	0	0	0	0	0	0	0	0	0	0	0	0	0	0	0	0	0	0	0	0	0	0	0	0
0	0	0	0	0	0	0	0	0	0	0	0	0	0	0	0	0	0	0	0	0	0	0	0	0	0	0	0	0	0	0
0	0	0	0	0	0	0	0	0	0	0	0	0	0	0	0	0	0	0	0	0	0	0	0	0	0	0	0	0	0	0
0	0	0	0	0	0	0	0	0	0	0	0	0	0	0	0	0	0	0	0	0	0	0	0	0	0	0	0	0	0	0
0	0	0	0	0	0	0	0	0	0	0	0	0	0	0	0	0	0	0	0	0	0	0	0	0	0	0	0	0	0	0
0	0	0	0	0	0	0	0	0	0	0	0	0	0	0	0	0	0	0	0	0	0	0	0	0	0	0	0	0	0	0
0	0	0	0	0	0	0	0	0	0	0	0	0	0	0	0	0	0	0	0	0	0	0	0	0	0	0	0	0	0	0
0	0	0	0	0	0	0	0	0	0	0	0	0	0	0	0	0	0	0	0	0	0	0	0	0	0	0	0	0	0	0
0	0	0	0	0	0	0	0	0	0	0	0	0	0	0	0	0	0	0	0	0	0	0	0	0	0	0	0	0	0	0
0	0	0	0	0	0	0	0	0	0	0	0	0	0	0	0	0	0	0	0	0	0	0	0	0	0	0	0	0	0	0
0	0	0	0	0	0	0	0	0	0	0	0	0	0	0	0	0	0	0	0	0	0	0	0	0	0	0	0	0	0	0
0	0	0	0	0	0	0	0	0	0	0	0	0	0	0	0	0	0	0	0	0	0	0	0	0	0	0	0	0	0	0
0	0	0	0	0	0	0	0	0	0	0	0	0	0	0	0	0	0	0	0	0	0	0	0	0	0	0	0	0	0	0
0	0	0	0	0	0	0	0	0	0	0	0	0	0	0	0	0	0	0	0	0	0	0	0	0	0	0	0	0	0	0
0	0	0	0	0	0	0	0	0	0	0	0	0	0	0	0	0	0	0	0	0	0	0	0	0	0	0	0	0	0	0
0	0	0	0	0	0	0	0	0	0	0	0	0	0	0	0	0	0	0	0	0	0	0	0	0	0	0	0	0	0	0
0	0	0	0	0	0	0	0	0	0	0	0	0	0	0	0	0	0	0	0	0	0	0	0	0	0	0	0	0	0	0
0	0	0	0	0	0	0	0	0	0	0	0	0	0	0	0	0	0	0	0	0	0	0	0	0	0	0	0	0	0	0
0	0	0	0	0	0	0	0	0	0	0	0	0	0	0	0	0	0	0	0	0	0	0	0	0	0	0	0	0	0	0
0	0	0	0	0	0	0	0	0	0	0	0	0	0	0	0	0	0	0	0	0	0	0	0	0	0	0	0	0	0	0
0	0	0	0	0	0	0	0	0	0	0	0	0	0	0	0	0	0	0	0	0	0	0	0	0	0	0	0	0	0	0
0	0	0	0	0	0	0	0	0	0	0	0	0	0	0	0	0	0	0	0	0	0	0	0	0	0	0	0	0	0	0
0	0	0	0	0	0	0	0	0	0	0	0	0	0	0	0	0	0	0	0	0	0	0	0	0	0	0	0	0	0	0
0	0	0	0	0	0	0	0	0	0	0	0	0	0	0	0	0	0	0	0	0	0	0	0	0	0	0	0	0	0	0
0	0	0	0	0	0	0	0	0	0	0	0	0	0	0	0	0	0	0	0	0	0	0	0	0	0	0	0	0	0	0
0	0	0	0	0	0	0	0	0	0	0	0	0	0	0	0	0	0	0	0	0	0	0	0	0	0	0	0	0	0	0
0	0	0	0	0	0	0	0	0	0	0	0	0	0	0	0	0	0	0	0	0	0	0	0	0	0	0	0	0	0	0
0	0	0	0	0	0	0	0	0	0	0	0	0	0	0	0	0	0	0	0	0	0	0	0	0	0	0	0	0	0	0
0	0	0	0	0	0	0	0	0	0	0	0	0	0	0	0	0	0	0	0	0	0	0	0	0	0	0	0	0	0	0
0	0	0	0	0	0	0	0	0	0	0	0	0	0	0	0	0	0	0	0	0	0	0	0	0	0	0	0	0	0	0
0	0	0	0	0	0	0	0	0	0	0	0	0	0	0	0	0	0	0	0	0	0	0	0	0	0	0	0	0	0	0
0	0	0	0	0	0	0	0	0	0	0	0	0	0	0	0	0	0	0	0	0	0	0	0	0	0	0	0	0	0	0
0	0	0	0	0	0	0	0	0	0	0	0	0	0	0	0	0	0	0	0	0	0	0	0	0	0	0	0	0	0	0
0	0	0	0	0	0	0	0	0	0	0	0	0	0	0	0	0	0	0	0	0	0	0	0	0	0	0	0	0	0	0
0	0	0	0	0	0	0	0	0	0	0	0	0	0	0	0	0	0	0	0	0	0	0	0	0	0	0	0	0	0	0
0	0	0	0	0	0	0	0	0	0	0	0	0	0	0	0	0	0	0	0	0	0	0	0	0	0	0	0	0	0	0
0	0	0	0	0	0	0	0	0	0	0	0	0	0	0	0	0	0	0	0	0	0	0	0	0	0	0	0	0	0	0
0	0	0	0	0	0	0	0	0	0	0	0	0	0	0	0	0	0	0	0	0	0	0	0	0	0	0	0	0	0	0
0	0	0	0	0	0	0	0	0	0	0	0	0	0	0	0	0	0	0	0	0	0	0	0	0	0	0	0	0	0	0
0	0	0	0	0	0	0	0	0	0	0	0	0	0	0	0	0	0	0	0	0	0	0	0	0	0	0	0	0	0	0
0	0	0	0	0	0	0	0	0	0	0	0	0	0	0	0	0	0	0	0	0	0	0	0	0	0	0	0	0	0	0
0	0	0	0	0	0	0	0	0	0	0	0	0	0	0	0	0	0	0	0	0	0	0	0	0	0	0	0	0	0	0
0	0	0	0	0	0	0	0	0	0	0	0	0	0	0	0	0	0	0	0	0	0	0	0	0	0	0	0	0	0	0
0	0	0	0	0	0	0	0	0	0	0	0	0	0	0	0	0	0	0	0	0	0	0	0	0	0	0	0	0	0	0
0	0	0	0	0	0	0	0	0	0	0	0	0	0	0	0	0	0	0	0	0	0	0	0	0	0	0	0	0	0	0
0	0	0	0	0	0	0	0	0	0	0	0	0	0	0	0	0	0	0	0	0	0	0	0	0	0	0	0	0	0	0
0	0	0	0	0	0	0	0	0	0	0	0	0	0	0	0	0	0	0	0	0	0	0	0	0	0	0	0	0	0	0
0	0	0	0	0	0	0	0	0	0	0	0	0	0	0	0	0	0	0	0	0	0	0	0	0	0	0	0	0	0	0
0	0	0	0	0	0	0	0	0	0	0	0	0	0	0	0	0	0	0	0	0	0	0	0	0	0	0	0	0	0	0
0	0	0	0	0	0	0	0	0	0	0	0	0	0	0	0	0	0	0	0	0	0	0	0	0	0	0	0	0	0	0
0	0	0	0	0	0	0	0	0	0	0	0	0	0	0	0	0	0	0	0	0	0	0	0	0	0	0	0	0	0	0
0	0	0	0	0	0	0	0	0	0	0	0	0	0	0	0	0	0	0	0	0	0	0	0	0	0	0	0	0	0	0
0	0	0	0	0	0	0	0	0	0	0	0	0	0	0	0	0	0	0	0	0	0	0	0	0	0	0	0	0	0	0
0	0	0	0	0	0	0	0	0	0	0	0	0	0	0	0	0	0	0	0	0	0	0	0	0	0	0	0	0	0	0
0	0	0	0	0	0	0	0	0	0	0	0	0	0	0	0	0	0	0	0	0	0	0	0	0	0	0	0	0	0	0
0	0	0	0	0	0	0	0	0	0	0	0	0	0	0	0	0	0	0	0	0	0	0	0	0	0	0	0	0	0	0
0	0	0	0	0	0	0	0	0	0	0	0	0	0	0	0	0	0	0	0	0	0	0	0	0	0	0	0	0	0	0
0	0	0	0	0	0	0	0	0	0	0	0	0	0	0	0	0	0	0	0	0	0	0	0	0	0	0	0	0	0	0
0	0	0	0	0	0	0	0	0	0	0	0	0	0	0	0	0	0	0	0	0	0	0	0	0	0	0	0	0	0	0
0	0	0	0	0	0	0	0	0	0	0	0	0	0	0	0	0	0	0	0	0	0	0	0	0	0	0	0	0	0	0
0	0	0	0	0	0	0	0	0	0	0	0	0	0	0	0	0	0	0	0	0	0	0	0	0	0	0	0	0	0	0
0	0	0	0	0	0	0	0	0	0	0	0	0	0	0	0	0	0	0	0	0	0	0	0	0	0	0	0	0	0	0
0	0	0	0	0	0	0	0	0	0	0	0	0	0	0	0	0	0	0	0	0	0	0	0	0	0	0	0	0	0	0
0	0	0	0	0	0	0	0	0	0	0	0	0	0	0	0	0	0	0	0	0	0	0	0	0	0	0	0	0	0	0
0	0	0	0	0	0	0	0	0	0	0	0	0	0	0	0	0	0	0	0	0	0	0	0	0	0	0	0	0	0	0
0	0	0	0	0	0	0	0	0	0	0	0	0	0	0	0	0	0	0	0	0	0	0	0	0	0	0	0	0	0	0
0	0	0	0	0	0	0	0	0	0	0	0	0	0	0	0	0	0	0	0	0	0	0	0	0	0	0	0	0	0	0
0	0	0	0	0	0	0	0	0	0	0	0	0	0	0	0	0	0	0	0	0	0	0	0	0	0	0	0	0	0	0
0	0	0	0	0	0	0	0	0	0	0	0	0	0	0	0	0	0	0	0	0	0	0	0	0	0	0	0	0	0	0
0	0	0	0	0	0	0	0	0	0	0	0	0	0	0	0	0	0	0	0	0	0	0	0	0	0	0	0	0	0	0
0	0	0	0	0	0	0	0	0	0	0	0	0	0	0	0	0	0	0	0	0	0	0	0	0	0	0	0	0	0	0
0	0	0	0	0	0	0	0	0	0	0	0	0	0	0	0	0	0	0	0	0	0	0	0	0	0	0	0	0	0	0
0	0	0	0	0	0	0	0	0	0	0	0	0	0	0	0	0	0	0	0	0	0	0	0	0	0	0	0	0	0	0
0	0	0	0	0	0	0	0	0	0	0	0	0	0	0	0	0	0	0	0	0	0	0	0	0	0	0	0	0	0	0
0	0	0	0	0	0	0	0	0	0	0	0	0	0	0	0	0	0	0	0	0	0	0	0	0	0	0	0	0	0	0
0	0	0	0	0	0	0	0	0	0	0	0	0	0	0	0	0	0	0	0	0	0	0	0	0	0	0	0	0	0	0
0	0	0	0	0	0	0	0	0	0	0	0	0	0	0	0	0	0	0	0	0	0	0	0	0	0	0	0	0	0	0
0	0	0	0	0	0	0	0	0	0	0	0	0	0	0	0	0	0	0	0	0	0	0	0	0	0	0	0	0	0	0
0	0	0	0	0	0	0	0	0	0	0	0	0	0	0	0	0	0	0	0	0	0	0	0	0	0	0	0	0	0	0
0	0	0	0	0	0	0	0	0	0	0	0	0	0	0	0	0	0	0	0	0	0	0	0	0	0	0	0	0	0	0
0	0	0	0	0	0	0	0	0	0	0	0	0	0	0	0	0	0	0	0	0	0	0	0	0	0	0	0	0	0	0
0	0	0	0	0	0	0	0	0	0	0	0	0	0	0	0	0	0	0	0	0	0	0	0	0	0	0	0	0	0	0
0	0	0	0	0	0	0	0	0	0	0	0	0	0	0	0	0	0	0	0	0	0	0	0	0	0	0	0	0	0	0
0	0	0	0	0	0	0	0	0	0	0	0	0	0	0	0	0	0	0	0	0	0	0	0	0	0	0	0	0	0	0
0	0	0	0	0	0	0	0	0	0	0	0	0	0	0	0	0	0	0	0	0	0	0	0	0	0	0	0	0	0	0
0	0	0	0	0	0	0	0	0	0	0	0	0	0	0	0	0	0	0	0	0	0	0	0	0	0	0	0	0	0	0
0	0	0	0	0	0	0	0	0	0	0	0	0	0	0	0	0	0	0	0	0	0	0	0	0	0	0	0	0	0	0
0	0	0	0	0	0	0	0	0	0	0	0	0	0	0	0	0	0	0	0	0	0	0	0	0	0	0	0	0	0	0
0	0	0	0	0	0	0	0	0	0	0	0	0	0	0	0	0	0	0	0	0	0	0	0	0	0	0	0	0	0	0
0	0	0	0	0	0	0	0	0	0	0	0	0	0	0	0	0	0	0	0	0	0	0	0	0	0	0	0	0	0	0
0	0	0	0	0	0	0	0	0	0	0	0	0	0	0	0	0	0	0	0	0	0	0	0	0	0	0	0	0	0	0
0	0	0	0	0	0	0	0	0	0	0	0	0	0	0	0	0	0	0	0	0	0	0	0	0	0	0	0	0	0	0
0	0	0	0	0	0	0	0	0	0	0	0	0	0	0	0	0	0	0	0	0	0	0	0	0	0	0	0	0	0	0
0	0	0	0	0	0	0	0	0	0	0	0	0	0	0	0	0	0	0	0	0	0	0	0	0	0	0	0	0	0	0
0	0	0	0	0	0	0	0	0	0	0	0	0	0	0	0	0	0	0	0	0	0	0	0	0	0	0	0	0	0	0
0	0	0	0	0	0	0	0	0	0	0	0	0	0	0	0	0	0	0	0	0	0	0	0	0	0	0	0	0	0	0
0	0	0	0	0	0	0	0	0	0	0	0	0	0	0	0	0	0	0	0	0	0	0	0	0	0	0	0	0	0	0
0	0	0	0	0	0	0	0	0	0	0	0	0	0	0	0	0	0	0	0	0	0	0	0	0	0	0	0	0	0	0
0	0	0	0	0	0	0	0	0	0	0	0	0	0	0	0	0	0	0	0	0	0	0	0	0	0	0	0	0	0	0
0	0	0	0	0	0	0	0	0	0	0	0	0	0	0	0	0	0	0	0	0	0	0	0	0	0	0	0	0	0	0
0	0	0	0	0	0	0	0	0	0	0	0	0	0	0	0	0	0	0	0	0	0	0	0	0	0	0	0	0	0	0
0	0	0	0	0	0	0	0	0	0	0	0	0	0	0	0	0	0	0	0	0	0	0	0	0	0	0	0	0	0	0
0	0	0	0	0	0	0	0	0	0	0	0	0	0	0	0	0	0	0	0	0	0	0	0	0	0	0	0	0	0	0
0	0	0	0	0	0	0	0	0	0	0	0	0	0	0	0	0	0	0	0	0	0	0	0	0	0	0	0	0	0	0
0	0	0	0	0	0	0	0	0	0	0	0	0	0	0	0	0	0	0	0	0	0	0	0	0	0	0	0	0	0	0
0	0	0	0	0	0	0	0	0	0	0	0	0	0	0	0	0	0	0	0	0	0	0	0	0	0	0	0	0	0	0
0	0	0	0	0	0	0	0	0	0	0	0	0	0	0	0	0	0	0	0	0	0	0	0	0	0	0	0	0	0	0
0	0	0	0	0	0	0	0	0	0	0	0	0	0	0	0	0	0	0	0	0	0	0	0	0	0	0	0	0	0	0
0	0	0	0	0	0	0	0	0	0	0	0	0	0	0	0	0	0	0	0	0	0	0	0	0	0	0	0	0	0	0
0	0	0	0	0	0	0	0	0	0	0	0	0	0	0	0	0	0	0	0	0	0	0	0	0	0	0	0	0	0	0
0	0	0	0	0	0	0	0	0	0	0	0	0	0	0	0	0	0	0	0	0	0	0	0	0	0	0	0	0	0	0
0	0	0	0	0	0	0	0	0	0	0	0	0	0	0	0	0	0	0	0	0	0	0	0	0	0	0	0	0	0	0
0	0	0	0	0	0	0	0	0	0	0	0	0	0	0	0	0	0	0	0	0	0	0	0	0	0	0	0	0	0	0
0	0	0	0	0	0	0	0	0	0	0	0	0	0	0	0	0	0	0	0	0	0	0	0	0	0	0	0	0	0	0
0	0	0	0	0	0	0	0	0	0	0	0	0	0	0	0	0	0	0	0	0	0	0	0	0	0	0	0	0	0	0
0	0	0	0	0	0	0	0	0	0	0	0	0	0	0	0	0	0	0	0	0	0	0	0	0	0	0	0	0	0	0
0	0	0	0	0	0	0	0	0	0	0	0	0	0	0	0	0	0	0	0	0	0	0	0	0	0	0	0	0	0	0
0	0	0	0	0	0	0	0	0	0	0	0	0	0	0	0	0	0	0	0	0	0	0	0	0	0	0	0	0	0	0
0	0	0	0	0	0	0	0	0	0	0	0	0	0	0	0	0	0	0	0	0	0	0	0	0	0	0	0	0	0	0
0	0	0	0	0	0	0	0	0	0	0	0	0	0	0	0	0	0	0	0	0	0	0	0	0	0	0	0	0	0	0
0	0	0	0	0	0	0	0	0	0	0	0	0	0	0	0	0	0	0	0	0	0	0	0	0	0	0	0	0	0	0
0	0	0	0	0	0	0	0	0	0	0	0	0	0	0	0	0	0	0	0	0	0	0	0	0	0	0	0	0	0	0
0	0	0	0	0	0	0	0	0	0	0	0	0	0	0	0	0	0	0	0	0	0	0	0	0	0	0	0	0	0	0
0	0	0	0	0	0	0	0	0	0	0	0	0	0	0	0	0	0	0	0	0	0	0	0	0	0	0	0	0	0	0
0	0	0	0	0	0	0	0	0	0	0	0	0	0	0	0	0	0	0	0	0	0	0	0	0	0	0	0	0	0	0
0	0	0	0	0	0	0	0	0	0	0	0	0	0	0	0	0	0	0	0	0	0	0	0	0	0	0	0	0	0	0
0	0	0	0	0	0	0	0	0	0	0	0	0	0	0	0	0	0	0	0	0	0	0	0	0	0	0	0	0	0	0
0	0	0	0	0	0	0	0	0	0	0	0	0	0	0	0	0	0	0	0	0	0	0	0	0	0	0	0	0	0	0
0	0	0	0	0	0	0	0	0	0	0	0	0	0	0	0	0	0	0	0	0	0	0	0	0	0	0	0	0	0	0
0	0	0	0	0	0	0	0	0	0	0	0	0	0	0	0	0	0	0	0	0	0	0	0	0	0	0	0	0	0	0
0	0	0	0	0	0	0	0	0	0	0	0	0	0	0	0	0	0	0	0	0	0	0	0	0	0	0	0	0	0	0
0	0	0	0	0	0	0	0	0	0	0	0	0	0	0	0	0	0	0	0	0	0	0	0	0	0	0	0	0	0	0
0	0	0	0	0	0	0	0	0	0	0	0	0	0	0	0	0	0	0	0	0	0	0	0	0	0	0	0	0	0	0
0	0	0	0	0	0	0	0	0	0	0	0	0	0	0	0	0	0	0	0	0	0	0	0	0	0	0	0	0	0	0
0	0	0	0	0	0	0	0	0	0	0	0	0	0	0	0	0	0	0	0	0	0	0	0	0	0	0	0	0	0	0
0	0	0	0	0	0	0	0	0	0	0	0	0	0	0	0	0	0	0	0	0	0	0	0	0	0	0	0	0	0	0
0	0	0	0	0	0	0	0	0	0	0	0	0	0	0	0	0	0	0	0	0	0	0	0	0	0	0	0	0	0	0
0	0	0	0	0	0	0	0	0	0	0	0	0	0	0	0	0	0	0	0	0	0	0	0	0	0	0	0	0	0	0
0	0	0	0	0	0	0	0	0	0	0	0	0	0	0	0	0	0	0	0	0	0	0	0	0	0	0	0	0	0	0
0	0	0	0	0	0	0	0	0	0	0	0	0	0	0	0	0	0	0	0	0	0	0	0	0	0	0	0	0	0	0
0	0	0	0	0	0	0	0	0	0	0	0	0	0	0	0	0	0	0	0	0	0	0	0	0	0	0	0	0	0	0
0	0	0	0	0	0	0	0	0	0	0	0	0	0	0	0	0	0	0	0	0	0	0	0	0	0	0	0	0	0	0
0	0	0	0	0	0	0	0	0	0	0	0	0	0	0	0	0	0	0	0	0	0	0	0	0	0	0	0	0	0	0
0	0	0	0	0	0	0	0	0	0	0	0	0	0	0	0	0	0	0	0	0	0	0	0	0	0	0	0	0	0	0
0	0	0	0	0	0	0	0	0	0	0	0	0	0	0	0	0	0	0	0	0	0	0	0	0	0	0	0	0	0	0
0	0	0	0	0	0	0	0	0	0	0	0	0	0	0	0	0	0	0	0	0	0	0	0	0	0	0	0	0	0	0
0	0	0	0	0	0	0	0	0	0	0	0	0	0	0	0	0	0	0	0	0	0	0	0	0	0	0	0	0	0	0
0	0	0	0	0	0	0	0	0	0	0	0	0	0	0	0	0	0	0	0	0	0	0	0	0	0	0	0	0	0	0
0	0	0	0	0	0	0	0	0	0	0	0	0	0	0	0	0	0	0	0	0	0	0	0	0	0	0	0	0	0	0
0	0	0	0	0	0	0	0	0	0	0	0	0	0	0	0	0	0	0	0	0	0	0	0	0	0	0	0	0	0	0
0	0	0	0	0	0	0	0	0	0	0	0	0	0	0	0	0	0	0	0	0	0	0	0	0	0	0	0	0	0	0
0	0	0	0	0	0	0	0	0	0	0	0	0	0	0	0	0	0	0	0	0	0	0	0	0	0	0	0	0	0	0
0	0	0	0	0	0	0	0	0	0	0	0	0	0	0	0	0	0	0	0	0	0	0	0	0	0	0	0	0	0	0
0	0	0	0	0	0	0	0	0	0	0	0	0	0	0	0	0	0	0	0	0	0	0	0	0	0	0	0	0	0	0
0	0	0	0	0	0	0	0	0	0	0	0	0	0	0	0	0	0	0	0	0	0	0	0	0	0	0	0	0	0	0
0	0	0	0	0	0	0	0	0	0	0	0	0	0	0	0	0	0	0	0	0	0	0	0	0	0	0	0	0	0	0
0	0	0	0	0	0	0	0	0	0	0	0	0	0	0	0	0	0	0	0	0	0	0	0	0	0	0	0	0	0	0
0	0	0	0	0	0	0	0	0	0	0	0	0	0	0	0	0	0	0	0	0	0	0	0	0	0	0	0	0	0	0
0	0	0	0	0	0	0	0	0	0	0	0	0	0	0	0	0	0	0	0	0	0	0	0	0	0	0	0	0	0	0
0	0	0	0	0	0	0	0	0	0	0	0	0	0	0	0	0	0	0	0	0	0	0	0	0	0	0	0	0	0	0
0	0	0	0	0	0	0	0	0	0	0	0	0	0	0	0	0	0	0	0	0	0	0	0	0	0	0	0	0	0	0
0	0	0	0	0	0	0	0	0	0	0	0	0	0	0	0	0	0	0	0	0	0	0	0	0	0	0	0	0	0	0
0	0	0	0	0	0	0	0	0	0	0	0	0	0	0	0	0	0	0	0	0	0	0	0	0	0	0	0	0	0	0
0	0	0	0	0	0	0	0	0	0	0	0	0	0	0	0	0	0	0	0	0	0	0	0	0	0	0	0	0	0	0
0	0	0	0	0	0	0	0	0	0	0	0	0	0	0	0	0	0	0	0	0	0	0	0	0	0	0	0	0	0	0
0	0	0	0	0	0	0	0	0	0	0	0	0	0	0	0	0	0	0	0	0	0	0	0	0	0	0	0	0	0	0
0	0	0	0	0	0	0	0	0	0	0	0	0	0	0	0	0	0	0	0	0	0	0	0	0	0	0	0	0	0	0
0	0	0	0	0	0	0	0	0	0	0	0	0	0	0	0	0	0	0	0	0	0	0	0	0	0	0	0	0	0	0
0	0	0	0	0	0	0	0	0	0	0	0	0	0	0	0	0	0	0	0	0	0	0	0	0	0	0	0	0	0	0
0	0	0	0	0	0	0	0	0	0	0	0	0	0	0	0	0	0	0	0	0	0	0	0	0	0	0	0	0	0	0
0	0	0	0	0	0	0	0	0	0	0	0	0	0	0	0	0	0	0	0	0	0	0	0	0	0	0	0	0	0	0
0	0	0	0	0	0	0	0	0	0	0	0	0	0	0	0	0	0	0	0	0	0	0	0	0	0	0	0	0	0	0
0	0	0	0	0	0	0	0	0	0	0	0	0	0	0	0	0	0	0	0	0	0	0	0	0	0	0	0	0	0	0
0	0	0	0	0	0	0	0	0	0	0	0	0	0	0	0	0	0	0	0	0	0	0	0	0	0	0	0	0	0	0
0	0	0	0	0	0	0	0	0	0	0	0	0	0	0	0	0	0	0	0	0	0	0	0	0	0	0	0	0	0	0
0	0	0	0	0	0	0	0	0	0	0	0	0	0	0	0	0	0	0	0	0	0	0	0	0	0	0	0	0	0	0
0	0	0	0	0	0	0	0	0	0	0	0	0	0	0	0	0	0	0	0	0	0	0	0	0	0	0	0	0	0	0
0	0	0	0	0	0	0	0	0	0	0	0	0	0	0	0	0	0	0	0	0	0	0	0	0	0	0	0	0	0	0
0	0	0	0	0	0	0	0	0	0	0	0	0	0	0	0	0	0	0	0	0	0	0	0	0	0	0	0	0	0	0
0	0	0	0	0	0	0	0	0	0	0	0	0	0	0	0	0	0	0	0	0	0	0	0	0	0	0	0	0	0	0
0	0	0	0	0	0	0	0	0	0	0	0	0	0	0	0	0	0	0	0	0	0	0	0	0	0	0	0	0	0	0
0	0	0	0	0	0	0	0	0	0	0	0	0	0	0	0	0	0	0	0	0	0	0	0	0	0	0	0	0	0	0
0	0	0	0	0	0	0	0	0	0	0	0	0	0	0	0	0	0	0	0	0	0	0	0	0	0	0	0	0	0	0
0	0	0	0	0	0	0	0	0	0	0	0	0	0	0	0	0	0	0	0	0	0	0	0	0	0	0	0	0	0	0
0	0	0	0	0	0	0	0	0	0	0	0	0	0	0	0	0	0	0	0	0	0	0	0	0	0	0	0	0	0	0
0	0	0	0	0	0	0	0	0	0	0	0	0	0	0	0	0	0	0	0	0	0	0	0	0	0	0	0	0	0	0
0	0	0	0	0	0	0	0	0	0	0	0	0	0	0	0	0	0	0	0	0	0	0	0	0	0	0	0	0	0	0
0	0	0	0	0	0	0	0	0	0	0	0	0	0	0	0	0	0	0	0	0	0	0	0	0	0	0	0	0	0	0
0	0	0	0	0	0	0	0	0	0	0	0	0	0	0	0	0	0	0	0	0	0	0	0	0	0	0	0	0	0	0
0	0	0	0	0	0	0	0	0	0	0	0	0	0	0	0	0	0	0	0	0	0	0	0	0	0	0	0	0	0	0
0	0	0	0	0	0	0	0	0	0	0	0	0	0	0	0	0	0	0	0	0	0	0	0	0	0	0	0	0	0	0
0	0	0	0	0	0	0	0	0	0	0	0	0	0	0	0	0	0	0	0	0	0	0	0	0	0	0	0	0	0	0
0	0	0	0	0	0	0	0	0	0	0	0	0	0	0	0	0	0	0	0	0	0	0	0	0	0	0	0	0	0	0
0	0	0	0	0	0	0	0	0	0	0	0	0	0	0	0	0	0	0	0	0	0	0	0	0	0	0	0	0	0	0
0	0	0	0	0	0	0	0	0	0	0	0	0	0	0	0	0	0	0	0	0	0	0	0	0	0	0	0	0	0	0
0	0	0	0	0	0	0	0	0	0	0	0	0	0	0	0	0	0	0	0	0	0	0	0	0	0	0	0	0	0	0
0	0	0	0	0	0	0	0	0	0	0	0	0	0	0	0	0	0	0	0	0	0	0	0	0	0	0	0	0	0	0
0	0	0	0	0	0	0	0	0	0	0	0	0	0	0	0	0	0	0	0	0	0	0	0	0	0	0	0	0	0	0
0	0	0	0	0	0	0	0	0	0	0	0	0	0	0	0	0	0	0	0	0	0	0	0	0	0	0	0	0	0	0
0	0	0	0	0	0	0	0	0	0	0	0	0	0	0	0	0	0	0	0	0	0	0	0	0	0	0	0	0	0	0
0	0	0	0	0	0	0	0	0	0	0	0	0	0	0	0	0	0	0	0	0	0	0	0	0	0	0	0	0	0	0
0	0	0	0	0	0	0	0	0	0	0	0	0	0	0	0	0	0	0	0	0	0	0	0	0	0	0	0	0	0	0
0	0	0	0	0	0	0	0	0	0	0	0	0	0	0	0	0	0	0	0	0	0	0	0	0	0	0	0	0	0	0
0	0	0	0	0	0	0	0	0	0	0	0	0	0	0	0	0	0	0	0	0	0	0	0	0	0	0	0	0	0	0
0	0	0	0	0	0	0	0	0	0	0	0	0	0	0	0	0	0	0	0	0	0	0	0	0	0	0	0	0	0	0
0	0	0	0	0	0	0	0	0	0	0	0	0	0	0	0	0	0	0	0	0	0	0	0	0	0	0	0	0	0	0
0	0	0	0	0	0	0	0	0	0	0	0	0	0	0	0	0	0	0	0	0	0	0	0	0	0	0	0	0	0	0
0	0	0	0	0	0	0	0	0	0	0	0	0	0	0	0	0	0	0	0	0	0	0	0	0	0	0	0	0	0	0
0	0	0	0	0	0	0	0	0	0	0	0	0	0	0	0	0	0	0	0	0	0	0	0	0	0	0	0	0	0	0
0	0	0	0	0	0	0	0	0	0	0	0	0	0	0	0	0	0	0	0	0	0	0	0	0	0	0	0	0	0	0
0	0	0	0	0	0	0	0	0	0	0	0	0	0	0	0	0	0	0	0	0	0	0	0	0	0	0	0	0	0	0
0	0	0	0	0	0	0	0	0	0	0	0	0	0	0	0	0	0	0	0	0	0	0	0	0	0	0	0	0	0	0
0	0	0	0	0	0	0	0	0	0	0	0	0	0	0	0	0	0	0	0	0	0	0	0	0	0	0	0	0	0	0
0	0	0	0	0	0	0	0	0	0	0	0	0	0	0	0	0	0	0	0	0	0	0	0	0	0	0	0	0	0	0
0	0	0	0	0	0	0	0	0	0	0	0	0	0	0	0	0	0	0	0	0	0	0	0	0	0	0	0	0	0	0
0	0	0	0	0	0	0	0	0	0	0	0	0	0	0	0	0	0	0	0	0	0	0	0	0	0	0	0	0	0	0
0	0	0	0	0	0	0	0	0	0	0	0	0	0	0	0	0	0	0	0	0	0	0	0	0	0	0	0	0	0	0
0	0	0	0	0	0	0	0	0	0	0	0	0	0	0	0	0	0	0	0	0	0	0	0	0	0	0	0	0	0	0
0	0	0	0	0	0	0	0	0	0	0	0	0	0	0	0	0	0	0	0	0	0	0	0	0	0	0	0	0	0	0
0	0	0	0	0	0	0	0	0	0	0	0	0	0	0	0	0	0	0	0	0	0	0	0	0	0	0	0	0	0	0
0	0	0	0	0	0	0	0	0	0	0	0	0	0	0	0	0	0	0	0	0	0	0	0	0	0	0	0	0	0	0
0	0	0	0	0	0	0	0	0	0	0	0	0	0	0	0	0	0	0	0	0	0	0	0	0	0	0	0	0	0	0
0	0	0	0	0	0	0	0	0	0	0	0	0	0	0	0	0	0	0	0	0	0	0	0	0	0	0	0	0	0	0
0	0	0	0	0	0	0	0	0	0	0	0	0	0	0	0	0	0	0	0	0	0	0	0	0	0	0	0	0	0	0
0	0	0	0	0	0	0	0	0	0	0	0	0	0	0	0	0	0	0	0	0	0	0	0	0	0	0	0	0	0	0
0	0	0	0	0	0	0	0	0	0	0	0	0	0	0	0	0	0	0	0	0	0	0	0	0	0	0	0	0	0	0
0	0	0	0	0	0	0	0	0	0	0	0	0	0	0	0	0	0	0	0	0	0	0	0	0	0	0	0	0	0	0
0	0	0	0	0	0	0	0	0	0	0	0	0	0	0	0	0	0	0	0	0	0	0	0	0	0	0	0	0	0	0
0	0	0	0	0	0	0	0	0	0	0	0	0	0	0	0	0	0	0	0	0	0	0	0	0	0	0	0	0	0	0
0	0	0	0	0	0	0	0	0	0	0	0	0	0	0	0	0	0	0	0	0	0	0	0	0	0	0	0	0	0	0
0	0	0	0	0	0	0	0	0	0	0	0	0	0	0	0	0	0	0	0	0	0	0	0	0	0	0	0	0	0	0
0	0	0	0	0	0	0	0	0	0	0	0	0	0	0	0	0	0	0	0	0	0	0	0	0	0	0	0	0	0	0
0	0	0	0	0	0	0	0	0	0	0	0	0	0	0	0	0	0	0	0	0	0	0	0	0	0	0	0	0	0	0
0	0	0	0	0	0	0	0	0	0	0	0	0	0	0	0	0	0	0	0	0	0	0	0	0	0	0	0	0	0	0
0	0	0	0	0	0	0	0	0	0	0	0	0	0	0	0	0	0	0	0	0	0	0	0	0	0	0	0	0	0	0
0	0	0	0	0	0	0	0	0	0	0	0	0	0	0	0	0	0	0	0	0	0	0	0	0	0	0	0	0	0	0
0	0	0	0	0	0	0	0	0	0	0	0	0	0	0	0	0	0	0	0	0	0	0	0	0	0	0	0	0	0	0
0	0	0	0	0	0	0	0	0	0	0	0	0	0	0	0	0	0	0	0	0	0	0	0	0	0	0	0	0	0	0
0	0	0	0	0	0	0	0	0	0	0	0	0	0	0	0	0	0	0	0	0	0	0	0	0	0	0	0	0	0	0
0	0	0	0	0	0	0	0	0	0	0	0	0	0	0	0	0	0	0	0	0	0	0	0	0	0	0	0	0	0	0
0	0	0	0	0	0	0	0	0	0	0	0	0	0	0	0	0	0	0	0	0	0	0	0	0	0	0	0	0	0	0
0	0	0	0	0	0	0	0	0	0	0	0	0	0	0	0	0	0	0	0	0	0	0	0	0	0	0	0	0	0	0
0	0	0	0	0	0	0	0	0	0	0	0	0	0	0	0	0	0	0	0	0	0	0	0	0	0	0	0	0	0	0
0	0	0	0	0	0	0	0	0	0	0	0	0	0	0	0	0	0	0	0	0	0	0	0	0	0	0	0	0	0	0
0	0	0	0	0	0	0	0	0	0	0	0	0	0	0	0	0	0	0	0	0	0	0	0	0	0	0	0	0	0	0
0	0	0	0	0	0	0	0	0	0	0	0	0	0	0	0	0	0	0	0	0	0	0	0	0	0	0	0	0	0	0
0	0	0	0	0	0	0	0	0	0	0	0	0	0	0	0	0	0	0	0	0	0	0	0	0	0	0	0	0	0	0
0	0	0	0	0	0	0	0	0	0	0	0	0	0	0	0	0	0	0	0	0	0	0	0	0	0	0	0	0	0	0
0	0	0	0	0	0	0	0	0	0	0	0	0	0	0	0	0	0	0	0	0	0	0	0	0	0	0	0	0	0	0
0	0	0	0	0	0	0	0	0	0	0	0	0	0	0	0	0	0	0	0	0	0	0	0	0	0	0	0	0	0	0
0	0	0	0	0	0	0	0	0	0	0	0	0	0	0	0	0	0	0	0	0	0	0	0	0	0	0	0	0	0	0
0	0	0	0	0	0	0	0	0	0	0	0	0	0	0	0	0	0	0	0	0	0	0	0	0	0	0	0	0	0	0
0	0	0	0	0	0	0	0	0	0	0	0	0	0	0	0	0	0	0	0	0	0	0	0	0	0	0	0	0	0	0
0	0	0	0	0	0	0	0	0	0	0	0	0	0	0	0	0	0	0	0	0	0	0	0	0	0	0	0	0	0	0
0	0	0	0	0	0	0	0	0	0	0	0	0	0	0	0	0	0	0	0	0	0	0	0	0	0	0	0	0	0	0
0	0	0	0	0	0	0	0	0	0	0	0	0	0	0	0	0	0	0	0	0	0	0	0	0	0	0	0	0	0	0
0	0	0	0	0	0	0	0	0	0	0	0	0	0	0	0	0	0	0	0	0	0	0	0	0	0	0	0	0	0	0
0	0	0	0	0	0	0	0	0	0	0	0	0	0	0	0	0	0	0	0	0	0	0	0	0	0	0	0	0	0	0
0	0	0	0	0	0	0	0	0	0	0	0	0	0	0	0	0	0	0	0	0	0	0	0	0	0	0	0	0	0	0
0	0	0	0	0	0	0	0	0	0	0	0	0	0	0	0	0	0	0	0	0	0	0	0	0	0	0	0	0	0	0
0	0	0	0	0	0	0	0	0	0	0	0	0	0	0	0	0	0	0	0	0	0	0	0	0	0	0	0	0	0	0
0	0	0	0	0	0	0	0	0	0	0	0	0	0	0	0	0	0	0	0	0	0	0	0	0	0	0	0	0	0	0
0	0	0	0	0	0	0	0	0	0	0	0	0	0	0	0	0	0	0	0	0	0	0	0	0	0	0	0	0	0	0
0	0	0	0	0	0	0	0	0	0	0	0	0	0	0	0	0	0	0	0	0	0	0	0	0	0	0	0	0	0	0
0	0	0	0	0	0	0	0	0	0	0	0	0	0	0	0	0	0	0	0	0	0	0	0	0	0	0	0	0	0	0
0	0	0	0	0	0	0	0	0	0	0	0	0	0	0	0	0	0	0	0	0	0	0	0	0	0	0	0	0	0	0
0	0	0	0	0	0	0	0	0	0	0	0	0	0	0	0	0	0	0	0	0	0	0	0	0	0	0	0	0	0	0
0	0	0	0	0	0	0	0	0	0	0	0	0	0	0	0	0	0	0	0	0	0	0	0	0	0	0	0	0	0	0
0	0	0	0	0	0	0	0	0	0	0	0	0	0	0	0	0	0	0	0	0	0	0	0	0	0	0	0	0	0	0
0	0	0	0	0	0	0	0	0	0	0	0	0	0	0	0	0	0	0	0	0	0	0	0	0	0	0	0	0	0	0
0	0	0	0	0	0	0	0	0	0	0	0	0	0	0	0	0	0	0	0	0	0	0	0	0	0	0	0	0	0	0
0	0	0	0	0	0	0	0	0	0	0	0	0	0	0	0	0	0	0	0	0	0	0	0	0	0	0	0	0	0	0
0	0	0	0	0	0	0	0	0	0	0	0	0	0	0	0	0	0	0	0	0	0	0	0	0	0	0	0	0	0	0
0	0	0	0	0	0	0	0	0	0	0	0	0	0	0	0	0	0	0	0	0	0	0	0	0	0	0	0	0	0	0
0	0	0	0	0	0	0	0	0	0	0	0	0	0	0	0	0	0	0	0	0	0	0	0	0	0	0	0	0	0	0
0	0	0	0	0	0	0	0	0	0	0	0	0	0	0	0	0	0	0	0	0	0	0	0	0	0	0	0	0	0	0
0	0	0	0	0	0	0	0	0	0	0	0	0	0	0	0	0	0	0	0	0	0	0	0	0	0	0	0	0	0	0
0	0	0	0	0	0	0	0	0	0	0	0	0	0	0	0	0	0	0	0	0	0	0	0	0	0	0	0	0	0	0
0	0	0	0	0	0	0	0	0	0	0	0	0	0	0	0	0	0	0	0	0	0	0	0	0	0	0	0	0	0	0
0	0	0	0	0	0	0	0	0	0	0	0	0	0	0	0	0	0	0	0	0	0	0	0	0	0	0	0	0	0	0
0	0	0	0	0	0	0	0	0	0	0	0	0	0	0	0	0	0	0	0	0	0	0	0	0	0	0	0	0	0	0
0	0	0	0	0	0	0	0	0	0	0	0	0	0	0	0	0	0	0	0	0	0	0	0	0	0	0	0	0	0	0
0	0	0	0	0	0	0	0	0	0	0	0	0	0	0	0	0	0	0	0	0	0	0	0	0	0	0	0	0	0	0
0	0	0	0	0	0	0	0	0	0	0	0	0	0	0	0	0	0	0	0	0	0	0	0	0	0	0	0	0	0	0
0	0	0	0	0	0	0	0	0	0	0	0	0	0	0	0	0	0	0	0	0	0	0	0	0	0	0	0	0	0	0
0	0	0	0	0	0	0	0	0	0	0	0	0	0	0	0	0	0	0	0	0	0	0	0	0	0	0	0	0	0	0
0	0	0	0	0	0	0	0	0	0	0	0	0	0	0	0	0	0	0	0	0	0	0	0	0	0	0	0	0	0	0
0	0	0	0	0	0	0	0	0	0	0	0	0	0	0	0	0	0	0	0	0	0	0	0	0	0	0	0	0	0	0
0	0	0	0	0	0	0	0	0	0	0	0	0	0	0	0	0	0	0	0	0	0	0	0	0	0	0	0	0	0	0
0	0	0	0	0	0	0	0	0	0	0	0	0	0	0	0	0	0	0	0	0	0	0	0	0	0	0	0	0	0	0
0	0	0	0	0	0	0	0	0	0	0	0	0	0	0	0	0	0	0	0	0	0	0	0	0	0	0	0	0	0	0
0	0	0	0	0	0	0	0	0	0	0	0	0	0	0	0	0	0	0	0	0	0	0	0	0	0	0	0	0	0	0
0	0	0	0	0	0	0	0	0	0	0	0	0	0	0	0	0	0	0	0	0	0	0	0	0	0	0	0	0	0	0
0	0	0	0	0	0	0	0	0	0	0	0	0	0	0	0	0	0	0	0	0	0	0	0	0	0	0	0	0	0	0
0	0	0	0	0	0	0	0	0	0	0	0	0	0	0	0	0	0	0	0	0	0	0	0	0	0	0	0	0	0	0
0	0	0	0	0	0	0	0	0	0	0	0	0	0	0	0	0	0	0	0	0	0	0	0	0	0	0	0	0	0	0
0	0	0	0	0	0	0	0	0	0	0	0	0	0	0	0	0	0	0	0	0	0	0	0	0	0	0	0	0	0	0
0	0	0	0	0	0	0	0	0	0	0	0	0	0	0	0	0	0	0	0	0	0	0	0	0	0	0	0	0	0	0
0	0	0	0	0	0	0	0	0	0	0	0	0	0	0	0	0	0	0	0	0	0	0	0	0	0	0	0	0	0	0
0	0	0	0	0	0	0	0	0	0	0	0	0	0	0	0	0	0	0	0	0	0	0	0	0	0	0	0	0	0	0
0	0	0	0	0	0	0	0	0	0	0	0	0	0	0	0	0	0	0	0	0	0	0	0	0	0	0	0	0	0	0
0	0	0	0	0	0	0	0	0	0	0	0	0	0	0	0	0	0	0	0	0	0	0	0	0	0	0	0	0	0	0
0	0	0	0	0	0	0	0	0	0	0	0	0	0	0	0	0	0	0	0	0	0	0	0	0	0	0	0	0	0	0
0	0	0	0	0	0	0	0	0	0	0	0	0	0	0	0	0	0	0	0	0	0	0	0	0	0	0	0	0	0	0
0	0	0	0	0	0	0	0	0	0	0	0	0	0	0	0	0	0	0	0	0	0	0	0	0	0	0	0	0	0	0
0	0	0	0	0	0	0	0	0	0	0	0	0	0	0	0	0	0	0	0	0	0	0	0	0	0	0	0	0	0	0
0	0	0	0	0	0	0	0	0	0	0	0	0	0	0	0	0	0	0	0	0	0	0	0	0	0	0	0	0	0	0
0	0	0	0	0	0	0	0	0	0	0	0	0	0	0	0	0	0	0	0	0	0	0	0	0	0	0	0	0	0	0
0	0	0	0	0	0	0	0	0	0	0	0	0	0	0	0	0	0	0	0	0	0	0	0	0	0	0	0	0	0	0
0	0	0	0	0	0	0	0	0	0	0	0	0	0	0	0	0	0	0	0	0	0	0	0	0	0	0	0	0	0	0
0	0	0	0	0	0	0	0	0	0	0	0	0	0	0	0	0	0	0	0	0	0	0	0	0	0	0	0	0	0	0
0	0	0	0	0	0	0	0	0	0	0	0	0	0	0	0	0	0	0	0	0	0	0	0	0	0	0	0	0	0	0
0	0	0	0	0	0	0	0	0	0	0	0	0	0	0	0	0	0	0	0	0	0	0	0	0	0	0	0	0	0	0
0	0	0	0	0	0	0	0	0	0	0	0	0	0	0	0	0	0	0	0	0	0	0	0	0	0	0	0	0	0	0
0	0	0	0	0	0	0	0	0	0	0	0	0	0	0	0	0	0	0	0	0	0	0	0	0	0	0	0	0	0	0
0	0	0	0	0	0	0	0	0	0	0	0	0	0	0	0	0	0	0	0	0	0	0	0	0	0	0	0	0	0	0
0	0	0	0	0	0	0	0	0	0	0	0	0	0	0	0	0	0	0	0	0	0	0	0	0	0	0	0	0	0	0
0	0	0	0	0	0	0	0	0	0	0	0	0	0	0	0	0	0	0	0	0	0	0	0	0	0	0	0	0	0	0
0	0	0	0	0	0	0	0	0	0	0	0	0	0	0	0	0	0	0	0	0	0	0	0	0	0	0	0	0	0	0
0	0	0	0	0	0	0	0	0	0	0	0	0	0	0	0	0	0	0	0	0	0	0	0	0	0	0	0	0	0	0
0	0	0	0	0	0	0	0	0	0	0	0	0	0	0	0	0	0	0	0	0	0	0	0	0	0	0	0	0	0	0
0	0	0	0	0	0	0	0	0	0	0	0	0	0	0	0	0	0	0	0	0	0	0	0	0	0	0	0	0	0	0
0	0	0	0	0	0	0	0	0	0	0	0	0	0	0	0	0	0	0	0	0	0	0	0	0	0	0	0	0	0	0
0	0	0	0	0	0	0	0	0	0	0	0	0	0	0	0	0	0	0	0	0	0	0	0	0	0	0	0	0	0	0
0	0	0	0	0	0	0	0	0	0	0	0	0	0	0	0	0	0	0	0	0	0	0	0	0	0	0	0	0	0	0
0	0	0	0	0	0	0	0	0	0	0	0	0	0	0	0	0	0	0	0	0	0	0	0	0	0	0	0	0	0	0
0	0	0	0	0	0	0	0	0	0	0	0	0	0	0	0	0	0	0	0	0	0	0	0	0	0	0	0	0	0	0
0	0	0	0	0	0	0	0	0	0	0	0	0	0	0	0	0	0	0	0	0	0	0	0	0	0	0	0	0	0	0
0	0	0	0	0	0	0	0	0	0	0	0	0	0	0	0	0	0	0	0	0	0	0	0	0	0	0	0	0	0	0
0	0	0	0	0	0	0	0	0	0	0	0	0	0	0	0	0	0	0	0	0	0	0	0	0	0	0	0	0	0	0
0	0	0	0	0	0	0	0	0	0	0	0	0	0	0	0	0	0	0	0	0	0	0	0	0	0	0	0	0	0	0
0	0	0	0	0	0	0	0	0	0	0	0	0	0	0	0	0	0	0	0	0	0	0	0	0	0	0	0	0	0	0
0	0	0	0	0	0	0	0	0	0	0	0	0	0	0	0	0	0	0	0	0	0	0	0	0	0	0	0	0	0	0
0	0	0	0	0	0	0	0	0	0	0	0	0	0	0	0	0	0	0	0	0	0	0	0	0	0	0	0	0	0	0
0	0	0	0	0	0	0	0	0	0	0	0	0	0	0	0	0	0	0	0	0	0	0	0	0	0	0	0	0	0	0
0	0	0	0	0	0	0	0	0	0	0	0	0	0	0	0	0	0	0	0	0	0	0	0	0	0	0	0	0	0	0
0	0	0	0	0	0	0	0	0	0	0	0	0	0	0	0	0	0	0	0	0	0	0	0	0	0	0	0	0	0	0
0	0	0	0	0	0	0	0	0	0	0	0	0	0	0	0	0	0	0	0	0	0	0	0	0	0	0	0	0	0	0
0	0	0	0	0	0	0	0	0	0	0	0	0	0	0	0	0	0	0	0	0	0	0	0	0	0	0	0	0	0	0
0	0	0	0	0	0	0	0	0	0	0	0	0	0	0	0	0	0	0	0	0	0	0	0	0	0	0	0	0	0	0
0	0	0	0	0	0	0	0	0	0	0	0	0	0	0	0	0	0	0	0	0	0	0	0	0	0	0	0	0	0	0
0	0	0	0	0	0	0	0	0	0	0	0	0	0	0	0	0	0	0	0	0	0	0	0	0	0	0	0	0	0	0
0	0	0	0	0	0	0	0	0	0	0	0	0	0	0	0	0	0	0	0	0	0	0	0	0	0	0	0	0	0	0
0	0	0	0	0	0	0	0	0	0	0	0	0	0	0	0	0	0	0	0	0	0	0	0	0	0	0	0	0	0	0
0	0	0	0	0	0	0	0	0	0	0	0	0	0	0	0	0	0	0	0	0	0	0	0	0	0	0	0	0	0	0
0	0	0	0	0	0	0	0	0	0	0	0	0	0	0	0	0	0	0	0	0	0	0	0	0	0	0	0	0	0	0
0	0	0	0	0	0	0	0	0	0	0	0	0	0	0	0	0	0	0	0	0	0	0	0	0	0	0	0	0	0	0
0	0	0	0	0	0	0	0	0	0	0	0	0	0	0	0	0	0	0	0	0	0	0	0	0	0	0	0	0	0	0
0	0	0	0	0	0	0	0	0	0	0	0	0	0	0	0	0	0	0	0	0	0	0	0	0	0	0	0	0	0	0
0	0	0	0	0	0	0	0	0	0	0	0	0	0	0	0	0	0	0	0	0	0	0	0	0	0	0	0	0	0	0
0	0	0	0	0	0	0	0	0	0	0	0	0	0	0	0	0	0	0	0	0	0	0	0	0	0	0	0	0	0	0
0	0	0	0	0	0	0	0	0	0	0	0	0	0	0	0	0	0	0	0	0	0	0	0	0	0	0	0	0	0	0
0	0	0	0	0	0	0	0	0	0	0	0	0	0	0	0	0	0	0	0	0	0	0	0	0	0	0	0	0	0	0
0	0	0	0	0	0	0	0	0	0	0	0	0	0	0	0	0	0	0	0	0	0	0	0	0	0	0	0	0	0	0
0	0	0	0	0	0	0	0	0	0	0	0	0	0	0	0	0	0	0	0	0	0	0	0	0	0	0	0	0	0	0
0	0	0	0	0	0	0	0	0	0	0	0	0	0	0	0	0	0	0	0	0	0	0	0	0	0	0	0	0	0	0
0	0	0	0	0	0	0	0	0	0	0	0	0	0	0	0	0	0	0	0	0	0	0	0	0	0	0	0	0	0	0
0	0	0	0	0	0	0	0	0	0	0	0	0	0	0	0	0	0	0	0	0	0	0	0	0	0	0	0	0	0	0
0	0	0	0	0	0	0	0	0	0	0	0	0	0	0	0	0	0	0	0	0	0	0	0	0	0	0	0	0	0	0
0	0	0	0	0	0	0	0	0	0	0	0	0	0	0	0	0	0	0	0	0	0	0	0	0	0	0	0	0	0	0
0	0	0	0	0	0	0	0	0	0	0	0	0	0	0	0	0	0	0	0	0	0	0	0	0	0	0	0	0	0	0
0	0	0	0	0	0	0	0	0	0	0	0	0	0	0	0	0	0	0	0	0	0	0	0	0	0	0	0	0	0	0
0	0	0	0	0	0	0	0	0	0	0	0	0	0	0	0	0	0	0	0	0	0	0	0	0	0	0	0	0	0	0
0	0	0	0	0	0	0	0	0	0	0	0	0	0	0	0	0	0	0	0	0	0	0	0	0	0	0	0	0	0	0
0	0	0	0	0	0	0	0	0	0	0	0	0	0	0	0	0	0	0	0	0	0	0	0	0	0	0	0	0	0	0
0	0	0	0	0	0	0	0	0	0	0	0	0	0	0	0	0	0	0	0	0	0	0	0	0	0	0	0	0	0	0
0	0	0	0	0	0	0	0	0	0	0	0	0	0	0	0	0	0	0	0	0	0	0	0	0	0	0	0	0	0	0
0	0	0	0	0	0	0	0	0	0	0	0	0	0	0	0	0	0	0	0	0	0	0	0	0	0	0	0	0	0	0
0	0	0	0	0	0	0	0	0	0	0	0	0	0	0	0	0	0	0	0	0	0	0	0	0	0	0	0	0	0	0
0	0	0	0	0	0	0	0	0	0	0	0	0	0	0	0	0	0	0	0	0	0	0	0	0	0	0	0	0	0	0
0	0	0	0	0	0	0	0	0	0	0	0	0	0	0	0	0	0	0	0	0	0	0	0	0	0	0	0	0	0	0
0	0	0	0	0	0	0	0	0	0	0	0	0	0	0	0	0	0	0	0	0	0	0	0	0	0	0	0	0	0	0
0	0	0	0	0	0	0	0	0	0	0	0	0	0	0	0	0	0	0	0	0	0	0	0	0	0	0	0	0	0	0
0	0	0	0	0	0	0	0	0	0	0	0	0	0	0	0	0	0	0	0	0	0	0	0	0	0	0	0	0	0	0
0	0	0	0	0	0	0	0	0	0	0	0	0	0	0	0	0	0	0	0	0	0	0	0	0	0	0	0	0	0	0
0	0	0	0	0	0	0	0	0	0	0	0	0	0	0	0	0	0	0	0	0	0	0	0	0	0	0	0	0	0	0
0	0	0	0	0	0	0	0	0	0	0	0	0	0	0	0	0	0	0	0	0	0	0	0	0	0	0	0	0	0	0
0	0	0	0	0	0	0	0	0	0	0	0	0	0	0	0	0	0	0	0	0	0	0	0	0	0	0	0	0	0	0
0	0	0	0	0	0	0	0	0	0	0	0	0	0	0	0	0	0	0	0	0	0	0	0	0	0	0	0	0	0	0
0	0	0	0	0	0	0	0	0	0	0	0	0	0	0	0	0	0	0	0	0	0	0	0	0	0	0	0	0	0	0
0	0	0	0	0	0	0	0	0	0	0	0	0	0	0	0	0	0	0	0	0	0	0	0	0	0	0	0	0	0	0
0	0	0	0	0	0	0	0	0	0	0	0	0	0	0	0	0	0	0	0	0	0	0	0	0	0	0	0	0	0	0
0	0	0	0	0	0	0	0	0	0	0	0	0	0	0	0	0	0	0	0	0	0	0	0	0	0	0	0	0	0	0
0	0	0	0	0	0	0	0	0	0	0	0	0	0	0	0	0	0	0	0	0	0	0	0	0	0	0	0	0	0	0
0	0	0	0	0	0	0	0	0	0	0	0	0	0	0	0	0	0	0	0	0	0	0	0	0	0	0	0	0	0	0
0	0	0	0	0	0	0	0	0	0	0	0	0	0	0	0	0	0	0	0	0	0	0	0	0	0	0	0	0	0	0
0	0	0	0	0	0	0	0	0	0	0	0	0	0	0	0	0	0	0	0	0	0	0	0	0	0	0	0	0	0	0
0	0	0	0	0	0	0	0	0	0	0	0	0	0	0	0	0	0	0	0	0	0	0	0	0	0	0	0	0	0	0
0	0	0	0	0	0	0	0	0	0	0	0	0	0	0	0	0	0	0	0	0	0	0	0	0	0	0	0	0	0	0
0	0	0	0	0	0	0	0	0	0	0	0	0	0	0	0	0	0	0	0	0	0	0	0	0	0	0	0	0	0	0
0	0	0	0	0	0	0	0	0	0	0	0	0	0	0	0	0	0	0	0	0	0	0	0	0	0	0	0	0	0	0
0	0	0	0	0	0	0	0	0	0	0	0	0	0	0	0	0	0	0	0	0	0	0	0	0	0	0	0	0	0	0
0	0	0	0	0	0	0	0	0	0	0	0	0	0	0	0	0	0	0	0	0	0	0	0	0	0	0	0	0	0	0
0	0	0	0	0	0	0	0	0	0	0	0	0	0	0	0	0	0	0	0	0	0	0	0	0	0	0	0	0	0	0
0	0	0	0	0	0	0	0	0	0	0	0	0	0	0	0	0	0	0	0	0	0	0	0	0	0	0	0	0	0	0
0	0	0	0	0	0	0	0	0	0	0	0	0	0	0	0	0	0	0	0	0	0	0	0	0	0	0	0	0	0	0
0	0	0	0	0	0	0	0	0	0	0	0	0	0	0	0	0	0	0	0	0	0	0	0	0	0	0	0	0	0	0
0	0	0	0	0	0	0	0	0	0	0	0	0	0	0	0	0	0	0	0	0	0	0	0	0	0	0	0	0	0	0
0	0	0	0	0	0	0	0	0	0	0	0	0	0	0	0	0	0	0	0	0	0	0	0	0	0	0	0	0	0	0
0	0	0	0	0	0	0	0	0	0	0	0	0	0	0	0	0	0	0	0	0	0	0	0	0	0	0	0	0	0	0
0	0	0	0	0	0	0	0	0	0	0	0	0	0	0	0	0	0	0	0	0	0	0	0	0	0	0	0	0	0	0
0	0	0	0	0	0	0	0	0	0	0	0	0	0	0	0	0	0	0	0	0	0	0	0	0	0	0	0	0	0	0
0	0	0	0	0	0	0	0	0	0	0	0	0	0	0	0	0	0	0	0	0	0	0	0	0	0	0	0	0	0	0
0	0	0	0	0	0	0	0	0	0	0	0	0	0	0	0	0	0	0	0	0	0	0	0	0	0	0	0	0	0	0
0	0	0	0	0	0	0	0	0	0	0	0	0	0	0	0	0	0	0	0	0	0	0	0	0	0	0	0	0	0	0
0	0	0	0	0	0	0	0	0	0	0	0	0	0	0	0	0	0	0	0	0	0	0	0	0	0	0	0	0	0	0
0	0	0	0	0	0	0	0	0	0	0	0	0	0	0	0	0	0	0	0	0	0	0	0	0	0	0	0	0	0	0
0	0	0	0	0	0	0	0	0	0	0	0	0	0	0	0	0	0	0	0	0	0	0	0	0	0	0	0	0	0	0
0	0	0	0	0	0	0	0	0	0	0	0	0	0	0	0	0	0	0	0	0	0	0	0	0	0	0	0	0	0	0
0	0	0	0	0	0	0	0	0	0	0	0	0	0	0	0	0	0	0	0	0	0	0	0	0	0	0	0	0	0	0
0	0	0	0	0	0	0	0	0	0	0	0	0	0	0	0	0	0	0	0	0	0	0	0	0	0	0	0	0	0	0
0	0	0	0	0	0	0	0	0	0	0	0	0	0	0	0	0	0	0	0	0	0	0	0	0	0	0	0	0	0	0
0	0	0	0	0	0	0	0	0	0	0	0	0	0	0	0	0	0	0	0	0	0	0	0	0	0	0	0	0	0	0
0	0	0	0	0	0	0	0	0	0	0	0	0	0	0	0	0	0	0	0	0	0	0	0	0	0	0	0	0	0	0
0	0	0	0	0	0	0	0	0	0	0	0	0	0	0	0	0	0	0	0	0	0	0	0	0	0	0	0	0	0	0
0	0	0	0	0	0	0	0	0	0	0	0	0	0	0	0	0	0	0	0	0	0	0	0	0	0	0	0	0	0	0
0	0	0	0	0	0	0	0	0	0	0	0	0	0	0	0	0	0	0	0	0	0	0	0	0	0	0	0	0	0	0
0	0	0	0	0	0	0	0	0	0	0	0	0	0	0	0	0	0	0	0	0	0	0	0	0	0	0	0	0	0	0
0	0	0	0	0	0	0	0	0	0	0	0	0	0	0	0	0	0	0	0	0	0	0	0	0	0	0	0	0	0	0
0	0	0	0	0	0	0	0	0	0	0	0	0	0	0	0	0	0	0	0	0	0	0	0	0	0	0	0	0	0	0
0	0	0	0	0	0	0	0	0	0	0	0	0	0	0	0	0	0	0	0	0	0	0	0	0	0	0	0	0	0	0
0	0	0	0	0	0	0	0	0	0	0	0	0	0	0	0	0	0	0	0	0	0	0	0	0	0	0	0	0	0	0
0	0	0	0	0	0	0	0	0	0	0	0	0	0	0	0	0	0	0	0	0	0	0	0	0	0	0	0	0	0	0
0	0	0	0	0	0	0	0	0	0	0	0	0	0	0	0	0	0	0	0	0	0	0	0	0	0	0	0	0	0	0
0	0	0	0	0	0	0	0	0	0	0	0	0	0	0	0	0	0	0	0	0	0	0	0	0	0	0	0	0	0	0
0	0	0	0	0	0	0	0	0	0	0	0	0	0	0	0	0	0	0	0	0	0	0	0	0	0	0	0	0	0	0
0	0	0	0	0	0	0	0	0	0	0	0	0	0	0	0	0	0	0	0	0	0	0	0	0	0	0	0	0	0	0
0	0	0	0	0	0	0	0	0	0	0	0	0	0	0	0	0	0	0	0	0	0	0	0	0	0	0	0	0	0	0
0	0	0	0	0	0	0	0	0	0	0	0	0	0	0	0	0	0	0	0	0	0	0	0	0	0	0	0	0	0	0
0	0	0	0	0	0	0	0	0	0	0	0	0	0	0	0	0	0	0	0	0	0	0	0	0	0	0	0	0	0	0
0	0	0	0	0	0	0	0	0	0	0	0	0	0	0	0	0	0	0	0	0	0	0	0	0	0	0	0	0	0	0
0	0	0	0	0	0	0	0	0	0	0	0	0	0	0	0	0	0	0	0	0	0	0	0	0	0	0	0	0	0	0
0	0	0	0	0	0	0	0	0	0	0	0	0	0	0	0	0	0	0	0	0	0	0	0	0	0	0	0	0	0	0
0	0	0	0	0	0	0	0	0	0	0	0	0	0	0	0	0	0	0	0	0	0	0	0	0	0	0	0	0	0	0
0	0	0	0	0	0	0	0	0	0	0	0	0	0	0	0	0	0	0	0	0	0	0	0	0	0	0	0	0	0	0
0	0	0	0	0	0	0	0	0	0	0	0	0	0	0	0	0	0	0	0	0	0	0	0	0	0	0	0	0	0	0
0	0	0	0	0	0	0	0	0	0	0	0	0	0	0	0	0	0	0	0	0	0	0	0	0	0	0	0	0	0	0
0	0	0	0	0	0	0	0	0	0	0	0	0	0	0	0	0	0	0	0	0	0	0	0	0	0	0	0	0	0	0
0	0	0	0	0	0	0	0	0	0	0	0	0	0	0	0	0	0	0	0	0	0	0	0	0	0	0	0	0	0	0
0	0	0	0	0	0	0	0	0	0	0	0	0	0	0	0	0	0	0	0	0	0	0	0	0	0	0	0	0	0	0
0	0	0	0	0	0	0	0	0	0	0	0	0	0	0	0	0	0	0	0	0	0	0	0	0	0	0	0	0	0	0
0	0	0	0	0	0	0	0	0	0	0	0	0	0	0	0	0	0	0	0	0	0	0	0	0	0	0	0	0	0	0
0	0	0	0	0	0	0	0	0	0	0	0	0	0	0	0	0	0	0	0	0	0	0	0	0	0	0	0	0	0	0
0	0	0	0	0	0	0	0	0	0	0	0	0	0	0	0	0	0	0	0	0	0	0	0	0	0	0	0	0	0	0
0	0	0	0	0	0	0	0	0	0	0	0	0	0	0	0	0	0	0	0	0	0	0	0	0	0	0	0	0	0	0
0	0	0	0	0	0	0	0	0	0	0	0	0	0	0	0	0	0	0	0	0	0	0	0	0	0	0	0	0	0	0
0	0	0	0	0	0	0	0	0	0	0	0	0	0	0	0	0	0	0	0	0	0	0	0	0	0	0	0	0	0	0
0	0	0	0	0	0	0	0	0	0	0	0	0	0	0	0	0	0	0	0	0	0	0	0	0	0	0	0	0	0	0
0	0	0	0	0	0	0	0	0	0	0	0	0	0	0	0	0	0	0	0	0	0	0	0	0	0	0	0	0	0	0
0	0	0	0	0	0	0	0	0	0	0	0	0	0	0	0	0	0	0	0	0	0	0	0	0	0	0	0	0	0	0
0	0	0	0	0	0	0	0	0	0	0	0	0	0	0	0	0	0	0	0	0	0	0	0	0	0	0	0	0	0	0
0	0	0	0	0	0	0	0	0	0	0	0	0	0	0	0	0	0	0	0	0	0	0	0	0	0	0	0	0	0	0
0	0	0	0	0	0	0	0	0	0	0	0	0	0	0	0	0	0	0	0	0	0	0	0	0	0	0	0	0	0	0
0	0	0	0	0	0	0	0	0	0	0	0	0	0	0	0	0	0	0	0	0	0	0	0	0	0	0	0	0	0	0
0	0	0	0	0	0	0	0	0	0	0	0	0	0	0	0	0	0	0	0	0	0	0	0	0	0	0	0	0	0	0
0	0	0	0	0	0	0	0	0	0	0	0	0	0	0	0	0	0	0	0	0	0	0	0	0	0	0	0	0	0	0
0	0	0	0	0	0	0	0	0	0	0	0	0	0	0	0	0	0	0	0	0	0	0	0	0	0	0	0	0	0	0
0	0	0	0	0	0	0	0	0	0	0	0	0	0	0	0	0	0	0	0	0	0	0	0	0	0	0	0	0	0	0
0	0	0	0	0	0	0	0	0	0	0	0	0	0	0	0	0	0	0	0	0	0	0	0	0	0	0	0	0	0	0
0	0	0	0	0	0	0	0	0	0	0	0	0	0	0	0	0	0	0	0	0	0	0	0	0	0	0	0	0	0	0
0	0	0	0	0	0	0	0	0	0	0	0	0	0	0	0	0	0	0	0	0	0	0	0	0	0	0	0	0	0	0
0	0	0	0	0	0	0	0	0	0	0	0	0	0	0	0	0	0	0	0	0	0	0	0	0	0	0	0	0	0	0
0	0	0	0	0	0	0	0	0	0	0	0	0	0	0	0	0	0	0	0	0	0	0	0	0	0	0	0	0	0	0
0	0	0	0	0	0	0	0	0	0	0	0	0	0	0	0	0	0	0	0	0	0	0	0	0	0	0	0	0	0	0
0	0	0	0	0	0	0	0	0	0	0	0	0	0	0	0	0	0	0	0	0	0	0	0	0	0	0	0	0	0	0
0	0	0	0	0	0	0	0	0	0	0	0	0	0	0	0	0	0	0	0	0	0	0	0	0	0	0	0	0	0	0
0	0	0	0	0	0	0	0	0	0	0	0	0	0	0	0	0	0	0	0	0	0	0	0	0	0	0	0	0	0	0
0	0	0	0	0	0	0	0	0	0	0	0	0	0	0	0	0	0	0	0	0	0	0	0	0	0	0	0	0	0	0
0	0	0	0	0	0	0	0	0	0	0	0	0	0	0	0	0	0	0	0	0	0	0	0	0	0	0	0	0	0	0
0	0	0	0	0	0	0	0	0	0	0	0	0	0	0	0	0	0	0	0	0	0	0	0	0	0	0	0	0	0	0
0	0	0	0	0	0	0	0	0	0	0	0	0	0	0	0	0	0	0	0	0	0	0	0	0	0	0	0	0	0	0
0	0	0	0	0	0	0	0	0	0	0	0	0	0	0	0	0	0	0	0	0	0	0	0	0	0	0	0	0	0	0
0	0	0	0	0	0	0	0	0	0	0	0	0	0	0	0	0	0	0	0	0	0	0	0	0	0	0	0	0	0	0
0	0	0	0	0	0	0	0	0	0	0	0	0	0	0	0	0	0	0	0	0	0	0	0	0	0	0	0	0	0	0
0	0	0	0	0	0	0	0	0	0	0	0	0	0	0	0	0	0	0	0	0	0	0	0	0	0	0	0	0	0	0
0	0	0	0	0	0	0	0	0	0	0	0	0	0	0	0	0	0	0	0	0	0	0	0	0	0	0	0	0	0	0
0	0	0	0	0	0	0	0	0	0	0	0	0	0	0	0	0	0	0	0	0	0	0	0	0	0	0	0	0	0	0
0	0	0	0	0	0	0	0	0	0	0	0	0	0	0	0	0	0	0	0	0	0	0	0	0	0	0	0	0	0	0
0	0	0	0	0	0	0	0	0	0	0	0	0	0	0	0	0	0	0	0	0	0	0	0	0	0	0	0	0	0	0
0	0	0	0	0	0	0	0	0	0	0	0	0	0	0	0	0	0	0	0	0	0	0	0	0	0	0	0	0	0	0
0	0	0	0	0	0	0	0	0	0	0	0	0	0	0	0	0	0	0	0	0	0	0	0	0	0	0	0	0	0	0
0	0	0	0	0	0	0	0	0	0	0	0	0	0	0	0	0	0	0	0	0	0	0	0	0	0	0	0	0	0	0
0	0	0	0	0	0	0	0	0	0	0	0	0	0	0	0	0	0	0	0	0	0	0	0	0	0	0	0	0	0	0
0	0	0	0	0	0	0	0	0	0	0	0	0	0	0	0	0	0	0	0	0	0	0	0	0	0	0	0	0	0	0
0	0	0	0	0	0	0	0	0	0	0	0	0	0	0	0	0	0	0	0	0	0	0	0	0	0	0	0	0	0	0
0	0	0	0	0	0	0	0	0	0	0	0	0	0	0	0	0	0	0	0	0	0	0	0	0	0	0	0	0	0	0
0	0	0	0	0	0	0	0	0	0	0	0	0	0	0	0	0	0	0	0	0	0	0	0	0	0	0	0	0	0	0
0	0	0	0	0	0	0	0	0	0	0	0	0	0	0	0	0	0	0	0	0	0	0	0	0	0	0	0	0	0	0
0	0	0	0	0	0	0	0	0	0	0	0	0	0	0	0	0	0	0	0	0	0	0	0	0	0	0	0	0	0	0
0	0	0	0	0	0	0	0	0	0	0	0	0	0	0	0	0	0	0	0	0	0	0	0	0	0	0	0	0	0	0
0	0	0	0	0	0	0	0	0	0	0	0	0	0	0	0	0	0	0	0	0	0	0	0	0	0	0	0	0	0	0
0	0	0	0	0	0	0	0	0	0	0	0	0	0	0	0	0	0	0	0	0	0	0	0	0	0	0	0	0	0	0
0	0	0	0	0	0	0	0	0	0	0	0	0	0	0	0	0	0	0	0	0	0	0	0	0	0	0	0	0	0	0
0	0	0	0	0	0	0	0	0	0	0	0	0	0	0	0	0	0	0	0	0	0	0	0	0	0	0	0	0	0	0
0	0	0	0	0	0	0	0	0	0	0	0	0	0	0	0	0	0	0	0	0	0	0	0	0	0	0	0	0	0	0
0	0	0	0	0	0	0	0	0	0	0	0	0	0	0	0	0	0	0	0	0	0	0	0	0	0	0	0	0	0	0
0	0	0	0	0	0	0	0	0	0	0	0	0	0	0	0	0	0	0	0	0	0	0	0	0	0	0	0	0	0	0
0	0	0	0	0	0	0	0	0	0	0	0	0	0	0	0	0	0	0	0	0	0	0	0	0	0	0	0	0	0	0
0	0	0	0	0	0	0	0	0	0	0	0	0	0	0	0	0	0	0	0	0	0	0	0	0	0	0	0	0	0	0
0	0	0	0	0	0	0	0	0	0	0	0	0	0	0	0	0	0	0	0	0	0	0	0	0	0	0	0	0	0	0
0	0	0	0	0	0	0	0	0	0	0	0	0	0	0	0	0	0	0	0	0	0	0	0	0	0	0	0	0	0	0
0	0	0	0	0	0	0	0	0	0	0	0	0	0	0	0	0	0	0	0	0	0	0	0	0	0	0	0	0	0	0
0	0	0	0	0	0	0	0	0	0	0	0	0	0	0	0	0	0	0	0	0	0	0	0	0	0	0	0	0	0	0
0	0	0	0	0	0	0	0	0	0	0	0	0	0	0	0	0	0	0	0	0	0	0	0	0	0	0	0	0	0	0
0	0	0	0	0	0	0	0	0	0	0	0	0	0	0	0	0	0	0	0	0	0	0	0	0	0	0	0	0	0	0
0	0	0	0	0	0	0	0	0	0	0	0	0	0	0	0	0	0	0	0	0	0	0	0	0	0	0	0	0	0	0
0	0	0	0	0	0	0	0	0	0	0	0	0	0	0	0	0	0	0	0	0	0	0	0	0	0	0	0	0	0	0
0	0	0	0	0	0	0	0	0	0	0	0	0	0	0	0	0	0	0	0	0	0	0	0	0	0	0	0	0	0	0
0	0	0	0	0	0	0	0	0	0	0	0	0	0	0	0	0	0	0	0	0	0	0	0	0	0	0	0	0	0	0
0	0	0	0	0	0	0	0	0	0	0	0	0	0	0	0	0	0	0	0	0	0	0	0	0	0	0	0	0	0	0
0	0	0	0	0	0	0	0	0	0	0	0	0	0	0	0	0	0	0	0	0	0	0	0	0	0	0	0	0	0	0
0	0	0	0	0	0	0	0	0	0	0	0	0	0	0	0	0	0	0	0	0	0	0	0	0	0	0	0	0	0	0
0	0	0	0	0	0	0	0	0	0	0	0	0	0	0	0	0	0	0	0	0	0	0	0	0	0	0	0	0	0	0
0	0	0	0	0	0	0	0	0	0	0	0	0	0	0	0	0	0	0	0	0	0	0	0	0	0	0	0	0	0	0
0	0	0	0	0	0	0	0	0	0	0	0	0	0	0	0	0	0	0	0	0	0	0	0	0	0	0	0	0	0	0
0	0	0	0	0	0	0	0	0	0	0	0	0	0	0	0	0	0	0	0	0	0	0	0	0	0	0	0	0	0	0
0	0	0	0	0	0	0	0	0	0	0	0	0	0	0	0	0	0	0	0	0	0	0	0	0	0	0	0	0	0	0
0	0	0	0	0	0	0	0	0	0	0	0	0	0	0	0	0	0	0	0	0	0	0	0	0	0	0	0	0	0	0
0	0	0	0	0	0	0	0	0	0	0	0	0	0	0	0	0	0	0	0	0	0	0	0	0	0	0	0	0	0	0
0	0	0	0	0	0	0	0	0	0	0	0	0	0	0	0	0	0	0	0	0	0	0	0	0	0	0	0	0	0	0
0	0	0	0	0	0	0	0	0	0	0	0	0	0	0	0	0	0	0	0	0	0	0	0	0	0	0	0	0	0	0
0	0	0	0	0	0	0	0	0	0	0	0	0	0	0	0	0	0	0	0	0	0	0	0	0	0	0	0	0	0	0
0	0	0	0	0	0	0	0	0	0	0	0	0	0	0	0	0	0	0	0	0	0	0	0	0	0	0	0	0	0	0
0	0	0	0	0	0	0	0	0	0	0	0	0	0	0	0	0	0	0	0	0	0	0	0	0	0	0	0	0	0	0
0	0	0	0	0	0	0	0	0	0	0	0	0	0	0	0	0	0	0	0	0	0	0	0	0	0	0	0	0	0	0
0	0	0	0	0	0	0	0	0	0	0	0	0	0	0	0	0	0	0	0	0	0	0	0	0	0	0	0	0	0	0
0	0	0	0	0	0	0	0	0	0	0	0	0	0	0	0	0	0	0	0	0	0	0	0	0	0	0	0	0	0	0
0	0	0	0	0	0	0	0	0	0	0	0	0	0	0	0	0	0	0	0	0	0	0	0	0	0	0	0	0	0	0
0	0	0	0	0	0	0	0	0	0	0	0	0	0	0	0	0	0	0	0	0	0	0	0	0	0	0	0	0	0	0
0	0	0	0	0	0	0	0	0	0	0	0	0	0	0	0	0	0	0	0	0	0	0	0	0	0	0	0	0	0	0
0	0	0	0	0	0	0	0	0	0	0	0	0	0	0	0	0	0	0	0	0	0	0	0	0	0	0	0	0	0	0
0	0	0	0	0	0	0	0	0	0	0	0	0	0	0	0	0	0	0	0	0	0	0	0	0	0	0	0	0	0	0
0	0	0	0	0	0	0	0	0	0	0	0	0	0	0	0	0	0	0	0	0	0	0	0	0	0	0	0	0	0	0
0	0	0	0	0	0	0	0	0	0	0	0	0	0	0	0	0	0	0	0	0	0	0	0	0	0	0	0	0	0	0
0	0	0	0	0	0	0	0	0	0	0	0	0	0	0	0	0	0	0	0	0	0	0	0	0	0	0	0	0	0	0
0	0	0	0	0	0	0	0	0	0	0	0	0	0	0	0	0	0	0	0	0	0	0	0	0	0	0	0	0	0	0
0	0	0	0	0	0	0	0	0	0	0	0	0	0	0	0	0	0	0	0	0	0	0	0	0	0	0	0	0	0	0
0	0	0	0	0	0	0	0	0	0	0	0	0	0	0	0	0	0	0	0	0	0	0	0	0	0	0	0	0	0	0
0	0	0	0	0	0	0	0	0	0	0	0	0	0	0	0	0	0	0	0	0	0	0	0	0	0	0	0	0	0	0
0	0	0	0	0	0	0	0	0	0	0	0	0	0	0	0	0	0	0	0	0	0	0	0	0	0	0	0	0	0	0
0	0	0	0	0	0	0	0	0	0	0	0	0	0	0	0	0	0	0	0	0	0	0	0	0	0	0	0	0	0	0
0	0	0	0	0	0	0	0	0	0	0	0	0	0	0	0	0	0	0	0	0	0	0	0	0	0	0	0	0	0	0
0	0	0	0	0	0	0	0	0	0	0	0	0	0	0	0	0	0	0	0	0	0	0	0	0	0	0	0	0	0	0
0	0	0	0	0	0	0	0	0	0	0	0	0	0	0	0	0	0	0	0	0	0	0	0	0	0	0	0	0	0	0
0	0	0	0	0	0	0	0	0	0	0	0	0	0	0	0	0	0	0	0	0	0	0	0	0	0	0	0	0	0	0
0	0	0	0	0	0	0	0	0	0	0	0	0	0	0	0	0	0	0	0	0	0	0	0	0	0	0	0	0	0	0
0	0	0	0	0	0	0	0	0	0	0	0	0	0	0	0	0	0	0	0	0	0	0	0	0	0	0	0	0	0	0
0	0	0	0	0	0	0	0	0	0	0	0	0	0	0	0	0	0	0	0	0	0	0	0	0	0	0	0	0	0	0
0	0	0	0	0	0	0	0	0	0	0	0	0	0	0	0	0	0	0	0	0	0	0	0	0	0	0	0	0	0	0
0	0	0	0	0	0	0	0	0	0	0	0	0	0	0	0	0	0	0	0	0	0	0	0	0	0	0	0	0	0	0
0	0	0	0	0	0	0	0	0	0	0	0	0	0	0	0	0	0	0	0	0	0	0	0	0	0	0	0	0	0	0
0	0	0	0	0	0	0	0	0	0	0	0	0	0	0	0	0	0	0	0	0	0	0	0	0	0	0	0	0	0	0
0	0	0	0	0	0	0	0	0	0	0	0	0	0	0	0	0	0	0	0	0	0	0	0	0	0	0	0	0	0	0
0	0	0	0	0	0	0	0	0	0	0	0	0	0	0	0	0	0	0	0	0	0	0	0	0	0	0	0	0	0	0
0	0	0	0	0	0	0	0	0	0	0	0	0	0	0	0	0	0	0	0	0	0	0	0	0	0	0	0	0	0	0
0	0	0	0	0	0	0	0	0	0	0	0	0	0	0	0	0	0	0	0	0	0	0	0	0	0	0	0	0	0	0
0	0	0	0	0	0	0	0	0	0	0	0	0	0	0	0	0	0	0	0	0	0	0	0	0	0	0	0	0	0	0
0	0	0	0	0	0	0	0	0	0	0	0	0	0	0	0	0	0	0	0	0	0	0	0	0	0	0	0	0	0	0
0	0	0	0	0	0	0	0	0	0	0	0	0	0	0	0	0	0	0	0	0	0	0	0	0	0	0	0	0	0	0
0	0	0	0	0	0	0	0	0	0	0	0	0	0	0	0	0	0	0	0	0	0	0	0	0	0	0	0	0	0	0
0	0	0	0	0	0	0	0	0	0	0	0	0	0	0	0	0	0	0	0	0	0	0	0	0	0	0	0	0	0	0
0	0	0	0	0	0	0	0	0	0	0	0	0	0	0	0	0	0	0	0	0	0	0	0	0	0	0	0	0	0	0
0	0	0	0	0	0	0	0	0	0	0	0	0	0	0	0	0	0	0	0	0	0	0	0	0	0	0	0	0	0	0
0	0	0	0	0	0	0	0	0	0	0	0	0	0	0	0	0	0	0	0	0	0	0	0	0	0	0	0	0	0	0
0	0	0	0	0	0	0	0	0	0	0	0	0	0	0	0	0	0	0	0	0	0	0	0	0	0	0	0	0	0	0
0	0	0	0	0	0	0	0	0	0	0	0	0	0	0	0	0	0	0	0	0	0	0	0	0	0	0	0	0	0	0
0	0	0	0	0	0	0	0	0	0	0	0	0	0	0	0	0	0	0	0	0	0	0	0	0	0	0	0	0	0	0
0	0	0	0	0	0	0	0	0	0	0	0	0	0	0	0	0	0	0	0	0	0	0	0	0	0	0	0	0	0	0
0	0	0	0	0	0	0	0	0	0	0	0	0	0	0	0	0	0	0	0	0	0	0	0	0	0	0	0	0	0	0
0	0	0	0	0	0	0	0	0	0	0	0	0	0	0	0	0	0	0	0	0	0	0	0	0	0	0	0	0	0	0
0	0	0	0	0	0	0	0	0	0	0	0	0	0	0	0	0	0	0	0	0	0	0	0	0	0	0	0	0	0	0
0	0	0	0	0	0	0	0	0	0	0	0	0	0	0	0	0	0	0	0	0	0	0	0	0	0	0	0	0	0	0
0	0	0	0	0	0	0	0	0	0	0	0	0	0	0	0	0	0	0	0	0	0	0	0	0	0	0	0	0	0	0
0	0	0	0	0	0	0	0	0	0	0	0	0	0	0	0	0	0	0	0	0	0	0	0	0	0	0	0	0	0	0
0	0	0	0	0	0	0	0	0	0	0	0	0	0	0	0	0	0	0	0	0	0	0	0	0	0	0	0	0	0	0
0	0	0	0	0	0	0	0	0	0	0	0	0	0	0	0	0	0	0	0	0	0	0	0	0	0	0	0	0	0	0
0	0	0	0	0	0	0	0	0	0	0	0	0	0	0	0	0	0	0	0	0	0	0	0	0	0	0	0	0	0	0
0	0	0	0	0	0	0	0	0	0	0	0	0	0	0	0	0	0	0	0	0	0	0	0	0	0	0	0	0	0	0
0	0	0	0	0	0	0	0	0	0	0	0	0	0	0	0	0	0	0	0	0	0	0	0	0	0	0	0	0	0	0
0	0	0	0	0	0	0	0	0	0	0	0	0	0	0	0	0	0	0	0	0	0	0	0	0	0	0	0	0	0	0
0	0	0	0	0	0	0	0	0	0	0	0	0	0	0	0	0	0	0	0	0	0	0	0	0	0	0	0	0	0	0
0	0	0	0	0	0	0	0	0	0	0	0	0	0	0	0	0	0	0	0	0	0	0	0	0	0	0	0	0	0	0
0	0	0	0	0	0	0	0	0	0	0	0	0	0	0	0	0	0	0	0	0	0	0	0	0	0	0	0	0	0	0
0	0	0	0	0	0	0	0	0	0	0	0	0	0	0	0	0	0	0	0	0	0	0	0	0	0	0	0	0	0	0
0	0	0	0	0	0	0	0	0	0	0	0	0	0	0	0	0	0	0	0	0	0	0	0	0	0	0	0	0	0	0
0	0	0	0	0	0	0	0	0	0	0	0	0	0	0	0	0	0	0	0	0	0	0	0	0	0	0	0	0	0	0
0	0	0	0	0	0	0	0	0	0	0	0	0	0	0	0	0	0	0	0	0	0	0	0	0	0	0	0	0	0	0
0	0	0	0	0	0	0	0	0	0	0	0	0	0	0	0	0	0	0	0	0	0	0	0	0	0	0	0	0	0	0
0	0	0	0	0	0	0	0	0	0	0	0	0	0	0	0	0	0	0	0	0	0	0	0	0	0	0	0	0	0	0
0	0	0	0	0	0	0	0	0	0	0	0	0	0	0	0	0	0	0	0	0	0	0	0	0	0	0	0	0	0	0
0	0	0	0	0	0	0	0	0	0	0	0	0	0	0	0	0	0	0	0	0	0	0	0	0	0	0	0	0	0	0
0	0	0	0	0	0	0	0	0	0	0	0	0	0	0	0	0	0	0	0	0	0	0	0	0	0	0	0	0	0	0
0	0	0	0	0	0	0	0	0	0	0	0	0	0	0	0	0	0	0	0	0	0	0	0	0	0	0	0	0	0	0
0	0	0	0	0	0	0	0	0	0	0	0	0	0	0	0	0	0	0	0	0	0	0	0	0	0	0	0	0	0	0
0	0	0	0	0	0	0	0	0	0	0	0	0	0	0	0	0	0	0	0	0	0	0	0	0	0	0	0	0	0	0
0	0	0	0	0	0	0	0	0	0	0	0	0	0	0	0	0	0	0	0	0	0	0	0	0	0	0	0	0	0	0
0	0	0	0	0	0	0	0	0	0	0	0	0	0	0	0	0	0	0	0	0	0	0	0	0	0	0	0	0	0	0
0	0	0	0	0	0	0	0	0	0	0	0	0	0	0	0	0	0	0	0	0	0	0	0	0	0	0	0	0	0	0
0	0	0	0	0	0	0	0	0	0	0	0	0	0	0	0	0	0	0	0	0	0	0	0	0	0	0	0	0	0	0
0	0	0	0	0	0	0	0	0	0	0	0	0	0	0	0	0	0	0	0	0	0	0	0	0	0	0	0	0	0	0
0	0	0	0	0	0	0	0	0	0	0	0	0	0	0	0	0	0	0	0	0	0	0	0	0	0	0	0	0	0	0
0	0	0	0	0	0	0	0	0	0	0	0	0	0	0	0	0	0	0	0	0	0	0	0	0	0	0	0	0	0	0
0	0	0	0	0	0	0	0	0	0	0	0	0	0	0	0	0	0	0	0	0	0	0	0	0	0	0	0	0	0	0
0	0	0	0	0	0	0	0	0	0	0	0	0	0	0	0	0	0	0	0	0	0	0	0	0	0	0	0	0	0	0
0	0	0	0	0	0	0	0	0	0	0	0	0	0	0	0	0	0	0	0	0	0	0	0	0	0	0	0	0	0	0
0	0	0	0	0	0	0	0	0	0	0	0	0	0	0	0	0	0	0	0	0	0	0	0	0	0	0	0	0	0	0
0	0	0	0	0	0	0	0	0	0	0	0	0	0	0	0	0	0	0	0	0	0	0	0	0	0	0	0	0	0	0
0	0	0	0	0	0	0	0	0	0	0	0	0	0	0	0	0	0	0	0	0	0	0	0	0	0	0	0	0	0	0
0	0	0	0	0	0	0	0	0	0	0	0	0	0	0	0	0	0	0	0	0	0	0	0	0	0	0	0	0	0	0
0	0	0	0	0	0	0	0	0	0	0	0	0	0	0	0	0	0	0	0	0	0	0	0	0	0	0	0	0	0	0
0	0	0	0	0	0	0	0	0	0	0	0	0	0	0	0	0	0	0	0	0	0	0	0	0	0	0	0	0	0	0
0	0	0	0	0	0	0	0	0	0	0	0	0	0	0	0	0	0	0	0	0	0	0	0	0	0	0	0	0	0	0
0	0	0	0	0	0	0	0	0	0	0	0	0	0	0	0	0	0	0	0	0	0	0	0	0	0	0	0	0	0	0
0	0	0	0	0	0	0	0	0	0	0	0	0	0	0	0	0	0	0	0	0	0	0	0	0	0	0	0	0	0	0
0	0	0	0	0	0	0	0	0	0	0	0	0	0	0	0	0	0	0	0	0	0	0	0	0	0	0	0	0	0	0
0	0	0	0	0	0	0	0	0	0	0	0	0	0	0	0	0	0	0	0	0	0	0	0	0	0	0	0	0	0	0
0	0	0	0	0	0	0	0	0	0	0	0	0	0	0	0	0	0	0	0	0	0	0	0	0	0	0	0	0	0	0
0	0	0	0	0	0	0	0	0	0	0	0	0	0	0	0	0	0	0	0	0	0	0	0	0	0	0	0	0	0	0
0	0	0	0	0	0	0	0	0	0	0	0	0	0	0	0	0	0	0	0	0	0	0	0	0	0	0	0	0	0	0
0	0	0	0	0	0	0	0	0	0	0	0	0	0	0	0	0	0	0	0	0	0	0	0	0	0	0	0	0	0	0
0	0	0	0	0	0	0	0	0	0	0	0	0	0	0	0	0	0	0	0	0	0	0	0	0	0	0	0	0	0	0
0	0	0	0	0	0	0	0	0	0	0	0	0	0	0	0	0	0	0	0	0	0	0	0	0	0	0	0	0	0	0
0	0	0	0	0	0	0	0	0	0	0	0	0	0	0	0	0	0	0	0	0	0	0	0	0	0	0	0	0	0	0
0	0	0	0	0	0	0	0	0	0	0	0	0	0	0	0	0	0	0	0	0	0	0	0	0	0	0	0	0	0	0
0	0	0	0	0	0	0	0	0	0	0	0	0	0	0	0	0	0	0	0	0	0	0	0	0	0	0	0	0	0	0
0	0	0	0	0	0	0	0	0	0	0	0	0	0	0	0	0	0	0	0	0	0	0	0	0	0	0	0	0	0	0
0	0	0	0	0	0	0	0	0	0	0	0	0	0	0	0	0	0	0	0	0	0	0	0	0	0	0	0	0	0	0
0	0	0	0	0	0	0	0	0	0	0	0	0	0	0	0	0	0	0	0	0	0	0	0	0	0	0	0	0	0	0
0	0	0	0	0	0	0	0	0	0	0	0	0	0	0	0	0	0	0	0	0	0	0	0	0	0	0	0	0	0	0
0	0	0	0	0	0	0	0	0	0	0	0	0	0	0	0	0	0	0	0	0	0	0	0	0	0	0	0	0	0	0
0	0	0	0	0	0	0	0	0	0	0	0	0	0	0	0	0	0	0	0	0	0	0	0	0	0	0	0	0	0	0
0	0	0	0	0	0	0	0	0	0	0	0	0	0	0	0	0	0	0	0	0	0	0	0	0	0	0	0	0	0	0
0	0	0	0	0	0	0	0	0	0	0	0	0	0	0	0	0	0	0	0	0	0	0	0	0	0	0	0	0	0	0
0	0	0	0	0	0	0	0	0	0	0	0	0	0	0	0	0	0	0	0	0	0	0	0	0	0	0	0	0	0	0
0	0	0	0	0	0	0	0	0	0	0	0	0	0	0	0	0	0	0	0	0	0	0	0	0	0	0	0	0	0	0
0	0	0	0	0	0	0	0	0	0	0	0	0	0	0	0	0	0	0	0	0	0	0	0	0	0	0	0	0	0	0
0	0	0	0	0	0	0	0	0	0	0	0	0	0	0	0	0	0	0	0	0	0	0	0	0	0	0	0	0	0	0
0	0	0	0	0	0	0	0	0	0	0	0	0	0	0	0	0	0	0	0	0	0	0	0	0	0	0	0	0	0	0
0	0	0	0	0	0	0	0	0	0	0	0	0	0	0	0	0	0	0	0	0	0	0	0	0	0	0	0	0	0	0
0	0	0	0	0	0	0	0	0	0	0	0	0	0	0	0	0	0	0	0	0	0	0	0	0	0	0	0	0	0	0
0	0	0	0	0	0	0	0	0	0	0	0	0	0	0	0	0	0	0	0	0	0	0	0	0	0	0	0	0	0	0
0	0	0	0	0	0	0	0	0	0	0	0	0	0	0	0	0	0	0	0	0	0	0	0	0	0	0	0	0	0	0
0	0	0	0	0	0	0	0	0	0	0	0	0	0	0	0	0	0	0	0	0	0	0	0	0	0	0	0	0	0	0
0	0	0	0	0	0	0	0	0	0	0	0	0	0	0	0	0	0	0	0	0	0	0	0	0	0	0	0	0	0	0
0	0	0	0	0	0	0	0	0	0	0	0	0	0	0	0	0	0	0	0	0	0	0	0	0	0	0	0	0	0	0
0	0	0	0	0	0	0	0	0	0	0	0	0	0	0	0	0	0	0	0	0	0	0	0	0	0	0	0	0	0	0
0	0	0	0	0	0	0	0	0	0	0	0	0	0	0	0	0	0	0	0	0	0	0	0	0	0	0	0	0	0	0
0	0	0	0	0	0	0	0	0	0	0	0	0	0	0	0	0	0	0	0	0	0	0	0	0	0	0	0	0	0	0
0	0	0	0	0	0	0	0	0	0	0	0	0	0	0	0	0	0	0	0	0	0	0	0	0	0	0	0	0	0	0
0	0	0	0	0	0	0	0	0	0	0	0	0	0	0	0	0	0	0	0	0	0	0	0	0	0	0	0	0	0	0
0	0	0	0	0	0	0	0	0	0	0	0	0	0	0	0	0	0	0	0	0	0	0	0	0	0	0	0	0	0	0
0	0	0	0	0	0	0	0	0	0	0	0	0	0	0	0	0	0	0	0	0	0	0	0	0	0	0	0	0	0	0
0	0	0	0	0	0	0	0	0	0	0	0	0	0	0	0	0	0	0	0	0	0	0	0	0	0	0	0	0	0	0
0	0	0	0	0	0	0	0	0	0	0	0	0	0	0	0	0	0	0	0	0	0	0	0	0	0	0	0	0	0	0
0	0	0	0	0	0	0	0	0	0	0	0	0	0	0	0	0	0	0	0	0	0	0	0	0	0	0	0	0	0	0
0	0	0	0	0	0	0	0	0	0	0	0	0	0	0	0	0	0	0	0	0	0	0	0	0	0	0	0	0	0	0
0	0	0	0	0	0	0	0	0	0	0	0	0	0	0	0	0	0	0	0	0	0	0	0	0	0	0	0	0	0	0
0	0	0	0	0	0	0	0	0	0	0	0	0	0	0	0	0	0	0	0	0	0	0	0	0	0	0	0	0	0	0
0	0	0	0	0	0	0	0	0	0	0	0	0	0	0	0	0	0	0	0	0	0	0	0	0	0	0	0	0	0	0
0	0	0	0	0	0	0	0	0	0	0	0	0	0	0	0	0	0	0	0	0	0	0	0	0	0	0	0	0	0	0
0	0	0	0	0	0	0	0	0	0	0	0	0	0	0	0	0	0	0	0	0	0	0	0	0	0	0	0	0	0	0
0	0	0	0	0	0	0	0	0	0	0	0	0	0	0	0	0	0	0	0	0	0	0	0	0	0	0	0	0	0	0
0	0	0	0	0	0	0	0	0	0	0	0	0	0	0	0	0	0	0	0	0	0	0	0	0	0	0	0	0	0	0
0	0	0	0	0	0	0	0	0	0	0	0	0	0	0	0	0	0	0	0	0	0	0	0	0	0	0	0	0	0	0
0	0	0	0	0	0	0	0	0	0	0	0	0	0	0	0	0	0	0	0	0	0	0	0	0	0	0	0	0	0	0
0	0	0	0	0	0	0	0	0	0	0	0	0	0	0	0	0	0	0	0	0	0	0	0	0	0	0	0	0	0	0
0	0	0	0	0	0	0	0	0	0	0	0	0	0	0	0	0	0	0	0	0	0	0	0	0	0	0	0	0	0	0
0	0	0	0	0	0	0	0	0	0	0	0	0	0	0	0	0	0	0	0	0	0	0	0	0	0	0	0	0	0	0
0	0	0	0	0	0	0	0	0	0	0	0	0	0	0	0	0	0	0	0	0	0	0	0	0	0	0	0	0	0	0
0	0	0	0	0	0	0	0	0	0	0	0	0	0	0	0	0	0	0	0	0	0	0	0	0	0	0	0	0	0	0
0	0	0	0	0	0	0	0	0	0	0	0	0	0	0	0	0	0	0	0	0	0	0	0	0	0	0	0	0	0	0
0	0	0	0	0	0	0	0	0	0	0	0	0	0	0	0	0	0	0	0	0	0	0	0	0	0	0	0	0	0	0
0	0	0	0	0	0	0	0	0	0	0	0	0	0	0	0	0	0	0	0	0	0	0	0	0	0	0	0	0	0	0
0	0	0	0	0	0	0	0	0	0	0	0	0	0	0	0	0	0	0	0	0	0	0	0	0	0	0	0	0	0	0
0	0	0	0	0	0	0	0	0	0	0	0	0	0	0	0	0	0	0	0	0	0	0	0	0	0	0	0	0	0	0
0	0	0	0	0	0	0	0	0	0	0	0	0	0	0	0	0	0	0	0	0	0	0	0	0	0	0	0	0	0	0
0	0	0	0	0	0	0	0	0	0	0	0	0	0	0	0	0	0	0	0	0	0	0	0	0	0	0	0	0	0	0
0	0	0	0	0	0	0	0	0	0	0	0	0	0	0	0	0	0	0	0	0	0	0	0	0	0	0	0	0	0	0
0	0	0	0	0	0	0	0	0	0	0	0	0	0	0	0	0	0	0	0	0	0	0	0	0	0	0	0	0	0	0
0	0	0	0	0	0	0	0	0	0	0	0	0	0	0	0	0	0	0	0	0	0	0	0	0	0	0	0	0	0	0
0	0	0	0	0	0	0	0	0	0	0	0	0	0	0	0	0	0	0	0	0	0	0	0	0	0	0	0	0	0	0
0	0	0	0	0	0	0	0	0	0	0	0	0	0	0	0	0	0	0	0	0	0	0	0	0	0	0	0	0	0	0
0	0	0	0	0	0	0	0	0	0	0	0	0	0	0	0	0	0	0	0	0	0	0	0	0	0	0	0	0	0	0
0	0	0	0	0	0	0	0	0	0	0	0	0	0	0	0	0	0	0	0	0	0	0	0	0	0	0	0	0	0	0
0	0	0	0	0	0	0	0	0	0	0	0	0	0	0	0	0	0	0	0	0	0	0	0	0	0	0	0	0	0	0
0	0	0	0	0	0	0	0	0	0	0	0	0	0	0	0	0	0	0	0	0	0	0	0	0	0	0	0	0	0	0
0	0	0	0	0	0	0	0	0	0	0	0	0	0	0	0	0	0	0	0	0	0	0	0	0	0	0	0	0	0	0
0	0	0	0	0	0	0	0	0	0	0	0	0	0	0	0	0	0	0	0	0	0	0	0	0	0	0	0	0	0	0
0	0	0	0	0	0	0	0	0	0	0	0	0	0	0	0	0	0	0	0	0	0	0	0	0	0	0	0	0	0	0
0	0	0	0	0	0	0	0	0	0	0	0	0	0	0	0	0	0	0	0	0	0	0	0	0	0	0	0	0	0	0
0	0	0	0	0	0	0	0	0	0	0	0	0	0	0	0	0	0	0	0	0	0	0	0	0	0	0	0	0	0	0
0	0	0	0	0	0	0	0	0	0	0	0	0	0	0	0	0	0	0	0	0	0	0	0	0	0	0	0	0	0	0
0	0	0	0	0	0	0	0	0	0	0	0	0	0	0	0	0	0	0	0	0	0	0	0	0	0	0	0	0	0	0
0	0	0	0	0	0	0	0	0	0	0	0	0	0	0	0	0	0	0	0	0	0	0	0	0	0	0	0	0	0	0
0	0	0	0	0	0	0	0	0	0	0	0	0	0	0	0	0	0	0	0	0	0	0	0	0	0	0	0	0	0	0
0	0	0	0	0	0	0	0	0	0	0	0	0	0	0	0	0	0	0	0	0	0	0	0	0	0	0	0	0	0	0
0	0	0	0	0	0	0	0	0	0	0	0	0	0	0	0	0	0	0	0	0	0	0	0	0	0	0	0	0	0	0
0	0	0	0	0	0	0	0	0	0	0	0	0	0	0	0	0	0	0	0	0	0	0	0	0	0	0	0	0	0	0
0	0	0	0	0	0	0	0	0	0	0	0	0	0	0	0	0	0	0	0	0	0	0	0	0	0	0	0	0	0	0
0	0	0	0	0	0	0	0	0	0	0	0	0	0	0	0	0	0	0	0	0	0	0	0	0	0	0	0	0	0	0
0	0	0	0	0	0	0	0	0	0	0	0	0	0	0	0	0	0	0	0	0	0	0	0	0	0	0	0	0	0	0
0	0	0	0	0	0	0	0	0	0	0	0	0	0	0	0	0	0	0	0	0	0	0	0	0	0	0	0	0	0	0
0	0	0	0	0	0	0	0	0	0	0	0	0	0	0	0	0	0	0	0	0	0	0	0	0	0	0	0	0	0	0
0	0	0	0	0	0	0	0	0	0	0	0	0	0	0	0	0	0	0	0	0	0	0	0	0	0	0	0	0	0	0
0	0	0	0	0	0	0	0	0	0	0	0	0	0	0	0	0	0	0	0	0	0	0	0	0	0	0	0	0	0	0
0	0	0	0	0	0	0	0	0	0	0	0	0	0	0	0	0	0	0	0	0	0	0	0	0	0	0	0	0	0	0
0	0	0	0	0	0	0	0	0	0	0	0	0	0	0	0	0	0	0	0	0	0	0	0	0	0	0	0	0	0	0
0	0	0	0	0	0	0	0	0	0	0	0	0	0	0	0	0	0	0	0	0	0	0	0	0	0	0	0	0	0	0
0	0	0	0	0	0	0	0	0	0	0	0	0	0	0	0	0	0	0	0	0	0	0	0	0	0	0	0	0	0	0
0	0	0	0	0	0	0	0	0	0	0	0	0	0	0	0	0	0	0	0	0	0	0	0	0	0	0	0	0	0	0
0	0	0	0	0	0	0	0	0	0	0	0	0	0	0	0	0	0	0	0	0	0	0	0	0	0	0	0	0	0	0
0	0	0	0	0	0	0	0	0	0	0	0	0	0	0	0	0	0	0	0	0	0	0	0	0	0	0	0	0	0	0
0	0	0	0	0	0	0	0	0	0	0	0	0	0	0	0	0	0	0	0	0	0	0	0	0	0	0	0	0	0	0
0	0	0	0	0	0	0	0	0	0	0	0	0	0	0	0	0	0	0	0	0	0	0	0	0	0	0	0	0	0	0
0	0	0	0	0	0	0	0	0	0	0	0	0	0	0	0	0	0	0	0	0	0	0	0	0	0	0	0	0	0	0
0	0	0	0	0	0	0	0	0	0	0	0	0	0	0	0	0	0	0	0	0	0	0	0	0	0	0	0	0	0	0
0	0	0	0	0	0	0	0	0	0	0	0	0	0	0	0	0	0	0	0	0	0	0	0	0	0	0	0	0	0	0
0	0	0	0	0	0	0	0	0	0	0	0	0	0	0	0	0	0	0	0	0	0	0	0	0	0	0	0	0	0	0
0	0	0	0	0	0	0	0	0	0	0	0	0	0	0	0	0	0	0	0	0	0	0	0	0	0	0	0	0	0	0
0	0	0	0	0	0	0	0	0	0	0	0	0	0	0	0	0	0	0	0	0	0	0	0	0	0	0	0	0	0	0
0	0	0	0	0	0	0	0	0	0	0	0	0	0	0	0	0	0	0	0	0	0	0	0	0	0	0	0	0	0	0
0	0	0	0	0	0	0	0	0	0	0	0	0	0	0	0	0	0	0	0	0	0	0	0	0	0	0	0	0	0	0
0	0	0	0	0	0	0	0	0	0	0	0	0	0	0	0	0	0	0	0	0	0	0	0	0	0	0	0	0	0	0
0	0	0	0	0	0	0	0	0	0	0	0	0	0	0	0	0	0	0	0	0	0	0	0	0	0	0	0	0	0	0
0	0	0	0	0	0	0	0	0	0	0	0	0	0	0	0	0	0	0	0	0	0	0	0	0	0	0	0	0	0	0
0	0	0	0	0	0	0	0	0	0	0	0	0	0	0	0	0	0	0	0	0	0	0	0	0	0	0	0	0	0	0
0	0	0	0	0	0	0	0	0	0	0	0	0	0	0	0	0	0	0	0	0	0	0	0	0	0	0	0	0	0	0
0	0	0	0	0	0	0	0	0	0	0	0	0	0	0	0	0	0	0	0	0	0	0	0	0	0	0	0	0	0	0
0	0	0	0	0	0	0	0	0	0	0	0	0	0	0	0	0	0	0	0	0	0	0	0	0	0	0	0	0	0	0
0	0	0	0	0	0	0	0	0	0	0	0	0	0	0	0	0	0	0	0	0	0	0	0	0	0	0	0	0	0	0
0	0	0	0	0	0	0	0	0	0	0	0	0	0	0	0	0	0	0	0	0	0	0	0	0	0	0	0	0	0	0
0	0	0	0	0	0	0	0	0	0	0	0	0	0	0	0	0	0	0	0	0	0	0	0	0	0	0	0	0	0	0
0	0	0	0	0	0	0	0	0	0	0	0	0	0	0	0	0	0	0	0	0	0	0	0	0	0	0	0	0	0	0
0	0	0	0	0	0	0	0	0	0	0	0	0	0	0	0	0	0	0	0	0	0	0	0	0	0	0	0	0	0	0
0	0	0	0	0	0	0	0	0	0	0	0	0	0	0	0	0	0	0	0	0	0	0	0	0	0	0	0	0	0	0
0	0	0	0	0	0	0	0	0	0	0	0	0	0	0	0	0	0	0	0	0	0	0	0	0	0	0	0	0	0	0
0	0	0	0	0	0	0	0	0	0	0	0	0	0	0	0	0	0	0	0	0	0	0	0	0	0	0	0	0	0	0
0	0	0	0	0	0	0	0	0	0	0	0	0	0	0	0	0	0	0	0	0	0	0	0	0	0	0	0	0	0	0
0	0	0	0	0	0	0	0	0	0	0	0	0	0	0	0	0	0	0	0	0	0	0	0	0	0	0	0	0	0	0
0	0	0	0	0	0	0	0	0	0	0	0	0	0	0	0	0	0	0	0	0	0	0	0	0	0	0	0	0	0	0
0	0	0	0	0	0	0	0	0	0	0	0	0	0	0	0	0	0	0	0	0	0	0	0	0	0	0	0	0	0	0
0	0	0	0	0	0	0	0	0	0	0	0	0	0	0	0	0	0	0	0	0	0	0	0	0	0	0	0	0	0	0
0	0	0	0	0	0	0	0	0	0	0	0	0	0	0	0	0	0	0	0	0	0	0	0	0	0	0	0	0	0	0
0	0	0	0	0	0	0	0	0	0	0	0	0	0	0	0	0	0	0	0	0	0	0	0	0	0	0	0	0	0	0
0	0	0	0	0	0	0	0	0	0	0	0	0	0	0	0	0	0	0	0	0	0	0	0	0	0	0	0	0	0	0
0	0	0	0	0	0	0	0	0	0	0	0	0	0	0	0	0	0	0	0	0	0	0	0	0	0	0	0	0	0	0
0	0	0	0	0	0	0	0	0	0	0	0	0	0	0	0	0	0	0	0	0	0	0	0	0	0	0	0	0	0	0
0	0	0	0	0	0	0	0	0	0	0	0	0	0	0	0	0	0	0	0	0	0	0	0	0	0	0	0	0	0	0
0	0	0	0	0	0	0	0	0	0	0	0	0	0	0	0	0	0	0	0	0	0	0	0	0	0	0	0	0	0	0
0	0	0	0	0	0	0	0	0	0	0	0	0	0	0	0	0	0	0	0	0	0	0	0	0	0	0	0	0	0	0
0	0	0	0	0	0	0	0	0	0	0	0	0	0	0	0	0	0	0	0	0	0	0	0	0	0	0	0	0	0	0
0	0	0	0	0	0	0	0	0	0	0	0	0	0	0	0	0	0	0	0	0	0	0	0	0	0	0	0	0	0	0
0	0	0	0	0	0	0	0	0	0	0	0	0	0	0	0	0	0	0	0	0	0	0	0	0	0	0	0	0	0	0
0	0	0	0	0	0	0	0	0	0	0	0	0	0	0	0	0	0	0	0	0	0	0	0	0	0	0	0	0	0	0
0	0	0	0	0	0	0	0	0	0	0	0	0	0	0	0	0	0	0	0	0	0	0	0	0	0	0	0	0	0	0
0	0	0	0	0	0	0	0	0	0	0	0	0	0	0	0	0	0	0	0	0	0	0	0	0	0	0	0	0	0	0
0	0	0	0	0	0	0	0	0	0	0	0	0	0	0	0	0	0	0	0	0	0	0	0	0	0	0	0	0	0	0
0	0	0	0	0	0	0	0	0	0	0	0	0	0	0	0	0	0	0	0	0	0	0	0	0	0	0	0	0	0	0
0	0	0	0	0	0	0	0	0	0	0	0	0	0	0	0	0	0	0	0	0	0	0	0	0	0	0	0	0	0	0
0	0	0	0	0	0	0	0	0	0	0	0	0	0	0	0	0	0	0	0	0	0	0	0	0	0	0	0	0	0	0
0	0	0	0	0	0	0	0	0	0	0	0	0	0	0	0	0	0	0	0	0	0	0	0	0	0	0	0	0	0	0
0	0	0	0	0	0	0	0	0	0	0	0	0	0	0	0	0	0	0	0	0	0	0	0	0	0	0	0	0	0	0
0	0	0	0	0	0	0	0	0	0	0	0	0	0	0	0	0	0	0	0	0	0	0	0	0	0	0	0	0	0	0
0	0	0	0	0	0	0	0	0	0	0	0	0	0	0	0	0	0	0	0	0	0	0	0	0	0	0	0	0	0	0
0	0	0	0	0	0	0	0	0	0	0	0	0	0	0	0	0	0	0	0	0	0	0	0	0	0	0	0	0	0	0
0	0	0	0	0	0	0	0	0	0	0	0	0	0	0	0	0	0	0	0	0	0	0	0	0	0	0	0	0	0	0
0	0	0	0	0	0	0	0	0	0	0	0	0	0	0	0	0	0	0	0	0	0	0	0	0	0	0	0	0	0	0
0	0	0	0	0	0	0	0	0	0	0	0	0	0	0	0	0	0	0	0	0	0	0	0	0	0	0	0	0	0	0
0	0	0	0	0	0	0	0	0	0	0	0	0	0	0	0	0	0	0	0	0	0	0	0	0	0	0	0	0	0	0
0	0	0	0	0	0	0	0	0	0	0	0	0	0	0	0	0	0	0	0	0	0	0	0	0	0	0	0	0	0	0
0	0	0	0	0	0	0	0	0	0	0	0	0	0	0	0	0	0	0	0	0	0	0	0	0	0	0	0	0	0	0
0	0	0	0	0	0	0	0	0	0	0	0	0	0	0	0	0	0	0	0	0	0	0	0	0	0	0	0	0	0	0
0	0	0	0	0	0	0	0	0	0	0	0	0	0	0	0	0	0	0	0	0	0	0	0	0	0	0	0	0	0	0
0	0	0	0	0	0	0	0	0	0	0	0	0	0	0	0	0	0	0	0	0	0	0	0	0	0	0	0	0	0	0
0	0	0	0	0	0	0	0	0	0	0	0	0	0	0	0	0	0	0	0	0	0	0	0	0	0	0	0	0	0	0
0	0	0	0	0	0	0	0	0	0	0	0	0	0	0	0	0	0	0	0	0	0	0	0	0	0	0	0	0	0	0
0	0	0	0	0	0	0	0	0	0	0	0	0	0	0	0	0	0	0	0	0	0	0	0	0	0	0	0	0	0	0
0	0	0	0	0	0	0	0	0	0	0	0	0	0	0	0	0	0	0	0	0	0	0	0	0	0	0	0	0	0	0
0	0	0	0	0	0	0	0	0	0	0	0	0	0	0	0	0	0	0	0	0	0	0	0	0	0	0	0	0	0	0
0	0	0	0	0	0	0	0	0	0	0	0	0	0	0	0	0	0	0	0	0	0	0	0	0	0	0	0	0	0	0
0	0	0	0	0	0	0	0	0	0	0	0	0	0	0	0	0	0	0	0	0	0	0	0	0	0	0	0	0	0	0
0	0	0	0	0	0	0	0	0	0	0	0	0	0	0	0	0	0	0	0	0	0	0	0	0	0	0	0	0	0	0
0	0	0	0	0	0	0	0	0	0	0	0	0	0	0	0	0	0	0	0	0	0	0	0	0	0	0	0	0	0	0
0	0	0	0	0	0	0	0	0	0	0	0	0	0	0	0	0	0	0	0	0	0	0	0	0	0	0	0	0	0	0
0	0	0	0	0	0	0	0	0	0	0	0	0	0	0	0	0	0	0	0	0	0	0	0	0	0	0	0	0	0	0
0	0	0	0	0	0	0	0	0	0	0	0	0	0	0	0	0	0	0	0	0	0	0	0	0	0	0	0	0	0	0
0	0	0	0	0	0	0	0	0	0	0	0	0	0	0	0	0	0	0	0	0	0	0	0	0	0	0	0	0	0	0
0	0	0	0	0	0	0	0	0	0	0	0	0	0	0	0	0	0	0	0	0	0	0	0	0	0	0	0	0	0	0
0	0	0	0	0	0	0	0	0	0	0	0	0	0	0	0	0	0	0	0	0	0	0	0	0	0	0	0	0	0	0
0	0	0	0	0	0	0	0	0	0	0	0	0	0	0	0	0	0	0	0	0	0	0	0	0	0	0	0	0	0	0
0	0	0	0	0	0	0	0	0	0	0	0	0	0	0	0	0	0	0	0	0	0	0	0	0	0	0	0	0	0	0
0	0	0	0	0	0	0	0	0	0	0	0	0	0	0	0	0	0	0	0	0	0	0	0	0	0	0	0	0	0	0
0	0	0	0	0	0	0	0	0	0	0	0	0	0	0	0	0	0	0	0	0	0	0	0	0	0	0	0	0	0	0
0	0	0	0	0	0	0	0	0	0	0	0	0	0	0	0	0	0	0	0	0	0	0	0	0	0	0	0	0	0	0
0	0	0	0	0	0	0	0	0	0	0	0	0	0	0	0	0	0	0	0	0	0	0	0	0	0	0	0	0	0	0
0	0	0	0	0	0	0	0	0	0	0	0	0	0	0	0	0	0	0	0	0	0	0	0	0	0	0	0	0	0	0
0	0	0	0	0	0	0	0	0	0	0	0	0	0	0	0	0	0	0	0	0	0	0	0	0	0	0	0	0	0	0
0	0	0	0	0	0	0	0	0	0	0	0	0	0	0	0	0	0	0	0	0	0	0	0	0	0	0	0	0	0	0
0	0	0	0	0	0	0	0	0	0	0	0	0	0	0	0	0	0	0	0	0	0	0	0	0	0	0	0	0	0	0
0	0	0	0	0	0	0	0	0	0	0	0	0	0	0	0	0	0	0	0	0	0	0	0	0	0	0	0	0	0	0
0	0	0	0	0	0	0	0	0	0	0	0	0	0	0	0	0	0	0	0	0	0	0	0	0	0	0	0	0	0	0
0	0	0	0	0	0	0	0	0	0	0	0	0	0	0	0	0	0	0	0	0	0	0	0	0	0	0	0	0	0	0
0	0	0	0	0	0	0	0	0	0	0	0	0	0	0	0	0	0	0	0	0	0	0	0	0	0	0	0	0	0	0
0	0	0	0	0	0	0	0	0	0	0	0	0	0	0	0	0	0	0	0	0	0	0	0	0	0	0	0	0	0	0
0	0	0	0	0	0	0	0	0	0	0	0	0	0	0	0	0	0	0	0	0	0	0	0	0	0	0	0	0	0	0
0	0	0	0	0	0	0	0	0	0	0	0	0	0	0	0	0	0	0	0	0	0	0	0	0	0	0	0	0	0	0
0	0	0	0	0	0	0	0	0	0	0	0	0	0	0	0	0	0	0	0	0	0	0	0	0	0	0	0	0	0	0
0	0	0	0	0	0	0	0	0	0	0	0	0	0	0	0	0	0	0	0	0	0	0	0	0	0	0	0	0	0	0
0	0	0	0	0	0	0	0	0	0	0	0	0	0	0	0	0	0	0	0	0	0	0	0	0	0	0	0	0	0	0
0	0	0	0	0	0	0	0	0	0	0	0	0	0	0	0	0	0	0	0	0	0	0	0	0	0	0	0	0	0	0
0	0	0	0	0	0	0	0	0	0	0	0	0	0	0	0	0	0	0	0	0	0	0	0	0	0	0	0	0	0	0
0	0	0	0	0	0	0	0	0	0	0	0	0	0	0	0	0	0	0	0	0	0	0	0	0	0	0	0	0	0	0
0	0	0	0	0	0	0	0	0	0	0	0	0	0	0	0	0	0	0	0	0	0	0	0	0	0	0	0	0	0	0
0	0	0	0	0	0	0	0	0	0	0	0	0	0	0	0	0	0	0	0	0	0	0	0	0	0	0	0	0	0	0
0	0	0	0	0	0	0	0	0	0	0	0	0	0	0	0	0	0	0	0	0	0	0	0	0	0	0	0	0	0	0
0	0	0	0	0	0	0	0	0	0	0	0	0	0	0	0	0	0	0	0	0	0	0	0	0	0	0	0	0	0	0
0	0	0	0	0	0	0	0	0	0	0	0	0	0	0	0	0	0	0	0	0	0	0	0	0	0	0	0	0	0	0
0	0	0	0	0	0	0	0	0	0	0	0	0	0	0	0	0	0	0	0	0	0	0	0	0	0	0	0	0	0	0
0	0	0	0	0	0	0	0	0	0	0	0	0	0	0	0	0	0	0	0	0	0	0	0	0	0	0	0	0	0	0
0	0	0	0	0	0	0	0	0	0	0	0	0	0	0	0	0	0	0	0	0	0	0	0	0	0	0	0	0	0	0
0	0	0	0	0	0	0	0	0	0	0	0	0	0	0	0	0	0	0	0	0	0	0	0	0	0	0	0	0	0	0
0	0	0	0	0	0	0	0	0	0	0	0	0	0	0	0	0	0	0	0	0	0	0	0	0	0	0	0	0	0	0
0	0	0	0	0	0	0	0	0	0	0	0	0	0	0	0	0	0	0	0	0	0	0	0	0	0	0	0	0	0	0
0	0	0	0	0	0	0	0	0	0	0	0	0	0	0	0	0	0	0	0	0	0	0	0	0	0	0	0	0	0	0
0	0	0	0	0	0	0	0	0	0	0	0	0	0	0	0	0	0	0	0	0	0	0	0	0	0	0	0	0	0	0
0	0	0	0	0	0	0	0	0	0	0	0	0	0	0	0	0	0	0	0	0	0	0	0	0	0	0	0	0	0	0
0	0	0	0	0	0	0	0	0	0	0	0	0	0	0	0	0	0	0	0	0	0	0	0	0	0	0	0	0	0	0
0	0	0	0	0	0	0	0	0	0	0	0	0	0	0	0	0	0	0	0	0	0	0	0	0	0	0	0	0	0	0
0	0	0	0	0	0	0	0	0	0	0	0	0	0	0	0	0	0	0	0	0	0	0	0	0	0	0	0	0	0	0
0	0	0	0	0	0	0	0	0	0	0	0	0	0	0	0	0	0	0	0	0	0	0	0	0	0	0	0	0	0	0
0	0	0	0	0	0	0	0	0	0	0	0	0	0	0	0	0	0	0	0	0	0	0	0	0	0	0	0	0	0	0
0	0	0	0	0	0	0	0	0	0	0	0	0	0	0	0	0	0	0	0	0	0	0	0	0	0	0	0	0	0	0
0	0	0	0	0	0	0	0	0	0	0	0	0	0	0	0	0	0	0	0	0	0	0	0	0	0	0	0	0	0	0
0	0	0	0	0	0	0	0	0	0	0	0	0	0	0	0	0	0	0	0	0	0	0	0	0	0	0	0	0	0	0
0	0	0	0	0	0	0	0	0	0	0	0	0	0	0	0	0	0	0	0	0	0	0	0	0	0	0	0	0	0	0
0	0	0	0	0	0	0	0	0	0	0	0	0	0	0	0	0	0	0	0	0	0	0	0	0	0	0	0	0	0	0
0	0	0	0	0	0	0	0	0	0	0	0	0	0	0	0	0	0	0	0	0	0	0	0	0	0	0	0	0	0	0
0	0	0	0	0	0	0	0	0	0	0	0	0	0	0	0	0	0	0	0	0	0	0	0	0	0	0	0	0	0	0
0	0	0	0	0	0	0	0	0	0	0	0	0	0	0	0	0	0	0	0	0	0	0	0	0	0	0	0	0	0	0
0	0	0	0	0	0	0	0	0	0	0	0	0	0	0	0	0	0	0	0	0	0	0	0	0	0	0	0	0	0	0
0	0	0	0	0	0	0	0	0	0	0	0	0	0	0	0	0	0	0	0	0	0	0	0	0	0	0	0	0	0	0
0	0	0	0	0	0	0	0	0	0	0	0	0	0	0	0	0	0	0	0	0	0	0	0	0	0	0	0	0	0	0
0	0	0	0	0	0	0	0	0	0	0	0	0	0	0	0	0	0	0	0	0	0	0	0	0	0	0	0	0	0	0
0	0	0	0	0	0	0	0	0	0	0	0	0	0	0	0	0	0	0	0	0	0	0	0	0	0	0	0	0	0	0
0	0	0	0	0	0	0	0	0	0	0	0	0	0	0	0	0	0	0	0	0	0	0	0	0	0	0	0	0	0	0
0	0	0	0	0	0	0	0	0	0	0	0	0	0	0	0	0	0	0	0	0	0	0	0	0	0	0	0	0	0	0
0	0	0	0	0	0	0	0	0	0	0	0	0	0	0	0	0	0	0	0	0	0	0	0	0	0	0	0	0	0	0
0	0	0	0	0	0	0	0	0	0	0	0	0	0	0	0	0	0	0	0	0	0	0	0	0	0	0	0	0	0	0
0	0	0	0	0	0	0	0	0	0	0	0	0	0	0	0	0	0	0	0	0	0	0	0	0	0	0	0	0	0	0
0	0	0	0	0	0	0	0	0	0	0	0	0	0	0	0	0	0	0	0	0	0	0	0	0	0	0	0	0	0	0
0	0	0	0	0	0	0	0	0	0	0	0	0	0	0	0	0	0	0	0	0	0	0	0	0	0	0	0	0	0	0
0	0	0	0	0	0	0	0	0	0	0	0	0	0	0	0	0	0	0	0	0	0	0	0	0	0	0	0	0	0	0
0	0	0	0	0	0	0	0	0	0	0	0	0	0	0	0	0	0	0	0	0	0	0	0	0	0	0	0	0	0	0
0	0	0	0	0	0	0	0	0	0	0	0	0	0	0	0	0	0	0	0	0	0	0	0	0	0	0	0	0	0	0
0	0	0	0	0	0	0	0	0	0	0	0	0	0	0	0	0	0	0	0	0	0	0	0	0	0	0	0	0	0	0
0	0	0	0	0	0	0	0	0	0	0	0	0	0	0	0	0	0	0	0	0	0	0	0	0	0	0	0	0	0	0
0	0	0	0	0	0	0	0	0	0	0	0	0	0	0	0	0	0	0	0	0	0	0	0	0	0	0	0	0	0	0
0	0	0	0	0	0	0	0	0	0	0	0	0	0	0	0	0	0	0	0	0	0	0	0	0	0	0	0	0	0	0
0	0	0	0	0	0	0	0	0	0	0	0	0	0	0	0	0	0	0	0	0	0	0	0	0	0	0	0	0	0	0
0	0	0	0	0	0	0	0	0	0	0	0	0	0	0	0	0	0	0	0	0	0	0	0	0	0	0	0	0	0	0
0	0	0	0	0	0	0	0	0	0	0	0	0	0	0	0	0	0	0	0	0	0	0	0	0	0	0	0	0	0	0
0	0	0	0	0	0	0	0	0	0	0	0	0	0	0	0	0	0	0	0	0	0	0	0	0	0	0	0	0	0	0
0	0	0	0	0	0	0	0	0	0	0	0	0	0	0	0	0	0	0	0	0	0	0	0	0	0	0	0	0	0	0
0	0	0	0	0	0	0	0	0	0	0	0	0	0	0	0	0	0	0	0	0	0	0	0	0	0	0	0	0	0	0
0	0	0	0	0	0	0	0	0	0	0	0	0	0	0	0	0	0	0	0	0	0	0	0	0	0	0	0	0	0	0
0	0	0	0	0	0	0	0	0	0	0	0	0	0	0	0	0	0	0	0	0	0	0	0	0	0	0	0	0	0	0
0	0	0	0	0	0	0	0	0	0	0	0	0	0	0	0	0	0	0	0	0	0	0	0	0	0	0	0	0	0	0
0	0	0	0	0	0	0	0	0	0	0	0	0	0	0	0	0	0	0	0	0	0	0	0	0	0	0	0	0	0	0
0	0	0	0	0	0	0	0	0	0	0	0	0	0	0	0	0	0	0	0	0	0	0	0	0	0	0	0	0	0	0
0	0	0	0	0	0	0	0	0	0	0	0	0	0	0	0	0	0	0	0	0	0	0	0	0	0	0	0	0	0	0
0	0	0	0	0	0	0	0	0	0	0	0	0	0	0	0	0	0	0	0	0	0	0	0	0	0	0	0	0	0	0
0	0	0	0	0	0	0	0	0	0	0	0	0	0	0	0	0	0	0	0	0	0	0	0	0	0	0	0	0	0	0
0	0	0	0	0	0	0	0	0	0	0	0	0	0	0	0	0	0	0	0	0	0	0	0	0	0	0	0	0	0	0
0	0	0	0	0	0	0	0	0	0	0	0	0	0	0	0	0	0	0	0	0	0	0	0	0	0	0	0	0	0	0
0	0	0	0	0	0	0	0	0	0	0	0	0	0	0	0	0	0	0	0	0	0	0	0	0	0	0	0	0	0	0
0	0	0	0	0	0	0	0	0	0	0	0	0	0	0	0	0	0	0	0	0	0	0	0	0	0	0	0	0	0	0
0	0	0	0	0	0	0	0	0	0	0	0	0	0	0	0	0	0	0	0	0	0	0	0	0	0	0	0	0	0	0
0	0	0	0	0	0	0	0	0	0	0	0	0	0	0	0	0	0	0	0	0	0	0	0	0	0	0	0	0	0	0
0	0	0	0	0	0	0	0	0	0	0	0	0	0	0	0	0	0	0	0	0	0	0	0	0	0	0	0	0	0	0
0	0	0	0	0	0	0	0	0	0	0	0	0	0	0	0	0	0	0	0	0	0	0	0	0	0	0	0	0	0	0
0	0	0	0	0	0	0	0	0	0	0	0	0	0	0	0	0	0	0	0	0	0	0	0	0	0	0	0	0	0	0
0	0	0	0	0	0	0	0	0	0	0	0	0	0	0	0	0	0	0	0	0	0	0	0	0	0	0	0	0	0	0
0	0	0	0	0	0	0	0	0	0	0	0	0	0	0	0	0	0	0	0	0	0	0	0	0	0	0	0	0	0	0
0	0	0	0	0	0	0	0	0	0	0	0	0	0	0	0	0	0	0	0	0	0	0	0	0	0	0	0	0	0	0
0	0	0	0	0	0	0	0	0	0	0	0	0	0	0	0	0	0	0	0	0	0	0	0	0	0	0	0	0	0	0
0	0	0	0	0	0	0	0	0	0	0	0	0	0	0	0	0	0	0	0	0	0	0	0	0	0	0	0	0	0	0
0	0	0	0	0	0	0	0	0	0	0	0	0	0	0	0	0	0	0	0	0	0	0	0	0	0	0	0	0	0	0
0	0	0	0	0	0	0	0	0	0	0	0	0	0	0	0	0	0	0	0	0	0	0	0	0	0	0	0	0	0	0
0	0	0	0	0	0	0	0	0	0	0	0	0	0	0	0	0	0	0	0	0	0	0	0	0	0	0	0	0	0	0
0	0	0	0	0	0	0	0	0	0	0	0	0	0	0	0	0	0	0	0	0	0	0	0	0	0	0	0	0	0	0
0	0	0	0	0	0	0	0	0	0	0	0	0	0	0	0	0	0	0	0	0	0	0	0	0	0	0	0	0	0	0
0	0	0	0	0	0	0	0	0	0	0	0	0	0	0	0	0	0	0	0	0	0	0	0	0	0	0	0	0	0	0
0	0	0	0	0	0	0	0	0	0	0	0	0	0	0	0	0	0	0	0	0	0	0	0	0	0	0	0	0	0	0
0	0	0	0	0	0	0	0	0	0	0	0	0	0	0	0	0	0	0	0	0	0	0	0	0	0	0	0	0	0	0
0	0	0	0	0	0	0	0	0	0	0	0	0	0	0	0	0	0	0	0	0	0	0	0	0	0	0	0	0	0	0
0	0	0	0	0	0	0	0	0	0	0	0	0	0	0	0	0	0	0	0	0	0	0	0	0	0	0	0	0	0	0
0	0	0	0	0	0	0	0	0	0	0	0	0	0	0	0	0	0	0	0	0	0	0	0	0	0	0	0	0	0	0
0	0	0	0	0	0	0	0	0	0	0	0	0	0	0	0	0	0	0	0	0	0	0	0	0	0	0	0	0	0	0
0	0	0	0	0	0	0	0	0	0	0	0	0	0	0	0	0	0	0	0	0	0	0	0	0	0	0	0	0	0	0
0	0	0	0	0	0	0	0	0	0	0	0	0	0	0	0	0	0	0	0	0	0	0	0	0	0	0	0	0	0	0
0	0	0	0	0	0	0	0	0	0	0	0	0	0	0	0	0	0	0	0	0	0	0	0	0	0	0	0	0	0	0
0	0	0	0	0	0	0	0	0	0	0	0	0	0	0	0	0	0	0	0	0	0	0	0	0	0	0	0	0	0	0
0	0	0	0	0	0	0	0	0	0	0	0	0	0	0	0	0	0	0	0	0	0	0	0	0	0	0	0	0	0	0
0	0	0	0	0	0	0	0	0	0	0	0	0	0	0	0	0	0	0	0	0	0	0	0	0	0	0	0	0	0	0
0	0	0	0	0	0	0	0	0	0	0	0	0	0	0	0	0	0	0	0	0	0	0	0	0	0	0	0	0	0	0
0	0	0	0	0	0	0	0	0	0	0	0	0	0	0	0	0	0	0	0	0	0	0	0	0	0	0	0	0	0	0
0	0	0	0	0	0	0	0	0	0	0	0	0	0	0	0	0	0	0	0	0	0	0	0	0	0	0	0	0	0	0
0	0	0	0	0	0	0	0	0	0	0	0	0	0	0	0	0	0	0	0	0	0	0	0	0	0	0	0	0	0	0
0	0	0	0	0	0	0	0	0	0	0	0	0	0	0	0	0	0	0	0	0	0	0	0	0	0	0	0	0	0	0
0	0	0	0	0	0	0	0	0	0	0	0	0	0	0	0	0	0	0	0	0	0	0	0	0	0	0	0	0	0	0
0	0	0	0	0	0	0	0	0	0	0	0	0	0	0	0	0	0	0	0	0	0	0	0	0	0	0	0	0	0	0
0	0	0	0	0	0	0	0	0	0	0	0	0	0	0	0	0	0	0	0	0	0	0	0	0	0	0	0	0	0	0
0	0	0	0	0	0	0	0	0	0	0	0	0	0	0	0	0	0	0	0	0	0	0	0	0	0	0	0	0	0	0
0	0	0	0	0	0	0	0	0	0	0	0	0	0	0	0	0	0	0	0	0	0	0	0	0	0	0	0	0	0	0
0	0	0	0	0	0	0	0	0	0	0	0	0	0	0	0	0	0	0	0	0	0	0	0	0	0	0	0	0	0	0
0	0	0	0	0	0	0	0	0	0	0	0	0	0	0	0	0	0	0	0	0	0	0	0	0	0	0	0	0	0	0
0	0	0	0	0	0	0	0	0	0	0	0	0	0	0	0	0	0	0	0	0	0	0	0	0	0	0	0	0	0	0
0	0	0	0	0	0	0	0	0	0	0	0	0	0	0	0	0	0	0	0	0	0	0	0	0	0	0	0	0	0	0
0	0	0	0	0	0	0	0	0	0	0	0	0	0	0	0	0	0	0	0	0	0	0	0	0	0	0	0	0	0	0
0	0	0	0	0	0	0	0	0	0	0	0	0	0	0	0	0	0	0	0	0	0	0	0	0	0	0	0	0	0	0
0	0	0	0	0	0	0	0	0	0	0	0	0	0	0	0	0	0	0	0	0	0	0	0	0	0	0	0	0	0	0
0	0	0	0	0	0	0	0	0	0	0	0	0	0	0	0	0	0	0	0	0	0	0	0	0	0	0	0	0	0	0
0	0	0	0	0	0	0	0	0	0	0	0	0	0	0	0	0	0	0	0	0	0	0	0	0	0	0	0	0	0	0
0	0	0	0	0	0	0	0	0	0	0	0	0	0	0	0	0	0	0	0	0	0	0	0	0	0	0	0	0	0	0
0	0	0	0	0	0	0	0	0	0	0	0	0	0	0	0	0	0	0	0	0	0	0	0	0	0	0	0	0	0	0
0	0	0	0	0	0	0	0	0	0	0	0	0	0	0	0	0	0	0	0	0	0	0	0	0	0	0	0	0	0	0
0	0	0	0	0	0	0	0	0	0	0	0	0	0	0	0	0	0	0	0	0	0	0	0	0	0	0	0	0	0	0
0	0	0	0	0	0	0	0	0	0	0	0	0	0	0	0	0	0	0	0	0	0	0	0	0	0	0	0	0	0	0
0	0	0	0	0	0	0	0	0	0	0	0	0	0	0	0	0	0	0	0	0	0	0	0	0	0	0	0	0	0	0
0	0	0	0	0	0	0	0	0	0	0	0	0	0	0	0	0	0	0	0	0	0	0	0	0	0	0	0	0	0	0
0	0	0	0	0	0	0	0	0	0	0	0	0	0	0	0	0	0	0	0	0	0	0	0	0	0	0	0	0	0	0
0	0	0	0	0	0	0	0	0	0	0	0	0	0	0	0	0	0	0	0	0	0	0	0	0	0	0	0	0	0	0
0	0	0	0	0	0	0	0	0	0	0	0	0	0	0	0	0	0	0	0	0	0	0	0	0	0	0	0	0	0	0
0	0	0	0	0	0	0	0	0	0	0	0	0	0	0	0	0	0	0	0	0	0	0	0	0	0	0	0	0	0	0
0	0	0	0	0	0	0	0	0	0	0	0	0	0	0	0	0	0	0	0	0	0	0	0	0	0	0	0	0	0	0
0	0	0	0	0	0	0	0	0	0	0	0	0	0	0	0	0	0	0	0	0	0	0	0	0	0	0	0	0	0	0
0	0	0	0	0	0	0	0	0	0	0	0	0	0	0	0	0	0	0	0	0	0	0	0	0	0	0	0	0	0	0
0	0	0	0	0	0	0	0	0	0	0	0	0	0	0	0	0	0	0	0	0	0	0	0	0	0	0	0	0	0	0
0	0	0	0	0	0	0	0	0	0	0	0	0	0	0	0	0	0	0	0	0	0	0	0	0	0	0	0	0	0	0
0	0	0	0	0	0	0	0	0	0	0	0	0	0	0	0	0	0	0	0	0	0	0	0	0	0	0	0	0	0	0
0	0	0	0	0	0	0	0	0	0	0	0	0	0	0	0	0	0	0	0	0	0	0	0	0	0	0	0	0	0	0
0	0	0	0	0	0	0	0	0	0	0	0	0	0	0	0	0	0	0	0	0	0	0	0	0	0	0	0	0	0	0
0	0	0	0	0	0	0	0	0	0	0	0	0	0	0	0	0	0	0	0	0	0	0	0	0	0	0	0	0	0	0
0	0	0	0	0	0	0	0	0	0	0	0	0	0	0	0	0	0	0	0	0	0	0	0	0	0	0	0	0	0	0
0	0	0	0	0	0	0	0	0	0	0	0	0	0	0	0	0	0	0	0	0	0	0	0	0	0	0	0	0	0	0
0	0	0	0	0	0	0	0	0	0	0	0	0	0	0	0	0	0	0	0	0	0	0	0	0	0	0	0	0	0	0
0	0	0	0	0	0	0	0	0	0	0	0	0	0	0	0	0	0	0	0	0	0	0	0	0	0	0	0	0	0	0
0	0	0	0	0	0	0	0	0	0	0	0	0	0	0	0	0	0	0	0	0	0	0	0	0	0	0	0	0	0	0
0	0	0	0	0	0	0	0	0	0	0	0	0	0	0	0	0	0	0	0	0	0	0	0	0	0	0	0	0	0	0
0	0	0	0	0	0	0	0	0	0	0	0	0	0	0	0	0	0	0	0	0	0	0	0	0	0	0	0	0	0	0
0	0	0	0	0	0	0	0	0	0	0	0	0	0	0	0	0	0	0	0	0	0	0	0	0	0	0	0	0	0	0
0	0	0	0	0	0	0	0	0	0	0	0	0	0	0	0	0	0	0	0	0	0	0	0	0	0	0	0	0	0	0
0	0	0	0	0	0	0	0	0	0	0	0	0	0	0	0	0	0	0	0	0	0	0	0	0	0	0	0	0	0	0
0	0	0	0	0	0	0	0	0	0	0	0	0	0	0	0	0	0	0	0	0	0	0	0	0	0	0	0	0	0	0
0	0	0	0	0	0	0	0	0	0	0	0	0	0	0	0	0	0	0	0	0	0	0	0	0	0	0	0	0	0	0
0	0	0	0	0	0	0	0	0	0	0	0	0	0	0	0	0	0	0	0	0	0	0	0	0	0	0	0	0	0	0
0	0	0	0	0	0	0	0	0	0	0	0	0	0	0	0	0	0	0	0	0	0	0	0	0	0	0	0	0	0	0
0	0	0	0	0	0	0	0	0	0	0	0	0	0	0	0	0	0	0	0	0	0	0	0	0	0	0	0	0	0	0
0	0	0	0	0	0	0	0	0	0	0	0	0	0	0	0	0	0	0	0	0	0	0	0	0	0	0	0	0	0	0
0	0	0	0	0	0	0	0	0	0	0	0	0	0	0	0	0	0	0	0	0	0	0	0	0	0	0	0	0	0	0
0	0	0	0	0	0	0	0	0	0	0	0	0	0	0	0	0	0	0	0	0	0	0	0	0	0	0	0	0	0	0
0	0	0	0	0	0	0	0	0	0	0	0	0	0	0	0	0	0	0	0	0	0	0	0	0	0	0	0	0	0	0
0	0	0	0	0	0	0	0	0	0	0	0	0	0	0	0	0	0	0	0	0	0	0	0	0	0	0	0	0	0	0
0	0	0	0	0	0	0	0	0	0	0	0	0	0	0	0	0	0	0	0	0	0	0	0	0	0	0	0	0	0	0
0	0	0	0	0	0	0	0	0	0	0	0	0	0	0	0	0	0	0	0	0	0	0	0	0	0	0	0	0	0	0
0	0	0	0	0	0	0	0	0	0	0	0	0	0	0	0	0	0	0	0	0	0	0	0	0	0	0	0	0	0	0
0	0	0	0	0	0	0	0	0	0	0	0	0	0	0	0	0	0	0	0	0	0	0	0	0	0	0	0	0	0	0
0	0	0	0	0	0	0	0	0	0	0	0	0	0	0	0	0	0	0	0	0	0	0	0	0	0	0	0	0	0	0
0	0	0	0	0	0	0	0	0	0	0	0	0	0	0	0	0	0	0	0	0	0	0	0	0	0	0	0	0	0	0
0	0	0	0	0	0	0	0	0	0	0	0	0	0	0	0	0	0	0	0	0	0	0	0	0	0	0	0	0	0	0
0	0	0	0	0	0	0	0	0	0	0	0	0	0	0	0	0	0	0	0	0	0	0	0	0	0	0	0	0	0	0
0	0	0	0	0	0	0	0	0	0	0	0	0	0	0	0	0	0	0	0	0	0	0	0	0	0	0	0	0	0	0
0	0	0	0	0	0	0	0	0	0	0	0	0	0	0	0	0	0	0	0	0	0	0	0	0	0	0	0	0	0	0
[truncated: 1,000 more rows]
