# Supplementary material for: A modified shuffled frog leaping algorithm with inertia weight
Source: Sci Rep. 2024 Feb 20;14:4146. doi: 10.1038/s41598-024-51306-1 (PMC11224354; doi:10.1038/s41598-024-51306-1)
Supplement: Supplementary file 1 — Supplementary Information. [file 41598_2024_51306_MOESM1_ESM.zip › data/F2/MSFLA_L_21.xls]

## Sheet: Sheet1
0.257576	-0.00786427	0.0969075	-0.039171	0.0870103	0.939365	-0.075073	-0.30651	0.322091	0.0412538	0.127582	0.114968	-0.591116	-0.0641435	0.182409	0.119584	-0.140979	0.20286	0.376454	0.0362577	0.232268	0.0371497	0.0015077	0.11997	0.745494	-0.0621522	-0.981286	0.718311	0.0904975	0.104133	7.22194
-0.0115969	-0.0127312	-0.0121742	-0.00761801	-0.0204677	0.00790679	-0.0157463	-0.0597387	-0.00137677	-0.00935594	-0.0170268	0.0214038	-0.0271142	0.0364275	0.00277979	0.0238936	-0.0251929	0.004732	-0.0815908	-0.00793524	0.00443113	-0.0178346	-0.0717149	0.00912753	-0.010974	-0.0293968	0.0192365	-0.00449191	0.00562342	-0.01544	0.59508
0.000702192	0.000804382	-0.00651208	-0.000364091	0.00064431	0.00348995	0.000578721	-0.00174437	0.000223668	-0.00127242	0.00036635	-0.000195087	-0.0033446	0.000149397	0.00181142	-0.00049141	-0.000376681	0.00332815	0.000453555	-0.00722552	7.94906e-05	0.00149248	-0.000621957	-0.00244807	-0.000580903	0.000177146	-0.00102539	0.00184389	-0.00102303	-0.000257981	0.0436287
1.93054e-06	-6.32788e-05	-0.000258921	4.23411e-05	0.000172889	-4.48383e-05	-0.000146605	2.26288e-05	0.000103071	-6.64544e-05	-1.64139e-05	-0.000127784	-6.89652e-05	-0.000197564	-3.25627e-05	-0.000331678	3.79984e-05	-0.000149926	-0.000175675	5.31833e-05	0.000229499	9.1201e-06	-0.000205951	-0.000119158	0.000543392	-0.000300164	9.01964e-05	0.000215079	9.61865e-06	-8.4537e-05	0.00392142
1.61124e-06	7.6493e-06	1.83636e-05	-2.31276e-05	-1.91678e-06	1.50321e-05	-1.57208e-06	-2.11145e-06	-1.52721e-06	-8.76519e-06	-5.36446e-06	1.20792e-05	-9.33246e-05	9.85107e-07	-1.22702e-06	1.84743e-05	-8.1034e-06	1.44394e-05	-3.94441e-06	-3.45672e-05	-3.86695e-06	4.80503e-05	1.4821e-05	-2.26398e-05	2.38877e-05	8.46586e-06	1.05431e-05	1.39579e-05	-1.2367e-05	-2.59328e-06	0.000435379
-1.98509e-06	3.41928e-07	5.59631e-06	-4.53039e-07	-1.95927e-08	-3.84993e-07	9.07557e-07	3.04305e-07	2.27466e-06	-1.01801e-07	9.06345e-08	-3.47418e-07	4.63195e-06	8.82994e-07	-1.22747e-06	1.04981e-06	5.62863e-07	9.02835e-08	-9.68626e-08	-2.54192e-06	-2.88788e-07	-1.35005e-06	-1.24791e-06	6.83996e-09	2.25607e-06	-7.00436e-07	1.72224e-07	-3.59015e-07	-3.96599e-07	-9.40791e-07	3.16102e-05
-1.53235e-07	-3.45886e-08	1.22806e-08	4.85343e-08	3.19193e-07	1.22114e-07	-1.0755e-07	1.48298e-08	1.95956e-08	1.11969e-07	4.83049e-08	-4.67892e-08	-6.1464e-08	2.57641e-08	-2.57793e-09	-1.59535e-07	6.74483e-08	-3.28329e-08	-2.94604e-08	6.14276e-08	-4.23781e-08	-6.65499e-10	5.91055e-08	1.22604e-07	-3.22708e-08	1.93288e-07	-7.56187e-08	1.03447e-07	3.62333e-08	-1.29723e-07	2.27483e-06
-1.35766e-08	-5.14285e-10	2.57131e-09	-1.7399e-10	-7.75057e-09	8.67924e-09	-1.33973e-08	-1.08747e-08	-7.53337e-09	-8.46069e-10	5.01762e-09	8.38928e-09	-4.13062e-09	-1.14786e-08	5.27777e-10	3.09589e-09	-7.42377e-09	5.99708e-09	2.10072e-08	4.50197e-09	3.74323e-08	9.66874e-09	1.6454e-08	6.67123e-09	7.17769e-09	-9.5282e-09	5.92743e-09	2.0087e-08	-1.55328e-08	-2.49883e-09	2.68465e-07
2.45472e-09	2.38445e-10	2.54682e-09	2.59081e-10	1.96849e-09	1.18552e-09	4.10203e-10	1.22681e-09	1.38672e-09	2.80071e-10	3.48226e-10	-1.44439e-10	8.23213e-11	-1.26012e-10	-2.24147e-10	-8.7565e-10	-4.87694e-10	1.05197e-09	1.34329e-09	4.92233e-10	-6.15019e-10	-8.47362e-11	-1.10989e-09	3.17234e-10	1.57072e-09	-2.27742e-09	6.75195e-10	-8.0672e-10	6.73425e-11	-6.65991e-10	2.53231e-08
1.29397e-10	1.14036e-10	1.42568e-10	8.23485e-11	-6.15421e-10	3.84082e-11	-1.41066e-10	2.42579e-11	-8.73512e-11	-4.92184e-10	5.16687e-11	1.62289e-11	4.28529e-12	3.52305e-12	-1.43571e-12	-2.55508e-11	1.52696e-10	-3.41657e-10	-8.84943e-11	-1.62198e-11	5.53554e-11	-4.03353e-11	-2.58843e-12	-2.69239e-10	-2.61481e-11	1.62774e-11	-2.28792e-11	2.34766e-10	1.63343e-10	8.93512e-11	3.48908e-09
-5.26734e-13	1.7058e-11	3.05954e-12	-6.97233e-13	-1.10996e-12	5.74918e-12	-5.83501e-12	-1.69405e-11	7.96442e-12	4.70676e-11	1.38698e-12	1.6416e-11	1.05974e-11	-4.07508e-12	-3.05122e-12	-3.47227e-12	-8.38463e-13	2.49376e-12	-1.84439e-12	-4.15555e-12	1.23001e-11	-6.25104e-12	4.63955e-12	-2.28288e-12	1.19315e-11	-1.99097e-12	-1.22896e-12	2.88508e-11	-1.08346e-11	2.71619e-11	2.61812e-10
1.86365e-13	9.71477e-14	-7.79934e-14	-5.73327e-14	-8.43613e-13	4.89289e-13	-9.06236e-13	5.61181e-13	-1.68513e-13	1.20156e-13	1.37522e-12	-2.32948e-12	1.31816e-12	4.60615e-14	-1.03746e-13	-3.73933e-13	1.53712e-13	2.35426e-14	1.49482e-13	-1.34519e-13	7.71629e-13	9.60931e-14	-2.51387e-13	2.18286e-13	3.29192e-13	-1.02185e-13	6.63577e-13	-1.06854e-12	2.21362e-13	4.48981e-13	1.36869e-11
2.1668e-13	-2.09036e-14	-2.47462e-14	-1.32788e-13	-4.07448e-15	-1.1204e-14	5.9129e-14	3.38839e-13	1.24626e-14	3.08051e-14	2.39977e-14	4.92146e-14	1.59384e-13	1.17152e-14	2.80013e-13	-1.35089e-14	-3.1829e-15	-3.27608e-14	3.07669e-14	-7.54747e-14	-5.61101e-14	-6.25496e-15	-1.67589e-14	-6.13502e-14	6.07855e-14	5.33864e-15	3.56251e-14	-3.25827e-14	1.98184e-15	1.0092e-13	1.90936e-12
-8.38553e-16	-7.31534e-15	1.1106e-14	4.29717e-15	-9.91307e-15	-2.27674e-16	-8.1412e-16	1.30203e-15	-7.8023e-15	1.00421e-14	-3.99074e-15	-2.96789e-16	-1.76458e-14	-3.49181e-15	-2.67881e-15	-9.78168e-15	1.35401e-14	-3.01092e-15	-3.63616e-15	-3.52887e-17	5.00859e-15	-1.03638e-14	6.57442e-16	6.13064e-15	4.86341e-15	1.43078e-15	1.86917e-16	-2.3183e-15	1.13779e-15	-2.48758e-15	1.46352e-13
-1.07177e-15	1.8566e-15	-4.43871e-18	-7.75623e-16	-2.23276e-16	1.18658e-15	-1.32627e-15	-1.27081e-16	1.13682e-15	1.89509e-16	1.19401e-15	2.15379e-16	-3.64374e-17	-1.55841e-16	-7.22682e-17	-1.5161e-16	3.09606e-16	2.38737e-16	-2.9282e-16	6.0643e-17	-2.86866e-17	-9.84071e-17	-1.23942e-16	-1.81651e-17	5.07801e-16	4.1655e-17	-2.49283e-15	2.83558e-16	1.93274e-16	-9.25203e-17	1.45062e-14
8.52348e-18	4.23982e-17	-6.56786e-17	-5.01251e-18	8.76101e-17	6.53531e-17	-4.54574e-17	-9.17019e-17	5.36902e-18	-7.75506e-17	-2.86114e-17	-4.53674e-17	-1.02687e-17	-1.01366e-17	6.91731e-17	4.42011e-17	-2.93983e-18	-8.25169e-18	-7.19965e-17	1.16583e-16	6.26469e-17	-7.72961e-17	3.34152e-18	-9.3193e-17	-2.17311e-16	5.88484e-17	-4.81521e-17	-1.31669e-17	2.76644e-17	3.64738e-18	1.50745e-15
-1.54751e-18	2.49276e-18	-5.78983e-18	2.07416e-19	1.22023e-17	-1.02256e-17	-5.94042e-18	4.54125e-18	-7.40332e-18	1.43852e-18	2.66645e-18	-1.65221e-19	-7.44109e-18	-7.82698e-18	3.26023e-19	5.86247e-18	3.47608e-19	-5.82519e-19	-3.38979e-18	-2.03861e-17	-6.41621e-18	4.40574e-18	-1.26188e-18	4.40306e-18	-5.15839e-18	-6.21359e-18	2.63107e-18	-1.55551e-18	3.12214e-18	8.58521e-19	1.36809e-16
3.10339e-20	8.54279e-19	-3.23735e-19	2.99522e-19	-4.15788e-19	2.4886e-19	3.35247e-19	1.7921e-19	-3.53194e-21	-1.28497e-19	2.94353e-19	-5.57398e-19	4.04801e-20	-5.12924e-20	1.23076e-18	3.05384e-19	7.05323e-20	-7.57746e-19	2.94984e-19	7.3854e-20	7.20361e-19	9.44873e-20	-1.31669e-18	-1.00938e-19	-2.65129e-19	7.25779e-19	-3.36978e-19	5.97923e-20	-9.04737e-21	-3.09709e-19	1.04354e-17
-3.603e-20	3.07287e-20	-7.17722e-21	-2.25195e-20	-1.09293e-19	4.3306e-20	-7.02801e-21	-8.26631e-20	2.54563e-20	1.64433e-20	4.09074e-20	5.30278e-21	2.22981e-20	-1.47483e-20	-6.54734e-21	-3.5081e-20	8.86686e-21	6.12473e-20	1.69448e-21	-7.19402e-21	-9.01657e-20	-2.45541e-20	1.04469e-20	-1.82935e-20	3.60273e-20	1.51702e-21	5.57418e-21	7.5313e-21	-1.02771e-19	-4.38535e-22	8.81852e-19
1.33965e-21	-1.58996e-20	4.30087e-22	8.22233e-23	-1.04262e-20	-4.93623e-21	9.95696e-22	-6.74424e-22	-4.56936e-22	6.79385e-22	5.34988e-22	1.96897e-21	7.4216e-21	6.16526e-21	-4.10803e-22	2.55325e-21	2.41317e-21	8.80771e-21	2.41175e-22	-1.36873e-22	9.81237e-23	-5.28207e-23	-3.91888e-21	4.36706e-22	-3.17807e-21	-2.26843e-21	2.7087e-21	-1.27029e-21	-8.10055e-21	-5.16741e-21	9.37742e-20
1.90763e-22	-1.38624e-22	-3.41826e-23	5.05343e-23	4.66608e-22	-3.739e-22	-8.79332e-24	7.47322e-22	2.26504e-22	3.72563e-23	6.75803e-22	-5.52622e-23	3.40313e-22	-1.60954e-22	-7.23737e-23	2.47681e-22	-1.02454e-22	-6.72813e-22	-1.24158e-22	-3.12574e-22	-6.89938e-22	-7.8289e-22	-1.26959e-21	2.92082e-22	1.18554e-22	-3.13847e-22	-9.90598e-23	1.24669e-22	-3.34805e-22	-5.0543e-23	9.11485e-21
-4.40412e-23	1.29027e-23	6.80621e-24	-8.35183e-25	2.78915e-23	-6.28913e-24	8.1325e-24	-5.73914e-23	-1.8678e-23	-1.16571e-22	1.30886e-23	-5.53096e-24	5.15398e-24	2.35625e-23	1.85732e-23	-2.42336e-23	-1.95269e-23	-2.73888e-23	-4.24583e-23	-2.20889e-23	1.2743e-23	-1.99823e-24	2.73039e-23	-2.95241e-23	-1.12984e-23	4.89173e-25	4.97918e-24	-5.07522e-24	4.3535e-23	-3.64941e-23	6.74585e-22
-3.35316e-26	-6.06031e-24	1.07216e-24	-3.46289e-24	3.82287e-24	5.49411e-25	8.81905e-26	-3.13495e-24	-9.08859e-24	-6.26929e-26	2.40369e-24	-2.78782e-25	-1.93596e-25	-2.27478e-25	-6.87865e-25	2.50899e-24	-1.12292e-25	-1.00554e-23	6.26961e-25	-2.28093e-25	2.16951e-24	5.81981e-25	1.3287e-24	1.77616e-24	-1.08207e-24	1.12428e-26	3.20027e-24	-3.97349e-24	-1.37333e-24	-2.07255e-24	6.22681e-23
-1.19931e-24	8.92586e-25	-1.86072e-25	-5.40417e-26	-8.24853e-26	-1.1586e-25	7.6856e-26	3.88188e-26	2.1106e-25	-3.668e-25	3.20997e-25	8.20363e-26	2.22903e-25	-4.6793e-25	-4.27907e-25	8.28136e-26	-3.44423e-26	1.11082e-25	-5.89193e-26	-1.37682e-25	-1.9875e-26	5.93972e-25	9.66548e-26	6.03047e-25	1.19738e-26	-9.07604e-26	2.58026e-25	-1.1152e-25	-8.6893e-26	3.6512e-25	7.40844e-24
3.43015e-27	-9.18976e-27	3.79654e-28	-6.40982e-26	-1.61503e-26	1.76709e-29	9.34912e-27	-3.72252e-27	2.61308e-26	4.48642e-26	8.55056e-27	-1.23136e-26	-4.90552e-26	1.3125e-26	9.10048e-27	-4.80639e-27	6.92406e-26	3.07625e-26	-2.93097e-27	-1.56453e-26	-6.31862e-27	-2.43457e-26	-5.03572e-27	-3.04111e-26	-2.92651e-27	9.13047e-27	-2.65687e-26	2.97477e-26	1.40491e-27	-3.21867e-27	5.31971e-25
1.07326e-28	1.14919e-27	-2.56007e-29	-7.08269e-28	-6.13083e-28	-5.6116e-27	-2.06447e-27	-9.21267e-27	1.06933e-27	1.56504e-27	1.35021e-28	1.15906e-27	1.50228e-28	1.20626e-27	9.32168e-28	-5.46777e-28	1.54323e-27	5.72053e-28	9.49349e-28	2.37938e-27	8.51356e-28	1.31423e-27	6.39557e-27	6.08955e-27	1.28036e-27	4.14036e-27	2.12116e-28	1.77042e-28	1.02235e-27	-2.48593e-28	5.34316e-26
-2.62523e-29	8.37432e-30	-9.73102e-29	-3.78895e-30	7.11374e-29	-1.89738e-28	-6.02736e-29	1.37182e-28	5.67347e-29	6.32156e-29	-7.69511e-28	1.19859e-28	-2.57269e-28	1.94987e-29	-1.07062e-28	7.62311e-29	8.20757e-29	7.11867e-30	1.79798e-30	7.63405e-29	-3.33371e-28	-5.68304e-30	1.37098e-28	-5.90153e-29	1.25906e-28	-2.41722e-29	2.98834e-29	-4.26795e-29	3.50924e-28	2.71737e-29	3.36668e-27
-1.57864e-30	-4.01238e-31	6.97133e-30	-1.62849e-29	2.10815e-29	3.71885e-29	2.02816e-31	1.78429e-29	3.56859e-29	1.37904e-29	-1.12497e-29	-1.65485e-30	1.1832e-29	-2.38341e-29	-3.10878e-29	-3.72386e-29	3.99876e-30	1.67057e-30	-1.95678e-31	6.5367e-31	3.82005e-30	1.42928e-29	-2.13179e-30	-8.77118e-31	9.56454e-30	7.44627e-30	1.34465e-29	-3.56476e-29	1.03514e-28	1.69363e-30	4.66878e-28
-6.93646e-31	-2.365e-30	1.2733e-31	-1.90915e-31	2.79073e-30	3.35363e-30	2.24858e-30	-2.74997e-30	1.00059e-30	3.14827e-30	1.25758e-31	-5.07051e-31	-2.00475e-31	-2.17849e-31	-3.90842e-31	-5.12474e-30	8.58098e-31	-1.13471e-31	-4.52599e-31	1.64637e-31	9.37172e-31	-5.78508e-30	6.00387e-31	5.71059e-30	5.99071e-31	-4.43215e-31	-2.1439e-30	-2.68376e-31	8.35223e-32	1.28874e-31	4.35244e-29
-1.57035e-31	-4.57512e-32	-8.95305e-33	-2.63238e-32	-2.55453e-32	-2.43876e-31	-1.30665e-31	1.96406e-33	1.89445e-32	-3.29179e-32	3.73246e-31	2.7693e-31	-1.6343e-31	-1.6575e-32	6.25624e-32	1.53333e-31	1.68994e-31	-1.77938e-31	4.18221e-32	-3.72307e-33	-1.72446e-32	1.02547e-30	5.06424e-32	6.99994e-32	5.12374e-31	1.61968e-32	-2.21836e-32	1.39163e-32	-4.9045e-32	6.39618e-32	3.97156e-30
5.1034e-33	2.77043e-32	2.83587e-32	-2.26262e-32	-1.28619e-32	4.30458e-33	1.81234e-32	1.34984e-32	3.33579e-33	-4.53418e-33	5.84706e-33	-3.89028e-34	2.15035e-33	-2.16279e-32	-4.83141e-33	6.81765e-34	-3.59759e-33	1.7119e-33	1.37124e-33	3.09148e-33	1.09481e-32	2.03201e-32	-3.53131e-33	7.53489e-33	-3.93536e-33	2.4968e-33	3.8295e-33	-1.28555e-32	1.72732e-33	-7.43341e-33	2.60363e-31
-1.07128e-33	3.29969e-34	1.8095e-33	4.66536e-34	5.10193e-34	2.04286e-33	3.9093e-33	-1.94128e-33	1.0344e-33	-2.45672e-33	-7.47769e-34	4.89325e-34	7.46343e-34	-4.22689e-34	3.97147e-34	-2.15743e-33	-1.10133e-33	3.48231e-34	2.48991e-34	5.88941e-34	-2.7126e-33	-1.50461e-34	-8.32381e-36	4.25781e-34	1.02583e-33	-8.94916e-34	-3.79903e-34	3.17442e-33	-6.50227e-34	-4.33781e-34	3.26765e-32
-2.09563e-35	-1.24689e-34	2.17661e-35	4.81124e-35	6.63604e-35	-5.71135e-35	1.64387e-35	-2.43132e-35	-2.70403e-35	8.86772e-36	-4.90196e-36	5.18533e-35	-1.64453e-34	-1.83304e-35	2.84849e-36	1.24163e-34	-7.78967e-35	-3.27909e-35	-2.4831e-35	-7.58738e-35	-8.5057e-36	-2.16682e-34	-1.64017e-34	-2.56316e-35	1.38958e-34	-3.90418e-35	-8.24057e-35	-4.03091e-35	-1.90263e-35	1.7646e-34	1.90464e-33
5.68727e-36	1.43771e-37	7.52457e-36	8.82997e-36	1.5128e-35	-8.40396e-37	2.73202e-36	1.77075e-35	-5.65543e-36	-4.09101e-37	-1.49234e-36	5.63953e-36	-4.69512e-36	6.71822e-36	5.87271e-36	1.27271e-35	5.47111e-36	-7.30785e-36	-3.36248e-37	4.50639e-36	6.07128e-37	1.02623e-35	1.6023e-36	2.71907e-36	-5.60292e-36	3.15937e-36	-6.74473e-38	1.72096e-38	5.01971e-35	7.50551e-36	2.01165e-34
-1.10239e-36	-4.59665e-38	3.50579e-37	-5.19731e-36	-4.46211e-37	1.45801e-36	1.93699e-36	-2.04838e-37	-1.75894e-37	-1.30644e-36	2.64149e-38	-4.12949e-37	-3.24163e-37	6.77834e-37	-3.33824e-37	7.4944e-39	-9.05014e-37	-1.45528e-37	-5.31633e-38	2.31139e-37	-2.26381e-38	7.8233e-37	-5.26901e-37	1.22208e-37	2.92172e-37	-1.18147e-36	-3.48625e-37	-7.17176e-37	1.08007e-36	-7.65569e-37	2.11813e-35
2.58276e-39	1.00577e-37	-1.42917e-37	-7.22561e-38	1.19625e-37	5.17386e-39	3.50164e-38	1.11264e-37	-5.18807e-38	3.77e-39	7.93344e-39	-2.3656e-38	4.86093e-38	1.30339e-38	7.49812e-38	-4.6432e-38	-4.55975e-39	1.65806e-38	1.07255e-38	-7.66807e-38	5.61364e-38	5.16393e-39	3.55918e-38	3.4724e-38	-5.93438e-38	-1.48175e-38	2.18337e-38	-3.32043e-38	-2.90207e-38	4.25081e-38	1.3006e-36
-7.45438e-40	1.48216e-39	3.9195e-40	-6.35706e-40	-5.45122e-39	2.69924e-39	-2.21913e-39	2.00822e-39	-8.47179e-41	1.54392e-40	8.4099e-39	-9.84095e-40	1.36501e-39	4.97062e-40	-9.44034e-39	-9.30311e-40	2.74607e-39	1.38945e-39	-3.14836e-39	1.33818e-39	-3.44643e-39	3.98779e-39	6.81745e-39	3.07177e-39	1.62975e-38	1.99652e-38	1.51003e-39	1.15312e-38	-2.0053e-39	3.76577e-39	1.18519e-37
9.32459e-40	-1.49259e-40	3.52817e-40	-5.00004e-40	-1.39195e-41	6.98751e-40	-5.13923e-40	2.14152e-40	1.5116e-39	-2.893e-40	-2.74897e-40	-2.59514e-40	-1.91082e-40	7.01231e-40	9.15856e-41	-1.856e-40	-2.37612e-40	2.68688e-42	-2.50791e-40	1.71095e-40	6.50098e-40	-9.68305e-40	2.79522e-40	2.34939e-40	1.68621e-40	2.07264e-39	4.22131e-40	-1.84204e-40	6.21783e-42	-9.97111e-40	1.35261e-38
-6.98447e-42	-9.4803e-41	-1.93512e-40	-3.55913e-41	6.11776e-41	1.05913e-43	-1.00672e-41	1.88153e-40	-2.87709e-41	-1.13573e-41	5.09458e-41	-4.68417e-41	-1.69591e-41	-2.8465e-41	-7.00553e-41	1.81599e-41	-2.9841e-41	-1.15707e-40	-4.982e-42	-7.71088e-41	4.43592e-42	1.04845e-42	-4.10933e-41	2.70877e-41	-1.89533e-41	-1.10704e-40	-9.61667e-43	4.53307e-41	-1.51036e-42	-6.82335e-41	1.40895e-39
1.89881e-41	-1.53675e-42	-6.69607e-42	-1.18417e-42	-1.89741e-43	-2.40746e-42	1.09677e-42	2.49608e-42	4.44212e-43	-5.66437e-43	-8.63498e-43	-4.33546e-42	-1.54593e-42	1.4998e-42	2.6139e-42	2.0412e-42	-2.50778e-43	2.91249e-41	2.39624e-42	3.94499e-42	3.17596e-42	-1.63607e-42	-4.39603e-43	-3.21559e-42	4.51816e-42	-1.17057e-42	-1.24282e-42	-3.91393e-42	-4.42331e-42	4.81976e-42	1.12778e-40
1.00962e-43	-1.18601e-42	-4.12812e-44	4.58864e-43	-8.82816e-44	-3.85394e-44	-2.21764e-43	-3.23675e-43	3.00303e-43	-7.53364e-44	-1.48481e-43	2.8409e-43	1.56763e-43	3.15434e-43	9.94139e-44	-6.85906e-44	-1.35459e-44	4.55938e-43	8.46996e-44	-3.69013e-43	1.1292e-42	2.52771e-43	9.8328e-43	3.56801e-45	-8.88213e-44	-4.14408e-43	-1.91702e-42	8.73005e-44	1.57164e-43	1.92561e-44	9.88378e-42
-1.14532e-45	-4.06146e-45	8.67241e-45	-1.06644e-43	1.30191e-44	-9.00113e-45	-6.8332e-44	-2.63372e-46	1.13519e-43	1.06187e-44	2.63321e-44	-4.05276e-44	-1.05818e-44	3.11529e-44	1.11084e-45	-4.96355e-44	-2.77768e-44	-2.79528e-44	-1.79514e-45	1.43082e-44	7.5009e-45	4.85612e-44	2.00138e-44	2.36039e-45	-1.20552e-44	5.62625e-45	-7.33356e-44	-1.54988e-44	5.97608e-45	-2.93749e-45	7.60315e-43
-7.84363e-46	1.34127e-45	2.94791e-45	1.47822e-46	-3.65508e-46	-1.06916e-44	2.12762e-45	-4.07202e-45	2.48733e-45	-4.16285e-45	-3.11107e-45	1.48273e-45	-5.34993e-47	-3.91731e-45	1.78632e-45	6.73139e-45	-1.10044e-45	-1.25344e-45	-1.4861e-44	-2.53092e-44	-4.51835e-45	1.17798e-45	1.9548e-45	-1.76177e-45	-6.90281e-46	1.05725e-44	6.08854e-46	-1.51491e-45	2.491e-45	1.06837e-45	1.15093e-43
-2.18378e-47	5.77114e-46	3.859e-47	-1.58616e-46	2.1356e-46	-3.58032e-46	-2.21891e-46	-4.542e-48	-1.04259e-46	-2.92611e-47	8.7922e-47	2.52187e-46	-3.71211e-46	-5.33674e-47	8.02937e-50	-3.29439e-46	-5.87408e-46	-3.15375e-48	-7.67695e-46	1.03809e-46	-1.9883e-47	-1.13408e-45	6.38728e-46	-8.06138e-47	-4.10331e-46	-2.27541e-47	-4.0739e-47	-1.67762e-46	2.64863e-46	9.4289e-47	7.15802e-45
-1.93235e-47	2.93185e-48	-2.92498e-47	-1.97558e-47	2.65615e-47	-3.1137e-47	-7.1495e-48	-1.61221e-47	-3.26704e-48	-4.84257e-47	2.02044e-47	-6.38814e-48	2.36961e-48	-2.18568e-48	3.99537e-48	-6.03206e-47	1.83565e-48	8.36806e-48	1.75921e-47	1.21387e-47	-2.97177e-47	1.60759e-47	-7.3749e-47	-1.71513e-47	1.93673e-48	1.61802e-47	-5.11043e-47	2.32347e-47	9.3924e-48	-1.07697e-47	5.88634e-46
9.00147e-49	2.76291e-49	-1.92342e-48	-4.8252e-49	-7.04809e-49	4.25553e-48	1.13527e-48	-4.52997e-49	-1.53166e-48	9.51385e-49	-3.05744e-49	-6.42872e-48	-1.26991e-48	-8.0202e-49	-6.82396e-49	3.36148e-49	-6.78797e-50	9.41602e-49	-4.47088e-49	-1.56786e-47	-3.09024e-49	-3.97187e-48	5.63241e-48	-2.33143e-49	5.79661e-48	-1.79208e-48	8.54927e-49	1.69571e-49	3.44095e-49	3.3498e-50	5.87114e-47
-2.39213e-49	9.32488e-50	-2.94072e-50	4.10196e-50	5.96379e-50	2.42424e-49	-5.26385e-50	-1.40027e-49	2.65071e-49	1.80885e-49	1.02087e-49	-8.61032e-50	2.64555e-49	9.34358e-50	1.82512e-49	2.33197e-49	3.36403e-49	-4.85699e-50	3.17301e-50	1.59654e-49	2.9657e-50	3.30737e-51	1.22137e-49	-9.99656e-49	-1.85714e-50	1.34406e-48	5.71072e-50	3.20186e-49	8.9372e-51	-9.51394e-50	5.88058e-48
4.88392e-51	3.18216e-50	1.4099e-51	-3.59676e-50	5.58879e-51	1.38852e-50	3.53862e-51	1.42737e-50	-4.14616e-51	2.7321e-50	4.08633e-52	-5.75772e-50	6.13891e-50	-2.97795e-51	-4.10779e-51	4.28355e-51	2.79278e-51	1.79659e-50	-2.1751e-53	-3.53975e-51	8.57082e-52	6.75405e-51	2.85433e-52	-1.98698e-50	-5.47152e-51	-2.28514e-50	6.84259e-51	-6.71932e-51	-7.71395e-51	-4.28532e-51	3.79551e-49
3.96738e-53	-3.09697e-51	-5.23662e-51	4.34188e-51	6.37334e-52	-1.04345e-52	-3.45357e-51	3.96508e-51	9.10326e-52	-1.05057e-50	8.07937e-53	-8.98813e-52	1.80695e-51	2.14858e-51	4.61875e-51	-3.60678e-51	-3.57915e-52	5.91078e-53	4.56301e-52	-1.62419e-51	1.23452e-51	-6.29293e-51	2.57713e-51	4.9221e-52	6.22244e-52	-6.21757e-51	-1.4887e-52	1.14017e-51	6.71587e-52	-9.99891e-53	6.74469e-50
-5.97855e-53	-2.09369e-53	1.45737e-52	-6.61186e-53	1.52547e-52	2.09439e-53	1.77685e-54	-4.41803e-52	-2.95371e-52	4.28454e-53	4.8726e-52	1.20342e-52	-9.69218e-54	7.13247e-54	-2.59138e-53	-1.36375e-53	-6.6325e-53	1.06239e-53	-1.24182e-52	-3.55708e-53	2.78964e-52	1.70496e-53	-2.74499e-53	5.26303e-53	1.74634e-53	-3.65425e-52	-6.05747e-53	1.21476e-52	-1.43198e-52	2.77804e-52	3.51058e-51
1.87911e-54	-1.5151e-53	-4.62878e-54	-1.35245e-53	-4.38701e-53	9.25641e-54	-2.41751e-53	5.79747e-54	2.18855e-53	5.55118e-55	1.55451e-53	2.64294e-54	1.49452e-53	-1.23069e-53	-1.86239e-54	1.5236e-54	4.06508e-53	-2.36908e-54	5.45251e-54	8.88316e-54	-4.63715e-54	-2.59706e-54	-1.0569e-53	-2.28561e-53	8.43939e-54	2.60647e-54	-1.00898e-55	3.34234e-55	1.07113e-54	-1.57551e-53	3.15871e-52
1.41478e-54	-5.70771e-56	3.55565e-55	-5.9231e-55	4.09823e-54	-2.39463e-54	1.72227e-54	4.36807e-55	4.35118e-54	-2.97412e-55	7.59289e-56	-3.3558e-54	7.09372e-55	2.33818e-55	1.35863e-55	1.10897e-54	7.11333e-55	-8.39061e-55	7.42512e-55	-2.59998e-56	-3.61536e-55	-1.31416e-55	-5.97467e-56	-1.24094e-54	5.11271e-55	-6.5688e-55	-9.02468e-55	-3.74718e-55	6.17222e-54	-2.49739e-55	3.43198e-53
-3.50031e-56	-4.12085e-56	-1.74536e-55	-3.15571e-56	-1.29719e-57	9.10034e-56	7.11324e-56	1.58081e-55	1.43372e-57	-2.37135e-56	-8.66952e-56	6.58232e-56	5.13831e-56	3.47611e-56	-2.85511e-56	4.31251e-56	-2.80675e-55	-3.09278e-56	-1.5298e-55	2.11327e-55	-1.94924e-56	-1.54128e-55	9.33535e-55	-1.18343e-55	-1.2561e-56	-7.34204e-56	1.5887e-56	-8.21507e-57	1.67458e-55	6.59162e-57	3.12485e-54
1.74346e-57	1.64788e-56	-6.09149e-58	-6.4936e-57	-1.6187e-57	-2.67892e-56	-5.78113e-58	-8.03843e-57	2.45584e-56	-1.05114e-56	-5.71079e-57	-8.81636e-57	-9.22262e-57	7.04797e-57	-4.97011e-58	1.72208e-57	-6.0463e-57	-2.37178e-57	-4.19261e-56	-5.63308e-57	-6.16394e-57	-2.71288e-57	1.31217e-56	-8.59068e-57	-1.13571e-56	1.62037e-56	-3.16339e-58	-2.58838e-57	1.89522e-56	5.15119e-57	2.71571e-55
-4.92942e-58	-8.51038e-58	-2.63212e-57	-4.72375e-58	5.95689e-58	1.36168e-58	-4.25242e-58	-9.76428e-58	-2.17892e-58	2.90746e-58	1.32771e-57	2.09176e-57	9.87134e-58	-1.70558e-58	6.01793e-58	1.98152e-58	-3.24852e-58	2.17459e-57	-1.28881e-57	3.13466e-59	3.8746e-58	-2.91915e-58	-2.05539e-58	-1.99076e-58	-7.48017e-59	6.48257e-58	-6.67388e-58	-6.2247e-59	-3.40345e-58	-1.12025e-58	1.92764e-56
-9.05082e-60	-2.13907e-59	-7.54601e-59	-3.03301e-59	4.56498e-59	-3.29985e-59	3.16032e-59	1.74112e-59	3.51841e-59	9.04134e-59	5.82916e-61	1.74999e-58	1.95704e-59	1.55805e-58	5.92438e-59	3.23127e-60	-1.67205e-58	-2.67726e-59	-3.95253e-59	2.05026e-59	-7.18634e-59	-2.47312e-58	-4.97257e-59	-5.39461e-60	1.51862e-59	-8.87492e-59	1.35386e-58	4.20979e-59	-1.30356e-58	2.12152e-59	1.86421e-57
-4.21743e-60	-1.27821e-59	6.12979e-60	2.47427e-62	2.62652e-60	1.45567e-60	-1.88117e-60	1.62151e-59	1.5003e-59	-9.46225e-62	-1.86048e-59	-1.10011e-60	-8.58356e-61	8.15283e-60	-9.71191e-60	-1.63997e-60	-5.37684e-60	-1.7523e-59	-1.32555e-60	7.14433e-61	-2.27741e-60	-4.89767e-61	-4.33539e-61	1.95318e-60	1.68607e-60	1.02134e-60	6.9587e-60	-4.60591e-60	3.94161e-61	3.2705e-60	1.48529e-58
-8.16955e-61	1.69165e-61	2.23424e-61	4.08836e-61	-1.11663e-60	3.83352e-61	-1.33309e-61	3.72505e-61	1.0025e-61	2.61112e-61	3.30809e-61	8.54534e-62	3.95072e-61	-2.2078e-62	-4.82218e-60	-7.00993e-61	4.68873e-61	7.62119e-61	4.89358e-61	-1.79313e-61	6.8403e-61	2.33145e-60	1.48151e-60	-1.48411e-61	1.49339e-60	-5.47015e-61	-5.51771e-61	7.13876e-61	-1.90971e-61	6.3326e-61	2.10175e-59
4.84548e-63	-3.83631e-62	2.20705e-61	-2.25423e-62	-1.08535e-61	1.60792e-62	9.93422e-63	-1.67983e-62	1.64682e-62	9.56449e-62	1.46864e-61	4.39752e-62	-8.15224e-63	-9.16645e-63	-1.56742e-62	-7.98259e-63	1.11357e-62	4.10397e-63	2.68395e-63	-3.67542e-63	9.46343e-62	4.78399e-62	-1.23438e-62	-1.38563e-61	-1.29528e-62	1.2434e-62	2.00612e-62	5.133e-63	1.361e-62	4.50283e-62	1.20593e-60
-1.11718e-63	-9.5391e-64	-5.40226e-64	5.52159e-63	-1.78202e-63	2.7898e-64	1.67111e-62	2.28261e-63	-1.18358e-63	3.24721e-64	5.90701e-63	-3.28568e-63	3.68226e-63	-1.5352e-63	2.79793e-64	3.90672e-63	1.4497e-62	-1.51877e-64	3.43313e-63	1.03443e-62	1.43505e-63	4.70826e-63	-2.94642e-63	-1.13856e-62	5.62521e-63	-1.23603e-63	1.03078e-63	-5.39914e-64	-4.33594e-66	6.93906e-64	1.07324e-61
-3.37544e-64	1.35835e-64	3.88676e-64	-1.54721e-63	-1.37266e-64	2.90297e-64	1.39355e-63	3.857e-64	1.19766e-63	1.89115e-64	-2.76535e-64	6.0488e-64	-2.02233e-64	8.3796e-65	4.90769e-65	8.788e-64	-8.04477e-64	-4.64099e-65	-6.85518e-64	-1.05012e-63	-1.54058e-64	1.58669e-64	1.45771e-64	5.76692e-64	-5.93507e-64	-8.02438e-65	-4.00145e-64	-2.19801e-65	-1.04626e-63	-1.64738e-64	1.40268e-62
5.59828e-65	-3.78573e-65	-3.55236e-65	1.4107e-64	-5.06011e-65	-5.94351e-66	2.982e-65	-8.40272e-66	2.04255e-65	1.2268e-65	-2.11273e-65	-5.18552e-65	-2.73777e-65	5.66235e-65	-2.95406e-65	3.73041e-67	2.388e-66	5.94361e-65	-6.56969e-67	-1.0779e-66	2.78463e-65	-1.3192e-64	-2.46248e-65	6.94252e-65	-2.77962e-65	1.70473e-65	3.76058e-65	-9.88599e-66	1.9944e-65	2.15124e-66	1.0166e-63
-2.76776e-66	-1.84445e-67	-1.00508e-67	9.02122e-67	-4.06139e-66	-4.30382e-67	-5.06065e-67	3.0066e-66	-1.29061e-65	-2.29988e-66	4.50003e-66	-1.87985e-66	2.32296e-66	1.17678e-66	-1.03033e-66	-9.79871e-67	-4.90927e-66	-2.50944e-66	5.14893e-67	-5.2537e-66	1.48435e-65	2.08558e-66	4.09573e-66	-7.00527e-66	-3.84062e-66	3.66021e-67	5.06969e-66	-1.24054e-66	4.92659e-66	-3.06809e-66	9.8784e-65
1.4388e-67	-2.06524e-67	-4.82145e-68	4.88062e-67	-9.27445e-68	-1.93786e-67	1.11563e-68	5.52038e-67	8.83683e-67	1.08547e-67	-5.4246e-68	3.55235e-68	2.74948e-67	1.67095e-68	-7.93212e-68	-3.00497e-67	-1.87907e-67	-1.20607e-68	-1.31831e-68	-4.79752e-68	-9.72612e-67	2.34572e-67	-9.62585e-67	8.69488e-68	-1.66217e-69	-5.35431e-68	2.12431e-67	2.59762e-67	9.16545e-68	-3.26422e-68	6.65942e-66
-1.21977e-68	3.19627e-69	3.16424e-68	-4.16244e-68	3.93882e-68	9.85658e-69	3.73984e-68	3.47859e-68	2.51721e-68	-2.68427e-69	1.148e-67	-6.65781e-68	4.64575e-68	-1.36449e-68	-8.56605e-70	2.50493e-68	3.16259e-69	-2.42645e-69	-4.75624e-68	-2.86736e-68	-2.43749e-68	-3.44144e-69	1.25966e-67	1.23365e-68	2.67099e-68	7.23846e-69	-1.3244e-68	1.77189e-68	-1.88067e-69	1.27735e-69	8.21346e-67
-3.078e-69	2.38976e-69	9.25385e-69	6.00427e-69	4.16664e-71	2.37025e-69	-1.12913e-69	1.23694e-68	-2.26624e-69	1.42044e-69	-6.83672e-69	7.11999e-71	-4.75331e-69	7.70647e-69	-3.24714e-71	3.08608e-69	1.32326e-69	-2.18676e-69	2.21975e-69	8.22679e-71	-1.36254e-69	1.14821e-70	-2.26275e-70	3.17824e-70	3.27627e-69	-5.33295e-69	-3.45935e-69	-6.61428e-69	3.78943e-69	-1.7394e-69	9.48545e-68
2.75773e-70	1.26874e-70	3.0852e-70	1.7875e-71	-2.96265e-70	-1.79015e-70	-2.52419e-70	1.49414e-70	-3.93471e-71	-2.04661e-70	-1.32219e-70	4.99146e-70	-3.49545e-70	-7.839e-71	-4.77011e-71	4.93263e-71	-3.30962e-71	3.34639e-70	8.92068e-71	1.82925e-70	-7.4163e-70	5.52551e-70	1.96323e-71	-9.34366e-71	7.72799e-70	-8.98063e-72	-4.36211e-71	3.58812e-70	2.89562e-71	-5.30539e-71	6.31983e-69
-2.10689e-71	2.48815e-71	-6.48481e-72	-1.0819e-71	-1.47981e-71	-2.54374e-71	6.04358e-72	1.96876e-71	-8.84981e-72	3.69878e-71	-2.53645e-71	1.74121e-71	-5.93598e-72	-1.86117e-71	8.44427e-72	2.47594e-71	-4.30727e-71	-1.07684e-71	1.94061e-71	-1.62827e-72	6.92934e-72	-1.19539e-71	-9.63566e-72	1.57187e-71	-2.41761e-71	-7.28946e-72	8.15361e-72	6.8682e-72	-9.84432e-72	-5.22894e-72	4.5626e-70
-3.9898e-74	-6.40287e-73	-2.8927e-72	-3.43681e-73	8.52303e-74	4.1824e-73	3.76715e-73	-2.20145e-73	-3.79819e-73	-3.8734e-72	-1.5802e-72	5.33596e-73	2.38331e-72	2.1155e-73	-2.88945e-72	-3.5018e-72	3.9937e-72	9.43572e-73	1.84986e-72	-2.96564e-72	5.10636e-73	3.34695e-72	6.61588e-73	6.62935e-73	-6.27348e-73	-2.50541e-73	1.45551e-73	4.07108e-72	1.37824e-73	-1.38718e-72	4.19244e-71
2.85587e-74	4.24134e-74	1.84021e-74	1.47244e-73	1.09322e-73	-1.94819e-73	-1.41084e-73	7.03211e-74	-1.17233e-72	1.05757e-73	-6.50172e-74	-1.71037e-73	2.08647e-73	-5.77065e-74	3.2507e-74	-1.67304e-73	3.9861e-73	2.49426e-74	1.3588e-73	2.63601e-73	3.40861e-74	-5.23826e-73	5.62866e-73	1.79319e-73	8.34406e-74	5.86419e-74	-2.75908e-73	1.19533e-73	7.72035e-74	5.23609e-73	5.99393e-72
8.40277e-75	2.625e-75	1.44865e-75	-3.64151e-75	-1.03319e-74	7.28102e-75	1.13401e-74	3.61952e-75	-7.78067e-76	-1.49936e-74	2.18511e-75	-1.21564e-74	-3.09912e-75	7.87746e-76	1.19714e-74	6.52708e-74	-4.69987e-75	-6.14624e-74	-5.61906e-75	-2.78686e-75	4.15019e-74	1.0124e-75	1.69437e-74	5.78202e-74	-3.18397e-74	-8.00295e-75	2.39163e-74	7.88328e-75	-8.56032e-75	-3.5832e-75	4.35565e-73
-1.59816e-75	-3.55442e-76	-1.56181e-76	2.6829e-76	-1.42255e-75	1.91071e-75	5.14436e-76	-1.08369e-75	2.5273e-75	2.40428e-75	-3.94177e-78	1.39466e-76	1.44574e-75	-5.8803e-75	2.36604e-76	1.54415e-75	-1.44647e-75	6.44658e-76	-5.59765e-76	-1.16303e-75	-6.01869e-76	-5.2848e-75	5.2795e-76	-1.32477e-76	-3.53267e-75	-1.27903e-75	-1.00966e-75	-5.04736e-76	-2.87675e-75	-5.25673e-76	4.15808e-74
6.15339e-77	1.95019e-76	3.26015e-77	1.28093e-75	-2.35631e-77	2.98822e-76	1.77679e-77	-2.48124e-76	1.00364e-76	-3.10327e-77	-3.84014e-76	3.86712e-77	9.5477e-77	1.32576e-76	3.01229e-77	-5.09204e-77	-2.34805e-77	7.25864e-77	2.08775e-77	-2.05852e-77	1.93141e-77	1.50911e-76	2.04109e-76	6.69734e-77	-2.9105e-77	1.09655e-76	-2.62278e-78	2.80634e-76	-2.41583e-77	-2.89642e-76	4.33619e-75
9.5245e-77	-2.43836e-77	4.9271e-78	-4.76393e-79	7.94785e-78	4.25733e-77	-1.91603e-77	-5.79438e-79	-3.75733e-77	-4.86431e-77	5.59094e-78	-4.98724e-79	-2.12774e-78	-1.10611e-77	-8.01696e-79	3.69512e-78	1.49954e-78	3.09714e-78	-3.66385e-77	-4.76848e-78	4.0625e-77	3.20422e-79	6.83125e-78	-5.27426e-79	3.08595e-78	-4.77949e-78	4.48134e-77	8.00279e-79	-6.99549e-78	1.32113e-77	4.73278e-76
8.85726e-79	2.90208e-79	1.82026e-79	-7.09206e-79	1.22397e-78	1.58995e-78	-6.45936e-79	7.15068e-79	6.89118e-78	1.79315e-79	2.2295e-78	-3.82928e-80	2.45022e-79	3.68823e-79	-9.30577e-80	2.70464e-78	5.28098e-78	1.59537e-78	-5.66847e-79	2.42399e-78	-1.13168e-78	-1.82223e-78	5.24132e-79	-4.21241e-79	9.00014e-79	-4.55304e-79	5.60354e-79	-1.16395e-78	-3.04397e-79	-6.38712e-79	3.67811e-77
-9.08976e-81	2.549e-81	2.09949e-79	-1.84039e-80	2.05844e-80	2.03021e-80	-6.0302e-80	-8.14377e-80	-3.31886e-81	6.27384e-80	9.14903e-80	-2.67977e-80	-6.353e-80	-1.11937e-79	9.31359e-80	-1.60145e-79	-3.74034e-80	-8.33903e-80	-1.02649e-78	4.79637e-80	-4.8548e-80	8.2337e-80	5.75237e-80	2.13872e-79	2.35928e-80	2.1154e-80	3.09265e-80	-4.1994e-80	-1.67723e-79	-2.27912e-80	2.94143e-78
1.05989e-80	-1.16419e-81	-2.86299e-80	6.98261e-81	1.65927e-80	1.47392e-81	3.68145e-81	1.76704e-81	-6.45909e-81	2.39616e-82	8.49249e-81	-4.00698e-81	7.30225e-81	1.6692e-81	-1.77753e-82	-9.5792e-81	-4.91438e-83	1.12531e-80	-4.58671e-81	9.47005e-82	1.4288e-80	-4.96561e-81	1.82267e-80	-1.59916e-80	-7.55298e-81	-4.69927e-81	-7.01129e-82	3.12978e-81	7.65006e-82	-1.04241e-80	2.06398e-79
3.16309e-82	5.10554e-82	7.06461e-82	-4.84076e-82	1.7085e-82	2.80631e-82	1.12731e-81	-1.58555e-82	1.47227e-81	-4.05435e-81	-1.26343e-81	-1.12787e-82	6.29825e-82	2.56983e-81	3.20986e-83	-7.91552e-82	6.00451e-81	4.25418e-82	-5.76843e-82	3.20893e-83	-1.21138e-81	1.75693e-81	-1.69262e-81	2.72416e-82	1.00158e-81	1.00018e-81	4.83936e-84	8.21376e-82	-1.31522e-81	-3.50672e-82	3.11469e-80
-1.60706e-82	-7.40451e-84	5.3341e-83	3.04111e-82	-1.77614e-83	1.8195e-82	-3.22446e-83	-2.58395e-82	-2.482e-83	-3.97842e-82	6.62362e-83	-6.0505e-83	1.83024e-83	-2.14664e-83	2.19225e-83	-3.06887e-83	2.51122e-84	-3.05142e-83	-3.06486e-83	1.20325e-82	-1.52619e-83	-1.03118e-82	-6.13261e-83	-8.13787e-84	1.4421e-82	-1.52593e-82	3.33836e-84	1.80261e-82	1.57788e-83	-8.14889e-83	2.60721e-81
1.01605e-84	1.67997e-83	2.88896e-83	1.60681e-84	-3.32586e-84	5.24081e-85	-2.16673e-84	1.41259e-83	1.00534e-83	5.67685e-84	-1.65945e-84	-3.66747e-84	7.67792e-84	6.47342e-84	3.34368e-84	2.46333e-84	1.23253e-83	-3.01354e-85	-5.7272e-83	-5.12421e-84	8.90715e-84	4.59094e-84	3.28146e-85	-2.33399e-84	-3.28877e-84	-2.31508e-84	1.88255e-84	1.94788e-86	3.11344e-83	-4.38363e-84	2.43677e-82
3.45579e-85	-5.95882e-86	-1.91823e-86	4.38173e-86	1.06413e-84	1.83708e-85	-6.50248e-85	-6.46807e-85	2.7586e-85	1.85679e-84	-2.65851e-85	1.18818e-85	-1.22021e-84	8.82371e-86	7.67278e-85	-1.02861e-84	4.27761e-85	-3.2794e-85	-1.07207e-85	-1.01846e-85	5.31201e-85	-8.67089e-85	2.12162e-85	-6.44181e-85	-2.63991e-86	-9.63326e-85	-1.25366e-84	9.76075e-86	6.04433e-85	3.51238e-84	1.83119e-83
-2.1565e-86	3.74625e-86	2.64341e-86	-9.62081e-86	-5.13255e-87	3.88874e-87	-1.65911e-85	-1.28554e-87	-6.04093e-86	3.79175e-86	-1.90563e-85	1.30772e-86	4.49375e-86	-1.68006e-86	-6.09856e-87	-1.68204e-86	-1.74797e-86	2.97503e-86	1.29764e-86	6.00073e-86	-1.22202e-86	5.42588e-86	-7.81429e-86	-1.94905e-87	5.55831e-86	-2.46975e-87	-1.91119e-85	1.26083e-86	1.35846e-86	-1.29146e-86	1.29958e-84
-1.8165e-87	-1.20992e-86	-2.91035e-87	-2.06961e-87	1.21833e-86	-2.7561e-87	8.16701e-87	2.07556e-88	1.48136e-87	-6.80566e-87	4.33742e-87	7.32278e-88	2.68476e-88	2.30128e-88	9.81174e-88	7.61401e-87	3.93259e-87	1.05963e-86	-6.69978e-87	-1.16643e-86	-1.23054e-88	4.93179e-87	8.24975e-88	7.51836e-87	-2.06972e-87	-6.0489e-87	-7.21987e-88	1.39057e-87	-1.80329e-86	9.04569e-88	1.4012e-85
2.24407e-88	-1.78045e-88	8.84257e-89	-2.4667e-88	7.52315e-88	-1.43341e-87	-2.59545e-88	2.77076e-88	1.66147e-88	4.97343e-88	-1.07314e-88	-3.75673e-88	-2.92169e-88	-3.46872e-89	-6.15618e-89	3.24976e-88	3.02959e-88	-3.59077e-88	-9.10689e-88	2.13213e-88	8.95523e-89	2.52502e-89	1.74874e-88	-4.20106e-88	-6.89055e-88	-1.12516e-88	1.828e-88	-3.35045e-88	2.40943e-88	-1.04785e-88	9.48063e-87
3.79968e-90	-4.10272e-90	-6.0142e-90	-1.09258e-89	3.42661e-89	1.47919e-89	-2.26003e-89	-7.35866e-90	-1.06988e-89	3.69515e-89	8.92926e-90	-3.87792e-90	2.33648e-89	-1.53639e-89	1.55222e-89	-4.16818e-90	7.63536e-90	1.9524e-90	1.32885e-88	9.63395e-90	1.73253e-89	4.4298e-89	5.0531e-90	-4.47235e-89	-9.05382e-90	-1.00595e-89	9.7961e-90	-4.46893e-89	3.38573e-91	8.28597e-90	5.68466e-88
6.54701e-91	-1.39542e-91	1.14127e-90	2.57936e-90	1.6513e-90	6.82614e-90	-4.76221e-91	8.10203e-90	1.16629e-90	1.30061e-90	-6.85885e-90	1.06241e-90	-5.88351e-90	3.68224e-90	-1.43025e-90	1.63324e-90	3.81692e-90	1.0182e-90	4.80143e-90	-4.41205e-90	2.88561e-90	7.1565e-90	2.77561e-90	1.20659e-89	-1.21768e-90	-1.07038e-90	-8.70262e-91	-4.20333e-91	-4.9009e-92	1.69539e-90	8.88432e-89
-4.18137e-92	-5.95263e-92	9.26976e-91	1.20817e-91	-3.73947e-91	-1.34872e-91	8.05999e-92	5.77609e-91	4.50194e-91	3.36693e-92	-1.71152e-91	-4.64057e-91	2.96573e-91	2.00962e-91	8.44662e-92	2.55979e-92	6.82278e-92	-7.65664e-91	8.59804e-93	2.27931e-91	-9.77859e-93	-2.42832e-91	-2.02825e-90	9.73438e-92	2.46491e-93	-4.19192e-91	-6.36809e-92	-1.02885e-91	6.13585e-91	-5.56747e-93	8.69883e-90
-4.36162e-93	-4.76152e-92	6.9276e-92	-4.42523e-93	-2.81914e-93	2.33936e-91	-4.91162e-93	2.48154e-92	-3.19252e-93	2.57808e-92	1.40349e-92	2.92774e-92	-1.20265e-91	1.32146e-92	1.45551e-92	6.37403e-93	6.5219e-94	-1.86114e-93	4.79827e-92	-8.54234e-93	1.2421e-92	3.39653e-92	4.88105e-92	-1.07259e-93	-1.32933e-92	-8.63974e-93	-1.99306e-94	9.64104e-93	-8.15167e-92	-2.39059e-92	9.11359e-91
-2.73771e-94	9.28867e-94	3.98418e-93	4.62642e-94	-3.08805e-94	-9.51105e-94	-1.12942e-93	9.17507e-93	2.037e-93	1.08663e-93	-2.51459e-93	1.93676e-93	-8.72552e-93	6.3857e-93	-6.20053e-94	2.05281e-93	-4.33405e-93	-6.42581e-94	-1.13592e-93	1.20074e-92	-1.63467e-93	-4.40711e-94	-2.20326e-94	2.5599e-93	-1.80138e-93	2.56102e-94	-3.17444e-93	6.15718e-94	-1.89231e-93	-1.91433e-94	7.34798e-92
-8.46003e-95	1.69081e-94	-1.01188e-95	-1.14962e-94	5.73822e-94	1.56915e-94	1.05857e-94	-2.16696e-94	2.48884e-95	-3.92877e-94	-7.92227e-95	2.89427e-94	1.13362e-94	-1.33734e-94	-1.21613e-95	1.12097e-95	-8.99766e-95	4.60587e-94	3.07279e-94	-6.26775e-95	2.03272e-95	9.76971e-94	9.20178e-95	6.9996e-95	2.18087e-94	6.95244e-95	1.39637e-94	-4.10007e-95	-1.03819e-94	-9.451e-95	5.23534e-93
7.71741e-96	-1.00048e-95	-1.61606e-96	-8.62844e-97	-1.6966e-95	2.46899e-95	-4.77299e-96	1.19031e-95	-3.70769e-95	-1.32712e-94	6.77713e-95	-2.15639e-95	-7.7422e-95	1.27173e-96	-4.14599e-95	7.8052e-95	1.2702e-95	1.48018e-95	-3.60163e-95	2.853e-96	3.5338e-95	2.01355e-95	-9.11863e-96	-4.60608e-95	1.52626e-95	1.81924e-96	1.01153e-96	-3.36026e-96	-5.66864e-95	9.325e-96	8.00354e-94
-1.33851e-96	2.76616e-96	-4.18428e-97	-4.60223e-96	3.66085e-97	-1.94602e-96	-4.36822e-96	3.07084e-96	7.94055e-98	7.10726e-96	-4.46981e-98	3.98748e-97	-6.6418e-97	-2.82024e-97	1.04758e-96	3.85282e-96	1.86769e-96	5.52549e-96	2.05985e-96	2.52231e-97	-2.873e-96	-2.86234e-97	-1.56262e-97	-1.7444e-96	7.14462e-97	7.89128e-97	1.63516e-96	-1.57385e-97	6.86822e-96	-9.77415e-97	5.82601e-95
-2.50097e-97	-2.56904e-97	-2.5322e-97	1.50383e-97	-2.05203e-97	-4.93454e-98	3.30851e-99	-2.95856e-97	9.54033e-98	-2.39937e-97	-3.767e-97	4.17411e-98	2.84348e-97	2.80155e-98	2.56716e-98	-2.38104e-97	2.13679e-97	2.8115e-97	-1.10422e-97	4.37173e-98	4.87139e-98	-1.74013e-97	8.30777e-98	8.03994e-98	-5.41733e-98	-2.13365e-98	-4.64506e-98	-6.37117e-98	5.34085e-98	1.32197e-97	4.20069e-96
3.5081e-99	-1.35404e-98	-5.67745e-100	1.04696e-98	-7.64083e-99	-4.56221e-98	-1.48929e-98	8.3351e-99	-7.76545e-99	-2.94293e-98	-2.06347e-100	-1.37454e-98	6.8428e-98	6.70225e-99	-4.50816e-99	-1.07596e-98	1.71065e-98	-5.91303e-99	5.72646e-99	3.20038e-99	-1.77207e-98	-2.91571e-98	2.37548e-98	-2.85521e-98	-3.38301e-99	1.49518e-99	4.75438e-98	-3.13207e-99	5.61019e-98	-2.61588e-98	5.15067e-97
6.83827e-100	1.07225e-99	6.08124e-101	4.70027e-99	-5.30835e-100	1.68678e-100	1.02196e-99	7.96591e-100	1.90021e-99	3.63435e-99	5.07437e-100	-9.23018e-100	8.50481e-101	5.75368e-100	-3.8088e-100	1.21139e-101	1.05637e-100	1.5754e-100	2.84791e-102	-9.77496e-101	-1.31619e-99	2.03008e-99	2.12652e-100	-7.483e-100	5.48598e-100	-1.07498e-100	-1.37492e-99	-4.87191e-99	8.3348e-101	-3.31846e-100	2.90428e-98
4.71865e-101	-1.46423e-100	-1.36813e-100	2.63198e-100	-2.07994e-100	-9.46735e-101	3.92579e-101	-6.25199e-100	-5.75706e-102	-3.48653e-100	1.28891e-101	-1.01492e-100	-1.9118e-100	-4.35665e-101	1.03453e-101	9.58102e-102	-6.00133e-101	-1.94324e-100	-2.43552e-101	7.42809e-101	3.53478e-100	6.48276e-102	-1.85671e-101	-5.31098e-102	6.03332e-101	-8.40819e-102	-1.50219e-100	-3.45031e-100	1.73648e-100	-1.19226e-100	3.87789e-99
-2.14836e-101	1.29379e-101	7.83097e-102	1.1403e-102	9.62802e-102	-4.86371e-102	1.0821e-101	2.69593e-102	-2.53023e-102	-3.09249e-101	2.11899e-101	-2.53852e-102	-6.57289e-102	-4.64597e-102	1.11418e-102	-2.74252e-104	-9.32787e-102	-1.55503e-101	1.62767e-101	-5.7817e-102	4.84688e-102	1.38501e-101	-4.89464e-102	-4.78339e-102	2.88034e-102	-3.8051e-102	-1.12088e-101	7.48512e-102	1.27426e-102	-1.20593e-102	2.44117e-100
-4.31008e-103	-9.19732e-103	-9.39862e-105	-6.68974e-105	-4.14285e-103	-4.05001e-103	-6.60934e-103	-1.11896e-102	-4.12143e-103	7.80247e-103	1.49695e-103	2.74655e-102	1.3357e-102	2.616e-102	-3.42922e-103	3.02842e-102	-2.84205e-103	2.24597e-102	-3.80376e-103	-6.86193e-102	-1.31613e-102	1.40065e-102	-4.00758e-103	-2.44198e-104	9.32398e-103	-4.87529e-104	-3.23734e-103	-8.2643e-103	3.75745e-102	-9.96975e-104	3.42806e-101
1.23911e-104	-2.54162e-104	-2.40454e-104	-1.59878e-103	1.44236e-102	2.70491e-104	4.31927e-106	8.16063e-104	1.24274e-104	8.41507e-105	-2.30582e-103	5.89241e-104	-9.25629e-104	6.47333e-104	-2.01932e-103	1.94579e-104	1.13808e-103	-2.36566e-103	2.44399e-103	2.13241e-103	5.09384e-103	-2.22926e-104	3.97444e-104	-8.6606e-104	1.6338e-104	9.20916e-104	3.18368e-104	5.29667e-104	-9.79484e-104	-5.29638e-104	4.2724e-102
9.76044e-106	-2.20676e-105	-1.14352e-104	-8.19927e-106	-1.48848e-105	7.10416e-105	5.60478e-105	1.22239e-105	-7.86992e-106	-1.98425e-104	2.67987e-104	-1.20146e-104	3.96131e-104	-1.4474e-105	-1.59154e-104	-3.61941e-105	1.15174e-104	7.84285e-106	2.46178e-105	8.32802e-105	-8.02696e-105	4.53331e-105	-8.99776e-105	1.23915e-105	8.3952e-106	-7.28352e-105	-7.76128e-105	-1.01597e-104	1.70873e-104	-1.22401e-104	2.52156e-103
1.22862e-105	-1.16875e-106	-2.59732e-107	2.94106e-106	1.05758e-105	-2.61046e-106	-3.47647e-106	2.89481e-106	7.86756e-106	-2.2669e-106	5.67102e-106	-3.67423e-105	6.72302e-106	6.55229e-106	4.17907e-106	3.33567e-105	-3.43695e-106	1.77515e-106	3.29238e-105	1.17641e-105	9.17732e-106	6.47102e-106	1.40294e-106	-7.59754e-107	7.74431e-107	-4.96634e-106	-1.08814e-105	-4.86415e-106	-4.04059e-106	-8.54429e-107	2.33664e-104
-1.60513e-107	5.45674e-107	5.6159e-107	-1.26904e-106	1.63709e-107	4.98572e-107	-2.4452e-108	4.16724e-107	4.71795e-107	5.78165e-107	-9.63723e-108	-3.59181e-107	-2.78804e-107	1.52543e-107	-1.55413e-107	-7.49378e-108	-7.40413e-107	-1.81432e-106	-4.92577e-106	-2.83741e-107	8.2297e-107	1.99408e-106	4.94854e-107	-1.06874e-106	1.12355e-107	2.07787e-108	-2.14557e-106	-3.22257e-108	2.4391e-107	-4.52132e-107	2.09593e-105
4.11928e-108	-3.21908e-108	2.17891e-108	7.24917e-109	1.1828e-107	2.95909e-108	-2.00849e-107	9.05273e-109	1.33585e-107	8.46052e-109	-8.42803e-108	1.50532e-107	1.69349e-107	1.89188e-108	-6.79684e-108	-9.44445e-108	1.79542e-107	1.98326e-108	-2.22705e-108	1.17201e-108	2.13122e-108	-2.72309e-109	-5.08861e-108	-3.46891e-109	-2.33627e-109	-7.14134e-109	-1.23528e-107	2.80734e-110	-1.29064e-108	6.82336e-108	1.71392e-106
-4.984e-109	-7.4242e-109	2.29343e-109	6.35893e-110	1.59512e-109	-9.24442e-109	2.27291e-109	6.91345e-110	1.47043e-109	2.49643e-109	1.04141e-108	4.49478e-109	1.88363e-110	5.01077e-110	6.35803e-110	-2.96456e-109	-2.74207e-109	-3.76557e-109	2.42596e-108	-7.78723e-109	-1.83189e-109	-7.86695e-109	1.93582e-109	-3.83118e-109	-8.60934e-109	-5.05883e-109	2.05193e-109	2.40288e-109	1.05064e-108	1.21634e-109	1.36173e-107
4.36264e-110	-4.38486e-111	6.66398e-110	-1.23444e-110	-1.28087e-109	1.07056e-110	-1.85444e-110	-1.81287e-111	-7.37315e-111	-9.94571e-110	1.18026e-109	-1.11582e-111	-4.38591e-111	-2.07764e-110	-3.49143e-110	-2.37387e-110	2.50249e-111	9.29022e-111	-6.69931e-110	2.69217e-110	-8.83013e-111	9.05459e-110	-6.83049e-111	-5.36541e-110	1.4939e-110	8.17899e-110	5.3451e-111	4.27798e-111	-1.00614e-110	-6.3985e-110	1.0419e-108
1.36245e-110	3.38439e-112	-8.1046e-111	-5.20204e-112	3.14802e-113	-1.18827e-110	-3.73986e-111	1.69233e-111	-6.36815e-112	-3.0122e-111	-6.76981e-112	5.02277e-112	-5.96696e-111	8.72499e-111	1.63715e-111	2.51591e-111	2.46907e-112	1.41656e-111	-1.55507e-111	-1.91098e-111	-6.01681e-111	9.04909e-111	3.59556e-112	-6.98676e-111	1.30091e-111	3.34436e-111	1.82102e-112	-3.70139e-111	2.6998e-111	-5.65347e-111	1.08031e-109
-6.41243e-112	1.81424e-112	-1.60778e-112	-3.45711e-112	8.95693e-112	8.18301e-112	6.28955e-113	-6.16775e-113	-2.89717e-113	-5.42179e-112	-2.78681e-112	8.79888e-113	3.43853e-112	-1.29406e-111	-5.86252e-112	2.0666e-113	3.90733e-112	-5.08618e-112	-4.55398e-113	-5.19605e-112	-4.90359e-112	6.86469e-112	-1.50267e-112	1.44869e-111	-4.21703e-112	-4.27298e-113	-1.17113e-113	7.29365e-112	-2.522e-112	2.05265e-112	1.22536e-110
5.64373e-113	-3.88393e-113	-5.76217e-113	1.04768e-112	-7.38621e-113	-5.01741e-114	1.07519e-113	5.49208e-114	-4.33845e-114	-2.87939e-113	3.50968e-113	-2.89907e-114	-4.48857e-113	1.98462e-113	-2.95009e-113	-1.54363e-113	4.759e-113	-3.5121e-113	-5.11615e-115	2.50293e-115	-2.65024e-113	-2.40964e-113	1.71405e-114	-1.2642e-112	-4.92592e-113	-3.96545e-113	2.15379e-113	7.08126e-113	-6.99945e-114	-1.3067e-113	9.97123e-112
-1.16218e-114	-2.62324e-114	3.06887e-114	2.42695e-115	6.48799e-115	1.60641e-114	-9.34368e-115	1.18628e-114	-1.0397e-113	2.00922e-114	-9.56545e-114	1.58006e-114	-7.69838e-114	-2.5332e-114	-1.49517e-114	1.57377e-114	3.90613e-115	3.96141e-114	-3.01854e-115	4.5455e-114	2.36573e-113	4.08267e-114	-1.65659e-113	2.7338e-114	-1.81729e-114	-2.91278e-114	2.84195e-115	-2.98314e-114	-4.53844e-114	-3.20107e-115	1.1742e-112
-1.64127e-116	2.75201e-115	-2.49131e-114	-5.50252e-116	-1.04092e-115	-1.00164e-114	-6.93718e-115	1.41821e-115	2.1528e-115	2.98815e-115	6.41417e-116	7.80773e-115	-1.58658e-115	-1.96546e-116	2.47471e-116	-2.81648e-115	3.52624e-115	5.36623e-116	8.99705e-117	-1.07255e-115	-2.89109e-115	8.54478e-115	-3.50515e-116	-1.3177e-114	-5.81393e-115	-2.19734e-115	-1.12977e-115	-6.5849e-116	-1.19628e-115	-1.30552e-114	1.20469e-113
-1.18109e-116	1.37285e-115	-1.41312e-116	-1.00289e-116	3.23051e-116	-1.66745e-116	-1.00885e-116	4.79377e-117	1.67806e-116	1.38194e-115	1.38013e-116	-7.06626e-116	5.4805e-117	3.27257e-116	3.89911e-116	4.15859e-116	2.24058e-116	5.22066e-116	4.64e-116	1.7177e-116	-1.76072e-116	-8.95163e-117	1.43704e-116	-7.52358e-117	5.84454e-117	-3.18095e-116	-1.845e-116	7.07324e-116	-1.25499e-116	9.46353e-116	1.016e-114
1.01882e-116	5.939e-117	-2.78229e-117	1.11952e-117	-2.97643e-117	-2.06054e-119	-7.12368e-117	-3.3832e-118	-9.04693e-117	7.55435e-119	-1.72396e-117	-1.06896e-117	1.16324e-117	-2.45577e-117	-5.57831e-118	1.01159e-116	1.11465e-116	-9.46885e-118	-3.98781e-118	7.15153e-117	1.66013e-117	6.63814e-117	-3.81386e-118	1.73194e-118	3.37769e-117	1.37028e-118	2.25682e-117	1.45823e-117	1.13524e-116	-6.2939e-118	1.04404e-115
-1.47887e-118	-3.54523e-119	-9.11197e-119	3.5336e-119	3.33502e-118	-1.46034e-118	-3.60663e-118	-2.08318e-119	-9.05319e-119	-2.88918e-119	1.83725e-118	-2.21196e-118	-2.20333e-118	-3.13154e-118	-1.34134e-117	-2.21429e-118	-1.89411e-118	3.66235e-118	-3.18077e-118	-1.08363e-118	-2.87911e-118	5.10528e-118	1.02286e-118	-1.39755e-118	1.44647e-119	1.22954e-118	3.18468e-118	-1.78663e-119	-1.22393e-118	3.9001e-119	6.44914e-117
1.71962e-119	-1.97668e-119	-4.6723e-120	9.56989e-120	3.33509e-120	-4.06868e-120	-3.99567e-119	-2.05292e-119	4.41149e-119	1.23946e-119	1.80721e-119	-1.22187e-119	-1.37538e-119	-4.27356e-120	-1.23547e-119	6.97268e-119	-2.25565e-119	2.23489e-119	-6.44287e-120	1.86354e-120	-4.32998e-120	-7.47813e-120	2.1158e-119	-3.88194e-119	-2.87108e-119	2.51776e-119	5.72932e-120	3.60498e-119	1.27883e-119	-5.6568e-119	5.96025e-118
3.54837e-120	4.20429e-120	-2.14669e-121	-1.964e-121	1.20453e-120	2.0971e-120	1.32942e-121	8.71771e-121	6.66966e-121	1.84816e-120	-5.23726e-121	2.67907e-120	8.88523e-120	3.12949e-120	-1.06754e-120	8.67652e-121	-8.27945e-121	-1.72514e-120	1.7733e-120	1.45434e-120	1.37582e-122	-5.86603e-120	1.64155e-120	5.40303e-120	1.16386e-120	1.80821e-121	-9.84219e-122	9.132e-121	2.28686e-120	5.3846e-120	6.08708e-119
-1.691e-122	4.28859e-122	1.25136e-122	2.12311e-121	-3.57575e-121	-1.76501e-122	5.57912e-121	-1.13159e-121	2.86186e-121	2.05807e-121	8.52318e-122	-1.48012e-121	-9.5132e-122	4.12949e-122	5.21283e-121	3.33366e-121	-2.05722e-121	6.66099e-122	-1.52502e-123	8.59231e-122	-1.51538e-122	9.00589e-122	1.51332e-122	3.41795e-122	2.88122e-121	-4.79939e-121	-7.51975e-122	-2.38861e-121	1.46047e-122	-2.33544e-121	4.8918e-120
-1.07728e-122	2.25539e-122	1.84847e-122	1.73238e-122	3.07919e-123	5.00172e-123	-4.46288e-123	-3.11637e-122	-1.10265e-122	-1.03531e-122	-1.67217e-122	-9.76071e-123	-7.74428e-123	2.91795e-122	-2.40794e-122	2.42831e-123	1.3708e-122	-3.49893e-123	4.91561e-123	9.6189e-123	-3.45309e-123	9.28529e-123	-7.5778e-123	2.64003e-122	1.19734e-122	2.91003e-123	-1.17771e-122	1.09921e-122	9.68211e-123	-3.08775e-122	3.80806e-121
-1.27784e-124	1.59546e-123	5.10298e-123	-2.10534e-123	-1.36155e-123	-9.32293e-124	-4.88043e-124	-1.78349e-125	-4.29493e-124	-3.23618e-124	6.98698e-124	6.17717e-124	5.70743e-123	-6.24313e-124	4.85137e-124	3.01416e-123	-1.25674e-123	7.55685e-124	7.3137e-124	1.19712e-123	-1.86208e-123	8.61001e-125	-1.5603e-123	2.36742e-123	-1.73023e-123	2.05925e-123	-2.55386e-123	2.23791e-124	2.5122e-124	2.94279e-124	4.05613e-122
1.67208e-124	8.35412e-125	3.32602e-125	-1.68569e-124	1.57674e-125	-2.55089e-126	1.0757e-124	-1.16275e-124	-9.48108e-125	7.57723e-125	8.80941e-126	-1.45194e-125	1.33322e-124	9.31984e-125	-3.27991e-125	-2.99315e-124	-5.78275e-126	-9.93441e-125	5.55374e-125	-1.22319e-124	4.59916e-125	-7.3669e-126	-5.50094e-125	-4.11156e-125	3.53884e-125	-6.65877e-125	1.05593e-124	-2.55048e-124	1.57334e-124	1.96668e-124	2.69637e-123
-1.19803e-125	-4.55943e-126	-3.48437e-126	-7.82631e-126	-1.53593e-126	-5.01318e-126	-1.79008e-125	-6.63553e-126	4.49127e-125	2.12335e-125	1.38765e-125	2.76458e-126	-8.30795e-126	4.18678e-125	-8.31393e-127	1.44165e-125	-9.65046e-126	-6.90407e-126	4.37138e-127	1.5427e-125	5.59982e-126	1.28649e-125	-1.45607e-125	3.67705e-127	2.04838e-127	2.43084e-126	4.94986e-126	1.32985e-125	2.84125e-126	-3.46421e-126	3.00148e-124
-1.57249e-126	-5.87618e-128	1.12675e-127	-1.8611e-127	1.67002e-127	-6.53852e-127	3.29452e-127	-7.34895e-127	2.62256e-126	1.20104e-126	6.73338e-126	1.57833e-127	1.12751e-128	-1.78748e-127	2.83936e-127	-6.05578e-129	-4.11274e-126	-1.77699e-126	-1.46637e-126	3.53543e-127	-9.11307e-127	1.05737e-126	-5.72097e-128	3.39666e-127	-1.60886e-127	-4.62253e-127	-1.93515e-126	9.53045e-127	3.99039e-127	-7.07674e-127	2.97033e-125
3.94477e-128	-1.16941e-128	1.62491e-128	-5.01432e-127	-1.04747e-127	-8.24232e-129	-1.13706e-127	-1.39909e-128	1.48846e-127	7.60328e-129	5.34553e-128	-8.64365e-128	1.5489e-128	5.1443e-128	1.28384e-128	7.34489e-128	9.12933e-128	-1.64339e-128	1.04294e-127	-6.30744e-127	-1.00456e-128	5.53386e-128	8.13704e-127	-3.33377e-128	4.80912e-129	1.91264e-127	3.62265e-128	3.77096e-128	-4.27266e-128	-1.2114e-127	3.44814e-126
1.73147e-128	5.39136e-130	1.76961e-129	-7.24176e-130	5.97576e-129	-2.16781e-130	-7.34855e-129	-3.2911e-129	3.05552e-129	3.11377e-129	-3.45622e-129	2.00263e-129	-6.59409e-130	-4.95621e-130	-5.85831e-129	-1.8946e-129	-1.08626e-129	-3.12156e-129	-2.60289e-128	2.223e-129	-2.43912e-128	-2.37016e-130	6.28341e-129	-2.70346e-128	1.33529e-128	-7.55619e-129	1.83709e-129	-4.10945e-128	-2.55511e-129	-2.39296e-129	2.16911e-127
2.07988e-130	7.56187e-130	1.9839e-130	-1.44188e-130	-3.74273e-130	1.98867e-130	-2.96375e-129	2.41227e-130	-5.07262e-130	3.43188e-129	1.58517e-132	-1.4746e-129	4.77085e-130	-2.53468e-130	-1.50274e-129	7.00591e-130	-1.70487e-129	-2.69942e-130	4.29895e-131	-2.35809e-130	8.20441e-130	3.94919e-130	3.41754e-130	-2.42739e-130	-2.61306e-129	-8.10521e-130	9.42216e-131	-2.67587e-130	3.74685e-129	-6.96291e-130	2.57161e-128
1.36192e-129	9.42087e-132	7.49748e-131	1.11317e-130	6.64141e-131	3.53627e-131	7.3789e-132	1.01287e-131	1.89023e-131	-5.06475e-131	5.06191e-131	3.74851e-131	-3.24466e-131	-3.08681e-131	7.14608e-131	-3.95307e-131	2.31199e-132	-2.45724e-131	-6.95843e-131	3.72126e-131	-4.81326e-131	8.34627e-131	-1.50777e-131	-3.45811e-131	-6.4816e-131	2.06659e-131	8.742e-131	2.61329e-131	2.37898e-131	9.94938e-131	2.64613e-129
-6.9006e-132	1.65829e-131	-4.19063e-132	4.40949e-133	3.47487e-132	2.03067e-132	5.46162e-132	-8.30058e-132	-4.53928e-133	-5.90123e-133	-4.68892e-132	-1.20504e-132	1.40612e-131	4.11863e-132	-2.14079e-132	-5.19931e-134	1.53259e-132	4.87005e-132	-4.11334e-132	-7.53627e-134	3.16394e-131	8.28791e-132	3.06878e-131	-6.61389e-133	1.62908e-132	2.22314e-132	-2.71385e-133	-2.89682e-132	6.51714e-132	7.5407e-132	1.7764e-130
-5.72584e-133	-8.06384e-134	-1.48874e-132	7.52197e-133	1.42094e-132	-3.5132e-133	7.46014e-134	2.01398e-133	7.98366e-133	-1.66644e-133	3.38631e-133	4.21159e-133	-6.25228e-134	7.68955e-133	7.31887e-133	-8.08088e-133	1.43598e-132	1.93446e-132	2.43039e-133	-2.91124e-133	-2.62725e-133	8.60428e-133	-8.46205e-135	-4.20549e-133	-4.39726e-133	-3.24839e-133	6.0884e-135	7.93373e-133	6.07795e-133	-2.53267e-133	1.69205e-131
-3.82194e-134	5.07468e-135	-1.04073e-134	6.11962e-134	-9.74835e-134	4.09053e-135	2.22755e-134	2.84151e-134	-1.90129e-133	1.12421e-134	5.05461e-134	9.5532e-135	1.34252e-134	-7.08118e-134	2.29646e-134	-8.58638e-135	2.57277e-134	2.71977e-134	9.66593e-134	-1.23848e-134	-8.53421e-134	4.02474e-134	-4.84682e-134	-3.1055e-134	4.23875e-134	-8.45822e-134	3.67464e-134	4.41886e-134	-2.58753e-134	3.0267e-134	1.27555e-132
-4.64035e-135	-2.0994e-135	2.39531e-135	3.21058e-135	3.2749e-135	-2.20494e-135	-5.7573e-135	6.49057e-136	-2.3702e-135	2.72451e-135	-5.79363e-135	-1.77956e-135	-3.00344e-135	-1.77935e-135	1.90856e-135	1.76542e-136	3.85735e-135	7.87126e-135	1.04961e-134	-8.14297e-138	-6.34371e-135	1.78865e-134	-3.43569e-135	1.34258e-135	1.43599e-134	-7.18925e-135	1.40416e-135	2.67598e-136	3.62212e-135	1.30327e-135	1.23155e-133
-1.46757e-135	2.03946e-137	1.06309e-136	-9.96609e-136	-9.41221e-136	-8.66929e-136	1.59554e-136	-1.8586e-135	9.59559e-136	3.17132e-136	-8.28626e-137	4.73218e-137	-5.75865e-137	-2.5342e-136	-1.61188e-136	1.94751e-136	-1.44205e-135	-4.52409e-136	4.22835e-136	8.99454e-137	4.99007e-136	2.0214e-136	1.9787e-136	8.5572e-136	2.70825e-136	-2.00526e-136	-6.66032e-136	4.81727e-136	-1.50896e-136	9.45596e-137	1.45176e-134
4.11248e-137	-6.93904e-139	-3.43646e-137	-5.08486e-137	-7.57251e-138	8.44824e-137	1.13416e-137	2.09268e-137	-1.01503e-137	2.06901e-137	7.70018e-137	-1.70387e-137	-3.77268e-137	-6.73864e-137	7.87625e-137	3.41993e-137	-1.51079e-136	-1.32792e-137	1.59678e-138	-4.09136e-138	1.67308e-137	-4.36883e-138	-2.45111e-136	2.02481e-137	-7.89179e-138	3.54564e-138	-8.41301e-139	-1.0611e-137	9.45284e-138	-1.23118e-138	1.08439e-135
2.89326e-138	2.97775e-139	-6.48963e-138	-1.20669e-138	5.11033e-138	-4.44051e-139	-9.86544e-139	-1.72542e-138	-3.9528e-138	5.64298e-139	-1.06707e-138	1.03353e-137	-1.62374e-138	4.50982e-138	-1.14397e-137	-9.2635e-139	-1.61821e-138	7.65248e-138	2.78307e-139	-1.10015e-137	1.89252e-137	1.14476e-138	-2.48248e-138	1.41225e-138	-6.57936e-139	1.51752e-139	-8.43602e-138	-1.68433e-139	-1.41181e-138	-9.48292e-138	1.18397e-136
3.24994e-139	-4.09046e-139	5.05013e-139	-6.18556e-139	-1.63264e-139	-1.68051e-139	-4.0908e-141	-9.85684e-139	3.61688e-139	1.19931e-139	-2.96266e-139	2.72031e-139	-5.30323e-140	-2.72081e-139	1.92908e-139	-3.09894e-139	-3.61882e-140	5.22951e-140	-1.51938e-139	-1.59561e-139	-1.95726e-140	-2.91486e-140	1.93209e-139	-2.98619e-139	-2.07421e-139	-4.36884e-139	-8.19718e-139	-1.58897e-139	-2.82669e-139	1.45571e-139	8.04822e-138
-7.47995e-140	4.07699e-141	2.08176e-140	4.74938e-140	3.13402e-141	-1.43315e-140	-1.07652e-140	1.95035e-140	2.8764e-140	8.21256e-140	-9.0253e-140	7.24525e-141	1.67412e-141	-3.25842e-141	-3.36138e-140	2.05514e-141	1.67938e-139	2.3449e-141	3.10909e-141	1.93241e-140	9.18044e-140	2.15399e-140	-2.69728e-140	-4.0265e-143	9.25908e-141	5.80146e-140	-3.37667e-141	-1.08683e-140	-6.37888e-140	3.15193e-140	9.53812e-139
5.26817e-141	5.75597e-142	8.12239e-141	8.42264e-141	7.74702e-142	-4.31285e-142	-8.20594e-141	-1.42125e-141	1.61395e-141	-3.34924e-141	6.90844e-143	-2.46668e-141	-7.27354e-143	7.08775e-142	2.0979e-142	1.71423e-141	-6.9191e-142	-2.08588e-141	-2.06245e-141	-2.69344e-141	-1.32703e-141	6.62802e-142	5.75071e-142	1.44982e-141	-5.23065e-141	-2.41143e-141	-5.24914e-141	9.51006e-141	-2.76744e-141	3.19434e-142	8.0463e-140
-3.39778e-143	2.28973e-143	9.43627e-143	1.14775e-142	1.27518e-142	-1.01288e-143	-5.837e-142	1.38358e-142	1.2014e-142	1.7735e-142	1.39352e-142	1.04953e-141	-9.0771e-143	1.98027e-142	4.95878e-143	2.60397e-142	3.94288e-143	-2.56339e-142	-8.8895e-143	-2.69868e-143	-1.59736e-142	1.54815e-142	-7.69639e-142	5.19155e-143	1.58432e-142	9.66201e-143	-2.91063e-142	9.20664e-143	2.18039e-142	-2.4197e-142	5.85681e-141
9.01241e-144	-3.43233e-143	1.44917e-143	3.82495e-143	-2.14061e-143	-1.8465e-143	-1.78021e-143	6.48554e-144	-1.05735e-143	-3.84682e-145	-1.16901e-142	6.8503e-144	1.86821e-144	-1.8821e-143	4.15994e-143	4.22508e-144	-3.65151e-144	-2.95813e-143	4.88127e-144	-3.72831e-144	1.95581e-143	1.50033e-144	-7.83094e-144	-8.28124e-144	-1.70204e-144	-8.48311e-144	-5.51252e-144	5.60801e-143	-1.85743e-143	-1.34615e-143	5.44285e-142
-7.45961e-146	-6.35735e-146	-2.36906e-145	-1.24798e-144	4.64814e-145	2.62858e-144	-2.04012e-144	-5.18621e-146	3.26031e-145	4.79503e-144	-3.69606e-144	-1.81052e-144	7.25631e-145	-1.7091e-146	3.11364e-144	-1.45218e-144	-8.32193e-144	-9.83775e-145	5.08108e-145	3.68229e-145	6.86886e-145	2.02239e-145	3.54471e-144	2.88426e-145	2.7208e-145	1.06966e-144	1.9159e-144	-3.09943e-144	8.83129e-145	3.50664e-145	4.52398e-143
-2.22928e-146	-2.94632e-146	-2.17241e-146	-3.93135e-146	-3.40533e-146	2.35091e-146	-1.3342e-147	5.6006e-145	1.30647e-145	-8.90427e-145	-9.74382e-146	-9.1656e-146	8.04546e-147	-2.17787e-146	2.91155e-146	-2.35008e-147	7.1825e-145	2.11476e-145	1.02154e-145	-6.78547e-146	7.74348e-146	2.43998e-146	-2.61223e-146	-2.08399e-145	2.91816e-147	-1.34393e-145	-1.03321e-145	-2.06054e-145	-1.44884e-145	1.49875e-145	4.18074e-144
1.25054e-147	9.14159e-148	-2.88343e-146	-2.05018e-146	7.81239e-149	1.05484e-146	-9.58329e-147	8.75574e-147	-5.0379e-147	-5.92249e-147	6.38025e-147	4.82437e-146	-1.21601e-146	4.24086e-146	-2.88644e-146	-3.47581e-146	3.85163e-146	-1.74358e-146	4.01244e-149	-1.73313e-147	-2.86594e-146	-4.82687e-147	1.26026e-146	7.25732e-147	7.71228e-147	-1.03135e-145	-8.80569e-147	-1.78823e-147	2.02336e-147	1.47969e-146	5.13575e-145
4.62931e-148	6.8388e-149	-1.35077e-147	-4.94836e-148	-4.12997e-150	1.42776e-147	6.63164e-147	3.53153e-148	-6.66539e-147	-6.23742e-149	-1.06124e-147	6.07394e-147	2.24611e-148	4.22944e-147	-1.16427e-147	-3.77886e-148	-2.48023e-148	3.9195e-147	6.11563e-148	-2.95725e-148	3.04493e-148	-3.00027e-147	1.47058e-147	1.23416e-147	-1.82137e-147	9.04199e-148	5.62141e-148	-2.10056e-147	1.37058e-147	-1.85581e-147	5.03517e-146
-3.13234e-150	1.32586e-148	-2.27745e-149	-2.48079e-149	7.02348e-149	-2.55641e-148	2.19076e-149	2.37242e-149	-3.57534e-149	-2.61515e-148	-1.43547e-149	1.48361e-151	8.2465e-149	-1.50896e-149	-2.00321e-149	8.28323e-149	-2.2721e-148	-3.20936e-149	2.08807e-148	9.47825e-149	-2.14559e-149	7.91093e-149	-1.90089e-149	7.68182e-148	8.18121e-149	8.76248e-150	-9.57462e-149	2.0697e-148	1.41639e-148	-5.57201e-149	3.1083e-147
2.94795e-149	8.86981e-151	8.96166e-152	-8.41931e-150	1.15133e-150	1.94354e-149	-1.67755e-150	5.44916e-150	6.06752e-151	-1.72243e-149	-3.01237e-149	1.25489e-149	-2.3742e-150	-1.23293e-149	1.97018e-149	1.96168e-150	1.19634e-149	-5.30549e-150	3.57499e-150	-4.19092e-150	-2.34233e-150	8.4151e-151	-1.71595e-149	-9.18205e-151	2.0582e-149	1.91107e-149	5.89738e-150	-2.80681e-151	1.19955e-150	2.93015e-150	2.59756e-148
6.55447e-151	1.4276e-150	-2.32336e-151	1.1469e-151	1.53281e-150	-5.36194e-151	4.94916e-151	2.89845e-151	-3.0377e-151	-1.97677e-150	-1.71688e-152	9.34109e-153	-1.39091e-151	1.85697e-150	-3.12714e-150	6.63612e-151	5.98994e-151	1.29178e-150	1.26006e-150	-3.00396e-151	3.12827e-150	-3.47328e-151	3.09572e-151	-6.28079e-151	-7.28103e-151	1.87445e-151	-1.73119e-151	-6.6337e-151	-5.23561e-151	-9.8947e-152	2.36167e-149
2.96031e-152	-5.07876e-153	-3.5145e-152	1.19998e-151	-9.976e-152	-3.31086e-152	3.8391e-153	-3.81303e-152	1.00787e-151	3.91202e-152	2.40071e-152	4.97788e-152	-1.01686e-151	5.82159e-152	-1.98559e-152	3.94098e-152	-3.94938e-153	-1.77816e-152	1.05366e-152	1.67584e-152	3.75707e-151	-1.08049e-151	1.10856e-152	1.10109e-151	-8.0694e-152	3.54131e-154	7.43018e-152	4.8167e-152	-1.89452e-152	1.22916e-151	1.79688e-150
-6.18116e-153	1.30381e-154	7.14233e-153	4.83527e-155	-1.15127e-153	-3.36751e-152	3.31149e-153	3.38483e-153	-4.66897e-153	1.46501e-153	-3.52378e-153	-2.36151e-152	-6.22841e-153	5.96954e-153	1.66467e-152	-5.13209e-153	-1.76233e-153	1.83765e-153	-8.37474e-155	-1.36932e-153	-1.67402e-153	-6.63743e-153	1.1345e-154	-1.77643e-153	1.74981e-153	3.56137e-153	9.31573e-153	-1.14577e-152	1.36751e-152	-5.2493e-153	1.82538e-151
1.12324e-154	-9.11931e-155	-6.12442e-154	-1.3427e-154	-1.63347e-154	-4.78516e-154	1.57603e-154	-1.24793e-154	-7.47527e-155	-6.766e-155	-7.3904e-154	-4.67869e-154	3.90312e-153	-9.87717e-156	-1.89693e-153	3.80416e-154	1.07459e-153	-9.81451e-154	-2.00578e-154	-9.8545e-154	-2.45235e-154	2.36934e-153	-3.65302e-154	-8.00086e-155	6.9397e-154	-4.5856e-154	3.19348e-154	-2.50424e-154	6.46158e-154	1.93583e-154	1.82781e-152
8.53378e-155	1.22663e-155	-1.09334e-155	9.28089e-156	8.71016e-155	-1.29949e-154	-4.16952e-155	-2.01312e-156	2.4563e-155	1.47636e-155	4.5641e-155	2.0788e-156	-3.20545e-155	-1.07304e-155	1.25823e-154	6.05924e-156	-7.02155e-155	2.72099e-154	-6.02603e-155	2.10268e-154	5.18312e-155	1.26951e-154	8.52405e-156	-2.53747e-158	-1.41024e-155	-3.06233e-155	1.4838e-154	-1.5977e-156	-7.28382e-156	3.5396e-155	1.67785e-153
-7.87912e-156	-4.85057e-157	-9.85533e-158	-9.25593e-156	-4.97131e-156	3.64912e-156	2.32105e-157	3.86317e-156	-9.3471e-156	1.82583e-155	-3.61785e-156	-7.51197e-157	1.76323e-155	2.70258e-156	1.344e-156	1.50104e-155	-9.95367e-157	-1.22774e-155	3.94295e-156	-2.01124e-155	-3.52184e-157	1.12641e-156	-1.06469e-155	-1.02924e-155	-5.9962e-156	-3.88399e-156	2.49886e-156	-3.03075e-156	9.75425e-156	-5.20775e-156	1.89216e-154
-5.71749e-157	-2.59568e-157	-3.75158e-157	-2.2522e-157	-1.40899e-156	-1.11171e-158	-1.23501e-157	-2.70329e-157	7.28548e-157	3.14925e-157	-8.86143e-157	6.19349e-157	-5.94268e-158	-1.96363e-157	-7.37586e-158	-1.7387e-157	-4.68649e-158	-1.01504e-156	-1.61021e-157	9.91773e-159	2.5966e-157	3.91151e-157	1.84229e-157	2.37856e-156	7.09521e-157	6.90832e-157	-3.70121e-158	-6.68319e-158	-2.78161e-157	3.39239e-157	1.28661e-155
5.22481e-158	5.26639e-159	-4.11547e-158	8.92388e-159	-7.09089e-158	-1.13965e-157	2.08116e-158	1.31866e-158	-1.66781e-157	8.65844e-158	1.26157e-158	4.20254e-159	-1.71253e-159	-3.21833e-159	1.73315e-158	-1.31524e-157	-8.01186e-159	8.12256e-158	6.88267e-159	1.24013e-159	1.14851e-158	3.0773e-158	4.49571e-158	1.19656e-158	4.58044e-159	-2.91567e-158	1.68273e-158	-2.56422e-158	-2.97745e-158	3.03829e-158	1.08334e-156
5.20704e-160	1.76742e-159	-1.81481e-159	-1.54867e-159	2.03516e-158	-1.4332e-159	-2.70343e-159	-1.12483e-158	4.677e-159	1.28497e-159	3.67503e-159	-8.41379e-160	-1.08052e-158	-4.15376e-159	-2.74606e-159	6.93739e-159	3.0239e-160	-3.72176e-160	6.3745e-159	-2.70866e-159	-6.74421e-159	-1.22343e-159	3.44654e-159	2.16488e-159	-4.92539e-160	-9.89511e-160	-7.20009e-159	5.68115e-159	1.33265e-159	4.81153e-159	1.20353e-157
-5.7484e-161	1.45039e-160	4.54688e-160	-4.52987e-161	-1.29257e-161	-2.88975e-161	7.34533e-161	-1.33062e-160	-6.80002e-160	-1.14431e-160	-1.04554e-159	2.95252e-160	1.46926e-160	-5.5812e-161	2.99313e-161	1.50294e-159	-2.69709e-160	-7.1321e-161	-2.23169e-160	-1.87676e-161	6.8067e-160	4.98288e-160	1.07896e-159	1.02254e-160	1.32199e-160	-3.50498e-160	-3.13632e-160	-4.64977e-160	2.46327e-160	-2.45467e-160	9.51792e-159
-3.1404e-161	5.8147e-161	-5.00465e-161	-3.00494e-161	-7.95326e-161	1.06273e-161	-1.9176e-160	2.78557e-161	-1.31863e-161	3.8663e-161	-2.11343e-161	1.66992e-161	-6.42961e-161	-4.06037e-161	1.31393e-161	-5.95328e-161	4.94545e-162	-3.80078e-161	2.26135e-161	-2.07818e-161	1.26369e-162	1.75567e-162	1.34618e-162	-1.53482e-160	1.79808e-161	-1.42656e-160	1.15964e-160	2.73763e-161	2.69376e-161	1.25304e-161	1.33432e-159
3.1661e-162	-2.73431e-162	-7.01034e-163	5.22722e-163	-4.24669e-163	-1.20057e-162	3.16578e-162	1.97466e-162	7.5924e-162	1.80623e-162	3.53956e-163	6.85601e-162	1.61624e-162	-2.30922e-162	5.52468e-162	6.6385e-163	4.48088e-162	-5.1955e-162	1.42296e-162	-3.60401e-162	3.98261e-162	-4.47357e-162	5.03998e-162	1.37347e-162	2.61098e-163	-2.61115e-162	-5.54363e-164	-1.60811e-162	-1.35369e-161	8.22477e-162	9.6483e-161
-3.35582e-166	4.61523e-163	2.746e-164	3.38423e-163	2.10461e-163	2.4325e-163	1.03082e-162	-5.2015e-163	-2.35108e-163	3.24822e-163	2.30093e-163	-5.45485e-164	-9.12546e-164	6.66657e-164	4.11945e-164	7.06236e-163	1.81612e-163	-1.91323e-163	-3.06661e-163	2.8894e-163	-8.14992e-164	-5.06804e-164	1.67875e-163	2.13027e-163	-5.08602e-163	6.6762e-164	3.49844e-163	-3.58121e-164	-2.73883e-163	-3.71401e-163	7.67027e-162
1.29912e-163	-3.42035e-164	2.64044e-164	-4.39994e-165	-2.17245e-164	1.49854e-164	-4.93072e-165	2.71849e-164	-5.09108e-165	7.75717e-164	2.3163e-164	-2.78635e-166	8.91105e-165	-2.12824e-165	-4.84147e-164	-3.23596e-165	-3.23956e-164	-2.88506e-164	1.64469e-164	1.45202e-164	-6.1251e-164	2.31952e-164	-2.84e-165	1.30643e-165	-1.68273e-164	2.85157e-164	-2.26335e-164	-5.82461e-166	4.36586e-164	4.97533e-164	7.75316e-163
1.82651e-165	1.8409e-165	1.02717e-165	7.43686e-167	5.76136e-166	1.34006e-166	1.06833e-165	3.89147e-165	-1.05317e-166	-1.5557e-165	3.02507e-167	-1.00089e-165	-7.94071e-166	1.41873e-166	-6.1434e-166	4.6021e-165	-1.33281e-166	-1.3897e-166	2.50464e-165	2.20823e-165	1.65054e-165	3.69558e-165	-6.79752e-165	2.28545e-165	-1.04596e-165	3.9117e-165	2.26831e-165	5.35725e-166	-7.80134e-166	3.61898e-166	4.76014e-164
9.17652e-167	-5.82438e-167	2.99581e-166	5.90213e-167	-2.19008e-166	-2.21007e-166	-3.59565e-167	-1.57454e-166	3.59235e-167	4.4042e-166	-1.03422e-166	7.18504e-168	-5.12851e-166	-1.89504e-166	1.20933e-166	-3.93012e-167	5.67478e-167	-2.54685e-167	9.37733e-167	-1.4282e-166	7.08895e-167	1.86845e-166	-8.98571e-167	5.64244e-167	-3.79016e-166	-2.97318e-166	-3.23692e-166	8.32575e-168	-5.36256e-166	4.26797e-166	5.28581e-165
2.45317e-167	-2.85986e-170	-5.32559e-167	-5.97069e-168	-4.16737e-168	2.71203e-168	-2.12901e-167	-1.41452e-167	3.8614e-168	7.70426e-168	-6.13409e-168	-4.57447e-167	-2.53494e-168	-2.2677e-167	-5.18109e-168	-3.28041e-168	-3.26078e-168	-2.19657e-167	-6.07725e-169	2.23664e-167	-2.26764e-167	6.34472e-170	-4.31562e-168	7.9029e-168	1.0885e-167	-6.16281e-168	-1.91403e-168	-2.30328e-167	1.31161e-168	3.73722e-168	3.53422e-166
4.83407e-169	-1.17017e-168	4.70514e-168	-3.29854e-168	4.02551e-169	1.28003e-168	-2.34585e-169	-9.79765e-169	2.59864e-168	1.4983e-169	-2.62309e-171	6.69726e-169	2.2027e-169	3.6664e-169	5.5879e-168	5.5035e-168	-9.83641e-169	1.63757e-168	-9.63263e-169	-4.35518e-168	-4.4402e-168	1.41065e-169	8.62011e-169	6.73152e-169	4.78481e-170	-5.29698e-169	5.61474e-169	1.31276e-169	5.09565e-168	4.53041e-170	4.81206e-167
4.3899e-171	3.20941e-169	1.55278e-169	-5.01061e-170	8.33911e-171	1.97926e-169	7.41684e-170	-4.80798e-169	2.39346e-170	-2.3404e-169	6.83077e-171	-3.75752e-171	2.19654e-169	-6.02701e-170	-1.57829e-169	-1.88887e-169	1.68401e-169	1.55327e-169	2.82664e-170	4.40896e-169	-2.76772e-169	5.37239e-170	4.16142e-169	-3.23526e-170	2.27294e-170	3.65217e-170	-2.56417e-169	-8.89001e-171	-1.14198e-169	-4.32837e-170	4.24107e-168
1.10509e-170	1.39268e-170	1.18758e-172	5.34604e-171	4.25811e-171	2.7387e-170	-1.4184e-170	2.59058e-171	-1.78814e-171	-1.65024e-170	-1.43212e-170	-7.14883e-171	-9.04255e-171	-2.21734e-170	1.11831e-170	6.21549e-171	-2.13428e-170	-1.26132e-171	3.6081e-171	2.67159e-171	-7.57264e-171	1.00635e-170	-1.5132e-170	-7.66278e-171	-4.6051e-171	-2.83626e-171	-2.14901e-171	-5.93198e-170	9.39589e-171	3.72703e-171	3.18585e-169
6.52841e-172	-4.06272e-171	3.7767e-172	1.01482e-171	-1.21136e-172	1.16856e-172	-1.35236e-171	-7.41273e-172	-6.98625e-172	1.4226e-171	8.12135e-172	-1.20325e-171	-1.31934e-171	-2.83499e-172	2.98166e-172	-6.50084e-172	-5.19459e-172	-5.04146e-171	5.56302e-172	-4.63243e-172	2.45619e-172	-2.46488e-172	-5.90821e-172	6.34822e-171	4.82827e-173	-2.74407e-171	-3.39736e-173	1.83729e-172	3.05492e-172	-2.22855e-172	3.26774e-170
-5.62607e-173	5.76959e-172	-2.96731e-172	8.42755e-173	5.04913e-173	8.04854e-174	-5.69946e-173	-3.95765e-173	-5.67846e-174	5.21004e-173	-1.00775e-172	-3.30719e-173	-7.93063e-173	-1.55812e-173	-2.86848e-173	-3.50425e-172	-2.27938e-174	-1.85994e-173	-1.84539e-172	-1.7299e-173	-7.91778e-173	1.67587e-174	1.58059e-173	-3.19832e-173	-3.11417e-172	-1.03934e-172	2.0055e-173	2.76881e-174	-3.17078e-173	1.81865e-172	2.83807e-171
3.36123e-173	6.42349e-174	-3.91221e-174	-7.772e-174	3.60774e-174	2.68673e-174	7.9225e-174	-3.18001e-173	3.81418e-174	-3.76484e-174	-1.99232e-174	-5.61256e-174	7.349e-174	3.70324e-174	-2.20665e-173	-8.22191e-174	-1.43332e-173	-8.55362e-174	-1.18324e-174	2.08704e-174	6.9102e-174	1.33299e-173	-2.09449e-173	-1.25562e-173	6.63093e-174	-2.14268e-173	-3.27939e-174	-9.63095e-174	7.29432e-174	2.02517e-174	2.84448e-172
-1.34684e-174	1.44217e-174	2.82401e-175	9.31148e-175	2.48523e-175	2.34568e-175	9.39128e-176	-1.94944e-174	-5.98681e-177	5.83975e-175	-1.52887e-175	7.54042e-175	1.28364e-174	1.27469e-174	-3.65582e-174	-1.41637e-174	4.71898e-175	-2.10763e-175	-3.71372e-175	2.40648e-174	5.8487e-175	-3.85832e-175	6.24312e-177	-7.39278e-175	-3.61195e-174	9.47576e-176	-4.15535e-175	-2.22289e-175	2.08326e-174	8.69996e-176	2.7348e-173
-2.97967e-175	-2.57224e-176	-8.90052e-176	5.71654e-176	-2.27077e-176	-1.05933e-176	-1.17034e-176	-3.81021e-176	1.1043e-175	5.26387e-176	1.95804e-176	-7.77219e-177	-1.2093e-175	-3.7139e-176	-9.59249e-176	-5.62424e-176	3.02672e-176	8.67899e-176	-8.68003e-176	-9.5538e-176	-1.402e-176	6.42362e-176	1.86955e-175	-3.45268e-177	-4.34528e-176	-6.56052e-176	2.86575e-175	-1.02887e-176	1.56664e-176	5.01482e-176	2.09342e-174
7.43354e-177	2.81812e-177	3.76544e-178	-6.66799e-177	3.04075e-177	1.77472e-178	6.20486e-178	3.97968e-176	9.20028e-177	1.73348e-177	-5.3794e-177	-9.27097e-177	-3.80208e-177	-5.5406e-177	1.02039e-176	-1.36746e-176	-3.90419e-177	-3.45996e-177	-2.10407e-176	7.8749e-177	2.59142e-177	9.55749e-177	-2.27326e-178	-8.07343e-177	4.35736e-177	-1.06458e-177	9.13108e-178	-1.69199e-177	-4.15091e-177	-2.94543e-176	2.18099e-175
-1.03204e-178	-1.85608e-177	1.91991e-177	-1.75674e-178	-5.37426e-178	1.8733e-178	-6.82564e-179	4.06935e-178	7.40318e-178	-7.32368e-178	-2.72526e-178	1.96953e-177	-3.71124e-178	3.75749e-178	-1.2726e-178	1.3514e-178	-2.67895e-179	-8.58654e-178	-3.38321e-178	1.42915e-177	4.40642e-177	-3.72547e-179	2.78547e-179	-6.43031e-178	1.85964e-177	1.53297e-178	-7.02128e-179	3.69614e-178	-5.69395e-179	3.93569e-178	2.06496e-176
-2.40887e-178	5.81157e-179	8.82071e-180	-5.39011e-179	2.34307e-178	6.76183e-180	-6.54178e-180	7.28798e-179	-1.14718e-179	-9.59251e-179	-1.30364e-179	-2.89041e-180	-3.15754e-179	1.50467e-180	3.78193e-179	8.22401e-179	-1.47992e-180	-1.6388e-178	1.8868e-179	3.55018e-179	-2.90487e-180	1.72255e-178	9.92597e-179	-5.43285e-180	-1.03578e-178	-2.775e-179	6.09083e-179	-4.06313e-179	3.23835e-179	-2.23592e-179	1.74587e-177
3.93772e-180	-5.96126e-181	-1.72521e-181	1.5716e-180	-3.97882e-179	-2.11554e-180	1.37233e-181	1.8142e-180	4.9397e-180	6.19939e-180	6.38893e-180	-2.83233e-180	3.36324e-180	-1.64222e-181	-1.16807e-180	-2.72991e-180	-3.61707e-180	6.75768e-181	7.91344e-180	-2.98047e-180	-3.2282e-180	-6.72551e-181	1.80401e-180	-1.73303e-180	3.07732e-180	-5.30171e-180	1.01469e-180	-3.3184e-181	-7.90602e-180	3.8621e-180	1.22037e-178
-1.0655e-181	-2.3264e-181	1.38314e-181	2.83261e-181	-8.18502e-181	-1.62393e-181	-6.22835e-182	-3.27521e-181	1.688e-181	9.37067e-182	1.26356e-181	2.44607e-180	-1.34601e-180	-1.86149e-183	2.22548e-182	1.92752e-181	-3.4573e-181	-1.89685e-180	-6.5277e-182	-6.81348e-181	-4.05996e-181	-2.31597e-181	2.37585e-181	-7.50193e-181	-5.38483e-181	-1.58935e-180	1.37877e-180	-5.98857e-182	1.10947e-180	-2.16836e-181	1.60366e-179
-2.30028e-182	5.55834e-182	-5.61671e-182	-1.85877e-181	-6.71289e-183	-8.80774e-182	-2.11587e-182	-1.57516e-182	2.12462e-182	2.3517e-182	1.19393e-181	6.66332e-182	-4.80024e-182	1.3871e-182	-2.90581e-183	-3.97777e-183	-8.36129e-182	-8.32248e-182	2.10746e-182	-9.45727e-182	-7.82255e-182	-2.33879e-182	-2.8964e-183	5.15739e-182	3.02701e-182	-5.04421e-182	-3.27447e-182	7.56101e-183	-6.93773e-183	4.88369e-182	1.36724e-180
-4.50264e-183	-2.40816e-183	3.05896e-183	-2.55046e-183	4.57195e-183	3.40786e-183	-6.59758e-183	-5.81206e-183	-4.06193e-185	1.25807e-183	-6.08878e-184	6.93738e-183	-4.07457e-183	6.59869e-184	-2.6952e-182	-1.66723e-183	4.59468e-183	5.38626e-183	-1.54886e-182	1.75628e-183	1.8071e-183	-4.05642e-184	-8.45377e-184	1.13902e-183	-2.98901e-184	-1.50824e-183	9.26708e-183	2.5316e-183	-2.07604e-183	1.18785e-182	1.34092e-181
-1.17098e-185	-1.8355e-184	8.19681e-184	-3.05961e-184	-7.09128e-185	1.90962e-184	-4.80573e-184	-1.31794e-184	-9.86867e-185	1.12594e-184	-2.87635e-184	-3.8758e-184	1.14927e-185	-9.29403e-185	3.32542e-184	2.01444e-184	7.49544e-186	-2.03362e-184	1.74733e-185	5.84345e-186	2.0457e-183	-2.02651e-184	-5.33301e-185	8.09156e-187	-5.97541e-184	7.32677e-184	5.54133e-184	-1.34319e-184	3.82709e-184	4.78714e-184	9.13681e-183
5.18526e-186	-7.39446e-186	-3.68322e-185	-6.34257e-186	1.63994e-185	3.97675e-187	2.48891e-185	9.57766e-186	4.64867e-185	-2.97864e-185	-5.53787e-186	9.8976e-186	2.66649e-185	1.65962e-185	-6.08112e-187	-1.46814e-185	4.27714e-185	4.24773e-185	3.3209e-185	-2.34134e-185	1.18354e-184	2.05718e-185	7.59801e-185	-7.16525e-186	3.36263e-185	-1.12064e-185	-6.65536e-185	2.06452e-186	3.36171e-185	1.70477e-185	7.85336e-184
-2.12282e-186	-2.23769e-186	4.11938e-187	-1.04775e-186	-9.75129e-187	5.52569e-187	7.43825e-187	-7.7764e-187	2.35367e-186	1.47246e-186	1.2874e-186	-1.49365e-186	1.09531e-186	1.41787e-186	9.5711e-186	1.28874e-186	-1.78635e-188	-1.2634e-186	-2.76467e-186	-2.48844e-187	2.71716e-186	-8.05892e-187	-5.20188e-186	5.34397e-187	-1.53806e-186	8.51363e-188	-1.63432e-186	5.48359e-186	3.89319e-186	8.92731e-187	5.59307e-185
3.84489e-188	1.71602e-187	2.83967e-188	-4.75045e-187	1.86446e-187	-2.24423e-187	1.34726e-187	8.09075e-188	2.6786e-188	-3.32491e-187	-1.37407e-188	2.06041e-187	-1.05541e-187	-7.80875e-187	4.37565e-187	2.85311e-187	6.05759e-188	-8.16755e-188	1.99436e-188	3.30968e-187	-5.88746e-187	-1.10893e-188	1.28139e-187	-1.28665e-187	-2.48628e-187	-1.07155e-187	-1.10344e-187	-1.99786e-187	-2.64711e-187	-4.86004e-187	6.29478e-186
-8.28263e-188	3.51494e-188	-1.88495e-188	5.8236e-189	3.29107e-190	-1.30407e-189	4.82007e-190	1.25722e-188	-1.07768e-188	-7.43324e-191	3.13863e-188	3.49364e-188	-4.24572e-188	-1.13084e-188	-6.68637e-189	-1.43427e-189	-1.07029e-189	8.24167e-188	-3.18279e-188	7.49179e-189	-3.08515e-188	1.32574e-188	-2.64601e-189	-2.30761e-188	1.32006e-188	2.35193e-189	1.03094e-189	1.1194e-188	-2.02325e-189	-1.70859e-188	5.3592e-187
2.55261e-189	5.6456e-189	1.84324e-189	-1.93776e-190	1.73573e-189	6.87346e-190	9.01319e-190	-4.2718e-190	2.14137e-189	1.77816e-189	3.79068e-190	1.0971e-189	-3.08195e-189	-2.11042e-189	-1.3109e-189	4.37592e-190	-3.9676e-189	1.00111e-189	3.9172e-189	2.07828e-189	-1.33942e-189	8.73256e-190	1.08082e-189	8.94824e-190	-1.47615e-189	1.06329e-189	1.74086e-189	-2.44346e-190	1.81396e-190	-6.78841e-190	4.68608e-188
-5.20397e-190	-3.79552e-190	-3.91718e-191	1.69039e-190	-2.55909e-191	-6.99618e-190	3.36535e-190	2.37659e-190	5.094e-190	-2.87036e-191	1.50496e-190	-1.93803e-191	-3.52304e-191	-1.51493e-190	-1.64215e-190	-1.08567e-191	-1.01142e-189	5.357e-190	3.648e-191	-1.3391e-190	8.25294e-191	-1.01491e-191	1.50646e-191	1.91722e-191	-1.01783e-190	7.73251e-190	8.37161e-191	1.88701e-190	-2.80034e-190	-1.71076e-190	6.92032e-189
5.20678e-191	-1.55023e-191	9.7623e-193	4.66133e-191	4.79985e-193	1.62494e-192	1.55225e-192	6.09263e-192	1.70072e-192	2.64706e-191	3.77923e-193	-9.25586e-192	4.62611e-192	-2.1632e-192	1.00538e-191	1.46742e-191	4.3861e-192	-1.36056e-191	3.03953e-192	-1.19339e-191	3.51683e-192	-7.60927e-192	1.39553e-191	1.4575e-192	-4.20833e-191	-1.9736e-192	-3.76348e-192	-9.02127e-192	1.30919e-191	3.01248e-191	3.53794e-190
3.01319e-192	-2.27109e-192	-1.7288e-192	-6.79075e-193	3.51402e-193	3.40504e-192	-5.30388e-193	1.06621e-194	5.70018e-192	-1.83548e-192	-2.03998e-193	-1.08629e-192	3.74692e-193	1.38873e-193	1.5357e-192	2.69665e-192	-1.68428e-192	1.12818e-191	-3.73541e-193	7.45865e-193	-4.25013e-193	1.4892e-192	3.4716e-193	-9.71512e-194	-1.58284e-194	-3.85174e-193	2.31541e-193	8.58736e-193	5.5101e-193	7.52873e-194	4.41231e-191
-2.98168e-194	7.5646e-195	4.71119e-194	1.77482e-193	-1.36376e-193	7.12451e-194	1.64178e-193	-3.03518e-195	1.30944e-193	2.49421e-196	-2.16288e-194	-4.06917e-194	-4.7743e-194	2.82809e-193	1.62058e-193	-2.2256e-193	-3.04231e-193	1.37329e-193	-1.15651e-193	-7.56937e-194	1.61255e-193	2.26281e-194	-4.48946e-194	-5.49641e-194	-1.23607e-194	3.50525e-194	-4.1756e-193	-2.87662e-194	-3.67182e-193	1.89031e-193	3.51209e-192
5.51455e-195	-1.69048e-194	-1.29468e-195	9.94329e-195	3.08003e-194	-1.37276e-194	2.22526e-195	9.24488e-195	-2.42037e-195	-4.74916e-195	1.10516e-194	-6.45301e-196	-1.80198e-194	-8.9859e-195	-1.02349e-194	2.62301e-194	-7.17629e-195	-3.48878e-195	-1.32268e-194	6.60133e-195	5.17009e-195	7.36928e-197	-2.68099e-194	9.07755e-196	2.56341e-195	-6.4649e-195	1.11337e-194	6.94093e-195	1.45124e-195	-4.83127e-194	3.12314e-193
1.75042e-196	3.3683e-196	5.35776e-196	-1.3294e-195	-1.56327e-196	-4.75088e-196	2.70375e-197	-3.68911e-196	3.47475e-196	-4.75407e-196	-1.10491e-196	-1.56186e-195	3.76879e-197	-3.64281e-196	9.99329e-197	-2.57549e-195	-5.47163e-196	4.46934e-196	5.22653e-196	1.9413e-195	-1.15461e-196	4.29036e-196	-4.00432e-195	1.08301e-195	-2.57641e-195	8.65624e-196	6.87474e-196	-4.85739e-196	-2.96639e-195	-2.17521e-195	2.78238e-194
-1.21003e-197	-1.07269e-197	-5.24836e-197	-1.8859e-196	-1.09763e-196	-6.65437e-197	-2.13992e-196	2.11392e-196	9.05917e-198	3.42464e-196	1.22891e-196	-1.60443e-197	-2.17948e-196	1.35673e-197	1.75045e-196	1.0412e-196	1.51649e-196	6.73014e-197	9.98621e-197	1.42321e-196	-1.38398e-196	6.84624e-198	-1.64866e-196	1.98702e-196	9.35343e-198	5.32084e-197	-6.89531e-197	1.05935e-197	8.7623e-198	-1.21609e-197	2.99971e-195
-5.61772e-198	9.89867e-199	1.32419e-198	-4.83406e-198	2.42948e-198	-2.96143e-198	-1.32849e-197	8.81285e-199	-1.40836e-198	-9.77784e-198	-9.74291e-198	-1.64509e-197	-2.77529e-199	2.52405e-198	-8.4487e-199	4.98067e-198	1.41973e-197	6.30725e-198	-8.07832e-198	4.04028e-198	7.46263e-198	-4.59016e-198	-1.27747e-197	1.05065e-198	4.35071e-197	4.58471e-198	1.55492e-198	8.74536e-198	1.38843e-197	5.12341e-199	2.0962e-196
-3.50886e-199	2.18952e-198	3.60367e-200	1.10271e-198	7.01852e-199	1.58341e-198	1.29736e-198	-3.98639e-198	1.16148e-198	1.08586e-198	1.14038e-198	-8.63289e-200	-2.82674e-200	-1.47906e-199	2.50922e-200	-4.81583e-199	7.67097e-199	-9.09251e-199	5.81891e-199	-9.28594e-199	1.53963e-199	2.23109e-199	9.41621e-200	8.39288e-199	-2.44143e-199	1.71215e-199	1.7499e-198	3.43703e-199	-8.94576e-200	2.37186e-199	2.2738e-197
-9.98596e-201	7.60202e-200	-4.39044e-200	2.71957e-200	9.22238e-200	2.22496e-200	-2.13532e-199	-3.16003e-201	3.45944e-200	-4.4473e-200	5.29105e-201	1.45836e-199	5.8638e-200	2.54712e-200	3.58582e-200	-2.87862e-200	5.16907e-200	-5.21125e-201	-7.53829e-201	-9.51367e-200	1.06212e-201	-5.2725e-201	-1.04659e-199	2.06838e-200	5.40319e-200	-1.88376e-199	-4.01101e-200	-8.13353e-200	-1.58445e-200	5.77556e-200	1.59593e-198
-6.64889e-201	4.34669e-201	5.65557e-202	-4.43447e-201	-3.97453e-201	1.57726e-200	1.49437e-200	2.75957e-201	-4.33954e-201	2.57672e-201	4.46322e-201	-2.08382e-201	-2.13204e-201	1.78215e-200	4.25261e-201	6.64002e-201	-3.50913e-201	-8.8676e-202	3.75374e-201	9.82093e-201	-1.10758e-200	1.70485e-201	-3.95954e-201	7.67406e-201	7.91603e-201	-3.60757e-201	-4.01263e-201	-6.2343e-201	-1.27969e-200	1.99543e-202	1.74907e-199
-2.35311e-201	-1.55223e-202	-7.27025e-203	-3.23804e-202	5.66017e-202	8.32143e-203	3.01054e-202	4.06141e-202	4.51484e-202	6.88898e-202	3.91213e-202	-5.01936e-202	1.74897e-202	-2.53035e-201	-1.50661e-202	1.66929e-202	3.79545e-201	9.94455e-203	-2.49529e-203	-1.94545e-202	1.65753e-202	5.0968e-203	-2.30964e-202	-1.92924e-202	4.31257e-202	-1.03955e-201	-2.83688e-202	-4.08092e-203	-3.07019e-202	-8.03625e-203	1.62553e-200
4.38277e-203	-8.8639e-204	-1.02886e-202	-1.03233e-202	-5.43655e-203	3.28974e-204	-3.60003e-203	-1.02003e-202	5.72467e-204	6.26118e-203	2.98605e-203	-2.00587e-203	1.18414e-202	1.31682e-202	1.25814e-203	-1.0069e-202	-5.41557e-204	-6.452e-203	-8.42954e-204	-1.15052e-202	5.0363e-204	8.44619e-203	-2.19462e-202	-1.02577e-203	-2.79542e-203	1.02827e-204	3.83555e-204	-2.68221e-203	7.13449e-203	6.91405e-204	1.58663e-201
-1.98043e-205	-4.58154e-204	1.54883e-204	-1.60728e-204	-1.8835e-204	2.16394e-204	6.12205e-204	-1.49094e-204	-4.62107e-204	-2.33239e-205	-6.80876e-204	2.00117e-204	2.96429e-204	3.9875e-204	9.21212e-205	-1.55931e-204	2.9653e-204	4.33898e-205	-1.28927e-204	-2.98006e-205	3.50206e-204	-1.47903e-204	9.56848e-205	3.08536e-204	4.01543e-203	-6.67684e-204	-4.55675e-204	7.62615e-205	-4.17459e-205	8.27635e-205	1.10098e-202
7.13305e-206	-8.36819e-205	-5.83465e-205	-7.59356e-205	-3.98823e-205	8.60848e-205	9.03034e-205	6.21627e-205	-4.75302e-205	5.71724e-206	7.18053e-206	-1.1088e-204	4.07125e-205	6.06365e-206	-1.44259e-205	-1.64404e-205	6.50642e-205	2.66786e-206	6.93996e-206	1.33779e-204	3.09729e-205	8.45763e-206	5.22938e-205	-8.77237e-206	-3.32759e-205	4.19685e-205	-3.03793e-205	5.92594e-206	-7.75254e-207	-1.38611e-204	1.31236e-203
2.52919e-206	6.45939e-207	-3.0996e-206	-3.51933e-207	1.97622e-206	-5.03438e-206	1.58299e-206	-1.51093e-206	6.75934e-208	1.67729e-206	-1.11381e-205	1.48982e-207	5.16939e-206	4.30325e-206	-1.38536e-206	-2.86441e-207	3.63317e-206	-3.18747e-206	-4.7157e-207	-2.92674e-207	-1.2615e-206	8.7683e-207	-3.18968e-206	6.25436e-207	-2.41226e-206	6.75779e-207	-2.27336e-205	6.43251e-207	-2.28632e-206	4.97898e-207	8.3695e-205
-1.78302e-207	3.96682e-207	-1.07079e-207	7.16942e-208	5.36692e-207	9.71977e-209	-3.24075e-207	-4.93117e-208	-2.04733e-207	-4.08868e-208	4.08699e-208	-1.87256e-207	2.96458e-207	1.23971e-207	-4.24192e-207	2.13608e-207	-6.87033e-208	1.88364e-208	1.51708e-207	1.02715e-208	-4.08899e-207	-3.0066e-207	7.04662e-209	6.14576e-208	-7.57799e-208	-1.90156e-207	7.96979e-207	-3.00771e-207	1.9416e-207	7.34382e-207	6.52534e-206
-1.68133e-208	-1.29008e-208	4.56929e-208	-1.34256e-207	2.29858e-208	-1.6096e-209	-8.58912e-209	8.21029e-209	1.01929e-208	-1.6099e-208	-1.00726e-208	1.00335e-207	3.55792e-208	-1.17141e-208	6.14789e-208	1.42391e-209	4.59557e-208	2.11509e-208	-1.47877e-208	-5.28184e-209	9.32792e-209	-4.21011e-208	1.32548e-208	-5.09322e-209	5.12139e-209	1.05827e-209	4.35967e-208	1.35728e-208	-5.44485e-209	1.17783e-209	7.24879e-207
-1.35793e-208	-1.97119e-210	5.06211e-209	3.58399e-209	-3.84685e-210	-2.77566e-209	2.67485e-209	4.51501e-209	-3.86651e-209	1.66281e-209	-1.8446e-209	-9.41531e-210	1.68556e-209	2.20227e-210	-1.27133e-210	2.41708e-209	4.12074e-210	3.20842e-210	-1.72304e-209	-5.82285e-209	1.21034e-209	-2.33324e-209	-2.09379e-209	-2.85333e-209	3.55277e-210	8.54157e-210	-3.9762e-210	1.09272e-209	-7.90547e-210	-3.72156e-209	6.95196e-208
-6.06104e-210	-3.31115e-210	-2.64926e-210	1.66265e-210	1.06304e-210	-5.35158e-212	-1.82444e-210	4.78847e-211	3.64257e-210	4.35659e-210	2.15629e-211	9.95252e-211	-9.73665e-211	3.13111e-210	-2.2048e-210	9.01268e-211	6.97791e-211	-2.59953e-210	-3.87958e-211	-5.49564e-210	1.1903e-210	-5.85211e-211	4.46232e-211	1.7876e-210	2.44194e-210	-1.11499e-210	-3.68176e-211	3.18587e-210	5.42602e-211	1.01218e-210	5.53808e-209
-1.6001e-211	1.52182e-211	-8.10512e-212	1.38259e-211	-6.98155e-211	1.57239e-212	2.26035e-211	1.08097e-211	1.11661e-211	-3.46462e-212	-5.89405e-212	6.43264e-211	5.10843e-211	8.19831e-212	-3.63126e-212	-4.11791e-211	8.56339e-212	5.05241e-212	4.33756e-212	-4.26336e-211	-9.31859e-212	9.99136e-213	-5.15982e-211	1.38884e-211	-2.45418e-212	-5.92314e-211	8.99594e-212	-5.96673e-211	1.8198e-212	-2.68148e-211	6.4227e-210
-6.43715e-212	7.06361e-213	7.01394e-213	2.96409e-213	-2.67275e-212	-3.38702e-213	6.88635e-213	3.79006e-213	-7.04791e-214	-1.19174e-212	3.01699e-212	8.51188e-213	-5.00366e-213	-1.25056e-212	1.7069e-212	-1.4152e-212	-3.07152e-213	-9.2427e-214	4.25925e-213	-1.47935e-213	-2.19631e-212	-6.56808e-213	1.36567e-212	1.54825e-212	1.41807e-212	-5.67578e-213	4.32109e-212	-2.19155e-212	-8.37543e-213	1.0166e-212	3.93168e-211
-4.59314e-213	-3.03494e-213	-2.1477e-213	1.083e-213	-2.80783e-213	-1.28667e-214	4.61795e-214	-2.28347e-214	1.30586e-214	-2.15397e-213	-4.82771e-213	3.62113e-213	5.99485e-214	2.21137e-213	-1.4759e-213	-1.80896e-214	7.37771e-214	9.76223e-214	-1.04212e-213	-1.26707e-213	-4.26393e-214	2.118e-213	3.89601e-214	-2.49205e-213	-8.85405e-214	4.18326e-214	1.44892e-213	2.12077e-213	1.17409e-213	4.44355e-214	4.56276e-212
-2.77995e-215	-9.45265e-215	-4.10796e-214	1.00513e-214	-7.4321e-216	-9.18526e-216	-3.94811e-215	7.74374e-216	-3.80368e-214	-4.09433e-215	1.11474e-214	-3.55521e-215	5.38752e-215	1.2672e-215	1.05251e-214	-1.7816e-214	7.74622e-214	-1.21315e-214	-1.06963e-214	-7.48697e-214	7.60208e-215	-4.85135e-214	-1.66413e-214	-1.18683e-215	1.26469e-214	8.81288e-216	8.44104e-214	6.29416e-215	-1.48051e-214	7.38442e-215	5.37103e-213
4.64905e-216	-4.08843e-216	3.61136e-215	3.16349e-215	-5.95274e-216	-2.51982e-215	2.80708e-216	3.42868e-215	1.80079e-215	-4.30451e-216	8.19477e-216	-2.10605e-216	3.57939e-215	-1.8003e-215	-2.16027e-215	-6.95246e-216	-1.68961e-215	-3.48257e-217	-5.70141e-215	4.22228e-216	7.09257e-216	7.53554e-216	1.46817e-215	-6.26478e-216	1.61002e-215	4.17165e-216	-1.64835e-215	5.86101e-216	1.78485e-216	-4.08852e-216	4.22241e-214
1.1146e-216	-3.12889e-217	5.57268e-217	-8.54589e-217	-7.28423e-216	-1.30192e-216	9.92183e-217	8.40007e-217	9.46985e-217	1.18736e-216	8.8628e-217	9.72914e-217	-5.41613e-216	3.37541e-217	1.85429e-217	1.96162e-216	9.68849e-217	-4.90824e-216	1.2668e-218	-2.87204e-217	-1.4332e-216	1.17884e-216	-2.7498e-217	2.88994e-216	8.37785e-217	-9.28884e-217	-1.94054e-216	-1.00346e-216	-4.07703e-217	1.03534e-217	4.23278e-215
1.05686e-217	5.86138e-218	-6.3002e-218	3.88007e-217	1.7248e-218	-1.28208e-217	-3.13977e-218	9.62241e-218	9.46914e-218	-1.31117e-217	4.29257e-218	1.84034e-217	1.47117e-217	-1.19037e-217	-3.76176e-218	-6.02902e-218	-6.28488e-218	2.74752e-217	8.21291e-219	-2.46712e-218	-1.42871e-218	-3.57859e-218	-2.79211e-218	-3.31388e-218	-8.03597e-218	-2.51726e-219	-6.34458e-218	-1.16387e-218	-4.7233e-217	3.2989e-217	3.14702e-216
-2.10091e-218	1.69438e-219	6.79847e-220	-1.00388e-218	5.32531e-218	1.54035e-219	-1.39579e-219	-1.20943e-218	-4.94779e-219	-4.8974e-219	1.01354e-219	-5.81562e-219	1.35045e-218	-2.17675e-219	2.48522e-219	1.4333e-219	1.11863e-218	4.24294e-219	-9.35641e-219	-1.02925e-218	-6.67109e-219	-6.99154e-219	1.38693e-218	4.21273e-220	-4.88738e-219	3.80663e-219	4.19824e-219	-1.10712e-218	2.98179e-218	-1.4751e-219	2.56267e-217
-5.36333e-220	-8.75173e-221	2.29294e-219	1.51358e-219	8.66941e-220	3.8999e-221	1.13844e-219	-6.69304e-221	-2.19501e-220	-6.63411e-221	5.20787e-220	2.81191e-219	-1.47974e-219	-7.88309e-220	8.40758e-221	1.32999e-220	7.91906e-220	1.23956e-219	2.5105e-220	2.07531e-219	5.8997e-220	-1.01376e-219	-1.9238e-219	-6.90106e-219	-1.3711e-219	-8.84406e-220	-9.61965e-221	-2.39414e-219	-1.08091e-219	7.1048e-220	3.3969e-218
-1.50192e-220	7.5686e-221	-1.62505e-221	3.14868e-220	1.22379e-220	-4.94581e-223	-1.20785e-220	4.23467e-221	-7.56091e-221	-9.44278e-221	3.39215e-220	4.18911e-221	-4.79247e-221	-4.46973e-222	2.29629e-220	-5.33438e-221	-2.70403e-221	9.51878e-221	-5.61912e-221	4.70321e-221	-4.7187e-221	-4.61713e-221	-2.22634e-221	3.11812e-220	-6.00871e-221	-2.5999e-221	-2.93532e-220	-3.19527e-220	-1.03425e-220	7.83455e-221	3.26331e-219
6.0663e-222	1.69064e-222	3.0732e-222	1.55173e-222	-5.85693e-222	-6.22651e-222	-4.17195e-222	-2.04197e-221	-4.25939e-223	-4.11765e-223	-3.23226e-222	-3.30703e-222	8.91052e-223	3.68179e-223	7.46246e-223	-1.04961e-222	3.06e-222	1.77612e-222	-7.65112e-222	1.75494e-223	-1.99432e-222	-2.14377e-223	-6.37861e-222	2.17241e-222	-7.92595e-222	-3.50375e-222	-1.23799e-221	1.4553e-221	1.00796e-221	7.15345e-222	1.38507e-220
-4.88281e-223	3.49872e-223	3.32654e-224	-2.22227e-223	-7.93258e-223	-5.30112e-223	-2.67928e-223	-1.287e-222	3.31426e-225	2.27558e-223	-5.30671e-223	-1.45051e-222	-7.73632e-224	7.12875e-223	2.95622e-225	-2.3233e-223	-3.03806e-223	-1.28288e-222	-2.64628e-222	1.90474e-224	7.42777e-224	4.44055e-223	-7.34016e-223	-2.43944e-223	4.5901e-223	-7.55091e-223	4.60822e-225	1.0754e-223	-1.64476e-223	4.64744e-222	1.9096e-221
-1.66628e-225	1.49384e-223	1.95081e-224	-4.72948e-224	-1.26692e-224	7.41469e-223	-3.1379e-224	1.6896e-224	3.85729e-224	7.22246e-224	4.97653e-224	3.13044e-226	5.88763e-224	4.0834e-224	-2.76591e-223	-5.72152e-224	2.98861e-224	-1.16135e-224	-3.91123e-225	-1.42725e-223	-8.45369e-225	-1.12022e-223	-7.03369e-226	4.20189e-224	-2.91054e-224	-6.31304e-224	9.33483e-225	-3.77402e-225	3.78749e-224	-7.12572e-224	2.18047e-222
-6.04241e-227	6.33981e-225	-2.09646e-224	4.17962e-225	-7.46559e-225	-4.80707e-225	-4.01211e-225	1.98627e-225	-1.44739e-225	1.01334e-224	3.46192e-225	9.22317e-225	-4.82521e-225	-4.43862e-225	1.98902e-226	3.71824e-225	1.28875e-224	2.24401e-224	2.42023e-227	4.44543e-225	-1.60744e-224	6.78075e-226	5.62865e-225	-1.93662e-225	-3.67289e-225	-1.19226e-225	1.30169e-225	2.65603e-226	1.22526e-224	-1.39244e-225	1.71455e-223
5.39303e-226	7.7397e-227	6.88413e-226	-2.19931e-226	-1.35451e-226	2.26891e-226	4.42225e-227	8.09455e-226	2.48372e-226	2.63536e-226	-3.47884e-226	3.85299e-226	-3.88437e-225	-2.44392e-226	-1.62311e-225	9.14672e-227	-2.89792e-226	-6.84616e-227	-3.28699e-226	4.38302e-226	4.32811e-226	9.01145e-228	-1.98696e-226	-8.61152e-226	2.77515e-226	-9.53578e-226	-2.35572e-226	8.03794e-226	-2.1739e-227	1.30682e-226	1.48793e-224
-1.75609e-227	-3.14795e-227	-1.44587e-226	-3.90626e-228	-3.48086e-226	1.22889e-226	2.81614e-228	-5.83002e-227	7.03063e-228	2.16168e-227	-2.69057e-227	-4.23471e-228	-5.64997e-227	-1.37935e-227	2.13922e-227	-2.46548e-228	-4.82456e-228	3.00962e-227	-2.33444e-227	-1.67941e-226	-5.79282e-227	-2.09862e-228	-8.45889e-228	1.94266e-227	-8.84504e-227	2.37211e-227	3.04497e-227	5.40998e-228	-1.84072e-227	1.79766e-228	1.36592e-225
1.10791e-228	3.25342e-228	3.61333e-229	1.2259e-227	-7.32265e-229	1.88013e-228	-4.52728e-229	1.2381e-228	2.35513e-228	-6.58429e-228	-1.84573e-228	-7.03828e-228	-1.46915e-228	-2.40644e-228	-3.32694e-228	2.35282e-228	-8.82683e-228	1.99419e-228	9.1184e-229	3.10796e-228	9.88767e-229	-7.66868e-230	-5.57266e-228	-3.29059e-228	6.92198e-228	-5.33062e-229	-1.09287e-227	2.14119e-228	-9.6571e-229	-1.83913e-228	9.6763e-227
2.15237e-229	-6.88907e-230	-1.01782e-230	-4.98765e-229	-7.06146e-230	-4.18681e-230	-7.93675e-230	1.00537e-230	-2.13783e-229	-4.45069e-230	1.48587e-229	-5.27729e-229	4.09338e-229	-8.31708e-229	-2.74675e-229	-2.66706e-229	-6.28914e-229	-1.90941e-229	-1.25934e-229	-3.09852e-229	4.58217e-230	-4.16121e-229	-1.16853e-229	1.56332e-229	-9.48548e-230	2.49595e-229	3.9547e-229	-5.12862e-230	-2.88571e-229	2.85211e-228	9.63466e-228
-1.66058e-229	-2.42157e-230	-1.03539e-229	-8.18953e-231	-2.71955e-230	5.40275e-230	-4.90488e-231	-1.83608e-230	1.59013e-230	-1.2225e-230	-3.09401e-231	-2.7876e-230	-4.95364e-230	9.93081e-230	-1.55206e-230	6.74088e-231	-2.20625e-231	2.13891e-230	-4.62717e-230	2.76382e-230	-1.70038e-230	3.80327e-230	5.59154e-231	9.67107e-231	-5.55385e-230	-1.71754e-230	-9.27872e-231	7.72858e-233	-1.58765e-231	1.31782e-230	9.01334e-229
1.00106e-230	-5.97209e-232	2.47179e-231	-1.43815e-231	9.17148e-231	-1.54388e-230	-5.22034e-231	-2.62138e-231	-6.13513e-232	1.58534e-231	-2.13912e-231	-1.87407e-231	4.12983e-232	-3.19622e-231	2.10352e-232	7.05868e-231	-1.8049e-231	6.42487e-232	9.22232e-232	-5.87387e-231	-2.66467e-231	7.36655e-231	-2.02912e-231	1.12326e-231	5.46446e-231	-8.0059e-231	3.585e-232	5.52869e-232	-5.9273e-232	-1.33939e-231	1.02801e-229
7.40271e-233	2.19926e-232	3.64716e-232	8.2145e-232	-1.77675e-232	-2.21669e-232	7.65841e-233	2.49043e-232	2.14201e-233	-8.30427e-233	-2.28023e-233	3.30453e-233	-8.45529e-233	1.83979e-232	2.43515e-232	-7.94589e-232	4.52941e-232	6.42694e-232	-1.07889e-232	-1.27882e-232	-5.47605e-232	2.78174e-233	5.79605e-234	1.72361e-232	-3.237e-233	-2.00757e-231	1.24866e-233	2.98306e-232	-3.11741e-233	1.65375e-232	8.30431e-231
2.92631e-234	-1.97512e-234	4.04281e-234	1.338e-232	2.28642e-234	7.04218e-235	4.35433e-233	7.33082e-233	-2.74957e-233	2.66301e-234	-1.27536e-233	-2.24124e-233	1.95503e-233	3.77849e-233	-2.55767e-233	-2.75102e-233	8.09038e-234	1.39251e-234	-8.47412e-234	-2.36489e-233	-8.85467e-234	-1.57882e-233	-2.02957e-233	1.6312e-234	-3.82165e-234	-3.81787e-233	2.60877e-233	-3.70747e-233	-7.0959e-233	-8.74652e-235	7.03506e-232
1.01842e-234	-1.31853e-234	-8.46067e-236	2.73913e-234	2.84192e-234	3.34502e-234	9.34967e-235	-1.43583e-234	-7.75393e-235	8.21059e-235	3.86124e-234	2.93838e-234	-2.28213e-234	-7.24495e-234	-2.24415e-234	2.92774e-234	-3.73434e-235	-7.85006e-235	-3.18044e-236	7.80318e-234	1.4015e-234	8.14112e-236	2.68255e-234	-2.57545e-234	-1.47413e-234	-2.22295e-234	-4.13538e-236	1.36436e-234	-2.76955e-234	-2.28201e-234	6.27022e-233
-4.13741e-236	3.15495e-235	1.10472e-235	-8.20356e-236	-3.31138e-236	-2.63763e-235	-1.96364e-235	8.0323e-235	-2.47807e-235	2.18861e-235	1.16349e-235	5.88292e-236	6.19782e-236	5.39666e-236	8.88519e-236	-4.03188e-235	3.14889e-236	5.31451e-235	2.77881e-236	-1.97109e-235	7.29035e-236	-9.49745e-236	-2.55626e-236	6.36491e-236	-1.30166e-235	-1.2664e-236	-3.56419e-236	-4.52831e-236	3.60393e-235	-7.64032e-237	4.73239e-234
2.71679e-237	-3.5578e-236	-5.16685e-237	-4.31437e-237	-9.1697e-237	-1.74876e-236	5.07267e-236	4.04421e-236	2.02082e-237	1.19836e-237	4.61046e-236	-2.96146e-236	1.13685e-236	-1.00262e-236	-2.67895e-236	1.88913e-237	1.5263e-237	3.99428e-237	1.20352e-237	-1.30628e-236	3.0147e-237	-1.38064e-236	1.63847e-236	-5.46989e-237	-3.72464e-236	6.05609e-237	5.8611e-237	-4.70186e-237	-6.47426e-236	1.20254e-236	4.8371e-235
-1.82115e-237	2.10144e-237	1.81082e-237	-5.75834e-237	1.04038e-236	-1.46038e-236	2.72171e-237	9.42538e-238	-2.2165e-238	-2.70598e-239	-2.49532e-238	-1.98871e-237	-2.7281e-238	2.75305e-238	-2.96171e-237	-2.50731e-238	-3.00469e-237	3.41463e-237	-1.84206e-237	2.98516e-238	7.99785e-238	1.69863e-238	1.80109e-237	-1.948e-237	-7.16583e-237	-1.0388e-237	1.8573e-238	1.68915e-238	5.59014e-238	-6.33816e-238	6.94419e-236
-9.91151e-238	-1.01009e-238	-2.4311e-238	5.28757e-239	-4.24289e-239	1.23667e-239	-9.49036e-240	4.228e-238	-9.57097e-239	-9.90192e-239	7.05618e-239	-1.82358e-238	-2.9884e-238	-1.95581e-238	-3.54227e-239	2.81173e-238	-6.96386e-239	5.66244e-239	-5.45685e-239	-2.32827e-239	-5.68273e-239	-9.7565e-239	-3.45042e-239	1.26528e-239	-2.28569e-239	-1.06111e-239	-3.02002e-239	6.54063e-240	3.11535e-239	-1.90434e-239	3.65997e-237
-2.49319e-239	-2.88801e-240	3.4455e-239	-1.13364e-240	-1.85971e-240	-4.71695e-240	8.4661e-240	-8.41993e-241	7.4771e-240	1.54646e-239	3.10519e-240	-2.374e-239	4.47344e-240	1.52438e-239	5.31803e-240	-6.01887e-240	-5.24901e-240	-2.85342e-240	-6.11332e-241	1.61235e-239	-7.99343e-240	-3.42912e-239	-7.58236e-241	-7.77471e-241	1.37578e-239	-2.23422e-239	2.8513e-241	5.50216e-239	6.20663e-241	1.9229e-240	3.22742e-238
-1.06892e-240	-4.76502e-240	3.93049e-240	-9.64648e-241	1.10738e-240	-1.28e-241	4.70366e-241	6.07092e-241	-1.032e-240	-1.03072e-240	4.68781e-242	7.39092e-241	-6.40859e-241	4.91513e-241	6.73957e-241	-6.76952e-241	6.20012e-241	-3.99235e-241	-2.84332e-241	-3.78943e-240	1.14934e-241	6.57214e-241	-8.41996e-242	1.41108e-241	8.49133e-241	-8.67494e-241	-1.10835e-240	3.41398e-240	-1.77015e-240	-4.19866e-242	3.25154e-239
3.01442e-243	1.8762e-242	4.6654e-242	2.17922e-241	1.25495e-241	9.80605e-243	5.89256e-242	2.37138e-242	4.92543e-242	5.34227e-242	9.88839e-242	2.25381e-242	1.05932e-241	-1.09645e-241	8.23501e-242	5.32609e-241	-4.54661e-242	3.06579e-242	-1.19044e-241	-3.57548e-241	6.51438e-243	6.83041e-242	-1.49538e-241	1.63986e-242	-1.10599e-241	2.76254e-241	-1.09362e-241	-1.65284e-241	-7.43066e-242	4.69292e-243	3.0929e-240
1.07843e-243	3.78785e-242	1.08197e-242	6.33196e-243	1.54451e-242	3.74474e-243	-1.73885e-242	1.23277e-242	-3.11748e-243	1.26936e-243	2.84362e-243	-3.50378e-243	1.21396e-242	-2.93469e-243	-7.78372e-243	7.93955e-243	-2.11203e-243	-5.13835e-243	6.89963e-243	-7.39325e-242	-3.81647e-242	-1.4372e-242	-2.94146e-243	2.7683e-242	-5.58911e-243	4.68046e-243	1.29066e-243	-9.71631e-243	-6.81755e-243	-2.30666e-242	3.68951e-241
-4.12226e-245	-1.07915e-243	-1.02552e-243	-1.82503e-243	1.06081e-243	1.34904e-244	-4.4952e-244	-1.27188e-244	-2.88074e-245	4.67199e-244	-3.69888e-244	4.5221e-244	-2.50157e-245	-6.74244e-244	-7.13373e-244	4.58131e-244	1.13765e-243	1.84886e-245	1.52411e-243	-1.48535e-243	-2.13406e-243	-2.1613e-244	2.0809e-246	-1.94586e-243	-1.40588e-244	1.13276e-244	3.29026e-244	-7.91929e-244	1.41379e-244	-1.70931e-243	2.06214e-242
1.1351e-244	-1.73309e-244	-1.58845e-246	3.20967e-245	1.03523e-244	-1.09174e-244	1.43832e-244	8.40654e-245	-6.98124e-245	1.8946e-245	7.87486e-245	2.47239e-245	2.12031e-245	1.04344e-244	2.02342e-244	-3.16622e-244	4.69935e-245	-2.60598e-245	6.98724e-246	1.04342e-244	-8.44902e-245	8.03384e-245	7.16576e-245	4.09676e-245	-1.29707e-246	-1.53731e-244	8.24423e-245	4.02938e-245	8.67219e-245	-1.52033e-245	2.43937e-243
-7.13075e-246	2.58808e-245	5.27602e-246	3.75363e-246	-4.20338e-246	4.38365e-248	1.51547e-245	-1.84107e-245	-3.43101e-246	4.40389e-246	-1.71933e-247	1.15935e-245	1.91734e-248	-2.40255e-245	-1.75689e-246	-1.03146e-246	6.89913e-246	7.05547e-246	-5.72983e-246	-1.23862e-245	-8.83599e-246	-6.14828e-246	-4.32492e-246	1.45739e-245	9.05167e-246	5.42771e-246	3.18497e-247	2.16119e-246	4.58887e-246	4.34851e-246	2.18137e-244
3.70705e-247	1.93089e-246	4.88576e-248	-2.42492e-247	1.8374e-246	-5.20893e-248	-1.98889e-247	-1.24149e-246	-6.11122e-247	-2.2913e-246	-1.83879e-246	1.31972e-246	-1.11349e-246	-1.86638e-247	-5.29623e-247	-5.07537e-249	1.00753e-247	1.30893e-246	-3.42138e-247	3.55534e-247	-2.35129e-247	-1.80773e-247	1.28619e-246	9.64333e-247	1.41058e-246	-8.32336e-247	-2.78937e-247	5.6438e-247	-5.33221e-247	4.66783e-248	2.22585e-245
8.03738e-248	1.38071e-248	6.02611e-248	-1.61654e-247	2.28167e-248	9.5884e-251	-1.88734e-248	-1.04995e-247	-1.71788e-247	3.94826e-250	-7.8535e-248	-1.28137e-248	-1.25981e-248	-9.51552e-248	-4.41686e-248	-9.47171e-249	1.32031e-248	-9.00792e-249	1.23215e-247	1.95714e-248	-1.35019e-247	-4.22727e-248	8.75342e-248	3.55658e-249	-1.67819e-248	-1.2815e-248	-1.27215e-247	2.44073e-247	2.30865e-248	-6.3905e-248	1.80906e-246
-8.9951e-249	-2.30733e-248	1.53095e-249	-1.48592e-248	-6.32518e-250	-6.13952e-250	-1.79587e-248	2.17344e-248	-1.64251e-249	5.78393e-250	-1.3186e-249	4.09801e-250	-3.54341e-249	2.09788e-249	-2.114e-249	1.05507e-249	-2.23116e-249	1.30566e-248	2.77431e-249	-6.16259e-251	3.4762e-249	-2.68222e-249	-5.81416e-249	-7.24777e-250	8.74853e-249	-3.00101e-249	-1.53723e-249	1.83458e-249	5.0645e-249	-2.63467e-250	1.53428e-247
2.38033e-251	-3.9006e-250	-6.02107e-250	-1.31871e-250	-3.82163e-250	-6.09938e-250	-9.7669e-250	3.25381e-250	-2.763e-250	-1.20289e-250	-4.13833e-250	-1.68535e-250	-1.27105e-250	-3.85374e-250	1.59115e-249	1.02016e-250	7.60295e-250	3.49947e-250	-1.88448e-250	-1.5437e-250	1.17215e-250	1.5874e-250	-1.06722e-250	2.74047e-249	-3.92761e-250	3.33185e-250	6.4582e-250	4.57166e-250	-4.04326e-249	-7.34625e-251	1.71485e-248
2.70518e-251	4.79929e-251	-3.56444e-252	1.81707e-251	7.33551e-252	1.53791e-250	-3.93207e-251	-4.43162e-251	-5.10191e-251	-5.33992e-251	-5.04535e-252	-2.2063e-251	-5.22155e-251	7.45273e-252	8.96865e-252	3.18651e-251	-9.23258e-251	6.77159e-252	-1.21121e-250	4.33613e-252	-6.18141e-251	9.16638e-252	-3.99643e-252	2.38044e-251	2.2429e-251	2.54686e-251	-1.48246e-250	1.95315e-252	-1.88725e-250	-6.72797e-252	1.29046e-249
-5.33562e-252	1.38271e-252	-1.14501e-252	-7.76022e-253	-5.97576e-252	2.99222e-252	1.68409e-252	8.94933e-252	-2.88094e-252	2.69047e-254	-1.80733e-252	1.30491e-251	2.26085e-253	3.5567e-252	-1.38065e-251	-3.0247e-252	8.26833e-252	4.21801e-252	1.7454e-251	-1.46204e-252	-6.31894e-253	2.58955e-252	1.35605e-252	1.42175e-252	7.37615e-252	7.4585e-253	1.4329e-252	-3.15073e-252	7.37204e-253	-8.34045e-254	1.17547e-250
2.03678e-253	3.85793e-254	-2.96305e-253	4.70253e-253	5.99674e-253	6.42062e-253	-1.21663e-253	3.94809e-253	2.86162e-254	8.54118e-256	1.46945e-253	1.89591e-252	-1.87344e-253	9.17291e-254	2.32061e-254	2.56671e-253	1.32103e-252	6.48287e-254	-9.23162e-255	5.00878e-254	1.13889e-253	-7.62594e-253	1.5796e-253	-4.55571e-254	-1.74114e-253	-2.4433e-254	-1.15146e-253	-6.5959e-253	-1.0929e-253	-4.97445e-253	9.50349e-252
-1.27828e-253	1.79193e-255	6.90074e-254	1.81936e-254	1.94602e-254	-1.11812e-254	6.09001e-254	1.10871e-254	4.28607e-255	2.47842e-255	2.19224e-254	9.39886e-256	4.33699e-254	6.19178e-255	-2.86313e-253	7.42711e-255	-3.88033e-254	-3.67244e-254	2.40108e-254	1.65831e-254	-2.66052e-255	-2.97426e-254	-6.37796e-254	-3.38785e-254	8.96029e-255	4.39409e-255	-2.97173e-254	-2.06361e-255	1.54173e-254	-1.15367e-254	1.01065e-252
1.17135e-255	2.77884e-255	1.76101e-255	-2.90354e-257	-1.02161e-255	-3.52367e-255	-1.2402e-254	1.96192e-255	-6.25536e-255	-2.47554e-255	-1.62436e-255	9.81731e-256	-6.43248e-256	2.26362e-255	8.03216e-255	3.03926e-255	2.12576e-255	2.02037e-255	7.78608e-255	-1.03174e-255	2.89273e-255	7.98873e-255	2.58669e-255	-2.54188e-255	-3.74621e-255	-8.11527e-255	2.27832e-255	9.44067e-256	4.71051e-255	6.00203e-256	9.93333e-254
5.15894e-256	1.51881e-256	5.94788e-257	-4.72262e-256	3.52151e-257	1.90992e-256	-1.1463e-257	5.97086e-257	-5.27158e-256	1.86284e-256	8.54838e-257	-2.52976e-256	-4.8675e-256	3.59328e-256	-1.46587e-256	-1.08006e-255	4.20799e-256	3.62441e-256	2.38898e-256	1.65812e-256	-1.21834e-256	-3.99882e-256	-7.15597e-256	-8.71935e-256	8.75394e-257	-3.52177e-257	1.54093e-256	4.41103e-256	-5.97388e-257	9.55099e-257	8.79192e-255
2.43094e-257	-9.6003e-258	2.12339e-257	1.34972e-257	3.11365e-257	-4.42591e-257	2.95982e-257	-3.38363e-257	-3.11175e-259	6.09484e-258	1.38765e-257	1.4722e-257	2.14236e-257	-4.27773e-257	-1.16438e-257	2.38694e-257	-2.37383e-257	1.36888e-256	-1.09317e-258	-2.81341e-258	-1.61062e-257	-1.1746e-257	9.56802e-258	1.68593e-257	-1.42052e-257	-3.67256e-258	1.65579e-258	-2.09154e-258	1.33145e-257	1.35472e-256	7.31413e-256
3.37172e-258	2.15085e-258	-3.85472e-258	3.24787e-258	2.72684e-258	2.1311e-258	5.66219e-258	2.83687e-259	4.98903e-258	8.60714e-259	3.32126e-259	1.92317e-258	-1.55863e-258	-1.07589e-258	-1.94476e-259	-2.24997e-258	-5.24172e-259	1.78794e-258	2.24898e-258	3.55105e-258	8.91385e-259	3.95827e-259	-4.4847e-258	9.48707e-259	-6.97072e-259	-4.40725e-258	4.88065e-259	3.2045e-258	9.61418e-259	-2.04867e-258	6.32527e-257
-2.68333e-260	1.2475e-260	8.56708e-260	-5.82797e-259	-5.59312e-260	5.37807e-260	2.78125e-260	8.67814e-259	-3.50181e-260	3.78716e-260	1.59009e-259	-8.5228e-259	-9.72396e-259	-1.96768e-262	-5.29218e-260	1.64501e-260	2.28513e-259	-2.89285e-260	-1.63493e-260	1.32075e-259	-3.17161e-259	4.384e-260	-8.18434e-260	-5.10223e-260	-1.2813e-259	-6.31566e-260	-1.50782e-259	1.11842e-259	-1.40056e-259	3.16162e-259	5.64912e-258
3.83477e-260	4.00444e-261	1.91002e-260	-2.86148e-260	-1.27244e-260	-9.9469e-261	7.36858e-261	-1.37212e-260	5.56425e-260	-9.84309e-262	7.30311e-261	-8.72401e-261	4.18259e-260	4.22898e-260	1.3597e-260	-5.62358e-260	-1.05825e-260	1.42683e-260	-1.14041e-260	1.60963e-261	-5.15885e-261	-1.6945e-261	1.05329e-260	-1.2306e-260	2.49093e-260	1.16385e-261	1.50303e-261	-3.5305e-260	-2.25081e-261	-5.65078e-262	4.93685e-259
-3.27729e-262	1.4819e-261	1.3556e-261	-1.85971e-261	2.70126e-261	1.22803e-263	-2.03032e-261	4.07737e-263	1.09703e-261	7.01048e-262	5.80094e-261	4.07997e-262	2.28069e-262	-9.87557e-261	3.54231e-262	-8.19838e-262	-2.94599e-262	3.75843e-262	3.57725e-261	1.06989e-261	-5.13988e-262	-7.09437e-262	-5.7815e-262	-1.71466e-261	-6.54639e-262	-8.75179e-262	1.34391e-261	5.2769e-262	4.02395e-262	-4.0235e-261	4.57554e-260
7.55709e-263	-3.0419e-262	-2.94031e-262	3.70354e-263	2.63474e-262	-4.97711e-262	3.17969e-264	-4.55282e-262	-7.95901e-263	6.82498e-263	9.06274e-263	-4.38932e-263	-2.31364e-263	5.7352e-263	1.39298e-262	3.56799e-263	1.20455e-262	1.80169e-263	4.17857e-262	2.60767e-263	2.38469e-263	-4.85769e-262	4.4004e-262	4.71167e-263	-3.50723e-263	-1.77608e-262	2.21355e-262	3.60293e-263	-4.45048e-263	1.63566e-262	4.72561e-261
1.47811e-263	-1.635e-263	2.86652e-264	-3.25409e-263	-3.15418e-263	8.63313e-264	-2.11133e-265	-3.81198e-263	2.30725e-264	-1.65971e-265	-2.80315e-263	-5.40505e-264	-2.18114e-263	4.09194e-264	4.33702e-264	-8.11713e-264	2.19223e-264	-7.32319e-264	-1.76294e-263	5.50085e-263	-1.17432e-263	-3.80054e-264	-4.37582e-264	-2.6492e-263	7.74457e-264	-6.29661e-265	1.08542e-263	-3.33586e-264	1.05663e-264	2.31306e-263	3.94628e-262
2.7087e-264	6.8473e-264	2.92619e-264	7.96808e-265	3.29175e-264	1.23017e-264	2.27283e-264	6.2827e-265	-8.44182e-265	2.20081e-264	6.78664e-265	-1.33167e-265	1.53131e-264	4.22116e-265	-3.71206e-265	9.5041e-265	-4.36686e-265	-2.17626e-264	-1.67128e-264	9.55515e-266	-1.84954e-264	5.9195e-265	5.16386e-265	3.43624e-265	-4.23647e-265	6.43198e-265	5.14089e-265	-6.99032e-265	2.64177e-265	-5.04863e-265	3.85642e-263
2.83967e-266	4.36057e-266	-2.07937e-266	8.3806e-266	-6.93576e-266	6.8468e-266	-1.02982e-265	5.49918e-266	-1.05176e-265	1.88882e-266	1.08437e-265	4.41118e-266	-9.84151e-266	-3.86028e-266	-1.72958e-265	1.43526e-265	4.03688e-266	9.19344e-266	4.90665e-265	3.90064e-268	6.20622e-266	7.89089e-266	-1.17587e-265	-6.8962e-266	-6.32423e-266	-1.64801e-265	-4.55806e-266	-2.33933e-266	-2.93671e-265	-4.18497e-265	3.16258e-264
-4.13703e-267	-1.79638e-267	-6.56253e-267	-5.77883e-267	-2.09049e-268	5.93687e-267	-3.01699e-267	-9.7525e-267	9.13984e-267	2.98341e-266	3.95589e-266	-6.71655e-266	-4.83209e-267	9.25074e-267	-8.43521e-268	5.28153e-267	-1.31372e-266	-4.31591e-268	-3.99367e-267	-1.17801e-266	2.59453e-267	4.57835e-267	8.2264e-267	-7.0065e-267	1.35511e-266	8.3101e-267	-9.61037e-267	1.34719e-266	6.40037e-267	8.58537e-267	3.14774e-265
-3.44673e-267	-1.84527e-267	2.51742e-269	8.50018e-268	1.05655e-268	-1.24024e-267	1.14672e-267	-6.29963e-268	-2.31833e-268	6.33492e-268	-5.01297e-267	-7.43011e-268	2.40674e-267	1.3288e-267	-8.12731e-268	1.13289e-269	1.11215e-267	-5.62333e-270	-1.0868e-268	-5.16466e-268	-3.02116e-267	6.65428e-268	4.23143e-268	3.25761e-268	2.84611e-268	4.1107e-268	1.21413e-267	-1.5069e-267	8.33374e-268	-1.83689e-268	3.10829e-266
-2.94877e-269	-7.93112e-269	2.31868e-269	7.01177e-269	-8.50803e-269	1.02692e-269	-1.50576e-268	4.14454e-269	9.80127e-269	-5.96917e-269	7.88289e-269	1.42702e-268	-1.65449e-269	-4.82556e-269	-2.716e-269	-1.63942e-269	7.67081e-269	-2.17338e-268	7.1762e-269	-1.40939e-268	-4.09404e-269	-7.69093e-269	-2.2797e-270	-7.09753e-269	3.00877e-269	-2.29853e-269	-1.28207e-268	-3.56221e-269	-7.10608e-269	-9.79894e-269	2.06087e-267
-8.10921e-271	-2.77075e-270	-6.88805e-270	-1.88668e-269	6.99514e-271	-2.77272e-269	3.99928e-270	-1.41104e-270	-5.89393e-270	1.02907e-269	1.13504e-270	9.93015e-271	-5.27871e-271	-1.36524e-270	-3.77295e-270	9.3178e-270	-2.62555e-270	-1.15295e-269	1.15572e-269	1.26285e-269	-9.62735e-270	3.72563e-269	1.80235e-269	1.4586e-270	4.82973e-270	-7.82745e-270	-3.19863e-270	7.97498e-270	-4.70244e-270	1.38356e-270	2.31093e-268
6.79984e-271	-1.34593e-271	7.50831e-271	-1.50682e-270	2.05791e-271	1.58505e-270	-1.40224e-271	-2.94979e-271	9.82154e-271	-3.9341e-271	-3.62494e-271	1.55004e-271	-2.00468e-271	-1.0213e-270	-7.14569e-271	3.57732e-272	-1.1689e-271	1.01755e-270	1.67023e-271	-7.23459e-271	-1.14635e-270	-1.43491e-271	1.45288e-270	-1.07049e-271	-1.7382e-271	-1.31869e-270	5.84139e-271	-1.58552e-270	-2.48401e-273	3.119e-271	1.80147e-269
-7.62989e-272	-7.54316e-272	-1.99531e-271	3.30174e-272	-5.04313e-273	8.33325e-272	4.50447e-272	-4.0784e-272	-1.20904e-271	-2.10105e-271	-1.55734e-272	5.50192e-272	4.09226e-272	1.05677e-272	-1.36141e-272	-1.42583e-272	-9.10864e-272	7.23429e-273	-1.18901e-271	-2.36977e-272	-9.13265e-272	2.82784e-272	-6.94626e-272	9.92564e-272	1.26146e-271	1.45247e-271	1.96323e-273	1.07047e-272	-2.02407e-272	9.24336e-273	1.88224e-270
3.64339e-274	6.04889e-273	-2.30655e-273	7.10986e-275	-1.0305e-272	-7.79641e-273	1.76824e-273	1.67147e-272	-3.29681e-273	-9.44796e-273	3.23987e-273	5.10306e-273	-5.84453e-273	-8.17501e-273	2.494e-273	8.48129e-273	9.54879e-273	1.7651e-272	6.25364e-274	9.70159e-273	5.4408e-274	1.83781e-272	-4.33669e-273	1.12486e-274	2.68047e-273	2.07465e-273	-1.46736e-273	-4.24437e-273	-5.16414e-273	1.61445e-273	1.69601e-271
-5.79811e-274	2.68135e-274	1.5215e-273	-1.98016e-273	5.72838e-274	-3.41831e-274	1.44853e-273	4.2397e-274	-4.66123e-274	-1.22635e-274	-3.00325e-274	-1.37392e-273	-1.18836e-273	-1.8339e-273	-4.81489e-276	-4.04357e-275	-2.32913e-274	-4.15251e-274	-6.00135e-274	7.70153e-274	-9.52595e-275	8.14336e-276	3.6655e-274	-5.05695e-274	3.06724e-274	9.03119e-274	4.11556e-274	2.53875e-274	4.03973e-275	1.45753e-274	1.75228e-272
-2.60018e-275	1.17816e-275	-1.54208e-274	4.57727e-275	1.15263e-274	-1.66979e-274	-9.87723e-276	1.00803e-274	7.79093e-275	2.83102e-276	-1.43409e-275	-1.20465e-275	3.15017e-276	-9.47158e-276	-7.49438e-277	-7.00153e-275	2.88483e-276	7.31641e-275	1.71841e-275	6.32748e-275	2.09303e-275	1.45843e-276	-2.26184e-276	1.23774e-275	-4.52042e-275	8.98104e-275	1.57968e-274	-1.55319e-274	-2.22003e-275	1.46413e-274	1.63165e-273
-3.55009e-276	7.83844e-276	-1.31041e-275	4.63888e-276	2.60476e-276	2.0209e-276	-8.10626e-277	5.83308e-276	1.94409e-276	-3.05139e-276	-8.02088e-276	-3.8716e-276	-4.18105e-276	1.50598e-276	-1.80056e-276	1.10232e-275	8.15678e-277	1.32646e-275	-3.44724e-277	1.60175e-275	-3.23323e-276	1.18237e-276	-4.79038e-276	-1.1265e-276	6.54567e-277	1.00464e-275	7.06916e-276	3.46069e-276	-2.46417e-276	1.52172e-276	1.41791e-274
1.62458e-277	5.33859e-277	2.62924e-277	-1.98285e-277	8.4805e-277	1.90855e-278	-2.42907e-278	-4.65964e-277	-1.07818e-276	-3.53625e-278	-1.0268e-276	-2.47255e-277	-2.78551e-277	-3.62618e-277	-6.76311e-278	-8.43019e-277	6.40004e-278	-1.19295e-278	-1.0165e-277	-4.85383e-278	-1.59649e-277	-2.49651e-277	1.27164e-277	3.93181e-280	-7.18903e-277	-1.04171e-276	-3.72236e-277	5.2506e-277	1.52208e-276	7.69057e-278	1.14742e-275
3.17928e-279	-3.03837e-279	9.93107e-279	3.35125e-278	-6.74772e-279	2.21197e-278	-3.40376e-280	-7.99074e-278	-6.74712e-279	3.20168e-278	3.43828e-278	2.59278e-278	-7.8284e-280	3.04347e-278	-3.95921e-278	-1.11185e-278	2.26961e-279	2.59924e-279	-2.05251e-278	2.5191e-279	1.10788e-278	-2.13603e-279	6.32365e-278	-1.57446e-277	7.60554e-280	-1.87791e-278	-1.02792e-278	-1.24189e-278	-7.88723e-278	-3.39565e-278	7.56656e-277
-3.94683e-280	5.19064e-280	1.81414e-279	-2.76386e-279	-6.42893e-280	-5.85624e-279	-2.55216e-279	-8.26737e-279	1.02029e-280	-1.66039e-279	1.71055e-279	4.44361e-280	-2.42579e-279	1.90075e-279	1.81142e-279	2.13109e-279	1.22471e-279	5.6432e-280	-2.51061e-279	-3.20894e-279	-2.43653e-279	-9.31656e-280	2.85567e-279	-5.22689e-279	-4.20124e-280	-2.11029e-279	2.85378e-279	-7.4424e-280	2.44179e-278	5.95184e-279	9.04543e-278
5.82999e-280	3.11081e-280	-2.08894e-281	2.07078e-281	-1.25272e-279	1.00942e-280	9.99554e-280	1.31309e-280	2.88112e-280	1.4195e-280	-3.54982e-281	9.5954e-280	-3.26832e-281	-3.7735e-280	-1.89321e-280	8.43971e-280	-6.73691e-281	4.26141e-280	1.86948e-281	2.8112e-280	4.44689e-280	-7.80693e-281	1.85718e-280	1.06916e-280	1.90716e-280	2.18469e-280	-1.93195e-280	1.46604e-280	-3.08207e-280	2.84254e-281	8.98296e-279
-3.58742e-282	-3.36423e-281	5.25961e-282	4.67629e-282	-1.67961e-281	-3.62097e-281	1.00156e-281	3.99912e-281	3.72075e-281	-6.89191e-281	5.29189e-282	-1.07919e-281	-1.44915e-281	3.50982e-281	-1.52435e-281	3.82439e-282	-4.30493e-281	-1.37662e-281	4.71117e-282	7.27551e-281	-5.13728e-281	1.5799e-281	2.90797e-282	-1.18118e-282	-8.70289e-282	2.78899e-282	3.01199e-282	-5.13122e-281	-2.16246e-281	7.0506e-282	6.4108e-280
-1.20164e-282	-9.03267e-282	-1.012e-282	2.26268e-282	4.27918e-283	-2.40591e-282	-5.50557e-282	-2.45614e-282	2.32365e-282	-5.30934e-283	1.81872e-284	-2.53533e-282	-2.30405e-282	3.56097e-282	1.21071e-282	-6.49815e-283	-1.46056e-282	-2.46007e-282	-1.74672e-282	-1.45075e-282	6.97123e-283	-8.75053e-283	4.20244e-283	1.41529e-283	9.69234e-283	2.16378e-283	1.29811e-281	-6.64844e-282	-5.70899e-284	-3.47718e-283	6.79101e-281
-2.93736e-283	-6.99557e-284	-9.89245e-284	2.78316e-284	3.68725e-283	-7.59323e-284	3.27202e-283	3.21559e-284	-1.60826e-283	9.31231e-283	9.00181e-284	3.40607e-285	1.885e-283	2.90644e-283	-7.12645e-285	-2.97954e-284	2.09988e-283	1.20083e-283	6.9855e-284	1.46758e-283	-3.14628e-283	-3.06099e-284	-2.12415e-283	-1.94875e-283	6.84278e-283	-8.70379e-284	-5.17647e-284	-2.46486e-283	1.88574e-283	9.49238e-284	5.64829e-282
6.14979e-284	3.23186e-284	1.03661e-284	3.12251e-286	-8.00989e-286	2.26224e-284	-5.95542e-286	3.11039e-284	-1.16771e-283	2.12831e-285	1.12026e-285	-2.5456e-284	6.50596e-284	-6.20183e-285	3.18241e-286	-3.27572e-284	4.21902e-285	-4.12449e-285	-1.81323e-284	2.92999e-285	-1.18559e-284	3.36147e-284	6.85378e-285	-3.40674e-285	-1.99328e-284	-1.09488e-284	-9.32175e-285	-5.09873e-286	-4.53912e-285	-2.15411e-284	5.61361e-283
-6.80953e-285	6.35883e-286	-6.28422e-286	1.89867e-285	-1.64751e-286	-1.42803e-286	-1.0878e-285	4.52106e-286	1.06731e-285	-1.21657e-285	-3.24268e-286	8.37369e-286	-1.87076e-285	5.3852e-285	-2.13863e-285	-2.10547e-285	2.30733e-286	2.44357e-285	-2.87139e-285	4.99808e-285	3.00285e-287	2.03782e-286	-7.00898e-287	3.14743e-286	7.98632e-286	-2.7542e-285	-1.37914e-285	2.53746e-285	9.48772e-286	-2.23995e-285	4.85861e-284
-5.76389e-287	7.99047e-287	5.8819e-286	9.35505e-286	1.03622e-286	1.58049e-286	1.06609e-286	-8.29753e-287	7.20748e-288	-8.85647e-287	-6.84047e-289	9.00866e-287	-1.66041e-287	-4.20125e-287	7.62036e-287	-4.37815e-287	-2.67953e-286	2.5026e-287	-1.47997e-287	1.0812e-286	4.18599e-287	4.50708e-286	5.6377e-287	-3.65336e-288	-2.07492e-286	-8.25079e-287	-3.15625e-287	-6.27964e-287	-1.00218e-286	2.93067e-286	4.22378e-285
-1.14131e-288	9.54086e-289	3.91362e-287	2.35025e-288	1.5845e-287	7.13262e-287	-1.21392e-287	-1.86657e-287	1.10026e-287	-3.06489e-288	-6.37182e-289	1.74085e-288	-1.15472e-287	2.58194e-287	1.48813e-287	1.4883e-287	1.70039e-287	1.49113e-287	5.87194e-288	-2.16127e-287	7.1198e-289	-2.5793e-287	3.19923e-288	-2.14574e-287	-6.49003e-288	-3.20236e-287	-3.93131e-288	6.59825e-289	1.60149e-287	-1.70735e-287	4.31889e-286
-6.29655e-289	-5.22102e-289	-3.66413e-289	1.54066e-289	3.0615e-289	5.77487e-290	1.66146e-289	7.38504e-289	-3.74362e-289	-3.95528e-289	-1.4718e-289	1.24386e-289	6.65551e-288	7.78608e-290	-1.14869e-288	-1.36701e-288	-3.65775e-288	6.11686e-289	-5.63641e-289	-6.18665e-289	2.60259e-288	3.38435e-288	1.9895e-288	-1.9737e-289	3.89427e-289	-3.98439e-289	-1.28675e-288	1.53042e-290	2.78579e-289	8.66753e-290	2.9312e-287
1.03046e-289	-4.42823e-290	9.09996e-290	9.08334e-290	-4.7725e-290	5.8957e-290	-1.35589e-289	1.36848e-289	-2.12204e-289	6.50379e-291	-1.10361e-290	3.7984e-290	1.14579e-289	1.92113e-289	3.75458e-289	-3.59466e-290	2.60555e-290	1.58495e-290	-3.58719e-290	3.60887e-290	1.38197e-290	-1.32328e-289	-9.98192e-291	-2.01211e-290	-6.7395e-290	7.01285e-291	-8.02e-290	-4.52362e-290	9.54277e-290	-1.64129e-290	2.29591e-288
5.83108e-292	7.7249e-292	-6.65699e-292	-1.42878e-290	-9.77537e-291	-4.99386e-291	-4.68519e-291	-1.39919e-291	-7.85388e-290	-1.56771e-290	-7.90614e-291	-5.53549e-291	-8.92453e-291	-2.61085e-290	-4.07189e-291	4.66351e-291	3.72994e-290	-9.18038e-292	4.20882e-291	8.57266e-291	3.28901e-292	3.8789e-291	2.51267e-291	1.97367e-290	5.13816e-290	4.07837e-292	1.61657e-291	4.02392e-291	6.10999e-291	5.78447e-291	3.35369e-289
7.87985e-293	1.51323e-291	6.32665e-293	1.00279e-292	4.5341e-292	2.01414e-292	-3.16388e-293	5.96932e-292	-3.28924e-292	-3.12598e-292	9.16689e-292	-8.88875e-292	-2.20713e-291	3.32046e-292	3.82921e-293	3.96195e-291	9.56105e-293	1.02831e-292	-1.94798e-292	1.96846e-292	6.36917e-292	-4.85545e-293	1.3226e-291	6.7859e-292	-9.74611e-293	-1.03015e-291	6.55296e-292	5.09633e-292	-3.6981e-291	1.43642e-292	2.14365e-290
2.13061e-293	-6.49889e-293	-2.21005e-293	2.778e-292	4.42618e-293	2.93834e-293	-3.93465e-293	-1.74034e-292	4.68917e-293	2.86449e-292	3.00912e-293	-3.56062e-292	9.95938e-293	6.53395e-293	-8.16989e-294	1.00457e-292	-8.16428e-293	3.74563e-293	-8.1977e-293	-7.01665e-293	-3.18263e-293	4.34876e-293	-1.04764e-292	2.13121e-294	-1.84733e-292	1.29976e-292	3.49942e-293	-3.06591e-293	-2.64374e-292	1.75028e-293	2.78196e-291
-7.9171e-294	7.6003e-295	-7.42166e-295	5.94384e-294	9.29831e-294	-2.18022e-293	1.4579e-293	-2.82849e-294	-1.0476e-294	5.24478e-295	-1.24497e-294	-2.32508e-293	-3.49548e-294	-5.05977e-294	-2.56369e-293	-4.4967e-294	-2.68988e-294	1.11828e-293	-5.93444e-295	-1.02716e-293	-9.77996e-294	-8.99723e-294	-1.10472e-293	5.15729e-295	-7.26006e-295	5.50924e-294	1.73465e-294	5.58061e-294	-4.69045e-294	2.20149e-294	2.04148e-292
8.53284e-295	4.77182e-295	-6.77248e-296	-1.17923e-294	5.47272e-296	-1.01222e-294	-2.56002e-295	-2.02014e-295	-3.75796e-297	-1.55898e-296	4.01775e-295	-5.60339e-295	8.8914e-295	-5.38833e-296	-1.14519e-295	-9.27438e-295	-2.27171e-295	-2.83223e-294	8.91726e-295	8.52684e-295	6.7626e-296	2.58272e-295	1.74958e-295	-5.71822e-295	6.93978e-295	2.49331e-295	-3.92063e-295	1.78021e-294	-8.14335e-295	-1.1416e-295	1.69894e-293
-6.96984e-297	-3.9643e-297	-3.43246e-296	4.44917e-297	1.80012e-296	-6.93269e-296	-1.85965e-296	1.43321e-296	7.4709e-296	-2.70869e-297	4.52545e-297	2.4701e-295	1.52925e-296	1.3529e-297	4.84244e-296	-1.39366e-296	1.29559e-296	-3.98203e-296	7.00628e-296	3.587e-296	-3.26381e-296	-1.29559e-295	3.12767e-297	2.47536e-296	2.43071e-296	5.60357e-296	-2.39559e-296	1.72795e-296	-2.97779e-295	-3.75232e-296	1.38359e-294
-3.97147e-297	-3.21573e-296	2.14648e-297	-2.37017e-297	-1.66395e-296	-1.33912e-297	5.36542e-297	5.05829e-297	2.53721e-298	5.66669e-298	6.03035e-298	-2.33924e-296	3.37978e-298	4.27778e-297	-2.00033e-296	4.33294e-297	-1.48782e-296	2.38984e-297	-7.7865e-297	2.23529e-297	8.07274e-297	6.55398e-297	-1.98117e-297	3.37207e-297	-1.12597e-296	-4.76088e-297	2.47594e-297	-1.11032e-297	9.08949e-297	-8.04107e-298	1.99586e-295
-6.35629e-299	6.70748e-298	-3.15928e-297	3.17642e-298	-1.33432e-297	5.33618e-298	4.5277e-298	-5.38637e-298	2.92683e-298	-3.15185e-297	5.55207e-299	-8.00316e-298	1.46741e-298	4.00221e-298	-1.48695e-297	8.90829e-299	3.06424e-298	-1.51999e-297	3.27946e-298	2.39052e-298	-4.59097e-298	7.67844e-298	1.89423e-297	-1.65212e-298	2.35182e-298	1.04645e-298	8.4646e-298	-1.04359e-297	-4.10125e-299	-2.69874e-298	2.17145e-296
1.40453e-299	5.1671e-300	1.66711e-299	9.06457e-300	9.5e-300	-1.36061e-298	2.89422e-299	-1.82309e-299	3.05336e-300	1.15277e-298	-1.09962e-298	-7.05502e-299	8.52776e-301	8.32003e-299	-1.27206e-299	-6.48873e-299	3.74205e-301	2.47778e-299	-6.9553e-299	3.58492e-300	2.29502e-299	-3.72521e-299	7.13623e-299	-1.12833e-299	-1.15908e-298	3.49582e-299	7.68576e-300	-3.08186e-301	1.96079e-298	1.77153e-300	1.29604e-297
-2.65845e-300	-1.50167e-299	-1.26017e-300	-1.0416e-300	-1.75183e-299	-4.3718e-300	-2.00193e-300	-2.12355e-300	3.87705e-300	1.40527e-300	3.28636e-300	-6.50097e-300	-6.62391e-301	1.02797e-299	5.19177e-300	-9.15623e-300	3.15862e-300	-3.54561e-300	-2.27843e-301	-6.81392e-300	1.52149e-300	-3.72797e-300	-8.58159e-301	-3.39348e-300	7.25965e-300	-2.44802e-300	1.59576e-300	-3.3275e-300	4.35761e-301	-1.62903e-301	1.24829e-298
-7.03125e-301	-2.39246e-301	-3.29682e-302	-6.83879e-302	-1.49984e-301	2.11015e-301	-2.05339e-301	-3.16249e-301	-7.65305e-303	2.1569e-301	-5.83859e-302	-9.10498e-301	3.14242e-301	7.11166e-301	2.76637e-302	-6.08428e-302	7.59558e-302	-1.43369e-302	-8.37509e-302	-1.33343e-301	2.06147e-302	-3.01787e-301	3.68334e-301	4.12948e-301	1.54895e-301	-3.22477e-301	1.3332e-301	7.24497e-302	9.1078e-301	-7.55482e-302	7.313e-300
6.84254e-302	1.48318e-301	-5.1594e-302	9.99724e-302	-8.50738e-304	-1.16937e-303	1.86897e-301	1.69145e-302	5.76875e-302	6.27701e-302	-2.77875e-302	-1.34987e-302	5.61535e-303	-2.40527e-302	-1.27644e-303	-9.62114e-303	4.29486e-302	-3.25765e-304	-2.29935e-302	-4.51977e-302	3.88067e-303	-2.31814e-302	-8.74371e-302	1.75964e-302	-3.28914e-302	1.39102e-302	5.79655e-303	-6.25455e-302	-3.71472e-302	-3.49015e-302	1.2072e-300
-1.82988e-303	-2.03268e-303	9.01924e-304	-1.44324e-302	8.86992e-304	1.22114e-302	2.52448e-303	2.50849e-303	-1.36485e-303	4.95819e-303	7.89364e-304	1.98546e-303	3.55853e-303	-2.58821e-303	-1.08049e-304	-1.08903e-302	2.30421e-303	-6.2226e-304	1.01387e-304	4.40577e-303	-1.12161e-303	1.23336e-303	-3.02042e-303	-2.43655e-302	-1.89044e-303	-9.7349e-303	1.7205e-303	-2.73931e-303	3.8226e-303	5.66023e-303	1.26314e-301
-2.9696e-305	-3.03293e-305	4.34264e-304	-1.48389e-304	3.82632e-304	-2.44842e-304	-8.87252e-304	8.62479e-305	9.19517e-305	-3.90799e-304	5.07114e-304	2.61195e-304	-5.43285e-304	2.49663e-305	-1.8031e-306	4.34577e-304	1.86113e-305	2.45484e-304	3.59418e-304	2.39028e-304	-1.68754e-304	1.19405e-304	-8.38896e-305	-3.21894e-305	4.78604e-304	8.50077e-304	-3.15089e-304	-5.23924e-304	-1.15096e-304	2.31198e-305	8.07203e-303
7.44467e-305	-1.64269e-305	-2.35837e-306	1.62188e-305	-3.78273e-305	5.98759e-305	3.8443e-305	8.98506e-307	9.67831e-306	-3.36182e-305	-2.02735e-305	4.91039e-305	-5.62053e-305	6.58644e-306	-1.27832e-305	-3.60062e-305	1.02084e-305	1.23425e-305	8.57802e-305	-5.28346e-305	2.62549e-305	1.58972e-305	-1.88774e-305	-1.64195e-306	2.01013e-305	-2.79627e-305	8.37445e-306	1.06022e-306	1.93828e-305	-1.56545e-306	7.73035e-304
-1.50018e-306	-7.11581e-307	-4.37384e-306	-6.73074e-308	5.62875e-307	1.06178e-305	1.12708e-306	4.29921e-307	2.8183e-306	2.95402e-306	3.4089e-307	1.62188e-306	-7.76963e-307	-2.62066e-306	-2.47828e-306	-3.40866e-306	7.05146e-307	-4.53903e-308	2.22111e-307	-4.16498e-306	-1.24257e-306	9.90013e-307	-1.95445e-305	-4.19358e-306	-5.88819e-307	-6.10872e-306	-3.17412e-306	-2.831e-306	-1.80778e-306	-7.64497e-307	8.27935e-305
-3.16348e-307	-3.45224e-308	-1.83905e-307	1.10105e-307	-8.9927e-308	5.25455e-307	-7.25807e-308	0	0	2.23833e-307	-1.10759e-306	0	1.14952e-307	2.00323e-307	0	4.48003e-308	3.33409e-308	6.03759e-308	3.95272e-307	-1.28443e-307	-1.71566e-307	-4.59772e-307	5.71932e-308	9.04891e-308	0	0	-6.59263e-308	1.5145e-307	-5.61871e-307	6.84029e-307	5.91552e-306
0	2.23472e-308	0	0	0	-3.82861e-308	0	5.36969e-308	-3.02639e-308	0	-4.98685e-308	0	0	0	0	-3.69961e-308	0	0	2.47099e-308	0	0	0	-4.72292e-308	0	0	0	-7.12952e-308	-1.35125e-307	0	0	7.11347e-307
0	0	0	0	0	0	0	0	0	0	0	0	0	0	0	0	0	0	0	0	0	0	0	0	0	0	0	0	0	0	4.01501e-308
0	0	0	0	0	0	0	0	0	0	0	0	0	0	0	0	0	0	0	0	0	0	0	0	0	0	0	0	0	0	0
0	0	0	0	0	0	0	0	0	0	0	0	0	0	0	0	0	0	0	0	0	0	0	0	0	0	0	0	0	0	0
0	0	0	0	0	0	0	0	0	0	0	0	0	0	0	0	0	0	0	0	0	0	0	0	0	0	0	0	0	0	0
0	0	0	0	0	0	0	0	0	0	0	0	0	0	0	0	0	0	0	0	0	0	0	0	0	0	0	0	0	0	0
0	0	0	0	0	0	0	0	0	0	0	0	0	0	0	0	0	0	0	0	0	0	0	0	0	0	0	0	0	0	0
0	0	0	0	0	0	0	0	0	0	0	0	0	0	0	0	0	0	0	0	0	0	0	0	0	0	0	0	0	0	0
0	0	0	0	0	0	0	0	0	0	0	0	0	0	0	0	0	0	0	0	0	0	0	0	0	0	0	0	0	0	0
0	0	0	0	0	0	0	0	0	0	0	0	0	0	0	0	0	0	0	0	0	0	0	0	0	0	0	0	0	0	0
0	0	0	0	0	0	0	0	0	0	0	0	0	0	0	0	0	0	0	0	0	0	0	0	0	0	0	0	0	0	0
0	0	0	0	0	0	0	0	0	0	0	0	0	0	0	0	0	0	0	0	0	0	0	0	0	0	0	0	0	0	0
0	0	0	0	0	0	0	0	0	0	0	0	0	0	0	0	0	0	0	0	0	0	0	0	0	0	0	0	0	0	0
0	0	0	0	0	0	0	0	0	0	0	0	0	0	0	0	0	0	0	0	0	0	0	0	0	0	0	0	0	0	0
0	0	0	0	0	0	0	0	0	0	0	0	0	0	0	0	0	0	0	0	0	0	0	0	0	0	0	0	0	0	0
0	0	0	0	0	0	0	0	0	0	0	0	0	0	0	0	0	0	0	0	0	0	0	0	0	0	0	0	0	0	0
0	0	0	0	0	0	0	0	0	0	0	0	0	0	0	0	0	0	0	0	0	0	0	0	0	0	0	0	0	0	0
0	0	0	0	0	0	0	0	0	0	0	0	0	0	0	0	0	0	0	0	0	0	0	0	0	0	0	0	0	0	0
0	0	0	0	0	0	0	0	0	0	0	0	0	0	0	0	0	0	0	0	0	0	0	0	0	0	0	0	0	0	0
0	0	0	0	0	0	0	0	0	0	0	0	0	0	0	0	0	0	0	0	0	0	0	0	0	0	0	0	0	0	0
0	0	0	0	0	0	0	0	0	0	0	0	0	0	0	0	0	0	0	0	0	0	0	0	0	0	0	0	0	0	0
0	0	0	0	0	0	0	0	0	0	0	0	0	0	0	0	0	0	0	0	0	0	0	0	0	0	0	0	0	0	0
0	0	0	0	0	0	0	0	0	0	0	0	0	0	0	0	0	0	0	0	0	0	0	0	0	0	0	0	0	0	0
0	0	0	0	0	0	0	0	0	0	0	0	0	0	0	0	0	0	0	0	0	0	0	0	0	0	0	0	0	0	0
0	0	0	0	0	0	0	0	0	0	0	0	0	0	0	0	0	0	0	0	0	0	0	0	0	0	0	0	0	0	0
0	0	0	0	0	0	0	0	0	0	0	0	0	0	0	0	0	0	0	0	0	0	0	0	0	0	0	0	0	0	0
0	0	0	0	0	0	0	0	0	0	0	0	0	0	0	0	0	0	0	0	0	0	0	0	0	0	0	0	0	0	0
0	0	0	0	0	0	0	0	0	0	0	0	0	0	0	0	0	0	0	0	0	0	0	0	0	0	0	0	0	0	0
0	0	0	0	0	0	0	0	0	0	0	0	0	0	0	0	0	0	0	0	0	0	0	0	0	0	0	0	0	0	0
0	0	0	0	0	0	0	0	0	0	0	0	0	0	0	0	0	0	0	0	0	0	0	0	0	0	0	0	0	0	0
0	0	0	0	0	0	0	0	0	0	0	0	0	0	0	0	0	0	0	0	0	0	0	0	0	0	0	0	0	0	0
0	0	0	0	0	0	0	0	0	0	0	0	0	0	0	0	0	0	0	0	0	0	0	0	0	0	0	0	0	0	0
0	0	0	0	0	0	0	0	0	0	0	0	0	0	0	0	0	0	0	0	0	0	0	0	0	0	0	0	0	0	0
0	0	0	0	0	0	0	0	0	0	0	0	0	0	0	0	0	0	0	0	0	0	0	0	0	0	0	0	0	0	0
0	0	0	0	0	0	0	0	0	0	0	0	0	0	0	0	0	0	0	0	0	0	0	0	0	0	0	0	0	0	0
0	0	0	0	0	0	0	0	0	0	0	0	0	0	0	0	0	0	0	0	0	0	0	0	0	0	0	0	0	0	0
0	0	0	0	0	0	0	0	0	0	0	0	0	0	0	0	0	0	0	0	0	0	0	0	0	0	0	0	0	0	0
0	0	0	0	0	0	0	0	0	0	0	0	0	0	0	0	0	0	0	0	0	0	0	0	0	0	0	0	0	0	0
0	0	0	0	0	0	0	0	0	0	0	0	0	0	0	0	0	0	0	0	0	0	0	0	0	0	0	0	0	0	0
0	0	0	0	0	0	0	0	0	0	0	0	0	0	0	0	0	0	0	0	0	0	0	0	0	0	0	0	0	0	0
0	0	0	0	0	0	0	0	0	0	0	0	0	0	0	0	0	0	0	0	0	0	0	0	0	0	0	0	0	0	0
0	0	0	0	0	0	0	0	0	0	0	0	0	0	0	0	0	0	0	0	0	0	0	0	0	0	0	0	0	0	0
0	0	0	0	0	0	0	0	0	0	0	0	0	0	0	0	0	0	0	0	0	0	0	0	0	0	0	0	0	0	0
0	0	0	0	0	0	0	0	0	0	0	0	0	0	0	0	0	0	0	0	0	0	0	0	0	0	0	0	0	0	0
0	0	0	0	0	0	0	0	0	0	0	0	0	0	0	0	0	0	0	0	0	0	0	0	0	0	0	0	0	0	0
0	0	0	0	0	0	0	0	0	0	0	0	0	0	0	0	0	0	0	0	0	0	0	0	0	0	0	0	0	0	0
0	0	0	0	0	0	0	0	0	0	0	0	0	0	0	0	0	0	0	0	0	0	0	0	0	0	0	0	0	0	0
0	0	0	0	0	0	0	0	0	0	0	0	0	0	0	0	0	0	0	0	0	0	0	0	0	0	0	0	0	0	0
0	0	0	0	0	0	0	0	0	0	0	0	0	0	0	0	0	0	0	0	0	0	0	0	0	0	0	0	0	0	0
0	0	0	0	0	0	0	0	0	0	0	0	0	0	0	0	0	0	0	0	0	0	0	0	0	0	0	0	0	0	0
0	0	0	0	0	0	0	0	0	0	0	0	0	0	0	0	0	0	0	0	0	0	0	0	0	0	0	0	0	0	0
0	0	0	0	0	0	0	0	0	0	0	0	0	0	0	0	0	0	0	0	0	0	0	0	0	0	0	0	0	0	0
0	0	0	0	0	0	0	0	0	0	0	0	0	0	0	0	0	0	0	0	0	0	0	0	0	0	0	0	0	0	0
0	0	0	0	0	0	0	0	0	0	0	0	0	0	0	0	0	0	0	0	0	0	0	0	0	0	0	0	0	0	0
0	0	0	0	0	0	0	0	0	0	0	0	0	0	0	0	0	0	0	0	0	0	0	0	0	0	0	0	0	0	0
0	0	0	0	0	0	0	0	0	0	0	0	0	0	0	0	0	0	0	0	0	0	0	0	0	0	0	0	0	0	0
0	0	0	0	0	0	0	0	0	0	0	0	0	0	0	0	0	0	0	0	0	0	0	0	0	0	0	0	0	0	0
0	0	0	0	0	0	0	0	0	0	0	0	0	0	0	0	0	0	0	0	0	0	0	0	0	0	0	0	0	0	0
0	0	0	0	0	0	0	0	0	0	0	0	0	0	0	0	0	0	0	0	0	0	0	0	0	0	0	0	0	0	0
0	0	0	0	0	0	0	0	0	0	0	0	0	0	0	0	0	0	0	0	0	0	0	0	0	0	0	0	0	0	0
0	0	0	0	0	0	0	0	0	0	0	0	0	0	0	0	0	0	0	0	0	0	0	0	0	0	0	0	0	0	0
0	0	0	0	0	0	0	0	0	0	0	0	0	0	0	0	0	0	0	0	0	0	0	0	0	0	0	0	0	0	0
0	0	0	0	0	0	0	0	0	0	0	0	0	0	0	0	0	0	0	0	0	0	0	0	0	0	0	0	0	0	0
0	0	0	0	0	0	0	0	0	0	0	0	0	0	0	0	0	0	0	0	0	0	0	0	0	0	0	0	0	0	0
0	0	0	0	0	0	0	0	0	0	0	0	0	0	0	0	0	0	0	0	0	0	0	0	0	0	0	0	0	0	0
0	0	0	0	0	0	0	0	0	0	0	0	0	0	0	0	0	0	0	0	0	0	0	0	0	0	0	0	0	0	0
0	0	0	0	0	0	0	0	0	0	0	0	0	0	0	0	0	0	0	0	0	0	0	0	0	0	0	0	0	0	0
0	0	0	0	0	0	0	0	0	0	0	0	0	0	0	0	0	0	0	0	0	0	0	0	0	0	0	0	0	0	0
0	0	0	0	0	0	0	0	0	0	0	0	0	0	0	0	0	0	0	0	0	0	0	0	0	0	0	0	0	0	0
0	0	0	0	0	0	0	0	0	0	0	0	0	0	0	0	0	0	0	0	0	0	0	0	0	0	0	0	0	0	0
0	0	0	0	0	0	0	0	0	0	0	0	0	0	0	0	0	0	0	0	0	0	0	0	0	0	0	0	0	0	0
0	0	0	0	0	0	0	0	0	0	0	0	0	0	0	0	0	0	0	0	0	0	0	0	0	0	0	0	0	0	0
0	0	0	0	0	0	0	0	0	0	0	0	0	0	0	0	0	0	0	0	0	0	0	0	0	0	0	0	0	0	0
0	0	0	0	0	0	0	0	0	0	0	0	0	0	0	0	0	0	0	0	0	0	0	0	0	0	0	0	0	0	0
0	0	0	0	0	0	0	0	0	0	0	0	0	0	0	0	0	0	0	0	0	0	0	0	0	0	0	0	0	0	0
0	0	0	0	0	0	0	0	0	0	0	0	0	0	0	0	0	0	0	0	0	0	0	0	0	0	0	0	0	0	0
0	0	0	0	0	0	0	0	0	0	0	0	0	0	0	0	0	0	0	0	0	0	0	0	0	0	0	0	0	0	0
0	0	0	0	0	0	0	0	0	0	0	0	0	0	0	0	0	0	0	0	0	0	0	0	0	0	0	0	0	0	0
0	0	0	0	0	0	0	0	0	0	0	0	0	0	0	0	0	0	0	0	0	0	0	0	0	0	0	0	0	0	0
0	0	0	0	0	0	0	0	0	0	0	0	0	0	0	0	0	0	0	0	0	0	0	0	0	0	0	0	0	0	0
0	0	0	0	0	0	0	0	0	0	0	0	0	0	0	0	0	0	0	0	0	0	0	0	0	0	0	0	0	0	0
0	0	0	0	0	0	0	0	0	0	0	0	0	0	0	0	0	0	0	0	0	0	0	0	0	0	0	0	0	0	0
0	0	0	0	0	0	0	0	0	0	0	0	0	0	0	0	0	0	0	0	0	0	0	0	0	0	0	0	0	0	0
0	0	0	0	0	0	0	0	0	0	0	0	0	0	0	0	0	0	0	0	0	0	0	0	0	0	0	0	0	0	0
0	0	0	0	0	0	0	0	0	0	0	0	0	0	0	0	0	0	0	0	0	0	0	0	0	0	0	0	0	0	0
0	0	0	0	0	0	0	0	0	0	0	0	0	0	0	0	0	0	0	0	0	0	0	0	0	0	0	0	0	0	0
0	0	0	0	0	0	0	0	0	0	0	0	0	0	0	0	0	0	0	0	0	0	0	0	0	0	0	0	0	0	0
0	0	0	0	0	0	0	0	0	0	0	0	0	0	0	0	0	0	0	0	0	0	0	0	0	0	0	0	0	0	0
0	0	0	0	0	0	0	0	0	0	0	0	0	0	0	0	0	0	0	0	0	0	0	0	0	0	0	0	0	0	0
0	0	0	0	0	0	0	0	0	0	0	0	0	0	0	0	0	0	0	0	0	0	0	0	0	0	0	0	0	0	0
0	0	0	0	0	0	0	0	0	0	0	0	0	0	0	0	0	0	0	0	0	0	0	0	0	0	0	0	0	0	0
0	0	0	0	0	0	0	0	0	0	0	0	0	0	0	0	0	0	0	0	0	0	0	0	0	0	0	0	0	0	0
0	0	0	0	0	0	0	0	0	0	0	0	0	0	0	0	0	0	0	0	0	0	0	0	0	0	0	0	0	0	0
0	0	0	0	0	0	0	0	0	0	0	0	0	0	0	0	0	0	0	0	0	0	0	0	0	0	0	0	0	0	0
0	0	0	0	0	0	0	0	0	0	0	0	0	0	0	0	0	0	0	0	0	0	0	0	0	0	0	0	0	0	0
0	0	0	0	0	0	0	0	0	0	0	0	0	0	0	0	0	0	0	0	0	0	0	0	0	0	0	0	0	0	0
0	0	0	0	0	0	0	0	0	0	0	0	0	0	0	0	0	0	0	0	0	0	0	0	0	0	0	0	0	0	0
0	0	0	0	0	0	0	0	0	0	0	0	0	0	0	0	0	0	0	0	0	0	0	0	0	0	0	0	0	0	0
0	0	0	0	0	0	0	0	0	0	0	0	0	0	0	0	0	0	0	0	0	0	0	0	0	0	0	0	0	0	0
0	0	0	0	0	0	0	0	0	0	0	0	0	0	0	0	0	0	0	0	0	0	0	0	0	0	0	0	0	0	0
0	0	0	0	0	0	0	0	0	0	0	0	0	0	0	0	0	0	0	0	0	0	0	0	0	0	0	0	0	0	0
0	0	0	0	0	0	0	0	0	0	0	0	0	0	0	0	0	0	0	0	0	0	0	0	0	0	0	0	0	0	0
0	0	0	0	0	0	0	0	0	0	0	0	0	0	0	0	0	0	0	0	0	0	0	0	0	0	0	0	0	0	0
0	0	0	0	0	0	0	0	0	0	0	0	0	0	0	0	0	0	0	0	0	0	0	0	0	0	0	0	0	0	0
0	0	0	0	0	0	0	0	0	0	0	0	0	0	0	0	0	0	0	0	0	0	0	0	0	0	0	0	0	0	0
0	0	0	0	0	0	0	0	0	0	0	0	0	0	0	0	0	0	0	0	0	0	0	0	0	0	0	0	0	0	0
0	0	0	0	0	0	0	0	0	0	0	0	0	0	0	0	0	0	0	0	0	0	0	0	0	0	0	0	0	0	0
0	0	0	0	0	0	0	0	0	0	0	0	0	0	0	0	0	0	0	0	0	0	0	0	0	0	0	0	0	0	0
0	0	0	0	0	0	0	0	0	0	0	0	0	0	0	0	0	0	0	0	0	0	0	0	0	0	0	0	0	0	0
0	0	0	0	0	0	0	0	0	0	0	0	0	0	0	0	0	0	0	0	0	0	0	0	0	0	0	0	0	0	0
0	0	0	0	0	0	0	0	0	0	0	0	0	0	0	0	0	0	0	0	0	0	0	0	0	0	0	0	0	0	0
0	0	0	0	0	0	0	0	0	0	0	0	0	0	0	0	0	0	0	0	0	0	0	0	0	0	0	0	0	0	0
0	0	0	0	0	0	0	0	0	0	0	0	0	0	0	0	0	0	0	0	0	0	0	0	0	0	0	0	0	0	0
0	0	0	0	0	0	0	0	0	0	0	0	0	0	0	0	0	0	0	0	0	0	0	0	0	0	0	0	0	0	0
0	0	0	0	0	0	0	0	0	0	0	0	0	0	0	0	0	0	0	0	0	0	0	0	0	0	0	0	0	0	0
0	0	0	0	0	0	0	0	0	0	0	0	0	0	0	0	0	0	0	0	0	0	0	0	0	0	0	0	0	0	0
0	0	0	0	0	0	0	0	0	0	0	0	0	0	0	0	0	0	0	0	0	0	0	0	0	0	0	0	0	0	0
0	0	0	0	0	0	0	0	0	0	0	0	0	0	0	0	0	0	0	0	0	0	0	0	0	0	0	0	0	0	0
0	0	0	0	0	0	0	0	0	0	0	0	0	0	0	0	0	0	0	0	0	0	0	0	0	0	0	0	0	0	0
0	0	0	0	0	0	0	0	0	0	0	0	0	0	0	0	0	0	0	0	0	0	0	0	0	0	0	0	0	0	0
0	0	0	0	0	0	0	0	0	0	0	0	0	0	0	0	0	0	0	0	0	0	0	0	0	0	0	0	0	0	0
0	0	0	0	0	0	0	0	0	0	0	0	0	0	0	0	0	0	0	0	0	0	0	0	0	0	0	0	0	0	0
0	0	0	0	0	0	0	0	0	0	0	0	0	0	0	0	0	0	0	0	0	0	0	0	0	0	0	0	0	0	0
0	0	0	0	0	0	0	0	0	0	0	0	0	0	0	0	0	0	0	0	0	0	0	0	0	0	0	0	0	0	0
0	0	0	0	0	0	0	0	0	0	0	0	0	0	0	0	0	0	0	0	0	0	0	0	0	0	0	0	0	0	0
0	0	0	0	0	0	0	0	0	0	0	0	0	0	0	0	0	0	0	0	0	0	0	0	0	0	0	0	0	0	0
0	0	0	0	0	0	0	0	0	0	0	0	0	0	0	0	0	0	0	0	0	0	0	0	0	0	0	0	0	0	0
0	0	0	0	0	0	0	0	0	0	0	0	0	0	0	0	0	0	0	0	0	0	0	0	0	0	0	0	0	0	0
0	0	0	0	0	0	0	0	0	0	0	0	0	0	0	0	0	0	0	0	0	0	0	0	0	0	0	0	0	0	0
0	0	0	0	0	0	0	0	0	0	0	0	0	0	0	0	0	0	0	0	0	0	0	0	0	0	0	0	0	0	0
0	0	0	0	0	0	0	0	0	0	0	0	0	0	0	0	0	0	0	0	0	0	0	0	0	0	0	0	0	0	0
0	0	0	0	0	0	0	0	0	0	0	0	0	0	0	0	0	0	0	0	0	0	0	0	0	0	0	0	0	0	0
0	0	0	0	0	0	0	0	0	0	0	0	0	0	0	0	0	0	0	0	0	0	0	0	0	0	0	0	0	0	0
0	0	0	0	0	0	0	0	0	0	0	0	0	0	0	0	0	0	0	0	0	0	0	0	0	0	0	0	0	0	0
0	0	0	0	0	0	0	0	0	0	0	0	0	0	0	0	0	0	0	0	0	0	0	0	0	0	0	0	0	0	0
0	0	0	0	0	0	0	0	0	0	0	0	0	0	0	0	0	0	0	0	0	0	0	0	0	0	0	0	0	0	0
0	0	0	0	0	0	0	0	0	0	0	0	0	0	0	0	0	0	0	0	0	0	0	0	0	0	0	0	0	0	0
0	0	0	0	0	0	0	0	0	0	0	0	0	0	0	0	0	0	0	0	0	0	0	0	0	0	0	0	0	0	0
0	0	0	0	0	0	0	0	0	0	0	0	0	0	0	0	0	0	0	0	0	0	0	0	0	0	0	0	0	0	0
0	0	0	0	0	0	0	0	0	0	0	0	0	0	0	0	0	0	0	0	0	0	0	0	0	0	0	0	0	0	0
0	0	0	0	0	0	0	0	0	0	0	0	0	0	0	0	0	0	0	0	0	0	0	0	0	0	0	0	0	0	0
0	0	0	0	0	0	0	0	0	0	0	0	0	0	0	0	0	0	0	0	0	0	0	0	0	0	0	0	0	0	0
0	0	0	0	0	0	0	0	0	0	0	0	0	0	0	0	0	0	0	0	0	0	0	0	0	0	0	0	0	0	0
0	0	0	0	0	0	0	0	0	0	0	0	0	0	0	0	0	0	0	0	0	0	0	0	0	0	0	0	0	0	0
0	0	0	0	0	0	0	0	0	0	0	0	0	0	0	0	0	0	0	0	0	0	0	0	0	0	0	0	0	0	0
0	0	0	0	0	0	0	0	0	0	0	0	0	0	0	0	0	0	0	0	0	0	0	0	0	0	0	0	0	0	0
0	0	0	0	0	0	0	0	0	0	0	0	0	0	0	0	0	0	0	0	0	0	0	0	0	0	0	0	0	0	0
0	0	0	0	0	0	0	0	0	0	0	0	0	0	0	0	0	0	0	0	0	0	0	0	0	0	0	0	0	0	0
0	0	0	0	0	0	0	0	0	0	0	0	0	0	0	0	0	0	0	0	0	0	0	0	0	0	0	0	0	0	0
0	0	0	0	0	0	0	0	0	0	0	0	0	0	0	0	0	0	0	0	0	0	0	0	0	0	0	0	0	0	0
0	0	0	0	0	0	0	0	0	0	0	0	0	0	0	0	0	0	0	0	0	0	0	0	0	0	0	0	0	0	0
0	0	0	0	0	0	0	0	0	0	0	0	0	0	0	0	0	0	0	0	0	0	0	0	0	0	0	0	0	0	0
0	0	0	0	0	0	0	0	0	0	0	0	0	0	0	0	0	0	0	0	0	0	0	0	0	0	0	0	0	0	0
0	0	0	0	0	0	0	0	0	0	0	0	0	0	0	0	0	0	0	0	0	0	0	0	0	0	0	0	0	0	0
0	0	0	0	0	0	0	0	0	0	0	0	0	0	0	0	0	0	0	0	0	0	0	0	0	0	0	0	0	0	0
0	0	0	0	0	0	0	0	0	0	0	0	0	0	0	0	0	0	0	0	0	0	0	0	0	0	0	0	0	0	0
0	0	0	0	0	0	0	0	0	0	0	0	0	0	0	0	0	0	0	0	0	0	0	0	0	0	0	0	0	0	0
0	0	0	0	0	0	0	0	0	0	0	0	0	0	0	0	0	0	0	0	0	0	0	0	0	0	0	0	0	0	0
0	0	0	0	0	0	0	0	0	0	0	0	0	0	0	0	0	0	0	0	0	0	0	0	0	0	0	0	0	0	0
0	0	0	0	0	0	0	0	0	0	0	0	0	0	0	0	0	0	0	0	0	0	0	0	0	0	0	0	0	0	0
0	0	0	0	0	0	0	0	0	0	0	0	0	0	0	0	0	0	0	0	0	0	0	0	0	0	0	0	0	0	0
0	0	0	0	0	0	0	0	0	0	0	0	0	0	0	0	0	0	0	0	0	0	0	0	0	0	0	0	0	0	0
0	0	0	0	0	0	0	0	0	0	0	0	0	0	0	0	0	0	0	0	0	0	0	0	0	0	0	0	0	0	0
0	0	0	0	0	0	0	0	0	0	0	0	0	0	0	0	0	0	0	0	0	0	0	0	0	0	0	0	0	0	0
0	0	0	0	0	0	0	0	0	0	0	0	0	0	0	0	0	0	0	0	0	0	0	0	0	0	0	0	0	0	0
0	0	0	0	0	0	0	0	0	0	0	0	0	0	0	0	0	0	0	0	0	0	0	0	0	0	0	0	0	0	0
0	0	0	0	0	0	0	0	0	0	0	0	0	0	0	0	0	0	0	0	0	0	0	0	0	0	0	0	0	0	0
0	0	0	0	0	0	0	0	0	0	0	0	0	0	0	0	0	0	0	0	0	0	0	0	0	0	0	0	0	0	0
0	0	0	0	0	0	0	0	0	0	0	0	0	0	0	0	0	0	0	0	0	0	0	0	0	0	0	0	0	0	0
0	0	0	0	0	0	0	0	0	0	0	0	0	0	0	0	0	0	0	0	0	0	0	0	0	0	0	0	0	0	0
0	0	0	0	0	0	0	0	0	0	0	0	0	0	0	0	0	0	0	0	0	0	0	0	0	0	0	0	0	0	0
0	0	0	0	0	0	0	0	0	0	0	0	0	0	0	0	0	0	0	0	0	0	0	0	0	0	0	0	0	0	0
0	0	0	0	0	0	0	0	0	0	0	0	0	0	0	0	0	0	0	0	0	0	0	0	0	0	0	0	0	0	0
0	0	0	0	0	0	0	0	0	0	0	0	0	0	0	0	0	0	0	0	0	0	0	0	0	0	0	0	0	0	0
0	0	0	0	0	0	0	0	0	0	0	0	0	0	0	0	0	0	0	0	0	0	0	0	0	0	0	0	0	0	0
0	0	0	0	0	0	0	0	0	0	0	0	0	0	0	0	0	0	0	0	0	0	0	0	0	0	0	0	0	0	0
0	0	0	0	0	0	0	0	0	0	0	0	0	0	0	0	0	0	0	0	0	0	0	0	0	0	0	0	0	0	0
0	0	0	0	0	0	0	0	0	0	0	0	0	0	0	0	0	0	0	0	0	0	0	0	0	0	0	0	0	0	0
0	0	0	0	0	0	0	0	0	0	0	0	0	0	0	0	0	0	0	0	0	0	0	0	0	0	0	0	0	0	0
0	0	0	0	0	0	0	0	0	0	0	0	0	0	0	0	0	0	0	0	0	0	0	0	0	0	0	0	0	0	0
0	0	0	0	0	0	0	0	0	0	0	0	0	0	0	0	0	0	0	0	0	0	0	0	0	0	0	0	0	0	0
0	0	0	0	0	0	0	0	0	0	0	0	0	0	0	0	0	0	0	0	0	0	0	0	0	0	0	0	0	0	0
0	0	0	0	0	0	0	0	0	0	0	0	0	0	0	0	0	0	0	0	0	0	0	0	0	0	0	0	0	0	0
0	0	0	0	0	0	0	0	0	0	0	0	0	0	0	0	0	0	0	0	0	0	0	0	0	0	0	0	0	0	0
0	0	0	0	0	0	0	0	0	0	0	0	0	0	0	0	0	0	0	0	0	0	0	0	0	0	0	0	0	0	0
0	0	0	0	0	0	0	0	0	0	0	0	0	0	0	0	0	0	0	0	0	0	0	0	0	0	0	0	0	0	0
0	0	0	0	0	0	0	0	0	0	0	0	0	0	0	0	0	0	0	0	0	0	0	0	0	0	0	0	0	0	0
0	0	0	0	0	0	0	0	0	0	0	0	0	0	0	0	0	0	0	0	0	0	0	0	0	0	0	0	0	0	0
0	0	0	0	0	0	0	0	0	0	0	0	0	0	0	0	0	0	0	0	0	0	0	0	0	0	0	0	0	0	0
0	0	0	0	0	0	0	0	0	0	0	0	0	0	0	0	0	0	0	0	0	0	0	0	0	0	0	0	0	0	0
0	0	0	0	0	0	0	0	0	0	0	0	0	0	0	0	0	0	0	0	0	0	0	0	0	0	0	0	0	0	0
0	0	0	0	0	0	0	0	0	0	0	0	0	0	0	0	0	0	0	0	0	0	0	0	0	0	0	0	0	0	0
0	0	0	0	0	0	0	0	0	0	0	0	0	0	0	0	0	0	0	0	0	0	0	0	0	0	0	0	0	0	0
0	0	0	0	0	0	0	0	0	0	0	0	0	0	0	0	0	0	0	0	0	0	0	0	0	0	0	0	0	0	0
0	0	0	0	0	0	0	0	0	0	0	0	0	0	0	0	0	0	0	0	0	0	0	0	0	0	0	0	0	0	0
0	0	0	0	0	0	0	0	0	0	0	0	0	0	0	0	0	0	0	0	0	0	0	0	0	0	0	0	0	0	0
0	0	0	0	0	0	0	0	0	0	0	0	0	0	0	0	0	0	0	0	0	0	0	0	0	0	0	0	0	0	0
0	0	0	0	0	0	0	0	0	0	0	0	0	0	0	0	0	0	0	0	0	0	0	0	0	0	0	0	0	0	0
0	0	0	0	0	0	0	0	0	0	0	0	0	0	0	0	0	0	0	0	0	0	0	0	0	0	0	0	0	0	0
0	0	0	0	0	0	0	0	0	0	0	0	0	0	0	0	0	0	0	0	0	0	0	0	0	0	0	0	0	0	0
0	0	0	0	0	0	0	0	0	0	0	0	0	0	0	0	0	0	0	0	0	0	0	0	0	0	0	0	0	0	0
0	0	0	0	0	0	0	0	0	0	0	0	0	0	0	0	0	0	0	0	0	0	0	0	0	0	0	0	0	0	0
0	0	0	0	0	0	0	0	0	0	0	0	0	0	0	0	0	0	0	0	0	0	0	0	0	0	0	0	0	0	0
0	0	0	0	0	0	0	0	0	0	0	0	0	0	0	0	0	0	0	0	0	0	0	0	0	0	0	0	0	0	0
0	0	0	0	0	0	0	0	0	0	0	0	0	0	0	0	0	0	0	0	0	0	0	0	0	0	0	0	0	0	0
0	0	0	0	0	0	0	0	0	0	0	0	0	0	0	0	0	0	0	0	0	0	0	0	0	0	0	0	0	0	0
0	0	0	0	0	0	0	0	0	0	0	0	0	0	0	0	0	0	0	0	0	0	0	0	0	0	0	0	0	0	0
0	0	0	0	0	0	0	0	0	0	0	0	0	0	0	0	0	0	0	0	0	0	0	0	0	0	0	0	0	0	0
0	0	0	0	0	0	0	0	0	0	0	0	0	0	0	0	0	0	0	0	0	0	0	0	0	0	0	0	0	0	0
0	0	0	0	0	0	0	0	0	0	0	0	0	0	0	0	0	0	0	0	0	0	0	0	0	0	0	0	0	0	0
0	0	0	0	0	0	0	0	0	0	0	0	0	0	0	0	0	0	0	0	0	0	0	0	0	0	0	0	0	0	0
0	0	0	0	0	0	0	0	0	0	0	0	0	0	0	0	0	0	0	0	0	0	0	0	0	0	0	0	0	0	0
0	0	0	0	0	0	0	0	0	0	0	0	0	0	0	0	0	0	0	0	0	0	0	0	0	0	0	0	0	0	0
0	0	0	0	0	0	0	0	0	0	0	0	0	0	0	0	0	0	0	0	0	0	0	0	0	0	0	0	0	0	0
0	0	0	0	0	0	0	0	0	0	0	0	0	0	0	0	0	0	0	0	0	0	0	0	0	0	0	0	0	0	0
0	0	0	0	0	0	0	0	0	0	0	0	0	0	0	0	0	0	0	0	0	0	0	0	0	0	0	0	0	0	0
0	0	0	0	0	0	0	0	0	0	0	0	0	0	0	0	0	0	0	0	0	0	0	0	0	0	0	0	0	0	0
0	0	0	0	0	0	0	0	0	0	0	0	0	0	0	0	0	0	0	0	0	0	0	0	0	0	0	0	0	0	0
0	0	0	0	0	0	0	0	0	0	0	0	0	0	0	0	0	0	0	0	0	0	0	0	0	0	0	0	0	0	0
0	0	0	0	0	0	0	0	0	0	0	0	0	0	0	0	0	0	0	0	0	0	0	0	0	0	0	0	0	0	0
0	0	0	0	0	0	0	0	0	0	0	0	0	0	0	0	0	0	0	0	0	0	0	0	0	0	0	0	0	0	0
0	0	0	0	0	0	0	0	0	0	0	0	0	0	0	0	0	0	0	0	0	0	0	0	0	0	0	0	0	0	0
0	0	0	0	0	0	0	0	0	0	0	0	0	0	0	0	0	0	0	0	0	0	0	0	0	0	0	0	0	0	0
0	0	0	0	0	0	0	0	0	0	0	0	0	0	0	0	0	0	0	0	0	0	0	0	0	0	0	0	0	0	0
0	0	0	0	0	0	0	0	0	0	0	0	0	0	0	0	0	0	0	0	0	0	0	0	0	0	0	0	0	0	0
0	0	0	0	0	0	0	0	0	0	0	0	0	0	0	0	0	0	0	0	0	0	0	0	0	0	0	0	0	0	0
0	0	0	0	0	0	0	0	0	0	0	0	0	0	0	0	0	0	0	0	0	0	0	0	0	0	0	0	0	0	0
0	0	0	0	0	0	0	0	0	0	0	0	0	0	0	0	0	0	0	0	0	0	0	0	0	0	0	0	0	0	0
0	0	0	0	0	0	0	0	0	0	0	0	0	0	0	0	0	0	0	0	0	0	0	0	0	0	0	0	0	0	0
0	0	0	0	0	0	0	0	0	0	0	0	0	0	0	0	0	0	0	0	0	0	0	0	0	0	0	0	0	0	0
0	0	0	0	0	0	0	0	0	0	0	0	0	0	0	0	0	0	0	0	0	0	0	0	0	0	0	0	0	0	0
0	0	0	0	0	0	0	0	0	0	0	0	0	0	0	0	0	0	0	0	0	0	0	0	0	0	0	0	0	0	0
0	0	0	0	0	0	0	0	0	0	0	0	0	0	0	0	0	0	0	0	0	0	0	0	0	0	0	0	0	0	0
0	0	0	0	0	0	0	0	0	0	0	0	0	0	0	0	0	0	0	0	0	0	0	0	0	0	0	0	0	0	0
0	0	0	0	0	0	0	0	0	0	0	0	0	0	0	0	0	0	0	0	0	0	0	0	0	0	0	0	0	0	0
0	0	0	0	0	0	0	0	0	0	0	0	0	0	0	0	0	0	0	0	0	0	0	0	0	0	0	0	0	0	0
0	0	0	0	0	0	0	0	0	0	0	0	0	0	0	0	0	0	0	0	0	0	0	0	0	0	0	0	0	0	0
0	0	0	0	0	0	0	0	0	0	0	0	0	0	0	0	0	0	0	0	0	0	0	0	0	0	0	0	0	0	0
0	0	0	0	0	0	0	0	0	0	0	0	0	0	0	0	0	0	0	0	0	0	0	0	0	0	0	0	0	0	0
0	0	0	0	0	0	0	0	0	0	0	0	0	0	0	0	0	0	0	0	0	0	0	0	0	0	0	0	0	0	0
0	0	0	0	0	0	0	0	0	0	0	0	0	0	0	0	0	0	0	0	0	0	0	0	0	0	0	0	0	0	0
0	0	0	0	0	0	0	0	0	0	0	0	0	0	0	0	0	0	0	0	0	0	0	0	0	0	0	0	0	0	0
0	0	0	0	0	0	0	0	0	0	0	0	0	0	0	0	0	0	0	0	0	0	0	0	0	0	0	0	0	0	0
0	0	0	0	0	0	0	0	0	0	0	0	0	0	0	0	0	0	0	0	0	0	0	0	0	0	0	0	0	0	0
0	0	0	0	0	0	0	0	0	0	0	0	0	0	0	0	0	0	0	0	0	0	0	0	0	0	0	0	0	0	0
0	0	0	0	0	0	0	0	0	0	0	0	0	0	0	0	0	0	0	0	0	0	0	0	0	0	0	0	0	0	0
0	0	0	0	0	0	0	0	0	0	0	0	0	0	0	0	0	0	0	0	0	0	0	0	0	0	0	0	0	0	0
0	0	0	0	0	0	0	0	0	0	0	0	0	0	0	0	0	0	0	0	0	0	0	0	0	0	0	0	0	0	0
0	0	0	0	0	0	0	0	0	0	0	0	0	0	0	0	0	0	0	0	0	0	0	0	0	0	0	0	0	0	0
0	0	0	0	0	0	0	0	0	0	0	0	0	0	0	0	0	0	0	0	0	0	0	0	0	0	0	0	0	0	0
0	0	0	0	0	0	0	0	0	0	0	0	0	0	0	0	0	0	0	0	0	0	0	0	0	0	0	0	0	0	0
0	0	0	0	0	0	0	0	0	0	0	0	0	0	0	0	0	0	0	0	0	0	0	0	0	0	0	0	0	0	0
0	0	0	0	0	0	0	0	0	0	0	0	0	0	0	0	0	0	0	0	0	0	0	0	0	0	0	0	0	0	0
0	0	0	0	0	0	0	0	0	0	0	0	0	0	0	0	0	0	0	0	0	0	0	0	0	0	0	0	0	0	0
0	0	0	0	0	0	0	0	0	0	0	0	0	0	0	0	0	0	0	0	0	0	0	0	0	0	0	0	0	0	0
0	0	0	0	0	0	0	0	0	0	0	0	0	0	0	0	0	0	0	0	0	0	0	0	0	0	0	0	0	0	0
0	0	0	0	0	0	0	0	0	0	0	0	0	0	0	0	0	0	0	0	0	0	0	0	0	0	0	0	0	0	0
0	0	0	0	0	0	0	0	0	0	0	0	0	0	0	0	0	0	0	0	0	0	0	0	0	0	0	0	0	0	0
0	0	0	0	0	0	0	0	0	0	0	0	0	0	0	0	0	0	0	0	0	0	0	0	0	0	0	0	0	0	0
0	0	0	0	0	0	0	0	0	0	0	0	0	0	0	0	0	0	0	0	0	0	0	0	0	0	0	0	0	0	0
0	0	0	0	0	0	0	0	0	0	0	0	0	0	0	0	0	0	0	0	0	0	0	0	0	0	0	0	0	0	0
0	0	0	0	0	0	0	0	0	0	0	0	0	0	0	0	0	0	0	0	0	0	0	0	0	0	0	0	0	0	0
0	0	0	0	0	0	0	0	0	0	0	0	0	0	0	0	0	0	0	0	0	0	0	0	0	0	0	0	0	0	0
0	0	0	0	0	0	0	0	0	0	0	0	0	0	0	0	0	0	0	0	0	0	0	0	0	0	0	0	0	0	0
0	0	0	0	0	0	0	0	0	0	0	0	0	0	0	0	0	0	0	0	0	0	0	0	0	0	0	0	0	0	0
0	0	0	0	0	0	0	0	0	0	0	0	0	0	0	0	0	0	0	0	0	0	0	0	0	0	0	0	0	0	0
0	0	0	0	0	0	0	0	0	0	0	0	0	0	0	0	0	0	0	0	0	0	0	0	0	0	0	0	0	0	0
0	0	0	0	0	0	0	0	0	0	0	0	0	0	0	0	0	0	0	0	0	0	0	0	0	0	0	0	0	0	0
0	0	0	0	0	0	0	0	0	0	0	0	0	0	0	0	0	0	0	0	0	0	0	0	0	0	0	0	0	0	0
0	0	0	0	0	0	0	0	0	0	0	0	0	0	0	0	0	0	0	0	0	0	0	0	0	0	0	0	0	0	0
0	0	0	0	0	0	0	0	0	0	0	0	0	0	0	0	0	0	0	0	0	0	0	0	0	0	0	0	0	0	0
0	0	0	0	0	0	0	0	0	0	0	0	0	0	0	0	0	0	0	0	0	0	0	0	0	0	0	0	0	0	0
0	0	0	0	0	0	0	0	0	0	0	0	0	0	0	0	0	0	0	0	0	0	0	0	0	0	0	0	0	0	0
0	0	0	0	0	0	0	0	0	0	0	0	0	0	0	0	0	0	0	0	0	0	0	0	0	0	0	0	0	0	0
0	0	0	0	0	0	0	0	0	0	0	0	0	0	0	0	0	0	0	0	0	0	0	0	0	0	0	0	0	0	0
0	0	0	0	0	0	0	0	0	0	0	0	0	0	0	0	0	0	0	0	0	0	0	0	0	0	0	0	0	0	0
0	0	0	0	0	0	0	0	0	0	0	0	0	0	0	0	0	0	0	0	0	0	0	0	0	0	0	0	0	0	0
0	0	0	0	0	0	0	0	0	0	0	0	0	0	0	0	0	0	0	0	0	0	0	0	0	0	0	0	0	0	0
0	0	0	0	0	0	0	0	0	0	0	0	0	0	0	0	0	0	0	0	0	0	0	0	0	0	0	0	0	0	0
0	0	0	0	0	0	0	0	0	0	0	0	0	0	0	0	0	0	0	0	0	0	0	0	0	0	0	0	0	0	0
0	0	0	0	0	0	0	0	0	0	0	0	0	0	0	0	0	0	0	0	0	0	0	0	0	0	0	0	0	0	0
0	0	0	0	0	0	0	0	0	0	0	0	0	0	0	0	0	0	0	0	0	0	0	0	0	0	0	0	0	0	0
0	0	0	0	0	0	0	0	0	0	0	0	0	0	0	0	0	0	0	0	0	0	0	0	0	0	0	0	0	0	0
0	0	0	0	0	0	0	0	0	0	0	0	0	0	0	0	0	0	0	0	0	0	0	0	0	0	0	0	0	0	0
0	0	0	0	0	0	0	0	0	0	0	0	0	0	0	0	0	0	0	0	0	0	0	0	0	0	0	0	0	0	0
0	0	0	0	0	0	0	0	0	0	0	0	0	0	0	0	0	0	0	0	0	0	0	0	0	0	0	0	0	0	0
0	0	0	0	0	0	0	0	0	0	0	0	0	0	0	0	0	0	0	0	0	0	0	0	0	0	0	0	0	0	0
0	0	0	0	0	0	0	0	0	0	0	0	0	0	0	0	0	0	0	0	0	0	0	0	0	0	0	0	0	0	0
0	0	0	0	0	0	0	0	0	0	0	0	0	0	0	0	0	0	0	0	0	0	0	0	0	0	0	0	0	0	0
0	0	0	0	0	0	0	0	0	0	0	0	0	0	0	0	0	0	0	0	0	0	0	0	0	0	0	0	0	0	0
0	0	0	0	0	0	0	0	0	0	0	0	0	0	0	0	0	0	0	0	0	0	0	0	0	0	0	0	0	0	0
0	0	0	0	0	0	0	0	0	0	0	0	0	0	0	0	0	0	0	0	0	0	0	0	0	0	0	0	0	0	0
0	0	0	0	0	0	0	0	0	0	0	0	0	0	0	0	0	0	0	0	0	0	0	0	0	0	0	0	0	0	0
0	0	0	0	0	0	0	0	0	0	0	0	0	0	0	0	0	0	0	0	0	0	0	0	0	0	0	0	0	0	0
0	0	0	0	0	0	0	0	0	0	0	0	0	0	0	0	0	0	0	0	0	0	0	0	0	0	0	0	0	0	0
0	0	0	0	0	0	0	0	0	0	0	0	0	0	0	0	0	0	0	0	0	0	0	0	0	0	0	0	0	0	0
0	0	0	0	0	0	0	0	0	0	0	0	0	0	0	0	0	0	0	0	0	0	0	0	0	0	0	0	0	0	0
0	0	0	0	0	0	0	0	0	0	0	0	0	0	0	0	0	0	0	0	0	0	0	0	0	0	0	0	0	0	0
0	0	0	0	0	0	0	0	0	0	0	0	0	0	0	0	0	0	0	0	0	0	0	0	0	0	0	0	0	0	0
0	0	0	0	0	0	0	0	0	0	0	0	0	0	0	0	0	0	0	0	0	0	0	0	0	0	0	0	0	0	0
0	0	0	0	0	0	0	0	0	0	0	0	0	0	0	0	0	0	0	0	0	0	0	0	0	0	0	0	0	0	0
0	0	0	0	0	0	0	0	0	0	0	0	0	0	0	0	0	0	0	0	0	0	0	0	0	0	0	0	0	0	0
0	0	0	0	0	0	0	0	0	0	0	0	0	0	0	0	0	0	0	0	0	0	0	0	0	0	0	0	0	0	0
0	0	0	0	0	0	0	0	0	0	0	0	0	0	0	0	0	0	0	0	0	0	0	0	0	0	0	0	0	0	0
0	0	0	0	0	0	0	0	0	0	0	0	0	0	0	0	0	0	0	0	0	0	0	0	0	0	0	0	0	0	0
0	0	0	0	0	0	0	0	0	0	0	0	0	0	0	0	0	0	0	0	0	0	0	0	0	0	0	0	0	0	0
0	0	0	0	0	0	0	0	0	0	0	0	0	0	0	0	0	0	0	0	0	0	0	0	0	0	0	0	0	0	0
0	0	0	0	0	0	0	0	0	0	0	0	0	0	0	0	0	0	0	0	0	0	0	0	0	0	0	0	0	0	0
0	0	0	0	0	0	0	0	0	0	0	0	0	0	0	0	0	0	0	0	0	0	0	0	0	0	0	0	0	0	0
0	0	0	0	0	0	0	0	0	0	0	0	0	0	0	0	0	0	0	0	0	0	0	0	0	0	0	0	0	0	0
0	0	0	0	0	0	0	0	0	0	0	0	0	0	0	0	0	0	0	0	0	0	0	0	0	0	0	0	0	0	0
0	0	0	0	0	0	0	0	0	0	0	0	0	0	0	0	0	0	0	0	0	0	0	0	0	0	0	0	0	0	0
0	0	0	0	0	0	0	0	0	0	0	0	0	0	0	0	0	0	0	0	0	0	0	0	0	0	0	0	0	0	0
0	0	0	0	0	0	0	0	0	0	0	0	0	0	0	0	0	0	0	0	0	0	0	0	0	0	0	0	0	0	0
0	0	0	0	0	0	0	0	0	0	0	0	0	0	0	0	0	0	0	0	0	0	0	0	0	0	0	0	0	0	0
0	0	0	0	0	0	0	0	0	0	0	0	0	0	0	0	0	0	0	0	0	0	0	0	0	0	0	0	0	0	0
0	0	0	0	0	0	0	0	0	0	0	0	0	0	0	0	0	0	0	0	0	0	0	0	0	0	0	0	0	0	0
0	0	0	0	0	0	0	0	0	0	0	0	0	0	0	0	0	0	0	0	0	0	0	0	0	0	0	0	0	0	0
0	0	0	0	0	0	0	0	0	0	0	0	0	0	0	0	0	0	0	0	0	0	0	0	0	0	0	0	0	0	0
0	0	0	0	0	0	0	0	0	0	0	0	0	0	0	0	0	0	0	0	0	0	0	0	0	0	0	0	0	0	0
0	0	0	0	0	0	0	0	0	0	0	0	0	0	0	0	0	0	0	0	0	0	0	0	0	0	0	0	0	0	0
0	0	0	0	0	0	0	0	0	0	0	0	0	0	0	0	0	0	0	0	0	0	0	0	0	0	0	0	0	0	0
0	0	0	0	0	0	0	0	0	0	0	0	0	0	0	0	0	0	0	0	0	0	0	0	0	0	0	0	0	0	0
0	0	0	0	0	0	0	0	0	0	0	0	0	0	0	0	0	0	0	0	0	0	0	0	0	0	0	0	0	0	0
0	0	0	0	0	0	0	0	0	0	0	0	0	0	0	0	0	0	0	0	0	0	0	0	0	0	0	0	0	0	0
0	0	0	0	0	0	0	0	0	0	0	0	0	0	0	0	0	0	0	0	0	0	0	0	0	0	0	0	0	0	0
0	0	0	0	0	0	0	0	0	0	0	0	0	0	0	0	0	0	0	0	0	0	0	0	0	0	0	0	0	0	0
0	0	0	0	0	0	0	0	0	0	0	0	0	0	0	0	0	0	0	0	0	0	0	0	0	0	0	0	0	0	0
0	0	0	0	0	0	0	0	0	0	0	0	0	0	0	0	0	0	0	0	0	0	0	0	0	0	0	0	0	0	0
0	0	0	0	0	0	0	0	0	0	0	0	0	0	0	0	0	0	0	0	0	0	0	0	0	0	0	0	0	0	0
0	0	0	0	0	0	0	0	0	0	0	0	0	0	0	0	0	0	0	0	0	0	0	0	0	0	0	0	0	0	0
0	0	0	0	0	0	0	0	0	0	0	0	0	0	0	0	0	0	0	0	0	0	0	0	0	0	0	0	0	0	0
0	0	0	0	0	0	0	0	0	0	0	0	0	0	0	0	0	0	0	0	0	0	0	0	0	0	0	0	0	0	0
0	0	0	0	0	0	0	0	0	0	0	0	0	0	0	0	0	0	0	0	0	0	0	0	0	0	0	0	0	0	0
0	0	0	0	0	0	0	0	0	0	0	0	0	0	0	0	0	0	0	0	0	0	0	0	0	0	0	0	0	0	0
0	0	0	0	0	0	0	0	0	0	0	0	0	0	0	0	0	0	0	0	0	0	0	0	0	0	0	0	0	0	0
0	0	0	0	0	0	0	0	0	0	0	0	0	0	0	0	0	0	0	0	0	0	0	0	0	0	0	0	0	0	0
0	0	0	0	0	0	0	0	0	0	0	0	0	0	0	0	0	0	0	0	0	0	0	0	0	0	0	0	0	0	0
0	0	0	0	0	0	0	0	0	0	0	0	0	0	0	0	0	0	0	0	0	0	0	0	0	0	0	0	0	0	0
0	0	0	0	0	0	0	0	0	0	0	0	0	0	0	0	0	0	0	0	0	0	0	0	0	0	0	0	0	0	0
0	0	0	0	0	0	0	0	0	0	0	0	0	0	0	0	0	0	0	0	0	0	0	0	0	0	0	0	0	0	0
0	0	0	0	0	0	0	0	0	0	0	0	0	0	0	0	0	0	0	0	0	0	0	0	0	0	0	0	0	0	0
0	0	0	0	0	0	0	0	0	0	0	0	0	0	0	0	0	0	0	0	0	0	0	0	0	0	0	0	0	0	0
0	0	0	0	0	0	0	0	0	0	0	0	0	0	0	0	0	0	0	0	0	0	0	0	0	0	0	0	0	0	0
0	0	0	0	0	0	0	0	0	0	0	0	0	0	0	0	0	0	0	0	0	0	0	0	0	0	0	0	0	0	0
0	0	0	0	0	0	0	0	0	0	0	0	0	0	0	0	0	0	0	0	0	0	0	0	0	0	0	0	0	0	0
0	0	0	0	0	0	0	0	0	0	0	0	0	0	0	0	0	0	0	0	0	0	0	0	0	0	0	0	0	0	0
0	0	0	0	0	0	0	0	0	0	0	0	0	0	0	0	0	0	0	0	0	0	0	0	0	0	0	0	0	0	0
0	0	0	0	0	0	0	0	0	0	0	0	0	0	0	0	0	0	0	0	0	0	0	0	0	0	0	0	0	0	0
0	0	0	0	0	0	0	0	0	0	0	0	0	0	0	0	0	0	0	0	0	0	0	0	0	0	0	0	0	0	0
0	0	0	0	0	0	0	0	0	0	0	0	0	0	0	0	0	0	0	0	0	0	0	0	0	0	0	0	0	0	0
0	0	0	0	0	0	0	0	0	0	0	0	0	0	0	0	0	0	0	0	0	0	0	0	0	0	0	0	0	0	0
0	0	0	0	0	0	0	0	0	0	0	0	0	0	0	0	0	0	0	0	0	0	0	0	0	0	0	0	0	0	0
0	0	0	0	0	0	0	0	0	0	0	0	0	0	0	0	0	0	0	0	0	0	0	0	0	0	0	0	0	0	0
0	0	0	0	0	0	0	0	0	0	0	0	0	0	0	0	0	0	0	0	0	0	0	0	0	0	0	0	0	0	0
0	0	0	0	0	0	0	0	0	0	0	0	0	0	0	0	0	0	0	0	0	0	0	0	0	0	0	0	0	0	0
0	0	0	0	0	0	0	0	0	0	0	0	0	0	0	0	0	0	0	0	0	0	0	0	0	0	0	0	0	0	0
0	0	0	0	0	0	0	0	0	0	0	0	0	0	0	0	0	0	0	0	0	0	0	0	0	0	0	0	0	0	0
0	0	0	0	0	0	0	0	0	0	0	0	0	0	0	0	0	0	0	0	0	0	0	0	0	0	0	0	0	0	0
0	0	0	0	0	0	0	0	0	0	0	0	0	0	0	0	0	0	0	0	0	0	0	0	0	0	0	0	0	0	0
0	0	0	0	0	0	0	0	0	0	0	0	0	0	0	0	0	0	0	0	0	0	0	0	0	0	0	0	0	0	0
0	0	0	0	0	0	0	0	0	0	0	0	0	0	0	0	0	0	0	0	0	0	0	0	0	0	0	0	0	0	0
0	0	0	0	0	0	0	0	0	0	0	0	0	0	0	0	0	0	0	0	0	0	0	0	0	0	0	0	0	0	0
0	0	0	0	0	0	0	0	0	0	0	0	0	0	0	0	0	0	0	0	0	0	0	0	0	0	0	0	0	0	0
0	0	0	0	0	0	0	0	0	0	0	0	0	0	0	0	0	0	0	0	0	0	0	0	0	0	0	0	0	0	0
0	0	0	0	0	0	0	0	0	0	0	0	0	0	0	0	0	0	0	0	0	0	0	0	0	0	0	0	0	0	0
0	0	0	0	0	0	0	0	0	0	0	0	0	0	0	0	0	0	0	0	0	0	0	0	0	0	0	0	0	0	0
0	0	0	0	0	0	0	0	0	0	0	0	0	0	0	0	0	0	0	0	0	0	0	0	0	0	0	0	0	0	0
0	0	0	0	0	0	0	0	0	0	0	0	0	0	0	0	0	0	0	0	0	0	0	0	0	0	0	0	0	0	0
0	0	0	0	0	0	0	0	0	0	0	0	0	0	0	0	0	0	0	0	0	0	0	0	0	0	0	0	0	0	0
0	0	0	0	0	0	0	0	0	0	0	0	0	0	0	0	0	0	0	0	0	0	0	0	0	0	0	0	0	0	0
0	0	0	0	0	0	0	0	0	0	0	0	0	0	0	0	0	0	0	0	0	0	0	0	0	0	0	0	0	0	0
0	0	0	0	0	0	0	0	0	0	0	0	0	0	0	0	0	0	0	0	0	0	0	0	0	0	0	0	0	0	0
0	0	0	0	0	0	0	0	0	0	0	0	0	0	0	0	0	0	0	0	0	0	0	0	0	0	0	0	0	0	0
0	0	0	0	0	0	0	0	0	0	0	0	0	0	0	0	0	0	0	0	0	0	0	0	0	0	0	0	0	0	0
0	0	0	0	0	0	0	0	0	0	0	0	0	0	0	0	0	0	0	0	0	0	0	0	0	0	0	0	0	0	0
0	0	0	0	0	0	0	0	0	0	0	0	0	0	0	0	0	0	0	0	0	0	0	0	0	0	0	0	0	0	0
0	0	0	0	0	0	0	0	0	0	0	0	0	0	0	0	0	0	0	0	0	0	0	0	0	0	0	0	0	0	0
0	0	0	0	0	0	0	0	0	0	0	0	0	0	0	0	0	0	0	0	0	0	0	0	0	0	0	0	0	0	0
0	0	0	0	0	0	0	0	0	0	0	0	0	0	0	0	0	0	0	0	0	0	0	0	0	0	0	0	0	0	0
0	0	0	0	0	0	0	0	0	0	0	0	0	0	0	0	0	0	0	0	0	0	0	0	0	0	0	0	0	0	0
0	0	0	0	0	0	0	0	0	0	0	0	0	0	0	0	0	0	0	0	0	0	0	0	0	0	0	0	0	0	0
0	0	0	0	0	0	0	0	0	0	0	0	0	0	0	0	0	0	0	0	0	0	0	0	0	0	0	0	0	0	0
0	0	0	0	0	0	0	0	0	0	0	0	0	0	0	0	0	0	0	0	0	0	0	0	0	0	0	0	0	0	0
0	0	0	0	0	0	0	0	0	0	0	0	0	0	0	0	0	0	0	0	0	0	0	0	0	0	0	0	0	0	0
0	0	0	0	0	0	0	0	0	0	0	0	0	0	0	0	0	0	0	0	0	0	0	0	0	0	0	0	0	0	0
0	0	0	0	0	0	0	0	0	0	0	0	0	0	0	0	0	0	0	0	0	0	0	0	0	0	0	0	0	0	0
0	0	0	0	0	0	0	0	0	0	0	0	0	0	0	0	0	0	0	0	0	0	0	0	0	0	0	0	0	0	0
0	0	0	0	0	0	0	0	0	0	0	0	0	0	0	0	0	0	0	0	0	0	0	0	0	0	0	0	0	0	0
0	0	0	0	0	0	0	0	0	0	0	0	0	0	0	0	0	0	0	0	0	0	0	0	0	0	0	0	0	0	0
0	0	0	0	0	0	0	0	0	0	0	0	0	0	0	0	0	0	0	0	0	0	0	0	0	0	0	0	0	0	0
0	0	0	0	0	0	0	0	0	0	0	0	0	0	0	0	0	0	0	0	0	0	0	0	0	0	0	0	0	0	0
0	0	0	0	0	0	0	0	0	0	0	0	0	0	0	0	0	0	0	0	0	0	0	0	0	0	0	0	0	0	0
0	0	0	0	0	0	0	0	0	0	0	0	0	0	0	0	0	0	0	0	0	0	0	0	0	0	0	0	0	0	0
0	0	0	0	0	0	0	0	0	0	0	0	0	0	0	0	0	0	0	0	0	0	0	0	0	0	0	0	0	0	0
0	0	0	0	0	0	0	0	0	0	0	0	0	0	0	0	0	0	0	0	0	0	0	0	0	0	0	0	0	0	0
0	0	0	0	0	0	0	0	0	0	0	0	0	0	0	0	0	0	0	0	0	0	0	0	0	0	0	0	0	0	0
0	0	0	0	0	0	0	0	0	0	0	0	0	0	0	0	0	0	0	0	0	0	0	0	0	0	0	0	0	0	0
0	0	0	0	0	0	0	0	0	0	0	0	0	0	0	0	0	0	0	0	0	0	0	0	0	0	0	0	0	0	0
0	0	0	0	0	0	0	0	0	0	0	0	0	0	0	0	0	0	0	0	0	0	0	0	0	0	0	0	0	0	0
0	0	0	0	0	0	0	0	0	0	0	0	0	0	0	0	0	0	0	0	0	0	0	0	0	0	0	0	0	0	0
0	0	0	0	0	0	0	0	0	0	0	0	0	0	0	0	0	0	0	0	0	0	0	0	0	0	0	0	0	0	0
0	0	0	0	0	0	0	0	0	0	0	0	0	0	0	0	0	0	0	0	0	0	0	0	0	0	0	0	0	0	0
0	0	0	0	0	0	0	0	0	0	0	0	0	0	0	0	0	0	0	0	0	0	0	0	0	0	0	0	0	0	0
0	0	0	0	0	0	0	0	0	0	0	0	0	0	0	0	0	0	0	0	0	0	0	0	0	0	0	0	0	0	0
0	0	0	0	0	0	0	0	0	0	0	0	0	0	0	0	0	0	0	0	0	0	0	0	0	0	0	0	0	0	0
0	0	0	0	0	0	0	0	0	0	0	0	0	0	0	0	0	0	0	0	0	0	0	0	0	0	0	0	0	0	0
0	0	0	0	0	0	0	0	0	0	0	0	0	0	0	0	0	0	0	0	0	0	0	0	0	0	0	0	0	0	0
0	0	0	0	0	0	0	0	0	0	0	0	0	0	0	0	0	0	0	0	0	0	0	0	0	0	0	0	0	0	0
0	0	0	0	0	0	0	0	0	0	0	0	0	0	0	0	0	0	0	0	0	0	0	0	0	0	0	0	0	0	0
0	0	0	0	0	0	0	0	0	0	0	0	0	0	0	0	0	0	0	0	0	0	0	0	0	0	0	0	0	0	0
0	0	0	0	0	0	0	0	0	0	0	0	0	0	0	0	0	0	0	0	0	0	0	0	0	0	0	0	0	0	0
0	0	0	0	0	0	0	0	0	0	0	0	0	0	0	0	0	0	0	0	0	0	0	0	0	0	0	0	0	0	0
0	0	0	0	0	0	0	0	0	0	0	0	0	0	0	0	0	0	0	0	0	0	0	0	0	0	0	0	0	0	0
0	0	0	0	0	0	0	0	0	0	0	0	0	0	0	0	0	0	0	0	0	0	0	0	0	0	0	0	0	0	0
0	0	0	0	0	0	0	0	0	0	0	0	0	0	0	0	0	0	0	0	0	0	0	0	0	0	0	0	0	0	0
0	0	0	0	0	0	0	0	0	0	0	0	0	0	0	0	0	0	0	0	0	0	0	0	0	0	0	0	0	0	0
0	0	0	0	0	0	0	0	0	0	0	0	0	0	0	0	0	0	0	0	0	0	0	0	0	0	0	0	0	0	0
0	0	0	0	0	0	0	0	0	0	0	0	0	0	0	0	0	0	0	0	0	0	0	0	0	0	0	0	0	0	0
0	0	0	0	0	0	0	0	0	0	0	0	0	0	0	0	0	0	0	0	0	0	0	0	0	0	0	0	0	0	0
0	0	0	0	0	0	0	0	0	0	0	0	0	0	0	0	0	0	0	0	0	0	0	0	0	0	0	0	0	0	0
0	0	0	0	0	0	0	0	0	0	0	0	0	0	0	0	0	0	0	0	0	0	0	0	0	0	0	0	0	0	0
0	0	0	0	0	0	0	0	0	0	0	0	0	0	0	0	0	0	0	0	0	0	0	0	0	0	0	0	0	0	0
0	0	0	0	0	0	0	0	0	0	0	0	0	0	0	0	0	0	0	0	0	0	0	0	0	0	0	0	0	0	0
0	0	0	0	0	0	0	0	0	0	0	0	0	0	0	0	0	0	0	0	0	0	0	0	0	0	0	0	0	0	0
0	0	0	0	0	0	0	0	0	0	0	0	0	0	0	0	0	0	0	0	0	0	0	0	0	0	0	0	0	0	0
0	0	0	0	0	0	0	0	0	0	0	0	0	0	0	0	0	0	0	0	0	0	0	0	0	0	0	0	0	0	0
0	0	0	0	0	0	0	0	0	0	0	0	0	0	0	0	0	0	0	0	0	0	0	0	0	0	0	0	0	0	0
0	0	0	0	0	0	0	0	0	0	0	0	0	0	0	0	0	0	0	0	0	0	0	0	0	0	0	0	0	0	0
0	0	0	0	0	0	0	0	0	0	0	0	0	0	0	0	0	0	0	0	0	0	0	0	0	0	0	0	0	0	0
0	0	0	0	0	0	0	0	0	0	0	0	0	0	0	0	0	0	0	0	0	0	0	0	0	0	0	0	0	0	0
0	0	0	0	0	0	0	0	0	0	0	0	0	0	0	0	0	0	0	0	0	0	0	0	0	0	0	0	0	0	0
0	0	0	0	0	0	0	0	0	0	0	0	0	0	0	0	0	0	0	0	0	0	0	0	0	0	0	0	0	0	0
0	0	0	0	0	0	0	0	0	0	0	0	0	0	0	0	0	0	0	0	0	0	0	0	0	0	0	0	0	0	0
0	0	0	0	0	0	0	0	0	0	0	0	0	0	0	0	0	0	0	0	0	0	0	0	0	0	0	0	0	0	0
0	0	0	0	0	0	0	0	0	0	0	0	0	0	0	0	0	0	0	0	0	0	0	0	0	0	0	0	0	0	0
0	0	0	0	0	0	0	0	0	0	0	0	0	0	0	0	0	0	0	0	0	0	0	0	0	0	0	0	0	0	0
0	0	0	0	0	0	0	0	0	0	0	0	0	0	0	0	0	0	0	0	0	0	0	0	0	0	0	0	0	0	0
0	0	0	0	0	0	0	0	0	0	0	0	0	0	0	0	0	0	0	0	0	0	0	0	0	0	0	0	0	0	0
0	0	0	0	0	0	0	0	0	0	0	0	0	0	0	0	0	0	0	0	0	0	0	0	0	0	0	0	0	0	0
0	0	0	0	0	0	0	0	0	0	0	0	0	0	0	0	0	0	0	0	0	0	0	0	0	0	0	0	0	0	0
0	0	0	0	0	0	0	0	0	0	0	0	0	0	0	0	0	0	0	0	0	0	0	0	0	0	0	0	0	0	0
0	0	0	0	0	0	0	0	0	0	0	0	0	0	0	0	0	0	0	0	0	0	0	0	0	0	0	0	0	0	0
0	0	0	0	0	0	0	0	0	0	0	0	0	0	0	0	0	0	0	0	0	0	0	0	0	0	0	0	0	0	0
0	0	0	0	0	0	0	0	0	0	0	0	0	0	0	0	0	0	0	0	0	0	0	0	0	0	0	0	0	0	0
0	0	0	0	0	0	0	0	0	0	0	0	0	0	0	0	0	0	0	0	0	0	0	0	0	0	0	0	0	0	0
0	0	0	0	0	0	0	0	0	0	0	0	0	0	0	0	0	0	0	0	0	0	0	0	0	0	0	0	0	0	0
0	0	0	0	0	0	0	0	0	0	0	0	0	0	0	0	0	0	0	0	0	0	0	0	0	0	0	0	0	0	0
0	0	0	0	0	0	0	0	0	0	0	0	0	0	0	0	0	0	0	0	0	0	0	0	0	0	0	0	0	0	0
0	0	0	0	0	0	0	0	0	0	0	0	0	0	0	0	0	0	0	0	0	0	0	0	0	0	0	0	0	0	0
0	0	0	0	0	0	0	0	0	0	0	0	0	0	0	0	0	0	0	0	0	0	0	0	0	0	0	0	0	0	0
0	0	0	0	0	0	0	0	0	0	0	0	0	0	0	0	0	0	0	0	0	0	0	0	0	0	0	0	0	0	0
0	0	0	0	0	0	0	0	0	0	0	0	0	0	0	0	0	0	0	0	0	0	0	0	0	0	0	0	0	0	0
0	0	0	0	0	0	0	0	0	0	0	0	0	0	0	0	0	0	0	0	0	0	0	0	0	0	0	0	0	0	0
0	0	0	0	0	0	0	0	0	0	0	0	0	0	0	0	0	0	0	0	0	0	0	0	0	0	0	0	0	0	0
0	0	0	0	0	0	0	0	0	0	0	0	0	0	0	0	0	0	0	0	0	0	0	0	0	0	0	0	0	0	0
0	0	0	0	0	0	0	0	0	0	0	0	0	0	0	0	0	0	0	0	0	0	0	0	0	0	0	0	0	0	0
0	0	0	0	0	0	0	0	0	0	0	0	0	0	0	0	0	0	0	0	0	0	0	0	0	0	0	0	0	0	0
0	0	0	0	0	0	0	0	0	0	0	0	0	0	0	0	0	0	0	0	0	0	0	0	0	0	0	0	0	0	0
0	0	0	0	0	0	0	0	0	0	0	0	0	0	0	0	0	0	0	0	0	0	0	0	0	0	0	0	0	0	0
0	0	0	0	0	0	0	0	0	0	0	0	0	0	0	0	0	0	0	0	0	0	0	0	0	0	0	0	0	0	0
0	0	0	0	0	0	0	0	0	0	0	0	0	0	0	0	0	0	0	0	0	0	0	0	0	0	0	0	0	0	0
0	0	0	0	0	0	0	0	0	0	0	0	0	0	0	0	0	0	0	0	0	0	0	0	0	0	0	0	0	0	0
0	0	0	0	0	0	0	0	0	0	0	0	0	0	0	0	0	0	0	0	0	0	0	0	0	0	0	0	0	0	0
0	0	0	0	0	0	0	0	0	0	0	0	0	0	0	0	0	0	0	0	0	0	0	0	0	0	0	0	0	0	0
0	0	0	0	0	0	0	0	0	0	0	0	0	0	0	0	0	0	0	0	0	0	0	0	0	0	0	0	0	0	0
0	0	0	0	0	0	0	0	0	0	0	0	0	0	0	0	0	0	0	0	0	0	0	0	0	0	0	0	0	0	0
0	0	0	0	0	0	0	0	0	0	0	0	0	0	0	0	0	0	0	0	0	0	0	0	0	0	0	0	0	0	0
0	0	0	0	0	0	0	0	0	0	0	0	0	0	0	0	0	0	0	0	0	0	0	0	0	0	0	0	0	0	0
0	0	0	0	0	0	0	0	0	0	0	0	0	0	0	0	0	0	0	0	0	0	0	0	0	0	0	0	0	0	0
0	0	0	0	0	0	0	0	0	0	0	0	0	0	0	0	0	0	0	0	0	0	0	0	0	0	0	0	0	0	0
0	0	0	0	0	0	0	0	0	0	0	0	0	0	0	0	0	0	0	0	0	0	0	0	0	0	0	0	0	0	0
0	0	0	0	0	0	0	0	0	0	0	0	0	0	0	0	0	0	0	0	0	0	0	0	0	0	0	0	0	0	0
0	0	0	0	0	0	0	0	0	0	0	0	0	0	0	0	0	0	0	0	0	0	0	0	0	0	0	0	0	0	0
0	0	0	0	0	0	0	0	0	0	0	0	0	0	0	0	0	0	0	0	0	0	0	0	0	0	0	0	0	0	0
0	0	0	0	0	0	0	0	0	0	0	0	0	0	0	0	0	0	0	0	0	0	0	0	0	0	0	0	0	0	0
0	0	0	0	0	0	0	0	0	0	0	0	0	0	0	0	0	0	0	0	0	0	0	0	0	0	0	0	0	0	0
0	0	0	0	0	0	0	0	0	0	0	0	0	0	0	0	0	0	0	0	0	0	0	0	0	0	0	0	0	0	0
0	0	0	0	0	0	0	0	0	0	0	0	0	0	0	0	0	0	0	0	0	0	0	0	0	0	0	0	0	0	0
0	0	0	0	0	0	0	0	0	0	0	0	0	0	0	0	0	0	0	0	0	0	0	0	0	0	0	0	0	0	0
0	0	0	0	0	0	0	0	0	0	0	0	0	0	0	0	0	0	0	0	0	0	0	0	0	0	0	0	0	0	0
0	0	0	0	0	0	0	0	0	0	0	0	0	0	0	0	0	0	0	0	0	0	0	0	0	0	0	0	0	0	0
0	0	0	0	0	0	0	0	0	0	0	0	0	0	0	0	0	0	0	0	0	0	0	0	0	0	0	0	0	0	0
0	0	0	0	0	0	0	0	0	0	0	0	0	0	0	0	0	0	0	0	0	0	0	0	0	0	0	0	0	0	0
0	0	0	0	0	0	0	0	0	0	0	0	0	0	0	0	0	0	0	0	0	0	0	0	0	0	0	0	0	0	0
0	0	0	0	0	0	0	0	0	0	0	0	0	0	0	0	0	0	0	0	0	0	0	0	0	0	0	0	0	0	0
0	0	0	0	0	0	0	0	0	0	0	0	0	0	0	0	0	0	0	0	0	0	0	0	0	0	0	0	0	0	0
0	0	0	0	0	0	0	0	0	0	0	0	0	0	0	0	0	0	0	0	0	0	0	0	0	0	0	0	0	0	0
0	0	0	0	0	0	0	0	0	0	0	0	0	0	0	0	0	0	0	0	0	0	0	0	0	0	0	0	0	0	0
0	0	0	0	0	0	0	0	0	0	0	0	0	0	0	0	0	0	0	0	0	0	0	0	0	0	0	0	0	0	0
0	0	0	0	0	0	0	0	0	0	0	0	0	0	0	0	0	0	0	0	0	0	0	0	0	0	0	0	0	0	0
0	0	0	0	0	0	0	0	0	0	0	0	0	0	0	0	0	0	0	0	0	0	0	0	0	0	0	0	0	0	0
0	0	0	0	0	0	0	0	0	0	0	0	0	0	0	0	0	0	0	0	0	0	0	0	0	0	0	0	0	0	0
0	0	0	0	0	0	0	0	0	0	0	0	0	0	0	0	0	0	0	0	0	0	0	0	0	0	0	0	0	0	0
0	0	0	0	0	0	0	0	0	0	0	0	0	0	0	0	0	0	0	0	0	0	0	0	0	0	0	0	0	0	0
0	0	0	0	0	0	0	0	0	0	0	0	0	0	0	0	0	0	0	0	0	0	0	0	0	0	0	0	0	0	0
0	0	0	0	0	0	0	0	0	0	0	0	0	0	0	0	0	0	0	0	0	0	0	0	0	0	0	0	0	0	0
0	0	0	0	0	0	0	0	0	0	0	0	0	0	0	0	0	0	0	0	0	0	0	0	0	0	0	0	0	0	0
0	0	0	0	0	0	0	0	0	0	0	0	0	0	0	0	0	0	0	0	0	0	0	0	0	0	0	0	0	0	0
0	0	0	0	0	0	0	0	0	0	0	0	0	0	0	0	0	0	0	0	0	0	0	0	0	0	0	0	0	0	0
0	0	0	0	0	0	0	0	0	0	0	0	0	0	0	0	0	0	0	0	0	0	0	0	0	0	0	0	0	0	0
0	0	0	0	0	0	0	0	0	0	0	0	0	0	0	0	0	0	0	0	0	0	0	0	0	0	0	0	0	0	0
0	0	0	0	0	0	0	0	0	0	0	0	0	0	0	0	0	0	0	0	0	0	0	0	0	0	0	0	0	0	0
0	0	0	0	0	0	0	0	0	0	0	0	0	0	0	0	0	0	0	0	0	0	0	0	0	0	0	0	0	0	0
0	0	0	0	0	0	0	0	0	0	0	0	0	0	0	0	0	0	0	0	0	0	0	0	0	0	0	0	0	0	0
0	0	0	0	0	0	0	0	0	0	0	0	0	0	0	0	0	0	0	0	0	0	0	0	0	0	0	0	0	0	0
0	0	0	0	0	0	0	0	0	0	0	0	0	0	0	0	0	0	0	0	0	0	0	0	0	0	0	0	0	0	0
0	0	0	0	0	0	0	0	0	0	0	0	0	0	0	0	0	0	0	0	0	0	0	0	0	0	0	0	0	0	0
0	0	0	0	0	0	0	0	0	0	0	0	0	0	0	0	0	0	0	0	0	0	0	0	0	0	0	0	0	0	0
0	0	0	0	0	0	0	0	0	0	0	0	0	0	0	0	0	0	0	0	0	0	0	0	0	0	0	0	0	0	0
0	0	0	0	0	0	0	0	0	0	0	0	0	0	0	0	0	0	0	0	0	0	0	0	0	0	0	0	0	0	0
0	0	0	0	0	0	0	0	0	0	0	0	0	0	0	0	0	0	0	0	0	0	0	0	0	0	0	0	0	0	0
0	0	0	0	0	0	0	0	0	0	0	0	0	0	0	0	0	0	0	0	0	0	0	0	0	0	0	0	0	0	0
0	0	0	0	0	0	0	0	0	0	0	0	0	0	0	0	0	0	0	0	0	0	0	0	0	0	0	0	0	0	0
0	0	0	0	0	0	0	0	0	0	0	0	0	0	0	0	0	0	0	0	0	0	0	0	0	0	0	0	0	0	0
0	0	0	0	0	0	0	0	0	0	0	0	0	0	0	0	0	0	0	0	0	0	0	0	0	0	0	0	0	0	0
0	0	0	0	0	0	0	0	0	0	0	0	0	0	0	0	0	0	0	0	0	0	0	0	0	0	0	0	0	0	0
0	0	0	0	0	0	0	0	0	0	0	0	0	0	0	0	0	0	0	0	0	0	0	0	0	0	0	0	0	0	0
0	0	0	0	0	0	0	0	0	0	0	0	0	0	0	0	0	0	0	0	0	0	0	0	0	0	0	0	0	0	0
0	0	0	0	0	0	0	0	0	0	0	0	0	0	0	0	0	0	0	0	0	0	0	0	0	0	0	0	0	0	0
0	0	0	0	0	0	0	0	0	0	0	0	0	0	0	0	0	0	0	0	0	0	0	0	0	0	0	0	0	0	0
0	0	0	0	0	0	0	0	0	0	0	0	0	0	0	0	0	0	0	0	0	0	0	0	0	0	0	0	0	0	0
0	0	0	0	0	0	0	0	0	0	0	0	0	0	0	0	0	0	0	0	0	0	0	0	0	0	0	0	0	0	0
0	0	0	0	0	0	0	0	0	0	0	0	0	0	0	0	0	0	0	0	0	0	0	0	0	0	0	0	0	0	0
0	0	0	0	0	0	0	0	0	0	0	0	0	0	0	0	0	0	0	0	0	0	0	0	0	0	0	0	0	0	0
0	0	0	0	0	0	0	0	0	0	0	0	0	0	0	0	0	0	0	0	0	0	0	0	0	0	0	0	0	0	0
0	0	0	0	0	0	0	0	0	0	0	0	0	0	0	0	0	0	0	0	0	0	0	0	0	0	0	0	0	0	0
0	0	0	0	0	0	0	0	0	0	0	0	0	0	0	0	0	0	0	0	0	0	0	0	0	0	0	0	0	0	0
0	0	0	0	0	0	0	0	0	0	0	0	0	0	0	0	0	0	0	0	0	0	0	0	0	0	0	0	0	0	0
0	0	0	0	0	0	0	0	0	0	0	0	0	0	0	0	0	0	0	0	0	0	0	0	0	0	0	0	0	0	0
0	0	0	0	0	0	0	0	0	0	0	0	0	0	0	0	0	0	0	0	0	0	0	0	0	0	0	0	0	0	0
0	0	0	0	0	0	0	0	0	0	0	0	0	0	0	0	0	0	0	0	0	0	0	0	0	0	0	0	0	0	0
0	0	0	0	0	0	0	0	0	0	0	0	0	0	0	0	0	0	0	0	0	0	0	0	0	0	0	0	0	0	0
0	0	0	0	0	0	0	0	0	0	0	0	0	0	0	0	0	0	0	0	0	0	0	0	0	0	0	0	0	0	0
0	0	0	0	0	0	0	0	0	0	0	0	0	0	0	0	0	0	0	0	0	0	0	0	0	0	0	0	0	0	0
0	0	0	0	0	0	0	0	0	0	0	0	0	0	0	0	0	0	0	0	0	0	0	0	0	0	0	0	0	0	0
0	0	0	0	0	0	0	0	0	0	0	0	0	0	0	0	0	0	0	0	0	0	0	0	0	0	0	0	0	0	0
0	0	0	0	0	0	0	0	0	0	0	0	0	0	0	0	0	0	0	0	0	0	0	0	0	0	0	0	0	0	0
0	0	0	0	0	0	0	0	0	0	0	0	0	0	0	0	0	0	0	0	0	0	0	0	0	0	0	0	0	0	0
0	0	0	0	0	0	0	0	0	0	0	0	0	0	0	0	0	0	0	0	0	0	0	0	0	0	0	0	0	0	0
0	0	0	0	0	0	0	0	0	0	0	0	0	0	0	0	0	0	0	0	0	0	0	0	0	0	0	0	0	0	0
0	0	0	0	0	0	0	0	0	0	0	0	0	0	0	0	0	0	0	0	0	0	0	0	0	0	0	0	0	0	0
0	0	0	0	0	0	0	0	0	0	0	0	0	0	0	0	0	0	0	0	0	0	0	0	0	0	0	0	0	0	0
0	0	0	0	0	0	0	0	0	0	0	0	0	0	0	0	0	0	0	0	0	0	0	0	0	0	0	0	0	0	0
0	0	0	0	0	0	0	0	0	0	0	0	0	0	0	0	0	0	0	0	0	0	0	0	0	0	0	0	0	0	0
0	0	0	0	0	0	0	0	0	0	0	0	0	0	0	0	0	0	0	0	0	0	0	0	0	0	0	0	0	0	0
0	0	0	0	0	0	0	0	0	0	0	0	0	0	0	0	0	0	0	0	0	0	0	0	0	0	0	0	0	0	0
0	0	0	0	0	0	0	0	0	0	0	0	0	0	0	0	0	0	0	0	0	0	0	0	0	0	0	0	0	0	0
0	0	0	0	0	0	0	0	0	0	0	0	0	0	0	0	0	0	0	0	0	0	0	0	0	0	0	0	0	0	0
0	0	0	0	0	0	0	0	0	0	0	0	0	0	0	0	0	0	0	0	0	0	0	0	0	0	0	0	0	0	0
0	0	0	0	0	0	0	0	0	0	0	0	0	0	0	0	0	0	0	0	0	0	0	0	0	0	0	0	0	0	0
0	0	0	0	0	0	0	0	0	0	0	0	0	0	0	0	0	0	0	0	0	0	0	0	0	0	0	0	0	0	0
0	0	0	0	0	0	0	0	0	0	0	0	0	0	0	0	0	0	0	0	0	0	0	0	0	0	0	0	0	0	0
0	0	0	0	0	0	0	0	0	0	0	0	0	0	0	0	0	0	0	0	0	0	0	0	0	0	0	0	0	0	0
0	0	0	0	0	0	0	0	0	0	0	0	0	0	0	0	0	0	0	0	0	0	0	0	0	0	0	0	0	0	0
0	0	0	0	0	0	0	0	0	0	0	0	0	0	0	0	0	0	0	0	0	0	0	0	0	0	0	0	0	0	0
0	0	0	0	0	0	0	0	0	0	0	0	0	0	0	0	0	0	0	0	0	0	0	0	0	0	0	0	0	0	0
0	0	0	0	0	0	0	0	0	0	0	0	0	0	0	0	0	0	0	0	0	0	0	0	0	0	0	0	0	0	0
0	0	0	0	0	0	0	0	0	0	0	0	0	0	0	0	0	0	0	0	0	0	0	0	0	0	0	0	0	0	0
0	0	0	0	0	0	0	0	0	0	0	0	0	0	0	0	0	0	0	0	0	0	0	0	0	0	0	0	0	0	0
0	0	0	0	0	0	0	0	0	0	0	0	0	0	0	0	0	0	0	0	0	0	0	0	0	0	0	0	0	0	0
0	0	0	0	0	0	0	0	0	0	0	0	0	0	0	0	0	0	0	0	0	0	0	0	0	0	0	0	0	0	0
0	0	0	0	0	0	0	0	0	0	0	0	0	0	0	0	0	0	0	0	0	0	0	0	0	0	0	0	0	0	0
0	0	0	0	0	0	0	0	0	0	0	0	0	0	0	0	0	0	0	0	0	0	0	0	0	0	0	0	0	0	0
0	0	0	0	0	0	0	0	0	0	0	0	0	0	0	0	0	0	0	0	0	0	0	0	0	0	0	0	0	0	0
0	0	0	0	0	0	0	0	0	0	0	0	0	0	0	0	0	0	0	0	0	0	0	0	0	0	0	0	0	0	0
0	0	0	0	0	0	0	0	0	0	0	0	0	0	0	0	0	0	0	0	0	0	0	0	0	0	0	0	0	0	0
0	0	0	0	0	0	0	0	0	0	0	0	0	0	0	0	0	0	0	0	0	0	0	0	0	0	0	0	0	0	0
0	0	0	0	0	0	0	0	0	0	0	0	0	0	0	0	0	0	0	0	0	0	0	0	0	0	0	0	0	0	0
0	0	0	0	0	0	0	0	0	0	0	0	0	0	0	0	0	0	0	0	0	0	0	0	0	0	0	0	0	0	0
0	0	0	0	0	0	0	0	0	0	0	0	0	0	0	0	0	0	0	0	0	0	0	0	0	0	0	0	0	0	0
0	0	0	0	0	0	0	0	0	0	0	0	0	0	0	0	0	0	0	0	0	0	0	0	0	0	0	0	0	0	0
0	0	0	0	0	0	0	0	0	0	0	0	0	0	0	0	0	0	0	0	0	0	0	0	0	0	0	0	0	0	0
0	0	0	0	0	0	0	0	0	0	0	0	0	0	0	0	0	0	0	0	0	0	0	0	0	0	0	0	0	0	0
0	0	0	0	0	0	0	0	0	0	0	0	0	0	0	0	0	0	0	0	0	0	0	0	0	0	0	0	0	0	0
0	0	0	0	0	0	0	0	0	0	0	0	0	0	0	0	0	0	0	0	0	0	0	0	0	0	0	0	0	0	0
0	0	0	0	0	0	0	0	0	0	0	0	0	0	0	0	0	0	0	0	0	0	0	0	0	0	0	0	0	0	0
0	0	0	0	0	0	0	0	0	0	0	0	0	0	0	0	0	0	0	0	0	0	0	0	0	0	0	0	0	0	0
0	0	0	0	0	0	0	0	0	0	0	0	0	0	0	0	0	0	0	0	0	0	0	0	0	0	0	0	0	0	0
0	0	0	0	0	0	0	0	0	0	0	0	0	0	0	0	0	0	0	0	0	0	0	0	0	0	0	0	0	0	0
0	0	0	0	0	0	0	0	0	0	0	0	0	0	0	0	0	0	0	0	0	0	0	0	0	0	0	0	0	0	0
0	0	0	0	0	0	0	0	0	0	0	0	0	0	0	0	0	0	0	0	0	0	0	0	0	0	0	0	0	0	0
0	0	0	0	0	0	0	0	0	0	0	0	0	0	0	0	0	0	0	0	0	0	0	0	0	0	0	0	0	0	0
0	0	0	0	0	0	0	0	0	0	0	0	0	0	0	0	0	0	0	0	0	0	0	0	0	0	0	0	0	0	0
0	0	0	0	0	0	0	0	0	0	0	0	0	0	0	0	0	0	0	0	0	0	0	0	0	0	0	0	0	0	0
0	0	0	0	0	0	0	0	0	0	0	0	0	0	0	0	0	0	0	0	0	0	0	0	0	0	0	0	0	0	0
0	0	0	0	0	0	0	0	0	0	0	0	0	0	0	0	0	0	0	0	0	0	0	0	0	0	0	0	0	0	0
0	0	0	0	0	0	0	0	0	0	0	0	0	0	0	0	0	0	0	0	0	0	0	0	0	0	0	0	0	0	0
0	0	0	0	0	0	0	0	0	0	0	0	0	0	0	0	0	0	0	0	0	0	0	0	0	0	0	0	0	0	0
0	0	0	0	0	0	0	0	0	0	0	0	0	0	0	0	0	0	0	0	0	0	0	0	0	0	0	0	0	0	0
0	0	0	0	0	0	0	0	0	0	0	0	0	0	0	0	0	0	0	0	0	0	0	0	0	0	0	0	0	0	0
0	0	0	0	0	0	0	0	0	0	0	0	0	0	0	0	0	0	0	0	0	0	0	0	0	0	0	0	0	0	0
0	0	0	0	0	0	0	0	0	0	0	0	0	0	0	0	0	0	0	0	0	0	0	0	0	0	0	0	0	0	0
0	0	0	0	0	0	0	0	0	0	0	0	0	0	0	0	0	0	0	0	0	0	0	0	0	0	0	0	0	0	0
0	0	0	0	0	0	0	0	0	0	0	0	0	0	0	0	0	0	0	0	0	0	0	0	0	0	0	0	0	0	0
0	0	0	0	0	0	0	0	0	0	0	0	0	0	0	0	0	0	0	0	0	0	0	0	0	0	0	0	0	0	0
0	0	0	0	0	0	0	0	0	0	0	0	0	0	0	0	0	0	0	0	0	0	0	0	0	0	0	0	0	0	0
0	0	0	0	0	0	0	0	0	0	0	0	0	0	0	0	0	0	0	0	0	0	0	0	0	0	0	0	0	0	0
0	0	0	0	0	0	0	0	0	0	0	0	0	0	0	0	0	0	0	0	0	0	0	0	0	0	0	0	0	0	0
0	0	0	0	0	0	0	0	0	0	0	0	0	0	0	0	0	0	0	0	0	0	0	0	0	0	0	0	0	0	0
0	0	0	0	0	0	0	0	0	0	0	0	0	0	0	0	0	0	0	0	0	0	0	0	0	0	0	0	0	0	0
0	0	0	0	0	0	0	0	0	0	0	0	0	0	0	0	0	0	0	0	0	0	0	0	0	0	0	0	0	0	0
0	0	0	0	0	0	0	0	0	0	0	0	0	0	0	0	0	0	0	0	0	0	0	0	0	0	0	0	0	0	0
0	0	0	0	0	0	0	0	0	0	0	0	0	0	0	0	0	0	0	0	0	0	0	0	0	0	0	0	0	0	0
0	0	0	0	0	0	0	0	0	0	0	0	0	0	0	0	0	0	0	0	0	0	0	0	0	0	0	0	0	0	0
0	0	0	0	0	0	0	0	0	0	0	0	0	0	0	0	0	0	0	0	0	0	0	0	0	0	0	0	0	0	0
0	0	0	0	0	0	0	0	0	0	0	0	0	0	0	0	0	0	0	0	0	0	0	0	0	0	0	0	0	0	0
0	0	0	0	0	0	0	0	0	0	0	0	0	0	0	0	0	0	0	0	0	0	0	0	0	0	0	0	0	0	0
0	0	0	0	0	0	0	0	0	0	0	0	0	0	0	0	0	0	0	0	0	0	0	0	0	0	0	0	0	0	0
0	0	0	0	0	0	0	0	0	0	0	0	0	0	0	0	0	0	0	0	0	0	0	0	0	0	0	0	0	0	0
0	0	0	0	0	0	0	0	0	0	0	0	0	0	0	0	0	0	0	0	0	0	0	0	0	0	0	0	0	0	0
0	0	0	0	0	0	0	0	0	0	0	0	0	0	0	0	0	0	0	0	0	0	0	0	0	0	0	0	0	0	0
0	0	0	0	0	0	0	0	0	0	0	0	0	0	0	0	0	0	0	0	0	0	0	0	0	0	0	0	0	0	0
0	0	0	0	0	0	0	0	0	0	0	0	0	0	0	0	0	0	0	0	0	0	0	0	0	0	0	0	0	0	0
0	0	0	0	0	0	0	0	0	0	0	0	0	0	0	0	0	0	0	0	0	0	0	0	0	0	0	0	0	0	0
0	0	0	0	0	0	0	0	0	0	0	0	0	0	0	0	0	0	0	0	0	0	0	0	0	0	0	0	0	0	0
0	0	0	0	0	0	0	0	0	0	0	0	0	0	0	0	0	0	0	0	0	0	0	0	0	0	0	0	0	0	0
0	0	0	0	0	0	0	0	0	0	0	0	0	0	0	0	0	0	0	0	0	0	0	0	0	0	0	0	0	0	0
0	0	0	0	0	0	0	0	0	0	0	0	0	0	0	0	0	0	0	0	0	0	0	0	0	0	0	0	0	0	0
0	0	0	0	0	0	0	0	0	0	0	0	0	0	0	0	0	0	0	0	0	0	0	0	0	0	0	0	0	0	0
0	0	0	0	0	0	0	0	0	0	0	0	0	0	0	0	0	0	0	0	0	0	0	0	0	0	0	0	0	0	0
0	0	0	0	0	0	0	0	0	0	0	0	0	0	0	0	0	0	0	0	0	0	0	0	0	0	0	0	0	0	0
0	0	0	0	0	0	0	0	0	0	0	0	0	0	0	0	0	0	0	0	0	0	0	0	0	0	0	0	0	0	0
0	0	0	0	0	0	0	0	0	0	0	0	0	0	0	0	0	0	0	0	0	0	0	0	0	0	0	0	0	0	0
0	0	0	0	0	0	0	0	0	0	0	0	0	0	0	0	0	0	0	0	0	0	0	0	0	0	0	0	0	0	0
0	0	0	0	0	0	0	0	0	0	0	0	0	0	0	0	0	0	0	0	0	0	0	0	0	0	0	0	0	0	0
0	0	0	0	0	0	0	0	0	0	0	0	0	0	0	0	0	0	0	0	0	0	0	0	0	0	0	0	0	0	0
0	0	0	0	0	0	0	0	0	0	0	0	0	0	0	0	0	0	0	0	0	0	0	0	0	0	0	0	0	0	0
0	0	0	0	0	0	0	0	0	0	0	0	0	0	0	0	0	0	0	0	0	0	0	0	0	0	0	0	0	0	0
0	0	0	0	0	0	0	0	0	0	0	0	0	0	0	0	0	0	0	0	0	0	0	0	0	0	0	0	0	0	0
0	0	0	0	0	0	0	0	0	0	0	0	0	0	0	0	0	0	0	0	0	0	0	0	0	0	0	0	0	0	0
0	0	0	0	0	0	0	0	0	0	0	0	0	0	0	0	0	0	0	0	0	0	0	0	0	0	0	0	0	0	0
0	0	0	0	0	0	0	0	0	0	0	0	0	0	0	0	0	0	0	0	0	0	0	0	0	0	0	0	0	0	0
0	0	0	0	0	0	0	0	0	0	0	0	0	0	0	0	0	0	0	0	0	0	0	0	0	0	0	0	0	0	0
0	0	0	0	0	0	0	0	0	0	0	0	0	0	0	0	0	0	0	0	0	0	0	0	0	0	0	0	0	0	0
0	0	0	0	0	0	0	0	0	0	0	0	0	0	0	0	0	0	0	0	0	0	0	0	0	0	0	0	0	0	0
0	0	0	0	0	0	0	0	0	0	0	0	0	0	0	0	0	0	0	0	0	0	0	0	0	0	0	0	0	0	0
0	0	0	0	0	0	0	0	0	0	0	0	0	0	0	0	0	0	0	0	0	0	0	0	0	0	0	0	0	0	0
0	0	0	0	0	0	0	0	0	0	0	0	0	0	0	0	0	0	0	0	0	0	0	0	0	0	0	0	0	0	0
0	0	0	0	0	0	0	0	0	0	0	0	0	0	0	0	0	0	0	0	0	0	0	0	0	0	0	0	0	0	0
0	0	0	0	0	0	0	0	0	0	0	0	0	0	0	0	0	0	0	0	0	0	0	0	0	0	0	0	0	0	0
0	0	0	0	0	0	0	0	0	0	0	0	0	0	0	0	0	0	0	0	0	0	0	0	0	0	0	0	0	0	0
0	0	0	0	0	0	0	0	0	0	0	0	0	0	0	0	0	0	0	0	0	0	0	0	0	0	0	0	0	0	0
0	0	0	0	0	0	0	0	0	0	0	0	0	0	0	0	0	0	0	0	0	0	0	0	0	0	0	0	0	0	0
0	0	0	0	0	0	0	0	0	0	0	0	0	0	0	0	0	0	0	0	0	0	0	0	0	0	0	0	0	0	0
0	0	0	0	0	0	0	0	0	0	0	0	0	0	0	0	0	0	0	0	0	0	0	0	0	0	0	0	0	0	0
0	0	0	0	0	0	0	0	0	0	0	0	0	0	0	0	0	0	0	0	0	0	0	0	0	0	0	0	0	0	0
0	0	0	0	0	0	0	0	0	0	0	0	0	0	0	0	0	0	0	0	0	0	0	0	0	0	0	0	0	0	0
0	0	0	0	0	0	0	0	0	0	0	0	0	0	0	0	0	0	0	0	0	0	0	0	0	0	0	0	0	0	0
0	0	0	0	0	0	0	0	0	0	0	0	0	0	0	0	0	0	0	0	0	0	0	0	0	0	0	0	0	0	0
0	0	0	0	0	0	0	0	0	0	0	0	0	0	0	0	0	0	0	0	0	0	0	0	0	0	0	0	0	0	0
0	0	0	0	0	0	0	0	0	0	0	0	0	0	0	0	0	0	0	0	0	0	0	0	0	0	0	0	0	0	0
0	0	0	0	0	0	0	0	0	0	0	0	0	0	0	0	0	0	0	0	0	0	0	0	0	0	0	0	0	0	0
0	0	0	0	0	0	0	0	0	0	0	0	0	0	0	0	0	0	0	0	0	0	0	0	0	0	0	0	0	0	0
0	0	0	0	0	0	0	0	0	0	0	0	0	0	0	0	0	0	0	0	0	0	0	0	0	0	0	0	0	0	0
0	0	0	0	0	0	0	0	0	0	0	0	0	0	0	0	0	0	0	0	0	0	0	0	0	0	0	0	0	0	0
0	0	0	0	0	0	0	0	0	0	0	0	0	0	0	0	0	0	0	0	0	0	0	0	0	0	0	0	0	0	0
0	0	0	0	0	0	0	0	0	0	0	0	0	0	0	0	0	0	0	0	0	0	0	0	0	0	0	0	0	0	0
0	0	0	0	0	0	0	0	0	0	0	0	0	0	0	0	0	0	0	0	0	0	0	0	0	0	0	0	0	0	0
0	0	0	0	0	0	0	0	0	0	0	0	0	0	0	0	0	0	0	0	0	0	0	0	0	0	0	0	0	0	0
0	0	0	0	0	0	0	0	0	0	0	0	0	0	0	0	0	0	0	0	0	0	0	0	0	0	0	0	0	0	0
0	0	0	0	0	0	0	0	0	0	0	0	0	0	0	0	0	0	0	0	0	0	0	0	0	0	0	0	0	0	0
0	0	0	0	0	0	0	0	0	0	0	0	0	0	0	0	0	0	0	0	0	0	0	0	0	0	0	0	0	0	0
0	0	0	0	0	0	0	0	0	0	0	0	0	0	0	0	0	0	0	0	0	0	0	0	0	0	0	0	0	0	0
0	0	0	0	0	0	0	0	0	0	0	0	0	0	0	0	0	0	0	0	0	0	0	0	0	0	0	0	0	0	0
0	0	0	0	0	0	0	0	0	0	0	0	0	0	0	0	0	0	0	0	0	0	0	0	0	0	0	0	0	0	0
0	0	0	0	0	0	0	0	0	0	0	0	0	0	0	0	0	0	0	0	0	0	0	0	0	0	0	0	0	0	0
0	0	0	0	0	0	0	0	0	0	0	0	0	0	0	0	0	0	0	0	0	0	0	0	0	0	0	0	0	0	0
0	0	0	0	0	0	0	0	0	0	0	0	0	0	0	0	0	0	0	0	0	0	0	0	0	0	0	0	0	0	0
0	0	0	0	0	0	0	0	0	0	0	0	0	0	0	0	0	0	0	0	0	0	0	0	0	0	0	0	0	0	0
0	0	0	0	0	0	0	0	0	0	0	0	0	0	0	0	0	0	0	0	0	0	0	0	0	0	0	0	0	0	0
0	0	0	0	0	0	0	0	0	0	0	0	0	0	0	0	0	0	0	0	0	0	0	0	0	0	0	0	0	0	0
0	0	0	0	0	0	0	0	0	0	0	0	0	0	0	0	0	0	0	0	0	0	0	0	0	0	0	0	0	0	0
0	0	0	0	0	0	0	0	0	0	0	0	0	0	0	0	0	0	0	0	0	0	0	0	0	0	0	0	0	0	0
0	0	0	0	0	0	0	0	0	0	0	0	0	0	0	0	0	0	0	0	0	0	0	0	0	0	0	0	0	0	0
0	0	0	0	0	0	0	0	0	0	0	0	0	0	0	0	0	0	0	0	0	0	0	0	0	0	0	0	0	0	0
0	0	0	0	0	0	0	0	0	0	0	0	0	0	0	0	0	0	0	0	0	0	0	0	0	0	0	0	0	0	0
0	0	0	0	0	0	0	0	0	0	0	0	0	0	0	0	0	0	0	0	0	0	0	0	0	0	0	0	0	0	0
0	0	0	0	0	0	0	0	0	0	0	0	0	0	0	0	0	0	0	0	0	0	0	0	0	0	0	0	0	0	0
0	0	0	0	0	0	0	0	0	0	0	0	0	0	0	0	0	0	0	0	0	0	0	0	0	0	0	0	0	0	0
0	0	0	0	0	0	0	0	0	0	0	0	0	0	0	0	0	0	0	0	0	0	0	0	0	0	0	0	0	0	0
0	0	0	0	0	0	0	0	0	0	0	0	0	0	0	0	0	0	0	0	0	0	0	0	0	0	0	0	0	0	0
0	0	0	0	0	0	0	0	0	0	0	0	0	0	0	0	0	0	0	0	0	0	0	0	0	0	0	0	0	0	0
0	0	0	0	0	0	0	0	0	0	0	0	0	0	0	0	0	0	0	0	0	0	0	0	0	0	0	0	0	0	0
0	0	0	0	0	0	0	0	0	0	0	0	0	0	0	0	0	0	0	0	0	0	0	0	0	0	0	0	0	0	0
0	0	0	0	0	0	0	0	0	0	0	0	0	0	0	0	0	0	0	0	0	0	0	0	0	0	0	0	0	0	0
0	0	0	0	0	0	0	0	0	0	0	0	0	0	0	0	0	0	0	0	0	0	0	0	0	0	0	0	0	0	0
0	0	0	0	0	0	0	0	0	0	0	0	0	0	0	0	0	0	0	0	0	0	0	0	0	0	0	0	0	0	0
0	0	0	0	0	0	0	0	0	0	0	0	0	0	0	0	0	0	0	0	0	0	0	0	0	0	0	0	0	0	0
0	0	0	0	0	0	0	0	0	0	0	0	0	0	0	0	0	0	0	0	0	0	0	0	0	0	0	0	0	0	0
0	0	0	0	0	0	0	0	0	0	0	0	0	0	0	0	0	0	0	0	0	0	0	0	0	0	0	0	0	0	0
0	0	0	0	0	0	0	0	0	0	0	0	0	0	0	0	0	0	0	0	0	0	0	0	0	0	0	0	0	0	0
0	0	0	0	0	0	0	0	0	0	0	0	0	0	0	0	0	0	0	0	0	0	0	0	0	0	0	0	0	0	0
0	0	0	0	0	0	0	0	0	0	0	0	0	0	0	0	0	0	0	0	0	0	0	0	0	0	0	0	0	0	0
0	0	0	0	0	0	0	0	0	0	0	0	0	0	0	0	0	0	0	0	0	0	0	0	0	0	0	0	0	0	0
0	0	0	0	0	0	0	0	0	0	0	0	0	0	0	0	0	0	0	0	0	0	0	0	0	0	0	0	0	0	0
0	0	0	0	0	0	0	0	0	0	0	0	0	0	0	0	0	0	0	0	0	0	0	0	0	0	0	0	0	0	0
0	0	0	0	0	0	0	0	0	0	0	0	0	0	0	0	0	0	0	0	0	0	0	0	0	0	0	0	0	0	0
0	0	0	0	0	0	0	0	0	0	0	0	0	0	0	0	0	0	0	0	0	0	0	0	0	0	0	0	0	0	0
0	0	0	0	0	0	0	0	0	0	0	0	0	0	0	0	0	0	0	0	0	0	0	0	0	0	0	0	0	0	0
0	0	0	0	0	0	0	0	0	0	0	0	0	0	0	0	0	0	0	0	0	0	0	0	0	0	0	0	0	0	0
0	0	0	0	0	0	0	0	0	0	0	0	0	0	0	0	0	0	0	0	0	0	0	0	0	0	0	0	0	0	0
0	0	0	0	0	0	0	0	0	0	0	0	0	0	0	0	0	0	0	0	0	0	0	0	0	0	0	0	0	0	0
0	0	0	0	0	0	0	0	0	0	0	0	0	0	0	0	0	0	0	0	0	0	0	0	0	0	0	0	0	0	0
0	0	0	0	0	0	0	0	0	0	0	0	0	0	0	0	0	0	0	0	0	0	0	0	0	0	0	0	0	0	0
0	0	0	0	0	0	0	0	0	0	0	0	0	0	0	0	0	0	0	0	0	0	0	0	0	0	0	0	0	0	0
0	0	0	0	0	0	0	0	0	0	0	0	0	0	0	0	0	0	0	0	0	0	0	0	0	0	0	0	0	0	0
0	0	0	0	0	0	0	0	0	0	0	0	0	0	0	0	0	0	0	0	0	0	0	0	0	0	0	0	0	0	0
0	0	0	0	0	0	0	0	0	0	0	0	0	0	0	0	0	0	0	0	0	0	0	0	0	0	0	0	0	0	0
0	0	0	0	0	0	0	0	0	0	0	0	0	0	0	0	0	0	0	0	0	0	0	0	0	0	0	0	0	0	0
0	0	0	0	0	0	0	0	0	0	0	0	0	0	0	0	0	0	0	0	0	0	0	0	0	0	0	0	0	0	0
0	0	0	0	0	0	0	0	0	0	0	0	0	0	0	0	0	0	0	0	0	0	0	0	0	0	0	0	0	0	0
0	0	0	0	0	0	0	0	0	0	0	0	0	0	0	0	0	0	0	0	0	0	0	0	0	0	0	0	0	0	0
0	0	0	0	0	0	0	0	0	0	0	0	0	0	0	0	0	0	0	0	0	0	0	0	0	0	0	0	0	0	0
0	0	0	0	0	0	0	0	0	0	0	0	0	0	0	0	0	0	0	0	0	0	0	0	0	0	0	0	0	0	0
0	0	0	0	0	0	0	0	0	0	0	0	0	0	0	0	0	0	0	0	0	0	0	0	0	0	0	0	0	0	0
0	0	0	0	0	0	0	0	0	0	0	0	0	0	0	0	0	0	0	0	0	0	0	0	0	0	0	0	0	0	0
0	0	0	0	0	0	0	0	0	0	0	0	0	0	0	0	0	0	0	0	0	0	0	0	0	0	0	0	0	0	0
0	0	0	0	0	0	0	0	0	0	0	0	0	0	0	0	0	0	0	0	0	0	0	0	0	0	0	0	0	0	0
0	0	0	0	0	0	0	0	0	0	0	0	0	0	0	0	0	0	0	0	0	0	0	0	0	0	0	0	0	0	0
0	0	0	0	0	0	0	0	0	0	0	0	0	0	0	0	0	0	0	0	0	0	0	0	0	0	0	0	0	0	0
0	0	0	0	0	0	0	0	0	0	0	0	0	0	0	0	0	0	0	0	0	0	0	0	0	0	0	0	0	0	0
0	0	0	0	0	0	0	0	0	0	0	0	0	0	0	0	0	0	0	0	0	0	0	0	0	0	0	0	0	0	0
0	0	0	0	0	0	0	0	0	0	0	0	0	0	0	0	0	0	0	0	0	0	0	0	0	0	0	0	0	0	0
0	0	0	0	0	0	0	0	0	0	0	0	0	0	0	0	0	0	0	0	0	0	0	0	0	0	0	0	0	0	0
0	0	0	0	0	0	0	0	0	0	0	0	0	0	0	0	0	0	0	0	0	0	0	0	0	0	0	0	0	0	0
0	0	0	0	0	0	0	0	0	0	0	0	0	0	0	0	0	0	0	0	0	0	0	0	0	0	0	0	0	0	0
0	0	0	0	0	0	0	0	0	0	0	0	0	0	0	0	0	0	0	0	0	0	0	0	0	0	0	0	0	0	0
0	0	0	0	0	0	0	0	0	0	0	0	0	0	0	0	0	0	0	0	0	0	0	0	0	0	0	0	0	0	0
0	0	0	0	0	0	0	0	0	0	0	0	0	0	0	0	0	0	0	0	0	0	0	0	0	0	0	0	0	0	0
0	0	0	0	0	0	0	0	0	0	0	0	0	0	0	0	0	0	0	0	0	0	0	0	0	0	0	0	0	0	0
0	0	0	0	0	0	0	0	0	0	0	0	0	0	0	0	0	0	0	0	0	0	0	0	0	0	0	0	0	0	0
0	0	0	0	0	0	0	0	0	0	0	0	0	0	0	0	0	0	0	0	0	0	0	0	0	0	0	0	0	0	0
0	0	0	0	0	0	0	0	0	0	0	0	0	0	0	0	0	0	0	0	0	0	0	0	0	0	0	0	0	0	0
0	0	0	0	0	0	0	0	0	0	0	0	0	0	0	0	0	0	0	0	0	0	0	0	0	0	0	0	0	0	0
0	0	0	0	0	0	0	0	0	0	0	0	0	0	0	0	0	0	0	0	0	0	0	0	0	0	0	0	0	0	0
0	0	0	0	0	0	0	0	0	0	0	0	0	0	0	0	0	0	0	0	0	0	0	0	0	0	0	0	0	0	0
0	0	0	0	0	0	0	0	0	0	0	0	0	0	0	0	0	0	0	0	0	0	0	0	0	0	0	0	0	0	0
0	0	0	0	0	0	0	0	0	0	0	0	0	0	0	0	0	0	0	0	0	0	0	0	0	0	0	0	0	0	0
0	0	0	0	0	0	0	0	0	0	0	0	0	0	0	0	0	0	0	0	0	0	0	0	0	0	0	0	0	0	0
0	0	0	0	0	0	0	0	0	0	0	0	0	0	0	0	0	0	0	0	0	0	0	0	0	0	0	0	0	0	0
0	0	0	0	0	0	0	0	0	0	0	0	0	0	0	0	0	0	0	0	0	0	0	0	0	0	0	0	0	0	0
0	0	0	0	0	0	0	0	0	0	0	0	0	0	0	0	0	0	0	0	0	0	0	0	0	0	0	0	0	0	0
0	0	0	0	0	0	0	0	0	0	0	0	0	0	0	0	0	0	0	0	0	0	0	0	0	0	0	0	0	0	0
0	0	0	0	0	0	0	0	0	0	0	0	0	0	0	0	0	0	0	0	0	0	0	0	0	0	0	0	0	0	0
0	0	0	0	0	0	0	0	0	0	0	0	0	0	0	0	0	0	0	0	0	0	0	0	0	0	0	0	0	0	0
0	0	0	0	0	0	0	0	0	0	0	0	0	0	0	0	0	0	0	0	0	0	0	0	0	0	0	0	0	0	0
0	0	0	0	0	0	0	0	0	0	0	0	0	0	0	0	0	0	0	0	0	0	0	0	0	0	0	0	0	0	0
0	0	0	0	0	0	0	0	0	0	0	0	0	0	0	0	0	0	0	0	0	0	0	0	0	0	0	0	0	0	0
0	0	0	0	0	0	0	0	0	0	0	0	0	0	0	0	0	0	0	0	0	0	0	0	0	0	0	0	0	0	0
0	0	0	0	0	0	0	0	0	0	0	0	0	0	0	0	0	0	0	0	0	0	0	0	0	0	0	0	0	0	0
0	0	0	0	0	0	0	0	0	0	0	0	0	0	0	0	0	0	0	0	0	0	0	0	0	0	0	0	0	0	0
0	0	0	0	0	0	0	0	0	0	0	0	0	0	0	0	0	0	0	0	0	0	0	0	0	0	0	0	0	0	0
0	0	0	0	0	0	0	0	0	0	0	0	0	0	0	0	0	0	0	0	0	0	0	0	0	0	0	0	0	0	0
0	0	0	0	0	0	0	0	0	0	0	0	0	0	0	0	0	0	0	0	0	0	0	0	0	0	0	0	0	0	0
0	0	0	0	0	0	0	0	0	0	0	0	0	0	0	0	0	0	0	0	0	0	0	0	0	0	0	0	0	0	0
0	0	0	0	0	0	0	0	0	0	0	0	0	0	0	0	0	0	0	0	0	0	0	0	0	0	0	0	0	0	0
0	0	0	0	0	0	0	0	0	0	0	0	0	0	0	0	0	0	0	0	0	0	0	0	0	0	0	0	0	0	0
0	0	0	0	0	0	0	0	0	0	0	0	0	0	0	0	0	0	0	0	0	0	0	0	0	0	0	0	0	0	0
0	0	0	0	0	0	0	0	0	0	0	0	0	0	0	0	0	0	0	0	0	0	0	0	0	0	0	0	0	0	0
0	0	0	0	0	0	0	0	0	0	0	0	0	0	0	0	0	0	0	0	0	0	0	0	0	0	0	0	0	0	0
0	0	0	0	0	0	0	0	0	0	0	0	0	0	0	0	0	0	0	0	0	0	0	0	0	0	0	0	0	0	0
0	0	0	0	0	0	0	0	0	0	0	0	0	0	0	0	0	0	0	0	0	0	0	0	0	0	0	0	0	0	0
0	0	0	0	0	0	0	0	0	0	0	0	0	0	0	0	0	0	0	0	0	0	0	0	0	0	0	0	0	0	0
0	0	0	0	0	0	0	0	0	0	0	0	0	0	0	0	0	0	0	0	0	0	0	0	0	0	0	0	0	0	0
0	0	0	0	0	0	0	0	0	0	0	0	0	0	0	0	0	0	0	0	0	0	0	0	0	0	0	0	0	0	0
0	0	0	0	0	0	0	0	0	0	0	0	0	0	0	0	0	0	0	0	0	0	0	0	0	0	0	0	0	0	0
0	0	0	0	0	0	0	0	0	0	0	0	0	0	0	0	0	0	0	0	0	0	0	0	0	0	0	0	0	0	0
0	0	0	0	0	0	0	0	0	0	0	0	0	0	0	0	0	0	0	0	0	0	0	0	0	0	0	0	0	0	0
0	0	0	0	0	0	0	0	0	0	0	0	0	0	0	0	0	0	0	0	0	0	0	0	0	0	0	0	0	0	0
0	0	0	0	0	0	0	0	0	0	0	0	0	0	0	0	0	0	0	0	0	0	0	0	0	0	0	0	0	0	0
0	0	0	0	0	0	0	0	0	0	0	0	0	0	0	0	0	0	0	0	0	0	0	0	0	0	0	0	0	0	0
0	0	0	0	0	0	0	0	0	0	0	0	0	0	0	0	0	0	0	0	0	0	0	0	0	0	0	0	0	0	0
0	0	0	0	0	0	0	0	0	0	0	0	0	0	0	0	0	0	0	0	0	0	0	0	0	0	0	0	0	0	0
0	0	0	0	0	0	0	0	0	0	0	0	0	0	0	0	0	0	0	0	0	0	0	0	0	0	0	0	0	0	0
0	0	0	0	0	0	0	0	0	0	0	0	0	0	0	0	0	0	0	0	0	0	0	0	0	0	0	0	0	0	0
0	0	0	0	0	0	0	0	0	0	0	0	0	0	0	0	0	0	0	0	0	0	0	0	0	0	0	0	0	0	0
0	0	0	0	0	0	0	0	0	0	0	0	0	0	0	0	0	0	0	0	0	0	0	0	0	0	0	0	0	0	0
0	0	0	0	0	0	0	0	0	0	0	0	0	0	0	0	0	0	0	0	0	0	0	0	0	0	0	0	0	0	0
0	0	0	0	0	0	0	0	0	0	0	0	0	0	0	0	0	0	0	0	0	0	0	0	0	0	0	0	0	0	0
0	0	0	0	0	0	0	0	0	0	0	0	0	0	0	0	0	0	0	0	0	0	0	0	0	0	0	0	0	0	0
0	0	0	0	0	0	0	0	0	0	0	0	0	0	0	0	0	0	0	0	0	0	0	0	0	0	0	0	0	0	0
0	0	0	0	0	0	0	0	0	0	0	0	0	0	0	0	0	0	0	0	0	0	0	0	0	0	0	0	0	0	0
0	0	0	0	0	0	0	0	0	0	0	0	0	0	0	0	0	0	0	0	0	0	0	0	0	0	0	0	0	0	0
0	0	0	0	0	0	0	0	0	0	0	0	0	0	0	0	0	0	0	0	0	0	0	0	0	0	0	0	0	0	0
0	0	0	0	0	0	0	0	0	0	0	0	0	0	0	0	0	0	0	0	0	0	0	0	0	0	0	0	0	0	0
0	0	0	0	0	0	0	0	0	0	0	0	0	0	0	0	0	0	0	0	0	0	0	0	0	0	0	0	0	0	0
0	0	0	0	0	0	0	0	0	0	0	0	0	0	0	0	0	0	0	0	0	0	0	0	0	0	0	0	0	0	0
0	0	0	0	0	0	0	0	0	0	0	0	0	0	0	0	0	0	0	0	0	0	0	0	0	0	0	0	0	0	0
0	0	0	0	0	0	0	0	0	0	0	0	0	0	0	0	0	0	0	0	0	0	0	0	0	0	0	0	0	0	0
0	0	0	0	0	0	0	0	0	0	0	0	0	0	0	0	0	0	0	0	0	0	0	0	0	0	0	0	0	0	0
0	0	0	0	0	0	0	0	0	0	0	0	0	0	0	0	0	0	0	0	0	0	0	0	0	0	0	0	0	0	0
0	0	0	0	0	0	0	0	0	0	0	0	0	0	0	0	0	0	0	0	0	0	0	0	0	0	0	0	0	0	0
0	0	0	0	0	0	0	0	0	0	0	0	0	0	0	0	0	0	0	0	0	0	0	0	0	0	0	0	0	0	0
0	0	0	0	0	0	0	0	0	0	0	0	0	0	0	0	0	0	0	0	0	0	0	0	0	0	0	0	0	0	0
0	0	0	0	0	0	0	0	0	0	0	0	0	0	0	0	0	0	0	0	0	0	0	0	0	0	0	0	0	0	0
0	0	0	0	0	0	0	0	0	0	0	0	0	0	0	0	0	0	0	0	0	0	0	0	0	0	0	0	0	0	0
0	0	0	0	0	0	0	0	0	0	0	0	0	0	0	0	0	0	0	0	0	0	0	0	0	0	0	0	0	0	0
0	0	0	0	0	0	0	0	0	0	0	0	0	0	0	0	0	0	0	0	0	0	0	0	0	0	0	0	0	0	0
0	0	0	0	0	0	0	0	0	0	0	0	0	0	0	0	0	0	0	0	0	0	0	0	0	0	0	0	0	0	0
0	0	0	0	0	0	0	0	0	0	0	0	0	0	0	0	0	0	0	0	0	0	0	0	0	0	0	0	0	0	0
0	0	0	0	0	0	0	0	0	0	0	0	0	0	0	0	0	0	0	0	0	0	0	0	0	0	0	0	0	0	0
0	0	0	0	0	0	0	0	0	0	0	0	0	0	0	0	0	0	0	0	0	0	0	0	0	0	0	0	0	0	0
0	0	0	0	0	0	0	0	0	0	0	0	0	0	0	0	0	0	0	0	0	0	0	0	0	0	0	0	0	0	0
0	0	0	0	0	0	0	0	0	0	0	0	0	0	0	0	0	0	0	0	0	0	0	0	0	0	0	0	0	0	0
0	0	0	0	0	0	0	0	0	0	0	0	0	0	0	0	0	0	0	0	0	0	0	0	0	0	0	0	0	0	0
0	0	0	0	0	0	0	0	0	0	0	0	0	0	0	0	0	0	0	0	0	0	0	0	0	0	0	0	0	0	0
0	0	0	0	0	0	0	0	0	0	0	0	0	0	0	0	0	0	0	0	0	0	0	0	0	0	0	0	0	0	0
0	0	0	0	0	0	0	0	0	0	0	0	0	0	0	0	0	0	0	0	0	0	0	0	0	0	0	0	0	0	0
0	0	0	0	0	0	0	0	0	0	0	0	0	0	0	0	0	0	0	0	0	0	0	0	0	0	0	0	0	0	0
0	0	0	0	0	0	0	0	0	0	0	0	0	0	0	0	0	0	0	0	0	0	0	0	0	0	0	0	0	0	0
0	0	0	0	0	0	0	0	0	0	0	0	0	0	0	0	0	0	0	0	0	0	0	0	0	0	0	0	0	0	0
0	0	0	0	0	0	0	0	0	0	0	0	0	0	0	0	0	0	0	0	0	0	0	0	0	0	0	0	0	0	0
0	0	0	0	0	0	0	0	0	0	0	0	0	0	0	0	0	0	0	0	0	0	0	0	0	0	0	0	0	0	0
0	0	0	0	0	0	0	0	0	0	0	0	0	0	0	0	0	0	0	0	0	0	0	0	0	0	0	0	0	0	0
0	0	0	0	0	0	0	0	0	0	0	0	0	0	0	0	0	0	0	0	0	0	0	0	0	0	0	0	0	0	0
0	0	0	0	0	0	0	0	0	0	0	0	0	0	0	0	0	0	0	0	0	0	0	0	0	0	0	0	0	0	0
0	0	0	0	0	0	0	0	0	0	0	0	0	0	0	0	0	0	0	0	0	0	0	0	0	0	0	0	0	0	0
0	0	0	0	0	0	0	0	0	0	0	0	0	0	0	0	0	0	0	0	0	0	0	0	0	0	0	0	0	0	0
0	0	0	0	0	0	0	0	0	0	0	0	0	0	0	0	0	0	0	0	0	0	0	0	0	0	0	0	0	0	0
0	0	0	0	0	0	0	0	0	0	0	0	0	0	0	0	0	0	0	0	0	0	0	0	0	0	0	0	0	0	0
0	0	0	0	0	0	0	0	0	0	0	0	0	0	0	0	0	0	0	0	0	0	0	0	0	0	0	0	0	0	0
0	0	0	0	0	0	0	0	0	0	0	0	0	0	0	0	0	0	0	0	0	0	0	0	0	0	0	0	0	0	0
0	0	0	0	0	0	0	0	0	0	0	0	0	0	0	0	0	0	0	0	0	0	0	0	0	0	0	0	0	0	0
0	0	0	0	0	0	0	0	0	0	0	0	0	0	0	0	0	0	0	0	0	0	0	0	0	0	0	0	0	0	0
0	0	0	0	0	0	0	0	0	0	0	0	0	0	0	0	0	0	0	0	0	0	0	0	0	0	0	0	0	0	0
0	0	0	0	0	0	0	0	0	0	0	0	0	0	0	0	0	0	0	0	0	0	0	0	0	0	0	0	0	0	0
0	0	0	0	0	0	0	0	0	0	0	0	0	0	0	0	0	0	0	0	0	0	0	0	0	0	0	0	0	0	0
0	0	0	0	0	0	0	0	0	0	0	0	0	0	0	0	0	0	0	0	0	0	0	0	0	0	0	0	0	0	0
0	0	0	0	0	0	0	0	0	0	0	0	0	0	0	0	0	0	0	0	0	0	0	0	0	0	0	0	0	0	0
0	0	0	0	0	0	0	0	0	0	0	0	0	0	0	0	0	0	0	0	0	0	0	0	0	0	0	0	0	0	0
0	0	0	0	0	0	0	0	0	0	0	0	0	0	0	0	0	0	0	0	0	0	0	0	0	0	0	0	0	0	0
0	0	0	0	0	0	0	0	0	0	0	0	0	0	0	0	0	0	0	0	0	0	0	0	0	0	0	0	0	0	0
0	0	0	0	0	0	0	0	0	0	0	0	0	0	0	0	0	0	0	0	0	0	0	0	0	0	0	0	0	0	0
0	0	0	0	0	0	0	0	0	0	0	0	0	0	0	0	0	0	0	0	0	0	0	0	0	0	0	0	0	0	0
0	0	0	0	0	0	0	0	0	0	0	0	0	0	0	0	0	0	0	0	0	0	0	0	0	0	0	0	0	0	0
0	0	0	0	0	0	0	0	0	0	0	0	0	0	0	0	0	0	0	0	0	0	0	0	0	0	0	0	0	0	0
0	0	0	0	0	0	0	0	0	0	0	0	0	0	0	0	0	0	0	0	0	0	0	0	0	0	0	0	0	0	0
0	0	0	0	0	0	0	0	0	0	0	0	0	0	0	0	0	0	0	0	0	0	0	0	0	0	0	0	0	0	0
0	0	0	0	0	0	0	0	0	0	0	0	0	0	0	0	0	0	0	0	0	0	0	0	0	0	0	0	0	0	0
0	0	0	0	0	0	0	0	0	0	0	0	0	0	0	0	0	0	0	0	0	0	0	0	0	0	0	0	0	0	0
0	0	0	0	0	0	0	0	0	0	0	0	0	0	0	0	0	0	0	0	0	0	0	0	0	0	0	0	0	0	0
0	0	0	0	0	0	0	0	0	0	0	0	0	0	0	0	0	0	0	0	0	0	0	0	0	0	0	0	0	0	0
0	0	0	0	0	0	0	0	0	0	0	0	0	0	0	0	0	0	0	0	0	0	0	0	0	0	0	0	0	0	0
0	0	0	0	0	0	0	0	0	0	0	0	0	0	0	0	0	0	0	0	0	0	0	0	0	0	0	0	0	0	0
0	0	0	0	0	0	0	0	0	0	0	0	0	0	0	0	0	0	0	0	0	0	0	0	0	0	0	0	0	0	0
0	0	0	0	0	0	0	0	0	0	0	0	0	0	0	0	0	0	0	0	0	0	0	0	0	0	0	0	0	0	0
0	0	0	0	0	0	0	0	0	0	0	0	0	0	0	0	0	0	0	0	0	0	0	0	0	0	0	0	0	0	0
0	0	0	0	0	0	0	0	0	0	0	0	0	0	0	0	0	0	0	0	0	0	0	0	0	0	0	0	0	0	0
0	0	0	0	0	0	0	0	0	0	0	0	0	0	0	0	0	0	0	0	0	0	0	0	0	0	0	0	0	0	0
0	0	0	0	0	0	0	0	0	0	0	0	0	0	0	0	0	0	0	0	0	0	0	0	0	0	0	0	0	0	0
0	0	0	0	0	0	0	0	0	0	0	0	0	0	0	0	0	0	0	0	0	0	0	0	0	0	0	0	0	0	0
0	0	0	0	0	0	0	0	0	0	0	0	0	0	0	0	0	0	0	0	0	0	0	0	0	0	0	0	0	0	0
0	0	0	0	0	0	0	0	0	0	0	0	0	0	0	0	0	0	0	0	0	0	0	0	0	0	0	0	0	0	0
0	0	0	0	0	0	0	0	0	0	0	0	0	0	0	0	0	0	0	0	0	0	0	0	0	0	0	0	0	0	0
0	0	0	0	0	0	0	0	0	0	0	0	0	0	0	0	0	0	0	0	0	0	0	0	0	0	0	0	0	0	0
0	0	0	0	0	0	0	0	0	0	0	0	0	0	0	0	0	0	0	0	0	0	0	0	0	0	0	0	0	0	0
0	0	0	0	0	0	0	0	0	0	0	0	0	0	0	0	0	0	0	0	0	0	0	0	0	0	0	0	0	0	0
0	0	0	0	0	0	0	0	0	0	0	0	0	0	0	0	0	0	0	0	0	0	0	0	0	0	0	0	0	0	0
0	0	0	0	0	0	0	0	0	0	0	0	0	0	0	0	0	0	0	0	0	0	0	0	0	0	0	0	0	0	0
0	0	0	0	0	0	0	0	0	0	0	0	0	0	0	0	0	0	0	0	0	0	0	0	0	0	0	0	0	0	0
0	0	0	0	0	0	0	0	0	0	0	0	0	0	0	0	0	0	0	0	0	0	0	0	0	0	0	0	0	0	0
0	0	0	0	0	0	0	0	0	0	0	0	0	0	0	0	0	0	0	0	0	0	0	0	0	0	0	0	0	0	0
0	0	0	0	0	0	0	0	0	0	0	0	0	0	0	0	0	0	0	0	0	0	0	0	0	0	0	0	0	0	0
0	0	0	0	0	0	0	0	0	0	0	0	0	0	0	0	0	0	0	0	0	0	0	0	0	0	0	0	0	0	0
0	0	0	0	0	0	0	0	0	0	0	0	0	0	0	0	0	0	0	0	0	0	0	0	0	0	0	0	0	0	0
0	0	0	0	0	0	0	0	0	0	0	0	0	0	0	0	0	0	0	0	0	0	0	0	0	0	0	0	0	0	0
0	0	0	0	0	0	0	0	0	0	0	0	0	0	0	0	0	0	0	0	0	0	0	0	0	0	0	0	0	0	0
0	0	0	0	0	0	0	0	0	0	0	0	0	0	0	0	0	0	0	0	0	0	0	0	0	0	0	0	0	0	0
0	0	0	0	0	0	0	0	0	0	0	0	0	0	0	0	0	0	0	0	0	0	0	0	0	0	0	0	0	0	0
0	0	0	0	0	0	0	0	0	0	0	0	0	0	0	0	0	0	0	0	0	0	0	0	0	0	0	0	0	0	0
0	0	0	0	0	0	0	0	0	0	0	0	0	0	0	0	0	0	0	0	0	0	0	0	0	0	0	0	0	0	0
0	0	0	0	0	0	0	0	0	0	0	0	0	0	0	0	0	0	0	0	0	0	0	0	0	0	0	0	0	0	0
0	0	0	0	0	0	0	0	0	0	0	0	0	0	0	0	0	0	0	0	0	0	0	0	0	0	0	0	0	0	0
0	0	0	0	0	0	0	0	0	0	0	0	0	0	0	0	0	0	0	0	0	0	0	0	0	0	0	0	0	0	0
0	0	0	0	0	0	0	0	0	0	0	0	0	0	0	0	0	0	0	0	0	0	0	0	0	0	0	0	0	0	0
0	0	0	0	0	0	0	0	0	0	0	0	0	0	0	0	0	0	0	0	0	0	0	0	0	0	0	0	0	0	0
0	0	0	0	0	0	0	0	0	0	0	0	0	0	0	0	0	0	0	0	0	0	0	0	0	0	0	0	0	0	0
0	0	0	0	0	0	0	0	0	0	0	0	0	0	0	0	0	0	0	0	0	0	0	0	0	0	0	0	0	0	0
0	0	0	0	0	0	0	0	0	0	0	0	0	0	0	0	0	0	0	0	0	0	0	0	0	0	0	0	0	0	0
0	0	0	0	0	0	0	0	0	0	0	0	0	0	0	0	0	0	0	0	0	0	0	0	0	0	0	0	0	0	0
0	0	0	0	0	0	0	0	0	0	0	0	0	0	0	0	0	0	0	0	0	0	0	0	0	0	0	0	0	0	0
0	0	0	0	0	0	0	0	0	0	0	0	0	0	0	0	0	0	0	0	0	0	0	0	0	0	0	0	0	0	0
0	0	0	0	0	0	0	0	0	0	0	0	0	0	0	0	0	0	0	0	0	0	0	0	0	0	0	0	0	0	0
0	0	0	0	0	0	0	0	0	0	0	0	0	0	0	0	0	0	0	0	0	0	0	0	0	0	0	0	0	0	0
0	0	0	0	0	0	0	0	0	0	0	0	0	0	0	0	0	0	0	0	0	0	0	0	0	0	0	0	0	0	0
0	0	0	0	0	0	0	0	0	0	0	0	0	0	0	0	0	0	0	0	0	0	0	0	0	0	0	0	0	0	0
0	0	0	0	0	0	0	0	0	0	0	0	0	0	0	0	0	0	0	0	0	0	0	0	0	0	0	0	0	0	0
0	0	0	0	0	0	0	0	0	0	0	0	0	0	0	0	0	0	0	0	0	0	0	0	0	0	0	0	0	0	0
0	0	0	0	0	0	0	0	0	0	0	0	0	0	0	0	0	0	0	0	0	0	0	0	0	0	0	0	0	0	0
0	0	0	0	0	0	0	0	0	0	0	0	0	0	0	0	0	0	0	0	0	0	0	0	0	0	0	0	0	0	0
0	0	0	0	0	0	0	0	0	0	0	0	0	0	0	0	0	0	0	0	0	0	0	0	0	0	0	0	0	0	0
0	0	0	0	0	0	0	0	0	0	0	0	0	0	0	0	0	0	0	0	0	0	0	0	0	0	0	0	0	0	0
0	0	0	0	0	0	0	0	0	0	0	0	0	0	0	0	0	0	0	0	0	0	0	0	0	0	0	0	0	0	0
0	0	0	0	0	0	0	0	0	0	0	0	0	0	0	0	0	0	0	0	0	0	0	0	0	0	0	0	0	0	0
0	0	0	0	0	0	0	0	0	0	0	0	0	0	0	0	0	0	0	0	0	0	0	0	0	0	0	0	0	0	0
0	0	0	0	0	0	0	0	0	0	0	0	0	0	0	0	0	0	0	0	0	0	0	0	0	0	0	0	0	0	0
0	0	0	0	0	0	0	0	0	0	0	0	0	0	0	0	0	0	0	0	0	0	0	0	0	0	0	0	0	0	0
0	0	0	0	0	0	0	0	0	0	0	0	0	0	0	0	0	0	0	0	0	0	0	0	0	0	0	0	0	0	0
0	0	0	0	0	0	0	0	0	0	0	0	0	0	0	0	0	0	0	0	0	0	0	0	0	0	0	0	0	0	0
0	0	0	0	0	0	0	0	0	0	0	0	0	0	0	0	0	0	0	0	0	0	0	0	0	0	0	0	0	0	0
0	0	0	0	0	0	0	0	0	0	0	0	0	0	0	0	0	0	0	0	0	0	0	0	0	0	0	0	0	0	0
0	0	0	0	0	0	0	0	0	0	0	0	0	0	0	0	0	0	0	0	0	0	0	0	0	0	0	0	0	0	0
0	0	0	0	0	0	0	0	0	0	0	0	0	0	0	0	0	0	0	0	0	0	0	0	0	0	0	0	0	0	0
0	0	0	0	0	0	0	0	0	0	0	0	0	0	0	0	0	0	0	0	0	0	0	0	0	0	0	0	0	0	0
0	0	0	0	0	0	0	0	0	0	0	0	0	0	0	0	0	0	0	0	0	0	0	0	0	0	0	0	0	0	0
0	0	0	0	0	0	0	0	0	0	0	0	0	0	0	0	0	0	0	0	0	0	0	0	0	0	0	0	0	0	0
0	0	0	0	0	0	0	0	0	0	0	0	0	0	0	0	0	0	0	0	0	0	0	0	0	0	0	0	0	0	0
0	0	0	0	0	0	0	0	0	0	0	0	0	0	0	0	0	0	0	0	0	0	0	0	0	0	0	0	0	0	0
0	0	0	0	0	0	0	0	0	0	0	0	0	0	0	0	0	0	0	0	0	0	0	0	0	0	0	0	0	0	0
0	0	0	0	0	0	0	0	0	0	0	0	0	0	0	0	0	0	0	0	0	0	0	0	0	0	0	0	0	0	0
0	0	0	0	0	0	0	0	0	0	0	0	0	0	0	0	0	0	0	0	0	0	0	0	0	0	0	0	0	0	0
0	0	0	0	0	0	0	0	0	0	0	0	0	0	0	0	0	0	0	0	0	0	0	0	0	0	0	0	0	0	0
0	0	0	0	0	0	0	0	0	0	0	0	0	0	0	0	0	0	0	0	0	0	0	0	0	0	0	0	0	0	0
0	0	0	0	0	0	0	0	0	0	0	0	0	0	0	0	0	0	0	0	0	0	0	0	0	0	0	0	0	0	0
0	0	0	0	0	0	0	0	0	0	0	0	0	0	0	0	0	0	0	0	0	0	0	0	0	0	0	0	0	0	0
0	0	0	0	0	0	0	0	0	0	0	0	0	0	0	0	0	0	0	0	0	0	0	0	0	0	0	0	0	0	0
0	0	0	0	0	0	0	0	0	0	0	0	0	0	0	0	0	0	0	0	0	0	0	0	0	0	0	0	0	0	0
0	0	0	0	0	0	0	0	0	0	0	0	0	0	0	0	0	0	0	0	0	0	0	0	0	0	0	0	0	0	0
0	0	0	0	0	0	0	0	0	0	0	0	0	0	0	0	0	0	0	0	0	0	0	0	0	0	0	0	0	0	0
0	0	0	0	0	0	0	0	0	0	0	0	0	0	0	0	0	0	0	0	0	0	0	0	0	0	0	0	0	0	0
0	0	0	0	0	0	0	0	0	0	0	0	0	0	0	0	0	0	0	0	0	0	0	0	0	0	0	0	0	0	0
0	0	0	0	0	0	0	0	0	0	0	0	0	0	0	0	0	0	0	0	0	0	0	0	0	0	0	0	0	0	0
0	0	0	0	0	0	0	0	0	0	0	0	0	0	0	0	0	0	0	0	0	0	0	0	0	0	0	0	0	0	0
0	0	0	0	0	0	0	0	0	0	0	0	0	0	0	0	0	0	0	0	0	0	0	0	0	0	0	0	0	0	0
0	0	0	0	0	0	0	0	0	0	0	0	0	0	0	0	0	0	0	0	0	0	0	0	0	0	0	0	0	0	0
0	0	0	0	0	0	0	0	0	0	0	0	0	0	0	0	0	0	0	0	0	0	0	0	0	0	0	0	0	0	0
0	0	0	0	0	0	0	0	0	0	0	0	0	0	0	0	0	0	0	0	0	0	0	0	0	0	0	0	0	0	0
0	0	0	0	0	0	0	0	0	0	0	0	0	0	0	0	0	0	0	0	0	0	0	0	0	0	0	0	0	0	0
0	0	0	0	0	0	0	0	0	0	0	0	0	0	0	0	0	0	0	0	0	0	0	0	0	0	0	0	0	0	0
0	0	0	0	0	0	0	0	0	0	0	0	0	0	0	0	0	0	0	0	0	0	0	0	0	0	0	0	0	0	0
0	0	0	0	0	0	0	0	0	0	0	0	0	0	0	0	0	0	0	0	0	0	0	0	0	0	0	0	0	0	0
0	0	0	0	0	0	0	0	0	0	0	0	0	0	0	0	0	0	0	0	0	0	0	0	0	0	0	0	0	0	0
0	0	0	0	0	0	0	0	0	0	0	0	0	0	0	0	0	0	0	0	0	0	0	0	0	0	0	0	0	0	0
0	0	0	0	0	0	0	0	0	0	0	0	0	0	0	0	0	0	0	0	0	0	0	0	0	0	0	0	0	0	0
0	0	0	0	0	0	0	0	0	0	0	0	0	0	0	0	0	0	0	0	0	0	0	0	0	0	0	0	0	0	0
0	0	0	0	0	0	0	0	0	0	0	0	0	0	0	0	0	0	0	0	0	0	0	0	0	0	0	0	0	0	0
0	0	0	0	0	0	0	0	0	0	0	0	0	0	0	0	0	0	0	0	0	0	0	0	0	0	0	0	0	0	0
0	0	0	0	0	0	0	0	0	0	0	0	0	0	0	0	0	0	0	0	0	0	0	0	0	0	0	0	0	0	0
0	0	0	0	0	0	0	0	0	0	0	0	0	0	0	0	0	0	0	0	0	0	0	0	0	0	0	0	0	0	0
0	0	0	0	0	0	0	0	0	0	0	0	0	0	0	0	0	0	0	0	0	0	0	0	0	0	0	0	0	0	0
0	0	0	0	0	0	0	0	0	0	0	0	0	0	0	0	0	0	0	0	0	0	0	0	0	0	0	0	0	0	0
0	0	0	0	0	0	0	0	0	0	0	0	0	0	0	0	0	0	0	0	0	0	0	0	0	0	0	0	0	0	0
0	0	0	0	0	0	0	0	0	0	0	0	0	0	0	0	0	0	0	0	0	0	0	0	0	0	0	0	0	0	0
0	0	0	0	0	0	0	0	0	0	0	0	0	0	0	0	0	0	0	0	0	0	0	0	0	0	0	0	0	0	0
0	0	0	0	0	0	0	0	0	0	0	0	0	0	0	0	0	0	0	0	0	0	0	0	0	0	0	0	0	0	0
0	0	0	0	0	0	0	0	0	0	0	0	0	0	0	0	0	0	0	0	0	0	0	0	0	0	0	0	0	0	0
0	0	0	0	0	0	0	0	0	0	0	0	0	0	0	0	0	0	0	0	0	0	0	0	0	0	0	0	0	0	0
0	0	0	0	0	0	0	0	0	0	0	0	0	0	0	0	0	0	0	0	0	0	0	0	0	0	0	0	0	0	0
0	0	0	0	0	0	0	0	0	0	0	0	0	0	0	0	0	0	0	0	0	0	0	0	0	0	0	0	0	0	0
0	0	0	0	0	0	0	0	0	0	0	0	0	0	0	0	0	0	0	0	0	0	0	0	0	0	0	0	0	0	0
0	0	0	0	0	0	0	0	0	0	0	0	0	0	0	0	0	0	0	0	0	0	0	0	0	0	0	0	0	0	0
0	0	0	0	0	0	0	0	0	0	0	0	0	0	0	0	0	0	0	0	0	0	0	0	0	0	0	0	0	0	0
0	0	0	0	0	0	0	0	0	0	0	0	0	0	0	0	0	0	0	0	0	0	0	0	0	0	0	0	0	0	0
0	0	0	0	0	0	0	0	0	0	0	0	0	0	0	0	0	0	0	0	0	0	0	0	0	0	0	0	0	0	0
0	0	0	0	0	0	0	0	0	0	0	0	0	0	0	0	0	0	0	0	0	0	0	0	0	0	0	0	0	0	0
0	0	0	0	0	0	0	0	0	0	0	0	0	0	0	0	0	0	0	0	0	0	0	0	0	0	0	0	0	0	0
0	0	0	0	0	0	0	0	0	0	0	0	0	0	0	0	0	0	0	0	0	0	0	0	0	0	0	0	0	0	0
0	0	0	0	0	0	0	0	0	0	0	0	0	0	0	0	0	0	0	0	0	0	0	0	0	0	0	0	0	0	0
0	0	0	0	0	0	0	0	0	0	0	0	0	0	0	0	0	0	0	0	0	0	0	0	0	0	0	0	0	0	0
0	0	0	0	0	0	0	0	0	0	0	0	0	0	0	0	0	0	0	0	0	0	0	0	0	0	0	0	0	0	0
0	0	0	0	0	0	0	0	0	0	0	0	0	0	0	0	0	0	0	0	0	0	0	0	0	0	0	0	0	0	0
0	0	0	0	0	0	0	0	0	0	0	0	0	0	0	0	0	0	0	0	0	0	0	0	0	0	0	0	0	0	0
0	0	0	0	0	0	0	0	0	0	0	0	0	0	0	0	0	0	0	0	0	0	0	0	0	0	0	0	0	0	0
0	0	0	0	0	0	0	0	0	0	0	0	0	0	0	0	0	0	0	0	0	0	0	0	0	0	0	0	0	0	0
0	0	0	0	0	0	0	0	0	0	0	0	0	0	0	0	0	0	0	0	0	0	0	0	0	0	0	0	0	0	0
0	0	0	0	0	0	0	0	0	0	0	0	0	0	0	0	0	0	0	0	0	0	0	0	0	0	0	0	0	0	0
0	0	0	0	0	0	0	0	0	0	0	0	0	0	0	0	0	0	0	0	0	0	0	0	0	0	0	0	0	0	0
0	0	0	0	0	0	0	0	0	0	0	0	0	0	0	0	0	0	0	0	0	0	0	0	0	0	0	0	0	0	0
0	0	0	0	0	0	0	0	0	0	0	0	0	0	0	0	0	0	0	0	0	0	0	0	0	0	0	0	0	0	0
0	0	0	0	0	0	0	0	0	0	0	0	0	0	0	0	0	0	0	0	0	0	0	0	0	0	0	0	0	0	0
0	0	0	0	0	0	0	0	0	0	0	0	0	0	0	0	0	0	0	0	0	0	0	0	0	0	0	0	0	0	0
0	0	0	0	0	0	0	0	0	0	0	0	0	0	0	0	0	0	0	0	0	0	0	0	0	0	0	0	0	0	0
0	0	0	0	0	0	0	0	0	0	0	0	0	0	0	0	0	0	0	0	0	0	0	0	0	0	0	0	0	0	0
0	0	0	0	0	0	0	0	0	0	0	0	0	0	0	0	0	0	0	0	0	0	0	0	0	0	0	0	0	0	0
0	0	0	0	0	0	0	0	0	0	0	0	0	0	0	0	0	0	0	0	0	0	0	0	0	0	0	0	0	0	0
0	0	0	0	0	0	0	0	0	0	0	0	0	0	0	0	0	0	0	0	0	0	0	0	0	0	0	0	0	0	0
0	0	0	0	0	0	0	0	0	0	0	0	0	0	0	0	0	0	0	0	0	0	0	0	0	0	0	0	0	0	0
0	0	0	0	0	0	0	0	0	0	0	0	0	0	0	0	0	0	0	0	0	0	0	0	0	0	0	0	0	0	0
0	0	0	0	0	0	0	0	0	0	0	0	0	0	0	0	0	0	0	0	0	0	0	0	0	0	0	0	0	0	0
0	0	0	0	0	0	0	0	0	0	0	0	0	0	0	0	0	0	0	0	0	0	0	0	0	0	0	0	0	0	0
0	0	0	0	0	0	0	0	0	0	0	0	0	0	0	0	0	0	0	0	0	0	0	0	0	0	0	0	0	0	0
0	0	0	0	0	0	0	0	0	0	0	0	0	0	0	0	0	0	0	0	0	0	0	0	0	0	0	0	0	0	0
0	0	0	0	0	0	0	0	0	0	0	0	0	0	0	0	0	0	0	0	0	0	0	0	0	0	0	0	0	0	0
0	0	0	0	0	0	0	0	0	0	0	0	0	0	0	0	0	0	0	0	0	0	0	0	0	0	0	0	0	0	0
0	0	0	0	0	0	0	0	0	0	0	0	0	0	0	0	0	0	0	0	0	0	0	0	0	0	0	0	0	0	0
0	0	0	0	0	0	0	0	0	0	0	0	0	0	0	0	0	0	0	0	0	0	0	0	0	0	0	0	0	0	0
0	0	0	0	0	0	0	0	0	0	0	0	0	0	0	0	0	0	0	0	0	0	0	0	0	0	0	0	0	0	0
0	0	0	0	0	0	0	0	0	0	0	0	0	0	0	0	0	0	0	0	0	0	0	0	0	0	0	0	0	0	0
0	0	0	0	0	0	0	0	0	0	0	0	0	0	0	0	0	0	0	0	0	0	0	0	0	0	0	0	0	0	0
0	0	0	0	0	0	0	0	0	0	0	0	0	0	0	0	0	0	0	0	0	0	0	0	0	0	0	0	0	0	0
0	0	0	0	0	0	0	0	0	0	0	0	0	0	0	0	0	0	0	0	0	0	0	0	0	0	0	0	0	0	0
0	0	0	0	0	0	0	0	0	0	0	0	0	0	0	0	0	0	0	0	0	0	0	0	0	0	0	0	0	0	0
0	0	0	0	0	0	0	0	0	0	0	0	0	0	0	0	0	0	0	0	0	0	0	0	0	0	0	0	0	0	0
0	0	0	0	0	0	0	0	0	0	0	0	0	0	0	0	0	0	0	0	0	0	0	0	0	0	0	0	0	0	0
0	0	0	0	0	0	0	0	0	0	0	0	0	0	0	0	0	0	0	0	0	0	0	0	0	0	0	0	0	0	0
0	0	0	0	0	0	0	0	0	0	0	0	0	0	0	0	0	0	0	0	0	0	0	0	0	0	0	0	0	0	0
0	0	0	0	0	0	0	0	0	0	0	0	0	0	0	0	0	0	0	0	0	0	0	0	0	0	0	0	0	0	0
0	0	0	0	0	0	0	0	0	0	0	0	0	0	0	0	0	0	0	0	0	0	0	0	0	0	0	0	0	0	0
0	0	0	0	0	0	0	0	0	0	0	0	0	0	0	0	0	0	0	0	0	0	0	0	0	0	0	0	0	0	0
0	0	0	0	0	0	0	0	0	0	0	0	0	0	0	0	0	0	0	0	0	0	0	0	0	0	0	0	0	0	0
0	0	0	0	0	0	0	0	0	0	0	0	0	0	0	0	0	0	0	0	0	0	0	0	0	0	0	0	0	0	0
0	0	0	0	0	0	0	0	0	0	0	0	0	0	0	0	0	0	0	0	0	0	0	0	0	0	0	0	0	0	0
0	0	0	0	0	0	0	0	0	0	0	0	0	0	0	0	0	0	0	0	0	0	0	0	0	0	0	0	0	0	0
0	0	0	0	0	0	0	0	0	0	0	0	0	0	0	0	0	0	0	0	0	0	0	0	0	0	0	0	0	0	0
0	0	0	0	0	0	0	0	0	0	0	0	0	0	0	0	0	0	0	0	0	0	0	0	0	0	0	0	0	0	0
0	0	0	0	0	0	0	0	0	0	0	0	0	0	0	0	0	0	0	0	0	0	0	0	0	0	0	0	0	0	0
0	0	0	0	0	0	0	0	0	0	0	0	0	0	0	0	0	0	0	0	0	0	0	0	0	0	0	0	0	0	0
0	0	0	0	0	0	0	0	0	0	0	0	0	0	0	0	0	0	0	0	0	0	0	0	0	0	0	0	0	0	0
0	0	0	0	0	0	0	0	0	0	0	0	0	0	0	0	0	0	0	0	0	0	0	0	0	0	0	0	0	0	0
0	0	0	0	0	0	0	0	0	0	0	0	0	0	0	0	0	0	0	0	0	0	0	0	0	0	0	0	0	0	0
0	0	0	0	0	0	0	0	0	0	0	0	0	0	0	0	0	0	0	0	0	0	0	0	0	0	0	0	0	0	0
0	0	0	0	0	0	0	0	0	0	0	0	0	0	0	0	0	0	0	0	0	0	0	0	0	0	0	0	0	0	0
0	0	0	0	0	0	0	0	0	0	0	0	0	0	0	0	0	0	0	0	0	0	0	0	0	0	0	0	0	0	0
0	0	0	0	0	0	0	0	0	0	0	0	0	0	0	0	0	0	0	0	0	0	0	0	0	0	0	0	0	0	0
0	0	0	0	0	0	0	0	0	0	0	0	0	0	0	0	0	0	0	0	0	0	0	0	0	0	0	0	0	0	0
0	0	0	0	0	0	0	0	0	0	0	0	0	0	0	0	0	0	0	0	0	0	0	0	0	0	0	0	0	0	0
0	0	0	0	0	0	0	0	0	0	0	0	0	0	0	0	0	0	0	0	0	0	0	0	0	0	0	0	0	0	0
0	0	0	0	0	0	0	0	0	0	0	0	0	0	0	0	0	0	0	0	0	0	0	0	0	0	0	0	0	0	0
0	0	0	0	0	0	0	0	0	0	0	0	0	0	0	0	0	0	0	0	0	0	0	0	0	0	0	0	0	0	0
0	0	0	0	0	0	0	0	0	0	0	0	0	0	0	0	0	0	0	0	0	0	0	0	0	0	0	0	0	0	0
0	0	0	0	0	0	0	0	0	0	0	0	0	0	0	0	0	0	0	0	0	0	0	0	0	0	0	0	0	0	0
0	0	0	0	0	0	0	0	0	0	0	0	0	0	0	0	0	0	0	0	0	0	0	0	0	0	0	0	0	0	0
0	0	0	0	0	0	0	0	0	0	0	0	0	0	0	0	0	0	0	0	0	0	0	0	0	0	0	0	0	0	0
0	0	0	0	0	0	0	0	0	0	0	0	0	0	0	0	0	0	0	0	0	0	0	0	0	0	0	0	0	0	0
0	0	0	0	0	0	0	0	0	0	0	0	0	0	0	0	0	0	0	0	0	0	0	0	0	0	0	0	0	0	0
0	0	0	0	0	0	0	0	0	0	0	0	0	0	0	0	0	0	0	0	0	0	0	0	0	0	0	0	0	0	0
0	0	0	0	0	0	0	0	0	0	0	0	0	0	0	0	0	0	0	0	0	0	0	0	0	0	0	0	0	0	0
0	0	0	0	0	0	0	0	0	0	0	0	0	0	0	0	0	0	0	0	0	0	0	0	0	0	0	0	0	0	0
0	0	0	0	0	0	0	0	0	0	0	0	0	0	0	0	0	0	0	0	0	0	0	0	0	0	0	0	0	0	0
0	0	0	0	0	0	0	0	0	0	0	0	0	0	0	0	0	0	0	0	0	0	0	0	0	0	0	0	0	0	0
0	0	0	0	0	0	0	0	0	0	0	0	0	0	0	0	0	0	0	0	0	0	0	0	0	0	0	0	0	0	0
0	0	0	0	0	0	0	0	0	0	0	0	0	0	0	0	0	0	0	0	0	0	0	0	0	0	0	0	0	0	0
0	0	0	0	0	0	0	0	0	0	0	0	0	0	0	0	0	0	0	0	0	0	0	0	0	0	0	0	0	0	0
0	0	0	0	0	0	0	0	0	0	0	0	0	0	0	0	0	0	0	0	0	0	0	0	0	0	0	0	0	0	0
0	0	0	0	0	0	0	0	0	0	0	0	0	0	0	0	0	0	0	0	0	0	0	0	0	0	0	0	0	0	0
0	0	0	0	0	0	0	0	0	0	0	0	0	0	0	0	0	0	0	0	0	0	0	0	0	0	0	0	0	0	0
0	0	0	0	0	0	0	0	0	0	0	0	0	0	0	0	0	0	0	0	0	0	0	0	0	0	0	0	0	0	0
0	0	0	0	0	0	0	0	0	0	0	0	0	0	0	0	0	0	0	0	0	0	0	0	0	0	0	0	0	0	0
0	0	0	0	0	0	0	0	0	0	0	0	0	0	0	0	0	0	0	0	0	0	0	0	0	0	0	0	0	0	0
0	0	0	0	0	0	0	0	0	0	0	0	0	0	0	0	0	0	0	0	0	0	0	0	0	0	0	0	0	0	0
0	0	0	0	0	0	0	0	0	0	0	0	0	0	0	0	0	0	0	0	0	0	0	0	0	0	0	0	0	0	0
0	0	0	0	0	0	0	0	0	0	0	0	0	0	0	0	0	0	0	0	0	0	0	0	0	0	0	0	0	0	0
0	0	0	0	0	0	0	0	0	0	0	0	0	0	0	0	0	0	0	0	0	0	0	0	0	0	0	0	0	0	0
0	0	0	0	0	0	0	0	0	0	0	0	0	0	0	0	0	0	0	0	0	0	0	0	0	0	0	0	0	0	0
0	0	0	0	0	0	0	0	0	0	0	0	0	0	0	0	0	0	0	0	0	0	0	0	0	0	0	0	0	0	0
0	0	0	0	0	0	0	0	0	0	0	0	0	0	0	0	0	0	0	0	0	0	0	0	0	0	0	0	0	0	0
0	0	0	0	0	0	0	0	0	0	0	0	0	0	0	0	0	0	0	0	0	0	0	0	0	0	0	0	0	0	0
0	0	0	0	0	0	0	0	0	0	0	0	0	0	0	0	0	0	0	0	0	0	0	0	0	0	0	0	0	0	0
0	0	0	0	0	0	0	0	0	0	0	0	0	0	0	0	0	0	0	0	0	0	0	0	0	0	0	0	0	0	0
0	0	0	0	0	0	0	0	0	0	0	0	0	0	0	0	0	0	0	0	0	0	0	0	0	0	0	0	0	0	0
0	0	0	0	0	0	0	0	0	0	0	0	0	0	0	0	0	0	0	0	0	0	0	0	0	0	0	0	0	0	0
0	0	0	0	0	0	0	0	0	0	0	0	0	0	0	0	0	0	0	0	0	0	0	0	0	0	0	0	0	0	0
0	0	0	0	0	0	0	0	0	0	0	0	0	0	0	0	0	0	0	0	0	0	0	0	0	0	0	0	0	0	0
0	0	0	0	0	0	0	0	0	0	0	0	0	0	0	0	0	0	0	0	0	0	0	0	0	0	0	0	0	0	0
0	0	0	0	0	0	0	0	0	0	0	0	0	0	0	0	0	0	0	0	0	0	0	0	0	0	0	0	0	0	0
0	0	0	0	0	0	0	0	0	0	0	0	0	0	0	0	0	0	0	0	0	0	0	0	0	0	0	0	0	0	0
0	0	0	0	0	0	0	0	0	0	0	0	0	0	0	0	0	0	0	0	0	0	0	0	0	0	0	0	0	0	0
0	0	0	0	0	0	0	0	0	0	0	0	0	0	0	0	0	0	0	0	0	0	0	0	0	0	0	0	0	0	0
0	0	0	0	0	0	0	0	0	0	0	0	0	0	0	0	0	0	0	0	0	0	0	0	0	0	0	0	0	0	0
0	0	0	0	0	0	0	0	0	0	0	0	0	0	0	0	0	0	0	0	0	0	0	0	0	0	0	0	0	0	0
0	0	0	0	0	0	0	0	0	0	0	0	0	0	0	0	0	0	0	0	0	0	0	0	0	0	0	0	0	0	0
0	0	0	0	0	0	0	0	0	0	0	0	0	0	0	0	0	0	0	0	0	0	0	0	0	0	0	0	0	0	0
0	0	0	0	0	0	0	0	0	0	0	0	0	0	0	0	0	0	0	0	0	0	0	0	0	0	0	0	0	0	0
0	0	0	0	0	0	0	0	0	0	0	0	0	0	0	0	0	0	0	0	0	0	0	0	0	0	0	0	0	0	0
0	0	0	0	0	0	0	0	0	0	0	0	0	0	0	0	0	0	0	0	0	0	0	0	0	0	0	0	0	0	0
0	0	0	0	0	0	0	0	0	0	0	0	0	0	0	0	0	0	0	0	0	0	0	0	0	0	0	0	0	0	0
0	0	0	0	0	0	0	0	0	0	0	0	0	0	0	0	0	0	0	0	0	0	0	0	0	0	0	0	0	0	0
0	0	0	0	0	0	0	0	0	0	0	0	0	0	0	0	0	0	0	0	0	0	0	0	0	0	0	0	0	0	0
0	0	0	0	0	0	0	0	0	0	0	0	0	0	0	0	0	0	0	0	0	0	0	0	0	0	0	0	0	0	0
0	0	0	0	0	0	0	0	0	0	0	0	0	0	0	0	0	0	0	0	0	0	0	0	0	0	0	0	0	0	0
0	0	0	0	0	0	0	0	0	0	0	0	0	0	0	0	0	0	0	0	0	0	0	0	0	0	0	0	0	0	0
0	0	0	0	0	0	0	0	0	0	0	0	0	0	0	0	0	0	0	0	0	0	0	0	0	0	0	0	0	0	0
0	0	0	0	0	0	0	0	0	0	0	0	0	0	0	0	0	0	0	0	0	0	0	0	0	0	0	0	0	0	0
0	0	0	0	0	0	0	0	0	0	0	0	0	0	0	0	0	0	0	0	0	0	0	0	0	0	0	0	0	0	0
0	0	0	0	0	0	0	0	0	0	0	0	0	0	0	0	0	0	0	0	0	0	0	0	0	0	0	0	0	0	0
0	0	0	0	0	0	0	0	0	0	0	0	0	0	0	0	0	0	0	0	0	0	0	0	0	0	0	0	0	0	0
0	0	0	0	0	0	0	0	0	0	0	0	0	0	0	0	0	0	0	0	0	0	0	0	0	0	0	0	0	0	0
0	0	0	0	0	0	0	0	0	0	0	0	0	0	0	0	0	0	0	0	0	0	0	0	0	0	0	0	0	0	0
0	0	0	0	0	0	0	0	0	0	0	0	0	0	0	0	0	0	0	0	0	0	0	0	0	0	0	0	0	0	0
0	0	0	0	0	0	0	0	0	0	0	0	0	0	0	0	0	0	0	0	0	0	0	0	0	0	0	0	0	0	0
0	0	0	0	0	0	0	0	0	0	0	0	0	0	0	0	0	0	0	0	0	0	0	0	0	0	0	0	0	0	0
0	0	0	0	0	0	0	0	0	0	0	0	0	0	0	0	0	0	0	0	0	0	0	0	0	0	0	0	0	0	0
0	0	0	0	0	0	0	0	0	0	0	0	0	0	0	0	0	0	0	0	0	0	0	0	0	0	0	0	0	0	0
0	0	0	0	0	0	0	0	0	0	0	0	0	0	0	0	0	0	0	0	0	0	0	0	0	0	0	0	0	0	0
0	0	0	0	0	0	0	0	0	0	0	0	0	0	0	0	0	0	0	0	0	0	0	0	0	0	0	0	0	0	0
0	0	0	0	0	0	0	0	0	0	0	0	0	0	0	0	0	0	0	0	0	0	0	0	0	0	0	0	0	0	0
0	0	0	0	0	0	0	0	0	0	0	0	0	0	0	0	0	0	0	0	0	0	0	0	0	0	0	0	0	0	0
0	0	0	0	0	0	0	0	0	0	0	0	0	0	0	0	0	0	0	0	0	0	0	0	0	0	0	0	0	0	0
0	0	0	0	0	0	0	0	0	0	0	0	0	0	0	0	0	0	0	0	0	0	0	0	0	0	0	0	0	0	0
0	0	0	0	0	0	0	0	0	0	0	0	0	0	0	0	0	0	0	0	0	0	0	0	0	0	0	0	0	0	0
0	0	0	0	0	0	0	0	0	0	0	0	0	0	0	0	0	0	0	0	0	0	0	0	0	0	0	0	0	0	0
0	0	0	0	0	0	0	0	0	0	0	0	0	0	0	0	0	0	0	0	0	0	0	0	0	0	0	0	0	0	0
0	0	0	0	0	0	0	0	0	0	0	0	0	0	0	0	0	0	0	0	0	0	0	0	0	0	0	0	0	0	0
0	0	0	0	0	0	0	0	0	0	0	0	0	0	0	0	0	0	0	0	0	0	0	0	0	0	0	0	0	0	0
0	0	0	0	0	0	0	0	0	0	0	0	0	0	0	0	0	0	0	0	0	0	0	0	0	0	0	0	0	0	0
0	0	0	0	0	0	0	0	0	0	0	0	0	0	0	0	0	0	0	0	0	0	0	0	0	0	0	0	0	0	0
0	0	0	0	0	0	0	0	0	0	0	0	0	0	0	0	0	0	0	0	0	0	0	0	0	0	0	0	0	0	0
0	0	0	0	0	0	0	0	0	0	0	0	0	0	0	0	0	0	0	0	0	0	0	0	0	0	0	0	0	0	0
0	0	0	0	0	0	0	0	0	0	0	0	0	0	0	0	0	0	0	0	0	0	0	0	0	0	0	0	0	0	0
0	0	0	0	0	0	0	0	0	0	0	0	0	0	0	0	0	0	0	0	0	0	0	0	0	0	0	0	0	0	0
0	0	0	0	0	0	0	0	0	0	0	0	0	0	0	0	0	0	0	0	0	0	0	0	0	0	0	0	0	0	0
0	0	0	0	0	0	0	0	0	0	0	0	0	0	0	0	0	0	0	0	0	0	0	0	0	0	0	0	0	0	0
0	0	0	0	0	0	0	0	0	0	0	0	0	0	0	0	0	0	0	0	0	0	0	0	0	0	0	0	0	0	0
0	0	0	0	0	0	0	0	0	0	0	0	0	0	0	0	0	0	0	0	0	0	0	0	0	0	0	0	0	0	0
0	0	0	0	0	0	0	0	0	0	0	0	0	0	0	0	0	0	0	0	0	0	0	0	0	0	0	0	0	0	0
0	0	0	0	0	0	0	0	0	0	0	0	0	0	0	0	0	0	0	0	0	0	0	0	0	0	0	0	0	0	0
0	0	0	0	0	0	0	0	0	0	0	0	0	0	0	0	0	0	0	0	0	0	0	0	0	0	0	0	0	0	0
0	0	0	0	0	0	0	0	0	0	0	0	0	0	0	0	0	0	0	0	0	0	0	0	0	0	0	0	0	0	0
0	0	0	0	0	0	0	0	0	0	0	0	0	0	0	0	0	0	0	0	0	0	0	0	0	0	0	0	0	0	0
0	0	0	0	0	0	0	0	0	0	0	0	0	0	0	0	0	0	0	0	0	0	0	0	0	0	0	0	0	0	0
0	0	0	0	0	0	0	0	0	0	0	0	0	0	0	0	0	0	0	0	0	0	0	0	0	0	0	0	0	0	0
0	0	0	0	0	0	0	0	0	0	0	0	0	0	0	0	0	0	0	0	0	0	0	0	0	0	0	0	0	0	0
0	0	0	0	0	0	0	0	0	0	0	0	0	0	0	0	0	0	0	0	0	0	0	0	0	0	0	0	0	0	0
0	0	0	0	0	0	0	0	0	0	0	0	0	0	0	0	0	0	0	0	0	0	0	0	0	0	0	0	0	0	0
0	0	0	0	0	0	0	0	0	0	0	0	0	0	0	0	0	0	0	0	0	0	0	0	0	0	0	0	0	0	0
0	0	0	0	0	0	0	0	0	0	0	0	0	0	0	0	0	0	0	0	0	0	0	0	0	0	0	0	0	0	0
0	0	0	0	0	0	0	0	0	0	0	0	0	0	0	0	0	0	0	0	0	0	0	0	0	0	0	0	0	0	0
0	0	0	0	0	0	0	0	0	0	0	0	0	0	0	0	0	0	0	0	0	0	0	0	0	0	0	0	0	0	0
0	0	0	0	0	0	0	0	0	0	0	0	0	0	0	0	0	0	0	0	0	0	0	0	0	0	0	0	0	0	0
0	0	0	0	0	0	0	0	0	0	0	0	0	0	0	0	0	0	0	0	0	0	0	0	0	0	0	0	0	0	0
0	0	0	0	0	0	0	0	0	0	0	0	0	0	0	0	0	0	0	0	0	0	0	0	0	0	0	0	0	0	0
0	0	0	0	0	0	0	0	0	0	0	0	0	0	0	0	0	0	0	0	0	0	0	0	0	0	0	0	0	0	0
0	0	0	0	0	0	0	0	0	0	0	0	0	0	0	0	0	0	0	0	0	0	0	0	0	0	0	0	0	0	0
0	0	0	0	0	0	0	0	0	0	0	0	0	0	0	0	0	0	0	0	0	0	0	0	0	0	0	0	0	0	0
0	0	0	0	0	0	0	0	0	0	0	0	0	0	0	0	0	0	0	0	0	0	0	0	0	0	0	0	0	0	0
0	0	0	0	0	0	0	0	0	0	0	0	0	0	0	0	0	0	0	0	0	0	0	0	0	0	0	0	0	0	0
0	0	0	0	0	0	0	0	0	0	0	0	0	0	0	0	0	0	0	0	0	0	0	0	0	0	0	0	0	0	0
0	0	0	0	0	0	0	0	0	0	0	0	0	0	0	0	0	0	0	0	0	0	0	0	0	0	0	0	0	0	0
0	0	0	0	0	0	0	0	0	0	0	0	0	0	0	0	0	0	0	0	0	0	0	0	0	0	0	0	0	0	0
0	0	0	0	0	0	0	0	0	0	0	0	0	0	0	0	0	0	0	0	0	0	0	0	0	0	0	0	0	0	0
0	0	0	0	0	0	0	0	0	0	0	0	0	0	0	0	0	0	0	0	0	0	0	0	0	0	0	0	0	0	0
0	0	0	0	0	0	0	0	0	0	0	0	0	0	0	0	0	0	0	0	0	0	0	0	0	0	0	0	0	0	0
0	0	0	0	0	0	0	0	0	0	0	0	0	0	0	0	0	0	0	0	0	0	0	0	0	0	0	0	0	0	0
0	0	0	0	0	0	0	0	0	0	0	0	0	0	0	0	0	0	0	0	0	0	0	0	0	0	0	0	0	0	0
0	0	0	0	0	0	0	0	0	0	0	0	0	0	0	0	0	0	0	0	0	0	0	0	0	0	0	0	0	0	0
0	0	0	0	0	0	0	0	0	0	0	0	0	0	0	0	0	0	0	0	0	0	0	0	0	0	0	0	0	0	0
0	0	0	0	0	0	0	0	0	0	0	0	0	0	0	0	0	0	0	0	0	0	0	0	0	0	0	0	0	0	0
0	0	0	0	0	0	0	0	0	0	0	0	0	0	0	0	0	0	0	0	0	0	0	0	0	0	0	0	0	0	0
0	0	0	0	0	0	0	0	0	0	0	0	0	0	0	0	0	0	0	0	0	0	0	0	0	0	0	0	0	0	0
0	0	0	0	0	0	0	0	0	0	0	0	0	0	0	0	0	0	0	0	0	0	0	0	0	0	0	0	0	0	0
0	0	0	0	0	0	0	0	0	0	0	0	0	0	0	0	0	0	0	0	0	0	0	0	0	0	0	0	0	0	0
0	0	0	0	0	0	0	0	0	0	0	0	0	0	0	0	0	0	0	0	0	0	0	0	0	0	0	0	0	0	0
0	0	0	0	0	0	0	0	0	0	0	0	0	0	0	0	0	0	0	0	0	0	0	0	0	0	0	0	0	0	0
0	0	0	0	0	0	0	0	0	0	0	0	0	0	0	0	0	0	0	0	0	0	0	0	0	0	0	0	0	0	0
0	0	0	0	0	0	0	0	0	0	0	0	0	0	0	0	0	0	0	0	0	0	0	0	0	0	0	0	0	0	0
0	0	0	0	0	0	0	0	0	0	0	0	0	0	0	0	0	0	0	0	0	0	0	0	0	0	0	0	0	0	0
0	0	0	0	0	0	0	0	0	0	0	0	0	0	0	0	0	0	0	0	0	0	0	0	0	0	0	0	0	0	0
0	0	0	0	0	0	0	0	0	0	0	0	0	0	0	0	0	0	0	0	0	0	0	0	0	0	0	0	0	0	0
0	0	0	0	0	0	0	0	0	0	0	0	0	0	0	0	0	0	0	0	0	0	0	0	0	0	0	0	0	0	0
0	0	0	0	0	0	0	0	0	0	0	0	0	0	0	0	0	0	0	0	0	0	0	0	0	0	0	0	0	0	0
0	0	0	0	0	0	0	0	0	0	0	0	0	0	0	0	0	0	0	0	0	0	0	0	0	0	0	0	0	0	0
0	0	0	0	0	0	0	0	0	0	0	0	0	0	0	0	0	0	0	0	0	0	0	0	0	0	0	0	0	0	0
0	0	0	0	0	0	0	0	0	0	0	0	0	0	0	0	0	0	0	0	0	0	0	0	0	0	0	0	0	0	0
0	0	0	0	0	0	0	0	0	0	0	0	0	0	0	0	0	0	0	0	0	0	0	0	0	0	0	0	0	0	0
0	0	0	0	0	0	0	0	0	0	0	0	0	0	0	0	0	0	0	0	0	0	0	0	0	0	0	0	0	0	0
0	0	0	0	0	0	0	0	0	0	0	0	0	0	0	0	0	0	0	0	0	0	0	0	0	0	0	0	0	0	0
0	0	0	0	0	0	0	0	0	0	0	0	0	0	0	0	0	0	0	0	0	0	0	0	0	0	0	0	0	0	0
0	0	0	0	0	0	0	0	0	0	0	0	0	0	0	0	0	0	0	0	0	0	0	0	0	0	0	0	0	0	0
0	0	0	0	0	0	0	0	0	0	0	0	0	0	0	0	0	0	0	0	0	0	0	0	0	0	0	0	0	0	0
0	0	0	0	0	0	0	0	0	0	0	0	0	0	0	0	0	0	0	0	0	0	0	0	0	0	0	0	0	0	0
0	0	0	0	0	0	0	0	0	0	0	0	0	0	0	0	0	0	0	0	0	0	0	0	0	0	0	0	0	0	0
0	0	0	0	0	0	0	0	0	0	0	0	0	0	0	0	0	0	0	0	0	0	0	0	0	0	0	0	0	0	0
0	0	0	0	0	0	0	0	0	0	0	0	0	0	0	0	0	0	0	0	0	0	0	0	0	0	0	0	0	0	0
0	0	0	0	0	0	0	0	0	0	0	0	0	0	0	0	0	0	0	0	0	0	0	0	0	0	0	0	0	0	0
0	0	0	0	0	0	0	0	0	0	0	0	0	0	0	0	0	0	0	0	0	0	0	0	0	0	0	0	0	0	0
0	0	0	0	0	0	0	0	0	0	0	0	0	0	0	0	0	0	0	0	0	0	0	0	0	0	0	0	0	0	0
0	0	0	0	0	0	0	0	0	0	0	0	0	0	0	0	0	0	0	0	0	0	0	0	0	0	0	0	0	0	0
0	0	0	0	0	0	0	0	0	0	0	0	0	0	0	0	0	0	0	0	0	0	0	0	0	0	0	0	0	0	0
0	0	0	0	0	0	0	0	0	0	0	0	0	0	0	0	0	0	0	0	0	0	0	0	0	0	0	0	0	0	0
0	0	0	0	0	0	0	0	0	0	0	0	0	0	0	0	0	0	0	0	0	0	0	0	0	0	0	0	0	0	0
0	0	0	0	0	0	0	0	0	0	0	0	0	0	0	0	0	0	0	0	0	0	0	0	0	0	0	0	0	0	0
0	0	0	0	0	0	0	0	0	0	0	0	0	0	0	0	0	0	0	0	0	0	0	0	0	0	0	0	0	0	0
0	0	0	0	0	0	0	0	0	0	0	0	0	0	0	0	0	0	0	0	0	0	0	0	0	0	0	0	0	0	0
0	0	0	0	0	0	0	0	0	0	0	0	0	0	0	0	0	0	0	0	0	0	0	0	0	0	0	0	0	0	0
0	0	0	0	0	0	0	0	0	0	0	0	0	0	0	0	0	0	0	0	0	0	0	0	0	0	0	0	0	0	0
0	0	0	0	0	0	0	0	0	0	0	0	0	0	0	0	0	0	0	0	0	0	0	0	0	0	0	0	0	0	0
0	0	0	0	0	0	0	0	0	0	0	0	0	0	0	0	0	0	0	0	0	0	0	0	0	0	0	0	0	0	0
0	0	0	0	0	0	0	0	0	0	0	0	0	0	0	0	0	0	0	0	0	0	0	0	0	0	0	0	0	0	0
0	0	0	0	0	0	0	0	0	0	0	0	0	0	0	0	0	0	0	0	0	0	0	0	0	0	0	0	0	0	0
0	0	0	0	0	0	0	0	0	0	0	0	0	0	0	0	0	0	0	0	0	0	0	0	0	0	0	0	0	0	0
0	0	0	0	0	0	0	0	0	0	0	0	0	0	0	0	0	0	0	0	0	0	0	0	0	0	0	0	0	0	0
0	0	0	0	0	0	0	0	0	0	0	0	0	0	0	0	0	0	0	0	0	0	0	0	0	0	0	0	0	0	0
0	0	0	0	0	0	0	0	0	0	0	0	0	0	0	0	0	0	0	0	0	0	0	0	0	0	0	0	0	0	0
0	0	0	0	0	0	0	0	0	0	0	0	0	0	0	0	0	0	0	0	0	0	0	0	0	0	0	0	0	0	0
0	0	0	0	0	0	0	0	0	0	0	0	0	0	0	0	0	0	0	0	0	0	0	0	0	0	0	0	0	0	0
0	0	0	0	0	0	0	0	0	0	0	0	0	0	0	0	0	0	0	0	0	0	0	0	0	0	0	0	0	0	0
0	0	0	0	0	0	0	0	0	0	0	0	0	0	0	0	0	0	0	0	0	0	0	0	0	0	0	0	0	0	0
0	0	0	0	0	0	0	0	0	0	0	0	0	0	0	0	0	0	0	0	0	0	0	0	0	0	0	0	0	0	0
0	0	0	0	0	0	0	0	0	0	0	0	0	0	0	0	0	0	0	0	0	0	0	0	0	0	0	0	0	0	0
0	0	0	0	0	0	0	0	0	0	0	0	0	0	0	0	0	0	0	0	0	0	0	0	0	0	0	0	0	0	0
0	0	0	0	0	0	0	0	0	0	0	0	0	0	0	0	0	0	0	0	0	0	0	0	0	0	0	0	0	0	0
0	0	0	0	0	0	0	0	0	0	0	0	0	0	0	0	0	0	0	0	0	0	0	0	0	0	0	0	0	0	0
0	0	0	0	0	0	0	0	0	0	0	0	0	0	0	0	0	0	0	0	0	0	0	0	0	0	0	0	0	0	0
0	0	0	0	0	0	0	0	0	0	0	0	0	0	0	0	0	0	0	0	0	0	0	0	0	0	0	0	0	0	0
0	0	0	0	0	0	0	0	0	0	0	0	0	0	0	0	0	0	0	0	0	0	0	0	0	0	0	0	0	0	0
0	0	0	0	0	0	0	0	0	0	0	0	0	0	0	0	0	0	0	0	0	0	0	0	0	0	0	0	0	0	0
0	0	0	0	0	0	0	0	0	0	0	0	0	0	0	0	0	0	0	0	0	0	0	0	0	0	0	0	0	0	0
0	0	0	0	0	0	0	0	0	0	0	0	0	0	0	0	0	0	0	0	0	0	0	0	0	0	0	0	0	0	0
0	0	0	0	0	0	0	0	0	0	0	0	0	0	0	0	0	0	0	0	0	0	0	0	0	0	0	0	0	0	0
0	0	0	0	0	0	0	0	0	0	0	0	0	0	0	0	0	0	0	0	0	0	0	0	0	0	0	0	0	0	0
0	0	0	0	0	0	0	0	0	0	0	0	0	0	0	0	0	0	0	0	0	0	0	0	0	0	0	0	0	0	0
0	0	0	0	0	0	0	0	0	0	0	0	0	0	0	0	0	0	0	0	0	0	0	0	0	0	0	0	0	0	0
0	0	0	0	0	0	0	0	0	0	0	0	0	0	0	0	0	0	0	0	0	0	0	0	0	0	0	0	0	0	0
0	0	0	0	0	0	0	0	0	0	0	0	0	0	0	0	0	0	0	0	0	0	0	0	0	0	0	0	0	0	0
0	0	0	0	0	0	0	0	0	0	0	0	0	0	0	0	0	0	0	0	0	0	0	0	0	0	0	0	0	0	0
0	0	0	0	0	0	0	0	0	0	0	0	0	0	0	0	0	0	0	0	0	0	0	0	0	0	0	0	0	0	0
0	0	0	0	0	0	0	0	0	0	0	0	0	0	0	0	0	0	0	0	0	0	0	0	0	0	0	0	0	0	0
0	0	0	0	0	0	0	0	0	0	0	0	0	0	0	0	0	0	0	0	0	0	0	0	0	0	0	0	0	0	0
0	0	0	0	0	0	0	0	0	0	0	0	0	0	0	0	0	0	0	0	0	0	0	0	0	0	0	0	0	0	0
0	0	0	0	0	0	0	0	0	0	0	0	0	0	0	0	0	0	0	0	0	0	0	0	0	0	0	0	0	0	0
0	0	0	0	0	0	0	0	0	0	0	0	0	0	0	0	0	0	0	0	0	0	0	0	0	0	0	0	0	0	0
0	0	0	0	0	0	0	0	0	0	0	0	0	0	0	0	0	0	0	0	0	0	0	0	0	0	0	0	0	0	0
0	0	0	0	0	0	0	0	0	0	0	0	0	0	0	0	0	0	0	0	0	0	0	0	0	0	0	0	0	0	0
0	0	0	0	0	0	0	0	0	0	0	0	0	0	0	0	0	0	0	0	0	0	0	0	0	0	0	0	0	0	0
0	0	0	0	0	0	0	0	0	0	0	0	0	0	0	0	0	0	0	0	0	0	0	0	0	0	0	0	0	0	0
0	0	0	0	0	0	0	0	0	0	0	0	0	0	0	0	0	0	0	0	0	0	0	0	0	0	0	0	0	0	0
0	0	0	0	0	0	0	0	0	0	0	0	0	0	0	0	0	0	0	0	0	0	0	0	0	0	0	0	0	0	0
0	0	0	0	0	0	0	0	0	0	0	0	0	0	0	0	0	0	0	0	0	0	0	0	0	0	0	0	0	0	0
0	0	0	0	0	0	0	0	0	0	0	0	0	0	0	0	0	0	0	0	0	0	0	0	0	0	0	0	0	0	0
0	0	0	0	0	0	0	0	0	0	0	0	0	0	0	0	0	0	0	0	0	0	0	0	0	0	0	0	0	0	0
0	0	0	0	0	0	0	0	0	0	0	0	0	0	0	0	0	0	0	0	0	0	0	0	0	0	0	0	0	0	0
0	0	0	0	0	0	0	0	0	0	0	0	0	0	0	0	0	0	0	0	0	0	0	0	0	0	0	0	0	0	0
0	0	0	0	0	0	0	0	0	0	0	0	0	0	0	0	0	0	0	0	0	0	0	0	0	0	0	0	0	0	0
0	0	0	0	0	0	0	0	0	0	0	0	0	0	0	0	0	0	0	0	0	0	0	0	0	0	0	0	0	0	0
0	0	0	0	0	0	0	0	0	0	0	0	0	0	0	0	0	0	0	0	0	0	0	0	0	0	0	0	0	0	0
0	0	0	0	0	0	0	0	0	0	0	0	0	0	0	0	0	0	0	0	0	0	0	0	0	0	0	0	0	0	0
0	0	0	0	0	0	0	0	0	0	0	0	0	0	0	0	0	0	0	0	0	0	0	0	0	0	0	0	0	0	0
0	0	0	0	0	0	0	0	0	0	0	0	0	0	0	0	0	0	0	0	0	0	0	0	0	0	0	0	0	0	0
0	0	0	0	0	0	0	0	0	0	0	0	0	0	0	0	0	0	0	0	0	0	0	0	0	0	0	0	0	0	0
0	0	0	0	0	0	0	0	0	0	0	0	0	0	0	0	0	0	0	0	0	0	0	0	0	0	0	0	0	0	0
0	0	0	0	0	0	0	0	0	0	0	0	0	0	0	0	0	0	0	0	0	0	0	0	0	0	0	0	0	0	0
0	0	0	0	0	0	0	0	0	0	0	0	0	0	0	0	0	0	0	0	0	0	0	0	0	0	0	0	0	0	0
0	0	0	0	0	0	0	0	0	0	0	0	0	0	0	0	0	0	0	0	0	0	0	0	0	0	0	0	0	0	0
0	0	0	0	0	0	0	0	0	0	0	0	0	0	0	0	0	0	0	0	0	0	0	0	0	0	0	0	0	0	0
0	0	0	0	0	0	0	0	0	0	0	0	0	0	0	0	0	0	0	0	0	0	0	0	0	0	0	0	0	0	0
0	0	0	0	0	0	0	0	0	0	0	0	0	0	0	0	0	0	0	0	0	0	0	0	0	0	0	0	0	0	0
0	0	0	0	0	0	0	0	0	0	0	0	0	0	0	0	0	0	0	0	0	0	0	0	0	0	0	0	0	0	0
0	0	0	0	0	0	0	0	0	0	0	0	0	0	0	0	0	0	0	0	0	0	0	0	0	0	0	0	0	0	0
0	0	0	0	0	0	0	0	0	0	0	0	0	0	0	0	0	0	0	0	0	0	0	0	0	0	0	0	0	0	0
0	0	0	0	0	0	0	0	0	0	0	0	0	0	0	0	0	0	0	0	0	0	0	0	0	0	0	0	0	0	0
0	0	0	0	0	0	0	0	0	0	0	0	0	0	0	0	0	0	0	0	0	0	0	0	0	0	0	0	0	0	0
0	0	0	0	0	0	0	0	0	0	0	0	0	0	0	0	0	0	0	0	0	0	0	0	0	0	0	0	0	0	0
0	0	0	0	0	0	0	0	0	0	0	0	0	0	0	0	0	0	0	0	0	0	0	0	0	0	0	0	0	0	0
0	0	0	0	0	0	0	0	0	0	0	0	0	0	0	0	0	0	0	0	0	0	0	0	0	0	0	0	0	0	0
0	0	0	0	0	0	0	0	0	0	0	0	0	0	0	0	0	0	0	0	0	0	0	0	0	0	0	0	0	0	0
0	0	0	0	0	0	0	0	0	0	0	0	0	0	0	0	0	0	0	0	0	0	0	0	0	0	0	0	0	0	0
0	0	0	0	0	0	0	0	0	0	0	0	0	0	0	0	0	0	0	0	0	0	0	0	0	0	0	0	0	0	0
0	0	0	0	0	0	0	0	0	0	0	0	0	0	0	0	0	0	0	0	0	0	0	0	0	0	0	0	0	0	0
0	0	0	0	0	0	0	0	0	0	0	0	0	0	0	0	0	0	0	0	0	0	0	0	0	0	0	0	0	0	0
0	0	0	0	0	0	0	0	0	0	0	0	0	0	0	0	0	0	0	0	0	0	0	0	0	0	0	0	0	0	0
0	0	0	0	0	0	0	0	0	0	0	0	0	0	0	0	0	0	0	0	0	0	0	0	0	0	0	0	0	0	0
0	0	0	0	0	0	0	0	0	0	0	0	0	0	0	0	0	0	0	0	0	0	0	0	0	0	0	0	0	0	0
0	0	0	0	0	0	0	0	0	0	0	0	0	0	0	0	0	0	0	0	0	0	0	0	0	0	0	0	0	0	0
0	0	0	0	0	0	0	0	0	0	0	0	0	0	0	0	0	0	0	0	0	0	0	0	0	0	0	0	0	0	0
0	0	0	0	0	0	0	0	0	0	0	0	0	0	0	0	0	0	0	0	0	0	0	0	0	0	0	0	0	0	0
0	0	0	0	0	0	0	0	0	0	0	0	0	0	0	0	0	0	0	0	0	0	0	0	0	0	0	0	0	0	0
0	0	0	0	0	0	0	0	0	0	0	0	0	0	0	0	0	0	0	0	0	0	0	0	0	0	0	0	0	0	0
0	0	0	0	0	0	0	0	0	0	0	0	0	0	0	0	0	0	0	0	0	0	0	0	0	0	0	0	0	0	0
0	0	0	0	0	0	0	0	0	0	0	0	0	0	0	0	0	0	0	0	0	0	0	0	0	0	0	0	0	0	0
0	0	0	0	0	0	0	0	0	0	0	0	0	0	0	0	0	0	0	0	0	0	0	0	0	0	0	0	0	0	0
0	0	0	0	0	0	0	0	0	0	0	0	0	0	0	0	0	0	0	0	0	0	0	0	0	0	0	0	0	0	0
0	0	0	0	0	0	0	0	0	0	0	0	0	0	0	0	0	0	0	0	0	0	0	0	0	0	0	0	0	0	0
0	0	0	0	0	0	0	0	0	0	0	0	0	0	0	0	0	0	0	0	0	0	0	0	0	0	0	0	0	0	0
0	0	0	0	0	0	0	0	0	0	0	0	0	0	0	0	0	0	0	0	0	0	0	0	0	0	0	0	0	0	0
0	0	0	0	0	0	0	0	0	0	0	0	0	0	0	0	0	0	0	0	0	0	0	0	0	0	0	0	0	0	0
0	0	0	0	0	0	0	0	0	0	0	0	0	0	0	0	0	0	0	0	0	0	0	0	0	0	0	0	0	0	0
0	0	0	0	0	0	0	0	0	0	0	0	0	0	0	0	0	0	0	0	0	0	0	0	0	0	0	0	0	0	0
0	0	0	0	0	0	0	0	0	0	0	0	0	0	0	0	0	0	0	0	0	0	0	0	0	0	0	0	0	0	0
0	0	0	0	0	0	0	0	0	0	0	0	0	0	0	0	0	0	0	0	0	0	0	0	0	0	0	0	0	0	0
0	0	0	0	0	0	0	0	0	0	0	0	0	0	0	0	0	0	0	0	0	0	0	0	0	0	0	0	0	0	0
0	0	0	0	0	0	0	0	0	0	0	0	0	0	0	0	0	0	0	0	0	0	0	0	0	0	0	0	0	0	0
0	0	0	0	0	0	0	0	0	0	0	0	0	0	0	0	0	0	0	0	0	0	0	0	0	0	0	0	0	0	0
0	0	0	0	0	0	0	0	0	0	0	0	0	0	0	0	0	0	0	0	0	0	0	0	0	0	0	0	0	0	0
0	0	0	0	0	0	0	0	0	0	0	0	0	0	0	0	0	0	0	0	0	0	0	0	0	0	0	0	0	0	0
0	0	0	0	0	0	0	0	0	0	0	0	0	0	0	0	0	0	0	0	0	0	0	0	0	0	0	0	0	0	0
0	0	0	0	0	0	0	0	0	0	0	0	0	0	0	0	0	0	0	0	0	0	0	0	0	0	0	0	0	0	0
0	0	0	0	0	0	0	0	0	0	0	0	0	0	0	0	0	0	0	0	0	0	0	0	0	0	0	0	0	0	0
0	0	0	0	0	0	0	0	0	0	0	0	0	0	0	0	0	0	0	0	0	0	0	0	0	0	0	0	0	0	0
0	0	0	0	0	0	0	0	0	0	0	0	0	0	0	0	0	0	0	0	0	0	0	0	0	0	0	0	0	0	0
0	0	0	0	0	0	0	0	0	0	0	0	0	0	0	0	0	0	0	0	0	0	0	0	0	0	0	0	0	0	0
0	0	0	0	0	0	0	0	0	0	0	0	0	0	0	0	0	0	0	0	0	0	0	0	0	0	0	0	0	0	0
0	0	0	0	0	0	0	0	0	0	0	0	0	0	0	0	0	0	0	0	0	0	0	0	0	0	0	0	0	0	0
0	0	0	0	0	0	0	0	0	0	0	0	0	0	0	0	0	0	0	0	0	0	0	0	0	0	0	0	0	0	0
0	0	0	0	0	0	0	0	0	0	0	0	0	0	0	0	0	0	0	0	0	0	0	0	0	0	0	0	0	0	0
0	0	0	0	0	0	0	0	0	0	0	0	0	0	0	0	0	0	0	0	0	0	0	0	0	0	0	0	0	0	0
0	0	0	0	0	0	0	0	0	0	0	0	0	0	0	0	0	0	0	0	0	0	0	0	0	0	0	0	0	0	0
0	0	0	0	0	0	0	0	0	0	0	0	0	0	0	0	0	0	0	0	0	0	0	0	0	0	0	0	0	0	0
0	0	0	0	0	0	0	0	0	0	0	0	0	0	0	0	0	0	0	0	0	0	0	0	0	0	0	0	0	0	0
0	0	0	0	0	0	0	0	0	0	0	0	0	0	0	0	0	0	0	0	0	0	0	0	0	0	0	0	0	0	0
0	0	0	0	0	0	0	0	0	0	0	0	0	0	0	0	0	0	0	0	0	0	0	0	0	0	0	0	0	0	0
0	0	0	0	0	0	0	0	0	0	0	0	0	0	0	0	0	0	0	0	0	0	0	0	0	0	0	0	0	0	0
0	0	0	0	0	0	0	0	0	0	0	0	0	0	0	0	0	0	0	0	0	0	0	0	0	0	0	0	0	0	0
0	0	0	0	0	0	0	0	0	0	0	0	0	0	0	0	0	0	0	0	0	0	0	0	0	0	0	0	0	0	0
0	0	0	0	0	0	0	0	0	0	0	0	0	0	0	0	0	0	0	0	0	0	0	0	0	0	0	0	0	0	0
0	0	0	0	0	0	0	0	0	0	0	0	0	0	0	0	0	0	0	0	0	0	0	0	0	0	0	0	0	0	0
0	0	0	0	0	0	0	0	0	0	0	0	0	0	0	0	0	0	0	0	0	0	0	0	0	0	0	0	0	0	0
0	0	0	0	0	0	0	0	0	0	0	0	0	0	0	0	0	0	0	0	0	0	0	0	0	0	0	0	0	0	0
0	0	0	0	0	0	0	0	0	0	0	0	0	0	0	0	0	0	0	0	0	0	0	0	0	0	0	0	0	0	0
0	0	0	0	0	0	0	0	0	0	0	0	0	0	0	0	0	0	0	0	0	0	0	0	0	0	0	0	0	0	0
0	0	0	0	0	0	0	0	0	0	0	0	0	0	0	0	0	0	0	0	0	0	0	0	0	0	0	0	0	0	0
0	0	0	0	0	0	0	0	0	0	0	0	0	0	0	0	0	0	0	0	0	0	0	0	0	0	0	0	0	0	0
0	0	0	0	0	0	0	0	0	0	0	0	0	0	0	0	0	0	0	0	0	0	0	0	0	0	0	0	0	0	0
0	0	0	0	0	0	0	0	0	0	0	0	0	0	0	0	0	0	0	0	0	0	0	0	0	0	0	0	0	0	0
0	0	0	0	0	0	0	0	0	0	0	0	0	0	0	0	0	0	0	0	0	0	0	0	0	0	0	0	0	0	0
0	0	0	0	0	0	0	0	0	0	0	0	0	0	0	0	0	0	0	0	0	0	0	0	0	0	0	0	0	0	0
0	0	0	0	0	0	0	0	0	0	0	0	0	0	0	0	0	0	0	0	0	0	0	0	0	0	0	0	0	0	0
0	0	0	0	0	0	0	0	0	0	0	0	0	0	0	0	0	0	0	0	0	0	0	0	0	0	0	0	0	0	0
0	0	0	0	0	0	0	0	0	0	0	0	0	0	0	0	0	0	0	0	0	0	0	0	0	0	0	0	0	0	0
0	0	0	0	0	0	0	0	0	0	0	0	0	0	0	0	0	0	0	0	0	0	0	0	0	0	0	0	0	0	0
0	0	0	0	0	0	0	0	0	0	0	0	0	0	0	0	0	0	0	0	0	0	0	0	0	0	0	0	0	0	0
0	0	0	0	0	0	0	0	0	0	0	0	0	0	0	0	0	0	0	0	0	0	0	0	0	0	0	0	0	0	0
0	0	0	0	0	0	0	0	0	0	0	0	0	0	0	0	0	0	0	0	0	0	0	0	0	0	0	0	0	0	0
0	0	0	0	0	0	0	0	0	0	0	0	0	0	0	0	0	0	0	0	0	0	0	0	0	0	0	0	0	0	0
0	0	0	0	0	0	0	0	0	0	0	0	0	0	0	0	0	0	0	0	0	0	0	0	0	0	0	0	0	0	0
0	0	0	0	0	0	0	0	0	0	0	0	0	0	0	0	0	0	0	0	0	0	0	0	0	0	0	0	0	0	0
0	0	0	0	0	0	0	0	0	0	0	0	0	0	0	0	0	0	0	0	0	0	0	0	0	0	0	0	0	0	0
0	0	0	0	0	0	0	0	0	0	0	0	0	0	0	0	0	0	0	0	0	0	0	0	0	0	0	0	0	0	0
0	0	0	0	0	0	0	0	0	0	0	0	0	0	0	0	0	0	0	0	0	0	0	0	0	0	0	0	0	0	0
0	0	0	0	0	0	0	0	0	0	0	0	0	0	0	0	0	0	0	0	0	0	0	0	0	0	0	0	0	0	0
0	0	0	0	0	0	0	0	0	0	0	0	0	0	0	0	0	0	0	0	0	0	0	0	0	0	0	0	0	0	0
0	0	0	0	0	0	0	0	0	0	0	0	0	0	0	0	0	0	0	0	0	0	0	0	0	0	0	0	0	0	0
0	0	0	0	0	0	0	0	0	0	0	0	0	0	0	0	0	0	0	0	0	0	0	0	0	0	0	0	0	0	0
0	0	0	0	0	0	0	0	0	0	0	0	0	0	0	0	0	0	0	0	0	0	0	0	0	0	0	0	0	0	0
0	0	0	0	0	0	0	0	0	0	0	0	0	0	0	0	0	0	0	0	0	0	0	0	0	0	0	0	0	0	0
0	0	0	0	0	0	0	0	0	0	0	0	0	0	0	0	0	0	0	0	0	0	0	0	0	0	0	0	0	0	0
0	0	0	0	0	0	0	0	0	0	0	0	0	0	0	0	0	0	0	0	0	0	0	0	0	0	0	0	0	0	0
0	0	0	0	0	0	0	0	0	0	0	0	0	0	0	0	0	0	0	0	0	0	0	0	0	0	0	0	0	0	0
0	0	0	0	0	0	0	0	0	0	0	0	0	0	0	0	0	0	0	0	0	0	0	0	0	0	0	0	0	0	0
0	0	0	0	0	0	0	0	0	0	0	0	0	0	0	0	0	0	0	0	0	0	0	0	0	0	0	0	0	0	0
0	0	0	0	0	0	0	0	0	0	0	0	0	0	0	0	0	0	0	0	0	0	0	0	0	0	0	0	0	0	0
0	0	0	0	0	0	0	0	0	0	0	0	0	0	0	0	0	0	0	0	0	0	0	0	0	0	0	0	0	0	0
0	0	0	0	0	0	0	0	0	0	0	0	0	0	0	0	0	0	0	0	0	0	0	0	0	0	0	0	0	0	0
0	0	0	0	0	0	0	0	0	0	0	0	0	0	0	0	0	0	0	0	0	0	0	0	0	0	0	0	0	0	0
0	0	0	0	0	0	0	0	0	0	0	0	0	0	0	0	0	0	0	0	0	0	0	0	0	0	0	0	0	0	0
0	0	0	0	0	0	0	0	0	0	0	0	0	0	0	0	0	0	0	0	0	0	0	0	0	0	0	0	0	0	0
0	0	0	0	0	0	0	0	0	0	0	0	0	0	0	0	0	0	0	0	0	0	0	0	0	0	0	0	0	0	0
0	0	0	0	0	0	0	0	0	0	0	0	0	0	0	0	0	0	0	0	0	0	0	0	0	0	0	0	0	0	0
0	0	0	0	0	0	0	0	0	0	0	0	0	0	0	0	0	0	0	0	0	0	0	0	0	0	0	0	0	0	0
0	0	0	0	0	0	0	0	0	0	0	0	0	0	0	0	0	0	0	0	0	0	0	0	0	0	0	0	0	0	0
0	0	0	0	0	0	0	0	0	0	0	0	0	0	0	0	0	0	0	0	0	0	0	0	0	0	0	0	0	0	0
0	0	0	0	0	0	0	0	0	0	0	0	0	0	0	0	0	0	0	0	0	0	0	0	0	0	0	0	0	0	0
0	0	0	0	0	0	0	0	0	0	0	0	0	0	0	0	0	0	0	0	0	0	0	0	0	0	0	0	0	0	0
0	0	0	0	0	0	0	0	0	0	0	0	0	0	0	0	0	0	0	0	0	0	0	0	0	0	0	0	0	0	0
0	0	0	0	0	0	0	0	0	0	0	0	0	0	0	0	0	0	0	0	0	0	0	0	0	0	0	0	0	0	0
0	0	0	0	0	0	0	0	0	0	0	0	0	0	0	0	0	0	0	0	0	0	0	0	0	0	0	0	0	0	0
0	0	0	0	0	0	0	0	0	0	0	0	0	0	0	0	0	0	0	0	0	0	0	0	0	0	0	0	0	0	0
0	0	0	0	0	0	0	0	0	0	0	0	0	0	0	0	0	0	0	0	0	0	0	0	0	0	0	0	0	0	0
0	0	0	0	0	0	0	0	0	0	0	0	0	0	0	0	0	0	0	0	0	0	0	0	0	0	0	0	0	0	0
0	0	0	0	0	0	0	0	0	0	0	0	0	0	0	0	0	0	0	0	0	0	0	0	0	0	0	0	0	0	0
0	0	0	0	0	0	0	0	0	0	0	0	0	0	0	0	0	0	0	0	0	0	0	0	0	0	0	0	0	0	0
0	0	0	0	0	0	0	0	0	0	0	0	0	0	0	0	0	0	0	0	0	0	0	0	0	0	0	0	0	0	0
0	0	0	0	0	0	0	0	0	0	0	0	0	0	0	0	0	0	0	0	0	0	0	0	0	0	0	0	0	0	0
0	0	0	0	0	0	0	0	0	0	0	0	0	0	0	0	0	0	0	0	0	0	0	0	0	0	0	0	0	0	0
0	0	0	0	0	0	0	0	0	0	0	0	0	0	0	0	0	0	0	0	0	0	0	0	0	0	0	0	0	0	0
0	0	0	0	0	0	0	0	0	0	0	0	0	0	0	0	0	0	0	0	0	0	0	0	0	0	0	0	0	0	0
0	0	0	0	0	0	0	0	0	0	0	0	0	0	0	0	0	0	0	0	0	0	0	0	0	0	0	0	0	0	0
0	0	0	0	0	0	0	0	0	0	0	0	0	0	0	0	0	0	0	0	0	0	0	0	0	0	0	0	0	0	0
0	0	0	0	0	0	0	0	0	0	0	0	0	0	0	0	0	0	0	0	0	0	0	0	0	0	0	0	0	0	0
0	0	0	0	0	0	0	0	0	0	0	0	0	0	0	0	0	0	0	0	0	0	0	0	0	0	0	0	0	0	0
0	0	0	0	0	0	0	0	0	0	0	0	0	0	0	0	0	0	0	0	0	0	0	0	0	0	0	0	0	0	0
0	0	0	0	0	0	0	0	0	0	0	0	0	0	0	0	0	0	0	0	0	0	0	0	0	0	0	0	0	0	0
0	0	0	0	0	0	0	0	0	0	0	0	0	0	0	0	0	0	0	0	0	0	0	0	0	0	0	0	0	0	0
0	0	0	0	0	0	0	0	0	0	0	0	0	0	0	0	0	0	0	0	0	0	0	0	0	0	0	0	0	0	0
0	0	0	0	0	0	0	0	0	0	0	0	0	0	0	0	0	0	0	0	0	0	0	0	0	0	0	0	0	0	0
0	0	0	0	0	0	0	0	0	0	0	0	0	0	0	0	0	0	0	0	0	0	0	0	0	0	0	0	0	0	0
0	0	0	0	0	0	0	0	0	0	0	0	0	0	0	0	0	0	0	0	0	0	0	0	0	0	0	0	0	0	0
0	0	0	0	0	0	0	0	0	0	0	0	0	0	0	0	0	0	0	0	0	0	0	0	0	0	0	0	0	0	0
0	0	0	0	0	0	0	0	0	0	0	0	0	0	0	0	0	0	0	0	0	0	0	0	0	0	0	0	0	0	0
0	0	0	0	0	0	0	0	0	0	0	0	0	0	0	0	0	0	0	0	0	0	0	0	0	0	0	0	0	0	0
0	0	0	0	0	0	0	0	0	0	0	0	0	0	0	0	0	0	0	0	0	0	0	0	0	0	0	0	0	0	0
0	0	0	0	0	0	0	0	0	0	0	0	0	0	0	0	0	0	0	0	0	0	0	0	0	0	0	0	0	0	0
0	0	0	0	0	0	0	0	0	0	0	0	0	0	0	0	0	0	0	0	0	0	0	0	0	0	0	0	0	0	0
0	0	0	0	0	0	0	0	0	0	0	0	0	0	0	0	0	0	0	0	0	0	0	0	0	0	0	0	0	0	0
0	0	0	0	0	0	0	0	0	0	0	0	0	0	0	0	0	0	0	0	0	0	0	0	0	0	0	0	0	0	0
0	0	0	0	0	0	0	0	0	0	0	0	0	0	0	0	0	0	0	0	0	0	0	0	0	0	0	0	0	0	0
0	0	0	0	0	0	0	0	0	0	0	0	0	0	0	0	0	0	0	0	0	0	0	0	0	0	0	0	0	0	0
0	0	0	0	0	0	0	0	0	0	0	0	0	0	0	0	0	0	0	0	0	0	0	0	0	0	0	0	0	0	0
0	0	0	0	0	0	0	0	0	0	0	0	0	0	0	0	0	0	0	0	0	0	0	0	0	0	0	0	0	0	0
0	0	0	0	0	0	0	0	0	0	0	0	0	0	0	0	0	0	0	0	0	0	0	0	0	0	0	0	0	0	0
0	0	0	0	0	0	0	0	0	0	0	0	0	0	0	0	0	0	0	0	0	0	0	0	0	0	0	0	0	0	0
0	0	0	0	0	0	0	0	0	0	0	0	0	0	0	0	0	0	0	0	0	0	0	0	0	0	0	0	0	0	0
0	0	0	0	0	0	0	0	0	0	0	0	0	0	0	0	0	0	0	0	0	0	0	0	0	0	0	0	0	0	0
0	0	0	0	0	0	0	0	0	0	0	0	0	0	0	0	0	0	0	0	0	0	0	0	0	0	0	0	0	0	0
0	0	0	0	0	0	0	0	0	0	0	0	0	0	0	0	0	0	0	0	0	0	0	0	0	0	0	0	0	0	0
0	0	0	0	0	0	0	0	0	0	0	0	0	0	0	0	0	0	0	0	0	0	0	0	0	0	0	0	0	0	0
0	0	0	0	0	0	0	0	0	0	0	0	0	0	0	0	0	0	0	0	0	0	0	0	0	0	0	0	0	0	0
0	0	0	0	0	0	0	0	0	0	0	0	0	0	0	0	0	0	0	0	0	0	0	0	0	0	0	0	0	0	0
0	0	0	0	0	0	0	0	0	0	0	0	0	0	0	0	0	0	0	0	0	0	0	0	0	0	0	0	0	0	0
0	0	0	0	0	0	0	0	0	0	0	0	0	0	0	0	0	0	0	0	0	0	0	0	0	0	0	0	0	0	0
0	0	0	0	0	0	0	0	0	0	0	0	0	0	0	0	0	0	0	0	0	0	0	0	0	0	0	0	0	0	0
0	0	0	0	0	0	0	0	0	0	0	0	0	0	0	0	0	0	0	0	0	0	0	0	0	0	0	0	0	0	0
0	0	0	0	0	0	0	0	0	0	0	0	0	0	0	0	0	0	0	0	0	0	0	0	0	0	0	0	0	0	0
0	0	0	0	0	0	0	0	0	0	0	0	0	0	0	0	0	0	0	0	0	0	0	0	0	0	0	0	0	0	0
0	0	0	0	0	0	0	0	0	0	0	0	0	0	0	0	0	0	0	0	0	0	0	0	0	0	0	0	0	0	0
0	0	0	0	0	0	0	0	0	0	0	0	0	0	0	0	0	0	0	0	0	0	0	0	0	0	0	0	0	0	0
0	0	0	0	0	0	0	0	0	0	0	0	0	0	0	0	0	0	0	0	0	0	0	0	0	0	0	0	0	0	0
0	0	0	0	0	0	0	0	0	0	0	0	0	0	0	0	0	0	0	0	0	0	0	0	0	0	0	0	0	0	0
0	0	0	0	0	0	0	0	0	0	0	0	0	0	0	0	0	0	0	0	0	0	0	0	0	0	0	0	0	0	0
0	0	0	0	0	0	0	0	0	0	0	0	0	0	0	0	0	0	0	0	0	0	0	0	0	0	0	0	0	0	0
0	0	0	0	0	0	0	0	0	0	0	0	0	0	0	0	0	0	0	0	0	0	0	0	0	0	0	0	0	0	0
0	0	0	0	0	0	0	0	0	0	0	0	0	0	0	0	0	0	0	0	0	0	0	0	0	0	0	0	0	0	0
0	0	0	0	0	0	0	0	0	0	0	0	0	0	0	0	0	0	0	0	0	0	0	0	0	0	0	0	0	0	0
0	0	0	0	0	0	0	0	0	0	0	0	0	0	0	0	0	0	0	0	0	0	0	0	0	0	0	0	0	0	0
0	0	0	0	0	0	0	0	0	0	0	0	0	0	0	0	0	0	0	0	0	0	0	0	0	0	0	0	0	0	0
0	0	0	0	0	0	0	0	0	0	0	0	0	0	0	0	0	0	0	0	0	0	0	0	0	0	0	0	0	0	0
0	0	0	0	0	0	0	0	0	0	0	0	0	0	0	0	0	0	0	0	0	0	0	0	0	0	0	0	0	0	0
0	0	0	0	0	0	0	0	0	0	0	0	0	0	0	0	0	0	0	0	0	0	0	0	0	0	0	0	0	0	0
0	0	0	0	0	0	0	0	0	0	0	0	0	0	0	0	0	0	0	0	0	0	0	0	0	0	0	0	0	0	0
0	0	0	0	0	0	0	0	0	0	0	0	0	0	0	0	0	0	0	0	0	0	0	0	0	0	0	0	0	0	0
0	0	0	0	0	0	0	0	0	0	0	0	0	0	0	0	0	0	0	0	0	0	0	0	0	0	0	0	0	0	0
0	0	0	0	0	0	0	0	0	0	0	0	0	0	0	0	0	0	0	0	0	0	0	0	0	0	0	0	0	0	0
0	0	0	0	0	0	0	0	0	0	0	0	0	0	0	0	0	0	0	0	0	0	0	0	0	0	0	0	0	0	0
0	0	0	0	0	0	0	0	0	0	0	0	0	0	0	0	0	0	0	0	0	0	0	0	0	0	0	0	0	0	0
0	0	0	0	0	0	0	0	0	0	0	0	0	0	0	0	0	0	0	0	0	0	0	0	0	0	0	0	0	0	0
0	0	0	0	0	0	0	0	0	0	0	0	0	0	0	0	0	0	0	0	0	0	0	0	0	0	0	0	0	0	0
0	0	0	0	0	0	0	0	0	0	0	0	0	0	0	0	0	0	0	0	0	0	0	0	0	0	0	0	0	0	0
0	0	0	0	0	0	0	0	0	0	0	0	0	0	0	0	0	0	0	0	0	0	0	0	0	0	0	0	0	0	0
0	0	0	0	0	0	0	0	0	0	0	0	0	0	0	0	0	0	0	0	0	0	0	0	0	0	0	0	0	0	0
0	0	0	0	0	0	0	0	0	0	0	0	0	0	0	0	0	0	0	0	0	0	0	0	0	0	0	0	0	0	0
0	0	0	0	0	0	0	0	0	0	0	0	0	0	0	0	0	0	0	0	0	0	0	0	0	0	0	0	0	0	0
0	0	0	0	0	0	0	0	0	0	0	0	0	0	0	0	0	0	0	0	0	0	0	0	0	0	0	0	0	0	0
0	0	0	0	0	0	0	0	0	0	0	0	0	0	0	0	0	0	0	0	0	0	0	0	0	0	0	0	0	0	0
0	0	0	0	0	0	0	0	0	0	0	0	0	0	0	0	0	0	0	0	0	0	0	0	0	0	0	0	0	0	0
0	0	0	0	0	0	0	0	0	0	0	0	0	0	0	0	0	0	0	0	0	0	0	0	0	0	0	0	0	0	0
0	0	0	0	0	0	0	0	0	0	0	0	0	0	0	0	0	0	0	0	0	0	0	0	0	0	0	0	0	0	0
0	0	0	0	0	0	0	0	0	0	0	0	0	0	0	0	0	0	0	0	0	0	0	0	0	0	0	0	0	0	0
0	0	0	0	0	0	0	0	0	0	0	0	0	0	0	0	0	0	0	0	0	0	0	0	0	0	0	0	0	0	0
0	0	0	0	0	0	0	0	0	0	0	0	0	0	0	0	0	0	0	0	0	0	0	0	0	0	0	0	0	0	0
0	0	0	0	0	0	0	0	0	0	0	0	0	0	0	0	0	0	0	0	0	0	0	0	0	0	0	0	0	0	0
0	0	0	0	0	0	0	0	0	0	0	0	0	0	0	0	0	0	0	0	0	0	0	0	0	0	0	0	0	0	0
0	0	0	0	0	0	0	0	0	0	0	0	0	0	0	0	0	0	0	0	0	0	0	0	0	0	0	0	0	0	0
0	0	0	0	0	0	0	0	0	0	0	0	0	0	0	0	0	0	0	0	0	0	0	0	0	0	0	0	0	0	0
0	0	0	0	0	0	0	0	0	0	0	0	0	0	0	0	0	0	0	0	0	0	0	0	0	0	0	0	0	0	0
0	0	0	0	0	0	0	0	0	0	0	0	0	0	0	0	0	0	0	0	0	0	0	0	0	0	0	0	0	0	0
0	0	0	0	0	0	0	0	0	0	0	0	0	0	0	0	0	0	0	0	0	0	0	0	0	0	0	0	0	0	0
0	0	0	0	0	0	0	0	0	0	0	0	0	0	0	0	0	0	0	0	0	0	0	0	0	0	0	0	0	0	0
0	0	0	0	0	0	0	0	0	0	0	0	0	0	0	0	0	0	0	0	0	0	0	0	0	0	0	0	0	0	0
0	0	0	0	0	0	0	0	0	0	0	0	0	0	0	0	0	0	0	0	0	0	0	0	0	0	0	0	0	0	0
0	0	0	0	0	0	0	0	0	0	0	0	0	0	0	0	0	0	0	0	0	0	0	0	0	0	0	0	0	0	0
0	0	0	0	0	0	0	0	0	0	0	0	0	0	0	0	0	0	0	0	0	0	0	0	0	0	0	0	0	0	0
0	0	0	0	0	0	0	0	0	0	0	0	0	0	0	0	0	0	0	0	0	0	0	0	0	0	0	0	0	0	0
0	0	0	0	0	0	0	0	0	0	0	0	0	0	0	0	0	0	0	0	0	0	0	0	0	0	0	0	0	0	0
0	0	0	0	0	0	0	0	0	0	0	0	0	0	0	0	0	0	0	0	0	0	0	0	0	0	0	0	0	0	0
0	0	0	0	0	0	0	0	0	0	0	0	0	0	0	0	0	0	0	0	0	0	0	0	0	0	0	0	0	0	0
0	0	0	0	0	0	0	0	0	0	0	0	0	0	0	0	0	0	0	0	0	0	0	0	0	0	0	0	0	0	0
0	0	0	0	0	0	0	0	0	0	0	0	0	0	0	0	0	0	0	0	0	0	0	0	0	0	0	0	0	0	0
0	0	0	0	0	0	0	0	0	0	0	0	0	0	0	0	0	0	0	0	0	0	0	0	0	0	0	0	0	0	0
0	0	0	0	0	0	0	0	0	0	0	0	0	0	0	0	0	0	0	0	0	0	0	0	0	0	0	0	0	0	0
0	0	0	0	0	0	0	0	0	0	0	0	0	0	0	0	0	0	0	0	0	0	0	0	0	0	0	0	0	0	0
0	0	0	0	0	0	0	0	0	0	0	0	0	0	0	0	0	0	0	0	0	0	0	0	0	0	0	0	0	0	0
0	0	0	0	0	0	0	0	0	0	0	0	0	0	0	0	0	0	0	0	0	0	0	0	0	0	0	0	0	0	0
0	0	0	0	0	0	0	0	0	0	0	0	0	0	0	0	0	0	0	0	0	0	0	0	0	0	0	0	0	0	0
0	0	0	0	0	0	0	0	0	0	0	0	0	0	0	0	0	0	0	0	0	0	0	0	0	0	0	0	0	0	0
0	0	0	0	0	0	0	0	0	0	0	0	0	0	0	0	0	0	0	0	0	0	0	0	0	0	0	0	0	0	0
0	0	0	0	0	0	0	0	0	0	0	0	0	0	0	0	0	0	0	0	0	0	0	0	0	0	0	0	0	0	0
0	0	0	0	0	0	0	0	0	0	0	0	0	0	0	0	0	0	0	0	0	0	0	0	0	0	0	0	0	0	0
0	0	0	0	0	0	0	0	0	0	0	0	0	0	0	0	0	0	0	0	0	0	0	0	0	0	0	0	0	0	0
0	0	0	0	0	0	0	0	0	0	0	0	0	0	0	0	0	0	0	0	0	0	0	0	0	0	0	0	0	0	0
0	0	0	0	0	0	0	0	0	0	0	0	0	0	0	0	0	0	0	0	0	0	0	0	0	0	0	0	0	0	0
0	0	0	0	0	0	0	0	0	0	0	0	0	0	0	0	0	0	0	0	0	0	0	0	0	0	0	0	0	0	0
0	0	0	0	0	0	0	0	0	0	0	0	0	0	0	0	0	0	0	0	0	0	0	0	0	0	0	0	0	0	0
0	0	0	0	0	0	0	0	0	0	0	0	0	0	0	0	0	0	0	0	0	0	0	0	0	0	0	0	0	0	0
0	0	0	0	0	0	0	0	0	0	0	0	0	0	0	0	0	0	0	0	0	0	0	0	0	0	0	0	0	0	0
0	0	0	0	0	0	0	0	0	0	0	0	0	0	0	0	0	0	0	0	0	0	0	0	0	0	0	0	0	0	0
0	0	0	0	0	0	0	0	0	0	0	0	0	0	0	0	0	0	0	0	0	0	0	0	0	0	0	0	0	0	0
0	0	0	0	0	0	0	0	0	0	0	0	0	0	0	0	0	0	0	0	0	0	0	0	0	0	0	0	0	0	0
0	0	0	0	0	0	0	0	0	0	0	0	0	0	0	0	0	0	0	0	0	0	0	0	0	0	0	0	0	0	0
0	0	0	0	0	0	0	0	0	0	0	0	0	0	0	0	0	0	0	0	0	0	0	0	0	0	0	0	0	0	0
0	0	0	0	0	0	0	0	0	0	0	0	0	0	0	0	0	0	0	0	0	0	0	0	0	0	0	0	0	0	0
0	0	0	0	0	0	0	0	0	0	0	0	0	0	0	0	0	0	0	0	0	0	0	0	0	0	0	0	0	0	0
0	0	0	0	0	0	0	0	0	0	0	0	0	0	0	0	0	0	0	0	0	0	0	0	0	0	0	0	0	0	0
0	0	0	0	0	0	0	0	0	0	0	0	0	0	0	0	0	0	0	0	0	0	0	0	0	0	0	0	0	0	0
0	0	0	0	0	0	0	0	0	0	0	0	0	0	0	0	0	0	0	0	0	0	0	0	0	0	0	0	0	0	0
0	0	0	0	0	0	0	0	0	0	0	0	0	0	0	0	0	0	0	0	0	0	0	0	0	0	0	0	0	0	0
0	0	0	0	0	0	0	0	0	0	0	0	0	0	0	0	0	0	0	0	0	0	0	0	0	0	0	0	0	0	0
0	0	0	0	0	0	0	0	0	0	0	0	0	0	0	0	0	0	0	0	0	0	0	0	0	0	0	0	0	0	0
0	0	0	0	0	0	0	0	0	0	0	0	0	0	0	0	0	0	0	0	0	0	0	0	0	0	0	0	0	0	0
0	0	0	0	0	0	0	0	0	0	0	0	0	0	0	0	0	0	0	0	0	0	0	0	0	0	0	0	0	0	0
0	0	0	0	0	0	0	0	0	0	0	0	0	0	0	0	0	0	0	0	0	0	0	0	0	0	0	0	0	0	0
0	0	0	0	0	0	0	0	0	0	0	0	0	0	0	0	0	0	0	0	0	0	0	0	0	0	0	0	0	0	0
0	0	0	0	0	0	0	0	0	0	0	0	0	0	0	0	0	0	0	0	0	0	0	0	0	0	0	0	0	0	0
0	0	0	0	0	0	0	0	0	0	0	0	0	0	0	0	0	0	0	0	0	0	0	0	0	0	0	0	0	0	0
0	0	0	0	0	0	0	0	0	0	0	0	0	0	0	0	0	0	0	0	0	0	0	0	0	0	0	0	0	0	0
0	0	0	0	0	0	0	0	0	0	0	0	0	0	0	0	0	0	0	0	0	0	0	0	0	0	0	0	0	0	0
0	0	0	0	0	0	0	0	0	0	0	0	0	0	0	0	0	0	0	0	0	0	0	0	0	0	0	0	0	0	0
0	0	0	0	0	0	0	0	0	0	0	0	0	0	0	0	0	0	0	0	0	0	0	0	0	0	0	0	0	0	0
0	0	0	0	0	0	0	0	0	0	0	0	0	0	0	0	0	0	0	0	0	0	0	0	0	0	0	0	0	0	0
0	0	0	0	0	0	0	0	0	0	0	0	0	0	0	0	0	0	0	0	0	0	0	0	0	0	0	0	0	0	0
0	0	0	0	0	0	0	0	0	0	0	0	0	0	0	0	0	0	0	0	0	0	0	0	0	0	0	0	0	0	0
0	0	0	0	0	0	0	0	0	0	0	0	0	0	0	0	0	0	0	0	0	0	0	0	0	0	0	0	0	0	0
0	0	0	0	0	0	0	0	0	0	0	0	0	0	0	0	0	0	0	0	0	0	0	0	0	0	0	0	0	0	0
0	0	0	0	0	0	0	0	0	0	0	0	0	0	0	0	0	0	0	0	0	0	0	0	0	0	0	0	0	0	0
0	0	0	0	0	0	0	0	0	0	0	0	0	0	0	0	0	0	0	0	0	0	0	0	0	0	0	0	0	0	0
0	0	0	0	0	0	0	0	0	0	0	0	0	0	0	0	0	0	0	0	0	0	0	0	0	0	0	0	0	0	0
0	0	0	0	0	0	0	0	0	0	0	0	0	0	0	0	0	0	0	0	0	0	0	0	0	0	0	0	0	0	0
0	0	0	0	0	0	0	0	0	0	0	0	0	0	0	0	0	0	0	0	0	0	0	0	0	0	0	0	0	0	0
0	0	0	0	0	0	0	0	0	0	0	0	0	0	0	0	0	0	0	0	0	0	0	0	0	0	0	0	0	0	0
0	0	0	0	0	0	0	0	0	0	0	0	0	0	0	0	0	0	0	0	0	0	0	0	0	0	0	0	0	0	0
0	0	0	0	0	0	0	0	0	0	0	0	0	0	0	0	0	0	0	0	0	0	0	0	0	0	0	0	0	0	0
0	0	0	0	0	0	0	0	0	0	0	0	0	0	0	0	0	0	0	0	0	0	0	0	0	0	0	0	0	0	0
0	0	0	0	0	0	0	0	0	0	0	0	0	0	0	0	0	0	0	0	0	0	0	0	0	0	0	0	0	0	0
0	0	0	0	0	0	0	0	0	0	0	0	0	0	0	0	0	0	0	0	0	0	0	0	0	0	0	0	0	0	0
0	0	0	0	0	0	0	0	0	0	0	0	0	0	0	0	0	0	0	0	0	0	0	0	0	0	0	0	0	0	0
0	0	0	0	0	0	0	0	0	0	0	0	0	0	0	0	0	0	0	0	0	0	0	0	0	0	0	0	0	0	0
0	0	0	0	0	0	0	0	0	0	0	0	0	0	0	0	0	0	0	0	0	0	0	0	0	0	0	0	0	0	0
0	0	0	0	0	0	0	0	0	0	0	0	0	0	0	0	0	0	0	0	0	0	0	0	0	0	0	0	0	0	0
0	0	0	0	0	0	0	0	0	0	0	0	0	0	0	0	0	0	0	0	0	0	0	0	0	0	0	0	0	0	0
0	0	0	0	0	0	0	0	0	0	0	0	0	0	0	0	0	0	0	0	0	0	0	0	0	0	0	0	0	0	0
0	0	0	0	0	0	0	0	0	0	0	0	0	0	0	0	0	0	0	0	0	0	0	0	0	0	0	0	0	0	0
0	0	0	0	0	0	0	0	0	0	0	0	0	0	0	0	0	0	0	0	0	0	0	0	0	0	0	0	0	0	0
0	0	0	0	0	0	0	0	0	0	0	0	0	0	0	0	0	0	0	0	0	0	0	0	0	0	0	0	0	0	0
0	0	0	0	0	0	0	0	0	0	0	0	0	0	0	0	0	0	0	0	0	0	0	0	0	0	0	0	0	0	0
0	0	0	0	0	0	0	0	0	0	0	0	0	0	0	0	0	0	0	0	0	0	0	0	0	0	0	0	0	0	0
0	0	0	0	0	0	0	0	0	0	0	0	0	0	0	0	0	0	0	0	0	0	0	0	0	0	0	0	0	0	0
0	0	0	0	0	0	0	0	0	0	0	0	0	0	0	0	0	0	0	0	0	0	0	0	0	0	0	0	0	0	0
0	0	0	0	0	0	0	0	0	0	0	0	0	0	0	0	0	0	0	0	0	0	0	0	0	0	0	0	0	0	0
0	0	0	0	0	0	0	0	0	0	0	0	0	0	0	0	0	0	0	0	0	0	0	0	0	0	0	0	0	0	0
0	0	0	0	0	0	0	0	0	0	0	0	0	0	0	0	0	0	0	0	0	0	0	0	0	0	0	0	0	0	0
0	0	0	0	0	0	0	0	0	0	0	0	0	0	0	0	0	0	0	0	0	0	0	0	0	0	0	0	0	0	0
0	0	0	0	0	0	0	0	0	0	0	0	0	0	0	0	0	0	0	0	0	0	0	0	0	0	0	0	0	0	0
0	0	0	0	0	0	0	0	0	0	0	0	0	0	0	0	0	0	0	0	0	0	0	0	0	0	0	0	0	0	0
0	0	0	0	0	0	0	0	0	0	0	0	0	0	0	0	0	0	0	0	0	0	0	0	0	0	0	0	0	0	0
0	0	0	0	0	0	0	0	0	0	0	0	0	0	0	0	0	0	0	0	0	0	0	0	0	0	0	0	0	0	0
0	0	0	0	0	0	0	0	0	0	0	0	0	0	0	0	0	0	0	0	0	0	0	0	0	0	0	0	0	0	0
0	0	0	0	0	0	0	0	0	0	0	0	0	0	0	0	0	0	0	0	0	0	0	0	0	0	0	0	0	0	0
0	0	0	0	0	0	0	0	0	0	0	0	0	0	0	0	0	0	0	0	0	0	0	0	0	0	0	0	0	0	0
0	0	0	0	0	0	0	0	0	0	0	0	0	0	0	0	0	0	0	0	0	0	0	0	0	0	0	0	0	0	0
0	0	0	0	0	0	0	0	0	0	0	0	0	0	0	0	0	0	0	0	0	0	0	0	0	0	0	0	0	0	0
0	0	0	0	0	0	0	0	0	0	0	0	0	0	0	0	0	0	0	0	0	0	0	0	0	0	0	0	0	0	0
0	0	0	0	0	0	0	0	0	0	0	0	0	0	0	0	0	0	0	0	0	0	0	0	0	0	0	0	0	0	0
0	0	0	0	0	0	0	0	0	0	0	0	0	0	0	0	0	0	0	0	0	0	0	0	0	0	0	0	0	0	0
0	0	0	0	0	0	0	0	0	0	0	0	0	0	0	0	0	0	0	0	0	0	0	0	0	0	0	0	0	0	0
0	0	0	0	0	0	0	0	0	0	0	0	0	0	0	0	0	0	0	0	0	0	0	0	0	0	0	0	0	0	0
0	0	0	0	0	0	0	0	0	0	0	0	0	0	0	0	0	0	0	0	0	0	0	0	0	0	0	0	0	0	0
0	0	0	0	0	0	0	0	0	0	0	0	0	0	0	0	0	0	0	0	0	0	0	0	0	0	0	0	0	0	0
0	0	0	0	0	0	0	0	0	0	0	0	0	0	0	0	0	0	0	0	0	0	0	0	0	0	0	0	0	0	0
0	0	0	0	0	0	0	0	0	0	0	0	0	0	0	0	0	0	0	0	0	0	0	0	0	0	0	0	0	0	0
0	0	0	0	0	0	0	0	0	0	0	0	0	0	0	0	0	0	0	0	0	0	0	0	0	0	0	0	0	0	0
0	0	0	0	0	0	0	0	0	0	0	0	0	0	0	0	0	0	0	0	0	0	0	0	0	0	0	0	0	0	0
0	0	0	0	0	0	0	0	0	0	0	0	0	0	0	0	0	0	0	0	0	0	0	0	0	0	0	0	0	0	0
0	0	0	0	0	0	0	0	0	0	0	0	0	0	0	0	0	0	0	0	0	0	0	0	0	0	0	0	0	0	0
0	0	0	0	0	0	0	0	0	0	0	0	0	0	0	0	0	0	0	0	0	0	0	0	0	0	0	0	0	0	0
0	0	0	0	0	0	0	0	0	0	0	0	0	0	0	0	0	0	0	0	0	0	0	0	0	0	0	0	0	0	0
0	0	0	0	0	0	0	0	0	0	0	0	0	0	0	0	0	0	0	0	0	0	0	0	0	0	0	0	0	0	0
0	0	0	0	0	0	0	0	0	0	0	0	0	0	0	0	0	0	0	0	0	0	0	0	0	0	0	0	0	0	0
0	0	0	0	0	0	0	0	0	0	0	0	0	0	0	0	0	0	0	0	0	0	0	0	0	0	0	0	0	0	0
0	0	0	0	0	0	0	0	0	0	0	0	0	0	0	0	0	0	0	0	0	0	0	0	0	0	0	0	0	0	0
0	0	0	0	0	0	0	0	0	0	0	0	0	0	0	0	0	0	0	0	0	0	0	0	0	0	0	0	0	0	0
0	0	0	0	0	0	0	0	0	0	0	0	0	0	0	0	0	0	0	0	0	0	0	0	0	0	0	0	0	0	0
0	0	0	0	0	0	0	0	0	0	0	0	0	0	0	0	0	0	0	0	0	0	0	0	0	0	0	0	0	0	0
0	0	0	0	0	0	0	0	0	0	0	0	0	0	0	0	0	0	0	0	0	0	0	0	0	0	0	0	0	0	0
0	0	0	0	0	0	0	0	0	0	0	0	0	0	0	0	0	0	0	0	0	0	0	0	0	0	0	0	0	0	0
0	0	0	0	0	0	0	0	0	0	0	0	0	0	0	0	0	0	0	0	0	0	0	0	0	0	0	0	0	0	0
0	0	0	0	0	0	0	0	0	0	0	0	0	0	0	0	0	0	0	0	0	0	0	0	0	0	0	0	0	0	0
0	0	0	0	0	0	0	0	0	0	0	0	0	0	0	0	0	0	0	0	0	0	0	0	0	0	0	0	0	0	0
0	0	0	0	0	0	0	0	0	0	0	0	0	0	0	0	0	0	0	0	0	0	0	0	0	0	0	0	0	0	0
0	0	0	0	0	0	0	0	0	0	0	0	0	0	0	0	0	0	0	0	0	0	0	0	0	0	0	0	0	0	0
0	0	0	0	0	0	0	0	0	0	0	0	0	0	0	0	0	0	0	0	0	0	0	0	0	0	0	0	0	0	0
0	0	0	0	0	0	0	0	0	0	0	0	0	0	0	0	0	0	0	0	0	0	0	0	0	0	0	0	0	0	0
0	0	0	0	0	0	0	0	0	0	0	0	0	0	0	0	0	0	0	0	0	0	0	0	0	0	0	0	0	0	0
0	0	0	0	0	0	0	0	0	0	0	0	0	0	0	0	0	0	0	0	0	0	0	0	0	0	0	0	0	0	0
0	0	0	0	0	0	0	0	0	0	0	0	0	0	0	0	0	0	0	0	0	0	0	0	0	0	0	0	0	0	0
0	0	0	0	0	0	0	0	0	0	0	0	0	0	0	0	0	0	0	0	0	0	0	0	0	0	0	0	0	0	0
0	0	0	0	0	0	0	0	0	0	0	0	0	0	0	0	0	0	0	0	0	0	0	0	0	0	0	0	0	0	0
0	0	0	0	0	0	0	0	0	0	0	0	0	0	0	0	0	0	0	0	0	0	0	0	0	0	0	0	0	0	0
0	0	0	0	0	0	0	0	0	0	0	0	0	0	0	0	0	0	0	0	0	0	0	0	0	0	0	0	0	0	0
0	0	0	0	0	0	0	0	0	0	0	0	0	0	0	0	0	0	0	0	0	0	0	0	0	0	0	0	0	0	0
0	0	0	0	0	0	0	0	0	0	0	0	0	0	0	0	0	0	0	0	0	0	0	0	0	0	0	0	0	0	0
0	0	0	0	0	0	0	0	0	0	0	0	0	0	0	0	0	0	0	0	0	0	0	0	0	0	0	0	0	0	0
0	0	0	0	0	0	0	0	0	0	0	0	0	0	0	0	0	0	0	0	0	0	0	0	0	0	0	0	0	0	0
0	0	0	0	0	0	0	0	0	0	0	0	0	0	0	0	0	0	0	0	0	0	0	0	0	0	0	0	0	0	0
0	0	0	0	0	0	0	0	0	0	0	0	0	0	0	0	0	0	0	0	0	0	0	0	0	0	0	0	0	0	0
0	0	0	0	0	0	0	0	0	0	0	0	0	0	0	0	0	0	0	0	0	0	0	0	0	0	0	0	0	0	0
0	0	0	0	0	0	0	0	0	0	0	0	0	0	0	0	0	0	0	0	0	0	0	0	0	0	0	0	0	0	0
0	0	0	0	0	0	0	0	0	0	0	0	0	0	0	0	0	0	0	0	0	0	0	0	0	0	0	0	0	0	0
0	0	0	0	0	0	0	0	0	0	0	0	0	0	0	0	0	0	0	0	0	0	0	0	0	0	0	0	0	0	0
0	0	0	0	0	0	0	0	0	0	0	0	0	0	0	0	0	0	0	0	0	0	0	0	0	0	0	0	0	0	0
0	0	0	0	0	0	0	0	0	0	0	0	0	0	0	0	0	0	0	0	0	0	0	0	0	0	0	0	0	0	0
0	0	0	0	0	0	0	0	0	0	0	0	0	0	0	0	0	0	0	0	0	0	0	0	0	0	0	0	0	0	0
0	0	0	0	0	0	0	0	0	0	0	0	0	0	0	0	0	0	0	0	0	0	0	0	0	0	0	0	0	0	0
0	0	0	0	0	0	0	0	0	0	0	0	0	0	0	0	0	0	0	0	0	0	0	0	0	0	0	0	0	0	0
0	0	0	0	0	0	0	0	0	0	0	0	0	0	0	0	0	0	0	0	0	0	0	0	0	0	0	0	0	0	0
0	0	0	0	0	0	0	0	0	0	0	0	0	0	0	0	0	0	0	0	0	0	0	0	0	0	0	0	0	0	0
0	0	0	0	0	0	0	0	0	0	0	0	0	0	0	0	0	0	0	0	0	0	0	0	0	0	0	0	0	0	0
0	0	0	0	0	0	0	0	0	0	0	0	0	0	0	0	0	0	0	0	0	0	0	0	0	0	0	0	0	0	0
0	0	0	0	0	0	0	0	0	0	0	0	0	0	0	0	0	0	0	0	0	0	0	0	0	0	0	0	0	0	0
0	0	0	0	0	0	0	0	0	0	0	0	0	0	0	0	0	0	0	0	0	0	0	0	0	0	0	0	0	0	0
0	0	0	0	0	0	0	0	0	0	0	0	0	0	0	0	0	0	0	0	0	0	0	0	0	0	0	0	0	0	0
0	0	0	0	0	0	0	0	0	0	0	0	0	0	0	0	0	0	0	0	0	0	0	0	0	0	0	0	0	0	0
0	0	0	0	0	0	0	0	0	0	0	0	0	0	0	0	0	0	0	0	0	0	0	0	0	0	0	0	0	0	0
0	0	0	0	0	0	0	0	0	0	0	0	0	0	0	0	0	0	0	0	0	0	0	0	0	0	0	0	0	0	0
0	0	0	0	0	0	0	0	0	0	0	0	0	0	0	0	0	0	0	0	0	0	0	0	0	0	0	0	0	0	0
0	0	0	0	0	0	0	0	0	0	0	0	0	0	0	0	0	0	0	0	0	0	0	0	0	0	0	0	0	0	0
0	0	0	0	0	0	0	0	0	0	0	0	0	0	0	0	0	0	0	0	0	0	0	0	0	0	0	0	0	0	0
0	0	0	0	0	0	0	0	0	0	0	0	0	0	0	0	0	0	0	0	0	0	0	0	0	0	0	0	0	0	0
0	0	0	0	0	0	0	0	0	0	0	0	0	0	0	0	0	0	0	0	0	0	0	0	0	0	0	0	0	0	0
0	0	0	0	0	0	0	0	0	0	0	0	0	0	0	0	0	0	0	0	0	0	0	0	0	0	0	0	0	0	0
0	0	0	0	0	0	0	0	0	0	0	0	0	0	0	0	0	0	0	0	0	0	0	0	0	0	0	0	0	0	0
0	0	0	0	0	0	0	0	0	0	0	0	0	0	0	0	0	0	0	0	0	0	0	0	0	0	0	0	0	0	0
0	0	0	0	0	0	0	0	0	0	0	0	0	0	0	0	0	0	0	0	0	0	0	0	0	0	0	0	0	0	0
0	0	0	0	0	0	0	0	0	0	0	0	0	0	0	0	0	0	0	0	0	0	0	0	0	0	0	0	0	0	0
0	0	0	0	0	0	0	0	0	0	0	0	0	0	0	0	0	0	0	0	0	0	0	0	0	0	0	0	0	0	0
0	0	0	0	0	0	0	0	0	0	0	0	0	0	0	0	0	0	0	0	0	0	0	0	0	0	0	0	0	0	0
0	0	0	0	0	0	0	0	0	0	0	0	0	0	0	0	0	0	0	0	0	0	0	0	0	0	0	0	0	0	0
0	0	0	0	0	0	0	0	0	0	0	0	0	0	0	0	0	0	0	0	0	0	0	0	0	0	0	0	0	0	0
0	0	0	0	0	0	0	0	0	0	0	0	0	0	0	0	0	0	0	0	0	0	0	0	0	0	0	0	0	0	0
0	0	0	0	0	0	0	0	0	0	0	0	0	0	0	0	0	0	0	0	0	0	0	0	0	0	0	0	0	0	0
0	0	0	0	0	0	0	0	0	0	0	0	0	0	0	0	0	0	0	0	0	0	0	0	0	0	0	0	0	0	0
0	0	0	0	0	0	0	0	0	0	0	0	0	0	0	0	0	0	0	0	0	0	0	0	0	0	0	0	0	0	0
0	0	0	0	0	0	0	0	0	0	0	0	0	0	0	0	0	0	0	0	0	0	0	0	0	0	0	0	0	0	0
0	0	0	0	0	0	0	0	0	0	0	0	0	0	0	0	0	0	0	0	0	0	0	0	0	0	0	0	0	0	0
0	0	0	0	0	0	0	0	0	0	0	0	0	0	0	0	0	0	0	0	0	0	0	0	0	0	0	0	0	0	0
0	0	0	0	0	0	0	0	0	0	0	0	0	0	0	0	0	0	0	0	0	0	0	0	0	0	0	0	0	0	0
0	0	0	0	0	0	0	0	0	0	0	0	0	0	0	0	0	0	0	0	0	0	0	0	0	0	0	0	0	0	0
0	0	0	0	0	0	0	0	0	0	0	0	0	0	0	0	0	0	0	0	0	0	0	0	0	0	0	0	0	0	0
0	0	0	0	0	0	0	0	0	0	0	0	0	0	0	0	0	0	0	0	0	0	0	0	0	0	0	0	0	0	0
0	0	0	0	0	0	0	0	0	0	0	0	0	0	0	0	0	0	0	0	0	0	0	0	0	0	0	0	0	0	0
0	0	0	0	0	0	0	0	0	0	0	0	0	0	0	0	0	0	0	0	0	0	0	0	0	0	0	0	0	0	0
0	0	0	0	0	0	0	0	0	0	0	0	0	0	0	0	0	0	0	0	0	0	0	0	0	0	0	0	0	0	0
0	0	0	0	0	0	0	0	0	0	0	0	0	0	0	0	0	0	0	0	0	0	0	0	0	0	0	0	0	0	0
0	0	0	0	0	0	0	0	0	0	0	0	0	0	0	0	0	0	0	0	0	0	0	0	0	0	0	0	0	0	0
0	0	0	0	0	0	0	0	0	0	0	0	0	0	0	0	0	0	0	0	0	0	0	0	0	0	0	0	0	0	0
0	0	0	0	0	0	0	0	0	0	0	0	0	0	0	0	0	0	0	0	0	0	0	0	0	0	0	0	0	0	0
0	0	0	0	0	0	0	0	0	0	0	0	0	0	0	0	0	0	0	0	0	0	0	0	0	0	0	0	0	0	0
0	0	0	0	0	0	0	0	0	0	0	0	0	0	0	0	0	0	0	0	0	0	0	0	0	0	0	0	0	0	0
0	0	0	0	0	0	0	0	0	0	0	0	0	0	0	0	0	0	0	0	0	0	0	0	0	0	0	0	0	0	0
0	0	0	0	0	0	0	0	0	0	0	0	0	0	0	0	0	0	0	0	0	0	0	0	0	0	0	0	0	0	0
0	0	0	0	0	0	0	0	0	0	0	0	0	0	0	0	0	0	0	0	0	0	0	0	0	0	0	0	0	0	0
0	0	0	0	0	0	0	0	0	0	0	0	0	0	0	0	0	0	0	0	0	0	0	0	0	0	0	0	0	0	0
0	0	0	0	0	0	0	0	0	0	0	0	0	0	0	0	0	0	0	0	0	0	0	0	0	0	0	0	0	0	0
0	0	0	0	0	0	0	0	0	0	0	0	0	0	0	0	0	0	0	0	0	0	0	0	0	0	0	0	0	0	0
0	0	0	0	0	0	0	0	0	0	0	0	0	0	0	0	0	0	0	0	0	0	0	0	0	0	0	0	0	0	0
0	0	0	0	0	0	0	0	0	0	0	0	0	0	0	0	0	0	0	0	0	0	0	0	0	0	0	0	0	0	0
0	0	0	0	0	0	0	0	0	0	0	0	0	0	0	0	0	0	0	0	0	0	0	0	0	0	0	0	0	0	0
0	0	0	0	0	0	0	0	0	0	0	0	0	0	0	0	0	0	0	0	0	0	0	0	0	0	0	0	0	0	0
0	0	0	0	0	0	0	0	0	0	0	0	0	0	0	0	0	0	0	0	0	0	0	0	0	0	0	0	0	0	0
0	0	0	0	0	0	0	0	0	0	0	0	0	0	0	0	0	0	0	0	0	0	0	0	0	0	0	0	0	0	0
0	0	0	0	0	0	0	0	0	0	0	0	0	0	0	0	0	0	0	0	0	0	0	0	0	0	0	0	0	0	0
0	0	0	0	0	0	0	0	0	0	0	0	0	0	0	0	0	0	0	0	0	0	0	0	0	0	0	0	0	0	0
0	0	0	0	0	0	0	0	0	0	0	0	0	0	0	0	0	0	0	0	0	0	0	0	0	0	0	0	0	0	0
0	0	0	0	0	0	0	0	0	0	0	0	0	0	0	0	0	0	0	0	0	0	0	0	0	0	0	0	0	0	0
0	0	0	0	0	0	0	0	0	0	0	0	0	0	0	0	0	0	0	0	0	0	0	0	0	0	0	0	0	0	0
0	0	0	0	0	0	0	0	0	0	0	0	0	0	0	0	0	0	0	0	0	0	0	0	0	0	0	0	0	0	0
0	0	0	0	0	0	0	0	0	0	0	0	0	0	0	0	0	0	0	0	0	0	0	0	0	0	0	0	0	0	0
0	0	0	0	0	0	0	0	0	0	0	0	0	0	0	0	0	0	0	0	0	0	0	0	0	0	0	0	0	0	0
0	0	0	0	0	0	0	0	0	0	0	0	0	0	0	0	0	0	0	0	0	0	0	0	0	0	0	0	0	0	0
0	0	0	0	0	0	0	0	0	0	0	0	0	0	0	0	0	0	0	0	0	0	0	0	0	0	0	0	0	0	0
0	0	0	0	0	0	0	0	0	0	0	0	0	0	0	0	0	0	0	0	0	0	0	0	0	0	0	0	0	0	0
0	0	0	0	0	0	0	0	0	0	0	0	0	0	0	0	0	0	0	0	0	0	0	0	0	0	0	0	0	0	0
0	0	0	0	0	0	0	0	0	0	0	0	0	0	0	0	0	0	0	0	0	0	0	0	0	0	0	0	0	0	0
0	0	0	0	0	0	0	0	0	0	0	0	0	0	0	0	0	0	0	0	0	0	0	0	0	0	0	0	0	0	0
0	0	0	0	0	0	0	0	0	0	0	0	0	0	0	0	0	0	0	0	0	0	0	0	0	0	0	0	0	0	0
0	0	0	0	0	0	0	0	0	0	0	0	0	0	0	0	0	0	0	0	0	0	0	0	0	0	0	0	0	0	0
0	0	0	0	0	0	0	0	0	0	0	0	0	0	0	0	0	0	0	0	0	0	0	0	0	0	0	0	0	0	0
0	0	0	0	0	0	0	0	0	0	0	0	0	0	0	0	0	0	0	0	0	0	0	0	0	0	0	0	0	0	0
0	0	0	0	0	0	0	0	0	0	0	0	0	0	0	0	0	0	0	0	0	0	0	0	0	0	0	0	0	0	0
0	0	0	0	0	0	0	0	0	0	0	0	0	0	0	0	0	0	0	0	0	0	0	0	0	0	0	0	0	0	0
0	0	0	0	0	0	0	0	0	0	0	0	0	0	0	0	0	0	0	0	0	0	0	0	0	0	0	0	0	0	0
0	0	0	0	0	0	0	0	0	0	0	0	0	0	0	0	0	0	0	0	0	0	0	0	0	0	0	0	0	0	0
0	0	0	0	0	0	0	0	0	0	0	0	0	0	0	0	0	0	0	0	0	0	0	0	0	0	0	0	0	0	0
0	0	0	0	0	0	0	0	0	0	0	0	0	0	0	0	0	0	0	0	0	0	0	0	0	0	0	0	0	0	0
0	0	0	0	0	0	0	0	0	0	0	0	0	0	0	0	0	0	0	0	0	0	0	0	0	0	0	0	0	0	0
0	0	0	0	0	0	0	0	0	0	0	0	0	0	0	0	0	0	0	0	0	0	0	0	0	0	0	0	0	0	0
0	0	0	0	0	0	0	0	0	0	0	0	0	0	0	0	0	0	0	0	0	0	0	0	0	0	0	0	0	0	0
0	0	0	0	0	0	0	0	0	0	0	0	0	0	0	0	0	0	0	0	0	0	0	0	0	0	0	0	0	0	0
0	0	0	0	0	0	0	0	0	0	0	0	0	0	0	0	0	0	0	0	0	0	0	0	0	0	0	0	0	0	0
0	0	0	0	0	0	0	0	0	0	0	0	0	0	0	0	0	0	0	0	0	0	0	0	0	0	0	0	0	0	0
0	0	0	0	0	0	0	0	0	0	0	0	0	0	0	0	0	0	0	0	0	0	0	0	0	0	0	0	0	0	0
0	0	0	0	0	0	0	0	0	0	0	0	0	0	0	0	0	0	0	0	0	0	0	0	0	0	0	0	0	0	0
0	0	0	0	0	0	0	0	0	0	0	0	0	0	0	0	0	0	0	0	0	0	0	0	0	0	0	0	0	0	0
0	0	0	0	0	0	0	0	0	0	0	0	0	0	0	0	0	0	0	0	0	0	0	0	0	0	0	0	0	0	0
0	0	0	0	0	0	0	0	0	0	0	0	0	0	0	0	0	0	0	0	0	0	0	0	0	0	0	0	0	0	0
0	0	0	0	0	0	0	0	0	0	0	0	0	0	0	0	0	0	0	0	0	0	0	0	0	0	0	0	0	0	0
0	0	0	0	0	0	0	0	0	0	0	0	0	0	0	0	0	0	0	0	0	0	0	0	0	0	0	0	0	0	0
0	0	0	0	0	0	0	0	0	0	0	0	0	0	0	0	0	0	0	0	0	0	0	0	0	0	0	0	0	0	0
0	0	0	0	0	0	0	0	0	0	0	0	0	0	0	0	0	0	0	0	0	0	0	0	0	0	0	0	0	0	0
0	0	0	0	0	0	0	0	0	0	0	0	0	0	0	0	0	0	0	0	0	0	0	0	0	0	0	0	0	0	0
0	0	0	0	0	0	0	0	0	0	0	0	0	0	0	0	0	0	0	0	0	0	0	0	0	0	0	0	0	0	0
0	0	0	0	0	0	0	0	0	0	0	0	0	0	0	0	0	0	0	0	0	0	0	0	0	0	0	0	0	0	0
0	0	0	0	0	0	0	0	0	0	0	0	0	0	0	0	0	0	0	0	0	0	0	0	0	0	0	0	0	0	0
0	0	0	0	0	0	0	0	0	0	0	0	0	0	0	0	0	0	0	0	0	0	0	0	0	0	0	0	0	0	0
0	0	0	0	0	0	0	0	0	0	0	0	0	0	0	0	0	0	0	0	0	0	0	0	0	0	0	0	0	0	0
0	0	0	0	0	0	0	0	0	0	0	0	0	0	0	0	0	0	0	0	0	0	0	0	0	0	0	0	0	0	0
0	0	0	0	0	0	0	0	0	0	0	0	0	0	0	0	0	0	0	0	0	0	0	0	0	0	0	0	0	0	0
0	0	0	0	0	0	0	0	0	0	0	0	0	0	0	0	0	0	0	0	0	0	0	0	0	0	0	0	0	0	0
0	0	0	0	0	0	0	0	0	0	0	0	0	0	0	0	0	0	0	0	0	0	0	0	0	0	0	0	0	0	0
0	0	0	0	0	0	0	0	0	0	0	0	0	0	0	0	0	0	0	0	0	0	0	0	0	0	0	0	0	0	0
0	0	0	0	0	0	0	0	0	0	0	0	0	0	0	0	0	0	0	0	0	0	0	0	0	0	0	0	0	0	0
0	0	0	0	0	0	0	0	0	0	0	0	0	0	0	0	0	0	0	0	0	0	0	0	0	0	0	0	0	0	0
0	0	0	0	0	0	0	0	0	0	0	0	0	0	0	0	0	0	0	0	0	0	0	0	0	0	0	0	0	0	0
0	0	0	0	0	0	0	0	0	0	0	0	0	0	0	0	0	0	0	0	0	0	0	0	0	0	0	0	0	0	0
0	0	0	0	0	0	0	0	0	0	0	0	0	0	0	0	0	0	0	0	0	0	0	0	0	0	0	0	0	0	0
0	0	0	0	0	0	0	0	0	0	0	0	0	0	0	0	0	0	0	0	0	0	0	0	0	0	0	0	0	0	0
0	0	0	0	0	0	0	0	0	0	0	0	0	0	0	0	0	0	0	0	0	0	0	0	0	0	0	0	0	0	0
0	0	0	0	0	0	0	0	0	0	0	0	0	0	0	0	0	0	0	0	0	0	0	0	0	0	0	0	0	0	0
0	0	0	0	0	0	0	0	0	0	0	0	0	0	0	0	0	0	0	0	0	0	0	0	0	0	0	0	0	0	0
0	0	0	0	0	0	0	0	0	0	0	0	0	0	0	0	0	0	0	0	0	0	0	0	0	0	0	0	0	0	0
0	0	0	0	0	0	0	0	0	0	0	0	0	0	0	0	0	0	0	0	0	0	0	0	0	0	0	0	0	0	0
0	0	0	0	0	0	0	0	0	0	0	0	0	0	0	0	0	0	0	0	0	0	0	0	0	0	0	0	0	0	0
0	0	0	0	0	0	0	0	0	0	0	0	0	0	0	0	0	0	0	0	0	0	0	0	0	0	0	0	0	0	0
0	0	0	0	0	0	0	0	0	0	0	0	0	0	0	0	0	0	0	0	0	0	0	0	0	0	0	0	0	0	0
0	0	0	0	0	0	0	0	0	0	0	0	0	0	0	0	0	0	0	0	0	0	0	0	0	0	0	0	0	0	0
0	0	0	0	0	0	0	0	0	0	0	0	0	0	0	0	0	0	0	0	0	0	0	0	0	0	0	0	0	0	0
0	0	0	0	0	0	0	0	0	0	0	0	0	0	0	0	0	0	0	0	0	0	0	0	0	0	0	0	0	0	0
0	0	0	0	0	0	0	0	0	0	0	0	0	0	0	0	0	0	0	0	0	0	0	0	0	0	0	0	0	0	0
[truncated: 1,000 more rows]
