# Supplementary material for: A modified shuffled frog leaping algorithm with inertia weight
Source: Sci Rep. 2024 Feb 20;14:4146. doi: 10.1038/s41598-024-51306-1 (PMC11224354; doi:10.1038/s41598-024-51306-1)
Supplement: Supplementary file 1 — Supplementary Information. [file 41598_2024_51306_MOESM1_ESM.zip › data/F2/MSFLA_L_22.xls]

## Sheet: Sheet1
0.264496	0.43854	0.0635173	0.11522	-0.0558282	0.215603	0.161009	-0.312947	0.204734	-1.08853	-0.216944	0.127835	-0.128648	-0.54666	-0.0926376	-0.0397299	-0.0520461	0.0643116	0.120596	-0.109452	0.148767	-0.0375467	0.483794	-0.0623384	0.189271	-0.0576413	-0.296291	0.278924	-0.169915	0.091542	6.23531
-0.0299502	0.0284792	-0.0252397	-0.00398438	0.003941	-0.0106304	0.00122555	0.0103052	0.039177	-0.00192906	0.151789	-0.0106085	-0.0426312	0.0407009	-0.0316228	0.00453085	-0.0136151	0.00158799	0.0132308	-0.0838587	0.0166903	-0.000263726	0.0050918	-0.0132293	-0.00301364	0.00787219	-0.0212077	0.0433897	-0.000511292	-0.00791445	0.668221
-0.00141903	1.99788e-06	0.00107534	0.000161459	-0.000483827	-0.000875549	0.000769497	-0.00144245	0.000148449	4.27415e-05	-9.29215e-05	0.0137201	-0.000922001	0.00256231	-0.000399097	0.00278225	-0.00253687	-0.00130566	0.00275976	-0.00500499	0.00477094	0.000250573	0.00144053	0.000154789	0.00418107	-0.000859051	-0.000530838	0.00080276	0.00306673	0.000515311	0.0550788
0.0001013	-0.00011655	-2.74224e-05	0.000615852	-0.0001628	-0.000510235	4.09599e-07	-2.59592e-05	8.52627e-05	-0.000171818	4.32423e-05	-6.21493e-06	0.000232559	6.80787e-05	1.15848e-05	-9.533e-05	7.19674e-05	0.000106606	2.09659e-05	1.42124e-05	4.20633e-05	-0.000272688	8.32091e-05	-0.000634245	9.94617e-05	4.49676e-05	-0.000482563	-9.42536e-05	9.6288e-05	9.80783e-05	0.00443619
-9.55224e-06	3.6247e-05	-2.6343e-05	1.19814e-05	-5.81237e-06	-6.40662e-06	-7.6855e-06	-3.60902e-06	1.26439e-05	-1.04533e-05	3.21888e-06	6.46598e-06	-4.43858e-05	1.01514e-05	1.90343e-05	9.24897e-06	9.13792e-06	-2.2321e-05	-4.1558e-06	5.69288e-05	7.2919e-06	-9.95585e-06	3.11334e-06	-3.67489e-06	-4.88798e-06	-4.65682e-06	1.94058e-06	1.7298e-05	6.98399e-06	-6.15368e-06	0.00038174
-1.3748e-06	4.43147e-07	-5.18596e-07	-1.37281e-06	-7.94924e-07	-7.69994e-07	9.86893e-07	-5.27671e-07	-2.01212e-06	-3.48731e-06	-1.10817e-06	1.09491e-06	1.68289e-06	1.05466e-06	1.64937e-06	8.89912e-07	-4.00821e-06	1.61229e-07	-7.21715e-08	-3.25612e-07	-3.71182e-07	-9.52292e-08	-6.06522e-07	1.37057e-06	7.3586e-08	1.26309e-07	1.48736e-06	1.36933e-06	5.44133e-07	7.68189e-07	3.11478e-05
-5.57993e-08	-6.25722e-09	5.68228e-09	-4.68193e-08	-1.80572e-07	-5.8639e-08	-7.91409e-08	2.03897e-08	-4.88235e-08	1.45731e-07	-7.96588e-08	-1.10698e-08	1.27378e-07	-7.20486e-09	6.91951e-08	-1.29476e-07	-1.26892e-08	-3.30956e-07	-2.0214e-07	-5.92365e-07	4.03133e-08	-3.78674e-08	-1.03614e-07	-1.06942e-08	-2.37834e-07	-1.95649e-07	3.65601e-08	-4.36669e-07	1.24517e-07	-1.96345e-07	3.63005e-06
-2.90975e-09	1.07503e-08	-8.22911e-09	1.04904e-08	2.06567e-10	1.48526e-09	6.71246e-09	-9.31207e-09	1.03186e-09	-3.52371e-09	-6.02667e-09	4.25427e-09	4.02783e-10	1.63183e-08	-4.96115e-10	-7.78461e-09	-3.55895e-09	1.01602e-08	9.3987e-10	1.31942e-09	3.69398e-09	5.48565e-09	2.01365e-08	1.07666e-08	-2.82585e-08	-5.7719e-09	1.52613e-08	3.32057e-08	-1.28024e-07	1.21503e-09	3.57732e-07
2.86422e-09	6.16563e-09	-8.37921e-10	2.48569e-10	5.42469e-11	-1.94629e-09	-6.50977e-10	-8.57075e-10	-6.36055e-10	-2.85565e-09	-1.0017e-09	-1.66742e-09	1.20159e-09	1.06293e-09	3.06563e-10	-3.34904e-10	1.44977e-11	1.89649e-10	-1.72284e-09	1.0495e-09	4.96932e-10	-2.62198e-10	2.93533e-10	-7.13367e-11	6.39699e-10	6.8713e-11	-5.5278e-10	7.13165e-11	-1.39559e-11	9.57889e-10	2.90966e-08
6.94628e-12	-1.05748e-10	-2.2412e-11	-1.00719e-10	-2.13277e-10	6.58098e-12	3.1388e-10	7.43561e-12	4.34849e-11	-8.16201e-11	2.1952e-11	2.31645e-10	-2.19889e-12	-2.25861e-11	3.76014e-11	7.83383e-13	-1.85945e-11	-7.11085e-11	6.94788e-10	-1.1697e-10	1.64953e-10	1.71346e-11	1.32942e-10	-6.06766e-11	4.73219e-12	1.23624e-11	-7.32719e-11	2.35317e-10	-4.44547e-11	6.05207e-11	2.9267e-09
-6.73077e-12	-1.51471e-11	3.52772e-12	-3.0367e-11	-1.0636e-12	1.97079e-12	-6.35763e-12	-8.98372e-13	8.18059e-12	5.15592e-12	-1.16686e-12	1.45887e-11	1.82089e-12	1.31029e-12	-5.95418e-12	-2.71909e-12	5.4242e-13	-3.70798e-11	4.80131e-12	-1.47376e-12	1.99239e-12	-6.78382e-12	-2.06376e-11	9.21428e-13	-9.69739e-12	2.98718e-12	-2.17542e-11	5.00127e-13	-1.96519e-12	-1.40468e-11	2.32143e-10
-1.39747e-13	4.66839e-13	9.32563e-13	-4.84324e-13	2.00321e-13	-2.06398e-12	-3.95454e-13	-2.6256e-12	5.03604e-14	-2.24288e-12	3.8916e-13	6.5037e-13	2.19797e-13	1.67417e-13	1.38368e-13	7.49839e-13	-2.26468e-12	1.32475e-13	1.61026e-13	-1.99212e-13	-5.51546e-13	8.50125e-13	-5.51055e-13	2.6024e-13	1.25181e-13	6.5106e-13	-5.71926e-14	8.6447e-14	-1.44021e-13	4.8155e-14	1.79994e-11
-5.95425e-15	1.17312e-13	-3.55809e-14	1.1055e-13	-3.71483e-14	3.74276e-14	-6.63104e-14	-6.10081e-16	2.13706e-14	2.78887e-15	-1.26848e-13	-1.04633e-14	3.21519e-14	-6.30543e-14	1.98041e-14	-1.67739e-13	-1.22583e-13	5.12006e-14	-2.4411e-13	3.24724e-14	-8.66273e-14	3.9595e-14	1.18906e-13	-3.00053e-14	-1.47982e-14	-1.35389e-14	-1.5008e-13	-5.216e-14	-4.21741e-14	7.02488e-15	1.86039e-12
9.53822e-16	-8.63359e-15	9.90317e-15	-7.80957e-15	2.25495e-15	3.44289e-16	-5.63594e-15	-5.19792e-16	3.31339e-16	1.7491e-14	2.2158e-15	2.81362e-15	2.85223e-15	6.45802e-15	-6.00964e-17	-7.49558e-15	1.29947e-15	-2.1163e-15	-4.31692e-15	-1.45189e-15	2.75051e-15	-8.78773e-15	-3.02054e-15	-1.03176e-16	6.34128e-15	5.18725e-15	-8.87248e-16	-1.24061e-15	8.4699e-16	-2.0936e-14	1.35059e-13
1.10925e-15	2.69839e-16	-1.31001e-16	3.50947e-16	8.27543e-16	3.64738e-15	1.85739e-16	7.03531e-16	-6.8307e-17	-1.61158e-15	-2.22913e-15	4.17709e-16	1.68294e-16	-9.58496e-16	-3.16456e-16	9.53875e-16	2.01685e-16	-3.57526e-17	7.12307e-16	-7.24227e-16	-1.99144e-15	-3.22017e-16	-2.13038e-16	2.13456e-16	-6.56671e-17	-2.78676e-16	-1.56135e-16	5.55437e-17	1.00583e-15	9.19735e-16	2.08446e-14
1.15674e-17	4.8079e-17	-3.43774e-17	1.92768e-19	2.32618e-17	-8.12875e-17	1.30497e-17	8.13381e-20	4.1331e-18	7.38938e-17	3.80401e-18	4.12986e-18	-1.47608e-16	-4.54532e-18	-1.11234e-16	-1.6384e-16	9.83096e-17	-1.30319e-17	-1.04791e-17	-6.79779e-18	9.06127e-17	4.79723e-18	1.14505e-17	-4.80013e-17	4.83789e-19	-4.41879e-19	-9.09793e-18	-4.87252e-17	-3.56653e-17	9.27722e-18	1.11226e-15
-5.80821e-18	-2.44904e-18	-1.50239e-18	1.34973e-18	-6.3536e-19	-3.11505e-18	-1.26357e-19	6.24766e-18	-7.96915e-19	3.22148e-18	-4.10763e-19	-2.41916e-18	-9.74503e-19	2.27087e-18	3.52017e-19	-1.50305e-17	-1.00321e-17	-5.70425e-18	-5.98706e-19	-4.21952e-18	4.86921e-18	6.93465e-18	1.58319e-17	6.59042e-18	-2.44304e-18	-3.01838e-18	3.7275e-18	-1.60849e-17	-2.90162e-18	-1.18696e-18	1.30853e-16
-2.26402e-20	-3.01679e-19	-2.51142e-20	5.77958e-19	-1.15852e-18	-9.19003e-20	1.3769e-19	2.12538e-20	8.38222e-21	9.3739e-20	-1.06302e-19	1.55196e-18	2.92026e-19	5.64528e-19	2.38768e-20	4.35536e-21	2.96537e-18	1.63206e-19	-1.93188e-20	-9.69575e-19	-5.76503e-19	-3.91138e-20	1.12985e-19	1.18933e-19	-5.89577e-19	3.39294e-19	-1.46363e-18	4.28351e-20	-2.72072e-19	3.78004e-19	1.30324e-17
1.5444e-20	-4.81253e-21	3.97013e-20	-7.32583e-20	1.86244e-20	2.0218e-20	-1.32567e-20	1.64147e-19	3.99134e-21	-2.52627e-20	2.06269e-20	4.7526e-21	-1.74082e-21	-9.20302e-21	-5.90449e-20	5.67323e-20	9.51584e-20	-4.20508e-20	-9.76142e-22	9.98988e-21	-2.06986e-21	3.16018e-20	-1.57963e-20	-5.02848e-21	8.97729e-21	-1.81241e-20	-8.35055e-20	1.5937e-20	1.59796e-20	-4.5746e-21	8.80587e-19
4.57335e-21	2.59995e-21	-9.15948e-22	-1.28465e-21	-1.00582e-21	-1.28475e-21	1.93793e-21	3.502e-21	8.26832e-21	-7.41168e-22	5.15789e-22	-3.30578e-21	-2.08042e-21	3.12069e-20	6.27066e-21	-9.93834e-22	2.24005e-21	5.27591e-22	-1.49095e-21	1.10362e-20	2.70853e-23	-9.5826e-22	1.99351e-21	2.12875e-23	3.06979e-21	4.8345e-21	4.62976e-21	-2.26687e-21	1.06609e-21	-2.55719e-22	1.04905e-19
8.61943e-23	3.07953e-22	-9.3017e-23	2.40427e-22	-2.55909e-22	-1.80635e-21	-5.07017e-23	5.8009e-23	-2.99833e-23	-2.3622e-22	-4.71626e-22	1.80748e-22	6.6656e-22	3.05039e-22	7.51718e-23	5.6517e-22	3.43906e-22	3.10354e-24	1.62189e-22	-2.26525e-22	-4.55381e-23	-2.81727e-22	3.92515e-22	2.21773e-22	1.20721e-23	1.4083e-22	-2.88097e-22	3.69989e-22	1.82389e-22	-2.47939e-22	8.34767e-21
5.16015e-23	1.17266e-23	-3.02795e-24	-1.86079e-22	-3.26753e-23	2.0506e-23	-9.17608e-24	1.35017e-23	-4.26849e-23	9.77436e-24	-5.72239e-23	1.25578e-23	6.15349e-24	5.0132e-23	-1.19536e-23	6.24484e-24	-1.55674e-23	9.79038e-24	-2.79406e-23	1.40956e-23	3.75209e-23	7.18974e-24	2.86781e-23	1.365e-24	3.29048e-23	6.83948e-24	-6.57977e-23	8.33354e-24	-4.07671e-24	7.53961e-23	8.60515e-22
-3.20398e-24	9.76141e-24	1.05834e-24	-4.62236e-24	-1.16502e-23	-2.76122e-24	1.2633e-23	2.55654e-25	-2.09544e-25	-9.51982e-25	2.45211e-25	-6.96761e-25	-3.22763e-24	1.69264e-23	9.2868e-25	-2.48078e-25	-1.42256e-24	-4.65741e-25	-3.58298e-25	6.30699e-25	-1.20204e-24	-8.94497e-26	-1.42064e-24	-1.16822e-25	-3.23873e-24	1.3982e-24	-2.60324e-25	1.46676e-24	-1.61725e-26	-4.19742e-24	8.56643e-23
3.37278e-26	2.78977e-25	1.66543e-25	1.5721e-25	1.11638e-25	2.28375e-25	-1.82604e-25	3.40648e-25	-3.35065e-25	-1.27061e-25	-1.83188e-25	3.60755e-27	-2.26676e-25	9.65939e-26	-8.83596e-27	1.73479e-25	-6.53326e-26	-2.2532e-26	3.36003e-25	-4.21137e-25	6.47683e-26	-1.43639e-25	5.34509e-26	-6.62501e-25	-1.6826e-26	2.32876e-25	3.5584e-25	1.90938e-25	-1.78815e-25	3.6223e-25	5.76112e-24
-5.44017e-28	1.75115e-26	1.4977e-26	-4.63458e-26	1.21338e-27	-2.0507e-27	-2.07057e-26	9.19617e-27	-1.12111e-26	-1.2072e-26	-1.42161e-26	-9.88298e-27	5.62163e-26	-6.42939e-27	-7.87408e-26	1.10614e-27	2.87315e-26	-7.80631e-26	8.18381e-26	2.40934e-27	2.7551e-28	-3.65274e-27	7.16802e-27	-4.31041e-27	4.55907e-27	-2.36507e-26	-1.95703e-26	8.45342e-26	6.48921e-27	4.70598e-26	6.94731e-25
-4.45584e-28	-1.64572e-28	3.10781e-27	-1.06834e-28	-4.14062e-27	1.69759e-28	-2.6047e-28	-1.2146e-27	3.43166e-28	-1.82147e-27	-2.67412e-27	7.21135e-27	-1.94288e-28	-2.42894e-27	-1.08339e-27	8.26889e-28	-1.19282e-27	-1.31267e-28	-6.89882e-27	-7.79208e-28	-1.99857e-27	-1.91904e-27	9.45267e-28	3.77916e-29	-2.21742e-27	-2.57437e-29	2.35544e-28	-2.03216e-27	-2.28e-28	-2.4451e-27	4.72806e-26
-5.8252e-29	-1.29826e-29	-6.19787e-29	6.67332e-30	6.25647e-29	7.40358e-29	-3.35691e-28	-1.00093e-28	8.99387e-29	1.6282e-29	-4.56425e-28	-1.78268e-28	2.21444e-28	5.81257e-28	-2.83465e-29	-4.61923e-28	-1.37551e-29	-7.18781e-29	2.72408e-29	-1.42782e-28	1.73116e-29	-1.43047e-29	9.81685e-29	-3.9119e-28	-1.57274e-28	-1.54137e-28	1.10235e-29	1.2942e-28	-1.733e-28	-7.16255e-29	4.21956e-27
4.37763e-30	1.84683e-30	4.1887e-30	-2.12582e-29	3.24225e-29	5.98515e-29	7.2118e-30	3.14648e-31	8.73248e-30	-3.5179e-30	-8.11602e-31	1.44904e-29	2.64073e-29	-2.60148e-29	7.2332e-30	6.24311e-30	1.31354e-29	-3.80926e-29	8.84789e-30	-7.33229e-30	-1.40526e-30	-6.56015e-30	1.14887e-30	-9.34891e-30	8.07888e-30	1.15624e-29	9.11403e-30	4.80658e-30	2.7101e-30	-9.72285e-30	3.56789e-28
-5.04565e-31	-2.64852e-31	-1.96006e-30	-1.69776e-30	4.35725e-31	-1.02335e-29	2.41437e-30	7.15794e-31	7.7461e-31	2.2154e-30	1.87245e-30	1.99363e-31	4.99641e-31	-2.62778e-31	2.0288e-30	-1.47488e-31	1.78865e-32	-8.50959e-32	-4.22428e-31	-1.16708e-30	1.2142e-30	1.21826e-31	9.00792e-32	-2.2839e-30	5.51015e-31	-1.12358e-30	4.57662e-31	9.77048e-31	-2.70024e-31	-1.42008e-30	3.64291e-29
-1.411e-31	-8.25701e-32	-9.76332e-31	8.28532e-32	-1.6279e-31	3.18543e-31	1.18661e-31	1.94883e-31	-4.54786e-34	3.51785e-32	3.53094e-32	8.71119e-32	-1.56294e-31	-1.30595e-31	-2.78696e-32	1.08359e-31	4.45305e-32	-1.19005e-31	3.706e-33	1.23817e-31	6.40962e-32	5.74294e-32	5.88968e-32	-1.31542e-32	-4.90121e-32	-1.75195e-31	6.12366e-32	-1.77326e-32	3.72309e-31	-3.0032e-31	4.11934e-30
-1.12603e-33	-9.02664e-34	4.10815e-33	-6.90743e-33	-6.64632e-33	1.95573e-32	-1.39317e-32	5.53575e-34	5.80425e-34	-1.88377e-32	5.7831e-33	-3.97345e-33	4.15188e-33	7.68633e-33	-8.70263e-33	-7.91599e-34	-1.63574e-33	-2.14289e-33	-2.20772e-32	-3.35021e-32	-1.20728e-32	1.53464e-32	1.28953e-32	-6.33539e-32	1.51437e-32	6.18562e-34	1.83207e-33	-9.15176e-33	5.48165e-33	-9.12535e-34	3.00407e-31
2.76408e-34	5.30423e-36	-1.2964e-33	-1.71462e-34	-3.15898e-34	-1.17008e-33	1.02502e-33	9.54155e-35	-7.86561e-34	3.24877e-33	-7.47998e-35	-1.79817e-35	2.04098e-34	5.55287e-34	-4.45068e-33	-9.59233e-35	9.17943e-35	-1.55171e-33	1.01516e-33	-3.39465e-33	-1.7535e-34	-7.86114e-34	5.2406e-34	-8.96008e-35	2.68433e-34	4.21825e-34	1.61322e-33	1.29131e-33	-3.13607e-34	5.12547e-34	2.58395e-32
2.31137e-35	6.01244e-36	-2.00598e-34	6.21804e-35	-3.27375e-35	6.6179e-35	4.46027e-37	-3.14786e-36	9.74928e-36	8.14335e-35	5.50822e-36	1.39624e-34	-2.11848e-34	-2.15744e-35	-1.79597e-34	-1.9548e-34	4.08688e-35	1.45003e-35	-2.6103e-35	-1.0411e-34	-1.44799e-35	7.47722e-35	5.00766e-36	-5.86859e-34	-1.90778e-34	-2.13318e-35	-2.74787e-35	-1.42524e-35	2.71436e-35	-2.33921e-35	2.41031e-33
-1.59392e-36	4.89628e-36	4.64947e-35	8.80443e-37	2.34434e-36	-4.08109e-36	2.41842e-35	4.67239e-36	-1.13917e-35	-5.42261e-37	1.39545e-36	-4.08443e-37	-7.92209e-36	-2.80462e-36	-3.50373e-36	-2.43883e-36	-7.85441e-36	2.4489e-37	-2.30065e-35	8.99704e-36	5.13307e-36	-1.4652e-35	-7.34201e-37	1.0281e-35	-5.46162e-36	-2.31962e-36	2.03834e-36	1.29853e-35	-5.9521e-36	-8.01249e-36	2.27227e-34
-3.17552e-37	-1.26834e-37	-1.0646e-36	1.68624e-37	-3.35886e-37	1.8111e-36	-6.98063e-37	-4.93902e-37	-2.66548e-37	1.36148e-37	-1.56926e-36	-3.73398e-37	-3.7685e-37	3.34528e-38	-7.68162e-37	8.68926e-38	2.46758e-37	2.35039e-37	8.52673e-37	-1.99413e-37	4.25155e-37	-8.26189e-37	7.16975e-37	2.94558e-37	-5.39771e-37	1.15202e-36	-1.17782e-36	2.31229e-37	-2.65067e-37	-1.2881e-37	1.59187e-35
1.56139e-37	4.14093e-39	6.05116e-38	-3.47442e-38	1.43547e-37	-5.03674e-38	5.94907e-38	-4.52149e-38	-1.20171e-38	4.40253e-38	1.09829e-38	2.14053e-38	-2.94567e-38	4.37412e-38	4.03765e-39	-1.37376e-38	-1.90809e-39	4.3734e-38	-5.09004e-40	-4.01646e-39	-1.59566e-38	-2.29558e-37	-8.09226e-40	-9.33024e-38	4.64129e-39	1.45231e-37	-2.51309e-38	-3.56581e-38	3.25529e-38	-7.40898e-39	1.37398e-36
1.52886e-39	-8.72202e-39	-1.06194e-38	-3.76686e-39	-6.38751e-39	-6.89865e-39	1.80614e-39	1.93962e-39	-3.44482e-39	-5.21653e-39	-7.35638e-40	4.10616e-39	1.50766e-38	-1.12957e-38	1.13575e-38	-1.14627e-39	-1.32358e-40	-7.9953e-40	7.03191e-40	4.48996e-40	1.6338e-40	6.65621e-39	6.26667e-40	-3.09569e-39	-4.34701e-40	9.73293e-39	7.57197e-39	5.43081e-39	3.52628e-39	9.6054e-39	1.42976e-37
1.69124e-39	1.00643e-40	-3.06583e-40	-3.80135e-40	1.32198e-40	-1.05457e-39	-5.41583e-41	-4.75077e-40	-4.19856e-41	-3.75311e-40	-4.6118e-40	-1.15998e-41	6.97027e-40	-1.10775e-39	-1.39773e-40	-2.33856e-40	4.51002e-40	7.98653e-40	1.3031e-39	1.85831e-40	-3.856e-40	2.14058e-40	3.61534e-40	4.83816e-41	-5.41442e-40	2.4291e-41	-2.89644e-40	-4.86305e-40	6.83847e-40	7.98947e-40	1.38357e-38
-6.58206e-41	-9.01044e-41	3.77422e-42	2.84524e-41	-6.51986e-44	-2.1373e-42	5.79465e-42	-2.35732e-41	-3.07364e-42	6.67604e-41	-5.0973e-42	-7.22579e-43	-4.94581e-41	3.01297e-41	2.04219e-41	-3.88553e-41	2.30534e-41	-2.20879e-41	2.97779e-41	-1.13583e-40	-5.33574e-41	-1.45673e-41	3.46457e-42	-6.06464e-42	-1.8405e-41	-1.64011e-40	1.72383e-41	-1.15875e-41	7.07949e-41	4.0765e-41	1.023e-39
2.16765e-42	2.1133e-42	2.05384e-41	-1.43258e-42	1.9555e-42	2.013e-42	-3.52304e-42	-3.58978e-43	-3.27777e-42	-1.78748e-42	-2.62002e-42	2.19067e-42	-1.71595e-42	8.79472e-43	1.40917e-43	-6.99351e-42	1.45297e-42	1.09707e-41	3.54448e-42	-2.35799e-42	-1.75118e-41	-4.39705e-42	1.40455e-41	3.10517e-42	5.19378e-42	-3.9405e-42	-8.8965e-43	-6.31893e-42	4.70833e-42	1.07623e-41	1.42907e-40
-2.72888e-43	2.24255e-43	2.44728e-43	-2.50761e-43	7.07301e-43	-2.15102e-43	-8.77479e-43	-8.53763e-43	-3.77829e-42	1.98351e-43	1.50033e-43	1.53378e-45	3.38461e-43	9.8385e-44	3.33367e-43	-1.53906e-43	-5.43596e-43	2.73055e-43	-1.53672e-43	-4.44326e-43	6.58854e-45	6.778e-43	-5.78083e-43	-4.99459e-43	-6.48249e-44	-6.33615e-43	4.92564e-44	-2.17678e-43	-4.98209e-43	2.2576e-44	1.33613e-41
-2.50958e-45	2.98518e-44	-2.08549e-45	2.86688e-44	3.99321e-44	-9.14266e-44	2.41319e-45	-2.28509e-44	4.05114e-47	5.40881e-45	-1.14088e-44	1.12732e-45	-2.45187e-44	-1.77506e-44	3.0648e-44	-8.18344e-45	1.28406e-44	-3.64939e-44	-3.59921e-45	5.57756e-44	-1.40254e-43	3.33101e-44	-1.23407e-44	-1.04869e-43	6.54082e-45	5.98681e-45	1.39031e-43	4.2944e-44	2.55848e-45	-6.13148e-44	9.76684e-43
-1.08656e-45	-2.19285e-45	-2.18505e-45	2.1254e-46	-6.213e-45	4.88313e-45	3.86992e-45	5.32039e-46	2.45544e-45	-6.20317e-45	-2.29138e-45	2.59988e-44	-5.89249e-45	1.17276e-45	-3.61955e-46	2.18865e-45	8.81926e-46	-9.41263e-45	-7.59141e-46	4.31748e-45	-2.17414e-45	-3.30067e-45	3.08276e-47	-9.79145e-46	-9.82135e-45	-1.224e-45	-3.55034e-46	-8.46233e-45	-3.55101e-45	-1.24719e-45	1.14257e-43
-2.61758e-46	5.70359e-47	3.49349e-46	3.26193e-46	1.07299e-46	8.4039e-47	9.07686e-47	1.67328e-46	4.31554e-47	-1.52745e-46	-1.78324e-45	-2.81904e-46	-9.38553e-47	-4.77373e-46	-5.71582e-46	-1.80648e-46	5.39497e-46	1.49653e-46	-1.11119e-46	1.38868e-46	4.2181e-46	-1.05593e-46	1.88623e-46	-8.70173e-48	3.83867e-45	-5.95388e-47	1.93999e-46	-4.80066e-47	-8.5751e-47	-3.57453e-47	1.09538e-44
1.96848e-47	1.49314e-47	-8.94137e-47	3.5273e-47	-2.29958e-47	-5.97822e-48	8.62517e-48	-3.60675e-48	2.35571e-48	-6.49497e-48	-1.27476e-48	2.07752e-48	-2.27629e-47	-2.63594e-48	-1.34087e-47	-7.49355e-48	-9.40811e-48	-1.56958e-47	5.26848e-49	3.89344e-48	6.94177e-48	-2.9468e-47	3.00726e-47	2.78889e-48	1.42368e-47	-1.31299e-46	1.4189e-47	2.46024e-48	-4.50502e-48	9.75682e-48	5.34255e-46
-4.01623e-49	-1.47025e-48	-3.29838e-48	4.37899e-49	7.42823e-49	-1.69775e-48	-1.35146e-48	-2.05663e-48	3.97604e-48	3.62713e-49	-3.51058e-48	9.03826e-50	6.61274e-48	-3.82816e-48	-2.2654e-49	4.18206e-48	-2.8876e-48	-7.7773e-48	1.25988e-48	-1.25127e-48	-1.55962e-48	1.79023e-49	6.9187e-49	-1.30816e-48	1.58844e-48	2.90138e-49	-1.00571e-48	3.55588e-48	-3.50052e-49	7.73589e-49	5.87246e-47
3.68738e-52	7.86773e-49	-3.99822e-50	-2.67205e-50	-2.04802e-49	-2.39629e-49	-3.87541e-51	6.69016e-50	2.03456e-50	7.0847e-51	-2.27544e-49	9.97062e-50	1.06921e-48	4.68894e-49	-2.90932e-49	1.98461e-49	-7.53804e-50	-1.58229e-49	2.59918e-51	-1.03107e-49	2.54295e-49	1.86704e-49	-7.76997e-51	1.06259e-49	1.55011e-49	-3.30533e-50	-1.48035e-49	1.86672e-49	-6.63659e-50	-7.70209e-49	6.00492e-48
7.49288e-51	1.94966e-51	-6.1532e-51	-9.80691e-51	2.25893e-50	1.39743e-50	3.22848e-50	-1.33732e-50	-2.14456e-51	-5.08143e-51	-1.83345e-50	-3.68206e-50	2.08067e-51	6.2222e-50	-2.12922e-50	-5.74096e-51	2.00134e-50	1.78756e-50	-2.60035e-52	-6.09217e-52	-7.97597e-50	2.81668e-50	4.69584e-50	1.36887e-50	2.77716e-51	-1.77543e-50	7.90107e-51	-3.33941e-50	-1.38597e-50	1.5976e-50	5.60335e-49
-2.26917e-51	-1.02707e-51	-7.02285e-52	-4.19395e-51	-3.7867e-51	-1.22771e-51	5.71348e-53	-1.984e-52	6.09873e-52	1.79725e-52	-1.39488e-51	-1.60063e-51	1.21429e-52	-2.70712e-51	-1.53086e-51	-7.09601e-52	-3.21379e-51	-2.54427e-51	1.02233e-51	-6.18876e-51	2.74111e-51	1.15089e-51	-1.07137e-51	1.69765e-51	2.60244e-52	8.10072e-52	1.78035e-51	-5.57888e-51	3.78155e-52	-4.08731e-51	5.48417e-50
-9.6962e-53	1.08182e-52	5.58674e-52	-2.44293e-52	4.55893e-53	1.77099e-52	5.07873e-54	-5.53597e-55	4.42504e-54	-2.95751e-53	-7.70328e-53	7.21343e-53	2.63926e-53	-3.90586e-52	3.52222e-52	8.49078e-53	1.07314e-52	2.92948e-52	-7.84764e-53	3.76261e-53	-4.3012e-52	-9.8939e-54	-3.86863e-53	-1.21039e-52	-6.0959e-52	4.96539e-52	1.9329e-53	-1.46207e-53	-1.54477e-53	1.31136e-52	4.67647e-51
1.417e-53	-3.03859e-54	-4.69658e-53	-2.59659e-54	4.85556e-54	8.81981e-55	1.30299e-53	9.20109e-54	-5.80684e-54	2.91284e-54	-3.65143e-54	2.76041e-53	1.70088e-53	-1.57883e-54	-2.45605e-54	-6.56158e-54	-4.05901e-53	-2.98699e-54	5.61414e-55	-3.67028e-53	-5.57531e-54	-1.87969e-53	-1.33287e-53	-3.99719e-56	-2.01439e-53	8.67164e-54	-3.8538e-54	-7.11334e-54	1.16668e-53	1.54708e-53	3.47822e-52
3.15032e-54	-3.90197e-55	1.97213e-54	3.3119e-55	-3.69398e-55	1.39246e-54	-2.92314e-54	1.22862e-54	2.55472e-54	-1.02004e-54	3.94312e-55	5.22227e-55	2.05414e-54	1.03486e-54	-4.38496e-55	3.38453e-54	3.40822e-55	3.7244e-54	2.62914e-54	3.18778e-54	-1.4692e-55	1.80017e-54	-4.05729e-54	2.82878e-54	-2.1644e-54	1.92962e-54	6.97744e-55	1.47086e-55	-3.53433e-55	1.57848e-55	4.73262e-53
-5.93686e-56	-1.01272e-57	-3.87699e-56	-5.94313e-57	-3.85793e-57	9.43148e-56	-6.64034e-57	-1.79977e-56	-3.70835e-56	9.93785e-56	-1.05666e-55	3.92603e-55	1.94957e-55	3.84384e-56	-1.25121e-55	-1.55706e-56	-1.0254e-56	4.77126e-55	-8.76852e-57	2.7711e-55	2.22323e-55	1.24194e-55	-1.59641e-55	1.35305e-55	1.29054e-55	-6.30722e-56	-1.1498e-55	-2.35027e-55	-1.36879e-55	-6.10239e-56	3.39148e-54
3.84039e-57	2.36056e-56	-4.85256e-57	-6.7531e-57	-7.39519e-57	3.35934e-57	-4.24499e-57	-6.89702e-57	-1.3191e-56	-9.0835e-57	-3.09646e-57	8.49605e-57	-3.00745e-57	4.51149e-58	-7.19057e-57	-2.79761e-57	-1.18128e-56	-4.48573e-57	3.24238e-57	-6.51066e-57	3.03249e-56	-3.70681e-56	-1.99638e-56	4.38887e-57	-1.75241e-56	1.64503e-56	-3.7582e-57	1.32838e-57	3.56337e-57	-1.12897e-56	2.79973e-55
9.37097e-58	7.95342e-58	-2.8397e-58	-3.02888e-58	-6.09679e-58	1.525e-57	9.6408e-58	1.38465e-58	2.18204e-58	8.99089e-60	-8.21687e-58	-1.71979e-57	-1.64207e-57	4.94949e-58	-2.01276e-57	1.47511e-58	2.28737e-58	2.15752e-58	2.01193e-57	6.87884e-58	1.20505e-58	-7.23425e-58	4.90257e-58	-1.7954e-57	-4.84448e-57	6.32763e-58	4.86025e-58	-3.78862e-58	7.34012e-59	-1.71279e-58	2.54832e-56
1.72202e-58	3.99206e-62	-1.84687e-59	-5.11304e-58	3.10179e-59	-3.47663e-60	-5.50908e-59	1.17332e-59	4.43054e-60	1.62489e-59	7.81845e-59	1.09076e-58	-7.99055e-59	-2.86554e-58	-8.81479e-59	-1.9409e-59	-7.44759e-59	-1.6535e-59	2.51487e-59	-2.18502e-58	4.66242e-59	5.77755e-60	-7.47515e-59	-7.51602e-60	-3.09755e-59	6.05456e-59	1.51776e-59	5.36049e-60	-1.99219e-59	-1.76733e-59	2.10428e-57
8.9889e-60	3.68923e-60	-6.07294e-61	-1.73061e-60	-9.89576e-60	-2.92079e-60	-1.2075e-60	3.82775e-60	-7.48439e-60	3.62066e-60	-8.78201e-60	-5.21828e-60	-1.01315e-59	2.84791e-60	-1.33949e-59	1.14256e-61	-5.81222e-60	2.89165e-60	-1.97866e-59	-3.12449e-59	-9.44804e-60	1.65385e-60	-3.39754e-61	6.23374e-60	-2.07424e-60	5.07352e-60	-1.32758e-59	-7.6932e-60	-5.33745e-60	-6.51787e-61	1.95978e-58
-1.03895e-61	1.29412e-60	-8.33452e-61	-5.06512e-61	2.54903e-60	5.96951e-61	-7.23209e-63	-3.69286e-61	-1.20725e-60	-3.64256e-61	-1.50563e-61	7.99384e-61	-2.32154e-61	-1.44722e-61	-8.18121e-61	1.4377e-60	8.8064e-61	-7.86632e-61	8.09824e-61	1.15323e-60	-2.69718e-61	1.0637e-61	-8.02026e-62	1.82772e-61	-1.75536e-61	-3.4414e-61	2.98685e-61	-7.66135e-61	-1.04828e-60	-4.56854e-61	1.87736e-59
3.41565e-62	1.16955e-62	-2.02372e-61	8.75752e-62	1.42185e-61	3.57817e-62	3.15013e-62	-1.14958e-62	3.12077e-62	-2.13211e-62	6.79616e-63	-2.39915e-62	1.87413e-61	-2.717e-62	7.91956e-62	2.49632e-62	-2.38099e-62	-1.0943e-62	-3.93276e-62	-1.5693e-62	-8.61125e-62	-1.4893e-61	2.09779e-62	1.16371e-62	7.969e-62	-1.02022e-61	7.86693e-63	2.69145e-63	-7.38128e-62	-9.23446e-62	1.67468e-60
-2.4905e-63	1.32371e-63	1.23741e-62	9.30075e-63	6.21726e-63	1.84978e-64	2.55983e-63	-7.61508e-64	-1.97432e-63	1.58224e-63	9.45582e-63	-2.19077e-62	1.39612e-63	1.42404e-63	-4.05852e-63	-6.7172e-63	-3.9328e-64	4.22333e-63	-3.47639e-62	-1.00497e-62	4.218e-63	2.41175e-63	3.16932e-63	-4.05639e-63	5.56541e-63	-3.90359e-63	1.10211e-62	-9.33641e-63	1.11119e-62	-7.00748e-64	1.88654e-61
2.31318e-64	7.97374e-64	-3.53464e-64	-7.53684e-65	-1.57619e-64	1.29351e-64	1.18823e-65	-4.92918e-64	-2.5258e-64	6.16936e-64	1.94856e-64	7.18403e-64	2.38352e-64	2.58714e-64	-1.47493e-64	3.74375e-63	3.04143e-64	-1.35242e-63	9.28028e-65	3.48029e-64	2.75781e-64	1.02382e-64	1.57043e-65	-5.88469e-64	4.50671e-64	-2.32578e-63	8.6612e-65	-4.45726e-64	-3.28859e-65	3.8054e-64	1.52223e-62
-2.32213e-67	9.1413e-66	1.37069e-65	-1.09279e-65	1.70348e-65	1.18759e-65	2.73834e-65	3.0633e-65	3.78459e-65	-4.41893e-65	9.81669e-65	-1.61284e-64	-1.61615e-65	-1.27264e-65	2.23676e-65	2.29871e-65	3.77729e-65	4.72003e-66	-3.498e-65	-5.6765e-65	-7.7773e-66	1.5954e-64	8.24688e-66	-8.23196e-66	1.57476e-64	-7.0179e-65	1.75906e-65	2.66867e-65	1.67421e-66	6.42961e-65	1.1926e-63
3.2888e-66	-1.55288e-66	4.4971e-67	-3.73546e-66	4.08699e-66	-3.12654e-66	-1.59424e-65	-8.05279e-66	-1.40588e-66	5.56048e-67	-2.67872e-68	-8.76664e-67	5.98282e-66	-2.74581e-66	1.02629e-65	-5.46881e-66	-3.14699e-66	-1.68907e-66	2.35408e-66	-4.72128e-66	1.17369e-65	1.42375e-66	3.34796e-66	-1.01224e-66	4.58761e-66	-2.43721e-66	-3.55938e-66	1.2514e-66	6.14612e-67	-7.35376e-67	1.10179e-64
-4.95159e-67	-8.50804e-67	6.14091e-67	3.27066e-67	-7.28157e-68	-4.66052e-67	-5.39383e-67	1.32909e-67	7.72336e-67	-2.90287e-68	-1.33158e-67	2.23479e-67	-1.53287e-67	4.38632e-67	8.30958e-67	-2.67432e-67	-2.99866e-66	-3.31688e-67	5.57139e-68	1.66922e-67	5.13906e-68	-5.23515e-68	4.3267e-67	-1.37175e-67	2.66728e-68	-1.32817e-67	-5.99654e-68	-1.08365e-67	-1.84797e-67	-1.37767e-67	1.12235e-65
6.14353e-69	-3.78093e-68	1.21054e-68	-1.43737e-68	4.79787e-68	7.37846e-68	-9.2071e-68	-1.48677e-68	1.67353e-67	-1.44378e-68	-8.5237e-71	1.81347e-68	-8.74819e-70	-4.11472e-68	-1.97537e-68	1.13852e-68	-1.5953e-68	-1.14805e-67	-2.7215e-69	-4.55225e-68	-2.61929e-67	-2.9535e-68	3.45962e-67	5.11338e-69	7.23828e-69	1.33106e-68	-2.60371e-68	-1.13722e-68	-1.33473e-68	-9.12865e-70	1.46607e-66
-5.26456e-69	-7.81209e-70	4.67018e-69	2.01347e-69	2.34553e-70	-2.87942e-70	7.68142e-70	1.42335e-69	-1.16334e-69	1.27025e-68	-1.09541e-70	-8.65832e-70	9.17437e-69	-3.60788e-69	2.76023e-69	-3.28473e-69	9.49531e-70	7.61821e-70	3.98163e-70	-2.38065e-69	-2.47994e-69	4.33865e-69	-1.00821e-68	-1.09651e-69	-1.01372e-68	-2.56973e-68	-1.44325e-69	4.84957e-70	5.87528e-69	1.01896e-70	1.15339e-67
5.79578e-70	2.37053e-72	3.57771e-71	6.17835e-70	2.766e-70	-2.4758e-70	-4.24815e-70	1.38426e-70	-3.48305e-71	8.41047e-71	-5.18175e-70	3.50895e-70	9.22979e-71	-4.65159e-70	-4.56662e-71	2.15391e-70	4.53411e-70	3.81184e-70	1.04447e-70	-1.60595e-70	6.23138e-70	-1.36903e-70	-4.79665e-71	-2.32932e-70	1.90577e-70	1.71695e-70	4.71232e-70	-2.23952e-70	-3.2026e-70	5.12558e-70	8.16035e-69
-7.8479e-72	-3.02787e-71	-2.91927e-71	-4.72178e-72	2.87481e-71	-1.44385e-71	-8.52915e-72	-5.94927e-71	1.82963e-71	4.63057e-71	-7.0802e-71	-1.64836e-70	-1.33016e-71	-6.92525e-71	1.22583e-71	-1.10326e-71	-1.23623e-71	3.09265e-71	-2.39234e-71	-1.49639e-71	6.67476e-72	-1.3636e-71	-3.98794e-72	3.58669e-73	-1.45203e-71	-1.19448e-72	1.31047e-71	-8.23203e-71	2.58256e-71	4.9492e-73	8.33628e-70
-2.5327e-72	-2.10496e-72	1.17814e-72	-4.08199e-72	-2.34132e-73	4.67714e-73	1.21825e-72	1.7332e-72	1.8252e-72	-3.69e-72	-7.8121e-72	-2.86535e-72	4.58103e-73	-1.00223e-72	-2.00884e-72	-2.24723e-72	-4.76518e-72	6.99994e-74	-1.06962e-72	4.40517e-72	-2.15651e-72	-2.19355e-72	9.78404e-73	6.69229e-72	4.76752e-74	-5.06109e-72	-4.45257e-73	-7.07434e-73	3.10397e-73	4.74756e-73	6.48375e-71
-1.58155e-73	-1.66096e-73	9.80766e-73	-3.84287e-73	-4.02937e-73	-3.57161e-73	-2.97105e-73	4.61459e-73	2.63213e-73	1.02548e-74	-1.82116e-73	-8.3376e-75	1.98873e-73	-1.48804e-73	-2.9003e-73	-3.67261e-73	-1.07312e-73	1.06183e-72	-5.30036e-73	2.26889e-74	2.89601e-73	5.80211e-74	2.72675e-73	-4.28693e-73	-2.65002e-73	1.55834e-73	4.45478e-74	-5.6145e-74	-3.36824e-73	8.61561e-74	8.39223e-72
-2.91744e-76	-1.12543e-74	-3.80111e-75	1.01434e-74	-1.93102e-74	4.26705e-74	1.6183e-74	1.68393e-74	-5.38802e-75	-5.26792e-74	-1.56293e-74	-1.48249e-74	4.52861e-75	-1.40014e-74	-5.36979e-74	7.18333e-75	3.08808e-74	-1.57428e-74	-4.18062e-75	-4.31821e-76	7.05733e-75	-1.74561e-74	-3.84069e-74	1.09037e-74	7.66411e-74	7.10311e-75	-2.26215e-75	1.67734e-74	3.39513e-74	-3.30713e-75	5.53524e-73
1.05168e-75	-9.61929e-77	-4.8071e-75	2.47963e-75	6.90674e-75	3.49362e-75	-5.44289e-76	-2.33219e-76	2.90799e-75	4.57057e-76	-1.59775e-75	-2.03366e-75	-7.33143e-76	1.07443e-75	-1.5321e-75	-3.68051e-75	-1.03047e-75	-6.79809e-76	-3.52405e-76	7.37854e-75	-2.09033e-75	-1.65844e-76	-1.10135e-76	-1.08278e-75	-6.40002e-76	3.89173e-76	3.21468e-76	-3.18523e-75	3.32569e-76	-5.03866e-76	5.18917e-74
5.5483e-78	-6.45735e-76	3.3496e-76	-4.14783e-76	1.61595e-76	-3.07651e-77	3.09943e-77	-7.20402e-77	3.55876e-77	6.00245e-77	-8.31644e-77	5.39865e-76	-2.10663e-76	-6.56441e-76	-1.06981e-76	5.13449e-77	-2.57771e-76	2.06219e-76	8.84323e-78	-3.26294e-77	1.84646e-76	4.77168e-77	3.53139e-77	-4.24006e-76	-7.8873e-77	4.49519e-78	-4.24473e-78	-2.05908e-76	-1.11669e-76	1.69939e-77	5.05982e-75
-1.90945e-78	5.26577e-78	-6.62437e-78	-9.35042e-78	-7.63103e-79	1.44262e-77	-4.28014e-79	1.36609e-77	-8.38182e-77	-1.44639e-78	-1.37114e-78	3.59589e-78	7.46074e-78	-1.64552e-77	7.44331e-78	6.25817e-78	1.17214e-77	-2.17819e-77	-7.80288e-78	-8.01621e-78	7.02226e-79	1.26263e-77	4.65486e-79	1.97956e-78	-3.19444e-77	1.50538e-77	-6.07977e-78	2.81113e-79	8.54216e-78	4.31243e-78	3.11587e-76
-2.11278e-80	-1.81321e-78	-1.07653e-78	-1.20688e-79	-2.85409e-79	-1.50737e-78	-1.1809e-78	5.43931e-78	-1.46873e-79	3.91458e-79	4.67407e-79	-1.39502e-78	3.98308e-79	2.40921e-79	-1.18098e-78	-7.26451e-80	-2.15594e-79	-4.14785e-79	-1.07763e-78	-1.63848e-79	-2.45594e-78	2.52998e-79	-5.53851e-79	1.15519e-78	-1.47868e-78	1.60776e-79	9.52019e-79	-4.02383e-80	3.50261e-78	-1.09188e-78	2.92542e-77
1.2407e-80	1.5842e-79	2.07157e-79	5.30022e-80	-2.04257e-79	8.91677e-80	7.82257e-82	-1.04275e-79	-1.03018e-79	-4.01134e-80	3.57084e-80	1.72527e-80	1.03573e-79	-7.40936e-80	3.5732e-79	3.0775e-79	4.28599e-80	5.71081e-80	6.3725e-79	9.71502e-80	4.22889e-81	-1.78034e-79	1.18047e-81	-2.87667e-80	5.89545e-80	8.86595e-80	-6.33189e-80	9.53075e-80	5.15993e-80	-6.37082e-80	3.33642e-78
8.66057e-81	-5.67309e-80	-7.70919e-81	-8.418e-83	-1.41959e-80	3.2509e-81	-5.89782e-81	9.81796e-82	1.11058e-82	1.14637e-80	-6.83271e-81	4.77337e-82	1.71188e-80	1.64583e-80	-9.96901e-81	1.41654e-80	1.23789e-80	-1.00909e-80	3.95006e-81	5.28652e-82	1.45413e-81	-3.45859e-81	5.96022e-81	-2.51922e-81	-5.7163e-81	-1.55718e-80	-6.95419e-80	7.58052e-81	-2.30673e-81	-5.17962e-81	3.20345e-79
8.9403e-82	8.80114e-83	-7.89282e-83	-1.07991e-81	-7.52115e-82	1.35577e-82	-7.25348e-82	1.83252e-82	1.99544e-81	-1.50554e-81	7.51016e-83	-9.75451e-83	-3.28947e-82	9.97669e-82	1.33707e-82	-1.18992e-81	8.84178e-82	8.9909e-83	-8.55024e-81	1.71884e-81	1.33791e-81	9.89425e-83	9.69451e-83	3.3095e-83	3.57224e-82	7.8791e-82	-8.99677e-82	-3.30486e-82	1.68872e-82	1.22136e-82	2.57374e-80
-1.13612e-82	7.26038e-83	-3.43172e-85	-5.51688e-83	-3.36063e-83	-7.81206e-83	1.17599e-83	3.90302e-83	-2.46869e-83	3.52007e-83	3.743e-82	4.19167e-83	-1.87204e-83	4.71493e-84	-9.09159e-83	8.94601e-84	-3.25403e-83	1.27013e-82	5.78689e-83	6.10873e-84	-1.52079e-83	1.44833e-82	-1.98241e-83	1.81987e-83	5.00552e-83	-3.70482e-83	7.14789e-82	1.96292e-82	-4.25074e-83	2.5551e-83	2.49148e-81
6.87002e-87	6.88592e-84	-4.18126e-84	-4.81903e-84	1.81372e-84	1.59523e-83	4.19343e-84	2.33453e-84	1.38705e-84	-1.76667e-84	3.6207e-84	-9.19943e-85	8.69105e-84	1.46339e-84	4.07596e-85	1.16692e-85	7.04118e-84	1.17352e-83	-8.59693e-84	9.90666e-86	1.71042e-84	8.27516e-86	6.95779e-84	-3.29417e-83	1.11799e-83	6.97946e-85	1.93427e-84	1.08536e-84	1.92595e-84	5.36235e-84	1.49911e-82
-7.4603e-85	2.71093e-85	3.67597e-85	-1.69391e-84	2.91791e-85	-3.48117e-85	1.90471e-85	-5.01118e-85	-4.0272e-85	5.85253e-85	-8.94213e-85	-1.7113e-84	-3.19231e-85	-8.7112e-86	2.37075e-84	9.26373e-86	-2.0947e-84	-4.25449e-86	5.5544e-86	5.95341e-86	-4.90329e-85	-6.36564e-85	-2.66312e-85	-9.97498e-88	1.27016e-85	-9.87343e-85	-2.13444e-85	8.41286e-87	-4.91936e-85	-2.25086e-85	1.65731e-83
1.1525e-85	8.92454e-86	-7.20751e-86	-1.12506e-86	2.96228e-86	2.59729e-85	8.00538e-86	-1.89768e-86	-6.21714e-87	-7.27764e-87	1.21341e-85	-1.28961e-86	-2.64904e-86	1.90711e-86	2.03228e-86	-1.90541e-85	-1.81789e-86	1.92988e-86	-1.88852e-85	4.63447e-86	-9.48056e-86	9.46849e-86	3.78438e-87	-9.49168e-86	-3.31767e-86	2.29519e-85	-2.95048e-86	-2.87845e-86	5.76649e-86	1.32834e-85	2.15271e-84
-1.92692e-88	1.7755e-87	3.92766e-87	7.27696e-87	5.21255e-87	-6.72546e-87	-9.72269e-88	-2.78542e-87	2.87894e-86	2.95432e-87	-1.69274e-87	-2.60148e-87	7.82928e-88	-2.30863e-87	-4.8152e-87	-6.77056e-88	-2.44191e-87	8.66583e-87	3.16116e-87	7.60448e-87	6.71784e-89	-3.96813e-87	8.18155e-88	-8.49842e-87	8.94828e-88	-3.07494e-87	-5.61707e-88	-3.45543e-87	-1.41653e-87	-8.05603e-87	1.26175e-85
-6.94761e-89	2.71206e-88	1.25196e-88	-7.40039e-88	-1.52441e-88	-8.73202e-89	2.2092e-88	2.08205e-88	-2.65936e-88	8.37641e-88	-6.13333e-89	-2.64866e-88	1.01273e-87	2.7798e-88	-1.61613e-89	3.20587e-88	-1.80281e-88	4.46153e-88	3.11604e-88	1.82904e-89	8.3843e-88	8.08713e-89	-1.79524e-88	-3.76404e-88	-8.12593e-88	-2.86038e-87	-3.07433e-88	-4.66483e-88	-9.58457e-89	2.2414e-88	1.21305e-86
1.50409e-88	-2.89552e-89	-1.66649e-88	-2.35136e-89	-3.00807e-90	8.16654e-89	2.22597e-89	5.45798e-89	6.1851e-89	-4.01455e-89	-6.97257e-89	1.38976e-90	-1.03242e-90	-2.32286e-90	1.00189e-88	7.30211e-89	6.6674e-89	-1.08973e-89	-4.09759e-89	3.15888e-89	-2.18674e-89	1.60243e-88	2.94667e-89	5.52524e-90	4.62224e-90	-1.70994e-89	4.10142e-89	2.66795e-91	1.80549e-89	3.03215e-90	1.33204e-87
-2.53062e-89	7.33918e-90	1.58795e-90	5.68443e-90	-7.28137e-91	5.39063e-90	-4.96215e-90	-1.75662e-90	4.78855e-90	-1.59417e-90	7.36591e-91	-2.05071e-89	5.6175e-90	8.23072e-90	-4.829e-90	-4.74176e-90	1.25257e-90	8.14566e-91	-1.65587e-90	4.0776e-90	-8.92674e-92	-1.07804e-90	-1.15627e-90	3.13304e-90	4.57998e-90	-2.15568e-90	-4.80631e-90	-7.65161e-92	4.94984e-91	-8.50599e-91	1.30022e-88
1.52246e-90	1.0309e-90	2.68557e-91	-7.58617e-92	1.98737e-90	-1.48121e-91	4.801e-91	2.93922e-91	2.61293e-91	-1.81659e-91	-1.00967e-91	2.20601e-92	2.26073e-91	-1.85651e-92	-1.25157e-91	1.03415e-92	4.09721e-91	1.62657e-91	-1.17487e-91	1.32029e-91	-1.05287e-90	-4.93075e-92	2.10125e-91	-8.38529e-92	6.86578e-92	-2.79102e-92	-5.85891e-94	1.63257e-91	4.97047e-91	7.68358e-93	9.73659e-90
1.99489e-92	6.41512e-92	-2.54605e-93	5.50288e-93	-9.04375e-93	-7.00902e-94	-2.09482e-92	5.88032e-93	-4.72066e-94	1.18283e-92	1.98797e-92	4.62082e-92	-1.96871e-94	-1.71307e-93	-1.82324e-91	-1.86167e-94	1.49853e-91	6.02678e-93	1.43102e-92	-1.40321e-93	4.63186e-92	-1.44754e-92	1.91157e-93	-4.88769e-92	-2.96551e-92	8.96066e-93	-9.28665e-92	-7.95462e-92	-2.43728e-93	-2.1846e-92	9.10018e-91
-4.01053e-93	2.18946e-94	-1.42735e-93	2.69149e-94	3.43417e-93	-7.01978e-93	4.66628e-93	-7.35938e-94	4.76622e-93	-2.05879e-96	-7.02993e-95	-9.00977e-94	-5.31528e-94	4.43097e-94	-8.45693e-93	2.14751e-93	1.7624e-93	3.47798e-94	-8.57837e-93	5.5179e-94	-1.72402e-93	1.948e-93	-7.20113e-93	-2.53874e-93	1.13367e-93	2.43894e-93	3.22947e-93	-4.88225e-94	-1.49187e-94	1.90047e-93	7.3093e-92
-5.17533e-94	-1.78982e-94	5.40672e-95	2.2408e-94	-1.21856e-94	4.0869e-94	1.60858e-94	5.72032e-95	1.17688e-94	-5.80959e-95	-4.00547e-94	4.54654e-95	-3.3103e-94	1.09113e-94	8.68327e-95	-7.60651e-94	7.5447e-95	2.40987e-94	-6.37074e-94	8.4658e-94	8.66582e-95	1.54296e-94	-9.51999e-94	-7.48601e-95	-1.16308e-94	-3.35018e-94	-4.29003e-95	-6.57453e-95	9.26268e-95	4.94278e-95	7.40262e-93
2.58454e-95	-1.42269e-95	7.55339e-96	-1.65027e-94	1.70217e-96	-3.88268e-95	3.64488e-95	-7.98245e-95	-3.69721e-96	3.33902e-96	4.70093e-96	2.7008e-95	-4.45524e-95	-1.06857e-96	5.9613e-96	1.9252e-95	2.78468e-97	9.5091e-95	-6.06924e-96	4.99471e-96	1.46751e-95	-3.48316e-96	-3.82541e-96	2.05394e-96	5.71978e-96	7.94434e-95	2.31832e-95	7.35413e-95	6.76061e-96	-1.30079e-95	8.11161e-94
-3.09791e-96	5.33499e-96	7.35028e-97	2.38042e-96	2.47075e-96	-1.17502e-96	1.35694e-96	1.68822e-97	2.01016e-96	-4.97949e-98	-1.00811e-96	-1.69901e-96	-1.12467e-96	3.39674e-96	4.69212e-96	-9.24756e-96	1.97028e-96	5.14396e-97	4.55898e-97	-1.34997e-96	-6.72574e-96	1.29223e-96	-2.70354e-97	1.38449e-97	1.08251e-95	-2.43434e-96	2.52914e-96	2.5059e-96	1.81931e-98	-2.54962e-96	7.35277e-95
2.26326e-98	-2.26672e-97	1.12971e-97	4.8972e-98	-5.99868e-98	-4.31867e-98	-7.05768e-99	1.66427e-97	1.43808e-98	9.72807e-98	2.66932e-97	-5.75284e-98	-3.74989e-98	-2.40992e-97	5.55606e-97	-4.51313e-97	-1.2913e-97	-1.3936e-97	7.38645e-99	3.79429e-97	1.28983e-98	-2.15758e-97	-2.21384e-97	-1.14073e-97	3.2974e-97	2.03366e-97	-8.19821e-99	-2.30475e-98	-3.47714e-97	4.65131e-97	5.00605e-96
-1.61532e-98	-2.50315e-98	3.76036e-99	7.87941e-99	-2.60099e-98	1.37301e-98	-6.7638e-99	7.96612e-99	1.75305e-98	-2.4753e-98	4.37642e-98	-2.07183e-98	6.31172e-100	1.7152e-99	-1.41108e-98	7.14113e-98	-6.59962e-99	-3.18899e-98	-2.40263e-98	-1.40759e-98	2.66928e-99	-5.34406e-99	-4.28541e-98	-5.08495e-99	-2.20896e-98	-6.80328e-100	4.10626e-98	6.76309e-99	-5.34758e-98	-4.30082e-99	5.62845e-97
-8.28385e-100	-2.59703e-100	-2.67157e-99	-5.88269e-100	-3.75843e-100	-9.63914e-100	4.50042e-100	8.58434e-100	9.70461e-100	5.81719e-101	2.71756e-99	1.12904e-99	-1.05009e-99	1.18905e-99	4.26705e-100	3.49472e-100	-4.20133e-100	1.98723e-99	2.60638e-99	3.61316e-99	2.45085e-99	2.31224e-99	1.83984e-100	9.73095e-100	-2.44042e-99	-1.34393e-99	4.90449e-99	-5.81164e-100	6.05684e-101	6.01491e-100	3.93658e-98
1.79788e-100	-1.81736e-100	-1.96243e-100	2.25872e-100	-1.39175e-101	-3.74576e-101	-2.12974e-100	1.30703e-100	1.39347e-101	-1.76938e-100	3.2901e-101	-2.89623e-100	2.44332e-100	-5.80383e-101	1.21287e-100	1.38469e-101	1.82056e-100	-1.25367e-100	-4.74921e-101	-1.76055e-100	-4.08657e-100	7.91124e-101	-2.02278e-101	-1.07403e-101	8.47749e-101	1.50139e-100	6.08688e-101	1.41229e-101	7.69617e-102	6.94875e-101	3.56639e-99
2.24338e-101	-2.98798e-102	9.61435e-102	-3.3571e-102	3.51053e-101	4.26843e-102	-7.80005e-102	2.04076e-101	3.25548e-102	3.0096e-101	1.59655e-101	2.45273e-102	-1.51616e-101	-2.95187e-102	-3.66016e-101	-5.08445e-101	-2.2388e-103	1.4447e-102	4.13058e-102	4.15915e-102	6.59036e-102	9.00875e-102	8.74177e-102	3.11895e-102	-6.35003e-103	-1.16868e-101	2.41587e-102	-6.54769e-102	6.98851e-102	-3.97397e-102	3.3297e-100
-3.37752e-104	1.75592e-102	6.37747e-104	-2.35284e-102	-7.39438e-103	-8.31114e-102	1.14606e-102	-6.1822e-103	-1.62071e-102	3.05229e-102	1.71135e-102	1.24978e-102	2.1974e-103	6.553e-103	1.28633e-102	-4.07627e-102	1.38472e-102	-7.68962e-103	-1.92571e-102	-8.08217e-103	2.69405e-103	6.30539e-103	-1.751e-102	-2.25079e-102	3.82306e-103	6.1232e-103	-3.33519e-102	-1.92041e-102	-1.02237e-102	-1.07315e-102	4.7028e-101
-2.57566e-103	3.08121e-104	-5.99175e-104	-3.41803e-104	-5.41993e-104	-9.98108e-104	-8.13478e-104	1.00568e-103	2.95186e-103	-8.14797e-105	2.09139e-103	-8.47623e-104	-5.49306e-104	-5.54145e-105	8.43922e-104	2.97832e-105	-7.85173e-104	-6.89275e-104	5.898e-104	1.03546e-103	-3.39735e-104	2.06868e-104	-5.2053e-103	2.96586e-104	-3.38251e-103	4.90837e-104	-4.46329e-105	4.74902e-104	3.37232e-104	8.30137e-105	2.85961e-102
4.65127e-106	-1.50919e-105	-3.4811e-105	-6.41921e-105	3.81856e-105	2.0596e-106	-5.97426e-105	-6.52525e-105	3.26092e-104	-3.60208e-105	4.22756e-104	1.38965e-105	6.67065e-105	-2.54253e-105	-2.09625e-104	1.19008e-104	1.91632e-105	3.12427e-107	1.12062e-104	-1.89646e-106	-3.64143e-105	1.14854e-104	-1.8445e-105	9.18494e-106	5.06042e-105	-1.79557e-105	-6.30543e-106	8.57082e-106	-9.49408e-104	-3.57362e-105	2.88443e-103
-1.45701e-105	1.34266e-105	-6.24582e-106	2.15001e-105	-2.98022e-106	-7.14788e-106	7.80257e-106	8.51102e-106	-1.37231e-105	8.61251e-106	-3.14638e-106	-1.25591e-105	-1.63777e-107	-1.81023e-106	6.97496e-106	-1.60356e-105	9.24426e-106	-1.05826e-105	-4.22344e-106	-1.84086e-105	-2.2833e-105	-1.5694e-106	1.05579e-105	-1.4214e-105	-1.18934e-105	1.62247e-105	-4.12621e-107	-1.12369e-105	1.50628e-105	8.79461e-106	3.00468e-104
9.62618e-107	9.95483e-108	3.83855e-107	-1.2655e-106	2.77814e-108	1.03799e-106	-1.37881e-106	-4.30368e-107	-6.94496e-107	3.95364e-107	1.66996e-107	1.54331e-106	-2.67486e-107	5.21172e-107	-5.21157e-108	-1.18116e-106	3.8597e-107	6.91723e-107	-6.29482e-107	-6.1196e-107	-2.50356e-106	-4.1601e-107	-6.18411e-107	2.16856e-106	-1.27949e-106	6.45422e-107	5.17959e-107	-3.2002e-107	7.22229e-108	-7.70932e-107	2.20403e-105
-4.6861e-109	5.16963e-107	1.23104e-108	7.53895e-109	-3.88743e-108	1.12814e-107	-8.59124e-108	8.27514e-110	1.59124e-107	-5.27853e-108	-5.74265e-108	-4.31199e-108	1.18355e-107	4.07511e-108	-3.70658e-108	4.50644e-109	4.11551e-108	-3.59975e-108	-1.53748e-108	-1.53396e-107	6.93814e-109	5.26378e-108	-4.08975e-109	-5.14789e-108	3.23453e-108	-2.30199e-109	-2.88376e-108	-2.79499e-107	8.1043e-108	5.78873e-108	2.13604e-106
-5.5936e-109	2.02021e-109	1.4381e-108	1.4626e-108	-1.54724e-109	6.50511e-109	5.64858e-109	-6.57547e-109	5.9125e-109	1.76481e-109	-5.26897e-109	1.4237e-108	-9.86116e-110	-3.22642e-110	2.35625e-109	3.58886e-109	2.31578e-109	-3.78626e-109	-4.74647e-110	-8.94562e-109	2.19736e-109	-1.57514e-108	6.21604e-110	-8.02725e-109	-1.08093e-109	6.04749e-109	-1.19978e-108	4.33732e-110	-1.79555e-108	2.63567e-109	1.73605e-107
-2.00805e-110	1.79736e-110	-2.26356e-109	9.21941e-112	-1.1353e-110	-2.20135e-110	2.9063e-109	-1.65582e-110	2.01412e-110	1.49228e-110	-8.1368e-110	1.68051e-110	2.73021e-110	-2.74776e-110	-8.83101e-111	2.09756e-110	5.30887e-111	-3.76709e-110	2.91014e-110	1.2937e-110	-3.43931e-110	-6.741e-111	-4.07721e-110	3.07322e-110	7.33042e-110	-2.23522e-110	4.81209e-110	-9.19608e-111	4.3022e-109	2.19324e-110	1.62649e-108
3.78248e-111	-6.88281e-111	2.91893e-111	3.33038e-113	-1.06796e-110	3.38203e-111	-1.77947e-110	-3.04857e-112	-1.30877e-110	5.25462e-111	-9.06999e-112	4.05255e-112	-1.75546e-111	-3.20146e-111	-4.13318e-111	-2.6338e-112	-1.23232e-110	1.20115e-110	5.60684e-111	-7.89309e-112	-1.66874e-111	-1.70032e-111	2.63732e-110	1.37908e-111	6.11982e-111	-5.15688e-112	3.22667e-111	-5.00117e-111	-1.43927e-111	-1.50922e-111	1.54451e-109
-5.97646e-113	4.44253e-113	-3.82273e-113	8.89953e-112	1.40202e-111	3.50794e-112	-8.80248e-112	-6.8751e-112	3.84759e-112	9.15081e-113	6.9209e-112	4.53644e-113	-2.20785e-112	-8.78342e-112	-1.83624e-112	-7.30826e-113	-1.76056e-112	-5.64394e-112	-2.95931e-112	-7.32548e-112	-4.35591e-112	-1.43862e-112	-5.79882e-112	-3.25171e-112	1.60223e-112	3.86143e-112	-1.80125e-112	-3.89011e-112	-5.12195e-112	-3.58781e-111	1.53914e-110
-2.79623e-113	-5.86679e-114	3.13948e-113	2.27746e-113	-1.1136e-113	-4.81275e-113	-3.65491e-113	-1.85905e-113	-7.69309e-114	1.55702e-113	-1.49731e-112	-2.77584e-113	-1.10261e-112	-6.24477e-113	-1.32147e-113	-7.84785e-113	9.69744e-114	8.55976e-114	9.90714e-113	-2.34425e-113	1.84394e-114	2.62252e-114	1.10031e-112	-2.44313e-113	9.07853e-113	1.52427e-113	3.34323e-114	-4.42979e-113	2.24138e-113	-1.00735e-112	1.22407e-111
5.86593e-115	-4.40765e-114	-1.28345e-114	8.28443e-114	-2.01273e-115	-1.46562e-114	-1.83872e-113	2.67535e-114	4.96364e-114	1.73082e-114	-3.82839e-114	2.48079e-115	2.88272e-114	-1.24352e-113	6.27085e-114	1.55136e-113	-6.13125e-114	3.04468e-114	2.957e-114	-1.34549e-114	2.68165e-114	-5.73497e-114	-1.57092e-114	1.31637e-114	-7.04212e-114	1.7821e-114	-1.72948e-114	-3.95875e-114	-1.32399e-113	3.30362e-114	1.41003e-112
-8.54328e-116	6.24121e-116	4.95552e-115	4.83709e-116	-6.97472e-116	1.04074e-115	9.15188e-116	-4.61886e-115	1.05175e-115	6.13739e-115	5.83131e-115	-3.38617e-116	1.11995e-115	3.23002e-115	6.24105e-115	-1.19903e-115	-4.17431e-115	3.94986e-115	2.29222e-115	1.07328e-114	2.45789e-115	-1.63609e-115	-3.23273e-115	2.07421e-115	3.4098e-115	3.12322e-116	-8.79567e-115	-5.61245e-115	1.03794e-115	1.29782e-114	1.02036e-113
4.45105e-117	-4.45683e-116	1.08252e-115	-1.64322e-116	-2.40896e-116	-5.72125e-116	2.31167e-116	2.55375e-116	-2.98128e-116	1.0475e-116	-2.01627e-117	3.95882e-116	-7.41037e-117	7.7462e-116	2.31847e-116	-2.37307e-116	-1.51177e-116	-1.20286e-116	2.7872e-117	1.68496e-117	7.89634e-117	1.81997e-116	-5.59276e-117	7.51042e-117	-3.20909e-116	-2.31397e-116	-1.80366e-116	7.25713e-116	-3.34462e-116	8.96266e-116	8.57068e-115
3.41005e-118	-3.3354e-118	3.33814e-117	-5.54852e-119	1.90042e-117	5.03757e-118	-4.10959e-117	3.78979e-118	1.97296e-118	-3.42626e-118	2.30789e-116	-6.14565e-118	5.00375e-117	6.03847e-117	4.65139e-117	-4.96787e-119	8.67729e-118	-7.04676e-117	3.6834e-117	5.4392e-118	-8.08667e-118	6.11286e-117	6.0553e-118	7.11587e-118	-1.89793e-118	9.42748e-118	-1.03214e-117	4.20218e-117	-7.02812e-119	4.88978e-119	7.78041e-116
-1.51441e-118	4.7149e-119	-1.36104e-120	-8.16501e-119	5.53997e-118	-1.97261e-118	9.74215e-118	5.35995e-118	2.89126e-118	-8.27386e-120	4.81141e-118	3.30646e-119	-4.90753e-119	-1.35609e-117	-2.48563e-118	4.67336e-118	4.65365e-118	-5.76679e-119	-8.82574e-119	4.77137e-120	2.01672e-118	-1.69566e-118	-2.59993e-118	-1.49562e-118	7.05779e-119	-1.28769e-118	-3.88153e-119	-4.74303e-118	5.18956e-119	5.36658e-118	8.17361e-117
2.76698e-119	1.92354e-119	8.8267e-120	1.47149e-119	-3.0034e-120	5.06362e-119	-8.993e-120	-1.75637e-119	-2.1912e-119	-1.06661e-120	-4.28243e-119	2.6389e-119	1.02783e-119	8.49663e-120	1.4381e-118	3.0073e-120	4.52998e-121	-2.28449e-119	6.66711e-119	3.15362e-119	-9.89696e-120	2.37859e-119	-5.81825e-119	-1.68714e-119	8.52967e-119	2.76847e-119	3.09762e-119	1.82432e-120	-8.7105e-119	-2.20887e-119	8.93645e-118
1.2728e-120	-9.4379e-120	-3.01046e-120	1.05515e-120	7.93608e-121	1.54037e-120	-1.52742e-120	4.30124e-121	-5.3671e-120	-2.39573e-120	-2.49817e-121	-1.00327e-120	-6.11271e-121	7.86897e-121	-1.31801e-120	-1.6658e-120	2.10957e-121	6.90143e-121	-5.05603e-121	5.30652e-121	7.55921e-120	-7.07383e-120	-2.45817e-121	1.76796e-120	4.79516e-122	-2.67971e-120	1.34361e-120	3.28021e-120	4.55688e-121	-7.21444e-121	5.95785e-119
6.20915e-123	4.34684e-122	4.56435e-121	1.07065e-121	6.03608e-121	-1.29464e-121	-5.23987e-123	6.88892e-121	5.60765e-122	2.47627e-122	-5.06611e-122	-4.12384e-121	-1.87443e-122	-7.26175e-122	4.97136e-121	5.70345e-121	-4.217e-122	6.36841e-122	-2.0697e-121	-2.22445e-121	-2.08045e-121	-9.40988e-122	6.24966e-121	8.97577e-124	-2.24708e-122	-3.84587e-122	-4.55686e-122	-4.00634e-122	-2.69381e-121	3.99674e-122	5.6623e-120
5.3861e-124	-2.58154e-122	-1.20987e-122	1.04661e-122	1.25265e-123	-6.94245e-122	-8.51066e-122	-2.37205e-122	5.3958e-123	-7.80831e-123	-2.43896e-122	-5.19214e-122	3.58089e-123	3.65465e-123	-4.37971e-123	5.24685e-123	1.79475e-123	-1.30002e-122	-3.94118e-123	2.9477e-122	4.31599e-122	6.28823e-123	-3.78791e-123	6.60898e-125	-5.12718e-122	-1.51303e-122	-2.48368e-123	-9.51133e-123	-9.24431e-122	5.54548e-123	6.12701e-121
-1.27018e-123	-7.6059e-125	4.98167e-124	-4.81357e-124	-1.45995e-123	1.34414e-123	1.4751e-123	-1.36956e-123	-7.6604e-124	4.02586e-125	7.79352e-123	1.47518e-123	1.88538e-124	-4.26186e-124	-1.17207e-124	1.43294e-124	-7.01835e-124	6.15767e-123	3.92947e-123	9.98075e-124	-2.84529e-123	4.38594e-124	5.60958e-123	-5.50575e-124	4.69761e-124	-4.7051e-124	-7.10765e-124	2.67013e-124	2.64668e-123	3.59968e-123	4.83202e-122
1.99568e-125	-5.70725e-125	1.1344e-125	4.77736e-124	-8.46672e-126	-2.20099e-125	-1.03824e-124	1.20407e-125	6.83122e-125	-1.69431e-124	-7.08003e-124	3.69288e-125	6.14158e-125	-3.90236e-125	1.96354e-125	-6.89787e-125	1.19466e-124	-8.89269e-124	-1.48111e-124	-5.64333e-125	1.42195e-124	1.24147e-126	-1.50801e-126	-2.26866e-125	1.25195e-124	-3.47971e-125	2.94511e-126	4.04576e-126	-6.78097e-125	-2.86e-124	3.78588e-123
-9.38492e-126	1.82825e-126	-1.39273e-125	-1.03149e-127	3.5801e-126	-5.41154e-126	-2.08846e-125	4.94552e-126	-2.06145e-126	-4.33868e-126	-2.71794e-126	5.48135e-125	-1.40503e-125	-1.14595e-125	3.40334e-126	-4.59001e-125	-1.68661e-125	-2.2879e-125	4.1294e-126	1.79781e-125	1.11951e-125	1.58511e-125	-8.60992e-126	2.81319e-125	3.99409e-126	-7.47876e-127	1.1202e-125	1.27543e-125	2.20426e-125	-2.65929e-126	3.77851e-124
4.79703e-127	9.16603e-127	1.13835e-126	3.24512e-127	-4.34305e-126	5.91466e-127	3.53245e-128	-1.07666e-126	3.5092e-126	2.20746e-126	-8.93827e-127	-3.46326e-126	9.89083e-127	3.09794e-127	4.11009e-126	5.27827e-127	-8.98536e-127	-3.80928e-127	-8.36759e-127	-1.04439e-126	-1.71846e-127	5.17358e-127	-1.42446e-126	-4.12864e-127	2.19952e-126	-2.39016e-126	8.33409e-127	5.8778e-127	3.07201e-129	1.05232e-126	3.76696e-125
-5.33777e-128	-1.18883e-128	1.90943e-128	-2.61199e-129	-1.05092e-128	-2.63813e-128	1.99178e-127	1.97923e-127	-2.6583e-127	4.99837e-128	-2.47291e-128	2.89896e-130	8.69544e-128	1.07814e-128	-2.8408e-128	1.26577e-127	1.0735e-127	5.1109e-128	-2.34392e-128	-6.00093e-128	4.12987e-128	-6.57767e-129	2.60797e-128	-8.63138e-128	2.97731e-128	3.18064e-127	2.41525e-127	3.82172e-128	-3.93229e-128	8.40578e-129	2.192e-126
1.06024e-128	3.42802e-129	-1.85981e-128	-1.42171e-128	-9.02327e-129	-1.18592e-128	1.61518e-129	-1.00687e-128	3.74024e-128	-2.04516e-129	9.91392e-130	-8.17415e-129	9.95616e-129	-4.70817e-129	-1.01524e-129	3.57341e-130	-3.95791e-129	-1.57951e-128	-1.44626e-128	5.22205e-129	6.28377e-129	1.77559e-129	3.95154e-128	1.75761e-128	1.75713e-129	4.13519e-128	-1.64195e-128	3.35006e-129	-5.2642e-129	1.85266e-129	3.18646e-127
-8.4907e-130	-1.83167e-130	1.9054e-130	3.59004e-130	9.4104e-130	-1.73626e-130	1.29715e-129	-7.4873e-130	1.23068e-131	1.72544e-129	1.96533e-130	-5.36495e-131	9.02194e-130	-2.22768e-130	7.64705e-131	2.44802e-130	-1.06605e-129	-2.68372e-130	-5.24045e-129	1.41483e-130	-1.34094e-129	3.77017e-129	-6.85221e-130	1.0769e-130	-1.04403e-130	4.05282e-130	-5.64947e-130	9.43815e-130	5.86083e-130	-4.41297e-130	2.38427e-128
-7.46892e-132	3.75857e-130	-2.52258e-131	9.16684e-131	1.98448e-131	4.02195e-131	1.40995e-131	-7.43129e-131	-4.04474e-131	-1.34079e-130	-3.74165e-131	4.273e-130	3.10264e-131	6.66938e-131	-5.431e-132	1.04537e-131	-3.67442e-131	2.37549e-133	1.28006e-130	4.39219e-131	4.64718e-130	1.39591e-130	-1.42948e-131	3.06709e-131	2.72012e-131	2.87811e-131	-1.81519e-130	-1.11947e-131	1.41077e-131	-1.6436e-132	2.52418e-129
-2.93258e-132	-7.79875e-132	1.78774e-132	1.48769e-131	-3.03795e-132	2.74769e-132	-2.29879e-132	-2.07224e-131	6.23262e-132	-4.96993e-133	-1.22188e-131	3.84018e-132	-3.47749e-132	-7.53103e-133	-1.13708e-133	2.94764e-132	2.22401e-133	-2.4171e-132	6.96021e-132	-3.07034e-132	-5.10401e-132	-4.35773e-132	5.42681e-132	-2.60141e-132	-9.98417e-133	5.15226e-132	1.40011e-133	-6.52817e-132	-4.03772e-132	2.89211e-133	1.33589e-130
-2.85048e-133	1.78723e-133	-5.03316e-133	-2.67648e-132	1.53629e-133	-2.4176e-133	5.62199e-134	-9.64257e-133	-1.99621e-133	-3.72904e-133	1.14795e-134	-1.75689e-134	3.24417e-133	-6.07581e-133	-4.22185e-133	2.76056e-133	5.03009e-134	-1.08227e-132	4.67857e-133	3.35083e-134	-1.12048e-132	-4.34718e-133	6.79349e-133	-1.29029e-132	-2.55849e-133	-2.23856e-134	-2.78343e-132	-3.19799e-134	7.7596e-134	1.12156e-132	1.67428e-131
-1.15068e-133	3.26853e-134	9.52936e-135	-2.05385e-133	7.87244e-135	1.67579e-134	-6.40877e-135	-6.65582e-133	-2.01259e-135	-1.28505e-133	4.23438e-134	8.45451e-135	-1.99368e-134	3.196e-134	-5.86441e-135	-1.03252e-134	1.84763e-134	2.29418e-134	1.30789e-133	3.01276e-134	3.4177e-134	4.94062e-134	-2.92937e-134	4.52162e-134	6.33768e-134	-7.07979e-134	-6.30297e-134	-1.15759e-133	-7.19957e-134	-3.7395e-134	2.09147e-132
-4.43864e-135	-1.86425e-135	-1.21918e-136	2.04858e-136	-4.93917e-136	6.01857e-135	-2.76668e-135	-2.57661e-135	-1.16447e-135	-1.08424e-135	-3.38593e-136	1.99503e-135	1.17797e-135	-1.82267e-135	-5.10999e-135	-1.0693e-134	2.57696e-135	1.39683e-135	6.65903e-135	-6.19428e-135	2.67922e-135	-3.63247e-135	-5.27676e-135	-2.79994e-135	-6.36778e-135	3.87248e-135	-3.50873e-135	-8.29477e-135	-3.27691e-135	2.46832e-135	1.00876e-133
-4.5548e-136	-1.55438e-136	1.43232e-136	-3.91469e-136	-1.1386e-135	2.07199e-136	-2.00033e-136	1.54354e-137	-4.59543e-136	-3.30445e-136	1.48079e-136	8.20172e-137	1.42489e-137	6.32427e-136	6.69924e-136	-3.09109e-136	-4.77939e-136	-6.11763e-138	-4.28307e-136	-4.93818e-137	1.76885e-136	-3.38836e-136	6.06903e-136	-1.34008e-136	8.79325e-136	3.37355e-136	3.36678e-136	-1.4292e-136	-2.41204e-136	-8.3733e-136	1.03459e-134
8.16679e-137	1.37788e-137	-9.22479e-137	3.74143e-137	1.69674e-137	4.46721e-139	1.08059e-136	-4.7319e-138	-2.93822e-137	-3.05662e-137	3.13056e-137	-6.36517e-137	3.08607e-138	2.96732e-137	-2.71564e-137	-8.29398e-138	9.80667e-138	2.24875e-137	2.57499e-138	-1.2473e-137	5.46685e-139	-3.86662e-137	8.09679e-138	1.11003e-137	-3.54301e-137	-1.06604e-136	9.37279e-137	1.07689e-136	8.59333e-138	1.352e-136	1.17143e-135
8.47454e-138	-1.80901e-138	-3.27164e-138	3.02075e-138	3.28951e-138	-1.20145e-137	-9.98212e-139	-1.44827e-138	-2.72633e-138	-3.4445e-139	5.61218e-138	-5.11667e-138	-3.98931e-139	5.59164e-138	-5.17041e-140	5.49115e-138	1.88821e-138	1.54632e-138	-4.21328e-138	-5.24639e-139	9.52496e-138	-4.62914e-138	-3.51475e-139	1.66901e-138	5.40741e-138	-8.51351e-139	8.10416e-138	2.90798e-138	5.49275e-139	-5.15931e-139	1.02343e-136
-1.06041e-139	7.51426e-139	-2.71202e-139	-5.62083e-139	-1.71895e-139	4.45033e-139	2.71231e-140	-1.42733e-139	-1.00177e-138	3.75406e-139	5.39948e-139	3.04455e-139	-4.00407e-139	-2.6038e-139	-4.62821e-139	-3.63128e-140	-7.77213e-141	9.08746e-140	-8.27734e-140	-4.05855e-139	2.2183e-139	-1.3404e-140	8.85506e-140	2.7047e-139	-4.49517e-139	2.32573e-139	-1.39299e-138	-3.40591e-139	-1.2909e-139	3.2779e-140	9.61811e-138
2.94804e-140	-4.94345e-140	-6.36027e-141	-1.05297e-140	6.6538e-140	8.70554e-141	4.75648e-140	-1.81549e-140	-3.26399e-140	-6.0982e-141	-7.7303e-141	1.59373e-140	2.42785e-140	2.88005e-141	-3.68079e-140	-5.867e-140	-2.00832e-140	-3.00514e-141	-2.34231e-140	1.38089e-140	1.61878e-140	2.43992e-140	1.08434e-139	-5.02131e-141	1.22007e-140	-5.85852e-140	3.58861e-140	8.68951e-141	9.87116e-141	1.43358e-140	7.75741e-139
4.28452e-141	-7.59443e-141	-1.58348e-141	-4.39984e-141	-4.25877e-141	-5.75374e-141	9.38154e-142	-2.60915e-141	2.45589e-141	1.66682e-141	-2.54902e-141	-7.69862e-142	-5.63656e-141	-1.19798e-141	1.2665e-141	-8.38297e-141	3.22906e-141	-9.17002e-142	-2.85115e-141	1.64727e-141	-5.93937e-141	4.85711e-141	-1.30871e-141	1.21588e-141	1.47645e-141	-3.86704e-141	-2.2802e-141	-3.94171e-141	-3.13997e-142	-8.3641e-142	9.0029e-140
7.9037e-142	-2.00976e-142	-1.41877e-142	-2.41611e-142	2.03064e-143	-7.94579e-142	-1.06448e-143	1.17951e-141	-8.10406e-143	9.85664e-143	1.88821e-142	-4.59721e-143	7.00031e-143	-2.49234e-142	2.15944e-142	-3.07237e-142	-9.1684e-142	-3.61843e-143	-1.07694e-141	1.04377e-142	1.88938e-142	9.61625e-143	-9.3563e-144	2.41519e-142	7.84663e-142	1.48074e-142	1.40136e-142	6.83763e-142	3.45399e-142	7.40401e-143	9.48309e-141
-3.93493e-143	8.23556e-144	-3.8077e-145	-1.07888e-146	-2.9444e-144	6.81262e-143	-3.62752e-143	-7.1549e-143	-5.88163e-144	-1.26509e-144	-9.84818e-144	-2.41403e-143	-2.25449e-143	-6.40173e-144	-9.7692e-144	-7.45649e-144	-1.06011e-143	-4.54886e-145	1.0525e-143	3.73977e-144	7.99281e-144	7.37811e-144	1.62472e-143	7.00971e-143	1.84002e-143	-2.37679e-142	-1.91722e-144	-1.93833e-143	1.2903e-143	-2.65266e-143	7.58024e-142
2.02034e-144	-2.21755e-144	5.35538e-145	8.04912e-145	1.20975e-146	-1.49981e-144	-1.65733e-144	-7.1892e-147	4.06697e-145	-2.12863e-144	9.31749e-146	-3.76352e-145	-3.53929e-144	3.98133e-144	1.27406e-144	1.28481e-144	-2.84301e-144	-4.32843e-145	2.36537e-147	1.55604e-145	1.71849e-144	-4.95889e-145	1.19803e-144	1.17314e-144	7.33239e-144	1.03437e-144	-6.08725e-145	-4.27087e-144	2.1289e-144	-1.2729e-145	4.5361e-143
3.03845e-145	1.93898e-146	4.63503e-145	-1.76646e-145	5.11715e-145	-2.87289e-146	-2.91703e-145	-2.88188e-145	3.29214e-145	-7.2405e-146	-8.18627e-146	2.62089e-146	3.77648e-145	-6.59421e-146	-1.40695e-145	1.1285e-146	1.9085e-147	-3.48064e-147	1.69996e-145	-1.19054e-145	-2.52118e-145	7.38406e-146	3.61086e-146	1.97463e-145	1.94557e-145	-5.72154e-146	3.45193e-147	3.02127e-145	-1.08531e-145	-1.35459e-145	4.84429e-144
9.77524e-146	1.50806e-146	2.87702e-146	4.17599e-146	2.95867e-147	-1.64705e-146	-2.50166e-146	-1.30827e-146	6.49189e-147	6.04198e-146	-4.09445e-146	-2.45505e-147	3.21531e-146	3.1893e-147	6.2014e-147	-8.05052e-149	-7.73465e-147	-1.59015e-146	-6.59768e-146	-9.86383e-147	6.53915e-147	-1.25287e-147	2.6126e-146	-1.79887e-146	-1.03219e-146	-1.11991e-146	-2.40433e-146	-7.58427e-146	2.95815e-147	-2.75786e-147	6.71334e-145
-1.86844e-147	-1.36653e-147	-2.44929e-148	-1.55957e-148	2.1394e-147	-3.46047e-148	-3.20277e-147	3.15586e-147	2.8146e-147	-2.18066e-147	1.86412e-148	-2.8231e-148	-3.59866e-147	1.42304e-147	3.23492e-147	-4.58157e-148	-1.89009e-147	-8.30361e-148	1.03177e-147	5.32817e-147	-1.19748e-148	-1.3452e-148	7.87809e-148	5.33443e-148	2.8477e-147	-1.31616e-147	8.15646e-148	1.48645e-147	-7.88691e-148	3.3781e-147	4.79474e-146
2.91773e-149	1.01965e-148	-3.55022e-149	-1.7694e-148	-1.61248e-148	8.20474e-150	-1.11393e-148	4.01374e-148	-2.33888e-148	1.19197e-148	-1.55135e-148	-6.00361e-149	-8.74755e-149	4.80919e-148	-1.43775e-148	2.39091e-149	2.85641e-148	2.27291e-148	-1.15507e-148	3.87395e-149	8.20094e-150	7.36214e-148	2.33936e-148	-1.9339e-148	3.01207e-148	3.01328e-149	1.56715e-148	-1.57039e-150	4.34126e-148	-8.16652e-149	5.17448e-147
-9.03037e-150	6.4788e-150	7.85321e-150	6.93328e-150	1.61876e-149	2.51505e-151	2.20844e-150	7.40962e-150	-7.97739e-150	-2.27428e-150	-2.50657e-149	4.22594e-149	-3.90585e-150	2.77837e-150	-1.10124e-149	-3.7583e-150	-3.98557e-150	5.52505e-149	-2.81564e-150	-4.18927e-150	-2.52421e-150	1.86076e-149	-1.53634e-149	-5.13041e-150	-1.23504e-149	2.16042e-150	-4.99072e-151	-4.26363e-150	-7.44257e-150	-4.99671e-150	2.94964e-148
6.39744e-151	9.67035e-152	2.11534e-150	-2.10554e-150	-2.54196e-150	1.91188e-150	-4.14622e-151	-1.46384e-150	-1.86505e-151	2.57991e-150	7.41317e-152	-4.6566e-151	3.27464e-151	4.72883e-151	1.62567e-150	-1.24855e-150	-1.39225e-150	2.56211e-150	-1.78904e-151	1.63825e-151	1.38405e-151	1.21699e-150	-1.22505e-150	-1.22906e-150	2.30767e-150	-8.65658e-151	9.60488e-151	-1.47412e-151	1.12831e-150	-2.40412e-151	3.2027e-149
-6.15901e-152	8.73133e-152	-2.09408e-151	-4.98778e-152	-2.18598e-152	1.87179e-151	-3.00994e-151	1.02284e-151	-1.36252e-151	2.39941e-151	2.28502e-152	-5.19214e-152	-8.4793e-153	9.64064e-152	-6.77569e-152	2.07262e-152	8.3187e-152	-1.63607e-151	-2.35345e-151	-2.58514e-152	-1.17188e-151	3.27752e-152	-1.87087e-151	7.36681e-152	9.40351e-152	-5.25323e-152	4.85261e-152	-1.45388e-152	-1.37447e-152	-2.80191e-152	2.83494e-150
5.15656e-154	8.08559e-153	6.79418e-153	-8.65726e-153	-8.38373e-153	1.9352e-152	3.39357e-153	9.27073e-153	-1.80224e-152	-4.29588e-153	-2.0341e-152	1.87977e-152	-2.96453e-154	-1.34024e-152	7.54973e-153	2.28305e-152	7.80056e-153	1.68048e-153	-2.62479e-153	4.28593e-153	1.41059e-153	-1.25508e-152	-3.11421e-153	9.24341e-153	-9.43168e-154	2.3755e-155	-1.63491e-153	-5.43621e-153	3.75236e-153	5.38179e-153	2.29872e-151
1.22998e-153	2.99268e-155	1.90356e-153	-7.46666e-154	-1.02587e-153	-9.48322e-154	1.07986e-153	1.26958e-153	1.17755e-153	-1.85362e-155	-6.95873e-154	-4.18019e-155	-5.5982e-154	-7.00873e-154	1.47247e-154	-4.40338e-154	1.30705e-153	-8.141e-154	1.0639e-154	4.42996e-154	-1.6129e-153	8.78157e-155	1.11388e-153	-2.30473e-154	1.7435e-153	-1.14428e-153	1.34269e-153	-1.77816e-153	1.09402e-153	4.98944e-154	2.5333e-152
-3.91704e-155	1.82515e-154	-4.47311e-155	-1.17706e-154	8.04564e-155	-3.59142e-155	-6.50485e-154	6.90421e-155	-5.04123e-155	-8.53868e-156	2.25423e-154	-8.65662e-155	-2.74363e-155	1.05142e-155	-3.40184e-155	8.67644e-156	7.64002e-155	-4.05797e-157	-7.51571e-156	-5.57376e-155	1.59024e-155	-2.66415e-155	1.71105e-155	1.21045e-155	-1.43959e-155	-4.99524e-155	-5.22883e-156	8.66497e-156	-1.09319e-154	-8.47426e-155	2.15573e-153
-2.27665e-155	4.63334e-156	-2.38125e-157	1.08659e-155	2.1804e-156	1.29957e-155	-3.12653e-155	5.87164e-155	-8.84946e-156	3.77228e-156	-1.23133e-156	4.27531e-157	-7.80922e-157	3.31509e-157	3.45805e-156	-8.69297e-156	-1.31069e-156	4.04532e-156	-2.00765e-156	2.81143e-157	2.19323e-156	3.95995e-156	-2.40109e-155	1.45475e-156	-4.47037e-156	1.71879e-155	-9.50563e-157	-7.47872e-156	8.19068e-156	8.50514e-156	2.57253e-154
-2.3757e-157	6.56858e-157	-2.32467e-157	-1.6121e-156	-7.85113e-160	-1.50393e-156	-9.8357e-157	-5.20337e-157	-7.53612e-157	-2.78529e-157	-8.27875e-157	-1.05734e-156	-7.13535e-157	1.18228e-157	2.75179e-157	-7.04396e-158	1.00014e-158	-3.21433e-157	1.67102e-156	-8.52653e-157	9.429e-157	-4.59506e-156	-3.72478e-157	-3.18017e-157	1.60572e-157	4.88164e-157	-5.09029e-157	4.85508e-157	-1.79315e-157	-2.28977e-157	2.09775e-155
1.00038e-157	-2.24514e-158	-2.26386e-157	1.41717e-158	-8.9998e-159	-1.20802e-157	-6.56792e-159	5.4068e-158	1.16177e-158	-1.08553e-157	7.69249e-161	1.55744e-157	1.09062e-158	-5.82056e-158	-3.31306e-158	-3.22599e-158	3.0012e-157	8.70251e-159	1.74618e-158	-4.40518e-161	5.64549e-159	3.51375e-158	-2.50483e-158	-2.72975e-158	7.73846e-159	-1.28943e-157	5.07172e-158	3.41352e-159	1.39683e-157	-6.38596e-158	1.77779e-156
-4.00999e-158	-2.61136e-159	-2.29574e-159	-8.58416e-159	1.43909e-159	-5.06532e-159	6.64346e-159	2.60859e-160	4.47507e-160	1.31214e-159	-4.57502e-160	1.03848e-158	-1.02671e-158	-3.73485e-159	-2.59529e-159	1.29365e-159	-2.95035e-160	-3.40774e-159	-2.4219e-159	8.16489e-159	1.82668e-159	-4.61062e-159	3.09978e-159	-2.76714e-159	8.51276e-159	4.07312e-160	1.01144e-159	-2.3215e-159	-1.24794e-159	9.79774e-159	1.47385e-157
3.7893e-160	-1.41027e-159	9.57015e-160	-1.49314e-159	2.65484e-160	-1.84675e-160	-5.17405e-161	-8.30322e-160	1.93572e-159	1.73663e-160	3.15454e-160	-3.91017e-160	-8.06269e-161	-3.18743e-160	3.9861e-161	-2.15652e-160	-2.26447e-160	5.72418e-160	-5.49306e-160	-5.58653e-162	-1.31728e-159	3.44925e-160	-7.54481e-160	1.58183e-160	-1.26109e-159	4.58922e-160	3.59977e-160	4.60831e-160	8.61929e-160	1.95543e-160	1.65692e-158
8.14738e-161	5.30152e-162	-1.04969e-160	9.46095e-161	1.09877e-161	-3.02718e-161	2.9026e-161	4.04293e-161	-1.48554e-162	-2.16445e-161	-4.6762e-162	1.71586e-161	2.06967e-162	4.47497e-162	2.17601e-160	9.19139e-162	4.37172e-161	-1.5727e-161	1.1467e-160	-7.17848e-162	-1.27394e-161	-9.86547e-162	-5.23696e-161	-3.70756e-161	7.10024e-162	-6.38943e-161	-1.92819e-161	6.61875e-161	-1.06229e-160	1.2063e-161	1.24347e-159
-6.19818e-162	8.92979e-162	2.84001e-162	-2.6364e-162	-1.42143e-162	-3.14802e-162	9.321e-162	1.56295e-163	1.90977e-162	-1.99696e-162	3.26915e-162	-5.25698e-163	3.48253e-162	-8.25056e-162	5.35082e-163	-7.21111e-163	-4.40432e-163	6.70922e-163	2.45155e-162	-4.78447e-162	3.18341e-163	-7.67313e-163	-1.85985e-161	1.44601e-161	1.01074e-161	-3.48022e-163	6.00033e-164	-3.42923e-162	-8.27087e-163	-1.62338e-162	1.14229e-160
4.43174e-164	2.78554e-166	2.97474e-163	-1.84439e-162	1.74613e-163	-3.92962e-164	6.43698e-163	3.37898e-163	8.68095e-165	4.62869e-164	-5.10132e-163	7.29997e-164	-6.56646e-164	-7.75204e-164	-2.84737e-163	-6.86373e-164	-4.15294e-163	-9.85084e-164	-2.73266e-163	1.19604e-163	4.46124e-164	9.99781e-164	-1.02871e-162	-4.61578e-164	3.43477e-163	-4.16186e-163	-3.08669e-164	4.50256e-163	2.95136e-163	-7.78851e-163	8.95753e-162
4.41023e-164	-1.1737e-164	-4.58805e-164	1.43504e-164	-1.43476e-165	8.89488e-166	1.17212e-164	2.66809e-164	-9.71704e-165	-4.33027e-164	2.26955e-165	-6.38185e-164	-4.94846e-164	7.06872e-164	4.46562e-164	-1.08239e-164	-9.74401e-164	-2.08899e-165	-4.13481e-164	-8.75496e-165	-2.46899e-164	3.85811e-164	-3.7673e-164	3.62366e-164	-1.59785e-164	1.24311e-164	-1.95093e-164	-1.03691e-164	6.84037e-165	-5.28936e-165	8.08787e-163
-3.70423e-165	6.80978e-165	-2.07847e-165	1.22298e-167	-8.06039e-167	1.48669e-165	2.30814e-165	-3.06728e-164	2.80752e-165	8.30532e-167	-2.83437e-165	1.43747e-166	2.38177e-166	-4.44879e-165	-1.27936e-165	-2.42897e-166	-1.73398e-165	2.24666e-166	-5.40965e-166	3.19168e-165	-5.99446e-166	-1.49352e-165	-1.34974e-165	-6.36599e-166	3.32979e-165	-1.01648e-165	3.59146e-166	-1.21576e-165	1.07794e-165	7.9463e-165	8.39468e-164
-1.55404e-166	-3.68542e-166	8.48643e-167	3.1105e-166	5.07064e-166	3.85177e-166	-8.84696e-167	4.15955e-166	1.92049e-166	-1.83746e-166	-8.947e-167	-1.16713e-166	-1.11437e-166	3.59583e-166	3.53384e-167	9.15181e-167	-7.89867e-167	5.2117e-166	-2.81035e-166	-8.24765e-166	1.01485e-166	-2.11769e-166	-7.07472e-166	-9.7151e-167	1.36309e-166	5.26315e-167	4.26817e-166	-7.18415e-166	-2.05511e-166	-1.63166e-167	7.87622e-165
9.71666e-167	-2.17907e-167	-1.47553e-167	-2.73697e-168	5.06301e-167	5.35771e-168	5.70825e-167	3.90597e-167	-1.82555e-167	-8.85179e-167	-1.60082e-167	5.07279e-168	-5.70805e-168	6.81885e-168	-2.13992e-168	3.46113e-168	-1.6091e-167	8.36852e-167	6.84142e-167	2.57496e-167	-2.77743e-167	3.72523e-168	-2.61649e-167	3.942e-168	5.56426e-168	9.73094e-167	4.27122e-167	-1.00268e-167	1.40676e-167	1.46851e-167	8.74474e-166
-1.6356e-168	-3.55356e-168	-2.26063e-168	-1.02801e-168	2.26387e-168	8.28037e-169	-1.52013e-168	1.80371e-168	-6.65677e-169	1.43403e-168	6.56285e-169	6.32893e-171	-1.19015e-168	-1.97086e-168	7.08111e-170	-6.47464e-168	-5.49431e-169	1.72694e-168	6.31404e-169	-9.54859e-169	2.69466e-168	-2.10492e-168	1.22046e-168	-1.89143e-168	-3.34799e-168	-3.0396e-168	6.1307e-168	1.24942e-167	6.01028e-170	-1.71768e-170	6.42262e-167
5.49483e-171	5.56914e-170	7.3506e-169	-4.59339e-170	-2.11123e-169	-5.4417e-170	-1.90159e-169	7.54288e-170	-1.2721e-170	5.49776e-170	1.0208e-169	-9.78387e-170	9.05595e-170	3.6322e-169	-3.52092e-170	3.67521e-169	5.37976e-169	7.9621e-170	1.19861e-169	-2.919e-170	-2.20359e-170	-1.52431e-169	1.773e-169	8.63074e-170	-8.66092e-169	-1.4383e-169	-4.10992e-171	-9.56339e-170	6.79185e-169	1.01305e-169	5.59231e-168
-1.12832e-170	-5.76121e-171	4.67765e-170	1.7667e-170	8.95826e-171	-1.55379e-171	-9.15509e-171	1.06604e-169	1.62078e-170	-7.00698e-170	-1.69527e-170	-1.39851e-170	1.75672e-171	4.8578e-170	4.19828e-170	3.33236e-171	1.00263e-172	3.16326e-171	1.35905e-170	1.05971e-170	-1.23023e-170	4.06652e-172	-1.53508e-170	-3.39093e-170	1.19671e-170	1.20038e-170	-1.37556e-170	-1.23941e-170	2.27938e-170	-2.33115e-170	6.0627e-169
5.43205e-172	-2.94781e-171	-4.56611e-172	-1.90901e-171	-1.17493e-172	-1.59895e-171	-6.15744e-172	2.95344e-171	6.41325e-173	-4.49952e-171	-2.13075e-171	9.09985e-172	-1.09339e-170	-3.49462e-172	-2.67903e-171	1.96871e-171	1.44668e-171	6.27204e-172	3.07516e-171	-3.72961e-172	-7.17203e-172	-5.62514e-172	1.2434e-171	-2.01518e-171	7.50132e-172	2.6609e-172	1.68254e-172	4.02836e-172	-7.13769e-171	3.22354e-172	5.37854e-170
-7.11457e-174	-7.17262e-173	-3.41082e-173	-1.04561e-172	-1.11819e-172	-4.05929e-172	-2.14284e-172	-9.66315e-173	-1.57242e-172	-1.08885e-172	1.49579e-172	8.10558e-172	-6.50939e-173	-1.37856e-172	-7.55244e-173	-4.48297e-172	-8.64969e-173	-3.46344e-173	-2.78303e-172	2.79948e-172	-6.39643e-173	-6.44319e-172	-5.71776e-173	-1.41384e-172	2.52878e-172	-3.70381e-172	2.3818e-172	-6.11614e-172	-6.96834e-173	-6.53516e-173	6.19352e-171
-1.83918e-175	-1.91755e-173	-2.05915e-173	-8.72732e-174	9.00843e-174	3.34983e-174	-6.76128e-174	-5.64091e-174	8.50402e-174	-6.53417e-173	3.28969e-173	-1.57658e-173	-8.2907e-174	7.18705e-174	-4.54356e-174	5.94898e-174	4.10466e-173	-5.11299e-174	-5.15852e-173	3.23262e-174	2.93371e-174	3.79196e-173	4.21204e-173	3.93557e-174	2.10494e-173	-2.06396e-173	7.13709e-174	9.50287e-174	-8.84093e-174	2.63867e-174	4.79613e-172
2.36875e-174	-3.88231e-174	-1.08231e-174	2.04449e-174	2.89833e-176	1.25631e-174	-2.51277e-174	1.63686e-174	8.93645e-175	6.96402e-176	1.62111e-174	-9.38314e-175	-1.31602e-177	-6.50518e-174	-4.24935e-174	6.42839e-175	2.82264e-174	6.47356e-175	-6.41628e-175	3.63301e-175	5.9736e-175	-1.79679e-174	8.94974e-175	1.92975e-175	-5.19548e-176	-4.5745e-175	8.49577e-175	-3.62462e-174	3.50277e-175	-7.23149e-175	4.37482e-173
-3.82532e-176	8.00927e-175	-4.75589e-176	1.44647e-177	7.72935e-176	-2.25814e-175	2.67855e-176	2.71616e-176	9.22364e-176	5.13397e-176	-7.77605e-177	-1.11473e-175	3.93373e-176	1.26304e-175	8.73042e-176	2.51819e-175	1.46387e-175	-9.15373e-176	1.7085e-177	-2.35766e-175	-6.4272e-176	3.03728e-175	4.82812e-176	1.20426e-176	-8.82355e-176	1.7112e-175	2.97979e-176	1.09506e-175	8.46018e-176	-6.76228e-177	3.40658e-174
7.47155e-178	-3.94346e-176	-2.49261e-177	-6.62741e-177	3.36781e-177	1.13046e-176	3.58836e-176	-9.14954e-177	-8.77942e-177	4.68963e-177	-8.6319e-177	-3.40995e-177	-4.41837e-177	-2.20923e-177	1.14042e-176	-3.11662e-177	-1.40486e-177	6.10785e-177	-1.73534e-176	1.62329e-176	-2.74972e-177	-3.06925e-177	1.68737e-177	2.46206e-177	3.321e-176	1.83568e-177	-7.27616e-177	1.95265e-176	-3.41048e-176	4.78194e-177	3.07469e-175
-3.19174e-178	-2.19418e-178	-1.63462e-177	-2.46533e-177	-2.11754e-177	-3.8505e-178	5.89226e-178	-1.82698e-177	-1.33099e-177	2.54902e-177	1.48354e-177	2.66582e-178	-1.95986e-177	1.06315e-177	1.67845e-178	-8.58104e-178	1.54654e-178	6.55727e-178	5.46843e-178	-7.52222e-178	-1.85305e-179	-8.97984e-178	3.24388e-178	1.21331e-178	-6.91732e-178	6.63333e-178	6.31373e-178	-2.64899e-178	1.92457e-178	-1.41948e-177	2.65714e-176
-1.90863e-179	2.52057e-178	7.0918e-179	-1.76113e-178	1.57561e-179	-1.43993e-179	3.47745e-179	-1.08115e-178	-1.8023e-178	-5.15446e-178	6.72661e-180	5.66491e-180	-2.46939e-178	-3.63344e-179	-5.25147e-179	8.24279e-179	5.44856e-180	-9.28939e-179	1.37184e-179	2.64398e-180	3.58775e-179	-8.46421e-179	-2.03118e-178	1.74843e-180	-3.45788e-179	4.38613e-180	-1.3255e-179	-7.65964e-179	-1.20854e-178	9.858e-180	2.51712e-177
1.02304e-181	-4.27163e-180	1.24427e-180	-3.6155e-180	3.04255e-179	2.69911e-180	1.11063e-180	5.57052e-180	5.99611e-180	-2.18815e-180	1.28954e-179	3.89276e-180	7.29992e-180	-5.0985e-180	-5.13665e-180	-3.28968e-180	1.51365e-180	1.88403e-181	-1.75349e-180	-1.30538e-180	6.52171e-180	2.37192e-180	-1.01269e-179	-9.41677e-180	4.39631e-180	-2.66547e-180	1.01838e-179	7.93613e-180	-4.66628e-180	5.20855e-179	2.09968e-178
-7.40871e-181	1.02544e-181	4.20308e-181	7.12101e-181	-1.37546e-180	-2.8243e-183	-2.69415e-180	7.96304e-181	7.38698e-181	-1.96336e-180	2.70753e-181	7.72712e-181	-2.57132e-180	-1.93379e-181	2.24102e-181	1.12715e-181	1.49051e-181	-1.51452e-180	3.64508e-181	1.55845e-180	4.1224e-182	2.41498e-181	3.58286e-181	-8.04197e-181	6.45591e-182	1.31669e-181	-3.97346e-181	-3.16464e-181	-4.1026e-182	-2.93923e-180	2.26136e-179
-3.2345e-182	1.36277e-181	-8.9002e-182	3.00262e-181	8.27268e-182	9.79697e-183	-1.45122e-182	-7.3147e-182	-1.426e-181	-2.29617e-181	-4.79914e-182	-2.36059e-182	9.88319e-182	2.6708e-182	2.62378e-182	6.38903e-182	-1.94805e-181	-1.3537e-181	5.4111e-182	9.86759e-183	2.63766e-182	-7.8366e-183	9.22979e-182	1.51119e-181	-3.62601e-182	-5.36557e-182	2.81181e-182	-9.61936e-183	2.93986e-182	-1.76076e-182	2.244e-180
-2.74877e-183	8.61922e-183	3.81804e-183	-7.19548e-184	2.82206e-182	-8.49256e-183	-1.48406e-183	-1.16806e-183	-5.6864e-183	-1.59925e-184	-1.74166e-182	-1.11109e-182	3.47934e-185	-6.5632e-183	-3.89122e-183	1.40876e-182	-3.47861e-183	3.76725e-183	-1.49184e-183	-7.27144e-183	-4.11495e-183	5.15607e-183	-1.97192e-183	-3.47145e-183	-1.50355e-183	-4.48153e-183	-3.32247e-183	3.47965e-183	-3.35329e-182	-1.84613e-183	1.93111e-181
-3.50302e-184	-7.63666e-185	2.28165e-184	2.27838e-184	-2.74159e-184	2.28905e-184	4.96293e-184	1.33033e-183	-1.02058e-183	1.429e-184	2.25299e-186	-1.58592e-184	-2.50097e-183	1.1276e-184	1.99827e-184	1.53078e-183	-1.85695e-183	-5.00449e-186	9.12852e-184	1.97364e-184	2.91959e-184	2.48754e-184	-1.5756e-184	-1.43086e-184	2.73281e-184	-4.88515e-185	9.85761e-185	-1.10537e-183	6.02028e-184	-2.07788e-183	1.69005e-182
-1.86011e-185	-3.6415e-185	1.02172e-184	-1.15558e-185	5.98137e-185	-9.76537e-185	6.10362e-186	-6.32453e-185	1.82435e-185	2.53425e-187	-3.37329e-186	5.70313e-186	3.25815e-185	1.17567e-184	8.81878e-185	3.26837e-185	4.93282e-188	1.11969e-186	9.2461e-185	2.20574e-186	8.02093e-185	7.60578e-185	-1.58053e-185	-3.47562e-185	5.18601e-185	1.03662e-185	-2.19991e-186	-2.6242e-185	-1.34919e-184	-4.02122e-185	1.26262e-183
4.36584e-186	-1.09455e-186	-6.81323e-187	1.72991e-185	6.40933e-187	-4.48726e-186	6.45756e-187	9.32315e-188	1.81903e-186	2.36478e-187	2.86647e-186	4.01322e-186	1.77597e-186	-5.60227e-187	-1.47222e-186	5.37804e-186	-1.55549e-186	-1.21637e-185	-1.57517e-186	-1.00833e-186	5.44265e-187	1.32137e-187	-2.76031e-186	1.67399e-186	-6.72257e-186	6.13393e-186	-4.16628e-186	2.55599e-186	-1.93794e-185	-3.1213e-186	1.10923e-184
3.99747e-187	3.03447e-187	-1.51769e-187	1.94654e-188	-2.13636e-186	1.18325e-187	-1.95613e-187	2.88867e-187	-9.88894e-188	-1.6583e-187	2.21348e-187	9.76631e-188	-2.47614e-187	3.10962e-187	1.08195e-187	4.31873e-187	-1.26738e-187	5.08211e-187	7.21428e-187	7.91702e-188	-4.7876e-188	-2.41428e-187	-1.93625e-187	-2.11171e-187	-4.88749e-187	1.53163e-187	2.27599e-187	1.27036e-186	1.01867e-186	-3.80799e-188	1.06222e-185
1.49887e-188	2.44766e-188	8.30349e-188	8.33868e-188	-3.9476e-189	5.42807e-189	-6.99332e-188	-9.90518e-191	3.40232e-188	-1.24828e-188	5.40113e-189	-6.13042e-188	2.2276e-189	5.70241e-188	-1.20062e-187	2.37772e-189	-9.24806e-189	4.34559e-188	-1.30916e-187	5.14098e-188	-9.70257e-189	3.50355e-189	-1.96409e-189	-5.61395e-188	-2.27888e-188	-1.80086e-188	-2.97156e-188	-2.63898e-188	7.32858e-189	-5.16922e-189	9.95938e-187
-7.12108e-190	8.02593e-190	2.02609e-190	-2.75114e-189	-5.41549e-189	-1.85955e-189	1.04501e-188	1.08239e-190	-1.78583e-189	4.25442e-190	5.21226e-189	1.08079e-189	-5.18862e-190	6.20619e-189	-4.90219e-189	4.17818e-191	6.77126e-190	1.90971e-189	-3.42838e-190	-4.1162e-190	3.41768e-189	-4.67318e-189	-1.30487e-190	-6.56679e-192	-9.0307e-189	-4.86571e-189	8.4225e-189	2.37247e-190	-6.61475e-191	2.27944e-189	7.89461e-188
1.23417e-190	-1.839e-190	-6.78286e-191	-4.91359e-190	1.15114e-190	9.8646e-191	-2.44596e-190	4.36655e-190	2.7507e-191	4.52001e-192	1.21423e-190	-4.00844e-191	5.11102e-190	-9.72124e-192	3.87287e-190	3.09029e-191	2.98441e-191	9.00347e-190	-1.03866e-190	-1.89869e-191	2.89946e-190	-1.83194e-191	1.06848e-190	1.3349e-191	2.50644e-190	-1.20474e-190	-1.84662e-191	-1.39999e-191	1.82822e-190	-1.10512e-190	5.07249e-189
-1.67653e-191	-7.85755e-192	7.46923e-191	-1.76482e-192	1.93664e-191	6.77808e-192	-5.78471e-192	-1.36292e-190	-8.69651e-192	2.19631e-191	2.78471e-191	1.72437e-191	-5.81551e-191	1.09884e-192	-2.66688e-191	-7.32911e-192	1.28619e-193	-3.58278e-191	-2.02072e-191	-4.0877e-191	1.95877e-191	-6.47609e-192	4.38278e-192	1.38668e-190	8.05641e-192	-1.31318e-192	-2.20423e-191	2.27419e-191	2.11504e-192	2.80772e-191	7.88804e-190
-3.08251e-193	3.84353e-192	-1.99846e-193	-4.24296e-192	3.8132e-192	-3.25837e-193	-7.49196e-193	3.97488e-192	-8.93156e-192	4.49338e-192	5.34611e-193	-5.11368e-192	1.85042e-192	-4.10557e-193	-2.71271e-193	-5.34213e-193	8.29914e-193	-9.40255e-193	-8.78407e-193	-2.42266e-192	1.1695e-192	-1.03384e-192	1.22794e-192	7.0988e-193	-6.77131e-194	-1.83768e-193	2.54616e-192	-5.43822e-192	1.14336e-192	9.54234e-193	5.91433e-191
1.68963e-193	-1.92112e-193	-7.98835e-193	3.75626e-193	-9.12531e-194	7.44578e-194	-1.27558e-193	1.00137e-193	-7.29413e-194	-3.11655e-193	-9.81137e-194	-2.08989e-194	2.48566e-194	7.03293e-194	1.32508e-193	-7.23574e-194	-5.4678e-194	1.99907e-194	-4.00687e-193	3.7569e-194	1.26585e-193	3.07001e-193	1.61326e-193	2.73294e-194	1.81527e-193	1.065e-192	1.28576e-194	2.05067e-193	-1.86548e-194	-6.51414e-193	6.00228e-192
-1.01957e-195	1.25748e-195	-1.09043e-194	4.84357e-195	1.48098e-194	-2.65635e-195	1.50762e-194	1.96412e-194	-2.39593e-194	6.59982e-194	-1.32836e-194	9.45706e-195	8.23053e-195	4.5438e-195	-8.5329e-195	3.20075e-194	-5.67259e-194	-3.4201e-195	-1.4949e-195	-1.47423e-194	2.95732e-195	-1.89218e-194	2.2107e-194	-1.08905e-194	2.07975e-196	-5.30127e-195	-4.2291e-194	1.0463e-194	-2.27854e-194	4.64186e-194	4.94948e-193
-2.03165e-195	-8.98139e-197	4.23118e-196	-3.5318e-196	-2.98094e-196	1.67218e-196	8.28812e-196	-1.49157e-196	6.79622e-195	-8.17843e-196	4.24725e-195	-2.8567e-195	4.2948e-196	8.64001e-196	-3.44745e-195	2.79748e-196	8.8289e-197	1.43317e-195	-4.87042e-196	6.04442e-197	-1.19919e-196	-2.24822e-195	6.35528e-196	-4.28066e-196	8.17293e-196	2.36318e-196	3.98336e-195	3.10609e-195	-1.11612e-195	8.13598e-196	3.96532e-194
-3.50996e-196	1.5921e-197	8.06763e-198	-1.75012e-196	7.21302e-198	-1.34663e-196	-2.36301e-197	1.61186e-196	4.06371e-197	-1.10979e-196	9.72221e-198	6.11204e-197	-5.14214e-197	-1.02082e-196	-3.94606e-197	8.73105e-197	3.36976e-197	-6.51277e-197	7.83763e-198	-3.87917e-197	8.22964e-197	-3.83645e-199	-2.38843e-196	5.44687e-197	-3.0117e-197	-6.3179e-196	1.92183e-196	-6.32591e-197	9.7929e-197	3.9922e-197	2.95607e-195
9.20726e-198	2.00544e-197	1.00467e-197	2.32492e-198	-4.10413e-199	9.86705e-198	-1.2386e-197	5.64411e-198	1.03574e-197	-1.34575e-197	-3.73392e-197	-1.81026e-197	1.43342e-198	2.51675e-197	-7.25887e-198	-4.68609e-198	1.43345e-197	-6.76348e-199	-2.25182e-198	-2.40973e-197	-1.15571e-198	-2.84213e-197	2.35846e-199	-6.99016e-198	-1.2122e-197	3.72592e-198	-1.36715e-197	-7.75306e-199	-3.90738e-198	5.59655e-198	3.05705e-196
1.09335e-198	-1.19058e-198	-3.04876e-199	3.49669e-199	8.34324e-201	-2.11329e-199	-8.88352e-199	4.32534e-199	1.18151e-198	-9.24749e-199	-1.30589e-199	2.03224e-198	-2.75053e-199	8.08779e-199	-2.50522e-199	8.30159e-199	-3.34095e-199	8.421e-199	1.11368e-198	8.17202e-199	-1.17193e-198	-1.28881e-199	3.51379e-198	-1.19474e-199	-8.60303e-199	3.13106e-199	-3.86044e-199	8.23794e-199	-1.93175e-199	1.08223e-198	2.26124e-197
1.9247e-200	-2.55736e-200	1.77237e-200	-5.04538e-200	7.21233e-201	-2.01128e-200	-1.71053e-199	3.67806e-200	7.79504e-200	2.34794e-200	1.39158e-202	1.39188e-199	2.88545e-200	5.67465e-200	-5.90672e-201	-1.28721e-199	-3.02709e-200	1.10759e-200	-3.35394e-201	2.71372e-199	-9.09453e-200	3.68258e-200	5.71862e-200	-1.30243e-199	-1.00693e-198	3.70399e-200	1.17593e-198	2.01591e-199	-9.1644e-200	-1.70423e-199	4.12397e-198
5.61956e-201	-1.25774e-201	4.52108e-201	6.86904e-201	-5.74165e-201	9.49616e-201	-4.35907e-200	-4.82775e-201	-8.61704e-202	-7.37592e-201	7.41634e-202	-1.39593e-200	-7.63433e-202	1.56611e-200	3.29859e-200	1.13338e-200	8.31794e-202	-3.61119e-200	-1.57581e-201	6.92507e-201	1.91684e-201	-5.89483e-201	1.0321e-200	-4.2202e-201	-2.24602e-201	1.75421e-200	1.28791e-201	3.15336e-201	2.10041e-200	-3.46976e-201	2.82107e-199
7.45211e-203	-1.15786e-201	-6.10429e-202	3.6762e-202	-4.12614e-202	1.04e-202	-4.18719e-202	-1.63575e-201	-9.61052e-203	1.76367e-201	5.63777e-202	1.54231e-202	7.13764e-202	-7.61914e-202	-4.99489e-202	7.24069e-202	-1.27568e-201	-2.35162e-201	-1.80932e-201	-1.92086e-201	-1.82091e-201	-6.12507e-202	-1.51936e-201	-2.60499e-202	4.14237e-202	1.77562e-202	6.74746e-202	-5.68585e-202	2.73734e-202	2.34947e-201	2.60876e-200
5.1424e-203	-1.12241e-202	1.14851e-202	-8.52564e-204	4.94291e-203	1.05997e-203	6.65746e-203	2.02905e-202	1.11462e-202	3.39761e-202	2.95147e-204	-7.92789e-203	6.96839e-203	7.4011e-203	8.07198e-204	-1.51241e-202	1.80946e-202	-1.03062e-202	-3.18989e-203	4.99533e-204	-7.11511e-203	8.97176e-203	1.46849e-202	-7.87006e-204	-4.07062e-204	-5.88864e-203	-3.80393e-203	5.23419e-203	2.45408e-204	6.46805e-203	2.30998e-201
-1.17733e-204	3.53581e-204	1.41691e-204	1.01118e-203	-5.29664e-205	-2.38463e-204	-2.79992e-204	1.77249e-204	-3.53412e-203	-2.09623e-204	1.61395e-203	7.27225e-205	2.30062e-204	-8.72469e-204	-4.46134e-204	-5.30278e-205	9.95512e-204	-4.5966e-204	1.22042e-204	-4.99401e-204	2.61009e-204	5.06839e-204	-3.00507e-204	1.67416e-203	1.01278e-203	-5.25909e-204	-3.6372e-205	2.46777e-204	2.3253e-204	-5.35814e-204	1.68143e-202
5.22124e-205	5.75848e-206	1.21118e-204	-1.12026e-205	2.04034e-205	1.58567e-205	-3.06076e-205	-2.2737e-205	-1.93821e-205	-6.85765e-205	7.80327e-205	2.31348e-205	2.03653e-205	-2.71188e-206	-1.71246e-204	-2.53549e-206	-2.40324e-208	2.75096e-206	3.17051e-205	5.70676e-205	-1.12403e-204	6.11057e-205	1.55748e-205	3.31027e-205	1.05655e-206	9.67973e-205	-1.09732e-204	-2.41394e-206	9.26431e-205	1.35627e-204	1.41788e-203
-4.25898e-206	8.86246e-206	9.1943e-207	1.1201e-206	-6.45713e-206	-8.77464e-207	-3.60169e-205	-6.99268e-206	1.76131e-207	1.874e-206	2.80636e-206	-2.03223e-206	-1.41706e-206	2.28549e-206	8.14929e-207	-4.79346e-206	1.36355e-206	1.42289e-206	1.48461e-206	-6.41239e-206	1.37819e-205	3.50289e-206	-4.32009e-206	2.36269e-205	-7.76465e-206	6.73206e-206	-9.03966e-206	-3.03219e-206	9.40122e-206	1.47208e-206	1.75062e-204
-5.27885e-207	1.79827e-207	-1.93251e-207	1.38325e-207	1.94682e-208	-5.93414e-207	1.42758e-207	2.25729e-207	4.11032e-208	5.90662e-207	1.53601e-207	-4.16145e-207	-5.55551e-207	8.23527e-207	7.15789e-207	1.24843e-206	-4.21019e-207	3.48309e-207	5.51737e-208	1.52942e-207	-1.05584e-206	1.70571e-207	-7.30221e-207	-7.25997e-208	-1.80566e-207	5.98212e-207	2.92145e-207	-2.30626e-207	6.75776e-208	2.00589e-207	1.11419e-205
-8.86265e-208	1.24115e-207	1.96656e-208	1.58981e-208	-1.4426e-207	-6.52631e-208	6.89135e-208	2.41202e-208	2.66012e-208	-6.48384e-209	-5.23626e-208	2.86593e-207	7.27834e-208	3.44418e-209	3.60037e-208	2.0348e-208	-7.75816e-209	2.27326e-208	-2.28158e-208	-1.86372e-208	-1.483e-208	1.14258e-207	-2.11323e-208	-6.85413e-208	-9.82034e-210	7.8748e-209	2.10136e-208	2.54493e-208	-2.08297e-208	-4.29604e-208	1.4653e-206
-2.95444e-209	-3.56319e-210	2.33632e-209	-7.52771e-209	-1.45703e-209	1.19752e-209	1.22535e-209	-5.36346e-210	1.24376e-209	-2.46274e-209	-2.53783e-210	-2.90365e-209	1.17684e-209	3.14792e-209	6.46029e-209	-5.84453e-209	7.81873e-209	1.55896e-210	-6.22448e-209	2.75377e-210	-1.26116e-210	-1.94236e-209	1.86619e-209	7.59306e-210	-8.04397e-209	1.80344e-209	9.70153e-209	-9.88093e-210	-2.30671e-209	2.25102e-209	8.53478e-208
2.59977e-210	3.20968e-210	-5.85098e-213	1.64853e-210	4.19685e-210	2.16094e-210	-2.26158e-210	-1.43862e-209	4.01262e-210	8.47227e-211	8.00344e-211	8.06469e-210	1.86718e-210	1.16808e-210	-2.64265e-209	2.02591e-210	1.6683e-210	1.75696e-210	-1.29328e-209	-1.2268e-209	9.03784e-210	6.31369e-211	-2.5532e-210	-4.64172e-211	-8.2727e-210	-3.8678e-211	4.50927e-210	1.73223e-210	-1.07456e-210	-8.03127e-210	1.41001e-208
-2.32759e-211	8.05209e-212	-4.44387e-211	2.83289e-211	-5.48917e-211	3.08424e-211	-4.75157e-211	1.85189e-211	-4.3199e-211	-4.17563e-212	-2.26693e-212	-1.15594e-211	2.21873e-211	8.45038e-211	-8.33183e-212	-1.04223e-211	-6.49973e-211	5.99198e-212	2.50764e-211	-4.62424e-211	-4.10619e-211	-6.37898e-212	-7.47503e-211	5.88956e-212	-1.78739e-211	2.02437e-212	4.60817e-211	-5.59157e-212	3.60918e-211	-2.44028e-211	8.44966e-210
8.52147e-212	3.22936e-213	-1.48074e-212	1.38391e-212	6.1459e-212	-2.04376e-212	-7.33159e-212	1.22749e-212	-6.22855e-213	-6.91705e-213	-2.59757e-212	-8.09609e-213	-1.26508e-211	-5.23641e-212	-7.58709e-213	-2.77338e-213	-1.06229e-211	3.91933e-213	3.50819e-213	-4.9706e-214	-2.00659e-212	9.58975e-212	1.66074e-212	-1.65693e-212	1.32895e-212	-1.70589e-211	2.1668e-212	-6.30546e-213	-6.79357e-212	-1.59354e-213	1.0657e-210
-6.63349e-214	5.12371e-213	-1.08855e-212	2.38975e-213	-7.36796e-214	2.24038e-213	-6.94983e-213	-1.25507e-214	-1.85713e-213	-9.53303e-214	-3.61217e-213	6.51955e-213	-3.97967e-213	-9.28977e-214	-2.95366e-213	1.3792e-213	-3.03411e-213	5.49493e-214	-3.81917e-214	-1.44325e-213	-5.34632e-213	-7.09673e-214	-1.00346e-212	4.7803e-213	2.51221e-213	5.54844e-213	-2.52265e-213	1.5408e-213	1.08589e-213	-4.33054e-214	9.12212e-212
3.54563e-214	-1.57298e-214	-2.09852e-214	7.52219e-215	5.83296e-214	-5.61605e-214	1.40165e-214	-5.33241e-214	-3.10097e-214	-6.64219e-215	3.29115e-214	-2.94607e-214	-4.22937e-214	-1.15535e-214	5.56125e-215	1.75715e-215	2.11783e-215	5.10602e-214	1.55976e-213	2.9403e-214	-5.67702e-215	-7.92444e-216	-1.59421e-214	-2.69367e-214	5.44613e-214	3.9897e-214	3.14177e-214	1.53991e-214	-1.57278e-214	5.38031e-214	9.21325e-213
-9.63487e-216	-1.96398e-215	3.28265e-216	7.40582e-217	3.44429e-216	1.36633e-215	4.16279e-215	-1.24889e-215	-1.92004e-215	-2.39726e-216	3.30127e-215	-1.09352e-215	-2.29563e-215	4.2566e-216	1.80572e-215	-1.96493e-216	1.66755e-215	-3.17851e-215	1.18695e-216	3.04993e-215	4.17068e-215	9.5073e-216	-9.7034e-215	1.9789e-215	-8.66272e-215	2.51683e-215	-6.56577e-216	6.99388e-216	-1.86301e-215	-2.08968e-215	6.30369e-214
-3.42894e-217	-1.25973e-216	3.95956e-217	-1.75558e-216	2.57469e-216	5.25216e-216	8.71938e-216	-4.7328e-217	-1.85095e-216	-3.10328e-216	1.12886e-216	-3.14585e-216	1.12659e-215	5.40811e-216	9.06148e-217	-3.80782e-217	6.75772e-220	7.79153e-217	5.04936e-216	-6.68346e-217	9.83981e-217	-2.62268e-216	1.33435e-216	1.98562e-216	1.17624e-216	2.45483e-216	-1.94531e-216	8.91786e-217	-5.11036e-216	2.23081e-217	7.31894e-215
1.04031e-218	-8.99969e-218	8.59569e-218	2.76588e-217	-4.33035e-218	3.89291e-217	2.35484e-218	4.06677e-218	-6.67107e-217	1.92287e-217	1.03829e-217	-3.59746e-218	-2.35398e-217	4.77818e-218	2.48298e-217	8.71791e-218	5.26788e-218	-6.71968e-218	-2.06647e-218	-4.85393e-218	-1.76021e-218	-6.14974e-217	-1.47697e-217	1.6399e-217	-5.62541e-217	-9.88346e-218	1.59245e-217	2.25394e-217	-3.68937e-219	-1.94159e-218	4.78007e-216
2.88902e-219	-1.26565e-218	-1.45893e-218	-5.3352e-219	-2.17795e-218	-8.8583e-219	-5.11289e-219	2.29535e-219	5.66429e-219	1.89902e-218	1.11347e-218	4.34021e-218	-1.84912e-219	9.12286e-219	1.87964e-218	-4.68129e-219	-4.95004e-220	7.355e-218	5.89279e-218	2.63305e-219	1.22266e-218	-4.68899e-218	-3.26538e-218	-1.38969e-218	-3.37412e-219	-2.83319e-219	-2.69472e-218	-9.51505e-219	-2.01802e-218	-1.81583e-218	5.09438e-217
-1.03102e-220	-1.94965e-220	-4.86981e-220	-2.07729e-220	-4.25755e-220	-5.08185e-220	5.19742e-219	2.35976e-220	-4.02601e-219	-3.80866e-220	-1.15458e-220	8.71809e-220	2.45537e-219	2.83336e-220	-3.05435e-219	-6.64283e-220	6.79744e-220	2.02185e-219	-1.43209e-220	-1.98205e-219	-6.74872e-220	1.21845e-219	-8.18533e-220	3.2078e-220	1.87657e-219	5.6463e-220	3.58463e-221	-2.25936e-220	-1.98943e-219	5.43699e-220	3.23072e-218
-3.55061e-221	1.39191e-221	1.88617e-220	-1.47113e-220	-3.03199e-220	4.81149e-220	-1.12535e-220	6.25419e-221	1.90719e-220	2.99439e-221	-6.50966e-221	1.73493e-220	-1.97457e-220	-1.38681e-220	9.98295e-221	1.01783e-220	-1.1025e-220	-4.60477e-221	-1.61599e-221	5.88302e-222	-1.09666e-220	-2.94387e-220	-1.00197e-220	2.5841e-221	-4.61889e-221	-3.11066e-220	3.14887e-221	-6.44859e-222	-9.0965e-221	-2.38678e-221	3.56004e-219
-3.68779e-223	-1.15471e-222	1.77348e-221	1.30623e-221	7.64365e-222	1.70003e-221	5.71518e-222	1.37298e-221	-3.96796e-222	3.75961e-221	2.18688e-221	-4.87409e-222	-3.3337e-221	-5.14705e-223	-7.41912e-222	-1.08478e-222	-3.91607e-222	-1.88516e-221	-9.27403e-222	-7.47982e-222	2.98458e-222	-2.34992e-222	5.86645e-222	-3.62113e-221	8.98596e-222	-2.77884e-222	1.27325e-221	1.45127e-222	5.89993e-222	4.65131e-221	3.52367e-220
3.8258e-223	-1.55809e-223	9.9006e-223	-1.63744e-222	5.57563e-223	3.11887e-223	-1.13101e-222	1.42502e-222	-2.03329e-222	-2.65855e-223	-7.03391e-223	-3.46657e-223	2.57174e-223	-3.80916e-222	3.07232e-222	-5.37078e-223	-3.36783e-222	-2.07019e-222	-2.50167e-222	4.71016e-223	6.09034e-223	3.02744e-223	7.81619e-223	-5.91899e-222	-6.27541e-223	1.99725e-222	-5.59922e-223	1.10719e-222	3.92974e-223	1.22178e-222	3.9546e-221
2.76971e-223	-5.66178e-223	-2.45505e-224	-5.84407e-225	-5.11887e-224	-8.87355e-224	1.18004e-224	-1.31266e-223	1.20574e-224	-6.20391e-224	-7.53175e-224	-1.29204e-223	-4.1529e-224	-1.2461e-224	3.5466e-224	4.78478e-223	1.49746e-224	-4.94532e-224	-1.50548e-223	-2.71597e-224	8.08843e-223	-1.78403e-223	2.35024e-224	-2.16403e-224	7.73975e-224	-3.67265e-223	-7.34703e-226	-2.76681e-224	5.60288e-224	-7.06742e-224	3.87738e-222
1.83764e-224	1.98703e-225	1.27149e-226	-5.07457e-225	-4.64641e-225	3.03175e-224	1.07334e-225	1.96428e-224	-1.98023e-224	-1.2245e-224	-9.93954e-225	1.84519e-224	-5.44478e-225	1.60391e-226	1.36812e-224	-1.61529e-224	-7.95022e-226	-2.18359e-224	-3.65588e-225	-1.45963e-224	2.70402e-225	8.89741e-225	-1.69616e-226	1.56746e-224	1.58474e-224	-6.03619e-225	2.02003e-225	1.20905e-224	1.08282e-224	-1.02235e-225	2.93297e-223
2.74671e-226	-5.22978e-226	-1.2448e-225	-4.4714e-226	1.38317e-225	6.6819e-226	1.32812e-226	9.09598e-226	-1.67605e-225	-4.89344e-226	7.77583e-228	5.03925e-226	1.68321e-226	1.89723e-226	-1.00549e-225	6.04353e-226	-4.99644e-226	-8.98728e-228	6.57124e-226	2.6036e-227	2.16926e-226	-1.8552e-227	-1.42214e-226	6.00689e-226	-1.29404e-227	5.94406e-226	-1.02909e-226	-8.77702e-226	9.99708e-226	5.54611e-227	1.50416e-224
1.86971e-226	-7.79558e-227	1.63519e-226	1.30055e-226	2.35823e-228	-2.98071e-226	-1.5389e-226	-9.36881e-227	1.50428e-226	5.8333e-228	2.52491e-228	-2.78769e-227	4.16954e-227	-1.937e-227	3.98427e-228	2.70179e-227	-9.89097e-227	-8.11844e-228	-7.50393e-228	-7.04319e-227	2.05325e-227	-1.66502e-227	-3.85455e-227	-2.98624e-226	-1.20559e-227	1.29286e-227	4.84509e-227	-6.19318e-227	4.50249e-227	6.35558e-228	2.1313e-225
1.26501e-227	1.03517e-227	6.56638e-228	5.53909e-228	-5.90189e-228	-3.98104e-228	5.2449e-229	6.2566e-228	7.30759e-229	-1.62497e-227	4.33618e-228	-3.0576e-228	8.48271e-228	-4.04092e-228	-1.82673e-228	1.84152e-227	-2.61887e-229	5.06087e-228	1.29021e-227	-1.30364e-227	-3.55183e-228	-3.8371e-228	-7.40391e-228	9.0188e-228	1.96629e-227	3.22389e-228	4.39237e-229	1.13596e-227	-5.59747e-229	1.34263e-227	2.12656e-226
-4.47409e-229	-2.33512e-228	2.1689e-229	-2.40656e-229	1.3993e-228	-4.81917e-229	2.79468e-230	-9.35249e-230	1.1931e-228	1.54649e-228	-1.01537e-230	-1.29164e-229	1.55935e-229	-1.09992e-229	-1.09704e-229	-4.19756e-230	2.82971e-229	1.95865e-228	5.17992e-231	-9.27615e-231	-2.96104e-229	-4.64548e-229	-9.06671e-229	-5.4576e-229	1.65874e-229	-2.46268e-229	4.75197e-229	-9.05555e-230	9.01417e-229	4.37825e-229	1.53256e-227
-4.60613e-231	-1.74002e-230	9.03566e-231	-2.5234e-230	4.52366e-230	-2.06169e-230	-2.0333e-230	-8.41194e-230	1.02046e-229	1.84606e-229	-1.12507e-229	-1.78052e-229	3.12763e-230	-1.56025e-230	-4.57114e-230	-1.76365e-229	1.87691e-230	3.15824e-230	8.04618e-230	3.13969e-230	-1.19477e-231	2.1891e-230	5.69537e-230	8.22192e-231	8.21498e-231	6.06568e-230	-5.44238e-230	-3.69438e-230	8.1465e-231	-2.81522e-230	1.51976e-228
-1.60396e-232	-1.1999e-231	1.6633e-231	-6.95937e-232	4.30748e-231	-1.43284e-231	-5.74151e-231	1.03635e-230	-9.74663e-231	-6.43427e-231	-1.21426e-231	3.62462e-231	-9.98985e-231	-3.27817e-232	-1.12355e-231	9.7446e-232	-1.04057e-230	-1.62814e-230	4.57308e-231	-2.70594e-230	-2.72599e-231	6.66804e-231	-1.81634e-230	7.91678e-231	-7.56904e-233	7.16967e-231	-2.08087e-231	2.6013e-234	1.79638e-231	-2.19315e-230	1.85851e-229
2.03563e-232	-1.53672e-232	-2.05106e-232	3.11191e-231	5.95777e-232	1.36234e-232	1.85031e-232	1.35594e-231	2.98186e-233	-4.45355e-232	6.50957e-233	1.43174e-232	-7.27104e-232	4.67891e-232	-2.10921e-233	-1.79841e-232	-1.50529e-232	-4.56047e-233	-4.61343e-232	-1.59358e-233	-2.59108e-231	-1.3443e-231	1.29687e-233	7.63232e-233	-1.2553e-231	-5.9843e-232	-6.76734e-234	-4.63674e-232	-5.56992e-232	4.693e-232	1.60752e-230
-1.21886e-233	1.00397e-234	-3.55963e-233	-1.04901e-233	2.15986e-232	6.46792e-233	1.06886e-233	7.94274e-233	-2.4452e-234	-3.33104e-233	-2.48375e-233	1.33602e-234	-1.47802e-234	-4.57763e-234	2.00647e-233	2.99262e-233	-3.30759e-233	3.74848e-234	-9.08273e-233	-1.24908e-233	1.5562e-233	-2.264e-234	-5.72207e-233	1.04572e-232	6.6406e-234	-7.27443e-234	4.77352e-233	-2.50646e-232	1.93492e-233	-8.81185e-234	1.20825e-231
-1.38874e-234	1.63253e-235	2.24348e-233	-1.04885e-233	3.71728e-234	9.12191e-235	8.62651e-235	-1.93725e-234	-4.89484e-234	3.17211e-235	-1.86112e-233	3.04781e-234	2.04839e-235	-5.51747e-234	5.20029e-234	8.32365e-234	2.02902e-234	-1.94748e-234	2.81633e-234	-8.70481e-235	4.76346e-234	-1.14604e-233	-2.55994e-235	1.09481e-233	-1.97714e-234	-6.67872e-234	2.54644e-234	-3.0416e-234	-7.07533e-235	-6.47363e-235	1.38712e-232
-5.54158e-236	3.44458e-235	2.62768e-235	-4.48553e-236	-2.03934e-235	1.14911e-235	1.38031e-235	-1.94247e-235	-5.88017e-235	8.27515e-235	-9.10684e-236	1.21494e-235	-1.1771e-235	4.59933e-235	-3.10053e-235	-1.73099e-235	7.15637e-236	-3.73049e-235	-2.35349e-234	-8.25059e-236	-2.26349e-235	-4.69836e-236	-6.26858e-236	2.62795e-235	4.51492e-236	-1.27637e-235	-1.20182e-235	1.95596e-235	1.80792e-234	9.9738e-236	9.92315e-234
1.56048e-236	7.41478e-237	2.95047e-236	3.36605e-238	4.35768e-236	4.48069e-236	2.20473e-236	1.45839e-236	-2.33201e-235	3.48473e-236	2.25908e-236	-1.25391e-236	1.46774e-237	9.21775e-238	-4.07914e-237	-4.77811e-236	1.58423e-236	1.86958e-237	4.44059e-237	-1.9593e-236	-1.4432e-236	-9.74883e-238	5.89459e-236	1.52373e-236	1.16206e-236	5.45933e-236	-6.92305e-237	3.99207e-237	-3.00168e-237	6.40547e-236	8.10825e-235
-1.14298e-237	5.73426e-237	3.08658e-238	-9.05005e-238	-1.52477e-238	3.74833e-237	-1.34595e-237	-1.23617e-237	-3.34452e-237	-7.44744e-237	4.08339e-238	-1.0835e-237	5.5263e-237	1.34073e-237	1.42715e-237	6.5295e-237	2.83692e-237	2.27469e-237	-2.17313e-237	4.77858e-237	-1.13235e-237	2.23911e-237	-5.35656e-238	-5.92483e-238	-6.90688e-237	5.46844e-238	2.03487e-237	-1.38149e-237	-6.63704e-238	1.88267e-237	7.16607e-236
1.276e-238	4.78503e-239	-5.59674e-238	2.11971e-239	1.32765e-237	5.90002e-238	6.10104e-239	-3.43657e-238	1.41594e-238	3.05214e-238	1.62225e-238	3.95107e-238	2.22409e-238	7.83836e-238	-3.699e-241	-2.13124e-238	-1.054e-238	-1.38694e-239	-3.71511e-239	-1.03369e-238	-2.05378e-239	4.67416e-240	2.07911e-239	3.25378e-238	-1.78377e-238	-9.34797e-239	-1.06511e-238	1.60196e-238	5.30689e-238	1.74551e-238	7.17749e-237
-9.2129e-240	1.56953e-239	-5.49761e-239	1.56682e-239	5.63603e-239	-2.72563e-239	-2.06619e-239	-2.92124e-239	-6.28473e-239	-6.38944e-240	2.64201e-239	1.68366e-239	-3.49488e-240	-1.42543e-239	-1.60095e-239	1.66816e-239	6.5203e-239	-4.24775e-239	4.13912e-239	-3.52477e-240	6.76136e-239	-2.84562e-239	-6.0647e-239	-2.09965e-239	-1.9168e-239	-3.36774e-239	2.01905e-239	1.77e-239	-1.016e-238	6.13228e-240	9.20755e-238
-2.77348e-241	1.56045e-240	3.24845e-240	-2.77292e-241	-5.39709e-241	4.10375e-240	-6.83832e-242	-5.44597e-240	2.49824e-240	1.07846e-240	-2.66461e-240	-4.31802e-240	1.21415e-240	1.18585e-239	-1.28468e-241	3.34285e-240	-3.2547e-240	-2.99265e-240	1.97541e-241	-2.32306e-241	-6.92572e-241	-5.46343e-241	6.07313e-241	-1.18701e-240	2.7028e-240	3.35212e-241	7.38896e-241	-3.33743e-240	-4.06588e-240	2.84663e-241	6.38e-239
-1.42766e-241	7.40906e-242	-2.79339e-242	2.49583e-241	-1.167e-241	-4.65138e-241	2.28203e-240	-4.82847e-242	1.30144e-242	3.41354e-242	1.16445e-241	-3.54158e-242	-1.43931e-240	3.22862e-241	-5.15831e-241	-3.43824e-241	7.81896e-242	-5.21443e-242	3.32819e-242	-5.5126e-242	-3.48195e-241	-1.31487e-241	6.67924e-242	-4.55824e-242	-1.98129e-241	7.14772e-242	-1.61758e-241	2.72783e-241	4.80987e-242	-3.03162e-242	7.82072e-240
1.00982e-242	3.25761e-242	-1.52024e-242	8.44416e-243	2.33195e-242	-7.98877e-243	8.65082e-245	1.5213e-242	-2.16061e-243	2.88076e-242	2.18682e-244	4.30941e-243	1.09188e-242	8.88858e-243	-3.27787e-243	-1.07813e-242	-3.91213e-242	-2.56109e-242	4.68579e-242	5.45192e-243	7.01472e-242	-2.45833e-243	6.06133e-242	8.4634e-243	-1.98424e-242	-3.40672e-242	-2.33556e-242	4.80027e-243	-4.37272e-243	1.21384e-242	5.39592e-241
-7.31225e-244	-5.64523e-244	-1.94524e-243	1.61911e-243	9.36305e-244	-3.63698e-244	-6.55306e-244	1.34987e-244	6.87736e-244	-3.62868e-244	-2.51597e-244	-3.62636e-243	1.01139e-243	-2.64474e-244	-1.01993e-243	3.29325e-243	-3.09093e-243	1.21683e-243	1.44437e-244	-2.17228e-244	1.12731e-244	1.18968e-243	1.76271e-243	-9.62348e-244	-3.19051e-243	1.7058e-243	-6.40859e-244	2.5391e-243	-2.51221e-243	-9.08634e-244	3.7662e-242
1.26401e-244	-2.84925e-245	-1.82115e-245	1.8941e-245	8.89616e-246	-2.16615e-245	3.42367e-244	-8.3952e-245	1.54068e-244	-9.71056e-246	-1.20665e-244	-3.83439e-244	-1.96169e-246	1.5809e-244	-1.20709e-244	-1.09522e-244	-8.48861e-245	-1.00677e-244	-1.38973e-244	3.64912e-245	-3.78089e-244	-1.25522e-244	1.94747e-244	-1.34883e-244	-1.43452e-244	-5.17423e-245	-3.06891e-245	9.18888e-245	-1.95381e-244	-3.97624e-245	3.45427e-243
5.53271e-246	2.48126e-246	-6.7917e-246	-8.95001e-246	-1.24926e-246	-3.76193e-246	-7.61246e-246	-8.45916e-246	-2.01663e-245	1.51653e-245	3.95714e-246	-7.06068e-246	4.74231e-246	-4.82377e-245	-1.73843e-246	2.73739e-245	1.03118e-246	-8.20029e-246	1.12419e-246	-7.12762e-246	1.28247e-245	-4.68078e-246	-9.88852e-246	5.83155e-247	4.69398e-246	1.38992e-246	1.27971e-246	-1.71923e-245	-5.87691e-246	-7.92297e-246	2.57097e-244
6.82946e-247	-1.69351e-247	-1.08113e-246	-1.6068e-246	1.51666e-246	-1.14443e-246	1.85614e-247	-5.53573e-246	-6.8546e-247	-3.2234e-247	9.17122e-249	-2.20378e-247	-1.62207e-246	6.74709e-247	1.01954e-246	1.1355e-246	-9.18351e-247	-6.23038e-247	-8.19159e-247	-9.74225e-247	1.75657e-246	-9.95543e-247	-1.15847e-246	-4.19917e-246	-2.31971e-246	1.20083e-246	3.08092e-246	-6.97845e-248	3.07995e-247	2.70193e-246	3.87375e-245
1.58575e-247	-1.14654e-248	3.00059e-248	-6.77951e-248	8.17549e-249	-1.44515e-247	-7.66305e-248	-2.93159e-248	9.80389e-248	-1.70506e-247	4.02115e-248	-6.77547e-249	2.8316e-247	4.46044e-248	-3.78431e-249	-6.72478e-249	-5.08768e-248	-1.44337e-248	-9.95176e-247	1.35692e-247	-3.49655e-249	2.47752e-247	1.62736e-247	2.84149e-248	6.00915e-249	-1.20057e-248	9.18572e-248	-9.07301e-248	7.7848e-249	-5.27036e-248	3.07995e-246
1.49664e-249	4.54031e-250	-1.88881e-248	2.54953e-248	1.82346e-248	1.98526e-249	-2.18331e-250	2.67982e-249	-3.36078e-249	-9.44812e-249	-1.70618e-248	1.95463e-249	2.13095e-249	-6.21212e-249	8.86945e-249	-1.60796e-250	6.3012e-250	6.66833e-250	-1.17903e-248	4.00037e-249	-6.2563e-249	-3.65448e-249	-3.1966e-250	-4.91339e-249	-3.27083e-248	2.17355e-248	1.87967e-249	-2.22715e-249	-4.8112e-249	-2.41684e-249	2.16661e-247
5.41202e-250	1.90074e-250	-5.41612e-250	-1.19201e-249	-3.58312e-249	1.48957e-249	1.73283e-250	-6.19999e-250	7.99994e-251	-1.24772e-249	-2.06064e-249	3.05342e-250	-3.05751e-249	1.32593e-250	-2.30598e-249	-2.28923e-249	-5.65685e-250	1.24611e-249	2.82325e-250	1.37512e-249	9.73396e-250	8.84894e-250	-2.80522e-250	2.74344e-249	2.29868e-249	1.33531e-250	4.36478e-250	1.29252e-249	-1.34622e-250	3.11708e-250	3.27689e-248
1.09874e-252	5.59356e-251	-3.08615e-251	2.20869e-252	-1.70195e-251	1.04973e-250	-1.09775e-250	-4.44308e-251	-5.15932e-252	3.47691e-251	-2.99647e-251	1.99176e-250	-5.13745e-251	8.27629e-251	2.202e-250	1.47354e-251	-6.78747e-251	2.68982e-251	1.49842e-250	3.72759e-251	-7.67559e-251	1.04864e-250	-1.77498e-251	6.49426e-253	9.32115e-251	6.95332e-251	4.15377e-251	6.15629e-252	1.23973e-250	-6.2152e-251	1.88292e-249
1.04782e-251	-1.26395e-252	1.88672e-252	4.60205e-252	-6.36857e-252	8.12085e-253	1.51815e-251	9.35099e-253	-4.02231e-252	-1.45936e-251	2.39434e-251	-8.05653e-253	-7.5807e-252	3.15047e-252	4.27483e-251	2.6988e-252	6.49168e-252	4.4212e-252	-2.41643e-253	-3.37923e-253	-1.52939e-251	-8.63287e-252	1.16561e-251	-1.70985e-253	2.84667e-252	3.82626e-254	9.11855e-252	5.32928e-253	-1.72743e-251	-4.19808e-252	2.22326e-250
-1.51154e-252	-1.42327e-253	1.13184e-253	-1.2407e-252	2.07391e-253	1.45199e-253	1.55661e-253	-6.40272e-253	-5.2006e-253	-1.84884e-255	-1.01507e-252	-2.50778e-253	3.44345e-253	2.25753e-253	1.58266e-254	-3.12791e-253	-4.33838e-253	2.30033e-252	-8.50773e-256	-1.14924e-253	2.89663e-254	2.39623e-253	8.83963e-253	1.40231e-253	-5.97217e-254	2.84783e-253	5.4564e-253	7.76237e-253	-9.22943e-254	2.31279e-253	1.29754e-251
1.09058e-254	3.42101e-254	-4.5349e-254	-5.52563e-254	9.96157e-254	7.59974e-254	4.14134e-255	8.0995e-255	2.439e-254	1.61814e-253	9.57701e-254	-1.27285e-254	-7.40925e-254	1.5024e-255	2.94502e-254	4.4995e-254	-1.00008e-253	-1.19651e-253	-1.27268e-253	-6.32945e-254	-3.04376e-254	1.56992e-253	8.36681e-254	-1.39642e-253	2.55721e-254	-5.33305e-254	1.13174e-253	2.08038e-254	1.01284e-253	-1.51549e-253	2.06499e-252
-1.98547e-255	2.40717e-255	-4.75154e-255	5.68013e-255	1.40521e-255	7.07777e-255	-3.66045e-255	9.27079e-255	2.88279e-255	1.22207e-255	-6.61007e-256	2.73042e-255	1.00392e-255	7.04553e-255	5.63925e-256	-3.35527e-255	-3.69832e-256	-1.47456e-254	1.34667e-255	-1.64445e-256	2.97707e-255	-5.83261e-255	-2.55778e-255	7.3986e-255	1.27807e-254	-2.29599e-254	4.62734e-255	4.36583e-255	-6.66778e-255	-1.44438e-255	1.43942e-253
7.04965e-256	-1.91414e-255	-7.87893e-256	2.04926e-256	-2.5192e-256	2.74052e-257	1.8746e-256	2.1051e-256	4.46678e-256	5.14974e-256	2.53047e-256	-1.78685e-256	-1.01868e-255	4.29052e-258	2.86316e-257	2.0601e-256	-8.56299e-256	-7.14616e-256	9.89733e-257	9.81531e-256	-1.69149e-256	-8.41686e-256	-5.02435e-256	1.50459e-255	4.68739e-257	-5.08251e-256	-3.15035e-256	-2.50909e-256	-9.76345e-257	-1.0431e-256	1.39325e-254
-2.15503e-257	-3.64066e-258	-1.33065e-257	1.75765e-257	-3.947e-257	1.13731e-256	-6.40423e-257	-1.3353e-257	3.18122e-258	-3.13223e-257	8.96387e-257	1.07894e-257	3.47032e-257	4.8063e-257	7.45546e-257	-7.80268e-258	3.99474e-257	2.15413e-257	-6.76779e-257	-1.53857e-259	-8.4945e-257	-1.86464e-256	-1.36513e-257	8.06922e-257	5.54954e-257	-1.55243e-256	-2.99463e-257	5.61773e-257	-3.96257e-257	7.02522e-257	1.48854e-255
3.10632e-258	3.15442e-258	-1.95328e-259	1.87036e-258	2.2298e-258	-1.45358e-257	3.26458e-259	6.52765e-258	2.69908e-258	3.97752e-258	6.46783e-260	6.36607e-258	-2.65017e-260	2.30572e-259	-1.52657e-257	-3.10628e-258	6.77042e-259	-3.27397e-258	-1.87032e-258	3.78932e-259	-6.23518e-259	1.39625e-258	1.51492e-258	4.35093e-258	1.609e-258	2.36646e-259	4.87723e-258	-7.5175e-258	-4.36639e-258	6.31679e-258	1.02692e-256
2.21116e-260	6.62085e-259	1.83759e-259	-1.9485e-259	-8.53094e-259	3.65738e-259	9.65408e-260	4.76502e-259	-8.63776e-260	1.38192e-260	8.40745e-259	-3.18715e-259	3.62812e-261	-2.29507e-259	1.5587e-258	-1.80294e-259	2.10484e-259	3.3634e-259	5.58434e-259	4.33416e-259	3.70902e-260	1.16662e-258	-1.15715e-259	-5.2633e-259	5.01914e-259	5.08658e-259	-1.02528e-258	-3.23486e-259	2.24466e-259	1.35321e-259	1.219e-257
-1.79715e-260	7.5433e-261	-5.19138e-260	-4.05655e-261	-2.75002e-260	1.39601e-259	-9.46212e-261	-2.51538e-260	5.79443e-260	-1.047e-260	-4.56837e-260	-2.90949e-260	-1.45436e-260	4.43541e-260	9.88164e-261	6.27811e-262	-4.77093e-260	-5.40675e-261	-6.76868e-261	-3.2048e-260	1.12384e-260	-1.29125e-260	4.52486e-263	-1.38692e-260	-8.9817e-260	4.49434e-260	-1.27649e-261	-3.88766e-261	-1.08844e-259	1.29396e-260	8.87508e-259
4.40763e-261	-1.26212e-261	-2.08485e-261	5.16133e-261	9.00372e-261	-5.64511e-261	5.01438e-262	-1.2354e-261	-5.9144e-261	1.52193e-262	3.72709e-262	5.7461e-262	-2.98255e-261	-1.02645e-261	1.47301e-261	-5.26398e-261	-9.26992e-261	-3.10438e-261	-3.39953e-261	-4.31295e-261	-4.46761e-261	1.38788e-261	-1.02871e-260	2.80606e-261	3.21391e-262	-5.40996e-262	1.33666e-262	7.84139e-262	-2.0346e-261	-1.67714e-261	9.15889e-260
1.33482e-262	-9.77618e-263	-2.15024e-262	-4.50085e-262	-4.14313e-262	2.13929e-262	1.55806e-263	-8.26944e-262	-7.62571e-263	2.05569e-263	-2.34952e-262	5.19809e-262	-4.12888e-262	-1.36529e-262	-2.71404e-262	1.08083e-264	-1.02855e-262	4.70986e-262	2.99404e-262	2.58018e-262	-1.11263e-262	-6.49569e-263	4.92983e-262	3.58353e-262	1.19901e-261	4.58561e-262	-6.709e-262	3.24131e-263	-2.9258e-262	9.53569e-263	8.94824e-261
1.96963e-263	-8.30932e-264	-6.083e-264	3.48049e-263	1.31345e-262	1.69527e-263	-1.56962e-264	2.27037e-263	-2.24168e-263	2.1671e-264	-4.08875e-263	2.60825e-264	-1.56987e-263	1.47545e-263	6.65519e-263	-2.78735e-263	1.67674e-263	2.07738e-263	-6.71733e-264	5.22075e-265	-1.24936e-263	4.47498e-264	-8.6366e-264	-1.85626e-263	-1.38186e-264	4.6442e-263	-2.83894e-264	-1.14233e-262	1.06036e-263	-7.25258e-264	7.06123e-262
4.53682e-265	9.21775e-266	-1.91729e-265	1.16305e-264	1.80184e-264	-2.62521e-264	1.9722e-265	1.50202e-264	-2.06425e-264	-5.46894e-265	-4.57501e-264	2.77414e-264	1.35399e-266	1.06631e-264	3.22793e-265	-2.65339e-264	3.76123e-264	1.76278e-264	5.05578e-264	-3.84204e-265	-4.37036e-264	2.48685e-264	2.82972e-264	-1.39056e-264	-7.89615e-264	5.39912e-265	-1.26117e-264	-2.00628e-264	7.1148e-266	1.87923e-264	5.77386e-263
-2.94874e-265	-1.66843e-265	5.96439e-266	-4.61153e-266	2.98401e-265	1.54123e-265	-2.27972e-265	1.07841e-265	-3.0278e-265	-3.10516e-266	-2.59741e-265	-1.01045e-265	-1.45464e-265	3.64406e-265	6.31423e-265	-5.17097e-266	-2.65225e-265	-9.07827e-265	6.80282e-265	7.74081e-266	1.172e-266	9.03719e-267	-4.67746e-267	2.32643e-265	1.34654e-265	6.6284e-266	1.37533e-265	2.00582e-265	-2.90914e-265	6.02656e-266	6.32249e-264
-3.39836e-266	1.08305e-266	-8.06292e-267	1.21937e-266	-1.02892e-265	1.99507e-266	9.3664e-267	3.73125e-267	-2.80739e-267	-9.24605e-267	5.14379e-267	-6.95147e-267	-1.50611e-266	-7.64762e-267	1.04293e-266	9.56083e-267	-1.32443e-266	-2.98347e-266	1.8682e-265	-1.67056e-266	1.0095e-266	-1.45686e-266	-1.49948e-266	9.0269e-267	9.00551e-267	-2.48372e-266	8.93492e-267	1.77659e-266	1.82829e-266	4.18469e-268	6.42393e-265
1.17207e-267	-1.68304e-268	2.57571e-268	-4.46982e-268	-2.82959e-267	-5.33987e-268	9.98699e-267	-1.89947e-267	2.38309e-268	4.35115e-268	1.02695e-267	4.00958e-268	-2.54323e-267	-3.45447e-267	2.13724e-269	5.34168e-268	-5.55348e-268	-1.46868e-267	-3.07675e-268	1.83465e-267	1.02149e-266	-9.89777e-268	-2.22552e-267	1.6575e-268	-1.21178e-267	-3.47418e-268	-6.70716e-268	-2.01152e-267	-1.38251e-267	1.55615e-267	5.0892e-266
-1.57786e-268	-8.97507e-269	6.35038e-269	-1.5923e-268	-1.08867e-268	4.03377e-269	2.20927e-268	-2.98149e-268	3.082e-268	-2.44106e-269	6.09861e-270	-4.4332e-268	1.39794e-268	1.41518e-268	-4.04442e-268	2.4679e-268	-2.47937e-268	-6.92351e-269	9.03127e-269	-6.24098e-269	-4.60963e-269	-1.23576e-268	-9.77936e-269	4.64739e-269	-8.50342e-269	2.0532e-268	5.93928e-269	-3.71634e-268	-7.06083e-268	-2.14187e-268	5.27861e-267
7.86122e-270	-1.09887e-269	-4.45669e-269	-6.61206e-271	5.187e-271	8.58388e-270	1.01447e-270	-8.97778e-270	1.71911e-269	1.90506e-270	1.67677e-269	-3.56497e-270	-9.83168e-269	-2.4415e-270	-1.91247e-271	-5.9981e-271	1.08529e-269	1.19613e-269	3.07104e-269	-2.31607e-270	-2.48151e-270	1.73965e-269	2.75558e-270	-1.64449e-270	3.07874e-270	-2.55273e-269	8.34997e-270	1.64174e-270	6.48109e-269	3.74111e-269	4.4509e-268
-1.73276e-270	5.04311e-271	3.04299e-270	-1.65457e-270	-4.10433e-271	2.55527e-270	5.68633e-271	3.88136e-271	-2.63585e-270	6.94989e-271	2.82347e-270	-5.98052e-271	-9.54699e-271	-5.75938e-272	1.19225e-270	1.62912e-271	-1.16657e-269	-1.13651e-270	2.31649e-271	4.2265e-270	1.26515e-271	-3.01125e-270	-3.94412e-270	-9.16411e-271	-1.73471e-271	9.58712e-271	-2.82102e-271	1.26604e-270	-4.84486e-272	-4.79936e-270	5.27637e-269
-2.81268e-271	-6.50694e-271	-6.66834e-272	-1.33492e-273	9.61604e-272	1.11081e-272	-2.71753e-272	-1.0244e-273	7.68991e-272	2.34563e-271	-2.47016e-271	-7.83811e-274	-6.67762e-273	8.03092e-272	-1.03908e-271	-1.36814e-271	1.39291e-271	-2.43658e-272	2.55125e-273	-4.73182e-272	-7.85451e-272	4.0686e-272	2.69457e-271	-1.54002e-271	7.15318e-273	-6.03661e-273	8.29937e-272	-4.99777e-272	3.97846e-272	-2.66103e-271	3.23069e-270
-3.36012e-273	-4.93981e-273	-9.60586e-273	6.70256e-273	-2.79265e-273	-1.97196e-273	-4.03272e-273	2.94219e-273	2.35386e-273	8.64541e-274	-9.39815e-273	1.36418e-273	-5.69887e-272	-3.95179e-273	-2.00905e-273	1.3463e-272	-1.62922e-273	3.5968e-273	-3.81144e-273	-2.00463e-272	7.08542e-273	-2.29258e-273	2.12377e-273	-8.42446e-273	1.29796e-273	8.9198e-273	1.79306e-273	-2.59136e-273	1.36397e-272	3.16942e-273	2.07162e-271
2.4925e-274	-3.08513e-273	-2.22674e-273	3.71931e-274	4.8481e-274	3.51045e-274	5.55998e-274	-8.42169e-274	2.87318e-273	-3.00484e-274	-4.02799e-274	-2.86555e-274	1.24383e-274	-2.7174e-273	-1.76243e-274	-1.21195e-273	2.86937e-274	-2.56565e-274	-2.67013e-274	-1.79229e-274	1.87818e-273	2.97451e-274	4.49125e-275	8.42688e-275	2.21569e-273	-1.0842e-274	5.25075e-274	-3.60917e-274	1.678e-273	-1.11876e-273	2.55615e-272
8.325e-276	6.92407e-275	1.06607e-274	-1.40479e-275	3.62338e-275	5.00073e-276	-9.81676e-276	1.12764e-274	8.26043e-275	-2.45536e-275	-1.90659e-274	1.66369e-275	1.12631e-275	1.34775e-274	-3.25352e-274	-1.22173e-274	-1.58119e-275	-1.10438e-274	-3.696e-274	-7.49448e-275	4.37241e-275	-6.97221e-275	1.66131e-275	-1.13841e-274	-1.15753e-275	2.52701e-274	-2.24774e-275	-8.32013e-275	-4.03893e-275	1.39214e-274	2.63431e-273
-2.0786e-276	-7.21125e-277	6.63453e-276	2.82598e-276	-2.31812e-276	1.34318e-276	-6.59389e-277	1.52677e-275	6.21774e-276	-1.22898e-275	4.10096e-276	-1.68437e-276	3.66437e-276	4.42267e-277	2.44065e-276	2.5343e-276	9.73759e-277	-4.01458e-276	1.06814e-275	2.77628e-276	-1.04435e-275	-1.92858e-276	-6.88386e-276	8.10714e-277	-7.51711e-276	-2.91928e-275	4.02073e-276	-2.05427e-275	4.21716e-276	-4.13871e-276	1.73365e-274
6.97074e-277	-7.68985e-278	-1.31381e-277	6.55229e-277	-5.4635e-278	5.25757e-277	3.99719e-277	1.97016e-277	1.74684e-276	7.83194e-277	2.56073e-277	-5.12972e-277	-1.02447e-276	6.52743e-277	-1.1191e-276	7.48868e-277	7.20935e-277	-3.26406e-277	8.41901e-279	2.50008e-277	-3.18315e-276	3.40741e-277	1.44872e-277	2.73335e-277	-2.81884e-276	-7.67401e-278	4.95097e-277	4.03767e-278	6.9563e-279	-4.89675e-278	1.83168e-275
-8.25445e-279	3.3562e-278	6.39263e-278	3.38569e-278	4.56306e-279	2.43593e-278	3.45591e-278	7.63434e-279	-2.64884e-278	-7.31472e-278	-2.06785e-279	3.16584e-278	1.25056e-279	2.59688e-277	-2.97482e-278	-2.38952e-279	-4.3489e-277	1.29305e-277	3.60704e-278	9.32673e-279	1.039e-278	3.57578e-278	1.71836e-278	1.22429e-277	-1.29416e-277	6.39343e-278	7.62132e-279	-5.38317e-278	8.83318e-278	-1.75244e-277	1.95089e-276
-1.04845e-278	-1.33292e-278	-2.93138e-279	3.12e-279	-6.41589e-279	-9.41192e-279	-7.82441e-279	2.53789e-278	8.93402e-280	1.0625e-279	4.6746e-280	-8.37402e-279	2.50955e-279	4.22867e-279	5.96631e-279	4.04504e-278	7.21401e-281	2.86376e-279	-1.66715e-279	2.89357e-279	-5.71526e-279	-1.87244e-279	1.14662e-280	-1.43815e-278	-2.37371e-279	-9.53333e-279	-3.21747e-279	8.20093e-280	6.64782e-279	7.9463e-280	1.95816e-277
-7.25701e-280	-3.8702e-281	-5.01088e-280	-6.50827e-280	-6.67249e-280	6.33197e-280	3.03402e-281	-2.16976e-280	3.98949e-280	-1.71321e-281	2.98908e-280	4.80477e-280	-2.68488e-280	-3.73727e-280	-2.73183e-280	1.44002e-280	-3.4601e-280	-2.27999e-280	6.51424e-280	-2.58491e-280	4.2712e-280	5.74987e-281	4.15402e-281	-4.96624e-280	-1.49252e-280	-3.58144e-280	-2.88085e-280	1.29329e-279	-6.37138e-281	-1.33693e-280	1.05118e-278
3.44965e-281	9.43954e-282	3.23804e-282	-2.60472e-281	-1.31185e-281	6.87672e-281	-7.91818e-282	-2.85029e-281	-2.76127e-281	-9.21814e-281	-6.27758e-281	3.0788e-281	-1.61578e-281	2.93426e-282	7.40026e-282	-2.08592e-281	-3.18269e-281	2.27396e-281	1.57638e-282	-1.99202e-280	-2.06418e-281	4.63414e-283	-8.9847e-281	-9.01718e-282	-3.59986e-282	-6.75553e-281	-4.37474e-285	1.12391e-280	1.93505e-280	-1.28629e-281	1.21747e-279
-2.01033e-282	4.61737e-282	-2.55298e-282	-9.5565e-282	-3.33018e-282	2.56475e-282	-7.67842e-282	8.83751e-282	-3.57095e-282	-1.8839e-283	1.41183e-282	8.17365e-283	-6.87786e-283	-7.46956e-283	-6.54234e-282	6.25754e-282	-1.44459e-282	-2.03517e-282	9.29052e-282	-8.22471e-282	4.9048e-282	-6.78432e-282	2.97373e-281	-2.91002e-282	6.09687e-282	7.21739e-282	6.96227e-283	6.01572e-282	2.72857e-282	-5.43264e-282	1.5489e-280
5.40275e-283	1.23071e-283	4.04625e-283	1.21004e-283	-2.3709e-283	-1.7084e-284	3.43294e-284	6.98835e-283	3.95517e-284	-4.13514e-283	-1.58555e-283	5.9122e-283	-9.02111e-283	1.6506e-283	-9.17264e-284	-5.14665e-283	5.36718e-283	-1.00231e-283	1.69564e-283	5.14714e-284	2.85507e-283	5.88651e-283	3.65605e-283	3.08118e-283	2.80767e-283	7.43396e-284	-1.93417e-283	3.5827e-283	-5.44269e-284	4.16299e-284	8.46143e-282
-8.15865e-286	4.50273e-284	-4.91079e-284	-2.04211e-284	2.70157e-284	-2.7789e-284	3.30876e-285	7.71255e-284	3.26635e-285	6.7826e-285	-2.60937e-284	-1.13254e-283	-4.38462e-284	-2.42771e-285	-6.02633e-284	-1.61436e-284	1.37125e-285	-1.71129e-284	3.95005e-285	2.45281e-285	-2.13767e-283	6.55072e-284	3.87263e-284	3.22336e-286	-4.46903e-285	6.09972e-284	4.06881e-284	-1.56663e-285	2.05016e-284	-1.51162e-285	9.95632e-283
9.58064e-285	-3.18993e-286	-1.77144e-285	-3.46145e-285	-3.54719e-285	-8.95822e-286	1.83014e-285	-1.49184e-285	-1.22986e-285	-1.24855e-285	2.48619e-285	1.27264e-285	-1.40011e-285	-5.7875e-285	8.8942e-285	-6.07895e-285	-4.0111e-285	8.08666e-286	4.17058e-285	-1.15116e-286	-7.36566e-286	2.08047e-286	6.24469e-285	-6.65362e-285	-1.55878e-284	-1.17696e-285	-2.4719e-286	-5.67827e-285	-1.16978e-285	1.09112e-285	9.91951e-284
-1.69741e-286	-3.97763e-286	1.36175e-286	-3.48464e-286	-4.87028e-286	-1.51632e-286	-5.95382e-286	7.99657e-287	1.09951e-286	1.15883e-285	7.45132e-287	7.22547e-287	4.36274e-286	5.02437e-286	7.266e-286	1.53322e-286	8.79498e-288	1.03104e-286	-1.12992e-286	-1.17089e-286	1.75271e-286	-7.31886e-287	5.15915e-286	1.17768e-287	6.39372e-287	-3.23076e-286	4.19687e-287	1.01658e-286	-6.67346e-286	3.67028e-287	7.95315e-285
9.9377e-289	-1.96605e-287	-2.92584e-287	6.79964e-288	1.4519e-287	-2.4601e-288	1.09794e-287	1.266e-287	7.87792e-288	1.57707e-287	-2.07468e-287	-2.17307e-287	3.68716e-287	-1.01891e-287	2.44573e-288	-2.57108e-287	2.13913e-288	-2.01434e-288	-4.53213e-287	5.14358e-287	4.04429e-287	1.96221e-286	2.71419e-287	2.03969e-288	-1.80659e-286	-1.3918e-287	1.24814e-287	3.50217e-287	-2.67956e-288	5.50311e-288	8.55693e-286
6.32341e-289	2.42407e-289	-3.82634e-288	8.84862e-289	1.47669e-288	1.23225e-287	7.88594e-288	-5.68341e-289	-1.44125e-288	4.65474e-289	-4.21002e-288	-7.58452e-289	-1.54125e-288	1.07677e-289	-2.03893e-287	-2.02954e-288	1.75213e-288	-5.16243e-289	-1.8877e-289	2.78758e-288	5.04584e-288	-3.70513e-289	-8.16303e-288	3.7889e-288	5.71945e-288	-2.16821e-288	9.37309e-289	-1.99716e-288	3.23769e-289	3.636e-289	9.2905e-287
1.01751e-291	-3.97012e-289	-2.31545e-289	2.66475e-290	6.0311e-290	9.65976e-290	3.40588e-289	1.10544e-289	4.28759e-289	-2.45374e-289	-6.15128e-290	-1.55471e-289	1.91497e-289	5.07674e-289	1.21751e-289	-1.5386e-289	-1.31459e-289	1.13487e-290	-1.1731e-289	-4.07525e-290	3.70768e-289	-1.77266e-289	-6.56285e-289	6.91332e-290	1.93876e-289	-3.63332e-290	-2.54737e-289	1.09997e-289	-3.15316e-290	1.96248e-290	5.35058e-288
-2.33727e-290	1.54119e-290	-3.59574e-290	-2.90766e-290	-3.81846e-292	1.94199e-290	-2.36738e-290	1.09522e-290	-5.80114e-292	-1.65842e-290	5.9697e-291	-2.22671e-292	9.35937e-291	-7.28893e-291	1.88515e-291	3.82998e-291	9.83353e-291	-2.17366e-290	-2.85996e-290	2.19519e-291	-2.78922e-290	6.78744e-292	-6.39953e-291	-3.11785e-290	1.59624e-289	4.76575e-291	-9.84308e-291	5.05392e-290	-1.44343e-290	-2.08448e-291	5.73771e-289
1.30105e-291	2.30759e-292	-1.43053e-291	-3.51803e-291	5.80123e-292	-1.73746e-291	-5.10537e-291	4.13173e-292	8.67033e-292	-1.42954e-291	-1.51351e-291	3.53248e-291	-7.47836e-292	-1.77967e-291	3.68078e-293	8.27795e-292	-2.90752e-292	-1.84888e-292	2.37067e-291	-7.71302e-292	-2.65917e-291	9.51698e-291	7.5707e-292	-1.44334e-291	-3.01384e-291	1.61245e-291	6.78491e-292	-4.406e-292	-1.86308e-291	-1.1673e-291	5.18211e-290
2.40266e-292	-1.86233e-292	3.25846e-293	1.61576e-292	-1.53986e-292	7.07871e-293	2.72768e-292	4.0783e-292	7.17352e-292	1.24694e-292	-4.86996e-292	4.35396e-292	-5.05144e-293	-7.80188e-293	2.90834e-292	5.01527e-293	7.22244e-293	1.34148e-292	7.71933e-293	-7.84943e-293	-4.3914e-293	-1.9569e-292	3.10762e-292	-5.24947e-294	5.59859e-293	1.5011e-292	6.12176e-293	-6.4252e-293	9.22152e-293	7.07937e-293	5.17224e-291
-7.94985e-295	1.05276e-294	-1.30667e-293	-4.28164e-294	-3.03869e-293	9.85806e-294	3.55419e-294	1.63479e-293	-1.28895e-294	-8.01331e-294	-6.9326e-293	-1.37156e-293	-9.32347e-294	7.12448e-293	3.75038e-293	-1.37015e-294	2.65625e-293	1.73461e-293	-7.65679e-295	-1.03062e-293	2.37431e-293	3.17326e-294	-1.63996e-294	-1.26867e-293	2.16104e-294	8.98544e-294	7.49572e-294	8.19679e-294	6.7647e-294	-1.99152e-293	4.40872e-292
9.79392e-295	-1.3209e-295	-1.11199e-295	1.70207e-295	-3.48741e-294	1.6945e-296	3.84022e-295	-1.40446e-294	-5.76751e-294	-2.49096e-294	-1.17266e-294	2.76263e-295	4.31125e-294	1.85411e-294	8.09193e-295	-1.77902e-294	-2.61692e-296	-1.16353e-294	7.76539e-297	1.08045e-294	-2.5932e-294	-4.34407e-295	2.48549e-295	-1.74225e-294	3.93296e-295	3.48161e-295	2.59967e-294	2.7431e-294	9.7109e-295	-1.72425e-294	4.12226e-293
1.87849e-295	-1.46738e-296	-5.653e-298	-1.94767e-298	9.10926e-296	-3.77714e-295	-3.01763e-295	2.31939e-295	-1.36924e-296	1.14588e-296	1.09016e-295	2.87503e-295	9.47929e-296	7.93318e-296	1.54099e-295	-9.60711e-296	7.23639e-296	-2.29592e-295	4.88118e-296	-3.86797e-295	-5.90984e-298	5.20371e-296	-1.06891e-295	5.93376e-296	-9.02268e-296	1.42381e-296	-1.51579e-295	-4.15674e-296	-2.8688e-296	1.97858e-296	3.35426e-294
2.67781e-297	-1.1911e-296	3.96807e-296	-2.25239e-296	1.54745e-296	1.95334e-296	1.19592e-296	1.44689e-296	-2.01526e-296	1.74493e-297	2.9773e-297	6.34752e-297	8.60352e-297	-1.34373e-296	-3.37836e-296	-9.91151e-298	1.53599e-296	1.44222e-296	3.47975e-299	4.3036e-296	-2.29525e-297	-1.55901e-296	3.36094e-296	-1.8011e-297	-1.49637e-296	9.99959e-297	-1.37923e-296	-2.41251e-297	-9.96488e-297	-2.63772e-297	4.06187e-295
1.00072e-297	-2.81801e-299	1.48526e-297	-3.46306e-299	-8.53778e-299	9.81308e-298	1.17965e-297	-8.17763e-299	1.1401e-297	6.28692e-299	4.79019e-298	1.88083e-297	-6.79093e-298	-6.34435e-299	-3.76722e-298	-2.51515e-298	-3.35909e-298	1.457e-297	-1.21155e-298	6.74281e-299	-8.63307e-298	4.79414e-298	4.83658e-297	-5.94017e-299	-6.2777e-298	-7.41508e-298	-1.3409e-297	-3.51211e-298	-1.30519e-297	-3.01944e-299	2.24275e-296
-7.67394e-299	3.7682e-299	-2.95527e-299	-2.15268e-299	-1.15882e-299	-4.86231e-299	2.12176e-299	1.28487e-298	-4.4846e-298	2.5033e-298	-1.63863e-298	4.39157e-299	5.25925e-299	-1.47474e-298	-4.24929e-299	6.43217e-299	-2.58157e-299	-3.65903e-298	1.11499e-298	8.05929e-299	-1.85557e-298	1.68616e-298	-2.17954e-298	4.83677e-299	3.61172e-300	-1.10002e-298	-4.72803e-299	-1.13181e-298	-2.75412e-299	6.79151e-299	3.1627e-297
3.71919e-300	1.56186e-299	-4.79153e-300	2.74743e-300	2.23429e-300	3.02579e-300	1.93643e-300	-1.93726e-300	1.00586e-299	1.01599e-299	2.49303e-300	-6.99208e-300	1.23592e-299	-9.30923e-300	-3.98345e-300	-4.75098e-300	-5.64366e-300	4.96968e-300	-2.22464e-299	4.04309e-301	2.27087e-299	9.14746e-300	8.97451e-300	-1.04561e-300	5.87495e-300	1.77626e-299	-1.2861e-299	2.07899e-299	2.54064e-300	-1.64381e-299	2.47525e-298
-8.87584e-301	-3.80737e-301	-8.14117e-301	-7.42875e-301	2.68739e-300	-2.31906e-301	-4.47423e-302	-5.53605e-302	-3.12816e-301	4.01354e-301	-9.84288e-301	4.50159e-301	8.98151e-301	1.49046e-300	1.8818e-300	-1.21209e-300	-5.53953e-301	-1.66705e-301	-7.05239e-301	-2.08745e-301	7.10109e-301	-1.89433e-301	-8.32739e-301	1.45284e-301	2.07661e-301	-1.00422e-300	-2.34772e-301	2.31188e-301	-1.21417e-301	1.33964e-300	2.01269e-299
-4.97267e-303	1.52762e-301	3.68001e-302	3.53739e-302	3.66188e-302	-6.87866e-304	-7.11857e-302	1.04309e-301	-1.10414e-301	2.07184e-302	-1.45923e-302	4.16257e-302	-6.00335e-303	-5.09489e-302	-3.06216e-302	-1.10692e-303	-6.64302e-302	-6.17167e-303	-3.57098e-302	-1.39725e-302	-1.37333e-301	8.25838e-303	-5.71993e-303	1.64954e-302	4.87452e-302	4.02299e-303	6.57961e-302	-2.39593e-301	-2.44597e-301	-5.69836e-302	1.66857e-300
2.57775e-304	-1.05269e-302	-6.97512e-303	3.62884e-303	2.27601e-303	-2.84181e-304	7.51323e-303	5.76428e-303	4.50942e-302	1.10684e-303	1.26265e-302	-2.05257e-304	6.64675e-303	-7.67975e-303	-4.82462e-303	1.74735e-302	-3.16001e-304	-4.38037e-303	1.47372e-302	1.3617e-304	3.51367e-303	6.75067e-303	-1.9337e-304	1.60997e-302	-9.45327e-303	2.84182e-303	-6.28591e-303	-2.26452e-304	2.64363e-303	8.94418e-303	2.09406e-301
-2.31485e-304	-1.68608e-304	9.25595e-304	-1.25318e-303	-1.17509e-304	-3.62943e-304	-1.20664e-304	8.82067e-304	-8.87495e-304	3.59987e-304	-3.94126e-306	1.21199e-304	3.20258e-305	4.83881e-304	9.7407e-304	-1.84253e-304	-2.42476e-304	-6.60529e-304	7.42877e-306	1.32423e-303	-5.43927e-305	2.26242e-303	1.0354e-303	-3.55383e-304	-3.87602e-304	5.55341e-304	-9.56212e-304	2.67666e-304	-6.45959e-305	6.17679e-305	1.53444e-302
-2.81471e-304	1.71416e-304	-3.44044e-305	-5.29086e-305	9.78336e-306	-1.0072e-304	6.17599e-305	4.36732e-305	5.65083e-306	1.79561e-304	-1.82798e-305	2.79901e-305	-8.71007e-306	9.89343e-305	3.42711e-305	7.11491e-308	1.18478e-304	3.99509e-305	-2.22584e-305	-6.67483e-305	2.68967e-305	2.20604e-306	2.07992e-307	-1.1913e-304	3.11244e-305	-6.14984e-305	-2.06978e-305	-7.91365e-305	5.48193e-305	1.09479e-305	1.78371e-303
2.49432e-306	8.75291e-306	-1.57545e-306	-1.19036e-305	1.25399e-305	-2.61584e-307	-1.3485e-305	3.72028e-306	-5.53712e-307	-4.5327e-307	1.59836e-306	1.03864e-307	4.80396e-306	7.38448e-306	-1.38998e-306	-5.33351e-306	-3.21654e-307	1.48645e-306	9.70274e-306	3.97758e-306	-5.87876e-306	-2.05627e-306	5.69701e-306	-1.10578e-305	4.61197e-307	-1.22791e-306	-4.73139e-306	-7.93572e-306	-5.76887e-306	-9.68128e-307	1.37626e-304
-3.45054e-307	0	-2.65995e-307	5.52399e-307	-7.4827e-308	2.06031e-307	2.13188e-307	-4.67474e-307	2.90049e-308	5.67453e-307	2.37606e-307	3.63071e-307	-1.70671e-306	8.9217e-307	-8.70177e-308	-1.39984e-307	-1.10833e-306	-1.02106e-307	-4.63928e-308	-8.01957e-307	-1.28902e-307	-2.50405e-307	-4.83984e-307	6.17983e-307	3.81406e-307	-9.42733e-308	-6.07598e-307	1.21066e-307	-6.18672e-307	-2.08493e-307	1.17331e-305
-5.15955e-308	4.34436e-308	-3.52656e-308	-3.25779e-308	0	-3.53335e-308	0	0	0	6.57496e-308	0	-4.2641e-308	3.03274e-308	0	0	4.23796e-308	0	0	0	-3.31138e-308	0	0	4.64498e-308	0	0	2.65439e-308	-3.00716e-308	-1.77765e-307	-1.0181e-307	4.80063e-308	9.88495e-307
0	0	0	0	0	0	0	0	0	0	0	0	0	0	0	0	0	0	0	0	0	0	0	0	0	0	0	0	0	0	9.18535e-308
0	0	0	0	0	0	0	0	0	0	0	0	0	0	0	0	0	0	0	0	0	0	0	0	0	0	0	0	0	0	0
0	0	0	0	0	0	0	0	0	0	0	0	0	0	0	0	0	0	0	0	0	0	0	0	0	0	0	0	0	0	0
0	0	0	0	0	0	0	0	0	0	0	0	0	0	0	0	0	0	0	0	0	0	0	0	0	0	0	0	0	0	0
0	0	0	0	0	0	0	0	0	0	0	0	0	0	0	0	0	0	0	0	0	0	0	0	0	0	0	0	0	0	0
0	0	0	0	0	0	0	0	0	0	0	0	0	0	0	0	0	0	0	0	0	0	0	0	0	0	0	0	0	0	0
0	0	0	0	0	0	0	0	0	0	0	0	0	0	0	0	0	0	0	0	0	0	0	0	0	0	0	0	0	0	0
0	0	0	0	0	0	0	0	0	0	0	0	0	0	0	0	0	0	0	0	0	0	0	0	0	0	0	0	0	0	0
0	0	0	0	0	0	0	0	0	0	0	0	0	0	0	0	0	0	0	0	0	0	0	0	0	0	0	0	0	0	0
0	0	0	0	0	0	0	0	0	0	0	0	0	0	0	0	0	0	0	0	0	0	0	0	0	0	0	0	0	0	0
0	0	0	0	0	0	0	0	0	0	0	0	0	0	0	0	0	0	0	0	0	0	0	0	0	0	0	0	0	0	0
0	0	0	0	0	0	0	0	0	0	0	0	0	0	0	0	0	0	0	0	0	0	0	0	0	0	0	0	0	0	0
0	0	0	0	0	0	0	0	0	0	0	0	0	0	0	0	0	0	0	0	0	0	0	0	0	0	0	0	0	0	0
0	0	0	0	0	0	0	0	0	0	0	0	0	0	0	0	0	0	0	0	0	0	0	0	0	0	0	0	0	0	0
0	0	0	0	0	0	0	0	0	0	0	0	0	0	0	0	0	0	0	0	0	0	0	0	0	0	0	0	0	0	0
0	0	0	0	0	0	0	0	0	0	0	0	0	0	0	0	0	0	0	0	0	0	0	0	0	0	0	0	0	0	0
0	0	0	0	0	0	0	0	0	0	0	0	0	0	0	0	0	0	0	0	0	0	0	0	0	0	0	0	0	0	0
0	0	0	0	0	0	0	0	0	0	0	0	0	0	0	0	0	0	0	0	0	0	0	0	0	0	0	0	0	0	0
0	0	0	0	0	0	0	0	0	0	0	0	0	0	0	0	0	0	0	0	0	0	0	0	0	0	0	0	0	0	0
0	0	0	0	0	0	0	0	0	0	0	0	0	0	0	0	0	0	0	0	0	0	0	0	0	0	0	0	0	0	0
0	0	0	0	0	0	0	0	0	0	0	0	0	0	0	0	0	0	0	0	0	0	0	0	0	0	0	0	0	0	0
0	0	0	0	0	0	0	0	0	0	0	0	0	0	0	0	0	0	0	0	0	0	0	0	0	0	0	0	0	0	0
0	0	0	0	0	0	0	0	0	0	0	0	0	0	0	0	0	0	0	0	0	0	0	0	0	0	0	0	0	0	0
0	0	0	0	0	0	0	0	0	0	0	0	0	0	0	0	0	0	0	0	0	0	0	0	0	0	0	0	0	0	0
0	0	0	0	0	0	0	0	0	0	0	0	0	0	0	0	0	0	0	0	0	0	0	0	0	0	0	0	0	0	0
0	0	0	0	0	0	0	0	0	0	0	0	0	0	0	0	0	0	0	0	0	0	0	0	0	0	0	0	0	0	0
0	0	0	0	0	0	0	0	0	0	0	0	0	0	0	0	0	0	0	0	0	0	0	0	0	0	0	0	0	0	0
0	0	0	0	0	0	0	0	0	0	0	0	0	0	0	0	0	0	0	0	0	0	0	0	0	0	0	0	0	0	0
0	0	0	0	0	0	0	0	0	0	0	0	0	0	0	0	0	0	0	0	0	0	0	0	0	0	0	0	0	0	0
0	0	0	0	0	0	0	0	0	0	0	0	0	0	0	0	0	0	0	0	0	0	0	0	0	0	0	0	0	0	0
0	0	0	0	0	0	0	0	0	0	0	0	0	0	0	0	0	0	0	0	0	0	0	0	0	0	0	0	0	0	0
0	0	0	0	0	0	0	0	0	0	0	0	0	0	0	0	0	0	0	0	0	0	0	0	0	0	0	0	0	0	0
0	0	0	0	0	0	0	0	0	0	0	0	0	0	0	0	0	0	0	0	0	0	0	0	0	0	0	0	0	0	0
0	0	0	0	0	0	0	0	0	0	0	0	0	0	0	0	0	0	0	0	0	0	0	0	0	0	0	0	0	0	0
0	0	0	0	0	0	0	0	0	0	0	0	0	0	0	0	0	0	0	0	0	0	0	0	0	0	0	0	0	0	0
0	0	0	0	0	0	0	0	0	0	0	0	0	0	0	0	0	0	0	0	0	0	0	0	0	0	0	0	0	0	0
0	0	0	0	0	0	0	0	0	0	0	0	0	0	0	0	0	0	0	0	0	0	0	0	0	0	0	0	0	0	0
0	0	0	0	0	0	0	0	0	0	0	0	0	0	0	0	0	0	0	0	0	0	0	0	0	0	0	0	0	0	0
0	0	0	0	0	0	0	0	0	0	0	0	0	0	0	0	0	0	0	0	0	0	0	0	0	0	0	0	0	0	0
0	0	0	0	0	0	0	0	0	0	0	0	0	0	0	0	0	0	0	0	0	0	0	0	0	0	0	0	0	0	0
0	0	0	0	0	0	0	0	0	0	0	0	0	0	0	0	0	0	0	0	0	0	0	0	0	0	0	0	0	0	0
0	0	0	0	0	0	0	0	0	0	0	0	0	0	0	0	0	0	0	0	0	0	0	0	0	0	0	0	0	0	0
0	0	0	0	0	0	0	0	0	0	0	0	0	0	0	0	0	0	0	0	0	0	0	0	0	0	0	0	0	0	0
0	0	0	0	0	0	0	0	0	0	0	0	0	0	0	0	0	0	0	0	0	0	0	0	0	0	0	0	0	0	0
0	0	0	0	0	0	0	0	0	0	0	0	0	0	0	0	0	0	0	0	0	0	0	0	0	0	0	0	0	0	0
0	0	0	0	0	0	0	0	0	0	0	0	0	0	0	0	0	0	0	0	0	0	0	0	0	0	0	0	0	0	0
0	0	0	0	0	0	0	0	0	0	0	0	0	0	0	0	0	0	0	0	0	0	0	0	0	0	0	0	0	0	0
0	0	0	0	0	0	0	0	0	0	0	0	0	0	0	0	0	0	0	0	0	0	0	0	0	0	0	0	0	0	0
0	0	0	0	0	0	0	0	0	0	0	0	0	0	0	0	0	0	0	0	0	0	0	0	0	0	0	0	0	0	0
0	0	0	0	0	0	0	0	0	0	0	0	0	0	0	0	0	0	0	0	0	0	0	0	0	0	0	0	0	0	0
0	0	0	0	0	0	0	0	0	0	0	0	0	0	0	0	0	0	0	0	0	0	0	0	0	0	0	0	0	0	0
0	0	0	0	0	0	0	0	0	0	0	0	0	0	0	0	0	0	0	0	0	0	0	0	0	0	0	0	0	0	0
0	0	0	0	0	0	0	0	0	0	0	0	0	0	0	0	0	0	0	0	0	0	0	0	0	0	0	0	0	0	0
0	0	0	0	0	0	0	0	0	0	0	0	0	0	0	0	0	0	0	0	0	0	0	0	0	0	0	0	0	0	0
0	0	0	0	0	0	0	0	0	0	0	0	0	0	0	0	0	0	0	0	0	0	0	0	0	0	0	0	0	0	0
0	0	0	0	0	0	0	0	0	0	0	0	0	0	0	0	0	0	0	0	0	0	0	0	0	0	0	0	0	0	0
0	0	0	0	0	0	0	0	0	0	0	0	0	0	0	0	0	0	0	0	0	0	0	0	0	0	0	0	0	0	0
0	0	0	0	0	0	0	0	0	0	0	0	0	0	0	0	0	0	0	0	0	0	0	0	0	0	0	0	0	0	0
0	0	0	0	0	0	0	0	0	0	0	0	0	0	0	0	0	0	0	0	0	0	0	0	0	0	0	0	0	0	0
0	0	0	0	0	0	0	0	0	0	0	0	0	0	0	0	0	0	0	0	0	0	0	0	0	0	0	0	0	0	0
0	0	0	0	0	0	0	0	0	0	0	0	0	0	0	0	0	0	0	0	0	0	0	0	0	0	0	0	0	0	0
0	0	0	0	0	0	0	0	0	0	0	0	0	0	0	0	0	0	0	0	0	0	0	0	0	0	0	0	0	0	0
0	0	0	0	0	0	0	0	0	0	0	0	0	0	0	0	0	0	0	0	0	0	0	0	0	0	0	0	0	0	0
0	0	0	0	0	0	0	0	0	0	0	0	0	0	0	0	0	0	0	0	0	0	0	0	0	0	0	0	0	0	0
0	0	0	0	0	0	0	0	0	0	0	0	0	0	0	0	0	0	0	0	0	0	0	0	0	0	0	0	0	0	0
0	0	0	0	0	0	0	0	0	0	0	0	0	0	0	0	0	0	0	0	0	0	0	0	0	0	0	0	0	0	0
0	0	0	0	0	0	0	0	0	0	0	0	0	0	0	0	0	0	0	0	0	0	0	0	0	0	0	0	0	0	0
0	0	0	0	0	0	0	0	0	0	0	0	0	0	0	0	0	0	0	0	0	0	0	0	0	0	0	0	0	0	0
0	0	0	0	0	0	0	0	0	0	0	0	0	0	0	0	0	0	0	0	0	0	0	0	0	0	0	0	0	0	0
0	0	0	0	0	0	0	0	0	0	0	0	0	0	0	0	0	0	0	0	0	0	0	0	0	0	0	0	0	0	0
0	0	0	0	0	0	0	0	0	0	0	0	0	0	0	0	0	0	0	0	0	0	0	0	0	0	0	0	0	0	0
0	0	0	0	0	0	0	0	0	0	0	0	0	0	0	0	0	0	0	0	0	0	0	0	0	0	0	0	0	0	0
0	0	0	0	0	0	0	0	0	0	0	0	0	0	0	0	0	0	0	0	0	0	0	0	0	0	0	0	0	0	0
0	0	0	0	0	0	0	0	0	0	0	0	0	0	0	0	0	0	0	0	0	0	0	0	0	0	0	0	0	0	0
0	0	0	0	0	0	0	0	0	0	0	0	0	0	0	0	0	0	0	0	0	0	0	0	0	0	0	0	0	0	0
0	0	0	0	0	0	0	0	0	0	0	0	0	0	0	0	0	0	0	0	0	0	0	0	0	0	0	0	0	0	0
0	0	0	0	0	0	0	0	0	0	0	0	0	0	0	0	0	0	0	0	0	0	0	0	0	0	0	0	0	0	0
0	0	0	0	0	0	0	0	0	0	0	0	0	0	0	0	0	0	0	0	0	0	0	0	0	0	0	0	0	0	0
0	0	0	0	0	0	0	0	0	0	0	0	0	0	0	0	0	0	0	0	0	0	0	0	0	0	0	0	0	0	0
0	0	0	0	0	0	0	0	0	0	0	0	0	0	0	0	0	0	0	0	0	0	0	0	0	0	0	0	0	0	0
0	0	0	0	0	0	0	0	0	0	0	0	0	0	0	0	0	0	0	0	0	0	0	0	0	0	0	0	0	0	0
0	0	0	0	0	0	0	0	0	0	0	0	0	0	0	0	0	0	0	0	0	0	0	0	0	0	0	0	0	0	0
0	0	0	0	0	0	0	0	0	0	0	0	0	0	0	0	0	0	0	0	0	0	0	0	0	0	0	0	0	0	0
0	0	0	0	0	0	0	0	0	0	0	0	0	0	0	0	0	0	0	0	0	0	0	0	0	0	0	0	0	0	0
0	0	0	0	0	0	0	0	0	0	0	0	0	0	0	0	0	0	0	0	0	0	0	0	0	0	0	0	0	0	0
0	0	0	0	0	0	0	0	0	0	0	0	0	0	0	0	0	0	0	0	0	0	0	0	0	0	0	0	0	0	0
0	0	0	0	0	0	0	0	0	0	0	0	0	0	0	0	0	0	0	0	0	0	0	0	0	0	0	0	0	0	0
0	0	0	0	0	0	0	0	0	0	0	0	0	0	0	0	0	0	0	0	0	0	0	0	0	0	0	0	0	0	0
0	0	0	0	0	0	0	0	0	0	0	0	0	0	0	0	0	0	0	0	0	0	0	0	0	0	0	0	0	0	0
0	0	0	0	0	0	0	0	0	0	0	0	0	0	0	0	0	0	0	0	0	0	0	0	0	0	0	0	0	0	0
0	0	0	0	0	0	0	0	0	0	0	0	0	0	0	0	0	0	0	0	0	0	0	0	0	0	0	0	0	0	0
0	0	0	0	0	0	0	0	0	0	0	0	0	0	0	0	0	0	0	0	0	0	0	0	0	0	0	0	0	0	0
0	0	0	0	0	0	0	0	0	0	0	0	0	0	0	0	0	0	0	0	0	0	0	0	0	0	0	0	0	0	0
0	0	0	0	0	0	0	0	0	0	0	0	0	0	0	0	0	0	0	0	0	0	0	0	0	0	0	0	0	0	0
0	0	0	0	0	0	0	0	0	0	0	0	0	0	0	0	0	0	0	0	0	0	0	0	0	0	0	0	0	0	0
0	0	0	0	0	0	0	0	0	0	0	0	0	0	0	0	0	0	0	0	0	0	0	0	0	0	0	0	0	0	0
0	0	0	0	0	0	0	0	0	0	0	0	0	0	0	0	0	0	0	0	0	0	0	0	0	0	0	0	0	0	0
0	0	0	0	0	0	0	0	0	0	0	0	0	0	0	0	0	0	0	0	0	0	0	0	0	0	0	0	0	0	0
0	0	0	0	0	0	0	0	0	0	0	0	0	0	0	0	0	0	0	0	0	0	0	0	0	0	0	0	0	0	0
0	0	0	0	0	0	0	0	0	0	0	0	0	0	0	0	0	0	0	0	0	0	0	0	0	0	0	0	0	0	0
0	0	0	0	0	0	0	0	0	0	0	0	0	0	0	0	0	0	0	0	0	0	0	0	0	0	0	0	0	0	0
0	0	0	0	0	0	0	0	0	0	0	0	0	0	0	0	0	0	0	0	0	0	0	0	0	0	0	0	0	0	0
0	0	0	0	0	0	0	0	0	0	0	0	0	0	0	0	0	0	0	0	0	0	0	0	0	0	0	0	0	0	0
0	0	0	0	0	0	0	0	0	0	0	0	0	0	0	0	0	0	0	0	0	0	0	0	0	0	0	0	0	0	0
0	0	0	0	0	0	0	0	0	0	0	0	0	0	0	0	0	0	0	0	0	0	0	0	0	0	0	0	0	0	0
0	0	0	0	0	0	0	0	0	0	0	0	0	0	0	0	0	0	0	0	0	0	0	0	0	0	0	0	0	0	0
0	0	0	0	0	0	0	0	0	0	0	0	0	0	0	0	0	0	0	0	0	0	0	0	0	0	0	0	0	0	0
0	0	0	0	0	0	0	0	0	0	0	0	0	0	0	0	0	0	0	0	0	0	0	0	0	0	0	0	0	0	0
0	0	0	0	0	0	0	0	0	0	0	0	0	0	0	0	0	0	0	0	0	0	0	0	0	0	0	0	0	0	0
0	0	0	0	0	0	0	0	0	0	0	0	0	0	0	0	0	0	0	0	0	0	0	0	0	0	0	0	0	0	0
0	0	0	0	0	0	0	0	0	0	0	0	0	0	0	0	0	0	0	0	0	0	0	0	0	0	0	0	0	0	0
0	0	0	0	0	0	0	0	0	0	0	0	0	0	0	0	0	0	0	0	0	0	0	0	0	0	0	0	0	0	0
0	0	0	0	0	0	0	0	0	0	0	0	0	0	0	0	0	0	0	0	0	0	0	0	0	0	0	0	0	0	0
0	0	0	0	0	0	0	0	0	0	0	0	0	0	0	0	0	0	0	0	0	0	0	0	0	0	0	0	0	0	0
0	0	0	0	0	0	0	0	0	0	0	0	0	0	0	0	0	0	0	0	0	0	0	0	0	0	0	0	0	0	0
0	0	0	0	0	0	0	0	0	0	0	0	0	0	0	0	0	0	0	0	0	0	0	0	0	0	0	0	0	0	0
0	0	0	0	0	0	0	0	0	0	0	0	0	0	0	0	0	0	0	0	0	0	0	0	0	0	0	0	0	0	0
0	0	0	0	0	0	0	0	0	0	0	0	0	0	0	0	0	0	0	0	0	0	0	0	0	0	0	0	0	0	0
0	0	0	0	0	0	0	0	0	0	0	0	0	0	0	0	0	0	0	0	0	0	0	0	0	0	0	0	0	0	0
0	0	0	0	0	0	0	0	0	0	0	0	0	0	0	0	0	0	0	0	0	0	0	0	0	0	0	0	0	0	0
0	0	0	0	0	0	0	0	0	0	0	0	0	0	0	0	0	0	0	0	0	0	0	0	0	0	0	0	0	0	0
0	0	0	0	0	0	0	0	0	0	0	0	0	0	0	0	0	0	0	0	0	0	0	0	0	0	0	0	0	0	0
0	0	0	0	0	0	0	0	0	0	0	0	0	0	0	0	0	0	0	0	0	0	0	0	0	0	0	0	0	0	0
0	0	0	0	0	0	0	0	0	0	0	0	0	0	0	0	0	0	0	0	0	0	0	0	0	0	0	0	0	0	0
0	0	0	0	0	0	0	0	0	0	0	0	0	0	0	0	0	0	0	0	0	0	0	0	0	0	0	0	0	0	0
0	0	0	0	0	0	0	0	0	0	0	0	0	0	0	0	0	0	0	0	0	0	0	0	0	0	0	0	0	0	0
0	0	0	0	0	0	0	0	0	0	0	0	0	0	0	0	0	0	0	0	0	0	0	0	0	0	0	0	0	0	0
0	0	0	0	0	0	0	0	0	0	0	0	0	0	0	0	0	0	0	0	0	0	0	0	0	0	0	0	0	0	0
0	0	0	0	0	0	0	0	0	0	0	0	0	0	0	0	0	0	0	0	0	0	0	0	0	0	0	0	0	0	0
0	0	0	0	0	0	0	0	0	0	0	0	0	0	0	0	0	0	0	0	0	0	0	0	0	0	0	0	0	0	0
0	0	0	0	0	0	0	0	0	0	0	0	0	0	0	0	0	0	0	0	0	0	0	0	0	0	0	0	0	0	0
0	0	0	0	0	0	0	0	0	0	0	0	0	0	0	0	0	0	0	0	0	0	0	0	0	0	0	0	0	0	0
0	0	0	0	0	0	0	0	0	0	0	0	0	0	0	0	0	0	0	0	0	0	0	0	0	0	0	0	0	0	0
0	0	0	0	0	0	0	0	0	0	0	0	0	0	0	0	0	0	0	0	0	0	0	0	0	0	0	0	0	0	0
0	0	0	0	0	0	0	0	0	0	0	0	0	0	0	0	0	0	0	0	0	0	0	0	0	0	0	0	0	0	0
0	0	0	0	0	0	0	0	0	0	0	0	0	0	0	0	0	0	0	0	0	0	0	0	0	0	0	0	0	0	0
0	0	0	0	0	0	0	0	0	0	0	0	0	0	0	0	0	0	0	0	0	0	0	0	0	0	0	0	0	0	0
0	0	0	0	0	0	0	0	0	0	0	0	0	0	0	0	0	0	0	0	0	0	0	0	0	0	0	0	0	0	0
0	0	0	0	0	0	0	0	0	0	0	0	0	0	0	0	0	0	0	0	0	0	0	0	0	0	0	0	0	0	0
0	0	0	0	0	0	0	0	0	0	0	0	0	0	0	0	0	0	0	0	0	0	0	0	0	0	0	0	0	0	0
0	0	0	0	0	0	0	0	0	0	0	0	0	0	0	0	0	0	0	0	0	0	0	0	0	0	0	0	0	0	0
0	0	0	0	0	0	0	0	0	0	0	0	0	0	0	0	0	0	0	0	0	0	0	0	0	0	0	0	0	0	0
0	0	0	0	0	0	0	0	0	0	0	0	0	0	0	0	0	0	0	0	0	0	0	0	0	0	0	0	0	0	0
0	0	0	0	0	0	0	0	0	0	0	0	0	0	0	0	0	0	0	0	0	0	0	0	0	0	0	0	0	0	0
0	0	0	0	0	0	0	0	0	0	0	0	0	0	0	0	0	0	0	0	0	0	0	0	0	0	0	0	0	0	0
0	0	0	0	0	0	0	0	0	0	0	0	0	0	0	0	0	0	0	0	0	0	0	0	0	0	0	0	0	0	0
0	0	0	0	0	0	0	0	0	0	0	0	0	0	0	0	0	0	0	0	0	0	0	0	0	0	0	0	0	0	0
0	0	0	0	0	0	0	0	0	0	0	0	0	0	0	0	0	0	0	0	0	0	0	0	0	0	0	0	0	0	0
0	0	0	0	0	0	0	0	0	0	0	0	0	0	0	0	0	0	0	0	0	0	0	0	0	0	0	0	0	0	0
0	0	0	0	0	0	0	0	0	0	0	0	0	0	0	0	0	0	0	0	0	0	0	0	0	0	0	0	0	0	0
0	0	0	0	0	0	0	0	0	0	0	0	0	0	0	0	0	0	0	0	0	0	0	0	0	0	0	0	0	0	0
0	0	0	0	0	0	0	0	0	0	0	0	0	0	0	0	0	0	0	0	0	0	0	0	0	0	0	0	0	0	0
0	0	0	0	0	0	0	0	0	0	0	0	0	0	0	0	0	0	0	0	0	0	0	0	0	0	0	0	0	0	0
0	0	0	0	0	0	0	0	0	0	0	0	0	0	0	0	0	0	0	0	0	0	0	0	0	0	0	0	0	0	0
0	0	0	0	0	0	0	0	0	0	0	0	0	0	0	0	0	0	0	0	0	0	0	0	0	0	0	0	0	0	0
0	0	0	0	0	0	0	0	0	0	0	0	0	0	0	0	0	0	0	0	0	0	0	0	0	0	0	0	0	0	0
0	0	0	0	0	0	0	0	0	0	0	0	0	0	0	0	0	0	0	0	0	0	0	0	0	0	0	0	0	0	0
0	0	0	0	0	0	0	0	0	0	0	0	0	0	0	0	0	0	0	0	0	0	0	0	0	0	0	0	0	0	0
0	0	0	0	0	0	0	0	0	0	0	0	0	0	0	0	0	0	0	0	0	0	0	0	0	0	0	0	0	0	0
0	0	0	0	0	0	0	0	0	0	0	0	0	0	0	0	0	0	0	0	0	0	0	0	0	0	0	0	0	0	0
0	0	0	0	0	0	0	0	0	0	0	0	0	0	0	0	0	0	0	0	0	0	0	0	0	0	0	0	0	0	0
0	0	0	0	0	0	0	0	0	0	0	0	0	0	0	0	0	0	0	0	0	0	0	0	0	0	0	0	0	0	0
0	0	0	0	0	0	0	0	0	0	0	0	0	0	0	0	0	0	0	0	0	0	0	0	0	0	0	0	0	0	0
0	0	0	0	0	0	0	0	0	0	0	0	0	0	0	0	0	0	0	0	0	0	0	0	0	0	0	0	0	0	0
0	0	0	0	0	0	0	0	0	0	0	0	0	0	0	0	0	0	0	0	0	0	0	0	0	0	0	0	0	0	0
0	0	0	0	0	0	0	0	0	0	0	0	0	0	0	0	0	0	0	0	0	0	0	0	0	0	0	0	0	0	0
0	0	0	0	0	0	0	0	0	0	0	0	0	0	0	0	0	0	0	0	0	0	0	0	0	0	0	0	0	0	0
0	0	0	0	0	0	0	0	0	0	0	0	0	0	0	0	0	0	0	0	0	0	0	0	0	0	0	0	0	0	0
0	0	0	0	0	0	0	0	0	0	0	0	0	0	0	0	0	0	0	0	0	0	0	0	0	0	0	0	0	0	0
0	0	0	0	0	0	0	0	0	0	0	0	0	0	0	0	0	0	0	0	0	0	0	0	0	0	0	0	0	0	0
0	0	0	0	0	0	0	0	0	0	0	0	0	0	0	0	0	0	0	0	0	0	0	0	0	0	0	0	0	0	0
0	0	0	0	0	0	0	0	0	0	0	0	0	0	0	0	0	0	0	0	0	0	0	0	0	0	0	0	0	0	0
0	0	0	0	0	0	0	0	0	0	0	0	0	0	0	0	0	0	0	0	0	0	0	0	0	0	0	0	0	0	0
0	0	0	0	0	0	0	0	0	0	0	0	0	0	0	0	0	0	0	0	0	0	0	0	0	0	0	0	0	0	0
0	0	0	0	0	0	0	0	0	0	0	0	0	0	0	0	0	0	0	0	0	0	0	0	0	0	0	0	0	0	0
0	0	0	0	0	0	0	0	0	0	0	0	0	0	0	0	0	0	0	0	0	0	0	0	0	0	0	0	0	0	0
0	0	0	0	0	0	0	0	0	0	0	0	0	0	0	0	0	0	0	0	0	0	0	0	0	0	0	0	0	0	0
0	0	0	0	0	0	0	0	0	0	0	0	0	0	0	0	0	0	0	0	0	0	0	0	0	0	0	0	0	0	0
0	0	0	0	0	0	0	0	0	0	0	0	0	0	0	0	0	0	0	0	0	0	0	0	0	0	0	0	0	0	0
0	0	0	0	0	0	0	0	0	0	0	0	0	0	0	0	0	0	0	0	0	0	0	0	0	0	0	0	0	0	0
0	0	0	0	0	0	0	0	0	0	0	0	0	0	0	0	0	0	0	0	0	0	0	0	0	0	0	0	0	0	0
0	0	0	0	0	0	0	0	0	0	0	0	0	0	0	0	0	0	0	0	0	0	0	0	0	0	0	0	0	0	0
0	0	0	0	0	0	0	0	0	0	0	0	0	0	0	0	0	0	0	0	0	0	0	0	0	0	0	0	0	0	0
0	0	0	0	0	0	0	0	0	0	0	0	0	0	0	0	0	0	0	0	0	0	0	0	0	0	0	0	0	0	0
0	0	0	0	0	0	0	0	0	0	0	0	0	0	0	0	0	0	0	0	0	0	0	0	0	0	0	0	0	0	0
0	0	0	0	0	0	0	0	0	0	0	0	0	0	0	0	0	0	0	0	0	0	0	0	0	0	0	0	0	0	0
0	0	0	0	0	0	0	0	0	0	0	0	0	0	0	0	0	0	0	0	0	0	0	0	0	0	0	0	0	0	0
0	0	0	0	0	0	0	0	0	0	0	0	0	0	0	0	0	0	0	0	0	0	0	0	0	0	0	0	0	0	0
0	0	0	0	0	0	0	0	0	0	0	0	0	0	0	0	0	0	0	0	0	0	0	0	0	0	0	0	0	0	0
0	0	0	0	0	0	0	0	0	0	0	0	0	0	0	0	0	0	0	0	0	0	0	0	0	0	0	0	0	0	0
0	0	0	0	0	0	0	0	0	0	0	0	0	0	0	0	0	0	0	0	0	0	0	0	0	0	0	0	0	0	0
0	0	0	0	0	0	0	0	0	0	0	0	0	0	0	0	0	0	0	0	0	0	0	0	0	0	0	0	0	0	0
0	0	0	0	0	0	0	0	0	0	0	0	0	0	0	0	0	0	0	0	0	0	0	0	0	0	0	0	0	0	0
0	0	0	0	0	0	0	0	0	0	0	0	0	0	0	0	0	0	0	0	0	0	0	0	0	0	0	0	0	0	0
0	0	0	0	0	0	0	0	0	0	0	0	0	0	0	0	0	0	0	0	0	0	0	0	0	0	0	0	0	0	0
0	0	0	0	0	0	0	0	0	0	0	0	0	0	0	0	0	0	0	0	0	0	0	0	0	0	0	0	0	0	0
0	0	0	0	0	0	0	0	0	0	0	0	0	0	0	0	0	0	0	0	0	0	0	0	0	0	0	0	0	0	0
0	0	0	0	0	0	0	0	0	0	0	0	0	0	0	0	0	0	0	0	0	0	0	0	0	0	0	0	0	0	0
0	0	0	0	0	0	0	0	0	0	0	0	0	0	0	0	0	0	0	0	0	0	0	0	0	0	0	0	0	0	0
0	0	0	0	0	0	0	0	0	0	0	0	0	0	0	0	0	0	0	0	0	0	0	0	0	0	0	0	0	0	0
0	0	0	0	0	0	0	0	0	0	0	0	0	0	0	0	0	0	0	0	0	0	0	0	0	0	0	0	0	0	0
0	0	0	0	0	0	0	0	0	0	0	0	0	0	0	0	0	0	0	0	0	0	0	0	0	0	0	0	0	0	0
0	0	0	0	0	0	0	0	0	0	0	0	0	0	0	0	0	0	0	0	0	0	0	0	0	0	0	0	0	0	0
0	0	0	0	0	0	0	0	0	0	0	0	0	0	0	0	0	0	0	0	0	0	0	0	0	0	0	0	0	0	0
0	0	0	0	0	0	0	0	0	0	0	0	0	0	0	0	0	0	0	0	0	0	0	0	0	0	0	0	0	0	0
0	0	0	0	0	0	0	0	0	0	0	0	0	0	0	0	0	0	0	0	0	0	0	0	0	0	0	0	0	0	0
0	0	0	0	0	0	0	0	0	0	0	0	0	0	0	0	0	0	0	0	0	0	0	0	0	0	0	0	0	0	0
0	0	0	0	0	0	0	0	0	0	0	0	0	0	0	0	0	0	0	0	0	0	0	0	0	0	0	0	0	0	0
0	0	0	0	0	0	0	0	0	0	0	0	0	0	0	0	0	0	0	0	0	0	0	0	0	0	0	0	0	0	0
0	0	0	0	0	0	0	0	0	0	0	0	0	0	0	0	0	0	0	0	0	0	0	0	0	0	0	0	0	0	0
0	0	0	0	0	0	0	0	0	0	0	0	0	0	0	0	0	0	0	0	0	0	0	0	0	0	0	0	0	0	0
0	0	0	0	0	0	0	0	0	0	0	0	0	0	0	0	0	0	0	0	0	0	0	0	0	0	0	0	0	0	0
0	0	0	0	0	0	0	0	0	0	0	0	0	0	0	0	0	0	0	0	0	0	0	0	0	0	0	0	0	0	0
0	0	0	0	0	0	0	0	0	0	0	0	0	0	0	0	0	0	0	0	0	0	0	0	0	0	0	0	0	0	0
0	0	0	0	0	0	0	0	0	0	0	0	0	0	0	0	0	0	0	0	0	0	0	0	0	0	0	0	0	0	0
0	0	0	0	0	0	0	0	0	0	0	0	0	0	0	0	0	0	0	0	0	0	0	0	0	0	0	0	0	0	0
0	0	0	0	0	0	0	0	0	0	0	0	0	0	0	0	0	0	0	0	0	0	0	0	0	0	0	0	0	0	0
0	0	0	0	0	0	0	0	0	0	0	0	0	0	0	0	0	0	0	0	0	0	0	0	0	0	0	0	0	0	0
0	0	0	0	0	0	0	0	0	0	0	0	0	0	0	0	0	0	0	0	0	0	0	0	0	0	0	0	0	0	0
0	0	0	0	0	0	0	0	0	0	0	0	0	0	0	0	0	0	0	0	0	0	0	0	0	0	0	0	0	0	0
0	0	0	0	0	0	0	0	0	0	0	0	0	0	0	0	0	0	0	0	0	0	0	0	0	0	0	0	0	0	0
0	0	0	0	0	0	0	0	0	0	0	0	0	0	0	0	0	0	0	0	0	0	0	0	0	0	0	0	0	0	0
0	0	0	0	0	0	0	0	0	0	0	0	0	0	0	0	0	0	0	0	0	0	0	0	0	0	0	0	0	0	0
0	0	0	0	0	0	0	0	0	0	0	0	0	0	0	0	0	0	0	0	0	0	0	0	0	0	0	0	0	0	0
0	0	0	0	0	0	0	0	0	0	0	0	0	0	0	0	0	0	0	0	0	0	0	0	0	0	0	0	0	0	0
0	0	0	0	0	0	0	0	0	0	0	0	0	0	0	0	0	0	0	0	0	0	0	0	0	0	0	0	0	0	0
0	0	0	0	0	0	0	0	0	0	0	0	0	0	0	0	0	0	0	0	0	0	0	0	0	0	0	0	0	0	0
0	0	0	0	0	0	0	0	0	0	0	0	0	0	0	0	0	0	0	0	0	0	0	0	0	0	0	0	0	0	0
0	0	0	0	0	0	0	0	0	0	0	0	0	0	0	0	0	0	0	0	0	0	0	0	0	0	0	0	0	0	0
0	0	0	0	0	0	0	0	0	0	0	0	0	0	0	0	0	0	0	0	0	0	0	0	0	0	0	0	0	0	0
0	0	0	0	0	0	0	0	0	0	0	0	0	0	0	0	0	0	0	0	0	0	0	0	0	0	0	0	0	0	0
0	0	0	0	0	0	0	0	0	0	0	0	0	0	0	0	0	0	0	0	0	0	0	0	0	0	0	0	0	0	0
0	0	0	0	0	0	0	0	0	0	0	0	0	0	0	0	0	0	0	0	0	0	0	0	0	0	0	0	0	0	0
0	0	0	0	0	0	0	0	0	0	0	0	0	0	0	0	0	0	0	0	0	0	0	0	0	0	0	0	0	0	0
0	0	0	0	0	0	0	0	0	0	0	0	0	0	0	0	0	0	0	0	0	0	0	0	0	0	0	0	0	0	0
0	0	0	0	0	0	0	0	0	0	0	0	0	0	0	0	0	0	0	0	0	0	0	0	0	0	0	0	0	0	0
0	0	0	0	0	0	0	0	0	0	0	0	0	0	0	0	0	0	0	0	0	0	0	0	0	0	0	0	0	0	0
0	0	0	0	0	0	0	0	0	0	0	0	0	0	0	0	0	0	0	0	0	0	0	0	0	0	0	0	0	0	0
0	0	0	0	0	0	0	0	0	0	0	0	0	0	0	0	0	0	0	0	0	0	0	0	0	0	0	0	0	0	0
0	0	0	0	0	0	0	0	0	0	0	0	0	0	0	0	0	0	0	0	0	0	0	0	0	0	0	0	0	0	0
0	0	0	0	0	0	0	0	0	0	0	0	0	0	0	0	0	0	0	0	0	0	0	0	0	0	0	0	0	0	0
0	0	0	0	0	0	0	0	0	0	0	0	0	0	0	0	0	0	0	0	0	0	0	0	0	0	0	0	0	0	0
0	0	0	0	0	0	0	0	0	0	0	0	0	0	0	0	0	0	0	0	0	0	0	0	0	0	0	0	0	0	0
0	0	0	0	0	0	0	0	0	0	0	0	0	0	0	0	0	0	0	0	0	0	0	0	0	0	0	0	0	0	0
0	0	0	0	0	0	0	0	0	0	0	0	0	0	0	0	0	0	0	0	0	0	0	0	0	0	0	0	0	0	0
0	0	0	0	0	0	0	0	0	0	0	0	0	0	0	0	0	0	0	0	0	0	0	0	0	0	0	0	0	0	0
0	0	0	0	0	0	0	0	0	0	0	0	0	0	0	0	0	0	0	0	0	0	0	0	0	0	0	0	0	0	0
0	0	0	0	0	0	0	0	0	0	0	0	0	0	0	0	0	0	0	0	0	0	0	0	0	0	0	0	0	0	0
0	0	0	0	0	0	0	0	0	0	0	0	0	0	0	0	0	0	0	0	0	0	0	0	0	0	0	0	0	0	0
0	0	0	0	0	0	0	0	0	0	0	0	0	0	0	0	0	0	0	0	0	0	0	0	0	0	0	0	0	0	0
0	0	0	0	0	0	0	0	0	0	0	0	0	0	0	0	0	0	0	0	0	0	0	0	0	0	0	0	0	0	0
0	0	0	0	0	0	0	0	0	0	0	0	0	0	0	0	0	0	0	0	0	0	0	0	0	0	0	0	0	0	0
0	0	0	0	0	0	0	0	0	0	0	0	0	0	0	0	0	0	0	0	0	0	0	0	0	0	0	0	0	0	0
0	0	0	0	0	0	0	0	0	0	0	0	0	0	0	0	0	0	0	0	0	0	0	0	0	0	0	0	0	0	0
0	0	0	0	0	0	0	0	0	0	0	0	0	0	0	0	0	0	0	0	0	0	0	0	0	0	0	0	0	0	0
0	0	0	0	0	0	0	0	0	0	0	0	0	0	0	0	0	0	0	0	0	0	0	0	0	0	0	0	0	0	0
0	0	0	0	0	0	0	0	0	0	0	0	0	0	0	0	0	0	0	0	0	0	0	0	0	0	0	0	0	0	0
0	0	0	0	0	0	0	0	0	0	0	0	0	0	0	0	0	0	0	0	0	0	0	0	0	0	0	0	0	0	0
0	0	0	0	0	0	0	0	0	0	0	0	0	0	0	0	0	0	0	0	0	0	0	0	0	0	0	0	0	0	0
0	0	0	0	0	0	0	0	0	0	0	0	0	0	0	0	0	0	0	0	0	0	0	0	0	0	0	0	0	0	0
0	0	0	0	0	0	0	0	0	0	0	0	0	0	0	0	0	0	0	0	0	0	0	0	0	0	0	0	0	0	0
0	0	0	0	0	0	0	0	0	0	0	0	0	0	0	0	0	0	0	0	0	0	0	0	0	0	0	0	0	0	0
0	0	0	0	0	0	0	0	0	0	0	0	0	0	0	0	0	0	0	0	0	0	0	0	0	0	0	0	0	0	0
0	0	0	0	0	0	0	0	0	0	0	0	0	0	0	0	0	0	0	0	0	0	0	0	0	0	0	0	0	0	0
0	0	0	0	0	0	0	0	0	0	0	0	0	0	0	0	0	0	0	0	0	0	0	0	0	0	0	0	0	0	0
0	0	0	0	0	0	0	0	0	0	0	0	0	0	0	0	0	0	0	0	0	0	0	0	0	0	0	0	0	0	0
0	0	0	0	0	0	0	0	0	0	0	0	0	0	0	0	0	0	0	0	0	0	0	0	0	0	0	0	0	0	0
0	0	0	0	0	0	0	0	0	0	0	0	0	0	0	0	0	0	0	0	0	0	0	0	0	0	0	0	0	0	0
0	0	0	0	0	0	0	0	0	0	0	0	0	0	0	0	0	0	0	0	0	0	0	0	0	0	0	0	0	0	0
0	0	0	0	0	0	0	0	0	0	0	0	0	0	0	0	0	0	0	0	0	0	0	0	0	0	0	0	0	0	0
0	0	0	0	0	0	0	0	0	0	0	0	0	0	0	0	0	0	0	0	0	0	0	0	0	0	0	0	0	0	0
0	0	0	0	0	0	0	0	0	0	0	0	0	0	0	0	0	0	0	0	0	0	0	0	0	0	0	0	0	0	0
0	0	0	0	0	0	0	0	0	0	0	0	0	0	0	0	0	0	0	0	0	0	0	0	0	0	0	0	0	0	0
0	0	0	0	0	0	0	0	0	0	0	0	0	0	0	0	0	0	0	0	0	0	0	0	0	0	0	0	0	0	0
0	0	0	0	0	0	0	0	0	0	0	0	0	0	0	0	0	0	0	0	0	0	0	0	0	0	0	0	0	0	0
0	0	0	0	0	0	0	0	0	0	0	0	0	0	0	0	0	0	0	0	0	0	0	0	0	0	0	0	0	0	0
0	0	0	0	0	0	0	0	0	0	0	0	0	0	0	0	0	0	0	0	0	0	0	0	0	0	0	0	0	0	0
0	0	0	0	0	0	0	0	0	0	0	0	0	0	0	0	0	0	0	0	0	0	0	0	0	0	0	0	0	0	0
0	0	0	0	0	0	0	0	0	0	0	0	0	0	0	0	0	0	0	0	0	0	0	0	0	0	0	0	0	0	0
0	0	0	0	0	0	0	0	0	0	0	0	0	0	0	0	0	0	0	0	0	0	0	0	0	0	0	0	0	0	0
0	0	0	0	0	0	0	0	0	0	0	0	0	0	0	0	0	0	0	0	0	0	0	0	0	0	0	0	0	0	0
0	0	0	0	0	0	0	0	0	0	0	0	0	0	0	0	0	0	0	0	0	0	0	0	0	0	0	0	0	0	0
0	0	0	0	0	0	0	0	0	0	0	0	0	0	0	0	0	0	0	0	0	0	0	0	0	0	0	0	0	0	0
0	0	0	0	0	0	0	0	0	0	0	0	0	0	0	0	0	0	0	0	0	0	0	0	0	0	0	0	0	0	0
0	0	0	0	0	0	0	0	0	0	0	0	0	0	0	0	0	0	0	0	0	0	0	0	0	0	0	0	0	0	0
0	0	0	0	0	0	0	0	0	0	0	0	0	0	0	0	0	0	0	0	0	0	0	0	0	0	0	0	0	0	0
0	0	0	0	0	0	0	0	0	0	0	0	0	0	0	0	0	0	0	0	0	0	0	0	0	0	0	0	0	0	0
0	0	0	0	0	0	0	0	0	0	0	0	0	0	0	0	0	0	0	0	0	0	0	0	0	0	0	0	0	0	0
0	0	0	0	0	0	0	0	0	0	0	0	0	0	0	0	0	0	0	0	0	0	0	0	0	0	0	0	0	0	0
0	0	0	0	0	0	0	0	0	0	0	0	0	0	0	0	0	0	0	0	0	0	0	0	0	0	0	0	0	0	0
0	0	0	0	0	0	0	0	0	0	0	0	0	0	0	0	0	0	0	0	0	0	0	0	0	0	0	0	0	0	0
0	0	0	0	0	0	0	0	0	0	0	0	0	0	0	0	0	0	0	0	0	0	0	0	0	0	0	0	0	0	0
0	0	0	0	0	0	0	0	0	0	0	0	0	0	0	0	0	0	0	0	0	0	0	0	0	0	0	0	0	0	0
0	0	0	0	0	0	0	0	0	0	0	0	0	0	0	0	0	0	0	0	0	0	0	0	0	0	0	0	0	0	0
0	0	0	0	0	0	0	0	0	0	0	0	0	0	0	0	0	0	0	0	0	0	0	0	0	0	0	0	0	0	0
0	0	0	0	0	0	0	0	0	0	0	0	0	0	0	0	0	0	0	0	0	0	0	0	0	0	0	0	0	0	0
0	0	0	0	0	0	0	0	0	0	0	0	0	0	0	0	0	0	0	0	0	0	0	0	0	0	0	0	0	0	0
0	0	0	0	0	0	0	0	0	0	0	0	0	0	0	0	0	0	0	0	0	0	0	0	0	0	0	0	0	0	0
0	0	0	0	0	0	0	0	0	0	0	0	0	0	0	0	0	0	0	0	0	0	0	0	0	0	0	0	0	0	0
0	0	0	0	0	0	0	0	0	0	0	0	0	0	0	0	0	0	0	0	0	0	0	0	0	0	0	0	0	0	0
0	0	0	0	0	0	0	0	0	0	0	0	0	0	0	0	0	0	0	0	0	0	0	0	0	0	0	0	0	0	0
0	0	0	0	0	0	0	0	0	0	0	0	0	0	0	0	0	0	0	0	0	0	0	0	0	0	0	0	0	0	0
0	0	0	0	0	0	0	0	0	0	0	0	0	0	0	0	0	0	0	0	0	0	0	0	0	0	0	0	0	0	0
0	0	0	0	0	0	0	0	0	0	0	0	0	0	0	0	0	0	0	0	0	0	0	0	0	0	0	0	0	0	0
0	0	0	0	0	0	0	0	0	0	0	0	0	0	0	0	0	0	0	0	0	0	0	0	0	0	0	0	0	0	0
0	0	0	0	0	0	0	0	0	0	0	0	0	0	0	0	0	0	0	0	0	0	0	0	0	0	0	0	0	0	0
0	0	0	0	0	0	0	0	0	0	0	0	0	0	0	0	0	0	0	0	0	0	0	0	0	0	0	0	0	0	0
0	0	0	0	0	0	0	0	0	0	0	0	0	0	0	0	0	0	0	0	0	0	0	0	0	0	0	0	0	0	0
0	0	0	0	0	0	0	0	0	0	0	0	0	0	0	0	0	0	0	0	0	0	0	0	0	0	0	0	0	0	0
0	0	0	0	0	0	0	0	0	0	0	0	0	0	0	0	0	0	0	0	0	0	0	0	0	0	0	0	0	0	0
0	0	0	0	0	0	0	0	0	0	0	0	0	0	0	0	0	0	0	0	0	0	0	0	0	0	0	0	0	0	0
0	0	0	0	0	0	0	0	0	0	0	0	0	0	0	0	0	0	0	0	0	0	0	0	0	0	0	0	0	0	0
0	0	0	0	0	0	0	0	0	0	0	0	0	0	0	0	0	0	0	0	0	0	0	0	0	0	0	0	0	0	0
0	0	0	0	0	0	0	0	0	0	0	0	0	0	0	0	0	0	0	0	0	0	0	0	0	0	0	0	0	0	0
0	0	0	0	0	0	0	0	0	0	0	0	0	0	0	0	0	0	0	0	0	0	0	0	0	0	0	0	0	0	0
0	0	0	0	0	0	0	0	0	0	0	0	0	0	0	0	0	0	0	0	0	0	0	0	0	0	0	0	0	0	0
0	0	0	0	0	0	0	0	0	0	0	0	0	0	0	0	0	0	0	0	0	0	0	0	0	0	0	0	0	0	0
0	0	0	0	0	0	0	0	0	0	0	0	0	0	0	0	0	0	0	0	0	0	0	0	0	0	0	0	0	0	0
0	0	0	0	0	0	0	0	0	0	0	0	0	0	0	0	0	0	0	0	0	0	0	0	0	0	0	0	0	0	0
0	0	0	0	0	0	0	0	0	0	0	0	0	0	0	0	0	0	0	0	0	0	0	0	0	0	0	0	0	0	0
0	0	0	0	0	0	0	0	0	0	0	0	0	0	0	0	0	0	0	0	0	0	0	0	0	0	0	0	0	0	0
0	0	0	0	0	0	0	0	0	0	0	0	0	0	0	0	0	0	0	0	0	0	0	0	0	0	0	0	0	0	0
0	0	0	0	0	0	0	0	0	0	0	0	0	0	0	0	0	0	0	0	0	0	0	0	0	0	0	0	0	0	0
0	0	0	0	0	0	0	0	0	0	0	0	0	0	0	0	0	0	0	0	0	0	0	0	0	0	0	0	0	0	0
0	0	0	0	0	0	0	0	0	0	0	0	0	0	0	0	0	0	0	0	0	0	0	0	0	0	0	0	0	0	0
0	0	0	0	0	0	0	0	0	0	0	0	0	0	0	0	0	0	0	0	0	0	0	0	0	0	0	0	0	0	0
0	0	0	0	0	0	0	0	0	0	0	0	0	0	0	0	0	0	0	0	0	0	0	0	0	0	0	0	0	0	0
0	0	0	0	0	0	0	0	0	0	0	0	0	0	0	0	0	0	0	0	0	0	0	0	0	0	0	0	0	0	0
0	0	0	0	0	0	0	0	0	0	0	0	0	0	0	0	0	0	0	0	0	0	0	0	0	0	0	0	0	0	0
0	0	0	0	0	0	0	0	0	0	0	0	0	0	0	0	0	0	0	0	0	0	0	0	0	0	0	0	0	0	0
0	0	0	0	0	0	0	0	0	0	0	0	0	0	0	0	0	0	0	0	0	0	0	0	0	0	0	0	0	0	0
0	0	0	0	0	0	0	0	0	0	0	0	0	0	0	0	0	0	0	0	0	0	0	0	0	0	0	0	0	0	0
0	0	0	0	0	0	0	0	0	0	0	0	0	0	0	0	0	0	0	0	0	0	0	0	0	0	0	0	0	0	0
0	0	0	0	0	0	0	0	0	0	0	0	0	0	0	0	0	0	0	0	0	0	0	0	0	0	0	0	0	0	0
0	0	0	0	0	0	0	0	0	0	0	0	0	0	0	0	0	0	0	0	0	0	0	0	0	0	0	0	0	0	0
0	0	0	0	0	0	0	0	0	0	0	0	0	0	0	0	0	0	0	0	0	0	0	0	0	0	0	0	0	0	0
0	0	0	0	0	0	0	0	0	0	0	0	0	0	0	0	0	0	0	0	0	0	0	0	0	0	0	0	0	0	0
0	0	0	0	0	0	0	0	0	0	0	0	0	0	0	0	0	0	0	0	0	0	0	0	0	0	0	0	0	0	0
0	0	0	0	0	0	0	0	0	0	0	0	0	0	0	0	0	0	0	0	0	0	0	0	0	0	0	0	0	0	0
0	0	0	0	0	0	0	0	0	0	0	0	0	0	0	0	0	0	0	0	0	0	0	0	0	0	0	0	0	0	0
0	0	0	0	0	0	0	0	0	0	0	0	0	0	0	0	0	0	0	0	0	0	0	0	0	0	0	0	0	0	0
0	0	0	0	0	0	0	0	0	0	0	0	0	0	0	0	0	0	0	0	0	0	0	0	0	0	0	0	0	0	0
0	0	0	0	0	0	0	0	0	0	0	0	0	0	0	0	0	0	0	0	0	0	0	0	0	0	0	0	0	0	0
0	0	0	0	0	0	0	0	0	0	0	0	0	0	0	0	0	0	0	0	0	0	0	0	0	0	0	0	0	0	0
0	0	0	0	0	0	0	0	0	0	0	0	0	0	0	0	0	0	0	0	0	0	0	0	0	0	0	0	0	0	0
0	0	0	0	0	0	0	0	0	0	0	0	0	0	0	0	0	0	0	0	0	0	0	0	0	0	0	0	0	0	0
0	0	0	0	0	0	0	0	0	0	0	0	0	0	0	0	0	0	0	0	0	0	0	0	0	0	0	0	0	0	0
0	0	0	0	0	0	0	0	0	0	0	0	0	0	0	0	0	0	0	0	0	0	0	0	0	0	0	0	0	0	0
0	0	0	0	0	0	0	0	0	0	0	0	0	0	0	0	0	0	0	0	0	0	0	0	0	0	0	0	0	0	0
0	0	0	0	0	0	0	0	0	0	0	0	0	0	0	0	0	0	0	0	0	0	0	0	0	0	0	0	0	0	0
0	0	0	0	0	0	0	0	0	0	0	0	0	0	0	0	0	0	0	0	0	0	0	0	0	0	0	0	0	0	0
0	0	0	0	0	0	0	0	0	0	0	0	0	0	0	0	0	0	0	0	0	0	0	0	0	0	0	0	0	0	0
0	0	0	0	0	0	0	0	0	0	0	0	0	0	0	0	0	0	0	0	0	0	0	0	0	0	0	0	0	0	0
0	0	0	0	0	0	0	0	0	0	0	0	0	0	0	0	0	0	0	0	0	0	0	0	0	0	0	0	0	0	0
0	0	0	0	0	0	0	0	0	0	0	0	0	0	0	0	0	0	0	0	0	0	0	0	0	0	0	0	0	0	0
0	0	0	0	0	0	0	0	0	0	0	0	0	0	0	0	0	0	0	0	0	0	0	0	0	0	0	0	0	0	0
0	0	0	0	0	0	0	0	0	0	0	0	0	0	0	0	0	0	0	0	0	0	0	0	0	0	0	0	0	0	0
0	0	0	0	0	0	0	0	0	0	0	0	0	0	0	0	0	0	0	0	0	0	0	0	0	0	0	0	0	0	0
0	0	0	0	0	0	0	0	0	0	0	0	0	0	0	0	0	0	0	0	0	0	0	0	0	0	0	0	0	0	0
0	0	0	0	0	0	0	0	0	0	0	0	0	0	0	0	0	0	0	0	0	0	0	0	0	0	0	0	0	0	0
0	0	0	0	0	0	0	0	0	0	0	0	0	0	0	0	0	0	0	0	0	0	0	0	0	0	0	0	0	0	0
0	0	0	0	0	0	0	0	0	0	0	0	0	0	0	0	0	0	0	0	0	0	0	0	0	0	0	0	0	0	0
0	0	0	0	0	0	0	0	0	0	0	0	0	0	0	0	0	0	0	0	0	0	0	0	0	0	0	0	0	0	0
0	0	0	0	0	0	0	0	0	0	0	0	0	0	0	0	0	0	0	0	0	0	0	0	0	0	0	0	0	0	0
0	0	0	0	0	0	0	0	0	0	0	0	0	0	0	0	0	0	0	0	0	0	0	0	0	0	0	0	0	0	0
0	0	0	0	0	0	0	0	0	0	0	0	0	0	0	0	0	0	0	0	0	0	0	0	0	0	0	0	0	0	0
0	0	0	0	0	0	0	0	0	0	0	0	0	0	0	0	0	0	0	0	0	0	0	0	0	0	0	0	0	0	0
0	0	0	0	0	0	0	0	0	0	0	0	0	0	0	0	0	0	0	0	0	0	0	0	0	0	0	0	0	0	0
0	0	0	0	0	0	0	0	0	0	0	0	0	0	0	0	0	0	0	0	0	0	0	0	0	0	0	0	0	0	0
0	0	0	0	0	0	0	0	0	0	0	0	0	0	0	0	0	0	0	0	0	0	0	0	0	0	0	0	0	0	0
0	0	0	0	0	0	0	0	0	0	0	0	0	0	0	0	0	0	0	0	0	0	0	0	0	0	0	0	0	0	0
0	0	0	0	0	0	0	0	0	0	0	0	0	0	0	0	0	0	0	0	0	0	0	0	0	0	0	0	0	0	0
0	0	0	0	0	0	0	0	0	0	0	0	0	0	0	0	0	0	0	0	0	0	0	0	0	0	0	0	0	0	0
0	0	0	0	0	0	0	0	0	0	0	0	0	0	0	0	0	0	0	0	0	0	0	0	0	0	0	0	0	0	0
0	0	0	0	0	0	0	0	0	0	0	0	0	0	0	0	0	0	0	0	0	0	0	0	0	0	0	0	0	0	0
0	0	0	0	0	0	0	0	0	0	0	0	0	0	0	0	0	0	0	0	0	0	0	0	0	0	0	0	0	0	0
0	0	0	0	0	0	0	0	0	0	0	0	0	0	0	0	0	0	0	0	0	0	0	0	0	0	0	0	0	0	0
0	0	0	0	0	0	0	0	0	0	0	0	0	0	0	0	0	0	0	0	0	0	0	0	0	0	0	0	0	0	0
0	0	0	0	0	0	0	0	0	0	0	0	0	0	0	0	0	0	0	0	0	0	0	0	0	0	0	0	0	0	0
0	0	0	0	0	0	0	0	0	0	0	0	0	0	0	0	0	0	0	0	0	0	0	0	0	0	0	0	0	0	0
0	0	0	0	0	0	0	0	0	0	0	0	0	0	0	0	0	0	0	0	0	0	0	0	0	0	0	0	0	0	0
0	0	0	0	0	0	0	0	0	0	0	0	0	0	0	0	0	0	0	0	0	0	0	0	0	0	0	0	0	0	0
0	0	0	0	0	0	0	0	0	0	0	0	0	0	0	0	0	0	0	0	0	0	0	0	0	0	0	0	0	0	0
0	0	0	0	0	0	0	0	0	0	0	0	0	0	0	0	0	0	0	0	0	0	0	0	0	0	0	0	0	0	0
0	0	0	0	0	0	0	0	0	0	0	0	0	0	0	0	0	0	0	0	0	0	0	0	0	0	0	0	0	0	0
0	0	0	0	0	0	0	0	0	0	0	0	0	0	0	0	0	0	0	0	0	0	0	0	0	0	0	0	0	0	0
0	0	0	0	0	0	0	0	0	0	0	0	0	0	0	0	0	0	0	0	0	0	0	0	0	0	0	0	0	0	0
0	0	0	0	0	0	0	0	0	0	0	0	0	0	0	0	0	0	0	0	0	0	0	0	0	0	0	0	0	0	0
0	0	0	0	0	0	0	0	0	0	0	0	0	0	0	0	0	0	0	0	0	0	0	0	0	0	0	0	0	0	0
0	0	0	0	0	0	0	0	0	0	0	0	0	0	0	0	0	0	0	0	0	0	0	0	0	0	0	0	0	0	0
0	0	0	0	0	0	0	0	0	0	0	0	0	0	0	0	0	0	0	0	0	0	0	0	0	0	0	0	0	0	0
0	0	0	0	0	0	0	0	0	0	0	0	0	0	0	0	0	0	0	0	0	0	0	0	0	0	0	0	0	0	0
0	0	0	0	0	0	0	0	0	0	0	0	0	0	0	0	0	0	0	0	0	0	0	0	0	0	0	0	0	0	0
0	0	0	0	0	0	0	0	0	0	0	0	0	0	0	0	0	0	0	0	0	0	0	0	0	0	0	0	0	0	0
0	0	0	0	0	0	0	0	0	0	0	0	0	0	0	0	0	0	0	0	0	0	0	0	0	0	0	0	0	0	0
0	0	0	0	0	0	0	0	0	0	0	0	0	0	0	0	0	0	0	0	0	0	0	0	0	0	0	0	0	0	0
0	0	0	0	0	0	0	0	0	0	0	0	0	0	0	0	0	0	0	0	0	0	0	0	0	0	0	0	0	0	0
0	0	0	0	0	0	0	0	0	0	0	0	0	0	0	0	0	0	0	0	0	0	0	0	0	0	0	0	0	0	0
0	0	0	0	0	0	0	0	0	0	0	0	0	0	0	0	0	0	0	0	0	0	0	0	0	0	0	0	0	0	0
0	0	0	0	0	0	0	0	0	0	0	0	0	0	0	0	0	0	0	0	0	0	0	0	0	0	0	0	0	0	0
0	0	0	0	0	0	0	0	0	0	0	0	0	0	0	0	0	0	0	0	0	0	0	0	0	0	0	0	0	0	0
0	0	0	0	0	0	0	0	0	0	0	0	0	0	0	0	0	0	0	0	0	0	0	0	0	0	0	0	0	0	0
0	0	0	0	0	0	0	0	0	0	0	0	0	0	0	0	0	0	0	0	0	0	0	0	0	0	0	0	0	0	0
0	0	0	0	0	0	0	0	0	0	0	0	0	0	0	0	0	0	0	0	0	0	0	0	0	0	0	0	0	0	0
0	0	0	0	0	0	0	0	0	0	0	0	0	0	0	0	0	0	0	0	0	0	0	0	0	0	0	0	0	0	0
0	0	0	0	0	0	0	0	0	0	0	0	0	0	0	0	0	0	0	0	0	0	0	0	0	0	0	0	0	0	0
0	0	0	0	0	0	0	0	0	0	0	0	0	0	0	0	0	0	0	0	0	0	0	0	0	0	0	0	0	0	0
0	0	0	0	0	0	0	0	0	0	0	0	0	0	0	0	0	0	0	0	0	0	0	0	0	0	0	0	0	0	0
0	0	0	0	0	0	0	0	0	0	0	0	0	0	0	0	0	0	0	0	0	0	0	0	0	0	0	0	0	0	0
0	0	0	0	0	0	0	0	0	0	0	0	0	0	0	0	0	0	0	0	0	0	0	0	0	0	0	0	0	0	0
0	0	0	0	0	0	0	0	0	0	0	0	0	0	0	0	0	0	0	0	0	0	0	0	0	0	0	0	0	0	0
0	0	0	0	0	0	0	0	0	0	0	0	0	0	0	0	0	0	0	0	0	0	0	0	0	0	0	0	0	0	0
0	0	0	0	0	0	0	0	0	0	0	0	0	0	0	0	0	0	0	0	0	0	0	0	0	0	0	0	0	0	0
0	0	0	0	0	0	0	0	0	0	0	0	0	0	0	0	0	0	0	0	0	0	0	0	0	0	0	0	0	0	0
0	0	0	0	0	0	0	0	0	0	0	0	0	0	0	0	0	0	0	0	0	0	0	0	0	0	0	0	0	0	0
0	0	0	0	0	0	0	0	0	0	0	0	0	0	0	0	0	0	0	0	0	0	0	0	0	0	0	0	0	0	0
0	0	0	0	0	0	0	0	0	0	0	0	0	0	0	0	0	0	0	0	0	0	0	0	0	0	0	0	0	0	0
0	0	0	0	0	0	0	0	0	0	0	0	0	0	0	0	0	0	0	0	0	0	0	0	0	0	0	0	0	0	0
0	0	0	0	0	0	0	0	0	0	0	0	0	0	0	0	0	0	0	0	0	0	0	0	0	0	0	0	0	0	0
0	0	0	0	0	0	0	0	0	0	0	0	0	0	0	0	0	0	0	0	0	0	0	0	0	0	0	0	0	0	0
0	0	0	0	0	0	0	0	0	0	0	0	0	0	0	0	0	0	0	0	0	0	0	0	0	0	0	0	0	0	0
0	0	0	0	0	0	0	0	0	0	0	0	0	0	0	0	0	0	0	0	0	0	0	0	0	0	0	0	0	0	0
0	0	0	0	0	0	0	0	0	0	0	0	0	0	0	0	0	0	0	0	0	0	0	0	0	0	0	0	0	0	0
0	0	0	0	0	0	0	0	0	0	0	0	0	0	0	0	0	0	0	0	0	0	0	0	0	0	0	0	0	0	0
0	0	0	0	0	0	0	0	0	0	0	0	0	0	0	0	0	0	0	0	0	0	0	0	0	0	0	0	0	0	0
0	0	0	0	0	0	0	0	0	0	0	0	0	0	0	0	0	0	0	0	0	0	0	0	0	0	0	0	0	0	0
0	0	0	0	0	0	0	0	0	0	0	0	0	0	0	0	0	0	0	0	0	0	0	0	0	0	0	0	0	0	0
0	0	0	0	0	0	0	0	0	0	0	0	0	0	0	0	0	0	0	0	0	0	0	0	0	0	0	0	0	0	0
0	0	0	0	0	0	0	0	0	0	0	0	0	0	0	0	0	0	0	0	0	0	0	0	0	0	0	0	0	0	0
0	0	0	0	0	0	0	0	0	0	0	0	0	0	0	0	0	0	0	0	0	0	0	0	0	0	0	0	0	0	0
0	0	0	0	0	0	0	0	0	0	0	0	0	0	0	0	0	0	0	0	0	0	0	0	0	0	0	0	0	0	0
0	0	0	0	0	0	0	0	0	0	0	0	0	0	0	0	0	0	0	0	0	0	0	0	0	0	0	0	0	0	0
0	0	0	0	0	0	0	0	0	0	0	0	0	0	0	0	0	0	0	0	0	0	0	0	0	0	0	0	0	0	0
0	0	0	0	0	0	0	0	0	0	0	0	0	0	0	0	0	0	0	0	0	0	0	0	0	0	0	0	0	0	0
0	0	0	0	0	0	0	0	0	0	0	0	0	0	0	0	0	0	0	0	0	0	0	0	0	0	0	0	0	0	0
0	0	0	0	0	0	0	0	0	0	0	0	0	0	0	0	0	0	0	0	0	0	0	0	0	0	0	0	0	0	0
0	0	0	0	0	0	0	0	0	0	0	0	0	0	0	0	0	0	0	0	0	0	0	0	0	0	0	0	0	0	0
0	0	0	0	0	0	0	0	0	0	0	0	0	0	0	0	0	0	0	0	0	0	0	0	0	0	0	0	0	0	0
0	0	0	0	0	0	0	0	0	0	0	0	0	0	0	0	0	0	0	0	0	0	0	0	0	0	0	0	0	0	0
0	0	0	0	0	0	0	0	0	0	0	0	0	0	0	0	0	0	0	0	0	0	0	0	0	0	0	0	0	0	0
0	0	0	0	0	0	0	0	0	0	0	0	0	0	0	0	0	0	0	0	0	0	0	0	0	0	0	0	0	0	0
0	0	0	0	0	0	0	0	0	0	0	0	0	0	0	0	0	0	0	0	0	0	0	0	0	0	0	0	0	0	0
0	0	0	0	0	0	0	0	0	0	0	0	0	0	0	0	0	0	0	0	0	0	0	0	0	0	0	0	0	0	0
0	0	0	0	0	0	0	0	0	0	0	0	0	0	0	0	0	0	0	0	0	0	0	0	0	0	0	0	0	0	0
0	0	0	0	0	0	0	0	0	0	0	0	0	0	0	0	0	0	0	0	0	0	0	0	0	0	0	0	0	0	0
0	0	0	0	0	0	0	0	0	0	0	0	0	0	0	0	0	0	0	0	0	0	0	0	0	0	0	0	0	0	0
0	0	0	0	0	0	0	0	0	0	0	0	0	0	0	0	0	0	0	0	0	0	0	0	0	0	0	0	0	0	0
0	0	0	0	0	0	0	0	0	0	0	0	0	0	0	0	0	0	0	0	0	0	0	0	0	0	0	0	0	0	0
0	0	0	0	0	0	0	0	0	0	0	0	0	0	0	0	0	0	0	0	0	0	0	0	0	0	0	0	0	0	0
0	0	0	0	0	0	0	0	0	0	0	0	0	0	0	0	0	0	0	0	0	0	0	0	0	0	0	0	0	0	0
0	0	0	0	0	0	0	0	0	0	0	0	0	0	0	0	0	0	0	0	0	0	0	0	0	0	0	0	0	0	0
0	0	0	0	0	0	0	0	0	0	0	0	0	0	0	0	0	0	0	0	0	0	0	0	0	0	0	0	0	0	0
0	0	0	0	0	0	0	0	0	0	0	0	0	0	0	0	0	0	0	0	0	0	0	0	0	0	0	0	0	0	0
0	0	0	0	0	0	0	0	0	0	0	0	0	0	0	0	0	0	0	0	0	0	0	0	0	0	0	0	0	0	0
0	0	0	0	0	0	0	0	0	0	0	0	0	0	0	0	0	0	0	0	0	0	0	0	0	0	0	0	0	0	0
0	0	0	0	0	0	0	0	0	0	0	0	0	0	0	0	0	0	0	0	0	0	0	0	0	0	0	0	0	0	0
0	0	0	0	0	0	0	0	0	0	0	0	0	0	0	0	0	0	0	0	0	0	0	0	0	0	0	0	0	0	0
0	0	0	0	0	0	0	0	0	0	0	0	0	0	0	0	0	0	0	0	0	0	0	0	0	0	0	0	0	0	0
0	0	0	0	0	0	0	0	0	0	0	0	0	0	0	0	0	0	0	0	0	0	0	0	0	0	0	0	0	0	0
0	0	0	0	0	0	0	0	0	0	0	0	0	0	0	0	0	0	0	0	0	0	0	0	0	0	0	0	0	0	0
0	0	0	0	0	0	0	0	0	0	0	0	0	0	0	0	0	0	0	0	0	0	0	0	0	0	0	0	0	0	0
0	0	0	0	0	0	0	0	0	0	0	0	0	0	0	0	0	0	0	0	0	0	0	0	0	0	0	0	0	0	0
0	0	0	0	0	0	0	0	0	0	0	0	0	0	0	0	0	0	0	0	0	0	0	0	0	0	0	0	0	0	0
0	0	0	0	0	0	0	0	0	0	0	0	0	0	0	0	0	0	0	0	0	0	0	0	0	0	0	0	0	0	0
0	0	0	0	0	0	0	0	0	0	0	0	0	0	0	0	0	0	0	0	0	0	0	0	0	0	0	0	0	0	0
0	0	0	0	0	0	0	0	0	0	0	0	0	0	0	0	0	0	0	0	0	0	0	0	0	0	0	0	0	0	0
0	0	0	0	0	0	0	0	0	0	0	0	0	0	0	0	0	0	0	0	0	0	0	0	0	0	0	0	0	0	0
0	0	0	0	0	0	0	0	0	0	0	0	0	0	0	0	0	0	0	0	0	0	0	0	0	0	0	0	0	0	0
0	0	0	0	0	0	0	0	0	0	0	0	0	0	0	0	0	0	0	0	0	0	0	0	0	0	0	0	0	0	0
0	0	0	0	0	0	0	0	0	0	0	0	0	0	0	0	0	0	0	0	0	0	0	0	0	0	0	0	0	0	0
0	0	0	0	0	0	0	0	0	0	0	0	0	0	0	0	0	0	0	0	0	0	0	0	0	0	0	0	0	0	0
0	0	0	0	0	0	0	0	0	0	0	0	0	0	0	0	0	0	0	0	0	0	0	0	0	0	0	0	0	0	0
0	0	0	0	0	0	0	0	0	0	0	0	0	0	0	0	0	0	0	0	0	0	0	0	0	0	0	0	0	0	0
0	0	0	0	0	0	0	0	0	0	0	0	0	0	0	0	0	0	0	0	0	0	0	0	0	0	0	0	0	0	0
0	0	0	0	0	0	0	0	0	0	0	0	0	0	0	0	0	0	0	0	0	0	0	0	0	0	0	0	0	0	0
0	0	0	0	0	0	0	0	0	0	0	0	0	0	0	0	0	0	0	0	0	0	0	0	0	0	0	0	0	0	0
0	0	0	0	0	0	0	0	0	0	0	0	0	0	0	0	0	0	0	0	0	0	0	0	0	0	0	0	0	0	0
0	0	0	0	0	0	0	0	0	0	0	0	0	0	0	0	0	0	0	0	0	0	0	0	0	0	0	0	0	0	0
0	0	0	0	0	0	0	0	0	0	0	0	0	0	0	0	0	0	0	0	0	0	0	0	0	0	0	0	0	0	0
0	0	0	0	0	0	0	0	0	0	0	0	0	0	0	0	0	0	0	0	0	0	0	0	0	0	0	0	0	0	0
0	0	0	0	0	0	0	0	0	0	0	0	0	0	0	0	0	0	0	0	0	0	0	0	0	0	0	0	0	0	0
0	0	0	0	0	0	0	0	0	0	0	0	0	0	0	0	0	0	0	0	0	0	0	0	0	0	0	0	0	0	0
0	0	0	0	0	0	0	0	0	0	0	0	0	0	0	0	0	0	0	0	0	0	0	0	0	0	0	0	0	0	0
0	0	0	0	0	0	0	0	0	0	0	0	0	0	0	0	0	0	0	0	0	0	0	0	0	0	0	0	0	0	0
0	0	0	0	0	0	0	0	0	0	0	0	0	0	0	0	0	0	0	0	0	0	0	0	0	0	0	0	0	0	0
0	0	0	0	0	0	0	0	0	0	0	0	0	0	0	0	0	0	0	0	0	0	0	0	0	0	0	0	0	0	0
0	0	0	0	0	0	0	0	0	0	0	0	0	0	0	0	0	0	0	0	0	0	0	0	0	0	0	0	0	0	0
0	0	0	0	0	0	0	0	0	0	0	0	0	0	0	0	0	0	0	0	0	0	0	0	0	0	0	0	0	0	0
0	0	0	0	0	0	0	0	0	0	0	0	0	0	0	0	0	0	0	0	0	0	0	0	0	0	0	0	0	0	0
0	0	0	0	0	0	0	0	0	0	0	0	0	0	0	0	0	0	0	0	0	0	0	0	0	0	0	0	0	0	0
0	0	0	0	0	0	0	0	0	0	0	0	0	0	0	0	0	0	0	0	0	0	0	0	0	0	0	0	0	0	0
0	0	0	0	0	0	0	0	0	0	0	0	0	0	0	0	0	0	0	0	0	0	0	0	0	0	0	0	0	0	0
0	0	0	0	0	0	0	0	0	0	0	0	0	0	0	0	0	0	0	0	0	0	0	0	0	0	0	0	0	0	0
0	0	0	0	0	0	0	0	0	0	0	0	0	0	0	0	0	0	0	0	0	0	0	0	0	0	0	0	0	0	0
0	0	0	0	0	0	0	0	0	0	0	0	0	0	0	0	0	0	0	0	0	0	0	0	0	0	0	0	0	0	0
0	0	0	0	0	0	0	0	0	0	0	0	0	0	0	0	0	0	0	0	0	0	0	0	0	0	0	0	0	0	0
0	0	0	0	0	0	0	0	0	0	0	0	0	0	0	0	0	0	0	0	0	0	0	0	0	0	0	0	0	0	0
0	0	0	0	0	0	0	0	0	0	0	0	0	0	0	0	0	0	0	0	0	0	0	0	0	0	0	0	0	0	0
0	0	0	0	0	0	0	0	0	0	0	0	0	0	0	0	0	0	0	0	0	0	0	0	0	0	0	0	0	0	0
0	0	0	0	0	0	0	0	0	0	0	0	0	0	0	0	0	0	0	0	0	0	0	0	0	0	0	0	0	0	0
0	0	0	0	0	0	0	0	0	0	0	0	0	0	0	0	0	0	0	0	0	0	0	0	0	0	0	0	0	0	0
0	0	0	0	0	0	0	0	0	0	0	0	0	0	0	0	0	0	0	0	0	0	0	0	0	0	0	0	0	0	0
0	0	0	0	0	0	0	0	0	0	0	0	0	0	0	0	0	0	0	0	0	0	0	0	0	0	0	0	0	0	0
0	0	0	0	0	0	0	0	0	0	0	0	0	0	0	0	0	0	0	0	0	0	0	0	0	0	0	0	0	0	0
0	0	0	0	0	0	0	0	0	0	0	0	0	0	0	0	0	0	0	0	0	0	0	0	0	0	0	0	0	0	0
0	0	0	0	0	0	0	0	0	0	0	0	0	0	0	0	0	0	0	0	0	0	0	0	0	0	0	0	0	0	0
0	0	0	0	0	0	0	0	0	0	0	0	0	0	0	0	0	0	0	0	0	0	0	0	0	0	0	0	0	0	0
0	0	0	0	0	0	0	0	0	0	0	0	0	0	0	0	0	0	0	0	0	0	0	0	0	0	0	0	0	0	0
0	0	0	0	0	0	0	0	0	0	0	0	0	0	0	0	0	0	0	0	0	0	0	0	0	0	0	0	0	0	0
0	0	0	0	0	0	0	0	0	0	0	0	0	0	0	0	0	0	0	0	0	0	0	0	0	0	0	0	0	0	0
0	0	0	0	0	0	0	0	0	0	0	0	0	0	0	0	0	0	0	0	0	0	0	0	0	0	0	0	0	0	0
0	0	0	0	0	0	0	0	0	0	0	0	0	0	0	0	0	0	0	0	0	0	0	0	0	0	0	0	0	0	0
0	0	0	0	0	0	0	0	0	0	0	0	0	0	0	0	0	0	0	0	0	0	0	0	0	0	0	0	0	0	0
0	0	0	0	0	0	0	0	0	0	0	0	0	0	0	0	0	0	0	0	0	0	0	0	0	0	0	0	0	0	0
0	0	0	0	0	0	0	0	0	0	0	0	0	0	0	0	0	0	0	0	0	0	0	0	0	0	0	0	0	0	0
0	0	0	0	0	0	0	0	0	0	0	0	0	0	0	0	0	0	0	0	0	0	0	0	0	0	0	0	0	0	0
0	0	0	0	0	0	0	0	0	0	0	0	0	0	0	0	0	0	0	0	0	0	0	0	0	0	0	0	0	0	0
0	0	0	0	0	0	0	0	0	0	0	0	0	0	0	0	0	0	0	0	0	0	0	0	0	0	0	0	0	0	0
0	0	0	0	0	0	0	0	0	0	0	0	0	0	0	0	0	0	0	0	0	0	0	0	0	0	0	0	0	0	0
0	0	0	0	0	0	0	0	0	0	0	0	0	0	0	0	0	0	0	0	0	0	0	0	0	0	0	0	0	0	0
0	0	0	0	0	0	0	0	0	0	0	0	0	0	0	0	0	0	0	0	0	0	0	0	0	0	0	0	0	0	0
0	0	0	0	0	0	0	0	0	0	0	0	0	0	0	0	0	0	0	0	0	0	0	0	0	0	0	0	0	0	0
0	0	0	0	0	0	0	0	0	0	0	0	0	0	0	0	0	0	0	0	0	0	0	0	0	0	0	0	0	0	0
0	0	0	0	0	0	0	0	0	0	0	0	0	0	0	0	0	0	0	0	0	0	0	0	0	0	0	0	0	0	0
0	0	0	0	0	0	0	0	0	0	0	0	0	0	0	0	0	0	0	0	0	0	0	0	0	0	0	0	0	0	0
0	0	0	0	0	0	0	0	0	0	0	0	0	0	0	0	0	0	0	0	0	0	0	0	0	0	0	0	0	0	0
0	0	0	0	0	0	0	0	0	0	0	0	0	0	0	0	0	0	0	0	0	0	0	0	0	0	0	0	0	0	0
0	0	0	0	0	0	0	0	0	0	0	0	0	0	0	0	0	0	0	0	0	0	0	0	0	0	0	0	0	0	0
0	0	0	0	0	0	0	0	0	0	0	0	0	0	0	0	0	0	0	0	0	0	0	0	0	0	0	0	0	0	0
0	0	0	0	0	0	0	0	0	0	0	0	0	0	0	0	0	0	0	0	0	0	0	0	0	0	0	0	0	0	0
0	0	0	0	0	0	0	0	0	0	0	0	0	0	0	0	0	0	0	0	0	0	0	0	0	0	0	0	0	0	0
0	0	0	0	0	0	0	0	0	0	0	0	0	0	0	0	0	0	0	0	0	0	0	0	0	0	0	0	0	0	0
0	0	0	0	0	0	0	0	0	0	0	0	0	0	0	0	0	0	0	0	0	0	0	0	0	0	0	0	0	0	0
0	0	0	0	0	0	0	0	0	0	0	0	0	0	0	0	0	0	0	0	0	0	0	0	0	0	0	0	0	0	0
0	0	0	0	0	0	0	0	0	0	0	0	0	0	0	0	0	0	0	0	0	0	0	0	0	0	0	0	0	0	0
0	0	0	0	0	0	0	0	0	0	0	0	0	0	0	0	0	0	0	0	0	0	0	0	0	0	0	0	0	0	0
0	0	0	0	0	0	0	0	0	0	0	0	0	0	0	0	0	0	0	0	0	0	0	0	0	0	0	0	0	0	0
0	0	0	0	0	0	0	0	0	0	0	0	0	0	0	0	0	0	0	0	0	0	0	0	0	0	0	0	0	0	0
0	0	0	0	0	0	0	0	0	0	0	0	0	0	0	0	0	0	0	0	0	0	0	0	0	0	0	0	0	0	0
0	0	0	0	0	0	0	0	0	0	0	0	0	0	0	0	0	0	0	0	0	0	0	0	0	0	0	0	0	0	0
0	0	0	0	0	0	0	0	0	0	0	0	0	0	0	0	0	0	0	0	0	0	0	0	0	0	0	0	0	0	0
0	0	0	0	0	0	0	0	0	0	0	0	0	0	0	0	0	0	0	0	0	0	0	0	0	0	0	0	0	0	0
0	0	0	0	0	0	0	0	0	0	0	0	0	0	0	0	0	0	0	0	0	0	0	0	0	0	0	0	0	0	0
0	0	0	0	0	0	0	0	0	0	0	0	0	0	0	0	0	0	0	0	0	0	0	0	0	0	0	0	0	0	0
0	0	0	0	0	0	0	0	0	0	0	0	0	0	0	0	0	0	0	0	0	0	0	0	0	0	0	0	0	0	0
0	0	0	0	0	0	0	0	0	0	0	0	0	0	0	0	0	0	0	0	0	0	0	0	0	0	0	0	0	0	0
0	0	0	0	0	0	0	0	0	0	0	0	0	0	0	0	0	0	0	0	0	0	0	0	0	0	0	0	0	0	0
0	0	0	0	0	0	0	0	0	0	0	0	0	0	0	0	0	0	0	0	0	0	0	0	0	0	0	0	0	0	0
0	0	0	0	0	0	0	0	0	0	0	0	0	0	0	0	0	0	0	0	0	0	0	0	0	0	0	0	0	0	0
0	0	0	0	0	0	0	0	0	0	0	0	0	0	0	0	0	0	0	0	0	0	0	0	0	0	0	0	0	0	0
0	0	0	0	0	0	0	0	0	0	0	0	0	0	0	0	0	0	0	0	0	0	0	0	0	0	0	0	0	0	0
0	0	0	0	0	0	0	0	0	0	0	0	0	0	0	0	0	0	0	0	0	0	0	0	0	0	0	0	0	0	0
0	0	0	0	0	0	0	0	0	0	0	0	0	0	0	0	0	0	0	0	0	0	0	0	0	0	0	0	0	0	0
0	0	0	0	0	0	0	0	0	0	0	0	0	0	0	0	0	0	0	0	0	0	0	0	0	0	0	0	0	0	0
0	0	0	0	0	0	0	0	0	0	0	0	0	0	0	0	0	0	0	0	0	0	0	0	0	0	0	0	0	0	0
0	0	0	0	0	0	0	0	0	0	0	0	0	0	0	0	0	0	0	0	0	0	0	0	0	0	0	0	0	0	0
0	0	0	0	0	0	0	0	0	0	0	0	0	0	0	0	0	0	0	0	0	0	0	0	0	0	0	0	0	0	0
0	0	0	0	0	0	0	0	0	0	0	0	0	0	0	0	0	0	0	0	0	0	0	0	0	0	0	0	0	0	0
0	0	0	0	0	0	0	0	0	0	0	0	0	0	0	0	0	0	0	0	0	0	0	0	0	0	0	0	0	0	0
0	0	0	0	0	0	0	0	0	0	0	0	0	0	0	0	0	0	0	0	0	0	0	0	0	0	0	0	0	0	0
0	0	0	0	0	0	0	0	0	0	0	0	0	0	0	0	0	0	0	0	0	0	0	0	0	0	0	0	0	0	0
0	0	0	0	0	0	0	0	0	0	0	0	0	0	0	0	0	0	0	0	0	0	0	0	0	0	0	0	0	0	0
0	0	0	0	0	0	0	0	0	0	0	0	0	0	0	0	0	0	0	0	0	0	0	0	0	0	0	0	0	0	0
0	0	0	0	0	0	0	0	0	0	0	0	0	0	0	0	0	0	0	0	0	0	0	0	0	0	0	0	0	0	0
0	0	0	0	0	0	0	0	0	0	0	0	0	0	0	0	0	0	0	0	0	0	0	0	0	0	0	0	0	0	0
0	0	0	0	0	0	0	0	0	0	0	0	0	0	0	0	0	0	0	0	0	0	0	0	0	0	0	0	0	0	0
0	0	0	0	0	0	0	0	0	0	0	0	0	0	0	0	0	0	0	0	0	0	0	0	0	0	0	0	0	0	0
0	0	0	0	0	0	0	0	0	0	0	0	0	0	0	0	0	0	0	0	0	0	0	0	0	0	0	0	0	0	0
0	0	0	0	0	0	0	0	0	0	0	0	0	0	0	0	0	0	0	0	0	0	0	0	0	0	0	0	0	0	0
0	0	0	0	0	0	0	0	0	0	0	0	0	0	0	0	0	0	0	0	0	0	0	0	0	0	0	0	0	0	0
0	0	0	0	0	0	0	0	0	0	0	0	0	0	0	0	0	0	0	0	0	0	0	0	0	0	0	0	0	0	0
0	0	0	0	0	0	0	0	0	0	0	0	0	0	0	0	0	0	0	0	0	0	0	0	0	0	0	0	0	0	0
0	0	0	0	0	0	0	0	0	0	0	0	0	0	0	0	0	0	0	0	0	0	0	0	0	0	0	0	0	0	0
0	0	0	0	0	0	0	0	0	0	0	0	0	0	0	0	0	0	0	0	0	0	0	0	0	0	0	0	0	0	0
0	0	0	0	0	0	0	0	0	0	0	0	0	0	0	0	0	0	0	0	0	0	0	0	0	0	0	0	0	0	0
0	0	0	0	0	0	0	0	0	0	0	0	0	0	0	0	0	0	0	0	0	0	0	0	0	0	0	0	0	0	0
0	0	0	0	0	0	0	0	0	0	0	0	0	0	0	0	0	0	0	0	0	0	0	0	0	0	0	0	0	0	0
0	0	0	0	0	0	0	0	0	0	0	0	0	0	0	0	0	0	0	0	0	0	0	0	0	0	0	0	0	0	0
0	0	0	0	0	0	0	0	0	0	0	0	0	0	0	0	0	0	0	0	0	0	0	0	0	0	0	0	0	0	0
0	0	0	0	0	0	0	0	0	0	0	0	0	0	0	0	0	0	0	0	0	0	0	0	0	0	0	0	0	0	0
0	0	0	0	0	0	0	0	0	0	0	0	0	0	0	0	0	0	0	0	0	0	0	0	0	0	0	0	0	0	0
0	0	0	0	0	0	0	0	0	0	0	0	0	0	0	0	0	0	0	0	0	0	0	0	0	0	0	0	0	0	0
0	0	0	0	0	0	0	0	0	0	0	0	0	0	0	0	0	0	0	0	0	0	0	0	0	0	0	0	0	0	0
0	0	0	0	0	0	0	0	0	0	0	0	0	0	0	0	0	0	0	0	0	0	0	0	0	0	0	0	0	0	0
0	0	0	0	0	0	0	0	0	0	0	0	0	0	0	0	0	0	0	0	0	0	0	0	0	0	0	0	0	0	0
0	0	0	0	0	0	0	0	0	0	0	0	0	0	0	0	0	0	0	0	0	0	0	0	0	0	0	0	0	0	0
0	0	0	0	0	0	0	0	0	0	0	0	0	0	0	0	0	0	0	0	0	0	0	0	0	0	0	0	0	0	0
0	0	0	0	0	0	0	0	0	0	0	0	0	0	0	0	0	0	0	0	0	0	0	0	0	0	0	0	0	0	0
0	0	0	0	0	0	0	0	0	0	0	0	0	0	0	0	0	0	0	0	0	0	0	0	0	0	0	0	0	0	0
0	0	0	0	0	0	0	0	0	0	0	0	0	0	0	0	0	0	0	0	0	0	0	0	0	0	0	0	0	0	0
0	0	0	0	0	0	0	0	0	0	0	0	0	0	0	0	0	0	0	0	0	0	0	0	0	0	0	0	0	0	0
0	0	0	0	0	0	0	0	0	0	0	0	0	0	0	0	0	0	0	0	0	0	0	0	0	0	0	0	0	0	0
0	0	0	0	0	0	0	0	0	0	0	0	0	0	0	0	0	0	0	0	0	0	0	0	0	0	0	0	0	0	0
0	0	0	0	0	0	0	0	0	0	0	0	0	0	0	0	0	0	0	0	0	0	0	0	0	0	0	0	0	0	0
0	0	0	0	0	0	0	0	0	0	0	0	0	0	0	0	0	0	0	0	0	0	0	0	0	0	0	0	0	0	0
0	0	0	0	0	0	0	0	0	0	0	0	0	0	0	0	0	0	0	0	0	0	0	0	0	0	0	0	0	0	0
0	0	0	0	0	0	0	0	0	0	0	0	0	0	0	0	0	0	0	0	0	0	0	0	0	0	0	0	0	0	0
0	0	0	0	0	0	0	0	0	0	0	0	0	0	0	0	0	0	0	0	0	0	0	0	0	0	0	0	0	0	0
0	0	0	0	0	0	0	0	0	0	0	0	0	0	0	0	0	0	0	0	0	0	0	0	0	0	0	0	0	0	0
0	0	0	0	0	0	0	0	0	0	0	0	0	0	0	0	0	0	0	0	0	0	0	0	0	0	0	0	0	0	0
0	0	0	0	0	0	0	0	0	0	0	0	0	0	0	0	0	0	0	0	0	0	0	0	0	0	0	0	0	0	0
0	0	0	0	0	0	0	0	0	0	0	0	0	0	0	0	0	0	0	0	0	0	0	0	0	0	0	0	0	0	0
0	0	0	0	0	0	0	0	0	0	0	0	0	0	0	0	0	0	0	0	0	0	0	0	0	0	0	0	0	0	0
0	0	0	0	0	0	0	0	0	0	0	0	0	0	0	0	0	0	0	0	0	0	0	0	0	0	0	0	0	0	0
0	0	0	0	0	0	0	0	0	0	0	0	0	0	0	0	0	0	0	0	0	0	0	0	0	0	0	0	0	0	0
0	0	0	0	0	0	0	0	0	0	0	0	0	0	0	0	0	0	0	0	0	0	0	0	0	0	0	0	0	0	0
0	0	0	0	0	0	0	0	0	0	0	0	0	0	0	0	0	0	0	0	0	0	0	0	0	0	0	0	0	0	0
0	0	0	0	0	0	0	0	0	0	0	0	0	0	0	0	0	0	0	0	0	0	0	0	0	0	0	0	0	0	0
0	0	0	0	0	0	0	0	0	0	0	0	0	0	0	0	0	0	0	0	0	0	0	0	0	0	0	0	0	0	0
0	0	0	0	0	0	0	0	0	0	0	0	0	0	0	0	0	0	0	0	0	0	0	0	0	0	0	0	0	0	0
0	0	0	0	0	0	0	0	0	0	0	0	0	0	0	0	0	0	0	0	0	0	0	0	0	0	0	0	0	0	0
0	0	0	0	0	0	0	0	0	0	0	0	0	0	0	0	0	0	0	0	0	0	0	0	0	0	0	0	0	0	0
0	0	0	0	0	0	0	0	0	0	0	0	0	0	0	0	0	0	0	0	0	0	0	0	0	0	0	0	0	0	0
0	0	0	0	0	0	0	0	0	0	0	0	0	0	0	0	0	0	0	0	0	0	0	0	0	0	0	0	0	0	0
0	0	0	0	0	0	0	0	0	0	0	0	0	0	0	0	0	0	0	0	0	0	0	0	0	0	0	0	0	0	0
0	0	0	0	0	0	0	0	0	0	0	0	0	0	0	0	0	0	0	0	0	0	0	0	0	0	0	0	0	0	0
0	0	0	0	0	0	0	0	0	0	0	0	0	0	0	0	0	0	0	0	0	0	0	0	0	0	0	0	0	0	0
0	0	0	0	0	0	0	0	0	0	0	0	0	0	0	0	0	0	0	0	0	0	0	0	0	0	0	0	0	0	0
0	0	0	0	0	0	0	0	0	0	0	0	0	0	0	0	0	0	0	0	0	0	0	0	0	0	0	0	0	0	0
0	0	0	0	0	0	0	0	0	0	0	0	0	0	0	0	0	0	0	0	0	0	0	0	0	0	0	0	0	0	0
0	0	0	0	0	0	0	0	0	0	0	0	0	0	0	0	0	0	0	0	0	0	0	0	0	0	0	0	0	0	0
0	0	0	0	0	0	0	0	0	0	0	0	0	0	0	0	0	0	0	0	0	0	0	0	0	0	0	0	0	0	0
0	0	0	0	0	0	0	0	0	0	0	0	0	0	0	0	0	0	0	0	0	0	0	0	0	0	0	0	0	0	0
0	0	0	0	0	0	0	0	0	0	0	0	0	0	0	0	0	0	0	0	0	0	0	0	0	0	0	0	0	0	0
0	0	0	0	0	0	0	0	0	0	0	0	0	0	0	0	0	0	0	0	0	0	0	0	0	0	0	0	0	0	0
0	0	0	0	0	0	0	0	0	0	0	0	0	0	0	0	0	0	0	0	0	0	0	0	0	0	0	0	0	0	0
0	0	0	0	0	0	0	0	0	0	0	0	0	0	0	0	0	0	0	0	0	0	0	0	0	0	0	0	0	0	0
0	0	0	0	0	0	0	0	0	0	0	0	0	0	0	0	0	0	0	0	0	0	0	0	0	0	0	0	0	0	0
0	0	0	0	0	0	0	0	0	0	0	0	0	0	0	0	0	0	0	0	0	0	0	0	0	0	0	0	0	0	0
0	0	0	0	0	0	0	0	0	0	0	0	0	0	0	0	0	0	0	0	0	0	0	0	0	0	0	0	0	0	0
0	0	0	0	0	0	0	0	0	0	0	0	0	0	0	0	0	0	0	0	0	0	0	0	0	0	0	0	0	0	0
0	0	0	0	0	0	0	0	0	0	0	0	0	0	0	0	0	0	0	0	0	0	0	0	0	0	0	0	0	0	0
0	0	0	0	0	0	0	0	0	0	0	0	0	0	0	0	0	0	0	0	0	0	0	0	0	0	0	0	0	0	0
0	0	0	0	0	0	0	0	0	0	0	0	0	0	0	0	0	0	0	0	0	0	0	0	0	0	0	0	0	0	0
0	0	0	0	0	0	0	0	0	0	0	0	0	0	0	0	0	0	0	0	0	0	0	0	0	0	0	0	0	0	0
0	0	0	0	0	0	0	0	0	0	0	0	0	0	0	0	0	0	0	0	0	0	0	0	0	0	0	0	0	0	0
0	0	0	0	0	0	0	0	0	0	0	0	0	0	0	0	0	0	0	0	0	0	0	0	0	0	0	0	0	0	0
0	0	0	0	0	0	0	0	0	0	0	0	0	0	0	0	0	0	0	0	0	0	0	0	0	0	0	0	0	0	0
0	0	0	0	0	0	0	0	0	0	0	0	0	0	0	0	0	0	0	0	0	0	0	0	0	0	0	0	0	0	0
0	0	0	0	0	0	0	0	0	0	0	0	0	0	0	0	0	0	0	0	0	0	0	0	0	0	0	0	0	0	0
0	0	0	0	0	0	0	0	0	0	0	0	0	0	0	0	0	0	0	0	0	0	0	0	0	0	0	0	0	0	0
0	0	0	0	0	0	0	0	0	0	0	0	0	0	0	0	0	0	0	0	0	0	0	0	0	0	0	0	0	0	0
0	0	0	0	0	0	0	0	0	0	0	0	0	0	0	0	0	0	0	0	0	0	0	0	0	0	0	0	0	0	0
0	0	0	0	0	0	0	0	0	0	0	0	0	0	0	0	0	0	0	0	0	0	0	0	0	0	0	0	0	0	0
0	0	0	0	0	0	0	0	0	0	0	0	0	0	0	0	0	0	0	0	0	0	0	0	0	0	0	0	0	0	0
0	0	0	0	0	0	0	0	0	0	0	0	0	0	0	0	0	0	0	0	0	0	0	0	0	0	0	0	0	0	0
0	0	0	0	0	0	0	0	0	0	0	0	0	0	0	0	0	0	0	0	0	0	0	0	0	0	0	0	0	0	0
0	0	0	0	0	0	0	0	0	0	0	0	0	0	0	0	0	0	0	0	0	0	0	0	0	0	0	0	0	0	0
0	0	0	0	0	0	0	0	0	0	0	0	0	0	0	0	0	0	0	0	0	0	0	0	0	0	0	0	0	0	0
0	0	0	0	0	0	0	0	0	0	0	0	0	0	0	0	0	0	0	0	0	0	0	0	0	0	0	0	0	0	0
0	0	0	0	0	0	0	0	0	0	0	0	0	0	0	0	0	0	0	0	0	0	0	0	0	0	0	0	0	0	0
0	0	0	0	0	0	0	0	0	0	0	0	0	0	0	0	0	0	0	0	0	0	0	0	0	0	0	0	0	0	0
0	0	0	0	0	0	0	0	0	0	0	0	0	0	0	0	0	0	0	0	0	0	0	0	0	0	0	0	0	0	0
0	0	0	0	0	0	0	0	0	0	0	0	0	0	0	0	0	0	0	0	0	0	0	0	0	0	0	0	0	0	0
0	0	0	0	0	0	0	0	0	0	0	0	0	0	0	0	0	0	0	0	0	0	0	0	0	0	0	0	0	0	0
0	0	0	0	0	0	0	0	0	0	0	0	0	0	0	0	0	0	0	0	0	0	0	0	0	0	0	0	0	0	0
0	0	0	0	0	0	0	0	0	0	0	0	0	0	0	0	0	0	0	0	0	0	0	0	0	0	0	0	0	0	0
0	0	0	0	0	0	0	0	0	0	0	0	0	0	0	0	0	0	0	0	0	0	0	0	0	0	0	0	0	0	0
0	0	0	0	0	0	0	0	0	0	0	0	0	0	0	0	0	0	0	0	0	0	0	0	0	0	0	0	0	0	0
0	0	0	0	0	0	0	0	0	0	0	0	0	0	0	0	0	0	0	0	0	0	0	0	0	0	0	0	0	0	0
0	0	0	0	0	0	0	0	0	0	0	0	0	0	0	0	0	0	0	0	0	0	0	0	0	0	0	0	0	0	0
0	0	0	0	0	0	0	0	0	0	0	0	0	0	0	0	0	0	0	0	0	0	0	0	0	0	0	0	0	0	0
0	0	0	0	0	0	0	0	0	0	0	0	0	0	0	0	0	0	0	0	0	0	0	0	0	0	0	0	0	0	0
0	0	0	0	0	0	0	0	0	0	0	0	0	0	0	0	0	0	0	0	0	0	0	0	0	0	0	0	0	0	0
0	0	0	0	0	0	0	0	0	0	0	0	0	0	0	0	0	0	0	0	0	0	0	0	0	0	0	0	0	0	0
0	0	0	0	0	0	0	0	0	0	0	0	0	0	0	0	0	0	0	0	0	0	0	0	0	0	0	0	0	0	0
0	0	0	0	0	0	0	0	0	0	0	0	0	0	0	0	0	0	0	0	0	0	0	0	0	0	0	0	0	0	0
0	0	0	0	0	0	0	0	0	0	0	0	0	0	0	0	0	0	0	0	0	0	0	0	0	0	0	0	0	0	0
0	0	0	0	0	0	0	0	0	0	0	0	0	0	0	0	0	0	0	0	0	0	0	0	0	0	0	0	0	0	0
0	0	0	0	0	0	0	0	0	0	0	0	0	0	0	0	0	0	0	0	0	0	0	0	0	0	0	0	0	0	0
0	0	0	0	0	0	0	0	0	0	0	0	0	0	0	0	0	0	0	0	0	0	0	0	0	0	0	0	0	0	0
0	0	0	0	0	0	0	0	0	0	0	0	0	0	0	0	0	0	0	0	0	0	0	0	0	0	0	0	0	0	0
0	0	0	0	0	0	0	0	0	0	0	0	0	0	0	0	0	0	0	0	0	0	0	0	0	0	0	0	0	0	0
0	0	0	0	0	0	0	0	0	0	0	0	0	0	0	0	0	0	0	0	0	0	0	0	0	0	0	0	0	0	0
0	0	0	0	0	0	0	0	0	0	0	0	0	0	0	0	0	0	0	0	0	0	0	0	0	0	0	0	0	0	0
0	0	0	0	0	0	0	0	0	0	0	0	0	0	0	0	0	0	0	0	0	0	0	0	0	0	0	0	0	0	0
0	0	0	0	0	0	0	0	0	0	0	0	0	0	0	0	0	0	0	0	0	0	0	0	0	0	0	0	0	0	0
0	0	0	0	0	0	0	0	0	0	0	0	0	0	0	0	0	0	0	0	0	0	0	0	0	0	0	0	0	0	0
0	0	0	0	0	0	0	0	0	0	0	0	0	0	0	0	0	0	0	0	0	0	0	0	0	0	0	0	0	0	0
0	0	0	0	0	0	0	0	0	0	0	0	0	0	0	0	0	0	0	0	0	0	0	0	0	0	0	0	0	0	0
0	0	0	0	0	0	0	0	0	0	0	0	0	0	0	0	0	0	0	0	0	0	0	0	0	0	0	0	0	0	0
0	0	0	0	0	0	0	0	0	0	0	0	0	0	0	0	0	0	0	0	0	0	0	0	0	0	0	0	0	0	0
0	0	0	0	0	0	0	0	0	0	0	0	0	0	0	0	0	0	0	0	0	0	0	0	0	0	0	0	0	0	0
0	0	0	0	0	0	0	0	0	0	0	0	0	0	0	0	0	0	0	0	0	0	0	0	0	0	0	0	0	0	0
0	0	0	0	0	0	0	0	0	0	0	0	0	0	0	0	0	0	0	0	0	0	0	0	0	0	0	0	0	0	0
0	0	0	0	0	0	0	0	0	0	0	0	0	0	0	0	0	0	0	0	0	0	0	0	0	0	0	0	0	0	0
0	0	0	0	0	0	0	0	0	0	0	0	0	0	0	0	0	0	0	0	0	0	0	0	0	0	0	0	0	0	0
0	0	0	0	0	0	0	0	0	0	0	0	0	0	0	0	0	0	0	0	0	0	0	0	0	0	0	0	0	0	0
0	0	0	0	0	0	0	0	0	0	0	0	0	0	0	0	0	0	0	0	0	0	0	0	0	0	0	0	0	0	0
0	0	0	0	0	0	0	0	0	0	0	0	0	0	0	0	0	0	0	0	0	0	0	0	0	0	0	0	0	0	0
0	0	0	0	0	0	0	0	0	0	0	0	0	0	0	0	0	0	0	0	0	0	0	0	0	0	0	0	0	0	0
0	0	0	0	0	0	0	0	0	0	0	0	0	0	0	0	0	0	0	0	0	0	0	0	0	0	0	0	0	0	0
0	0	0	0	0	0	0	0	0	0	0	0	0	0	0	0	0	0	0	0	0	0	0	0	0	0	0	0	0	0	0
0	0	0	0	0	0	0	0	0	0	0	0	0	0	0	0	0	0	0	0	0	0	0	0	0	0	0	0	0	0	0
0	0	0	0	0	0	0	0	0	0	0	0	0	0	0	0	0	0	0	0	0	0	0	0	0	0	0	0	0	0	0
0	0	0	0	0	0	0	0	0	0	0	0	0	0	0	0	0	0	0	0	0	0	0	0	0	0	0	0	0	0	0
0	0	0	0	0	0	0	0	0	0	0	0	0	0	0	0	0	0	0	0	0	0	0	0	0	0	0	0	0	0	0
0	0	0	0	0	0	0	0	0	0	0	0	0	0	0	0	0	0	0	0	0	0	0	0	0	0	0	0	0	0	0
0	0	0	0	0	0	0	0	0	0	0	0	0	0	0	0	0	0	0	0	0	0	0	0	0	0	0	0	0	0	0
0	0	0	0	0	0	0	0	0	0	0	0	0	0	0	0	0	0	0	0	0	0	0	0	0	0	0	0	0	0	0
0	0	0	0	0	0	0	0	0	0	0	0	0	0	0	0	0	0	0	0	0	0	0	0	0	0	0	0	0	0	0
0	0	0	0	0	0	0	0	0	0	0	0	0	0	0	0	0	0	0	0	0	0	0	0	0	0	0	0	0	0	0
0	0	0	0	0	0	0	0	0	0	0	0	0	0	0	0	0	0	0	0	0	0	0	0	0	0	0	0	0	0	0
0	0	0	0	0	0	0	0	0	0	0	0	0	0	0	0	0	0	0	0	0	0	0	0	0	0	0	0	0	0	0
0	0	0	0	0	0	0	0	0	0	0	0	0	0	0	0	0	0	0	0	0	0	0	0	0	0	0	0	0	0	0
0	0	0	0	0	0	0	0	0	0	0	0	0	0	0	0	0	0	0	0	0	0	0	0	0	0	0	0	0	0	0
0	0	0	0	0	0	0	0	0	0	0	0	0	0	0	0	0	0	0	0	0	0	0	0	0	0	0	0	0	0	0
0	0	0	0	0	0	0	0	0	0	0	0	0	0	0	0	0	0	0	0	0	0	0	0	0	0	0	0	0	0	0
0	0	0	0	0	0	0	0	0	0	0	0	0	0	0	0	0	0	0	0	0	0	0	0	0	0	0	0	0	0	0
0	0	0	0	0	0	0	0	0	0	0	0	0	0	0	0	0	0	0	0	0	0	0	0	0	0	0	0	0	0	0
0	0	0	0	0	0	0	0	0	0	0	0	0	0	0	0	0	0	0	0	0	0	0	0	0	0	0	0	0	0	0
0	0	0	0	0	0	0	0	0	0	0	0	0	0	0	0	0	0	0	0	0	0	0	0	0	0	0	0	0	0	0
0	0	0	0	0	0	0	0	0	0	0	0	0	0	0	0	0	0	0	0	0	0	0	0	0	0	0	0	0	0	0
0	0	0	0	0	0	0	0	0	0	0	0	0	0	0	0	0	0	0	0	0	0	0	0	0	0	0	0	0	0	0
0	0	0	0	0	0	0	0	0	0	0	0	0	0	0	0	0	0	0	0	0	0	0	0	0	0	0	0	0	0	0
0	0	0	0	0	0	0	0	0	0	0	0	0	0	0	0	0	0	0	0	0	0	0	0	0	0	0	0	0	0	0
0	0	0	0	0	0	0	0	0	0	0	0	0	0	0	0	0	0	0	0	0	0	0	0	0	0	0	0	0	0	0
0	0	0	0	0	0	0	0	0	0	0	0	0	0	0	0	0	0	0	0	0	0	0	0	0	0	0	0	0	0	0
0	0	0	0	0	0	0	0	0	0	0	0	0	0	0	0	0	0	0	0	0	0	0	0	0	0	0	0	0	0	0
0	0	0	0	0	0	0	0	0	0	0	0	0	0	0	0	0	0	0	0	0	0	0	0	0	0	0	0	0	0	0
0	0	0	0	0	0	0	0	0	0	0	0	0	0	0	0	0	0	0	0	0	0	0	0	0	0	0	0	0	0	0
0	0	0	0	0	0	0	0	0	0	0	0	0	0	0	0	0	0	0	0	0	0	0	0	0	0	0	0	0	0	0
0	0	0	0	0	0	0	0	0	0	0	0	0	0	0	0	0	0	0	0	0	0	0	0	0	0	0	0	0	0	0
0	0	0	0	0	0	0	0	0	0	0	0	0	0	0	0	0	0	0	0	0	0	0	0	0	0	0	0	0	0	0
0	0	0	0	0	0	0	0	0	0	0	0	0	0	0	0	0	0	0	0	0	0	0	0	0	0	0	0	0	0	0
0	0	0	0	0	0	0	0	0	0	0	0	0	0	0	0	0	0	0	0	0	0	0	0	0	0	0	0	0	0	0
0	0	0	0	0	0	0	0	0	0	0	0	0	0	0	0	0	0	0	0	0	0	0	0	0	0	0	0	0	0	0
0	0	0	0	0	0	0	0	0	0	0	0	0	0	0	0	0	0	0	0	0	0	0	0	0	0	0	0	0	0	0
0	0	0	0	0	0	0	0	0	0	0	0	0	0	0	0	0	0	0	0	0	0	0	0	0	0	0	0	0	0	0
0	0	0	0	0	0	0	0	0	0	0	0	0	0	0	0	0	0	0	0	0	0	0	0	0	0	0	0	0	0	0
0	0	0	0	0	0	0	0	0	0	0	0	0	0	0	0	0	0	0	0	0	0	0	0	0	0	0	0	0	0	0
0	0	0	0	0	0	0	0	0	0	0	0	0	0	0	0	0	0	0	0	0	0	0	0	0	0	0	0	0	0	0
0	0	0	0	0	0	0	0	0	0	0	0	0	0	0	0	0	0	0	0	0	0	0	0	0	0	0	0	0	0	0
0	0	0	0	0	0	0	0	0	0	0	0	0	0	0	0	0	0	0	0	0	0	0	0	0	0	0	0	0	0	0
0	0	0	0	0	0	0	0	0	0	0	0	0	0	0	0	0	0	0	0	0	0	0	0	0	0	0	0	0	0	0
0	0	0	0	0	0	0	0	0	0	0	0	0	0	0	0	0	0	0	0	0	0	0	0	0	0	0	0	0	0	0
0	0	0	0	0	0	0	0	0	0	0	0	0	0	0	0	0	0	0	0	0	0	0	0	0	0	0	0	0	0	0
0	0	0	0	0	0	0	0	0	0	0	0	0	0	0	0	0	0	0	0	0	0	0	0	0	0	0	0	0	0	0
0	0	0	0	0	0	0	0	0	0	0	0	0	0	0	0	0	0	0	0	0	0	0	0	0	0	0	0	0	0	0
0	0	0	0	0	0	0	0	0	0	0	0	0	0	0	0	0	0	0	0	0	0	0	0	0	0	0	0	0	0	0
0	0	0	0	0	0	0	0	0	0	0	0	0	0	0	0	0	0	0	0	0	0	0	0	0	0	0	0	0	0	0
0	0	0	0	0	0	0	0	0	0	0	0	0	0	0	0	0	0	0	0	0	0	0	0	0	0	0	0	0	0	0
0	0	0	0	0	0	0	0	0	0	0	0	0	0	0	0	0	0	0	0	0	0	0	0	0	0	0	0	0	0	0
0	0	0	0	0	0	0	0	0	0	0	0	0	0	0	0	0	0	0	0	0	0	0	0	0	0	0	0	0	0	0
0	0	0	0	0	0	0	0	0	0	0	0	0	0	0	0	0	0	0	0	0	0	0	0	0	0	0	0	0	0	0
0	0	0	0	0	0	0	0	0	0	0	0	0	0	0	0	0	0	0	0	0	0	0	0	0	0	0	0	0	0	0
0	0	0	0	0	0	0	0	0	0	0	0	0	0	0	0	0	0	0	0	0	0	0	0	0	0	0	0	0	0	0
0	0	0	0	0	0	0	0	0	0	0	0	0	0	0	0	0	0	0	0	0	0	0	0	0	0	0	0	0	0	0
0	0	0	0	0	0	0	0	0	0	0	0	0	0	0	0	0	0	0	0	0	0	0	0	0	0	0	0	0	0	0
0	0	0	0	0	0	0	0	0	0	0	0	0	0	0	0	0	0	0	0	0	0	0	0	0	0	0	0	0	0	0
0	0	0	0	0	0	0	0	0	0	0	0	0	0	0	0	0	0	0	0	0	0	0	0	0	0	0	0	0	0	0
0	0	0	0	0	0	0	0	0	0	0	0	0	0	0	0	0	0	0	0	0	0	0	0	0	0	0	0	0	0	0
0	0	0	0	0	0	0	0	0	0	0	0	0	0	0	0	0	0	0	0	0	0	0	0	0	0	0	0	0	0	0
0	0	0	0	0	0	0	0	0	0	0	0	0	0	0	0	0	0	0	0	0	0	0	0	0	0	0	0	0	0	0
0	0	0	0	0	0	0	0	0	0	0	0	0	0	0	0	0	0	0	0	0	0	0	0	0	0	0	0	0	0	0
0	0	0	0	0	0	0	0	0	0	0	0	0	0	0	0	0	0	0	0	0	0	0	0	0	0	0	0	0	0	0
0	0	0	0	0	0	0	0	0	0	0	0	0	0	0	0	0	0	0	0	0	0	0	0	0	0	0	0	0	0	0
0	0	0	0	0	0	0	0	0	0	0	0	0	0	0	0	0	0	0	0	0	0	0	0	0	0	0	0	0	0	0
0	0	0	0	0	0	0	0	0	0	0	0	0	0	0	0	0	0	0	0	0	0	0	0	0	0	0	0	0	0	0
0	0	0	0	0	0	0	0	0	0	0	0	0	0	0	0	0	0	0	0	0	0	0	0	0	0	0	0	0	0	0
0	0	0	0	0	0	0	0	0	0	0	0	0	0	0	0	0	0	0	0	0	0	0	0	0	0	0	0	0	0	0
0	0	0	0	0	0	0	0	0	0	0	0	0	0	0	0	0	0	0	0	0	0	0	0	0	0	0	0	0	0	0
0	0	0	0	0	0	0	0	0	0	0	0	0	0	0	0	0	0	0	0	0	0	0	0	0	0	0	0	0	0	0
0	0	0	0	0	0	0	0	0	0	0	0	0	0	0	0	0	0	0	0	0	0	0	0	0	0	0	0	0	0	0
0	0	0	0	0	0	0	0	0	0	0	0	0	0	0	0	0	0	0	0	0	0	0	0	0	0	0	0	0	0	0
0	0	0	0	0	0	0	0	0	0	0	0	0	0	0	0	0	0	0	0	0	0	0	0	0	0	0	0	0	0	0
0	0	0	0	0	0	0	0	0	0	0	0	0	0	0	0	0	0	0	0	0	0	0	0	0	0	0	0	0	0	0
0	0	0	0	0	0	0	0	0	0	0	0	0	0	0	0	0	0	0	0	0	0	0	0	0	0	0	0	0	0	0
0	0	0	0	0	0	0	0	0	0	0	0	0	0	0	0	0	0	0	0	0	0	0	0	0	0	0	0	0	0	0
0	0	0	0	0	0	0	0	0	0	0	0	0	0	0	0	0	0	0	0	0	0	0	0	0	0	0	0	0	0	0
0	0	0	0	0	0	0	0	0	0	0	0	0	0	0	0	0	0	0	0	0	0	0	0	0	0	0	0	0	0	0
0	0	0	0	0	0	0	0	0	0	0	0	0	0	0	0	0	0	0	0	0	0	0	0	0	0	0	0	0	0	0
0	0	0	0	0	0	0	0	0	0	0	0	0	0	0	0	0	0	0	0	0	0	0	0	0	0	0	0	0	0	0
0	0	0	0	0	0	0	0	0	0	0	0	0	0	0	0	0	0	0	0	0	0	0	0	0	0	0	0	0	0	0
0	0	0	0	0	0	0	0	0	0	0	0	0	0	0	0	0	0	0	0	0	0	0	0	0	0	0	0	0	0	0
0	0	0	0	0	0	0	0	0	0	0	0	0	0	0	0	0	0	0	0	0	0	0	0	0	0	0	0	0	0	0
0	0	0	0	0	0	0	0	0	0	0	0	0	0	0	0	0	0	0	0	0	0	0	0	0	0	0	0	0	0	0
0	0	0	0	0	0	0	0	0	0	0	0	0	0	0	0	0	0	0	0	0	0	0	0	0	0	0	0	0	0	0
0	0	0	0	0	0	0	0	0	0	0	0	0	0	0	0	0	0	0	0	0	0	0	0	0	0	0	0	0	0	0
0	0	0	0	0	0	0	0	0	0	0	0	0	0	0	0	0	0	0	0	0	0	0	0	0	0	0	0	0	0	0
0	0	0	0	0	0	0	0	0	0	0	0	0	0	0	0	0	0	0	0	0	0	0	0	0	0	0	0	0	0	0
0	0	0	0	0	0	0	0	0	0	0	0	0	0	0	0	0	0	0	0	0	0	0	0	0	0	0	0	0	0	0
0	0	0	0	0	0	0	0	0	0	0	0	0	0	0	0	0	0	0	0	0	0	0	0	0	0	0	0	0	0	0
0	0	0	0	0	0	0	0	0	0	0	0	0	0	0	0	0	0	0	0	0	0	0	0	0	0	0	0	0	0	0
0	0	0	0	0	0	0	0	0	0	0	0	0	0	0	0	0	0	0	0	0	0	0	0	0	0	0	0	0	0	0
0	0	0	0	0	0	0	0	0	0	0	0	0	0	0	0	0	0	0	0	0	0	0	0	0	0	0	0	0	0	0
0	0	0	0	0	0	0	0	0	0	0	0	0	0	0	0	0	0	0	0	0	0	0	0	0	0	0	0	0	0	0
0	0	0	0	0	0	0	0	0	0	0	0	0	0	0	0	0	0	0	0	0	0	0	0	0	0	0	0	0	0	0
0	0	0	0	0	0	0	0	0	0	0	0	0	0	0	0	0	0	0	0	0	0	0	0	0	0	0	0	0	0	0
0	0	0	0	0	0	0	0	0	0	0	0	0	0	0	0	0	0	0	0	0	0	0	0	0	0	0	0	0	0	0
0	0	0	0	0	0	0	0	0	0	0	0	0	0	0	0	0	0	0	0	0	0	0	0	0	0	0	0	0	0	0
0	0	0	0	0	0	0	0	0	0	0	0	0	0	0	0	0	0	0	0	0	0	0	0	0	0	0	0	0	0	0
0	0	0	0	0	0	0	0	0	0	0	0	0	0	0	0	0	0	0	0	0	0	0	0	0	0	0	0	0	0	0
0	0	0	0	0	0	0	0	0	0	0	0	0	0	0	0	0	0	0	0	0	0	0	0	0	0	0	0	0	0	0
0	0	0	0	0	0	0	0	0	0	0	0	0	0	0	0	0	0	0	0	0	0	0	0	0	0	0	0	0	0	0
0	0	0	0	0	0	0	0	0	0	0	0	0	0	0	0	0	0	0	0	0	0	0	0	0	0	0	0	0	0	0
0	0	0	0	0	0	0	0	0	0	0	0	0	0	0	0	0	0	0	0	0	0	0	0	0	0	0	0	0	0	0
0	0	0	0	0	0	0	0	0	0	0	0	0	0	0	0	0	0	0	0	0	0	0	0	0	0	0	0	0	0	0
0	0	0	0	0	0	0	0	0	0	0	0	0	0	0	0	0	0	0	0	0	0	0	0	0	0	0	0	0	0	0
0	0	0	0	0	0	0	0	0	0	0	0	0	0	0	0	0	0	0	0	0	0	0	0	0	0	0	0	0	0	0
0	0	0	0	0	0	0	0	0	0	0	0	0	0	0	0	0	0	0	0	0	0	0	0	0	0	0	0	0	0	0
0	0	0	0	0	0	0	0	0	0	0	0	0	0	0	0	0	0	0	0	0	0	0	0	0	0	0	0	0	0	0
0	0	0	0	0	0	0	0	0	0	0	0	0	0	0	0	0	0	0	0	0	0	0	0	0	0	0	0	0	0	0
0	0	0	0	0	0	0	0	0	0	0	0	0	0	0	0	0	0	0	0	0	0	0	0	0	0	0	0	0	0	0
0	0	0	0	0	0	0	0	0	0	0	0	0	0	0	0	0	0	0	0	0	0	0	0	0	0	0	0	0	0	0
0	0	0	0	0	0	0	0	0	0	0	0	0	0	0	0	0	0	0	0	0	0	0	0	0	0	0	0	0	0	0
0	0	0	0	0	0	0	0	0	0	0	0	0	0	0	0	0	0	0	0	0	0	0	0	0	0	0	0	0	0	0
0	0	0	0	0	0	0	0	0	0	0	0	0	0	0	0	0	0	0	0	0	0	0	0	0	0	0	0	0	0	0
0	0	0	0	0	0	0	0	0	0	0	0	0	0	0	0	0	0	0	0	0	0	0	0	0	0	0	0	0	0	0
0	0	0	0	0	0	0	0	0	0	0	0	0	0	0	0	0	0	0	0	0	0	0	0	0	0	0	0	0	0	0
0	0	0	0	0	0	0	0	0	0	0	0	0	0	0	0	0	0	0	0	0	0	0	0	0	0	0	0	0	0	0
0	0	0	0	0	0	0	0	0	0	0	0	0	0	0	0	0	0	0	0	0	0	0	0	0	0	0	0	0	0	0
0	0	0	0	0	0	0	0	0	0	0	0	0	0	0	0	0	0	0	0	0	0	0	0	0	0	0	0	0	0	0
0	0	0	0	0	0	0	0	0	0	0	0	0	0	0	0	0	0	0	0	0	0	0	0	0	0	0	0	0	0	0
0	0	0	0	0	0	0	0	0	0	0	0	0	0	0	0	0	0	0	0	0	0	0	0	0	0	0	0	0	0	0
0	0	0	0	0	0	0	0	0	0	0	0	0	0	0	0	0	0	0	0	0	0	0	0	0	0	0	0	0	0	0
0	0	0	0	0	0	0	0	0	0	0	0	0	0	0	0	0	0	0	0	0	0	0	0	0	0	0	0	0	0	0
0	0	0	0	0	0	0	0	0	0	0	0	0	0	0	0	0	0	0	0	0	0	0	0	0	0	0	0	0	0	0
0	0	0	0	0	0	0	0	0	0	0	0	0	0	0	0	0	0	0	0	0	0	0	0	0	0	0	0	0	0	0
0	0	0	0	0	0	0	0	0	0	0	0	0	0	0	0	0	0	0	0	0	0	0	0	0	0	0	0	0	0	0
0	0	0	0	0	0	0	0	0	0	0	0	0	0	0	0	0	0	0	0	0	0	0	0	0	0	0	0	0	0	0
0	0	0	0	0	0	0	0	0	0	0	0	0	0	0	0	0	0	0	0	0	0	0	0	0	0	0	0	0	0	0
0	0	0	0	0	0	0	0	0	0	0	0	0	0	0	0	0	0	0	0	0	0	0	0	0	0	0	0	0	0	0
0	0	0	0	0	0	0	0	0	0	0	0	0	0	0	0	0	0	0	0	0	0	0	0	0	0	0	0	0	0	0
0	0	0	0	0	0	0	0	0	0	0	0	0	0	0	0	0	0	0	0	0	0	0	0	0	0	0	0	0	0	0
0	0	0	0	0	0	0	0	0	0	0	0	0	0	0	0	0	0	0	0	0	0	0	0	0	0	0	0	0	0	0
0	0	0	0	0	0	0	0	0	0	0	0	0	0	0	0	0	0	0	0	0	0	0	0	0	0	0	0	0	0	0
0	0	0	0	0	0	0	0	0	0	0	0	0	0	0	0	0	0	0	0	0	0	0	0	0	0	0	0	0	0	0
0	0	0	0	0	0	0	0	0	0	0	0	0	0	0	0	0	0	0	0	0	0	0	0	0	0	0	0	0	0	0
0	0	0	0	0	0	0	0	0	0	0	0	0	0	0	0	0	0	0	0	0	0	0	0	0	0	0	0	0	0	0
0	0	0	0	0	0	0	0	0	0	0	0	0	0	0	0	0	0	0	0	0	0	0	0	0	0	0	0	0	0	0
0	0	0	0	0	0	0	0	0	0	0	0	0	0	0	0	0	0	0	0	0	0	0	0	0	0	0	0	0	0	0
0	0	0	0	0	0	0	0	0	0	0	0	0	0	0	0	0	0	0	0	0	0	0	0	0	0	0	0	0	0	0
0	0	0	0	0	0	0	0	0	0	0	0	0	0	0	0	0	0	0	0	0	0	0	0	0	0	0	0	0	0	0
0	0	0	0	0	0	0	0	0	0	0	0	0	0	0	0	0	0	0	0	0	0	0	0	0	0	0	0	0	0	0
0	0	0	0	0	0	0	0	0	0	0	0	0	0	0	0	0	0	0	0	0	0	0	0	0	0	0	0	0	0	0
0	0	0	0	0	0	0	0	0	0	0	0	0	0	0	0	0	0	0	0	0	0	0	0	0	0	0	0	0	0	0
0	0	0	0	0	0	0	0	0	0	0	0	0	0	0	0	0	0	0	0	0	0	0	0	0	0	0	0	0	0	0
0	0	0	0	0	0	0	0	0	0	0	0	0	0	0	0	0	0	0	0	0	0	0	0	0	0	0	0	0	0	0
0	0	0	0	0	0	0	0	0	0	0	0	0	0	0	0	0	0	0	0	0	0	0	0	0	0	0	0	0	0	0
0	0	0	0	0	0	0	0	0	0	0	0	0	0	0	0	0	0	0	0	0	0	0	0	0	0	0	0	0	0	0
0	0	0	0	0	0	0	0	0	0	0	0	0	0	0	0	0	0	0	0	0	0	0	0	0	0	0	0	0	0	0
0	0	0	0	0	0	0	0	0	0	0	0	0	0	0	0	0	0	0	0	0	0	0	0	0	0	0	0	0	0	0
0	0	0	0	0	0	0	0	0	0	0	0	0	0	0	0	0	0	0	0	0	0	0	0	0	0	0	0	0	0	0
0	0	0	0	0	0	0	0	0	0	0	0	0	0	0	0	0	0	0	0	0	0	0	0	0	0	0	0	0	0	0
0	0	0	0	0	0	0	0	0	0	0	0	0	0	0	0	0	0	0	0	0	0	0	0	0	0	0	0	0	0	0
0	0	0	0	0	0	0	0	0	0	0	0	0	0	0	0	0	0	0	0	0	0	0	0	0	0	0	0	0	0	0
0	0	0	0	0	0	0	0	0	0	0	0	0	0	0	0	0	0	0	0	0	0	0	0	0	0	0	0	0	0	0
0	0	0	0	0	0	0	0	0	0	0	0	0	0	0	0	0	0	0	0	0	0	0	0	0	0	0	0	0	0	0
0	0	0	0	0	0	0	0	0	0	0	0	0	0	0	0	0	0	0	0	0	0	0	0	0	0	0	0	0	0	0
0	0	0	0	0	0	0	0	0	0	0	0	0	0	0	0	0	0	0	0	0	0	0	0	0	0	0	0	0	0	0
0	0	0	0	0	0	0	0	0	0	0	0	0	0	0	0	0	0	0	0	0	0	0	0	0	0	0	0	0	0	0
0	0	0	0	0	0	0	0	0	0	0	0	0	0	0	0	0	0	0	0	0	0	0	0	0	0	0	0	0	0	0
0	0	0	0	0	0	0	0	0	0	0	0	0	0	0	0	0	0	0	0	0	0	0	0	0	0	0	0	0	0	0
0	0	0	0	0	0	0	0	0	0	0	0	0	0	0	0	0	0	0	0	0	0	0	0	0	0	0	0	0	0	0
0	0	0	0	0	0	0	0	0	0	0	0	0	0	0	0	0	0	0	0	0	0	0	0	0	0	0	0	0	0	0
0	0	0	0	0	0	0	0	0	0	0	0	0	0	0	0	0	0	0	0	0	0	0	0	0	0	0	0	0	0	0
0	0	0	0	0	0	0	0	0	0	0	0	0	0	0	0	0	0	0	0	0	0	0	0	0	0	0	0	0	0	0
0	0	0	0	0	0	0	0	0	0	0	0	0	0	0	0	0	0	0	0	0	0	0	0	0	0	0	0	0	0	0
0	0	0	0	0	0	0	0	0	0	0	0	0	0	0	0	0	0	0	0	0	0	0	0	0	0	0	0	0	0	0
0	0	0	0	0	0	0	0	0	0	0	0	0	0	0	0	0	0	0	0	0	0	0	0	0	0	0	0	0	0	0
0	0	0	0	0	0	0	0	0	0	0	0	0	0	0	0	0	0	0	0	0	0	0	0	0	0	0	0	0	0	0
0	0	0	0	0	0	0	0	0	0	0	0	0	0	0	0	0	0	0	0	0	0	0	0	0	0	0	0	0	0	0
0	0	0	0	0	0	0	0	0	0	0	0	0	0	0	0	0	0	0	0	0	0	0	0	0	0	0	0	0	0	0
0	0	0	0	0	0	0	0	0	0	0	0	0	0	0	0	0	0	0	0	0	0	0	0	0	0	0	0	0	0	0
0	0	0	0	0	0	0	0	0	0	0	0	0	0	0	0	0	0	0	0	0	0	0	0	0	0	0	0	0	0	0
0	0	0	0	0	0	0	0	0	0	0	0	0	0	0	0	0	0	0	0	0	0	0	0	0	0	0	0	0	0	0
0	0	0	0	0	0	0	0	0	0	0	0	0	0	0	0	0	0	0	0	0	0	0	0	0	0	0	0	0	0	0
0	0	0	0	0	0	0	0	0	0	0	0	0	0	0	0	0	0	0	0	0	0	0	0	0	0	0	0	0	0	0
0	0	0	0	0	0	0	0	0	0	0	0	0	0	0	0	0	0	0	0	0	0	0	0	0	0	0	0	0	0	0
0	0	0	0	0	0	0	0	0	0	0	0	0	0	0	0	0	0	0	0	0	0	0	0	0	0	0	0	0	0	0
0	0	0	0	0	0	0	0	0	0	0	0	0	0	0	0	0	0	0	0	0	0	0	0	0	0	0	0	0	0	0
0	0	0	0	0	0	0	0	0	0	0	0	0	0	0	0	0	0	0	0	0	0	0	0	0	0	0	0	0	0	0
0	0	0	0	0	0	0	0	0	0	0	0	0	0	0	0	0	0	0	0	0	0	0	0	0	0	0	0	0	0	0
0	0	0	0	0	0	0	0	0	0	0	0	0	0	0	0	0	0	0	0	0	0	0	0	0	0	0	0	0	0	0
0	0	0	0	0	0	0	0	0	0	0	0	0	0	0	0	0	0	0	0	0	0	0	0	0	0	0	0	0	0	0
0	0	0	0	0	0	0	0	0	0	0	0	0	0	0	0	0	0	0	0	0	0	0	0	0	0	0	0	0	0	0
0	0	0	0	0	0	0	0	0	0	0	0	0	0	0	0	0	0	0	0	0	0	0	0	0	0	0	0	0	0	0
0	0	0	0	0	0	0	0	0	0	0	0	0	0	0	0	0	0	0	0	0	0	0	0	0	0	0	0	0	0	0
0	0	0	0	0	0	0	0	0	0	0	0	0	0	0	0	0	0	0	0	0	0	0	0	0	0	0	0	0	0	0
0	0	0	0	0	0	0	0	0	0	0	0	0	0	0	0	0	0	0	0	0	0	0	0	0	0	0	0	0	0	0
0	0	0	0	0	0	0	0	0	0	0	0	0	0	0	0	0	0	0	0	0	0	0	0	0	0	0	0	0	0	0
0	0	0	0	0	0	0	0	0	0	0	0	0	0	0	0	0	0	0	0	0	0	0	0	0	0	0	0	0	0	0
0	0	0	0	0	0	0	0	0	0	0	0	0	0	0	0	0	0	0	0	0	0	0	0	0	0	0	0	0	0	0
0	0	0	0	0	0	0	0	0	0	0	0	0	0	0	0	0	0	0	0	0	0	0	0	0	0	0	0	0	0	0
0	0	0	0	0	0	0	0	0	0	0	0	0	0	0	0	0	0	0	0	0	0	0	0	0	0	0	0	0	0	0
0	0	0	0	0	0	0	0	0	0	0	0	0	0	0	0	0	0	0	0	0	0	0	0	0	0	0	0	0	0	0
0	0	0	0	0	0	0	0	0	0	0	0	0	0	0	0	0	0	0	0	0	0	0	0	0	0	0	0	0	0	0
0	0	0	0	0	0	0	0	0	0	0	0	0	0	0	0	0	0	0	0	0	0	0	0	0	0	0	0	0	0	0
0	0	0	0	0	0	0	0	0	0	0	0	0	0	0	0	0	0	0	0	0	0	0	0	0	0	0	0	0	0	0
0	0	0	0	0	0	0	0	0	0	0	0	0	0	0	0	0	0	0	0	0	0	0	0	0	0	0	0	0	0	0
0	0	0	0	0	0	0	0	0	0	0	0	0	0	0	0	0	0	0	0	0	0	0	0	0	0	0	0	0	0	0
0	0	0	0	0	0	0	0	0	0	0	0	0	0	0	0	0	0	0	0	0	0	0	0	0	0	0	0	0	0	0
0	0	0	0	0	0	0	0	0	0	0	0	0	0	0	0	0	0	0	0	0	0	0	0	0	0	0	0	0	0	0
0	0	0	0	0	0	0	0	0	0	0	0	0	0	0	0	0	0	0	0	0	0	0	0	0	0	0	0	0	0	0
0	0	0	0	0	0	0	0	0	0	0	0	0	0	0	0	0	0	0	0	0	0	0	0	0	0	0	0	0	0	0
0	0	0	0	0	0	0	0	0	0	0	0	0	0	0	0	0	0	0	0	0	0	0	0	0	0	0	0	0	0	0
0	0	0	0	0	0	0	0	0	0	0	0	0	0	0	0	0	0	0	0	0	0	0	0	0	0	0	0	0	0	0
0	0	0	0	0	0	0	0	0	0	0	0	0	0	0	0	0	0	0	0	0	0	0	0	0	0	0	0	0	0	0
0	0	0	0	0	0	0	0	0	0	0	0	0	0	0	0	0	0	0	0	0	0	0	0	0	0	0	0	0	0	0
0	0	0	0	0	0	0	0	0	0	0	0	0	0	0	0	0	0	0	0	0	0	0	0	0	0	0	0	0	0	0
0	0	0	0	0	0	0	0	0	0	0	0	0	0	0	0	0	0	0	0	0	0	0	0	0	0	0	0	0	0	0
0	0	0	0	0	0	0	0	0	0	0	0	0	0	0	0	0	0	0	0	0	0	0	0	0	0	0	0	0	0	0
0	0	0	0	0	0	0	0	0	0	0	0	0	0	0	0	0	0	0	0	0	0	0	0	0	0	0	0	0	0	0
0	0	0	0	0	0	0	0	0	0	0	0	0	0	0	0	0	0	0	0	0	0	0	0	0	0	0	0	0	0	0
0	0	0	0	0	0	0	0	0	0	0	0	0	0	0	0	0	0	0	0	0	0	0	0	0	0	0	0	0	0	0
0	0	0	0	0	0	0	0	0	0	0	0	0	0	0	0	0	0	0	0	0	0	0	0	0	0	0	0	0	0	0
0	0	0	0	0	0	0	0	0	0	0	0	0	0	0	0	0	0	0	0	0	0	0	0	0	0	0	0	0	0	0
0	0	0	0	0	0	0	0	0	0	0	0	0	0	0	0	0	0	0	0	0	0	0	0	0	0	0	0	0	0	0
0	0	0	0	0	0	0	0	0	0	0	0	0	0	0	0	0	0	0	0	0	0	0	0	0	0	0	0	0	0	0
0	0	0	0	0	0	0	0	0	0	0	0	0	0	0	0	0	0	0	0	0	0	0	0	0	0	0	0	0	0	0
0	0	0	0	0	0	0	0	0	0	0	0	0	0	0	0	0	0	0	0	0	0	0	0	0	0	0	0	0	0	0
0	0	0	0	0	0	0	0	0	0	0	0	0	0	0	0	0	0	0	0	0	0	0	0	0	0	0	0	0	0	0
0	0	0	0	0	0	0	0	0	0	0	0	0	0	0	0	0	0	0	0	0	0	0	0	0	0	0	0	0	0	0
0	0	0	0	0	0	0	0	0	0	0	0	0	0	0	0	0	0	0	0	0	0	0	0	0	0	0	0	0	0	0
0	0	0	0	0	0	0	0	0	0	0	0	0	0	0	0	0	0	0	0	0	0	0	0	0	0	0	0	0	0	0
0	0	0	0	0	0	0	0	0	0	0	0	0	0	0	0	0	0	0	0	0	0	0	0	0	0	0	0	0	0	0
0	0	0	0	0	0	0	0	0	0	0	0	0	0	0	0	0	0	0	0	0	0	0	0	0	0	0	0	0	0	0
0	0	0	0	0	0	0	0	0	0	0	0	0	0	0	0	0	0	0	0	0	0	0	0	0	0	0	0	0	0	0
0	0	0	0	0	0	0	0	0	0	0	0	0	0	0	0	0	0	0	0	0	0	0	0	0	0	0	0	0	0	0
0	0	0	0	0	0	0	0	0	0	0	0	0	0	0	0	0	0	0	0	0	0	0	0	0	0	0	0	0	0	0
0	0	0	0	0	0	0	0	0	0	0	0	0	0	0	0	0	0	0	0	0	0	0	0	0	0	0	0	0	0	0
0	0	0	0	0	0	0	0	0	0	0	0	0	0	0	0	0	0	0	0	0	0	0	0	0	0	0	0	0	0	0
0	0	0	0	0	0	0	0	0	0	0	0	0	0	0	0	0	0	0	0	0	0	0	0	0	0	0	0	0	0	0
0	0	0	0	0	0	0	0	0	0	0	0	0	0	0	0	0	0	0	0	0	0	0	0	0	0	0	0	0	0	0
0	0	0	0	0	0	0	0	0	0	0	0	0	0	0	0	0	0	0	0	0	0	0	0	0	0	0	0	0	0	0
0	0	0	0	0	0	0	0	0	0	0	0	0	0	0	0	0	0	0	0	0	0	0	0	0	0	0	0	0	0	0
0	0	0	0	0	0	0	0	0	0	0	0	0	0	0	0	0	0	0	0	0	0	0	0	0	0	0	0	0	0	0
0	0	0	0	0	0	0	0	0	0	0	0	0	0	0	0	0	0	0	0	0	0	0	0	0	0	0	0	0	0	0
0	0	0	0	0	0	0	0	0	0	0	0	0	0	0	0	0	0	0	0	0	0	0	0	0	0	0	0	0	0	0
0	0	0	0	0	0	0	0	0	0	0	0	0	0	0	0	0	0	0	0	0	0	0	0	0	0	0	0	0	0	0
0	0	0	0	0	0	0	0	0	0	0	0	0	0	0	0	0	0	0	0	0	0	0	0	0	0	0	0	0	0	0
0	0	0	0	0	0	0	0	0	0	0	0	0	0	0	0	0	0	0	0	0	0	0	0	0	0	0	0	0	0	0
0	0	0	0	0	0	0	0	0	0	0	0	0	0	0	0	0	0	0	0	0	0	0	0	0	0	0	0	0	0	0
0	0	0	0	0	0	0	0	0	0	0	0	0	0	0	0	0	0	0	0	0	0	0	0	0	0	0	0	0	0	0
0	0	0	0	0	0	0	0	0	0	0	0	0	0	0	0	0	0	0	0	0	0	0	0	0	0	0	0	0	0	0
0	0	0	0	0	0	0	0	0	0	0	0	0	0	0	0	0	0	0	0	0	0	0	0	0	0	0	0	0	0	0
0	0	0	0	0	0	0	0	0	0	0	0	0	0	0	0	0	0	0	0	0	0	0	0	0	0	0	0	0	0	0
0	0	0	0	0	0	0	0	0	0	0	0	0	0	0	0	0	0	0	0	0	0	0	0	0	0	0	0	0	0	0
0	0	0	0	0	0	0	0	0	0	0	0	0	0	0	0	0	0	0	0	0	0	0	0	0	0	0	0	0	0	0
0	0	0	0	0	0	0	0	0	0	0	0	0	0	0	0	0	0	0	0	0	0	0	0	0	0	0	0	0	0	0
0	0	0	0	0	0	0	0	0	0	0	0	0	0	0	0	0	0	0	0	0	0	0	0	0	0	0	0	0	0	0
0	0	0	0	0	0	0	0	0	0	0	0	0	0	0	0	0	0	0	0	0	0	0	0	0	0	0	0	0	0	0
0	0	0	0	0	0	0	0	0	0	0	0	0	0	0	0	0	0	0	0	0	0	0	0	0	0	0	0	0	0	0
0	0	0	0	0	0	0	0	0	0	0	0	0	0	0	0	0	0	0	0	0	0	0	0	0	0	0	0	0	0	0
0	0	0	0	0	0	0	0	0	0	0	0	0	0	0	0	0	0	0	0	0	0	0	0	0	0	0	0	0	0	0
0	0	0	0	0	0	0	0	0	0	0	0	0	0	0	0	0	0	0	0	0	0	0	0	0	0	0	0	0	0	0
0	0	0	0	0	0	0	0	0	0	0	0	0	0	0	0	0	0	0	0	0	0	0	0	0	0	0	0	0	0	0
0	0	0	0	0	0	0	0	0	0	0	0	0	0	0	0	0	0	0	0	0	0	0	0	0	0	0	0	0	0	0
0	0	0	0	0	0	0	0	0	0	0	0	0	0	0	0	0	0	0	0	0	0	0	0	0	0	0	0	0	0	0
0	0	0	0	0	0	0	0	0	0	0	0	0	0	0	0	0	0	0	0	0	0	0	0	0	0	0	0	0	0	0
0	0	0	0	0	0	0	0	0	0	0	0	0	0	0	0	0	0	0	0	0	0	0	0	0	0	0	0	0	0	0
0	0	0	0	0	0	0	0	0	0	0	0	0	0	0	0	0	0	0	0	0	0	0	0	0	0	0	0	0	0	0
0	0	0	0	0	0	0	0	0	0	0	0	0	0	0	0	0	0	0	0	0	0	0	0	0	0	0	0	0	0	0
0	0	0	0	0	0	0	0	0	0	0	0	0	0	0	0	0	0	0	0	0	0	0	0	0	0	0	0	0	0	0
0	0	0	0	0	0	0	0	0	0	0	0	0	0	0	0	0	0	0	0	0	0	0	0	0	0	0	0	0	0	0
0	0	0	0	0	0	0	0	0	0	0	0	0	0	0	0	0	0	0	0	0	0	0	0	0	0	0	0	0	0	0
0	0	0	0	0	0	0	0	0	0	0	0	0	0	0	0	0	0	0	0	0	0	0	0	0	0	0	0	0	0	0
0	0	0	0	0	0	0	0	0	0	0	0	0	0	0	0	0	0	0	0	0	0	0	0	0	0	0	0	0	0	0
0	0	0	0	0	0	0	0	0	0	0	0	0	0	0	0	0	0	0	0	0	0	0	0	0	0	0	0	0	0	0
0	0	0	0	0	0	0	0	0	0	0	0	0	0	0	0	0	0	0	0	0	0	0	0	0	0	0	0	0	0	0
0	0	0	0	0	0	0	0	0	0	0	0	0	0	0	0	0	0	0	0	0	0	0	0	0	0	0	0	0	0	0
0	0	0	0	0	0	0	0	0	0	0	0	0	0	0	0	0	0	0	0	0	0	0	0	0	0	0	0	0	0	0
0	0	0	0	0	0	0	0	0	0	0	0	0	0	0	0	0	0	0	0	0	0	0	0	0	0	0	0	0	0	0
0	0	0	0	0	0	0	0	0	0	0	0	0	0	0	0	0	0	0	0	0	0	0	0	0	0	0	0	0	0	0
0	0	0	0	0	0	0	0	0	0	0	0	0	0	0	0	0	0	0	0	0	0	0	0	0	0	0	0	0	0	0
0	0	0	0	0	0	0	0	0	0	0	0	0	0	0	0	0	0	0	0	0	0	0	0	0	0	0	0	0	0	0
0	0	0	0	0	0	0	0	0	0	0	0	0	0	0	0	0	0	0	0	0	0	0	0	0	0	0	0	0	0	0
0	0	0	0	0	0	0	0	0	0	0	0	0	0	0	0	0	0	0	0	0	0	0	0	0	0	0	0	0	0	0
0	0	0	0	0	0	0	0	0	0	0	0	0	0	0	0	0	0	0	0	0	0	0	0	0	0	0	0	0	0	0
0	0	0	0	0	0	0	0	0	0	0	0	0	0	0	0	0	0	0	0	0	0	0	0	0	0	0	0	0	0	0
0	0	0	0	0	0	0	0	0	0	0	0	0	0	0	0	0	0	0	0	0	0	0	0	0	0	0	0	0	0	0
0	0	0	0	0	0	0	0	0	0	0	0	0	0	0	0	0	0	0	0	0	0	0	0	0	0	0	0	0	0	0
0	0	0	0	0	0	0	0	0	0	0	0	0	0	0	0	0	0	0	0	0	0	0	0	0	0	0	0	0	0	0
0	0	0	0	0	0	0	0	0	0	0	0	0	0	0	0	0	0	0	0	0	0	0	0	0	0	0	0	0	0	0
0	0	0	0	0	0	0	0	0	0	0	0	0	0	0	0	0	0	0	0	0	0	0	0	0	0	0	0	0	0	0
0	0	0	0	0	0	0	0	0	0	0	0	0	0	0	0	0	0	0	0	0	0	0	0	0	0	0	0	0	0	0
0	0	0	0	0	0	0	0	0	0	0	0	0	0	0	0	0	0	0	0	0	0	0	0	0	0	0	0	0	0	0
0	0	0	0	0	0	0	0	0	0	0	0	0	0	0	0	0	0	0	0	0	0	0	0	0	0	0	0	0	0	0
0	0	0	0	0	0	0	0	0	0	0	0	0	0	0	0	0	0	0	0	0	0	0	0	0	0	0	0	0	0	0
0	0	0	0	0	0	0	0	0	0	0	0	0	0	0	0	0	0	0	0	0	0	0	0	0	0	0	0	0	0	0
0	0	0	0	0	0	0	0	0	0	0	0	0	0	0	0	0	0	0	0	0	0	0	0	0	0	0	0	0	0	0
0	0	0	0	0	0	0	0	0	0	0	0	0	0	0	0	0	0	0	0	0	0	0	0	0	0	0	0	0	0	0
0	0	0	0	0	0	0	0	0	0	0	0	0	0	0	0	0	0	0	0	0	0	0	0	0	0	0	0	0	0	0
0	0	0	0	0	0	0	0	0	0	0	0	0	0	0	0	0	0	0	0	0	0	0	0	0	0	0	0	0	0	0
0	0	0	0	0	0	0	0	0	0	0	0	0	0	0	0	0	0	0	0	0	0	0	0	0	0	0	0	0	0	0
0	0	0	0	0	0	0	0	0	0	0	0	0	0	0	0	0	0	0	0	0	0	0	0	0	0	0	0	0	0	0
0	0	0	0	0	0	0	0	0	0	0	0	0	0	0	0	0	0	0	0	0	0	0	0	0	0	0	0	0	0	0
0	0	0	0	0	0	0	0	0	0	0	0	0	0	0	0	0	0	0	0	0	0	0	0	0	0	0	0	0	0	0
0	0	0	0	0	0	0	0	0	0	0	0	0	0	0	0	0	0	0	0	0	0	0	0	0	0	0	0	0	0	0
0	0	0	0	0	0	0	0	0	0	0	0	0	0	0	0	0	0	0	0	0	0	0	0	0	0	0	0	0	0	0
0	0	0	0	0	0	0	0	0	0	0	0	0	0	0	0	0	0	0	0	0	0	0	0	0	0	0	0	0	0	0
0	0	0	0	0	0	0	0	0	0	0	0	0	0	0	0	0	0	0	0	0	0	0	0	0	0	0	0	0	0	0
0	0	0	0	0	0	0	0	0	0	0	0	0	0	0	0	0	0	0	0	0	0	0	0	0	0	0	0	0	0	0
0	0	0	0	0	0	0	0	0	0	0	0	0	0	0	0	0	0	0	0	0	0	0	0	0	0	0	0	0	0	0
0	0	0	0	0	0	0	0	0	0	0	0	0	0	0	0	0	0	0	0	0	0	0	0	0	0	0	0	0	0	0
0	0	0	0	0	0	0	0	0	0	0	0	0	0	0	0	0	0	0	0	0	0	0	0	0	0	0	0	0	0	0
0	0	0	0	0	0	0	0	0	0	0	0	0	0	0	0	0	0	0	0	0	0	0	0	0	0	0	0	0	0	0
0	0	0	0	0	0	0	0	0	0	0	0	0	0	0	0	0	0	0	0	0	0	0	0	0	0	0	0	0	0	0
0	0	0	0	0	0	0	0	0	0	0	0	0	0	0	0	0	0	0	0	0	0	0	0	0	0	0	0	0	0	0
0	0	0	0	0	0	0	0	0	0	0	0	0	0	0	0	0	0	0	0	0	0	0	0	0	0	0	0	0	0	0
0	0	0	0	0	0	0	0	0	0	0	0	0	0	0	0	0	0	0	0	0	0	0	0	0	0	0	0	0	0	0
0	0	0	0	0	0	0	0	0	0	0	0	0	0	0	0	0	0	0	0	0	0	0	0	0	0	0	0	0	0	0
0	0	0	0	0	0	0	0	0	0	0	0	0	0	0	0	0	0	0	0	0	0	0	0	0	0	0	0	0	0	0
0	0	0	0	0	0	0	0	0	0	0	0	0	0	0	0	0	0	0	0	0	0	0	0	0	0	0	0	0	0	0
0	0	0	0	0	0	0	0	0	0	0	0	0	0	0	0	0	0	0	0	0	0	0	0	0	0	0	0	0	0	0
0	0	0	0	0	0	0	0	0	0	0	0	0	0	0	0	0	0	0	0	0	0	0	0	0	0	0	0	0	0	0
0	0	0	0	0	0	0	0	0	0	0	0	0	0	0	0	0	0	0	0	0	0	0	0	0	0	0	0	0	0	0
0	0	0	0	0	0	0	0	0	0	0	0	0	0	0	0	0	0	0	0	0	0	0	0	0	0	0	0	0	0	0
0	0	0	0	0	0	0	0	0	0	0	0	0	0	0	0	0	0	0	0	0	0	0	0	0	0	0	0	0	0	0
0	0	0	0	0	0	0	0	0	0	0	0	0	0	0	0	0	0	0	0	0	0	0	0	0	0	0	0	0	0	0
0	0	0	0	0	0	0	0	0	0	0	0	0	0	0	0	0	0	0	0	0	0	0	0	0	0	0	0	0	0	0
0	0	0	0	0	0	0	0	0	0	0	0	0	0	0	0	0	0	0	0	0	0	0	0	0	0	0	0	0	0	0
0	0	0	0	0	0	0	0	0	0	0	0	0	0	0	0	0	0	0	0	0	0	0	0	0	0	0	0	0	0	0
0	0	0	0	0	0	0	0	0	0	0	0	0	0	0	0	0	0	0	0	0	0	0	0	0	0	0	0	0	0	0
0	0	0	0	0	0	0	0	0	0	0	0	0	0	0	0	0	0	0	0	0	0	0	0	0	0	0	0	0	0	0
0	0	0	0	0	0	0	0	0	0	0	0	0	0	0	0	0	0	0	0	0	0	0	0	0	0	0	0	0	0	0
0	0	0	0	0	0	0	0	0	0	0	0	0	0	0	0	0	0	0	0	0	0	0	0	0	0	0	0	0	0	0
0	0	0	0	0	0	0	0	0	0	0	0	0	0	0	0	0	0	0	0	0	0	0	0	0	0	0	0	0	0	0
0	0	0	0	0	0	0	0	0	0	0	0	0	0	0	0	0	0	0	0	0	0	0	0	0	0	0	0	0	0	0
0	0	0	0	0	0	0	0	0	0	0	0	0	0	0	0	0	0	0	0	0	0	0	0	0	0	0	0	0	0	0
0	0	0	0	0	0	0	0	0	0	0	0	0	0	0	0	0	0	0	0	0	0	0	0	0	0	0	0	0	0	0
0	0	0	0	0	0	0	0	0	0	0	0	0	0	0	0	0	0	0	0	0	0	0	0	0	0	0	0	0	0	0
0	0	0	0	0	0	0	0	0	0	0	0	0	0	0	0	0	0	0	0	0	0	0	0	0	0	0	0	0	0	0
0	0	0	0	0	0	0	0	0	0	0	0	0	0	0	0	0	0	0	0	0	0	0	0	0	0	0	0	0	0	0
0	0	0	0	0	0	0	0	0	0	0	0	0	0	0	0	0	0	0	0	0	0	0	0	0	0	0	0	0	0	0
0	0	0	0	0	0	0	0	0	0	0	0	0	0	0	0	0	0	0	0	0	0	0	0	0	0	0	0	0	0	0
0	0	0	0	0	0	0	0	0	0	0	0	0	0	0	0	0	0	0	0	0	0	0	0	0	0	0	0	0	0	0
0	0	0	0	0	0	0	0	0	0	0	0	0	0	0	0	0	0	0	0	0	0	0	0	0	0	0	0	0	0	0
0	0	0	0	0	0	0	0	0	0	0	0	0	0	0	0	0	0	0	0	0	0	0	0	0	0	0	0	0	0	0
0	0	0	0	0	0	0	0	0	0	0	0	0	0	0	0	0	0	0	0	0	0	0	0	0	0	0	0	0	0	0
0	0	0	0	0	0	0	0	0	0	0	0	0	0	0	0	0	0	0	0	0	0	0	0	0	0	0	0	0	0	0
0	0	0	0	0	0	0	0	0	0	0	0	0	0	0	0	0	0	0	0	0	0	0	0	0	0	0	0	0	0	0
0	0	0	0	0	0	0	0	0	0	0	0	0	0	0	0	0	0	0	0	0	0	0	0	0	0	0	0	0	0	0
0	0	0	0	0	0	0	0	0	0	0	0	0	0	0	0	0	0	0	0	0	0	0	0	0	0	0	0	0	0	0
0	0	0	0	0	0	0	0	0	0	0	0	0	0	0	0	0	0	0	0	0	0	0	0	0	0	0	0	0	0	0
0	0	0	0	0	0	0	0	0	0	0	0	0	0	0	0	0	0	0	0	0	0	0	0	0	0	0	0	0	0	0
0	0	0	0	0	0	0	0	0	0	0	0	0	0	0	0	0	0	0	0	0	0	0	0	0	0	0	0	0	0	0
0	0	0	0	0	0	0	0	0	0	0	0	0	0	0	0	0	0	0	0	0	0	0	0	0	0	0	0	0	0	0
0	0	0	0	0	0	0	0	0	0	0	0	0	0	0	0	0	0	0	0	0	0	0	0	0	0	0	0	0	0	0
0	0	0	0	0	0	0	0	0	0	0	0	0	0	0	0	0	0	0	0	0	0	0	0	0	0	0	0	0	0	0
0	0	0	0	0	0	0	0	0	0	0	0	0	0	0	0	0	0	0	0	0	0	0	0	0	0	0	0	0	0	0
0	0	0	0	0	0	0	0	0	0	0	0	0	0	0	0	0	0	0	0	0	0	0	0	0	0	0	0	0	0	0
0	0	0	0	0	0	0	0	0	0	0	0	0	0	0	0	0	0	0	0	0	0	0	0	0	0	0	0	0	0	0
0	0	0	0	0	0	0	0	0	0	0	0	0	0	0	0	0	0	0	0	0	0	0	0	0	0	0	0	0	0	0
0	0	0	0	0	0	0	0	0	0	0	0	0	0	0	0	0	0	0	0	0	0	0	0	0	0	0	0	0	0	0
0	0	0	0	0	0	0	0	0	0	0	0	0	0	0	0	0	0	0	0	0	0	0	0	0	0	0	0	0	0	0
0	0	0	0	0	0	0	0	0	0	0	0	0	0	0	0	0	0	0	0	0	0	0	0	0	0	0	0	0	0	0
0	0	0	0	0	0	0	0	0	0	0	0	0	0	0	0	0	0	0	0	0	0	0	0	0	0	0	0	0	0	0
0	0	0	0	0	0	0	0	0	0	0	0	0	0	0	0	0	0	0	0	0	0	0	0	0	0	0	0	0	0	0
0	0	0	0	0	0	0	0	0	0	0	0	0	0	0	0	0	0	0	0	0	0	0	0	0	0	0	0	0	0	0
0	0	0	0	0	0	0	0	0	0	0	0	0	0	0	0	0	0	0	0	0	0	0	0	0	0	0	0	0	0	0
0	0	0	0	0	0	0	0	0	0	0	0	0	0	0	0	0	0	0	0	0	0	0	0	0	0	0	0	0	0	0
0	0	0	0	0	0	0	0	0	0	0	0	0	0	0	0	0	0	0	0	0	0	0	0	0	0	0	0	0	0	0
0	0	0	0	0	0	0	0	0	0	0	0	0	0	0	0	0	0	0	0	0	0	0	0	0	0	0	0	0	0	0
0	0	0	0	0	0	0	0	0	0	0	0	0	0	0	0	0	0	0	0	0	0	0	0	0	0	0	0	0	0	0
0	0	0	0	0	0	0	0	0	0	0	0	0	0	0	0	0	0	0	0	0	0	0	0	0	0	0	0	0	0	0
0	0	0	0	0	0	0	0	0	0	0	0	0	0	0	0	0	0	0	0	0	0	0	0	0	0	0	0	0	0	0
0	0	0	0	0	0	0	0	0	0	0	0	0	0	0	0	0	0	0	0	0	0	0	0	0	0	0	0	0	0	0
0	0	0	0	0	0	0	0	0	0	0	0	0	0	0	0	0	0	0	0	0	0	0	0	0	0	0	0	0	0	0
0	0	0	0	0	0	0	0	0	0	0	0	0	0	0	0	0	0	0	0	0	0	0	0	0	0	0	0	0	0	0
0	0	0	0	0	0	0	0	0	0	0	0	0	0	0	0	0	0	0	0	0	0	0	0	0	0	0	0	0	0	0
0	0	0	0	0	0	0	0	0	0	0	0	0	0	0	0	0	0	0	0	0	0	0	0	0	0	0	0	0	0	0
0	0	0	0	0	0	0	0	0	0	0	0	0	0	0	0	0	0	0	0	0	0	0	0	0	0	0	0	0	0	0
0	0	0	0	0	0	0	0	0	0	0	0	0	0	0	0	0	0	0	0	0	0	0	0	0	0	0	0	0	0	0
0	0	0	0	0	0	0	0	0	0	0	0	0	0	0	0	0	0	0	0	0	0	0	0	0	0	0	0	0	0	0
0	0	0	0	0	0	0	0	0	0	0	0	0	0	0	0	0	0	0	0	0	0	0	0	0	0	0	0	0	0	0
0	0	0	0	0	0	0	0	0	0	0	0	0	0	0	0	0	0	0	0	0	0	0	0	0	0	0	0	0	0	0
0	0	0	0	0	0	0	0	0	0	0	0	0	0	0	0	0	0	0	0	0	0	0	0	0	0	0	0	0	0	0
0	0	0	0	0	0	0	0	0	0	0	0	0	0	0	0	0	0	0	0	0	0	0	0	0	0	0	0	0	0	0
0	0	0	0	0	0	0	0	0	0	0	0	0	0	0	0	0	0	0	0	0	0	0	0	0	0	0	0	0	0	0
0	0	0	0	0	0	0	0	0	0	0	0	0	0	0	0	0	0	0	0	0	0	0	0	0	0	0	0	0	0	0
0	0	0	0	0	0	0	0	0	0	0	0	0	0	0	0	0	0	0	0	0	0	0	0	0	0	0	0	0	0	0
0	0	0	0	0	0	0	0	0	0	0	0	0	0	0	0	0	0	0	0	0	0	0	0	0	0	0	0	0	0	0
0	0	0	0	0	0	0	0	0	0	0	0	0	0	0	0	0	0	0	0	0	0	0	0	0	0	0	0	0	0	0
0	0	0	0	0	0	0	0	0	0	0	0	0	0	0	0	0	0	0	0	0	0	0	0	0	0	0	0	0	0	0
0	0	0	0	0	0	0	0	0	0	0	0	0	0	0	0	0	0	0	0	0	0	0	0	0	0	0	0	0	0	0
0	0	0	0	0	0	0	0	0	0	0	0	0	0	0	0	0	0	0	0	0	0	0	0	0	0	0	0	0	0	0
0	0	0	0	0	0	0	0	0	0	0	0	0	0	0	0	0	0	0	0	0	0	0	0	0	0	0	0	0	0	0
0	0	0	0	0	0	0	0	0	0	0	0	0	0	0	0	0	0	0	0	0	0	0	0	0	0	0	0	0	0	0
0	0	0	0	0	0	0	0	0	0	0	0	0	0	0	0	0	0	0	0	0	0	0	0	0	0	0	0	0	0	0
0	0	0	0	0	0	0	0	0	0	0	0	0	0	0	0	0	0	0	0	0	0	0	0	0	0	0	0	0	0	0
0	0	0	0	0	0	0	0	0	0	0	0	0	0	0	0	0	0	0	0	0	0	0	0	0	0	0	0	0	0	0
0	0	0	0	0	0	0	0	0	0	0	0	0	0	0	0	0	0	0	0	0	0	0	0	0	0	0	0	0	0	0
0	0	0	0	0	0	0	0	0	0	0	0	0	0	0	0	0	0	0	0	0	0	0	0	0	0	0	0	0	0	0
0	0	0	0	0	0	0	0	0	0	0	0	0	0	0	0	0	0	0	0	0	0	0	0	0	0	0	0	0	0	0
0	0	0	0	0	0	0	0	0	0	0	0	0	0	0	0	0	0	0	0	0	0	0	0	0	0	0	0	0	0	0
0	0	0	0	0	0	0	0	0	0	0	0	0	0	0	0	0	0	0	0	0	0	0	0	0	0	0	0	0	0	0
0	0	0	0	0	0	0	0	0	0	0	0	0	0	0	0	0	0	0	0	0	0	0	0	0	0	0	0	0	0	0
0	0	0	0	0	0	0	0	0	0	0	0	0	0	0	0	0	0	0	0	0	0	0	0	0	0	0	0	0	0	0
0	0	0	0	0	0	0	0	0	0	0	0	0	0	0	0	0	0	0	0	0	0	0	0	0	0	0	0	0	0	0
0	0	0	0	0	0	0	0	0	0	0	0	0	0	0	0	0	0	0	0	0	0	0	0	0	0	0	0	0	0	0
0	0	0	0	0	0	0	0	0	0	0	0	0	0	0	0	0	0	0	0	0	0	0	0	0	0	0	0	0	0	0
0	0	0	0	0	0	0	0	0	0	0	0	0	0	0	0	0	0	0	0	0	0	0	0	0	0	0	0	0	0	0
0	0	0	0	0	0	0	0	0	0	0	0	0	0	0	0	0	0	0	0	0	0	0	0	0	0	0	0	0	0	0
0	0	0	0	0	0	0	0	0	0	0	0	0	0	0	0	0	0	0	0	0	0	0	0	0	0	0	0	0	0	0
0	0	0	0	0	0	0	0	0	0	0	0	0	0	0	0	0	0	0	0	0	0	0	0	0	0	0	0	0	0	0
0	0	0	0	0	0	0	0	0	0	0	0	0	0	0	0	0	0	0	0	0	0	0	0	0	0	0	0	0	0	0
0	0	0	0	0	0	0	0	0	0	0	0	0	0	0	0	0	0	0	0	0	0	0	0	0	0	0	0	0	0	0
0	0	0	0	0	0	0	0	0	0	0	0	0	0	0	0	0	0	0	0	0	0	0	0	0	0	0	0	0	0	0
0	0	0	0	0	0	0	0	0	0	0	0	0	0	0	0	0	0	0	0	0	0	0	0	0	0	0	0	0	0	0
0	0	0	0	0	0	0	0	0	0	0	0	0	0	0	0	0	0	0	0	0	0	0	0	0	0	0	0	0	0	0
0	0	0	0	0	0	0	0	0	0	0	0	0	0	0	0	0	0	0	0	0	0	0	0	0	0	0	0	0	0	0
0	0	0	0	0	0	0	0	0	0	0	0	0	0	0	0	0	0	0	0	0	0	0	0	0	0	0	0	0	0	0
0	0	0	0	0	0	0	0	0	0	0	0	0	0	0	0	0	0	0	0	0	0	0	0	0	0	0	0	0	0	0
0	0	0	0	0	0	0	0	0	0	0	0	0	0	0	0	0	0	0	0	0	0	0	0	0	0	0	0	0	0	0
0	0	0	0	0	0	0	0	0	0	0	0	0	0	0	0	0	0	0	0	0	0	0	0	0	0	0	0	0	0	0
0	0	0	0	0	0	0	0	0	0	0	0	0	0	0	0	0	0	0	0	0	0	0	0	0	0	0	0	0	0	0
0	0	0	0	0	0	0	0	0	0	0	0	0	0	0	0	0	0	0	0	0	0	0	0	0	0	0	0	0	0	0
0	0	0	0	0	0	0	0	0	0	0	0	0	0	0	0	0	0	0	0	0	0	0	0	0	0	0	0	0	0	0
0	0	0	0	0	0	0	0	0	0	0	0	0	0	0	0	0	0	0	0	0	0	0	0	0	0	0	0	0	0	0
0	0	0	0	0	0	0	0	0	0	0	0	0	0	0	0	0	0	0	0	0	0	0	0	0	0	0	0	0	0	0
0	0	0	0	0	0	0	0	0	0	0	0	0	0	0	0	0	0	0	0	0	0	0	0	0	0	0	0	0	0	0
0	0	0	0	0	0	0	0	0	0	0	0	0	0	0	0	0	0	0	0	0	0	0	0	0	0	0	0	0	0	0
0	0	0	0	0	0	0	0	0	0	0	0	0	0	0	0	0	0	0	0	0	0	0	0	0	0	0	0	0	0	0
0	0	0	0	0	0	0	0	0	0	0	0	0	0	0	0	0	0	0	0	0	0	0	0	0	0	0	0	0	0	0
0	0	0	0	0	0	0	0	0	0	0	0	0	0	0	0	0	0	0	0	0	0	0	0	0	0	0	0	0	0	0
0	0	0	0	0	0	0	0	0	0	0	0	0	0	0	0	0	0	0	0	0	0	0	0	0	0	0	0	0	0	0
0	0	0	0	0	0	0	0	0	0	0	0	0	0	0	0	0	0	0	0	0	0	0	0	0	0	0	0	0	0	0
0	0	0	0	0	0	0	0	0	0	0	0	0	0	0	0	0	0	0	0	0	0	0	0	0	0	0	0	0	0	0
0	0	0	0	0	0	0	0	0	0	0	0	0	0	0	0	0	0	0	0	0	0	0	0	0	0	0	0	0	0	0
0	0	0	0	0	0	0	0	0	0	0	0	0	0	0	0	0	0	0	0	0	0	0	0	0	0	0	0	0	0	0
0	0	0	0	0	0	0	0	0	0	0	0	0	0	0	0	0	0	0	0	0	0	0	0	0	0	0	0	0	0	0
0	0	0	0	0	0	0	0	0	0	0	0	0	0	0	0	0	0	0	0	0	0	0	0	0	0	0	0	0	0	0
0	0	0	0	0	0	0	0	0	0	0	0	0	0	0	0	0	0	0	0	0	0	0	0	0	0	0	0	0	0	0
0	0	0	0	0	0	0	0	0	0	0	0	0	0	0	0	0	0	0	0	0	0	0	0	0	0	0	0	0	0	0
0	0	0	0	0	0	0	0	0	0	0	0	0	0	0	0	0	0	0	0	0	0	0	0	0	0	0	0	0	0	0
0	0	0	0	0	0	0	0	0	0	0	0	0	0	0	0	0	0	0	0	0	0	0	0	0	0	0	0	0	0	0
0	0	0	0	0	0	0	0	0	0	0	0	0	0	0	0	0	0	0	0	0	0	0	0	0	0	0	0	0	0	0
0	0	0	0	0	0	0	0	0	0	0	0	0	0	0	0	0	0	0	0	0	0	0	0	0	0	0	0	0	0	0
0	0	0	0	0	0	0	0	0	0	0	0	0	0	0	0	0	0	0	0	0	0	0	0	0	0	0	0	0	0	0
0	0	0	0	0	0	0	0	0	0	0	0	0	0	0	0	0	0	0	0	0	0	0	0	0	0	0	0	0	0	0
0	0	0	0	0	0	0	0	0	0	0	0	0	0	0	0	0	0	0	0	0	0	0	0	0	0	0	0	0	0	0
0	0	0	0	0	0	0	0	0	0	0	0	0	0	0	0	0	0	0	0	0	0	0	0	0	0	0	0	0	0	0
0	0	0	0	0	0	0	0	0	0	0	0	0	0	0	0	0	0	0	0	0	0	0	0	0	0	0	0	0	0	0
0	0	0	0	0	0	0	0	0	0	0	0	0	0	0	0	0	0	0	0	0	0	0	0	0	0	0	0	0	0	0
0	0	0	0	0	0	0	0	0	0	0	0	0	0	0	0	0	0	0	0	0	0	0	0	0	0	0	0	0	0	0
0	0	0	0	0	0	0	0	0	0	0	0	0	0	0	0	0	0	0	0	0	0	0	0	0	0	0	0	0	0	0
0	0	0	0	0	0	0	0	0	0	0	0	0	0	0	0	0	0	0	0	0	0	0	0	0	0	0	0	0	0	0
0	0	0	0	0	0	0	0	0	0	0	0	0	0	0	0	0	0	0	0	0	0	0	0	0	0	0	0	0	0	0
0	0	0	0	0	0	0	0	0	0	0	0	0	0	0	0	0	0	0	0	0	0	0	0	0	0	0	0	0	0	0
0	0	0	0	0	0	0	0	0	0	0	0	0	0	0	0	0	0	0	0	0	0	0	0	0	0	0	0	0	0	0
0	0	0	0	0	0	0	0	0	0	0	0	0	0	0	0	0	0	0	0	0	0	0	0	0	0	0	0	0	0	0
0	0	0	0	0	0	0	0	0	0	0	0	0	0	0	0	0	0	0	0	0	0	0	0	0	0	0	0	0	0	0
0	0	0	0	0	0	0	0	0	0	0	0	0	0	0	0	0	0	0	0	0	0	0	0	0	0	0	0	0	0	0
0	0	0	0	0	0	0	0	0	0	0	0	0	0	0	0	0	0	0	0	0	0	0	0	0	0	0	0	0	0	0
0	0	0	0	0	0	0	0	0	0	0	0	0	0	0	0	0	0	0	0	0	0	0	0	0	0	0	0	0	0	0
0	0	0	0	0	0	0	0	0	0	0	0	0	0	0	0	0	0	0	0	0	0	0	0	0	0	0	0	0	0	0
0	0	0	0	0	0	0	0	0	0	0	0	0	0	0	0	0	0	0	0	0	0	0	0	0	0	0	0	0	0	0
0	0	0	0	0	0	0	0	0	0	0	0	0	0	0	0	0	0	0	0	0	0	0	0	0	0	0	0	0	0	0
0	0	0	0	0	0	0	0	0	0	0	0	0	0	0	0	0	0	0	0	0	0	0	0	0	0	0	0	0	0	0
0	0	0	0	0	0	0	0	0	0	0	0	0	0	0	0	0	0	0	0	0	0	0	0	0	0	0	0	0	0	0
0	0	0	0	0	0	0	0	0	0	0	0	0	0	0	0	0	0	0	0	0	0	0	0	0	0	0	0	0	0	0
0	0	0	0	0	0	0	0	0	0	0	0	0	0	0	0	0	0	0	0	0	0	0	0	0	0	0	0	0	0	0
0	0	0	0	0	0	0	0	0	0	0	0	0	0	0	0	0	0	0	0	0	0	0	0	0	0	0	0	0	0	0
0	0	0	0	0	0	0	0	0	0	0	0	0	0	0	0	0	0	0	0	0	0	0	0	0	0	0	0	0	0	0
0	0	0	0	0	0	0	0	0	0	0	0	0	0	0	0	0	0	0	0	0	0	0	0	0	0	0	0	0	0	0
0	0	0	0	0	0	0	0	0	0	0	0	0	0	0	0	0	0	0	0	0	0	0	0	0	0	0	0	0	0	0
0	0	0	0	0	0	0	0	0	0	0	0	0	0	0	0	0	0	0	0	0	0	0	0	0	0	0	0	0	0	0
0	0	0	0	0	0	0	0	0	0	0	0	0	0	0	0	0	0	0	0	0	0	0	0	0	0	0	0	0	0	0
0	0	0	0	0	0	0	0	0	0	0	0	0	0	0	0	0	0	0	0	0	0	0	0	0	0	0	0	0	0	0
0	0	0	0	0	0	0	0	0	0	0	0	0	0	0	0	0	0	0	0	0	0	0	0	0	0	0	0	0	0	0
0	0	0	0	0	0	0	0	0	0	0	0	0	0	0	0	0	0	0	0	0	0	0	0	0	0	0	0	0	0	0
0	0	0	0	0	0	0	0	0	0	0	0	0	0	0	0	0	0	0	0	0	0	0	0	0	0	0	0	0	0	0
0	0	0	0	0	0	0	0	0	0	0	0	0	0	0	0	0	0	0	0	0	0	0	0	0	0	0	0	0	0	0
0	0	0	0	0	0	0	0	0	0	0	0	0	0	0	0	0	0	0	0	0	0	0	0	0	0	0	0	0	0	0
0	0	0	0	0	0	0	0	0	0	0	0	0	0	0	0	0	0	0	0	0	0	0	0	0	0	0	0	0	0	0
0	0	0	0	0	0	0	0	0	0	0	0	0	0	0	0	0	0	0	0	0	0	0	0	0	0	0	0	0	0	0
0	0	0	0	0	0	0	0	0	0	0	0	0	0	0	0	0	0	0	0	0	0	0	0	0	0	0	0	0	0	0
0	0	0	0	0	0	0	0	0	0	0	0	0	0	0	0	0	0	0	0	0	0	0	0	0	0	0	0	0	0	0
0	0	0	0	0	0	0	0	0	0	0	0	0	0	0	0	0	0	0	0	0	0	0	0	0	0	0	0	0	0	0
0	0	0	0	0	0	0	0	0	0	0	0	0	0	0	0	0	0	0	0	0	0	0	0	0	0	0	0	0	0	0
0	0	0	0	0	0	0	0	0	0	0	0	0	0	0	0	0	0	0	0	0	0	0	0	0	0	0	0	0	0	0
0	0	0	0	0	0	0	0	0	0	0	0	0	0	0	0	0	0	0	0	0	0	0	0	0	0	0	0	0	0	0
0	0	0	0	0	0	0	0	0	0	0	0	0	0	0	0	0	0	0	0	0	0	0	0	0	0	0	0	0	0	0
0	0	0	0	0	0	0	0	0	0	0	0	0	0	0	0	0	0	0	0	0	0	0	0	0	0	0	0	0	0	0
0	0	0	0	0	0	0	0	0	0	0	0	0	0	0	0	0	0	0	0	0	0	0	0	0	0	0	0	0	0	0
0	0	0	0	0	0	0	0	0	0	0	0	0	0	0	0	0	0	0	0	0	0	0	0	0	0	0	0	0	0	0
0	0	0	0	0	0	0	0	0	0	0	0	0	0	0	0	0	0	0	0	0	0	0	0	0	0	0	0	0	0	0
0	0	0	0	0	0	0	0	0	0	0	0	0	0	0	0	0	0	0	0	0	0	0	0	0	0	0	0	0	0	0
0	0	0	0	0	0	0	0	0	0	0	0	0	0	0	0	0	0	0	0	0	0	0	0	0	0	0	0	0	0	0
0	0	0	0	0	0	0	0	0	0	0	0	0	0	0	0	0	0	0	0	0	0	0	0	0	0	0	0	0	0	0
0	0	0	0	0	0	0	0	0	0	0	0	0	0	0	0	0	0	0	0	0	0	0	0	0	0	0	0	0	0	0
0	0	0	0	0	0	0	0	0	0	0	0	0	0	0	0	0	0	0	0	0	0	0	0	0	0	0	0	0	0	0
0	0	0	0	0	0	0	0	0	0	0	0	0	0	0	0	0	0	0	0	0	0	0	0	0	0	0	0	0	0	0
0	0	0	0	0	0	0	0	0	0	0	0	0	0	0	0	0	0	0	0	0	0	0	0	0	0	0	0	0	0	0
0	0	0	0	0	0	0	0	0	0	0	0	0	0	0	0	0	0	0	0	0	0	0	0	0	0	0	0	0	0	0
0	0	0	0	0	0	0	0	0	0	0	0	0	0	0	0	0	0	0	0	0	0	0	0	0	0	0	0	0	0	0
0	0	0	0	0	0	0	0	0	0	0	0	0	0	0	0	0	0	0	0	0	0	0	0	0	0	0	0	0	0	0
0	0	0	0	0	0	0	0	0	0	0	0	0	0	0	0	0	0	0	0	0	0	0	0	0	0	0	0	0	0	0
0	0	0	0	0	0	0	0	0	0	0	0	0	0	0	0	0	0	0	0	0	0	0	0	0	0	0	0	0	0	0
0	0	0	0	0	0	0	0	0	0	0	0	0	0	0	0	0	0	0	0	0	0	0	0	0	0	0	0	0	0	0
0	0	0	0	0	0	0	0	0	0	0	0	0	0	0	0	0	0	0	0	0	0	0	0	0	0	0	0	0	0	0
0	0	0	0	0	0	0	0	0	0	0	0	0	0	0	0	0	0	0	0	0	0	0	0	0	0	0	0	0	0	0
0	0	0	0	0	0	0	0	0	0	0	0	0	0	0	0	0	0	0	0	0	0	0	0	0	0	0	0	0	0	0
0	0	0	0	0	0	0	0	0	0	0	0	0	0	0	0	0	0	0	0	0	0	0	0	0	0	0	0	0	0	0
0	0	0	0	0	0	0	0	0	0	0	0	0	0	0	0	0	0	0	0	0	0	0	0	0	0	0	0	0	0	0
0	0	0	0	0	0	0	0	0	0	0	0	0	0	0	0	0	0	0	0	0	0	0	0	0	0	0	0	0	0	0
0	0	0	0	0	0	0	0	0	0	0	0	0	0	0	0	0	0	0	0	0	0	0	0	0	0	0	0	0	0	0
0	0	0	0	0	0	0	0	0	0	0	0	0	0	0	0	0	0	0	0	0	0	0	0	0	0	0	0	0	0	0
0	0	0	0	0	0	0	0	0	0	0	0	0	0	0	0	0	0	0	0	0	0	0	0	0	0	0	0	0	0	0
0	0	0	0	0	0	0	0	0	0	0	0	0	0	0	0	0	0	0	0	0	0	0	0	0	0	0	0	0	0	0
0	0	0	0	0	0	0	0	0	0	0	0	0	0	0	0	0	0	0	0	0	0	0	0	0	0	0	0	0	0	0
0	0	0	0	0	0	0	0	0	0	0	0	0	0	0	0	0	0	0	0	0	0	0	0	0	0	0	0	0	0	0
0	0	0	0	0	0	0	0	0	0	0	0	0	0	0	0	0	0	0	0	0	0	0	0	0	0	0	0	0	0	0
0	0	0	0	0	0	0	0	0	0	0	0	0	0	0	0	0	0	0	0	0	0	0	0	0	0	0	0	0	0	0
0	0	0	0	0	0	0	0	0	0	0	0	0	0	0	0	0	0	0	0	0	0	0	0	0	0	0	0	0	0	0
0	0	0	0	0	0	0	0	0	0	0	0	0	0	0	0	0	0	0	0	0	0	0	0	0	0	0	0	0	0	0
0	0	0	0	0	0	0	0	0	0	0	0	0	0	0	0	0	0	0	0	0	0	0	0	0	0	0	0	0	0	0
0	0	0	0	0	0	0	0	0	0	0	0	0	0	0	0	0	0	0	0	0	0	0	0	0	0	0	0	0	0	0
0	0	0	0	0	0	0	0	0	0	0	0	0	0	0	0	0	0	0	0	0	0	0	0	0	0	0	0	0	0	0
0	0	0	0	0	0	0	0	0	0	0	0	0	0	0	0	0	0	0	0	0	0	0	0	0	0	0	0	0	0	0
0	0	0	0	0	0	0	0	0	0	0	0	0	0	0	0	0	0	0	0	0	0	0	0	0	0	0	0	0	0	0
0	0	0	0	0	0	0	0	0	0	0	0	0	0	0	0	0	0	0	0	0	0	0	0	0	0	0	0	0	0	0
0	0	0	0	0	0	0	0	0	0	0	0	0	0	0	0	0	0	0	0	0	0	0	0	0	0	0	0	0	0	0
0	0	0	0	0	0	0	0	0	0	0	0	0	0	0	0	0	0	0	0	0	0	0	0	0	0	0	0	0	0	0
0	0	0	0	0	0	0	0	0	0	0	0	0	0	0	0	0	0	0	0	0	0	0	0	0	0	0	0	0	0	0
0	0	0	0	0	0	0	0	0	0	0	0	0	0	0	0	0	0	0	0	0	0	0	0	0	0	0	0	0	0	0
0	0	0	0	0	0	0	0	0	0	0	0	0	0	0	0	0	0	0	0	0	0	0	0	0	0	0	0	0	0	0
0	0	0	0	0	0	0	0	0	0	0	0	0	0	0	0	0	0	0	0	0	0	0	0	0	0	0	0	0	0	0
0	0	0	0	0	0	0	0	0	0	0	0	0	0	0	0	0	0	0	0	0	0	0	0	0	0	0	0	0	0	0
0	0	0	0	0	0	0	0	0	0	0	0	0	0	0	0	0	0	0	0	0	0	0	0	0	0	0	0	0	0	0
0	0	0	0	0	0	0	0	0	0	0	0	0	0	0	0	0	0	0	0	0	0	0	0	0	0	0	0	0	0	0
0	0	0	0	0	0	0	0	0	0	0	0	0	0	0	0	0	0	0	0	0	0	0	0	0	0	0	0	0	0	0
0	0	0	0	0	0	0	0	0	0	0	0	0	0	0	0	0	0	0	0	0	0	0	0	0	0	0	0	0	0	0
0	0	0	0	0	0	0	0	0	0	0	0	0	0	0	0	0	0	0	0	0	0	0	0	0	0	0	0	0	0	0
0	0	0	0	0	0	0	0	0	0	0	0	0	0	0	0	0	0	0	0	0	0	0	0	0	0	0	0	0	0	0
0	0	0	0	0	0	0	0	0	0	0	0	0	0	0	0	0	0	0	0	0	0	0	0	0	0	0	0	0	0	0
0	0	0	0	0	0	0	0	0	0	0	0	0	0	0	0	0	0	0	0	0	0	0	0	0	0	0	0	0	0	0
0	0	0	0	0	0	0	0	0	0	0	0	0	0	0	0	0	0	0	0	0	0	0	0	0	0	0	0	0	0	0
0	0	0	0	0	0	0	0	0	0	0	0	0	0	0	0	0	0	0	0	0	0	0	0	0	0	0	0	0	0	0
0	0	0	0	0	0	0	0	0	0	0	0	0	0	0	0	0	0	0	0	0	0	0	0	0	0	0	0	0	0	0
0	0	0	0	0	0	0	0	0	0	0	0	0	0	0	0	0	0	0	0	0	0	0	0	0	0	0	0	0	0	0
0	0	0	0	0	0	0	0	0	0	0	0	0	0	0	0	0	0	0	0	0	0	0	0	0	0	0	0	0	0	0
0	0	0	0	0	0	0	0	0	0	0	0	0	0	0	0	0	0	0	0	0	0	0	0	0	0	0	0	0	0	0
0	0	0	0	0	0	0	0	0	0	0	0	0	0	0	0	0	0	0	0	0	0	0	0	0	0	0	0	0	0	0
0	0	0	0	0	0	0	0	0	0	0	0	0	0	0	0	0	0	0	0	0	0	0	0	0	0	0	0	0	0	0
0	0	0	0	0	0	0	0	0	0	0	0	0	0	0	0	0	0	0	0	0	0	0	0	0	0	0	0	0	0	0
0	0	0	0	0	0	0	0	0	0	0	0	0	0	0	0	0	0	0	0	0	0	0	0	0	0	0	0	0	0	0
0	0	0	0	0	0	0	0	0	0	0	0	0	0	0	0	0	0	0	0	0	0	0	0	0	0	0	0	0	0	0
0	0	0	0	0	0	0	0	0	0	0	0	0	0	0	0	0	0	0	0	0	0	0	0	0	0	0	0	0	0	0
0	0	0	0	0	0	0	0	0	0	0	0	0	0	0	0	0	0	0	0	0	0	0	0	0	0	0	0	0	0	0
0	0	0	0	0	0	0	0	0	0	0	0	0	0	0	0	0	0	0	0	0	0	0	0	0	0	0	0	0	0	0
0	0	0	0	0	0	0	0	0	0	0	0	0	0	0	0	0	0	0	0	0	0	0	0	0	0	0	0	0	0	0
0	0	0	0	0	0	0	0	0	0	0	0	0	0	0	0	0	0	0	0	0	0	0	0	0	0	0	0	0	0	0
0	0	0	0	0	0	0	0	0	0	0	0	0	0	0	0	0	0	0	0	0	0	0	0	0	0	0	0	0	0	0
0	0	0	0	0	0	0	0	0	0	0	0	0	0	0	0	0	0	0	0	0	0	0	0	0	0	0	0	0	0	0
0	0	0	0	0	0	0	0	0	0	0	0	0	0	0	0	0	0	0	0	0	0	0	0	0	0	0	0	0	0	0
0	0	0	0	0	0	0	0	0	0	0	0	0	0	0	0	0	0	0	0	0	0	0	0	0	0	0	0	0	0	0
0	0	0	0	0	0	0	0	0	0	0	0	0	0	0	0	0	0	0	0	0	0	0	0	0	0	0	0	0	0	0
0	0	0	0	0	0	0	0	0	0	0	0	0	0	0	0	0	0	0	0	0	0	0	0	0	0	0	0	0	0	0
0	0	0	0	0	0	0	0	0	0	0	0	0	0	0	0	0	0	0	0	0	0	0	0	0	0	0	0	0	0	0
0	0	0	0	0	0	0	0	0	0	0	0	0	0	0	0	0	0	0	0	0	0	0	0	0	0	0	0	0	0	0
0	0	0	0	0	0	0	0	0	0	0	0	0	0	0	0	0	0	0	0	0	0	0	0	0	0	0	0	0	0	0
0	0	0	0	0	0	0	0	0	0	0	0	0	0	0	0	0	0	0	0	0	0	0	0	0	0	0	0	0	0	0
0	0	0	0	0	0	0	0	0	0	0	0	0	0	0	0	0	0	0	0	0	0	0	0	0	0	0	0	0	0	0
0	0	0	0	0	0	0	0	0	0	0	0	0	0	0	0	0	0	0	0	0	0	0	0	0	0	0	0	0	0	0
0	0	0	0	0	0	0	0	0	0	0	0	0	0	0	0	0	0	0	0	0	0	0	0	0	0	0	0	0	0	0
0	0	0	0	0	0	0	0	0	0	0	0	0	0	0	0	0	0	0	0	0	0	0	0	0	0	0	0	0	0	0
0	0	0	0	0	0	0	0	0	0	0	0	0	0	0	0	0	0	0	0	0	0	0	0	0	0	0	0	0	0	0
0	0	0	0	0	0	0	0	0	0	0	0	0	0	0	0	0	0	0	0	0	0	0	0	0	0	0	0	0	0	0
0	0	0	0	0	0	0	0	0	0	0	0	0	0	0	0	0	0	0	0	0	0	0	0	0	0	0	0	0	0	0
0	0	0	0	0	0	0	0	0	0	0	0	0	0	0	0	0	0	0	0	0	0	0	0	0	0	0	0	0	0	0
0	0	0	0	0	0	0	0	0	0	0	0	0	0	0	0	0	0	0	0	0	0	0	0	0	0	0	0	0	0	0
0	0	0	0	0	0	0	0	0	0	0	0	0	0	0	0	0	0	0	0	0	0	0	0	0	0	0	0	0	0	0
0	0	0	0	0	0	0	0	0	0	0	0	0	0	0	0	0	0	0	0	0	0	0	0	0	0	0	0	0	0	0
0	0	0	0	0	0	0	0	0	0	0	0	0	0	0	0	0	0	0	0	0	0	0	0	0	0	0	0	0	0	0
0	0	0	0	0	0	0	0	0	0	0	0	0	0	0	0	0	0	0	0	0	0	0	0	0	0	0	0	0	0	0
0	0	0	0	0	0	0	0	0	0	0	0	0	0	0	0	0	0	0	0	0	0	0	0	0	0	0	0	0	0	0
0	0	0	0	0	0	0	0	0	0	0	0	0	0	0	0	0	0	0	0	0	0	0	0	0	0	0	0	0	0	0
0	0	0	0	0	0	0	0	0	0	0	0	0	0	0	0	0	0	0	0	0	0	0	0	0	0	0	0	0	0	0
0	0	0	0	0	0	0	0	0	0	0	0	0	0	0	0	0	0	0	0	0	0	0	0	0	0	0	0	0	0	0
0	0	0	0	0	0	0	0	0	0	0	0	0	0	0	0	0	0	0	0	0	0	0	0	0	0	0	0	0	0	0
0	0	0	0	0	0	0	0	0	0	0	0	0	0	0	0	0	0	0	0	0	0	0	0	0	0	0	0	0	0	0
0	0	0	0	0	0	0	0	0	0	0	0	0	0	0	0	0	0	0	0	0	0	0	0	0	0	0	0	0	0	0
0	0	0	0	0	0	0	0	0	0	0	0	0	0	0	0	0	0	0	0	0	0	0	0	0	0	0	0	0	0	0
0	0	0	0	0	0	0	0	0	0	0	0	0	0	0	0	0	0	0	0	0	0	0	0	0	0	0	0	0	0	0
0	0	0	0	0	0	0	0	0	0	0	0	0	0	0	0	0	0	0	0	0	0	0	0	0	0	0	0	0	0	0
0	0	0	0	0	0	0	0	0	0	0	0	0	0	0	0	0	0	0	0	0	0	0	0	0	0	0	0	0	0	0
0	0	0	0	0	0	0	0	0	0	0	0	0	0	0	0	0	0	0	0	0	0	0	0	0	0	0	0	0	0	0
0	0	0	0	0	0	0	0	0	0	0	0	0	0	0	0	0	0	0	0	0	0	0	0	0	0	0	0	0	0	0
0	0	0	0	0	0	0	0	0	0	0	0	0	0	0	0	0	0	0	0	0	0	0	0	0	0	0	0	0	0	0
0	0	0	0	0	0	0	0	0	0	0	0	0	0	0	0	0	0	0	0	0	0	0	0	0	0	0	0	0	0	0
0	0	0	0	0	0	0	0	0	0	0	0	0	0	0	0	0	0	0	0	0	0	0	0	0	0	0	0	0	0	0
0	0	0	0	0	0	0	0	0	0	0	0	0	0	0	0	0	0	0	0	0	0	0	0	0	0	0	0	0	0	0
0	0	0	0	0	0	0	0	0	0	0	0	0	0	0	0	0	0	0	0	0	0	0	0	0	0	0	0	0	0	0
0	0	0	0	0	0	0	0	0	0	0	0	0	0	0	0	0	0	0	0	0	0	0	0	0	0	0	0	0	0	0
0	0	0	0	0	0	0	0	0	0	0	0	0	0	0	0	0	0	0	0	0	0	0	0	0	0	0	0	0	0	0
0	0	0	0	0	0	0	0	0	0	0	0	0	0	0	0	0	0	0	0	0	0	0	0	0	0	0	0	0	0	0
0	0	0	0	0	0	0	0	0	0	0	0	0	0	0	0	0	0	0	0	0	0	0	0	0	0	0	0	0	0	0
0	0	0	0	0	0	0	0	0	0	0	0	0	0	0	0	0	0	0	0	0	0	0	0	0	0	0	0	0	0	0
0	0	0	0	0	0	0	0	0	0	0	0	0	0	0	0	0	0	0	0	0	0	0	0	0	0	0	0	0	0	0
0	0	0	0	0	0	0	0	0	0	0	0	0	0	0	0	0	0	0	0	0	0	0	0	0	0	0	0	0	0	0
0	0	0	0	0	0	0	0	0	0	0	0	0	0	0	0	0	0	0	0	0	0	0	0	0	0	0	0	0	0	0
0	0	0	0	0	0	0	0	0	0	0	0	0	0	0	0	0	0	0	0	0	0	0	0	0	0	0	0	0	0	0
0	0	0	0	0	0	0	0	0	0	0	0	0	0	0	0	0	0	0	0	0	0	0	0	0	0	0	0	0	0	0
0	0	0	0	0	0	0	0	0	0	0	0	0	0	0	0	0	0	0	0	0	0	0	0	0	0	0	0	0	0	0
0	0	0	0	0	0	0	0	0	0	0	0	0	0	0	0	0	0	0	0	0	0	0	0	0	0	0	0	0	0	0
0	0	0	0	0	0	0	0	0	0	0	0	0	0	0	0	0	0	0	0	0	0	0	0	0	0	0	0	0	0	0
0	0	0	0	0	0	0	0	0	0	0	0	0	0	0	0	0	0	0	0	0	0	0	0	0	0	0	0	0	0	0
0	0	0	0	0	0	0	0	0	0	0	0	0	0	0	0	0	0	0	0	0	0	0	0	0	0	0	0	0	0	0
0	0	0	0	0	0	0	0	0	0	0	0	0	0	0	0	0	0	0	0	0	0	0	0	0	0	0	0	0	0	0
0	0	0	0	0	0	0	0	0	0	0	0	0	0	0	0	0	0	0	0	0	0	0	0	0	0	0	0	0	0	0
0	0	0	0	0	0	0	0	0	0	0	0	0	0	0	0	0	0	0	0	0	0	0	0	0	0	0	0	0	0	0
0	0	0	0	0	0	0	0	0	0	0	0	0	0	0	0	0	0	0	0	0	0	0	0	0	0	0	0	0	0	0
0	0	0	0	0	0	0	0	0	0	0	0	0	0	0	0	0	0	0	0	0	0	0	0	0	0	0	0	0	0	0
0	0	0	0	0	0	0	0	0	0	0	0	0	0	0	0	0	0	0	0	0	0	0	0	0	0	0	0	0	0	0
0	0	0	0	0	0	0	0	0	0	0	0	0	0	0	0	0	0	0	0	0	0	0	0	0	0	0	0	0	0	0
0	0	0	0	0	0	0	0	0	0	0	0	0	0	0	0	0	0	0	0	0	0	0	0	0	0	0	0	0	0	0
0	0	0	0	0	0	0	0	0	0	0	0	0	0	0	0	0	0	0	0	0	0	0	0	0	0	0	0	0	0	0
0	0	0	0	0	0	0	0	0	0	0	0	0	0	0	0	0	0	0	0	0	0	0	0	0	0	0	0	0	0	0
0	0	0	0	0	0	0	0	0	0	0	0	0	0	0	0	0	0	0	0	0	0	0	0	0	0	0	0	0	0	0
0	0	0	0	0	0	0	0	0	0	0	0	0	0	0	0	0	0	0	0	0	0	0	0	0	0	0	0	0	0	0
0	0	0	0	0	0	0	0	0	0	0	0	0	0	0	0	0	0	0	0	0	0	0	0	0	0	0	0	0	0	0
0	0	0	0	0	0	0	0	0	0	0	0	0	0	0	0	0	0	0	0	0	0	0	0	0	0	0	0	0	0	0
0	0	0	0	0	0	0	0	0	0	0	0	0	0	0	0	0	0	0	0	0	0	0	0	0	0	0	0	0	0	0
0	0	0	0	0	0	0	0	0	0	0	0	0	0	0	0	0	0	0	0	0	0	0	0	0	0	0	0	0	0	0
0	0	0	0	0	0	0	0	0	0	0	0	0	0	0	0	0	0	0	0	0	0	0	0	0	0	0	0	0	0	0
0	0	0	0	0	0	0	0	0	0	0	0	0	0	0	0	0	0	0	0	0	0	0	0	0	0	0	0	0	0	0
0	0	0	0	0	0	0	0	0	0	0	0	0	0	0	0	0	0	0	0	0	0	0	0	0	0	0	0	0	0	0
0	0	0	0	0	0	0	0	0	0	0	0	0	0	0	0	0	0	0	0	0	0	0	0	0	0	0	0	0	0	0
0	0	0	0	0	0	0	0	0	0	0	0	0	0	0	0	0	0	0	0	0	0	0	0	0	0	0	0	0	0	0
0	0	0	0	0	0	0	0	0	0	0	0	0	0	0	0	0	0	0	0	0	0	0	0	0	0	0	0	0	0	0
0	0	0	0	0	0	0	0	0	0	0	0	0	0	0	0	0	0	0	0	0	0	0	0	0	0	0	0	0	0	0
0	0	0	0	0	0	0	0	0	0	0	0	0	0	0	0	0	0	0	0	0	0	0	0	0	0	0	0	0	0	0
0	0	0	0	0	0	0	0	0	0	0	0	0	0	0	0	0	0	0	0	0	0	0	0	0	0	0	0	0	0	0
0	0	0	0	0	0	0	0	0	0	0	0	0	0	0	0	0	0	0	0	0	0	0	0	0	0	0	0	0	0	0
0	0	0	0	0	0	0	0	0	0	0	0	0	0	0	0	0	0	0	0	0	0	0	0	0	0	0	0	0	0	0
0	0	0	0	0	0	0	0	0	0	0	0	0	0	0	0	0	0	0	0	0	0	0	0	0	0	0	0	0	0	0
0	0	0	0	0	0	0	0	0	0	0	0	0	0	0	0	0	0	0	0	0	0	0	0	0	0	0	0	0	0	0
0	0	0	0	0	0	0	0	0	0	0	0	0	0	0	0	0	0	0	0	0	0	0	0	0	0	0	0	0	0	0
0	0	0	0	0	0	0	0	0	0	0	0	0	0	0	0	0	0	0	0	0	0	0	0	0	0	0	0	0	0	0
0	0	0	0	0	0	0	0	0	0	0	0	0	0	0	0	0	0	0	0	0	0	0	0	0	0	0	0	0	0	0
0	0	0	0	0	0	0	0	0	0	0	0	0	0	0	0	0	0	0	0	0	0	0	0	0	0	0	0	0	0	0
0	0	0	0	0	0	0	0	0	0	0	0	0	0	0	0	0	0	0	0	0	0	0	0	0	0	0	0	0	0	0
0	0	0	0	0	0	0	0	0	0	0	0	0	0	0	0	0	0	0	0	0	0	0	0	0	0	0	0	0	0	0
0	0	0	0	0	0	0	0	0	0	0	0	0	0	0	0	0	0	0	0	0	0	0	0	0	0	0	0	0	0	0
0	0	0	0	0	0	0	0	0	0	0	0	0	0	0	0	0	0	0	0	0	0	0	0	0	0	0	0	0	0	0
0	0	0	0	0	0	0	0	0	0	0	0	0	0	0	0	0	0	0	0	0	0	0	0	0	0	0	0	0	0	0
0	0	0	0	0	0	0	0	0	0	0	0	0	0	0	0	0	0	0	0	0	0	0	0	0	0	0	0	0	0	0
0	0	0	0	0	0	0	0	0	0	0	0	0	0	0	0	0	0	0	0	0	0	0	0	0	0	0	0	0	0	0
0	0	0	0	0	0	0	0	0	0	0	0	0	0	0	0	0	0	0	0	0	0	0	0	0	0	0	0	0	0	0
0	0	0	0	0	0	0	0	0	0	0	0	0	0	0	0	0	0	0	0	0	0	0	0	0	0	0	0	0	0	0
0	0	0	0	0	0	0	0	0	0	0	0	0	0	0	0	0	0	0	0	0	0	0	0	0	0	0	0	0	0	0
0	0	0	0	0	0	0	0	0	0	0	0	0	0	0	0	0	0	0	0	0	0	0	0	0	0	0	0	0	0	0
0	0	0	0	0	0	0	0	0	0	0	0	0	0	0	0	0	0	0	0	0	0	0	0	0	0	0	0	0	0	0
0	0	0	0	0	0	0	0	0	0	0	0	0	0	0	0	0	0	0	0	0	0	0	0	0	0	0	0	0	0	0
0	0	0	0	0	0	0	0	0	0	0	0	0	0	0	0	0	0	0	0	0	0	0	0	0	0	0	0	0	0	0
0	0	0	0	0	0	0	0	0	0	0	0	0	0	0	0	0	0	0	0	0	0	0	0	0	0	0	0	0	0	0
0	0	0	0	0	0	0	0	0	0	0	0	0	0	0	0	0	0	0	0	0	0	0	0	0	0	0	0	0	0	0
0	0	0	0	0	0	0	0	0	0	0	0	0	0	0	0	0	0	0	0	0	0	0	0	0	0	0	0	0	0	0
0	0	0	0	0	0	0	0	0	0	0	0	0	0	0	0	0	0	0	0	0	0	0	0	0	0	0	0	0	0	0
0	0	0	0	0	0	0	0	0	0	0	0	0	0	0	0	0	0	0	0	0	0	0	0	0	0	0	0	0	0	0
0	0	0	0	0	0	0	0	0	0	0	0	0	0	0	0	0	0	0	0	0	0	0	0	0	0	0	0	0	0	0
0	0	0	0	0	0	0	0	0	0	0	0	0	0	0	0	0	0	0	0	0	0	0	0	0	0	0	0	0	0	0
0	0	0	0	0	0	0	0	0	0	0	0	0	0	0	0	0	0	0	0	0	0	0	0	0	0	0	0	0	0	0
0	0	0	0	0	0	0	0	0	0	0	0	0	0	0	0	0	0	0	0	0	0	0	0	0	0	0	0	0	0	0
0	0	0	0	0	0	0	0	0	0	0	0	0	0	0	0	0	0	0	0	0	0	0	0	0	0	0	0	0	0	0
0	0	0	0	0	0	0	0	0	0	0	0	0	0	0	0	0	0	0	0	0	0	0	0	0	0	0	0	0	0	0
0	0	0	0	0	0	0	0	0	0	0	0	0	0	0	0	0	0	0	0	0	0	0	0	0	0	0	0	0	0	0
0	0	0	0	0	0	0	0	0	0	0	0	0	0	0	0	0	0	0	0	0	0	0	0	0	0	0	0	0	0	0
0	0	0	0	0	0	0	0	0	0	0	0	0	0	0	0	0	0	0	0	0	0	0	0	0	0	0	0	0	0	0
0	0	0	0	0	0	0	0	0	0	0	0	0	0	0	0	0	0	0	0	0	0	0	0	0	0	0	0	0	0	0
0	0	0	0	0	0	0	0	0	0	0	0	0	0	0	0	0	0	0	0	0	0	0	0	0	0	0	0	0	0	0
0	0	0	0	0	0	0	0	0	0	0	0	0	0	0	0	0	0	0	0	0	0	0	0	0	0	0	0	0	0	0
0	0	0	0	0	0	0	0	0	0	0	0	0	0	0	0	0	0	0	0	0	0	0	0	0	0	0	0	0	0	0
0	0	0	0	0	0	0	0	0	0	0	0	0	0	0	0	0	0	0	0	0	0	0	0	0	0	0	0	0	0	0
0	0	0	0	0	0	0	0	0	0	0	0	0	0	0	0	0	0	0	0	0	0	0	0	0	0	0	0	0	0	0
0	0	0	0	0	0	0	0	0	0	0	0	0	0	0	0	0	0	0	0	0	0	0	0	0	0	0	0	0	0	0
0	0	0	0	0	0	0	0	0	0	0	0	0	0	0	0	0	0	0	0	0	0	0	0	0	0	0	0	0	0	0
0	0	0	0	0	0	0	0	0	0	0	0	0	0	0	0	0	0	0	0	0	0	0	0	0	0	0	0	0	0	0
0	0	0	0	0	0	0	0	0	0	0	0	0	0	0	0	0	0	0	0	0	0	0	0	0	0	0	0	0	0	0
0	0	0	0	0	0	0	0	0	0	0	0	0	0	0	0	0	0	0	0	0	0	0	0	0	0	0	0	0	0	0
0	0	0	0	0	0	0	0	0	0	0	0	0	0	0	0	0	0	0	0	0	0	0	0	0	0	0	0	0	0	0
0	0	0	0	0	0	0	0	0	0	0	0	0	0	0	0	0	0	0	0	0	0	0	0	0	0	0	0	0	0	0
0	0	0	0	0	0	0	0	0	0	0	0	0	0	0	0	0	0	0	0	0	0	0	0	0	0	0	0	0	0	0
0	0	0	0	0	0	0	0	0	0	0	0	0	0	0	0	0	0	0	0	0	0	0	0	0	0	0	0	0	0	0
0	0	0	0	0	0	0	0	0	0	0	0	0	0	0	0	0	0	0	0	0	0	0	0	0	0	0	0	0	0	0
0	0	0	0	0	0	0	0	0	0	0	0	0	0	0	0	0	0	0	0	0	0	0	0	0	0	0	0	0	0	0
0	0	0	0	0	0	0	0	0	0	0	0	0	0	0	0	0	0	0	0	0	0	0	0	0	0	0	0	0	0	0
0	0	0	0	0	0	0	0	0	0	0	0	0	0	0	0	0	0	0	0	0	0	0	0	0	0	0	0	0	0	0
0	0	0	0	0	0	0	0	0	0	0	0	0	0	0	0	0	0	0	0	0	0	0	0	0	0	0	0	0	0	0
0	0	0	0	0	0	0	0	0	0	0	0	0	0	0	0	0	0	0	0	0	0	0	0	0	0	0	0	0	0	0
0	0	0	0	0	0	0	0	0	0	0	0	0	0	0	0	0	0	0	0	0	0	0	0	0	0	0	0	0	0	0
0	0	0	0	0	0	0	0	0	0	0	0	0	0	0	0	0	0	0	0	0	0	0	0	0	0	0	0	0	0	0
0	0	0	0	0	0	0	0	0	0	0	0	0	0	0	0	0	0	0	0	0	0	0	0	0	0	0	0	0	0	0
0	0	0	0	0	0	0	0	0	0	0	0	0	0	0	0	0	0	0	0	0	0	0	0	0	0	0	0	0	0	0
0	0	0	0	0	0	0	0	0	0	0	0	0	0	0	0	0	0	0	0	0	0	0	0	0	0	0	0	0	0	0
0	0	0	0	0	0	0	0	0	0	0	0	0	0	0	0	0	0	0	0	0	0	0	0	0	0	0	0	0	0	0
0	0	0	0	0	0	0	0	0	0	0	0	0	0	0	0	0	0	0	0	0	0	0	0	0	0	0	0	0	0	0
0	0	0	0	0	0	0	0	0	0	0	0	0	0	0	0	0	0	0	0	0	0	0	0	0	0	0	0	0	0	0
0	0	0	0	0	0	0	0	0	0	0	0	0	0	0	0	0	0	0	0	0	0	0	0	0	0	0	0	0	0	0
0	0	0	0	0	0	0	0	0	0	0	0	0	0	0	0	0	0	0	0	0	0	0	0	0	0	0	0	0	0	0
0	0	0	0	0	0	0	0	0	0	0	0	0	0	0	0	0	0	0	0	0	0	0	0	0	0	0	0	0	0	0
0	0	0	0	0	0	0	0	0	0	0	0	0	0	0	0	0	0	0	0	0	0	0	0	0	0	0	0	0	0	0
0	0	0	0	0	0	0	0	0	0	0	0	0	0	0	0	0	0	0	0	0	0	0	0	0	0	0	0	0	0	0
0	0	0	0	0	0	0	0	0	0	0	0	0	0	0	0	0	0	0	0	0	0	0	0	0	0	0	0	0	0	0
0	0	0	0	0	0	0	0	0	0	0	0	0	0	0	0	0	0	0	0	0	0	0	0	0	0	0	0	0	0	0
0	0	0	0	0	0	0	0	0	0	0	0	0	0	0	0	0	0	0	0	0	0	0	0	0	0	0	0	0	0	0
0	0	0	0	0	0	0	0	0	0	0	0	0	0	0	0	0	0	0	0	0	0	0	0	0	0	0	0	0	0	0
0	0	0	0	0	0	0	0	0	0	0	0	0	0	0	0	0	0	0	0	0	0	0	0	0	0	0	0	0	0	0
0	0	0	0	0	0	0	0	0	0	0	0	0	0	0	0	0	0	0	0	0	0	0	0	0	0	0	0	0	0	0
0	0	0	0	0	0	0	0	0	0	0	0	0	0	0	0	0	0	0	0	0	0	0	0	0	0	0	0	0	0	0
0	0	0	0	0	0	0	0	0	0	0	0	0	0	0	0	0	0	0	0	0	0	0	0	0	0	0	0	0	0	0
0	0	0	0	0	0	0	0	0	0	0	0	0	0	0	0	0	0	0	0	0	0	0	0	0	0	0	0	0	0	0
0	0	0	0	0	0	0	0	0	0	0	0	0	0	0	0	0	0	0	0	0	0	0	0	0	0	0	0	0	0	0
0	0	0	0	0	0	0	0	0	0	0	0	0	0	0	0	0	0	0	0	0	0	0	0	0	0	0	0	0	0	0
0	0	0	0	0	0	0	0	0	0	0	0	0	0	0	0	0	0	0	0	0	0	0	0	0	0	0	0	0	0	0
0	0	0	0	0	0	0	0	0	0	0	0	0	0	0	0	0	0	0	0	0	0	0	0	0	0	0	0	0	0	0
0	0	0	0	0	0	0	0	0	0	0	0	0	0	0	0	0	0	0	0	0	0	0	0	0	0	0	0	0	0	0
0	0	0	0	0	0	0	0	0	0	0	0	0	0	0	0	0	0	0	0	0	0	0	0	0	0	0	0	0	0	0
0	0	0	0	0	0	0	0	0	0	0	0	0	0	0	0	0	0	0	0	0	0	0	0	0	0	0	0	0	0	0
0	0	0	0	0	0	0	0	0	0	0	0	0	0	0	0	0	0	0	0	0	0	0	0	0	0	0	0	0	0	0
0	0	0	0	0	0	0	0	0	0	0	0	0	0	0	0	0	0	0	0	0	0	0	0	0	0	0	0	0	0	0
0	0	0	0	0	0	0	0	0	0	0	0	0	0	0	0	0	0	0	0	0	0	0	0	0	0	0	0	0	0	0
0	0	0	0	0	0	0	0	0	0	0	0	0	0	0	0	0	0	0	0	0	0	0	0	0	0	0	0	0	0	0
0	0	0	0	0	0	0	0	0	0	0	0	0	0	0	0	0	0	0	0	0	0	0	0	0	0	0	0	0	0	0
0	0	0	0	0	0	0	0	0	0	0	0	0	0	0	0	0	0	0	0	0	0	0	0	0	0	0	0	0	0	0
0	0	0	0	0	0	0	0	0	0	0	0	0	0	0	0	0	0	0	0	0	0	0	0	0	0	0	0	0	0	0
0	0	0	0	0	0	0	0	0	0	0	0	0	0	0	0	0	0	0	0	0	0	0	0	0	0	0	0	0	0	0
0	0	0	0	0	0	0	0	0	0	0	0	0	0	0	0	0	0	0	0	0	0	0	0	0	0	0	0	0	0	0
0	0	0	0	0	0	0	0	0	0	0	0	0	0	0	0	0	0	0	0	0	0	0	0	0	0	0	0	0	0	0
0	0	0	0	0	0	0	0	0	0	0	0	0	0	0	0	0	0	0	0	0	0	0	0	0	0	0	0	0	0	0
0	0	0	0	0	0	0	0	0	0	0	0	0	0	0	0	0	0	0	0	0	0	0	0	0	0	0	0	0	0	0
0	0	0	0	0	0	0	0	0	0	0	0	0	0	0	0	0	0	0	0	0	0	0	0	0	0	0	0	0	0	0
0	0	0	0	0	0	0	0	0	0	0	0	0	0	0	0	0	0	0	0	0	0	0	0	0	0	0	0	0	0	0
0	0	0	0	0	0	0	0	0	0	0	0	0	0	0	0	0	0	0	0	0	0	0	0	0	0	0	0	0	0	0
0	0	0	0	0	0	0	0	0	0	0	0	0	0	0	0	0	0	0	0	0	0	0	0	0	0	0	0	0	0	0
0	0	0	0	0	0	0	0	0	0	0	0	0	0	0	0	0	0	0	0	0	0	0	0	0	0	0	0	0	0	0
0	0	0	0	0	0	0	0	0	0	0	0	0	0	0	0	0	0	0	0	0	0	0	0	0	0	0	0	0	0	0
0	0	0	0	0	0	0	0	0	0	0	0	0	0	0	0	0	0	0	0	0	0	0	0	0	0	0	0	0	0	0
0	0	0	0	0	0	0	0	0	0	0	0	0	0	0	0	0	0	0	0	0	0	0	0	0	0	0	0	0	0	0
0	0	0	0	0	0	0	0	0	0	0	0	0	0	0	0	0	0	0	0	0	0	0	0	0	0	0	0	0	0	0
0	0	0	0	0	0	0	0	0	0	0	0	0	0	0	0	0	0	0	0	0	0	0	0	0	0	0	0	0	0	0
0	0	0	0	0	0	0	0	0	0	0	0	0	0	0	0	0	0	0	0	0	0	0	0	0	0	0	0	0	0	0
0	0	0	0	0	0	0	0	0	0	0	0	0	0	0	0	0	0	0	0	0	0	0	0	0	0	0	0	0	0	0
0	0	0	0	0	0	0	0	0	0	0	0	0	0	0	0	0	0	0	0	0	0	0	0	0	0	0	0	0	0	0
0	0	0	0	0	0	0	0	0	0	0	0	0	0	0	0	0	0	0	0	0	0	0	0	0	0	0	0	0	0	0
0	0	0	0	0	0	0	0	0	0	0	0	0	0	0	0	0	0	0	0	0	0	0	0	0	0	0	0	0	0	0
0	0	0	0	0	0	0	0	0	0	0	0	0	0	0	0	0	0	0	0	0	0	0	0	0	0	0	0	0	0	0
0	0	0	0	0	0	0	0	0	0	0	0	0	0	0	0	0	0	0	0	0	0	0	0	0	0	0	0	0	0	0
0	0	0	0	0	0	0	0	0	0	0	0	0	0	0	0	0	0	0	0	0	0	0	0	0	0	0	0	0	0	0
0	0	0	0	0	0	0	0	0	0	0	0	0	0	0	0	0	0	0	0	0	0	0	0	0	0	0	0	0	0	0
0	0	0	0	0	0	0	0	0	0	0	0	0	0	0	0	0	0	0	0	0	0	0	0	0	0	0	0	0	0	0
0	0	0	0	0	0	0	0	0	0	0	0	0	0	0	0	0	0	0	0	0	0	0	0	0	0	0	0	0	0	0
0	0	0	0	0	0	0	0	0	0	0	0	0	0	0	0	0	0	0	0	0	0	0	0	0	0	0	0	0	0	0
0	0	0	0	0	0	0	0	0	0	0	0	0	0	0	0	0	0	0	0	0	0	0	0	0	0	0	0	0	0	0
0	0	0	0	0	0	0	0	0	0	0	0	0	0	0	0	0	0	0	0	0	0	0	0	0	0	0	0	0	0	0
0	0	0	0	0	0	0	0	0	0	0	0	0	0	0	0	0	0	0	0	0	0	0	0	0	0	0	0	0	0	0
0	0	0	0	0	0	0	0	0	0	0	0	0	0	0	0	0	0	0	0	0	0	0	0	0	0	0	0	0	0	0
0	0	0	0	0	0	0	0	0	0	0	0	0	0	0	0	0	0	0	0	0	0	0	0	0	0	0	0	0	0	0
0	0	0	0	0	0	0	0	0	0	0	0	0	0	0	0	0	0	0	0	0	0	0	0	0	0	0	0	0	0	0
0	0	0	0	0	0	0	0	0	0	0	0	0	0	0	0	0	0	0	0	0	0	0	0	0	0	0	0	0	0	0
0	0	0	0	0	0	0	0	0	0	0	0	0	0	0	0	0	0	0	0	0	0	0	0	0	0	0	0	0	0	0
0	0	0	0	0	0	0	0	0	0	0	0	0	0	0	0	0	0	0	0	0	0	0	0	0	0	0	0	0	0	0
0	0	0	0	0	0	0	0	0	0	0	0	0	0	0	0	0	0	0	0	0	0	0	0	0	0	0	0	0	0	0
0	0	0	0	0	0	0	0	0	0	0	0	0	0	0	0	0	0	0	0	0	0	0	0	0	0	0	0	0	0	0
0	0	0	0	0	0	0	0	0	0	0	0	0	0	0	0	0	0	0	0	0	0	0	0	0	0	0	0	0	0	0
0	0	0	0	0	0	0	0	0	0	0	0	0	0	0	0	0	0	0	0	0	0	0	0	0	0	0	0	0	0	0
0	0	0	0	0	0	0	0	0	0	0	0	0	0	0	0	0	0	0	0	0	0	0	0	0	0	0	0	0	0	0
0	0	0	0	0	0	0	0	0	0	0	0	0	0	0	0	0	0	0	0	0	0	0	0	0	0	0	0	0	0	0
0	0	0	0	0	0	0	0	0	0	0	0	0	0	0	0	0	0	0	0	0	0	0	0	0	0	0	0	0	0	0
0	0	0	0	0	0	0	0	0	0	0	0	0	0	0	0	0	0	0	0	0	0	0	0	0	0	0	0	0	0	0
0	0	0	0	0	0	0	0	0	0	0	0	0	0	0	0	0	0	0	0	0	0	0	0	0	0	0	0	0	0	0
0	0	0	0	0	0	0	0	0	0	0	0	0	0	0	0	0	0	0	0	0	0	0	0	0	0	0	0	0	0	0
0	0	0	0	0	0	0	0	0	0	0	0	0	0	0	0	0	0	0	0	0	0	0	0	0	0	0	0	0	0	0
0	0	0	0	0	0	0	0	0	0	0	0	0	0	0	0	0	0	0	0	0	0	0	0	0	0	0	0	0	0	0
0	0	0	0	0	0	0	0	0	0	0	0	0	0	0	0	0	0	0	0	0	0	0	0	0	0	0	0	0	0	0
0	0	0	0	0	0	0	0	0	0	0	0	0	0	0	0	0	0	0	0	0	0	0	0	0	0	0	0	0	0	0
0	0	0	0	0	0	0	0	0	0	0	0	0	0	0	0	0	0	0	0	0	0	0	0	0	0	0	0	0	0	0
0	0	0	0	0	0	0	0	0	0	0	0	0	0	0	0	0	0	0	0	0	0	0	0	0	0	0	0	0	0	0
0	0	0	0	0	0	0	0	0	0	0	0	0	0	0	0	0	0	0	0	0	0	0	0	0	0	0	0	0	0	0
0	0	0	0	0	0	0	0	0	0	0	0	0	0	0	0	0	0	0	0	0	0	0	0	0	0	0	0	0	0	0
0	0	0	0	0	0	0	0	0	0	0	0	0	0	0	0	0	0	0	0	0	0	0	0	0	0	0	0	0	0	0
0	0	0	0	0	0	0	0	0	0	0	0	0	0	0	0	0	0	0	0	0	0	0	0	0	0	0	0	0	0	0
0	0	0	0	0	0	0	0	0	0	0	0	0	0	0	0	0	0	0	0	0	0	0	0	0	0	0	0	0	0	0
0	0	0	0	0	0	0	0	0	0	0	0	0	0	0	0	0	0	0	0	0	0	0	0	0	0	0	0	0	0	0
0	0	0	0	0	0	0	0	0	0	0	0	0	0	0	0	0	0	0	0	0	0	0	0	0	0	0	0	0	0	0
0	0	0	0	0	0	0	0	0	0	0	0	0	0	0	0	0	0	0	0	0	0	0	0	0	0	0	0	0	0	0
0	0	0	0	0	0	0	0	0	0	0	0	0	0	0	0	0	0	0	0	0	0	0	0	0	0	0	0	0	0	0
0	0	0	0	0	0	0	0	0	0	0	0	0	0	0	0	0	0	0	0	0	0	0	0	0	0	0	0	0	0	0
0	0	0	0	0	0	0	0	0	0	0	0	0	0	0	0	0	0	0	0	0	0	0	0	0	0	0	0	0	0	0
0	0	0	0	0	0	0	0	0	0	0	0	0	0	0	0	0	0	0	0	0	0	0	0	0	0	0	0	0	0	0
0	0	0	0	0	0	0	0	0	0	0	0	0	0	0	0	0	0	0	0	0	0	0	0	0	0	0	0	0	0	0
0	0	0	0	0	0	0	0	0	0	0	0	0	0	0	0	0	0	0	0	0	0	0	0	0	0	0	0	0	0	0
0	0	0	0	0	0	0	0	0	0	0	0	0	0	0	0	0	0	0	0	0	0	0	0	0	0	0	0	0	0	0
0	0	0	0	0	0	0	0	0	0	0	0	0	0	0	0	0	0	0	0	0	0	0	0	0	0	0	0	0	0	0
0	0	0	0	0	0	0	0	0	0	0	0	0	0	0	0	0	0	0	0	0	0	0	0	0	0	0	0	0	0	0
0	0	0	0	0	0	0	0	0	0	0	0	0	0	0	0	0	0	0	0	0	0	0	0	0	0	0	0	0	0	0
0	0	0	0	0	0	0	0	0	0	0	0	0	0	0	0	0	0	0	0	0	0	0	0	0	0	0	0	0	0	0
0	0	0	0	0	0	0	0	0	0	0	0	0	0	0	0	0	0	0	0	0	0	0	0	0	0	0	0	0	0	0
0	0	0	0	0	0	0	0	0	0	0	0	0	0	0	0	0	0	0	0	0	0	0	0	0	0	0	0	0	0	0
0	0	0	0	0	0	0	0	0	0	0	0	0	0	0	0	0	0	0	0	0	0	0	0	0	0	0	0	0	0	0
0	0	0	0	0	0	0	0	0	0	0	0	0	0	0	0	0	0	0	0	0	0	0	0	0	0	0	0	0	0	0
0	0	0	0	0	0	0	0	0	0	0	0	0	0	0	0	0	0	0	0	0	0	0	0	0	0	0	0	0	0	0
0	0	0	0	0	0	0	0	0	0	0	0	0	0	0	0	0	0	0	0	0	0	0	0	0	0	0	0	0	0	0
0	0	0	0	0	0	0	0	0	0	0	0	0	0	0	0	0	0	0	0	0	0	0	0	0	0	0	0	0	0	0
0	0	0	0	0	0	0	0	0	0	0	0	0	0	0	0	0	0	0	0	0	0	0	0	0	0	0	0	0	0	0
0	0	0	0	0	0	0	0	0	0	0	0	0	0	0	0	0	0	0	0	0	0	0	0	0	0	0	0	0	0	0
0	0	0	0	0	0	0	0	0	0	0	0	0	0	0	0	0	0	0	0	0	0	0	0	0	0	0	0	0	0	0
0	0	0	0	0	0	0	0	0	0	0	0	0	0	0	0	0	0	0	0	0	0	0	0	0	0	0	0	0	0	0
0	0	0	0	0	0	0	0	0	0	0	0	0	0	0	0	0	0	0	0	0	0	0	0	0	0	0	0	0	0	0
0	0	0	0	0	0	0	0	0	0	0	0	0	0	0	0	0	0	0	0	0	0	0	0	0	0	0	0	0	0	0
0	0	0	0	0	0	0	0	0	0	0	0	0	0	0	0	0	0	0	0	0	0	0	0	0	0	0	0	0	0	0
0	0	0	0	0	0	0	0	0	0	0	0	0	0	0	0	0	0	0	0	0	0	0	0	0	0	0	0	0	0	0
0	0	0	0	0	0	0	0	0	0	0	0	0	0	0	0	0	0	0	0	0	0	0	0	0	0	0	0	0	0	0
0	0	0	0	0	0	0	0	0	0	0	0	0	0	0	0	0	0	0	0	0	0	0	0	0	0	0	0	0	0	0
0	0	0	0	0	0	0	0	0	0	0	0	0	0	0	0	0	0	0	0	0	0	0	0	0	0	0	0	0	0	0
0	0	0	0	0	0	0	0	0	0	0	0	0	0	0	0	0	0	0	0	0	0	0	0	0	0	0	0	0	0	0
0	0	0	0	0	0	0	0	0	0	0	0	0	0	0	0	0	0	0	0	0	0	0	0	0	0	0	0	0	0	0
0	0	0	0	0	0	0	0	0	0	0	0	0	0	0	0	0	0	0	0	0	0	0	0	0	0	0	0	0	0	0
0	0	0	0	0	0	0	0	0	0	0	0	0	0	0	0	0	0	0	0	0	0	0	0	0	0	0	0	0	0	0
0	0	0	0	0	0	0	0	0	0	0	0	0	0	0	0	0	0	0	0	0	0	0	0	0	0	0	0	0	0	0
0	0	0	0	0	0	0	0	0	0	0	0	0	0	0	0	0	0	0	0	0	0	0	0	0	0	0	0	0	0	0
0	0	0	0	0	0	0	0	0	0	0	0	0	0	0	0	0	0	0	0	0	0	0	0	0	0	0	0	0	0	0
0	0	0	0	0	0	0	0	0	0	0	0	0	0	0	0	0	0	0	0	0	0	0	0	0	0	0	0	0	0	0
0	0	0	0	0	0	0	0	0	0	0	0	0	0	0	0	0	0	0	0	0	0	0	0	0	0	0	0	0	0	0
0	0	0	0	0	0	0	0	0	0	0	0	0	0	0	0	0	0	0	0	0	0	0	0	0	0	0	0	0	0	0
0	0	0	0	0	0	0	0	0	0	0	0	0	0	0	0	0	0	0	0	0	0	0	0	0	0	0	0	0	0	0
0	0	0	0	0	0	0	0	0	0	0	0	0	0	0	0	0	0	0	0	0	0	0	0	0	0	0	0	0	0	0
0	0	0	0	0	0	0	0	0	0	0	0	0	0	0	0	0	0	0	0	0	0	0	0	0	0	0	0	0	0	0
0	0	0	0	0	0	0	0	0	0	0	0	0	0	0	0	0	0	0	0	0	0	0	0	0	0	0	0	0	0	0
0	0	0	0	0	0	0	0	0	0	0	0	0	0	0	0	0	0	0	0	0	0	0	0	0	0	0	0	0	0	0
0	0	0	0	0	0	0	0	0	0	0	0	0	0	0	0	0	0	0	0	0	0	0	0	0	0	0	0	0	0	0
0	0	0	0	0	0	0	0	0	0	0	0	0	0	0	0	0	0	0	0	0	0	0	0	0	0	0	0	0	0	0
0	0	0	0	0	0	0	0	0	0	0	0	0	0	0	0	0	0	0	0	0	0	0	0	0	0	0	0	0	0	0
0	0	0	0	0	0	0	0	0	0	0	0	0	0	0	0	0	0	0	0	0	0	0	0	0	0	0	0	0	0	0
0	0	0	0	0	0	0	0	0	0	0	0	0	0	0	0	0	0	0	0	0	0	0	0	0	0	0	0	0	0	0
0	0	0	0	0	0	0	0	0	0	0	0	0	0	0	0	0	0	0	0	0	0	0	0	0	0	0	0	0	0	0
0	0	0	0	0	0	0	0	0	0	0	0	0	0	0	0	0	0	0	0	0	0	0	0	0	0	0	0	0	0	0
0	0	0	0	0	0	0	0	0	0	0	0	0	0	0	0	0	0	0	0	0	0	0	0	0	0	0	0	0	0	0
0	0	0	0	0	0	0	0	0	0	0	0	0	0	0	0	0	0	0	0	0	0	0	0	0	0	0	0	0	0	0
0	0	0	0	0	0	0	0	0	0	0	0	0	0	0	0	0	0	0	0	0	0	0	0	0	0	0	0	0	0	0
0	0	0	0	0	0	0	0	0	0	0	0	0	0	0	0	0	0	0	0	0	0	0	0	0	0	0	0	0	0	0
0	0	0	0	0	0	0	0	0	0	0	0	0	0	0	0	0	0	0	0	0	0	0	0	0	0	0	0	0	0	0
0	0	0	0	0	0	0	0	0	0	0	0	0	0	0	0	0	0	0	0	0	0	0	0	0	0	0	0	0	0	0
0	0	0	0	0	0	0	0	0	0	0	0	0	0	0	0	0	0	0	0	0	0	0	0	0	0	0	0	0	0	0
0	0	0	0	0	0	0	0	0	0	0	0	0	0	0	0	0	0	0	0	0	0	0	0	0	0	0	0	0	0	0
0	0	0	0	0	0	0	0	0	0	0	0	0	0	0	0	0	0	0	0	0	0	0	0	0	0	0	0	0	0	0
0	0	0	0	0	0	0	0	0	0	0	0	0	0	0	0	0	0	0	0	0	0	0	0	0	0	0	0	0	0	0
0	0	0	0	0	0	0	0	0	0	0	0	0	0	0	0	0	0	0	0	0	0	0	0	0	0	0	0	0	0	0
0	0	0	0	0	0	0	0	0	0	0	0	0	0	0	0	0	0	0	0	0	0	0	0	0	0	0	0	0	0	0
0	0	0	0	0	0	0	0	0	0	0	0	0	0	0	0	0	0	0	0	0	0	0	0	0	0	0	0	0	0	0
0	0	0	0	0	0	0	0	0	0	0	0	0	0	0	0	0	0	0	0	0	0	0	0	0	0	0	0	0	0	0
0	0	0	0	0	0	0	0	0	0	0	0	0	0	0	0	0	0	0	0	0	0	0	0	0	0	0	0	0	0	0
0	0	0	0	0	0	0	0	0	0	0	0	0	0	0	0	0	0	0	0	0	0	0	0	0	0	0	0	0	0	0
0	0	0	0	0	0	0	0	0	0	0	0	0	0	0	0	0	0	0	0	0	0	0	0	0	0	0	0	0	0	0
0	0	0	0	0	0	0	0	0	0	0	0	0	0	0	0	0	0	0	0	0	0	0	0	0	0	0	0	0	0	0
0	0	0	0	0	0	0	0	0	0	0	0	0	0	0	0	0	0	0	0	0	0	0	0	0	0	0	0	0	0	0
0	0	0	0	0	0	0	0	0	0	0	0	0	0	0	0	0	0	0	0	0	0	0	0	0	0	0	0	0	0	0
0	0	0	0	0	0	0	0	0	0	0	0	0	0	0	0	0	0	0	0	0	0	0	0	0	0	0	0	0	0	0
0	0	0	0	0	0	0	0	0	0	0	0	0	0	0	0	0	0	0	0	0	0	0	0	0	0	0	0	0	0	0
0	0	0	0	0	0	0	0	0	0	0	0	0	0	0	0	0	0	0	0	0	0	0	0	0	0	0	0	0	0	0
0	0	0	0	0	0	0	0	0	0	0	0	0	0	0	0	0	0	0	0	0	0	0	0	0	0	0	0	0	0	0
0	0	0	0	0	0	0	0	0	0	0	0	0	0	0	0	0	0	0	0	0	0	0	0	0	0	0	0	0	0	0
0	0	0	0	0	0	0	0	0	0	0	0	0	0	0	0	0	0	0	0	0	0	0	0	0	0	0	0	0	0	0
0	0	0	0	0	0	0	0	0	0	0	0	0	0	0	0	0	0	0	0	0	0	0	0	0	0	0	0	0	0	0
0	0	0	0	0	0	0	0	0	0	0	0	0	0	0	0	0	0	0	0	0	0	0	0	0	0	0	0	0	0	0
0	0	0	0	0	0	0	0	0	0	0	0	0	0	0	0	0	0	0	0	0	0	0	0	0	0	0	0	0	0	0
0	0	0	0	0	0	0	0	0	0	0	0	0	0	0	0	0	0	0	0	0	0	0	0	0	0	0	0	0	0	0
0	0	0	0	0	0	0	0	0	0	0	0	0	0	0	0	0	0	0	0	0	0	0	0	0	0	0	0	0	0	0
0	0	0	0	0	0	0	0	0	0	0	0	0	0	0	0	0	0	0	0	0	0	0	0	0	0	0	0	0	0	0
0	0	0	0	0	0	0	0	0	0	0	0	0	0	0	0	0	0	0	0	0	0	0	0	0	0	0	0	0	0	0
0	0	0	0	0	0	0	0	0	0	0	0	0	0	0	0	0	0	0	0	0	0	0	0	0	0	0	0	0	0	0
0	0	0	0	0	0	0	0	0	0	0	0	0	0	0	0	0	0	0	0	0	0	0	0	0	0	0	0	0	0	0
0	0	0	0	0	0	0	0	0	0	0	0	0	0	0	0	0	0	0	0	0	0	0	0	0	0	0	0	0	0	0
0	0	0	0	0	0	0	0	0	0	0	0	0	0	0	0	0	0	0	0	0	0	0	0	0	0	0	0	0	0	0
0	0	0	0	0	0	0	0	0	0	0	0	0	0	0	0	0	0	0	0	0	0	0	0	0	0	0	0	0	0	0
0	0	0	0	0	0	0	0	0	0	0	0	0	0	0	0	0	0	0	0	0	0	0	0	0	0	0	0	0	0	0
0	0	0	0	0	0	0	0	0	0	0	0	0	0	0	0	0	0	0	0	0	0	0	0	0	0	0	0	0	0	0
0	0	0	0	0	0	0	0	0	0	0	0	0	0	0	0	0	0	0	0	0	0	0	0	0	0	0	0	0	0	0
0	0	0	0	0	0	0	0	0	0	0	0	0	0	0	0	0	0	0	0	0	0	0	0	0	0	0	0	0	0	0
0	0	0	0	0	0	0	0	0	0	0	0	0	0	0	0	0	0	0	0	0	0	0	0	0	0	0	0	0	0	0
0	0	0	0	0	0	0	0	0	0	0	0	0	0	0	0	0	0	0	0	0	0	0	0	0	0	0	0	0	0	0
0	0	0	0	0	0	0	0	0	0	0	0	0	0	0	0	0	0	0	0	0	0	0	0	0	0	0	0	0	0	0
0	0	0	0	0	0	0	0	0	0	0	0	0	0	0	0	0	0	0	0	0	0	0	0	0	0	0	0	0	0	0
0	0	0	0	0	0	0	0	0	0	0	0	0	0	0	0	0	0	0	0	0	0	0	0	0	0	0	0	0	0	0
0	0	0	0	0	0	0	0	0	0	0	0	0	0	0	0	0	0	0	0	0	0	0	0	0	0	0	0	0	0	0
0	0	0	0	0	0	0	0	0	0	0	0	0	0	0	0	0	0	0	0	0	0	0	0	0	0	0	0	0	0	0
0	0	0	0	0	0	0	0	0	0	0	0	0	0	0	0	0	0	0	0	0	0	0	0	0	0	0	0	0	0	0
0	0	0	0	0	0	0	0	0	0	0	0	0	0	0	0	0	0	0	0	0	0	0	0	0	0	0	0	0	0	0
0	0	0	0	0	0	0	0	0	0	0	0	0	0	0	0	0	0	0	0	0	0	0	0	0	0	0	0	0	0	0
0	0	0	0	0	0	0	0	0	0	0	0	0	0	0	0	0	0	0	0	0	0	0	0	0	0	0	0	0	0	0
0	0	0	0	0	0	0	0	0	0	0	0	0	0	0	0	0	0	0	0	0	0	0	0	0	0	0	0	0	0	0
0	0	0	0	0	0	0	0	0	0	0	0	0	0	0	0	0	0	0	0	0	0	0	0	0	0	0	0	0	0	0
0	0	0	0	0	0	0	0	0	0	0	0	0	0	0	0	0	0	0	0	0	0	0	0	0	0	0	0	0	0	0
0	0	0	0	0	0	0	0	0	0	0	0	0	0	0	0	0	0	0	0	0	0	0	0	0	0	0	0	0	0	0
0	0	0	0	0	0	0	0	0	0	0	0	0	0	0	0	0	0	0	0	0	0	0	0	0	0	0	0	0	0	0
0	0	0	0	0	0	0	0	0	0	0	0	0	0	0	0	0	0	0	0	0	0	0	0	0	0	0	0	0	0	0
0	0	0	0	0	0	0	0	0	0	0	0	0	0	0	0	0	0	0	0	0	0	0	0	0	0	0	0	0	0	0
0	0	0	0	0	0	0	0	0	0	0	0	0	0	0	0	0	0	0	0	0	0	0	0	0	0	0	0	0	0	0
0	0	0	0	0	0	0	0	0	0	0	0	0	0	0	0	0	0	0	0	0	0	0	0	0	0	0	0	0	0	0
0	0	0	0	0	0	0	0	0	0	0	0	0	0	0	0	0	0	0	0	0	0	0	0	0	0	0	0	0	0	0
0	0	0	0	0	0	0	0	0	0	0	0	0	0	0	0	0	0	0	0	0	0	0	0	0	0	0	0	0	0	0
0	0	0	0	0	0	0	0	0	0	0	0	0	0	0	0	0	0	0	0	0	0	0	0	0	0	0	0	0	0	0
0	0	0	0	0	0	0	0	0	0	0	0	0	0	0	0	0	0	0	0	0	0	0	0	0	0	0	0	0	0	0
0	0	0	0	0	0	0	0	0	0	0	0	0	0	0	0	0	0	0	0	0	0	0	0	0	0	0	0	0	0	0
0	0	0	0	0	0	0	0	0	0	0	0	0	0	0	0	0	0	0	0	0	0	0	0	0	0	0	0	0	0	0
0	0	0	0	0	0	0	0	0	0	0	0	0	0	0	0	0	0	0	0	0	0	0	0	0	0	0	0	0	0	0
0	0	0	0	0	0	0	0	0	0	0	0	0	0	0	0	0	0	0	0	0	0	0	0	0	0	0	0	0	0	0
0	0	0	0	0	0	0	0	0	0	0	0	0	0	0	0	0	0	0	0	0	0	0	0	0	0	0	0	0	0	0
0	0	0	0	0	0	0	0	0	0	0	0	0	0	0	0	0	0	0	0	0	0	0	0	0	0	0	0	0	0	0
0	0	0	0	0	0	0	0	0	0	0	0	0	0	0	0	0	0	0	0	0	0	0	0	0	0	0	0	0	0	0
0	0	0	0	0	0	0	0	0	0	0	0	0	0	0	0	0	0	0	0	0	0	0	0	0	0	0	0	0	0	0
0	0	0	0	0	0	0	0	0	0	0	0	0	0	0	0	0	0	0	0	0	0	0	0	0	0	0	0	0	0	0
0	0	0	0	0	0	0	0	0	0	0	0	0	0	0	0	0	0	0	0	0	0	0	0	0	0	0	0	0	0	0
0	0	0	0	0	0	0	0	0	0	0	0	0	0	0	0	0	0	0	0	0	0	0	0	0	0	0	0	0	0	0
0	0	0	0	0	0	0	0	0	0	0	0	0	0	0	0	0	0	0	0	0	0	0	0	0	0	0	0	0	0	0
0	0	0	0	0	0	0	0	0	0	0	0	0	0	0	0	0	0	0	0	0	0	0	0	0	0	0	0	0	0	0
0	0	0	0	0	0	0	0	0	0	0	0	0	0	0	0	0	0	0	0	0	0	0	0	0	0	0	0	0	0	0
0	0	0	0	0	0	0	0	0	0	0	0	0	0	0	0	0	0	0	0	0	0	0	0	0	0	0	0	0	0	0
0	0	0	0	0	0	0	0	0	0	0	0	0	0	0	0	0	0	0	0	0	0	0	0	0	0	0	0	0	0	0
0	0	0	0	0	0	0	0	0	0	0	0	0	0	0	0	0	0	0	0	0	0	0	0	0	0	0	0	0	0	0
0	0	0	0	0	0	0	0	0	0	0	0	0	0	0	0	0	0	0	0	0	0	0	0	0	0	0	0	0	0	0
0	0	0	0	0	0	0	0	0	0	0	0	0	0	0	0	0	0	0	0	0	0	0	0	0	0	0	0	0	0	0
0	0	0	0	0	0	0	0	0	0	0	0	0	0	0	0	0	0	0	0	0	0	0	0	0	0	0	0	0	0	0
0	0	0	0	0	0	0	0	0	0	0	0	0	0	0	0	0	0	0	0	0	0	0	0	0	0	0	0	0	0	0
0	0	0	0	0	0	0	0	0	0	0	0	0	0	0	0	0	0	0	0	0	0	0	0	0	0	0	0	0	0	0
0	0	0	0	0	0	0	0	0	0	0	0	0	0	0	0	0	0	0	0	0	0	0	0	0	0	0	0	0	0	0
0	0	0	0	0	0	0	0	0	0	0	0	0	0	0	0	0	0	0	0	0	0	0	0	0	0	0	0	0	0	0
0	0	0	0	0	0	0	0	0	0	0	0	0	0	0	0	0	0	0	0	0	0	0	0	0	0	0	0	0	0	0
0	0	0	0	0	0	0	0	0	0	0	0	0	0	0	0	0	0	0	0	0	0	0	0	0	0	0	0	0	0	0
0	0	0	0	0	0	0	0	0	0	0	0	0	0	0	0	0	0	0	0	0	0	0	0	0	0	0	0	0	0	0
0	0	0	0	0	0	0	0	0	0	0	0	0	0	0	0	0	0	0	0	0	0	0	0	0	0	0	0	0	0	0
0	0	0	0	0	0	0	0	0	0	0	0	0	0	0	0	0	0	0	0	0	0	0	0	0	0	0	0	0	0	0
0	0	0	0	0	0	0	0	0	0	0	0	0	0	0	0	0	0	0	0	0	0	0	0	0	0	0	0	0	0	0
0	0	0	0	0	0	0	0	0	0	0	0	0	0	0	0	0	0	0	0	0	0	0	0	0	0	0	0	0	0	0
0	0	0	0	0	0	0	0	0	0	0	0	0	0	0	0	0	0	0	0	0	0	0	0	0	0	0	0	0	0	0
0	0	0	0	0	0	0	0	0	0	0	0	0	0	0	0	0	0	0	0	0	0	0	0	0	0	0	0	0	0	0
0	0	0	0	0	0	0	0	0	0	0	0	0	0	0	0	0	0	0	0	0	0	0	0	0	0	0	0	0	0	0
0	0	0	0	0	0	0	0	0	0	0	0	0	0	0	0	0	0	0	0	0	0	0	0	0	0	0	0	0	0	0
0	0	0	0	0	0	0	0	0	0	0	0	0	0	0	0	0	0	0	0	0	0	0	0	0	0	0	0	0	0	0
0	0	0	0	0	0	0	0	0	0	0	0	0	0	0	0	0	0	0	0	0	0	0	0	0	0	0	0	0	0	0
0	0	0	0	0	0	0	0	0	0	0	0	0	0	0	0	0	0	0	0	0	0	0	0	0	0	0	0	0	0	0
0	0	0	0	0	0	0	0	0	0	0	0	0	0	0	0	0	0	0	0	0	0	0	0	0	0	0	0	0	0	0
0	0	0	0	0	0	0	0	0	0	0	0	0	0	0	0	0	0	0	0	0	0	0	0	0	0	0	0	0	0	0
0	0	0	0	0	0	0	0	0	0	0	0	0	0	0	0	0	0	0	0	0	0	0	0	0	0	0	0	0	0	0
0	0	0	0	0	0	0	0	0	0	0	0	0	0	0	0	0	0	0	0	0	0	0	0	0	0	0	0	0	0	0
0	0	0	0	0	0	0	0	0	0	0	0	0	0	0	0	0	0	0	0	0	0	0	0	0	0	0	0	0	0	0
0	0	0	0	0	0	0	0	0	0	0	0	0	0	0	0	0	0	0	0	0	0	0	0	0	0	0	0	0	0	0
0	0	0	0	0	0	0	0	0	0	0	0	0	0	0	0	0	0	0	0	0	0	0	0	0	0	0	0	0	0	0
0	0	0	0	0	0	0	0	0	0	0	0	0	0	0	0	0	0	0	0	0	0	0	0	0	0	0	0	0	0	0
0	0	0	0	0	0	0	0	0	0	0	0	0	0	0	0	0	0	0	0	0	0	0	0	0	0	0	0	0	0	0
0	0	0	0	0	0	0	0	0	0	0	0	0	0	0	0	0	0	0	0	0	0	0	0	0	0	0	0	0	0	0
0	0	0	0	0	0	0	0	0	0	0	0	0	0	0	0	0	0	0	0	0	0	0	0	0	0	0	0	0	0	0
0	0	0	0	0	0	0	0	0	0	0	0	0	0	0	0	0	0	0	0	0	0	0	0	0	0	0	0	0	0	0
0	0	0	0	0	0	0	0	0	0	0	0	0	0	0	0	0	0	0	0	0	0	0	0	0	0	0	0	0	0	0
0	0	0	0	0	0	0	0	0	0	0	0	0	0	0	0	0	0	0	0	0	0	0	0	0	0	0	0	0	0	0
0	0	0	0	0	0	0	0	0	0	0	0	0	0	0	0	0	0	0	0	0	0	0	0	0	0	0	0	0	0	0
0	0	0	0	0	0	0	0	0	0	0	0	0	0	0	0	0	0	0	0	0	0	0	0	0	0	0	0	0	0	0
0	0	0	0	0	0	0	0	0	0	0	0	0	0	0	0	0	0	0	0	0	0	0	0	0	0	0	0	0	0	0
0	0	0	0	0	0	0	0	0	0	0	0	0	0	0	0	0	0	0	0	0	0	0	0	0	0	0	0	0	0	0
0	0	0	0	0	0	0	0	0	0	0	0	0	0	0	0	0	0	0	0	0	0	0	0	0	0	0	0	0	0	0
0	0	0	0	0	0	0	0	0	0	0	0	0	0	0	0	0	0	0	0	0	0	0	0	0	0	0	0	0	0	0
0	0	0	0	0	0	0	0	0	0	0	0	0	0	0	0	0	0	0	0	0	0	0	0	0	0	0	0	0	0	0
0	0	0	0	0	0	0	0	0	0	0	0	0	0	0	0	0	0	0	0	0	0	0	0	0	0	0	0	0	0	0
0	0	0	0	0	0	0	0	0	0	0	0	0	0	0	0	0	0	0	0	0	0	0	0	0	0	0	0	0	0	0
0	0	0	0	0	0	0	0	0	0	0	0	0	0	0	0	0	0	0	0	0	0	0	0	0	0	0	0	0	0	0
0	0	0	0	0	0	0	0	0	0	0	0	0	0	0	0	0	0	0	0	0	0	0	0	0	0	0	0	0	0	0
0	0	0	0	0	0	0	0	0	0	0	0	0	0	0	0	0	0	0	0	0	0	0	0	0	0	0	0	0	0	0
0	0	0	0	0	0	0	0	0	0	0	0	0	0	0	0	0	0	0	0	0	0	0	0	0	0	0	0	0	0	0
0	0	0	0	0	0	0	0	0	0	0	0	0	0	0	0	0	0	0	0	0	0	0	0	0	0	0	0	0	0	0
0	0	0	0	0	0	0	0	0	0	0	0	0	0	0	0	0	0	0	0	0	0	0	0	0	0	0	0	0	0	0
0	0	0	0	0	0	0	0	0	0	0	0	0	0	0	0	0	0	0	0	0	0	0	0	0	0	0	0	0	0	0
0	0	0	0	0	0	0	0	0	0	0	0	0	0	0	0	0	0	0	0	0	0	0	0	0	0	0	0	0	0	0
0	0	0	0	0	0	0	0	0	0	0	0	0	0	0	0	0	0	0	0	0	0	0	0	0	0	0	0	0	0	0
0	0	0	0	0	0	0	0	0	0	0	0	0	0	0	0	0	0	0	0	0	0	0	0	0	0	0	0	0	0	0
0	0	0	0	0	0	0	0	0	0	0	0	0	0	0	0	0	0	0	0	0	0	0	0	0	0	0	0	0	0	0
0	0	0	0	0	0	0	0	0	0	0	0	0	0	0	0	0	0	0	0	0	0	0	0	0	0	0	0	0	0	0
0	0	0	0	0	0	0	0	0	0	0	0	0	0	0	0	0	0	0	0	0	0	0	0	0	0	0	0	0	0	0
0	0	0	0	0	0	0	0	0	0	0	0	0	0	0	0	0	0	0	0	0	0	0	0	0	0	0	0	0	0	0
0	0	0	0	0	0	0	0	0	0	0	0	0	0	0	0	0	0	0	0	0	0	0	0	0	0	0	0	0	0	0
0	0	0	0	0	0	0	0	0	0	0	0	0	0	0	0	0	0	0	0	0	0	0	0	0	0	0	0	0	0	0
0	0	0	0	0	0	0	0	0	0	0	0	0	0	0	0	0	0	0	0	0	0	0	0	0	0	0	0	0	0	0
0	0	0	0	0	0	0	0	0	0	0	0	0	0	0	0	0	0	0	0	0	0	0	0	0	0	0	0	0	0	0
0	0	0	0	0	0	0	0	0	0	0	0	0	0	0	0	0	0	0	0	0	0	0	0	0	0	0	0	0	0	0
0	0	0	0	0	0	0	0	0	0	0	0	0	0	0	0	0	0	0	0	0	0	0	0	0	0	0	0	0	0	0
0	0	0	0	0	0	0	0	0	0	0	0	0	0	0	0	0	0	0	0	0	0	0	0	0	0	0	0	0	0	0
0	0	0	0	0	0	0	0	0	0	0	0	0	0	0	0	0	0	0	0	0	0	0	0	0	0	0	0	0	0	0
0	0	0	0	0	0	0	0	0	0	0	0	0	0	0	0	0	0	0	0	0	0	0	0	0	0	0	0	0	0	0
0	0	0	0	0	0	0	0	0	0	0	0	0	0	0	0	0	0	0	0	0	0	0	0	0	0	0	0	0	0	0
0	0	0	0	0	0	0	0	0	0	0	0	0	0	0	0	0	0	0	0	0	0	0	0	0	0	0	0	0	0	0
0	0	0	0	0	0	0	0	0	0	0	0	0	0	0	0	0	0	0	0	0	0	0	0	0	0	0	0	0	0	0
0	0	0	0	0	0	0	0	0	0	0	0	0	0	0	0	0	0	0	0	0	0	0	0	0	0	0	0	0	0	0
0	0	0	0	0	0	0	0	0	0	0	0	0	0	0	0	0	0	0	0	0	0	0	0	0	0	0	0	0	0	0
0	0	0	0	0	0	0	0	0	0	0	0	0	0	0	0	0	0	0	0	0	0	0	0	0	0	0	0	0	0	0
0	0	0	0	0	0	0	0	0	0	0	0	0	0	0	0	0	0	0	0	0	0	0	0	0	0	0	0	0	0	0
0	0	0	0	0	0	0	0	0	0	0	0	0	0	0	0	0	0	0	0	0	0	0	0	0	0	0	0	0	0	0
0	0	0	0	0	0	0	0	0	0	0	0	0	0	0	0	0	0	0	0	0	0	0	0	0	0	0	0	0	0	0
0	0	0	0	0	0	0	0	0	0	0	0	0	0	0	0	0	0	0	0	0	0	0	0	0	0	0	0	0	0	0
0	0	0	0	0	0	0	0	0	0	0	0	0	0	0	0	0	0	0	0	0	0	0	0	0	0	0	0	0	0	0
0	0	0	0	0	0	0	0	0	0	0	0	0	0	0	0	0	0	0	0	0	0	0	0	0	0	0	0	0	0	0
0	0	0	0	0	0	0	0	0	0	0	0	0	0	0	0	0	0	0	0	0	0	0	0	0	0	0	0	0	0	0
0	0	0	0	0	0	0	0	0	0	0	0	0	0	0	0	0	0	0	0	0	0	0	0	0	0	0	0	0	0	0
0	0	0	0	0	0	0	0	0	0	0	0	0	0	0	0	0	0	0	0	0	0	0	0	0	0	0	0	0	0	0
0	0	0	0	0	0	0	0	0	0	0	0	0	0	0	0	0	0	0	0	0	0	0	0	0	0	0	0	0	0	0
0	0	0	0	0	0	0	0	0	0	0	0	0	0	0	0	0	0	0	0	0	0	0	0	0	0	0	0	0	0	0
0	0	0	0	0	0	0	0	0	0	0	0	0	0	0	0	0	0	0	0	0	0	0	0	0	0	0	0	0	0	0
0	0	0	0	0	0	0	0	0	0	0	0	0	0	0	0	0	0	0	0	0	0	0	0	0	0	0	0	0	0	0
0	0	0	0	0	0	0	0	0	0	0	0	0	0	0	0	0	0	0	0	0	0	0	0	0	0	0	0	0	0	0
0	0	0	0	0	0	0	0	0	0	0	0	0	0	0	0	0	0	0	0	0	0	0	0	0	0	0	0	0	0	0
0	0	0	0	0	0	0	0	0	0	0	0	0	0	0	0	0	0	0	0	0	0	0	0	0	0	0	0	0	0	0
0	0	0	0	0	0	0	0	0	0	0	0	0	0	0	0	0	0	0	0	0	0	0	0	0	0	0	0	0	0	0
0	0	0	0	0	0	0	0	0	0	0	0	0	0	0	0	0	0	0	0	0	0	0	0	0	0	0	0	0	0	0
0	0	0	0	0	0	0	0	0	0	0	0	0	0	0	0	0	0	0	0	0	0	0	0	0	0	0	0	0	0	0
[truncated: 1,000 more rows]
