# Supplementary material for: A modified shuffled frog leaping algorithm with inertia weight
Source: Sci Rep. 2024 Feb 20;14:4146. doi: 10.1038/s41598-024-51306-1 (PMC11224354; doi:10.1038/s41598-024-51306-1)
Supplement: Supplementary file 1 — Supplementary Information. [file 41598_2024_51306_MOESM1_ESM.zip › data/F2/MSFLA_L_23.xls]

## Sheet: Sheet1
-0.0174245	0.311918	0.0367025	0.185499	0.156687	-0.054946	0.0799349	-0.959884	-0.0319391	-0.111506	0.582017	0.264669	-0.113952	0.251352	0.109428	-0.0578441	0.215023	0.0491119	-0.354795	-0.0934403	0.213825	0.511682	0.291202	-0.0314864	-0.0968072	0.0457314	-0.43817	0.0136585	0.369223	0.0947724	6.14463
-0.00371174	-0.0140202	0.01321	0.0354822	-0.00173771	-0.00215443	-0.0525074	-0.0190169	0.0558635	0.0137205	0.0119457	-0.00351468	-0.0112865	-0.0132446	0.101393	-0.0131086	-0.0943669	0.00117292	-0.00261002	-0.0284889	0.00170645	-6.23383e-05	-0.00962453	-0.0133534	0.0135509	-0.00857559	0.00811946	0.00798119	0.00791558	-0.00205724	0.565503
0.00132093	-0.00196513	-0.000554783	0.000149922	-0.000243162	0.00219894	-0.0036611	-0.00022119	-0.00185625	0.000685808	0.0082672	-0.00226757	0.00422688	-0.000484583	-0.000780692	-0.000106711	0.000428139	-0.00287588	-0.00143836	0.000965869	0.000568319	-0.00298702	-0.00215133	5.45231e-05	0.00148643	-0.000347439	0.000685361	0.00271968	-0.000250532	-0.00186276	0.0478125
0.000272819	-0.000273293	-4.39711e-05	0.000106099	-0.000206127	0.000115129	0.000754404	-0.000396707	0.000237314	3.08647e-06	-0.000286724	0.000245542	-0.000169151	5.99112e-05	0.000120968	1.65013e-05	-0.000867799	0.000379486	2.6673e-05	4.9583e-05	-0.000247602	7.56648e-05	0.000146443	7.77256e-05	0.00025969	8.72592e-05	-2.04968e-05	7.82478e-05	9.41698e-05	0.000150832	0.00586942
8.78025e-06	2.61615e-05	1.21576e-06	-1.17828e-05	-4.44678e-06	3.02435e-06	-3.1564e-05	9.98599e-08	-2.9347e-06	-6.89437e-05	1.66829e-05	2.62537e-06	7.97611e-05	-4.55085e-06	-1.19095e-05	-2.09265e-06	-7.78305e-06	4.45074e-05	6.65081e-06	1.14407e-06	-1.77049e-05	1.94389e-05	3.43892e-06	1.84761e-06	-4.86066e-06	-6.25478e-06	-6.34382e-06	4.06282e-06	6.02558e-06	6.69062e-06	0.00041333
-1.04694e-06	-2.51735e-06	-4.46215e-06	-6.01539e-07	7.29911e-07	-3.06348e-06	-1.5071e-06	-1.52705e-06	1.11724e-07	-1.17455e-06	-2.06616e-06	-1.39651e-06	1.87455e-06	-1.05145e-06	-8.85019e-08	-4.98187e-07	4.51904e-07	1.33266e-06	-2.18611e-06	1.21452e-06	-2.14786e-07	9.24054e-07	2.41913e-07	-2.50221e-06	-2.12425e-06	-1.32883e-06	4.67251e-08	-5.01566e-07	-3.21005e-06	5.82592e-07	4.05793e-05
-4.20366e-08	-5.88839e-09	-1.73559e-08	5.60917e-08	-7.84876e-09	2.53322e-08	3.40911e-08	-6.39479e-07	2.8847e-09	4.69678e-08	2.01556e-08	4.77952e-07	1.19843e-07	8.45023e-08	-1.57433e-08	-3.22271e-07	-8.86286e-08	-3.18615e-08	1.07714e-07	-1.61875e-07	-1.60964e-08	-3.79351e-08	-1.02127e-07	-4.35324e-07	-2.61767e-07	3.13065e-08	-1.66131e-07	-9.45705e-09	-2.58222e-08	-5.46877e-08	3.44918e-06
2.77052e-08	-4.88135e-08	3.57199e-09	1.83271e-08	-3.06483e-09	-1.30951e-09	1.2862e-09	-6.21029e-09	-1.47675e-09	1.82266e-09	1.5541e-08	4.36669e-08	-8.70957e-09	-1.50198e-08	2.01177e-09	-8.32003e-09	-3.69126e-09	-5.22539e-10	-1.61722e-09	1.28074e-08	1.12909e-08	2.68861e-09	-2.06326e-09	2.62369e-08	-3.23179e-09	4.98686e-09	-1.03951e-09	6.30074e-09	4.41274e-08	7.73103e-09	3.35193e-07
-1.06228e-10	7.64179e-10	3.19815e-10	-1.54397e-09	-2.1585e-10	3.05477e-10	-4.72271e-10	-2.24614e-10	-4.43531e-09	7.95388e-10	-8.93185e-10	1.9476e-10	4.05812e-10	8.16809e-10	-4.54228e-10	-4.37031e-10	-5.63331e-10	-8.31584e-10	-6.63189e-11	5.4684e-10	-2.44813e-10	-4.26113e-10	3.09239e-10	8.30883e-10	4.12891e-09	-2.9166e-10	1.56242e-09	1.64991e-09	-3.20061e-10	1.64316e-09	2.58002e-08
1.62323e-10	-9.22938e-11	2.75629e-11	1.61886e-10	-1.66693e-10	1.77324e-11	2.06879e-10	-6.60376e-11	1.1142e-10	5.02078e-11	6.38908e-11	9.82719e-11	-3.37134e-11	4.41205e-11	-5.3496e-11	-7.35593e-11	-4.14163e-10	6.78051e-12	-8.5234e-11	4.18649e-11	-1.31357e-10	-1.34673e-11	8.9157e-11	-1.11222e-10	3.44885e-11	3.98079e-10	-3.85836e-12	-2.224e-11	6.62309e-11	2.02503e-11	2.86848e-09
2.7064e-11	1.86556e-11	6.05148e-12	-4.85302e-12	4.19856e-12	-2.3739e-11	1.30821e-11	3.45932e-13	-2.32795e-12	2.28106e-12	-2.82991e-12	-8.80214e-12	4.14393e-11	-9.7662e-13	-8.75636e-12	3.96563e-12	-1.16974e-11	9.24927e-12	9.16106e-12	-2.17296e-12	-2.86957e-12	5.21957e-12	4.07035e-12	-2.21862e-12	5.2105e-12	-1.10028e-11	6.70091e-12	-8.4222e-13	-4.0088e-12	-2.39742e-11	2.67767e-10
-9.3403e-13	4.74687e-13	1.40735e-12	-3.03932e-12	1.37328e-12	7.17845e-14	8.84411e-13	1.51747e-15	3.1287e-13	2.5691e-13	1.33011e-12	7.77084e-14	2.9596e-13	1.7584e-13	-5.64845e-14	-5.78865e-14	1.23939e-12	1.3017e-12	-4.96161e-13	-2.12014e-12	-2.49361e-12	6.24505e-13	8.44696e-15	-3.93951e-13	8.55068e-13	-2.6968e-13	-3.27875e-13	-1.07817e-12	4.53752e-13	-8.94761e-13	2.33074e-11
-3.18724e-14	3.01978e-15	2.0543e-13	4.15697e-14	-6.24462e-15	1.53559e-14	1.10051e-13	2.71003e-14	1.31228e-13	1.52657e-14	-5.12466e-14	-1.9862e-14	2.3313e-14	-2.88854e-14	-2.88926e-14	-6.43349e-14	4.75299e-14	-8.31902e-15	2.08859e-13	7.88806e-15	9.56653e-14	1.35161e-14	-5.56536e-14	-3.03059e-14	7.18016e-15	9.24293e-14	-8.00653e-15	-8.44271e-15	-4.25184e-14	7.27117e-15	1.43726e-12
4.86096e-16	-2.04187e-14	1.544e-15	-1.88291e-15	5.10746e-16	3.64906e-14	4.03789e-16	-1.44274e-15	-1.42145e-15	2.02883e-15	5.71129e-15	-2.68495e-17	-1.12018e-15	8.38249e-15	-7.9132e-16	-6.76177e-15	-4.77397e-15	2.52826e-15	5.59414e-16	1.02371e-14	3.68066e-15	-3.22362e-15	-5.22862e-15	-7.36154e-15	5.41522e-15	7.8051e-15	-9.45049e-15	-3.03425e-14	2.76372e-15	-3.07907e-15	1.85873e-13
-9.89172e-16	2.78384e-16	-1.02366e-16	2.37688e-16	-9.93954e-17	4.02982e-16	-1.10546e-16	-2.70962e-17	-1.10295e-16	-2.0099e-18	1.16387e-16	1.99148e-16	-4.22527e-16	1.0669e-15	-1.01759e-17	-1.26702e-15	-7.77055e-16	3.39159e-16	2.36349e-16	3.62885e-16	-3.79015e-16	-1.24972e-15	3.62758e-17	8.69943e-17	7.75506e-16	2.3151e-16	-3.44273e-16	1.57105e-16	-1.22933e-15	-3.95882e-16	1.20432e-14
3.01002e-17	1.12201e-16	-1.12766e-18	2.73246e-18	-1.64669e-17	1.60894e-17	2.59359e-17	7.79573e-17	-7.11227e-17	-5.85267e-18	2.18418e-17	3.09305e-16	-1.75194e-17	4.4599e-17	4.12262e-17	-4.32445e-17	-1.06017e-16	7.88084e-18	-1.29419e-17	-1.66877e-17	-1.68993e-16	1.14598e-17	3.69e-17	3.64306e-17	-2.26188e-17	-5.682e-18	-3.9719e-17	9.43409e-18	1.10283e-17	1.553e-17	1.33865e-15
4.53567e-18	-7.21105e-18	2.21899e-18	-7.93654e-19	2.28042e-18	4.42324e-18	-5.53067e-18	-7.39417e-18	-9.79803e-19	1.04765e-18	-3.71487e-18	-1.58718e-20	5.99675e-19	6.38568e-18	7.53921e-18	4.0768e-18	4.0279e-18	-1.49214e-17	4.18337e-20	2.90056e-18	-1.75486e-18	-1.47217e-18	-5.68182e-18	-1.05927e-17	-1.33402e-18	-2.05149e-17	1.16684e-17	1.26927e-19	3.38183e-18	2.20073e-18	1.39367e-16
1.57605e-19	2.3787e-20	-6.42068e-19	-7.06111e-19	1.01353e-18	-1.46123e-18	-3.0862e-19	5.95331e-19	-6.17916e-20	-1.35114e-18	5.50841e-19	-1.03756e-19	-1.84143e-19	-5.84276e-20	-5.46839e-21	-1.18607e-20	-5.53002e-19	-2.15576e-20	-1.4106e-19	-3.27118e-20	-7.92183e-20	-9.32941e-20	6.2278e-20	7.08233e-19	6.19791e-19	-1.49594e-19	4.01681e-19	-8.29618e-20	2.57034e-19	1.80977e-19	1.06191e-17
1.50695e-20	1.38327e-19	4.07508e-21	5.15915e-20	8.87506e-22	5.01857e-20	2.02445e-20	5.18016e-20	-4.22958e-21	4.22601e-20	1.29714e-20	4.14182e-20	3.2442e-21	-7.75379e-21	-6.29868e-21	8.42452e-21	-2.61133e-20	4.60788e-20	5.77543e-21	4.52693e-22	-3.43001e-20	3.99235e-20	-2.89141e-20	7.51356e-21	-1.68281e-20	-3.03312e-21	-7.29527e-20	7.30048e-20	-2.70537e-21	-4.9882e-20	8.66261e-19
-4.13758e-21	1.37476e-20	-1.92748e-21	-8.4783e-22	2.14911e-20	4.89422e-21	-3.64845e-22	4.88411e-21	-4.19683e-21	7.78358e-21	-6.78756e-21	-1.73808e-21	2.27292e-21	1.165e-21	5.26889e-21	3.06132e-21	-1.71142e-21	-1.17465e-22	2.99517e-21	1.63724e-21	2.53579e-21	2.6531e-21	-2.60789e-21	1.06293e-21	3.81603e-22	-3.39171e-21	1.03945e-20	4.34884e-21	5.17879e-22	-4.86377e-22	1.19411e-19
3.07596e-22	4.94234e-22	-6.42275e-22	1.74551e-22	2.73967e-22	-2.44972e-22	-4.86666e-22	-4.26794e-23	-2.65017e-22	-8.30956e-23	1.22677e-21	-1.41558e-22	4.63463e-22	8.64229e-23	1.10107e-22	5.04549e-22	-6.5749e-23	-2.06071e-22	-1.0036e-22	3.30505e-22	6.59348e-22	-3.3307e-22	-4.51171e-22	5.53139e-22	1.4789e-22	1.24212e-25	4.39758e-23	1.2944e-22	-6.44767e-22	-1.06003e-22	9.31954e-21
-1.19393e-22	-4.62292e-24	-1.36204e-23	-3.00912e-23	4.75947e-23	9.73425e-25	-2.81248e-23	4.72897e-23	-5.8461e-23	-2.29558e-23	2.52112e-24	6.37558e-24	8.30951e-24	8.35857e-23	1.02337e-23	-7.98571e-26	2.61783e-23	-1.92533e-24	4.58436e-23	1.24212e-23	3.13344e-23	-1.67453e-23	-1.08304e-23	2.17418e-23	2.60136e-24	1.66186e-23	1.72673e-23	-5.17679e-24	2.55451e-24	1.74505e-24	6.97217e-22
-1.23039e-24	2.4302e-25	-4.96263e-24	-3.79792e-26	-1.29323e-24	-1.52728e-24	-1.2267e-24	-3.23958e-24	4.27682e-25	-6.10525e-25	7.26392e-24	-3.50719e-24	1.33952e-24	-6.27911e-25	3.62917e-24	-1.35549e-24	-1.16023e-24	-3.8004e-25	1.11454e-24	-3.48751e-24	-3.6814e-24	1.89201e-24	-8.56201e-24	1.69932e-27	6.88728e-25	-2.6684e-25	-1.63356e-23	-8.46523e-25	2.74439e-25	6.09404e-24	7.73078e-23
2.31747e-25	1.05857e-25	3.39725e-25	-2.17396e-25	2.67424e-25	1.34144e-25	6.06458e-26	-5.59852e-26	1.89908e-25	1.09547e-24	-3.36946e-25	2.2079e-25	-7.65288e-26	-4.20199e-26	-7.09789e-25	1.20624e-28	7.76886e-26	1.53889e-25	-4.79292e-25	-1.03168e-25	2.93226e-25	-3.02731e-27	1.00131e-26	2.9384e-25	-6.28199e-26	5.9647e-26	-3.21334e-25	9.13967e-26	-2.59364e-25	-3.97462e-26	6.33295e-24
-5.25397e-27	2.21254e-27	-6.31879e-27	-4.31273e-27	7.42748e-27	1.4979e-27	1.6746e-26	3.47939e-26	-5.28478e-26	2.50828e-27	-1.30416e-27	-3.27952e-27	2.53644e-27	6.30987e-27	9.33117e-27	-2.41647e-27	-2.45542e-26	-7.1257e-27	1.71279e-27	-1.25758e-26	-1.43873e-26	-8.47741e-28	7.18545e-27	6.63724e-27	9.39726e-26	-1.21691e-27	-2.84025e-27	2.82654e-27	7.21468e-27	-5.25042e-26	3.94698e-25
1.13387e-27	-2.17425e-28	1.49747e-28	1.7798e-27	3.34616e-30	3.77032e-27	3.43451e-28	5.2499e-27	-4.54622e-27	4.08925e-27	1.53072e-28	-6.36817e-29	2.27878e-28	1.82749e-27	5.0606e-29	2.08402e-27	-8.71683e-28	-1.14829e-27	1.02129e-27	-3.18218e-28	1.70961e-28	-6.75901e-28	-1.85313e-27	-3.49794e-28	-2.52752e-28	1.25539e-27	2.89624e-28	7.08403e-27	-4.12408e-27	-1.73588e-27	4.68411e-26
-2.10978e-29	-1.43098e-28	-2.64624e-30	7.73027e-29	2.52694e-29	-5.72282e-30	-1.31733e-28	-5.03384e-29	1.13669e-28	-1.10341e-29	2.60873e-28	8.83726e-28	1.88321e-29	-5.98102e-29	3.93474e-28	-1.32419e-29	-5.23654e-30	-2.17692e-28	-7.75835e-28	1.08997e-28	6.66033e-28	-1.06106e-28	-4.06263e-29	-3.48734e-29	-7.70144e-29	-3.14763e-28	-3.7127e-28	-2.20214e-28	-1.29195e-28	2.7548e-28	5.5552e-27
-1.13279e-29	4.46413e-32	1.93768e-29	-4.28128e-29	9.88832e-30	4.52968e-30	1.02793e-29	-6.74828e-30	-1.1712e-29	-2.03758e-29	-5.06055e-30	1.75715e-30	4.21284e-31	-6.80623e-30	-7.31529e-30	-2.88025e-30	-1.78891e-30	3.00162e-30	-3.44952e-30	3.80312e-29	2.48496e-29	-6.62628e-30	-1.06163e-29	-1.93547e-29	-5.40174e-30	-1.42118e-29	-1.40591e-29	-5.65471e-29	2.24239e-29	1.70529e-29	3.98751e-28
-2.19494e-31	2.15069e-31	-2.72406e-31	-7.25457e-31	2.02092e-30	3.35226e-30	-1.69716e-31	7.34545e-31	-1.47905e-30	4.93283e-31	1.27811e-30	9.49398e-30	5.57972e-31	-5.12928e-32	-1.54581e-30	-1.19024e-30	-1.28352e-30	7.99297e-31	5.82987e-31	-8.32904e-31	1.11056e-31	-5.22086e-30	1.46485e-31	2.85591e-30	-5.01686e-31	7.88174e-31	-9.2655e-31	-2.67202e-30	5.9305e-31	9.96784e-31	4.21109e-29
1.87565e-31	-2.3922e-32	-6.79592e-33	1.01493e-31	-8.30028e-32	3.1337e-31	-5.36321e-32	-4.24815e-32	2.70708e-32	1.10326e-32	5.96304e-32	9.04343e-32	1.88169e-32	-2.94447e-32	1.4281e-32	-3.19372e-31	-9.09744e-32	8.45348e-32	9.43955e-32	-3.13972e-31	-1.40885e-31	1.82574e-32	-6.99176e-32	1.06099e-31	-2.6573e-31	2.20173e-31	-2.93754e-32	6.26647e-32	-3.32008e-33	-4.68043e-34	2.88311e-30
8.32446e-33	6.1605e-33	1.13597e-33	-1.34073e-32	-2.1694e-33	-1.01051e-32	-2.06523e-33	-8.69341e-33	2.68624e-32	2.53883e-33	2.58892e-33	-7.81979e-33	-3.38796e-33	-5.85393e-33	-9.11552e-33	-4.92392e-34	6.96862e-34	-1.14439e-32	1.27048e-32	-1.07964e-32	-3.99743e-33	9.11948e-33	5.55013e-32	8.9038e-34	2.08283e-32	-1.25154e-32	5.7858e-33	2.09457e-33	4.96352e-32	1.12204e-32	3.17951e-31
1.98459e-34	3.25366e-34	-3.62043e-34	-1.18755e-34	4.84755e-35	8.81274e-35	2.88671e-33	-3.58577e-34	9.14367e-34	-3.80193e-36	-4.50007e-34	-2.32676e-33	1.84866e-34	7.34223e-34	7.71129e-34	-1.34432e-34	2.04856e-35	1.09494e-34	-8.32133e-35	2.35259e-33	-1.09125e-33	-1.00766e-33	7.04404e-34	-1.22281e-34	2.58239e-34	-1.39393e-33	-7.92676e-34	-2.61174e-34	9.47038e-34	1.15424e-32	3.05929e-32
-1.01839e-35	-4.25415e-36	1.15727e-34	1.00611e-34	2.26955e-35	-1.08476e-35	-2.16764e-35	-3.31467e-35	-8.26424e-35	-2.16791e-36	4.35738e-35	-2.04676e-34	-8.11415e-35	-9.38243e-35	-4.37311e-35	1.35199e-34	-6.24183e-35	2.03077e-35	1.13814e-35	4.36035e-36	-2.70639e-36	1.75792e-36	4.34813e-34	5.59597e-35	-1.20524e-34	-7.46746e-35	2.49825e-35	-2.92002e-36	2.98628e-35	8.27427e-35	1.93551e-33
-2.64469e-36	1.96937e-36	1.41588e-35	-1.62412e-35	-1.38656e-36	9.02226e-36	3.5554e-36	-9.75101e-37	4.91276e-36	1.754e-36	-3.79956e-36	4.80915e-38	3.45924e-36	-3.13205e-35	-4.6641e-35	6.32185e-36	-3.04399e-36	2.96592e-36	-3.38407e-36	6.11265e-36	1.50814e-36	1.58731e-35	-1.88417e-36	-4.48266e-36	-1.2671e-35	9.62345e-38	8.317e-36	3.52439e-36	-5.9021e-36	2.1603e-36	2.20136e-34
-1.13851e-36	1.31922e-37	-3.47114e-37	-5.62919e-37	2.8805e-37	-7.4535e-37	3.95724e-38	1.17372e-37	1.76648e-36	-9.05403e-37	7.43789e-38	-8.95319e-39	4.44892e-37	1.09984e-36	-7.86457e-38	-6.16899e-37	-3.27531e-38	8.6029e-38	-7.81452e-37	5.7684e-38	2.0514e-37	-1.54453e-37	-3.42175e-36	1.19395e-38	-6.0082e-37	-5.73809e-37	-2.21848e-37	3.8802e-39	-2.41707e-37	-2.86272e-36	1.76223e-35
7.06737e-38	7.69372e-39	2.83854e-37	-1.20153e-38	-6.33784e-39	-6.69593e-38	4.56826e-38	-5.95895e-38	2.80537e-38	3.47623e-38	2.84565e-38	-5.89178e-38	4.97808e-38	2.46071e-38	-1.46178e-37	3.39085e-38	-1.84438e-38	3.93728e-39	1.81514e-37	3.89669e-38	-3.39548e-38	2.58545e-38	-1.44215e-38	1.87395e-38	-6.74005e-38	-3.82955e-38	1.06947e-39	-1.34061e-37	-1.44471e-39	-1.4196e-39	1.53699e-36
5.80847e-39	-2.80235e-40	6.56471e-39	-7.35656e-39	8.17578e-40	3.26484e-39	-1.11557e-39	-3.12475e-39	-5.64432e-39	-5.82546e-39	1.10279e-38	9.12044e-39	1.82173e-39	3.00589e-39	3.05097e-40	-2.87972e-39	8.55328e-40	-1.97225e-40	4.00198e-39	9.89791e-39	1.49702e-38	-2.97564e-39	-2.07724e-39	8.9076e-39	7.56476e-40	6.94533e-39	5.85529e-39	4.55327e-40	5.1229e-39	-1.78392e-39	1.32766e-37
-1.32665e-39	6.83982e-41	1.06114e-39	2.64906e-40	7.5501e-41	-1.44724e-39	4.39064e-41	1.46336e-39	3.76191e-40	2.82197e-39	-2.93677e-40	2.56445e-40	1.5522e-41	-6.1724e-40	-3.47633e-40	-3.57433e-41	1.65042e-40	9.68365e-41	3.54295e-40	-6.43403e-40	1.76299e-39	1.31213e-40	-7.08922e-40	-2.16349e-40	4.09576e-40	-3.5424e-41	2.92453e-42	-1.11073e-39	1.67206e-40	-2.5408e-40	1.65745e-38
4.53433e-41	-1.905e-41	-1.41975e-41	-2.27539e-41	8.08663e-43	8.47529e-41	-2.1808e-41	-1.80957e-40	-1.26608e-41	-8.23151e-41	2.11186e-40	1.17959e-41	-8.81008e-41	5.3589e-41	2.97073e-43	-1.19483e-41	2.94075e-41	4.38404e-44	-1.64286e-40	3.12622e-42	6.30663e-41	1.24273e-41	2.41317e-41	1.66009e-41	-3.19534e-42	8.56257e-41	-9.21684e-42	3.59196e-41	5.75911e-41	2.91915e-41	1.39539e-39
-7.53215e-43	-1.28968e-42	-4.1837e-42	-7.15193e-42	-3.16578e-42	-8.39795e-43	-7.02029e-42	-1.39259e-41	1.79658e-42	8.64262e-42	-5.97278e-42	-2.70738e-42	1.90827e-43	4.26341e-42	-2.10015e-42	6.30926e-42	1.65175e-42	-5.01763e-43	-1.63097e-41	-7.30327e-42	-1.50026e-42	-3.84527e-43	2.98763e-43	-6.62652e-42	-4.05146e-42	-2.12913e-42	1.93025e-42	-6.3029e-43	9.64146e-43	1.46461e-42	1.1606e-40
6.11304e-43	4.50433e-43	-1.23584e-42	-1.45746e-42	5.22154e-43	1.1241e-42	-2.84585e-44	-8.18262e-43	-1.02836e-43	-7.98326e-43	-1.10428e-44	4.26902e-43	2.69301e-43	5.21554e-44	-3.853e-43	4.04322e-44	9.12215e-44	1.35225e-43	6.18758e-43	-4.64726e-43	-1.66309e-43	-6.96449e-44	-4.16876e-43	3.51405e-43	1.17274e-43	-6.16221e-43	1.72833e-43	9.03789e-44	-3.66041e-43	-1.26747e-43	1.2138e-41
7.99366e-45	-4.1197e-44	-3.50341e-44	5.46416e-44	1.36554e-44	-4.10556e-45	4.15899e-44	-1.80377e-44	9.80749e-45	-2.95814e-45	-9.35275e-44	-2.22339e-45	2.16233e-44	-2.46998e-45	2.21741e-44	1.89292e-44	-2.78493e-44	-1.02135e-44	-3.15826e-44	4.42641e-45	-2.6558e-45	-4.03949e-44	-9.69228e-44	2.27568e-44	1.01988e-43	1.22958e-43	-2.30282e-44	-1.08777e-44	2.35519e-45	5.54943e-44	9.43472e-43
1.21928e-45	-2.26371e-45	-9.73961e-47	-6.2328e-45	1.38143e-45	1.07699e-45	4.34145e-46	4.17139e-46	8.37575e-45	1.40558e-45	2.82632e-45	1.20217e-47	-8.9122e-46	8.49759e-46	4.7387e-45	5.6136e-45	-2.31939e-45	-6.84979e-46	-1.67486e-45	-4.37314e-45	-1.07053e-45	4.05512e-46	9.83784e-45	-5.10136e-45	-2.23243e-45	7.23403e-45	-3.60142e-46	-1.23051e-45	8.57062e-46	-1.12072e-44	8.64248e-44
-8.8207e-46	-3.19767e-46	2.60761e-46	5.98356e-46	3.55744e-47	4.60098e-47	-6.46623e-46	2.88051e-47	-8.87829e-46	-1.53962e-46	1.00429e-47	4.03766e-47	1.03915e-46	-1.57799e-46	1.65959e-46	-8.93297e-47	4.91054e-47	5.91481e-46	2.6174e-46	1.40871e-46	1.43039e-47	-1.79817e-47	-2.57312e-46	-6.50878e-47	-1.91839e-47	-1.02339e-47	2.96958e-46	1.98529e-47	1.64404e-46	-6.47923e-46	6.98362e-45
5.46064e-48	-1.5861e-47	1.65458e-47	1.24175e-47	-8.44184e-48	6.57651e-47	2.24357e-47	-6.58433e-47	3.97307e-48	-1.18437e-47	3.27643e-48	-2.13136e-47	5.82678e-48	-2.01166e-47	4.80028e-48	1.62296e-48	-2.0459e-48	-6.10937e-47	-8.61562e-48	2.41279e-47	1.10292e-47	-2.0692e-47	-2.81373e-48	2.94848e-47	-8.92694e-48	-2.10432e-47	1.85986e-47	-1.5091e-47	-8.98805e-49	-2.93229e-47	5.39329e-46
-5.98235e-49	-3.40197e-48	5.57222e-48	-8.58574e-49	-1.46946e-48	1.38611e-48	8.9538e-49	2.8833e-48	-3.53424e-49	-1.7661e-49	2.76605e-49	2.12533e-49	2.07654e-48	7.23577e-50	-4.05903e-49	1.69639e-48	1.03139e-48	1.83231e-48	-3.90049e-48	-3.34861e-48	6.14591e-48	6.37288e-48	-1.66529e-48	1.14427e-47	1.90843e-48	-7.7982e-49	-7.1947e-50	4.46479e-49	-3.02564e-49	-2.72451e-48	6.43089e-47
-3.60067e-50	6.93961e-49	1.07006e-49	-2.10746e-49	3.27775e-49	4.66469e-50	-1.15824e-49	-1.65609e-49	-4.38547e-50	-7.15971e-49	3.80569e-49	-6.70597e-50	1.648e-50	-9.77958e-52	-7.12377e-50	-5.66561e-51	-2.28992e-49	-1.59828e-48	1.06289e-49	1.83664e-49	-2.35492e-49	-2.21823e-50	7.06776e-49	-8.03015e-50	2.58287e-49	1.53988e-50	-5.51313e-49	4.30523e-50	1.83554e-49	6.06218e-50	7.27959e-48
1.80822e-50	2.05763e-50	2.34372e-51	7.83424e-50	4.90579e-50	6.7764e-50	-1.76492e-52	-9.2362e-51	-1.23109e-50	-2.27216e-51	6.52563e-51	-2.00437e-50	-5.00414e-50	4.78761e-51	2.03057e-50	-1.94036e-51	-3.62007e-50	-1.49071e-50	-2.96063e-51	-1.50256e-50	2.14475e-52	5.17217e-51	-3.08252e-50	1.14303e-50	9.88805e-52	7.23287e-50	2.3845e-51	-9.78319e-52	-1.00639e-50	-3.6812e-50	6.04099e-49
3.33353e-52	2.43253e-52	-2.13749e-51	-8.94607e-53	-2.3944e-51	3.67663e-51	7.88245e-53	-1.69761e-53	-3.06596e-53	-3.70476e-51	4.37319e-53	-1.19075e-51	4.53307e-52	4.92016e-51	-3.99425e-51	2.89423e-51	-8.60014e-52	-8.2658e-52	-3.989e-52	5.99252e-52	-1.85601e-51	-1.2452e-51	-1.03606e-51	2.6525e-52	-1.85778e-51	1.15104e-51	-1.76432e-53	-1.56709e-51	-2.03466e-52	-2.15595e-52	3.83021e-50
2.10767e-53	-1.66778e-53	-3.30087e-53	-2.39081e-52	2.4695e-52	-3.65911e-53	1.56755e-52	-6.30174e-53	-4.80401e-54	-1.38296e-53	2.34207e-52	-2.61057e-53	3.66498e-52	2.26824e-52	2.56185e-52	5.47121e-53	4.5805e-53	-8.52086e-54	6.74878e-53	-7.29115e-54	1.34805e-52	1.14262e-51	8.84173e-53	6.36213e-53	1.48029e-52	-3.57412e-52	-1.82476e-53	1.34827e-53	1.8309e-53	-1.46337e-52	4.25671e-51
1.05848e-53	-5.61894e-53	2.1249e-53	1.41723e-53	4.73384e-54	-3.67515e-53	1.97978e-54	-3.30146e-55	3.41064e-54	4.07574e-53	2.39953e-53	-4.52725e-54	-2.23328e-54	-4.60711e-54	3.92077e-54	5.18034e-54	-1.52216e-54	8.07239e-54	1.39752e-53	2.71354e-53	-1.88556e-53	-9.19159e-54	3.37036e-54	-2.45622e-53	1.62148e-53	3.11856e-54	3.53561e-54	1.57255e-53	8.14141e-55	7.81093e-55	3.81497e-52
-2.84224e-55	-3.24815e-55	-3.12576e-55	2.40054e-54	2.06033e-54	-6.52367e-56	-1.72274e-54	8.7984e-55	-6.2699e-55	4.89505e-55	7.27328e-56	-1.18523e-54	-2.64025e-55	-9.47485e-56	1.03711e-54	-3.25209e-54	-3.26539e-55	9.01742e-56	-1.2258e-54	1.1578e-56	-5.12309e-56	-9.29006e-55	-5.28379e-55	-4.76019e-55	9.41831e-56	-1.54785e-54	-6.82443e-54	1.04254e-55	-2.37932e-54	-9.55177e-56	2.9757e-53
1.04414e-55	-4.84807e-57	1.40748e-55	1.52868e-55	-1.25992e-56	-1.99317e-55	8.58188e-56	-2.09818e-57	-3.27553e-55	-1.62546e-55	1.32987e-55	-5.5866e-55	6.81784e-56	-2.71932e-56	6.52177e-56	2.15333e-55	1.53409e-56	2.08773e-55	-1.17943e-55	-1.56591e-55	5.09724e-56	-1.11712e-55	-2.04684e-56	3.65544e-56	-1.98305e-55	1.98667e-55	-4.10424e-56	1.73455e-55	-2.51472e-57	5.08559e-55	4.10128e-54
-4.0815e-56	6.80805e-57	9.55645e-58	-5.27679e-57	-1.31086e-56	1.22648e-56	6.06193e-58	-6.70522e-57	-1.86041e-57	-1.14333e-57	2.62345e-56	-2.72832e-57	-2.01534e-56	7.1921e-57	-1.91731e-57	-3.06606e-56	2.03638e-58	1.02752e-56	-4.05083e-58	1.21717e-56	-6.97208e-57	-1.41955e-56	-5.73283e-57	3.72992e-57	-9.89714e-57	3.9181e-57	-9.79813e-57	-4.17102e-57	-3.09118e-58	2.85489e-57	2.63065e-55
9.10947e-58	-1.06306e-57	-3.09198e-57	6.21133e-58	-9.14857e-59	4.21221e-58	-1.82866e-57	-1.08779e-58	6.20349e-59	-2.2414e-57	-1.08634e-57	-2.50943e-58	4.76204e-59	1.05086e-57	1.26552e-57	1.0469e-60	-2.36195e-59	-1.28568e-57	2.11354e-58	1.46485e-57	-5.60657e-58	1.06678e-59	8.0586e-59	-3.85914e-58	-1.19548e-57	-3.60762e-57	-1.18742e-57	1.38471e-57	4.63683e-58	-7.06085e-58	2.67114e-56
1.21418e-58	-7.60063e-60	1.53138e-58	5.41592e-58	9.29987e-60	5.00023e-59	-3.92978e-58	7.49177e-59	-5.75511e-59	1.2561e-58	-3.01578e-59	-2.37569e-59	-1.34718e-58	-1.37356e-58	4.29709e-59	-5.79837e-59	2.87215e-59	-1.06665e-58	2.08293e-59	1.17105e-58	-2.02575e-58	-9.04295e-60	-3.65825e-59	-3.53909e-59	4.64864e-59	-1.58751e-58	-4.16805e-59	2.09509e-58	9.63244e-59	8.69447e-60	3.07941e-57
1.2719e-59	4.78583e-60	-7.36442e-61	1.00589e-59	1.27895e-59	3.18194e-61	-1.16314e-59	1.62876e-60	-1.16174e-59	1.45001e-59	4.01741e-60	9.49066e-61	7.52275e-60	1.08771e-60	2.15357e-59	7.69468e-60	5.59258e-60	1.38922e-59	-1.10074e-59	-9.57182e-61	4.06835e-60	1.72373e-59	1.96972e-60	-1.59105e-60	6.52033e-60	3.9879e-60	4.95495e-60	8.69054e-60	-1.74178e-60	-1.16572e-59	2.17461e-58
2.5199e-61	-2.517e-61	5.7258e-62	-1.35769e-60	-4.67053e-61	-9.11834e-62	-9.84184e-61	1.83094e-60	-4.84055e-61	2.88371e-61	-5.13268e-60	2.4843e-60	1.05408e-60	2.785e-60	-3.85293e-62	-1.86259e-61	-9.75208e-61	-5.83092e-62	3.97607e-61	1.58372e-60	-1.04675e-60	-3.27625e-61	-4.08388e-60	-2.11073e-61	3.21692e-61	2.39471e-61	-1.98553e-61	-1.81119e-60	-7.80655e-61	1.0089e-60	3.07899e-59
-3.98078e-62	4.26629e-63	8.10531e-62	-6.18309e-62	8.32806e-63	3.53899e-61	-2.15069e-63	1.29714e-62	-2.95609e-62	-1.2883e-61	-3.37838e-63	-8.99661e-62	-5.87908e-62	1.39794e-62	1.48904e-61	-1.09951e-61	5.29623e-62	-1.71798e-61	-1.01505e-61	-3.59019e-62	-1.36235e-62	-1.34468e-62	3.17335e-62	4.68717e-64	4.11798e-61	1.25128e-61	-1.98687e-62	-4.74152e-62	-7.32595e-62	8.83243e-62	2.3349e-60
-2.68448e-63	-1.07148e-62	-8.61356e-63	7.36843e-63	2.00533e-63	-1.22632e-63	-5.67223e-63	-3.11003e-63	2.09825e-63	6.06822e-64	5.3903e-63	-1.03515e-62	7.82906e-64	-7.40409e-63	4.11942e-63	-2.12835e-63	-1.56054e-63	2.29654e-62	1.42869e-63	1.11263e-63	-1.52937e-63	-5.69091e-63	-3.50349e-64	1.12026e-62	3.33221e-63	-9.47047e-63	2.95974e-62	-1.14405e-62	2.05132e-65	1.81896e-63	1.75797e-61
-1.57116e-64	-1.31912e-64	1.11181e-64	-1.96458e-64	2.46892e-64	-1.82973e-64	1.79037e-64	-1.40256e-64	-3.76636e-64	-7.62104e-64	-9.59908e-65	5.36499e-65	1.75767e-63	1.17934e-64	2.25422e-64	4.01573e-64	8.42117e-65	5.02761e-64	-4.75538e-64	-7.70167e-64	1.53856e-64	-1.57756e-63	-6.95453e-65	-4.70006e-64	8.01575e-65	3.84411e-65	-3.1626e-64	7.7381e-64	-5.47454e-64	-1.27922e-64	1.11245e-62
2.06584e-66	-7.68547e-66	4.27598e-65	-3.60908e-65	-2.59486e-65	-3.71688e-65	-2.36173e-64	3.11407e-65	-8.33872e-65	-6.78142e-65	1.15971e-64	-3.37039e-65	7.84084e-65	1.02704e-64	-6.79276e-65	-4.28041e-65	-4.12474e-65	2.76545e-64	-1.10596e-64	-2.79098e-67	1.15045e-65	1.95974e-65	9.24709e-66	-3.12761e-65	-2.66443e-65	-5.51927e-65	6.46942e-65	2.18334e-65	-7.90437e-65	-3.19422e-65	1.7914e-63
5.15519e-66	1.23094e-66	1.06551e-65	1.3466e-66	4.70674e-67	-4.23802e-66	-2.6139e-66	1.74596e-66	-5.88319e-66	2.03459e-66	-2.01263e-67	2.53582e-66	7.87099e-66	2.17479e-66	-1.44138e-65	-7.344e-66	-1.17185e-66	-2.38493e-66	3.80763e-66	4.02122e-66	-9.18586e-66	-3.73552e-66	-1.10216e-65	5.90585e-66	-2.72705e-66	-1.66911e-65	-1.22738e-66	-1.5641e-65	4.99748e-66	8.91692e-67	1.53325e-64
7.67521e-68	2.02759e-67	-9.32664e-68	-5.69601e-68	1.76312e-67	3.66049e-67	-3.44116e-67	-6.61686e-68	6.23776e-67	-6.19973e-67	1.42436e-67	-7.16664e-67	6.21899e-67	-9.77826e-67	2.8616e-67	1.87591e-67	-5.99226e-67	3.98367e-67	-6.29454e-67	-3.48678e-67	-4.71127e-67	-3.79055e-67	6.78773e-67	-8.35102e-67	-6.08005e-67	4.93872e-68	-3.58412e-67	2.03576e-67	5.99308e-67	-7.94437e-67	1.25116e-65
1.61971e-68	-9.95564e-71	2.51533e-68	1.12376e-68	-3.80003e-68	-9.27593e-68	4.09907e-68	-2.76309e-69	7.20963e-70	5.24499e-69	4.48581e-68	-4.57369e-69	3.12887e-68	-7.99433e-69	6.30686e-70	6.16716e-69	-3.18802e-68	-7.94473e-70	-4.27637e-68	-4.26514e-68	-6.11615e-69	-4.91114e-68	3.34758e-69	1.34656e-67	-1.10343e-68	2.23751e-68	-4.42509e-68	1.88032e-68	3.56195e-69	2.65029e-68	7.66529e-67
1.96834e-69	2.68814e-69	-1.31109e-69	3.04604e-69	4.60232e-70	1.81939e-69	-4.34619e-69	7.77448e-70	-1.25023e-69	8.31567e-69	1.50283e-69	1.37903e-68	6.18342e-69	3.59441e-70	3.23078e-69	-4.67194e-69	-5.21135e-70	7.28438e-70	-6.67391e-70	-2.81053e-69	1.14996e-69	7.04689e-69	1.50659e-69	2.07358e-68	-2.00968e-70	-8.39653e-69	2.36774e-69	-5.87136e-69	3.53087e-69	-3.35235e-69	1.14608e-67
-1.75234e-70	-1.44304e-70	-2.0819e-70	3.7415e-70	-3.06625e-70	4.814e-70	-8.90854e-70	2.84937e-70	-1.30746e-70	-4.2289e-70	-1.48494e-70	3.96676e-70	-6.76706e-71	-3.83544e-70	3.54869e-71	-1.82709e-70	1.6798e-70	-1.16377e-70	-1.09777e-70	-9.67138e-70	-2.29876e-70	1.13645e-70	5.53082e-70	2.7604e-70	3.80878e-70	-2.07216e-70	-3.43279e-70	4.04038e-71	-2.57494e-70	1.00394e-70	8.49749e-69
1.92682e-72	1.64349e-71	-2.21879e-72	-1.17558e-70	3.4243e-72	-3.95937e-71	2.43604e-71	1.74584e-71	-2.4937e-71	-8.57396e-71	1.90731e-71	4.54506e-72	-1.10512e-71	-3.43247e-71	-5.30017e-72	-7.38772e-71	2.39714e-71	3.92024e-71	3.90121e-71	-2.56613e-71	-2.56658e-71	1.34003e-71	-3.97192e-71	-3.56163e-72	-1.31154e-71	-1.58875e-71	-1.32266e-70	-1.83135e-71	3.65179e-71	1.43098e-71	9.22427e-70
-1.09996e-72	-3.73911e-73	1.45806e-73	-2.52177e-72	4.45859e-72	2.75734e-72	5.73899e-72	-8.22837e-73	4.49411e-73	-1.88008e-72	-3.46734e-72	-3.03162e-72	2.81995e-74	1.39389e-72	1.25809e-72	-3.91673e-72	4.56267e-72	-1.64323e-72	-8.49309e-73	-3.95397e-72	-1.263e-72	3.49056e-73	-3.39004e-73	-3.01273e-72	1.366e-72	-3.81686e-72	2.68969e-72	1.36342e-72	-1.36395e-72	-2.16275e-73	6.01337e-71
-1.91009e-72	-9.76246e-74	-1.0832e-74	1.42265e-73	-2.51792e-73	1.35409e-73	-2.38268e-73	-7.66109e-73	-2.50936e-74	-9.40605e-75	-3.47306e-74	-1.24484e-73	-6.79977e-74	-3.14071e-73	-2.57278e-73	2.87145e-74	-3.94116e-74	4.76911e-75	1.44683e-73	1.05852e-73	7.00403e-75	-3.32713e-74	-5.49883e-74	-4.89892e-74	-2.89328e-73	-6.5252e-74	2.43193e-73	8.04083e-74	6.75208e-74	-5.68231e-74	5.65565e-72
-3.92679e-74	-2.02457e-74	3.02268e-75	-2.54261e-74	-4.04592e-74	-5.55287e-75	-2.09281e-74	4.29374e-74	-8.7887e-75	-1.64153e-74	7.42131e-75	1.97465e-74	8.23403e-74	-1.77143e-74	1.26688e-74	-2.68176e-74	-1.27633e-74	5.5113e-74	2.66676e-74	-3.03553e-74	-7.48093e-75	-3.01993e-75	1.15619e-74	5.36898e-75	1.83293e-74	-7.25172e-75	1.70531e-75	3.70803e-75	-5.471e-76	-1.29773e-74	5.86603e-73
-1.33264e-75	7.49717e-77	-1.8326e-75	-3.34827e-75	-4.64103e-76	1.11717e-75	3.46004e-75	-3.69181e-75	-8.42529e-75	-5.72131e-76	8.58586e-75	-1.7958e-75	-5.14916e-76	5.86208e-76	-2.5616e-76	-3.02995e-75	1.19715e-75	1.60984e-75	-4.11355e-76	1.49904e-76	-7.6757e-76	-8.17514e-76	1.83681e-76	4.82315e-76	1.4354e-75	1.52457e-75	1.07244e-76	-6.95009e-76	3.67987e-75	-1.12885e-75	5.32782e-74
9.96335e-78	-1.42272e-76	1.25844e-76	-1.86765e-77	3.41239e-76	-1.24532e-76	-2.03573e-76	-1.26983e-76	-2.46749e-76	9.06202e-77	-1.68918e-76	-2.88864e-76	-1.34962e-77	-9.74659e-77	-3.12739e-77	5.60822e-77	6.5335e-77	3.38881e-78	3.27188e-76	1.64192e-76	1.92209e-76	-5.57834e-77	1.64979e-76	3.72973e-77	-3.45522e-77	4.90375e-76	-1.72737e-76	3.45905e-76	8.2003e-76	1.78164e-76	5.13869e-75
2.25555e-77	-1.41738e-78	-5.59045e-77	-6.85039e-78	-2.42925e-78	-8.19156e-78	-3.40306e-78	8.37502e-78	2.07819e-79	-7.86203e-78	8.44414e-78	1.68807e-78	-5.26463e-77	1.22738e-77	-2.60676e-78	-8.09042e-77	-1.46817e-78	-1.31658e-77	-2.8564e-79	6.39512e-78	-6.63284e-78	-1.74361e-78	-6.33331e-78	-2.13649e-77	7.19927e-78	-2.63116e-78	-1.01506e-77	2.67206e-78	-3.40508e-78	2.00074e-77	3.79215e-76
4.61445e-79	2.07069e-79	-9.42778e-79	1.49532e-78	1.33484e-78	-3.63249e-80	-1.11452e-78	-1.51525e-78	1.36615e-78	2.37342e-78	-1.25692e-78	-1.15068e-77	-1.3228e-78	-2.41229e-78	1.79175e-78	1.35006e-79	-1.04505e-79	-6.55012e-80	-6.11988e-79	4.41626e-79	-1.93947e-78	-1.89432e-79	-2.38965e-78	-3.32324e-78	-2.68181e-79	1.96134e-78	-8.13254e-79	-3.39638e-79	3.15217e-79	1.6929e-79	4.2205e-77
-8.16238e-80	7.06495e-81	4.64928e-79	-4.05488e-80	5.61936e-80	-1.41395e-80	1.4172e-79	6.41319e-81	-2.46378e-79	8.67087e-80	2.94975e-80	5.67959e-80	-5.99521e-81	3.07063e-79	-1.66859e-79	-4.39092e-79	1.58488e-79	2.30616e-80	1.3965e-81	-1.02116e-79	-4.16546e-79	-8.92863e-80	3.14215e-79	-3.13394e-80	-3.62022e-80	2.28614e-80	1.07441e-80	-8.21015e-80	1.01058e-79	-5.64278e-80	3.59687e-78
-1.75075e-80	6.98316e-82	-3.06596e-81	2.5986e-80	-6.07026e-81	1.11815e-80	-5.23825e-81	3.74863e-82	-1.33896e-80	-2.84495e-81	-6.61595e-81	9.43372e-82	-3.73152e-82	-1.98527e-80	3.83578e-81	3.38243e-80	-4.44337e-81	2.31851e-81	-5.36096e-81	6.22179e-81	-1.52677e-80	2.26191e-80	-1.17163e-80	-2.39349e-81	2.29647e-80	-1.95691e-81	1.33522e-80	-2.89487e-82	4.27496e-81	3.38842e-81	2.6837e-79
-5.2628e-82	-3.22928e-81	9.12531e-82	-7.19365e-82	3.47412e-82	-4.28685e-82	-4.7746e-82	1.14531e-81	-1.17076e-81	-1.56918e-82	3.35316e-82	6.73585e-82	-5.23882e-82	-2.1361e-81	-1.09882e-81	9.48029e-83	-7.17399e-82	2.67043e-81	-6.56735e-82	9.26014e-83	9.50704e-82	-4.83572e-81	-1.72169e-81	4.99221e-84	-1.25272e-81	1.01801e-81	6.71799e-82	1.11456e-81	9.99853e-83	-5.47047e-82	3.03309e-80
-1.53202e-83	1.10626e-82	2.2709e-82	-1.17996e-82	3.24271e-84	-6.49203e-84	-1.72195e-84	2.3986e-82	-5.61145e-82	-1.3746e-82	-5.53103e-83	-3.52203e-83	2.39894e-82	-6.09291e-84	-7.16303e-84	2.79046e-83	3.67282e-83	-8.3477e-83	-6.7421e-83	9.4738e-83	7.18449e-84	-5.08136e-83	-3.60355e-83	-1.6416e-82	-4.26085e-84	-1.99032e-82	-3.44182e-82	1.09267e-82	3.78888e-85	3.84284e-83	3.02865e-81
-1.37835e-84	1.48806e-84	-4.13838e-84	-3.57491e-84	-1.1439e-84	-3.11001e-84	1.03067e-83	5.29102e-84	9.80413e-85	8.39609e-84	2.03612e-84	-1.87355e-84	-8.90132e-85	-4.24679e-84	-2.58314e-83	1.08232e-84	-6.01182e-84	2.99017e-84	1.0279e-83	-1.73021e-84	-2.03286e-83	-3.69206e-84	-1.80991e-83	-3.75741e-85	-1.57346e-83	-4.55823e-84	-1.01261e-84	-1.48532e-83	-2.84365e-84	1.84426e-84	1.80121e-82
8.14605e-85	-3.04821e-86	1.68767e-84	8.96614e-86	1.11943e-85	-5.05198e-85	8.88406e-85	-2.14707e-85	-2.19689e-84	6.74478e-85	-1.76667e-84	-1.38746e-85	3.88079e-85	6.78645e-86	-2.40595e-85	2.4791e-85	1.4737e-85	1.50581e-84	1.97516e-84	-6.79551e-86	-3.32145e-84	1.27834e-85	-4.02145e-85	-2.39637e-85	1.82876e-84	-7.13473e-85	4.87125e-87	-7.21517e-86	-2.71445e-85	-5.60625e-85	2.13026e-83
1.10211e-85	-6.62853e-87	1.62708e-86	2.12545e-86	-1.35101e-86	-6.05452e-86	-7.42483e-86	1.87077e-85	-1.80133e-85	-3.94633e-86	2.29498e-85	3.92942e-86	1.26513e-85	1.03886e-85	-1.63028e-85	-2.91635e-87	-2.27846e-86	-6.21219e-86	1.98731e-85	5.07196e-86	-3.04022e-85	1.54396e-86	-6.43379e-86	-7.46846e-86	1.42598e-86	-7.66199e-86	1.81603e-85	-1.0907e-86	-7.11848e-87	-1.34875e-86	2.47131e-84
1.22368e-86	-2.43393e-87	-8.19328e-87	1.52338e-87	2.14999e-87	1.21011e-87	8.64817e-87	-1.56998e-87	4.70569e-88	5.97012e-87	2.97415e-87	2.79174e-87	-4.40318e-87	8.33796e-88	-1.90167e-86	9.43553e-87	1.71959e-86	-5.78968e-87	-5.45338e-87	-1.77388e-87	5.34812e-87	-1.82149e-87	-8.27428e-87	9.74483e-87	1.51923e-86	1.21005e-86	9.33975e-87	-3.68329e-87	-1.77549e-86	8.92736e-87	2.06261e-85
-1.79488e-87	-6.53034e-88	-7.20685e-89	1.7517e-88	-2.766e-88	-2.20832e-88	-4.31254e-88	-1.03659e-87	3.98941e-88	-1.24529e-87	2.68974e-88	2.87544e-88	-6.03726e-88	-3.48723e-88	-2.4413e-87	-1.56617e-87	-4.73532e-88	3.27835e-88	-2.93487e-89	-1.04353e-88	1.38579e-87	4.05197e-88	-2.64793e-87	-7.9728e-88	-1.60159e-88	5.95774e-89	1.25223e-87	-1.98757e-88	-1.07213e-88	2.44364e-88	2.00147e-86
-2.20722e-89	2.98624e-90	1.27015e-89	7.24862e-89	-2.7185e-89	3.44092e-89	1.65301e-89	-3.92741e-89	-6.85157e-89	-6.58059e-89	1.4359e-88	8.28206e-89	1.08326e-88	5.693e-89	3.56738e-88	-8.92673e-89	1.51091e-89	1.84466e-89	-9.83147e-89	-5.29624e-89	-1.59712e-89	-7.75779e-90	2.87195e-89	9.07606e-89	-1.21012e-89	-8.84256e-90	1.062e-88	-2.71032e-90	-8.09746e-89	3.46413e-89	1.77315e-87
-4.00502e-90	7.45174e-91	4.65122e-91	1.84904e-89	-3.79686e-89	4.65141e-90	7.29638e-91	-6.63803e-90	-1.0358e-91	1.35076e-89	3.42272e-91	2.89896e-90	1.32626e-90	-7.73212e-91	-1.27582e-90	-2.12445e-92	5.30955e-90	-1.57168e-90	1.49492e-90	3.79401e-90	2.1262e-91	3.17441e-90	-7.16321e-91	-9.53545e-90	1.35391e-90	-3.50145e-92	-6.99547e-90	-2.083e-89	-1.34453e-90	6.0695e-90	1.5638e-88
-7.86856e-91	-2.22381e-91	-1.66332e-91	1.03726e-90	-5.69538e-93	1.0203e-91	1.2433e-91	-2.11783e-91	-4.72884e-92	-1.44726e-90	2.30543e-91	-7.70879e-91	-8.97313e-92	5.72254e-94	2.60347e-91	1.56116e-90	-1.00475e-90	-6.62784e-92	-2.09095e-92	1.7544e-91	-3.50688e-91	3.23919e-91	-4.12056e-91	1.80049e-91	-5.51228e-93	-1.27585e-91	1.0095e-90	1.64047e-91	-3.31171e-91	-7.66066e-91	1.20024e-89
7.02838e-93	7.46535e-94	2.56219e-93	-1.35371e-92	-7.20894e-93	4.33438e-92	2.34401e-92	3.96929e-92	1.31259e-92	-5.66803e-93	2.37727e-92	3.89892e-92	1.80451e-92	2.92867e-93	-2.39373e-92	1.23883e-91	-6.22554e-93	2.50063e-92	2.90295e-92	-3.38159e-91	-2.22969e-93	2.43023e-94	4.74682e-95	-1.04288e-93	1.80121e-92	2.70396e-92	3.64275e-92	3.69926e-93	3.5676e-93	-7.26137e-93	8.859e-91
-1.19958e-94	2.04379e-93	-6.90442e-93	1.24292e-93	-3.45531e-93	-3.05586e-93	-3.44227e-93	-1.14477e-93	-5.11947e-94	2.97797e-93	-6.64529e-93	1.76287e-93	1.0432e-92	-3.76262e-93	6.24686e-94	1.44756e-93	-1.84334e-94	-1.84686e-93	-4.48822e-93	-1.17214e-92	-4.98971e-93	8.89932e-93	8.06688e-93	6.3454e-94	-2.14075e-94	8.36149e-94	-3.89602e-93	4.09121e-93	-3.02581e-93	4.79584e-93	1.07265e-91
-7.67931e-94	1.59638e-94	-2.65399e-94	9.33709e-94	-2.21865e-94	-1.68478e-94	2.95964e-94	2.50877e-94	6.12744e-95	4.56944e-94	3.11442e-95	-2.15574e-94	1.31355e-94	2.0422e-93	4.73182e-94	1.07575e-94	1.46907e-94	-1.66115e-94	8.99407e-96	5.24823e-94	-1.4188e-94	8.28832e-94	-1.12855e-94	-6.68891e-95	-9.41853e-95	-1.29542e-96	1.30803e-94	6.36849e-94	2.99132e-94	-1.25924e-93	1.10019e-92
7.70173e-95	-6.26429e-95	-1.61956e-95	-1.49385e-95	-6.64997e-95	1.04248e-95	6.0234e-96	7.4866e-95	-4.83853e-96	1.63644e-95	1.27963e-95	-1.67674e-95	-3.97677e-95	-3.19989e-96	4.36351e-96	-7.46344e-96	3.71562e-95	-6.55779e-96	5.99054e-95	4.15986e-96	-7.56291e-95	1.25514e-94	-3.03622e-96	-6.16696e-96	-2.30979e-97	1.87095e-96	-1.11843e-95	-7.45654e-96	9.02831e-96	2.34053e-95	8.05471e-94
7.81212e-96	7.79731e-97	-3.62446e-96	-6.06229e-98	2.15632e-96	4.63136e-97	1.15306e-96	1.02268e-96	-7.16615e-96	2.80598e-97	-4.0193e-96	2.95724e-96	9.73957e-96	-1.03138e-95	-6.22672e-97	2.98582e-96	2.44044e-96	-2.27779e-96	-1.01869e-96	2.82831e-96	-2.28799e-96	3.00305e-96	-4.29955e-96	3.13359e-96	3.98035e-97	2.21079e-96	8.05321e-97	6.12511e-97	2.34953e-96	3.68792e-96	8.65108e-95
1.27358e-97	7.34228e-98	4.37912e-97	2.84356e-97	-1.31575e-97	3.86334e-98	1.79743e-98	-5.34191e-98	3.50122e-97	8.03729e-97	-1.2432e-97	2.49963e-98	5.98892e-97	1.42038e-97	7.45871e-98	2.53239e-97	3.32769e-97	-5.63108e-98	3.70349e-97	1.61694e-97	3.61676e-97	3.43431e-98	2.98663e-98	1.40606e-98	-6.04969e-97	1.50638e-97	2.00894e-97	-1.50135e-97	2.2304e-98	9.19179e-98	6.1185e-96
1.2784e-98	-3.18329e-99	1.45358e-98	-6.01732e-100	-6.9077e-99	4.4542e-98	5.88428e-99	-4.14266e-98	1.91346e-98	1.14381e-97	5.1644e-98	-2.49691e-98	-1.34625e-97	1.93261e-99	-1.47389e-99	2.39372e-98	1.95547e-99	3.0278e-99	-5.66155e-98	1.08287e-99	-8.45762e-99	2.02396e-98	5.17026e-98	4.95809e-99	4.67123e-99	-4.45574e-98	4.7321e-99	-3.6591e-99	2.80436e-98	-1.69753e-98	7.52641e-97
1.42059e-100	-1.13164e-99	-8.95566e-100	-3.28877e-99	1.08469e-99	1.54319e-99	-1.89555e-100	1.7365e-99	5.53044e-100	-1.00471e-99	8.40605e-100	-9.73606e-100	2.95021e-99	-4.78845e-99	8.17724e-100	6.41062e-99	-2.56587e-99	3.13673e-99	-6.99711e-100	-3.25867e-99	-6.31966e-101	-1.16049e-100	-3.62167e-100	-3.35976e-100	3.12672e-100	2.44455e-99	-6.07955e-100	-1.62356e-99	-9.90637e-102	-4.76804e-99	4.8656e-98
-1.76853e-100	-1.6995e-100	-1.25817e-100	-5.29499e-100	-9.70241e-101	4.9266e-101	2.85439e-101	-1.04382e-100	-4.04483e-101	3.62937e-101	3.4047e-100	-1.85732e-100	-1.13506e-100	1.66126e-100	-3.08585e-101	-9.0112e-101	-1.60949e-100	-6.07257e-102	-8.30777e-101	6.9479e-101	6.52255e-101	2.26765e-99	-9.84557e-102	9.05994e-101	5.9161e-101	-4.7316e-101	2.60711e-100	7.49278e-101	3.36334e-100	-4.39791e-100	6.25602e-99
1.0049e-101	1.67057e-101	-1.19709e-101	2.10229e-101	7.78795e-102	9.64546e-102	-8.67887e-102	1.15272e-101	2.78668e-101	-5.54559e-101	-1.09869e-101	-1.12673e-101	1.89468e-102	9.61262e-102	-1.71657e-102	-4.17054e-102	1.49915e-100	8.24296e-102	-2.26408e-101	-2.40424e-102	-5.60574e-102	-9.21279e-103	-1.04922e-101	1.47185e-102	1.99721e-101	1.91692e-101	1.02618e-101	-4.49291e-101	8.10593e-102	2.12191e-101	5.45711e-100
-1.66281e-103	-1.02859e-102	-6.38172e-102	-5.19694e-102	-4.18283e-103	-2.98603e-102	8.4226e-103	1.70188e-102	-7.83806e-103	2.69444e-102	-2.63018e-103	-4.01128e-103	-9.52751e-103	1.69178e-102	1.34434e-102	-6.04315e-103	-2.12118e-102	-4.27487e-103	-1.37779e-102	3.09062e-104	6.01284e-102	-6.81103e-103	3.4206e-104	1.06786e-102	-2.68102e-102	-2.63279e-103	5.30967e-103	1.10047e-102	3.42111e-102	-1.44575e-103	4.73524e-101
-1.4388e-104	-1.7458e-104	-3.16978e-104	9.87995e-104	-1.95072e-103	8.6234e-103	-3.76532e-104	1.4e-103	-3.26312e-103	8.7073e-104	-5.62344e-105	8.24538e-104	2.50001e-103	3.82046e-105	1.02206e-103	-1.9412e-104	5.02709e-104	9.36077e-104	4.13436e-103	6.35097e-105	8.59499e-104	-1.58637e-103	5.13835e-104	-2.98815e-103	3.68536e-103	-9.74236e-104	-1.85286e-105	3.87402e-103	-6.66331e-104	-2.01593e-104	4.37477e-102
1.03116e-104	9.19688e-105	-3.15608e-104	-1.47644e-105	9.3731e-105	4.08394e-104	5.65036e-105	-1.75729e-104	-2.81724e-105	1.52045e-104	-2.74939e-104	-4.45747e-105	4.80585e-105	-5.5483e-105	6.34547e-105	-1.00874e-104	-8.20306e-105	-8.54875e-105	-6.62111e-106	-2.44082e-104	-4.19447e-105	-1.12213e-104	-2.24027e-105	-2.36023e-104	-3.34927e-105	3.55485e-105	1.14604e-104	-3.86454e-105	1.04956e-104	-1.43406e-104	3.32887e-103
3.42601e-105	-2.70055e-105	2.21299e-106	-3.01709e-105	2.06918e-105	-2.78533e-106	-1.06909e-105	6.60973e-106	-1.05051e-105	-5.26467e-105	-4.9591e-106	4.15998e-107	1.83068e-107	-7.22786e-106	-3.36293e-106	8.34566e-106	7.25289e-106	7.49031e-106	-2.25092e-106	-9.3372e-107	-3.66431e-106	5.43118e-106	9.05464e-106	3.6808e-106	-2.81549e-105	2.02822e-105	8.86136e-107	-1.88884e-106	-2.02927e-106	6.78444e-106	3.21858e-104
-1.74956e-106	1.2092e-108	-1.38036e-106	-2.82525e-107	-2.25529e-106	4.25788e-107	-2.89821e-107	-1.21104e-107	2.00848e-106	1.88565e-107	-5.28803e-107	-5.81809e-107	2.13234e-107	3.22563e-107	7.55757e-108	-4.40515e-107	-3.75248e-107	6.16725e-107	2.58001e-107	-2.69375e-107	-1.76061e-106	2.90698e-106	3.11843e-107	-1.14309e-106	-1.79877e-107	-7.88558e-107	3.5955e-106	-1.31001e-106	-1.64879e-107	7.35235e-107	2.5292e-105
-5.32983e-108	6.19251e-108	-6.40886e-108	-1.53933e-107	1.68841e-108	-1.64394e-107	-1.04926e-107	-1.06696e-108	-9.89177e-108	1.0755e-107	6.3077e-108	7.93071e-108	-5.7971e-108	2.79119e-108	-4.63722e-109	3.87876e-107	-3.18677e-108	2.49224e-108	-9.08213e-108	1.75316e-108	-7.46618e-108	6.23746e-109	4.58241e-108	-2.15721e-108	2.64418e-108	3.59412e-108	7.58688e-109	1.71532e-107	-8.29079e-108	-1.92619e-107	2.28783e-106
1.37348e-108	-2.39685e-110	-1.13407e-109	-6.34922e-110	1.33643e-108	5.7515e-109	1.00584e-108	4.83769e-109	-2.59728e-109	3.69003e-108	-6.06218e-110	-2.81454e-110	-2.95242e-108	6.50835e-111	-2.16434e-108	-4.42311e-109	-5.97229e-109	2.51086e-109	7.94865e-109	8.62455e-110	4.29674e-110	-1.74673e-109	-2.00332e-108	-3.03541e-109	-7.98064e-109	-2.71253e-109	-2.47867e-108	7.95154e-109	-1.8315e-109	-1.20471e-108	2.45646e-107
-1.63472e-109	1.99627e-109	-4.25657e-110	-1.4258e-109	6.9792e-110	7.764e-112	-2.03812e-109	-3.7904e-110	-1.48125e-109	-1.42058e-109	1.01682e-109	-2.624e-110	1.76631e-111	1.16474e-109	1.58674e-109	2.98023e-110	-5.27138e-110	9.87198e-112	-7.74386e-111	-4.78777e-110	2.09899e-109	-2.06322e-109	2.30186e-110	-2.57541e-110	4.52818e-111	-1.19891e-109	-8.50553e-110	-6.59942e-110	2.09774e-110	1.98185e-109	2.6543e-108
6.33317e-111	-3.36698e-112	9.19932e-111	-1.1337e-110	-4.50675e-111	-2.33783e-110	-1.87353e-111	9.30045e-111	-3.15205e-111	-1.14621e-110	2.70319e-111	5.17328e-111	-5.93048e-111	8.20523e-112	-6.14786e-112	2.38434e-111	-1.01885e-110	-4.484e-110	8.45347e-112	-3.31279e-112	1.24892e-110	-3.1292e-111	2.17218e-112	-1.12379e-110	-7.09361e-111	-6.96268e-112	-3.16375e-111	1.12515e-110	1.20318e-111	2.13183e-111	2.07325e-109
-6.83727e-113	5.15691e-112	-5.27186e-112	-1.74398e-112	-5.18091e-112	6.71946e-113	1.91784e-112	-9.15864e-113	-9.93824e-113	4.47283e-112	8.70399e-113	-1.57539e-111	-7.48429e-112	6.97118e-113	9.92375e-112	4.67028e-112	-3.06767e-112	8.58167e-112	-9.91715e-112	3.50435e-112	-4.56538e-112	5.04822e-112	-1.04456e-111	-1.18721e-112	-3.34535e-112	-5.51789e-113	-3.36072e-112	1.61213e-112	-2.15205e-112	3.19715e-112	1.26946e-110
4.04465e-113	1.56596e-112	-1.20214e-113	-8.40423e-114	-2.8642e-113	3.21369e-113	-1.95995e-113	-1.07253e-113	-2.74938e-113	7.08948e-113	1.28871e-113	-2.82473e-112	1.7773e-113	9.55017e-113	-1.29638e-112	1.09322e-113	-3.88851e-113	5.85864e-113	3.42673e-113	-2.00363e-113	5.79244e-114	-7.45249e-113	2.37443e-113	-5.7787e-113	-1.89572e-113	-1.8143e-113	2.54848e-113	-9.43351e-113	1.95208e-113	-4.4428e-113	1.49066e-111
-2.96843e-114	-1.44627e-114	2.18618e-114	4.46262e-114	8.03505e-116	1.22643e-116	8.05382e-114	-3.17288e-114	2.19597e-113	5.0778e-115	-2.59288e-114	-2.17669e-114	-5.04055e-114	2.43664e-115	2.6672e-114	8.46078e-115	-1.07424e-113	-5.4029e-114	-4.07113e-114	1.67676e-114	-2.40514e-114	-4.20748e-114	2.85214e-114	3.50954e-114	2.84686e-114	-2.0551e-114	-1.79369e-115	-4.41734e-114	2.16304e-113	-2.48759e-114	1.26901e-112
-8.90039e-115	-2.60321e-115	2.32026e-115	-8.92959e-115	-8.47579e-115	-1.11218e-114	-1.77662e-114	-2.76127e-115	8.84411e-116	-2.51237e-115	-8.8593e-116	-7.42426e-115	-1.17482e-116	2.38773e-115	-9.39573e-116	4.97411e-115	-1.19835e-114	-3.13668e-115	6.40428e-117	-8.18018e-115	4.87551e-115	-1.8945e-115	4.10301e-115	3.58189e-115	2.7712e-116	3.11902e-116	4.83018e-115	-3.84629e-116	-6.71172e-116	3.19235e-115	1.30491e-113
5.38069e-117	1.64358e-115	2.69471e-117	-1.43843e-116	4.21159e-116	-6.84646e-116	-7.9481e-116	6.36132e-116	2.22999e-116	-3.84605e-116	2.6846e-117	-9.44676e-116	4.86302e-117	8.53403e-116	-2.75347e-117	-5.0105e-118	-2.06974e-115	8.06576e-116	-1.55918e-116	9.85304e-117	2.42713e-116	-3.07573e-117	7.40673e-116	-9.74182e-116	-5.40456e-116	-1.6557e-116	9.1517e-117	-2.63253e-116	-6.19392e-116	-6.79071e-116	1.4397e-114
-5.05617e-117	1.25829e-118	2.80425e-117	7.38675e-118	1.06501e-117	-3.69896e-117	5.34821e-118	6.79099e-118	-2.77921e-116	-1.17555e-116	-3.09662e-117	-6.64819e-118	5.41013e-118	2.8568e-117	2.552e-117	2.99667e-117	-5.13698e-117	-7.92623e-118	8.49321e-117	1.32497e-117	-2.41301e-117	-7.4457e-117	-4.95002e-117	7.58351e-118	9.63488e-117	-2.37934e-117	3.0165e-117	-3.99936e-117	-2.95318e-117	-8.43235e-118	1.211e-115
-4.06215e-119	2.61552e-118	-1.87607e-120	2.76583e-118	5.28761e-118	7.90601e-119	6.5596e-119	-1.07318e-119	1.71469e-118	-1.9718e-118	2.01227e-118	1.63958e-118	-1.1873e-118	1.88721e-118	-4.31135e-119	-4.43641e-119	8.12851e-118	-1.81971e-118	6.25921e-118	-1.41439e-119	3.13516e-118	-1.75115e-118	1.66338e-118	2.96145e-119	-1.35689e-118	-8.77985e-118	-8.56568e-119	-3.32041e-118	-4.0563e-119	-3.33794e-118	6.51874e-117
4.01808e-121	-4.14989e-120	5.18362e-119	6.20568e-120	5.10357e-120	-1.51761e-119	4.36542e-120	1.09052e-118	3.3506e-120	-2.26849e-119	5.92623e-120	5.83182e-120	1.04645e-119	-9.77117e-120	-4.5599e-119	-1.00407e-118	4.80957e-119	-1.45285e-119	6.95787e-119	-7.51146e-120	1.96219e-119	3.03762e-119	1.31566e-119	-7.47633e-119	3.67314e-120	-6.31187e-120	-6.8676e-120	1.80836e-119	-2.75761e-119	1.86438e-119	7.59114e-118
-2.04291e-120	-8.81124e-121	3.87286e-120	9.96743e-121	5.98073e-121	3.6506e-121	-5.80807e-121	4.99466e-120	-1.2296e-120	1.386e-121	5.52791e-122	-1.5817e-120	1.68362e-120	-2.88027e-120	-6.96637e-122	1.35258e-120	1.06411e-120	1.44044e-120	-4.5069e-120	-8.56948e-121	-1.8474e-120	-6.16128e-120	-1.27177e-120	-1.80604e-120	1.05631e-120	6.67118e-120	-1.93562e-120	-3.75663e-121	-1.15612e-120	-2.80527e-122	5.35014e-119
7.44382e-122	-2.5069e-121	-1.26394e-121	2.42431e-121	3.8319e-121	6.86504e-122	-7.32826e-121	-2.0301e-121	1.16854e-122	-3.91683e-124	-3.76475e-122	-1.57103e-121	-3.00962e-122	-1.20992e-121	4.00939e-122	-2.0759e-121	5.17397e-121	2.70164e-122	4.37578e-121	-8.79669e-122	1.56534e-121	1.37843e-121	5.11827e-121	-2.01184e-121	3.49252e-122	-6.15445e-122	5.11154e-122	1.02759e-121	9.3244e-121	1.0724e-121	6.0546e-120
-1.45819e-123	-7.46165e-123	6.40769e-122	1.64315e-122	-9.50753e-122	-3.34754e-122	7.37281e-123	-5.17047e-122	-2.83273e-123	-2.47021e-123	1.05992e-122	-1.57192e-122	4.80696e-124	-5.53676e-123	2.90744e-123	2.36443e-122	-5.00548e-123	-1.28803e-121	3.53966e-124	-2.27209e-122	-5.9019e-123	-4.3166e-123	2.3995e-122	2.32826e-123	-7.76949e-123	1.58173e-122	4.74814e-122	-6.05113e-124	-3.40594e-123	-9.34368e-123	6.19095e-121
-5.52751e-123	-2.61576e-123	1.02366e-123	-3.70097e-123	1.51986e-122	3.32509e-123	-3.77565e-123	-1.9265e-123	4.0216e-123	2.69299e-123	-1.33045e-123	-5.03401e-124	1.28554e-123	9.71632e-124	-6.45866e-123	-5.76618e-124	-1.25752e-124	7.79646e-124	1.04684e-123	2.94016e-123	-9.57189e-124	-1.37354e-124	-4.65623e-124	-1.01878e-124	-9.38791e-124	-7.44453e-124	-3.93485e-123	8.19689e-125	1.85969e-123	-4.45679e-124	6.94945e-122
-7.75504e-125	-5.32931e-125	-1.90324e-124	-2.62814e-124	7.29002e-125	2.2919e-124	-4.06402e-126	3.67712e-125	1.48448e-124	-1.98911e-125	2.16479e-126	8.05447e-125	-1.39187e-124	3.13659e-124	-1.37942e-124	2.44737e-124	-8.89829e-125	4.10095e-125	5.69039e-125	4.14037e-124	2.30647e-124	-1.7671e-124	-6.73728e-125	4.22592e-125	-6.52802e-124	1.18599e-124	-1.09173e-124	-1.13421e-123	1.65622e-124	-1.75735e-124	5.48755e-123
2.44168e-125	-1.1469e-124	6.63193e-126	3.17097e-125	1.63337e-125	1.4765e-125	-2.42283e-125	-1.37987e-125	-4.61491e-126	-1.74986e-126	3.38957e-126	-7.95808e-126	1.70244e-125	1.66842e-126	-5.13266e-126	-1.08302e-125	-1.33525e-125	1.50456e-125	1.23229e-125	5.31842e-126	9.41516e-125	-8.99644e-127	1.54086e-125	-5.33674e-126	-1.92561e-125	4.80215e-126	7.73295e-127	-2.0566e-125	-9.91025e-126	-1.06777e-125	5.26763e-124
-3.55745e-126	-1.0653e-126	-9.20869e-127	2.25953e-126	1.62403e-127	6.60886e-127	-1.36923e-127	2.55865e-127	2.15379e-126	9.93805e-127	-2.23279e-126	-1.50861e-127	2.7444e-126	1.62954e-126	3.34741e-126	-9.99805e-128	6.0562e-126	-4.76059e-127	-2.40899e-126	-4.41401e-127	-1.65637e-126	-5.10701e-127	1.0354e-126	5.5119e-128	3.14208e-127	-3.20686e-127	5.25705e-127	-1.58642e-127	-8.28253e-127	-2.80267e-126	3.99622e-125
-1.64992e-127	-3.35899e-127	3.29714e-128	1.29938e-127	3.67759e-128	1.0462e-129	6.45041e-128	2.11887e-127	1.39329e-127	-2.96226e-128	-2.90063e-129	-3.37648e-128	6.46517e-128	2.52065e-128	2.07612e-128	-1.46527e-127	1.15901e-127	-4.68835e-127	-6.94252e-128	-2.88449e-127	7.6306e-129	3.26135e-127	9.3821e-128	-5.9366e-128	5.16971e-128	4.00176e-128	-2.20002e-128	2.68679e-128	8.47654e-128	2.37058e-127	3.33275e-126
1.87003e-128	-3.05903e-129	-1.05017e-128	-3.0219e-128	8.33165e-129	3.82373e-130	-2.30313e-129	-2.66139e-129	4.38517e-130	-6.14437e-130	5.58501e-130	-3.91507e-129	-8.47178e-129	-1.47662e-128	-7.66564e-129	-8.473e-130	-1.49858e-129	1.64567e-128	-1.4617e-128	3.62002e-128	-2.94583e-129	3.01549e-129	4.20306e-129	7.73897e-129	-1.94006e-128	9.13924e-128	-1.21977e-128	-1.09198e-129	9.24773e-129	3.15054e-129	3.36593e-127
5.12748e-130	2.32838e-129	1.77293e-129	-2.48351e-129	-6.85723e-130	-3.72733e-130	-1.91521e-130	1.80481e-130	-6.04256e-130	-2.22221e-130	-3.6117e-130	-9.24844e-131	4.94935e-131	4.79894e-130	-1.59736e-130	-8.88312e-130	1.23987e-129	1.13229e-129	-5.73222e-130	7.67611e-131	-1.90147e-129	1.97348e-131	1.85514e-129	-1.85349e-129	-6.21581e-131	-1.59421e-129	5.90606e-131	-9.07716e-131	-4.70802e-130	1.98866e-129	2.43032e-128
-9.43914e-131	-7.47282e-131	-1.1653e-130	5.16044e-131	-2.51836e-130	1.12832e-131	-1.39569e-131	2.67741e-130	-1.85142e-131	-1.14712e-130	4.72471e-131	-5.45648e-131	-1.37634e-130	-1.71574e-131	-1.29561e-130	-5.56138e-131	-9.98774e-131	-8.34278e-132	-4.89888e-131	-3.40426e-131	8.04662e-131	1.03759e-131	-4.62843e-131	-3.11793e-130	-7.91895e-131	7.93059e-131	1.02434e-131	9.03265e-131	-2.63766e-130	2.11239e-132	2.62219e-129
1.0998e-131	-5.16777e-131	3.142e-132	3.33494e-131	4.41315e-132	-4.88267e-132	3.2514e-132	-4.04483e-132	4.03098e-132	-4.88162e-132	-1.36454e-132	3.67281e-132	2.48083e-132	-6.26751e-133	-4.01292e-133	-1.15411e-131	-4.39247e-132	5.02203e-132	-1.46757e-131	-1.0657e-132	7.71198e-133	5.06716e-132	4.99848e-132	-4.28575e-132	-1.41726e-131	1.50174e-134	1.00378e-131	3.96793e-132	-6.8908e-132	1.76185e-131	2.3774e-130
2.13233e-132	8.33936e-134	2.96487e-133	-3.4945e-133	-2.75322e-133	2.36187e-133	4.71897e-132	-2.96874e-133	1.67356e-133	-6.28806e-133	2.74108e-133	-3.01981e-133	1.39855e-133	-4.13124e-134	-5.37497e-133	7.06923e-133	6.90487e-133	-1.29948e-133	-1.32007e-134	-2.19338e-133	1.58422e-134	1.39027e-132	6.48284e-133	5.59254e-133	-2.01385e-134	-2.87562e-134	5.19586e-133	3.04987e-132	2.19221e-134	-6.56355e-133	1.91501e-131
3.93555e-134	-5.0803e-134	-1.38457e-134	-7.86171e-134	-5.56459e-134	7.17401e-134	-2.74669e-134	-5.73156e-134	-4.3793e-135	2.12278e-134	-2.89512e-134	-6.1452e-135	2.56984e-134	2.27504e-134	2.76517e-133	2.9418e-133	-4.70882e-134	4.45144e-134	-3.52313e-134	-1.44723e-134	-7.45965e-137	7.19256e-135	5.27778e-134	4.60745e-134	3.02508e-135	5.9222e-134	1.3387e-135	8.87532e-135	-2.75027e-134	-1.37026e-133	1.55905e-132
-9.35135e-135	-1.97409e-134	-4.50435e-135	7.03569e-135	-8.87471e-136	-9.91307e-135	7.88298e-135	1.44328e-135	3.5552e-135	1.25402e-135	1.00637e-135	1.29582e-134	-7.8552e-135	1.17402e-135	-2.81543e-135	1.1297e-135	-1.38009e-134	-5.72891e-135	-2.24143e-135	1.10494e-135	-5.28735e-135	9.34076e-136	1.32046e-135	-1.44391e-135	-3.69695e-135	1.00738e-135	7.33158e-135	1.0565e-135	-9.54175e-137	-2.41963e-135	1.39977e-133
1.96486e-135	9.16491e-137	9.38914e-138	1.83717e-135	2.2754e-136	-3.63492e-136	-1.90819e-136	-7.7243e-137	-1.17682e-135	3.87591e-136	3.80048e-136	-1.73533e-136	-5.45594e-137	2.41292e-136	2.90087e-135	1.09565e-136	-2.7433e-136	-5.05027e-136	-5.25943e-137	1.84692e-136	1.9476e-136	2.88753e-136	2.05298e-136	-2.07097e-135	-3.02871e-136	2.19587e-137	3.99042e-136	-1.35025e-135	-7.31197e-137	7.01676e-137	1.61803e-134
-1.28627e-137	7.50391e-139	-9.30687e-137	-1.4726e-138	3.24684e-137	-3.53894e-138	-4.73604e-137	-3.36771e-139	1.06943e-137	8.28606e-138	3.47197e-137	1.79873e-137	1.38467e-137	-1.83441e-137	-1.63371e-137	-9.86633e-137	-9.45641e-137	3.12661e-138	-3.49364e-137	-1.34328e-136	7.11546e-138	8.42432e-137	6.14286e-137	1.24554e-137	5.16202e-137	6.70433e-138	5.73698e-137	6.48757e-137	7.46389e-137	1.91377e-138	1.10006e-135
7.78628e-138	4.67205e-139	-3.51342e-138	1.95303e-138	2.67946e-138	2.74707e-138	-2.3006e-138	4.69549e-139	5.21486e-140	-7.642e-139	-5.66788e-138	-5.78039e-138	-3.21908e-139	-9.91392e-138	-1.10275e-138	-5.26848e-138	5.54954e-138	-9.70957e-140	-1.84711e-138	1.34842e-137	2.27385e-138	1.00538e-137	-1.24554e-137	1.54559e-138	6.44868e-138	-1.35431e-138	-2.109e-138	5.46816e-140	-2.02567e-137	4.52162e-139	1.2877e-136
-3.59316e-139	-1.2068e-139	-7.18996e-141	1.99456e-138	5.52053e-140	-1.18933e-139	-6.77473e-140	-8.78042e-140	-1.8742e-139	4.8636e-139	7.28519e-139	-9.20674e-141	1.75579e-139	-6.2591e-139	-2.30476e-139	-1.02841e-140	4.37812e-140	4.55524e-139	4.0611e-139	-3.09681e-139	2.00713e-139	-3.96344e-139	7.62471e-139	-2.66182e-139	-4.34606e-139	-1.25291e-140	-8.57687e-139	1.33521e-139	6.6551e-140	3.26452e-139	9.93734e-138
2.56196e-140	-2.794e-140	4.94219e-140	-2.35556e-141	7.32003e-140	-5.2769e-140	6.65672e-141	3.27814e-141	-2.53939e-140	1.44069e-139	-6.90519e-140	4.65807e-141	6.98003e-142	4.65031e-140	-3.07367e-141	-1.09455e-139	-5.49618e-140	-2.64921e-140	2.61589e-141	-2.0647e-140	-4.95923e-140	-1.08921e-140	2.59987e-140	-6.28193e-142	1.94285e-140	2.73189e-141	2.01893e-140	8.26872e-141	-7.28536e-140	3.71534e-141	9.63159e-139
-4.8526e-141	3.93336e-141	9.39066e-142	2.24868e-143	-1.85465e-141	7.06581e-142	-5.59791e-141	-2.56371e-141	3.35713e-141	4.47239e-142	9.9548e-142	4.20896e-141	9.77058e-141	-5.05849e-141	-2.25828e-141	-3.30466e-142	-1.53391e-141	6.13133e-141	-1.57756e-141	1.09471e-141	-3.17786e-141	3.87851e-142	-5.11953e-141	3.24066e-141	2.2788e-141	-1.28018e-141	1.26891e-142	-6.5358e-141	2.99796e-141	-4.97194e-142	8.28772e-140
9.37601e-143	1.37552e-142	-5.89336e-142	-7.0656e-142	-6.19878e-142	1.37903e-142	1.84337e-142	-1.37671e-141	-1.22801e-144	4.92457e-142	6.09583e-143	-3.25951e-142	1.83405e-142	1.52474e-142	-7.32004e-143	-3.47044e-142	-2.61556e-142	-1.15887e-142	-2.81531e-143	-1.1855e-142	-8.25422e-143	1.75742e-142	5.55974e-143	6.02154e-143	3.48319e-142	-1.32116e-141	-3.1047e-142	1.34819e-141	-1.61732e-142	1.12891e-142	9.98376e-141
5.22706e-145	-2.09335e-145	4.03612e-143	1.67771e-143	2.29946e-143	2.01141e-144	-3.19312e-144	1.82077e-143	1.67991e-143	7.27349e-143	-2.6645e-144	-1.91947e-143	8.47964e-143	2.3507e-143	5.89282e-144	1.36747e-143	1.53882e-143	1.09557e-144	-2.71629e-144	-7.89274e-145	-1.54486e-143	-2.5944e-144	-6.50395e-144	-3.42593e-144	-4.51432e-143	-2.31063e-146	6.09616e-144	-1.97088e-143	-5.73954e-143	-2.51439e-142	7.7131e-142
1.00606e-145	3.30449e-144	-6.70726e-144	-3.16941e-144	-1.42483e-144	1.14017e-144	3.10986e-144	-1.3758e-144	-5.6433e-145	4.78295e-145	-1.26494e-144	5.55091e-145	3.31431e-145	1.44081e-144	-6.67032e-145	8.35353e-145	-5.7296e-145	-3.53075e-144	-3.05554e-144	-2.44068e-144	-5.7626e-144	-1.99213e-145	5.16745e-145	-1.15525e-144	-1.16527e-143	-4.2914e-145	-8.11974e-145	-5.62951e-145	-1.36133e-143	-3.16219e-146	7.08051e-143
2.4741e-145	-1.5934e-145	-1.15797e-145	1.09531e-145	1.03442e-144	4.85186e-146	-1.48735e-146	-2.96169e-146	-1.60385e-145	-2.97911e-147	1.79139e-145	-4.07669e-145	9.24781e-145	-6.88222e-146	-1.89031e-145	1.91522e-147	-4.17033e-145	7.81247e-146	-2.25576e-146	3.11063e-146	-2.45198e-146	7.7392e-146	2.94863e-146	-8.63218e-146	-4.56518e-145	-3.10176e-146	-1.31331e-145	-1.28028e-145	2.3091e-145	1.13041e-145	5.55162e-144
-3.04732e-146	-2.12689e-146	-8.5802e-146	1.37627e-147	2.94009e-146	-1.59951e-146	6.10824e-147	-4.07747e-147	-1.87817e-146	-5.12512e-146	-5.02047e-148	2.22762e-146	-2.711e-146	-9.41144e-147	-1.84374e-146	2.74417e-147	-8.78608e-148	-1.66504e-146	-6.32686e-147	-2.11885e-147	4.74292e-146	-5.06737e-147	8.86903e-147	3.54764e-147	-6.15785e-148	-6.05522e-146	-1.88255e-146	1.70128e-146	-1.89052e-146	-2.7846e-146	5.79662e-145
8.11477e-149	4.66013e-148	-3.94824e-148	5.56962e-147	2.27912e-147	3.28702e-147	-9.4983e-148	3.19788e-148	-1.61992e-147	-6.56749e-148	9.73991e-149	7.16321e-148	-7.29697e-149	-2.38216e-147	1.54142e-147	-7.75447e-148	-1.22787e-147	2.35146e-147	-1.27111e-147	1.56038e-148	-2.3331e-147	-2.20528e-147	1.99901e-147	-7.24354e-147	4.00886e-147	1.68835e-147	2.98217e-147	9.18732e-148	-2.23573e-147	-3.04473e-148	5.21355e-146
-1.10188e-148	3.17646e-149	1.25038e-148	-1.6256e-148	-7.91858e-149	9.84457e-149	2.4026e-149	3.85638e-149	5.07689e-149	-2.44413e-148	-6.02034e-149	-1.53623e-148	4.62643e-148	-5.30717e-149	5.05945e-149	1.46053e-149	-1.23783e-148	3.03738e-148	-6.66609e-149	2.81323e-149	-6.2248e-149	2.32133e-148	-2.29947e-149	-5.12918e-148	-5.62819e-149	-3.15661e-148	1.4335e-148	-6.08014e-149	2.34502e-148	1.01029e-148	4.02393e-147
1.63899e-149	-2.14679e-151	-1.15456e-149	2.5249e-149	2.20832e-150	7.52292e-150	1.13777e-149	4.68858e-150	2.42391e-149	5.64473e-150	-8.08955e-150	3.91375e-150	1.97055e-150	1.8197e-150	-9.99348e-150	1.90703e-150	-1.48775e-150	3.18968e-149	-5.20192e-149	1.73271e-150	1.20394e-149	-6.3855e-150	1.28394e-149	4.70757e-150	4.07307e-149	-7.37201e-150	1.56759e-151	-8.91471e-150	2.36429e-150	1.64894e-149	3.35911e-148
-2.84761e-151	5.09931e-150	2.76041e-150	-1.04172e-150	-5.85785e-151	1.38408e-150	-2.74283e-150	1.05702e-150	-9.90864e-151	-2.52372e-151	-4.35996e-151	-6.00151e-151	5.14056e-151	-4.86974e-151	1.01001e-151	-5.65632e-151	5.41343e-151	1.9005e-150	9.82251e-151	-6.86466e-151	2.22227e-150	1.78385e-151	-6.1398e-150	1.07643e-150	1.86127e-150	1.89954e-151	-5.35741e-151	-1.66999e-150	8.47311e-151	8.08986e-151	3.85437e-149
1.40429e-151	-8.18488e-152	1.34574e-152	-2.02856e-152	1.33849e-151	1.9838e-151	9.0209e-153	-1.44213e-151	1.94092e-151	3.00277e-153	1.43137e-151	-2.79459e-152	-3.44426e-152	7.88166e-152	-2.37799e-152	7.78745e-152	-9.54068e-152	-3.89915e-152	-5.22547e-152	-4.44278e-151	2.03368e-151	-1.37051e-151	6.91097e-152	1.47397e-151	-3.99731e-151	-1.03999e-151	1.27228e-151	8.84379e-152	4.05296e-152	1.84755e-151	3.45711e-150
6.73341e-153	-8.74469e-153	4.39181e-152	1.36415e-153	-6.96479e-153	-9.12466e-154	-1.79725e-153	-1.41098e-152	-5.9951e-153	9.53528e-153	-1.10248e-152	-1.00135e-152	4.53316e-154	5.28358e-153	-1.10974e-152	-1.25444e-153	1.09824e-152	2.52379e-152	-2.36913e-152	-7.62436e-153	1.25488e-152	-2.95586e-153	-1.61757e-152	-6.90784e-154	-2.26485e-152	-3.68549e-152	4.30659e-153	-3.96653e-154	-8.50272e-153	2.02818e-153	3.13847e-151
-5.05796e-154	4.11679e-154	-2.10985e-154	-1.60601e-153	3.49198e-154	-3.94857e-154	-7.11088e-154	-9.11798e-154	-6.56022e-153	-2.35216e-153	-8.75593e-154	1.3642e-153	-1.78395e-154	4.53988e-154	3.3695e-153	-2.53295e-154	-3.40007e-154	4.25507e-154	2.23554e-153	-9.39912e-154	7.45869e-154	1.93182e-154	4.88514e-155	1.90857e-154	-3.81309e-153	-4.001e-154	4.4576e-153	-1.41974e-154	1.51051e-153	-7.46176e-155	3.60264e-152
-2.17275e-155	1.68853e-155	-3.1915e-156	1.40157e-154	5.33063e-155	2.26684e-155	-5.26937e-155	-2.04679e-154	-2.13173e-154	1.04489e-155	-1.94322e-155	2.77287e-155	2.59498e-155	-2.08458e-155	-7.46967e-155	-1.0417e-154	1.13973e-154	-1.1833e-154	1.93101e-154	-3.97687e-155	-1.22502e-155	3.12918e-155	-1.24957e-154	-1.58262e-155	3.54344e-155	-1.07936e-154	2.34668e-155	3.94145e-155	6.19233e-155	-1.40043e-154	2.06947e-153
-4.40036e-156	1.03228e-155	7.88775e-156	-2.59568e-156	1.11804e-157	7.55471e-156	3.06361e-156	2.37902e-155	2.09653e-155	-2.98209e-155	-3.58191e-156	3.07455e-156	7.43008e-156	-2.08e-155	4.84886e-157	7.52261e-156	-8.9095e-156	-9.75567e-156	5.1097e-156	3.15678e-157	-5.67347e-156	3.11757e-156	1.47953e-155	6.21654e-156	7.92227e-157	1.22117e-156	-7.77659e-156	1.00992e-156	-5.48781e-157	2.83007e-156	2.2148e-154
-4.18253e-157	-1.62445e-157	-7.41674e-157	-5.60886e-157	6.38486e-157	2.60342e-157	3.86944e-157	1.19933e-157	-2.0896e-157	-3.24012e-157	-1.3075e-156	1.75383e-158	-5.04053e-158	4.99581e-157	3.01809e-157	-3.22396e-156	-3.66337e-157	2.26208e-157	9.56846e-157	-1.19403e-156	-3.94728e-156	3.96828e-157	-4.78898e-157	-6.38353e-157	-6.63356e-157	-8.81617e-158	2.02458e-158	-5.82061e-157	8.11203e-157	3.33021e-156	2.29228e-155
3.92012e-159	1.5901e-158	3.11488e-159	1.48636e-158	1.93066e-158	9.94632e-158	-1.27854e-158	-3.51889e-159	-1.12244e-158	-1.26467e-157	3.04991e-158	3.26414e-160	-3.58942e-158	-7.69331e-158	7.57031e-158	-9.77219e-158	1.002e-157	-1.42549e-159	6.67705e-158	3.04026e-159	-4.76256e-158	6.30074e-159	6.61393e-158	-7.84833e-159	3.95868e-158	-1.59173e-157	2.15596e-158	-1.11527e-158	1.40935e-157	3.83627e-158	1.33776e-156
-1.3859e-159	6.18079e-160	5.51426e-161	6.72427e-159	5.67778e-159	-6.2313e-160	-2.33476e-159	3.32201e-159	-4.35787e-160	-1.02137e-159	-8.94626e-161	-3.69998e-160	5.14786e-159	-7.15583e-160	-7.36501e-159	1.29198e-158	-1.2378e-158	-6.20315e-159	3.13182e-159	6.97836e-159	-2.4817e-158	8.33852e-160	-7.047e-159	-2.11361e-159	-1.48544e-159	-1.97752e-159	-2.00918e-159	-8.12773e-159	-7.84222e-159	4.38331e-160	1.34189e-157
-1.31916e-160	1.38366e-159	-1.74245e-162	1.70034e-160	2.31857e-160	3.82841e-160	-5.30735e-161	6.11306e-160	1.35207e-159	-9.50123e-162	-1.11005e-160	3.71839e-161	9.90039e-161	-7.66478e-161	8.5755e-161	-2.44378e-160	-2.56962e-160	-5.2946e-161	1.13266e-159	-1.11247e-160	-5.91452e-160	-2.22183e-160	-1.37371e-160	7.62587e-160	6.5713e-161	2.56996e-159	-3.96386e-160	-1.9829e-159	3.98231e-160	2.01897e-160	1.38645e-158
-7.77799e-161	-2.77407e-161	1.57532e-161	4.18183e-161	1.43484e-160	2.0418e-161	9.32847e-163	1.26912e-161	-5.3009e-162	5.6056e-161	7.19836e-163	-5.10283e-162	-1.64545e-162	-4.47526e-163	-3.34133e-161	5.88142e-161	7.8696e-163	4.96869e-161	-2.96019e-161	-9.69136e-162	-1.45639e-161	-3.76295e-161	3.66932e-162	8.0344e-161	2.68897e-161	-5.29669e-161	-4.15952e-163	3.55302e-162	-4.97024e-161	-7.21822e-162	8.68838e-160
-5.51145e-162	-1.16615e-162	-9.38007e-163	-5.36638e-162	2.74707e-163	9.29847e-162	4.60431e-162	4.06407e-162	4.71521e-162	-2.66062e-161	-2.31227e-162	7.87384e-162	-8.9259e-163	9.17932e-163	7.12007e-163	1.92902e-161	8.97625e-163	8.59222e-164	7.98165e-162	-3.68724e-163	-4.76549e-163	-2.22181e-162	-2.34359e-162	1.36528e-162	2.62607e-163	-9.78309e-163	-3.1648e-162	-7.12667e-163	-4.73333e-162	-9.87825e-163	1.21124e-160
-1.63106e-163	1.17517e-163	-7.49281e-164	5.04315e-164	1.26156e-163	-2.10066e-163	-1.74543e-163	1.19501e-163	1.37041e-162	-1.79317e-163	3.11631e-164	-1.27115e-164	4.39044e-164	1.29291e-163	7.97968e-164	4.51837e-163	-8.52824e-164	3.90617e-163	1.50308e-162	-9.66591e-163	2.87294e-163	-1.40229e-163	2.37115e-164	2.87334e-163	5.4604e-164	1.7177e-163	1.23485e-163	5.15656e-164	-3.56154e-164	-6.32738e-164	7.51913e-162
-1.16256e-164	3.07709e-164	6.19004e-164	-2.14979e-164	-2.26046e-164	-1.72235e-164	5.46298e-165	-3.69875e-164	-2.7689e-164	-5.5075e-165	-2.81809e-164	-1.41758e-164	-4.94147e-165	-6.41017e-165	-1.45529e-164	-2.25259e-164	-5.28424e-166	1.29617e-164	4.48482e-165	-1.17963e-165	-1.073e-164	1.23783e-165	-3.30752e-164	6.68817e-165	-4.9462e-164	-6.29746e-164	-3.38184e-165	-5.46432e-164	-8.17718e-165	3.49242e-164	6.16506e-163
-1.43421e-165	-1.39714e-165	-1.32056e-164	3.14533e-165	9.29052e-166	6.14428e-166	3.52314e-166	-2.15212e-165	-1.44459e-165	-5.29064e-167	7.88678e-165	-2.42168e-165	-1.22875e-165	-3.24574e-165	1.05031e-164	-1.81253e-165	-5.8654e-166	9.01545e-165	-6.50255e-166	-7.60911e-165	8.48403e-166	4.39459e-165	-3.73536e-166	2.15255e-165	1.53453e-165	-4.442e-166	-4.74881e-166	-2.20078e-165	1.05367e-165	-1.0088e-165	8.41736e-164
-2.06654e-166	2.76858e-166	-7.72465e-167	2.39974e-166	-2.12123e-166	3.79536e-167	1.02583e-166	-2.34863e-166	-1.45404e-167	1.89435e-166	1.49284e-167	-5.34124e-166	7.64123e-167	-1.97151e-166	-4.55223e-166	1.16656e-166	-1.62601e-166	8.74583e-166	2.02338e-167	-6.65146e-166	1.07855e-166	-1.26301e-166	-1.64272e-166	8.54298e-167	-4.41809e-167	1.44212e-166	-9.9665e-166	1.4778e-166	5.81418e-167	1.72139e-167	6.60133e-165
-3.33433e-167	6.07618e-167	-7.44304e-168	-1.38522e-167	-9.17863e-168	-2.74678e-168	-6.28108e-167	-5.81769e-167	5.48304e-168	6.11976e-168	1.10147e-167	2.49343e-168	5.34154e-168	3.1385e-167	1.06894e-167	-6.67057e-169	2.27379e-167	-4.88166e-167	1.0194e-166	-9.94463e-169	1.61533e-167	-5.02593e-168	3.22324e-167	4.86387e-167	4.3353e-169	6.05271e-169	9.40517e-167	-3.53991e-168	1.48741e-167	2.4941e-167	7.36492e-166
-3.28029e-168	1.25252e-168	-2.31662e-168	3.73394e-168	3.14841e-170	2.51261e-169	-8.05038e-169	-1.60743e-168	6.91815e-169	-7.18097e-169	2.96272e-168	6.74682e-169	-2.26864e-168	5.31843e-168	2.14738e-168	-1.30748e-168	-5.86417e-170	2.73709e-168	-1.31156e-168	1.87407e-168	2.44358e-168	-7.74618e-169	8.99405e-168	-1.39214e-168	4.22063e-168	-8.21742e-169	-1.12036e-169	1.02154e-168	1.08684e-168	-1.1165e-169	5.6328e-167
-1.85633e-170	-4.43438e-170	-6.81529e-170	-1.07094e-169	-6.31816e-170	3.57659e-169	7.38726e-170	3.51692e-169	1.48515e-169	-5.94584e-170	2.32564e-169	5.36345e-170	-3.14413e-169	2.22078e-169	-4.91249e-170	-2.08669e-170	1.18211e-170	4.8948e-169	-2.54307e-170	-2.70961e-169	-1.58014e-170	-7.95655e-169	9.64339e-169	-6.44549e-169	4.13211e-170	9.70094e-170	6.81666e-171	1.56529e-169	-1.39972e-169	1.04953e-169	5.94985e-168
-7.07033e-171	-2.18171e-170	1.51617e-170	-9.91935e-171	-9.24836e-171	-2.09937e-172	1.2775e-170	7.00772e-171	3.66637e-171	2.34642e-170	-4.19429e-171	1.95239e-170	-1.86322e-170	1.5628e-170	-1.08637e-170	4.90126e-170	-6.08604e-171	-4.56088e-172	-4.17399e-171	5.59046e-171	-1.15979e-170	2.13271e-170	-2.22315e-170	1.98089e-170	-2.41904e-171	4.82454e-171	-3.50061e-170	-2.59751e-170	-1.59297e-170	2.48737e-170	4.28495e-169
-3.07985e-171	6.111e-173	-4.20004e-173	-2.01746e-171	7.81793e-173	-6.38046e-172	5.01348e-172	-6.62373e-172	-3.9479e-171	-1.58184e-172	-1.3042e-171	-2.70424e-172	-3.14708e-172	8.79913e-172	-2.49784e-172	1.10071e-172	7.13209e-172	6.36098e-172	-2.72526e-171	-2.00499e-171	1.52975e-172	-1.75683e-171	7.8245e-171	1.29335e-170	-1.9828e-171	1.56574e-171	5.66555e-172	4.41792e-172	3.85047e-172	-6.25956e-172	4.86308e-170
2.30774e-173	1.46024e-173	-1.0606e-172	-1.4663e-172	6.85165e-173	-2.42952e-172	4.74457e-172	5.25239e-173	7.11694e-173	-1.28186e-173	-1.07609e-171	-1.23334e-172	2.80073e-172	-1.11053e-173	-4.34862e-173	-1.02108e-172	1.49833e-172	-3.29968e-172	-1.375e-172	1.87194e-172	-1.1874e-173	3.38175e-173	-2.58143e-174	-1.88718e-173	-1.32239e-172	1.32575e-172	3.76736e-173	-9.18102e-173	7.55641e-173	-1.613e-172	4.3518e-171
7.56418e-174	-2.38484e-174	1.56802e-174	-7.39564e-174	1.28735e-174	1.55837e-173	-9.87939e-174	1.3632e-174	-6.31126e-175	-3.65486e-175	-9.95596e-174	-1.1857e-175	-5.18591e-174	1.90197e-173	4.00217e-174	-4.04957e-173	1.23379e-173	1.52606e-174	1.73708e-174	-1.76042e-173	3.59256e-173	-4.74165e-174	-3.42204e-173	9.27444e-174	-1.63487e-174	-2.75657e-174	-1.05919e-173	-5.62846e-174	-5.72967e-174	-3.68805e-173	3.0739e-172
-5.43329e-175	9.49509e-176	-1.25662e-175	5.5641e-175	1.14602e-174	-4.01931e-175	1.96842e-174	5.84077e-176	2.30786e-175	-1.40425e-174	-1.2061e-174	1.77939e-175	6.39521e-175	-9.75277e-175	-1.63708e-175	-1.38239e-174	-4.65973e-175	2.70074e-175	1.93162e-174	3.54019e-175	1.1827e-174	5.30373e-174	4.28891e-175	5.43626e-175	1.07461e-174	-1.63752e-175	3.55971e-174	-8.10235e-175	1.77614e-175	-3.27849e-175	2.76695e-173
1.65349e-175	8.03514e-176	1.16469e-175	4.22332e-176	-4.08966e-176	-1.49047e-175	-6.70925e-176	2.28369e-176	5.97255e-176	8.31264e-176	1.30386e-175	4.99137e-176	-6.17762e-176	6.59054e-176	1.03138e-175	-3.6301e-176	-1.01447e-176	2.36707e-176	2.77713e-176	-4.75103e-176	-1.0953e-176	-1.19526e-176	-2.61656e-176	-9.80872e-176	2.70236e-176	-3.37511e-176	-1.35682e-175	1.16887e-175	3.53328e-176	-1.67224e-175	2.0467e-174
-2.36746e-177	-1.07707e-176	2.65639e-177	-1.27074e-176	-5.37523e-177	5.27034e-177	-1.37287e-176	-2.77788e-177	-4.14759e-177	-7.66478e-177	1.91939e-176	-3.33462e-178	-2.38453e-177	6.06794e-177	6.2985e-177	3.70986e-177	2.98715e-177	9.67874e-177	3.47866e-177	7.12055e-177	2.63852e-177	-9.28345e-178	5.11396e-178	3.62672e-176	1.00775e-176	3.99969e-177	-5.9335e-177	1.27563e-176	2.92054e-177	-9.94886e-177	2.14702e-175
-1.94159e-177	-8.68638e-178	4.80578e-178	-1.23442e-178	2.28331e-177	-2.40017e-177	1.46392e-178	2.06726e-177	1.08733e-178	1.76248e-178	3.79648e-179	-3.42745e-177	3.26687e-178	1.50536e-179	-8.04734e-178	-7.9509e-179	9.88611e-179	-2.21934e-178	-9.74555e-178	8.68626e-179	-1.55154e-178	2.30675e-178	2.16279e-178	4.12578e-179	9.56296e-178	7.00396e-178	1.62244e-178	-1.19306e-178	8.50218e-179	1.42228e-177	2.07589e-176
6.81999e-180	-2.04463e-179	-5.91159e-179	2.27624e-179	-3.9349e-178	4.12441e-179	1.24959e-179	-1.53175e-180	-1.09303e-179	8.51989e-179	6.54884e-180	-5.36941e-179	-1.56102e-180	-5.29466e-180	-9.89365e-179	2.07298e-179	-6.52637e-179	-6.54513e-180	1.33058e-180	-1.65124e-178	-1.83473e-179	1.00751e-180	-3.97393e-179	3.17165e-178	-4.91635e-179	-1.02866e-179	1.00445e-178	9.67519e-180	-2.20742e-180	-7.85721e-179	1.70567e-177
3.92773e-180	6.31866e-181	-1.11176e-180	-4.98403e-181	-1.11473e-179	-2.97995e-180	1.91452e-179	1.87025e-179	-9.28423e-180	-1.5802e-180	-1.83253e-179	-1.79027e-180	3.51635e-180	3.00312e-179	-1.07948e-179	4.50085e-181	-5.16137e-180	-1.42891e-180	-1.38645e-179	5.49878e-180	-2.11708e-179	3.57068e-180	2.34793e-180	-4.71842e-180	-3.07425e-180	5.55683e-180	-1.71087e-180	-7.62052e-180	6.83418e-180	-1.1412e-180	2.17616e-178
-1.50345e-181	2.03395e-182	7.54758e-181	2.1421e-180	3.0155e-181	-1.11483e-180	1.19754e-180	-3.83842e-181	3.71853e-182	-8.17073e-181	1.41496e-181	3.23312e-181	-6.89759e-182	-3.77464e-180	-5.51607e-181	7.0234e-182	-3.47286e-181	2.83194e-181	5.45391e-181	8.31704e-183	8.96106e-181	9.47916e-181	2.73579e-181	1.47489e-181	-2.59253e-181	5.36634e-181	-7.94386e-181	6.52653e-181	-4.21752e-182	-9.82722e-182	1.76825e-179
-9.63253e-183	1.44668e-181	-1.17722e-182	1.89751e-181	-2.31555e-182	-4.74389e-183	2.89949e-184	-2.37807e-182	1.3136e-182	-5.85281e-183	3.8494e-182	-1.10758e-182	2.00609e-181	-8.23553e-182	-8.20673e-183	-8.52827e-183	-5.11952e-183	8.74137e-182	-5.79009e-182	-7.17378e-182	1.72287e-182	4.89085e-183	-1.36264e-183	6.65648e-182	2.69635e-182	-5.85546e-182	3.11587e-183	-3.14394e-183	-2.25181e-182	1.02295e-182	1.2128e-180
-5.01285e-183	-1.1973e-182	1.24099e-183	-1.75218e-183	-1.00735e-182	1.18441e-182	7.23514e-183	2.02895e-182	5.21936e-183	-7.9056e-183	5.11515e-183	8.12857e-183	4.20406e-183	-1.11978e-183	1.58135e-183	-1.07469e-182	-8.54078e-184	2.11132e-183	-6.83773e-184	5.28466e-184	-2.50659e-183	-1.68804e-183	1.36665e-184	-5.4545e-184	8.70715e-185	1.46478e-183	-2.93655e-183	-3.22865e-183	-5.38171e-183	-2.76826e-184	1.35872e-181
1.53411e-184	-4.45135e-184	5.23687e-185	1.66551e-184	1.27991e-183	-3.91696e-184	-1.12227e-183	7.71995e-184	1.54161e-184	1.90666e-184	-4.02912e-184	4.4013e-184	-1.38011e-183	8.2596e-184	2.40824e-184	7.26586e-185	-1.4105e-185	-7.81252e-184	7.16296e-184	3.45112e-184	2.66607e-184	4.05995e-184	5.56517e-186	8.23869e-184	1.466e-184	1.25956e-185	-1.63182e-184	4.75749e-184	2.75964e-184	-5.08251e-184	1.30319e-182
5.79139e-185	-2.23509e-185	8.51112e-185	1.13652e-185	-3.93137e-185	1.37101e-185	1.60469e-185	7.96386e-186	1.58938e-184	7.55271e-186	1.80163e-186	-6.80365e-186	-1.15476e-185	3.62767e-186	3.85515e-185	5.2631e-185	-1.57104e-185	2.45997e-185	-6.68679e-186	8.46069e-185	2.59126e-185	2.4495e-185	6.95233e-186	4.54226e-186	3.26097e-185	-3.88465e-185	-3.01238e-185	-5.43514e-186	2.55612e-184	5.58166e-186	1.09694e-183
2.50061e-187	9.38699e-187	2.11113e-187	1.60764e-186	3.43013e-186	-3.10473e-186	1.94605e-186	-2.43453e-187	-4.43995e-187	4.01299e-186	5.33953e-187	-3.53065e-186	-2.10346e-186	1.26027e-187	-3.61166e-187	1.26792e-185	-1.10202e-186	-8.14677e-187	-3.69769e-187	-5.91126e-188	-6.06013e-186	-1.71292e-186	-3.95842e-186	1.36101e-185	1.83636e-186	1.15268e-186	4.70851e-186	1.91808e-186	-2.25254e-186	4.20744e-187	7.54994e-185
-1.57184e-187	-8.22554e-187	2.79888e-187	4.44712e-187	4.67635e-189	-2.68742e-187	7.1344e-187	-2.06624e-187	3.30605e-188	5.49432e-187	2.05814e-187	-1.60156e-187	-1.72375e-187	1.49522e-187	6.3803e-188	9.28916e-187	2.40554e-187	-3.74881e-187	1.18808e-186	1.02373e-186	4.67187e-188	2.25579e-187	7.93709e-187	-1.0454e-186	1.1113e-188	-5.58021e-187	1.83864e-187	1.065e-187	1.5218e-187	-3.31722e-187	1.14429e-185
-7.18194e-189	-2.33605e-188	4.14922e-188	-9.57389e-189	-1.88083e-188	2.83794e-189	-2.68833e-189	1.79118e-188	2.65142e-188	4.0345e-188	2.6344e-188	4.41562e-188	2.16983e-188	1.27942e-191	1.2542e-188	-2.21362e-188	4.15347e-188	-4.31195e-188	1.43035e-188	-3.02384e-188	3.95283e-189	2.18986e-188	2.81676e-188	-1.95254e-188	-2.05304e-188	8.89004e-190	-2.18956e-188	-2.49826e-187	2.38186e-189	-1.47925e-188	8.3066e-187
7.63617e-190	-3.01737e-190	2.06691e-189	1.487e-189	1.02176e-189	-1.79987e-189	-4.72915e-189	1.05501e-189	-1.08908e-188	-3.94411e-190	9.87148e-189	9.61344e-190	-7.92676e-189	1.83686e-189	1.76962e-189	1.02613e-190	1.42145e-189	-4.39903e-190	-1.86342e-189	1.68711e-189	3.39373e-190	-2.41267e-190	-2.38169e-190	1.47508e-190	-3.99473e-190	1.00351e-189	-6.05753e-189	3.68409e-189	5.72606e-190	-2.9556e-189	6.803e-188
-5.11684e-191	2.00754e-190	2.19389e-191	-3.22762e-190	2.25464e-190	2.11692e-190	2.31979e-191	8.60594e-191	2.39726e-191	-3.9147e-190	1.03035e-190	-9.35386e-191	-1.41982e-190	-1.32147e-191	-2.16462e-190	1.87291e-190	1.12702e-190	1.34544e-190	3.03554e-190	1.79176e-190	1.54522e-190	-6.76316e-190	-4.60764e-190	-9.59162e-191	2.09416e-190	5.04922e-190	1.56836e-190	-1.51655e-191	-6.10949e-191	-7.21709e-191	5.4511e-189
1.14822e-191	8.16438e-191	1.09062e-191	-2.68915e-192	5.6719e-192	3.60144e-192	-1.36063e-191	1.47614e-191	-2.39665e-192	2.01835e-191	6.70677e-192	9.72406e-191	-2.11738e-191	-5.20455e-192	1.19503e-192	-1.10323e-192	1.55353e-191	-1.61304e-191	1.45887e-192	-5.51946e-192	2.31462e-191	1.14414e-191	-1.79857e-191	-3.61264e-191	4.00562e-191	2.10718e-191	8.55831e-192	-2.66347e-191	5.88264e-193	6.11222e-192	5.29932e-190
-6.51946e-193	-2.45778e-192	6.60576e-193	-1.41832e-193	-7.56808e-194	-2.3786e-192	-1.29115e-192	-7.74502e-193	4.0327e-193	1.41826e-192	-4.26258e-193	-1.27235e-192	1.17627e-192	-1.03212e-194	-2.38377e-193	3.10685e-193	-5.24718e-193	3.15619e-193	4.06547e-192	-4.50371e-192	-3.63686e-192	-9.34464e-192	-4.61723e-192	-5.8241e-193	-8.57436e-192	1.20492e-192	2.92835e-192	1.83389e-192	6.96062e-193	-2.84753e-192	5.93636e-191
-2.16792e-193	2.02161e-194	-3.89237e-194	2.75322e-194	2.28744e-193	1.57692e-193	-2.18584e-193	-6.90056e-194	-1.02218e-194	-1.25698e-193	7.40858e-194	2.42205e-193	-1.41492e-193	1.8214e-193	2.69819e-193	-2.91863e-193	-6.57456e-194	3.22895e-194	-9.38117e-195	7.16149e-196	3.09429e-194	-1.71231e-193	7.68797e-194	-1.75105e-193	3.10372e-193	1.16752e-194	9.4831e-194	7.06008e-195	2.31734e-193	-2.09116e-193	3.74209e-192
6.69276e-194	-1.57842e-195	-1.43e-194	-6.58285e-194	-2.58873e-195	-7.08797e-195	-7.56083e-195	1.76417e-194	-1.4393e-194	1.74118e-194	-1.00626e-194	-1.738e-194	1.42277e-194	1.24434e-195	3.515e-194	1.01161e-193	-9.77193e-196	-1.08625e-196	1.35118e-194	-3.53033e-196	-4.96716e-194	-1.71501e-195	5.21539e-195	2.34283e-195	8.96397e-196	-4.49779e-194	-2.66129e-194	-2.1144e-195	2.71377e-196	-1.76632e-195	5.4508e-193
-1.27624e-195	2.65505e-196	9.48539e-196	4.36019e-195	-5.05505e-196	5.60487e-196	2.75044e-195	-4.90317e-195	-2.58679e-195	-1.56961e-196	-5.90701e-195	3.23807e-196	2.53396e-195	4.45196e-196	-6.12111e-197	-3.10642e-195	2.56833e-196	-3.03608e-196	7.48617e-196	-1.421e-195	-4.35285e-196	-6.97276e-196	2.04831e-196	-6.82885e-196	3.14175e-195	-1.90333e-195	-2.36015e-195	6.1241e-197	5.59402e-196	7.97302e-196	4.42649e-194
-2.52636e-196	-1.69864e-198	6.38844e-198	-3.70804e-196	-8.76725e-197	6.49953e-197	-1.16163e-198	1.89389e-196	-2.3904e-196	-1.56013e-196	1.15585e-196	-2.281e-196	-1.27677e-198	7.12106e-197	7.24531e-197	2.12695e-197	-2.07406e-197	1.16909e-198	2.60263e-196	-9.45995e-197	8.63062e-197	3.63587e-196	3.56924e-197	9.45631e-198	-1.30778e-196	-3.68248e-197	3.89519e-197	-8.21049e-197	-2.27183e-196	2.38125e-196	3.50547e-195
1.42806e-198	3.25087e-197	6.74567e-199	-3.16916e-198	-1.01479e-198	9.1391e-198	-4.57485e-199	-1.3414e-197	8.43476e-199	1.08822e-197	-8.553e-199	-5.07126e-198	2.47321e-197	3.3657e-199	-1.27068e-197	7.91704e-198	2.7019e-199	-2.9165e-198	3.17685e-198	-6.38253e-198	8.85219e-198	2.70464e-197	-2.6978e-198	-2.48444e-197	3.93528e-198	1.21792e-198	6.18536e-198	3.29139e-198	-3.23568e-197	-1.7989e-197	2.66313e-196
-9.56364e-199	4.2836e-199	-4.29927e-199	-4.50832e-200	7.90781e-199	2.07776e-198	-1.97734e-198	-8.44426e-200	-2.91908e-199	-5.10784e-199	-6.09663e-199	-3.93303e-199	-5.66816e-199	-4.17436e-198	2.30752e-199	1.17002e-198	-5.99679e-199	6.15976e-199	-7.14785e-200	7.11769e-199	-7.87664e-200	4.49795e-199	1.01008e-198	-3.19421e-198	2.24657e-198	-9.1485e-199	1.59175e-199	-2.15949e-199	1.64528e-198	2.76738e-198	2.94186e-197
5.25866e-200	-8.2389e-200	-6.00594e-200	1.29927e-199	-1.15757e-200	-1.78727e-199	-3.5259e-200	8.38224e-200	-4.31695e-199	-7.10591e-200	-1.88637e-200	-1.67921e-199	3.29514e-199	-5.33229e-201	-1.04975e-200	5.66605e-199	-3.97905e-200	1.47864e-200	4.22396e-199	-1.37289e-200	7.07276e-200	8.35507e-201	-1.90262e-199	-1.92599e-200	-2.81778e-200	-1.55597e-200	5.23237e-200	-1.17046e-200	-9.8394e-200	-9.24269e-200	3.31373e-198
-3.13069e-201	-4.35753e-200	-2.49836e-201	-4.00242e-202	3.49638e-201	1.73228e-200	-1.08724e-200	3.72054e-201	-2.61058e-201	-1.26922e-200	7.23159e-201	-1.1893e-200	2.58009e-201	-1.08178e-200	4.84865e-201	1.74098e-200	-7.42343e-202	3.91046e-201	-2.05417e-200	1.15993e-200	6.52698e-201	3.36234e-201	-1.25519e-201	4.62391e-201	-2.2616e-201	-2.14226e-200	2.29506e-200	-1.2622e-201	2.79836e-200	1.02986e-201	2.84573e-199
-2.35839e-202	-6.80572e-202	-8.1658e-202	7.28966e-202	3.25812e-202	-2.88845e-203	2.55036e-202	-1.73032e-202	1.80185e-201	8.27547e-202	-4.71837e-203	-1.60122e-202	-2.26826e-202	5.04714e-203	6.77926e-202	-3.45415e-203	-2.49783e-201	7.12615e-202	1.79981e-201	2.32119e-201	1.3658e-201	1.04632e-201	2.88256e-203	-1.13955e-202	-3.20567e-202	9.08089e-204	3.06608e-202	-9.21919e-202	-3.64231e-202	-3.97318e-201	2.28531e-200
4.31784e-203	9.82028e-205	4.20717e-204	1.00983e-202	3.56337e-203	-1.08597e-203	2.79933e-202	5.11386e-202	-2.49679e-203	-1.66295e-203	-1.85098e-202	-1.09326e-202	3.79306e-203	-1.22785e-203	-5.33569e-203	3.08991e-203	4.25765e-203	-1.14259e-202	6.37573e-203	-1.18875e-202	6.21895e-203	-8.16105e-203	1.00764e-202	4.34923e-204	-8.76947e-204	-1.62319e-203	-2.10324e-202	-1.24404e-203	-3.55824e-203	2.048e-203	2.34986e-201
-1.05635e-203	7.64559e-205	4.23009e-204	-1.12845e-203	2.03373e-204	-3.76757e-204	-9.72327e-204	1.3043e-204	-5.01643e-204	-7.51697e-204	4.14191e-204	6.71284e-204	-2.29486e-204	-3.92996e-206	2.2113e-206	6.0919e-205	-1.72168e-204	-7.07506e-205	-1.23979e-203	8.94866e-205	9.30865e-205	7.09656e-206	1.97773e-203	-1.89678e-205	-1.08185e-203	2.17269e-203	-1.35086e-204	8.86587e-204	3.99346e-205	-5.58067e-204	1.55458e-202
7.9245e-205	-1.63594e-205	9.26535e-205	8.48081e-206	-1.13994e-204	-3.34078e-205	-4.55365e-205	7.44441e-205	-9.13072e-205	-1.72621e-205	2.54807e-205	-4.61779e-206	-4.71384e-206	2.07774e-207	-4.6321e-205	-4.59053e-205	5.23252e-205	1.53718e-205	-1.8107e-205	1.15975e-206	3.15348e-206	-7.68358e-205	-1.13348e-204	1.60023e-205	-8.09394e-206	-7.13181e-205	-4.32615e-205	-3.58845e-205	1.19277e-205	1.42134e-205	1.18094e-203
5.34049e-206	1.45529e-206	3.9156e-206	-2.87616e-206	-6.59002e-207	-1.27077e-206	3.64105e-206	-9.25814e-206	5.11994e-208	-3.65982e-206	3.64367e-206	-2.49498e-207	-4.34906e-207	1.90728e-207	8.57441e-206	-2.15805e-206	4.52296e-206	1.29485e-206	5.9325e-206	4.49821e-206	3.63491e-206	2.0299e-206	8.45151e-208	-1.67361e-205	7.59124e-206	-4.52787e-206	-1.34094e-205	-6.36049e-207	-6.65432e-206	-3.43497e-206	1.22367e-204
-1.10399e-206	-6.41694e-207	-4.52251e-207	-1.1767e-207	-5.63637e-208	-2.76929e-208	-8.76122e-208	4.81692e-208	-5.03467e-208	7.85127e-208	-1.80558e-207	-6.73485e-207	3.94938e-207	3.82032e-207	8.74775e-208	-6.39875e-207	-4.73836e-207	-1.97872e-207	-5.81442e-207	-2.09359e-207	-2.42289e-207	2.03125e-207	1.83379e-206	-1.37482e-206	2.36223e-208	3.14159e-207	-2.15771e-207	-5.97026e-207	-1.78055e-207	-4.4295e-207	1.19108e-205
4.50147e-209	-4.22899e-208	3.01342e-208	-9.12699e-209	-2.49681e-208	-1.12716e-207	-1.66987e-208	4.63891e-209	-4.44372e-209	-6.36795e-209	2.49719e-208	-1.38202e-208	-4.02146e-209	-4.65846e-208	1.32546e-208	2.12819e-208	1.52986e-207	-6.79212e-209	1.04472e-207	1.81307e-210	5.20026e-208	4.23008e-209	-1.02928e-208	-2.28186e-208	-5.07786e-208	-9.3564e-208	-6.76537e-209	2.14424e-208	2.03339e-208	6.36756e-209	9.32848e-207
9.89228e-209	6.52154e-209	-2.34917e-209	-2.16317e-209	-1.47939e-209	4.29167e-209	-8.70614e-210	-3.97705e-210	1.93315e-209	-1.24389e-209	-5.6552e-211	3.32623e-209	-6.77452e-209	3.5749e-210	1.766e-209	1.14662e-209	-5.59743e-210	1.55436e-209	2.92448e-209	8.8076e-210	1.75097e-210	-2.21175e-209	3.42852e-208	3.47575e-210	-3.63807e-209	-8.63079e-210	6.29448e-210	-1.81673e-209	8.01016e-209	-6.41862e-210	1.03108e-207
-2.34906e-210	-3.52513e-211	-2.1606e-210	2.90179e-210	5.8597e-211	4.9321e-210	-1.24288e-210	3.02007e-210	-4.04927e-210	2.14307e-211	2.25846e-210	-3.15673e-211	-4.18275e-210	-2.65916e-210	-3.48642e-211	-1.79911e-210	-4.26206e-210	-8.59387e-211	2.38025e-210	1.51446e-210	1.20236e-210	2.25426e-213	3.57411e-210	6.4521e-210	-1.94643e-210	-1.46485e-210	-2.31935e-211	-5.91109e-210	-3.03425e-210	-1.20405e-210	6.7412e-209
9.73882e-211	1.90131e-211	1.14585e-212	-1.88474e-211	1.17193e-211	-2.51327e-211	-8.65031e-212	3.76497e-211	1.36361e-210	9.88469e-211	1.26353e-211	3.54481e-212	-7.17367e-212	-1.38311e-211	-6.63121e-211	-3.20335e-211	-1.69859e-212	-7.25566e-212	-2.05297e-211	8.98227e-212	-9.10732e-212	4.12324e-212	-2.74334e-211	-1.15037e-211	1.40568e-211	-2.48662e-213	5.51644e-212	1.68407e-212	2.92018e-212	-5.91232e-212	7.11257e-210
-9.78552e-213	-1.82736e-212	-2.92802e-213	1.69421e-212	4.30361e-213	-1.67981e-212	-1.12472e-211	-1.1347e-212	-5.14522e-212	5.90703e-213	1.22372e-212	-4.07235e-212	7.00017e-213	-4.11085e-213	-2.67175e-212	2.72504e-213	-2.67987e-212	-9.18781e-214	7.05988e-213	-8.08262e-213	-2.40942e-213	-4.32544e-213	-2.30172e-213	4.76728e-213	4.07041e-212	4.60523e-212	2.75207e-212	-7.88378e-212	-3.44865e-212	-3.25603e-212	6.60549e-211
-1.72364e-213	1.74392e-213	-9.34341e-216	4.53809e-213	-3.74337e-213	3.18387e-213	-3.62291e-213	9.4794e-214	-6.08339e-214	-6.18387e-215	-6.00076e-213	3.49853e-214	-3.88686e-213	2.7389e-214	8.00277e-214	-2.00884e-214	-3.27793e-213	8.82687e-214	7.07116e-214	2.37396e-213	-6.20455e-215	2.94225e-213	-1.55983e-212	3.64622e-213	-4.21052e-213	-8.29573e-214	7.23679e-213	9.70958e-214	4.35287e-214	3.96478e-213	7.88342e-212
1.61945e-214	-1.41376e-214	1.36807e-214	-5.10505e-215	3.83012e-214	-1.00648e-214	-1.43756e-214	-3.45167e-214	1.8477e-215	-5.2022e-216	-4.35001e-215	-1.15327e-214	5.06109e-214	-1.72581e-214	3.85011e-214	-4.93622e-214	-2.24529e-215	1.56539e-215	6.51915e-215	1.92278e-214	-6.8681e-214	-1.01927e-215	2.71486e-214	-1.65467e-214	-1.54699e-214	-4.22039e-215	6.61326e-215	1.34349e-213	4.60717e-215	-8.45579e-215	6.37028e-213
3.59026e-215	2.54165e-215	4.87612e-216	-3.82362e-215	8.46811e-217	1.5292e-215	-3.81433e-215	-3.33568e-216	1.71697e-215	4.21127e-216	1.50593e-216	1.89233e-217	-8.16431e-216	8.63352e-216	1.7076e-216	7.49661e-216	5.21901e-215	-5.64001e-217	-3.16647e-216	-7.93665e-216	-4.64682e-216	-1.8004e-215	-3.31615e-216	4.76489e-216	-1.13161e-215	2.35075e-215	-4.45664e-215	3.96421e-215	-6.58038e-216	-3.57807e-215	4.6711e-214
-1.19974e-216	-1.20197e-217	-1.33184e-216	-4.75853e-216	-1.78017e-217	1.0647e-216	4.84272e-216	-3.98968e-217	1.37309e-216	1.19803e-217	-3.23848e-218	-2.54761e-216	1.23491e-216	-7.95379e-217	-5.89388e-217	2.75133e-216	6.66023e-216	-3.19969e-216	1.17116e-217	5.32104e-217	5.49053e-217	1.04592e-217	-1.5133e-217	-3.8387e-219	-6.51592e-217	-5.17176e-216	2.85695e-217	3.77005e-216	-1.26283e-216	-2.25556e-216	4.80541e-215
-4.11752e-218	-4.16652e-218	-5.26133e-218	-5.09854e-217	-6.69028e-218	-3.84685e-218	-7.52253e-219	-1.14959e-217	-1.61164e-218	7.90902e-218	-3.40683e-217	-2.8429e-217	-1.58423e-217	-3.68073e-218	1.13964e-217	-4.59583e-217	6.01861e-220	2.28327e-218	-1.10315e-218	2.21028e-218	-6.7587e-218	4.1527e-218	-1.68863e-217	-9.74393e-218	-9.22217e-218	-9.01046e-218	-1.74145e-217	5.4759e-218	1.45625e-218	7.33284e-218	3.29322e-216
-2.22402e-219	-7.94316e-219	4.3826e-219	6.67728e-219	-2.86661e-218	-4.05436e-218	2.39198e-218	-3.40919e-219	1.61502e-219	-1.69283e-218	1.02421e-218	9.57706e-219	6.65499e-219	-7.82357e-219	-1.15358e-218	-2.78423e-219	1.96262e-220	9.27305e-219	1.52752e-218	-2.5389e-218	1.70572e-218	2.64316e-219	-1.33213e-218	4.23911e-218	3.41462e-219	-8.46815e-219	1.47372e-219	-1.1052e-218	5.19666e-220	-8.49803e-219	3.43899e-217
2.11256e-219	1.02947e-219	-4.39413e-220	2.71764e-220	-7.21465e-220	-6.69951e-221	6.55109e-220	-5.31533e-220	-1.48069e-220	4.13145e-219	4.25452e-220	-1.43595e-219	-4.43182e-220	6.17388e-220	-8.04192e-220	-2.35995e-220	8.56826e-221	1.3787e-219	-6.86507e-220	7.02958e-221	-6.23498e-220	1.9845e-219	-2.21588e-219	-3.86179e-220	-6.423e-219	-2.92514e-220	-5.08818e-220	1.16092e-218	-5.04178e-221	-4.85499e-220	4.08706e-218
9.23794e-221	9.26997e-221	-4.63607e-221	9.5062e-221	-2.27239e-221	-2.5641e-221	-2.38256e-220	1.38195e-221	-1.00077e-220	1.40897e-220	-4.10932e-222	3.10623e-222	-4.75882e-221	9.83868e-222	-1.52139e-220	7.14318e-221	1.06548e-220	1.19881e-220	2.43263e-220	-1.78084e-220	3.3035e-221	-1.58975e-220	-3.2552e-220	-1.77592e-221	5.16578e-221	9.22801e-221	-8.73059e-221	6.2111e-221	-4.12273e-220	4.34534e-221	3.08827e-219
3.32691e-222	8.68804e-222	-1.05322e-221	-2.85816e-222	8.81804e-222	-1.23942e-222	7.53801e-221	1.68649e-221	8.4444e-222	3.1514e-222	-4.36209e-222	-2.75677e-222	-7.76815e-222	-1.00576e-221	1.38751e-222	-9.10092e-223	4.78603e-222	3.67753e-222	-2.25962e-222	8.98109e-222	2.0892e-221	-4.11303e-223	-1.29781e-221	3.61288e-222	1.25872e-221	-3.33223e-221	6.98082e-223	-7.5562e-222	-3.20139e-223	-7.8052e-222	2.86433e-220
-8.38245e-223	-2.72831e-223	-7.36622e-224	-4.0444e-222	2.04697e-223	8.26017e-223	3.30648e-223	3.56198e-223	-3.82269e-223	5.64142e-224	-4.02741e-223	-7.48104e-224	4.025e-224	-5.39997e-223	-1.41365e-222	8.83508e-223	-9.05035e-223	-7.03261e-224	-1.11087e-222	1.1192e-222	-7.24689e-223	-4.07703e-222	-1.51242e-223	1.326e-222	2.19313e-223	-4.90745e-225	1.4682e-223	1.99205e-223	-1.14242e-222	2.17609e-222	2.41135e-221
-8.63849e-224	1.16568e-224	3.96596e-224	-1.68928e-224	2.46331e-224	8.94431e-224	-3.5002e-223	3.02229e-223	-1.30075e-224	4.53163e-224	4.3149e-224	-1.15897e-223	-5.95076e-224	2.41942e-224	-1.12541e-224	-1.26858e-223	2.41159e-225	5.71166e-224	-4.79116e-224	8.95654e-224	4.7623e-224	-4.74019e-224	1.06577e-223	-2.7629e-224	1.52317e-223	3.34914e-224	2.86928e-223	-2.99427e-224	-1.14028e-224	7.41194e-225	2.30783e-222
1.89049e-225	2.24149e-225	1.90359e-226	-6.5899e-225	-3.07917e-224	-4.20149e-225	1.07329e-226	6.95957e-225	-9.05699e-225	-1.70624e-224	7.04888e-225	-9.50862e-226	-6.00052e-225	-1.95367e-226	-1.65559e-224	4.03732e-226	-1.14464e-226	-6.25148e-226	1.06721e-224	5.39894e-225	2.08439e-224	6.51832e-227	1.33803e-224	-8.33292e-226	6.54603e-226	2.77027e-224	6.67351e-226	-1.54359e-224	-1.38371e-226	-1.09367e-225	2.07873e-223
6.46164e-226	4.06667e-227	1.28758e-226	-1.11807e-225	-2.62987e-225	1.19268e-225	5.05593e-226	8.27886e-226	-3.38368e-226	-6.08349e-226	1.28134e-226	-8.12349e-226	6.34686e-226	4.11697e-226	-8.09133e-226	1.65671e-227	-1.75858e-226	-2.39957e-226	6.28836e-226	8.11906e-227	-1.76347e-225	-8.12414e-226	1.66361e-225	-1.71634e-226	6.11814e-226	2.06204e-227	1.08138e-226	-3.6403e-226	1.75673e-226	1.21573e-225	1.88819e-224
3.82974e-227	4.22328e-228	8.19675e-227	-3.64606e-227	2.70207e-227	5.598e-229	-2.29929e-227	4.22697e-227	3.00867e-227	2.40271e-227	1.50654e-226	5.39599e-227	8.92005e-227	2.61159e-227	-9.59867e-228	2.65171e-227	-2.15405e-228	-4.51257e-227	-3.23632e-228	1.62954e-226	3.02145e-227	-3.94898e-228	4.00009e-228	-9.06496e-228	-5.95439e-228	9.94818e-227	2.15069e-226	-8.57462e-228	-2.00508e-227	3.17663e-227	1.30555e-225
3.33933e-227	4.58239e-228	-9.36278e-229	-6.55561e-228	-1.45236e-228	1.56745e-228	-1.97092e-228	7.39619e-229	-1.61062e-228	8.30797e-229	-8.71366e-229	1.5311e-227	3.46006e-229	3.0321e-228	4.56151e-228	1.09782e-229	4.21299e-228	-1.17205e-228	-9.7779e-228	-6.39774e-229	2.43919e-228	1.59217e-228	-2.1625e-228	4.6998e-228	-7.94479e-228	-8.46359e-228	-5.78593e-228	-7.18896e-228	5.96699e-228	1.39097e-227	1.53827e-226
-2.04472e-230	-5.6361e-230	-1.25268e-229	-6.4858e-230	-8.67752e-229	-5.81274e-229	1.29644e-229	-4.80394e-229	-5.20519e-230	3.18806e-229	1.02357e-232	6.56923e-230	4.5371e-229	3.17999e-229	-1.1548e-228	-3.05031e-229	-5.4533e-229	4.41133e-229	-8.46385e-230	-7.73422e-229	-5.78286e-230	4.67473e-229	-8.52089e-229	-3.83525e-229	-1.00234e-229	-3.36065e-229	-4.12821e-229	4.59203e-229	-5.6222e-230	-3.64923e-229	1.03291e-227
2.05141e-230	2.71075e-231	-4.66747e-230	-7.80105e-230	-1.73289e-230	9.99089e-231	8.73238e-230	8.08948e-231	1.75436e-229	7.97254e-231	1.68706e-230	1.7028e-230	1.32713e-229	1.71599e-230	1.46315e-230	-2.67304e-230	2.42012e-230	2.2228e-230	-6.37258e-231	9.40548e-231	3.99301e-231	1.55177e-229	-4.70592e-230	4.50275e-230	-2.14686e-230	-3.14958e-230	1.08597e-230	-2.06595e-230	7.3435e-230	1.96758e-230	1.17024e-228
-6.86706e-231	-3.6884e-231	-1.27844e-230	-7.09442e-231	2.73946e-232	-3.10354e-231	4.61246e-233	3.72864e-231	-1.56214e-231	-1.40639e-231	2.42208e-231	2.40241e-231	2.49979e-231	1.67648e-231	2.04083e-231	1.5382e-231	2.45178e-231	-2.0744e-231	-5.54705e-231	-4.01791e-231	-9.57185e-232	-4.36803e-231	3.91503e-233	-1.33361e-231	1.93672e-231	9.75878e-232	-5.44586e-231	1.34928e-231	-8.84451e-232	-6.54312e-232	8.51704e-230
2.73576e-232	-6.0379e-233	1.14345e-231	-8.44673e-232	7.91738e-233	3.25781e-232	-7.10496e-232	9.56045e-233	2.16322e-233	3.7173e-232	2.08171e-232	7.19038e-232	-8.0878e-232	1.05472e-232	-1.41266e-232	-2.13386e-232	-1.3697e-233	1.96246e-232	5.09108e-233	-5.50795e-232	2.0453e-232	1.31416e-232	-1.08846e-232	1.60701e-234	-1.72679e-232	2.60723e-234	1.46933e-232	8.76749e-232	-3.71921e-232	6.82511e-232	9.63406e-231
-2.63536e-233	1.60411e-233	-3.56897e-233	9.54535e-233	2.98125e-233	-5.42234e-233	1.67243e-233	-9.75969e-234	-2.04683e-233	-2.01275e-234	-1.16976e-233	-1.06025e-232	9.02624e-233	-9.00844e-233	-2.52741e-233	-3.23552e-235	9.69082e-234	-3.99776e-233	-5.71638e-233	-3.32975e-233	5.52471e-234	3.31235e-234	2.88429e-233	3.25883e-234	-7.41099e-234	9.35089e-234	-1.60753e-233	-8.55454e-234	2.21933e-234	1.74936e-233	8.7238e-232
6.83228e-234	1.36438e-233	5.79288e-234	-2.21518e-234	3.06922e-234	-1.06769e-233	9.40671e-235	-3.22697e-234	-9.08971e-235	2.41675e-234	-6.53308e-235	1.29823e-234	4.00607e-235	3.96591e-234	8.85077e-235	2.08449e-234	-6.33019e-235	2.19391e-235	9.63659e-234	1.47121e-234	3.16274e-236	5.85414e-234	2.03302e-234	-2.24874e-234	-2.72819e-234	-1.27068e-234	-7.22694e-235	3.43496e-234	5.51689e-234	-2.22366e-234	9.7036e-233
-3.16359e-236	4.48658e-236	-1.59069e-235	1.29616e-235	-2.73682e-235	-1.8278e-235	4.81112e-236	1.7018e-234	-7.11886e-236	-3.6949e-235	-9.84095e-235	1.22334e-235	5.98443e-235	-1.47041e-235	1.63695e-237	5.2541e-236	-5.66968e-236	-1.25925e-235	7.24814e-235	-3.827e-236	-9.28073e-236	4.96617e-235	-6.56628e-235	-4.00806e-236	1.8642e-235	3.10665e-236	1.49794e-235	2.69338e-235	-1.93262e-236	2.03246e-235	8.00936e-234
1.09477e-236	-7.52328e-237	1.04448e-236	-4.89597e-236	3.64189e-236	-1.06435e-236	1.21811e-236	3.23554e-236	-3.18304e-236	3.55361e-236	-4.651e-236	8.42305e-237	-5.34735e-237	1.69573e-235	-2.05279e-237	-7.89622e-236	-3.84541e-237	-1.5138e-237	-2.53756e-237	8.20743e-237	7.64888e-237	-1.18739e-236	4.41235e-236	1.80328e-236	-8.23059e-237	-1.26939e-236	-9.75331e-237	4.39842e-237	-8.96843e-237	-3.32063e-236	7.22744e-235
-2.83021e-237	1.09036e-238	-5.14707e-238	-2.23857e-237	-8.69422e-239	7.57978e-238	-9.20111e-238	-1.29693e-237	-5.35295e-238	1.11628e-237	-4.14511e-238	-5.33389e-238	-7.31635e-238	1.09038e-237	3.70182e-238	1.05139e-237	1.84281e-238	8.88147e-238	2.35681e-237	1.97887e-237	-6.60825e-238	2.77784e-237	3.48065e-237	4.02269e-237	2.89871e-237	2.50018e-236	1.40769e-237	-2.51562e-238	1.78451e-238	-2.11832e-238	6.08977e-236
-1.84647e-238	1.88502e-238	-5.52088e-240	1.59837e-238	2.35383e-237	1.87456e-238	-1.92724e-239	-1.18685e-238	1.88842e-238	-1.27405e-238	2.39323e-239	9.36325e-240	4.7096e-239	-2.11214e-239	-8.25711e-241	-7.68281e-239	-3.56142e-240	-1.11982e-238	8.78621e-240	-5.40351e-238	-1.26191e-238	3.16332e-240	-5.69887e-238	1.57796e-239	-2.60099e-238	-3.54924e-239	-4.35968e-238	7.2791e-239	4.80064e-238	9.66893e-239	6.47397e-237
-9.03904e-240	1.49068e-239	5.705e-240	-5.64034e-239	7.47444e-240	1.90345e-239	-4.95374e-240	-1.11097e-239	-3.36118e-240	1.37374e-239	3.37794e-239	1.6397e-239	-5.27093e-240	8.6225e-240	2.42362e-239	-2.42243e-239	4.59521e-239	7.57642e-240	-2.8068e-239	-5.7285e-240	8.08658e-240	-1.61044e-239	1.19597e-239	3.90624e-240	9.20153e-240	-8.00089e-240	-3.27858e-240	6.76287e-240	-1.22869e-239	-3.73359e-240	4.28902e-238
2.21101e-240	-1.33046e-240	-1.31125e-241	-2.34871e-240	6.90176e-241	-1.99305e-240	-6.07377e-242	-3.00102e-241	8.76537e-240	2.57569e-240	1.62475e-240	-1.45637e-240	6.55908e-241	-5.44513e-241	2.91238e-241	-4.76248e-241	1.29191e-240	-1.28098e-241	-1.30895e-240	4.82853e-240	5.58576e-241	-6.20248e-241	-1.35783e-240	1.06787e-240	6.787e-242	6.0443e-241	-4.64622e-242	-5.17787e-241	-4.89835e-241	2.487e-240	4.08308e-239
2.05013e-242	-1.03394e-241	-5.80314e-242	6.63101e-242	6.07456e-242	-1.03559e-241	7.48637e-242	-4.76521e-241	1.6062e-241	-7.34301e-242	9.73244e-242	2.86545e-242	4.83595e-241	-4.87028e-242	1.66698e-241	1.60016e-242	-1.44972e-241	-2.44691e-241	-4.58693e-242	-2.78468e-241	6.26933e-242	-4.07984e-241	2.75119e-242	-1.43093e-242	8.66319e-242	-6.26118e-242	9.47654e-242	6.01881e-242	8.17543e-242	5.12407e-241	4.16381e-240
-1.20926e-242	-3.71509e-244	-5.50252e-243	7.7926e-243	2.19748e-242	1.79675e-243	-1.38953e-242	2.52082e-242	-6.15741e-243	-1.23835e-242	3.32342e-242	-1.33168e-243	1.89478e-242	-1.28186e-243	-8.37389e-243	-7.59538e-244	-6.60634e-243	-1.15658e-244	4.25874e-243	1.38225e-243	5.96349e-243	1.56403e-242	-1.34762e-243	-4.52424e-244	6.64045e-243	1.27278e-242	-2.81517e-243	1.8163e-242	-2.86994e-245	3.06021e-243	2.50306e-241
-6.64361e-244	-1.20473e-243	-1.36787e-245	-1.03251e-244	1.63881e-244	-6.8266e-244	-4.51063e-244	-1.96191e-243	3.35828e-244	1.15032e-243	1.57776e-243	-2.38621e-244	7.12785e-244	-1.24019e-244	4.47056e-244	3.028e-244	3.85381e-244	8.82391e-244	3.93393e-245	8.46624e-244	-1.22891e-243	9.72042e-245	6.62966e-244	-4.69034e-243	2.23854e-246	2.0246e-243	6.00594e-245	-1.82938e-243	-1.30205e-243	-2.2546e-244	2.44117e-242
-5.54065e-245	9.72732e-246	2.6678e-244	2.21941e-244	-7.84629e-246	-2.10839e-244	-1.29128e-244	1.65253e-244	1.31997e-244	-1.59494e-245	3.0101e-245	-7.15487e-245	-2.12388e-245	4.85847e-245	7.06139e-245	2.26201e-245	-9.10109e-245	-1.6758e-244	-2.79077e-244	-6.3967e-246	3.90227e-245	-2.12645e-245	3.44676e-244	2.52358e-244	-6.8793e-245	-1.54052e-244	-5.07823e-246	-3.99728e-244	-7.0851e-245	-3.43271e-244	3.72273e-243
9.2174e-246	-1.77574e-246	-1.87156e-246	1.43627e-245	-1.93123e-245	-1.74539e-245	6.45603e-247	2.42465e-245	-6.98821e-247	5.55167e-246	-5.6645e-247	5.08525e-246	-3.40165e-246	-1.09687e-245	4.29852e-247	-7.8824e-247	-3.06445e-246	6.65508e-246	3.25994e-246	-8.14091e-246	-9.00329e-247	-7.48728e-247	6.27659e-246	2.56615e-247	-4.60022e-246	-2.19067e-245	-2.59747e-246	-1.12291e-245	-4.52607e-247	-4.76442e-246	1.91229e-244
-3.73024e-248	2.06243e-247	1.37517e-246	-3.05026e-247	1.45196e-246	3.46884e-247	-2.37899e-247	3.01988e-246	3.50035e-246	-1.59328e-247	1.06817e-246	-7.87667e-247	-3.11493e-248	3.39858e-247	-4.85708e-247	1.38212e-247	-1.717e-247	-8.02635e-248	-1.08477e-246	4.03719e-247	2.4785e-246	5.92687e-248	1.2613e-246	3.72996e-247	1.10413e-246	-3.14482e-247	1.22119e-247	4.07092e-247	1.62677e-247	6.30501e-247	2.21443e-245
-1.24698e-248	-1.2909e-247	1.69404e-247	-1.48487e-247	1.88018e-247	1.05936e-247	8.33523e-249	1.5261e-247	-1.11397e-247	-2.3436e-248	-6.3693e-248	2.46753e-248	-3.76282e-249	6.19269e-248	-2.18198e-247	4.74059e-248	8.1859e-248	1.89914e-248	-1.15532e-247	5.13316e-248	-1.67684e-247	2.46756e-248	5.94188e-249	6.87461e-249	8.30954e-248	-1.57162e-248	1.45185e-247	-9.75823e-248	-6.77465e-248	-8.28983e-249	2.35935e-246
6.36517e-249	6.03572e-249	9.65695e-249	4.27234e-249	1.31647e-249	-9.91094e-249	1.30008e-249	4.42177e-249	-7.72472e-249	-7.70221e-249	-2.61892e-249	-1.56712e-249	3.51587e-249	2.08013e-249	5.49561e-248	1.30427e-249	1.12611e-249	1.21917e-249	-4.40995e-249	-1.56923e-249	-6.41095e-250	1.67865e-250	-5.85664e-249	4.98461e-249	-5.86614e-249	-1.45881e-249	6.62749e-249	-7.44667e-249	2.28261e-249	2.15034e-249	1.70555e-247
-1.62585e-250	-9.04004e-250	-2.28039e-250	1.93465e-250	-6.82695e-250	2.59283e-251	-9.10727e-250	-2.19498e-249	2.11991e-250	5.28181e-251	-2.12083e-250	6.95059e-250	-2.92021e-249	-1.22386e-249	1.93636e-250	6.2288e-250	-7.99702e-250	-1.52828e-249	-7.71234e-250	2.19007e-249	2.84365e-250	6.89037e-250	-2.28761e-250	8.36705e-250	4.43622e-252	-7.97696e-250	3.64755e-250	-8.87154e-250	2.15127e-250	9.87141e-252	2.10422e-248
-6.38912e-251	7.94746e-254	-8.94598e-252	-4.38351e-252	-1.31574e-250	2.32371e-250	-4.87439e-251	2.58666e-252	9.12139e-251	1.00115e-250	-8.35816e-251	2.3286e-251	-2.88975e-251	-1.30191e-250	-2.3751e-251	-7.49595e-251	-1.06188e-250	-2.82215e-252	-1.17679e-251	-3.22338e-251	-2.96039e-251	1.23464e-251	2.1952e-250	-2.73815e-251	-2.3471e-250	2.11238e-251	2.06263e-250	-1.69772e-251	8.13094e-253	-2.2598e-252	1.97258e-249
-1.15983e-251	-4.537e-253	-1.78595e-252	-2.47921e-252	-1.06545e-251	-5.8264e-252	-9.96662e-254	-7.92157e-252	5.00026e-252	-4.93749e-253	-1.55623e-251	-4.5877e-253	4.02785e-252	2.88708e-254	5.26332e-252	-1.77692e-252	1.35134e-252	9.54325e-252	5.52684e-253	2.0194e-252	-1.9587e-252	-1.95776e-253	-3.91529e-252	4.48117e-252	-6.8806e-252	-4.16625e-252	6.3161e-252	2.82315e-252	1.10129e-252	-7.1134e-252	1.2585e-250
-1.79121e-252	-6.41656e-253	1.41646e-253	3.70408e-253	-7.21121e-254	2.36058e-253	-9.68266e-253	-1.54208e-253	-3.67993e-253	2.28782e-253	-1.17899e-253	3.34368e-253	-5.05453e-253	9.04158e-254	3.83117e-253	-1.40433e-253	-2.19289e-253	1.03898e-252	-1.35044e-252	3.66152e-253	8.63351e-254	-1.92221e-253	-6.24681e-253	2.27152e-253	-1.58917e-253	4.02138e-253	7.02243e-253	1.13883e-253	3.85769e-254	2.41076e-253	1.23061e-251
-3.27964e-254	-7.29065e-254	9.36048e-254	-1.62689e-254	1.22802e-254	2.80379e-254	-1.93569e-254	-6.61861e-256	6.64034e-255	-3.86059e-254	-2.2158e-254	7.96357e-254	-6.75044e-255	4.14692e-255	-8.67485e-255	-1.45783e-254	2.2689e-254	1.25181e-254	-1.38098e-254	-2.86079e-254	-8.31318e-254	-7.61062e-255	5.15884e-255	2.98173e-254	-8.51951e-254	-9.84025e-254	-3.48821e-255	-5.59658e-254	-8.92933e-255	-5.78947e-255	9.18218e-253
5.38358e-255	7.74427e-255	-1.28602e-254	-6.37399e-256	2.0121e-255	-6.30715e-255	2.69491e-255	2.68859e-255	4.80724e-256	-3.38191e-255	-3.09509e-255	3.19353e-255	6.59883e-255	1.99405e-255	-1.63717e-255	4.5145e-255	-1.72439e-255	2.34342e-255	1.79832e-255	-1.61506e-255	-1.5128e-254	2.56483e-257	-6.04583e-256	9.18506e-256	-6.43695e-256	4.58116e-255	-4.34869e-255	8.46835e-255	-5.98419e-256	-1.62825e-255	1.09651e-253
-2.98656e-256	-9.42306e-257	3.16348e-256	2.85697e-257	1.32189e-257	7.87805e-256	-7.27965e-258	-5.91402e-257	-6.63587e-257	-5.03363e-256	-7.09233e-256	-6.99627e-256	2.72737e-256	1.78142e-256	4.47419e-256	3.08949e-257	-6.56954e-257	1.1421e-255	5.00617e-257	2.8994e-257	1.22125e-255	5.0688e-256	-1.17663e-256	2.79959e-256	1.00758e-257	-9.96502e-256	-3.31543e-257	-2.72392e-257	3.72891e-256	5.42013e-256	9.9075e-255
3.12532e-257	-7.78578e-257	1.46452e-257	-6.79222e-258	2.50435e-258	3.29509e-258	-4.56804e-258	-7.61031e-257	2.01453e-258	-1.13969e-257	-3.68337e-257	3.2027e-258	2.71693e-258	7.70812e-257	-1.14993e-257	3.70719e-257	-1.43003e-258	8.59654e-258	-1.95818e-257	-6.26146e-258	-2.748e-257	-9.03921e-258	-4.69934e-258	1.46351e-258	2.42142e-257	-3.84422e-257	5.28564e-258	2.85799e-258	-9.406e-259	-2.17119e-257	5.70841e-256
6.89014e-259	-6.38105e-258	-5.03001e-259	1.88597e-258	-8.194e-259	5.75019e-259	1.51639e-258	2.50463e-258	-8.97857e-259	3.81254e-259	1.3393e-258	-1.02003e-258	3.03192e-258	-1.64015e-259	9.18406e-258	-6.64607e-261	3.51692e-260	-4.57143e-258	1.52251e-258	-1.31192e-258	3.30594e-260	2.56477e-258	1.24428e-258	-4.70595e-258	4.00972e-258	-2.35578e-260	2.53296e-258	-3.16121e-258	-1.06671e-258	-5.3229e-259	5.82151e-257
4.11063e-259	1.26e-259	1.48063e-259	1.94917e-259	-2.57262e-259	5.35093e-260	4.40614e-259	4.7127e-259	-1.67204e-259	-1.35309e-259	3.29536e-260	2.25332e-260	-6.42581e-259	1.50288e-259	-1.08715e-259	4.03372e-259	2.14333e-259	-1.59973e-260	3.33412e-260	1.62676e-259	7.08266e-259	-3.16009e-259	4.84439e-259	-1.30899e-259	3.71179e-260	-4.22345e-259	-4.63155e-260	2.29821e-259	-1.0171e-259	-1.70185e-260	6.68594e-258
3.51193e-261	-1.32053e-260	4.48735e-261	1.06076e-260	-2.33696e-260	-2.7314e-260	-2.24649e-260	1.47757e-260	-2.55258e-260	6.24169e-261	-1.72926e-260	-1.23237e-260	-5.17799e-260	-1.05751e-260	6.13124e-260	-7.86134e-261	-4.53964e-261	-1.61648e-261	-4.56745e-260	-2.59438e-261	4.00849e-261	6.33248e-260	-4.32248e-261	1.13407e-260	-9.06125e-261	6.60754e-261	-4.76828e-261	-3.45995e-261	-5.88278e-260	5.20092e-261	5.37996e-259
5.99134e-262	-1.60611e-261	-1.60836e-262	9.00577e-262	-3.96119e-262	1.66278e-261	-9.6644e-262	-1.07212e-261	6.59872e-261	-1.39256e-261	-5.73784e-262	8.74598e-262	8.47161e-262	5.37453e-261	-1.76216e-261	6.26327e-262	2.46167e-261	-9.55575e-263	-6.90583e-262	4.33371e-261	-8.17512e-262	5.10796e-263	-2.52852e-262	4.35416e-261	-7.02878e-262	2.0335e-262	1.10431e-261	-4.64814e-261	1.11021e-260	-2.8971e-261	5.91289e-260
6.96681e-263	-5.89164e-262	-1.59132e-263	-5.51375e-263	-2.09365e-262	5.0151e-263	-2.12185e-263	9.00025e-263	-1.03612e-261	-4.50502e-264	5.80072e-263	-9.1058e-263	1.38931e-262	-2.32806e-263	-2.07166e-263	4.10402e-263	1.43263e-262	1.81509e-262	1.33426e-262	-5.0979e-263	-3.4744e-262	4.26578e-263	1.04047e-262	-1.70843e-262	1.25163e-262	6.27359e-263	3.52449e-262	-1.17001e-262	-2.22933e-262	-7.89171e-263	4.64764e-261
3.58538e-264	-7.6668e-264	2.16159e-263	-5.49592e-264	-1.16127e-263	-1.78126e-264	-5.52422e-264	-3.60039e-263	4.30021e-264	3.96148e-264	-1.27891e-263	-4.07464e-264	-1.05064e-264	-3.74305e-264	-5.57544e-264	-4.0432e-263	-1.84918e-264	1.93155e-264	-2.73429e-263	-6.23031e-264	-5.50511e-265	3.2857e-264	5.81703e-265	-3.5889e-265	1.86092e-263	-2.96174e-264	-1.34648e-263	9.57284e-264	1.62083e-263	1.48819e-263	2.87042e-262
2.29078e-264	-6.88854e-265	3.78506e-265	-6.71778e-265	2.68855e-265	-3.17591e-264	-1.31646e-264	1.57246e-264	2.91241e-266	-5.97273e-267	-4.20398e-265	-2.28554e-264	-5.48788e-265	2.2051e-267	1.41678e-265	1.08075e-265	1.5255e-264	1.19799e-264	1.21961e-264	1.18396e-264	9.88071e-265	-3.08443e-264	1.53217e-264	2.57298e-265	1.15185e-264	1.05686e-265	-6.29139e-265	1.0825e-265	-4.12091e-264	2.04131e-264	3.30515e-263
1.54182e-265	1.16114e-266	-2.48592e-265	4.29015e-266	5.88369e-266	-5.02849e-266	2.37959e-266	-1.89314e-266	5.25099e-266	-1.85089e-267	4.86864e-265	7.98444e-266	2.14641e-265	-1.27107e-265	1.62782e-266	3.31231e-266	1.44093e-266	1.89551e-266	1.04016e-265	-4.19667e-265	-4.01007e-265	-1.33317e-265	-2.16266e-265	-9.22388e-266	1.73342e-265	-4.24863e-266	5.03083e-267	-3.0808e-265	4.53476e-266	-6.58493e-266	3.66137e-264
-2.51545e-267	3.77249e-266	-1.17511e-266	-3.80592e-267	7.02261e-267	-1.3464e-266	-6.39974e-266	2.3149e-267	1.43499e-266	-5.50389e-267	9.00829e-267	7.09714e-267	1.77021e-266	-1.24375e-267	2.80393e-267	1.35079e-266	8.96704e-267	-6.41238e-267	1.74563e-267	4.22322e-266	-1.32794e-266	8.36028e-267	4.76161e-267	5.32051e-267	-2.04803e-266	6.74346e-267	-3.23385e-267	-4.8378e-268	-5.27807e-268	-6.92444e-267	3.43286e-265
4.78365e-268	-1.33641e-267	-1.71261e-267	2.05818e-267	-5.6044e-268	-1.08803e-267	-2.35342e-268	-1.26671e-267	1.56335e-269	7.84565e-268	-2.32519e-267	-7.04515e-269	1.51952e-268	-2.17604e-268	3.82573e-268	1.94778e-267	-2.87279e-267	1.61656e-267	-4.07946e-267	1.28584e-267	3.23233e-268	-4.26868e-268	2.31985e-268	1.71401e-268	-3.44781e-268	5.93459e-268	6.88846e-267	-3.85395e-267	-9.45485e-268	9.48544e-268	3.92147e-266
-3.25935e-269	-2.30676e-269	-1.14449e-269	3.03385e-269	-4.17911e-271	3.36282e-270	-2.08221e-269	1.59993e-268	2.21587e-269	6.45767e-269	2.09351e-269	9.99939e-271	-9.99503e-269	-5.83613e-269	-1.43499e-268	-1.46788e-268	3.81068e-268	8.72478e-269	9.10282e-269	-5.56365e-268	-1.25239e-268	-1.15323e-268	1.7542e-269	2.29318e-268	-1.06486e-269	3.32164e-271	-1.49311e-269	2.19607e-269	2.91999e-269	-9.38729e-269	2.61339e-267
6.57164e-270	1.98485e-270	-5.4317e-270	-4.61279e-270	-4.59197e-271	-2.97079e-270	-1.4651e-269	1.12146e-269	5.6813e-270	1.21748e-269	1.41677e-270	5.34818e-270	8.12553e-270	1.00213e-269	-2.69943e-269	-9.98417e-271	1.50589e-269	-4.53308e-270	-1.73768e-269	2.41183e-270	7.75695e-272	7.97868e-270	-8.23739e-270	-3.93018e-270	-1.58294e-269	7.83315e-270	1.53933e-269	1.18431e-269	-1.30818e-269	1.3109e-269	2.55351e-268
-1.36216e-270	1.23479e-270	1.33871e-272	6.19658e-271	1.13695e-270	-1.89406e-272	4.13297e-272	6.93611e-271	2.04973e-270	-2.93897e-271	1.01417e-270	2.56263e-271	3.45104e-270	3.13816e-271	-4.71179e-271	-7.96582e-271	7.37544e-272	-1.93583e-271	4.75074e-270	-3.16698e-272	-2.61233e-270	2.79577e-272	8.01563e-271	-9.95555e-271	4.71501e-270	4.13759e-271	-7.98148e-271	-3.00079e-271	3.43953e-272	-1.55451e-271	2.96715e-269
2.76805e-272	5.06372e-272	1.3597e-271	-1.78071e-272	3.04158e-271	-4.2815e-272	1.03243e-271	-1.49002e-272	-3.52056e-273	5.34756e-272	-2.64716e-272	1.30135e-271	5.68767e-272	9.29177e-272	9.25884e-272	2.9732e-271	1.65643e-271	3.27552e-272	-1.49779e-272	-2.99274e-272	1.75468e-272	1.48311e-271	8.55465e-273	-1.95371e-272	5.02729e-272	1.37282e-271	1.38579e-271	2.29277e-271	1.81895e-271	7.40955e-273	2.63248e-270
2.97545e-273	-2.11307e-275	-2.13321e-273	3.16675e-272	1.13933e-272	1.37134e-272	-3.98496e-273	-9.08244e-275	8.1515e-273	-1.79538e-273	-1.16527e-273	6.32958e-273	7.79865e-273	1.92329e-273	-9.0692e-273	6.86251e-274	1.13313e-273	2.06746e-273	7.36663e-274	7.18819e-273	-1.62657e-272	-3.0036e-272	-4.55074e-273	1.99108e-272	-8.82925e-273	1.08809e-272	1.05852e-272	-3.36306e-274	4.61895e-273	-9.43773e-273	2.29476e-271
-2.46196e-273	1.20672e-274	1.36909e-275	3.78183e-275	1.43628e-275	7.28741e-274	3.30618e-274	1.54291e-274	-1.80351e-273	9.8756e-274	-7.87336e-274	2.80855e-274	-9.28474e-275	-2.81688e-274	1.0197e-274	1.40457e-275	-5.91279e-274	-1.82604e-273	-1.78998e-274	7.94297e-274	3.4483e-274	2.07972e-274	-8.29468e-275	-9.63124e-275	2.8255e-274	1.72527e-274	1.13663e-274	-7.84008e-274	-1.36095e-273	-1.01098e-273	1.60593e-272
2.10373e-275	2.22977e-275	-2.47437e-275	-4.84747e-275	-1.6625e-274	-5.10989e-275	1.3961e-274	-8.22904e-275	1.02402e-275	-1.86027e-274	-2.52886e-275	1.17596e-275	-2.84266e-276	-6.85058e-275	2.8874e-275	-2.74908e-275	9.03496e-275	-2.94354e-274	4.16782e-275	9.06867e-278	3.54183e-275	-6.40908e-276	6.2657e-275	8.34628e-276	-8.27242e-276	-6.85866e-276	-8.24915e-275	4.35344e-276	2.41188e-276	-4.02904e-276	1.56455e-273
-3.70418e-276	2.97065e-277	-5.74325e-275	2.2976e-276	-6.89089e-277	2.35439e-276	-1.66806e-275	-3.38451e-276	-3.92448e-276	6.46783e-276	1.71646e-276	7.05773e-276	1.29086e-276	-1.76957e-276	-7.50293e-276	4.4218e-276	-2.8392e-276	1.91726e-276	4.25154e-276	2.01838e-276	1.35037e-275	1.1792e-275	1.70245e-276	1.66128e-276	9.56118e-277	1.24489e-276	1.07985e-276	-4.96638e-278	5.50438e-276	7.73786e-277	1.70286e-274
-2.00523e-277	3.59846e-277	-1.77663e-277	-4.54107e-278	-1.17641e-276	-2.09274e-276	2.90946e-277	1.45761e-278	4.55359e-277	-1.28793e-276	4.10499e-277	-2.92759e-276	-5.29008e-278	3.14039e-277	-9.54193e-277	-1.26842e-277	-2.57288e-277	5.16739e-278	-5.61189e-278	9.29611e-278	1.76095e-277	-5.45709e-277	-6.07892e-277	-1.73684e-277	3.17721e-277	-3.73287e-277	1.63142e-277	2.04906e-276	-4.12543e-277	2.33152e-279	1.6167e-275
-9.25821e-279	-2.60163e-278	1.32946e-278	5.04275e-279	-3.13723e-278	8.44003e-278	-3.3182e-278	3.50913e-278	5.81875e-279	2.43996e-277	1.05212e-278	-9.34167e-278	3.40174e-278	-1.33546e-277	-1.76469e-278	1.2289e-277	2.99021e-278	-1.03466e-278	-7.90149e-278	-2.0567e-278	-1.92605e-278	-9.7878e-278	5.34369e-278	-1.24832e-278	-3.95369e-278	1.26459e-278	7.22205e-279	-2.56177e-278	-9.25192e-279	3.90466e-279	1.32058e-276
2.75084e-279	-1.91118e-279	-7.58034e-279	-5.757e-279	1.02521e-278	7.66392e-279	-1.11503e-279	-7.43543e-279	-2.77449e-279	2.51394e-279	2.89772e-279	4.64164e-280	2.26003e-280	5.30119e-279	1.13813e-278	4.59701e-279	-3.01113e-279	-2.64418e-279	1.69113e-279	5.53673e-279	-3.53264e-279	-1.13896e-279	-8.48516e-280	-3.29473e-279	1.62682e-278	-7.80028e-279	-5.83533e-280	-3.38908e-279	-9.39605e-280	1.11204e-280	1.25412e-277
5.4505e-281	-2.25975e-279	3.31236e-281	4.19593e-281	-2.54096e-282	7.41854e-281	-4.25592e-280	-6.77288e-280	-9.85196e-281	-5.78184e-280	5.27805e-281	3.00628e-280	4.37098e-281	-1.90961e-279	8.35442e-280	-4.38153e-280	-3.1869e-280	-1.68456e-281	3.0277e-280	-7.04908e-281	-5.33255e-281	-2.20321e-280	7.58398e-281	2.75849e-280	2.53951e-280	-5.8404e-280	-1.00889e-279	7.11352e-280	-7.94696e-281	9.62061e-281	1.1894e-278
-7.45861e-281	1.46999e-281	3.5377e-281	2.63442e-281	-2.7149e-281	8.70645e-281	-6.38174e-281	-2.33622e-281	-5.94241e-281	3.50595e-283	3.72994e-281	-1.25288e-280	2.05007e-281	4.17013e-281	7.97177e-281	-8.52549e-281	-3.4727e-281	4.61435e-281	-2.74729e-282	-7.19e-282	1.0792e-281	8.63545e-283	1.5516e-280	6.71075e-281	-9.28052e-282	8.11762e-282	3.52374e-281	1.65809e-281	5.44943e-282	1.87825e-281	1.22012e-279
7.15879e-283	-7.25973e-282	-1.20498e-282	7.03378e-284	-6.82358e-283	-1.01455e-282	6.22274e-283	-2.36439e-282	7.93493e-283	-3.29593e-283	-4.98254e-282	-1.76344e-283	-5.65524e-282	-4.50165e-283	-3.78124e-282	5.44739e-282	3.93729e-283	1.4797e-282	5.78454e-283	-1.51621e-281	-1.36019e-282	3.60806e-283	-3.87701e-283	9.89514e-282	-9.73204e-282	-3.0501e-282	-1.4855e-282	-5.68594e-282	5.70539e-283	1.18497e-282	8.68774e-281
4.16075e-283	-4.87475e-284	-2.82518e-283	-6.96855e-284	4.42766e-283	8.20899e-285	1.06054e-283	-8.12492e-284	-1.20416e-282	-1.28329e-283	6.37315e-283	6.0522e-284	2.40463e-283	1.56333e-283	7.67455e-283	-1.67486e-283	-5.58913e-284	5.77418e-283	1.07319e-283	6.63395e-284	-2.59929e-284	-2.08039e-283	-3.45904e-283	3.21517e-284	6.71978e-284	1.95015e-283	-6.51895e-283	-4.97709e-283	-3.8452e-283	3.4105e-283	8.37381e-282
2.11801e-284	2.51149e-284	-4.72438e-284	4.07413e-284	-5.39599e-284	1.4976e-284	-7.9099e-285	-2.62037e-284	3.02261e-284	3.8439e-284	-3.12196e-285	-1.35747e-285	3.9264e-284	-1.56559e-283	-2.1118e-284	9.2512e-285	-9.67653e-285	-2.00673e-284	6.2156e-285	-1.53402e-285	5.29448e-285	2.3626e-284	1.50534e-284	1.17732e-284	1.91575e-285	-7.44148e-285	-5.48994e-284	8.1252e-285	1.60094e-284	-1.43874e-284	7.32686e-283
2.39161e-285	-1.86766e-285	1.77139e-285	2.3212e-285	-2.33753e-285	-1.25174e-285	3.24007e-286	2.99727e-285	-8.26486e-286	9.43258e-285	-1.77097e-285	-3.39709e-285	-7.48256e-286	-1.4718e-285	2.0366e-285	4.63462e-285	3.95929e-285	-2.18749e-285	4.40212e-286	7.94467e-286	-1.7439e-287	4.85773e-286	6.44074e-286	-1.74528e-285	-1.12474e-285	2.19773e-285	9.91677e-287	4.36772e-285	8.24675e-287	-1.945e-286	5.79212e-284
-4.23295e-288	1.46684e-286	-3.2506e-286	1.2273e-286	-9.51633e-287	1.16774e-287	5.43489e-286	2.37416e-287	-3.01553e-286	5.92459e-287	-1.08126e-285	-1.09093e-287	-7.16829e-287	-5.0742e-286	-7.74832e-286	2.60198e-286	-7.7719e-288	-1.24159e-286	-1.41232e-286	-2.89966e-287	-1.21597e-286	5.71599e-287	3.97374e-287	-3.19658e-286	-2.12924e-286	1.29623e-286	6.83224e-287	2.60611e-286	-1.95949e-286	-1.31138e-286	6.17876e-285
-4.45317e-288	-2.95268e-287	8.68255e-289	-1.11746e-287	1.22641e-287	1.25622e-287	7.29837e-290	-2.37372e-287	-1.71022e-287	-6.27174e-288	-4.22365e-288	-7.28089e-288	5.73161e-287	6.4587e-288	5.34367e-289	-3.23657e-289	-5.22463e-288	8.30883e-288	-2.62647e-287	-7.48975e-288	-8.49887e-288	-3.35072e-287	3.17528e-287	-4.26253e-287	8.04812e-288	-3.93418e-288	3.65278e-288	4.67753e-287	2.30792e-287	5.00831e-288	4.4834e-286
1.35337e-288	2.04383e-289	5.51062e-289	6.25094e-288	-1.4437e-288	-1.08434e-288	-5.92229e-289	3.67673e-288	3.24337e-288	-1.17459e-288	-2.14783e-288	3.18094e-289	-1.21223e-288	3.39591e-289	2.15458e-288	2.14824e-288	3.55513e-289	-9.17997e-289	1.35042e-289	3.89794e-289	-2.83512e-288	-3.67237e-289	-2.1379e-289	-3.59233e-289	1.71499e-288	-8.61461e-289	8.81515e-290	1.00246e-289	1.51332e-288	-1.03735e-289	3.78509e-287
-2.15803e-289	3.69148e-290	6.1153e-290	8.25364e-290	-1.50088e-289	-1.50632e-289	-2.64996e-290	-1.86814e-289	-8.81e-290	-3.93009e-290	2.40558e-290	-2.54176e-289	1.61982e-289	-4.05065e-290	-3.82243e-290	7.56392e-291	1.81285e-289	5.10846e-290	-8.97024e-290	2.70767e-289	2.4526e-289	-1.09354e-291	3.86111e-289	-6.00439e-289	2.54237e-289	1.16604e-289	-5.10849e-290	-2.72898e-290	-2.42138e-289	-1.29653e-289	4.2111e-288
-2.22696e-290	2.16845e-290	7.76807e-291	1.26359e-290	-1.17965e-290	4.92698e-290	-1.34698e-291	-5.8191e-290	-2.5431e-290	-4.37854e-290	-1.21197e-290	2.6621e-290	2.14378e-290	-1.78186e-291	-4.29203e-291	1.10928e-290	1.48065e-290	-1.15989e-290	-4.51427e-291	-8.65857e-292	-5.06314e-291	2.20895e-290	8.90567e-291	-3.34155e-291	3.34243e-292	-4.72595e-291	-1.31123e-290	-8.88221e-292	-1.89492e-290	-4.93131e-290	4.90032e-289
-3.06042e-292	-3.85106e-293	-2.19485e-292	-6.95433e-293	-1.88659e-291	2.28096e-291	-7.88855e-292	9.53486e-292	-1.98597e-292	-5.42051e-292	3.16165e-293	-1.0226e-292	8.52527e-292	1.2373e-291	1.61583e-292	-3.99166e-292	2.53182e-291	5.9619e-292	9.79e-292	-2.89397e-291	-2.42928e-291	4.08576e-292	-4.94337e-292	4.92113e-292	1.55795e-292	-1.57416e-291	1.94174e-291	1.29099e-291	4.49266e-292	-1.83741e-291	2.81432e-290
-6.20242e-292	3.80995e-294	-1.96889e-293	-1.58472e-292	4.97462e-293	3.59493e-292	6.17121e-293	1.6353e-292	-8.90051e-293	4.16003e-294	4.91379e-294	-3.2769e-292	-9.14008e-293	2.10581e-293	7.22823e-294	-1.05385e-292	6.76036e-293	-1.34e-292	-3.97486e-293	-4.33807e-292	-5.21751e-293	2.38976e-292	4.97806e-293	-9.11028e-293	-6.49676e-293	-1.27935e-293	-1.56831e-292	-6.06533e-293	1.71876e-292	-3.60267e-293	3.69788e-291
6.1823e-294	-4.72652e-294	5.07565e-294	-5.74214e-294	-7.88953e-295	2.87778e-294	-5.31514e-294	2.59257e-293	1.44067e-293	4.24248e-294	-1.15726e-293	2.5428e-294	1.29024e-293	-5.87897e-294	6.62447e-296	9.25803e-295	-2.36071e-294	2.2919e-294	-3.3481e-294	-9.46443e-295	-3.94054e-294	-2.00925e-294	4.66094e-294	-3.45636e-295	2.36628e-293	9.51605e-293	2.36801e-293	1.76543e-294	-2.11017e-294	3.39743e-294	2.78852e-292
1.13321e-294	1.71041e-295	-3.1759e-295	-6.53657e-296	-9.72022e-296	9.33924e-295	-6.55714e-297	-6.33202e-295	1.66782e-295	-1.24867e-296	-4.86251e-295	-2.05304e-294	3.97497e-295	1.93527e-294	1.72062e-294	-3.05106e-295	-4.33597e-296	1.75193e-294	-1.70469e-295	-1.45587e-294	-1.62185e-294	-3.57458e-295	4.86179e-295	-5.25383e-295	-1.08862e-294	-3.8102e-294	3.40917e-294	1.43194e-295	4.27986e-295	4.29512e-294	3.00219e-293
-7.04192e-296	-3.14908e-295	3.67461e-296	1.56786e-295	1.78671e-295	-2.3077e-296	1.20614e-297	1.39988e-295	-2.80865e-296	1.66627e-295	1.4263e-296	-3.51741e-295	4.45442e-296	-9.60541e-297	-9.25846e-296	-7.84519e-296	2.04413e-296	-2.11661e-296	-2.12935e-295	7.29508e-296	-6.00719e-296	-3.59409e-296	-6.62005e-298	-2.67245e-296	2.95851e-295	-8.28038e-296	-4.70664e-297	8.28531e-296	4.09889e-296	2.2566e-295	2.89146e-294
-1.83254e-297	-2.03483e-299	-1.10197e-296	1.75769e-297	8.94329e-297	5.27169e-298	5.44465e-297	-1.46191e-297	-3.94707e-298	1.21352e-296	1.1935e-298	-9.30137e-298	-3.45413e-297	6.80384e-297	1.23282e-296	-4.09772e-297	-2.45872e-298	-4.03634e-298	1.04841e-297	-1.0315e-297	-1.14159e-296	7.5222e-298	3.06696e-297	-2.3633e-297	5.72014e-297	-2.21267e-297	-1.28351e-296	2.47691e-297	-1.01218e-297	3.66612e-297	1.19521e-295
-5.61614e-298	2.1357e-297	-2.0652e-298	4.17229e-298	-2.58033e-297	-3.1494e-298	-3.39106e-298	5.54502e-298	1.28267e-297	-4.66441e-298	2.02439e-299	-7.04618e-299	-1.29272e-298	1.82185e-298	8.58792e-298	-4.55918e-298	-2.17101e-298	1.00442e-297	-2.21286e-298	1.31915e-299	1.85792e-298	-2.08603e-298	-3.01027e-298	-1.44876e-298	-9.37151e-298	-1.1329e-297	-1.02709e-297	-4.28873e-299	6.78502e-298	-2.65087e-298	1.69558e-296
-2.36697e-299	9.91763e-299	-4.65152e-299	1.75245e-300	-1.93693e-298	1.04239e-298	7.96242e-299	1.49982e-298	8.50433e-300	-1.14954e-299	-2.62067e-298	-7.91767e-299	-4.83029e-300	-2.30155e-299	4.63453e-299	4.35054e-299	-2.43172e-299	3.21854e-299	9.97687e-300	7.50027e-299	3.33533e-299	-9.97464e-299	7.8651e-300	-8.42385e-300	-3.08445e-299	-1.82751e-298	-5.51702e-299	1.19459e-298	2.88669e-299	-1.82432e-299	1.9038e-297
1.93076e-301	4.81516e-300	-1.50634e-300	7.8201e-300	1.58405e-299	1.15527e-300	1.74135e-299	2.18895e-300	2.43329e-299	2.61369e-300	-1.65985e-301	2.94846e-300	6.41104e-301	2.19304e-300	5.86543e-301	6.362e-301	1.63686e-300	-6.88969e-300	-1.48156e-300	-1.63532e-300	-2.48804e-300	1.71303e-299	-1.67104e-301	1.25503e-300	-1.17395e-299	5.03379e-300	-1.76785e-299	4.53974e-300	2.88374e-300	2.26159e-301	1.59836e-298
-1.0214e-301	6.03261e-301	5.54643e-301	1.12048e-300	-3.43189e-301	1.22871e-301	3.32689e-301	-4.77231e-302	1.48793e-300	2.76907e-301	5.92946e-301	-5.25131e-301	-6.6702e-302	-3.67567e-301	1.30973e-301	7.48307e-301	1.73217e-301	2.68897e-301	-1.23791e-301	8.39966e-301	-8.38358e-302	-5.34332e-301	-3.04261e-301	-1.79238e-301	1.9164e-301	4.72852e-302	1.23436e-300	-2.31897e-302	-1.75905e-301	7.08218e-301	1.23116e-299
9.37016e-302	-8.23394e-302	-8.41971e-302	3.27599e-306	2.712e-302	2.00449e-302	-7.8801e-302	1.11266e-302	3.68388e-302	2.72372e-303	-1.49201e-302	-9.29325e-302	-2.90941e-304	5.04755e-303	1.28275e-302	-6.30129e-302	-2.2842e-302	9.57037e-302	1.79114e-302	-8.80079e-303	5.11803e-302	2.12618e-302	7.37681e-302	2.64868e-302	-1.27962e-302	-5.83048e-302	-1.8702e-302	-1.25384e-301	1.60864e-302	3.77333e-302	1.21289e-300
6.81233e-305	2.10131e-303	-1.51307e-303	1.67689e-303	1.2915e-302	2.03841e-303	8.55161e-304	-4.05203e-303	9.68005e-304	-2.3297e-303	3.79491e-303	-2.85967e-303	-1.02205e-303	2.30306e-302	1.03772e-302	-3.73576e-303	-3.00672e-304	-1.47805e-303	-8.67326e-303	3.80106e-304	-2.39526e-303	3.14315e-304	8.96675e-303	-9.88163e-304	-3.67989e-303	-1.26253e-303	-1.23185e-302	8.23765e-304	6.17499e-303	1.09718e-303	1.22191e-301
1.6481e-304	2.76182e-304	-3.39153e-304	-2.7066e-304	-1.51699e-304	-6.81044e-304	-2.72964e-304	-3.64453e-304	1.45457e-304	4.9383e-305	-3.59056e-304	-3.74843e-304	-4.04181e-304	-4.41716e-304	1.52995e-305	1.02224e-303	-1.14513e-304	-1.77514e-304	3.65062e-304	-1.02159e-304	-5.31234e-304	2.82389e-305	-5.18549e-304	-5.36265e-304	2.61113e-304	5.45197e-305	5.25367e-304	-7.73392e-304	1.61543e-304	2.46787e-304	9.72939e-303
2.02361e-305	7.38628e-306	-6.19911e-305	-1.67027e-306	-1.06043e-304	2.32741e-305	-4.76166e-305	-2.32088e-305	-3.28412e-306	-7.31698e-306	-6.52326e-306	1.71575e-305	-4.72778e-305	6.65882e-306	-7.96664e-306	2.70774e-305	-2.51008e-304	9.28125e-305	-8.35865e-306	1.16533e-305	-4.04948e-305	-1.02528e-305	-7.69483e-307	-1.31022e-305	-8.16094e-305	-6.35475e-305	-2.32871e-305	-2.82783e-305	1.68832e-305	8.37588e-305	1.1405e-303
6.23041e-307	-3.28553e-306	4.76222e-306	-3.65273e-306	-1.02333e-305	1.02313e-307	-3.92874e-306	-1.47532e-307	-1.32323e-306	6.25392e-307	-2.53972e-307	-7.01803e-306	-1.45071e-306	1.03007e-307	1.05334e-306	1.01065e-306	-1.51194e-306	2.33972e-306	3.26178e-306	-1.60817e-307	2.28043e-306	4.60963e-306	-9.28047e-308	9.71685e-307	-1.55047e-306	-8.6432e-307	2.30733e-306	-2.18886e-306	-3.61998e-306	-7.42298e-306	7.27565e-305
4.34752e-308	5.82517e-307	-2.83817e-307	-1.59999e-307	-4.41999e-308	2.84285e-307	-9.2446e-308	-6.17981e-307	-4.24867e-307	0	-8.49381e-308	1.29814e-307	-5.04359e-307	-1.40541e-307	-3.86022e-308	-1.23686e-307	-8.01882e-308	-1.03863e-306	2.02462e-307	-2.46806e-307	3.07295e-307	-2.70925e-307	6.15017e-307	4.66222e-308	-8.32513e-308	6.19414e-308	6.18127e-308	1.34867e-307	6.98159e-308	0	6.79011e-306
-3.45689e-308	0	0	0	-3.70953e-308	0	-3.52328e-308	0	0	2.61972e-308	-2.90352e-308	-5.37525e-308	0	0	0	1.27801e-307	0	-3.5275e-308	3.21598e-308	0	0	0	2.74344e-308	-2.34767e-308	0	0	-3.17303e-308	0	0	0	6.25487e-307
0	0	0	0	0	0	0	0	0	0	0	0	0	0	0	0	0	0	0	0	0	0	0	0	0	0	0	0	0	0	7.02163e-308
0	0	0	0	0	0	0	0	0	0	0	0	0	0	0	0	0	0	0	0	0	0	0	0	0	0	0	0	0	0	0
0	0	0	0	0	0	0	0	0	0	0	0	0	0	0	0	0	0	0	0	0	0	0	0	0	0	0	0	0	0	0
0	0	0	0	0	0	0	0	0	0	0	0	0	0	0	0	0	0	0	0	0	0	0	0	0	0	0	0	0	0	0
0	0	0	0	0	0	0	0	0	0	0	0	0	0	0	0	0	0	0	0	0	0	0	0	0	0	0	0	0	0	0
0	0	0	0	0	0	0	0	0	0	0	0	0	0	0	0	0	0	0	0	0	0	0	0	0	0	0	0	0	0	0
0	0	0	0	0	0	0	0	0	0	0	0	0	0	0	0	0	0	0	0	0	0	0	0	0	0	0	0	0	0	0
0	0	0	0	0	0	0	0	0	0	0	0	0	0	0	0	0	0	0	0	0	0	0	0	0	0	0	0	0	0	0
0	0	0	0	0	0	0	0	0	0	0	0	0	0	0	0	0	0	0	0	0	0	0	0	0	0	0	0	0	0	0
0	0	0	0	0	0	0	0	0	0	0	0	0	0	0	0	0	0	0	0	0	0	0	0	0	0	0	0	0	0	0
0	0	0	0	0	0	0	0	0	0	0	0	0	0	0	0	0	0	0	0	0	0	0	0	0	0	0	0	0	0	0
0	0	0	0	0	0	0	0	0	0	0	0	0	0	0	0	0	0	0	0	0	0	0	0	0	0	0	0	0	0	0
0	0	0	0	0	0	0	0	0	0	0	0	0	0	0	0	0	0	0	0	0	0	0	0	0	0	0	0	0	0	0
0	0	0	0	0	0	0	0	0	0	0	0	0	0	0	0	0	0	0	0	0	0	0	0	0	0	0	0	0	0	0
0	0	0	0	0	0	0	0	0	0	0	0	0	0	0	0	0	0	0	0	0	0	0	0	0	0	0	0	0	0	0
0	0	0	0	0	0	0	0	0	0	0	0	0	0	0	0	0	0	0	0	0	0	0	0	0	0	0	0	0	0	0
0	0	0	0	0	0	0	0	0	0	0	0	0	0	0	0	0	0	0	0	0	0	0	0	0	0	0	0	0	0	0
0	0	0	0	0	0	0	0	0	0	0	0	0	0	0	0	0	0	0	0	0	0	0	0	0	0	0	0	0	0	0
0	0	0	0	0	0	0	0	0	0	0	0	0	0	0	0	0	0	0	0	0	0	0	0	0	0	0	0	0	0	0
0	0	0	0	0	0	0	0	0	0	0	0	0	0	0	0	0	0	0	0	0	0	0	0	0	0	0	0	0	0	0
0	0	0	0	0	0	0	0	0	0	0	0	0	0	0	0	0	0	0	0	0	0	0	0	0	0	0	0	0	0	0
0	0	0	0	0	0	0	0	0	0	0	0	0	0	0	0	0	0	0	0	0	0	0	0	0	0	0	0	0	0	0
0	0	0	0	0	0	0	0	0	0	0	0	0	0	0	0	0	0	0	0	0	0	0	0	0	0	0	0	0	0	0
0	0	0	0	0	0	0	0	0	0	0	0	0	0	0	0	0	0	0	0	0	0	0	0	0	0	0	0	0	0	0
0	0	0	0	0	0	0	0	0	0	0	0	0	0	0	0	0	0	0	0	0	0	0	0	0	0	0	0	0	0	0
0	0	0	0	0	0	0	0	0	0	0	0	0	0	0	0	0	0	0	0	0	0	0	0	0	0	0	0	0	0	0
0	0	0	0	0	0	0	0	0	0	0	0	0	0	0	0	0	0	0	0	0	0	0	0	0	0	0	0	0	0	0
0	0	0	0	0	0	0	0	0	0	0	0	0	0	0	0	0	0	0	0	0	0	0	0	0	0	0	0	0	0	0
0	0	0	0	0	0	0	0	0	0	0	0	0	0	0	0	0	0	0	0	0	0	0	0	0	0	0	0	0	0	0
0	0	0	0	0	0	0	0	0	0	0	0	0	0	0	0	0	0	0	0	0	0	0	0	0	0	0	0	0	0	0
0	0	0	0	0	0	0	0	0	0	0	0	0	0	0	0	0	0	0	0	0	0	0	0	0	0	0	0	0	0	0
0	0	0	0	0	0	0	0	0	0	0	0	0	0	0	0	0	0	0	0	0	0	0	0	0	0	0	0	0	0	0
0	0	0	0	0	0	0	0	0	0	0	0	0	0	0	0	0	0	0	0	0	0	0	0	0	0	0	0	0	0	0
0	0	0	0	0	0	0	0	0	0	0	0	0	0	0	0	0	0	0	0	0	0	0	0	0	0	0	0	0	0	0
0	0	0	0	0	0	0	0	0	0	0	0	0	0	0	0	0	0	0	0	0	0	0	0	0	0	0	0	0	0	0
0	0	0	0	0	0	0	0	0	0	0	0	0	0	0	0	0	0	0	0	0	0	0	0	0	0	0	0	0	0	0
0	0	0	0	0	0	0	0	0	0	0	0	0	0	0	0	0	0	0	0	0	0	0	0	0	0	0	0	0	0	0
0	0	0	0	0	0	0	0	0	0	0	0	0	0	0	0	0	0	0	0	0	0	0	0	0	0	0	0	0	0	0
0	0	0	0	0	0	0	0	0	0	0	0	0	0	0	0	0	0	0	0	0	0	0	0	0	0	0	0	0	0	0
0	0	0	0	0	0	0	0	0	0	0	0	0	0	0	0	0	0	0	0	0	0	0	0	0	0	0	0	0	0	0
0	0	0	0	0	0	0	0	0	0	0	0	0	0	0	0	0	0	0	0	0	0	0	0	0	0	0	0	0	0	0
0	0	0	0	0	0	0	0	0	0	0	0	0	0	0	0	0	0	0	0	0	0	0	0	0	0	0	0	0	0	0
0	0	0	0	0	0	0	0	0	0	0	0	0	0	0	0	0	0	0	0	0	0	0	0	0	0	0	0	0	0	0
0	0	0	0	0	0	0	0	0	0	0	0	0	0	0	0	0	0	0	0	0	0	0	0	0	0	0	0	0	0	0
0	0	0	0	0	0	0	0	0	0	0	0	0	0	0	0	0	0	0	0	0	0	0	0	0	0	0	0	0	0	0
0	0	0	0	0	0	0	0	0	0	0	0	0	0	0	0	0	0	0	0	0	0	0	0	0	0	0	0	0	0	0
0	0	0	0	0	0	0	0	0	0	0	0	0	0	0	0	0	0	0	0	0	0	0	0	0	0	0	0	0	0	0
0	0	0	0	0	0	0	0	0	0	0	0	0	0	0	0	0	0	0	0	0	0	0	0	0	0	0	0	0	0	0
0	0	0	0	0	0	0	0	0	0	0	0	0	0	0	0	0	0	0	0	0	0	0	0	0	0	0	0	0	0	0
0	0	0	0	0	0	0	0	0	0	0	0	0	0	0	0	0	0	0	0	0	0	0	0	0	0	0	0	0	0	0
0	0	0	0	0	0	0	0	0	0	0	0	0	0	0	0	0	0	0	0	0	0	0	0	0	0	0	0	0	0	0
0	0	0	0	0	0	0	0	0	0	0	0	0	0	0	0	0	0	0	0	0	0	0	0	0	0	0	0	0	0	0
0	0	0	0	0	0	0	0	0	0	0	0	0	0	0	0	0	0	0	0	0	0	0	0	0	0	0	0	0	0	0
0	0	0	0	0	0	0	0	0	0	0	0	0	0	0	0	0	0	0	0	0	0	0	0	0	0	0	0	0	0	0
0	0	0	0	0	0	0	0	0	0	0	0	0	0	0	0	0	0	0	0	0	0	0	0	0	0	0	0	0	0	0
0	0	0	0	0	0	0	0	0	0	0	0	0	0	0	0	0	0	0	0	0	0	0	0	0	0	0	0	0	0	0
0	0	0	0	0	0	0	0	0	0	0	0	0	0	0	0	0	0	0	0	0	0	0	0	0	0	0	0	0	0	0
0	0	0	0	0	0	0	0	0	0	0	0	0	0	0	0	0	0	0	0	0	0	0	0	0	0	0	0	0	0	0
0	0	0	0	0	0	0	0	0	0	0	0	0	0	0	0	0	0	0	0	0	0	0	0	0	0	0	0	0	0	0
0	0	0	0	0	0	0	0	0	0	0	0	0	0	0	0	0	0	0	0	0	0	0	0	0	0	0	0	0	0	0
0	0	0	0	0	0	0	0	0	0	0	0	0	0	0	0	0	0	0	0	0	0	0	0	0	0	0	0	0	0	0
0	0	0	0	0	0	0	0	0	0	0	0	0	0	0	0	0	0	0	0	0	0	0	0	0	0	0	0	0	0	0
0	0	0	0	0	0	0	0	0	0	0	0	0	0	0	0	0	0	0	0	0	0	0	0	0	0	0	0	0	0	0
0	0	0	0	0	0	0	0	0	0	0	0	0	0	0	0	0	0	0	0	0	0	0	0	0	0	0	0	0	0	0
0	0	0	0	0	0	0	0	0	0	0	0	0	0	0	0	0	0	0	0	0	0	0	0	0	0	0	0	0	0	0
0	0	0	0	0	0	0	0	0	0	0	0	0	0	0	0	0	0	0	0	0	0	0	0	0	0	0	0	0	0	0
0	0	0	0	0	0	0	0	0	0	0	0	0	0	0	0	0	0	0	0	0	0	0	0	0	0	0	0	0	0	0
0	0	0	0	0	0	0	0	0	0	0	0	0	0	0	0	0	0	0	0	0	0	0	0	0	0	0	0	0	0	0
0	0	0	0	0	0	0	0	0	0	0	0	0	0	0	0	0	0	0	0	0	0	0	0	0	0	0	0	0	0	0
0	0	0	0	0	0	0	0	0	0	0	0	0	0	0	0	0	0	0	0	0	0	0	0	0	0	0	0	0	0	0
0	0	0	0	0	0	0	0	0	0	0	0	0	0	0	0	0	0	0	0	0	0	0	0	0	0	0	0	0	0	0
0	0	0	0	0	0	0	0	0	0	0	0	0	0	0	0	0	0	0	0	0	0	0	0	0	0	0	0	0	0	0
0	0	0	0	0	0	0	0	0	0	0	0	0	0	0	0	0	0	0	0	0	0	0	0	0	0	0	0	0	0	0
0	0	0	0	0	0	0	0	0	0	0	0	0	0	0	0	0	0	0	0	0	0	0	0	0	0	0	0	0	0	0
0	0	0	0	0	0	0	0	0	0	0	0	0	0	0	0	0	0	0	0	0	0	0	0	0	0	0	0	0	0	0
0	0	0	0	0	0	0	0	0	0	0	0	0	0	0	0	0	0	0	0	0	0	0	0	0	0	0	0	0	0	0
0	0	0	0	0	0	0	0	0	0	0	0	0	0	0	0	0	0	0	0	0	0	0	0	0	0	0	0	0	0	0
0	0	0	0	0	0	0	0	0	0	0	0	0	0	0	0	0	0	0	0	0	0	0	0	0	0	0	0	0	0	0
0	0	0	0	0	0	0	0	0	0	0	0	0	0	0	0	0	0	0	0	0	0	0	0	0	0	0	0	0	0	0
0	0	0	0	0	0	0	0	0	0	0	0	0	0	0	0	0	0	0	0	0	0	0	0	0	0	0	0	0	0	0
0	0	0	0	0	0	0	0	0	0	0	0	0	0	0	0	0	0	0	0	0	0	0	0	0	0	0	0	0	0	0
0	0	0	0	0	0	0	0	0	0	0	0	0	0	0	0	0	0	0	0	0	0	0	0	0	0	0	0	0	0	0
0	0	0	0	0	0	0	0	0	0	0	0	0	0	0	0	0	0	0	0	0	0	0	0	0	0	0	0	0	0	0
0	0	0	0	0	0	0	0	0	0	0	0	0	0	0	0	0	0	0	0	0	0	0	0	0	0	0	0	0	0	0
0	0	0	0	0	0	0	0	0	0	0	0	0	0	0	0	0	0	0	0	0	0	0	0	0	0	0	0	0	0	0
0	0	0	0	0	0	0	0	0	0	0	0	0	0	0	0	0	0	0	0	0	0	0	0	0	0	0	0	0	0	0
0	0	0	0	0	0	0	0	0	0	0	0	0	0	0	0	0	0	0	0	0	0	0	0	0	0	0	0	0	0	0
0	0	0	0	0	0	0	0	0	0	0	0	0	0	0	0	0	0	0	0	0	0	0	0	0	0	0	0	0	0	0
0	0	0	0	0	0	0	0	0	0	0	0	0	0	0	0	0	0	0	0	0	0	0	0	0	0	0	0	0	0	0
0	0	0	0	0	0	0	0	0	0	0	0	0	0	0	0	0	0	0	0	0	0	0	0	0	0	0	0	0	0	0
0	0	0	0	0	0	0	0	0	0	0	0	0	0	0	0	0	0	0	0	0	0	0	0	0	0	0	0	0	0	0
0	0	0	0	0	0	0	0	0	0	0	0	0	0	0	0	0	0	0	0	0	0	0	0	0	0	0	0	0	0	0
0	0	0	0	0	0	0	0	0	0	0	0	0	0	0	0	0	0	0	0	0	0	0	0	0	0	0	0	0	0	0
0	0	0	0	0	0	0	0	0	0	0	0	0	0	0	0	0	0	0	0	0	0	0	0	0	0	0	0	0	0	0
0	0	0	0	0	0	0	0	0	0	0	0	0	0	0	0	0	0	0	0	0	0	0	0	0	0	0	0	0	0	0
0	0	0	0	0	0	0	0	0	0	0	0	0	0	0	0	0	0	0	0	0	0	0	0	0	0	0	0	0	0	0
0	0	0	0	0	0	0	0	0	0	0	0	0	0	0	0	0	0	0	0	0	0	0	0	0	0	0	0	0	0	0
0	0	0	0	0	0	0	0	0	0	0	0	0	0	0	0	0	0	0	0	0	0	0	0	0	0	0	0	0	0	0
0	0	0	0	0	0	0	0	0	0	0	0	0	0	0	0	0	0	0	0	0	0	0	0	0	0	0	0	0	0	0
0	0	0	0	0	0	0	0	0	0	0	0	0	0	0	0	0	0	0	0	0	0	0	0	0	0	0	0	0	0	0
0	0	0	0	0	0	0	0	0	0	0	0	0	0	0	0	0	0	0	0	0	0	0	0	0	0	0	0	0	0	0
0	0	0	0	0	0	0	0	0	0	0	0	0	0	0	0	0	0	0	0	0	0	0	0	0	0	0	0	0	0	0
0	0	0	0	0	0	0	0	0	0	0	0	0	0	0	0	0	0	0	0	0	0	0	0	0	0	0	0	0	0	0
0	0	0	0	0	0	0	0	0	0	0	0	0	0	0	0	0	0	0	0	0	0	0	0	0	0	0	0	0	0	0
0	0	0	0	0	0	0	0	0	0	0	0	0	0	0	0	0	0	0	0	0	0	0	0	0	0	0	0	0	0	0
0	0	0	0	0	0	0	0	0	0	0	0	0	0	0	0	0	0	0	0	0	0	0	0	0	0	0	0	0	0	0
0	0	0	0	0	0	0	0	0	0	0	0	0	0	0	0	0	0	0	0	0	0	0	0	0	0	0	0	0	0	0
0	0	0	0	0	0	0	0	0	0	0	0	0	0	0	0	0	0	0	0	0	0	0	0	0	0	0	0	0	0	0
0	0	0	0	0	0	0	0	0	0	0	0	0	0	0	0	0	0	0	0	0	0	0	0	0	0	0	0	0	0	0
0	0	0	0	0	0	0	0	0	0	0	0	0	0	0	0	0	0	0	0	0	0	0	0	0	0	0	0	0	0	0
0	0	0	0	0	0	0	0	0	0	0	0	0	0	0	0	0	0	0	0	0	0	0	0	0	0	0	0	0	0	0
0	0	0	0	0	0	0	0	0	0	0	0	0	0	0	0	0	0	0	0	0	0	0	0	0	0	0	0	0	0	0
0	0	0	0	0	0	0	0	0	0	0	0	0	0	0	0	0	0	0	0	0	0	0	0	0	0	0	0	0	0	0
0	0	0	0	0	0	0	0	0	0	0	0	0	0	0	0	0	0	0	0	0	0	0	0	0	0	0	0	0	0	0
0	0	0	0	0	0	0	0	0	0	0	0	0	0	0	0	0	0	0	0	0	0	0	0	0	0	0	0	0	0	0
0	0	0	0	0	0	0	0	0	0	0	0	0	0	0	0	0	0	0	0	0	0	0	0	0	0	0	0	0	0	0
0	0	0	0	0	0	0	0	0	0	0	0	0	0	0	0	0	0	0	0	0	0	0	0	0	0	0	0	0	0	0
0	0	0	0	0	0	0	0	0	0	0	0	0	0	0	0	0	0	0	0	0	0	0	0	0	0	0	0	0	0	0
0	0	0	0	0	0	0	0	0	0	0	0	0	0	0	0	0	0	0	0	0	0	0	0	0	0	0	0	0	0	0
0	0	0	0	0	0	0	0	0	0	0	0	0	0	0	0	0	0	0	0	0	0	0	0	0	0	0	0	0	0	0
0	0	0	0	0	0	0	0	0	0	0	0	0	0	0	0	0	0	0	0	0	0	0	0	0	0	0	0	0	0	0
0	0	0	0	0	0	0	0	0	0	0	0	0	0	0	0	0	0	0	0	0	0	0	0	0	0	0	0	0	0	0
0	0	0	0	0	0	0	0	0	0	0	0	0	0	0	0	0	0	0	0	0	0	0	0	0	0	0	0	0	0	0
0	0	0	0	0	0	0	0	0	0	0	0	0	0	0	0	0	0	0	0	0	0	0	0	0	0	0	0	0	0	0
0	0	0	0	0	0	0	0	0	0	0	0	0	0	0	0	0	0	0	0	0	0	0	0	0	0	0	0	0	0	0
0	0	0	0	0	0	0	0	0	0	0	0	0	0	0	0	0	0	0	0	0	0	0	0	0	0	0	0	0	0	0
0	0	0	0	0	0	0	0	0	0	0	0	0	0	0	0	0	0	0	0	0	0	0	0	0	0	0	0	0	0	0
0	0	0	0	0	0	0	0	0	0	0	0	0	0	0	0	0	0	0	0	0	0	0	0	0	0	0	0	0	0	0
0	0	0	0	0	0	0	0	0	0	0	0	0	0	0	0	0	0	0	0	0	0	0	0	0	0	0	0	0	0	0
0	0	0	0	0	0	0	0	0	0	0	0	0	0	0	0	0	0	0	0	0	0	0	0	0	0	0	0	0	0	0
0	0	0	0	0	0	0	0	0	0	0	0	0	0	0	0	0	0	0	0	0	0	0	0	0	0	0	0	0	0	0
0	0	0	0	0	0	0	0	0	0	0	0	0	0	0	0	0	0	0	0	0	0	0	0	0	0	0	0	0	0	0
0	0	0	0	0	0	0	0	0	0	0	0	0	0	0	0	0	0	0	0	0	0	0	0	0	0	0	0	0	0	0
0	0	0	0	0	0	0	0	0	0	0	0	0	0	0	0	0	0	0	0	0	0	0	0	0	0	0	0	0	0	0
0	0	0	0	0	0	0	0	0	0	0	0	0	0	0	0	0	0	0	0	0	0	0	0	0	0	0	0	0	0	0
0	0	0	0	0	0	0	0	0	0	0	0	0	0	0	0	0	0	0	0	0	0	0	0	0	0	0	0	0	0	0
0	0	0	0	0	0	0	0	0	0	0	0	0	0	0	0	0	0	0	0	0	0	0	0	0	0	0	0	0	0	0
0	0	0	0	0	0	0	0	0	0	0	0	0	0	0	0	0	0	0	0	0	0	0	0	0	0	0	0	0	0	0
0	0	0	0	0	0	0	0	0	0	0	0	0	0	0	0	0	0	0	0	0	0	0	0	0	0	0	0	0	0	0
0	0	0	0	0	0	0	0	0	0	0	0	0	0	0	0	0	0	0	0	0	0	0	0	0	0	0	0	0	0	0
0	0	0	0	0	0	0	0	0	0	0	0	0	0	0	0	0	0	0	0	0	0	0	0	0	0	0	0	0	0	0
0	0	0	0	0	0	0	0	0	0	0	0	0	0	0	0	0	0	0	0	0	0	0	0	0	0	0	0	0	0	0
0	0	0	0	0	0	0	0	0	0	0	0	0	0	0	0	0	0	0	0	0	0	0	0	0	0	0	0	0	0	0
0	0	0	0	0	0	0	0	0	0	0	0	0	0	0	0	0	0	0	0	0	0	0	0	0	0	0	0	0	0	0
0	0	0	0	0	0	0	0	0	0	0	0	0	0	0	0	0	0	0	0	0	0	0	0	0	0	0	0	0	0	0
0	0	0	0	0	0	0	0	0	0	0	0	0	0	0	0	0	0	0	0	0	0	0	0	0	0	0	0	0	0	0
0	0	0	0	0	0	0	0	0	0	0	0	0	0	0	0	0	0	0	0	0	0	0	0	0	0	0	0	0	0	0
0	0	0	0	0	0	0	0	0	0	0	0	0	0	0	0	0	0	0	0	0	0	0	0	0	0	0	0	0	0	0
0	0	0	0	0	0	0	0	0	0	0	0	0	0	0	0	0	0	0	0	0	0	0	0	0	0	0	0	0	0	0
0	0	0	0	0	0	0	0	0	0	0	0	0	0	0	0	0	0	0	0	0	0	0	0	0	0	0	0	0	0	0
0	0	0	0	0	0	0	0	0	0	0	0	0	0	0	0	0	0	0	0	0	0	0	0	0	0	0	0	0	0	0
0	0	0	0	0	0	0	0	0	0	0	0	0	0	0	0	0	0	0	0	0	0	0	0	0	0	0	0	0	0	0
0	0	0	0	0	0	0	0	0	0	0	0	0	0	0	0	0	0	0	0	0	0	0	0	0	0	0	0	0	0	0
0	0	0	0	0	0	0	0	0	0	0	0	0	0	0	0	0	0	0	0	0	0	0	0	0	0	0	0	0	0	0
0	0	0	0	0	0	0	0	0	0	0	0	0	0	0	0	0	0	0	0	0	0	0	0	0	0	0	0	0	0	0
0	0	0	0	0	0	0	0	0	0	0	0	0	0	0	0	0	0	0	0	0	0	0	0	0	0	0	0	0	0	0
0	0	0	0	0	0	0	0	0	0	0	0	0	0	0	0	0	0	0	0	0	0	0	0	0	0	0	0	0	0	0
0	0	0	0	0	0	0	0	0	0	0	0	0	0	0	0	0	0	0	0	0	0	0	0	0	0	0	0	0	0	0
0	0	0	0	0	0	0	0	0	0	0	0	0	0	0	0	0	0	0	0	0	0	0	0	0	0	0	0	0	0	0
0	0	0	0	0	0	0	0	0	0	0	0	0	0	0	0	0	0	0	0	0	0	0	0	0	0	0	0	0	0	0
0	0	0	0	0	0	0	0	0	0	0	0	0	0	0	0	0	0	0	0	0	0	0	0	0	0	0	0	0	0	0
0	0	0	0	0	0	0	0	0	0	0	0	0	0	0	0	0	0	0	0	0	0	0	0	0	0	0	0	0	0	0
0	0	0	0	0	0	0	0	0	0	0	0	0	0	0	0	0	0	0	0	0	0	0	0	0	0	0	0	0	0	0
0	0	0	0	0	0	0	0	0	0	0	0	0	0	0	0	0	0	0	0	0	0	0	0	0	0	0	0	0	0	0
0	0	0	0	0	0	0	0	0	0	0	0	0	0	0	0	0	0	0	0	0	0	0	0	0	0	0	0	0	0	0
0	0	0	0	0	0	0	0	0	0	0	0	0	0	0	0	0	0	0	0	0	0	0	0	0	0	0	0	0	0	0
0	0	0	0	0	0	0	0	0	0	0	0	0	0	0	0	0	0	0	0	0	0	0	0	0	0	0	0	0	0	0
0	0	0	0	0	0	0	0	0	0	0	0	0	0	0	0	0	0	0	0	0	0	0	0	0	0	0	0	0	0	0
0	0	0	0	0	0	0	0	0	0	0	0	0	0	0	0	0	0	0	0	0	0	0	0	0	0	0	0	0	0	0
0	0	0	0	0	0	0	0	0	0	0	0	0	0	0	0	0	0	0	0	0	0	0	0	0	0	0	0	0	0	0
0	0	0	0	0	0	0	0	0	0	0	0	0	0	0	0	0	0	0	0	0	0	0	0	0	0	0	0	0	0	0
0	0	0	0	0	0	0	0	0	0	0	0	0	0	0	0	0	0	0	0	0	0	0	0	0	0	0	0	0	0	0
0	0	0	0	0	0	0	0	0	0	0	0	0	0	0	0	0	0	0	0	0	0	0	0	0	0	0	0	0	0	0
0	0	0	0	0	0	0	0	0	0	0	0	0	0	0	0	0	0	0	0	0	0	0	0	0	0	0	0	0	0	0
0	0	0	0	0	0	0	0	0	0	0	0	0	0	0	0	0	0	0	0	0	0	0	0	0	0	0	0	0	0	0
0	0	0	0	0	0	0	0	0	0	0	0	0	0	0	0	0	0	0	0	0	0	0	0	0	0	0	0	0	0	0
0	0	0	0	0	0	0	0	0	0	0	0	0	0	0	0	0	0	0	0	0	0	0	0	0	0	0	0	0	0	0
0	0	0	0	0	0	0	0	0	0	0	0	0	0	0	0	0	0	0	0	0	0	0	0	0	0	0	0	0	0	0
0	0	0	0	0	0	0	0	0	0	0	0	0	0	0	0	0	0	0	0	0	0	0	0	0	0	0	0	0	0	0
0	0	0	0	0	0	0	0	0	0	0	0	0	0	0	0	0	0	0	0	0	0	0	0	0	0	0	0	0	0	0
0	0	0	0	0	0	0	0	0	0	0	0	0	0	0	0	0	0	0	0	0	0	0	0	0	0	0	0	0	0	0
0	0	0	0	0	0	0	0	0	0	0	0	0	0	0	0	0	0	0	0	0	0	0	0	0	0	0	0	0	0	0
0	0	0	0	0	0	0	0	0	0	0	0	0	0	0	0	0	0	0	0	0	0	0	0	0	0	0	0	0	0	0
0	0	0	0	0	0	0	0	0	0	0	0	0	0	0	0	0	0	0	0	0	0	0	0	0	0	0	0	0	0	0
0	0	0	0	0	0	0	0	0	0	0	0	0	0	0	0	0	0	0	0	0	0	0	0	0	0	0	0	0	0	0
0	0	0	0	0	0	0	0	0	0	0	0	0	0	0	0	0	0	0	0	0	0	0	0	0	0	0	0	0	0	0
0	0	0	0	0	0	0	0	0	0	0	0	0	0	0	0	0	0	0	0	0	0	0	0	0	0	0	0	0	0	0
0	0	0	0	0	0	0	0	0	0	0	0	0	0	0	0	0	0	0	0	0	0	0	0	0	0	0	0	0	0	0
0	0	0	0	0	0	0	0	0	0	0	0	0	0	0	0	0	0	0	0	0	0	0	0	0	0	0	0	0	0	0
0	0	0	0	0	0	0	0	0	0	0	0	0	0	0	0	0	0	0	0	0	0	0	0	0	0	0	0	0	0	0
0	0	0	0	0	0	0	0	0	0	0	0	0	0	0	0	0	0	0	0	0	0	0	0	0	0	0	0	0	0	0
0	0	0	0	0	0	0	0	0	0	0	0	0	0	0	0	0	0	0	0	0	0	0	0	0	0	0	0	0	0	0
0	0	0	0	0	0	0	0	0	0	0	0	0	0	0	0	0	0	0	0	0	0	0	0	0	0	0	0	0	0	0
0	0	0	0	0	0	0	0	0	0	0	0	0	0	0	0	0	0	0	0	0	0	0	0	0	0	0	0	0	0	0
0	0	0	0	0	0	0	0	0	0	0	0	0	0	0	0	0	0	0	0	0	0	0	0	0	0	0	0	0	0	0
0	0	0	0	0	0	0	0	0	0	0	0	0	0	0	0	0	0	0	0	0	0	0	0	0	0	0	0	0	0	0
0	0	0	0	0	0	0	0	0	0	0	0	0	0	0	0	0	0	0	0	0	0	0	0	0	0	0	0	0	0	0
0	0	0	0	0	0	0	0	0	0	0	0	0	0	0	0	0	0	0	0	0	0	0	0	0	0	0	0	0	0	0
0	0	0	0	0	0	0	0	0	0	0	0	0	0	0	0	0	0	0	0	0	0	0	0	0	0	0	0	0	0	0
0	0	0	0	0	0	0	0	0	0	0	0	0	0	0	0	0	0	0	0	0	0	0	0	0	0	0	0	0	0	0
0	0	0	0	0	0	0	0	0	0	0	0	0	0	0	0	0	0	0	0	0	0	0	0	0	0	0	0	0	0	0
0	0	0	0	0	0	0	0	0	0	0	0	0	0	0	0	0	0	0	0	0	0	0	0	0	0	0	0	0	0	0
0	0	0	0	0	0	0	0	0	0	0	0	0	0	0	0	0	0	0	0	0	0	0	0	0	0	0	0	0	0	0
0	0	0	0	0	0	0	0	0	0	0	0	0	0	0	0	0	0	0	0	0	0	0	0	0	0	0	0	0	0	0
0	0	0	0	0	0	0	0	0	0	0	0	0	0	0	0	0	0	0	0	0	0	0	0	0	0	0	0	0	0	0
0	0	0	0	0	0	0	0	0	0	0	0	0	0	0	0	0	0	0	0	0	0	0	0	0	0	0	0	0	0	0
0	0	0	0	0	0	0	0	0	0	0	0	0	0	0	0	0	0	0	0	0	0	0	0	0	0	0	0	0	0	0
0	0	0	0	0	0	0	0	0	0	0	0	0	0	0	0	0	0	0	0	0	0	0	0	0	0	0	0	0	0	0
0	0	0	0	0	0	0	0	0	0	0	0	0	0	0	0	0	0	0	0	0	0	0	0	0	0	0	0	0	0	0
0	0	0	0	0	0	0	0	0	0	0	0	0	0	0	0	0	0	0	0	0	0	0	0	0	0	0	0	0	0	0
0	0	0	0	0	0	0	0	0	0	0	0	0	0	0	0	0	0	0	0	0	0	0	0	0	0	0	0	0	0	0
0	0	0	0	0	0	0	0	0	0	0	0	0	0	0	0	0	0	0	0	0	0	0	0	0	0	0	0	0	0	0
0	0	0	0	0	0	0	0	0	0	0	0	0	0	0	0	0	0	0	0	0	0	0	0	0	0	0	0	0	0	0
0	0	0	0	0	0	0	0	0	0	0	0	0	0	0	0	0	0	0	0	0	0	0	0	0	0	0	0	0	0	0
0	0	0	0	0	0	0	0	0	0	0	0	0	0	0	0	0	0	0	0	0	0	0	0	0	0	0	0	0	0	0
0	0	0	0	0	0	0	0	0	0	0	0	0	0	0	0	0	0	0	0	0	0	0	0	0	0	0	0	0	0	0
0	0	0	0	0	0	0	0	0	0	0	0	0	0	0	0	0	0	0	0	0	0	0	0	0	0	0	0	0	0	0
0	0	0	0	0	0	0	0	0	0	0	0	0	0	0	0	0	0	0	0	0	0	0	0	0	0	0	0	0	0	0
0	0	0	0	0	0	0	0	0	0	0	0	0	0	0	0	0	0	0	0	0	0	0	0	0	0	0	0	0	0	0
0	0	0	0	0	0	0	0	0	0	0	0	0	0	0	0	0	0	0	0	0	0	0	0	0	0	0	0	0	0	0
0	0	0	0	0	0	0	0	0	0	0	0	0	0	0	0	0	0	0	0	0	0	0	0	0	0	0	0	0	0	0
0	0	0	0	0	0	0	0	0	0	0	0	0	0	0	0	0	0	0	0	0	0	0	0	0	0	0	0	0	0	0
0	0	0	0	0	0	0	0	0	0	0	0	0	0	0	0	0	0	0	0	0	0	0	0	0	0	0	0	0	0	0
0	0	0	0	0	0	0	0	0	0	0	0	0	0	0	0	0	0	0	0	0	0	0	0	0	0	0	0	0	0	0
0	0	0	0	0	0	0	0	0	0	0	0	0	0	0	0	0	0	0	0	0	0	0	0	0	0	0	0	0	0	0
0	0	0	0	0	0	0	0	0	0	0	0	0	0	0	0	0	0	0	0	0	0	0	0	0	0	0	0	0	0	0
0	0	0	0	0	0	0	0	0	0	0	0	0	0	0	0	0	0	0	0	0	0	0	0	0	0	0	0	0	0	0
0	0	0	0	0	0	0	0	0	0	0	0	0	0	0	0	0	0	0	0	0	0	0	0	0	0	0	0	0	0	0
0	0	0	0	0	0	0	0	0	0	0	0	0	0	0	0	0	0	0	0	0	0	0	0	0	0	0	0	0	0	0
0	0	0	0	0	0	0	0	0	0	0	0	0	0	0	0	0	0	0	0	0	0	0	0	0	0	0	0	0	0	0
0	0	0	0	0	0	0	0	0	0	0	0	0	0	0	0	0	0	0	0	0	0	0	0	0	0	0	0	0	0	0
0	0	0	0	0	0	0	0	0	0	0	0	0	0	0	0	0	0	0	0	0	0	0	0	0	0	0	0	0	0	0
0	0	0	0	0	0	0	0	0	0	0	0	0	0	0	0	0	0	0	0	0	0	0	0	0	0	0	0	0	0	0
0	0	0	0	0	0	0	0	0	0	0	0	0	0	0	0	0	0	0	0	0	0	0	0	0	0	0	0	0	0	0
0	0	0	0	0	0	0	0	0	0	0	0	0	0	0	0	0	0	0	0	0	0	0	0	0	0	0	0	0	0	0
0	0	0	0	0	0	0	0	0	0	0	0	0	0	0	0	0	0	0	0	0	0	0	0	0	0	0	0	0	0	0
0	0	0	0	0	0	0	0	0	0	0	0	0	0	0	0	0	0	0	0	0	0	0	0	0	0	0	0	0	0	0
0	0	0	0	0	0	0	0	0	0	0	0	0	0	0	0	0	0	0	0	0	0	0	0	0	0	0	0	0	0	0
0	0	0	0	0	0	0	0	0	0	0	0	0	0	0	0	0	0	0	0	0	0	0	0	0	0	0	0	0	0	0
0	0	0	0	0	0	0	0	0	0	0	0	0	0	0	0	0	0	0	0	0	0	0	0	0	0	0	0	0	0	0
0	0	0	0	0	0	0	0	0	0	0	0	0	0	0	0	0	0	0	0	0	0	0	0	0	0	0	0	0	0	0
0	0	0	0	0	0	0	0	0	0	0	0	0	0	0	0	0	0	0	0	0	0	0	0	0	0	0	0	0	0	0
0	0	0	0	0	0	0	0	0	0	0	0	0	0	0	0	0	0	0	0	0	0	0	0	0	0	0	0	0	0	0
0	0	0	0	0	0	0	0	0	0	0	0	0	0	0	0	0	0	0	0	0	0	0	0	0	0	0	0	0	0	0
0	0	0	0	0	0	0	0	0	0	0	0	0	0	0	0	0	0	0	0	0	0	0	0	0	0	0	0	0	0	0
0	0	0	0	0	0	0	0	0	0	0	0	0	0	0	0	0	0	0	0	0	0	0	0	0	0	0	0	0	0	0
0	0	0	0	0	0	0	0	0	0	0	0	0	0	0	0	0	0	0	0	0	0	0	0	0	0	0	0	0	0	0
0	0	0	0	0	0	0	0	0	0	0	0	0	0	0	0	0	0	0	0	0	0	0	0	0	0	0	0	0	0	0
0	0	0	0	0	0	0	0	0	0	0	0	0	0	0	0	0	0	0	0	0	0	0	0	0	0	0	0	0	0	0
0	0	0	0	0	0	0	0	0	0	0	0	0	0	0	0	0	0	0	0	0	0	0	0	0	0	0	0	0	0	0
0	0	0	0	0	0	0	0	0	0	0	0	0	0	0	0	0	0	0	0	0	0	0	0	0	0	0	0	0	0	0
0	0	0	0	0	0	0	0	0	0	0	0	0	0	0	0	0	0	0	0	0	0	0	0	0	0	0	0	0	0	0
0	0	0	0	0	0	0	0	0	0	0	0	0	0	0	0	0	0	0	0	0	0	0	0	0	0	0	0	0	0	0
0	0	0	0	0	0	0	0	0	0	0	0	0	0	0	0	0	0	0	0	0	0	0	0	0	0	0	0	0	0	0
0	0	0	0	0	0	0	0	0	0	0	0	0	0	0	0	0	0	0	0	0	0	0	0	0	0	0	0	0	0	0
0	0	0	0	0	0	0	0	0	0	0	0	0	0	0	0	0	0	0	0	0	0	0	0	0	0	0	0	0	0	0
0	0	0	0	0	0	0	0	0	0	0	0	0	0	0	0	0	0	0	0	0	0	0	0	0	0	0	0	0	0	0
0	0	0	0	0	0	0	0	0	0	0	0	0	0	0	0	0	0	0	0	0	0	0	0	0	0	0	0	0	0	0
0	0	0	0	0	0	0	0	0	0	0	0	0	0	0	0	0	0	0	0	0	0	0	0	0	0	0	0	0	0	0
0	0	0	0	0	0	0	0	0	0	0	0	0	0	0	0	0	0	0	0	0	0	0	0	0	0	0	0	0	0	0
0	0	0	0	0	0	0	0	0	0	0	0	0	0	0	0	0	0	0	0	0	0	0	0	0	0	0	0	0	0	0
0	0	0	0	0	0	0	0	0	0	0	0	0	0	0	0	0	0	0	0	0	0	0	0	0	0	0	0	0	0	0
0	0	0	0	0	0	0	0	0	0	0	0	0	0	0	0	0	0	0	0	0	0	0	0	0	0	0	0	0	0	0
0	0	0	0	0	0	0	0	0	0	0	0	0	0	0	0	0	0	0	0	0	0	0	0	0	0	0	0	0	0	0
0	0	0	0	0	0	0	0	0	0	0	0	0	0	0	0	0	0	0	0	0	0	0	0	0	0	0	0	0	0	0
0	0	0	0	0	0	0	0	0	0	0	0	0	0	0	0	0	0	0	0	0	0	0	0	0	0	0	0	0	0	0
0	0	0	0	0	0	0	0	0	0	0	0	0	0	0	0	0	0	0	0	0	0	0	0	0	0	0	0	0	0	0
0	0	0	0	0	0	0	0	0	0	0	0	0	0	0	0	0	0	0	0	0	0	0	0	0	0	0	0	0	0	0
0	0	0	0	0	0	0	0	0	0	0	0	0	0	0	0	0	0	0	0	0	0	0	0	0	0	0	0	0	0	0
0	0	0	0	0	0	0	0	0	0	0	0	0	0	0	0	0	0	0	0	0	0	0	0	0	0	0	0	0	0	0
0	0	0	0	0	0	0	0	0	0	0	0	0	0	0	0	0	0	0	0	0	0	0	0	0	0	0	0	0	0	0
0	0	0	0	0	0	0	0	0	0	0	0	0	0	0	0	0	0	0	0	0	0	0	0	0	0	0	0	0	0	0
0	0	0	0	0	0	0	0	0	0	0	0	0	0	0	0	0	0	0	0	0	0	0	0	0	0	0	0	0	0	0
0	0	0	0	0	0	0	0	0	0	0	0	0	0	0	0	0	0	0	0	0	0	0	0	0	0	0	0	0	0	0
0	0	0	0	0	0	0	0	0	0	0	0	0	0	0	0	0	0	0	0	0	0	0	0	0	0	0	0	0	0	0
0	0	0	0	0	0	0	0	0	0	0	0	0	0	0	0	0	0	0	0	0	0	0	0	0	0	0	0	0	0	0
0	0	0	0	0	0	0	0	0	0	0	0	0	0	0	0	0	0	0	0	0	0	0	0	0	0	0	0	0	0	0
0	0	0	0	0	0	0	0	0	0	0	0	0	0	0	0	0	0	0	0	0	0	0	0	0	0	0	0	0	0	0
0	0	0	0	0	0	0	0	0	0	0	0	0	0	0	0	0	0	0	0	0	0	0	0	0	0	0	0	0	0	0
0	0	0	0	0	0	0	0	0	0	0	0	0	0	0	0	0	0	0	0	0	0	0	0	0	0	0	0	0	0	0
0	0	0	0	0	0	0	0	0	0	0	0	0	0	0	0	0	0	0	0	0	0	0	0	0	0	0	0	0	0	0
0	0	0	0	0	0	0	0	0	0	0	0	0	0	0	0	0	0	0	0	0	0	0	0	0	0	0	0	0	0	0
0	0	0	0	0	0	0	0	0	0	0	0	0	0	0	0	0	0	0	0	0	0	0	0	0	0	0	0	0	0	0
0	0	0	0	0	0	0	0	0	0	0	0	0	0	0	0	0	0	0	0	0	0	0	0	0	0	0	0	0	0	0
0	0	0	0	0	0	0	0	0	0	0	0	0	0	0	0	0	0	0	0	0	0	0	0	0	0	0	0	0	0	0
0	0	0	0	0	0	0	0	0	0	0	0	0	0	0	0	0	0	0	0	0	0	0	0	0	0	0	0	0	0	0
0	0	0	0	0	0	0	0	0	0	0	0	0	0	0	0	0	0	0	0	0	0	0	0	0	0	0	0	0	0	0
0	0	0	0	0	0	0	0	0	0	0	0	0	0	0	0	0	0	0	0	0	0	0	0	0	0	0	0	0	0	0
0	0	0	0	0	0	0	0	0	0	0	0	0	0	0	0	0	0	0	0	0	0	0	0	0	0	0	0	0	0	0
0	0	0	0	0	0	0	0	0	0	0	0	0	0	0	0	0	0	0	0	0	0	0	0	0	0	0	0	0	0	0
0	0	0	0	0	0	0	0	0	0	0	0	0	0	0	0	0	0	0	0	0	0	0	0	0	0	0	0	0	0	0
0	0	0	0	0	0	0	0	0	0	0	0	0	0	0	0	0	0	0	0	0	0	0	0	0	0	0	0	0	0	0
0	0	0	0	0	0	0	0	0	0	0	0	0	0	0	0	0	0	0	0	0	0	0	0	0	0	0	0	0	0	0
0	0	0	0	0	0	0	0	0	0	0	0	0	0	0	0	0	0	0	0	0	0	0	0	0	0	0	0	0	0	0
0	0	0	0	0	0	0	0	0	0	0	0	0	0	0	0	0	0	0	0	0	0	0	0	0	0	0	0	0	0	0
0	0	0	0	0	0	0	0	0	0	0	0	0	0	0	0	0	0	0	0	0	0	0	0	0	0	0	0	0	0	0
0	0	0	0	0	0	0	0	0	0	0	0	0	0	0	0	0	0	0	0	0	0	0	0	0	0	0	0	0	0	0
0	0	0	0	0	0	0	0	0	0	0	0	0	0	0	0	0	0	0	0	0	0	0	0	0	0	0	0	0	0	0
0	0	0	0	0	0	0	0	0	0	0	0	0	0	0	0	0	0	0	0	0	0	0	0	0	0	0	0	0	0	0
0	0	0	0	0	0	0	0	0	0	0	0	0	0	0	0	0	0	0	0	0	0	0	0	0	0	0	0	0	0	0
0	0	0	0	0	0	0	0	0	0	0	0	0	0	0	0	0	0	0	0	0	0	0	0	0	0	0	0	0	0	0
0	0	0	0	0	0	0	0	0	0	0	0	0	0	0	0	0	0	0	0	0	0	0	0	0	0	0	0	0	0	0
0	0	0	0	0	0	0	0	0	0	0	0	0	0	0	0	0	0	0	0	0	0	0	0	0	0	0	0	0	0	0
0	0	0	0	0	0	0	0	0	0	0	0	0	0	0	0	0	0	0	0	0	0	0	0	0	0	0	0	0	0	0
0	0	0	0	0	0	0	0	0	0	0	0	0	0	0	0	0	0	0	0	0	0	0	0	0	0	0	0	0	0	0
0	0	0	0	0	0	0	0	0	0	0	0	0	0	0	0	0	0	0	0	0	0	0	0	0	0	0	0	0	0	0
0	0	0	0	0	0	0	0	0	0	0	0	0	0	0	0	0	0	0	0	0	0	0	0	0	0	0	0	0	0	0
0	0	0	0	0	0	0	0	0	0	0	0	0	0	0	0	0	0	0	0	0	0	0	0	0	0	0	0	0	0	0
0	0	0	0	0	0	0	0	0	0	0	0	0	0	0	0	0	0	0	0	0	0	0	0	0	0	0	0	0	0	0
0	0	0	0	0	0	0	0	0	0	0	0	0	0	0	0	0	0	0	0	0	0	0	0	0	0	0	0	0	0	0
0	0	0	0	0	0	0	0	0	0	0	0	0	0	0	0	0	0	0	0	0	0	0	0	0	0	0	0	0	0	0
0	0	0	0	0	0	0	0	0	0	0	0	0	0	0	0	0	0	0	0	0	0	0	0	0	0	0	0	0	0	0
0	0	0	0	0	0	0	0	0	0	0	0	0	0	0	0	0	0	0	0	0	0	0	0	0	0	0	0	0	0	0
0	0	0	0	0	0	0	0	0	0	0	0	0	0	0	0	0	0	0	0	0	0	0	0	0	0	0	0	0	0	0
0	0	0	0	0	0	0	0	0	0	0	0	0	0	0	0	0	0	0	0	0	0	0	0	0	0	0	0	0	0	0
0	0	0	0	0	0	0	0	0	0	0	0	0	0	0	0	0	0	0	0	0	0	0	0	0	0	0	0	0	0	0
0	0	0	0	0	0	0	0	0	0	0	0	0	0	0	0	0	0	0	0	0	0	0	0	0	0	0	0	0	0	0
0	0	0	0	0	0	0	0	0	0	0	0	0	0	0	0	0	0	0	0	0	0	0	0	0	0	0	0	0	0	0
0	0	0	0	0	0	0	0	0	0	0	0	0	0	0	0	0	0	0	0	0	0	0	0	0	0	0	0	0	0	0
0	0	0	0	0	0	0	0	0	0	0	0	0	0	0	0	0	0	0	0	0	0	0	0	0	0	0	0	0	0	0
0	0	0	0	0	0	0	0	0	0	0	0	0	0	0	0	0	0	0	0	0	0	0	0	0	0	0	0	0	0	0
0	0	0	0	0	0	0	0	0	0	0	0	0	0	0	0	0	0	0	0	0	0	0	0	0	0	0	0	0	0	0
0	0	0	0	0	0	0	0	0	0	0	0	0	0	0	0	0	0	0	0	0	0	0	0	0	0	0	0	0	0	0
0	0	0	0	0	0	0	0	0	0	0	0	0	0	0	0	0	0	0	0	0	0	0	0	0	0	0	0	0	0	0
0	0	0	0	0	0	0	0	0	0	0	0	0	0	0	0	0	0	0	0	0	0	0	0	0	0	0	0	0	0	0
0	0	0	0	0	0	0	0	0	0	0	0	0	0	0	0	0	0	0	0	0	0	0	0	0	0	0	0	0	0	0
0	0	0	0	0	0	0	0	0	0	0	0	0	0	0	0	0	0	0	0	0	0	0	0	0	0	0	0	0	0	0
0	0	0	0	0	0	0	0	0	0	0	0	0	0	0	0	0	0	0	0	0	0	0	0	0	0	0	0	0	0	0
0	0	0	0	0	0	0	0	0	0	0	0	0	0	0	0	0	0	0	0	0	0	0	0	0	0	0	0	0	0	0
0	0	0	0	0	0	0	0	0	0	0	0	0	0	0	0	0	0	0	0	0	0	0	0	0	0	0	0	0	0	0
0	0	0	0	0	0	0	0	0	0	0	0	0	0	0	0	0	0	0	0	0	0	0	0	0	0	0	0	0	0	0
0	0	0	0	0	0	0	0	0	0	0	0	0	0	0	0	0	0	0	0	0	0	0	0	0	0	0	0	0	0	0
0	0	0	0	0	0	0	0	0	0	0	0	0	0	0	0	0	0	0	0	0	0	0	0	0	0	0	0	0	0	0
0	0	0	0	0	0	0	0	0	0	0	0	0	0	0	0	0	0	0	0	0	0	0	0	0	0	0	0	0	0	0
0	0	0	0	0	0	0	0	0	0	0	0	0	0	0	0	0	0	0	0	0	0	0	0	0	0	0	0	0	0	0
0	0	0	0	0	0	0	0	0	0	0	0	0	0	0	0	0	0	0	0	0	0	0	0	0	0	0	0	0	0	0
0	0	0	0	0	0	0	0	0	0	0	0	0	0	0	0	0	0	0	0	0	0	0	0	0	0	0	0	0	0	0
0	0	0	0	0	0	0	0	0	0	0	0	0	0	0	0	0	0	0	0	0	0	0	0	0	0	0	0	0	0	0
0	0	0	0	0	0	0	0	0	0	0	0	0	0	0	0	0	0	0	0	0	0	0	0	0	0	0	0	0	0	0
0	0	0	0	0	0	0	0	0	0	0	0	0	0	0	0	0	0	0	0	0	0	0	0	0	0	0	0	0	0	0
0	0	0	0	0	0	0	0	0	0	0	0	0	0	0	0	0	0	0	0	0	0	0	0	0	0	0	0	0	0	0
0	0	0	0	0	0	0	0	0	0	0	0	0	0	0	0	0	0	0	0	0	0	0	0	0	0	0	0	0	0	0
0	0	0	0	0	0	0	0	0	0	0	0	0	0	0	0	0	0	0	0	0	0	0	0	0	0	0	0	0	0	0
0	0	0	0	0	0	0	0	0	0	0	0	0	0	0	0	0	0	0	0	0	0	0	0	0	0	0	0	0	0	0
0	0	0	0	0	0	0	0	0	0	0	0	0	0	0	0	0	0	0	0	0	0	0	0	0	0	0	0	0	0	0
0	0	0	0	0	0	0	0	0	0	0	0	0	0	0	0	0	0	0	0	0	0	0	0	0	0	0	0	0	0	0
0	0	0	0	0	0	0	0	0	0	0	0	0	0	0	0	0	0	0	0	0	0	0	0	0	0	0	0	0	0	0
0	0	0	0	0	0	0	0	0	0	0	0	0	0	0	0	0	0	0	0	0	0	0	0	0	0	0	0	0	0	0
0	0	0	0	0	0	0	0	0	0	0	0	0	0	0	0	0	0	0	0	0	0	0	0	0	0	0	0	0	0	0
0	0	0	0	0	0	0	0	0	0	0	0	0	0	0	0	0	0	0	0	0	0	0	0	0	0	0	0	0	0	0
0	0	0	0	0	0	0	0	0	0	0	0	0	0	0	0	0	0	0	0	0	0	0	0	0	0	0	0	0	0	0
0	0	0	0	0	0	0	0	0	0	0	0	0	0	0	0	0	0	0	0	0	0	0	0	0	0	0	0	0	0	0
0	0	0	0	0	0	0	0	0	0	0	0	0	0	0	0	0	0	0	0	0	0	0	0	0	0	0	0	0	0	0
0	0	0	0	0	0	0	0	0	0	0	0	0	0	0	0	0	0	0	0	0	0	0	0	0	0	0	0	0	0	0
0	0	0	0	0	0	0	0	0	0	0	0	0	0	0	0	0	0	0	0	0	0	0	0	0	0	0	0	0	0	0
0	0	0	0	0	0	0	0	0	0	0	0	0	0	0	0	0	0	0	0	0	0	0	0	0	0	0	0	0	0	0
0	0	0	0	0	0	0	0	0	0	0	0	0	0	0	0	0	0	0	0	0	0	0	0	0	0	0	0	0	0	0
0	0	0	0	0	0	0	0	0	0	0	0	0	0	0	0	0	0	0	0	0	0	0	0	0	0	0	0	0	0	0
0	0	0	0	0	0	0	0	0	0	0	0	0	0	0	0	0	0	0	0	0	0	0	0	0	0	0	0	0	0	0
0	0	0	0	0	0	0	0	0	0	0	0	0	0	0	0	0	0	0	0	0	0	0	0	0	0	0	0	0	0	0
0	0	0	0	0	0	0	0	0	0	0	0	0	0	0	0	0	0	0	0	0	0	0	0	0	0	0	0	0	0	0
0	0	0	0	0	0	0	0	0	0	0	0	0	0	0	0	0	0	0	0	0	0	0	0	0	0	0	0	0	0	0
0	0	0	0	0	0	0	0	0	0	0	0	0	0	0	0	0	0	0	0	0	0	0	0	0	0	0	0	0	0	0
0	0	0	0	0	0	0	0	0	0	0	0	0	0	0	0	0	0	0	0	0	0	0	0	0	0	0	0	0	0	0
0	0	0	0	0	0	0	0	0	0	0	0	0	0	0	0	0	0	0	0	0	0	0	0	0	0	0	0	0	0	0
0	0	0	0	0	0	0	0	0	0	0	0	0	0	0	0	0	0	0	0	0	0	0	0	0	0	0	0	0	0	0
0	0	0	0	0	0	0	0	0	0	0	0	0	0	0	0	0	0	0	0	0	0	0	0	0	0	0	0	0	0	0
0	0	0	0	0	0	0	0	0	0	0	0	0	0	0	0	0	0	0	0	0	0	0	0	0	0	0	0	0	0	0
0	0	0	0	0	0	0	0	0	0	0	0	0	0	0	0	0	0	0	0	0	0	0	0	0	0	0	0	0	0	0
0	0	0	0	0	0	0	0	0	0	0	0	0	0	0	0	0	0	0	0	0	0	0	0	0	0	0	0	0	0	0
0	0	0	0	0	0	0	0	0	0	0	0	0	0	0	0	0	0	0	0	0	0	0	0	0	0	0	0	0	0	0
0	0	0	0	0	0	0	0	0	0	0	0	0	0	0	0	0	0	0	0	0	0	0	0	0	0	0	0	0	0	0
0	0	0	0	0	0	0	0	0	0	0	0	0	0	0	0	0	0	0	0	0	0	0	0	0	0	0	0	0	0	0
0	0	0	0	0	0	0	0	0	0	0	0	0	0	0	0	0	0	0	0	0	0	0	0	0	0	0	0	0	0	0
0	0	0	0	0	0	0	0	0	0	0	0	0	0	0	0	0	0	0	0	0	0	0	0	0	0	0	0	0	0	0
0	0	0	0	0	0	0	0	0	0	0	0	0	0	0	0	0	0	0	0	0	0	0	0	0	0	0	0	0	0	0
0	0	0	0	0	0	0	0	0	0	0	0	0	0	0	0	0	0	0	0	0	0	0	0	0	0	0	0	0	0	0
0	0	0	0	0	0	0	0	0	0	0	0	0	0	0	0	0	0	0	0	0	0	0	0	0	0	0	0	0	0	0
0	0	0	0	0	0	0	0	0	0	0	0	0	0	0	0	0	0	0	0	0	0	0	0	0	0	0	0	0	0	0
0	0	0	0	0	0	0	0	0	0	0	0	0	0	0	0	0	0	0	0	0	0	0	0	0	0	0	0	0	0	0
0	0	0	0	0	0	0	0	0	0	0	0	0	0	0	0	0	0	0	0	0	0	0	0	0	0	0	0	0	0	0
0	0	0	0	0	0	0	0	0	0	0	0	0	0	0	0	0	0	0	0	0	0	0	0	0	0	0	0	0	0	0
0	0	0	0	0	0	0	0	0	0	0	0	0	0	0	0	0	0	0	0	0	0	0	0	0	0	0	0	0	0	0
0	0	0	0	0	0	0	0	0	0	0	0	0	0	0	0	0	0	0	0	0	0	0	0	0	0	0	0	0	0	0
0	0	0	0	0	0	0	0	0	0	0	0	0	0	0	0	0	0	0	0	0	0	0	0	0	0	0	0	0	0	0
0	0	0	0	0	0	0	0	0	0	0	0	0	0	0	0	0	0	0	0	0	0	0	0	0	0	0	0	0	0	0
0	0	0	0	0	0	0	0	0	0	0	0	0	0	0	0	0	0	0	0	0	0	0	0	0	0	0	0	0	0	0
0	0	0	0	0	0	0	0	0	0	0	0	0	0	0	0	0	0	0	0	0	0	0	0	0	0	0	0	0	0	0
0	0	0	0	0	0	0	0	0	0	0	0	0	0	0	0	0	0	0	0	0	0	0	0	0	0	0	0	0	0	0
0	0	0	0	0	0	0	0	0	0	0	0	0	0	0	0	0	0	0	0	0	0	0	0	0	0	0	0	0	0	0
0	0	0	0	0	0	0	0	0	0	0	0	0	0	0	0	0	0	0	0	0	0	0	0	0	0	0	0	0	0	0
0	0	0	0	0	0	0	0	0	0	0	0	0	0	0	0	0	0	0	0	0	0	0	0	0	0	0	0	0	0	0
0	0	0	0	0	0	0	0	0	0	0	0	0	0	0	0	0	0	0	0	0	0	0	0	0	0	0	0	0	0	0
0	0	0	0	0	0	0	0	0	0	0	0	0	0	0	0	0	0	0	0	0	0	0	0	0	0	0	0	0	0	0
0	0	0	0	0	0	0	0	0	0	0	0	0	0	0	0	0	0	0	0	0	0	0	0	0	0	0	0	0	0	0
0	0	0	0	0	0	0	0	0	0	0	0	0	0	0	0	0	0	0	0	0	0	0	0	0	0	0	0	0	0	0
0	0	0	0	0	0	0	0	0	0	0	0	0	0	0	0	0	0	0	0	0	0	0	0	0	0	0	0	0	0	0
0	0	0	0	0	0	0	0	0	0	0	0	0	0	0	0	0	0	0	0	0	0	0	0	0	0	0	0	0	0	0
0	0	0	0	0	0	0	0	0	0	0	0	0	0	0	0	0	0	0	0	0	0	0	0	0	0	0	0	0	0	0
0	0	0	0	0	0	0	0	0	0	0	0	0	0	0	0	0	0	0	0	0	0	0	0	0	0	0	0	0	0	0
0	0	0	0	0	0	0	0	0	0	0	0	0	0	0	0	0	0	0	0	0	0	0	0	0	0	0	0	0	0	0
0	0	0	0	0	0	0	0	0	0	0	0	0	0	0	0	0	0	0	0	0	0	0	0	0	0	0	0	0	0	0
0	0	0	0	0	0	0	0	0	0	0	0	0	0	0	0	0	0	0	0	0	0	0	0	0	0	0	0	0	0	0
0	0	0	0	0	0	0	0	0	0	0	0	0	0	0	0	0	0	0	0	0	0	0	0	0	0	0	0	0	0	0
0	0	0	0	0	0	0	0	0	0	0	0	0	0	0	0	0	0	0	0	0	0	0	0	0	0	0	0	0	0	0
0	0	0	0	0	0	0	0	0	0	0	0	0	0	0	0	0	0	0	0	0	0	0	0	0	0	0	0	0	0	0
0	0	0	0	0	0	0	0	0	0	0	0	0	0	0	0	0	0	0	0	0	0	0	0	0	0	0	0	0	0	0
0	0	0	0	0	0	0	0	0	0	0	0	0	0	0	0	0	0	0	0	0	0	0	0	0	0	0	0	0	0	0
0	0	0	0	0	0	0	0	0	0	0	0	0	0	0	0	0	0	0	0	0	0	0	0	0	0	0	0	0	0	0
0	0	0	0	0	0	0	0	0	0	0	0	0	0	0	0	0	0	0	0	0	0	0	0	0	0	0	0	0	0	0
0	0	0	0	0	0	0	0	0	0	0	0	0	0	0	0	0	0	0	0	0	0	0	0	0	0	0	0	0	0	0
0	0	0	0	0	0	0	0	0	0	0	0	0	0	0	0	0	0	0	0	0	0	0	0	0	0	0	0	0	0	0
0	0	0	0	0	0	0	0	0	0	0	0	0	0	0	0	0	0	0	0	0	0	0	0	0	0	0	0	0	0	0
0	0	0	0	0	0	0	0	0	0	0	0	0	0	0	0	0	0	0	0	0	0	0	0	0	0	0	0	0	0	0
0	0	0	0	0	0	0	0	0	0	0	0	0	0	0	0	0	0	0	0	0	0	0	0	0	0	0	0	0	0	0
0	0	0	0	0	0	0	0	0	0	0	0	0	0	0	0	0	0	0	0	0	0	0	0	0	0	0	0	0	0	0
0	0	0	0	0	0	0	0	0	0	0	0	0	0	0	0	0	0	0	0	0	0	0	0	0	0	0	0	0	0	0
0	0	0	0	0	0	0	0	0	0	0	0	0	0	0	0	0	0	0	0	0	0	0	0	0	0	0	0	0	0	0
0	0	0	0	0	0	0	0	0	0	0	0	0	0	0	0	0	0	0	0	0	0	0	0	0	0	0	0	0	0	0
0	0	0	0	0	0	0	0	0	0	0	0	0	0	0	0	0	0	0	0	0	0	0	0	0	0	0	0	0	0	0
0	0	0	0	0	0	0	0	0	0	0	0	0	0	0	0	0	0	0	0	0	0	0	0	0	0	0	0	0	0	0
0	0	0	0	0	0	0	0	0	0	0	0	0	0	0	0	0	0	0	0	0	0	0	0	0	0	0	0	0	0	0
0	0	0	0	0	0	0	0	0	0	0	0	0	0	0	0	0	0	0	0	0	0	0	0	0	0	0	0	0	0	0
0	0	0	0	0	0	0	0	0	0	0	0	0	0	0	0	0	0	0	0	0	0	0	0	0	0	0	0	0	0	0
0	0	0	0	0	0	0	0	0	0	0	0	0	0	0	0	0	0	0	0	0	0	0	0	0	0	0	0	0	0	0
0	0	0	0	0	0	0	0	0	0	0	0	0	0	0	0	0	0	0	0	0	0	0	0	0	0	0	0	0	0	0
0	0	0	0	0	0	0	0	0	0	0	0	0	0	0	0	0	0	0	0	0	0	0	0	0	0	0	0	0	0	0
0	0	0	0	0	0	0	0	0	0	0	0	0	0	0	0	0	0	0	0	0	0	0	0	0	0	0	0	0	0	0
0	0	0	0	0	0	0	0	0	0	0	0	0	0	0	0	0	0	0	0	0	0	0	0	0	0	0	0	0	0	0
0	0	0	0	0	0	0	0	0	0	0	0	0	0	0	0	0	0	0	0	0	0	0	0	0	0	0	0	0	0	0
0	0	0	0	0	0	0	0	0	0	0	0	0	0	0	0	0	0	0	0	0	0	0	0	0	0	0	0	0	0	0
0	0	0	0	0	0	0	0	0	0	0	0	0	0	0	0	0	0	0	0	0	0	0	0	0	0	0	0	0	0	0
0	0	0	0	0	0	0	0	0	0	0	0	0	0	0	0	0	0	0	0	0	0	0	0	0	0	0	0	0	0	0
0	0	0	0	0	0	0	0	0	0	0	0	0	0	0	0	0	0	0	0	0	0	0	0	0	0	0	0	0	0	0
0	0	0	0	0	0	0	0	0	0	0	0	0	0	0	0	0	0	0	0	0	0	0	0	0	0	0	0	0	0	0
0	0	0	0	0	0	0	0	0	0	0	0	0	0	0	0	0	0	0	0	0	0	0	0	0	0	0	0	0	0	0
0	0	0	0	0	0	0	0	0	0	0	0	0	0	0	0	0	0	0	0	0	0	0	0	0	0	0	0	0	0	0
0	0	0	0	0	0	0	0	0	0	0	0	0	0	0	0	0	0	0	0	0	0	0	0	0	0	0	0	0	0	0
0	0	0	0	0	0	0	0	0	0	0	0	0	0	0	0	0	0	0	0	0	0	0	0	0	0	0	0	0	0	0
0	0	0	0	0	0	0	0	0	0	0	0	0	0	0	0	0	0	0	0	0	0	0	0	0	0	0	0	0	0	0
0	0	0	0	0	0	0	0	0	0	0	0	0	0	0	0	0	0	0	0	0	0	0	0	0	0	0	0	0	0	0
0	0	0	0	0	0	0	0	0	0	0	0	0	0	0	0	0	0	0	0	0	0	0	0	0	0	0	0	0	0	0
0	0	0	0	0	0	0	0	0	0	0	0	0	0	0	0	0	0	0	0	0	0	0	0	0	0	0	0	0	0	0
0	0	0	0	0	0	0	0	0	0	0	0	0	0	0	0	0	0	0	0	0	0	0	0	0	0	0	0	0	0	0
0	0	0	0	0	0	0	0	0	0	0	0	0	0	0	0	0	0	0	0	0	0	0	0	0	0	0	0	0	0	0
0	0	0	0	0	0	0	0	0	0	0	0	0	0	0	0	0	0	0	0	0	0	0	0	0	0	0	0	0	0	0
0	0	0	0	0	0	0	0	0	0	0	0	0	0	0	0	0	0	0	0	0	0	0	0	0	0	0	0	0	0	0
0	0	0	0	0	0	0	0	0	0	0	0	0	0	0	0	0	0	0	0	0	0	0	0	0	0	0	0	0	0	0
0	0	0	0	0	0	0	0	0	0	0	0	0	0	0	0	0	0	0	0	0	0	0	0	0	0	0	0	0	0	0
0	0	0	0	0	0	0	0	0	0	0	0	0	0	0	0	0	0	0	0	0	0	0	0	0	0	0	0	0	0	0
0	0	0	0	0	0	0	0	0	0	0	0	0	0	0	0	0	0	0	0	0	0	0	0	0	0	0	0	0	0	0
0	0	0	0	0	0	0	0	0	0	0	0	0	0	0	0	0	0	0	0	0	0	0	0	0	0	0	0	0	0	0
0	0	0	0	0	0	0	0	0	0	0	0	0	0	0	0	0	0	0	0	0	0	0	0	0	0	0	0	0	0	0
0	0	0	0	0	0	0	0	0	0	0	0	0	0	0	0	0	0	0	0	0	0	0	0	0	0	0	0	0	0	0
0	0	0	0	0	0	0	0	0	0	0	0	0	0	0	0	0	0	0	0	0	0	0	0	0	0	0	0	0	0	0
0	0	0	0	0	0	0	0	0	0	0	0	0	0	0	0	0	0	0	0	0	0	0	0	0	0	0	0	0	0	0
0	0	0	0	0	0	0	0	0	0	0	0	0	0	0	0	0	0	0	0	0	0	0	0	0	0	0	0	0	0	0
0	0	0	0	0	0	0	0	0	0	0	0	0	0	0	0	0	0	0	0	0	0	0	0	0	0	0	0	0	0	0
0	0	0	0	0	0	0	0	0	0	0	0	0	0	0	0	0	0	0	0	0	0	0	0	0	0	0	0	0	0	0
0	0	0	0	0	0	0	0	0	0	0	0	0	0	0	0	0	0	0	0	0	0	0	0	0	0	0	0	0	0	0
0	0	0	0	0	0	0	0	0	0	0	0	0	0	0	0	0	0	0	0	0	0	0	0	0	0	0	0	0	0	0
0	0	0	0	0	0	0	0	0	0	0	0	0	0	0	0	0	0	0	0	0	0	0	0	0	0	0	0	0	0	0
0	0	0	0	0	0	0	0	0	0	0	0	0	0	0	0	0	0	0	0	0	0	0	0	0	0	0	0	0	0	0
0	0	0	0	0	0	0	0	0	0	0	0	0	0	0	0	0	0	0	0	0	0	0	0	0	0	0	0	0	0	0
0	0	0	0	0	0	0	0	0	0	0	0	0	0	0	0	0	0	0	0	0	0	0	0	0	0	0	0	0	0	0
0	0	0	0	0	0	0	0	0	0	0	0	0	0	0	0	0	0	0	0	0	0	0	0	0	0	0	0	0	0	0
0	0	0	0	0	0	0	0	0	0	0	0	0	0	0	0	0	0	0	0	0	0	0	0	0	0	0	0	0	0	0
0	0	0	0	0	0	0	0	0	0	0	0	0	0	0	0	0	0	0	0	0	0	0	0	0	0	0	0	0	0	0
0	0	0	0	0	0	0	0	0	0	0	0	0	0	0	0	0	0	0	0	0	0	0	0	0	0	0	0	0	0	0
0	0	0	0	0	0	0	0	0	0	0	0	0	0	0	0	0	0	0	0	0	0	0	0	0	0	0	0	0	0	0
0	0	0	0	0	0	0	0	0	0	0	0	0	0	0	0	0	0	0	0	0	0	0	0	0	0	0	0	0	0	0
0	0	0	0	0	0	0	0	0	0	0	0	0	0	0	0	0	0	0	0	0	0	0	0	0	0	0	0	0	0	0
0	0	0	0	0	0	0	0	0	0	0	0	0	0	0	0	0	0	0	0	0	0	0	0	0	0	0	0	0	0	0
0	0	0	0	0	0	0	0	0	0	0	0	0	0	0	0	0	0	0	0	0	0	0	0	0	0	0	0	0	0	0
0	0	0	0	0	0	0	0	0	0	0	0	0	0	0	0	0	0	0	0	0	0	0	0	0	0	0	0	0	0	0
0	0	0	0	0	0	0	0	0	0	0	0	0	0	0	0	0	0	0	0	0	0	0	0	0	0	0	0	0	0	0
0	0	0	0	0	0	0	0	0	0	0	0	0	0	0	0	0	0	0	0	0	0	0	0	0	0	0	0	0	0	0
0	0	0	0	0	0	0	0	0	0	0	0	0	0	0	0	0	0	0	0	0	0	0	0	0	0	0	0	0	0	0
0	0	0	0	0	0	0	0	0	0	0	0	0	0	0	0	0	0	0	0	0	0	0	0	0	0	0	0	0	0	0
0	0	0	0	0	0	0	0	0	0	0	0	0	0	0	0	0	0	0	0	0	0	0	0	0	0	0	0	0	0	0
0	0	0	0	0	0	0	0	0	0	0	0	0	0	0	0	0	0	0	0	0	0	0	0	0	0	0	0	0	0	0
0	0	0	0	0	0	0	0	0	0	0	0	0	0	0	0	0	0	0	0	0	0	0	0	0	0	0	0	0	0	0
0	0	0	0	0	0	0	0	0	0	0	0	0	0	0	0	0	0	0	0	0	0	0	0	0	0	0	0	0	0	0
0	0	0	0	0	0	0	0	0	0	0	0	0	0	0	0	0	0	0	0	0	0	0	0	0	0	0	0	0	0	0
0	0	0	0	0	0	0	0	0	0	0	0	0	0	0	0	0	0	0	0	0	0	0	0	0	0	0	0	0	0	0
0	0	0	0	0	0	0	0	0	0	0	0	0	0	0	0	0	0	0	0	0	0	0	0	0	0	0	0	0	0	0
0	0	0	0	0	0	0	0	0	0	0	0	0	0	0	0	0	0	0	0	0	0	0	0	0	0	0	0	0	0	0
0	0	0	0	0	0	0	0	0	0	0	0	0	0	0	0	0	0	0	0	0	0	0	0	0	0	0	0	0	0	0
0	0	0	0	0	0	0	0	0	0	0	0	0	0	0	0	0	0	0	0	0	0	0	0	0	0	0	0	0	0	0
0	0	0	0	0	0	0	0	0	0	0	0	0	0	0	0	0	0	0	0	0	0	0	0	0	0	0	0	0	0	0
0	0	0	0	0	0	0	0	0	0	0	0	0	0	0	0	0	0	0	0	0	0	0	0	0	0	0	0	0	0	0
0	0	0	0	0	0	0	0	0	0	0	0	0	0	0	0	0	0	0	0	0	0	0	0	0	0	0	0	0	0	0
0	0	0	0	0	0	0	0	0	0	0	0	0	0	0	0	0	0	0	0	0	0	0	0	0	0	0	0	0	0	0
0	0	0	0	0	0	0	0	0	0	0	0	0	0	0	0	0	0	0	0	0	0	0	0	0	0	0	0	0	0	0
0	0	0	0	0	0	0	0	0	0	0	0	0	0	0	0	0	0	0	0	0	0	0	0	0	0	0	0	0	0	0
0	0	0	0	0	0	0	0	0	0	0	0	0	0	0	0	0	0	0	0	0	0	0	0	0	0	0	0	0	0	0
0	0	0	0	0	0	0	0	0	0	0	0	0	0	0	0	0	0	0	0	0	0	0	0	0	0	0	0	0	0	0
0	0	0	0	0	0	0	0	0	0	0	0	0	0	0	0	0	0	0	0	0	0	0	0	0	0	0	0	0	0	0
0	0	0	0	0	0	0	0	0	0	0	0	0	0	0	0	0	0	0	0	0	0	0	0	0	0	0	0	0	0	0
0	0	0	0	0	0	0	0	0	0	0	0	0	0	0	0	0	0	0	0	0	0	0	0	0	0	0	0	0	0	0
0	0	0	0	0	0	0	0	0	0	0	0	0	0	0	0	0	0	0	0	0	0	0	0	0	0	0	0	0	0	0
0	0	0	0	0	0	0	0	0	0	0	0	0	0	0	0	0	0	0	0	0	0	0	0	0	0	0	0	0	0	0
0	0	0	0	0	0	0	0	0	0	0	0	0	0	0	0	0	0	0	0	0	0	0	0	0	0	0	0	0	0	0
0	0	0	0	0	0	0	0	0	0	0	0	0	0	0	0	0	0	0	0	0	0	0	0	0	0	0	0	0	0	0
0	0	0	0	0	0	0	0	0	0	0	0	0	0	0	0	0	0	0	0	0	0	0	0	0	0	0	0	0	0	0
0	0	0	0	0	0	0	0	0	0	0	0	0	0	0	0	0	0	0	0	0	0	0	0	0	0	0	0	0	0	0
0	0	0	0	0	0	0	0	0	0	0	0	0	0	0	0	0	0	0	0	0	0	0	0	0	0	0	0	0	0	0
0	0	0	0	0	0	0	0	0	0	0	0	0	0	0	0	0	0	0	0	0	0	0	0	0	0	0	0	0	0	0
0	0	0	0	0	0	0	0	0	0	0	0	0	0	0	0	0	0	0	0	0	0	0	0	0	0	0	0	0	0	0
0	0	0	0	0	0	0	0	0	0	0	0	0	0	0	0	0	0	0	0	0	0	0	0	0	0	0	0	0	0	0
0	0	0	0	0	0	0	0	0	0	0	0	0	0	0	0	0	0	0	0	0	0	0	0	0	0	0	0	0	0	0
0	0	0	0	0	0	0	0	0	0	0	0	0	0	0	0	0	0	0	0	0	0	0	0	0	0	0	0	0	0	0
0	0	0	0	0	0	0	0	0	0	0	0	0	0	0	0	0	0	0	0	0	0	0	0	0	0	0	0	0	0	0
0	0	0	0	0	0	0	0	0	0	0	0	0	0	0	0	0	0	0	0	0	0	0	0	0	0	0	0	0	0	0
0	0	0	0	0	0	0	0	0	0	0	0	0	0	0	0	0	0	0	0	0	0	0	0	0	0	0	0	0	0	0
0	0	0	0	0	0	0	0	0	0	0	0	0	0	0	0	0	0	0	0	0	0	0	0	0	0	0	0	0	0	0
0	0	0	0	0	0	0	0	0	0	0	0	0	0	0	0	0	0	0	0	0	0	0	0	0	0	0	0	0	0	0
0	0	0	0	0	0	0	0	0	0	0	0	0	0	0	0	0	0	0	0	0	0	0	0	0	0	0	0	0	0	0
0	0	0	0	0	0	0	0	0	0	0	0	0	0	0	0	0	0	0	0	0	0	0	0	0	0	0	0	0	0	0
0	0	0	0	0	0	0	0	0	0	0	0	0	0	0	0	0	0	0	0	0	0	0	0	0	0	0	0	0	0	0
0	0	0	0	0	0	0	0	0	0	0	0	0	0	0	0	0	0	0	0	0	0	0	0	0	0	0	0	0	0	0
0	0	0	0	0	0	0	0	0	0	0	0	0	0	0	0	0	0	0	0	0	0	0	0	0	0	0	0	0	0	0
0	0	0	0	0	0	0	0	0	0	0	0	0	0	0	0	0	0	0	0	0	0	0	0	0	0	0	0	0	0	0
0	0	0	0	0	0	0	0	0	0	0	0	0	0	0	0	0	0	0	0	0	0	0	0	0	0	0	0	0	0	0
0	0	0	0	0	0	0	0	0	0	0	0	0	0	0	0	0	0	0	0	0	0	0	0	0	0	0	0	0	0	0
0	0	0	0	0	0	0	0	0	0	0	0	0	0	0	0	0	0	0	0	0	0	0	0	0	0	0	0	0	0	0
0	0	0	0	0	0	0	0	0	0	0	0	0	0	0	0	0	0	0	0	0	0	0	0	0	0	0	0	0	0	0
0	0	0	0	0	0	0	0	0	0	0	0	0	0	0	0	0	0	0	0	0	0	0	0	0	0	0	0	0	0	0
0	0	0	0	0	0	0	0	0	0	0	0	0	0	0	0	0	0	0	0	0	0	0	0	0	0	0	0	0	0	0
0	0	0	0	0	0	0	0	0	0	0	0	0	0	0	0	0	0	0	0	0	0	0	0	0	0	0	0	0	0	0
0	0	0	0	0	0	0	0	0	0	0	0	0	0	0	0	0	0	0	0	0	0	0	0	0	0	0	0	0	0	0
0	0	0	0	0	0	0	0	0	0	0	0	0	0	0	0	0	0	0	0	0	0	0	0	0	0	0	0	0	0	0
0	0	0	0	0	0	0	0	0	0	0	0	0	0	0	0	0	0	0	0	0	0	0	0	0	0	0	0	0	0	0
0	0	0	0	0	0	0	0	0	0	0	0	0	0	0	0	0	0	0	0	0	0	0	0	0	0	0	0	0	0	0
0	0	0	0	0	0	0	0	0	0	0	0	0	0	0	0	0	0	0	0	0	0	0	0	0	0	0	0	0	0	0
0	0	0	0	0	0	0	0	0	0	0	0	0	0	0	0	0	0	0	0	0	0	0	0	0	0	0	0	0	0	0
0	0	0	0	0	0	0	0	0	0	0	0	0	0	0	0	0	0	0	0	0	0	0	0	0	0	0	0	0	0	0
0	0	0	0	0	0	0	0	0	0	0	0	0	0	0	0	0	0	0	0	0	0	0	0	0	0	0	0	0	0	0
0	0	0	0	0	0	0	0	0	0	0	0	0	0	0	0	0	0	0	0	0	0	0	0	0	0	0	0	0	0	0
0	0	0	0	0	0	0	0	0	0	0	0	0	0	0	0	0	0	0	0	0	0	0	0	0	0	0	0	0	0	0
0	0	0	0	0	0	0	0	0	0	0	0	0	0	0	0	0	0	0	0	0	0	0	0	0	0	0	0	0	0	0
0	0	0	0	0	0	0	0	0	0	0	0	0	0	0	0	0	0	0	0	0	0	0	0	0	0	0	0	0	0	0
0	0	0	0	0	0	0	0	0	0	0	0	0	0	0	0	0	0	0	0	0	0	0	0	0	0	0	0	0	0	0
0	0	0	0	0	0	0	0	0	0	0	0	0	0	0	0	0	0	0	0	0	0	0	0	0	0	0	0	0	0	0
0	0	0	0	0	0	0	0	0	0	0	0	0	0	0	0	0	0	0	0	0	0	0	0	0	0	0	0	0	0	0
0	0	0	0	0	0	0	0	0	0	0	0	0	0	0	0	0	0	0	0	0	0	0	0	0	0	0	0	0	0	0
0	0	0	0	0	0	0	0	0	0	0	0	0	0	0	0	0	0	0	0	0	0	0	0	0	0	0	0	0	0	0
0	0	0	0	0	0	0	0	0	0	0	0	0	0	0	0	0	0	0	0	0	0	0	0	0	0	0	0	0	0	0
0	0	0	0	0	0	0	0	0	0	0	0	0	0	0	0	0	0	0	0	0	0	0	0	0	0	0	0	0	0	0
0	0	0	0	0	0	0	0	0	0	0	0	0	0	0	0	0	0	0	0	0	0	0	0	0	0	0	0	0	0	0
0	0	0	0	0	0	0	0	0	0	0	0	0	0	0	0	0	0	0	0	0	0	0	0	0	0	0	0	0	0	0
0	0	0	0	0	0	0	0	0	0	0	0	0	0	0	0	0	0	0	0	0	0	0	0	0	0	0	0	0	0	0
0	0	0	0	0	0	0	0	0	0	0	0	0	0	0	0	0	0	0	0	0	0	0	0	0	0	0	0	0	0	0
0	0	0	0	0	0	0	0	0	0	0	0	0	0	0	0	0	0	0	0	0	0	0	0	0	0	0	0	0	0	0
0	0	0	0	0	0	0	0	0	0	0	0	0	0	0	0	0	0	0	0	0	0	0	0	0	0	0	0	0	0	0
0	0	0	0	0	0	0	0	0	0	0	0	0	0	0	0	0	0	0	0	0	0	0	0	0	0	0	0	0	0	0
0	0	0	0	0	0	0	0	0	0	0	0	0	0	0	0	0	0	0	0	0	0	0	0	0	0	0	0	0	0	0
0	0	0	0	0	0	0	0	0	0	0	0	0	0	0	0	0	0	0	0	0	0	0	0	0	0	0	0	0	0	0
0	0	0	0	0	0	0	0	0	0	0	0	0	0	0	0	0	0	0	0	0	0	0	0	0	0	0	0	0	0	0
0	0	0	0	0	0	0	0	0	0	0	0	0	0	0	0	0	0	0	0	0	0	0	0	0	0	0	0	0	0	0
0	0	0	0	0	0	0	0	0	0	0	0	0	0	0	0	0	0	0	0	0	0	0	0	0	0	0	0	0	0	0
0	0	0	0	0	0	0	0	0	0	0	0	0	0	0	0	0	0	0	0	0	0	0	0	0	0	0	0	0	0	0
0	0	0	0	0	0	0	0	0	0	0	0	0	0	0	0	0	0	0	0	0	0	0	0	0	0	0	0	0	0	0
0	0	0	0	0	0	0	0	0	0	0	0	0	0	0	0	0	0	0	0	0	0	0	0	0	0	0	0	0	0	0
0	0	0	0	0	0	0	0	0	0	0	0	0	0	0	0	0	0	0	0	0	0	0	0	0	0	0	0	0	0	0
0	0	0	0	0	0	0	0	0	0	0	0	0	0	0	0	0	0	0	0	0	0	0	0	0	0	0	0	0	0	0
0	0	0	0	0	0	0	0	0	0	0	0	0	0	0	0	0	0	0	0	0	0	0	0	0	0	0	0	0	0	0
0	0	0	0	0	0	0	0	0	0	0	0	0	0	0	0	0	0	0	0	0	0	0	0	0	0	0	0	0	0	0
0	0	0	0	0	0	0	0	0	0	0	0	0	0	0	0	0	0	0	0	0	0	0	0	0	0	0	0	0	0	0
0	0	0	0	0	0	0	0	0	0	0	0	0	0	0	0	0	0	0	0	0	0	0	0	0	0	0	0	0	0	0
0	0	0	0	0	0	0	0	0	0	0	0	0	0	0	0	0	0	0	0	0	0	0	0	0	0	0	0	0	0	0
0	0	0	0	0	0	0	0	0	0	0	0	0	0	0	0	0	0	0	0	0	0	0	0	0	0	0	0	0	0	0
0	0	0	0	0	0	0	0	0	0	0	0	0	0	0	0	0	0	0	0	0	0	0	0	0	0	0	0	0	0	0
0	0	0	0	0	0	0	0	0	0	0	0	0	0	0	0	0	0	0	0	0	0	0	0	0	0	0	0	0	0	0
0	0	0	0	0	0	0	0	0	0	0	0	0	0	0	0	0	0	0	0	0	0	0	0	0	0	0	0	0	0	0
0	0	0	0	0	0	0	0	0	0	0	0	0	0	0	0	0	0	0	0	0	0	0	0	0	0	0	0	0	0	0
0	0	0	0	0	0	0	0	0	0	0	0	0	0	0	0	0	0	0	0	0	0	0	0	0	0	0	0	0	0	0
0	0	0	0	0	0	0	0	0	0	0	0	0	0	0	0	0	0	0	0	0	0	0	0	0	0	0	0	0	0	0
0	0	0	0	0	0	0	0	0	0	0	0	0	0	0	0	0	0	0	0	0	0	0	0	0	0	0	0	0	0	0
0	0	0	0	0	0	0	0	0	0	0	0	0	0	0	0	0	0	0	0	0	0	0	0	0	0	0	0	0	0	0
0	0	0	0	0	0	0	0	0	0	0	0	0	0	0	0	0	0	0	0	0	0	0	0	0	0	0	0	0	0	0
0	0	0	0	0	0	0	0	0	0	0	0	0	0	0	0	0	0	0	0	0	0	0	0	0	0	0	0	0	0	0
0	0	0	0	0	0	0	0	0	0	0	0	0	0	0	0	0	0	0	0	0	0	0	0	0	0	0	0	0	0	0
0	0	0	0	0	0	0	0	0	0	0	0	0	0	0	0	0	0	0	0	0	0	0	0	0	0	0	0	0	0	0
0	0	0	0	0	0	0	0	0	0	0	0	0	0	0	0	0	0	0	0	0	0	0	0	0	0	0	0	0	0	0
0	0	0	0	0	0	0	0	0	0	0	0	0	0	0	0	0	0	0	0	0	0	0	0	0	0	0	0	0	0	0
0	0	0	0	0	0	0	0	0	0	0	0	0	0	0	0	0	0	0	0	0	0	0	0	0	0	0	0	0	0	0
0	0	0	0	0	0	0	0	0	0	0	0	0	0	0	0	0	0	0	0	0	0	0	0	0	0	0	0	0	0	0
0	0	0	0	0	0	0	0	0	0	0	0	0	0	0	0	0	0	0	0	0	0	0	0	0	0	0	0	0	0	0
0	0	0	0	0	0	0	0	0	0	0	0	0	0	0	0	0	0	0	0	0	0	0	0	0	0	0	0	0	0	0
0	0	0	0	0	0	0	0	0	0	0	0	0	0	0	0	0	0	0	0	0	0	0	0	0	0	0	0	0	0	0
0	0	0	0	0	0	0	0	0	0	0	0	0	0	0	0	0	0	0	0	0	0	0	0	0	0	0	0	0	0	0
0	0	0	0	0	0	0	0	0	0	0	0	0	0	0	0	0	0	0	0	0	0	0	0	0	0	0	0	0	0	0
0	0	0	0	0	0	0	0	0	0	0	0	0	0	0	0	0	0	0	0	0	0	0	0	0	0	0	0	0	0	0
0	0	0	0	0	0	0	0	0	0	0	0	0	0	0	0	0	0	0	0	0	0	0	0	0	0	0	0	0	0	0
0	0	0	0	0	0	0	0	0	0	0	0	0	0	0	0	0	0	0	0	0	0	0	0	0	0	0	0	0	0	0
0	0	0	0	0	0	0	0	0	0	0	0	0	0	0	0	0	0	0	0	0	0	0	0	0	0	0	0	0	0	0
0	0	0	0	0	0	0	0	0	0	0	0	0	0	0	0	0	0	0	0	0	0	0	0	0	0	0	0	0	0	0
0	0	0	0	0	0	0	0	0	0	0	0	0	0	0	0	0	0	0	0	0	0	0	0	0	0	0	0	0	0	0
0	0	0	0	0	0	0	0	0	0	0	0	0	0	0	0	0	0	0	0	0	0	0	0	0	0	0	0	0	0	0
0	0	0	0	0	0	0	0	0	0	0	0	0	0	0	0	0	0	0	0	0	0	0	0	0	0	0	0	0	0	0
0	0	0	0	0	0	0	0	0	0	0	0	0	0	0	0	0	0	0	0	0	0	0	0	0	0	0	0	0	0	0
0	0	0	0	0	0	0	0	0	0	0	0	0	0	0	0	0	0	0	0	0	0	0	0	0	0	0	0	0	0	0
0	0	0	0	0	0	0	0	0	0	0	0	0	0	0	0	0	0	0	0	0	0	0	0	0	0	0	0	0	0	0
0	0	0	0	0	0	0	0	0	0	0	0	0	0	0	0	0	0	0	0	0	0	0	0	0	0	0	0	0	0	0
0	0	0	0	0	0	0	0	0	0	0	0	0	0	0	0	0	0	0	0	0	0	0	0	0	0	0	0	0	0	0
0	0	0	0	0	0	0	0	0	0	0	0	0	0	0	0	0	0	0	0	0	0	0	0	0	0	0	0	0	0	0
0	0	0	0	0	0	0	0	0	0	0	0	0	0	0	0	0	0	0	0	0	0	0	0	0	0	0	0	0	0	0
0	0	0	0	0	0	0	0	0	0	0	0	0	0	0	0	0	0	0	0	0	0	0	0	0	0	0	0	0	0	0
0	0	0	0	0	0	0	0	0	0	0	0	0	0	0	0	0	0	0	0	0	0	0	0	0	0	0	0	0	0	0
0	0	0	0	0	0	0	0	0	0	0	0	0	0	0	0	0	0	0	0	0	0	0	0	0	0	0	0	0	0	0
0	0	0	0	0	0	0	0	0	0	0	0	0	0	0	0	0	0	0	0	0	0	0	0	0	0	0	0	0	0	0
0	0	0	0	0	0	0	0	0	0	0	0	0	0	0	0	0	0	0	0	0	0	0	0	0	0	0	0	0	0	0
0	0	0	0	0	0	0	0	0	0	0	0	0	0	0	0	0	0	0	0	0	0	0	0	0	0	0	0	0	0	0
0	0	0	0	0	0	0	0	0	0	0	0	0	0	0	0	0	0	0	0	0	0	0	0	0	0	0	0	0	0	0
0	0	0	0	0	0	0	0	0	0	0	0	0	0	0	0	0	0	0	0	0	0	0	0	0	0	0	0	0	0	0
0	0	0	0	0	0	0	0	0	0	0	0	0	0	0	0	0	0	0	0	0	0	0	0	0	0	0	0	0	0	0
0	0	0	0	0	0	0	0	0	0	0	0	0	0	0	0	0	0	0	0	0	0	0	0	0	0	0	0	0	0	0
0	0	0	0	0	0	0	0	0	0	0	0	0	0	0	0	0	0	0	0	0	0	0	0	0	0	0	0	0	0	0
0	0	0	0	0	0	0	0	0	0	0	0	0	0	0	0	0	0	0	0	0	0	0	0	0	0	0	0	0	0	0
0	0	0	0	0	0	0	0	0	0	0	0	0	0	0	0	0	0	0	0	0	0	0	0	0	0	0	0	0	0	0
0	0	0	0	0	0	0	0	0	0	0	0	0	0	0	0	0	0	0	0	0	0	0	0	0	0	0	0	0	0	0
0	0	0	0	0	0	0	0	0	0	0	0	0	0	0	0	0	0	0	0	0	0	0	0	0	0	0	0	0	0	0
0	0	0	0	0	0	0	0	0	0	0	0	0	0	0	0	0	0	0	0	0	0	0	0	0	0	0	0	0	0	0
0	0	0	0	0	0	0	0	0	0	0	0	0	0	0	0	0	0	0	0	0	0	0	0	0	0	0	0	0	0	0
0	0	0	0	0	0	0	0	0	0	0	0	0	0	0	0	0	0	0	0	0	0	0	0	0	0	0	0	0	0	0
0	0	0	0	0	0	0	0	0	0	0	0	0	0	0	0	0	0	0	0	0	0	0	0	0	0	0	0	0	0	0
0	0	0	0	0	0	0	0	0	0	0	0	0	0	0	0	0	0	0	0	0	0	0	0	0	0	0	0	0	0	0
0	0	0	0	0	0	0	0	0	0	0	0	0	0	0	0	0	0	0	0	0	0	0	0	0	0	0	0	0	0	0
0	0	0	0	0	0	0	0	0	0	0	0	0	0	0	0	0	0	0	0	0	0	0	0	0	0	0	0	0	0	0
0	0	0	0	0	0	0	0	0	0	0	0	0	0	0	0	0	0	0	0	0	0	0	0	0	0	0	0	0	0	0
0	0	0	0	0	0	0	0	0	0	0	0	0	0	0	0	0	0	0	0	0	0	0	0	0	0	0	0	0	0	0
0	0	0	0	0	0	0	0	0	0	0	0	0	0	0	0	0	0	0	0	0	0	0	0	0	0	0	0	0	0	0
0	0	0	0	0	0	0	0	0	0	0	0	0	0	0	0	0	0	0	0	0	0	0	0	0	0	0	0	0	0	0
0	0	0	0	0	0	0	0	0	0	0	0	0	0	0	0	0	0	0	0	0	0	0	0	0	0	0	0	0	0	0
0	0	0	0	0	0	0	0	0	0	0	0	0	0	0	0	0	0	0	0	0	0	0	0	0	0	0	0	0	0	0
0	0	0	0	0	0	0	0	0	0	0	0	0	0	0	0	0	0	0	0	0	0	0	0	0	0	0	0	0	0	0
0	0	0	0	0	0	0	0	0	0	0	0	0	0	0	0	0	0	0	0	0	0	0	0	0	0	0	0	0	0	0
0	0	0	0	0	0	0	0	0	0	0	0	0	0	0	0	0	0	0	0	0	0	0	0	0	0	0	0	0	0	0
0	0	0	0	0	0	0	0	0	0	0	0	0	0	0	0	0	0	0	0	0	0	0	0	0	0	0	0	0	0	0
0	0	0	0	0	0	0	0	0	0	0	0	0	0	0	0	0	0	0	0	0	0	0	0	0	0	0	0	0	0	0
0	0	0	0	0	0	0	0	0	0	0	0	0	0	0	0	0	0	0	0	0	0	0	0	0	0	0	0	0	0	0
0	0	0	0	0	0	0	0	0	0	0	0	0	0	0	0	0	0	0	0	0	0	0	0	0	0	0	0	0	0	0
0	0	0	0	0	0	0	0	0	0	0	0	0	0	0	0	0	0	0	0	0	0	0	0	0	0	0	0	0	0	0
0	0	0	0	0	0	0	0	0	0	0	0	0	0	0	0	0	0	0	0	0	0	0	0	0	0	0	0	0	0	0
0	0	0	0	0	0	0	0	0	0	0	0	0	0	0	0	0	0	0	0	0	0	0	0	0	0	0	0	0	0	0
0	0	0	0	0	0	0	0	0	0	0	0	0	0	0	0	0	0	0	0	0	0	0	0	0	0	0	0	0	0	0
0	0	0	0	0	0	0	0	0	0	0	0	0	0	0	0	0	0	0	0	0	0	0	0	0	0	0	0	0	0	0
0	0	0	0	0	0	0	0	0	0	0	0	0	0	0	0	0	0	0	0	0	0	0	0	0	0	0	0	0	0	0
0	0	0	0	0	0	0	0	0	0	0	0	0	0	0	0	0	0	0	0	0	0	0	0	0	0	0	0	0	0	0
0	0	0	0	0	0	0	0	0	0	0	0	0	0	0	0	0	0	0	0	0	0	0	0	0	0	0	0	0	0	0
0	0	0	0	0	0	0	0	0	0	0	0	0	0	0	0	0	0	0	0	0	0	0	0	0	0	0	0	0	0	0
0	0	0	0	0	0	0	0	0	0	0	0	0	0	0	0	0	0	0	0	0	0	0	0	0	0	0	0	0	0	0
0	0	0	0	0	0	0	0	0	0	0	0	0	0	0	0	0	0	0	0	0	0	0	0	0	0	0	0	0	0	0
0	0	0	0	0	0	0	0	0	0	0	0	0	0	0	0	0	0	0	0	0	0	0	0	0	0	0	0	0	0	0
0	0	0	0	0	0	0	0	0	0	0	0	0	0	0	0	0	0	0	0	0	0	0	0	0	0	0	0	0	0	0
0	0	0	0	0	0	0	0	0	0	0	0	0	0	0	0	0	0	0	0	0	0	0	0	0	0	0	0	0	0	0
0	0	0	0	0	0	0	0	0	0	0	0	0	0	0	0	0	0	0	0	0	0	0	0	0	0	0	0	0	0	0
0	0	0	0	0	0	0	0	0	0	0	0	0	0	0	0	0	0	0	0	0	0	0	0	0	0	0	0	0	0	0
0	0	0	0	0	0	0	0	0	0	0	0	0	0	0	0	0	0	0	0	0	0	0	0	0	0	0	0	0	0	0
0	0	0	0	0	0	0	0	0	0	0	0	0	0	0	0	0	0	0	0	0	0	0	0	0	0	0	0	0	0	0
0	0	0	0	0	0	0	0	0	0	0	0	0	0	0	0	0	0	0	0	0	0	0	0	0	0	0	0	0	0	0
0	0	0	0	0	0	0	0	0	0	0	0	0	0	0	0	0	0	0	0	0	0	0	0	0	0	0	0	0	0	0
0	0	0	0	0	0	0	0	0	0	0	0	0	0	0	0	0	0	0	0	0	0	0	0	0	0	0	0	0	0	0
0	0	0	0	0	0	0	0	0	0	0	0	0	0	0	0	0	0	0	0	0	0	0	0	0	0	0	0	0	0	0
0	0	0	0	0	0	0	0	0	0	0	0	0	0	0	0	0	0	0	0	0	0	0	0	0	0	0	0	0	0	0
0	0	0	0	0	0	0	0	0	0	0	0	0	0	0	0	0	0	0	0	0	0	0	0	0	0	0	0	0	0	0
0	0	0	0	0	0	0	0	0	0	0	0	0	0	0	0	0	0	0	0	0	0	0	0	0	0	0	0	0	0	0
0	0	0	0	0	0	0	0	0	0	0	0	0	0	0	0	0	0	0	0	0	0	0	0	0	0	0	0	0	0	0
0	0	0	0	0	0	0	0	0	0	0	0	0	0	0	0	0	0	0	0	0	0	0	0	0	0	0	0	0	0	0
0	0	0	0	0	0	0	0	0	0	0	0	0	0	0	0	0	0	0	0	0	0	0	0	0	0	0	0	0	0	0
0	0	0	0	0	0	0	0	0	0	0	0	0	0	0	0	0	0	0	0	0	0	0	0	0	0	0	0	0	0	0
0	0	0	0	0	0	0	0	0	0	0	0	0	0	0	0	0	0	0	0	0	0	0	0	0	0	0	0	0	0	0
0	0	0	0	0	0	0	0	0	0	0	0	0	0	0	0	0	0	0	0	0	0	0	0	0	0	0	0	0	0	0
0	0	0	0	0	0	0	0	0	0	0	0	0	0	0	0	0	0	0	0	0	0	0	0	0	0	0	0	0	0	0
0	0	0	0	0	0	0	0	0	0	0	0	0	0	0	0	0	0	0	0	0	0	0	0	0	0	0	0	0	0	0
0	0	0	0	0	0	0	0	0	0	0	0	0	0	0	0	0	0	0	0	0	0	0	0	0	0	0	0	0	0	0
0	0	0	0	0	0	0	0	0	0	0	0	0	0	0	0	0	0	0	0	0	0	0	0	0	0	0	0	0	0	0
0	0	0	0	0	0	0	0	0	0	0	0	0	0	0	0	0	0	0	0	0	0	0	0	0	0	0	0	0	0	0
0	0	0	0	0	0	0	0	0	0	0	0	0	0	0	0	0	0	0	0	0	0	0	0	0	0	0	0	0	0	0
0	0	0	0	0	0	0	0	0	0	0	0	0	0	0	0	0	0	0	0	0	0	0	0	0	0	0	0	0	0	0
0	0	0	0	0	0	0	0	0	0	0	0	0	0	0	0	0	0	0	0	0	0	0	0	0	0	0	0	0	0	0
0	0	0	0	0	0	0	0	0	0	0	0	0	0	0	0	0	0	0	0	0	0	0	0	0	0	0	0	0	0	0
0	0	0	0	0	0	0	0	0	0	0	0	0	0	0	0	0	0	0	0	0	0	0	0	0	0	0	0	0	0	0
0	0	0	0	0	0	0	0	0	0	0	0	0	0	0	0	0	0	0	0	0	0	0	0	0	0	0	0	0	0	0
0	0	0	0	0	0	0	0	0	0	0	0	0	0	0	0	0	0	0	0	0	0	0	0	0	0	0	0	0	0	0
0	0	0	0	0	0	0	0	0	0	0	0	0	0	0	0	0	0	0	0	0	0	0	0	0	0	0	0	0	0	0
0	0	0	0	0	0	0	0	0	0	0	0	0	0	0	0	0	0	0	0	0	0	0	0	0	0	0	0	0	0	0
0	0	0	0	0	0	0	0	0	0	0	0	0	0	0	0	0	0	0	0	0	0	0	0	0	0	0	0	0	0	0
0	0	0	0	0	0	0	0	0	0	0	0	0	0	0	0	0	0	0	0	0	0	0	0	0	0	0	0	0	0	0
0	0	0	0	0	0	0	0	0	0	0	0	0	0	0	0	0	0	0	0	0	0	0	0	0	0	0	0	0	0	0
0	0	0	0	0	0	0	0	0	0	0	0	0	0	0	0	0	0	0	0	0	0	0	0	0	0	0	0	0	0	0
0	0	0	0	0	0	0	0	0	0	0	0	0	0	0	0	0	0	0	0	0	0	0	0	0	0	0	0	0	0	0
0	0	0	0	0	0	0	0	0	0	0	0	0	0	0	0	0	0	0	0	0	0	0	0	0	0	0	0	0	0	0
0	0	0	0	0	0	0	0	0	0	0	0	0	0	0	0	0	0	0	0	0	0	0	0	0	0	0	0	0	0	0
0	0	0	0	0	0	0	0	0	0	0	0	0	0	0	0	0	0	0	0	0	0	0	0	0	0	0	0	0	0	0
0	0	0	0	0	0	0	0	0	0	0	0	0	0	0	0	0	0	0	0	0	0	0	0	0	0	0	0	0	0	0
0	0	0	0	0	0	0	0	0	0	0	0	0	0	0	0	0	0	0	0	0	0	0	0	0	0	0	0	0	0	0
0	0	0	0	0	0	0	0	0	0	0	0	0	0	0	0	0	0	0	0	0	0	0	0	0	0	0	0	0	0	0
0	0	0	0	0	0	0	0	0	0	0	0	0	0	0	0	0	0	0	0	0	0	0	0	0	0	0	0	0	0	0
0	0	0	0	0	0	0	0	0	0	0	0	0	0	0	0	0	0	0	0	0	0	0	0	0	0	0	0	0	0	0
0	0	0	0	0	0	0	0	0	0	0	0	0	0	0	0	0	0	0	0	0	0	0	0	0	0	0	0	0	0	0
0	0	0	0	0	0	0	0	0	0	0	0	0	0	0	0	0	0	0	0	0	0	0	0	0	0	0	0	0	0	0
0	0	0	0	0	0	0	0	0	0	0	0	0	0	0	0	0	0	0	0	0	0	0	0	0	0	0	0	0	0	0
0	0	0	0	0	0	0	0	0	0	0	0	0	0	0	0	0	0	0	0	0	0	0	0	0	0	0	0	0	0	0
0	0	0	0	0	0	0	0	0	0	0	0	0	0	0	0	0	0	0	0	0	0	0	0	0	0	0	0	0	0	0
0	0	0	0	0	0	0	0	0	0	0	0	0	0	0	0	0	0	0	0	0	0	0	0	0	0	0	0	0	0	0
0	0	0	0	0	0	0	0	0	0	0	0	0	0	0	0	0	0	0	0	0	0	0	0	0	0	0	0	0	0	0
0	0	0	0	0	0	0	0	0	0	0	0	0	0	0	0	0	0	0	0	0	0	0	0	0	0	0	0	0	0	0
0	0	0	0	0	0	0	0	0	0	0	0	0	0	0	0	0	0	0	0	0	0	0	0	0	0	0	0	0	0	0
0	0	0	0	0	0	0	0	0	0	0	0	0	0	0	0	0	0	0	0	0	0	0	0	0	0	0	0	0	0	0
0	0	0	0	0	0	0	0	0	0	0	0	0	0	0	0	0	0	0	0	0	0	0	0	0	0	0	0	0	0	0
0	0	0	0	0	0	0	0	0	0	0	0	0	0	0	0	0	0	0	0	0	0	0	0	0	0	0	0	0	0	0
0	0	0	0	0	0	0	0	0	0	0	0	0	0	0	0	0	0	0	0	0	0	0	0	0	0	0	0	0	0	0
0	0	0	0	0	0	0	0	0	0	0	0	0	0	0	0	0	0	0	0	0	0	0	0	0	0	0	0	0	0	0
0	0	0	0	0	0	0	0	0	0	0	0	0	0	0	0	0	0	0	0	0	0	0	0	0	0	0	0	0	0	0
0	0	0	0	0	0	0	0	0	0	0	0	0	0	0	0	0	0	0	0	0	0	0	0	0	0	0	0	0	0	0
0	0	0	0	0	0	0	0	0	0	0	0	0	0	0	0	0	0	0	0	0	0	0	0	0	0	0	0	0	0	0
0	0	0	0	0	0	0	0	0	0	0	0	0	0	0	0	0	0	0	0	0	0	0	0	0	0	0	0	0	0	0
0	0	0	0	0	0	0	0	0	0	0	0	0	0	0	0	0	0	0	0	0	0	0	0	0	0	0	0	0	0	0
0	0	0	0	0	0	0	0	0	0	0	0	0	0	0	0	0	0	0	0	0	0	0	0	0	0	0	0	0	0	0
0	0	0	0	0	0	0	0	0	0	0	0	0	0	0	0	0	0	0	0	0	0	0	0	0	0	0	0	0	0	0
0	0	0	0	0	0	0	0	0	0	0	0	0	0	0	0	0	0	0	0	0	0	0	0	0	0	0	0	0	0	0
0	0	0	0	0	0	0	0	0	0	0	0	0	0	0	0	0	0	0	0	0	0	0	0	0	0	0	0	0	0	0
0	0	0	0	0	0	0	0	0	0	0	0	0	0	0	0	0	0	0	0	0	0	0	0	0	0	0	0	0	0	0
0	0	0	0	0	0	0	0	0	0	0	0	0	0	0	0	0	0	0	0	0	0	0	0	0	0	0	0	0	0	0
0	0	0	0	0	0	0	0	0	0	0	0	0	0	0	0	0	0	0	0	0	0	0	0	0	0	0	0	0	0	0
0	0	0	0	0	0	0	0	0	0	0	0	0	0	0	0	0	0	0	0	0	0	0	0	0	0	0	0	0	0	0
0	0	0	0	0	0	0	0	0	0	0	0	0	0	0	0	0	0	0	0	0	0	0	0	0	0	0	0	0	0	0
0	0	0	0	0	0	0	0	0	0	0	0	0	0	0	0	0	0	0	0	0	0	0	0	0	0	0	0	0	0	0
0	0	0	0	0	0	0	0	0	0	0	0	0	0	0	0	0	0	0	0	0	0	0	0	0	0	0	0	0	0	0
0	0	0	0	0	0	0	0	0	0	0	0	0	0	0	0	0	0	0	0	0	0	0	0	0	0	0	0	0	0	0
0	0	0	0	0	0	0	0	0	0	0	0	0	0	0	0	0	0	0	0	0	0	0	0	0	0	0	0	0	0	0
0	0	0	0	0	0	0	0	0	0	0	0	0	0	0	0	0	0	0	0	0	0	0	0	0	0	0	0	0	0	0
0	0	0	0	0	0	0	0	0	0	0	0	0	0	0	0	0	0	0	0	0	0	0	0	0	0	0	0	0	0	0
0	0	0	0	0	0	0	0	0	0	0	0	0	0	0	0	0	0	0	0	0	0	0	0	0	0	0	0	0	0	0
0	0	0	0	0	0	0	0	0	0	0	0	0	0	0	0	0	0	0	0	0	0	0	0	0	0	0	0	0	0	0
0	0	0	0	0	0	0	0	0	0	0	0	0	0	0	0	0	0	0	0	0	0	0	0	0	0	0	0	0	0	0
0	0	0	0	0	0	0	0	0	0	0	0	0	0	0	0	0	0	0	0	0	0	0	0	0	0	0	0	0	0	0
0	0	0	0	0	0	0	0	0	0	0	0	0	0	0	0	0	0	0	0	0	0	0	0	0	0	0	0	0	0	0
0	0	0	0	0	0	0	0	0	0	0	0	0	0	0	0	0	0	0	0	0	0	0	0	0	0	0	0	0	0	0
0	0	0	0	0	0	0	0	0	0	0	0	0	0	0	0	0	0	0	0	0	0	0	0	0	0	0	0	0	0	0
0	0	0	0	0	0	0	0	0	0	0	0	0	0	0	0	0	0	0	0	0	0	0	0	0	0	0	0	0	0	0
0	0	0	0	0	0	0	0	0	0	0	0	0	0	0	0	0	0	0	0	0	0	0	0	0	0	0	0	0	0	0
0	0	0	0	0	0	0	0	0	0	0	0	0	0	0	0	0	0	0	0	0	0	0	0	0	0	0	0	0	0	0
0	0	0	0	0	0	0	0	0	0	0	0	0	0	0	0	0	0	0	0	0	0	0	0	0	0	0	0	0	0	0
0	0	0	0	0	0	0	0	0	0	0	0	0	0	0	0	0	0	0	0	0	0	0	0	0	0	0	0	0	0	0
0	0	0	0	0	0	0	0	0	0	0	0	0	0	0	0	0	0	0	0	0	0	0	0	0	0	0	0	0	0	0
0	0	0	0	0	0	0	0	0	0	0	0	0	0	0	0	0	0	0	0	0	0	0	0	0	0	0	0	0	0	0
0	0	0	0	0	0	0	0	0	0	0	0	0	0	0	0	0	0	0	0	0	0	0	0	0	0	0	0	0	0	0
0	0	0	0	0	0	0	0	0	0	0	0	0	0	0	0	0	0	0	0	0	0	0	0	0	0	0	0	0	0	0
0	0	0	0	0	0	0	0	0	0	0	0	0	0	0	0	0	0	0	0	0	0	0	0	0	0	0	0	0	0	0
0	0	0	0	0	0	0	0	0	0	0	0	0	0	0	0	0	0	0	0	0	0	0	0	0	0	0	0	0	0	0
0	0	0	0	0	0	0	0	0	0	0	0	0	0	0	0	0	0	0	0	0	0	0	0	0	0	0	0	0	0	0
0	0	0	0	0	0	0	0	0	0	0	0	0	0	0	0	0	0	0	0	0	0	0	0	0	0	0	0	0	0	0
0	0	0	0	0	0	0	0	0	0	0	0	0	0	0	0	0	0	0	0	0	0	0	0	0	0	0	0	0	0	0
0	0	0	0	0	0	0	0	0	0	0	0	0	0	0	0	0	0	0	0	0	0	0	0	0	0	0	0	0	0	0
0	0	0	0	0	0	0	0	0	0	0	0	0	0	0	0	0	0	0	0	0	0	0	0	0	0	0	0	0	0	0
0	0	0	0	0	0	0	0	0	0	0	0	0	0	0	0	0	0	0	0	0	0	0	0	0	0	0	0	0	0	0
0	0	0	0	0	0	0	0	0	0	0	0	0	0	0	0	0	0	0	0	0	0	0	0	0	0	0	0	0	0	0
0	0	0	0	0	0	0	0	0	0	0	0	0	0	0	0	0	0	0	0	0	0	0	0	0	0	0	0	0	0	0
0	0	0	0	0	0	0	0	0	0	0	0	0	0	0	0	0	0	0	0	0	0	0	0	0	0	0	0	0	0	0
0	0	0	0	0	0	0	0	0	0	0	0	0	0	0	0	0	0	0	0	0	0	0	0	0	0	0	0	0	0	0
0	0	0	0	0	0	0	0	0	0	0	0	0	0	0	0	0	0	0	0	0	0	0	0	0	0	0	0	0	0	0
0	0	0	0	0	0	0	0	0	0	0	0	0	0	0	0	0	0	0	0	0	0	0	0	0	0	0	0	0	0	0
0	0	0	0	0	0	0	0	0	0	0	0	0	0	0	0	0	0	0	0	0	0	0	0	0	0	0	0	0	0	0
0	0	0	0	0	0	0	0	0	0	0	0	0	0	0	0	0	0	0	0	0	0	0	0	0	0	0	0	0	0	0
0	0	0	0	0	0	0	0	0	0	0	0	0	0	0	0	0	0	0	0	0	0	0	0	0	0	0	0	0	0	0
0	0	0	0	0	0	0	0	0	0	0	0	0	0	0	0	0	0	0	0	0	0	0	0	0	0	0	0	0	0	0
0	0	0	0	0	0	0	0	0	0	0	0	0	0	0	0	0	0	0	0	0	0	0	0	0	0	0	0	0	0	0
0	0	0	0	0	0	0	0	0	0	0	0	0	0	0	0	0	0	0	0	0	0	0	0	0	0	0	0	0	0	0
0	0	0	0	0	0	0	0	0	0	0	0	0	0	0	0	0	0	0	0	0	0	0	0	0	0	0	0	0	0	0
0	0	0	0	0	0	0	0	0	0	0	0	0	0	0	0	0	0	0	0	0	0	0	0	0	0	0	0	0	0	0
0	0	0	0	0	0	0	0	0	0	0	0	0	0	0	0	0	0	0	0	0	0	0	0	0	0	0	0	0	0	0
0	0	0	0	0	0	0	0	0	0	0	0	0	0	0	0	0	0	0	0	0	0	0	0	0	0	0	0	0	0	0
0	0	0	0	0	0	0	0	0	0	0	0	0	0	0	0	0	0	0	0	0	0	0	0	0	0	0	0	0	0	0
0	0	0	0	0	0	0	0	0	0	0	0	0	0	0	0	0	0	0	0	0	0	0	0	0	0	0	0	0	0	0
0	0	0	0	0	0	0	0	0	0	0	0	0	0	0	0	0	0	0	0	0	0	0	0	0	0	0	0	0	0	0
0	0	0	0	0	0	0	0	0	0	0	0	0	0	0	0	0	0	0	0	0	0	0	0	0	0	0	0	0	0	0
0	0	0	0	0	0	0	0	0	0	0	0	0	0	0	0	0	0	0	0	0	0	0	0	0	0	0	0	0	0	0
0	0	0	0	0	0	0	0	0	0	0	0	0	0	0	0	0	0	0	0	0	0	0	0	0	0	0	0	0	0	0
0	0	0	0	0	0	0	0	0	0	0	0	0	0	0	0	0	0	0	0	0	0	0	0	0	0	0	0	0	0	0
0	0	0	0	0	0	0	0	0	0	0	0	0	0	0	0	0	0	0	0	0	0	0	0	0	0	0	0	0	0	0
0	0	0	0	0	0	0	0	0	0	0	0	0	0	0	0	0	0	0	0	0	0	0	0	0	0	0	0	0	0	0
0	0	0	0	0	0	0	0	0	0	0	0	0	0	0	0	0	0	0	0	0	0	0	0	0	0	0	0	0	0	0
0	0	0	0	0	0	0	0	0	0	0	0	0	0	0	0	0	0	0	0	0	0	0	0	0	0	0	0	0	0	0
0	0	0	0	0	0	0	0	0	0	0	0	0	0	0	0	0	0	0	0	0	0	0	0	0	0	0	0	0	0	0
0	0	0	0	0	0	0	0	0	0	0	0	0	0	0	0	0	0	0	0	0	0	0	0	0	0	0	0	0	0	0
0	0	0	0	0	0	0	0	0	0	0	0	0	0	0	0	0	0	0	0	0	0	0	0	0	0	0	0	0	0	0
0	0	0	0	0	0	0	0	0	0	0	0	0	0	0	0	0	0	0	0	0	0	0	0	0	0	0	0	0	0	0
0	0	0	0	0	0	0	0	0	0	0	0	0	0	0	0	0	0	0	0	0	0	0	0	0	0	0	0	0	0	0
0	0	0	0	0	0	0	0	0	0	0	0	0	0	0	0	0	0	0	0	0	0	0	0	0	0	0	0	0	0	0
0	0	0	0	0	0	0	0	0	0	0	0	0	0	0	0	0	0	0	0	0	0	0	0	0	0	0	0	0	0	0
0	0	0	0	0	0	0	0	0	0	0	0	0	0	0	0	0	0	0	0	0	0	0	0	0	0	0	0	0	0	0
0	0	0	0	0	0	0	0	0	0	0	0	0	0	0	0	0	0	0	0	0	0	0	0	0	0	0	0	0	0	0
0	0	0	0	0	0	0	0	0	0	0	0	0	0	0	0	0	0	0	0	0	0	0	0	0	0	0	0	0	0	0
0	0	0	0	0	0	0	0	0	0	0	0	0	0	0	0	0	0	0	0	0	0	0	0	0	0	0	0	0	0	0
0	0	0	0	0	0	0	0	0	0	0	0	0	0	0	0	0	0	0	0	0	0	0	0	0	0	0	0	0	0	0
0	0	0	0	0	0	0	0	0	0	0	0	0	0	0	0	0	0	0	0	0	0	0	0	0	0	0	0	0	0	0
0	0	0	0	0	0	0	0	0	0	0	0	0	0	0	0	0	0	0	0	0	0	0	0	0	0	0	0	0	0	0
0	0	0	0	0	0	0	0	0	0	0	0	0	0	0	0	0	0	0	0	0	0	0	0	0	0	0	0	0	0	0
0	0	0	0	0	0	0	0	0	0	0	0	0	0	0	0	0	0	0	0	0	0	0	0	0	0	0	0	0	0	0
0	0	0	0	0	0	0	0	0	0	0	0	0	0	0	0	0	0	0	0	0	0	0	0	0	0	0	0	0	0	0
0	0	0	0	0	0	0	0	0	0	0	0	0	0	0	0	0	0	0	0	0	0	0	0	0	0	0	0	0	0	0
0	0	0	0	0	0	0	0	0	0	0	0	0	0	0	0	0	0	0	0	0	0	0	0	0	0	0	0	0	0	0
0	0	0	0	0	0	0	0	0	0	0	0	0	0	0	0	0	0	0	0	0	0	0	0	0	0	0	0	0	0	0
0	0	0	0	0	0	0	0	0	0	0	0	0	0	0	0	0	0	0	0	0	0	0	0	0	0	0	0	0	0	0
0	0	0	0	0	0	0	0	0	0	0	0	0	0	0	0	0	0	0	0	0	0	0	0	0	0	0	0	0	0	0
0	0	0	0	0	0	0	0	0	0	0	0	0	0	0	0	0	0	0	0	0	0	0	0	0	0	0	0	0	0	0
0	0	0	0	0	0	0	0	0	0	0	0	0	0	0	0	0	0	0	0	0	0	0	0	0	0	0	0	0	0	0
0	0	0	0	0	0	0	0	0	0	0	0	0	0	0	0	0	0	0	0	0	0	0	0	0	0	0	0	0	0	0
0	0	0	0	0	0	0	0	0	0	0	0	0	0	0	0	0	0	0	0	0	0	0	0	0	0	0	0	0	0	0
0	0	0	0	0	0	0	0	0	0	0	0	0	0	0	0	0	0	0	0	0	0	0	0	0	0	0	0	0	0	0
0	0	0	0	0	0	0	0	0	0	0	0	0	0	0	0	0	0	0	0	0	0	0	0	0	0	0	0	0	0	0
0	0	0	0	0	0	0	0	0	0	0	0	0	0	0	0	0	0	0	0	0	0	0	0	0	0	0	0	0	0	0
0	0	0	0	0	0	0	0	0	0	0	0	0	0	0	0	0	0	0	0	0	0	0	0	0	0	0	0	0	0	0
0	0	0	0	0	0	0	0	0	0	0	0	0	0	0	0	0	0	0	0	0	0	0	0	0	0	0	0	0	0	0
0	0	0	0	0	0	0	0	0	0	0	0	0	0	0	0	0	0	0	0	0	0	0	0	0	0	0	0	0	0	0
0	0	0	0	0	0	0	0	0	0	0	0	0	0	0	0	0	0	0	0	0	0	0	0	0	0	0	0	0	0	0
0	0	0	0	0	0	0	0	0	0	0	0	0	0	0	0	0	0	0	0	0	0	0	0	0	0	0	0	0	0	0
0	0	0	0	0	0	0	0	0	0	0	0	0	0	0	0	0	0	0	0	0	0	0	0	0	0	0	0	0	0	0
0	0	0	0	0	0	0	0	0	0	0	0	0	0	0	0	0	0	0	0	0	0	0	0	0	0	0	0	0	0	0
0	0	0	0	0	0	0	0	0	0	0	0	0	0	0	0	0	0	0	0	0	0	0	0	0	0	0	0	0	0	0
0	0	0	0	0	0	0	0	0	0	0	0	0	0	0	0	0	0	0	0	0	0	0	0	0	0	0	0	0	0	0
0	0	0	0	0	0	0	0	0	0	0	0	0	0	0	0	0	0	0	0	0	0	0	0	0	0	0	0	0	0	0
0	0	0	0	0	0	0	0	0	0	0	0	0	0	0	0	0	0	0	0	0	0	0	0	0	0	0	0	0	0	0
0	0	0	0	0	0	0	0	0	0	0	0	0	0	0	0	0	0	0	0	0	0	0	0	0	0	0	0	0	0	0
0	0	0	0	0	0	0	0	0	0	0	0	0	0	0	0	0	0	0	0	0	0	0	0	0	0	0	0	0	0	0
0	0	0	0	0	0	0	0	0	0	0	0	0	0	0	0	0	0	0	0	0	0	0	0	0	0	0	0	0	0	0
0	0	0	0	0	0	0	0	0	0	0	0	0	0	0	0	0	0	0	0	0	0	0	0	0	0	0	0	0	0	0
0	0	0	0	0	0	0	0	0	0	0	0	0	0	0	0	0	0	0	0	0	0	0	0	0	0	0	0	0	0	0
0	0	0	0	0	0	0	0	0	0	0	0	0	0	0	0	0	0	0	0	0	0	0	0	0	0	0	0	0	0	0
0	0	0	0	0	0	0	0	0	0	0	0	0	0	0	0	0	0	0	0	0	0	0	0	0	0	0	0	0	0	0
0	0	0	0	0	0	0	0	0	0	0	0	0	0	0	0	0	0	0	0	0	0	0	0	0	0	0	0	0	0	0
0	0	0	0	0	0	0	0	0	0	0	0	0	0	0	0	0	0	0	0	0	0	0	0	0	0	0	0	0	0	0
0	0	0	0	0	0	0	0	0	0	0	0	0	0	0	0	0	0	0	0	0	0	0	0	0	0	0	0	0	0	0
0	0	0	0	0	0	0	0	0	0	0	0	0	0	0	0	0	0	0	0	0	0	0	0	0	0	0	0	0	0	0
0	0	0	0	0	0	0	0	0	0	0	0	0	0	0	0	0	0	0	0	0	0	0	0	0	0	0	0	0	0	0
0	0	0	0	0	0	0	0	0	0	0	0	0	0	0	0	0	0	0	0	0	0	0	0	0	0	0	0	0	0	0
0	0	0	0	0	0	0	0	0	0	0	0	0	0	0	0	0	0	0	0	0	0	0	0	0	0	0	0	0	0	0
0	0	0	0	0	0	0	0	0	0	0	0	0	0	0	0	0	0	0	0	0	0	0	0	0	0	0	0	0	0	0
0	0	0	0	0	0	0	0	0	0	0	0	0	0	0	0	0	0	0	0	0	0	0	0	0	0	0	0	0	0	0
0	0	0	0	0	0	0	0	0	0	0	0	0	0	0	0	0	0	0	0	0	0	0	0	0	0	0	0	0	0	0
0	0	0	0	0	0	0	0	0	0	0	0	0	0	0	0	0	0	0	0	0	0	0	0	0	0	0	0	0	0	0
0	0	0	0	0	0	0	0	0	0	0	0	0	0	0	0	0	0	0	0	0	0	0	0	0	0	0	0	0	0	0
0	0	0	0	0	0	0	0	0	0	0	0	0	0	0	0	0	0	0	0	0	0	0	0	0	0	0	0	0	0	0
0	0	0	0	0	0	0	0	0	0	0	0	0	0	0	0	0	0	0	0	0	0	0	0	0	0	0	0	0	0	0
0	0	0	0	0	0	0	0	0	0	0	0	0	0	0	0	0	0	0	0	0	0	0	0	0	0	0	0	0	0	0
0	0	0	0	0	0	0	0	0	0	0	0	0	0	0	0	0	0	0	0	0	0	0	0	0	0	0	0	0	0	0
0	0	0	0	0	0	0	0	0	0	0	0	0	0	0	0	0	0	0	0	0	0	0	0	0	0	0	0	0	0	0
0	0	0	0	0	0	0	0	0	0	0	0	0	0	0	0	0	0	0	0	0	0	0	0	0	0	0	0	0	0	0
0	0	0	0	0	0	0	0	0	0	0	0	0	0	0	0	0	0	0	0	0	0	0	0	0	0	0	0	0	0	0
0	0	0	0	0	0	0	0	0	0	0	0	0	0	0	0	0	0	0	0	0	0	0	0	0	0	0	0	0	0	0
0	0	0	0	0	0	0	0	0	0	0	0	0	0	0	0	0	0	0	0	0	0	0	0	0	0	0	0	0	0	0
0	0	0	0	0	0	0	0	0	0	0	0	0	0	0	0	0	0	0	0	0	0	0	0	0	0	0	0	0	0	0
0	0	0	0	0	0	0	0	0	0	0	0	0	0	0	0	0	0	0	0	0	0	0	0	0	0	0	0	0	0	0
0	0	0	0	0	0	0	0	0	0	0	0	0	0	0	0	0	0	0	0	0	0	0	0	0	0	0	0	0	0	0
0	0	0	0	0	0	0	0	0	0	0	0	0	0	0	0	0	0	0	0	0	0	0	0	0	0	0	0	0	0	0
0	0	0	0	0	0	0	0	0	0	0	0	0	0	0	0	0	0	0	0	0	0	0	0	0	0	0	0	0	0	0
0	0	0	0	0	0	0	0	0	0	0	0	0	0	0	0	0	0	0	0	0	0	0	0	0	0	0	0	0	0	0
0	0	0	0	0	0	0	0	0	0	0	0	0	0	0	0	0	0	0	0	0	0	0	0	0	0	0	0	0	0	0
0	0	0	0	0	0	0	0	0	0	0	0	0	0	0	0	0	0	0	0	0	0	0	0	0	0	0	0	0	0	0
0	0	0	0	0	0	0	0	0	0	0	0	0	0	0	0	0	0	0	0	0	0	0	0	0	0	0	0	0	0	0
0	0	0	0	0	0	0	0	0	0	0	0	0	0	0	0	0	0	0	0	0	0	0	0	0	0	0	0	0	0	0
0	0	0	0	0	0	0	0	0	0	0	0	0	0	0	0	0	0	0	0	0	0	0	0	0	0	0	0	0	0	0
0	0	0	0	0	0	0	0	0	0	0	0	0	0	0	0	0	0	0	0	0	0	0	0	0	0	0	0	0	0	0
0	0	0	0	0	0	0	0	0	0	0	0	0	0	0	0	0	0	0	0	0	0	0	0	0	0	0	0	0	0	0
0	0	0	0	0	0	0	0	0	0	0	0	0	0	0	0	0	0	0	0	0	0	0	0	0	0	0	0	0	0	0
0	0	0	0	0	0	0	0	0	0	0	0	0	0	0	0	0	0	0	0	0	0	0	0	0	0	0	0	0	0	0
0	0	0	0	0	0	0	0	0	0	0	0	0	0	0	0	0	0	0	0	0	0	0	0	0	0	0	0	0	0	0
0	0	0	0	0	0	0	0	0	0	0	0	0	0	0	0	0	0	0	0	0	0	0	0	0	0	0	0	0	0	0
0	0	0	0	0	0	0	0	0	0	0	0	0	0	0	0	0	0	0	0	0	0	0	0	0	0	0	0	0	0	0
0	0	0	0	0	0	0	0	0	0	0	0	0	0	0	0	0	0	0	0	0	0	0	0	0	0	0	0	0	0	0
0	0	0	0	0	0	0	0	0	0	0	0	0	0	0	0	0	0	0	0	0	0	0	0	0	0	0	0	0	0	0
0	0	0	0	0	0	0	0	0	0	0	0	0	0	0	0	0	0	0	0	0	0	0	0	0	0	0	0	0	0	0
0	0	0	0	0	0	0	0	0	0	0	0	0	0	0	0	0	0	0	0	0	0	0	0	0	0	0	0	0	0	0
0	0	0	0	0	0	0	0	0	0	0	0	0	0	0	0	0	0	0	0	0	0	0	0	0	0	0	0	0	0	0
0	0	0	0	0	0	0	0	0	0	0	0	0	0	0	0	0	0	0	0	0	0	0	0	0	0	0	0	0	0	0
0	0	0	0	0	0	0	0	0	0	0	0	0	0	0	0	0	0	0	0	0	0	0	0	0	0	0	0	0	0	0
0	0	0	0	0	0	0	0	0	0	0	0	0	0	0	0	0	0	0	0	0	0	0	0	0	0	0	0	0	0	0
0	0	0	0	0	0	0	0	0	0	0	0	0	0	0	0	0	0	0	0	0	0	0	0	0	0	0	0	0	0	0
0	0	0	0	0	0	0	0	0	0	0	0	0	0	0	0	0	0	0	0	0	0	0	0	0	0	0	0	0	0	0
0	0	0	0	0	0	0	0	0	0	0	0	0	0	0	0	0	0	0	0	0	0	0	0	0	0	0	0	0	0	0
0	0	0	0	0	0	0	0	0	0	0	0	0	0	0	0	0	0	0	0	0	0	0	0	0	0	0	0	0	0	0
0	0	0	0	0	0	0	0	0	0	0	0	0	0	0	0	0	0	0	0	0	0	0	0	0	0	0	0	0	0	0
0	0	0	0	0	0	0	0	0	0	0	0	0	0	0	0	0	0	0	0	0	0	0	0	0	0	0	0	0	0	0
0	0	0	0	0	0	0	0	0	0	0	0	0	0	0	0	0	0	0	0	0	0	0	0	0	0	0	0	0	0	0
0	0	0	0	0	0	0	0	0	0	0	0	0	0	0	0	0	0	0	0	0	0	0	0	0	0	0	0	0	0	0
0	0	0	0	0	0	0	0	0	0	0	0	0	0	0	0	0	0	0	0	0	0	0	0	0	0	0	0	0	0	0
0	0	0	0	0	0	0	0	0	0	0	0	0	0	0	0	0	0	0	0	0	0	0	0	0	0	0	0	0	0	0
0	0	0	0	0	0	0	0	0	0	0	0	0	0	0	0	0	0	0	0	0	0	0	0	0	0	0	0	0	0	0
0	0	0	0	0	0	0	0	0	0	0	0	0	0	0	0	0	0	0	0	0	0	0	0	0	0	0	0	0	0	0
0	0	0	0	0	0	0	0	0	0	0	0	0	0	0	0	0	0	0	0	0	0	0	0	0	0	0	0	0	0	0
0	0	0	0	0	0	0	0	0	0	0	0	0	0	0	0	0	0	0	0	0	0	0	0	0	0	0	0	0	0	0
0	0	0	0	0	0	0	0	0	0	0	0	0	0	0	0	0	0	0	0	0	0	0	0	0	0	0	0	0	0	0
0	0	0	0	0	0	0	0	0	0	0	0	0	0	0	0	0	0	0	0	0	0	0	0	0	0	0	0	0	0	0
0	0	0	0	0	0	0	0	0	0	0	0	0	0	0	0	0	0	0	0	0	0	0	0	0	0	0	0	0	0	0
0	0	0	0	0	0	0	0	0	0	0	0	0	0	0	0	0	0	0	0	0	0	0	0	0	0	0	0	0	0	0
0	0	0	0	0	0	0	0	0	0	0	0	0	0	0	0	0	0	0	0	0	0	0	0	0	0	0	0	0	0	0
0	0	0	0	0	0	0	0	0	0	0	0	0	0	0	0	0	0	0	0	0	0	0	0	0	0	0	0	0	0	0
0	0	0	0	0	0	0	0	0	0	0	0	0	0	0	0	0	0	0	0	0	0	0	0	0	0	0	0	0	0	0
0	0	0	0	0	0	0	0	0	0	0	0	0	0	0	0	0	0	0	0	0	0	0	0	0	0	0	0	0	0	0
0	0	0	0	0	0	0	0	0	0	0	0	0	0	0	0	0	0	0	0	0	0	0	0	0	0	0	0	0	0	0
0	0	0	0	0	0	0	0	0	0	0	0	0	0	0	0	0	0	0	0	0	0	0	0	0	0	0	0	0	0	0
0	0	0	0	0	0	0	0	0	0	0	0	0	0	0	0	0	0	0	0	0	0	0	0	0	0	0	0	0	0	0
0	0	0	0	0	0	0	0	0	0	0	0	0	0	0	0	0	0	0	0	0	0	0	0	0	0	0	0	0	0	0
0	0	0	0	0	0	0	0	0	0	0	0	0	0	0	0	0	0	0	0	0	0	0	0	0	0	0	0	0	0	0
0	0	0	0	0	0	0	0	0	0	0	0	0	0	0	0	0	0	0	0	0	0	0	0	0	0	0	0	0	0	0
0	0	0	0	0	0	0	0	0	0	0	0	0	0	0	0	0	0	0	0	0	0	0	0	0	0	0	0	0	0	0
0	0	0	0	0	0	0	0	0	0	0	0	0	0	0	0	0	0	0	0	0	0	0	0	0	0	0	0	0	0	0
0	0	0	0	0	0	0	0	0	0	0	0	0	0	0	0	0	0	0	0	0	0	0	0	0	0	0	0	0	0	0
0	0	0	0	0	0	0	0	0	0	0	0	0	0	0	0	0	0	0	0	0	0	0	0	0	0	0	0	0	0	0
0	0	0	0	0	0	0	0	0	0	0	0	0	0	0	0	0	0	0	0	0	0	0	0	0	0	0	0	0	0	0
0	0	0	0	0	0	0	0	0	0	0	0	0	0	0	0	0	0	0	0	0	0	0	0	0	0	0	0	0	0	0
0	0	0	0	0	0	0	0	0	0	0	0	0	0	0	0	0	0	0	0	0	0	0	0	0	0	0	0	0	0	0
0	0	0	0	0	0	0	0	0	0	0	0	0	0	0	0	0	0	0	0	0	0	0	0	0	0	0	0	0	0	0
0	0	0	0	0	0	0	0	0	0	0	0	0	0	0	0	0	0	0	0	0	0	0	0	0	0	0	0	0	0	0
0	0	0	0	0	0	0	0	0	0	0	0	0	0	0	0	0	0	0	0	0	0	0	0	0	0	0	0	0	0	0
0	0	0	0	0	0	0	0	0	0	0	0	0	0	0	0	0	0	0	0	0	0	0	0	0	0	0	0	0	0	0
0	0	0	0	0	0	0	0	0	0	0	0	0	0	0	0	0	0	0	0	0	0	0	0	0	0	0	0	0	0	0
0	0	0	0	0	0	0	0	0	0	0	0	0	0	0	0	0	0	0	0	0	0	0	0	0	0	0	0	0	0	0
0	0	0	0	0	0	0	0	0	0	0	0	0	0	0	0	0	0	0	0	0	0	0	0	0	0	0	0	0	0	0
0	0	0	0	0	0	0	0	0	0	0	0	0	0	0	0	0	0	0	0	0	0	0	0	0	0	0	0	0	0	0
0	0	0	0	0	0	0	0	0	0	0	0	0	0	0	0	0	0	0	0	0	0	0	0	0	0	0	0	0	0	0
0	0	0	0	0	0	0	0	0	0	0	0	0	0	0	0	0	0	0	0	0	0	0	0	0	0	0	0	0	0	0
0	0	0	0	0	0	0	0	0	0	0	0	0	0	0	0	0	0	0	0	0	0	0	0	0	0	0	0	0	0	0
0	0	0	0	0	0	0	0	0	0	0	0	0	0	0	0	0	0	0	0	0	0	0	0	0	0	0	0	0	0	0
0	0	0	0	0	0	0	0	0	0	0	0	0	0	0	0	0	0	0	0	0	0	0	0	0	0	0	0	0	0	0
0	0	0	0	0	0	0	0	0	0	0	0	0	0	0	0	0	0	0	0	0	0	0	0	0	0	0	0	0	0	0
0	0	0	0	0	0	0	0	0	0	0	0	0	0	0	0	0	0	0	0	0	0	0	0	0	0	0	0	0	0	0
0	0	0	0	0	0	0	0	0	0	0	0	0	0	0	0	0	0	0	0	0	0	0	0	0	0	0	0	0	0	0
0	0	0	0	0	0	0	0	0	0	0	0	0	0	0	0	0	0	0	0	0	0	0	0	0	0	0	0	0	0	0
0	0	0	0	0	0	0	0	0	0	0	0	0	0	0	0	0	0	0	0	0	0	0	0	0	0	0	0	0	0	0
0	0	0	0	0	0	0	0	0	0	0	0	0	0	0	0	0	0	0	0	0	0	0	0	0	0	0	0	0	0	0
0	0	0	0	0	0	0	0	0	0	0	0	0	0	0	0	0	0	0	0	0	0	0	0	0	0	0	0	0	0	0
0	0	0	0	0	0	0	0	0	0	0	0	0	0	0	0	0	0	0	0	0	0	0	0	0	0	0	0	0	0	0
0	0	0	0	0	0	0	0	0	0	0	0	0	0	0	0	0	0	0	0	0	0	0	0	0	0	0	0	0	0	0
0	0	0	0	0	0	0	0	0	0	0	0	0	0	0	0	0	0	0	0	0	0	0	0	0	0	0	0	0	0	0
0	0	0	0	0	0	0	0	0	0	0	0	0	0	0	0	0	0	0	0	0	0	0	0	0	0	0	0	0	0	0
0	0	0	0	0	0	0	0	0	0	0	0	0	0	0	0	0	0	0	0	0	0	0	0	0	0	0	0	0	0	0
0	0	0	0	0	0	0	0	0	0	0	0	0	0	0	0	0	0	0	0	0	0	0	0	0	0	0	0	0	0	0
0	0	0	0	0	0	0	0	0	0	0	0	0	0	0	0	0	0	0	0	0	0	0	0	0	0	0	0	0	0	0
0	0	0	0	0	0	0	0	0	0	0	0	0	0	0	0	0	0	0	0	0	0	0	0	0	0	0	0	0	0	0
0	0	0	0	0	0	0	0	0	0	0	0	0	0	0	0	0	0	0	0	0	0	0	0	0	0	0	0	0	0	0
0	0	0	0	0	0	0	0	0	0	0	0	0	0	0	0	0	0	0	0	0	0	0	0	0	0	0	0	0	0	0
0	0	0	0	0	0	0	0	0	0	0	0	0	0	0	0	0	0	0	0	0	0	0	0	0	0	0	0	0	0	0
0	0	0	0	0	0	0	0	0	0	0	0	0	0	0	0	0	0	0	0	0	0	0	0	0	0	0	0	0	0	0
0	0	0	0	0	0	0	0	0	0	0	0	0	0	0	0	0	0	0	0	0	0	0	0	0	0	0	0	0	0	0
0	0	0	0	0	0	0	0	0	0	0	0	0	0	0	0	0	0	0	0	0	0	0	0	0	0	0	0	0	0	0
0	0	0	0	0	0	0	0	0	0	0	0	0	0	0	0	0	0	0	0	0	0	0	0	0	0	0	0	0	0	0
0	0	0	0	0	0	0	0	0	0	0	0	0	0	0	0	0	0	0	0	0	0	0	0	0	0	0	0	0	0	0
0	0	0	0	0	0	0	0	0	0	0	0	0	0	0	0	0	0	0	0	0	0	0	0	0	0	0	0	0	0	0
0	0	0	0	0	0	0	0	0	0	0	0	0	0	0	0	0	0	0	0	0	0	0	0	0	0	0	0	0	0	0
0	0	0	0	0	0	0	0	0	0	0	0	0	0	0	0	0	0	0	0	0	0	0	0	0	0	0	0	0	0	0
0	0	0	0	0	0	0	0	0	0	0	0	0	0	0	0	0	0	0	0	0	0	0	0	0	0	0	0	0	0	0
0	0	0	0	0	0	0	0	0	0	0	0	0	0	0	0	0	0	0	0	0	0	0	0	0	0	0	0	0	0	0
0	0	0	0	0	0	0	0	0	0	0	0	0	0	0	0	0	0	0	0	0	0	0	0	0	0	0	0	0	0	0
0	0	0	0	0	0	0	0	0	0	0	0	0	0	0	0	0	0	0	0	0	0	0	0	0	0	0	0	0	0	0
0	0	0	0	0	0	0	0	0	0	0	0	0	0	0	0	0	0	0	0	0	0	0	0	0	0	0	0	0	0	0
0	0	0	0	0	0	0	0	0	0	0	0	0	0	0	0	0	0	0	0	0	0	0	0	0	0	0	0	0	0	0
0	0	0	0	0	0	0	0	0	0	0	0	0	0	0	0	0	0	0	0	0	0	0	0	0	0	0	0	0	0	0
0	0	0	0	0	0	0	0	0	0	0	0	0	0	0	0	0	0	0	0	0	0	0	0	0	0	0	0	0	0	0
0	0	0	0	0	0	0	0	0	0	0	0	0	0	0	0	0	0	0	0	0	0	0	0	0	0	0	0	0	0	0
0	0	0	0	0	0	0	0	0	0	0	0	0	0	0	0	0	0	0	0	0	0	0	0	0	0	0	0	0	0	0
0	0	0	0	0	0	0	0	0	0	0	0	0	0	0	0	0	0	0	0	0	0	0	0	0	0	0	0	0	0	0
0	0	0	0	0	0	0	0	0	0	0	0	0	0	0	0	0	0	0	0	0	0	0	0	0	0	0	0	0	0	0
0	0	0	0	0	0	0	0	0	0	0	0	0	0	0	0	0	0	0	0	0	0	0	0	0	0	0	0	0	0	0
0	0	0	0	0	0	0	0	0	0	0	0	0	0	0	0	0	0	0	0	0	0	0	0	0	0	0	0	0	0	0
0	0	0	0	0	0	0	0	0	0	0	0	0	0	0	0	0	0	0	0	0	0	0	0	0	0	0	0	0	0	0
0	0	0	0	0	0	0	0	0	0	0	0	0	0	0	0	0	0	0	0	0	0	0	0	0	0	0	0	0	0	0
0	0	0	0	0	0	0	0	0	0	0	0	0	0	0	0	0	0	0	0	0	0	0	0	0	0	0	0	0	0	0
0	0	0	0	0	0	0	0	0	0	0	0	0	0	0	0	0	0	0	0	0	0	0	0	0	0	0	0	0	0	0
0	0	0	0	0	0	0	0	0	0	0	0	0	0	0	0	0	0	0	0	0	0	0	0	0	0	0	0	0	0	0
0	0	0	0	0	0	0	0	0	0	0	0	0	0	0	0	0	0	0	0	0	0	0	0	0	0	0	0	0	0	0
0	0	0	0	0	0	0	0	0	0	0	0	0	0	0	0	0	0	0	0	0	0	0	0	0	0	0	0	0	0	0
0	0	0	0	0	0	0	0	0	0	0	0	0	0	0	0	0	0	0	0	0	0	0	0	0	0	0	0	0	0	0
0	0	0	0	0	0	0	0	0	0	0	0	0	0	0	0	0	0	0	0	0	0	0	0	0	0	0	0	0	0	0
0	0	0	0	0	0	0	0	0	0	0	0	0	0	0	0	0	0	0	0	0	0	0	0	0	0	0	0	0	0	0
0	0	0	0	0	0	0	0	0	0	0	0	0	0	0	0	0	0	0	0	0	0	0	0	0	0	0	0	0	0	0
0	0	0	0	0	0	0	0	0	0	0	0	0	0	0	0	0	0	0	0	0	0	0	0	0	0	0	0	0	0	0
0	0	0	0	0	0	0	0	0	0	0	0	0	0	0	0	0	0	0	0	0	0	0	0	0	0	0	0	0	0	0
0	0	0	0	0	0	0	0	0	0	0	0	0	0	0	0	0	0	0	0	0	0	0	0	0	0	0	0	0	0	0
0	0	0	0	0	0	0	0	0	0	0	0	0	0	0	0	0	0	0	0	0	0	0	0	0	0	0	0	0	0	0
0	0	0	0	0	0	0	0	0	0	0	0	0	0	0	0	0	0	0	0	0	0	0	0	0	0	0	0	0	0	0
0	0	0	0	0	0	0	0	0	0	0	0	0	0	0	0	0	0	0	0	0	0	0	0	0	0	0	0	0	0	0
0	0	0	0	0	0	0	0	0	0	0	0	0	0	0	0	0	0	0	0	0	0	0	0	0	0	0	0	0	0	0
0	0	0	0	0	0	0	0	0	0	0	0	0	0	0	0	0	0	0	0	0	0	0	0	0	0	0	0	0	0	0
0	0	0	0	0	0	0	0	0	0	0	0	0	0	0	0	0	0	0	0	0	0	0	0	0	0	0	0	0	0	0
0	0	0	0	0	0	0	0	0	0	0	0	0	0	0	0	0	0	0	0	0	0	0	0	0	0	0	0	0	0	0
0	0	0	0	0	0	0	0	0	0	0	0	0	0	0	0	0	0	0	0	0	0	0	0	0	0	0	0	0	0	0
0	0	0	0	0	0	0	0	0	0	0	0	0	0	0	0	0	0	0	0	0	0	0	0	0	0	0	0	0	0	0
0	0	0	0	0	0	0	0	0	0	0	0	0	0	0	0	0	0	0	0	0	0	0	0	0	0	0	0	0	0	0
0	0	0	0	0	0	0	0	0	0	0	0	0	0	0	0	0	0	0	0	0	0	0	0	0	0	0	0	0	0	0
0	0	0	0	0	0	0	0	0	0	0	0	0	0	0	0	0	0	0	0	0	0	0	0	0	0	0	0	0	0	0
0	0	0	0	0	0	0	0	0	0	0	0	0	0	0	0	0	0	0	0	0	0	0	0	0	0	0	0	0	0	0
0	0	0	0	0	0	0	0	0	0	0	0	0	0	0	0	0	0	0	0	0	0	0	0	0	0	0	0	0	0	0
0	0	0	0	0	0	0	0	0	0	0	0	0	0	0	0	0	0	0	0	0	0	0	0	0	0	0	0	0	0	0
0	0	0	0	0	0	0	0	0	0	0	0	0	0	0	0	0	0	0	0	0	0	0	0	0	0	0	0	0	0	0
0	0	0	0	0	0	0	0	0	0	0	0	0	0	0	0	0	0	0	0	0	0	0	0	0	0	0	0	0	0	0
0	0	0	0	0	0	0	0	0	0	0	0	0	0	0	0	0	0	0	0	0	0	0	0	0	0	0	0	0	0	0
0	0	0	0	0	0	0	0	0	0	0	0	0	0	0	0	0	0	0	0	0	0	0	0	0	0	0	0	0	0	0
0	0	0	0	0	0	0	0	0	0	0	0	0	0	0	0	0	0	0	0	0	0	0	0	0	0	0	0	0	0	0
0	0	0	0	0	0	0	0	0	0	0	0	0	0	0	0	0	0	0	0	0	0	0	0	0	0	0	0	0	0	0
0	0	0	0	0	0	0	0	0	0	0	0	0	0	0	0	0	0	0	0	0	0	0	0	0	0	0	0	0	0	0
0	0	0	0	0	0	0	0	0	0	0	0	0	0	0	0	0	0	0	0	0	0	0	0	0	0	0	0	0	0	0
0	0	0	0	0	0	0	0	0	0	0	0	0	0	0	0	0	0	0	0	0	0	0	0	0	0	0	0	0	0	0
0	0	0	0	0	0	0	0	0	0	0	0	0	0	0	0	0	0	0	0	0	0	0	0	0	0	0	0	0	0	0
0	0	0	0	0	0	0	0	0	0	0	0	0	0	0	0	0	0	0	0	0	0	0	0	0	0	0	0	0	0	0
0	0	0	0	0	0	0	0	0	0	0	0	0	0	0	0	0	0	0	0	0	0	0	0	0	0	0	0	0	0	0
0	0	0	0	0	0	0	0	0	0	0	0	0	0	0	0	0	0	0	0	0	0	0	0	0	0	0	0	0	0	0
0	0	0	0	0	0	0	0	0	0	0	0	0	0	0	0	0	0	0	0	0	0	0	0	0	0	0	0	0	0	0
0	0	0	0	0	0	0	0	0	0	0	0	0	0	0	0	0	0	0	0	0	0	0	0	0	0	0	0	0	0	0
0	0	0	0	0	0	0	0	0	0	0	0	0	0	0	0	0	0	0	0	0	0	0	0	0	0	0	0	0	0	0
0	0	0	0	0	0	0	0	0	0	0	0	0	0	0	0	0	0	0	0	0	0	0	0	0	0	0	0	0	0	0
0	0	0	0	0	0	0	0	0	0	0	0	0	0	0	0	0	0	0	0	0	0	0	0	0	0	0	0	0	0	0
0	0	0	0	0	0	0	0	0	0	0	0	0	0	0	0	0	0	0	0	0	0	0	0	0	0	0	0	0	0	0
0	0	0	0	0	0	0	0	0	0	0	0	0	0	0	0	0	0	0	0	0	0	0	0	0	0	0	0	0	0	0
0	0	0	0	0	0	0	0	0	0	0	0	0	0	0	0	0	0	0	0	0	0	0	0	0	0	0	0	0	0	0
0	0	0	0	0	0	0	0	0	0	0	0	0	0	0	0	0	0	0	0	0	0	0	0	0	0	0	0	0	0	0
0	0	0	0	0	0	0	0	0	0	0	0	0	0	0	0	0	0	0	0	0	0	0	0	0	0	0	0	0	0	0
0	0	0	0	0	0	0	0	0	0	0	0	0	0	0	0	0	0	0	0	0	0	0	0	0	0	0	0	0	0	0
0	0	0	0	0	0	0	0	0	0	0	0	0	0	0	0	0	0	0	0	0	0	0	0	0	0	0	0	0	0	0
0	0	0	0	0	0	0	0	0	0	0	0	0	0	0	0	0	0	0	0	0	0	0	0	0	0	0	0	0	0	0
0	0	0	0	0	0	0	0	0	0	0	0	0	0	0	0	0	0	0	0	0	0	0	0	0	0	0	0	0	0	0
0	0	0	0	0	0	0	0	0	0	0	0	0	0	0	0	0	0	0	0	0	0	0	0	0	0	0	0	0	0	0
0	0	0	0	0	0	0	0	0	0	0	0	0	0	0	0	0	0	0	0	0	0	0	0	0	0	0	0	0	0	0
0	0	0	0	0	0	0	0	0	0	0	0	0	0	0	0	0	0	0	0	0	0	0	0	0	0	0	0	0	0	0
0	0	0	0	0	0	0	0	0	0	0	0	0	0	0	0	0	0	0	0	0	0	0	0	0	0	0	0	0	0	0
0	0	0	0	0	0	0	0	0	0	0	0	0	0	0	0	0	0	0	0	0	0	0	0	0	0	0	0	0	0	0
0	0	0	0	0	0	0	0	0	0	0	0	0	0	0	0	0	0	0	0	0	0	0	0	0	0	0	0	0	0	0
0	0	0	0	0	0	0	0	0	0	0	0	0	0	0	0	0	0	0	0	0	0	0	0	0	0	0	0	0	0	0
0	0	0	0	0	0	0	0	0	0	0	0	0	0	0	0	0	0	0	0	0	0	0	0	0	0	0	0	0	0	0
0	0	0	0	0	0	0	0	0	0	0	0	0	0	0	0	0	0	0	0	0	0	0	0	0	0	0	0	0	0	0
0	0	0	0	0	0	0	0	0	0	0	0	0	0	0	0	0	0	0	0	0	0	0	0	0	0	0	0	0	0	0
0	0	0	0	0	0	0	0	0	0	0	0	0	0	0	0	0	0	0	0	0	0	0	0	0	0	0	0	0	0	0
0	0	0	0	0	0	0	0	0	0	0	0	0	0	0	0	0	0	0	0	0	0	0	0	0	0	0	0	0	0	0
0	0	0	0	0	0	0	0	0	0	0	0	0	0	0	0	0	0	0	0	0	0	0	0	0	0	0	0	0	0	0
0	0	0	0	0	0	0	0	0	0	0	0	0	0	0	0	0	0	0	0	0	0	0	0	0	0	0	0	0	0	0
0	0	0	0	0	0	0	0	0	0	0	0	0	0	0	0	0	0	0	0	0	0	0	0	0	0	0	0	0	0	0
0	0	0	0	0	0	0	0	0	0	0	0	0	0	0	0	0	0	0	0	0	0	0	0	0	0	0	0	0	0	0
0	0	0	0	0	0	0	0	0	0	0	0	0	0	0	0	0	0	0	0	0	0	0	0	0	0	0	0	0	0	0
0	0	0	0	0	0	0	0	0	0	0	0	0	0	0	0	0	0	0	0	0	0	0	0	0	0	0	0	0	0	0
0	0	0	0	0	0	0	0	0	0	0	0	0	0	0	0	0	0	0	0	0	0	0	0	0	0	0	0	0	0	0
0	0	0	0	0	0	0	0	0	0	0	0	0	0	0	0	0	0	0	0	0	0	0	0	0	0	0	0	0	0	0
0	0	0	0	0	0	0	0	0	0	0	0	0	0	0	0	0	0	0	0	0	0	0	0	0	0	0	0	0	0	0
0	0	0	0	0	0	0	0	0	0	0	0	0	0	0	0	0	0	0	0	0	0	0	0	0	0	0	0	0	0	0
0	0	0	0	0	0	0	0	0	0	0	0	0	0	0	0	0	0	0	0	0	0	0	0	0	0	0	0	0	0	0
0	0	0	0	0	0	0	0	0	0	0	0	0	0	0	0	0	0	0	0	0	0	0	0	0	0	0	0	0	0	0
0	0	0	0	0	0	0	0	0	0	0	0	0	0	0	0	0	0	0	0	0	0	0	0	0	0	0	0	0	0	0
0	0	0	0	0	0	0	0	0	0	0	0	0	0	0	0	0	0	0	0	0	0	0	0	0	0	0	0	0	0	0
0	0	0	0	0	0	0	0	0	0	0	0	0	0	0	0	0	0	0	0	0	0	0	0	0	0	0	0	0	0	0
0	0	0	0	0	0	0	0	0	0	0	0	0	0	0	0	0	0	0	0	0	0	0	0	0	0	0	0	0	0	0
0	0	0	0	0	0	0	0	0	0	0	0	0	0	0	0	0	0	0	0	0	0	0	0	0	0	0	0	0	0	0
0	0	0	0	0	0	0	0	0	0	0	0	0	0	0	0	0	0	0	0	0	0	0	0	0	0	0	0	0	0	0
0	0	0	0	0	0	0	0	0	0	0	0	0	0	0	0	0	0	0	0	0	0	0	0	0	0	0	0	0	0	0
0	0	0	0	0	0	0	0	0	0	0	0	0	0	0	0	0	0	0	0	0	0	0	0	0	0	0	0	0	0	0
0	0	0	0	0	0	0	0	0	0	0	0	0	0	0	0	0	0	0	0	0	0	0	0	0	0	0	0	0	0	0
0	0	0	0	0	0	0	0	0	0	0	0	0	0	0	0	0	0	0	0	0	0	0	0	0	0	0	0	0	0	0
0	0	0	0	0	0	0	0	0	0	0	0	0	0	0	0	0	0	0	0	0	0	0	0	0	0	0	0	0	0	0
0	0	0	0	0	0	0	0	0	0	0	0	0	0	0	0	0	0	0	0	0	0	0	0	0	0	0	0	0	0	0
0	0	0	0	0	0	0	0	0	0	0	0	0	0	0	0	0	0	0	0	0	0	0	0	0	0	0	0	0	0	0
0	0	0	0	0	0	0	0	0	0	0	0	0	0	0	0	0	0	0	0	0	0	0	0	0	0	0	0	0	0	0
0	0	0	0	0	0	0	0	0	0	0	0	0	0	0	0	0	0	0	0	0	0	0	0	0	0	0	0	0	0	0
0	0	0	0	0	0	0	0	0	0	0	0	0	0	0	0	0	0	0	0	0	0	0	0	0	0	0	0	0	0	0
0	0	0	0	0	0	0	0	0	0	0	0	0	0	0	0	0	0	0	0	0	0	0	0	0	0	0	0	0	0	0
0	0	0	0	0	0	0	0	0	0	0	0	0	0	0	0	0	0	0	0	0	0	0	0	0	0	0	0	0	0	0
0	0	0	0	0	0	0	0	0	0	0	0	0	0	0	0	0	0	0	0	0	0	0	0	0	0	0	0	0	0	0
0	0	0	0	0	0	0	0	0	0	0	0	0	0	0	0	0	0	0	0	0	0	0	0	0	0	0	0	0	0	0
0	0	0	0	0	0	0	0	0	0	0	0	0	0	0	0	0	0	0	0	0	0	0	0	0	0	0	0	0	0	0
0	0	0	0	0	0	0	0	0	0	0	0	0	0	0	0	0	0	0	0	0	0	0	0	0	0	0	0	0	0	0
0	0	0	0	0	0	0	0	0	0	0	0	0	0	0	0	0	0	0	0	0	0	0	0	0	0	0	0	0	0	0
0	0	0	0	0	0	0	0	0	0	0	0	0	0	0	0	0	0	0	0	0	0	0	0	0	0	0	0	0	0	0
0	0	0	0	0	0	0	0	0	0	0	0	0	0	0	0	0	0	0	0	0	0	0	0	0	0	0	0	0	0	0
0	0	0	0	0	0	0	0	0	0	0	0	0	0	0	0	0	0	0	0	0	0	0	0	0	0	0	0	0	0	0
0	0	0	0	0	0	0	0	0	0	0	0	0	0	0	0	0	0	0	0	0	0	0	0	0	0	0	0	0	0	0
0	0	0	0	0	0	0	0	0	0	0	0	0	0	0	0	0	0	0	0	0	0	0	0	0	0	0	0	0	0	0
0	0	0	0	0	0	0	0	0	0	0	0	0	0	0	0	0	0	0	0	0	0	0	0	0	0	0	0	0	0	0
0	0	0	0	0	0	0	0	0	0	0	0	0	0	0	0	0	0	0	0	0	0	0	0	0	0	0	0	0	0	0
0	0	0	0	0	0	0	0	0	0	0	0	0	0	0	0	0	0	0	0	0	0	0	0	0	0	0	0	0	0	0
0	0	0	0	0	0	0	0	0	0	0	0	0	0	0	0	0	0	0	0	0	0	0	0	0	0	0	0	0	0	0
0	0	0	0	0	0	0	0	0	0	0	0	0	0	0	0	0	0	0	0	0	0	0	0	0	0	0	0	0	0	0
0	0	0	0	0	0	0	0	0	0	0	0	0	0	0	0	0	0	0	0	0	0	0	0	0	0	0	0	0	0	0
0	0	0	0	0	0	0	0	0	0	0	0	0	0	0	0	0	0	0	0	0	0	0	0	0	0	0	0	0	0	0
0	0	0	0	0	0	0	0	0	0	0	0	0	0	0	0	0	0	0	0	0	0	0	0	0	0	0	0	0	0	0
0	0	0	0	0	0	0	0	0	0	0	0	0	0	0	0	0	0	0	0	0	0	0	0	0	0	0	0	0	0	0
0	0	0	0	0	0	0	0	0	0	0	0	0	0	0	0	0	0	0	0	0	0	0	0	0	0	0	0	0	0	0
0	0	0	0	0	0	0	0	0	0	0	0	0	0	0	0	0	0	0	0	0	0	0	0	0	0	0	0	0	0	0
0	0	0	0	0	0	0	0	0	0	0	0	0	0	0	0	0	0	0	0	0	0	0	0	0	0	0	0	0	0	0
0	0	0	0	0	0	0	0	0	0	0	0	0	0	0	0	0	0	0	0	0	0	0	0	0	0	0	0	0	0	0
0	0	0	0	0	0	0	0	0	0	0	0	0	0	0	0	0	0	0	0	0	0	0	0	0	0	0	0	0	0	0
0	0	0	0	0	0	0	0	0	0	0	0	0	0	0	0	0	0	0	0	0	0	0	0	0	0	0	0	0	0	0
0	0	0	0	0	0	0	0	0	0	0	0	0	0	0	0	0	0	0	0	0	0	0	0	0	0	0	0	0	0	0
0	0	0	0	0	0	0	0	0	0	0	0	0	0	0	0	0	0	0	0	0	0	0	0	0	0	0	0	0	0	0
0	0	0	0	0	0	0	0	0	0	0	0	0	0	0	0	0	0	0	0	0	0	0	0	0	0	0	0	0	0	0
0	0	0	0	0	0	0	0	0	0	0	0	0	0	0	0	0	0	0	0	0	0	0	0	0	0	0	0	0	0	0
0	0	0	0	0	0	0	0	0	0	0	0	0	0	0	0	0	0	0	0	0	0	0	0	0	0	0	0	0	0	0
0	0	0	0	0	0	0	0	0	0	0	0	0	0	0	0	0	0	0	0	0	0	0	0	0	0	0	0	0	0	0
0	0	0	0	0	0	0	0	0	0	0	0	0	0	0	0	0	0	0	0	0	0	0	0	0	0	0	0	0	0	0
0	0	0	0	0	0	0	0	0	0	0	0	0	0	0	0	0	0	0	0	0	0	0	0	0	0	0	0	0	0	0
0	0	0	0	0	0	0	0	0	0	0	0	0	0	0	0	0	0	0	0	0	0	0	0	0	0	0	0	0	0	0
0	0	0	0	0	0	0	0	0	0	0	0	0	0	0	0	0	0	0	0	0	0	0	0	0	0	0	0	0	0	0
0	0	0	0	0	0	0	0	0	0	0	0	0	0	0	0	0	0	0	0	0	0	0	0	0	0	0	0	0	0	0
0	0	0	0	0	0	0	0	0	0	0	0	0	0	0	0	0	0	0	0	0	0	0	0	0	0	0	0	0	0	0
0	0	0	0	0	0	0	0	0	0	0	0	0	0	0	0	0	0	0	0	0	0	0	0	0	0	0	0	0	0	0
0	0	0	0	0	0	0	0	0	0	0	0	0	0	0	0	0	0	0	0	0	0	0	0	0	0	0	0	0	0	0
0	0	0	0	0	0	0	0	0	0	0	0	0	0	0	0	0	0	0	0	0	0	0	0	0	0	0	0	0	0	0
0	0	0	0	0	0	0	0	0	0	0	0	0	0	0	0	0	0	0	0	0	0	0	0	0	0	0	0	0	0	0
0	0	0	0	0	0	0	0	0	0	0	0	0	0	0	0	0	0	0	0	0	0	0	0	0	0	0	0	0	0	0
0	0	0	0	0	0	0	0	0	0	0	0	0	0	0	0	0	0	0	0	0	0	0	0	0	0	0	0	0	0	0
0	0	0	0	0	0	0	0	0	0	0	0	0	0	0	0	0	0	0	0	0	0	0	0	0	0	0	0	0	0	0
0	0	0	0	0	0	0	0	0	0	0	0	0	0	0	0	0	0	0	0	0	0	0	0	0	0	0	0	0	0	0
0	0	0	0	0	0	0	0	0	0	0	0	0	0	0	0	0	0	0	0	0	0	0	0	0	0	0	0	0	0	0
0	0	0	0	0	0	0	0	0	0	0	0	0	0	0	0	0	0	0	0	0	0	0	0	0	0	0	0	0	0	0
0	0	0	0	0	0	0	0	0	0	0	0	0	0	0	0	0	0	0	0	0	0	0	0	0	0	0	0	0	0	0
0	0	0	0	0	0	0	0	0	0	0	0	0	0	0	0	0	0	0	0	0	0	0	0	0	0	0	0	0	0	0
0	0	0	0	0	0	0	0	0	0	0	0	0	0	0	0	0	0	0	0	0	0	0	0	0	0	0	0	0	0	0
0	0	0	0	0	0	0	0	0	0	0	0	0	0	0	0	0	0	0	0	0	0	0	0	0	0	0	0	0	0	0
0	0	0	0	0	0	0	0	0	0	0	0	0	0	0	0	0	0	0	0	0	0	0	0	0	0	0	0	0	0	0
0	0	0	0	0	0	0	0	0	0	0	0	0	0	0	0	0	0	0	0	0	0	0	0	0	0	0	0	0	0	0
0	0	0	0	0	0	0	0	0	0	0	0	0	0	0	0	0	0	0	0	0	0	0	0	0	0	0	0	0	0	0
0	0	0	0	0	0	0	0	0	0	0	0	0	0	0	0	0	0	0	0	0	0	0	0	0	0	0	0	0	0	0
0	0	0	0	0	0	0	0	0	0	0	0	0	0	0	0	0	0	0	0	0	0	0	0	0	0	0	0	0	0	0
0	0	0	0	0	0	0	0	0	0	0	0	0	0	0	0	0	0	0	0	0	0	0	0	0	0	0	0	0	0	0
0	0	0	0	0	0	0	0	0	0	0	0	0	0	0	0	0	0	0	0	0	0	0	0	0	0	0	0	0	0	0
0	0	0	0	0	0	0	0	0	0	0	0	0	0	0	0	0	0	0	0	0	0	0	0	0	0	0	0	0	0	0
0	0	0	0	0	0	0	0	0	0	0	0	0	0	0	0	0	0	0	0	0	0	0	0	0	0	0	0	0	0	0
0	0	0	0	0	0	0	0	0	0	0	0	0	0	0	0	0	0	0	0	0	0	0	0	0	0	0	0	0	0	0
0	0	0	0	0	0	0	0	0	0	0	0	0	0	0	0	0	0	0	0	0	0	0	0	0	0	0	0	0	0	0
0	0	0	0	0	0	0	0	0	0	0	0	0	0	0	0	0	0	0	0	0	0	0	0	0	0	0	0	0	0	0
0	0	0	0	0	0	0	0	0	0	0	0	0	0	0	0	0	0	0	0	0	0	0	0	0	0	0	0	0	0	0
0	0	0	0	0	0	0	0	0	0	0	0	0	0	0	0	0	0	0	0	0	0	0	0	0	0	0	0	0	0	0
0	0	0	0	0	0	0	0	0	0	0	0	0	0	0	0	0	0	0	0	0	0	0	0	0	0	0	0	0	0	0
0	0	0	0	0	0	0	0	0	0	0	0	0	0	0	0	0	0	0	0	0	0	0	0	0	0	0	0	0	0	0
0	0	0	0	0	0	0	0	0	0	0	0	0	0	0	0	0	0	0	0	0	0	0	0	0	0	0	0	0	0	0
0	0	0	0	0	0	0	0	0	0	0	0	0	0	0	0	0	0	0	0	0	0	0	0	0	0	0	0	0	0	0
0	0	0	0	0	0	0	0	0	0	0	0	0	0	0	0	0	0	0	0	0	0	0	0	0	0	0	0	0	0	0
0	0	0	0	0	0	0	0	0	0	0	0	0	0	0	0	0	0	0	0	0	0	0	0	0	0	0	0	0	0	0
0	0	0	0	0	0	0	0	0	0	0	0	0	0	0	0	0	0	0	0	0	0	0	0	0	0	0	0	0	0	0
0	0	0	0	0	0	0	0	0	0	0	0	0	0	0	0	0	0	0	0	0	0	0	0	0	0	0	0	0	0	0
0	0	0	0	0	0	0	0	0	0	0	0	0	0	0	0	0	0	0	0	0	0	0	0	0	0	0	0	0	0	0
0	0	0	0	0	0	0	0	0	0	0	0	0	0	0	0	0	0	0	0	0	0	0	0	0	0	0	0	0	0	0
0	0	0	0	0	0	0	0	0	0	0	0	0	0	0	0	0	0	0	0	0	0	0	0	0	0	0	0	0	0	0
0	0	0	0	0	0	0	0	0	0	0	0	0	0	0	0	0	0	0	0	0	0	0	0	0	0	0	0	0	0	0
0	0	0	0	0	0	0	0	0	0	0	0	0	0	0	0	0	0	0	0	0	0	0	0	0	0	0	0	0	0	0
0	0	0	0	0	0	0	0	0	0	0	0	0	0	0	0	0	0	0	0	0	0	0	0	0	0	0	0	0	0	0
0	0	0	0	0	0	0	0	0	0	0	0	0	0	0	0	0	0	0	0	0	0	0	0	0	0	0	0	0	0	0
0	0	0	0	0	0	0	0	0	0	0	0	0	0	0	0	0	0	0	0	0	0	0	0	0	0	0	0	0	0	0
0	0	0	0	0	0	0	0	0	0	0	0	0	0	0	0	0	0	0	0	0	0	0	0	0	0	0	0	0	0	0
0	0	0	0	0	0	0	0	0	0	0	0	0	0	0	0	0	0	0	0	0	0	0	0	0	0	0	0	0	0	0
0	0	0	0	0	0	0	0	0	0	0	0	0	0	0	0	0	0	0	0	0	0	0	0	0	0	0	0	0	0	0
0	0	0	0	0	0	0	0	0	0	0	0	0	0	0	0	0	0	0	0	0	0	0	0	0	0	0	0	0	0	0
0	0	0	0	0	0	0	0	0	0	0	0	0	0	0	0	0	0	0	0	0	0	0	0	0	0	0	0	0	0	0
0	0	0	0	0	0	0	0	0	0	0	0	0	0	0	0	0	0	0	0	0	0	0	0	0	0	0	0	0	0	0
0	0	0	0	0	0	0	0	0	0	0	0	0	0	0	0	0	0	0	0	0	0	0	0	0	0	0	0	0	0	0
0	0	0	0	0	0	0	0	0	0	0	0	0	0	0	0	0	0	0	0	0	0	0	0	0	0	0	0	0	0	0
0	0	0	0	0	0	0	0	0	0	0	0	0	0	0	0	0	0	0	0	0	0	0	0	0	0	0	0	0	0	0
0	0	0	0	0	0	0	0	0	0	0	0	0	0	0	0	0	0	0	0	0	0	0	0	0	0	0	0	0	0	0
0	0	0	0	0	0	0	0	0	0	0	0	0	0	0	0	0	0	0	0	0	0	0	0	0	0	0	0	0	0	0
0	0	0	0	0	0	0	0	0	0	0	0	0	0	0	0	0	0	0	0	0	0	0	0	0	0	0	0	0	0	0
0	0	0	0	0	0	0	0	0	0	0	0	0	0	0	0	0	0	0	0	0	0	0	0	0	0	0	0	0	0	0
0	0	0	0	0	0	0	0	0	0	0	0	0	0	0	0	0	0	0	0	0	0	0	0	0	0	0	0	0	0	0
0	0	0	0	0	0	0	0	0	0	0	0	0	0	0	0	0	0	0	0	0	0	0	0	0	0	0	0	0	0	0
0	0	0	0	0	0	0	0	0	0	0	0	0	0	0	0	0	0	0	0	0	0	0	0	0	0	0	0	0	0	0
0	0	0	0	0	0	0	0	0	0	0	0	0	0	0	0	0	0	0	0	0	0	0	0	0	0	0	0	0	0	0
0	0	0	0	0	0	0	0	0	0	0	0	0	0	0	0	0	0	0	0	0	0	0	0	0	0	0	0	0	0	0
0	0	0	0	0	0	0	0	0	0	0	0	0	0	0	0	0	0	0	0	0	0	0	0	0	0	0	0	0	0	0
0	0	0	0	0	0	0	0	0	0	0	0	0	0	0	0	0	0	0	0	0	0	0	0	0	0	0	0	0	0	0
0	0	0	0	0	0	0	0	0	0	0	0	0	0	0	0	0	0	0	0	0	0	0	0	0	0	0	0	0	0	0
0	0	0	0	0	0	0	0	0	0	0	0	0	0	0	0	0	0	0	0	0	0	0	0	0	0	0	0	0	0	0
0	0	0	0	0	0	0	0	0	0	0	0	0	0	0	0	0	0	0	0	0	0	0	0	0	0	0	0	0	0	0
0	0	0	0	0	0	0	0	0	0	0	0	0	0	0	0	0	0	0	0	0	0	0	0	0	0	0	0	0	0	0
0	0	0	0	0	0	0	0	0	0	0	0	0	0	0	0	0	0	0	0	0	0	0	0	0	0	0	0	0	0	0
0	0	0	0	0	0	0	0	0	0	0	0	0	0	0	0	0	0	0	0	0	0	0	0	0	0	0	0	0	0	0
0	0	0	0	0	0	0	0	0	0	0	0	0	0	0	0	0	0	0	0	0	0	0	0	0	0	0	0	0	0	0
0	0	0	0	0	0	0	0	0	0	0	0	0	0	0	0	0	0	0	0	0	0	0	0	0	0	0	0	0	0	0
0	0	0	0	0	0	0	0	0	0	0	0	0	0	0	0	0	0	0	0	0	0	0	0	0	0	0	0	0	0	0
0	0	0	0	0	0	0	0	0	0	0	0	0	0	0	0	0	0	0	0	0	0	0	0	0	0	0	0	0	0	0
0	0	0	0	0	0	0	0	0	0	0	0	0	0	0	0	0	0	0	0	0	0	0	0	0	0	0	0	0	0	0
0	0	0	0	0	0	0	0	0	0	0	0	0	0	0	0	0	0	0	0	0	0	0	0	0	0	0	0	0	0	0
0	0	0	0	0	0	0	0	0	0	0	0	0	0	0	0	0	0	0	0	0	0	0	0	0	0	0	0	0	0	0
0	0	0	0	0	0	0	0	0	0	0	0	0	0	0	0	0	0	0	0	0	0	0	0	0	0	0	0	0	0	0
0	0	0	0	0	0	0	0	0	0	0	0	0	0	0	0	0	0	0	0	0	0	0	0	0	0	0	0	0	0	0
0	0	0	0	0	0	0	0	0	0	0	0	0	0	0	0	0	0	0	0	0	0	0	0	0	0	0	0	0	0	0
0	0	0	0	0	0	0	0	0	0	0	0	0	0	0	0	0	0	0	0	0	0	0	0	0	0	0	0	0	0	0
0	0	0	0	0	0	0	0	0	0	0	0	0	0	0	0	0	0	0	0	0	0	0	0	0	0	0	0	0	0	0
0	0	0	0	0	0	0	0	0	0	0	0	0	0	0	0	0	0	0	0	0	0	0	0	0	0	0	0	0	0	0
0	0	0	0	0	0	0	0	0	0	0	0	0	0	0	0	0	0	0	0	0	0	0	0	0	0	0	0	0	0	0
0	0	0	0	0	0	0	0	0	0	0	0	0	0	0	0	0	0	0	0	0	0	0	0	0	0	0	0	0	0	0
0	0	0	0	0	0	0	0	0	0	0	0	0	0	0	0	0	0	0	0	0	0	0	0	0	0	0	0	0	0	0
0	0	0	0	0	0	0	0	0	0	0	0	0	0	0	0	0	0	0	0	0	0	0	0	0	0	0	0	0	0	0
0	0	0	0	0	0	0	0	0	0	0	0	0	0	0	0	0	0	0	0	0	0	0	0	0	0	0	0	0	0	0
0	0	0	0	0	0	0	0	0	0	0	0	0	0	0	0	0	0	0	0	0	0	0	0	0	0	0	0	0	0	0
0	0	0	0	0	0	0	0	0	0	0	0	0	0	0	0	0	0	0	0	0	0	0	0	0	0	0	0	0	0	0
0	0	0	0	0	0	0	0	0	0	0	0	0	0	0	0	0	0	0	0	0	0	0	0	0	0	0	0	0	0	0
0	0	0	0	0	0	0	0	0	0	0	0	0	0	0	0	0	0	0	0	0	0	0	0	0	0	0	0	0	0	0
0	0	0	0	0	0	0	0	0	0	0	0	0	0	0	0	0	0	0	0	0	0	0	0	0	0	0	0	0	0	0
0	0	0	0	0	0	0	0	0	0	0	0	0	0	0	0	0	0	0	0	0	0	0	0	0	0	0	0	0	0	0
0	0	0	0	0	0	0	0	0	0	0	0	0	0	0	0	0	0	0	0	0	0	0	0	0	0	0	0	0	0	0
0	0	0	0	0	0	0	0	0	0	0	0	0	0	0	0	0	0	0	0	0	0	0	0	0	0	0	0	0	0	0
0	0	0	0	0	0	0	0	0	0	0	0	0	0	0	0	0	0	0	0	0	0	0	0	0	0	0	0	0	0	0
0	0	0	0	0	0	0	0	0	0	0	0	0	0	0	0	0	0	0	0	0	0	0	0	0	0	0	0	0	0	0
0	0	0	0	0	0	0	0	0	0	0	0	0	0	0	0	0	0	0	0	0	0	0	0	0	0	0	0	0	0	0
0	0	0	0	0	0	0	0	0	0	0	0	0	0	0	0	0	0	0	0	0	0	0	0	0	0	0	0	0	0	0
0	0	0	0	0	0	0	0	0	0	0	0	0	0	0	0	0	0	0	0	0	0	0	0	0	0	0	0	0	0	0
0	0	0	0	0	0	0	0	0	0	0	0	0	0	0	0	0	0	0	0	0	0	0	0	0	0	0	0	0	0	0
0	0	0	0	0	0	0	0	0	0	0	0	0	0	0	0	0	0	0	0	0	0	0	0	0	0	0	0	0	0	0
0	0	0	0	0	0	0	0	0	0	0	0	0	0	0	0	0	0	0	0	0	0	0	0	0	0	0	0	0	0	0
0	0	0	0	0	0	0	0	0	0	0	0	0	0	0	0	0	0	0	0	0	0	0	0	0	0	0	0	0	0	0
0	0	0	0	0	0	0	0	0	0	0	0	0	0	0	0	0	0	0	0	0	0	0	0	0	0	0	0	0	0	0
0	0	0	0	0	0	0	0	0	0	0	0	0	0	0	0	0	0	0	0	0	0	0	0	0	0	0	0	0	0	0
0	0	0	0	0	0	0	0	0	0	0	0	0	0	0	0	0	0	0	0	0	0	0	0	0	0	0	0	0	0	0
0	0	0	0	0	0	0	0	0	0	0	0	0	0	0	0	0	0	0	0	0	0	0	0	0	0	0	0	0	0	0
0	0	0	0	0	0	0	0	0	0	0	0	0	0	0	0	0	0	0	0	0	0	0	0	0	0	0	0	0	0	0
0	0	0	0	0	0	0	0	0	0	0	0	0	0	0	0	0	0	0	0	0	0	0	0	0	0	0	0	0	0	0
0	0	0	0	0	0	0	0	0	0	0	0	0	0	0	0	0	0	0	0	0	0	0	0	0	0	0	0	0	0	0
0	0	0	0	0	0	0	0	0	0	0	0	0	0	0	0	0	0	0	0	0	0	0	0	0	0	0	0	0	0	0
0	0	0	0	0	0	0	0	0	0	0	0	0	0	0	0	0	0	0	0	0	0	0	0	0	0	0	0	0	0	0
0	0	0	0	0	0	0	0	0	0	0	0	0	0	0	0	0	0	0	0	0	0	0	0	0	0	0	0	0	0	0
0	0	0	0	0	0	0	0	0	0	0	0	0	0	0	0	0	0	0	0	0	0	0	0	0	0	0	0	0	0	0
0	0	0	0	0	0	0	0	0	0	0	0	0	0	0	0	0	0	0	0	0	0	0	0	0	0	0	0	0	0	0
0	0	0	0	0	0	0	0	0	0	0	0	0	0	0	0	0	0	0	0	0	0	0	0	0	0	0	0	0	0	0
0	0	0	0	0	0	0	0	0	0	0	0	0	0	0	0	0	0	0	0	0	0	0	0	0	0	0	0	0	0	0
0	0	0	0	0	0	0	0	0	0	0	0	0	0	0	0	0	0	0	0	0	0	0	0	0	0	0	0	0	0	0
0	0	0	0	0	0	0	0	0	0	0	0	0	0	0	0	0	0	0	0	0	0	0	0	0	0	0	0	0	0	0
0	0	0	0	0	0	0	0	0	0	0	0	0	0	0	0	0	0	0	0	0	0	0	0	0	0	0	0	0	0	0
0	0	0	0	0	0	0	0	0	0	0	0	0	0	0	0	0	0	0	0	0	0	0	0	0	0	0	0	0	0	0
0	0	0	0	0	0	0	0	0	0	0	0	0	0	0	0	0	0	0	0	0	0	0	0	0	0	0	0	0	0	0
0	0	0	0	0	0	0	0	0	0	0	0	0	0	0	0	0	0	0	0	0	0	0	0	0	0	0	0	0	0	0
0	0	0	0	0	0	0	0	0	0	0	0	0	0	0	0	0	0	0	0	0	0	0	0	0	0	0	0	0	0	0
0	0	0	0	0	0	0	0	0	0	0	0	0	0	0	0	0	0	0	0	0	0	0	0	0	0	0	0	0	0	0
0	0	0	0	0	0	0	0	0	0	0	0	0	0	0	0	0	0	0	0	0	0	0	0	0	0	0	0	0	0	0
0	0	0	0	0	0	0	0	0	0	0	0	0	0	0	0	0	0	0	0	0	0	0	0	0	0	0	0	0	0	0
0	0	0	0	0	0	0	0	0	0	0	0	0	0	0	0	0	0	0	0	0	0	0	0	0	0	0	0	0	0	0
0	0	0	0	0	0	0	0	0	0	0	0	0	0	0	0	0	0	0	0	0	0	0	0	0	0	0	0	0	0	0
0	0	0	0	0	0	0	0	0	0	0	0	0	0	0	0	0	0	0	0	0	0	0	0	0	0	0	0	0	0	0
0	0	0	0	0	0	0	0	0	0	0	0	0	0	0	0	0	0	0	0	0	0	0	0	0	0	0	0	0	0	0
0	0	0	0	0	0	0	0	0	0	0	0	0	0	0	0	0	0	0	0	0	0	0	0	0	0	0	0	0	0	0
0	0	0	0	0	0	0	0	0	0	0	0	0	0	0	0	0	0	0	0	0	0	0	0	0	0	0	0	0	0	0
0	0	0	0	0	0	0	0	0	0	0	0	0	0	0	0	0	0	0	0	0	0	0	0	0	0	0	0	0	0	0
0	0	0	0	0	0	0	0	0	0	0	0	0	0	0	0	0	0	0	0	0	0	0	0	0	0	0	0	0	0	0
0	0	0	0	0	0	0	0	0	0	0	0	0	0	0	0	0	0	0	0	0	0	0	0	0	0	0	0	0	0	0
0	0	0	0	0	0	0	0	0	0	0	0	0	0	0	0	0	0	0	0	0	0	0	0	0	0	0	0	0	0	0
0	0	0	0	0	0	0	0	0	0	0	0	0	0	0	0	0	0	0	0	0	0	0	0	0	0	0	0	0	0	0
0	0	0	0	0	0	0	0	0	0	0	0	0	0	0	0	0	0	0	0	0	0	0	0	0	0	0	0	0	0	0
0	0	0	0	0	0	0	0	0	0	0	0	0	0	0	0	0	0	0	0	0	0	0	0	0	0	0	0	0	0	0
0	0	0	0	0	0	0	0	0	0	0	0	0	0	0	0	0	0	0	0	0	0	0	0	0	0	0	0	0	0	0
0	0	0	0	0	0	0	0	0	0	0	0	0	0	0	0	0	0	0	0	0	0	0	0	0	0	0	0	0	0	0
0	0	0	0	0	0	0	0	0	0	0	0	0	0	0	0	0	0	0	0	0	0	0	0	0	0	0	0	0	0	0
0	0	0	0	0	0	0	0	0	0	0	0	0	0	0	0	0	0	0	0	0	0	0	0	0	0	0	0	0	0	0
0	0	0	0	0	0	0	0	0	0	0	0	0	0	0	0	0	0	0	0	0	0	0	0	0	0	0	0	0	0	0
0	0	0	0	0	0	0	0	0	0	0	0	0	0	0	0	0	0	0	0	0	0	0	0	0	0	0	0	0	0	0
0	0	0	0	0	0	0	0	0	0	0	0	0	0	0	0	0	0	0	0	0	0	0	0	0	0	0	0	0	0	0
0	0	0	0	0	0	0	0	0	0	0	0	0	0	0	0	0	0	0	0	0	0	0	0	0	0	0	0	0	0	0
0	0	0	0	0	0	0	0	0	0	0	0	0	0	0	0	0	0	0	0	0	0	0	0	0	0	0	0	0	0	0
0	0	0	0	0	0	0	0	0	0	0	0	0	0	0	0	0	0	0	0	0	0	0	0	0	0	0	0	0	0	0
0	0	0	0	0	0	0	0	0	0	0	0	0	0	0	0	0	0	0	0	0	0	0	0	0	0	0	0	0	0	0
0	0	0	0	0	0	0	0	0	0	0	0	0	0	0	0	0	0	0	0	0	0	0	0	0	0	0	0	0	0	0
0	0	0	0	0	0	0	0	0	0	0	0	0	0	0	0	0	0	0	0	0	0	0	0	0	0	0	0	0	0	0
0	0	0	0	0	0	0	0	0	0	0	0	0	0	0	0	0	0	0	0	0	0	0	0	0	0	0	0	0	0	0
0	0	0	0	0	0	0	0	0	0	0	0	0	0	0	0	0	0	0	0	0	0	0	0	0	0	0	0	0	0	0
0	0	0	0	0	0	0	0	0	0	0	0	0	0	0	0	0	0	0	0	0	0	0	0	0	0	0	0	0	0	0
0	0	0	0	0	0	0	0	0	0	0	0	0	0	0	0	0	0	0	0	0	0	0	0	0	0	0	0	0	0	0
0	0	0	0	0	0	0	0	0	0	0	0	0	0	0	0	0	0	0	0	0	0	0	0	0	0	0	0	0	0	0
0	0	0	0	0	0	0	0	0	0	0	0	0	0	0	0	0	0	0	0	0	0	0	0	0	0	0	0	0	0	0
0	0	0	0	0	0	0	0	0	0	0	0	0	0	0	0	0	0	0	0	0	0	0	0	0	0	0	0	0	0	0
0	0	0	0	0	0	0	0	0	0	0	0	0	0	0	0	0	0	0	0	0	0	0	0	0	0	0	0	0	0	0
0	0	0	0	0	0	0	0	0	0	0	0	0	0	0	0	0	0	0	0	0	0	0	0	0	0	0	0	0	0	0
0	0	0	0	0	0	0	0	0	0	0	0	0	0	0	0	0	0	0	0	0	0	0	0	0	0	0	0	0	0	0
0	0	0	0	0	0	0	0	0	0	0	0	0	0	0	0	0	0	0	0	0	0	0	0	0	0	0	0	0	0	0
0	0	0	0	0	0	0	0	0	0	0	0	0	0	0	0	0	0	0	0	0	0	0	0	0	0	0	0	0	0	0
0	0	0	0	0	0	0	0	0	0	0	0	0	0	0	0	0	0	0	0	0	0	0	0	0	0	0	0	0	0	0
0	0	0	0	0	0	0	0	0	0	0	0	0	0	0	0	0	0	0	0	0	0	0	0	0	0	0	0	0	0	0
0	0	0	0	0	0	0	0	0	0	0	0	0	0	0	0	0	0	0	0	0	0	0	0	0	0	0	0	0	0	0
0	0	0	0	0	0	0	0	0	0	0	0	0	0	0	0	0	0	0	0	0	0	0	0	0	0	0	0	0	0	0
0	0	0	0	0	0	0	0	0	0	0	0	0	0	0	0	0	0	0	0	0	0	0	0	0	0	0	0	0	0	0
0	0	0	0	0	0	0	0	0	0	0	0	0	0	0	0	0	0	0	0	0	0	0	0	0	0	0	0	0	0	0
0	0	0	0	0	0	0	0	0	0	0	0	0	0	0	0	0	0	0	0	0	0	0	0	0	0	0	0	0	0	0
0	0	0	0	0	0	0	0	0	0	0	0	0	0	0	0	0	0	0	0	0	0	0	0	0	0	0	0	0	0	0
0	0	0	0	0	0	0	0	0	0	0	0	0	0	0	0	0	0	0	0	0	0	0	0	0	0	0	0	0	0	0
0	0	0	0	0	0	0	0	0	0	0	0	0	0	0	0	0	0	0	0	0	0	0	0	0	0	0	0	0	0	0
0	0	0	0	0	0	0	0	0	0	0	0	0	0	0	0	0	0	0	0	0	0	0	0	0	0	0	0	0	0	0
0	0	0	0	0	0	0	0	0	0	0	0	0	0	0	0	0	0	0	0	0	0	0	0	0	0	0	0	0	0	0
0	0	0	0	0	0	0	0	0	0	0	0	0	0	0	0	0	0	0	0	0	0	0	0	0	0	0	0	0	0	0
0	0	0	0	0	0	0	0	0	0	0	0	0	0	0	0	0	0	0	0	0	0	0	0	0	0	0	0	0	0	0
0	0	0	0	0	0	0	0	0	0	0	0	0	0	0	0	0	0	0	0	0	0	0	0	0	0	0	0	0	0	0
0	0	0	0	0	0	0	0	0	0	0	0	0	0	0	0	0	0	0	0	0	0	0	0	0	0	0	0	0	0	0
0	0	0	0	0	0	0	0	0	0	0	0	0	0	0	0	0	0	0	0	0	0	0	0	0	0	0	0	0	0	0
0	0	0	0	0	0	0	0	0	0	0	0	0	0	0	0	0	0	0	0	0	0	0	0	0	0	0	0	0	0	0
0	0	0	0	0	0	0	0	0	0	0	0	0	0	0	0	0	0	0	0	0	0	0	0	0	0	0	0	0	0	0
0	0	0	0	0	0	0	0	0	0	0	0	0	0	0	0	0	0	0	0	0	0	0	0	0	0	0	0	0	0	0
0	0	0	0	0	0	0	0	0	0	0	0	0	0	0	0	0	0	0	0	0	0	0	0	0	0	0	0	0	0	0
0	0	0	0	0	0	0	0	0	0	0	0	0	0	0	0	0	0	0	0	0	0	0	0	0	0	0	0	0	0	0
0	0	0	0	0	0	0	0	0	0	0	0	0	0	0	0	0	0	0	0	0	0	0	0	0	0	0	0	0	0	0
0	0	0	0	0	0	0	0	0	0	0	0	0	0	0	0	0	0	0	0	0	0	0	0	0	0	0	0	0	0	0
0	0	0	0	0	0	0	0	0	0	0	0	0	0	0	0	0	0	0	0	0	0	0	0	0	0	0	0	0	0	0
0	0	0	0	0	0	0	0	0	0	0	0	0	0	0	0	0	0	0	0	0	0	0	0	0	0	0	0	0	0	0
0	0	0	0	0	0	0	0	0	0	0	0	0	0	0	0	0	0	0	0	0	0	0	0	0	0	0	0	0	0	0
0	0	0	0	0	0	0	0	0	0	0	0	0	0	0	0	0	0	0	0	0	0	0	0	0	0	0	0	0	0	0
0	0	0	0	0	0	0	0	0	0	0	0	0	0	0	0	0	0	0	0	0	0	0	0	0	0	0	0	0	0	0
0	0	0	0	0	0	0	0	0	0	0	0	0	0	0	0	0	0	0	0	0	0	0	0	0	0	0	0	0	0	0
0	0	0	0	0	0	0	0	0	0	0	0	0	0	0	0	0	0	0	0	0	0	0	0	0	0	0	0	0	0	0
0	0	0	0	0	0	0	0	0	0	0	0	0	0	0	0	0	0	0	0	0	0	0	0	0	0	0	0	0	0	0
0	0	0	0	0	0	0	0	0	0	0	0	0	0	0	0	0	0	0	0	0	0	0	0	0	0	0	0	0	0	0
0	0	0	0	0	0	0	0	0	0	0	0	0	0	0	0	0	0	0	0	0	0	0	0	0	0	0	0	0	0	0
0	0	0	0	0	0	0	0	0	0	0	0	0	0	0	0	0	0	0	0	0	0	0	0	0	0	0	0	0	0	0
0	0	0	0	0	0	0	0	0	0	0	0	0	0	0	0	0	0	0	0	0	0	0	0	0	0	0	0	0	0	0
0	0	0	0	0	0	0	0	0	0	0	0	0	0	0	0	0	0	0	0	0	0	0	0	0	0	0	0	0	0	0
0	0	0	0	0	0	0	0	0	0	0	0	0	0	0	0	0	0	0	0	0	0	0	0	0	0	0	0	0	0	0
0	0	0	0	0	0	0	0	0	0	0	0	0	0	0	0	0	0	0	0	0	0	0	0	0	0	0	0	0	0	0
0	0	0	0	0	0	0	0	0	0	0	0	0	0	0	0	0	0	0	0	0	0	0	0	0	0	0	0	0	0	0
0	0	0	0	0	0	0	0	0	0	0	0	0	0	0	0	0	0	0	0	0	0	0	0	0	0	0	0	0	0	0
0	0	0	0	0	0	0	0	0	0	0	0	0	0	0	0	0	0	0	0	0	0	0	0	0	0	0	0	0	0	0
0	0	0	0	0	0	0	0	0	0	0	0	0	0	0	0	0	0	0	0	0	0	0	0	0	0	0	0	0	0	0
0	0	0	0	0	0	0	0	0	0	0	0	0	0	0	0	0	0	0	0	0	0	0	0	0	0	0	0	0	0	0
0	0	0	0	0	0	0	0	0	0	0	0	0	0	0	0	0	0	0	0	0	0	0	0	0	0	0	0	0	0	0
0	0	0	0	0	0	0	0	0	0	0	0	0	0	0	0	0	0	0	0	0	0	0	0	0	0	0	0	0	0	0
0	0	0	0	0	0	0	0	0	0	0	0	0	0	0	0	0	0	0	0	0	0	0	0	0	0	0	0	0	0	0
0	0	0	0	0	0	0	0	0	0	0	0	0	0	0	0	0	0	0	0	0	0	0	0	0	0	0	0	0	0	0
0	0	0	0	0	0	0	0	0	0	0	0	0	0	0	0	0	0	0	0	0	0	0	0	0	0	0	0	0	0	0
0	0	0	0	0	0	0	0	0	0	0	0	0	0	0	0	0	0	0	0	0	0	0	0	0	0	0	0	0	0	0
0	0	0	0	0	0	0	0	0	0	0	0	0	0	0	0	0	0	0	0	0	0	0	0	0	0	0	0	0	0	0
0	0	0	0	0	0	0	0	0	0	0	0	0	0	0	0	0	0	0	0	0	0	0	0	0	0	0	0	0	0	0
0	0	0	0	0	0	0	0	0	0	0	0	0	0	0	0	0	0	0	0	0	0	0	0	0	0	0	0	0	0	0
0	0	0	0	0	0	0	0	0	0	0	0	0	0	0	0	0	0	0	0	0	0	0	0	0	0	0	0	0	0	0
0	0	0	0	0	0	0	0	0	0	0	0	0	0	0	0	0	0	0	0	0	0	0	0	0	0	0	0	0	0	0
0	0	0	0	0	0	0	0	0	0	0	0	0	0	0	0	0	0	0	0	0	0	0	0	0	0	0	0	0	0	0
0	0	0	0	0	0	0	0	0	0	0	0	0	0	0	0	0	0	0	0	0	0	0	0	0	0	0	0	0	0	0
0	0	0	0	0	0	0	0	0	0	0	0	0	0	0	0	0	0	0	0	0	0	0	0	0	0	0	0	0	0	0
0	0	0	0	0	0	0	0	0	0	0	0	0	0	0	0	0	0	0	0	0	0	0	0	0	0	0	0	0	0	0
0	0	0	0	0	0	0	0	0	0	0	0	0	0	0	0	0	0	0	0	0	0	0	0	0	0	0	0	0	0	0
0	0	0	0	0	0	0	0	0	0	0	0	0	0	0	0	0	0	0	0	0	0	0	0	0	0	0	0	0	0	0
0	0	0	0	0	0	0	0	0	0	0	0	0	0	0	0	0	0	0	0	0	0	0	0	0	0	0	0	0	0	0
0	0	0	0	0	0	0	0	0	0	0	0	0	0	0	0	0	0	0	0	0	0	0	0	0	0	0	0	0	0	0
0	0	0	0	0	0	0	0	0	0	0	0	0	0	0	0	0	0	0	0	0	0	0	0	0	0	0	0	0	0	0
0	0	0	0	0	0	0	0	0	0	0	0	0	0	0	0	0	0	0	0	0	0	0	0	0	0	0	0	0	0	0
0	0	0	0	0	0	0	0	0	0	0	0	0	0	0	0	0	0	0	0	0	0	0	0	0	0	0	0	0	0	0
0	0	0	0	0	0	0	0	0	0	0	0	0	0	0	0	0	0	0	0	0	0	0	0	0	0	0	0	0	0	0
0	0	0	0	0	0	0	0	0	0	0	0	0	0	0	0	0	0	0	0	0	0	0	0	0	0	0	0	0	0	0
0	0	0	0	0	0	0	0	0	0	0	0	0	0	0	0	0	0	0	0	0	0	0	0	0	0	0	0	0	0	0
0	0	0	0	0	0	0	0	0	0	0	0	0	0	0	0	0	0	0	0	0	0	0	0	0	0	0	0	0	0	0
0	0	0	0	0	0	0	0	0	0	0	0	0	0	0	0	0	0	0	0	0	0	0	0	0	0	0	0	0	0	0
0	0	0	0	0	0	0	0	0	0	0	0	0	0	0	0	0	0	0	0	0	0	0	0	0	0	0	0	0	0	0
0	0	0	0	0	0	0	0	0	0	0	0	0	0	0	0	0	0	0	0	0	0	0	0	0	0	0	0	0	0	0
0	0	0	0	0	0	0	0	0	0	0	0	0	0	0	0	0	0	0	0	0	0	0	0	0	0	0	0	0	0	0
0	0	0	0	0	0	0	0	0	0	0	0	0	0	0	0	0	0	0	0	0	0	0	0	0	0	0	0	0	0	0
0	0	0	0	0	0	0	0	0	0	0	0	0	0	0	0	0	0	0	0	0	0	0	0	0	0	0	0	0	0	0
0	0	0	0	0	0	0	0	0	0	0	0	0	0	0	0	0	0	0	0	0	0	0	0	0	0	0	0	0	0	0
0	0	0	0	0	0	0	0	0	0	0	0	0	0	0	0	0	0	0	0	0	0	0	0	0	0	0	0	0	0	0
0	0	0	0	0	0	0	0	0	0	0	0	0	0	0	0	0	0	0	0	0	0	0	0	0	0	0	0	0	0	0
0	0	0	0	0	0	0	0	0	0	0	0	0	0	0	0	0	0	0	0	0	0	0	0	0	0	0	0	0	0	0
0	0	0	0	0	0	0	0	0	0	0	0	0	0	0	0	0	0	0	0	0	0	0	0	0	0	0	0	0	0	0
0	0	0	0	0	0	0	0	0	0	0	0	0	0	0	0	0	0	0	0	0	0	0	0	0	0	0	0	0	0	0
0	0	0	0	0	0	0	0	0	0	0	0	0	0	0	0	0	0	0	0	0	0	0	0	0	0	0	0	0	0	0
0	0	0	0	0	0	0	0	0	0	0	0	0	0	0	0	0	0	0	0	0	0	0	0	0	0	0	0	0	0	0
0	0	0	0	0	0	0	0	0	0	0	0	0	0	0	0	0	0	0	0	0	0	0	0	0	0	0	0	0	0	0
0	0	0	0	0	0	0	0	0	0	0	0	0	0	0	0	0	0	0	0	0	0	0	0	0	0	0	0	0	0	0
0	0	0	0	0	0	0	0	0	0	0	0	0	0	0	0	0	0	0	0	0	0	0	0	0	0	0	0	0	0	0
0	0	0	0	0	0	0	0	0	0	0	0	0	0	0	0	0	0	0	0	0	0	0	0	0	0	0	0	0	0	0
0	0	0	0	0	0	0	0	0	0	0	0	0	0	0	0	0	0	0	0	0	0	0	0	0	0	0	0	0	0	0
0	0	0	0	0	0	0	0	0	0	0	0	0	0	0	0	0	0	0	0	0	0	0	0	0	0	0	0	0	0	0
0	0	0	0	0	0	0	0	0	0	0	0	0	0	0	0	0	0	0	0	0	0	0	0	0	0	0	0	0	0	0
0	0	0	0	0	0	0	0	0	0	0	0	0	0	0	0	0	0	0	0	0	0	0	0	0	0	0	0	0	0	0
0	0	0	0	0	0	0	0	0	0	0	0	0	0	0	0	0	0	0	0	0	0	0	0	0	0	0	0	0	0	0
0	0	0	0	0	0	0	0	0	0	0	0	0	0	0	0	0	0	0	0	0	0	0	0	0	0	0	0	0	0	0
0	0	0	0	0	0	0	0	0	0	0	0	0	0	0	0	0	0	0	0	0	0	0	0	0	0	0	0	0	0	0
0	0	0	0	0	0	0	0	0	0	0	0	0	0	0	0	0	0	0	0	0	0	0	0	0	0	0	0	0	0	0
0	0	0	0	0	0	0	0	0	0	0	0	0	0	0	0	0	0	0	0	0	0	0	0	0	0	0	0	0	0	0
0	0	0	0	0	0	0	0	0	0	0	0	0	0	0	0	0	0	0	0	0	0	0	0	0	0	0	0	0	0	0
0	0	0	0	0	0	0	0	0	0	0	0	0	0	0	0	0	0	0	0	0	0	0	0	0	0	0	0	0	0	0
0	0	0	0	0	0	0	0	0	0	0	0	0	0	0	0	0	0	0	0	0	0	0	0	0	0	0	0	0	0	0
0	0	0	0	0	0	0	0	0	0	0	0	0	0	0	0	0	0	0	0	0	0	0	0	0	0	0	0	0	0	0
0	0	0	0	0	0	0	0	0	0	0	0	0	0	0	0	0	0	0	0	0	0	0	0	0	0	0	0	0	0	0
0	0	0	0	0	0	0	0	0	0	0	0	0	0	0	0	0	0	0	0	0	0	0	0	0	0	0	0	0	0	0
0	0	0	0	0	0	0	0	0	0	0	0	0	0	0	0	0	0	0	0	0	0	0	0	0	0	0	0	0	0	0
0	0	0	0	0	0	0	0	0	0	0	0	0	0	0	0	0	0	0	0	0	0	0	0	0	0	0	0	0	0	0
0	0	0	0	0	0	0	0	0	0	0	0	0	0	0	0	0	0	0	0	0	0	0	0	0	0	0	0	0	0	0
0	0	0	0	0	0	0	0	0	0	0	0	0	0	0	0	0	0	0	0	0	0	0	0	0	0	0	0	0	0	0
0	0	0	0	0	0	0	0	0	0	0	0	0	0	0	0	0	0	0	0	0	0	0	0	0	0	0	0	0	0	0
0	0	0	0	0	0	0	0	0	0	0	0	0	0	0	0	0	0	0	0	0	0	0	0	0	0	0	0	0	0	0
0	0	0	0	0	0	0	0	0	0	0	0	0	0	0	0	0	0	0	0	0	0	0	0	0	0	0	0	0	0	0
0	0	0	0	0	0	0	0	0	0	0	0	0	0	0	0	0	0	0	0	0	0	0	0	0	0	0	0	0	0	0
0	0	0	0	0	0	0	0	0	0	0	0	0	0	0	0	0	0	0	0	0	0	0	0	0	0	0	0	0	0	0
0	0	0	0	0	0	0	0	0	0	0	0	0	0	0	0	0	0	0	0	0	0	0	0	0	0	0	0	0	0	0
0	0	0	0	0	0	0	0	0	0	0	0	0	0	0	0	0	0	0	0	0	0	0	0	0	0	0	0	0	0	0
0	0	0	0	0	0	0	0	0	0	0	0	0	0	0	0	0	0	0	0	0	0	0	0	0	0	0	0	0	0	0
0	0	0	0	0	0	0	0	0	0	0	0	0	0	0	0	0	0	0	0	0	0	0	0	0	0	0	0	0	0	0
0	0	0	0	0	0	0	0	0	0	0	0	0	0	0	0	0	0	0	0	0	0	0	0	0	0	0	0	0	0	0
0	0	0	0	0	0	0	0	0	0	0	0	0	0	0	0	0	0	0	0	0	0	0	0	0	0	0	0	0	0	0
0	0	0	0	0	0	0	0	0	0	0	0	0	0	0	0	0	0	0	0	0	0	0	0	0	0	0	0	0	0	0
0	0	0	0	0	0	0	0	0	0	0	0	0	0	0	0	0	0	0	0	0	0	0	0	0	0	0	0	0	0	0
0	0	0	0	0	0	0	0	0	0	0	0	0	0	0	0	0	0	0	0	0	0	0	0	0	0	0	0	0	0	0
0	0	0	0	0	0	0	0	0	0	0	0	0	0	0	0	0	0	0	0	0	0	0	0	0	0	0	0	0	0	0
0	0	0	0	0	0	0	0	0	0	0	0	0	0	0	0	0	0	0	0	0	0	0	0	0	0	0	0	0	0	0
0	0	0	0	0	0	0	0	0	0	0	0	0	0	0	0	0	0	0	0	0	0	0	0	0	0	0	0	0	0	0
0	0	0	0	0	0	0	0	0	0	0	0	0	0	0	0	0	0	0	0	0	0	0	0	0	0	0	0	0	0	0
0	0	0	0	0	0	0	0	0	0	0	0	0	0	0	0	0	0	0	0	0	0	0	0	0	0	0	0	0	0	0
0	0	0	0	0	0	0	0	0	0	0	0	0	0	0	0	0	0	0	0	0	0	0	0	0	0	0	0	0	0	0
0	0	0	0	0	0	0	0	0	0	0	0	0	0	0	0	0	0	0	0	0	0	0	0	0	0	0	0	0	0	0
0	0	0	0	0	0	0	0	0	0	0	0	0	0	0	0	0	0	0	0	0	0	0	0	0	0	0	0	0	0	0
0	0	0	0	0	0	0	0	0	0	0	0	0	0	0	0	0	0	0	0	0	0	0	0	0	0	0	0	0	0	0
0	0	0	0	0	0	0	0	0	0	0	0	0	0	0	0	0	0	0	0	0	0	0	0	0	0	0	0	0	0	0
0	0	0	0	0	0	0	0	0	0	0	0	0	0	0	0	0	0	0	0	0	0	0	0	0	0	0	0	0	0	0
0	0	0	0	0	0	0	0	0	0	0	0	0	0	0	0	0	0	0	0	0	0	0	0	0	0	0	0	0	0	0
0	0	0	0	0	0	0	0	0	0	0	0	0	0	0	0	0	0	0	0	0	0	0	0	0	0	0	0	0	0	0
0	0	0	0	0	0	0	0	0	0	0	0	0	0	0	0	0	0	0	0	0	0	0	0	0	0	0	0	0	0	0
0	0	0	0	0	0	0	0	0	0	0	0	0	0	0	0	0	0	0	0	0	0	0	0	0	0	0	0	0	0	0
0	0	0	0	0	0	0	0	0	0	0	0	0	0	0	0	0	0	0	0	0	0	0	0	0	0	0	0	0	0	0
0	0	0	0	0	0	0	0	0	0	0	0	0	0	0	0	0	0	0	0	0	0	0	0	0	0	0	0	0	0	0
0	0	0	0	0	0	0	0	0	0	0	0	0	0	0	0	0	0	0	0	0	0	0	0	0	0	0	0	0	0	0
0	0	0	0	0	0	0	0	0	0	0	0	0	0	0	0	0	0	0	0	0	0	0	0	0	0	0	0	0	0	0
0	0	0	0	0	0	0	0	0	0	0	0	0	0	0	0	0	0	0	0	0	0	0	0	0	0	0	0	0	0	0
0	0	0	0	0	0	0	0	0	0	0	0	0	0	0	0	0	0	0	0	0	0	0	0	0	0	0	0	0	0	0
0	0	0	0	0	0	0	0	0	0	0	0	0	0	0	0	0	0	0	0	0	0	0	0	0	0	0	0	0	0	0
0	0	0	0	0	0	0	0	0	0	0	0	0	0	0	0	0	0	0	0	0	0	0	0	0	0	0	0	0	0	0
0	0	0	0	0	0	0	0	0	0	0	0	0	0	0	0	0	0	0	0	0	0	0	0	0	0	0	0	0	0	0
0	0	0	0	0	0	0	0	0	0	0	0	0	0	0	0	0	0	0	0	0	0	0	0	0	0	0	0	0	0	0
0	0	0	0	0	0	0	0	0	0	0	0	0	0	0	0	0	0	0	0	0	0	0	0	0	0	0	0	0	0	0
0	0	0	0	0	0	0	0	0	0	0	0	0	0	0	0	0	0	0	0	0	0	0	0	0	0	0	0	0	0	0
0	0	0	0	0	0	0	0	0	0	0	0	0	0	0	0	0	0	0	0	0	0	0	0	0	0	0	0	0	0	0
0	0	0	0	0	0	0	0	0	0	0	0	0	0	0	0	0	0	0	0	0	0	0	0	0	0	0	0	0	0	0
0	0	0	0	0	0	0	0	0	0	0	0	0	0	0	0	0	0	0	0	0	0	0	0	0	0	0	0	0	0	0
0	0	0	0	0	0	0	0	0	0	0	0	0	0	0	0	0	0	0	0	0	0	0	0	0	0	0	0	0	0	0
0	0	0	0	0	0	0	0	0	0	0	0	0	0	0	0	0	0	0	0	0	0	0	0	0	0	0	0	0	0	0
0	0	0	0	0	0	0	0	0	0	0	0	0	0	0	0	0	0	0	0	0	0	0	0	0	0	0	0	0	0	0
0	0	0	0	0	0	0	0	0	0	0	0	0	0	0	0	0	0	0	0	0	0	0	0	0	0	0	0	0	0	0
0	0	0	0	0	0	0	0	0	0	0	0	0	0	0	0	0	0	0	0	0	0	0	0	0	0	0	0	0	0	0
0	0	0	0	0	0	0	0	0	0	0	0	0	0	0	0	0	0	0	0	0	0	0	0	0	0	0	0	0	0	0
0	0	0	0	0	0	0	0	0	0	0	0	0	0	0	0	0	0	0	0	0	0	0	0	0	0	0	0	0	0	0
0	0	0	0	0	0	0	0	0	0	0	0	0	0	0	0	0	0	0	0	0	0	0	0	0	0	0	0	0	0	0
0	0	0	0	0	0	0	0	0	0	0	0	0	0	0	0	0	0	0	0	0	0	0	0	0	0	0	0	0	0	0
0	0	0	0	0	0	0	0	0	0	0	0	0	0	0	0	0	0	0	0	0	0	0	0	0	0	0	0	0	0	0
0	0	0	0	0	0	0	0	0	0	0	0	0	0	0	0	0	0	0	0	0	0	0	0	0	0	0	0	0	0	0
0	0	0	0	0	0	0	0	0	0	0	0	0	0	0	0	0	0	0	0	0	0	0	0	0	0	0	0	0	0	0
0	0	0	0	0	0	0	0	0	0	0	0	0	0	0	0	0	0	0	0	0	0	0	0	0	0	0	0	0	0	0
0	0	0	0	0	0	0	0	0	0	0	0	0	0	0	0	0	0	0	0	0	0	0	0	0	0	0	0	0	0	0
0	0	0	0	0	0	0	0	0	0	0	0	0	0	0	0	0	0	0	0	0	0	0	0	0	0	0	0	0	0	0
0	0	0	0	0	0	0	0	0	0	0	0	0	0	0	0	0	0	0	0	0	0	0	0	0	0	0	0	0	0	0
0	0	0	0	0	0	0	0	0	0	0	0	0	0	0	0	0	0	0	0	0	0	0	0	0	0	0	0	0	0	0
0	0	0	0	0	0	0	0	0	0	0	0	0	0	0	0	0	0	0	0	0	0	0	0	0	0	0	0	0	0	0
0	0	0	0	0	0	0	0	0	0	0	0	0	0	0	0	0	0	0	0	0	0	0	0	0	0	0	0	0	0	0
0	0	0	0	0	0	0	0	0	0	0	0	0	0	0	0	0	0	0	0	0	0	0	0	0	0	0	0	0	0	0
0	0	0	0	0	0	0	0	0	0	0	0	0	0	0	0	0	0	0	0	0	0	0	0	0	0	0	0	0	0	0
0	0	0	0	0	0	0	0	0	0	0	0	0	0	0	0	0	0	0	0	0	0	0	0	0	0	0	0	0	0	0
0	0	0	0	0	0	0	0	0	0	0	0	0	0	0	0	0	0	0	0	0	0	0	0	0	0	0	0	0	0	0
0	0	0	0	0	0	0	0	0	0	0	0	0	0	0	0	0	0	0	0	0	0	0	0	0	0	0	0	0	0	0
0	0	0	0	0	0	0	0	0	0	0	0	0	0	0	0	0	0	0	0	0	0	0	0	0	0	0	0	0	0	0
0	0	0	0	0	0	0	0	0	0	0	0	0	0	0	0	0	0	0	0	0	0	0	0	0	0	0	0	0	0	0
0	0	0	0	0	0	0	0	0	0	0	0	0	0	0	0	0	0	0	0	0	0	0	0	0	0	0	0	0	0	0
0	0	0	0	0	0	0	0	0	0	0	0	0	0	0	0	0	0	0	0	0	0	0	0	0	0	0	0	0	0	0
0	0	0	0	0	0	0	0	0	0	0	0	0	0	0	0	0	0	0	0	0	0	0	0	0	0	0	0	0	0	0
0	0	0	0	0	0	0	0	0	0	0	0	0	0	0	0	0	0	0	0	0	0	0	0	0	0	0	0	0	0	0
0	0	0	0	0	0	0	0	0	0	0	0	0	0	0	0	0	0	0	0	0	0	0	0	0	0	0	0	0	0	0
0	0	0	0	0	0	0	0	0	0	0	0	0	0	0	0	0	0	0	0	0	0	0	0	0	0	0	0	0	0	0
0	0	0	0	0	0	0	0	0	0	0	0	0	0	0	0	0	0	0	0	0	0	0	0	0	0	0	0	0	0	0
0	0	0	0	0	0	0	0	0	0	0	0	0	0	0	0	0	0	0	0	0	0	0	0	0	0	0	0	0	0	0
0	0	0	0	0	0	0	0	0	0	0	0	0	0	0	0	0	0	0	0	0	0	0	0	0	0	0	0	0	0	0
0	0	0	0	0	0	0	0	0	0	0	0	0	0	0	0	0	0	0	0	0	0	0	0	0	0	0	0	0	0	0
0	0	0	0	0	0	0	0	0	0	0	0	0	0	0	0	0	0	0	0	0	0	0	0	0	0	0	0	0	0	0
0	0	0	0	0	0	0	0	0	0	0	0	0	0	0	0	0	0	0	0	0	0	0	0	0	0	0	0	0	0	0
0	0	0	0	0	0	0	0	0	0	0	0	0	0	0	0	0	0	0	0	0	0	0	0	0	0	0	0	0	0	0
0	0	0	0	0	0	0	0	0	0	0	0	0	0	0	0	0	0	0	0	0	0	0	0	0	0	0	0	0	0	0
0	0	0	0	0	0	0	0	0	0	0	0	0	0	0	0	0	0	0	0	0	0	0	0	0	0	0	0	0	0	0
0	0	0	0	0	0	0	0	0	0	0	0	0	0	0	0	0	0	0	0	0	0	0	0	0	0	0	0	0	0	0
0	0	0	0	0	0	0	0	0	0	0	0	0	0	0	0	0	0	0	0	0	0	0	0	0	0	0	0	0	0	0
0	0	0	0	0	0	0	0	0	0	0	0	0	0	0	0	0	0	0	0	0	0	0	0	0	0	0	0	0	0	0
0	0	0	0	0	0	0	0	0	0	0	0	0	0	0	0	0	0	0	0	0	0	0	0	0	0	0	0	0	0	0
0	0	0	0	0	0	0	0	0	0	0	0	0	0	0	0	0	0	0	0	0	0	0	0	0	0	0	0	0	0	0
0	0	0	0	0	0	0	0	0	0	0	0	0	0	0	0	0	0	0	0	0	0	0	0	0	0	0	0	0	0	0
0	0	0	0	0	0	0	0	0	0	0	0	0	0	0	0	0	0	0	0	0	0	0	0	0	0	0	0	0	0	0
0	0	0	0	0	0	0	0	0	0	0	0	0	0	0	0	0	0	0	0	0	0	0	0	0	0	0	0	0	0	0
0	0	0	0	0	0	0	0	0	0	0	0	0	0	0	0	0	0	0	0	0	0	0	0	0	0	0	0	0	0	0
0	0	0	0	0	0	0	0	0	0	0	0	0	0	0	0	0	0	0	0	0	0	0	0	0	0	0	0	0	0	0
0	0	0	0	0	0	0	0	0	0	0	0	0	0	0	0	0	0	0	0	0	0	0	0	0	0	0	0	0	0	0
0	0	0	0	0	0	0	0	0	0	0	0	0	0	0	0	0	0	0	0	0	0	0	0	0	0	0	0	0	0	0
0	0	0	0	0	0	0	0	0	0	0	0	0	0	0	0	0	0	0	0	0	0	0	0	0	0	0	0	0	0	0
0	0	0	0	0	0	0	0	0	0	0	0	0	0	0	0	0	0	0	0	0	0	0	0	0	0	0	0	0	0	0
0	0	0	0	0	0	0	0	0	0	0	0	0	0	0	0	0	0	0	0	0	0	0	0	0	0	0	0	0	0	0
0	0	0	0	0	0	0	0	0	0	0	0	0	0	0	0	0	0	0	0	0	0	0	0	0	0	0	0	0	0	0
0	0	0	0	0	0	0	0	0	0	0	0	0	0	0	0	0	0	0	0	0	0	0	0	0	0	0	0	0	0	0
0	0	0	0	0	0	0	0	0	0	0	0	0	0	0	0	0	0	0	0	0	0	0	0	0	0	0	0	0	0	0
0	0	0	0	0	0	0	0	0	0	0	0	0	0	0	0	0	0	0	0	0	0	0	0	0	0	0	0	0	0	0
0	0	0	0	0	0	0	0	0	0	0	0	0	0	0	0	0	0	0	0	0	0	0	0	0	0	0	0	0	0	0
0	0	0	0	0	0	0	0	0	0	0	0	0	0	0	0	0	0	0	0	0	0	0	0	0	0	0	0	0	0	0
0	0	0	0	0	0	0	0	0	0	0	0	0	0	0	0	0	0	0	0	0	0	0	0	0	0	0	0	0	0	0
0	0	0	0	0	0	0	0	0	0	0	0	0	0	0	0	0	0	0	0	0	0	0	0	0	0	0	0	0	0	0
0	0	0	0	0	0	0	0	0	0	0	0	0	0	0	0	0	0	0	0	0	0	0	0	0	0	0	0	0	0	0
0	0	0	0	0	0	0	0	0	0	0	0	0	0	0	0	0	0	0	0	0	0	0	0	0	0	0	0	0	0	0
0	0	0	0	0	0	0	0	0	0	0	0	0	0	0	0	0	0	0	0	0	0	0	0	0	0	0	0	0	0	0
0	0	0	0	0	0	0	0	0	0	0	0	0	0	0	0	0	0	0	0	0	0	0	0	0	0	0	0	0	0	0
0	0	0	0	0	0	0	0	0	0	0	0	0	0	0	0	0	0	0	0	0	0	0	0	0	0	0	0	0	0	0
0	0	0	0	0	0	0	0	0	0	0	0	0	0	0	0	0	0	0	0	0	0	0	0	0	0	0	0	0	0	0
0	0	0	0	0	0	0	0	0	0	0	0	0	0	0	0	0	0	0	0	0	0	0	0	0	0	0	0	0	0	0
0	0	0	0	0	0	0	0	0	0	0	0	0	0	0	0	0	0	0	0	0	0	0	0	0	0	0	0	0	0	0
0	0	0	0	0	0	0	0	0	0	0	0	0	0	0	0	0	0	0	0	0	0	0	0	0	0	0	0	0	0	0
0	0	0	0	0	0	0	0	0	0	0	0	0	0	0	0	0	0	0	0	0	0	0	0	0	0	0	0	0	0	0
0	0	0	0	0	0	0	0	0	0	0	0	0	0	0	0	0	0	0	0	0	0	0	0	0	0	0	0	0	0	0
0	0	0	0	0	0	0	0	0	0	0	0	0	0	0	0	0	0	0	0	0	0	0	0	0	0	0	0	0	0	0
0	0	0	0	0	0	0	0	0	0	0	0	0	0	0	0	0	0	0	0	0	0	0	0	0	0	0	0	0	0	0
0	0	0	0	0	0	0	0	0	0	0	0	0	0	0	0	0	0	0	0	0	0	0	0	0	0	0	0	0	0	0
0	0	0	0	0	0	0	0	0	0	0	0	0	0	0	0	0	0	0	0	0	0	0	0	0	0	0	0	0	0	0
0	0	0	0	0	0	0	0	0	0	0	0	0	0	0	0	0	0	0	0	0	0	0	0	0	0	0	0	0	0	0
0	0	0	0	0	0	0	0	0	0	0	0	0	0	0	0	0	0	0	0	0	0	0	0	0	0	0	0	0	0	0
0	0	0	0	0	0	0	0	0	0	0	0	0	0	0	0	0	0	0	0	0	0	0	0	0	0	0	0	0	0	0
0	0	0	0	0	0	0	0	0	0	0	0	0	0	0	0	0	0	0	0	0	0	0	0	0	0	0	0	0	0	0
0	0	0	0	0	0	0	0	0	0	0	0	0	0	0	0	0	0	0	0	0	0	0	0	0	0	0	0	0	0	0
0	0	0	0	0	0	0	0	0	0	0	0	0	0	0	0	0	0	0	0	0	0	0	0	0	0	0	0	0	0	0
0	0	0	0	0	0	0	0	0	0	0	0	0	0	0	0	0	0	0	0	0	0	0	0	0	0	0	0	0	0	0
0	0	0	0	0	0	0	0	0	0	0	0	0	0	0	0	0	0	0	0	0	0	0	0	0	0	0	0	0	0	0
0	0	0	0	0	0	0	0	0	0	0	0	0	0	0	0	0	0	0	0	0	0	0	0	0	0	0	0	0	0	0
0	0	0	0	0	0	0	0	0	0	0	0	0	0	0	0	0	0	0	0	0	0	0	0	0	0	0	0	0	0	0
0	0	0	0	0	0	0	0	0	0	0	0	0	0	0	0	0	0	0	0	0	0	0	0	0	0	0	0	0	0	0
0	0	0	0	0	0	0	0	0	0	0	0	0	0	0	0	0	0	0	0	0	0	0	0	0	0	0	0	0	0	0
0	0	0	0	0	0	0	0	0	0	0	0	0	0	0	0	0	0	0	0	0	0	0	0	0	0	0	0	0	0	0
0	0	0	0	0	0	0	0	0	0	0	0	0	0	0	0	0	0	0	0	0	0	0	0	0	0	0	0	0	0	0
0	0	0	0	0	0	0	0	0	0	0	0	0	0	0	0	0	0	0	0	0	0	0	0	0	0	0	0	0	0	0
0	0	0	0	0	0	0	0	0	0	0	0	0	0	0	0	0	0	0	0	0	0	0	0	0	0	0	0	0	0	0
0	0	0	0	0	0	0	0	0	0	0	0	0	0	0	0	0	0	0	0	0	0	0	0	0	0	0	0	0	0	0
0	0	0	0	0	0	0	0	0	0	0	0	0	0	0	0	0	0	0	0	0	0	0	0	0	0	0	0	0	0	0
0	0	0	0	0	0	0	0	0	0	0	0	0	0	0	0	0	0	0	0	0	0	0	0	0	0	0	0	0	0	0
0	0	0	0	0	0	0	0	0	0	0	0	0	0	0	0	0	0	0	0	0	0	0	0	0	0	0	0	0	0	0
0	0	0	0	0	0	0	0	0	0	0	0	0	0	0	0	0	0	0	0	0	0	0	0	0	0	0	0	0	0	0
0	0	0	0	0	0	0	0	0	0	0	0	0	0	0	0	0	0	0	0	0	0	0	0	0	0	0	0	0	0	0
0	0	0	0	0	0	0	0	0	0	0	0	0	0	0	0	0	0	0	0	0	0	0	0	0	0	0	0	0	0	0
0	0	0	0	0	0	0	0	0	0	0	0	0	0	0	0	0	0	0	0	0	0	0	0	0	0	0	0	0	0	0
0	0	0	0	0	0	0	0	0	0	0	0	0	0	0	0	0	0	0	0	0	0	0	0	0	0	0	0	0	0	0
0	0	0	0	0	0	0	0	0	0	0	0	0	0	0	0	0	0	0	0	0	0	0	0	0	0	0	0	0	0	0
0	0	0	0	0	0	0	0	0	0	0	0	0	0	0	0	0	0	0	0	0	0	0	0	0	0	0	0	0	0	0
0	0	0	0	0	0	0	0	0	0	0	0	0	0	0	0	0	0	0	0	0	0	0	0	0	0	0	0	0	0	0
0	0	0	0	0	0	0	0	0	0	0	0	0	0	0	0	0	0	0	0	0	0	0	0	0	0	0	0	0	0	0
0	0	0	0	0	0	0	0	0	0	0	0	0	0	0	0	0	0	0	0	0	0	0	0	0	0	0	0	0	0	0
0	0	0	0	0	0	0	0	0	0	0	0	0	0	0	0	0	0	0	0	0	0	0	0	0	0	0	0	0	0	0
0	0	0	0	0	0	0	0	0	0	0	0	0	0	0	0	0	0	0	0	0	0	0	0	0	0	0	0	0	0	0
0	0	0	0	0	0	0	0	0	0	0	0	0	0	0	0	0	0	0	0	0	0	0	0	0	0	0	0	0	0	0
0	0	0	0	0	0	0	0	0	0	0	0	0	0	0	0	0	0	0	0	0	0	0	0	0	0	0	0	0	0	0
0	0	0	0	0	0	0	0	0	0	0	0	0	0	0	0	0	0	0	0	0	0	0	0	0	0	0	0	0	0	0
0	0	0	0	0	0	0	0	0	0	0	0	0	0	0	0	0	0	0	0	0	0	0	0	0	0	0	0	0	0	0
0	0	0	0	0	0	0	0	0	0	0	0	0	0	0	0	0	0	0	0	0	0	0	0	0	0	0	0	0	0	0
0	0	0	0	0	0	0	0	0	0	0	0	0	0	0	0	0	0	0	0	0	0	0	0	0	0	0	0	0	0	0
0	0	0	0	0	0	0	0	0	0	0	0	0	0	0	0	0	0	0	0	0	0	0	0	0	0	0	0	0	0	0
0	0	0	0	0	0	0	0	0	0	0	0	0	0	0	0	0	0	0	0	0	0	0	0	0	0	0	0	0	0	0
0	0	0	0	0	0	0	0	0	0	0	0	0	0	0	0	0	0	0	0	0	0	0	0	0	0	0	0	0	0	0
0	0	0	0	0	0	0	0	0	0	0	0	0	0	0	0	0	0	0	0	0	0	0	0	0	0	0	0	0	0	0
0	0	0	0	0	0	0	0	0	0	0	0	0	0	0	0	0	0	0	0	0	0	0	0	0	0	0	0	0	0	0
0	0	0	0	0	0	0	0	0	0	0	0	0	0	0	0	0	0	0	0	0	0	0	0	0	0	0	0	0	0	0
0	0	0	0	0	0	0	0	0	0	0	0	0	0	0	0	0	0	0	0	0	0	0	0	0	0	0	0	0	0	0
0	0	0	0	0	0	0	0	0	0	0	0	0	0	0	0	0	0	0	0	0	0	0	0	0	0	0	0	0	0	0
0	0	0	0	0	0	0	0	0	0	0	0	0	0	0	0	0	0	0	0	0	0	0	0	0	0	0	0	0	0	0
0	0	0	0	0	0	0	0	0	0	0	0	0	0	0	0	0	0	0	0	0	0	0	0	0	0	0	0	0	0	0
0	0	0	0	0	0	0	0	0	0	0	0	0	0	0	0	0	0	0	0	0	0	0	0	0	0	0	0	0	0	0
0	0	0	0	0	0	0	0	0	0	0	0	0	0	0	0	0	0	0	0	0	0	0	0	0	0	0	0	0	0	0
0	0	0	0	0	0	0	0	0	0	0	0	0	0	0	0	0	0	0	0	0	0	0	0	0	0	0	0	0	0	0
0	0	0	0	0	0	0	0	0	0	0	0	0	0	0	0	0	0	0	0	0	0	0	0	0	0	0	0	0	0	0
0	0	0	0	0	0	0	0	0	0	0	0	0	0	0	0	0	0	0	0	0	0	0	0	0	0	0	0	0	0	0
0	0	0	0	0	0	0	0	0	0	0	0	0	0	0	0	0	0	0	0	0	0	0	0	0	0	0	0	0	0	0
0	0	0	0	0	0	0	0	0	0	0	0	0	0	0	0	0	0	0	0	0	0	0	0	0	0	0	0	0	0	0
0	0	0	0	0	0	0	0	0	0	0	0	0	0	0	0	0	0	0	0	0	0	0	0	0	0	0	0	0	0	0
0	0	0	0	0	0	0	0	0	0	0	0	0	0	0	0	0	0	0	0	0	0	0	0	0	0	0	0	0	0	0
0	0	0	0	0	0	0	0	0	0	0	0	0	0	0	0	0	0	0	0	0	0	0	0	0	0	0	0	0	0	0
0	0	0	0	0	0	0	0	0	0	0	0	0	0	0	0	0	0	0	0	0	0	0	0	0	0	0	0	0	0	0
0	0	0	0	0	0	0	0	0	0	0	0	0	0	0	0	0	0	0	0	0	0	0	0	0	0	0	0	0	0	0
0	0	0	0	0	0	0	0	0	0	0	0	0	0	0	0	0	0	0	0	0	0	0	0	0	0	0	0	0	0	0
0	0	0	0	0	0	0	0	0	0	0	0	0	0	0	0	0	0	0	0	0	0	0	0	0	0	0	0	0	0	0
0	0	0	0	0	0	0	0	0	0	0	0	0	0	0	0	0	0	0	0	0	0	0	0	0	0	0	0	0	0	0
0	0	0	0	0	0	0	0	0	0	0	0	0	0	0	0	0	0	0	0	0	0	0	0	0	0	0	0	0	0	0
0	0	0	0	0	0	0	0	0	0	0	0	0	0	0	0	0	0	0	0	0	0	0	0	0	0	0	0	0	0	0
0	0	0	0	0	0	0	0	0	0	0	0	0	0	0	0	0	0	0	0	0	0	0	0	0	0	0	0	0	0	0
0	0	0	0	0	0	0	0	0	0	0	0	0	0	0	0	0	0	0	0	0	0	0	0	0	0	0	0	0	0	0
0	0	0	0	0	0	0	0	0	0	0	0	0	0	0	0	0	0	0	0	0	0	0	0	0	0	0	0	0	0	0
0	0	0	0	0	0	0	0	0	0	0	0	0	0	0	0	0	0	0	0	0	0	0	0	0	0	0	0	0	0	0
0	0	0	0	0	0	0	0	0	0	0	0	0	0	0	0	0	0	0	0	0	0	0	0	0	0	0	0	0	0	0
0	0	0	0	0	0	0	0	0	0	0	0	0	0	0	0	0	0	0	0	0	0	0	0	0	0	0	0	0	0	0
0	0	0	0	0	0	0	0	0	0	0	0	0	0	0	0	0	0	0	0	0	0	0	0	0	0	0	0	0	0	0
0	0	0	0	0	0	0	0	0	0	0	0	0	0	0	0	0	0	0	0	0	0	0	0	0	0	0	0	0	0	0
0	0	0	0	0	0	0	0	0	0	0	0	0	0	0	0	0	0	0	0	0	0	0	0	0	0	0	0	0	0	0
0	0	0	0	0	0	0	0	0	0	0	0	0	0	0	0	0	0	0	0	0	0	0	0	0	0	0	0	0	0	0
0	0	0	0	0	0	0	0	0	0	0	0	0	0	0	0	0	0	0	0	0	0	0	0	0	0	0	0	0	0	0
0	0	0	0	0	0	0	0	0	0	0	0	0	0	0	0	0	0	0	0	0	0	0	0	0	0	0	0	0	0	0
0	0	0	0	0	0	0	0	0	0	0	0	0	0	0	0	0	0	0	0	0	0	0	0	0	0	0	0	0	0	0
0	0	0	0	0	0	0	0	0	0	0	0	0	0	0	0	0	0	0	0	0	0	0	0	0	0	0	0	0	0	0
0	0	0	0	0	0	0	0	0	0	0	0	0	0	0	0	0	0	0	0	0	0	0	0	0	0	0	0	0	0	0
0	0	0	0	0	0	0	0	0	0	0	0	0	0	0	0	0	0	0	0	0	0	0	0	0	0	0	0	0	0	0
0	0	0	0	0	0	0	0	0	0	0	0	0	0	0	0	0	0	0	0	0	0	0	0	0	0	0	0	0	0	0
0	0	0	0	0	0	0	0	0	0	0	0	0	0	0	0	0	0	0	0	0	0	0	0	0	0	0	0	0	0	0
0	0	0	0	0	0	0	0	0	0	0	0	0	0	0	0	0	0	0	0	0	0	0	0	0	0	0	0	0	0	0
0	0	0	0	0	0	0	0	0	0	0	0	0	0	0	0	0	0	0	0	0	0	0	0	0	0	0	0	0	0	0
0	0	0	0	0	0	0	0	0	0	0	0	0	0	0	0	0	0	0	0	0	0	0	0	0	0	0	0	0	0	0
0	0	0	0	0	0	0	0	0	0	0	0	0	0	0	0	0	0	0	0	0	0	0	0	0	0	0	0	0	0	0
0	0	0	0	0	0	0	0	0	0	0	0	0	0	0	0	0	0	0	0	0	0	0	0	0	0	0	0	0	0	0
0	0	0	0	0	0	0	0	0	0	0	0	0	0	0	0	0	0	0	0	0	0	0	0	0	0	0	0	0	0	0
0	0	0	0	0	0	0	0	0	0	0	0	0	0	0	0	0	0	0	0	0	0	0	0	0	0	0	0	0	0	0
0	0	0	0	0	0	0	0	0	0	0	0	0	0	0	0	0	0	0	0	0	0	0	0	0	0	0	0	0	0	0
0	0	0	0	0	0	0	0	0	0	0	0	0	0	0	0	0	0	0	0	0	0	0	0	0	0	0	0	0	0	0
0	0	0	0	0	0	0	0	0	0	0	0	0	0	0	0	0	0	0	0	0	0	0	0	0	0	0	0	0	0	0
0	0	0	0	0	0	0	0	0	0	0	0	0	0	0	0	0	0	0	0	0	0	0	0	0	0	0	0	0	0	0
0	0	0	0	0	0	0	0	0	0	0	0	0	0	0	0	0	0	0	0	0	0	0	0	0	0	0	0	0	0	0
0	0	0	0	0	0	0	0	0	0	0	0	0	0	0	0	0	0	0	0	0	0	0	0	0	0	0	0	0	0	0
0	0	0	0	0	0	0	0	0	0	0	0	0	0	0	0	0	0	0	0	0	0	0	0	0	0	0	0	0	0	0
0	0	0	0	0	0	0	0	0	0	0	0	0	0	0	0	0	0	0	0	0	0	0	0	0	0	0	0	0	0	0
0	0	0	0	0	0	0	0	0	0	0	0	0	0	0	0	0	0	0	0	0	0	0	0	0	0	0	0	0	0	0
0	0	0	0	0	0	0	0	0	0	0	0	0	0	0	0	0	0	0	0	0	0	0	0	0	0	0	0	0	0	0
0	0	0	0	0	0	0	0	0	0	0	0	0	0	0	0	0	0	0	0	0	0	0	0	0	0	0	0	0	0	0
0	0	0	0	0	0	0	0	0	0	0	0	0	0	0	0	0	0	0	0	0	0	0	0	0	0	0	0	0	0	0
0	0	0	0	0	0	0	0	0	0	0	0	0	0	0	0	0	0	0	0	0	0	0	0	0	0	0	0	0	0	0
0	0	0	0	0	0	0	0	0	0	0	0	0	0	0	0	0	0	0	0	0	0	0	0	0	0	0	0	0	0	0
0	0	0	0	0	0	0	0	0	0	0	0	0	0	0	0	0	0	0	0	0	0	0	0	0	0	0	0	0	0	0
0	0	0	0	0	0	0	0	0	0	0	0	0	0	0	0	0	0	0	0	0	0	0	0	0	0	0	0	0	0	0
0	0	0	0	0	0	0	0	0	0	0	0	0	0	0	0	0	0	0	0	0	0	0	0	0	0	0	0	0	0	0
0	0	0	0	0	0	0	0	0	0	0	0	0	0	0	0	0	0	0	0	0	0	0	0	0	0	0	0	0	0	0
0	0	0	0	0	0	0	0	0	0	0	0	0	0	0	0	0	0	0	0	0	0	0	0	0	0	0	0	0	0	0
0	0	0	0	0	0	0	0	0	0	0	0	0	0	0	0	0	0	0	0	0	0	0	0	0	0	0	0	0	0	0
0	0	0	0	0	0	0	0	0	0	0	0	0	0	0	0	0	0	0	0	0	0	0	0	0	0	0	0	0	0	0
0	0	0	0	0	0	0	0	0	0	0	0	0	0	0	0	0	0	0	0	0	0	0	0	0	0	0	0	0	0	0
0	0	0	0	0	0	0	0	0	0	0	0	0	0	0	0	0	0	0	0	0	0	0	0	0	0	0	0	0	0	0
0	0	0	0	0	0	0	0	0	0	0	0	0	0	0	0	0	0	0	0	0	0	0	0	0	0	0	0	0	0	0
0	0	0	0	0	0	0	0	0	0	0	0	0	0	0	0	0	0	0	0	0	0	0	0	0	0	0	0	0	0	0
0	0	0	0	0	0	0	0	0	0	0	0	0	0	0	0	0	0	0	0	0	0	0	0	0	0	0	0	0	0	0
0	0	0	0	0	0	0	0	0	0	0	0	0	0	0	0	0	0	0	0	0	0	0	0	0	0	0	0	0	0	0
0	0	0	0	0	0	0	0	0	0	0	0	0	0	0	0	0	0	0	0	0	0	0	0	0	0	0	0	0	0	0
0	0	0	0	0	0	0	0	0	0	0	0	0	0	0	0	0	0	0	0	0	0	0	0	0	0	0	0	0	0	0
0	0	0	0	0	0	0	0	0	0	0	0	0	0	0	0	0	0	0	0	0	0	0	0	0	0	0	0	0	0	0
0	0	0	0	0	0	0	0	0	0	0	0	0	0	0	0	0	0	0	0	0	0	0	0	0	0	0	0	0	0	0
0	0	0	0	0	0	0	0	0	0	0	0	0	0	0	0	0	0	0	0	0	0	0	0	0	0	0	0	0	0	0
0	0	0	0	0	0	0	0	0	0	0	0	0	0	0	0	0	0	0	0	0	0	0	0	0	0	0	0	0	0	0
0	0	0	0	0	0	0	0	0	0	0	0	0	0	0	0	0	0	0	0	0	0	0	0	0	0	0	0	0	0	0
0	0	0	0	0	0	0	0	0	0	0	0	0	0	0	0	0	0	0	0	0	0	0	0	0	0	0	0	0	0	0
0	0	0	0	0	0	0	0	0	0	0	0	0	0	0	0	0	0	0	0	0	0	0	0	0	0	0	0	0	0	0
0	0	0	0	0	0	0	0	0	0	0	0	0	0	0	0	0	0	0	0	0	0	0	0	0	0	0	0	0	0	0
0	0	0	0	0	0	0	0	0	0	0	0	0	0	0	0	0	0	0	0	0	0	0	0	0	0	0	0	0	0	0
0	0	0	0	0	0	0	0	0	0	0	0	0	0	0	0	0	0	0	0	0	0	0	0	0	0	0	0	0	0	0
0	0	0	0	0	0	0	0	0	0	0	0	0	0	0	0	0	0	0	0	0	0	0	0	0	0	0	0	0	0	0
0	0	0	0	0	0	0	0	0	0	0	0	0	0	0	0	0	0	0	0	0	0	0	0	0	0	0	0	0	0	0
0	0	0	0	0	0	0	0	0	0	0	0	0	0	0	0	0	0	0	0	0	0	0	0	0	0	0	0	0	0	0
0	0	0	0	0	0	0	0	0	0	0	0	0	0	0	0	0	0	0	0	0	0	0	0	0	0	0	0	0	0	0
0	0	0	0	0	0	0	0	0	0	0	0	0	0	0	0	0	0	0	0	0	0	0	0	0	0	0	0	0	0	0
0	0	0	0	0	0	0	0	0	0	0	0	0	0	0	0	0	0	0	0	0	0	0	0	0	0	0	0	0	0	0
0	0	0	0	0	0	0	0	0	0	0	0	0	0	0	0	0	0	0	0	0	0	0	0	0	0	0	0	0	0	0
0	0	0	0	0	0	0	0	0	0	0	0	0	0	0	0	0	0	0	0	0	0	0	0	0	0	0	0	0	0	0
0	0	0	0	0	0	0	0	0	0	0	0	0	0	0	0	0	0	0	0	0	0	0	0	0	0	0	0	0	0	0
0	0	0	0	0	0	0	0	0	0	0	0	0	0	0	0	0	0	0	0	0	0	0	0	0	0	0	0	0	0	0
0	0	0	0	0	0	0	0	0	0	0	0	0	0	0	0	0	0	0	0	0	0	0	0	0	0	0	0	0	0	0
0	0	0	0	0	0	0	0	0	0	0	0	0	0	0	0	0	0	0	0	0	0	0	0	0	0	0	0	0	0	0
0	0	0	0	0	0	0	0	0	0	0	0	0	0	0	0	0	0	0	0	0	0	0	0	0	0	0	0	0	0	0
0	0	0	0	0	0	0	0	0	0	0	0	0	0	0	0	0	0	0	0	0	0	0	0	0	0	0	0	0	0	0
0	0	0	0	0	0	0	0	0	0	0	0	0	0	0	0	0	0	0	0	0	0	0	0	0	0	0	0	0	0	0
0	0	0	0	0	0	0	0	0	0	0	0	0	0	0	0	0	0	0	0	0	0	0	0	0	0	0	0	0	0	0
0	0	0	0	0	0	0	0	0	0	0	0	0	0	0	0	0	0	0	0	0	0	0	0	0	0	0	0	0	0	0
0	0	0	0	0	0	0	0	0	0	0	0	0	0	0	0	0	0	0	0	0	0	0	0	0	0	0	0	0	0	0
0	0	0	0	0	0	0	0	0	0	0	0	0	0	0	0	0	0	0	0	0	0	0	0	0	0	0	0	0	0	0
0	0	0	0	0	0	0	0	0	0	0	0	0	0	0	0	0	0	0	0	0	0	0	0	0	0	0	0	0	0	0
0	0	0	0	0	0	0	0	0	0	0	0	0	0	0	0	0	0	0	0	0	0	0	0	0	0	0	0	0	0	0
0	0	0	0	0	0	0	0	0	0	0	0	0	0	0	0	0	0	0	0	0	0	0	0	0	0	0	0	0	0	0
0	0	0	0	0	0	0	0	0	0	0	0	0	0	0	0	0	0	0	0	0	0	0	0	0	0	0	0	0	0	0
0	0	0	0	0	0	0	0	0	0	0	0	0	0	0	0	0	0	0	0	0	0	0	0	0	0	0	0	0	0	0
0	0	0	0	0	0	0	0	0	0	0	0	0	0	0	0	0	0	0	0	0	0	0	0	0	0	0	0	0	0	0
0	0	0	0	0	0	0	0	0	0	0	0	0	0	0	0	0	0	0	0	0	0	0	0	0	0	0	0	0	0	0
0	0	0	0	0	0	0	0	0	0	0	0	0	0	0	0	0	0	0	0	0	0	0	0	0	0	0	0	0	0	0
0	0	0	0	0	0	0	0	0	0	0	0	0	0	0	0	0	0	0	0	0	0	0	0	0	0	0	0	0	0	0
0	0	0	0	0	0	0	0	0	0	0	0	0	0	0	0	0	0	0	0	0	0	0	0	0	0	0	0	0	0	0
0	0	0	0	0	0	0	0	0	0	0	0	0	0	0	0	0	0	0	0	0	0	0	0	0	0	0	0	0	0	0
0	0	0	0	0	0	0	0	0	0	0	0	0	0	0	0	0	0	0	0	0	0	0	0	0	0	0	0	0	0	0
0	0	0	0	0	0	0	0	0	0	0	0	0	0	0	0	0	0	0	0	0	0	0	0	0	0	0	0	0	0	0
0	0	0	0	0	0	0	0	0	0	0	0	0	0	0	0	0	0	0	0	0	0	0	0	0	0	0	0	0	0	0
0	0	0	0	0	0	0	0	0	0	0	0	0	0	0	0	0	0	0	0	0	0	0	0	0	0	0	0	0	0	0
0	0	0	0	0	0	0	0	0	0	0	0	0	0	0	0	0	0	0	0	0	0	0	0	0	0	0	0	0	0	0
0	0	0	0	0	0	0	0	0	0	0	0	0	0	0	0	0	0	0	0	0	0	0	0	0	0	0	0	0	0	0
0	0	0	0	0	0	0	0	0	0	0	0	0	0	0	0	0	0	0	0	0	0	0	0	0	0	0	0	0	0	0
0	0	0	0	0	0	0	0	0	0	0	0	0	0	0	0	0	0	0	0	0	0	0	0	0	0	0	0	0	0	0
0	0	0	0	0	0	0	0	0	0	0	0	0	0	0	0	0	0	0	0	0	0	0	0	0	0	0	0	0	0	0
0	0	0	0	0	0	0	0	0	0	0	0	0	0	0	0	0	0	0	0	0	0	0	0	0	0	0	0	0	0	0
0	0	0	0	0	0	0	0	0	0	0	0	0	0	0	0	0	0	0	0	0	0	0	0	0	0	0	0	0	0	0
0	0	0	0	0	0	0	0	0	0	0	0	0	0	0	0	0	0	0	0	0	0	0	0	0	0	0	0	0	0	0
0	0	0	0	0	0	0	0	0	0	0	0	0	0	0	0	0	0	0	0	0	0	0	0	0	0	0	0	0	0	0
0	0	0	0	0	0	0	0	0	0	0	0	0	0	0	0	0	0	0	0	0	0	0	0	0	0	0	0	0	0	0
0	0	0	0	0	0	0	0	0	0	0	0	0	0	0	0	0	0	0	0	0	0	0	0	0	0	0	0	0	0	0
0	0	0	0	0	0	0	0	0	0	0	0	0	0	0	0	0	0	0	0	0	0	0	0	0	0	0	0	0	0	0
0	0	0	0	0	0	0	0	0	0	0	0	0	0	0	0	0	0	0	0	0	0	0	0	0	0	0	0	0	0	0
0	0	0	0	0	0	0	0	0	0	0	0	0	0	0	0	0	0	0	0	0	0	0	0	0	0	0	0	0	0	0
0	0	0	0	0	0	0	0	0	0	0	0	0	0	0	0	0	0	0	0	0	0	0	0	0	0	0	0	0	0	0
0	0	0	0	0	0	0	0	0	0	0	0	0	0	0	0	0	0	0	0	0	0	0	0	0	0	0	0	0	0	0
0	0	0	0	0	0	0	0	0	0	0	0	0	0	0	0	0	0	0	0	0	0	0	0	0	0	0	0	0	0	0
0	0	0	0	0	0	0	0	0	0	0	0	0	0	0	0	0	0	0	0	0	0	0	0	0	0	0	0	0	0	0
0	0	0	0	0	0	0	0	0	0	0	0	0	0	0	0	0	0	0	0	0	0	0	0	0	0	0	0	0	0	0
0	0	0	0	0	0	0	0	0	0	0	0	0	0	0	0	0	0	0	0	0	0	0	0	0	0	0	0	0	0	0
0	0	0	0	0	0	0	0	0	0	0	0	0	0	0	0	0	0	0	0	0	0	0	0	0	0	0	0	0	0	0
0	0	0	0	0	0	0	0	0	0	0	0	0	0	0	0	0	0	0	0	0	0	0	0	0	0	0	0	0	0	0
0	0	0	0	0	0	0	0	0	0	0	0	0	0	0	0	0	0	0	0	0	0	0	0	0	0	0	0	0	0	0
0	0	0	0	0	0	0	0	0	0	0	0	0	0	0	0	0	0	0	0	0	0	0	0	0	0	0	0	0	0	0
0	0	0	0	0	0	0	0	0	0	0	0	0	0	0	0	0	0	0	0	0	0	0	0	0	0	0	0	0	0	0
0	0	0	0	0	0	0	0	0	0	0	0	0	0	0	0	0	0	0	0	0	0	0	0	0	0	0	0	0	0	0
0	0	0	0	0	0	0	0	0	0	0	0	0	0	0	0	0	0	0	0	0	0	0	0	0	0	0	0	0	0	0
0	0	0	0	0	0	0	0	0	0	0	0	0	0	0	0	0	0	0	0	0	0	0	0	0	0	0	0	0	0	0
0	0	0	0	0	0	0	0	0	0	0	0	0	0	0	0	0	0	0	0	0	0	0	0	0	0	0	0	0	0	0
0	0	0	0	0	0	0	0	0	0	0	0	0	0	0	0	0	0	0	0	0	0	0	0	0	0	0	0	0	0	0
0	0	0	0	0	0	0	0	0	0	0	0	0	0	0	0	0	0	0	0	0	0	0	0	0	0	0	0	0	0	0
0	0	0	0	0	0	0	0	0	0	0	0	0	0	0	0	0	0	0	0	0	0	0	0	0	0	0	0	0	0	0
0	0	0	0	0	0	0	0	0	0	0	0	0	0	0	0	0	0	0	0	0	0	0	0	0	0	0	0	0	0	0
0	0	0	0	0	0	0	0	0	0	0	0	0	0	0	0	0	0	0	0	0	0	0	0	0	0	0	0	0	0	0
0	0	0	0	0	0	0	0	0	0	0	0	0	0	0	0	0	0	0	0	0	0	0	0	0	0	0	0	0	0	0
0	0	0	0	0	0	0	0	0	0	0	0	0	0	0	0	0	0	0	0	0	0	0	0	0	0	0	0	0	0	0
0	0	0	0	0	0	0	0	0	0	0	0	0	0	0	0	0	0	0	0	0	0	0	0	0	0	0	0	0	0	0
0	0	0	0	0	0	0	0	0	0	0	0	0	0	0	0	0	0	0	0	0	0	0	0	0	0	0	0	0	0	0
0	0	0	0	0	0	0	0	0	0	0	0	0	0	0	0	0	0	0	0	0	0	0	0	0	0	0	0	0	0	0
0	0	0	0	0	0	0	0	0	0	0	0	0	0	0	0	0	0	0	0	0	0	0	0	0	0	0	0	0	0	0
0	0	0	0	0	0	0	0	0	0	0	0	0	0	0	0	0	0	0	0	0	0	0	0	0	0	0	0	0	0	0
0	0	0	0	0	0	0	0	0	0	0	0	0	0	0	0	0	0	0	0	0	0	0	0	0	0	0	0	0	0	0
[truncated: 1,000 more rows]
