# Supplementary material for: A modified shuffled frog leaping algorithm with inertia weight
Source: Sci Rep. 2024 Feb 20;14:4146. doi: 10.1038/s41598-024-51306-1 (PMC11224354; doi:10.1038/s41598-024-51306-1)
Supplement: Supplementary file 1 — Supplementary Information. [file 41598_2024_51306_MOESM1_ESM.zip › data/F2/MSFLA_L_24.xls]

## Sheet: Sheet1
0.0273534	0.00103832	0.0874345	-0.131354	-0.652501	-0.0247845	-0.0148514	0.383482	-0.013351	1.17103	0.0483018	0.219656	0.10201	-0.150105	0.159125	-0.519999	0.131819	-0.0427949	-0.0823368	-0.825982	-0.420456	-0.0203736	0.274128	-0.190664	0.0380563	-0.419391	0.152076	0.00307369	-0.121258	0.3669	6.79569
-0.00336626	0.0502531	0.0673478	0.0247295	-0.00810314	-0.0353495	-0.0503068	-0.0215546	0.0132736	-0.00649188	-0.0114131	0.00581063	0.038697	-0.0147425	0.00802207	2.0966e-05	-7.7088e-05	-0.0101035	-0.00193763	-0.0461409	-0.0252338	-0.00356741	-0.0530634	0.0222778	-0.0406409	1.36109e-05	-0.00232391	-0.0156134	-0.0537279	-0.0470256	0.681229
3.62314e-05	-0.000741108	0.000582418	0.0029041	-0.0017404	0.000446197	0.00150579	-0.00114038	-0.000539328	-0.00229277	7.47237e-05	-0.000424833	0.00219713	0.00162673	0.00158563	-0.00493868	-0.00033453	-0.00010498	0.00304652	-0.00042678	0.000193766	0.00530687	-0.000861427	3.06514e-05	-0.00422903	-7.52096e-06	-8.36382e-05	-0.000500856	-0.00262351	-0.000787526	0.041314
-0.000193938	8.78123e-05	0.00028239	-9.43371e-05	-5.62896e-05	-0.000102499	-0.000300977	4.3268e-05	6.68476e-06	-0.000112658	-3.19449e-05	-0.000109557	-0.000376146	0.000301337	0.000578228	0.000528088	1.68988e-05	5.1959e-05	-0.000125875	-3.70956e-05	-2.09637e-05	0.000188251	-2.54735e-05	-0.00010472	0.000169221	6.63079e-05	-5.79923e-05	1.79515e-05	2.10858e-06	-9.47595e-06	0.00410045
-7.68353e-06	4.24562e-07	-1.95581e-05	-7.98935e-06	-1.49125e-06	2.83894e-05	3.309e-06	-6.68679e-06	-1.83758e-05	-4.00741e-05	1.47777e-05	-2.14308e-05	1.49466e-06	-2.00488e-05	4.18868e-06	1.46463e-06	-1.91143e-05	2.6977e-05	4.6699e-06	5.93333e-05	-1.07372e-06	-7.86579e-08	1.28758e-05	1.4913e-05	4.6951e-06	-6.29021e-05	-1.41846e-05	-1.39459e-05	-5.73267e-06	-2.57555e-05	0.000463639
-3.75718e-07	-3.73791e-07	-2.52606e-07	-3.81843e-07	3.63788e-07	1.27215e-06	-1.08501e-06	-1.46322e-06	2.34408e-07	3.31253e-06	1.12023e-06	6.84754e-07	1.78398e-07	-5.33521e-06	-1.37496e-07	-7.16843e-07	1.12737e-07	-4.55834e-07	2.05198e-06	7.8557e-08	6.80952e-07	-1.75234e-06	-4.25634e-06	5.46066e-06	-2.80128e-07	-4.60983e-06	-5.65779e-07	2.02007e-06	-4.49935e-06	-9.57011e-07	4.50696e-05
6.4671e-08	3.66241e-07	3.59895e-08	1.99924e-09	-2.08173e-08	-1.31715e-08	-5.90378e-08	-5.68061e-08	1.28077e-07	-1.63471e-07	-6.76182e-08	1.06015e-09	-7.04661e-08	-1.43564e-07	8.02412e-09	4.16335e-08	-3.51704e-08	7.67246e-08	3.27482e-08	1.15425e-06	5.21734e-08	4.14987e-08	-4.72634e-07	1.3733e-07	7.72136e-09	1.92098e-08	1.90628e-07	-1.35258e-08	2.49939e-08	1.51934e-06	5.0206e-06
-5.9402e-09	-5.38672e-09	-2.82849e-08	6.3422e-09	4.90956e-08	-1.63737e-09	2.46512e-09	1.04812e-08	-2.38701e-08	4.42385e-08	-1.0722e-08	-2.29776e-09	-1.44891e-08	3.40511e-08	-6.77015e-09	5.29094e-09	-2.24924e-08	2.06072e-08	-6.48876e-09	-8.28297e-09	1.80683e-09	-1.51325e-08	5.3215e-09	-4.69932e-09	-6.52451e-09	-1.50539e-08	-1.04058e-08	4.51966e-09	-1.8983e-09	-1.46158e-09	3.76058e-07
-7.08187e-10	2.35598e-09	-3.08357e-10	-8.42357e-10	-1.83779e-10	1.75697e-09	2.46396e-10	-1.18002e-09	1.25994e-11	3.01889e-10	-1.75963e-09	1.97777e-10	1.78825e-09	-7.75913e-10	4.27736e-10	1.38333e-09	2.81369e-09	-7.5079e-11	-5.65563e-11	-2.70142e-09	-7.63547e-10	1.11045e-10	1.13196e-10	-4.28537e-10	1.28323e-09	-3.28566e-11	-4.22184e-10	1.46681e-09	-5.07968e-10	1.8142e-09	2.68195e-08
-5.53839e-11	5.07126e-11	-1.50032e-10	2.22386e-11	-1.947e-10	1.29124e-10	-8.77755e-12	2.13988e-12	-1.05332e-10	-1.39415e-10	-1.83582e-12	-4.24606e-11	-3.40105e-11	-2.9144e-12	-2.70132e-11	-1.41443e-11	-2.84295e-11	1.44866e-11	1.10222e-12	2.37261e-10	-7.11199e-12	-5.98277e-11	1.24787e-10	1.20385e-11	-1.3286e-10	4.7546e-11	3.47316e-12	7.08534e-11	-5.32594e-12	1.77488e-10	1.90282e-09
1.67639e-12	1.50205e-11	-3.63969e-13	-4.37969e-12	-1.08185e-12	2.37599e-12	4.61502e-12	2.58532e-12	-5.07495e-13	-2.18559e-12	5.9052e-12	5.1668e-12	1.6859e-11	-5.81218e-12	-9.35904e-12	-1.48864e-11	2.13895e-12	-8.84274e-12	-4.68775e-14	-1.35641e-11	7.05857e-12	2.56434e-12	2.47405e-11	4.53641e-12	1.61816e-11	-1.17781e-13	-2.86624e-11	-1.86917e-12	-1.75807e-11	6.20482e-12	2.26889e-10
3.47581e-13	1.39217e-12	6.29738e-13	8.25959e-13	-7.67633e-13	-4.18935e-13	-1.23596e-12	1.64175e-13	1.16579e-12	3.04676e-13	-5.13628e-13	8.66306e-13	-2.07538e-13	1.53933e-13	2.5661e-13	-4.15025e-14	-1.6568e-13	-6.47629e-14	2.53691e-13	8.35072e-15	-1.14123e-13	6.74866e-13	3.23638e-13	-2.967e-13	-4.71839e-13	1.164e-12	-6.46865e-13	-3.71038e-13	6.15871e-13	1.16381e-12	1.56274e-11
2.37829e-13	7.72411e-14	-7.42304e-15	2.36457e-14	-1.01359e-14	-6.65685e-14	3.55445e-15	2.46908e-14	-4.75464e-15	-8.20946e-15	1.11105e-13	-4.46913e-14	6.87936e-15	1.1027e-13	-3.86728e-14	7.53868e-14	-3.2625e-13	4.15284e-14	-1.19374e-15	-6.22424e-14	-5.16024e-14	-4.23945e-14	9.53554e-15	-2.0861e-14	8.99483e-15	-1.91462e-13	1.40394e-13	1.33399e-14	1.19367e-13	-1.18198e-13	1.99842e-12
-2.91996e-14	1.10915e-14	-7.79983e-15	-2.45932e-15	-2.83597e-16	3.83e-15	2.92775e-15	1.19523e-16	4.01424e-15	-6.05722e-15	-4.98107e-16	-9.59557e-15	-1.70852e-14	-6.62074e-15	5.08824e-15	1.3509e-15	-2.68393e-15	-1.65484e-14	-9.9006e-15	-4.60173e-16	2.22453e-15	-1.723e-15	2.43056e-14	9.41692e-17	6.14673e-16	-2.86486e-15	-4.1821e-15	4.72616e-15	1.12685e-16	-3.00972e-16	1.78763e-13
2.51239e-16	7.10705e-17	1.74431e-16	5.6188e-16	9.31306e-17	-1.31282e-16	-7.85935e-17	2.311e-16	-3.10021e-16	1.20016e-15	8.63142e-17	-8.74167e-17	3.45123e-16	-1.24876e-16	3.33786e-16	-5.75811e-17	1.019e-15	1.21457e-15	-3.31966e-16	-2.54857e-16	4.30095e-16	-2.36715e-16	-3.34555e-16	1.08799e-16	2.78411e-17	-5.29339e-16	-4.00372e-16	-9.22935e-17	-6.77445e-16	4.5228e-16	1.02481e-14
5.42041e-17	-1.4058e-16	-4.45771e-18	1.3112e-16	4.52246e-17	2.82282e-17	3.48557e-17	3.44855e-17	-9.72542e-17	-3.40066e-17	-3.76006e-18	-3.37796e-17	6.33276e-17	8.53092e-17	7.32221e-17	2.0474e-17	-4.27689e-17	3.2284e-17	7.73989e-19	-9.15328e-17	1.9899e-17	-4.17897e-17	-9.08796e-17	-1.50055e-18	7.92571e-18	-1.84645e-17	-7.81914e-17	3.96332e-17	3.62651e-17	-4.13997e-17	1.4276e-15
1.44705e-18	7.3699e-18	2.16421e-18	-3.0368e-18	-1.12399e-18	-3.24875e-18	4.45132e-18	2.48876e-18	1.58708e-17	8.24623e-18	-1.31252e-17	1.14154e-18	-6.19489e-18	-5.85615e-18	-3.55796e-18	3.52866e-18	-5.4674e-18	-2.77176e-18	3.38757e-19	4.8529e-19	-5.18678e-18	-2.13798e-18	1.64698e-17	-1.30166e-18	-5.03662e-19	1.51287e-18	2.8926e-18	-2.90725e-18	-3.59677e-19	4.77484e-18	1.29963e-16
-1.18066e-18	1.25506e-19	2.33409e-20	1.43636e-20	-7.00105e-19	1.08616e-19	-1.89721e-19	1.5033e-19	-3.66879e-20	-1.51189e-20	-5.45517e-19	-3.90828e-19	-3.0237e-19	-1.20231e-18	5.39044e-20	4.82771e-19	3.7208e-19	-1.3305e-19	-1.62731e-19	8.32744e-20	4.36261e-20	1.64009e-19	8.29456e-20	2.16964e-19	-6.72964e-20	-3.01704e-19	-3.47109e-19	2.70099e-19	-8.33418e-20	1.01601e-19	7.95199e-18
1.42504e-19	3.71648e-20	-2.21458e-20	-5.35066e-20	-7.89059e-21	-9.11567e-21	-6.46702e-20	3.36461e-20	-3.67856e-20	-2.5609e-22	-8.12188e-23	-2.18155e-20	2.46534e-20	1.38489e-20	2.47972e-20	-6.04647e-20	7.03889e-20	-7.33085e-22	2.20886e-21	1.12991e-19	3.83654e-20	-7.76817e-20	5.93725e-20	-1.06036e-20	-1.01522e-20	3.20567e-20	2.63396e-21	-7.27828e-21	1.22898e-20	-2.74653e-20	1.01757e-18
9.36907e-22	9.69947e-23	8.2431e-22	-7.26277e-22	-1.71969e-20	8.55204e-23	1.071e-20	7.55143e-21	-6.95315e-21	3.41796e-21	-5.0603e-23	-3.58022e-21	-3.71475e-21	-1.81909e-21	1.91639e-21	6.2984e-21	-8.30079e-21	-1.56748e-21	-4.34299e-21	5.12153e-22	4.69094e-21	-2.95591e-21	-8.24612e-21	3.41755e-21	-8.37161e-22	1.2066e-21	-5.04446e-23	-6.94656e-22	-1.27219e-21	-1.26859e-20	1.1666e-19
-4.90686e-23	-2.54396e-23	8.09147e-23	3.39014e-22	4.34977e-22	9.46563e-23	-5.86123e-22	1.65424e-23	-6.3721e-22	-3.32992e-22	9.84417e-22	-5.54348e-22	5.78449e-23	9.6112e-22	2.49623e-23	6.58947e-23	-1.9366e-22	1.03243e-23	-6.77067e-22	4.56835e-23	-7.19434e-23	2.62424e-22	1.71252e-22	-7.90019e-23	4.6799e-22	1.09861e-21	-4.38077e-23	2.62713e-23	2.48524e-23	-8.37186e-23	8.50213e-21
3.76105e-23	-6.04016e-24	-1.24043e-23	3.53998e-23	-1.92236e-23	1.20581e-23	-1.42793e-23	2.47463e-23	-9.00081e-23	3.45932e-23	-3.23756e-24	-2.93022e-24	-2.52876e-23	-5.06266e-23	-1.43371e-23	5.90596e-24	-1.86143e-23	1.81619e-23	8.36096e-23	-1.97104e-23	-2.94156e-23	-2.70153e-23	1.46981e-23	-1.02744e-24	4.8959e-24	2.07399e-23	-3.66344e-23	8.51735e-23	-1.35746e-22	-1.41632e-23	8.98294e-22
6.10975e-25	7.11208e-26	-1.25068e-25	-1.09956e-24	2.51283e-25	9.80689e-24	1.83459e-24	5.18188e-24	4.4538e-25	9.71493e-25	1.1834e-23	-4.65028e-25	1.17277e-24	3.73364e-25	1.24806e-24	-1.82649e-24	-4.06483e-24	3.81363e-24	4.08081e-25	1.79067e-24	-5.68358e-24	8.8735e-26	2.35182e-25	7.13419e-24	-3.48733e-25	1.19201e-24	2.25781e-24	3.98466e-25	-2.3544e-24	-1.09523e-24	6.81835e-23
1.94409e-26	9.74401e-26	3.26664e-25	-8.22883e-26	9.42604e-26	2.24047e-26	2.35718e-25	1.05242e-25	-2.0713e-26	4.54488e-25	5.31155e-25	-1.45863e-25	-1.63881e-26	-4.35501e-25	1.2247e-25	2.7686e-25	-2.37619e-25	-3.01154e-25	-4.75139e-25	-1.36235e-25	-1.99456e-26	3.00273e-25	3.14962e-25	2.09473e-26	-1.74651e-25	9.4114e-25	1.05966e-25	2.16269e-26	2.13383e-26	1.44029e-25	6.20192e-24
7.28244e-26	4.2129e-29	-4.27938e-26	-4.60216e-26	-1.47625e-26	1.95913e-26	4.23309e-27	9.88596e-27	-1.56947e-25	4.96895e-26	-4.60153e-27	6.80051e-27	-5.00421e-26	1.82248e-26	1.14757e-26	-2.2374e-27	-5.1182e-27	2.00339e-26	-1.02968e-26	6.01578e-27	-1.22904e-27	3.16957e-26	-1.31671e-26	-1.29135e-26	1.68773e-26	-2.05771e-26	-1.06571e-27	-2.97297e-26	-2.04827e-26	-4.00378e-26	7.39414e-25
-6.69628e-28	2.18297e-27	-7.7945e-28	2.32424e-27	1.34999e-27	8.2224e-28	-3.83634e-27	6.17824e-27	9.11887e-29	4.43286e-28	3.56561e-27	8.36111e-28	-6.1461e-27	6.36785e-27	3.04914e-28	-2.20263e-27	1.73939e-27	-3.31189e-28	5.15682e-28	5.88528e-28	1.0336e-27	-4.26714e-28	-1.37587e-28	4.02831e-28	1.74044e-27	8.12667e-29	-3.08256e-27	-1.99507e-27	4.59583e-28	4.00112e-28	5.10353e-26
6.891e-29	-6.67476e-30	-6.13062e-29	-5.74668e-29	-3.53199e-29	4.44121e-28	2.71747e-28	2.48307e-29	4.71755e-28	1.83994e-29	3.67807e-29	-1.5209e-29	1.25657e-28	5.69628e-28	8.35697e-29	-1.02839e-28	-6.30243e-29	-7.4546e-29	-3.58751e-28	-2.20676e-28	-2.6379e-28	-1.65085e-28	-2.21288e-28	2.182e-28	2.03582e-29	-1.21893e-28	7.00751e-29	7.67084e-29	2.88373e-28	-5.10203e-29	4.608e-27
1.22055e-30	1.85483e-29	1.12575e-28	7.59983e-30	1.47439e-29	-1.02102e-29	-5.11092e-32	-1.67932e-30	9.34723e-30	4.509e-30	3.73464e-31	-8.36955e-29	1.14252e-29	8.79678e-30	8.21924e-30	1.84011e-29	-1.10699e-29	-6.31957e-30	9.92094e-30	-1.74221e-30	7.40463e-30	-2.07148e-30	-2.19095e-31	-1.76157e-29	-1.13803e-29	-4.25996e-30	1.86556e-31	2.89171e-29	-1.29725e-29	9.41073e-30	4.34886e-28
-1.27087e-31	4.54174e-31	-6.14152e-31	2.31112e-31	1.97786e-30	5.56223e-31	6.17447e-32	2.89683e-31	-3.33776e-31	-7.61466e-31	8.51214e-31	-1.22245e-30	-1.22295e-30	-8.76033e-31	1.69328e-30	5.42622e-31	-3.96834e-30	7.22875e-30	2.32783e-30	-1.14411e-30	9.67604e-31	1.39249e-31	-7.30389e-31	-5.45494e-31	-6.0836e-31	-3.37179e-31	1.23916e-30	-2.87762e-31	-3.57136e-30	1.1898e-31	3.50304e-29
-1.56096e-32	-2.19439e-32	2.43792e-31	-3.04889e-31	-9.04442e-32	1.5728e-32	7.67764e-32	9.20857e-32	-5.58575e-32	2.13478e-32	3.62465e-32	-4.09633e-32	-3.46167e-32	1.13211e-31	-1.11935e-31	3.66694e-31	5.4541e-32	2.02992e-31	-2.43688e-33	-9.75313e-32	-2.91049e-32	-4.50125e-31	-5.2397e-31	4.38253e-31	-1.75424e-31	5.49148e-32	8.26418e-32	-1.11976e-31	6.85398e-32	3.50715e-32	3.96966e-30
-1.29372e-32	3.13989e-33	-3.80967e-33	-8.1889e-33	-1.23247e-32	-1.92102e-32	-5.51715e-34	-7.30084e-33	1.55731e-34	-1.49404e-33	-2.60901e-33	-4.81755e-32	4.80704e-33	-2.61067e-33	-1.2215e-32	1.11301e-32	-8.55091e-33	-2.06025e-33	-2.32927e-32	-1.53392e-33	6.39129e-33	-1.72818e-33	4.3997e-33	4.79409e-33	-1.25293e-33	2.96503e-33	-1.9489e-32	2.81322e-33	-6.16606e-33	-4.88717e-34	2.36586e-31
-5.32001e-33	-7.50655e-34	5.29816e-34	-1.36109e-33	-4.72218e-34	4.97605e-34	2.54095e-35	8.78621e-34	5.7893e-34	2.24554e-33	-3.95446e-34	-4.04012e-35	4.72325e-34	7.40863e-35	1.02573e-33	-6.2018e-34	1.97827e-33	-3.82231e-34	4.56539e-35	8.02767e-34	3.06731e-33	-9.09956e-34	2.61334e-34	-1.09273e-34	-1.60685e-33	-1.11936e-34	-1.14633e-34	7.8081e-34	-7.71878e-34	-9.37182e-34	2.71681e-32
-1.96221e-34	3.81067e-35	2.85502e-35	5.62313e-35	-8.14788e-35	2.71179e-35	-1.05587e-34	1.30143e-34	4.84719e-35	-1.35785e-34	4.01084e-35	2.34856e-35	-4.94065e-34	3.0463e-34	3.89654e-35	1.49367e-34	-2.9136e-35	-9.14091e-35	-3.0952e-35	6.84402e-35	9.18087e-35	2.68079e-35	-8.45071e-35	4.10942e-35	7.36296e-35	-1.24767e-35	2.05334e-34	5.96485e-35	-2.29199e-34	-1.93417e-34	3.13617e-33
-1.77782e-35	-8.81493e-36	-2.70079e-36	2.92126e-36	1.99892e-36	7.14293e-36	3.32273e-35	6.64776e-36	8.55901e-37	-4.30066e-37	-4.46456e-36	-3.8787e-36	6.72324e-36	-1.02483e-36	-6.25691e-36	-9.89187e-36	-3.66112e-36	-2.18074e-38	1.55701e-36	3.76197e-36	1.11663e-36	-7.64417e-37	-4.28202e-37	-1.33555e-35	1.1373e-36	2.86447e-36	3.84726e-36	1.07416e-35	1.91458e-35	9.04483e-36	1.86206e-34
-2.11165e-37	-1.16165e-38	-1.08862e-37	6.90131e-37	-3.63035e-37	2.55475e-37	4.37512e-37	-1.69428e-37	-1.4004e-37	1.50935e-37	-1.42777e-37	-7.43199e-37	-6.03263e-37	9.11219e-37	-7.16026e-38	4.47064e-37	-1.76197e-37	-5.28059e-37	-3.6238e-38	-4.38078e-37	-5.82069e-37	-5.86619e-37	5.8637e-37	-4.46239e-37	-1.03548e-37	5.15673e-37	2.01725e-36	3.05919e-37	-3.08876e-39	-5.10797e-37	1.22935e-35
4.56489e-39	-3.21266e-37	2.57589e-38	3.52741e-39	-2.34358e-38	-9.12372e-38	4.02826e-38	7.29382e-38	4.7097e-38	9.89498e-38	6.62225e-39	7.53336e-38	-9.21939e-38	-1.63583e-38	1.97141e-38	-1.81287e-37	5.90861e-38	1.14397e-38	5.89804e-38	1.07743e-37	-2.60469e-38	-4.03539e-38	-2.63156e-38	1.32146e-37	-4.48826e-38	-6.9369e-40	4.44037e-38	-1.16688e-38	1.73019e-38	-6.27377e-39	1.7079e-36
-1.63829e-39	1.17817e-39	4.31488e-38	-3.56431e-40	1.4166e-40	4.99717e-39	1.53763e-39	2.2298e-39	-8.25947e-39	-3.63663e-39	-1.44133e-38	-2.4695e-39	1.40264e-38	6.57813e-39	1.1145e-38	1.28914e-38	-1.65833e-40	1.23756e-39	-5.98563e-39	7.54819e-40	-2.19295e-40	-7.86277e-39	2.81739e-41	9.0128e-39	-1.97215e-39	-5.87678e-40	-2.99956e-39	1.44215e-38	-6.70109e-40	1.15707e-39	1.75723e-37
-3.88579e-39	-4.92481e-40	-1.73366e-40	-2.49579e-40	3.5233e-40	2.1893e-39	-7.4636e-41	-6.06961e-40	-1.08256e-40	2.10992e-41	-5.89312e-40	4.36254e-40	1.03367e-39	-5.78079e-40	1.83231e-40	6.97124e-40	-2.28497e-41	-1.91068e-40	-1.6857e-40	-4.29245e-40	6.24267e-41	4.89353e-40	5.56548e-41	9.67852e-40	-5.95125e-40	-2.09761e-39	-3.40402e-40	1.36119e-40	3.09981e-41	4.56245e-40	1.7715e-38
3.90582e-41	-1.30324e-40	4.86349e-41	-6.38469e-42	3.08022e-41	8.20687e-42	-1.1568e-40	-1.29324e-40	-2.44928e-41	1.50786e-40	-6.06039e-41	-1.14632e-41	-3.43769e-41	-1.0209e-40	-1.5065e-41	1.9178e-41	1.73935e-41	-2.17578e-41	-9.18104e-42	-5.42723e-42	3.02163e-42	-4.15549e-41	7.03935e-41	4.79135e-41	2.05067e-41	-1.73682e-41	-7.73983e-41	4.4084e-41	1.73723e-40	7.66276e-41	1.55282e-39
1.91408e-42	2.68703e-42	-3.61191e-42	1.50691e-42	-1.46597e-41	1.74072e-42	2.89177e-42	-1.40594e-42	6.19428e-43	1.45648e-42	-9.83036e-42	1.00949e-42	3.29536e-42	4.25381e-42	-1.61301e-42	-2.04237e-42	-3.33428e-42	-4.36833e-42	3.36361e-43	6.78345e-42	1.53628e-42	-7.08776e-43	2.77087e-42	-2.04101e-42	-5.39151e-43	1.44991e-42	1.35193e-42	2.6799e-42	-1.34548e-42	4.32446e-42	8.81086e-41
-1.92475e-44	2.6553e-43	-1.50237e-43	1.8697e-43	-7.80384e-43	-8.42073e-44	-3.03176e-43	9.93166e-44	-6.47574e-43	-1.6244e-43	2.37926e-44	-9.44839e-44	1.20302e-43	5.56022e-43	-2.86188e-43	5.17197e-44	2.54173e-44	5.12376e-44	4.05986e-43	2.26828e-43	9.60338e-44	3.88675e-44	-2.43167e-44	3.77209e-43	1.19063e-42	1.08789e-43	1.6054e-44	1.46325e-43	2.0499e-44	-2.61424e-43	6.82121e-42
-9.67594e-45	1.15393e-44	1.68461e-43	4.16399e-45	-2.62964e-44	1.52057e-44	1.27666e-43	8.0681e-45	-7.02752e-45	9.42136e-45	3.70797e-44	6.82204e-45	4.50346e-45	-9.09235e-44	2.07184e-44	-1.48772e-44	8.24386e-44	-3.31417e-45	-2.66839e-44	2.10903e-44	1.08626e-44	3.89007e-44	-4.11176e-45	1.4365e-44	1.35521e-44	2.37388e-45	2.30081e-44	5.31913e-45	5.21352e-45	7.94628e-45	8.21629e-43
1.06536e-45	2.3841e-45	4.4303e-46	4.21755e-46	-2.41019e-45	-1.6507e-45	-1.4286e-45	5.66755e-45	-6.93277e-46	1.39189e-45	1.57698e-46	9.94695e-46	1.47251e-44	4.10801e-45	1.9501e-45	-2.15132e-45	1.42067e-45	-1.71114e-46	-1.53964e-47	2.62093e-45	2.16088e-45	-2.28036e-45	1.38899e-45	-6.2583e-47	6.17564e-45	6.14216e-45	-2.56321e-45	-7.67054e-45	1.09683e-45	-2.63554e-45	7.80483e-44
-2.26164e-46	1.65004e-46	-1.00793e-46	1.19328e-46	2.67541e-46	-1.86781e-46	3.18126e-46	1.53032e-47	-1.23313e-46	1.46231e-46	8.78527e-46	1.67057e-46	-3.65656e-46	-4.46203e-46	-1.17273e-46	1.1633e-45	7.87085e-47	9.06014e-46	5.92031e-46	4.45797e-46	-2.6197e-47	3.23478e-46	3.87431e-47	-1.43786e-46	2.76487e-46	-1.68064e-46	2.30173e-46	-8.51987e-48	-1.16241e-45	-5.77455e-46	9.78446e-45
1.54378e-47	-3.84548e-47	-3.36978e-47	3.69362e-47	6.26444e-47	-1.61669e-47	6.62566e-48	-1.29626e-47	5.69815e-47	7.0029e-48	3.59441e-47	6.68081e-47	-1.31935e-46	-1.76782e-47	2.24793e-48	3.01627e-47	4.03851e-48	6.14534e-49	1.51758e-48	4.21985e-48	-1.64348e-47	3.54852e-49	4.79691e-47	-2.61547e-47	-4.41551e-47	7.09401e-49	-8.2936e-47	5.52832e-49	5.75251e-48	1.20806e-47	8.19177e-46
-1.08015e-48	1.02731e-48	-4.62473e-49	-3.64065e-49	1.33391e-48	-1.03984e-48	-2.66465e-48	1.36896e-48	-1.31112e-48	-2.542e-48	1.15895e-48	-1.68466e-49	-6.92348e-49	2.73597e-49	8.692e-49	1.40053e-48	1.00705e-48	6.79739e-48	2.0997e-48	1.0556e-48	-2.57907e-49	-3.96216e-48	-5.29039e-48	1.24469e-47	-2.6083e-48	-2.14325e-48	-1.2257e-48	-1.32999e-48	-4.13156e-48	-5.57973e-49	6.26715e-47
1.97658e-50	1.68994e-49	8.52776e-50	-2.64406e-49	-5.18686e-50	4.64755e-50	-1.43082e-49	-2.51371e-50	-5.99714e-49	-2.53004e-49	-7.36157e-50	-4.53596e-50	-2.0443e-49	-1.34545e-49	-1.90778e-49	3.48163e-50	4.06206e-50	-1.92224e-50	1.28412e-49	-2.65024e-50	-3.38967e-50	1.34463e-49	8.78441e-50	-3.64451e-50	3.42645e-49	1.69335e-49	8.20675e-50	2.92923e-50	-9.40332e-49	1.81065e-49	4.59341e-48
-1.80408e-50	-2.82223e-51	-2.84279e-50	1.26706e-50	-6.27028e-52	7.29229e-51	-1.84929e-50	1.99024e-50	-2.38792e-50	-3.29965e-50	8.07726e-53	-1.12617e-50	-1.2007e-50	2.34824e-50	1.49044e-51	-7.84849e-52	3.36872e-51	-3.01017e-50	-2.22273e-50	1.05164e-50	3.51717e-51	-1.29912e-50	3.37773e-51	-2.30072e-50	3.54257e-51	-3.73103e-51	2.36544e-50	-7.91059e-50	5.93331e-51	3.7422e-51	4.43076e-49
2.38232e-51	1.24026e-51	-7.73286e-52	-3.36973e-52	-1.98956e-51	-3.69456e-51	1.07399e-51	-2.01155e-52	-5.80387e-52	-4.51429e-52	2.56285e-51	7.43351e-52	-1.45553e-51	5.19132e-52	1.29664e-51	-8.61547e-52	2.53385e-51	7.13196e-52	1.98039e-53	4.46132e-51	2.05872e-51	3.10548e-51	-2.826e-53	3.18579e-52	-1.08386e-52	6.54726e-51	8.93511e-52	3.31423e-53	-3.28463e-51	3.45255e-52	4.46144e-50
-1.50026e-52	1.24891e-52	1.69639e-52	-1.16651e-52	1.33817e-52	7.35707e-53	-4.91578e-54	-1.11415e-51	-2.53056e-53	1.31908e-52	-7.30038e-52	-6.06062e-53	2.1957e-52	-1.57341e-52	2.9834e-52	-2.19762e-52	9.81118e-54	1.26612e-52	1.4655e-52	1.26271e-52	-7.4776e-53	1.17428e-52	-1.91006e-52	1.10036e-52	7.72863e-53	-8.54255e-52	-2.59776e-52	-1.68887e-52	-1.19967e-53	1.60818e-52	6.16604e-51
-7.56556e-57	-1.00813e-56	-1.70476e-53	5.91083e-54	4.5131e-54	-2.58505e-53	-1.49381e-53	4.80456e-54	4.24373e-53	2.24986e-54	1.8203e-54	2.70797e-54	-5.56122e-54	-1.00029e-53	-4.93729e-54	-7.13884e-54	1.12844e-53	-8.73807e-54	-7.25344e-54	-2.05809e-53	2.84562e-53	-1.02104e-53	7.38048e-54	2.61453e-54	4.82427e-54	-1.50892e-53	-3.94074e-54	8.34163e-53	-1.54343e-53	-2.21133e-53	3.91275e-52
9.17551e-55	1.37244e-55	1.20584e-54	-9.75078e-55	2.92009e-54	-3.13461e-55	1.84857e-56	2.32923e-54	-1.53038e-54	4.06455e-55	3.25965e-54	-1.96911e-54	-5.81983e-55	-1.54582e-55	-2.36579e-55	6.95889e-54	9.79247e-56	-8.75761e-56	-2.62328e-55	-1.80681e-54	-5.58015e-55	-7.44254e-56	1.65285e-55	2.18185e-54	8.43632e-55	-6.52448e-55	3.28698e-55	7.70687e-55	2.91182e-54	-2.46478e-54	3.71209e-53
-9.87585e-56	4.81655e-56	4.46479e-58	-4.67017e-56	5.28707e-56	3.47167e-56	5.60121e-56	-9.96277e-57	-2.60681e-56	-3.48594e-55	2.30161e-56	1.76952e-55	1.54947e-55	1.08783e-56	-9.6464e-56	-4.87061e-56	2.93689e-55	-1.04626e-55	-4.98782e-56	7.69371e-57	3.97039e-55	-2.67424e-56	3.1968e-55	-8.34041e-56	-1.3787e-55	1.48399e-56	-1.83746e-56	-1.35031e-55	-1.29076e-55	-8.46177e-56	3.03582e-54
-1.48989e-56	-1.29803e-57	-4.50451e-57	2.02369e-57	-1.26859e-56	3.63657e-57	-5.70506e-58	-5.87923e-57	-5.63572e-56	2.54186e-56	6.48243e-57	8.75651e-58	-5.11691e-57	9.54887e-58	1.68053e-57	4.73792e-56	4.7746e-57	-2.24993e-57	4.34341e-56	1.59214e-56	-1.49624e-56	8.19199e-57	4.34222e-57	-2.09751e-57	-1.56366e-57	1.6049e-56	5.89091e-58	-8.97841e-57	1.39587e-57	9.1345e-58	3.15226e-55
6.85884e-59	1.87271e-57	-5.58683e-58	7.74302e-59	6.45829e-58	4.67074e-57	-3.24842e-58	-1.22988e-57	1.44283e-58	-2.84588e-57	1.50878e-58	-2.88726e-58	3.87919e-57	-2.93164e-58	8.28609e-58	9.62255e-58	-9.30579e-58	-1.50462e-59	-6.43341e-58	-6.67701e-58	-2.68646e-57	-6.4206e-58	1.07928e-57	-1.88571e-57	2.71319e-57	-4.79221e-58	-4.09567e-58	-1.48747e-57	7.72425e-58	-2.08287e-58	3.3462e-56
4.68472e-59	-2.99848e-59	7.54029e-59	-1.71869e-58	1.44457e-60	7.06384e-59	-3.13119e-58	-6.44681e-59	-1.11494e-58	-4.95782e-59	-2.96069e-59	-2.40823e-59	-1.21796e-59	3.69294e-60	-3.13902e-59	-1.02962e-58	1.86475e-58	2.80017e-59	1.92549e-59	-1.89681e-59	-1.75875e-59	-8.41122e-60	-8.68152e-59	9.31401e-60	-1.65669e-58	1.99339e-59	1.81909e-59	-4.19931e-58	6.52992e-61	1.4057e-58	2.27854e-57
7.52729e-60	6.40818e-60	-1.91507e-59	-5.10233e-61	-1.39987e-59	3.18972e-60	1.75506e-60	-5.06502e-60	4.04717e-60	-1.51984e-59	1.74875e-59	1.4954e-60	-2.38169e-60	1.267e-59	2.57402e-60	-6.99765e-60	-5.63247e-60	-1.43289e-60	-4.16584e-60	3.34674e-60	-2.91354e-59	-2.32593e-61	1.38656e-59	-8.46671e-60	-2.91379e-60	5.00259e-61	-1.64383e-60	7.97334e-62	-1.07694e-59	5.24742e-60	2.07889e-58
-4.62952e-61	4.31623e-62	-6.01815e-61	8.79626e-63	-3.01617e-61	1.0523e-60	-4.66408e-61	1.2568e-60	8.69402e-62	1.90098e-61	-1.22681e-60	-3.91176e-61	1.35075e-60	9.69449e-62	-1.08139e-60	3.84332e-60	-7.17438e-61	-2.56002e-61	1.20544e-60	-9.01795e-62	-1.73647e-60	8.82949e-62	1.56365e-60	-3.81645e-61	6.28883e-61	6.73417e-61	-5.51391e-61	6.30875e-61	4.69281e-61	-3.62674e-61	2.18169e-59
1.11775e-61	-3.59565e-62	7.94778e-62	4.56013e-62	-7.49814e-62	4.09447e-62	7.41471e-63	7.61018e-62	5.12864e-62	9.09611e-64	1.33872e-62	-5.32414e-62	1.10226e-61	-2.67663e-61	4.28067e-62	1.15257e-62	6.97566e-62	1.14748e-61	-3.30531e-62	-4.13761e-62	9.117e-62	-3.5247e-62	6.73434e-62	5.42047e-62	-1.30316e-61	-1.27266e-61	-3.73017e-61	5.58028e-62	-3.01833e-62	1.73291e-62	2.26411e-60
-2.08269e-63	-8.24214e-64	-4.98364e-63	8.90386e-63	-1.33577e-63	-1.48635e-62	3.69303e-63	-3.60689e-63	-3.68694e-62	-2.14456e-64	6.56482e-63	-1.39187e-63	-4.31859e-63	-1.8477e-63	1.47075e-63	1.36649e-62	9.64552e-63	2.11241e-63	2.41343e-63	1.0823e-64	-9.41791e-65	-1.84395e-63	-4.14735e-63	-1.15249e-63	6.15648e-63	-2.84459e-63	-3.79869e-63	4.02991e-63	4.97036e-63	9.85096e-63	1.59805e-61
1.04015e-63	-8.61457e-64	-4.78893e-64	2.12837e-64	1.5578e-64	7.8111e-65	1.25538e-64	-1.30957e-64	2.80038e-64	1.4351e-63	-4.66869e-64	2.975e-64	-2.83054e-64	-1.47874e-63	1.88308e-64	-3.30442e-64	2.07313e-63	-6.05736e-64	-8.57336e-64	-4.98349e-64	1.44905e-64	-8.8881e-65	3.45524e-65	-4.81976e-64	2.22776e-64	-2.35641e-64	-1.50875e-63	6.82891e-65	-2.65711e-64	4.66465e-64	1.53963e-62
1.07118e-64	-3.21771e-65	3.051e-65	-9.59987e-66	-3.54534e-65	-4.03939e-65	2.35593e-65	-6.73124e-65	1.73386e-65	3.54436e-65	-3.32925e-65	1.62327e-65	1.53985e-65	-1.17418e-64	-5.86658e-66	1.32111e-65	4.21044e-65	-1.2354e-64	7.33784e-66	-6.0752e-66	-1.69408e-64	1.27595e-65	7.42784e-65	-6.54196e-66	7.95547e-65	-1.84996e-65	-7.41654e-65	-8.96647e-65	1.191e-64	1.29305e-65	1.43629e-63
-5.26908e-66	-1.41715e-67	-1.88472e-66	-2.35366e-66	9.56077e-67	2.03753e-66	1.49907e-66	-1.00516e-65	3.38937e-67	3.56423e-66	9.97773e-66	-4.52363e-67	-1.60489e-67	-1.34399e-66	5.03456e-66	-2.21768e-67	2.17589e-66	-7.71189e-66	6.61729e-66	5.76658e-66	3.53115e-66	2.6111e-66	-2.05145e-66	-1.24619e-66	3.78112e-66	1.016e-66	-1.84916e-66	2.89147e-66	-4.99008e-66	3.27422e-66	9.48011e-65
-1.71966e-67	2.02019e-67	-2.06751e-66	-5.02424e-68	-1.40217e-67	-2.74763e-67	-2.68671e-67	-3.60976e-68	-9.22535e-67	9.41634e-68	-5.74243e-67	2.60251e-67	-2.56379e-68	4.97218e-67	-2.68749e-67	-5.34073e-67	3.23203e-67	5.29238e-67	7.96987e-68	2.71533e-67	-1.60027e-67	3.88939e-67	-7.70773e-67	-9.34136e-68	5.28491e-67	-5.31279e-68	-2.05104e-67	9.02012e-68	1.48619e-68	-1.00758e-66	1.09045e-65
-1.74032e-68	7.91627e-68	-6.04862e-69	3.56825e-67	1.82297e-68	-3.33208e-69	2.64797e-68	-2.52359e-68	5.00565e-68	-5.53665e-69	-2.22916e-68	3.5081e-69	2.93379e-68	1.74499e-69	-2.54698e-68	-2.27633e-68	1.45516e-68	7.92581e-69	7.05159e-68	-6.00743e-69	-3.10963e-68	2.15485e-68	1.03905e-68	-5.96007e-69	-1.10842e-68	8.6456e-69	4.90471e-68	7.57833e-69	2.42348e-68	-3.26436e-68	9.94656e-67
-3.56381e-71	-7.95559e-69	-2.1658e-69	5.72877e-69	-6.09303e-70	-2.10677e-70	-7.75791e-69	6.51677e-69	-2.82328e-69	6.1821e-69	-1.43767e-69	1.73006e-69	4.54373e-69	3.62294e-71	1.62573e-69	-4.62329e-69	-2.24345e-69	-1.85189e-69	1.76793e-69	1.90199e-69	-2.36026e-69	2.24837e-69	5.08427e-70	2.0816e-69	-1.06015e-69	-5.9556e-70	3.63308e-69	-5.36055e-69	-1.64795e-70	-1.57747e-69	8.13381e-68
-2.80128e-70	7.18175e-70	3.86351e-71	1.75444e-70	3.61975e-71	1.57356e-71	-1.49208e-70	1.18446e-70	2.57837e-71	-6.5003e-70	-1.07263e-69	-2.91257e-73	4.42948e-70	2.48233e-70	8.48088e-71	6.88833e-71	3.84859e-70	-4.76231e-71	-3.40434e-70	-9.00826e-72	-8.5559e-72	-2.3005e-70	8.6284e-72	1.06769e-69	-2.5682e-70	-2.91572e-70	3.18986e-70	-2.31951e-70	7.68358e-70	-2.13535e-70	8.30364e-69
-1.50662e-71	8.05527e-72	2.12681e-71	-3.48882e-71	1.97496e-71	1.52899e-71	-9.69235e-71	-7.21872e-72	2.17705e-71	5.87891e-72	-1.99584e-71	4.62978e-71	4.32009e-72	-1.6385e-71	-1.80986e-72	-3.13935e-72	-3.44794e-71	2.34277e-71	-5.27395e-72	-7.17598e-72	-1.63075e-72	-4.54656e-72	-9.05755e-72	-4.49431e-72	2.23763e-71	-8.50614e-72	2.64698e-72	-7.56347e-71	-3.21456e-72	1.72472e-71	5.57732e-70
-1.94847e-72	-3.23618e-73	1.46764e-73	-9.86241e-73	4.03529e-73	-1.09663e-74	6.31672e-73	1.61896e-72	-1.58506e-72	4.62357e-72	-1.76582e-72	-3.73926e-72	4.08674e-73	1.73642e-72	2.53291e-73	3.55134e-72	-3.01483e-72	-2.3141e-72	-7.19707e-73	-9.06627e-73	-6.76479e-73	7.69473e-73	-3.61556e-72	-1.73128e-72	-5.06839e-72	2.86822e-72	6.59807e-72	-1.58636e-72	2.34409e-72	-3.11672e-73	5.62585e-71
2.00142e-73	-2.1485e-73	1.82231e-73	-4.8904e-74	-2.3638e-73	5.73159e-74	1.2996e-73	1.14416e-73	-1.8532e-72	-5.97815e-73	-1.05272e-73	5.5255e-73	7.83097e-74	2.28279e-73	-2.05486e-74	3.15625e-74	-9.2798e-74	-1.00059e-73	6.51907e-73	2.34535e-75	-2.29952e-74	-2.9986e-73	-1.93317e-73	-7.06989e-74	2.3078e-73	8.70202e-75	-3.73339e-73	-1.70095e-73	1.0869e-73	-3.69018e-73	7.34634e-72
-1.70615e-73	-1.02368e-74	-4.9797e-74	4.29643e-74	4.12071e-75	-3.02111e-74	-3.67077e-74	1.67478e-75	-2.35127e-75	3.12315e-74	-2.54408e-75	-1.72555e-74	1.03554e-75	-4.09827e-74	1.37737e-74	-6.71584e-74	-1.72284e-74	6.43537e-75	-2.45162e-75	-3.24146e-74	-5.6106e-76	4.45839e-74	-5.12278e-74	8.17367e-75	-2.05919e-74	5.58085e-75	6.60093e-75	1.59312e-74	-1.89565e-76	5.17027e-74	7.86333e-73
2.73658e-77	1.16973e-75	-1.98215e-75	-1.74215e-76	-1.54816e-75	-1.35872e-75	-3.0541e-75	1.53109e-75	-2.245e-75	-4.09101e-75	-4.30199e-75	8.94547e-77	6.77819e-75	4.31002e-76	-1.4713e-75	-1.24518e-75	3.64985e-75	3.79304e-76	-4.68547e-76	9.36958e-76	-5.67177e-75	-4.18678e-75	-1.37097e-75	-9.13886e-75	4.08679e-76	2.91262e-78	2.4495e-76	1.08401e-75	-1.47041e-75	6.79475e-77	6.05806e-74
7.28394e-77	3.36287e-77	-1.76344e-76	-8.88776e-77	4.25176e-77	2.64637e-77	-1.28016e-76	-4.25482e-77	6.00225e-77	4.27578e-76	-2.4173e-76	-8.89459e-78	-7.43981e-76	-2.73033e-76	1.69732e-76	-4.08322e-76	-1.48725e-77	1.28842e-76	2.68097e-76	8.35076e-76	1.07688e-77	1.52092e-76	3.20655e-77	2.89369e-76	1.16054e-76	-2.18915e-77	-4.54878e-77	2.71037e-76	8.64543e-78	-3.37262e-76	5.47609e-75
-3.72819e-77	4.60241e-78	-3.69767e-77	2.50571e-78	-1.9108e-78	-3.07376e-77	-9.64874e-79	7.17169e-77	1.63796e-78	2.95286e-77	-1.40514e-77	-1.15658e-77	7.45741e-78	-7.91685e-79	-2.40917e-78	3.72565e-77	1.81103e-78	-1.92159e-77	-7.82081e-78	4.78686e-78	2.33904e-78	3.61978e-78	-2.75111e-79	-2.72125e-78	2.27e-79	-2.18019e-78	-1.66501e-77	1.40456e-77	9.82379e-78	1.61087e-77	3.93021e-76
3.05226e-79	-7.09535e-79	-1.23517e-78	3.19795e-79	1.00774e-78	3.87485e-79	-1.04938e-79	2.24684e-79	-1.4942e-78	4.46024e-79	-1.66889e-79	-4.83545e-80	1.15476e-78	4.79817e-79	2.79981e-78	-9.78604e-79	-8.2248e-80	2.55321e-79	-1.21673e-79	2.0546e-79	1.13429e-79	-2.51547e-78	-5.17626e-79	-2.45061e-78	-1.10626e-79	-2.9061e-78	4.38293e-79	1.20706e-78	1.68596e-78	2.28462e-78	2.67575e-77
1.98804e-80	-2.12963e-79	1.71674e-79	2.36495e-79	5.60966e-80	2.70449e-80	4.13723e-79	3.69027e-79	1.62716e-79	4.41949e-80	6.63379e-80	1.35757e-80	-4.44495e-79	-1.15106e-79	-9.17802e-81	-6.6136e-79	-3.21729e-79	1.49633e-79	-5.63606e-80	-5.15907e-79	-9.94409e-81	-2.90651e-79	-1.7963e-80	2.1557e-80	-2.63173e-80	-3.40906e-79	-2.9021e-80	9.23829e-80	1.00262e-81	2.38561e-80	4.9211e-78
8.7425e-82	5.23808e-80	-2.5127e-81	9.0364e-82	-1.76231e-80	-6.73556e-81	1.26162e-80	-5.72896e-82	-3.8838e-82	1.96972e-81	-7.10254e-81	-7.82073e-82	-1.36873e-81	-2.95478e-81	-1.7989e-82	-9.85907e-82	2.92932e-82	-1.6264e-81	1.10715e-80	-3.23852e-80	1.04053e-80	-2.5812e-80	-2.24354e-82	-1.13613e-80	-1.33559e-80	-3.45902e-80	-1.12473e-80	-2.01918e-80	2.56304e-80	-9.82971e-81	3.17975e-79
-3.6331e-82	7.41894e-83	-6.173e-82	-1.90619e-82	4.06625e-82	-1.7313e-81	-2.25747e-82	-2.40405e-82	1.7835e-82	-1.20676e-82	-2.63067e-82	-4.22438e-82	-1.25718e-81	2.04236e-82	1.05162e-82	8.6185e-83	-1.77705e-81	-9.66833e-82	-1.16127e-81	6.53156e-82	3.22763e-83	3.09164e-82	-3.04149e-82	7.59409e-82	-5.3883e-82	3.91911e-82	-1.36084e-81	1.37281e-82	7.29025e-83	-5.5969e-82	1.55116e-80
-6.17468e-83	-1.12242e-82	-1.2176e-82	-2.05478e-83	-7.0877e-83	-1.6178e-83	-2.91612e-83	9.91223e-83	-6.76947e-83	1.89565e-82	5.4303e-84	3.45799e-83	6.32242e-84	-8.00053e-83	-6.10111e-83	-2.77463e-83	-4.34567e-83	3.33274e-84	-6.84973e-83	1.46894e-82	-2.62132e-82	7.21674e-83	2.79098e-83	1.037e-82	2.68684e-83	-9.19399e-83	3.2413e-82	-1.44103e-83	-1.89564e-83	1.36598e-82	2.34498e-81
-2.10541e-84	-3.52773e-85	-1.35793e-83	-8.51204e-84	-1.22479e-83	-1.47197e-84	-5.68846e-85	1.17742e-83	-3.31103e-84	-1.44106e-83	-6.30642e-83	1.68301e-84	9.34438e-85	-2.88349e-85	-9.93006e-85	1.29545e-83	2.97706e-83	3.59171e-84	1.47454e-83	6.80454e-84	-5.4422e-84	-4.45414e-84	-2.28039e-83	-1.55656e-83	2.56896e-83	-6.36047e-84	4.76628e-84	1.04583e-84	2.1862e-84	-4.58287e-84	2.96061e-82
1.3692e-85	-5.75498e-85	-4.0335e-84	6.45958e-85	-1.5788e-86	-3.02431e-85	-1.27676e-84	-4.32009e-85	7.25825e-85	-1.35016e-85	7.25524e-85	2.54006e-85	-6.84737e-85	-5.78043e-85	-1.30606e-85	1.12942e-84	6.03476e-86	1.24356e-84	1.29395e-84	-3.88586e-85	-1.64683e-85	-4.59851e-85	-3.35586e-85	-8.44129e-85	2.47803e-85	1.57688e-84	-1.94908e-85	5.93486e-87	-3.16611e-85	-1.15706e-85	1.90306e-83
9.76279e-86	1.71156e-85	-6.28683e-86	1.54811e-85	7.6808e-86	1.20294e-85	6.32019e-86	4.68329e-87	-1.59188e-87	7.72948e-86	-4.27029e-86	-2.05937e-86	3.07709e-85	3.52248e-86	1.63958e-86	-1.09636e-85	-5.02659e-86	2.3236e-86	-1.29989e-86	5.88803e-87	2.19386e-86	4.73178e-87	-7.1589e-87	-1.20938e-86	-7.58252e-87	-3.14041e-85	1.25394e-86	9.12354e-86	6.5791e-86	-5.5652e-86	2.04775e-84
-5.15167e-87	-4.56286e-87	6.87488e-87	5.28255e-87	9.62324e-88	5.20431e-88	1.17402e-86	-1.56185e-87	-2.59086e-87	-3.07223e-87	3.28114e-87	-2.63367e-87	-3.48265e-88	-2.43803e-88	7.27147e-87	1.88012e-87	-6.24019e-87	1.95402e-87	1.16109e-86	-1.60171e-86	-5.43646e-87	-7.9245e-88	3.1766e-87	-4.72648e-87	2.75984e-88	9.03255e-87	-8.81595e-88	1.23579e-86	2.49426e-88	7.07433e-88	1.31437e-85
-1.142e-88	-4.16092e-88	-1.24529e-87	2.61056e-88	1.60848e-88	-4.03168e-88	3.37669e-88	3.19535e-88	-1.14138e-87	-4.75528e-88	-3.46108e-88	-6.08748e-88	-3.42558e-88	9.07245e-89	2.90763e-88	1.667e-89	9.21171e-89	1.0046e-87	-8.0626e-88	7.39083e-88	-4.50328e-88	-1.68691e-87	1.56748e-87	7.67701e-88	2.49251e-88	7.54949e-89	1.1663e-88	9.98339e-88	8.7577e-89	-2.3739e-88	1.54495e-86
3.67043e-89	-1.57258e-89	4.88199e-89	-5.74284e-89	5.57594e-89	-1.20122e-90	7.88827e-89	-9.38864e-91	7.8035e-89	-2.2159e-90	-1.6343e-89	-3.53647e-89	-2.97772e-89	3.55293e-89	-1.64728e-89	-7.11564e-89	6.65041e-90	3.69537e-89	-2.9708e-88	-1.13023e-89	-6.92983e-89	-3.30286e-90	3.28044e-89	9.60541e-89	-1.24483e-89	-4.98878e-89	1.10022e-89	-2.25435e-90	-1.26823e-89	3.6326e-89	1.2584e-87
3.6383e-90	-3.54576e-91	1.66324e-90	4.69357e-91	2.32083e-89	1.26054e-90	-1.07464e-90	-1.87457e-90	6.44954e-92	-3.3338e-90	-1.66859e-89	1.35173e-89	5.03179e-90	3.28986e-90	7.6012e-92	1.25056e-90	-1.33398e-89	-5.78709e-91	-2.16758e-90	4.4213e-91	-1.34165e-90	1.55329e-90	5.50663e-90	-2.22234e-91	-4.68484e-90	2.53477e-90	-4.78665e-90	-1.264e-90	-3.05627e-90	8.39231e-91	1.19111e-88
7.22398e-92	1.58925e-91	1.01878e-91	-1.19036e-90	-2.97433e-91	-3.17455e-91	-4.32849e-91	6.49292e-92	-1.37562e-91	-1.50148e-91	-3.00561e-91	-7.04368e-92	-2.6251e-92	-3.99626e-91	-1.13083e-92	1.48693e-91	3.34546e-91	-5.08748e-91	-2.15707e-90	-1.80613e-91	-9.70826e-91	-2.77929e-91	-1.92492e-91	-1.78232e-91	5.5638e-91	9.31351e-91	-7.65295e-92	5.86867e-91	-7.83003e-91	-7.16877e-92	1.16869e-89
-3.91903e-92	3.09237e-92	2.62299e-92	1.34192e-92	-2.80819e-91	-7.10679e-92	2.60249e-93	1.33839e-92	-2.38019e-92	7.93621e-93	-3.05063e-92	-1.63907e-92	-2.36099e-92	6.41145e-92	-3.4607e-92	2.26419e-93	-2.17543e-92	-2.40092e-93	4.40245e-93	-2.47789e-94	1.70322e-92	-1.43315e-92	9.48294e-93	-1.24915e-92	5.74238e-92	2.95885e-93	7.12417e-94	6.12599e-92	8.85856e-93	2.50078e-92	9.19232e-91
-8.3974e-94	-6.06546e-94	-2.65219e-93	-1.24209e-93	-8.63788e-94	1.04007e-93	6.19294e-94	-1.12202e-93	1.62799e-93	7.58448e-94	-2.42962e-93	-3.01329e-95	-4.07381e-93	6.15313e-93	-5.13133e-93	1.9281e-92	-1.52483e-93	3.70111e-94	2.55012e-93	-2.18883e-93	2.07797e-93	4.51914e-94	-9.05448e-94	6.68551e-93	-1.02309e-93	-5.22232e-93	-3.70977e-93	-4.97464e-93	4.9548e-95	-4.87599e-93	8.50813e-92
1.17759e-94	1.54343e-94	4.61931e-95	2.6049e-94	-4.99289e-95	6.61565e-95	6.69855e-94	7.77227e-95	-1.99288e-94	-1.86507e-94	5.11864e-95	1.58004e-94	-8.13097e-94	2.04329e-94	-7.71974e-94	4.2901e-94	2.58596e-94	-1.25992e-93	-6.79138e-94	2.05411e-94	-2.20187e-95	-3.59076e-94	7.51605e-96	3.42425e-95	-1.62253e-94	-8.83842e-94	2.31691e-95	3.86662e-95	5.29569e-95	1.38241e-95	8.25648e-93
8.92073e-95	1.05237e-95	-6.15049e-95	-1.1981e-96	-2.47937e-95	-3.41962e-96	1.325e-95	-8.60134e-97	2.15318e-95	6.74888e-95	2.16444e-96	4.52014e-95	-1.39966e-95	-1.00386e-95	6.26653e-95	2.33184e-95	-1.28345e-94	1.92565e-95	-6.32649e-97	-1.58106e-95	1.53819e-95	-9.73856e-97	1.30294e-94	-2.12721e-95	-3.69145e-96	-1.38766e-95	4.88382e-95	6.70784e-96	3.72184e-96	8.26521e-95	9.42617e-94
7.49773e-97	3.23997e-97	-2.04915e-98	2.54484e-96	-5.02802e-96	-3.03026e-96	4.41097e-96	-4.13079e-97	9.97237e-97	1.94874e-96	7.5946e-96	-6.37063e-97	-9.66128e-97	1.82251e-96	5.93139e-98	-4.48372e-96	-3.01177e-96	3.2542e-96	3.19181e-96	2.82266e-97	-6.15623e-97	-2.63328e-97	3.3273e-96	2.05547e-96	-5.85411e-97	-6.45465e-97	-5.00477e-96	6.30442e-96	3.78728e-97	-1.87451e-96	6.58258e-95
2.55238e-98	-4.56658e-98	7.77348e-98	1.1496e-97	-5.17852e-98	-2.27874e-98	-2.75427e-98	1.2533e-97	3.57183e-101	-1.41842e-97	-2.35983e-97	4.35031e-98	-3.17095e-97	-4.52439e-99	3.9539e-97	-6.24107e-97	-1.78541e-97	-8.79653e-97	2.37745e-98	-1.13874e-97	1.60545e-97	1.40669e-97	3.04703e-98	-9.70082e-98	-7.00467e-97	-4.17503e-97	3.09657e-98	-4.09785e-98	-3.34498e-97	1.61788e-97	5.56454e-96
4.84075e-98	5.58367e-99	-2.15106e-98	-4.51213e-98	3.40573e-98	1.54902e-99	5.53886e-98	-3.23651e-98	-3.29569e-100	1.14666e-98	-2.92045e-98	-3.11162e-99	-1.34844e-98	-1.10546e-99	6.77516e-99	-1.16471e-98	-2.50945e-99	4.82915e-98	-2.02373e-98	2.19965e-98	2.35267e-98	6.67528e-99	1.14753e-98	-2.41401e-99	-3.07023e-98	-3.61356e-99	4.44917e-99	-8.10589e-99	-1.24482e-98	4.38452e-100	5.17991e-97
-6.50182e-99	-2.47351e-100	1.90016e-99	6.98658e-100	3.94415e-101	7.40389e-99	-1.39735e-99	-4.04609e-100	1.93149e-100	-2.26089e-99	-3.61135e-99	4.5073e-100	-1.13437e-100	-1.61931e-100	1.45825e-99	-2.31182e-100	2.82637e-100	-2.89772e-99	5.34678e-100	-4.20795e-99	1.21698e-100	-2.96925e-99	-1.08109e-99	-2.8747e-100	2.46263e-100	-3.72959e-99	-6.6714e-100	-1.82404e-100	-1.0212e-100	-3.94927e-100	4.47791e-98
-8.73148e-100	-5.81794e-101	-4.99667e-101	-1.2542e-100	3.04815e-100	-5.05418e-101	-2.94602e-100	2.27337e-101	-1.07921e-100	3.26315e-101	6.83906e-100	-9.98603e-101	-1.34561e-100	-6.35804e-103	-1.5396e-101	1.45756e-100	-2.47134e-101	-4.39427e-101	3.3677e-100	6.81626e-102	-5.01896e-100	4.06877e-102	9.51582e-101	-5.53784e-101	2.3135e-100	2.3093e-101	2.43992e-102	3.62082e-101	1.17645e-100	-7.0847e-101	4.5504e-99
-5.76155e-101	-1.8431e-101	6.86913e-102	-2.70012e-102	1.49588e-103	-4.03156e-101	6.55565e-102	9.92963e-101	2.13278e-102	-2.10113e-101	-9.99096e-102	3.41289e-102	-1.11952e-102	-8.83633e-103	-5.41171e-102	-1.68962e-102	6.26224e-102	-6.67597e-102	-3.39157e-102	-2.1011e-101	-6.6554e-102	-6.4234e-102	-2.73976e-101	6.84781e-102	-1.7733e-101	1.47086e-101	1.38127e-101	1.03379e-101	7.37861e-103	4.19508e-101	4.61531e-100
-1.35194e-102	-9.81452e-103	7.02568e-103	-2.3909e-102	1.07237e-102	4.34504e-102	-8.40152e-103	1.64252e-102	-4.98327e-103	-1.84924e-102	-6.64092e-104	7.36989e-103	-3.02459e-102	2.12764e-103	4.30705e-103	-1.23392e-102	2.14611e-102	-1.93379e-102	4.82907e-102	2.52572e-102	-1.17944e-102	2.49195e-102	-2.29435e-102	-4.6743e-103	-8.14476e-103	1.46667e-103	-9.99832e-104	1.59695e-102	5.9281e-103	-1.72217e-103	4.26708e-101
1.21987e-103	1.22882e-103	-6.77776e-103	-3.71991e-104	7.16561e-104	9.99649e-104	-2.43838e-104	7.68096e-104	3.87159e-104	-3.08071e-104	1.46185e-104	-3.67079e-104	-2.72731e-104	-3.69753e-104	-8.54448e-105	2.11412e-105	3.76931e-104	4.53118e-104	-2.81144e-104	-3.20082e-103	2.25356e-103	4.60547e-104	8.43028e-105	-3.52212e-104	1.28264e-104	-1.31346e-104	1.49133e-103	7.50336e-104	1.0927e-103	7.78723e-104	2.61195e-102
6.25813e-106	6.26824e-105	-3.15507e-104	2.97582e-106	-5.05916e-105	-5.7655e-105	-8.97354e-105	-1.06432e-105	-9.08994e-105	-4.29644e-105	-3.05891e-105	7.68188e-105	-4.32953e-105	3.66497e-105	2.52783e-104	2.98273e-104	-9.78029e-106	2.88532e-105	-1.00433e-105	2.29162e-104	-4.74582e-105	-3.17035e-105	-1.63876e-105	7.95586e-106	9.8708e-106	-4.05301e-105	7.96875e-105	-5.31428e-105	3.14207e-104	-2.52949e-104	2.60005e-103
1.7102e-106	-2.5078e-106	-2.3581e-106	-6.96509e-107	5.11515e-106	7.22902e-106	5.49747e-106	-4.08286e-106	-1.92029e-106	6.05082e-106	-2.31901e-105	-1.05749e-105	3.78281e-105	3.88511e-106	2.12193e-106	-1.33626e-106	5.75603e-106	5.23488e-106	4.5905e-106	1.98861e-106	-1.712e-106	-1.09185e-105	-7.70132e-107	2.26455e-105	-1.4648e-105	3.23114e-107	-9.97884e-106	-1.29602e-106	-4.62606e-106	1.50862e-105	2.15679e-104
7.86338e-107	-1.20469e-106	-2.47372e-107	-3.39333e-106	-3.38328e-108	-3.33774e-107	1.29878e-106	-8.99046e-107	2.32436e-106	-5.77943e-107	-7.92082e-107	2.3357e-106	-7.31595e-107	-1.69441e-106	8.58874e-108	-4.27796e-107	1.06118e-106	-4.82701e-107	-3.0247e-106	5.42173e-108	-4.39098e-107	-1.33169e-106	8.51801e-107	1.88364e-107	3.56705e-107	2.0592e-107	2.72716e-107	-5.02378e-107	5.88705e-107	-1.89193e-107	2.67163e-105
2.12091e-107	1.19015e-108	-3.46704e-108	1.11093e-108	2.25688e-108	-2.8581e-110	-1.27079e-108	1.62488e-107	-2.44924e-108	1.40706e-107	1.60307e-108	7.57799e-109	-1.27018e-107	2.12445e-107	6.02704e-108	-4.16989e-108	5.3124e-108	2.46477e-109	-1.51508e-107	-2.24315e-107	-1.71254e-107	-2.79473e-108	2.81529e-108	1.72263e-108	-2.32225e-107	5.21428e-110	-1.29283e-107	-8.50732e-108	-8.58557e-108	1.10426e-108	2.31805e-106
1.24405e-109	6.99216e-109	-1.19821e-108	3.76324e-110	-1.56021e-109	4.77133e-109	1.87833e-109	-1.1513e-108	1.25992e-109	2.43934e-109	7.22021e-110	3.22195e-109	1.73432e-108	-4.90639e-109	3.98767e-109	-9.78648e-110	7.27737e-109	3.09402e-108	6.63496e-109	1.17491e-108	-1.28214e-108	-2.00388e-108	1.57847e-109	-2.6074e-108	2.34409e-109	6.18493e-109	1.04117e-109	1.90084e-109	3.47104e-109	-5.32699e-109	2.1256e-107
6.0275e-110	4.50421e-110	2.91344e-110	3.91861e-110	3.49844e-110	2.59103e-110	-4.56026e-112	-2.65241e-109	6.93089e-110	-7.81098e-110	-7.29209e-110	-1.28865e-109	1.21514e-110	1.84054e-109	1.03781e-110	1.41103e-110	2.03735e-110	3.33179e-111	1.00922e-110	8.55019e-111	-3.99371e-110	3.84182e-109	-3.47804e-110	-2.39779e-110	-7.60483e-111	2.52512e-110	2.84387e-110	4.76991e-110	-2.69671e-110	2.57219e-112	1.73157e-108
3.98906e-111	2.81996e-111	-2.8486e-111	-2.98459e-111	1.51665e-112	-3.85631e-111	2.83526e-111	8.27231e-112	1.28095e-111	2.56153e-111	-6.15275e-112	-1.92006e-111	-9.78077e-111	-9.71988e-111	-2.11382e-111	8.94132e-111	-1.11647e-110	6.50323e-112	8.17107e-111	6.27996e-111	-1.10014e-111	3.29181e-111	-1.27953e-110	-1.74774e-111	4.78064e-111	2.28082e-111	-5.05891e-111	1.29953e-111	-1.59488e-111	-3.49481e-111	1.20957e-109
1.95399e-112	7.44432e-113	-2.89673e-112	-7.42903e-112	2.02208e-112	-7.01673e-112	-2.17323e-112	2.13147e-112	6.30607e-113	-6.01574e-112	4.06024e-112	1.46021e-112	2.41394e-111	-6.58862e-112	-1.16724e-112	-2.98506e-113	-3.10036e-113	-1.05696e-112	8.99793e-113	-6.36076e-113	9.16209e-113	-4.34611e-113	-5.85823e-113	-7.52112e-112	2.71e-112	2.34124e-113	-3.70928e-112	1.08575e-112	1.46453e-114	-1.23006e-112	9.20727e-111
-9.59518e-113	2.51463e-113	-2.02173e-113	-8.01753e-114	-8.35603e-113	-7.27687e-115	7.64601e-114	-2.55032e-113	1.56194e-113	-5.50069e-113	4.21557e-113	-2.03219e-115	1.36634e-113	-9.05027e-114	-1.2353e-113	2.93844e-113	2.1086e-113	-1.6516e-113	-1.73873e-112	-1.00161e-112	8.13034e-114	-2.55577e-113	-1.00653e-113	-6.2913e-113	1.14365e-113	2.09734e-113	2.93717e-114	-5.79267e-113	-7.51932e-113	3.94162e-115	1.03137e-111
-1.71566e-114	-5.22913e-114	7.12249e-114	1.12565e-114	-1.28118e-114	1.41661e-114	-4.01957e-115	-1.40444e-114	4.50764e-114	3.94901e-113	-6.72395e-115	-5.85523e-115	1.24008e-114	2.19846e-114	-6.54066e-115	6.86932e-114	3.45902e-114	1.77909e-114	3.21954e-114	-8.56558e-114	-2.39907e-114	4.98871e-114	-2.01113e-115	-4.91763e-114	1.4886e-114	2.97503e-114	-2.13167e-114	-5.14241e-114	1.11189e-114	2.29635e-115	1.18524e-112
1.08479e-115	-2.42715e-115	6.75898e-115	-1.45977e-116	9.4761e-116	-4.91918e-115	-4.81842e-116	-2.86548e-116	-3.87426e-116	5.54609e-116	1.42668e-116	-2.36187e-114	3.30944e-115	-1.93181e-115	-3.76831e-115	-8.34973e-115	1.29225e-115	-5.66657e-116	-1.8056e-115	1.79752e-115	9.141e-115	4.99426e-115	-3.47687e-118	-8.32222e-117	-4.97441e-115	1.38073e-115	-1.41285e-115	4.52255e-116	-4.8477e-116	1.80409e-115	8.93079e-114
-6.58379e-117	-9.16222e-117	-8.39595e-118	-2.99148e-116	-2.07253e-116	-9.01712e-117	-3.40606e-117	9.69021e-116	3.81501e-117	3.66926e-116	-4.86659e-117	-2.50093e-116	-1.10788e-115	4.06211e-116	-2.58512e-117	7.87687e-117	-2.3556e-115	2.23994e-116	-1.24202e-115	1.73568e-116	-1.07553e-115	-5.50728e-117	3.63961e-116	2.11657e-116	6.98956e-117	-8.00811e-117	1.30137e-116	3.84541e-116	3.05613e-116	3.98222e-116	1.11579e-114
2.25068e-117	2.37918e-117	3.10118e-117	-1.27497e-117	2.49138e-118	8.71568e-118	-9.66149e-118	-1.15667e-117	-2.56569e-117	1.0523e-116	2.87708e-118	1.20235e-117	7.03412e-118	-4.3694e-118	-4.60946e-118	-8.2126e-118	6.28732e-118	-1.61371e-117	3.67256e-117	2.11609e-117	-2.91005e-117	1.12935e-116	-3.06005e-117	9.05312e-118	-1.97641e-118	-1.07188e-117	1.05947e-117	2.39948e-117	1.00552e-117	-2.60896e-117	6.37938e-116
-1.95974e-118	6.97014e-119	1.95845e-118	-1.58905e-118	2.859e-119	-8.05972e-119	-1.33733e-117	-1.66233e-118	8.06723e-118	2.40456e-120	-3.34044e-119	1.9525e-118	-4.45863e-118	-2.21605e-119	-2.96261e-118	-1.13063e-118	2.80108e-119	-1.17359e-118	1.40619e-118	2.03464e-119	-1.69869e-118	1.28152e-119	1.00184e-118	-4.02706e-118	-7.31421e-118	-5.35261e-119	2.35594e-118	-1.34208e-118	-3.33313e-119	2.03612e-118	6.53191e-117
-9.23571e-120	3.51874e-119	-9.15604e-119	-1.98281e-119	1.06539e-119	-7.23338e-119	1.32705e-119	-6.38513e-120	-1.16339e-119	-3.40428e-119	-1.62834e-119	2.97628e-120	2.89561e-119	3.38698e-119	-9.16338e-120	2.07791e-119	1.50913e-119	1.78206e-119	-7.27868e-120	-1.68723e-119	4.85861e-121	1.1912e-119	2.25256e-119	2.00733e-119	-1.8254e-119	9.94562e-120	2.81821e-119	-3.71372e-119	8.72391e-120	1.40167e-119	6.44479e-118
-9.026e-120	1.64285e-120	-6.27133e-121	2.0125e-120	-4.73423e-121	-2.73516e-120	-1.89697e-120	-9.50375e-122	-1.44654e-120	-7.51866e-121	-1.32574e-120	-8.84032e-121	-4.51725e-121	-1.44757e-121	9.43764e-120	8.1386e-121	2.04237e-121	2.70704e-120	-3.86677e-121	2.15714e-122	2.49441e-120	-2.80192e-120	-1.62335e-121	4.43563e-121	1.86376e-121	-1.88276e-121	-2.83855e-122	-1.69035e-119	2.03795e-120	-1.96712e-120	6.42986e-119
3.12271e-121	2.3551e-121	-5.6263e-122	1.88482e-122	-4.92769e-121	1.56641e-121	1.38285e-122	6.23294e-121	3.70577e-122	5.38027e-123	-1.70539e-122	1.75246e-121	-1.775e-121	-8.43228e-122	2.26973e-121	5.01525e-121	1.86179e-122	1.96346e-121	1.64655e-121	7.5099e-122	1.43826e-121	1.34429e-121	5.95002e-122	4.27039e-122	-1.45552e-121	5.54699e-121	-7.76559e-121	-5.23063e-121	-9.60004e-122	3.67321e-122	6.10227e-120
-3.38492e-122	1.14665e-123	-3.95863e-123	6.34433e-124	1.40847e-122	3.35489e-123	1.2685e-122	-4.23243e-123	8.59282e-123	1.94205e-123	6.01302e-123	2.33046e-122	7.0329e-123	1.76047e-122	-2.09481e-123	-3.45351e-122	1.10269e-122	1.7395e-122	-6.77617e-123	1.66968e-122	4.73693e-122	-1.81472e-122	-2.79829e-122	5.73071e-123	1.8791e-123	5.06151e-123	-1.74776e-121	-2.01238e-122	-1.26189e-122	2.61562e-122	5.66807e-121
-2.26185e-124	-8.72363e-124	-4.10194e-124	-6.828e-124	-1.05812e-123	9.22679e-124	-1.37069e-123	2.32042e-124	1.60072e-124	-6.89821e-124	-1.49906e-123	-2.1954e-124	-7.47677e-124	3.17272e-123	1.50445e-124	1.47053e-123	-2.09045e-124	7.66636e-125	-1.9041e-123	3.3451e-124	-8.38877e-124	-7.09477e-124	-5.05033e-124	-2.47948e-124	-8.90506e-123	-5.82109e-124	9.69785e-123	-5.90525e-124	-3.54626e-124	-4.14567e-123	4.29864e-122
4.45823e-125	-3.73048e-126	4.14968e-125	-6.11766e-125	-6.39748e-124	-2.45397e-124	1.80888e-124	3.01762e-125	-2.88062e-125	4.34161e-125	2.30465e-125	1.73109e-125	-3.48327e-125	-2.27218e-125	1.0007e-125	2.51196e-124	-1.13182e-125	-2.10343e-124	1.28933e-124	1.91383e-125	-1.27419e-124	5.0781e-126	-1.1634e-124	1.20359e-124	-3.65012e-124	1.25673e-124	-1.01672e-124	1.67773e-124	-7.67897e-125	-1.27717e-124	3.3821e-123
-5.98438e-127	1.38056e-126	9.43376e-126	-3.93926e-126	-1.38278e-126	6.35877e-126	-1.90345e-125	-5.5496e-125	-4.67275e-125	1.04851e-126	1.62263e-126	-5.78798e-126	-4.71728e-126	-5.72583e-126	1.40167e-125	-4.77663e-126	-3.34577e-126	-5.30135e-126	2.96736e-125	-5.43316e-127	1.07823e-125	3.15834e-126	-1.06678e-125	2.92687e-127	2.64745e-126	-5.29632e-126	2.30466e-126	2.44681e-125	1.76494e-125	7.24469e-127	2.98903e-124
-6.88992e-128	-1.08456e-126	1.49243e-126	6.62617e-127	2.94912e-127	-8.38576e-127	1.05395e-126	-2.37441e-127	4.28718e-127	2.16881e-127	1.1405e-128	-7.38468e-128	-3.60587e-129	-1.3498e-126	6.6926e-127	1.53217e-126	-2.01194e-127	-5.15463e-127	2.73679e-126	-7.88378e-127	2.81796e-126	9.12868e-127	1.10599e-126	-3.80754e-127	-5.45929e-127	1.95664e-126	-3.96616e-127	-5.72309e-127	-5.61966e-126	-1.01725e-126	2.95869e-125
-3.89608e-129	-9.49595e-128	-5.34844e-128	-1.0877e-128	-1.41093e-127	1.05942e-127	-1.71594e-127	-4.67228e-128	-5.57615e-128	-4.4503e-128	1.67997e-127	3.20015e-128	3.77995e-128	2.49379e-127	-5.89029e-128	6.18189e-129	-3.07127e-127	-2.07133e-127	2.8367e-128	7.04509e-128	-9.5064e-128	-9.76921e-128	6.40341e-128	2.63651e-127	1.75204e-127	-9.71845e-128	1.47284e-128	-3.2359e-129	-5.53635e-130	-7.53258e-128	2.78085e-126
-2.46738e-128	2.13374e-128	1.59838e-128	-4.54425e-129	-1.73383e-128	-3.68921e-129	-1.03368e-128	6.0704e-129	8.1211e-129	-4.15116e-129	1.26568e-129	-2.41384e-129	-1.52419e-128	-2.19451e-129	-2.03826e-129	-1.35614e-129	2.99704e-130	-3.68615e-129	-1.2682e-128	-1.35131e-129	-2.5132e-130	1.36882e-128	5.74474e-129	6.49983e-129	1.0772e-128	5.88515e-129	1.1792e-128	2.91576e-130	-3.77062e-129	-5.52289e-131	2.17526e-127
2.43216e-130	2.41526e-130	-1.11859e-129	-7.67485e-131	-2.77943e-129	5.16653e-130	3.965e-131	8.74359e-131	-7.33108e-130	1.92017e-130	-5.95725e-130	1.05221e-130	-8.34092e-130	4.37113e-130	7.26805e-131	-4.82165e-130	-1.05975e-129	4.52308e-130	-1.88052e-129	-1.45226e-130	4.60168e-130	-2.32107e-130	-1.89234e-129	5.11659e-130	-1.15257e-129	1.39294e-129	4.7552e-131	-6.81863e-131	5.81276e-130	-1.98286e-129	2.04148e-128
-3.04299e-131	-2.26616e-131	-6.26248e-132	1.22452e-131	-2.00621e-130	-1.91617e-130	-9.61346e-131	5.35183e-131	-4.42027e-131	1.42609e-130	-1.43066e-131	-1.44199e-130	-4.53805e-131	1.86974e-131	-4.01485e-131	1.11168e-130	-3.56141e-131	-3.82678e-133	-4.85611e-131	2.30313e-131	-1.37841e-130	2.65485e-131	2.25673e-132	-1.62886e-130	5.23026e-133	-1.21796e-131	5.40095e-131	2.17055e-131	3.62726e-131	-3.16372e-130	2.05239e-129
3.22192e-132	6.77759e-132	1.44892e-132	1.51523e-132	-1.79173e-131	1.33563e-132	3.03478e-132	2.4041e-132	9.54335e-132	5.88712e-132	-1.17582e-131	-2.34294e-132	1.43601e-132	1.71239e-131	-2.37305e-131	1.39421e-132	9.23492e-132	1.1853e-133	6.41133e-133	8.96053e-133	-1.46e-131	-8.45847e-132	-8.28678e-133	1.03301e-131	-1.20109e-132	1.19233e-133	6.07919e-131	-1.03999e-131	3.30012e-133	6.55241e-132	2.35374e-130
-6.68056e-133	1.4293e-132	2.56482e-133	8.38446e-133	8.18649e-133	1.07943e-132	-9.7632e-133	1.00815e-132	1.84269e-133	-1.98958e-133	-1.4681e-132	6.05279e-133	1.31026e-132	3.84389e-134	4.78905e-133	-2.25329e-133	3.06977e-133	-4.83428e-134	2.32837e-133	5.65841e-134	7.5835e-133	-1.44472e-132	-1.53749e-133	1.33292e-132	2.15592e-134	5.16433e-133	-1.80033e-132	-7.78046e-133	-2.26901e-133	-3.28582e-133	1.95907e-131
6.96608e-134	-1.07823e-134	8.52595e-135	5.76539e-134	-1.65836e-133	1.23176e-134	1.87465e-134	-6.28403e-136	-8.49557e-134	2.57056e-134	5.01832e-134	-2.80234e-134	6.71281e-134	-4.03295e-134	-3.9742e-134	-6.48872e-134	3.45279e-135	1.57895e-134	-2.42845e-134	-1.13585e-133	-9.15347e-134	4.12749e-134	1.73913e-134	6.24287e-134	1.69193e-133	-5.92301e-134	-1.20374e-133	-3.43142e-134	-1.84746e-133	4.59776e-135	1.6873e-132
1.15251e-135	-4.26205e-136	3.74677e-135	-2.55568e-135	-9.74157e-136	5.64585e-135	-1.8036e-134	4.02662e-135	-2.69889e-135	1.50602e-135	3.82293e-135	1.13844e-135	3.04187e-135	3.37542e-136	-8.19853e-135	-2.76057e-135	1.04593e-134	-1.57355e-135	3.83193e-135	-1.92615e-135	4.75587e-135	-2.99593e-135	-6.15036e-135	-7.0606e-135	-2.87213e-136	1.84113e-135	8.17954e-136	1.52325e-135	6.94623e-136	-4.78477e-136	1.04465e-133
1.38237e-136	2.13915e-136	-6.51193e-136	-4.60491e-136	-6.43773e-136	1.68034e-135	2.61629e-135	9.62996e-137	-1.36577e-136	-5.17826e-136	4.81343e-137	7.61147e-136	-7.40932e-137	3.16246e-137	-2.63641e-136	2.29365e-136	6.94345e-137	3.81795e-137	-6.67532e-137	2.5307e-137	-1.23338e-136	-2.78964e-136	-4.61168e-136	-2.86513e-136	-1.60794e-136	-2.80619e-136	-1.23071e-136	-2.11519e-136	-8.56056e-136	-1.26322e-135	1.28079e-134
9.18146e-137	-1.96221e-137	1.02928e-136	2.2334e-137	1.40104e-136	1.45339e-137	1.03317e-136	2.40842e-137	-6.45962e-137	-1.18222e-136	-3.1357e-138	1.95157e-140	2.49351e-137	8.85184e-138	2.26017e-138	-2.11091e-137	-6.72601e-138	-9.44236e-137	-1.05585e-137	4.62414e-137	-1.11709e-136	1.46563e-137	-4.41638e-137	-9.01626e-137	9.26217e-138	4.40881e-137	-4.15251e-138	-1.33014e-138	-1.012e-140	-3.09366e-138	1.24245e-135
1.47763e-138	9.60554e-139	3.52313e-139	1.72384e-137	3.37386e-138	7.85939e-139	1.99971e-138	3.2869e-138	-9.63204e-139	1.50935e-137	-1.04962e-138	-2.94981e-139	1.4061e-138	-8.493e-139	-2.28074e-138	4.37626e-138	7.05645e-139	5.7587e-139	2.04175e-138	-9.80901e-139	1.95019e-138	9.80352e-139	-5.86417e-138	1.91074e-139	-7.29723e-139	1.12717e-137	-1.83819e-138	3.01931e-138	1.56774e-138	-1.82152e-138	8.93273e-137
-1.82277e-140	-1.62094e-139	-3.64502e-139	1.34661e-139	-1.44307e-138	3.13289e-140	8.27749e-140	8.39357e-140	-6.03514e-140	4.09864e-139	-1.06867e-139	2.17998e-139	9.0282e-140	-2.58917e-139	2.32749e-140	-2.5008e-139	6.28811e-139	-5.07329e-139	1.53442e-140	2.09181e-139	-6.3899e-139	-3.80346e-140	1.44465e-139	5.41131e-140	1.53557e-139	-2.16151e-139	1.09579e-139	-1.59315e-138	-1.1338e-139	3.48136e-139	8.50845e-138
-6.05556e-141	-7.52832e-141	-2.06522e-141	-1.22102e-140	4.38354e-140	3.64629e-140	4.38652e-141	6.43703e-140	-1.76535e-141	-6.5133e-141	-5.56643e-140	-3.93634e-140	-2.2622e-140	-1.42893e-140	4.39281e-141	-2.4627e-140	-1.55637e-139	-1.96175e-140	4.48663e-140	-9.06712e-140	3.38813e-141	-3.18782e-140	-3.0592e-141	5.12858e-141	-2.7456e-140	1.68891e-140	-1.14651e-139	-3.53124e-140	-1.47453e-140	5.77671e-141	9.15229e-139
9.19554e-141	-3.41434e-141	2.29198e-141	1.79815e-141	-4.26768e-142	-2.68508e-143	-3.10701e-141	1.43279e-140	-1.6089e-141	-5.66064e-142	7.20471e-141	9.06772e-142	5.42899e-142	1.60468e-141	-7.87292e-142	1.31668e-141	2.50336e-141	-3.57833e-141	4.46811e-141	8.99265e-142	6.22222e-141	-1.31503e-141	1.98193e-141	-6.58859e-142	9.16273e-142	1.76562e-141	-6.26775e-142	-1.58493e-141	2.34771e-141	-1.31513e-140	9.11462e-140
-3.06632e-142	1.11731e-142	-3.82516e-142	-1.55874e-142	5.28741e-143	1.0262e-142	7.70881e-143	-5.36066e-142	2.92604e-144	9.32207e-143	2.10034e-143	-5.21124e-142	-3.28106e-142	-1.53599e-141	2.07874e-142	6.43906e-143	7.96988e-143	-4.70744e-143	-5.13368e-142	-6.83266e-142	1.45665e-142	-7.64213e-142	1.80899e-142	-1.40333e-142	5.84653e-143	-6.53888e-143	-8.16541e-142	-4.38377e-142	-3.42279e-143	-2.26142e-142	8.6937e-141
9.50026e-144	6.50345e-144	-3.65437e-143	2.72395e-144	-4.43703e-143	2.79857e-144	-2.16131e-143	-5.3198e-144	-1.20171e-142	6.27521e-144	1.13963e-143	-1.00425e-143	-3.47054e-143	-1.03401e-143	-5.50419e-144	7.85666e-144	9.96905e-144	1.52334e-143	-1.61814e-144	2.25916e-143	-4.0341e-143	1.14215e-143	-3.47938e-145	9.42518e-144	9.80979e-144	2.23031e-143	-5.17379e-143	-9.03166e-144	2.14007e-143	-2.14733e-143	5.82369e-142
1.9596e-146	2.99453e-144	-8.44213e-145	-1.02527e-144	1.53067e-144	-1.96431e-146	-3.67684e-144	9.97317e-145	1.03642e-145	-1.09108e-144	-3.87633e-145	-7.50906e-146	5.23221e-145	1.19882e-144	-7.7458e-145	1.05583e-145	2.39337e-144	7.04148e-145	4.4344e-145	-2.90631e-145	-5.55233e-144	1.10448e-144	6.95299e-145	1.3364e-144	-1.63918e-144	-1.06707e-144	1.24392e-144	3.0819e-145	-4.62325e-144	-1.66881e-144	3.84382e-143
2.93298e-146	-5.05641e-145	-7.31251e-146	-2.80943e-146	1.8974e-146	-8.3511e-146	-8.21988e-147	-2.0051e-146	1.20611e-146	-1.84393e-146	1.33582e-145	1.7854e-145	-1.53251e-145	-3.42307e-146	3.63662e-146	-3.91696e-146	1.28486e-145	-5.97322e-145	1.61368e-145	1.72953e-148	-3.62688e-145	-5.6676e-146	8.21507e-146	-1.67439e-145	-3.2412e-145	3.62596e-146	-3.45176e-145	4.77195e-145	-4.70661e-146	1.26677e-145	4.28538e-144
6.78116e-147	-1.57563e-146	1.00633e-146	2.72466e-146	1.20088e-146	7.06542e-148	-3.7583e-147	-1.43059e-146	-5.64313e-147	-1.24083e-146	4.69919e-146	2.65357e-147	3.87125e-147	1.91944e-146	3.36102e-146	4.10079e-147	-2.90795e-147	-4.74587e-147	-2.31492e-146	-4.33885e-147	2.67612e-146	3.51809e-147	2.17687e-146	-8.27119e-146	1.0617e-146	1.20499e-146	2.88848e-147	1.84031e-147	-2.24295e-146	-1.12853e-147	4.39956e-145
-5.59871e-147	-1.57789e-148	-1.83388e-147	-1.00422e-148	1.02011e-147	3.30211e-148	2.06466e-149	-7.39632e-148	8.53265e-148	2.50482e-147	6.57355e-148	-2.68685e-147	-8.23381e-151	-1.56371e-147	8.26639e-148	3.03484e-148	-4.85724e-148	2.25699e-147	1.70445e-149	5.40531e-148	2.15167e-148	-5.66659e-148	-1.09901e-147	-4.34578e-148	-3.53395e-148	1.35997e-148	-1.47938e-147	1.28848e-149	-1.16524e-149	-8.19569e-148	2.76269e-146
-1.13621e-148	-9.15847e-149	1.11286e-149	-3.88243e-150	-6.58555e-148	5.59709e-149	6.87193e-149	2.25386e-148	1.44582e-150	6.43777e-150	3.90115e-149	-1.31411e-148	-1.93567e-149	9.13879e-149	-2.34431e-149	-1.50534e-148	9.59433e-149	8.97479e-148	7.21852e-149	3.32759e-148	5.31407e-149	1.81949e-149	-9.13172e-149	-6.18949e-149	-1.12249e-149	-2.4429e-149	-1.65778e-149	1.35062e-148	1.36505e-150	6.21116e-149	3.56556e-147
1.91763e-149	-6.74525e-151	1.43303e-150	-2.98933e-150	1.36948e-149	8.41894e-151	-1.04649e-149	-2.97373e-150	-6.75576e-151	2.9208e-150	-1.68507e-149	-7.98692e-150	-4.40421e-150	-7.3748e-150	-1.21124e-149	1.74002e-150	2.54122e-150	6.99147e-149	7.43205e-150	-7.23481e-151	8.39814e-151	-2.08732e-150	2.49843e-149	4.34983e-149	-1.18728e-150	-3.35152e-150	-7.52883e-150	4.32702e-150	-5.33178e-149	-1.1589e-150	3.29206e-148
8.94908e-152	3.21192e-152	-3.18274e-151	1.22001e-150	4.15203e-151	-1.29529e-150	2.81835e-150	-1.76525e-150	-9.1854e-152	8.64643e-151	-2.12873e-150	-8.58953e-151	-2.00453e-151	-7.11189e-150	-1.58558e-151	1.52276e-150	-1.38957e-150	-1.66758e-150	1.54005e-151	4.91162e-151	4.83674e-151	-9.83971e-150	4.55458e-151	8.40352e-151	2.57632e-151	-3.46439e-151	2.1903e-150	-4.43867e-151	-5.80281e-151	-3.18814e-151	4.03507e-149
2.42505e-152	-5.22837e-154	3.39726e-152	6.14297e-152	4.08884e-151	-9.37025e-152	1.05808e-151	2.52806e-151	-6.03727e-153	1.55814e-152	-3.03833e-152	4.59995e-152	9.69019e-152	1.77021e-153	1.79016e-151	-1.21858e-151	-1.3688e-151	1.41767e-151	-1.48953e-151	-5.5027e-152	6.90837e-153	-3.50178e-152	2.31358e-151	-5.10036e-152	-1.97375e-153	3.52037e-152	1.97069e-152	3.08896e-151	4.05181e-152	4.15124e-152	2.73365e-150
-5.69155e-153	3.19486e-153	-2.92945e-153	-1.9855e-154	-9.32216e-153	-1.52206e-152	7.75226e-153	-4.11436e-153	-1.24265e-155	-7.24285e-153	1.78675e-152	-7.30773e-153	-8.20162e-153	1.2067e-153	4.36544e-153	-4.89788e-152	3.56583e-152	6.95701e-153	-1.16069e-154	1.58641e-153	-1.95799e-153	8.07095e-154	-9.85764e-153	-7.01425e-153	1.17038e-152	-2.89788e-153	-3.3543e-153	1.16386e-153	1.08848e-152	6.69236e-153	2.44259e-151
-2.05074e-153	1.41263e-153	8.63396e-155	5.31566e-154	1.84715e-154	1.60489e-154	-4.62921e-155	-1.11724e-154	-2.49744e-153	6.79189e-155	1.38626e-154	-6.86022e-154	2.49839e-153	8.24583e-156	5.03586e-154	-8.08104e-155	5.97213e-155	-9.55504e-156	2.31338e-154	2.6355e-154	1.06945e-153	-1.25233e-154	6.21635e-155	-9.37754e-154	-2.22904e-154	5.50281e-154	-1.14119e-153	7.48806e-155	1.14691e-153	-2.91993e-154	1.72525e-152
4.10436e-155	1.36032e-154	4.14027e-155	5.97086e-156	6.16675e-156	4.54744e-155	3.63238e-156	1.45848e-154	-1.93819e-154	-4.03599e-155	-1.17973e-154	-8.73839e-155	1.0114e-154	-5.46526e-156	-3.27253e-156	-5.47127e-156	2.93673e-154	-1.25968e-155	-5.65861e-155	6.3884e-155	1.63107e-155	-1.76338e-154	1.94509e-155	2.07866e-154	-7.95838e-155	2.28013e-155	1.75912e-155	-9.64489e-156	-6.63903e-156	7.12315e-155	2.03465e-153
2.2974e-156	5.12233e-156	4.28051e-157	-6.88972e-156	-8.62329e-156	-3.96847e-156	9.82153e-156	5.59756e-156	7.68443e-156	5.00006e-156	7.49787e-156	-1.35908e-155	-9.59721e-156	-1.19971e-156	-3.37602e-156	-1.21665e-156	3.18845e-156	-2.39105e-156	-3.54292e-156	5.68533e-156	-3.94049e-157	-1.53018e-157	2.87605e-158	1.61089e-155	1.08713e-155	1.25429e-156	2.38165e-155	8.61063e-156	-1.56509e-156	2.12621e-156	1.71648e-154
-2.37723e-157	-2.13878e-158	-4.44127e-158	1.62321e-157	-1.76379e-159	-2.20451e-157	-2.89759e-157	4.24507e-157	-2.42978e-156	-1.9597e-157	6.21576e-157	8.3757e-157	1.12654e-157	-6.78523e-157	4.88464e-157	-1.78441e-157	3.99665e-157	2.81443e-156	-4.67643e-157	6.38026e-157	2.08011e-157	6.88507e-158	-1.44902e-158	6.24437e-157	3.0441e-158	-5.14552e-157	-9.46594e-159	4.46871e-158	-5.02014e-157	4.20441e-157	1.37025e-155
-9.49887e-158	-1.08348e-158	8.10757e-159	2.44316e-158	2.42529e-158	2.60423e-158	-2.08566e-158	-2.37587e-158	1.8974e-157	3.08189e-158	2.8341e-158	-3.20618e-158	-4.27645e-158	-6.04569e-158	-7.781e-158	-3.00382e-158	-2.31664e-157	-3.59056e-158	1.29776e-157	6.54003e-159	1.08169e-157	-1.03383e-158	-1.51672e-158	3.55205e-158	-4.54815e-158	2.37953e-158	1.72517e-158	2.32092e-158	-1.5287e-157	3.28379e-158	1.59383e-156
-4.6944e-159	5.41951e-159	1.04535e-159	-8.27681e-159	3.29632e-159	-1.03451e-159	-4.33821e-159	-3.40801e-159	2.02673e-159	-2.68496e-160	-2.80617e-159	4.8801e-159	1.23507e-158	-7.3646e-159	4.03461e-159	1.22514e-158	1.27885e-159	1.54049e-158	4.27926e-159	9.52012e-161	-8.65505e-160	7.2564e-161	2.92246e-159	8.79976e-159	-3.10787e-159	-8.46434e-160	-7.06998e-159	-1.76007e-159	-2.22344e-158	-1.43129e-159	1.47664e-157
1.69039e-160	1.24436e-160	2.60132e-160	3.02051e-160	-7.77872e-160	7.38887e-160	1.66392e-160	4.29693e-160	-1.74462e-161	1.97286e-160	1.47747e-160	-7.14389e-160	3.05533e-160	-4.37187e-161	2.33948e-160	-4.28577e-161	1.01144e-160	2.19364e-160	-7.72579e-160	2.52598e-160	6.71905e-161	3.3819e-160	-9.07045e-160	3.26124e-160	-7.58568e-160	1.24006e-161	-1.94837e-160	-8.42881e-160	-1.61817e-160	-1.81776e-160	9.80794e-159
3.30713e-161	-8.10275e-162	-1.73275e-161	2.83448e-161	-1.42307e-160	1.86412e-161	-1.26638e-161	1.03079e-161	3.60887e-162	-7.22992e-161	-3.90166e-162	-1.3413e-160	-8.3836e-161	7.1744e-162	1.49732e-161	-6.82686e-162	-2.32646e-162	-1.31134e-161	-2.0569e-161	6.48169e-162	5.63112e-162	-3.60063e-161	-6.81631e-161	-4.08625e-161	-9.43966e-162	-2.68824e-161	-1.60069e-161	2.16998e-161	1.85613e-160	-3.49679e-161	1.08528e-159
-1.58124e-162	8.27938e-163	-5.85179e-163	-1.46872e-162	1.35796e-161	1.0313e-161	1.51046e-162	4.89657e-163	-8.49894e-162	-1.08264e-162	-1.38453e-162	7.20688e-162	-1.04509e-162	-8.61095e-163	1.19587e-161	-2.34098e-161	-1.86242e-162	-3.97916e-162	3.0517e-163	1.20229e-162	-2.19416e-162	-1.98749e-162	-2.25257e-162	-6.00577e-163	-5.91347e-163	-1.36105e-162	1.24344e-162	7.34555e-163	2.92581e-163	1.11288e-163	1.04522e-160
1.88803e-163	1.17071e-163	2.84755e-163	-1.43959e-163	1.24448e-163	-5.28592e-164	-1.46028e-162	5.74869e-163	-1.51399e-163	1.81215e-163	2.74343e-163	-5.07066e-164	8.73377e-163	-5.9405e-164	-1.28235e-163	5.5961e-164	4.29183e-165	-4.48906e-163	-2.6762e-163	1.65753e-163	6.31738e-164	-7.33733e-164	-5.09031e-164	-1.85767e-163	2.0753e-164	2.15338e-163	-1.03456e-163	6.58705e-163	-1.80558e-163	-4.99971e-164	7.21028e-162
2.40936e-166	-7.63878e-164	3.08214e-165	-7.59088e-165	9.69105e-164	-3.64196e-164	-8.46019e-165	-1.42294e-164	-1.31038e-164	-1.44044e-164	3.90942e-164	-1.51315e-164	-5.60499e-164	-1.81149e-164	-6.98969e-165	1.5197e-164	6.11025e-165	1.76122e-164	-9.89381e-165	-9.65408e-164	5.17791e-164	-3.98695e-164	-2.96894e-166	-9.65161e-165	1.09798e-164	1.5994e-164	2.92698e-164	2.88469e-164	-3.50784e-164	-1.22453e-164	7.85575e-163
-1.67442e-165	-1.08731e-164	-8.80246e-168	-5.65421e-165	2.979e-165	-1.68975e-166	2.29891e-165	-1.56671e-165	3.64429e-165	5.03778e-166	4.86704e-165	6.63001e-165	-3.18973e-166	5.93156e-166	7.2026e-165	1.14526e-165	-3.19971e-165	1.45507e-165	1.75218e-166	-1.20587e-165	-2.35436e-165	-2.61447e-166	2.98149e-165	-1.5938e-165	1.45807e-165	-1.08454e-166	-9.59954e-166	1.20112e-166	2.40945e-165	-2.94712e-165	7.13593e-164
-1.93221e-166	-7.47421e-168	-1.17111e-167	9.12469e-168	-3.99486e-167	2.01872e-167	3.84992e-166	-6.82586e-167	1.03262e-166	-1.73012e-167	-7.41303e-167	7.66557e-167	-1.48785e-166	-4.10788e-167	7.38243e-167	-2.32317e-166	-3.85333e-167	4.44642e-167	2.30344e-166	-6.53182e-166	-1.75625e-166	-1.37936e-166	7.60668e-167	-1.34232e-167	-6.64273e-167	4.54202e-167	-3.52643e-166	-1.23403e-167	-5.96492e-167	4.7976e-166	3.88809e-165
5.02102e-167	-1.02637e-167	1.57014e-167	-2.36716e-167	-6.82744e-168	-1.32412e-168	-4.29682e-167	2.82e-167	5.55565e-169	-2.36089e-168	-2.21451e-168	-3.57694e-167	-1.56454e-167	-1.19391e-168	-1.43147e-167	-8.4277e-169	-8.89323e-170	-1.85394e-167	-1.658e-167	-2.67378e-167	-4.59485e-167	1.4542e-167	-4.75311e-167	-2.32017e-168	1.14258e-167	1.25794e-167	-5.80917e-167	1.18411e-168	3.13019e-167	-2.49544e-167	5.63889e-166
-2.24375e-169	-2.79277e-168	-6.61772e-169	4.929e-169	1.51656e-169	-1.96539e-168	-2.884e-168	3.80188e-169	2.86245e-168	7.56641e-169	1.43703e-168	2.7041e-168	-3.07621e-169	-3.80419e-169	-2.98198e-168	-4.11759e-169	8.36637e-169	1.63464e-168	-4.85039e-169	6.31229e-169	-1.53228e-169	-2.38756e-168	-1.79704e-168	-9.35076e-169	-1.23364e-168	-4.27622e-169	1.55019e-169	2.68708e-168	8.13072e-169	-6.68442e-169	3.62404e-167
9.43085e-170	-1.73629e-169	1.86028e-169	-1.74979e-170	2.68794e-169	1.25951e-169	2.71866e-169	-5.30987e-170	-1.05886e-169	-1.00226e-168	2.09143e-169	1.86733e-169	-2.31282e-171	-2.40987e-169	8.13231e-170	-3.06731e-170	1.3121e-170	6.70726e-170	2.32751e-170	1.24578e-170	1.95692e-169	-2.90907e-170	3.47592e-169	-5.66509e-170	-7.06104e-170	-4.38746e-170	5.54954e-170	7.10716e-169	-1.90393e-169	-3.50976e-169	5.21751e-168
-9.60889e-171	-8.84414e-171	-6.96709e-171	-3.35653e-170	2.50499e-170	2.3458e-171	5.7668e-171	-2.77699e-171	1.91329e-171	-2.20999e-170	3.9368e-171	4.2937e-172	-5.76209e-171	-4.79979e-171	9.38763e-171	6.36079e-171	7.13859e-171	-5.94926e-171	2.07255e-170	-6.02529e-171	1.51245e-170	1.36807e-170	7.71146e-172	1.42727e-171	6.07634e-171	-4.97022e-171	-6.63505e-171	2.87777e-171	7.1021e-171	2.1362e-170	2.6948e-169
-1.51933e-171	2.4152e-171	-1.21345e-171	1.96792e-171	3.09267e-172	-4.11793e-172	-2.04869e-172	3.205e-171	-1.82609e-172	1.48982e-171	3.22529e-172	-2.09116e-172	-2.09252e-172	-7.55921e-172	-5.12023e-172	3.29558e-172	6.98129e-172	2.43592e-172	5.27184e-172	6.20231e-172	-2.05013e-171	6.05576e-173	-3.68529e-172	-4.39785e-172	-1.0578e-171	-3.66474e-172	5.76596e-171	-3.63733e-172	-5.68761e-172	-8.67347e-172	2.92559e-170
9.24746e-173	-9.74732e-173	-3.95968e-173	1.37433e-172	-2.03624e-172	-9.24013e-173	1.10362e-172	8.89767e-174	-2.40413e-173	-4.99999e-173	-3.14204e-173	-2.98544e-174	-1.15313e-173	2.03975e-173	-1.1049e-172	-2.60142e-172	-1.05517e-172	-5.9588e-173	2.8096e-173	2.97607e-173	-2.11353e-172	6.62888e-172	8.99976e-173	3.85199e-173	1.1232e-172	8.76378e-173	1.91203e-172	-1.71468e-173	-3.76034e-172	2.04137e-172	3.50747e-171
2.44981e-174	-1.16514e-174	-1.75668e-173	-1.34441e-174	-1.80581e-175	-7.42126e-174	8.68434e-174	-7.94699e-174	-3.52545e-174	2.57531e-174	1.75609e-173	-2.30009e-173	4.61434e-174	-1.3398e-173	-1.38819e-173	-3.00012e-173	-5.47564e-174	-2.67578e-174	2.9193e-175	-1.33957e-173	6.17828e-174	1.13801e-174	2.45253e-174	1.86783e-174	-3.27764e-174	8.13134e-174	-9.28711e-174	-2.58336e-173	-2.24175e-173	-1.48983e-174	2.5923e-172
4.58596e-175	2.02914e-174	-3.05615e-175	3.08333e-175	-1.19146e-174	-6.49116e-175	5.46147e-175	-4.82572e-175	-2.42956e-175	-1.56177e-174	-2.3433e-174	-5.46073e-174	-1.53833e-174	2.39787e-175	8.21967e-175	-1.36683e-174	4.20583e-175	-8.67299e-175	-3.03151e-175	4.11111e-175	1.51911e-174	-1.97208e-175	3.43478e-174	-9.4904e-175	-2.80755e-174	-1.19421e-175	-5.9587e-176	-4.94847e-175	-4.44153e-174	1.1997e-174	3.67716e-173
-2.02436e-175	-7.12608e-176	-1.46933e-176	-6.10552e-177	3.49343e-176	-1.03772e-175	2.46974e-175	4.58846e-176	1.24928e-176	1.96568e-176	-6.7934e-177	1.55688e-175	6.22861e-175	5.02141e-176	5.79811e-177	-2.61027e-176	1.85916e-175	-1.64307e-176	4.29061e-176	2.0241e-175	1.84967e-176	2.83433e-176	1.42687e-176	1.52367e-176	3.23018e-175	-2.41933e-177	4.47098e-176	4.55752e-176	5.62063e-176	1.44478e-178	2.62175e-174
4.64774e-177	7.28727e-177	4.83254e-177	-2.21981e-178	8.84504e-177	6.54804e-177	1.36277e-176	-1.01951e-176	-3.31334e-177	-6.44853e-177	-3.74803e-178	1.55345e-176	6.66227e-178	2.64784e-176	-1.20441e-176	3.65052e-177	-4.04904e-177	-3.18888e-176	5.93453e-177	2.95608e-177	-1.87032e-176	5.44445e-177	1.47078e-176	-1.38148e-176	5.39137e-177	-9.20005e-178	-1.00319e-177	6.0598e-177	-1.02707e-176	-4.82648e-177	2.50686e-175
1.63862e-178	-1.3249e-177	1.45697e-178	7.38427e-178	-1.98283e-178	-2.72337e-177	3.5917e-179	-6.86809e-178	1.57386e-178	9.34353e-179	1.49884e-177	-3.64143e-178	3.17125e-177	1.08408e-177	-7.26312e-178	-3.95742e-178	-2.02608e-179	-1.40256e-178	3.72919e-178	-4.22572e-179	-1.57848e-177	2.15675e-177	3.82716e-178	8.54833e-179	-5.80331e-179	1.12355e-178	3.51285e-178	1.05153e-178	3.57114e-178	-7.25452e-178	1.9997e-176
1.82132e-178	-1.88724e-179	2.00264e-180	7.83027e-181	-9.00845e-179	2.56821e-179	-3.34631e-179	7.58497e-180	1.46627e-179	-1.90286e-179	-9.16512e-179	-2.60356e-179	-8.82161e-179	-1.02367e-178	1.68584e-180	-3.92076e-179	9.35401e-180	1.56292e-178	-1.18033e-179	1.05296e-178	4.58923e-180	-1.50444e-179	-9.31435e-179	5.82138e-178	2.00168e-179	4.47742e-179	1.95638e-180	-3.22996e-179	1.3783e-178	-5.26957e-179	2.01069e-177
-7.26064e-180	-1.00829e-180	-3.65185e-180	-4.18214e-181	1.50457e-180	-7.03304e-180	9.95671e-182	-4.57024e-181	-2.2552e-180	4.28053e-180	6.12852e-180	-5.63082e-180	-2.31944e-180	-4.63256e-180	-2.70081e-180	5.21333e-180	3.12768e-180	1.25788e-180	4.8526e-180	9.07704e-181	-1.14442e-179	-6.14161e-180	9.5738e-180	-1.5788e-179	2.3168e-180	2.18055e-179	1.62503e-180	6.00242e-180	1.83377e-180	3.34203e-180	1.44613e-178
-4.42628e-181	9.64988e-181	-8.39035e-182	6.91128e-181	-2.0395e-182	-1.32941e-180	1.69124e-181	-7.32365e-181	2.5292e-181	-9.36649e-181	-1.2346e-181	3.47865e-181	3.29935e-182	1.40317e-181	-1.3803e-181	-7.09651e-182	4.70923e-181	-1.80494e-181	-1.88466e-181	-3.67433e-181	7.68831e-181	1.07044e-180	-4.33378e-181	-1.50533e-180	1.05575e-180	3.00268e-181	-3.2358e-181	-1.22523e-180	1.17542e-180	-2.18112e-181	1.57608e-179
6.99622e-182	6.32445e-183	8.86953e-182	2.11833e-182	2.05904e-182	1.61872e-182	-1.18752e-182	2.18312e-182	1.02764e-181	3.24038e-181	1.5369e-183	-5.61472e-182	-6.98098e-183	-5.7859e-182	-4.74822e-183	-2.21009e-182	-2.49615e-182	-1.79609e-182	-9.33768e-182	3.15546e-182	3.01573e-183	-1.24732e-182	1.78846e-183	-6.01252e-183	5.24734e-183	6.261e-182	-2.20476e-183	8.98004e-183	1.48521e-182	-6.34121e-183	1.1242e-180
9.29768e-184	-1.16468e-183	2.0555e-183	-6.90482e-184	1.10587e-182	1.75871e-183	-2.17652e-183	3.09555e-183	8.56899e-186	-2.26477e-185	-6.81887e-184	4.31316e-184	3.51652e-183	1.15343e-183	5.30751e-183	-4.08864e-183	7.27785e-185	5.80123e-184	8.86788e-183	5.8549e-183	-1.74303e-185	-1.92285e-183	-3.64583e-184	-4.88772e-183	-1.75356e-183	-4.67885e-183	1.40447e-183	-7.0912e-184	3.44928e-183	-9.5348e-184	7.36575e-182
-1.57819e-184	2.12477e-184	-1.2573e-184	1.95475e-184	-8.5981e-185	-4.70198e-184	-8.30887e-184	2.37209e-184	3.73142e-184	-2.48461e-184	3.04537e-184	1.92075e-184	-3.11689e-184	1.75814e-184	-4.32362e-185	-2.09484e-184	-9.76632e-185	-3.5693e-184	-1.24478e-183	-4.97621e-184	9.4011e-185	-8.7827e-185	9.63761e-185	2.20604e-184	-5.98808e-184	1.35109e-185	-6.88615e-184	2.58148e-184	-2.12857e-185	4.05224e-185	8.49092e-183
-5.71098e-185	2.0275e-185	-6.4508e-186	-1.93134e-184	1.63841e-185	-3.86946e-186	2.73332e-186	-2.15993e-184	1.39538e-185	-1.66042e-186	-3.67343e-185	-2.23625e-185	5.11881e-186	9.03785e-186	-1.32885e-185	-5.67823e-186	3.61395e-185	-1.35851e-186	-3.11718e-186	-6.34047e-186	6.8511e-187	5.85964e-185	-2.38236e-186	-6.10637e-186	2.06429e-185	1.85699e-185	1.17068e-185	-4.25218e-185	1.30821e-184	4.67267e-186	9.67445e-184
-4.63204e-186	-1.3194e-186	2.71748e-186	-4.42649e-187	-1.61685e-186	4.9947e-187	3.93054e-186	-2.46424e-187	-7.1977e-186	-5.32715e-188	-5.9666e-186	6.57669e-186	1.40405e-186	7.33222e-187	2.3226e-186	-7.69253e-188	-2.66002e-186	7.0825e-186	-6.95176e-187	1.54105e-188	-1.68763e-186	2.9268e-186	-9.41859e-186	1.60829e-186	4.47108e-186	1.32581e-185	1.36688e-186	-7.41935e-186	4.95151e-186	7.55203e-187	9.80524e-185
-7.95264e-188	1.52176e-188	-1.06529e-186	-1.08793e-186	-2.53038e-187	-1.84975e-187	-3.02866e-187	2.10706e-186	-1.42811e-188	2.30944e-187	1.67514e-187	-2.98909e-187	-5.49742e-188	8.62221e-188	1.50009e-187	3.59456e-187	5.06183e-188	-1.95364e-187	3.7598e-187	-2.62741e-187	1.91156e-187	1.24102e-188	-2.92912e-187	4.20244e-187	2.09962e-187	-1.60989e-187	3.96953e-187	6.09067e-188	2.70425e-187	9.43071e-190	9.35981e-186
-3.30939e-189	-3.08286e-189	3.16384e-189	-1.11401e-188	2.84591e-188	4.84218e-189	-2.21087e-189	6.93843e-189	9.95836e-190	-6.27033e-189	-3.82765e-188	-5.53734e-189	-7.96961e-188	6.36173e-188	8.89733e-189	-8.22947e-188	-2.27777e-189	3.98327e-189	3.19407e-188	-1.86833e-188	-2.49643e-188	-1.24847e-187	5.69794e-189	-9.10307e-189	-2.76697e-190	-1.03486e-188	-5.23764e-188	-1.03437e-189	-4.87119e-188	6.44899e-188	7.47467e-187
-4.07064e-189	-6.54032e-190	-3.17521e-189	1.63643e-189	-1.96098e-189	-2.47909e-190	-1.3947e-189	7.23863e-190	1.79029e-189	-2.86074e-190	1.4179e-189	9.14616e-190	-5.24716e-190	-4.09248e-190	-1.2416e-189	4.12232e-191	-1.62002e-189	1.41856e-189	9.06295e-190	-2.77162e-189	1.21219e-190	-2.01047e-189	-2.11889e-189	6.30223e-190	9.85473e-190	-3.75212e-190	-2.63167e-189	5.2539e-189	-6.38919e-189	1.21623e-189	4.89384e-188
2.74667e-190	-1.15605e-190	2.97062e-191	-3.37174e-191	7.91801e-190	-4.87465e-191	-2.58602e-190	5.40271e-192	-4.83269e-191	-1.24487e-190	-1.772e-191	-4.88815e-190	-5.73579e-191	-7.04477e-191	4.29697e-190	-4.46394e-191	-9.0353e-191	2.79386e-190	-1.97675e-191	-2.77449e-190	4.28637e-190	2.66538e-190	-5.32121e-191	-1.35942e-190	-1.16172e-191	-2.48551e-191	1.049e-190	5.98062e-191	4.01633e-191	4.5032e-192	4.63687e-189
-1.92597e-191	-1.41254e-192	4.43884e-192	-1.1585e-191	-2.41729e-191	-6.22808e-193	1.03934e-190	-1.19147e-192	1.47049e-192	5.67809e-192	5.88679e-191	4.69622e-192	1.49147e-191	2.41819e-191	1.44281e-193	-1.33849e-191	-4.83879e-191	-2.03461e-191	-2.45255e-191	5.09354e-192	-2.52208e-192	3.20324e-191	-1.74953e-193	2.70263e-191	-5.57942e-192	-3.0209e-191	1.76946e-192	1.07197e-191	-1.6465e-191	-2.0185e-191	5.34992e-190
2.09744e-192	1.03126e-192	9.93084e-193	6.90963e-194	4.85916e-192	1.8537e-192	2.4801e-192	-1.23777e-191	-2.56715e-193	3.5799e-192	-2.52993e-192	-5.43273e-192	-1.05071e-193	-1.39323e-192	-5.65705e-193	2.10458e-193	-1.21294e-192	-3.54165e-192	1.43288e-192	2.29713e-192	6.27055e-192	-1.86688e-192	-3.22744e-192	1.45475e-192	-7.22928e-193	6.87873e-194	-4.13015e-193	-4.68959e-193	1.7252e-192	4.62257e-193	6.50007e-191
1.29951e-193	-1.06243e-193	2.62887e-195	-1.4646e-193	1.33137e-193	-3.40713e-194	1.88151e-193	-5.35392e-193	1.6752e-193	2.2076e-193	4.71724e-194	-9.50739e-194	1.27134e-193	-4.39153e-194	6.39385e-194	-1.21463e-193	1.8291e-193	-9.5588e-194	-6.90738e-194	8.24778e-194	2.2213e-194	-4.08628e-193	-3.66668e-194	-2.67991e-193	-4.1143e-194	1.18489e-193	3.20191e-194	5.20466e-194	5.93168e-193	-1.27114e-193	4.29254e-192
1.14274e-194	1.58043e-194	1.90535e-194	-4.76949e-195	-5.53856e-195	1.75699e-194	-1.62205e-194	-2.53651e-194	-5.35537e-195	-1.7863e-195	3.77176e-194	-2.91128e-194	-5.42472e-195	-4.64579e-194	-1.08521e-194	-3.71114e-194	-6.86582e-194	-8.37132e-195	-5.99539e-195	-1.60228e-194	-3.71916e-195	-1.83445e-194	3.33505e-194	8.18681e-195	2.34411e-195	1.48946e-194	1.52804e-194	-3.91868e-195	-2.89219e-194	1.23125e-195	5.18806e-193
8.35618e-197	-1.26188e-195	-1.15477e-195	-1.45888e-195	-6.87677e-196	4.94068e-196	1.2877e-195	3.80589e-196	-1.64157e-195	-3.97649e-196	-1.80118e-195	1.61574e-195	2.59157e-195	1.52263e-197	2.72334e-195	-1.4759e-195	-1.77807e-195	-6.22997e-195	-9.23755e-196	-2.4769e-195	-2.47927e-195	-2.52933e-196	2.74501e-195	9.08018e-196	-6.37395e-196	-2.85279e-195	-2.96235e-195	-7.30709e-196	2.52709e-195	-3.14296e-195	4.97185e-194
-4.8433e-197	-2.34963e-196	-4.8029e-197	-4.06554e-197	5.76598e-197	7.73704e-197	6.18139e-197	4.35307e-197	7.07928e-198	5.66532e-197	-4.26288e-197	9.40432e-197	1.8894e-197	-4.7283e-197	-1.34108e-197	-1.73939e-196	-4.80678e-197	6.6258e-197	-6.39623e-197	-1.30891e-196	2.02983e-197	7.55355e-197	2.12786e-196	-1.42213e-196	-1.4995e-196	-1.76857e-196	-2.47353e-197	-1.77013e-196	3.43966e-198	1.22505e-196	2.4809e-195
-2.19283e-197	7.40016e-198	-3.10293e-198	3.51632e-197	7.62918e-198	1.09446e-197	-2.53759e-197	-9.34686e-198	-3.93319e-198	-4.68535e-200	5.27488e-198	1.75444e-197	6.83748e-198	2.07948e-197	1.42107e-197	1.8532e-198	5.90566e-199	1.19389e-198	-2.13972e-198	1.81851e-197	-1.15157e-197	-3.60639e-197	1.08866e-197	5.28353e-198	6.71409e-198	-1.25554e-197	1.13828e-197	-1.00905e-197	2.32111e-198	9.66871e-198	3.29978e-196
-2.56536e-198	-3.09678e-199	-9.4364e-199	4.68138e-199	-1.17371e-198	-2.76702e-199	1.84364e-200	1.2663e-198	2.84681e-198	1.06459e-198	7.81946e-199	-6.64449e-200	3.09852e-199	4.58738e-199	-5.11047e-198	1.90065e-199	6.99181e-199	-3.29422e-199	7.6333e-199	3.13857e-199	6.2565e-199	-6.36737e-199	3.57984e-199	7.66776e-199	7.51727e-199	-1.46334e-199	2.40164e-199	4.08193e-199	8.05216e-199	-3.35956e-199	2.50314e-197
-2.65608e-200	-3.46077e-200	-1.35864e-199	-3.78127e-200	-3.76676e-200	1.08333e-199	-1.04985e-200	-5.01086e-200	4.04679e-199	8.52121e-201	-7.46358e-200	4.99349e-201	5.16723e-201	-2.62998e-201	-2.17632e-201	-5.95414e-200	-5.58443e-200	-5.86381e-201	6.06509e-200	-6.39014e-200	-7.16318e-200	1.82898e-199	4.91616e-199	1.12594e-199	-1.84014e-200	6.63574e-201	-8.24601e-202	-2.2287e-200	-5.92115e-200	1.13826e-199	2.26998e-198
-6.90998e-201	-3.32054e-202	1.88785e-202	1.07156e-200	3.60609e-201	-5.99536e-201	3.04239e-200	2.53758e-201	-7.18262e-202	-2.54244e-202	-2.95537e-201	4.72767e-201	1.39969e-200	3.88568e-202	1.06665e-200	4.49339e-201	3.78492e-201	2.39792e-201	-6.26059e-201	1.14562e-200	-3.45148e-202	-2.22204e-200	3.10105e-201	-8.96421e-201	8.66366e-201	-9.91453e-202	8.68125e-201	1.79571e-201	-7.47363e-201	-3.64723e-201	1.88693e-199
-6.84879e-202	3.4377e-202	-9.5965e-202	4.9667e-202	-7.23538e-202	1.68923e-203	-6.86327e-202	-1.09892e-201	1.38442e-202	9.04561e-202	4.14127e-202	-9.79459e-202	-2.49561e-202	6.74535e-202	6.05295e-202	-1.1719e-201	1.45935e-201	-8.36902e-202	-3.82006e-203	7.92734e-202	2.12411e-203	-2.47177e-204	-1.62492e-202	-1.08136e-202	-2.86493e-202	-1.73556e-201	1.30394e-201	2.82402e-202	1.20533e-201	-2.43595e-202	1.86274e-200
-7.19607e-203	-5.32454e-204	1.71108e-203	-5.04259e-203	-1.07937e-202	-3.14469e-203	-3.84459e-203	-3.94531e-203	-9.78803e-204	-9.75816e-203	1.19374e-202	-4.53869e-203	-6.80472e-203	2.27877e-203	-4.58881e-202	1.04105e-202	-1.87175e-203	-1.64959e-204	8.57098e-203	2.57433e-203	1.4838e-203	2.18903e-202	-5.74956e-203	-4.41193e-203	-8.01285e-203	4.92152e-203	-3.05634e-203	1.12959e-202	-2.13339e-202	-1.07991e-203	2.25224e-201
2.20925e-204	2.62245e-204	-3.89574e-204	8.24119e-204	1.89435e-203	1.7596e-203	-2.49551e-204	6.61417e-204	-2.74097e-205	-1.64588e-203	-5.03091e-204	-1.34336e-203	-2.02426e-204	-5.41022e-204	-5.18779e-204	9.92694e-204	-6.31256e-204	2.1977e-204	-2.42311e-204	4.82514e-204	-3.48691e-206	-1.01735e-204	2.92701e-204	-9.72589e-204	7.1255e-205	-1.45853e-204	-4.73309e-204	8.65991e-204	-2.45689e-204	-2.82108e-204	1.7067e-202
9.9619e-205	-6.97579e-205	2.61962e-206	-5.19142e-206	4.52493e-205	-1.91194e-205	3.9066e-205	2.78332e-207	-2.83251e-205	-7.34644e-205	3.3222e-205	-2.03844e-205	9.18694e-205	-3.58879e-205	-6.7218e-205	1.3817e-204	-3.01045e-205	-2.06798e-205	-3.68174e-205	-1.28496e-204	-3.64284e-205	1.73538e-205	-9.96082e-205	-9.66418e-207	-8.41154e-205	-2.9968e-205	-3.87937e-205	1.66401e-204	1.40516e-206	1.6359e-204	1.62417e-203
-1.07576e-205	2.51182e-206	5.58336e-206	-1.54038e-206	-2.21093e-206	2.41298e-206	3.66505e-206	5.60027e-206	2.7051e-207	-2.81143e-206	1.28324e-205	2.43014e-205	-5.04301e-206	1.0783e-206	4.86694e-206	1.08311e-206	7.7305e-206	-1.00612e-205	1.46034e-206	-7.12847e-208	1.45796e-205	-3.15056e-207	-1.38799e-205	4.54929e-207	2.52558e-206	1.07826e-206	-8.93974e-206	-3.68665e-207	2.34508e-206	-2.46128e-206	1.52841e-204
-1.95001e-206	-1.25885e-207	2.86978e-208	-4.86673e-207	-2.19304e-207	-4.23312e-207	-1.48127e-206	-2.07618e-207	3.33095e-208	-2.15443e-206	1.27667e-208	2.288e-207	-1.0203e-210	-4.4927e-208	-1.19931e-208	1.82326e-208	1.6569e-207	9.20014e-208	8.82181e-207	-1.23034e-206	-6.26789e-208	1.69457e-208	1.67143e-207	-7.67522e-208	-1.04711e-206	-6.97612e-207	1.93968e-207	8.97449e-208	1.87443e-207	-2.5226e-207	1.25892e-205
-1.97158e-207	7.59613e-209	-3.32194e-208	-4.00258e-208	7.37563e-209	-2.04717e-208	2.46411e-208	-7.5224e-208	1.28967e-208	-3.19489e-209	-4.23881e-208	8.64898e-209	-4.34178e-210	1.75311e-208	-1.74894e-208	2.42847e-209	-2.04011e-208	-7.81568e-208	-8.96866e-208	4.95351e-208	8.91969e-209	1.93307e-209	-1.5058e-208	4.78297e-210	-8.13654e-209	1.55156e-209	-3.26117e-208	-4.21142e-209	9.1995e-210	-3.45315e-208	8.56855e-207
8.3465e-209	-8.64378e-210	5.77386e-209	1.25722e-209	-7.72886e-210	-9.10635e-209	-5.56643e-209	1.43049e-210	-1.38766e-210	4.53206e-209	1.86625e-210	-1.6468e-209	1.61526e-208	-6.39861e-209	-2.41949e-209	-4.79677e-210	1.18532e-209	-1.41579e-208	-6.58549e-209	-2.95142e-210	1.65663e-209	-7.07074e-210	-1.2174e-209	-2.8771e-208	-1.48414e-209	-6.24444e-209	-5.3369e-209	2.28241e-209	4.05719e-210	-5.66259e-210	1.34681e-207
1.43843e-210	-1.0467e-209	-3.87131e-210	-1.58032e-210	-2.49444e-211	8.07036e-211	2.00163e-211	-6.79333e-210	-2.18044e-212	8.01462e-211	-1.5593e-210	5.74833e-211	4.10266e-210	6.1348e-211	2.0575e-210	2.53305e-210	-1.40983e-210	7.9689e-211	-7.74293e-211	1.64918e-210	4.99198e-211	-6.91037e-210	-2.48013e-210	-1.19794e-210	4.12458e-212	-2.36873e-210	-5.76951e-210	4.7029e-210	3.30137e-210	4.88651e-211	7.00613e-209
3.07666e-211	6.17092e-213	-2.14068e-211	8.1607e-213	-3.87284e-211	-3.46224e-211	-1.05762e-212	-1.11457e-211	-1.14685e-211	6.58584e-211	4.84793e-212	-3.06516e-212	-6.54753e-213	1.49268e-211	-9.62255e-212	-9.83549e-212	3.92616e-211	2.40447e-212	-9.9391e-212	2.93559e-211	5.04429e-212	-4.29546e-211	-2.09928e-211	-5.10566e-211	-1.42878e-211	-7.87871e-211	2.05588e-210	-5.14454e-212	7.13216e-211	1.28902e-211	8.48469e-210
4.02825e-212	-9.36776e-213	4.83767e-213	-4.77094e-212	-1.10031e-211	8.80369e-212	-4.26004e-212	1.7935e-212	-1.08212e-212	-8.23737e-213	-1.16923e-213	8.88699e-214	4.04064e-212	-7.92977e-212	1.79642e-214	5.61212e-213	-5.47648e-213	6.74851e-213	-6.7993e-212	-9.99418e-213	-8.21059e-213	-1.06945e-212	-3.97498e-214	-1.23679e-212	-2.06619e-212	-5.07181e-212	-4.03237e-213	-3.98442e-212	-2.22406e-212	6.91454e-212	8.35938e-211
8.66971e-214	-9.37883e-214	5.60956e-214	-1.63281e-213	9.93215e-213	-3.14538e-213	2.40107e-214	4.88906e-213	-4.86281e-214	-3.15559e-213	9.93239e-213	2.67279e-213	-2.38151e-213	2.14828e-215	-9.38534e-214	3.83741e-213	2.33858e-213	-1.25964e-213	-3.85914e-213	-7.45055e-214	5.76044e-213	5.61729e-214	3.09252e-214	1.33264e-212	-3.67445e-214	1.74193e-213	2.09882e-213	-4.87439e-214	-2.17418e-213	4.0139e-214	8.10628e-212
1.15157e-214	-3.44249e-215	-2.96425e-214	8.96603e-215	-5.44237e-215	1.79594e-217	2.95857e-214	6.2696e-216	-1.26105e-214	9.82541e-215	-8.45702e-215	-1.14177e-214	-1.72904e-213	2.86939e-215	-5.03733e-215	-1.74354e-214	2.28589e-214	-7.75815e-215	-3.22521e-214	-2.83868e-214	5.64781e-214	-1.46217e-215	-6.56604e-216	-6.72058e-215	-1.88731e-214	-3.09049e-215	-3.52988e-214	-7.49154e-214	-1.82103e-215	2.6347e-214	6.46716e-213
-5.14667e-215	1.77456e-215	1.66875e-215	-3.88567e-215	-1.04563e-215	1.32765e-217	-1.25229e-216	1.89055e-215	-2.23445e-216	-3.47475e-215	9.82287e-216	1.4136e-215	-3.88686e-216	2.37628e-215	8.35895e-215	-1.0235e-215	-1.94024e-215	-8.07919e-216	-1.58239e-215	1.23701e-215	-3.37668e-216	-3.57395e-215	1.15616e-215	6.77441e-216	-5.86956e-216	2.82046e-216	4.53247e-216	-4.91509e-215	-2.35871e-215	-2.98878e-215	5.66894e-214
-1.32109e-216	-1.15451e-215	6.53433e-217	2.18016e-216	-2.48336e-216	-1.45491e-216	4.17022e-216	-8.21663e-218	1.16357e-216	1.15459e-215	3.97366e-216	3.82701e-217	3.75198e-217	1.1302e-216	-1.72192e-216	2.71096e-216	6.10794e-217	1.75403e-216	1.95176e-216	-2.31312e-217	9.5539e-217	1.66647e-216	-1.88329e-217	-8.05977e-216	-3.43459e-216	-1.43245e-216	5.98783e-218	2.60425e-217	-1.04933e-217	1.07261e-217	6.7712e-215
1.54455e-218	-2.25708e-217	-1.06486e-217	4.04137e-217	6.65208e-217	-7.64372e-217	7.8519e-219	2.06217e-218	9.09822e-218	6.91961e-218	-1.02665e-217	8.61361e-218	-2.63424e-217	1.20539e-217	-8.86505e-218	6.74427e-217	1.28483e-217	2.4002e-217	-1.32835e-217	-7.94876e-218	3.85282e-217	1.33023e-217	5.01739e-218	1.44502e-217	6.87865e-217	2.8351e-218	-6.5475e-219	-6.40124e-218	-9.6512e-218	-8.65807e-218	5.96952e-216
5.06431e-220	-4.99701e-218	-1.54297e-218	1.7965e-218	5.37506e-219	-3.028e-219	-2.21725e-219	3.17033e-219	2.02202e-218	6.68474e-218	5.5308e-219	-1.14544e-218	-1.36906e-218	-1.82914e-218	-2.24741e-218	4.37109e-219	9.72923e-219	-3.13476e-218	-1.1228e-218	-3.20196e-219	1.23644e-218	2.30321e-218	-1.04941e-218	-2.02858e-220	2.32002e-220	-4.2544e-220	4.51624e-218	-1.95486e-218	-1.00237e-218	-1.42575e-218	4.51792e-217
-1.7007e-219	1.38556e-219	-1.58254e-219	-5.21397e-219	-2.33767e-220	-1.72193e-219	-6.12268e-221	3.43327e-219	-4.86775e-219	-7.60981e-220	-5.19659e-220	7.78672e-221	4.05419e-221	1.38456e-219	4.17113e-220	-2.23508e-219	9.40393e-220	1.57705e-219	-1.00986e-219	1.96187e-219	6.46946e-220	2.83419e-219	-1.53483e-219	-6.62861e-219	2.79065e-220	-1.68572e-219	8.45373e-220	-1.3643e-220	1.58358e-219	1.94297e-220	4.74947e-218
-3.92776e-221	2.05293e-221	8.42667e-221	3.93822e-221	9.3526e-222	-6.25149e-221	4.619e-221	-2.75767e-220	5.61038e-221	1.05562e-220	1.1073e-220	-2.52909e-221	-7.87647e-221	-1.03009e-220	8.00206e-221	-7.17989e-221	4.21042e-220	2.46569e-221	-4.40893e-221	4.53542e-221	-5.88073e-222	-1.4819e-220	-1.27487e-222	2.22081e-220	2.93107e-220	-3.40469e-220	1.2475e-220	5.29558e-221	-7.12086e-222	6.60907e-221	3.00562e-219
7.09341e-223	-2.37279e-222	-1.10738e-221	8.55464e-222	-1.48282e-221	2.28087e-221	5.89893e-222	9.82801e-222	5.48501e-222	-1.03242e-221	1.24642e-222	-1.59451e-222	-1.11973e-223	8.46631e-222	-1.16585e-221	1.02636e-221	-6.88282e-222	9.29662e-222	-3.32794e-222	2.17266e-222	5.39364e-222	-2.09049e-221	-1.91745e-221	-1.265e-221	1.77752e-221	-6.01622e-221	4.85622e-222	8.27397e-222	-7.82122e-222	-5.98985e-222	3.09907e-220
-2.64786e-222	1.9626e-223	-2.52527e-223	1.03061e-223	2.67893e-223	-2.60298e-222	-1.03854e-222	2.04026e-223	-3.41732e-222	3.17714e-223	2.04461e-222	4.26721e-224	5.27965e-223	7.04512e-223	2.83429e-223	1.0645e-222	-1.41173e-222	-6.01725e-223	3.71001e-223	-1.33089e-223	2.92379e-223	2.37799e-222	1.01973e-222	1.57081e-222	-4.39509e-223	8.0301e-224	-2.1795e-222	3.68915e-225	2.5231e-223	-1.76572e-222	2.82153e-221
-6.28658e-224	-9.22572e-224	-1.4104e-224	1.1914e-223	2.46237e-224	4.74833e-223	5.38634e-223	-4.40641e-224	-2.07028e-223	6.64118e-224	-6.99977e-225	5.34159e-226	1.23044e-224	-1.71707e-223	5.34857e-224	2.15977e-223	-8.14118e-224	-5.40734e-224	1.65409e-225	-1.89803e-224	6.77133e-224	-4.92472e-225	4.79511e-224	1.81814e-223	2.62108e-224	1.47011e-223	-2.2318e-224	-1.77205e-224	7.15029e-224	-5.21761e-225	2.85347e-222
-1.145e-224	3.00189e-225	-2.01569e-225	1.28997e-224	-6.85169e-225	7.61494e-225	4.73519e-225	-1.27909e-225	-9.79915e-225	1.60789e-224	5.86378e-225	3.85655e-226	6.89362e-225	-4.83984e-225	5.17364e-225	-1.79023e-225	-1.49447e-224	-2.44129e-225	7.45368e-225	6.87991e-225	1.7015e-224	4.49357e-225	8.61632e-225	-3.26479e-225	-6.60733e-225	5.46262e-225	6.32136e-225	-1.79853e-225	-8.88569e-225	2.37522e-225	1.97233e-223
7.36896e-227	1.66444e-226	7.16813e-227	-7.43882e-226	-3.42861e-226	-4.14836e-227	6.81556e-226	-3.37204e-226	1.57524e-226	-1.61076e-226	-2.00418e-226	-1.90097e-225	2.36521e-226	1.11165e-226	3.13195e-226	-6.43987e-227	1.06463e-225	-1.66695e-225	-3.89572e-226	2.232e-225	9.12295e-226	5.7803e-227	-1.2215e-226	-1.08308e-225	-3.03976e-226	-7.08674e-226	4.70693e-227	2.38943e-225	3.86057e-227	2.26333e-226	1.68466e-224
-2.16008e-227	-8.91787e-227	-3.91657e-227	-1.52831e-226	1.84159e-227	1.09456e-226	1.45097e-227	-8.19183e-227	-4.68367e-227	-3.41598e-227	-1.69236e-229	2.81995e-227	-7.05722e-227	-6.18637e-226	-3.40377e-227	-5.16718e-227	-3.05244e-227	-1.4244e-227	4.16367e-227	4.12314e-228	-2.59084e-227	2.62549e-226	6.60883e-227	2.56832e-227	3.32995e-227	-1.24005e-227	1.46547e-227	-1.62734e-227	2.87188e-227	5.53525e-227	2.04282e-225
8.98406e-228	1.30207e-228	4.05054e-229	-7.94345e-228	3.1016e-228	-2.57438e-228	4.01375e-227	-5.4193e-228	4.06666e-228	5.17668e-228	1.0905e-228	1.18838e-227	6.61483e-228	-1.35023e-227	-1.10391e-227	3.93413e-229	-2.6779e-228	4.28595e-229	-6.77642e-229	5.27426e-228	5.26423e-229	-5.40408e-228	3.30112e-229	4.2363e-228	6.64872e-228	9.26438e-229	8.52242e-228	-5.94192e-228	-5.77922e-228	-7.78521e-231	1.71016e-226
1.45375e-229	2.37291e-230	5.20801e-229	1.37662e-228	1.44891e-229	-3.14044e-230	-4.75915e-229	1.11078e-229	-1.99147e-229	-5.52714e-230	-1.11632e-229	-2.34127e-229	-2.01179e-229	3.55185e-229	5.73533e-229	-2.10149e-230	3.54748e-229	-6.40928e-229	7.03721e-229	2.02946e-229	-3.91382e-229	-4.60173e-230	-7.28068e-230	2.62958e-229	-1.56353e-228	1.95096e-229	-4.18903e-228	1.19169e-228	-1.80639e-229	5.25981e-229	1.51024e-227
4.23818e-230	5.46485e-231	-2.29299e-231	1.35393e-230	-8.09137e-231	-4.15785e-230	-9.718e-230	-9.99434e-230	3.2742e-230	4.60423e-230	3.03181e-230	2.02791e-229	-1.58307e-230	3.10748e-230	8.12212e-230	3.43969e-230	1.36117e-229	-6.17346e-230	-1.85892e-230	-1.00164e-230	6.48456e-231	-3.11082e-230	-3.85036e-230	1.90182e-230	-5.11938e-231	-2.16555e-230	1.56816e-229	-4.70331e-230	-5.15861e-230	-6.41398e-231	1.39509e-228
-5.61707e-231	-4.39529e-232	-2.9825e-232	1.70401e-231	-3.05539e-231	2.44336e-231	1.69099e-231	-2.6191e-231	1.34472e-231	-5.43312e-231	5.85052e-231	-2.70698e-230	-6.79104e-231	1.53163e-230	6.86216e-232	-8.05922e-231	2.6631e-231	-9.9983e-232	-4.52484e-231	3.7842e-231	-2.61494e-231	-2.00543e-231	-1.31697e-231	-1.64496e-231	9.66607e-232	3.76581e-231	-2.91894e-231	3.06211e-231	-1.8762e-232	-6.15657e-231	1.25031e-229
2.04767e-232	6.36156e-232	3.59201e-232	-3.77544e-232	-2.99948e-232	7.58387e-233	3.5017e-233	-1.57491e-232	-1.29877e-231	1.02172e-231	-2.49921e-232	-2.16656e-233	1.67864e-232	-1.11003e-232	9.98317e-232	-8.89253e-233	7.93535e-233	-1.43694e-232	3.94833e-232	6.27752e-232	-4.79813e-233	-2.76993e-233	-1.80401e-232	7.64478e-233	-1.09661e-231	1.62702e-232	-5.48728e-232	-5.60683e-232	-2.34044e-232	6.87739e-233	1.03538e-230
5.04286e-234	-7.62527e-233	-1.39373e-233	-2.89167e-233	2.34228e-233	-5.26288e-233	-8.46203e-233	3.0106e-233	3.39868e-233	8.76177e-233	-2.16359e-233	7.88633e-234	1.70206e-232	-2.27269e-233	-9.68497e-233	2.45232e-234	-2.31634e-233	-4.54115e-233	-1.99589e-234	-1.30196e-233	3.10676e-233	1.24864e-233	-7.6446e-233	1.31712e-233	2.28967e-233	3.49771e-232	-2.17193e-233	5.41058e-233	-1.9756e-233	-3.39706e-233	1.47727e-231
-3.30582e-234	-7.64523e-234	4.06324e-234	7.9826e-235	-1.11819e-234	1.90137e-234	-5.06713e-234	-1.02898e-234	-1.68228e-234	4.8685e-234	-2.77703e-234	-1.98072e-235	-4.75088e-234	-1.58715e-234	1.00926e-233	-2.7459e-234	-1.67942e-234	-2.25837e-234	-2.5241e-234	-1.01874e-234	1.85579e-234	-2.34407e-234	-6.53586e-234	-1.13921e-234	1.27002e-234	-1.28922e-234	1.24526e-234	-9.39245e-235	8.85442e-234	-6.01047e-236	8.66444e-233
9.05988e-235	1.42718e-236	3.76002e-235	1.04315e-234	3.99552e-235	-9.171e-236	-4.29442e-235	-1.80082e-235	3.49226e-236	-2.03307e-234	2.29248e-237	-9.94615e-236	-3.42469e-235	-2.27639e-236	1.53709e-235	3.34789e-236	-4.25184e-235	5.67183e-236	7.94528e-236	-2.08825e-235	3.06492e-235	-9.42745e-235	-2.10479e-235	-5.70168e-236	-7.57435e-235	4.44386e-235	1.47163e-235	-1.92207e-235	-9.86113e-236	1.89342e-235	1.02784e-233
3.65041e-237	-2.2138e-237	2.83802e-237	4.47923e-236	-9.55694e-237	-2.98186e-236	3.75974e-236	1.18952e-236	1.93209e-236	2.19732e-237	1.96485e-236	-1.32223e-235	-3.2349e-236	-1.28491e-236	8.90597e-236	4.44994e-236	-1.95679e-236	-9.25719e-237	-6.4951e-236	-8.34731e-237	-1.27753e-237	4.24733e-236	6.22128e-236	1.77646e-236	1.19383e-236	-2.66831e-237	-4.29551e-236	1.01006e-236	1.20165e-236	3.46074e-237	8.03501e-235
-4.35694e-237	6.53546e-237	9.05258e-238	2.64315e-237	-1.74442e-238	-5.92316e-237	1.26042e-237	-8.56268e-237	-6.07139e-238	2.64304e-238	2.59242e-237	8.59056e-238	-1.5021e-237	1.10767e-238	-1.40811e-237	-1.03418e-237	8.77724e-237	-1.20483e-237	-5.99002e-238	-6.86796e-237	2.37658e-238	-1.33076e-237	1.05867e-238	-9.38831e-238	-2.17923e-237	-7.39214e-238	-2.02538e-237	1.07191e-237	8.37374e-238	-6.63423e-238	6.63183e-236
8.17456e-238	-9.64713e-239	-1.98343e-239	1.52555e-241	-1.38447e-237	-6.50251e-238	-1.58568e-240	6.29982e-239	3.97389e-239	-1.57308e-238	4.2076e-239	1.02919e-238	-1.05907e-238	5.47518e-238	1.82142e-238	3.75628e-238	2.05382e-238	3.41463e-238	-5.81411e-240	-4.8023e-239	4.54571e-238	-6.34092e-238	-3.38958e-238	1.36523e-238	1.42345e-238	5.21566e-238	2.76398e-238	4.92394e-239	7.93508e-239	-6.77152e-238	8.49733e-237
-4.26872e-239	-4.65709e-239	3.10834e-240	8.25121e-240	9.49774e-239	-2.12184e-241	-6.8011e-240	2.96337e-239	-3.87307e-240	-6.89252e-240	-6.56137e-240	4.68264e-240	-2.12067e-239	3.66797e-239	-4.49496e-239	-4.70007e-239	5.69487e-240	5.9888e-239	2.49303e-239	-2.05074e-241	-2.35927e-239	4.433e-239	2.43024e-239	4.20106e-239	1.67106e-239	2.54653e-239	1.10331e-239	2.36499e-239	3.86188e-239	1.11315e-240	7.45633e-238
3.80337e-241	1.93055e-240	-1.84273e-240	-1.29296e-240	3.34019e-240	2.85479e-240	-4.08654e-240	1.71007e-240	7.51338e-240	-1.81211e-240	-7.7632e-241	-1.78958e-240	-2.26556e-240	-3.40412e-240	6.86886e-241	2.26636e-242	-1.85197e-240	-2.34577e-240	3.19027e-240	-2.18098e-240	-1.33926e-240	-2.13242e-240	3.66719e-240	1.75154e-241	-7.46385e-241	-1.3073e-240	-5.20019e-242	-3.36315e-241	6.78418e-241	-7.85645e-241	5.64979e-239
5.15744e-243	-1.79665e-241	-9.68367e-242	-3.90882e-242	2.63752e-242	7.53416e-243	2.88435e-242	-2.90724e-241	-3.90323e-242	5.17523e-242	2.86514e-242	-3.127e-241	-1.45721e-241	5.78695e-242	-1.49497e-241	6.36979e-242	7.53417e-242	5.68762e-242	-1.54706e-241	1.49892e-241	1.14902e-242	3.7024e-241	-8.05397e-242	5.77879e-243	5.51816e-241	-8.52942e-241	1.70316e-241	1.8432e-241	7.8802e-242	-2.95698e-242	4.29578e-240
2.26631e-242	-8.44264e-243	-1.76897e-242	-4.18225e-243	8.62703e-243	-1.90731e-242	1.37266e-242	1.26308e-242	6.4262e-244	9.21351e-243	-6.19494e-243	-4.21454e-242	2.50359e-243	3.35097e-245	-1.18168e-242	1.92375e-243	-4.06194e-243	1.54511e-242	-3.94965e-242	1.55826e-243	-1.01297e-242	1.9244e-242	-2.85129e-244	5.12928e-242	1.885e-244	2.29599e-242	1.52286e-242	-2.49192e-243	6.73897e-242	1.34345e-242	4.44722e-241
5.86704e-244	1.54337e-243	-6.45651e-244	2.52387e-243	1.10426e-243	4.31095e-244	-1.03668e-243	-1.78797e-243	-6.75174e-244	2.31307e-245	-2.28026e-243	1.71628e-243	-1.79818e-243	-2.50446e-243	2.14558e-243	5.377e-245	2.16286e-244	9.37409e-244	1.32396e-243	3.90228e-244	1.26651e-245	1.08997e-243	-8.13409e-244	6.15949e-244	-1.76287e-244	-9.3239e-244	-9.38302e-245	-9.08801e-244	1.36627e-243	-1.41432e-243	3.11482e-242
1.41405e-245	-6.79247e-245	1.55893e-244	-7.92007e-245	-4.39045e-245	1.52377e-245	2.60829e-244	-2.06651e-245	-4.37178e-245	-8.06775e-245	4.6689e-244	-7.55407e-245	-3.48354e-245	2.27041e-245	4.70583e-245	-4.02485e-245	2.01232e-245	-1.36111e-244	-2.01535e-245	-1.58945e-244	-2.67499e-245	5.91783e-244	-2.33299e-246	-1.35558e-244	8.70758e-245	1.58489e-245	1.38153e-244	1.10279e-244	-6.44733e-245	-9.45881e-245	3.07164e-243
-1.59774e-246	1.6782e-245	-7.32097e-247	4.46872e-247	-2.87864e-246	-8.96776e-247	1.45796e-245	1.14095e-246	5.98366e-246	6.77579e-246	1.14122e-246	1.17744e-246	-1.74962e-246	-2.698e-245	-2.70795e-246	3.60748e-246	1.9792e-246	3.6766e-245	1.94658e-246	-1.39583e-245	2.37184e-246	-6.35185e-246	-1.25283e-245	4.12089e-246	3.27628e-245	2.70257e-246	-9.92829e-245	-8.56576e-246	-1.29088e-246	4.5645e-245	3.59451e-244
-2.10047e-247	6.23203e-247	3.35211e-247	-4.54823e-247	8.62264e-247	-6.66315e-247	-8.67414e-248	-2.4856e-246	-1.46193e-246	-2.77699e-246	6.69571e-247	1.59922e-248	3.79447e-247	1.07286e-246	-5.08077e-248	-4.25951e-246	2.74688e-247	-9.10113e-247	-1.78976e-246	-6.84342e-247	-2.62701e-247	-1.75413e-246	2.86542e-246	-2.30751e-247	5.23635e-247	-6.07707e-247	-2.91708e-247	1.74537e-246	-1.05025e-246	-2.59848e-247	2.96617e-245
-1.04681e-247	1.43441e-247	2.00461e-247	-3.00201e-247	-2.52107e-248	-2.61632e-247	1.08856e-247	7.76589e-248	-7.00989e-248	-4.88998e-248	-4.5319e-247	6.66273e-248	5.98469e-249	7.32299e-248	2.21266e-248	-5.83935e-248	1.80702e-248	1.18962e-247	-6.48948e-248	-3.98089e-247	-4.36108e-249	3.36107e-249	2.16195e-248	7.45592e-248	-2.28823e-248	-1.80172e-247	2.18104e-247	-3.15079e-248	-1.72662e-247	-6.24284e-248	3.41236e-246
2.48052e-249	-1.90466e-250	-9.11543e-249	-1.67783e-248	1.04452e-248	2.26418e-248	-1.99972e-248	-9.77102e-250	4.25926e-249	-1.94303e-248	-1.60346e-248	1.48776e-249	2.39139e-249	8.69811e-250	-5.93617e-250	1.15284e-248	9.74282e-250	3.18975e-249	1.5651e-249	-1.04727e-248	-2.4162e-248	-1.20004e-249	-5.37847e-249	-2.47758e-249	2.80189e-249	-1.36984e-249	-2.0466e-248	1.2061e-248	-6.65081e-249	3.2712e-249	2.35262e-247
-1.66661e-250	5.24692e-250	8.25607e-251	-1.49011e-250	-2.40977e-249	6.00216e-250	-3.66257e-250	5.72296e-250	2.70896e-250	1.53558e-249	-3.23966e-251	-1.86369e-250	-2.99334e-250	4.69352e-250	1.01918e-250	5.99421e-252	6.17801e-250	3.17634e-250	4.07389e-250	1.82269e-250	-8.28143e-252	-3.08097e-251	-1.28914e-249	3.78355e-250	-3.04033e-250	-7.61963e-250	-5.55399e-250	2.58036e-250	1.21059e-250	-6.17313e-250	1.36228e-248
3.13914e-250	-2.63321e-251	1.15601e-252	7.61248e-252	1.45815e-250	2.48712e-251	-8.28608e-251	8.54499e-252	-3.20637e-251	9.28319e-252	-6.5514e-252	6.13891e-251	-1.75148e-250	1.90714e-251	3.29665e-251	8.95382e-253	-1.05562e-250	-8.25123e-252	6.76695e-251	1.09439e-251	1.08681e-250	2.75389e-251	1.47864e-250	-9.30814e-252	-3.25136e-251	5.45722e-251	-1.687e-250	3.27357e-251	5.84422e-252	-1.12648e-250	1.84131e-249
-1.14026e-251	-1.06388e-252	5.25228e-253	3.31678e-252	-2.52154e-252	1.19137e-251	-4.6606e-252	2.69343e-253	8.0208e-252	8.81575e-253	-9.28945e-252	-2.71296e-251	4.86341e-254	1.30759e-252	-1.94739e-252	9.30335e-253	3.22473e-252	1.76807e-252	-4.07317e-252	6.36854e-252	1.40227e-252	-4.3935e-252	3.92114e-252	-7.5535e-253	1.57506e-251	1.72464e-252	-1.97234e-251	1.40567e-251	1.65206e-252	-1.03132e-252	1.65074e-250
-1.89999e-253	1.5292e-253	1.62449e-253	1.79205e-254	-9.57596e-254	1.2052e-253	2.19495e-252	2.56633e-253	2.63549e-253	-2.00145e-252	-1.07216e-252	1.39468e-253	2.6956e-252	-1.77607e-253	4.80679e-253	9.95927e-254	5.49705e-254	-1.27909e-252	3.17457e-252	5.83189e-253	-9.45897e-254	6.77823e-254	-2.81576e-253	-3.5497e-253	2.81578e-254	-1.26367e-253	2.36462e-254	4.10143e-252	1.77629e-253	-2.77762e-253	2.0747e-251
1.87748e-254	-9.25892e-254	-5.42958e-254	-6.00491e-254	-5.13291e-254	-5.50869e-255	-1.68406e-255	-4.66112e-254	-3.45289e-254	2.77561e-253	-1.06692e-254	-4.30446e-254	-1.27736e-253	-4.11098e-254	1.19106e-254	-5.60531e-254	-4.16264e-254	4.02973e-254	1.14879e-254	-8.25289e-255	-5.24106e-254	-4.54339e-254	4.06274e-254	4.83306e-254	-3.57348e-254	2.27006e-254	3.04886e-254	-2.2208e-253	-1.6001e-253	-4.09013e-254	1.73384e-252
-2.10136e-254	-1.53612e-255	5.20055e-255	-2.22513e-256	1.85992e-254	1.3299e-255	3.7859e-255	8.00871e-256	8.55769e-255	-7.72245e-256	2.56713e-256	-3.43021e-255	1.17233e-254	3.91377e-255	9.93634e-255	-7.70438e-256	-3.48705e-255	7.49318e-258	4.16855e-256	3.53549e-255	-1.12197e-255	-5.04253e-256	1.3077e-255	1.93322e-256	-4.06257e-255	-3.83573e-255	1.27466e-254	1.23887e-254	4.16612e-256	1.02666e-254	1.4614e-253
-6.70023e-257	8.1575e-257	6.08266e-257	-1.23224e-256	-1.78178e-256	2.54753e-257	1.4404e-256	-8.50044e-256	7.96049e-256	-3.32363e-256	-3.71789e-256	-3.66606e-256	-8.44957e-258	-4.70182e-256	-2.33872e-256	2.4282e-255	1.03068e-256	-1.09172e-256	-5.73797e-257	2.2674e-256	3.65561e-256	-7.26343e-256	-1.77684e-257	-2.27541e-256	-2.5219e-256	-1.20683e-255	3.81759e-257	-5.95637e-256	5.31936e-257	5.1435e-256	1.10318e-254
1.48921e-257	-1.43461e-257	-1.75191e-257	5.09622e-257	1.77629e-259	8.8431e-258	-3.09155e-256	5.31737e-258	2.13134e-256	9.96236e-258	-4.87203e-257	-6.16764e-259	-1.21232e-257	-5.02312e-257	1.3361e-257	2.63525e-258	5.01056e-258	-3.32015e-258	7.61907e-258	-4.28471e-257	1.80574e-257	-2.09448e-257	7.09707e-258	1.86892e-257	8.02504e-257	1.09678e-257	-8.49855e-257	-3.92667e-258	-8.05922e-257	6.61071e-257	1.22241e-255
1.20078e-258	-2.04521e-258	9.14029e-260	-1.02766e-257	8.64274e-258	-8.33937e-258	5.39125e-258	1.4689e-258	6.83169e-259	-3.60611e-259	-4.39767e-258	3.087e-258	2.62957e-258	7.69748e-259	3.32593e-258	2.59817e-258	-1.71065e-257	-1.89547e-258	4.31226e-258	3.37702e-258	4.39077e-259	-1.32952e-258	7.59718e-259	6.1277e-258	-2.85645e-258	-1.49797e-258	-1.0446e-258	-1.14919e-258	2.62008e-258	-7.85991e-258	1.07684e-256
1.66602e-259	-4.68656e-260	-1.87404e-259	-4.06789e-260	2.6175e-259	2.33711e-258	3.20554e-260	5.11779e-259	-1.69597e-259	4.3949e-260	-9.68405e-260	1.47699e-259	-6.96132e-259	1.06396e-258	2.12904e-259	-1.06851e-259	3.13061e-259	1.62609e-259	-1.60829e-260	1.36501e-259	1.89817e-259	3.497e-260	4.25857e-259	2.27126e-260	-3.37522e-259	-8.03934e-259	1.29027e-259	1.02729e-259	-2.97411e-260	-5.75147e-260	8.88426e-258
-2.8288e-260	-1.30215e-260	-3.90691e-262	1.1497e-260	-1.224e-259	8.99892e-261	-7.34465e-260	-2.43782e-260	2.7776e-261	-1.67547e-260	5.70247e-260	1.7707e-260	4.77921e-261	-9.06893e-261	-2.76153e-260	7.84919e-261	5.03144e-260	8.17674e-261	9.70078e-260	-3.3585e-260	9.48021e-261	-1.80086e-260	1.51607e-260	3.79354e-260	-1.55204e-260	-1.20775e-260	1.03943e-260	9.49299e-261	4.82611e-260	-6.17983e-260	8.53211e-259
1.61298e-261	-1.18076e-261	-4.05998e-261	1.51205e-261	1.30828e-261	-1.74775e-261	-3.70646e-261	-1.47956e-261	-1.01757e-261	-2.02101e-261	5.50381e-261	-1.1441e-261	-1.44232e-261	-3.47779e-261	-7.77268e-262	6.35156e-262	-1.04128e-261	-1.52587e-261	2.13162e-261	-2.81761e-262	-2.04209e-261	-1.71106e-261	-9.49924e-261	2.79231e-261	1.99275e-261	1.18053e-261	-1.48863e-261	-1.01573e-260	1.56696e-261	-1.5394e-261	7.15777e-260
2.59277e-262	9.68065e-263	-3.22079e-262	3.83412e-263	-1.72288e-262	8.70145e-264	2.69658e-262	4.77378e-263	3.44443e-265	-6.88543e-263	-1.53318e-262	-8.15047e-262	-1.19381e-262	8.84746e-263	-8.66125e-262	-3.54149e-263	-5.22738e-263	1.57324e-262	-1.28694e-262	2.98199e-263	2.52103e-263	2.05964e-263	7.15169e-264	-1.94071e-262	-3.49535e-262	-2.19438e-263	4.41613e-263	1.77952e-262	-1.07135e-262	-2.90946e-263	4.70681e-261
-3.21873e-263	-7.90073e-264	-6.77378e-264	-6.95926e-264	-1.18681e-263	3.89457e-263	1.1531e-263	5.24005e-264	-1.0078e-263	-1.90696e-263	-1.52027e-263	-4.35693e-263	3.38059e-263	-8.3161e-264	3.43254e-263	-8.72687e-264	3.95772e-264	2.99057e-263	-1.68528e-263	8.35557e-264	4.40329e-263	2.20766e-264	-1.30134e-263	1.1643e-263	-9.1961e-264	-2.7445e-263	-1.90133e-263	-1.52599e-263	2.41675e-263	2.68061e-263	5.46356e-262
1.36157e-264	-1.48029e-264	6.61925e-266	7.57038e-265	3.42375e-264	-2.2093e-264	-1.02899e-264	1.76591e-264	1.50971e-264	-1.71016e-264	-1.88512e-265	-6.49065e-264	1.07933e-264	1.32227e-264	-1.8915e-264	1.77658e-264	1.1393e-264	-5.35263e-265	-1.11003e-264	9.34946e-264	-1.97012e-264	-1.01191e-264	1.07716e-264	-2.9511e-264	-5.02211e-264	-3.21781e-264	4.45771e-264	-2.21075e-264	1.76738e-264	-2.86445e-265	6.41683e-263
-1.78174e-266	-6.56596e-266	7.45298e-266	-3.06259e-267	-2.86891e-265	-1.80732e-266	2.70812e-266	-2.57913e-265	1.14994e-265	1.72912e-266	-3.11547e-265	-3.94419e-266	-1.41857e-265	1.05797e-265	-5.93466e-265	-1.73468e-265	6.76895e-268	-3.35523e-265	-9.49141e-266	6.91857e-265	-3.16215e-265	-1.75056e-265	-5.63671e-266	-4.45788e-266	1.49256e-266	-5.49527e-266	1.84544e-265	1.27429e-265	2.92658e-266	2.0963e-266	4.39616e-264
2.49686e-267	2.55368e-267	-3.71008e-267	3.64231e-267	-1.30834e-267	-7.88593e-267	-5.77199e-267	-9.64436e-267	-6.23263e-266	7.9297e-267	-2.20614e-267	-1.6863e-266	-9.51052e-268	3.59385e-266	4.22204e-266	-9.02559e-267	1.26497e-266	-8.00282e-267	-1.21132e-266	1.88139e-266	-5.06115e-267	-7.05051e-267	-3.49728e-267	7.5169e-267	-4.94065e-267	-3.52463e-268	1.18966e-268	-6.16063e-268	4.63605e-267	-1.1729e-266	3.11573e-265
-6.36138e-268	7.95346e-268	2.61254e-267	-1.50948e-269	-2.17926e-267	3.52642e-267	-3.568e-268	-4.19426e-267	-4.71157e-268	-1.42483e-267	-2.42001e-267	-8.13032e-268	5.15394e-269	3.56332e-267	6.71152e-268	-2.41413e-267	3.26118e-268	3.77718e-268	3.25944e-268	3.17236e-268	1.7711e-268	4.1202e-267	4.35196e-269	4.3924e-267	2.06226e-268	-1.51951e-268	2.06595e-269	1.09702e-267	-1.5243e-267	1.21946e-267	4.04449e-266
1.1186e-267	9.2433e-268	-1.16015e-268	-4.47768e-269	-1.00095e-268	3.07987e-268	-1.81934e-268	5.71351e-268	5.16546e-269	-7.53399e-269	2.99146e-269	2.47566e-268	2.11316e-269	3.24095e-269	-5.96154e-269	-1.0005e-268	-3.27591e-269	-1.41318e-269	8.68622e-269	8.15972e-269	-9.69114e-270	-2.27747e-269	-4.48258e-269	-5.77495e-269	3.22842e-270	7.10396e-269	-1.17603e-269	-5.80236e-269	1.30076e-268	-9.38519e-269	4.70114e-267
-1.24407e-269	-2.29304e-270	2.7338e-271	1.4151e-271	4.3633e-270	1.99707e-270	3.24911e-270	-6.66213e-270	6.79044e-270	-2.19185e-269	5.31786e-271	-4.92497e-271	1.26152e-269	1.56821e-269	3.17226e-271	8.70892e-271	-6.17791e-270	1.69019e-270	-2.86508e-269	-1.13179e-270	-4.04111e-271	-7.05515e-270	-4.54765e-270	7.09077e-270	6.77976e-270	-1.80259e-271	8.185e-270	-1.11768e-270	-5.8719e-269	-3.87493e-270	2.26244e-268
3.00415e-271	-3.22849e-271	-5.39905e-271	-1.8374e-271	-1.80726e-270	6.16284e-271	2.57824e-271	-6.24341e-271	6.85606e-271	1.77748e-271	3.856e-271	-1.20649e-270	-7.54759e-271	-1.75141e-271	-4.62428e-271	-7.76315e-271	1.01866e-271	-1.97764e-270	3.94671e-270	-3.06503e-270	-1.99758e-270	-2.87554e-272	7.94946e-271	2.7961e-270	3.5612e-271	5.23981e-271	-2.15099e-271	7.77132e-271	1.18303e-271	8.93678e-271	2.68696e-269
-1.83293e-271	1.68289e-272	6.49055e-272	8.87787e-272	-3.10672e-272	2.69595e-272	-3.09616e-271	1.06598e-272	-2.98986e-272	2.25432e-271	2.51125e-272	-2.20635e-272	2.98154e-272	5.20478e-272	4.7629e-272	2.20924e-272	-2.33066e-272	6.20571e-273	-1.29473e-273	-1.48701e-272	2.02579e-271	-1.36434e-272	3.10256e-272	2.58235e-271	-3.27511e-272	-3.52868e-272	1.33271e-272	2.24483e-272	3.59612e-272	1.48567e-272	1.89199e-270
9.86795e-273	1.1865e-273	2.98515e-272	1.4237e-272	2.75638e-273	-2.02765e-273	-1.46628e-272	4.35521e-273	2.69371e-274	-2.34226e-273	-1.99853e-273	-2.50173e-273	-6.46697e-273	1.76255e-272	3.44498e-273	1.16422e-272	1.15724e-274	5.15818e-274	-3.97268e-272	1.75043e-272	-4.30741e-272	-1.18543e-272	-1.01775e-272	-7.91968e-273	1.06811e-272	1.22605e-273	-1.05684e-274	-1.0565e-273	1.10821e-273	-2.90777e-273	2.7321e-271
-9.36231e-274	-1.61482e-273	1.44758e-274	3.99279e-274	3.57144e-274	-2.42558e-274	-1.93047e-274	-1.99578e-273	2.05014e-274	-2.96667e-277	-9.32492e-274	-1.31579e-274	-5.07628e-274	4.51007e-274	-8.79995e-275	-1.14873e-273	2.47061e-273	-2.89294e-274	4.51099e-274	7.43766e-274	3.66675e-274	1.55693e-274	4.65529e-274	1.08351e-274	-4.43787e-274	3.32964e-274	7.47188e-274	4.94228e-274	6.52809e-274	1.27194e-273	1.83423e-272
4.12356e-275	1.14189e-275	8.4569e-275	8.23387e-275	-6.99164e-275	2.10799e-275	3.82374e-275	5.43891e-276	2.20152e-275	1.66891e-275	2.60131e-275	-6.03754e-276	9.46148e-277	5.94507e-275	6.81134e-275	1.13697e-274	-1.62851e-274	8.51676e-275	2.63933e-274	-1.17679e-274	-2.57598e-275	1.8903e-275	8.06574e-275	-2.65302e-275	-2.43962e-275	-5.3222e-276	1.79083e-275	8.1502e-275	-8.44479e-276	2.09535e-275	1.6072e-273
2.09481e-276	-4.02763e-276	-1.00892e-276	5.81914e-276	2.23949e-276	7.41069e-276	1.17982e-276	-9.0869e-276	-6.08114e-277	1.05476e-275	1.70626e-275	-3.53073e-276	-1.59575e-276	-3.50761e-276	1.63768e-277	-8.07623e-276	7.4152e-276	-1.9019e-275	1.49658e-275	-4.00078e-276	4.71887e-276	1.60641e-275	-4.54078e-277	-1.67288e-275	1.42221e-276	-1.42383e-276	2.65951e-276	2.68681e-276	-4.74913e-276	-1.45636e-276	1.75724e-274
-3.55166e-277	-3.84137e-277	-8.42243e-278	-6.25622e-277	-7.45075e-277	-3.84992e-277	-3.77076e-279	2.68998e-277	-2.54316e-277	2.25819e-277	2.27856e-278	-1.22607e-276	-3.2608e-277	2.72137e-277	-5.42612e-277	8.54722e-278	-5.91363e-278	-1.37e-277	6.51548e-277	7.47901e-277	1.0509e-277	1.80068e-277	1.3469e-277	1.61276e-276	-1.67661e-277	-6.17542e-277	1.00411e-276	2.74726e-277	-5.82232e-277	-2.78649e-276	1.48682e-275
-2.93459e-278	5.4898e-278	3.25814e-278	-2.30684e-278	-9.25634e-278	-4.34414e-278	1.44221e-278	2.80689e-279	2.36144e-278	1.09172e-278	-4.35175e-278	-1.29003e-278	-3.86478e-278	5.58341e-278	4.31619e-279	-1.84013e-277	-1.47576e-278	6.66369e-278	-2.26137e-280	-1.1623e-277	-2.36685e-278	2.64628e-279	1.51508e-278	6.93136e-278	2.55643e-278	-1.77913e-278	1.48134e-277	1.25113e-277	-3.96183e-278	-6.2899e-278	1.39464e-276
2.74019e-280	-9.41278e-279	-4.90583e-280	-3.11754e-280	2.26564e-280	8.17517e-280	-2.5387e-279	-7.37745e-279	4.51513e-279	6.61258e-279	-1.45789e-279	-5.65946e-279	1.82509e-279	-5.81612e-279	-1.1469e-279	1.6106e-279	-1.76e-279	6.59821e-279	4.19872e-281	1.49653e-279	-1.47033e-280	-1.49815e-279	1.03288e-278	2.15782e-280	3.72489e-279	-5.85587e-279	1.74179e-279	5.20402e-279	7.01769e-280	-4.38866e-280	8.98468e-278
-6.56109e-280	1.75615e-280	-7.70031e-280	4.84269e-280	6.66613e-281	-2.90161e-280	-1.52094e-280	-1.25213e-279	-1.54056e-279	1.41675e-280	2.7583e-280	9.29407e-281	-1.96369e-280	-4.0721e-280	8.38446e-281	-2.96407e-280	1.77744e-280	6.65519e-280	-2.27068e-281	1.41829e-280	3.61517e-281	3.18298e-280	-1.90686e-280	-5.20308e-281	2.98941e-280	3.02836e-280	2.01399e-280	3.3229e-280	1.00547e-279	-1.80087e-280	1.08079e-278
3.44415e-281	2.34679e-282	-9.64996e-281	3.92028e-282	-2.58942e-280	-1.50748e-281	4.70215e-281	-3.09027e-281	-1.52618e-281	-1.98196e-281	2.99358e-282	2.18373e-280	7.70948e-281	4.28347e-281	4.16856e-281	-5.93222e-281	2.21756e-283	3.46685e-282	1.36213e-281	-1.84403e-281	2.51096e-281	-6.24435e-281	-2.33446e-281	-1.77862e-282	1.01052e-281	-4.05793e-281	-5.14283e-282	-1.15772e-281	4.11791e-282	3.4201e-281	1.22068e-279
-7.43857e-283	-1.31304e-282	1.3095e-282	1.2964e-282	-1.10972e-281	-4.67894e-283	-1.03895e-282	-5.90095e-282	-3.07507e-282	7.75828e-283	4.09059e-282	3.11953e-282	3.89281e-282	-2.06916e-282	-1.78313e-282	1.49147e-282	-2.32274e-282	-1.78768e-283	-5.4524e-282	-2.14158e-282	-1.37271e-283	1.22319e-283	2.35533e-282	1.33688e-283	1.97614e-282	2.55773e-282	-3.36147e-284	-4.29552e-282	-1.34905e-282	1.47572e-282	6.79973e-281
1.99531e-283	-1.56847e-283	-9.98709e-284	-1.49404e-283	5.07223e-283	4.52152e-283	2.62381e-283	1.57629e-284	-1.23178e-284	-4.02921e-284	5.24438e-284	-6.15362e-284	9.67989e-284	1.93925e-283	-9.44204e-284	-8.81171e-284	-3.70172e-283	2.2239e-283	-3.31997e-284	1.08839e-282	3.91167e-283	-6.2026e-284	-3.1892e-284	-7.4155e-285	3.63168e-283	-3.8507e-283	5.10092e-283	-3.68422e-283	-2.12286e-283	-1.80911e-284	6.54681e-282
5.25392e-284	-2.66535e-284	-5.54338e-285	-1.63105e-284	-3.66658e-284	-3.85986e-284	-4.04333e-285	4.47196e-284	4.64939e-285	3.24274e-284	3.31367e-284	-1.3366e-284	-4.75718e-285	-9.82684e-284	1.99276e-284	2.09243e-285	-1.48479e-284	1.10175e-284	-3.43174e-285	2.75411e-284	7.14727e-286	-1.25766e-284	3.80939e-285	-2.88096e-285	2.81788e-284	-8.66212e-285	-1.52979e-284	3.70281e-284	-1.10225e-284	-6.71552e-284	6.77863e-283
-3.385e-286	2.50131e-285	-7.43623e-285	1.53105e-286	-1.75085e-285	-2.68681e-285	3.41382e-287	7.9244e-286	-2.15763e-285	9.15891e-286	-9.99169e-286	1.8323e-285	1.80829e-285	1.44183e-285	-1.39289e-285	-1.00513e-286	-2.10239e-285	-6.60244e-286	4.88405e-285	-8.55422e-286	-3.92893e-286	-5.55453e-285	-2.02026e-285	2.35885e-285	1.6167e-286	-7.10109e-285	5.59372e-285	-6.71899e-285	4.42796e-286	-1.49361e-285	6.66824e-284
8.2521e-288	3.21414e-286	-2.45042e-286	4.22368e-286	-9.24478e-287	1.39219e-286	1.09607e-286	-2.87593e-286	-1.40358e-287	-2.66318e-286	1.42775e-286	1.19932e-286	5.16103e-286	-6.07195e-286	-1.48842e-286	4.37242e-286	-1.32806e-286	-2.42388e-286	-1.23094e-288	-3.29927e-286	4.70248e-287	-1.93299e-286	-1.12949e-285	-7.21832e-287	1.75951e-286	-6.00879e-287	1.07622e-288	8.86965e-287	2.98376e-287	1.15779e-286	6.49816e-285
1.03419e-288	-2.29738e-289	9.56346e-289	-6.02855e-288	-1.78242e-287	-5.69431e-288	2.93175e-287	-4.44731e-288	-7.52181e-287	-5.46966e-287	4.65657e-288	1.57341e-287	2.78084e-288	6.23765e-288	2.12328e-287	5.45559e-288	-2.56153e-287	3.23617e-287	3.17922e-288	-2.96867e-287	2.94716e-287	-6.41092e-288	5.33519e-287	-4.76306e-288	1.70033e-287	-1.55042e-287	1.52037e-287	4.26154e-287	3.12341e-288	-1.0556e-287	5.40391e-286
-1.03815e-288	-1.43597e-288	2.64954e-289	-1.20615e-288	-1.91321e-288	1.09017e-288	-3.64948e-291	1.38282e-288	-2.86278e-291	-1.6875e-289	7.85059e-290	-5.88787e-288	-2.45951e-288	1.41274e-288	-5.74465e-290	-8.13584e-290	1.79535e-289	4.0026e-288	-1.0506e-288	6.0445e-289	-2.9486e-289	-2.29275e-290	6.29629e-289	8.54044e-289	-7.52621e-289	4.84266e-288	1.50817e-289	-2.14998e-288	1.28465e-288	-1.98601e-288	3.72895e-287
4.79055e-289	-1.77769e-289	2.44251e-291	8.23183e-290	-6.31314e-290	3.24013e-290	2.74491e-290	-5.39939e-290	3.14085e-289	8.30496e-291	3.81772e-289	7.26257e-289	-3.31144e-290	6.74283e-289	7.58447e-290	1.18759e-290	3.44548e-290	2.01974e-290	3.15664e-290	-3.19465e-290	-1.46602e-290	1.03279e-289	-5.21206e-290	-3.41669e-289	-2.81639e-289	-1.19194e-289	9.51634e-290	-1.09261e-289	6.76239e-290	-3.85567e-290	4.48543e-288
-1.26633e-290	-3.84606e-290	5.87765e-291	1.73195e-290	-3.5438e-290	9.71092e-291	-7.45716e-291	-5.20421e-292	1.14754e-290	-1.27e-291	-1.95096e-290	1.32566e-291	-1.65929e-291	-3.87197e-291	-5.21391e-291	8.81804e-292	-4.16342e-291	8.73064e-291	5.12139e-291	3.74259e-290	-1.86254e-290	1.49355e-290	-3.90632e-292	1.52754e-291	-3.39799e-290	9.24879e-291	1.60145e-290	8.28459e-291	2.42544e-291	7.50933e-291	3.41038e-289
-6.79485e-292	-4.9819e-292	4.78452e-292	-2.22211e-292	-2.01276e-292	-6.06438e-292	-9.32847e-292	8.54699e-292	-2.86341e-291	4.75174e-292	2.4189e-292	7.59728e-292	2.48198e-291	-2.29883e-291	-1.1028e-291	1.76986e-292	8.51694e-293	1.06649e-291	2.21631e-293	1.17347e-291	-2.17388e-291	-4.35512e-292	-5.40277e-292	3.57067e-292	-5.46298e-293	-1.19065e-291	-2.38845e-292	-9.5516e-292	-4.42071e-292	-7.7896e-293	2.36877e-290
-9.91111e-293	1.04314e-293	-3.48358e-295	1.88425e-293	3.08252e-292	3.10704e-294	-4.73751e-294	-1.57744e-293	-6.86378e-293	-5.32985e-293	6.35632e-293	1.08427e-293	-3.88882e-294	2.11329e-292	2.82282e-293	1.47187e-293	8.10472e-293	-2.14558e-292	6.9118e-295	-3.333e-292	-1.78121e-292	2.17915e-292	-1.24718e-293	2.814e-293	2.77793e-292	-1.13261e-292	-4.58263e-292	5.37293e-293	-1.01155e-294	9.21172e-293	2.97753e-291
3.92428e-294	-3.22787e-294	-6.42687e-294	-3.16671e-295	1.79874e-294	-2.39758e-294	-1.36789e-293	1.9873e-294	1.23487e-294	3.72343e-295	-9.03173e-294	-2.9715e-294	-2.48694e-293	-4.74442e-294	-1.10864e-293	7.35157e-294	-3.17689e-293	-7.1918e-293	-1.7006e-294	-9.45207e-294	1.35599e-293	-1.37977e-294	4.13578e-294	4.33707e-295	4.5808e-294	-2.32017e-294	1.81863e-294	1.39082e-294	3.06609e-293	1.27423e-294	2.71815e-292
-1.5902e-294	1.54235e-294	1.55075e-294	1.27099e-295	3.86199e-295	-2.59884e-294	6.95636e-295	6.91553e-295	-4.24717e-295	4.95277e-295	-2.46695e-295	7.03395e-295	1.04181e-296	-4.16103e-295	1.21486e-296	-2.98464e-294	4.48173e-295	-1.71314e-294	-2.73776e-294	2.42875e-295	-1.08998e-295	-1.14599e-295	4.67286e-295	-3.09541e-295	3.20136e-296	3.05809e-295	3.98569e-296	1.20704e-294	3.18754e-295	2.07426e-295	2.27293e-293
3.37185e-296	1.61269e-295	4.17749e-296	-3.11988e-295	-1.92825e-296	7.66455e-296	3.85636e-298	3.90863e-296	-1.25664e-295	1.46559e-296	-5.45727e-296	-1.979e-296	6.00175e-297	-4.51152e-296	3.14434e-297	9.36748e-296	-3.47731e-296	-2.64867e-295	4.15408e-296	1.27368e-295	3.28833e-296	5.84857e-296	1.57239e-296	7.94144e-296	-1.47663e-295	2.81727e-296	-6.99177e-296	3.75764e-297	-9.5942e-296	1.52212e-295	2.19949e-294
7.35633e-297	1.15294e-297	-7.06412e-297	1.25155e-296	1.06533e-296	-1.67349e-297	-1.076e-298	3.15083e-297	1.65157e-297	-8.08542e-298	-1.99246e-297	-2.99989e-297	1.56334e-296	-6.37882e-297	1.35232e-296	-1.22034e-297	-2.64214e-296	2.32712e-298	-7.0238e-296	-5.03559e-297	-2.14902e-297	-1.02507e-296	-6.24806e-297	-7.42008e-297	-8.33511e-298	-5.79564e-297	1.57893e-297	-9.18715e-297	-6.71326e-297	-1.49972e-297	2.41486e-295
3.40767e-298	4.12382e-299	1.08164e-298	-3.72933e-298	-1.02345e-298	-2.04814e-298	1.65323e-298	1.50754e-297	-4.95503e-299	-1.06998e-297	-1.27807e-297	-5.45088e-298	-9.70346e-298	-1.2285e-298	-1.7557e-297	2.86423e-298	-1.24857e-297	5.82901e-299	-3.541e-298	-9.50309e-298	1.72914e-298	1.96197e-298	-1.67516e-298	-9.04066e-299	-1.16725e-298	1.40255e-297	3.96869e-298	-2.53477e-298	1.07345e-297	-2.44691e-298	1.56472e-296
-5.01889e-299	6.29011e-299	-1.08868e-298	2.30191e-300	5.80803e-299	4.61594e-300	-4.43386e-299	5.72422e-300	-9.49417e-300	-9.06379e-299	-3.24084e-299	6.7101e-299	5.63832e-299	3.50993e-299	-1.95207e-299	-7.49518e-300	7.24775e-300	-3.69846e-299	2.29857e-300	-2.71107e-299	4.38255e-299	2.05121e-298	-2.67047e-298	-3.83531e-299	-1.70396e-299	9.67376e-299	8.10819e-302	2.24551e-299	-3.66715e-299	-1.13613e-300	1.45727e-297
-1.35907e-299	-1.13295e-300	-3.80328e-300	1.46448e-300	4.0463e-300	4.1477e-300	9.64692e-301	-8.02331e-300	-4.80816e-300	-1.67775e-299	2.35455e-300	-7.91859e-300	3.50775e-300	-1.12981e-299	-7.3775e-300	-1.93029e-301	3.39176e-300	3.43762e-300	9.05286e-300	6.52571e-300	2.80335e-300	-8.77086e-300	1.59239e-300	-1.02654e-300	1.31495e-300	-1.63284e-300	-5.93331e-300	-1.42471e-300	-4.38951e-300	2.86431e-300	1.45569e-298
3.17487e-301	-8.38787e-302	-1.09119e-300	3.49659e-301	-2.44421e-301	1.04989e-300	2.19214e-301	-1.78351e-301	-3.02474e-302	2.57622e-301	1.63181e-301	-1.02762e-300	2.16719e-301	-1.0534e-300	1.72039e-301	-4.27463e-302	2.63767e-301	-7.99276e-301	-2.37193e-301	6.77998e-301	2.0891e-301	-6.2532e-301	5.64513e-301	1.27261e-301	4.60889e-302	2.58053e-302	2.99353e-301	-8.94703e-302	9.47973e-303	3.31875e-301	1.0804e-299
4.82137e-302	2.29765e-303	6.57245e-303	4.38621e-302	-1.93849e-302	2.34909e-303	-1.09791e-303	3.45232e-302	-3.44382e-302	4.52515e-302	-1.01619e-302	1.11285e-302	-1.61187e-302	-9.64131e-302	4.60385e-302	4.00902e-302	1.31662e-302	-1.48354e-302	1.07021e-303	7.72454e-303	1.0411e-302	-2.2374e-302	1.001e-302	2.85571e-302	-4.30193e-302	-1.05679e-302	-1.12145e-302	5.5875e-303	-1.54237e-302	-1.84723e-303	6.5375e-301
-6.48059e-304	-1.25005e-303	-2.11848e-303	1.09274e-303	-1.654e-303	-1.28583e-303	1.15202e-303	9.51063e-303	9.45896e-304	-1.5203e-302	1.17586e-303	-2.88446e-304	-7.29701e-303	-2.22138e-304	2.90508e-303	3.73969e-304	9.288e-304	2.344e-303	1.75464e-302	-1.47339e-303	3.83076e-304	4.23181e-304	-3.42879e-303	4.02443e-304	5.21448e-303	-8.55452e-303	-5.2224e-304	1.53875e-303	3.13318e-303	-2.57595e-303	9.55923e-302
5.86533e-304	-6.73415e-304	3.83372e-305	-9.24552e-305	-1.32608e-303	-6.70193e-307	2.74122e-304	2.97807e-304	-4.01978e-304	-7.65329e-304	-2.91978e-304	-6.90901e-304	-8.82597e-304	1.75678e-304	1.21816e-305	-1.10455e-305	7.71366e-305	-4.65856e-305	5.59002e-304	1.63234e-304	-2.93697e-304	-1.68963e-305	-4.14297e-305	3.67736e-304	-2.50243e-304	7.29712e-305	-1.20184e-303	2.83955e-304	-6.3693e-305	-1.06801e-304	1.00663e-302
6.33949e-305	-3.51263e-305	2.76235e-305	-9.72707e-305	1.91581e-306	-1.24422e-305	-4.63677e-305	-6.2483e-305	-4.31773e-305	6.28481e-306	-1.12927e-306	2.34292e-305	-8.78719e-306	-1.00581e-306	-1.2643e-305	1.48931e-305	-8.03872e-305	-3.05529e-306	2.05874e-306	-6.15109e-305	1.6017e-305	3.72403e-305	-1.32887e-305	1.14558e-306	5.11929e-305	-1.8783e-305	-2.94587e-304	-1.47328e-304	1.09256e-305	3.96965e-305	1.23519e-303
1.21746e-305	-1.99304e-306	-2.01704e-307	-5.04604e-307	1.37673e-307	2.11324e-307	1.03069e-307	1.32875e-306	9.11373e-306	-1.33492e-306	-4.59927e-306	1.76056e-307	-1.32497e-307	-1.87353e-306	-2.21297e-306	1.91575e-306	-4.0322e-307	1.76286e-306	5.5557e-306	1.12109e-306	-3.0002e-306	-6.44335e-308	-7.18028e-307	2.51263e-306	-1.34564e-307	-2.52073e-306	-1.23607e-307	6.50938e-307	-6.76397e-306	4.60248e-307	6.38058e-305
-1.18311e-307	-1.2212e-307	4.92589e-308	5.06845e-308	1.48272e-307	-6.64368e-308	-7.98369e-308	6.41824e-308	1.89044e-307	8.14997e-308	2.43017e-308	1.13376e-307	0	2.78622e-307	1.98484e-307	-2.90176e-307	3.97143e-307	7.84808e-307	1.37588e-307	1.91696e-307	-6.90262e-308	2.53572e-307	9.05904e-307	2.28406e-308	-3.73919e-308	-1.18558e-307	-7.72591e-307	6.17174e-308	1.06375e-307	-6.33818e-308	5.79723e-306
-3.24961e-308	4.47653e-308	0	5.1047e-308	0	0	0	0	0	0	8.3616e-308	0	2.93408e-308	0	0	0	-3.01219e-308	-3.98539e-308	-5.9174e-308	0	0	0	5.21294e-308	0	9.9954e-308	0	0	0	0	0	6.89409e-307
0	0	0	0	0	0	0	0	0	0	0	0	0	0	0	0	0	0	0	0	0	0	0	0	0	0	0	0	0	0	7.75761e-308
0	0	0	0	0	0	0	0	0	0	0	0	0	0	0	0	0	0	0	0	0	0	0	0	0	0	0	0	0	0	0
0	0	0	0	0	0	0	0	0	0	0	0	0	0	0	0	0	0	0	0	0	0	0	0	0	0	0	0	0	0	0
0	0	0	0	0	0	0	0	0	0	0	0	0	0	0	0	0	0	0	0	0	0	0	0	0	0	0	0	0	0	0
0	0	0	0	0	0	0	0	0	0	0	0	0	0	0	0	0	0	0	0	0	0	0	0	0	0	0	0	0	0	0
0	0	0	0	0	0	0	0	0	0	0	0	0	0	0	0	0	0	0	0	0	0	0	0	0	0	0	0	0	0	0
0	0	0	0	0	0	0	0	0	0	0	0	0	0	0	0	0	0	0	0	0	0	0	0	0	0	0	0	0	0	0
0	0	0	0	0	0	0	0	0	0	0	0	0	0	0	0	0	0	0	0	0	0	0	0	0	0	0	0	0	0	0
0	0	0	0	0	0	0	0	0	0	0	0	0	0	0	0	0	0	0	0	0	0	0	0	0	0	0	0	0	0	0
0	0	0	0	0	0	0	0	0	0	0	0	0	0	0	0	0	0	0	0	0	0	0	0	0	0	0	0	0	0	0
0	0	0	0	0	0	0	0	0	0	0	0	0	0	0	0	0	0	0	0	0	0	0	0	0	0	0	0	0	0	0
0	0	0	0	0	0	0	0	0	0	0	0	0	0	0	0	0	0	0	0	0	0	0	0	0	0	0	0	0	0	0
0	0	0	0	0	0	0	0	0	0	0	0	0	0	0	0	0	0	0	0	0	0	0	0	0	0	0	0	0	0	0
0	0	0	0	0	0	0	0	0	0	0	0	0	0	0	0	0	0	0	0	0	0	0	0	0	0	0	0	0	0	0
0	0	0	0	0	0	0	0	0	0	0	0	0	0	0	0	0	0	0	0	0	0	0	0	0	0	0	0	0	0	0
0	0	0	0	0	0	0	0	0	0	0	0	0	0	0	0	0	0	0	0	0	0	0	0	0	0	0	0	0	0	0
0	0	0	0	0	0	0	0	0	0	0	0	0	0	0	0	0	0	0	0	0	0	0	0	0	0	0	0	0	0	0
0	0	0	0	0	0	0	0	0	0	0	0	0	0	0	0	0	0	0	0	0	0	0	0	0	0	0	0	0	0	0
0	0	0	0	0	0	0	0	0	0	0	0	0	0	0	0	0	0	0	0	0	0	0	0	0	0	0	0	0	0	0
0	0	0	0	0	0	0	0	0	0	0	0	0	0	0	0	0	0	0	0	0	0	0	0	0	0	0	0	0	0	0
0	0	0	0	0	0	0	0	0	0	0	0	0	0	0	0	0	0	0	0	0	0	0	0	0	0	0	0	0	0	0
0	0	0	0	0	0	0	0	0	0	0	0	0	0	0	0	0	0	0	0	0	0	0	0	0	0	0	0	0	0	0
0	0	0	0	0	0	0	0	0	0	0	0	0	0	0	0	0	0	0	0	0	0	0	0	0	0	0	0	0	0	0
0	0	0	0	0	0	0	0	0	0	0	0	0	0	0	0	0	0	0	0	0	0	0	0	0	0	0	0	0	0	0
0	0	0	0	0	0	0	0	0	0	0	0	0	0	0	0	0	0	0	0	0	0	0	0	0	0	0	0	0	0	0
0	0	0	0	0	0	0	0	0	0	0	0	0	0	0	0	0	0	0	0	0	0	0	0	0	0	0	0	0	0	0
0	0	0	0	0	0	0	0	0	0	0	0	0	0	0	0	0	0	0	0	0	0	0	0	0	0	0	0	0	0	0
0	0	0	0	0	0	0	0	0	0	0	0	0	0	0	0	0	0	0	0	0	0	0	0	0	0	0	0	0	0	0
0	0	0	0	0	0	0	0	0	0	0	0	0	0	0	0	0	0	0	0	0	0	0	0	0	0	0	0	0	0	0
0	0	0	0	0	0	0	0	0	0	0	0	0	0	0	0	0	0	0	0	0	0	0	0	0	0	0	0	0	0	0
0	0	0	0	0	0	0	0	0	0	0	0	0	0	0	0	0	0	0	0	0	0	0	0	0	0	0	0	0	0	0
0	0	0	0	0	0	0	0	0	0	0	0	0	0	0	0	0	0	0	0	0	0	0	0	0	0	0	0	0	0	0
0	0	0	0	0	0	0	0	0	0	0	0	0	0	0	0	0	0	0	0	0	0	0	0	0	0	0	0	0	0	0
0	0	0	0	0	0	0	0	0	0	0	0	0	0	0	0	0	0	0	0	0	0	0	0	0	0	0	0	0	0	0
0	0	0	0	0	0	0	0	0	0	0	0	0	0	0	0	0	0	0	0	0	0	0	0	0	0	0	0	0	0	0
0	0	0	0	0	0	0	0	0	0	0	0	0	0	0	0	0	0	0	0	0	0	0	0	0	0	0	0	0	0	0
0	0	0	0	0	0	0	0	0	0	0	0	0	0	0	0	0	0	0	0	0	0	0	0	0	0	0	0	0	0	0
0	0	0	0	0	0	0	0	0	0	0	0	0	0	0	0	0	0	0	0	0	0	0	0	0	0	0	0	0	0	0
0	0	0	0	0	0	0	0	0	0	0	0	0	0	0	0	0	0	0	0	0	0	0	0	0	0	0	0	0	0	0
0	0	0	0	0	0	0	0	0	0	0	0	0	0	0	0	0	0	0	0	0	0	0	0	0	0	0	0	0	0	0
0	0	0	0	0	0	0	0	0	0	0	0	0	0	0	0	0	0	0	0	0	0	0	0	0	0	0	0	0	0	0
0	0	0	0	0	0	0	0	0	0	0	0	0	0	0	0	0	0	0	0	0	0	0	0	0	0	0	0	0	0	0
0	0	0	0	0	0	0	0	0	0	0	0	0	0	0	0	0	0	0	0	0	0	0	0	0	0	0	0	0	0	0
0	0	0	0	0	0	0	0	0	0	0	0	0	0	0	0	0	0	0	0	0	0	0	0	0	0	0	0	0	0	0
0	0	0	0	0	0	0	0	0	0	0	0	0	0	0	0	0	0	0	0	0	0	0	0	0	0	0	0	0	0	0
0	0	0	0	0	0	0	0	0	0	0	0	0	0	0	0	0	0	0	0	0	0	0	0	0	0	0	0	0	0	0
0	0	0	0	0	0	0	0	0	0	0	0	0	0	0	0	0	0	0	0	0	0	0	0	0	0	0	0	0	0	0
0	0	0	0	0	0	0	0	0	0	0	0	0	0	0	0	0	0	0	0	0	0	0	0	0	0	0	0	0	0	0
0	0	0	0	0	0	0	0	0	0	0	0	0	0	0	0	0	0	0	0	0	0	0	0	0	0	0	0	0	0	0
0	0	0	0	0	0	0	0	0	0	0	0	0	0	0	0	0	0	0	0	0	0	0	0	0	0	0	0	0	0	0
0	0	0	0	0	0	0	0	0	0	0	0	0	0	0	0	0	0	0	0	0	0	0	0	0	0	0	0	0	0	0
0	0	0	0	0	0	0	0	0	0	0	0	0	0	0	0	0	0	0	0	0	0	0	0	0	0	0	0	0	0	0
0	0	0	0	0	0	0	0	0	0	0	0	0	0	0	0	0	0	0	0	0	0	0	0	0	0	0	0	0	0	0
0	0	0	0	0	0	0	0	0	0	0	0	0	0	0	0	0	0	0	0	0	0	0	0	0	0	0	0	0	0	0
0	0	0	0	0	0	0	0	0	0	0	0	0	0	0	0	0	0	0	0	0	0	0	0	0	0	0	0	0	0	0
0	0	0	0	0	0	0	0	0	0	0	0	0	0	0	0	0	0	0	0	0	0	0	0	0	0	0	0	0	0	0
0	0	0	0	0	0	0	0	0	0	0	0	0	0	0	0	0	0	0	0	0	0	0	0	0	0	0	0	0	0	0
0	0	0	0	0	0	0	0	0	0	0	0	0	0	0	0	0	0	0	0	0	0	0	0	0	0	0	0	0	0	0
0	0	0	0	0	0	0	0	0	0	0	0	0	0	0	0	0	0	0	0	0	0	0	0	0	0	0	0	0	0	0
0	0	0	0	0	0	0	0	0	0	0	0	0	0	0	0	0	0	0	0	0	0	0	0	0	0	0	0	0	0	0
0	0	0	0	0	0	0	0	0	0	0	0	0	0	0	0	0	0	0	0	0	0	0	0	0	0	0	0	0	0	0
0	0	0	0	0	0	0	0	0	0	0	0	0	0	0	0	0	0	0	0	0	0	0	0	0	0	0	0	0	0	0
0	0	0	0	0	0	0	0	0	0	0	0	0	0	0	0	0	0	0	0	0	0	0	0	0	0	0	0	0	0	0
0	0	0	0	0	0	0	0	0	0	0	0	0	0	0	0	0	0	0	0	0	0	0	0	0	0	0	0	0	0	0
0	0	0	0	0	0	0	0	0	0	0	0	0	0	0	0	0	0	0	0	0	0	0	0	0	0	0	0	0	0	0
0	0	0	0	0	0	0	0	0	0	0	0	0	0	0	0	0	0	0	0	0	0	0	0	0	0	0	0	0	0	0
0	0	0	0	0	0	0	0	0	0	0	0	0	0	0	0	0	0	0	0	0	0	0	0	0	0	0	0	0	0	0
0	0	0	0	0	0	0	0	0	0	0	0	0	0	0	0	0	0	0	0	0	0	0	0	0	0	0	0	0	0	0
0	0	0	0	0	0	0	0	0	0	0	0	0	0	0	0	0	0	0	0	0	0	0	0	0	0	0	0	0	0	0
0	0	0	0	0	0	0	0	0	0	0	0	0	0	0	0	0	0	0	0	0	0	0	0	0	0	0	0	0	0	0
0	0	0	0	0	0	0	0	0	0	0	0	0	0	0	0	0	0	0	0	0	0	0	0	0	0	0	0	0	0	0
0	0	0	0	0	0	0	0	0	0	0	0	0	0	0	0	0	0	0	0	0	0	0	0	0	0	0	0	0	0	0
0	0	0	0	0	0	0	0	0	0	0	0	0	0	0	0	0	0	0	0	0	0	0	0	0	0	0	0	0	0	0
0	0	0	0	0	0	0	0	0	0	0	0	0	0	0	0	0	0	0	0	0	0	0	0	0	0	0	0	0	0	0
0	0	0	0	0	0	0	0	0	0	0	0	0	0	0	0	0	0	0	0	0	0	0	0	0	0	0	0	0	0	0
0	0	0	0	0	0	0	0	0	0	0	0	0	0	0	0	0	0	0	0	0	0	0	0	0	0	0	0	0	0	0
0	0	0	0	0	0	0	0	0	0	0	0	0	0	0	0	0	0	0	0	0	0	0	0	0	0	0	0	0	0	0
0	0	0	0	0	0	0	0	0	0	0	0	0	0	0	0	0	0	0	0	0	0	0	0	0	0	0	0	0	0	0
0	0	0	0	0	0	0	0	0	0	0	0	0	0	0	0	0	0	0	0	0	0	0	0	0	0	0	0	0	0	0
0	0	0	0	0	0	0	0	0	0	0	0	0	0	0	0	0	0	0	0	0	0	0	0	0	0	0	0	0	0	0
0	0	0	0	0	0	0	0	0	0	0	0	0	0	0	0	0	0	0	0	0	0	0	0	0	0	0	0	0	0	0
0	0	0	0	0	0	0	0	0	0	0	0	0	0	0	0	0	0	0	0	0	0	0	0	0	0	0	0	0	0	0
0	0	0	0	0	0	0	0	0	0	0	0	0	0	0	0	0	0	0	0	0	0	0	0	0	0	0	0	0	0	0
0	0	0	0	0	0	0	0	0	0	0	0	0	0	0	0	0	0	0	0	0	0	0	0	0	0	0	0	0	0	0
0	0	0	0	0	0	0	0	0	0	0	0	0	0	0	0	0	0	0	0	0	0	0	0	0	0	0	0	0	0	0
0	0	0	0	0	0	0	0	0	0	0	0	0	0	0	0	0	0	0	0	0	0	0	0	0	0	0	0	0	0	0
0	0	0	0	0	0	0	0	0	0	0	0	0	0	0	0	0	0	0	0	0	0	0	0	0	0	0	0	0	0	0
0	0	0	0	0	0	0	0	0	0	0	0	0	0	0	0	0	0	0	0	0	0	0	0	0	0	0	0	0	0	0
0	0	0	0	0	0	0	0	0	0	0	0	0	0	0	0	0	0	0	0	0	0	0	0	0	0	0	0	0	0	0
0	0	0	0	0	0	0	0	0	0	0	0	0	0	0	0	0	0	0	0	0	0	0	0	0	0	0	0	0	0	0
0	0	0	0	0	0	0	0	0	0	0	0	0	0	0	0	0	0	0	0	0	0	0	0	0	0	0	0	0	0	0
0	0	0	0	0	0	0	0	0	0	0	0	0	0	0	0	0	0	0	0	0	0	0	0	0	0	0	0	0	0	0
0	0	0	0	0	0	0	0	0	0	0	0	0	0	0	0	0	0	0	0	0	0	0	0	0	0	0	0	0	0	0
0	0	0	0	0	0	0	0	0	0	0	0	0	0	0	0	0	0	0	0	0	0	0	0	0	0	0	0	0	0	0
0	0	0	0	0	0	0	0	0	0	0	0	0	0	0	0	0	0	0	0	0	0	0	0	0	0	0	0	0	0	0
0	0	0	0	0	0	0	0	0	0	0	0	0	0	0	0	0	0	0	0	0	0	0	0	0	0	0	0	0	0	0
0	0	0	0	0	0	0	0	0	0	0	0	0	0	0	0	0	0	0	0	0	0	0	0	0	0	0	0	0	0	0
0	0	0	0	0	0	0	0	0	0	0	0	0	0	0	0	0	0	0	0	0	0	0	0	0	0	0	0	0	0	0
0	0	0	0	0	0	0	0	0	0	0	0	0	0	0	0	0	0	0	0	0	0	0	0	0	0	0	0	0	0	0
0	0	0	0	0	0	0	0	0	0	0	0	0	0	0	0	0	0	0	0	0	0	0	0	0	0	0	0	0	0	0
0	0	0	0	0	0	0	0	0	0	0	0	0	0	0	0	0	0	0	0	0	0	0	0	0	0	0	0	0	0	0
0	0	0	0	0	0	0	0	0	0	0	0	0	0	0	0	0	0	0	0	0	0	0	0	0	0	0	0	0	0	0
0	0	0	0	0	0	0	0	0	0	0	0	0	0	0	0	0	0	0	0	0	0	0	0	0	0	0	0	0	0	0
0	0	0	0	0	0	0	0	0	0	0	0	0	0	0	0	0	0	0	0	0	0	0	0	0	0	0	0	0	0	0
0	0	0	0	0	0	0	0	0	0	0	0	0	0	0	0	0	0	0	0	0	0	0	0	0	0	0	0	0	0	0
0	0	0	0	0	0	0	0	0	0	0	0	0	0	0	0	0	0	0	0	0	0	0	0	0	0	0	0	0	0	0
0	0	0	0	0	0	0	0	0	0	0	0	0	0	0	0	0	0	0	0	0	0	0	0	0	0	0	0	0	0	0
0	0	0	0	0	0	0	0	0	0	0	0	0	0	0	0	0	0	0	0	0	0	0	0	0	0	0	0	0	0	0
0	0	0	0	0	0	0	0	0	0	0	0	0	0	0	0	0	0	0	0	0	0	0	0	0	0	0	0	0	0	0
0	0	0	0	0	0	0	0	0	0	0	0	0	0	0	0	0	0	0	0	0	0	0	0	0	0	0	0	0	0	0
0	0	0	0	0	0	0	0	0	0	0	0	0	0	0	0	0	0	0	0	0	0	0	0	0	0	0	0	0	0	0
0	0	0	0	0	0	0	0	0	0	0	0	0	0	0	0	0	0	0	0	0	0	0	0	0	0	0	0	0	0	0
0	0	0	0	0	0	0	0	0	0	0	0	0	0	0	0	0	0	0	0	0	0	0	0	0	0	0	0	0	0	0
0	0	0	0	0	0	0	0	0	0	0	0	0	0	0	0	0	0	0	0	0	0	0	0	0	0	0	0	0	0	0
0	0	0	0	0	0	0	0	0	0	0	0	0	0	0	0	0	0	0	0	0	0	0	0	0	0	0	0	0	0	0
0	0	0	0	0	0	0	0	0	0	0	0	0	0	0	0	0	0	0	0	0	0	0	0	0	0	0	0	0	0	0
0	0	0	0	0	0	0	0	0	0	0	0	0	0	0	0	0	0	0	0	0	0	0	0	0	0	0	0	0	0	0
0	0	0	0	0	0	0	0	0	0	0	0	0	0	0	0	0	0	0	0	0	0	0	0	0	0	0	0	0	0	0
0	0	0	0	0	0	0	0	0	0	0	0	0	0	0	0	0	0	0	0	0	0	0	0	0	0	0	0	0	0	0
0	0	0	0	0	0	0	0	0	0	0	0	0	0	0	0	0	0	0	0	0	0	0	0	0	0	0	0	0	0	0
0	0	0	0	0	0	0	0	0	0	0	0	0	0	0	0	0	0	0	0	0	0	0	0	0	0	0	0	0	0	0
0	0	0	0	0	0	0	0	0	0	0	0	0	0	0	0	0	0	0	0	0	0	0	0	0	0	0	0	0	0	0
0	0	0	0	0	0	0	0	0	0	0	0	0	0	0	0	0	0	0	0	0	0	0	0	0	0	0	0	0	0	0
0	0	0	0	0	0	0	0	0	0	0	0	0	0	0	0	0	0	0	0	0	0	0	0	0	0	0	0	0	0	0
0	0	0	0	0	0	0	0	0	0	0	0	0	0	0	0	0	0	0	0	0	0	0	0	0	0	0	0	0	0	0
0	0	0	0	0	0	0	0	0	0	0	0	0	0	0	0	0	0	0	0	0	0	0	0	0	0	0	0	0	0	0
0	0	0	0	0	0	0	0	0	0	0	0	0	0	0	0	0	0	0	0	0	0	0	0	0	0	0	0	0	0	0
0	0	0	0	0	0	0	0	0	0	0	0	0	0	0	0	0	0	0	0	0	0	0	0	0	0	0	0	0	0	0
0	0	0	0	0	0	0	0	0	0	0	0	0	0	0	0	0	0	0	0	0	0	0	0	0	0	0	0	0	0	0
0	0	0	0	0	0	0	0	0	0	0	0	0	0	0	0	0	0	0	0	0	0	0	0	0	0	0	0	0	0	0
0	0	0	0	0	0	0	0	0	0	0	0	0	0	0	0	0	0	0	0	0	0	0	0	0	0	0	0	0	0	0
0	0	0	0	0	0	0	0	0	0	0	0	0	0	0	0	0	0	0	0	0	0	0	0	0	0	0	0	0	0	0
0	0	0	0	0	0	0	0	0	0	0	0	0	0	0	0	0	0	0	0	0	0	0	0	0	0	0	0	0	0	0
0	0	0	0	0	0	0	0	0	0	0	0	0	0	0	0	0	0	0	0	0	0	0	0	0	0	0	0	0	0	0
0	0	0	0	0	0	0	0	0	0	0	0	0	0	0	0	0	0	0	0	0	0	0	0	0	0	0	0	0	0	0
0	0	0	0	0	0	0	0	0	0	0	0	0	0	0	0	0	0	0	0	0	0	0	0	0	0	0	0	0	0	0
0	0	0	0	0	0	0	0	0	0	0	0	0	0	0	0	0	0	0	0	0	0	0	0	0	0	0	0	0	0	0
0	0	0	0	0	0	0	0	0	0	0	0	0	0	0	0	0	0	0	0	0	0	0	0	0	0	0	0	0	0	0
0	0	0	0	0	0	0	0	0	0	0	0	0	0	0	0	0	0	0	0	0	0	0	0	0	0	0	0	0	0	0
0	0	0	0	0	0	0	0	0	0	0	0	0	0	0	0	0	0	0	0	0	0	0	0	0	0	0	0	0	0	0
0	0	0	0	0	0	0	0	0	0	0	0	0	0	0	0	0	0	0	0	0	0	0	0	0	0	0	0	0	0	0
0	0	0	0	0	0	0	0	0	0	0	0	0	0	0	0	0	0	0	0	0	0	0	0	0	0	0	0	0	0	0
0	0	0	0	0	0	0	0	0	0	0	0	0	0	0	0	0	0	0	0	0	0	0	0	0	0	0	0	0	0	0
0	0	0	0	0	0	0	0	0	0	0	0	0	0	0	0	0	0	0	0	0	0	0	0	0	0	0	0	0	0	0
0	0	0	0	0	0	0	0	0	0	0	0	0	0	0	0	0	0	0	0	0	0	0	0	0	0	0	0	0	0	0
0	0	0	0	0	0	0	0	0	0	0	0	0	0	0	0	0	0	0	0	0	0	0	0	0	0	0	0	0	0	0
0	0	0	0	0	0	0	0	0	0	0	0	0	0	0	0	0	0	0	0	0	0	0	0	0	0	0	0	0	0	0
0	0	0	0	0	0	0	0	0	0	0	0	0	0	0	0	0	0	0	0	0	0	0	0	0	0	0	0	0	0	0
0	0	0	0	0	0	0	0	0	0	0	0	0	0	0	0	0	0	0	0	0	0	0	0	0	0	0	0	0	0	0
0	0	0	0	0	0	0	0	0	0	0	0	0	0	0	0	0	0	0	0	0	0	0	0	0	0	0	0	0	0	0
0	0	0	0	0	0	0	0	0	0	0	0	0	0	0	0	0	0	0	0	0	0	0	0	0	0	0	0	0	0	0
0	0	0	0	0	0	0	0	0	0	0	0	0	0	0	0	0	0	0	0	0	0	0	0	0	0	0	0	0	0	0
0	0	0	0	0	0	0	0	0	0	0	0	0	0	0	0	0	0	0	0	0	0	0	0	0	0	0	0	0	0	0
0	0	0	0	0	0	0	0	0	0	0	0	0	0	0	0	0	0	0	0	0	0	0	0	0	0	0	0	0	0	0
0	0	0	0	0	0	0	0	0	0	0	0	0	0	0	0	0	0	0	0	0	0	0	0	0	0	0	0	0	0	0
0	0	0	0	0	0	0	0	0	0	0	0	0	0	0	0	0	0	0	0	0	0	0	0	0	0	0	0	0	0	0
0	0	0	0	0	0	0	0	0	0	0	0	0	0	0	0	0	0	0	0	0	0	0	0	0	0	0	0	0	0	0
0	0	0	0	0	0	0	0	0	0	0	0	0	0	0	0	0	0	0	0	0	0	0	0	0	0	0	0	0	0	0
0	0	0	0	0	0	0	0	0	0	0	0	0	0	0	0	0	0	0	0	0	0	0	0	0	0	0	0	0	0	0
0	0	0	0	0	0	0	0	0	0	0	0	0	0	0	0	0	0	0	0	0	0	0	0	0	0	0	0	0	0	0
0	0	0	0	0	0	0	0	0	0	0	0	0	0	0	0	0	0	0	0	0	0	0	0	0	0	0	0	0	0	0
0	0	0	0	0	0	0	0	0	0	0	0	0	0	0	0	0	0	0	0	0	0	0	0	0	0	0	0	0	0	0
0	0	0	0	0	0	0	0	0	0	0	0	0	0	0	0	0	0	0	0	0	0	0	0	0	0	0	0	0	0	0
0	0	0	0	0	0	0	0	0	0	0	0	0	0	0	0	0	0	0	0	0	0	0	0	0	0	0	0	0	0	0
0	0	0	0	0	0	0	0	0	0	0	0	0	0	0	0	0	0	0	0	0	0	0	0	0	0	0	0	0	0	0
0	0	0	0	0	0	0	0	0	0	0	0	0	0	0	0	0	0	0	0	0	0	0	0	0	0	0	0	0	0	0
0	0	0	0	0	0	0	0	0	0	0	0	0	0	0	0	0	0	0	0	0	0	0	0	0	0	0	0	0	0	0
0	0	0	0	0	0	0	0	0	0	0	0	0	0	0	0	0	0	0	0	0	0	0	0	0	0	0	0	0	0	0
0	0	0	0	0	0	0	0	0	0	0	0	0	0	0	0	0	0	0	0	0	0	0	0	0	0	0	0	0	0	0
0	0	0	0	0	0	0	0	0	0	0	0	0	0	0	0	0	0	0	0	0	0	0	0	0	0	0	0	0	0	0
0	0	0	0	0	0	0	0	0	0	0	0	0	0	0	0	0	0	0	0	0	0	0	0	0	0	0	0	0	0	0
0	0	0	0	0	0	0	0	0	0	0	0	0	0	0	0	0	0	0	0	0	0	0	0	0	0	0	0	0	0	0
0	0	0	0	0	0	0	0	0	0	0	0	0	0	0	0	0	0	0	0	0	0	0	0	0	0	0	0	0	0	0
0	0	0	0	0	0	0	0	0	0	0	0	0	0	0	0	0	0	0	0	0	0	0	0	0	0	0	0	0	0	0
0	0	0	0	0	0	0	0	0	0	0	0	0	0	0	0	0	0	0	0	0	0	0	0	0	0	0	0	0	0	0
0	0	0	0	0	0	0	0	0	0	0	0	0	0	0	0	0	0	0	0	0	0	0	0	0	0	0	0	0	0	0
0	0	0	0	0	0	0	0	0	0	0	0	0	0	0	0	0	0	0	0	0	0	0	0	0	0	0	0	0	0	0
0	0	0	0	0	0	0	0	0	0	0	0	0	0	0	0	0	0	0	0	0	0	0	0	0	0	0	0	0	0	0
0	0	0	0	0	0	0	0	0	0	0	0	0	0	0	0	0	0	0	0	0	0	0	0	0	0	0	0	0	0	0
0	0	0	0	0	0	0	0	0	0	0	0	0	0	0	0	0	0	0	0	0	0	0	0	0	0	0	0	0	0	0
0	0	0	0	0	0	0	0	0	0	0	0	0	0	0	0	0	0	0	0	0	0	0	0	0	0	0	0	0	0	0
0	0	0	0	0	0	0	0	0	0	0	0	0	0	0	0	0	0	0	0	0	0	0	0	0	0	0	0	0	0	0
0	0	0	0	0	0	0	0	0	0	0	0	0	0	0	0	0	0	0	0	0	0	0	0	0	0	0	0	0	0	0
0	0	0	0	0	0	0	0	0	0	0	0	0	0	0	0	0	0	0	0	0	0	0	0	0	0	0	0	0	0	0
0	0	0	0	0	0	0	0	0	0	0	0	0	0	0	0	0	0	0	0	0	0	0	0	0	0	0	0	0	0	0
0	0	0	0	0	0	0	0	0	0	0	0	0	0	0	0	0	0	0	0	0	0	0	0	0	0	0	0	0	0	0
0	0	0	0	0	0	0	0	0	0	0	0	0	0	0	0	0	0	0	0	0	0	0	0	0	0	0	0	0	0	0
0	0	0	0	0	0	0	0	0	0	0	0	0	0	0	0	0	0	0	0	0	0	0	0	0	0	0	0	0	0	0
0	0	0	0	0	0	0	0	0	0	0	0	0	0	0	0	0	0	0	0	0	0	0	0	0	0	0	0	0	0	0
0	0	0	0	0	0	0	0	0	0	0	0	0	0	0	0	0	0	0	0	0	0	0	0	0	0	0	0	0	0	0
0	0	0	0	0	0	0	0	0	0	0	0	0	0	0	0	0	0	0	0	0	0	0	0	0	0	0	0	0	0	0
0	0	0	0	0	0	0	0	0	0	0	0	0	0	0	0	0	0	0	0	0	0	0	0	0	0	0	0	0	0	0
0	0	0	0	0	0	0	0	0	0	0	0	0	0	0	0	0	0	0	0	0	0	0	0	0	0	0	0	0	0	0
0	0	0	0	0	0	0	0	0	0	0	0	0	0	0	0	0	0	0	0	0	0	0	0	0	0	0	0	0	0	0
0	0	0	0	0	0	0	0	0	0	0	0	0	0	0	0	0	0	0	0	0	0	0	0	0	0	0	0	0	0	0
0	0	0	0	0	0	0	0	0	0	0	0	0	0	0	0	0	0	0	0	0	0	0	0	0	0	0	0	0	0	0
0	0	0	0	0	0	0	0	0	0	0	0	0	0	0	0	0	0	0	0	0	0	0	0	0	0	0	0	0	0	0
0	0	0	0	0	0	0	0	0	0	0	0	0	0	0	0	0	0	0	0	0	0	0	0	0	0	0	0	0	0	0
0	0	0	0	0	0	0	0	0	0	0	0	0	0	0	0	0	0	0	0	0	0	0	0	0	0	0	0	0	0	0
0	0	0	0	0	0	0	0	0	0	0	0	0	0	0	0	0	0	0	0	0	0	0	0	0	0	0	0	0	0	0
0	0	0	0	0	0	0	0	0	0	0	0	0	0	0	0	0	0	0	0	0	0	0	0	0	0	0	0	0	0	0
0	0	0	0	0	0	0	0	0	0	0	0	0	0	0	0	0	0	0	0	0	0	0	0	0	0	0	0	0	0	0
0	0	0	0	0	0	0	0	0	0	0	0	0	0	0	0	0	0	0	0	0	0	0	0	0	0	0	0	0	0	0
0	0	0	0	0	0	0	0	0	0	0	0	0	0	0	0	0	0	0	0	0	0	0	0	0	0	0	0	0	0	0
0	0	0	0	0	0	0	0	0	0	0	0	0	0	0	0	0	0	0	0	0	0	0	0	0	0	0	0	0	0	0
0	0	0	0	0	0	0	0	0	0	0	0	0	0	0	0	0	0	0	0	0	0	0	0	0	0	0	0	0	0	0
0	0	0	0	0	0	0	0	0	0	0	0	0	0	0	0	0	0	0	0	0	0	0	0	0	0	0	0	0	0	0
0	0	0	0	0	0	0	0	0	0	0	0	0	0	0	0	0	0	0	0	0	0	0	0	0	0	0	0	0	0	0
0	0	0	0	0	0	0	0	0	0	0	0	0	0	0	0	0	0	0	0	0	0	0	0	0	0	0	0	0	0	0
0	0	0	0	0	0	0	0	0	0	0	0	0	0	0	0	0	0	0	0	0	0	0	0	0	0	0	0	0	0	0
0	0	0	0	0	0	0	0	0	0	0	0	0	0	0	0	0	0	0	0	0	0	0	0	0	0	0	0	0	0	0
0	0	0	0	0	0	0	0	0	0	0	0	0	0	0	0	0	0	0	0	0	0	0	0	0	0	0	0	0	0	0
0	0	0	0	0	0	0	0	0	0	0	0	0	0	0	0	0	0	0	0	0	0	0	0	0	0	0	0	0	0	0
0	0	0	0	0	0	0	0	0	0	0	0	0	0	0	0	0	0	0	0	0	0	0	0	0	0	0	0	0	0	0
0	0	0	0	0	0	0	0	0	0	0	0	0	0	0	0	0	0	0	0	0	0	0	0	0	0	0	0	0	0	0
0	0	0	0	0	0	0	0	0	0	0	0	0	0	0	0	0	0	0	0	0	0	0	0	0	0	0	0	0	0	0
0	0	0	0	0	0	0	0	0	0	0	0	0	0	0	0	0	0	0	0	0	0	0	0	0	0	0	0	0	0	0
0	0	0	0	0	0	0	0	0	0	0	0	0	0	0	0	0	0	0	0	0	0	0	0	0	0	0	0	0	0	0
0	0	0	0	0	0	0	0	0	0	0	0	0	0	0	0	0	0	0	0	0	0	0	0	0	0	0	0	0	0	0
0	0	0	0	0	0	0	0	0	0	0	0	0	0	0	0	0	0	0	0	0	0	0	0	0	0	0	0	0	0	0
0	0	0	0	0	0	0	0	0	0	0	0	0	0	0	0	0	0	0	0	0	0	0	0	0	0	0	0	0	0	0
0	0	0	0	0	0	0	0	0	0	0	0	0	0	0	0	0	0	0	0	0	0	0	0	0	0	0	0	0	0	0
0	0	0	0	0	0	0	0	0	0	0	0	0	0	0	0	0	0	0	0	0	0	0	0	0	0	0	0	0	0	0
0	0	0	0	0	0	0	0	0	0	0	0	0	0	0	0	0	0	0	0	0	0	0	0	0	0	0	0	0	0	0
0	0	0	0	0	0	0	0	0	0	0	0	0	0	0	0	0	0	0	0	0	0	0	0	0	0	0	0	0	0	0
0	0	0	0	0	0	0	0	0	0	0	0	0	0	0	0	0	0	0	0	0	0	0	0	0	0	0	0	0	0	0
0	0	0	0	0	0	0	0	0	0	0	0	0	0	0	0	0	0	0	0	0	0	0	0	0	0	0	0	0	0	0
0	0	0	0	0	0	0	0	0	0	0	0	0	0	0	0	0	0	0	0	0	0	0	0	0	0	0	0	0	0	0
0	0	0	0	0	0	0	0	0	0	0	0	0	0	0	0	0	0	0	0	0	0	0	0	0	0	0	0	0	0	0
0	0	0	0	0	0	0	0	0	0	0	0	0	0	0	0	0	0	0	0	0	0	0	0	0	0	0	0	0	0	0
0	0	0	0	0	0	0	0	0	0	0	0	0	0	0	0	0	0	0	0	0	0	0	0	0	0	0	0	0	0	0
0	0	0	0	0	0	0	0	0	0	0	0	0	0	0	0	0	0	0	0	0	0	0	0	0	0	0	0	0	0	0
0	0	0	0	0	0	0	0	0	0	0	0	0	0	0	0	0	0	0	0	0	0	0	0	0	0	0	0	0	0	0
0	0	0	0	0	0	0	0	0	0	0	0	0	0	0	0	0	0	0	0	0	0	0	0	0	0	0	0	0	0	0
0	0	0	0	0	0	0	0	0	0	0	0	0	0	0	0	0	0	0	0	0	0	0	0	0	0	0	0	0	0	0
0	0	0	0	0	0	0	0	0	0	0	0	0	0	0	0	0	0	0	0	0	0	0	0	0	0	0	0	0	0	0
0	0	0	0	0	0	0	0	0	0	0	0	0	0	0	0	0	0	0	0	0	0	0	0	0	0	0	0	0	0	0
0	0	0	0	0	0	0	0	0	0	0	0	0	0	0	0	0	0	0	0	0	0	0	0	0	0	0	0	0	0	0
0	0	0	0	0	0	0	0	0	0	0	0	0	0	0	0	0	0	0	0	0	0	0	0	0	0	0	0	0	0	0
0	0	0	0	0	0	0	0	0	0	0	0	0	0	0	0	0	0	0	0	0	0	0	0	0	0	0	0	0	0	0
0	0	0	0	0	0	0	0	0	0	0	0	0	0	0	0	0	0	0	0	0	0	0	0	0	0	0	0	0	0	0
0	0	0	0	0	0	0	0	0	0	0	0	0	0	0	0	0	0	0	0	0	0	0	0	0	0	0	0	0	0	0
0	0	0	0	0	0	0	0	0	0	0	0	0	0	0	0	0	0	0	0	0	0	0	0	0	0	0	0	0	0	0
0	0	0	0	0	0	0	0	0	0	0	0	0	0	0	0	0	0	0	0	0	0	0	0	0	0	0	0	0	0	0
0	0	0	0	0	0	0	0	0	0	0	0	0	0	0	0	0	0	0	0	0	0	0	0	0	0	0	0	0	0	0
0	0	0	0	0	0	0	0	0	0	0	0	0	0	0	0	0	0	0	0	0	0	0	0	0	0	0	0	0	0	0
0	0	0	0	0	0	0	0	0	0	0	0	0	0	0	0	0	0	0	0	0	0	0	0	0	0	0	0	0	0	0
0	0	0	0	0	0	0	0	0	0	0	0	0	0	0	0	0	0	0	0	0	0	0	0	0	0	0	0	0	0	0
0	0	0	0	0	0	0	0	0	0	0	0	0	0	0	0	0	0	0	0	0	0	0	0	0	0	0	0	0	0	0
0	0	0	0	0	0	0	0	0	0	0	0	0	0	0	0	0	0	0	0	0	0	0	0	0	0	0	0	0	0	0
0	0	0	0	0	0	0	0	0	0	0	0	0	0	0	0	0	0	0	0	0	0	0	0	0	0	0	0	0	0	0
0	0	0	0	0	0	0	0	0	0	0	0	0	0	0	0	0	0	0	0	0	0	0	0	0	0	0	0	0	0	0
0	0	0	0	0	0	0	0	0	0	0	0	0	0	0	0	0	0	0	0	0	0	0	0	0	0	0	0	0	0	0
0	0	0	0	0	0	0	0	0	0	0	0	0	0	0	0	0	0	0	0	0	0	0	0	0	0	0	0	0	0	0
0	0	0	0	0	0	0	0	0	0	0	0	0	0	0	0	0	0	0	0	0	0	0	0	0	0	0	0	0	0	0
0	0	0	0	0	0	0	0	0	0	0	0	0	0	0	0	0	0	0	0	0	0	0	0	0	0	0	0	0	0	0
0	0	0	0	0	0	0	0	0	0	0	0	0	0	0	0	0	0	0	0	0	0	0	0	0	0	0	0	0	0	0
0	0	0	0	0	0	0	0	0	0	0	0	0	0	0	0	0	0	0	0	0	0	0	0	0	0	0	0	0	0	0
0	0	0	0	0	0	0	0	0	0	0	0	0	0	0	0	0	0	0	0	0	0	0	0	0	0	0	0	0	0	0
0	0	0	0	0	0	0	0	0	0	0	0	0	0	0	0	0	0	0	0	0	0	0	0	0	0	0	0	0	0	0
0	0	0	0	0	0	0	0	0	0	0	0	0	0	0	0	0	0	0	0	0	0	0	0	0	0	0	0	0	0	0
0	0	0	0	0	0	0	0	0	0	0	0	0	0	0	0	0	0	0	0	0	0	0	0	0	0	0	0	0	0	0
0	0	0	0	0	0	0	0	0	0	0	0	0	0	0	0	0	0	0	0	0	0	0	0	0	0	0	0	0	0	0
0	0	0	0	0	0	0	0	0	0	0	0	0	0	0	0	0	0	0	0	0	0	0	0	0	0	0	0	0	0	0
0	0	0	0	0	0	0	0	0	0	0	0	0	0	0	0	0	0	0	0	0	0	0	0	0	0	0	0	0	0	0
0	0	0	0	0	0	0	0	0	0	0	0	0	0	0	0	0	0	0	0	0	0	0	0	0	0	0	0	0	0	0
0	0	0	0	0	0	0	0	0	0	0	0	0	0	0	0	0	0	0	0	0	0	0	0	0	0	0	0	0	0	0
0	0	0	0	0	0	0	0	0	0	0	0	0	0	0	0	0	0	0	0	0	0	0	0	0	0	0	0	0	0	0
0	0	0	0	0	0	0	0	0	0	0	0	0	0	0	0	0	0	0	0	0	0	0	0	0	0	0	0	0	0	0
0	0	0	0	0	0	0	0	0	0	0	0	0	0	0	0	0	0	0	0	0	0	0	0	0	0	0	0	0	0	0
0	0	0	0	0	0	0	0	0	0	0	0	0	0	0	0	0	0	0	0	0	0	0	0	0	0	0	0	0	0	0
0	0	0	0	0	0	0	0	0	0	0	0	0	0	0	0	0	0	0	0	0	0	0	0	0	0	0	0	0	0	0
0	0	0	0	0	0	0	0	0	0	0	0	0	0	0	0	0	0	0	0	0	0	0	0	0	0	0	0	0	0	0
0	0	0	0	0	0	0	0	0	0	0	0	0	0	0	0	0	0	0	0	0	0	0	0	0	0	0	0	0	0	0
0	0	0	0	0	0	0	0	0	0	0	0	0	0	0	0	0	0	0	0	0	0	0	0	0	0	0	0	0	0	0
0	0	0	0	0	0	0	0	0	0	0	0	0	0	0	0	0	0	0	0	0	0	0	0	0	0	0	0	0	0	0
0	0	0	0	0	0	0	0	0	0	0	0	0	0	0	0	0	0	0	0	0	0	0	0	0	0	0	0	0	0	0
0	0	0	0	0	0	0	0	0	0	0	0	0	0	0	0	0	0	0	0	0	0	0	0	0	0	0	0	0	0	0
0	0	0	0	0	0	0	0	0	0	0	0	0	0	0	0	0	0	0	0	0	0	0	0	0	0	0	0	0	0	0
0	0	0	0	0	0	0	0	0	0	0	0	0	0	0	0	0	0	0	0	0	0	0	0	0	0	0	0	0	0	0
0	0	0	0	0	0	0	0	0	0	0	0	0	0	0	0	0	0	0	0	0	0	0	0	0	0	0	0	0	0	0
0	0	0	0	0	0	0	0	0	0	0	0	0	0	0	0	0	0	0	0	0	0	0	0	0	0	0	0	0	0	0
0	0	0	0	0	0	0	0	0	0	0	0	0	0	0	0	0	0	0	0	0	0	0	0	0	0	0	0	0	0	0
0	0	0	0	0	0	0	0	0	0	0	0	0	0	0	0	0	0	0	0	0	0	0	0	0	0	0	0	0	0	0
0	0	0	0	0	0	0	0	0	0	0	0	0	0	0	0	0	0	0	0	0	0	0	0	0	0	0	0	0	0	0
0	0	0	0	0	0	0	0	0	0	0	0	0	0	0	0	0	0	0	0	0	0	0	0	0	0	0	0	0	0	0
0	0	0	0	0	0	0	0	0	0	0	0	0	0	0	0	0	0	0	0	0	0	0	0	0	0	0	0	0	0	0
0	0	0	0	0	0	0	0	0	0	0	0	0	0	0	0	0	0	0	0	0	0	0	0	0	0	0	0	0	0	0
0	0	0	0	0	0	0	0	0	0	0	0	0	0	0	0	0	0	0	0	0	0	0	0	0	0	0	0	0	0	0
0	0	0	0	0	0	0	0	0	0	0	0	0	0	0	0	0	0	0	0	0	0	0	0	0	0	0	0	0	0	0
0	0	0	0	0	0	0	0	0	0	0	0	0	0	0	0	0	0	0	0	0	0	0	0	0	0	0	0	0	0	0
0	0	0	0	0	0	0	0	0	0	0	0	0	0	0	0	0	0	0	0	0	0	0	0	0	0	0	0	0	0	0
0	0	0	0	0	0	0	0	0	0	0	0	0	0	0	0	0	0	0	0	0	0	0	0	0	0	0	0	0	0	0
0	0	0	0	0	0	0	0	0	0	0	0	0	0	0	0	0	0	0	0	0	0	0	0	0	0	0	0	0	0	0
0	0	0	0	0	0	0	0	0	0	0	0	0	0	0	0	0	0	0	0	0	0	0	0	0	0	0	0	0	0	0
0	0	0	0	0	0	0	0	0	0	0	0	0	0	0	0	0	0	0	0	0	0	0	0	0	0	0	0	0	0	0
0	0	0	0	0	0	0	0	0	0	0	0	0	0	0	0	0	0	0	0	0	0	0	0	0	0	0	0	0	0	0
0	0	0	0	0	0	0	0	0	0	0	0	0	0	0	0	0	0	0	0	0	0	0	0	0	0	0	0	0	0	0
0	0	0	0	0	0	0	0	0	0	0	0	0	0	0	0	0	0	0	0	0	0	0	0	0	0	0	0	0	0	0
0	0	0	0	0	0	0	0	0	0	0	0	0	0	0	0	0	0	0	0	0	0	0	0	0	0	0	0	0	0	0
0	0	0	0	0	0	0	0	0	0	0	0	0	0	0	0	0	0	0	0	0	0	0	0	0	0	0	0	0	0	0
0	0	0	0	0	0	0	0	0	0	0	0	0	0	0	0	0	0	0	0	0	0	0	0	0	0	0	0	0	0	0
0	0	0	0	0	0	0	0	0	0	0	0	0	0	0	0	0	0	0	0	0	0	0	0	0	0	0	0	0	0	0
0	0	0	0	0	0	0	0	0	0	0	0	0	0	0	0	0	0	0	0	0	0	0	0	0	0	0	0	0	0	0
0	0	0	0	0	0	0	0	0	0	0	0	0	0	0	0	0	0	0	0	0	0	0	0	0	0	0	0	0	0	0
0	0	0	0	0	0	0	0	0	0	0	0	0	0	0	0	0	0	0	0	0	0	0	0	0	0	0	0	0	0	0
0	0	0	0	0	0	0	0	0	0	0	0	0	0	0	0	0	0	0	0	0	0	0	0	0	0	0	0	0	0	0
0	0	0	0	0	0	0	0	0	0	0	0	0	0	0	0	0	0	0	0	0	0	0	0	0	0	0	0	0	0	0
0	0	0	0	0	0	0	0	0	0	0	0	0	0	0	0	0	0	0	0	0	0	0	0	0	0	0	0	0	0	0
0	0	0	0	0	0	0	0	0	0	0	0	0	0	0	0	0	0	0	0	0	0	0	0	0	0	0	0	0	0	0
0	0	0	0	0	0	0	0	0	0	0	0	0	0	0	0	0	0	0	0	0	0	0	0	0	0	0	0	0	0	0
0	0	0	0	0	0	0	0	0	0	0	0	0	0	0	0	0	0	0	0	0	0	0	0	0	0	0	0	0	0	0
0	0	0	0	0	0	0	0	0	0	0	0	0	0	0	0	0	0	0	0	0	0	0	0	0	0	0	0	0	0	0
0	0	0	0	0	0	0	0	0	0	0	0	0	0	0	0	0	0	0	0	0	0	0	0	0	0	0	0	0	0	0
0	0	0	0	0	0	0	0	0	0	0	0	0	0	0	0	0	0	0	0	0	0	0	0	0	0	0	0	0	0	0
0	0	0	0	0	0	0	0	0	0	0	0	0	0	0	0	0	0	0	0	0	0	0	0	0	0	0	0	0	0	0
0	0	0	0	0	0	0	0	0	0	0	0	0	0	0	0	0	0	0	0	0	0	0	0	0	0	0	0	0	0	0
0	0	0	0	0	0	0	0	0	0	0	0	0	0	0	0	0	0	0	0	0	0	0	0	0	0	0	0	0	0	0
0	0	0	0	0	0	0	0	0	0	0	0	0	0	0	0	0	0	0	0	0	0	0	0	0	0	0	0	0	0	0
0	0	0	0	0	0	0	0	0	0	0	0	0	0	0	0	0	0	0	0	0	0	0	0	0	0	0	0	0	0	0
0	0	0	0	0	0	0	0	0	0	0	0	0	0	0	0	0	0	0	0	0	0	0	0	0	0	0	0	0	0	0
0	0	0	0	0	0	0	0	0	0	0	0	0	0	0	0	0	0	0	0	0	0	0	0	0	0	0	0	0	0	0
0	0	0	0	0	0	0	0	0	0	0	0	0	0	0	0	0	0	0	0	0	0	0	0	0	0	0	0	0	0	0
0	0	0	0	0	0	0	0	0	0	0	0	0	0	0	0	0	0	0	0	0	0	0	0	0	0	0	0	0	0	0
0	0	0	0	0	0	0	0	0	0	0	0	0	0	0	0	0	0	0	0	0	0	0	0	0	0	0	0	0	0	0
0	0	0	0	0	0	0	0	0	0	0	0	0	0	0	0	0	0	0	0	0	0	0	0	0	0	0	0	0	0	0
0	0	0	0	0	0	0	0	0	0	0	0	0	0	0	0	0	0	0	0	0	0	0	0	0	0	0	0	0	0	0
0	0	0	0	0	0	0	0	0	0	0	0	0	0	0	0	0	0	0	0	0	0	0	0	0	0	0	0	0	0	0
0	0	0	0	0	0	0	0	0	0	0	0	0	0	0	0	0	0	0	0	0	0	0	0	0	0	0	0	0	0	0
0	0	0	0	0	0	0	0	0	0	0	0	0	0	0	0	0	0	0	0	0	0	0	0	0	0	0	0	0	0	0
0	0	0	0	0	0	0	0	0	0	0	0	0	0	0	0	0	0	0	0	0	0	0	0	0	0	0	0	0	0	0
0	0	0	0	0	0	0	0	0	0	0	0	0	0	0	0	0	0	0	0	0	0	0	0	0	0	0	0	0	0	0
0	0	0	0	0	0	0	0	0	0	0	0	0	0	0	0	0	0	0	0	0	0	0	0	0	0	0	0	0	0	0
0	0	0	0	0	0	0	0	0	0	0	0	0	0	0	0	0	0	0	0	0	0	0	0	0	0	0	0	0	0	0
0	0	0	0	0	0	0	0	0	0	0	0	0	0	0	0	0	0	0	0	0	0	0	0	0	0	0	0	0	0	0
0	0	0	0	0	0	0	0	0	0	0	0	0	0	0	0	0	0	0	0	0	0	0	0	0	0	0	0	0	0	0
0	0	0	0	0	0	0	0	0	0	0	0	0	0	0	0	0	0	0	0	0	0	0	0	0	0	0	0	0	0	0
0	0	0	0	0	0	0	0	0	0	0	0	0	0	0	0	0	0	0	0	0	0	0	0	0	0	0	0	0	0	0
0	0	0	0	0	0	0	0	0	0	0	0	0	0	0	0	0	0	0	0	0	0	0	0	0	0	0	0	0	0	0
0	0	0	0	0	0	0	0	0	0	0	0	0	0	0	0	0	0	0	0	0	0	0	0	0	0	0	0	0	0	0
0	0	0	0	0	0	0	0	0	0	0	0	0	0	0	0	0	0	0	0	0	0	0	0	0	0	0	0	0	0	0
0	0	0	0	0	0	0	0	0	0	0	0	0	0	0	0	0	0	0	0	0	0	0	0	0	0	0	0	0	0	0
0	0	0	0	0	0	0	0	0	0	0	0	0	0	0	0	0	0	0	0	0	0	0	0	0	0	0	0	0	0	0
0	0	0	0	0	0	0	0	0	0	0	0	0	0	0	0	0	0	0	0	0	0	0	0	0	0	0	0	0	0	0
0	0	0	0	0	0	0	0	0	0	0	0	0	0	0	0	0	0	0	0	0	0	0	0	0	0	0	0	0	0	0
0	0	0	0	0	0	0	0	0	0	0	0	0	0	0	0	0	0	0	0	0	0	0	0	0	0	0	0	0	0	0
0	0	0	0	0	0	0	0	0	0	0	0	0	0	0	0	0	0	0	0	0	0	0	0	0	0	0	0	0	0	0
0	0	0	0	0	0	0	0	0	0	0	0	0	0	0	0	0	0	0	0	0	0	0	0	0	0	0	0	0	0	0
0	0	0	0	0	0	0	0	0	0	0	0	0	0	0	0	0	0	0	0	0	0	0	0	0	0	0	0	0	0	0
0	0	0	0	0	0	0	0	0	0	0	0	0	0	0	0	0	0	0	0	0	0	0	0	0	0	0	0	0	0	0
0	0	0	0	0	0	0	0	0	0	0	0	0	0	0	0	0	0	0	0	0	0	0	0	0	0	0	0	0	0	0
0	0	0	0	0	0	0	0	0	0	0	0	0	0	0	0	0	0	0	0	0	0	0	0	0	0	0	0	0	0	0
0	0	0	0	0	0	0	0	0	0	0	0	0	0	0	0	0	0	0	0	0	0	0	0	0	0	0	0	0	0	0
0	0	0	0	0	0	0	0	0	0	0	0	0	0	0	0	0	0	0	0	0	0	0	0	0	0	0	0	0	0	0
0	0	0	0	0	0	0	0	0	0	0	0	0	0	0	0	0	0	0	0	0	0	0	0	0	0	0	0	0	0	0
0	0	0	0	0	0	0	0	0	0	0	0	0	0	0	0	0	0	0	0	0	0	0	0	0	0	0	0	0	0	0
0	0	0	0	0	0	0	0	0	0	0	0	0	0	0	0	0	0	0	0	0	0	0	0	0	0	0	0	0	0	0
0	0	0	0	0	0	0	0	0	0	0	0	0	0	0	0	0	0	0	0	0	0	0	0	0	0	0	0	0	0	0
0	0	0	0	0	0	0	0	0	0	0	0	0	0	0	0	0	0	0	0	0	0	0	0	0	0	0	0	0	0	0
0	0	0	0	0	0	0	0	0	0	0	0	0	0	0	0	0	0	0	0	0	0	0	0	0	0	0	0	0	0	0
0	0	0	0	0	0	0	0	0	0	0	0	0	0	0	0	0	0	0	0	0	0	0	0	0	0	0	0	0	0	0
0	0	0	0	0	0	0	0	0	0	0	0	0	0	0	0	0	0	0	0	0	0	0	0	0	0	0	0	0	0	0
0	0	0	0	0	0	0	0	0	0	0	0	0	0	0	0	0	0	0	0	0	0	0	0	0	0	0	0	0	0	0
0	0	0	0	0	0	0	0	0	0	0	0	0	0	0	0	0	0	0	0	0	0	0	0	0	0	0	0	0	0	0
0	0	0	0	0	0	0	0	0	0	0	0	0	0	0	0	0	0	0	0	0	0	0	0	0	0	0	0	0	0	0
0	0	0	0	0	0	0	0	0	0	0	0	0	0	0	0	0	0	0	0	0	0	0	0	0	0	0	0	0	0	0
0	0	0	0	0	0	0	0	0	0	0	0	0	0	0	0	0	0	0	0	0	0	0	0	0	0	0	0	0	0	0
0	0	0	0	0	0	0	0	0	0	0	0	0	0	0	0	0	0	0	0	0	0	0	0	0	0	0	0	0	0	0
0	0	0	0	0	0	0	0	0	0	0	0	0	0	0	0	0	0	0	0	0	0	0	0	0	0	0	0	0	0	0
0	0	0	0	0	0	0	0	0	0	0	0	0	0	0	0	0	0	0	0	0	0	0	0	0	0	0	0	0	0	0
0	0	0	0	0	0	0	0	0	0	0	0	0	0	0	0	0	0	0	0	0	0	0	0	0	0	0	0	0	0	0
0	0	0	0	0	0	0	0	0	0	0	0	0	0	0	0	0	0	0	0	0	0	0	0	0	0	0	0	0	0	0
0	0	0	0	0	0	0	0	0	0	0	0	0	0	0	0	0	0	0	0	0	0	0	0	0	0	0	0	0	0	0
0	0	0	0	0	0	0	0	0	0	0	0	0	0	0	0	0	0	0	0	0	0	0	0	0	0	0	0	0	0	0
0	0	0	0	0	0	0	0	0	0	0	0	0	0	0	0	0	0	0	0	0	0	0	0	0	0	0	0	0	0	0
0	0	0	0	0	0	0	0	0	0	0	0	0	0	0	0	0	0	0	0	0	0	0	0	0	0	0	0	0	0	0
0	0	0	0	0	0	0	0	0	0	0	0	0	0	0	0	0	0	0	0	0	0	0	0	0	0	0	0	0	0	0
0	0	0	0	0	0	0	0	0	0	0	0	0	0	0	0	0	0	0	0	0	0	0	0	0	0	0	0	0	0	0
0	0	0	0	0	0	0	0	0	0	0	0	0	0	0	0	0	0	0	0	0	0	0	0	0	0	0	0	0	0	0
0	0	0	0	0	0	0	0	0	0	0	0	0	0	0	0	0	0	0	0	0	0	0	0	0	0	0	0	0	0	0
0	0	0	0	0	0	0	0	0	0	0	0	0	0	0	0	0	0	0	0	0	0	0	0	0	0	0	0	0	0	0
0	0	0	0	0	0	0	0	0	0	0	0	0	0	0	0	0	0	0	0	0	0	0	0	0	0	0	0	0	0	0
0	0	0	0	0	0	0	0	0	0	0	0	0	0	0	0	0	0	0	0	0	0	0	0	0	0	0	0	0	0	0
0	0	0	0	0	0	0	0	0	0	0	0	0	0	0	0	0	0	0	0	0	0	0	0	0	0	0	0	0	0	0
0	0	0	0	0	0	0	0	0	0	0	0	0	0	0	0	0	0	0	0	0	0	0	0	0	0	0	0	0	0	0
0	0	0	0	0	0	0	0	0	0	0	0	0	0	0	0	0	0	0	0	0	0	0	0	0	0	0	0	0	0	0
0	0	0	0	0	0	0	0	0	0	0	0	0	0	0	0	0	0	0	0	0	0	0	0	0	0	0	0	0	0	0
0	0	0	0	0	0	0	0	0	0	0	0	0	0	0	0	0	0	0	0	0	0	0	0	0	0	0	0	0	0	0
0	0	0	0	0	0	0	0	0	0	0	0	0	0	0	0	0	0	0	0	0	0	0	0	0	0	0	0	0	0	0
0	0	0	0	0	0	0	0	0	0	0	0	0	0	0	0	0	0	0	0	0	0	0	0	0	0	0	0	0	0	0
0	0	0	0	0	0	0	0	0	0	0	0	0	0	0	0	0	0	0	0	0	0	0	0	0	0	0	0	0	0	0
0	0	0	0	0	0	0	0	0	0	0	0	0	0	0	0	0	0	0	0	0	0	0	0	0	0	0	0	0	0	0
0	0	0	0	0	0	0	0	0	0	0	0	0	0	0	0	0	0	0	0	0	0	0	0	0	0	0	0	0	0	0
0	0	0	0	0	0	0	0	0	0	0	0	0	0	0	0	0	0	0	0	0	0	0	0	0	0	0	0	0	0	0
0	0	0	0	0	0	0	0	0	0	0	0	0	0	0	0	0	0	0	0	0	0	0	0	0	0	0	0	0	0	0
0	0	0	0	0	0	0	0	0	0	0	0	0	0	0	0	0	0	0	0	0	0	0	0	0	0	0	0	0	0	0
0	0	0	0	0	0	0	0	0	0	0	0	0	0	0	0	0	0	0	0	0	0	0	0	0	0	0	0	0	0	0
0	0	0	0	0	0	0	0	0	0	0	0	0	0	0	0	0	0	0	0	0	0	0	0	0	0	0	0	0	0	0
0	0	0	0	0	0	0	0	0	0	0	0	0	0	0	0	0	0	0	0	0	0	0	0	0	0	0	0	0	0	0
0	0	0	0	0	0	0	0	0	0	0	0	0	0	0	0	0	0	0	0	0	0	0	0	0	0	0	0	0	0	0
0	0	0	0	0	0	0	0	0	0	0	0	0	0	0	0	0	0	0	0	0	0	0	0	0	0	0	0	0	0	0
0	0	0	0	0	0	0	0	0	0	0	0	0	0	0	0	0	0	0	0	0	0	0	0	0	0	0	0	0	0	0
0	0	0	0	0	0	0	0	0	0	0	0	0	0	0	0	0	0	0	0	0	0	0	0	0	0	0	0	0	0	0
0	0	0	0	0	0	0	0	0	0	0	0	0	0	0	0	0	0	0	0	0	0	0	0	0	0	0	0	0	0	0
0	0	0	0	0	0	0	0	0	0	0	0	0	0	0	0	0	0	0	0	0	0	0	0	0	0	0	0	0	0	0
0	0	0	0	0	0	0	0	0	0	0	0	0	0	0	0	0	0	0	0	0	0	0	0	0	0	0	0	0	0	0
0	0	0	0	0	0	0	0	0	0	0	0	0	0	0	0	0	0	0	0	0	0	0	0	0	0	0	0	0	0	0
0	0	0	0	0	0	0	0	0	0	0	0	0	0	0	0	0	0	0	0	0	0	0	0	0	0	0	0	0	0	0
0	0	0	0	0	0	0	0	0	0	0	0	0	0	0	0	0	0	0	0	0	0	0	0	0	0	0	0	0	0	0
0	0	0	0	0	0	0	0	0	0	0	0	0	0	0	0	0	0	0	0	0	0	0	0	0	0	0	0	0	0	0
0	0	0	0	0	0	0	0	0	0	0	0	0	0	0	0	0	0	0	0	0	0	0	0	0	0	0	0	0	0	0
0	0	0	0	0	0	0	0	0	0	0	0	0	0	0	0	0	0	0	0	0	0	0	0	0	0	0	0	0	0	0
0	0	0	0	0	0	0	0	0	0	0	0	0	0	0	0	0	0	0	0	0	0	0	0	0	0	0	0	0	0	0
0	0	0	0	0	0	0	0	0	0	0	0	0	0	0	0	0	0	0	0	0	0	0	0	0	0	0	0	0	0	0
0	0	0	0	0	0	0	0	0	0	0	0	0	0	0	0	0	0	0	0	0	0	0	0	0	0	0	0	0	0	0
0	0	0	0	0	0	0	0	0	0	0	0	0	0	0	0	0	0	0	0	0	0	0	0	0	0	0	0	0	0	0
0	0	0	0	0	0	0	0	0	0	0	0	0	0	0	0	0	0	0	0	0	0	0	0	0	0	0	0	0	0	0
0	0	0	0	0	0	0	0	0	0	0	0	0	0	0	0	0	0	0	0	0	0	0	0	0	0	0	0	0	0	0
0	0	0	0	0	0	0	0	0	0	0	0	0	0	0	0	0	0	0	0	0	0	0	0	0	0	0	0	0	0	0
0	0	0	0	0	0	0	0	0	0	0	0	0	0	0	0	0	0	0	0	0	0	0	0	0	0	0	0	0	0	0
0	0	0	0	0	0	0	0	0	0	0	0	0	0	0	0	0	0	0	0	0	0	0	0	0	0	0	0	0	0	0
0	0	0	0	0	0	0	0	0	0	0	0	0	0	0	0	0	0	0	0	0	0	0	0	0	0	0	0	0	0	0
0	0	0	0	0	0	0	0	0	0	0	0	0	0	0	0	0	0	0	0	0	0	0	0	0	0	0	0	0	0	0
0	0	0	0	0	0	0	0	0	0	0	0	0	0	0	0	0	0	0	0	0	0	0	0	0	0	0	0	0	0	0
0	0	0	0	0	0	0	0	0	0	0	0	0	0	0	0	0	0	0	0	0	0	0	0	0	0	0	0	0	0	0
0	0	0	0	0	0	0	0	0	0	0	0	0	0	0	0	0	0	0	0	0	0	0	0	0	0	0	0	0	0	0
0	0	0	0	0	0	0	0	0	0	0	0	0	0	0	0	0	0	0	0	0	0	0	0	0	0	0	0	0	0	0
0	0	0	0	0	0	0	0	0	0	0	0	0	0	0	0	0	0	0	0	0	0	0	0	0	0	0	0	0	0	0
0	0	0	0	0	0	0	0	0	0	0	0	0	0	0	0	0	0	0	0	0	0	0	0	0	0	0	0	0	0	0
0	0	0	0	0	0	0	0	0	0	0	0	0	0	0	0	0	0	0	0	0	0	0	0	0	0	0	0	0	0	0
0	0	0	0	0	0	0	0	0	0	0	0	0	0	0	0	0	0	0	0	0	0	0	0	0	0	0	0	0	0	0
0	0	0	0	0	0	0	0	0	0	0	0	0	0	0	0	0	0	0	0	0	0	0	0	0	0	0	0	0	0	0
0	0	0	0	0	0	0	0	0	0	0	0	0	0	0	0	0	0	0	0	0	0	0	0	0	0	0	0	0	0	0
0	0	0	0	0	0	0	0	0	0	0	0	0	0	0	0	0	0	0	0	0	0	0	0	0	0	0	0	0	0	0
0	0	0	0	0	0	0	0	0	0	0	0	0	0	0	0	0	0	0	0	0	0	0	0	0	0	0	0	0	0	0
0	0	0	0	0	0	0	0	0	0	0	0	0	0	0	0	0	0	0	0	0	0	0	0	0	0	0	0	0	0	0
0	0	0	0	0	0	0	0	0	0	0	0	0	0	0	0	0	0	0	0	0	0	0	0	0	0	0	0	0	0	0
0	0	0	0	0	0	0	0	0	0	0	0	0	0	0	0	0	0	0	0	0	0	0	0	0	0	0	0	0	0	0
0	0	0	0	0	0	0	0	0	0	0	0	0	0	0	0	0	0	0	0	0	0	0	0	0	0	0	0	0	0	0
0	0	0	0	0	0	0	0	0	0	0	0	0	0	0	0	0	0	0	0	0	0	0	0	0	0	0	0	0	0	0
0	0	0	0	0	0	0	0	0	0	0	0	0	0	0	0	0	0	0	0	0	0	0	0	0	0	0	0	0	0	0
0	0	0	0	0	0	0	0	0	0	0	0	0	0	0	0	0	0	0	0	0	0	0	0	0	0	0	0	0	0	0
0	0	0	0	0	0	0	0	0	0	0	0	0	0	0	0	0	0	0	0	0	0	0	0	0	0	0	0	0	0	0
0	0	0	0	0	0	0	0	0	0	0	0	0	0	0	0	0	0	0	0	0	0	0	0	0	0	0	0	0	0	0
0	0	0	0	0	0	0	0	0	0	0	0	0	0	0	0	0	0	0	0	0	0	0	0	0	0	0	0	0	0	0
0	0	0	0	0	0	0	0	0	0	0	0	0	0	0	0	0	0	0	0	0	0	0	0	0	0	0	0	0	0	0
0	0	0	0	0	0	0	0	0	0	0	0	0	0	0	0	0	0	0	0	0	0	0	0	0	0	0	0	0	0	0
0	0	0	0	0	0	0	0	0	0	0	0	0	0	0	0	0	0	0	0	0	0	0	0	0	0	0	0	0	0	0
0	0	0	0	0	0	0	0	0	0	0	0	0	0	0	0	0	0	0	0	0	0	0	0	0	0	0	0	0	0	0
0	0	0	0	0	0	0	0	0	0	0	0	0	0	0	0	0	0	0	0	0	0	0	0	0	0	0	0	0	0	0
0	0	0	0	0	0	0	0	0	0	0	0	0	0	0	0	0	0	0	0	0	0	0	0	0	0	0	0	0	0	0
0	0	0	0	0	0	0	0	0	0	0	0	0	0	0	0	0	0	0	0	0	0	0	0	0	0	0	0	0	0	0
0	0	0	0	0	0	0	0	0	0	0	0	0	0	0	0	0	0	0	0	0	0	0	0	0	0	0	0	0	0	0
0	0	0	0	0	0	0	0	0	0	0	0	0	0	0	0	0	0	0	0	0	0	0	0	0	0	0	0	0	0	0
0	0	0	0	0	0	0	0	0	0	0	0	0	0	0	0	0	0	0	0	0	0	0	0	0	0	0	0	0	0	0
0	0	0	0	0	0	0	0	0	0	0	0	0	0	0	0	0	0	0	0	0	0	0	0	0	0	0	0	0	0	0
0	0	0	0	0	0	0	0	0	0	0	0	0	0	0	0	0	0	0	0	0	0	0	0	0	0	0	0	0	0	0
0	0	0	0	0	0	0	0	0	0	0	0	0	0	0	0	0	0	0	0	0	0	0	0	0	0	0	0	0	0	0
0	0	0	0	0	0	0	0	0	0	0	0	0	0	0	0	0	0	0	0	0	0	0	0	0	0	0	0	0	0	0
0	0	0	0	0	0	0	0	0	0	0	0	0	0	0	0	0	0	0	0	0	0	0	0	0	0	0	0	0	0	0
0	0	0	0	0	0	0	0	0	0	0	0	0	0	0	0	0	0	0	0	0	0	0	0	0	0	0	0	0	0	0
0	0	0	0	0	0	0	0	0	0	0	0	0	0	0	0	0	0	0	0	0	0	0	0	0	0	0	0	0	0	0
0	0	0	0	0	0	0	0	0	0	0	0	0	0	0	0	0	0	0	0	0	0	0	0	0	0	0	0	0	0	0
0	0	0	0	0	0	0	0	0	0	0	0	0	0	0	0	0	0	0	0	0	0	0	0	0	0	0	0	0	0	0
0	0	0	0	0	0	0	0	0	0	0	0	0	0	0	0	0	0	0	0	0	0	0	0	0	0	0	0	0	0	0
0	0	0	0	0	0	0	0	0	0	0	0	0	0	0	0	0	0	0	0	0	0	0	0	0	0	0	0	0	0	0
0	0	0	0	0	0	0	0	0	0	0	0	0	0	0	0	0	0	0	0	0	0	0	0	0	0	0	0	0	0	0
0	0	0	0	0	0	0	0	0	0	0	0	0	0	0	0	0	0	0	0	0	0	0	0	0	0	0	0	0	0	0
0	0	0	0	0	0	0	0	0	0	0	0	0	0	0	0	0	0	0	0	0	0	0	0	0	0	0	0	0	0	0
0	0	0	0	0	0	0	0	0	0	0	0	0	0	0	0	0	0	0	0	0	0	0	0	0	0	0	0	0	0	0
0	0	0	0	0	0	0	0	0	0	0	0	0	0	0	0	0	0	0	0	0	0	0	0	0	0	0	0	0	0	0
0	0	0	0	0	0	0	0	0	0	0	0	0	0	0	0	0	0	0	0	0	0	0	0	0	0	0	0	0	0	0
0	0	0	0	0	0	0	0	0	0	0	0	0	0	0	0	0	0	0	0	0	0	0	0	0	0	0	0	0	0	0
0	0	0	0	0	0	0	0	0	0	0	0	0	0	0	0	0	0	0	0	0	0	0	0	0	0	0	0	0	0	0
0	0	0	0	0	0	0	0	0	0	0	0	0	0	0	0	0	0	0	0	0	0	0	0	0	0	0	0	0	0	0
0	0	0	0	0	0	0	0	0	0	0	0	0	0	0	0	0	0	0	0	0	0	0	0	0	0	0	0	0	0	0
0	0	0	0	0	0	0	0	0	0	0	0	0	0	0	0	0	0	0	0	0	0	0	0	0	0	0	0	0	0	0
0	0	0	0	0	0	0	0	0	0	0	0	0	0	0	0	0	0	0	0	0	0	0	0	0	0	0	0	0	0	0
0	0	0	0	0	0	0	0	0	0	0	0	0	0	0	0	0	0	0	0	0	0	0	0	0	0	0	0	0	0	0
0	0	0	0	0	0	0	0	0	0	0	0	0	0	0	0	0	0	0	0	0	0	0	0	0	0	0	0	0	0	0
0	0	0	0	0	0	0	0	0	0	0	0	0	0	0	0	0	0	0	0	0	0	0	0	0	0	0	0	0	0	0
0	0	0	0	0	0	0	0	0	0	0	0	0	0	0	0	0	0	0	0	0	0	0	0	0	0	0	0	0	0	0
0	0	0	0	0	0	0	0	0	0	0	0	0	0	0	0	0	0	0	0	0	0	0	0	0	0	0	0	0	0	0
0	0	0	0	0	0	0	0	0	0	0	0	0	0	0	0	0	0	0	0	0	0	0	0	0	0	0	0	0	0	0
0	0	0	0	0	0	0	0	0	0	0	0	0	0	0	0	0	0	0	0	0	0	0	0	0	0	0	0	0	0	0
0	0	0	0	0	0	0	0	0	0	0	0	0	0	0	0	0	0	0	0	0	0	0	0	0	0	0	0	0	0	0
0	0	0	0	0	0	0	0	0	0	0	0	0	0	0	0	0	0	0	0	0	0	0	0	0	0	0	0	0	0	0
0	0	0	0	0	0	0	0	0	0	0	0	0	0	0	0	0	0	0	0	0	0	0	0	0	0	0	0	0	0	0
0	0	0	0	0	0	0	0	0	0	0	0	0	0	0	0	0	0	0	0	0	0	0	0	0	0	0	0	0	0	0
0	0	0	0	0	0	0	0	0	0	0	0	0	0	0	0	0	0	0	0	0	0	0	0	0	0	0	0	0	0	0
0	0	0	0	0	0	0	0	0	0	0	0	0	0	0	0	0	0	0	0	0	0	0	0	0	0	0	0	0	0	0
0	0	0	0	0	0	0	0	0	0	0	0	0	0	0	0	0	0	0	0	0	0	0	0	0	0	0	0	0	0	0
0	0	0	0	0	0	0	0	0	0	0	0	0	0	0	0	0	0	0	0	0	0	0	0	0	0	0	0	0	0	0
0	0	0	0	0	0	0	0	0	0	0	0	0	0	0	0	0	0	0	0	0	0	0	0	0	0	0	0	0	0	0
0	0	0	0	0	0	0	0	0	0	0	0	0	0	0	0	0	0	0	0	0	0	0	0	0	0	0	0	0	0	0
0	0	0	0	0	0	0	0	0	0	0	0	0	0	0	0	0	0	0	0	0	0	0	0	0	0	0	0	0	0	0
0	0	0	0	0	0	0	0	0	0	0	0	0	0	0	0	0	0	0	0	0	0	0	0	0	0	0	0	0	0	0
0	0	0	0	0	0	0	0	0	0	0	0	0	0	0	0	0	0	0	0	0	0	0	0	0	0	0	0	0	0	0
0	0	0	0	0	0	0	0	0	0	0	0	0	0	0	0	0	0	0	0	0	0	0	0	0	0	0	0	0	0	0
0	0	0	0	0	0	0	0	0	0	0	0	0	0	0	0	0	0	0	0	0	0	0	0	0	0	0	0	0	0	0
0	0	0	0	0	0	0	0	0	0	0	0	0	0	0	0	0	0	0	0	0	0	0	0	0	0	0	0	0	0	0
0	0	0	0	0	0	0	0	0	0	0	0	0	0	0	0	0	0	0	0	0	0	0	0	0	0	0	0	0	0	0
0	0	0	0	0	0	0	0	0	0	0	0	0	0	0	0	0	0	0	0	0	0	0	0	0	0	0	0	0	0	0
0	0	0	0	0	0	0	0	0	0	0	0	0	0	0	0	0	0	0	0	0	0	0	0	0	0	0	0	0	0	0
0	0	0	0	0	0	0	0	0	0	0	0	0	0	0	0	0	0	0	0	0	0	0	0	0	0	0	0	0	0	0
0	0	0	0	0	0	0	0	0	0	0	0	0	0	0	0	0	0	0	0	0	0	0	0	0	0	0	0	0	0	0
0	0	0	0	0	0	0	0	0	0	0	0	0	0	0	0	0	0	0	0	0	0	0	0	0	0	0	0	0	0	0
0	0	0	0	0	0	0	0	0	0	0	0	0	0	0	0	0	0	0	0	0	0	0	0	0	0	0	0	0	0	0
0	0	0	0	0	0	0	0	0	0	0	0	0	0	0	0	0	0	0	0	0	0	0	0	0	0	0	0	0	0	0
0	0	0	0	0	0	0	0	0	0	0	0	0	0	0	0	0	0	0	0	0	0	0	0	0	0	0	0	0	0	0
0	0	0	0	0	0	0	0	0	0	0	0	0	0	0	0	0	0	0	0	0	0	0	0	0	0	0	0	0	0	0
0	0	0	0	0	0	0	0	0	0	0	0	0	0	0	0	0	0	0	0	0	0	0	0	0	0	0	0	0	0	0
0	0	0	0	0	0	0	0	0	0	0	0	0	0	0	0	0	0	0	0	0	0	0	0	0	0	0	0	0	0	0
0	0	0	0	0	0	0	0	0	0	0	0	0	0	0	0	0	0	0	0	0	0	0	0	0	0	0	0	0	0	0
0	0	0	0	0	0	0	0	0	0	0	0	0	0	0	0	0	0	0	0	0	0	0	0	0	0	0	0	0	0	0
0	0	0	0	0	0	0	0	0	0	0	0	0	0	0	0	0	0	0	0	0	0	0	0	0	0	0	0	0	0	0
0	0	0	0	0	0	0	0	0	0	0	0	0	0	0	0	0	0	0	0	0	0	0	0	0	0	0	0	0	0	0
0	0	0	0	0	0	0	0	0	0	0	0	0	0	0	0	0	0	0	0	0	0	0	0	0	0	0	0	0	0	0
0	0	0	0	0	0	0	0	0	0	0	0	0	0	0	0	0	0	0	0	0	0	0	0	0	0	0	0	0	0	0
0	0	0	0	0	0	0	0	0	0	0	0	0	0	0	0	0	0	0	0	0	0	0	0	0	0	0	0	0	0	0
0	0	0	0	0	0	0	0	0	0	0	0	0	0	0	0	0	0	0	0	0	0	0	0	0	0	0	0	0	0	0
0	0	0	0	0	0	0	0	0	0	0	0	0	0	0	0	0	0	0	0	0	0	0	0	0	0	0	0	0	0	0
0	0	0	0	0	0	0	0	0	0	0	0	0	0	0	0	0	0	0	0	0	0	0	0	0	0	0	0	0	0	0
0	0	0	0	0	0	0	0	0	0	0	0	0	0	0	0	0	0	0	0	0	0	0	0	0	0	0	0	0	0	0
0	0	0	0	0	0	0	0	0	0	0	0	0	0	0	0	0	0	0	0	0	0	0	0	0	0	0	0	0	0	0
0	0	0	0	0	0	0	0	0	0	0	0	0	0	0	0	0	0	0	0	0	0	0	0	0	0	0	0	0	0	0
0	0	0	0	0	0	0	0	0	0	0	0	0	0	0	0	0	0	0	0	0	0	0	0	0	0	0	0	0	0	0
0	0	0	0	0	0	0	0	0	0	0	0	0	0	0	0	0	0	0	0	0	0	0	0	0	0	0	0	0	0	0
0	0	0	0	0	0	0	0	0	0	0	0	0	0	0	0	0	0	0	0	0	0	0	0	0	0	0	0	0	0	0
0	0	0	0	0	0	0	0	0	0	0	0	0	0	0	0	0	0	0	0	0	0	0	0	0	0	0	0	0	0	0
0	0	0	0	0	0	0	0	0	0	0	0	0	0	0	0	0	0	0	0	0	0	0	0	0	0	0	0	0	0	0
0	0	0	0	0	0	0	0	0	0	0	0	0	0	0	0	0	0	0	0	0	0	0	0	0	0	0	0	0	0	0
0	0	0	0	0	0	0	0	0	0	0	0	0	0	0	0	0	0	0	0	0	0	0	0	0	0	0	0	0	0	0
0	0	0	0	0	0	0	0	0	0	0	0	0	0	0	0	0	0	0	0	0	0	0	0	0	0	0	0	0	0	0
0	0	0	0	0	0	0	0	0	0	0	0	0	0	0	0	0	0	0	0	0	0	0	0	0	0	0	0	0	0	0
0	0	0	0	0	0	0	0	0	0	0	0	0	0	0	0	0	0	0	0	0	0	0	0	0	0	0	0	0	0	0
0	0	0	0	0	0	0	0	0	0	0	0	0	0	0	0	0	0	0	0	0	0	0	0	0	0	0	0	0	0	0
0	0	0	0	0	0	0	0	0	0	0	0	0	0	0	0	0	0	0	0	0	0	0	0	0	0	0	0	0	0	0
0	0	0	0	0	0	0	0	0	0	0	0	0	0	0	0	0	0	0	0	0	0	0	0	0	0	0	0	0	0	0
0	0	0	0	0	0	0	0	0	0	0	0	0	0	0	0	0	0	0	0	0	0	0	0	0	0	0	0	0	0	0
0	0	0	0	0	0	0	0	0	0	0	0	0	0	0	0	0	0	0	0	0	0	0	0	0	0	0	0	0	0	0
0	0	0	0	0	0	0	0	0	0	0	0	0	0	0	0	0	0	0	0	0	0	0	0	0	0	0	0	0	0	0
0	0	0	0	0	0	0	0	0	0	0	0	0	0	0	0	0	0	0	0	0	0	0	0	0	0	0	0	0	0	0
0	0	0	0	0	0	0	0	0	0	0	0	0	0	0	0	0	0	0	0	0	0	0	0	0	0	0	0	0	0	0
0	0	0	0	0	0	0	0	0	0	0	0	0	0	0	0	0	0	0	0	0	0	0	0	0	0	0	0	0	0	0
0	0	0	0	0	0	0	0	0	0	0	0	0	0	0	0	0	0	0	0	0	0	0	0	0	0	0	0	0	0	0
0	0	0	0	0	0	0	0	0	0	0	0	0	0	0	0	0	0	0	0	0	0	0	0	0	0	0	0	0	0	0
0	0	0	0	0	0	0	0	0	0	0	0	0	0	0	0	0	0	0	0	0	0	0	0	0	0	0	0	0	0	0
0	0	0	0	0	0	0	0	0	0	0	0	0	0	0	0	0	0	0	0	0	0	0	0	0	0	0	0	0	0	0
0	0	0	0	0	0	0	0	0	0	0	0	0	0	0	0	0	0	0	0	0	0	0	0	0	0	0	0	0	0	0
0	0	0	0	0	0	0	0	0	0	0	0	0	0	0	0	0	0	0	0	0	0	0	0	0	0	0	0	0	0	0
0	0	0	0	0	0	0	0	0	0	0	0	0	0	0	0	0	0	0	0	0	0	0	0	0	0	0	0	0	0	0
0	0	0	0	0	0	0	0	0	0	0	0	0	0	0	0	0	0	0	0	0	0	0	0	0	0	0	0	0	0	0
0	0	0	0	0	0	0	0	0	0	0	0	0	0	0	0	0	0	0	0	0	0	0	0	0	0	0	0	0	0	0
0	0	0	0	0	0	0	0	0	0	0	0	0	0	0	0	0	0	0	0	0	0	0	0	0	0	0	0	0	0	0
0	0	0	0	0	0	0	0	0	0	0	0	0	0	0	0	0	0	0	0	0	0	0	0	0	0	0	0	0	0	0
0	0	0	0	0	0	0	0	0	0	0	0	0	0	0	0	0	0	0	0	0	0	0	0	0	0	0	0	0	0	0
0	0	0	0	0	0	0	0	0	0	0	0	0	0	0	0	0	0	0	0	0	0	0	0	0	0	0	0	0	0	0
0	0	0	0	0	0	0	0	0	0	0	0	0	0	0	0	0	0	0	0	0	0	0	0	0	0	0	0	0	0	0
0	0	0	0	0	0	0	0	0	0	0	0	0	0	0	0	0	0	0	0	0	0	0	0	0	0	0	0	0	0	0
0	0	0	0	0	0	0	0	0	0	0	0	0	0	0	0	0	0	0	0	0	0	0	0	0	0	0	0	0	0	0
0	0	0	0	0	0	0	0	0	0	0	0	0	0	0	0	0	0	0	0	0	0	0	0	0	0	0	0	0	0	0
0	0	0	0	0	0	0	0	0	0	0	0	0	0	0	0	0	0	0	0	0	0	0	0	0	0	0	0	0	0	0
0	0	0	0	0	0	0	0	0	0	0	0	0	0	0	0	0	0	0	0	0	0	0	0	0	0	0	0	0	0	0
0	0	0	0	0	0	0	0	0	0	0	0	0	0	0	0	0	0	0	0	0	0	0	0	0	0	0	0	0	0	0
0	0	0	0	0	0	0	0	0	0	0	0	0	0	0	0	0	0	0	0	0	0	0	0	0	0	0	0	0	0	0
0	0	0	0	0	0	0	0	0	0	0	0	0	0	0	0	0	0	0	0	0	0	0	0	0	0	0	0	0	0	0
0	0	0	0	0	0	0	0	0	0	0	0	0	0	0	0	0	0	0	0	0	0	0	0	0	0	0	0	0	0	0
0	0	0	0	0	0	0	0	0	0	0	0	0	0	0	0	0	0	0	0	0	0	0	0	0	0	0	0	0	0	0
0	0	0	0	0	0	0	0	0	0	0	0	0	0	0	0	0	0	0	0	0	0	0	0	0	0	0	0	0	0	0
0	0	0	0	0	0	0	0	0	0	0	0	0	0	0	0	0	0	0	0	0	0	0	0	0	0	0	0	0	0	0
0	0	0	0	0	0	0	0	0	0	0	0	0	0	0	0	0	0	0	0	0	0	0	0	0	0	0	0	0	0	0
0	0	0	0	0	0	0	0	0	0	0	0	0	0	0	0	0	0	0	0	0	0	0	0	0	0	0	0	0	0	0
0	0	0	0	0	0	0	0	0	0	0	0	0	0	0	0	0	0	0	0	0	0	0	0	0	0	0	0	0	0	0
0	0	0	0	0	0	0	0	0	0	0	0	0	0	0	0	0	0	0	0	0	0	0	0	0	0	0	0	0	0	0
0	0	0	0	0	0	0	0	0	0	0	0	0	0	0	0	0	0	0	0	0	0	0	0	0	0	0	0	0	0	0
0	0	0	0	0	0	0	0	0	0	0	0	0	0	0	0	0	0	0	0	0	0	0	0	0	0	0	0	0	0	0
0	0	0	0	0	0	0	0	0	0	0	0	0	0	0	0	0	0	0	0	0	0	0	0	0	0	0	0	0	0	0
0	0	0	0	0	0	0	0	0	0	0	0	0	0	0	0	0	0	0	0	0	0	0	0	0	0	0	0	0	0	0
0	0	0	0	0	0	0	0	0	0	0	0	0	0	0	0	0	0	0	0	0	0	0	0	0	0	0	0	0	0	0
0	0	0	0	0	0	0	0	0	0	0	0	0	0	0	0	0	0	0	0	0	0	0	0	0	0	0	0	0	0	0
0	0	0	0	0	0	0	0	0	0	0	0	0	0	0	0	0	0	0	0	0	0	0	0	0	0	0	0	0	0	0
0	0	0	0	0	0	0	0	0	0	0	0	0	0	0	0	0	0	0	0	0	0	0	0	0	0	0	0	0	0	0
0	0	0	0	0	0	0	0	0	0	0	0	0	0	0	0	0	0	0	0	0	0	0	0	0	0	0	0	0	0	0
0	0	0	0	0	0	0	0	0	0	0	0	0	0	0	0	0	0	0	0	0	0	0	0	0	0	0	0	0	0	0
0	0	0	0	0	0	0	0	0	0	0	0	0	0	0	0	0	0	0	0	0	0	0	0	0	0	0	0	0	0	0
0	0	0	0	0	0	0	0	0	0	0	0	0	0	0	0	0	0	0	0	0	0	0	0	0	0	0	0	0	0	0
0	0	0	0	0	0	0	0	0	0	0	0	0	0	0	0	0	0	0	0	0	0	0	0	0	0	0	0	0	0	0
0	0	0	0	0	0	0	0	0	0	0	0	0	0	0	0	0	0	0	0	0	0	0	0	0	0	0	0	0	0	0
0	0	0	0	0	0	0	0	0	0	0	0	0	0	0	0	0	0	0	0	0	0	0	0	0	0	0	0	0	0	0
0	0	0	0	0	0	0	0	0	0	0	0	0	0	0	0	0	0	0	0	0	0	0	0	0	0	0	0	0	0	0
0	0	0	0	0	0	0	0	0	0	0	0	0	0	0	0	0	0	0	0	0	0	0	0	0	0	0	0	0	0	0
0	0	0	0	0	0	0	0	0	0	0	0	0	0	0	0	0	0	0	0	0	0	0	0	0	0	0	0	0	0	0
0	0	0	0	0	0	0	0	0	0	0	0	0	0	0	0	0	0	0	0	0	0	0	0	0	0	0	0	0	0	0
0	0	0	0	0	0	0	0	0	0	0	0	0	0	0	0	0	0	0	0	0	0	0	0	0	0	0	0	0	0	0
0	0	0	0	0	0	0	0	0	0	0	0	0	0	0	0	0	0	0	0	0	0	0	0	0	0	0	0	0	0	0
0	0	0	0	0	0	0	0	0	0	0	0	0	0	0	0	0	0	0	0	0	0	0	0	0	0	0	0	0	0	0
0	0	0	0	0	0	0	0	0	0	0	0	0	0	0	0	0	0	0	0	0	0	0	0	0	0	0	0	0	0	0
0	0	0	0	0	0	0	0	0	0	0	0	0	0	0	0	0	0	0	0	0	0	0	0	0	0	0	0	0	0	0
0	0	0	0	0	0	0	0	0	0	0	0	0	0	0	0	0	0	0	0	0	0	0	0	0	0	0	0	0	0	0
0	0	0	0	0	0	0	0	0	0	0	0	0	0	0	0	0	0	0	0	0	0	0	0	0	0	0	0	0	0	0
0	0	0	0	0	0	0	0	0	0	0	0	0	0	0	0	0	0	0	0	0	0	0	0	0	0	0	0	0	0	0
0	0	0	0	0	0	0	0	0	0	0	0	0	0	0	0	0	0	0	0	0	0	0	0	0	0	0	0	0	0	0
0	0	0	0	0	0	0	0	0	0	0	0	0	0	0	0	0	0	0	0	0	0	0	0	0	0	0	0	0	0	0
0	0	0	0	0	0	0	0	0	0	0	0	0	0	0	0	0	0	0	0	0	0	0	0	0	0	0	0	0	0	0
0	0	0	0	0	0	0	0	0	0	0	0	0	0	0	0	0	0	0	0	0	0	0	0	0	0	0	0	0	0	0
0	0	0	0	0	0	0	0	0	0	0	0	0	0	0	0	0	0	0	0	0	0	0	0	0	0	0	0	0	0	0
0	0	0	0	0	0	0	0	0	0	0	0	0	0	0	0	0	0	0	0	0	0	0	0	0	0	0	0	0	0	0
0	0	0	0	0	0	0	0	0	0	0	0	0	0	0	0	0	0	0	0	0	0	0	0	0	0	0	0	0	0	0
0	0	0	0	0	0	0	0	0	0	0	0	0	0	0	0	0	0	0	0	0	0	0	0	0	0	0	0	0	0	0
0	0	0	0	0	0	0	0	0	0	0	0	0	0	0	0	0	0	0	0	0	0	0	0	0	0	0	0	0	0	0
0	0	0	0	0	0	0	0	0	0	0	0	0	0	0	0	0	0	0	0	0	0	0	0	0	0	0	0	0	0	0
0	0	0	0	0	0	0	0	0	0	0	0	0	0	0	0	0	0	0	0	0	0	0	0	0	0	0	0	0	0	0
0	0	0	0	0	0	0	0	0	0	0	0	0	0	0	0	0	0	0	0	0	0	0	0	0	0	0	0	0	0	0
0	0	0	0	0	0	0	0	0	0	0	0	0	0	0	0	0	0	0	0	0	0	0	0	0	0	0	0	0	0	0
0	0	0	0	0	0	0	0	0	0	0	0	0	0	0	0	0	0	0	0	0	0	0	0	0	0	0	0	0	0	0
0	0	0	0	0	0	0	0	0	0	0	0	0	0	0	0	0	0	0	0	0	0	0	0	0	0	0	0	0	0	0
0	0	0	0	0	0	0	0	0	0	0	0	0	0	0	0	0	0	0	0	0	0	0	0	0	0	0	0	0	0	0
0	0	0	0	0	0	0	0	0	0	0	0	0	0	0	0	0	0	0	0	0	0	0	0	0	0	0	0	0	0	0
0	0	0	0	0	0	0	0	0	0	0	0	0	0	0	0	0	0	0	0	0	0	0	0	0	0	0	0	0	0	0
0	0	0	0	0	0	0	0	0	0	0	0	0	0	0	0	0	0	0	0	0	0	0	0	0	0	0	0	0	0	0
0	0	0	0	0	0	0	0	0	0	0	0	0	0	0	0	0	0	0	0	0	0	0	0	0	0	0	0	0	0	0
0	0	0	0	0	0	0	0	0	0	0	0	0	0	0	0	0	0	0	0	0	0	0	0	0	0	0	0	0	0	0
0	0	0	0	0	0	0	0	0	0	0	0	0	0	0	0	0	0	0	0	0	0	0	0	0	0	0	0	0	0	0
0	0	0	0	0	0	0	0	0	0	0	0	0	0	0	0	0	0	0	0	0	0	0	0	0	0	0	0	0	0	0
0	0	0	0	0	0	0	0	0	0	0	0	0	0	0	0	0	0	0	0	0	0	0	0	0	0	0	0	0	0	0
0	0	0	0	0	0	0	0	0	0	0	0	0	0	0	0	0	0	0	0	0	0	0	0	0	0	0	0	0	0	0
0	0	0	0	0	0	0	0	0	0	0	0	0	0	0	0	0	0	0	0	0	0	0	0	0	0	0	0	0	0	0
0	0	0	0	0	0	0	0	0	0	0	0	0	0	0	0	0	0	0	0	0	0	0	0	0	0	0	0	0	0	0
0	0	0	0	0	0	0	0	0	0	0	0	0	0	0	0	0	0	0	0	0	0	0	0	0	0	0	0	0	0	0
0	0	0	0	0	0	0	0	0	0	0	0	0	0	0	0	0	0	0	0	0	0	0	0	0	0	0	0	0	0	0
0	0	0	0	0	0	0	0	0	0	0	0	0	0	0	0	0	0	0	0	0	0	0	0	0	0	0	0	0	0	0
0	0	0	0	0	0	0	0	0	0	0	0	0	0	0	0	0	0	0	0	0	0	0	0	0	0	0	0	0	0	0
0	0	0	0	0	0	0	0	0	0	0	0	0	0	0	0	0	0	0	0	0	0	0	0	0	0	0	0	0	0	0
0	0	0	0	0	0	0	0	0	0	0	0	0	0	0	0	0	0	0	0	0	0	0	0	0	0	0	0	0	0	0
0	0	0	0	0	0	0	0	0	0	0	0	0	0	0	0	0	0	0	0	0	0	0	0	0	0	0	0	0	0	0
0	0	0	0	0	0	0	0	0	0	0	0	0	0	0	0	0	0	0	0	0	0	0	0	0	0	0	0	0	0	0
0	0	0	0	0	0	0	0	0	0	0	0	0	0	0	0	0	0	0	0	0	0	0	0	0	0	0	0	0	0	0
0	0	0	0	0	0	0	0	0	0	0	0	0	0	0	0	0	0	0	0	0	0	0	0	0	0	0	0	0	0	0
0	0	0	0	0	0	0	0	0	0	0	0	0	0	0	0	0	0	0	0	0	0	0	0	0	0	0	0	0	0	0
0	0	0	0	0	0	0	0	0	0	0	0	0	0	0	0	0	0	0	0	0	0	0	0	0	0	0	0	0	0	0
0	0	0	0	0	0	0	0	0	0	0	0	0	0	0	0	0	0	0	0	0	0	0	0	0	0	0	0	0	0	0
0	0	0	0	0	0	0	0	0	0	0	0	0	0	0	0	0	0	0	0	0	0	0	0	0	0	0	0	0	0	0
0	0	0	0	0	0	0	0	0	0	0	0	0	0	0	0	0	0	0	0	0	0	0	0	0	0	0	0	0	0	0
0	0	0	0	0	0	0	0	0	0	0	0	0	0	0	0	0	0	0	0	0	0	0	0	0	0	0	0	0	0	0
0	0	0	0	0	0	0	0	0	0	0	0	0	0	0	0	0	0	0	0	0	0	0	0	0	0	0	0	0	0	0
0	0	0	0	0	0	0	0	0	0	0	0	0	0	0	0	0	0	0	0	0	0	0	0	0	0	0	0	0	0	0
0	0	0	0	0	0	0	0	0	0	0	0	0	0	0	0	0	0	0	0	0	0	0	0	0	0	0	0	0	0	0
0	0	0	0	0	0	0	0	0	0	0	0	0	0	0	0	0	0	0	0	0	0	0	0	0	0	0	0	0	0	0
0	0	0	0	0	0	0	0	0	0	0	0	0	0	0	0	0	0	0	0	0	0	0	0	0	0	0	0	0	0	0
0	0	0	0	0	0	0	0	0	0	0	0	0	0	0	0	0	0	0	0	0	0	0	0	0	0	0	0	0	0	0
0	0	0	0	0	0	0	0	0	0	0	0	0	0	0	0	0	0	0	0	0	0	0	0	0	0	0	0	0	0	0
0	0	0	0	0	0	0	0	0	0	0	0	0	0	0	0	0	0	0	0	0	0	0	0	0	0	0	0	0	0	0
0	0	0	0	0	0	0	0	0	0	0	0	0	0	0	0	0	0	0	0	0	0	0	0	0	0	0	0	0	0	0
0	0	0	0	0	0	0	0	0	0	0	0	0	0	0	0	0	0	0	0	0	0	0	0	0	0	0	0	0	0	0
0	0	0	0	0	0	0	0	0	0	0	0	0	0	0	0	0	0	0	0	0	0	0	0	0	0	0	0	0	0	0
0	0	0	0	0	0	0	0	0	0	0	0	0	0	0	0	0	0	0	0	0	0	0	0	0	0	0	0	0	0	0
0	0	0	0	0	0	0	0	0	0	0	0	0	0	0	0	0	0	0	0	0	0	0	0	0	0	0	0	0	0	0
0	0	0	0	0	0	0	0	0	0	0	0	0	0	0	0	0	0	0	0	0	0	0	0	0	0	0	0	0	0	0
0	0	0	0	0	0	0	0	0	0	0	0	0	0	0	0	0	0	0	0	0	0	0	0	0	0	0	0	0	0	0
0	0	0	0	0	0	0	0	0	0	0	0	0	0	0	0	0	0	0	0	0	0	0	0	0	0	0	0	0	0	0
0	0	0	0	0	0	0	0	0	0	0	0	0	0	0	0	0	0	0	0	0	0	0	0	0	0	0	0	0	0	0
0	0	0	0	0	0	0	0	0	0	0	0	0	0	0	0	0	0	0	0	0	0	0	0	0	0	0	0	0	0	0
0	0	0	0	0	0	0	0	0	0	0	0	0	0	0	0	0	0	0	0	0	0	0	0	0	0	0	0	0	0	0
0	0	0	0	0	0	0	0	0	0	0	0	0	0	0	0	0	0	0	0	0	0	0	0	0	0	0	0	0	0	0
0	0	0	0	0	0	0	0	0	0	0	0	0	0	0	0	0	0	0	0	0	0	0	0	0	0	0	0	0	0	0
0	0	0	0	0	0	0	0	0	0	0	0	0	0	0	0	0	0	0	0	0	0	0	0	0	0	0	0	0	0	0
0	0	0	0	0	0	0	0	0	0	0	0	0	0	0	0	0	0	0	0	0	0	0	0	0	0	0	0	0	0	0
0	0	0	0	0	0	0	0	0	0	0	0	0	0	0	0	0	0	0	0	0	0	0	0	0	0	0	0	0	0	0
0	0	0	0	0	0	0	0	0	0	0	0	0	0	0	0	0	0	0	0	0	0	0	0	0	0	0	0	0	0	0
0	0	0	0	0	0	0	0	0	0	0	0	0	0	0	0	0	0	0	0	0	0	0	0	0	0	0	0	0	0	0
0	0	0	0	0	0	0	0	0	0	0	0	0	0	0	0	0	0	0	0	0	0	0	0	0	0	0	0	0	0	0
0	0	0	0	0	0	0	0	0	0	0	0	0	0	0	0	0	0	0	0	0	0	0	0	0	0	0	0	0	0	0
0	0	0	0	0	0	0	0	0	0	0	0	0	0	0	0	0	0	0	0	0	0	0	0	0	0	0	0	0	0	0
0	0	0	0	0	0	0	0	0	0	0	0	0	0	0	0	0	0	0	0	0	0	0	0	0	0	0	0	0	0	0
0	0	0	0	0	0	0	0	0	0	0	0	0	0	0	0	0	0	0	0	0	0	0	0	0	0	0	0	0	0	0
0	0	0	0	0	0	0	0	0	0	0	0	0	0	0	0	0	0	0	0	0	0	0	0	0	0	0	0	0	0	0
0	0	0	0	0	0	0	0	0	0	0	0	0	0	0	0	0	0	0	0	0	0	0	0	0	0	0	0	0	0	0
0	0	0	0	0	0	0	0	0	0	0	0	0	0	0	0	0	0	0	0	0	0	0	0	0	0	0	0	0	0	0
0	0	0	0	0	0	0	0	0	0	0	0	0	0	0	0	0	0	0	0	0	0	0	0	0	0	0	0	0	0	0
0	0	0	0	0	0	0	0	0	0	0	0	0	0	0	0	0	0	0	0	0	0	0	0	0	0	0	0	0	0	0
0	0	0	0	0	0	0	0	0	0	0	0	0	0	0	0	0	0	0	0	0	0	0	0	0	0	0	0	0	0	0
0	0	0	0	0	0	0	0	0	0	0	0	0	0	0	0	0	0	0	0	0	0	0	0	0	0	0	0	0	0	0
0	0	0	0	0	0	0	0	0	0	0	0	0	0	0	0	0	0	0	0	0	0	0	0	0	0	0	0	0	0	0
0	0	0	0	0	0	0	0	0	0	0	0	0	0	0	0	0	0	0	0	0	0	0	0	0	0	0	0	0	0	0
0	0	0	0	0	0	0	0	0	0	0	0	0	0	0	0	0	0	0	0	0	0	0	0	0	0	0	0	0	0	0
0	0	0	0	0	0	0	0	0	0	0	0	0	0	0	0	0	0	0	0	0	0	0	0	0	0	0	0	0	0	0
0	0	0	0	0	0	0	0	0	0	0	0	0	0	0	0	0	0	0	0	0	0	0	0	0	0	0	0	0	0	0
0	0	0	0	0	0	0	0	0	0	0	0	0	0	0	0	0	0	0	0	0	0	0	0	0	0	0	0	0	0	0
0	0	0	0	0	0	0	0	0	0	0	0	0	0	0	0	0	0	0	0	0	0	0	0	0	0	0	0	0	0	0
0	0	0	0	0	0	0	0	0	0	0	0	0	0	0	0	0	0	0	0	0	0	0	0	0	0	0	0	0	0	0
0	0	0	0	0	0	0	0	0	0	0	0	0	0	0	0	0	0	0	0	0	0	0	0	0	0	0	0	0	0	0
0	0	0	0	0	0	0	0	0	0	0	0	0	0	0	0	0	0	0	0	0	0	0	0	0	0	0	0	0	0	0
0	0	0	0	0	0	0	0	0	0	0	0	0	0	0	0	0	0	0	0	0	0	0	0	0	0	0	0	0	0	0
0	0	0	0	0	0	0	0	0	0	0	0	0	0	0	0	0	0	0	0	0	0	0	0	0	0	0	0	0	0	0
0	0	0	0	0	0	0	0	0	0	0	0	0	0	0	0	0	0	0	0	0	0	0	0	0	0	0	0	0	0	0
0	0	0	0	0	0	0	0	0	0	0	0	0	0	0	0	0	0	0	0	0	0	0	0	0	0	0	0	0	0	0
0	0	0	0	0	0	0	0	0	0	0	0	0	0	0	0	0	0	0	0	0	0	0	0	0	0	0	0	0	0	0
0	0	0	0	0	0	0	0	0	0	0	0	0	0	0	0	0	0	0	0	0	0	0	0	0	0	0	0	0	0	0
0	0	0	0	0	0	0	0	0	0	0	0	0	0	0	0	0	0	0	0	0	0	0	0	0	0	0	0	0	0	0
0	0	0	0	0	0	0	0	0	0	0	0	0	0	0	0	0	0	0	0	0	0	0	0	0	0	0	0	0	0	0
0	0	0	0	0	0	0	0	0	0	0	0	0	0	0	0	0	0	0	0	0	0	0	0	0	0	0	0	0	0	0
0	0	0	0	0	0	0	0	0	0	0	0	0	0	0	0	0	0	0	0	0	0	0	0	0	0	0	0	0	0	0
0	0	0	0	0	0	0	0	0	0	0	0	0	0	0	0	0	0	0	0	0	0	0	0	0	0	0	0	0	0	0
0	0	0	0	0	0	0	0	0	0	0	0	0	0	0	0	0	0	0	0	0	0	0	0	0	0	0	0	0	0	0
0	0	0	0	0	0	0	0	0	0	0	0	0	0	0	0	0	0	0	0	0	0	0	0	0	0	0	0	0	0	0
0	0	0	0	0	0	0	0	0	0	0	0	0	0	0	0	0	0	0	0	0	0	0	0	0	0	0	0	0	0	0
0	0	0	0	0	0	0	0	0	0	0	0	0	0	0	0	0	0	0	0	0	0	0	0	0	0	0	0	0	0	0
0	0	0	0	0	0	0	0	0	0	0	0	0	0	0	0	0	0	0	0	0	0	0	0	0	0	0	0	0	0	0
0	0	0	0	0	0	0	0	0	0	0	0	0	0	0	0	0	0	0	0	0	0	0	0	0	0	0	0	0	0	0
0	0	0	0	0	0	0	0	0	0	0	0	0	0	0	0	0	0	0	0	0	0	0	0	0	0	0	0	0	0	0
0	0	0	0	0	0	0	0	0	0	0	0	0	0	0	0	0	0	0	0	0	0	0	0	0	0	0	0	0	0	0
0	0	0	0	0	0	0	0	0	0	0	0	0	0	0	0	0	0	0	0	0	0	0	0	0	0	0	0	0	0	0
0	0	0	0	0	0	0	0	0	0	0	0	0	0	0	0	0	0	0	0	0	0	0	0	0	0	0	0	0	0	0
0	0	0	0	0	0	0	0	0	0	0	0	0	0	0	0	0	0	0	0	0	0	0	0	0	0	0	0	0	0	0
0	0	0	0	0	0	0	0	0	0	0	0	0	0	0	0	0	0	0	0	0	0	0	0	0	0	0	0	0	0	0
0	0	0	0	0	0	0	0	0	0	0	0	0	0	0	0	0	0	0	0	0	0	0	0	0	0	0	0	0	0	0
0	0	0	0	0	0	0	0	0	0	0	0	0	0	0	0	0	0	0	0	0	0	0	0	0	0	0	0	0	0	0
0	0	0	0	0	0	0	0	0	0	0	0	0	0	0	0	0	0	0	0	0	0	0	0	0	0	0	0	0	0	0
0	0	0	0	0	0	0	0	0	0	0	0	0	0	0	0	0	0	0	0	0	0	0	0	0	0	0	0	0	0	0
0	0	0	0	0	0	0	0	0	0	0	0	0	0	0	0	0	0	0	0	0	0	0	0	0	0	0	0	0	0	0
0	0	0	0	0	0	0	0	0	0	0	0	0	0	0	0	0	0	0	0	0	0	0	0	0	0	0	0	0	0	0
0	0	0	0	0	0	0	0	0	0	0	0	0	0	0	0	0	0	0	0	0	0	0	0	0	0	0	0	0	0	0
0	0	0	0	0	0	0	0	0	0	0	0	0	0	0	0	0	0	0	0	0	0	0	0	0	0	0	0	0	0	0
0	0	0	0	0	0	0	0	0	0	0	0	0	0	0	0	0	0	0	0	0	0	0	0	0	0	0	0	0	0	0
0	0	0	0	0	0	0	0	0	0	0	0	0	0	0	0	0	0	0	0	0	0	0	0	0	0	0	0	0	0	0
0	0	0	0	0	0	0	0	0	0	0	0	0	0	0	0	0	0	0	0	0	0	0	0	0	0	0	0	0	0	0
0	0	0	0	0	0	0	0	0	0	0	0	0	0	0	0	0	0	0	0	0	0	0	0	0	0	0	0	0	0	0
0	0	0	0	0	0	0	0	0	0	0	0	0	0	0	0	0	0	0	0	0	0	0	0	0	0	0	0	0	0	0
0	0	0	0	0	0	0	0	0	0	0	0	0	0	0	0	0	0	0	0	0	0	0	0	0	0	0	0	0	0	0
0	0	0	0	0	0	0	0	0	0	0	0	0	0	0	0	0	0	0	0	0	0	0	0	0	0	0	0	0	0	0
0	0	0	0	0	0	0	0	0	0	0	0	0	0	0	0	0	0	0	0	0	0	0	0	0	0	0	0	0	0	0
0	0	0	0	0	0	0	0	0	0	0	0	0	0	0	0	0	0	0	0	0	0	0	0	0	0	0	0	0	0	0
0	0	0	0	0	0	0	0	0	0	0	0	0	0	0	0	0	0	0	0	0	0	0	0	0	0	0	0	0	0	0
0	0	0	0	0	0	0	0	0	0	0	0	0	0	0	0	0	0	0	0	0	0	0	0	0	0	0	0	0	0	0
0	0	0	0	0	0	0	0	0	0	0	0	0	0	0	0	0	0	0	0	0	0	0	0	0	0	0	0	0	0	0
0	0	0	0	0	0	0	0	0	0	0	0	0	0	0	0	0	0	0	0	0	0	0	0	0	0	0	0	0	0	0
0	0	0	0	0	0	0	0	0	0	0	0	0	0	0	0	0	0	0	0	0	0	0	0	0	0	0	0	0	0	0
0	0	0	0	0	0	0	0	0	0	0	0	0	0	0	0	0	0	0	0	0	0	0	0	0	0	0	0	0	0	0
0	0	0	0	0	0	0	0	0	0	0	0	0	0	0	0	0	0	0	0	0	0	0	0	0	0	0	0	0	0	0
0	0	0	0	0	0	0	0	0	0	0	0	0	0	0	0	0	0	0	0	0	0	0	0	0	0	0	0	0	0	0
0	0	0	0	0	0	0	0	0	0	0	0	0	0	0	0	0	0	0	0	0	0	0	0	0	0	0	0	0	0	0
0	0	0	0	0	0	0	0	0	0	0	0	0	0	0	0	0	0	0	0	0	0	0	0	0	0	0	0	0	0	0
0	0	0	0	0	0	0	0	0	0	0	0	0	0	0	0	0	0	0	0	0	0	0	0	0	0	0	0	0	0	0
0	0	0	0	0	0	0	0	0	0	0	0	0	0	0	0	0	0	0	0	0	0	0	0	0	0	0	0	0	0	0
0	0	0	0	0	0	0	0	0	0	0	0	0	0	0	0	0	0	0	0	0	0	0	0	0	0	0	0	0	0	0
0	0	0	0	0	0	0	0	0	0	0	0	0	0	0	0	0	0	0	0	0	0	0	0	0	0	0	0	0	0	0
0	0	0	0	0	0	0	0	0	0	0	0	0	0	0	0	0	0	0	0	0	0	0	0	0	0	0	0	0	0	0
0	0	0	0	0	0	0	0	0	0	0	0	0	0	0	0	0	0	0	0	0	0	0	0	0	0	0	0	0	0	0
0	0	0	0	0	0	0	0	0	0	0	0	0	0	0	0	0	0	0	0	0	0	0	0	0	0	0	0	0	0	0
0	0	0	0	0	0	0	0	0	0	0	0	0	0	0	0	0	0	0	0	0	0	0	0	0	0	0	0	0	0	0
0	0	0	0	0	0	0	0	0	0	0	0	0	0	0	0	0	0	0	0	0	0	0	0	0	0	0	0	0	0	0
0	0	0	0	0	0	0	0	0	0	0	0	0	0	0	0	0	0	0	0	0	0	0	0	0	0	0	0	0	0	0
0	0	0	0	0	0	0	0	0	0	0	0	0	0	0	0	0	0	0	0	0	0	0	0	0	0	0	0	0	0	0
0	0	0	0	0	0	0	0	0	0	0	0	0	0	0	0	0	0	0	0	0	0	0	0	0	0	0	0	0	0	0
0	0	0	0	0	0	0	0	0	0	0	0	0	0	0	0	0	0	0	0	0	0	0	0	0	0	0	0	0	0	0
0	0	0	0	0	0	0	0	0	0	0	0	0	0	0	0	0	0	0	0	0	0	0	0	0	0	0	0	0	0	0
0	0	0	0	0	0	0	0	0	0	0	0	0	0	0	0	0	0	0	0	0	0	0	0	0	0	0	0	0	0	0
0	0	0	0	0	0	0	0	0	0	0	0	0	0	0	0	0	0	0	0	0	0	0	0	0	0	0	0	0	0	0
0	0	0	0	0	0	0	0	0	0	0	0	0	0	0	0	0	0	0	0	0	0	0	0	0	0	0	0	0	0	0
0	0	0	0	0	0	0	0	0	0	0	0	0	0	0	0	0	0	0	0	0	0	0	0	0	0	0	0	0	0	0
0	0	0	0	0	0	0	0	0	0	0	0	0	0	0	0	0	0	0	0	0	0	0	0	0	0	0	0	0	0	0
0	0	0	0	0	0	0	0	0	0	0	0	0	0	0	0	0	0	0	0	0	0	0	0	0	0	0	0	0	0	0
0	0	0	0	0	0	0	0	0	0	0	0	0	0	0	0	0	0	0	0	0	0	0	0	0	0	0	0	0	0	0
0	0	0	0	0	0	0	0	0	0	0	0	0	0	0	0	0	0	0	0	0	0	0	0	0	0	0	0	0	0	0
0	0	0	0	0	0	0	0	0	0	0	0	0	0	0	0	0	0	0	0	0	0	0	0	0	0	0	0	0	0	0
0	0	0	0	0	0	0	0	0	0	0	0	0	0	0	0	0	0	0	0	0	0	0	0	0	0	0	0	0	0	0
0	0	0	0	0	0	0	0	0	0	0	0	0	0	0	0	0	0	0	0	0	0	0	0	0	0	0	0	0	0	0
0	0	0	0	0	0	0	0	0	0	0	0	0	0	0	0	0	0	0	0	0	0	0	0	0	0	0	0	0	0	0
0	0	0	0	0	0	0	0	0	0	0	0	0	0	0	0	0	0	0	0	0	0	0	0	0	0	0	0	0	0	0
0	0	0	0	0	0	0	0	0	0	0	0	0	0	0	0	0	0	0	0	0	0	0	0	0	0	0	0	0	0	0
0	0	0	0	0	0	0	0	0	0	0	0	0	0	0	0	0	0	0	0	0	0	0	0	0	0	0	0	0	0	0
0	0	0	0	0	0	0	0	0	0	0	0	0	0	0	0	0	0	0	0	0	0	0	0	0	0	0	0	0	0	0
0	0	0	0	0	0	0	0	0	0	0	0	0	0	0	0	0	0	0	0	0	0	0	0	0	0	0	0	0	0	0
0	0	0	0	0	0	0	0	0	0	0	0	0	0	0	0	0	0	0	0	0	0	0	0	0	0	0	0	0	0	0
0	0	0	0	0	0	0	0	0	0	0	0	0	0	0	0	0	0	0	0	0	0	0	0	0	0	0	0	0	0	0
0	0	0	0	0	0	0	0	0	0	0	0	0	0	0	0	0	0	0	0	0	0	0	0	0	0	0	0	0	0	0
0	0	0	0	0	0	0	0	0	0	0	0	0	0	0	0	0	0	0	0	0	0	0	0	0	0	0	0	0	0	0
0	0	0	0	0	0	0	0	0	0	0	0	0	0	0	0	0	0	0	0	0	0	0	0	0	0	0	0	0	0	0
0	0	0	0	0	0	0	0	0	0	0	0	0	0	0	0	0	0	0	0	0	0	0	0	0	0	0	0	0	0	0
0	0	0	0	0	0	0	0	0	0	0	0	0	0	0	0	0	0	0	0	0	0	0	0	0	0	0	0	0	0	0
0	0	0	0	0	0	0	0	0	0	0	0	0	0	0	0	0	0	0	0	0	0	0	0	0	0	0	0	0	0	0
0	0	0	0	0	0	0	0	0	0	0	0	0	0	0	0	0	0	0	0	0	0	0	0	0	0	0	0	0	0	0
0	0	0	0	0	0	0	0	0	0	0	0	0	0	0	0	0	0	0	0	0	0	0	0	0	0	0	0	0	0	0
0	0	0	0	0	0	0	0	0	0	0	0	0	0	0	0	0	0	0	0	0	0	0	0	0	0	0	0	0	0	0
0	0	0	0	0	0	0	0	0	0	0	0	0	0	0	0	0	0	0	0	0	0	0	0	0	0	0	0	0	0	0
0	0	0	0	0	0	0	0	0	0	0	0	0	0	0	0	0	0	0	0	0	0	0	0	0	0	0	0	0	0	0
0	0	0	0	0	0	0	0	0	0	0	0	0	0	0	0	0	0	0	0	0	0	0	0	0	0	0	0	0	0	0
0	0	0	0	0	0	0	0	0	0	0	0	0	0	0	0	0	0	0	0	0	0	0	0	0	0	0	0	0	0	0
0	0	0	0	0	0	0	0	0	0	0	0	0	0	0	0	0	0	0	0	0	0	0	0	0	0	0	0	0	0	0
0	0	0	0	0	0	0	0	0	0	0	0	0	0	0	0	0	0	0	0	0	0	0	0	0	0	0	0	0	0	0
0	0	0	0	0	0	0	0	0	0	0	0	0	0	0	0	0	0	0	0	0	0	0	0	0	0	0	0	0	0	0
0	0	0	0	0	0	0	0	0	0	0	0	0	0	0	0	0	0	0	0	0	0	0	0	0	0	0	0	0	0	0
0	0	0	0	0	0	0	0	0	0	0	0	0	0	0	0	0	0	0	0	0	0	0	0	0	0	0	0	0	0	0
0	0	0	0	0	0	0	0	0	0	0	0	0	0	0	0	0	0	0	0	0	0	0	0	0	0	0	0	0	0	0
0	0	0	0	0	0	0	0	0	0	0	0	0	0	0	0	0	0	0	0	0	0	0	0	0	0	0	0	0	0	0
0	0	0	0	0	0	0	0	0	0	0	0	0	0	0	0	0	0	0	0	0	0	0	0	0	0	0	0	0	0	0
0	0	0	0	0	0	0	0	0	0	0	0	0	0	0	0	0	0	0	0	0	0	0	0	0	0	0	0	0	0	0
0	0	0	0	0	0	0	0	0	0	0	0	0	0	0	0	0	0	0	0	0	0	0	0	0	0	0	0	0	0	0
0	0	0	0	0	0	0	0	0	0	0	0	0	0	0	0	0	0	0	0	0	0	0	0	0	0	0	0	0	0	0
0	0	0	0	0	0	0	0	0	0	0	0	0	0	0	0	0	0	0	0	0	0	0	0	0	0	0	0	0	0	0
0	0	0	0	0	0	0	0	0	0	0	0	0	0	0	0	0	0	0	0	0	0	0	0	0	0	0	0	0	0	0
0	0	0	0	0	0	0	0	0	0	0	0	0	0	0	0	0	0	0	0	0	0	0	0	0	0	0	0	0	0	0
0	0	0	0	0	0	0	0	0	0	0	0	0	0	0	0	0	0	0	0	0	0	0	0	0	0	0	0	0	0	0
0	0	0	0	0	0	0	0	0	0	0	0	0	0	0	0	0	0	0	0	0	0	0	0	0	0	0	0	0	0	0
0	0	0	0	0	0	0	0	0	0	0	0	0	0	0	0	0	0	0	0	0	0	0	0	0	0	0	0	0	0	0
0	0	0	0	0	0	0	0	0	0	0	0	0	0	0	0	0	0	0	0	0	0	0	0	0	0	0	0	0	0	0
0	0	0	0	0	0	0	0	0	0	0	0	0	0	0	0	0	0	0	0	0	0	0	0	0	0	0	0	0	0	0
0	0	0	0	0	0	0	0	0	0	0	0	0	0	0	0	0	0	0	0	0	0	0	0	0	0	0	0	0	0	0
0	0	0	0	0	0	0	0	0	0	0	0	0	0	0	0	0	0	0	0	0	0	0	0	0	0	0	0	0	0	0
0	0	0	0	0	0	0	0	0	0	0	0	0	0	0	0	0	0	0	0	0	0	0	0	0	0	0	0	0	0	0
0	0	0	0	0	0	0	0	0	0	0	0	0	0	0	0	0	0	0	0	0	0	0	0	0	0	0	0	0	0	0
0	0	0	0	0	0	0	0	0	0	0	0	0	0	0	0	0	0	0	0	0	0	0	0	0	0	0	0	0	0	0
0	0	0	0	0	0	0	0	0	0	0	0	0	0	0	0	0	0	0	0	0	0	0	0	0	0	0	0	0	0	0
0	0	0	0	0	0	0	0	0	0	0	0	0	0	0	0	0	0	0	0	0	0	0	0	0	0	0	0	0	0	0
0	0	0	0	0	0	0	0	0	0	0	0	0	0	0	0	0	0	0	0	0	0	0	0	0	0	0	0	0	0	0
0	0	0	0	0	0	0	0	0	0	0	0	0	0	0	0	0	0	0	0	0	0	0	0	0	0	0	0	0	0	0
0	0	0	0	0	0	0	0	0	0	0	0	0	0	0	0	0	0	0	0	0	0	0	0	0	0	0	0	0	0	0
0	0	0	0	0	0	0	0	0	0	0	0	0	0	0	0	0	0	0	0	0	0	0	0	0	0	0	0	0	0	0
0	0	0	0	0	0	0	0	0	0	0	0	0	0	0	0	0	0	0	0	0	0	0	0	0	0	0	0	0	0	0
0	0	0	0	0	0	0	0	0	0	0	0	0	0	0	0	0	0	0	0	0	0	0	0	0	0	0	0	0	0	0
0	0	0	0	0	0	0	0	0	0	0	0	0	0	0	0	0	0	0	0	0	0	0	0	0	0	0	0	0	0	0
0	0	0	0	0	0	0	0	0	0	0	0	0	0	0	0	0	0	0	0	0	0	0	0	0	0	0	0	0	0	0
0	0	0	0	0	0	0	0	0	0	0	0	0	0	0	0	0	0	0	0	0	0	0	0	0	0	0	0	0	0	0
0	0	0	0	0	0	0	0	0	0	0	0	0	0	0	0	0	0	0	0	0	0	0	0	0	0	0	0	0	0	0
0	0	0	0	0	0	0	0	0	0	0	0	0	0	0	0	0	0	0	0	0	0	0	0	0	0	0	0	0	0	0
0	0	0	0	0	0	0	0	0	0	0	0	0	0	0	0	0	0	0	0	0	0	0	0	0	0	0	0	0	0	0
0	0	0	0	0	0	0	0	0	0	0	0	0	0	0	0	0	0	0	0	0	0	0	0	0	0	0	0	0	0	0
0	0	0	0	0	0	0	0	0	0	0	0	0	0	0	0	0	0	0	0	0	0	0	0	0	0	0	0	0	0	0
0	0	0	0	0	0	0	0	0	0	0	0	0	0	0	0	0	0	0	0	0	0	0	0	0	0	0	0	0	0	0
0	0	0	0	0	0	0	0	0	0	0	0	0	0	0	0	0	0	0	0	0	0	0	0	0	0	0	0	0	0	0
0	0	0	0	0	0	0	0	0	0	0	0	0	0	0	0	0	0	0	0	0	0	0	0	0	0	0	0	0	0	0
0	0	0	0	0	0	0	0	0	0	0	0	0	0	0	0	0	0	0	0	0	0	0	0	0	0	0	0	0	0	0
0	0	0	0	0	0	0	0	0	0	0	0	0	0	0	0	0	0	0	0	0	0	0	0	0	0	0	0	0	0	0
0	0	0	0	0	0	0	0	0	0	0	0	0	0	0	0	0	0	0	0	0	0	0	0	0	0	0	0	0	0	0
0	0	0	0	0	0	0	0	0	0	0	0	0	0	0	0	0	0	0	0	0	0	0	0	0	0	0	0	0	0	0
0	0	0	0	0	0	0	0	0	0	0	0	0	0	0	0	0	0	0	0	0	0	0	0	0	0	0	0	0	0	0
0	0	0	0	0	0	0	0	0	0	0	0	0	0	0	0	0	0	0	0	0	0	0	0	0	0	0	0	0	0	0
0	0	0	0	0	0	0	0	0	0	0	0	0	0	0	0	0	0	0	0	0	0	0	0	0	0	0	0	0	0	0
0	0	0	0	0	0	0	0	0	0	0	0	0	0	0	0	0	0	0	0	0	0	0	0	0	0	0	0	0	0	0
0	0	0	0	0	0	0	0	0	0	0	0	0	0	0	0	0	0	0	0	0	0	0	0	0	0	0	0	0	0	0
0	0	0	0	0	0	0	0	0	0	0	0	0	0	0	0	0	0	0	0	0	0	0	0	0	0	0	0	0	0	0
0	0	0	0	0	0	0	0	0	0	0	0	0	0	0	0	0	0	0	0	0	0	0	0	0	0	0	0	0	0	0
0	0	0	0	0	0	0	0	0	0	0	0	0	0	0	0	0	0	0	0	0	0	0	0	0	0	0	0	0	0	0
0	0	0	0	0	0	0	0	0	0	0	0	0	0	0	0	0	0	0	0	0	0	0	0	0	0	0	0	0	0	0
0	0	0	0	0	0	0	0	0	0	0	0	0	0	0	0	0	0	0	0	0	0	0	0	0	0	0	0	0	0	0
0	0	0	0	0	0	0	0	0	0	0	0	0	0	0	0	0	0	0	0	0	0	0	0	0	0	0	0	0	0	0
0	0	0	0	0	0	0	0	0	0	0	0	0	0	0	0	0	0	0	0	0	0	0	0	0	0	0	0	0	0	0
0	0	0	0	0	0	0	0	0	0	0	0	0	0	0	0	0	0	0	0	0	0	0	0	0	0	0	0	0	0	0
0	0	0	0	0	0	0	0	0	0	0	0	0	0	0	0	0	0	0	0	0	0	0	0	0	0	0	0	0	0	0
0	0	0	0	0	0	0	0	0	0	0	0	0	0	0	0	0	0	0	0	0	0	0	0	0	0	0	0	0	0	0
0	0	0	0	0	0	0	0	0	0	0	0	0	0	0	0	0	0	0	0	0	0	0	0	0	0	0	0	0	0	0
0	0	0	0	0	0	0	0	0	0	0	0	0	0	0	0	0	0	0	0	0	0	0	0	0	0	0	0	0	0	0
0	0	0	0	0	0	0	0	0	0	0	0	0	0	0	0	0	0	0	0	0	0	0	0	0	0	0	0	0	0	0
0	0	0	0	0	0	0	0	0	0	0	0	0	0	0	0	0	0	0	0	0	0	0	0	0	0	0	0	0	0	0
0	0	0	0	0	0	0	0	0	0	0	0	0	0	0	0	0	0	0	0	0	0	0	0	0	0	0	0	0	0	0
0	0	0	0	0	0	0	0	0	0	0	0	0	0	0	0	0	0	0	0	0	0	0	0	0	0	0	0	0	0	0
0	0	0	0	0	0	0	0	0	0	0	0	0	0	0	0	0	0	0	0	0	0	0	0	0	0	0	0	0	0	0
0	0	0	0	0	0	0	0	0	0	0	0	0	0	0	0	0	0	0	0	0	0	0	0	0	0	0	0	0	0	0
0	0	0	0	0	0	0	0	0	0	0	0	0	0	0	0	0	0	0	0	0	0	0	0	0	0	0	0	0	0	0
0	0	0	0	0	0	0	0	0	0	0	0	0	0	0	0	0	0	0	0	0	0	0	0	0	0	0	0	0	0	0
0	0	0	0	0	0	0	0	0	0	0	0	0	0	0	0	0	0	0	0	0	0	0	0	0	0	0	0	0	0	0
0	0	0	0	0	0	0	0	0	0	0	0	0	0	0	0	0	0	0	0	0	0	0	0	0	0	0	0	0	0	0
0	0	0	0	0	0	0	0	0	0	0	0	0	0	0	0	0	0	0	0	0	0	0	0	0	0	0	0	0	0	0
0	0	0	0	0	0	0	0	0	0	0	0	0	0	0	0	0	0	0	0	0	0	0	0	0	0	0	0	0	0	0
0	0	0	0	0	0	0	0	0	0	0	0	0	0	0	0	0	0	0	0	0	0	0	0	0	0	0	0	0	0	0
0	0	0	0	0	0	0	0	0	0	0	0	0	0	0	0	0	0	0	0	0	0	0	0	0	0	0	0	0	0	0
0	0	0	0	0	0	0	0	0	0	0	0	0	0	0	0	0	0	0	0	0	0	0	0	0	0	0	0	0	0	0
0	0	0	0	0	0	0	0	0	0	0	0	0	0	0	0	0	0	0	0	0	0	0	0	0	0	0	0	0	0	0
0	0	0	0	0	0	0	0	0	0	0	0	0	0	0	0	0	0	0	0	0	0	0	0	0	0	0	0	0	0	0
0	0	0	0	0	0	0	0	0	0	0	0	0	0	0	0	0	0	0	0	0	0	0	0	0	0	0	0	0	0	0
0	0	0	0	0	0	0	0	0	0	0	0	0	0	0	0	0	0	0	0	0	0	0	0	0	0	0	0	0	0	0
0	0	0	0	0	0	0	0	0	0	0	0	0	0	0	0	0	0	0	0	0	0	0	0	0	0	0	0	0	0	0
0	0	0	0	0	0	0	0	0	0	0	0	0	0	0	0	0	0	0	0	0	0	0	0	0	0	0	0	0	0	0
0	0	0	0	0	0	0	0	0	0	0	0	0	0	0	0	0	0	0	0	0	0	0	0	0	0	0	0	0	0	0
0	0	0	0	0	0	0	0	0	0	0	0	0	0	0	0	0	0	0	0	0	0	0	0	0	0	0	0	0	0	0
0	0	0	0	0	0	0	0	0	0	0	0	0	0	0	0	0	0	0	0	0	0	0	0	0	0	0	0	0	0	0
0	0	0	0	0	0	0	0	0	0	0	0	0	0	0	0	0	0	0	0	0	0	0	0	0	0	0	0	0	0	0
0	0	0	0	0	0	0	0	0	0	0	0	0	0	0	0	0	0	0	0	0	0	0	0	0	0	0	0	0	0	0
0	0	0	0	0	0	0	0	0	0	0	0	0	0	0	0	0	0	0	0	0	0	0	0	0	0	0	0	0	0	0
0	0	0	0	0	0	0	0	0	0	0	0	0	0	0	0	0	0	0	0	0	0	0	0	0	0	0	0	0	0	0
0	0	0	0	0	0	0	0	0	0	0	0	0	0	0	0	0	0	0	0	0	0	0	0	0	0	0	0	0	0	0
0	0	0	0	0	0	0	0	0	0	0	0	0	0	0	0	0	0	0	0	0	0	0	0	0	0	0	0	0	0	0
0	0	0	0	0	0	0	0	0	0	0	0	0	0	0	0	0	0	0	0	0	0	0	0	0	0	0	0	0	0	0
0	0	0	0	0	0	0	0	0	0	0	0	0	0	0	0	0	0	0	0	0	0	0	0	0	0	0	0	0	0	0
0	0	0	0	0	0	0	0	0	0	0	0	0	0	0	0	0	0	0	0	0	0	0	0	0	0	0	0	0	0	0
0	0	0	0	0	0	0	0	0	0	0	0	0	0	0	0	0	0	0	0	0	0	0	0	0	0	0	0	0	0	0
0	0	0	0	0	0	0	0	0	0	0	0	0	0	0	0	0	0	0	0	0	0	0	0	0	0	0	0	0	0	0
0	0	0	0	0	0	0	0	0	0	0	0	0	0	0	0	0	0	0	0	0	0	0	0	0	0	0	0	0	0	0
0	0	0	0	0	0	0	0	0	0	0	0	0	0	0	0	0	0	0	0	0	0	0	0	0	0	0	0	0	0	0
0	0	0	0	0	0	0	0	0	0	0	0	0	0	0	0	0	0	0	0	0	0	0	0	0	0	0	0	0	0	0
0	0	0	0	0	0	0	0	0	0	0	0	0	0	0	0	0	0	0	0	0	0	0	0	0	0	0	0	0	0	0
0	0	0	0	0	0	0	0	0	0	0	0	0	0	0	0	0	0	0	0	0	0	0	0	0	0	0	0	0	0	0
0	0	0	0	0	0	0	0	0	0	0	0	0	0	0	0	0	0	0	0	0	0	0	0	0	0	0	0	0	0	0
0	0	0	0	0	0	0	0	0	0	0	0	0	0	0	0	0	0	0	0	0	0	0	0	0	0	0	0	0	0	0
0	0	0	0	0	0	0	0	0	0	0	0	0	0	0	0	0	0	0	0	0	0	0	0	0	0	0	0	0	0	0
0	0	0	0	0	0	0	0	0	0	0	0	0	0	0	0	0	0	0	0	0	0	0	0	0	0	0	0	0	0	0
0	0	0	0	0	0	0	0	0	0	0	0	0	0	0	0	0	0	0	0	0	0	0	0	0	0	0	0	0	0	0
0	0	0	0	0	0	0	0	0	0	0	0	0	0	0	0	0	0	0	0	0	0	0	0	0	0	0	0	0	0	0
0	0	0	0	0	0	0	0	0	0	0	0	0	0	0	0	0	0	0	0	0	0	0	0	0	0	0	0	0	0	0
0	0	0	0	0	0	0	0	0	0	0	0	0	0	0	0	0	0	0	0	0	0	0	0	0	0	0	0	0	0	0
0	0	0	0	0	0	0	0	0	0	0	0	0	0	0	0	0	0	0	0	0	0	0	0	0	0	0	0	0	0	0
0	0	0	0	0	0	0	0	0	0	0	0	0	0	0	0	0	0	0	0	0	0	0	0	0	0	0	0	0	0	0
0	0	0	0	0	0	0	0	0	0	0	0	0	0	0	0	0	0	0	0	0	0	0	0	0	0	0	0	0	0	0
0	0	0	0	0	0	0	0	0	0	0	0	0	0	0	0	0	0	0	0	0	0	0	0	0	0	0	0	0	0	0
0	0	0	0	0	0	0	0	0	0	0	0	0	0	0	0	0	0	0	0	0	0	0	0	0	0	0	0	0	0	0
0	0	0	0	0	0	0	0	0	0	0	0	0	0	0	0	0	0	0	0	0	0	0	0	0	0	0	0	0	0	0
0	0	0	0	0	0	0	0	0	0	0	0	0	0	0	0	0	0	0	0	0	0	0	0	0	0	0	0	0	0	0
0	0	0	0	0	0	0	0	0	0	0	0	0	0	0	0	0	0	0	0	0	0	0	0	0	0	0	0	0	0	0
0	0	0	0	0	0	0	0	0	0	0	0	0	0	0	0	0	0	0	0	0	0	0	0	0	0	0	0	0	0	0
0	0	0	0	0	0	0	0	0	0	0	0	0	0	0	0	0	0	0	0	0	0	0	0	0	0	0	0	0	0	0
0	0	0	0	0	0	0	0	0	0	0	0	0	0	0	0	0	0	0	0	0	0	0	0	0	0	0	0	0	0	0
0	0	0	0	0	0	0	0	0	0	0	0	0	0	0	0	0	0	0	0	0	0	0	0	0	0	0	0	0	0	0
0	0	0	0	0	0	0	0	0	0	0	0	0	0	0	0	0	0	0	0	0	0	0	0	0	0	0	0	0	0	0
0	0	0	0	0	0	0	0	0	0	0	0	0	0	0	0	0	0	0	0	0	0	0	0	0	0	0	0	0	0	0
0	0	0	0	0	0	0	0	0	0	0	0	0	0	0	0	0	0	0	0	0	0	0	0	0	0	0	0	0	0	0
0	0	0	0	0	0	0	0	0	0	0	0	0	0	0	0	0	0	0	0	0	0	0	0	0	0	0	0	0	0	0
0	0	0	0	0	0	0	0	0	0	0	0	0	0	0	0	0	0	0	0	0	0	0	0	0	0	0	0	0	0	0
0	0	0	0	0	0	0	0	0	0	0	0	0	0	0	0	0	0	0	0	0	0	0	0	0	0	0	0	0	0	0
0	0	0	0	0	0	0	0	0	0	0	0	0	0	0	0	0	0	0	0	0	0	0	0	0	0	0	0	0	0	0
0	0	0	0	0	0	0	0	0	0	0	0	0	0	0	0	0	0	0	0	0	0	0	0	0	0	0	0	0	0	0
0	0	0	0	0	0	0	0	0	0	0	0	0	0	0	0	0	0	0	0	0	0	0	0	0	0	0	0	0	0	0
0	0	0	0	0	0	0	0	0	0	0	0	0	0	0	0	0	0	0	0	0	0	0	0	0	0	0	0	0	0	0
0	0	0	0	0	0	0	0	0	0	0	0	0	0	0	0	0	0	0	0	0	0	0	0	0	0	0	0	0	0	0
0	0	0	0	0	0	0	0	0	0	0	0	0	0	0	0	0	0	0	0	0	0	0	0	0	0	0	0	0	0	0
0	0	0	0	0	0	0	0	0	0	0	0	0	0	0	0	0	0	0	0	0	0	0	0	0	0	0	0	0	0	0
0	0	0	0	0	0	0	0	0	0	0	0	0	0	0	0	0	0	0	0	0	0	0	0	0	0	0	0	0	0	0
0	0	0	0	0	0	0	0	0	0	0	0	0	0	0	0	0	0	0	0	0	0	0	0	0	0	0	0	0	0	0
0	0	0	0	0	0	0	0	0	0	0	0	0	0	0	0	0	0	0	0	0	0	0	0	0	0	0	0	0	0	0
0	0	0	0	0	0	0	0	0	0	0	0	0	0	0	0	0	0	0	0	0	0	0	0	0	0	0	0	0	0	0
0	0	0	0	0	0	0	0	0	0	0	0	0	0	0	0	0	0	0	0	0	0	0	0	0	0	0	0	0	0	0
0	0	0	0	0	0	0	0	0	0	0	0	0	0	0	0	0	0	0	0	0	0	0	0	0	0	0	0	0	0	0
0	0	0	0	0	0	0	0	0	0	0	0	0	0	0	0	0	0	0	0	0	0	0	0	0	0	0	0	0	0	0
0	0	0	0	0	0	0	0	0	0	0	0	0	0	0	0	0	0	0	0	0	0	0	0	0	0	0	0	0	0	0
0	0	0	0	0	0	0	0	0	0	0	0	0	0	0	0	0	0	0	0	0	0	0	0	0	0	0	0	0	0	0
0	0	0	0	0	0	0	0	0	0	0	0	0	0	0	0	0	0	0	0	0	0	0	0	0	0	0	0	0	0	0
0	0	0	0	0	0	0	0	0	0	0	0	0	0	0	0	0	0	0	0	0	0	0	0	0	0	0	0	0	0	0
0	0	0	0	0	0	0	0	0	0	0	0	0	0	0	0	0	0	0	0	0	0	0	0	0	0	0	0	0	0	0
0	0	0	0	0	0	0	0	0	0	0	0	0	0	0	0	0	0	0	0	0	0	0	0	0	0	0	0	0	0	0
0	0	0	0	0	0	0	0	0	0	0	0	0	0	0	0	0	0	0	0	0	0	0	0	0	0	0	0	0	0	0
0	0	0	0	0	0	0	0	0	0	0	0	0	0	0	0	0	0	0	0	0	0	0	0	0	0	0	0	0	0	0
0	0	0	0	0	0	0	0	0	0	0	0	0	0	0	0	0	0	0	0	0	0	0	0	0	0	0	0	0	0	0
0	0	0	0	0	0	0	0	0	0	0	0	0	0	0	0	0	0	0	0	0	0	0	0	0	0	0	0	0	0	0
0	0	0	0	0	0	0	0	0	0	0	0	0	0	0	0	0	0	0	0	0	0	0	0	0	0	0	0	0	0	0
0	0	0	0	0	0	0	0	0	0	0	0	0	0	0	0	0	0	0	0	0	0	0	0	0	0	0	0	0	0	0
0	0	0	0	0	0	0	0	0	0	0	0	0	0	0	0	0	0	0	0	0	0	0	0	0	0	0	0	0	0	0
0	0	0	0	0	0	0	0	0	0	0	0	0	0	0	0	0	0	0	0	0	0	0	0	0	0	0	0	0	0	0
0	0	0	0	0	0	0	0	0	0	0	0	0	0	0	0	0	0	0	0	0	0	0	0	0	0	0	0	0	0	0
0	0	0	0	0	0	0	0	0	0	0	0	0	0	0	0	0	0	0	0	0	0	0	0	0	0	0	0	0	0	0
0	0	0	0	0	0	0	0	0	0	0	0	0	0	0	0	0	0	0	0	0	0	0	0	0	0	0	0	0	0	0
0	0	0	0	0	0	0	0	0	0	0	0	0	0	0	0	0	0	0	0	0	0	0	0	0	0	0	0	0	0	0
0	0	0	0	0	0	0	0	0	0	0	0	0	0	0	0	0	0	0	0	0	0	0	0	0	0	0	0	0	0	0
0	0	0	0	0	0	0	0	0	0	0	0	0	0	0	0	0	0	0	0	0	0	0	0	0	0	0	0	0	0	0
0	0	0	0	0	0	0	0	0	0	0	0	0	0	0	0	0	0	0	0	0	0	0	0	0	0	0	0	0	0	0
0	0	0	0	0	0	0	0	0	0	0	0	0	0	0	0	0	0	0	0	0	0	0	0	0	0	0	0	0	0	0
0	0	0	0	0	0	0	0	0	0	0	0	0	0	0	0	0	0	0	0	0	0	0	0	0	0	0	0	0	0	0
0	0	0	0	0	0	0	0	0	0	0	0	0	0	0	0	0	0	0	0	0	0	0	0	0	0	0	0	0	0	0
0	0	0	0	0	0	0	0	0	0	0	0	0	0	0	0	0	0	0	0	0	0	0	0	0	0	0	0	0	0	0
0	0	0	0	0	0	0	0	0	0	0	0	0	0	0	0	0	0	0	0	0	0	0	0	0	0	0	0	0	0	0
0	0	0	0	0	0	0	0	0	0	0	0	0	0	0	0	0	0	0	0	0	0	0	0	0	0	0	0	0	0	0
0	0	0	0	0	0	0	0	0	0	0	0	0	0	0	0	0	0	0	0	0	0	0	0	0	0	0	0	0	0	0
0	0	0	0	0	0	0	0	0	0	0	0	0	0	0	0	0	0	0	0	0	0	0	0	0	0	0	0	0	0	0
0	0	0	0	0	0	0	0	0	0	0	0	0	0	0	0	0	0	0	0	0	0	0	0	0	0	0	0	0	0	0
0	0	0	0	0	0	0	0	0	0	0	0	0	0	0	0	0	0	0	0	0	0	0	0	0	0	0	0	0	0	0
0	0	0	0	0	0	0	0	0	0	0	0	0	0	0	0	0	0	0	0	0	0	0	0	0	0	0	0	0	0	0
0	0	0	0	0	0	0	0	0	0	0	0	0	0	0	0	0	0	0	0	0	0	0	0	0	0	0	0	0	0	0
0	0	0	0	0	0	0	0	0	0	0	0	0	0	0	0	0	0	0	0	0	0	0	0	0	0	0	0	0	0	0
0	0	0	0	0	0	0	0	0	0	0	0	0	0	0	0	0	0	0	0	0	0	0	0	0	0	0	0	0	0	0
0	0	0	0	0	0	0	0	0	0	0	0	0	0	0	0	0	0	0	0	0	0	0	0	0	0	0	0	0	0	0
0	0	0	0	0	0	0	0	0	0	0	0	0	0	0	0	0	0	0	0	0	0	0	0	0	0	0	0	0	0	0
0	0	0	0	0	0	0	0	0	0	0	0	0	0	0	0	0	0	0	0	0	0	0	0	0	0	0	0	0	0	0
0	0	0	0	0	0	0	0	0	0	0	0	0	0	0	0	0	0	0	0	0	0	0	0	0	0	0	0	0	0	0
0	0	0	0	0	0	0	0	0	0	0	0	0	0	0	0	0	0	0	0	0	0	0	0	0	0	0	0	0	0	0
0	0	0	0	0	0	0	0	0	0	0	0	0	0	0	0	0	0	0	0	0	0	0	0	0	0	0	0	0	0	0
0	0	0	0	0	0	0	0	0	0	0	0	0	0	0	0	0	0	0	0	0	0	0	0	0	0	0	0	0	0	0
0	0	0	0	0	0	0	0	0	0	0	0	0	0	0	0	0	0	0	0	0	0	0	0	0	0	0	0	0	0	0
0	0	0	0	0	0	0	0	0	0	0	0	0	0	0	0	0	0	0	0	0	0	0	0	0	0	0	0	0	0	0
0	0	0	0	0	0	0	0	0	0	0	0	0	0	0	0	0	0	0	0	0	0	0	0	0	0	0	0	0	0	0
0	0	0	0	0	0	0	0	0	0	0	0	0	0	0	0	0	0	0	0	0	0	0	0	0	0	0	0	0	0	0
0	0	0	0	0	0	0	0	0	0	0	0	0	0	0	0	0	0	0	0	0	0	0	0	0	0	0	0	0	0	0
0	0	0	0	0	0	0	0	0	0	0	0	0	0	0	0	0	0	0	0	0	0	0	0	0	0	0	0	0	0	0
0	0	0	0	0	0	0	0	0	0	0	0	0	0	0	0	0	0	0	0	0	0	0	0	0	0	0	0	0	0	0
0	0	0	0	0	0	0	0	0	0	0	0	0	0	0	0	0	0	0	0	0	0	0	0	0	0	0	0	0	0	0
0	0	0	0	0	0	0	0	0	0	0	0	0	0	0	0	0	0	0	0	0	0	0	0	0	0	0	0	0	0	0
0	0	0	0	0	0	0	0	0	0	0	0	0	0	0	0	0	0	0	0	0	0	0	0	0	0	0	0	0	0	0
0	0	0	0	0	0	0	0	0	0	0	0	0	0	0	0	0	0	0	0	0	0	0	0	0	0	0	0	0	0	0
0	0	0	0	0	0	0	0	0	0	0	0	0	0	0	0	0	0	0	0	0	0	0	0	0	0	0	0	0	0	0
0	0	0	0	0	0	0	0	0	0	0	0	0	0	0	0	0	0	0	0	0	0	0	0	0	0	0	0	0	0	0
0	0	0	0	0	0	0	0	0	0	0	0	0	0	0	0	0	0	0	0	0	0	0	0	0	0	0	0	0	0	0
0	0	0	0	0	0	0	0	0	0	0	0	0	0	0	0	0	0	0	0	0	0	0	0	0	0	0	0	0	0	0
0	0	0	0	0	0	0	0	0	0	0	0	0	0	0	0	0	0	0	0	0	0	0	0	0	0	0	0	0	0	0
0	0	0	0	0	0	0	0	0	0	0	0	0	0	0	0	0	0	0	0	0	0	0	0	0	0	0	0	0	0	0
0	0	0	0	0	0	0	0	0	0	0	0	0	0	0	0	0	0	0	0	0	0	0	0	0	0	0	0	0	0	0
0	0	0	0	0	0	0	0	0	0	0	0	0	0	0	0	0	0	0	0	0	0	0	0	0	0	0	0	0	0	0
0	0	0	0	0	0	0	0	0	0	0	0	0	0	0	0	0	0	0	0	0	0	0	0	0	0	0	0	0	0	0
0	0	0	0	0	0	0	0	0	0	0	0	0	0	0	0	0	0	0	0	0	0	0	0	0	0	0	0	0	0	0
0	0	0	0	0	0	0	0	0	0	0	0	0	0	0	0	0	0	0	0	0	0	0	0	0	0	0	0	0	0	0
0	0	0	0	0	0	0	0	0	0	0	0	0	0	0	0	0	0	0	0	0	0	0	0	0	0	0	0	0	0	0
0	0	0	0	0	0	0	0	0	0	0	0	0	0	0	0	0	0	0	0	0	0	0	0	0	0	0	0	0	0	0
0	0	0	0	0	0	0	0	0	0	0	0	0	0	0	0	0	0	0	0	0	0	0	0	0	0	0	0	0	0	0
0	0	0	0	0	0	0	0	0	0	0	0	0	0	0	0	0	0	0	0	0	0	0	0	0	0	0	0	0	0	0
0	0	0	0	0	0	0	0	0	0	0	0	0	0	0	0	0	0	0	0	0	0	0	0	0	0	0	0	0	0	0
0	0	0	0	0	0	0	0	0	0	0	0	0	0	0	0	0	0	0	0	0	0	0	0	0	0	0	0	0	0	0
0	0	0	0	0	0	0	0	0	0	0	0	0	0	0	0	0	0	0	0	0	0	0	0	0	0	0	0	0	0	0
0	0	0	0	0	0	0	0	0	0	0	0	0	0	0	0	0	0	0	0	0	0	0	0	0	0	0	0	0	0	0
0	0	0	0	0	0	0	0	0	0	0	0	0	0	0	0	0	0	0	0	0	0	0	0	0	0	0	0	0	0	0
0	0	0	0	0	0	0	0	0	0	0	0	0	0	0	0	0	0	0	0	0	0	0	0	0	0	0	0	0	0	0
0	0	0	0	0	0	0	0	0	0	0	0	0	0	0	0	0	0	0	0	0	0	0	0	0	0	0	0	0	0	0
0	0	0	0	0	0	0	0	0	0	0	0	0	0	0	0	0	0	0	0	0	0	0	0	0	0	0	0	0	0	0
0	0	0	0	0	0	0	0	0	0	0	0	0	0	0	0	0	0	0	0	0	0	0	0	0	0	0	0	0	0	0
0	0	0	0	0	0	0	0	0	0	0	0	0	0	0	0	0	0	0	0	0	0	0	0	0	0	0	0	0	0	0
0	0	0	0	0	0	0	0	0	0	0	0	0	0	0	0	0	0	0	0	0	0	0	0	0	0	0	0	0	0	0
0	0	0	0	0	0	0	0	0	0	0	0	0	0	0	0	0	0	0	0	0	0	0	0	0	0	0	0	0	0	0
0	0	0	0	0	0	0	0	0	0	0	0	0	0	0	0	0	0	0	0	0	0	0	0	0	0	0	0	0	0	0
0	0	0	0	0	0	0	0	0	0	0	0	0	0	0	0	0	0	0	0	0	0	0	0	0	0	0	0	0	0	0
0	0	0	0	0	0	0	0	0	0	0	0	0	0	0	0	0	0	0	0	0	0	0	0	0	0	0	0	0	0	0
0	0	0	0	0	0	0	0	0	0	0	0	0	0	0	0	0	0	0	0	0	0	0	0	0	0	0	0	0	0	0
0	0	0	0	0	0	0	0	0	0	0	0	0	0	0	0	0	0	0	0	0	0	0	0	0	0	0	0	0	0	0
0	0	0	0	0	0	0	0	0	0	0	0	0	0	0	0	0	0	0	0	0	0	0	0	0	0	0	0	0	0	0
0	0	0	0	0	0	0	0	0	0	0	0	0	0	0	0	0	0	0	0	0	0	0	0	0	0	0	0	0	0	0
0	0	0	0	0	0	0	0	0	0	0	0	0	0	0	0	0	0	0	0	0	0	0	0	0	0	0	0	0	0	0
0	0	0	0	0	0	0	0	0	0	0	0	0	0	0	0	0	0	0	0	0	0	0	0	0	0	0	0	0	0	0
0	0	0	0	0	0	0	0	0	0	0	0	0	0	0	0	0	0	0	0	0	0	0	0	0	0	0	0	0	0	0
0	0	0	0	0	0	0	0	0	0	0	0	0	0	0	0	0	0	0	0	0	0	0	0	0	0	0	0	0	0	0
0	0	0	0	0	0	0	0	0	0	0	0	0	0	0	0	0	0	0	0	0	0	0	0	0	0	0	0	0	0	0
0	0	0	0	0	0	0	0	0	0	0	0	0	0	0	0	0	0	0	0	0	0	0	0	0	0	0	0	0	0	0
0	0	0	0	0	0	0	0	0	0	0	0	0	0	0	0	0	0	0	0	0	0	0	0	0	0	0	0	0	0	0
0	0	0	0	0	0	0	0	0	0	0	0	0	0	0	0	0	0	0	0	0	0	0	0	0	0	0	0	0	0	0
0	0	0	0	0	0	0	0	0	0	0	0	0	0	0	0	0	0	0	0	0	0	0	0	0	0	0	0	0	0	0
0	0	0	0	0	0	0	0	0	0	0	0	0	0	0	0	0	0	0	0	0	0	0	0	0	0	0	0	0	0	0
0	0	0	0	0	0	0	0	0	0	0	0	0	0	0	0	0	0	0	0	0	0	0	0	0	0	0	0	0	0	0
0	0	0	0	0	0	0	0	0	0	0	0	0	0	0	0	0	0	0	0	0	0	0	0	0	0	0	0	0	0	0
0	0	0	0	0	0	0	0	0	0	0	0	0	0	0	0	0	0	0	0	0	0	0	0	0	0	0	0	0	0	0
0	0	0	0	0	0	0	0	0	0	0	0	0	0	0	0	0	0	0	0	0	0	0	0	0	0	0	0	0	0	0
0	0	0	0	0	0	0	0	0	0	0	0	0	0	0	0	0	0	0	0	0	0	0	0	0	0	0	0	0	0	0
0	0	0	0	0	0	0	0	0	0	0	0	0	0	0	0	0	0	0	0	0	0	0	0	0	0	0	0	0	0	0
0	0	0	0	0	0	0	0	0	0	0	0	0	0	0	0	0	0	0	0	0	0	0	0	0	0	0	0	0	0	0
0	0	0	0	0	0	0	0	0	0	0	0	0	0	0	0	0	0	0	0	0	0	0	0	0	0	0	0	0	0	0
0	0	0	0	0	0	0	0	0	0	0	0	0	0	0	0	0	0	0	0	0	0	0	0	0	0	0	0	0	0	0
0	0	0	0	0	0	0	0	0	0	0	0	0	0	0	0	0	0	0	0	0	0	0	0	0	0	0	0	0	0	0
0	0	0	0	0	0	0	0	0	0	0	0	0	0	0	0	0	0	0	0	0	0	0	0	0	0	0	0	0	0	0
0	0	0	0	0	0	0	0	0	0	0	0	0	0	0	0	0	0	0	0	0	0	0	0	0	0	0	0	0	0	0
0	0	0	0	0	0	0	0	0	0	0	0	0	0	0	0	0	0	0	0	0	0	0	0	0	0	0	0	0	0	0
0	0	0	0	0	0	0	0	0	0	0	0	0	0	0	0	0	0	0	0	0	0	0	0	0	0	0	0	0	0	0
0	0	0	0	0	0	0	0	0	0	0	0	0	0	0	0	0	0	0	0	0	0	0	0	0	0	0	0	0	0	0
0	0	0	0	0	0	0	0	0	0	0	0	0	0	0	0	0	0	0	0	0	0	0	0	0	0	0	0	0	0	0
0	0	0	0	0	0	0	0	0	0	0	0	0	0	0	0	0	0	0	0	0	0	0	0	0	0	0	0	0	0	0
0	0	0	0	0	0	0	0	0	0	0	0	0	0	0	0	0	0	0	0	0	0	0	0	0	0	0	0	0	0	0
0	0	0	0	0	0	0	0	0	0	0	0	0	0	0	0	0	0	0	0	0	0	0	0	0	0	0	0	0	0	0
0	0	0	0	0	0	0	0	0	0	0	0	0	0	0	0	0	0	0	0	0	0	0	0	0	0	0	0	0	0	0
0	0	0	0	0	0	0	0	0	0	0	0	0	0	0	0	0	0	0	0	0	0	0	0	0	0	0	0	0	0	0
0	0	0	0	0	0	0	0	0	0	0	0	0	0	0	0	0	0	0	0	0	0	0	0	0	0	0	0	0	0	0
0	0	0	0	0	0	0	0	0	0	0	0	0	0	0	0	0	0	0	0	0	0	0	0	0	0	0	0	0	0	0
0	0	0	0	0	0	0	0	0	0	0	0	0	0	0	0	0	0	0	0	0	0	0	0	0	0	0	0	0	0	0
0	0	0	0	0	0	0	0	0	0	0	0	0	0	0	0	0	0	0	0	0	0	0	0	0	0	0	0	0	0	0
0	0	0	0	0	0	0	0	0	0	0	0	0	0	0	0	0	0	0	0	0	0	0	0	0	0	0	0	0	0	0
0	0	0	0	0	0	0	0	0	0	0	0	0	0	0	0	0	0	0	0	0	0	0	0	0	0	0	0	0	0	0
0	0	0	0	0	0	0	0	0	0	0	0	0	0	0	0	0	0	0	0	0	0	0	0	0	0	0	0	0	0	0
0	0	0	0	0	0	0	0	0	0	0	0	0	0	0	0	0	0	0	0	0	0	0	0	0	0	0	0	0	0	0
0	0	0	0	0	0	0	0	0	0	0	0	0	0	0	0	0	0	0	0	0	0	0	0	0	0	0	0	0	0	0
0	0	0	0	0	0	0	0	0	0	0	0	0	0	0	0	0	0	0	0	0	0	0	0	0	0	0	0	0	0	0
0	0	0	0	0	0	0	0	0	0	0	0	0	0	0	0	0	0	0	0	0	0	0	0	0	0	0	0	0	0	0
0	0	0	0	0	0	0	0	0	0	0	0	0	0	0	0	0	0	0	0	0	0	0	0	0	0	0	0	0	0	0
0	0	0	0	0	0	0	0	0	0	0	0	0	0	0	0	0	0	0	0	0	0	0	0	0	0	0	0	0	0	0
0	0	0	0	0	0	0	0	0	0	0	0	0	0	0	0	0	0	0	0	0	0	0	0	0	0	0	0	0	0	0
0	0	0	0	0	0	0	0	0	0	0	0	0	0	0	0	0	0	0	0	0	0	0	0	0	0	0	0	0	0	0
0	0	0	0	0	0	0	0	0	0	0	0	0	0	0	0	0	0	0	0	0	0	0	0	0	0	0	0	0	0	0
0	0	0	0	0	0	0	0	0	0	0	0	0	0	0	0	0	0	0	0	0	0	0	0	0	0	0	0	0	0	0
0	0	0	0	0	0	0	0	0	0	0	0	0	0	0	0	0	0	0	0	0	0	0	0	0	0	0	0	0	0	0
0	0	0	0	0	0	0	0	0	0	0	0	0	0	0	0	0	0	0	0	0	0	0	0	0	0	0	0	0	0	0
0	0	0	0	0	0	0	0	0	0	0	0	0	0	0	0	0	0	0	0	0	0	0	0	0	0	0	0	0	0	0
0	0	0	0	0	0	0	0	0	0	0	0	0	0	0	0	0	0	0	0	0	0	0	0	0	0	0	0	0	0	0
0	0	0	0	0	0	0	0	0	0	0	0	0	0	0	0	0	0	0	0	0	0	0	0	0	0	0	0	0	0	0
0	0	0	0	0	0	0	0	0	0	0	0	0	0	0	0	0	0	0	0	0	0	0	0	0	0	0	0	0	0	0
0	0	0	0	0	0	0	0	0	0	0	0	0	0	0	0	0	0	0	0	0	0	0	0	0	0	0	0	0	0	0
0	0	0	0	0	0	0	0	0	0	0	0	0	0	0	0	0	0	0	0	0	0	0	0	0	0	0	0	0	0	0
0	0	0	0	0	0	0	0	0	0	0	0	0	0	0	0	0	0	0	0	0	0	0	0	0	0	0	0	0	0	0
0	0	0	0	0	0	0	0	0	0	0	0	0	0	0	0	0	0	0	0	0	0	0	0	0	0	0	0	0	0	0
0	0	0	0	0	0	0	0	0	0	0	0	0	0	0	0	0	0	0	0	0	0	0	0	0	0	0	0	0	0	0
0	0	0	0	0	0	0	0	0	0	0	0	0	0	0	0	0	0	0	0	0	0	0	0	0	0	0	0	0	0	0
0	0	0	0	0	0	0	0	0	0	0	0	0	0	0	0	0	0	0	0	0	0	0	0	0	0	0	0	0	0	0
0	0	0	0	0	0	0	0	0	0	0	0	0	0	0	0	0	0	0	0	0	0	0	0	0	0	0	0	0	0	0
0	0	0	0	0	0	0	0	0	0	0	0	0	0	0	0	0	0	0	0	0	0	0	0	0	0	0	0	0	0	0
0	0	0	0	0	0	0	0	0	0	0	0	0	0	0	0	0	0	0	0	0	0	0	0	0	0	0	0	0	0	0
0	0	0	0	0	0	0	0	0	0	0	0	0	0	0	0	0	0	0	0	0	0	0	0	0	0	0	0	0	0	0
0	0	0	0	0	0	0	0	0	0	0	0	0	0	0	0	0	0	0	0	0	0	0	0	0	0	0	0	0	0	0
0	0	0	0	0	0	0	0	0	0	0	0	0	0	0	0	0	0	0	0	0	0	0	0	0	0	0	0	0	0	0
0	0	0	0	0	0	0	0	0	0	0	0	0	0	0	0	0	0	0	0	0	0	0	0	0	0	0	0	0	0	0
0	0	0	0	0	0	0	0	0	0	0	0	0	0	0	0	0	0	0	0	0	0	0	0	0	0	0	0	0	0	0
0	0	0	0	0	0	0	0	0	0	0	0	0	0	0	0	0	0	0	0	0	0	0	0	0	0	0	0	0	0	0
0	0	0	0	0	0	0	0	0	0	0	0	0	0	0	0	0	0	0	0	0	0	0	0	0	0	0	0	0	0	0
0	0	0	0	0	0	0	0	0	0	0	0	0	0	0	0	0	0	0	0	0	0	0	0	0	0	0	0	0	0	0
0	0	0	0	0	0	0	0	0	0	0	0	0	0	0	0	0	0	0	0	0	0	0	0	0	0	0	0	0	0	0
0	0	0	0	0	0	0	0	0	0	0	0	0	0	0	0	0	0	0	0	0	0	0	0	0	0	0	0	0	0	0
0	0	0	0	0	0	0	0	0	0	0	0	0	0	0	0	0	0	0	0	0	0	0	0	0	0	0	0	0	0	0
0	0	0	0	0	0	0	0	0	0	0	0	0	0	0	0	0	0	0	0	0	0	0	0	0	0	0	0	0	0	0
0	0	0	0	0	0	0	0	0	0	0	0	0	0	0	0	0	0	0	0	0	0	0	0	0	0	0	0	0	0	0
0	0	0	0	0	0	0	0	0	0	0	0	0	0	0	0	0	0	0	0	0	0	0	0	0	0	0	0	0	0	0
0	0	0	0	0	0	0	0	0	0	0	0	0	0	0	0	0	0	0	0	0	0	0	0	0	0	0	0	0	0	0
0	0	0	0	0	0	0	0	0	0	0	0	0	0	0	0	0	0	0	0	0	0	0	0	0	0	0	0	0	0	0
0	0	0	0	0	0	0	0	0	0	0	0	0	0	0	0	0	0	0	0	0	0	0	0	0	0	0	0	0	0	0
0	0	0	0	0	0	0	0	0	0	0	0	0	0	0	0	0	0	0	0	0	0	0	0	0	0	0	0	0	0	0
0	0	0	0	0	0	0	0	0	0	0	0	0	0	0	0	0	0	0	0	0	0	0	0	0	0	0	0	0	0	0
0	0	0	0	0	0	0	0	0	0	0	0	0	0	0	0	0	0	0	0	0	0	0	0	0	0	0	0	0	0	0
0	0	0	0	0	0	0	0	0	0	0	0	0	0	0	0	0	0	0	0	0	0	0	0	0	0	0	0	0	0	0
0	0	0	0	0	0	0	0	0	0	0	0	0	0	0	0	0	0	0	0	0	0	0	0	0	0	0	0	0	0	0
0	0	0	0	0	0	0	0	0	0	0	0	0	0	0	0	0	0	0	0	0	0	0	0	0	0	0	0	0	0	0
0	0	0	0	0	0	0	0	0	0	0	0	0	0	0	0	0	0	0	0	0	0	0	0	0	0	0	0	0	0	0
0	0	0	0	0	0	0	0	0	0	0	0	0	0	0	0	0	0	0	0	0	0	0	0	0	0	0	0	0	0	0
0	0	0	0	0	0	0	0	0	0	0	0	0	0	0	0	0	0	0	0	0	0	0	0	0	0	0	0	0	0	0
0	0	0	0	0	0	0	0	0	0	0	0	0	0	0	0	0	0	0	0	0	0	0	0	0	0	0	0	0	0	0
0	0	0	0	0	0	0	0	0	0	0	0	0	0	0	0	0	0	0	0	0	0	0	0	0	0	0	0	0	0	0
0	0	0	0	0	0	0	0	0	0	0	0	0	0	0	0	0	0	0	0	0	0	0	0	0	0	0	0	0	0	0
0	0	0	0	0	0	0	0	0	0	0	0	0	0	0	0	0	0	0	0	0	0	0	0	0	0	0	0	0	0	0
0	0	0	0	0	0	0	0	0	0	0	0	0	0	0	0	0	0	0	0	0	0	0	0	0	0	0	0	0	0	0
0	0	0	0	0	0	0	0	0	0	0	0	0	0	0	0	0	0	0	0	0	0	0	0	0	0	0	0	0	0	0
0	0	0	0	0	0	0	0	0	0	0	0	0	0	0	0	0	0	0	0	0	0	0	0	0	0	0	0	0	0	0
0	0	0	0	0	0	0	0	0	0	0	0	0	0	0	0	0	0	0	0	0	0	0	0	0	0	0	0	0	0	0
0	0	0	0	0	0	0	0	0	0	0	0	0	0	0	0	0	0	0	0	0	0	0	0	0	0	0	0	0	0	0
0	0	0	0	0	0	0	0	0	0	0	0	0	0	0	0	0	0	0	0	0	0	0	0	0	0	0	0	0	0	0
0	0	0	0	0	0	0	0	0	0	0	0	0	0	0	0	0	0	0	0	0	0	0	0	0	0	0	0	0	0	0
0	0	0	0	0	0	0	0	0	0	0	0	0	0	0	0	0	0	0	0	0	0	0	0	0	0	0	0	0	0	0
0	0	0	0	0	0	0	0	0	0	0	0	0	0	0	0	0	0	0	0	0	0	0	0	0	0	0	0	0	0	0
0	0	0	0	0	0	0	0	0	0	0	0	0	0	0	0	0	0	0	0	0	0	0	0	0	0	0	0	0	0	0
0	0	0	0	0	0	0	0	0	0	0	0	0	0	0	0	0	0	0	0	0	0	0	0	0	0	0	0	0	0	0
0	0	0	0	0	0	0	0	0	0	0	0	0	0	0	0	0	0	0	0	0	0	0	0	0	0	0	0	0	0	0
0	0	0	0	0	0	0	0	0	0	0	0	0	0	0	0	0	0	0	0	0	0	0	0	0	0	0	0	0	0	0
0	0	0	0	0	0	0	0	0	0	0	0	0	0	0	0	0	0	0	0	0	0	0	0	0	0	0	0	0	0	0
0	0	0	0	0	0	0	0	0	0	0	0	0	0	0	0	0	0	0	0	0	0	0	0	0	0	0	0	0	0	0
0	0	0	0	0	0	0	0	0	0	0	0	0	0	0	0	0	0	0	0	0	0	0	0	0	0	0	0	0	0	0
0	0	0	0	0	0	0	0	0	0	0	0	0	0	0	0	0	0	0	0	0	0	0	0	0	0	0	0	0	0	0
0	0	0	0	0	0	0	0	0	0	0	0	0	0	0	0	0	0	0	0	0	0	0	0	0	0	0	0	0	0	0
0	0	0	0	0	0	0	0	0	0	0	0	0	0	0	0	0	0	0	0	0	0	0	0	0	0	0	0	0	0	0
0	0	0	0	0	0	0	0	0	0	0	0	0	0	0	0	0	0	0	0	0	0	0	0	0	0	0	0	0	0	0
0	0	0	0	0	0	0	0	0	0	0	0	0	0	0	0	0	0	0	0	0	0	0	0	0	0	0	0	0	0	0
0	0	0	0	0	0	0	0	0	0	0	0	0	0	0	0	0	0	0	0	0	0	0	0	0	0	0	0	0	0	0
0	0	0	0	0	0	0	0	0	0	0	0	0	0	0	0	0	0	0	0	0	0	0	0	0	0	0	0	0	0	0
0	0	0	0	0	0	0	0	0	0	0	0	0	0	0	0	0	0	0	0	0	0	0	0	0	0	0	0	0	0	0
0	0	0	0	0	0	0	0	0	0	0	0	0	0	0	0	0	0	0	0	0	0	0	0	0	0	0	0	0	0	0
0	0	0	0	0	0	0	0	0	0	0	0	0	0	0	0	0	0	0	0	0	0	0	0	0	0	0	0	0	0	0
0	0	0	0	0	0	0	0	0	0	0	0	0	0	0	0	0	0	0	0	0	0	0	0	0	0	0	0	0	0	0
0	0	0	0	0	0	0	0	0	0	0	0	0	0	0	0	0	0	0	0	0	0	0	0	0	0	0	0	0	0	0
0	0	0	0	0	0	0	0	0	0	0	0	0	0	0	0	0	0	0	0	0	0	0	0	0	0	0	0	0	0	0
0	0	0	0	0	0	0	0	0	0	0	0	0	0	0	0	0	0	0	0	0	0	0	0	0	0	0	0	0	0	0
0	0	0	0	0	0	0	0	0	0	0	0	0	0	0	0	0	0	0	0	0	0	0	0	0	0	0	0	0	0	0
0	0	0	0	0	0	0	0	0	0	0	0	0	0	0	0	0	0	0	0	0	0	0	0	0	0	0	0	0	0	0
0	0	0	0	0	0	0	0	0	0	0	0	0	0	0	0	0	0	0	0	0	0	0	0	0	0	0	0	0	0	0
0	0	0	0	0	0	0	0	0	0	0	0	0	0	0	0	0	0	0	0	0	0	0	0	0	0	0	0	0	0	0
0	0	0	0	0	0	0	0	0	0	0	0	0	0	0	0	0	0	0	0	0	0	0	0	0	0	0	0	0	0	0
0	0	0	0	0	0	0	0	0	0	0	0	0	0	0	0	0	0	0	0	0	0	0	0	0	0	0	0	0	0	0
0	0	0	0	0	0	0	0	0	0	0	0	0	0	0	0	0	0	0	0	0	0	0	0	0	0	0	0	0	0	0
0	0	0	0	0	0	0	0	0	0	0	0	0	0	0	0	0	0	0	0	0	0	0	0	0	0	0	0	0	0	0
0	0	0	0	0	0	0	0	0	0	0	0	0	0	0	0	0	0	0	0	0	0	0	0	0	0	0	0	0	0	0
0	0	0	0	0	0	0	0	0	0	0	0	0	0	0	0	0	0	0	0	0	0	0	0	0	0	0	0	0	0	0
0	0	0	0	0	0	0	0	0	0	0	0	0	0	0	0	0	0	0	0	0	0	0	0	0	0	0	0	0	0	0
0	0	0	0	0	0	0	0	0	0	0	0	0	0	0	0	0	0	0	0	0	0	0	0	0	0	0	0	0	0	0
0	0	0	0	0	0	0	0	0	0	0	0	0	0	0	0	0	0	0	0	0	0	0	0	0	0	0	0	0	0	0
0	0	0	0	0	0	0	0	0	0	0	0	0	0	0	0	0	0	0	0	0	0	0	0	0	0	0	0	0	0	0
0	0	0	0	0	0	0	0	0	0	0	0	0	0	0	0	0	0	0	0	0	0	0	0	0	0	0	0	0	0	0
0	0	0	0	0	0	0	0	0	0	0	0	0	0	0	0	0	0	0	0	0	0	0	0	0	0	0	0	0	0	0
0	0	0	0	0	0	0	0	0	0	0	0	0	0	0	0	0	0	0	0	0	0	0	0	0	0	0	0	0	0	0
0	0	0	0	0	0	0	0	0	0	0	0	0	0	0	0	0	0	0	0	0	0	0	0	0	0	0	0	0	0	0
0	0	0	0	0	0	0	0	0	0	0	0	0	0	0	0	0	0	0	0	0	0	0	0	0	0	0	0	0	0	0
0	0	0	0	0	0	0	0	0	0	0	0	0	0	0	0	0	0	0	0	0	0	0	0	0	0	0	0	0	0	0
0	0	0	0	0	0	0	0	0	0	0	0	0	0	0	0	0	0	0	0	0	0	0	0	0	0	0	0	0	0	0
0	0	0	0	0	0	0	0	0	0	0	0	0	0	0	0	0	0	0	0	0	0	0	0	0	0	0	0	0	0	0
0	0	0	0	0	0	0	0	0	0	0	0	0	0	0	0	0	0	0	0	0	0	0	0	0	0	0	0	0	0	0
0	0	0	0	0	0	0	0	0	0	0	0	0	0	0	0	0	0	0	0	0	0	0	0	0	0	0	0	0	0	0
0	0	0	0	0	0	0	0	0	0	0	0	0	0	0	0	0	0	0	0	0	0	0	0	0	0	0	0	0	0	0
0	0	0	0	0	0	0	0	0	0	0	0	0	0	0	0	0	0	0	0	0	0	0	0	0	0	0	0	0	0	0
0	0	0	0	0	0	0	0	0	0	0	0	0	0	0	0	0	0	0	0	0	0	0	0	0	0	0	0	0	0	0
0	0	0	0	0	0	0	0	0	0	0	0	0	0	0	0	0	0	0	0	0	0	0	0	0	0	0	0	0	0	0
0	0	0	0	0	0	0	0	0	0	0	0	0	0	0	0	0	0	0	0	0	0	0	0	0	0	0	0	0	0	0
0	0	0	0	0	0	0	0	0	0	0	0	0	0	0	0	0	0	0	0	0	0	0	0	0	0	0	0	0	0	0
0	0	0	0	0	0	0	0	0	0	0	0	0	0	0	0	0	0	0	0	0	0	0	0	0	0	0	0	0	0	0
0	0	0	0	0	0	0	0	0	0	0	0	0	0	0	0	0	0	0	0	0	0	0	0	0	0	0	0	0	0	0
0	0	0	0	0	0	0	0	0	0	0	0	0	0	0	0	0	0	0	0	0	0	0	0	0	0	0	0	0	0	0
0	0	0	0	0	0	0	0	0	0	0	0	0	0	0	0	0	0	0	0	0	0	0	0	0	0	0	0	0	0	0
0	0	0	0	0	0	0	0	0	0	0	0	0	0	0	0	0	0	0	0	0	0	0	0	0	0	0	0	0	0	0
0	0	0	0	0	0	0	0	0	0	0	0	0	0	0	0	0	0	0	0	0	0	0	0	0	0	0	0	0	0	0
0	0	0	0	0	0	0	0	0	0	0	0	0	0	0	0	0	0	0	0	0	0	0	0	0	0	0	0	0	0	0
0	0	0	0	0	0	0	0	0	0	0	0	0	0	0	0	0	0	0	0	0	0	0	0	0	0	0	0	0	0	0
0	0	0	0	0	0	0	0	0	0	0	0	0	0	0	0	0	0	0	0	0	0	0	0	0	0	0	0	0	0	0
0	0	0	0	0	0	0	0	0	0	0	0	0	0	0	0	0	0	0	0	0	0	0	0	0	0	0	0	0	0	0
0	0	0	0	0	0	0	0	0	0	0	0	0	0	0	0	0	0	0	0	0	0	0	0	0	0	0	0	0	0	0
0	0	0	0	0	0	0	0	0	0	0	0	0	0	0	0	0	0	0	0	0	0	0	0	0	0	0	0	0	0	0
0	0	0	0	0	0	0	0	0	0	0	0	0	0	0	0	0	0	0	0	0	0	0	0	0	0	0	0	0	0	0
0	0	0	0	0	0	0	0	0	0	0	0	0	0	0	0	0	0	0	0	0	0	0	0	0	0	0	0	0	0	0
0	0	0	0	0	0	0	0	0	0	0	0	0	0	0	0	0	0	0	0	0	0	0	0	0	0	0	0	0	0	0
0	0	0	0	0	0	0	0	0	0	0	0	0	0	0	0	0	0	0	0	0	0	0	0	0	0	0	0	0	0	0
0	0	0	0	0	0	0	0	0	0	0	0	0	0	0	0	0	0	0	0	0	0	0	0	0	0	0	0	0	0	0
0	0	0	0	0	0	0	0	0	0	0	0	0	0	0	0	0	0	0	0	0	0	0	0	0	0	0	0	0	0	0
0	0	0	0	0	0	0	0	0	0	0	0	0	0	0	0	0	0	0	0	0	0	0	0	0	0	0	0	0	0	0
0	0	0	0	0	0	0	0	0	0	0	0	0	0	0	0	0	0	0	0	0	0	0	0	0	0	0	0	0	0	0
0	0	0	0	0	0	0	0	0	0	0	0	0	0	0	0	0	0	0	0	0	0	0	0	0	0	0	0	0	0	0
0	0	0	0	0	0	0	0	0	0	0	0	0	0	0	0	0	0	0	0	0	0	0	0	0	0	0	0	0	0	0
0	0	0	0	0	0	0	0	0	0	0	0	0	0	0	0	0	0	0	0	0	0	0	0	0	0	0	0	0	0	0
0	0	0	0	0	0	0	0	0	0	0	0	0	0	0	0	0	0	0	0	0	0	0	0	0	0	0	0	0	0	0
0	0	0	0	0	0	0	0	0	0	0	0	0	0	0	0	0	0	0	0	0	0	0	0	0	0	0	0	0	0	0
0	0	0	0	0	0	0	0	0	0	0	0	0	0	0	0	0	0	0	0	0	0	0	0	0	0	0	0	0	0	0
0	0	0	0	0	0	0	0	0	0	0	0	0	0	0	0	0	0	0	0	0	0	0	0	0	0	0	0	0	0	0
0	0	0	0	0	0	0	0	0	0	0	0	0	0	0	0	0	0	0	0	0	0	0	0	0	0	0	0	0	0	0
0	0	0	0	0	0	0	0	0	0	0	0	0	0	0	0	0	0	0	0	0	0	0	0	0	0	0	0	0	0	0
0	0	0	0	0	0	0	0	0	0	0	0	0	0	0	0	0	0	0	0	0	0	0	0	0	0	0	0	0	0	0
0	0	0	0	0	0	0	0	0	0	0	0	0	0	0	0	0	0	0	0	0	0	0	0	0	0	0	0	0	0	0
0	0	0	0	0	0	0	0	0	0	0	0	0	0	0	0	0	0	0	0	0	0	0	0	0	0	0	0	0	0	0
0	0	0	0	0	0	0	0	0	0	0	0	0	0	0	0	0	0	0	0	0	0	0	0	0	0	0	0	0	0	0
0	0	0	0	0	0	0	0	0	0	0	0	0	0	0	0	0	0	0	0	0	0	0	0	0	0	0	0	0	0	0
0	0	0	0	0	0	0	0	0	0	0	0	0	0	0	0	0	0	0	0	0	0	0	0	0	0	0	0	0	0	0
0	0	0	0	0	0	0	0	0	0	0	0	0	0	0	0	0	0	0	0	0	0	0	0	0	0	0	0	0	0	0
0	0	0	0	0	0	0	0	0	0	0	0	0	0	0	0	0	0	0	0	0	0	0	0	0	0	0	0	0	0	0
0	0	0	0	0	0	0	0	0	0	0	0	0	0	0	0	0	0	0	0	0	0	0	0	0	0	0	0	0	0	0
0	0	0	0	0	0	0	0	0	0	0	0	0	0	0	0	0	0	0	0	0	0	0	0	0	0	0	0	0	0	0
0	0	0	0	0	0	0	0	0	0	0	0	0	0	0	0	0	0	0	0	0	0	0	0	0	0	0	0	0	0	0
0	0	0	0	0	0	0	0	0	0	0	0	0	0	0	0	0	0	0	0	0	0	0	0	0	0	0	0	0	0	0
0	0	0	0	0	0	0	0	0	0	0	0	0	0	0	0	0	0	0	0	0	0	0	0	0	0	0	0	0	0	0
0	0	0	0	0	0	0	0	0	0	0	0	0	0	0	0	0	0	0	0	0	0	0	0	0	0	0	0	0	0	0
0	0	0	0	0	0	0	0	0	0	0	0	0	0	0	0	0	0	0	0	0	0	0	0	0	0	0	0	0	0	0
0	0	0	0	0	0	0	0	0	0	0	0	0	0	0	0	0	0	0	0	0	0	0	0	0	0	0	0	0	0	0
0	0	0	0	0	0	0	0	0	0	0	0	0	0	0	0	0	0	0	0	0	0	0	0	0	0	0	0	0	0	0
0	0	0	0	0	0	0	0	0	0	0	0	0	0	0	0	0	0	0	0	0	0	0	0	0	0	0	0	0	0	0
0	0	0	0	0	0	0	0	0	0	0	0	0	0	0	0	0	0	0	0	0	0	0	0	0	0	0	0	0	0	0
0	0	0	0	0	0	0	0	0	0	0	0	0	0	0	0	0	0	0	0	0	0	0	0	0	0	0	0	0	0	0
0	0	0	0	0	0	0	0	0	0	0	0	0	0	0	0	0	0	0	0	0	0	0	0	0	0	0	0	0	0	0
0	0	0	0	0	0	0	0	0	0	0	0	0	0	0	0	0	0	0	0	0	0	0	0	0	0	0	0	0	0	0
0	0	0	0	0	0	0	0	0	0	0	0	0	0	0	0	0	0	0	0	0	0	0	0	0	0	0	0	0	0	0
0	0	0	0	0	0	0	0	0	0	0	0	0	0	0	0	0	0	0	0	0	0	0	0	0	0	0	0	0	0	0
0	0	0	0	0	0	0	0	0	0	0	0	0	0	0	0	0	0	0	0	0	0	0	0	0	0	0	0	0	0	0
0	0	0	0	0	0	0	0	0	0	0	0	0	0	0	0	0	0	0	0	0	0	0	0	0	0	0	0	0	0	0
0	0	0	0	0	0	0	0	0	0	0	0	0	0	0	0	0	0	0	0	0	0	0	0	0	0	0	0	0	0	0
0	0	0	0	0	0	0	0	0	0	0	0	0	0	0	0	0	0	0	0	0	0	0	0	0	0	0	0	0	0	0
0	0	0	0	0	0	0	0	0	0	0	0	0	0	0	0	0	0	0	0	0	0	0	0	0	0	0	0	0	0	0
0	0	0	0	0	0	0	0	0	0	0	0	0	0	0	0	0	0	0	0	0	0	0	0	0	0	0	0	0	0	0
0	0	0	0	0	0	0	0	0	0	0	0	0	0	0	0	0	0	0	0	0	0	0	0	0	0	0	0	0	0	0
0	0	0	0	0	0	0	0	0	0	0	0	0	0	0	0	0	0	0	0	0	0	0	0	0	0	0	0	0	0	0
0	0	0	0	0	0	0	0	0	0	0	0	0	0	0	0	0	0	0	0	0	0	0	0	0	0	0	0	0	0	0
0	0	0	0	0	0	0	0	0	0	0	0	0	0	0	0	0	0	0	0	0	0	0	0	0	0	0	0	0	0	0
0	0	0	0	0	0	0	0	0	0	0	0	0	0	0	0	0	0	0	0	0	0	0	0	0	0	0	0	0	0	0
0	0	0	0	0	0	0	0	0	0	0	0	0	0	0	0	0	0	0	0	0	0	0	0	0	0	0	0	0	0	0
0	0	0	0	0	0	0	0	0	0	0	0	0	0	0	0	0	0	0	0	0	0	0	0	0	0	0	0	0	0	0
0	0	0	0	0	0	0	0	0	0	0	0	0	0	0	0	0	0	0	0	0	0	0	0	0	0	0	0	0	0	0
0	0	0	0	0	0	0	0	0	0	0	0	0	0	0	0	0	0	0	0	0	0	0	0	0	0	0	0	0	0	0
0	0	0	0	0	0	0	0	0	0	0	0	0	0	0	0	0	0	0	0	0	0	0	0	0	0	0	0	0	0	0
0	0	0	0	0	0	0	0	0	0	0	0	0	0	0	0	0	0	0	0	0	0	0	0	0	0	0	0	0	0	0
0	0	0	0	0	0	0	0	0	0	0	0	0	0	0	0	0	0	0	0	0	0	0	0	0	0	0	0	0	0	0
0	0	0	0	0	0	0	0	0	0	0	0	0	0	0	0	0	0	0	0	0	0	0	0	0	0	0	0	0	0	0
0	0	0	0	0	0	0	0	0	0	0	0	0	0	0	0	0	0	0	0	0	0	0	0	0	0	0	0	0	0	0
0	0	0	0	0	0	0	0	0	0	0	0	0	0	0	0	0	0	0	0	0	0	0	0	0	0	0	0	0	0	0
0	0	0	0	0	0	0	0	0	0	0	0	0	0	0	0	0	0	0	0	0	0	0	0	0	0	0	0	0	0	0
0	0	0	0	0	0	0	0	0	0	0	0	0	0	0	0	0	0	0	0	0	0	0	0	0	0	0	0	0	0	0
0	0	0	0	0	0	0	0	0	0	0	0	0	0	0	0	0	0	0	0	0	0	0	0	0	0	0	0	0	0	0
0	0	0	0	0	0	0	0	0	0	0	0	0	0	0	0	0	0	0	0	0	0	0	0	0	0	0	0	0	0	0
0	0	0	0	0	0	0	0	0	0	0	0	0	0	0	0	0	0	0	0	0	0	0	0	0	0	0	0	0	0	0
0	0	0	0	0	0	0	0	0	0	0	0	0	0	0	0	0	0	0	0	0	0	0	0	0	0	0	0	0	0	0
0	0	0	0	0	0	0	0	0	0	0	0	0	0	0	0	0	0	0	0	0	0	0	0	0	0	0	0	0	0	0
0	0	0	0	0	0	0	0	0	0	0	0	0	0	0	0	0	0	0	0	0	0	0	0	0	0	0	0	0	0	0
0	0	0	0	0	0	0	0	0	0	0	0	0	0	0	0	0	0	0	0	0	0	0	0	0	0	0	0	0	0	0
0	0	0	0	0	0	0	0	0	0	0	0	0	0	0	0	0	0	0	0	0	0	0	0	0	0	0	0	0	0	0
0	0	0	0	0	0	0	0	0	0	0	0	0	0	0	0	0	0	0	0	0	0	0	0	0	0	0	0	0	0	0
0	0	0	0	0	0	0	0	0	0	0	0	0	0	0	0	0	0	0	0	0	0	0	0	0	0	0	0	0	0	0
0	0	0	0	0	0	0	0	0	0	0	0	0	0	0	0	0	0	0	0	0	0	0	0	0	0	0	0	0	0	0
0	0	0	0	0	0	0	0	0	0	0	0	0	0	0	0	0	0	0	0	0	0	0	0	0	0	0	0	0	0	0
0	0	0	0	0	0	0	0	0	0	0	0	0	0	0	0	0	0	0	0	0	0	0	0	0	0	0	0	0	0	0
0	0	0	0	0	0	0	0	0	0	0	0	0	0	0	0	0	0	0	0	0	0	0	0	0	0	0	0	0	0	0
0	0	0	0	0	0	0	0	0	0	0	0	0	0	0	0	0	0	0	0	0	0	0	0	0	0	0	0	0	0	0
0	0	0	0	0	0	0	0	0	0	0	0	0	0	0	0	0	0	0	0	0	0	0	0	0	0	0	0	0	0	0
0	0	0	0	0	0	0	0	0	0	0	0	0	0	0	0	0	0	0	0	0	0	0	0	0	0	0	0	0	0	0
0	0	0	0	0	0	0	0	0	0	0	0	0	0	0	0	0	0	0	0	0	0	0	0	0	0	0	0	0	0	0
0	0	0	0	0	0	0	0	0	0	0	0	0	0	0	0	0	0	0	0	0	0	0	0	0	0	0	0	0	0	0
0	0	0	0	0	0	0	0	0	0	0	0	0	0	0	0	0	0	0	0	0	0	0	0	0	0	0	0	0	0	0
0	0	0	0	0	0	0	0	0	0	0	0	0	0	0	0	0	0	0	0	0	0	0	0	0	0	0	0	0	0	0
0	0	0	0	0	0	0	0	0	0	0	0	0	0	0	0	0	0	0	0	0	0	0	0	0	0	0	0	0	0	0
0	0	0	0	0	0	0	0	0	0	0	0	0	0	0	0	0	0	0	0	0	0	0	0	0	0	0	0	0	0	0
0	0	0	0	0	0	0	0	0	0	0	0	0	0	0	0	0	0	0	0	0	0	0	0	0	0	0	0	0	0	0
0	0	0	0	0	0	0	0	0	0	0	0	0	0	0	0	0	0	0	0	0	0	0	0	0	0	0	0	0	0	0
0	0	0	0	0	0	0	0	0	0	0	0	0	0	0	0	0	0	0	0	0	0	0	0	0	0	0	0	0	0	0
0	0	0	0	0	0	0	0	0	0	0	0	0	0	0	0	0	0	0	0	0	0	0	0	0	0	0	0	0	0	0
0	0	0	0	0	0	0	0	0	0	0	0	0	0	0	0	0	0	0	0	0	0	0	0	0	0	0	0	0	0	0
0	0	0	0	0	0	0	0	0	0	0	0	0	0	0	0	0	0	0	0	0	0	0	0	0	0	0	0	0	0	0
0	0	0	0	0	0	0	0	0	0	0	0	0	0	0	0	0	0	0	0	0	0	0	0	0	0	0	0	0	0	0
0	0	0	0	0	0	0	0	0	0	0	0	0	0	0	0	0	0	0	0	0	0	0	0	0	0	0	0	0	0	0
0	0	0	0	0	0	0	0	0	0	0	0	0	0	0	0	0	0	0	0	0	0	0	0	0	0	0	0	0	0	0
0	0	0	0	0	0	0	0	0	0	0	0	0	0	0	0	0	0	0	0	0	0	0	0	0	0	0	0	0	0	0
0	0	0	0	0	0	0	0	0	0	0	0	0	0	0	0	0	0	0	0	0	0	0	0	0	0	0	0	0	0	0
0	0	0	0	0	0	0	0	0	0	0	0	0	0	0	0	0	0	0	0	0	0	0	0	0	0	0	0	0	0	0
0	0	0	0	0	0	0	0	0	0	0	0	0	0	0	0	0	0	0	0	0	0	0	0	0	0	0	0	0	0	0
0	0	0	0	0	0	0	0	0	0	0	0	0	0	0	0	0	0	0	0	0	0	0	0	0	0	0	0	0	0	0
0	0	0	0	0	0	0	0	0	0	0	0	0	0	0	0	0	0	0	0	0	0	0	0	0	0	0	0	0	0	0
0	0	0	0	0	0	0	0	0	0	0	0	0	0	0	0	0	0	0	0	0	0	0	0	0	0	0	0	0	0	0
0	0	0	0	0	0	0	0	0	0	0	0	0	0	0	0	0	0	0	0	0	0	0	0	0	0	0	0	0	0	0
0	0	0	0	0	0	0	0	0	0	0	0	0	0	0	0	0	0	0	0	0	0	0	0	0	0	0	0	0	0	0
0	0	0	0	0	0	0	0	0	0	0	0	0	0	0	0	0	0	0	0	0	0	0	0	0	0	0	0	0	0	0
0	0	0	0	0	0	0	0	0	0	0	0	0	0	0	0	0	0	0	0	0	0	0	0	0	0	0	0	0	0	0
0	0	0	0	0	0	0	0	0	0	0	0	0	0	0	0	0	0	0	0	0	0	0	0	0	0	0	0	0	0	0
0	0	0	0	0	0	0	0	0	0	0	0	0	0	0	0	0	0	0	0	0	0	0	0	0	0	0	0	0	0	0
0	0	0	0	0	0	0	0	0	0	0	0	0	0	0	0	0	0	0	0	0	0	0	0	0	0	0	0	0	0	0
0	0	0	0	0	0	0	0	0	0	0	0	0	0	0	0	0	0	0	0	0	0	0	0	0	0	0	0	0	0	0
0	0	0	0	0	0	0	0	0	0	0	0	0	0	0	0	0	0	0	0	0	0	0	0	0	0	0	0	0	0	0
0	0	0	0	0	0	0	0	0	0	0	0	0	0	0	0	0	0	0	0	0	0	0	0	0	0	0	0	0	0	0
0	0	0	0	0	0	0	0	0	0	0	0	0	0	0	0	0	0	0	0	0	0	0	0	0	0	0	0	0	0	0
0	0	0	0	0	0	0	0	0	0	0	0	0	0	0	0	0	0	0	0	0	0	0	0	0	0	0	0	0	0	0
0	0	0	0	0	0	0	0	0	0	0	0	0	0	0	0	0	0	0	0	0	0	0	0	0	0	0	0	0	0	0
0	0	0	0	0	0	0	0	0	0	0	0	0	0	0	0	0	0	0	0	0	0	0	0	0	0	0	0	0	0	0
0	0	0	0	0	0	0	0	0	0	0	0	0	0	0	0	0	0	0	0	0	0	0	0	0	0	0	0	0	0	0
0	0	0	0	0	0	0	0	0	0	0	0	0	0	0	0	0	0	0	0	0	0	0	0	0	0	0	0	0	0	0
0	0	0	0	0	0	0	0	0	0	0	0	0	0	0	0	0	0	0	0	0	0	0	0	0	0	0	0	0	0	0
0	0	0	0	0	0	0	0	0	0	0	0	0	0	0	0	0	0	0	0	0	0	0	0	0	0	0	0	0	0	0
0	0	0	0	0	0	0	0	0	0	0	0	0	0	0	0	0	0	0	0	0	0	0	0	0	0	0	0	0	0	0
0	0	0	0	0	0	0	0	0	0	0	0	0	0	0	0	0	0	0	0	0	0	0	0	0	0	0	0	0	0	0
0	0	0	0	0	0	0	0	0	0	0	0	0	0	0	0	0	0	0	0	0	0	0	0	0	0	0	0	0	0	0
0	0	0	0	0	0	0	0	0	0	0	0	0	0	0	0	0	0	0	0	0	0	0	0	0	0	0	0	0	0	0
0	0	0	0	0	0	0	0	0	0	0	0	0	0	0	0	0	0	0	0	0	0	0	0	0	0	0	0	0	0	0
0	0	0	0	0	0	0	0	0	0	0	0	0	0	0	0	0	0	0	0	0	0	0	0	0	0	0	0	0	0	0
0	0	0	0	0	0	0	0	0	0	0	0	0	0	0	0	0	0	0	0	0	0	0	0	0	0	0	0	0	0	0
0	0	0	0	0	0	0	0	0	0	0	0	0	0	0	0	0	0	0	0	0	0	0	0	0	0	0	0	0	0	0
0	0	0	0	0	0	0	0	0	0	0	0	0	0	0	0	0	0	0	0	0	0	0	0	0	0	0	0	0	0	0
0	0	0	0	0	0	0	0	0	0	0	0	0	0	0	0	0	0	0	0	0	0	0	0	0	0	0	0	0	0	0
0	0	0	0	0	0	0	0	0	0	0	0	0	0	0	0	0	0	0	0	0	0	0	0	0	0	0	0	0	0	0
0	0	0	0	0	0	0	0	0	0	0	0	0	0	0	0	0	0	0	0	0	0	0	0	0	0	0	0	0	0	0
0	0	0	0	0	0	0	0	0	0	0	0	0	0	0	0	0	0	0	0	0	0	0	0	0	0	0	0	0	0	0
0	0	0	0	0	0	0	0	0	0	0	0	0	0	0	0	0	0	0	0	0	0	0	0	0	0	0	0	0	0	0
0	0	0	0	0	0	0	0	0	0	0	0	0	0	0	0	0	0	0	0	0	0	0	0	0	0	0	0	0	0	0
0	0	0	0	0	0	0	0	0	0	0	0	0	0	0	0	0	0	0	0	0	0	0	0	0	0	0	0	0	0	0
0	0	0	0	0	0	0	0	0	0	0	0	0	0	0	0	0	0	0	0	0	0	0	0	0	0	0	0	0	0	0
0	0	0	0	0	0	0	0	0	0	0	0	0	0	0	0	0	0	0	0	0	0	0	0	0	0	0	0	0	0	0
0	0	0	0	0	0	0	0	0	0	0	0	0	0	0	0	0	0	0	0	0	0	0	0	0	0	0	0	0	0	0
0	0	0	0	0	0	0	0	0	0	0	0	0	0	0	0	0	0	0	0	0	0	0	0	0	0	0	0	0	0	0
0	0	0	0	0	0	0	0	0	0	0	0	0	0	0	0	0	0	0	0	0	0	0	0	0	0	0	0	0	0	0
0	0	0	0	0	0	0	0	0	0	0	0	0	0	0	0	0	0	0	0	0	0	0	0	0	0	0	0	0	0	0
0	0	0	0	0	0	0	0	0	0	0	0	0	0	0	0	0	0	0	0	0	0	0	0	0	0	0	0	0	0	0
0	0	0	0	0	0	0	0	0	0	0	0	0	0	0	0	0	0	0	0	0	0	0	0	0	0	0	0	0	0	0
0	0	0	0	0	0	0	0	0	0	0	0	0	0	0	0	0	0	0	0	0	0	0	0	0	0	0	0	0	0	0
0	0	0	0	0	0	0	0	0	0	0	0	0	0	0	0	0	0	0	0	0	0	0	0	0	0	0	0	0	0	0
0	0	0	0	0	0	0	0	0	0	0	0	0	0	0	0	0	0	0	0	0	0	0	0	0	0	0	0	0	0	0
0	0	0	0	0	0	0	0	0	0	0	0	0	0	0	0	0	0	0	0	0	0	0	0	0	0	0	0	0	0	0
0	0	0	0	0	0	0	0	0	0	0	0	0	0	0	0	0	0	0	0	0	0	0	0	0	0	0	0	0	0	0
0	0	0	0	0	0	0	0	0	0	0	0	0	0	0	0	0	0	0	0	0	0	0	0	0	0	0	0	0	0	0
0	0	0	0	0	0	0	0	0	0	0	0	0	0	0	0	0	0	0	0	0	0	0	0	0	0	0	0	0	0	0
0	0	0	0	0	0	0	0	0	0	0	0	0	0	0	0	0	0	0	0	0	0	0	0	0	0	0	0	0	0	0
0	0	0	0	0	0	0	0	0	0	0	0	0	0	0	0	0	0	0	0	0	0	0	0	0	0	0	0	0	0	0
0	0	0	0	0	0	0	0	0	0	0	0	0	0	0	0	0	0	0	0	0	0	0	0	0	0	0	0	0	0	0
0	0	0	0	0	0	0	0	0	0	0	0	0	0	0	0	0	0	0	0	0	0	0	0	0	0	0	0	0	0	0
0	0	0	0	0	0	0	0	0	0	0	0	0	0	0	0	0	0	0	0	0	0	0	0	0	0	0	0	0	0	0
0	0	0	0	0	0	0	0	0	0	0	0	0	0	0	0	0	0	0	0	0	0	0	0	0	0	0	0	0	0	0
0	0	0	0	0	0	0	0	0	0	0	0	0	0	0	0	0	0	0	0	0	0	0	0	0	0	0	0	0	0	0
0	0	0	0	0	0	0	0	0	0	0	0	0	0	0	0	0	0	0	0	0	0	0	0	0	0	0	0	0	0	0
0	0	0	0	0	0	0	0	0	0	0	0	0	0	0	0	0	0	0	0	0	0	0	0	0	0	0	0	0	0	0
0	0	0	0	0	0	0	0	0	0	0	0	0	0	0	0	0	0	0	0	0	0	0	0	0	0	0	0	0	0	0
0	0	0	0	0	0	0	0	0	0	0	0	0	0	0	0	0	0	0	0	0	0	0	0	0	0	0	0	0	0	0
0	0	0	0	0	0	0	0	0	0	0	0	0	0	0	0	0	0	0	0	0	0	0	0	0	0	0	0	0	0	0
0	0	0	0	0	0	0	0	0	0	0	0	0	0	0	0	0	0	0	0	0	0	0	0	0	0	0	0	0	0	0
0	0	0	0	0	0	0	0	0	0	0	0	0	0	0	0	0	0	0	0	0	0	0	0	0	0	0	0	0	0	0
0	0	0	0	0	0	0	0	0	0	0	0	0	0	0	0	0	0	0	0	0	0	0	0	0	0	0	0	0	0	0
0	0	0	0	0	0	0	0	0	0	0	0	0	0	0	0	0	0	0	0	0	0	0	0	0	0	0	0	0	0	0
0	0	0	0	0	0	0	0	0	0	0	0	0	0	0	0	0	0	0	0	0	0	0	0	0	0	0	0	0	0	0
0	0	0	0	0	0	0	0	0	0	0	0	0	0	0	0	0	0	0	0	0	0	0	0	0	0	0	0	0	0	0
0	0	0	0	0	0	0	0	0	0	0	0	0	0	0	0	0	0	0	0	0	0	0	0	0	0	0	0	0	0	0
0	0	0	0	0	0	0	0	0	0	0	0	0	0	0	0	0	0	0	0	0	0	0	0	0	0	0	0	0	0	0
0	0	0	0	0	0	0	0	0	0	0	0	0	0	0	0	0	0	0	0	0	0	0	0	0	0	0	0	0	0	0
0	0	0	0	0	0	0	0	0	0	0	0	0	0	0	0	0	0	0	0	0	0	0	0	0	0	0	0	0	0	0
0	0	0	0	0	0	0	0	0	0	0	0	0	0	0	0	0	0	0	0	0	0	0	0	0	0	0	0	0	0	0
0	0	0	0	0	0	0	0	0	0	0	0	0	0	0	0	0	0	0	0	0	0	0	0	0	0	0	0	0	0	0
0	0	0	0	0	0	0	0	0	0	0	0	0	0	0	0	0	0	0	0	0	0	0	0	0	0	0	0	0	0	0
0	0	0	0	0	0	0	0	0	0	0	0	0	0	0	0	0	0	0	0	0	0	0	0	0	0	0	0	0	0	0
0	0	0	0	0	0	0	0	0	0	0	0	0	0	0	0	0	0	0	0	0	0	0	0	0	0	0	0	0	0	0
0	0	0	0	0	0	0	0	0	0	0	0	0	0	0	0	0	0	0	0	0	0	0	0	0	0	0	0	0	0	0
0	0	0	0	0	0	0	0	0	0	0	0	0	0	0	0	0	0	0	0	0	0	0	0	0	0	0	0	0	0	0
0	0	0	0	0	0	0	0	0	0	0	0	0	0	0	0	0	0	0	0	0	0	0	0	0	0	0	0	0	0	0
0	0	0	0	0	0	0	0	0	0	0	0	0	0	0	0	0	0	0	0	0	0	0	0	0	0	0	0	0	0	0
0	0	0	0	0	0	0	0	0	0	0	0	0	0	0	0	0	0	0	0	0	0	0	0	0	0	0	0	0	0	0
0	0	0	0	0	0	0	0	0	0	0	0	0	0	0	0	0	0	0	0	0	0	0	0	0	0	0	0	0	0	0
0	0	0	0	0	0	0	0	0	0	0	0	0	0	0	0	0	0	0	0	0	0	0	0	0	0	0	0	0	0	0
0	0	0	0	0	0	0	0	0	0	0	0	0	0	0	0	0	0	0	0	0	0	0	0	0	0	0	0	0	0	0
0	0	0	0	0	0	0	0	0	0	0	0	0	0	0	0	0	0	0	0	0	0	0	0	0	0	0	0	0	0	0
0	0	0	0	0	0	0	0	0	0	0	0	0	0	0	0	0	0	0	0	0	0	0	0	0	0	0	0	0	0	0
0	0	0	0	0	0	0	0	0	0	0	0	0	0	0	0	0	0	0	0	0	0	0	0	0	0	0	0	0	0	0
0	0	0	0	0	0	0	0	0	0	0	0	0	0	0	0	0	0	0	0	0	0	0	0	0	0	0	0	0	0	0
0	0	0	0	0	0	0	0	0	0	0	0	0	0	0	0	0	0	0	0	0	0	0	0	0	0	0	0	0	0	0
0	0	0	0	0	0	0	0	0	0	0	0	0	0	0	0	0	0	0	0	0	0	0	0	0	0	0	0	0	0	0
0	0	0	0	0	0	0	0	0	0	0	0	0	0	0	0	0	0	0	0	0	0	0	0	0	0	0	0	0	0	0
0	0	0	0	0	0	0	0	0	0	0	0	0	0	0	0	0	0	0	0	0	0	0	0	0	0	0	0	0	0	0
0	0	0	0	0	0	0	0	0	0	0	0	0	0	0	0	0	0	0	0	0	0	0	0	0	0	0	0	0	0	0
0	0	0	0	0	0	0	0	0	0	0	0	0	0	0	0	0	0	0	0	0	0	0	0	0	0	0	0	0	0	0
0	0	0	0	0	0	0	0	0	0	0	0	0	0	0	0	0	0	0	0	0	0	0	0	0	0	0	0	0	0	0
0	0	0	0	0	0	0	0	0	0	0	0	0	0	0	0	0	0	0	0	0	0	0	0	0	0	0	0	0	0	0
0	0	0	0	0	0	0	0	0	0	0	0	0	0	0	0	0	0	0	0	0	0	0	0	0	0	0	0	0	0	0
0	0	0	0	0	0	0	0	0	0	0	0	0	0	0	0	0	0	0	0	0	0	0	0	0	0	0	0	0	0	0
0	0	0	0	0	0	0	0	0	0	0	0	0	0	0	0	0	0	0	0	0	0	0	0	0	0	0	0	0	0	0
0	0	0	0	0	0	0	0	0	0	0	0	0	0	0	0	0	0	0	0	0	0	0	0	0	0	0	0	0	0	0
0	0	0	0	0	0	0	0	0	0	0	0	0	0	0	0	0	0	0	0	0	0	0	0	0	0	0	0	0	0	0
0	0	0	0	0	0	0	0	0	0	0	0	0	0	0	0	0	0	0	0	0	0	0	0	0	0	0	0	0	0	0
0	0	0	0	0	0	0	0	0	0	0	0	0	0	0	0	0	0	0	0	0	0	0	0	0	0	0	0	0	0	0
0	0	0	0	0	0	0	0	0	0	0	0	0	0	0	0	0	0	0	0	0	0	0	0	0	0	0	0	0	0	0
0	0	0	0	0	0	0	0	0	0	0	0	0	0	0	0	0	0	0	0	0	0	0	0	0	0	0	0	0	0	0
0	0	0	0	0	0	0	0	0	0	0	0	0	0	0	0	0	0	0	0	0	0	0	0	0	0	0	0	0	0	0
0	0	0	0	0	0	0	0	0	0	0	0	0	0	0	0	0	0	0	0	0	0	0	0	0	0	0	0	0	0	0
0	0	0	0	0	0	0	0	0	0	0	0	0	0	0	0	0	0	0	0	0	0	0	0	0	0	0	0	0	0	0
0	0	0	0	0	0	0	0	0	0	0	0	0	0	0	0	0	0	0	0	0	0	0	0	0	0	0	0	0	0	0
0	0	0	0	0	0	0	0	0	0	0	0	0	0	0	0	0	0	0	0	0	0	0	0	0	0	0	0	0	0	0
0	0	0	0	0	0	0	0	0	0	0	0	0	0	0	0	0	0	0	0	0	0	0	0	0	0	0	0	0	0	0
0	0	0	0	0	0	0	0	0	0	0	0	0	0	0	0	0	0	0	0	0	0	0	0	0	0	0	0	0	0	0
0	0	0	0	0	0	0	0	0	0	0	0	0	0	0	0	0	0	0	0	0	0	0	0	0	0	0	0	0	0	0
0	0	0	0	0	0	0	0	0	0	0	0	0	0	0	0	0	0	0	0	0	0	0	0	0	0	0	0	0	0	0
0	0	0	0	0	0	0	0	0	0	0	0	0	0	0	0	0	0	0	0	0	0	0	0	0	0	0	0	0	0	0
0	0	0	0	0	0	0	0	0	0	0	0	0	0	0	0	0	0	0	0	0	0	0	0	0	0	0	0	0	0	0
0	0	0	0	0	0	0	0	0	0	0	0	0	0	0	0	0	0	0	0	0	0	0	0	0	0	0	0	0	0	0
0	0	0	0	0	0	0	0	0	0	0	0	0	0	0	0	0	0	0	0	0	0	0	0	0	0	0	0	0	0	0
0	0	0	0	0	0	0	0	0	0	0	0	0	0	0	0	0	0	0	0	0	0	0	0	0	0	0	0	0	0	0
0	0	0	0	0	0	0	0	0	0	0	0	0	0	0	0	0	0	0	0	0	0	0	0	0	0	0	0	0	0	0
0	0	0	0	0	0	0	0	0	0	0	0	0	0	0	0	0	0	0	0	0	0	0	0	0	0	0	0	0	0	0
0	0	0	0	0	0	0	0	0	0	0	0	0	0	0	0	0	0	0	0	0	0	0	0	0	0	0	0	0	0	0
0	0	0	0	0	0	0	0	0	0	0	0	0	0	0	0	0	0	0	0	0	0	0	0	0	0	0	0	0	0	0
0	0	0	0	0	0	0	0	0	0	0	0	0	0	0	0	0	0	0	0	0	0	0	0	0	0	0	0	0	0	0
0	0	0	0	0	0	0	0	0	0	0	0	0	0	0	0	0	0	0	0	0	0	0	0	0	0	0	0	0	0	0
0	0	0	0	0	0	0	0	0	0	0	0	0	0	0	0	0	0	0	0	0	0	0	0	0	0	0	0	0	0	0
0	0	0	0	0	0	0	0	0	0	0	0	0	0	0	0	0	0	0	0	0	0	0	0	0	0	0	0	0	0	0
0	0	0	0	0	0	0	0	0	0	0	0	0	0	0	0	0	0	0	0	0	0	0	0	0	0	0	0	0	0	0
0	0	0	0	0	0	0	0	0	0	0	0	0	0	0	0	0	0	0	0	0	0	0	0	0	0	0	0	0	0	0
0	0	0	0	0	0	0	0	0	0	0	0	0	0	0	0	0	0	0	0	0	0	0	0	0	0	0	0	0	0	0
0	0	0	0	0	0	0	0	0	0	0	0	0	0	0	0	0	0	0	0	0	0	0	0	0	0	0	0	0	0	0
0	0	0	0	0	0	0	0	0	0	0	0	0	0	0	0	0	0	0	0	0	0	0	0	0	0	0	0	0	0	0
0	0	0	0	0	0	0	0	0	0	0	0	0	0	0	0	0	0	0	0	0	0	0	0	0	0	0	0	0	0	0
0	0	0	0	0	0	0	0	0	0	0	0	0	0	0	0	0	0	0	0	0	0	0	0	0	0	0	0	0	0	0
0	0	0	0	0	0	0	0	0	0	0	0	0	0	0	0	0	0	0	0	0	0	0	0	0	0	0	0	0	0	0
0	0	0	0	0	0	0	0	0	0	0	0	0	0	0	0	0	0	0	0	0	0	0	0	0	0	0	0	0	0	0
0	0	0	0	0	0	0	0	0	0	0	0	0	0	0	0	0	0	0	0	0	0	0	0	0	0	0	0	0	0	0
0	0	0	0	0	0	0	0	0	0	0	0	0	0	0	0	0	0	0	0	0	0	0	0	0	0	0	0	0	0	0
0	0	0	0	0	0	0	0	0	0	0	0	0	0	0	0	0	0	0	0	0	0	0	0	0	0	0	0	0	0	0
0	0	0	0	0	0	0	0	0	0	0	0	0	0	0	0	0	0	0	0	0	0	0	0	0	0	0	0	0	0	0
0	0	0	0	0	0	0	0	0	0	0	0	0	0	0	0	0	0	0	0	0	0	0	0	0	0	0	0	0	0	0
0	0	0	0	0	0	0	0	0	0	0	0	0	0	0	0	0	0	0	0	0	0	0	0	0	0	0	0	0	0	0
0	0	0	0	0	0	0	0	0	0	0	0	0	0	0	0	0	0	0	0	0	0	0	0	0	0	0	0	0	0	0
0	0	0	0	0	0	0	0	0	0	0	0	0	0	0	0	0	0	0	0	0	0	0	0	0	0	0	0	0	0	0
0	0	0	0	0	0	0	0	0	0	0	0	0	0	0	0	0	0	0	0	0	0	0	0	0	0	0	0	0	0	0
0	0	0	0	0	0	0	0	0	0	0	0	0	0	0	0	0	0	0	0	0	0	0	0	0	0	0	0	0	0	0
0	0	0	0	0	0	0	0	0	0	0	0	0	0	0	0	0	0	0	0	0	0	0	0	0	0	0	0	0	0	0
0	0	0	0	0	0	0	0	0	0	0	0	0	0	0	0	0	0	0	0	0	0	0	0	0	0	0	0	0	0	0
0	0	0	0	0	0	0	0	0	0	0	0	0	0	0	0	0	0	0	0	0	0	0	0	0	0	0	0	0	0	0
0	0	0	0	0	0	0	0	0	0	0	0	0	0	0	0	0	0	0	0	0	0	0	0	0	0	0	0	0	0	0
0	0	0	0	0	0	0	0	0	0	0	0	0	0	0	0	0	0	0	0	0	0	0	0	0	0	0	0	0	0	0
0	0	0	0	0	0	0	0	0	0	0	0	0	0	0	0	0	0	0	0	0	0	0	0	0	0	0	0	0	0	0
0	0	0	0	0	0	0	0	0	0	0	0	0	0	0	0	0	0	0	0	0	0	0	0	0	0	0	0	0	0	0
0	0	0	0	0	0	0	0	0	0	0	0	0	0	0	0	0	0	0	0	0	0	0	0	0	0	0	0	0	0	0
0	0	0	0	0	0	0	0	0	0	0	0	0	0	0	0	0	0	0	0	0	0	0	0	0	0	0	0	0	0	0
0	0	0	0	0	0	0	0	0	0	0	0	0	0	0	0	0	0	0	0	0	0	0	0	0	0	0	0	0	0	0
0	0	0	0	0	0	0	0	0	0	0	0	0	0	0	0	0	0	0	0	0	0	0	0	0	0	0	0	0	0	0
0	0	0	0	0	0	0	0	0	0	0	0	0	0	0	0	0	0	0	0	0	0	0	0	0	0	0	0	0	0	0
0	0	0	0	0	0	0	0	0	0	0	0	0	0	0	0	0	0	0	0	0	0	0	0	0	0	0	0	0	0	0
0	0	0	0	0	0	0	0	0	0	0	0	0	0	0	0	0	0	0	0	0	0	0	0	0	0	0	0	0	0	0
0	0	0	0	0	0	0	0	0	0	0	0	0	0	0	0	0	0	0	0	0	0	0	0	0	0	0	0	0	0	0
0	0	0	0	0	0	0	0	0	0	0	0	0	0	0	0	0	0	0	0	0	0	0	0	0	0	0	0	0	0	0
0	0	0	0	0	0	0	0	0	0	0	0	0	0	0	0	0	0	0	0	0	0	0	0	0	0	0	0	0	0	0
0	0	0	0	0	0	0	0	0	0	0	0	0	0	0	0	0	0	0	0	0	0	0	0	0	0	0	0	0	0	0
0	0	0	0	0	0	0	0	0	0	0	0	0	0	0	0	0	0	0	0	0	0	0	0	0	0	0	0	0	0	0
0	0	0	0	0	0	0	0	0	0	0	0	0	0	0	0	0	0	0	0	0	0	0	0	0	0	0	0	0	0	0
0	0	0	0	0	0	0	0	0	0	0	0	0	0	0	0	0	0	0	0	0	0	0	0	0	0	0	0	0	0	0
0	0	0	0	0	0	0	0	0	0	0	0	0	0	0	0	0	0	0	0	0	0	0	0	0	0	0	0	0	0	0
0	0	0	0	0	0	0	0	0	0	0	0	0	0	0	0	0	0	0	0	0	0	0	0	0	0	0	0	0	0	0
0	0	0	0	0	0	0	0	0	0	0	0	0	0	0	0	0	0	0	0	0	0	0	0	0	0	0	0	0	0	0
0	0	0	0	0	0	0	0	0	0	0	0	0	0	0	0	0	0	0	0	0	0	0	0	0	0	0	0	0	0	0
0	0	0	0	0	0	0	0	0	0	0	0	0	0	0	0	0	0	0	0	0	0	0	0	0	0	0	0	0	0	0
0	0	0	0	0	0	0	0	0	0	0	0	0	0	0	0	0	0	0	0	0	0	0	0	0	0	0	0	0	0	0
0	0	0	0	0	0	0	0	0	0	0	0	0	0	0	0	0	0	0	0	0	0	0	0	0	0	0	0	0	0	0
0	0	0	0	0	0	0	0	0	0	0	0	0	0	0	0	0	0	0	0	0	0	0	0	0	0	0	0	0	0	0
0	0	0	0	0	0	0	0	0	0	0	0	0	0	0	0	0	0	0	0	0	0	0	0	0	0	0	0	0	0	0
0	0	0	0	0	0	0	0	0	0	0	0	0	0	0	0	0	0	0	0	0	0	0	0	0	0	0	0	0	0	0
0	0	0	0	0	0	0	0	0	0	0	0	0	0	0	0	0	0	0	0	0	0	0	0	0	0	0	0	0	0	0
0	0	0	0	0	0	0	0	0	0	0	0	0	0	0	0	0	0	0	0	0	0	0	0	0	0	0	0	0	0	0
0	0	0	0	0	0	0	0	0	0	0	0	0	0	0	0	0	0	0	0	0	0	0	0	0	0	0	0	0	0	0
0	0	0	0	0	0	0	0	0	0	0	0	0	0	0	0	0	0	0	0	0	0	0	0	0	0	0	0	0	0	0
0	0	0	0	0	0	0	0	0	0	0	0	0	0	0	0	0	0	0	0	0	0	0	0	0	0	0	0	0	0	0
0	0	0	0	0	0	0	0	0	0	0	0	0	0	0	0	0	0	0	0	0	0	0	0	0	0	0	0	0	0	0
0	0	0	0	0	0	0	0	0	0	0	0	0	0	0	0	0	0	0	0	0	0	0	0	0	0	0	0	0	0	0
0	0	0	0	0	0	0	0	0	0	0	0	0	0	0	0	0	0	0	0	0	0	0	0	0	0	0	0	0	0	0
0	0	0	0	0	0	0	0	0	0	0	0	0	0	0	0	0	0	0	0	0	0	0	0	0	0	0	0	0	0	0
0	0	0	0	0	0	0	0	0	0	0	0	0	0	0	0	0	0	0	0	0	0	0	0	0	0	0	0	0	0	0
0	0	0	0	0	0	0	0	0	0	0	0	0	0	0	0	0	0	0	0	0	0	0	0	0	0	0	0	0	0	0
0	0	0	0	0	0	0	0	0	0	0	0	0	0	0	0	0	0	0	0	0	0	0	0	0	0	0	0	0	0	0
0	0	0	0	0	0	0	0	0	0	0	0	0	0	0	0	0	0	0	0	0	0	0	0	0	0	0	0	0	0	0
0	0	0	0	0	0	0	0	0	0	0	0	0	0	0	0	0	0	0	0	0	0	0	0	0	0	0	0	0	0	0
0	0	0	0	0	0	0	0	0	0	0	0	0	0	0	0	0	0	0	0	0	0	0	0	0	0	0	0	0	0	0
0	0	0	0	0	0	0	0	0	0	0	0	0	0	0	0	0	0	0	0	0	0	0	0	0	0	0	0	0	0	0
0	0	0	0	0	0	0	0	0	0	0	0	0	0	0	0	0	0	0	0	0	0	0	0	0	0	0	0	0	0	0
0	0	0	0	0	0	0	0	0	0	0	0	0	0	0	0	0	0	0	0	0	0	0	0	0	0	0	0	0	0	0
0	0	0	0	0	0	0	0	0	0	0	0	0	0	0	0	0	0	0	0	0	0	0	0	0	0	0	0	0	0	0
0	0	0	0	0	0	0	0	0	0	0	0	0	0	0	0	0	0	0	0	0	0	0	0	0	0	0	0	0	0	0
0	0	0	0	0	0	0	0	0	0	0	0	0	0	0	0	0	0	0	0	0	0	0	0	0	0	0	0	0	0	0
0	0	0	0	0	0	0	0	0	0	0	0	0	0	0	0	0	0	0	0	0	0	0	0	0	0	0	0	0	0	0
0	0	0	0	0	0	0	0	0	0	0	0	0	0	0	0	0	0	0	0	0	0	0	0	0	0	0	0	0	0	0
0	0	0	0	0	0	0	0	0	0	0	0	0	0	0	0	0	0	0	0	0	0	0	0	0	0	0	0	0	0	0
0	0	0	0	0	0	0	0	0	0	0	0	0	0	0	0	0	0	0	0	0	0	0	0	0	0	0	0	0	0	0
0	0	0	0	0	0	0	0	0	0	0	0	0	0	0	0	0	0	0	0	0	0	0	0	0	0	0	0	0	0	0
0	0	0	0	0	0	0	0	0	0	0	0	0	0	0	0	0	0	0	0	0	0	0	0	0	0	0	0	0	0	0
0	0	0	0	0	0	0	0	0	0	0	0	0	0	0	0	0	0	0	0	0	0	0	0	0	0	0	0	0	0	0
0	0	0	0	0	0	0	0	0	0	0	0	0	0	0	0	0	0	0	0	0	0	0	0	0	0	0	0	0	0	0
0	0	0	0	0	0	0	0	0	0	0	0	0	0	0	0	0	0	0	0	0	0	0	0	0	0	0	0	0	0	0
0	0	0	0	0	0	0	0	0	0	0	0	0	0	0	0	0	0	0	0	0	0	0	0	0	0	0	0	0	0	0
0	0	0	0	0	0	0	0	0	0	0	0	0	0	0	0	0	0	0	0	0	0	0	0	0	0	0	0	0	0	0
0	0	0	0	0	0	0	0	0	0	0	0	0	0	0	0	0	0	0	0	0	0	0	0	0	0	0	0	0	0	0
0	0	0	0	0	0	0	0	0	0	0	0	0	0	0	0	0	0	0	0	0	0	0	0	0	0	0	0	0	0	0
0	0	0	0	0	0	0	0	0	0	0	0	0	0	0	0	0	0	0	0	0	0	0	0	0	0	0	0	0	0	0
0	0	0	0	0	0	0	0	0	0	0	0	0	0	0	0	0	0	0	0	0	0	0	0	0	0	0	0	0	0	0
0	0	0	0	0	0	0	0	0	0	0	0	0	0	0	0	0	0	0	0	0	0	0	0	0	0	0	0	0	0	0
0	0	0	0	0	0	0	0	0	0	0	0	0	0	0	0	0	0	0	0	0	0	0	0	0	0	0	0	0	0	0
0	0	0	0	0	0	0	0	0	0	0	0	0	0	0	0	0	0	0	0	0	0	0	0	0	0	0	0	0	0	0
0	0	0	0	0	0	0	0	0	0	0	0	0	0	0	0	0	0	0	0	0	0	0	0	0	0	0	0	0	0	0
0	0	0	0	0	0	0	0	0	0	0	0	0	0	0	0	0	0	0	0	0	0	0	0	0	0	0	0	0	0	0
0	0	0	0	0	0	0	0	0	0	0	0	0	0	0	0	0	0	0	0	0	0	0	0	0	0	0	0	0	0	0
0	0	0	0	0	0	0	0	0	0	0	0	0	0	0	0	0	0	0	0	0	0	0	0	0	0	0	0	0	0	0
0	0	0	0	0	0	0	0	0	0	0	0	0	0	0	0	0	0	0	0	0	0	0	0	0	0	0	0	0	0	0
0	0	0	0	0	0	0	0	0	0	0	0	0	0	0	0	0	0	0	0	0	0	0	0	0	0	0	0	0	0	0
0	0	0	0	0	0	0	0	0	0	0	0	0	0	0	0	0	0	0	0	0	0	0	0	0	0	0	0	0	0	0
0	0	0	0	0	0	0	0	0	0	0	0	0	0	0	0	0	0	0	0	0	0	0	0	0	0	0	0	0	0	0
0	0	0	0	0	0	0	0	0	0	0	0	0	0	0	0	0	0	0	0	0	0	0	0	0	0	0	0	0	0	0
0	0	0	0	0	0	0	0	0	0	0	0	0	0	0	0	0	0	0	0	0	0	0	0	0	0	0	0	0	0	0
0	0	0	0	0	0	0	0	0	0	0	0	0	0	0	0	0	0	0	0	0	0	0	0	0	0	0	0	0	0	0
0	0	0	0	0	0	0	0	0	0	0	0	0	0	0	0	0	0	0	0	0	0	0	0	0	0	0	0	0	0	0
0	0	0	0	0	0	0	0	0	0	0	0	0	0	0	0	0	0	0	0	0	0	0	0	0	0	0	0	0	0	0
0	0	0	0	0	0	0	0	0	0	0	0	0	0	0	0	0	0	0	0	0	0	0	0	0	0	0	0	0	0	0
0	0	0	0	0	0	0	0	0	0	0	0	0	0	0	0	0	0	0	0	0	0	0	0	0	0	0	0	0	0	0
0	0	0	0	0	0	0	0	0	0	0	0	0	0	0	0	0	0	0	0	0	0	0	0	0	0	0	0	0	0	0
0	0	0	0	0	0	0	0	0	0	0	0	0	0	0	0	0	0	0	0	0	0	0	0	0	0	0	0	0	0	0
0	0	0	0	0	0	0	0	0	0	0	0	0	0	0	0	0	0	0	0	0	0	0	0	0	0	0	0	0	0	0
0	0	0	0	0	0	0	0	0	0	0	0	0	0	0	0	0	0	0	0	0	0	0	0	0	0	0	0	0	0	0
0	0	0	0	0	0	0	0	0	0	0	0	0	0	0	0	0	0	0	0	0	0	0	0	0	0	0	0	0	0	0
0	0	0	0	0	0	0	0	0	0	0	0	0	0	0	0	0	0	0	0	0	0	0	0	0	0	0	0	0	0	0
0	0	0	0	0	0	0	0	0	0	0	0	0	0	0	0	0	0	0	0	0	0	0	0	0	0	0	0	0	0	0
0	0	0	0	0	0	0	0	0	0	0	0	0	0	0	0	0	0	0	0	0	0	0	0	0	0	0	0	0	0	0
0	0	0	0	0	0	0	0	0	0	0	0	0	0	0	0	0	0	0	0	0	0	0	0	0	0	0	0	0	0	0
0	0	0	0	0	0	0	0	0	0	0	0	0	0	0	0	0	0	0	0	0	0	0	0	0	0	0	0	0	0	0
0	0	0	0	0	0	0	0	0	0	0	0	0	0	0	0	0	0	0	0	0	0	0	0	0	0	0	0	0	0	0
0	0	0	0	0	0	0	0	0	0	0	0	0	0	0	0	0	0	0	0	0	0	0	0	0	0	0	0	0	0	0
0	0	0	0	0	0	0	0	0	0	0	0	0	0	0	0	0	0	0	0	0	0	0	0	0	0	0	0	0	0	0
0	0	0	0	0	0	0	0	0	0	0	0	0	0	0	0	0	0	0	0	0	0	0	0	0	0	0	0	0	0	0
0	0	0	0	0	0	0	0	0	0	0	0	0	0	0	0	0	0	0	0	0	0	0	0	0	0	0	0	0	0	0
0	0	0	0	0	0	0	0	0	0	0	0	0	0	0	0	0	0	0	0	0	0	0	0	0	0	0	0	0	0	0
0	0	0	0	0	0	0	0	0	0	0	0	0	0	0	0	0	0	0	0	0	0	0	0	0	0	0	0	0	0	0
0	0	0	0	0	0	0	0	0	0	0	0	0	0	0	0	0	0	0	0	0	0	0	0	0	0	0	0	0	0	0
0	0	0	0	0	0	0	0	0	0	0	0	0	0	0	0	0	0	0	0	0	0	0	0	0	0	0	0	0	0	0
0	0	0	0	0	0	0	0	0	0	0	0	0	0	0	0	0	0	0	0	0	0	0	0	0	0	0	0	0	0	0
0	0	0	0	0	0	0	0	0	0	0	0	0	0	0	0	0	0	0	0	0	0	0	0	0	0	0	0	0	0	0
0	0	0	0	0	0	0	0	0	0	0	0	0	0	0	0	0	0	0	0	0	0	0	0	0	0	0	0	0	0	0
0	0	0	0	0	0	0	0	0	0	0	0	0	0	0	0	0	0	0	0	0	0	0	0	0	0	0	0	0	0	0
0	0	0	0	0	0	0	0	0	0	0	0	0	0	0	0	0	0	0	0	0	0	0	0	0	0	0	0	0	0	0
0	0	0	0	0	0	0	0	0	0	0	0	0	0	0	0	0	0	0	0	0	0	0	0	0	0	0	0	0	0	0
0	0	0	0	0	0	0	0	0	0	0	0	0	0	0	0	0	0	0	0	0	0	0	0	0	0	0	0	0	0	0
0	0	0	0	0	0	0	0	0	0	0	0	0	0	0	0	0	0	0	0	0	0	0	0	0	0	0	0	0	0	0
0	0	0	0	0	0	0	0	0	0	0	0	0	0	0	0	0	0	0	0	0	0	0	0	0	0	0	0	0	0	0
0	0	0	0	0	0	0	0	0	0	0	0	0	0	0	0	0	0	0	0	0	0	0	0	0	0	0	0	0	0	0
0	0	0	0	0	0	0	0	0	0	0	0	0	0	0	0	0	0	0	0	0	0	0	0	0	0	0	0	0	0	0
0	0	0	0	0	0	0	0	0	0	0	0	0	0	0	0	0	0	0	0	0	0	0	0	0	0	0	0	0	0	0
0	0	0	0	0	0	0	0	0	0	0	0	0	0	0	0	0	0	0	0	0	0	0	0	0	0	0	0	0	0	0
0	0	0	0	0	0	0	0	0	0	0	0	0	0	0	0	0	0	0	0	0	0	0	0	0	0	0	0	0	0	0
0	0	0	0	0	0	0	0	0	0	0	0	0	0	0	0	0	0	0	0	0	0	0	0	0	0	0	0	0	0	0
0	0	0	0	0	0	0	0	0	0	0	0	0	0	0	0	0	0	0	0	0	0	0	0	0	0	0	0	0	0	0
0	0	0	0	0	0	0	0	0	0	0	0	0	0	0	0	0	0	0	0	0	0	0	0	0	0	0	0	0	0	0
0	0	0	0	0	0	0	0	0	0	0	0	0	0	0	0	0	0	0	0	0	0	0	0	0	0	0	0	0	0	0
0	0	0	0	0	0	0	0	0	0	0	0	0	0	0	0	0	0	0	0	0	0	0	0	0	0	0	0	0	0	0
0	0	0	0	0	0	0	0	0	0	0	0	0	0	0	0	0	0	0	0	0	0	0	0	0	0	0	0	0	0	0
0	0	0	0	0	0	0	0	0	0	0	0	0	0	0	0	0	0	0	0	0	0	0	0	0	0	0	0	0	0	0
0	0	0	0	0	0	0	0	0	0	0	0	0	0	0	0	0	0	0	0	0	0	0	0	0	0	0	0	0	0	0
0	0	0	0	0	0	0	0	0	0	0	0	0	0	0	0	0	0	0	0	0	0	0	0	0	0	0	0	0	0	0
0	0	0	0	0	0	0	0	0	0	0	0	0	0	0	0	0	0	0	0	0	0	0	0	0	0	0	0	0	0	0
0	0	0	0	0	0	0	0	0	0	0	0	0	0	0	0	0	0	0	0	0	0	0	0	0	0	0	0	0	0	0
0	0	0	0	0	0	0	0	0	0	0	0	0	0	0	0	0	0	0	0	0	0	0	0	0	0	0	0	0	0	0
0	0	0	0	0	0	0	0	0	0	0	0	0	0	0	0	0	0	0	0	0	0	0	0	0	0	0	0	0	0	0
0	0	0	0	0	0	0	0	0	0	0	0	0	0	0	0	0	0	0	0	0	0	0	0	0	0	0	0	0	0	0
0	0	0	0	0	0	0	0	0	0	0	0	0	0	0	0	0	0	0	0	0	0	0	0	0	0	0	0	0	0	0
0	0	0	0	0	0	0	0	0	0	0	0	0	0	0	0	0	0	0	0	0	0	0	0	0	0	0	0	0	0	0
0	0	0	0	0	0	0	0	0	0	0	0	0	0	0	0	0	0	0	0	0	0	0	0	0	0	0	0	0	0	0
0	0	0	0	0	0	0	0	0	0	0	0	0	0	0	0	0	0	0	0	0	0	0	0	0	0	0	0	0	0	0
0	0	0	0	0	0	0	0	0	0	0	0	0	0	0	0	0	0	0	0	0	0	0	0	0	0	0	0	0	0	0
0	0	0	0	0	0	0	0	0	0	0	0	0	0	0	0	0	0	0	0	0	0	0	0	0	0	0	0	0	0	0
0	0	0	0	0	0	0	0	0	0	0	0	0	0	0	0	0	0	0	0	0	0	0	0	0	0	0	0	0	0	0
0	0	0	0	0	0	0	0	0	0	0	0	0	0	0	0	0	0	0	0	0	0	0	0	0	0	0	0	0	0	0
0	0	0	0	0	0	0	0	0	0	0	0	0	0	0	0	0	0	0	0	0	0	0	0	0	0	0	0	0	0	0
0	0	0	0	0	0	0	0	0	0	0	0	0	0	0	0	0	0	0	0	0	0	0	0	0	0	0	0	0	0	0
0	0	0	0	0	0	0	0	0	0	0	0	0	0	0	0	0	0	0	0	0	0	0	0	0	0	0	0	0	0	0
0	0	0	0	0	0	0	0	0	0	0	0	0	0	0	0	0	0	0	0	0	0	0	0	0	0	0	0	0	0	0
0	0	0	0	0	0	0	0	0	0	0	0	0	0	0	0	0	0	0	0	0	0	0	0	0	0	0	0	0	0	0
0	0	0	0	0	0	0	0	0	0	0	0	0	0	0	0	0	0	0	0	0	0	0	0	0	0	0	0	0	0	0
0	0	0	0	0	0	0	0	0	0	0	0	0	0	0	0	0	0	0	0	0	0	0	0	0	0	0	0	0	0	0
0	0	0	0	0	0	0	0	0	0	0	0	0	0	0	0	0	0	0	0	0	0	0	0	0	0	0	0	0	0	0
0	0	0	0	0	0	0	0	0	0	0	0	0	0	0	0	0	0	0	0	0	0	0	0	0	0	0	0	0	0	0
0	0	0	0	0	0	0	0	0	0	0	0	0	0	0	0	0	0	0	0	0	0	0	0	0	0	0	0	0	0	0
0	0	0	0	0	0	0	0	0	0	0	0	0	0	0	0	0	0	0	0	0	0	0	0	0	0	0	0	0	0	0
0	0	0	0	0	0	0	0	0	0	0	0	0	0	0	0	0	0	0	0	0	0	0	0	0	0	0	0	0	0	0
0	0	0	0	0	0	0	0	0	0	0	0	0	0	0	0	0	0	0	0	0	0	0	0	0	0	0	0	0	0	0
0	0	0	0	0	0	0	0	0	0	0	0	0	0	0	0	0	0	0	0	0	0	0	0	0	0	0	0	0	0	0
0	0	0	0	0	0	0	0	0	0	0	0	0	0	0	0	0	0	0	0	0	0	0	0	0	0	0	0	0	0	0
0	0	0	0	0	0	0	0	0	0	0	0	0	0	0	0	0	0	0	0	0	0	0	0	0	0	0	0	0	0	0
0	0	0	0	0	0	0	0	0	0	0	0	0	0	0	0	0	0	0	0	0	0	0	0	0	0	0	0	0	0	0
0	0	0	0	0	0	0	0	0	0	0	0	0	0	0	0	0	0	0	0	0	0	0	0	0	0	0	0	0	0	0
0	0	0	0	0	0	0	0	0	0	0	0	0	0	0	0	0	0	0	0	0	0	0	0	0	0	0	0	0	0	0
0	0	0	0	0	0	0	0	0	0	0	0	0	0	0	0	0	0	0	0	0	0	0	0	0	0	0	0	0	0	0
0	0	0	0	0	0	0	0	0	0	0	0	0	0	0	0	0	0	0	0	0	0	0	0	0	0	0	0	0	0	0
0	0	0	0	0	0	0	0	0	0	0	0	0	0	0	0	0	0	0	0	0	0	0	0	0	0	0	0	0	0	0
0	0	0	0	0	0	0	0	0	0	0	0	0	0	0	0	0	0	0	0	0	0	0	0	0	0	0	0	0	0	0
0	0	0	0	0	0	0	0	0	0	0	0	0	0	0	0	0	0	0	0	0	0	0	0	0	0	0	0	0	0	0
0	0	0	0	0	0	0	0	0	0	0	0	0	0	0	0	0	0	0	0	0	0	0	0	0	0	0	0	0	0	0
0	0	0	0	0	0	0	0	0	0	0	0	0	0	0	0	0	0	0	0	0	0	0	0	0	0	0	0	0	0	0
0	0	0	0	0	0	0	0	0	0	0	0	0	0	0	0	0	0	0	0	0	0	0	0	0	0	0	0	0	0	0
0	0	0	0	0	0	0	0	0	0	0	0	0	0	0	0	0	0	0	0	0	0	0	0	0	0	0	0	0	0	0
0	0	0	0	0	0	0	0	0	0	0	0	0	0	0	0	0	0	0	0	0	0	0	0	0	0	0	0	0	0	0
0	0	0	0	0	0	0	0	0	0	0	0	0	0	0	0	0	0	0	0	0	0	0	0	0	0	0	0	0	0	0
0	0	0	0	0	0	0	0	0	0	0	0	0	0	0	0	0	0	0	0	0	0	0	0	0	0	0	0	0	0	0
0	0	0	0	0	0	0	0	0	0	0	0	0	0	0	0	0	0	0	0	0	0	0	0	0	0	0	0	0	0	0
0	0	0	0	0	0	0	0	0	0	0	0	0	0	0	0	0	0	0	0	0	0	0	0	0	0	0	0	0	0	0
0	0	0	0	0	0	0	0	0	0	0	0	0	0	0	0	0	0	0	0	0	0	0	0	0	0	0	0	0	0	0
0	0	0	0	0	0	0	0	0	0	0	0	0	0	0	0	0	0	0	0	0	0	0	0	0	0	0	0	0	0	0
0	0	0	0	0	0	0	0	0	0	0	0	0	0	0	0	0	0	0	0	0	0	0	0	0	0	0	0	0	0	0
0	0	0	0	0	0	0	0	0	0	0	0	0	0	0	0	0	0	0	0	0	0	0	0	0	0	0	0	0	0	0
0	0	0	0	0	0	0	0	0	0	0	0	0	0	0	0	0	0	0	0	0	0	0	0	0	0	0	0	0	0	0
0	0	0	0	0	0	0	0	0	0	0	0	0	0	0	0	0	0	0	0	0	0	0	0	0	0	0	0	0	0	0
0	0	0	0	0	0	0	0	0	0	0	0	0	0	0	0	0	0	0	0	0	0	0	0	0	0	0	0	0	0	0
0	0	0	0	0	0	0	0	0	0	0	0	0	0	0	0	0	0	0	0	0	0	0	0	0	0	0	0	0	0	0
0	0	0	0	0	0	0	0	0	0	0	0	0	0	0	0	0	0	0	0	0	0	0	0	0	0	0	0	0	0	0
0	0	0	0	0	0	0	0	0	0	0	0	0	0	0	0	0	0	0	0	0	0	0	0	0	0	0	0	0	0	0
0	0	0	0	0	0	0	0	0	0	0	0	0	0	0	0	0	0	0	0	0	0	0	0	0	0	0	0	0	0	0
0	0	0	0	0	0	0	0	0	0	0	0	0	0	0	0	0	0	0	0	0	0	0	0	0	0	0	0	0	0	0
0	0	0	0	0	0	0	0	0	0	0	0	0	0	0	0	0	0	0	0	0	0	0	0	0	0	0	0	0	0	0
0	0	0	0	0	0	0	0	0	0	0	0	0	0	0	0	0	0	0	0	0	0	0	0	0	0	0	0	0	0	0
0	0	0	0	0	0	0	0	0	0	0	0	0	0	0	0	0	0	0	0	0	0	0	0	0	0	0	0	0	0	0
0	0	0	0	0	0	0	0	0	0	0	0	0	0	0	0	0	0	0	0	0	0	0	0	0	0	0	0	0	0	0
0	0	0	0	0	0	0	0	0	0	0	0	0	0	0	0	0	0	0	0	0	0	0	0	0	0	0	0	0	0	0
0	0	0	0	0	0	0	0	0	0	0	0	0	0	0	0	0	0	0	0	0	0	0	0	0	0	0	0	0	0	0
0	0	0	0	0	0	0	0	0	0	0	0	0	0	0	0	0	0	0	0	0	0	0	0	0	0	0	0	0	0	0
0	0	0	0	0	0	0	0	0	0	0	0	0	0	0	0	0	0	0	0	0	0	0	0	0	0	0	0	0	0	0
0	0	0	0	0	0	0	0	0	0	0	0	0	0	0	0	0	0	0	0	0	0	0	0	0	0	0	0	0	0	0
0	0	0	0	0	0	0	0	0	0	0	0	0	0	0	0	0	0	0	0	0	0	0	0	0	0	0	0	0	0	0
0	0	0	0	0	0	0	0	0	0	0	0	0	0	0	0	0	0	0	0	0	0	0	0	0	0	0	0	0	0	0
0	0	0	0	0	0	0	0	0	0	0	0	0	0	0	0	0	0	0	0	0	0	0	0	0	0	0	0	0	0	0
0	0	0	0	0	0	0	0	0	0	0	0	0	0	0	0	0	0	0	0	0	0	0	0	0	0	0	0	0	0	0
0	0	0	0	0	0	0	0	0	0	0	0	0	0	0	0	0	0	0	0	0	0	0	0	0	0	0	0	0	0	0
0	0	0	0	0	0	0	0	0	0	0	0	0	0	0	0	0	0	0	0	0	0	0	0	0	0	0	0	0	0	0
0	0	0	0	0	0	0	0	0	0	0	0	0	0	0	0	0	0	0	0	0	0	0	0	0	0	0	0	0	0	0
0	0	0	0	0	0	0	0	0	0	0	0	0	0	0	0	0	0	0	0	0	0	0	0	0	0	0	0	0	0	0
0	0	0	0	0	0	0	0	0	0	0	0	0	0	0	0	0	0	0	0	0	0	0	0	0	0	0	0	0	0	0
0	0	0	0	0	0	0	0	0	0	0	0	0	0	0	0	0	0	0	0	0	0	0	0	0	0	0	0	0	0	0
0	0	0	0	0	0	0	0	0	0	0	0	0	0	0	0	0	0	0	0	0	0	0	0	0	0	0	0	0	0	0
0	0	0	0	0	0	0	0	0	0	0	0	0	0	0	0	0	0	0	0	0	0	0	0	0	0	0	0	0	0	0
0	0	0	0	0	0	0	0	0	0	0	0	0	0	0	0	0	0	0	0	0	0	0	0	0	0	0	0	0	0	0
0	0	0	0	0	0	0	0	0	0	0	0	0	0	0	0	0	0	0	0	0	0	0	0	0	0	0	0	0	0	0
0	0	0	0	0	0	0	0	0	0	0	0	0	0	0	0	0	0	0	0	0	0	0	0	0	0	0	0	0	0	0
0	0	0	0	0	0	0	0	0	0	0	0	0	0	0	0	0	0	0	0	0	0	0	0	0	0	0	0	0	0	0
0	0	0	0	0	0	0	0	0	0	0	0	0	0	0	0	0	0	0	0	0	0	0	0	0	0	0	0	0	0	0
0	0	0	0	0	0	0	0	0	0	0	0	0	0	0	0	0	0	0	0	0	0	0	0	0	0	0	0	0	0	0
0	0	0	0	0	0	0	0	0	0	0	0	0	0	0	0	0	0	0	0	0	0	0	0	0	0	0	0	0	0	0
0	0	0	0	0	0	0	0	0	0	0	0	0	0	0	0	0	0	0	0	0	0	0	0	0	0	0	0	0	0	0
0	0	0	0	0	0	0	0	0	0	0	0	0	0	0	0	0	0	0	0	0	0	0	0	0	0	0	0	0	0	0
0	0	0	0	0	0	0	0	0	0	0	0	0	0	0	0	0	0	0	0	0	0	0	0	0	0	0	0	0	0	0
0	0	0	0	0	0	0	0	0	0	0	0	0	0	0	0	0	0	0	0	0	0	0	0	0	0	0	0	0	0	0
0	0	0	0	0	0	0	0	0	0	0	0	0	0	0	0	0	0	0	0	0	0	0	0	0	0	0	0	0	0	0
0	0	0	0	0	0	0	0	0	0	0	0	0	0	0	0	0	0	0	0	0	0	0	0	0	0	0	0	0	0	0
0	0	0	0	0	0	0	0	0	0	0	0	0	0	0	0	0	0	0	0	0	0	0	0	0	0	0	0	0	0	0
0	0	0	0	0	0	0	0	0	0	0	0	0	0	0	0	0	0	0	0	0	0	0	0	0	0	0	0	0	0	0
0	0	0	0	0	0	0	0	0	0	0	0	0	0	0	0	0	0	0	0	0	0	0	0	0	0	0	0	0	0	0
0	0	0	0	0	0	0	0	0	0	0	0	0	0	0	0	0	0	0	0	0	0	0	0	0	0	0	0	0	0	0
0	0	0	0	0	0	0	0	0	0	0	0	0	0	0	0	0	0	0	0	0	0	0	0	0	0	0	0	0	0	0
0	0	0	0	0	0	0	0	0	0	0	0	0	0	0	0	0	0	0	0	0	0	0	0	0	0	0	0	0	0	0
0	0	0	0	0	0	0	0	0	0	0	0	0	0	0	0	0	0	0	0	0	0	0	0	0	0	0	0	0	0	0
0	0	0	0	0	0	0	0	0	0	0	0	0	0	0	0	0	0	0	0	0	0	0	0	0	0	0	0	0	0	0
0	0	0	0	0	0	0	0	0	0	0	0	0	0	0	0	0	0	0	0	0	0	0	0	0	0	0	0	0	0	0
0	0	0	0	0	0	0	0	0	0	0	0	0	0	0	0	0	0	0	0	0	0	0	0	0	0	0	0	0	0	0
0	0	0	0	0	0	0	0	0	0	0	0	0	0	0	0	0	0	0	0	0	0	0	0	0	0	0	0	0	0	0
0	0	0	0	0	0	0	0	0	0	0	0	0	0	0	0	0	0	0	0	0	0	0	0	0	0	0	0	0	0	0
0	0	0	0	0	0	0	0	0	0	0	0	0	0	0	0	0	0	0	0	0	0	0	0	0	0	0	0	0	0	0
0	0	0	0	0	0	0	0	0	0	0	0	0	0	0	0	0	0	0	0	0	0	0	0	0	0	0	0	0	0	0
0	0	0	0	0	0	0	0	0	0	0	0	0	0	0	0	0	0	0	0	0	0	0	0	0	0	0	0	0	0	0
0	0	0	0	0	0	0	0	0	0	0	0	0	0	0	0	0	0	0	0	0	0	0	0	0	0	0	0	0	0	0
0	0	0	0	0	0	0	0	0	0	0	0	0	0	0	0	0	0	0	0	0	0	0	0	0	0	0	0	0	0	0
0	0	0	0	0	0	0	0	0	0	0	0	0	0	0	0	0	0	0	0	0	0	0	0	0	0	0	0	0	0	0
0	0	0	0	0	0	0	0	0	0	0	0	0	0	0	0	0	0	0	0	0	0	0	0	0	0	0	0	0	0	0
0	0	0	0	0	0	0	0	0	0	0	0	0	0	0	0	0	0	0	0	0	0	0	0	0	0	0	0	0	0	0
0	0	0	0	0	0	0	0	0	0	0	0	0	0	0	0	0	0	0	0	0	0	0	0	0	0	0	0	0	0	0
0	0	0	0	0	0	0	0	0	0	0	0	0	0	0	0	0	0	0	0	0	0	0	0	0	0	0	0	0	0	0
0	0	0	0	0	0	0	0	0	0	0	0	0	0	0	0	0	0	0	0	0	0	0	0	0	0	0	0	0	0	0
0	0	0	0	0	0	0	0	0	0	0	0	0	0	0	0	0	0	0	0	0	0	0	0	0	0	0	0	0	0	0
0	0	0	0	0	0	0	0	0	0	0	0	0	0	0	0	0	0	0	0	0	0	0	0	0	0	0	0	0	0	0
0	0	0	0	0	0	0	0	0	0	0	0	0	0	0	0	0	0	0	0	0	0	0	0	0	0	0	0	0	0	0
0	0	0	0	0	0	0	0	0	0	0	0	0	0	0	0	0	0	0	0	0	0	0	0	0	0	0	0	0	0	0
0	0	0	0	0	0	0	0	0	0	0	0	0	0	0	0	0	0	0	0	0	0	0	0	0	0	0	0	0	0	0
0	0	0	0	0	0	0	0	0	0	0	0	0	0	0	0	0	0	0	0	0	0	0	0	0	0	0	0	0	0	0
0	0	0	0	0	0	0	0	0	0	0	0	0	0	0	0	0	0	0	0	0	0	0	0	0	0	0	0	0	0	0
0	0	0	0	0	0	0	0	0	0	0	0	0	0	0	0	0	0	0	0	0	0	0	0	0	0	0	0	0	0	0
0	0	0	0	0	0	0	0	0	0	0	0	0	0	0	0	0	0	0	0	0	0	0	0	0	0	0	0	0	0	0
0	0	0	0	0	0	0	0	0	0	0	0	0	0	0	0	0	0	0	0	0	0	0	0	0	0	0	0	0	0	0
0	0	0	0	0	0	0	0	0	0	0	0	0	0	0	0	0	0	0	0	0	0	0	0	0	0	0	0	0	0	0
0	0	0	0	0	0	0	0	0	0	0	0	0	0	0	0	0	0	0	0	0	0	0	0	0	0	0	0	0	0	0
0	0	0	0	0	0	0	0	0	0	0	0	0	0	0	0	0	0	0	0	0	0	0	0	0	0	0	0	0	0	0
0	0	0	0	0	0	0	0	0	0	0	0	0	0	0	0	0	0	0	0	0	0	0	0	0	0	0	0	0	0	0
0	0	0	0	0	0	0	0	0	0	0	0	0	0	0	0	0	0	0	0	0	0	0	0	0	0	0	0	0	0	0
0	0	0	0	0	0	0	0	0	0	0	0	0	0	0	0	0	0	0	0	0	0	0	0	0	0	0	0	0	0	0
0	0	0	0	0	0	0	0	0	0	0	0	0	0	0	0	0	0	0	0	0	0	0	0	0	0	0	0	0	0	0
0	0	0	0	0	0	0	0	0	0	0	0	0	0	0	0	0	0	0	0	0	0	0	0	0	0	0	0	0	0	0
0	0	0	0	0	0	0	0	0	0	0	0	0	0	0	0	0	0	0	0	0	0	0	0	0	0	0	0	0	0	0
0	0	0	0	0	0	0	0	0	0	0	0	0	0	0	0	0	0	0	0	0	0	0	0	0	0	0	0	0	0	0
0	0	0	0	0	0	0	0	0	0	0	0	0	0	0	0	0	0	0	0	0	0	0	0	0	0	0	0	0	0	0
0	0	0	0	0	0	0	0	0	0	0	0	0	0	0	0	0	0	0	0	0	0	0	0	0	0	0	0	0	0	0
0	0	0	0	0	0	0	0	0	0	0	0	0	0	0	0	0	0	0	0	0	0	0	0	0	0	0	0	0	0	0
0	0	0	0	0	0	0	0	0	0	0	0	0	0	0	0	0	0	0	0	0	0	0	0	0	0	0	0	0	0	0
0	0	0	0	0	0	0	0	0	0	0	0	0	0	0	0	0	0	0	0	0	0	0	0	0	0	0	0	0	0	0
0	0	0	0	0	0	0	0	0	0	0	0	0	0	0	0	0	0	0	0	0	0	0	0	0	0	0	0	0	0	0
0	0	0	0	0	0	0	0	0	0	0	0	0	0	0	0	0	0	0	0	0	0	0	0	0	0	0	0	0	0	0
0	0	0	0	0	0	0	0	0	0	0	0	0	0	0	0	0	0	0	0	0	0	0	0	0	0	0	0	0	0	0
[truncated: 1,000 more rows]
