# Supplementary material for: A modified shuffled frog leaping algorithm with inertia weight
Source: Sci Rep. 2024 Feb 20;14:4146. doi: 10.1038/s41598-024-51306-1 (PMC11224354; doi:10.1038/s41598-024-51306-1)
Supplement: Supplementary file 1 — Supplementary Information. [file 41598_2024_51306_MOESM1_ESM.zip › data/F2/MSFLA_L_25.xls]

## Sheet: Sheet1
0.070718	0.078284	-0.130656	-0.0592263	-0.665848	-0.124949	0.266659	0.595297	-0.219087	0.161517	0.0534571	-0.130385	-0.331395	-0.0105228	0.276406	0.150939	-0.345732	-0.340734	0.478473	0.034065	-0.124159	0.00829799	0.0537849	0.064516	-0.205212	0.00988746	-0.646186	0.128922	0.0908231	0.0804035	5.93654
0.00753887	-0.00334543	0.00406952	-0.00251714	0.00217187	-0.0101867	-0.0147937	-0.0101229	-0.0765614	-0.00432737	-0.00147054	-0.0072292	-0.00603549	-0.0147033	0.0132498	-0.0118442	-0.0346634	0.00997553	0.000822365	-0.0279141	-0.0238717	0.0280499	0.00499406	0.00910695	0.0334613	0.00192741	0.0027408	-0.0447523	-0.0120967	0.000510427	0.425054
-5.36788e-05	-0.00216362	-0.00346951	-0.00120414	-0.000602385	-0.00173463	-0.000808571	-0.00158815	0.00106694	-0.00114915	-0.000504756	-0.000839044	0.000231009	0.000466154	-0.000756881	0.000632186	0.0121594	0.00022674	0.00209815	0.000663831	0.000760633	-0.000927171	-0.000616838	-0.00137241	0.000933302	-0.00121209	0.00112847	-0.00802885	0.00065421	-0.00025527	0.0483081
-0.000132337	-7.26886e-05	2.63078e-05	-0.000195646	0.000106599	-0.000120634	0.000359976	0.000632788	-2.96969e-05	8.69708e-05	-0.000215956	-0.000217554	6.33329e-05	-0.000250393	-0.000297308	-3.3436e-06	0.000223908	0.000176392	7.74194e-05	-0.00020189	0.000216409	-0.000395129	-1.4796e-05	-0.00021175	-4.57047e-05	0.00019071	-9.25715e-05	-9.94378e-05	2.74021e-06	0.000164213	0.0049246
-2.16484e-05	-1.6635e-06	-3.41995e-06	-4.30071e-08	-7.30604e-07	-3.44217e-07	2.16682e-05	-1.04574e-05	5.22202e-05	3.66925e-05	-1.6208e-05	7.16155e-06	8.99261e-06	1.51974e-05	6.75177e-06	1.40455e-05	4.03041e-06	-3.73503e-06	-1.3715e-06	2.26947e-05	-1.03383e-05	-9.61881e-06	1.92457e-05	-1.18065e-05	-2.41376e-06	-2.73118e-06	-8.80153e-07	-1.50883e-05	6.27573e-06	3.60234e-05	0.000363498
7.00655e-07	-3.73461e-06	3.00529e-08	-2.20931e-07	8.2968e-07	2.59311e-07	3.12483e-07	-1.33855e-06	-2.03403e-07	-1.71908e-06	7.35093e-08	-3.04262e-07	3.17912e-06	-4.82161e-07	-3.68075e-07	2.07187e-06	8.76931e-07	1.06887e-07	2.43009e-07	7.25188e-07	-2.36072e-07	1.73621e-06	1.24078e-06	-3.25286e-06	-1.58895e-06	-7.48258e-07	1.25374e-06	-6.33953e-08	1.08269e-06	-1.34223e-06	3.03249e-05
-1.33032e-07	-3.77255e-08	-1.53409e-07	-5.00454e-08	-1.9788e-10	-3.06197e-07	7.54304e-08	-6.22806e-08	-3.36816e-08	-6.41005e-08	2.60893e-07	1.67358e-07	-1.66646e-07	1.3246e-07	5.85368e-08	-3.24412e-08	6.2094e-08	2.30467e-08	6.06029e-08	-2.01121e-08	-8.00513e-08	1.67632e-07	6.94311e-08	7.78821e-09	-1.00373e-08	-3.95548e-08	-1.43798e-07	1.04297e-09	-2.22635e-07	-2.87941e-07	2.9302e-06
-1.01416e-08	2.22459e-09	-1.10688e-08	2.98526e-09	-5.19073e-09	-7.04422e-09	-1.4275e-09	-1.36403e-08	-8.07294e-09	-2.15623e-09	1.13949e-08	5.74223e-09	-6.05969e-09	-9.3068e-09	-3.07095e-09	5.69676e-09	1.37464e-08	7.30733e-09	1.22625e-08	-4.43287e-10	-4.13902e-09	1.4406e-08	2.50022e-08	1.31083e-08	-5.80013e-10	-1.46068e-09	-1.26947e-09	2.32639e-08	6.72931e-09	2.3096e-09	2.31252e-07
-2.24781e-09	-2.33049e-09	9.79562e-11	4.17237e-10	6.3763e-10	5.68993e-10	1.01989e-10	-7.04486e-10	-6.37982e-10	-3.52642e-10	3.6482e-09	-2.23236e-10	1.06412e-10	-1.37702e-09	-1.90583e-09	-2.75246e-11	-4.9461e-09	7.1586e-10	-1.17856e-10	-5.25831e-10	-2.55782e-09	-1.68978e-09	-1.38841e-09	-1.04251e-10	7.02955e-10	-6.71819e-10	3.90778e-10	-8.78774e-10	6.15772e-11	-1.07545e-09	3.12127e-08
-5.27485e-11	1.08237e-10	1.34061e-10	1.17861e-10	8.38366e-11	-9.78774e-11	1.19859e-11	1.7292e-10	1.4368e-10	-9.1459e-12	-4.98049e-11	-7.76126e-13	-5.94e-11	-4.56374e-11	-3.70511e-11	3.38866e-10	4.04855e-11	-4.15808e-10	1.01576e-11	1.38334e-10	4.64273e-11	1.79776e-10	9.81544e-11	1.05534e-10	-1.47341e-10	1.56248e-10	-3.5218e-12	-2.72133e-11	-4.74245e-11	-6.09507e-11	2.94127e-09
-2.28161e-12	-2.61509e-12	2.45154e-13	-1.09607e-11	7.10268e-12	1.21366e-12	-6.40858e-12	-7.16487e-12	-8.03422e-12	-6.73218e-12	-2.14718e-11	2.35169e-11	6.66275e-12	-2.08664e-12	-1.86358e-12	5.79105e-13	2.28778e-13	-5.1947e-12	-7.93161e-12	2.144e-12	7.92552e-12	-1.50701e-11	5.15327e-12	-1.72334e-12	-9.37499e-13	-1.50888e-12	-1.31949e-12	1.66046e-11	1.52963e-11	-1.16544e-11	2.01632e-10
8.24398e-14	-3.1822e-13	-5.61496e-13	-9.41584e-14	-2.82277e-12	-3.0951e-13	-6.94866e-13	-4.85104e-13	-4.96956e-13	1.0697e-12	1.18974e-12	-9.1316e-14	-3.58558e-14	-2.5417e-13	-1.32635e-13	1.49253e-13	1.1101e-12	7.185e-13	1.52522e-13	-1.13484e-12	7.41609e-13	-1.93068e-13	-2.71386e-13	5.49714e-13	-1.68107e-12	1.03413e-12	-2.07788e-13	-1.55152e-12	-2.47774e-13	5.00312e-13	1.88825e-11
1.33561e-14	4.4605e-14	1.32871e-14	3.81641e-14	-4.13526e-14	4.14667e-14	4.84614e-14	-5.94224e-15	-6.83494e-14	1.53902e-13	1.76067e-14	-1.77685e-13	-8.67648e-14	-1.26016e-13	3.7884e-13	4.54302e-14	-1.48144e-13	-4.48632e-14	-2.29467e-14	4.37506e-14	-2.26798e-14	-2.98912e-14	2.09621e-13	3.28842e-14	8.90683e-16	-7.13825e-15	5.33791e-15	-2.56718e-15	2.61912e-13	-1.06536e-14	2.14451e-12
2.33681e-15	-2.77111e-14	-7.71795e-16	-9.6527e-15	-1.42934e-15	-8.28323e-16	9.14323e-15	-1.55699e-15	-4.93149e-15	-4.00195e-15	-6.44253e-15	5.04836e-15	-1.39838e-14	-5.289e-15	8.93631e-15	3.69e-16	-1.36513e-16	9.00663e-15	4.93519e-15	1.03781e-15	1.3116e-14	-4.66509e-15	-4.56237e-15	-1.3049e-15	9.53777e-17	2.53114e-15	-1.08571e-15	-7.03302e-16	2.27378e-15	7.49684e-16	1.48636e-13
-3.46747e-16	-8.79391e-17	-1.70699e-15	-7.29237e-16	-9.65464e-16	-4.04419e-16	-7.21576e-16	-5.72726e-16	-1.79498e-15	-2.63466e-16	1.30786e-17	1.50726e-15	-4.51925e-16	3.2441e-16	1.16767e-15	3.29697e-16	6.95851e-17	-1.68702e-16	6.04981e-16	-1.55005e-15	1.21674e-15	-3.60291e-16	7.49428e-16	-1.94611e-16	1.604e-16	-2.64001e-17	8.8829e-16	-1.93371e-16	4.48031e-16	-1.57261e-15	1.95911e-14
-2.95775e-17	1.51375e-17	-3.32679e-17	-1.50646e-17	6.19226e-18	-4.67092e-18	-2.63949e-17	6.16281e-17	1.27964e-17	1.97082e-17	1.427e-17	-2.79321e-17	-2.37785e-17	8.30682e-17	9.24358e-17	-3.76734e-17	1.21037e-16	3.11729e-17	2.59095e-17	9.14546e-17	2.88641e-16	-9.01797e-18	-7.18277e-17	3.17831e-17	-1.1251e-16	-3.29105e-17	8.91246e-17	6.70812e-19	1.37386e-17	6.21172e-18	1.42961e-15
-1.26328e-18	-2.29406e-18	4.42005e-19	-8.66203e-19	1.55824e-19	9.42146e-19	-9.21621e-18	3.96569e-18	1.21624e-20	-8.36521e-19	-1.38721e-17	6.38841e-19	-1.38464e-18	-8.49895e-18	3.01313e-18	7.21855e-18	2.42846e-18	1.32838e-17	-3.72627e-18	-3.26563e-18	5.18177e-18	-2.99787e-17	-5.56803e-18	-1.96219e-18	2.39681e-18	6.81686e-19	-7.16779e-19	-9.10987e-18	5.92825e-19	7.53726e-20	1.33588e-16
6.14221e-22	1.25984e-20	-8.41796e-20	-6.96437e-20	9.72501e-20	-3.13311e-18	-6.13181e-19	1.36136e-20	6.58473e-19	1.14363e-19	-2.62218e-19	6.08369e-19	-1.45109e-18	-4.93473e-20	2.21826e-20	6.17524e-19	1.21978e-18	-1.22457e-18	-3.56124e-19	2.5189e-19	3.87938e-20	-2.2211e-19	4.69179e-19	-1.37767e-18	-1.7424e-20	-1.46974e-19	-1.94695e-19	-8.74201e-21	-9.00995e-22	8.7833e-19	1.42149e-17
-2.41578e-20	-5.37428e-21	1.8272e-19	1.15783e-20	-2.01935e-21	-6.40757e-20	-2.22424e-20	-3.22537e-21	-8.31729e-20	1.2749e-20	1.61873e-20	8.03763e-22	-1.60955e-20	-5.42898e-21	-2.94029e-20	8.893e-20	3.01572e-20	-2.51469e-20	1.01686e-19	-1.30764e-19	4.50527e-20	-2.01367e-19	2.24676e-20	-2.04462e-20	-6.1883e-20	5.23647e-20	8.57795e-21	-4.60722e-21	2.62257e-20	1.53064e-19	1.45197e-18
6.38276e-22	-3.34677e-21	-9.83232e-21	1.35724e-20	2.18019e-21	1.20383e-21	-4.66344e-21	1.19512e-21	4.89635e-21	-6.51096e-21	1.15042e-20	6.47159e-22	1.77188e-22	-1.0855e-20	1.33517e-21	-7.30323e-22	2.37971e-21	-4.90333e-21	5.58297e-22	1.66049e-22	2.58017e-21	-2.80009e-21	1.61349e-21	-9.98043e-22	3.62889e-23	5.02475e-22	-1.51554e-20	8.11723e-23	5.48974e-22	1.37293e-21	1.06985e-19
-2.10441e-23	4.89627e-23	-7.77364e-23	-1.24435e-22	2.23066e-22	2.21628e-22	-2.03041e-23	-6.08633e-23	3.61344e-22	2.66024e-22	-9.8128e-22	-1.71472e-22	4.92724e-23	9.80918e-24	3.11783e-23	-8.91997e-23	-6.79169e-22	-1.58725e-21	-4.32068e-22	-5.85447e-22	1.22308e-21	-1.72963e-22	-8.52178e-23	-1.32033e-22	-5.83256e-23	8.85487e-23	3.11226e-22	9.53136e-24	4.2639e-23	-2.48273e-23	8.18994e-21
-1.53297e-24	1.50395e-24	1.2126e-23	-1.63261e-23	5.12105e-24	-1.03616e-22	-1.4682e-23	-3.24187e-24	-5.8611e-25	2.97693e-23	-7.25575e-24	-8.72818e-24	-1.06984e-22	3.84132e-23	-1.45534e-23	5.59559e-24	-2.87105e-23	1.30358e-23	-1.07752e-23	2.62221e-23	-7.17456e-23	9.48904e-24	-1.18196e-23	-1.18729e-23	5.27064e-23	-2.16973e-23	1.24648e-23	-5.50382e-24	3.50663e-23	-6.248e-24	6.87392e-22
-6.37013e-25	4.93008e-25	-1.92065e-24	1.30363e-25	-1.43264e-24	1.18984e-24	-6.02362e-25	3.72712e-24	2.00653e-24	2.24775e-24	-3.90272e-25	2.04195e-25	-2.63319e-24	-5.08513e-25	1.38e-25	-5.35861e-24	2.37221e-24	1.21241e-24	-1.40636e-24	1.67419e-24	1.81223e-24	3.13046e-24	3.99742e-24	4.41058e-25	-8.57637e-24	-3.35065e-24	-6.12078e-25	2.76786e-24	-2.26822e-24	-2.80397e-24	6.00455e-23
-1.47552e-25	-3.57274e-26	-9.04028e-26	1.20798e-25	-2.5778e-26	1.3855e-26	-1.40572e-25	-2.67911e-25	-1.39377e-25	-1.61959e-25	8.92204e-26	1.63633e-25	3.31257e-25	-3.31042e-26	-1.21747e-25	7.26893e-25	-4.18319e-26	5.29467e-25	-1.26608e-25	-6.91537e-26	-2.84863e-25	2.24254e-26	1.0139e-24	1.30243e-25	-3.48269e-25	-8.09492e-26	5.79512e-26	-3.41787e-25	-5.45252e-25	-1.82421e-26	6.22073e-24
1.98338e-26	-3.33297e-27	-8.91213e-27	3.1853e-26	5.63208e-26	-2.31352e-26	-4.14769e-27	-3.89209e-26	-1.1312e-26	6.23975e-27	2.42483e-26	5.08224e-28	-3.70748e-27	1.41527e-27	9.39565e-26	-5.5274e-28	3.62991e-27	1.56181e-26	-1.41628e-27	2.34231e-26	-5.53065e-27	-6.08115e-27	4.71934e-27	8.95004e-27	1.89912e-26	-1.6228e-26	1.24095e-27	-7.60984e-27	5.12436e-26	-1.27149e-26	5.05794e-25
-2.42061e-28	-5.37904e-28	5.87035e-28	1.2643e-27	9.71317e-28	-5.05011e-27	1.14675e-28	7.17361e-27	-8.99156e-28	-2.26307e-28	-1.48579e-27	2.42813e-28	-2.58212e-27	3.5405e-27	1.71533e-28	1.21542e-28	-1.89707e-28	5.98926e-28	9.56314e-29	9.22245e-28	6.52026e-27	2.73241e-27	3.54451e-28	-2.22632e-28	-1.28739e-27	-1.61613e-28	2.35345e-27	-2.37919e-28	-4.30009e-27	-3.11168e-28	4.54987e-26
6.71926e-28	-1.40645e-28	5.53187e-29	8.56152e-29	4.97282e-29	-1.86031e-29	3.93276e-29	-8.47826e-29	-4.32627e-29	8.51164e-29	4.26412e-28	3.28331e-28	-1.58887e-28	9.86654e-29	-9.40714e-29	2.77922e-29	-7.16524e-28	-1.08204e-29	-1.14175e-29	-5.2111e-29	-2.94578e-28	-7.98835e-29	1.90757e-28	3.24266e-28	3.26299e-28	4.26881e-28	-4.57408e-30	4.49379e-29	-9.54979e-28	-1.87283e-29	5.86524e-27
1.84557e-30	1.29111e-29	9.39252e-31	4.15762e-30	-2.28961e-29	6.69655e-31	1.93248e-30	2.21813e-29	-2.51136e-30	-3.87332e-30	8.30925e-30	-1.25181e-30	3.42259e-29	-2.14599e-30	-9.4594e-31	1.45002e-29	6.08643e-29	2.77067e-29	-1.50489e-30	1.00312e-29	4.85851e-30	2.46592e-29	4.13947e-30	-1.35736e-29	1.35135e-30	-1.73298e-29	3.45863e-29	-1.24267e-30	1.56719e-30	3.81755e-30	3.4253e-28
-1.78603e-30	7.65986e-31	3.71675e-32	-3.71832e-30	-4.10692e-30	-9.35254e-31	1.76179e-31	-3.38214e-30	-3.83163e-31	-4.98207e-31	-1.00808e-30	-1.49733e-31	-5.16578e-30	3.43194e-32	-1.43636e-30	-5.82178e-31	-3.20371e-30	2.17546e-31	-1.91765e-31	-1.40648e-30	-7.46452e-31	1.10186e-30	-1.58896e-30	1.28548e-30	4.07435e-30	2.93009e-31	4.60916e-31	1.32848e-30	-8.50176e-31	-2.52754e-31	4.11677e-29
-5.0132e-33	-2.13024e-32	2.58309e-32	-1.92016e-32	-2.88504e-31	4.84115e-32	-5.06059e-32	4.50635e-33	7.59523e-32	-1.21706e-31	6.78453e-32	3.56199e-31	2.48533e-32	-3.46602e-32	-1.19296e-31	5.45495e-31	-6.98437e-32	-4.09813e-32	-3.50752e-32	-4.19509e-32	3.45373e-32	1.26484e-32	-3.53702e-31	-4.82591e-33	-6.18464e-32	6.0382e-32	6.10371e-32	-5.79704e-32	7.71943e-33	-8.38634e-32	2.73577e-30
-5.21315e-33	5.26809e-34	1.76993e-33	1.23047e-32	-1.75861e-33	5.21893e-33	7.41196e-33	1.21584e-32	-4.35841e-33	3.27678e-34	-1.40203e-33	3.1139e-32	-1.88986e-32	-3.45448e-33	-3.87367e-33	3.50907e-33	9.48585e-33	6.49868e-33	-6.90308e-33	-3.35381e-32	8.16391e-34	-9.96246e-34	1.11606e-33	-8.01898e-33	-5.3297e-33	-8.47522e-33	3.87058e-33	5.98388e-34	6.91743e-34	-6.68299e-34	2.00333e-31
-7.4985e-35	-2.72023e-33	5.27867e-34	-1.22613e-33	3.58105e-33	-6.62569e-34	2.69902e-33	7.04607e-34	-1.78464e-33	5.21356e-34	-6.55047e-34	-3.61779e-34	7.45128e-34	-8.07405e-34	-1.75858e-34	-1.75276e-34	1.38558e-33	1.59022e-33	-7.25832e-34	3.87657e-33	4.07962e-34	1.99198e-33	5.0325e-34	9.82625e-36	7.41488e-34	-1.06616e-33	-3.84019e-35	-2.59067e-33	1.74035e-34	-1.1526e-34	3.26402e-32
-1.05001e-34	2.04604e-35	-1.41994e-34	1.57688e-35	-1.01776e-34	-1.94211e-35	1.81581e-35	-1.06834e-34	6.8761e-35	-1.88376e-34	4.97841e-35	9.58011e-35	6.03371e-36	-1.97313e-35	5.03595e-35	8.64247e-35	-8.50971e-35	-1.06343e-34	-1.05139e-35	-8.37045e-35	-6.29535e-36	3.90291e-35	-2.27071e-34	5.91721e-35	-9.17982e-35	-9.334e-36	-1.87734e-35	1.14341e-34	8.19769e-35	-8.90877e-36	2.03704e-33
-5.50092e-36	-2.83397e-36	2.7161e-36	-6.30667e-36	5.58252e-36	-2.45108e-36	-3.49583e-36	-2.10345e-37	5.87931e-37	-1.30088e-35	-2.41968e-36	-1.27109e-36	1.05594e-35	7.08612e-36	3.29842e-36	3.66376e-36	-2.33571e-36	2.20912e-35	8.60915e-36	1.8817e-35	-1.25621e-35	-2.60696e-36	-3.64853e-37	4.85432e-36	-3.7251e-35	-4.87581e-36	-1.52931e-36	-8.05228e-37	-3.67442e-36	-2.89408e-36	1.94264e-34
-1.72394e-37	2.83686e-37	-1.76592e-36	-1.95694e-37	-1.175e-36	4.11878e-37	-9.8742e-37	5.58187e-38	1.264e-37	-2.69987e-37	-8.17139e-38	-8.66039e-37	4.5265e-38	2.48704e-36	2.59352e-36	-8.4394e-38	-3.71305e-37	-4.35968e-37	3.95879e-37	-7.25436e-37	-1.00595e-37	-1.39494e-36	1.52309e-36	4.93268e-37	-6.82765e-38	-4.89801e-37	4.09691e-37	-3.3822e-38	-7.67297e-37	4.08261e-37	1.92198e-35
1.09774e-37	2.74351e-38	1.05164e-38	2.03638e-38	4.34603e-38	-4.07165e-38	-4.0935e-39	-3.13228e-38	-5.37874e-39	-1.23649e-37	-6.20309e-38	-4.81143e-38	-3.02339e-37	-9.15215e-38	3.78217e-38	-1.03283e-38	-8.82874e-38	-1.53695e-37	8.20029e-38	-5.16566e-38	6.50647e-38	-7.03457e-38	1.3538e-39	8.8844e-38	2.88917e-38	7.19796e-38	-2.35134e-38	-1.79715e-37	1.2538e-37	7.51925e-39	2.00711e-36
3.1668e-39	-4.04701e-41	9.59928e-39	-4.22933e-39	-1.52383e-38	-4.38999e-39	2.10182e-39	-1.49296e-38	5.65188e-39	2.06638e-38	-6.20827e-39	2.48212e-39	3.67864e-39	8.82102e-39	1.13606e-39	-7.83061e-39	2.02737e-39	7.61261e-39	4.57523e-39	-4.04215e-39	-1.32542e-38	1.80097e-39	1.62625e-38	-1.01315e-38	7.81173e-39	-2.29856e-39	1.43e-39	-8.6257e-40	6.81102e-39	-7.7809e-39	1.96869e-37
-1.66915e-40	-2.71826e-40	-6.47907e-41	2.09825e-39	-5.25795e-40	8.09213e-41	4.6175e-41	9.68644e-40	-8.01759e-40	2.21453e-40	6.19408e-40	-1.39114e-40	3.95057e-40	4.85985e-40	6.20948e-40	4.36759e-40	3.142e-40	-1.68906e-40	-2.99605e-40	-1.07883e-39	5.64088e-40	-1.14426e-40	-6.88365e-40	-6.59595e-42	1.27241e-39	-2.62777e-40	-1.08059e-40	-9.16515e-41	-3.96972e-40	-5.3602e-41	1.33643e-38
-1.42461e-41	-1.28635e-41	-2.0674e-41	-5.61846e-41	-4.61334e-42	-1.83113e-40	-4.88316e-42	1.47179e-41	2.56603e-41	-2.33875e-41	-9.99245e-41	9.34457e-42	3.35163e-42	1.7451e-41	-4.02279e-41	-7.36823e-42	-3.55507e-41	-2.39916e-41	8.5307e-41	-5.27314e-41	-1.57511e-41	-2.69566e-41	-2.17189e-40	-4.29694e-41	-3.06353e-41	-1.50019e-41	-3.05296e-42	-4.27222e-41	-4.36755e-41	-4.55474e-41	1.21909e-39
-3.106e-42	-7.82893e-42	2.19015e-42	-5.43133e-43	5.71112e-42	-2.50912e-42	-6.51581e-42	-1.54466e-42	-1.95338e-42	3.798e-42	-4.45278e-44	-3.4768e-42	5.60239e-42	1.21946e-41	-2.99253e-42	-2.61192e-43	-5.0917e-42	-6.30798e-42	9.21462e-42	4.57887e-42	-1.09301e-41	6.361e-42	4.34288e-42	1.22687e-41	-1.10572e-42	1.23751e-42	1.4822e-42	6.80863e-44	2.11257e-42	-8.61958e-42	1.33994e-40
-6.55206e-43	1.381e-44	3.9953e-43	4.42516e-44	-1.76931e-43	3.04028e-43	-3.12507e-43	-5.15453e-44	1.39224e-43	8.57769e-43	1.71448e-43	-4.64288e-43	1.5342e-43	4.59225e-44	-6.29272e-44	1.21932e-42	-2.0394e-43	-1.27175e-43	5.20238e-43	5.91585e-43	3.86652e-45	-9.02267e-45	-1.70459e-43	5.81023e-44	-7.8649e-44	-3.76861e-44	-5.22564e-43	1.13996e-42	-1.43148e-43	-3.39078e-44	8.71243e-42
1.35883e-44	1.93246e-44	-1.96554e-44	-6.89284e-44	3.04793e-43	-2.40134e-44	-4.89164e-44	-3.21198e-44	3.00504e-44	5.83331e-44	-7.79973e-46	-4.49491e-45	-6.3265e-45	5.8724e-45	-3.46947e-44	-1.22714e-44	-2.16467e-44	2.94304e-46	2.90218e-44	-2.3499e-44	-1.1634e-43	-2.11546e-44	7.9236e-45	-7.99526e-45	1.58509e-44	1.49769e-43	2.44146e-44	1.99851e-44	1.04853e-46	1.9415e-45	1.1241e-42
6.52347e-46	-6.08488e-47	-9.76191e-46	1.36532e-44	4.83885e-45	-4.95449e-45	9.62204e-46	2.4535e-45	2.31951e-45	-5.75668e-46	9.03179e-46	-2.46997e-45	9.59182e-45	3.84362e-45	2.53603e-45	-2.66376e-45	-1.31679e-45	4.58478e-45	-2.31101e-45	1.07603e-45	-1.07468e-44	-2.82716e-45	1.94163e-45	-1.82321e-45	-2.06716e-46	3.43883e-45	1.08702e-45	-5.6615e-45	-5.61279e-45	3.70658e-45	9.9796e-44
2.53622e-46	-3.84206e-47	4.74221e-46	-7.33672e-47	-2.07132e-45	-1.52927e-46	5.27244e-46	-2.39604e-46	2.82787e-46	-2.99296e-47	1.52798e-46	-3.06769e-46	-2.57051e-46	7.25885e-47	2.23048e-46	-1.39717e-47	3.76679e-47	6.74071e-47	-6.40042e-48	-1.93327e-47	4.12351e-46	-4.91806e-46	2.6216e-48	1.50578e-47	-8.05832e-47	-4.37832e-47	-3.14984e-46	1.93579e-46	8.81088e-47	1.42476e-47	6.9576e-45
3.58966e-47	2.07998e-47	-2.34892e-47	-3.3536e-50	4.71891e-48	-1.81178e-47	-1.31737e-49	1.48709e-47	2.11368e-48	-4.74596e-47	2.19228e-48	4.80231e-47	-3.37316e-47	1.79433e-48	1.47648e-46	1.95918e-47	1.63182e-47	1.1246e-47	4.10101e-48	-1.66093e-47	-4.6178e-48	7.09333e-48	-3.25973e-48	6.36765e-48	1.10675e-48	-2.28111e-47	-4.96149e-47	-6.38161e-47	-5.82713e-47	2.57546e-47	7.11601e-46
-4.20839e-49	-2.80186e-49	2.2426e-48	2.36482e-49	-7.33884e-49	-2.19611e-48	2.54395e-48	1.89508e-48	-1.79318e-48	1.19036e-48	-7.1742e-49	-2.28779e-49	-3.97233e-48	8.18686e-49	-2.19709e-48	-4.38914e-49	7.85571e-49	-2.02624e-49	-8.28812e-49	-5.94832e-49	5.35982e-48	-2.22404e-48	4.34824e-48	-3.94993e-49	-2.55127e-48	-4.82061e-48	4.30227e-49	1.21343e-48	-2.71931e-49	-4.75256e-48	5.06848e-47
1.05514e-49	7.09915e-50	7.87378e-50	-1.31405e-50	7.16026e-50	-4.71091e-49	-1.75134e-49	1.41776e-49	1.03871e-50	2.4889e-49	4.04925e-49	2.54089e-49	2.30122e-51	1.9137e-49	-7.18885e-50	-1.33214e-49	8.9634e-51	5.36048e-50	5.59201e-49	4.21305e-50	-1.57458e-51	-8.62072e-50	5.48379e-50	1.42077e-49	2.97446e-50	-1.44775e-49	1.656e-49	9.06876e-50	-2.04673e-50	-1.88527e-50	3.86378e-48
-4.56403e-50	1.86712e-50	3.71957e-50	3.44946e-50	1.40833e-50	1.2321e-50	-1.69567e-50	-5.78559e-50	1.49368e-50	6.25868e-51	8.71541e-51	-9.25253e-51	-5.74373e-51	-1.12674e-52	1.14013e-50	-6.24583e-50	1.56154e-50	1.57933e-50	-3.65502e-51	4.63483e-52	1.74874e-50	1.72881e-51	2.69331e-50	3.22379e-50	2.31253e-51	-1.39013e-51	-3.21111e-51	5.86963e-51	-1.09694e-50	9.28639e-51	5.03052e-49
4.35912e-52	-1.57867e-51	-1.8366e-51	2.04641e-51	-9.35431e-52	1.25825e-51	1.02267e-51	-7.15658e-53	-1.63195e-51	-1.20592e-51	2.33172e-52	-7.71895e-52	6.82715e-52	4.94324e-51	2.21073e-51	-2.59597e-51	2.3691e-51	2.23464e-53	1.24512e-51	2.51383e-51	-1.14358e-51	3.28845e-51	-1.50998e-52	-3.0773e-52	-1.45476e-51	-2.81267e-51	8.38611e-52	-2.66181e-51	3.92589e-51	-7.43174e-52	4.69392e-50
1.44741e-52	-1.71714e-52	-2.91122e-53	1.62546e-52	1.29732e-52	-4.21354e-53	-3.94522e-52	-4.19287e-53	6.04147e-53	6.53335e-53	1.89267e-53	-8.54738e-53	6.60785e-53	1.07901e-52	-8.31516e-53	-1.05822e-52	-4.38626e-53	3.15736e-54	5.11469e-52	-3.69671e-52	-2.36606e-52	1.43407e-52	-1.70185e-52	3.50272e-53	-3.43147e-53	-1.90797e-52	-2.06593e-52	5.23856e-52	-1.30486e-52	4.55335e-53	4.3545e-51
-1.63208e-54	1.64543e-54	1.33534e-53	-6.29496e-54	6.64446e-54	-1.85269e-53	-1.44862e-53	3.40884e-54	2.34159e-53	-6.03847e-53	5.28403e-54	-2.61183e-53	1.11659e-54	5.22601e-54	-1.04387e-53	-1.23841e-53	2.34637e-53	2.00064e-53	2.42359e-53	9.74595e-55	-6.26782e-54	-3.12165e-54	-5.57539e-53	5.32202e-54	-3.46475e-54	5.46248e-54	-1.38028e-54	-3.66679e-54	4.58837e-55	6.4247e-54	3.70364e-52
-2.87069e-55	-1.89315e-55	-3.47283e-54	2.52692e-54	-2.3199e-54	7.29601e-56	-5.60783e-55	1.69374e-54	-7.17586e-55	-7.28996e-56	1.00355e-54	-2.6358e-55	4.06034e-54	-4.26523e-55	-1.29006e-54	3.65946e-56	-2.11996e-54	-3.60035e-55	-3.06884e-54	-2.59489e-54	1.53306e-54	-1.51691e-55	5.54248e-55	6.23467e-55	6.27663e-55	1.47857e-55	-6.8884e-55	-3.0182e-55	-6.96842e-55	7.08598e-55	3.31724e-53
-4.43551e-56	-2.99302e-56	-3.27336e-56	4.17158e-56	-4.91305e-55	6.58417e-56	-6.79265e-56	2.5314e-56	-1.18987e-55	-4.59633e-57	1.58185e-55	9.53221e-56	-6.23247e-56	-6.88871e-56	-3.77291e-55	-2.37562e-56	5.74526e-57	-2.08441e-56	-3.96913e-56	5.28135e-56	-6.07644e-56	-6.75862e-56	3.14488e-56	1.95001e-56	-2.14764e-56	-2.02695e-56	1.28917e-55	-1.08487e-55	1.67926e-55	2.04141e-56	2.47436e-54
-2.11207e-56	-1.3309e-57	8.11962e-57	-5.51389e-57	-6.72308e-57	1.92901e-56	-1.64935e-57	3.33727e-57	-3.94533e-57	-1.67401e-57	7.02628e-57	-1.01952e-56	-4.5962e-57	-8.22272e-58	-1.64007e-56	-1.05209e-56	5.29334e-57	1.78085e-57	-4.01285e-57	8.79188e-57	1.61168e-56	-3.18415e-58	8.89019e-58	-1.27491e-57	9.03628e-57	-1.60964e-58	7.57969e-57	2.79857e-58	-1.46408e-57	-2.20325e-58	1.79485e-55
-1.20141e-57	4.63643e-58	-3.10207e-58	3.87592e-58	1.34383e-57	-4.99839e-57	-7.31925e-59	-4.54518e-59	4.73305e-58	1.19932e-58	5.62121e-59	1.09985e-57	1.58426e-58	7.91739e-59	1.76745e-58	1.30194e-59	1.65358e-59	1.51028e-58	9.86949e-59	3.87097e-58	7.03006e-58	-4.2599e-58	-1.3042e-58	-2.57219e-58	-1.82502e-57	3.2584e-58	-4.21469e-57	2.98028e-58	-4.74426e-58	2.72929e-58	2.05813e-56
2.78988e-59	-8.09471e-59	1.86412e-58	1.81912e-59	-9.23129e-61	-2.18846e-59	-6.57899e-60	6.12798e-59	-1.57205e-59	1.99089e-59	3.57588e-59	3.93999e-59	1.28918e-59	1.44734e-59	-3.84856e-59	2.28907e-58	5.34651e-59	1.06241e-58	-1.81593e-59	2.23225e-58	-7.72412e-59	-3.16427e-59	7.87888e-59	4.75232e-59	-2.03818e-59	7.68759e-60	-2.14441e-59	4.43817e-59	3.65411e-59	4.26847e-59	1.61907e-57
-2.87314e-60	7.91603e-60	-1.12191e-59	-4.34364e-60	-2.28384e-60	2.17809e-60	4.67844e-60	-8.54792e-60	6.53451e-60	-1.71337e-59	6.71893e-60	-1.13373e-60	8.78766e-61	5.0957e-60	8.2317e-60	4.5116e-60	1.13626e-59	1.64832e-60	-3.88151e-60	-2.8004e-59	-1.98953e-60	3.53989e-61	-1.58613e-59	-1.77321e-60	-8.83915e-60	-9.08403e-61	1.83233e-60	7.50043e-60	1.22116e-59	1.92488e-60	1.9237e-58
-3.06763e-61	7.1454e-61	1.59274e-62	-2.70448e-61	2.19765e-61	7.44135e-62	-1.0511e-62	6.20291e-61	-1.48544e-61	1.87635e-61	3.8098e-62	-6.11784e-61	-3.21804e-61	2.77687e-60	-2.82517e-61	-3.41384e-61	-5.71346e-61	2.40532e-61	1.16583e-60	9.74489e-61	2.55705e-61	-1.61224e-60	1.20372e-61	-4.59194e-61	-7.11189e-62	-2.98117e-61	-4.16553e-61	-3.94945e-61	1.4123e-60	1.27042e-60	1.62045e-59
2.58991e-62	1.42236e-61	-6.03599e-63	8.55046e-63	3.39541e-62	-2.48985e-62	-3.8741e-62	-1.0589e-61	-2.08323e-62	5.92395e-63	1.05427e-61	-2.76966e-62	7.45455e-62	-9.91378e-62	6.56211e-62	-9.46757e-62	2.12546e-62	-7.0577e-63	-2.32058e-62	1.35774e-62	6.60583e-63	3.90098e-63	2.10436e-61	-1.43595e-62	-5.15706e-64	-3.13218e-62	-1.00956e-61	-6.07777e-62	2.83842e-62	-2.26436e-62	1.42506e-60
-1.5496e-63	1.35845e-62	-3.00227e-63	-5.71617e-64	-3.50164e-63	7.31907e-63	9.22991e-63	6.22472e-63	9.34963e-64	1.18091e-63	-6.91312e-63	2.18842e-63	-5.35528e-63	-2.61405e-64	7.56983e-63	1.1503e-63	8.79895e-63	1.10957e-62	4.78771e-63	-3.81432e-63	1.51859e-63	1.49819e-63	3.08496e-64	-4.61496e-64	-1.05388e-63	6.43759e-63	-6.29817e-63	5.79068e-63	5.80334e-63	1.25187e-62	1.40723e-61
-5.47446e-64	-2.2445e-64	-2.71786e-63	2.53557e-64	-2.89837e-64	-6.68087e-65	2.28712e-64	-2.01891e-64	5.67927e-64	7.63835e-64	2.14578e-64	-2.38075e-65	5.94009e-64	3.59434e-65	-1.36059e-64	1.38996e-64	8.87481e-65	3.36122e-64	-2.59571e-64	-1.89525e-63	1.24927e-64	-2.1806e-64	1.85108e-64	-1.71915e-63	4.18156e-64	-1.86847e-64	-3.68663e-64	-5.35216e-65	1.15514e-64	7.81782e-65	1.30535e-62
1.60574e-65	1.50005e-66	-1.68934e-66	-1.27605e-65	5.14083e-65	-2.40223e-65	1.53746e-65	8.20123e-66	2.27416e-65	-2.04545e-64	-1.84283e-65	-4.99013e-65	8.13538e-65	1.26577e-65	6.8601e-65	1.28664e-65	5.3025e-66	-4.02101e-65	-4.72936e-65	-6.343e-65	-3.00828e-65	8.61748e-65	6.58327e-65	-3.0155e-65	-9.05447e-65	-1.12255e-65	-1.02775e-65	6.46831e-65	2.15738e-65	5.82429e-65	1.22714e-63
1.92994e-66	-2.20064e-66	-1.99244e-66	5.47859e-66	3.8369e-67	1.08159e-65	1.14827e-66	-6.69655e-66	-9.26937e-68	-1.9819e-66	1.35996e-66	-8.31651e-66	-2.53784e-67	8.62307e-68	-5.00877e-66	6.54196e-66	1.92838e-67	1.7724e-67	2.45966e-66	-1.99759e-66	5.13646e-66	2.97192e-66	2.21755e-66	1.49309e-66	-1.31097e-67	-1.25671e-66	2.56658e-66	-1.08033e-67	-4.61944e-66	4.31505e-66	8.39311e-65
-7.49866e-67	5.81585e-67	6.51225e-70	1.59252e-67	-1.5723e-67	2.87677e-68	-7.82956e-67	-3.74168e-68	1.6339e-67	-6.10966e-67	-3.01746e-67	9.92415e-67	-1.43145e-68	4.85508e-67	-1.83874e-67	1.49464e-67	-8.5162e-68	4.82496e-68	2.14122e-68	-8.73088e-68	-2.79566e-67	-1.43045e-67	-8.42991e-68	-2.27566e-67	4.69572e-67	-5.20565e-67	-2.49699e-67	-9.15274e-67	-1.04799e-67	3.20003e-67	8.95593e-66
7.69955e-68	-6.96487e-70	-3.20537e-68	2.2768e-68	-1.00836e-68	8.52497e-68	-3.87943e-68	-5.80864e-69	-9.54375e-69	-5.71978e-68	-9.12074e-69	-4.97667e-68	-8.98557e-69	-8.46891e-69	-8.76062e-69	-4.4933e-69	3.39394e-69	5.8094e-68	3.11578e-70	1.72362e-68	2.73869e-68	2.11712e-68	-1.29189e-68	1.40622e-67	-1.81296e-68	-1.7228e-68	4.96726e-69	-3.55026e-68	2.00452e-69	2.37016e-68	8.11455e-67
1.40655e-69	-1.42044e-69	-1.00778e-68	4.40356e-71	-8.15883e-69	-2.96144e-69	4.53664e-70	-1.23563e-70	-1.3679e-70	1.99705e-69	-1.69788e-70	1.71332e-70	1.44645e-69	1.21117e-69	-1.96356e-70	9.24797e-70	6.26954e-69	7.53058e-69	1.41391e-69	-6.14409e-70	1.63325e-69	-1.51478e-71	-6.55519e-70	3.39915e-69	4.80299e-70	3.64785e-69	-1.89283e-69	1.16459e-69	-2.39361e-70	-1.56396e-69	6.14204e-68
-3.24828e-71	-2.37261e-71	3.9045e-70	-1.10354e-70	-5.48031e-71	1.29057e-71	-7.54936e-71	-4.34421e-71	-4.12906e-70	-4.45961e-73	4.4221e-71	2.24498e-70	-4.01772e-70	-6.0226e-70	2.79546e-71	7.94778e-71	-1.11127e-71	3.75081e-70	-1.1216e-70	-1.21279e-70	-7.79709e-70	-4.39966e-71	-1.11823e-70	-1.68652e-70	5.81885e-70	-3.84988e-71	-2.67595e-70	9.51998e-71	1.41566e-70	5.4028e-71	5.43978e-69
-2.95222e-71	6.43886e-74	-3.68816e-72	1.39246e-71	-2.54573e-71	1.64287e-72	2.63138e-72	-1.72014e-72	-2.73318e-72	-2.41844e-71	-8.58036e-71	4.27594e-71	-3.42532e-71	-6.04115e-71	-4.7113e-72	-5.32063e-72	5.47045e-71	-3.13224e-71	-7.33931e-72	-1.1165e-71	3.47282e-72	-1.50377e-72	-5.45264e-71	-4.10248e-71	-2.91383e-72	5.45227e-72	-1.90109e-71	-3.96389e-71	-6.85203e-72	6.21822e-72	6.23973e-70
-2.33443e-73	-7.5912e-73	-1.87552e-72	-1.18967e-72	-2.2313e-72	6.20012e-73	1.76359e-72	-1.29202e-71	1.2897e-72	2.19499e-73	9.66798e-73	-3.16868e-72	-6.34252e-73	-3.34803e-73	-3.56165e-72	1.37864e-74	2.84563e-73	6.36228e-74	2.04137e-72	5.69458e-73	-9.33363e-73	-5.9616e-73	4.13813e-73	-2.87372e-72	5.95149e-72	-9.48278e-73	-5.42709e-72	5.7691e-73	6.98333e-72	2.88879e-74	5.94741e-71
-2.49752e-73	2.90944e-73	-7.18679e-74	3.38317e-74	-4.90341e-75	-1.59368e-73	1.52732e-73	-4.68212e-74	2.36184e-73	-6.51304e-74	-6.88225e-74	-5.42633e-75	2.1951e-73	6.76719e-74	4.88265e-73	3.39936e-73	2.23597e-74	-8.435e-74	-2.74975e-73	-2.13032e-74	4.7667e-74	-1.03212e-73	-1.84193e-73	2.41776e-73	3.95348e-75	-1.75347e-74	2.24042e-73	3.1841e-73	1.32769e-73	3.73709e-74	4.21508e-72
9.35333e-75	-9.88533e-76	-4.50277e-75	2.11688e-74	-6.91155e-75	-2.15226e-74	1.67159e-75	-7.79672e-75	-1.88068e-75	-1.62743e-75	6.63273e-75	2.4196e-74	2.24575e-75	6.34161e-75	6.00535e-74	-3.88272e-75	5.59808e-75	-1.30289e-74	-3.50983e-75	-3.79169e-74	-1.74235e-74	-1.13232e-74	-1.1093e-74	-1.15365e-74	1.78243e-74	-1.91031e-77	-7.9197e-75	5.1816e-74	-2.16736e-74	-2.22912e-75	3.93688e-73
-6.60823e-76	4.7217e-75	-7.31461e-76	-1.38992e-75	-9.23342e-76	-6.35082e-77	3.27805e-75	1.25834e-75	-1.5641e-76	-1.06813e-75	-5.00888e-76	-1.26272e-75	2.05148e-75	1.36992e-75	-1.62384e-75	-4.07362e-76	-2.29925e-75	7.68296e-76	1.27715e-75	-4.00163e-75	3.22943e-76	4.4277e-76	-7.98079e-76	1.37542e-75	-3.05338e-76	-7.4221e-76	-5.22825e-76	-1.63285e-75	5.79888e-76	-4.18109e-75	4.07176e-74
-5.26476e-77	5.73193e-77	1.90353e-76	4.80735e-77	8.07943e-77	1.42018e-76	2.0737e-78	2.34375e-76	7.42026e-77	2.4786e-76	6.94093e-77	-3.17668e-76	2.9911e-78	-2.6126e-77	2.06294e-76	-5.86216e-77	-5.24884e-76	-2.7265e-76	-3.22908e-76	6.65218e-77	2.66305e-79	-5.81547e-77	1.14012e-77	3.40972e-76	1.83463e-77	2.02614e-76	9.28349e-77	3.41828e-76	1.47134e-77	-7.18617e-77	4.15078e-75
-1.89813e-77	-4.02342e-78	-3.75934e-78	-4.05023e-78	7.05143e-79	-2.77542e-77	1.98766e-78	1.19603e-77	7.74857e-78	1.46305e-78	9.33215e-78	3.92212e-78	1.09083e-78	-7.6282e-78	4.20362e-78	4.80358e-78	-2.02178e-78	-1.9715e-77	3.76607e-77	3.41501e-78	-1.57337e-77	-1.50916e-77	-1.36714e-78	-8.08231e-78	1.75389e-78	-1.0543e-77	-5.38005e-78	9.37858e-78	5.56132e-78	3.52463e-78	2.52642e-76
-3.15097e-79	-5.78443e-79	1.17755e-78	4.58349e-80	3.38284e-79	6.65501e-79	7.99426e-79	-1.48146e-80	-3.58785e-79	1.71504e-79	3.2565e-79	-3.55295e-79	9.11977e-79	1.12136e-78	1.17326e-79	-3.18735e-79	-1.21324e-78	1.88644e-79	3.05006e-78	-2.2563e-79	2.6673e-78	1.88028e-79	7.28012e-79	-1.41412e-78	5.66718e-79	-2.11531e-79	9.79149e-79	-7.31387e-79	4.11742e-79	-7.27814e-79	2.0919e-77
3.15046e-80	-1.64429e-80	1.3414e-79	3.00058e-80	-7.33517e-80	-6.09948e-80	-8.39188e-80	-3.15871e-79	8.82713e-80	1.01541e-80	6.38834e-79	-1.53624e-80	7.06661e-81	7.63509e-80	5.19417e-80	-1.62214e-80	7.1438e-80	1.07583e-79	4.05683e-81	-4.15757e-79	2.54178e-80	1.69794e-79	2.01741e-79	7.55055e-80	2.91089e-80	6.2281e-80	-6.4963e-80	2.37653e-79	6.73284e-82	-2.77244e-80	3.14413e-78
6.18323e-81	4.45339e-81	1.50976e-80	-1.01601e-80	-1.03978e-80	-8.51398e-82	-5.74681e-81	4.49595e-81	-3.27668e-81	3.44779e-81	2.9447e-81	4.80106e-81	2.11409e-81	-1.27391e-80	1.2067e-80	1.39958e-80	1.93132e-81	8.67453e-82	-2.94828e-80	-1.236e-81	2.68593e-80	-7.30284e-82	-1.57142e-80	-2.75242e-84	2.33962e-81	-1.25453e-81	-3.47092e-81	5.82763e-81	-1.47018e-80	8.1062e-82	2.18002e-79
4.78724e-82	-1.32378e-82	2.91297e-82	2.61001e-81	3.16331e-82	-3.23557e-81	-4.83498e-82	2.07634e-83	6.52736e-82	1.99014e-82	2.49706e-82	6.58829e-82	2.41172e-82	-3.90283e-82	-1.40727e-81	-9.36912e-82	-9.9785e-83	1.58517e-81	-4.58215e-82	-3.15606e-82	-5.56185e-83	-7.60283e-82	-8.53168e-82	-2.53594e-82	-5.89163e-82	1.26943e-82	-2.03117e-81	1.60502e-81	1.06232e-81	3.99823e-83	2.21405e-80
3.29022e-83	1.60834e-83	-1.55507e-82	-1.65677e-83	-4.13359e-83	-2.10602e-83	3.16389e-83	-2.86941e-83	1.22027e-82	2.54443e-83	-5.12035e-83	4.92871e-83	4.48288e-84	8.39967e-84	1.59862e-82	1.35396e-82	1.85571e-84	8.68878e-83	-9.32045e-83	6.86875e-84	1.03884e-82	3.80992e-83	-1.45201e-83	2.09361e-82	-6.23217e-83	-1.03558e-83	3.82011e-84	1.46034e-83	1.12431e-82	2.82882e-82	1.94099e-81
4.39213e-84	-5.16534e-85	5.42258e-84	9.80656e-84	-1.74565e-84	-1.12608e-84	-1.8697e-84	-1.49892e-83	8.86471e-84	-4.7e-84	7.07435e-85	7.3453e-84	5.63408e-84	-2.9079e-84	2.31937e-84	3.05851e-83	-8.46674e-85	3.46083e-84	-1.87553e-83	4.37135e-84	5.40363e-85	2.21926e-84	-3.25518e-85	8.86875e-85	-2.55253e-85	1.19661e-84	4.2248e-84	3.30822e-83	-1.67477e-84	6.16023e-84	1.80932e-82
-3.56578e-85	1.16917e-85	-2.64964e-85	1.0493e-85	-1.13779e-85	-1.24602e-85	-7.40883e-85	1.19987e-84	-1.95879e-85	5.57809e-86	2.12446e-85	1.63569e-85	1.94919e-85	-6.02305e-85	-6.00416e-86	-3.10518e-85	-3.6993e-85	-4.57894e-85	-1.04558e-85	-1.21146e-84	2.03761e-84	-3.29472e-85	-1.01779e-84	-1.79081e-85	2.18424e-85	-5.07224e-85	1.89441e-84	-7.73985e-86	3.23112e-85	-1.63493e-84	1.51813e-83
-1.03043e-86	-4.36167e-86	2.20036e-86	3.87869e-86	-1.65266e-86	-1.10336e-86	3.42615e-86	-1.97371e-86	-5.22544e-86	3.58952e-87	-5.06138e-86	-5.44654e-86	-3.74055e-86	1.1428e-85	-4.79895e-87	-5.94026e-87	-1.71899e-86	-2.28882e-86	3.20991e-86	9.20958e-87	4.71943e-87	2.36922e-86	4.79908e-86	1.15204e-85	1.95979e-86	-4.30815e-86	-2.61471e-85	-8.15942e-86	2.2412e-86	3.81314e-86	1.2589e-84
1.30281e-87	4.91679e-88	-7.28844e-88	4.57007e-87	-1.71692e-87	3.19791e-88	9.20292e-87	-5.37517e-88	-1.09329e-86	-6.77421e-88	1.82798e-87	4.75992e-88	-3.32752e-88	1.4716e-87	2.97798e-87	-1.97242e-87	8.40003e-87	-2.00372e-87	7.99814e-87	-4.16331e-87	2.87812e-87	-1.47631e-87	1.27761e-86	1.06885e-87	-6.34745e-87	1.87919e-87	-2.68908e-87	1.43984e-87	-3.69007e-87	-4.02518e-87	1.00375e-85
1.35721e-88	-7.44019e-89	-9.66348e-89	1.60064e-88	1.29995e-88	-5.67663e-89	6.32824e-89	4.12287e-88	-1.06676e-88	9.05094e-88	1.2715e-88	1.81344e-89	-1.24203e-88	-1.46917e-88	-9.47588e-88	1.1683e-89	5.42728e-89	8.66177e-88	-3.72184e-88	-6.472e-88	4.26154e-88	-1.6108e-88	-1.54025e-87	1.21378e-88	-2.69505e-88	4.3546e-89	-1.16893e-88	3.96308e-88	2.98581e-88	1.15121e-87	9.98133e-87
-8.23192e-90	-1.02652e-89	-5.38976e-90	1.49927e-90	1.0696e-89	1.67427e-90	6.00421e-90	4.83831e-90	7.51075e-89	2.68754e-88	1.08152e-89	4.46919e-89	3.6264e-89	1.8072e-89	4.46353e-90	3.93225e-90	-1.73257e-88	-2.59693e-89	1.69755e-90	-3.66125e-90	-2.09154e-89	-2.7518e-89	-4.90544e-89	-2.76415e-89	4.55318e-90	2.06482e-89	3.23151e-89	1.67062e-89	-3.53268e-89	5.89958e-89	1.00896e-87
3.08816e-90	-6.2208e-90	2.42557e-90	-3.36508e-90	-5.675e-90	6.05253e-90	-3.82558e-91	-4.04876e-90	3.71517e-90	1.84762e-90	-1.02447e-90	-5.00833e-90	1.94794e-90	-5.64945e-90	-1.12538e-90	-2.17563e-90	3.21048e-90	-5.92712e-91	-3.30859e-90	4.0269e-90	-6.31798e-90	-1.47516e-90	5.79865e-90	5.78455e-90	3.28361e-91	6.59032e-90	4.74855e-90	1.79844e-90	2.41646e-90	4.57271e-92	1.00195e-88
-2.57256e-91	-2.79562e-92	-5.03044e-91	-1.6769e-91	1.14317e-90	-3.03104e-92	-1.33684e-91	6.7753e-92	5.68554e-91	1.45213e-91	-1.37091e-91	-4.63756e-91	-1.04399e-91	-3.99068e-93	-8.4734e-91	7.01233e-91	1.9056e-91	1.48709e-91	-1.23004e-91	-3.85251e-91	9.19621e-92	-3.07676e-91	7.06201e-91	-2.10058e-92	3.61653e-92	-2.9674e-91	-2.61988e-91	9.93993e-92	1.04959e-91	-1.54076e-91	8.23014e-90
5.20731e-92	1.69887e-92	-5.67014e-94	-1.38761e-92	9.66273e-93	6.52267e-94	-1.08148e-92	-4.85069e-93	-1.91078e-94	1.18741e-92	3.25987e-93	-4.50607e-93	5.32482e-93	4.64347e-92	-9.21379e-93	-1.76406e-92	-7.74585e-92	-9.99237e-93	-6.5828e-93	-5.19375e-93	1.58454e-92	1.12238e-91	-8.72062e-92	5.35455e-92	-2.44569e-92	3.0028e-92	2.84225e-92	7.69895e-93	5.07091e-92	-4.69754e-93	7.22006e-91
-1.40276e-93	-5.46545e-94	-9.22491e-93	2.24242e-93	-9.0963e-94	-9.69541e-94	9.57852e-94	4.9624e-95	-1.9556e-93	-1.46176e-93	-2.5711e-94	-1.35856e-93	2.11368e-93	1.03278e-93	1.14331e-93	-6.5507e-93	8.12837e-93	-4.66342e-93	6.42057e-94	2.4359e-93	-1.61942e-93	3.88372e-93	5.32236e-94	3.08614e-94	-5.27311e-93	-4.29314e-93	7.48208e-94	-1.33033e-93	-1.73738e-93	3.87399e-93	7.16467e-92
1.51086e-94	-2.08548e-95	-5.7787e-94	-3.91946e-94	7.00075e-95	4.21542e-94	6.56329e-94	-9.21351e-96	1.6583e-94	1.46832e-94	3.89444e-96	3.80376e-94	-4.70217e-94	8.49266e-94	-2.56694e-94	-3.72603e-94	-2.14947e-94	3.17994e-95	1.39718e-95	1.38815e-95	-1.70565e-94	-7.91667e-95	2.58759e-94	-1.70306e-94	5.50794e-94	1.9899e-94	-4.83633e-94	5.03059e-95	-6.69983e-95	-2.67493e-94	7.51617e-93
6.06462e-96	-1.17743e-96	7.2788e-95	-3.276e-96	-1.73931e-95	1.13863e-95	-3.71573e-95	7.59955e-96	-1.28853e-95	3.75251e-96	1.20809e-96	-1.28447e-96	-2.64789e-95	-1.1251e-95	4.09514e-95	-2.70657e-95	4.07599e-95	-3.39293e-96	-1.38522e-96	-1.13688e-95	3.96392e-95	3.82905e-96	-1.49083e-95	-5.7122e-96	1.53992e-96	-1.04507e-95	-1.3834e-96	-2.38698e-96	3.70225e-97	1.59278e-95	4.34774e-94
3.60254e-97	-2.21708e-97	4.49681e-97	-4.62607e-97	9.05642e-98	2.05417e-97	-3.0003e-97	-2.41198e-97	4.14389e-96	1.08525e-96	-8.76409e-97	-2.20105e-97	6.56539e-97	4.39053e-97	-1.03284e-97	-1.28891e-95	1.53197e-96	-1.93184e-96	3.27699e-96	-2.94227e-96	-2.27089e-98	8.71998e-97	1.874e-96	-3.77043e-97	6.97181e-97	-2.05359e-96	6.38028e-97	-2.79588e-96	-9.11097e-97	4.61874e-97	4.31316e-95
2.84089e-97	3.63056e-97	1.31323e-97	6.1464e-98	-3.05595e-98	8.64214e-98	2.08544e-98	-3.22229e-97	9.20831e-99	1.43744e-98	-1.42697e-97	-8.25159e-99	1.53945e-97	-1.91959e-97	2.27609e-97	2.16428e-98	-2.4984e-98	5.84058e-98	9.96379e-98	-1.097e-98	-1.47888e-98	4.76103e-98	-1.621e-97	-6.63892e-99	-2.78592e-98	8.2766e-98	3.81569e-97	-1.69814e-97	2.85707e-97	1.50013e-97	3.59255e-96
-9.5632e-100	-7.4583e-99	-1.50768e-98	-1.83315e-98	1.36533e-98	-1.32541e-99	-6.89079e-99	1.87026e-99	3.45277e-99	-3.28358e-99	1.79125e-98	8.0965e-99	3.57458e-98	2.44995e-98	2.44775e-98	-6.66255e-99	4.88283e-99	6.84253e-99	-1.5665e-99	-9.16849e-99	1.0384e-99	-3.47735e-99	-4.20626e-99	4.52172e-99	6.72549e-99	9.2662e-99	4.98305e-99	7.73402e-100	5.97504e-100	1.60865e-98	2.6383e-97
4.74034e-99	1.31839e-99	8.95028e-100	1.74167e-101	8.01159e-100	4.36145e-102	-2.16946e-100	4.25217e-100	1.11971e-99	-1.27158e-99	1.72245e-99	9.07252e-100	-3.06262e-99	-5.2296e-100	-9.55871e-100	-2.27248e-100	-8.98848e-102	-3.20444e-99	-8.15598e-100	5.99052e-100	2.5606e-100	1.84352e-99	-1.64558e-100	1.36069e-99	9.49054e-100	-3.58462e-99	-3.88838e-100	-8.63383e-100	-4.80135e-100	-1.67768e-99	3.44052e-98
1.87483e-100	-1.46751e-100	-3.86075e-101	-5.01001e-100	-6.97276e-102	-3.29342e-101	-5.78388e-102	4.87331e-101	1.22296e-100	-2.65453e-101	-3.71658e-100	1.35019e-100	2.13401e-100	7.18206e-101	-4.26863e-101	1.12131e-100	-1.55277e-100	3.28193e-102	-2.26969e-100	-4.62928e-100	-3.78526e-101	-5.4815e-102	9.87654e-101	4.00019e-101	-4.93257e-101	-1.52929e-100	1.98021e-102	1.45918e-101	1.42435e-100	3.86838e-102	3.45951e-99
-5.87434e-103	1.2177e-101	2.18919e-102	2.78425e-102	1.5057e-101	2.28526e-102	-3.20864e-101	1.91044e-102	4.78151e-102	-1.2189e-101	8.36703e-102	-7.54084e-102	-2.27614e-101	3.85114e-102	2.15456e-102	-6.61925e-102	-9.19615e-102	8.02827e-102	-1.18969e-102	-1.26889e-101	-1.67125e-101	-2.74555e-102	3.78629e-102	4.55599e-102	-1.93288e-102	6.12601e-102	-2.05351e-102	1.08087e-101	8.4588e-102	-1.68554e-102	2.2731e-100
-4.4537e-103	-1.03108e-102	9.75388e-103	-3.07023e-103	9.75341e-103	-8.16244e-103	7.88242e-104	1.38017e-103	1.2421e-103	-8.32574e-103	1.43647e-103	2.63568e-102	1.0827e-103	-1.13195e-103	1.15182e-102	-9.56334e-103	-1.81477e-103	1.15307e-102	2.06472e-102	-7.11847e-103	-2.592e-102	3.57505e-103	-7.70706e-104	7.18805e-103	-2.411e-102	-2.99228e-103	4.69985e-103	-1.03878e-104	5.74043e-103	-7.63094e-104	2.25305e-101
1.547e-103	1.34934e-104	-7.4628e-104	-5.41611e-104	1.94093e-104	-1.02945e-105	-1.21714e-103	-1.18187e-103	4.80051e-104	3.48537e-104	-4.11035e-104	6.28072e-104	-1.21015e-103	1.91702e-104	2.65418e-105	-1.57492e-104	1.10041e-104	8.12811e-104	-2.47027e-104	-6.77157e-104	1.30902e-103	-1.04968e-103	2.53843e-103	2.05193e-103	1.16332e-103	3.02898e-105	2.3514e-103	-1.04232e-104	-4.83101e-104	3.74682e-104	2.23299e-102
2.13613e-105	4.2617e-105	3.46238e-105	-9.38722e-105	1.19908e-104	-1.3389e-104	1.28499e-105	-5.23181e-104	7.61167e-105	-6.4173e-105	-4.22017e-105	-4.74594e-106	1.30488e-105	-7.174e-105	-8.04168e-105	5.08483e-105	5.18255e-105	1.6151e-105	1.33165e-105	-1.75526e-105	4.18626e-105	2.64184e-105	-3.47894e-105	-1.05907e-105	-2.10578e-104	2.09637e-105	9.47537e-105	3.71589e-105	1.06158e-105	1.57306e-105	1.9879e-103
-3.88741e-106	-4.03077e-107	5.53938e-106	4.82993e-106	-2.63039e-106	1.02462e-105	3.44508e-106	-1.5721e-106	4.16448e-107	-1.43894e-105	-1.04914e-105	6.00368e-106	9.26414e-106	-3.06151e-106	1.43169e-106	2.94834e-105	-1.82421e-108	-4.59324e-106	-6.92767e-106	-2.9943e-106	-1.27302e-106	-1.95869e-106	-2.13682e-106	8.97698e-107	-3.47693e-106	-4.88548e-106	2.54962e-107	-1.13226e-105	-8.22485e-106	-3.22541e-106	1.59285e-104
1.48813e-107	-7.53185e-108	2.69579e-107	1.28488e-108	-2.77759e-106	-1.18767e-106	1.33933e-107	-1.80639e-107	6.45135e-107	-3.0193e-108	-7.30132e-107	-7.17715e-108	1.01546e-106	2.51945e-107	8.05633e-107	-9.73822e-107	-3.54322e-107	1.33144e-107	1.37792e-107	-4.02228e-108	-4.05897e-107	8.91706e-107	-5.55818e-107	2.64396e-107	1.06646e-106	-1.76708e-107	4.53635e-107	-3.63058e-107	7.388e-108	-1.71062e-107	1.43986e-105
6.08983e-108	2.60753e-108	-3.04784e-108	1.7234e-108	9.66594e-109	-4.37416e-108	-6.54038e-111	-5.48402e-108	-8.9996e-109	7.02017e-110	7.61664e-108	-8.67124e-109	6.5912e-108	3.88562e-109	5.76291e-109	-2.26334e-108	3.93057e-109	1.54786e-108	8.6804e-109	2.68601e-109	3.36626e-108	3.06415e-108	-2.77315e-108	-1.42859e-107	1.27069e-108	-1.79778e-108	4.24511e-108	-5.39709e-108	-2.91367e-108	-9.29062e-108	9.50552e-107
9.64e-109	3.46125e-109	1.80254e-108	2.25842e-109	3.12767e-109	3.43572e-109	-7.0594e-110	-4.3739e-109	7.17638e-109	1.59982e-108	2.33176e-110	3.81212e-110	-2.33453e-109	-1.31192e-108	1.59659e-109	-2.90926e-109	-5.79514e-110	1.07055e-109	-2.13304e-110	2.71477e-109	-3.66648e-109	-1.20598e-109	1.27135e-108	6.54833e-109	-1.14091e-110	-4.402e-109	6.68475e-109	4.82752e-109	-1.02201e-109	1.60914e-108	1.50631e-107
2.45466e-110	1.67287e-109	-8.48048e-110	1.11478e-110	-1.03691e-110	-1.00356e-110	-5.1611e-111	9.67741e-111	7.78569e-110	1.58259e-110	-5.42427e-111	2.28955e-110	1.66574e-110	-6.97773e-111	2.1558e-110	-7.20447e-111	2.18757e-111	-8.32973e-110	-3.36761e-110	-1.3203e-111	1.26372e-110	-2.68434e-110	4.39983e-111	-1.38426e-110	-1.33922e-110	7.10104e-111	2.18518e-110	1.27212e-109	-1.37986e-111	9.34611e-110	9.40032e-109
1.25859e-110	-4.32118e-111	4.80698e-111	-7.11952e-112	7.10114e-112	2.88812e-113	-1.34509e-110	1.56498e-111	-4.71278e-111	2.13661e-110	6.18295e-111	-1.91292e-112	1.0989e-110	1.75241e-111	1.03988e-111	1.01332e-112	-2.83116e-111	-1.49148e-110	3.44125e-112	1.52046e-111	-1.69576e-111	-5.4293e-112	-8.08e-112	1.74954e-111	4.98877e-111	-1.24681e-112	-8.40882e-112	3.99292e-112	-4.92592e-113	1.57422e-111	1.16901e-109
-3.37757e-112	-5.26886e-112	1.57073e-112	-2.19789e-113	5.65224e-113	1.7385e-112	-2.04789e-112	-5.39849e-113	-1.12992e-112	-1.94897e-112	1.29834e-112	2.37933e-111	-4.36963e-112	-9.25781e-113	-2.2396e-113	1.89242e-112	1.86595e-112	2.68386e-112	9.07996e-113	5.19624e-112	1.1908e-111	2.82128e-112	9.75846e-114	2.79744e-112	-3.23182e-112	-7.95527e-115	-7.17386e-112	1.0022e-112	-4.54916e-112	-3.42954e-112	9.85836e-111
6.9601e-114	2.76913e-113	-6.59218e-113	-4.81664e-114	1.10162e-113	1.46838e-113	5.63796e-114	2.06478e-114	-1.19828e-113	2.09543e-113	2.70189e-113	6.87648e-114	7.11051e-114	-4.43997e-113	-2.11988e-113	-3.98619e-113	3.69311e-114	2.40569e-113	-3.05795e-113	1.12526e-112	-2.49269e-113	-9.74653e-114	-1.14119e-112	1.18489e-113	-5.46725e-113	3.10618e-113	1.01384e-113	-4.8495e-113	2.57353e-113	-3.7622e-114	8.23558e-112
2.23479e-114	-4.15637e-114	-1.78003e-115	1.39356e-114	5.49973e-115	3.85475e-114	-6.25323e-114	1.55458e-113	1.09524e-113	1.81706e-114	-5.28323e-114	2.36044e-114	1.86468e-114	1.1673e-113	1.82426e-114	-4.59796e-114	4.54386e-115	3.32806e-114	-2.17711e-114	-7.08766e-114	9.99069e-114	-4.89641e-114	3.63009e-115	2.88285e-114	8.84058e-115	-4.90552e-116	-4.2725e-114	3.84004e-114	5.73043e-117	4.40183e-115	1.15211e-112
1.97747e-115	-3.79882e-115	4.7947e-115	2.13301e-116	-5.98598e-116	-1.73919e-115	-5.05172e-116	3.15163e-115	1.23774e-114	2.56569e-115	-3.53416e-115	-8.16536e-115	-3.76749e-115	-2.30512e-115	-8.33439e-116	1.42868e-115	-6.60919e-115	1.19896e-115	-7.97953e-116	-2.10143e-115	-1.27647e-115	-8.47021e-116	3.30058e-115	5.08179e-117	-1.56859e-115	4.75271e-115	-8.41753e-116	-6.65182e-116	-2.65973e-115	1.23779e-116	7.85503e-114
-3.98941e-116	-5.62625e-116	-1.16317e-116	-1.23381e-116	-5.98449e-117	-2.48576e-116	-2.30167e-116	-5.26657e-116	-5.74943e-117	6.24208e-117	1.79804e-116	1.2045e-116	6.89385e-117	2.5663e-116	-2.88881e-116	-1.57562e-116	9.21647e-117	4.70217e-116	4.7029e-116	-3.84742e-117	-1.77724e-116	3.88834e-117	-8.79618e-118	-7.26235e-119	1.16182e-116	4.32806e-116	1.62031e-116	-2.72239e-116	-5.70617e-116	4.4093e-117	6.35393e-115
1.42334e-117	3.29557e-117	-2.40871e-117	7.03816e-117	-2.4219e-117	1.26787e-117	6.96651e-118	-5.95062e-118	-8.66746e-118	3.14552e-118	-5.47491e-118	-1.56906e-118	-5.38208e-118	2.88832e-117	1.87506e-119	-1.77198e-118	-3.47979e-119	6.42839e-118	-1.05066e-117	-1.6474e-117	2.41296e-118	-1.65988e-117	-2.31501e-117	3.44174e-118	6.5547e-118	3.26151e-117	-4.57023e-117	3.27589e-118	9.6018e-118	2.72637e-117	4.50928e-116
-6.2817e-119	1.46409e-120	-8.23046e-119	-8.61838e-120	-1.69427e-119	8.11659e-120	-3.95859e-120	-6.4438e-120	1.78233e-118	-1.97144e-118	3.45805e-119	5.2166e-119	-1.59354e-118	-8.53289e-120	-5.70893e-119	-2.22786e-118	4.13396e-119	-4.66207e-120	1.84619e-118	1.95455e-118	1.15032e-118	5.04496e-118	-7.46996e-119	2.63448e-118	8.61889e-119	1.58103e-118	2.24115e-118	-5.42039e-119	-1.62969e-118	-1.85802e-118	3.35568e-117
-1.11238e-119	7.32949e-119	7.74015e-120	-1.71066e-120	2.7945e-120	2.71856e-119	8.92587e-120	1.01547e-119	3.10782e-120	-1.18866e-120	2.80914e-119	-1.68354e-120	-1.16205e-120	-7.69859e-120	2.64263e-121	2.47489e-119	1.98077e-119	3.46303e-120	6.4567e-120	-1.15548e-119	-1.02132e-119	1.49329e-119	-2.21571e-120	1.06178e-119	1.32378e-119	1.36871e-119	1.05201e-119	-3.22154e-120	-1.86047e-119	-3.95976e-119	3.89006e-118
4.54755e-121	-3.74613e-120	3.33507e-120	-2.07713e-120	-1.71681e-120	-1.82772e-121	2.24981e-121	2.10189e-120	-1.21085e-120	6.26408e-121	-9.18755e-121	-3.45502e-120	-2.63223e-121	8.88057e-121	-3.64459e-120	2.40217e-120	3.6446e-121	-7.9272e-122	3.62272e-120	4.15109e-121	2.03078e-121	3.15447e-121	7.57737e-122	9.83959e-122	-1.56929e-120	-5.25855e-121	-2.55112e-121	-6.34549e-121	-6.36442e-122	-3.37707e-121	3.5809e-119
-7.15024e-122	-7.48338e-122	-4.48774e-121	2.52715e-122	1.21597e-121	8.49721e-122	-4.04092e-122	-8.0222e-122	-1.93898e-121	-1.88657e-122	-2.65556e-121	-2.35496e-122	-1.09168e-122	3.28138e-122	-7.22224e-122	-4.55185e-123	-8.73458e-123	-1.66922e-122	3.44667e-123	2.20435e-123	-3.54442e-122	1.25618e-121	3.2807e-121	-1.64748e-122	-9.12172e-122	-8.8511e-122	9.75618e-122	6.777e-122	1.20143e-121	7.84608e-122	2.65031e-120
-9.08819e-123	1.48371e-122	1.43304e-122	6.19906e-123	-2.6158e-124	7.42532e-124	5.41535e-123	2.58312e-122	6.47148e-123	1.31219e-122	-5.00422e-123	6.23389e-123	6.75779e-123	6.82384e-123	1.25186e-122	2.64351e-122	-6.93471e-123	4.22557e-123	4.38162e-122	-1.29358e-124	5.46652e-123	1.8659e-124	3.51185e-123	9.3919e-124	-2.73944e-123	-7.17386e-123	3.44969e-122	1.70772e-123	-7.30803e-123	1.90212e-122	2.9773e-121
-3.84024e-124	6.23633e-124	-5.45777e-125	-4.33583e-123	-9.14473e-124	-3.90689e-123	5.6929e-124	7.94286e-127	5.88018e-124	-5.62096e-124	8.31138e-125	1.19571e-123	-2.49391e-124	-2.36856e-123	1.97358e-124	-4.67512e-123	2.21588e-123	1.00032e-123	6.45266e-124	1.47575e-123	-1.36241e-123	-9.16841e-125	-5.81729e-124	-8.44273e-124	5.40153e-124	-2.14394e-124	-2.29363e-124	-2.5571e-123	-3.35055e-124	4.83398e-123	3.76362e-122
7.95131e-126	-8.74321e-125	-6.84001e-125	1.03561e-124	-2.63297e-125	1.72883e-125	5.09942e-125	-1.21532e-124	4.38829e-125	-4.51417e-125	2.71463e-125	-2.88554e-125	1.82732e-124	-3.03765e-124	-1.2278e-124	-1.71417e-124	-5.51097e-125	-2.91143e-124	8.42742e-125	6.17457e-125	-1.65813e-124	-1.34997e-125	-1.7803e-125	-6.44468e-125	-1.28892e-125	8.75238e-126	-1.11973e-124	1.72242e-125	3.48337e-125	-2.88826e-125	2.3776e-123
2.41952e-126	-8.54237e-126	-2.08716e-125	6.93314e-126	1.8827e-125	-9.90361e-126	-1.17101e-125	-2.09235e-125	-9.76929e-126	1.69696e-125	-1.14226e-126	2.63847e-125	2.42635e-126	-2.37506e-126	-6.12964e-126	-6.98732e-126	-5.54253e-127	-1.8298e-127	4.93137e-126	-5.13032e-126	-1.52806e-127	-1.63941e-125	-1.13475e-125	-7.58938e-126	9.95026e-126	-8.63383e-126	8.90079e-126	2.29002e-126	2.14473e-126	2.49818e-126	2.53016e-124
-1.64082e-126	6.87367e-127	7.92486e-129	4.676e-127	-4.82304e-127	1.00918e-126	3.55437e-127	-7.72434e-127	9.95334e-128	2.00494e-127	-4.42159e-127	1.58334e-126	1.28051e-126	-4.41377e-127	-9.15918e-129	1.38565e-126	1.34693e-127	-1.19045e-126	5.56815e-127	-8.84939e-127	-1.74624e-127	-1.42731e-127	3.65159e-127	-5.65866e-127	-6.82313e-127	-2.84122e-127	-1.68326e-127	2.79404e-127	6.04445e-128	8.47933e-128	1.644e-125
-2.53286e-128	-7.88864e-129	-6.57818e-128	-2.94594e-128	-1.24819e-127	-1.04359e-127	-7.04331e-129	-4.57279e-128	5.05114e-128	-4.99625e-128	1.00906e-129	-1.59218e-128	-2.52071e-128	1.14814e-127	1.10321e-128	7.62276e-128	1.82382e-127	3.94774e-127	-7.56477e-128	-2.93719e-128	-1.18332e-128	-1.45818e-127	7.03619e-128	-1.94693e-128	-1.40038e-127	-1.15886e-127	2.15577e-128	9.43086e-129	1.34656e-128	-4.26461e-128	2.02778e-126
5.11556e-129	6.67724e-131	-1.05026e-129	-1.26238e-129	-2.91754e-128	-5.70754e-130	1.33823e-128	2.99294e-129	-9.57157e-129	-1.00874e-128	-8.19807e-129	-1.28432e-129	2.94609e-129	-2.55863e-129	2.18138e-129	-1.34009e-129	1.20406e-129	-1.1913e-129	4.10827e-129	7.49691e-129	-3.89745e-129	-6.45284e-129	-5.87047e-131	-3.23674e-129	2.20818e-129	1.79899e-128	1.41896e-128	-6.24827e-129	-2.00975e-129	1.82619e-129	1.63902e-127
4.33555e-131	-3.19614e-130	2.88776e-130	1.12565e-130	5.95808e-130	-2.92015e-130	-1.1967e-129	-3.55247e-130	-3.01705e-130	1.24653e-130	9.05232e-131	-1.2266e-130	-2.64585e-130	1.09645e-129	7.40887e-131	2.98619e-130	1.26515e-130	8.00913e-130	3.36955e-129	1.68783e-129	1.23709e-129	1.37931e-129	-4.66283e-130	6.07085e-130	2.88562e-130	2.49269e-130	-7.79052e-133	-2.98666e-129	-1.72152e-130	-7.65091e-132	1.8957e-128
-5.14651e-131	2.97687e-131	1.30201e-130	-1.51869e-130	-3.59151e-131	8.36125e-132	-1.12182e-130	-8.31071e-131	2.8859e-132	4.423e-132	-6.07083e-131	7.35758e-131	-1.79206e-131	1.49241e-131	1.24644e-130	-1.23515e-131	-7.03872e-131	-1.17131e-131	-2.41496e-131	-2.75888e-131	-1.14145e-131	-1.90223e-131	1.29227e-131	-6.00545e-132	6.58852e-131	-5.73482e-132	9.05284e-132	1.72667e-131	1.76673e-131	-2.14824e-132	1.21526e-129
5.55011e-132	-2.48729e-132	-7.11882e-133	3.73482e-133	-4.26759e-132	6.97269e-133	-3.33572e-134	-8.36955e-132	-1.19929e-131	-8.75803e-132	1.45742e-132	2.60459e-132	4.24695e-132	5.32838e-132	-2.89683e-132	-8.41338e-132	-4.40057e-132	6.07478e-132	-1.90074e-132	-1.40521e-131	3.10367e-132	-8.65908e-133	-5.84614e-132	-4.98474e-133	-1.14581e-131	-1.58943e-131	2.74412e-132	-1.76001e-132	5.35791e-133	-3.71321e-132	1.41037e-130
-7.20586e-134	6.47659e-134	-1.25748e-133	-5.6556e-134	9.42475e-134	3.91913e-134	-4.72919e-133	2.3841e-134	4.75404e-133	6.76499e-133	2.45866e-133	-1.70768e-132	1.2839e-132	-1.16187e-133	-1.71574e-133	-1.2648e-133	-9.05328e-133	-7.78024e-134	1.23557e-133	-2.31802e-134	3.46769e-133	8.35756e-134	-8.82418e-134	-1.78929e-133	-6.82962e-134	2.21811e-132	9.95034e-134	-1.96686e-134	-4.85161e-133	6.90633e-134	1.05401e-131
-3.75687e-135	-1.13606e-134	-2.03415e-134	1.63849e-133	1.176e-134	-4.92502e-134	-2.50355e-134	-2.91308e-134	5.9737e-134	-1.60654e-134	-3.49586e-134	-9.17046e-136	-3.34152e-133	-7.87927e-134	-1.06449e-133	6.58228e-135	1.93877e-134	-1.63437e-135	2.77817e-134	-1.33676e-134	-2.108e-134	2.6173e-134	-1.20307e-134	-3.30248e-136	-3.25385e-134	-5.88253e-135	-2.03574e-135	-1.40266e-134	-2.65777e-134	-5.19904e-135	1.16018e-132
1.39257e-135	2.17252e-135	1.77664e-135	1.2842e-134	-2.95147e-135	-1.08729e-135	8.97201e-136	1.73067e-137	1.96142e-135	-9.92518e-136	1.37587e-135	-2.68078e-135	-7.97266e-135	2.44079e-138	2.68486e-136	2.47734e-135	-1.51102e-135	2.06714e-135	6.75731e-135	-2.00498e-135	5.33959e-135	1.00006e-135	-3.21035e-137	1.3103e-135	1.24312e-136	-8.92508e-136	6.55695e-136	9.56622e-135	-2.77361e-136	5.91133e-136	7.29983e-134
2.32524e-136	3.14258e-136	5.14005e-137	5.78299e-136	-7.53512e-136	3.44299e-136	-1.20812e-136	6.98821e-138	-5.27742e-137	-1.30258e-136	-3.69792e-137	-2.89254e-136	1.33552e-136	8.83542e-137	-1.13716e-136	2.05024e-136	1.35519e-136	1.46744e-135	-2.06739e-136	1.33775e-137	-1.54578e-137	2.13233e-136	1.32529e-136	-1.5632e-136	4.01295e-137	2.03434e-136	-1.67601e-135	-1.63857e-136	2.78545e-137	-2.67742e-136	8.17165e-135
3.43877e-138	-1.09159e-137	-6.06479e-138	7.56169e-138	1.70602e-137	5.76532e-138	-1.73907e-137	-8.30375e-137	-1.4634e-137	-1.30398e-137	-8.44589e-138	2.94728e-137	-3.64253e-137	-9.37828e-138	-4.70075e-137	-1.58489e-137	2.32958e-137	3.15643e-138	-3.1251e-137	2.42614e-138	-4.81593e-138	4.72712e-137	-9.48542e-138	-3.66297e-137	9.42436e-138	1.56278e-137	2.00413e-137	-3.16216e-137	1.59105e-138	5.58319e-138	5.67708e-136
8.74352e-139	3.58714e-138	1.06413e-138	-3.558e-139	1.17732e-137	-1.85403e-139	-7.07452e-138	-3.44401e-140	-4.17487e-138	2.03864e-138	4.11598e-138	-8.49912e-139	2.71936e-138	-2.36928e-139	4.35518e-138	2.73421e-139	-1.86686e-139	-2.02596e-138	-1.51318e-138	2.77713e-139	1.87514e-138	9.85984e-138	-7.05131e-138	9.91683e-139	-1.71464e-138	-6.61161e-139	-1.44941e-138	-1.7816e-138	4.91037e-138	-7.71258e-139	7.87832e-137
1.49129e-140	-1.82772e-139	8.22972e-142	-3.84456e-140	-3.49906e-140	-4.24102e-139	-5.86619e-140	-6.80627e-140	-3.73931e-139	7.33354e-140	4.48949e-139	-4.66708e-141	-1.46015e-139	1.10724e-139	-2.41413e-139	-2.68124e-139	9.92449e-140	-2.28015e-139	3.94118e-140	1.5441e-139	-6.98048e-139	8.32986e-139	-2.92627e-140	-4.17557e-139	-1.24131e-139	9.65666e-141	3.84017e-139	-3.32035e-139	-2.02289e-139	4.62691e-140	6.08726e-138
-1.50256e-140	-3.42705e-140	1.26834e-141	1.88179e-140	3.52812e-140	-1.98769e-141	-7.91192e-141	-2.51907e-140	-1.05168e-141	1.26634e-141	8.41478e-141	-1.78571e-140	-6.2431e-141	-8.09385e-141	5.71133e-140	-1.09596e-139	3.03838e-141	2.15752e-140	6.36842e-142	8.91859e-141	-3.13337e-141	-3.23254e-140	-7.89312e-141	-3.69306e-141	2.13159e-140	2.17104e-140	1.14533e-140	4.8836e-141	-1.01899e-140	6.65409e-140	5.66698e-139
3.36388e-141	-2.39344e-141	1.31586e-141	8.92771e-142	-4.90576e-142	3.25972e-141	-4.03535e-141	1.73101e-141	4.04428e-142	-4.47616e-141	2.90885e-142	6.71062e-142	9.52758e-143	-1.81789e-141	-1.8717e-142	4.45499e-142	-3.02639e-141	1.50828e-141	1.95032e-141	-2.84324e-142	-2.54956e-141	4.99041e-142	-1.64709e-141	-3.86714e-142	4.16451e-143	-7.47674e-142	-2.31917e-141	2.18535e-143	-1.04959e-142	1.68674e-142	4.11267e-140
-1.05657e-142	1.10573e-142	1.53097e-142	2.69228e-143	5.40549e-144	-1.5928e-142	4.00242e-142	1.5605e-142	7.94564e-142	-3.55269e-143	2.12601e-142	7.19816e-143	-5.55167e-143	3.51397e-143	-2.27415e-143	1.6419e-143	8.9265e-143	9.77297e-144	7.97159e-143	1.89249e-142	-6.33035e-143	-1.37093e-141	3.78965e-143	-8.90545e-143	-7.84373e-143	-4.59138e-143	6.24828e-143	-7.17615e-143	-3.03089e-143	2.02244e-142	4.78205e-141
3.46566e-144	-3.97085e-144	-1.06037e-143	-2.97099e-143	3.53292e-144	-1.23541e-143	-2.38575e-143	1.75534e-144	-1.20589e-143	1.96157e-143	2.00574e-143	4.97731e-144	-7.75666e-145	-2.74798e-145	-1.08235e-144	7.47092e-144	1.02142e-143	3.55525e-143	-7.81984e-145	-2.83617e-143	-1.07323e-143	2.27605e-144	-5.63224e-144	3.46657e-144	5.7349e-144	6.07417e-145	-5.29478e-144	-2.46153e-144	-1.37226e-143	-9.14021e-144	2.89542e-142
-2.94707e-145	8.46029e-145	6.83878e-145	-4.57743e-146	-4.99824e-145	1.44251e-144	5.48497e-145	4.2997e-146	-2.31716e-144	2.10759e-144	4.31515e-144	1.84903e-145	2.21025e-144	-3.59269e-146	-1.14808e-145	7.13055e-145	-7.28579e-145	-4.69719e-145	-4.05496e-144	-8.87619e-146	-1.97673e-145	-3.94701e-145	6.08799e-144	-3.27032e-145	1.8885e-145	4.00367e-145	-1.40134e-144	-7.70025e-145	9.33157e-145	1.99733e-144	3.44435e-143
9.41153e-146	2.3708e-146	7.58606e-147	-6.83058e-147	-5.66681e-146	2.22496e-146	-9.79751e-147	8.65046e-146	7.55305e-146	4.59179e-146	2.49764e-145	-1.74683e-146	3.32899e-145	1.46226e-146	-4.65212e-146	-3.95377e-146	7.35587e-146	-6.1287e-145	1.42674e-145	2.55343e-146	-1.92201e-145	3.48299e-146	9.16832e-146	2.57495e-145	-1.74626e-145	5.00266e-145	-1.03321e-145	2.32092e-146	2.43516e-146	-1.19468e-145	3.50581e-144
-2.42713e-146	-4.92915e-148	-1.32459e-146	1.6308e-147	2.51937e-146	6.18506e-147	1.3632e-146	4.8846e-147	8.87008e-147	-2.07419e-147	-4.07495e-148	1.71833e-146	7.37179e-147	5.71268e-147	2.11673e-147	-1.15696e-146	4.19983e-146	-6.7156e-147	-3.71614e-147	-2.4194e-147	1.26511e-147	-1.75314e-146	1.13889e-146	-3.52622e-146	4.61709e-148	-1.6061e-146	7.78184e-147	-1.47059e-146	2.1817e-146	-4.91682e-147	3.30883e-145
-2.3068e-148	-2.8781e-148	-5.32989e-148	-9.78992e-148	6.82063e-149	-2.73885e-148	-3.61738e-149	1.73571e-148	-3.77323e-148	-1.40257e-148	-9.07814e-149	1.05736e-148	2.66283e-147	5.61865e-148	-8.77914e-148	-1.92506e-147	-7.11561e-148	5.85774e-147	-3.30618e-148	-6.98574e-148	-6.48964e-148	-3.78716e-148	1.95236e-147	4.24943e-147	5.91171e-148	-5.83418e-148	3.37798e-148	-9.97751e-148	-2.32316e-147	2.23469e-148	2.92088e-146
5.7422e-149	-2.06241e-149	-2.16077e-149	1.66851e-148	-1.37572e-148	1.08147e-148	-3.88553e-150	3.1989e-149	2.45853e-148	-7.43699e-149	-5.39082e-149	-2.74879e-149	-9.57738e-149	-8.29666e-149	5.0059e-149	2.68152e-149	1.95358e-149	4.348e-150	-7.63307e-149	-6.61737e-149	5.16414e-149	-4.75918e-149	-2.94647e-148	2.59145e-149	1.16099e-149	-2.59672e-149	1.47773e-148	1.67396e-149	7.78668e-150	-1.39635e-149	2.01535e-147
-8.14488e-150	-7.64536e-150	-7.34778e-151	6.75035e-151	-1.51561e-149	2.87661e-150	1.54922e-150	2.05561e-149	7.8736e-150	7.78734e-150	-1.50146e-150	-5.19839e-150	-2.54079e-149	3.35724e-150	1.89856e-150	-7.82282e-151	-4.90951e-150	8.06493e-151	-5.28015e-150	-4.87632e-149	2.49329e-150	-1.88813e-150	-3.19152e-150	-4.9637e-151	-2.01374e-150	1.37169e-149	-8.16517e-151	5.87737e-150	2.97447e-150	4.9246e-150	2.09297e-148
-1.24714e-150	-8.92581e-151	1.99028e-151	-1.3383e-151	7.15199e-151	7.22329e-152	-1.20452e-150	4.05949e-151	-2.74242e-151	2.81816e-151	-2.97377e-151	-2.50791e-151	6.62349e-152	2.13718e-152	7.60044e-151	-1.10453e-151	2.63735e-151	-2.14929e-151	1.95589e-151	5.42635e-151	9.70585e-151	1.08815e-150	9.73529e-151	1.89321e-151	-3.56427e-151	-2.92836e-151	4.3197e-151	-1.25333e-151	1.20784e-150	7.69379e-151	1.45551e-149
-5.63565e-153	-5.39924e-153	8.48532e-153	1.671e-153	-5.23737e-152	2.5403e-151	-4.84908e-153	3.34718e-152	6.72288e-153	2.2084e-152	-1.94966e-152	-7.8325e-152	-3.01178e-151	-8.27934e-152	7.34167e-152	7.57757e-152	-6.38563e-152	-5.99605e-153	-1.01826e-151	-2.66302e-153	-6.58224e-153	-2.01739e-153	5.90049e-152	-8.95637e-153	-1.93448e-152	1.71515e-151	-9.51333e-152	-1.15103e-152	-2.59824e-152	6.27004e-153	1.60637e-150
2.40685e-153	-3.67565e-153	-6.20643e-154	-1.14329e-152	-8.81195e-154	-1.07434e-153	2.14168e-154	1.47549e-153	8.44234e-153	-2.1558e-153	2.47862e-153	-4.11454e-154	-5.29302e-153	1.42094e-153	-1.5785e-153	-2.04192e-153	-1.6626e-153	6.86778e-155	9.7898e-154	4.29611e-153	2.6622e-153	1.17994e-153	1.59879e-153	2.90041e-153	3.36348e-153	1.15571e-152	1.23492e-153	1.9496e-152	-9.18989e-154	1.10909e-153	9.86311e-152
-1.07008e-153	6.22298e-154	5.46747e-154	-4.92038e-154	6.40406e-154	2.55382e-154	4.64272e-154	-3.30234e-155	6.73921e-155	-5.78881e-154	1.55443e-154	1.11147e-153	-4.70984e-154	-9.22082e-155	-5.22227e-154	-3.10755e-154	9.42886e-155	-6.40713e-155	-2.97851e-154	5.37359e-154	-1.46423e-153	-2.41424e-154	1.2888e-154	-1.19706e-154	2.85328e-154	-1.36636e-154	-2.88469e-154	-4.31207e-154	-1.13728e-153	-2.38343e-154	1.28987e-152
-2.21276e-155	2.09045e-155	-3.81195e-155	7.47442e-156	3.27348e-155	-2.2044e-157	2.6878e-155	4.28847e-155	-1.8818e-155	4.5831e-156	6.84526e-155	3.32465e-156	-1.39369e-155	1.36716e-155	-1.40212e-154	-2.67083e-156	1.73862e-155	4.33693e-155	2.82374e-156	3.46632e-155	4.34556e-155	1.36988e-155	-9.23656e-158	9.69292e-157	-5.03545e-155	2.53897e-155	-4.01482e-155	-1.72622e-155	-7.45938e-156	-1.69368e-155	7.71023e-154
2.62081e-156	1.24769e-156	2.66357e-156	6.5366e-156	1.02517e-156	2.93911e-156	-4.30454e-156	7.28762e-157	1.49231e-156	-8.91939e-157	2.25863e-156	7.3403e-156	-4.0169e-157	-1.16339e-155	-2.20457e-156	1.5256e-156	-1.28321e-156	-1.99148e-156	5.35687e-156	8.54605e-157	1.92615e-156	-3.63727e-156	6.77268e-158	2.28262e-156	-3.59655e-156	-2.61291e-157	1.63072e-156	-8.01995e-157	-2.83907e-156	-4.91007e-156	8.12548e-155
-1.47374e-157	2.37746e-157	1.3308e-156	2.20653e-158	-1.41622e-157	-6.7481e-157	8.33321e-157	-3.90294e-157	-1.21923e-157	-2.91208e-157	-5.61128e-157	-1.27248e-157	3.65736e-157	1.20464e-158	1.33437e-157	-1.31767e-157	-6.79916e-157	3.03032e-158	1.81993e-157	1.20586e-157	7.22023e-158	3.94498e-157	-1.04953e-157	-5.07279e-158	-5.72535e-158	-1.61783e-157	-6.822e-157	1.90402e-157	1.00612e-157	1.29916e-157	8.47988e-156
-1.88205e-158	-1.21332e-158	1.32982e-158	2.50604e-159	1.47504e-159	-8.14794e-159	6.80264e-159	-1.93255e-158	-3.62807e-158	2.42356e-159	1.31014e-159	-3.38451e-158	8.88608e-158	5.3223e-159	-1.90231e-158	3.15129e-158	-5.90478e-158	8.90573e-159	2.79369e-157	-1.11104e-158	-5.23974e-158	3.99194e-159	-4.58384e-158	-1.16904e-158	-3.91447e-158	1.84644e-158	-5.97725e-159	-3.95327e-158	-7.14704e-158	-6.43079e-158	1.01234e-156
-4.5105e-160	-3.81431e-159	1.24685e-159	-1.15793e-160	5.1612e-159	7.9878e-160	-1.36415e-159	-3.88285e-159	4.90918e-160	8.91776e-160	3.70185e-159	5.26937e-160	1.33047e-159	3.32818e-160	-1.94801e-160	-1.99469e-159	7.64761e-159	-5.08143e-159	-2.84312e-159	-1.72962e-161	-6.19163e-159	4.65732e-160	1.39819e-160	1.63149e-159	5.73563e-160	8.83694e-159	5.30533e-160	1.56737e-159	-3.25565e-159	1.23274e-160	6.52047e-158
3.03222e-160	5.7411e-160	3.08089e-160	-2.0881e-160	-2.59131e-160	2.30978e-160	4.57424e-160	2.9335e-162	2.96113e-160	4.17075e-160	2.52584e-161	1.70239e-161	-3.51822e-160	1.03994e-160	1.93523e-160	-1.51681e-160	-9.84809e-161	9.76923e-161	1.7534e-160	2.6599e-160	2.13481e-160	-2.98895e-160	4.62843e-161	-5.45537e-160	-5.07088e-160	3.11657e-160	2.43845e-160	5.29822e-160	1.0358e-159	-1.66788e-161	8.28778e-159
-9.99315e-162	-1.17687e-161	-2.68396e-162	-1.2869e-160	-7.06695e-162	3.72018e-161	7.29139e-162	5.73086e-162	-1.41257e-162	-1.49873e-161	7.00081e-162	-1.72246e-161	-1.49656e-161	-2.40899e-162	2.51616e-161	-5.05233e-162	4.14576e-162	-6.49e-162	-4.61915e-161	-1.68739e-161	-5.70362e-161	9.63831e-162	-8.47701e-162	1.38804e-161	5.04313e-161	7.61374e-162	4.99141e-163	8.77374e-162	8.24782e-162	2.54048e-162	5.3948e-160
1.03471e-162	5.58432e-163	3.45581e-163	-6.87084e-163	1.9792e-162	-1.16347e-162	6.35663e-164	-5.33722e-163	5.25363e-162	-7.3751e-163	4.93404e-164	-5.90124e-162	1.4178e-162	-3.81507e-162	2.59078e-163	4.41357e-164	-9.09561e-163	1.17595e-161	-1.83942e-162	7.91641e-162	-8.93411e-163	1.86655e-162	6.30815e-163	1.97763e-162	-7.68522e-163	-6.95961e-163	-4.20337e-163	-2.09497e-163	4.87699e-163	5.5398e-163	5.47728e-161
-1.01048e-163	-6.01884e-164	-4.71562e-164	-2.51578e-165	-2.60659e-164	-1.07643e-163	3.01534e-163	5.16007e-164	2.0229e-164	2.65914e-163	-1.96586e-163	-1.27828e-163	-1.35112e-163	3.3888e-164	-2.96569e-164	8.71592e-164	-6.91113e-163	2.55183e-164	-5.49984e-163	-9.95753e-164	2.60152e-163	4.11263e-164	7.70361e-164	6.50996e-164	3.7814e-164	-4.02077e-163	2.86504e-163	-1.30822e-163	-6.43557e-163	1.07894e-163	5.0124e-162
2.7164e-165	-9.53167e-165	-4.10133e-165	-1.59835e-164	-1.77302e-164	-1.58231e-165	4.00575e-165	5.68734e-164	2.25873e-164	3.85605e-164	8.1763e-166	4.27739e-165	1.08057e-164	-1.02962e-163	1.05134e-165	4.3196e-165	-5.74805e-165	2.38786e-164	-9.45846e-165	-1.3328e-164	-3.7437e-164	3.02097e-165	-6.97349e-165	-1.84979e-165	-4.88745e-165	-1.07679e-164	1.14908e-164	8.32324e-165	-5.94594e-165	4.52489e-165	4.4554e-163
1.82852e-165	-4.38475e-166	-4.17739e-166	-7.42435e-166	5.99584e-166	-8.15225e-166	2.67649e-166	3.71282e-166	-1.1713e-165	2.63399e-166	7.89082e-166	-1.45064e-167	-1.53635e-165	8.1758e-166	8.07707e-166	-1.68581e-165	2.15271e-165	7.53698e-166	-3.93649e-166	-7.53777e-166	9.07049e-166	-1.639e-165	-1.27355e-165	-9.31815e-166	3.89872e-165	1.0761e-165	-2.64977e-165	8.08084e-166	4.55414e-166	4.29075e-165	3.45507e-164
-6.89975e-167	2.35516e-167	3.67463e-167	1.2051e-166	-1.63809e-166	-5.23994e-167	-3.15686e-166	-4.45317e-167	-1.21336e-166	9.13511e-167	-2.36488e-166	-1.9919e-166	-1.89404e-166	-2.47136e-167	-1.06961e-167	-2.40552e-167	-2.4671e-167	2.74211e-166	8.80211e-167	-2.6991e-167	7.29685e-168	5.75384e-167	3.49305e-167	4.57203e-167	-1.56142e-167	-3.50846e-166	-6.83578e-167	6.66888e-167	1.83436e-166	-1.63201e-166	3.13099e-165
9.36762e-169	-2.54536e-167	-6.50987e-168	4.04267e-169	-9.03399e-168	-3.18868e-168	4.65045e-168	-9.60607e-169	4.10151e-168	-2.54952e-168	-9.87089e-169	1.11283e-167	-9.11924e-168	-4.91568e-168	1.09216e-167	1.1803e-168	-9.24333e-168	2.49334e-168	-6.67997e-168	9.22051e-169	6.36558e-168	-1.32003e-167	-1.22123e-167	-2.47868e-167	-8.16387e-168	1.18501e-167	7.89308e-168	-3.88935e-167	1.05344e-168	1.04442e-168	2.40843e-166
-5.06332e-169	-1.28609e-168	-4.02383e-169	-9.04016e-169	8.91606e-169	-2.36719e-168	1.08906e-168	-5.07618e-169	-1.32533e-169	4.32613e-169	-9.10505e-170	-1.14246e-168	-3.42566e-170	3.58498e-169	-1.3653e-169	-6.49999e-170	8.34435e-169	-8.77315e-169	-7.63678e-169	-2.71656e-168	7.29969e-169	-1.69804e-168	-1.29126e-168	2.7008e-169	-1.64247e-168	-1.08704e-169	1.0772e-168	-1.94013e-168	-7.07604e-168	9.05131e-169	3.22782e-167
-3.89015e-170	9.27794e-170	-1.25133e-170	-4.78911e-170	-9.54179e-170	-1.68313e-170	1.36112e-170	8.76707e-170	1.50599e-169	-1.68145e-169	-2.13463e-170	-4.58053e-170	2.40462e-170	5.59564e-170	-1.3892e-169	-2.84023e-172	-2.40329e-170	-3.40408e-170	-2.6945e-170	-1.04592e-169	1.36088e-169	1.10597e-169	2.93301e-171	1.23964e-169	-2.24796e-169	-1.9e-170	6.24458e-171	-5.57667e-171	1.62518e-169	2.45198e-170	2.01657e-168
-2.71207e-171	3.0452e-173	-2.14472e-171	3.50675e-171	-1.10753e-170	2.41016e-171	8.58308e-173	2.32e-171	9.49389e-171	1.18915e-170	1.86272e-170	-1.82624e-170	1.3666e-170	7.62212e-172	-2.66004e-171	-1.35599e-170	-1.39643e-171	1.75507e-170	5.66157e-171	2.80841e-171	3.45957e-171	-1.41978e-170	-1.38893e-170	-3.23333e-171	-3.18948e-171	4.27549e-170	9.58002e-171	1.83322e-171	3.99177e-171	-1.04787e-170	2.47234e-169
1.31572e-172	1.50065e-171	-7.64967e-172	1.60243e-172	2.56466e-171	8.12309e-172	1.14524e-172	-3.04731e-172	-1.72945e-171	1.29766e-171	1.66445e-171	1.44115e-172	-1.5507e-171	4.76203e-172	-5.64702e-172	3.03384e-173	4.4156e-172	8.8132e-172	2.58021e-172	7.27787e-172	1.92099e-173	-4.6295e-172	-1.77992e-172	-2.83174e-172	-2.24032e-171	8.23705e-172	1.90496e-173	-8.57585e-172	-2.94606e-172	9.89837e-176	2.12986e-170
5.47664e-173	-1.93376e-174	1.05723e-173	2.06643e-173	2.80448e-174	-5.30826e-173	-1.05045e-172	-2.76792e-173	2.50855e-173	-5.51112e-173	-5.42619e-173	-4.74356e-173	1.58538e-173	1.42865e-173	-3.64977e-173	-2.2959e-173	1.38578e-173	-4.17201e-173	1.02463e-175	-1.96898e-173	-2.17363e-172	-9.33787e-174	2.07459e-172	-7.05036e-173	7.40296e-174	1.34821e-172	1.08962e-172	-6.85225e-174	-3.70447e-174	1.54982e-173	1.40531e-171
-1.04137e-174	-7.71049e-175	-2.73599e-174	-1.50299e-174	-2.98163e-174	1.70868e-174	-7.93824e-175	-5.53148e-174	-1.01613e-173	9.09146e-175	-7.76839e-174	7.21608e-175	1.65007e-173	-2.123e-174	3.70105e-173	3.60896e-174	1.05875e-173	1.03944e-174	6.08014e-174	3.1933e-174	-1.1694e-175	2.38661e-174	1.19727e-174	8.9782e-175	3.42493e-174	2.57875e-174	-2.5834e-174	-1.67144e-173	-1.59559e-174	-2.54476e-175	1.48521e-172
-1.40988e-174	-1.06999e-174	-6.06062e-175	-3.79126e-175	1.66182e-175	-5.57138e-175	1.7819e-175	1.24531e-175	-5.35844e-175	2.24689e-176	5.86222e-175	6.77022e-175	3.27459e-175	-3.09065e-176	1.39279e-175	2.6997e-176	1.37944e-174	2.71183e-175	3.09213e-175	-5.93402e-176	1.11211e-175	7.38167e-177	4.87406e-176	6.6027e-175	-9.66442e-175	2.09503e-175	1.25322e-175	-1.63559e-175	-6.71494e-175	-1.34007e-174	1.31605e-173
-4.06582e-176	2.91882e-177	-1.16237e-175	2.20778e-176	-1.27413e-176	1.55567e-176	-1.17056e-176	-9.63462e-176	-3.49386e-177	-8.81436e-177	5.93639e-176	8.34742e-176	1.14284e-176	2.33871e-176	4.75983e-176	7.41284e-176	3.46547e-177	-6.84106e-177	-3.24774e-176	-1.21077e-175	2.34121e-176	-4.36618e-176	1.00484e-176	-2.8491e-176	-2.57682e-176	-1.78909e-175	1.3142e-175	-4.55022e-177	-1.65177e-176	2.63834e-176	1.28295e-174
-1.00972e-176	-6.03691e-177	-3.56468e-177	3.14501e-178	2.26292e-178	3.52159e-177	2.41838e-177	5.68591e-177	1.07661e-177	-2.03523e-177	-7.63458e-178	-1.10356e-176	-5.868e-177	4.0617e-177	2.33871e-178	-3.95141e-177	-1.16733e-176	8.06466e-178	-5.4577e-177	2.74587e-177	-2.41397e-177	-6.6091e-178	-1.92919e-177	1.05058e-177	-3.94352e-178	-1.90009e-178	1.5418e-176	4.14461e-177	-2.74782e-177	-2.03307e-177	1.12557e-175
-1.01959e-178	8.37477e-179	6.16857e-180	1.89139e-178	7.31484e-178	2.19577e-179	-2.02396e-178	4.23183e-179	1.19335e-177	2.91852e-178	3.19982e-178	-2.58492e-177	3.14255e-178	5.19852e-179	-3.19789e-178	-1.2972e-177	-5.07103e-178	9.65326e-179	1.37839e-177	-1.01749e-178	-6.07198e-179	-1.13987e-178	-3.55466e-179	-7.24613e-178	-5.20635e-178	-2.29511e-178	5.0697e-179	3.51149e-178	1.47348e-178	1.16489e-180	1.20716e-176
-6.79723e-179	6.3922e-181	-4.96751e-180	-7.16686e-181	-2.04156e-179	1.04216e-179	-2.98049e-179	-1.59637e-179	2.2651e-180	-9.03942e-180	1.40224e-180	-1.92125e-179	-8.44402e-180	1.16306e-179	-6.43059e-180	-1.03844e-178	-1.37317e-179	2.79739e-179	-9.19978e-180	3.83808e-180	3.94134e-179	1.09973e-179	1.2013e-179	-3.59503e-179	2.56885e-179	-9.7629e-180	8.06589e-179	9.34055e-179	-3.841e-179	4.94409e-179	7.63654e-178
-2.19471e-180	4.68589e-180	-8.61789e-181	-2.16129e-180	8.39964e-181	-2.04681e-180	2.75259e-180	6.85104e-181	-7.55617e-182	-2.40058e-181	-3.43995e-180	-3.58412e-180	-2.11932e-180	-3.79937e-180	1.82554e-180	9.83229e-182	-5.82673e-180	-1.99302e-180	-7.86723e-181	-2.02475e-180	2.50198e-180	-1.439e-180	1.48068e-181	-2.40378e-180	-1.56101e-181	-1.34548e-180	1.09806e-180	-1.64355e-180	1.83459e-180	-2.67653e-180	5.72888e-179
5.49499e-182	-3.39562e-182	2.01799e-181	7.24208e-183	8.16678e-182	5.59591e-182	6.13558e-182	5.04904e-181	-1.25352e-181	1.10784e-181	2.06737e-181	-6.99533e-182	3.23477e-181	4.89343e-182	-1.76943e-181	-1.41479e-180	2.74122e-181	1.27802e-181	-8.79011e-182	1.14391e-180	9.97635e-182	-2.2038e-181	-6.30457e-181	3.51904e-181	-4.41544e-182	-1.3506e-181	-1.28469e-181	1.16969e-181	2.2182e-181	8.52841e-182	7.1468e-180
1.65538e-182	6.98713e-182	-3.87076e-184	4.2695e-182	4.1997e-183	-2.0588e-182	-1.37068e-183	-9.11185e-183	6.29706e-182	-3.4332e-182	-3.96404e-182	1.41346e-182	-5.01114e-183	-1.15869e-182	-6.49267e-182	-1.63242e-182	2.19486e-182	-8.74671e-183	-4.15417e-183	3.81907e-183	-3.327e-183	-5.13635e-182	-1.11764e-182	-1.62822e-184	-1.31181e-182	1.59371e-182	9.9306e-182	-1.44977e-182	-5.46718e-182	-1.5062e-182	7.30995e-181
2.89157e-184	-7.26206e-184	-8.46431e-185	-3.14271e-183	-1.45051e-183	-7.21863e-184	-3.77851e-184	1.74211e-184	2.82421e-184	-4.15582e-183	1.46252e-183	2.95947e-183	-1.42496e-184	-7.18605e-184	-5.83102e-183	1.28541e-183	-1.92288e-183	-9.22962e-184	-2.65463e-183	3.82675e-183	-2.40922e-183	1.88267e-183	-1.14113e-182	3.81765e-183	-3.44949e-183	4.18066e-184	1.9118e-183	-1.5763e-183	-2.883e-185	1.44874e-183	6.14861e-182
-1.63783e-184	1.17594e-184	4.01781e-184	3.36012e-184	1.5516e-184	1.76748e-184	5.2037e-184	2.72952e-184	3.2448e-184	-1.53693e-185	-7.90778e-185	3.94176e-184	-3.21829e-184	-8.58765e-185	5.86847e-186	8.73557e-184	-2.9239e-185	-2.89386e-184	-9.42267e-186	5.63437e-184	2.44841e-185	2.57255e-184	-1.83752e-185	-6.63404e-186	4.93411e-185	2.19702e-186	-2.55505e-184	-3.39296e-184	-2.53028e-184	-2.28406e-184	6.57064e-183
5.44776e-186	1.2744e-185	-6.80538e-187	-8.97638e-186	2.01628e-185	-1.06818e-184	2.12575e-186	-2.22716e-185	-1.45288e-185	-9.28127e-186	2.87557e-187	3.43668e-185	-9.60321e-186	-3.10723e-186	-5.37662e-185	1.40327e-185	-1.02673e-185	-8.23437e-186	-3.16831e-185	1.58594e-185	1.53651e-185	1.39788e-185	-3.31034e-185	-4.19657e-186	2.5722e-186	-1.07903e-185	4.21951e-186	-4.9206e-186	2.62823e-187	-6.37462e-186	4.80028e-184
-2.65542e-187	1.41623e-186	-4.24359e-186	1.31301e-186	-3.59982e-187	1.00868e-186	1.24248e-186	2.90729e-186	-2.74565e-187	-3.77283e-187	2.69219e-187	6.24946e-188	-5.85534e-187	9.50782e-187	-8.2416e-187	2.31572e-186	1.32832e-187	8.94549e-186	1.41109e-187	6.8317e-187	-4.32266e-186	-1.16744e-186	4.40343e-186	-5.72408e-187	-3.34445e-186	-5.28233e-187	-9.83782e-187	-3.95314e-187	2.54467e-186	1.49614e-186	4.80777e-185
7.51221e-188	-1.92056e-188	-5.62592e-187	-5.60708e-188	4.7487e-188	7.84496e-187	-4.92145e-188	1.78259e-187	2.42302e-188	1.7541e-187	4.51284e-188	5.55216e-187	3.34175e-187	1.0125e-187	6.68997e-189	6.84695e-188	9.80974e-188	-8.71547e-188	-2.26278e-187	1.42396e-187	-2.06257e-187	2.16844e-187	-2.0246e-187	2.19916e-187	-3.76694e-188	-1.30893e-187	-4.26785e-188	-5.08157e-188	-1.6512e-187	5.96787e-188	4.96927e-186
-2.8381e-189	1.04252e-188	1.71817e-188	2.58991e-188	-1.89058e-188	6.38734e-189	-4.41317e-189	3.33424e-189	9.5097e-189	-8.00531e-189	-3.89045e-189	-2.16029e-188	-2.09263e-188	1.1664e-188	2.58476e-188	5.31441e-188	9.40812e-190	6.59917e-188	1.59803e-188	5.97313e-189	1.0924e-188	-4.61395e-189	-5.3542e-189	1.69679e-190	2.9754e-188	5.57372e-189	-1.44496e-189	-1.41203e-188	1.19631e-188	-2.2854e-188	4.39633e-187
5.82587e-189	2.99982e-189	-1.6942e-189	1.53022e-189	-1.69981e-190	-2.12704e-190	6.93772e-190	-8.92741e-191	4.90937e-190	-7.78773e-190	6.94276e-190	-1.33986e-189	-2.1579e-189	-5.69197e-190	4.64905e-190	-5.94349e-190	-5.87632e-190	8.62347e-189	2.69555e-189	5.23746e-191	-3.43181e-190	2.93548e-190	3.90832e-189	-1.22748e-189	-9.18027e-190	3.91325e-190	-2.64474e-190	-8.45762e-190	1.08996e-189	-1.27253e-189	4.28197e-188
-3.08506e-191	2.51726e-190	1.37871e-190	3.68827e-191	-6.2653e-191	-4.35584e-191	5.77174e-191	-2.67151e-190	1.18833e-191	1.63786e-190	1.28887e-190	1.49518e-190	1.31749e-190	1.01397e-190	-2.20683e-190	7.51867e-191	6.40318e-191	-2.98222e-190	1.0686e-191	1.28387e-190	-1.06871e-191	-1.99103e-191	3.36271e-191	-4.68982e-191	8.84853e-191	-2.42979e-191	5.57919e-192	2.73683e-191	-4.76681e-191	7.18215e-191	2.74917e-189
-1.33467e-193	1.21886e-191	-1.53974e-191	9.74465e-192	-1.51368e-192	4.54828e-192	-3.36485e-193	1.66411e-191	-2.76509e-192	-4.12099e-192	2.94084e-193	-1.81418e-192	3.26185e-192	4.08079e-192	-1.53803e-191	-8.90846e-192	-2.56016e-193	1.51363e-193	1.0355e-191	8.70374e-192	3.62894e-192	5.6801e-191	-2.1855e-191	-6.32263e-193	-4.71334e-193	1.81656e-192	-3.63658e-192	1.42785e-191	1.26796e-191	1.35498e-192	2.3775e-190
-3.14516e-193	-2.42704e-193	8.34651e-193	5.84531e-194	2.63526e-192	3.69574e-193	-3.36925e-193	3.16491e-193	1.02271e-193	-2.1941e-192	-1.90558e-193	8.87732e-194	-2.31685e-192	7.97683e-194	-1.09283e-192	3.49299e-193	-1.56092e-192	-9.0826e-193	-3.98489e-193	-1.4121e-192	-2.50422e-193	4.73144e-192	-7.82477e-193	-3.9986e-193	-5.25177e-193	-2.57699e-193	1.91641e-192	7.14963e-193	-9.51709e-193	5.43493e-193	2.68764e-191
2.16995e-194	-2.82122e-195	-1.85166e-193	-1.0982e-194	-9.42828e-195	5.81194e-194	3.83772e-194	-2.729e-194	-5.32959e-194	4.97968e-193	-2.1041e-194	2.17236e-193	5.17256e-194	-1.14214e-194	-4.85792e-194	1.68686e-195	-9.03569e-195	-1.67819e-194	-3.06411e-194	-9.33685e-194	5.14472e-194	6.27603e-194	-3.20731e-194	1.51305e-195	8.42458e-195	2.20335e-194	6.27156e-193	5.05271e-194	-6.16662e-194	-5.11493e-194	2.37541e-192
-9.52368e-196	-1.73506e-195	2.1617e-194	-9.55978e-195	6.43285e-195	5.76052e-197	-6.75901e-196	2.77455e-196	-1.69679e-194	-3.07928e-195	1.28468e-194	2.21048e-195	8.17393e-195	-9.70537e-196	1.06566e-195	-2.36595e-196	8.80784e-195	6.19392e-195	-2.95489e-195	1.50586e-194	-1.05244e-194	8.28539e-195	9.5738e-195	1.52584e-194	3.49062e-195	2.50938e-195	2.40982e-196	-1.78267e-195	-1.31555e-194	2.34218e-195	1.87038e-193
-2.83918e-196	1.11687e-195	-1.80202e-196	2.36774e-196	-2.4386e-196	-9.19858e-196	-9.58131e-197	-1.67687e-196	1.92622e-197	3.82793e-197	-9.66226e-196	-3.6525e-196	-5.76022e-196	7.84001e-196	-5.27893e-196	3.48532e-197	-1.71546e-195	-3.03645e-196	-3.90233e-195	1.84159e-195	-6.71878e-197	-1.08086e-195	-7.14213e-196	5.52917e-196	-3.27655e-196	-5.09282e-196	1.55811e-197	-5.00746e-197	2.3374e-195	2.79963e-196	2.02549e-194
-1.05453e-196	7.50156e-197	-9.82789e-198	1.02685e-196	-2.60367e-197	1.03535e-197	4.31756e-197	-2.76905e-197	2.03289e-197	-3.81211e-197	2.14926e-197	-1.3895e-198	-4.9892e-197	1.34571e-197	7.92648e-197	2.17191e-197	7.21857e-197	-1.42597e-197	-4.71132e-198	-2.88803e-198	-1.95208e-197	6.57573e-197	-4.05076e-197	-2.3391e-197	3.02673e-198	-3.63213e-197	8.21087e-198	6.9615e-197	1.09595e-198	-3.07631e-197	1.03816e-195
-2.1309e-198	4.31021e-198	2.34855e-198	3.72383e-198	-1.72772e-197	-3.9053e-198	3.65097e-199	7.21622e-199	6.88941e-198	-1.06155e-197	1.51991e-197	9.88728e-198	-2.01113e-199	-9.17809e-198	-2.28224e-198	4.34648e-198	-1.62198e-198	4.76024e-199	7.93257e-198	-4.04535e-198	3.20999e-198	2.20076e-198	3.30313e-198	-6.56268e-198	1.25823e-198	-1.8421e-199	4.93645e-199	7.38099e-198	-8.20359e-200	-7.70228e-198	1.39836e-196
5.86523e-200	2.86601e-199	2.08369e-199	5.97917e-199	4.60646e-200	-2.49584e-199	-1.35074e-198	8.93797e-200	-9.02419e-200	4.24453e-199	-5.90814e-199	-4.53973e-200	3.82654e-199	-9.98049e-199	2.64077e-199	-7.91047e-200	1.86774e-199	4.16075e-200	1.30302e-198	7.36734e-201	4.15433e-200	3.51776e-199	-8.31028e-199	-3.9292e-199	6.84911e-199	7.09277e-199	1.01175e-199	-4.71524e-199	8.43793e-199	-4.51525e-200	1.1774e-197
4.38157e-200	1.14896e-200	-4.84442e-201	-2.03104e-199	-3.2656e-200	-1.12841e-199	-3.53844e-200	3.1357e-200	2.2179e-201	1.59667e-200	2.65254e-199	6.77139e-201	1.11683e-200	-4.63516e-200	1.17219e-199	1.27191e-199	4.90251e-200	-2.87699e-200	-3.96928e-200	-1.79924e-200	-6.14593e-200	-2.18262e-200	-1.13697e-200	1.00808e-199	7.75332e-200	8.65191e-200	6.76434e-201	-2.28918e-200	-2.96948e-200	3.87219e-200	1.6607e-198
-2.44341e-200	-4.0479e-201	-3.72657e-201	-2.3792e-202	7.38001e-202	-2.32111e-202	2.95296e-201	-3.2469e-201	1.90055e-201	-9.9087e-202	-9.33746e-201	-7.94418e-201	7.43066e-202	-4.27406e-202	-2.0123e-202	2.85636e-201	-2.91782e-201	1.53306e-200	9.64e-201	-1.89103e-201	-4.2686e-201	-2.3985e-200	-2.14855e-201	-5.13661e-201	-1.17355e-201	5.33053e-202	-4.41701e-201	4.69325e-202	-7.60116e-202	3.16172e-201	1.39851e-199
-4.70688e-202	-1.10189e-202	-3.27499e-202	-3.19396e-203	-3.40024e-202	-5.93077e-203	-5.03123e-202	-4.84338e-202	-4.78595e-202	-1.54617e-202	3.79946e-202	-5.57669e-202	-3.23944e-202	6.71546e-203	7.0848e-203	-1.3218e-202	-2.1994e-202	-7.81554e-203	-4.89567e-202	-2.55173e-203	-4.30274e-202	1.42774e-202	-2.57456e-202	-5.71136e-202	1.4408e-202	-5.14326e-202	-3.84629e-203	-4.78609e-202	4.53047e-202	5.99168e-202	8.93457e-201
-3.20922e-203	-2.43537e-205	1.1681e-202	3.49521e-204	-1.38608e-203	4.01971e-203	-9.0421e-203	-1.62809e-204	-5.29578e-203	4.31023e-205	-3.75652e-203	2.40962e-203	2.75535e-204	7.74579e-204	2.23299e-203	2.68286e-203	-2.93774e-203	7.60719e-204	6.85116e-204	-1.64685e-203	-3.20423e-204	8.92781e-203	-8.15759e-203	-1.368e-203	-4.55923e-205	2.44842e-205	-1.67222e-203	3.67248e-203	4.92591e-203	2.18076e-203	8.46714e-202
-8.83013e-205	8.56606e-205	6.40374e-204	-1.61796e-204	5.14722e-204	-6.99296e-204	5.55891e-204	-5.59104e-205	8.90979e-204	2.5425e-205	3.28354e-204	-6.4044e-204	9.1438e-205	3.2085e-205	6.45705e-204	1.08515e-204	6.09864e-204	-3.90255e-204	-1.79491e-204	-7.40081e-205	2.35221e-205	1.03296e-204	3.15172e-204	-2.18913e-204	-2.74288e-205	-1.50024e-203	4.29867e-205	2.72952e-204	1.07385e-204	-1.52285e-204	9.58269e-203
-3.14925e-205	-6.46542e-206	7.46839e-206	-1.51779e-205	-1.32433e-204	-9.9394e-207	-4.00795e-205	4.16693e-205	-8.84885e-208	-4.56547e-206	-9.1261e-206	2.75306e-206	-4.59447e-205	2.17212e-205	-7.17794e-205	-4.0934e-205	3.02857e-205	-1.60714e-206	1.38262e-205	3.7068e-205	-3.63261e-206	4.42107e-205	-3.4149e-206	1.22495e-205	2.30411e-206	2.04043e-206	-1.98433e-205	1.51462e-205	-1.36989e-205	-1.45498e-204	8.17518e-204
-6.75558e-207	3.75652e-206	9.82924e-208	2.19012e-206	-8.37296e-207	-2.3472e-206	-5.05442e-206	-1.27093e-206	2.78439e-207	-6.17087e-206	-5.14826e-206	-1.73339e-206	1.02108e-206	5.54865e-207	-1.33143e-206	3.36698e-206	1.22747e-207	2.51594e-206	-1.85494e-206	-3.51131e-206	-3.70332e-207	3.5975e-206	-7.44388e-207	4.02667e-207	-6.24506e-206	-7.94999e-207	6.04477e-206	8.53814e-207	-8.56514e-207	-5.57355e-206	6.93242e-205
-3.8822e-208	1.56239e-207	-9.3249e-208	-2.81603e-207	1.2599e-207	-4.7357e-208	-2.49601e-208	-6.59522e-208	-1.01426e-207	1.34044e-207	-6.49874e-208	-1.16708e-207	4.15789e-208	1.37086e-207	-1.48698e-207	2.84891e-207	4.11348e-207	-6.23675e-207	-2.80074e-207	2.91071e-208	-9.39196e-209	-3.36707e-207	-4.84872e-207	3.48914e-208	8.3759e-207	-9.13013e-207	1.49794e-208	-3.37919e-207	-1.12169e-208	1.88615e-207	6.37699e-206
-8.07431e-208	1.51791e-208	1.29184e-208	-5.25249e-209	8.02889e-210	-8.61095e-208	4.668e-210	-2.07215e-208	1.66671e-208	1.15821e-208	7.05438e-209	1.0681e-208	-2.54963e-208	-1.66931e-209	5.84331e-209	3.79211e-209	3.56409e-208	3.00739e-208	3.32356e-209	-6.40609e-209	3.26615e-208	-1.28339e-208	5.06894e-209	1.84715e-208	5.98702e-209	1.79485e-208	1.48254e-208	5.76193e-208	-1.01035e-208	6.41711e-208	6.20114e-207
-1.71603e-210	5.82563e-210	3.81827e-209	5.52125e-209	8.83279e-210	1.32066e-209	-1.28751e-209	-3.18342e-209	-7.52878e-209	2.86574e-209	1.9677e-209	8.76926e-210	-3.77726e-209	-6.24554e-210	5.74486e-210	-3.37667e-210	-3.9303e-209	1.64606e-209	1.72461e-209	-7.60422e-210	1.29653e-209	1.31778e-210	8.06417e-210	-7.90867e-210	-3.62363e-209	9.90074e-210	-8.43015e-210	-1.26324e-209	8.25279e-210	-1.28184e-209	5.52357e-208
2.50338e-211	6.77335e-211	1.44577e-210	-1.41593e-210	5.08112e-211	3.02527e-210	-4.5434e-211	3.23624e-211	6.62453e-211	6.04995e-211	1.86347e-210	1.69313e-210	-1.65242e-211	-1.34828e-210	8.92975e-212	1.86767e-210	4.79483e-211	1.01861e-211	3.48334e-211	6.57737e-211	5.73934e-211	3.25345e-210	-5.94491e-213	-2.02249e-211	3.92145e-210	-1.33761e-210	-8.44082e-211	-3.09183e-211	5.00115e-210	-1.30063e-210	3.47323e-209
8.7241e-212	-2.66275e-211	-4.61635e-212	3.06928e-211	-3.45057e-213	-2.29836e-211	-5.77508e-212	2.80933e-211	5.90734e-212	-5.74625e-211	-1.13592e-212	-2.98939e-212	-7.2413e-212	-4.78166e-212	1.99188e-211	-3.62974e-212	-1.1907e-212	3.89477e-212	1.24991e-211	-1.23409e-211	-7.22653e-212	-2.22539e-211	2.01626e-212	8.50896e-213	-7.35395e-212	-3.19545e-211	-6.99159e-212	2.39402e-211	-2.0891e-211	-5.36002e-212	3.89689e-210
2.73539e-213	9.23045e-213	2.25818e-212	-1.10797e-212	5.60426e-213	2.49337e-213	6.42504e-213	-8.6975e-213	5.43845e-213	1.4997e-213	2.09721e-212	6.95038e-213	-8.00249e-213	-1.10315e-212	-4.66815e-214	9.45584e-213	-2.41992e-212	-3.40093e-213	2.71532e-212	-5.23739e-213	-3.31452e-213	1.90398e-213	1.15455e-212	-2.6681e-212	1.17971e-212	3.11367e-212	4.84186e-213	1.19796e-212	-8.76955e-213	5.06582e-214	3.05132e-211
-5.08593e-214	-1.29179e-213	-2.34884e-214	6.97739e-214	-1.68969e-214	5.2287e-214	1.15231e-214	-6.55199e-215	1.27965e-213	-1.1863e-213	3.89309e-214	-8.57549e-214	-3.12108e-214	1.55727e-214	1.00927e-213	-4.78277e-214	2.66795e-213	7.87949e-214	-3.74631e-214	5.60888e-214	8.71773e-214	1.40062e-213	-3.46154e-213	-2.24393e-213	-3.26034e-213	-1.09157e-213	1.81481e-214	-7.31819e-214	-3.81916e-214	-2.74438e-215	2.73176e-212
-4.18743e-214	-6.54021e-215	2.06497e-215	7.72707e-215	-2.21436e-215	6.38298e-215	1.28026e-214	2.82652e-215	1.76808e-215	1.55964e-214	5.94958e-216	-1.27874e-214	-3.8549e-216	-4.59413e-214	-1.30432e-215	-9.44769e-216	8.97295e-215	-5.08708e-215	4.12875e-217	4.05635e-215	2.5636e-215	-6.28189e-215	1.14452e-215	7.51877e-215	-1.07402e-214	-3.35981e-214	4.30758e-215	2.76318e-215	1.01219e-214	9.75675e-217	2.59051e-213
5.56035e-216	-1.47102e-216	5.05462e-216	3.11974e-216	9.24117e-218	2.6792e-216	-5.5332e-217	1.51195e-216	1.09938e-216	4.2794e-216	3.77256e-217	2.79505e-216	3.43624e-216	-1.74059e-215	-2.16914e-215	-2.51962e-215	3.67727e-217	-6.99627e-216	-3.92106e-216	-1.0765e-216	-4.83202e-216	4.96185e-215	-1.81251e-216	1.88693e-215	-3.49232e-216	2.6981e-215	-2.23269e-217	-1.72778e-215	5.1565e-216	-5.4826e-216	2.42431e-214
2.24644e-217	-1.51698e-216	1.35757e-216	5.20935e-217	-2.64898e-217	-1.21595e-216	-2.57859e-216	8.16159e-217	-4.0384e-217	6.21123e-218	1.32548e-216	-1.3893e-216	-1.65949e-216	5.87478e-217	-1.60973e-216	-1.10821e-216	-1.17119e-217	-1.89201e-216	1.18313e-217	7.88875e-218	-2.20405e-216	-1.71204e-217	1.39957e-217	3.65639e-217	-2.33348e-217	4.85943e-217	2.33607e-216	3.83571e-217	2.18896e-217	-1.54553e-216	2.69319e-215
2.63281e-218	1.87012e-217	8.50107e-218	-1.60257e-218	1.84902e-219	-5.95108e-218	-5.25193e-219	3.22619e-217	-9.64617e-218	1.70514e-218	-3.87432e-218	-9.31795e-218	1.20538e-220	-1.03842e-218	1.02257e-217	9.32604e-217	-6.88975e-220	-2.03801e-218	1.48749e-218	4.33601e-218	-4.61207e-218	1.97283e-218	1.93592e-217	2.87194e-218	1.83539e-217	2.38242e-218	5.75057e-218	-6.52763e-219	-9.72207e-218	-2.58143e-218	2.75631e-216
8.98177e-221	-2.64289e-220	-5.5436e-219	7.45843e-220	2.66312e-219	1.85177e-219	1.33633e-219	-1.10397e-218	-6.28228e-219	-1.88664e-219	-9.93954e-219	-2.58873e-219	-4.11035e-219	-1.50348e-219	-2.07922e-218	5.46389e-219	-2.76855e-219	1.7721e-218	2.92649e-219	-1.0636e-218	8.23509e-219	-1.515e-219	-4.61806e-219	-2.38458e-218	-1.71495e-218	-7.18089e-220	2.58067e-219	5.16023e-219	1.75168e-219	-5.96788e-219	1.81696e-217
-7.23025e-220	-3.12734e-220	-6.13152e-220	7.60987e-220	-3.16471e-221	-3.525e-221	5.98824e-220	-5.10461e-220	-5.79986e-220	-3.64233e-220	-9.68981e-221	1.33252e-219	1.77313e-220	-1.8954e-220	1.49931e-219	2.95085e-220	3.80656e-220	-3.48209e-219	-6.00265e-223	-7.06032e-220	-5.44536e-222	1.38021e-220	-7.05971e-221	-8.52325e-220	-8.45349e-220	3.87887e-220	4.66536e-220	4.46658e-220	-3.64827e-221	-4.0555e-220	1.63452e-218
5.6031e-222	2.20167e-221	7.26396e-221	-5.30369e-222	-5.49107e-221	-6.95351e-221	-5.0857e-221	8.87185e-222	2.73863e-222	7.86671e-221	1.67836e-220	-1.00646e-220	-5.65315e-221	2.93033e-221	-1.08738e-220	-4.87675e-221	-6.79783e-221	1.37862e-221	5.17518e-221	7.90929e-222	2.45265e-221	-1.12501e-220	1.57404e-220	-1.15856e-222	1.69868e-222	8.75843e-221	-6.27413e-221	1.37838e-221	-2.78496e-221	-1.05803e-220	1.61944e-219
-9.93848e-223	-7.57143e-223	1.99309e-222	1.38286e-221	2.80799e-222	1.31594e-221	8.60267e-222	-1.89034e-222	3.40601e-222	-1.7255e-222	-2.76643e-222	-8.9749e-224	1.77244e-222	-2.51004e-222	-6.43357e-224	1.62996e-222	-2.55541e-222	-1.16589e-221	-1.84209e-222	8.02253e-222	-1.5723e-222	1.4558e-222	1.25444e-221	4.89414e-222	5.86152e-223	-2.61221e-221	-1.20247e-221	7.45722e-222	-3.12512e-222	-8.35525e-223	1.52694e-220
-2.93519e-223	1.85737e-223	-9.24033e-224	-9.54687e-223	1.63234e-223	1.83566e-223	9.34773e-224	-1.23771e-222	1.32447e-223	3.75044e-223	7.21237e-223	-1.49807e-223	1.10648e-223	1.57185e-222	1.64547e-223	4.69567e-223	-1.27591e-224	6.07822e-223	-3.64585e-224	3.80097e-223	-6.84832e-223	6.5841e-224	2.73515e-223	3.21559e-223	-7.01289e-224	5.99895e-224	-2.5274e-223	-7.74677e-225	-2.94066e-224	7.90273e-223	1.04926e-221
-1.24448e-224	-1.45096e-224	8.93016e-225	-1.3709e-224	1.21104e-223	2.11215e-224	3.30548e-226	2.60027e-224	-1.26541e-224	5.39368e-224	-6.45304e-225	-2.17458e-224	-3.70856e-225	-9.13784e-224	-2.67691e-224	3.73013e-224	-7.50948e-225	-6.75264e-225	-1.39856e-224	-2.56792e-224	9.24843e-225	-6.83651e-225	1.04655e-223	-1.04423e-224	-2.71632e-223	1.00944e-224	2.05614e-223	-4.08979e-224	2.80948e-224	-2.06751e-224	1.23422e-222
2.12622e-225	-1.66163e-225	1.29334e-225	-7.93123e-225	1.52039e-225	-2.41505e-225	6.18831e-225	9.57421e-226	3.52551e-225	-8.50154e-225	-6.68201e-225	-1.05497e-225	8.72884e-225	3.36181e-225	-7.02133e-225	-2.59878e-225	-2.54475e-225	-2.35957e-225	6.64621e-226	1.92193e-226	-3.92433e-225	4.71446e-225	-1.36148e-224	4.73802e-225	8.51794e-226	9.95873e-227	-1.33737e-225	4.33251e-226	3.95462e-225	-1.30782e-225	1.06306e-223
-3.06273e-226	1.69566e-227	6.99505e-227	3.07212e-226	4.86869e-226	-3.80735e-226	-1.13135e-226	5.20578e-227	-1.35312e-226	1.17356e-226	-9.17985e-226	-1.05044e-226	3.16296e-226	4.99287e-227	-7.70188e-226	-2.53424e-226	1.47268e-226	-3.67007e-226	5.08059e-226	1.6938e-226	-7.53113e-227	-1.34222e-226	-2.57715e-226	3.75456e-226	3.95861e-226	-7.77602e-226	-1.03034e-226	-4.94034e-226	6.89342e-226	1.74761e-227	8.91049e-225
5.24953e-227	-9.34106e-228	-7.99454e-228	-3.21517e-227	2.11444e-227	3.29631e-227	1.54705e-227	2.00678e-228	-1.61265e-228	1.22242e-228	-1.45212e-227	-7.80215e-228	-7.01392e-227	5.36054e-228	-6.86907e-227	3.0939e-227	8.84652e-227	1.41978e-227	1.33163e-227	2.54288e-226	-1.66393e-227	-5.03655e-228	-1.25516e-227	2.64062e-228	3.58838e-227	4.94598e-227	-1.87897e-227	3.1481e-228	-5.18544e-229	-1.76033e-227	9.06394e-226
-2.36546e-228	2.94215e-228	-2.68756e-228	-4.93148e-228	7.67178e-229	-5.3607e-229	3.36737e-228	4.9777e-229	-9.76482e-228	1.40057e-228	-5.20771e-229	8.79612e-229	6.93318e-228	-1.37885e-228	-1.24564e-228	-1.23217e-227	1.328e-228	-7.67309e-230	-8.42001e-229	-4.70317e-228	1.30895e-228	-2.70289e-228	1.10726e-228	-2.25978e-228	7.87826e-229	1.6079e-229	-5.11224e-229	3.94451e-229	-2.48185e-229	-3.85241e-228	7.28239e-227
-3.14219e-229	-1.92131e-229	2.69398e-229	2.34825e-229	-4.2797e-229	3.29952e-229	2.41617e-229	-1.9944e-229	-4.25403e-230	-1.93084e-229	1.21664e-229	-7.67267e-230	-8.53621e-229	-1.13404e-229	-6.34338e-230	-6.41331e-229	3.23965e-230	-7.44643e-229	-4.67461e-229	1.34142e-229	7.47619e-230	2.46636e-229	3.91502e-229	-2.55488e-229	7.27773e-231	1.4302e-229	5.71384e-230	5.95948e-231	1.06427e-228	-1.59672e-229	8.09973e-228
-6.2174e-231	-1.37542e-230	-1.51053e-230	-1.6164e-231	2.47524e-231	2.22164e-231	1.6947e-230	1.04446e-230	3.69561e-230	-3.78103e-230	1.88789e-229	1.61621e-230	9.37689e-231	1.08944e-230	-1.03431e-230	-8.02627e-231	-6.42221e-231	8.37666e-230	1.40657e-230	1.80922e-230	3.85604e-230	-4.74053e-231	6.79857e-231	7.56157e-231	4.404e-230	3.61661e-230	2.57489e-232	-3.90199e-231	6.35584e-230	6.41193e-231	7.21484e-229
-7.08546e-232	1.46778e-231	-3.37302e-231	-1.94563e-232	6.23804e-232	-1.45635e-231	3.90355e-231	-3.91534e-232	7.63697e-232	1.95236e-231	2.15897e-231	-5.90084e-232	-4.58709e-231	-1.39133e-231	3.13245e-231	-9.52457e-232	1.08707e-231	1.43245e-231	8.40589e-232	3.28964e-231	-2.18368e-231	-1.65408e-231	1.74927e-231	2.8957e-232	-2.74978e-231	1.27079e-231	-4.77088e-232	-3.62195e-232	-1.54827e-231	-2.48003e-231	4.90621e-230
5.90912e-232	7.96667e-234	-1.85413e-232	7.9157e-233	-2.1175e-233	-2.42839e-232	2.04065e-232	3.7414e-233	1.16377e-232	-6.07209e-233	4.63143e-232	7.65457e-234	5.52938e-233	-4.49656e-233	3.13088e-232	2.95814e-233	3.79389e-233	-5.0358e-233	-4.10684e-233	-9.81213e-233	4.04211e-233	-4.29146e-232	-3.68311e-232	1.19268e-233	-2.55598e-232	-1.22493e-232	-1.27003e-232	-6.64562e-233	-1.12825e-232	-2.52153e-232	4.47358e-231
1.87198e-233	2.6469e-233	1.54867e-233	1.37263e-233	-7.43739e-234	-1.09795e-233	-6.59024e-234	3.46983e-234	-2.18375e-233	-1.82979e-234	-5.78955e-234	1.94422e-234	1.3584e-233	8.54546e-234	-4.92543e-235	1.22016e-233	1.03091e-233	-1.20468e-233	3.11017e-233	-5.03736e-233	3.57481e-233	-2.72365e-234	2.30403e-234	7.09008e-233	1.04643e-233	-5.83649e-233	-3.41294e-233	5.22687e-234	-2.96225e-234	5.50264e-234	5.01261e-232
1.97639e-236	3.99027e-237	-1.01509e-234	-4.40573e-235	-6.22817e-235	-3.74255e-235	-3.70347e-235	-4.55746e-235	-2.63072e-235	-4.4547e-235	5.57923e-234	3.33472e-235	2.64032e-236	-1.69919e-235	-2.65352e-235	1.91942e-234	-1.19345e-234	-1.7774e-235	7.3269e-235	9.74503e-236	-4.66832e-234	-7.33286e-235	-9.75401e-235	2.00016e-234	-1.87229e-234	-1.00502e-235	-1.20624e-234	-2.39442e-234	4.75591e-235	1.39217e-234	3.03246e-233
5.61843e-236	-6.53711e-236	-2.1644e-236	-4.40223e-236	2.54726e-235	1.90813e-235	-1.77145e-235	6.71606e-236	1.04761e-234	-8.21106e-236	-6.1311e-236	-4.53827e-236	2.3734e-236	5.31316e-236	5.32294e-236	6.19465e-236	2.99068e-235	-8.73496e-237	6.10653e-236	-4.52713e-235	-1.20348e-235	-8.1088e-236	2.02509e-235	-1.33584e-235	-1.52686e-235	1.44825e-235	1.11141e-235	3.517e-236	3.78328e-236	-1.45632e-235	4.29192e-234
2.66556e-236	-1.15149e-237	-3.26888e-237	-2.70416e-237	2.43641e-236	3.21116e-237	-8.51545e-237	-5.05583e-237	-1.31447e-236	5.58405e-238	3.82706e-237	-1.34891e-237	-7.02081e-237	-3.6129e-238	-2.73148e-236	3.50053e-236	-2.23135e-236	2.97038e-236	8.68311e-237	1.01761e-236	-1.9491e-236	9.37521e-237	-5.31168e-237	4.32964e-237	1.84846e-236	1.79074e-236	6.78287e-237	-8.61613e-237	-5.07134e-237	1.44289e-237	3.31197e-235
3.36046e-239	-1.53882e-237	6.2074e-239	-3.03586e-238	-5.48581e-239	1.27534e-237	-1.90492e-238	-6.07673e-238	2.2605e-237	1.70625e-237	2.68413e-237	2.03968e-237	-1.77122e-237	2.68643e-237	1.52105e-237	5.98163e-238	6.25181e-238	-8.23994e-238	4.03923e-238	3.30712e-238	-7.53745e-238	4.4253e-238	7.00542e-238	6.02424e-237	-3.67042e-239	-2.23203e-237	-4.35463e-238	6.28787e-237	-1.44841e-237	3.35552e-239	3.99128e-236
-1.30588e-238	-2.343e-238	-3.74816e-238	1.90159e-239	-1.8153e-239	-2.34377e-238	-1.8353e-239	6.50639e-239	5.71527e-239	2.15105e-238	8.05601e-239	-1.34081e-238	-8.81572e-239	-3.99738e-239	2.12029e-239	2.81452e-239	-6.1921e-240	2.33961e-239	-4.4437e-238	-2.12447e-239	4.30188e-239	-4.44721e-239	-7.37935e-239	2.35862e-240	-1.21578e-238	-5.39504e-241	-5.5147e-238	-1.42624e-238	4.68583e-239	-3.56205e-239	3.31658e-237
4.78225e-240	4.71532e-240	-9.60563e-242	-1.8151e-240	-2.05947e-239	-2.72716e-241	1.86616e-239	-1.65014e-240	-2.52791e-240	2.06841e-241	-3.9727e-241	1.34215e-240	4.08737e-240	-1.28984e-239	-9.92485e-240	3.98087e-239	-4.44222e-240	-6.24794e-240	-2.43198e-239	-1.33379e-240	-2.36364e-241	3.10132e-240	8.05897e-241	4.46984e-240	1.20972e-238	-6.87147e-240	-5.03113e-240	1.4723e-239	-6.35059e-240	-3.48572e-241	3.23035e-238
4.55784e-241	-7.64956e-242	-2.19884e-241	1.56579e-241	-1.39627e-240	3.75242e-241	-3.25937e-241	-2.19382e-240	2.8197e-241	-7.69406e-241	-2.82431e-240	6.28861e-241	-2.6591e-241	7.36766e-241	-2.1378e-241	-6.97447e-240	-2.56776e-241	-8.5281e-241	1.02964e-241	-1.29904e-240	2.4252e-241	-5.40933e-241	3.54568e-242	3.23685e-240	1.18219e-241	2.75288e-242	-3.34524e-242	1.07022e-240	1.88482e-241	-8.88508e-242	2.59896e-239
-6.02172e-243	1.41875e-243	2.8064e-242	4.9835e-242	6.47319e-242	-7.31266e-242	3.45386e-242	-1.49537e-242	-2.29549e-242	1.90032e-241	1.14005e-241	4.75485e-242	8.92578e-243	8.2678e-243	1.87792e-241	-3.05538e-243	-3.2568e-241	-3.68187e-243	-2.01993e-242	-1.22639e-241	2.43727e-242	8.49131e-242	-7.87106e-242	2.69607e-241	1.55758e-242	3.01439e-242	3.08552e-241	-1.9114e-241	1.77514e-242	1.23513e-242	2.36059e-240
-6.51552e-243	2.02868e-242	2.07329e-243	1.21551e-243	-4.78724e-243	7.50421e-243	1.09546e-243	2.46882e-242	5.57916e-244	-1.38747e-243	-1.30476e-242	1.35069e-243	-3.59549e-245	-2.53843e-243	2.93446e-243	3.10591e-244	2.47815e-242	-2.34321e-243	-2.60571e-243	5.47209e-243	9.55353e-243	-1.73252e-242	-2.45663e-242	-1.32003e-242	-1.09664e-242	5.39291e-245	-3.48009e-244	1.20945e-243	4.00684e-243	-1.36903e-242	2.20452e-241
-6.75083e-244	-4.25543e-246	9.36851e-244	-2.05113e-244	4.81205e-245	3.2474e-244	1.41899e-244	-3.77236e-245	-5.84873e-244	3.86604e-244	3.62135e-244	-4.62235e-244	1.48257e-243	-2.45677e-243	-9.83017e-245	-1.58661e-245	1.1026e-243	1.60971e-244	-9.40079e-244	-1.34379e-243	-4.8541e-244	-2.20266e-244	-2.30755e-244	4.85792e-244	-7.94247e-244	1.48318e-243	6.13572e-245	2.81678e-244	6.49812e-244	2.28758e-245	1.6486e-242
-6.09136e-246	-8.28778e-246	3.0133e-245	-6.08395e-246	-1.73496e-245	2.172e-245	-9.66618e-245	-7.28423e-247	-1.87629e-244	1.54186e-245	-1.27545e-244	-3.16344e-245	1.5185e-245	5.84607e-245	-1.23882e-246	7.68875e-245	4.06181e-246	2.52027e-245	3.68077e-245	-3.44065e-245	1.95367e-245	3.62894e-245	3.65763e-245	5.21868e-245	1.91162e-245	6.83915e-246	-9.80828e-245	-1.08467e-244	-2.01401e-245	1.27365e-245	1.2115e-243
2.44665e-247	6.97203e-246	1.14691e-245	9.67084e-247	2.1012e-246	-3.41071e-246	4.72315e-247	1.03762e-245	1.54695e-246	1.07107e-246	1.26142e-247	-1.83208e-246	-2.05887e-246	3.4658e-246	-6.97323e-247	-2.3362e-246	-2.52857e-245	-5.68368e-246	2.37555e-246	-2.69852e-246	-2.22699e-246	-6.25633e-246	3.92344e-246	6.3578e-246	6.42556e-247	6.62897e-246	-2.78637e-246	2.32492e-246	3.59968e-246	1.40322e-246	1.21341e-244
-6.14891e-249	-1.03458e-247	-8.06599e-247	-5.43958e-247	2.43046e-247	-2.79348e-247	-6.44853e-247	1.63164e-247	5.97193e-247	-2.72957e-248	1.72194e-247	-1.84368e-247	-1.19537e-247	-2.2603e-247	1.3681e-246	-1.45702e-248	1.03008e-246	3.92656e-247	-4.40866e-247	6.36411e-247	-1.08398e-246	6.56322e-247	2.2615e-248	-1.25803e-247	-2.52273e-247	1.5718e-247	-2.70505e-249	-9.59885e-248	1.85927e-247	-9.43995e-248	1.06771e-245
3.27187e-248	-4.88005e-249	2.00472e-250	1.4033e-247	-7.51128e-248	2.10828e-248	-6.31061e-248	2.00906e-248	1.98107e-248	1.46353e-248	1.68749e-247	-1.62938e-248	4.79526e-249	-1.40666e-248	-1.06887e-248	-2.6466e-249	-2.53947e-248	-4.07336e-248	1.22242e-248	1.29875e-247	-2.23702e-248	-3.01706e-249	-4.4432e-249	-5.2558e-249	2.63108e-249	-1.11029e-248	-4.46808e-248	-8.30604e-248	2.23935e-248	5.3933e-248	1.07032e-246
1.17563e-249	6.91145e-250	1.81469e-249	-6.51045e-249	3.11699e-249	-3.0422e-249	-2.80027e-249	-2.69302e-249	-1.89678e-249	1.99974e-249	-1.3116e-248	-2.71678e-249	1.39542e-249	-1.57826e-250	3.11192e-249	2.17047e-251	-2.9529e-249	1.43958e-249	3.24188e-249	-3.3188e-250	6.76378e-249	2.89055e-249	-1.53337e-250	-1.80481e-250	-2.30483e-249	4.66791e-250	3.08749e-249	-4.50892e-249	-5.90593e-249	1.61667e-249	8.21056e-248
8.2105e-250	6.36568e-251	-7.83378e-251	-4.07201e-251	1.89718e-250	1.34908e-250	-3.43772e-250	1.91516e-250	-8.18661e-251	3.39079e-250	2.05255e-250	-5.35916e-250	2.38512e-251	-3.46693e-250	1.63705e-250	-1.04556e-250	-3.90933e-251	5.08371e-251	-1.62528e-250	3.64803e-251	2.36313e-250	4.87247e-250	-1.23854e-250	-6.84984e-250	1.71856e-250	3.50187e-250	-2.89448e-250	3.80331e-250	-2.2204e-250	4.01502e-250	7.3013e-249
-1.73516e-251	4.88834e-251	-2.65132e-251	-4.22242e-252	1.57225e-251	4.15868e-251	-1.95032e-251	-1.15055e-251	2.92097e-251	-3.20907e-252	-1.69504e-251	-5.41149e-252	-8.87545e-252	9.11915e-251	1.00895e-251	2.67276e-251	-1.17197e-250	-3.62959e-253	4.39817e-251	-4.36181e-252	1.55695e-251	-9.8113e-253	2.44297e-251	1.45051e-251	-2.69949e-251	1.42626e-251	8.50351e-251	3.1109e-251	5.24582e-251	8.46239e-251	8.92825e-250
8.2784e-254	3.58782e-252	1.80545e-252	-1.84165e-252	7.63318e-252	-5.64823e-253	3.67483e-253	-2.67462e-252	-2.53954e-253	1.75682e-253	1.73403e-253	1.68265e-252	3.96277e-252	4.26703e-252	4.64333e-252	1.6661e-252	3.34578e-253	-1.06329e-253	5.77599e-253	-7.54587e-255	-3.44311e-252	-9.64594e-254	-4.39331e-252	-1.71387e-252	-9.35481e-253	3.23831e-252	-8.34755e-253	-1.30823e-252	6.64609e-253	-2.70998e-253	5.33079e-251
-5.64313e-253	1.38074e-253	1.05997e-253	-1.53805e-253	-2.98007e-253	5.62155e-253	2.19688e-253	-2.12251e-254	-3.4929e-253	-2.85993e-253	2.65215e-254	-5.26636e-253	8.8937e-253	4.90771e-254	9.62216e-254	-8.27899e-254	2.37355e-253	3.43079e-253	-5.87514e-254	-3.58698e-254	1.4242e-255	3.33662e-254	-1.70257e-253	-3.36527e-254	6.55299e-253	-3.86854e-254	-2.13077e-253	-2.71656e-254	-1.80524e-253	-7.22039e-254	6.46987e-252
-1.58906e-254	-9.99292e-254	-1.38892e-255	-1.76601e-254	1.65066e-254	-5.30312e-254	1.93567e-254	8.12587e-256	1.69484e-255	-2.00097e-254	2.31695e-254	4.85464e-254	-1.88701e-254	-1.49153e-254	-1.81952e-254	-6.33686e-255	-5.42872e-255	1.00469e-254	-5.59271e-255	-1.93631e-255	2.34024e-254	-1.2394e-254	-1.26429e-253	-3.20952e-256	-4.10415e-255	6.32458e-255	-1.95368e-254	-3.24566e-254	-4.90974e-254	4.10456e-255	6.77489e-253
1.59624e-255	-9.93878e-256	1.33811e-255	-1.42937e-256	-8.50309e-256	4.98065e-256	9.25093e-258	1.14191e-255	-2.95421e-256	1.88096e-255	-1.28514e-255	-2.12576e-255	1.41333e-255	5.68332e-256	3.45419e-255	7.97083e-257	1.15855e-255	-5.18437e-255	2.17726e-256	2.18053e-255	4.0833e-255	9.97988e-256	8.79675e-255	1.31721e-255	2.39426e-255	-1.0188e-255	5.00824e-255	1.5479e-255	1.69454e-256	-2.38442e-255	5.41331e-254
3.82949e-257	-3.34687e-258	-1.12926e-258	-9.30638e-258	-4.89858e-257	3.02195e-256	-2.75252e-256	-7.37154e-257	-6.17692e-257	4.85723e-257	9.98006e-257	3.40916e-256	-1.45224e-257	-4.65675e-257	8.76368e-256	-2.79006e-256	-1.99303e-256	4.20278e-257	7.55989e-258	1.28243e-256	7.56548e-256	-2.62628e-256	2.71931e-258	4.61735e-257	4.58872e-258	-2.0952e-256	-1.06218e-255	-1.87957e-256	-8.95809e-257	2.14985e-257	5.54027e-255
-5.96071e-260	-5.51237e-259	1.24383e-257	3.96697e-258	2.62991e-257	5.17199e-258	3.49662e-258	-1.37325e-258	-7.18192e-258	-2.18251e-257	-2.20648e-257	-2.58595e-258	5.68373e-258	-7.47559e-258	2.29938e-257	-3.39852e-257	1.15875e-257	-1.25145e-256	-1.76905e-258	8.42774e-258	-4.41566e-258	-5.37042e-258	-2.08533e-257	2.24424e-257	1.32878e-257	-8.55005e-257	-3.96036e-258	1.90889e-258	1.10826e-257	-1.91644e-257	5.12068e-256
-1.22516e-258	-1.46406e-259	2.49818e-258	-5.5361e-259	-4.04678e-259	6.01573e-259	1.99525e-259	-3.67955e-259	-1.26965e-259	2.45806e-258	7.71329e-259	-9.93155e-259	1.65798e-258	1.77208e-258	6.02199e-259	-1.2603e-258	-1.12873e-259	-2.39855e-259	-8.96608e-259	-2.8616e-259	2.49512e-259	4.54509e-258	-2.83493e-258	1.46471e-258	3.13053e-259	-4.37709e-258	1.17047e-258	4.43421e-259	4.3116e-259	-9.67976e-259	3.39721e-257
-1.67062e-259	-3.69272e-260	2.61783e-260	1.41209e-260	-1.37566e-260	9.13177e-261	5.94809e-260	4.94001e-263	5.27251e-259	-4.78037e-260	1.68934e-260	2.73559e-260	-6.40372e-260	-1.45081e-259	-9.91717e-261	-1.69054e-259	5.16937e-259	6.27627e-260	6.75213e-260	-3.53312e-260	-1.37007e-259	-2.5601e-259	-1.46749e-259	6.21371e-260	-3.33979e-260	-3.59105e-260	-1.88695e-259	1.05244e-259	1.11922e-259	3.43616e-260	3.12809e-258
5.98867e-261	-1.99918e-261	3.25398e-262	-3.24532e-261	3.20122e-261	-1.86362e-261	2.52257e-260	-3.22798e-261	-4.47194e-261	-3.54713e-262	-3.21848e-260	-9.60565e-261	-8.78304e-261	1.58477e-260	-1.63388e-260	-1.64086e-260	4.60952e-261	-1.00578e-260	1.2145e-260	2.69523e-261	6.17278e-261	1.66315e-261	5.85687e-261	-4.40221e-260	-2.36313e-261	9.3205e-261	-1.08551e-260	7.30898e-261	-2.30967e-261	-4.24066e-261	2.72693e-259
3.70417e-262	-5.13408e-262	-2.60248e-262	-2.2065e-261	5.17657e-262	2.68782e-262	2.1835e-262	-1.36246e-262	-1.27398e-261	-2.6503e-262	-1.951e-261	1.66323e-261	-2.13255e-261	1.07539e-261	-3.06782e-263	3.3351e-261	1.03985e-261	-1.31295e-262	6.28812e-262	-2.33048e-265	6.79173e-262	6.02922e-262	5.64361e-263	6.54662e-262	-3.72037e-262	-8.26837e-263	-2.4768e-262	-5.55815e-263	2.21479e-261	-1.1631e-261	2.41478e-260
5.32957e-262	-5.53495e-263	-3.408e-262	2.6455e-263	-1.02936e-263	-8.97023e-263	2.75031e-263	-1.44669e-263	-7.12988e-264	-5.70742e-263	3.93993e-263	1.45958e-263	5.48217e-263	3.18641e-263	-2.33896e-264	-4.4457e-263	-3.37575e-262	4.81147e-263	2.2459e-262	1.66531e-264	2.03069e-264	-6.25355e-263	4.4263e-263	1.40508e-264	-2.81813e-262	4.69257e-263	1.3878e-262	-9.55079e-264	-4.80361e-264	2.44192e-263	2.57768e-261
-1.7822e-264	1.20695e-263	-3.25792e-263	2.40382e-264	7.10725e-264	-1.31286e-264	-6.17398e-264	-1.00525e-263	-2.33123e-264	-1.22474e-263	7.51048e-265	1.54732e-265	-3.61709e-264	-3.32504e-265	-1.20028e-263	7.63915e-265	-1.10833e-264	1.3058e-263	3.25978e-263	-3.09127e-264	-1.09769e-263	6.64556e-264	-4.1238e-265	5.47583e-264	2.21705e-263	-4.23684e-264	-1.27433e-264	-3.17752e-264	4.92281e-264	-3.29866e-264	2.18129e-262
1.25997e-264	-5.06588e-265	-1.4031e-264	9.905e-265	-7.31262e-265	2.36093e-265	-4.88612e-265	-1.29772e-264	-1.52952e-264	-2.98874e-265	2.92709e-265	2.62238e-265	-6.46385e-266	-5.21921e-265	-6.35804e-265	2.26683e-265	1.92372e-265	-2.01056e-266	6.15718e-266	1.43355e-264	1.93556e-266	-1.13731e-264	-2.47273e-265	6.62931e-265	1.15819e-265	2.94656e-265	-5.03478e-265	8.8279e-265	-1.81478e-264	-2.15018e-266	1.81537e-263
2.39527e-266	1.91897e-267	-2.43086e-266	-4.06945e-265	2.57762e-266	8.72312e-266	-2.13753e-266	-8.37429e-266	4.34859e-267	-1.29214e-266	3.95709e-267	5.19006e-266	4.14563e-266	3.89988e-267	3.79779e-266	-1.15804e-266	-3.57317e-266	8.49283e-266	9.99195e-266	-1.28005e-266	1.09413e-265	-4.59791e-266	-1.00882e-265	-7.22222e-269	-8.04366e-266	4.29526e-266	-1.46779e-265	-2.05127e-266	9.48281e-267	7.21023e-266	1.70529e-264
1.5955e-266	-1.13606e-267	-1.78602e-267	-1.22176e-267	-3.50522e-267	-3.99656e-268	-6.46703e-268	3.10153e-268	3.01365e-267	3.84935e-267	-3.39149e-267	-1.52751e-267	-2.21071e-266	4.393e-267	-1.90807e-267	-1.28696e-266	-4.66094e-267	4.46164e-267	5.53619e-268	-1.00393e-267	1.22228e-266	6.93483e-267	-4.84777e-267	3.0797e-267	4.10459e-268	5.15647e-267	-4.74349e-268	6.69263e-267	3.86871e-267	2.10279e-267	1.34491e-265
-1.32129e-268	3.10238e-268	-2.04984e-268	-1.6698e-268	4.10541e-268	-2.04374e-268	1.03911e-267	7.68523e-268	-3.05125e-268	-1.08167e-268	-4.8615e-268	8.67351e-268	-2.12402e-268	-2.72579e-268	-8.22768e-269	-5.55512e-269	-3.15776e-268	1.30452e-267	8.76189e-269	2.19189e-268	1.0124e-268	5.36831e-268	8.37586e-268	7.17259e-268	-4.59e-269	4.54019e-268	-1.07279e-267	-1.09185e-267	-9.02985e-268	-1.92021e-268	1.35061e-266
2.59653e-269	-8.57996e-269	-8.18358e-269	-7.37908e-270	-1.23506e-268	3.85183e-269	-3.1284e-269	-1.19562e-269	5.04575e-270	-1.21873e-268	7.93492e-269	-2.89259e-268	1.99785e-269	2.43058e-269	-8.69158e-269	-3.09713e-269	1.05875e-269	-5.86084e-269	-2.58504e-269	1.79731e-269	-4.77578e-269	5.86374e-269	7.99024e-269	-1.1853e-270	1.44297e-269	9.4498e-270	8.14346e-269	-2.65532e-270	-1.40984e-270	2.46688e-269	1.49849e-267
3.78988e-270	-1.29575e-270	1.60304e-273	5.62524e-271	-1.50701e-270	1.38103e-269	-1.86658e-270	-6.77129e-270	2.81011e-270	1.39492e-269	5.28953e-271	3.1719e-270	4.34122e-270	-7.21346e-271	-1.39149e-271	6.57826e-271	-2.85975e-270	1.12592e-270	-1.00873e-269	-3.01194e-271	1.85632e-270	-7.10127e-271	1.69926e-270	1.65003e-270	-8.97702e-271	-2.37591e-270	4.46502e-269	3.23117e-271	-2.55724e-270	-3.49937e-270	1.30518e-268
3.07452e-271	3.54922e-271	-1.664e-271	1.74659e-271	1.43953e-271	3.29954e-271	-4.486e-272	-2.26723e-272	1.56542e-271	1.07531e-271	-6.44018e-271	1.45567e-271	7.49472e-271	8.15087e-273	4.91272e-272	5.02016e-272	-1.26039e-271	1.29596e-271	-3.47159e-271	-2.27438e-271	-3.23144e-271	-5.56311e-271	3.18167e-272	-1.25274e-270	8.38128e-271	1.01546e-271	5.79693e-271	1.43209e-271	7.52615e-271	-8.49024e-271	9.71395e-270
5.08236e-273	9.33333e-273	2.64707e-272	1.16164e-272	-5.63732e-272	1.05662e-272	8.46844e-272	6.45083e-272	-8.31851e-272	-6.90299e-272	1.10871e-273	5.59302e-272	-2.23147e-272	3.33043e-274	1.77418e-272	4.80621e-272	-4.64308e-272	-6.29916e-273	-3.18873e-272	-1.72274e-272	-4.40535e-273	-4.68813e-272	6.38193e-272	2.69645e-272	-4.92539e-273	-1.48009e-272	-1.43624e-272	6.55192e-272	1.38772e-272	-5.64996e-273	9.29391e-271
1.43631e-273	1.28325e-272	1.16991e-273	2.81383e-274	-8.12433e-274	3.15511e-274	5.48516e-274	-1.67713e-273	-1.78952e-274	-3.34777e-275	-7.86835e-274	-6.59894e-273	9.56638e-273	-2.87085e-273	1.51288e-273	1.19177e-272	2.14138e-273	-1.93314e-273	4.68578e-274	-5.93538e-274	1.60545e-272	-1.42862e-273	7.15633e-274	-1.41147e-273	2.66575e-273	5.72969e-274	2.19579e-273	3.69697e-273	4.61051e-274	8.0443e-274	8.76836e-272
1.25347e-274	-5.90247e-274	2.30773e-274	-2.31589e-274	1.51464e-274	-2.778e-274	7.50484e-275	-1.32487e-275	3.97845e-274	2.40762e-274	-5.98286e-275	-2.17056e-274	2.17632e-274	4.02669e-274	-1.01402e-273	1.79896e-274	-2.22306e-274	-2.39401e-275	4.25989e-274	-6.7635e-275	9.99095e-274	6.16827e-275	-5.41613e-274	-6.09249e-274	4.5709e-274	2.5391e-274	2.84068e-275	7.01304e-274	4.60872e-274	1.86942e-274	9.46526e-273
-3.34398e-275	1.12555e-275	2.37689e-276	6.81434e-276	1.81542e-275	1.1631e-275	-7.37615e-276	-4.40343e-275	-1.86033e-275	1.86779e-275	-5.37694e-276	1.28399e-275	-1.12998e-274	-1.16015e-275	-1.06383e-275	-9.60804e-277	3.88088e-276	7.39852e-276	5.36976e-276	1.26014e-275	-1.67678e-275	2.58498e-276	2.04204e-275	-3.49472e-275	-3.31633e-276	4.33769e-276	-3.09406e-277	-5.88646e-276	-2.0303e-275	-1.42464e-275	4.79149e-274
8.29373e-277	3.35094e-276	-1.68528e-277	3.69005e-276	6.09423e-277	4.26119e-277	2.04235e-276	-2.08214e-276	-1.22125e-276	2.85323e-276	5.2283e-277	6.25431e-276	-1.49506e-276	-1.86604e-276	-6.41337e-277	-9.94404e-276	-8.28577e-278	-2.36165e-277	2.12182e-277	-1.75539e-276	5.19316e-276	-3.86621e-278	1.45215e-276	1.03382e-276	8.85295e-277	-7.70049e-278	-1.31476e-276	-6.42111e-277	-2.63286e-276	1.82247e-276	5.53759e-275
-9.16369e-278	1.38535e-277	-1.05219e-277	8.89274e-277	-1.04134e-277	1.26344e-276	4.50814e-278	5.59665e-278	-3.05282e-277	2.70464e-278	9.36225e-279	-2.82628e-277	-6.06001e-278	-9.05789e-278	-3.33721e-278	-1.98438e-277	1.11039e-277	5.9081e-278	1.53795e-277	-7.66099e-278	-1.89525e-277	7.14811e-278	-6.09346e-278	-4.36437e-278	-4.59163e-280	-9.58096e-278	9.04336e-278	1.85183e-277	-2.67827e-277	-9.10773e-278	5.19749e-276
4.83067e-279	-2.16739e-279	-3.32019e-278	1.11331e-278	1.00992e-278	-2.42782e-278	-9.05612e-279	5.04088e-278	2.84122e-279	-4.58595e-280	1.31171e-278	-3.45532e-279	1.73812e-278	8.49975e-279	8.00549e-280	1.34536e-279	-4.04089e-279	3.29847e-279	4.78369e-279	-3.40611e-278	8.20071e-278	-4.29816e-279	-1.38569e-278	-9.21021e-278	7.69757e-279	-1.65236e-279	-1.16686e-279	-1.73349e-279	3.14159e-279	1.9813e-278	4.66728e-277
5.49456e-280	1.46424e-279	-1.50554e-280	1.35253e-280	-3.39055e-279	7.04644e-280	-4.12812e-280	-6.66904e-281	-6.97175e-280	1.5339e-279	8.74949e-280	1.32236e-280	-1.31741e-279	-2.14547e-280	1.48436e-279	1.75804e-279	-1.19765e-279	7.79954e-280	3.49142e-279	-1.80151e-279	-1.7323e-279	1.17441e-279	2.13867e-280	9.06196e-280	1.24228e-279	3.67766e-279	6.63043e-280	1.15432e-279	-7.94594e-280	-2.1012e-280	3.39261e-278
2.80344e-281	6.57423e-281	3.73225e-280	-3.88465e-280	3.0353e-280	-2.08146e-280	1.29846e-281	-8.96255e-281	-2.33366e-281	1.9746e-281	-2.7554e-280	-5.51781e-282	3.08191e-280	-5.21823e-281	1.02487e-280	4.08915e-280	1.24373e-280	1.1157e-281	2.20443e-280	-1.23582e-280	-4.54861e-281	9.80001e-281	-5.32573e-280	1.5972e-280	3.15653e-281	-2.02225e-281	1.00292e-280	4.17345e-280	-4.57655e-282	-2.31661e-281	4.57817e-279
1.02725e-281	-2.9712e-282	-5.07691e-281	-2.45894e-281	-6.21251e-282	-2.2017e-281	-1.42931e-282	-1.5118e-281	9.24629e-283	-6.78124e-282	7.77555e-281	2.40236e-281	-8.24497e-282	-5.16104e-282	7.84615e-284	3.35867e-281	-3.66983e-283	2.80397e-282	-8.66036e-282	-2.31561e-284	1.55875e-281	1.8542e-281	-3.83699e-281	-3.25218e-282	-5.40882e-282	4.40764e-282	1.8432e-281	-6.87263e-283	5.10097e-282	9.58485e-282	4.21163e-280
4.60283e-283	1.68456e-282	4.40854e-283	-1.63004e-282	3.30863e-282	-2.64645e-283	1.17508e-282	-5.78879e-283	-1.65064e-283	1.04474e-282	-3.0764e-283	-2.93568e-282	-9.5752e-282	7.74255e-283	-3.56585e-283	1.2883e-282	4.02646e-283	-7.61699e-283	1.17548e-283	3.48453e-283	3.83917e-282	-3.00361e-284	-3.73492e-283	-6.08848e-283	1.11309e-282	3.76364e-283	1.39668e-282	4.14524e-283	-1.06766e-283	1.3014e-282	3.71812e-281
-1.73022e-283	-1.19665e-283	1.00287e-283	1.49521e-285	1.57676e-283	-5.47983e-284	8.55898e-285	3.66375e-283	1.88597e-284	-6.8836e-284	-1.16281e-283	7.97834e-284	2.45522e-283	1.07215e-284	1.79744e-284	-3.0063e-283	5.86718e-284	6.82124e-285	1.98081e-283	8.8412e-284	1.35832e-283	-1.93562e-284	-4.79762e-284	1.36723e-283	6.57679e-284	1.85678e-283	-1.31487e-284	-5.18659e-284	1.17838e-283	7.61069e-285	2.97427e-282
-5.55416e-285	-3.04027e-285	8.90014e-285	-4.24195e-285	2.82458e-284	-9.81542e-287	-7.64502e-285	-1.71006e-285	-1.83108e-285	8.8934e-285	-1.08419e-285	-5.14955e-285	4.3099e-286	5.60596e-285	-1.06995e-286	-1.29182e-284	5.75903e-286	3.19883e-285	-1.14706e-284	-4.60622e-285	-7.92798e-285	-8.06374e-285	-1.46339e-286	-1.90447e-284	-2.62191e-285	3.32638e-284	3.80273e-285	8.56088e-286	4.68325e-285	-2.6324e-285	1.9835e-283
2.1774e-285	3.82067e-286	-2.70284e-286	1.84319e-286	4.45273e-286	9.39821e-286	-1.89319e-286	-6.16207e-286	-3.62708e-286	1.6974e-285	1.51504e-286	-3.27528e-286	1.74138e-285	-2.24734e-286	-1.0678e-285	1.2484e-286	-1.15169e-285	-1.13113e-286	-8.64158e-286	-1.00521e-285	-1.3888e-286	1.20929e-285	2.43036e-285	2.6446e-286	9.17187e-286	-1.55431e-285	-1.947e-287	2.46665e-285	8.04245e-286	2.1493e-286	2.40565e-284
-5.74394e-288	-7.33764e-288	-7.57664e-287	5.79002e-287	1.85491e-286	1.28186e-286	-2.56056e-286	1.04068e-286	4.3674e-287	4.59134e-287	9.72438e-287	1.94378e-287	-4.24925e-287	-9.52157e-287	5.25334e-287	5.1739e-287	-3.14213e-287	1.18322e-286	5.1865e-288	-1.49272e-286	-5.77056e-287	-4.38871e-287	-3.18556e-289	-6.64301e-287	2.34805e-286	1.40878e-287	9.69448e-287	-3.27501e-287	5.74832e-287	-1.39206e-287	2.19133e-285
1.64594e-287	7.89284e-288	-2.55353e-288	3.50522e-288	-2.79647e-288	-2.59755e-287	6.16351e-288	-1.80738e-287	-3.44533e-288	1.6043e-288	-3.66097e-288	-1.23207e-287	-3.54806e-288	-2.51415e-287	2.51673e-288	-3.53167e-288	-6.39411e-288	4.27868e-288	5.87128e-288	2.80959e-288	-2.71222e-288	-1.24267e-288	-1.68273e-287	-6.61491e-288	-7.26789e-288	6.49087e-288	-8.78741e-288	-1.43603e-287	-1.74349e-288	-5.79814e-290	2.24648e-286
3.07529e-290	-1.12784e-290	9.85131e-289	1.04475e-288	-8.16862e-291	-1.87257e-288	-4.39452e-289	-3.98084e-289	-5.43595e-289	-6.01587e-289	-2.10934e-289	3.29968e-289	-6.91467e-290	1.74758e-289	2.39891e-290	-1.1147e-288	-1.39012e-289	-1.12332e-288	-2.67141e-289	4.27042e-289	1.37839e-288	-3.57412e-289	1.25981e-289	-2.89352e-289	-1.37734e-288	1.20487e-289	-5.74544e-289	-1.1784e-288	-8.9061e-289	-2.51251e-288	1.86204e-287
3.13782e-290	-6.97164e-291	-6.71957e-290	-5.60972e-290	-2.48786e-290	-7.30378e-290	-2.2876e-290	3.83277e-290	5.21352e-291	-1.85654e-290	-6.8673e-290	-1.46835e-290	8.37233e-290	8.9483e-291	4.10174e-290	-7.12381e-290	4.44954e-290	7.66004e-291	-4.24818e-292	4.02154e-290	1.00843e-289	-1.07019e-289	-3.99916e-290	-7.06386e-290	9.02969e-290	-2.14615e-290	1.66786e-290	-3.86424e-289	-2.54248e-290	1.45157e-290	1.59891e-288
6.09924e-291	1.05784e-291	-1.94389e-291	6.94317e-291	-1.55416e-291	6.19253e-291	-2.72625e-291	-3.18002e-291	4.48082e-292	-5.72605e-291	-1.55515e-290	1.29047e-290	-9.41554e-291	1.74434e-290	-2.36548e-291	-2.70314e-291	-4.80078e-292	3.1146e-291	5.56086e-292	-1.76243e-291	-5.7215e-292	-2.84812e-291	1.98156e-291	-3.18724e-291	-5.45494e-292	-8.48666e-291	7.63171e-291	4.15046e-292	9.51619e-291	2.90786e-291	1.4026e-289
3.30567e-293	1.10616e-292	7.88732e-292	1.57325e-292	-7.94006e-292	-4.72244e-292	6.07872e-292	2.67374e-292	-1.96739e-291	-5.87868e-292	4.77496e-292	-3.70803e-292	-2.68443e-292	4.37555e-292	3.22452e-292	6.71344e-292	-2.72324e-292	-9.55172e-292	-1.94846e-292	-3.33375e-292	6.96269e-292	1.20235e-293	3.3427e-292	1.86766e-292	-5.3336e-292	-1.16237e-292	-2.92885e-293	-1.00431e-293	3.23672e-292	5.49498e-292	1.28817e-290
3.71848e-293	7.12827e-294	-1.71562e-293	3.96838e-293	1.62738e-293	-1.19374e-293	1.33809e-293	1.15546e-292	1.34532e-292	2.1938e-293	6.84913e-293	-3.52117e-293	1.50996e-293	-2.70126e-293	1.67207e-293	-1.74587e-293	8.0893e-293	-4.33621e-292	-1.75458e-293	2.53531e-293	8.37127e-294	7.58986e-294	-1.63533e-293	-2.53561e-293	2.64796e-293	-4.32091e-293	-6.70984e-294	4.56278e-294	-9.27852e-294	5.94295e-293	1.35951e-291
-1.48261e-294	-2.88353e-294	-2.69429e-294	-3.40143e-295	-1.48933e-294	-1.01743e-293	7.12083e-294	-1.58723e-294	-3.63012e-295	-2.65255e-294	-8.19968e-295	-6.6076e-294	3.56094e-294	1.44582e-293	-4.08374e-294	1.42437e-294	-4.05895e-295	-5.32043e-294	-1.98153e-294	-8.64519e-294	-1.12936e-295	8.68231e-294	6.78078e-295	2.74249e-294	8.37678e-294	3.94326e-295	8.5419e-295	1.49307e-295	2.27917e-294	-2.89942e-294	1.05265e-292
-6.16312e-295	-4.99005e-295	2.18509e-295	3.17082e-296	1.74184e-294	-5.35076e-295	-2.6313e-296	9.09377e-295	-9.56053e-298	3.8195e-295	-9.1477e-295	-8.73382e-296	-3.70363e-295	-1.84998e-295	2.87906e-295	7.58896e-295	4.45173e-295	-2.43775e-295	1.06147e-295	8.88327e-296	6.19235e-295	-9.08499e-296	4.55319e-296	-1.78001e-295	2.57746e-295	2.00528e-295	2.40921e-295	-4.74851e-295	1.00066e-294	7.71688e-296	1.16347e-293
6.0269e-297	-1.17542e-295	1.93863e-296	1.22338e-296	1.33482e-296	-1.45441e-296	-3.22341e-296	7.81214e-298	-2.82393e-297	5.83357e-297	4.08877e-296	-7.18115e-296	4.99458e-296	6.90702e-297	-2.84474e-296	6.72069e-297	5.26855e-296	-2.79927e-296	-4.46687e-296	-1.32294e-297	2.22279e-296	7.74743e-297	2.30541e-296	-8.81947e-297	-1.91573e-296	-3.30538e-296	-1.6617e-296	-1.17787e-296	-4.68869e-296	-1.55677e-296	7.61055e-295
-2.2611e-297	7.86747e-298	-7.16439e-298	5.31461e-297	-1.20565e-297	1.74655e-296	-1.99103e-299	-2.04333e-296	7.88701e-297	2.648e-297	-3.73212e-297	-2.26231e-298	7.99538e-298	3.66666e-297	-7.13718e-298	-7.01922e-297	4.05987e-297	-8.78024e-297	-1.17326e-297	-9.10218e-299	5.53817e-297	3.65861e-298	-7.75897e-298	-5.00639e-298	5.03975e-298	-7.15421e-298	-1.15762e-297	-2.08442e-298	-1.55329e-297	3.51719e-297	1.03837e-295
-1.05307e-298	4.05856e-298	-2.71638e-298	9.92967e-299	8.39406e-299	1.93025e-298	9.84347e-298	3.28645e-299	-1.14587e-298	-2.7362e-298	6.77446e-299	-1.08927e-298	-1.96589e-299	-8.27858e-298	1.147e-298	1.29511e-297	-1.62856e-299	-3.57248e-299	-1.1177e-298	-3.99531e-301	1.40739e-298	-3.82773e-298	-2.19397e-299	-1.03285e-298	7.27246e-299	-1.08902e-298	4.09055e-299	1.24761e-298	3.84712e-299	-1.51623e-299	6.21232e-297
2.03214e-300	1.80996e-299	1.00136e-298	9.35594e-300	-2.681e-302	-3.87514e-300	5.29296e-299	2.70473e-299	-3.99242e-299	-5.67464e-299	2.61459e-299	-3.57163e-300	-3.01547e-299	-2.84272e-299	-2.7472e-300	-1.43793e-299	-9.50424e-300	2.40666e-299	4.96343e-300	6.83164e-299	4.67869e-300	1.10722e-298	8.02794e-300	4.42365e-300	-9.68508e-300	5.48338e-300	2.44924e-300	-1.15787e-299	1.25158e-299	-9.17129e-300	7.01186e-298
-5.82024e-301	8.34135e-301	5.27507e-300	9.61602e-301	-5.58456e-301	1.0898e-300	-2.50892e-300	-1.43831e-300	-2.97101e-300	4.06366e-302	6.50711e-301	5.69929e-301	-3.25628e-300	6.13568e-301	-1.40661e-301	-9.52535e-301	1.10471e-300	-3.73968e-300	-5.93785e-300	1.33225e-300	-6.86414e-300	2.5571e-301	-5.86444e-300	6.52358e-302	7.13493e-301	1.26478e-300	-4.16935e-300	2.03606e-301	-8.85958e-301	-3.35066e-300	5.81955e-299
-4.40693e-301	-5.95066e-301	-1.82108e-301	-1.42843e-301	3.06581e-302	-2.00525e-302	5.85007e-301	-5.30767e-301	1.16429e-301	-5.74985e-302	9.96417e-302	2.00545e-301	-1.48557e-301	-6.97524e-302	-8.32598e-303	-3.43431e-301	9.61191e-302	-1.73868e-301	3.81559e-302	2.46314e-302	4.72004e-302	-1.16626e-301	-6.36548e-301	2.98543e-301	-8.02625e-302	-1.6088e-301	7.70156e-302	8.1204e-301	5.83546e-301	-1.28599e-301	6.84541e-300
-3.11537e-302	1.5549e-302	2.35501e-302	4.1993e-302	-2.90527e-303	-8.05843e-303	6.82395e-302	9.05569e-303	2.0688e-303	-4.6133e-302	8.91332e-303	1.11457e-302	-6.04906e-303	-2.64392e-302	-1.91146e-302	6.77089e-303	7.1001e-302	-1.55843e-302	-2.6762e-303	1.6412e-302	1.49782e-302	-4.7642e-302	-9.60013e-305	1.87931e-302	-1.72528e-302	-3.47928e-303	-6.63748e-303	3.07358e-302	-2.43132e-303	1.11078e-302	5.85966e-301
-8.44073e-304	8.59519e-304	3.42667e-304	-9.30054e-304	-2.01758e-303	-4.99708e-304	1.00332e-303	-3.59687e-304	1.75172e-303	-1.28755e-305	4.24683e-303	1.80164e-303	-2.15671e-304	-8.85276e-304	-1.54886e-303	-1.29917e-302	-4.13141e-304	1.24735e-303	8.97498e-304	7.92421e-304	1.35391e-303	7.68389e-305	3.66049e-303	1.4047e-303	-1.43625e-303	5.98806e-305	1.11575e-303	1.08344e-303	-3.16291e-304	1.33669e-303	4.55058e-302
3.01031e-305	-1.42757e-304	4.66666e-304	-1.40516e-305	-6.94526e-305	-8.24814e-305	-6.08561e-306	2.90386e-304	-5.09695e-305	1.27304e-304	1.55632e-304	-1.96215e-304	-7.80756e-305	1.41529e-306	4.20559e-304	-8.35788e-305	-1.45856e-305	-5.17697e-305	8.57161e-304	2.9775e-305	8.07587e-305	-2.44818e-304	-7.96844e-305	4.42338e-305	-7.97794e-305	3.07941e-305	-1.38675e-304	-9.76414e-305	1.08517e-304	2.10378e-305	4.09496e-303
-3.89076e-306	4.04073e-305	1.53477e-305	-1.94279e-305	9.84124e-306	1.0183e-305	-2.29461e-306	3.70267e-306	-7.80154e-307	-9.42029e-306	1.36027e-305	-7.50658e-305	-1.15703e-305	-2.41065e-306	-1.42808e-307	3.1653e-306	-1.26925e-305	-5.68268e-306	2.64522e-306	5.57802e-306	-5.18487e-306	-2.53184e-305	-5.96515e-306	2.59177e-306	5.78918e-306	1.3807e-306	4.12718e-306	-2.54614e-306	-2.58185e-305	9.48831e-306	3.36062e-304
8.00752e-307	-6.42204e-307	-2.59477e-307	0	-2.13408e-306	-1.25079e-306	7.32363e-307	-8.65455e-307	2.47963e-306	-6.59749e-307	-3.27558e-306	5.77391e-307	-1.38403e-306	-1.52733e-306	-1.92319e-307	4.00617e-307	6.73173e-306	-6.32654e-307	2.50273e-307	4.82019e-308	3.43483e-307	1.87719e-306	3.13195e-307	4.23182e-307	-2.67056e-307	8.77037e-307	1.02978e-306	1.60995e-306	-1.82256e-306	2.18441e-307	3.36277e-305
1.66626e-307	0	8.7774e-308	7.21904e-308	9.53476e-308	4.36744e-308	-2.26941e-308	1.68514e-307	-1.98767e-307	0	3.20281e-307	1.36729e-307	2.54158e-308	0	0	-9.43198e-307	0	-1.04282e-307	4.79748e-308	-1.22052e-307	6.87925e-308	-1.20685e-307	5.94853e-308	-2.39171e-308	3.57478e-308	3.71422e-308	6.91846e-308	4.55973e-308	5.3171e-308	-1.03372e-307	3.24128e-306
0	0	2.48152e-308	0	0	0	0	4.625e-308	0	0	0	0	0	0	0	0	0	0	0	0	0	0	0	0	0	0	0	0	0	0	2.42603e-307
0	0	0	0	0	0	0	0	0	0	0	0	0	0	0	0	0	0	0	0	0	0	0	0	0	0	0	0	0	0	2.95907e-308
0	0	0	0	0	0	0	0	0	0	0	0	0	0	0	0	0	0	0	0	0	0	0	0	0	0	0	0	0	0	0
0	0	0	0	0	0	0	0	0	0	0	0	0	0	0	0	0	0	0	0	0	0	0	0	0	0	0	0	0	0	0
0	0	0	0	0	0	0	0	0	0	0	0	0	0	0	0	0	0	0	0	0	0	0	0	0	0	0	0	0	0	0
0	0	0	0	0	0	0	0	0	0	0	0	0	0	0	0	0	0	0	0	0	0	0	0	0	0	0	0	0	0	0
0	0	0	0	0	0	0	0	0	0	0	0	0	0	0	0	0	0	0	0	0	0	0	0	0	0	0	0	0	0	0
0	0	0	0	0	0	0	0	0	0	0	0	0	0	0	0	0	0	0	0	0	0	0	0	0	0	0	0	0	0	0
0	0	0	0	0	0	0	0	0	0	0	0	0	0	0	0	0	0	0	0	0	0	0	0	0	0	0	0	0	0	0
0	0	0	0	0	0	0	0	0	0	0	0	0	0	0	0	0	0	0	0	0	0	0	0	0	0	0	0	0	0	0
0	0	0	0	0	0	0	0	0	0	0	0	0	0	0	0	0	0	0	0	0	0	0	0	0	0	0	0	0	0	0
0	0	0	0	0	0	0	0	0	0	0	0	0	0	0	0	0	0	0	0	0	0	0	0	0	0	0	0	0	0	0
0	0	0	0	0	0	0	0	0	0	0	0	0	0	0	0	0	0	0	0	0	0	0	0	0	0	0	0	0	0	0
0	0	0	0	0	0	0	0	0	0	0	0	0	0	0	0	0	0	0	0	0	0	0	0	0	0	0	0	0	0	0
0	0	0	0	0	0	0	0	0	0	0	0	0	0	0	0	0	0	0	0	0	0	0	0	0	0	0	0	0	0	0
0	0	0	0	0	0	0	0	0	0	0	0	0	0	0	0	0	0	0	0	0	0	0	0	0	0	0	0	0	0	0
0	0	0	0	0	0	0	0	0	0	0	0	0	0	0	0	0	0	0	0	0	0	0	0	0	0	0	0	0	0	0
0	0	0	0	0	0	0	0	0	0	0	0	0	0	0	0	0	0	0	0	0	0	0	0	0	0	0	0	0	0	0
0	0	0	0	0	0	0	0	0	0	0	0	0	0	0	0	0	0	0	0	0	0	0	0	0	0	0	0	0	0	0
0	0	0	0	0	0	0	0	0	0	0	0	0	0	0	0	0	0	0	0	0	0	0	0	0	0	0	0	0	0	0
0	0	0	0	0	0	0	0	0	0	0	0	0	0	0	0	0	0	0	0	0	0	0	0	0	0	0	0	0	0	0
0	0	0	0	0	0	0	0	0	0	0	0	0	0	0	0	0	0	0	0	0	0	0	0	0	0	0	0	0	0	0
0	0	0	0	0	0	0	0	0	0	0	0	0	0	0	0	0	0	0	0	0	0	0	0	0	0	0	0	0	0	0
0	0	0	0	0	0	0	0	0	0	0	0	0	0	0	0	0	0	0	0	0	0	0	0	0	0	0	0	0	0	0
0	0	0	0	0	0	0	0	0	0	0	0	0	0	0	0	0	0	0	0	0	0	0	0	0	0	0	0	0	0	0
0	0	0	0	0	0	0	0	0	0	0	0	0	0	0	0	0	0	0	0	0	0	0	0	0	0	0	0	0	0	0
0	0	0	0	0	0	0	0	0	0	0	0	0	0	0	0	0	0	0	0	0	0	0	0	0	0	0	0	0	0	0
0	0	0	0	0	0	0	0	0	0	0	0	0	0	0	0	0	0	0	0	0	0	0	0	0	0	0	0	0	0	0
0	0	0	0	0	0	0	0	0	0	0	0	0	0	0	0	0	0	0	0	0	0	0	0	0	0	0	0	0	0	0
0	0	0	0	0	0	0	0	0	0	0	0	0	0	0	0	0	0	0	0	0	0	0	0	0	0	0	0	0	0	0
0	0	0	0	0	0	0	0	0	0	0	0	0	0	0	0	0	0	0	0	0	0	0	0	0	0	0	0	0	0	0
0	0	0	0	0	0	0	0	0	0	0	0	0	0	0	0	0	0	0	0	0	0	0	0	0	0	0	0	0	0	0
0	0	0	0	0	0	0	0	0	0	0	0	0	0	0	0	0	0	0	0	0	0	0	0	0	0	0	0	0	0	0
0	0	0	0	0	0	0	0	0	0	0	0	0	0	0	0	0	0	0	0	0	0	0	0	0	0	0	0	0	0	0
0	0	0	0	0	0	0	0	0	0	0	0	0	0	0	0	0	0	0	0	0	0	0	0	0	0	0	0	0	0	0
0	0	0	0	0	0	0	0	0	0	0	0	0	0	0	0	0	0	0	0	0	0	0	0	0	0	0	0	0	0	0
0	0	0	0	0	0	0	0	0	0	0	0	0	0	0	0	0	0	0	0	0	0	0	0	0	0	0	0	0	0	0
0	0	0	0	0	0	0	0	0	0	0	0	0	0	0	0	0	0	0	0	0	0	0	0	0	0	0	0	0	0	0
0	0	0	0	0	0	0	0	0	0	0	0	0	0	0	0	0	0	0	0	0	0	0	0	0	0	0	0	0	0	0
0	0	0	0	0	0	0	0	0	0	0	0	0	0	0	0	0	0	0	0	0	0	0	0	0	0	0	0	0	0	0
0	0	0	0	0	0	0	0	0	0	0	0	0	0	0	0	0	0	0	0	0	0	0	0	0	0	0	0	0	0	0
0	0	0	0	0	0	0	0	0	0	0	0	0	0	0	0	0	0	0	0	0	0	0	0	0	0	0	0	0	0	0
0	0	0	0	0	0	0	0	0	0	0	0	0	0	0	0	0	0	0	0	0	0	0	0	0	0	0	0	0	0	0
0	0	0	0	0	0	0	0	0	0	0	0	0	0	0	0	0	0	0	0	0	0	0	0	0	0	0	0	0	0	0
0	0	0	0	0	0	0	0	0	0	0	0	0	0	0	0	0	0	0	0	0	0	0	0	0	0	0	0	0	0	0
0	0	0	0	0	0	0	0	0	0	0	0	0	0	0	0	0	0	0	0	0	0	0	0	0	0	0	0	0	0	0
0	0	0	0	0	0	0	0	0	0	0	0	0	0	0	0	0	0	0	0	0	0	0	0	0	0	0	0	0	0	0
0	0	0	0	0	0	0	0	0	0	0	0	0	0	0	0	0	0	0	0	0	0	0	0	0	0	0	0	0	0	0
0	0	0	0	0	0	0	0	0	0	0	0	0	0	0	0	0	0	0	0	0	0	0	0	0	0	0	0	0	0	0
0	0	0	0	0	0	0	0	0	0	0	0	0	0	0	0	0	0	0	0	0	0	0	0	0	0	0	0	0	0	0
0	0	0	0	0	0	0	0	0	0	0	0	0	0	0	0	0	0	0	0	0	0	0	0	0	0	0	0	0	0	0
0	0	0	0	0	0	0	0	0	0	0	0	0	0	0	0	0	0	0	0	0	0	0	0	0	0	0	0	0	0	0
0	0	0	0	0	0	0	0	0	0	0	0	0	0	0	0	0	0	0	0	0	0	0	0	0	0	0	0	0	0	0
0	0	0	0	0	0	0	0	0	0	0	0	0	0	0	0	0	0	0	0	0	0	0	0	0	0	0	0	0	0	0
0	0	0	0	0	0	0	0	0	0	0	0	0	0	0	0	0	0	0	0	0	0	0	0	0	0	0	0	0	0	0
0	0	0	0	0	0	0	0	0	0	0	0	0	0	0	0	0	0	0	0	0	0	0	0	0	0	0	0	0	0	0
0	0	0	0	0	0	0	0	0	0	0	0	0	0	0	0	0	0	0	0	0	0	0	0	0	0	0	0	0	0	0
0	0	0	0	0	0	0	0	0	0	0	0	0	0	0	0	0	0	0	0	0	0	0	0	0	0	0	0	0	0	0
0	0	0	0	0	0	0	0	0	0	0	0	0	0	0	0	0	0	0	0	0	0	0	0	0	0	0	0	0	0	0
0	0	0	0	0	0	0	0	0	0	0	0	0	0	0	0	0	0	0	0	0	0	0	0	0	0	0	0	0	0	0
0	0	0	0	0	0	0	0	0	0	0	0	0	0	0	0	0	0	0	0	0	0	0	0	0	0	0	0	0	0	0
0	0	0	0	0	0	0	0	0	0	0	0	0	0	0	0	0	0	0	0	0	0	0	0	0	0	0	0	0	0	0
0	0	0	0	0	0	0	0	0	0	0	0	0	0	0	0	0	0	0	0	0	0	0	0	0	0	0	0	0	0	0
0	0	0	0	0	0	0	0	0	0	0	0	0	0	0	0	0	0	0	0	0	0	0	0	0	0	0	0	0	0	0
0	0	0	0	0	0	0	0	0	0	0	0	0	0	0	0	0	0	0	0	0	0	0	0	0	0	0	0	0	0	0
0	0	0	0	0	0	0	0	0	0	0	0	0	0	0	0	0	0	0	0	0	0	0	0	0	0	0	0	0	0	0
0	0	0	0	0	0	0	0	0	0	0	0	0	0	0	0	0	0	0	0	0	0	0	0	0	0	0	0	0	0	0
0	0	0	0	0	0	0	0	0	0	0	0	0	0	0	0	0	0	0	0	0	0	0	0	0	0	0	0	0	0	0
0	0	0	0	0	0	0	0	0	0	0	0	0	0	0	0	0	0	0	0	0	0	0	0	0	0	0	0	0	0	0
0	0	0	0	0	0	0	0	0	0	0	0	0	0	0	0	0	0	0	0	0	0	0	0	0	0	0	0	0	0	0
0	0	0	0	0	0	0	0	0	0	0	0	0	0	0	0	0	0	0	0	0	0	0	0	0	0	0	0	0	0	0
0	0	0	0	0	0	0	0	0	0	0	0	0	0	0	0	0	0	0	0	0	0	0	0	0	0	0	0	0	0	0
0	0	0	0	0	0	0	0	0	0	0	0	0	0	0	0	0	0	0	0	0	0	0	0	0	0	0	0	0	0	0
0	0	0	0	0	0	0	0	0	0	0	0	0	0	0	0	0	0	0	0	0	0	0	0	0	0	0	0	0	0	0
0	0	0	0	0	0	0	0	0	0	0	0	0	0	0	0	0	0	0	0	0	0	0	0	0	0	0	0	0	0	0
0	0	0	0	0	0	0	0	0	0	0	0	0	0	0	0	0	0	0	0	0	0	0	0	0	0	0	0	0	0	0
0	0	0	0	0	0	0	0	0	0	0	0	0	0	0	0	0	0	0	0	0	0	0	0	0	0	0	0	0	0	0
0	0	0	0	0	0	0	0	0	0	0	0	0	0	0	0	0	0	0	0	0	0	0	0	0	0	0	0	0	0	0
0	0	0	0	0	0	0	0	0	0	0	0	0	0	0	0	0	0	0	0	0	0	0	0	0	0	0	0	0	0	0
0	0	0	0	0	0	0	0	0	0	0	0	0	0	0	0	0	0	0	0	0	0	0	0	0	0	0	0	0	0	0
0	0	0	0	0	0	0	0	0	0	0	0	0	0	0	0	0	0	0	0	0	0	0	0	0	0	0	0	0	0	0
0	0	0	0	0	0	0	0	0	0	0	0	0	0	0	0	0	0	0	0	0	0	0	0	0	0	0	0	0	0	0
0	0	0	0	0	0	0	0	0	0	0	0	0	0	0	0	0	0	0	0	0	0	0	0	0	0	0	0	0	0	0
0	0	0	0	0	0	0	0	0	0	0	0	0	0	0	0	0	0	0	0	0	0	0	0	0	0	0	0	0	0	0
0	0	0	0	0	0	0	0	0	0	0	0	0	0	0	0	0	0	0	0	0	0	0	0	0	0	0	0	0	0	0
0	0	0	0	0	0	0	0	0	0	0	0	0	0	0	0	0	0	0	0	0	0	0	0	0	0	0	0	0	0	0
0	0	0	0	0	0	0	0	0	0	0	0	0	0	0	0	0	0	0	0	0	0	0	0	0	0	0	0	0	0	0
0	0	0	0	0	0	0	0	0	0	0	0	0	0	0	0	0	0	0	0	0	0	0	0	0	0	0	0	0	0	0
0	0	0	0	0	0	0	0	0	0	0	0	0	0	0	0	0	0	0	0	0	0	0	0	0	0	0	0	0	0	0
0	0	0	0	0	0	0	0	0	0	0	0	0	0	0	0	0	0	0	0	0	0	0	0	0	0	0	0	0	0	0
0	0	0	0	0	0	0	0	0	0	0	0	0	0	0	0	0	0	0	0	0	0	0	0	0	0	0	0	0	0	0
0	0	0	0	0	0	0	0	0	0	0	0	0	0	0	0	0	0	0	0	0	0	0	0	0	0	0	0	0	0	0
0	0	0	0	0	0	0	0	0	0	0	0	0	0	0	0	0	0	0	0	0	0	0	0	0	0	0	0	0	0	0
0	0	0	0	0	0	0	0	0	0	0	0	0	0	0	0	0	0	0	0	0	0	0	0	0	0	0	0	0	0	0
0	0	0	0	0	0	0	0	0	0	0	0	0	0	0	0	0	0	0	0	0	0	0	0	0	0	0	0	0	0	0
0	0	0	0	0	0	0	0	0	0	0	0	0	0	0	0	0	0	0	0	0	0	0	0	0	0	0	0	0	0	0
0	0	0	0	0	0	0	0	0	0	0	0	0	0	0	0	0	0	0	0	0	0	0	0	0	0	0	0	0	0	0
0	0	0	0	0	0	0	0	0	0	0	0	0	0	0	0	0	0	0	0	0	0	0	0	0	0	0	0	0	0	0
0	0	0	0	0	0	0	0	0	0	0	0	0	0	0	0	0	0	0	0	0	0	0	0	0	0	0	0	0	0	0
0	0	0	0	0	0	0	0	0	0	0	0	0	0	0	0	0	0	0	0	0	0	0	0	0	0	0	0	0	0	0
0	0	0	0	0	0	0	0	0	0	0	0	0	0	0	0	0	0	0	0	0	0	0	0	0	0	0	0	0	0	0
0	0	0	0	0	0	0	0	0	0	0	0	0	0	0	0	0	0	0	0	0	0	0	0	0	0	0	0	0	0	0
0	0	0	0	0	0	0	0	0	0	0	0	0	0	0	0	0	0	0	0	0	0	0	0	0	0	0	0	0	0	0
0	0	0	0	0	0	0	0	0	0	0	0	0	0	0	0	0	0	0	0	0	0	0	0	0	0	0	0	0	0	0
0	0	0	0	0	0	0	0	0	0	0	0	0	0	0	0	0	0	0	0	0	0	0	0	0	0	0	0	0	0	0
0	0	0	0	0	0	0	0	0	0	0	0	0	0	0	0	0	0	0	0	0	0	0	0	0	0	0	0	0	0	0
0	0	0	0	0	0	0	0	0	0	0	0	0	0	0	0	0	0	0	0	0	0	0	0	0	0	0	0	0	0	0
0	0	0	0	0	0	0	0	0	0	0	0	0	0	0	0	0	0	0	0	0	0	0	0	0	0	0	0	0	0	0
0	0	0	0	0	0	0	0	0	0	0	0	0	0	0	0	0	0	0	0	0	0	0	0	0	0	0	0	0	0	0
0	0	0	0	0	0	0	0	0	0	0	0	0	0	0	0	0	0	0	0	0	0	0	0	0	0	0	0	0	0	0
0	0	0	0	0	0	0	0	0	0	0	0	0	0	0	0	0	0	0	0	0	0	0	0	0	0	0	0	0	0	0
0	0	0	0	0	0	0	0	0	0	0	0	0	0	0	0	0	0	0	0	0	0	0	0	0	0	0	0	0	0	0
0	0	0	0	0	0	0	0	0	0	0	0	0	0	0	0	0	0	0	0	0	0	0	0	0	0	0	0	0	0	0
0	0	0	0	0	0	0	0	0	0	0	0	0	0	0	0	0	0	0	0	0	0	0	0	0	0	0	0	0	0	0
0	0	0	0	0	0	0	0	0	0	0	0	0	0	0	0	0	0	0	0	0	0	0	0	0	0	0	0	0	0	0
0	0	0	0	0	0	0	0	0	0	0	0	0	0	0	0	0	0	0	0	0	0	0	0	0	0	0	0	0	0	0
0	0	0	0	0	0	0	0	0	0	0	0	0	0	0	0	0	0	0	0	0	0	0	0	0	0	0	0	0	0	0
0	0	0	0	0	0	0	0	0	0	0	0	0	0	0	0	0	0	0	0	0	0	0	0	0	0	0	0	0	0	0
0	0	0	0	0	0	0	0	0	0	0	0	0	0	0	0	0	0	0	0	0	0	0	0	0	0	0	0	0	0	0
0	0	0	0	0	0	0	0	0	0	0	0	0	0	0	0	0	0	0	0	0	0	0	0	0	0	0	0	0	0	0
0	0	0	0	0	0	0	0	0	0	0	0	0	0	0	0	0	0	0	0	0	0	0	0	0	0	0	0	0	0	0
0	0	0	0	0	0	0	0	0	0	0	0	0	0	0	0	0	0	0	0	0	0	0	0	0	0	0	0	0	0	0
0	0	0	0	0	0	0	0	0	0	0	0	0	0	0	0	0	0	0	0	0	0	0	0	0	0	0	0	0	0	0
0	0	0	0	0	0	0	0	0	0	0	0	0	0	0	0	0	0	0	0	0	0	0	0	0	0	0	0	0	0	0
0	0	0	0	0	0	0	0	0	0	0	0	0	0	0	0	0	0	0	0	0	0	0	0	0	0	0	0	0	0	0
0	0	0	0	0	0	0	0	0	0	0	0	0	0	0	0	0	0	0	0	0	0	0	0	0	0	0	0	0	0	0
0	0	0	0	0	0	0	0	0	0	0	0	0	0	0	0	0	0	0	0	0	0	0	0	0	0	0	0	0	0	0
0	0	0	0	0	0	0	0	0	0	0	0	0	0	0	0	0	0	0	0	0	0	0	0	0	0	0	0	0	0	0
0	0	0	0	0	0	0	0	0	0	0	0	0	0	0	0	0	0	0	0	0	0	0	0	0	0	0	0	0	0	0
0	0	0	0	0	0	0	0	0	0	0	0	0	0	0	0	0	0	0	0	0	0	0	0	0	0	0	0	0	0	0
0	0	0	0	0	0	0	0	0	0	0	0	0	0	0	0	0	0	0	0	0	0	0	0	0	0	0	0	0	0	0
0	0	0	0	0	0	0	0	0	0	0	0	0	0	0	0	0	0	0	0	0	0	0	0	0	0	0	0	0	0	0
0	0	0	0	0	0	0	0	0	0	0	0	0	0	0	0	0	0	0	0	0	0	0	0	0	0	0	0	0	0	0
0	0	0	0	0	0	0	0	0	0	0	0	0	0	0	0	0	0	0	0	0	0	0	0	0	0	0	0	0	0	0
0	0	0	0	0	0	0	0	0	0	0	0	0	0	0	0	0	0	0	0	0	0	0	0	0	0	0	0	0	0	0
0	0	0	0	0	0	0	0	0	0	0	0	0	0	0	0	0	0	0	0	0	0	0	0	0	0	0	0	0	0	0
0	0	0	0	0	0	0	0	0	0	0	0	0	0	0	0	0	0	0	0	0	0	0	0	0	0	0	0	0	0	0
0	0	0	0	0	0	0	0	0	0	0	0	0	0	0	0	0	0	0	0	0	0	0	0	0	0	0	0	0	0	0
0	0	0	0	0	0	0	0	0	0	0	0	0	0	0	0	0	0	0	0	0	0	0	0	0	0	0	0	0	0	0
0	0	0	0	0	0	0	0	0	0	0	0	0	0	0	0	0	0	0	0	0	0	0	0	0	0	0	0	0	0	0
0	0	0	0	0	0	0	0	0	0	0	0	0	0	0	0	0	0	0	0	0	0	0	0	0	0	0	0	0	0	0
0	0	0	0	0	0	0	0	0	0	0	0	0	0	0	0	0	0	0	0	0	0	0	0	0	0	0	0	0	0	0
0	0	0	0	0	0	0	0	0	0	0	0	0	0	0	0	0	0	0	0	0	0	0	0	0	0	0	0	0	0	0
0	0	0	0	0	0	0	0	0	0	0	0	0	0	0	0	0	0	0	0	0	0	0	0	0	0	0	0	0	0	0
0	0	0	0	0	0	0	0	0	0	0	0	0	0	0	0	0	0	0	0	0	0	0	0	0	0	0	0	0	0	0
0	0	0	0	0	0	0	0	0	0	0	0	0	0	0	0	0	0	0	0	0	0	0	0	0	0	0	0	0	0	0
0	0	0	0	0	0	0	0	0	0	0	0	0	0	0	0	0	0	0	0	0	0	0	0	0	0	0	0	0	0	0
0	0	0	0	0	0	0	0	0	0	0	0	0	0	0	0	0	0	0	0	0	0	0	0	0	0	0	0	0	0	0
0	0	0	0	0	0	0	0	0	0	0	0	0	0	0	0	0	0	0	0	0	0	0	0	0	0	0	0	0	0	0
0	0	0	0	0	0	0	0	0	0	0	0	0	0	0	0	0	0	0	0	0	0	0	0	0	0	0	0	0	0	0
0	0	0	0	0	0	0	0	0	0	0	0	0	0	0	0	0	0	0	0	0	0	0	0	0	0	0	0	0	0	0
0	0	0	0	0	0	0	0	0	0	0	0	0	0	0	0	0	0	0	0	0	0	0	0	0	0	0	0	0	0	0
0	0	0	0	0	0	0	0	0	0	0	0	0	0	0	0	0	0	0	0	0	0	0	0	0	0	0	0	0	0	0
0	0	0	0	0	0	0	0	0	0	0	0	0	0	0	0	0	0	0	0	0	0	0	0	0	0	0	0	0	0	0
0	0	0	0	0	0	0	0	0	0	0	0	0	0	0	0	0	0	0	0	0	0	0	0	0	0	0	0	0	0	0
0	0	0	0	0	0	0	0	0	0	0	0	0	0	0	0	0	0	0	0	0	0	0	0	0	0	0	0	0	0	0
0	0	0	0	0	0	0	0	0	0	0	0	0	0	0	0	0	0	0	0	0	0	0	0	0	0	0	0	0	0	0
0	0	0	0	0	0	0	0	0	0	0	0	0	0	0	0	0	0	0	0	0	0	0	0	0	0	0	0	0	0	0
0	0	0	0	0	0	0	0	0	0	0	0	0	0	0	0	0	0	0	0	0	0	0	0	0	0	0	0	0	0	0
0	0	0	0	0	0	0	0	0	0	0	0	0	0	0	0	0	0	0	0	0	0	0	0	0	0	0	0	0	0	0
0	0	0	0	0	0	0	0	0	0	0	0	0	0	0	0	0	0	0	0	0	0	0	0	0	0	0	0	0	0	0
0	0	0	0	0	0	0	0	0	0	0	0	0	0	0	0	0	0	0	0	0	0	0	0	0	0	0	0	0	0	0
0	0	0	0	0	0	0	0	0	0	0	0	0	0	0	0	0	0	0	0	0	0	0	0	0	0	0	0	0	0	0
0	0	0	0	0	0	0	0	0	0	0	0	0	0	0	0	0	0	0	0	0	0	0	0	0	0	0	0	0	0	0
0	0	0	0	0	0	0	0	0	0	0	0	0	0	0	0	0	0	0	0	0	0	0	0	0	0	0	0	0	0	0
0	0	0	0	0	0	0	0	0	0	0	0	0	0	0	0	0	0	0	0	0	0	0	0	0	0	0	0	0	0	0
0	0	0	0	0	0	0	0	0	0	0	0	0	0	0	0	0	0	0	0	0	0	0	0	0	0	0	0	0	0	0
0	0	0	0	0	0	0	0	0	0	0	0	0	0	0	0	0	0	0	0	0	0	0	0	0	0	0	0	0	0	0
0	0	0	0	0	0	0	0	0	0	0	0	0	0	0	0	0	0	0	0	0	0	0	0	0	0	0	0	0	0	0
0	0	0	0	0	0	0	0	0	0	0	0	0	0	0	0	0	0	0	0	0	0	0	0	0	0	0	0	0	0	0
0	0	0	0	0	0	0	0	0	0	0	0	0	0	0	0	0	0	0	0	0	0	0	0	0	0	0	0	0	0	0
0	0	0	0	0	0	0	0	0	0	0	0	0	0	0	0	0	0	0	0	0	0	0	0	0	0	0	0	0	0	0
0	0	0	0	0	0	0	0	0	0	0	0	0	0	0	0	0	0	0	0	0	0	0	0	0	0	0	0	0	0	0
0	0	0	0	0	0	0	0	0	0	0	0	0	0	0	0	0	0	0	0	0	0	0	0	0	0	0	0	0	0	0
0	0	0	0	0	0	0	0	0	0	0	0	0	0	0	0	0	0	0	0	0	0	0	0	0	0	0	0	0	0	0
0	0	0	0	0	0	0	0	0	0	0	0	0	0	0	0	0	0	0	0	0	0	0	0	0	0	0	0	0	0	0
0	0	0	0	0	0	0	0	0	0	0	0	0	0	0	0	0	0	0	0	0	0	0	0	0	0	0	0	0	0	0
0	0	0	0	0	0	0	0	0	0	0	0	0	0	0	0	0	0	0	0	0	0	0	0	0	0	0	0	0	0	0
0	0	0	0	0	0	0	0	0	0	0	0	0	0	0	0	0	0	0	0	0	0	0	0	0	0	0	0	0	0	0
0	0	0	0	0	0	0	0	0	0	0	0	0	0	0	0	0	0	0	0	0	0	0	0	0	0	0	0	0	0	0
0	0	0	0	0	0	0	0	0	0	0	0	0	0	0	0	0	0	0	0	0	0	0	0	0	0	0	0	0	0	0
0	0	0	0	0	0	0	0	0	0	0	0	0	0	0	0	0	0	0	0	0	0	0	0	0	0	0	0	0	0	0
0	0	0	0	0	0	0	0	0	0	0	0	0	0	0	0	0	0	0	0	0	0	0	0	0	0	0	0	0	0	0
0	0	0	0	0	0	0	0	0	0	0	0	0	0	0	0	0	0	0	0	0	0	0	0	0	0	0	0	0	0	0
0	0	0	0	0	0	0	0	0	0	0	0	0	0	0	0	0	0	0	0	0	0	0	0	0	0	0	0	0	0	0
0	0	0	0	0	0	0	0	0	0	0	0	0	0	0	0	0	0	0	0	0	0	0	0	0	0	0	0	0	0	0
0	0	0	0	0	0	0	0	0	0	0	0	0	0	0	0	0	0	0	0	0	0	0	0	0	0	0	0	0	0	0
0	0	0	0	0	0	0	0	0	0	0	0	0	0	0	0	0	0	0	0	0	0	0	0	0	0	0	0	0	0	0
0	0	0	0	0	0	0	0	0	0	0	0	0	0	0	0	0	0	0	0	0	0	0	0	0	0	0	0	0	0	0
0	0	0	0	0	0	0	0	0	0	0	0	0	0	0	0	0	0	0	0	0	0	0	0	0	0	0	0	0	0	0
0	0	0	0	0	0	0	0	0	0	0	0	0	0	0	0	0	0	0	0	0	0	0	0	0	0	0	0	0	0	0
0	0	0	0	0	0	0	0	0	0	0	0	0	0	0	0	0	0	0	0	0	0	0	0	0	0	0	0	0	0	0
0	0	0	0	0	0	0	0	0	0	0	0	0	0	0	0	0	0	0	0	0	0	0	0	0	0	0	0	0	0	0
0	0	0	0	0	0	0	0	0	0	0	0	0	0	0	0	0	0	0	0	0	0	0	0	0	0	0	0	0	0	0
0	0	0	0	0	0	0	0	0	0	0	0	0	0	0	0	0	0	0	0	0	0	0	0	0	0	0	0	0	0	0
0	0	0	0	0	0	0	0	0	0	0	0	0	0	0	0	0	0	0	0	0	0	0	0	0	0	0	0	0	0	0
0	0	0	0	0	0	0	0	0	0	0	0	0	0	0	0	0	0	0	0	0	0	0	0	0	0	0	0	0	0	0
0	0	0	0	0	0	0	0	0	0	0	0	0	0	0	0	0	0	0	0	0	0	0	0	0	0	0	0	0	0	0
0	0	0	0	0	0	0	0	0	0	0	0	0	0	0	0	0	0	0	0	0	0	0	0	0	0	0	0	0	0	0
0	0	0	0	0	0	0	0	0	0	0	0	0	0	0	0	0	0	0	0	0	0	0	0	0	0	0	0	0	0	0
0	0	0	0	0	0	0	0	0	0	0	0	0	0	0	0	0	0	0	0	0	0	0	0	0	0	0	0	0	0	0
0	0	0	0	0	0	0	0	0	0	0	0	0	0	0	0	0	0	0	0	0	0	0	0	0	0	0	0	0	0	0
0	0	0	0	0	0	0	0	0	0	0	0	0	0	0	0	0	0	0	0	0	0	0	0	0	0	0	0	0	0	0
0	0	0	0	0	0	0	0	0	0	0	0	0	0	0	0	0	0	0	0	0	0	0	0	0	0	0	0	0	0	0
0	0	0	0	0	0	0	0	0	0	0	0	0	0	0	0	0	0	0	0	0	0	0	0	0	0	0	0	0	0	0
0	0	0	0	0	0	0	0	0	0	0	0	0	0	0	0	0	0	0	0	0	0	0	0	0	0	0	0	0	0	0
0	0	0	0	0	0	0	0	0	0	0	0	0	0	0	0	0	0	0	0	0	0	0	0	0	0	0	0	0	0	0
0	0	0	0	0	0	0	0	0	0	0	0	0	0	0	0	0	0	0	0	0	0	0	0	0	0	0	0	0	0	0
0	0	0	0	0	0	0	0	0	0	0	0	0	0	0	0	0	0	0	0	0	0	0	0	0	0	0	0	0	0	0
0	0	0	0	0	0	0	0	0	0	0	0	0	0	0	0	0	0	0	0	0	0	0	0	0	0	0	0	0	0	0
0	0	0	0	0	0	0	0	0	0	0	0	0	0	0	0	0	0	0	0	0	0	0	0	0	0	0	0	0	0	0
0	0	0	0	0	0	0	0	0	0	0	0	0	0	0	0	0	0	0	0	0	0	0	0	0	0	0	0	0	0	0
0	0	0	0	0	0	0	0	0	0	0	0	0	0	0	0	0	0	0	0	0	0	0	0	0	0	0	0	0	0	0
0	0	0	0	0	0	0	0	0	0	0	0	0	0	0	0	0	0	0	0	0	0	0	0	0	0	0	0	0	0	0
0	0	0	0	0	0	0	0	0	0	0	0	0	0	0	0	0	0	0	0	0	0	0	0	0	0	0	0	0	0	0
0	0	0	0	0	0	0	0	0	0	0	0	0	0	0	0	0	0	0	0	0	0	0	0	0	0	0	0	0	0	0
0	0	0	0	0	0	0	0	0	0	0	0	0	0	0	0	0	0	0	0	0	0	0	0	0	0	0	0	0	0	0
0	0	0	0	0	0	0	0	0	0	0	0	0	0	0	0	0	0	0	0	0	0	0	0	0	0	0	0	0	0	0
0	0	0	0	0	0	0	0	0	0	0	0	0	0	0	0	0	0	0	0	0	0	0	0	0	0	0	0	0	0	0
0	0	0	0	0	0	0	0	0	0	0	0	0	0	0	0	0	0	0	0	0	0	0	0	0	0	0	0	0	0	0
0	0	0	0	0	0	0	0	0	0	0	0	0	0	0	0	0	0	0	0	0	0	0	0	0	0	0	0	0	0	0
0	0	0	0	0	0	0	0	0	0	0	0	0	0	0	0	0	0	0	0	0	0	0	0	0	0	0	0	0	0	0
0	0	0	0	0	0	0	0	0	0	0	0	0	0	0	0	0	0	0	0	0	0	0	0	0	0	0	0	0	0	0
0	0	0	0	0	0	0	0	0	0	0	0	0	0	0	0	0	0	0	0	0	0	0	0	0	0	0	0	0	0	0
0	0	0	0	0	0	0	0	0	0	0	0	0	0	0	0	0	0	0	0	0	0	0	0	0	0	0	0	0	0	0
0	0	0	0	0	0	0	0	0	0	0	0	0	0	0	0	0	0	0	0	0	0	0	0	0	0	0	0	0	0	0
0	0	0	0	0	0	0	0	0	0	0	0	0	0	0	0	0	0	0	0	0	0	0	0	0	0	0	0	0	0	0
0	0	0	0	0	0	0	0	0	0	0	0	0	0	0	0	0	0	0	0	0	0	0	0	0	0	0	0	0	0	0
0	0	0	0	0	0	0	0	0	0	0	0	0	0	0	0	0	0	0	0	0	0	0	0	0	0	0	0	0	0	0
0	0	0	0	0	0	0	0	0	0	0	0	0	0	0	0	0	0	0	0	0	0	0	0	0	0	0	0	0	0	0
0	0	0	0	0	0	0	0	0	0	0	0	0	0	0	0	0	0	0	0	0	0	0	0	0	0	0	0	0	0	0
0	0	0	0	0	0	0	0	0	0	0	0	0	0	0	0	0	0	0	0	0	0	0	0	0	0	0	0	0	0	0
0	0	0	0	0	0	0	0	0	0	0	0	0	0	0	0	0	0	0	0	0	0	0	0	0	0	0	0	0	0	0
0	0	0	0	0	0	0	0	0	0	0	0	0	0	0	0	0	0	0	0	0	0	0	0	0	0	0	0	0	0	0
0	0	0	0	0	0	0	0	0	0	0	0	0	0	0	0	0	0	0	0	0	0	0	0	0	0	0	0	0	0	0
0	0	0	0	0	0	0	0	0	0	0	0	0	0	0	0	0	0	0	0	0	0	0	0	0	0	0	0	0	0	0
0	0	0	0	0	0	0	0	0	0	0	0	0	0	0	0	0	0	0	0	0	0	0	0	0	0	0	0	0	0	0
0	0	0	0	0	0	0	0	0	0	0	0	0	0	0	0	0	0	0	0	0	0	0	0	0	0	0	0	0	0	0
0	0	0	0	0	0	0	0	0	0	0	0	0	0	0	0	0	0	0	0	0	0	0	0	0	0	0	0	0	0	0
0	0	0	0	0	0	0	0	0	0	0	0	0	0	0	0	0	0	0	0	0	0	0	0	0	0	0	0	0	0	0
0	0	0	0	0	0	0	0	0	0	0	0	0	0	0	0	0	0	0	0	0	0	0	0	0	0	0	0	0	0	0
0	0	0	0	0	0	0	0	0	0	0	0	0	0	0	0	0	0	0	0	0	0	0	0	0	0	0	0	0	0	0
0	0	0	0	0	0	0	0	0	0	0	0	0	0	0	0	0	0	0	0	0	0	0	0	0	0	0	0	0	0	0
0	0	0	0	0	0	0	0	0	0	0	0	0	0	0	0	0	0	0	0	0	0	0	0	0	0	0	0	0	0	0
0	0	0	0	0	0	0	0	0	0	0	0	0	0	0	0	0	0	0	0	0	0	0	0	0	0	0	0	0	0	0
0	0	0	0	0	0	0	0	0	0	0	0	0	0	0	0	0	0	0	0	0	0	0	0	0	0	0	0	0	0	0
0	0	0	0	0	0	0	0	0	0	0	0	0	0	0	0	0	0	0	0	0	0	0	0	0	0	0	0	0	0	0
0	0	0	0	0	0	0	0	0	0	0	0	0	0	0	0	0	0	0	0	0	0	0	0	0	0	0	0	0	0	0
0	0	0	0	0	0	0	0	0	0	0	0	0	0	0	0	0	0	0	0	0	0	0	0	0	0	0	0	0	0	0
0	0	0	0	0	0	0	0	0	0	0	0	0	0	0	0	0	0	0	0	0	0	0	0	0	0	0	0	0	0	0
0	0	0	0	0	0	0	0	0	0	0	0	0	0	0	0	0	0	0	0	0	0	0	0	0	0	0	0	0	0	0
0	0	0	0	0	0	0	0	0	0	0	0	0	0	0	0	0	0	0	0	0	0	0	0	0	0	0	0	0	0	0
0	0	0	0	0	0	0	0	0	0	0	0	0	0	0	0	0	0	0	0	0	0	0	0	0	0	0	0	0	0	0
0	0	0	0	0	0	0	0	0	0	0	0	0	0	0	0	0	0	0	0	0	0	0	0	0	0	0	0	0	0	0
0	0	0	0	0	0	0	0	0	0	0	0	0	0	0	0	0	0	0	0	0	0	0	0	0	0	0	0	0	0	0
0	0	0	0	0	0	0	0	0	0	0	0	0	0	0	0	0	0	0	0	0	0	0	0	0	0	0	0	0	0	0
0	0	0	0	0	0	0	0	0	0	0	0	0	0	0	0	0	0	0	0	0	0	0	0	0	0	0	0	0	0	0
0	0	0	0	0	0	0	0	0	0	0	0	0	0	0	0	0	0	0	0	0	0	0	0	0	0	0	0	0	0	0
0	0	0	0	0	0	0	0	0	0	0	0	0	0	0	0	0	0	0	0	0	0	0	0	0	0	0	0	0	0	0
0	0	0	0	0	0	0	0	0	0	0	0	0	0	0	0	0	0	0	0	0	0	0	0	0	0	0	0	0	0	0
0	0	0	0	0	0	0	0	0	0	0	0	0	0	0	0	0	0	0	0	0	0	0	0	0	0	0	0	0	0	0
0	0	0	0	0	0	0	0	0	0	0	0	0	0	0	0	0	0	0	0	0	0	0	0	0	0	0	0	0	0	0
0	0	0	0	0	0	0	0	0	0	0	0	0	0	0	0	0	0	0	0	0	0	0	0	0	0	0	0	0	0	0
0	0	0	0	0	0	0	0	0	0	0	0	0	0	0	0	0	0	0	0	0	0	0	0	0	0	0	0	0	0	0
0	0	0	0	0	0	0	0	0	0	0	0	0	0	0	0	0	0	0	0	0	0	0	0	0	0	0	0	0	0	0
0	0	0	0	0	0	0	0	0	0	0	0	0	0	0	0	0	0	0	0	0	0	0	0	0	0	0	0	0	0	0
0	0	0	0	0	0	0	0	0	0	0	0	0	0	0	0	0	0	0	0	0	0	0	0	0	0	0	0	0	0	0
0	0	0	0	0	0	0	0	0	0	0	0	0	0	0	0	0	0	0	0	0	0	0	0	0	0	0	0	0	0	0
0	0	0	0	0	0	0	0	0	0	0	0	0	0	0	0	0	0	0	0	0	0	0	0	0	0	0	0	0	0	0
0	0	0	0	0	0	0	0	0	0	0	0	0	0	0	0	0	0	0	0	0	0	0	0	0	0	0	0	0	0	0
0	0	0	0	0	0	0	0	0	0	0	0	0	0	0	0	0	0	0	0	0	0	0	0	0	0	0	0	0	0	0
0	0	0	0	0	0	0	0	0	0	0	0	0	0	0	0	0	0	0	0	0	0	0	0	0	0	0	0	0	0	0
0	0	0	0	0	0	0	0	0	0	0	0	0	0	0	0	0	0	0	0	0	0	0	0	0	0	0	0	0	0	0
0	0	0	0	0	0	0	0	0	0	0	0	0	0	0	0	0	0	0	0	0	0	0	0	0	0	0	0	0	0	0
0	0	0	0	0	0	0	0	0	0	0	0	0	0	0	0	0	0	0	0	0	0	0	0	0	0	0	0	0	0	0
0	0	0	0	0	0	0	0	0	0	0	0	0	0	0	0	0	0	0	0	0	0	0	0	0	0	0	0	0	0	0
0	0	0	0	0	0	0	0	0	0	0	0	0	0	0	0	0	0	0	0	0	0	0	0	0	0	0	0	0	0	0
0	0	0	0	0	0	0	0	0	0	0	0	0	0	0	0	0	0	0	0	0	0	0	0	0	0	0	0	0	0	0
0	0	0	0	0	0	0	0	0	0	0	0	0	0	0	0	0	0	0	0	0	0	0	0	0	0	0	0	0	0	0
0	0	0	0	0	0	0	0	0	0	0	0	0	0	0	0	0	0	0	0	0	0	0	0	0	0	0	0	0	0	0
0	0	0	0	0	0	0	0	0	0	0	0	0	0	0	0	0	0	0	0	0	0	0	0	0	0	0	0	0	0	0
0	0	0	0	0	0	0	0	0	0	0	0	0	0	0	0	0	0	0	0	0	0	0	0	0	0	0	0	0	0	0
0	0	0	0	0	0	0	0	0	0	0	0	0	0	0	0	0	0	0	0	0	0	0	0	0	0	0	0	0	0	0
0	0	0	0	0	0	0	0	0	0	0	0	0	0	0	0	0	0	0	0	0	0	0	0	0	0	0	0	0	0	0
0	0	0	0	0	0	0	0	0	0	0	0	0	0	0	0	0	0	0	0	0	0	0	0	0	0	0	0	0	0	0
0	0	0	0	0	0	0	0	0	0	0	0	0	0	0	0	0	0	0	0	0	0	0	0	0	0	0	0	0	0	0
0	0	0	0	0	0	0	0	0	0	0	0	0	0	0	0	0	0	0	0	0	0	0	0	0	0	0	0	0	0	0
0	0	0	0	0	0	0	0	0	0	0	0	0	0	0	0	0	0	0	0	0	0	0	0	0	0	0	0	0	0	0
0	0	0	0	0	0	0	0	0	0	0	0	0	0	0	0	0	0	0	0	0	0	0	0	0	0	0	0	0	0	0
0	0	0	0	0	0	0	0	0	0	0	0	0	0	0	0	0	0	0	0	0	0	0	0	0	0	0	0	0	0	0
0	0	0	0	0	0	0	0	0	0	0	0	0	0	0	0	0	0	0	0	0	0	0	0	0	0	0	0	0	0	0
0	0	0	0	0	0	0	0	0	0	0	0	0	0	0	0	0	0	0	0	0	0	0	0	0	0	0	0	0	0	0
0	0	0	0	0	0	0	0	0	0	0	0	0	0	0	0	0	0	0	0	0	0	0	0	0	0	0	0	0	0	0
0	0	0	0	0	0	0	0	0	0	0	0	0	0	0	0	0	0	0	0	0	0	0	0	0	0	0	0	0	0	0
0	0	0	0	0	0	0	0	0	0	0	0	0	0	0	0	0	0	0	0	0	0	0	0	0	0	0	0	0	0	0
0	0	0	0	0	0	0	0	0	0	0	0	0	0	0	0	0	0	0	0	0	0	0	0	0	0	0	0	0	0	0
0	0	0	0	0	0	0	0	0	0	0	0	0	0	0	0	0	0	0	0	0	0	0	0	0	0	0	0	0	0	0
0	0	0	0	0	0	0	0	0	0	0	0	0	0	0	0	0	0	0	0	0	0	0	0	0	0	0	0	0	0	0
0	0	0	0	0	0	0	0	0	0	0	0	0	0	0	0	0	0	0	0	0	0	0	0	0	0	0	0	0	0	0
0	0	0	0	0	0	0	0	0	0	0	0	0	0	0	0	0	0	0	0	0	0	0	0	0	0	0	0	0	0	0
0	0	0	0	0	0	0	0	0	0	0	0	0	0	0	0	0	0	0	0	0	0	0	0	0	0	0	0	0	0	0
0	0	0	0	0	0	0	0	0	0	0	0	0	0	0	0	0	0	0	0	0	0	0	0	0	0	0	0	0	0	0
0	0	0	0	0	0	0	0	0	0	0	0	0	0	0	0	0	0	0	0	0	0	0	0	0	0	0	0	0	0	0
0	0	0	0	0	0	0	0	0	0	0	0	0	0	0	0	0	0	0	0	0	0	0	0	0	0	0	0	0	0	0
0	0	0	0	0	0	0	0	0	0	0	0	0	0	0	0	0	0	0	0	0	0	0	0	0	0	0	0	0	0	0
0	0	0	0	0	0	0	0	0	0	0	0	0	0	0	0	0	0	0	0	0	0	0	0	0	0	0	0	0	0	0
0	0	0	0	0	0	0	0	0	0	0	0	0	0	0	0	0	0	0	0	0	0	0	0	0	0	0	0	0	0	0
0	0	0	0	0	0	0	0	0	0	0	0	0	0	0	0	0	0	0	0	0	0	0	0	0	0	0	0	0	0	0
0	0	0	0	0	0	0	0	0	0	0	0	0	0	0	0	0	0	0	0	0	0	0	0	0	0	0	0	0	0	0
0	0	0	0	0	0	0	0	0	0	0	0	0	0	0	0	0	0	0	0	0	0	0	0	0	0	0	0	0	0	0
0	0	0	0	0	0	0	0	0	0	0	0	0	0	0	0	0	0	0	0	0	0	0	0	0	0	0	0	0	0	0
0	0	0	0	0	0	0	0	0	0	0	0	0	0	0	0	0	0	0	0	0	0	0	0	0	0	0	0	0	0	0
0	0	0	0	0	0	0	0	0	0	0	0	0	0	0	0	0	0	0	0	0	0	0	0	0	0	0	0	0	0	0
0	0	0	0	0	0	0	0	0	0	0	0	0	0	0	0	0	0	0	0	0	0	0	0	0	0	0	0	0	0	0
0	0	0	0	0	0	0	0	0	0	0	0	0	0	0	0	0	0	0	0	0	0	0	0	0	0	0	0	0	0	0
0	0	0	0	0	0	0	0	0	0	0	0	0	0	0	0	0	0	0	0	0	0	0	0	0	0	0	0	0	0	0
0	0	0	0	0	0	0	0	0	0	0	0	0	0	0	0	0	0	0	0	0	0	0	0	0	0	0	0	0	0	0
0	0	0	0	0	0	0	0	0	0	0	0	0	0	0	0	0	0	0	0	0	0	0	0	0	0	0	0	0	0	0
0	0	0	0	0	0	0	0	0	0	0	0	0	0	0	0	0	0	0	0	0	0	0	0	0	0	0	0	0	0	0
0	0	0	0	0	0	0	0	0	0	0	0	0	0	0	0	0	0	0	0	0	0	0	0	0	0	0	0	0	0	0
0	0	0	0	0	0	0	0	0	0	0	0	0	0	0	0	0	0	0	0	0	0	0	0	0	0	0	0	0	0	0
0	0	0	0	0	0	0	0	0	0	0	0	0	0	0	0	0	0	0	0	0	0	0	0	0	0	0	0	0	0	0
0	0	0	0	0	0	0	0	0	0	0	0	0	0	0	0	0	0	0	0	0	0	0	0	0	0	0	0	0	0	0
0	0	0	0	0	0	0	0	0	0	0	0	0	0	0	0	0	0	0	0	0	0	0	0	0	0	0	0	0	0	0
0	0	0	0	0	0	0	0	0	0	0	0	0	0	0	0	0	0	0	0	0	0	0	0	0	0	0	0	0	0	0
0	0	0	0	0	0	0	0	0	0	0	0	0	0	0	0	0	0	0	0	0	0	0	0	0	0	0	0	0	0	0
0	0	0	0	0	0	0	0	0	0	0	0	0	0	0	0	0	0	0	0	0	0	0	0	0	0	0	0	0	0	0
0	0	0	0	0	0	0	0	0	0	0	0	0	0	0	0	0	0	0	0	0	0	0	0	0	0	0	0	0	0	0
0	0	0	0	0	0	0	0	0	0	0	0	0	0	0	0	0	0	0	0	0	0	0	0	0	0	0	0	0	0	0
0	0	0	0	0	0	0	0	0	0	0	0	0	0	0	0	0	0	0	0	0	0	0	0	0	0	0	0	0	0	0
0	0	0	0	0	0	0	0	0	0	0	0	0	0	0	0	0	0	0	0	0	0	0	0	0	0	0	0	0	0	0
0	0	0	0	0	0	0	0	0	0	0	0	0	0	0	0	0	0	0	0	0	0	0	0	0	0	0	0	0	0	0
0	0	0	0	0	0	0	0	0	0	0	0	0	0	0	0	0	0	0	0	0	0	0	0	0	0	0	0	0	0	0
0	0	0	0	0	0	0	0	0	0	0	0	0	0	0	0	0	0	0	0	0	0	0	0	0	0	0	0	0	0	0
0	0	0	0	0	0	0	0	0	0	0	0	0	0	0	0	0	0	0	0	0	0	0	0	0	0	0	0	0	0	0
0	0	0	0	0	0	0	0	0	0	0	0	0	0	0	0	0	0	0	0	0	0	0	0	0	0	0	0	0	0	0
0	0	0	0	0	0	0	0	0	0	0	0	0	0	0	0	0	0	0	0	0	0	0	0	0	0	0	0	0	0	0
0	0	0	0	0	0	0	0	0	0	0	0	0	0	0	0	0	0	0	0	0	0	0	0	0	0	0	0	0	0	0
0	0	0	0	0	0	0	0	0	0	0	0	0	0	0	0	0	0	0	0	0	0	0	0	0	0	0	0	0	0	0
0	0	0	0	0	0	0	0	0	0	0	0	0	0	0	0	0	0	0	0	0	0	0	0	0	0	0	0	0	0	0
0	0	0	0	0	0	0	0	0	0	0	0	0	0	0	0	0	0	0	0	0	0	0	0	0	0	0	0	0	0	0
0	0	0	0	0	0	0	0	0	0	0	0	0	0	0	0	0	0	0	0	0	0	0	0	0	0	0	0	0	0	0
0	0	0	0	0	0	0	0	0	0	0	0	0	0	0	0	0	0	0	0	0	0	0	0	0	0	0	0	0	0	0
0	0	0	0	0	0	0	0	0	0	0	0	0	0	0	0	0	0	0	0	0	0	0	0	0	0	0	0	0	0	0
0	0	0	0	0	0	0	0	0	0	0	0	0	0	0	0	0	0	0	0	0	0	0	0	0	0	0	0	0	0	0
0	0	0	0	0	0	0	0	0	0	0	0	0	0	0	0	0	0	0	0	0	0	0	0	0	0	0	0	0	0	0
0	0	0	0	0	0	0	0	0	0	0	0	0	0	0	0	0	0	0	0	0	0	0	0	0	0	0	0	0	0	0
0	0	0	0	0	0	0	0	0	0	0	0	0	0	0	0	0	0	0	0	0	0	0	0	0	0	0	0	0	0	0
0	0	0	0	0	0	0	0	0	0	0	0	0	0	0	0	0	0	0	0	0	0	0	0	0	0	0	0	0	0	0
0	0	0	0	0	0	0	0	0	0	0	0	0	0	0	0	0	0	0	0	0	0	0	0	0	0	0	0	0	0	0
0	0	0	0	0	0	0	0	0	0	0	0	0	0	0	0	0	0	0	0	0	0	0	0	0	0	0	0	0	0	0
0	0	0	0	0	0	0	0	0	0	0	0	0	0	0	0	0	0	0	0	0	0	0	0	0	0	0	0	0	0	0
0	0	0	0	0	0	0	0	0	0	0	0	0	0	0	0	0	0	0	0	0	0	0	0	0	0	0	0	0	0	0
0	0	0	0	0	0	0	0	0	0	0	0	0	0	0	0	0	0	0	0	0	0	0	0	0	0	0	0	0	0	0
0	0	0	0	0	0	0	0	0	0	0	0	0	0	0	0	0	0	0	0	0	0	0	0	0	0	0	0	0	0	0
0	0	0	0	0	0	0	0	0	0	0	0	0	0	0	0	0	0	0	0	0	0	0	0	0	0	0	0	0	0	0
0	0	0	0	0	0	0	0	0	0	0	0	0	0	0	0	0	0	0	0	0	0	0	0	0	0	0	0	0	0	0
0	0	0	0	0	0	0	0	0	0	0	0	0	0	0	0	0	0	0	0	0	0	0	0	0	0	0	0	0	0	0
0	0	0	0	0	0	0	0	0	0	0	0	0	0	0	0	0	0	0	0	0	0	0	0	0	0	0	0	0	0	0
0	0	0	0	0	0	0	0	0	0	0	0	0	0	0	0	0	0	0	0	0	0	0	0	0	0	0	0	0	0	0
0	0	0	0	0	0	0	0	0	0	0	0	0	0	0	0	0	0	0	0	0	0	0	0	0	0	0	0	0	0	0
0	0	0	0	0	0	0	0	0	0	0	0	0	0	0	0	0	0	0	0	0	0	0	0	0	0	0	0	0	0	0
0	0	0	0	0	0	0	0	0	0	0	0	0	0	0	0	0	0	0	0	0	0	0	0	0	0	0	0	0	0	0
0	0	0	0	0	0	0	0	0	0	0	0	0	0	0	0	0	0	0	0	0	0	0	0	0	0	0	0	0	0	0
0	0	0	0	0	0	0	0	0	0	0	0	0	0	0	0	0	0	0	0	0	0	0	0	0	0	0	0	0	0	0
0	0	0	0	0	0	0	0	0	0	0	0	0	0	0	0	0	0	0	0	0	0	0	0	0	0	0	0	0	0	0
0	0	0	0	0	0	0	0	0	0	0	0	0	0	0	0	0	0	0	0	0	0	0	0	0	0	0	0	0	0	0
0	0	0	0	0	0	0	0	0	0	0	0	0	0	0	0	0	0	0	0	0	0	0	0	0	0	0	0	0	0	0
0	0	0	0	0	0	0	0	0	0	0	0	0	0	0	0	0	0	0	0	0	0	0	0	0	0	0	0	0	0	0
0	0	0	0	0	0	0	0	0	0	0	0	0	0	0	0	0	0	0	0	0	0	0	0	0	0	0	0	0	0	0
0	0	0	0	0	0	0	0	0	0	0	0	0	0	0	0	0	0	0	0	0	0	0	0	0	0	0	0	0	0	0
0	0	0	0	0	0	0	0	0	0	0	0	0	0	0	0	0	0	0	0	0	0	0	0	0	0	0	0	0	0	0
0	0	0	0	0	0	0	0	0	0	0	0	0	0	0	0	0	0	0	0	0	0	0	0	0	0	0	0	0	0	0
0	0	0	0	0	0	0	0	0	0	0	0	0	0	0	0	0	0	0	0	0	0	0	0	0	0	0	0	0	0	0
0	0	0	0	0	0	0	0	0	0	0	0	0	0	0	0	0	0	0	0	0	0	0	0	0	0	0	0	0	0	0
0	0	0	0	0	0	0	0	0	0	0	0	0	0	0	0	0	0	0	0	0	0	0	0	0	0	0	0	0	0	0
0	0	0	0	0	0	0	0	0	0	0	0	0	0	0	0	0	0	0	0	0	0	0	0	0	0	0	0	0	0	0
0	0	0	0	0	0	0	0	0	0	0	0	0	0	0	0	0	0	0	0	0	0	0	0	0	0	0	0	0	0	0
0	0	0	0	0	0	0	0	0	0	0	0	0	0	0	0	0	0	0	0	0	0	0	0	0	0	0	0	0	0	0
0	0	0	0	0	0	0	0	0	0	0	0	0	0	0	0	0	0	0	0	0	0	0	0	0	0	0	0	0	0	0
0	0	0	0	0	0	0	0	0	0	0	0	0	0	0	0	0	0	0	0	0	0	0	0	0	0	0	0	0	0	0
0	0	0	0	0	0	0	0	0	0	0	0	0	0	0	0	0	0	0	0	0	0	0	0	0	0	0	0	0	0	0
0	0	0	0	0	0	0	0	0	0	0	0	0	0	0	0	0	0	0	0	0	0	0	0	0	0	0	0	0	0	0
0	0	0	0	0	0	0	0	0	0	0	0	0	0	0	0	0	0	0	0	0	0	0	0	0	0	0	0	0	0	0
0	0	0	0	0	0	0	0	0	0	0	0	0	0	0	0	0	0	0	0	0	0	0	0	0	0	0	0	0	0	0
0	0	0	0	0	0	0	0	0	0	0	0	0	0	0	0	0	0	0	0	0	0	0	0	0	0	0	0	0	0	0
0	0	0	0	0	0	0	0	0	0	0	0	0	0	0	0	0	0	0	0	0	0	0	0	0	0	0	0	0	0	0
0	0	0	0	0	0	0	0	0	0	0	0	0	0	0	0	0	0	0	0	0	0	0	0	0	0	0	0	0	0	0
0	0	0	0	0	0	0	0	0	0	0	0	0	0	0	0	0	0	0	0	0	0	0	0	0	0	0	0	0	0	0
0	0	0	0	0	0	0	0	0	0	0	0	0	0	0	0	0	0	0	0	0	0	0	0	0	0	0	0	0	0	0
0	0	0	0	0	0	0	0	0	0	0	0	0	0	0	0	0	0	0	0	0	0	0	0	0	0	0	0	0	0	0
0	0	0	0	0	0	0	0	0	0	0	0	0	0	0	0	0	0	0	0	0	0	0	0	0	0	0	0	0	0	0
0	0	0	0	0	0	0	0	0	0	0	0	0	0	0	0	0	0	0	0	0	0	0	0	0	0	0	0	0	0	0
0	0	0	0	0	0	0	0	0	0	0	0	0	0	0	0	0	0	0	0	0	0	0	0	0	0	0	0	0	0	0
0	0	0	0	0	0	0	0	0	0	0	0	0	0	0	0	0	0	0	0	0	0	0	0	0	0	0	0	0	0	0
0	0	0	0	0	0	0	0	0	0	0	0	0	0	0	0	0	0	0	0	0	0	0	0	0	0	0	0	0	0	0
0	0	0	0	0	0	0	0	0	0	0	0	0	0	0	0	0	0	0	0	0	0	0	0	0	0	0	0	0	0	0
0	0	0	0	0	0	0	0	0	0	0	0	0	0	0	0	0	0	0	0	0	0	0	0	0	0	0	0	0	0	0
0	0	0	0	0	0	0	0	0	0	0	0	0	0	0	0	0	0	0	0	0	0	0	0	0	0	0	0	0	0	0
0	0	0	0	0	0	0	0	0	0	0	0	0	0	0	0	0	0	0	0	0	0	0	0	0	0	0	0	0	0	0
0	0	0	0	0	0	0	0	0	0	0	0	0	0	0	0	0	0	0	0	0	0	0	0	0	0	0	0	0	0	0
0	0	0	0	0	0	0	0	0	0	0	0	0	0	0	0	0	0	0	0	0	0	0	0	0	0	0	0	0	0	0
0	0	0	0	0	0	0	0	0	0	0	0	0	0	0	0	0	0	0	0	0	0	0	0	0	0	0	0	0	0	0
0	0	0	0	0	0	0	0	0	0	0	0	0	0	0	0	0	0	0	0	0	0	0	0	0	0	0	0	0	0	0
0	0	0	0	0	0	0	0	0	0	0	0	0	0	0	0	0	0	0	0	0	0	0	0	0	0	0	0	0	0	0
0	0	0	0	0	0	0	0	0	0	0	0	0	0	0	0	0	0	0	0	0	0	0	0	0	0	0	0	0	0	0
0	0	0	0	0	0	0	0	0	0	0	0	0	0	0	0	0	0	0	0	0	0	0	0	0	0	0	0	0	0	0
0	0	0	0	0	0	0	0	0	0	0	0	0	0	0	0	0	0	0	0	0	0	0	0	0	0	0	0	0	0	0
0	0	0	0	0	0	0	0	0	0	0	0	0	0	0	0	0	0	0	0	0	0	0	0	0	0	0	0	0	0	0
0	0	0	0	0	0	0	0	0	0	0	0	0	0	0	0	0	0	0	0	0	0	0	0	0	0	0	0	0	0	0
0	0	0	0	0	0	0	0	0	0	0	0	0	0	0	0	0	0	0	0	0	0	0	0	0	0	0	0	0	0	0
0	0	0	0	0	0	0	0	0	0	0	0	0	0	0	0	0	0	0	0	0	0	0	0	0	0	0	0	0	0	0
0	0	0	0	0	0	0	0	0	0	0	0	0	0	0	0	0	0	0	0	0	0	0	0	0	0	0	0	0	0	0
0	0	0	0	0	0	0	0	0	0	0	0	0	0	0	0	0	0	0	0	0	0	0	0	0	0	0	0	0	0	0
0	0	0	0	0	0	0	0	0	0	0	0	0	0	0	0	0	0	0	0	0	0	0	0	0	0	0	0	0	0	0
0	0	0	0	0	0	0	0	0	0	0	0	0	0	0	0	0	0	0	0	0	0	0	0	0	0	0	0	0	0	0
0	0	0	0	0	0	0	0	0	0	0	0	0	0	0	0	0	0	0	0	0	0	0	0	0	0	0	0	0	0	0
0	0	0	0	0	0	0	0	0	0	0	0	0	0	0	0	0	0	0	0	0	0	0	0	0	0	0	0	0	0	0
0	0	0	0	0	0	0	0	0	0	0	0	0	0	0	0	0	0	0	0	0	0	0	0	0	0	0	0	0	0	0
0	0	0	0	0	0	0	0	0	0	0	0	0	0	0	0	0	0	0	0	0	0	0	0	0	0	0	0	0	0	0
0	0	0	0	0	0	0	0	0	0	0	0	0	0	0	0	0	0	0	0	0	0	0	0	0	0	0	0	0	0	0
0	0	0	0	0	0	0	0	0	0	0	0	0	0	0	0	0	0	0	0	0	0	0	0	0	0	0	0	0	0	0
0	0	0	0	0	0	0	0	0	0	0	0	0	0	0	0	0	0	0	0	0	0	0	0	0	0	0	0	0	0	0
0	0	0	0	0	0	0	0	0	0	0	0	0	0	0	0	0	0	0	0	0	0	0	0	0	0	0	0	0	0	0
0	0	0	0	0	0	0	0	0	0	0	0	0	0	0	0	0	0	0	0	0	0	0	0	0	0	0	0	0	0	0
0	0	0	0	0	0	0	0	0	0	0	0	0	0	0	0	0	0	0	0	0	0	0	0	0	0	0	0	0	0	0
0	0	0	0	0	0	0	0	0	0	0	0	0	0	0	0	0	0	0	0	0	0	0	0	0	0	0	0	0	0	0
0	0	0	0	0	0	0	0	0	0	0	0	0	0	0	0	0	0	0	0	0	0	0	0	0	0	0	0	0	0	0
0	0	0	0	0	0	0	0	0	0	0	0	0	0	0	0	0	0	0	0	0	0	0	0	0	0	0	0	0	0	0
0	0	0	0	0	0	0	0	0	0	0	0	0	0	0	0	0	0	0	0	0	0	0	0	0	0	0	0	0	0	0
0	0	0	0	0	0	0	0	0	0	0	0	0	0	0	0	0	0	0	0	0	0	0	0	0	0	0	0	0	0	0
0	0	0	0	0	0	0	0	0	0	0	0	0	0	0	0	0	0	0	0	0	0	0	0	0	0	0	0	0	0	0
0	0	0	0	0	0	0	0	0	0	0	0	0	0	0	0	0	0	0	0	0	0	0	0	0	0	0	0	0	0	0
0	0	0	0	0	0	0	0	0	0	0	0	0	0	0	0	0	0	0	0	0	0	0	0	0	0	0	0	0	0	0
0	0	0	0	0	0	0	0	0	0	0	0	0	0	0	0	0	0	0	0	0	0	0	0	0	0	0	0	0	0	0
0	0	0	0	0	0	0	0	0	0	0	0	0	0	0	0	0	0	0	0	0	0	0	0	0	0	0	0	0	0	0
0	0	0	0	0	0	0	0	0	0	0	0	0	0	0	0	0	0	0	0	0	0	0	0	0	0	0	0	0	0	0
0	0	0	0	0	0	0	0	0	0	0	0	0	0	0	0	0	0	0	0	0	0	0	0	0	0	0	0	0	0	0
0	0	0	0	0	0	0	0	0	0	0	0	0	0	0	0	0	0	0	0	0	0	0	0	0	0	0	0	0	0	0
0	0	0	0	0	0	0	0	0	0	0	0	0	0	0	0	0	0	0	0	0	0	0	0	0	0	0	0	0	0	0
0	0	0	0	0	0	0	0	0	0	0	0	0	0	0	0	0	0	0	0	0	0	0	0	0	0	0	0	0	0	0
0	0	0	0	0	0	0	0	0	0	0	0	0	0	0	0	0	0	0	0	0	0	0	0	0	0	0	0	0	0	0
0	0	0	0	0	0	0	0	0	0	0	0	0	0	0	0	0	0	0	0	0	0	0	0	0	0	0	0	0	0	0
0	0	0	0	0	0	0	0	0	0	0	0	0	0	0	0	0	0	0	0	0	0	0	0	0	0	0	0	0	0	0
0	0	0	0	0	0	0	0	0	0	0	0	0	0	0	0	0	0	0	0	0	0	0	0	0	0	0	0	0	0	0
0	0	0	0	0	0	0	0	0	0	0	0	0	0	0	0	0	0	0	0	0	0	0	0	0	0	0	0	0	0	0
0	0	0	0	0	0	0	0	0	0	0	0	0	0	0	0	0	0	0	0	0	0	0	0	0	0	0	0	0	0	0
0	0	0	0	0	0	0	0	0	0	0	0	0	0	0	0	0	0	0	0	0	0	0	0	0	0	0	0	0	0	0
0	0	0	0	0	0	0	0	0	0	0	0	0	0	0	0	0	0	0	0	0	0	0	0	0	0	0	0	0	0	0
0	0	0	0	0	0	0	0	0	0	0	0	0	0	0	0	0	0	0	0	0	0	0	0	0	0	0	0	0	0	0
0	0	0	0	0	0	0	0	0	0	0	0	0	0	0	0	0	0	0	0	0	0	0	0	0	0	0	0	0	0	0
0	0	0	0	0	0	0	0	0	0	0	0	0	0	0	0	0	0	0	0	0	0	0	0	0	0	0	0	0	0	0
0	0	0	0	0	0	0	0	0	0	0	0	0	0	0	0	0	0	0	0	0	0	0	0	0	0	0	0	0	0	0
0	0	0	0	0	0	0	0	0	0	0	0	0	0	0	0	0	0	0	0	0	0	0	0	0	0	0	0	0	0	0
0	0	0	0	0	0	0	0	0	0	0	0	0	0	0	0	0	0	0	0	0	0	0	0	0	0	0	0	0	0	0
0	0	0	0	0	0	0	0	0	0	0	0	0	0	0	0	0	0	0	0	0	0	0	0	0	0	0	0	0	0	0
0	0	0	0	0	0	0	0	0	0	0	0	0	0	0	0	0	0	0	0	0	0	0	0	0	0	0	0	0	0	0
0	0	0	0	0	0	0	0	0	0	0	0	0	0	0	0	0	0	0	0	0	0	0	0	0	0	0	0	0	0	0
0	0	0	0	0	0	0	0	0	0	0	0	0	0	0	0	0	0	0	0	0	0	0	0	0	0	0	0	0	0	0
0	0	0	0	0	0	0	0	0	0	0	0	0	0	0	0	0	0	0	0	0	0	0	0	0	0	0	0	0	0	0
0	0	0	0	0	0	0	0	0	0	0	0	0	0	0	0	0	0	0	0	0	0	0	0	0	0	0	0	0	0	0
0	0	0	0	0	0	0	0	0	0	0	0	0	0	0	0	0	0	0	0	0	0	0	0	0	0	0	0	0	0	0
0	0	0	0	0	0	0	0	0	0	0	0	0	0	0	0	0	0	0	0	0	0	0	0	0	0	0	0	0	0	0
0	0	0	0	0	0	0	0	0	0	0	0	0	0	0	0	0	0	0	0	0	0	0	0	0	0	0	0	0	0	0
0	0	0	0	0	0	0	0	0	0	0	0	0	0	0	0	0	0	0	0	0	0	0	0	0	0	0	0	0	0	0
0	0	0	0	0	0	0	0	0	0	0	0	0	0	0	0	0	0	0	0	0	0	0	0	0	0	0	0	0	0	0
0	0	0	0	0	0	0	0	0	0	0	0	0	0	0	0	0	0	0	0	0	0	0	0	0	0	0	0	0	0	0
0	0	0	0	0	0	0	0	0	0	0	0	0	0	0	0	0	0	0	0	0	0	0	0	0	0	0	0	0	0	0
0	0	0	0	0	0	0	0	0	0	0	0	0	0	0	0	0	0	0	0	0	0	0	0	0	0	0	0	0	0	0
0	0	0	0	0	0	0	0	0	0	0	0	0	0	0	0	0	0	0	0	0	0	0	0	0	0	0	0	0	0	0
0	0	0	0	0	0	0	0	0	0	0	0	0	0	0	0	0	0	0	0	0	0	0	0	0	0	0	0	0	0	0
0	0	0	0	0	0	0	0	0	0	0	0	0	0	0	0	0	0	0	0	0	0	0	0	0	0	0	0	0	0	0
0	0	0	0	0	0	0	0	0	0	0	0	0	0	0	0	0	0	0	0	0	0	0	0	0	0	0	0	0	0	0
0	0	0	0	0	0	0	0	0	0	0	0	0	0	0	0	0	0	0	0	0	0	0	0	0	0	0	0	0	0	0
0	0	0	0	0	0	0	0	0	0	0	0	0	0	0	0	0	0	0	0	0	0	0	0	0	0	0	0	0	0	0
0	0	0	0	0	0	0	0	0	0	0	0	0	0	0	0	0	0	0	0	0	0	0	0	0	0	0	0	0	0	0
0	0	0	0	0	0	0	0	0	0	0	0	0	0	0	0	0	0	0	0	0	0	0	0	0	0	0	0	0	0	0
0	0	0	0	0	0	0	0	0	0	0	0	0	0	0	0	0	0	0	0	0	0	0	0	0	0	0	0	0	0	0
0	0	0	0	0	0	0	0	0	0	0	0	0	0	0	0	0	0	0	0	0	0	0	0	0	0	0	0	0	0	0
0	0	0	0	0	0	0	0	0	0	0	0	0	0	0	0	0	0	0	0	0	0	0	0	0	0	0	0	0	0	0
0	0	0	0	0	0	0	0	0	0	0	0	0	0	0	0	0	0	0	0	0	0	0	0	0	0	0	0	0	0	0
0	0	0	0	0	0	0	0	0	0	0	0	0	0	0	0	0	0	0	0	0	0	0	0	0	0	0	0	0	0	0
0	0	0	0	0	0	0	0	0	0	0	0	0	0	0	0	0	0	0	0	0	0	0	0	0	0	0	0	0	0	0
0	0	0	0	0	0	0	0	0	0	0	0	0	0	0	0	0	0	0	0	0	0	0	0	0	0	0	0	0	0	0
0	0	0	0	0	0	0	0	0	0	0	0	0	0	0	0	0	0	0	0	0	0	0	0	0	0	0	0	0	0	0
0	0	0	0	0	0	0	0	0	0	0	0	0	0	0	0	0	0	0	0	0	0	0	0	0	0	0	0	0	0	0
0	0	0	0	0	0	0	0	0	0	0	0	0	0	0	0	0	0	0	0	0	0	0	0	0	0	0	0	0	0	0
0	0	0	0	0	0	0	0	0	0	0	0	0	0	0	0	0	0	0	0	0	0	0	0	0	0	0	0	0	0	0
0	0	0	0	0	0	0	0	0	0	0	0	0	0	0	0	0	0	0	0	0	0	0	0	0	0	0	0	0	0	0
0	0	0	0	0	0	0	0	0	0	0	0	0	0	0	0	0	0	0	0	0	0	0	0	0	0	0	0	0	0	0
0	0	0	0	0	0	0	0	0	0	0	0	0	0	0	0	0	0	0	0	0	0	0	0	0	0	0	0	0	0	0
0	0	0	0	0	0	0	0	0	0	0	0	0	0	0	0	0	0	0	0	0	0	0	0	0	0	0	0	0	0	0
0	0	0	0	0	0	0	0	0	0	0	0	0	0	0	0	0	0	0	0	0	0	0	0	0	0	0	0	0	0	0
0	0	0	0	0	0	0	0	0	0	0	0	0	0	0	0	0	0	0	0	0	0	0	0	0	0	0	0	0	0	0
0	0	0	0	0	0	0	0	0	0	0	0	0	0	0	0	0	0	0	0	0	0	0	0	0	0	0	0	0	0	0
0	0	0	0	0	0	0	0	0	0	0	0	0	0	0	0	0	0	0	0	0	0	0	0	0	0	0	0	0	0	0
0	0	0	0	0	0	0	0	0	0	0	0	0	0	0	0	0	0	0	0	0	0	0	0	0	0	0	0	0	0	0
0	0	0	0	0	0	0	0	0	0	0	0	0	0	0	0	0	0	0	0	0	0	0	0	0	0	0	0	0	0	0
0	0	0	0	0	0	0	0	0	0	0	0	0	0	0	0	0	0	0	0	0	0	0	0	0	0	0	0	0	0	0
0	0	0	0	0	0	0	0	0	0	0	0	0	0	0	0	0	0	0	0	0	0	0	0	0	0	0	0	0	0	0
0	0	0	0	0	0	0	0	0	0	0	0	0	0	0	0	0	0	0	0	0	0	0	0	0	0	0	0	0	0	0
0	0	0	0	0	0	0	0	0	0	0	0	0	0	0	0	0	0	0	0	0	0	0	0	0	0	0	0	0	0	0
0	0	0	0	0	0	0	0	0	0	0	0	0	0	0	0	0	0	0	0	0	0	0	0	0	0	0	0	0	0	0
0	0	0	0	0	0	0	0	0	0	0	0	0	0	0	0	0	0	0	0	0	0	0	0	0	0	0	0	0	0	0
0	0	0	0	0	0	0	0	0	0	0	0	0	0	0	0	0	0	0	0	0	0	0	0	0	0	0	0	0	0	0
0	0	0	0	0	0	0	0	0	0	0	0	0	0	0	0	0	0	0	0	0	0	0	0	0	0	0	0	0	0	0
0	0	0	0	0	0	0	0	0	0	0	0	0	0	0	0	0	0	0	0	0	0	0	0	0	0	0	0	0	0	0
0	0	0	0	0	0	0	0	0	0	0	0	0	0	0	0	0	0	0	0	0	0	0	0	0	0	0	0	0	0	0
0	0	0	0	0	0	0	0	0	0	0	0	0	0	0	0	0	0	0	0	0	0	0	0	0	0	0	0	0	0	0
0	0	0	0	0	0	0	0	0	0	0	0	0	0	0	0	0	0	0	0	0	0	0	0	0	0	0	0	0	0	0
0	0	0	0	0	0	0	0	0	0	0	0	0	0	0	0	0	0	0	0	0	0	0	0	0	0	0	0	0	0	0
0	0	0	0	0	0	0	0	0	0	0	0	0	0	0	0	0	0	0	0	0	0	0	0	0	0	0	0	0	0	0
0	0	0	0	0	0	0	0	0	0	0	0	0	0	0	0	0	0	0	0	0	0	0	0	0	0	0	0	0	0	0
0	0	0	0	0	0	0	0	0	0	0	0	0	0	0	0	0	0	0	0	0	0	0	0	0	0	0	0	0	0	0
0	0	0	0	0	0	0	0	0	0	0	0	0	0	0	0	0	0	0	0	0	0	0	0	0	0	0	0	0	0	0
0	0	0	0	0	0	0	0	0	0	0	0	0	0	0	0	0	0	0	0	0	0	0	0	0	0	0	0	0	0	0
0	0	0	0	0	0	0	0	0	0	0	0	0	0	0	0	0	0	0	0	0	0	0	0	0	0	0	0	0	0	0
0	0	0	0	0	0	0	0	0	0	0	0	0	0	0	0	0	0	0	0	0	0	0	0	0	0	0	0	0	0	0
0	0	0	0	0	0	0	0	0	0	0	0	0	0	0	0	0	0	0	0	0	0	0	0	0	0	0	0	0	0	0
0	0	0	0	0	0	0	0	0	0	0	0	0	0	0	0	0	0	0	0	0	0	0	0	0	0	0	0	0	0	0
0	0	0	0	0	0	0	0	0	0	0	0	0	0	0	0	0	0	0	0	0	0	0	0	0	0	0	0	0	0	0
0	0	0	0	0	0	0	0	0	0	0	0	0	0	0	0	0	0	0	0	0	0	0	0	0	0	0	0	0	0	0
0	0	0	0	0	0	0	0	0	0	0	0	0	0	0	0	0	0	0	0	0	0	0	0	0	0	0	0	0	0	0
0	0	0	0	0	0	0	0	0	0	0	0	0	0	0	0	0	0	0	0	0	0	0	0	0	0	0	0	0	0	0
0	0	0	0	0	0	0	0	0	0	0	0	0	0	0	0	0	0	0	0	0	0	0	0	0	0	0	0	0	0	0
0	0	0	0	0	0	0	0	0	0	0	0	0	0	0	0	0	0	0	0	0	0	0	0	0	0	0	0	0	0	0
0	0	0	0	0	0	0	0	0	0	0	0	0	0	0	0	0	0	0	0	0	0	0	0	0	0	0	0	0	0	0
0	0	0	0	0	0	0	0	0	0	0	0	0	0	0	0	0	0	0	0	0	0	0	0	0	0	0	0	0	0	0
0	0	0	0	0	0	0	0	0	0	0	0	0	0	0	0	0	0	0	0	0	0	0	0	0	0	0	0	0	0	0
0	0	0	0	0	0	0	0	0	0	0	0	0	0	0	0	0	0	0	0	0	0	0	0	0	0	0	0	0	0	0
0	0	0	0	0	0	0	0	0	0	0	0	0	0	0	0	0	0	0	0	0	0	0	0	0	0	0	0	0	0	0
0	0	0	0	0	0	0	0	0	0	0	0	0	0	0	0	0	0	0	0	0	0	0	0	0	0	0	0	0	0	0
0	0	0	0	0	0	0	0	0	0	0	0	0	0	0	0	0	0	0	0	0	0	0	0	0	0	0	0	0	0	0
0	0	0	0	0	0	0	0	0	0	0	0	0	0	0	0	0	0	0	0	0	0	0	0	0	0	0	0	0	0	0
0	0	0	0	0	0	0	0	0	0	0	0	0	0	0	0	0	0	0	0	0	0	0	0	0	0	0	0	0	0	0
0	0	0	0	0	0	0	0	0	0	0	0	0	0	0	0	0	0	0	0	0	0	0	0	0	0	0	0	0	0	0
0	0	0	0	0	0	0	0	0	0	0	0	0	0	0	0	0	0	0	0	0	0	0	0	0	0	0	0	0	0	0
0	0	0	0	0	0	0	0	0	0	0	0	0	0	0	0	0	0	0	0	0	0	0	0	0	0	0	0	0	0	0
0	0	0	0	0	0	0	0	0	0	0	0	0	0	0	0	0	0	0	0	0	0	0	0	0	0	0	0	0	0	0
0	0	0	0	0	0	0	0	0	0	0	0	0	0	0	0	0	0	0	0	0	0	0	0	0	0	0	0	0	0	0
0	0	0	0	0	0	0	0	0	0	0	0	0	0	0	0	0	0	0	0	0	0	0	0	0	0	0	0	0	0	0
0	0	0	0	0	0	0	0	0	0	0	0	0	0	0	0	0	0	0	0	0	0	0	0	0	0	0	0	0	0	0
0	0	0	0	0	0	0	0	0	0	0	0	0	0	0	0	0	0	0	0	0	0	0	0	0	0	0	0	0	0	0
0	0	0	0	0	0	0	0	0	0	0	0	0	0	0	0	0	0	0	0	0	0	0	0	0	0	0	0	0	0	0
0	0	0	0	0	0	0	0	0	0	0	0	0	0	0	0	0	0	0	0	0	0	0	0	0	0	0	0	0	0	0
0	0	0	0	0	0	0	0	0	0	0	0	0	0	0	0	0	0	0	0	0	0	0	0	0	0	0	0	0	0	0
0	0	0	0	0	0	0	0	0	0	0	0	0	0	0	0	0	0	0	0	0	0	0	0	0	0	0	0	0	0	0
0	0	0	0	0	0	0	0	0	0	0	0	0	0	0	0	0	0	0	0	0	0	0	0	0	0	0	0	0	0	0
0	0	0	0	0	0	0	0	0	0	0	0	0	0	0	0	0	0	0	0	0	0	0	0	0	0	0	0	0	0	0
0	0	0	0	0	0	0	0	0	0	0	0	0	0	0	0	0	0	0	0	0	0	0	0	0	0	0	0	0	0	0
0	0	0	0	0	0	0	0	0	0	0	0	0	0	0	0	0	0	0	0	0	0	0	0	0	0	0	0	0	0	0
0	0	0	0	0	0	0	0	0	0	0	0	0	0	0	0	0	0	0	0	0	0	0	0	0	0	0	0	0	0	0
0	0	0	0	0	0	0	0	0	0	0	0	0	0	0	0	0	0	0	0	0	0	0	0	0	0	0	0	0	0	0
0	0	0	0	0	0	0	0	0	0	0	0	0	0	0	0	0	0	0	0	0	0	0	0	0	0	0	0	0	0	0
0	0	0	0	0	0	0	0	0	0	0	0	0	0	0	0	0	0	0	0	0	0	0	0	0	0	0	0	0	0	0
0	0	0	0	0	0	0	0	0	0	0	0	0	0	0	0	0	0	0	0	0	0	0	0	0	0	0	0	0	0	0
0	0	0	0	0	0	0	0	0	0	0	0	0	0	0	0	0	0	0	0	0	0	0	0	0	0	0	0	0	0	0
0	0	0	0	0	0	0	0	0	0	0	0	0	0	0	0	0	0	0	0	0	0	0	0	0	0	0	0	0	0	0
0	0	0	0	0	0	0	0	0	0	0	0	0	0	0	0	0	0	0	0	0	0	0	0	0	0	0	0	0	0	0
0	0	0	0	0	0	0	0	0	0	0	0	0	0	0	0	0	0	0	0	0	0	0	0	0	0	0	0	0	0	0
0	0	0	0	0	0	0	0	0	0	0	0	0	0	0	0	0	0	0	0	0	0	0	0	0	0	0	0	0	0	0
0	0	0	0	0	0	0	0	0	0	0	0	0	0	0	0	0	0	0	0	0	0	0	0	0	0	0	0	0	0	0
0	0	0	0	0	0	0	0	0	0	0	0	0	0	0	0	0	0	0	0	0	0	0	0	0	0	0	0	0	0	0
0	0	0	0	0	0	0	0	0	0	0	0	0	0	0	0	0	0	0	0	0	0	0	0	0	0	0	0	0	0	0
0	0	0	0	0	0	0	0	0	0	0	0	0	0	0	0	0	0	0	0	0	0	0	0	0	0	0	0	0	0	0
0	0	0	0	0	0	0	0	0	0	0	0	0	0	0	0	0	0	0	0	0	0	0	0	0	0	0	0	0	0	0
0	0	0	0	0	0	0	0	0	0	0	0	0	0	0	0	0	0	0	0	0	0	0	0	0	0	0	0	0	0	0
0	0	0	0	0	0	0	0	0	0	0	0	0	0	0	0	0	0	0	0	0	0	0	0	0	0	0	0	0	0	0
0	0	0	0	0	0	0	0	0	0	0	0	0	0	0	0	0	0	0	0	0	0	0	0	0	0	0	0	0	0	0
0	0	0	0	0	0	0	0	0	0	0	0	0	0	0	0	0	0	0	0	0	0	0	0	0	0	0	0	0	0	0
0	0	0	0	0	0	0	0	0	0	0	0	0	0	0	0	0	0	0	0	0	0	0	0	0	0	0	0	0	0	0
0	0	0	0	0	0	0	0	0	0	0	0	0	0	0	0	0	0	0	0	0	0	0	0	0	0	0	0	0	0	0
0	0	0	0	0	0	0	0	0	0	0	0	0	0	0	0	0	0	0	0	0	0	0	0	0	0	0	0	0	0	0
0	0	0	0	0	0	0	0	0	0	0	0	0	0	0	0	0	0	0	0	0	0	0	0	0	0	0	0	0	0	0
0	0	0	0	0	0	0	0	0	0	0	0	0	0	0	0	0	0	0	0	0	0	0	0	0	0	0	0	0	0	0
0	0	0	0	0	0	0	0	0	0	0	0	0	0	0	0	0	0	0	0	0	0	0	0	0	0	0	0	0	0	0
0	0	0	0	0	0	0	0	0	0	0	0	0	0	0	0	0	0	0	0	0	0	0	0	0	0	0	0	0	0	0
0	0	0	0	0	0	0	0	0	0	0	0	0	0	0	0	0	0	0	0	0	0	0	0	0	0	0	0	0	0	0
0	0	0	0	0	0	0	0	0	0	0	0	0	0	0	0	0	0	0	0	0	0	0	0	0	0	0	0	0	0	0
0	0	0	0	0	0	0	0	0	0	0	0	0	0	0	0	0	0	0	0	0	0	0	0	0	0	0	0	0	0	0
0	0	0	0	0	0	0	0	0	0	0	0	0	0	0	0	0	0	0	0	0	0	0	0	0	0	0	0	0	0	0
0	0	0	0	0	0	0	0	0	0	0	0	0	0	0	0	0	0	0	0	0	0	0	0	0	0	0	0	0	0	0
0	0	0	0	0	0	0	0	0	0	0	0	0	0	0	0	0	0	0	0	0	0	0	0	0	0	0	0	0	0	0
0	0	0	0	0	0	0	0	0	0	0	0	0	0	0	0	0	0	0	0	0	0	0	0	0	0	0	0	0	0	0
0	0	0	0	0	0	0	0	0	0	0	0	0	0	0	0	0	0	0	0	0	0	0	0	0	0	0	0	0	0	0
0	0	0	0	0	0	0	0	0	0	0	0	0	0	0	0	0	0	0	0	0	0	0	0	0	0	0	0	0	0	0
0	0	0	0	0	0	0	0	0	0	0	0	0	0	0	0	0	0	0	0	0	0	0	0	0	0	0	0	0	0	0
0	0	0	0	0	0	0	0	0	0	0	0	0	0	0	0	0	0	0	0	0	0	0	0	0	0	0	0	0	0	0
0	0	0	0	0	0	0	0	0	0	0	0	0	0	0	0	0	0	0	0	0	0	0	0	0	0	0	0	0	0	0
0	0	0	0	0	0	0	0	0	0	0	0	0	0	0	0	0	0	0	0	0	0	0	0	0	0	0	0	0	0	0
0	0	0	0	0	0	0	0	0	0	0	0	0	0	0	0	0	0	0	0	0	0	0	0	0	0	0	0	0	0	0
0	0	0	0	0	0	0	0	0	0	0	0	0	0	0	0	0	0	0	0	0	0	0	0	0	0	0	0	0	0	0
0	0	0	0	0	0	0	0	0	0	0	0	0	0	0	0	0	0	0	0	0	0	0	0	0	0	0	0	0	0	0
0	0	0	0	0	0	0	0	0	0	0	0	0	0	0	0	0	0	0	0	0	0	0	0	0	0	0	0	0	0	0
0	0	0	0	0	0	0	0	0	0	0	0	0	0	0	0	0	0	0	0	0	0	0	0	0	0	0	0	0	0	0
0	0	0	0	0	0	0	0	0	0	0	0	0	0	0	0	0	0	0	0	0	0	0	0	0	0	0	0	0	0	0
0	0	0	0	0	0	0	0	0	0	0	0	0	0	0	0	0	0	0	0	0	0	0	0	0	0	0	0	0	0	0
0	0	0	0	0	0	0	0	0	0	0	0	0	0	0	0	0	0	0	0	0	0	0	0	0	0	0	0	0	0	0
0	0	0	0	0	0	0	0	0	0	0	0	0	0	0	0	0	0	0	0	0	0	0	0	0	0	0	0	0	0	0
0	0	0	0	0	0	0	0	0	0	0	0	0	0	0	0	0	0	0	0	0	0	0	0	0	0	0	0	0	0	0
0	0	0	0	0	0	0	0	0	0	0	0	0	0	0	0	0	0	0	0	0	0	0	0	0	0	0	0	0	0	0
0	0	0	0	0	0	0	0	0	0	0	0	0	0	0	0	0	0	0	0	0	0	0	0	0	0	0	0	0	0	0
0	0	0	0	0	0	0	0	0	0	0	0	0	0	0	0	0	0	0	0	0	0	0	0	0	0	0	0	0	0	0
0	0	0	0	0	0	0	0	0	0	0	0	0	0	0	0	0	0	0	0	0	0	0	0	0	0	0	0	0	0	0
0	0	0	0	0	0	0	0	0	0	0	0	0	0	0	0	0	0	0	0	0	0	0	0	0	0	0	0	0	0	0
0	0	0	0	0	0	0	0	0	0	0	0	0	0	0	0	0	0	0	0	0	0	0	0	0	0	0	0	0	0	0
0	0	0	0	0	0	0	0	0	0	0	0	0	0	0	0	0	0	0	0	0	0	0	0	0	0	0	0	0	0	0
0	0	0	0	0	0	0	0	0	0	0	0	0	0	0	0	0	0	0	0	0	0	0	0	0	0	0	0	0	0	0
0	0	0	0	0	0	0	0	0	0	0	0	0	0	0	0	0	0	0	0	0	0	0	0	0	0	0	0	0	0	0
0	0	0	0	0	0	0	0	0	0	0	0	0	0	0	0	0	0	0	0	0	0	0	0	0	0	0	0	0	0	0
0	0	0	0	0	0	0	0	0	0	0	0	0	0	0	0	0	0	0	0	0	0	0	0	0	0	0	0	0	0	0
0	0	0	0	0	0	0	0	0	0	0	0	0	0	0	0	0	0	0	0	0	0	0	0	0	0	0	0	0	0	0
0	0	0	0	0	0	0	0	0	0	0	0	0	0	0	0	0	0	0	0	0	0	0	0	0	0	0	0	0	0	0
0	0	0	0	0	0	0	0	0	0	0	0	0	0	0	0	0	0	0	0	0	0	0	0	0	0	0	0	0	0	0
0	0	0	0	0	0	0	0	0	0	0	0	0	0	0	0	0	0	0	0	0	0	0	0	0	0	0	0	0	0	0
0	0	0	0	0	0	0	0	0	0	0	0	0	0	0	0	0	0	0	0	0	0	0	0	0	0	0	0	0	0	0
0	0	0	0	0	0	0	0	0	0	0	0	0	0	0	0	0	0	0	0	0	0	0	0	0	0	0	0	0	0	0
0	0	0	0	0	0	0	0	0	0	0	0	0	0	0	0	0	0	0	0	0	0	0	0	0	0	0	0	0	0	0
0	0	0	0	0	0	0	0	0	0	0	0	0	0	0	0	0	0	0	0	0	0	0	0	0	0	0	0	0	0	0
0	0	0	0	0	0	0	0	0	0	0	0	0	0	0	0	0	0	0	0	0	0	0	0	0	0	0	0	0	0	0
0	0	0	0	0	0	0	0	0	0	0	0	0	0	0	0	0	0	0	0	0	0	0	0	0	0	0	0	0	0	0
0	0	0	0	0	0	0	0	0	0	0	0	0	0	0	0	0	0	0	0	0	0	0	0	0	0	0	0	0	0	0
0	0	0	0	0	0	0	0	0	0	0	0	0	0	0	0	0	0	0	0	0	0	0	0	0	0	0	0	0	0	0
0	0	0	0	0	0	0	0	0	0	0	0	0	0	0	0	0	0	0	0	0	0	0	0	0	0	0	0	0	0	0
0	0	0	0	0	0	0	0	0	0	0	0	0	0	0	0	0	0	0	0	0	0	0	0	0	0	0	0	0	0	0
0	0	0	0	0	0	0	0	0	0	0	0	0	0	0	0	0	0	0	0	0	0	0	0	0	0	0	0	0	0	0
0	0	0	0	0	0	0	0	0	0	0	0	0	0	0	0	0	0	0	0	0	0	0	0	0	0	0	0	0	0	0
0	0	0	0	0	0	0	0	0	0	0	0	0	0	0	0	0	0	0	0	0	0	0	0	0	0	0	0	0	0	0
0	0	0	0	0	0	0	0	0	0	0	0	0	0	0	0	0	0	0	0	0	0	0	0	0	0	0	0	0	0	0
0	0	0	0	0	0	0	0	0	0	0	0	0	0	0	0	0	0	0	0	0	0	0	0	0	0	0	0	0	0	0
0	0	0	0	0	0	0	0	0	0	0	0	0	0	0	0	0	0	0	0	0	0	0	0	0	0	0	0	0	0	0
0	0	0	0	0	0	0	0	0	0	0	0	0	0	0	0	0	0	0	0	0	0	0	0	0	0	0	0	0	0	0
0	0	0	0	0	0	0	0	0	0	0	0	0	0	0	0	0	0	0	0	0	0	0	0	0	0	0	0	0	0	0
0	0	0	0	0	0	0	0	0	0	0	0	0	0	0	0	0	0	0	0	0	0	0	0	0	0	0	0	0	0	0
0	0	0	0	0	0	0	0	0	0	0	0	0	0	0	0	0	0	0	0	0	0	0	0	0	0	0	0	0	0	0
0	0	0	0	0	0	0	0	0	0	0	0	0	0	0	0	0	0	0	0	0	0	0	0	0	0	0	0	0	0	0
0	0	0	0	0	0	0	0	0	0	0	0	0	0	0	0	0	0	0	0	0	0	0	0	0	0	0	0	0	0	0
0	0	0	0	0	0	0	0	0	0	0	0	0	0	0	0	0	0	0	0	0	0	0	0	0	0	0	0	0	0	0
0	0	0	0	0	0	0	0	0	0	0	0	0	0	0	0	0	0	0	0	0	0	0	0	0	0	0	0	0	0	0
0	0	0	0	0	0	0	0	0	0	0	0	0	0	0	0	0	0	0	0	0	0	0	0	0	0	0	0	0	0	0
0	0	0	0	0	0	0	0	0	0	0	0	0	0	0	0	0	0	0	0	0	0	0	0	0	0	0	0	0	0	0
0	0	0	0	0	0	0	0	0	0	0	0	0	0	0	0	0	0	0	0	0	0	0	0	0	0	0	0	0	0	0
0	0	0	0	0	0	0	0	0	0	0	0	0	0	0	0	0	0	0	0	0	0	0	0	0	0	0	0	0	0	0
0	0	0	0	0	0	0	0	0	0	0	0	0	0	0	0	0	0	0	0	0	0	0	0	0	0	0	0	0	0	0
0	0	0	0	0	0	0	0	0	0	0	0	0	0	0	0	0	0	0	0	0	0	0	0	0	0	0	0	0	0	0
0	0	0	0	0	0	0	0	0	0	0	0	0	0	0	0	0	0	0	0	0	0	0	0	0	0	0	0	0	0	0
0	0	0	0	0	0	0	0	0	0	0	0	0	0	0	0	0	0	0	0	0	0	0	0	0	0	0	0	0	0	0
0	0	0	0	0	0	0	0	0	0	0	0	0	0	0	0	0	0	0	0	0	0	0	0	0	0	0	0	0	0	0
0	0	0	0	0	0	0	0	0	0	0	0	0	0	0	0	0	0	0	0	0	0	0	0	0	0	0	0	0	0	0
0	0	0	0	0	0	0	0	0	0	0	0	0	0	0	0	0	0	0	0	0	0	0	0	0	0	0	0	0	0	0
0	0	0	0	0	0	0	0	0	0	0	0	0	0	0	0	0	0	0	0	0	0	0	0	0	0	0	0	0	0	0
0	0	0	0	0	0	0	0	0	0	0	0	0	0	0	0	0	0	0	0	0	0	0	0	0	0	0	0	0	0	0
0	0	0	0	0	0	0	0	0	0	0	0	0	0	0	0	0	0	0	0	0	0	0	0	0	0	0	0	0	0	0
0	0	0	0	0	0	0	0	0	0	0	0	0	0	0	0	0	0	0	0	0	0	0	0	0	0	0	0	0	0	0
0	0	0	0	0	0	0	0	0	0	0	0	0	0	0	0	0	0	0	0	0	0	0	0	0	0	0	0	0	0	0
0	0	0	0	0	0	0	0	0	0	0	0	0	0	0	0	0	0	0	0	0	0	0	0	0	0	0	0	0	0	0
0	0	0	0	0	0	0	0	0	0	0	0	0	0	0	0	0	0	0	0	0	0	0	0	0	0	0	0	0	0	0
0	0	0	0	0	0	0	0	0	0	0	0	0	0	0	0	0	0	0	0	0	0	0	0	0	0	0	0	0	0	0
0	0	0	0	0	0	0	0	0	0	0	0	0	0	0	0	0	0	0	0	0	0	0	0	0	0	0	0	0	0	0
0	0	0	0	0	0	0	0	0	0	0	0	0	0	0	0	0	0	0	0	0	0	0	0	0	0	0	0	0	0	0
0	0	0	0	0	0	0	0	0	0	0	0	0	0	0	0	0	0	0	0	0	0	0	0	0	0	0	0	0	0	0
0	0	0	0	0	0	0	0	0	0	0	0	0	0	0	0	0	0	0	0	0	0	0	0	0	0	0	0	0	0	0
0	0	0	0	0	0	0	0	0	0	0	0	0	0	0	0	0	0	0	0	0	0	0	0	0	0	0	0	0	0	0
0	0	0	0	0	0	0	0	0	0	0	0	0	0	0	0	0	0	0	0	0	0	0	0	0	0	0	0	0	0	0
0	0	0	0	0	0	0	0	0	0	0	0	0	0	0	0	0	0	0	0	0	0	0	0	0	0	0	0	0	0	0
0	0	0	0	0	0	0	0	0	0	0	0	0	0	0	0	0	0	0	0	0	0	0	0	0	0	0	0	0	0	0
0	0	0	0	0	0	0	0	0	0	0	0	0	0	0	0	0	0	0	0	0	0	0	0	0	0	0	0	0	0	0
0	0	0	0	0	0	0	0	0	0	0	0	0	0	0	0	0	0	0	0	0	0	0	0	0	0	0	0	0	0	0
0	0	0	0	0	0	0	0	0	0	0	0	0	0	0	0	0	0	0	0	0	0	0	0	0	0	0	0	0	0	0
0	0	0	0	0	0	0	0	0	0	0	0	0	0	0	0	0	0	0	0	0	0	0	0	0	0	0	0	0	0	0
0	0	0	0	0	0	0	0	0	0	0	0	0	0	0	0	0	0	0	0	0	0	0	0	0	0	0	0	0	0	0
0	0	0	0	0	0	0	0	0	0	0	0	0	0	0	0	0	0	0	0	0	0	0	0	0	0	0	0	0	0	0
0	0	0	0	0	0	0	0	0	0	0	0	0	0	0	0	0	0	0	0	0	0	0	0	0	0	0	0	0	0	0
0	0	0	0	0	0	0	0	0	0	0	0	0	0	0	0	0	0	0	0	0	0	0	0	0	0	0	0	0	0	0
0	0	0	0	0	0	0	0	0	0	0	0	0	0	0	0	0	0	0	0	0	0	0	0	0	0	0	0	0	0	0
0	0	0	0	0	0	0	0	0	0	0	0	0	0	0	0	0	0	0	0	0	0	0	0	0	0	0	0	0	0	0
0	0	0	0	0	0	0	0	0	0	0	0	0	0	0	0	0	0	0	0	0	0	0	0	0	0	0	0	0	0	0
0	0	0	0	0	0	0	0	0	0	0	0	0	0	0	0	0	0	0	0	0	0	0	0	0	0	0	0	0	0	0
0	0	0	0	0	0	0	0	0	0	0	0	0	0	0	0	0	0	0	0	0	0	0	0	0	0	0	0	0	0	0
0	0	0	0	0	0	0	0	0	0	0	0	0	0	0	0	0	0	0	0	0	0	0	0	0	0	0	0	0	0	0
0	0	0	0	0	0	0	0	0	0	0	0	0	0	0	0	0	0	0	0	0	0	0	0	0	0	0	0	0	0	0
0	0	0	0	0	0	0	0	0	0	0	0	0	0	0	0	0	0	0	0	0	0	0	0	0	0	0	0	0	0	0
0	0	0	0	0	0	0	0	0	0	0	0	0	0	0	0	0	0	0	0	0	0	0	0	0	0	0	0	0	0	0
0	0	0	0	0	0	0	0	0	0	0	0	0	0	0	0	0	0	0	0	0	0	0	0	0	0	0	0	0	0	0
0	0	0	0	0	0	0	0	0	0	0	0	0	0	0	0	0	0	0	0	0	0	0	0	0	0	0	0	0	0	0
0	0	0	0	0	0	0	0	0	0	0	0	0	0	0	0	0	0	0	0	0	0	0	0	0	0	0	0	0	0	0
0	0	0	0	0	0	0	0	0	0	0	0	0	0	0	0	0	0	0	0	0	0	0	0	0	0	0	0	0	0	0
0	0	0	0	0	0	0	0	0	0	0	0	0	0	0	0	0	0	0	0	0	0	0	0	0	0	0	0	0	0	0
0	0	0	0	0	0	0	0	0	0	0	0	0	0	0	0	0	0	0	0	0	0	0	0	0	0	0	0	0	0	0
0	0	0	0	0	0	0	0	0	0	0	0	0	0	0	0	0	0	0	0	0	0	0	0	0	0	0	0	0	0	0
0	0	0	0	0	0	0	0	0	0	0	0	0	0	0	0	0	0	0	0	0	0	0	0	0	0	0	0	0	0	0
0	0	0	0	0	0	0	0	0	0	0	0	0	0	0	0	0	0	0	0	0	0	0	0	0	0	0	0	0	0	0
0	0	0	0	0	0	0	0	0	0	0	0	0	0	0	0	0	0	0	0	0	0	0	0	0	0	0	0	0	0	0
0	0	0	0	0	0	0	0	0	0	0	0	0	0	0	0	0	0	0	0	0	0	0	0	0	0	0	0	0	0	0
0	0	0	0	0	0	0	0	0	0	0	0	0	0	0	0	0	0	0	0	0	0	0	0	0	0	0	0	0	0	0
0	0	0	0	0	0	0	0	0	0	0	0	0	0	0	0	0	0	0	0	0	0	0	0	0	0	0	0	0	0	0
0	0	0	0	0	0	0	0	0	0	0	0	0	0	0	0	0	0	0	0	0	0	0	0	0	0	0	0	0	0	0
0	0	0	0	0	0	0	0	0	0	0	0	0	0	0	0	0	0	0	0	0	0	0	0	0	0	0	0	0	0	0
0	0	0	0	0	0	0	0	0	0	0	0	0	0	0	0	0	0	0	0	0	0	0	0	0	0	0	0	0	0	0
0	0	0	0	0	0	0	0	0	0	0	0	0	0	0	0	0	0	0	0	0	0	0	0	0	0	0	0	0	0	0
0	0	0	0	0	0	0	0	0	0	0	0	0	0	0	0	0	0	0	0	0	0	0	0	0	0	0	0	0	0	0
0	0	0	0	0	0	0	0	0	0	0	0	0	0	0	0	0	0	0	0	0	0	0	0	0	0	0	0	0	0	0
0	0	0	0	0	0	0	0	0	0	0	0	0	0	0	0	0	0	0	0	0	0	0	0	0	0	0	0	0	0	0
0	0	0	0	0	0	0	0	0	0	0	0	0	0	0	0	0	0	0	0	0	0	0	0	0	0	0	0	0	0	0
0	0	0	0	0	0	0	0	0	0	0	0	0	0	0	0	0	0	0	0	0	0	0	0	0	0	0	0	0	0	0
0	0	0	0	0	0	0	0	0	0	0	0	0	0	0	0	0	0	0	0	0	0	0	0	0	0	0	0	0	0	0
0	0	0	0	0	0	0	0	0	0	0	0	0	0	0	0	0	0	0	0	0	0	0	0	0	0	0	0	0	0	0
0	0	0	0	0	0	0	0	0	0	0	0	0	0	0	0	0	0	0	0	0	0	0	0	0	0	0	0	0	0	0
0	0	0	0	0	0	0	0	0	0	0	0	0	0	0	0	0	0	0	0	0	0	0	0	0	0	0	0	0	0	0
0	0	0	0	0	0	0	0	0	0	0	0	0	0	0	0	0	0	0	0	0	0	0	0	0	0	0	0	0	0	0
0	0	0	0	0	0	0	0	0	0	0	0	0	0	0	0	0	0	0	0	0	0	0	0	0	0	0	0	0	0	0
0	0	0	0	0	0	0	0	0	0	0	0	0	0	0	0	0	0	0	0	0	0	0	0	0	0	0	0	0	0	0
0	0	0	0	0	0	0	0	0	0	0	0	0	0	0	0	0	0	0	0	0	0	0	0	0	0	0	0	0	0	0
0	0	0	0	0	0	0	0	0	0	0	0	0	0	0	0	0	0	0	0	0	0	0	0	0	0	0	0	0	0	0
0	0	0	0	0	0	0	0	0	0	0	0	0	0	0	0	0	0	0	0	0	0	0	0	0	0	0	0	0	0	0
0	0	0	0	0	0	0	0	0	0	0	0	0	0	0	0	0	0	0	0	0	0	0	0	0	0	0	0	0	0	0
0	0	0	0	0	0	0	0	0	0	0	0	0	0	0	0	0	0	0	0	0	0	0	0	0	0	0	0	0	0	0
0	0	0	0	0	0	0	0	0	0	0	0	0	0	0	0	0	0	0	0	0	0	0	0	0	0	0	0	0	0	0
0	0	0	0	0	0	0	0	0	0	0	0	0	0	0	0	0	0	0	0	0	0	0	0	0	0	0	0	0	0	0
0	0	0	0	0	0	0	0	0	0	0	0	0	0	0	0	0	0	0	0	0	0	0	0	0	0	0	0	0	0	0
0	0	0	0	0	0	0	0	0	0	0	0	0	0	0	0	0	0	0	0	0	0	0	0	0	0	0	0	0	0	0
0	0	0	0	0	0	0	0	0	0	0	0	0	0	0	0	0	0	0	0	0	0	0	0	0	0	0	0	0	0	0
0	0	0	0	0	0	0	0	0	0	0	0	0	0	0	0	0	0	0	0	0	0	0	0	0	0	0	0	0	0	0
0	0	0	0	0	0	0	0	0	0	0	0	0	0	0	0	0	0	0	0	0	0	0	0	0	0	0	0	0	0	0
0	0	0	0	0	0	0	0	0	0	0	0	0	0	0	0	0	0	0	0	0	0	0	0	0	0	0	0	0	0	0
0	0	0	0	0	0	0	0	0	0	0	0	0	0	0	0	0	0	0	0	0	0	0	0	0	0	0	0	0	0	0
0	0	0	0	0	0	0	0	0	0	0	0	0	0	0	0	0	0	0	0	0	0	0	0	0	0	0	0	0	0	0
0	0	0	0	0	0	0	0	0	0	0	0	0	0	0	0	0	0	0	0	0	0	0	0	0	0	0	0	0	0	0
0	0	0	0	0	0	0	0	0	0	0	0	0	0	0	0	0	0	0	0	0	0	0	0	0	0	0	0	0	0	0
0	0	0	0	0	0	0	0	0	0	0	0	0	0	0	0	0	0	0	0	0	0	0	0	0	0	0	0	0	0	0
0	0	0	0	0	0	0	0	0	0	0	0	0	0	0	0	0	0	0	0	0	0	0	0	0	0	0	0	0	0	0
0	0	0	0	0	0	0	0	0	0	0	0	0	0	0	0	0	0	0	0	0	0	0	0	0	0	0	0	0	0	0
0	0	0	0	0	0	0	0	0	0	0	0	0	0	0	0	0	0	0	0	0	0	0	0	0	0	0	0	0	0	0
0	0	0	0	0	0	0	0	0	0	0	0	0	0	0	0	0	0	0	0	0	0	0	0	0	0	0	0	0	0	0
0	0	0	0	0	0	0	0	0	0	0	0	0	0	0	0	0	0	0	0	0	0	0	0	0	0	0	0	0	0	0
0	0	0	0	0	0	0	0	0	0	0	0	0	0	0	0	0	0	0	0	0	0	0	0	0	0	0	0	0	0	0
0	0	0	0	0	0	0	0	0	0	0	0	0	0	0	0	0	0	0	0	0	0	0	0	0	0	0	0	0	0	0
0	0	0	0	0	0	0	0	0	0	0	0	0	0	0	0	0	0	0	0	0	0	0	0	0	0	0	0	0	0	0
0	0	0	0	0	0	0	0	0	0	0	0	0	0	0	0	0	0	0	0	0	0	0	0	0	0	0	0	0	0	0
0	0	0	0	0	0	0	0	0	0	0	0	0	0	0	0	0	0	0	0	0	0	0	0	0	0	0	0	0	0	0
0	0	0	0	0	0	0	0	0	0	0	0	0	0	0	0	0	0	0	0	0	0	0	0	0	0	0	0	0	0	0
0	0	0	0	0	0	0	0	0	0	0	0	0	0	0	0	0	0	0	0	0	0	0	0	0	0	0	0	0	0	0
0	0	0	0	0	0	0	0	0	0	0	0	0	0	0	0	0	0	0	0	0	0	0	0	0	0	0	0	0	0	0
0	0	0	0	0	0	0	0	0	0	0	0	0	0	0	0	0	0	0	0	0	0	0	0	0	0	0	0	0	0	0
0	0	0	0	0	0	0	0	0	0	0	0	0	0	0	0	0	0	0	0	0	0	0	0	0	0	0	0	0	0	0
0	0	0	0	0	0	0	0	0	0	0	0	0	0	0	0	0	0	0	0	0	0	0	0	0	0	0	0	0	0	0
0	0	0	0	0	0	0	0	0	0	0	0	0	0	0	0	0	0	0	0	0	0	0	0	0	0	0	0	0	0	0
0	0	0	0	0	0	0	0	0	0	0	0	0	0	0	0	0	0	0	0	0	0	0	0	0	0	0	0	0	0	0
0	0	0	0	0	0	0	0	0	0	0	0	0	0	0	0	0	0	0	0	0	0	0	0	0	0	0	0	0	0	0
0	0	0	0	0	0	0	0	0	0	0	0	0	0	0	0	0	0	0	0	0	0	0	0	0	0	0	0	0	0	0
0	0	0	0	0	0	0	0	0	0	0	0	0	0	0	0	0	0	0	0	0	0	0	0	0	0	0	0	0	0	0
0	0	0	0	0	0	0	0	0	0	0	0	0	0	0	0	0	0	0	0	0	0	0	0	0	0	0	0	0	0	0
0	0	0	0	0	0	0	0	0	0	0	0	0	0	0	0	0	0	0	0	0	0	0	0	0	0	0	0	0	0	0
0	0	0	0	0	0	0	0	0	0	0	0	0	0	0	0	0	0	0	0	0	0	0	0	0	0	0	0	0	0	0
0	0	0	0	0	0	0	0	0	0	0	0	0	0	0	0	0	0	0	0	0	0	0	0	0	0	0	0	0	0	0
0	0	0	0	0	0	0	0	0	0	0	0	0	0	0	0	0	0	0	0	0	0	0	0	0	0	0	0	0	0	0
0	0	0	0	0	0	0	0	0	0	0	0	0	0	0	0	0	0	0	0	0	0	0	0	0	0	0	0	0	0	0
0	0	0	0	0	0	0	0	0	0	0	0	0	0	0	0	0	0	0	0	0	0	0	0	0	0	0	0	0	0	0
0	0	0	0	0	0	0	0	0	0	0	0	0	0	0	0	0	0	0	0	0	0	0	0	0	0	0	0	0	0	0
0	0	0	0	0	0	0	0	0	0	0	0	0	0	0	0	0	0	0	0	0	0	0	0	0	0	0	0	0	0	0
0	0	0	0	0	0	0	0	0	0	0	0	0	0	0	0	0	0	0	0	0	0	0	0	0	0	0	0	0	0	0
0	0	0	0	0	0	0	0	0	0	0	0	0	0	0	0	0	0	0	0	0	0	0	0	0	0	0	0	0	0	0
0	0	0	0	0	0	0	0	0	0	0	0	0	0	0	0	0	0	0	0	0	0	0	0	0	0	0	0	0	0	0
0	0	0	0	0	0	0	0	0	0	0	0	0	0	0	0	0	0	0	0	0	0	0	0	0	0	0	0	0	0	0
0	0	0	0	0	0	0	0	0	0	0	0	0	0	0	0	0	0	0	0	0	0	0	0	0	0	0	0	0	0	0
0	0	0	0	0	0	0	0	0	0	0	0	0	0	0	0	0	0	0	0	0	0	0	0	0	0	0	0	0	0	0
0	0	0	0	0	0	0	0	0	0	0	0	0	0	0	0	0	0	0	0	0	0	0	0	0	0	0	0	0	0	0
0	0	0	0	0	0	0	0	0	0	0	0	0	0	0	0	0	0	0	0	0	0	0	0	0	0	0	0	0	0	0
0	0	0	0	0	0	0	0	0	0	0	0	0	0	0	0	0	0	0	0	0	0	0	0	0	0	0	0	0	0	0
0	0	0	0	0	0	0	0	0	0	0	0	0	0	0	0	0	0	0	0	0	0	0	0	0	0	0	0	0	0	0
0	0	0	0	0	0	0	0	0	0	0	0	0	0	0	0	0	0	0	0	0	0	0	0	0	0	0	0	0	0	0
0	0	0	0	0	0	0	0	0	0	0	0	0	0	0	0	0	0	0	0	0	0	0	0	0	0	0	0	0	0	0
0	0	0	0	0	0	0	0	0	0	0	0	0	0	0	0	0	0	0	0	0	0	0	0	0	0	0	0	0	0	0
0	0	0	0	0	0	0	0	0	0	0	0	0	0	0	0	0	0	0	0	0	0	0	0	0	0	0	0	0	0	0
0	0	0	0	0	0	0	0	0	0	0	0	0	0	0	0	0	0	0	0	0	0	0	0	0	0	0	0	0	0	0
0	0	0	0	0	0	0	0	0	0	0	0	0	0	0	0	0	0	0	0	0	0	0	0	0	0	0	0	0	0	0
0	0	0	0	0	0	0	0	0	0	0	0	0	0	0	0	0	0	0	0	0	0	0	0	0	0	0	0	0	0	0
0	0	0	0	0	0	0	0	0	0	0	0	0	0	0	0	0	0	0	0	0	0	0	0	0	0	0	0	0	0	0
0	0	0	0	0	0	0	0	0	0	0	0	0	0	0	0	0	0	0	0	0	0	0	0	0	0	0	0	0	0	0
0	0	0	0	0	0	0	0	0	0	0	0	0	0	0	0	0	0	0	0	0	0	0	0	0	0	0	0	0	0	0
0	0	0	0	0	0	0	0	0	0	0	0	0	0	0	0	0	0	0	0	0	0	0	0	0	0	0	0	0	0	0
0	0	0	0	0	0	0	0	0	0	0	0	0	0	0	0	0	0	0	0	0	0	0	0	0	0	0	0	0	0	0
0	0	0	0	0	0	0	0	0	0	0	0	0	0	0	0	0	0	0	0	0	0	0	0	0	0	0	0	0	0	0
0	0	0	0	0	0	0	0	0	0	0	0	0	0	0	0	0	0	0	0	0	0	0	0	0	0	0	0	0	0	0
0	0	0	0	0	0	0	0	0	0	0	0	0	0	0	0	0	0	0	0	0	0	0	0	0	0	0	0	0	0	0
0	0	0	0	0	0	0	0	0	0	0	0	0	0	0	0	0	0	0	0	0	0	0	0	0	0	0	0	0	0	0
0	0	0	0	0	0	0	0	0	0	0	0	0	0	0	0	0	0	0	0	0	0	0	0	0	0	0	0	0	0	0
0	0	0	0	0	0	0	0	0	0	0	0	0	0	0	0	0	0	0	0	0	0	0	0	0	0	0	0	0	0	0
0	0	0	0	0	0	0	0	0	0	0	0	0	0	0	0	0	0	0	0	0	0	0	0	0	0	0	0	0	0	0
0	0	0	0	0	0	0	0	0	0	0	0	0	0	0	0	0	0	0	0	0	0	0	0	0	0	0	0	0	0	0
0	0	0	0	0	0	0	0	0	0	0	0	0	0	0	0	0	0	0	0	0	0	0	0	0	0	0	0	0	0	0
0	0	0	0	0	0	0	0	0	0	0	0	0	0	0	0	0	0	0	0	0	0	0	0	0	0	0	0	0	0	0
0	0	0	0	0	0	0	0	0	0	0	0	0	0	0	0	0	0	0	0	0	0	0	0	0	0	0	0	0	0	0
0	0	0	0	0	0	0	0	0	0	0	0	0	0	0	0	0	0	0	0	0	0	0	0	0	0	0	0	0	0	0
0	0	0	0	0	0	0	0	0	0	0	0	0	0	0	0	0	0	0	0	0	0	0	0	0	0	0	0	0	0	0
0	0	0	0	0	0	0	0	0	0	0	0	0	0	0	0	0	0	0	0	0	0	0	0	0	0	0	0	0	0	0
0	0	0	0	0	0	0	0	0	0	0	0	0	0	0	0	0	0	0	0	0	0	0	0	0	0	0	0	0	0	0
0	0	0	0	0	0	0	0	0	0	0	0	0	0	0	0	0	0	0	0	0	0	0	0	0	0	0	0	0	0	0
0	0	0	0	0	0	0	0	0	0	0	0	0	0	0	0	0	0	0	0	0	0	0	0	0	0	0	0	0	0	0
0	0	0	0	0	0	0	0	0	0	0	0	0	0	0	0	0	0	0	0	0	0	0	0	0	0	0	0	0	0	0
0	0	0	0	0	0	0	0	0	0	0	0	0	0	0	0	0	0	0	0	0	0	0	0	0	0	0	0	0	0	0
0	0	0	0	0	0	0	0	0	0	0	0	0	0	0	0	0	0	0	0	0	0	0	0	0	0	0	0	0	0	0
0	0	0	0	0	0	0	0	0	0	0	0	0	0	0	0	0	0	0	0	0	0	0	0	0	0	0	0	0	0	0
0	0	0	0	0	0	0	0	0	0	0	0	0	0	0	0	0	0	0	0	0	0	0	0	0	0	0	0	0	0	0
0	0	0	0	0	0	0	0	0	0	0	0	0	0	0	0	0	0	0	0	0	0	0	0	0	0	0	0	0	0	0
0	0	0	0	0	0	0	0	0	0	0	0	0	0	0	0	0	0	0	0	0	0	0	0	0	0	0	0	0	0	0
0	0	0	0	0	0	0	0	0	0	0	0	0	0	0	0	0	0	0	0	0	0	0	0	0	0	0	0	0	0	0
0	0	0	0	0	0	0	0	0	0	0	0	0	0	0	0	0	0	0	0	0	0	0	0	0	0	0	0	0	0	0
0	0	0	0	0	0	0	0	0	0	0	0	0	0	0	0	0	0	0	0	0	0	0	0	0	0	0	0	0	0	0
0	0	0	0	0	0	0	0	0	0	0	0	0	0	0	0	0	0	0	0	0	0	0	0	0	0	0	0	0	0	0
0	0	0	0	0	0	0	0	0	0	0	0	0	0	0	0	0	0	0	0	0	0	0	0	0	0	0	0	0	0	0
0	0	0	0	0	0	0	0	0	0	0	0	0	0	0	0	0	0	0	0	0	0	0	0	0	0	0	0	0	0	0
0	0	0	0	0	0	0	0	0	0	0	0	0	0	0	0	0	0	0	0	0	0	0	0	0	0	0	0	0	0	0
0	0	0	0	0	0	0	0	0	0	0	0	0	0	0	0	0	0	0	0	0	0	0	0	0	0	0	0	0	0	0
0	0	0	0	0	0	0	0	0	0	0	0	0	0	0	0	0	0	0	0	0	0	0	0	0	0	0	0	0	0	0
0	0	0	0	0	0	0	0	0	0	0	0	0	0	0	0	0	0	0	0	0	0	0	0	0	0	0	0	0	0	0
0	0	0	0	0	0	0	0	0	0	0	0	0	0	0	0	0	0	0	0	0	0	0	0	0	0	0	0	0	0	0
0	0	0	0	0	0	0	0	0	0	0	0	0	0	0	0	0	0	0	0	0	0	0	0	0	0	0	0	0	0	0
0	0	0	0	0	0	0	0	0	0	0	0	0	0	0	0	0	0	0	0	0	0	0	0	0	0	0	0	0	0	0
0	0	0	0	0	0	0	0	0	0	0	0	0	0	0	0	0	0	0	0	0	0	0	0	0	0	0	0	0	0	0
0	0	0	0	0	0	0	0	0	0	0	0	0	0	0	0	0	0	0	0	0	0	0	0	0	0	0	0	0	0	0
0	0	0	0	0	0	0	0	0	0	0	0	0	0	0	0	0	0	0	0	0	0	0	0	0	0	0	0	0	0	0
0	0	0	0	0	0	0	0	0	0	0	0	0	0	0	0	0	0	0	0	0	0	0	0	0	0	0	0	0	0	0
0	0	0	0	0	0	0	0	0	0	0	0	0	0	0	0	0	0	0	0	0	0	0	0	0	0	0	0	0	0	0
0	0	0	0	0	0	0	0	0	0	0	0	0	0	0	0	0	0	0	0	0	0	0	0	0	0	0	0	0	0	0
0	0	0	0	0	0	0	0	0	0	0	0	0	0	0	0	0	0	0	0	0	0	0	0	0	0	0	0	0	0	0
0	0	0	0	0	0	0	0	0	0	0	0	0	0	0	0	0	0	0	0	0	0	0	0	0	0	0	0	0	0	0
0	0	0	0	0	0	0	0	0	0	0	0	0	0	0	0	0	0	0	0	0	0	0	0	0	0	0	0	0	0	0
0	0	0	0	0	0	0	0	0	0	0	0	0	0	0	0	0	0	0	0	0	0	0	0	0	0	0	0	0	0	0
0	0	0	0	0	0	0	0	0	0	0	0	0	0	0	0	0	0	0	0	0	0	0	0	0	0	0	0	0	0	0
0	0	0	0	0	0	0	0	0	0	0	0	0	0	0	0	0	0	0	0	0	0	0	0	0	0	0	0	0	0	0
0	0	0	0	0	0	0	0	0	0	0	0	0	0	0	0	0	0	0	0	0	0	0	0	0	0	0	0	0	0	0
0	0	0	0	0	0	0	0	0	0	0	0	0	0	0	0	0	0	0	0	0	0	0	0	0	0	0	0	0	0	0
0	0	0	0	0	0	0	0	0	0	0	0	0	0	0	0	0	0	0	0	0	0	0	0	0	0	0	0	0	0	0
0	0	0	0	0	0	0	0	0	0	0	0	0	0	0	0	0	0	0	0	0	0	0	0	0	0	0	0	0	0	0
0	0	0	0	0	0	0	0	0	0	0	0	0	0	0	0	0	0	0	0	0	0	0	0	0	0	0	0	0	0	0
0	0	0	0	0	0	0	0	0	0	0	0	0	0	0	0	0	0	0	0	0	0	0	0	0	0	0	0	0	0	0
0	0	0	0	0	0	0	0	0	0	0	0	0	0	0	0	0	0	0	0	0	0	0	0	0	0	0	0	0	0	0
0	0	0	0	0	0	0	0	0	0	0	0	0	0	0	0	0	0	0	0	0	0	0	0	0	0	0	0	0	0	0
0	0	0	0	0	0	0	0	0	0	0	0	0	0	0	0	0	0	0	0	0	0	0	0	0	0	0	0	0	0	0
0	0	0	0	0	0	0	0	0	0	0	0	0	0	0	0	0	0	0	0	0	0	0	0	0	0	0	0	0	0	0
0	0	0	0	0	0	0	0	0	0	0	0	0	0	0	0	0	0	0	0	0	0	0	0	0	0	0	0	0	0	0
0	0	0	0	0	0	0	0	0	0	0	0	0	0	0	0	0	0	0	0	0	0	0	0	0	0	0	0	0	0	0
0	0	0	0	0	0	0	0	0	0	0	0	0	0	0	0	0	0	0	0	0	0	0	0	0	0	0	0	0	0	0
0	0	0	0	0	0	0	0	0	0	0	0	0	0	0	0	0	0	0	0	0	0	0	0	0	0	0	0	0	0	0
0	0	0	0	0	0	0	0	0	0	0	0	0	0	0	0	0	0	0	0	0	0	0	0	0	0	0	0	0	0	0
0	0	0	0	0	0	0	0	0	0	0	0	0	0	0	0	0	0	0	0	0	0	0	0	0	0	0	0	0	0	0
0	0	0	0	0	0	0	0	0	0	0	0	0	0	0	0	0	0	0	0	0	0	0	0	0	0	0	0	0	0	0
0	0	0	0	0	0	0	0	0	0	0	0	0	0	0	0	0	0	0	0	0	0	0	0	0	0	0	0	0	0	0
0	0	0	0	0	0	0	0	0	0	0	0	0	0	0	0	0	0	0	0	0	0	0	0	0	0	0	0	0	0	0
0	0	0	0	0	0	0	0	0	0	0	0	0	0	0	0	0	0	0	0	0	0	0	0	0	0	0	0	0	0	0
0	0	0	0	0	0	0	0	0	0	0	0	0	0	0	0	0	0	0	0	0	0	0	0	0	0	0	0	0	0	0
0	0	0	0	0	0	0	0	0	0	0	0	0	0	0	0	0	0	0	0	0	0	0	0	0	0	0	0	0	0	0
0	0	0	0	0	0	0	0	0	0	0	0	0	0	0	0	0	0	0	0	0	0	0	0	0	0	0	0	0	0	0
0	0	0	0	0	0	0	0	0	0	0	0	0	0	0	0	0	0	0	0	0	0	0	0	0	0	0	0	0	0	0
0	0	0	0	0	0	0	0	0	0	0	0	0	0	0	0	0	0	0	0	0	0	0	0	0	0	0	0	0	0	0
0	0	0	0	0	0	0	0	0	0	0	0	0	0	0	0	0	0	0	0	0	0	0	0	0	0	0	0	0	0	0
0	0	0	0	0	0	0	0	0	0	0	0	0	0	0	0	0	0	0	0	0	0	0	0	0	0	0	0	0	0	0
0	0	0	0	0	0	0	0	0	0	0	0	0	0	0	0	0	0	0	0	0	0	0	0	0	0	0	0	0	0	0
0	0	0	0	0	0	0	0	0	0	0	0	0	0	0	0	0	0	0	0	0	0	0	0	0	0	0	0	0	0	0
0	0	0	0	0	0	0	0	0	0	0	0	0	0	0	0	0	0	0	0	0	0	0	0	0	0	0	0	0	0	0
0	0	0	0	0	0	0	0	0	0	0	0	0	0	0	0	0	0	0	0	0	0	0	0	0	0	0	0	0	0	0
0	0	0	0	0	0	0	0	0	0	0	0	0	0	0	0	0	0	0	0	0	0	0	0	0	0	0	0	0	0	0
0	0	0	0	0	0	0	0	0	0	0	0	0	0	0	0	0	0	0	0	0	0	0	0	0	0	0	0	0	0	0
0	0	0	0	0	0	0	0	0	0	0	0	0	0	0	0	0	0	0	0	0	0	0	0	0	0	0	0	0	0	0
0	0	0	0	0	0	0	0	0	0	0	0	0	0	0	0	0	0	0	0	0	0	0	0	0	0	0	0	0	0	0
0	0	0	0	0	0	0	0	0	0	0	0	0	0	0	0	0	0	0	0	0	0	0	0	0	0	0	0	0	0	0
0	0	0	0	0	0	0	0	0	0	0	0	0	0	0	0	0	0	0	0	0	0	0	0	0	0	0	0	0	0	0
0	0	0	0	0	0	0	0	0	0	0	0	0	0	0	0	0	0	0	0	0	0	0	0	0	0	0	0	0	0	0
0	0	0	0	0	0	0	0	0	0	0	0	0	0	0	0	0	0	0	0	0	0	0	0	0	0	0	0	0	0	0
0	0	0	0	0	0	0	0	0	0	0	0	0	0	0	0	0	0	0	0	0	0	0	0	0	0	0	0	0	0	0
0	0	0	0	0	0	0	0	0	0	0	0	0	0	0	0	0	0	0	0	0	0	0	0	0	0	0	0	0	0	0
0	0	0	0	0	0	0	0	0	0	0	0	0	0	0	0	0	0	0	0	0	0	0	0	0	0	0	0	0	0	0
0	0	0	0	0	0	0	0	0	0	0	0	0	0	0	0	0	0	0	0	0	0	0	0	0	0	0	0	0	0	0
0	0	0	0	0	0	0	0	0	0	0	0	0	0	0	0	0	0	0	0	0	0	0	0	0	0	0	0	0	0	0
0	0	0	0	0	0	0	0	0	0	0	0	0	0	0	0	0	0	0	0	0	0	0	0	0	0	0	0	0	0	0
0	0	0	0	0	0	0	0	0	0	0	0	0	0	0	0	0	0	0	0	0	0	0	0	0	0	0	0	0	0	0
0	0	0	0	0	0	0	0	0	0	0	0	0	0	0	0	0	0	0	0	0	0	0	0	0	0	0	0	0	0	0
0	0	0	0	0	0	0	0	0	0	0	0	0	0	0	0	0	0	0	0	0	0	0	0	0	0	0	0	0	0	0
0	0	0	0	0	0	0	0	0	0	0	0	0	0	0	0	0	0	0	0	0	0	0	0	0	0	0	0	0	0	0
0	0	0	0	0	0	0	0	0	0	0	0	0	0	0	0	0	0	0	0	0	0	0	0	0	0	0	0	0	0	0
0	0	0	0	0	0	0	0	0	0	0	0	0	0	0	0	0	0	0	0	0	0	0	0	0	0	0	0	0	0	0
0	0	0	0	0	0	0	0	0	0	0	0	0	0	0	0	0	0	0	0	0	0	0	0	0	0	0	0	0	0	0
0	0	0	0	0	0	0	0	0	0	0	0	0	0	0	0	0	0	0	0	0	0	0	0	0	0	0	0	0	0	0
0	0	0	0	0	0	0	0	0	0	0	0	0	0	0	0	0	0	0	0	0	0	0	0	0	0	0	0	0	0	0
0	0	0	0	0	0	0	0	0	0	0	0	0	0	0	0	0	0	0	0	0	0	0	0	0	0	0	0	0	0	0
0	0	0	0	0	0	0	0	0	0	0	0	0	0	0	0	0	0	0	0	0	0	0	0	0	0	0	0	0	0	0
0	0	0	0	0	0	0	0	0	0	0	0	0	0	0	0	0	0	0	0	0	0	0	0	0	0	0	0	0	0	0
0	0	0	0	0	0	0	0	0	0	0	0	0	0	0	0	0	0	0	0	0	0	0	0	0	0	0	0	0	0	0
0	0	0	0	0	0	0	0	0	0	0	0	0	0	0	0	0	0	0	0	0	0	0	0	0	0	0	0	0	0	0
0	0	0	0	0	0	0	0	0	0	0	0	0	0	0	0	0	0	0	0	0	0	0	0	0	0	0	0	0	0	0
0	0	0	0	0	0	0	0	0	0	0	0	0	0	0	0	0	0	0	0	0	0	0	0	0	0	0	0	0	0	0
0	0	0	0	0	0	0	0	0	0	0	0	0	0	0	0	0	0	0	0	0	0	0	0	0	0	0	0	0	0	0
0	0	0	0	0	0	0	0	0	0	0	0	0	0	0	0	0	0	0	0	0	0	0	0	0	0	0	0	0	0	0
0	0	0	0	0	0	0	0	0	0	0	0	0	0	0	0	0	0	0	0	0	0	0	0	0	0	0	0	0	0	0
0	0	0	0	0	0	0	0	0	0	0	0	0	0	0	0	0	0	0	0	0	0	0	0	0	0	0	0	0	0	0
0	0	0	0	0	0	0	0	0	0	0	0	0	0	0	0	0	0	0	0	0	0	0	0	0	0	0	0	0	0	0
0	0	0	0	0	0	0	0	0	0	0	0	0	0	0	0	0	0	0	0	0	0	0	0	0	0	0	0	0	0	0
0	0	0	0	0	0	0	0	0	0	0	0	0	0	0	0	0	0	0	0	0	0	0	0	0	0	0	0	0	0	0
0	0	0	0	0	0	0	0	0	0	0	0	0	0	0	0	0	0	0	0	0	0	0	0	0	0	0	0	0	0	0
0	0	0	0	0	0	0	0	0	0	0	0	0	0	0	0	0	0	0	0	0	0	0	0	0	0	0	0	0	0	0
0	0	0	0	0	0	0	0	0	0	0	0	0	0	0	0	0	0	0	0	0	0	0	0	0	0	0	0	0	0	0
0	0	0	0	0	0	0	0	0	0	0	0	0	0	0	0	0	0	0	0	0	0	0	0	0	0	0	0	0	0	0
0	0	0	0	0	0	0	0	0	0	0	0	0	0	0	0	0	0	0	0	0	0	0	0	0	0	0	0	0	0	0
0	0	0	0	0	0	0	0	0	0	0	0	0	0	0	0	0	0	0	0	0	0	0	0	0	0	0	0	0	0	0
0	0	0	0	0	0	0	0	0	0	0	0	0	0	0	0	0	0	0	0	0	0	0	0	0	0	0	0	0	0	0
0	0	0	0	0	0	0	0	0	0	0	0	0	0	0	0	0	0	0	0	0	0	0	0	0	0	0	0	0	0	0
0	0	0	0	0	0	0	0	0	0	0	0	0	0	0	0	0	0	0	0	0	0	0	0	0	0	0	0	0	0	0
0	0	0	0	0	0	0	0	0	0	0	0	0	0	0	0	0	0	0	0	0	0	0	0	0	0	0	0	0	0	0
0	0	0	0	0	0	0	0	0	0	0	0	0	0	0	0	0	0	0	0	0	0	0	0	0	0	0	0	0	0	0
0	0	0	0	0	0	0	0	0	0	0	0	0	0	0	0	0	0	0	0	0	0	0	0	0	0	0	0	0	0	0
0	0	0	0	0	0	0	0	0	0	0	0	0	0	0	0	0	0	0	0	0	0	0	0	0	0	0	0	0	0	0
0	0	0	0	0	0	0	0	0	0	0	0	0	0	0	0	0	0	0	0	0	0	0	0	0	0	0	0	0	0	0
0	0	0	0	0	0	0	0	0	0	0	0	0	0	0	0	0	0	0	0	0	0	0	0	0	0	0	0	0	0	0
0	0	0	0	0	0	0	0	0	0	0	0	0	0	0	0	0	0	0	0	0	0	0	0	0	0	0	0	0	0	0
0	0	0	0	0	0	0	0	0	0	0	0	0	0	0	0	0	0	0	0	0	0	0	0	0	0	0	0	0	0	0
0	0	0	0	0	0	0	0	0	0	0	0	0	0	0	0	0	0	0	0	0	0	0	0	0	0	0	0	0	0	0
0	0	0	0	0	0	0	0	0	0	0	0	0	0	0	0	0	0	0	0	0	0	0	0	0	0	0	0	0	0	0
0	0	0	0	0	0	0	0	0	0	0	0	0	0	0	0	0	0	0	0	0	0	0	0	0	0	0	0	0	0	0
0	0	0	0	0	0	0	0	0	0	0	0	0	0	0	0	0	0	0	0	0	0	0	0	0	0	0	0	0	0	0
0	0	0	0	0	0	0	0	0	0	0	0	0	0	0	0	0	0	0	0	0	0	0	0	0	0	0	0	0	0	0
0	0	0	0	0	0	0	0	0	0	0	0	0	0	0	0	0	0	0	0	0	0	0	0	0	0	0	0	0	0	0
0	0	0	0	0	0	0	0	0	0	0	0	0	0	0	0	0	0	0	0	0	0	0	0	0	0	0	0	0	0	0
0	0	0	0	0	0	0	0	0	0	0	0	0	0	0	0	0	0	0	0	0	0	0	0	0	0	0	0	0	0	0
0	0	0	0	0	0	0	0	0	0	0	0	0	0	0	0	0	0	0	0	0	0	0	0	0	0	0	0	0	0	0
0	0	0	0	0	0	0	0	0	0	0	0	0	0	0	0	0	0	0	0	0	0	0	0	0	0	0	0	0	0	0
0	0	0	0	0	0	0	0	0	0	0	0	0	0	0	0	0	0	0	0	0	0	0	0	0	0	0	0	0	0	0
0	0	0	0	0	0	0	0	0	0	0	0	0	0	0	0	0	0	0	0	0	0	0	0	0	0	0	0	0	0	0
0	0	0	0	0	0	0	0	0	0	0	0	0	0	0	0	0	0	0	0	0	0	0	0	0	0	0	0	0	0	0
0	0	0	0	0	0	0	0	0	0	0	0	0	0	0	0	0	0	0	0	0	0	0	0	0	0	0	0	0	0	0
0	0	0	0	0	0	0	0	0	0	0	0	0	0	0	0	0	0	0	0	0	0	0	0	0	0	0	0	0	0	0
0	0	0	0	0	0	0	0	0	0	0	0	0	0	0	0	0	0	0	0	0	0	0	0	0	0	0	0	0	0	0
0	0	0	0	0	0	0	0	0	0	0	0	0	0	0	0	0	0	0	0	0	0	0	0	0	0	0	0	0	0	0
0	0	0	0	0	0	0	0	0	0	0	0	0	0	0	0	0	0	0	0	0	0	0	0	0	0	0	0	0	0	0
0	0	0	0	0	0	0	0	0	0	0	0	0	0	0	0	0	0	0	0	0	0	0	0	0	0	0	0	0	0	0
0	0	0	0	0	0	0	0	0	0	0	0	0	0	0	0	0	0	0	0	0	0	0	0	0	0	0	0	0	0	0
0	0	0	0	0	0	0	0	0	0	0	0	0	0	0	0	0	0	0	0	0	0	0	0	0	0	0	0	0	0	0
0	0	0	0	0	0	0	0	0	0	0	0	0	0	0	0	0	0	0	0	0	0	0	0	0	0	0	0	0	0	0
0	0	0	0	0	0	0	0	0	0	0	0	0	0	0	0	0	0	0	0	0	0	0	0	0	0	0	0	0	0	0
0	0	0	0	0	0	0	0	0	0	0	0	0	0	0	0	0	0	0	0	0	0	0	0	0	0	0	0	0	0	0
0	0	0	0	0	0	0	0	0	0	0	0	0	0	0	0	0	0	0	0	0	0	0	0	0	0	0	0	0	0	0
0	0	0	0	0	0	0	0	0	0	0	0	0	0	0	0	0	0	0	0	0	0	0	0	0	0	0	0	0	0	0
0	0	0	0	0	0	0	0	0	0	0	0	0	0	0	0	0	0	0	0	0	0	0	0	0	0	0	0	0	0	0
0	0	0	0	0	0	0	0	0	0	0	0	0	0	0	0	0	0	0	0	0	0	0	0	0	0	0	0	0	0	0
0	0	0	0	0	0	0	0	0	0	0	0	0	0	0	0	0	0	0	0	0	0	0	0	0	0	0	0	0	0	0
0	0	0	0	0	0	0	0	0	0	0	0	0	0	0	0	0	0	0	0	0	0	0	0	0	0	0	0	0	0	0
0	0	0	0	0	0	0	0	0	0	0	0	0	0	0	0	0	0	0	0	0	0	0	0	0	0	0	0	0	0	0
0	0	0	0	0	0	0	0	0	0	0	0	0	0	0	0	0	0	0	0	0	0	0	0	0	0	0	0	0	0	0
0	0	0	0	0	0	0	0	0	0	0	0	0	0	0	0	0	0	0	0	0	0	0	0	0	0	0	0	0	0	0
0	0	0	0	0	0	0	0	0	0	0	0	0	0	0	0	0	0	0	0	0	0	0	0	0	0	0	0	0	0	0
0	0	0	0	0	0	0	0	0	0	0	0	0	0	0	0	0	0	0	0	0	0	0	0	0	0	0	0	0	0	0
0	0	0	0	0	0	0	0	0	0	0	0	0	0	0	0	0	0	0	0	0	0	0	0	0	0	0	0	0	0	0
0	0	0	0	0	0	0	0	0	0	0	0	0	0	0	0	0	0	0	0	0	0	0	0	0	0	0	0	0	0	0
0	0	0	0	0	0	0	0	0	0	0	0	0	0	0	0	0	0	0	0	0	0	0	0	0	0	0	0	0	0	0
0	0	0	0	0	0	0	0	0	0	0	0	0	0	0	0	0	0	0	0	0	0	0	0	0	0	0	0	0	0	0
0	0	0	0	0	0	0	0	0	0	0	0	0	0	0	0	0	0	0	0	0	0	0	0	0	0	0	0	0	0	0
0	0	0	0	0	0	0	0	0	0	0	0	0	0	0	0	0	0	0	0	0	0	0	0	0	0	0	0	0	0	0
0	0	0	0	0	0	0	0	0	0	0	0	0	0	0	0	0	0	0	0	0	0	0	0	0	0	0	0	0	0	0
0	0	0	0	0	0	0	0	0	0	0	0	0	0	0	0	0	0	0	0	0	0	0	0	0	0	0	0	0	0	0
0	0	0	0	0	0	0	0	0	0	0	0	0	0	0	0	0	0	0	0	0	0	0	0	0	0	0	0	0	0	0
0	0	0	0	0	0	0	0	0	0	0	0	0	0	0	0	0	0	0	0	0	0	0	0	0	0	0	0	0	0	0
0	0	0	0	0	0	0	0	0	0	0	0	0	0	0	0	0	0	0	0	0	0	0	0	0	0	0	0	0	0	0
0	0	0	0	0	0	0	0	0	0	0	0	0	0	0	0	0	0	0	0	0	0	0	0	0	0	0	0	0	0	0
0	0	0	0	0	0	0	0	0	0	0	0	0	0	0	0	0	0	0	0	0	0	0	0	0	0	0	0	0	0	0
0	0	0	0	0	0	0	0	0	0	0	0	0	0	0	0	0	0	0	0	0	0	0	0	0	0	0	0	0	0	0
0	0	0	0	0	0	0	0	0	0	0	0	0	0	0	0	0	0	0	0	0	0	0	0	0	0	0	0	0	0	0
0	0	0	0	0	0	0	0	0	0	0	0	0	0	0	0	0	0	0	0	0	0	0	0	0	0	0	0	0	0	0
0	0	0	0	0	0	0	0	0	0	0	0	0	0	0	0	0	0	0	0	0	0	0	0	0	0	0	0	0	0	0
0	0	0	0	0	0	0	0	0	0	0	0	0	0	0	0	0	0	0	0	0	0	0	0	0	0	0	0	0	0	0
0	0	0	0	0	0	0	0	0	0	0	0	0	0	0	0	0	0	0	0	0	0	0	0	0	0	0	0	0	0	0
0	0	0	0	0	0	0	0	0	0	0	0	0	0	0	0	0	0	0	0	0	0	0	0	0	0	0	0	0	0	0
0	0	0	0	0	0	0	0	0	0	0	0	0	0	0	0	0	0	0	0	0	0	0	0	0	0	0	0	0	0	0
0	0	0	0	0	0	0	0	0	0	0	0	0	0	0	0	0	0	0	0	0	0	0	0	0	0	0	0	0	0	0
0	0	0	0	0	0	0	0	0	0	0	0	0	0	0	0	0	0	0	0	0	0	0	0	0	0	0	0	0	0	0
0	0	0	0	0	0	0	0	0	0	0	0	0	0	0	0	0	0	0	0	0	0	0	0	0	0	0	0	0	0	0
0	0	0	0	0	0	0	0	0	0	0	0	0	0	0	0	0	0	0	0	0	0	0	0	0	0	0	0	0	0	0
0	0	0	0	0	0	0	0	0	0	0	0	0	0	0	0	0	0	0	0	0	0	0	0	0	0	0	0	0	0	0
0	0	0	0	0	0	0	0	0	0	0	0	0	0	0	0	0	0	0	0	0	0	0	0	0	0	0	0	0	0	0
0	0	0	0	0	0	0	0	0	0	0	0	0	0	0	0	0	0	0	0	0	0	0	0	0	0	0	0	0	0	0
0	0	0	0	0	0	0	0	0	0	0	0	0	0	0	0	0	0	0	0	0	0	0	0	0	0	0	0	0	0	0
0	0	0	0	0	0	0	0	0	0	0	0	0	0	0	0	0	0	0	0	0	0	0	0	0	0	0	0	0	0	0
0	0	0	0	0	0	0	0	0	0	0	0	0	0	0	0	0	0	0	0	0	0	0	0	0	0	0	0	0	0	0
0	0	0	0	0	0	0	0	0	0	0	0	0	0	0	0	0	0	0	0	0	0	0	0	0	0	0	0	0	0	0
0	0	0	0	0	0	0	0	0	0	0	0	0	0	0	0	0	0	0	0	0	0	0	0	0	0	0	0	0	0	0
0	0	0	0	0	0	0	0	0	0	0	0	0	0	0	0	0	0	0	0	0	0	0	0	0	0	0	0	0	0	0
0	0	0	0	0	0	0	0	0	0	0	0	0	0	0	0	0	0	0	0	0	0	0	0	0	0	0	0	0	0	0
0	0	0	0	0	0	0	0	0	0	0	0	0	0	0	0	0	0	0	0	0	0	0	0	0	0	0	0	0	0	0
0	0	0	0	0	0	0	0	0	0	0	0	0	0	0	0	0	0	0	0	0	0	0	0	0	0	0	0	0	0	0
0	0	0	0	0	0	0	0	0	0	0	0	0	0	0	0	0	0	0	0	0	0	0	0	0	0	0	0	0	0	0
0	0	0	0	0	0	0	0	0	0	0	0	0	0	0	0	0	0	0	0	0	0	0	0	0	0	0	0	0	0	0
0	0	0	0	0	0	0	0	0	0	0	0	0	0	0	0	0	0	0	0	0	0	0	0	0	0	0	0	0	0	0
0	0	0	0	0	0	0	0	0	0	0	0	0	0	0	0	0	0	0	0	0	0	0	0	0	0	0	0	0	0	0
0	0	0	0	0	0	0	0	0	0	0	0	0	0	0	0	0	0	0	0	0	0	0	0	0	0	0	0	0	0	0
0	0	0	0	0	0	0	0	0	0	0	0	0	0	0	0	0	0	0	0	0	0	0	0	0	0	0	0	0	0	0
0	0	0	0	0	0	0	0	0	0	0	0	0	0	0	0	0	0	0	0	0	0	0	0	0	0	0	0	0	0	0
0	0	0	0	0	0	0	0	0	0	0	0	0	0	0	0	0	0	0	0	0	0	0	0	0	0	0	0	0	0	0
0	0	0	0	0	0	0	0	0	0	0	0	0	0	0	0	0	0	0	0	0	0	0	0	0	0	0	0	0	0	0
0	0	0	0	0	0	0	0	0	0	0	0	0	0	0	0	0	0	0	0	0	0	0	0	0	0	0	0	0	0	0
0	0	0	0	0	0	0	0	0	0	0	0	0	0	0	0	0	0	0	0	0	0	0	0	0	0	0	0	0	0	0
0	0	0	0	0	0	0	0	0	0	0	0	0	0	0	0	0	0	0	0	0	0	0	0	0	0	0	0	0	0	0
0	0	0	0	0	0	0	0	0	0	0	0	0	0	0	0	0	0	0	0	0	0	0	0	0	0	0	0	0	0	0
0	0	0	0	0	0	0	0	0	0	0	0	0	0	0	0	0	0	0	0	0	0	0	0	0	0	0	0	0	0	0
0	0	0	0	0	0	0	0	0	0	0	0	0	0	0	0	0	0	0	0	0	0	0	0	0	0	0	0	0	0	0
0	0	0	0	0	0	0	0	0	0	0	0	0	0	0	0	0	0	0	0	0	0	0	0	0	0	0	0	0	0	0
0	0	0	0	0	0	0	0	0	0	0	0	0	0	0	0	0	0	0	0	0	0	0	0	0	0	0	0	0	0	0
0	0	0	0	0	0	0	0	0	0	0	0	0	0	0	0	0	0	0	0	0	0	0	0	0	0	0	0	0	0	0
0	0	0	0	0	0	0	0	0	0	0	0	0	0	0	0	0	0	0	0	0	0	0	0	0	0	0	0	0	0	0
0	0	0	0	0	0	0	0	0	0	0	0	0	0	0	0	0	0	0	0	0	0	0	0	0	0	0	0	0	0	0
0	0	0	0	0	0	0	0	0	0	0	0	0	0	0	0	0	0	0	0	0	0	0	0	0	0	0	0	0	0	0
0	0	0	0	0	0	0	0	0	0	0	0	0	0	0	0	0	0	0	0	0	0	0	0	0	0	0	0	0	0	0
0	0	0	0	0	0	0	0	0	0	0	0	0	0	0	0	0	0	0	0	0	0	0	0	0	0	0	0	0	0	0
0	0	0	0	0	0	0	0	0	0	0	0	0	0	0	0	0	0	0	0	0	0	0	0	0	0	0	0	0	0	0
0	0	0	0	0	0	0	0	0	0	0	0	0	0	0	0	0	0	0	0	0	0	0	0	0	0	0	0	0	0	0
0	0	0	0	0	0	0	0	0	0	0	0	0	0	0	0	0	0	0	0	0	0	0	0	0	0	0	0	0	0	0
0	0	0	0	0	0	0	0	0	0	0	0	0	0	0	0	0	0	0	0	0	0	0	0	0	0	0	0	0	0	0
0	0	0	0	0	0	0	0	0	0	0	0	0	0	0	0	0	0	0	0	0	0	0	0	0	0	0	0	0	0	0
0	0	0	0	0	0	0	0	0	0	0	0	0	0	0	0	0	0	0	0	0	0	0	0	0	0	0	0	0	0	0
0	0	0	0	0	0	0	0	0	0	0	0	0	0	0	0	0	0	0	0	0	0	0	0	0	0	0	0	0	0	0
0	0	0	0	0	0	0	0	0	0	0	0	0	0	0	0	0	0	0	0	0	0	0	0	0	0	0	0	0	0	0
0	0	0	0	0	0	0	0	0	0	0	0	0	0	0	0	0	0	0	0	0	0	0	0	0	0	0	0	0	0	0
0	0	0	0	0	0	0	0	0	0	0	0	0	0	0	0	0	0	0	0	0	0	0	0	0	0	0	0	0	0	0
0	0	0	0	0	0	0	0	0	0	0	0	0	0	0	0	0	0	0	0	0	0	0	0	0	0	0	0	0	0	0
0	0	0	0	0	0	0	0	0	0	0	0	0	0	0	0	0	0	0	0	0	0	0	0	0	0	0	0	0	0	0
0	0	0	0	0	0	0	0	0	0	0	0	0	0	0	0	0	0	0	0	0	0	0	0	0	0	0	0	0	0	0
0	0	0	0	0	0	0	0	0	0	0	0	0	0	0	0	0	0	0	0	0	0	0	0	0	0	0	0	0	0	0
0	0	0	0	0	0	0	0	0	0	0	0	0	0	0	0	0	0	0	0	0	0	0	0	0	0	0	0	0	0	0
0	0	0	0	0	0	0	0	0	0	0	0	0	0	0	0	0	0	0	0	0	0	0	0	0	0	0	0	0	0	0
0	0	0	0	0	0	0	0	0	0	0	0	0	0	0	0	0	0	0	0	0	0	0	0	0	0	0	0	0	0	0
0	0	0	0	0	0	0	0	0	0	0	0	0	0	0	0	0	0	0	0	0	0	0	0	0	0	0	0	0	0	0
0	0	0	0	0	0	0	0	0	0	0	0	0	0	0	0	0	0	0	0	0	0	0	0	0	0	0	0	0	0	0
0	0	0	0	0	0	0	0	0	0	0	0	0	0	0	0	0	0	0	0	0	0	0	0	0	0	0	0	0	0	0
0	0	0	0	0	0	0	0	0	0	0	0	0	0	0	0	0	0	0	0	0	0	0	0	0	0	0	0	0	0	0
0	0	0	0	0	0	0	0	0	0	0	0	0	0	0	0	0	0	0	0	0	0	0	0	0	0	0	0	0	0	0
0	0	0	0	0	0	0	0	0	0	0	0	0	0	0	0	0	0	0	0	0	0	0	0	0	0	0	0	0	0	0
0	0	0	0	0	0	0	0	0	0	0	0	0	0	0	0	0	0	0	0	0	0	0	0	0	0	0	0	0	0	0
0	0	0	0	0	0	0	0	0	0	0	0	0	0	0	0	0	0	0	0	0	0	0	0	0	0	0	0	0	0	0
0	0	0	0	0	0	0	0	0	0	0	0	0	0	0	0	0	0	0	0	0	0	0	0	0	0	0	0	0	0	0
0	0	0	0	0	0	0	0	0	0	0	0	0	0	0	0	0	0	0	0	0	0	0	0	0	0	0	0	0	0	0
0	0	0	0	0	0	0	0	0	0	0	0	0	0	0	0	0	0	0	0	0	0	0	0	0	0	0	0	0	0	0
0	0	0	0	0	0	0	0	0	0	0	0	0	0	0	0	0	0	0	0	0	0	0	0	0	0	0	0	0	0	0
0	0	0	0	0	0	0	0	0	0	0	0	0	0	0	0	0	0	0	0	0	0	0	0	0	0	0	0	0	0	0
0	0	0	0	0	0	0	0	0	0	0	0	0	0	0	0	0	0	0	0	0	0	0	0	0	0	0	0	0	0	0
0	0	0	0	0	0	0	0	0	0	0	0	0	0	0	0	0	0	0	0	0	0	0	0	0	0	0	0	0	0	0
0	0	0	0	0	0	0	0	0	0	0	0	0	0	0	0	0	0	0	0	0	0	0	0	0	0	0	0	0	0	0
0	0	0	0	0	0	0	0	0	0	0	0	0	0	0	0	0	0	0	0	0	0	0	0	0	0	0	0	0	0	0
0	0	0	0	0	0	0	0	0	0	0	0	0	0	0	0	0	0	0	0	0	0	0	0	0	0	0	0	0	0	0
0	0	0	0	0	0	0	0	0	0	0	0	0	0	0	0	0	0	0	0	0	0	0	0	0	0	0	0	0	0	0
0	0	0	0	0	0	0	0	0	0	0	0	0	0	0	0	0	0	0	0	0	0	0	0	0	0	0	0	0	0	0
0	0	0	0	0	0	0	0	0	0	0	0	0	0	0	0	0	0	0	0	0	0	0	0	0	0	0	0	0	0	0
0	0	0	0	0	0	0	0	0	0	0	0	0	0	0	0	0	0	0	0	0	0	0	0	0	0	0	0	0	0	0
0	0	0	0	0	0	0	0	0	0	0	0	0	0	0	0	0	0	0	0	0	0	0	0	0	0	0	0	0	0	0
0	0	0	0	0	0	0	0	0	0	0	0	0	0	0	0	0	0	0	0	0	0	0	0	0	0	0	0	0	0	0
0	0	0	0	0	0	0	0	0	0	0	0	0	0	0	0	0	0	0	0	0	0	0	0	0	0	0	0	0	0	0
0	0	0	0	0	0	0	0	0	0	0	0	0	0	0	0	0	0	0	0	0	0	0	0	0	0	0	0	0	0	0
0	0	0	0	0	0	0	0	0	0	0	0	0	0	0	0	0	0	0	0	0	0	0	0	0	0	0	0	0	0	0
0	0	0	0	0	0	0	0	0	0	0	0	0	0	0	0	0	0	0	0	0	0	0	0	0	0	0	0	0	0	0
0	0	0	0	0	0	0	0	0	0	0	0	0	0	0	0	0	0	0	0	0	0	0	0	0	0	0	0	0	0	0
0	0	0	0	0	0	0	0	0	0	0	0	0	0	0	0	0	0	0	0	0	0	0	0	0	0	0	0	0	0	0
0	0	0	0	0	0	0	0	0	0	0	0	0	0	0	0	0	0	0	0	0	0	0	0	0	0	0	0	0	0	0
0	0	0	0	0	0	0	0	0	0	0	0	0	0	0	0	0	0	0	0	0	0	0	0	0	0	0	0	0	0	0
0	0	0	0	0	0	0	0	0	0	0	0	0	0	0	0	0	0	0	0	0	0	0	0	0	0	0	0	0	0	0
0	0	0	0	0	0	0	0	0	0	0	0	0	0	0	0	0	0	0	0	0	0	0	0	0	0	0	0	0	0	0
0	0	0	0	0	0	0	0	0	0	0	0	0	0	0	0	0	0	0	0	0	0	0	0	0	0	0	0	0	0	0
0	0	0	0	0	0	0	0	0	0	0	0	0	0	0	0	0	0	0	0	0	0	0	0	0	0	0	0	0	0	0
0	0	0	0	0	0	0	0	0	0	0	0	0	0	0	0	0	0	0	0	0	0	0	0	0	0	0	0	0	0	0
0	0	0	0	0	0	0	0	0	0	0	0	0	0	0	0	0	0	0	0	0	0	0	0	0	0	0	0	0	0	0
0	0	0	0	0	0	0	0	0	0	0	0	0	0	0	0	0	0	0	0	0	0	0	0	0	0	0	0	0	0	0
0	0	0	0	0	0	0	0	0	0	0	0	0	0	0	0	0	0	0	0	0	0	0	0	0	0	0	0	0	0	0
0	0	0	0	0	0	0	0	0	0	0	0	0	0	0	0	0	0	0	0	0	0	0	0	0	0	0	0	0	0	0
0	0	0	0	0	0	0	0	0	0	0	0	0	0	0	0	0	0	0	0	0	0	0	0	0	0	0	0	0	0	0
0	0	0	0	0	0	0	0	0	0	0	0	0	0	0	0	0	0	0	0	0	0	0	0	0	0	0	0	0	0	0
0	0	0	0	0	0	0	0	0	0	0	0	0	0	0	0	0	0	0	0	0	0	0	0	0	0	0	0	0	0	0
0	0	0	0	0	0	0	0	0	0	0	0	0	0	0	0	0	0	0	0	0	0	0	0	0	0	0	0	0	0	0
0	0	0	0	0	0	0	0	0	0	0	0	0	0	0	0	0	0	0	0	0	0	0	0	0	0	0	0	0	0	0
0	0	0	0	0	0	0	0	0	0	0	0	0	0	0	0	0	0	0	0	0	0	0	0	0	0	0	0	0	0	0
0	0	0	0	0	0	0	0	0	0	0	0	0	0	0	0	0	0	0	0	0	0	0	0	0	0	0	0	0	0	0
0	0	0	0	0	0	0	0	0	0	0	0	0	0	0	0	0	0	0	0	0	0	0	0	0	0	0	0	0	0	0
0	0	0	0	0	0	0	0	0	0	0	0	0	0	0	0	0	0	0	0	0	0	0	0	0	0	0	0	0	0	0
0	0	0	0	0	0	0	0	0	0	0	0	0	0	0	0	0	0	0	0	0	0	0	0	0	0	0	0	0	0	0
0	0	0	0	0	0	0	0	0	0	0	0	0	0	0	0	0	0	0	0	0	0	0	0	0	0	0	0	0	0	0
0	0	0	0	0	0	0	0	0	0	0	0	0	0	0	0	0	0	0	0	0	0	0	0	0	0	0	0	0	0	0
0	0	0	0	0	0	0	0	0	0	0	0	0	0	0	0	0	0	0	0	0	0	0	0	0	0	0	0	0	0	0
0	0	0	0	0	0	0	0	0	0	0	0	0	0	0	0	0	0	0	0	0	0	0	0	0	0	0	0	0	0	0
0	0	0	0	0	0	0	0	0	0	0	0	0	0	0	0	0	0	0	0	0	0	0	0	0	0	0	0	0	0	0
0	0	0	0	0	0	0	0	0	0	0	0	0	0	0	0	0	0	0	0	0	0	0	0	0	0	0	0	0	0	0
0	0	0	0	0	0	0	0	0	0	0	0	0	0	0	0	0	0	0	0	0	0	0	0	0	0	0	0	0	0	0
0	0	0	0	0	0	0	0	0	0	0	0	0	0	0	0	0	0	0	0	0	0	0	0	0	0	0	0	0	0	0
0	0	0	0	0	0	0	0	0	0	0	0	0	0	0	0	0	0	0	0	0	0	0	0	0	0	0	0	0	0	0
0	0	0	0	0	0	0	0	0	0	0	0	0	0	0	0	0	0	0	0	0	0	0	0	0	0	0	0	0	0	0
0	0	0	0	0	0	0	0	0	0	0	0	0	0	0	0	0	0	0	0	0	0	0	0	0	0	0	0	0	0	0
0	0	0	0	0	0	0	0	0	0	0	0	0	0	0	0	0	0	0	0	0	0	0	0	0	0	0	0	0	0	0
0	0	0	0	0	0	0	0	0	0	0	0	0	0	0	0	0	0	0	0	0	0	0	0	0	0	0	0	0	0	0
0	0	0	0	0	0	0	0	0	0	0	0	0	0	0	0	0	0	0	0	0	0	0	0	0	0	0	0	0	0	0
0	0	0	0	0	0	0	0	0	0	0	0	0	0	0	0	0	0	0	0	0	0	0	0	0	0	0	0	0	0	0
0	0	0	0	0	0	0	0	0	0	0	0	0	0	0	0	0	0	0	0	0	0	0	0	0	0	0	0	0	0	0
0	0	0	0	0	0	0	0	0	0	0	0	0	0	0	0	0	0	0	0	0	0	0	0	0	0	0	0	0	0	0
0	0	0	0	0	0	0	0	0	0	0	0	0	0	0	0	0	0	0	0	0	0	0	0	0	0	0	0	0	0	0
0	0	0	0	0	0	0	0	0	0	0	0	0	0	0	0	0	0	0	0	0	0	0	0	0	0	0	0	0	0	0
0	0	0	0	0	0	0	0	0	0	0	0	0	0	0	0	0	0	0	0	0	0	0	0	0	0	0	0	0	0	0
0	0	0	0	0	0	0	0	0	0	0	0	0	0	0	0	0	0	0	0	0	0	0	0	0	0	0	0	0	0	0
0	0	0	0	0	0	0	0	0	0	0	0	0	0	0	0	0	0	0	0	0	0	0	0	0	0	0	0	0	0	0
0	0	0	0	0	0	0	0	0	0	0	0	0	0	0	0	0	0	0	0	0	0	0	0	0	0	0	0	0	0	0
0	0	0	0	0	0	0	0	0	0	0	0	0	0	0	0	0	0	0	0	0	0	0	0	0	0	0	0	0	0	0
0	0	0	0	0	0	0	0	0	0	0	0	0	0	0	0	0	0	0	0	0	0	0	0	0	0	0	0	0	0	0
0	0	0	0	0	0	0	0	0	0	0	0	0	0	0	0	0	0	0	0	0	0	0	0	0	0	0	0	0	0	0
0	0	0	0	0	0	0	0	0	0	0	0	0	0	0	0	0	0	0	0	0	0	0	0	0	0	0	0	0	0	0
0	0	0	0	0	0	0	0	0	0	0	0	0	0	0	0	0	0	0	0	0	0	0	0	0	0	0	0	0	0	0
0	0	0	0	0	0	0	0	0	0	0	0	0	0	0	0	0	0	0	0	0	0	0	0	0	0	0	0	0	0	0
0	0	0	0	0	0	0	0	0	0	0	0	0	0	0	0	0	0	0	0	0	0	0	0	0	0	0	0	0	0	0
0	0	0	0	0	0	0	0	0	0	0	0	0	0	0	0	0	0	0	0	0	0	0	0	0	0	0	0	0	0	0
0	0	0	0	0	0	0	0	0	0	0	0	0	0	0	0	0	0	0	0	0	0	0	0	0	0	0	0	0	0	0
0	0	0	0	0	0	0	0	0	0	0	0	0	0	0	0	0	0	0	0	0	0	0	0	0	0	0	0	0	0	0
0	0	0	0	0	0	0	0	0	0	0	0	0	0	0	0	0	0	0	0	0	0	0	0	0	0	0	0	0	0	0
0	0	0	0	0	0	0	0	0	0	0	0	0	0	0	0	0	0	0	0	0	0	0	0	0	0	0	0	0	0	0
0	0	0	0	0	0	0	0	0	0	0	0	0	0	0	0	0	0	0	0	0	0	0	0	0	0	0	0	0	0	0
0	0	0	0	0	0	0	0	0	0	0	0	0	0	0	0	0	0	0	0	0	0	0	0	0	0	0	0	0	0	0
0	0	0	0	0	0	0	0	0	0	0	0	0	0	0	0	0	0	0	0	0	0	0	0	0	0	0	0	0	0	0
0	0	0	0	0	0	0	0	0	0	0	0	0	0	0	0	0	0	0	0	0	0	0	0	0	0	0	0	0	0	0
0	0	0	0	0	0	0	0	0	0	0	0	0	0	0	0	0	0	0	0	0	0	0	0	0	0	0	0	0	0	0
0	0	0	0	0	0	0	0	0	0	0	0	0	0	0	0	0	0	0	0	0	0	0	0	0	0	0	0	0	0	0
0	0	0	0	0	0	0	0	0	0	0	0	0	0	0	0	0	0	0	0	0	0	0	0	0	0	0	0	0	0	0
0	0	0	0	0	0	0	0	0	0	0	0	0	0	0	0	0	0	0	0	0	0	0	0	0	0	0	0	0	0	0
0	0	0	0	0	0	0	0	0	0	0	0	0	0	0	0	0	0	0	0	0	0	0	0	0	0	0	0	0	0	0
0	0	0	0	0	0	0	0	0	0	0	0	0	0	0	0	0	0	0	0	0	0	0	0	0	0	0	0	0	0	0
0	0	0	0	0	0	0	0	0	0	0	0	0	0	0	0	0	0	0	0	0	0	0	0	0	0	0	0	0	0	0
0	0	0	0	0	0	0	0	0	0	0	0	0	0	0	0	0	0	0	0	0	0	0	0	0	0	0	0	0	0	0
0	0	0	0	0	0	0	0	0	0	0	0	0	0	0	0	0	0	0	0	0	0	0	0	0	0	0	0	0	0	0
0	0	0	0	0	0	0	0	0	0	0	0	0	0	0	0	0	0	0	0	0	0	0	0	0	0	0	0	0	0	0
0	0	0	0	0	0	0	0	0	0	0	0	0	0	0	0	0	0	0	0	0	0	0	0	0	0	0	0	0	0	0
0	0	0	0	0	0	0	0	0	0	0	0	0	0	0	0	0	0	0	0	0	0	0	0	0	0	0	0	0	0	0
0	0	0	0	0	0	0	0	0	0	0	0	0	0	0	0	0	0	0	0	0	0	0	0	0	0	0	0	0	0	0
0	0	0	0	0	0	0	0	0	0	0	0	0	0	0	0	0	0	0	0	0	0	0	0	0	0	0	0	0	0	0
0	0	0	0	0	0	0	0	0	0	0	0	0	0	0	0	0	0	0	0	0	0	0	0	0	0	0	0	0	0	0
0	0	0	0	0	0	0	0	0	0	0	0	0	0	0	0	0	0	0	0	0	0	0	0	0	0	0	0	0	0	0
0	0	0	0	0	0	0	0	0	0	0	0	0	0	0	0	0	0	0	0	0	0	0	0	0	0	0	0	0	0	0
0	0	0	0	0	0	0	0	0	0	0	0	0	0	0	0	0	0	0	0	0	0	0	0	0	0	0	0	0	0	0
0	0	0	0	0	0	0	0	0	0	0	0	0	0	0	0	0	0	0	0	0	0	0	0	0	0	0	0	0	0	0
0	0	0	0	0	0	0	0	0	0	0	0	0	0	0	0	0	0	0	0	0	0	0	0	0	0	0	0	0	0	0
0	0	0	0	0	0	0	0	0	0	0	0	0	0	0	0	0	0	0	0	0	0	0	0	0	0	0	0	0	0	0
0	0	0	0	0	0	0	0	0	0	0	0	0	0	0	0	0	0	0	0	0	0	0	0	0	0	0	0	0	0	0
0	0	0	0	0	0	0	0	0	0	0	0	0	0	0	0	0	0	0	0	0	0	0	0	0	0	0	0	0	0	0
0	0	0	0	0	0	0	0	0	0	0	0	0	0	0	0	0	0	0	0	0	0	0	0	0	0	0	0	0	0	0
0	0	0	0	0	0	0	0	0	0	0	0	0	0	0	0	0	0	0	0	0	0	0	0	0	0	0	0	0	0	0
0	0	0	0	0	0	0	0	0	0	0	0	0	0	0	0	0	0	0	0	0	0	0	0	0	0	0	0	0	0	0
0	0	0	0	0	0	0	0	0	0	0	0	0	0	0	0	0	0	0	0	0	0	0	0	0	0	0	0	0	0	0
0	0	0	0	0	0	0	0	0	0	0	0	0	0	0	0	0	0	0	0	0	0	0	0	0	0	0	0	0	0	0
0	0	0	0	0	0	0	0	0	0	0	0	0	0	0	0	0	0	0	0	0	0	0	0	0	0	0	0	0	0	0
0	0	0	0	0	0	0	0	0	0	0	0	0	0	0	0	0	0	0	0	0	0	0	0	0	0	0	0	0	0	0
0	0	0	0	0	0	0	0	0	0	0	0	0	0	0	0	0	0	0	0	0	0	0	0	0	0	0	0	0	0	0
0	0	0	0	0	0	0	0	0	0	0	0	0	0	0	0	0	0	0	0	0	0	0	0	0	0	0	0	0	0	0
0	0	0	0	0	0	0	0	0	0	0	0	0	0	0	0	0	0	0	0	0	0	0	0	0	0	0	0	0	0	0
0	0	0	0	0	0	0	0	0	0	0	0	0	0	0	0	0	0	0	0	0	0	0	0	0	0	0	0	0	0	0
0	0	0	0	0	0	0	0	0	0	0	0	0	0	0	0	0	0	0	0	0	0	0	0	0	0	0	0	0	0	0
0	0	0	0	0	0	0	0	0	0	0	0	0	0	0	0	0	0	0	0	0	0	0	0	0	0	0	0	0	0	0
0	0	0	0	0	0	0	0	0	0	0	0	0	0	0	0	0	0	0	0	0	0	0	0	0	0	0	0	0	0	0
0	0	0	0	0	0	0	0	0	0	0	0	0	0	0	0	0	0	0	0	0	0	0	0	0	0	0	0	0	0	0
0	0	0	0	0	0	0	0	0	0	0	0	0	0	0	0	0	0	0	0	0	0	0	0	0	0	0	0	0	0	0
0	0	0	0	0	0	0	0	0	0	0	0	0	0	0	0	0	0	0	0	0	0	0	0	0	0	0	0	0	0	0
0	0	0	0	0	0	0	0	0	0	0	0	0	0	0	0	0	0	0	0	0	0	0	0	0	0	0	0	0	0	0
0	0	0	0	0	0	0	0	0	0	0	0	0	0	0	0	0	0	0	0	0	0	0	0	0	0	0	0	0	0	0
0	0	0	0	0	0	0	0	0	0	0	0	0	0	0	0	0	0	0	0	0	0	0	0	0	0	0	0	0	0	0
0	0	0	0	0	0	0	0	0	0	0	0	0	0	0	0	0	0	0	0	0	0	0	0	0	0	0	0	0	0	0
0	0	0	0	0	0	0	0	0	0	0	0	0	0	0	0	0	0	0	0	0	0	0	0	0	0	0	0	0	0	0
0	0	0	0	0	0	0	0	0	0	0	0	0	0	0	0	0	0	0	0	0	0	0	0	0	0	0	0	0	0	0
0	0	0	0	0	0	0	0	0	0	0	0	0	0	0	0	0	0	0	0	0	0	0	0	0	0	0	0	0	0	0
0	0	0	0	0	0	0	0	0	0	0	0	0	0	0	0	0	0	0	0	0	0	0	0	0	0	0	0	0	0	0
0	0	0	0	0	0	0	0	0	0	0	0	0	0	0	0	0	0	0	0	0	0	0	0	0	0	0	0	0	0	0
0	0	0	0	0	0	0	0	0	0	0	0	0	0	0	0	0	0	0	0	0	0	0	0	0	0	0	0	0	0	0
0	0	0	0	0	0	0	0	0	0	0	0	0	0	0	0	0	0	0	0	0	0	0	0	0	0	0	0	0	0	0
0	0	0	0	0	0	0	0	0	0	0	0	0	0	0	0	0	0	0	0	0	0	0	0	0	0	0	0	0	0	0
0	0	0	0	0	0	0	0	0	0	0	0	0	0	0	0	0	0	0	0	0	0	0	0	0	0	0	0	0	0	0
0	0	0	0	0	0	0	0	0	0	0	0	0	0	0	0	0	0	0	0	0	0	0	0	0	0	0	0	0	0	0
0	0	0	0	0	0	0	0	0	0	0	0	0	0	0	0	0	0	0	0	0	0	0	0	0	0	0	0	0	0	0
0	0	0	0	0	0	0	0	0	0	0	0	0	0	0	0	0	0	0	0	0	0	0	0	0	0	0	0	0	0	0
0	0	0	0	0	0	0	0	0	0	0	0	0	0	0	0	0	0	0	0	0	0	0	0	0	0	0	0	0	0	0
0	0	0	0	0	0	0	0	0	0	0	0	0	0	0	0	0	0	0	0	0	0	0	0	0	0	0	0	0	0	0
0	0	0	0	0	0	0	0	0	0	0	0	0	0	0	0	0	0	0	0	0	0	0	0	0	0	0	0	0	0	0
0	0	0	0	0	0	0	0	0	0	0	0	0	0	0	0	0	0	0	0	0	0	0	0	0	0	0	0	0	0	0
0	0	0	0	0	0	0	0	0	0	0	0	0	0	0	0	0	0	0	0	0	0	0	0	0	0	0	0	0	0	0
0	0	0	0	0	0	0	0	0	0	0	0	0	0	0	0	0	0	0	0	0	0	0	0	0	0	0	0	0	0	0
0	0	0	0	0	0	0	0	0	0	0	0	0	0	0	0	0	0	0	0	0	0	0	0	0	0	0	0	0	0	0
0	0	0	0	0	0	0	0	0	0	0	0	0	0	0	0	0	0	0	0	0	0	0	0	0	0	0	0	0	0	0
0	0	0	0	0	0	0	0	0	0	0	0	0	0	0	0	0	0	0	0	0	0	0	0	0	0	0	0	0	0	0
0	0	0	0	0	0	0	0	0	0	0	0	0	0	0	0	0	0	0	0	0	0	0	0	0	0	0	0	0	0	0
0	0	0	0	0	0	0	0	0	0	0	0	0	0	0	0	0	0	0	0	0	0	0	0	0	0	0	0	0	0	0
0	0	0	0	0	0	0	0	0	0	0	0	0	0	0	0	0	0	0	0	0	0	0	0	0	0	0	0	0	0	0
0	0	0	0	0	0	0	0	0	0	0	0	0	0	0	0	0	0	0	0	0	0	0	0	0	0	0	0	0	0	0
0	0	0	0	0	0	0	0	0	0	0	0	0	0	0	0	0	0	0	0	0	0	0	0	0	0	0	0	0	0	0
0	0	0	0	0	0	0	0	0	0	0	0	0	0	0	0	0	0	0	0	0	0	0	0	0	0	0	0	0	0	0
0	0	0	0	0	0	0	0	0	0	0	0	0	0	0	0	0	0	0	0	0	0	0	0	0	0	0	0	0	0	0
0	0	0	0	0	0	0	0	0	0	0	0	0	0	0	0	0	0	0	0	0	0	0	0	0	0	0	0	0	0	0
0	0	0	0	0	0	0	0	0	0	0	0	0	0	0	0	0	0	0	0	0	0	0	0	0	0	0	0	0	0	0
0	0	0	0	0	0	0	0	0	0	0	0	0	0	0	0	0	0	0	0	0	0	0	0	0	0	0	0	0	0	0
0	0	0	0	0	0	0	0	0	0	0	0	0	0	0	0	0	0	0	0	0	0	0	0	0	0	0	0	0	0	0
0	0	0	0	0	0	0	0	0	0	0	0	0	0	0	0	0	0	0	0	0	0	0	0	0	0	0	0	0	0	0
0	0	0	0	0	0	0	0	0	0	0	0	0	0	0	0	0	0	0	0	0	0	0	0	0	0	0	0	0	0	0
0	0	0	0	0	0	0	0	0	0	0	0	0	0	0	0	0	0	0	0	0	0	0	0	0	0	0	0	0	0	0
0	0	0	0	0	0	0	0	0	0	0	0	0	0	0	0	0	0	0	0	0	0	0	0	0	0	0	0	0	0	0
0	0	0	0	0	0	0	0	0	0	0	0	0	0	0	0	0	0	0	0	0	0	0	0	0	0	0	0	0	0	0
0	0	0	0	0	0	0	0	0	0	0	0	0	0	0	0	0	0	0	0	0	0	0	0	0	0	0	0	0	0	0
0	0	0	0	0	0	0	0	0	0	0	0	0	0	0	0	0	0	0	0	0	0	0	0	0	0	0	0	0	0	0
0	0	0	0	0	0	0	0	0	0	0	0	0	0	0	0	0	0	0	0	0	0	0	0	0	0	0	0	0	0	0
0	0	0	0	0	0	0	0	0	0	0	0	0	0	0	0	0	0	0	0	0	0	0	0	0	0	0	0	0	0	0
0	0	0	0	0	0	0	0	0	0	0	0	0	0	0	0	0	0	0	0	0	0	0	0	0	0	0	0	0	0	0
0	0	0	0	0	0	0	0	0	0	0	0	0	0	0	0	0	0	0	0	0	0	0	0	0	0	0	0	0	0	0
0	0	0	0	0	0	0	0	0	0	0	0	0	0	0	0	0	0	0	0	0	0	0	0	0	0	0	0	0	0	0
0	0	0	0	0	0	0	0	0	0	0	0	0	0	0	0	0	0	0	0	0	0	0	0	0	0	0	0	0	0	0
0	0	0	0	0	0	0	0	0	0	0	0	0	0	0	0	0	0	0	0	0	0	0	0	0	0	0	0	0	0	0
0	0	0	0	0	0	0	0	0	0	0	0	0	0	0	0	0	0	0	0	0	0	0	0	0	0	0	0	0	0	0
0	0	0	0	0	0	0	0	0	0	0	0	0	0	0	0	0	0	0	0	0	0	0	0	0	0	0	0	0	0	0
0	0	0	0	0	0	0	0	0	0	0	0	0	0	0	0	0	0	0	0	0	0	0	0	0	0	0	0	0	0	0
0	0	0	0	0	0	0	0	0	0	0	0	0	0	0	0	0	0	0	0	0	0	0	0	0	0	0	0	0	0	0
0	0	0	0	0	0	0	0	0	0	0	0	0	0	0	0	0	0	0	0	0	0	0	0	0	0	0	0	0	0	0
0	0	0	0	0	0	0	0	0	0	0	0	0	0	0	0	0	0	0	0	0	0	0	0	0	0	0	0	0	0	0
0	0	0	0	0	0	0	0	0	0	0	0	0	0	0	0	0	0	0	0	0	0	0	0	0	0	0	0	0	0	0
0	0	0	0	0	0	0	0	0	0	0	0	0	0	0	0	0	0	0	0	0	0	0	0	0	0	0	0	0	0	0
0	0	0	0	0	0	0	0	0	0	0	0	0	0	0	0	0	0	0	0	0	0	0	0	0	0	0	0	0	0	0
0	0	0	0	0	0	0	0	0	0	0	0	0	0	0	0	0	0	0	0	0	0	0	0	0	0	0	0	0	0	0
0	0	0	0	0	0	0	0	0	0	0	0	0	0	0	0	0	0	0	0	0	0	0	0	0	0	0	0	0	0	0
0	0	0	0	0	0	0	0	0	0	0	0	0	0	0	0	0	0	0	0	0	0	0	0	0	0	0	0	0	0	0
0	0	0	0	0	0	0	0	0	0	0	0	0	0	0	0	0	0	0	0	0	0	0	0	0	0	0	0	0	0	0
0	0	0	0	0	0	0	0	0	0	0	0	0	0	0	0	0	0	0	0	0	0	0	0	0	0	0	0	0	0	0
0	0	0	0	0	0	0	0	0	0	0	0	0	0	0	0	0	0	0	0	0	0	0	0	0	0	0	0	0	0	0
0	0	0	0	0	0	0	0	0	0	0	0	0	0	0	0	0	0	0	0	0	0	0	0	0	0	0	0	0	0	0
0	0	0	0	0	0	0	0	0	0	0	0	0	0	0	0	0	0	0	0	0	0	0	0	0	0	0	0	0	0	0
0	0	0	0	0	0	0	0	0	0	0	0	0	0	0	0	0	0	0	0	0	0	0	0	0	0	0	0	0	0	0
0	0	0	0	0	0	0	0	0	0	0	0	0	0	0	0	0	0	0	0	0	0	0	0	0	0	0	0	0	0	0
0	0	0	0	0	0	0	0	0	0	0	0	0	0	0	0	0	0	0	0	0	0	0	0	0	0	0	0	0	0	0
0	0	0	0	0	0	0	0	0	0	0	0	0	0	0	0	0	0	0	0	0	0	0	0	0	0	0	0	0	0	0
0	0	0	0	0	0	0	0	0	0	0	0	0	0	0	0	0	0	0	0	0	0	0	0	0	0	0	0	0	0	0
0	0	0	0	0	0	0	0	0	0	0	0	0	0	0	0	0	0	0	0	0	0	0	0	0	0	0	0	0	0	0
0	0	0	0	0	0	0	0	0	0	0	0	0	0	0	0	0	0	0	0	0	0	0	0	0	0	0	0	0	0	0
0	0	0	0	0	0	0	0	0	0	0	0	0	0	0	0	0	0	0	0	0	0	0	0	0	0	0	0	0	0	0
0	0	0	0	0	0	0	0	0	0	0	0	0	0	0	0	0	0	0	0	0	0	0	0	0	0	0	0	0	0	0
0	0	0	0	0	0	0	0	0	0	0	0	0	0	0	0	0	0	0	0	0	0	0	0	0	0	0	0	0	0	0
0	0	0	0	0	0	0	0	0	0	0	0	0	0	0	0	0	0	0	0	0	0	0	0	0	0	0	0	0	0	0
0	0	0	0	0	0	0	0	0	0	0	0	0	0	0	0	0	0	0	0	0	0	0	0	0	0	0	0	0	0	0
0	0	0	0	0	0	0	0	0	0	0	0	0	0	0	0	0	0	0	0	0	0	0	0	0	0	0	0	0	0	0
0	0	0	0	0	0	0	0	0	0	0	0	0	0	0	0	0	0	0	0	0	0	0	0	0	0	0	0	0	0	0
0	0	0	0	0	0	0	0	0	0	0	0	0	0	0	0	0	0	0	0	0	0	0	0	0	0	0	0	0	0	0
0	0	0	0	0	0	0	0	0	0	0	0	0	0	0	0	0	0	0	0	0	0	0	0	0	0	0	0	0	0	0
0	0	0	0	0	0	0	0	0	0	0	0	0	0	0	0	0	0	0	0	0	0	0	0	0	0	0	0	0	0	0
0	0	0	0	0	0	0	0	0	0	0	0	0	0	0	0	0	0	0	0	0	0	0	0	0	0	0	0	0	0	0
0	0	0	0	0	0	0	0	0	0	0	0	0	0	0	0	0	0	0	0	0	0	0	0	0	0	0	0	0	0	0
0	0	0	0	0	0	0	0	0	0	0	0	0	0	0	0	0	0	0	0	0	0	0	0	0	0	0	0	0	0	0
0	0	0	0	0	0	0	0	0	0	0	0	0	0	0	0	0	0	0	0	0	0	0	0	0	0	0	0	0	0	0
0	0	0	0	0	0	0	0	0	0	0	0	0	0	0	0	0	0	0	0	0	0	0	0	0	0	0	0	0	0	0
0	0	0	0	0	0	0	0	0	0	0	0	0	0	0	0	0	0	0	0	0	0	0	0	0	0	0	0	0	0	0
0	0	0	0	0	0	0	0	0	0	0	0	0	0	0	0	0	0	0	0	0	0	0	0	0	0	0	0	0	0	0
0	0	0	0	0	0	0	0	0	0	0	0	0	0	0	0	0	0	0	0	0	0	0	0	0	0	0	0	0	0	0
0	0	0	0	0	0	0	0	0	0	0	0	0	0	0	0	0	0	0	0	0	0	0	0	0	0	0	0	0	0	0
0	0	0	0	0	0	0	0	0	0	0	0	0	0	0	0	0	0	0	0	0	0	0	0	0	0	0	0	0	0	0
0	0	0	0	0	0	0	0	0	0	0	0	0	0	0	0	0	0	0	0	0	0	0	0	0	0	0	0	0	0	0
0	0	0	0	0	0	0	0	0	0	0	0	0	0	0	0	0	0	0	0	0	0	0	0	0	0	0	0	0	0	0
0	0	0	0	0	0	0	0	0	0	0	0	0	0	0	0	0	0	0	0	0	0	0	0	0	0	0	0	0	0	0
0	0	0	0	0	0	0	0	0	0	0	0	0	0	0	0	0	0	0	0	0	0	0	0	0	0	0	0	0	0	0
0	0	0	0	0	0	0	0	0	0	0	0	0	0	0	0	0	0	0	0	0	0	0	0	0	0	0	0	0	0	0
0	0	0	0	0	0	0	0	0	0	0	0	0	0	0	0	0	0	0	0	0	0	0	0	0	0	0	0	0	0	0
0	0	0	0	0	0	0	0	0	0	0	0	0	0	0	0	0	0	0	0	0	0	0	0	0	0	0	0	0	0	0
0	0	0	0	0	0	0	0	0	0	0	0	0	0	0	0	0	0	0	0	0	0	0	0	0	0	0	0	0	0	0
0	0	0	0	0	0	0	0	0	0	0	0	0	0	0	0	0	0	0	0	0	0	0	0	0	0	0	0	0	0	0
0	0	0	0	0	0	0	0	0	0	0	0	0	0	0	0	0	0	0	0	0	0	0	0	0	0	0	0	0	0	0
0	0	0	0	0	0	0	0	0	0	0	0	0	0	0	0	0	0	0	0	0	0	0	0	0	0	0	0	0	0	0
0	0	0	0	0	0	0	0	0	0	0	0	0	0	0	0	0	0	0	0	0	0	0	0	0	0	0	0	0	0	0
0	0	0	0	0	0	0	0	0	0	0	0	0	0	0	0	0	0	0	0	0	0	0	0	0	0	0	0	0	0	0
0	0	0	0	0	0	0	0	0	0	0	0	0	0	0	0	0	0	0	0	0	0	0	0	0	0	0	0	0	0	0
0	0	0	0	0	0	0	0	0	0	0	0	0	0	0	0	0	0	0	0	0	0	0	0	0	0	0	0	0	0	0
0	0	0	0	0	0	0	0	0	0	0	0	0	0	0	0	0	0	0	0	0	0	0	0	0	0	0	0	0	0	0
0	0	0	0	0	0	0	0	0	0	0	0	0	0	0	0	0	0	0	0	0	0	0	0	0	0	0	0	0	0	0
0	0	0	0	0	0	0	0	0	0	0	0	0	0	0	0	0	0	0	0	0	0	0	0	0	0	0	0	0	0	0
0	0	0	0	0	0	0	0	0	0	0	0	0	0	0	0	0	0	0	0	0	0	0	0	0	0	0	0	0	0	0
0	0	0	0	0	0	0	0	0	0	0	0	0	0	0	0	0	0	0	0	0	0	0	0	0	0	0	0	0	0	0
0	0	0	0	0	0	0	0	0	0	0	0	0	0	0	0	0	0	0	0	0	0	0	0	0	0	0	0	0	0	0
0	0	0	0	0	0	0	0	0	0	0	0	0	0	0	0	0	0	0	0	0	0	0	0	0	0	0	0	0	0	0
0	0	0	0	0	0	0	0	0	0	0	0	0	0	0	0	0	0	0	0	0	0	0	0	0	0	0	0	0	0	0
0	0	0	0	0	0	0	0	0	0	0	0	0	0	0	0	0	0	0	0	0	0	0	0	0	0	0	0	0	0	0
0	0	0	0	0	0	0	0	0	0	0	0	0	0	0	0	0	0	0	0	0	0	0	0	0	0	0	0	0	0	0
0	0	0	0	0	0	0	0	0	0	0	0	0	0	0	0	0	0	0	0	0	0	0	0	0	0	0	0	0	0	0
0	0	0	0	0	0	0	0	0	0	0	0	0	0	0	0	0	0	0	0	0	0	0	0	0	0	0	0	0	0	0
0	0	0	0	0	0	0	0	0	0	0	0	0	0	0	0	0	0	0	0	0	0	0	0	0	0	0	0	0	0	0
0	0	0	0	0	0	0	0	0	0	0	0	0	0	0	0	0	0	0	0	0	0	0	0	0	0	0	0	0	0	0
0	0	0	0	0	0	0	0	0	0	0	0	0	0	0	0	0	0	0	0	0	0	0	0	0	0	0	0	0	0	0
0	0	0	0	0	0	0	0	0	0	0	0	0	0	0	0	0	0	0	0	0	0	0	0	0	0	0	0	0	0	0
0	0	0	0	0	0	0	0	0	0	0	0	0	0	0	0	0	0	0	0	0	0	0	0	0	0	0	0	0	0	0
0	0	0	0	0	0	0	0	0	0	0	0	0	0	0	0	0	0	0	0	0	0	0	0	0	0	0	0	0	0	0
0	0	0	0	0	0	0	0	0	0	0	0	0	0	0	0	0	0	0	0	0	0	0	0	0	0	0	0	0	0	0
0	0	0	0	0	0	0	0	0	0	0	0	0	0	0	0	0	0	0	0	0	0	0	0	0	0	0	0	0	0	0
0	0	0	0	0	0	0	0	0	0	0	0	0	0	0	0	0	0	0	0	0	0	0	0	0	0	0	0	0	0	0
0	0	0	0	0	0	0	0	0	0	0	0	0	0	0	0	0	0	0	0	0	0	0	0	0	0	0	0	0	0	0
0	0	0	0	0	0	0	0	0	0	0	0	0	0	0	0	0	0	0	0	0	0	0	0	0	0	0	0	0	0	0
0	0	0	0	0	0	0	0	0	0	0	0	0	0	0	0	0	0	0	0	0	0	0	0	0	0	0	0	0	0	0
0	0	0	0	0	0	0	0	0	0	0	0	0	0	0	0	0	0	0	0	0	0	0	0	0	0	0	0	0	0	0
0	0	0	0	0	0	0	0	0	0	0	0	0	0	0	0	0	0	0	0	0	0	0	0	0	0	0	0	0	0	0
0	0	0	0	0	0	0	0	0	0	0	0	0	0	0	0	0	0	0	0	0	0	0	0	0	0	0	0	0	0	0
0	0	0	0	0	0	0	0	0	0	0	0	0	0	0	0	0	0	0	0	0	0	0	0	0	0	0	0	0	0	0
0	0	0	0	0	0	0	0	0	0	0	0	0	0	0	0	0	0	0	0	0	0	0	0	0	0	0	0	0	0	0
0	0	0	0	0	0	0	0	0	0	0	0	0	0	0	0	0	0	0	0	0	0	0	0	0	0	0	0	0	0	0
0	0	0	0	0	0	0	0	0	0	0	0	0	0	0	0	0	0	0	0	0	0	0	0	0	0	0	0	0	0	0
0	0	0	0	0	0	0	0	0	0	0	0	0	0	0	0	0	0	0	0	0	0	0	0	0	0	0	0	0	0	0
0	0	0	0	0	0	0	0	0	0	0	0	0	0	0	0	0	0	0	0	0	0	0	0	0	0	0	0	0	0	0
0	0	0	0	0	0	0	0	0	0	0	0	0	0	0	0	0	0	0	0	0	0	0	0	0	0	0	0	0	0	0
0	0	0	0	0	0	0	0	0	0	0	0	0	0	0	0	0	0	0	0	0	0	0	0	0	0	0	0	0	0	0
0	0	0	0	0	0	0	0	0	0	0	0	0	0	0	0	0	0	0	0	0	0	0	0	0	0	0	0	0	0	0
0	0	0	0	0	0	0	0	0	0	0	0	0	0	0	0	0	0	0	0	0	0	0	0	0	0	0	0	0	0	0
0	0	0	0	0	0	0	0	0	0	0	0	0	0	0	0	0	0	0	0	0	0	0	0	0	0	0	0	0	0	0
0	0	0	0	0	0	0	0	0	0	0	0	0	0	0	0	0	0	0	0	0	0	0	0	0	0	0	0	0	0	0
0	0	0	0	0	0	0	0	0	0	0	0	0	0	0	0	0	0	0	0	0	0	0	0	0	0	0	0	0	0	0
0	0	0	0	0	0	0	0	0	0	0	0	0	0	0	0	0	0	0	0	0	0	0	0	0	0	0	0	0	0	0
0	0	0	0	0	0	0	0	0	0	0	0	0	0	0	0	0	0	0	0	0	0	0	0	0	0	0	0	0	0	0
0	0	0	0	0	0	0	0	0	0	0	0	0	0	0	0	0	0	0	0	0	0	0	0	0	0	0	0	0	0	0
0	0	0	0	0	0	0	0	0	0	0	0	0	0	0	0	0	0	0	0	0	0	0	0	0	0	0	0	0	0	0
0	0	0	0	0	0	0	0	0	0	0	0	0	0	0	0	0	0	0	0	0	0	0	0	0	0	0	0	0	0	0
0	0	0	0	0	0	0	0	0	0	0	0	0	0	0	0	0	0	0	0	0	0	0	0	0	0	0	0	0	0	0
0	0	0	0	0	0	0	0	0	0	0	0	0	0	0	0	0	0	0	0	0	0	0	0	0	0	0	0	0	0	0
0	0	0	0	0	0	0	0	0	0	0	0	0	0	0	0	0	0	0	0	0	0	0	0	0	0	0	0	0	0	0
0	0	0	0	0	0	0	0	0	0	0	0	0	0	0	0	0	0	0	0	0	0	0	0	0	0	0	0	0	0	0
0	0	0	0	0	0	0	0	0	0	0	0	0	0	0	0	0	0	0	0	0	0	0	0	0	0	0	0	0	0	0
0	0	0	0	0	0	0	0	0	0	0	0	0	0	0	0	0	0	0	0	0	0	0	0	0	0	0	0	0	0	0
0	0	0	0	0	0	0	0	0	0	0	0	0	0	0	0	0	0	0	0	0	0	0	0	0	0	0	0	0	0	0
0	0	0	0	0	0	0	0	0	0	0	0	0	0	0	0	0	0	0	0	0	0	0	0	0	0	0	0	0	0	0
0	0	0	0	0	0	0	0	0	0	0	0	0	0	0	0	0	0	0	0	0	0	0	0	0	0	0	0	0	0	0
0	0	0	0	0	0	0	0	0	0	0	0	0	0	0	0	0	0	0	0	0	0	0	0	0	0	0	0	0	0	0
0	0	0	0	0	0	0	0	0	0	0	0	0	0	0	0	0	0	0	0	0	0	0	0	0	0	0	0	0	0	0
0	0	0	0	0	0	0	0	0	0	0	0	0	0	0	0	0	0	0	0	0	0	0	0	0	0	0	0	0	0	0
0	0	0	0	0	0	0	0	0	0	0	0	0	0	0	0	0	0	0	0	0	0	0	0	0	0	0	0	0	0	0
0	0	0	0	0	0	0	0	0	0	0	0	0	0	0	0	0	0	0	0	0	0	0	0	0	0	0	0	0	0	0
0	0	0	0	0	0	0	0	0	0	0	0	0	0	0	0	0	0	0	0	0	0	0	0	0	0	0	0	0	0	0
0	0	0	0	0	0	0	0	0	0	0	0	0	0	0	0	0	0	0	0	0	0	0	0	0	0	0	0	0	0	0
0	0	0	0	0	0	0	0	0	0	0	0	0	0	0	0	0	0	0	0	0	0	0	0	0	0	0	0	0	0	0
0	0	0	0	0	0	0	0	0	0	0	0	0	0	0	0	0	0	0	0	0	0	0	0	0	0	0	0	0	0	0
0	0	0	0	0	0	0	0	0	0	0	0	0	0	0	0	0	0	0	0	0	0	0	0	0	0	0	0	0	0	0
0	0	0	0	0	0	0	0	0	0	0	0	0	0	0	0	0	0	0	0	0	0	0	0	0	0	0	0	0	0	0
0	0	0	0	0	0	0	0	0	0	0	0	0	0	0	0	0	0	0	0	0	0	0	0	0	0	0	0	0	0	0
0	0	0	0	0	0	0	0	0	0	0	0	0	0	0	0	0	0	0	0	0	0	0	0	0	0	0	0	0	0	0
0	0	0	0	0	0	0	0	0	0	0	0	0	0	0	0	0	0	0	0	0	0	0	0	0	0	0	0	0	0	0
0	0	0	0	0	0	0	0	0	0	0	0	0	0	0	0	0	0	0	0	0	0	0	0	0	0	0	0	0	0	0
0	0	0	0	0	0	0	0	0	0	0	0	0	0	0	0	0	0	0	0	0	0	0	0	0	0	0	0	0	0	0
0	0	0	0	0	0	0	0	0	0	0	0	0	0	0	0	0	0	0	0	0	0	0	0	0	0	0	0	0	0	0
0	0	0	0	0	0	0	0	0	0	0	0	0	0	0	0	0	0	0	0	0	0	0	0	0	0	0	0	0	0	0
0	0	0	0	0	0	0	0	0	0	0	0	0	0	0	0	0	0	0	0	0	0	0	0	0	0	0	0	0	0	0
0	0	0	0	0	0	0	0	0	0	0	0	0	0	0	0	0	0	0	0	0	0	0	0	0	0	0	0	0	0	0
0	0	0	0	0	0	0	0	0	0	0	0	0	0	0	0	0	0	0	0	0	0	0	0	0	0	0	0	0	0	0
0	0	0	0	0	0	0	0	0	0	0	0	0	0	0	0	0	0	0	0	0	0	0	0	0	0	0	0	0	0	0
0	0	0	0	0	0	0	0	0	0	0	0	0	0	0	0	0	0	0	0	0	0	0	0	0	0	0	0	0	0	0
0	0	0	0	0	0	0	0	0	0	0	0	0	0	0	0	0	0	0	0	0	0	0	0	0	0	0	0	0	0	0
0	0	0	0	0	0	0	0	0	0	0	0	0	0	0	0	0	0	0	0	0	0	0	0	0	0	0	0	0	0	0
0	0	0	0	0	0	0	0	0	0	0	0	0	0	0	0	0	0	0	0	0	0	0	0	0	0	0	0	0	0	0
0	0	0	0	0	0	0	0	0	0	0	0	0	0	0	0	0	0	0	0	0	0	0	0	0	0	0	0	0	0	0
0	0	0	0	0	0	0	0	0	0	0	0	0	0	0	0	0	0	0	0	0	0	0	0	0	0	0	0	0	0	0
0	0	0	0	0	0	0	0	0	0	0	0	0	0	0	0	0	0	0	0	0	0	0	0	0	0	0	0	0	0	0
0	0	0	0	0	0	0	0	0	0	0	0	0	0	0	0	0	0	0	0	0	0	0	0	0	0	0	0	0	0	0
0	0	0	0	0	0	0	0	0	0	0	0	0	0	0	0	0	0	0	0	0	0	0	0	0	0	0	0	0	0	0
0	0	0	0	0	0	0	0	0	0	0	0	0	0	0	0	0	0	0	0	0	0	0	0	0	0	0	0	0	0	0
0	0	0	0	0	0	0	0	0	0	0	0	0	0	0	0	0	0	0	0	0	0	0	0	0	0	0	0	0	0	0
0	0	0	0	0	0	0	0	0	0	0	0	0	0	0	0	0	0	0	0	0	0	0	0	0	0	0	0	0	0	0
0	0	0	0	0	0	0	0	0	0	0	0	0	0	0	0	0	0	0	0	0	0	0	0	0	0	0	0	0	0	0
0	0	0	0	0	0	0	0	0	0	0	0	0	0	0	0	0	0	0	0	0	0	0	0	0	0	0	0	0	0	0
0	0	0	0	0	0	0	0	0	0	0	0	0	0	0	0	0	0	0	0	0	0	0	0	0	0	0	0	0	0	0
0	0	0	0	0	0	0	0	0	0	0	0	0	0	0	0	0	0	0	0	0	0	0	0	0	0	0	0	0	0	0
0	0	0	0	0	0	0	0	0	0	0	0	0	0	0	0	0	0	0	0	0	0	0	0	0	0	0	0	0	0	0
0	0	0	0	0	0	0	0	0	0	0	0	0	0	0	0	0	0	0	0	0	0	0	0	0	0	0	0	0	0	0
0	0	0	0	0	0	0	0	0	0	0	0	0	0	0	0	0	0	0	0	0	0	0	0	0	0	0	0	0	0	0
0	0	0	0	0	0	0	0	0	0	0	0	0	0	0	0	0	0	0	0	0	0	0	0	0	0	0	0	0	0	0
0	0	0	0	0	0	0	0	0	0	0	0	0	0	0	0	0	0	0	0	0	0	0	0	0	0	0	0	0	0	0
0	0	0	0	0	0	0	0	0	0	0	0	0	0	0	0	0	0	0	0	0	0	0	0	0	0	0	0	0	0	0
0	0	0	0	0	0	0	0	0	0	0	0	0	0	0	0	0	0	0	0	0	0	0	0	0	0	0	0	0	0	0
0	0	0	0	0	0	0	0	0	0	0	0	0	0	0	0	0	0	0	0	0	0	0	0	0	0	0	0	0	0	0
0	0	0	0	0	0	0	0	0	0	0	0	0	0	0	0	0	0	0	0	0	0	0	0	0	0	0	0	0	0	0
0	0	0	0	0	0	0	0	0	0	0	0	0	0	0	0	0	0	0	0	0	0	0	0	0	0	0	0	0	0	0
0	0	0	0	0	0	0	0	0	0	0	0	0	0	0	0	0	0	0	0	0	0	0	0	0	0	0	0	0	0	0
0	0	0	0	0	0	0	0	0	0	0	0	0	0	0	0	0	0	0	0	0	0	0	0	0	0	0	0	0	0	0
0	0	0	0	0	0	0	0	0	0	0	0	0	0	0	0	0	0	0	0	0	0	0	0	0	0	0	0	0	0	0
0	0	0	0	0	0	0	0	0	0	0	0	0	0	0	0	0	0	0	0	0	0	0	0	0	0	0	0	0	0	0
0	0	0	0	0	0	0	0	0	0	0	0	0	0	0	0	0	0	0	0	0	0	0	0	0	0	0	0	0	0	0
0	0	0	0	0	0	0	0	0	0	0	0	0	0	0	0	0	0	0	0	0	0	0	0	0	0	0	0	0	0	0
0	0	0	0	0	0	0	0	0	0	0	0	0	0	0	0	0	0	0	0	0	0	0	0	0	0	0	0	0	0	0
0	0	0	0	0	0	0	0	0	0	0	0	0	0	0	0	0	0	0	0	0	0	0	0	0	0	0	0	0	0	0
0	0	0	0	0	0	0	0	0	0	0	0	0	0	0	0	0	0	0	0	0	0	0	0	0	0	0	0	0	0	0
0	0	0	0	0	0	0	0	0	0	0	0	0	0	0	0	0	0	0	0	0	0	0	0	0	0	0	0	0	0	0
0	0	0	0	0	0	0	0	0	0	0	0	0	0	0	0	0	0	0	0	0	0	0	0	0	0	0	0	0	0	0
0	0	0	0	0	0	0	0	0	0	0	0	0	0	0	0	0	0	0	0	0	0	0	0	0	0	0	0	0	0	0
0	0	0	0	0	0	0	0	0	0	0	0	0	0	0	0	0	0	0	0	0	0	0	0	0	0	0	0	0	0	0
0	0	0	0	0	0	0	0	0	0	0	0	0	0	0	0	0	0	0	0	0	0	0	0	0	0	0	0	0	0	0
0	0	0	0	0	0	0	0	0	0	0	0	0	0	0	0	0	0	0	0	0	0	0	0	0	0	0	0	0	0	0
0	0	0	0	0	0	0	0	0	0	0	0	0	0	0	0	0	0	0	0	0	0	0	0	0	0	0	0	0	0	0
0	0	0	0	0	0	0	0	0	0	0	0	0	0	0	0	0	0	0	0	0	0	0	0	0	0	0	0	0	0	0
0	0	0	0	0	0	0	0	0	0	0	0	0	0	0	0	0	0	0	0	0	0	0	0	0	0	0	0	0	0	0
0	0	0	0	0	0	0	0	0	0	0	0	0	0	0	0	0	0	0	0	0	0	0	0	0	0	0	0	0	0	0
0	0	0	0	0	0	0	0	0	0	0	0	0	0	0	0	0	0	0	0	0	0	0	0	0	0	0	0	0	0	0
0	0	0	0	0	0	0	0	0	0	0	0	0	0	0	0	0	0	0	0	0	0	0	0	0	0	0	0	0	0	0
0	0	0	0	0	0	0	0	0	0	0	0	0	0	0	0	0	0	0	0	0	0	0	0	0	0	0	0	0	0	0
0	0	0	0	0	0	0	0	0	0	0	0	0	0	0	0	0	0	0	0	0	0	0	0	0	0	0	0	0	0	0
0	0	0	0	0	0	0	0	0	0	0	0	0	0	0	0	0	0	0	0	0	0	0	0	0	0	0	0	0	0	0
0	0	0	0	0	0	0	0	0	0	0	0	0	0	0	0	0	0	0	0	0	0	0	0	0	0	0	0	0	0	0
0	0	0	0	0	0	0	0	0	0	0	0	0	0	0	0	0	0	0	0	0	0	0	0	0	0	0	0	0	0	0
0	0	0	0	0	0	0	0	0	0	0	0	0	0	0	0	0	0	0	0	0	0	0	0	0	0	0	0	0	0	0
0	0	0	0	0	0	0	0	0	0	0	0	0	0	0	0	0	0	0	0	0	0	0	0	0	0	0	0	0	0	0
0	0	0	0	0	0	0	0	0	0	0	0	0	0	0	0	0	0	0	0	0	0	0	0	0	0	0	0	0	0	0
0	0	0	0	0	0	0	0	0	0	0	0	0	0	0	0	0	0	0	0	0	0	0	0	0	0	0	0	0	0	0
0	0	0	0	0	0	0	0	0	0	0	0	0	0	0	0	0	0	0	0	0	0	0	0	0	0	0	0	0	0	0
0	0	0	0	0	0	0	0	0	0	0	0	0	0	0	0	0	0	0	0	0	0	0	0	0	0	0	0	0	0	0
0	0	0	0	0	0	0	0	0	0	0	0	0	0	0	0	0	0	0	0	0	0	0	0	0	0	0	0	0	0	0
0	0	0	0	0	0	0	0	0	0	0	0	0	0	0	0	0	0	0	0	0	0	0	0	0	0	0	0	0	0	0
0	0	0	0	0	0	0	0	0	0	0	0	0	0	0	0	0	0	0	0	0	0	0	0	0	0	0	0	0	0	0
0	0	0	0	0	0	0	0	0	0	0	0	0	0	0	0	0	0	0	0	0	0	0	0	0	0	0	0	0	0	0
0	0	0	0	0	0	0	0	0	0	0	0	0	0	0	0	0	0	0	0	0	0	0	0	0	0	0	0	0	0	0
0	0	0	0	0	0	0	0	0	0	0	0	0	0	0	0	0	0	0	0	0	0	0	0	0	0	0	0	0	0	0
0	0	0	0	0	0	0	0	0	0	0	0	0	0	0	0	0	0	0	0	0	0	0	0	0	0	0	0	0	0	0
0	0	0	0	0	0	0	0	0	0	0	0	0	0	0	0	0	0	0	0	0	0	0	0	0	0	0	0	0	0	0
0	0	0	0	0	0	0	0	0	0	0	0	0	0	0	0	0	0	0	0	0	0	0	0	0	0	0	0	0	0	0
0	0	0	0	0	0	0	0	0	0	0	0	0	0	0	0	0	0	0	0	0	0	0	0	0	0	0	0	0	0	0
0	0	0	0	0	0	0	0	0	0	0	0	0	0	0	0	0	0	0	0	0	0	0	0	0	0	0	0	0	0	0
0	0	0	0	0	0	0	0	0	0	0	0	0	0	0	0	0	0	0	0	0	0	0	0	0	0	0	0	0	0	0
0	0	0	0	0	0	0	0	0	0	0	0	0	0	0	0	0	0	0	0	0	0	0	0	0	0	0	0	0	0	0
0	0	0	0	0	0	0	0	0	0	0	0	0	0	0	0	0	0	0	0	0	0	0	0	0	0	0	0	0	0	0
0	0	0	0	0	0	0	0	0	0	0	0	0	0	0	0	0	0	0	0	0	0	0	0	0	0	0	0	0	0	0
0	0	0	0	0	0	0	0	0	0	0	0	0	0	0	0	0	0	0	0	0	0	0	0	0	0	0	0	0	0	0
0	0	0	0	0	0	0	0	0	0	0	0	0	0	0	0	0	0	0	0	0	0	0	0	0	0	0	0	0	0	0
0	0	0	0	0	0	0	0	0	0	0	0	0	0	0	0	0	0	0	0	0	0	0	0	0	0	0	0	0	0	0
0	0	0	0	0	0	0	0	0	0	0	0	0	0	0	0	0	0	0	0	0	0	0	0	0	0	0	0	0	0	0
0	0	0	0	0	0	0	0	0	0	0	0	0	0	0	0	0	0	0	0	0	0	0	0	0	0	0	0	0	0	0
0	0	0	0	0	0	0	0	0	0	0	0	0	0	0	0	0	0	0	0	0	0	0	0	0	0	0	0	0	0	0
0	0	0	0	0	0	0	0	0	0	0	0	0	0	0	0	0	0	0	0	0	0	0	0	0	0	0	0	0	0	0
0	0	0	0	0	0	0	0	0	0	0	0	0	0	0	0	0	0	0	0	0	0	0	0	0	0	0	0	0	0	0
0	0	0	0	0	0	0	0	0	0	0	0	0	0	0	0	0	0	0	0	0	0	0	0	0	0	0	0	0	0	0
0	0	0	0	0	0	0	0	0	0	0	0	0	0	0	0	0	0	0	0	0	0	0	0	0	0	0	0	0	0	0
0	0	0	0	0	0	0	0	0	0	0	0	0	0	0	0	0	0	0	0	0	0	0	0	0	0	0	0	0	0	0
0	0	0	0	0	0	0	0	0	0	0	0	0	0	0	0	0	0	0	0	0	0	0	0	0	0	0	0	0	0	0
0	0	0	0	0	0	0	0	0	0	0	0	0	0	0	0	0	0	0	0	0	0	0	0	0	0	0	0	0	0	0
0	0	0	0	0	0	0	0	0	0	0	0	0	0	0	0	0	0	0	0	0	0	0	0	0	0	0	0	0	0	0
0	0	0	0	0	0	0	0	0	0	0	0	0	0	0	0	0	0	0	0	0	0	0	0	0	0	0	0	0	0	0
0	0	0	0	0	0	0	0	0	0	0	0	0	0	0	0	0	0	0	0	0	0	0	0	0	0	0	0	0	0	0
0	0	0	0	0	0	0	0	0	0	0	0	0	0	0	0	0	0	0	0	0	0	0	0	0	0	0	0	0	0	0
0	0	0	0	0	0	0	0	0	0	0	0	0	0	0	0	0	0	0	0	0	0	0	0	0	0	0	0	0	0	0
0	0	0	0	0	0	0	0	0	0	0	0	0	0	0	0	0	0	0	0	0	0	0	0	0	0	0	0	0	0	0
0	0	0	0	0	0	0	0	0	0	0	0	0	0	0	0	0	0	0	0	0	0	0	0	0	0	0	0	0	0	0
0	0	0	0	0	0	0	0	0	0	0	0	0	0	0	0	0	0	0	0	0	0	0	0	0	0	0	0	0	0	0
0	0	0	0	0	0	0	0	0	0	0	0	0	0	0	0	0	0	0	0	0	0	0	0	0	0	0	0	0	0	0
0	0	0	0	0	0	0	0	0	0	0	0	0	0	0	0	0	0	0	0	0	0	0	0	0	0	0	0	0	0	0
0	0	0	0	0	0	0	0	0	0	0	0	0	0	0	0	0	0	0	0	0	0	0	0	0	0	0	0	0	0	0
0	0	0	0	0	0	0	0	0	0	0	0	0	0	0	0	0	0	0	0	0	0	0	0	0	0	0	0	0	0	0
0	0	0	0	0	0	0	0	0	0	0	0	0	0	0	0	0	0	0	0	0	0	0	0	0	0	0	0	0	0	0
0	0	0	0	0	0	0	0	0	0	0	0	0	0	0	0	0	0	0	0	0	0	0	0	0	0	0	0	0	0	0
0	0	0	0	0	0	0	0	0	0	0	0	0	0	0	0	0	0	0	0	0	0	0	0	0	0	0	0	0	0	0
0	0	0	0	0	0	0	0	0	0	0	0	0	0	0	0	0	0	0	0	0	0	0	0	0	0	0	0	0	0	0
0	0	0	0	0	0	0	0	0	0	0	0	0	0	0	0	0	0	0	0	0	0	0	0	0	0	0	0	0	0	0
0	0	0	0	0	0	0	0	0	0	0	0	0	0	0	0	0	0	0	0	0	0	0	0	0	0	0	0	0	0	0
0	0	0	0	0	0	0	0	0	0	0	0	0	0	0	0	0	0	0	0	0	0	0	0	0	0	0	0	0	0	0
0	0	0	0	0	0	0	0	0	0	0	0	0	0	0	0	0	0	0	0	0	0	0	0	0	0	0	0	0	0	0
0	0	0	0	0	0	0	0	0	0	0	0	0	0	0	0	0	0	0	0	0	0	0	0	0	0	0	0	0	0	0
0	0	0	0	0	0	0	0	0	0	0	0	0	0	0	0	0	0	0	0	0	0	0	0	0	0	0	0	0	0	0
0	0	0	0	0	0	0	0	0	0	0	0	0	0	0	0	0	0	0	0	0	0	0	0	0	0	0	0	0	0	0
0	0	0	0	0	0	0	0	0	0	0	0	0	0	0	0	0	0	0	0	0	0	0	0	0	0	0	0	0	0	0
0	0	0	0	0	0	0	0	0	0	0	0	0	0	0	0	0	0	0	0	0	0	0	0	0	0	0	0	0	0	0
0	0	0	0	0	0	0	0	0	0	0	0	0	0	0	0	0	0	0	0	0	0	0	0	0	0	0	0	0	0	0
0	0	0	0	0	0	0	0	0	0	0	0	0	0	0	0	0	0	0	0	0	0	0	0	0	0	0	0	0	0	0
0	0	0	0	0	0	0	0	0	0	0	0	0	0	0	0	0	0	0	0	0	0	0	0	0	0	0	0	0	0	0
0	0	0	0	0	0	0	0	0	0	0	0	0	0	0	0	0	0	0	0	0	0	0	0	0	0	0	0	0	0	0
0	0	0	0	0	0	0	0	0	0	0	0	0	0	0	0	0	0	0	0	0	0	0	0	0	0	0	0	0	0	0
0	0	0	0	0	0	0	0	0	0	0	0	0	0	0	0	0	0	0	0	0	0	0	0	0	0	0	0	0	0	0
0	0	0	0	0	0	0	0	0	0	0	0	0	0	0	0	0	0	0	0	0	0	0	0	0	0	0	0	0	0	0
0	0	0	0	0	0	0	0	0	0	0	0	0	0	0	0	0	0	0	0	0	0	0	0	0	0	0	0	0	0	0
0	0	0	0	0	0	0	0	0	0	0	0	0	0	0	0	0	0	0	0	0	0	0	0	0	0	0	0	0	0	0
0	0	0	0	0	0	0	0	0	0	0	0	0	0	0	0	0	0	0	0	0	0	0	0	0	0	0	0	0	0	0
0	0	0	0	0	0	0	0	0	0	0	0	0	0	0	0	0	0	0	0	0	0	0	0	0	0	0	0	0	0	0
0	0	0	0	0	0	0	0	0	0	0	0	0	0	0	0	0	0	0	0	0	0	0	0	0	0	0	0	0	0	0
0	0	0	0	0	0	0	0	0	0	0	0	0	0	0	0	0	0	0	0	0	0	0	0	0	0	0	0	0	0	0
0	0	0	0	0	0	0	0	0	0	0	0	0	0	0	0	0	0	0	0	0	0	0	0	0	0	0	0	0	0	0
0	0	0	0	0	0	0	0	0	0	0	0	0	0	0	0	0	0	0	0	0	0	0	0	0	0	0	0	0	0	0
0	0	0	0	0	0	0	0	0	0	0	0	0	0	0	0	0	0	0	0	0	0	0	0	0	0	0	0	0	0	0
0	0	0	0	0	0	0	0	0	0	0	0	0	0	0	0	0	0	0	0	0	0	0	0	0	0	0	0	0	0	0
0	0	0	0	0	0	0	0	0	0	0	0	0	0	0	0	0	0	0	0	0	0	0	0	0	0	0	0	0	0	0
0	0	0	0	0	0	0	0	0	0	0	0	0	0	0	0	0	0	0	0	0	0	0	0	0	0	0	0	0	0	0
0	0	0	0	0	0	0	0	0	0	0	0	0	0	0	0	0	0	0	0	0	0	0	0	0	0	0	0	0	0	0
0	0	0	0	0	0	0	0	0	0	0	0	0	0	0	0	0	0	0	0	0	0	0	0	0	0	0	0	0	0	0
0	0	0	0	0	0	0	0	0	0	0	0	0	0	0	0	0	0	0	0	0	0	0	0	0	0	0	0	0	0	0
0	0	0	0	0	0	0	0	0	0	0	0	0	0	0	0	0	0	0	0	0	0	0	0	0	0	0	0	0	0	0
0	0	0	0	0	0	0	0	0	0	0	0	0	0	0	0	0	0	0	0	0	0	0	0	0	0	0	0	0	0	0
0	0	0	0	0	0	0	0	0	0	0	0	0	0	0	0	0	0	0	0	0	0	0	0	0	0	0	0	0	0	0
0	0	0	0	0	0	0	0	0	0	0	0	0	0	0	0	0	0	0	0	0	0	0	0	0	0	0	0	0	0	0
0	0	0	0	0	0	0	0	0	0	0	0	0	0	0	0	0	0	0	0	0	0	0	0	0	0	0	0	0	0	0
0	0	0	0	0	0	0	0	0	0	0	0	0	0	0	0	0	0	0	0	0	0	0	0	0	0	0	0	0	0	0
0	0	0	0	0	0	0	0	0	0	0	0	0	0	0	0	0	0	0	0	0	0	0	0	0	0	0	0	0	0	0
0	0	0	0	0	0	0	0	0	0	0	0	0	0	0	0	0	0	0	0	0	0	0	0	0	0	0	0	0	0	0
0	0	0	0	0	0	0	0	0	0	0	0	0	0	0	0	0	0	0	0	0	0	0	0	0	0	0	0	0	0	0
0	0	0	0	0	0	0	0	0	0	0	0	0	0	0	0	0	0	0	0	0	0	0	0	0	0	0	0	0	0	0
0	0	0	0	0	0	0	0	0	0	0	0	0	0	0	0	0	0	0	0	0	0	0	0	0	0	0	0	0	0	0
0	0	0	0	0	0	0	0	0	0	0	0	0	0	0	0	0	0	0	0	0	0	0	0	0	0	0	0	0	0	0
0	0	0	0	0	0	0	0	0	0	0	0	0	0	0	0	0	0	0	0	0	0	0	0	0	0	0	0	0	0	0
0	0	0	0	0	0	0	0	0	0	0	0	0	0	0	0	0	0	0	0	0	0	0	0	0	0	0	0	0	0	0
0	0	0	0	0	0	0	0	0	0	0	0	0	0	0	0	0	0	0	0	0	0	0	0	0	0	0	0	0	0	0
0	0	0	0	0	0	0	0	0	0	0	0	0	0	0	0	0	0	0	0	0	0	0	0	0	0	0	0	0	0	0
0	0	0	0	0	0	0	0	0	0	0	0	0	0	0	0	0	0	0	0	0	0	0	0	0	0	0	0	0	0	0
0	0	0	0	0	0	0	0	0	0	0	0	0	0	0	0	0	0	0	0	0	0	0	0	0	0	0	0	0	0	0
0	0	0	0	0	0	0	0	0	0	0	0	0	0	0	0	0	0	0	0	0	0	0	0	0	0	0	0	0	0	0
0	0	0	0	0	0	0	0	0	0	0	0	0	0	0	0	0	0	0	0	0	0	0	0	0	0	0	0	0	0	0
0	0	0	0	0	0	0	0	0	0	0	0	0	0	0	0	0	0	0	0	0	0	0	0	0	0	0	0	0	0	0
0	0	0	0	0	0	0	0	0	0	0	0	0	0	0	0	0	0	0	0	0	0	0	0	0	0	0	0	0	0	0
0	0	0	0	0	0	0	0	0	0	0	0	0	0	0	0	0	0	0	0	0	0	0	0	0	0	0	0	0	0	0
0	0	0	0	0	0	0	0	0	0	0	0	0	0	0	0	0	0	0	0	0	0	0	0	0	0	0	0	0	0	0
0	0	0	0	0	0	0	0	0	0	0	0	0	0	0	0	0	0	0	0	0	0	0	0	0	0	0	0	0	0	0
0	0	0	0	0	0	0	0	0	0	0	0	0	0	0	0	0	0	0	0	0	0	0	0	0	0	0	0	0	0	0
0	0	0	0	0	0	0	0	0	0	0	0	0	0	0	0	0	0	0	0	0	0	0	0	0	0	0	0	0	0	0
0	0	0	0	0	0	0	0	0	0	0	0	0	0	0	0	0	0	0	0	0	0	0	0	0	0	0	0	0	0	0
0	0	0	0	0	0	0	0	0	0	0	0	0	0	0	0	0	0	0	0	0	0	0	0	0	0	0	0	0	0	0
0	0	0	0	0	0	0	0	0	0	0	0	0	0	0	0	0	0	0	0	0	0	0	0	0	0	0	0	0	0	0
0	0	0	0	0	0	0	0	0	0	0	0	0	0	0	0	0	0	0	0	0	0	0	0	0	0	0	0	0	0	0
0	0	0	0	0	0	0	0	0	0	0	0	0	0	0	0	0	0	0	0	0	0	0	0	0	0	0	0	0	0	0
0	0	0	0	0	0	0	0	0	0	0	0	0	0	0	0	0	0	0	0	0	0	0	0	0	0	0	0	0	0	0
0	0	0	0	0	0	0	0	0	0	0	0	0	0	0	0	0	0	0	0	0	0	0	0	0	0	0	0	0	0	0
0	0	0	0	0	0	0	0	0	0	0	0	0	0	0	0	0	0	0	0	0	0	0	0	0	0	0	0	0	0	0
0	0	0	0	0	0	0	0	0	0	0	0	0	0	0	0	0	0	0	0	0	0	0	0	0	0	0	0	0	0	0
0	0	0	0	0	0	0	0	0	0	0	0	0	0	0	0	0	0	0	0	0	0	0	0	0	0	0	0	0	0	0
0	0	0	0	0	0	0	0	0	0	0	0	0	0	0	0	0	0	0	0	0	0	0	0	0	0	0	0	0	0	0
0	0	0	0	0	0	0	0	0	0	0	0	0	0	0	0	0	0	0	0	0	0	0	0	0	0	0	0	0	0	0
0	0	0	0	0	0	0	0	0	0	0	0	0	0	0	0	0	0	0	0	0	0	0	0	0	0	0	0	0	0	0
0	0	0	0	0	0	0	0	0	0	0	0	0	0	0	0	0	0	0	0	0	0	0	0	0	0	0	0	0	0	0
0	0	0	0	0	0	0	0	0	0	0	0	0	0	0	0	0	0	0	0	0	0	0	0	0	0	0	0	0	0	0
0	0	0	0	0	0	0	0	0	0	0	0	0	0	0	0	0	0	0	0	0	0	0	0	0	0	0	0	0	0	0
0	0	0	0	0	0	0	0	0	0	0	0	0	0	0	0	0	0	0	0	0	0	0	0	0	0	0	0	0	0	0
0	0	0	0	0	0	0	0	0	0	0	0	0	0	0	0	0	0	0	0	0	0	0	0	0	0	0	0	0	0	0
0	0	0	0	0	0	0	0	0	0	0	0	0	0	0	0	0	0	0	0	0	0	0	0	0	0	0	0	0	0	0
0	0	0	0	0	0	0	0	0	0	0	0	0	0	0	0	0	0	0	0	0	0	0	0	0	0	0	0	0	0	0
0	0	0	0	0	0	0	0	0	0	0	0	0	0	0	0	0	0	0	0	0	0	0	0	0	0	0	0	0	0	0
0	0	0	0	0	0	0	0	0	0	0	0	0	0	0	0	0	0	0	0	0	0	0	0	0	0	0	0	0	0	0
0	0	0	0	0	0	0	0	0	0	0	0	0	0	0	0	0	0	0	0	0	0	0	0	0	0	0	0	0	0	0
0	0	0	0	0	0	0	0	0	0	0	0	0	0	0	0	0	0	0	0	0	0	0	0	0	0	0	0	0	0	0
0	0	0	0	0	0	0	0	0	0	0	0	0	0	0	0	0	0	0	0	0	0	0	0	0	0	0	0	0	0	0
0	0	0	0	0	0	0	0	0	0	0	0	0	0	0	0	0	0	0	0	0	0	0	0	0	0	0	0	0	0	0
0	0	0	0	0	0	0	0	0	0	0	0	0	0	0	0	0	0	0	0	0	0	0	0	0	0	0	0	0	0	0
0	0	0	0	0	0	0	0	0	0	0	0	0	0	0	0	0	0	0	0	0	0	0	0	0	0	0	0	0	0	0
0	0	0	0	0	0	0	0	0	0	0	0	0	0	0	0	0	0	0	0	0	0	0	0	0	0	0	0	0	0	0
0	0	0	0	0	0	0	0	0	0	0	0	0	0	0	0	0	0	0	0	0	0	0	0	0	0	0	0	0	0	0
0	0	0	0	0	0	0	0	0	0	0	0	0	0	0	0	0	0	0	0	0	0	0	0	0	0	0	0	0	0	0
0	0	0	0	0	0	0	0	0	0	0	0	0	0	0	0	0	0	0	0	0	0	0	0	0	0	0	0	0	0	0
0	0	0	0	0	0	0	0	0	0	0	0	0	0	0	0	0	0	0	0	0	0	0	0	0	0	0	0	0	0	0
0	0	0	0	0	0	0	0	0	0	0	0	0	0	0	0	0	0	0	0	0	0	0	0	0	0	0	0	0	0	0
0	0	0	0	0	0	0	0	0	0	0	0	0	0	0	0	0	0	0	0	0	0	0	0	0	0	0	0	0	0	0
0	0	0	0	0	0	0	0	0	0	0	0	0	0	0	0	0	0	0	0	0	0	0	0	0	0	0	0	0	0	0
0	0	0	0	0	0	0	0	0	0	0	0	0	0	0	0	0	0	0	0	0	0	0	0	0	0	0	0	0	0	0
0	0	0	0	0	0	0	0	0	0	0	0	0	0	0	0	0	0	0	0	0	0	0	0	0	0	0	0	0	0	0
0	0	0	0	0	0	0	0	0	0	0	0	0	0	0	0	0	0	0	0	0	0	0	0	0	0	0	0	0	0	0
0	0	0	0	0	0	0	0	0	0	0	0	0	0	0	0	0	0	0	0	0	0	0	0	0	0	0	0	0	0	0
0	0	0	0	0	0	0	0	0	0	0	0	0	0	0	0	0	0	0	0	0	0	0	0	0	0	0	0	0	0	0
0	0	0	0	0	0	0	0	0	0	0	0	0	0	0	0	0	0	0	0	0	0	0	0	0	0	0	0	0	0	0
0	0	0	0	0	0	0	0	0	0	0	0	0	0	0	0	0	0	0	0	0	0	0	0	0	0	0	0	0	0	0
0	0	0	0	0	0	0	0	0	0	0	0	0	0	0	0	0	0	0	0	0	0	0	0	0	0	0	0	0	0	0
0	0	0	0	0	0	0	0	0	0	0	0	0	0	0	0	0	0	0	0	0	0	0	0	0	0	0	0	0	0	0
0	0	0	0	0	0	0	0	0	0	0	0	0	0	0	0	0	0	0	0	0	0	0	0	0	0	0	0	0	0	0
0	0	0	0	0	0	0	0	0	0	0	0	0	0	0	0	0	0	0	0	0	0	0	0	0	0	0	0	0	0	0
0	0	0	0	0	0	0	0	0	0	0	0	0	0	0	0	0	0	0	0	0	0	0	0	0	0	0	0	0	0	0
0	0	0	0	0	0	0	0	0	0	0	0	0	0	0	0	0	0	0	0	0	0	0	0	0	0	0	0	0	0	0
0	0	0	0	0	0	0	0	0	0	0	0	0	0	0	0	0	0	0	0	0	0	0	0	0	0	0	0	0	0	0
0	0	0	0	0	0	0	0	0	0	0	0	0	0	0	0	0	0	0	0	0	0	0	0	0	0	0	0	0	0	0
0	0	0	0	0	0	0	0	0	0	0	0	0	0	0	0	0	0	0	0	0	0	0	0	0	0	0	0	0	0	0
0	0	0	0	0	0	0	0	0	0	0	0	0	0	0	0	0	0	0	0	0	0	0	0	0	0	0	0	0	0	0
0	0	0	0	0	0	0	0	0	0	0	0	0	0	0	0	0	0	0	0	0	0	0	0	0	0	0	0	0	0	0
0	0	0	0	0	0	0	0	0	0	0	0	0	0	0	0	0	0	0	0	0	0	0	0	0	0	0	0	0	0	0
0	0	0	0	0	0	0	0	0	0	0	0	0	0	0	0	0	0	0	0	0	0	0	0	0	0	0	0	0	0	0
0	0	0	0	0	0	0	0	0	0	0	0	0	0	0	0	0	0	0	0	0	0	0	0	0	0	0	0	0	0	0
0	0	0	0	0	0	0	0	0	0	0	0	0	0	0	0	0	0	0	0	0	0	0	0	0	0	0	0	0	0	0
0	0	0	0	0	0	0	0	0	0	0	0	0	0	0	0	0	0	0	0	0	0	0	0	0	0	0	0	0	0	0
0	0	0	0	0	0	0	0	0	0	0	0	0	0	0	0	0	0	0	0	0	0	0	0	0	0	0	0	0	0	0
0	0	0	0	0	0	0	0	0	0	0	0	0	0	0	0	0	0	0	0	0	0	0	0	0	0	0	0	0	0	0
0	0	0	0	0	0	0	0	0	0	0	0	0	0	0	0	0	0	0	0	0	0	0	0	0	0	0	0	0	0	0
0	0	0	0	0	0	0	0	0	0	0	0	0	0	0	0	0	0	0	0	0	0	0	0	0	0	0	0	0	0	0
0	0	0	0	0	0	0	0	0	0	0	0	0	0	0	0	0	0	0	0	0	0	0	0	0	0	0	0	0	0	0
0	0	0	0	0	0	0	0	0	0	0	0	0	0	0	0	0	0	0	0	0	0	0	0	0	0	0	0	0	0	0
0	0	0	0	0	0	0	0	0	0	0	0	0	0	0	0	0	0	0	0	0	0	0	0	0	0	0	0	0	0	0
0	0	0	0	0	0	0	0	0	0	0	0	0	0	0	0	0	0	0	0	0	0	0	0	0	0	0	0	0	0	0
0	0	0	0	0	0	0	0	0	0	0	0	0	0	0	0	0	0	0	0	0	0	0	0	0	0	0	0	0	0	0
0	0	0	0	0	0	0	0	0	0	0	0	0	0	0	0	0	0	0	0	0	0	0	0	0	0	0	0	0	0	0
0	0	0	0	0	0	0	0	0	0	0	0	0	0	0	0	0	0	0	0	0	0	0	0	0	0	0	0	0	0	0
0	0	0	0	0	0	0	0	0	0	0	0	0	0	0	0	0	0	0	0	0	0	0	0	0	0	0	0	0	0	0
0	0	0	0	0	0	0	0	0	0	0	0	0	0	0	0	0	0	0	0	0	0	0	0	0	0	0	0	0	0	0
0	0	0	0	0	0	0	0	0	0	0	0	0	0	0	0	0	0	0	0	0	0	0	0	0	0	0	0	0	0	0
0	0	0	0	0	0	0	0	0	0	0	0	0	0	0	0	0	0	0	0	0	0	0	0	0	0	0	0	0	0	0
0	0	0	0	0	0	0	0	0	0	0	0	0	0	0	0	0	0	0	0	0	0	0	0	0	0	0	0	0	0	0
0	0	0	0	0	0	0	0	0	0	0	0	0	0	0	0	0	0	0	0	0	0	0	0	0	0	0	0	0	0	0
0	0	0	0	0	0	0	0	0	0	0	0	0	0	0	0	0	0	0	0	0	0	0	0	0	0	0	0	0	0	0
0	0	0	0	0	0	0	0	0	0	0	0	0	0	0	0	0	0	0	0	0	0	0	0	0	0	0	0	0	0	0
0	0	0	0	0	0	0	0	0	0	0	0	0	0	0	0	0	0	0	0	0	0	0	0	0	0	0	0	0	0	0
0	0	0	0	0	0	0	0	0	0	0	0	0	0	0	0	0	0	0	0	0	0	0	0	0	0	0	0	0	0	0
0	0	0	0	0	0	0	0	0	0	0	0	0	0	0	0	0	0	0	0	0	0	0	0	0	0	0	0	0	0	0
0	0	0	0	0	0	0	0	0	0	0	0	0	0	0	0	0	0	0	0	0	0	0	0	0	0	0	0	0	0	0
0	0	0	0	0	0	0	0	0	0	0	0	0	0	0	0	0	0	0	0	0	0	0	0	0	0	0	0	0	0	0
0	0	0	0	0	0	0	0	0	0	0	0	0	0	0	0	0	0	0	0	0	0	0	0	0	0	0	0	0	0	0
0	0	0	0	0	0	0	0	0	0	0	0	0	0	0	0	0	0	0	0	0	0	0	0	0	0	0	0	0	0	0
0	0	0	0	0	0	0	0	0	0	0	0	0	0	0	0	0	0	0	0	0	0	0	0	0	0	0	0	0	0	0
0	0	0	0	0	0	0	0	0	0	0	0	0	0	0	0	0	0	0	0	0	0	0	0	0	0	0	0	0	0	0
0	0	0	0	0	0	0	0	0	0	0	0	0	0	0	0	0	0	0	0	0	0	0	0	0	0	0	0	0	0	0
0	0	0	0	0	0	0	0	0	0	0	0	0	0	0	0	0	0	0	0	0	0	0	0	0	0	0	0	0	0	0
0	0	0	0	0	0	0	0	0	0	0	0	0	0	0	0	0	0	0	0	0	0	0	0	0	0	0	0	0	0	0
0	0	0	0	0	0	0	0	0	0	0	0	0	0	0	0	0	0	0	0	0	0	0	0	0	0	0	0	0	0	0
0	0	0	0	0	0	0	0	0	0	0	0	0	0	0	0	0	0	0	0	0	0	0	0	0	0	0	0	0	0	0
0	0	0	0	0	0	0	0	0	0	0	0	0	0	0	0	0	0	0	0	0	0	0	0	0	0	0	0	0	0	0
0	0	0	0	0	0	0	0	0	0	0	0	0	0	0	0	0	0	0	0	0	0	0	0	0	0	0	0	0	0	0
0	0	0	0	0	0	0	0	0	0	0	0	0	0	0	0	0	0	0	0	0	0	0	0	0	0	0	0	0	0	0
0	0	0	0	0	0	0	0	0	0	0	0	0	0	0	0	0	0	0	0	0	0	0	0	0	0	0	0	0	0	0
0	0	0	0	0	0	0	0	0	0	0	0	0	0	0	0	0	0	0	0	0	0	0	0	0	0	0	0	0	0	0
0	0	0	0	0	0	0	0	0	0	0	0	0	0	0	0	0	0	0	0	0	0	0	0	0	0	0	0	0	0	0
0	0	0	0	0	0	0	0	0	0	0	0	0	0	0	0	0	0	0	0	0	0	0	0	0	0	0	0	0	0	0
0	0	0	0	0	0	0	0	0	0	0	0	0	0	0	0	0	0	0	0	0	0	0	0	0	0	0	0	0	0	0
0	0	0	0	0	0	0	0	0	0	0	0	0	0	0	0	0	0	0	0	0	0	0	0	0	0	0	0	0	0	0
0	0	0	0	0	0	0	0	0	0	0	0	0	0	0	0	0	0	0	0	0	0	0	0	0	0	0	0	0	0	0
0	0	0	0	0	0	0	0	0	0	0	0	0	0	0	0	0	0	0	0	0	0	0	0	0	0	0	0	0	0	0
0	0	0	0	0	0	0	0	0	0	0	0	0	0	0	0	0	0	0	0	0	0	0	0	0	0	0	0	0	0	0
0	0	0	0	0	0	0	0	0	0	0	0	0	0	0	0	0	0	0	0	0	0	0	0	0	0	0	0	0	0	0
0	0	0	0	0	0	0	0	0	0	0	0	0	0	0	0	0	0	0	0	0	0	0	0	0	0	0	0	0	0	0
0	0	0	0	0	0	0	0	0	0	0	0	0	0	0	0	0	0	0	0	0	0	0	0	0	0	0	0	0	0	0
0	0	0	0	0	0	0	0	0	0	0	0	0	0	0	0	0	0	0	0	0	0	0	0	0	0	0	0	0	0	0
0	0	0	0	0	0	0	0	0	0	0	0	0	0	0	0	0	0	0	0	0	0	0	0	0	0	0	0	0	0	0
0	0	0	0	0	0	0	0	0	0	0	0	0	0	0	0	0	0	0	0	0	0	0	0	0	0	0	0	0	0	0
0	0	0	0	0	0	0	0	0	0	0	0	0	0	0	0	0	0	0	0	0	0	0	0	0	0	0	0	0	0	0
0	0	0	0	0	0	0	0	0	0	0	0	0	0	0	0	0	0	0	0	0	0	0	0	0	0	0	0	0	0	0
0	0	0	0	0	0	0	0	0	0	0	0	0	0	0	0	0	0	0	0	0	0	0	0	0	0	0	0	0	0	0
0	0	0	0	0	0	0	0	0	0	0	0	0	0	0	0	0	0	0	0	0	0	0	0	0	0	0	0	0	0	0
0	0	0	0	0	0	0	0	0	0	0	0	0	0	0	0	0	0	0	0	0	0	0	0	0	0	0	0	0	0	0
0	0	0	0	0	0	0	0	0	0	0	0	0	0	0	0	0	0	0	0	0	0	0	0	0	0	0	0	0	0	0
0	0	0	0	0	0	0	0	0	0	0	0	0	0	0	0	0	0	0	0	0	0	0	0	0	0	0	0	0	0	0
0	0	0	0	0	0	0	0	0	0	0	0	0	0	0	0	0	0	0	0	0	0	0	0	0	0	0	0	0	0	0
0	0	0	0	0	0	0	0	0	0	0	0	0	0	0	0	0	0	0	0	0	0	0	0	0	0	0	0	0	0	0
0	0	0	0	0	0	0	0	0	0	0	0	0	0	0	0	0	0	0	0	0	0	0	0	0	0	0	0	0	0	0
0	0	0	0	0	0	0	0	0	0	0	0	0	0	0	0	0	0	0	0	0	0	0	0	0	0	0	0	0	0	0
0	0	0	0	0	0	0	0	0	0	0	0	0	0	0	0	0	0	0	0	0	0	0	0	0	0	0	0	0	0	0
0	0	0	0	0	0	0	0	0	0	0	0	0	0	0	0	0	0	0	0	0	0	0	0	0	0	0	0	0	0	0
0	0	0	0	0	0	0	0	0	0	0	0	0	0	0	0	0	0	0	0	0	0	0	0	0	0	0	0	0	0	0
0	0	0	0	0	0	0	0	0	0	0	0	0	0	0	0	0	0	0	0	0	0	0	0	0	0	0	0	0	0	0
0	0	0	0	0	0	0	0	0	0	0	0	0	0	0	0	0	0	0	0	0	0	0	0	0	0	0	0	0	0	0
0	0	0	0	0	0	0	0	0	0	0	0	0	0	0	0	0	0	0	0	0	0	0	0	0	0	0	0	0	0	0
0	0	0	0	0	0	0	0	0	0	0	0	0	0	0	0	0	0	0	0	0	0	0	0	0	0	0	0	0	0	0
0	0	0	0	0	0	0	0	0	0	0	0	0	0	0	0	0	0	0	0	0	0	0	0	0	0	0	0	0	0	0
0	0	0	0	0	0	0	0	0	0	0	0	0	0	0	0	0	0	0	0	0	0	0	0	0	0	0	0	0	0	0
0	0	0	0	0	0	0	0	0	0	0	0	0	0	0	0	0	0	0	0	0	0	0	0	0	0	0	0	0	0	0
0	0	0	0	0	0	0	0	0	0	0	0	0	0	0	0	0	0	0	0	0	0	0	0	0	0	0	0	0	0	0
0	0	0	0	0	0	0	0	0	0	0	0	0	0	0	0	0	0	0	0	0	0	0	0	0	0	0	0	0	0	0
0	0	0	0	0	0	0	0	0	0	0	0	0	0	0	0	0	0	0	0	0	0	0	0	0	0	0	0	0	0	0
0	0	0	0	0	0	0	0	0	0	0	0	0	0	0	0	0	0	0	0	0	0	0	0	0	0	0	0	0	0	0
0	0	0	0	0	0	0	0	0	0	0	0	0	0	0	0	0	0	0	0	0	0	0	0	0	0	0	0	0	0	0
0	0	0	0	0	0	0	0	0	0	0	0	0	0	0	0	0	0	0	0	0	0	0	0	0	0	0	0	0	0	0
0	0	0	0	0	0	0	0	0	0	0	0	0	0	0	0	0	0	0	0	0	0	0	0	0	0	0	0	0	0	0
0	0	0	0	0	0	0	0	0	0	0	0	0	0	0	0	0	0	0	0	0	0	0	0	0	0	0	0	0	0	0
0	0	0	0	0	0	0	0	0	0	0	0	0	0	0	0	0	0	0	0	0	0	0	0	0	0	0	0	0	0	0
0	0	0	0	0	0	0	0	0	0	0	0	0	0	0	0	0	0	0	0	0	0	0	0	0	0	0	0	0	0	0
0	0	0	0	0	0	0	0	0	0	0	0	0	0	0	0	0	0	0	0	0	0	0	0	0	0	0	0	0	0	0
0	0	0	0	0	0	0	0	0	0	0	0	0	0	0	0	0	0	0	0	0	0	0	0	0	0	0	0	0	0	0
0	0	0	0	0	0	0	0	0	0	0	0	0	0	0	0	0	0	0	0	0	0	0	0	0	0	0	0	0	0	0
0	0	0	0	0	0	0	0	0	0	0	0	0	0	0	0	0	0	0	0	0	0	0	0	0	0	0	0	0	0	0
0	0	0	0	0	0	0	0	0	0	0	0	0	0	0	0	0	0	0	0	0	0	0	0	0	0	0	0	0	0	0
0	0	0	0	0	0	0	0	0	0	0	0	0	0	0	0	0	0	0	0	0	0	0	0	0	0	0	0	0	0	0
0	0	0	0	0	0	0	0	0	0	0	0	0	0	0	0	0	0	0	0	0	0	0	0	0	0	0	0	0	0	0
0	0	0	0	0	0	0	0	0	0	0	0	0	0	0	0	0	0	0	0	0	0	0	0	0	0	0	0	0	0	0
0	0	0	0	0	0	0	0	0	0	0	0	0	0	0	0	0	0	0	0	0	0	0	0	0	0	0	0	0	0	0
0	0	0	0	0	0	0	0	0	0	0	0	0	0	0	0	0	0	0	0	0	0	0	0	0	0	0	0	0	0	0
0	0	0	0	0	0	0	0	0	0	0	0	0	0	0	0	0	0	0	0	0	0	0	0	0	0	0	0	0	0	0
0	0	0	0	0	0	0	0	0	0	0	0	0	0	0	0	0	0	0	0	0	0	0	0	0	0	0	0	0	0	0
0	0	0	0	0	0	0	0	0	0	0	0	0	0	0	0	0	0	0	0	0	0	0	0	0	0	0	0	0	0	0
0	0	0	0	0	0	0	0	0	0	0	0	0	0	0	0	0	0	0	0	0	0	0	0	0	0	0	0	0	0	0
0	0	0	0	0	0	0	0	0	0	0	0	0	0	0	0	0	0	0	0	0	0	0	0	0	0	0	0	0	0	0
0	0	0	0	0	0	0	0	0	0	0	0	0	0	0	0	0	0	0	0	0	0	0	0	0	0	0	0	0	0	0
0	0	0	0	0	0	0	0	0	0	0	0	0	0	0	0	0	0	0	0	0	0	0	0	0	0	0	0	0	0	0
0	0	0	0	0	0	0	0	0	0	0	0	0	0	0	0	0	0	0	0	0	0	0	0	0	0	0	0	0	0	0
0	0	0	0	0	0	0	0	0	0	0	0	0	0	0	0	0	0	0	0	0	0	0	0	0	0	0	0	0	0	0
0	0	0	0	0	0	0	0	0	0	0	0	0	0	0	0	0	0	0	0	0	0	0	0	0	0	0	0	0	0	0
0	0	0	0	0	0	0	0	0	0	0	0	0	0	0	0	0	0	0	0	0	0	0	0	0	0	0	0	0	0	0
0	0	0	0	0	0	0	0	0	0	0	0	0	0	0	0	0	0	0	0	0	0	0	0	0	0	0	0	0	0	0
0	0	0	0	0	0	0	0	0	0	0	0	0	0	0	0	0	0	0	0	0	0	0	0	0	0	0	0	0	0	0
0	0	0	0	0	0	0	0	0	0	0	0	0	0	0	0	0	0	0	0	0	0	0	0	0	0	0	0	0	0	0
0	0	0	0	0	0	0	0	0	0	0	0	0	0	0	0	0	0	0	0	0	0	0	0	0	0	0	0	0	0	0
0	0	0	0	0	0	0	0	0	0	0	0	0	0	0	0	0	0	0	0	0	0	0	0	0	0	0	0	0	0	0
0	0	0	0	0	0	0	0	0	0	0	0	0	0	0	0	0	0	0	0	0	0	0	0	0	0	0	0	0	0	0
0	0	0	0	0	0	0	0	0	0	0	0	0	0	0	0	0	0	0	0	0	0	0	0	0	0	0	0	0	0	0
0	0	0	0	0	0	0	0	0	0	0	0	0	0	0	0	0	0	0	0	0	0	0	0	0	0	0	0	0	0	0
0	0	0	0	0	0	0	0	0	0	0	0	0	0	0	0	0	0	0	0	0	0	0	0	0	0	0	0	0	0	0
0	0	0	0	0	0	0	0	0	0	0	0	0	0	0	0	0	0	0	0	0	0	0	0	0	0	0	0	0	0	0
0	0	0	0	0	0	0	0	0	0	0	0	0	0	0	0	0	0	0	0	0	0	0	0	0	0	0	0	0	0	0
0	0	0	0	0	0	0	0	0	0	0	0	0	0	0	0	0	0	0	0	0	0	0	0	0	0	0	0	0	0	0
0	0	0	0	0	0	0	0	0	0	0	0	0	0	0	0	0	0	0	0	0	0	0	0	0	0	0	0	0	0	0
0	0	0	0	0	0	0	0	0	0	0	0	0	0	0	0	0	0	0	0	0	0	0	0	0	0	0	0	0	0	0
0	0	0	0	0	0	0	0	0	0	0	0	0	0	0	0	0	0	0	0	0	0	0	0	0	0	0	0	0	0	0
0	0	0	0	0	0	0	0	0	0	0	0	0	0	0	0	0	0	0	0	0	0	0	0	0	0	0	0	0	0	0
0	0	0	0	0	0	0	0	0	0	0	0	0	0	0	0	0	0	0	0	0	0	0	0	0	0	0	0	0	0	0
0	0	0	0	0	0	0	0	0	0	0	0	0	0	0	0	0	0	0	0	0	0	0	0	0	0	0	0	0	0	0
0	0	0	0	0	0	0	0	0	0	0	0	0	0	0	0	0	0	0	0	0	0	0	0	0	0	0	0	0	0	0
0	0	0	0	0	0	0	0	0	0	0	0	0	0	0	0	0	0	0	0	0	0	0	0	0	0	0	0	0	0	0
0	0	0	0	0	0	0	0	0	0	0	0	0	0	0	0	0	0	0	0	0	0	0	0	0	0	0	0	0	0	0
0	0	0	0	0	0	0	0	0	0	0	0	0	0	0	0	0	0	0	0	0	0	0	0	0	0	0	0	0	0	0
0	0	0	0	0	0	0	0	0	0	0	0	0	0	0	0	0	0	0	0	0	0	0	0	0	0	0	0	0	0	0
0	0	0	0	0	0	0	0	0	0	0	0	0	0	0	0	0	0	0	0	0	0	0	0	0	0	0	0	0	0	0
0	0	0	0	0	0	0	0	0	0	0	0	0	0	0	0	0	0	0	0	0	0	0	0	0	0	0	0	0	0	0
0	0	0	0	0	0	0	0	0	0	0	0	0	0	0	0	0	0	0	0	0	0	0	0	0	0	0	0	0	0	0
0	0	0	0	0	0	0	0	0	0	0	0	0	0	0	0	0	0	0	0	0	0	0	0	0	0	0	0	0	0	0
0	0	0	0	0	0	0	0	0	0	0	0	0	0	0	0	0	0	0	0	0	0	0	0	0	0	0	0	0	0	0
0	0	0	0	0	0	0	0	0	0	0	0	0	0	0	0	0	0	0	0	0	0	0	0	0	0	0	0	0	0	0
0	0	0	0	0	0	0	0	0	0	0	0	0	0	0	0	0	0	0	0	0	0	0	0	0	0	0	0	0	0	0
0	0	0	0	0	0	0	0	0	0	0	0	0	0	0	0	0	0	0	0	0	0	0	0	0	0	0	0	0	0	0
0	0	0	0	0	0	0	0	0	0	0	0	0	0	0	0	0	0	0	0	0	0	0	0	0	0	0	0	0	0	0
0	0	0	0	0	0	0	0	0	0	0	0	0	0	0	0	0	0	0	0	0	0	0	0	0	0	0	0	0	0	0
0	0	0	0	0	0	0	0	0	0	0	0	0	0	0	0	0	0	0	0	0	0	0	0	0	0	0	0	0	0	0
0	0	0	0	0	0	0	0	0	0	0	0	0	0	0	0	0	0	0	0	0	0	0	0	0	0	0	0	0	0	0
0	0	0	0	0	0	0	0	0	0	0	0	0	0	0	0	0	0	0	0	0	0	0	0	0	0	0	0	0	0	0
0	0	0	0	0	0	0	0	0	0	0	0	0	0	0	0	0	0	0	0	0	0	0	0	0	0	0	0	0	0	0
0	0	0	0	0	0	0	0	0	0	0	0	0	0	0	0	0	0	0	0	0	0	0	0	0	0	0	0	0	0	0
0	0	0	0	0	0	0	0	0	0	0	0	0	0	0	0	0	0	0	0	0	0	0	0	0	0	0	0	0	0	0
0	0	0	0	0	0	0	0	0	0	0	0	0	0	0	0	0	0	0	0	0	0	0	0	0	0	0	0	0	0	0
0	0	0	0	0	0	0	0	0	0	0	0	0	0	0	0	0	0	0	0	0	0	0	0	0	0	0	0	0	0	0
[truncated: 1,000 more rows]
