# Supplementary material for: A modified shuffled frog leaping algorithm with inertia weight
Source: Sci Rep. 2024 Feb 20;14:4146. doi: 10.1038/s41598-024-51306-1 (PMC11224354; doi:10.1038/s41598-024-51306-1)
Supplement: Supplementary file 1 — Supplementary Information. [file 41598_2024_51306_MOESM1_ESM.zip › data/F2/MSFLA_L_26.xls]

## Sheet: Sheet1
0.605371	0.0656808	-0.269365	-0.161912	-0.333444	0.0555703	-0.902396	0.0783849	0.372739	-0.0209741	-0.105662	0.531	0.580526	-0.127276	0.0420448	-0.0387849	-0.0230308	-0.127138	0.387525	-0.11739	0.284734	-0.141856	-0.242578	-0.0589702	-0.0769035	0.364372	0.0454548	0.113379	0.00318976	0.090611	6.36826
0.00224741	-0.012869	0.0114641	-0.00245792	0.00873343	0.00876025	0.000352626	-0.00499763	0.00984147	0.0107651	0.0115204	0.0108288	-0.00745662	0.0067224	0.00115476	0.00824442	0.00513286	0.0132778	-0.00213215	0.00118208	-0.015446	0.000355579	0.0458404	-0.00553948	0.0212928	-0.107181	-0.0636829	-0.000723747	0.0382245	-0.0136688	0.452096
-0.00210858	0.000310098	0.000600759	0.00256188	0.00260067	-0.000595844	-0.000910759	0.00361119	-0.00063813	-0.000424975	-0.000302403	-0.000180246	0.000711705	0.00237811	0.000283545	0.000885655	0.000660084	0.00496091	-0.00569264	0.000352266	0.00351828	-0.000603772	0.000632466	0.00116813	-0.00184696	-0.0035156	0.000541834	0.00108934	-0.00028065	0.000100063	0.0440675
8.743e-05	8.53835e-05	-6.55668e-06	-0.000125158	0.000164265	0.000384177	0.000111837	0.000146756	-0.000118946	1.91652e-05	-0.000394485	-3.53191e-05	-0.000431722	-0.000425163	0.000107292	-0.000142615	-0.000102139	-0.000106168	-3.23392e-05	-3.28564e-05	0.000136172	0.000245056	0.000148471	0.000106223	0.000129863	0.000234448	-0.000108064	1.63589e-05	0.000184147	0.00072385	0.00509242
-2.74197e-05	-2.31828e-05	4.1748e-06	2.7095e-06	2.47193e-05	3.66486e-06	1.43262e-05	5.80354e-06	-6.55177e-07	1.66527e-05	-7.49673e-06	-2.77287e-05	1.48031e-05	3.18221e-05	1.15453e-07	-6.48396e-06	1.82843e-05	2.23036e-05	-6.74392e-05	5.03243e-06	-2.69315e-06	7.17723e-06	2.12596e-05	-4.25784e-05	-5.61953e-06	1.25796e-06	-5.76699e-06	-1.15371e-05	-1.23704e-06	-2.65206e-05	0.000450466
-1.09591e-07	2.6467e-06	4.52605e-07	-1.92431e-06	5.96166e-07	5.89785e-07	9.20408e-07	4.88005e-07	1.30428e-06	1.69665e-06	-1.8445e-06	-2.10633e-07	5.42064e-07	8.9369e-08	3.15153e-07	5.04262e-06	-2.53831e-06	6.11964e-07	-1.15918e-06	-2.02036e-06	-2.98605e-07	1.80293e-06	6.01242e-08	-8.58038e-07	2.41567e-07	-1.56826e-08	-2.71514e-06	9.69427e-07	4.2775e-07	-3.51638e-07	3.28435e-05
-1.42856e-08	-9.88289e-08	2.60505e-08	-2.78627e-08	-1.11961e-08	-6.12966e-09	6.44927e-08	2.49497e-07	3.16847e-09	-3.53881e-08	4.16453e-08	2.7487e-07	2.16739e-08	4.42287e-09	-1.11407e-07	-1.08427e-07	5.95164e-10	-4.00543e-08	-1.86304e-07	6.48436e-08	1.10907e-07	1.0012e-07	-1.00923e-06	-1.0057e-07	-3.56806e-08	9.80097e-09	1.39816e-07	-4.89121e-08	1.05901e-08	1.45852e-07	3.10262e-06
9.16135e-09	1.11641e-08	5.08295e-09	6.42734e-09	9.68579e-09	-1.41459e-09	-5.58338e-09	1.84553e-08	2.61188e-08	3.61492e-09	-3.12896e-09	-6.86132e-09	-3.27729e-08	8.10755e-09	5.16399e-10	2.2137e-09	-5.05065e-08	2.16748e-08	7.20912e-09	-1.09603e-08	7.0027e-10	2.52074e-09	6.8675e-09	2.7308e-09	-1.43196e-08	5.67222e-09	3.52618e-09	-4.0202e-09	-7.76721e-09	5.71284e-09	2.94498e-07
1.80065e-10	1.01884e-10	-3.77457e-10	5.14243e-09	-4.97699e-11	9.16628e-10	6.15367e-11	7.66498e-10	3.00673e-09	1.06231e-09	-3.42181e-10	-1.28933e-09	-6.33717e-10	4.09332e-10	-8.87306e-10	-1.10961e-09	-4.23008e-09	-7.34776e-10	3.99098e-10	-5.62439e-09	2.74804e-10	1.92971e-09	1.20702e-10	-1.51931e-10	-5.37517e-10	-5.60844e-10	-1.39504e-09	7.95923e-10	1.01488e-09	8.4028e-10	3.49468e-08
-1.50069e-10	-1.33388e-10	-1.02788e-10	-7.51413e-11	-3.0128e-10	-4.86374e-12	5.6803e-11	5.37954e-11	1.87929e-11	-1.37918e-10	4.11975e-10	-2.14824e-11	1.87814e-10	-1.54643e-10	4.04047e-11	3.97686e-11	7.38233e-10	3.46612e-11	2.36186e-11	-1.51968e-11	3.79498e-11	-1.4232e-11	-1.06621e-11	1.24799e-13	1.95221e-11	-1.83856e-10	3.62819e-12	-9.32687e-12	1.85166e-11	3.94863e-13	3.00085e-09
-4.33458e-12	-3.64713e-12	6.93083e-12	7.42171e-12	1.11948e-11	8.22293e-13	3.19154e-13	-2.40138e-13	-2.05265e-11	-6.18598e-12	-1.1517e-11	5.62437e-12	-5.03735e-12	-5.15617e-12	-2.85363e-12	-2.27705e-12	-4.08263e-13	4.3364e-14	-1.97537e-11	-1.13069e-11	1.97939e-11	-3.6786e-11	-1.50789e-12	-9.11402e-12	-7.5784e-13	1.97238e-12	-1.10209e-11	-1.64223e-11	3.88157e-12	-6.9566e-12	2.33814e-10
-7.48613e-14	-4.02342e-12	-1.94169e-13	-5.63853e-13	-8.27501e-13	-2.05112e-12	1.01395e-12	-1.17546e-13	2.76266e-13	-5.14198e-13	2.30136e-13	2.14682e-12	4.20755e-14	-3.63663e-13	1.01842e-12	4.41022e-13	2.76588e-13	-6.98482e-13	1.89106e-12	-1.71287e-13	-1.70273e-13	-2.56537e-13	-4.09165e-12	1.07144e-12	8.91578e-14	5.12335e-13	5.71501e-13	-1.50483e-13	-3.11093e-12	-1.72454e-13	2.71332e-11
-5.24662e-14	-6.94085e-14	1.72781e-14	3.09031e-15	3.30593e-14	-2.53705e-14	1.15956e-14	1.13144e-13	-8.13661e-14	3.44113e-14	3.73879e-14	6.21563e-14	-2.75509e-14	-1.42089e-14	-5.07661e-14	-5.92186e-14	-3.08043e-14	1.06052e-14	4.30281e-14	-6.44688e-14	2.9594e-14	-4.91195e-14	-6.28127e-14	-2.09062e-14	-6.03599e-14	-3.89753e-15	2.32221e-14	-2.36907e-14	1.637e-13	4.16728e-14	1.32036e-12
-9.51611e-16	1.8942e-15	3.57724e-15	6.58603e-16	-4.55929e-15	3.97521e-15	-3.48166e-15	4.16103e-15	1.63408e-14	8.43164e-16	-5.76713e-16	5.07021e-15	-1.28302e-15	7.07925e-16	8.00546e-15	2.65276e-15	3.29228e-16	-4.4135e-15	3.09032e-15	-4.82014e-15	-1.39794e-14	-5.08052e-17	-2.6057e-15	-3.38978e-15	2.30385e-14	-5.88411e-15	1.04592e-14	2.20956e-16	-1.47099e-14	-1.59362e-14	1.61667e-13
-3.81487e-16	8.48264e-16	1.64637e-16	-1.36482e-15	2.10981e-16	1.13356e-15	-4.7529e-16	-5.52793e-17	1.86609e-16	3.66732e-16	2.09362e-16	6.81432e-16	-1.85927e-16	-1.55648e-15	2.89739e-16	-1.8131e-16	9.98221e-18	8.81701e-16	-7.42097e-17	-1.11895e-18	5.46053e-16	-9.88564e-16	-5.37547e-17	3.15552e-16	2.88288e-17	-7.10361e-18	-2.52658e-15	-1.98437e-16	-1.98301e-15	-7.94712e-16	1.67015e-14
8.13012e-17	2.54835e-17	-1.88263e-17	2.14824e-17	1.51679e-17	-3.67215e-17	-1.36508e-17	-3.05025e-17	-3.70394e-18	-5.23455e-17	-2.64904e-17	-4.79839e-17	-1.9058e-17	1.63341e-17	-5.25511e-17	1.11937e-17	-5.35926e-17	1.64822e-17	-2.23986e-17	5.53799e-17	2.50793e-17	1.21896e-17	1.6132e-17	-1.1805e-16	-3.1722e-18	7.42643e-17	1.10125e-17	-2.76287e-17	-6.22159e-17	-3.34227e-18	9.73737e-16
-1.03616e-18	4.58265e-20	4.19496e-18	-6.24315e-19	8.90876e-18	-4.69538e-18	1.98417e-18	4.63553e-19	1.07956e-18	-1.74672e-18	-3.51854e-18	5.76209e-18	-5.93311e-18	-6.28047e-19	1.48174e-18	-1.21536e-17	-3.33172e-18	2.01395e-18	1.58512e-18	-2.07186e-18	2.49726e-18	1.06515e-18	-1.36546e-17	-2.94153e-18	-1.99372e-18	-9.89732e-19	-1.54827e-18	1.18441e-19	1.82614e-18	1.53422e-18	9.14282e-17
-1.5128e-18	5.81895e-19	2.14194e-19	1.33313e-19	1.13036e-19	4.40974e-19	7.33382e-20	-1.37009e-20	-3.90544e-19	-1.59285e-19	-4.10437e-20	2.52615e-20	1.97267e-19	1.38826e-19	4.28892e-20	-1.6434e-19	-6.09714e-19	-1.12512e-18	-1.555e-19	-3.57497e-19	-1.40057e-19	6.3953e-19	-1.78057e-22	3.53127e-20	-2.95214e-19	-1.44354e-18	4.65318e-19	2.13483e-20	1.37809e-19	-1.33133e-19	9.80197e-18
-1.25981e-20	1.676e-20	-2.73595e-20	-8.761e-21	2.83515e-20	9.24487e-20	5.73535e-20	-3.67583e-21	-4.59676e-21	-1.16627e-21	-3.99069e-21	-4.53904e-21	-8.33407e-20	1.17585e-20	-1.41351e-20	-4.92851e-22	1.97552e-20	-6.34012e-20	8.52365e-21	-1.57845e-21	-8.14119e-21	4.96136e-20	-9.76217e-21	1.64157e-20	8.96086e-21	1.44729e-19	1.23364e-20	-2.02487e-20	3.3135e-21	-1.40316e-20	7.52139e-19
-3.99269e-21	9.14205e-22	-2.11736e-21	2.10626e-22	-1.58725e-21	6.64131e-21	1.56765e-21	2.92979e-21	-1.56068e-22	-1.60707e-21	-4.10127e-21	-2.23762e-21	-2.72826e-21	1.495e-21	-1.09613e-23	2.10778e-21	-7.58074e-22	1.80125e-21	-3.14249e-21	5.43129e-21	6.62745e-23	4.15603e-22	8.65094e-21	2.98916e-21	1.89137e-21	-5.13708e-21	-2.76231e-22	-2.73946e-21	-5.74219e-21	2.45691e-21	7.59032e-20
-4.71483e-23	-3.64699e-22	-5.13393e-25	-1.87251e-22	1.49741e-23	-4.46238e-22	1.23366e-22	-9.96147e-23	1.75493e-22	3.47096e-24	-2.33814e-23	-1.02576e-22	1.37678e-22	1.56234e-22	4.29835e-22	-1.23395e-21	-1.66309e-23	-3.6949e-22	1.36534e-23	1.24643e-22	2.48996e-22	-2.56077e-22	1.76039e-22	2.46941e-22	4.65171e-23	-5.25785e-22	4.32435e-23	4.82057e-22	1.41461e-22	5.91909e-23	6.29715e-21
-1.70474e-23	2.17043e-23	-1.21151e-23	-3.30673e-23	-1.15478e-23	1.67478e-23	-1.75961e-23	-1.37588e-24	1.77951e-23	1.38645e-24	5.17852e-23	-4.14199e-23	2.09161e-23	-8.80512e-23	-4.47343e-24	-6.58654e-24	1.50406e-23	-1.03861e-23	6.46549e-24	-5.87373e-24	7.15172e-25	7.55535e-23	3.55672e-24	-4.38811e-23	2.37193e-24	-6.73037e-24	-7.39753e-24	2.34098e-24	6.22946e-24	2.90481e-23	5.79206e-22
-1.40865e-24	7.66337e-26	3.22837e-25	-7.41999e-25	-2.02061e-24	1.47476e-24	1.88084e-24	-3.31866e-24	-2.10479e-24	1.33794e-24	-9.10662e-24	3.82964e-25	1.09462e-25	-3.61519e-24	-2.15116e-25	-6.57113e-25	-9.39065e-25	5.22037e-25	5.91562e-25	-1.13918e-24	-1.93516e-24	-8.7773e-27	-1.14541e-25	-3.56227e-24	-1.13829e-24	-1.57368e-24	1.45693e-24	-6.05017e-25	-6.18078e-25	5.19503e-25	4.34983e-23
-3.09255e-26	3.20472e-25	-5.07161e-26	-2.32131e-27	-1.08222e-25	1.52638e-25	-1.99031e-25	2.3323e-26	1.93371e-25	-7.91595e-26	-2.58424e-25	-2.56039e-26	-2.74529e-26	8.83095e-26	6.73174e-25	-2.35491e-25	-5.54779e-26	-1.32356e-25	-2.49036e-26	-3.66125e-25	-1.53029e-25	-3.13711e-26	3.81496e-25	3.09213e-26	6.47733e-27	3.61886e-26	1.4159e-25	1.30087e-25	3.75385e-26	-3.36471e-25	4.33267e-24
-5.94479e-26	-8.35303e-27	8.99365e-27	-3.64124e-27	-3.84319e-26	4.43767e-26	-5.91954e-26	-5.51404e-27	2.88796e-27	3.65583e-28	1.8793e-26	3.21007e-28	-3.69843e-27	-1.24701e-26	9.13215e-27	1.85258e-26	-1.99772e-26	1.18562e-27	3.08908e-27	-2.27629e-27	-4.25044e-27	-4.0828e-26	9.95663e-27	-1.40047e-26	1.68371e-26	-1.81449e-28	-1.4393e-26	-3.92307e-26	1.94133e-26	1.00507e-26	4.89822e-25
-2.69492e-28	-1.27856e-27	3.3679e-27	5.01857e-27	6.02672e-28	1.56058e-27	-1.55612e-27	-1.50935e-28	-2.25389e-28	-5.45461e-27	1.8481e-27	-3.37109e-28	9.4059e-28	1.31332e-27	1.97467e-27	1.57799e-28	2.19468e-27	-3.36442e-28	-3.32656e-27	-5.22958e-28	-6.00424e-28	-8.36962e-28	2.7149e-27	-1.34708e-27	-1.69977e-27	-1.4085e-27	1.93197e-28	4.52217e-28	-2.04566e-28	-4.1739e-28	4.2312e-26
9.32371e-29	-6.29894e-29	2.86443e-28	2.60812e-28	2.81089e-30	1.11615e-29	1.67371e-28	5.78317e-28	-4.38576e-28	1.54401e-30	1.1826e-28	-3.13624e-29	-2.206e-29	-1.55058e-28	5.66206e-29	7.671e-29	8.0546e-29	5.24521e-29	1.29313e-29	1.64729e-28	1.54892e-28	1.47083e-28	5.64016e-28	-7.64824e-30	-6.75996e-29	8.61812e-29	2.80768e-29	1.39986e-28	-2.58381e-29	5.53042e-29	3.95062e-27
6.84321e-30	-1.18956e-29	1.99658e-29	3.11693e-29	1.33917e-29	9.64845e-30	8.66336e-30	5.08522e-30	-1.39072e-29	1.33542e-30	5.43953e-30	-1.49113e-29	1.22608e-30	-1.54915e-29	-1.19162e-29	-1.43409e-30	4.17e-30	-1.2016e-29	4.3615e-30	2.08405e-29	7.6156e-30	1.5894e-29	-2.39987e-31	-4.56576e-29	-1.6361e-30	-2.08416e-30	2.20807e-29	9.92299e-31	-4.35416e-29	8.04806e-32	3.53535e-28
1.15451e-30	1.35711e-31	8.18841e-31	-7.13088e-31	3.10142e-31	6.5438e-31	-2.73749e-32	4.27248e-31	-4.19423e-31	-2.16416e-31	-2.5963e-30	3.13811e-31	6.51983e-32	-6.41896e-30	1.12683e-30	-1.17864e-31	-1.1967e-31	-1.911e-30	6.67115e-31	-1.43103e-30	-1.11692e-30	4.08934e-31	-2.02229e-31	-1.86086e-30	-6.23009e-32	-2.74302e-31	9.1913e-31	-2.59517e-31	1.20759e-30	2.21468e-31	2.61782e-29
8.28757e-32	-1.85195e-32	6.59973e-32	-1.24387e-31	1.1503e-31	-8.0643e-32	1.36328e-31	-2.64869e-32	-9.74021e-32	-2.93754e-31	7.39531e-33	-9.35595e-33	-5.75814e-32	8.73636e-32	6.67674e-34	-2.19301e-31	4.16929e-32	2.9629e-31	-5.0306e-32	-1.60829e-32	-4.36589e-32	6.52017e-33	3.95479e-32	3.88178e-32	-3.7218e-31	2.58301e-32	9.88271e-32	-2.16231e-31	1.25795e-32	4.78806e-32	2.72953e-30
7.18852e-33	6.59434e-33	-2.54113e-32	1.97131e-32	-5.52725e-33	-1.22645e-33	-2.82227e-33	2.56533e-32	-6.65606e-33	4.10415e-33	-3.44492e-33	1.45634e-32	4.99904e-32	3.98975e-33	5.24477e-33	4.88123e-33	-6.8858e-33	1.34395e-33	1.2627e-33	-3.90225e-34	2.34087e-34	5.54554e-33	-2.88224e-32	-8.07762e-34	1.45894e-32	-1.30562e-32	-2.26093e-34	6.40288e-33	-1.47372e-33	-2.45648e-32	2.92617e-31
2.84271e-33	3.70038e-34	-1.4998e-33	2.19485e-34	-2.97348e-36	-8.12506e-34	-9.63976e-36	-1.20245e-34	8.47369e-34	-1.22893e-33	4.17277e-34	-8.08238e-34	9.48954e-34	1.44714e-34	6.8679e-34	-1.52123e-35	-6.83987e-34	-2.31669e-33	-1.90751e-33	-1.12695e-33	-3.40246e-33	-3.23097e-34	-4.23112e-34	-3.86608e-34	-3.25396e-33	-1.12768e-33	6.58764e-34	2.20045e-34	-9.21421e-36	2.83588e-33	2.96508e-32
-8.51653e-36	5.52353e-35	-3.76616e-36	1.64757e-35	6.67806e-35	-1.8368e-35	-4.9448e-36	-1.64095e-34	-2.10994e-35	-4.2934e-35	-7.92652e-35	4.36136e-35	3.16653e-35	-7.78499e-35	1.0489e-34	-2.39094e-38	1.59409e-34	-2.74394e-35	1.82086e-35	-1.28874e-34	1.03353e-34	7.45315e-35	1.54247e-35	-4.78118e-35	1.33783e-34	4.94028e-35	6.93401e-36	1.03261e-35	-3.14852e-36	1.9017e-35	1.53719e-33
3.53922e-36	-4.48091e-37	-4.33915e-36	5.427e-36	1.57791e-36	1.24819e-36	-4.95398e-36	2.4273e-38	1.20957e-35	3.23377e-37	4.88406e-37	4.60987e-36	3.44147e-36	1.24684e-35	1.08902e-37	5.17917e-36	6.98117e-36	3.07479e-36	1.75771e-36	-6.07266e-37	-1.38235e-36	-5.00165e-36	-1.37222e-35	1.71349e-35	-1.96549e-36	1.04593e-35	-1.98364e-36	-9.84158e-36	4.68941e-36	-1.7186e-35	1.56061e-34
-3.10615e-37	2.75178e-37	9.39778e-38	7.43084e-37	-4.29241e-37	2.7571e-37	-6.62106e-37	3.33891e-37	6.19719e-37	-9.92673e-39	1.56031e-37	-2.49654e-37	-3.02746e-37	5.2721e-37	-1.10903e-36	-2.12199e-36	5.7326e-37	-6.29021e-37	-7.78063e-37	4.08575e-37	7.37824e-37	1.08531e-36	8.53124e-37	-4.8685e-38	-1.52384e-37	1.80334e-37	-3.94914e-38	-9.66444e-38	2.58801e-37	-4.90722e-37	1.45523e-35
1.55099e-39	2.25266e-37	6.21795e-38	-2.53579e-38	4.02019e-38	-7.55247e-39	-4.41181e-38	-2.2746e-37	-4.90791e-38	-1.08573e-37	2.96907e-38	7.44213e-39	-3.26665e-38	-1.69681e-38	2.21852e-38	3.59688e-38	-2.25126e-38	-1.85343e-38	-9.87568e-38	1.2548e-38	-9.80726e-39	-7.28203e-39	2.53147e-39	-1.7101e-38	1.20342e-37	6.252e-39	-3.05462e-38	3.58778e-39	-4.2852e-38	5.11438e-38	1.38006e-36
8.6395e-40	1.70662e-39	-9.88602e-40	-1.23566e-39	-1.46402e-39	8.79329e-40	-8.88971e-40	-3.25972e-38	1.55319e-39	3.74267e-39	9.85453e-39	-2.87316e-39	3.75551e-39	-2.29159e-38	-4.52832e-39	2.78605e-39	-2.56959e-39	5.82701e-40	-3.78046e-39	-4.22515e-39	-5.75715e-39	8.31773e-40	-4.21883e-39	8.59046e-39	-2.99236e-39	-2.28138e-39	4.1912e-39	-4.04945e-39	-7.67629e-39	-1.31535e-39	1.45696e-37
-3.83353e-40	-5.6551e-40	-7.58709e-40	-1.36683e-39	1.1837e-39	-6.47414e-41	-2.03011e-40	-8.05314e-41	1.60752e-40	-3.66935e-40	-4.81388e-40	3.33196e-40	8.88563e-41	-3.94972e-40	-1.57855e-40	-1.27611e-40	1.05485e-40	1.411e-39	2.01727e-41	-8.25009e-41	-1.1969e-39	-6.78569e-40	2.27461e-40	-1.41085e-41	2.43867e-41	9.80422e-41	3.43024e-40	-5.62955e-41	8.66239e-41	2.29751e-41	1.10855e-38
2.38917e-41	-9.98976e-42	-3.15863e-43	-7.10347e-41	1.87512e-41	1.23154e-41	-3.29936e-42	1.17559e-40	-4.06015e-41	4.01141e-42	-3.63774e-41	7.7284e-41	4.84504e-41	-5.36456e-43	8.24164e-42	1.10343e-40	1.70089e-41	-4.45891e-41	-1.12993e-41	1.86662e-41	-1.53932e-40	1.24661e-41	-2.21043e-41	-9.24774e-42	2.87941e-40	1.32109e-41	-3.49915e-41	2.52078e-41	5.07401e-41	-4.95355e-41	1.33394e-39
-1.35319e-41	1.23262e-42	1.39247e-42	-7.49993e-43	-2.34762e-42	-2.51719e-42	-7.62791e-43	2.75275e-43	-7.13052e-42	6.32728e-43	-2.28907e-42	4.0597e-42	3.58779e-42	7.25973e-43	-8.45742e-43	1.06553e-42	-2.34009e-42	1.13398e-42	-9.56547e-42	-2.18104e-42	2.88166e-42	-1.7832e-42	3.36312e-42	5.55115e-42	-5.34391e-42	-4.26265e-42	-3.7383e-42	1.16753e-42	-2.68436e-42	1.44853e-42	9.05919e-41
-8.77282e-44	1.42874e-43	2.55577e-43	9.12383e-44	-2.66894e-43	1.93269e-43	2.07412e-43	9.6636e-44	-2.40535e-43	6.53379e-45	-1.09065e-43	-1.92534e-43	2.6303e-43	-9.46225e-44	3.19272e-44	-1.42621e-43	6.70167e-43	3.48525e-43	1.46433e-47	3.23827e-43	9.73192e-43	-4.47588e-43	5.33197e-43	-1.2104e-43	6.20752e-43	-9.39286e-44	-6.33767e-45	1.5826e-43	-2.14949e-43	1.60757e-43	7.09503e-42
1.12308e-44	-2.26042e-45	-1.3456e-45	-2.02955e-44	-7.12262e-44	-5.21682e-44	7.86857e-45	2.79053e-45	9.82494e-45	4.91348e-45	-5.89152e-44	-2.09567e-44	-2.30258e-46	4.55958e-44	-3.83231e-45	-7.53481e-45	-2.26167e-45	-3.77605e-45	-2.00431e-44	7.90434e-44	-1.41555e-43	4.03361e-44	4.43914e-44	-3.51756e-45	-6.28139e-45	-3.10481e-44	-1.00283e-44	4.8248e-45	-6.54173e-45	-8.05808e-44	7.95219e-43
-2.32621e-45	5.26738e-47	-7.99844e-46	-1.26239e-45	-4.86469e-46	9.67148e-45	-2.01505e-45	1.59304e-45	-4.69722e-46	2.26934e-46	6.60338e-46	-1.10162e-45	-3.81463e-46	3.4459e-45	3.01467e-45	-1.86627e-45	-1.51855e-45	4.62983e-45	-2.24685e-46	-3.79602e-46	8.62958e-47	-1.02631e-46	1.30644e-45	9.37023e-46	2.06815e-44	6.6711e-45	-4.92271e-45	-5.4503e-45	-1.68214e-46	-1.46196e-45	7.79149e-44
-9.59925e-49	1.0409e-45	9.2015e-47	3.55863e-46	-9.24284e-46	-2.65399e-46	-3.8773e-47	-7.18544e-47	-2.30465e-46	-6.78556e-47	-1.40208e-46	-4.21607e-46	-1.93895e-46	1.59512e-46	-6.6032e-46	1.0312e-46	1.55859e-46	3.16604e-46	-2.80778e-46	1.44649e-46	-1.35867e-46	2.84782e-46	4.01973e-46	1.24377e-46	-4.97259e-46	8.53789e-47	3.74525e-46	-1.39377e-46	6.33217e-47	4.71377e-46	8.24316e-45
4.19578e-47	-1.24168e-48	-2.64633e-48	8.0422e-47	1.9778e-47	2.24025e-48	-6.01415e-48	-7.62567e-49	3.50689e-47	-5.65372e-48	3.46052e-47	2.83199e-49	-1.23492e-47	5.83271e-49	-3.95826e-47	-1.83186e-47	-3.78152e-47	-2.8601e-47	7.44098e-48	-3.44985e-47	7.4898e-48	1.22784e-47	-3.14648e-48	3.01585e-47	-5.81285e-48	1.16261e-46	-9.72062e-49	2.5656e-49	1.20572e-47	-4.21555e-47	6.40452e-46
-2.57174e-48	5.38053e-49	8.93342e-49	1.54838e-49	1.07099e-48	-6.8065e-48	-1.10195e-48	6.7609e-49	2.03535e-48	8.53588e-49	-2.03134e-49	2.19616e-48	1.52552e-48	5.34307e-48	-3.38991e-48	2.93265e-48	-3.00455e-48	-1.8718e-48	4.46884e-49	-1.21322e-48	6.89443e-49	4.9195e-49	-1.1104e-48	2.08027e-48	1.32562e-49	-4.67394e-48	-1.38033e-48	-1.08532e-48	2.03989e-48	1.67561e-48	5.41891e-47
7.82176e-51	-5.232e-49	3.68228e-49	-1.34116e-49	-8.1102e-49	-3.58189e-49	3.32882e-49	4.06227e-49	-5.71685e-49	5.09831e-51	3.92105e-50	-9.13215e-50	-4.4859e-51	-1.95266e-49	-5.20391e-50	4.25962e-49	2.5887e-49	8.45079e-50	4.63603e-50	-4.31329e-49	-5.56531e-50	7.70276e-50	-2.32023e-49	-1.87417e-49	-1.79849e-49	4.49611e-50	-4.93227e-49	-9.10848e-50	5.17595e-50	-3.37204e-49	6.89802e-48
-7.63137e-51	2.39197e-50	3.52311e-50	-9.87195e-51	7.25281e-51	4.28993e-51	2.72592e-50	-2.46795e-50	2.86183e-50	-1.70482e-50	2.10911e-50	1.5414e-50	-3.95844e-51	-1.20179e-50	-2.24901e-50	-7.53556e-51	4.52909e-52	-5.93076e-51	-9.20061e-51	-7.57353e-52	-1.13505e-50	8.58048e-52	4.69262e-51	-2.25639e-50	3.59625e-51	-1.0456e-50	1.13613e-51	-5.07246e-50	-8.74978e-51	1.06338e-50	4.09412e-49
-4.18645e-51	-1.62292e-51	-6.96018e-53	-3.66409e-52	-1.05702e-51	-3.34525e-51	-3.4964e-51	-3.54733e-53	1.29838e-52	-3.89894e-51	2.60216e-51	-8.48073e-52	3.22193e-52	-1.49878e-52	2.48857e-52	-7.4705e-52	1.62047e-52	4.47314e-51	9.71181e-52	-1.78368e-52	1.06734e-51	-8.71004e-53	-3.04231e-51	-3.52235e-51	1.00571e-51	-2.39811e-52	1.80313e-51	-2.16165e-51	-3.24678e-52	1.43603e-51	4.36014e-50
-7.47423e-53	-1.50804e-52	1.58649e-52	-6.25644e-54	6.94211e-52	1.53038e-52	-9.72984e-54	3.89249e-53	-1.49304e-52	6.32635e-53	-7.83867e-53	-1.07546e-52	8.19279e-53	-1.15265e-52	-2.90163e-52	3.66391e-53	2.22004e-53	-1.55183e-52	1.09426e-51	-2.4656e-52	-2.73139e-52	1.39973e-52	9.76196e-54	6.87496e-54	1.03381e-53	-1.52291e-52	8.34092e-53	-3.90238e-54	1.15262e-52	3.15682e-53	4.55357e-51
-1.31366e-53	-4.14507e-54	1.0994e-53	-6.51866e-54	3.39643e-54	9.4293e-54	1.39075e-54	8.32178e-54	1.00575e-55	2.21275e-54	-3.39162e-54	-1.37286e-54	-3.47487e-53	3.23086e-54	-4.76581e-53	7.14088e-54	-2.06233e-54	6.681e-54	-3.33894e-53	-1.48541e-54	-1.92292e-54	5.18925e-54	-7.95832e-54	7.27447e-54	1.11866e-55	-1.06357e-53	-2.11809e-53	-1.45935e-53	1.24544e-53	-2.77874e-54	2.84907e-52
2.07109e-54	-1.1011e-54	2.75829e-55	4.50729e-55	7.209e-55	2.6782e-55	2.16434e-54	-1.90387e-54	1.56206e-54	1.45473e-54	1.73939e-55	-3.02725e-54	3.09792e-54	-1.43634e-55	1.12391e-54	1.57949e-54	-2.46043e-54	-8.13839e-55	1.42908e-55	-1.54139e-55	-2.02221e-54	-1.14596e-54	7.70197e-55	-2.63318e-55	-2.41203e-54	1.61379e-54	1.66882e-55	-2.45173e-54	1.81198e-54	-6.24173e-56	3.74105e-53
-6.11402e-56	-3.37129e-56	-1.49987e-55	-1.30033e-56	2.73757e-57	1.41298e-55	7.70818e-56	9.98256e-56	-1.83799e-56	-4.02829e-55	2.6863e-55	4.08445e-56	-1.24458e-55	-1.07103e-55	4.7164e-56	-5.54788e-56	3.03837e-55	-3.81676e-56	1.22336e-56	-3.5079e-57	1.03759e-55	-1.10658e-56	-9.91343e-58	-5.0905e-56	6.17204e-56	-7.33806e-56	-1.30931e-55	9.57061e-56	-1.75129e-55	7.71935e-56	2.7822e-54
2.37274e-57	-2.78131e-57	1.58801e-57	-1.91335e-56	6.03502e-57	7.60803e-57	1.81955e-57	-1.39445e-56	1.29613e-56	-1.3397e-56	-4.5515e-56	-1.52311e-56	1.37833e-56	4.27828e-57	2.36667e-56	-4.48884e-56	-4.14689e-57	-5.0772e-56	-1.05611e-57	1.8708e-57	1.07711e-56	-5.96294e-57	3.25433e-57	-2.03791e-57	2.16128e-56	3.28273e-57	-2.25488e-57	4.97042e-57	2.14253e-56	3.63036e-58	3.62785e-55
1.45592e-57	4.58806e-58	2.69583e-58	1.13231e-58	6.64375e-59	9.35826e-59	4.56039e-58	-1.5116e-58	-1.74526e-58	5.85246e-59	2.85234e-58	1.41052e-57	-1.73456e-58	-2.08597e-58	7.22553e-58	5.23743e-58	2.87144e-57	1.29683e-57	1.21514e-58	-6.94916e-58	1.40031e-57	1.13953e-57	9.97784e-59	2.56666e-57	5.95521e-58	1.05382e-57	4.70552e-59	1.23289e-59	-3.17299e-58	1.08586e-59	1.88498e-56
-1.4078e-59	-4.00623e-59	-6.14029e-59	4.53984e-59	7.65129e-59	4.12801e-59	5.30024e-60	-6.51278e-59	6.37443e-59	5.34791e-59	-2.82037e-58	1.42077e-59	4.39612e-60	-6.6745e-60	2.4962e-59	-4.89962e-59	4.91567e-59	1.05709e-61	-2.56646e-59	-1.11859e-58	-3.44795e-60	-2.25289e-62	1.90611e-58	-9.72248e-59	-2.65551e-59	-3.24264e-59	-1.77472e-59	7.57711e-59	-6.68044e-59	3.82049e-59	1.58326e-57
4.10043e-60	7.84121e-60	2.04891e-60	-3.73226e-61	4.309e-60	-4.73098e-60	2.62593e-61	-2.26272e-60	1.07408e-60	4.31662e-60	-1.56606e-59	1.44022e-60	-8.31054e-62	-6.67498e-61	1.11729e-61	-1.73228e-59	-1.33672e-61	6.02779e-60	-3.80842e-61	-5.46546e-60	7.42456e-60	1.29023e-59	1.35831e-59	1.27407e-59	-1.20412e-59	4.22862e-60	-5.08497e-60	4.8331e-60	-1.93883e-60	-8.91503e-61	1.54282e-58
4.91613e-61	3.83166e-61	5.7873e-61	9.27664e-61	3.42116e-61	-4.21521e-61	-6.64376e-61	1.39374e-60	-7.40859e-61	-1.0667e-62	9.46069e-61	-1.49817e-61	-5.52478e-62	5.70349e-61	1.18809e-61	3.66008e-60	1.2403e-61	-4.21865e-61	-9.7776e-62	5.18988e-61	3.57106e-61	2.48088e-61	1.02597e-60	2.99946e-62	-7.90707e-61	5.42494e-61	1.0084e-60	4.70944e-61	-2.14635e-61	-1.21794e-60	1.85238e-59
-7.01519e-62	-2.22985e-62	-3.41023e-62	2.99229e-62	8.6754e-62	-2.97352e-62	2.78688e-64	3.01392e-62	3.36727e-62	1.52822e-64	2.66e-62	1.70587e-61	-1.7778e-62	2.04415e-62	5.334e-62	2.42178e-62	1.03909e-61	-6.70243e-62	-3.04656e-63	8.07713e-62	-2.346e-62	5.5716e-63	-5.41248e-62	2.83716e-62	-1.12457e-61	-2.06419e-62	-4.35269e-62	2.47718e-62	1.09567e-61	6.1768e-62	1.38918e-60
1.28169e-62	-1.02354e-63	1.34209e-63	-5.28714e-63	-1.68283e-63	-4.13981e-63	-1.48392e-62	-9.36455e-65	-2.84923e-63	1.05237e-63	3.39018e-64	7.83423e-63	1.29179e-63	-4.83694e-64	-3.27382e-63	5.9615e-63	-8.7695e-63	-3.58987e-63	1.43502e-63	-9.85023e-63	-5.03025e-64	3.37065e-63	-8.446e-63	-3.32268e-63	2.67801e-63	3.84674e-63	-2.14775e-63	3.61781e-64	-2.05204e-62	6.28985e-64	1.33781e-61
7.67162e-64	1.204e-64	3.08145e-64	-1.10025e-65	3.12633e-64	1.3222e-63	4.7048e-64	6.09458e-64	-1.1365e-63	5.78921e-65	-3.22996e-64	-4.52877e-64	7.28584e-65	9.28652e-64	-1.65025e-64	-1.22545e-64	8.17953e-66	-8.53924e-65	2.41599e-65	-6.50191e-64	1.45743e-64	2.39411e-64	-1.94001e-63	3.84398e-65	-4.18089e-64	-4.96151e-64	7.00012e-65	2.50665e-65	4.02371e-64	7.26406e-65	1.17967e-62
6.17321e-67	2.29215e-66	-3.76083e-65	-4.05002e-65	-6.88927e-65	-1.39608e-66	5.45144e-66	1.40348e-64	2.28181e-65	8.20762e-65	3.24334e-65	3.65336e-65	-2.99756e-65	-1.80569e-65	3.54436e-66	-1.0852e-64	4.45439e-65	6.28233e-65	-5.36982e-65	-1.8349e-65	3.15339e-65	2.18621e-64	5.64663e-65	-5.50162e-67	2.79982e-65	2.52631e-65	-1.8713e-65	-8.89192e-65	-2.98118e-65	4.32865e-66	1.31268e-63
-7.38724e-66	6.20368e-67	-3.12571e-66	3.98098e-67	1.80023e-65	-6.92945e-70	1.7739e-66	2.34615e-66	-1.06434e-65	1.92592e-66	2.66547e-67	9.77699e-67	-2.84489e-66	1.50781e-66	3.40268e-67	-3.24699e-66	1.01952e-65	-7.55967e-66	5.09641e-67	-3.09436e-66	1.03562e-66	1.48431e-66	-2.47052e-66	3.05717e-66	-1.28129e-66	5.2913e-66	-1.61913e-66	-3.74386e-66	-4.59572e-66	7.87902e-67	1.02134e-64
1.0721e-66	7.62376e-68	-7.86644e-68	7.06076e-69	1.87858e-67	-2.70619e-67	-5.92413e-68	4.31388e-67	-2.32904e-68	1.22997e-67	5.72751e-67	1.54197e-68	-7.17227e-68	-1.61522e-68	-1.99763e-67	4.1707e-67	-2.86607e-68	9.19322e-67	-1.13554e-67	6.00682e-67	-1.19387e-67	7.98519e-68	1.67545e-67	5.00495e-68	4.47957e-67	1.23692e-67	1.27105e-68	1.81474e-67	4.87818e-67	-1.77594e-67	7.13264e-66
8.01148e-68	-6.76782e-69	3.69997e-68	-1.44981e-69	-1.13283e-69	1.01541e-67	1.61753e-68	9.25462e-68	1.42064e-68	9.23031e-69	2.08278e-68	-1.20249e-68	-3.76522e-69	2.51032e-68	1.37484e-68	8.26841e-69	4.80501e-70	7.66801e-69	1.84723e-69	-1.2717e-68	3.02549e-69	5.28624e-68	-2.11356e-68	-3.04459e-68	4.17435e-68	1.66337e-68	-3.2477e-68	-2.1573e-68	-1.63791e-68	-5.31033e-68	7.55994e-67
-2.93786e-69	-3.61639e-70	-4.54293e-70	1.02362e-69	6.70048e-69	-1.17556e-69	-3.8146e-70	6.37208e-71	-5.41291e-69	-3.51276e-69	2.38904e-69	9.31627e-69	9.36231e-69	6.07143e-72	1.16617e-69	3.86792e-69	-1.84935e-70	-1.39448e-69	-1.32719e-69	-4.68508e-70	1.72732e-69	-1.08918e-69	-1.24401e-69	-1.17331e-69	8.81514e-71	2.18501e-69	5.07759e-69	5.81073e-69	-5.39338e-70	6.46424e-70	7.10883e-68
1.26662e-70	-3.059e-70	-1.71638e-70	-1.48626e-70	2.1744e-70	-2.28241e-70	-1.40849e-70	-1.37304e-70	1.36882e-70	-1.06141e-70	-1.60072e-70	3.46203e-70	1.33896e-70	8.15699e-70	-4.99313e-70	-5.68004e-71	6.41903e-70	3.40271e-70	-1.27446e-70	4.02802e-71	2.01449e-70	2.63956e-71	-6.1344e-70	-1.73605e-70	1.02863e-70	8.97226e-71	-8.18197e-70	2.64859e-70	-6.99065e-71	2.60858e-70	7.50286e-69
-1.46671e-71	-5.77177e-71	-9.49782e-72	-3.37221e-71	1.11344e-71	-4.48081e-72	-2.6112e-71	1.59766e-71	-2.05491e-72	-4.06156e-71	-1.02747e-71	5.80366e-72	1.14887e-70	9.50909e-71	3.2168e-72	7.64759e-72	4.07711e-73	3.75885e-71	-3.86015e-72	1.56156e-72	1.75614e-71	3.04279e-72	-6.72919e-73	8.52847e-72	-3.84561e-71	-1.26939e-72	8.77844e-72	7.68891e-72	-3.10715e-71	7.53373e-74	6.13463e-70
1.38192e-71	1.47752e-72	-1.14737e-73	-1.01978e-72	-5.06599e-73	1.71998e-72	-5.56548e-73	2.15998e-73	1.71718e-73	1.69317e-73	1.51091e-72	-6.0266e-72	1.596e-72	2.05556e-72	-1.0904e-72	6.45319e-73	-4.43068e-72	-7.23836e-74	-3.27985e-72	4.04542e-72	5.54815e-73	2.83063e-73	1.85904e-72	1.02987e-72	-2.48799e-73	2.88354e-73	-1.52392e-72	2.87369e-73	9.0595e-73	-4.82142e-72	5.63271e-71
1.5779e-73	5.01817e-75	-2.57588e-73	-1.21034e-73	-4.59531e-73	-9.53651e-74	-1.16419e-73	8.63001e-74	2.89147e-73	-4.7271e-76	5.95298e-74	2.85572e-73	8.45349e-74	4.93709e-73	3.28231e-74	-2.85048e-74	1.06635e-74	1.21736e-73	6.30961e-74	1.41653e-73	1.33657e-74	-3.39624e-74	-3.01877e-73	6.50163e-75	2.01636e-74	-1.0815e-74	-5.90228e-74	4.46673e-74	-2.08508e-73	7.39247e-74	3.6833e-72
-2.02289e-74	3.56199e-75	-8.20448e-77	4.91902e-76	1.78451e-75	-2.32327e-75	5.49817e-74	2.06711e-74	2.23942e-75	-7.91045e-76	-2.50366e-74	3.12726e-75	-2.25681e-74	-7.50391e-75	3.58854e-74	1.2512e-74	-8.20701e-75	-6.46366e-75	9.35288e-75	8.59487e-75	4.07209e-75	1.08879e-75	-5.32491e-74	5.66524e-76	-9.11173e-75	-3.91289e-75	-5.28904e-75	4.35381e-75	8.92656e-74	1.05314e-74	4.27848e-73
-1.7737e-76	-1.28164e-76	6.58682e-76	-3.11162e-75	1.77037e-77	4.00015e-75	-3.70908e-76	3.98799e-75	-5.91302e-76	-2.20937e-75	1.12934e-76	1.76353e-77	3.83396e-76	-1.36191e-76	6.21475e-76	1.72998e-75	-4.31133e-76	-3.34413e-75	-9.55226e-76	-3.54353e-76	-1.42891e-75	8.70891e-77	2.42752e-75	1.16449e-75	4.59037e-75	-5.55886e-76	1.80329e-76	-3.04719e-75	8.42837e-76	3.77118e-75	4.14355e-74
2.91942e-80	-1.06588e-76	1.54233e-76	2.41693e-77	6.01357e-77	1.37661e-77	-1.82353e-77	-5.81797e-76	-5.72282e-78	5.17542e-77	3.98091e-76	-2.17422e-77	2.88963e-76	2.10428e-77	-3.06958e-77	1.78973e-77	-2.70436e-77	-4.5641e-77	-2.33874e-77	2.09162e-78	-2.97917e-76	1.33191e-76	1.87249e-76	-8.35671e-77	1.69134e-76	2.50433e-77	-8.40376e-77	-2.5704e-76	1.51947e-76	-8.88139e-77	3.37097e-75
3.06594e-78	1.19301e-77	1.20335e-77	1.49851e-78	-1.05763e-77	4.80173e-77	-2.29462e-78	-2.08267e-77	2.64693e-77	-4.13913e-77	-1.81135e-78	-2.07951e-77	-1.24434e-77	3.57706e-77	3.50541e-78	1.13401e-77	7.38076e-78	-3.15985e-78	1.22422e-77	-1.75719e-78	1.68854e-77	7.93477e-79	-4.80762e-77	2.69981e-77	-7.51356e-79	2.89736e-77	3.22212e-77	7.39359e-78	-1.47023e-77	-1.80222e-78	4.66907e-76
1.61869e-79	7.76057e-79	-1.81224e-79	3.58433e-79	2.20376e-79	-4.97559e-79	8.37465e-79	4.12354e-78	8.93442e-79	1.48395e-78	3.84301e-78	1.77784e-78	2.01311e-78	4.52326e-79	-8.84471e-80	-5.62595e-79	-1.29964e-79	-4.57339e-79	3.82292e-80	5.7841e-79	8.59831e-79	4.58073e-82	-1.98768e-78	9.80156e-79	2.15288e-79	-4.81318e-79	1.15705e-79	9.72287e-79	-4.01819e-79	-1.33579e-78	2.68255e-77
5.09905e-79	-8.5339e-81	6.17914e-80	-2.53953e-79	2.04132e-79	-8.14263e-80	1.28143e-80	-9.24579e-80	1.90448e-80	8.39653e-80	-1.2303e-79	1.75117e-80	-1.07733e-79	-5.10296e-80	3.19655e-79	2.62169e-80	-7.09782e-80	8.85114e-81	-6.85488e-80	1.94005e-79	1.22516e-79	1.48968e-80	-2.76253e-79	1.14343e-79	4.25957e-81	-1.29991e-79	-1.76572e-79	3.10852e-80	-6.51547e-81	-3.06156e-80	3.22263e-78
-7.91075e-82	-1.45662e-80	-1.36645e-80	-5.03784e-81	2.11692e-81	-2.09255e-80	-2.73808e-81	3.15585e-82	-2.70769e-81	-6.41075e-81	-1.32506e-80	1.44532e-80	-2.00296e-80	1.69876e-80	-1.2235e-81	-1.30994e-80	-2.91847e-80	-2.66458e-81	5.67605e-81	-3.81525e-81	9.12729e-81	-2.91342e-81	3.15878e-81	2.3643e-80	8.48379e-82	-2.72715e-82	1.37008e-80	5.49412e-81	-2.10288e-81	2.43247e-80	2.75245e-79
7.78732e-82	9.74877e-82	4.43859e-82	-8.4885e-83	4.01242e-82	-6.54441e-82	1.06668e-81	2.59221e-82	9.28194e-83	-7.50449e-82	-2.08409e-82	-4.05679e-82	4.00183e-82	2.11586e-81	4.1192e-81	1.28442e-82	3.05197e-82	-3.9612e-82	-3.18894e-82	2.4342e-84	1.47219e-81	8.59325e-83	-4.76039e-82	-2.64285e-81	2.34942e-82	1.13778e-81	-1.1202e-82	6.07511e-82	1.39006e-83	1.42361e-81	2.21144e-80
1.15374e-82	2.12095e-83	-1.30818e-82	4.72465e-83	-9.66186e-83	8.00523e-84	9.35572e-83	-2.19698e-82	6.33986e-83	3.38113e-83	-1.43147e-83	-2.40742e-82	3.61465e-83	-3.34972e-83	-6.40617e-84	-2.53493e-83	1.26425e-82	-2.46261e-82	2.05001e-84	-1.38426e-82	-1.09029e-83	-1.28239e-83	-2.37481e-83	1.75648e-83	-2.40473e-83	-1.30326e-83	-1.50301e-83	-3.56118e-84	-2.97739e-83	-2.94367e-84	1.85278e-81
-4.62951e-85	-1.4737e-84	6.47748e-84	-1.23909e-83	8.78959e-85	-2.00267e-84	6.45424e-85	-3.24791e-84	3.31904e-83	-1.82209e-84	-5.04742e-84	-9.47904e-84	-5.07894e-84	-2.29867e-84	-2.00668e-83	-4.33327e-85	1.19644e-83	-3.188e-84	6.60826e-84	2.11043e-84	-1.73611e-84	-8.39707e-85	-6.76452e-85	-9.20772e-85	1.91013e-84	-1.27159e-84	3.37077e-84	-2.88251e-84	3.7825e-84	3.92618e-84	1.50185e-82
2.80088e-85	-7.35507e-85	6.92235e-85	-1.07663e-84	-1.20909e-85	5.37024e-85	4.57661e-85	-3.93149e-85	2.5691e-85	-9.14068e-85	-3.46893e-85	-3.13217e-85	1.92222e-85	-2.82434e-85	-7.05663e-86	-1.51445e-84	-1.54096e-85	1.95204e-86	-1.74374e-85	1.17861e-85	-4.05763e-85	7.07985e-86	-2.05372e-85	3.81972e-85	-1.33771e-85	-2.32635e-85	-5.34125e-85	-1.41927e-85	3.74924e-85	-7.98088e-85	1.19292e-83
-3.81454e-87	2.43242e-86	6.17975e-86	-8.51794e-86	-2.89212e-86	2.29989e-86	-1.85151e-86	-2.43186e-86	1.39948e-86	-3.60218e-86	3.21112e-87	1.26754e-86	-4.72719e-86	-6.85368e-87	1.06977e-86	3.2546e-86	1.38926e-86	9.12556e-87	-6.21609e-86	-6.07224e-86	-5.60675e-87	-1.51696e-85	3.34896e-86	-2.74161e-86	-4.65105e-86	6.08268e-87	-8.64293e-86	2.5417e-86	4.6934e-86	-2.3845e-86	1.03247e-84
-1.19223e-87	-1.65722e-87	9.00055e-87	1.10211e-87	7.31675e-87	3.45328e-86	2.75581e-88	-3.36182e-88	-1.84045e-87	-1.41654e-87	-6.05362e-87	5.05205e-88	3.56319e-87	-4.52154e-87	4.06233e-87	-2.88196e-86	-6.4265e-88	6.88709e-88	-1.00142e-87	-5.91122e-87	2.69218e-87	6.1108e-87	3.55044e-88	9.38886e-87	2.12065e-86	1.14225e-87	-1.28708e-87	-7.59809e-87	6.31003e-87	1.45427e-86	1.85073e-85
1.20822e-88	2.65684e-88	2.08577e-88	-3.3417e-88	-4.31178e-89	5.06318e-88	-7.10878e-89	1.35131e-87	1.77404e-88	-1.17994e-87	-3.68917e-88	1.78171e-88	3.36959e-88	-3.20377e-88	-1.82863e-88	-1.40843e-87	-3.62175e-88	9.36617e-89	-3.67326e-88	1.71191e-88	-1.37964e-88	-1.30552e-88	1.91859e-87	-2.00117e-87	2.16238e-88	-2.69079e-88	-2.96832e-88	-2.23224e-88	2.50039e-88	2.25379e-87	1.5746e-86
1.14274e-88	-5.62164e-89	-4.4217e-89	-1.27783e-90	-4.35861e-89	-2.66469e-89	-1.30503e-89	1.5509e-89	-7.56385e-89	-9.69245e-90	-9.2425e-90	-3.59377e-89	-5.92813e-89	-2.58422e-89	-8.1103e-90	1.05618e-88	-2.51764e-89	7.09205e-89	-2.70088e-89	2.16072e-89	-1.33571e-89	-1.14156e-89	-5.71699e-89	-7.0467e-90	6.92221e-89	5.63304e-90	-2.36126e-90	-1.15398e-89	1.34469e-88	1.02592e-90	1.10209e-87
-2.56715e-90	1.41503e-89	9.15807e-91	1.57667e-91	-2.92926e-92	-7.05021e-90	8.69518e-91	-3.84895e-91	-1.93087e-90	4.37859e-90	2.18739e-91	-5.88869e-90	9.2777e-91	4.92872e-91	-5.61298e-91	3.45831e-90	3.39044e-91	-4.70418e-90	9.1827e-90	-8.30915e-91	2.24034e-90	4.54281e-91	2.62606e-90	3.33913e-90	-2.58892e-92	-6.80646e-91	-3.42274e-90	-2.20717e-90	1.20819e-90	-1.09279e-89	8.61711e-89
8.67396e-92	-5.95818e-91	-1.65602e-91	-2.5431e-91	4.57811e-91	-6.65692e-91	7.68239e-92	1.25563e-90	2.4592e-91	2.15592e-91	-2.17861e-91	1.59849e-91	-6.8841e-91	-2.10245e-91	7.6949e-93	1.33612e-91	5.48275e-91	-1.80453e-90	1.37721e-90	-1.01817e-90	3.08417e-91	-1.40653e-91	-5.00037e-92	6.63636e-92	-2.41911e-91	5.67617e-93	1.62365e-92	4.20453e-91	-4.12791e-92	4.79633e-92	1.15247e-89
3.52858e-92	-1.29001e-92	1.64421e-92	1.44892e-92	-7.39216e-93	6.38135e-93	-1.42068e-91	-6.5218e-92	3.84865e-92	5.12328e-92	-3.21785e-92	1.82485e-91	-4.00503e-92	-6.04869e-92	1.65541e-92	-1.57163e-92	1.38136e-92	-2.42857e-93	1.40596e-92	2.97636e-92	6.56746e-92	-2.62831e-92	-3.49741e-93	5.47813e-92	8.50232e-92	2.14821e-92	8.76848e-94	2.72065e-93	-4.6499e-93	-2.54756e-92	1.0879e-90
-1.59399e-94	6.62586e-93	3.02298e-93	-2.30506e-93	-6.76723e-94	-1.78167e-93	9.01145e-94	1.9708e-93	-4.34383e-93	1.18866e-93	1.20941e-93	-3.21469e-93	-5.72821e-95	9.56098e-94	1.51025e-93	-3.34301e-94	1.26228e-93	-1.52762e-93	-4.013e-93	2.59493e-94	1.0848e-92	-1.38164e-93	-3.45395e-93	2.97369e-94	-6.23155e-94	8.14916e-93	-3.08235e-93	1.31208e-93	4.19258e-93	-2.94698e-93	7.36078e-92
1.32255e-94	-2.90859e-94	9.39081e-95	-1.95194e-95	1.51311e-94	7.37235e-94	3.19306e-94	-3.01033e-94	-3.59036e-94	-6.00051e-95	9.34765e-97	-1.4918e-94	-3.36049e-95	-2.94429e-94	1.49433e-94	-8.33884e-95	4.20422e-94	1.17403e-95	4.30717e-94	-1.39334e-94	1.10124e-94	9.04939e-95	-2.7714e-94	-1.46222e-94	5.94983e-94	-8.69008e-95	1.51506e-94	-3.93644e-95	-1.6832e-94	-2.5766e-94	6.10036e-93
-1.65581e-95	4.69286e-96	-3.13599e-96	-1.35644e-95	3.27395e-95	1.39502e-95	1.8291e-95	1.08036e-95	-1.20564e-95	-6.73117e-96	4.05642e-95	2.51824e-95	-1.20141e-95	8.02883e-96	7.02002e-97	-3.06404e-95	-3.77517e-95	1.18527e-95	1.23836e-96	-1.28673e-95	2.45905e-95	-5.49177e-95	2.43478e-96	3.45085e-95	4.05658e-96	1.56209e-96	2.18632e-95	1.59045e-96	-3.06831e-97	-2.14759e-96	4.61343e-94
-2.37105e-96	-1.46051e-96	2.86853e-96	-9.81171e-97	1.37042e-98	2.28479e-97	-2.34903e-96	1.82238e-96	-7.35557e-99	1.49778e-96	4.58519e-96	-5.53338e-97	-1.46446e-97	6.07718e-97	4.43784e-97	-7.28773e-97	3.70194e-96	8.37003e-97	-9.00203e-97	-2.21603e-96	-2.49693e-97	4.74216e-97	-1.2755e-96	3.39557e-96	2.49081e-96	4.48191e-96	1.47903e-96	1.13423e-97	-1.47447e-96	-7.67593e-97	4.45226e-95
2.22157e-97	3.81822e-98	-1.22932e-97	-2.85221e-97	1.79089e-97	9.13715e-98	-4.45459e-98	-6.62793e-97	-1.98236e-97	-4.56608e-98	9.00467e-98	-2.23943e-97	-1.04813e-97	6.18064e-98	6.83763e-98	1.71888e-98	-3.63952e-97	6.50762e-98	-4.08839e-97	-1.61654e-97	-2.10524e-97	-8.2194e-97	1.75112e-97	1.38857e-97	-7.86597e-98	-1.27174e-98	-2.34273e-97	2.1274e-97	3.07757e-98	1.39007e-97	5.51049e-96
-2.33925e-99	1.5378e-98	-2.85765e-99	2.28466e-99	5.57716e-98	7.85876e-99	-8.59179e-99	6.39693e-99	6.13234e-99	3.49988e-98	3.02212e-99	1.37255e-98	3.10901e-99	-3.30747e-98	-8.65752e-98	-5.73575e-99	4.2958e-98	-3.01501e-98	-3.98063e-99	-8.23627e-99	1.9183e-98	1.78019e-99	-4.81183e-98	-9.30032e-99	-8.36161e-98	1.33981e-98	4.26337e-99	6.36328e-99	-1.11723e-98	-2.528e-99	5.729e-97
5.10952e-100	-1.62528e-99	1.42283e-99	1.14729e-99	1.57178e-100	-2.13797e-99	-1.32669e-99	2.04963e-100	-2.05599e-100	2.71446e-99	-1.55406e-99	-1.77444e-99	-1.15158e-100	9.13392e-101	-2.05172e-99	-5.83474e-100	-5.27219e-100	-3.96315e-99	5.33567e-100	1.25519e-100	6.07066e-100	7.28938e-100	-4.53238e-100	2.43534e-99	-8.3258e-100	9.40815e-99	-2.19142e-100	-2.92715e-100	-4.37855e-99	-4.89017e-99	4.70187e-98
-2.81969e-100	6.80423e-101	-1.62197e-100	5.31023e-101	4.16974e-101	2.52048e-101	1.22447e-100	-2.06469e-100	-3.98686e-101	2.24156e-101	1.39762e-102	-1.60104e-100	-4.81663e-101	-2.90932e-101	4.61346e-101	9.91948e-101	-1.09685e-102	-3.54062e-101	7.90743e-101	-1.06186e-100	9.57998e-100	9.76559e-101	-9.82807e-101	-1.42773e-101	1.8546e-101	-2.05572e-100	-5.22848e-101	7.40394e-101	1.06662e-100	-3.332e-100	3.58778e-99
-1.06891e-101	9.96437e-103	-6.07061e-102	1.04075e-101	-5.53241e-102	-4.08149e-102	6.82378e-102	-1.01978e-101	1.6151e-101	-3.6198e-102	-3.34626e-101	1.31666e-101	-2.58068e-102	-1.1519e-101	-6.74648e-102	-3.92154e-102	-3.54953e-102	-9.17989e-102	-1.16084e-102	1.0222e-102	3.96784e-102	-1.35899e-101	-6.1219e-102	-1.17274e-101	-9.97005e-103	6.56032e-102	-6.24642e-101	-1.03757e-101	-1.29187e-101	2.85622e-102	2.92458e-100
-3.47848e-103	4.05264e-102	1.35324e-102	3.56856e-103	1.43291e-102	2.38115e-103	-2.72729e-102	-1.79042e-102	4.26031e-103	-1.30451e-103	-1.41652e-103	2.15684e-102	2.17911e-102	5.81033e-103	3.88256e-103	1.05366e-103	-1.85971e-103	-6.33023e-103	3.51764e-103	4.57489e-104	-2.32078e-102	4.51723e-102	1.02199e-102	-2.19733e-103	2.10994e-103	-4.5701e-103	5.56646e-103	-1.27589e-103	6.59056e-103	3.07581e-103	3.00232e-101
2.69472e-104	-2.29037e-104	1.86211e-103	5.11982e-104	-1.08963e-105	1.48558e-103	1.83377e-103	7.9987e-104	-8.38436e-104	1.77924e-104	-4.99965e-103	-1.60654e-104	-6.42182e-104	-4.54632e-106	3.53635e-104	-2.57495e-104	-2.81881e-104	4.18257e-104	1.13213e-103	-1.57158e-103	-6.94847e-104	3.08932e-103	-3.93752e-104	1.31204e-104	1.47365e-103	1.93721e-104	-6.617e-104	-1.37042e-104	4.62752e-105	-7.27339e-104	2.53899e-102
1.22631e-105	-1.96276e-106	-2.04574e-104	1.16704e-105	4.6048e-105	5.91504e-105	-8.29308e-105	7.28819e-105	1.24125e-104	8.4957e-105	-4.68309e-105	-1.67515e-104	2.61245e-105	4.09317e-105	-4.55123e-106	-7.87291e-105	-1.76216e-104	-2.60982e-105	-3.43322e-104	3.24299e-106	-3.97097e-105	-8.54796e-106	1.39876e-104	5.6445e-106	-2.26995e-105	-1.19145e-104	3.00487e-104	-1.40227e-105	1.23511e-104	-5.14567e-104	2.90234e-103
9.49442e-106	-5.49667e-106	-1.14384e-105	2.61618e-107	-1.06655e-105	2.4169e-106	-3.75599e-106	1.36832e-105	-4.45018e-105	-2.20897e-105	1.24623e-106	-3.00915e-106	6.89947e-107	-1.9621e-107	-2.54351e-106	6.54193e-106	6.59358e-107	-1.83021e-106	1.03018e-105	7.64166e-106	-5.66888e-106	-1.85026e-106	4.04695e-105	1.30614e-105	-3.19937e-106	-6.69006e-107	4.75657e-106	2.99596e-107	6.34308e-106	5.93595e-106	2.40718e-104
-1.45829e-107	4.38017e-107	-1.60019e-107	-2.0173e-107	7.6935e-108	-2.09495e-107	3.70226e-108	2.0568e-107	-5.63097e-107	1.54262e-107	1.48097e-106	1.21092e-106	1.65787e-106	-1.70692e-106	1.12361e-107	2.86237e-107	-5.5901e-108	2.27275e-107	7.11203e-107	-1.98142e-108	2.22622e-107	2.06149e-106	7.73336e-107	-1.58869e-106	2.75332e-108	-2.70345e-108	-1.84983e-106	1.36753e-108	-1.99231e-107	-7.51537e-107	1.71765e-105
3.10966e-108	7.10686e-108	5.76501e-108	5.28651e-107	-2.59524e-108	-1.34084e-107	-1.17259e-107	-1.13727e-107	1.42379e-107	-1.16799e-108	-3.34973e-108	-6.86339e-109	1.73435e-108	4.79464e-109	-5.33404e-108	-1.42978e-108	-1.10365e-109	-4.91509e-110	4.69709e-108	1.26215e-108	3.45947e-108	1.58953e-108	-1.72179e-108	-6.35465e-108	3.11992e-108	1.27172e-108	4.52627e-108	-6.07079e-108	2.99738e-109	-6.86259e-108	1.77764e-106
2.22308e-109	-8.77056e-109	-6.18059e-110	-6.50458e-109	3.71378e-109	6.92129e-110	-8.71441e-109	1.51085e-108	-8.40819e-110	-4.56357e-109	-5.92084e-110	2.27823e-109	1.06973e-109	4.54902e-109	5.62175e-109	-4.08819e-109	3.8077e-109	1.32155e-108	-4.8673e-109	3.53734e-109	-1.65262e-109	3.96137e-109	-3.44126e-109	2.1455e-109	-3.44516e-109	-3.82251e-110	-3.43985e-109	2.64716e-108	-8.92445e-110	-6.11797e-109	1.47326e-107
1.00465e-110	-9.53745e-111	4.92373e-112	-1.05134e-109	-1.12232e-110	-3.92348e-109	-1.30932e-111	3.65331e-110	5.73813e-110	8.96593e-110	3.69609e-109	-1.88846e-110	-2.70334e-110	-3.22296e-110	2.78688e-110	-4.19129e-110	-3.64909e-110	-1.13172e-109	1.20906e-109	9.52362e-112	4.5589e-111	3.38037e-110	-6.39407e-110	4.58412e-110	3.88838e-111	-1.13466e-109	4.91885e-111	2.1648e-110	-1.64744e-109	-1.01436e-109	2.06097e-108
-4.36776e-111	-1.10393e-110	-1.56977e-111	9.12921e-111	1.66427e-111	-3.77781e-111	4.39963e-112	-6.40022e-111	-7.64488e-111	-1.02473e-110	-1.70687e-111	-1.6383e-111	-2.10798e-111	4.70032e-111	-7.88846e-112	2.68104e-111	-4.12241e-111	7.95601e-112	-5.37995e-111	-4.73123e-111	-6.78159e-113	7.29039e-111	-3.23624e-110	-1.93103e-111	-4.14703e-111	1.20289e-111	2.10734e-111	-1.1775e-111	7.2621e-112	-4.3606e-112	1.36382e-109
3.75132e-114	7.71118e-113	1.02925e-112	-4.95532e-112	6.585e-112	5.74028e-112	3.39044e-114	-8.17774e-113	-7.83273e-112	-9.7512e-113	-2.26697e-111	-8.32411e-113	-3.18262e-112	-7.20391e-112	-4.70021e-112	-1.56925e-112	-1.19263e-111	8.29879e-112	2.01443e-112	-4.53843e-112	-4.58202e-112	-1.70466e-112	1.57503e-113	1.96107e-112	1.94331e-112	1.59895e-112	-7.14427e-113	3.04092e-112	3.05576e-112	-2.07473e-112	1.16547e-110
-3.31716e-113	-3.84726e-113	-2.23961e-113	6.24193e-114	1.63255e-112	-5.45926e-113	-1.24602e-113	-2.39159e-113	-5.82412e-114	-4.06628e-113	1.10149e-112	4.12746e-113	1.17903e-112	1.5105e-112	1.12161e-113	2.47113e-113	-6.25067e-115	-2.37789e-113	-3.91794e-115	-1.51238e-112	2.08701e-114	4.26925e-113	6.28244e-113	2.96087e-113	1.00999e-113	1.99346e-113	-2.96288e-113	6.19887e-113	3.94186e-114	-1.97492e-113	1.31589e-111
1.4663e-114	1.2305e-115	2.71539e-115	1.13197e-113	4.9296e-114	-5.82708e-114	1.92727e-113	-3.2139e-115	-2.42806e-115	1.08487e-114	4.43831e-114	2.72213e-114	9.77207e-114	4.14168e-115	-8.18974e-115	-1.12029e-114	6.13297e-114	-5.6621e-115	5.74429e-115	7.63787e-114	-1.01216e-114	-1.12129e-114	-3.3042e-114	5.97145e-115	8.58053e-114	4.97415e-114	-4.8936e-114	4.72355e-115	4.39152e-115	1.96136e-114	1.06412e-112
7.80671e-117	7.74057e-115	-1.20099e-115	6.97496e-116	-1.79878e-115	-4.4488e-115	7.91393e-115	6.45574e-115	-2.82665e-115	-1.75858e-115	1.18746e-114	1.55861e-115	3.78803e-116	5.82666e-115	1.28009e-115	-3.14177e-116	2.62741e-115	-4.50344e-115	2.39908e-115	-4.31931e-116	4.67633e-115	3.77684e-117	1.68386e-115	2.52438e-115	2.93009e-115	-7.56937e-116	6.53793e-116	-3.61884e-115	-5.64341e-115	1.11351e-115	8.97533e-114
-2.91563e-116	-1.1594e-115	-4.13008e-116	-5.6772e-117	-1.60302e-117	-2.11361e-116	8.25409e-116	-1.8576e-116	-3.2431e-116	9.82517e-116	-6.14184e-117	-4.38861e-116	-1.58502e-117	3.64254e-116	3.68103e-116	7.86885e-117	5.34276e-116	-7.88887e-116	4.99992e-116	2.08509e-116	6.28838e-116	1.89734e-116	-1.03083e-116	-1.4476e-116	-3.68048e-116	-2.27295e-116	1.57456e-116	-6.04779e-116	-2.61226e-116	3.82854e-117	1.05485e-114
4.35778e-119	5.67493e-119	-5.22311e-118	1.80617e-117	-7.37512e-118	2.33483e-117	-6.04952e-117	-1.38311e-117	-8.79855e-119	4.20172e-118	2.25215e-118	-4.54824e-117	-1.7941e-117	-1.19063e-116	-8.02999e-119	-3.67955e-117	-3.61371e-117	-1.38327e-116	1.18784e-117	-1.84494e-117	-3.66429e-117	-2.45985e-117	3.64621e-117	2.41961e-118	1.9882e-117	-3.428e-118	1.5121e-117	6.32971e-118	3.0191e-117	3.79868e-118	7.40422e-116
-2.02457e-118	-2.28348e-118	-5.38225e-118	6.41303e-118	8.71498e-120	-4.37925e-119	1.32423e-118	-5.56644e-119	2.05828e-118	-2.92108e-118	-2.90616e-119	-2.01241e-118	-6.41375e-119	4.18973e-119	-3.24333e-118	1.04816e-118	1.75809e-118	-2.51122e-119	7.53966e-119	3.63272e-118	6.60061e-119	1.17917e-118	-4.14357e-120	-6.82869e-118	2.2009e-118	4.67506e-118	-2.794e-118	4.37897e-118	2.2211e-118	-1.25288e-118	6.37717e-117
-3.7531e-119	1.52504e-119	2.11055e-119	-1.79944e-119	9.56047e-120	-6.68132e-120	1.54043e-119	-3.06496e-119	-6.3213e-119	4.44389e-120	-4.00093e-119	2.27903e-119	-2.75223e-122	-2.70628e-120	-3.77067e-120	8.94507e-120	-3.88634e-119	1.2604e-119	4.43664e-120	-3.42981e-120	-1.10301e-119	-9.35865e-120	-1.37209e-119	-1.78107e-119	-1.71589e-119	-8.95039e-120	3.22571e-119	-2.03029e-120	6.0757e-120	-1.54272e-119	4.93237e-118
6.60635e-121	-4.27628e-121	3.19372e-120	2.94021e-120	1.36244e-120	6.36185e-120	-3.73744e-121	1.10658e-121	6.03409e-121	1.70306e-120	1.26322e-120	5.56826e-120	3.84211e-121	4.18082e-120	7.1559e-121	1.59236e-121	-4.47787e-121	-2.12892e-120	-9.31343e-121	5.11378e-120	4.8652e-121	2.9656e-120	2.00248e-120	-9.24825e-120	-2.27749e-120	-6.70973e-121	-6.29947e-121	-1.31922e-120	5.0287e-121	-2.45112e-120	6.1185e-119
1.76832e-121	2.34524e-121	2.2554e-122	-7.62938e-123	1.96645e-121	-1.13859e-121	-1.73249e-122	3.0223e-121	1.65969e-122	-4.22303e-121	1.12363e-122	-2.22e-121	-5.02731e-121	-4.97894e-122	2.85287e-121	1.33919e-121	-1.39877e-121	7.62026e-121	1.20065e-121	1.01097e-121	-3.76406e-122	2.6445e-121	-1.43936e-121	-1.86988e-122	1.06597e-121	-4.4444e-122	1.21315e-121	3.46675e-121	4.11518e-122	3.14228e-122	4.99486e-120
6.06289e-123	1.65623e-122	-8.79918e-123	2.39374e-123	-1.81914e-122	1.57178e-122	1.22174e-122	-2.17626e-123	-6.90997e-123	-3.18415e-122	1.79127e-122	-3.9122e-123	1.23019e-122	8.19062e-123	-2.11245e-122	-1.29746e-123	4.22844e-122	6.93053e-122	4.65181e-123	2.01077e-122	-6.7793e-123	7.14233e-123	-3.57343e-122	-3.49129e-122	5.87303e-122	-4.84668e-123	4.37321e-124	-3.70134e-122	1.02302e-122	1.0393e-122	5.28181e-121
2.27344e-123	5.28625e-124	1.17349e-124	-4.29954e-123	-6.27482e-124	-6.6492e-124	-9.3917e-124	1.42193e-124	-2.80736e-123	3.31142e-124	1.77994e-124	-2.26377e-123	8.57645e-124	-4.71898e-123	7.06173e-125	-1.27509e-123	-3.50841e-124	-1.41529e-123	8.07998e-124	-2.73061e-124	-1.81718e-123	-3.84851e-125	-4.0079e-123	-4.2537e-124	-2.38568e-123	-8.33274e-124	4.53731e-124	3.43625e-124	1.31766e-123	3.27052e-123	3.98359e-122
-5.85003e-125	1.83453e-125	2.36559e-124	-3.41427e-124	2.23352e-124	-1.3236e-124	2.09467e-125	-4.5631e-125	-4.32284e-124	-1.49121e-124	-1.26875e-124	1.38689e-124	-4.4893e-124	-3.16833e-124	2.99419e-124	3.23138e-125	2.80323e-125	-1.29718e-124	2.71523e-125	-2.66486e-124	3.44341e-124	3.91686e-125	-2.13156e-124	-1.13042e-125	-1.76508e-124	1.18095e-124	-1.52437e-124	3.32961e-125	-5.17107e-125	6.87333e-125	4.68172e-123
-1.25012e-125	-2.33197e-126	5.04766e-127	5.94234e-126	4.35567e-127	4.72646e-125	4.55104e-126	3.82165e-126	3.25964e-125	-2.25618e-126	-1.93482e-125	-1.8567e-126	8.01542e-127	-2.26814e-125	-4.64019e-125	-6.39861e-126	5.20252e-126	1.49756e-125	-1.78759e-126	4.34019e-127	-9.44615e-126	6.93844e-126	-4.40281e-126	7.74664e-127	1.92868e-125	2.51806e-126	5.26802e-127	-3.12932e-126	-1.28376e-126	6.40948e-126	2.8681e-124
-4.84471e-127	-1.5733e-126	9.68951e-127	3.78586e-128	-6.09167e-127	-1.01401e-126	-1.31078e-126	-1.04461e-127	-9.82042e-127	1.72774e-127	6.50388e-127	-4.74422e-128	6.76478e-127	-2.63339e-126	-3.35034e-127	1.18471e-126	1.19573e-127	-7.97996e-128	3.57735e-127	3.15831e-126	-1.36107e-126	1.32731e-126	6.41765e-127	4.98586e-127	-6.7468e-126	-1.29106e-127	-7.96814e-127	-2.09302e-127	1.3685e-126	-3.49579e-126	3.30757e-125
-1.22839e-127	2.02788e-127	3.48783e-128	3.77784e-128	3.28345e-127	3.36209e-128	-9.0211e-128	1.5264e-129	5.40727e-128	2.49932e-129	6.52448e-128	-1.35063e-128	2.65494e-127	9.78338e-128	-1.31977e-127	9.614e-128	-2.68853e-127	1.61345e-128	-1.61417e-127	-9.77096e-128	-2.06303e-128	-9.65985e-128	4.47781e-128	9.68389e-128	1.90372e-128	2.78457e-128	4.10502e-127	-4.18305e-128	9.5981e-128	-1.40371e-127	3.11728e-126
-2.86171e-129	4.27386e-130	-1.01907e-128	-2.55787e-130	-8.22859e-129	-5.36183e-130	-7.62788e-129	-7.32476e-129	3.42297e-129	-3.11001e-128	1.08771e-129	-1.34368e-128	-2.11717e-129	-3.04933e-129	5.32054e-129	-6.93775e-129	1.27227e-129	-2.05178e-130	4.05128e-129	2.155e-128	2.54055e-129	3.49817e-129	-3.76363e-130	-7.62642e-129	4.19949e-130	-1.80376e-129	-9.30827e-129	-4.86246e-129	2.84587e-129	-5.42911e-129	1.69715e-127
7.22443e-130	5.15549e-130	3.78456e-129	-4.31593e-130	7.06053e-130	3.29426e-130	2.94112e-130	2.35813e-131	-2.0331e-129	2.40773e-129	3.12617e-131	-1.24677e-129	1.36634e-129	-8.24144e-130	2.12016e-129	6.07049e-130	3.9056e-130	9.22906e-130	9.47032e-130	2.14238e-129	-2.20961e-129	-2.57316e-130	4.60988e-130	6.19357e-130	-1.2927e-129	-8.2979e-130	3.14374e-130	-1.05096e-131	-6.64825e-130	-2.04795e-130	2.8711e-128
-1.43728e-131	-1.0269e-130	-1.49594e-130	4.27847e-131	8.90645e-131	-2.33527e-130	8.28537e-132	-9.43277e-131	-2.20335e-131	-2.04955e-131	3.01033e-132	6.85869e-132	1.94858e-131	1.70302e-130	5.68572e-132	5.33894e-131	-1.44495e-130	2.15228e-131	9.18504e-132	-1.46326e-131	6.10348e-131	-1.56893e-130	-1.20289e-130	-1.86093e-131	-2.95476e-131	-2.17349e-131	-3.14348e-131	1.35434e-133	8.88644e-131	2.67174e-132	1.75696e-129
-1.54588e-131	1.93176e-132	4.74189e-133	-4.31944e-132	-1.65794e-131	1.24363e-132	5.34538e-133	3.9461e-132	-1.22916e-131	2.90902e-132	3.77932e-132	7.70964e-132	5.56114e-132	2.93552e-132	3.53636e-132	6.17118e-132	4.44657e-133	-1.26699e-132	6.66693e-132	7.87933e-132	-4.71431e-132	4.11281e-132	9.10526e-132	-2.12041e-132	-5.99268e-132	-3.5614e-132	-1.17097e-131	6.49629e-133	-9.91999e-132	2.90601e-131	1.86586e-130
5.89559e-133	-3.10417e-132	4.45727e-133	-3.53738e-133	-8.98447e-133	-3.7337e-133	2.01562e-133	-2.27435e-132	1.80695e-132	-2.44655e-134	-5.47639e-133	-6.572e-133	-4.91215e-133	4.78721e-134	1.20177e-133	1.38924e-133	-5.03386e-133	4.09979e-134	-3.60309e-134	-2.59525e-133	4.954e-133	-3.93484e-133	-1.32559e-132	-2.07946e-133	-7.60247e-133	-1.31442e-133	-1.87738e-133	-1.36671e-132	1.52653e-134	-3.56423e-133	1.81555e-131
4.07693e-134	-3.53445e-135	-3.94913e-134	4.64843e-134	1.82641e-134	1.12731e-133	-5.91499e-135	-2.28447e-134	-1.90085e-134	3.13238e-134	3.23314e-135	2.93266e-133	-1.25948e-134	-4.58725e-134	-6.24863e-134	-1.27987e-134	-2.3947e-134	4.62518e-134	2.70286e-134	-5.87833e-134	9.34603e-134	-4.05042e-134	6.8176e-135	-7.75736e-135	-1.80894e-134	-1.44634e-134	-7.87307e-135	1.19861e-133	2.85169e-135	-2.38202e-135	1.24069e-132
-1.06763e-134	7.27287e-135	-1.14095e-135	5.69841e-135	5.44624e-135	8.22499e-136	-3.67824e-135	8.74972e-135	2.04924e-135	9.52243e-135	4.90227e-135	-1.28844e-134	-3.31124e-135	8.9936e-135	1.30922e-135	3.30527e-135	-1.61768e-135	-2.20454e-135	3.66198e-135	1.28908e-135	5.2889e-135	1.23928e-134	2.65621e-135	1.41779e-134	2.85738e-135	1.34944e-135	1.61355e-135	8.82087e-136	4.00149e-136	1.45495e-135	1.4161e-133
4.22591e-137	-1.16502e-136	4.82556e-137	9.15491e-136	-1.09717e-136	-3.39341e-136	-1.67801e-136	4.07486e-138	-4.19229e-136	2.28526e-136	5.46823e-136	1.51356e-136	-2.54485e-137	-1.64778e-135	1.45339e-136	1.25154e-136	1.74756e-136	-2.42177e-136	-9.60141e-137	-3.47324e-136	-4.13577e-136	1.11784e-136	-2.52398e-136	-2.59249e-136	1.53504e-136	-1.05355e-136	2.61532e-137	-1.75477e-137	-1.59236e-136	2.98642e-136	7.69082e-135
-3.91195e-137	3.20217e-137	3.38468e-136	-1.0515e-136	1.00786e-137	2.70722e-137	1.27052e-137	-3.34121e-137	-5.23274e-137	-5.61207e-137	5.16814e-137	3.89964e-138	1.20242e-137	-1.16931e-136	-2.5195e-137	-3.72577e-137	1.25078e-136	-1.11493e-136	5.0571e-137	1.16595e-136	-4.26649e-138	4.57214e-138	3.29046e-137	-4.10438e-137	3.07075e-138	-3.9802e-137	2.74482e-137	1.1196e-137	1.65546e-136	-1.07411e-138	1.68813e-135
1.00394e-138	1.10322e-138	8.19383e-138	-5.6075e-138	-3.69767e-138	7.69394e-139	2.88464e-138	-4.79842e-138	-2.93565e-138	-1.44062e-138	-2.29359e-138	-1.31223e-138	-1.4026e-138	1.1612e-137	-4.77347e-138	2.78548e-138	3.17964e-138	4.79693e-139	-6.48874e-138	1.63037e-138	3.70462e-139	9.63566e-139	-2.07579e-138	3.92502e-139	4.28775e-138	4.86137e-138	4.40871e-138	-8.83148e-139	-3.46238e-138	5.91957e-139	9.06903e-137
-1.9673e-140	3.82726e-139	5.39151e-140	8.55141e-140	-8.26556e-141	-3.70222e-139	1.57588e-139	-2.37311e-139	4.05694e-139	1.16201e-139	1.52372e-139	5.27701e-141	-5.49195e-140	-4.86401e-140	-4.92791e-139	6.56079e-140	7.61164e-141	5.01141e-139	1.05065e-138	2.14402e-139	-1.9424e-139	-9.12433e-139	-1.07857e-140	-8.10149e-140	2.18701e-140	6.21381e-139	-2.62461e-138	2.03267e-139	-1.02051e-139	3.43568e-139	9.54574e-138
5.08206e-140	2.07966e-140	-2.78877e-140	-1.5153e-141	-2.92847e-140	2.59034e-140	1.24877e-139	-7.12041e-141	1.03989e-140	-9.36352e-141	-4.99826e-140	2.66728e-140	1.83233e-141	-2.17239e-140	1.62996e-139	4.09605e-142	-4.42649e-140	2.28269e-140	1.07873e-140	-1.04392e-140	-5.57993e-140	4.63097e-140	-4.23936e-140	-3.92153e-140	-2.89384e-140	-2.53244e-140	-4.99106e-140	5.76849e-141	1.52041e-139	2.45405e-141	1.10806e-138
-1.41219e-140	-2.07028e-141	2.90371e-142	-3.46138e-142	5.4564e-141	5.27043e-141	2.89378e-141	-6.56111e-141	5.57457e-142	1.82184e-140	2.63594e-142	3.08185e-141	6.2637e-141	4.2572e-141	7.07736e-143	4.28475e-142	1.09558e-141	-2.21901e-141	-6.91203e-142	2.20804e-141	-4.72378e-142	4.0029e-142	1.49921e-141	2.99493e-141	-2.89703e-141	2.74499e-141	6.12384e-142	1.57933e-141	-9.21494e-141	-2.25929e-142	9.90071e-140
1.46489e-142	-1.62511e-142	4.84132e-143	-2.99907e-142	3.53954e-142	-2.56186e-143	-4.23333e-143	-1.77251e-143	-2.52128e-142	4.62653e-142	-3.04855e-142	4.06111e-142	1.55369e-142	-2.44514e-142	6.06718e-143	-3.16989e-142	2.27199e-142	2.05272e-143	1.64143e-142	-8.26711e-143	-1.39546e-143	-1.51025e-142	3.06833e-142	5.01833e-142	7.78919e-143	-2.33351e-142	-9.68479e-144	2.25697e-143	-1.04977e-142	-1.67882e-143	5.23369e-141
7.0237e-143	-1.37593e-143	-2.83389e-144	8.99104e-145	1.26438e-143	3.17623e-144	1.13557e-143	8.85737e-144	4.54616e-143	1.86748e-143	-4.47951e-143	8.49264e-144	-1.248e-142	1.64383e-143	1.23263e-143	-3.22092e-143	2.13953e-143	1.40977e-143	3.96082e-144	-9.2267e-144	8.95354e-144	9.64144e-145	-6.73048e-144	-3.83062e-143	-3.42805e-143	-2.17354e-142	-1.06762e-143	5.99444e-145	4.23772e-144	-3.46011e-144	8.01203e-142
-9.66676e-145	5.05182e-146	-5.62056e-146	-1.80987e-144	-1.08467e-145	7.40516e-145	-3.20636e-145	-2.3842e-144	-8.56384e-145	-4.41121e-145	2.93078e-144	-3.63818e-144	-2.51022e-145	8.93874e-145	-2.02302e-144	1.5205e-144	-1.07996e-144	-1.07087e-144	-5.98211e-145	4.41092e-145	5.71542e-144	-3.29814e-144	9.23963e-145	-1.11546e-144	6.81122e-145	6.22074e-144	7.1712e-144	1.71136e-144	-3.38911e-144	2.80205e-145	5.26888e-143
1.52726e-145	-4.93497e-145	-3.72919e-145	-2.78331e-145	1.32248e-145	8.48454e-146	2.35866e-145	1.52299e-145	-2.84263e-146	-1.32672e-145	1.8302e-145	-2.38401e-145	-2.44119e-146	-2.17358e-145	-1.02988e-145	-3.56237e-145	-2.52684e-146	1.70001e-145	-5.93458e-146	6.44331e-145	4.87909e-145	-4.66264e-146	-6.85149e-146	1.2828e-146	-3.00594e-146	-6.19059e-146	-2.9921e-146	-4.41015e-145	-3.03271e-145	3.93651e-145	5.96089e-144
2.098e-146	-5.15055e-147	-9.63919e-146	3.37383e-147	-2.00057e-148	9.17573e-146	-3.24835e-146	1.07834e-146	1.76992e-147	-3.27009e-147	-1.46876e-148	1.23222e-146	-2.98051e-147	2.81646e-147	1.62122e-146	-3.03059e-146	7.25915e-147	1.41754e-146	7.64126e-148	-1.88695e-148	1.40799e-146	-1.87691e-147	3.44827e-146	1.89592e-146	-9.5719e-147	-8.54159e-147	2.36305e-148	2.26727e-147	-9.19611e-148	-8.96161e-147	4.53229e-145
-1.45628e-148	-2.10012e-147	-6.52471e-148	-1.9913e-147	2.50828e-147	9.78e-148	8.7098e-148	4.7413e-147	-9.41788e-149	2.26534e-148	1.44937e-147	3.00853e-148	-2.51644e-148	-8.84914e-148	5.14674e-148	-6.86912e-148	-6.34769e-148	2.70511e-147	3.2368e-147	1.31771e-148	-2.18574e-149	-1.80786e-148	-1.65243e-147	-1.35684e-147	1.8542e-147	-4.10016e-147	-1.11531e-147	1.04755e-147	5.3886e-148	-5.57974e-147	4.25533e-146
2.99357e-150	1.44178e-148	9.55595e-149	4.88682e-149	6.44001e-149	6.93367e-149	3.56126e-148	2.192e-148	7.78062e-150	1.05592e-148	1.92703e-148	3.05726e-149	1.75553e-148	8.42208e-150	1.70659e-148	-1.55208e-148	2.27327e-150	3.71262e-149	-5.7766e-149	-1.04649e-148	5.40893e-149	-5.05389e-149	3.46835e-148	2.13169e-149	1.42711e-148	-2.15681e-148	1.94101e-148	1.43969e-149	-6.12956e-149	-3.38382e-148	3.48832e-147
-7.17203e-150	-7.08675e-150	-5.07973e-150	1.07001e-149	-6.53705e-149	-1.03229e-149	2.97059e-150	-2.722e-150	-1.20627e-150	1.13544e-149	-2.45587e-150	-1.70911e-150	-3.24637e-150	-1.00754e-149	-2.35715e-149	-1.5264e-149	6.16838e-150	4.78611e-149	5.31707e-150	-1.76255e-150	1.83316e-149	2.16618e-149	-1.27152e-150	-1.84424e-149	-3.54248e-150	5.96094e-150	1.48476e-149	5.62547e-151	-8.39249e-150	-1.04413e-149	3.44871e-148
-9.10366e-151	5.95675e-151	2.52542e-151	-2.48891e-151	-4.43353e-150	-1.08511e-150	-3.42101e-151	-3.27783e-151	7.46392e-151	3.28303e-150	-2.24912e-150	-1.0366e-150	5.62401e-151	-3.76024e-151	3.45713e-151	-2.78664e-151	1.54877e-150	-5.02909e-151	-2.57404e-150	-6.76027e-151	-5.48514e-151	1.24865e-150	-6.62742e-151	-6.90994e-151	-4.50798e-151	-1.06387e-150	-6.18147e-152	3.30527e-151	-4.56448e-151	-1.09902e-150	2.89891e-149
-2.81704e-152	3.09083e-151	2.44326e-153	3.11758e-151	1.22107e-151	-2.27109e-152	1.05655e-151	-8.58542e-152	-7.25762e-152	6.23612e-152	-1.2596e-151	-2.49834e-152	1.34306e-151	-2.9304e-152	7.74651e-152	-8.20224e-153	-7.80899e-152	-4.09796e-151	-1.30216e-151	1.93676e-151	2.13924e-152	5.24783e-152	1.5031e-152	4.01521e-153	-1.52322e-152	-1.15198e-151	-7.58524e-152	-5.34842e-152	-6.47349e-152	-1.28895e-151	2.88103e-150
-6.91699e-153	3.17497e-152	1.59098e-152	3.00713e-153	-1.98472e-152	1.26248e-152	-3.90562e-153	-1.67074e-153	-1.67321e-152	-1.29584e-152	-1.11544e-153	2.14856e-155	1.5682e-153	-2.44688e-152	1.15267e-152	-2.57146e-153	-5.86972e-153	7.58707e-153	-1.51857e-152	9.14691e-153	1.35977e-153	7.79742e-153	1.18012e-152	1.83791e-153	-4.24543e-153	2.17219e-153	3.39276e-153	4.28353e-152	1.78312e-153	-5.72651e-153	2.87336e-151
-5.44249e-154	1.73923e-153	4.8055e-154	3.54212e-155	-9.0006e-154	-6.65468e-154	6.34704e-155	-8.69486e-154	-7.93251e-154	-3.11978e-153	9.12336e-154	-6.16648e-154	-5.13523e-155	-2.41623e-154	-7.78245e-154	8.22258e-154	8.55368e-154	3.20167e-154	-2.63695e-154	-2.16623e-154	1.34801e-153	-3.82906e-154	-2.27325e-153	-3.44322e-154	-1.15501e-154	1.16298e-155	-2.29912e-154	-6.04476e-154	-9.0808e-154	-3.83003e-154	2.08904e-152
-1.96615e-155	-2.63894e-155	3.97584e-154	-6.0782e-155	1.27338e-154	-4.5348e-155	1.23216e-154	-1.77137e-154	2.99706e-157	-2.06257e-155	-2.0683e-155	-2.69259e-155	6.13165e-155	-9.44129e-156	-8.5272e-155	-1.66562e-154	-1.23907e-154	2.37386e-154	-2.91737e-155	4.78804e-155	-4.61319e-155	3.98831e-156	8.95822e-155	1.57238e-154	-8.77591e-155	-2.26787e-155	3.52518e-156	-4.82131e-155	2.30945e-155	-2.09845e-155	2.31013e-153
-3.40157e-156	-2.57019e-156	-5.18416e-156	-2.88665e-156	8.9784e-157	1.5855e-155	-3.15763e-156	-1.20848e-156	-1.80268e-156	1.66971e-155	5.97059e-156	-1.00354e-155	1.93493e-155	-2.37849e-155	4.38898e-157	-8.71923e-156	-1.20575e-155	-2.39459e-156	6.33988e-156	-2.00193e-156	1.45797e-155	-1.27211e-156	5.73426e-157	-5.37369e-156	-4.65068e-156	-1.68231e-156	3.65539e-156	2.96416e-156	3.21834e-156	2.38865e-157	1.82962e-154
3.3919e-158	-5.77313e-157	-1.30533e-157	1.56318e-157	9.5047e-158	-1.74409e-157	-1.87473e-159	-3.55934e-157	6.62286e-157	-1.17306e-156	-3.08446e-157	-2.91711e-157	4.32346e-157	6.96603e-157	1.43917e-156	1.53825e-157	-1.6214e-156	-5.29287e-158	7.07126e-157	9.10315e-157	-5.78991e-157	-2.11726e-157	-1.02713e-157	3.36445e-156	2.50712e-157	1.7108e-157	1.09584e-157	3.58346e-157	2.92527e-157	-4.40618e-157	1.58553e-155
3.7698e-159	1.19927e-157	6.20418e-158	8.57142e-158	3.04397e-158	2.45477e-157	7.95725e-158	4.81974e-159	2.68485e-158	1.64618e-157	-6.05941e-160	1.34502e-157	-1.95081e-158	6.49387e-158	2.46269e-158	-8.0362e-158	-3.50146e-158	-1.44246e-158	1.02787e-157	1.63765e-158	1.76265e-159	7.35962e-159	8.93186e-158	3.5052e-158	5.10952e-158	3.62536e-158	-3.6797e-159	-1.1381e-158	1.43776e-159	-1.82501e-158	1.57196e-156
1.76726e-158	1.21672e-158	-2.20083e-158	-3.37157e-159	-2.25458e-159	1.48585e-159	9.95986e-159	3.0655e-159	7.81299e-159	-2.62704e-159	-9.25106e-159	4.95739e-161	1.86996e-159	3.60644e-160	-2.33414e-159	3.05263e-160	-2.20041e-159	4.29174e-159	8.82495e-160	1.19993e-159	2.02209e-159	9.71191e-159	1.07578e-159	4.6254e-159	4.74643e-159	2.6594e-158	4.15872e-159	7.01052e-160	2.34567e-159	2.45455e-161	1.61176e-157
-1.09358e-159	1.02897e-159	2.5466e-160	1.93856e-160	-1.32774e-159	-2.44544e-161	3.13165e-161	-1.24323e-160	6.86999e-160	-4.66946e-161	6.6853e-161	5.6723e-160	-6.56699e-160	-5.48157e-161	5.61925e-160	3.51367e-159	-1.54666e-160	4.0632e-160	-7.90987e-160	1.05411e-159	2.89284e-160	-5.53413e-160	1.08589e-160	-1.01518e-159	1.05734e-159	-3.14558e-161	7.02986e-160	-1.1667e-160	4.9708e-160	9.5581e-161	1.71075e-158
-6.43917e-161	-1.1365e-161	3.88859e-161	1.39168e-162	-3.54198e-162	-3.31994e-161	8.51859e-161	-5.1693e-162	-6.71285e-161	2.25442e-161	3.77989e-161	2.89997e-161	-2.82257e-162	3.86622e-160	5.29045e-161	-7.57058e-162	-8.0899e-162	1.4365e-162	2.03891e-160	3.20487e-161	-4.9739e-161	-3.92283e-161	9.00993e-162	7.43719e-162	-8.16399e-163	-3.66436e-161	-4.95515e-161	-6.62638e-162	-1.69729e-161	5.33621e-161	1.36438e-159
3.1761e-162	-1.3682e-161	3.36883e-162	2.09444e-162	-1.55933e-161	1.44545e-162	9.33576e-163	-1.3798e-161	2.74702e-163	-2.49331e-162	1.61784e-162	9.48773e-163	6.64637e-162	1.41707e-162	-2.57882e-162	5.63975e-163	-1.65551e-162	-1.23678e-162	5.19137e-163	1.18306e-163	-7.53701e-163	7.88647e-163	4.03509e-163	8.04966e-162	-1.27909e-163	-4.49539e-164	-2.40622e-162	-1.45109e-161	-1.24746e-161	-1.36981e-164	1.13736e-160
1.00782e-162	-2.49209e-163	-1.66668e-164	1.70494e-163	2.5978e-163	1.08653e-163	1.96394e-163	2.828e-163	3.19842e-163	1.73037e-163	-5.80284e-164	-4.47452e-164	-1.3976e-163	-3.0882e-164	3.77853e-163	2.50747e-163	-5.93212e-164	4.20439e-162	-9.22364e-164	6.13872e-164	2.61884e-163	-5.56996e-165	1.97644e-163	-1.46335e-163	2.47535e-163	5.70702e-164	-1.21186e-163	-3.34929e-163	-2.47153e-163	1.14675e-163	9.83803e-162
1.78311e-165	4.97488e-164	3.50991e-165	-9.92691e-166	4.83036e-164	3.88743e-167	-6.14219e-165	-5.07567e-164	-1.48467e-164	2.38776e-165	-8.68734e-164	-5.39209e-164	2.59558e-164	-1.54892e-166	2.99779e-164	5.08011e-164	2.63502e-164	3.53349e-164	2.77215e-165	-3.52216e-165	-8.17382e-165	-6.95309e-165	8.28347e-165	-2.2222e-164	-6.22953e-164	-2.90033e-165	2.86886e-164	-2.44888e-164	5.05362e-164	7.28456e-164	7.81561e-163
-2.57359e-168	4.05588e-165	-6.63332e-167	1.35556e-165	-7.33596e-166	-2.12674e-165	2.49075e-165	9.37954e-166	2.51187e-165	9.33023e-166	-4.09426e-165	-2.00031e-165	1.79702e-164	-5.66247e-166	-5.36742e-166	-2.70735e-165	-6.02107e-165	3.94095e-166	2.19803e-165	-2.84698e-165	2.3453e-166	7.02504e-167	-3.09917e-165	-2.50811e-165	3.4489e-166	-2.1924e-166	-2.80469e-165	1.71706e-165	2.58674e-165	-3.48745e-165	7.16217e-164
-9.87153e-166	1.40329e-166	2.85115e-166	4.54562e-166	-1.37258e-166	3.41523e-166	1.00148e-166	-1.24193e-166	2.325e-166	-3.38695e-167	1.49808e-167	4.91402e-166	-8.77298e-168	-5.6138e-167	-3.01558e-166	6.43103e-167	-1.61664e-169	-4.47698e-167	-1.98558e-166	-2.00463e-166	-2.5776e-166	-7.32437e-167	7.31388e-166	-2.43449e-166	-1.95383e-166	1.79229e-167	1.11816e-166	-1.34932e-166	-2.88688e-166	2.89132e-166	6.56148e-165
2.4876e-167	2.0715e-167	-6.76329e-168	5.02364e-168	8.48545e-168	1.23394e-168	-2.58112e-168	8.23411e-168	4.41267e-167	2.16131e-167	1.91029e-167	6.3071e-167	6.47009e-168	-1.06678e-167	3.08004e-168	2.35524e-167	2.82041e-170	-5.61932e-168	-6.97507e-168	-6.56834e-167	-1.69285e-167	7.79449e-168	2.01958e-167	-2.23964e-167	-1.08066e-167	4.97461e-167	1.12016e-167	-2.2246e-169	-3.05185e-167	-9.46122e-168	5.27174e-166
1.37182e-168	3.90214e-168	-1.47356e-168	-2.31429e-168	5.39815e-169	1.96791e-168	5.93703e-169	-2.05918e-168	-3.8993e-168	-1.54289e-168	-9.0013e-169	7.70639e-168	3.22875e-169	3.76034e-168	-3.59705e-168	-3.71744e-168	5.26145e-169	-1.35584e-169	3.74526e-169	8.06927e-168	1.79064e-168	1.29397e-168	-6.96885e-169	-7.32406e-170	-1.02324e-168	-1.13453e-168	3.01394e-168	8.90757e-169	-6.64763e-169	9.30966e-169	6.02873e-167
8.18843e-170	1.01676e-169	-3.93632e-170	-7.09311e-171	-3.58471e-170	-1.35231e-169	1.19602e-169	-1.01363e-169	3.19847e-169	-1.37834e-169	-4.12283e-172	-1.96286e-169	8.87019e-170	8.43728e-171	-1.07998e-169	-1.64436e-169	-2.30204e-169	-7.37365e-169	-1.80082e-169	5.98139e-170	2.0505e-169	1.26547e-170	4.23286e-170	-9.60659e-170	1.53501e-169	-4.83934e-169	1.70982e-169	2.21342e-169	1.74042e-170	-2.08726e-170	4.27761e-168
-3.57803e-171	-7.87611e-171	-4.13516e-171	-5.22202e-171	-4.58919e-171	3.41604e-170	-3.58812e-170	-1.38344e-171	1.61167e-170	-9.59937e-171	-1.53043e-170	9.25303e-172	-2.10411e-171	-4.32091e-172	1.94072e-170	-2.17819e-170	-1.73203e-170	-4.8455e-171	-3.61815e-170	-2.59664e-170	5.91864e-170	3.99648e-172	-2.17822e-171	2.1949e-170	1.91823e-171	6.56824e-170	1.57433e-170	-8.15161e-171	-4.7849e-171	1.29872e-170	4.59791e-169
6.30244e-172	-2.17693e-171	-1.85796e-171	6.10952e-172	-2.67846e-172	-1.71302e-172	-1.40511e-173	1.1479e-171	4.35443e-171	-5.5671e-172	-3.50518e-172	5.08665e-171	1.56739e-172	-5.35257e-171	-3.50213e-172	2.13076e-171	-5.29621e-173	9.17057e-172	1.78032e-171	-6.48414e-173	1.03838e-171	-1.54202e-172	2.52883e-172	4.64774e-172	-1.03353e-171	-1.49326e-172	1.85017e-172	7.25279e-172	1.17607e-171	3.21623e-171	3.64266e-170
2.54367e-172	4.92704e-173	-2.09944e-172	-4.01374e-172	4.58169e-173	8.35909e-173	-1.9755e-173	9.3716e-173	-4.79938e-172	5.24461e-173	4.81091e-172	9.72965e-174	2.79943e-173	1.04618e-173	1.19146e-172	-3.84481e-173	-1.86671e-172	1.49044e-173	-2.06067e-172	1.77806e-172	1.05813e-172	2.39064e-172	1.02271e-172	-6.62823e-175	2.1792e-173	-1.83378e-172	7.01965e-173	-1.28289e-172	-3.59481e-172	2.51474e-172	4.42496e-171
2.21608e-173	-3.83294e-175	-1.12886e-174	9.68047e-174	-3.2917e-173	-1.0323e-173	-7.46251e-174	1.1422e-173	6.57287e-174	6.47455e-175	-4.05619e-174	-4.78695e-174	4.93016e-174	1.47761e-175	-2.47292e-173	8.03586e-174	-1.47589e-174	5.09587e-174	3.95904e-174	-2.57187e-173	8.11651e-174	1.36438e-173	4.34671e-173	8.45216e-174	2.01849e-173	4.52011e-177	-1.64927e-173	1.35089e-173	-2.07593e-173	-1.87263e-173	3.4899e-172
-1.74384e-175	-3.07223e-174	1.12339e-176	-4.77939e-175	6.70872e-176	8.11607e-175	8.79713e-175	-1.49227e-174	-1.19618e-174	6.01914e-175	8.01225e-175	-1.08481e-175	5.14851e-175	-4.56982e-175	7.28144e-175	1.35645e-174	7.67468e-175	4.96485e-175	-1.8011e-174	4.71775e-174	5.92479e-175	5.30857e-175	2.77698e-175	8.51066e-175	3.64349e-175	6.01045e-175	-2.96501e-174	6.67607e-175	1.18943e-174	3.59784e-175	2.89328e-173
-1.08852e-175	3.87192e-176	7.87508e-176	3.19354e-176	1.68783e-175	1.1013e-176	4.5192e-176	-2.31599e-176	2.66455e-175	-1.27075e-175	2.58017e-175	1.5611e-176	2.63634e-175	-1.67641e-177	-4.41244e-176	9.31615e-176	4.67506e-177	-1.08832e-175	-9.27784e-176	1.20188e-176	-3.30245e-175	1.66075e-175	-2.73057e-175	7.94532e-176	4.91073e-177	5.11138e-177	9.51871e-176	1.28196e-175	-3.96622e-177	-3.62215e-176	2.91689e-174
-1.90885e-177	5.38633e-177	-2.31866e-177	-3.76481e-177	-1.37688e-176	-8.64906e-177	7.34127e-177	-5.00856e-177	-7.62925e-177	3.13625e-177	-6.2875e-177	8.08168e-177	1.23902e-176	-3.58832e-177	-7.74173e-177	-1.54538e-177	-1.16124e-177	-9.54474e-177	-7.59621e-177	1.77096e-176	-1.62681e-176	2.56302e-177	1.13708e-176	2.19601e-178	-9.87783e-178	-2.78326e-177	1.77897e-176	-3.65777e-177	-1.85949e-176	2.68014e-177	2.11474e-175
1.00673e-178	-1.45383e-177	3.46584e-179	1.10129e-178	-6.92321e-178	2.89399e-178	1.97739e-178	3.13476e-179	2.94441e-178	-7.95093e-180	2.96036e-178	1.17964e-178	7.15206e-178	-2.0483e-178	5.91884e-178	2.00283e-177	-2.19238e-178	2.97709e-178	-3.98036e-178	2.01369e-178	-3.47803e-178	4.04075e-178	6.38207e-178	-4.697e-178	1.06941e-177	1.5676e-177	-3.25667e-177	1.20093e-177	8.53764e-177	2.7231e-180	2.57524e-176
9.82797e-180	6.12487e-179	-1.98009e-179	-4.97806e-180	-1.30723e-179	8.56566e-179	-3.9561e-179	2.29537e-179	-1.31263e-179	-1.44123e-179	7.33715e-179	9.57927e-179	-2.61852e-179	4.42287e-179	-3.00562e-179	3.89904e-181	2.87788e-179	-7.40228e-179	-5.60144e-179	1.33628e-179	-4.69044e-179	-2.50473e-179	3.29951e-179	-2.01297e-178	-1.10697e-179	-8.66521e-179	-6.55604e-179	1.79539e-180	-1.0189e-179	-3.40821e-178	1.54917e-177
-1.79464e-179	-8.79778e-180	-5.64141e-180	5.45044e-180	2.19274e-180	2.34898e-180	1.97969e-179	-2.21289e-179	1.4521e-180	1.80667e-181	4.66758e-180	3.26372e-180	-2.93257e-181	1.98879e-181	-9.48471e-181	1.67677e-180	-2.48584e-180	3.9547e-180	2.88739e-180	1.09904e-179	-4.05311e-180	9.0668e-180	3.92284e-180	2.6064e-180	-5.67586e-180	-2.87745e-180	-4.59964e-180	-4.79643e-181	-8.18327e-180	-3.36007e-180	1.62128e-178
-7.26517e-181	3.04213e-181	6.44075e-181	2.36032e-181	3.78896e-181	-2.24193e-181	1.58317e-181	-7.15783e-182	-1.71948e-181	-1.08234e-180	-4.2492e-181	9.86147e-182	-2.66253e-181	3.85847e-181	1.46493e-181	4.00837e-181	-3.48473e-181	-8.56929e-181	-4.87651e-182	-4.44336e-181	-4.21182e-181	-1.32749e-182	-3.43713e-180	-1.95185e-181	4.26392e-181	1.13009e-180	-6.78041e-182	-5.00104e-181	2.65062e-181	5.96006e-181	1.44718e-179
6.67919e-183	-7.40576e-183	6.63055e-182	-5.29546e-182	3.64532e-182	-4.42595e-182	7.76544e-183	2.60419e-182	-7.07543e-182	8.57294e-183	3.2227e-183	4.31718e-182	1.85335e-181	1.1465e-181	-4.58422e-183	-2.42007e-182	1.38556e-181	-6.99121e-182	2.18794e-182	1.03125e-181	-2.46468e-182	4.13295e-182	-2.08446e-182	1.48622e-182	6.81345e-182	5.5541e-183	1.11811e-183	1.49045e-182	6.18651e-183	-3.6078e-182	1.26949e-180
2.29679e-183	2.24859e-183	2.62786e-183	4.53908e-184	3.41209e-184	-3.71849e-183	2.35439e-183	1.02831e-182	-1.24744e-183	1.63194e-183	1.66611e-182	-1.84836e-182	9.08865e-183	2.90925e-183	1.05449e-182	9.85161e-183	-1.66982e-183	-2.29656e-184	-4.43657e-183	1.45132e-183	-1.74169e-183	6.5596e-183	5.44188e-183	6.2837e-183	-5.04588e-183	1.09943e-183	-7.51013e-183	5.23434e-183	4.90647e-183	-3.10188e-184	1.46664e-181
-1.36844e-185	-5.02228e-185	3.58575e-184	3.68624e-184	8.14166e-184	1.96656e-185	9.63639e-184	-3.7205e-185	-1.36407e-184	-2.03312e-184	-8.53513e-187	4.2565e-184	8.4695e-185	5.85343e-184	-9.68857e-184	-1.37873e-184	-2.87367e-184	-1.38307e-183	1.31568e-183	2.56324e-184	2.56849e-184	-4.60628e-184	-9.40635e-186	-1.14007e-184	-1.38628e-185	1.07661e-184	6.58012e-184	-4.16698e-184	2.28076e-184	-1.77756e-184	1.08542e-182
-4.79544e-186	2.47596e-185	-3.0923e-185	3.46982e-186	-1.30978e-185	6.05211e-186	8.46732e-185	1.4177e-185	2.19718e-185	8.48531e-186	-1.27103e-184	-7.47924e-186	-5.58968e-186	-6.13713e-185	-4.49572e-185	-6.24498e-185	2.73353e-185	-4.23361e-186	-2.41033e-185	-7.16524e-185	5.85463e-185	-7.31908e-185	7.0404e-185	-3.40208e-187	-3.10945e-186	6.86248e-185	1.25182e-185	6.38805e-186	-1.41033e-184	-4.64845e-185	1.12932e-183
4.32414e-187	1.8703e-186	5.73148e-186	-5.31962e-186	-8.61463e-187	-5.8491e-187	-3.75639e-187	-1.05405e-185	-1.47813e-186	3.49326e-186	-1.05055e-186	-2.0112e-185	8.35906e-187	-1.7379e-186	5.63624e-186	-1.77924e-186	-2.7301e-187	1.03758e-186	-1.38438e-186	2.53638e-186	4.00644e-186	5.27805e-186	1.67645e-187	3.63894e-186	-2.71609e-186	2.97955e-186	7.81165e-186	-1.65939e-186	3.06747e-186	6.74188e-187	9.90703e-185
2.99989e-187	1.90115e-186	-9.41873e-188	2.17081e-188	6.57639e-188	-4.34754e-188	1.2671e-187	-8.82002e-187	-3.42705e-187	-7.5332e-187	1.65768e-187	-1.11566e-187	4.81985e-188	3.49621e-188	4.43376e-187	4.56034e-187	5.17725e-187	-1.51332e-187	2.17763e-188	1.71287e-187	-5.35554e-189	6.05612e-188	1.76607e-187	3.49596e-188	-1.42103e-187	-9.69289e-187	5.48864e-188	1.50606e-188	-1.58498e-188	4.06105e-187	8.53382e-186
-5.70579e-189	2.0504e-188	9.76564e-189	1.0613e-188	3.82919e-189	-2.222e-189	7.49364e-189	-3.08963e-188	4.98106e-188	7.41495e-188	4.4134e-188	-1.79614e-188	-2.21352e-188	-1.84369e-188	3.33927e-188	-1.09713e-187	-1.95406e-188	1.46337e-188	-3.94458e-188	1.10337e-188	-1.29372e-188	2.68104e-188	3.43701e-190	-1.75789e-188	-7.92319e-189	-2.64398e-188	5.63164e-189	-8.34436e-188	-9.21729e-189	7.2781e-188	8.08524e-187
-5.91079e-190	5.93758e-189	-3.05847e-189	6.97331e-190	1.71291e-189	-7.10513e-191	6.35343e-190	2.9278e-190	-1.94503e-189	1.46709e-189	2.28307e-190	-1.22362e-189	9.16644e-190	-2.39387e-190	2.82437e-189	3.80031e-189	-1.17479e-190	2.77901e-189	8.34918e-189	-1.70432e-189	-5.16222e-190	6.66423e-190	1.08338e-188	-3.64303e-191	3.10832e-190	7.4438e-190	1.5239e-189	1.9394e-190	-7.92383e-190	-2.25807e-190	5.44354e-188
-1.55945e-190	-1.59635e-190	1.45248e-190	-1.64705e-190	-5.60053e-192	-1.48495e-190	1.97877e-191	-2.06479e-190	-2.90128e-192	-1.23597e-189	-1.18488e-190	6.39406e-190	8.00478e-191	2.69307e-191	-5.80519e-191	2.96964e-191	3.36546e-191	3.10159e-190	6.83549e-192	-7.387e-191	-1.19099e-190	1.5921e-191	-1.14467e-189	4.63085e-192	-3.89471e-191	-9.47033e-191	7.4833e-191	-2.73522e-190	4.81874e-192	-5.24652e-190	5.91771e-189
-5.71522e-193	2.78748e-192	1.95458e-192	-3.00179e-192	-1.12489e-190	6.12521e-192	-5.43912e-191	4.17208e-192	-1.71329e-192	7.068e-192	1.66586e-191	1.01345e-191	-2.24036e-191	3.64322e-191	-2.28261e-191	3.1523e-191	-1.54554e-191	6.2041e-191	-4.1269e-191	-1.05174e-192	6.29404e-193	4.07474e-191	-7.594e-191	1.26548e-191	-5.15645e-192	-9.22429e-192	4.85746e-191	-2.18199e-191	1.53566e-191	-1.1194e-191	6.95367e-190
2.41271e-194	5.39487e-192	-1.76383e-192	6.80693e-194	-1.36948e-193	-8.25001e-192	-2.37571e-192	4.73903e-192	-4.97048e-192	6.23276e-194	-4.08269e-193	-1.73857e-193	-3.37643e-192	-1.14373e-192	-2.6164e-194	-4.7331e-193	3.31835e-192	8.69178e-193	3.64184e-193	6.40201e-193	1.1864e-192	7.84643e-193	-6.48093e-193	-4.69325e-194	-3.75176e-192	-7.19157e-193	-9.46414e-194	-2.75815e-193	-2.43641e-192	1.22821e-193	4.86457e-191
-1.95265e-193	1.19017e-193	-2.05843e-193	-7.38576e-194	1.21139e-193	-3.72556e-193	7.93795e-195	8.96624e-194	-1.08634e-193	2.12751e-195	3.53638e-193	-1.66051e-193	-9.53058e-194	2.05569e-193	-1.65299e-194	-9.65425e-195	2.11031e-194	3.24734e-193	1.34036e-193	3.69636e-194	-1.08361e-193	5.6451e-194	1.42811e-193	-4.90825e-193	9.97698e-195	1.25428e-193	8.06904e-194	6.83648e-194	-3.73099e-194	9.8191e-194	3.87803e-192
5.40071e-195	1.67284e-194	2.32404e-196	9.46322e-195	-1.13808e-194	-2.18388e-195	-6.16701e-195	8.08095e-194	-3.28888e-194	-9.86397e-196	-3.44539e-194	-3.86576e-194	-2.63611e-194	1.02916e-194	-3.64677e-194	-3.00013e-196	-3.05103e-195	1.93135e-196	1.01783e-194	9.78095e-195	7.16188e-195	1.26541e-194	-1.3419e-194	-1.59011e-194	-5.80348e-195	1.99359e-194	-8.9524e-195	-5.34709e-196	1.37649e-194	3.94609e-195	4.3805e-193
-1.7148e-197	-8.59067e-196	-5.10989e-196	2.70551e-195	-1.64263e-195	2.34499e-196	1.95345e-195	-7.32549e-196	2.33335e-196	-2.0234e-195	3.53881e-195	-3.20821e-195	1.57965e-195	1.31576e-195	2.58355e-196	-2.49742e-195	2.7416e-196	2.501e-196	-9.42422e-197	-2.15031e-197	2.12845e-195	-3.96686e-196	2.1805e-195	-6.45149e-196	-1.7104e-195	2.96408e-196	-1.50454e-196	9.2842e-196	2.78484e-195	1.09243e-195	3.62645e-194
-2.09435e-196	1.39739e-195	3.16088e-197	5.1928e-197	-8.3959e-197	7.1838e-197	9.79354e-197	1.52886e-199	-3.98342e-198	3.70547e-197	-9.53878e-197	2.27396e-197	4.42021e-197	4.19879e-197	-4.29877e-197	-7.76833e-197	8.01675e-197	-2.81365e-196	-1.31473e-196	2.75468e-196	-9.98391e-197	-7.86954e-197	-5.30977e-199	1.92778e-196	3.49631e-198	-1.26861e-196	3.48317e-196	1.35844e-196	-1.47923e-196	-4.03562e-197	4.25339e-195
1.69576e-198	-1.66771e-197	7.05483e-199	-5.13959e-198	9.09729e-198	-1.05906e-197	-2.8926e-198	2.84289e-198	-3.75597e-198	2.00122e-197	1.42485e-198	3.04972e-197	4.80439e-197	-3.32259e-197	-2.98399e-199	-5.35518e-198	9.41682e-199	-2.04529e-199	-7.8564e-198	2.64934e-198	-1.05484e-197	-2.15573e-197	-1.49097e-198	-1.4901e-199	-2.30597e-197	-1.23615e-197	1.72835e-200	-2.07459e-197	2.63522e-198	1.81802e-198	2.9829e-196
2.20923e-199	-1.53456e-198	-1.38591e-199	-1.84439e-199	7.73358e-199	2.75653e-199	-5.80679e-199	-9.99961e-200	-5.40006e-199	3.44126e-199	-8.55308e-200	7.1276e-200	3.10124e-199	-9.8642e-200	1.07657e-198	1.04715e-197	9.06079e-200	-7.30331e-200	1.12381e-199	4.15926e-198	-1.05005e-198	-4.55348e-199	-1.42149e-198	-1.39823e-198	3.0998e-198	1.1072e-199	4.54658e-199	1.23697e-198	1.07518e-198	1.92677e-199	3.17363e-197
4.6567e-201	4.05282e-200	-5.05681e-200	4.4763e-201	7.02201e-200	1.7493e-200	-2.04777e-199	4.544e-200	3.41768e-200	-6.8002e-200	-1.20307e-200	1.44844e-199	-9.24549e-200	-2.62676e-200	-2.74213e-199	-1.24078e-200	-1.29978e-200	-2.7943e-200	6.5701e-200	4.35409e-200	-7.69747e-201	3.88041e-200	-3.75296e-200	-4.48464e-201	-6.97006e-201	-1.53422e-199	1.66552e-200	9.95288e-201	-1.59257e-199	5.53544e-200	1.74287e-198
5.92912e-201	-2.52163e-201	3.36955e-201	-2.22514e-201	3.53434e-201	5.73462e-201	-1.40498e-200	-2.78027e-201	-7.25557e-201	1.11245e-200	1.10401e-200	2.50727e-200	-2.65624e-201	5.60161e-201	-4.39107e-201	-1.37673e-200	-2.8699e-201	-2.96808e-201	-6.86016e-201	3.65387e-201	-3.11818e-201	-1.08225e-200	1.12524e-200	1.14323e-200	-4.38738e-201	-1.22128e-200	1.25056e-201	1.95757e-200	-1.90164e-200	3.81566e-202	2.30855e-199
-2.18798e-202	-3.64304e-202	-8.29563e-202	1.19156e-201	2.14599e-202	3.9191e-202	-2.60248e-201	5.11818e-202	-1.02045e-201	-2.72642e-201	3.81324e-202	3.89785e-202	5.99402e-202	1.83201e-202	-2.98261e-202	-4.0005e-202	1.50043e-202	-3.2035e-202	6.41881e-203	-1.4408e-202	1.91657e-201	1.50379e-202	1.41995e-201	2.8424e-201	-8.08742e-202	-1.57164e-203	1.47669e-202	-3.81354e-203	-6.2325e-202	3.66132e-202	2.13315e-200
-5.2239e-203	8.87425e-203	5.79884e-203	-5.28461e-203	-1.54243e-202	4.29883e-203	-2.43584e-202	5.26869e-203	3.54381e-203	-5.34251e-204	-2.93343e-203	2.51611e-203	-1.80949e-202	3.64511e-203	5.71267e-203	-4.65731e-203	6.19722e-204	-4.56436e-203	-3.88525e-203	-2.7524e-203	1.14281e-202	2.92032e-202	8.58509e-204	-2.81693e-203	5.87176e-203	-9.67161e-204	5.5146e-203	9.21032e-203	3.67641e-203	2.31761e-203	1.99856e-201
1.33968e-205	-5.56013e-205	-8.77747e-204	1.27896e-204	5.21831e-204	-3.76169e-204	5.53596e-204	2.32231e-203	2.83692e-204	-7.23975e-205	1.90491e-204	6.25952e-204	1.37985e-204	5.06989e-204	9.67589e-204	-1.92865e-204	2.53262e-205	-5.11268e-204	-5.71901e-205	-1.10872e-204	-8.60807e-204	3.11953e-204	-2.9872e-204	7.04917e-205	-1.2556e-205	7.57223e-204	2.67646e-204	1.74993e-204	-8.43035e-204	-6.91179e-207	1.21293e-202
-6.44691e-205	-5.61913e-205	1.11623e-205	1.60765e-205	-9.4122e-205	1.24515e-206	-4.76445e-205	-6.13899e-205	9.3701e-208	-1.25367e-205	-4.25806e-205	1.67945e-204	1.94708e-204	-1.67508e-205	1.71702e-206	-2.66995e-206	-8.26972e-206	-3.39927e-205	-7.82704e-205	-1.14189e-204	-5.47897e-206	-8.38844e-205	-4.44261e-205	-1.04892e-204	1.35575e-205	-2.42708e-205	-1.17156e-204	2.94709e-204	2.98853e-205	4.41425e-205	1.78843e-203
-5.18843e-206	6.00186e-207	-4.80074e-207	-6.64306e-207	-2.36618e-205	4.56277e-207	4.46454e-206	1.38991e-206	-6.69901e-206	8.40863e-206	5.08221e-208	1.0075e-205	-1.17734e-205	-1.36552e-205	-9.67946e-207	5.1574e-208	-6.52421e-207	1.597e-205	-1.68876e-207	-9.95647e-207	-6.92278e-207	9.06808e-207	-7.30845e-208	1.19521e-206	3.0232e-207	1.21567e-206	-2.29066e-206	6.92438e-207	-2.72873e-207	9.0113e-206	1.23027e-204
-8.41419e-208	2.96329e-207	6.8163e-207	3.32932e-207	2.50635e-207	2.59631e-207	1.62486e-208	3.50456e-207	2.0139e-207	-3.88989e-207	5.24587e-208	1.74769e-206	-4.81512e-208	-6.33185e-207	-7.22934e-208	2.42374e-207	3.10013e-207	-2.16932e-207	-1.0093e-207	-1.26458e-207	2.17269e-207	-2.37008e-206	-5.05202e-207	-1.24536e-207	2.6174e-208	-1.20343e-207	-8.80316e-207	3.79605e-207	2.01636e-207	7.54017e-208	1.13134e-205
8.38279e-209	-2.4691e-208	4.2231e-209	-2.66632e-208	1.15583e-208	-1.78076e-208	3.77974e-208	-3.41257e-208	-4.61263e-208	1.08257e-208	-5.91671e-208	2.34327e-208	4.22569e-209	-1.76434e-208	1.15836e-208	-4.59775e-208	1.62556e-208	-7.3294e-208	-1.58216e-208	-4.90045e-209	4.97413e-209	4.71058e-209	-2.67334e-208	1.03993e-208	1.9715e-208	5.10364e-209	-2.2511e-208	2.7426e-207	-1.2292e-208	3.17969e-207	1.19317e-206
2.7594e-209	9.48387e-209	5.5427e-209	1.45149e-210	-3.25481e-209	-7.4773e-210	-8.49522e-209	7.13186e-210	-5.01183e-209	-8.11635e-209	-1.04217e-208	-4.77743e-210	-6.04464e-210	4.35406e-209	-4.76165e-209	-2.1721e-209	8.6829e-209	1.82782e-209	3.4971e-210	-9.20542e-210	8.10381e-210	-1.28719e-209	-8.13278e-210	1.56413e-211	-7.62442e-210	1.60213e-209	3.02241e-209	-3.53192e-209	-2.34807e-210	-6.07592e-210	9.15307e-208
-1.38147e-211	-3.12232e-210	-1.75643e-209	-9.11977e-211	-1.48274e-210	-4.66496e-211	-2.63339e-210	3.69275e-211	-6.99047e-211	-1.21128e-210	-2.72743e-211	-5.97927e-210	-5.89934e-210	-7.20186e-211	-3.71947e-211	-3.3147e-210	-7.77171e-211	-1.2401e-211	-4.14056e-210	9.73821e-210	-9.09153e-211	-2.47226e-210	-2.85824e-210	-1.40551e-210	1.33764e-210	4.09392e-210	-1.78606e-210	-2.28997e-210	-2.18751e-210	-7.35267e-210	8.663e-209
-1.54672e-211	1.00101e-211	-3.97758e-211	-1.23053e-211	-7.32672e-211	-2.85586e-211	-1.17104e-211	5.61927e-211	-7.20518e-212	-1.3163e-211	-7.64151e-212	-6.85998e-212	9.5184e-212	-1.4902e-211	-1.29426e-211	-5.20682e-212	1.16517e-211	1.20373e-212	3.07454e-211	-7.4946e-211	-2.31376e-211	1.72113e-211	6.61961e-212	-5.86791e-212	-4.98872e-211	-4.94913e-211	-1.03198e-210	4.03474e-212	4.48393e-213	1.25547e-211	7.15724e-210
-1.66345e-213	-8.22854e-213	4.95525e-212	-2.9589e-213	-1.22528e-212	8.01212e-213	1.54945e-213	6.66622e-214	-2.62759e-211	1.77377e-212	1.79445e-213	-9.05223e-212	3.14128e-212	6.58545e-213	-1.02513e-211	-3.38219e-212	-3.21003e-213	1.94272e-213	1.43312e-212	-2.59048e-213	6.22394e-213	-1.49409e-212	-7.99643e-213	-2.95779e-212	-3.59623e-213	1.06637e-212	-1.34192e-212	3.18574e-212	-1.22206e-212	2.63801e-213	7.8724e-211
-2.72712e-213	-7.44448e-214	-5.60496e-214	7.14059e-213	-8.84453e-213	1.51369e-213	6.91823e-213	4.13022e-213	-1.98266e-214	-1.7866e-213	9.28396e-214	1.32168e-213	1.74471e-214	-9.09415e-214	-3.51168e-213	-8.2605e-214	3.84051e-213	1.06415e-213	-1.09116e-213	-4.88555e-215	-2.71833e-214	2.09195e-213	-1.21865e-213	-1.07111e-213	-1.2374e-213	-1.13358e-213	6.00935e-214	3.73762e-214	-3.8587e-213	-1.39296e-213	6.15314e-212
-3.36928e-215	1.77087e-214	-1.21231e-214	1.13022e-214	-4.32762e-214	1.87654e-214	1.83332e-214	3.66399e-218	7.15939e-215	-1.18042e-215	-1.00085e-214	2.21283e-214	4.33421e-214	-7.73418e-214	-1.74558e-214	-3.52011e-215	1.3545e-214	-1.34779e-214	-4.41967e-215	2.57011e-214	-1.92734e-214	5.25714e-216	-7.00179e-215	-4.74151e-215	-1.30945e-215	6.93726e-215	-1.20414e-214	6.38527e-214	-7.7788e-214	-3.92935e-214	5.96927e-213
-3.32975e-215	1.08622e-215	-1.74007e-216	-1.99703e-215	2.59236e-215	4.24729e-217	-8.66332e-216	-1.65495e-215	-1.78411e-216	-3.09127e-216	-4.07943e-216	5.8985e-215	-1.34298e-215	-1.10662e-215	-9.04792e-216	1.04542e-215	-1.13253e-215	4.03624e-216	-1.1739e-215	1.90543e-215	1.4525e-215	-2.67611e-215	5.71509e-217	2.45944e-215	-5.49832e-216	3.57661e-216	6.38567e-215	1.90983e-216	2.15958e-216	2.03346e-215	4.39312e-214
5.50413e-217	-3.61115e-216	1.56338e-216	1.34256e-216	-2.408e-216	-3.25573e-217	1.43864e-216	-6.29228e-217	-4.76291e-216	2.19109e-216	4.87033e-217	2.91701e-217	-3.44668e-216	-2.30923e-216	-1.5273e-216	-1.24043e-216	2.49248e-217	4.19692e-217	-1.1191e-217	3.47539e-216	-9.70139e-217	-4.25506e-217	-5.098e-217	3.34561e-216	8.97819e-217	3.02477e-217	5.53428e-216	-8.3758e-217	1.18605e-216	-1.41561e-216	4.78064e-215
1.09254e-217	4.89891e-218	1.25218e-217	-1.99146e-218	1.46995e-217	-5.0808e-218	-8.12882e-217	-2.1378e-218	2.37402e-218	-7.20072e-218	1.01232e-217	-5.26039e-218	-3.535e-218	4.78982e-218	4.33357e-217	-3.1474e-218	6.60485e-218	1.50592e-218	3.20898e-218	-2.4063e-218	-1.73909e-217	1.89065e-218	-7.53901e-218	-7.48857e-218	6.12988e-218	-5.79325e-218	-8.8824e-219	-2.6169e-217	7.05246e-217	-2.67628e-217	3.97613e-216
1.35786e-219	-4.39036e-219	1.16552e-218	5.63315e-219	-9.58173e-219	6.73812e-219	4.84598e-219	2.63853e-218	1.10647e-219	-5.75784e-219	-6.53989e-219	-6.00626e-219	-7.14619e-218	1.97304e-218	1.21506e-218	-1.57237e-221	1.98959e-219	1.23769e-219	-1.18211e-218	6.7486e-219	-3.27452e-219	-1.20737e-218	1.12248e-218	-1.30429e-219	-1.65643e-218	-3.54448e-218	-1.7785e-221	-4.13326e-219	1.26667e-219	1.86224e-218	3.1908e-217
-7.8937e-220	2.78972e-221	-1.97394e-221	-6.68462e-220	-2.27173e-219	-1.4138e-219	-4.88375e-220	1.17719e-219	-9.96521e-220	1.46891e-219	6.09569e-220	-1.20679e-219	4.20567e-219	1.06535e-219	1.39773e-219	4.44532e-220	-1.19035e-219	-2.17232e-220	-7.6247e-220	1.02766e-219	1.58104e-220	-3.49112e-220	4.9827e-219	-5.45409e-219	1.24325e-219	-3.91991e-219	5.8149e-219	1.01057e-219	1.70087e-219	-5.79503e-220	4.66623e-218
-3.77278e-220	3.9094e-221	-1.90856e-220	2.08301e-220	-6.09718e-220	-7.68969e-221	7.73227e-221	1.63355e-221	-4.03112e-221	2.40221e-221	7.23781e-222	2.23886e-221	-8.77427e-223	-2.33227e-220	9.41998e-221	3.17343e-220	-9.9958e-221	4.67442e-220	-1.82627e-220	-1.92213e-220	7.6291e-221	-1.10882e-220	-4.925e-221	5.00177e-221	6.54539e-221	8.28496e-222	1.27312e-220	-3.91638e-221	-7.17906e-221	-2.52968e-221	3.90139e-219
2.33169e-222	-3.18794e-221	-3.05401e-222	-3.85231e-221	-3.01447e-222	1.08109e-221	7.71433e-222	-1.20186e-221	8.97853e-223	7.73238e-222	-1.00333e-221	7.61737e-222	-7.47129e-222	3.33701e-222	4.1929e-222	-3.76386e-222	2.32794e-222	3.93453e-221	-1.49107e-221	3.76161e-222	1.01567e-221	-1.29629e-221	1.79379e-222	8.35831e-222	-1.20973e-221	-2.18754e-221	-2.28384e-221	1.54216e-221	1.31081e-222	-3.16122e-222	3.24714e-220
-3.18745e-222	9.64234e-223	-2.9984e-223	-1.28736e-223	1.90757e-223	-1.22215e-222	8.52907e-223	9.44099e-223	2.3481e-222	-1.59917e-222	1.41915e-223	1.05756e-223	1.4691e-222	1.07993e-223	4.50213e-223	-8.51311e-223	-5.6367e-223	-3.78525e-222	2.26014e-222	4.8906e-223	-3.26317e-224	-6.79926e-223	1.41214e-223	1.73786e-223	7.58931e-224	1.4042e-224	1.55442e-223	3.21491e-222	-2.24221e-223	-8.6753e-222	3.53492e-221
6.58305e-224	7.55645e-224	8.14088e-224	-4.57005e-224	-8.15396e-224	-2.70824e-224	8.45879e-225	5.39483e-224	-1.164e-224	6.10521e-224	-4.18016e-224	-1.27354e-223	-3.58246e-224	2.48158e-223	1.36045e-224	2.24838e-223	3.38845e-224	1.69125e-223	4.93465e-224	-4.82181e-224	-1.3007e-223	2.1328e-226	3.11061e-225	1.6799e-225	8.57659e-225	2.58332e-224	-1.89723e-224	-7.31753e-224	1.00045e-223	8.17612e-224	1.94782e-222
-3.39565e-224	5.54366e-225	1.50503e-225	1.59355e-225	-3.17522e-225	1.53852e-225	-8.32878e-226	-3.52586e-227	-5.29093e-226	3.09708e-226	-7.96712e-225	-2.29994e-224	8.16726e-225	-9.84033e-226	-7.42196e-226	-8.60978e-225	1.0836e-225	-1.97309e-225	3.59037e-225	-5.92424e-226	-8.4818e-226	-1.11488e-224	1.14924e-224	-2.95302e-225	-1.26801e-225	1.62644e-224	8.21461e-225	1.33255e-224	-6.56666e-225	-4.35132e-225	1.82162e-223
1.2516e-225	2.0144e-226	2.09428e-226	-5.44781e-226	4.86013e-226	-2.20203e-225	2.11647e-226	-1.58387e-226	6.06503e-227	2.89409e-226	5.38939e-226	3.55221e-225	1.448e-225	-2.85078e-226	2.09247e-225	2.87181e-226	1.02769e-225	-2.08823e-226	-9.07859e-227	-1.37686e-227	-3.02107e-227	1.9451e-225	2.93948e-226	3.68286e-226	2.15353e-226	1.05989e-226	-2.28505e-226	-1.12169e-225	-7.70344e-226	-1.06244e-225	2.13022e-224
-2.73532e-227	-5.43742e-227	1.10694e-227	6.84151e-227	1.09003e-227	7.01378e-228	1.98202e-226	6.79116e-227	4.36561e-227	-3.21185e-227	1.8937e-227	2.87475e-227	3.84163e-227	4.51891e-227	8.13071e-228	6.97625e-227	-3.92409e-226	1.67188e-226	3.41949e-228	-1.25679e-226	4.24562e-227	1.24091e-227	-1.15274e-228	8.69169e-227	6.31812e-227	2.3536e-228	-1.02904e-227	5.59634e-228	-2.60345e-227	-3.74131e-228	1.67303e-225
5.3537e-228	6.92985e-229	3.00378e-229	2.03001e-228	3.7521e-229	-1.24073e-227	4.56308e-228	6.9781e-228	7.20809e-228	1.47528e-228	-3.09001e-228	-5.11767e-229	-4.97403e-229	3.23921e-228	-7.51375e-228	-1.13338e-229	-2.21722e-227	4.31803e-228	-5.24175e-228	3.98872e-229	1.3043e-227	6.05596e-228	6.50572e-228	-2.83219e-228	7.15024e-228	-9.2982e-228	8.20006e-229	-6.01591e-228	3.50762e-228	-9.34542e-228	1.53055e-226
9.67647e-231	-2.77149e-229	2.5818e-230	-7.7525e-230	-1.07978e-228	1.06752e-228	7.31325e-230	4.9911e-229	-7.8978e-230	3.18409e-229	6.21974e-229	-1.39425e-228	8.85532e-230	5.01355e-230	-1.56224e-229	1.49821e-229	-3.20396e-229	-5.32494e-231	1.17587e-229	5.58321e-229	2.73806e-228	-2.57832e-229	9.4123e-230	8.54983e-229	3.19466e-229	-4.88843e-229	-4.3629e-229	9.04089e-230	6.30511e-229	8.00805e-229	1.3681e-227
4.20743e-231	-1.74767e-231	1.09578e-230	-1.01678e-230	-1.77479e-231	-1.29457e-231	9.63115e-231	-7.0766e-231	-2.80835e-230	4.93528e-231	-8.59975e-230	-1.96395e-229	1.2509e-230	-3.38497e-230	-1.53038e-230	2.98286e-230	-3.38145e-230	9.6114e-231	2.79527e-230	-4.58121e-230	-1.46504e-230	9.67271e-231	-6.14306e-231	-2.63026e-230	-5.6659e-230	1.01465e-229	-3.91548e-231	1.53149e-231	-4.62577e-230	2.12617e-231	8.39675e-229
-3.39967e-231	-4.15711e-232	-8.96132e-231	-2.09229e-231	-1.08966e-231	-5.47655e-231	-2.39234e-231	3.67328e-231	-6.87739e-232	-1.34987e-230	-2.02784e-231	-2.07222e-230	-5.60626e-232	8.50782e-232	-9.86444e-233	-3.34023e-232	6.84916e-231	7.27916e-232	-2.37805e-231	7.15092e-231	-6.66865e-231	-7.35368e-231	3.66898e-231	2.38581e-231	-3.99837e-231	-6.44487e-231	-2.32294e-231	-1.19139e-230	7.37098e-231	1.44572e-233	1.3553e-229
1.27056e-232	2.13762e-232	2.05583e-232	5.45381e-232	-1.11361e-232	-3.84408e-232	2.26244e-233	2.94936e-232	-3.52788e-232	-6.94439e-232	9.71546e-232	-2.47593e-232	-1.16907e-231	-6.16769e-233	4.1687e-232	-6.0982e-233	2.63938e-232	-2.15869e-233	-1.82324e-233	2.39364e-233	-5.02643e-232	-1.92858e-231	-1.55729e-232	-3.05029e-231	6.34866e-232	9.68913e-233	2.99051e-232	-1.19773e-232	-3.75144e-233	-5.24451e-232	1.35576e-230
5.82196e-234	4.53139e-233	2.36787e-233	5.09471e-233	7.58849e-233	-2.10426e-233	5.8756e-234	1.74078e-233	1.67504e-234	-7.83497e-233	1.97491e-233	-2.06143e-233	-1.90268e-233	-2.68886e-233	3.33241e-234	2.22926e-233	5.8577e-234	-6.45656e-234	4.47284e-234	1.50976e-234	2.49211e-233	-2.00807e-233	9.22249e-234	-1.66146e-233	-3.00248e-233	2.38087e-234	-8.40507e-234	-1.59947e-233	-4.09178e-233	1.51809e-233	6.39941e-232
-1.04114e-233	-1.53304e-234	2.45242e-236	-6.41688e-235	-2.81529e-234	3.52764e-233	-8.74507e-235	1.86957e-234	2.27088e-234	9.31082e-235	-3.98313e-235	2.40705e-235	2.29194e-234	-3.95648e-236	-1.69276e-234	5.54002e-234	9.13938e-235	5.87638e-235	-3.36922e-234	3.44976e-234	-7.36511e-235	-2.53862e-235	-1.19625e-234	-6.21417e-234	-2.09296e-234	-5.65379e-235	-1.03828e-233	3.4055e-234	-7.09511e-235	2.07104e-234	1.028e-232
-8.74851e-236	-1.05712e-236	9.36039e-236	-1.21273e-234	-2.85468e-235	-8.29255e-236	7.31233e-235	-5.06103e-236	9.70136e-237	9.16064e-236	1.30909e-235	5.45971e-236	-1.61171e-235	6.8591e-235	1.68969e-235	-1.65193e-236	-3.31495e-236	-4.94195e-235	6.93098e-235	7.42787e-236	-2.6458e-235	3.49467e-236	-4.58812e-235	3.21224e-235	2.95934e-235	-3.23151e-235	-5.25595e-235	2.56366e-235	-7.35469e-237	1.17876e-235	7.77457e-234
5.94641e-237	-7.44176e-237	-5.81236e-236	3.66165e-236	-2.11835e-236	1.28761e-236	5.28344e-237	4.12984e-238	-1.65659e-236	-1.37475e-236	-7.02854e-237	1.65462e-236	-3.32825e-236	7.05576e-238	-6.79755e-237	1.14176e-235	-3.37951e-237	-6.60578e-237	-2.36627e-236	-2.68617e-236	-8.8347e-237	1.59087e-236	-8.45306e-236	-6.58031e-237	1.07152e-236	-7.59399e-236	-1.87165e-236	1.548e-236	1.60959e-236	-2.1724e-236	6.9177e-235
-1.48852e-237	6.47063e-238	8.29988e-238	1.66479e-238	-1.94288e-238	1.52047e-237	-4.27064e-237	5.41048e-238	-1.94112e-238	-3.38579e-237	8.20264e-238	-8.50281e-238	-4.14214e-237	1.83799e-237	5.75145e-238	2.49117e-237	-1.09987e-237	-3.19822e-237	1.67594e-237	4.07039e-238	9.03784e-238	1.99779e-237	-5.77068e-238	-3.34664e-237	3.6336e-237	-1.09498e-237	2.90859e-237	2.0996e-237	-7.2577e-238	1.54765e-237	4.91719e-236
5.29601e-239	1.65561e-238	-9.33027e-241	1.44304e-238	-1.10938e-238	-1.09859e-237	2.98677e-239	7.06095e-239	8.69573e-239	-1.44698e-239	-2.06969e-238	2.10517e-240	-1.10665e-238	1.09369e-238	-5.39224e-239	1.87281e-238	-1.63678e-240	-1.40416e-238	2.24644e-238	2.73029e-238	2.97842e-238	5.34703e-239	-1.16884e-238	-1.28461e-239	-1.22658e-239	-5.70616e-239	-2.04869e-238	-1.07797e-238	-8.53387e-239	4.26008e-239	4.07621e-237
-9.12898e-240	2.92593e-239	3.76781e-240	5.34289e-240	-5.26079e-240	2.66075e-240	-8.50312e-240	2.92014e-241	9.45509e-241	7.69187e-240	1.00615e-239	-1.80372e-239	1.48143e-239	2.90242e-241	5.68038e-239	1.77237e-239	1.22082e-240	-1.63494e-239	-1.73741e-239	4.92597e-240	-9.38242e-240	-4.58317e-240	2.78046e-240	2.1711e-240	-1.68393e-239	-5.80147e-240	4.29864e-240	1.80879e-239	-1.60322e-239	-1.56941e-239	3.26125e-238
-8.33184e-241	-1.90803e-240	-1.23289e-240	-1.34207e-241	2.70177e-240	1.72185e-240	1.11413e-241	-1.30435e-240	-1.47108e-241	-1.29802e-240	5.20393e-241	-1.03581e-240	-1.20012e-240	-2.97594e-242	-2.50751e-239	-5.82773e-241	1.91118e-241	6.98263e-241	-8.4524e-241	-2.02303e-241	-8.26327e-242	6.70108e-241	-1.40078e-240	-4.0531e-243	-5.07576e-242	1.05779e-240	1.23267e-240	-1.00942e-240	1.75387e-240	-8.02324e-241	4.98381e-239
-4.99956e-242	9.27198e-243	-1.36967e-241	1.70184e-242	8.01325e-242	-2.78344e-241	-1.69002e-241	-1.12881e-241	-9.04356e-242	-1.82108e-242	-3.59803e-242	1.55949e-241	-4.24421e-241	-5.17529e-242	9.78072e-242	3.39649e-241	-6.48641e-241	3.37888e-243	3.72747e-242	-3.31277e-242	8.96965e-242	8.572e-242	-2.18541e-241	1.89941e-241	6.24739e-242	3.96451e-242	-1.96906e-241	5.86311e-242	3.44934e-242	6.60022e-242	3.83229e-240
-2.10521e-242	2.85354e-242	3.13174e-242	-3.52463e-243	-1.38549e-243	6.72788e-242	4.25689e-242	2.12546e-242	-5.64839e-243	3.999e-243	-3.7393e-244	-6.02365e-243	-3.50554e-243	-9.65427e-243	-2.77364e-242	2.2036e-242	1.82619e-243	1.08269e-243	-8.22529e-244	1.17302e-242	-9.56792e-243	-3.67005e-243	5.04304e-243	1.45121e-243	-3.67848e-243	-5.08359e-243	-1.13342e-242	1.49035e-242	-1.13973e-242	-5.05526e-243	3.82541e-241
-1.35554e-244	1.9968e-244	-1.35353e-243	1.55957e-244	2.92613e-244	7.0226e-244	-1.53543e-243	-2.41253e-243	4.39492e-244	9.1098e-244	7.13607e-244	-4.15336e-243	1.0871e-243	2.12339e-244	2.77989e-243	4.93925e-244	3.29903e-244	1.77328e-243	7.11909e-244	-5.2071e-244	5.76479e-243	5.81607e-244	1.71625e-244	1.30256e-243	-5.31664e-244	-1.19779e-243	1.08486e-244	2.68819e-243	-1.8847e-243	-1.00148e-244	3.52456e-242
-3.60219e-244	3.66988e-244	9.42498e-246	1.31067e-244	-1.2868e-244	-5.82808e-245	1.64535e-244	2.30489e-244	1.25878e-245	-9.75438e-246	-6.59785e-245	9.42117e-245	-1.21331e-244	1.26589e-245	-4.10018e-245	-1.28815e-244	3.6858e-245	4.11868e-244	-2.36067e-244	-2.42684e-245	5.335e-245	-1.64558e-245	4.15938e-245	-1.76276e-244	-8.97772e-246	9.39184e-245	-9.71776e-245	1.49125e-244	-7.32196e-246	-9.26713e-245	3.38195e-243
-1.23113e-246	7.79035e-247	-1.58748e-246	6.4856e-246	1.56256e-246	1.82255e-246	3.85059e-246	3.76565e-245	-6.68762e-246	-6.58914e-246	-3.06731e-246	-1.858e-246	-3.03387e-246	-3.63746e-246	-8.80811e-246	-9.52764e-246	-1.77189e-247	8.32311e-246	-3.00073e-246	3.36358e-246	5.3674e-246	2.28615e-245	1.64433e-245	1.13123e-246	-1.0777e-246	6.79107e-246	1.08797e-245	8.71416e-246	-9.79395e-246	8.24684e-246	2.04356e-244
-1.03397e-246	-6.20239e-249	4.58559e-247	3.09299e-247	-1.25419e-246	5.96035e-247	5.56282e-247	8.83354e-247	-5.07457e-247	1.01125e-246	-4.94537e-248	1.49627e-246	1.97183e-246	1.6675e-246	-6.6348e-247	-8.54005e-247	5.23904e-247	9.06677e-248	2.09406e-247	8.843e-247	-3.98167e-247	-3.20315e-247	-8.48169e-248	4.51669e-246	-1.45782e-247	-2.79728e-247	-3.22076e-247	-1.42737e-246	3.80989e-247	9.95384e-248	2.30029e-245
7.41153e-248	1.2986e-248	1.31011e-247	8.87727e-248	-5.6145e-248	3.67593e-249	8.6315e-248	8.86132e-248	-4.75013e-248	5.27251e-248	3.18138e-248	-1.94303e-248	-6.96877e-248	6.55557e-249	1.28804e-248	-1.77369e-247	7.68826e-249	1.1508e-248	6.47432e-248	-1.88053e-248	-9.10038e-248	1.4036e-247	1.28214e-248	9.82197e-249	-1.92869e-247	-4.21574e-248	2.52422e-248	1.13501e-247	3.32515e-247	-1.10587e-247	2.13322e-246
-4.55878e-250	3.53081e-248	3.6747e-249	1.584e-249	-6.36305e-250	-1.33323e-249	-7.6999e-249	2.81571e-249	5.2241e-249	-2.90815e-249	-4.34078e-248	-6.51973e-249	-4.64787e-249	1.98788e-249	4.79176e-250	6.53017e-250	-5.24749e-249	1.12489e-250	1.59446e-248	-8.99624e-250	-3.29805e-249	3.5799e-249	-5.07952e-250	-5.95037e-249	1.74488e-248	9.64856e-249	-6.22596e-249	-2.95043e-249	-1.26842e-248	7.28171e-250	2.04562e-247
1.04912e-250	1.6083e-249	1.85472e-250	-1.67475e-249	1.37323e-250	3.01758e-251	6.01834e-250	5.31682e-250	-6.52306e-251	1.03529e-249	9.90619e-251	-1.46962e-249	1.09845e-249	-5.92504e-250	4.45579e-250	-1.61874e-250	-1.04736e-250	-2.44943e-250	2.43634e-249	-2.25579e-250	1.52907e-250	-1.84704e-249	-5.57868e-250	-2.24828e-250	-2.82088e-249	-2.65964e-250	5.0578e-251	-3.22185e-250	-3.24221e-250	1.15131e-249	2.05714e-248
2.78214e-251	2.36991e-250	-1.79244e-251	-1.66082e-253	5.04703e-251	2.20248e-251	-4.0527e-251	1.96627e-251	2.40239e-251	3.54523e-251	1.02645e-250	3.06474e-251	-1.21053e-251	-2.3265e-251	-6.68454e-251	8.25663e-251	-7.26922e-251	2.1392e-251	1.56596e-251	-5.40662e-251	-9.58437e-251	-1.35731e-250	1.10433e-251	-3.5587e-251	8.01617e-251	-5.27535e-252	-2.79605e-251	-3.81216e-251	7.72514e-251	-1.65125e-253	1.46409e-249
2.19077e-252	-8.15975e-252	3.2296e-253	-3.45508e-252	-5.61575e-252	2.45036e-252	-1.8649e-252	-1.84514e-252	-3.96826e-252	-1.24839e-252	-2.30949e-252	3.69632e-252	2.30227e-252	4.71556e-253	-5.82999e-253	-2.10364e-252	-1.64464e-251	3.6478e-252	1.20543e-252	1.44855e-252	-5.69104e-252	-8.39328e-253	4.14682e-252	-1.67475e-251	-1.03647e-252	1.78452e-252	1.45475e-251	-4.92703e-253	-4.48133e-252	1.16424e-252	1.16267e-250
5.75502e-255	3.69804e-253	8.01132e-254	1.46122e-253	-4.97475e-253	1.38419e-253	-2.15378e-253	-7.51586e-254	-1.13944e-253	-6.89043e-253	-1.98606e-253	1.00536e-253	-2.17329e-253	7.54724e-253	-2.02151e-253	9.24314e-254	6.22005e-253	2.90193e-253	3.52592e-253	-3.31897e-253	-5.59762e-253	-6.5719e-253	-9.77908e-254	-1.31833e-252	-2.8654e-254	-3.19881e-253	1.65726e-254	-5.17768e-253	-1.39346e-252	1.59565e-253	1.05627e-251
3.42745e-254	2.01752e-255	6.04421e-254	3.58897e-254	8.32828e-255	-1.17667e-254	-7.51119e-255	-5.48643e-254	-5.69452e-254	-7.01036e-255	-1.76735e-254	-3.41226e-255	1.03937e-253	3.28389e-255	4.40414e-254	4.28068e-254	2.9526e-255	2.12578e-253	-3.54952e-254	-2.32568e-253	4.9353e-254	-3.94156e-254	1.21566e-253	4.78416e-254	-3.21772e-255	1.17061e-254	-6.67656e-254	-2.31894e-254	-2.76247e-254	-6.97251e-255	1.37545e-252
-5.118e-255	2.39928e-254	-1.31842e-255	2.29336e-255	1.14831e-254	2.66432e-255	5.69203e-255	-4.88212e-255	2.36716e-255	-1.85954e-255	2.85711e-255	-3.97779e-255	1.415e-254	-8.52686e-256	-9.89313e-257	-7.42898e-256	4.11695e-255	1.07702e-255	9.90783e-256	-2.20692e-255	-1.50306e-255	-1.92684e-255	-7.00073e-256	-5.84016e-256	3.4439e-255	8.2644e-256	-5.34785e-255	-3.48033e-256	2.2171e-256	1.03509e-254	1.17995e-253
4.66802e-256	1.04219e-256	2.33711e-257	7.04011e-256	7.76006e-256	1.73241e-256	-5.65794e-257	-5.0469e-256	1.24086e-256	-9.87665e-256	-8.81852e-257	3.65376e-256	-1.238e-256	-1.4043e-256	-2.50977e-256	5.83708e-256	3.7389e-256	-2.6234e-256	-4.61292e-256	-5.56141e-256	2.02618e-256	-6.12087e-257	-6.9126e-257	-4.90005e-256	3.18838e-256	-2.67256e-256	-2.75742e-256	3.24142e-257	-8.23799e-257	-2.87393e-257	8.95514e-255
-1.30269e-258	1.51345e-257	1.83846e-257	-1.10879e-258	3.9695e-257	-4.89997e-257	7.32101e-258	-3.86381e-258	2.78855e-257	2.1818e-257	1.35671e-257	5.86521e-257	1.79108e-257	-5.12313e-257	-1.64386e-257	1.56599e-257	-1.56274e-257	-3.02525e-257	-1.85089e-257	-3.68899e-258	-3.83784e-259	4.4221e-257	1.6329e-257	1.74782e-257	-9.25647e-257	8.72169e-258	3.31346e-258	-5.54245e-258	-2.60146e-257	2.91105e-257	6.70731e-256
4.35179e-259	8.39794e-259	1.17033e-258	3.54894e-259	-6.77702e-258	-1.78557e-258	-2.15256e-258	-4.63512e-259	2.12618e-258	-2.95731e-258	-1.59043e-258	1.43075e-258	-4.21745e-258	-8.75134e-259	-4.43398e-259	6.76213e-259	2.81461e-258	-5.70357e-258	5.17452e-258	-1.61494e-258	5.02871e-258	-1.95736e-259	-2.12648e-258	2.34112e-258	-9.70396e-259	-4.73198e-258	-4.03384e-258	-1.89719e-258	-1.57073e-258	2.13003e-258	6.86296e-257
3.71409e-260	1.01044e-259	3.50871e-259	1.04401e-259	1.331e-259	2.61935e-259	7.41564e-259	-1.36622e-259	-5.74777e-259	-2.31185e-259	1.36873e-259	-8.86541e-260	6.67935e-259	-6.99666e-260	-1.37366e-260	9.13378e-260	2.4648e-259	-1.73715e-259	3.79495e-259	-3.92984e-260	-2.56263e-259	2.53262e-259	5.57237e-260	-5.27299e-259	-9.39684e-260	7.17798e-261	5.41112e-259	5.87862e-260	1.46432e-260	-1.53691e-259	6.54206e-258
-1.77613e-260	-1.45322e-260	1.39709e-260	-2.76654e-260	-1.0107e-260	-1.59592e-260	2.53833e-262	3.87325e-260	-2.62202e-260	3.13755e-260	6.66574e-261	-7.78303e-262	-2.31128e-260	7.68978e-261	-3.86951e-260	-1.18971e-260	-6.30206e-260	-2.13889e-261	1.7023e-261	3.6115e-261	-3.88887e-261	8.07832e-261	-1.14291e-260	1.8569e-260	5.48114e-261	-6.04618e-261	1.56818e-260	7.69447e-261	-1.35858e-260	5.65613e-260	5.02906e-259
-3.84369e-262	1.45462e-261	5.22503e-262	-5.45613e-262	1.03787e-260	-1.72211e-261	-3.42967e-261	1.6562e-261	-7.37281e-262	4.33921e-262	1.26975e-261	-2.17492e-261	1.87731e-262	2.12487e-262	-1.49997e-261	3.13351e-262	-3.02252e-261	-1.21884e-260	1.03364e-260	-1.22766e-262	-1.1726e-261	3.03369e-262	1.8228e-261	-1.21958e-261	1.03076e-261	1.64296e-262	2.57442e-261	-1.17611e-261	8.72836e-263	2.28859e-262	6.23733e-260
2.55918e-263	1.05404e-262	-9.1903e-263	6.45035e-263	-5.44502e-262	-1.59208e-262	2.83146e-262	-8.31593e-262	7.18351e-263	2.91745e-262	-8.8173e-263	5.53872e-263	5.9211e-262	-5.46421e-263	9.46472e-263	3.21203e-263	-9.67254e-264	3.52049e-262	5.42379e-262	-2.7865e-263	5.7004e-263	-4.61602e-263	5.6587e-264	-2.75319e-263	-1.53392e-262	-6.39367e-263	1.74291e-262	-3.77176e-262	-1.0448e-262	-1.14657e-264	5.32925e-261
2.94662e-265	-4.40381e-263	9.72171e-264	2.12537e-263	2.78568e-263	8.18948e-264	-2.20999e-263	1.20745e-263	3.64365e-263	-3.03201e-263	2.23087e-264	-4.14157e-264	1.35291e-263	-1.64718e-263	-2.10669e-264	4.37616e-263	-1.81742e-263	-2.12129e-263	8.55079e-263	1.02497e-263	-5.23928e-264	8.38831e-264	5.80529e-264	-1.2214e-264	-2.70022e-263	-3.85973e-264	1.47672e-264	8.12198e-264	-2.42386e-263	7.17574e-264	5.22201e-262
3.11929e-264	1.83439e-264	-5.05024e-265	-8.88826e-265	4.71343e-265	2.75153e-265	-6.0486e-266	3.69036e-265	1.93922e-264	-3.51572e-264	-8.21443e-265	4.98855e-265	1.44178e-264	-6.87906e-265	9.9075e-265	4.56359e-264	-4.19145e-266	8.84149e-265	-1.6658e-264	-1.85336e-264	-1.37349e-264	-7.07282e-265	2.96358e-265	2.2404e-264	2.01973e-264	-4.46973e-265	-8.90677e-265	4.25764e-265	-6.19717e-265	-6.99174e-264	4.24402e-263
-1.70447e-265	7.81841e-266	-5.04656e-266	-8.9038e-267	-9.80759e-266	-2.73846e-266	-2.03751e-266	1.39115e-266	2.97109e-265	-7.83841e-266	-3.32871e-265	-1.6504e-266	-1.5874e-265	1.34163e-265	-1.95296e-265	2.50419e-265	-1.03699e-265	-3.86844e-266	-1.16881e-265	-3.86066e-265	-3.8311e-267	-1.27196e-265	2.60878e-266	1.1915e-265	-5.50682e-266	-1.69136e-266	4.95232e-266	-1.64891e-265	-3.31995e-266	1.61963e-265	3.33439e-264
-6.13857e-267	8.52986e-267	-2.71394e-266	-1.88677e-267	-5.80164e-267	4.20726e-267	-5.9407e-266	3.37054e-267	-2.10434e-267	5.75571e-267	-1.45331e-266	6.1334e-267	5.65257e-267	-4.6172e-268	2.23965e-266	-4.50615e-267	6.88393e-267	-5.47556e-267	4.38481e-266	3.23539e-267	-3.69691e-266	1.57813e-266	2.11488e-266	-1.53854e-266	-2.89738e-267	2.44652e-268	-6.51058e-267	3.75998e-267	2.69636e-267	-2.80017e-267	3.45661e-265
-7.2267e-268	5.79389e-268	-1.16457e-267	-2.09074e-267	7.93681e-268	5.13153e-268	-1.17785e-267	-2.78881e-267	2.12234e-267	2.16667e-268	-1.64905e-267	-1.2617e-268	-2.20657e-267	4.59902e-267	2.64538e-268	-1.10974e-267	1.05452e-267	-3.73127e-268	-1.36413e-268	-1.52106e-267	3.56513e-268	-2.14444e-267	-4.39372e-268	1.32201e-268	-5.34355e-268	5.53915e-268	1.57305e-267	1.04973e-267	-2.27672e-268	1.16377e-268	3.23377e-266
1.13183e-268	4.1657e-269	-1.38739e-268	-9.24173e-269	2.50238e-269	1.0058e-268	-8.1225e-270	-1.77504e-269	-8.13044e-269	-6.48499e-269	-1.58871e-268	3.94733e-269	-3.02098e-268	-1.25831e-269	2.62756e-269	-8.51546e-269	-9.47257e-269	-1.18559e-268	-2.8628e-268	-1.4814e-268	5.63919e-270	-3.71398e-268	6.30377e-269	2.69872e-269	-9.32725e-269	-2.86106e-269	3.48908e-269	-3.6797e-268	1.88694e-270	2.85355e-269	2.97801e-267
7.31339e-271	-3.13142e-271	-5.09091e-269	2.10385e-270	-8.1852e-270	3.30648e-270	4.182e-270	-3.44893e-272	6.24802e-270	2.57898e-270	-3.77249e-270	2.75071e-269	-7.5759e-270	-1.91577e-269	1.11536e-269	2.60527e-269	1.06885e-270	1.04054e-270	-1.95662e-269	-2.18884e-269	-5.45148e-270	-2.76034e-270	-5.68028e-270	2.98714e-269	5.05164e-271	-5.62111e-270	-6.44144e-270	-1.11605e-269	-1.2129e-271	-6.82413e-270	2.91813e-268
-6.30721e-271	9.78323e-271	2.42968e-271	-1.17999e-272	-4.28419e-271	2.76287e-271	7.43247e-271	5.88266e-271	1.47437e-271	-2.4745e-271	6.34425e-271	3.99972e-271	-1.36483e-271	4.2889e-271	-7.26223e-270	5.2493e-272	1.10659e-270	-1.58257e-270	7.46855e-271	-9.4951e-273	2.46054e-271	-3.3974e-270	-1.92558e-271	-1.68373e-271	-1.80354e-271	1.56226e-270	-1.05718e-270	-1.00508e-271	2.06208e-270	-7.26e-271	2.63477e-269
-1.30791e-271	-2.28668e-272	-1.89935e-272	-1.47922e-272	4.05784e-272	2.12884e-272	-2.68353e-271	2.28419e-273	-3.38725e-271	3.25403e-272	2.0016e-272	-3.47278e-272	-6.27027e-273	3.05045e-273	-7.78594e-272	-3.52861e-271	-4.97753e-273	-1.06298e-272	-8.47703e-272	4.47509e-272	2.0569e-271	-2.42143e-273	-6.10374e-272	-6.31807e-272	-4.87138e-273	-6.78381e-272	-1.068e-272	5.08295e-272	2.88073e-272	-7.93147e-272	2.1058e-270
1.16521e-273	7.54389e-273	2.63006e-273	5.31615e-273	4.53131e-273	-1.02611e-273	-5.23464e-273	2.75186e-273	-1.38229e-272	-7.36429e-274	-2.28135e-272	-2.09471e-273	4.33696e-273	-1.00977e-273	8.67479e-273	-5.71256e-274	-2.71876e-272	-3.07147e-273	1.71403e-273	-1.42199e-273	1.16521e-272	-5.41468e-273	-8.62145e-273	-4.03599e-273	-1.23831e-272	-5.51426e-273	3.51288e-272	1.39913e-273	1.92063e-272	-1.60246e-273	2.22613e-271
-4.00906e-274	5.12113e-274	1.16136e-274	-5.0172e-274	-2.05046e-274	1.26854e-273	2.34978e-274	-4.43573e-274	-5.45931e-274	-1.36902e-274	5.93014e-274	-2.88538e-274	1.44776e-273	-9.56691e-275	4.13981e-274	-2.40334e-274	-1.02908e-273	1.17382e-274	6.92721e-274	-9.42636e-274	-2.1983e-274	1.82512e-273	3.97277e-275	4.29743e-274	3.70693e-275	3.59409e-274	-1.1731e-274	-9.44887e-274	-5.64263e-275	2.60612e-274	1.45171e-272
3.79494e-275	2.56808e-275	-2.25183e-275	-2.2289e-275	-5.42946e-275	1.01162e-275	1.30846e-275	4.2743e-275	-7.70853e-276	-2.80369e-275	5.05083e-277	-3.59883e-274	2.71147e-275	-8.85742e-275	-4.45981e-276	1.49129e-275	2.34653e-275	-6.63691e-275	6.94951e-275	3.61007e-275	1.31526e-275	-1.31955e-275	-4.56637e-275	8.02749e-275	-4.14699e-275	-4.43318e-276	1.29274e-275	-2.57343e-275	-1.69272e-274	1.42364e-275	1.37566e-273
2.31322e-277	2.03561e-276	-6.6975e-276	-2.37404e-276	2.54391e-277	-3.79879e-276	1.5375e-276	-2.55578e-276	5.95933e-276	-1.63802e-276	-3.5792e-276	9.90498e-276	8.32979e-279	1.2855e-278	-5.14409e-277	2.24994e-276	-1.06581e-276	1.05517e-275	8.29128e-277	-2.74404e-277	2.21606e-276	7.63022e-276	2.26969e-277	-7.02019e-276	-8.69403e-276	2.18967e-277	-1.72117e-277	6.99029e-276	3.48989e-276	-3.06259e-276	9.57943e-275
3.02881e-277	-2.31778e-277	5.8877e-277	-2.4608e-278	3.722e-277	-1.24673e-277	-1.55473e-277	2.2074e-277	-5.99678e-277	3.90062e-277	2.28813e-277	5.66958e-277	4.58032e-277	-2.43202e-277	4.7314e-278	4.15934e-277	-2.27307e-278	1.84752e-276	4.15388e-278	-1.10506e-276	8.8521e-277	-7.28977e-277	-5.08467e-277	-1.0569e-279	-1.3126e-276	1.37072e-276	-3.44423e-277	-2.20148e-277	1.45554e-278	-2.63754e-277	1.36379e-275
-3.59559e-278	1.03243e-278	8.64835e-278	-6.0663e-279	-2.5529e-278	3.49478e-278	-5.71059e-278	3.87753e-279	2.34347e-278	1.38871e-279	-1.63186e-278	-3.2885e-278	2.04457e-278	-1.24272e-278	-1.06178e-278	9.47113e-278	4.07029e-278	1.41737e-278	-2.48096e-277	-1.01272e-278	-7.33967e-279	7.83041e-278	7.71754e-278	5.26212e-278	6.48396e-279	-1.59738e-278	7.16762e-279	2.35596e-279	-3.3993e-280	1.38701e-278	1.04725e-276
5.38831e-280	2.5447e-279	3.28244e-280	1.48398e-280	1.67286e-281	9.8772e-279	-6.5249e-280	7.7125e-280	9.44155e-280	7.73794e-279	-5.82504e-279	2.45433e-279	-6.33327e-280	1.49647e-279	-4.3645e-280	1.30072e-278	5.2576e-279	-1.24509e-281	-5.31405e-279	-4.30529e-279	1.37727e-279	-1.86836e-279	4.69023e-279	-1.85205e-279	3.01535e-280	8.86827e-279	5.2381e-280	-2.37144e-279	-4.11164e-279	8.69593e-280	8.91363e-278
-9.26649e-280	-1.93977e-281	2.29188e-280	1.01315e-280	-1.25005e-280	2.50732e-280	-2.47191e-280	6.78182e-281	1.47994e-280	2.73308e-280	-1.00831e-280	2.877e-280	-7.28744e-280	-1.1975e-280	-5.67755e-281	-1.32614e-281	6.93315e-280	1.39951e-280	8.11956e-280	-2.37681e-280	-1.53055e-280	-1.42543e-280	-3.12681e-280	1.01718e-279	2.94078e-280	-1.36948e-280	-5.12823e-280	-1.45553e-280	-3.93312e-280	1.21505e-280	8.80824e-279
-6.05503e-282	8.67171e-282	-5.79408e-281	1.19154e-281	-1.64381e-281	-1.47522e-281	1.87736e-280	9.50893e-284	-6.0687e-281	-2.57271e-281	-2.609e-280	-2.64014e-282	2.65437e-281	-2.77262e-282	1.27495e-281	-1.20726e-281	-6.31113e-282	-3.75921e-281	6.17916e-282	4.88545e-281	9.69381e-282	1.17924e-281	-3.25757e-282	-1.2159e-281	-3.79028e-282	-1.38825e-281	1.03538e-281	-4.95691e-282	2.95303e-282	-2.77541e-281	9.07228e-280
-8.80479e-282	1.34838e-283	6.91719e-283	-1.73396e-283	-2.48952e-282	7.39869e-283	4.48557e-283	-4.42854e-284	-4.85785e-282	4.82868e-282	-5.0737e-282	-7.11197e-283	-1.67172e-282	-1.5355e-283	-6.72055e-283	-3.07615e-282	1.91723e-282	3.47939e-283	4.67259e-282	1.00267e-282	-3.32135e-282	-4.25782e-283	2.14032e-283	-2.91053e-283	8.76297e-282	-5.88777e-283	1.37883e-282	-1.26823e-283	1.43872e-283	3.22276e-282	6.09886e-281
-8.84379e-285	5.47691e-283	2.23473e-284	-1.0868e-283	-2.02179e-283	2.49361e-283	2.01865e-284	-8.24699e-284	-3.71609e-283	2.47708e-283	3.95727e-284	-1.02336e-282	1.01089e-282	2.31915e-283	2.14212e-283	6.37002e-284	-1.0794e-283	-9.69018e-285	-2.94437e-284	-6.21007e-285	5.53916e-283	2.63753e-283	2.77753e-284	3.20343e-283	2.00656e-283	4.65807e-283	7.71668e-285	-4.95849e-283	1.47084e-283	3.88044e-284	7.11971e-282
1.2405e-285	-1.13695e-284	7.34654e-285	2.97118e-284	2.30679e-285	-3.80282e-285	1.08969e-284	-1.92346e-284	-3.47915e-284	-1.65511e-284	-3.3255e-284	7.15049e-285	7.48144e-285	-1.92767e-284	-1.14209e-283	-6.52804e-284	1.31167e-284	-2.16332e-284	4.43858e-284	-5.63695e-285	-1.76656e-284	1.04599e-284	2.33122e-284	-5.28176e-284	-1.20256e-284	1.44597e-285	-4.4103e-285	1.14596e-284	1.18305e-284	-2.99736e-284	6.44078e-283
2.2012e-285	-3.79595e-286	5.48363e-286	1.48983e-286	-5.71646e-285	-2.81476e-285	-1.67235e-285	5.82934e-286	-6.17257e-286	-5.25763e-285	-2.38035e-285	9.42626e-286	2.22381e-285	-1.33013e-286	-1.54805e-285	1.02558e-285	4.53387e-285	-5.00204e-286	3.07936e-286	3.175e-286	3.07032e-285	1.1295e-285	-3.62938e-286	-1.26126e-285	1.52307e-285	8.1735e-286	1.0786e-286	-1.1426e-285	-1.0086e-285	-2.03107e-285	4.6307e-284
2.08823e-286	-1.74744e-286	2.04066e-286	1.42229e-286	-1.30906e-286	1.56248e-286	-1.70961e-286	1.15929e-287	7.87927e-287	-4.37388e-287	3.9003e-286	6.22656e-286	-4.04475e-286	3.49477e-286	3.64218e-286	-1.76126e-286	-1.04216e-286	1.90675e-287	-1.71823e-286	-6.95797e-287	-5.01774e-287	-1.71721e-287	1.13833e-286	-1.55669e-287	2.35477e-286	-5.47509e-288	5.31902e-286	6.5315e-287	-9.28338e-287	-1.06077e-286	5.2276e-285
-1.14591e-288	-1.20021e-288	-1.44374e-288	2.51278e-288	-3.66622e-288	1.85987e-287	-4.43274e-288	7.37755e-288	-8.50195e-288	3.11241e-287	-1.98357e-287	9.06499e-288	2.08683e-288	1.52987e-287	6.17253e-288	-1.16034e-287	-2.6568e-287	-9.92533e-288	5.3635e-288	1.75402e-287	1.39659e-287	1.36935e-287	-1.80735e-287	-8.26575e-288	1.19102e-288	2.51718e-288	5.68538e-288	9.55409e-289	-5.641e-287	-6.38048e-288	3.30601e-286
-1.09075e-288	-7.09877e-290	-3.54908e-288	-2.68013e-290	1.27251e-288	2.42222e-288	-1.07021e-288	-1.74317e-288	3.25295e-288	-2.92408e-288	-1.11562e-288	-2.41619e-289	-8.84083e-289	-8.08109e-289	-4.81025e-288	2.0881e-288	2.01447e-289	7.29245e-289	-6.46964e-289	2.00047e-288	-7.04229e-289	2.22189e-288	-1.21475e-288	-1.23304e-289	-4.31103e-289	3.71377e-290	7.84653e-289	-5.53037e-289	2.894e-290	-6.30072e-290	3.71107e-287
-6.21291e-290	1.06899e-290	-8.40093e-291	-1.62443e-289	-1.23003e-289	-2.39344e-289	5.62459e-290	5.42061e-290	5.53952e-289	-1.21571e-290	7.22716e-291	-1.22386e-289	5.80274e-290	3.18082e-289	-2.31066e-289	-2.68984e-289	-9.06958e-290	-2.89577e-291	-4.89149e-290	-1.46923e-289	1.39616e-290	2.04662e-289	2.52798e-290	6.36587e-290	-6.54329e-290	-8.02133e-290	-5.70838e-290	1.05656e-289	2.62086e-290	-8.48852e-289	4.06878e-288
-1.21021e-291	1.3054e-290	-3.16189e-291	-4.37686e-291	4.11769e-291	5.82268e-290	1.15836e-290	3.23721e-291	2.255e-290	-4.74765e-290	1.9265e-290	-1.68481e-290	1.38476e-290	-5.93263e-291	1.32865e-291	7.37638e-291	2.84215e-290	3.1208e-291	-2.52512e-292	1.07173e-290	-9.99182e-291	-1.85672e-290	-7.47096e-291	6.35931e-291	2.68846e-290	-1.04813e-290	-1.97405e-290	-1.85904e-291	5.71497e-291	-8.48535e-291	3.9166e-289
2.80148e-292	-1.09148e-292	-1.19399e-291	-4.01709e-292	5.31393e-292	-1.98245e-291	5.74614e-292	8.86334e-292	-1.44062e-291	5.82626e-293	3.18805e-293	7.35697e-292	9.22846e-292	9.02246e-292	-3.9415e-292	7.2984e-292	4.08494e-291	9.47828e-293	-2.41284e-291	-7.76887e-292	-7.1469e-292	2.79691e-291	2.68813e-292	1.83635e-292	2.75433e-292	1.78788e-292	5.63694e-292	7.94336e-292	1.8077e-291	-3.51611e-291	2.96449e-290
-1.58078e-292	-2.5048e-292	5.7868e-293	-6.47375e-293	-5.23701e-293	-1.64624e-292	-4.55956e-293	1.06772e-292	1.6908e-292	9.99916e-293	2.45502e-292	-6.24165e-293	3.51972e-292	4.86239e-293	-2.57538e-293	-9.13564e-293	-1.07284e-293	8.13907e-293	1.84239e-293	-9.5593e-293	-5.28044e-293	-1.21888e-293	1.07464e-293	4.00532e-293	3.4884e-292	7.59545e-293	1.2983e-293	-9.02671e-293	-1.16104e-292	-6.01169e-293	3.02142e-291
-1.90751e-294	3.72083e-294	7.41051e-294	-6.1315e-294	2.91536e-293	-2.05374e-295	2.86356e-293	3.5042e-294	4.01506e-294	1.22086e-294	-1.15346e-293	2.73567e-293	-4.32394e-294	9.13983e-295	-2.55653e-294	-1.47364e-293	8.61056e-295	-9.3195e-294	-1.16439e-293	-3.30067e-294	2.23715e-294	-6.943e-294	3.97638e-294	2.43091e-293	3.70098e-294	5.40156e-294	4.54716e-294	3.84413e-294	-3.53312e-293	2.30657e-294	2.6505e-292
-5.24938e-295	-9.61764e-295	8.55615e-295	7.90336e-295	-1.63361e-294	-3.85383e-295	2.2267e-295	-5.47108e-295	-1.76197e-294	6.78199e-295	-1.49386e-294	2.34504e-294	5.15141e-297	8.76082e-295	-2.76299e-295	3.74567e-295	-4.68618e-295	1.16577e-294	5.56555e-295	-1.2256e-295	1.19712e-294	9.66568e-295	5.58817e-295	-3.98903e-295	-2.97588e-295	1.28928e-294	-2.57169e-295	2.22735e-294	1.68517e-295	-3.80209e-294	2.72095e-293
1.1529e-296	-1.80055e-295	-3.42046e-296	-8.40826e-296	-7.88585e-296	-2.26742e-295	3.07575e-295	-5.49986e-296	-6.66353e-297	9.46233e-296	-2.97305e-296	-1.1422e-297	8.70868e-297	2.63566e-296	1.7157e-295	-1.32893e-296	-6.50701e-296	1.02247e-296	1.24878e-296	-2.13114e-296	-2.24119e-297	-3.0889e-296	-3.28686e-296	-7.14168e-296	-1.28029e-295	3.3061e-295	-1.32392e-296	-1.05012e-295	-3.81412e-297	2.04912e-296	2.17783e-294
-6.97002e-297	4.92871e-297	-1.21165e-297	-2.68499e-297	1.6587e-296	1.62154e-299	-3.63939e-297	-7.30267e-297	-5.31811e-297	2.0893e-297	1.15512e-297	5.18259e-297	-2.49075e-297	4.34364e-298	-1.21438e-297	-2.32898e-297	5.75684e-297	5.24709e-297	-2.68997e-297	-3.31973e-297	-2.46589e-297	3.10884e-297	-1.11387e-296	-2.13501e-297	-1.97185e-298	-6.15138e-298	5.97225e-297	2.8254e-297	1.58529e-296	1.05083e-296	1.35387e-295
6.76762e-298	-3.85964e-298	2.67265e-298	-6.96221e-298	-2.18852e-299	-1.03056e-298	-1.8149e-298	3.81833e-298	-3.63329e-298	-2.95923e-298	4.15403e-299	2.67441e-298	-2.52889e-298	3.27317e-298	1.23226e-298	-2.6144e-298	1.32332e-298	5.89678e-299	1.99529e-297	7.04937e-298	6.02245e-298	-2.06077e-298	-1.39658e-298	-5.3035e-298	2.97209e-297	-5.21489e-298	-1.56876e-298	3.30717e-297	-2.7151e-297	-1.00118e-297	1.96913e-296
-2.47887e-298	-8.23999e-301	-5.82825e-299	5.62707e-299	-4.45497e-299	-3.91574e-299	-2.36759e-299	1.5152e-298	1.01749e-298	2.6885e-300	-8.34342e-300	-1.92651e-299	3.3114e-299	-8.82217e-299	-1.02718e-298	-1.26886e-298	-5.43111e-299	-6.62383e-300	-4.65248e-300	1.36823e-300	-1.22971e-298	2.60575e-298	-1.13087e-298	-1.637e-299	1.69128e-298	-1.99043e-298	-1.71859e-299	-2.84127e-299	-3.58199e-299	-3.41704e-299	2.16887e-297
-6.48683e-302	-3.28226e-300	2.03456e-301	-4.03766e-300	5.59866e-300	3.66424e-300	-8.08325e-301	-1.76668e-300	1.58835e-301	3.02431e-301	5.94419e-300	-2.10801e-301	-9.41499e-300	-2.4697e-300	1.3883e-300	1.49982e-300	6.29313e-299	9.9189e-300	3.48401e-300	-6.82709e-301	-6.26384e-301	5.44681e-301	-3.0223e-302	6.00542e-300	2.69093e-301	-2.40151e-300	2.67007e-300	4.95092e-301	5.82102e-300	1.9571e-300	1.38653e-298
-5.13503e-301	6.76266e-301	7.81872e-301	9.6547e-301	-8.04526e-301	-3.99097e-301	1.10701e-301	-2.59828e-301	-2.25767e-301	4.46835e-302	2.26152e-301	-7.90287e-302	-1.46905e-301	-2.20614e-301	-2.18714e-303	1.17642e-301	-5.63629e-302	-3.99969e-301	-3.95548e-301	-3.63461e-302	-1.84897e-301	2.61007e-301	4.05924e-301	2.1483e-301	1.50486e-301	-2.79888e-301	1.31153e-301	3.97861e-301	8.2102e-302	2.15156e-302	8.59213e-300
-3.56748e-302	2.03906e-302	-1.003e-302	-6.47663e-304	-8.03085e-302	-1.34819e-301	7.71581e-304	-5.09683e-302	-3.6905e-302	2.17523e-302	-1.60269e-302	1.08435e-302	4.02697e-303	-3.27111e-302	-4.09713e-303	2.48801e-302	4.02395e-303	-2.20855e-302	7.02788e-302	1.10246e-301	1.7683e-301	5.8964e-302	-8.01019e-302	2.6529e-303	-1.22811e-301	-8.33538e-303	4.81633e-302	7.55894e-302	1.14731e-302	5.22555e-303	1.28164e-300
-2.356e-303	2.82823e-303	5.16449e-305	4.3081e-304	-3.44499e-304	-5.80185e-303	-2.74178e-303	-4.15948e-304	-1.42154e-303	1.34416e-303	-5.44245e-304	-1.32369e-303	-1.30535e-303	-3.14166e-303	1.30946e-302	2.83999e-303	-1.74751e-304	7.23075e-304	3.98088e-305	-7.02232e-303	1.1118e-304	2.61718e-303	1.68127e-303	1.03614e-302	-1.95551e-303	1.69545e-303	-3.12184e-305	5.7694e-304	-3.78968e-303	8.26802e-303	7.90339e-302
8.47209e-305	-8.02035e-304	-1.11581e-304	-3.35965e-304	9.41564e-305	2.33235e-304	-5.98365e-305	-1.49794e-304	-1.78376e-304	1.06736e-303	2.56568e-304	-1.2305e-304	4.84287e-305	-2.05907e-304	-2.993e-305	4.02429e-305	3.97989e-305	-1.27655e-304	-1.77111e-303	1.45886e-304	3.97064e-305	-8.84297e-304	7.36686e-304	-5.02336e-305	2.48506e-305	1.46506e-304	2.08499e-304	1.26836e-305	6.2832e-304	2.57934e-304	8.89535e-303
1.57378e-305	8.10755e-306	4.36279e-305	-1.61233e-305	4.17608e-305	1.77506e-305	-1.7094e-306	-5.86306e-306	-1.62813e-305	5.51614e-305	2.7411e-305	-2.96961e-306	-2.31444e-305	2.78184e-306	3.14768e-305	-6.04058e-306	1.21176e-305	1.17718e-304	2.74984e-306	-3.48488e-305	1.79337e-305	2.74553e-305	1.48111e-305	3.26274e-305	4.81562e-306	-2.85609e-305	1.37759e-305	3.6674e-306	-3.7533e-305	-3.5159e-305	6.99721e-304
1.12636e-306	4.44279e-306	3.74848e-306	2.74657e-306	1.84485e-306	-1.78632e-305	6.27427e-307	-4.92362e-307	-3.4691e-307	-2.2262e-306	-5.52596e-306	-1.29036e-307	-3.72067e-307	-1.68302e-306	-8.39561e-308	6.17432e-307	1.07996e-307	-5.61681e-307	1.1784e-306	-4.23241e-307	-2.49084e-306	-2.27053e-306	-2.01707e-306	1.4275e-306	2.96745e-306	1.09135e-305	0	-7.32741e-307	2.74083e-306	-8.69267e-306	8.04205e-305
2.72389e-307	3.46867e-307	3.6763e-308	-1.82842e-307	3.76782e-307	2.56935e-307	-1.3506e-307	-5.36354e-308	5.50475e-308	0	1.85578e-307	-1.62475e-307	1.43217e-307	-3.54306e-307	1.05017e-307	-1.66768e-307	3.41518e-307	2.44607e-307	8.30946e-308	1.1269e-307	6.71354e-308	2.47769e-307	-4.18375e-307	-8.9756e-308	-1.15704e-307	-4.85515e-308	-5.02483e-308	-6.77648e-307	7.39228e-308	9.4477e-307	6.36937e-306
0	2.78928e-308	0	-4.94918e-308	2.53103e-308	-3.38975e-308	0	0	0	0	0	6.47972e-308	-3.00668e-308	-4.94874e-308	0	-2.51957e-308	0	0	0	0	0	2.61614e-308	2.83041e-308	3.52668e-308	0	0	0	0	0	0	5.58698e-307
0	0	0	0	0	0	0	0	0	0	0	0	0	0	0	0	0	0	0	0	0	0	0	0	0	0	0	0	0	0	5.11926e-308
0	0	0	0	0	0	0	0	0	0	0	0	0	0	0	0	0	0	0	0	0	0	0	0	0	0	0	0	0	0	0
0	0	0	0	0	0	0	0	0	0	0	0	0	0	0	0	0	0	0	0	0	0	0	0	0	0	0	0	0	0	0
0	0	0	0	0	0	0	0	0	0	0	0	0	0	0	0	0	0	0	0	0	0	0	0	0	0	0	0	0	0	0
0	0	0	0	0	0	0	0	0	0	0	0	0	0	0	0	0	0	0	0	0	0	0	0	0	0	0	0	0	0	0
0	0	0	0	0	0	0	0	0	0	0	0	0	0	0	0	0	0	0	0	0	0	0	0	0	0	0	0	0	0	0
0	0	0	0	0	0	0	0	0	0	0	0	0	0	0	0	0	0	0	0	0	0	0	0	0	0	0	0	0	0	0
0	0	0	0	0	0	0	0	0	0	0	0	0	0	0	0	0	0	0	0	0	0	0	0	0	0	0	0	0	0	0
0	0	0	0	0	0	0	0	0	0	0	0	0	0	0	0	0	0	0	0	0	0	0	0	0	0	0	0	0	0	0
0	0	0	0	0	0	0	0	0	0	0	0	0	0	0	0	0	0	0	0	0	0	0	0	0	0	0	0	0	0	0
0	0	0	0	0	0	0	0	0	0	0	0	0	0	0	0	0	0	0	0	0	0	0	0	0	0	0	0	0	0	0
0	0	0	0	0	0	0	0	0	0	0	0	0	0	0	0	0	0	0	0	0	0	0	0	0	0	0	0	0	0	0
0	0	0	0	0	0	0	0	0	0	0	0	0	0	0	0	0	0	0	0	0	0	0	0	0	0	0	0	0	0	0
0	0	0	0	0	0	0	0	0	0	0	0	0	0	0	0	0	0	0	0	0	0	0	0	0	0	0	0	0	0	0
0	0	0	0	0	0	0	0	0	0	0	0	0	0	0	0	0	0	0	0	0	0	0	0	0	0	0	0	0	0	0
0	0	0	0	0	0	0	0	0	0	0	0	0	0	0	0	0	0	0	0	0	0	0	0	0	0	0	0	0	0	0
0	0	0	0	0	0	0	0	0	0	0	0	0	0	0	0	0	0	0	0	0	0	0	0	0	0	0	0	0	0	0
0	0	0	0	0	0	0	0	0	0	0	0	0	0	0	0	0	0	0	0	0	0	0	0	0	0	0	0	0	0	0
0	0	0	0	0	0	0	0	0	0	0	0	0	0	0	0	0	0	0	0	0	0	0	0	0	0	0	0	0	0	0
0	0	0	0	0	0	0	0	0	0	0	0	0	0	0	0	0	0	0	0	0	0	0	0	0	0	0	0	0	0	0
0	0	0	0	0	0	0	0	0	0	0	0	0	0	0	0	0	0	0	0	0	0	0	0	0	0	0	0	0	0	0
0	0	0	0	0	0	0	0	0	0	0	0	0	0	0	0	0	0	0	0	0	0	0	0	0	0	0	0	0	0	0
0	0	0	0	0	0	0	0	0	0	0	0	0	0	0	0	0	0	0	0	0	0	0	0	0	0	0	0	0	0	0
0	0	0	0	0	0	0	0	0	0	0	0	0	0	0	0	0	0	0	0	0	0	0	0	0	0	0	0	0	0	0
0	0	0	0	0	0	0	0	0	0	0	0	0	0	0	0	0	0	0	0	0	0	0	0	0	0	0	0	0	0	0
0	0	0	0	0	0	0	0	0	0	0	0	0	0	0	0	0	0	0	0	0	0	0	0	0	0	0	0	0	0	0
0	0	0	0	0	0	0	0	0	0	0	0	0	0	0	0	0	0	0	0	0	0	0	0	0	0	0	0	0	0	0
0	0	0	0	0	0	0	0	0	0	0	0	0	0	0	0	0	0	0	0	0	0	0	0	0	0	0	0	0	0	0
0	0	0	0	0	0	0	0	0	0	0	0	0	0	0	0	0	0	0	0	0	0	0	0	0	0	0	0	0	0	0
0	0	0	0	0	0	0	0	0	0	0	0	0	0	0	0	0	0	0	0	0	0	0	0	0	0	0	0	0	0	0
0	0	0	0	0	0	0	0	0	0	0	0	0	0	0	0	0	0	0	0	0	0	0	0	0	0	0	0	0	0	0
0	0	0	0	0	0	0	0	0	0	0	0	0	0	0	0	0	0	0	0	0	0	0	0	0	0	0	0	0	0	0
0	0	0	0	0	0	0	0	0	0	0	0	0	0	0	0	0	0	0	0	0	0	0	0	0	0	0	0	0	0	0
0	0	0	0	0	0	0	0	0	0	0	0	0	0	0	0	0	0	0	0	0	0	0	0	0	0	0	0	0	0	0
0	0	0	0	0	0	0	0	0	0	0	0	0	0	0	0	0	0	0	0	0	0	0	0	0	0	0	0	0	0	0
0	0	0	0	0	0	0	0	0	0	0	0	0	0	0	0	0	0	0	0	0	0	0	0	0	0	0	0	0	0	0
0	0	0	0	0	0	0	0	0	0	0	0	0	0	0	0	0	0	0	0	0	0	0	0	0	0	0	0	0	0	0
0	0	0	0	0	0	0	0	0	0	0	0	0	0	0	0	0	0	0	0	0	0	0	0	0	0	0	0	0	0	0
0	0	0	0	0	0	0	0	0	0	0	0	0	0	0	0	0	0	0	0	0	0	0	0	0	0	0	0	0	0	0
0	0	0	0	0	0	0	0	0	0	0	0	0	0	0	0	0	0	0	0	0	0	0	0	0	0	0	0	0	0	0
0	0	0	0	0	0	0	0	0	0	0	0	0	0	0	0	0	0	0	0	0	0	0	0	0	0	0	0	0	0	0
0	0	0	0	0	0	0	0	0	0	0	0	0	0	0	0	0	0	0	0	0	0	0	0	0	0	0	0	0	0	0
0	0	0	0	0	0	0	0	0	0	0	0	0	0	0	0	0	0	0	0	0	0	0	0	0	0	0	0	0	0	0
0	0	0	0	0	0	0	0	0	0	0	0	0	0	0	0	0	0	0	0	0	0	0	0	0	0	0	0	0	0	0
0	0	0	0	0	0	0	0	0	0	0	0	0	0	0	0	0	0	0	0	0	0	0	0	0	0	0	0	0	0	0
0	0	0	0	0	0	0	0	0	0	0	0	0	0	0	0	0	0	0	0	0	0	0	0	0	0	0	0	0	0	0
0	0	0	0	0	0	0	0	0	0	0	0	0	0	0	0	0	0	0	0	0	0	0	0	0	0	0	0	0	0	0
0	0	0	0	0	0	0	0	0	0	0	0	0	0	0	0	0	0	0	0	0	0	0	0	0	0	0	0	0	0	0
0	0	0	0	0	0	0	0	0	0	0	0	0	0	0	0	0	0	0	0	0	0	0	0	0	0	0	0	0	0	0
0	0	0	0	0	0	0	0	0	0	0	0	0	0	0	0	0	0	0	0	0	0	0	0	0	0	0	0	0	0	0
0	0	0	0	0	0	0	0	0	0	0	0	0	0	0	0	0	0	0	0	0	0	0	0	0	0	0	0	0	0	0
0	0	0	0	0	0	0	0	0	0	0	0	0	0	0	0	0	0	0	0	0	0	0	0	0	0	0	0	0	0	0
0	0	0	0	0	0	0	0	0	0	0	0	0	0	0	0	0	0	0	0	0	0	0	0	0	0	0	0	0	0	0
0	0	0	0	0	0	0	0	0	0	0	0	0	0	0	0	0	0	0	0	0	0	0	0	0	0	0	0	0	0	0
0	0	0	0	0	0	0	0	0	0	0	0	0	0	0	0	0	0	0	0	0	0	0	0	0	0	0	0	0	0	0
0	0	0	0	0	0	0	0	0	0	0	0	0	0	0	0	0	0	0	0	0	0	0	0	0	0	0	0	0	0	0
0	0	0	0	0	0	0	0	0	0	0	0	0	0	0	0	0	0	0	0	0	0	0	0	0	0	0	0	0	0	0
0	0	0	0	0	0	0	0	0	0	0	0	0	0	0	0	0	0	0	0	0	0	0	0	0	0	0	0	0	0	0
0	0	0	0	0	0	0	0	0	0	0	0	0	0	0	0	0	0	0	0	0	0	0	0	0	0	0	0	0	0	0
0	0	0	0	0	0	0	0	0	0	0	0	0	0	0	0	0	0	0	0	0	0	0	0	0	0	0	0	0	0	0
0	0	0	0	0	0	0	0	0	0	0	0	0	0	0	0	0	0	0	0	0	0	0	0	0	0	0	0	0	0	0
0	0	0	0	0	0	0	0	0	0	0	0	0	0	0	0	0	0	0	0	0	0	0	0	0	0	0	0	0	0	0
0	0	0	0	0	0	0	0	0	0	0	0	0	0	0	0	0	0	0	0	0	0	0	0	0	0	0	0	0	0	0
0	0	0	0	0	0	0	0	0	0	0	0	0	0	0	0	0	0	0	0	0	0	0	0	0	0	0	0	0	0	0
0	0	0	0	0	0	0	0	0	0	0	0	0	0	0	0	0	0	0	0	0	0	0	0	0	0	0	0	0	0	0
0	0	0	0	0	0	0	0	0	0	0	0	0	0	0	0	0	0	0	0	0	0	0	0	0	0	0	0	0	0	0
0	0	0	0	0	0	0	0	0	0	0	0	0	0	0	0	0	0	0	0	0	0	0	0	0	0	0	0	0	0	0
0	0	0	0	0	0	0	0	0	0	0	0	0	0	0	0	0	0	0	0	0	0	0	0	0	0	0	0	0	0	0
0	0	0	0	0	0	0	0	0	0	0	0	0	0	0	0	0	0	0	0	0	0	0	0	0	0	0	0	0	0	0
0	0	0	0	0	0	0	0	0	0	0	0	0	0	0	0	0	0	0	0	0	0	0	0	0	0	0	0	0	0	0
0	0	0	0	0	0	0	0	0	0	0	0	0	0	0	0	0	0	0	0	0	0	0	0	0	0	0	0	0	0	0
0	0	0	0	0	0	0	0	0	0	0	0	0	0	0	0	0	0	0	0	0	0	0	0	0	0	0	0	0	0	0
0	0	0	0	0	0	0	0	0	0	0	0	0	0	0	0	0	0	0	0	0	0	0	0	0	0	0	0	0	0	0
0	0	0	0	0	0	0	0	0	0	0	0	0	0	0	0	0	0	0	0	0	0	0	0	0	0	0	0	0	0	0
0	0	0	0	0	0	0	0	0	0	0	0	0	0	0	0	0	0	0	0	0	0	0	0	0	0	0	0	0	0	0
0	0	0	0	0	0	0	0	0	0	0	0	0	0	0	0	0	0	0	0	0	0	0	0	0	0	0	0	0	0	0
0	0	0	0	0	0	0	0	0	0	0	0	0	0	0	0	0	0	0	0	0	0	0	0	0	0	0	0	0	0	0
0	0	0	0	0	0	0	0	0	0	0	0	0	0	0	0	0	0	0	0	0	0	0	0	0	0	0	0	0	0	0
0	0	0	0	0	0	0	0	0	0	0	0	0	0	0	0	0	0	0	0	0	0	0	0	0	0	0	0	0	0	0
0	0	0	0	0	0	0	0	0	0	0	0	0	0	0	0	0	0	0	0	0	0	0	0	0	0	0	0	0	0	0
0	0	0	0	0	0	0	0	0	0	0	0	0	0	0	0	0	0	0	0	0	0	0	0	0	0	0	0	0	0	0
0	0	0	0	0	0	0	0	0	0	0	0	0	0	0	0	0	0	0	0	0	0	0	0	0	0	0	0	0	0	0
0	0	0	0	0	0	0	0	0	0	0	0	0	0	0	0	0	0	0	0	0	0	0	0	0	0	0	0	0	0	0
0	0	0	0	0	0	0	0	0	0	0	0	0	0	0	0	0	0	0	0	0	0	0	0	0	0	0	0	0	0	0
0	0	0	0	0	0	0	0	0	0	0	0	0	0	0	0	0	0	0	0	0	0	0	0	0	0	0	0	0	0	0
0	0	0	0	0	0	0	0	0	0	0	0	0	0	0	0	0	0	0	0	0	0	0	0	0	0	0	0	0	0	0
0	0	0	0	0	0	0	0	0	0	0	0	0	0	0	0	0	0	0	0	0	0	0	0	0	0	0	0	0	0	0
0	0	0	0	0	0	0	0	0	0	0	0	0	0	0	0	0	0	0	0	0	0	0	0	0	0	0	0	0	0	0
0	0	0	0	0	0	0	0	0	0	0	0	0	0	0	0	0	0	0	0	0	0	0	0	0	0	0	0	0	0	0
0	0	0	0	0	0	0	0	0	0	0	0	0	0	0	0	0	0	0	0	0	0	0	0	0	0	0	0	0	0	0
0	0	0	0	0	0	0	0	0	0	0	0	0	0	0	0	0	0	0	0	0	0	0	0	0	0	0	0	0	0	0
0	0	0	0	0	0	0	0	0	0	0	0	0	0	0	0	0	0	0	0	0	0	0	0	0	0	0	0	0	0	0
0	0	0	0	0	0	0	0	0	0	0	0	0	0	0	0	0	0	0	0	0	0	0	0	0	0	0	0	0	0	0
0	0	0	0	0	0	0	0	0	0	0	0	0	0	0	0	0	0	0	0	0	0	0	0	0	0	0	0	0	0	0
0	0	0	0	0	0	0	0	0	0	0	0	0	0	0	0	0	0	0	0	0	0	0	0	0	0	0	0	0	0	0
0	0	0	0	0	0	0	0	0	0	0	0	0	0	0	0	0	0	0	0	0	0	0	0	0	0	0	0	0	0	0
0	0	0	0	0	0	0	0	0	0	0	0	0	0	0	0	0	0	0	0	0	0	0	0	0	0	0	0	0	0	0
0	0	0	0	0	0	0	0	0	0	0	0	0	0	0	0	0	0	0	0	0	0	0	0	0	0	0	0	0	0	0
0	0	0	0	0	0	0	0	0	0	0	0	0	0	0	0	0	0	0	0	0	0	0	0	0	0	0	0	0	0	0
0	0	0	0	0	0	0	0	0	0	0	0	0	0	0	0	0	0	0	0	0	0	0	0	0	0	0	0	0	0	0
0	0	0	0	0	0	0	0	0	0	0	0	0	0	0	0	0	0	0	0	0	0	0	0	0	0	0	0	0	0	0
0	0	0	0	0	0	0	0	0	0	0	0	0	0	0	0	0	0	0	0	0	0	0	0	0	0	0	0	0	0	0
0	0	0	0	0	0	0	0	0	0	0	0	0	0	0	0	0	0	0	0	0	0	0	0	0	0	0	0	0	0	0
0	0	0	0	0	0	0	0	0	0	0	0	0	0	0	0	0	0	0	0	0	0	0	0	0	0	0	0	0	0	0
0	0	0	0	0	0	0	0	0	0	0	0	0	0	0	0	0	0	0	0	0	0	0	0	0	0	0	0	0	0	0
0	0	0	0	0	0	0	0	0	0	0	0	0	0	0	0	0	0	0	0	0	0	0	0	0	0	0	0	0	0	0
0	0	0	0	0	0	0	0	0	0	0	0	0	0	0	0	0	0	0	0	0	0	0	0	0	0	0	0	0	0	0
0	0	0	0	0	0	0	0	0	0	0	0	0	0	0	0	0	0	0	0	0	0	0	0	0	0	0	0	0	0	0
0	0	0	0	0	0	0	0	0	0	0	0	0	0	0	0	0	0	0	0	0	0	0	0	0	0	0	0	0	0	0
0	0	0	0	0	0	0	0	0	0	0	0	0	0	0	0	0	0	0	0	0	0	0	0	0	0	0	0	0	0	0
0	0	0	0	0	0	0	0	0	0	0	0	0	0	0	0	0	0	0	0	0	0	0	0	0	0	0	0	0	0	0
0	0	0	0	0	0	0	0	0	0	0	0	0	0	0	0	0	0	0	0	0	0	0	0	0	0	0	0	0	0	0
0	0	0	0	0	0	0	0	0	0	0	0	0	0	0	0	0	0	0	0	0	0	0	0	0	0	0	0	0	0	0
0	0	0	0	0	0	0	0	0	0	0	0	0	0	0	0	0	0	0	0	0	0	0	0	0	0	0	0	0	0	0
0	0	0	0	0	0	0	0	0	0	0	0	0	0	0	0	0	0	0	0	0	0	0	0	0	0	0	0	0	0	0
0	0	0	0	0	0	0	0	0	0	0	0	0	0	0	0	0	0	0	0	0	0	0	0	0	0	0	0	0	0	0
0	0	0	0	0	0	0	0	0	0	0	0	0	0	0	0	0	0	0	0	0	0	0	0	0	0	0	0	0	0	0
0	0	0	0	0	0	0	0	0	0	0	0	0	0	0	0	0	0	0	0	0	0	0	0	0	0	0	0	0	0	0
0	0	0	0	0	0	0	0	0	0	0	0	0	0	0	0	0	0	0	0	0	0	0	0	0	0	0	0	0	0	0
0	0	0	0	0	0	0	0	0	0	0	0	0	0	0	0	0	0	0	0	0	0	0	0	0	0	0	0	0	0	0
0	0	0	0	0	0	0	0	0	0	0	0	0	0	0	0	0	0	0	0	0	0	0	0	0	0	0	0	0	0	0
0	0	0	0	0	0	0	0	0	0	0	0	0	0	0	0	0	0	0	0	0	0	0	0	0	0	0	0	0	0	0
0	0	0	0	0	0	0	0	0	0	0	0	0	0	0	0	0	0	0	0	0	0	0	0	0	0	0	0	0	0	0
0	0	0	0	0	0	0	0	0	0	0	0	0	0	0	0	0	0	0	0	0	0	0	0	0	0	0	0	0	0	0
0	0	0	0	0	0	0	0	0	0	0	0	0	0	0	0	0	0	0	0	0	0	0	0	0	0	0	0	0	0	0
0	0	0	0	0	0	0	0	0	0	0	0	0	0	0	0	0	0	0	0	0	0	0	0	0	0	0	0	0	0	0
0	0	0	0	0	0	0	0	0	0	0	0	0	0	0	0	0	0	0	0	0	0	0	0	0	0	0	0	0	0	0
0	0	0	0	0	0	0	0	0	0	0	0	0	0	0	0	0	0	0	0	0	0	0	0	0	0	0	0	0	0	0
0	0	0	0	0	0	0	0	0	0	0	0	0	0	0	0	0	0	0	0	0	0	0	0	0	0	0	0	0	0	0
0	0	0	0	0	0	0	0	0	0	0	0	0	0	0	0	0	0	0	0	0	0	0	0	0	0	0	0	0	0	0
0	0	0	0	0	0	0	0	0	0	0	0	0	0	0	0	0	0	0	0	0	0	0	0	0	0	0	0	0	0	0
0	0	0	0	0	0	0	0	0	0	0	0	0	0	0	0	0	0	0	0	0	0	0	0	0	0	0	0	0	0	0
0	0	0	0	0	0	0	0	0	0	0	0	0	0	0	0	0	0	0	0	0	0	0	0	0	0	0	0	0	0	0
0	0	0	0	0	0	0	0	0	0	0	0	0	0	0	0	0	0	0	0	0	0	0	0	0	0	0	0	0	0	0
0	0	0	0	0	0	0	0	0	0	0	0	0	0	0	0	0	0	0	0	0	0	0	0	0	0	0	0	0	0	0
0	0	0	0	0	0	0	0	0	0	0	0	0	0	0	0	0	0	0	0	0	0	0	0	0	0	0	0	0	0	0
0	0	0	0	0	0	0	0	0	0	0	0	0	0	0	0	0	0	0	0	0	0	0	0	0	0	0	0	0	0	0
0	0	0	0	0	0	0	0	0	0	0	0	0	0	0	0	0	0	0	0	0	0	0	0	0	0	0	0	0	0	0
0	0	0	0	0	0	0	0	0	0	0	0	0	0	0	0	0	0	0	0	0	0	0	0	0	0	0	0	0	0	0
0	0	0	0	0	0	0	0	0	0	0	0	0	0	0	0	0	0	0	0	0	0	0	0	0	0	0	0	0	0	0
0	0	0	0	0	0	0	0	0	0	0	0	0	0	0	0	0	0	0	0	0	0	0	0	0	0	0	0	0	0	0
0	0	0	0	0	0	0	0	0	0	0	0	0	0	0	0	0	0	0	0	0	0	0	0	0	0	0	0	0	0	0
0	0	0	0	0	0	0	0	0	0	0	0	0	0	0	0	0	0	0	0	0	0	0	0	0	0	0	0	0	0	0
0	0	0	0	0	0	0	0	0	0	0	0	0	0	0	0	0	0	0	0	0	0	0	0	0	0	0	0	0	0	0
0	0	0	0	0	0	0	0	0	0	0	0	0	0	0	0	0	0	0	0	0	0	0	0	0	0	0	0	0	0	0
0	0	0	0	0	0	0	0	0	0	0	0	0	0	0	0	0	0	0	0	0	0	0	0	0	0	0	0	0	0	0
0	0	0	0	0	0	0	0	0	0	0	0	0	0	0	0	0	0	0	0	0	0	0	0	0	0	0	0	0	0	0
0	0	0	0	0	0	0	0	0	0	0	0	0	0	0	0	0	0	0	0	0	0	0	0	0	0	0	0	0	0	0
0	0	0	0	0	0	0	0	0	0	0	0	0	0	0	0	0	0	0	0	0	0	0	0	0	0	0	0	0	0	0
0	0	0	0	0	0	0	0	0	0	0	0	0	0	0	0	0	0	0	0	0	0	0	0	0	0	0	0	0	0	0
0	0	0	0	0	0	0	0	0	0	0	0	0	0	0	0	0	0	0	0	0	0	0	0	0	0	0	0	0	0	0
0	0	0	0	0	0	0	0	0	0	0	0	0	0	0	0	0	0	0	0	0	0	0	0	0	0	0	0	0	0	0
0	0	0	0	0	0	0	0	0	0	0	0	0	0	0	0	0	0	0	0	0	0	0	0	0	0	0	0	0	0	0
0	0	0	0	0	0	0	0	0	0	0	0	0	0	0	0	0	0	0	0	0	0	0	0	0	0	0	0	0	0	0
0	0	0	0	0	0	0	0	0	0	0	0	0	0	0	0	0	0	0	0	0	0	0	0	0	0	0	0	0	0	0
0	0	0	0	0	0	0	0	0	0	0	0	0	0	0	0	0	0	0	0	0	0	0	0	0	0	0	0	0	0	0
0	0	0	0	0	0	0	0	0	0	0	0	0	0	0	0	0	0	0	0	0	0	0	0	0	0	0	0	0	0	0
0	0	0	0	0	0	0	0	0	0	0	0	0	0	0	0	0	0	0	0	0	0	0	0	0	0	0	0	0	0	0
0	0	0	0	0	0	0	0	0	0	0	0	0	0	0	0	0	0	0	0	0	0	0	0	0	0	0	0	0	0	0
0	0	0	0	0	0	0	0	0	0	0	0	0	0	0	0	0	0	0	0	0	0	0	0	0	0	0	0	0	0	0
0	0	0	0	0	0	0	0	0	0	0	0	0	0	0	0	0	0	0	0	0	0	0	0	0	0	0	0	0	0	0
0	0	0	0	0	0	0	0	0	0	0	0	0	0	0	0	0	0	0	0	0	0	0	0	0	0	0	0	0	0	0
0	0	0	0	0	0	0	0	0	0	0	0	0	0	0	0	0	0	0	0	0	0	0	0	0	0	0	0	0	0	0
0	0	0	0	0	0	0	0	0	0	0	0	0	0	0	0	0	0	0	0	0	0	0	0	0	0	0	0	0	0	0
0	0	0	0	0	0	0	0	0	0	0	0	0	0	0	0	0	0	0	0	0	0	0	0	0	0	0	0	0	0	0
0	0	0	0	0	0	0	0	0	0	0	0	0	0	0	0	0	0	0	0	0	0	0	0	0	0	0	0	0	0	0
0	0	0	0	0	0	0	0	0	0	0	0	0	0	0	0	0	0	0	0	0	0	0	0	0	0	0	0	0	0	0
0	0	0	0	0	0	0	0	0	0	0	0	0	0	0	0	0	0	0	0	0	0	0	0	0	0	0	0	0	0	0
0	0	0	0	0	0	0	0	0	0	0	0	0	0	0	0	0	0	0	0	0	0	0	0	0	0	0	0	0	0	0
0	0	0	0	0	0	0	0	0	0	0	0	0	0	0	0	0	0	0	0	0	0	0	0	0	0	0	0	0	0	0
0	0	0	0	0	0	0	0	0	0	0	0	0	0	0	0	0	0	0	0	0	0	0	0	0	0	0	0	0	0	0
0	0	0	0	0	0	0	0	0	0	0	0	0	0	0	0	0	0	0	0	0	0	0	0	0	0	0	0	0	0	0
0	0	0	0	0	0	0	0	0	0	0	0	0	0	0	0	0	0	0	0	0	0	0	0	0	0	0	0	0	0	0
0	0	0	0	0	0	0	0	0	0	0	0	0	0	0	0	0	0	0	0	0	0	0	0	0	0	0	0	0	0	0
0	0	0	0	0	0	0	0	0	0	0	0	0	0	0	0	0	0	0	0	0	0	0	0	0	0	0	0	0	0	0
0	0	0	0	0	0	0	0	0	0	0	0	0	0	0	0	0	0	0	0	0	0	0	0	0	0	0	0	0	0	0
0	0	0	0	0	0	0	0	0	0	0	0	0	0	0	0	0	0	0	0	0	0	0	0	0	0	0	0	0	0	0
0	0	0	0	0	0	0	0	0	0	0	0	0	0	0	0	0	0	0	0	0	0	0	0	0	0	0	0	0	0	0
0	0	0	0	0	0	0	0	0	0	0	0	0	0	0	0	0	0	0	0	0	0	0	0	0	0	0	0	0	0	0
0	0	0	0	0	0	0	0	0	0	0	0	0	0	0	0	0	0	0	0	0	0	0	0	0	0	0	0	0	0	0
0	0	0	0	0	0	0	0	0	0	0	0	0	0	0	0	0	0	0	0	0	0	0	0	0	0	0	0	0	0	0
0	0	0	0	0	0	0	0	0	0	0	0	0	0	0	0	0	0	0	0	0	0	0	0	0	0	0	0	0	0	0
0	0	0	0	0	0	0	0	0	0	0	0	0	0	0	0	0	0	0	0	0	0	0	0	0	0	0	0	0	0	0
0	0	0	0	0	0	0	0	0	0	0	0	0	0	0	0	0	0	0	0	0	0	0	0	0	0	0	0	0	0	0
0	0	0	0	0	0	0	0	0	0	0	0	0	0	0	0	0	0	0	0	0	0	0	0	0	0	0	0	0	0	0
0	0	0	0	0	0	0	0	0	0	0	0	0	0	0	0	0	0	0	0	0	0	0	0	0	0	0	0	0	0	0
0	0	0	0	0	0	0	0	0	0	0	0	0	0	0	0	0	0	0	0	0	0	0	0	0	0	0	0	0	0	0
0	0	0	0	0	0	0	0	0	0	0	0	0	0	0	0	0	0	0	0	0	0	0	0	0	0	0	0	0	0	0
0	0	0	0	0	0	0	0	0	0	0	0	0	0	0	0	0	0	0	0	0	0	0	0	0	0	0	0	0	0	0
0	0	0	0	0	0	0	0	0	0	0	0	0	0	0	0	0	0	0	0	0	0	0	0	0	0	0	0	0	0	0
0	0	0	0	0	0	0	0	0	0	0	0	0	0	0	0	0	0	0	0	0	0	0	0	0	0	0	0	0	0	0
0	0	0	0	0	0	0	0	0	0	0	0	0	0	0	0	0	0	0	0	0	0	0	0	0	0	0	0	0	0	0
0	0	0	0	0	0	0	0	0	0	0	0	0	0	0	0	0	0	0	0	0	0	0	0	0	0	0	0	0	0	0
0	0	0	0	0	0	0	0	0	0	0	0	0	0	0	0	0	0	0	0	0	0	0	0	0	0	0	0	0	0	0
0	0	0	0	0	0	0	0	0	0	0	0	0	0	0	0	0	0	0	0	0	0	0	0	0	0	0	0	0	0	0
0	0	0	0	0	0	0	0	0	0	0	0	0	0	0	0	0	0	0	0	0	0	0	0	0	0	0	0	0	0	0
0	0	0	0	0	0	0	0	0	0	0	0	0	0	0	0	0	0	0	0	0	0	0	0	0	0	0	0	0	0	0
0	0	0	0	0	0	0	0	0	0	0	0	0	0	0	0	0	0	0	0	0	0	0	0	0	0	0	0	0	0	0
0	0	0	0	0	0	0	0	0	0	0	0	0	0	0	0	0	0	0	0	0	0	0	0	0	0	0	0	0	0	0
0	0	0	0	0	0	0	0	0	0	0	0	0	0	0	0	0	0	0	0	0	0	0	0	0	0	0	0	0	0	0
0	0	0	0	0	0	0	0	0	0	0	0	0	0	0	0	0	0	0	0	0	0	0	0	0	0	0	0	0	0	0
0	0	0	0	0	0	0	0	0	0	0	0	0	0	0	0	0	0	0	0	0	0	0	0	0	0	0	0	0	0	0
0	0	0	0	0	0	0	0	0	0	0	0	0	0	0	0	0	0	0	0	0	0	0	0	0	0	0	0	0	0	0
0	0	0	0	0	0	0	0	0	0	0	0	0	0	0	0	0	0	0	0	0	0	0	0	0	0	0	0	0	0	0
0	0	0	0	0	0	0	0	0	0	0	0	0	0	0	0	0	0	0	0	0	0	0	0	0	0	0	0	0	0	0
0	0	0	0	0	0	0	0	0	0	0	0	0	0	0	0	0	0	0	0	0	0	0	0	0	0	0	0	0	0	0
0	0	0	0	0	0	0	0	0	0	0	0	0	0	0	0	0	0	0	0	0	0	0	0	0	0	0	0	0	0	0
0	0	0	0	0	0	0	0	0	0	0	0	0	0	0	0	0	0	0	0	0	0	0	0	0	0	0	0	0	0	0
0	0	0	0	0	0	0	0	0	0	0	0	0	0	0	0	0	0	0	0	0	0	0	0	0	0	0	0	0	0	0
0	0	0	0	0	0	0	0	0	0	0	0	0	0	0	0	0	0	0	0	0	0	0	0	0	0	0	0	0	0	0
0	0	0	0	0	0	0	0	0	0	0	0	0	0	0	0	0	0	0	0	0	0	0	0	0	0	0	0	0	0	0
0	0	0	0	0	0	0	0	0	0	0	0	0	0	0	0	0	0	0	0	0	0	0	0	0	0	0	0	0	0	0
0	0	0	0	0	0	0	0	0	0	0	0	0	0	0	0	0	0	0	0	0	0	0	0	0	0	0	0	0	0	0
0	0	0	0	0	0	0	0	0	0	0	0	0	0	0	0	0	0	0	0	0	0	0	0	0	0	0	0	0	0	0
0	0	0	0	0	0	0	0	0	0	0	0	0	0	0	0	0	0	0	0	0	0	0	0	0	0	0	0	0	0	0
0	0	0	0	0	0	0	0	0	0	0	0	0	0	0	0	0	0	0	0	0	0	0	0	0	0	0	0	0	0	0
0	0	0	0	0	0	0	0	0	0	0	0	0	0	0	0	0	0	0	0	0	0	0	0	0	0	0	0	0	0	0
0	0	0	0	0	0	0	0	0	0	0	0	0	0	0	0	0	0	0	0	0	0	0	0	0	0	0	0	0	0	0
0	0	0	0	0	0	0	0	0	0	0	0	0	0	0	0	0	0	0	0	0	0	0	0	0	0	0	0	0	0	0
0	0	0	0	0	0	0	0	0	0	0	0	0	0	0	0	0	0	0	0	0	0	0	0	0	0	0	0	0	0	0
0	0	0	0	0	0	0	0	0	0	0	0	0	0	0	0	0	0	0	0	0	0	0	0	0	0	0	0	0	0	0
0	0	0	0	0	0	0	0	0	0	0	0	0	0	0	0	0	0	0	0	0	0	0	0	0	0	0	0	0	0	0
0	0	0	0	0	0	0	0	0	0	0	0	0	0	0	0	0	0	0	0	0	0	0	0	0	0	0	0	0	0	0
0	0	0	0	0	0	0	0	0	0	0	0	0	0	0	0	0	0	0	0	0	0	0	0	0	0	0	0	0	0	0
0	0	0	0	0	0	0	0	0	0	0	0	0	0	0	0	0	0	0	0	0	0	0	0	0	0	0	0	0	0	0
0	0	0	0	0	0	0	0	0	0	0	0	0	0	0	0	0	0	0	0	0	0	0	0	0	0	0	0	0	0	0
0	0	0	0	0	0	0	0	0	0	0	0	0	0	0	0	0	0	0	0	0	0	0	0	0	0	0	0	0	0	0
0	0	0	0	0	0	0	0	0	0	0	0	0	0	0	0	0	0	0	0	0	0	0	0	0	0	0	0	0	0	0
0	0	0	0	0	0	0	0	0	0	0	0	0	0	0	0	0	0	0	0	0	0	0	0	0	0	0	0	0	0	0
0	0	0	0	0	0	0	0	0	0	0	0	0	0	0	0	0	0	0	0	0	0	0	0	0	0	0	0	0	0	0
0	0	0	0	0	0	0	0	0	0	0	0	0	0	0	0	0	0	0	0	0	0	0	0	0	0	0	0	0	0	0
0	0	0	0	0	0	0	0	0	0	0	0	0	0	0	0	0	0	0	0	0	0	0	0	0	0	0	0	0	0	0
0	0	0	0	0	0	0	0	0	0	0	0	0	0	0	0	0	0	0	0	0	0	0	0	0	0	0	0	0	0	0
0	0	0	0	0	0	0	0	0	0	0	0	0	0	0	0	0	0	0	0	0	0	0	0	0	0	0	0	0	0	0
0	0	0	0	0	0	0	0	0	0	0	0	0	0	0	0	0	0	0	0	0	0	0	0	0	0	0	0	0	0	0
0	0	0	0	0	0	0	0	0	0	0	0	0	0	0	0	0	0	0	0	0	0	0	0	0	0	0	0	0	0	0
0	0	0	0	0	0	0	0	0	0	0	0	0	0	0	0	0	0	0	0	0	0	0	0	0	0	0	0	0	0	0
0	0	0	0	0	0	0	0	0	0	0	0	0	0	0	0	0	0	0	0	0	0	0	0	0	0	0	0	0	0	0
0	0	0	0	0	0	0	0	0	0	0	0	0	0	0	0	0	0	0	0	0	0	0	0	0	0	0	0	0	0	0
0	0	0	0	0	0	0	0	0	0	0	0	0	0	0	0	0	0	0	0	0	0	0	0	0	0	0	0	0	0	0
0	0	0	0	0	0	0	0	0	0	0	0	0	0	0	0	0	0	0	0	0	0	0	0	0	0	0	0	0	0	0
0	0	0	0	0	0	0	0	0	0	0	0	0	0	0	0	0	0	0	0	0	0	0	0	0	0	0	0	0	0	0
0	0	0	0	0	0	0	0	0	0	0	0	0	0	0	0	0	0	0	0	0	0	0	0	0	0	0	0	0	0	0
0	0	0	0	0	0	0	0	0	0	0	0	0	0	0	0	0	0	0	0	0	0	0	0	0	0	0	0	0	0	0
0	0	0	0	0	0	0	0	0	0	0	0	0	0	0	0	0	0	0	0	0	0	0	0	0	0	0	0	0	0	0
0	0	0	0	0	0	0	0	0	0	0	0	0	0	0	0	0	0	0	0	0	0	0	0	0	0	0	0	0	0	0
0	0	0	0	0	0	0	0	0	0	0	0	0	0	0	0	0	0	0	0	0	0	0	0	0	0	0	0	0	0	0
0	0	0	0	0	0	0	0	0	0	0	0	0	0	0	0	0	0	0	0	0	0	0	0	0	0	0	0	0	0	0
0	0	0	0	0	0	0	0	0	0	0	0	0	0	0	0	0	0	0	0	0	0	0	0	0	0	0	0	0	0	0
0	0	0	0	0	0	0	0	0	0	0	0	0	0	0	0	0	0	0	0	0	0	0	0	0	0	0	0	0	0	0
0	0	0	0	0	0	0	0	0	0	0	0	0	0	0	0	0	0	0	0	0	0	0	0	0	0	0	0	0	0	0
0	0	0	0	0	0	0	0	0	0	0	0	0	0	0	0	0	0	0	0	0	0	0	0	0	0	0	0	0	0	0
0	0	0	0	0	0	0	0	0	0	0	0	0	0	0	0	0	0	0	0	0	0	0	0	0	0	0	0	0	0	0
0	0	0	0	0	0	0	0	0	0	0	0	0	0	0	0	0	0	0	0	0	0	0	0	0	0	0	0	0	0	0
0	0	0	0	0	0	0	0	0	0	0	0	0	0	0	0	0	0	0	0	0	0	0	0	0	0	0	0	0	0	0
0	0	0	0	0	0	0	0	0	0	0	0	0	0	0	0	0	0	0	0	0	0	0	0	0	0	0	0	0	0	0
0	0	0	0	0	0	0	0	0	0	0	0	0	0	0	0	0	0	0	0	0	0	0	0	0	0	0	0	0	0	0
0	0	0	0	0	0	0	0	0	0	0	0	0	0	0	0	0	0	0	0	0	0	0	0	0	0	0	0	0	0	0
0	0	0	0	0	0	0	0	0	0	0	0	0	0	0	0	0	0	0	0	0	0	0	0	0	0	0	0	0	0	0
0	0	0	0	0	0	0	0	0	0	0	0	0	0	0	0	0	0	0	0	0	0	0	0	0	0	0	0	0	0	0
0	0	0	0	0	0	0	0	0	0	0	0	0	0	0	0	0	0	0	0	0	0	0	0	0	0	0	0	0	0	0
0	0	0	0	0	0	0	0	0	0	0	0	0	0	0	0	0	0	0	0	0	0	0	0	0	0	0	0	0	0	0
0	0	0	0	0	0	0	0	0	0	0	0	0	0	0	0	0	0	0	0	0	0	0	0	0	0	0	0	0	0	0
0	0	0	0	0	0	0	0	0	0	0	0	0	0	0	0	0	0	0	0	0	0	0	0	0	0	0	0	0	0	0
0	0	0	0	0	0	0	0	0	0	0	0	0	0	0	0	0	0	0	0	0	0	0	0	0	0	0	0	0	0	0
0	0	0	0	0	0	0	0	0	0	0	0	0	0	0	0	0	0	0	0	0	0	0	0	0	0	0	0	0	0	0
0	0	0	0	0	0	0	0	0	0	0	0	0	0	0	0	0	0	0	0	0	0	0	0	0	0	0	0	0	0	0
0	0	0	0	0	0	0	0	0	0	0	0	0	0	0	0	0	0	0	0	0	0	0	0	0	0	0	0	0	0	0
0	0	0	0	0	0	0	0	0	0	0	0	0	0	0	0	0	0	0	0	0	0	0	0	0	0	0	0	0	0	0
0	0	0	0	0	0	0	0	0	0	0	0	0	0	0	0	0	0	0	0	0	0	0	0	0	0	0	0	0	0	0
0	0	0	0	0	0	0	0	0	0	0	0	0	0	0	0	0	0	0	0	0	0	0	0	0	0	0	0	0	0	0
0	0	0	0	0	0	0	0	0	0	0	0	0	0	0	0	0	0	0	0	0	0	0	0	0	0	0	0	0	0	0
0	0	0	0	0	0	0	0	0	0	0	0	0	0	0	0	0	0	0	0	0	0	0	0	0	0	0	0	0	0	0
0	0	0	0	0	0	0	0	0	0	0	0	0	0	0	0	0	0	0	0	0	0	0	0	0	0	0	0	0	0	0
0	0	0	0	0	0	0	0	0	0	0	0	0	0	0	0	0	0	0	0	0	0	0	0	0	0	0	0	0	0	0
0	0	0	0	0	0	0	0	0	0	0	0	0	0	0	0	0	0	0	0	0	0	0	0	0	0	0	0	0	0	0
0	0	0	0	0	0	0	0	0	0	0	0	0	0	0	0	0	0	0	0	0	0	0	0	0	0	0	0	0	0	0
0	0	0	0	0	0	0	0	0	0	0	0	0	0	0	0	0	0	0	0	0	0	0	0	0	0	0	0	0	0	0
0	0	0	0	0	0	0	0	0	0	0	0	0	0	0	0	0	0	0	0	0	0	0	0	0	0	0	0	0	0	0
0	0	0	0	0	0	0	0	0	0	0	0	0	0	0	0	0	0	0	0	0	0	0	0	0	0	0	0	0	0	0
0	0	0	0	0	0	0	0	0	0	0	0	0	0	0	0	0	0	0	0	0	0	0	0	0	0	0	0	0	0	0
0	0	0	0	0	0	0	0	0	0	0	0	0	0	0	0	0	0	0	0	0	0	0	0	0	0	0	0	0	0	0
0	0	0	0	0	0	0	0	0	0	0	0	0	0	0	0	0	0	0	0	0	0	0	0	0	0	0	0	0	0	0
0	0	0	0	0	0	0	0	0	0	0	0	0	0	0	0	0	0	0	0	0	0	0	0	0	0	0	0	0	0	0
0	0	0	0	0	0	0	0	0	0	0	0	0	0	0	0	0	0	0	0	0	0	0	0	0	0	0	0	0	0	0
0	0	0	0	0	0	0	0	0	0	0	0	0	0	0	0	0	0	0	0	0	0	0	0	0	0	0	0	0	0	0
0	0	0	0	0	0	0	0	0	0	0	0	0	0	0	0	0	0	0	0	0	0	0	0	0	0	0	0	0	0	0
0	0	0	0	0	0	0	0	0	0	0	0	0	0	0	0	0	0	0	0	0	0	0	0	0	0	0	0	0	0	0
0	0	0	0	0	0	0	0	0	0	0	0	0	0	0	0	0	0	0	0	0	0	0	0	0	0	0	0	0	0	0
0	0	0	0	0	0	0	0	0	0	0	0	0	0	0	0	0	0	0	0	0	0	0	0	0	0	0	0	0	0	0
0	0	0	0	0	0	0	0	0	0	0	0	0	0	0	0	0	0	0	0	0	0	0	0	0	0	0	0	0	0	0
0	0	0	0	0	0	0	0	0	0	0	0	0	0	0	0	0	0	0	0	0	0	0	0	0	0	0	0	0	0	0
0	0	0	0	0	0	0	0	0	0	0	0	0	0	0	0	0	0	0	0	0	0	0	0	0	0	0	0	0	0	0
0	0	0	0	0	0	0	0	0	0	0	0	0	0	0	0	0	0	0	0	0	0	0	0	0	0	0	0	0	0	0
0	0	0	0	0	0	0	0	0	0	0	0	0	0	0	0	0	0	0	0	0	0	0	0	0	0	0	0	0	0	0
0	0	0	0	0	0	0	0	0	0	0	0	0	0	0	0	0	0	0	0	0	0	0	0	0	0	0	0	0	0	0
0	0	0	0	0	0	0	0	0	0	0	0	0	0	0	0	0	0	0	0	0	0	0	0	0	0	0	0	0	0	0
0	0	0	0	0	0	0	0	0	0	0	0	0	0	0	0	0	0	0	0	0	0	0	0	0	0	0	0	0	0	0
0	0	0	0	0	0	0	0	0	0	0	0	0	0	0	0	0	0	0	0	0	0	0	0	0	0	0	0	0	0	0
0	0	0	0	0	0	0	0	0	0	0	0	0	0	0	0	0	0	0	0	0	0	0	0	0	0	0	0	0	0	0
0	0	0	0	0	0	0	0	0	0	0	0	0	0	0	0	0	0	0	0	0	0	0	0	0	0	0	0	0	0	0
0	0	0	0	0	0	0	0	0	0	0	0	0	0	0	0	0	0	0	0	0	0	0	0	0	0	0	0	0	0	0
0	0	0	0	0	0	0	0	0	0	0	0	0	0	0	0	0	0	0	0	0	0	0	0	0	0	0	0	0	0	0
0	0	0	0	0	0	0	0	0	0	0	0	0	0	0	0	0	0	0	0	0	0	0	0	0	0	0	0	0	0	0
0	0	0	0	0	0	0	0	0	0	0	0	0	0	0	0	0	0	0	0	0	0	0	0	0	0	0	0	0	0	0
0	0	0	0	0	0	0	0	0	0	0	0	0	0	0	0	0	0	0	0	0	0	0	0	0	0	0	0	0	0	0
0	0	0	0	0	0	0	0	0	0	0	0	0	0	0	0	0	0	0	0	0	0	0	0	0	0	0	0	0	0	0
0	0	0	0	0	0	0	0	0	0	0	0	0	0	0	0	0	0	0	0	0	0	0	0	0	0	0	0	0	0	0
0	0	0	0	0	0	0	0	0	0	0	0	0	0	0	0	0	0	0	0	0	0	0	0	0	0	0	0	0	0	0
0	0	0	0	0	0	0	0	0	0	0	0	0	0	0	0	0	0	0	0	0	0	0	0	0	0	0	0	0	0	0
0	0	0	0	0	0	0	0	0	0	0	0	0	0	0	0	0	0	0	0	0	0	0	0	0	0	0	0	0	0	0
0	0	0	0	0	0	0	0	0	0	0	0	0	0	0	0	0	0	0	0	0	0	0	0	0	0	0	0	0	0	0
0	0	0	0	0	0	0	0	0	0	0	0	0	0	0	0	0	0	0	0	0	0	0	0	0	0	0	0	0	0	0
0	0	0	0	0	0	0	0	0	0	0	0	0	0	0	0	0	0	0	0	0	0	0	0	0	0	0	0	0	0	0
0	0	0	0	0	0	0	0	0	0	0	0	0	0	0	0	0	0	0	0	0	0	0	0	0	0	0	0	0	0	0
0	0	0	0	0	0	0	0	0	0	0	0	0	0	0	0	0	0	0	0	0	0	0	0	0	0	0	0	0	0	0
0	0	0	0	0	0	0	0	0	0	0	0	0	0	0	0	0	0	0	0	0	0	0	0	0	0	0	0	0	0	0
0	0	0	0	0	0	0	0	0	0	0	0	0	0	0	0	0	0	0	0	0	0	0	0	0	0	0	0	0	0	0
0	0	0	0	0	0	0	0	0	0	0	0	0	0	0	0	0	0	0	0	0	0	0	0	0	0	0	0	0	0	0
0	0	0	0	0	0	0	0	0	0	0	0	0	0	0	0	0	0	0	0	0	0	0	0	0	0	0	0	0	0	0
0	0	0	0	0	0	0	0	0	0	0	0	0	0	0	0	0	0	0	0	0	0	0	0	0	0	0	0	0	0	0
0	0	0	0	0	0	0	0	0	0	0	0	0	0	0	0	0	0	0	0	0	0	0	0	0	0	0	0	0	0	0
0	0	0	0	0	0	0	0	0	0	0	0	0	0	0	0	0	0	0	0	0	0	0	0	0	0	0	0	0	0	0
0	0	0	0	0	0	0	0	0	0	0	0	0	0	0	0	0	0	0	0	0	0	0	0	0	0	0	0	0	0	0
0	0	0	0	0	0	0	0	0	0	0	0	0	0	0	0	0	0	0	0	0	0	0	0	0	0	0	0	0	0	0
0	0	0	0	0	0	0	0	0	0	0	0	0	0	0	0	0	0	0	0	0	0	0	0	0	0	0	0	0	0	0
0	0	0	0	0	0	0	0	0	0	0	0	0	0	0	0	0	0	0	0	0	0	0	0	0	0	0	0	0	0	0
0	0	0	0	0	0	0	0	0	0	0	0	0	0	0	0	0	0	0	0	0	0	0	0	0	0	0	0	0	0	0
0	0	0	0	0	0	0	0	0	0	0	0	0	0	0	0	0	0	0	0	0	0	0	0	0	0	0	0	0	0	0
0	0	0	0	0	0	0	0	0	0	0	0	0	0	0	0	0	0	0	0	0	0	0	0	0	0	0	0	0	0	0
0	0	0	0	0	0	0	0	0	0	0	0	0	0	0	0	0	0	0	0	0	0	0	0	0	0	0	0	0	0	0
0	0	0	0	0	0	0	0	0	0	0	0	0	0	0	0	0	0	0	0	0	0	0	0	0	0	0	0	0	0	0
0	0	0	0	0	0	0	0	0	0	0	0	0	0	0	0	0	0	0	0	0	0	0	0	0	0	0	0	0	0	0
0	0	0	0	0	0	0	0	0	0	0	0	0	0	0	0	0	0	0	0	0	0	0	0	0	0	0	0	0	0	0
0	0	0	0	0	0	0	0	0	0	0	0	0	0	0	0	0	0	0	0	0	0	0	0	0	0	0	0	0	0	0
0	0	0	0	0	0	0	0	0	0	0	0	0	0	0	0	0	0	0	0	0	0	0	0	0	0	0	0	0	0	0
0	0	0	0	0	0	0	0	0	0	0	0	0	0	0	0	0	0	0	0	0	0	0	0	0	0	0	0	0	0	0
0	0	0	0	0	0	0	0	0	0	0	0	0	0	0	0	0	0	0	0	0	0	0	0	0	0	0	0	0	0	0
0	0	0	0	0	0	0	0	0	0	0	0	0	0	0	0	0	0	0	0	0	0	0	0	0	0	0	0	0	0	0
0	0	0	0	0	0	0	0	0	0	0	0	0	0	0	0	0	0	0	0	0	0	0	0	0	0	0	0	0	0	0
0	0	0	0	0	0	0	0	0	0	0	0	0	0	0	0	0	0	0	0	0	0	0	0	0	0	0	0	0	0	0
0	0	0	0	0	0	0	0	0	0	0	0	0	0	0	0	0	0	0	0	0	0	0	0	0	0	0	0	0	0	0
0	0	0	0	0	0	0	0	0	0	0	0	0	0	0	0	0	0	0	0	0	0	0	0	0	0	0	0	0	0	0
0	0	0	0	0	0	0	0	0	0	0	0	0	0	0	0	0	0	0	0	0	0	0	0	0	0	0	0	0	0	0
0	0	0	0	0	0	0	0	0	0	0	0	0	0	0	0	0	0	0	0	0	0	0	0	0	0	0	0	0	0	0
0	0	0	0	0	0	0	0	0	0	0	0	0	0	0	0	0	0	0	0	0	0	0	0	0	0	0	0	0	0	0
0	0	0	0	0	0	0	0	0	0	0	0	0	0	0	0	0	0	0	0	0	0	0	0	0	0	0	0	0	0	0
0	0	0	0	0	0	0	0	0	0	0	0	0	0	0	0	0	0	0	0	0	0	0	0	0	0	0	0	0	0	0
0	0	0	0	0	0	0	0	0	0	0	0	0	0	0	0	0	0	0	0	0	0	0	0	0	0	0	0	0	0	0
0	0	0	0	0	0	0	0	0	0	0	0	0	0	0	0	0	0	0	0	0	0	0	0	0	0	0	0	0	0	0
0	0	0	0	0	0	0	0	0	0	0	0	0	0	0	0	0	0	0	0	0	0	0	0	0	0	0	0	0	0	0
0	0	0	0	0	0	0	0	0	0	0	0	0	0	0	0	0	0	0	0	0	0	0	0	0	0	0	0	0	0	0
0	0	0	0	0	0	0	0	0	0	0	0	0	0	0	0	0	0	0	0	0	0	0	0	0	0	0	0	0	0	0
0	0	0	0	0	0	0	0	0	0	0	0	0	0	0	0	0	0	0	0	0	0	0	0	0	0	0	0	0	0	0
0	0	0	0	0	0	0	0	0	0	0	0	0	0	0	0	0	0	0	0	0	0	0	0	0	0	0	0	0	0	0
0	0	0	0	0	0	0	0	0	0	0	0	0	0	0	0	0	0	0	0	0	0	0	0	0	0	0	0	0	0	0
0	0	0	0	0	0	0	0	0	0	0	0	0	0	0	0	0	0	0	0	0	0	0	0	0	0	0	0	0	0	0
0	0	0	0	0	0	0	0	0	0	0	0	0	0	0	0	0	0	0	0	0	0	0	0	0	0	0	0	0	0	0
0	0	0	0	0	0	0	0	0	0	0	0	0	0	0	0	0	0	0	0	0	0	0	0	0	0	0	0	0	0	0
0	0	0	0	0	0	0	0	0	0	0	0	0	0	0	0	0	0	0	0	0	0	0	0	0	0	0	0	0	0	0
0	0	0	0	0	0	0	0	0	0	0	0	0	0	0	0	0	0	0	0	0	0	0	0	0	0	0	0	0	0	0
0	0	0	0	0	0	0	0	0	0	0	0	0	0	0	0	0	0	0	0	0	0	0	0	0	0	0	0	0	0	0
0	0	0	0	0	0	0	0	0	0	0	0	0	0	0	0	0	0	0	0	0	0	0	0	0	0	0	0	0	0	0
0	0	0	0	0	0	0	0	0	0	0	0	0	0	0	0	0	0	0	0	0	0	0	0	0	0	0	0	0	0	0
0	0	0	0	0	0	0	0	0	0	0	0	0	0	0	0	0	0	0	0	0	0	0	0	0	0	0	0	0	0	0
0	0	0	0	0	0	0	0	0	0	0	0	0	0	0	0	0	0	0	0	0	0	0	0	0	0	0	0	0	0	0
0	0	0	0	0	0	0	0	0	0	0	0	0	0	0	0	0	0	0	0	0	0	0	0	0	0	0	0	0	0	0
0	0	0	0	0	0	0	0	0	0	0	0	0	0	0	0	0	0	0	0	0	0	0	0	0	0	0	0	0	0	0
0	0	0	0	0	0	0	0	0	0	0	0	0	0	0	0	0	0	0	0	0	0	0	0	0	0	0	0	0	0	0
0	0	0	0	0	0	0	0	0	0	0	0	0	0	0	0	0	0	0	0	0	0	0	0	0	0	0	0	0	0	0
0	0	0	0	0	0	0	0	0	0	0	0	0	0	0	0	0	0	0	0	0	0	0	0	0	0	0	0	0	0	0
0	0	0	0	0	0	0	0	0	0	0	0	0	0	0	0	0	0	0	0	0	0	0	0	0	0	0	0	0	0	0
0	0	0	0	0	0	0	0	0	0	0	0	0	0	0	0	0	0	0	0	0	0	0	0	0	0	0	0	0	0	0
0	0	0	0	0	0	0	0	0	0	0	0	0	0	0	0	0	0	0	0	0	0	0	0	0	0	0	0	0	0	0
0	0	0	0	0	0	0	0	0	0	0	0	0	0	0	0	0	0	0	0	0	0	0	0	0	0	0	0	0	0	0
0	0	0	0	0	0	0	0	0	0	0	0	0	0	0	0	0	0	0	0	0	0	0	0	0	0	0	0	0	0	0
0	0	0	0	0	0	0	0	0	0	0	0	0	0	0	0	0	0	0	0	0	0	0	0	0	0	0	0	0	0	0
0	0	0	0	0	0	0	0	0	0	0	0	0	0	0	0	0	0	0	0	0	0	0	0	0	0	0	0	0	0	0
0	0	0	0	0	0	0	0	0	0	0	0	0	0	0	0	0	0	0	0	0	0	0	0	0	0	0	0	0	0	0
0	0	0	0	0	0	0	0	0	0	0	0	0	0	0	0	0	0	0	0	0	0	0	0	0	0	0	0	0	0	0
0	0	0	0	0	0	0	0	0	0	0	0	0	0	0	0	0	0	0	0	0	0	0	0	0	0	0	0	0	0	0
0	0	0	0	0	0	0	0	0	0	0	0	0	0	0	0	0	0	0	0	0	0	0	0	0	0	0	0	0	0	0
0	0	0	0	0	0	0	0	0	0	0	0	0	0	0	0	0	0	0	0	0	0	0	0	0	0	0	0	0	0	0
0	0	0	0	0	0	0	0	0	0	0	0	0	0	0	0	0	0	0	0	0	0	0	0	0	0	0	0	0	0	0
0	0	0	0	0	0	0	0	0	0	0	0	0	0	0	0	0	0	0	0	0	0	0	0	0	0	0	0	0	0	0
0	0	0	0	0	0	0	0	0	0	0	0	0	0	0	0	0	0	0	0	0	0	0	0	0	0	0	0	0	0	0
0	0	0	0	0	0	0	0	0	0	0	0	0	0	0	0	0	0	0	0	0	0	0	0	0	0	0	0	0	0	0
0	0	0	0	0	0	0	0	0	0	0	0	0	0	0	0	0	0	0	0	0	0	0	0	0	0	0	0	0	0	0
0	0	0	0	0	0	0	0	0	0	0	0	0	0	0	0	0	0	0	0	0	0	0	0	0	0	0	0	0	0	0
0	0	0	0	0	0	0	0	0	0	0	0	0	0	0	0	0	0	0	0	0	0	0	0	0	0	0	0	0	0	0
0	0	0	0	0	0	0	0	0	0	0	0	0	0	0	0	0	0	0	0	0	0	0	0	0	0	0	0	0	0	0
0	0	0	0	0	0	0	0	0	0	0	0	0	0	0	0	0	0	0	0	0	0	0	0	0	0	0	0	0	0	0
0	0	0	0	0	0	0	0	0	0	0	0	0	0	0	0	0	0	0	0	0	0	0	0	0	0	0	0	0	0	0
0	0	0	0	0	0	0	0	0	0	0	0	0	0	0	0	0	0	0	0	0	0	0	0	0	0	0	0	0	0	0
0	0	0	0	0	0	0	0	0	0	0	0	0	0	0	0	0	0	0	0	0	0	0	0	0	0	0	0	0	0	0
0	0	0	0	0	0	0	0	0	0	0	0	0	0	0	0	0	0	0	0	0	0	0	0	0	0	0	0	0	0	0
0	0	0	0	0	0	0	0	0	0	0	0	0	0	0	0	0	0	0	0	0	0	0	0	0	0	0	0	0	0	0
0	0	0	0	0	0	0	0	0	0	0	0	0	0	0	0	0	0	0	0	0	0	0	0	0	0	0	0	0	0	0
0	0	0	0	0	0	0	0	0	0	0	0	0	0	0	0	0	0	0	0	0	0	0	0	0	0	0	0	0	0	0
0	0	0	0	0	0	0	0	0	0	0	0	0	0	0	0	0	0	0	0	0	0	0	0	0	0	0	0	0	0	0
0	0	0	0	0	0	0	0	0	0	0	0	0	0	0	0	0	0	0	0	0	0	0	0	0	0	0	0	0	0	0
0	0	0	0	0	0	0	0	0	0	0	0	0	0	0	0	0	0	0	0	0	0	0	0	0	0	0	0	0	0	0
0	0	0	0	0	0	0	0	0	0	0	0	0	0	0	0	0	0	0	0	0	0	0	0	0	0	0	0	0	0	0
0	0	0	0	0	0	0	0	0	0	0	0	0	0	0	0	0	0	0	0	0	0	0	0	0	0	0	0	0	0	0
0	0	0	0	0	0	0	0	0	0	0	0	0	0	0	0	0	0	0	0	0	0	0	0	0	0	0	0	0	0	0
0	0	0	0	0	0	0	0	0	0	0	0	0	0	0	0	0	0	0	0	0	0	0	0	0	0	0	0	0	0	0
0	0	0	0	0	0	0	0	0	0	0	0	0	0	0	0	0	0	0	0	0	0	0	0	0	0	0	0	0	0	0
0	0	0	0	0	0	0	0	0	0	0	0	0	0	0	0	0	0	0	0	0	0	0	0	0	0	0	0	0	0	0
0	0	0	0	0	0	0	0	0	0	0	0	0	0	0	0	0	0	0	0	0	0	0	0	0	0	0	0	0	0	0
0	0	0	0	0	0	0	0	0	0	0	0	0	0	0	0	0	0	0	0	0	0	0	0	0	0	0	0	0	0	0
0	0	0	0	0	0	0	0	0	0	0	0	0	0	0	0	0	0	0	0	0	0	0	0	0	0	0	0	0	0	0
0	0	0	0	0	0	0	0	0	0	0	0	0	0	0	0	0	0	0	0	0	0	0	0	0	0	0	0	0	0	0
0	0	0	0	0	0	0	0	0	0	0	0	0	0	0	0	0	0	0	0	0	0	0	0	0	0	0	0	0	0	0
0	0	0	0	0	0	0	0	0	0	0	0	0	0	0	0	0	0	0	0	0	0	0	0	0	0	0	0	0	0	0
0	0	0	0	0	0	0	0	0	0	0	0	0	0	0	0	0	0	0	0	0	0	0	0	0	0	0	0	0	0	0
0	0	0	0	0	0	0	0	0	0	0	0	0	0	0	0	0	0	0	0	0	0	0	0	0	0	0	0	0	0	0
0	0	0	0	0	0	0	0	0	0	0	0	0	0	0	0	0	0	0	0	0	0	0	0	0	0	0	0	0	0	0
0	0	0	0	0	0	0	0	0	0	0	0	0	0	0	0	0	0	0	0	0	0	0	0	0	0	0	0	0	0	0
0	0	0	0	0	0	0	0	0	0	0	0	0	0	0	0	0	0	0	0	0	0	0	0	0	0	0	0	0	0	0
0	0	0	0	0	0	0	0	0	0	0	0	0	0	0	0	0	0	0	0	0	0	0	0	0	0	0	0	0	0	0
0	0	0	0	0	0	0	0	0	0	0	0	0	0	0	0	0	0	0	0	0	0	0	0	0	0	0	0	0	0	0
0	0	0	0	0	0	0	0	0	0	0	0	0	0	0	0	0	0	0	0	0	0	0	0	0	0	0	0	0	0	0
0	0	0	0	0	0	0	0	0	0	0	0	0	0	0	0	0	0	0	0	0	0	0	0	0	0	0	0	0	0	0
0	0	0	0	0	0	0	0	0	0	0	0	0	0	0	0	0	0	0	0	0	0	0	0	0	0	0	0	0	0	0
0	0	0	0	0	0	0	0	0	0	0	0	0	0	0	0	0	0	0	0	0	0	0	0	0	0	0	0	0	0	0
0	0	0	0	0	0	0	0	0	0	0	0	0	0	0	0	0	0	0	0	0	0	0	0	0	0	0	0	0	0	0
0	0	0	0	0	0	0	0	0	0	0	0	0	0	0	0	0	0	0	0	0	0	0	0	0	0	0	0	0	0	0
0	0	0	0	0	0	0	0	0	0	0	0	0	0	0	0	0	0	0	0	0	0	0	0	0	0	0	0	0	0	0
0	0	0	0	0	0	0	0	0	0	0	0	0	0	0	0	0	0	0	0	0	0	0	0	0	0	0	0	0	0	0
0	0	0	0	0	0	0	0	0	0	0	0	0	0	0	0	0	0	0	0	0	0	0	0	0	0	0	0	0	0	0
0	0	0	0	0	0	0	0	0	0	0	0	0	0	0	0	0	0	0	0	0	0	0	0	0	0	0	0	0	0	0
0	0	0	0	0	0	0	0	0	0	0	0	0	0	0	0	0	0	0	0	0	0	0	0	0	0	0	0	0	0	0
0	0	0	0	0	0	0	0	0	0	0	0	0	0	0	0	0	0	0	0	0	0	0	0	0	0	0	0	0	0	0
0	0	0	0	0	0	0	0	0	0	0	0	0	0	0	0	0	0	0	0	0	0	0	0	0	0	0	0	0	0	0
0	0	0	0	0	0	0	0	0	0	0	0	0	0	0	0	0	0	0	0	0	0	0	0	0	0	0	0	0	0	0
0	0	0	0	0	0	0	0	0	0	0	0	0	0	0	0	0	0	0	0	0	0	0	0	0	0	0	0	0	0	0
0	0	0	0	0	0	0	0	0	0	0	0	0	0	0	0	0	0	0	0	0	0	0	0	0	0	0	0	0	0	0
0	0	0	0	0	0	0	0	0	0	0	0	0	0	0	0	0	0	0	0	0	0	0	0	0	0	0	0	0	0	0
0	0	0	0	0	0	0	0	0	0	0	0	0	0	0	0	0	0	0	0	0	0	0	0	0	0	0	0	0	0	0
0	0	0	0	0	0	0	0	0	0	0	0	0	0	0	0	0	0	0	0	0	0	0	0	0	0	0	0	0	0	0
0	0	0	0	0	0	0	0	0	0	0	0	0	0	0	0	0	0	0	0	0	0	0	0	0	0	0	0	0	0	0
0	0	0	0	0	0	0	0	0	0	0	0	0	0	0	0	0	0	0	0	0	0	0	0	0	0	0	0	0	0	0
0	0	0	0	0	0	0	0	0	0	0	0	0	0	0	0	0	0	0	0	0	0	0	0	0	0	0	0	0	0	0
0	0	0	0	0	0	0	0	0	0	0	0	0	0	0	0	0	0	0	0	0	0	0	0	0	0	0	0	0	0	0
0	0	0	0	0	0	0	0	0	0	0	0	0	0	0	0	0	0	0	0	0	0	0	0	0	0	0	0	0	0	0
0	0	0	0	0	0	0	0	0	0	0	0	0	0	0	0	0	0	0	0	0	0	0	0	0	0	0	0	0	0	0
0	0	0	0	0	0	0	0	0	0	0	0	0	0	0	0	0	0	0	0	0	0	0	0	0	0	0	0	0	0	0
0	0	0	0	0	0	0	0	0	0	0	0	0	0	0	0	0	0	0	0	0	0	0	0	0	0	0	0	0	0	0
0	0	0	0	0	0	0	0	0	0	0	0	0	0	0	0	0	0	0	0	0	0	0	0	0	0	0	0	0	0	0
0	0	0	0	0	0	0	0	0	0	0	0	0	0	0	0	0	0	0	0	0	0	0	0	0	0	0	0	0	0	0
0	0	0	0	0	0	0	0	0	0	0	0	0	0	0	0	0	0	0	0	0	0	0	0	0	0	0	0	0	0	0
0	0	0	0	0	0	0	0	0	0	0	0	0	0	0	0	0	0	0	0	0	0	0	0	0	0	0	0	0	0	0
0	0	0	0	0	0	0	0	0	0	0	0	0	0	0	0	0	0	0	0	0	0	0	0	0	0	0	0	0	0	0
0	0	0	0	0	0	0	0	0	0	0	0	0	0	0	0	0	0	0	0	0	0	0	0	0	0	0	0	0	0	0
0	0	0	0	0	0	0	0	0	0	0	0	0	0	0	0	0	0	0	0	0	0	0	0	0	0	0	0	0	0	0
0	0	0	0	0	0	0	0	0	0	0	0	0	0	0	0	0	0	0	0	0	0	0	0	0	0	0	0	0	0	0
0	0	0	0	0	0	0	0	0	0	0	0	0	0	0	0	0	0	0	0	0	0	0	0	0	0	0	0	0	0	0
0	0	0	0	0	0	0	0	0	0	0	0	0	0	0	0	0	0	0	0	0	0	0	0	0	0	0	0	0	0	0
0	0	0	0	0	0	0	0	0	0	0	0	0	0	0	0	0	0	0	0	0	0	0	0	0	0	0	0	0	0	0
0	0	0	0	0	0	0	0	0	0	0	0	0	0	0	0	0	0	0	0	0	0	0	0	0	0	0	0	0	0	0
0	0	0	0	0	0	0	0	0	0	0	0	0	0	0	0	0	0	0	0	0	0	0	0	0	0	0	0	0	0	0
0	0	0	0	0	0	0	0	0	0	0	0	0	0	0	0	0	0	0	0	0	0	0	0	0	0	0	0	0	0	0
0	0	0	0	0	0	0	0	0	0	0	0	0	0	0	0	0	0	0	0	0	0	0	0	0	0	0	0	0	0	0
0	0	0	0	0	0	0	0	0	0	0	0	0	0	0	0	0	0	0	0	0	0	0	0	0	0	0	0	0	0	0
0	0	0	0	0	0	0	0	0	0	0	0	0	0	0	0	0	0	0	0	0	0	0	0	0	0	0	0	0	0	0
0	0	0	0	0	0	0	0	0	0	0	0	0	0	0	0	0	0	0	0	0	0	0	0	0	0	0	0	0	0	0
0	0	0	0	0	0	0	0	0	0	0	0	0	0	0	0	0	0	0	0	0	0	0	0	0	0	0	0	0	0	0
0	0	0	0	0	0	0	0	0	0	0	0	0	0	0	0	0	0	0	0	0	0	0	0	0	0	0	0	0	0	0
0	0	0	0	0	0	0	0	0	0	0	0	0	0	0	0	0	0	0	0	0	0	0	0	0	0	0	0	0	0	0
0	0	0	0	0	0	0	0	0	0	0	0	0	0	0	0	0	0	0	0	0	0	0	0	0	0	0	0	0	0	0
0	0	0	0	0	0	0	0	0	0	0	0	0	0	0	0	0	0	0	0	0	0	0	0	0	0	0	0	0	0	0
0	0	0	0	0	0	0	0	0	0	0	0	0	0	0	0	0	0	0	0	0	0	0	0	0	0	0	0	0	0	0
0	0	0	0	0	0	0	0	0	0	0	0	0	0	0	0	0	0	0	0	0	0	0	0	0	0	0	0	0	0	0
0	0	0	0	0	0	0	0	0	0	0	0	0	0	0	0	0	0	0	0	0	0	0	0	0	0	0	0	0	0	0
0	0	0	0	0	0	0	0	0	0	0	0	0	0	0	0	0	0	0	0	0	0	0	0	0	0	0	0	0	0	0
0	0	0	0	0	0	0	0	0	0	0	0	0	0	0	0	0	0	0	0	0	0	0	0	0	0	0	0	0	0	0
0	0	0	0	0	0	0	0	0	0	0	0	0	0	0	0	0	0	0	0	0	0	0	0	0	0	0	0	0	0	0
0	0	0	0	0	0	0	0	0	0	0	0	0	0	0	0	0	0	0	0	0	0	0	0	0	0	0	0	0	0	0
0	0	0	0	0	0	0	0	0	0	0	0	0	0	0	0	0	0	0	0	0	0	0	0	0	0	0	0	0	0	0
0	0	0	0	0	0	0	0	0	0	0	0	0	0	0	0	0	0	0	0	0	0	0	0	0	0	0	0	0	0	0
0	0	0	0	0	0	0	0	0	0	0	0	0	0	0	0	0	0	0	0	0	0	0	0	0	0	0	0	0	0	0
0	0	0	0	0	0	0	0	0	0	0	0	0	0	0	0	0	0	0	0	0	0	0	0	0	0	0	0	0	0	0
0	0	0	0	0	0	0	0	0	0	0	0	0	0	0	0	0	0	0	0	0	0	0	0	0	0	0	0	0	0	0
0	0	0	0	0	0	0	0	0	0	0	0	0	0	0	0	0	0	0	0	0	0	0	0	0	0	0	0	0	0	0
0	0	0	0	0	0	0	0	0	0	0	0	0	0	0	0	0	0	0	0	0	0	0	0	0	0	0	0	0	0	0
0	0	0	0	0	0	0	0	0	0	0	0	0	0	0	0	0	0	0	0	0	0	0	0	0	0	0	0	0	0	0
0	0	0	0	0	0	0	0	0	0	0	0	0	0	0	0	0	0	0	0	0	0	0	0	0	0	0	0	0	0	0
0	0	0	0	0	0	0	0	0	0	0	0	0	0	0	0	0	0	0	0	0	0	0	0	0	0	0	0	0	0	0
0	0	0	0	0	0	0	0	0	0	0	0	0	0	0	0	0	0	0	0	0	0	0	0	0	0	0	0	0	0	0
0	0	0	0	0	0	0	0	0	0	0	0	0	0	0	0	0	0	0	0	0	0	0	0	0	0	0	0	0	0	0
0	0	0	0	0	0	0	0	0	0	0	0	0	0	0	0	0	0	0	0	0	0	0	0	0	0	0	0	0	0	0
0	0	0	0	0	0	0	0	0	0	0	0	0	0	0	0	0	0	0	0	0	0	0	0	0	0	0	0	0	0	0
0	0	0	0	0	0	0	0	0	0	0	0	0	0	0	0	0	0	0	0	0	0	0	0	0	0	0	0	0	0	0
0	0	0	0	0	0	0	0	0	0	0	0	0	0	0	0	0	0	0	0	0	0	0	0	0	0	0	0	0	0	0
0	0	0	0	0	0	0	0	0	0	0	0	0	0	0	0	0	0	0	0	0	0	0	0	0	0	0	0	0	0	0
0	0	0	0	0	0	0	0	0	0	0	0	0	0	0	0	0	0	0	0	0	0	0	0	0	0	0	0	0	0	0
0	0	0	0	0	0	0	0	0	0	0	0	0	0	0	0	0	0	0	0	0	0	0	0	0	0	0	0	0	0	0
0	0	0	0	0	0	0	0	0	0	0	0	0	0	0	0	0	0	0	0	0	0	0	0	0	0	0	0	0	0	0
0	0	0	0	0	0	0	0	0	0	0	0	0	0	0	0	0	0	0	0	0	0	0	0	0	0	0	0	0	0	0
0	0	0	0	0	0	0	0	0	0	0	0	0	0	0	0	0	0	0	0	0	0	0	0	0	0	0	0	0	0	0
0	0	0	0	0	0	0	0	0	0	0	0	0	0	0	0	0	0	0	0	0	0	0	0	0	0	0	0	0	0	0
0	0	0	0	0	0	0	0	0	0	0	0	0	0	0	0	0	0	0	0	0	0	0	0	0	0	0	0	0	0	0
0	0	0	0	0	0	0	0	0	0	0	0	0	0	0	0	0	0	0	0	0	0	0	0	0	0	0	0	0	0	0
0	0	0	0	0	0	0	0	0	0	0	0	0	0	0	0	0	0	0	0	0	0	0	0	0	0	0	0	0	0	0
0	0	0	0	0	0	0	0	0	0	0	0	0	0	0	0	0	0	0	0	0	0	0	0	0	0	0	0	0	0	0
0	0	0	0	0	0	0	0	0	0	0	0	0	0	0	0	0	0	0	0	0	0	0	0	0	0	0	0	0	0	0
0	0	0	0	0	0	0	0	0	0	0	0	0	0	0	0	0	0	0	0	0	0	0	0	0	0	0	0	0	0	0
0	0	0	0	0	0	0	0	0	0	0	0	0	0	0	0	0	0	0	0	0	0	0	0	0	0	0	0	0	0	0
0	0	0	0	0	0	0	0	0	0	0	0	0	0	0	0	0	0	0	0	0	0	0	0	0	0	0	0	0	0	0
0	0	0	0	0	0	0	0	0	0	0	0	0	0	0	0	0	0	0	0	0	0	0	0	0	0	0	0	0	0	0
0	0	0	0	0	0	0	0	0	0	0	0	0	0	0	0	0	0	0	0	0	0	0	0	0	0	0	0	0	0	0
0	0	0	0	0	0	0	0	0	0	0	0	0	0	0	0	0	0	0	0	0	0	0	0	0	0	0	0	0	0	0
0	0	0	0	0	0	0	0	0	0	0	0	0	0	0	0	0	0	0	0	0	0	0	0	0	0	0	0	0	0	0
0	0	0	0	0	0	0	0	0	0	0	0	0	0	0	0	0	0	0	0	0	0	0	0	0	0	0	0	0	0	0
0	0	0	0	0	0	0	0	0	0	0	0	0	0	0	0	0	0	0	0	0	0	0	0	0	0	0	0	0	0	0
0	0	0	0	0	0	0	0	0	0	0	0	0	0	0	0	0	0	0	0	0	0	0	0	0	0	0	0	0	0	0
0	0	0	0	0	0	0	0	0	0	0	0	0	0	0	0	0	0	0	0	0	0	0	0	0	0	0	0	0	0	0
0	0	0	0	0	0	0	0	0	0	0	0	0	0	0	0	0	0	0	0	0	0	0	0	0	0	0	0	0	0	0
0	0	0	0	0	0	0	0	0	0	0	0	0	0	0	0	0	0	0	0	0	0	0	0	0	0	0	0	0	0	0
0	0	0	0	0	0	0	0	0	0	0	0	0	0	0	0	0	0	0	0	0	0	0	0	0	0	0	0	0	0	0
0	0	0	0	0	0	0	0	0	0	0	0	0	0	0	0	0	0	0	0	0	0	0	0	0	0	0	0	0	0	0
0	0	0	0	0	0	0	0	0	0	0	0	0	0	0	0	0	0	0	0	0	0	0	0	0	0	0	0	0	0	0
0	0	0	0	0	0	0	0	0	0	0	0	0	0	0	0	0	0	0	0	0	0	0	0	0	0	0	0	0	0	0
0	0	0	0	0	0	0	0	0	0	0	0	0	0	0	0	0	0	0	0	0	0	0	0	0	0	0	0	0	0	0
0	0	0	0	0	0	0	0	0	0	0	0	0	0	0	0	0	0	0	0	0	0	0	0	0	0	0	0	0	0	0
0	0	0	0	0	0	0	0	0	0	0	0	0	0	0	0	0	0	0	0	0	0	0	0	0	0	0	0	0	0	0
0	0	0	0	0	0	0	0	0	0	0	0	0	0	0	0	0	0	0	0	0	0	0	0	0	0	0	0	0	0	0
0	0	0	0	0	0	0	0	0	0	0	0	0	0	0	0	0	0	0	0	0	0	0	0	0	0	0	0	0	0	0
0	0	0	0	0	0	0	0	0	0	0	0	0	0	0	0	0	0	0	0	0	0	0	0	0	0	0	0	0	0	0
0	0	0	0	0	0	0	0	0	0	0	0	0	0	0	0	0	0	0	0	0	0	0	0	0	0	0	0	0	0	0
0	0	0	0	0	0	0	0	0	0	0	0	0	0	0	0	0	0	0	0	0	0	0	0	0	0	0	0	0	0	0
0	0	0	0	0	0	0	0	0	0	0	0	0	0	0	0	0	0	0	0	0	0	0	0	0	0	0	0	0	0	0
0	0	0	0	0	0	0	0	0	0	0	0	0	0	0	0	0	0	0	0	0	0	0	0	0	0	0	0	0	0	0
0	0	0	0	0	0	0	0	0	0	0	0	0	0	0	0	0	0	0	0	0	0	0	0	0	0	0	0	0	0	0
0	0	0	0	0	0	0	0	0	0	0	0	0	0	0	0	0	0	0	0	0	0	0	0	0	0	0	0	0	0	0
0	0	0	0	0	0	0	0	0	0	0	0	0	0	0	0	0	0	0	0	0	0	0	0	0	0	0	0	0	0	0
0	0	0	0	0	0	0	0	0	0	0	0	0	0	0	0	0	0	0	0	0	0	0	0	0	0	0	0	0	0	0
0	0	0	0	0	0	0	0	0	0	0	0	0	0	0	0	0	0	0	0	0	0	0	0	0	0	0	0	0	0	0
0	0	0	0	0	0	0	0	0	0	0	0	0	0	0	0	0	0	0	0	0	0	0	0	0	0	0	0	0	0	0
0	0	0	0	0	0	0	0	0	0	0	0	0	0	0	0	0	0	0	0	0	0	0	0	0	0	0	0	0	0	0
0	0	0	0	0	0	0	0	0	0	0	0	0	0	0	0	0	0	0	0	0	0	0	0	0	0	0	0	0	0	0
0	0	0	0	0	0	0	0	0	0	0	0	0	0	0	0	0	0	0	0	0	0	0	0	0	0	0	0	0	0	0
0	0	0	0	0	0	0	0	0	0	0	0	0	0	0	0	0	0	0	0	0	0	0	0	0	0	0	0	0	0	0
0	0	0	0	0	0	0	0	0	0	0	0	0	0	0	0	0	0	0	0	0	0	0	0	0	0	0	0	0	0	0
0	0	0	0	0	0	0	0	0	0	0	0	0	0	0	0	0	0	0	0	0	0	0	0	0	0	0	0	0	0	0
0	0	0	0	0	0	0	0	0	0	0	0	0	0	0	0	0	0	0	0	0	0	0	0	0	0	0	0	0	0	0
0	0	0	0	0	0	0	0	0	0	0	0	0	0	0	0	0	0	0	0	0	0	0	0	0	0	0	0	0	0	0
0	0	0	0	0	0	0	0	0	0	0	0	0	0	0	0	0	0	0	0	0	0	0	0	0	0	0	0	0	0	0
0	0	0	0	0	0	0	0	0	0	0	0	0	0	0	0	0	0	0	0	0	0	0	0	0	0	0	0	0	0	0
0	0	0	0	0	0	0	0	0	0	0	0	0	0	0	0	0	0	0	0	0	0	0	0	0	0	0	0	0	0	0
0	0	0	0	0	0	0	0	0	0	0	0	0	0	0	0	0	0	0	0	0	0	0	0	0	0	0	0	0	0	0
0	0	0	0	0	0	0	0	0	0	0	0	0	0	0	0	0	0	0	0	0	0	0	0	0	0	0	0	0	0	0
0	0	0	0	0	0	0	0	0	0	0	0	0	0	0	0	0	0	0	0	0	0	0	0	0	0	0	0	0	0	0
0	0	0	0	0	0	0	0	0	0	0	0	0	0	0	0	0	0	0	0	0	0	0	0	0	0	0	0	0	0	0
0	0	0	0	0	0	0	0	0	0	0	0	0	0	0	0	0	0	0	0	0	0	0	0	0	0	0	0	0	0	0
0	0	0	0	0	0	0	0	0	0	0	0	0	0	0	0	0	0	0	0	0	0	0	0	0	0	0	0	0	0	0
0	0	0	0	0	0	0	0	0	0	0	0	0	0	0	0	0	0	0	0	0	0	0	0	0	0	0	0	0	0	0
0	0	0	0	0	0	0	0	0	0	0	0	0	0	0	0	0	0	0	0	0	0	0	0	0	0	0	0	0	0	0
0	0	0	0	0	0	0	0	0	0	0	0	0	0	0	0	0	0	0	0	0	0	0	0	0	0	0	0	0	0	0
0	0	0	0	0	0	0	0	0	0	0	0	0	0	0	0	0	0	0	0	0	0	0	0	0	0	0	0	0	0	0
0	0	0	0	0	0	0	0	0	0	0	0	0	0	0	0	0	0	0	0	0	0	0	0	0	0	0	0	0	0	0
0	0	0	0	0	0	0	0	0	0	0	0	0	0	0	0	0	0	0	0	0	0	0	0	0	0	0	0	0	0	0
0	0	0	0	0	0	0	0	0	0	0	0	0	0	0	0	0	0	0	0	0	0	0	0	0	0	0	0	0	0	0
0	0	0	0	0	0	0	0	0	0	0	0	0	0	0	0	0	0	0	0	0	0	0	0	0	0	0	0	0	0	0
0	0	0	0	0	0	0	0	0	0	0	0	0	0	0	0	0	0	0	0	0	0	0	0	0	0	0	0	0	0	0
0	0	0	0	0	0	0	0	0	0	0	0	0	0	0	0	0	0	0	0	0	0	0	0	0	0	0	0	0	0	0
0	0	0	0	0	0	0	0	0	0	0	0	0	0	0	0	0	0	0	0	0	0	0	0	0	0	0	0	0	0	0
0	0	0	0	0	0	0	0	0	0	0	0	0	0	0	0	0	0	0	0	0	0	0	0	0	0	0	0	0	0	0
0	0	0	0	0	0	0	0	0	0	0	0	0	0	0	0	0	0	0	0	0	0	0	0	0	0	0	0	0	0	0
0	0	0	0	0	0	0	0	0	0	0	0	0	0	0	0	0	0	0	0	0	0	0	0	0	0	0	0	0	0	0
0	0	0	0	0	0	0	0	0	0	0	0	0	0	0	0	0	0	0	0	0	0	0	0	0	0	0	0	0	0	0
0	0	0	0	0	0	0	0	0	0	0	0	0	0	0	0	0	0	0	0	0	0	0	0	0	0	0	0	0	0	0
0	0	0	0	0	0	0	0	0	0	0	0	0	0	0	0	0	0	0	0	0	0	0	0	0	0	0	0	0	0	0
0	0	0	0	0	0	0	0	0	0	0	0	0	0	0	0	0	0	0	0	0	0	0	0	0	0	0	0	0	0	0
0	0	0	0	0	0	0	0	0	0	0	0	0	0	0	0	0	0	0	0	0	0	0	0	0	0	0	0	0	0	0
0	0	0	0	0	0	0	0	0	0	0	0	0	0	0	0	0	0	0	0	0	0	0	0	0	0	0	0	0	0	0
0	0	0	0	0	0	0	0	0	0	0	0	0	0	0	0	0	0	0	0	0	0	0	0	0	0	0	0	0	0	0
0	0	0	0	0	0	0	0	0	0	0	0	0	0	0	0	0	0	0	0	0	0	0	0	0	0	0	0	0	0	0
0	0	0	0	0	0	0	0	0	0	0	0	0	0	0	0	0	0	0	0	0	0	0	0	0	0	0	0	0	0	0
0	0	0	0	0	0	0	0	0	0	0	0	0	0	0	0	0	0	0	0	0	0	0	0	0	0	0	0	0	0	0
0	0	0	0	0	0	0	0	0	0	0	0	0	0	0	0	0	0	0	0	0	0	0	0	0	0	0	0	0	0	0
0	0	0	0	0	0	0	0	0	0	0	0	0	0	0	0	0	0	0	0	0	0	0	0	0	0	0	0	0	0	0
0	0	0	0	0	0	0	0	0	0	0	0	0	0	0	0	0	0	0	0	0	0	0	0	0	0	0	0	0	0	0
0	0	0	0	0	0	0	0	0	0	0	0	0	0	0	0	0	0	0	0	0	0	0	0	0	0	0	0	0	0	0
0	0	0	0	0	0	0	0	0	0	0	0	0	0	0	0	0	0	0	0	0	0	0	0	0	0	0	0	0	0	0
0	0	0	0	0	0	0	0	0	0	0	0	0	0	0	0	0	0	0	0	0	0	0	0	0	0	0	0	0	0	0
0	0	0	0	0	0	0	0	0	0	0	0	0	0	0	0	0	0	0	0	0	0	0	0	0	0	0	0	0	0	0
0	0	0	0	0	0	0	0	0	0	0	0	0	0	0	0	0	0	0	0	0	0	0	0	0	0	0	0	0	0	0
0	0	0	0	0	0	0	0	0	0	0	0	0	0	0	0	0	0	0	0	0	0	0	0	0	0	0	0	0	0	0
0	0	0	0	0	0	0	0	0	0	0	0	0	0	0	0	0	0	0	0	0	0	0	0	0	0	0	0	0	0	0
0	0	0	0	0	0	0	0	0	0	0	0	0	0	0	0	0	0	0	0	0	0	0	0	0	0	0	0	0	0	0
0	0	0	0	0	0	0	0	0	0	0	0	0	0	0	0	0	0	0	0	0	0	0	0	0	0	0	0	0	0	0
0	0	0	0	0	0	0	0	0	0	0	0	0	0	0	0	0	0	0	0	0	0	0	0	0	0	0	0	0	0	0
0	0	0	0	0	0	0	0	0	0	0	0	0	0	0	0	0	0	0	0	0	0	0	0	0	0	0	0	0	0	0
0	0	0	0	0	0	0	0	0	0	0	0	0	0	0	0	0	0	0	0	0	0	0	0	0	0	0	0	0	0	0
0	0	0	0	0	0	0	0	0	0	0	0	0	0	0	0	0	0	0	0	0	0	0	0	0	0	0	0	0	0	0
0	0	0	0	0	0	0	0	0	0	0	0	0	0	0	0	0	0	0	0	0	0	0	0	0	0	0	0	0	0	0
0	0	0	0	0	0	0	0	0	0	0	0	0	0	0	0	0	0	0	0	0	0	0	0	0	0	0	0	0	0	0
0	0	0	0	0	0	0	0	0	0	0	0	0	0	0	0	0	0	0	0	0	0	0	0	0	0	0	0	0	0	0
0	0	0	0	0	0	0	0	0	0	0	0	0	0	0	0	0	0	0	0	0	0	0	0	0	0	0	0	0	0	0
0	0	0	0	0	0	0	0	0	0	0	0	0	0	0	0	0	0	0	0	0	0	0	0	0	0	0	0	0	0	0
0	0	0	0	0	0	0	0	0	0	0	0	0	0	0	0	0	0	0	0	0	0	0	0	0	0	0	0	0	0	0
0	0	0	0	0	0	0	0	0	0	0	0	0	0	0	0	0	0	0	0	0	0	0	0	0	0	0	0	0	0	0
0	0	0	0	0	0	0	0	0	0	0	0	0	0	0	0	0	0	0	0	0	0	0	0	0	0	0	0	0	0	0
0	0	0	0	0	0	0	0	0	0	0	0	0	0	0	0	0	0	0	0	0	0	0	0	0	0	0	0	0	0	0
0	0	0	0	0	0	0	0	0	0	0	0	0	0	0	0	0	0	0	0	0	0	0	0	0	0	0	0	0	0	0
0	0	0	0	0	0	0	0	0	0	0	0	0	0	0	0	0	0	0	0	0	0	0	0	0	0	0	0	0	0	0
0	0	0	0	0	0	0	0	0	0	0	0	0	0	0	0	0	0	0	0	0	0	0	0	0	0	0	0	0	0	0
0	0	0	0	0	0	0	0	0	0	0	0	0	0	0	0	0	0	0	0	0	0	0	0	0	0	0	0	0	0	0
0	0	0	0	0	0	0	0	0	0	0	0	0	0	0	0	0	0	0	0	0	0	0	0	0	0	0	0	0	0	0
0	0	0	0	0	0	0	0	0	0	0	0	0	0	0	0	0	0	0	0	0	0	0	0	0	0	0	0	0	0	0
0	0	0	0	0	0	0	0	0	0	0	0	0	0	0	0	0	0	0	0	0	0	0	0	0	0	0	0	0	0	0
0	0	0	0	0	0	0	0	0	0	0	0	0	0	0	0	0	0	0	0	0	0	0	0	0	0	0	0	0	0	0
0	0	0	0	0	0	0	0	0	0	0	0	0	0	0	0	0	0	0	0	0	0	0	0	0	0	0	0	0	0	0
0	0	0	0	0	0	0	0	0	0	0	0	0	0	0	0	0	0	0	0	0	0	0	0	0	0	0	0	0	0	0
0	0	0	0	0	0	0	0	0	0	0	0	0	0	0	0	0	0	0	0	0	0	0	0	0	0	0	0	0	0	0
0	0	0	0	0	0	0	0	0	0	0	0	0	0	0	0	0	0	0	0	0	0	0	0	0	0	0	0	0	0	0
0	0	0	0	0	0	0	0	0	0	0	0	0	0	0	0	0	0	0	0	0	0	0	0	0	0	0	0	0	0	0
0	0	0	0	0	0	0	0	0	0	0	0	0	0	0	0	0	0	0	0	0	0	0	0	0	0	0	0	0	0	0
0	0	0	0	0	0	0	0	0	0	0	0	0	0	0	0	0	0	0	0	0	0	0	0	0	0	0	0	0	0	0
0	0	0	0	0	0	0	0	0	0	0	0	0	0	0	0	0	0	0	0	0	0	0	0	0	0	0	0	0	0	0
0	0	0	0	0	0	0	0	0	0	0	0	0	0	0	0	0	0	0	0	0	0	0	0	0	0	0	0	0	0	0
0	0	0	0	0	0	0	0	0	0	0	0	0	0	0	0	0	0	0	0	0	0	0	0	0	0	0	0	0	0	0
0	0	0	0	0	0	0	0	0	0	0	0	0	0	0	0	0	0	0	0	0	0	0	0	0	0	0	0	0	0	0
0	0	0	0	0	0	0	0	0	0	0	0	0	0	0	0	0	0	0	0	0	0	0	0	0	0	0	0	0	0	0
0	0	0	0	0	0	0	0	0	0	0	0	0	0	0	0	0	0	0	0	0	0	0	0	0	0	0	0	0	0	0
0	0	0	0	0	0	0	0	0	0	0	0	0	0	0	0	0	0	0	0	0	0	0	0	0	0	0	0	0	0	0
0	0	0	0	0	0	0	0	0	0	0	0	0	0	0	0	0	0	0	0	0	0	0	0	0	0	0	0	0	0	0
0	0	0	0	0	0	0	0	0	0	0	0	0	0	0	0	0	0	0	0	0	0	0	0	0	0	0	0	0	0	0
0	0	0	0	0	0	0	0	0	0	0	0	0	0	0	0	0	0	0	0	0	0	0	0	0	0	0	0	0	0	0
0	0	0	0	0	0	0	0	0	0	0	0	0	0	0	0	0	0	0	0	0	0	0	0	0	0	0	0	0	0	0
0	0	0	0	0	0	0	0	0	0	0	0	0	0	0	0	0	0	0	0	0	0	0	0	0	0	0	0	0	0	0
0	0	0	0	0	0	0	0	0	0	0	0	0	0	0	0	0	0	0	0	0	0	0	0	0	0	0	0	0	0	0
0	0	0	0	0	0	0	0	0	0	0	0	0	0	0	0	0	0	0	0	0	0	0	0	0	0	0	0	0	0	0
0	0	0	0	0	0	0	0	0	0	0	0	0	0	0	0	0	0	0	0	0	0	0	0	0	0	0	0	0	0	0
0	0	0	0	0	0	0	0	0	0	0	0	0	0	0	0	0	0	0	0	0	0	0	0	0	0	0	0	0	0	0
0	0	0	0	0	0	0	0	0	0	0	0	0	0	0	0	0	0	0	0	0	0	0	0	0	0	0	0	0	0	0
0	0	0	0	0	0	0	0	0	0	0	0	0	0	0	0	0	0	0	0	0	0	0	0	0	0	0	0	0	0	0
0	0	0	0	0	0	0	0	0	0	0	0	0	0	0	0	0	0	0	0	0	0	0	0	0	0	0	0	0	0	0
0	0	0	0	0	0	0	0	0	0	0	0	0	0	0	0	0	0	0	0	0	0	0	0	0	0	0	0	0	0	0
0	0	0	0	0	0	0	0	0	0	0	0	0	0	0	0	0	0	0	0	0	0	0	0	0	0	0	0	0	0	0
0	0	0	0	0	0	0	0	0	0	0	0	0	0	0	0	0	0	0	0	0	0	0	0	0	0	0	0	0	0	0
0	0	0	0	0	0	0	0	0	0	0	0	0	0	0	0	0	0	0	0	0	0	0	0	0	0	0	0	0	0	0
0	0	0	0	0	0	0	0	0	0	0	0	0	0	0	0	0	0	0	0	0	0	0	0	0	0	0	0	0	0	0
0	0	0	0	0	0	0	0	0	0	0	0	0	0	0	0	0	0	0	0	0	0	0	0	0	0	0	0	0	0	0
0	0	0	0	0	0	0	0	0	0	0	0	0	0	0	0	0	0	0	0	0	0	0	0	0	0	0	0	0	0	0
0	0	0	0	0	0	0	0	0	0	0	0	0	0	0	0	0	0	0	0	0	0	0	0	0	0	0	0	0	0	0
0	0	0	0	0	0	0	0	0	0	0	0	0	0	0	0	0	0	0	0	0	0	0	0	0	0	0	0	0	0	0
0	0	0	0	0	0	0	0	0	0	0	0	0	0	0	0	0	0	0	0	0	0	0	0	0	0	0	0	0	0	0
0	0	0	0	0	0	0	0	0	0	0	0	0	0	0	0	0	0	0	0	0	0	0	0	0	0	0	0	0	0	0
0	0	0	0	0	0	0	0	0	0	0	0	0	0	0	0	0	0	0	0	0	0	0	0	0	0	0	0	0	0	0
0	0	0	0	0	0	0	0	0	0	0	0	0	0	0	0	0	0	0	0	0	0	0	0	0	0	0	0	0	0	0
0	0	0	0	0	0	0	0	0	0	0	0	0	0	0	0	0	0	0	0	0	0	0	0	0	0	0	0	0	0	0
0	0	0	0	0	0	0	0	0	0	0	0	0	0	0	0	0	0	0	0	0	0	0	0	0	0	0	0	0	0	0
0	0	0	0	0	0	0	0	0	0	0	0	0	0	0	0	0	0	0	0	0	0	0	0	0	0	0	0	0	0	0
0	0	0	0	0	0	0	0	0	0	0	0	0	0	0	0	0	0	0	0	0	0	0	0	0	0	0	0	0	0	0
0	0	0	0	0	0	0	0	0	0	0	0	0	0	0	0	0	0	0	0	0	0	0	0	0	0	0	0	0	0	0
0	0	0	0	0	0	0	0	0	0	0	0	0	0	0	0	0	0	0	0	0	0	0	0	0	0	0	0	0	0	0
0	0	0	0	0	0	0	0	0	0	0	0	0	0	0	0	0	0	0	0	0	0	0	0	0	0	0	0	0	0	0
0	0	0	0	0	0	0	0	0	0	0	0	0	0	0	0	0	0	0	0	0	0	0	0	0	0	0	0	0	0	0
0	0	0	0	0	0	0	0	0	0	0	0	0	0	0	0	0	0	0	0	0	0	0	0	0	0	0	0	0	0	0
0	0	0	0	0	0	0	0	0	0	0	0	0	0	0	0	0	0	0	0	0	0	0	0	0	0	0	0	0	0	0
0	0	0	0	0	0	0	0	0	0	0	0	0	0	0	0	0	0	0	0	0	0	0	0	0	0	0	0	0	0	0
0	0	0	0	0	0	0	0	0	0	0	0	0	0	0	0	0	0	0	0	0	0	0	0	0	0	0	0	0	0	0
0	0	0	0	0	0	0	0	0	0	0	0	0	0	0	0	0	0	0	0	0	0	0	0	0	0	0	0	0	0	0
0	0	0	0	0	0	0	0	0	0	0	0	0	0	0	0	0	0	0	0	0	0	0	0	0	0	0	0	0	0	0
0	0	0	0	0	0	0	0	0	0	0	0	0	0	0	0	0	0	0	0	0	0	0	0	0	0	0	0	0	0	0
0	0	0	0	0	0	0	0	0	0	0	0	0	0	0	0	0	0	0	0	0	0	0	0	0	0	0	0	0	0	0
0	0	0	0	0	0	0	0	0	0	0	0	0	0	0	0	0	0	0	0	0	0	0	0	0	0	0	0	0	0	0
0	0	0	0	0	0	0	0	0	0	0	0	0	0	0	0	0	0	0	0	0	0	0	0	0	0	0	0	0	0	0
0	0	0	0	0	0	0	0	0	0	0	0	0	0	0	0	0	0	0	0	0	0	0	0	0	0	0	0	0	0	0
0	0	0	0	0	0	0	0	0	0	0	0	0	0	0	0	0	0	0	0	0	0	0	0	0	0	0	0	0	0	0
0	0	0	0	0	0	0	0	0	0	0	0	0	0	0	0	0	0	0	0	0	0	0	0	0	0	0	0	0	0	0
0	0	0	0	0	0	0	0	0	0	0	0	0	0	0	0	0	0	0	0	0	0	0	0	0	0	0	0	0	0	0
0	0	0	0	0	0	0	0	0	0	0	0	0	0	0	0	0	0	0	0	0	0	0	0	0	0	0	0	0	0	0
0	0	0	0	0	0	0	0	0	0	0	0	0	0	0	0	0	0	0	0	0	0	0	0	0	0	0	0	0	0	0
0	0	0	0	0	0	0	0	0	0	0	0	0	0	0	0	0	0	0	0	0	0	0	0	0	0	0	0	0	0	0
0	0	0	0	0	0	0	0	0	0	0	0	0	0	0	0	0	0	0	0	0	0	0	0	0	0	0	0	0	0	0
0	0	0	0	0	0	0	0	0	0	0	0	0	0	0	0	0	0	0	0	0	0	0	0	0	0	0	0	0	0	0
0	0	0	0	0	0	0	0	0	0	0	0	0	0	0	0	0	0	0	0	0	0	0	0	0	0	0	0	0	0	0
0	0	0	0	0	0	0	0	0	0	0	0	0	0	0	0	0	0	0	0	0	0	0	0	0	0	0	0	0	0	0
0	0	0	0	0	0	0	0	0	0	0	0	0	0	0	0	0	0	0	0	0	0	0	0	0	0	0	0	0	0	0
0	0	0	0	0	0	0	0	0	0	0	0	0	0	0	0	0	0	0	0	0	0	0	0	0	0	0	0	0	0	0
0	0	0	0	0	0	0	0	0	0	0	0	0	0	0	0	0	0	0	0	0	0	0	0	0	0	0	0	0	0	0
0	0	0	0	0	0	0	0	0	0	0	0	0	0	0	0	0	0	0	0	0	0	0	0	0	0	0	0	0	0	0
0	0	0	0	0	0	0	0	0	0	0	0	0	0	0	0	0	0	0	0	0	0	0	0	0	0	0	0	0	0	0
0	0	0	0	0	0	0	0	0	0	0	0	0	0	0	0	0	0	0	0	0	0	0	0	0	0	0	0	0	0	0
0	0	0	0	0	0	0	0	0	0	0	0	0	0	0	0	0	0	0	0	0	0	0	0	0	0	0	0	0	0	0
0	0	0	0	0	0	0	0	0	0	0	0	0	0	0	0	0	0	0	0	0	0	0	0	0	0	0	0	0	0	0
0	0	0	0	0	0	0	0	0	0	0	0	0	0	0	0	0	0	0	0	0	0	0	0	0	0	0	0	0	0	0
0	0	0	0	0	0	0	0	0	0	0	0	0	0	0	0	0	0	0	0	0	0	0	0	0	0	0	0	0	0	0
0	0	0	0	0	0	0	0	0	0	0	0	0	0	0	0	0	0	0	0	0	0	0	0	0	0	0	0	0	0	0
0	0	0	0	0	0	0	0	0	0	0	0	0	0	0	0	0	0	0	0	0	0	0	0	0	0	0	0	0	0	0
0	0	0	0	0	0	0	0	0	0	0	0	0	0	0	0	0	0	0	0	0	0	0	0	0	0	0	0	0	0	0
0	0	0	0	0	0	0	0	0	0	0	0	0	0	0	0	0	0	0	0	0	0	0	0	0	0	0	0	0	0	0
0	0	0	0	0	0	0	0	0	0	0	0	0	0	0	0	0	0	0	0	0	0	0	0	0	0	0	0	0	0	0
0	0	0	0	0	0	0	0	0	0	0	0	0	0	0	0	0	0	0	0	0	0	0	0	0	0	0	0	0	0	0
0	0	0	0	0	0	0	0	0	0	0	0	0	0	0	0	0	0	0	0	0	0	0	0	0	0	0	0	0	0	0
0	0	0	0	0	0	0	0	0	0	0	0	0	0	0	0	0	0	0	0	0	0	0	0	0	0	0	0	0	0	0
0	0	0	0	0	0	0	0	0	0	0	0	0	0	0	0	0	0	0	0	0	0	0	0	0	0	0	0	0	0	0
0	0	0	0	0	0	0	0	0	0	0	0	0	0	0	0	0	0	0	0	0	0	0	0	0	0	0	0	0	0	0
0	0	0	0	0	0	0	0	0	0	0	0	0	0	0	0	0	0	0	0	0	0	0	0	0	0	0	0	0	0	0
0	0	0	0	0	0	0	0	0	0	0	0	0	0	0	0	0	0	0	0	0	0	0	0	0	0	0	0	0	0	0
0	0	0	0	0	0	0	0	0	0	0	0	0	0	0	0	0	0	0	0	0	0	0	0	0	0	0	0	0	0	0
0	0	0	0	0	0	0	0	0	0	0	0	0	0	0	0	0	0	0	0	0	0	0	0	0	0	0	0	0	0	0
0	0	0	0	0	0	0	0	0	0	0	0	0	0	0	0	0	0	0	0	0	0	0	0	0	0	0	0	0	0	0
0	0	0	0	0	0	0	0	0	0	0	0	0	0	0	0	0	0	0	0	0	0	0	0	0	0	0	0	0	0	0
0	0	0	0	0	0	0	0	0	0	0	0	0	0	0	0	0	0	0	0	0	0	0	0	0	0	0	0	0	0	0
0	0	0	0	0	0	0	0	0	0	0	0	0	0	0	0	0	0	0	0	0	0	0	0	0	0	0	0	0	0	0
0	0	0	0	0	0	0	0	0	0	0	0	0	0	0	0	0	0	0	0	0	0	0	0	0	0	0	0	0	0	0
0	0	0	0	0	0	0	0	0	0	0	0	0	0	0	0	0	0	0	0	0	0	0	0	0	0	0	0	0	0	0
0	0	0	0	0	0	0	0	0	0	0	0	0	0	0	0	0	0	0	0	0	0	0	0	0	0	0	0	0	0	0
0	0	0	0	0	0	0	0	0	0	0	0	0	0	0	0	0	0	0	0	0	0	0	0	0	0	0	0	0	0	0
0	0	0	0	0	0	0	0	0	0	0	0	0	0	0	0	0	0	0	0	0	0	0	0	0	0	0	0	0	0	0
0	0	0	0	0	0	0	0	0	0	0	0	0	0	0	0	0	0	0	0	0	0	0	0	0	0	0	0	0	0	0
0	0	0	0	0	0	0	0	0	0	0	0	0	0	0	0	0	0	0	0	0	0	0	0	0	0	0	0	0	0	0
0	0	0	0	0	0	0	0	0	0	0	0	0	0	0	0	0	0	0	0	0	0	0	0	0	0	0	0	0	0	0
0	0	0	0	0	0	0	0	0	0	0	0	0	0	0	0	0	0	0	0	0	0	0	0	0	0	0	0	0	0	0
0	0	0	0	0	0	0	0	0	0	0	0	0	0	0	0	0	0	0	0	0	0	0	0	0	0	0	0	0	0	0
0	0	0	0	0	0	0	0	0	0	0	0	0	0	0	0	0	0	0	0	0	0	0	0	0	0	0	0	0	0	0
0	0	0	0	0	0	0	0	0	0	0	0	0	0	0	0	0	0	0	0	0	0	0	0	0	0	0	0	0	0	0
0	0	0	0	0	0	0	0	0	0	0	0	0	0	0	0	0	0	0	0	0	0	0	0	0	0	0	0	0	0	0
0	0	0	0	0	0	0	0	0	0	0	0	0	0	0	0	0	0	0	0	0	0	0	0	0	0	0	0	0	0	0
0	0	0	0	0	0	0	0	0	0	0	0	0	0	0	0	0	0	0	0	0	0	0	0	0	0	0	0	0	0	0
0	0	0	0	0	0	0	0	0	0	0	0	0	0	0	0	0	0	0	0	0	0	0	0	0	0	0	0	0	0	0
0	0	0	0	0	0	0	0	0	0	0	0	0	0	0	0	0	0	0	0	0	0	0	0	0	0	0	0	0	0	0
0	0	0	0	0	0	0	0	0	0	0	0	0	0	0	0	0	0	0	0	0	0	0	0	0	0	0	0	0	0	0
0	0	0	0	0	0	0	0	0	0	0	0	0	0	0	0	0	0	0	0	0	0	0	0	0	0	0	0	0	0	0
0	0	0	0	0	0	0	0	0	0	0	0	0	0	0	0	0	0	0	0	0	0	0	0	0	0	0	0	0	0	0
0	0	0	0	0	0	0	0	0	0	0	0	0	0	0	0	0	0	0	0	0	0	0	0	0	0	0	0	0	0	0
0	0	0	0	0	0	0	0	0	0	0	0	0	0	0	0	0	0	0	0	0	0	0	0	0	0	0	0	0	0	0
0	0	0	0	0	0	0	0	0	0	0	0	0	0	0	0	0	0	0	0	0	0	0	0	0	0	0	0	0	0	0
0	0	0	0	0	0	0	0	0	0	0	0	0	0	0	0	0	0	0	0	0	0	0	0	0	0	0	0	0	0	0
0	0	0	0	0	0	0	0	0	0	0	0	0	0	0	0	0	0	0	0	0	0	0	0	0	0	0	0	0	0	0
0	0	0	0	0	0	0	0	0	0	0	0	0	0	0	0	0	0	0	0	0	0	0	0	0	0	0	0	0	0	0
0	0	0	0	0	0	0	0	0	0	0	0	0	0	0	0	0	0	0	0	0	0	0	0	0	0	0	0	0	0	0
0	0	0	0	0	0	0	0	0	0	0	0	0	0	0	0	0	0	0	0	0	0	0	0	0	0	0	0	0	0	0
0	0	0	0	0	0	0	0	0	0	0	0	0	0	0	0	0	0	0	0	0	0	0	0	0	0	0	0	0	0	0
0	0	0	0	0	0	0	0	0	0	0	0	0	0	0	0	0	0	0	0	0	0	0	0	0	0	0	0	0	0	0
0	0	0	0	0	0	0	0	0	0	0	0	0	0	0	0	0	0	0	0	0	0	0	0	0	0	0	0	0	0	0
0	0	0	0	0	0	0	0	0	0	0	0	0	0	0	0	0	0	0	0	0	0	0	0	0	0	0	0	0	0	0
0	0	0	0	0	0	0	0	0	0	0	0	0	0	0	0	0	0	0	0	0	0	0	0	0	0	0	0	0	0	0
0	0	0	0	0	0	0	0	0	0	0	0	0	0	0	0	0	0	0	0	0	0	0	0	0	0	0	0	0	0	0
0	0	0	0	0	0	0	0	0	0	0	0	0	0	0	0	0	0	0	0	0	0	0	0	0	0	0	0	0	0	0
0	0	0	0	0	0	0	0	0	0	0	0	0	0	0	0	0	0	0	0	0	0	0	0	0	0	0	0	0	0	0
0	0	0	0	0	0	0	0	0	0	0	0	0	0	0	0	0	0	0	0	0	0	0	0	0	0	0	0	0	0	0
0	0	0	0	0	0	0	0	0	0	0	0	0	0	0	0	0	0	0	0	0	0	0	0	0	0	0	0	0	0	0
0	0	0	0	0	0	0	0	0	0	0	0	0	0	0	0	0	0	0	0	0	0	0	0	0	0	0	0	0	0	0
0	0	0	0	0	0	0	0	0	0	0	0	0	0	0	0	0	0	0	0	0	0	0	0	0	0	0	0	0	0	0
0	0	0	0	0	0	0	0	0	0	0	0	0	0	0	0	0	0	0	0	0	0	0	0	0	0	0	0	0	0	0
0	0	0	0	0	0	0	0	0	0	0	0	0	0	0	0	0	0	0	0	0	0	0	0	0	0	0	0	0	0	0
0	0	0	0	0	0	0	0	0	0	0	0	0	0	0	0	0	0	0	0	0	0	0	0	0	0	0	0	0	0	0
0	0	0	0	0	0	0	0	0	0	0	0	0	0	0	0	0	0	0	0	0	0	0	0	0	0	0	0	0	0	0
0	0	0	0	0	0	0	0	0	0	0	0	0	0	0	0	0	0	0	0	0	0	0	0	0	0	0	0	0	0	0
0	0	0	0	0	0	0	0	0	0	0	0	0	0	0	0	0	0	0	0	0	0	0	0	0	0	0	0	0	0	0
0	0	0	0	0	0	0	0	0	0	0	0	0	0	0	0	0	0	0	0	0	0	0	0	0	0	0	0	0	0	0
0	0	0	0	0	0	0	0	0	0	0	0	0	0	0	0	0	0	0	0	0	0	0	0	0	0	0	0	0	0	0
0	0	0	0	0	0	0	0	0	0	0	0	0	0	0	0	0	0	0	0	0	0	0	0	0	0	0	0	0	0	0
0	0	0	0	0	0	0	0	0	0	0	0	0	0	0	0	0	0	0	0	0	0	0	0	0	0	0	0	0	0	0
0	0	0	0	0	0	0	0	0	0	0	0	0	0	0	0	0	0	0	0	0	0	0	0	0	0	0	0	0	0	0
0	0	0	0	0	0	0	0	0	0	0	0	0	0	0	0	0	0	0	0	0	0	0	0	0	0	0	0	0	0	0
0	0	0	0	0	0	0	0	0	0	0	0	0	0	0	0	0	0	0	0	0	0	0	0	0	0	0	0	0	0	0
0	0	0	0	0	0	0	0	0	0	0	0	0	0	0	0	0	0	0	0	0	0	0	0	0	0	0	0	0	0	0
0	0	0	0	0	0	0	0	0	0	0	0	0	0	0	0	0	0	0	0	0	0	0	0	0	0	0	0	0	0	0
0	0	0	0	0	0	0	0	0	0	0	0	0	0	0	0	0	0	0	0	0	0	0	0	0	0	0	0	0	0	0
0	0	0	0	0	0	0	0	0	0	0	0	0	0	0	0	0	0	0	0	0	0	0	0	0	0	0	0	0	0	0
0	0	0	0	0	0	0	0	0	0	0	0	0	0	0	0	0	0	0	0	0	0	0	0	0	0	0	0	0	0	0
0	0	0	0	0	0	0	0	0	0	0	0	0	0	0	0	0	0	0	0	0	0	0	0	0	0	0	0	0	0	0
0	0	0	0	0	0	0	0	0	0	0	0	0	0	0	0	0	0	0	0	0	0	0	0	0	0	0	0	0	0	0
0	0	0	0	0	0	0	0	0	0	0	0	0	0	0	0	0	0	0	0	0	0	0	0	0	0	0	0	0	0	0
0	0	0	0	0	0	0	0	0	0	0	0	0	0	0	0	0	0	0	0	0	0	0	0	0	0	0	0	0	0	0
0	0	0	0	0	0	0	0	0	0	0	0	0	0	0	0	0	0	0	0	0	0	0	0	0	0	0	0	0	0	0
0	0	0	0	0	0	0	0	0	0	0	0	0	0	0	0	0	0	0	0	0	0	0	0	0	0	0	0	0	0	0
0	0	0	0	0	0	0	0	0	0	0	0	0	0	0	0	0	0	0	0	0	0	0	0	0	0	0	0	0	0	0
0	0	0	0	0	0	0	0	0	0	0	0	0	0	0	0	0	0	0	0	0	0	0	0	0	0	0	0	0	0	0
0	0	0	0	0	0	0	0	0	0	0	0	0	0	0	0	0	0	0	0	0	0	0	0	0	0	0	0	0	0	0
0	0	0	0	0	0	0	0	0	0	0	0	0	0	0	0	0	0	0	0	0	0	0	0	0	0	0	0	0	0	0
0	0	0	0	0	0	0	0	0	0	0	0	0	0	0	0	0	0	0	0	0	0	0	0	0	0	0	0	0	0	0
0	0	0	0	0	0	0	0	0	0	0	0	0	0	0	0	0	0	0	0	0	0	0	0	0	0	0	0	0	0	0
0	0	0	0	0	0	0	0	0	0	0	0	0	0	0	0	0	0	0	0	0	0	0	0	0	0	0	0	0	0	0
0	0	0	0	0	0	0	0	0	0	0	0	0	0	0	0	0	0	0	0	0	0	0	0	0	0	0	0	0	0	0
0	0	0	0	0	0	0	0	0	0	0	0	0	0	0	0	0	0	0	0	0	0	0	0	0	0	0	0	0	0	0
0	0	0	0	0	0	0	0	0	0	0	0	0	0	0	0	0	0	0	0	0	0	0	0	0	0	0	0	0	0	0
0	0	0	0	0	0	0	0	0	0	0	0	0	0	0	0	0	0	0	0	0	0	0	0	0	0	0	0	0	0	0
0	0	0	0	0	0	0	0	0	0	0	0	0	0	0	0	0	0	0	0	0	0	0	0	0	0	0	0	0	0	0
0	0	0	0	0	0	0	0	0	0	0	0	0	0	0	0	0	0	0	0	0	0	0	0	0	0	0	0	0	0	0
0	0	0	0	0	0	0	0	0	0	0	0	0	0	0	0	0	0	0	0	0	0	0	0	0	0	0	0	0	0	0
0	0	0	0	0	0	0	0	0	0	0	0	0	0	0	0	0	0	0	0	0	0	0	0	0	0	0	0	0	0	0
0	0	0	0	0	0	0	0	0	0	0	0	0	0	0	0	0	0	0	0	0	0	0	0	0	0	0	0	0	0	0
0	0	0	0	0	0	0	0	0	0	0	0	0	0	0	0	0	0	0	0	0	0	0	0	0	0	0	0	0	0	0
0	0	0	0	0	0	0	0	0	0	0	0	0	0	0	0	0	0	0	0	0	0	0	0	0	0	0	0	0	0	0
0	0	0	0	0	0	0	0	0	0	0	0	0	0	0	0	0	0	0	0	0	0	0	0	0	0	0	0	0	0	0
0	0	0	0	0	0	0	0	0	0	0	0	0	0	0	0	0	0	0	0	0	0	0	0	0	0	0	0	0	0	0
0	0	0	0	0	0	0	0	0	0	0	0	0	0	0	0	0	0	0	0	0	0	0	0	0	0	0	0	0	0	0
0	0	0	0	0	0	0	0	0	0	0	0	0	0	0	0	0	0	0	0	0	0	0	0	0	0	0	0	0	0	0
0	0	0	0	0	0	0	0	0	0	0	0	0	0	0	0	0	0	0	0	0	0	0	0	0	0	0	0	0	0	0
0	0	0	0	0	0	0	0	0	0	0	0	0	0	0	0	0	0	0	0	0	0	0	0	0	0	0	0	0	0	0
0	0	0	0	0	0	0	0	0	0	0	0	0	0	0	0	0	0	0	0	0	0	0	0	0	0	0	0	0	0	0
0	0	0	0	0	0	0	0	0	0	0	0	0	0	0	0	0	0	0	0	0	0	0	0	0	0	0	0	0	0	0
0	0	0	0	0	0	0	0	0	0	0	0	0	0	0	0	0	0	0	0	0	0	0	0	0	0	0	0	0	0	0
0	0	0	0	0	0	0	0	0	0	0	0	0	0	0	0	0	0	0	0	0	0	0	0	0	0	0	0	0	0	0
0	0	0	0	0	0	0	0	0	0	0	0	0	0	0	0	0	0	0	0	0	0	0	0	0	0	0	0	0	0	0
0	0	0	0	0	0	0	0	0	0	0	0	0	0	0	0	0	0	0	0	0	0	0	0	0	0	0	0	0	0	0
0	0	0	0	0	0	0	0	0	0	0	0	0	0	0	0	0	0	0	0	0	0	0	0	0	0	0	0	0	0	0
0	0	0	0	0	0	0	0	0	0	0	0	0	0	0	0	0	0	0	0	0	0	0	0	0	0	0	0	0	0	0
0	0	0	0	0	0	0	0	0	0	0	0	0	0	0	0	0	0	0	0	0	0	0	0	0	0	0	0	0	0	0
0	0	0	0	0	0	0	0	0	0	0	0	0	0	0	0	0	0	0	0	0	0	0	0	0	0	0	0	0	0	0
0	0	0	0	0	0	0	0	0	0	0	0	0	0	0	0	0	0	0	0	0	0	0	0	0	0	0	0	0	0	0
0	0	0	0	0	0	0	0	0	0	0	0	0	0	0	0	0	0	0	0	0	0	0	0	0	0	0	0	0	0	0
0	0	0	0	0	0	0	0	0	0	0	0	0	0	0	0	0	0	0	0	0	0	0	0	0	0	0	0	0	0	0
0	0	0	0	0	0	0	0	0	0	0	0	0	0	0	0	0	0	0	0	0	0	0	0	0	0	0	0	0	0	0
0	0	0	0	0	0	0	0	0	0	0	0	0	0	0	0	0	0	0	0	0	0	0	0	0	0	0	0	0	0	0
0	0	0	0	0	0	0	0	0	0	0	0	0	0	0	0	0	0	0	0	0	0	0	0	0	0	0	0	0	0	0
0	0	0	0	0	0	0	0	0	0	0	0	0	0	0	0	0	0	0	0	0	0	0	0	0	0	0	0	0	0	0
0	0	0	0	0	0	0	0	0	0	0	0	0	0	0	0	0	0	0	0	0	0	0	0	0	0	0	0	0	0	0
0	0	0	0	0	0	0	0	0	0	0	0	0	0	0	0	0	0	0	0	0	0	0	0	0	0	0	0	0	0	0
0	0	0	0	0	0	0	0	0	0	0	0	0	0	0	0	0	0	0	0	0	0	0	0	0	0	0	0	0	0	0
0	0	0	0	0	0	0	0	0	0	0	0	0	0	0	0	0	0	0	0	0	0	0	0	0	0	0	0	0	0	0
0	0	0	0	0	0	0	0	0	0	0	0	0	0	0	0	0	0	0	0	0	0	0	0	0	0	0	0	0	0	0
0	0	0	0	0	0	0	0	0	0	0	0	0	0	0	0	0	0	0	0	0	0	0	0	0	0	0	0	0	0	0
0	0	0	0	0	0	0	0	0	0	0	0	0	0	0	0	0	0	0	0	0	0	0	0	0	0	0	0	0	0	0
0	0	0	0	0	0	0	0	0	0	0	0	0	0	0	0	0	0	0	0	0	0	0	0	0	0	0	0	0	0	0
0	0	0	0	0	0	0	0	0	0	0	0	0	0	0	0	0	0	0	0	0	0	0	0	0	0	0	0	0	0	0
0	0	0	0	0	0	0	0	0	0	0	0	0	0	0	0	0	0	0	0	0	0	0	0	0	0	0	0	0	0	0
0	0	0	0	0	0	0	0	0	0	0	0	0	0	0	0	0	0	0	0	0	0	0	0	0	0	0	0	0	0	0
0	0	0	0	0	0	0	0	0	0	0	0	0	0	0	0	0	0	0	0	0	0	0	0	0	0	0	0	0	0	0
0	0	0	0	0	0	0	0	0	0	0	0	0	0	0	0	0	0	0	0	0	0	0	0	0	0	0	0	0	0	0
0	0	0	0	0	0	0	0	0	0	0	0	0	0	0	0	0	0	0	0	0	0	0	0	0	0	0	0	0	0	0
0	0	0	0	0	0	0	0	0	0	0	0	0	0	0	0	0	0	0	0	0	0	0	0	0	0	0	0	0	0	0
0	0	0	0	0	0	0	0	0	0	0	0	0	0	0	0	0	0	0	0	0	0	0	0	0	0	0	0	0	0	0
0	0	0	0	0	0	0	0	0	0	0	0	0	0	0	0	0	0	0	0	0	0	0	0	0	0	0	0	0	0	0
0	0	0	0	0	0	0	0	0	0	0	0	0	0	0	0	0	0	0	0	0	0	0	0	0	0	0	0	0	0	0
0	0	0	0	0	0	0	0	0	0	0	0	0	0	0	0	0	0	0	0	0	0	0	0	0	0	0	0	0	0	0
0	0	0	0	0	0	0	0	0	0	0	0	0	0	0	0	0	0	0	0	0	0	0	0	0	0	0	0	0	0	0
0	0	0	0	0	0	0	0	0	0	0	0	0	0	0	0	0	0	0	0	0	0	0	0	0	0	0	0	0	0	0
0	0	0	0	0	0	0	0	0	0	0	0	0	0	0	0	0	0	0	0	0	0	0	0	0	0	0	0	0	0	0
0	0	0	0	0	0	0	0	0	0	0	0	0	0	0	0	0	0	0	0	0	0	0	0	0	0	0	0	0	0	0
0	0	0	0	0	0	0	0	0	0	0	0	0	0	0	0	0	0	0	0	0	0	0	0	0	0	0	0	0	0	0
0	0	0	0	0	0	0	0	0	0	0	0	0	0	0	0	0	0	0	0	0	0	0	0	0	0	0	0	0	0	0
0	0	0	0	0	0	0	0	0	0	0	0	0	0	0	0	0	0	0	0	0	0	0	0	0	0	0	0	0	0	0
0	0	0	0	0	0	0	0	0	0	0	0	0	0	0	0	0	0	0	0	0	0	0	0	0	0	0	0	0	0	0
0	0	0	0	0	0	0	0	0	0	0	0	0	0	0	0	0	0	0	0	0	0	0	0	0	0	0	0	0	0	0
0	0	0	0	0	0	0	0	0	0	0	0	0	0	0	0	0	0	0	0	0	0	0	0	0	0	0	0	0	0	0
0	0	0	0	0	0	0	0	0	0	0	0	0	0	0	0	0	0	0	0	0	0	0	0	0	0	0	0	0	0	0
0	0	0	0	0	0	0	0	0	0	0	0	0	0	0	0	0	0	0	0	0	0	0	0	0	0	0	0	0	0	0
0	0	0	0	0	0	0	0	0	0	0	0	0	0	0	0	0	0	0	0	0	0	0	0	0	0	0	0	0	0	0
0	0	0	0	0	0	0	0	0	0	0	0	0	0	0	0	0	0	0	0	0	0	0	0	0	0	0	0	0	0	0
0	0	0	0	0	0	0	0	0	0	0	0	0	0	0	0	0	0	0	0	0	0	0	0	0	0	0	0	0	0	0
0	0	0	0	0	0	0	0	0	0	0	0	0	0	0	0	0	0	0	0	0	0	0	0	0	0	0	0	0	0	0
0	0	0	0	0	0	0	0	0	0	0	0	0	0	0	0	0	0	0	0	0	0	0	0	0	0	0	0	0	0	0
0	0	0	0	0	0	0	0	0	0	0	0	0	0	0	0	0	0	0	0	0	0	0	0	0	0	0	0	0	0	0
0	0	0	0	0	0	0	0	0	0	0	0	0	0	0	0	0	0	0	0	0	0	0	0	0	0	0	0	0	0	0
0	0	0	0	0	0	0	0	0	0	0	0	0	0	0	0	0	0	0	0	0	0	0	0	0	0	0	0	0	0	0
0	0	0	0	0	0	0	0	0	0	0	0	0	0	0	0	0	0	0	0	0	0	0	0	0	0	0	0	0	0	0
0	0	0	0	0	0	0	0	0	0	0	0	0	0	0	0	0	0	0	0	0	0	0	0	0	0	0	0	0	0	0
0	0	0	0	0	0	0	0	0	0	0	0	0	0	0	0	0	0	0	0	0	0	0	0	0	0	0	0	0	0	0
0	0	0	0	0	0	0	0	0	0	0	0	0	0	0	0	0	0	0	0	0	0	0	0	0	0	0	0	0	0	0
0	0	0	0	0	0	0	0	0	0	0	0	0	0	0	0	0	0	0	0	0	0	0	0	0	0	0	0	0	0	0
0	0	0	0	0	0	0	0	0	0	0	0	0	0	0	0	0	0	0	0	0	0	0	0	0	0	0	0	0	0	0
0	0	0	0	0	0	0	0	0	0	0	0	0	0	0	0	0	0	0	0	0	0	0	0	0	0	0	0	0	0	0
0	0	0	0	0	0	0	0	0	0	0	0	0	0	0	0	0	0	0	0	0	0	0	0	0	0	0	0	0	0	0
0	0	0	0	0	0	0	0	0	0	0	0	0	0	0	0	0	0	0	0	0	0	0	0	0	0	0	0	0	0	0
0	0	0	0	0	0	0	0	0	0	0	0	0	0	0	0	0	0	0	0	0	0	0	0	0	0	0	0	0	0	0
0	0	0	0	0	0	0	0	0	0	0	0	0	0	0	0	0	0	0	0	0	0	0	0	0	0	0	0	0	0	0
0	0	0	0	0	0	0	0	0	0	0	0	0	0	0	0	0	0	0	0	0	0	0	0	0	0	0	0	0	0	0
0	0	0	0	0	0	0	0	0	0	0	0	0	0	0	0	0	0	0	0	0	0	0	0	0	0	0	0	0	0	0
0	0	0	0	0	0	0	0	0	0	0	0	0	0	0	0	0	0	0	0	0	0	0	0	0	0	0	0	0	0	0
0	0	0	0	0	0	0	0	0	0	0	0	0	0	0	0	0	0	0	0	0	0	0	0	0	0	0	0	0	0	0
0	0	0	0	0	0	0	0	0	0	0	0	0	0	0	0	0	0	0	0	0	0	0	0	0	0	0	0	0	0	0
0	0	0	0	0	0	0	0	0	0	0	0	0	0	0	0	0	0	0	0	0	0	0	0	0	0	0	0	0	0	0
0	0	0	0	0	0	0	0	0	0	0	0	0	0	0	0	0	0	0	0	0	0	0	0	0	0	0	0	0	0	0
0	0	0	0	0	0	0	0	0	0	0	0	0	0	0	0	0	0	0	0	0	0	0	0	0	0	0	0	0	0	0
0	0	0	0	0	0	0	0	0	0	0	0	0	0	0	0	0	0	0	0	0	0	0	0	0	0	0	0	0	0	0
0	0	0	0	0	0	0	0	0	0	0	0	0	0	0	0	0	0	0	0	0	0	0	0	0	0	0	0	0	0	0
0	0	0	0	0	0	0	0	0	0	0	0	0	0	0	0	0	0	0	0	0	0	0	0	0	0	0	0	0	0	0
0	0	0	0	0	0	0	0	0	0	0	0	0	0	0	0	0	0	0	0	0	0	0	0	0	0	0	0	0	0	0
0	0	0	0	0	0	0	0	0	0	0	0	0	0	0	0	0	0	0	0	0	0	0	0	0	0	0	0	0	0	0
0	0	0	0	0	0	0	0	0	0	0	0	0	0	0	0	0	0	0	0	0	0	0	0	0	0	0	0	0	0	0
0	0	0	0	0	0	0	0	0	0	0	0	0	0	0	0	0	0	0	0	0	0	0	0	0	0	0	0	0	0	0
0	0	0	0	0	0	0	0	0	0	0	0	0	0	0	0	0	0	0	0	0	0	0	0	0	0	0	0	0	0	0
0	0	0	0	0	0	0	0	0	0	0	0	0	0	0	0	0	0	0	0	0	0	0	0	0	0	0	0	0	0	0
0	0	0	0	0	0	0	0	0	0	0	0	0	0	0	0	0	0	0	0	0	0	0	0	0	0	0	0	0	0	0
0	0	0	0	0	0	0	0	0	0	0	0	0	0	0	0	0	0	0	0	0	0	0	0	0	0	0	0	0	0	0
0	0	0	0	0	0	0	0	0	0	0	0	0	0	0	0	0	0	0	0	0	0	0	0	0	0	0	0	0	0	0
0	0	0	0	0	0	0	0	0	0	0	0	0	0	0	0	0	0	0	0	0	0	0	0	0	0	0	0	0	0	0
0	0	0	0	0	0	0	0	0	0	0	0	0	0	0	0	0	0	0	0	0	0	0	0	0	0	0	0	0	0	0
0	0	0	0	0	0	0	0	0	0	0	0	0	0	0	0	0	0	0	0	0	0	0	0	0	0	0	0	0	0	0
0	0	0	0	0	0	0	0	0	0	0	0	0	0	0	0	0	0	0	0	0	0	0	0	0	0	0	0	0	0	0
0	0	0	0	0	0	0	0	0	0	0	0	0	0	0	0	0	0	0	0	0	0	0	0	0	0	0	0	0	0	0
0	0	0	0	0	0	0	0	0	0	0	0	0	0	0	0	0	0	0	0	0	0	0	0	0	0	0	0	0	0	0
0	0	0	0	0	0	0	0	0	0	0	0	0	0	0	0	0	0	0	0	0	0	0	0	0	0	0	0	0	0	0
0	0	0	0	0	0	0	0	0	0	0	0	0	0	0	0	0	0	0	0	0	0	0	0	0	0	0	0	0	0	0
0	0	0	0	0	0	0	0	0	0	0	0	0	0	0	0	0	0	0	0	0	0	0	0	0	0	0	0	0	0	0
0	0	0	0	0	0	0	0	0	0	0	0	0	0	0	0	0	0	0	0	0	0	0	0	0	0	0	0	0	0	0
0	0	0	0	0	0	0	0	0	0	0	0	0	0	0	0	0	0	0	0	0	0	0	0	0	0	0	0	0	0	0
0	0	0	0	0	0	0	0	0	0	0	0	0	0	0	0	0	0	0	0	0	0	0	0	0	0	0	0	0	0	0
0	0	0	0	0	0	0	0	0	0	0	0	0	0	0	0	0	0	0	0	0	0	0	0	0	0	0	0	0	0	0
0	0	0	0	0	0	0	0	0	0	0	0	0	0	0	0	0	0	0	0	0	0	0	0	0	0	0	0	0	0	0
0	0	0	0	0	0	0	0	0	0	0	0	0	0	0	0	0	0	0	0	0	0	0	0	0	0	0	0	0	0	0
0	0	0	0	0	0	0	0	0	0	0	0	0	0	0	0	0	0	0	0	0	0	0	0	0	0	0	0	0	0	0
0	0	0	0	0	0	0	0	0	0	0	0	0	0	0	0	0	0	0	0	0	0	0	0	0	0	0	0	0	0	0
0	0	0	0	0	0	0	0	0	0	0	0	0	0	0	0	0	0	0	0	0	0	0	0	0	0	0	0	0	0	0
0	0	0	0	0	0	0	0	0	0	0	0	0	0	0	0	0	0	0	0	0	0	0	0	0	0	0	0	0	0	0
0	0	0	0	0	0	0	0	0	0	0	0	0	0	0	0	0	0	0	0	0	0	0	0	0	0	0	0	0	0	0
0	0	0	0	0	0	0	0	0	0	0	0	0	0	0	0	0	0	0	0	0	0	0	0	0	0	0	0	0	0	0
0	0	0	0	0	0	0	0	0	0	0	0	0	0	0	0	0	0	0	0	0	0	0	0	0	0	0	0	0	0	0
0	0	0	0	0	0	0	0	0	0	0	0	0	0	0	0	0	0	0	0	0	0	0	0	0	0	0	0	0	0	0
0	0	0	0	0	0	0	0	0	0	0	0	0	0	0	0	0	0	0	0	0	0	0	0	0	0	0	0	0	0	0
0	0	0	0	0	0	0	0	0	0	0	0	0	0	0	0	0	0	0	0	0	0	0	0	0	0	0	0	0	0	0
0	0	0	0	0	0	0	0	0	0	0	0	0	0	0	0	0	0	0	0	0	0	0	0	0	0	0	0	0	0	0
0	0	0	0	0	0	0	0	0	0	0	0	0	0	0	0	0	0	0	0	0	0	0	0	0	0	0	0	0	0	0
0	0	0	0	0	0	0	0	0	0	0	0	0	0	0	0	0	0	0	0	0	0	0	0	0	0	0	0	0	0	0
0	0	0	0	0	0	0	0	0	0	0	0	0	0	0	0	0	0	0	0	0	0	0	0	0	0	0	0	0	0	0
0	0	0	0	0	0	0	0	0	0	0	0	0	0	0	0	0	0	0	0	0	0	0	0	0	0	0	0	0	0	0
0	0	0	0	0	0	0	0	0	0	0	0	0	0	0	0	0	0	0	0	0	0	0	0	0	0	0	0	0	0	0
0	0	0	0	0	0	0	0	0	0	0	0	0	0	0	0	0	0	0	0	0	0	0	0	0	0	0	0	0	0	0
0	0	0	0	0	0	0	0	0	0	0	0	0	0	0	0	0	0	0	0	0	0	0	0	0	0	0	0	0	0	0
0	0	0	0	0	0	0	0	0	0	0	0	0	0	0	0	0	0	0	0	0	0	0	0	0	0	0	0	0	0	0
0	0	0	0	0	0	0	0	0	0	0	0	0	0	0	0	0	0	0	0	0	0	0	0	0	0	0	0	0	0	0
0	0	0	0	0	0	0	0	0	0	0	0	0	0	0	0	0	0	0	0	0	0	0	0	0	0	0	0	0	0	0
0	0	0	0	0	0	0	0	0	0	0	0	0	0	0	0	0	0	0	0	0	0	0	0	0	0	0	0	0	0	0
0	0	0	0	0	0	0	0	0	0	0	0	0	0	0	0	0	0	0	0	0	0	0	0	0	0	0	0	0	0	0
0	0	0	0	0	0	0	0	0	0	0	0	0	0	0	0	0	0	0	0	0	0	0	0	0	0	0	0	0	0	0
0	0	0	0	0	0	0	0	0	0	0	0	0	0	0	0	0	0	0	0	0	0	0	0	0	0	0	0	0	0	0
0	0	0	0	0	0	0	0	0	0	0	0	0	0	0	0	0	0	0	0	0	0	0	0	0	0	0	0	0	0	0
0	0	0	0	0	0	0	0	0	0	0	0	0	0	0	0	0	0	0	0	0	0	0	0	0	0	0	0	0	0	0
0	0	0	0	0	0	0	0	0	0	0	0	0	0	0	0	0	0	0	0	0	0	0	0	0	0	0	0	0	0	0
0	0	0	0	0	0	0	0	0	0	0	0	0	0	0	0	0	0	0	0	0	0	0	0	0	0	0	0	0	0	0
0	0	0	0	0	0	0	0	0	0	0	0	0	0	0	0	0	0	0	0	0	0	0	0	0	0	0	0	0	0	0
0	0	0	0	0	0	0	0	0	0	0	0	0	0	0	0	0	0	0	0	0	0	0	0	0	0	0	0	0	0	0
0	0	0	0	0	0	0	0	0	0	0	0	0	0	0	0	0	0	0	0	0	0	0	0	0	0	0	0	0	0	0
0	0	0	0	0	0	0	0	0	0	0	0	0	0	0	0	0	0	0	0	0	0	0	0	0	0	0	0	0	0	0
0	0	0	0	0	0	0	0	0	0	0	0	0	0	0	0	0	0	0	0	0	0	0	0	0	0	0	0	0	0	0
0	0	0	0	0	0	0	0	0	0	0	0	0	0	0	0	0	0	0	0	0	0	0	0	0	0	0	0	0	0	0
0	0	0	0	0	0	0	0	0	0	0	0	0	0	0	0	0	0	0	0	0	0	0	0	0	0	0	0	0	0	0
0	0	0	0	0	0	0	0	0	0	0	0	0	0	0	0	0	0	0	0	0	0	0	0	0	0	0	0	0	0	0
0	0	0	0	0	0	0	0	0	0	0	0	0	0	0	0	0	0	0	0	0	0	0	0	0	0	0	0	0	0	0
0	0	0	0	0	0	0	0	0	0	0	0	0	0	0	0	0	0	0	0	0	0	0	0	0	0	0	0	0	0	0
0	0	0	0	0	0	0	0	0	0	0	0	0	0	0	0	0	0	0	0	0	0	0	0	0	0	0	0	0	0	0
0	0	0	0	0	0	0	0	0	0	0	0	0	0	0	0	0	0	0	0	0	0	0	0	0	0	0	0	0	0	0
0	0	0	0	0	0	0	0	0	0	0	0	0	0	0	0	0	0	0	0	0	0	0	0	0	0	0	0	0	0	0
0	0	0	0	0	0	0	0	0	0	0	0	0	0	0	0	0	0	0	0	0	0	0	0	0	0	0	0	0	0	0
0	0	0	0	0	0	0	0	0	0	0	0	0	0	0	0	0	0	0	0	0	0	0	0	0	0	0	0	0	0	0
0	0	0	0	0	0	0	0	0	0	0	0	0	0	0	0	0	0	0	0	0	0	0	0	0	0	0	0	0	0	0
0	0	0	0	0	0	0	0	0	0	0	0	0	0	0	0	0	0	0	0	0	0	0	0	0	0	0	0	0	0	0
0	0	0	0	0	0	0	0	0	0	0	0	0	0	0	0	0	0	0	0	0	0	0	0	0	0	0	0	0	0	0
0	0	0	0	0	0	0	0	0	0	0	0	0	0	0	0	0	0	0	0	0	0	0	0	0	0	0	0	0	0	0
0	0	0	0	0	0	0	0	0	0	0	0	0	0	0	0	0	0	0	0	0	0	0	0	0	0	0	0	0	0	0
0	0	0	0	0	0	0	0	0	0	0	0	0	0	0	0	0	0	0	0	0	0	0	0	0	0	0	0	0	0	0
0	0	0	0	0	0	0	0	0	0	0	0	0	0	0	0	0	0	0	0	0	0	0	0	0	0	0	0	0	0	0
0	0	0	0	0	0	0	0	0	0	0	0	0	0	0	0	0	0	0	0	0	0	0	0	0	0	0	0	0	0	0
0	0	0	0	0	0	0	0	0	0	0	0	0	0	0	0	0	0	0	0	0	0	0	0	0	0	0	0	0	0	0
0	0	0	0	0	0	0	0	0	0	0	0	0	0	0	0	0	0	0	0	0	0	0	0	0	0	0	0	0	0	0
0	0	0	0	0	0	0	0	0	0	0	0	0	0	0	0	0	0	0	0	0	0	0	0	0	0	0	0	0	0	0
0	0	0	0	0	0	0	0	0	0	0	0	0	0	0	0	0	0	0	0	0	0	0	0	0	0	0	0	0	0	0
0	0	0	0	0	0	0	0	0	0	0	0	0	0	0	0	0	0	0	0	0	0	0	0	0	0	0	0	0	0	0
0	0	0	0	0	0	0	0	0	0	0	0	0	0	0	0	0	0	0	0	0	0	0	0	0	0	0	0	0	0	0
0	0	0	0	0	0	0	0	0	0	0	0	0	0	0	0	0	0	0	0	0	0	0	0	0	0	0	0	0	0	0
0	0	0	0	0	0	0	0	0	0	0	0	0	0	0	0	0	0	0	0	0	0	0	0	0	0	0	0	0	0	0
0	0	0	0	0	0	0	0	0	0	0	0	0	0	0	0	0	0	0	0	0	0	0	0	0	0	0	0	0	0	0
0	0	0	0	0	0	0	0	0	0	0	0	0	0	0	0	0	0	0	0	0	0	0	0	0	0	0	0	0	0	0
0	0	0	0	0	0	0	0	0	0	0	0	0	0	0	0	0	0	0	0	0	0	0	0	0	0	0	0	0	0	0
0	0	0	0	0	0	0	0	0	0	0	0	0	0	0	0	0	0	0	0	0	0	0	0	0	0	0	0	0	0	0
0	0	0	0	0	0	0	0	0	0	0	0	0	0	0	0	0	0	0	0	0	0	0	0	0	0	0	0	0	0	0
0	0	0	0	0	0	0	0	0	0	0	0	0	0	0	0	0	0	0	0	0	0	0	0	0	0	0	0	0	0	0
0	0	0	0	0	0	0	0	0	0	0	0	0	0	0	0	0	0	0	0	0	0	0	0	0	0	0	0	0	0	0
0	0	0	0	0	0	0	0	0	0	0	0	0	0	0	0	0	0	0	0	0	0	0	0	0	0	0	0	0	0	0
0	0	0	0	0	0	0	0	0	0	0	0	0	0	0	0	0	0	0	0	0	0	0	0	0	0	0	0	0	0	0
0	0	0	0	0	0	0	0	0	0	0	0	0	0	0	0	0	0	0	0	0	0	0	0	0	0	0	0	0	0	0
0	0	0	0	0	0	0	0	0	0	0	0	0	0	0	0	0	0	0	0	0	0	0	0	0	0	0	0	0	0	0
0	0	0	0	0	0	0	0	0	0	0	0	0	0	0	0	0	0	0	0	0	0	0	0	0	0	0	0	0	0	0
0	0	0	0	0	0	0	0	0	0	0	0	0	0	0	0	0	0	0	0	0	0	0	0	0	0	0	0	0	0	0
0	0	0	0	0	0	0	0	0	0	0	0	0	0	0	0	0	0	0	0	0	0	0	0	0	0	0	0	0	0	0
0	0	0	0	0	0	0	0	0	0	0	0	0	0	0	0	0	0	0	0	0	0	0	0	0	0	0	0	0	0	0
0	0	0	0	0	0	0	0	0	0	0	0	0	0	0	0	0	0	0	0	0	0	0	0	0	0	0	0	0	0	0
0	0	0	0	0	0	0	0	0	0	0	0	0	0	0	0	0	0	0	0	0	0	0	0	0	0	0	0	0	0	0
0	0	0	0	0	0	0	0	0	0	0	0	0	0	0	0	0	0	0	0	0	0	0	0	0	0	0	0	0	0	0
0	0	0	0	0	0	0	0	0	0	0	0	0	0	0	0	0	0	0	0	0	0	0	0	0	0	0	0	0	0	0
0	0	0	0	0	0	0	0	0	0	0	0	0	0	0	0	0	0	0	0	0	0	0	0	0	0	0	0	0	0	0
0	0	0	0	0	0	0	0	0	0	0	0	0	0	0	0	0	0	0	0	0	0	0	0	0	0	0	0	0	0	0
0	0	0	0	0	0	0	0	0	0	0	0	0	0	0	0	0	0	0	0	0	0	0	0	0	0	0	0	0	0	0
0	0	0	0	0	0	0	0	0	0	0	0	0	0	0	0	0	0	0	0	0	0	0	0	0	0	0	0	0	0	0
0	0	0	0	0	0	0	0	0	0	0	0	0	0	0	0	0	0	0	0	0	0	0	0	0	0	0	0	0	0	0
0	0	0	0	0	0	0	0	0	0	0	0	0	0	0	0	0	0	0	0	0	0	0	0	0	0	0	0	0	0	0
0	0	0	0	0	0	0	0	0	0	0	0	0	0	0	0	0	0	0	0	0	0	0	0	0	0	0	0	0	0	0
0	0	0	0	0	0	0	0	0	0	0	0	0	0	0	0	0	0	0	0	0	0	0	0	0	0	0	0	0	0	0
0	0	0	0	0	0	0	0	0	0	0	0	0	0	0	0	0	0	0	0	0	0	0	0	0	0	0	0	0	0	0
0	0	0	0	0	0	0	0	0	0	0	0	0	0	0	0	0	0	0	0	0	0	0	0	0	0	0	0	0	0	0
0	0	0	0	0	0	0	0	0	0	0	0	0	0	0	0	0	0	0	0	0	0	0	0	0	0	0	0	0	0	0
0	0	0	0	0	0	0	0	0	0	0	0	0	0	0	0	0	0	0	0	0	0	0	0	0	0	0	0	0	0	0
0	0	0	0	0	0	0	0	0	0	0	0	0	0	0	0	0	0	0	0	0	0	0	0	0	0	0	0	0	0	0
0	0	0	0	0	0	0	0	0	0	0	0	0	0	0	0	0	0	0	0	0	0	0	0	0	0	0	0	0	0	0
0	0	0	0	0	0	0	0	0	0	0	0	0	0	0	0	0	0	0	0	0	0	0	0	0	0	0	0	0	0	0
0	0	0	0	0	0	0	0	0	0	0	0	0	0	0	0	0	0	0	0	0	0	0	0	0	0	0	0	0	0	0
0	0	0	0	0	0	0	0	0	0	0	0	0	0	0	0	0	0	0	0	0	0	0	0	0	0	0	0	0	0	0
0	0	0	0	0	0	0	0	0	0	0	0	0	0	0	0	0	0	0	0	0	0	0	0	0	0	0	0	0	0	0
0	0	0	0	0	0	0	0	0	0	0	0	0	0	0	0	0	0	0	0	0	0	0	0	0	0	0	0	0	0	0
0	0	0	0	0	0	0	0	0	0	0	0	0	0	0	0	0	0	0	0	0	0	0	0	0	0	0	0	0	0	0
0	0	0	0	0	0	0	0	0	0	0	0	0	0	0	0	0	0	0	0	0	0	0	0	0	0	0	0	0	0	0
0	0	0	0	0	0	0	0	0	0	0	0	0	0	0	0	0	0	0	0	0	0	0	0	0	0	0	0	0	0	0
0	0	0	0	0	0	0	0	0	0	0	0	0	0	0	0	0	0	0	0	0	0	0	0	0	0	0	0	0	0	0
0	0	0	0	0	0	0	0	0	0	0	0	0	0	0	0	0	0	0	0	0	0	0	0	0	0	0	0	0	0	0
0	0	0	0	0	0	0	0	0	0	0	0	0	0	0	0	0	0	0	0	0	0	0	0	0	0	0	0	0	0	0
0	0	0	0	0	0	0	0	0	0	0	0	0	0	0	0	0	0	0	0	0	0	0	0	0	0	0	0	0	0	0
0	0	0	0	0	0	0	0	0	0	0	0	0	0	0	0	0	0	0	0	0	0	0	0	0	0	0	0	0	0	0
0	0	0	0	0	0	0	0	0	0	0	0	0	0	0	0	0	0	0	0	0	0	0	0	0	0	0	0	0	0	0
0	0	0	0	0	0	0	0	0	0	0	0	0	0	0	0	0	0	0	0	0	0	0	0	0	0	0	0	0	0	0
0	0	0	0	0	0	0	0	0	0	0	0	0	0	0	0	0	0	0	0	0	0	0	0	0	0	0	0	0	0	0
0	0	0	0	0	0	0	0	0	0	0	0	0	0	0	0	0	0	0	0	0	0	0	0	0	0	0	0	0	0	0
0	0	0	0	0	0	0	0	0	0	0	0	0	0	0	0	0	0	0	0	0	0	0	0	0	0	0	0	0	0	0
0	0	0	0	0	0	0	0	0	0	0	0	0	0	0	0	0	0	0	0	0	0	0	0	0	0	0	0	0	0	0
0	0	0	0	0	0	0	0	0	0	0	0	0	0	0	0	0	0	0	0	0	0	0	0	0	0	0	0	0	0	0
0	0	0	0	0	0	0	0	0	0	0	0	0	0	0	0	0	0	0	0	0	0	0	0	0	0	0	0	0	0	0
0	0	0	0	0	0	0	0	0	0	0	0	0	0	0	0	0	0	0	0	0	0	0	0	0	0	0	0	0	0	0
0	0	0	0	0	0	0	0	0	0	0	0	0	0	0	0	0	0	0	0	0	0	0	0	0	0	0	0	0	0	0
0	0	0	0	0	0	0	0	0	0	0	0	0	0	0	0	0	0	0	0	0	0	0	0	0	0	0	0	0	0	0
0	0	0	0	0	0	0	0	0	0	0	0	0	0	0	0	0	0	0	0	0	0	0	0	0	0	0	0	0	0	0
0	0	0	0	0	0	0	0	0	0	0	0	0	0	0	0	0	0	0	0	0	0	0	0	0	0	0	0	0	0	0
0	0	0	0	0	0	0	0	0	0	0	0	0	0	0	0	0	0	0	0	0	0	0	0	0	0	0	0	0	0	0
0	0	0	0	0	0	0	0	0	0	0	0	0	0	0	0	0	0	0	0	0	0	0	0	0	0	0	0	0	0	0
0	0	0	0	0	0	0	0	0	0	0	0	0	0	0	0	0	0	0	0	0	0	0	0	0	0	0	0	0	0	0
0	0	0	0	0	0	0	0	0	0	0	0	0	0	0	0	0	0	0	0	0	0	0	0	0	0	0	0	0	0	0
0	0	0	0	0	0	0	0	0	0	0	0	0	0	0	0	0	0	0	0	0	0	0	0	0	0	0	0	0	0	0
0	0	0	0	0	0	0	0	0	0	0	0	0	0	0	0	0	0	0	0	0	0	0	0	0	0	0	0	0	0	0
0	0	0	0	0	0	0	0	0	0	0	0	0	0	0	0	0	0	0	0	0	0	0	0	0	0	0	0	0	0	0
0	0	0	0	0	0	0	0	0	0	0	0	0	0	0	0	0	0	0	0	0	0	0	0	0	0	0	0	0	0	0
0	0	0	0	0	0	0	0	0	0	0	0	0	0	0	0	0	0	0	0	0	0	0	0	0	0	0	0	0	0	0
0	0	0	0	0	0	0	0	0	0	0	0	0	0	0	0	0	0	0	0	0	0	0	0	0	0	0	0	0	0	0
0	0	0	0	0	0	0	0	0	0	0	0	0	0	0	0	0	0	0	0	0	0	0	0	0	0	0	0	0	0	0
0	0	0	0	0	0	0	0	0	0	0	0	0	0	0	0	0	0	0	0	0	0	0	0	0	0	0	0	0	0	0
0	0	0	0	0	0	0	0	0	0	0	0	0	0	0	0	0	0	0	0	0	0	0	0	0	0	0	0	0	0	0
0	0	0	0	0	0	0	0	0	0	0	0	0	0	0	0	0	0	0	0	0	0	0	0	0	0	0	0	0	0	0
0	0	0	0	0	0	0	0	0	0	0	0	0	0	0	0	0	0	0	0	0	0	0	0	0	0	0	0	0	0	0
0	0	0	0	0	0	0	0	0	0	0	0	0	0	0	0	0	0	0	0	0	0	0	0	0	0	0	0	0	0	0
0	0	0	0	0	0	0	0	0	0	0	0	0	0	0	0	0	0	0	0	0	0	0	0	0	0	0	0	0	0	0
0	0	0	0	0	0	0	0	0	0	0	0	0	0	0	0	0	0	0	0	0	0	0	0	0	0	0	0	0	0	0
0	0	0	0	0	0	0	0	0	0	0	0	0	0	0	0	0	0	0	0	0	0	0	0	0	0	0	0	0	0	0
0	0	0	0	0	0	0	0	0	0	0	0	0	0	0	0	0	0	0	0	0	0	0	0	0	0	0	0	0	0	0
0	0	0	0	0	0	0	0	0	0	0	0	0	0	0	0	0	0	0	0	0	0	0	0	0	0	0	0	0	0	0
0	0	0	0	0	0	0	0	0	0	0	0	0	0	0	0	0	0	0	0	0	0	0	0	0	0	0	0	0	0	0
0	0	0	0	0	0	0	0	0	0	0	0	0	0	0	0	0	0	0	0	0	0	0	0	0	0	0	0	0	0	0
0	0	0	0	0	0	0	0	0	0	0	0	0	0	0	0	0	0	0	0	0	0	0	0	0	0	0	0	0	0	0
0	0	0	0	0	0	0	0	0	0	0	0	0	0	0	0	0	0	0	0	0	0	0	0	0	0	0	0	0	0	0
0	0	0	0	0	0	0	0	0	0	0	0	0	0	0	0	0	0	0	0	0	0	0	0	0	0	0	0	0	0	0
0	0	0	0	0	0	0	0	0	0	0	0	0	0	0	0	0	0	0	0	0	0	0	0	0	0	0	0	0	0	0
0	0	0	0	0	0	0	0	0	0	0	0	0	0	0	0	0	0	0	0	0	0	0	0	0	0	0	0	0	0	0
0	0	0	0	0	0	0	0	0	0	0	0	0	0	0	0	0	0	0	0	0	0	0	0	0	0	0	0	0	0	0
0	0	0	0	0	0	0	0	0	0	0	0	0	0	0	0	0	0	0	0	0	0	0	0	0	0	0	0	0	0	0
0	0	0	0	0	0	0	0	0	0	0	0	0	0	0	0	0	0	0	0	0	0	0	0	0	0	0	0	0	0	0
0	0	0	0	0	0	0	0	0	0	0	0	0	0	0	0	0	0	0	0	0	0	0	0	0	0	0	0	0	0	0
0	0	0	0	0	0	0	0	0	0	0	0	0	0	0	0	0	0	0	0	0	0	0	0	0	0	0	0	0	0	0
0	0	0	0	0	0	0	0	0	0	0	0	0	0	0	0	0	0	0	0	0	0	0	0	0	0	0	0	0	0	0
0	0	0	0	0	0	0	0	0	0	0	0	0	0	0	0	0	0	0	0	0	0	0	0	0	0	0	0	0	0	0
0	0	0	0	0	0	0	0	0	0	0	0	0	0	0	0	0	0	0	0	0	0	0	0	0	0	0	0	0	0	0
0	0	0	0	0	0	0	0	0	0	0	0	0	0	0	0	0	0	0	0	0	0	0	0	0	0	0	0	0	0	0
0	0	0	0	0	0	0	0	0	0	0	0	0	0	0	0	0	0	0	0	0	0	0	0	0	0	0	0	0	0	0
0	0	0	0	0	0	0	0	0	0	0	0	0	0	0	0	0	0	0	0	0	0	0	0	0	0	0	0	0	0	0
0	0	0	0	0	0	0	0	0	0	0	0	0	0	0	0	0	0	0	0	0	0	0	0	0	0	0	0	0	0	0
0	0	0	0	0	0	0	0	0	0	0	0	0	0	0	0	0	0	0	0	0	0	0	0	0	0	0	0	0	0	0
0	0	0	0	0	0	0	0	0	0	0	0	0	0	0	0	0	0	0	0	0	0	0	0	0	0	0	0	0	0	0
0	0	0	0	0	0	0	0	0	0	0	0	0	0	0	0	0	0	0	0	0	0	0	0	0	0	0	0	0	0	0
0	0	0	0	0	0	0	0	0	0	0	0	0	0	0	0	0	0	0	0	0	0	0	0	0	0	0	0	0	0	0
0	0	0	0	0	0	0	0	0	0	0	0	0	0	0	0	0	0	0	0	0	0	0	0	0	0	0	0	0	0	0
0	0	0	0	0	0	0	0	0	0	0	0	0	0	0	0	0	0	0	0	0	0	0	0	0	0	0	0	0	0	0
0	0	0	0	0	0	0	0	0	0	0	0	0	0	0	0	0	0	0	0	0	0	0	0	0	0	0	0	0	0	0
0	0	0	0	0	0	0	0	0	0	0	0	0	0	0	0	0	0	0	0	0	0	0	0	0	0	0	0	0	0	0
0	0	0	0	0	0	0	0	0	0	0	0	0	0	0	0	0	0	0	0	0	0	0	0	0	0	0	0	0	0	0
0	0	0	0	0	0	0	0	0	0	0	0	0	0	0	0	0	0	0	0	0	0	0	0	0	0	0	0	0	0	0
0	0	0	0	0	0	0	0	0	0	0	0	0	0	0	0	0	0	0	0	0	0	0	0	0	0	0	0	0	0	0
0	0	0	0	0	0	0	0	0	0	0	0	0	0	0	0	0	0	0	0	0	0	0	0	0	0	0	0	0	0	0
0	0	0	0	0	0	0	0	0	0	0	0	0	0	0	0	0	0	0	0	0	0	0	0	0	0	0	0	0	0	0
0	0	0	0	0	0	0	0	0	0	0	0	0	0	0	0	0	0	0	0	0	0	0	0	0	0	0	0	0	0	0
0	0	0	0	0	0	0	0	0	0	0	0	0	0	0	0	0	0	0	0	0	0	0	0	0	0	0	0	0	0	0
0	0	0	0	0	0	0	0	0	0	0	0	0	0	0	0	0	0	0	0	0	0	0	0	0	0	0	0	0	0	0
0	0	0	0	0	0	0	0	0	0	0	0	0	0	0	0	0	0	0	0	0	0	0	0	0	0	0	0	0	0	0
0	0	0	0	0	0	0	0	0	0	0	0	0	0	0	0	0	0	0	0	0	0	0	0	0	0	0	0	0	0	0
0	0	0	0	0	0	0	0	0	0	0	0	0	0	0	0	0	0	0	0	0	0	0	0	0	0	0	0	0	0	0
0	0	0	0	0	0	0	0	0	0	0	0	0	0	0	0	0	0	0	0	0	0	0	0	0	0	0	0	0	0	0
0	0	0	0	0	0	0	0	0	0	0	0	0	0	0	0	0	0	0	0	0	0	0	0	0	0	0	0	0	0	0
0	0	0	0	0	0	0	0	0	0	0	0	0	0	0	0	0	0	0	0	0	0	0	0	0	0	0	0	0	0	0
0	0	0	0	0	0	0	0	0	0	0	0	0	0	0	0	0	0	0	0	0	0	0	0	0	0	0	0	0	0	0
0	0	0	0	0	0	0	0	0	0	0	0	0	0	0	0	0	0	0	0	0	0	0	0	0	0	0	0	0	0	0
0	0	0	0	0	0	0	0	0	0	0	0	0	0	0	0	0	0	0	0	0	0	0	0	0	0	0	0	0	0	0
0	0	0	0	0	0	0	0	0	0	0	0	0	0	0	0	0	0	0	0	0	0	0	0	0	0	0	0	0	0	0
0	0	0	0	0	0	0	0	0	0	0	0	0	0	0	0	0	0	0	0	0	0	0	0	0	0	0	0	0	0	0
0	0	0	0	0	0	0	0	0	0	0	0	0	0	0	0	0	0	0	0	0	0	0	0	0	0	0	0	0	0	0
0	0	0	0	0	0	0	0	0	0	0	0	0	0	0	0	0	0	0	0	0	0	0	0	0	0	0	0	0	0	0
0	0	0	0	0	0	0	0	0	0	0	0	0	0	0	0	0	0	0	0	0	0	0	0	0	0	0	0	0	0	0
0	0	0	0	0	0	0	0	0	0	0	0	0	0	0	0	0	0	0	0	0	0	0	0	0	0	0	0	0	0	0
0	0	0	0	0	0	0	0	0	0	0	0	0	0	0	0	0	0	0	0	0	0	0	0	0	0	0	0	0	0	0
0	0	0	0	0	0	0	0	0	0	0	0	0	0	0	0	0	0	0	0	0	0	0	0	0	0	0	0	0	0	0
0	0	0	0	0	0	0	0	0	0	0	0	0	0	0	0	0	0	0	0	0	0	0	0	0	0	0	0	0	0	0
0	0	0	0	0	0	0	0	0	0	0	0	0	0	0	0	0	0	0	0	0	0	0	0	0	0	0	0	0	0	0
0	0	0	0	0	0	0	0	0	0	0	0	0	0	0	0	0	0	0	0	0	0	0	0	0	0	0	0	0	0	0
0	0	0	0	0	0	0	0	0	0	0	0	0	0	0	0	0	0	0	0	0	0	0	0	0	0	0	0	0	0	0
0	0	0	0	0	0	0	0	0	0	0	0	0	0	0	0	0	0	0	0	0	0	0	0	0	0	0	0	0	0	0
0	0	0	0	0	0	0	0	0	0	0	0	0	0	0	0	0	0	0	0	0	0	0	0	0	0	0	0	0	0	0
0	0	0	0	0	0	0	0	0	0	0	0	0	0	0	0	0	0	0	0	0	0	0	0	0	0	0	0	0	0	0
0	0	0	0	0	0	0	0	0	0	0	0	0	0	0	0	0	0	0	0	0	0	0	0	0	0	0	0	0	0	0
0	0	0	0	0	0	0	0	0	0	0	0	0	0	0	0	0	0	0	0	0	0	0	0	0	0	0	0	0	0	0
0	0	0	0	0	0	0	0	0	0	0	0	0	0	0	0	0	0	0	0	0	0	0	0	0	0	0	0	0	0	0
0	0	0	0	0	0	0	0	0	0	0	0	0	0	0	0	0	0	0	0	0	0	0	0	0	0	0	0	0	0	0
0	0	0	0	0	0	0	0	0	0	0	0	0	0	0	0	0	0	0	0	0	0	0	0	0	0	0	0	0	0	0
0	0	0	0	0	0	0	0	0	0	0	0	0	0	0	0	0	0	0	0	0	0	0	0	0	0	0	0	0	0	0
0	0	0	0	0	0	0	0	0	0	0	0	0	0	0	0	0	0	0	0	0	0	0	0	0	0	0	0	0	0	0
0	0	0	0	0	0	0	0	0	0	0	0	0	0	0	0	0	0	0	0	0	0	0	0	0	0	0	0	0	0	0
0	0	0	0	0	0	0	0	0	0	0	0	0	0	0	0	0	0	0	0	0	0	0	0	0	0	0	0	0	0	0
0	0	0	0	0	0	0	0	0	0	0	0	0	0	0	0	0	0	0	0	0	0	0	0	0	0	0	0	0	0	0
0	0	0	0	0	0	0	0	0	0	0	0	0	0	0	0	0	0	0	0	0	0	0	0	0	0	0	0	0	0	0
0	0	0	0	0	0	0	0	0	0	0	0	0	0	0	0	0	0	0	0	0	0	0	0	0	0	0	0	0	0	0
0	0	0	0	0	0	0	0	0	0	0	0	0	0	0	0	0	0	0	0	0	0	0	0	0	0	0	0	0	0	0
0	0	0	0	0	0	0	0	0	0	0	0	0	0	0	0	0	0	0	0	0	0	0	0	0	0	0	0	0	0	0
0	0	0	0	0	0	0	0	0	0	0	0	0	0	0	0	0	0	0	0	0	0	0	0	0	0	0	0	0	0	0
0	0	0	0	0	0	0	0	0	0	0	0	0	0	0	0	0	0	0	0	0	0	0	0	0	0	0	0	0	0	0
0	0	0	0	0	0	0	0	0	0	0	0	0	0	0	0	0	0	0	0	0	0	0	0	0	0	0	0	0	0	0
0	0	0	0	0	0	0	0	0	0	0	0	0	0	0	0	0	0	0	0	0	0	0	0	0	0	0	0	0	0	0
0	0	0	0	0	0	0	0	0	0	0	0	0	0	0	0	0	0	0	0	0	0	0	0	0	0	0	0	0	0	0
0	0	0	0	0	0	0	0	0	0	0	0	0	0	0	0	0	0	0	0	0	0	0	0	0	0	0	0	0	0	0
0	0	0	0	0	0	0	0	0	0	0	0	0	0	0	0	0	0	0	0	0	0	0	0	0	0	0	0	0	0	0
0	0	0	0	0	0	0	0	0	0	0	0	0	0	0	0	0	0	0	0	0	0	0	0	0	0	0	0	0	0	0
0	0	0	0	0	0	0	0	0	0	0	0	0	0	0	0	0	0	0	0	0	0	0	0	0	0	0	0	0	0	0
0	0	0	0	0	0	0	0	0	0	0	0	0	0	0	0	0	0	0	0	0	0	0	0	0	0	0	0	0	0	0
0	0	0	0	0	0	0	0	0	0	0	0	0	0	0	0	0	0	0	0	0	0	0	0	0	0	0	0	0	0	0
0	0	0	0	0	0	0	0	0	0	0	0	0	0	0	0	0	0	0	0	0	0	0	0	0	0	0	0	0	0	0
0	0	0	0	0	0	0	0	0	0	0	0	0	0	0	0	0	0	0	0	0	0	0	0	0	0	0	0	0	0	0
0	0	0	0	0	0	0	0	0	0	0	0	0	0	0	0	0	0	0	0	0	0	0	0	0	0	0	0	0	0	0
0	0	0	0	0	0	0	0	0	0	0	0	0	0	0	0	0	0	0	0	0	0	0	0	0	0	0	0	0	0	0
0	0	0	0	0	0	0	0	0	0	0	0	0	0	0	0	0	0	0	0	0	0	0	0	0	0	0	0	0	0	0
0	0	0	0	0	0	0	0	0	0	0	0	0	0	0	0	0	0	0	0	0	0	0	0	0	0	0	0	0	0	0
0	0	0	0	0	0	0	0	0	0	0	0	0	0	0	0	0	0	0	0	0	0	0	0	0	0	0	0	0	0	0
0	0	0	0	0	0	0	0	0	0	0	0	0	0	0	0	0	0	0	0	0	0	0	0	0	0	0	0	0	0	0
0	0	0	0	0	0	0	0	0	0	0	0	0	0	0	0	0	0	0	0	0	0	0	0	0	0	0	0	0	0	0
0	0	0	0	0	0	0	0	0	0	0	0	0	0	0	0	0	0	0	0	0	0	0	0	0	0	0	0	0	0	0
0	0	0	0	0	0	0	0	0	0	0	0	0	0	0	0	0	0	0	0	0	0	0	0	0	0	0	0	0	0	0
0	0	0	0	0	0	0	0	0	0	0	0	0	0	0	0	0	0	0	0	0	0	0	0	0	0	0	0	0	0	0
0	0	0	0	0	0	0	0	0	0	0	0	0	0	0	0	0	0	0	0	0	0	0	0	0	0	0	0	0	0	0
0	0	0	0	0	0	0	0	0	0	0	0	0	0	0	0	0	0	0	0	0	0	0	0	0	0	0	0	0	0	0
0	0	0	0	0	0	0	0	0	0	0	0	0	0	0	0	0	0	0	0	0	0	0	0	0	0	0	0	0	0	0
0	0	0	0	0	0	0	0	0	0	0	0	0	0	0	0	0	0	0	0	0	0	0	0	0	0	0	0	0	0	0
0	0	0	0	0	0	0	0	0	0	0	0	0	0	0	0	0	0	0	0	0	0	0	0	0	0	0	0	0	0	0
0	0	0	0	0	0	0	0	0	0	0	0	0	0	0	0	0	0	0	0	0	0	0	0	0	0	0	0	0	0	0
0	0	0	0	0	0	0	0	0	0	0	0	0	0	0	0	0	0	0	0	0	0	0	0	0	0	0	0	0	0	0
0	0	0	0	0	0	0	0	0	0	0	0	0	0	0	0	0	0	0	0	0	0	0	0	0	0	0	0	0	0	0
0	0	0	0	0	0	0	0	0	0	0	0	0	0	0	0	0	0	0	0	0	0	0	0	0	0	0	0	0	0	0
0	0	0	0	0	0	0	0	0	0	0	0	0	0	0	0	0	0	0	0	0	0	0	0	0	0	0	0	0	0	0
0	0	0	0	0	0	0	0	0	0	0	0	0	0	0	0	0	0	0	0	0	0	0	0	0	0	0	0	0	0	0
0	0	0	0	0	0	0	0	0	0	0	0	0	0	0	0	0	0	0	0	0	0	0	0	0	0	0	0	0	0	0
0	0	0	0	0	0	0	0	0	0	0	0	0	0	0	0	0	0	0	0	0	0	0	0	0	0	0	0	0	0	0
0	0	0	0	0	0	0	0	0	0	0	0	0	0	0	0	0	0	0	0	0	0	0	0	0	0	0	0	0	0	0
0	0	0	0	0	0	0	0	0	0	0	0	0	0	0	0	0	0	0	0	0	0	0	0	0	0	0	0	0	0	0
0	0	0	0	0	0	0	0	0	0	0	0	0	0	0	0	0	0	0	0	0	0	0	0	0	0	0	0	0	0	0
0	0	0	0	0	0	0	0	0	0	0	0	0	0	0	0	0	0	0	0	0	0	0	0	0	0	0	0	0	0	0
0	0	0	0	0	0	0	0	0	0	0	0	0	0	0	0	0	0	0	0	0	0	0	0	0	0	0	0	0	0	0
0	0	0	0	0	0	0	0	0	0	0	0	0	0	0	0	0	0	0	0	0	0	0	0	0	0	0	0	0	0	0
0	0	0	0	0	0	0	0	0	0	0	0	0	0	0	0	0	0	0	0	0	0	0	0	0	0	0	0	0	0	0
0	0	0	0	0	0	0	0	0	0	0	0	0	0	0	0	0	0	0	0	0	0	0	0	0	0	0	0	0	0	0
0	0	0	0	0	0	0	0	0	0	0	0	0	0	0	0	0	0	0	0	0	0	0	0	0	0	0	0	0	0	0
0	0	0	0	0	0	0	0	0	0	0	0	0	0	0	0	0	0	0	0	0	0	0	0	0	0	0	0	0	0	0
0	0	0	0	0	0	0	0	0	0	0	0	0	0	0	0	0	0	0	0	0	0	0	0	0	0	0	0	0	0	0
0	0	0	0	0	0	0	0	0	0	0	0	0	0	0	0	0	0	0	0	0	0	0	0	0	0	0	0	0	0	0
0	0	0	0	0	0	0	0	0	0	0	0	0	0	0	0	0	0	0	0	0	0	0	0	0	0	0	0	0	0	0
0	0	0	0	0	0	0	0	0	0	0	0	0	0	0	0	0	0	0	0	0	0	0	0	0	0	0	0	0	0	0
0	0	0	0	0	0	0	0	0	0	0	0	0	0	0	0	0	0	0	0	0	0	0	0	0	0	0	0	0	0	0
0	0	0	0	0	0	0	0	0	0	0	0	0	0	0	0	0	0	0	0	0	0	0	0	0	0	0	0	0	0	0
0	0	0	0	0	0	0	0	0	0	0	0	0	0	0	0	0	0	0	0	0	0	0	0	0	0	0	0	0	0	0
0	0	0	0	0	0	0	0	0	0	0	0	0	0	0	0	0	0	0	0	0	0	0	0	0	0	0	0	0	0	0
0	0	0	0	0	0	0	0	0	0	0	0	0	0	0	0	0	0	0	0	0	0	0	0	0	0	0	0	0	0	0
0	0	0	0	0	0	0	0	0	0	0	0	0	0	0	0	0	0	0	0	0	0	0	0	0	0	0	0	0	0	0
0	0	0	0	0	0	0	0	0	0	0	0	0	0	0	0	0	0	0	0	0	0	0	0	0	0	0	0	0	0	0
0	0	0	0	0	0	0	0	0	0	0	0	0	0	0	0	0	0	0	0	0	0	0	0	0	0	0	0	0	0	0
0	0	0	0	0	0	0	0	0	0	0	0	0	0	0	0	0	0	0	0	0	0	0	0	0	0	0	0	0	0	0
0	0	0	0	0	0	0	0	0	0	0	0	0	0	0	0	0	0	0	0	0	0	0	0	0	0	0	0	0	0	0
0	0	0	0	0	0	0	0	0	0	0	0	0	0	0	0	0	0	0	0	0	0	0	0	0	0	0	0	0	0	0
0	0	0	0	0	0	0	0	0	0	0	0	0	0	0	0	0	0	0	0	0	0	0	0	0	0	0	0	0	0	0
0	0	0	0	0	0	0	0	0	0	0	0	0	0	0	0	0	0	0	0	0	0	0	0	0	0	0	0	0	0	0
0	0	0	0	0	0	0	0	0	0	0	0	0	0	0	0	0	0	0	0	0	0	0	0	0	0	0	0	0	0	0
0	0	0	0	0	0	0	0	0	0	0	0	0	0	0	0	0	0	0	0	0	0	0	0	0	0	0	0	0	0	0
0	0	0	0	0	0	0	0	0	0	0	0	0	0	0	0	0	0	0	0	0	0	0	0	0	0	0	0	0	0	0
0	0	0	0	0	0	0	0	0	0	0	0	0	0	0	0	0	0	0	0	0	0	0	0	0	0	0	0	0	0	0
0	0	0	0	0	0	0	0	0	0	0	0	0	0	0	0	0	0	0	0	0	0	0	0	0	0	0	0	0	0	0
0	0	0	0	0	0	0	0	0	0	0	0	0	0	0	0	0	0	0	0	0	0	0	0	0	0	0	0	0	0	0
0	0	0	0	0	0	0	0	0	0	0	0	0	0	0	0	0	0	0	0	0	0	0	0	0	0	0	0	0	0	0
0	0	0	0	0	0	0	0	0	0	0	0	0	0	0	0	0	0	0	0	0	0	0	0	0	0	0	0	0	0	0
0	0	0	0	0	0	0	0	0	0	0	0	0	0	0	0	0	0	0	0	0	0	0	0	0	0	0	0	0	0	0
0	0	0	0	0	0	0	0	0	0	0	0	0	0	0	0	0	0	0	0	0	0	0	0	0	0	0	0	0	0	0
0	0	0	0	0	0	0	0	0	0	0	0	0	0	0	0	0	0	0	0	0	0	0	0	0	0	0	0	0	0	0
0	0	0	0	0	0	0	0	0	0	0	0	0	0	0	0	0	0	0	0	0	0	0	0	0	0	0	0	0	0	0
0	0	0	0	0	0	0	0	0	0	0	0	0	0	0	0	0	0	0	0	0	0	0	0	0	0	0	0	0	0	0
0	0	0	0	0	0	0	0	0	0	0	0	0	0	0	0	0	0	0	0	0	0	0	0	0	0	0	0	0	0	0
0	0	0	0	0	0	0	0	0	0	0	0	0	0	0	0	0	0	0	0	0	0	0	0	0	0	0	0	0	0	0
0	0	0	0	0	0	0	0	0	0	0	0	0	0	0	0	0	0	0	0	0	0	0	0	0	0	0	0	0	0	0
0	0	0	0	0	0	0	0	0	0	0	0	0	0	0	0	0	0	0	0	0	0	0	0	0	0	0	0	0	0	0
0	0	0	0	0	0	0	0	0	0	0	0	0	0	0	0	0	0	0	0	0	0	0	0	0	0	0	0	0	0	0
0	0	0	0	0	0	0	0	0	0	0	0	0	0	0	0	0	0	0	0	0	0	0	0	0	0	0	0	0	0	0
0	0	0	0	0	0	0	0	0	0	0	0	0	0	0	0	0	0	0	0	0	0	0	0	0	0	0	0	0	0	0
0	0	0	0	0	0	0	0	0	0	0	0	0	0	0	0	0	0	0	0	0	0	0	0	0	0	0	0	0	0	0
0	0	0	0	0	0	0	0	0	0	0	0	0	0	0	0	0	0	0	0	0	0	0	0	0	0	0	0	0	0	0
0	0	0	0	0	0	0	0	0	0	0	0	0	0	0	0	0	0	0	0	0	0	0	0	0	0	0	0	0	0	0
0	0	0	0	0	0	0	0	0	0	0	0	0	0	0	0	0	0	0	0	0	0	0	0	0	0	0	0	0	0	0
0	0	0	0	0	0	0	0	0	0	0	0	0	0	0	0	0	0	0	0	0	0	0	0	0	0	0	0	0	0	0
0	0	0	0	0	0	0	0	0	0	0	0	0	0	0	0	0	0	0	0	0	0	0	0	0	0	0	0	0	0	0
0	0	0	0	0	0	0	0	0	0	0	0	0	0	0	0	0	0	0	0	0	0	0	0	0	0	0	0	0	0	0
0	0	0	0	0	0	0	0	0	0	0	0	0	0	0	0	0	0	0	0	0	0	0	0	0	0	0	0	0	0	0
0	0	0	0	0	0	0	0	0	0	0	0	0	0	0	0	0	0	0	0	0	0	0	0	0	0	0	0	0	0	0
0	0	0	0	0	0	0	0	0	0	0	0	0	0	0	0	0	0	0	0	0	0	0	0	0	0	0	0	0	0	0
0	0	0	0	0	0	0	0	0	0	0	0	0	0	0	0	0	0	0	0	0	0	0	0	0	0	0	0	0	0	0
0	0	0	0	0	0	0	0	0	0	0	0	0	0	0	0	0	0	0	0	0	0	0	0	0	0	0	0	0	0	0
0	0	0	0	0	0	0	0	0	0	0	0	0	0	0	0	0	0	0	0	0	0	0	0	0	0	0	0	0	0	0
0	0	0	0	0	0	0	0	0	0	0	0	0	0	0	0	0	0	0	0	0	0	0	0	0	0	0	0	0	0	0
0	0	0	0	0	0	0	0	0	0	0	0	0	0	0	0	0	0	0	0	0	0	0	0	0	0	0	0	0	0	0
0	0	0	0	0	0	0	0	0	0	0	0	0	0	0	0	0	0	0	0	0	0	0	0	0	0	0	0	0	0	0
0	0	0	0	0	0	0	0	0	0	0	0	0	0	0	0	0	0	0	0	0	0	0	0	0	0	0	0	0	0	0
0	0	0	0	0	0	0	0	0	0	0	0	0	0	0	0	0	0	0	0	0	0	0	0	0	0	0	0	0	0	0
0	0	0	0	0	0	0	0	0	0	0	0	0	0	0	0	0	0	0	0	0	0	0	0	0	0	0	0	0	0	0
0	0	0	0	0	0	0	0	0	0	0	0	0	0	0	0	0	0	0	0	0	0	0	0	0	0	0	0	0	0	0
0	0	0	0	0	0	0	0	0	0	0	0	0	0	0	0	0	0	0	0	0	0	0	0	0	0	0	0	0	0	0
0	0	0	0	0	0	0	0	0	0	0	0	0	0	0	0	0	0	0	0	0	0	0	0	0	0	0	0	0	0	0
0	0	0	0	0	0	0	0	0	0	0	0	0	0	0	0	0	0	0	0	0	0	0	0	0	0	0	0	0	0	0
0	0	0	0	0	0	0	0	0	0	0	0	0	0	0	0	0	0	0	0	0	0	0	0	0	0	0	0	0	0	0
0	0	0	0	0	0	0	0	0	0	0	0	0	0	0	0	0	0	0	0	0	0	0	0	0	0	0	0	0	0	0
0	0	0	0	0	0	0	0	0	0	0	0	0	0	0	0	0	0	0	0	0	0	0	0	0	0	0	0	0	0	0
0	0	0	0	0	0	0	0	0	0	0	0	0	0	0	0	0	0	0	0	0	0	0	0	0	0	0	0	0	0	0
0	0	0	0	0	0	0	0	0	0	0	0	0	0	0	0	0	0	0	0	0	0	0	0	0	0	0	0	0	0	0
0	0	0	0	0	0	0	0	0	0	0	0	0	0	0	0	0	0	0	0	0	0	0	0	0	0	0	0	0	0	0
0	0	0	0	0	0	0	0	0	0	0	0	0	0	0	0	0	0	0	0	0	0	0	0	0	0	0	0	0	0	0
0	0	0	0	0	0	0	0	0	0	0	0	0	0	0	0	0	0	0	0	0	0	0	0	0	0	0	0	0	0	0
0	0	0	0	0	0	0	0	0	0	0	0	0	0	0	0	0	0	0	0	0	0	0	0	0	0	0	0	0	0	0
0	0	0	0	0	0	0	0	0	0	0	0	0	0	0	0	0	0	0	0	0	0	0	0	0	0	0	0	0	0	0
0	0	0	0	0	0	0	0	0	0	0	0	0	0	0	0	0	0	0	0	0	0	0	0	0	0	0	0	0	0	0
0	0	0	0	0	0	0	0	0	0	0	0	0	0	0	0	0	0	0	0	0	0	0	0	0	0	0	0	0	0	0
0	0	0	0	0	0	0	0	0	0	0	0	0	0	0	0	0	0	0	0	0	0	0	0	0	0	0	0	0	0	0
0	0	0	0	0	0	0	0	0	0	0	0	0	0	0	0	0	0	0	0	0	0	0	0	0	0	0	0	0	0	0
0	0	0	0	0	0	0	0	0	0	0	0	0	0	0	0	0	0	0	0	0	0	0	0	0	0	0	0	0	0	0
0	0	0	0	0	0	0	0	0	0	0	0	0	0	0	0	0	0	0	0	0	0	0	0	0	0	0	0	0	0	0
0	0	0	0	0	0	0	0	0	0	0	0	0	0	0	0	0	0	0	0	0	0	0	0	0	0	0	0	0	0	0
0	0	0	0	0	0	0	0	0	0	0	0	0	0	0	0	0	0	0	0	0	0	0	0	0	0	0	0	0	0	0
0	0	0	0	0	0	0	0	0	0	0	0	0	0	0	0	0	0	0	0	0	0	0	0	0	0	0	0	0	0	0
0	0	0	0	0	0	0	0	0	0	0	0	0	0	0	0	0	0	0	0	0	0	0	0	0	0	0	0	0	0	0
0	0	0	0	0	0	0	0	0	0	0	0	0	0	0	0	0	0	0	0	0	0	0	0	0	0	0	0	0	0	0
0	0	0	0	0	0	0	0	0	0	0	0	0	0	0	0	0	0	0	0	0	0	0	0	0	0	0	0	0	0	0
0	0	0	0	0	0	0	0	0	0	0	0	0	0	0	0	0	0	0	0	0	0	0	0	0	0	0	0	0	0	0
0	0	0	0	0	0	0	0	0	0	0	0	0	0	0	0	0	0	0	0	0	0	0	0	0	0	0	0	0	0	0
0	0	0	0	0	0	0	0	0	0	0	0	0	0	0	0	0	0	0	0	0	0	0	0	0	0	0	0	0	0	0
0	0	0	0	0	0	0	0	0	0	0	0	0	0	0	0	0	0	0	0	0	0	0	0	0	0	0	0	0	0	0
0	0	0	0	0	0	0	0	0	0	0	0	0	0	0	0	0	0	0	0	0	0	0	0	0	0	0	0	0	0	0
0	0	0	0	0	0	0	0	0	0	0	0	0	0	0	0	0	0	0	0	0	0	0	0	0	0	0	0	0	0	0
0	0	0	0	0	0	0	0	0	0	0	0	0	0	0	0	0	0	0	0	0	0	0	0	0	0	0	0	0	0	0
0	0	0	0	0	0	0	0	0	0	0	0	0	0	0	0	0	0	0	0	0	0	0	0	0	0	0	0	0	0	0
0	0	0	0	0	0	0	0	0	0	0	0	0	0	0	0	0	0	0	0	0	0	0	0	0	0	0	0	0	0	0
0	0	0	0	0	0	0	0	0	0	0	0	0	0	0	0	0	0	0	0	0	0	0	0	0	0	0	0	0	0	0
0	0	0	0	0	0	0	0	0	0	0	0	0	0	0	0	0	0	0	0	0	0	0	0	0	0	0	0	0	0	0
0	0	0	0	0	0	0	0	0	0	0	0	0	0	0	0	0	0	0	0	0	0	0	0	0	0	0	0	0	0	0
0	0	0	0	0	0	0	0	0	0	0	0	0	0	0	0	0	0	0	0	0	0	0	0	0	0	0	0	0	0	0
0	0	0	0	0	0	0	0	0	0	0	0	0	0	0	0	0	0	0	0	0	0	0	0	0	0	0	0	0	0	0
0	0	0	0	0	0	0	0	0	0	0	0	0	0	0	0	0	0	0	0	0	0	0	0	0	0	0	0	0	0	0
0	0	0	0	0	0	0	0	0	0	0	0	0	0	0	0	0	0	0	0	0	0	0	0	0	0	0	0	0	0	0
0	0	0	0	0	0	0	0	0	0	0	0	0	0	0	0	0	0	0	0	0	0	0	0	0	0	0	0	0	0	0
0	0	0	0	0	0	0	0	0	0	0	0	0	0	0	0	0	0	0	0	0	0	0	0	0	0	0	0	0	0	0
0	0	0	0	0	0	0	0	0	0	0	0	0	0	0	0	0	0	0	0	0	0	0	0	0	0	0	0	0	0	0
0	0	0	0	0	0	0	0	0	0	0	0	0	0	0	0	0	0	0	0	0	0	0	0	0	0	0	0	0	0	0
0	0	0	0	0	0	0	0	0	0	0	0	0	0	0	0	0	0	0	0	0	0	0	0	0	0	0	0	0	0	0
0	0	0	0	0	0	0	0	0	0	0	0	0	0	0	0	0	0	0	0	0	0	0	0	0	0	0	0	0	0	0
0	0	0	0	0	0	0	0	0	0	0	0	0	0	0	0	0	0	0	0	0	0	0	0	0	0	0	0	0	0	0
0	0	0	0	0	0	0	0	0	0	0	0	0	0	0	0	0	0	0	0	0	0	0	0	0	0	0	0	0	0	0
0	0	0	0	0	0	0	0	0	0	0	0	0	0	0	0	0	0	0	0	0	0	0	0	0	0	0	0	0	0	0
0	0	0	0	0	0	0	0	0	0	0	0	0	0	0	0	0	0	0	0	0	0	0	0	0	0	0	0	0	0	0
0	0	0	0	0	0	0	0	0	0	0	0	0	0	0	0	0	0	0	0	0	0	0	0	0	0	0	0	0	0	0
0	0	0	0	0	0	0	0	0	0	0	0	0	0	0	0	0	0	0	0	0	0	0	0	0	0	0	0	0	0	0
0	0	0	0	0	0	0	0	0	0	0	0	0	0	0	0	0	0	0	0	0	0	0	0	0	0	0	0	0	0	0
0	0	0	0	0	0	0	0	0	0	0	0	0	0	0	0	0	0	0	0	0	0	0	0	0	0	0	0	0	0	0
0	0	0	0	0	0	0	0	0	0	0	0	0	0	0	0	0	0	0	0	0	0	0	0	0	0	0	0	0	0	0
0	0	0	0	0	0	0	0	0	0	0	0	0	0	0	0	0	0	0	0	0	0	0	0	0	0	0	0	0	0	0
0	0	0	0	0	0	0	0	0	0	0	0	0	0	0	0	0	0	0	0	0	0	0	0	0	0	0	0	0	0	0
0	0	0	0	0	0	0	0	0	0	0	0	0	0	0	0	0	0	0	0	0	0	0	0	0	0	0	0	0	0	0
0	0	0	0	0	0	0	0	0	0	0	0	0	0	0	0	0	0	0	0	0	0	0	0	0	0	0	0	0	0	0
0	0	0	0	0	0	0	0	0	0	0	0	0	0	0	0	0	0	0	0	0	0	0	0	0	0	0	0	0	0	0
0	0	0	0	0	0	0	0	0	0	0	0	0	0	0	0	0	0	0	0	0	0	0	0	0	0	0	0	0	0	0
0	0	0	0	0	0	0	0	0	0	0	0	0	0	0	0	0	0	0	0	0	0	0	0	0	0	0	0	0	0	0
0	0	0	0	0	0	0	0	0	0	0	0	0	0	0	0	0	0	0	0	0	0	0	0	0	0	0	0	0	0	0
0	0	0	0	0	0	0	0	0	0	0	0	0	0	0	0	0	0	0	0	0	0	0	0	0	0	0	0	0	0	0
0	0	0	0	0	0	0	0	0	0	0	0	0	0	0	0	0	0	0	0	0	0	0	0	0	0	0	0	0	0	0
0	0	0	0	0	0	0	0	0	0	0	0	0	0	0	0	0	0	0	0	0	0	0	0	0	0	0	0	0	0	0
0	0	0	0	0	0	0	0	0	0	0	0	0	0	0	0	0	0	0	0	0	0	0	0	0	0	0	0	0	0	0
0	0	0	0	0	0	0	0	0	0	0	0	0	0	0	0	0	0	0	0	0	0	0	0	0	0	0	0	0	0	0
0	0	0	0	0	0	0	0	0	0	0	0	0	0	0	0	0	0	0	0	0	0	0	0	0	0	0	0	0	0	0
0	0	0	0	0	0	0	0	0	0	0	0	0	0	0	0	0	0	0	0	0	0	0	0	0	0	0	0	0	0	0
0	0	0	0	0	0	0	0	0	0	0	0	0	0	0	0	0	0	0	0	0	0	0	0	0	0	0	0	0	0	0
0	0	0	0	0	0	0	0	0	0	0	0	0	0	0	0	0	0	0	0	0	0	0	0	0	0	0	0	0	0	0
0	0	0	0	0	0	0	0	0	0	0	0	0	0	0	0	0	0	0	0	0	0	0	0	0	0	0	0	0	0	0
0	0	0	0	0	0	0	0	0	0	0	0	0	0	0	0	0	0	0	0	0	0	0	0	0	0	0	0	0	0	0
0	0	0	0	0	0	0	0	0	0	0	0	0	0	0	0	0	0	0	0	0	0	0	0	0	0	0	0	0	0	0
0	0	0	0	0	0	0	0	0	0	0	0	0	0	0	0	0	0	0	0	0	0	0	0	0	0	0	0	0	0	0
0	0	0	0	0	0	0	0	0	0	0	0	0	0	0	0	0	0	0	0	0	0	0	0	0	0	0	0	0	0	0
0	0	0	0	0	0	0	0	0	0	0	0	0	0	0	0	0	0	0	0	0	0	0	0	0	0	0	0	0	0	0
0	0	0	0	0	0	0	0	0	0	0	0	0	0	0	0	0	0	0	0	0	0	0	0	0	0	0	0	0	0	0
0	0	0	0	0	0	0	0	0	0	0	0	0	0	0	0	0	0	0	0	0	0	0	0	0	0	0	0	0	0	0
0	0	0	0	0	0	0	0	0	0	0	0	0	0	0	0	0	0	0	0	0	0	0	0	0	0	0	0	0	0	0
0	0	0	0	0	0	0	0	0	0	0	0	0	0	0	0	0	0	0	0	0	0	0	0	0	0	0	0	0	0	0
0	0	0	0	0	0	0	0	0	0	0	0	0	0	0	0	0	0	0	0	0	0	0	0	0	0	0	0	0	0	0
0	0	0	0	0	0	0	0	0	0	0	0	0	0	0	0	0	0	0	0	0	0	0	0	0	0	0	0	0	0	0
0	0	0	0	0	0	0	0	0	0	0	0	0	0	0	0	0	0	0	0	0	0	0	0	0	0	0	0	0	0	0
0	0	0	0	0	0	0	0	0	0	0	0	0	0	0	0	0	0	0	0	0	0	0	0	0	0	0	0	0	0	0
0	0	0	0	0	0	0	0	0	0	0	0	0	0	0	0	0	0	0	0	0	0	0	0	0	0	0	0	0	0	0
0	0	0	0	0	0	0	0	0	0	0	0	0	0	0	0	0	0	0	0	0	0	0	0	0	0	0	0	0	0	0
0	0	0	0	0	0	0	0	0	0	0	0	0	0	0	0	0	0	0	0	0	0	0	0	0	0	0	0	0	0	0
0	0	0	0	0	0	0	0	0	0	0	0	0	0	0	0	0	0	0	0	0	0	0	0	0	0	0	0	0	0	0
0	0	0	0	0	0	0	0	0	0	0	0	0	0	0	0	0	0	0	0	0	0	0	0	0	0	0	0	0	0	0
0	0	0	0	0	0	0	0	0	0	0	0	0	0	0	0	0	0	0	0	0	0	0	0	0	0	0	0	0	0	0
0	0	0	0	0	0	0	0	0	0	0	0	0	0	0	0	0	0	0	0	0	0	0	0	0	0	0	0	0	0	0
0	0	0	0	0	0	0	0	0	0	0	0	0	0	0	0	0	0	0	0	0	0	0	0	0	0	0	0	0	0	0
0	0	0	0	0	0	0	0	0	0	0	0	0	0	0	0	0	0	0	0	0	0	0	0	0	0	0	0	0	0	0
0	0	0	0	0	0	0	0	0	0	0	0	0	0	0	0	0	0	0	0	0	0	0	0	0	0	0	0	0	0	0
0	0	0	0	0	0	0	0	0	0	0	0	0	0	0	0	0	0	0	0	0	0	0	0	0	0	0	0	0	0	0
0	0	0	0	0	0	0	0	0	0	0	0	0	0	0	0	0	0	0	0	0	0	0	0	0	0	0	0	0	0	0
0	0	0	0	0	0	0	0	0	0	0	0	0	0	0	0	0	0	0	0	0	0	0	0	0	0	0	0	0	0	0
0	0	0	0	0	0	0	0	0	0	0	0	0	0	0	0	0	0	0	0	0	0	0	0	0	0	0	0	0	0	0
0	0	0	0	0	0	0	0	0	0	0	0	0	0	0	0	0	0	0	0	0	0	0	0	0	0	0	0	0	0	0
0	0	0	0	0	0	0	0	0	0	0	0	0	0	0	0	0	0	0	0	0	0	0	0	0	0	0	0	0	0	0
0	0	0	0	0	0	0	0	0	0	0	0	0	0	0	0	0	0	0	0	0	0	0	0	0	0	0	0	0	0	0
0	0	0	0	0	0	0	0	0	0	0	0	0	0	0	0	0	0	0	0	0	0	0	0	0	0	0	0	0	0	0
0	0	0	0	0	0	0	0	0	0	0	0	0	0	0	0	0	0	0	0	0	0	0	0	0	0	0	0	0	0	0
0	0	0	0	0	0	0	0	0	0	0	0	0	0	0	0	0	0	0	0	0	0	0	0	0	0	0	0	0	0	0
0	0	0	0	0	0	0	0	0	0	0	0	0	0	0	0	0	0	0	0	0	0	0	0	0	0	0	0	0	0	0
0	0	0	0	0	0	0	0	0	0	0	0	0	0	0	0	0	0	0	0	0	0	0	0	0	0	0	0	0	0	0
0	0	0	0	0	0	0	0	0	0	0	0	0	0	0	0	0	0	0	0	0	0	0	0	0	0	0	0	0	0	0
0	0	0	0	0	0	0	0	0	0	0	0	0	0	0	0	0	0	0	0	0	0	0	0	0	0	0	0	0	0	0
0	0	0	0	0	0	0	0	0	0	0	0	0	0	0	0	0	0	0	0	0	0	0	0	0	0	0	0	0	0	0
0	0	0	0	0	0	0	0	0	0	0	0	0	0	0	0	0	0	0	0	0	0	0	0	0	0	0	0	0	0	0
0	0	0	0	0	0	0	0	0	0	0	0	0	0	0	0	0	0	0	0	0	0	0	0	0	0	0	0	0	0	0
0	0	0	0	0	0	0	0	0	0	0	0	0	0	0	0	0	0	0	0	0	0	0	0	0	0	0	0	0	0	0
0	0	0	0	0	0	0	0	0	0	0	0	0	0	0	0	0	0	0	0	0	0	0	0	0	0	0	0	0	0	0
0	0	0	0	0	0	0	0	0	0	0	0	0	0	0	0	0	0	0	0	0	0	0	0	0	0	0	0	0	0	0
0	0	0	0	0	0	0	0	0	0	0	0	0	0	0	0	0	0	0	0	0	0	0	0	0	0	0	0	0	0	0
0	0	0	0	0	0	0	0	0	0	0	0	0	0	0	0	0	0	0	0	0	0	0	0	0	0	0	0	0	0	0
0	0	0	0	0	0	0	0	0	0	0	0	0	0	0	0	0	0	0	0	0	0	0	0	0	0	0	0	0	0	0
0	0	0	0	0	0	0	0	0	0	0	0	0	0	0	0	0	0	0	0	0	0	0	0	0	0	0	0	0	0	0
0	0	0	0	0	0	0	0	0	0	0	0	0	0	0	0	0	0	0	0	0	0	0	0	0	0	0	0	0	0	0
0	0	0	0	0	0	0	0	0	0	0	0	0	0	0	0	0	0	0	0	0	0	0	0	0	0	0	0	0	0	0
0	0	0	0	0	0	0	0	0	0	0	0	0	0	0	0	0	0	0	0	0	0	0	0	0	0	0	0	0	0	0
0	0	0	0	0	0	0	0	0	0	0	0	0	0	0	0	0	0	0	0	0	0	0	0	0	0	0	0	0	0	0
0	0	0	0	0	0	0	0	0	0	0	0	0	0	0	0	0	0	0	0	0	0	0	0	0	0	0	0	0	0	0
0	0	0	0	0	0	0	0	0	0	0	0	0	0	0	0	0	0	0	0	0	0	0	0	0	0	0	0	0	0	0
0	0	0	0	0	0	0	0	0	0	0	0	0	0	0	0	0	0	0	0	0	0	0	0	0	0	0	0	0	0	0
0	0	0	0	0	0	0	0	0	0	0	0	0	0	0	0	0	0	0	0	0	0	0	0	0	0	0	0	0	0	0
0	0	0	0	0	0	0	0	0	0	0	0	0	0	0	0	0	0	0	0	0	0	0	0	0	0	0	0	0	0	0
0	0	0	0	0	0	0	0	0	0	0	0	0	0	0	0	0	0	0	0	0	0	0	0	0	0	0	0	0	0	0
0	0	0	0	0	0	0	0	0	0	0	0	0	0	0	0	0	0	0	0	0	0	0	0	0	0	0	0	0	0	0
0	0	0	0	0	0	0	0	0	0	0	0	0	0	0	0	0	0	0	0	0	0	0	0	0	0	0	0	0	0	0
0	0	0	0	0	0	0	0	0	0	0	0	0	0	0	0	0	0	0	0	0	0	0	0	0	0	0	0	0	0	0
0	0	0	0	0	0	0	0	0	0	0	0	0	0	0	0	0	0	0	0	0	0	0	0	0	0	0	0	0	0	0
0	0	0	0	0	0	0	0	0	0	0	0	0	0	0	0	0	0	0	0	0	0	0	0	0	0	0	0	0	0	0
0	0	0	0	0	0	0	0	0	0	0	0	0	0	0	0	0	0	0	0	0	0	0	0	0	0	0	0	0	0	0
0	0	0	0	0	0	0	0	0	0	0	0	0	0	0	0	0	0	0	0	0	0	0	0	0	0	0	0	0	0	0
0	0	0	0	0	0	0	0	0	0	0	0	0	0	0	0	0	0	0	0	0	0	0	0	0	0	0	0	0	0	0
0	0	0	0	0	0	0	0	0	0	0	0	0	0	0	0	0	0	0	0	0	0	0	0	0	0	0	0	0	0	0
0	0	0	0	0	0	0	0	0	0	0	0	0	0	0	0	0	0	0	0	0	0	0	0	0	0	0	0	0	0	0
0	0	0	0	0	0	0	0	0	0	0	0	0	0	0	0	0	0	0	0	0	0	0	0	0	0	0	0	0	0	0
0	0	0	0	0	0	0	0	0	0	0	0	0	0	0	0	0	0	0	0	0	0	0	0	0	0	0	0	0	0	0
0	0	0	0	0	0	0	0	0	0	0	0	0	0	0	0	0	0	0	0	0	0	0	0	0	0	0	0	0	0	0
0	0	0	0	0	0	0	0	0	0	0	0	0	0	0	0	0	0	0	0	0	0	0	0	0	0	0	0	0	0	0
0	0	0	0	0	0	0	0	0	0	0	0	0	0	0	0	0	0	0	0	0	0	0	0	0	0	0	0	0	0	0
0	0	0	0	0	0	0	0	0	0	0	0	0	0	0	0	0	0	0	0	0	0	0	0	0	0	0	0	0	0	0
0	0	0	0	0	0	0	0	0	0	0	0	0	0	0	0	0	0	0	0	0	0	0	0	0	0	0	0	0	0	0
0	0	0	0	0	0	0	0	0	0	0	0	0	0	0	0	0	0	0	0	0	0	0	0	0	0	0	0	0	0	0
0	0	0	0	0	0	0	0	0	0	0	0	0	0	0	0	0	0	0	0	0	0	0	0	0	0	0	0	0	0	0
0	0	0	0	0	0	0	0	0	0	0	0	0	0	0	0	0	0	0	0	0	0	0	0	0	0	0	0	0	0	0
0	0	0	0	0	0	0	0	0	0	0	0	0	0	0	0	0	0	0	0	0	0	0	0	0	0	0	0	0	0	0
0	0	0	0	0	0	0	0	0	0	0	0	0	0	0	0	0	0	0	0	0	0	0	0	0	0	0	0	0	0	0
0	0	0	0	0	0	0	0	0	0	0	0	0	0	0	0	0	0	0	0	0	0	0	0	0	0	0	0	0	0	0
0	0	0	0	0	0	0	0	0	0	0	0	0	0	0	0	0	0	0	0	0	0	0	0	0	0	0	0	0	0	0
0	0	0	0	0	0	0	0	0	0	0	0	0	0	0	0	0	0	0	0	0	0	0	0	0	0	0	0	0	0	0
0	0	0	0	0	0	0	0	0	0	0	0	0	0	0	0	0	0	0	0	0	0	0	0	0	0	0	0	0	0	0
0	0	0	0	0	0	0	0	0	0	0	0	0	0	0	0	0	0	0	0	0	0	0	0	0	0	0	0	0	0	0
0	0	0	0	0	0	0	0	0	0	0	0	0	0	0	0	0	0	0	0	0	0	0	0	0	0	0	0	0	0	0
0	0	0	0	0	0	0	0	0	0	0	0	0	0	0	0	0	0	0	0	0	0	0	0	0	0	0	0	0	0	0
0	0	0	0	0	0	0	0	0	0	0	0	0	0	0	0	0	0	0	0	0	0	0	0	0	0	0	0	0	0	0
0	0	0	0	0	0	0	0	0	0	0	0	0	0	0	0	0	0	0	0	0	0	0	0	0	0	0	0	0	0	0
0	0	0	0	0	0	0	0	0	0	0	0	0	0	0	0	0	0	0	0	0	0	0	0	0	0	0	0	0	0	0
0	0	0	0	0	0	0	0	0	0	0	0	0	0	0	0	0	0	0	0	0	0	0	0	0	0	0	0	0	0	0
0	0	0	0	0	0	0	0	0	0	0	0	0	0	0	0	0	0	0	0	0	0	0	0	0	0	0	0	0	0	0
0	0	0	0	0	0	0	0	0	0	0	0	0	0	0	0	0	0	0	0	0	0	0	0	0	0	0	0	0	0	0
0	0	0	0	0	0	0	0	0	0	0	0	0	0	0	0	0	0	0	0	0	0	0	0	0	0	0	0	0	0	0
0	0	0	0	0	0	0	0	0	0	0	0	0	0	0	0	0	0	0	0	0	0	0	0	0	0	0	0	0	0	0
0	0	0	0	0	0	0	0	0	0	0	0	0	0	0	0	0	0	0	0	0	0	0	0	0	0	0	0	0	0	0
0	0	0	0	0	0	0	0	0	0	0	0	0	0	0	0	0	0	0	0	0	0	0	0	0	0	0	0	0	0	0
0	0	0	0	0	0	0	0	0	0	0	0	0	0	0	0	0	0	0	0	0	0	0	0	0	0	0	0	0	0	0
0	0	0	0	0	0	0	0	0	0	0	0	0	0	0	0	0	0	0	0	0	0	0	0	0	0	0	0	0	0	0
0	0	0	0	0	0	0	0	0	0	0	0	0	0	0	0	0	0	0	0	0	0	0	0	0	0	0	0	0	0	0
0	0	0	0	0	0	0	0	0	0	0	0	0	0	0	0	0	0	0	0	0	0	0	0	0	0	0	0	0	0	0
0	0	0	0	0	0	0	0	0	0	0	0	0	0	0	0	0	0	0	0	0	0	0	0	0	0	0	0	0	0	0
0	0	0	0	0	0	0	0	0	0	0	0	0	0	0	0	0	0	0	0	0	0	0	0	0	0	0	0	0	0	0
0	0	0	0	0	0	0	0	0	0	0	0	0	0	0	0	0	0	0	0	0	0	0	0	0	0	0	0	0	0	0
0	0	0	0	0	0	0	0	0	0	0	0	0	0	0	0	0	0	0	0	0	0	0	0	0	0	0	0	0	0	0
0	0	0	0	0	0	0	0	0	0	0	0	0	0	0	0	0	0	0	0	0	0	0	0	0	0	0	0	0	0	0
0	0	0	0	0	0	0	0	0	0	0	0	0	0	0	0	0	0	0	0	0	0	0	0	0	0	0	0	0	0	0
0	0	0	0	0	0	0	0	0	0	0	0	0	0	0	0	0	0	0	0	0	0	0	0	0	0	0	0	0	0	0
0	0	0	0	0	0	0	0	0	0	0	0	0	0	0	0	0	0	0	0	0	0	0	0	0	0	0	0	0	0	0
0	0	0	0	0	0	0	0	0	0	0	0	0	0	0	0	0	0	0	0	0	0	0	0	0	0	0	0	0	0	0
0	0	0	0	0	0	0	0	0	0	0	0	0	0	0	0	0	0	0	0	0	0	0	0	0	0	0	0	0	0	0
0	0	0	0	0	0	0	0	0	0	0	0	0	0	0	0	0	0	0	0	0	0	0	0	0	0	0	0	0	0	0
0	0	0	0	0	0	0	0	0	0	0	0	0	0	0	0	0	0	0	0	0	0	0	0	0	0	0	0	0	0	0
0	0	0	0	0	0	0	0	0	0	0	0	0	0	0	0	0	0	0	0	0	0	0	0	0	0	0	0	0	0	0
0	0	0	0	0	0	0	0	0	0	0	0	0	0	0	0	0	0	0	0	0	0	0	0	0	0	0	0	0	0	0
0	0	0	0	0	0	0	0	0	0	0	0	0	0	0	0	0	0	0	0	0	0	0	0	0	0	0	0	0	0	0
0	0	0	0	0	0	0	0	0	0	0	0	0	0	0	0	0	0	0	0	0	0	0	0	0	0	0	0	0	0	0
0	0	0	0	0	0	0	0	0	0	0	0	0	0	0	0	0	0	0	0	0	0	0	0	0	0	0	0	0	0	0
0	0	0	0	0	0	0	0	0	0	0	0	0	0	0	0	0	0	0	0	0	0	0	0	0	0	0	0	0	0	0
0	0	0	0	0	0	0	0	0	0	0	0	0	0	0	0	0	0	0	0	0	0	0	0	0	0	0	0	0	0	0
0	0	0	0	0	0	0	0	0	0	0	0	0	0	0	0	0	0	0	0	0	0	0	0	0	0	0	0	0	0	0
0	0	0	0	0	0	0	0	0	0	0	0	0	0	0	0	0	0	0	0	0	0	0	0	0	0	0	0	0	0	0
0	0	0	0	0	0	0	0	0	0	0	0	0	0	0	0	0	0	0	0	0	0	0	0	0	0	0	0	0	0	0
0	0	0	0	0	0	0	0	0	0	0	0	0	0	0	0	0	0	0	0	0	0	0	0	0	0	0	0	0	0	0
0	0	0	0	0	0	0	0	0	0	0	0	0	0	0	0	0	0	0	0	0	0	0	0	0	0	0	0	0	0	0
0	0	0	0	0	0	0	0	0	0	0	0	0	0	0	0	0	0	0	0	0	0	0	0	0	0	0	0	0	0	0
0	0	0	0	0	0	0	0	0	0	0	0	0	0	0	0	0	0	0	0	0	0	0	0	0	0	0	0	0	0	0
0	0	0	0	0	0	0	0	0	0	0	0	0	0	0	0	0	0	0	0	0	0	0	0	0	0	0	0	0	0	0
0	0	0	0	0	0	0	0	0	0	0	0	0	0	0	0	0	0	0	0	0	0	0	0	0	0	0	0	0	0	0
0	0	0	0	0	0	0	0	0	0	0	0	0	0	0	0	0	0	0	0	0	0	0	0	0	0	0	0	0	0	0
0	0	0	0	0	0	0	0	0	0	0	0	0	0	0	0	0	0	0	0	0	0	0	0	0	0	0	0	0	0	0
0	0	0	0	0	0	0	0	0	0	0	0	0	0	0	0	0	0	0	0	0	0	0	0	0	0	0	0	0	0	0
0	0	0	0	0	0	0	0	0	0	0	0	0	0	0	0	0	0	0	0	0	0	0	0	0	0	0	0	0	0	0
0	0	0	0	0	0	0	0	0	0	0	0	0	0	0	0	0	0	0	0	0	0	0	0	0	0	0	0	0	0	0
0	0	0	0	0	0	0	0	0	0	0	0	0	0	0	0	0	0	0	0	0	0	0	0	0	0	0	0	0	0	0
0	0	0	0	0	0	0	0	0	0	0	0	0	0	0	0	0	0	0	0	0	0	0	0	0	0	0	0	0	0	0
0	0	0	0	0	0	0	0	0	0	0	0	0	0	0	0	0	0	0	0	0	0	0	0	0	0	0	0	0	0	0
0	0	0	0	0	0	0	0	0	0	0	0	0	0	0	0	0	0	0	0	0	0	0	0	0	0	0	0	0	0	0
0	0	0	0	0	0	0	0	0	0	0	0	0	0	0	0	0	0	0	0	0	0	0	0	0	0	0	0	0	0	0
0	0	0	0	0	0	0	0	0	0	0	0	0	0	0	0	0	0	0	0	0	0	0	0	0	0	0	0	0	0	0
0	0	0	0	0	0	0	0	0	0	0	0	0	0	0	0	0	0	0	0	0	0	0	0	0	0	0	0	0	0	0
0	0	0	0	0	0	0	0	0	0	0	0	0	0	0	0	0	0	0	0	0	0	0	0	0	0	0	0	0	0	0
0	0	0	0	0	0	0	0	0	0	0	0	0	0	0	0	0	0	0	0	0	0	0	0	0	0	0	0	0	0	0
0	0	0	0	0	0	0	0	0	0	0	0	0	0	0	0	0	0	0	0	0	0	0	0	0	0	0	0	0	0	0
0	0	0	0	0	0	0	0	0	0	0	0	0	0	0	0	0	0	0	0	0	0	0	0	0	0	0	0	0	0	0
0	0	0	0	0	0	0	0	0	0	0	0	0	0	0	0	0	0	0	0	0	0	0	0	0	0	0	0	0	0	0
0	0	0	0	0	0	0	0	0	0	0	0	0	0	0	0	0	0	0	0	0	0	0	0	0	0	0	0	0	0	0
0	0	0	0	0	0	0	0	0	0	0	0	0	0	0	0	0	0	0	0	0	0	0	0	0	0	0	0	0	0	0
0	0	0	0	0	0	0	0	0	0	0	0	0	0	0	0	0	0	0	0	0	0	0	0	0	0	0	0	0	0	0
0	0	0	0	0	0	0	0	0	0	0	0	0	0	0	0	0	0	0	0	0	0	0	0	0	0	0	0	0	0	0
0	0	0	0	0	0	0	0	0	0	0	0	0	0	0	0	0	0	0	0	0	0	0	0	0	0	0	0	0	0	0
0	0	0	0	0	0	0	0	0	0	0	0	0	0	0	0	0	0	0	0	0	0	0	0	0	0	0	0	0	0	0
0	0	0	0	0	0	0	0	0	0	0	0	0	0	0	0	0	0	0	0	0	0	0	0	0	0	0	0	0	0	0
0	0	0	0	0	0	0	0	0	0	0	0	0	0	0	0	0	0	0	0	0	0	0	0	0	0	0	0	0	0	0
0	0	0	0	0	0	0	0	0	0	0	0	0	0	0	0	0	0	0	0	0	0	0	0	0	0	0	0	0	0	0
0	0	0	0	0	0	0	0	0	0	0	0	0	0	0	0	0	0	0	0	0	0	0	0	0	0	0	0	0	0	0
0	0	0	0	0	0	0	0	0	0	0	0	0	0	0	0	0	0	0	0	0	0	0	0	0	0	0	0	0	0	0
0	0	0	0	0	0	0	0	0	0	0	0	0	0	0	0	0	0	0	0	0	0	0	0	0	0	0	0	0	0	0
0	0	0	0	0	0	0	0	0	0	0	0	0	0	0	0	0	0	0	0	0	0	0	0	0	0	0	0	0	0	0
0	0	0	0	0	0	0	0	0	0	0	0	0	0	0	0	0	0	0	0	0	0	0	0	0	0	0	0	0	0	0
0	0	0	0	0	0	0	0	0	0	0	0	0	0	0	0	0	0	0	0	0	0	0	0	0	0	0	0	0	0	0
0	0	0	0	0	0	0	0	0	0	0	0	0	0	0	0	0	0	0	0	0	0	0	0	0	0	0	0	0	0	0
0	0	0	0	0	0	0	0	0	0	0	0	0	0	0	0	0	0	0	0	0	0	0	0	0	0	0	0	0	0	0
0	0	0	0	0	0	0	0	0	0	0	0	0	0	0	0	0	0	0	0	0	0	0	0	0	0	0	0	0	0	0
0	0	0	0	0	0	0	0	0	0	0	0	0	0	0	0	0	0	0	0	0	0	0	0	0	0	0	0	0	0	0
0	0	0	0	0	0	0	0	0	0	0	0	0	0	0	0	0	0	0	0	0	0	0	0	0	0	0	0	0	0	0
0	0	0	0	0	0	0	0	0	0	0	0	0	0	0	0	0	0	0	0	0	0	0	0	0	0	0	0	0	0	0
0	0	0	0	0	0	0	0	0	0	0	0	0	0	0	0	0	0	0	0	0	0	0	0	0	0	0	0	0	0	0
0	0	0	0	0	0	0	0	0	0	0	0	0	0	0	0	0	0	0	0	0	0	0	0	0	0	0	0	0	0	0
0	0	0	0	0	0	0	0	0	0	0	0	0	0	0	0	0	0	0	0	0	0	0	0	0	0	0	0	0	0	0
0	0	0	0	0	0	0	0	0	0	0	0	0	0	0	0	0	0	0	0	0	0	0	0	0	0	0	0	0	0	0
0	0	0	0	0	0	0	0	0	0	0	0	0	0	0	0	0	0	0	0	0	0	0	0	0	0	0	0	0	0	0
0	0	0	0	0	0	0	0	0	0	0	0	0	0	0	0	0	0	0	0	0	0	0	0	0	0	0	0	0	0	0
0	0	0	0	0	0	0	0	0	0	0	0	0	0	0	0	0	0	0	0	0	0	0	0	0	0	0	0	0	0	0
0	0	0	0	0	0	0	0	0	0	0	0	0	0	0	0	0	0	0	0	0	0	0	0	0	0	0	0	0	0	0
0	0	0	0	0	0	0	0	0	0	0	0	0	0	0	0	0	0	0	0	0	0	0	0	0	0	0	0	0	0	0
0	0	0	0	0	0	0	0	0	0	0	0	0	0	0	0	0	0	0	0	0	0	0	0	0	0	0	0	0	0	0
0	0	0	0	0	0	0	0	0	0	0	0	0	0	0	0	0	0	0	0	0	0	0	0	0	0	0	0	0	0	0
0	0	0	0	0	0	0	0	0	0	0	0	0	0	0	0	0	0	0	0	0	0	0	0	0	0	0	0	0	0	0
0	0	0	0	0	0	0	0	0	0	0	0	0	0	0	0	0	0	0	0	0	0	0	0	0	0	0	0	0	0	0
0	0	0	0	0	0	0	0	0	0	0	0	0	0	0	0	0	0	0	0	0	0	0	0	0	0	0	0	0	0	0
0	0	0	0	0	0	0	0	0	0	0	0	0	0	0	0	0	0	0	0	0	0	0	0	0	0	0	0	0	0	0
0	0	0	0	0	0	0	0	0	0	0	0	0	0	0	0	0	0	0	0	0	0	0	0	0	0	0	0	0	0	0
0	0	0	0	0	0	0	0	0	0	0	0	0	0	0	0	0	0	0	0	0	0	0	0	0	0	0	0	0	0	0
0	0	0	0	0	0	0	0	0	0	0	0	0	0	0	0	0	0	0	0	0	0	0	0	0	0	0	0	0	0	0
0	0	0	0	0	0	0	0	0	0	0	0	0	0	0	0	0	0	0	0	0	0	0	0	0	0	0	0	0	0	0
0	0	0	0	0	0	0	0	0	0	0	0	0	0	0	0	0	0	0	0	0	0	0	0	0	0	0	0	0	0	0
0	0	0	0	0	0	0	0	0	0	0	0	0	0	0	0	0	0	0	0	0	0	0	0	0	0	0	0	0	0	0
0	0	0	0	0	0	0	0	0	0	0	0	0	0	0	0	0	0	0	0	0	0	0	0	0	0	0	0	0	0	0
0	0	0	0	0	0	0	0	0	0	0	0	0	0	0	0	0	0	0	0	0	0	0	0	0	0	0	0	0	0	0
0	0	0	0	0	0	0	0	0	0	0	0	0	0	0	0	0	0	0	0	0	0	0	0	0	0	0	0	0	0	0
0	0	0	0	0	0	0	0	0	0	0	0	0	0	0	0	0	0	0	0	0	0	0	0	0	0	0	0	0	0	0
0	0	0	0	0	0	0	0	0	0	0	0	0	0	0	0	0	0	0	0	0	0	0	0	0	0	0	0	0	0	0
0	0	0	0	0	0	0	0	0	0	0	0	0	0	0	0	0	0	0	0	0	0	0	0	0	0	0	0	0	0	0
0	0	0	0	0	0	0	0	0	0	0	0	0	0	0	0	0	0	0	0	0	0	0	0	0	0	0	0	0	0	0
0	0	0	0	0	0	0	0	0	0	0	0	0	0	0	0	0	0	0	0	0	0	0	0	0	0	0	0	0	0	0
0	0	0	0	0	0	0	0	0	0	0	0	0	0	0	0	0	0	0	0	0	0	0	0	0	0	0	0	0	0	0
0	0	0	0	0	0	0	0	0	0	0	0	0	0	0	0	0	0	0	0	0	0	0	0	0	0	0	0	0	0	0
0	0	0	0	0	0	0	0	0	0	0	0	0	0	0	0	0	0	0	0	0	0	0	0	0	0	0	0	0	0	0
0	0	0	0	0	0	0	0	0	0	0	0	0	0	0	0	0	0	0	0	0	0	0	0	0	0	0	0	0	0	0
0	0	0	0	0	0	0	0	0	0	0	0	0	0	0	0	0	0	0	0	0	0	0	0	0	0	0	0	0	0	0
0	0	0	0	0	0	0	0	0	0	0	0	0	0	0	0	0	0	0	0	0	0	0	0	0	0	0	0	0	0	0
0	0	0	0	0	0	0	0	0	0	0	0	0	0	0	0	0	0	0	0	0	0	0	0	0	0	0	0	0	0	0
0	0	0	0	0	0	0	0	0	0	0	0	0	0	0	0	0	0	0	0	0	0	0	0	0	0	0	0	0	0	0
0	0	0	0	0	0	0	0	0	0	0	0	0	0	0	0	0	0	0	0	0	0	0	0	0	0	0	0	0	0	0
0	0	0	0	0	0	0	0	0	0	0	0	0	0	0	0	0	0	0	0	0	0	0	0	0	0	0	0	0	0	0
0	0	0	0	0	0	0	0	0	0	0	0	0	0	0	0	0	0	0	0	0	0	0	0	0	0	0	0	0	0	0
0	0	0	0	0	0	0	0	0	0	0	0	0	0	0	0	0	0	0	0	0	0	0	0	0	0	0	0	0	0	0
0	0	0	0	0	0	0	0	0	0	0	0	0	0	0	0	0	0	0	0	0	0	0	0	0	0	0	0	0	0	0
0	0	0	0	0	0	0	0	0	0	0	0	0	0	0	0	0	0	0	0	0	0	0	0	0	0	0	0	0	0	0
0	0	0	0	0	0	0	0	0	0	0	0	0	0	0	0	0	0	0	0	0	0	0	0	0	0	0	0	0	0	0
0	0	0	0	0	0	0	0	0	0	0	0	0	0	0	0	0	0	0	0	0	0	0	0	0	0	0	0	0	0	0
0	0	0	0	0	0	0	0	0	0	0	0	0	0	0	0	0	0	0	0	0	0	0	0	0	0	0	0	0	0	0
0	0	0	0	0	0	0	0	0	0	0	0	0	0	0	0	0	0	0	0	0	0	0	0	0	0	0	0	0	0	0
0	0	0	0	0	0	0	0	0	0	0	0	0	0	0	0	0	0	0	0	0	0	0	0	0	0	0	0	0	0	0
0	0	0	0	0	0	0	0	0	0	0	0	0	0	0	0	0	0	0	0	0	0	0	0	0	0	0	0	0	0	0
0	0	0	0	0	0	0	0	0	0	0	0	0	0	0	0	0	0	0	0	0	0	0	0	0	0	0	0	0	0	0
0	0	0	0	0	0	0	0	0	0	0	0	0	0	0	0	0	0	0	0	0	0	0	0	0	0	0	0	0	0	0
0	0	0	0	0	0	0	0	0	0	0	0	0	0	0	0	0	0	0	0	0	0	0	0	0	0	0	0	0	0	0
0	0	0	0	0	0	0	0	0	0	0	0	0	0	0	0	0	0	0	0	0	0	0	0	0	0	0	0	0	0	0
0	0	0	0	0	0	0	0	0	0	0	0	0	0	0	0	0	0	0	0	0	0	0	0	0	0	0	0	0	0	0
0	0	0	0	0	0	0	0	0	0	0	0	0	0	0	0	0	0	0	0	0	0	0	0	0	0	0	0	0	0	0
0	0	0	0	0	0	0	0	0	0	0	0	0	0	0	0	0	0	0	0	0	0	0	0	0	0	0	0	0	0	0
0	0	0	0	0	0	0	0	0	0	0	0	0	0	0	0	0	0	0	0	0	0	0	0	0	0	0	0	0	0	0
0	0	0	0	0	0	0	0	0	0	0	0	0	0	0	0	0	0	0	0	0	0	0	0	0	0	0	0	0	0	0
0	0	0	0	0	0	0	0	0	0	0	0	0	0	0	0	0	0	0	0	0	0	0	0	0	0	0	0	0	0	0
0	0	0	0	0	0	0	0	0	0	0	0	0	0	0	0	0	0	0	0	0	0	0	0	0	0	0	0	0	0	0
0	0	0	0	0	0	0	0	0	0	0	0	0	0	0	0	0	0	0	0	0	0	0	0	0	0	0	0	0	0	0
0	0	0	0	0	0	0	0	0	0	0	0	0	0	0	0	0	0	0	0	0	0	0	0	0	0	0	0	0	0	0
0	0	0	0	0	0	0	0	0	0	0	0	0	0	0	0	0	0	0	0	0	0	0	0	0	0	0	0	0	0	0
0	0	0	0	0	0	0	0	0	0	0	0	0	0	0	0	0	0	0	0	0	0	0	0	0	0	0	0	0	0	0
0	0	0	0	0	0	0	0	0	0	0	0	0	0	0	0	0	0	0	0	0	0	0	0	0	0	0	0	0	0	0
0	0	0	0	0	0	0	0	0	0	0	0	0	0	0	0	0	0	0	0	0	0	0	0	0	0	0	0	0	0	0
0	0	0	0	0	0	0	0	0	0	0	0	0	0	0	0	0	0	0	0	0	0	0	0	0	0	0	0	0	0	0
0	0	0	0	0	0	0	0	0	0	0	0	0	0	0	0	0	0	0	0	0	0	0	0	0	0	0	0	0	0	0
0	0	0	0	0	0	0	0	0	0	0	0	0	0	0	0	0	0	0	0	0	0	0	0	0	0	0	0	0	0	0
0	0	0	0	0	0	0	0	0	0	0	0	0	0	0	0	0	0	0	0	0	0	0	0	0	0	0	0	0	0	0
0	0	0	0	0	0	0	0	0	0	0	0	0	0	0	0	0	0	0	0	0	0	0	0	0	0	0	0	0	0	0
0	0	0	0	0	0	0	0	0	0	0	0	0	0	0	0	0	0	0	0	0	0	0	0	0	0	0	0	0	0	0
0	0	0	0	0	0	0	0	0	0	0	0	0	0	0	0	0	0	0	0	0	0	0	0	0	0	0	0	0	0	0
0	0	0	0	0	0	0	0	0	0	0	0	0	0	0	0	0	0	0	0	0	0	0	0	0	0	0	0	0	0	0
0	0	0	0	0	0	0	0	0	0	0	0	0	0	0	0	0	0	0	0	0	0	0	0	0	0	0	0	0	0	0
0	0	0	0	0	0	0	0	0	0	0	0	0	0	0	0	0	0	0	0	0	0	0	0	0	0	0	0	0	0	0
0	0	0	0	0	0	0	0	0	0	0	0	0	0	0	0	0	0	0	0	0	0	0	0	0	0	0	0	0	0	0
0	0	0	0	0	0	0	0	0	0	0	0	0	0	0	0	0	0	0	0	0	0	0	0	0	0	0	0	0	0	0
0	0	0	0	0	0	0	0	0	0	0	0	0	0	0	0	0	0	0	0	0	0	0	0	0	0	0	0	0	0	0
0	0	0	0	0	0	0	0	0	0	0	0	0	0	0	0	0	0	0	0	0	0	0	0	0	0	0	0	0	0	0
0	0	0	0	0	0	0	0	0	0	0	0	0	0	0	0	0	0	0	0	0	0	0	0	0	0	0	0	0	0	0
0	0	0	0	0	0	0	0	0	0	0	0	0	0	0	0	0	0	0	0	0	0	0	0	0	0	0	0	0	0	0
0	0	0	0	0	0	0	0	0	0	0	0	0	0	0	0	0	0	0	0	0	0	0	0	0	0	0	0	0	0	0
0	0	0	0	0	0	0	0	0	0	0	0	0	0	0	0	0	0	0	0	0	0	0	0	0	0	0	0	0	0	0
0	0	0	0	0	0	0	0	0	0	0	0	0	0	0	0	0	0	0	0	0	0	0	0	0	0	0	0	0	0	0
0	0	0	0	0	0	0	0	0	0	0	0	0	0	0	0	0	0	0	0	0	0	0	0	0	0	0	0	0	0	0
0	0	0	0	0	0	0	0	0	0	0	0	0	0	0	0	0	0	0	0	0	0	0	0	0	0	0	0	0	0	0
0	0	0	0	0	0	0	0	0	0	0	0	0	0	0	0	0	0	0	0	0	0	0	0	0	0	0	0	0	0	0
0	0	0	0	0	0	0	0	0	0	0	0	0	0	0	0	0	0	0	0	0	0	0	0	0	0	0	0	0	0	0
0	0	0	0	0	0	0	0	0	0	0	0	0	0	0	0	0	0	0	0	0	0	0	0	0	0	0	0	0	0	0
0	0	0	0	0	0	0	0	0	0	0	0	0	0	0	0	0	0	0	0	0	0	0	0	0	0	0	0	0	0	0
0	0	0	0	0	0	0	0	0	0	0	0	0	0	0	0	0	0	0	0	0	0	0	0	0	0	0	0	0	0	0
0	0	0	0	0	0	0	0	0	0	0	0	0	0	0	0	0	0	0	0	0	0	0	0	0	0	0	0	0	0	0
0	0	0	0	0	0	0	0	0	0	0	0	0	0	0	0	0	0	0	0	0	0	0	0	0	0	0	0	0	0	0
0	0	0	0	0	0	0	0	0	0	0	0	0	0	0	0	0	0	0	0	0	0	0	0	0	0	0	0	0	0	0
0	0	0	0	0	0	0	0	0	0	0	0	0	0	0	0	0	0	0	0	0	0	0	0	0	0	0	0	0	0	0
0	0	0	0	0	0	0	0	0	0	0	0	0	0	0	0	0	0	0	0	0	0	0	0	0	0	0	0	0	0	0
0	0	0	0	0	0	0	0	0	0	0	0	0	0	0	0	0	0	0	0	0	0	0	0	0	0	0	0	0	0	0
0	0	0	0	0	0	0	0	0	0	0	0	0	0	0	0	0	0	0	0	0	0	0	0	0	0	0	0	0	0	0
0	0	0	0	0	0	0	0	0	0	0	0	0	0	0	0	0	0	0	0	0	0	0	0	0	0	0	0	0	0	0
0	0	0	0	0	0	0	0	0	0	0	0	0	0	0	0	0	0	0	0	0	0	0	0	0	0	0	0	0	0	0
0	0	0	0	0	0	0	0	0	0	0	0	0	0	0	0	0	0	0	0	0	0	0	0	0	0	0	0	0	0	0
0	0	0	0	0	0	0	0	0	0	0	0	0	0	0	0	0	0	0	0	0	0	0	0	0	0	0	0	0	0	0
0	0	0	0	0	0	0	0	0	0	0	0	0	0	0	0	0	0	0	0	0	0	0	0	0	0	0	0	0	0	0
0	0	0	0	0	0	0	0	0	0	0	0	0	0	0	0	0	0	0	0	0	0	0	0	0	0	0	0	0	0	0
0	0	0	0	0	0	0	0	0	0	0	0	0	0	0	0	0	0	0	0	0	0	0	0	0	0	0	0	0	0	0
0	0	0	0	0	0	0	0	0	0	0	0	0	0	0	0	0	0	0	0	0	0	0	0	0	0	0	0	0	0	0
0	0	0	0	0	0	0	0	0	0	0	0	0	0	0	0	0	0	0	0	0	0	0	0	0	0	0	0	0	0	0
0	0	0	0	0	0	0	0	0	0	0	0	0	0	0	0	0	0	0	0	0	0	0	0	0	0	0	0	0	0	0
0	0	0	0	0	0	0	0	0	0	0	0	0	0	0	0	0	0	0	0	0	0	0	0	0	0	0	0	0	0	0
0	0	0	0	0	0	0	0	0	0	0	0	0	0	0	0	0	0	0	0	0	0	0	0	0	0	0	0	0	0	0
0	0	0	0	0	0	0	0	0	0	0	0	0	0	0	0	0	0	0	0	0	0	0	0	0	0	0	0	0	0	0
0	0	0	0	0	0	0	0	0	0	0	0	0	0	0	0	0	0	0	0	0	0	0	0	0	0	0	0	0	0	0
0	0	0	0	0	0	0	0	0	0	0	0	0	0	0	0	0	0	0	0	0	0	0	0	0	0	0	0	0	0	0
0	0	0	0	0	0	0	0	0	0	0	0	0	0	0	0	0	0	0	0	0	0	0	0	0	0	0	0	0	0	0
0	0	0	0	0	0	0	0	0	0	0	0	0	0	0	0	0	0	0	0	0	0	0	0	0	0	0	0	0	0	0
0	0	0	0	0	0	0	0	0	0	0	0	0	0	0	0	0	0	0	0	0	0	0	0	0	0	0	0	0	0	0
0	0	0	0	0	0	0	0	0	0	0	0	0	0	0	0	0	0	0	0	0	0	0	0	0	0	0	0	0	0	0
0	0	0	0	0	0	0	0	0	0	0	0	0	0	0	0	0	0	0	0	0	0	0	0	0	0	0	0	0	0	0
0	0	0	0	0	0	0	0	0	0	0	0	0	0	0	0	0	0	0	0	0	0	0	0	0	0	0	0	0	0	0
0	0	0	0	0	0	0	0	0	0	0	0	0	0	0	0	0	0	0	0	0	0	0	0	0	0	0	0	0	0	0
0	0	0	0	0	0	0	0	0	0	0	0	0	0	0	0	0	0	0	0	0	0	0	0	0	0	0	0	0	0	0
0	0	0	0	0	0	0	0	0	0	0	0	0	0	0	0	0	0	0	0	0	0	0	0	0	0	0	0	0	0	0
0	0	0	0	0	0	0	0	0	0	0	0	0	0	0	0	0	0	0	0	0	0	0	0	0	0	0	0	0	0	0
0	0	0	0	0	0	0	0	0	0	0	0	0	0	0	0	0	0	0	0	0	0	0	0	0	0	0	0	0	0	0
0	0	0	0	0	0	0	0	0	0	0	0	0	0	0	0	0	0	0	0	0	0	0	0	0	0	0	0	0	0	0
0	0	0	0	0	0	0	0	0	0	0	0	0	0	0	0	0	0	0	0	0	0	0	0	0	0	0	0	0	0	0
0	0	0	0	0	0	0	0	0	0	0	0	0	0	0	0	0	0	0	0	0	0	0	0	0	0	0	0	0	0	0
0	0	0	0	0	0	0	0	0	0	0	0	0	0	0	0	0	0	0	0	0	0	0	0	0	0	0	0	0	0	0
0	0	0	0	0	0	0	0	0	0	0	0	0	0	0	0	0	0	0	0	0	0	0	0	0	0	0	0	0	0	0
0	0	0	0	0	0	0	0	0	0	0	0	0	0	0	0	0	0	0	0	0	0	0	0	0	0	0	0	0	0	0
0	0	0	0	0	0	0	0	0	0	0	0	0	0	0	0	0	0	0	0	0	0	0	0	0	0	0	0	0	0	0
0	0	0	0	0	0	0	0	0	0	0	0	0	0	0	0	0	0	0	0	0	0	0	0	0	0	0	0	0	0	0
0	0	0	0	0	0	0	0	0	0	0	0	0	0	0	0	0	0	0	0	0	0	0	0	0	0	0	0	0	0	0
0	0	0	0	0	0	0	0	0	0	0	0	0	0	0	0	0	0	0	0	0	0	0	0	0	0	0	0	0	0	0
0	0	0	0	0	0	0	0	0	0	0	0	0	0	0	0	0	0	0	0	0	0	0	0	0	0	0	0	0	0	0
0	0	0	0	0	0	0	0	0	0	0	0	0	0	0	0	0	0	0	0	0	0	0	0	0	0	0	0	0	0	0
0	0	0	0	0	0	0	0	0	0	0	0	0	0	0	0	0	0	0	0	0	0	0	0	0	0	0	0	0	0	0
0	0	0	0	0	0	0	0	0	0	0	0	0	0	0	0	0	0	0	0	0	0	0	0	0	0	0	0	0	0	0
0	0	0	0	0	0	0	0	0	0	0	0	0	0	0	0	0	0	0	0	0	0	0	0	0	0	0	0	0	0	0
0	0	0	0	0	0	0	0	0	0	0	0	0	0	0	0	0	0	0	0	0	0	0	0	0	0	0	0	0	0	0
0	0	0	0	0	0	0	0	0	0	0	0	0	0	0	0	0	0	0	0	0	0	0	0	0	0	0	0	0	0	0
0	0	0	0	0	0	0	0	0	0	0	0	0	0	0	0	0	0	0	0	0	0	0	0	0	0	0	0	0	0	0
0	0	0	0	0	0	0	0	0	0	0	0	0	0	0	0	0	0	0	0	0	0	0	0	0	0	0	0	0	0	0
0	0	0	0	0	0	0	0	0	0	0	0	0	0	0	0	0	0	0	0	0	0	0	0	0	0	0	0	0	0	0
0	0	0	0	0	0	0	0	0	0	0	0	0	0	0	0	0	0	0	0	0	0	0	0	0	0	0	0	0	0	0
0	0	0	0	0	0	0	0	0	0	0	0	0	0	0	0	0	0	0	0	0	0	0	0	0	0	0	0	0	0	0
0	0	0	0	0	0	0	0	0	0	0	0	0	0	0	0	0	0	0	0	0	0	0	0	0	0	0	0	0	0	0
0	0	0	0	0	0	0	0	0	0	0	0	0	0	0	0	0	0	0	0	0	0	0	0	0	0	0	0	0	0	0
0	0	0	0	0	0	0	0	0	0	0	0	0	0	0	0	0	0	0	0	0	0	0	0	0	0	0	0	0	0	0
0	0	0	0	0	0	0	0	0	0	0	0	0	0	0	0	0	0	0	0	0	0	0	0	0	0	0	0	0	0	0
0	0	0	0	0	0	0	0	0	0	0	0	0	0	0	0	0	0	0	0	0	0	0	0	0	0	0	0	0	0	0
0	0	0	0	0	0	0	0	0	0	0	0	0	0	0	0	0	0	0	0	0	0	0	0	0	0	0	0	0	0	0
0	0	0	0	0	0	0	0	0	0	0	0	0	0	0	0	0	0	0	0	0	0	0	0	0	0	0	0	0	0	0
0	0	0	0	0	0	0	0	0	0	0	0	0	0	0	0	0	0	0	0	0	0	0	0	0	0	0	0	0	0	0
0	0	0	0	0	0	0	0	0	0	0	0	0	0	0	0	0	0	0	0	0	0	0	0	0	0	0	0	0	0	0
0	0	0	0	0	0	0	0	0	0	0	0	0	0	0	0	0	0	0	0	0	0	0	0	0	0	0	0	0	0	0
0	0	0	0	0	0	0	0	0	0	0	0	0	0	0	0	0	0	0	0	0	0	0	0	0	0	0	0	0	0	0
0	0	0	0	0	0	0	0	0	0	0	0	0	0	0	0	0	0	0	0	0	0	0	0	0	0	0	0	0	0	0
0	0	0	0	0	0	0	0	0	0	0	0	0	0	0	0	0	0	0	0	0	0	0	0	0	0	0	0	0	0	0
0	0	0	0	0	0	0	0	0	0	0	0	0	0	0	0	0	0	0	0	0	0	0	0	0	0	0	0	0	0	0
0	0	0	0	0	0	0	0	0	0	0	0	0	0	0	0	0	0	0	0	0	0	0	0	0	0	0	0	0	0	0
0	0	0	0	0	0	0	0	0	0	0	0	0	0	0	0	0	0	0	0	0	0	0	0	0	0	0	0	0	0	0
0	0	0	0	0	0	0	0	0	0	0	0	0	0	0	0	0	0	0	0	0	0	0	0	0	0	0	0	0	0	0
0	0	0	0	0	0	0	0	0	0	0	0	0	0	0	0	0	0	0	0	0	0	0	0	0	0	0	0	0	0	0
0	0	0	0	0	0	0	0	0	0	0	0	0	0	0	0	0	0	0	0	0	0	0	0	0	0	0	0	0	0	0
0	0	0	0	0	0	0	0	0	0	0	0	0	0	0	0	0	0	0	0	0	0	0	0	0	0	0	0	0	0	0
0	0	0	0	0	0	0	0	0	0	0	0	0	0	0	0	0	0	0	0	0	0	0	0	0	0	0	0	0	0	0
0	0	0	0	0	0	0	0	0	0	0	0	0	0	0	0	0	0	0	0	0	0	0	0	0	0	0	0	0	0	0
0	0	0	0	0	0	0	0	0	0	0	0	0	0	0	0	0	0	0	0	0	0	0	0	0	0	0	0	0	0	0
0	0	0	0	0	0	0	0	0	0	0	0	0	0	0	0	0	0	0	0	0	0	0	0	0	0	0	0	0	0	0
0	0	0	0	0	0	0	0	0	0	0	0	0	0	0	0	0	0	0	0	0	0	0	0	0	0	0	0	0	0	0
0	0	0	0	0	0	0	0	0	0	0	0	0	0	0	0	0	0	0	0	0	0	0	0	0	0	0	0	0	0	0
0	0	0	0	0	0	0	0	0	0	0	0	0	0	0	0	0	0	0	0	0	0	0	0	0	0	0	0	0	0	0
0	0	0	0	0	0	0	0	0	0	0	0	0	0	0	0	0	0	0	0	0	0	0	0	0	0	0	0	0	0	0
0	0	0	0	0	0	0	0	0	0	0	0	0	0	0	0	0	0	0	0	0	0	0	0	0	0	0	0	0	0	0
0	0	0	0	0	0	0	0	0	0	0	0	0	0	0	0	0	0	0	0	0	0	0	0	0	0	0	0	0	0	0
0	0	0	0	0	0	0	0	0	0	0	0	0	0	0	0	0	0	0	0	0	0	0	0	0	0	0	0	0	0	0
0	0	0	0	0	0	0	0	0	0	0	0	0	0	0	0	0	0	0	0	0	0	0	0	0	0	0	0	0	0	0
0	0	0	0	0	0	0	0	0	0	0	0	0	0	0	0	0	0	0	0	0	0	0	0	0	0	0	0	0	0	0
0	0	0	0	0	0	0	0	0	0	0	0	0	0	0	0	0	0	0	0	0	0	0	0	0	0	0	0	0	0	0
0	0	0	0	0	0	0	0	0	0	0	0	0	0	0	0	0	0	0	0	0	0	0	0	0	0	0	0	0	0	0
0	0	0	0	0	0	0	0	0	0	0	0	0	0	0	0	0	0	0	0	0	0	0	0	0	0	0	0	0	0	0
0	0	0	0	0	0	0	0	0	0	0	0	0	0	0	0	0	0	0	0	0	0	0	0	0	0	0	0	0	0	0
0	0	0	0	0	0	0	0	0	0	0	0	0	0	0	0	0	0	0	0	0	0	0	0	0	0	0	0	0	0	0
0	0	0	0	0	0	0	0	0	0	0	0	0	0	0	0	0	0	0	0	0	0	0	0	0	0	0	0	0	0	0
0	0	0	0	0	0	0	0	0	0	0	0	0	0	0	0	0	0	0	0	0	0	0	0	0	0	0	0	0	0	0
0	0	0	0	0	0	0	0	0	0	0	0	0	0	0	0	0	0	0	0	0	0	0	0	0	0	0	0	0	0	0
0	0	0	0	0	0	0	0	0	0	0	0	0	0	0	0	0	0	0	0	0	0	0	0	0	0	0	0	0	0	0
0	0	0	0	0	0	0	0	0	0	0	0	0	0	0	0	0	0	0	0	0	0	0	0	0	0	0	0	0	0	0
0	0	0	0	0	0	0	0	0	0	0	0	0	0	0	0	0	0	0	0	0	0	0	0	0	0	0	0	0	0	0
0	0	0	0	0	0	0	0	0	0	0	0	0	0	0	0	0	0	0	0	0	0	0	0	0	0	0	0	0	0	0
0	0	0	0	0	0	0	0	0	0	0	0	0	0	0	0	0	0	0	0	0	0	0	0	0	0	0	0	0	0	0
0	0	0	0	0	0	0	0	0	0	0	0	0	0	0	0	0	0	0	0	0	0	0	0	0	0	0	0	0	0	0
0	0	0	0	0	0	0	0	0	0	0	0	0	0	0	0	0	0	0	0	0	0	0	0	0	0	0	0	0	0	0
0	0	0	0	0	0	0	0	0	0	0	0	0	0	0	0	0	0	0	0	0	0	0	0	0	0	0	0	0	0	0
0	0	0	0	0	0	0	0	0	0	0	0	0	0	0	0	0	0	0	0	0	0	0	0	0	0	0	0	0	0	0
0	0	0	0	0	0	0	0	0	0	0	0	0	0	0	0	0	0	0	0	0	0	0	0	0	0	0	0	0	0	0
0	0	0	0	0	0	0	0	0	0	0	0	0	0	0	0	0	0	0	0	0	0	0	0	0	0	0	0	0	0	0
0	0	0	0	0	0	0	0	0	0	0	0	0	0	0	0	0	0	0	0	0	0	0	0	0	0	0	0	0	0	0
0	0	0	0	0	0	0	0	0	0	0	0	0	0	0	0	0	0	0	0	0	0	0	0	0	0	0	0	0	0	0
0	0	0	0	0	0	0	0	0	0	0	0	0	0	0	0	0	0	0	0	0	0	0	0	0	0	0	0	0	0	0
0	0	0	0	0	0	0	0	0	0	0	0	0	0	0	0	0	0	0	0	0	0	0	0	0	0	0	0	0	0	0
0	0	0	0	0	0	0	0	0	0	0	0	0	0	0	0	0	0	0	0	0	0	0	0	0	0	0	0	0	0	0
0	0	0	0	0	0	0	0	0	0	0	0	0	0	0	0	0	0	0	0	0	0	0	0	0	0	0	0	0	0	0
0	0	0	0	0	0	0	0	0	0	0	0	0	0	0	0	0	0	0	0	0	0	0	0	0	0	0	0	0	0	0
0	0	0	0	0	0	0	0	0	0	0	0	0	0	0	0	0	0	0	0	0	0	0	0	0	0	0	0	0	0	0
0	0	0	0	0	0	0	0	0	0	0	0	0	0	0	0	0	0	0	0	0	0	0	0	0	0	0	0	0	0	0
0	0	0	0	0	0	0	0	0	0	0	0	0	0	0	0	0	0	0	0	0	0	0	0	0	0	0	0	0	0	0
0	0	0	0	0	0	0	0	0	0	0	0	0	0	0	0	0	0	0	0	0	0	0	0	0	0	0	0	0	0	0
0	0	0	0	0	0	0	0	0	0	0	0	0	0	0	0	0	0	0	0	0	0	0	0	0	0	0	0	0	0	0
0	0	0	0	0	0	0	0	0	0	0	0	0	0	0	0	0	0	0	0	0	0	0	0	0	0	0	0	0	0	0
0	0	0	0	0	0	0	0	0	0	0	0	0	0	0	0	0	0	0	0	0	0	0	0	0	0	0	0	0	0	0
0	0	0	0	0	0	0	0	0	0	0	0	0	0	0	0	0	0	0	0	0	0	0	0	0	0	0	0	0	0	0
0	0	0	0	0	0	0	0	0	0	0	0	0	0	0	0	0	0	0	0	0	0	0	0	0	0	0	0	0	0	0
0	0	0	0	0	0	0	0	0	0	0	0	0	0	0	0	0	0	0	0	0	0	0	0	0	0	0	0	0	0	0
0	0	0	0	0	0	0	0	0	0	0	0	0	0	0	0	0	0	0	0	0	0	0	0	0	0	0	0	0	0	0
0	0	0	0	0	0	0	0	0	0	0	0	0	0	0	0	0	0	0	0	0	0	0	0	0	0	0	0	0	0	0
0	0	0	0	0	0	0	0	0	0	0	0	0	0	0	0	0	0	0	0	0	0	0	0	0	0	0	0	0	0	0
0	0	0	0	0	0	0	0	0	0	0	0	0	0	0	0	0	0	0	0	0	0	0	0	0	0	0	0	0	0	0
0	0	0	0	0	0	0	0	0	0	0	0	0	0	0	0	0	0	0	0	0	0	0	0	0	0	0	0	0	0	0
0	0	0	0	0	0	0	0	0	0	0	0	0	0	0	0	0	0	0	0	0	0	0	0	0	0	0	0	0	0	0
0	0	0	0	0	0	0	0	0	0	0	0	0	0	0	0	0	0	0	0	0	0	0	0	0	0	0	0	0	0	0
0	0	0	0	0	0	0	0	0	0	0	0	0	0	0	0	0	0	0	0	0	0	0	0	0	0	0	0	0	0	0
0	0	0	0	0	0	0	0	0	0	0	0	0	0	0	0	0	0	0	0	0	0	0	0	0	0	0	0	0	0	0
0	0	0	0	0	0	0	0	0	0	0	0	0	0	0	0	0	0	0	0	0	0	0	0	0	0	0	0	0	0	0
0	0	0	0	0	0	0	0	0	0	0	0	0	0	0	0	0	0	0	0	0	0	0	0	0	0	0	0	0	0	0
0	0	0	0	0	0	0	0	0	0	0	0	0	0	0	0	0	0	0	0	0	0	0	0	0	0	0	0	0	0	0
0	0	0	0	0	0	0	0	0	0	0	0	0	0	0	0	0	0	0	0	0	0	0	0	0	0	0	0	0	0	0
0	0	0	0	0	0	0	0	0	0	0	0	0	0	0	0	0	0	0	0	0	0	0	0	0	0	0	0	0	0	0
0	0	0	0	0	0	0	0	0	0	0	0	0	0	0	0	0	0	0	0	0	0	0	0	0	0	0	0	0	0	0
0	0	0	0	0	0	0	0	0	0	0	0	0	0	0	0	0	0	0	0	0	0	0	0	0	0	0	0	0	0	0
0	0	0	0	0	0	0	0	0	0	0	0	0	0	0	0	0	0	0	0	0	0	0	0	0	0	0	0	0	0	0
0	0	0	0	0	0	0	0	0	0	0	0	0	0	0	0	0	0	0	0	0	0	0	0	0	0	0	0	0	0	0
0	0	0	0	0	0	0	0	0	0	0	0	0	0	0	0	0	0	0	0	0	0	0	0	0	0	0	0	0	0	0
0	0	0	0	0	0	0	0	0	0	0	0	0	0	0	0	0	0	0	0	0	0	0	0	0	0	0	0	0	0	0
0	0	0	0	0	0	0	0	0	0	0	0	0	0	0	0	0	0	0	0	0	0	0	0	0	0	0	0	0	0	0
0	0	0	0	0	0	0	0	0	0	0	0	0	0	0	0	0	0	0	0	0	0	0	0	0	0	0	0	0	0	0
0	0	0	0	0	0	0	0	0	0	0	0	0	0	0	0	0	0	0	0	0	0	0	0	0	0	0	0	0	0	0
0	0	0	0	0	0	0	0	0	0	0	0	0	0	0	0	0	0	0	0	0	0	0	0	0	0	0	0	0	0	0
0	0	0	0	0	0	0	0	0	0	0	0	0	0	0	0	0	0	0	0	0	0	0	0	0	0	0	0	0	0	0
0	0	0	0	0	0	0	0	0	0	0	0	0	0	0	0	0	0	0	0	0	0	0	0	0	0	0	0	0	0	0
0	0	0	0	0	0	0	0	0	0	0	0	0	0	0	0	0	0	0	0	0	0	0	0	0	0	0	0	0	0	0
0	0	0	0	0	0	0	0	0	0	0	0	0	0	0	0	0	0	0	0	0	0	0	0	0	0	0	0	0	0	0
0	0	0	0	0	0	0	0	0	0	0	0	0	0	0	0	0	0	0	0	0	0	0	0	0	0	0	0	0	0	0
0	0	0	0	0	0	0	0	0	0	0	0	0	0	0	0	0	0	0	0	0	0	0	0	0	0	0	0	0	0	0
0	0	0	0	0	0	0	0	0	0	0	0	0	0	0	0	0	0	0	0	0	0	0	0	0	0	0	0	0	0	0
0	0	0	0	0	0	0	0	0	0	0	0	0	0	0	0	0	0	0	0	0	0	0	0	0	0	0	0	0	0	0
0	0	0	0	0	0	0	0	0	0	0	0	0	0	0	0	0	0	0	0	0	0	0	0	0	0	0	0	0	0	0
0	0	0	0	0	0	0	0	0	0	0	0	0	0	0	0	0	0	0	0	0	0	0	0	0	0	0	0	0	0	0
[truncated: 1,000 more rows]
