# Supplementary material for: A modified shuffled frog leaping algorithm with inertia weight
Source: Sci Rep. 2024 Feb 20;14:4146. doi: 10.1038/s41598-024-51306-1 (PMC11224354; doi:10.1038/s41598-024-51306-1)
Supplement: Supplementary file 1 — Supplementary Information. [file 41598_2024_51306_MOESM1_ESM.zip › data/F2/MSFLA_L_27.xls]

## Sheet: Sheet1
0.231083	-0.101734	0.194783	-0.1272	-0.236545	-0.252428	0.0923878	-0.534018	1.03847	0.167847	0.0260731	-0.0170604	-0.191159	0.0360052	-0.236439	-0.286505	-0.068008	-0.271217	0.0265961	-0.467159	-0.354046	-0.0483332	-0.357386	-0.431601	-0.146204	0.221442	0.267188	0.268242	0.431546	0.0534601	7.18216
-0.0129915	-0.0155536	-0.00227379	0.00571244	0.025889	-0.00148515	0.00907449	0.00126242	0.033389	-0.00802015	-0.0288269	0.0114028	0.00799817	-0.0220157	0.0078565	0.0430188	0.00172045	0.0360356	-0.0259957	0.0221406	-0.00285372	-0.0177243	-0.0165888	-0.0175984	-0.0308095	0.00623783	-0.00327899	-0.00688056	-0.00661216	0.0130342	0.444281
0.00175856	-0.000221082	0.00231296	-0.000523392	-0.000872381	0.00103058	0.000442345	0.000724956	-0.00570944	-0.000223697	-0.000283674	0.0010963	-2.5895e-05	0.000844402	0.000608758	-0.00462161	0.000396668	0.000199488	-0.0026436	0.00088751	-0.00232308	0.000509175	0.00404704	-9.34103e-05	0.000202573	-0.000882374	0.00326862	-0.000426964	-0.000661735	-0.00358322	0.0414255
-0.000328294	4.1805e-06	-0.00024542	0.00018964	-8.23957e-05	-9.64134e-06	0.000673659	0.000593235	-0.000168313	-8.96037e-05	-0.000484635	7.80698e-05	5.69481e-05	-0.000531332	7.44068e-05	3.99168e-05	3.00647e-05	-0.000108271	-5.94538e-06	0.000166855	-3.32157e-05	0.000345105	-0.000198593	-8.12218e-05	0.000131518	0.000295372	-2.54986e-05	0.000833516	-4.43093e-05	4.80712e-05	0.00599725
-1.00169e-05	-5.69728e-05	1.45296e-05	6.58997e-05	4.52886e-06	2.489e-05	5.37468e-06	-8.41671e-06	5.84458e-05	-2.02467e-05	6.96888e-05	6.60958e-06	-1.96802e-06	1.89879e-05	4.21766e-06	-1.34692e-06	-2.95198e-06	-4.26723e-05	1.25801e-05	-1.09105e-05	1.00691e-05	-4.26778e-06	-1.04833e-05	-6.32551e-07	-1.49652e-07	-1.06453e-06	-3.59935e-06	5.11956e-06	-2.18628e-06	-9.67823e-06	0.000488506
4.41484e-07	1.22356e-06	-2.25936e-07	7.70281e-07	1.13619e-07	1.114e-07	9.57335e-07	-3.48275e-07	-3.65812e-07	2.54545e-06	1.46926e-07	-1.02446e-08	-2.0029e-06	4.89195e-07	-7.97993e-07	2.44208e-08	-6.08624e-08	3.71468e-06	1.33852e-06	-7.94423e-07	-2.07946e-06	-1.14394e-07	2.2698e-07	-1.18471e-06	-1.27415e-07	-1.20918e-06	2.30083e-06	-2.11101e-06	1.21599e-07	-1.62525e-06	2.75841e-05
2.57744e-10	1.77645e-07	-2.42553e-07	-5.58806e-08	1.91045e-08	-4.15181e-07	6.66126e-08	2.13042e-07	-3.66872e-08	7.8569e-08	-1.43732e-08	-3.7857e-08	-1.61744e-08	1.07794e-07	1.65546e-07	-9.44592e-08	4.61809e-07	-2.32358e-07	5.57932e-08	-2.08721e-08	1.0212e-08	-1.34787e-07	-9.22754e-08	-8.76638e-08	-1.12015e-08	-1.00293e-07	-1.0546e-07	-1.53755e-08	3.36123e-08	-5.41187e-07	3.64464e-06
1.273e-08	-2.47206e-08	-1.27616e-09	-3.70114e-09	-1.50786e-09	9.39485e-09	1.43917e-09	5.86649e-09	1.39288e-09	3.89903e-08	-9.86405e-09	8.15895e-09	-4.22005e-09	2.67299e-08	2.3658e-08	6.48949e-09	1.82572e-09	-5.84719e-09	-7.56729e-09	1.98468e-08	-1.19501e-09	2.62776e-09	-2.70099e-09	1.52883e-08	-8.17428e-09	-9.78154e-09	8.87166e-09	1.18713e-09	-8.54047e-09	1.86631e-08	2.92257e-07
6.51061e-12	-1.24597e-09	1.66094e-10	9.04277e-10	-1.36296e-10	-2.34011e-09	-5.70053e-10	-8.30168e-10	-3.20962e-09	1.53711e-09	-6.199e-10	2.06652e-09	-1.11759e-11	1.54325e-09	-4.18544e-10	-2.42805e-10	-5.722e-10	3.02138e-09	1.51167e-09	-2.5581e-10	6.77649e-10	-2.01195e-09	6.63544e-11	1.94955e-10	2.85893e-10	-1.07534e-09	1.36266e-10	-1.50196e-09	3.29617e-09	-2.19776e-10	3.06758e-08
-4.44563e-12	-1.59786e-11	-1.97723e-10	3.46697e-11	-2.75058e-12	5.38567e-11	1.03852e-10	4.02855e-11	5.63767e-11	-1.07338e-10	-2.50375e-11	-3.58979e-11	-2.06316e-11	3.81168e-10	-1.9695e-11	-4.90545e-11	1.49236e-10	-2.57922e-11	6.5409e-10	-2.86558e-11	-5.1379e-11	-7.36043e-12	5.71769e-11	2.97488e-13	8.93647e-12	8.07868e-11	-4.89442e-12	1.4674e-11	1.33613e-10	-5.99003e-11	2.42555e-09
2.54063e-12	-7.40543e-12	-8.01793e-12	-1.64632e-11	4.71978e-12	-1.52896e-13	-8.53859e-12	-1.29712e-11	5.79419e-12	2.1591e-12	1.32705e-12	2.1148e-12	2.06889e-12	3.86126e-12	-3.47978e-12	5.17915e-12	-1.07027e-11	4.34041e-12	1.03784e-11	1.53139e-11	-1.68853e-12	5.10865e-12	1.13755e-12	8.26661e-12	-8.58491e-13	-1.37447e-12	4.40053e-12	-2.51271e-12	-5.77888e-13	-2.08663e-11	1.74321e-10
-2.67158e-13	6.52935e-13	-9.61166e-13	8.57864e-13	-5.51448e-13	4.68053e-14	-4.14923e-13	3.77364e-13	-2.21412e-13	-2.93838e-12	-1.21441e-12	-1.44156e-12	-1.28417e-13	-1.16872e-12	2.4433e-12	3.97053e-13	-2.92127e-13	-1.90549e-12	-3.10449e-12	-1.17395e-13	-4.92979e-14	1.12811e-13	1.63438e-13	3.51687e-13	-9.15662e-16	4.85718e-13	2.6396e-13	3.3155e-12	5.30907e-14	3.27373e-14	2.43316e-11
1.81324e-14	-3.91127e-14	4.79591e-14	-2.72575e-14	3.5728e-14	9.9759e-14	-2.02138e-14	-8.05893e-14	5.12816e-14	2.76282e-14	7.87451e-15	-1.56588e-14	-6.1586e-14	3.13915e-14	3.12359e-15	9.36761e-14	3.49681e-14	-1.33312e-14	5.12139e-14	-4.6967e-14	9.70129e-14	7.53266e-15	9.33908e-15	-1.73483e-13	-7.62477e-14	-1.89434e-13	-1.28978e-14	6.75027e-14	3.11974e-14	-3.02011e-14	1.5023e-12
-2.33646e-15	-3.66854e-15	6.44516e-15	-1.46741e-14	3.64289e-15	1.28614e-17	5.98023e-15	1.51068e-14	4.87442e-16	1.50542e-15	-8.61347e-15	-3.04371e-15	3.61046e-15	-6.57544e-15	2.26272e-15	1.89541e-15	-6.36227e-15	3.68128e-15	7.54262e-15	1.43336e-15	3.93659e-15	2.53066e-15	-2.03915e-16	2.08129e-14	-1.05015e-14	-3.80338e-15	2.07506e-15	-3.27841e-15	-4.09232e-16	-5.39198e-15	1.51824e-13
7.49783e-16	-1.3342e-16	-5.84547e-19	3.55231e-16	-6.49922e-18	3.56278e-16	1.06995e-16	-1.24515e-16	4.69654e-16	-6.69582e-17	-3.97312e-17	9.94072e-16	-2.14974e-15	1.58727e-15	3.20379e-16	-2.12557e-16	-6.99226e-16	1.01316e-15	-8.02371e-17	-1.82217e-16	-8.01484e-16	1.5523e-15	2.09532e-16	-4.34697e-16	1.75774e-15	6.035e-16	-2.47429e-16	-4.86011e-16	-2.40159e-16	2.28387e-16	1.62097e-14
-2.7902e-17	-6.94614e-17	3.24588e-17	-1.13804e-17	-3.19806e-19	7.33877e-17	6.12852e-18	6.37495e-17	2.78482e-17	3.03548e-18	5.45009e-18	5.9102e-17	1.47396e-17	6.07023e-17	-2.22195e-17	-8.61044e-17	-1.23633e-16	-5.43759e-18	1.04393e-17	4.09781e-17	9.22149e-17	4.70189e-17	-7.66242e-18	6.73742e-17	2.96905e-17	-1.2385e-17	-7.6475e-17	-8.04607e-17	9.6624e-17	9.83147e-18	1.26421e-15
1.71576e-18	9.23731e-19	-6.81384e-18	1.09406e-17	-6.93063e-19	2.13382e-18	-8.57719e-20	5.47171e-18	2.73472e-18	-1.0783e-17	-1.2076e-18	2.06805e-18	1.00265e-18	-2.81627e-18	-1.00075e-17	3.31911e-18	1.2942e-18	-9.55891e-19	2.57909e-18	-7.29928e-18	3.45107e-18	4.1988e-19	1.18016e-18	-1.9138e-18	-4.30891e-18	-2.47345e-17	-6.49584e-18	-1.02124e-19	5.98607e-20	-1.37071e-18	1.18882e-16
-2.05739e-19	2.3629e-19	4.00025e-19	-4.29279e-19	2.18736e-20	-4.35025e-20	-3.06364e-19	4.08461e-19	-1.20716e-19	-7.68017e-20	4.3656e-20	4.99156e-19	1.49997e-19	1.21526e-19	-3.65949e-19	4.98951e-19	4.3391e-19	-4.66808e-20	-1.18712e-19	-3.90048e-19	2.99833e-20	-5.04917e-19	-1.75957e-19	9.37995e-20	1.18392e-19	3.06769e-19	-1.36561e-19	-2.56021e-19	-6.48705e-20	1.89591e-19	6.7945e-18
1.12406e-20	1.15398e-20	-2.53158e-21	4.05504e-20	-4.31135e-20	-1.17639e-20	-3.42438e-20	5.42271e-22	-2.37169e-20	-1.26524e-19	8.14771e-21	-6.2237e-20	-1.07826e-20	9.18873e-21	-9.60893e-21	-5.53031e-20	5.07431e-21	1.61518e-20	-2.03781e-20	7.4031e-20	3.09997e-20	-8.18832e-21	-1.05967e-20	1.09217e-20	1.35465e-21	4.72278e-20	2.97338e-20	2.59625e-21	9.58154e-21	8.26954e-21	7.3614e-19
7.77132e-22	4.87066e-22	1.89456e-22	3.41202e-21	7.05412e-25	1.65389e-21	-1.43065e-21	-9.94865e-22	-1.58169e-21	9.77753e-21	-6.60047e-22	-2.1151e-21	1.88222e-21	7.26139e-23	2.57906e-21	9.25006e-22	-2.92378e-22	-1.23472e-20	-1.33472e-21	2.35354e-21	-1.99704e-21	-6.7287e-21	-3.97572e-21	-1.72225e-21	2.34264e-22	-5.27375e-22	-5.24515e-21	-3.87397e-23	1.15698e-21	9.59522e-22	6.74527e-20
1.13973e-22	-1.20854e-22	-1.04397e-22	-3.00934e-22	-6.62587e-24	-2.10406e-22	-3.84632e-22	5.33316e-22	-1.20233e-23	-2.17103e-22	4.08418e-23	-1.56239e-22	5.56698e-23	-3.14894e-23	4.54624e-22	-5.70298e-24	-1.86691e-22	-1.15824e-22	3.66344e-22	2.67238e-22	-5.81314e-23	-1.3201e-22	-1.39359e-22	-9.30514e-22	9.00841e-22	1.42086e-23	3.1465e-23	7.59203e-23	1.96378e-23	-5.50895e-24	5.99253e-21
2.68372e-23	2.03084e-24	4.02788e-23	4.90498e-24	-1.29808e-23	5.97399e-24	1.12108e-23	-3.37555e-24	-1.03878e-22	1.33408e-23	2.7429e-23	3.37711e-24	-6.12125e-23	-1.95937e-23	1.00265e-22	1.50442e-23	1.44564e-24	-1.78661e-23	2.48802e-23	1.4859e-24	3.58519e-24	2.6648e-23	-4.60328e-23	-7.78777e-24	-4.7524e-23	1.27146e-23	1.2174e-24	-4.61791e-23	7.80844e-24	6.1015e-24	7.0301e-22
8.87738e-25	-3.35791e-25	-1.84543e-24	4.01473e-24	8.0761e-25	-1.28317e-25	-1.87391e-24	-2.28679e-25	-1.13746e-24	2.29628e-25	-1.07615e-25	-1.65208e-24	9.58137e-25	-2.21659e-24	2.55874e-24	7.95064e-25	-2.82292e-24	-2.77515e-24	-4.38537e-24	3.32399e-24	1.92361e-24	1.49889e-26	3.33697e-26	1.62046e-25	6.99421e-25	-1.66014e-24	3.34026e-24	3.19521e-24	-6.49245e-24	-1.63992e-24	5.22464e-23
2.59999e-26	-1.74559e-25	2.97462e-25	-9.40997e-26	1.06991e-25	4.15922e-27	-3.85199e-25	2.52074e-25	7.28224e-25	-6.0676e-26	3.6754e-25	-3.01221e-26	2.65194e-25	-2.14713e-27	-2.46395e-25	-1.25144e-25	8.63553e-26	-3.36086e-26	5.81439e-27	-2.10501e-25	3.05021e-26	-1.36572e-25	2.58409e-25	2.99696e-25	6.23391e-26	-1.33016e-25	-2.41901e-25	1.26817e-25	-3.08194e-26	-8.38513e-26	4.90619e-24
-1.7395e-26	1.06135e-26	5.88607e-27	5.24207e-27	2.18994e-26	3.26347e-27	3.18831e-26	-1.9934e-26	8.36322e-27	1.10425e-27	9.80668e-27	6.43225e-26	2.32773e-27	-7.35942e-27	-1.47706e-26	3.811e-26	-2.79982e-27	-2.92208e-26	5.97927e-27	-3.64559e-26	-2.65204e-27	9.14215e-27	-4.37791e-26	-4.98506e-27	-4.07884e-27	1.36883e-27	8.00716e-28	-1.25913e-27	-3.49497e-27	1.26092e-27	4.09558e-25
4.22976e-27	-1.12042e-28	1.77627e-27	-3.20934e-27	1.15718e-28	-1.08021e-27	-1.60427e-27	7.35507e-28	-3.64119e-27	-1.20437e-27	-7.43075e-28	-2.81858e-27	-1.32421e-28	-4.46554e-28	8.48785e-28	-2.21475e-27	-1.14911e-27	-3.99822e-27	-5.03715e-27	-2.72751e-29	2.50354e-27	1.29701e-27	-1.11589e-27	-7.53344e-28	-6.43034e-29	2.33889e-28	1.17794e-27	5.33492e-27	1.00947e-27	2.67993e-27	5.12948e-26
5.58662e-30	-5.49259e-29	9.16514e-29	-3.42532e-29	-4.47212e-29	6.54428e-29	-1.4066e-28	1.25953e-29	6.33377e-29	-3.94156e-30	8.80813e-29	1.62003e-29	-1.87203e-28	4.75606e-29	3.15149e-28	-1.0204e-28	-1.03703e-28	-3.22285e-28	1.20036e-29	-1.01394e-29	5.29541e-29	8.7592e-29	-3.12686e-29	3.88034e-29	-1.05568e-28	1.68617e-28	-1.7165e-28	-1.51568e-28	3.96287e-29	-7.49756e-29	2.64411e-27
-5.43494e-30	4.24061e-30	9.9289e-30	-2.99129e-30	-5.73453e-30	1.02489e-30	4.97873e-30	-2.70111e-29	-1.08193e-29	1.88174e-29	-1.84766e-30	-2.19434e-30	4.07051e-29	-2.80263e-30	-2.64234e-29	-1.58756e-29	3.96285e-29	-2.11587e-29	-1.45893e-30	7.81384e-29	-9.43367e-30	2.14985e-29	1.11793e-29	-7.97001e-30	1.41831e-29	3.09518e-30	-3.37917e-30	2.43581e-30	-6.39591e-31	3.66229e-30	3.98692e-28
-1.3146e-30	-3.37221e-30	-1.32219e-30	4.04209e-32	-5.16387e-32	1.22208e-30	5.5493e-31	-2.37562e-31	5.51575e-31	-2.79553e-30	4.54924e-31	3.35509e-31	-1.83269e-30	1.77956e-30	-6.37218e-31	-3.95011e-31	4.77682e-31	1.07037e-30	1.15972e-31	5.0156e-31	1.1298e-30	5.47167e-30	2.01684e-30	-3.10084e-31	1.24613e-30	3.49525e-32	-4.31169e-30	-9.78224e-32	-6.5572e-32	-8.42482e-32	3.3832e-29
-8.39629e-32	6.32329e-32	3.80013e-32	2.45074e-32	1.04407e-31	-1.84764e-31	-8.95341e-32	-2.73152e-31	2.10212e-32	-1.35491e-31	5.306e-32	-1.00505e-31	6.77436e-32	-1.21123e-32	-1.71079e-31	1.20021e-32	1.95807e-34	4.61017e-32	3.60118e-32	3.56053e-31	2.27152e-32	-8.92576e-33	-4.31448e-31	2.95955e-31	1.14461e-31	1.42482e-32	3.64315e-32	-1.52743e-31	3.8372e-32	8.12087e-33	2.99636e-30
-6.31694e-33	2.42686e-32	4.62481e-34	-1.72049e-33	-1.40729e-32	2.21204e-33	-4.89617e-33	-1.77399e-33	-4.18679e-32	-2.21231e-33	2.85296e-33	9.02007e-33	-4.32486e-33	-1.4033e-34	2.72225e-32	1.42335e-33	-1.50271e-32	5.57868e-33	-5.22886e-33	-2.22232e-32	-3.45074e-33	3.04799e-33	1.57505e-32	-4.58624e-32	-4.48141e-33	-2.96195e-32	-3.04415e-33	3.38682e-32	2.72359e-33	1.8119e-33	3.36506e-31
3.47489e-34	-1.78173e-33	9.89658e-34	3.76355e-34	-1.07643e-33	-8.51233e-34	1.86326e-33	-1.0876e-34	-1.6803e-33	1.0615e-33	4.51185e-34	-1.53526e-33	2.31785e-33	1.29146e-35	6.63561e-34	-3.48987e-34	1.53071e-34	3.28769e-35	4.64778e-34	6.30387e-34	2.17652e-34	-2.11915e-33	7.11711e-35	4.78972e-34	3.18598e-33	-6.37493e-34	-8.89814e-34	5.2948e-33	1.05442e-33	3.71344e-34	3.10684e-32
5.11199e-35	-6.90221e-35	-4.07874e-35	-3.25056e-34	1.80675e-36	3.27039e-35	-2.08799e-34	-8.88221e-35	1.9747e-35	-1.80698e-36	1.56092e-34	-1.09197e-34	6.74055e-36	-6.53988e-35	-2.50638e-34	-3.62847e-34	3.72489e-36	1.11358e-35	1.32922e-34	1.22621e-35	-7.8847e-35	-5.45112e-34	-1.41675e-34	-2.23012e-35	-4.18614e-36	-4.87641e-35	8.11848e-35	1.30645e-34	-8.90261e-35	3.28322e-35	3.1252e-33
-1.51425e-35	-2.05556e-35	-2.24347e-36	-9.66266e-36	-6.57363e-36	2.84909e-36	6.64877e-36	-7.29305e-37	9.36584e-36	-2.33911e-36	-2.06074e-35	1.04326e-35	-1.78663e-35	1.06084e-35	5.39454e-36	-2.01219e-36	-8.9075e-36	-8.0122e-36	9.73112e-36	-2.39673e-35	-1.32745e-35	6.04549e-36	8.05793e-36	4.13664e-36	-2.95214e-36	-2.24201e-35	-2.77845e-36	-1.02248e-35	2.55103e-35	1.80519e-36	2.90855e-34
-1.48371e-36	-2.16388e-37	-4.77494e-37	-7.23349e-37	2.05444e-36	1.85246e-37	3.03178e-37	-2.62175e-37	-5.09134e-38	-8.03094e-37	-2.05225e-37	-6.57824e-37	-5.23321e-38	-7.37516e-38	-3.88505e-37	5.1672e-37	-1.16328e-37	3.92892e-37	6.54124e-37	-1.47211e-36	-2.87436e-37	-3.94006e-37	-6.22614e-38	-9.86235e-38	1.77575e-36	-1.48968e-37	3.23962e-36	6.41992e-37	-5.42143e-37	-1.18983e-36	1.94704e-35
-6.20472e-38	3.55355e-38	-2.11662e-37	-3.95094e-38	1.37141e-37	4.17844e-39	2.5553e-38	1.63969e-39	-4.24768e-38	-1.03639e-38	5.89016e-38	-3.46649e-38	-9.9147e-39	3.02569e-38	-2.93864e-38	-2.91101e-38	2.03328e-37	4.83146e-38	5.49551e-39	-1.25071e-37	6.29941e-38	4.29634e-38	7.03025e-38	3.02556e-38	5.77498e-38	-3.6167e-38	2.39145e-38	-8.48818e-39	-2.50463e-38	-2.69112e-38	1.52934e-36
-6.72378e-40	1.19571e-39	6.97146e-39	-1.34311e-39	1.36607e-39	4.85855e-39	2.77265e-40	2.06696e-38	-4.77116e-39	-1.09223e-39	1.72691e-39	4.06428e-39	5.46587e-39	-5.34646e-39	1.88012e-39	-1.77036e-39	3.12101e-39	4.78854e-39	-8.13915e-39	5.31718e-39	7.24084e-40	-2.38421e-40	-5.61984e-39	-3.13605e-39	-7.9484e-39	1.88587e-40	8.71036e-39	4.05717e-39	3.21352e-39	-1.95643e-38	1.38238e-37
1.59331e-39	2.15191e-40	-4.81423e-40	-4.35801e-40	2.67281e-40	2.74185e-40	2.80609e-40	-8.33694e-40	-3.9384e-40	4.91364e-40	-2.30043e-39	-1.99609e-39	-2.05713e-41	-1.84108e-40	-5.20664e-40	-1.79715e-40	5.57384e-40	-9.97742e-40	2.02697e-40	8.22106e-40	-7.15702e-41	2.69206e-40	-4.14022e-40	-1.00316e-39	1.3316e-39	-3.27243e-40	-1.78779e-40	8.28398e-40	1.07881e-39	3.34443e-40	1.88854e-38
-3.32761e-41	1.15168e-40	5.30374e-41	4.43653e-41	-3.3013e-40	2.30619e-40	6.93002e-41	-5.89969e-41	3.55051e-41	3.49204e-41	2.29746e-40	2.30973e-40	1.23655e-41	1.05747e-41	1.05458e-41	2.42386e-41	-4.26713e-41	1.99377e-41	-3.33676e-41	-2.31655e-41	-1.0067e-41	2.93536e-42	-8.06901e-43	-1.46758e-41	-8.5058e-42	-4.11164e-42	-1.8477e-41	-5.65425e-42	-9.03589e-43	-3.69156e-41	1.74596e-39
-2.4099e-41	3.06472e-42	-4.71634e-42	-2.30674e-42	1.21646e-42	3.29475e-41	-2.65385e-43	-4.76628e-43	-7.70665e-42	2.26148e-43	-9.35974e-43	1.59236e-41	-1.24503e-42	2.13896e-43	-1.14901e-43	-7.26275e-42	3.63235e-42	-1.64206e-42	9.39585e-43	-4.77978e-42	-7.42407e-43	-2.07147e-42	4.33648e-42	-6.87907e-44	-1.35968e-42	1.48637e-41	-3.35593e-42	-8.03388e-43	-6.2182e-42	1.76294e-42	1.49299e-40
-7.02633e-44	2.75098e-44	1.3187e-42	1.85349e-43	-5.37535e-44	-1.44723e-42	-7.21998e-43	1.58976e-42	-1.20789e-43	-2.59203e-43	4.47473e-43	-2.36613e-43	-3.13749e-44	-1.60728e-43	1.08708e-43	2.86022e-43	-1.30889e-43	2.31456e-43	2.17099e-44	-2.10277e-43	8.15709e-43	-9.14795e-43	-4.15203e-44	4.37e-44	6.24042e-43	7.45638e-43	-7.41153e-43	-1.1356e-43	-5.67734e-44	4.41501e-44	1.18008e-41
1.3389e-44	4.58184e-44	3.32835e-44	2.19398e-45	-7.8855e-45	2.01374e-44	2.00555e-44	1.80291e-44	1.98845e-44	-6.88895e-45	3.67716e-45	-1.8365e-44	6.24108e-45	-3.45308e-44	6.67558e-44	-6.37434e-45	2.58231e-44	-2.20727e-44	-2.15535e-44	5.62832e-44	-2.99715e-44	5.50182e-45	-9.55705e-45	-5.0313e-44	1.51239e-44	-5.91634e-45	-9.05954e-45	1.76971e-44	-2.46003e-43	-1.60449e-44	8.5443e-43
-6.91472e-46	3.54544e-46	-2.89198e-46	5.95891e-46	-1.90643e-45	-3.61339e-45	-6.37336e-45	-3.91519e-46	9.93539e-45	3.26775e-46	1.72401e-45	7.32632e-45	1.54479e-45	7.52294e-45	-8.62509e-47	-8.61122e-47	1.12613e-45	2.04334e-45	7.05133e-45	-3.14657e-45	-5.13165e-46	1.7627e-45	2.79435e-45	1.20221e-45	-4.40271e-45	3.37019e-45	-3.28739e-45	2.83384e-45	-4.12943e-45	1.00338e-45	8.14351e-44
3.22216e-48	-1.20082e-47	-2.14238e-46	-2.62131e-46	2.30098e-46	8.67639e-46	9.60431e-47	4.44111e-46	1.0284e-46	-1.09009e-46	-2.09306e-45	2.08004e-46	6.41856e-48	1.72775e-46	-1.21039e-46	1.47829e-45	6.75824e-47	-3.85241e-46	-3.5848e-47	-2.19937e-47	-5.86304e-48	-2.62001e-47	2.08005e-46	1.40553e-46	-1.62015e-46	1.51485e-47	9.0515e-47	1.83689e-46	1.31726e-46	-2.30415e-46	8.12572e-45
7.7523e-48	3.88857e-48	-8.35973e-48	-5.1409e-47	-1.08222e-47	3.13665e-47	-1.18969e-47	-4.68002e-47	-2.04727e-48	-2.08407e-48	7.80207e-47	3.38511e-47	2.9728e-47	2.72702e-47	-8.51798e-47	-5.27167e-48	2.13251e-48	2.5975e-47	4.98809e-48	1.71764e-47	-1.52806e-48	2.18983e-48	9.46534e-49	-4.08111e-47	-1.15282e-48	4.84758e-48	6.76474e-48	-1.02049e-49	-3.51387e-47	-2.45751e-48	5.81959e-46
-3.84831e-50	5.11439e-48	-1.87248e-48	-3.55929e-48	3.65188e-49	4.19174e-48	1.12189e-48	3.8726e-48	-3.81797e-49	-2.3056e-48	-1.0237e-47	-3.46353e-48	2.917e-48	-2.58248e-49	7.02353e-49	5.09393e-48	2.7895e-49	-3.92459e-48	7.19577e-49	-3.82372e-48	8.46532e-49	-6.02873e-49	-7.9138e-49	1.33388e-48	-3.73347e-49	1.30186e-49	2.96578e-48	-9.15748e-49	-1.16037e-48	-6.90215e-49	6.40527e-47
-7.87672e-50	-8.24833e-51	8.80697e-50	-7.69163e-51	-2.51614e-50	5.85198e-50	1.75509e-49	1.76864e-50	1.68145e-49	3.20283e-49	-4.21435e-50	3.05673e-50	-5.92403e-49	5.47448e-50	-3.44036e-49	-6.51922e-50	-4.12029e-50	-3.81683e-49	6.39918e-49	1.92094e-49	-2.88086e-50	5.54846e-50	6.08599e-49	9.34646e-50	7.6004e-50	2.49457e-50	-7.67523e-50	4.54362e-49	5.80496e-49	-2.20713e-49	5.5517e-48
6.06664e-51	2.15028e-51	1.26562e-50	-1.18856e-50	5.99494e-51	-5.89933e-51	-8.27787e-52	-8.32539e-51	-1.60325e-50	-1.51717e-50	1.21208e-50	4.22341e-50	1.45664e-50	-3.94874e-52	9.65968e-51	1.63478e-50	-1.15722e-49	6.41603e-51	1.55034e-50	8.82189e-53	-6.61444e-51	1.7771e-50	-3.83831e-51	1.09395e-50	-1.95997e-50	2.17879e-50	-2.1794e-50	-2.95873e-51	-4.43781e-51	2.70093e-50	4.54814e-49
-7.27407e-52	8.36303e-52	2.23574e-51	2.44794e-51	7.1073e-52	-9.62355e-52	-9.61509e-52	-1.07032e-52	-1.24907e-51	-4.35648e-53	2.57846e-51	-8.60165e-52	-2.69757e-51	1.01048e-51	-3.75408e-52	3.39272e-52	-2.12026e-52	-6.67758e-52	1.09357e-51	-5.82224e-52	-5.65814e-52	-4.19166e-52	-9.28385e-52	2.09243e-53	-3.4681e-51	-4.83758e-51	-6.55295e-52	9.72759e-52	-8.98089e-52	1.86666e-51	3.53313e-50
3.23543e-52	4.09418e-52	-9.98526e-54	-2.47332e-53	2.1702e-53	1.22831e-52	1.16673e-52	-8.76757e-53	1.33825e-52	1.98544e-52	-5.0198e-54	1.29363e-52	2.5299e-52	-6.83902e-53	2.15351e-52	-3.96831e-54	-2.7249e-53	-8.38955e-53	1.08845e-54	1.58956e-53	1.20951e-52	-6.81747e-53	4.64014e-52	-6.08177e-53	1.20071e-52	3.73932e-52	-6.48599e-54	-2.26017e-53	2.62513e-52	9.07835e-53	3.84249e-51
-1.40616e-53	4.46443e-54	9.75689e-54	4.17294e-55	1.35374e-54	-1.22361e-54	1.84691e-53	1.95447e-54	-4.8707e-54	2.47361e-53	3.58402e-53	2.87423e-54	6.21998e-55	-6.33124e-54	1.43649e-55	2.55509e-53	8.63383e-54	4.02899e-54	-4.79361e-54	-3.25758e-53	-1.0815e-54	-1.65971e-55	-1.85031e-53	-8.62338e-54	2.08041e-54	-7.98001e-54	9.70564e-55	7.72658e-54	-1.67025e-53	-2.48238e-53	2.9136e-52
-1.15988e-54	5.61266e-55	-1.64411e-56	-4.36575e-56	-3.05403e-55	7.88374e-55	2.72224e-55	1.25167e-54	1.28809e-54	-2.38977e-57	-1.61068e-56	-6.88431e-55	1.46916e-54	-4.12569e-56	5.28577e-55	2.13444e-55	2.61874e-54	-4.63962e-55	6.12724e-54	-1.58678e-54	2.66293e-55	-3.28746e-55	1.73245e-54	-1.50795e-56	4.31373e-55	3.85756e-57	1.12977e-54	-6.40901e-55	1.39128e-54	-2.87449e-55	2.56703e-53
1.16879e-57	-6.73524e-56	6.00953e-56	3.09325e-55	3.53597e-56	6.10236e-56	3.38809e-56	6.40525e-56	7.59218e-56	-1.01561e-55	2.18943e-57	6.51404e-56	7.92769e-56	3.35402e-56	3.12809e-57	5.96106e-56	1.75107e-55	-1.53073e-55	2.90579e-55	-1.75346e-55	-2.13707e-56	6.64816e-56	-8.7147e-57	-4.33636e-56	4.32637e-56	8.92532e-56	-4.70431e-57	1.11093e-56	1.21319e-56	-1.77427e-55	2.32455e-54
-4.49233e-56	-2.04337e-56	-1.01459e-57	2.52936e-57	1.20742e-56	-9.75366e-57	-1.50897e-57	-8.30069e-57	3.91192e-57	2.2567e-56	5.08704e-57	1.90492e-56	-8.77877e-57	3.90372e-57	1.19878e-57	-4.34288e-57	2.18722e-57	-1.55379e-56	1.11771e-56	8.92679e-58	5.49845e-57	-6.99184e-57	4.6369e-57	-1.71105e-57	4.97301e-58	-7.32439e-57	-2.39373e-57	4.72328e-57	-2.07381e-57	-1.13061e-57	2.36154e-55
8.96437e-59	1.38154e-57	5.19655e-58	4.6028e-58	3.60855e-58	5.48789e-58	-1.27647e-57	-5.57527e-57	2.67334e-57	1.12465e-57	-1.3429e-57	4.70633e-58	3.23796e-57	-1.01474e-57	-2.04937e-57	4.96033e-58	-1.74111e-57	-5.55258e-58	4.67914e-58	4.32041e-58	-1.37942e-57	-4.50016e-58	-5.26382e-58	2.96411e-59	1.28051e-57	2.10883e-58	-3.88009e-57	-3.7024e-58	1.79289e-57	-8.65185e-59	3.5825e-56
2.37929e-58	1.8225e-58	-2.96032e-58	1.08288e-58	-7.99325e-59	2.84157e-60	7.09276e-60	2.25954e-60	3.1527e-59	1.98956e-59	-3.26091e-59	-5.51149e-59	5.26876e-59	2.67341e-59	6.6302e-59	-2.04312e-58	-2.76863e-59	-1.00552e-59	-1.11698e-58	5.37083e-59	-7.7541e-59	-5.77222e-59	-1.64175e-58	-6.19615e-59	3.21108e-58	6.65023e-60	-1.12259e-58	-6.7796e-59	-1.37717e-59	-2.14575e-59	2.5134e-57
1.38217e-59	2.27883e-61	9.25056e-60	8.57233e-60	-2.77411e-60	6.71985e-60	3.05566e-59	-1.1182e-59	-7.20088e-60	-2.05795e-59	3.31837e-60	-4.18489e-60	-1.55527e-61	7.52398e-60	6.83377e-60	5.32651e-60	-9.78204e-61	7.55339e-60	9.36528e-62	1.12095e-59	1.59096e-59	1.69749e-59	1.6296e-59	-1.34471e-60	1.78518e-59	3.89338e-60	-3.06879e-60	-3.20165e-60	1.99976e-60	-1.1023e-59	2.49627e-58
1.81631e-61	2.03538e-60	-2.92484e-61	-9.72742e-61	3.31661e-60	6.0488e-62	-7.63029e-61	1.63296e-60	-1.20464e-60	1.02107e-61	2.47953e-60	6.13761e-62	-1.53619e-60	2.80572e-62	-8.74243e-62	1.2082e-60	-3.54159e-62	-4.09974e-61	-8.96888e-61	-5.87459e-62	-3.36215e-60	-2.90161e-61	-1.52468e-61	6.78652e-62	-3.90743e-61	1.38766e-60	1.41362e-61	6.94104e-61	3.40499e-61	1.25544e-61	2.43164e-59
2.3625e-63	1.0127e-61	-9.02985e-63	9.9624e-63	-6.87928e-64	-1.52623e-62	1.68724e-62	-5.91631e-64	3.74164e-62	3.89025e-62	4.81249e-62	6.09194e-62	2.9942e-61	-1.38827e-62	7.79163e-62	3.21164e-62	1.11973e-63	1.8179e-63	-5.41796e-62	1.04473e-61	-5.0335e-62	-4.08192e-62	1.12714e-61	-1.53577e-61	2.31638e-61	2.49465e-63	-4.19071e-62	-1.27366e-61	-1.01547e-62	3.45052e-62	1.73184e-60
5.4498e-63	8.83062e-63	-8.43594e-64	-8.56027e-63	1.47825e-63	4.03271e-63	1.04677e-63	-3.58951e-63	1.22249e-63	-2.9079e-64	3.03347e-63	-6.82059e-63	-1.92986e-63	1.07056e-62	-8.60789e-64	7.46033e-64	-2.10777e-63	7.65553e-63	-4.07223e-63	-2.96466e-63	-3.62593e-63	1.12692e-63	6.04802e-63	-1.24004e-62	1.56116e-63	1.05386e-62	-1.48012e-62	-8.75456e-63	-1.82035e-62	-2.22337e-63	1.55525e-61
-1.77921e-63	-1.65296e-64	2.21541e-64	-3.79558e-64	-7.8654e-64	-1.54428e-63	-4.37937e-65	3.18684e-64	-2.27836e-64	5.71494e-66	4.41405e-65	7.31694e-67	-1.06338e-63	1.66884e-64	-6.77934e-64	1.19702e-64	-1.42368e-63	3.52142e-65	-7.51172e-66	1.44631e-63	1.10789e-63	4.09616e-65	1.32505e-63	-1.85639e-65	-1.21394e-63	7.52422e-64	2.04771e-64	-8.32809e-65	-1.85046e-64	6.62416e-65	1.54561e-62
-5.82413e-66	1.96506e-65	-1.17066e-64	1.23562e-65	7.29605e-66	8.09796e-65	7.01429e-66	-8.26564e-66	6.18715e-65	3.81091e-65	9.79684e-65	1.97384e-64	2.64867e-65	1.28712e-66	-2.08054e-65	-7.67467e-66	-4.79303e-66	4.99692e-66	-8.32979e-66	-7.6087e-65	2.01554e-66	-7.16104e-65	3.34182e-66	9.60193e-66	-5.23208e-67	9.96319e-65	1.29756e-64	-1.42512e-66	-7.28852e-65	-3.57902e-65	1.23083e-63
-1.71675e-66	4.91722e-67	-3.04582e-67	-1.73487e-66	-7.97457e-66	5.22513e-67	-5.72622e-66	-2.69834e-65	-1.56238e-66	2.5939e-66	-4.98165e-67	8.01569e-67	4.9243e-68	3.56334e-66	-5.91289e-66	-2.06435e-66	3.82078e-67	-9.83029e-66	4.42142e-66	-2.06145e-66	-4.13872e-66	-2.86802e-66	9.26895e-67	3.19947e-66	1.32208e-65	3.42894e-66	-3.12617e-66	-7.28122e-66	2.26021e-67	1.35194e-65	1.31131e-64
-9.49182e-67	-1.48308e-67	-1.71101e-66	-5.00946e-68	-1.01439e-67	6.56588e-67	-1.39946e-67	-1.93069e-68	2.85627e-67	8.79372e-67	-1.63873e-67	-5.56554e-68	-2.69609e-67	-1.04897e-66	-3.4774e-67	-2.22687e-67	8.55963e-68	-1.69046e-67	-5.22463e-67	4.62551e-68	6.52496e-67	6.15696e-67	8.80888e-68	2.92495e-67	-1.01388e-66	-4.70796e-69	2.69076e-67	3.73737e-67	-1.67783e-69	-1.37798e-67	1.13224e-65
-1.64193e-68	-2.4923e-68	-8.20762e-69	-2.80966e-69	-3.93699e-68	4.51582e-68	-1.19004e-68	-2.85217e-68	9.61936e-69	-1.01857e-67	1.3833e-67	2.02494e-68	2.74462e-68	1.30798e-69	-1.23813e-68	3.92589e-68	6.21583e-68	1.09957e-69	-2.80729e-68	4.16008e-68	4.42639e-68	-1.38063e-68	-8.69625e-68	-1.446e-68	8.41482e-69	-2.39606e-68	5.63162e-69	3.84797e-68	-3.68272e-68	5.89496e-69	9.39393e-67
-1.9809e-69	-4.85043e-69	-5.02289e-69	-4.74951e-70	2.18544e-69	8.3891e-69	-2.51414e-69	4.0624e-69	-2.0575e-69	3.82463e-69	1.22304e-69	-5.76701e-69	5.9029e-70	-1.02037e-68	1.83361e-70	2.06121e-70	-2.08835e-69	8.54169e-71	1.07943e-70	2.11577e-69	2.81976e-69	1.96811e-70	-3.30058e-69	-4.62811e-69	2.19515e-71	2.73934e-69	8.04888e-69	-4.10528e-70	-7.96004e-70	-1.56128e-72	8.08969e-68
-1.95096e-71	3.70135e-70	-2.95098e-70	3.27446e-70	1.95519e-70	2.57634e-70	-1.36234e-71	2.61506e-70	-2.74077e-70	-4.0285e-70	2.44222e-70	9.29379e-70	3.63418e-70	4.34406e-70	5.82684e-70	3.44319e-71	-3.20971e-70	5.70089e-71	6.94859e-71	4.23486e-70	3.73101e-70	-1.17127e-70	5.47409e-70	-1.31232e-70	-2.80847e-70	3.29076e-70	-1.50607e-70	-6.76768e-71	-1.72285e-70	3.21029e-70	8.36728e-69
-1.82998e-70	-1.61737e-71	-8.76562e-73	-1.70757e-71	1.29587e-72	2.41922e-71	2.73606e-72	2.24184e-72	1.17833e-71	-1.46556e-71	-5.77827e-71	-1.71938e-71	-3.73021e-72	-8.57341e-72	-5.07972e-72	4.68779e-71	-1.021e-71	-1.40057e-71	3.56819e-71	-1.26626e-71	-1.5698e-72	1.38031e-70	2.53629e-71	-2.74963e-71	-2.83254e-72	-3.52443e-71	-7.26937e-72	5.24502e-71	5.93057e-72	-2.5574e-72	7.84571e-70
7.03823e-73	1.6757e-72	-1.77453e-72	7.92267e-73	6.61937e-73	9.12028e-72	-1.29787e-72	9.63768e-73	2.97315e-73	1.23596e-72	3.79988e-72	2.03984e-72	-4.04829e-72	1.26153e-72	-3.28881e-75	2.74908e-73	-1.06371e-72	1.73412e-72	-6.8027e-73	-2.25669e-71	-1.42113e-72	5.71909e-73	1.63192e-72	6.67664e-73	1.04277e-72	-1.49959e-72	-2.59155e-73	2.05136e-72	2.28391e-72	3.04388e-72	7.04694e-71
4.52024e-73	-4.05376e-74	5.48329e-73	4.98955e-74	-5.07117e-74	-2.46434e-74	-7.40102e-73	1.41696e-73	2.31246e-73	3.3475e-75	-2.9705e-74	3.00772e-73	3.82827e-75	9.48945e-73	6.00329e-74	6.32333e-75	-6.42376e-74	8.14446e-73	-5.24946e-73	6.91909e-74	1.25856e-73	-1.61692e-73	-1.8682e-73	-1.05891e-73	3.62089e-73	5.47123e-74	2.78709e-73	5.39196e-73	1.78184e-73	-1.80095e-73	7.2782e-72
8.48834e-75	9.06301e-76	-9.1137e-75	-1.71794e-76	2.09818e-73	8.33391e-75	-2.65634e-74	-4.28893e-76	-2.10822e-74	-5.6894e-75	1.72941e-74	-1.94592e-74	-5.00667e-74	-2.62179e-74	-3.40425e-74	4.70478e-74	2.4179e-74	-1.25872e-74	-4.99888e-75	-1.27177e-73	-5.76191e-74	-8.64433e-75	4.4468e-76	1.02359e-74	-1.41692e-74	-1.91558e-74	1.85188e-74	2.10593e-75	1.08856e-75	5.51246e-74	8.40773e-73
-3.58828e-75	1.14599e-75	1.65743e-75	-8.64618e-77	-8.4058e-76	2.05671e-75	6.59738e-76	8.39192e-76	-4.93034e-75	-5.84222e-75	2.48797e-75	5.25266e-76	3.67429e-76	1.41419e-75	-1.14397e-75	1.61104e-75	-3.74671e-75	-6.06012e-76	1.57867e-74	-1.08747e-75	-5.68998e-76	-9.93306e-76	1.79383e-75	-1.58027e-75	3.02891e-75	2.41401e-75	-1.79355e-76	6.43458e-76	-2.53945e-76	-1.00966e-75	6.28894e-74
-2.78812e-76	6.86509e-76	4.30596e-77	-2.56702e-76	1.08963e-76	-4.27908e-77	6.64183e-77	-2.69924e-76	1.77969e-76	8.25465e-77	-5.00548e-77	2.24906e-76	-7.656e-78	4.99358e-77	-2.97284e-77	5.12842e-77	2.7326e-76	2.12308e-76	-5.01773e-77	-1.05452e-76	-2.05798e-76	-2.62646e-77	-4.89284e-77	-2.65812e-77	-2.52479e-76	-7.52962e-77	-2.75661e-76	-3.30394e-76	4.88925e-76	-1.10947e-76	4.90973e-75
-1.909e-77	-2.12982e-77	-4.40749e-77	1.63725e-77	5.31016e-77	2.09427e-77	-3.58864e-78	1.46589e-78	-4.14793e-78	-1.51602e-78	-8.6373e-79	8.21519e-77	8.74819e-79	3.6751e-78	1.16312e-78	-7.08178e-78	-1.57793e-77	5.42934e-78	2.00643e-77	3.53141e-77	-6.119e-78	-2.50257e-77	-3.15908e-77	4.31222e-77	1.425e-77	-1.14034e-77	-1.04803e-77	-1.00788e-77	-2.27004e-78	-3.3674e-77	5.4601e-76
-2.90721e-81	-3.6962e-79	-1.29766e-79	8.21408e-79	-1.70998e-78	5.0348e-78	4.33335e-79	-5.96112e-79	-1.4491e-78	-1.43359e-78	6.96955e-79	4.31721e-79	3.42023e-78	7.61736e-79	-7.85205e-79	-1.98504e-78	-4.91186e-80	2.22252e-79	2.43899e-78	9.86319e-78	1.70501e-78	-3.65166e-79	5.34182e-78	-2.08482e-79	-1.05724e-80	1.14465e-80	2.02802e-78	3.61066e-79	4.15318e-79	-1.31617e-78	4.43981e-77
5.50795e-79	2.80502e-79	-1.75062e-79	-2.72341e-79	-2.56714e-79	3.12848e-80	1.70159e-79	4.52772e-80	-3.20255e-80	-9.37272e-80	2.093e-80	-9.06587e-80	7.05714e-80	1.55425e-80	3.98945e-79	1.76752e-79	4.70801e-80	-5.51694e-80	4.26874e-80	-9.63459e-81	1.14133e-79	-4.12046e-79	1.01557e-80	1.51788e-79	1.10458e-80	1.62511e-80	3.57796e-79	-1.53161e-80	-2.71453e-79	2.64624e-79	4.46047e-78
1.95229e-81	1.15902e-80	-3.53082e-80	-1.83236e-81	1.52058e-80	9.7693e-83	2.79957e-81	-8.20937e-81	-1.14357e-81	6.62984e-81	7.00489e-81	8.89419e-81	-1.74501e-80	-3.68376e-82	1.7172e-81	1.40715e-80	-2.03795e-80	-1.71173e-80	6.13809e-81	-8.03074e-82	2.94675e-80	-1.75637e-80	-3.5843e-80	3.15003e-81	-1.33363e-81	-5.35086e-80	4.98554e-81	-7.31701e-81	2.55973e-80	5.83349e-81	3.63313e-79
2.26535e-81	-1.03737e-82	-1.93805e-82	-8.09339e-82	1.40663e-81	5.93118e-82	-4.43336e-82	3.1921e-82	1.24459e-82	4.19189e-82	1.64578e-81	2.21272e-82	5.80557e-82	6.54291e-83	-4.50589e-81	-6.9487e-82	-1.26002e-81	1.1807e-81	-3.83106e-81	-3.06187e-82	-2.71193e-81	6.36982e-82	3.84302e-82	2.58239e-82	1.34054e-81	5.74523e-82	6.38047e-81	8.16302e-82	-6.62851e-82	4.18816e-82	3.51549e-80
2.71359e-82	-7.94481e-83	1.16403e-83	1.08361e-82	8.15097e-85	5.08165e-83	-2.11002e-82	1.65823e-83	-3.20829e-83	-1.63322e-82	1.00082e-83	-8.2194e-84	1.10845e-82	3.61522e-82	-3.70203e-83	1.45983e-82	5.34833e-83	3.71116e-83	-4.33244e-83	-5.45848e-83	-4.4322e-83	1.17785e-83	3.85971e-83	1.54587e-83	3.46626e-84	5.01756e-83	4.71428e-83	-3.43906e-83	-1.30985e-82	7.70227e-83	2.26087e-81
-5.59181e-84	-1.64384e-83	1.28228e-84	-6.22114e-84	-2.82923e-84	3.57738e-85	1.28946e-83	-1.87896e-85	-1.21511e-84	-2.46188e-84	1.35822e-83	2.07468e-85	-1.41058e-83	-2.25955e-84	-1.88091e-83	4.26753e-84	5.6441e-85	-1.26489e-83	-5.15097e-84	-1.00272e-83	5.1605e-84	8.05768e-84	-9.25317e-85	9.17785e-85	-2.12639e-84	-1.80097e-83	-4.04222e-84	2.95619e-84	-2.3717e-83	-9.97084e-84	2.06987e-82
-5.45947e-87	2.63382e-84	7.15705e-85	-2.44529e-85	1.00994e-87	5.38463e-85	-4.63224e-85	1.2409e-84	3.01829e-84	6.64824e-86	7.41756e-86	2.47743e-85	7.03954e-85	-3.26117e-85	-4.59154e-85	-1.16076e-85	3.35946e-85	1.43249e-85	-4.64076e-85	-5.61078e-85	-7.72442e-86	2.76478e-85	-4.79588e-85	1.47574e-85	-9.64604e-85	-1.33371e-85	-1.64315e-85	5.74941e-85	-9.72905e-86	4.36375e-84	1.96386e-83
-4.74014e-86	-7.89419e-87	-3.01944e-86	3.82407e-86	1.97737e-86	6.89588e-86	-1.86067e-86	1.25865e-85	3.08293e-87	3.19314e-86	1.47663e-86	-7.27782e-87	9.17527e-86	-3.72713e-86	-4.54563e-86	3.10877e-86	7.52696e-86	2.72039e-86	3.82894e-85	-4.67974e-86	-1.52026e-86	4.12135e-86	1.46481e-85	-8.04841e-87	-2.93768e-87	1.61782e-86	-2.95319e-85	8.07911e-86	3.57057e-86	-1.1346e-85	1.90706e-84
6.25171e-88	-1.12848e-86	-3.79624e-87	2.12815e-86	-6.28078e-88	-2.65516e-87	-8.06277e-88	2.07478e-87	9.70282e-87	3.64766e-88	2.53074e-87	-1.31842e-87	-1.32855e-86	-2.95751e-87	2.57508e-88	3.14667e-87	4.64199e-88	1.06944e-88	-4.59319e-87	3.14868e-87	1.06814e-87	2.05771e-87	1.53614e-86	-2.86427e-87	1.26912e-87	7.75742e-87	1.27207e-86	-6.45065e-87	-7.97959e-88	7.76758e-87	1.43144e-85
-7.55077e-89	4.39859e-88	2.7551e-88	-5.259e-88	1.60886e-87	-1.10049e-87	7.08662e-89	-1.80272e-87	4.08588e-88	3.2058e-88	-7.41089e-89	-1.42829e-88	-6.9122e-89	-7.25469e-89	7.12427e-88	2.61818e-88	-5.12369e-89	1.13523e-88	2.5899e-88	-4.82932e-88	-2.54104e-89	-1.40248e-88	1.25116e-88	-2.60307e-87	-1.16488e-89	-8.69591e-89	-2.14672e-88	2.60089e-89	1.99068e-88	-9.5397e-89	1.2396e-86
1.02634e-89	1.13294e-88	-2.67635e-89	8.88258e-89	-2.66801e-91	-9.47566e-89	-7.8572e-91	2.01804e-89	-1.05207e-88	-1.25315e-89	1.48787e-89	4.14921e-89	-2.1995e-89	-1.00386e-88	-2.51628e-89	2.00328e-90	-6.02786e-89	-1.48056e-89	-2.26887e-90	-9.66046e-91	-1.03668e-89	-5.20049e-89	2.00354e-89	-4.60236e-89	-3.86327e-89	8.99251e-89	-9.83455e-92	-2.49397e-89	1.5168e-89	1.09728e-90	1.0554e-87
5.29152e-91	2.90422e-90	5.72865e-90	5.04842e-90	-7.16635e-90	-4.69226e-90	-3.42096e-90	-1.05576e-90	5.30755e-90	-7.48676e-91	-7.79708e-90	-5.66728e-91	-2.58953e-90	1.1513e-89	4.98908e-90	-8.54521e-90	2.16264e-89	1.37435e-90	-2.55687e-90	-1.93183e-90	-3.32094e-90	-1.73193e-90	1.39152e-89	-5.44133e-91	1.44304e-89	-8.80484e-90	1.88282e-91	-1.19355e-92	-2.35876e-90	-9.29062e-91	1.46327e-88
-2.20318e-91	-3.88183e-91	3.27196e-93	1.69101e-92	3.68357e-91	-2.73028e-91	9.03054e-93	7.98503e-91	-2.33775e-91	-5.72201e-92	2.87481e-91	-1.49638e-91	6.53924e-91	-7.11005e-92	6.65831e-92	-1.54232e-91	-5.21418e-92	-2.5449e-91	6.9086e-91	-1.24706e-91	1.88698e-91	1.138e-91	-6.50675e-91	-2.67112e-91	-9.87252e-92	5.84658e-91	5.45093e-92	3.27971e-92	1.65007e-91	-1.17e-90	8.19973e-90
-1.16453e-91	-8.30704e-92	1.83605e-92	6.81724e-92	3.6133e-93	-4.7271e-93	6.20157e-93	-7.1848e-92	-1.57438e-92	3.06901e-93	-3.46716e-92	-7.56481e-94	3.20966e-93	-7.06767e-92	6.21106e-93	4.36266e-92	2.79066e-91	-5.34791e-92	1.45856e-92	-2.10849e-92	9.33976e-93	-5.91056e-92	-4.60286e-92	8.35887e-93	5.26739e-92	-3.71437e-92	4.7395e-92	-1.39484e-92	4.30172e-93	6.54088e-93	1.20346e-90
3.11988e-93	-8.51475e-93	-3.8249e-93	1.79273e-93	-1.90492e-93	5.78581e-93	-3.50353e-94	-1.98235e-93	4.96427e-94	1.28045e-92	4.9318e-94	-1.08558e-92	-2.03777e-93	-5.81103e-94	-7.46687e-93	-4.09999e-94	7.16116e-93	-2.41447e-94	5.93283e-94	-1.3097e-93	7.97219e-95	-7.95709e-94	1.1066e-92	-1.10185e-93	1.26421e-93	-2.31979e-93	-1.77706e-93	5.1722e-94	-6.70714e-94	-7.84836e-93	9.91676e-92
-1.05363e-94	3.57537e-94	5.9486e-95	1.44429e-96	-6.46729e-96	3.2061e-95	3.65879e-95	-3.95804e-94	6.76194e-94	-2.53032e-94	6.55879e-94	-5.48791e-95	1.09004e-94	4.53616e-94	-3.90791e-94	-1.53231e-94	-3.34808e-94	-4.9245e-94	-9.49834e-94	-1.24164e-94	-1.58954e-94	4.12151e-94	-6.60875e-95	5.06861e-95	3.3238e-94	1.07572e-94	8.68664e-95	1.04501e-94	-1.38573e-94	1.26556e-94	7.22696e-93
-2.80015e-95	2.44877e-96	2.24704e-95	3.56471e-96	-1.60008e-95	4.1935e-96	4.29294e-95	-2.05252e-95	1.18713e-95	7.03765e-96	1.87156e-95	-2.48174e-95	2.84237e-95	-2.03791e-94	-4.4115e-95	7.67779e-96	-1.3138e-95	-9.94021e-97	8.75967e-96	-7.37445e-96	2.85274e-95	-1.97597e-95	-1.47075e-95	-1.60168e-95	-1.32926e-95	-2.53913e-96	-1.7578e-95	1.69057e-95	-4.44147e-96	-1.00737e-95	6.60692e-94
1.24428e-96	3.12806e-97	6.15093e-97	2.02649e-96	-5.48644e-97	-6.42052e-97	9.79664e-97	-9.68827e-98	-2.65033e-96	6.44549e-97	6.77942e-97	2.99478e-96	1.70126e-96	2.93066e-96	6.33507e-97	-3.19688e-96	2.81942e-98	4.66081e-98	-1.38844e-96	8.99297e-96	3.29163e-96	-1.91187e-95	2.85876e-96	-1.26065e-96	-5.0259e-97	-5.21915e-96	-4.20646e-96	-2.18849e-97	2.99482e-96	4.35939e-97	7.24596e-95
1.83097e-97	-4.16674e-98	6.94389e-98	-1.74313e-97	-2.16642e-98	8.2637e-98	-6.96168e-98	-3.14923e-98	-2.80175e-97	-6.30906e-98	-1.23669e-97	6.56349e-98	-6.93681e-97	1.07271e-97	-8.86155e-98	-1.542e-97	-4.82819e-98	-1.22297e-97	2.62992e-99	4.42359e-98	-1.93636e-97	2.97763e-97	5.92251e-97	9.22038e-100	-7.6006e-98	-1.08225e-96	-7.55368e-99	-5.89854e-98	-3.23923e-97	-6.88123e-98	5.16981e-96
-5.02457e-99	-3.68583e-98	1.10854e-98	9.44902e-99	2.65884e-99	-1.3929e-98	-6.47149e-99	-9.66926e-100	1.2779e-98	1.79332e-98	1.37943e-98	1.87922e-98	-1.56972e-98	7.05256e-99	1.5296e-98	9.15047e-99	-3.67774e-98	3.79018e-98	-2.63859e-99	-4.97938e-99	-9.67349e-98	3.13828e-99	1.40513e-98	-9.03702e-100	7.90246e-99	-3.4555e-99	3.12719e-99	-1.52565e-98	-1.6819e-98	-8.18606e-99	4.48811e-97
6.90902e-100	1.96003e-99	-7.41161e-100	-2.7165e-99	-2.64183e-99	-1.08234e-99	-3.05602e-100	1.4643e-99	-2.05836e-99	-2.03731e-100	4.15023e-101	3.83194e-101	-4.12396e-100	-2.8013e-100	1.19714e-99	-2.63122e-99	2.75192e-99	-7.20378e-100	1.84508e-99	-2.46675e-99	-2.00244e-99	-3.60635e-99	-8.52022e-99	2.32266e-99	-2.86767e-100	2.43728e-100	2.04935e-99	-1.2658e-100	2.28818e-100	8.15405e-100	4.64519e-98
-1.87895e-100	7.72165e-101	-5.1788e-101	-1.5155e-100	-1.3526e-100	-1.97651e-101	-3.8917e-100	8.42508e-101	-8.33454e-100	-2.99091e-101	6.52596e-101	-9.81236e-101	-3.30274e-102	3.12119e-100	-4.72721e-101	2.25267e-100	-9.02221e-102	2.38798e-101	-3.51563e-101	4.58414e-102	4.28926e-100	-1.14864e-101	9.32908e-101	5.35089e-100	5.9145e-101	-1.76894e-101	-8.06608e-101	-2.23322e-101	-1.4776e-100	-6.25448e-100	4.80607e-99
-6.80589e-103	-3.96832e-101	2.10265e-101	-3.47196e-102	-2.3942e-101	-1.1181e-101	-3.26147e-102	1.23407e-103	-7.75333e-102	5.86781e-102	-8.92057e-102	3.61808e-101	-8.16153e-103	-4.67017e-101	-1.71889e-101	-7.5143e-102	6.84588e-103	-1.62998e-101	2.5318e-102	-4.2401e-101	-7.0186e-101	-3.21803e-102	-1.77736e-101	3.37321e-101	2.18465e-101	1.2121e-101	3.49116e-102	2.79321e-102	2.02124e-101	-3.38965e-102	4.84994e-100
-1.09928e-102	9.36602e-103	-2.52322e-102	2.93917e-103	4.5575e-103	1.06485e-102	3.4693e-104	8.88903e-103	2.03717e-103	1.84909e-103	-1.25277e-102	-1.79493e-103	7.75447e-103	-1.21976e-102	-7.47782e-103	2.04738e-103	-4.60647e-103	-8.68101e-103	-6.05507e-103	-9.65875e-103	-1.38738e-102	4.79573e-102	9.60282e-103	-8.8024e-104	5.84586e-103	1.19081e-102	-5.84084e-103	-1.15419e-102	-1.49045e-102	-7.9099e-103	2.79925e-101
-7.16885e-105	-1.09577e-103	1.66553e-103	2.21168e-104	2.2322e-104	-1.54746e-103	-8.4487e-104	2.74088e-104	-3.99819e-103	-7.48919e-104	-2.07369e-103	-1.23558e-103	5.10333e-104	-6.29456e-104	-7.55617e-104	-3.78444e-104	-7.63103e-104	-5.43086e-105	-1.25547e-103	-2.61659e-103	-4.55121e-103	6.02754e-104	-1.03229e-103	-1.70151e-103	5.14842e-104	-5.23442e-103	-2.06226e-104	-3.00515e-104	-9.33506e-104	1.56235e-104	3.6197e-102
1.40483e-104	-2.62287e-104	-2.30841e-104	1.28518e-104	2.0557e-105	-6.49161e-105	9.39234e-105	4.46628e-105	-6.11986e-106	8.9014e-105	5.19797e-105	-4.60903e-105	-6.46668e-105	-2.45325e-106	-1.08523e-105	1.66258e-104	-2.47405e-104	4.71461e-105	3.08055e-105	-7.33656e-105	-3.47488e-105	-1.65079e-104	3.29817e-105	-4.78106e-105	3.99143e-106	1.54852e-104	2.45005e-105	-1.12361e-106	6.4309e-105	4.57363e-104	2.8091e-103
-8.35377e-106	1.00353e-105	-1.18324e-105	-4.96313e-106	-1.80904e-105	-2.04134e-105	9.1858e-106	-5.09074e-106	-6.07461e-105	1.13459e-106	-1.13171e-105	-3.80428e-106	-3.59704e-106	-2.21063e-105	-1.0058e-105	2.56287e-105	-6.06398e-106	1.31164e-105	2.41654e-106	-3.73353e-106	-4.55959e-106	1.38515e-107	3.87929e-106	7.51359e-106	2.86991e-106	3.95882e-106	3.59035e-106	1.65673e-105	6.1546e-106	-1.51605e-106	3.02436e-104
-6.66124e-107	1.17799e-107	6.24244e-107	3.88449e-107	2.52691e-107	-9.01626e-107	-5.35669e-108	4.41294e-107	3.60771e-108	7.62449e-107	-1.15876e-106	-1.88377e-107	-6.72982e-107	-1.72633e-106	-1.16326e-106	-2.4359e-107	1.94703e-106	4.06935e-107	-3.05962e-107	-4.85053e-107	-6.79947e-106	7.79735e-107	-1.01457e-106	-2.95605e-107	9.00285e-107	-7.08052e-107	2.41797e-106	-4.29376e-108	7.89497e-107	-1.13554e-107	2.64043e-105
-4.36275e-108	3.12451e-107	-2.07206e-107	-2.85313e-108	-1.41258e-108	-5.98635e-108	1.17876e-108	-3.20615e-108	1.10256e-108	-1.09505e-107	-1.20908e-107	1.33988e-107	-4.05609e-108	1.73731e-107	3.63756e-108	-1.4061e-107	7.45154e-109	7.27057e-108	1.64251e-108	2.30174e-108	-2.47207e-107	4.51546e-108	2.38158e-108	1.45691e-108	5.74191e-108	-1.59543e-108	1.23104e-109	4.19477e-108	-7.68898e-108	4.17841e-108	2.16193e-106
2.52512e-109	4.9355e-109	1.01448e-109	1.2614e-109	5.09531e-110	2.04094e-108	1.72824e-108	2.11264e-109	6.75894e-109	-1.39673e-109	3.76077e-109	-1.0988e-108	-4.92038e-109	1.71989e-108	-3.79362e-110	1.60505e-109	-1.1941e-109	-2.21682e-110	-1.0824e-109	-1.52022e-109	-7.10264e-109	-1.60869e-108	-8.80578e-109	4.95541e-109	2.12395e-109	-5.21064e-109	-3.081e-109	-6.03695e-109	1.68614e-108	-8.41562e-109	1.79757e-107
4.89522e-110	1.28871e-109	-7.65367e-111	-2.69366e-110	5.78557e-110	-1.1553e-109	9.10355e-111	-3.6995e-110	-3.8816e-111	-2.73751e-110	-8.21157e-111	6.04592e-110	-6.34229e-111	4.06817e-112	7.00316e-110	-2.94936e-109	7.88476e-110	9.0943e-110	-8.22277e-111	-1.8145e-111	6.21964e-110	-6.88251e-111	-2.87402e-110	-1.13964e-109	-3.30085e-109	4.31204e-111	-2.40027e-110	6.17784e-110	-1.0665e-110	8.0813e-110	1.80681e-108
-7.75683e-112	4.55779e-111	1.9037e-111	5.57124e-113	1.45765e-111	-8.6164e-112	-3.01744e-111	-5.92974e-111	-4.47122e-111	6.92083e-111	2.52624e-112	2.40709e-111	-6.11689e-113	8.35567e-113	-2.90041e-111	8.88887e-112	1.34719e-111	-1.76655e-112	-2.59114e-111	-2.98275e-110	-5.09396e-111	-1.75253e-110	3.55085e-111	5.25038e-111	1.34193e-111	2.58005e-111	-9.99425e-111	9.44133e-111	5.42858e-111	-1.3133e-111	1.32008e-109
2.42244e-112	2.11364e-112	1.14153e-112	-6.16492e-113	-4.6485e-112	-2.35541e-113	-2.69988e-112	1.65911e-112	3.39111e-112	6.2256e-112	4.11588e-112	-4.05258e-112	-7.24711e-112	-2.19124e-112	1.39075e-112	3.04827e-112	7.26473e-113	1.32389e-111	-6.34033e-112	-2.11824e-112	-3.14988e-112	-1.43937e-111	4.31603e-113	-3.65903e-112	1.37471e-112	3.74566e-113	-4.98253e-112	3.32625e-112	1.21225e-111	2.73658e-113	1.13712e-110
1.87267e-113	6.92374e-114	8.38765e-114	3.93672e-114	2.71467e-113	1.99259e-113	5.57313e-114	-1.24062e-113	-2.0487e-113	4.23878e-113	9.28847e-113	3.47692e-113	-4.03694e-113	7.72962e-113	-3.22737e-112	-5.34031e-114	1.82117e-113	-3.85775e-113	-6.99658e-113	6.8227e-113	-6.87939e-114	-4.16702e-114	-3.76073e-113	-8.73721e-114	3.26405e-113	3.46168e-114	3.8116e-114	6.76437e-114	3.22316e-113	-5.27141e-114	1.07585e-111
-8.58239e-115	1.01727e-113	5.81897e-114	-1.07688e-114	-1.21774e-114	-4.24158e-114	-1.72249e-114	-1.23398e-114	2.27015e-114	5.79265e-114	-3.45832e-114	2.30156e-115	1.24742e-114	-5.6981e-114	2.95155e-114	-1.46823e-114	-1.21768e-113	-1.31297e-114	1.36589e-114	2.92793e-113	-1.12331e-114	-9.62093e-115	8.16562e-114	-7.91302e-114	-4.69433e-114	-6.73344e-115	-1.47965e-114	1.67376e-114	1.67279e-114	-6.16612e-114	1.28118e-112
-6.90629e-115	-9.15873e-116	-1.28304e-115	-1.99167e-115	1.26302e-116	-6.17072e-115	1.24756e-116	8.94779e-116	7.01202e-115	-9.43022e-115	1.47438e-115	7.86288e-117	6.5588e-115	-5.02904e-115	-2.2352e-114	4.75531e-116	2.63354e-115	5.7153e-116	1.45897e-114	6.9852e-116	-4.60637e-115	-5.12598e-115	-2.11094e-115	1.02859e-114	1.49964e-115	-1.62214e-116	6.33242e-116	3.49829e-116	2.195e-115	-6.86129e-115	1.23148e-113
-9.03462e-116	6.87365e-116	-6.4239e-117	4.68963e-116	4.3657e-116	4.27608e-117	-1.09468e-116	7.57921e-118	1.67551e-116	7.6524e-118	6.0182e-116	7.14e-116	2.1537e-116	5.10362e-116	-1.35328e-116	-2.05266e-116	-1.47714e-116	-2.10242e-116	-2.1311e-117	2.70793e-118	8.69882e-117	3.07743e-117	4.67708e-116	7.78548e-117	-1.11883e-116	2.16855e-116	-1.77241e-115	-1.58123e-116	-5.17113e-116	2.86367e-116	9.38581e-115
-8.81381e-117	-9.11898e-118	-4.47428e-118	-3.695e-117	5.17878e-118	-1.3021e-117	1.50921e-117	-1.6705e-117	6.16493e-117	-2.92552e-117	4.41548e-117	-6.16878e-118	-1.05343e-117	3.0174e-117	-1.02194e-117	-4.61056e-117	-4.74838e-118	8.60693e-117	-1.40145e-118	7.38195e-117	-2.68052e-117	9.45713e-117	1.23841e-116	2.60078e-118	-1.94403e-117	1.88716e-117	2.2695e-117	-2.63195e-118	3.74426e-117	-1.03226e-117	9.52201e-116
5.26447e-118	1.26805e-118	3.07802e-119	2.38619e-118	-2.34233e-118	-1.43015e-118	7.71299e-119	-9.13896e-120	5.45207e-119	-3.2792e-118	-5.47332e-119	-1.83194e-118	6.73333e-118	-1.52056e-118	-3.20529e-118	3.75526e-118	1.34863e-118	2.25102e-118	-3.49167e-118	2.70989e-120	5.63245e-119	1.84139e-118	1.68446e-119	5.34681e-119	-1.72473e-118	-8.26014e-118	3.75992e-119	-2.12998e-118	-2.25259e-118	-6.02508e-119	6.08519e-117
-1.18048e-120	4.33741e-119	-8.89895e-119	1.40933e-119	2.21227e-119	-1.79642e-118	7.92938e-121	-3.14051e-119	1.18803e-118	7.34836e-120	3.83851e-119	-5.68565e-120	8.96557e-120	3.33827e-119	5.51205e-119	-1.01997e-120	-7.16661e-121	-7.82951e-120	1.95757e-120	-6.20402e-120	2.44952e-119	1.31164e-119	-8.69947e-120	1.11246e-119	3.93368e-119	-2.10598e-120	8.84232e-120	-4.59945e-120	5.026e-120	8.11085e-120	7.92475e-118
-1.08209e-120	2.49194e-121	4.51216e-120	-5.96796e-120	2.5405e-120	4.16054e-120	-6.66901e-120	2.83863e-120	-4.61969e-121	7.19989e-121	1.43766e-120	6.62156e-120	1.62831e-120	-1.89162e-120	6.26685e-120	1.26205e-122	2.14412e-120	-1.7679e-121	1.7823e-119	1.01118e-119	1.0288e-120	3.05324e-120	-1.82771e-121	2.51448e-120	7.00329e-121	-6.0462e-120	5.12261e-121	2.95279e-120	6.39969e-120	5.01737e-121	1.01209e-118
-7.67134e-122	3.4253e-121	-2.52228e-121	-1.80008e-121	4.29843e-122	-1.22248e-120	7.85532e-121	1.74025e-121	-2.3406e-121	-3.00193e-121	-1.89071e-121	-9.21783e-122	1.0955e-121	3.9975e-121	-1.0092e-121	-1.28077e-121	-9.67228e-122	1.64991e-121	-2.54824e-122	5.82209e-123	-1.15752e-121	-1.21988e-120	8.35806e-122	1.67209e-121	-2.35011e-122	-5.56046e-122	-1.94554e-122	-1.64428e-121	1.96414e-121	-8.44319e-122	7.05358e-120
-1.82453e-123	-1.92624e-121	2.39721e-122	1.39655e-121	1.65344e-123	2.02542e-122	-8.62031e-122	-2.14191e-123	-1.86152e-122	8.19049e-122	-2.03872e-122	-2.07735e-123	1.95926e-123	3.38963e-122	-7.29778e-123	-2.99747e-122	-4.70811e-123	-5.61999e-122	5.89825e-124	-6.64201e-123	1.06538e-122	5.8803e-123	1.87686e-122	-3.43657e-124	4.08657e-122	1.59183e-122	-1.05716e-122	-2.02475e-122	-1.90447e-123	2.43145e-122	8.82049e-121
5.84269e-124	5.45985e-124	-3.55369e-124	-3.64725e-124	-1.44106e-123	-3.96773e-124	-2.26911e-124	-1.96917e-123	1.62263e-123	-1.5977e-123	-1.1197e-123	6.78493e-124	-3.02839e-123	-9.2228e-123	-4.67027e-124	-1.13184e-123	3.97477e-124	1.19152e-124	-9.72232e-124	1.62892e-124	-2.41667e-123	4.05614e-124	6.16338e-125	-1.31758e-124	1.67445e-123	5.91829e-123	1.95549e-123	2.76187e-123	7.69192e-123	2.95902e-123	5.23813e-122
-8.30052e-125	-1.2827e-124	-3.21506e-124	1.05802e-124	-5.81557e-125	-8.59693e-125	3.33103e-125	-4.99107e-124	1.38371e-124	1.21617e-124	2.57968e-124	2.01763e-124	4.17032e-126	-6.3441e-125	-1.15331e-124	2.34189e-125	5.12442e-125	1.45493e-124	-1.36076e-124	6.8447e-125	-9.11368e-125	-1.36148e-125	4.17491e-125	5.26962e-125	-9.19767e-125	4.44028e-125	-1.13813e-124	1.1964e-124	-1.42808e-125	-1.47118e-125	3.24049e-123
-3.70712e-125	-4.16969e-125	-3.79599e-126	9.52515e-126	1.30628e-124	-4.88054e-127	3.43287e-125	-8.07729e-126	2.44231e-127	-1.75217e-126	2.72842e-125	1.39467e-126	2.81711e-126	1.84542e-127	2.00065e-125	3.38382e-125	-4.98093e-126	1.20738e-126	4.59444e-126	1.47859e-124	-1.35808e-126	7.3279e-126	5.30094e-125	-1.32693e-125	-6.13971e-125	-8.12697e-126	-1.2821e-126	-2.9202e-125	1.3568e-126	-1.55155e-126	6.89656e-124
6.91184e-127	1.1867e-126	-1.29242e-126	4.51235e-127	-4.08067e-127	-7.24274e-127	2.92601e-126	3.51693e-126	-2.27896e-126	9.33551e-127	-6.82516e-126	-1.88876e-127	-6.65765e-127	2.84434e-127	-1.24208e-126	6.17026e-127	-2.68954e-126	-2.72582e-127	-2.08911e-127	-9.67362e-128	7.55849e-129	-1.44983e-126	-1.05744e-126	-2.00595e-126	-2.61274e-126	-3.63635e-126	-2.46862e-126	-7.0812e-128	-1.53529e-126	-2.99992e-126	4.5345e-125
-1.50447e-127	2.52521e-127	-2.01801e-127	3.89276e-128	-5.3998e-128	5.27579e-128	2.74356e-128	3.49152e-127	-8.9225e-128	-7.05108e-128	-2.43125e-127	-3.50787e-128	-1.0498e-127	1.2355e-128	2.15566e-127	2.71721e-127	-4.72985e-128	2.61686e-127	6.18861e-129	-9.19563e-129	-4.23302e-128	2.23205e-127	-7.09261e-128	5.13303e-128	8.37143e-128	1.34264e-127	2.75517e-128	1.72965e-127	2.93538e-128	-1.11692e-128	3.34078e-126
4.27217e-128	5.80119e-128	-1.41267e-129	-1.45273e-128	1.35168e-128	2.57893e-129	2.15505e-128	-1.49883e-129	-3.3893e-129	1.95596e-129	6.89623e-129	-6.07245e-130	2.90026e-129	-1.09245e-129	-8.0204e-129	3.08382e-129	-1.88931e-128	5.19799e-128	-1.60507e-128	-3.38816e-128	2.71279e-128	6.30464e-130	-7.36853e-129	-3.0084e-129	6.43124e-129	1.51613e-130	1.86602e-128	1.46615e-129	3.56526e-128	6.91982e-129	4.11986e-127
4.77305e-130	-3.64457e-129	2.58528e-129	-1.44863e-130	4.64668e-129	-5.25261e-130	-1.72718e-129	7.14426e-130	-3.72256e-130	-1.28217e-130	-4.29057e-130	3.4061e-131	1.04008e-129	-1.68654e-129	5.74927e-130	1.89867e-129	3.77932e-130	1.6958e-130	3.69565e-130	-5.56311e-130	6.3737e-130	3.37375e-130	1.77167e-129	-2.87109e-130	2.31875e-129	-1.01362e-129	-2.16767e-131	5.38459e-130	7.08884e-130	-4.75283e-132	2.97424e-128
2.57154e-131	-1.04194e-130	7.74929e-131	-5.74052e-131	8.96173e-131	-7.60201e-132	5.78965e-131	1.78147e-130	1.69553e-131	1.47705e-131	-2.48606e-131	-1.51011e-130	-6.01778e-131	-1.54436e-131	-5.15495e-131	-2.16881e-131	1.78035e-130	6.69156e-132	-1.26097e-130	-1.71511e-131	3.22576e-131	-1.17747e-130	-4.05636e-130	-2.47443e-130	2.71619e-131	1.91018e-131	6.73156e-131	-2.32686e-130	-1.80811e-130	-1.6217e-131	2.62888e-129
9.53872e-133	5.22195e-132	8.03025e-133	5.14968e-131	-1.66185e-132	-1.44248e-131	4.31862e-133	-1.74034e-132	-8.80633e-132	1.31096e-131	1.87099e-131	1.12216e-133	-1.65878e-131	-4.52256e-132	5.02189e-132	-1.12492e-132	-3.64828e-132	-2.93574e-131	6.69649e-132	6.58778e-132	1.8619e-131	-9.64334e-132	-1.52552e-131	2.91246e-132	-2.42997e-134	-3.94694e-132	4.08791e-132	6.33674e-132	8.15832e-133	-3.18204e-131	2.84482e-130
1.08539e-132	1.9663e-132	-6.3962e-134	-8.2876e-133	6.92645e-133	1.24437e-132	4.33178e-133	3.01741e-133	-1.52728e-133	3.09947e-132	2.58669e-133	8.77313e-133	-2.80897e-133	-9.7623e-133	2.19464e-134	-2.76808e-132	8.44586e-134	-1.30232e-132	1.01313e-132	-1.17235e-132	5.52373e-134	3.00654e-134	-3.07654e-134	-8.32021e-133	-4.59571e-133	-3.87331e-133	-3.52752e-133	4.16967e-132	-4.68646e-133	1.71633e-133	2.55816e-131
8.34935e-134	7.03228e-134	3.5013e-134	-7.89793e-135	-3.08484e-134	-6.36719e-134	3.97189e-135	3.97681e-134	1.26872e-133	6.61489e-134	4.57007e-134	-4.65901e-134	2.65239e-134	2.53447e-134	-6.05298e-134	5.96334e-134	-1.89133e-133	-7.15796e-134	9.80472e-134	2.40829e-133	-1.56539e-134	-9.36665e-135	-1.84003e-134	1.36187e-133	1.98226e-135	-1.4065e-133	-1.28062e-133	2.01079e-134	8.50632e-134	2.91403e-134	1.97653e-132
-2.12144e-135	1.29652e-135	-6.55387e-136	-2.58361e-134	-5.20953e-135	4.2877e-135	1.74351e-134	-1.16946e-134	1.09916e-134	6.91354e-136	1.87271e-134	1.69838e-135	-9.29162e-135	2.40166e-136	-5.2961e-135	-4.2694e-135	2.88303e-135	-3.76239e-135	-3.14228e-134	2.97534e-135	-1.27475e-134	-5.76883e-135	2.20236e-135	-1.81258e-134	-2.62002e-135	1.34491e-134	-4.39668e-135	1.44906e-134	3.72733e-135	-5.59764e-136	2.38874e-133
3.52196e-136	-8.80573e-137	-2.14459e-136	-9.88162e-136	-7.15012e-136	-3.00503e-136	-1.7466e-136	-6.90348e-136	4.66303e-137	-1.181e-136	1.82019e-135	7.28357e-136	-1.20261e-136	-7.98842e-136	9.8694e-136	2.77966e-137	8.35793e-136	-3.83426e-136	5.88188e-136	9.913e-137	-2.86774e-136	2.03796e-137	-6.22488e-136	-8.56667e-137	-7.69386e-137	-3.08713e-136	1.81572e-136	-1.04445e-135	-2.94803e-136	-2.03315e-135	1.5032e-134
-1.74705e-137	-1.51857e-137	-1.14908e-136	1.1265e-136	9.67739e-139	6.89066e-137	1.20658e-137	-6.90305e-137	-2.31928e-137	3.73896e-137	1.06208e-136	5.43221e-138	2.16127e-137	-2.79388e-137	8.75632e-137	5.35789e-138	-1.26455e-137	-1.84138e-136	-4.88001e-138	1.15103e-136	-2.72318e-136	2.27439e-137	-3.77412e-137	-5.1924e-137	-2.0675e-137	1.64952e-136	-1.63206e-138	2.19236e-136	-2.73792e-137	2.05612e-137	1.88181e-135
-1.50588e-137	-6.47931e-139	2.56566e-138	-9.0614e-139	1.08083e-137	-3.96129e-139	2.34928e-138	6.41678e-138	5.34046e-138	2.66311e-138	-3.18081e-138	-2.75499e-139	9.39187e-138	4.00556e-138	-1.87145e-138	1.11971e-138	-2.55496e-138	9.19155e-139	5.07145e-141	2.18982e-138	-4.29863e-139	-1.71684e-137	-4.57478e-138	-1.04167e-138	3.81221e-139	1.78129e-138	8.28925e-138	2.46256e-138	-8.90538e-138	1.14834e-137	1.29184e-136
1.09692e-138	2.52882e-139	-1.09561e-139	3.21172e-139	-1.00785e-139	3.7546e-139	-1.05254e-139	-8.87828e-140	-1.191e-139	8.65576e-139	1.94335e-139	-6.27939e-139	-1.87524e-140	9.9879e-140	-9.75586e-140	-4.52102e-139	-2.21861e-139	-3.73995e-140	1.84019e-139	1.94171e-139	1.65547e-139	-2.08524e-139	-1.12073e-139	5.23719e-139	-9.34636e-139	-8.14823e-139	-2.07283e-140	-6.11359e-140	6.86132e-140	1.22391e-139	8.5957e-138
-3.44817e-140	7.09538e-141	-1.96599e-140	1.10704e-140	1.34532e-141	-9.83786e-140	1.52116e-141	-2.12802e-140	-3.21471e-140	-6.67434e-140	-3.74144e-140	-8.74107e-142	3.39441e-140	1.70592e-140	8.05638e-141	6.43732e-140	7.40443e-140	1.39336e-140	-1.69275e-140	-3.61653e-140	-6.73381e-140	-3.23988e-140	-5.46147e-140	2.7557e-140	-1.15423e-139	-9.10992e-140	8.96976e-140	-1.48257e-140	1.49581e-140	-4.73709e-140	1.1518e-138
5.91342e-142	1.14886e-141	-4.89646e-141	-8.12782e-141	2.69125e-142	-1.59384e-142	9.04348e-142	1.99252e-141	4.30053e-143	1.21239e-141	6.72468e-142	1.18793e-141	-3.30913e-141	8.23789e-142	-2.93155e-141	1.35178e-141	4.03999e-141	-1.22483e-140	1.54174e-141	-9.24667e-141	2.63294e-141	-6.00689e-141	7.11011e-142	-6.18014e-141	7.67755e-142	1.20471e-140	-1.07317e-141	-6.92669e-141	7.22365e-141	-1.94598e-141	1.02214e-139
-4.47325e-142	-1.29366e-141	-8.69241e-142	6.00584e-143	1.66855e-142	1.08273e-142	-7.97487e-143	-6.33404e-143	6.07494e-143	7.08353e-142	2.30233e-144	-4.30608e-143	4.24795e-142	-9.73923e-143	1.33996e-141	-7.15605e-143	1.80258e-142	-3.98993e-144	-2.55301e-142	2.89365e-142	4.47169e-142	3.42874e-144	2.5864e-142	1.58652e-141	3.74615e-143	1.59516e-142	-4.98377e-143	-3.01812e-143	6.49098e-142	9.76458e-143	9.88509e-141
7.55537e-143	1.54852e-144	-2.78644e-143	-1.78148e-143	-2.15683e-143	1.78548e-142	1.74946e-143	5.70039e-143	-7.10704e-144	-2.47429e-143	-1.9572e-143	2.43859e-143	-3.77434e-143	-2.61316e-143	-1.98607e-143	1.15622e-143	-1.14858e-143	1.72298e-143	4.84827e-144	-6.51459e-144	-4.30216e-144	-2.2009e-143	-1.88537e-144	1.09366e-143	-4.37164e-144	-8.79576e-144	1.72147e-143	-1.86903e-143	-4.18332e-144	7.49545e-143	7.75924e-142
2.20404e-144	5.44447e-144	3.71898e-144	-9.14192e-145	-1.89028e-145	-4.45016e-145	5.50219e-144	-7.75683e-146	-5.00349e-145	-8.48349e-145	1.86067e-144	1.43e-144	-1.98351e-144	8.19847e-145	-9.00568e-144	-2.83182e-144	-2.78874e-144	-2.18349e-145	4.6763e-144	-3.56036e-144	3.39158e-145	1.35233e-144	-1.92345e-144	1.79467e-144	-1.30787e-144	1.86722e-145	-4.10782e-144	3.32955e-144	3.58584e-145	-2.61108e-144	6.63307e-143
-1.61761e-145	-1.77736e-145	-1.66503e-145	2.0037e-145	-3.90133e-146	1.15494e-145	-1.40477e-145	7.70143e-145	-6.46892e-146	-2.2181e-145	1.18397e-145	-1.64902e-145	-4.85139e-145	2.55654e-148	2.16249e-145	7.34354e-146	-2.634e-145	1.07045e-145	7.14271e-145	-3.00788e-145	-2.35937e-145	-2.95126e-145	7.47541e-146	3.74778e-145	5.11633e-145	-3.83277e-145	-7.07726e-145	1.23205e-146	-9.3287e-147	2.17943e-145	7.3247e-144
1.15893e-146	2.29048e-146	1.04279e-148	1.93478e-146	5.35434e-146	1.36482e-147	-2.74779e-147	1.01817e-146	2.14667e-146	-1.54135e-146	1.1579e-146	-5.47104e-147	1.88456e-146	-4.04679e-147	1.03196e-146	1.96179e-146	-7.11991e-149	-1.97619e-147	3.67438e-146	-2.60922e-146	4.92798e-146	-6.82167e-146	-5.22781e-147	-2.41797e-146	1.10746e-146	1.29113e-146	1.20401e-145	3.74416e-146	-1.7992e-146	-1.38196e-147	6.41534e-145
-5.32997e-147	3.46245e-148	5.94691e-147	-2.53036e-147	4.98352e-148	9.80417e-148	2.45456e-147	1.9264e-147	-1.74973e-147	-8.76251e-148	6.37913e-147	-2.60219e-148	-3.20171e-147	3.66742e-148	1.29197e-147	-1.74267e-149	4.8716e-147	2.83389e-148	1.47936e-147	3.57665e-149	1.14726e-147	-4.36798e-147	2.95378e-148	-5.48508e-148	-2.01763e-147	-8.02206e-148	8.06828e-148	7.88292e-148	-2.90578e-147	8.91828e-147	6.34247e-146
-1.51107e-148	4.35127e-148	-1.89025e-148	-2.56933e-148	2.02883e-148	-7.90572e-148	8.20928e-149	3.60952e-148	7.88558e-149	2.88581e-148	-1.31713e-148	7.08978e-149	1.25353e-149	-3.16591e-148	-3.7652e-148	3.11852e-150	5.34688e-149	-2.25553e-149	-4.36906e-148	9.70909e-149	1.7615e-148	-1.17014e-148	8.02762e-149	8.58199e-150	2.32302e-148	3.30626e-149	4.32446e-149	1.0655e-148	-2.40287e-149	-3.58178e-148	5.53691e-147
2.90179e-149	2.80359e-149	-1.41187e-150	-5.39602e-150	1.79413e-149	-9.28601e-150	5.34028e-149	2.18067e-149	-2.8317e-150	5.84054e-149	-3.09866e-150	-4.0993e-150	-3.06055e-150	1.81394e-150	-1.15535e-149	3.998e-150	1.69834e-149	-5.57621e-150	4.13393e-150	4.49678e-150	-2.10015e-150	-1.29452e-149	3.8982e-150	2.82537e-149	2.2675e-150	-2.66995e-150	2.98479e-149	-7.02199e-150	-8.89969e-150	-1.1935e-149	3.96189e-148
-3.56475e-150	-1.0531e-150	-6.2833e-151	-1.3637e-150	2.19792e-150	1.10094e-150	-3.61047e-151	5.22704e-151	-2.27061e-150	4.53518e-151	1.08829e-150	5.10359e-151	1.17756e-150	5.73871e-150	-4.23182e-151	-1.76269e-149	3.21657e-151	-5.60371e-151	-1.88699e-150	7.80895e-151	1.46573e-150	-3.4336e-150	-6.11657e-151	4.81425e-151	-2.41407e-152	-1.80471e-151	9.31244e-151	7.37393e-152	-6.8564e-151	-8.06972e-151	5.23261e-149
2.45e-151	1.13652e-152	2.31005e-151	-2.98459e-152	9.14454e-152	1.06157e-151	-7.8546e-152	-2.22322e-151	1.71512e-151	-9.54534e-152	2.74622e-151	7.38816e-152	9.83449e-152	4.77748e-151	-1.95378e-152	-1.71934e-151	-1.61002e-152	2.20134e-152	6.86756e-152	4.2108e-152	1.67271e-151	1.05254e-151	1.54712e-151	-1.76514e-152	3.0529e-152	-4.31595e-153	1.90288e-151	-5.67176e-152	-8.15625e-151	-2.24864e-151	4.31484e-150
3.65486e-152	1.89047e-152	-9.52817e-153	-6.12594e-154	-2.38105e-152	3.23755e-153	-1.73651e-154	4.42097e-154	3.99818e-153	9.85986e-153	3.67393e-153	-3.84247e-153	8.00353e-153	-6.50082e-154	2.05218e-152	-1.409e-153	4.98074e-153	3.04313e-153	1.96175e-152	-5.33822e-153	-2.02896e-154	-3.31202e-154	-1.22174e-152	-2.40344e-152	-1.18812e-152	-1.47663e-153	4.85232e-152	-1.052e-152	2.58293e-152	9.73464e-153	3.22947e-151
1.41407e-154	-3.08569e-155	1.22251e-153	1.8301e-154	1.81986e-153	-4.5321e-153	4.76821e-154	7.94889e-154	9.91827e-154	-4.75615e-154	6.61444e-154	1.30789e-153	-4.37693e-155	-6.36522e-154	-3.20362e-154	6.07718e-155	-8.77476e-153	-2.54597e-154	-4.54127e-154	2.24107e-153	2.07276e-153	6.15668e-154	-6.00532e-154	3.43651e-153	-5.98754e-154	-1.52633e-153	-1.78332e-154	2.35702e-153	-3.85555e-154	-2.41633e-153	3.9612e-152
-1.6594e-155	4.16199e-155	1.50313e-156	-3.73544e-155	8.42063e-156	-8.95117e-155	1.12182e-156	3.66491e-155	-2.11514e-154	-1.4856e-155	-1.58867e-155	-2.00015e-154	-1.15941e-154	-2.67257e-155	-2.95286e-155	-3.5919e-154	-1.35572e-154	2.85703e-155	1.90861e-154	-5.48902e-155	4.63355e-154	-1.61201e-154	4.50558e-155	-5.22669e-155	7.47437e-156	4.42228e-156	-1.94886e-155	2.56196e-157	-4.11216e-155	4.9329e-157	2.41146e-153
-2.90276e-156	-1.26727e-155	-6.43952e-156	2.29273e-156	-3.65073e-156	3.58657e-156	4.43933e-157	6.30099e-156	1.09863e-156	2.75548e-157	-3.22786e-156	1.40556e-155	-7.10917e-157	-9.78854e-156	-8.25288e-156	8.46718e-156	4.53882e-156	4.91315e-156	-3.02685e-156	2.30632e-155	-1.00471e-157	4.49599e-156	-3.10737e-156	3.16081e-158	-6.86781e-156	3.38096e-158	-6.36011e-156	3.44148e-156	-6.71126e-156	-1.369e-155	1.64549e-154
7.16602e-157	-4.46822e-157	-2.87954e-157	1.6285e-157	-1.05741e-156	-3.75484e-157	4.09032e-158	-3.25433e-156	4.24893e-156	-1.17733e-156	7.6524e-158	-1.1053e-156	-1.22874e-157	-9.95922e-157	1.16636e-156	7.1707e-157	-3.15395e-156	4.15593e-158	3.80569e-157	-1.16816e-156	-7.74725e-157	5.05018e-157	1.26121e-157	-3.40515e-159	1.9228e-157	-1.69143e-157	1.33806e-156	-1.68573e-156	-4.5931e-157	3.95622e-156	2.99069e-155
1.01479e-157	-1.09898e-158	-1.01482e-158	-4.78585e-158	-6.33466e-158	2.99652e-157	-1.88233e-158	-3.69002e-158	9.74496e-159	5.21947e-158	7.12238e-158	-7.88415e-158	4.26661e-158	-6.2257e-158	-5.10976e-158	-2.55632e-159	-8.62264e-158	-4.6866e-158	-1.31273e-157	-1.39737e-159	-1.26535e-157	-3.04818e-159	2.5529e-158	2.13906e-157	2.97595e-157	-1.85222e-158	-2.99025e-158	-8.97633e-158	-7.27001e-159	-2.46067e-158	2.06222e-156
9.79179e-160	-2.0623e-160	1.58412e-160	-5.95093e-160	-1.24174e-158	1.39168e-158	6.57401e-160	-1.06682e-159	1.23899e-158	2.46434e-159	3.93797e-159	2.84954e-159	-3.71275e-159	-3.46882e-160	1.11237e-158	-1.44476e-159	-6.4407e-159	9.23372e-161	1.31527e-158	1.14357e-158	8.94893e-160	-1.67501e-158	-3.29389e-159	5.60291e-160	-1.75955e-160	1.52105e-159	2.80307e-159	-1.03704e-158	-4.16537e-160	-5.09888e-159	1.41274e-157
2.1461e-160	1.5105e-160	8.76946e-160	9.32097e-160	8.66757e-161	-4.10803e-161	-9.17353e-161	-1.01595e-159	-1.94116e-160	-6.18541e-160	7.73861e-160	8.40744e-160	4.22621e-160	-3.32476e-160	8.22925e-160	2.4841e-160	-2.84756e-160	6.17238e-160	2.07192e-160	-5.14119e-161	-2.03156e-160	8.52248e-161	9.49264e-160	-5.01601e-160	-8.21114e-161	3.89221e-159	2.36186e-160	7.65035e-160	-6.41087e-160	3.71014e-162	1.6184e-158
1.26844e-161	-2.95008e-161	-2.93748e-161	-5.65222e-161	5.30155e-161	4.99107e-161	5.04123e-162	-1.40884e-160	1.84224e-161	-4.63154e-161	2.80602e-161	-9.17509e-161	-2.68933e-161	-2.98212e-161	-2.07949e-161	-2.20736e-161	-1.30724e-160	-9.46784e-161	-3.15119e-161	-2.71694e-161	-1.73294e-161	-1.65664e-162	5.26232e-161	5.30499e-161	-1.91941e-160	1.79968e-161	4.35287e-161	-7.63888e-161	-3.69004e-161	-2.37353e-161	1.4603e-159
6.53907e-162	-5.02758e-162	-9.37735e-163	-1.06053e-162	-1.89829e-163	-1.70995e-162	7.22149e-162	1.25439e-162	6.32137e-163	-4.68188e-162	3.16877e-162	5.79917e-163	1.46081e-161	-2.19617e-163	6.17956e-162	-9.93539e-163	5.87461e-162	-3.41867e-162	-8.74053e-162	-6.91598e-162	6.12172e-163	1.536e-162	5.18648e-163	7.60349e-162	-2.65277e-162	8.87371e-163	1.19748e-161	-3.06434e-163	-3.98352e-162	-6.45558e-162	1.16485e-160
-1.50427e-162	8.63066e-163	-8.82336e-164	4.26351e-163	4.89713e-163	2.39132e-164	-4.21439e-164	-7.80766e-164	-3.05339e-163	5.13944e-163	8.48507e-164	-5.05399e-164	8.78558e-163	-3.58857e-163	2.92169e-164	1.10629e-163	1.17143e-162	3.75918e-163	8.21671e-164	-9.24378e-163	-6.65993e-163	-9.47568e-163	-6.05546e-166	-2.7565e-163	2.45566e-163	-8.69749e-164	-6.36747e-163	-2.42331e-163	-1.64233e-163	-3.03227e-163	1.19705e-161
-8.41417e-165	6.35141e-165	1.34391e-163	6.90046e-164	-1.54138e-164	-9.76463e-164	-1.57162e-164	1.53648e-164	5.10846e-165	-7.73454e-165	2.44231e-164	3.41685e-164	-1.5008e-164	-8.75278e-164	1.57656e-165	9.07199e-164	1.86632e-164	-8.17667e-164	-4.99143e-164	4.81434e-164	3.04949e-164	-4.14965e-164	-1.80168e-163	7.20993e-165	5.20812e-164	-1.9948e-164	-5.68478e-165	2.50983e-164	-9.89806e-165	-3.52019e-164	1.23434e-162
-1.41313e-165	-1.53315e-165	7.19451e-165	1.25289e-165	2.9926e-165	1.29877e-165	-3.80326e-166	8.67158e-166	2.11336e-165	1.71826e-166	5.42586e-165	-6.43587e-165	-8.76764e-166	-8.567e-165	1.93004e-165	8.38271e-165	5.4502e-166	6.38224e-165	2.86018e-165	3.20643e-165	2.17786e-165	-4.24534e-166	2.76402e-165	-1.04282e-164	-2.58065e-165	2.38742e-165	2.9389e-165	-1.75329e-165	3.76988e-165	-1.83236e-165	9.48869e-164
7.51875e-166	-4.06532e-166	-4.74851e-167	-5.4317e-166	-4.28938e-166	2.56052e-166	4.71286e-166	-3.08379e-166	6.19541e-166	7.60593e-167	3.80154e-166	-1.52275e-165	-5.15995e-167	1.85114e-166	-1.36802e-166	-3.1223e-166	-1.23742e-166	5.1451e-166	2.75972e-166	-1.20171e-166	9.5741e-167	1.49942e-166	-1.10666e-166	1.5253e-166	7.30321e-166	1.43247e-166	-6.77845e-166	5.69906e-166	-4.28779e-166	2.82155e-166	1.08735e-164
-1.61627e-168	1.74957e-167	1.01568e-168	-3.8529e-168	1.1188e-168	-1.00395e-167	-9.74053e-169	3.11986e-167	-3.63709e-168	-6.31598e-167	-5.37754e-167	1.27159e-167	1.19284e-169	-1.54708e-168	3.46524e-168	1.49269e-167	1.15031e-167	1.15908e-166	-4.77098e-167	9.17768e-167	5.47488e-168	-1.48307e-168	-4.982e-168	4.9073e-168	-1.35254e-167	2.17141e-167	6.563e-167	4.63081e-167	-9.09002e-167	3.36391e-167	7.7612e-166
-6.52302e-168	-1.03547e-168	-4.12268e-170	-2.4156e-168	-2.05873e-168	2.06849e-168	-1.07663e-168	6.15663e-168	-1.97883e-169	-1.6638e-169	-2.93222e-168	-1.69071e-168	-1.40555e-168	5.31171e-169	-3.12923e-168	6.38432e-169	-1.37138e-168	2.1989e-168	-2.42179e-168	-2.57859e-168	-3.35755e-168	-3.43367e-168	3.1403e-168	-3.91552e-169	-9.47051e-169	-5.02844e-169	7.94709e-169	-1.50046e-168	-3.80445e-168	-2.51181e-168	6.10224e-167
1.10418e-169	1.43975e-169	1.29128e-169	1.24577e-170	-3.95768e-169	4.80201e-169	-1.04802e-169	-1.58928e-169	-2.59007e-169	4.94526e-169	2.30751e-169	-4.34876e-169	3.82139e-169	-1.29382e-169	3.4665e-169	2.14291e-169	1.72121e-170	1.65244e-169	9.63295e-169	3.49623e-169	-6.89376e-170	-2.16575e-169	-2.53665e-169	-3.67569e-169	2.66236e-169	-8.20094e-170	1.31256e-169	5.14059e-169	-2.62607e-169	1.33938e-169	7.81952e-168
7.06723e-171	-4.53409e-170	1.67333e-170	-9.19681e-171	-6.62421e-171	2.1338e-170	1.29512e-170	-4.30524e-171	1.7887e-170	-7.31296e-170	2.10827e-169	1.11312e-171	1.07818e-170	2.73498e-170	1.74898e-170	7.46485e-171	5.03396e-170	-1.2212e-171	9.16343e-172	-8.51272e-171	5.37431e-171	6.65037e-171	1.1498e-170	-5.15747e-171	-4.56415e-173	5.84244e-171	4.59709e-170	4.65126e-170	-1.33111e-170	1.34923e-170	7.04445e-169
6.43845e-171	2.19656e-171	1.08528e-172	2.17819e-172	-1.26401e-172	-1.41166e-171	2.45084e-171	2.5552e-172	1.427e-171	-1.39956e-172	-6.19275e-172	1.15635e-171	9.69286e-171	-3.51798e-172	-3.90839e-172	-1.69017e-171	-5.26746e-172	7.87297e-172	1.98686e-171	-4.16916e-171	-3.08175e-171	-1.03758e-171	5.72084e-172	2.63355e-172	-3.66653e-171	-7.81387e-172	9.89561e-173	3.20925e-171	-1.64593e-171	8.21312e-172	5.13222e-170
6.22708e-173	-2.2904e-173	6.86835e-172	-1.904e-173	-1.78965e-172	-1.86652e-173	3.46049e-172	1.00576e-173	4.37271e-172	-2.25141e-172	-7.98109e-173	1.14942e-174	5.27598e-172	-6.50228e-172	4.09328e-173	1.05961e-172	-3.91939e-173	-5.29597e-173	-8.38051e-173	7.9852e-173	6.10353e-173	-1.01688e-173	-3.19082e-173	4.79326e-173	-2.45095e-172	-1.98796e-173	7.30346e-172	1.18602e-173	-3.74983e-172	-1.06609e-172	5.30851e-171
7.38524e-174	-4.88944e-174	-3.97254e-174	-8.1925e-173	-9.25349e-174	-5.97193e-174	-1.15281e-173	8.54091e-175	-2.29665e-173	7.96017e-174	-2.98327e-174	2.09934e-173	3.56982e-174	-8.48821e-174	3.45987e-174	1.11755e-173	8.50402e-174	3.42678e-173	1.00304e-173	7.08134e-176	-3.10766e-174	2.9128e-173	-2.04265e-173	2.10045e-173	-1.23734e-173	-5.09171e-174	-2.88411e-173	-7.40442e-174	1.55976e-173	9.69918e-175	4.04194e-172
1.2398e-174	1.50085e-174	-3.50145e-174	2.47362e-175	4.05682e-175	1.08932e-174	3.27251e-174	7.15819e-175	-1.01016e-174	1.85491e-174	3.80429e-175	-3.1376e-175	-3.57251e-175	4.27064e-175	-7.932e-174	1.14858e-174	3.5829e-175	5.05211e-175	2.65681e-175	-3.91407e-174	1.34297e-174	1.34268e-174	8.05892e-175	3.46768e-175	-8.32054e-175	7.45809e-176	-6.41629e-175	-2.28934e-174	-1.26109e-174	-4.98553e-174	4.43628e-173
9.88008e-176	1.30909e-175	4.01984e-176	1.46407e-176	-8.2053e-176	-3.12327e-175	-1.18038e-175	-7.75489e-177	-3.74531e-176	-2.77753e-175	5.4467e-176	-8.77403e-176	3.81006e-176	6.31271e-177	1.53345e-175	-1.16418e-176	-1.30953e-178	3.57724e-175	-3.29979e-175	4.36611e-176	1.7188e-177	-1.14366e-175	-1.07933e-175	8.62509e-176	-1.44439e-175	4.06423e-175	1.89445e-176	2.11557e-175	-3.63922e-176	1.8405e-176	3.34946e-174
-1.96938e-177	2.13482e-177	1.00831e-176	-2.17839e-177	6.53185e-177	8.77295e-177	-3.00598e-176	-1.01943e-176	-1.16216e-176	1.9543e-177	-9.628e-177	5.70587e-177	-2.49325e-177	-4.2288e-177	-1.14309e-176	8.22276e-177	2.31705e-176	5.82342e-177	-8.75356e-176	-7.57118e-176	-7.87489e-177	2.00062e-177	2.10762e-177	-8.51156e-177	-2.97072e-178	-7.4854e-177	-5.44469e-177	3.40956e-176	-3.56531e-177	8.39498e-179	3.90918e-175
-7.94283e-178	-4.84821e-178	5.61016e-177	-3.31859e-177	-9.91913e-179	-5.3216e-178	-2.56984e-178	-3.9204e-178	-6.25455e-180	7.44543e-179	1.09004e-178	5.2749e-178	-2.55686e-177	2.36146e-178	-2.09751e-177	-1.86559e-177	-1.06211e-177	-5.14107e-178	1.36764e-177	1.47228e-177	4.22487e-178	-1.86269e-178	-3.39628e-177	2.30359e-178	-7.80611e-179	-2.52147e-179	-1.47677e-177	-1.78234e-177	1.45582e-178	-4.67373e-178	3.15884e-176
5.60759e-179	3.9528e-178	3.14553e-180	3.96587e-181	-4.08013e-179	-2.58644e-179	-1.83582e-178	1.005e-178	1.26004e-178	-2.50226e-179	6.36569e-179	-1.02564e-178	-3.22366e-179	1.26856e-179	7.24181e-180	5.28098e-178	4.09318e-179	9.41561e-179	-1.32726e-179	-3.71635e-180	-4.41362e-179	2.66867e-179	1.75761e-180	-3.74941e-180	1.49287e-178	-1.37849e-179	-9.76273e-179	-7.27267e-179	-9.56353e-180	-4.80426e-179	2.32259e-177
-2.37858e-179	-1.61072e-180	-5.27298e-181	6.72133e-180	-5.92844e-180	-8.83498e-180	9.80481e-180	-1.29467e-179	1.31823e-180	-1.02327e-179	-5.00122e-180	8.89323e-180	1.22804e-179	1.64553e-180	3.23612e-180	2.35704e-180	-1.39411e-179	1.26723e-179	-1.79242e-180	7.14873e-180	-8.68549e-180	-2.01402e-179	-1.84125e-179	-1.64994e-180	4.5459e-180	9.8129e-181	6.15874e-181	-1.35392e-180	4.10183e-180	2.43747e-179	2.35541e-178
8.00657e-182	-3.55468e-180	3.12723e-181	3.67388e-182	-6.29005e-181	-2.04939e-181	-1.02601e-181	-3.21354e-181	-6.86233e-181	9.56525e-181	-1.91234e-180	-1.86242e-181	-8.04614e-181	-7.04355e-181	-3.88916e-181	3.86556e-181	-4.57436e-181	1.59198e-181	-2.16926e-181	-3.79523e-181	-9.02508e-182	-9.19677e-181	-8.23294e-181	6.73076e-182	-6.28625e-182	1.42862e-181	1.03284e-180	1.80688e-180	-1.85401e-181	2.00548e-180	1.96178e-179
-1.08456e-182	-1.86843e-182	8.20061e-183	1.60694e-182	-1.26781e-182	-3.02398e-183	-8.0077e-182	9.00495e-183	-1.0913e-181	-1.62387e-181	2.4843e-182	1.53974e-182	5.07841e-182	-1.03409e-181	3.41486e-182	4.48701e-182	3.19749e-182	4.59227e-184	-1.07488e-181	2.65016e-182	4.28952e-182	-4.79331e-182	-4.4582e-184	-2.23398e-182	-2.54934e-182	1.45716e-182	8.078e-182	-2.1882e-182	9.22756e-183	-2.54844e-182	1.16103e-180
2.65312e-182	-1.16348e-183	7.24424e-184	-3.6249e-183	9.33618e-185	3.9348e-183	5.31929e-184	2.87919e-183	1.07983e-182	2.90012e-184	2.95759e-183	-3.90402e-183	1.05437e-182	3.43399e-184	9.66151e-183	-1.39607e-183	-5.46359e-184	1.63979e-183	3.38425e-183	-5.47766e-183	1.81812e-183	-5.01701e-184	1.39773e-182	1.30799e-183	2.05653e-183	3.27967e-183	5.99133e-183	1.15857e-184	-1.30859e-183	1.55065e-183	1.22334e-181
-1.17972e-183	-1.75906e-183	3.65649e-184	-1.39241e-184	8.55076e-184	3.25862e-184	2.08928e-185	2.03186e-184	1.49294e-183	-2.86645e-184	-5.96003e-184	-3.02881e-183	-6.6936e-184	3.47212e-184	4.03618e-185	-1.57419e-184	5.77937e-185	1.78434e-184	4.81705e-184	5.38673e-185	-5.22006e-184	5.99504e-184	-1.13364e-183	-4.82464e-184	5.95747e-186	9.95588e-184	-9.05409e-185	1.80279e-183	1.67713e-185	1.45996e-184	1.80345e-182
-3.03461e-185	8.19855e-186	6.58878e-186	4.73364e-185	-3.37327e-186	1.77347e-184	8.34871e-186	-1.5128e-185	4.51887e-185	4.14786e-185	5.34123e-185	-1.09576e-184	-6.8069e-186	-7.65129e-187	-4.61122e-185	-3.00694e-185	-1.20261e-184	-1.24032e-184	7.50633e-185	-1.75401e-184	-3.97157e-186	-1.33264e-185	-2.17382e-185	-9.22349e-186	7.55204e-186	-7.78014e-186	-1.59328e-184	2.32889e-185	2.75465e-185	-4.60986e-185	1.44469e-183
-4.69555e-186	3.09044e-187	1.76954e-186	-4.55013e-186	-3.42928e-186	8.15452e-186	-7.62037e-187	-3.4116e-188	-3.31338e-186	-6.34927e-186	2.10875e-185	-1.92688e-186	-1.78313e-186	2.21542e-185	8.54878e-187	1.24518e-186	-6.18795e-187	2.31013e-186	3.66178e-186	2.66732e-186	-5.06842e-186	4.96878e-187	8.35129e-187	1.7064e-185	-5.432e-186	-2.39118e-186	-1.6974e-186	-1.01056e-185	-6.14162e-187	-3.41429e-186	1.38796e-184
-1.39201e-187	1.06894e-187	4.22766e-188	1.46607e-187	1.08968e-186	-4.0013e-187	2.91154e-187	1.30426e-187	-3.07853e-188	-4.70986e-188	-8.09053e-187	1.20059e-186	2.52642e-187	2.84093e-187	7.76034e-188	-2.02567e-187	-1.39905e-187	1.20116e-187	-9.33215e-187	-3.17765e-188	2.60898e-187	3.06097e-188	-9.02063e-188	2.28695e-187	4.23759e-188	2.24949e-189	-1.11001e-187	-2.3227e-187	-1.47009e-187	-1.07092e-187	7.72821e-186
8.44771e-189	2.30901e-188	8.21145e-190	-3.0288e-188	2.20598e-188	-2.11491e-188	-2.4539e-189	1.04907e-189	4.63242e-188	-3.12948e-188	2.83443e-189	-3.96731e-188	2.94288e-188	1.39532e-188	-5.69227e-189	-3.20765e-188	5.5364e-189	2.20997e-188	-3.6178e-188	1.64051e-188	2.04011e-188	9.25186e-189	-2.43877e-189	-3.60603e-188	-4.34387e-188	1.12959e-188	1.07325e-188	1.45967e-188	1.01096e-188	-2.31458e-188	5.72327e-187
-3.4616e-189	-1.00191e-188	1.21409e-190	1.03806e-188	-1.94975e-189	-4.74529e-190	5.07355e-190	-2.62362e-189	-1.15123e-189	-9.94185e-190	1.63227e-189	-2.32311e-189	6.28513e-189	3.40237e-190	-1.13444e-189	2.32344e-189	-8.28607e-190	1.18914e-189	1.64331e-189	-5.96309e-190	-1.47489e-190	1.17228e-189	6.20618e-190	2.75248e-189	-2.2992e-189	2.42003e-189	-5.92146e-191	-6.08863e-189	-3.01247e-189	-3.9111e-189	7.24629e-188
1.61047e-190	1.4494e-190	3.28232e-191	-1.19184e-190	-5.54243e-190	-1.77945e-191	-2.00302e-191	2.34408e-190	2.50642e-190	2.556e-191	6.86569e-191	-5.72051e-191	1.5429e-190	-5.81698e-190	2.16409e-190	-2.12094e-190	5.63578e-191	-1.8168e-190	-4.11562e-190	-3.83782e-192	4.51919e-191	1.05757e-190	1.01182e-190	-2.24686e-190	4.34329e-190	-2.78952e-190	-1.07728e-189	3.74497e-190	-2.11335e-190	-4.69547e-192	6.36236e-189
-2.39846e-191	-8.66809e-192	-2.90796e-191	3.84648e-191	4.80919e-192	-5.38137e-191	2.82545e-191	-6.67319e-192	4.11394e-192	6.40174e-191	-7.41374e-193	3.51425e-192	1.17343e-191	-2.05382e-192	4.16715e-191	2.17673e-192	1.56603e-191	-1.32936e-191	-3.2013e-192	-1.51711e-192	1.33746e-191	1.76649e-191	-2.34848e-191	-1.19179e-191	-1.76359e-191	-3.27405e-192	1.42648e-191	-1.04521e-191	-5.63789e-191	-3.37145e-191	5.59606e-190
4.76788e-193	-2.68494e-194	4.43439e-194	3.84409e-193	1.05828e-192	-2.78676e-192	4.22769e-193	1.08185e-192	-1.47053e-192	-1.10596e-192	-1.44648e-192	3.63096e-192	-1.15145e-192	-2.61318e-192	-5.64825e-193	-1.47184e-192	-4.85418e-193	-8.45443e-193	1.74178e-192	1.63935e-193	7.80954e-193	-4.58287e-192	5.47744e-193	-8.4172e-193	-3.02952e-192	3.23856e-192	-1.23986e-192	1.91542e-192	-2.72149e-193	-1.48834e-192	4.0911e-191
-3.16675e-193	3.62343e-195	9.92682e-195	3.48881e-194	7.20775e-193	-4.14446e-195	-9.54384e-195	-1.59857e-194	5.16269e-194	-1.40925e-193	9.23001e-194	1.76295e-193	1.51439e-193	2.51429e-194	2.04331e-193	3.99896e-194	4.17657e-194	-3.49864e-194	-1.32172e-192	-3.87474e-193	6.13377e-193	2.17981e-193	-4.21519e-195	-2.07679e-193	6.63219e-194	-3.54196e-194	-5.94808e-194	5.36232e-196	-2.20426e-194	5.34685e-194	5.06408e-192
4.13724e-194	-1.56853e-194	1.34823e-195	-7.91407e-195	-7.3903e-195	1.70403e-195	1.20285e-195	-8.34212e-195	-3.998e-194	-1.67952e-194	1.67672e-194	5.07364e-195	1.69022e-194	1.13581e-194	9.40883e-195	1.69335e-194	1.1233e-194	-9.20391e-196	-2.67016e-194	1.58999e-194	-8.5842e-195	-1.1839e-194	-7.21541e-195	7.53549e-195	7.72333e-195	9.15772e-196	-7.58308e-194	8.73043e-195	-2.46856e-194	4.44964e-195	4.30443e-193
-5.32815e-196	3.71258e-196	-6.9566e-196	-1.39012e-194	-3.49514e-196	-1.57444e-196	2.43782e-195	4.42492e-196	-9.87579e-196	5.08135e-196	1.73548e-195	-1.07858e-195	1.34868e-195	-5.15321e-196	-5.83579e-196	4.92117e-196	2.97076e-196	6.01097e-195	3.33953e-195	1.14022e-195	-5.75976e-196	-3.06484e-195	1.25247e-195	-6.63958e-196	2.75295e-195	-4.41255e-196	7.13928e-196	2.25745e-197	-1.96215e-196	2.2635e-196	4.6836e-194
2.15676e-197	1.34406e-196	-1.36634e-196	5.0319e-197	-4.83557e-196	-4.32207e-197	1.44993e-197	3.64319e-197	-1.92882e-196	-4.01358e-197	-2.00199e-196	-1.53715e-196	3.69471e-198	-3.29928e-196	-1.77392e-196	2.07132e-196	1.92317e-196	4.49508e-196	-1.40308e-196	1.4564e-197	-5.73118e-198	-2.58123e-197	-9.60197e-197	4.32647e-197	-8.50816e-197	-7.92955e-197	1.0036e-196	-5.75449e-197	1.29977e-197	3.21809e-196	3.85033e-195
-3.86037e-197	-5.6633e-197	-1.74057e-198	4.33922e-198	-1.1016e-198	-1.176e-198	5.02259e-198	1.08655e-198	1.50493e-197	6.91701e-198	-1.07697e-197	4.87267e-198	-1.02028e-197	-1.01325e-197	4.92924e-198	-2.96412e-198	-2.02302e-198	2.03836e-197	-2.97631e-198	-6.08778e-198	1.3022e-197	-7.8872e-198	-9.83605e-198	-4.63373e-199	1.94435e-197	2.71192e-199	2.33064e-198	-1.48671e-198	2.28532e-197	3.17891e-197	3.16394e-196
1.64435e-198	-5.39506e-200	3.62653e-199	2.09247e-198	-3.33859e-198	9.14842e-199	-4.24957e-199	7.18352e-201	-8.06275e-199	-8.07103e-200	1.4222e-198	-4.65849e-199	-7.1933e-200	-5.12272e-198	8.56111e-199	7.58877e-199	1.18024e-199	4.77912e-199	2.59131e-199	5.76486e-199	3.55885e-198	-3.79553e-199	2.98798e-198	-5.99989e-199	-3.82952e-199	3.4166e-199	2.2191e-199	2.68958e-198	-9.97444e-200	-8.14497e-199	3.19319e-197
-4.68051e-200	-2.12128e-199	4.08277e-200	1.32767e-200	-2.45146e-200	-1.59279e-199	6.8606e-200	-2.01086e-200	1.34122e-199	-6.63787e-200	-5.75568e-200	-9.01694e-200	-5.42118e-200	-6.2084e-200	7.08237e-200	5.77638e-200	-2.60179e-199	-3.19982e-200	8.95551e-200	-6.85377e-200	-4.17198e-200	-4.79701e-199	-8.46174e-200	1.55255e-200	3.78982e-201	-7.439e-200	-1.30353e-200	-4.47261e-200	-4.57773e-200	-2.55307e-200	2.45774e-198
-7.9641e-201	-2.05375e-201	-2.06429e-201	6.27545e-201	5.41975e-201	8.98297e-201	-1.35447e-201	2.17523e-200	1.82595e-200	-2.01733e-201	-1.46469e-200	9.19606e-202	-1.49335e-200	6.34632e-201	1.68882e-200	-6.00006e-201	7.94309e-201	-1.49442e-202	6.3671e-201	-8.00987e-202	2.24977e-201	3.84356e-201	5.01892e-200	2.85929e-201	1.75282e-200	-3.34093e-202	7.18222e-202	5.91062e-201	2.16741e-201	-6.50206e-201	2.43442e-199
6.56607e-202	-2.7082e-202	-6.55677e-202	3.06155e-202	-6.32976e-202	8.04495e-203	8.27688e-202	1.37073e-201	-6.65648e-202	-7.83674e-202	9.06516e-202	-1.88566e-202	1.07281e-201	-1.00067e-202	7.71232e-202	3.64998e-201	1.00583e-201	2.17116e-201	-7.25524e-202	3.75649e-202	-3.21936e-202	7.56429e-202	-2.03664e-202	5.70174e-203	1.2301e-201	2.67976e-203	-5.01885e-201	-5.64667e-202	4.019e-202	6.85191e-202	2.64843e-200
-4.48695e-204	8.63933e-203	8.88861e-205	7.94101e-203	-2.06545e-202	-1.12327e-202	1.17915e-203	3.88472e-204	1.03334e-204	-2.38303e-203	3.4076e-203	3.57461e-203	1.39275e-203	-3.8867e-203	-2.69499e-203	7.71588e-204	-1.28393e-202	8.27274e-204	3.73123e-203	5.05375e-204	1.39612e-202	-3.30647e-203	2.36819e-203	3.10039e-203	-1.06489e-202	-3.66635e-203	9.42678e-204	-5.39259e-203	6.83737e-203	-7.88848e-203	1.44803e-201
-6.24728e-205	1.64785e-203	3.52339e-204	-1.12532e-204	-1.12817e-203	-7.70268e-205	-4.59871e-204	7.21585e-204	-1.66455e-204	-1.63692e-204	9.1547e-204	5.86432e-204	5.05724e-205	-5.46037e-204	-8.044e-204	1.4885e-203	2.07282e-204	-1.27619e-203	-7.46696e-204	5.03541e-205	-5.84249e-204	-1.28634e-203	-1.30816e-204	5.07286e-205	3.74145e-206	1.86648e-203	-4.8042e-205	1.31572e-204	-9.96652e-204	5.23285e-204	1.71858e-202
-1.88064e-205	1.57706e-205	3.76443e-205	1.65636e-205	-1.40689e-204	7.93158e-206	-8.38349e-205	2.02648e-205	-3.64219e-205	-2.91763e-205	-1.28068e-205	2.45762e-205	-6.62771e-205	2.25533e-205	9.27035e-205	3.30956e-205	-2.81424e-206	-6.60847e-205	-2.62036e-205	5.30703e-205	-4.6473e-205	5.45551e-206	8.96388e-207	8.94158e-205	-2.25466e-204	2.92442e-205	1.12614e-204	-5.07293e-205	-2.00972e-205	3.56569e-206	1.39125e-203
-1.0544e-205	2.77178e-206	6.91746e-207	1.12635e-206	-2.39767e-206	-1.65428e-206	7.57664e-208	-1.14862e-205	-3.61399e-207	4.6639e-206	7.97926e-207	-8.90954e-206	-8.1926e-207	3.32159e-206	8.35252e-206	-1.76222e-205	1.14597e-206	1.17639e-205	1.34282e-205	-3.38141e-206	3.18444e-206	-2.44563e-206	-1.55913e-206	-3.0214e-206	5.0002e-206	-1.09661e-206	5.75773e-206	7.91068e-206	6.29703e-207	-5.95563e-206	1.41877e-204
-7.1806e-207	-1.56646e-207	-3.33439e-207	-7.33605e-208	9.38525e-207	2.43575e-207	2.01629e-206	-4.55743e-207	-1.59283e-206	-2.2384e-207	2.61748e-207	-2.20719e-207	4.30537e-208	-1.73439e-206	-8.88136e-207	-1.38771e-206	-7.24649e-208	-1.18805e-207	-2.59248e-207	1.37037e-207	-5.02737e-207	-2.38102e-206	-5.34424e-208	2.95655e-207	5.88115e-208	2.28728e-207	-6.10275e-207	-2.07035e-206	2.77663e-206	-2.7405e-207	2.11273e-205
2.56258e-208	1.31497e-210	-4.68833e-208	-1.98925e-207	1.3695e-208	-1.55467e-207	3.12398e-208	-1.66975e-208	6.93067e-208	4.12588e-209	1.38125e-207	-1.24306e-207	-5.85506e-209	-5.47198e-208	-1.58712e-209	-1.92408e-208	-2.70316e-207	-4.96802e-208	2.09054e-208	1.50677e-207	8.84593e-210	-1.69367e-208	-3.81657e-209	5.22313e-209	6.68061e-208	-1.33318e-208	1.11635e-208	4.65215e-208	-1.33918e-208	-1.53646e-209	1.57712e-206
9.56708e-209	1.07027e-210	-2.42333e-209	-2.22798e-209	-4.28555e-209	-1.20597e-209	2.33648e-209	-4.09239e-210	1.8061e-209	4.75162e-210	1.54713e-209	4.70285e-209	-5.33582e-210	-1.33505e-209	4.77641e-210	2.73088e-209	-1.74348e-209	-3.48427e-209	-2.1735e-208	9.52485e-210	-5.53661e-209	-2.89693e-209	6.93271e-209	5.36059e-209	-2.29678e-209	-2.79415e-209	-3.1109e-209	-9.88784e-209	1.14706e-208	2.18233e-209	1.16556e-207
2.06162e-210	6.61727e-211	-2.12209e-211	-1.06058e-210	1.91633e-210	1.04756e-210	3.706e-210	-2.86943e-210	-1.03606e-210	-7.26647e-211	-2.26171e-210	2.9582e-210	2.40635e-209	-3.90272e-211	8.07499e-211	5.4633e-210	3.79566e-210	-1.6995e-210	-8.72944e-210	2.5309e-211	1.49637e-210	-1.55493e-211	1.19833e-210	-6.1619e-210	-1.82273e-209	-9.72159e-211	6.53474e-211	3.99337e-210	-2.16367e-210	-1.94796e-210	1.0269e-208
2.64223e-212	5.03509e-211	-2.00971e-211	-2.33743e-211	1.32218e-211	-5.43125e-211	8.37566e-211	4.8321e-212	-6.11265e-211	-1.60594e-211	7.15166e-213	-2.91784e-211	-2.66534e-211	1.86574e-212	-1.23834e-211	-7.52579e-212	7.60227e-211	1.9117e-211	-2.4288e-212	-3.84934e-212	-1.17654e-213	4.20328e-211	-2.03515e-211	-2.03333e-211	-4.00651e-211	-1.42091e-212	1.62562e-212	-1.19755e-211	4.24924e-211	-2.46041e-211	7.14532e-210
1.19951e-212	-6.5459e-213	-1.61708e-212	-1.71787e-211	1.24148e-212	5.44076e-212	3.09831e-213	9.92761e-213	3.82976e-213	-4.11417e-213	-2.40277e-212	7.56509e-212	3.00003e-213	-3.8118e-212	-9.71905e-213	1.09895e-212	9.95581e-212	4.93265e-213	5.30354e-212	-7.02707e-213	9.59085e-213	-1.3444e-212	-3.09445e-212	2.29115e-212	-1.06033e-212	8.47026e-213	5.74743e-213	-5.24579e-213	-5.14264e-212	-1.27502e-212	7.91483e-211
1.86448e-212	1.7907e-214	-2.48745e-213	-2.3803e-214	4.28526e-213	1.5661e-214	-5.204e-213	-3.10853e-214	-7.47982e-213	-4.536e-213	1.63577e-213	2.83564e-213	1.95364e-213	-2.33583e-216	-2.81617e-214	-6.06035e-213	-4.94308e-213	-9.35819e-214	-1.81588e-213	-1.21423e-214	2.5672e-213	1.82743e-213	2.17021e-213	-1.61487e-213	-2.28208e-213	8.26563e-214	-4.46557e-214	3.76744e-213	2.56315e-213	-4.99703e-214	8.26727e-212
1.05014e-214	-6.74275e-214	-1.03038e-214	6.51203e-214	-1.98988e-214	8.90736e-215	2.21583e-214	-1.8919e-216	3.8677e-215	-1.42138e-214	5.78747e-215	1.73723e-214	3.19243e-214	1.60279e-214	-1.0287e-214	1.28448e-214	1.17105e-215	-2.70561e-216	-3.63863e-215	1.91447e-214	2.14171e-214	4.00328e-215	-3.76115e-215	2.74433e-214	5.33159e-216	-5.48908e-215	-5.80263e-214	-5.81498e-215	1.83973e-214	-5.0505e-215	4.90993e-213
3.7747e-215	5.50855e-216	1.51839e-215	-5.54055e-215	3.25156e-216	-9.19821e-216	6.76476e-216	2.5652e-215	-5.25923e-217	1.43755e-215	1.65726e-215	-8.34831e-216	7.02819e-216	2.57002e-215	-7.42718e-216	1.57675e-215	5.18918e-215	-2.22894e-216	4.10691e-216	1.90749e-215	8.35915e-216	-3.36673e-216	1.10944e-214	-5.01591e-217	-2.98853e-215	-1.41904e-215	5.52994e-216	1.15688e-215	-2.19298e-215	-3.54346e-215	5.7347e-214
-2.03235e-216	9.74644e-217	1.4251e-216	-2.41663e-217	-3.75103e-216	1.29693e-216	3.63596e-216	5.11195e-217	-2.06366e-216	5.38085e-216	4.00531e-216	-4.86771e-216	2.20543e-217	-1.35365e-217	2.1162e-217	-2.12849e-217	4.7551e-217	2.76564e-217	-7.57465e-217	-2.91666e-217	-3.12285e-218	-2.36187e-216	-5.65022e-218	-8.57258e-217	-2.6242e-216	-1.83905e-217	-3.60455e-217	1.36374e-216	-1.93668e-216	-1.51841e-216	4.40622e-215
2.71949e-217	-6.78215e-218	-1.84174e-217	-1.47191e-217	4.39503e-217	-8.43182e-218	8.26273e-218	6.26838e-218	-1.54396e-218	-8.40738e-218	-7.04268e-218	-1.11285e-217	1.05525e-217	-9.5307e-218	1.22534e-217	-5.13151e-218	-2.73542e-217	-7.21461e-218	4.06475e-218	-1.30817e-218	8.14583e-218	-8.02488e-218	5.98422e-218	-2.35337e-219	-3.12809e-217	-2.15199e-218	2.99339e-217	-1.06902e-217	-2.57812e-218	-5.34601e-217	3.92045e-216
-2.18605e-218	1.24891e-219	4.19815e-219	6.24553e-220	9.70886e-219	-2.87972e-218	-2.52793e-218	1.21465e-218	-1.5949e-218	2.87958e-219	1.59259e-219	2.17257e-219	1.2971e-220	8.50306e-220	-1.3394e-218	7.1308e-219	-2.46675e-218	-8.30966e-221	-3.0329e-219	2.96636e-219	-9.33086e-218	3.28966e-219	3.21552e-219	-1.05178e-218	2.47235e-219	-2.81052e-218	-5.69703e-219	3.32517e-220	-7.34203e-219	1.29135e-218	3.45907e-217
-5.26046e-219	-5.42088e-220	1.68203e-219	3.14578e-220	8.82331e-220	-9.05949e-220	-4.12223e-220	4.94869e-219	-1.77017e-220	-4.21042e-221	2.24959e-220	-1.29258e-220	4.38677e-219	3.1746e-219	-3.70501e-220	3.14704e-221	-4.53246e-220	9.11745e-220	-9.7173e-219	-1.66059e-219	1.24448e-219	1.45674e-219	1.57416e-219	-2.85884e-219	2.58258e-220	-5.97702e-221	-5.89079e-220	-2.02959e-219	-3.46286e-221	5.14435e-221	4.63849e-218
-6.16389e-221	4.55136e-220	1.25798e-220	1.35814e-220	-6.78024e-221	-5.93984e-221	3.40276e-221	3.10018e-221	1.36724e-221	6.48369e-221	-1.77534e-220	2.7067e-220	-2.12133e-220	-2.89402e-221	-9.53334e-221	-6.31337e-223	-5.62034e-221	-1.38827e-220	-8.17288e-221	-5.11542e-221	7.80463e-221	-5.40428e-220	-1.90573e-221	2.94542e-220	1.22298e-220	-9.00009e-221	2.16659e-220	1.20602e-220	-4.01232e-221	-1.74661e-221	3.7015e-219
8.39625e-222	2.71449e-222	1.22891e-222	3.83338e-222	-2.91517e-221	-8.79558e-224	-5.09489e-222	-4.36774e-222	-1.92281e-222	1.28931e-221	-4.00072e-222	1.39972e-221	-1.49763e-221	1.20103e-221	1.61511e-221	1.79755e-221	-1.23937e-222	8.39825e-223	7.79795e-222	-8.20054e-222	7.51029e-222	8.08235e-221	-4.7626e-221	1.64625e-222	1.41795e-221	1.28897e-221	3.21845e-221	2.38644e-222	-4.1975e-222	3.73508e-223	3.70697e-220
-1.81683e-222	-2.65126e-222	1.77168e-223	7.29923e-223	1.93222e-222	-3.13242e-223	1.83904e-222	-1.99938e-223	-1.60955e-222	1.5134e-222	6.22657e-223	-4.56279e-223	-6.01213e-223	1.57366e-222	5.41729e-223	3.75855e-224	-2.50913e-223	-6.93008e-223	-1.82647e-222	-1.12111e-223	2.79901e-222	-7.15625e-223	-6.05737e-223	1.30807e-222	1.59678e-223	1.08108e-223	-7.69068e-223	6.05967e-224	7.07733e-223	1.16889e-222	2.79007e-221
-8.37713e-224	1.05023e-224	-3.58811e-223	-1.78983e-224	-5.85156e-225	2.52204e-224	-7.05234e-224	1.99563e-224	1.54599e-223	-1.01947e-224	4.58235e-225	3.53357e-224	2.04586e-224	1.99302e-224	-1.49008e-223	-2.4756e-224	-5.25677e-224	-1.05931e-224	-1.11898e-223	2.70364e-224	-1.20889e-223	7.72109e-224	1.58499e-223	1.48532e-223	1.01726e-224	1.49778e-224	-1.24053e-223	-7.85497e-224	-1.572e-225	-3.4526e-223	2.29321e-222
-6.56356e-225	-1.00089e-225	3.54348e-225	-9.64788e-225	6.01931e-225	3.53803e-225	-2.08209e-225	1.56132e-225	1.60736e-224	-1.04073e-224	4.38611e-225	4.7548e-225	3.04496e-224	5.58546e-225	-7.3612e-225	-6.59095e-225	1.23955e-224	2.24162e-225	2.98959e-226	3.27657e-225	-2.7718e-224	9.11616e-225	-7.5826e-225	-1.13142e-226	-1.03837e-224	1.81661e-224	-2.20108e-225	2.78251e-224	7.75506e-225	2.02888e-225	2.50668e-223
-5.07881e-226	-3.28878e-226	1.98337e-226	3.6118e-226	1.82777e-225	1.08285e-226	4.15892e-226	-1.68701e-225	-9.4487e-226	-2.73316e-225	6.43011e-226	-6.7644e-227	7.21746e-226	-6.95952e-226	-2.0762e-226	-5.42054e-226	1.07363e-225	5.20762e-226	1.06141e-225	-3.31622e-226	-1.40149e-225	-1.04148e-225	2.94615e-226	-4.30997e-226	-1.62306e-226	-1.92833e-225	-1.21354e-225	-1.0267e-225	-8.91149e-226	1.21745e-226	2.34911e-224
-4.5151e-226	-4.71768e-228	1.55833e-227	-4.42429e-227	-2.40386e-227	9.81328e-227	8.37179e-228	1.80535e-226	-2.62494e-227	-4.46314e-228	4.05508e-228	2.10779e-227	2.05109e-227	9.09792e-227	6.09252e-228	-6.30418e-228	1.69138e-226	-1.72443e-227	1.3063e-227	1.70082e-227	2.70996e-227	-1.94552e-226	7.1005e-228	1.30044e-227	-1.13619e-227	1.77947e-227	-5.25317e-227	-3.93685e-227	-1.1431e-226	4.77867e-227	1.74823e-225
-1.51709e-229	1.06605e-227	1.71245e-228	5.5221e-229	3.49748e-228	4.16048e-228	3.79603e-228	8.22401e-230	6.21982e-228	-3.89314e-228	2.02951e-227	-2.47393e-227	1.09636e-227	-1.83922e-228	-1.03432e-227	2.52771e-228	-1.14332e-227	1.96429e-228	1.2335e-227	1.08508e-227	-1.13313e-228	-3.23719e-229	1.37746e-227	8.82262e-228	1.62591e-229	2.61939e-228	5.98365e-229	-4.43382e-229	2.78023e-228	4.63035e-228	1.77306e-226
8.10461e-230	-1.03423e-229	-7.79789e-230	-1.01517e-229	9.41441e-229	-4.81252e-229	1.64308e-229	-3.22772e-228	7.76869e-229	1.79575e-229	2.04404e-228	5.56875e-229	-2.57888e-229	1.34653e-229	-6.59213e-229	1.12975e-229	-3.46786e-230	4.67201e-230	-2.54486e-229	-1.02846e-229	1.44216e-230	2.07468e-228	-6.47413e-229	1.09209e-228	-2.70677e-229	-1.29431e-229	8.32482e-229	-3.07596e-229	-1.20185e-228	4.31368e-229	1.73415e-227
1.8853e-231	4.01246e-230	-5.81722e-230	-3.60188e-231	4.02302e-230	-6.48511e-230	7.28998e-230	1.52933e-229	2.66585e-230	4.22963e-230	-5.51958e-230	-1.24914e-229	7.5765e-230	-7.40679e-231	7.6463e-230	-1.05549e-230	-7.30949e-230	2.29193e-230	5.63813e-231	3.30276e-230	-7.44943e-231	4.50965e-230	1.08649e-230	-1.17325e-230	7.49294e-230	-1.17042e-229	-1.20395e-230	-2.1116e-230	1.1174e-229	1.32508e-229	1.53315e-228
-9.25962e-231	4.44261e-233	2.31666e-231	2.40395e-233	3.16541e-231	1.10301e-231	-1.37449e-231	-1.96601e-231	-4.29422e-231	-5.59624e-231	-5.94448e-231	-2.41796e-231	-1.07599e-231	4.85529e-231	-6.79305e-232	1.58275e-231	-2.20056e-230	5.94399e-231	-2.24664e-231	2.58652e-231	-1.50717e-230	1.41786e-230	2.54638e-231	1.05591e-231	3.00036e-231	-1.70814e-231	8.68446e-232	4.37104e-232	1.83994e-231	-3.19628e-231	1.22386e-229
5.06965e-232	-1.09198e-233	-2.76126e-234	4.56133e-232	-1.03771e-231	5.65547e-232	-7.05995e-233	2.69414e-232	2.50509e-233	-1.04289e-232	5.77478e-232	4.76629e-232	-5.7246e-232	6.8606e-232	-1.10009e-231	2.3767e-233	-3.5739e-232	-1.165e-232	1.23804e-232	-2.29041e-234	-3.79361e-232	1.9919e-232	-8.23105e-232	1.15073e-231	-7.99488e-232	-1.82173e-231	-1.32343e-232	4.80287e-232	-1.57961e-232	-1.62175e-232	1.31922e-230
-1.06855e-233	-3.65601e-233	-3.06806e-233	4.42362e-234	-6.68596e-233	1.52818e-232	1.081e-233	2.6215e-234	8.42489e-235	-1.42246e-233	4.28973e-233	4.29836e-234	-2.94269e-234	4.93914e-233	-5.34761e-233	-2.08012e-233	-5.39818e-234	-1.33148e-233	1.22282e-233	1.43342e-233	1.10504e-233	-8.44981e-233	-2.7453e-233	5.9359e-233	-3.48161e-233	4.71509e-234	-9.70236e-233	5.36217e-233	1.1897e-232	1.52987e-233	1.05641e-231
7.74685e-234	-4.81108e-235	3.20703e-234	-2.05089e-234	-1.31574e-233	-5.44321e-234	2.06906e-234	3.64629e-235	1.16981e-234	-3.47909e-234	8.9641e-235	1.33846e-234	-1.05035e-234	2.04485e-234	2.72466e-235	2.74067e-234	2.43682e-234	1.91868e-234	-1.42513e-233	-2.85944e-234	-4.42799e-234	-5.93336e-234	9.53031e-235	-4.49895e-234	-4.75095e-234	-2.01312e-234	5.29833e-234	5.50921e-235	2.07942e-234	3.6356e-234	1.0312e-232
4.59049e-236	6.65588e-236	-1.76743e-235	-2.36987e-235	1.33884e-234	-3.57359e-236	-7.28485e-235	5.66708e-235	2.51925e-235	-1.11985e-235	1.21479e-235	1.81261e-235	1.80378e-235	1.77592e-235	4.30139e-235	-1.18067e-235	6.63442e-236	-6.2285e-236	-1.62537e-234	-2.05111e-235	4.00958e-235	1.30674e-235	-1.73237e-235	-5.9641e-236	1.32425e-235	-5.45654e-236	2.09177e-236	2.62104e-235	-2.22385e-234	1.55277e-235	1.03416e-233
3.40785e-235	-1.47977e-236	-3.15698e-236	-1.47307e-236	-3.24194e-238	-1.34703e-236	2.20406e-236	-3.07881e-236	-1.39715e-236	8.03733e-237	1.3625e-236	-5.58469e-236	7.00633e-236	9.33131e-237	2.13562e-236	2.92694e-236	-9.83396e-237	6.95978e-237	-2.99422e-236	-2.40626e-236	-1.06894e-236	5.21347e-237	-7.20682e-237	1.19468e-236	-2.50029e-236	5.31973e-236	-3.99159e-236	-1.16521e-236	2.45677e-237	-9.81065e-237	9.37898e-235
1.25037e-237	2.72855e-237	-2.73797e-237	-1.51786e-237	-8.97262e-238	1.43238e-237	-2.98958e-237	-4.82277e-239	-2.35593e-237	-2.86356e-238	-1.00541e-238	6.84036e-238	-2.60635e-237	9.58126e-237	6.09021e-237	-2.98489e-237	1.68433e-237	-5.68818e-237	-6.51337e-238	-3.46316e-237	7.62525e-238	-3.18328e-238	-1.79376e-238	-1.44449e-237	3.21246e-237	1.08354e-238	-2.14113e-237	-2.21117e-238	-1.42492e-237	1.14494e-236	7.10409e-236
-3.17404e-239	2.14407e-238	-4.69731e-239	2.3873e-238	-2.92661e-238	-3.09776e-239	-1.28959e-238	2.14492e-238	-1.71716e-238	-1.50605e-238	-1.55874e-238	-5.81115e-239	4.66604e-238	-3.6833e-239	-4.11783e-239	-6.47917e-240	3.48465e-240	-1.57393e-239	-9.69589e-239	-1.48285e-238	-4.07036e-239	-3.76878e-239	1.43114e-238	-1.6686e-238	8.67624e-240	2.60502e-239	5.00407e-238	-9.05543e-239	8.93146e-238	-2.75761e-238	4.73377e-237
-2.3043e-240	1.10677e-239	4.9371e-239	1.33302e-239	7.08126e-240	1.08917e-239	1.22543e-238	4.78706e-239	-1.19849e-239	-1.00632e-239	-3.82995e-239	-8.66123e-240	-7.79248e-239	4.53498e-240	-1.28384e-240	6.21652e-240	4.35893e-241	-4.95622e-240	8.7924e-240	1.34374e-239	1.47461e-239	-6.4478e-240	2.16964e-239	1.2439e-239	-1.57016e-239	-8.23669e-240	-4.41682e-239	4.61228e-240	-4.72504e-239	-4.56524e-240	6.30914e-238
2.44123e-240	7.43504e-241	2.09971e-240	-3.62098e-240	2.54327e-240	3.85273e-241	2.64624e-241	-8.42758e-241	-4.24965e-241	-9.37423e-241	1.84039e-240	-1.32612e-240	1.6073e-240	1.48417e-241	-1.12887e-240	-2.27243e-241	1.14122e-240	8.55526e-241	-1.92469e-240	8.34977e-241	-1.23408e-239	6.98244e-240	4.1193e-240	-3.9663e-241	-6.59729e-241	-5.33532e-241	-6.15078e-240	-4.01295e-240	-1.09491e-240	5.57936e-240	6.72089e-239
6.95963e-244	9.61273e-242	-1.2511e-241	1.75045e-241	-3.85692e-241	1.02963e-241	-2.68054e-241	3.57589e-241	2.87597e-242	1.01284e-241	1.74253e-242	1.28243e-241	1.3918e-241	-4.36283e-241	7.13211e-242	-3.59648e-242	4.1891e-242	3.9133e-242	6.50929e-242	-2.31695e-241	2.92636e-241	4.46348e-241	-3.48472e-241	1.05067e-241	-5.81487e-243	9.48462e-242	-9.67091e-241	-2.46371e-241	-6.0873e-242	-2.82331e-241	5.6974e-240
1.4627e-242	9.62398e-243	-2.51051e-243	-2.78486e-243	-3.29962e-243	-5.20812e-243	-1.0782e-242	-1.42781e-242	8.23929e-243	-2.027e-242	9.68681e-243	-6.44927e-243	2.55763e-243	-7.85449e-243	1.15672e-241	7.30207e-243	-3.11942e-242	-1.25234e-242	-1.6945e-242	5.70342e-242	1.67037e-242	4.02067e-243	6.55731e-242	-2.5072e-243	5.02503e-243	-1.04012e-242	1.80889e-243	-7.9742e-243	1.33067e-242	-7.81282e-243	4.93977e-241
6.84204e-245	2.0252e-243	3.22208e-244	-8.08893e-244	1.98935e-245	-8.84739e-244	-2.26174e-243	-2.92272e-244	8.06757e-244	-5.90481e-244	-9.68805e-244	-3.70162e-243	1.1978e-243	-8.63281e-244	-7.08226e-244	-1.22949e-243	-1.23985e-243	3.32758e-243	-2.64386e-244	-2.99472e-244	1.58267e-244	-7.63634e-243	2.68818e-244	-4.42039e-244	2.26439e-244	1.83673e-244	-1.11839e-243	9.14297e-244	2.49812e-244	-5.84696e-243	3.89261e-242
1.11337e-244	6.15765e-245	-1.99322e-245	4.17979e-245	8.87489e-245	-2.67524e-245	2.0026e-244	2.52734e-244	2.9302e-244	1.76383e-245	-2.61323e-245	-3.20462e-244	-2.09093e-246	-1.19955e-245	6.42957e-245	8.37349e-245	-4.82613e-246	4.17305e-246	5.32161e-245	6.90051e-245	-1.35897e-245	1.56997e-245	3.69772e-245	3.49962e-246	-5.99958e-245	1.85683e-245	-9.07218e-244	5.67953e-245	1.16285e-244	1.44644e-245	2.99682e-243
3.51861e-246	8.37007e-246	-3.59157e-247	5.61371e-246	-1.62269e-245	-4.01645e-246	3.98083e-246	2.01527e-245	-2.59471e-245	7.25948e-246	5.1569e-246	2.52737e-245	-2.88037e-246	1.87655e-245	2.12252e-246	-1.57897e-245	1.83104e-245	-1.27257e-245	3.80025e-248	-1.72376e-245	-1.52344e-246	-1.11847e-245	2.28408e-245	-1.49518e-245	-1.59115e-245	1.79484e-246	-4.52829e-245	1.67272e-246	8.04144e-246	3.20123e-246	3.40151e-244
1.03344e-246	-1.45231e-246	-2.02978e-247	4.79643e-247	-2.81834e-248	-1.42498e-248	-2.82498e-246	-6.63078e-247	-3.43645e-247	-2.75923e-247	-8.09937e-247	-1.69405e-246	-1.53524e-246	3.47224e-246	-1.16278e-246	-7.04178e-247	2.79834e-247	-5.73509e-247	-1.67992e-246	1.79506e-246	3.16087e-248	-1.6087e-246	3.9648e-247	-1.34863e-247	2.58074e-247	4.50772e-246	9.97097e-247	-1.34672e-246	-1.00546e-246	-2.21201e-247	3.15331e-245
2.05797e-248	-5.24572e-250	1.4568e-248	-8.51463e-249	-2.07072e-248	-2.15388e-248	-2.67652e-248	-1.90816e-247	-7.06663e-247	3.7776e-248	-1.95779e-249	5.75831e-248	-4.57935e-248	-2.7442e-248	1.26559e-248	1.00037e-248	5.67327e-248	5.58685e-248	-8.49929e-248	2.27727e-247	2.54709e-248	9.21859e-249	-4.55293e-248	6.56638e-249	-1.01109e-247	-8.21495e-248	-7.42703e-249	4.76618e-248	1.05362e-247	1.37344e-249	2.06108e-246
7.6228e-250	-1.46063e-248	-1.94233e-249	-5.41692e-249	-2.89474e-249	-2.76817e-249	1.87432e-249	-1.48451e-248	-1.54596e-249	2.07003e-248	1.51981e-249	1.22569e-249	2.00926e-249	1.88286e-248	-2.32273e-248	-2.10773e-248	-1.72724e-249	-1.09568e-248	4.14592e-250	-1.00988e-248	-2.24511e-248	-6.03917e-250	2.65882e-248	-1.74344e-249	2.04042e-248	2.74417e-249	2.99083e-248	-3.21139e-250	1.12372e-249	2.6384e-249	2.66968e-247
-8.86869e-250	4.6517e-250	2.33613e-250	1.24258e-249	4.87829e-250	-2.47595e-249	4.40459e-251	-4.28275e-250	-4.87694e-250	2.51331e-250	8.27873e-250	3.23141e-250	-1.40337e-249	-1.41704e-249	-1.7132e-251	4.00573e-250	-7.46343e-251	5.8119e-250	4.41897e-250	4.41471e-250	-6.91965e-250	3.12161e-249	-1.32792e-249	1.03621e-250	3.70809e-251	-3.63958e-251	7.85135e-250	-2.06201e-249	-1.57612e-250	1.18869e-250	2.13739e-248
-2.37589e-251	3.09606e-250	-7.71503e-251	-1.45915e-251	9.19387e-251	-4.34006e-251	2.23479e-251	7.46288e-252	-5.41082e-251	9.35642e-251	9.96287e-252	6.01152e-251	1.98558e-251	3.07735e-251	3.01925e-251	1.72654e-251	-7.87333e-252	-5.91487e-251	2.53113e-250	-6.98192e-252	-2.51651e-251	-2.80216e-251	3.26667e-251	-1.93928e-252	-3.54833e-250	8.10612e-251	1.79096e-250	-8.94923e-252	-1.87766e-251	-4.13901e-250	2.37762e-249
-8.14305e-252	-2.44795e-253	2.50479e-252	1.57692e-252	-4.61645e-252	-2.34871e-252	-1.12779e-252	-3.11633e-253	-9.29637e-253	-6.32073e-252	5.33473e-252	3.63964e-252	4.82475e-252	-4.87957e-251	-1.61033e-251	-3.48816e-252	-5.23232e-252	-5.43984e-252	-8.52212e-253	-1.20712e-252	-3.61587e-252	-6.32491e-253	-7.46252e-252	1.43731e-251	-2.63412e-251	-1.19417e-251	-9.53272e-252	-9.18408e-252	-6.7799e-252	-1.26701e-251	2.25576e-250
-1.41948e-253	1.68872e-253	-5.14837e-254	8.85891e-253	4.98878e-253	-1.48686e-253	-5.8489e-253	2.18886e-253	-2.15984e-254	-5.00897e-253	-8.19132e-253	-3.17849e-253	-1.07982e-253	-3.5164e-253	4.53498e-252	6.68552e-253	-5.37235e-253	4.07314e-253	-1.2112e-252	1.35406e-253	-2.92066e-253	6.97829e-254	2.14416e-253	1.46079e-252	-1.87283e-252	1.47593e-252	7.50302e-253	2.84925e-253	1.20152e-253	4.07487e-254	1.88953e-251
-7.67984e-254	3.33958e-254	-1.91112e-256	-1.53251e-254	3.56261e-254	6.73286e-254	5.47211e-254	-4.47725e-254	1.72584e-254	-2.02766e-253	-9.46994e-254	9.4204e-255	-9.63876e-255	4.69114e-255	-2.34935e-254	-1.15612e-253	-8.54038e-256	-7.98917e-254	7.80841e-254	2.54398e-254	-1.33216e-253	-2.46383e-254	-4.70244e-254	-3.859e-255	4.6081e-256	1.05535e-255	6.0665e-255	3.21979e-254	7.28613e-254	-1.26507e-253	1.43789e-252
-3.37525e-254	6.99966e-255	1.63166e-254	5.40124e-256	1.10935e-255	-4.73941e-256	3.85364e-255	-1.11088e-254	4.01829e-255	1.87709e-255	3.18492e-256	-1.30043e-255	2.62724e-256	1.98334e-254	2.17676e-255	-4.10632e-255	-1.51991e-254	-1.07856e-255	6.72147e-255	-1.97782e-255	-3.24701e-256	2.03397e-255	-2.10319e-255	-5.06413e-256	3.15952e-255	1.26039e-255	-1.56577e-255	-6.30633e-255	7.29383e-256	-3.87796e-256	1.51402e-253
-4.09281e-256	-2.92809e-257	1.09034e-255	-1.34152e-256	-1.03041e-255	9.24196e-257	-5.45378e-256	7.22053e-256	-5.20138e-258	-1.73498e-255	-7.29998e-256	-8.23634e-256	-4.11771e-257	-6.48463e-256	4.06122e-257	-8.49122e-256	-1.45991e-256	-8.07991e-256	8.14048e-258	-2.07946e-256	5.49375e-257	-4.28986e-256	9.51538e-257	1.26486e-255	-4.26461e-256	2.32771e-256	-3.00455e-256	1.38801e-256	2.55291e-257	-5.44958e-256	1.36095e-254
2.04421e-258	5.46725e-257	-1.68997e-257	-2.89763e-257	1.01946e-257	1.37083e-257	-1.78565e-257	-5.61295e-257	9.57601e-257	-6.28516e-257	4.68229e-257	-1.35434e-257	-6.32087e-258	-1.26947e-258	8.2365e-257	-2.93124e-257	-1.40445e-257	-3.42843e-258	-3.06454e-258	-1.15731e-256	-5.3049e-257	1.0798e-258	1.34087e-257	8.77625e-257	2.80908e-257	-2.23797e-257	3.89328e-257	-3.09045e-257	6.9583e-258	-5.70182e-257	1.01458e-255
-2.11498e-258	-1.85157e-258	4.04635e-259	5.21153e-261	5.52871e-259	7.01053e-258	1.93792e-258	2.56894e-258	-6.83681e-260	2.22187e-258	6.24654e-258	-4.47202e-260	-1.29766e-257	1.3598e-258	1.99244e-258	-7.40626e-258	7.76733e-258	-7.64567e-259	-7.95466e-259	-1.50031e-259	2.07053e-258	-1.33755e-259	-4.93368e-258	8.02772e-260	5.46505e-258	-4.69266e-258	2.39972e-258	-4.5043e-259	-8.45827e-259	4.61752e-258	8.39301e-257
9.05135e-260	4.14868e-259	-3.57722e-260	1.29456e-259	-5.11759e-259	4.48492e-260	8.41264e-259	4.00719e-259	-4.4415e-259	2.19027e-259	-9.49285e-259	3.93923e-259	1.62636e-260	-7.77989e-260	9.6642e-260	1.23017e-259	-1.9048e-259	1.147e-258	-4.14556e-259	-3.20405e-260	-5.41792e-259	7.73251e-260	3.54591e-259	-6.78349e-259	-2.85835e-259	-1.70122e-259	1.11649e-259	-2.5566e-259	-1.22809e-258	8.55575e-261	1.02853e-257
-4.93615e-262	-2.22836e-260	1.62908e-261	7.52331e-261	1.0671e-259	2.48902e-261	-1.75024e-260	4.08604e-260	-2.45414e-261	1.38369e-260	2.38836e-261	-2.23813e-260	-1.559e-259	1.44321e-261	9.31501e-261	-2.27805e-259	-7.03579e-261	8.63177e-261	1.55738e-262	1.34924e-260	-2.03711e-261	8.34151e-261	7.29907e-261	2.85861e-260	8.22618e-261	3.27676e-261	4.04317e-260	-1.1407e-261	-1.82564e-260	-1.07722e-260	7.92699e-259
1.09074e-261	5.95207e-261	7.68217e-261	-6.53775e-262	9.50396e-262	-1.12711e-261	5.59956e-261	-1.14528e-261	-1.00156e-261	-3.36156e-261	-4.49078e-261	-2.1789e-261	4.49993e-262	3.44322e-262	-1.2964e-261	-1.93114e-261	2.24213e-261	-1.39757e-261	-1.38521e-261	2.88524e-263	-8.50489e-261	-1.98929e-261	-1.36682e-261	-1.29209e-261	3.64303e-261	4.96924e-261	6.30935e-262	2.38292e-261	1.91201e-261	1.28452e-260	8.38459e-260
-6.68434e-262	-1.39166e-262	-1.93689e-262	3.45547e-262	1.95385e-262	-1.26102e-262	1.34283e-262	5.52499e-262	7.20103e-263	-7.97722e-263	-7.31754e-263	1.51064e-262	4.08124e-263	1.07068e-262	1.39376e-262	3.80403e-262	4.26315e-263	-1.01426e-262	-1.69234e-262	3.85897e-264	2.54331e-264	1.33659e-262	-7.40231e-264	-1.09727e-262	-1.29634e-261	5.81134e-262	2.72843e-262	7.02591e-263	-5.52479e-263	5.22348e-263	6.29732e-261
-4.95095e-264	-4.13707e-264	2.70537e-265	3.50887e-263	-1.41135e-264	6.56775e-263	3.53408e-263	1.139e-264	8.71564e-264	-1.45632e-266	-9.73057e-264	1.87146e-263	-1.00357e-263	3.36538e-263	5.92698e-265	4.63663e-264	9.04871e-264	-1.62483e-263	-3.26756e-263	5.89899e-266	6.44561e-264	2.75616e-263	-4.2553e-264	1.83812e-264	6.13415e-263	-9.81928e-264	-4.2395e-264	6.82303e-264	1.84348e-263	3.35065e-263	4.66407e-262
5.98978e-264	4.38009e-265	1.4355e-264	5.68062e-265	1.51142e-264	-3.59483e-266	-1.67211e-264	5.91405e-266	-3.65189e-264	-1.4507e-264	-1.7409e-265	2.80618e-264	1.51018e-264	-8.52306e-265	1.49454e-264	-7.53783e-265	1.6636e-264	1.46784e-264	8.58522e-264	-2.30843e-265	-8.68401e-265	-1.4037e-264	5.26347e-265	-5.00887e-265	1.85264e-264	-8.90333e-265	-1.22953e-264	-3.83556e-264	5.85623e-264	-1.05584e-264	5.43706e-263
2.06915e-265	5.89516e-265	-3.80582e-265	1.88497e-265	-1.72782e-265	-2.1858e-266	-3.05994e-266	-4.41464e-266	1.03105e-264	7.66681e-266	-7.72854e-268	-1.40448e-265	-7.54246e-266	1.28343e-265	3.51396e-265	-3.30788e-265	5.01967e-265	-1.64909e-265	3.71762e-266	1.00905e-265	6.40452e-266	-6.32076e-266	-7.36941e-266	4.16812e-266	-2.58225e-265	-9.58344e-266	-7.98682e-266	-8.50422e-266	1.07882e-265	-8.31376e-266	5.52736e-264
-3.70989e-266	-1.46425e-267	3.13725e-266	2.76883e-267	-7.11496e-267	8.44903e-267	-2.50254e-267	1.34071e-266	-4.70643e-267	3.20771e-266	-8.49534e-267	-4.15914e-267	-1.81308e-267	7.50912e-267	-1.06992e-266	1.19859e-266	-3.66632e-267	2.97172e-267	-1.3411e-266	-3.24681e-266	1.29936e-266	1.90481e-266	5.53577e-267	-7.99418e-266	-1.24104e-267	-4.68839e-267	1.6519e-267	-9.87687e-267	-1.62502e-266	-2.02869e-266	4.09655e-265
1.45647e-267	1.53755e-267	4.33279e-268	1.59323e-269	2.08627e-268	-2.33168e-267	-7.56075e-268	8.8482e-268	-3.25053e-268	9.35867e-268	-1.17969e-267	4.52342e-267	-2.91431e-268	-1.40561e-266	2.23402e-267	-1.28672e-267	-1.9432e-268	-6.99375e-269	3.16058e-268	1.75198e-268	-1.04846e-267	-4.59186e-268	9.19563e-268	9.97309e-268	-1.34957e-267	-1.62609e-268	2.47163e-268	-7.31238e-267	-7.16003e-268	-2.23317e-268	4.66478e-266
7.51671e-269	-1.22128e-270	-6.33143e-269	-6.58192e-269	7.67073e-269	-2.2715e-269	1.94521e-268	-5.90369e-268	3.69861e-268	-3.98742e-269	5.05546e-269	5.67472e-269	5.91317e-270	2.16935e-269	-1.94315e-269	-4.03499e-269	8.01477e-269	-1.90751e-268	-1.12842e-268	-1.43196e-268	-6.97441e-269	-7.32512e-270	-2.58506e-269	1.92835e-269	-8.22491e-269	-1.12341e-268	-2.88478e-268	2.26714e-269	-3.67346e-269	4.73858e-269	2.93326e-267
-7.66968e-270	1.09511e-270	6.28089e-270	1.42879e-269	1.36623e-271	4.57659e-271	-1.19149e-270	3.08849e-270	-4.76827e-269	-2.15965e-270	1.47188e-271	1.55476e-270	3.04153e-270	-2.30333e-270	-5.5757e-271	-5.0395e-271	-7.5169e-269	3.98643e-270	-2.7822e-270	-9.56755e-270	-7.00351e-270	4.37834e-271	4.08184e-270	-1.18689e-269	-4.71636e-270	1.21593e-269	1.49074e-269	5.35837e-269	1.07096e-269	-2.36258e-270	3.05495e-268
-1.41884e-270	1.29698e-270	9.19847e-271	-3.45495e-271	-1.19504e-271	6.11186e-272	2.29991e-271	-4.08198e-271	-9.94653e-271	4.77308e-271	9.69814e-271	-4.61467e-271	5.75097e-272	-6.1375e-271	-6.37847e-271	1.56927e-270	-9.37672e-272	7.30075e-271	-3.37785e-273	1.15838e-270	-3.16379e-270	1.94388e-271	-2.1357e-270	-6.69011e-271	2.00269e-271	8.23186e-271	-1.82066e-270	-8.36051e-271	-1.03717e-270	3.34748e-270	2.67949e-269
6.2706e-272	-1.77656e-272	1.59221e-272	2.67585e-271	-1.8285e-271	9.41263e-272	-9.1027e-272	7.62778e-272	-4.54015e-272	-2.32346e-272	7.74725e-272	-1.3713e-271	2.61139e-272	1.7401e-271	-1.38274e-271	-2.14575e-272	-3.20553e-271	2.92638e-272	5.73958e-272	-1.36351e-272	5.23013e-272	-6.24599e-272	-3.5953e-271	-2.75784e-271	1.70055e-272	6.23707e-272	-1.45614e-272	-9.04328e-274	-2.62801e-271	1.4077e-271	3.12069e-270
1.00262e-272	2.32446e-273	-4.44232e-273	-5.50017e-273	1.72682e-273	-5.91936e-273	-1.46692e-272	-4.47377e-272	1.42198e-273	-1.19147e-274	-4.75708e-273	2.36925e-273	-1.29692e-273	-1.14028e-273	-3.23893e-273	3.30532e-273	-1.19689e-272	5.2242e-273	7.01534e-273	-2.41054e-273	1.62448e-273	5.72924e-273	1.47151e-272	6.61915e-274	-1.46669e-272	-1.87767e-272	9.53947e-274	4.79565e-273	-2.00224e-274	-1.26837e-272	2.08422e-271
-1.00696e-273	1.03315e-273	1.48745e-274	6.79168e-274	8.70217e-274	-1.40178e-274	3.3491e-274	8.37533e-274	-7.61094e-274	6.86942e-274	6.01613e-274	-2.15676e-274	-9.54241e-274	-4.21134e-274	-5.40268e-275	-6.72974e-274	-3.90098e-274	2.6203e-274	-1.65395e-273	3.32776e-274	-4.56448e-275	-7.47282e-274	-1.30791e-273	5.06174e-274	1.30421e-273	-2.21576e-273	-2.0917e-273	-2.06176e-274	-4.79699e-274	-4.55646e-274	2.14176e-272
-7.52002e-275	-3.62697e-275	4.10421e-275	-1.92022e-274	-1.20835e-274	4.29429e-276	3.76001e-275	2.93342e-275	2.19006e-275	-2.93792e-274	-2.96133e-275	-3.43925e-275	-7.90916e-275	1.10445e-274	-4.10156e-275	7.39019e-275	-4.04495e-276	-1.8506e-275	-1.07148e-274	-2.14014e-274	6.15075e-275	-5.33169e-275	-1.09353e-274	-8.9626e-275	1.52136e-275	3.74041e-277	6.64918e-275	3.28451e-275	5.94962e-276	2.62512e-275	2.02539e-273
1.37134e-276	9.43379e-277	-2.35673e-275	-6.12816e-276	-4.09425e-276	-3.27187e-276	-2.2634e-276	-1.81382e-276	-3.49895e-275	1.02137e-275	-5.82604e-276	2.39029e-275	3.87005e-277	6.96531e-276	1.44145e-276	-1.23619e-276	2.60207e-276	-2.14437e-276	3.72355e-276	3.96386e-276	1.70934e-276	1.7876e-276	6.38922e-277	-2.96825e-276	-6.77307e-276	7.96787e-276	8.51012e-276	-4.7946e-276	-6.46315e-276	-1.13249e-275	1.93787e-274
4.94347e-278	-1.01585e-277	1.10619e-276	6.06663e-278	-6.20761e-277	-2.7945e-277	8.07562e-277	4.92156e-277	2.01533e-277	3.13275e-277	-7.5097e-278	-1.38988e-277	-1.47089e-276	-1.68995e-277	1.38634e-276	-5.37082e-278	9.39883e-277	3.81865e-278	-1.20901e-277	-3.67508e-277	5.34155e-277	-1.26172e-279	-1.59228e-276	-1.20825e-277	3.77423e-277	1.18022e-276	-2.24079e-277	-7.15628e-278	-9.85131e-277	-2.49918e-276	1.63792e-275
-1.43003e-278	-1.56189e-278	3.4653e-278	4.152e-278	-3.00004e-279	-7.51985e-279	-1.05013e-277	6.58276e-278	3.19161e-280	-9.32461e-278	3.6897e-278	-3.89237e-278	7.70266e-278	7.18701e-279	5.64959e-278	9.51177e-279	1.75286e-278	9.33895e-279	-2.56381e-278	9.04963e-278	-4.61976e-278	-1.09656e-278	1.64779e-277	4.67495e-278	-8.44477e-278	-6.50401e-278	1.55949e-278	-1.66315e-278	2.52656e-278	-8.89645e-278	1.3147e-276
-5.04797e-279	9.41502e-281	1.28417e-278	-2.40676e-279	-1.42137e-279	-2.79719e-279	-2.51079e-279	-2.3493e-279	-1.98361e-278	-2.08925e-279	3.82835e-279	2.12581e-279	-5.89714e-279	-7.36199e-280	6.63001e-279	-2.3477e-279	5.60096e-279	-5.0068e-280	-3.03712e-279	-4.04048e-279	9.09485e-280	-2.38607e-279	2.83393e-280	-5.83284e-280	-1.65876e-279	-2.1777e-279	-8.75051e-279	-4.26678e-280	-1.22518e-278	3.11825e-279	1.18685e-277
-2.09917e-280	-3.44593e-281	8.52165e-280	-2.48851e-280	-2.47034e-280	4.29356e-280	-1.31189e-280	-6.61945e-280	1.36049e-279	-1.51277e-280	6.18857e-280	-8.49155e-280	-9.2144e-280	-8.72544e-280	6.98054e-281	-6.62658e-281	1.02063e-281	5.15437e-281	-1.03284e-280	5.23174e-280	-1.34421e-279	-4.95357e-281	-5.14136e-281	-2.59583e-281	-2.38767e-280	3.22443e-280	-1.13168e-280	7.43009e-281	-9.06139e-281	-3.27971e-280	1.10513e-278
6.03728e-282	7.57087e-283	2.62167e-281	3.42058e-281	4.46142e-281	-7.61224e-281	-1.54266e-281	4.30731e-282	-4.32396e-281	4.24694e-281	-1.37758e-281	-1.19732e-281	-1.20453e-280	3.01498e-282	2.31793e-281	1.80023e-281	2.40599e-281	2.38498e-281	4.22241e-281	-8.88842e-281	-1.67567e-281	6.87366e-281	-6.86138e-281	-1.66269e-281	-1.00985e-281	1.35714e-281	8.72717e-281	-4.33593e-282	-2.29489e-282	-1.66696e-281	9.67789e-280
7.99622e-282	4.84927e-283	4.90883e-283	1.92683e-282	-5.31734e-282	2.6842e-282	1.18063e-282	-2.16311e-282	5.40723e-282	6.31888e-283	3.64668e-282	4.02231e-282	1.71694e-283	4.3424e-282	3.12559e-282	-6.4531e-282	2.70436e-282	7.72162e-284	1.58619e-281	-2.47468e-282	3.52109e-282	5.72422e-282	-2.08364e-283	-1.89103e-282	2.58013e-282	3.79283e-283	-4.36142e-284	2.90407e-282	2.87386e-282	-1.04996e-283	9.13938e-281
-1.54422e-282	-2.38349e-284	-9.11051e-284	1.32581e-282	3.33536e-284	-1.19381e-282	5.43331e-284	-3.92893e-283	1.62256e-284	3.20717e-283	-1.37934e-283	8.63197e-284	-7.56167e-283	-9.81847e-285	3.3265e-284	-2.55977e-283	4.0507e-284	-2.65188e-283	-8.70194e-284	6.69063e-284	-1.94194e-283	9.53229e-284	3.68361e-283	4.66353e-284	8.8071e-284	-1.14527e-282	2.75932e-283	-1.0903e-283	1.74643e-284	2.66205e-284	9.10231e-282
2.89794e-284	2.8987e-285	9.43826e-285	-6.14843e-284	6.27476e-285	-7.01879e-285	-1.08827e-283	-4.35373e-284	-8.8617e-285	1.12557e-284	2.83846e-284	-6.16287e-285	1.08029e-285	3.43223e-284	-9.11021e-285	-3.8732e-285	3.89767e-284	1.49795e-285	-1.70131e-284	1.09852e-284	1.57306e-284	1.06406e-284	-1.56989e-284	-3.43955e-284	-9.13146e-285	3.89568e-284	-2.8673e-284	-2.3864e-284	6.19105e-286	2.42374e-284	6.4193e-283
-7.66672e-286	2.38689e-285	5.94206e-286	1.43499e-285	2.05865e-285	-2.79055e-285	-9.35371e-286	-4.69196e-286	5.29265e-286	7.33626e-286	1.53843e-287	-3.41461e-286	7.9776e-286	-1.04611e-284	-8.02032e-286	1.04279e-285	-1.89297e-286	-1.41852e-285	-2.04508e-285	-3.02438e-285	2.12437e-286	7.55411e-286	6.06251e-287	-1.67941e-287	3.19232e-285	1.90738e-285	3.81122e-285	1.006e-285	-5.63788e-286	1.20444e-285	4.55676e-284
-1.8499e-286	-1.48368e-286	1.69387e-286	-7.0708e-287	1.44663e-287	2.08787e-286	-1.10442e-287	-1.36879e-286	2.75989e-286	1.04649e-286	5.33092e-286	-1.0151e-286	-3.56521e-287	5.42106e-286	-7.67261e-287	6.04057e-286	-4.03665e-287	1.29055e-286	-4.30329e-286	-3.71878e-287	-1.32056e-286	-6.26525e-287	9.58056e-286	-1.35176e-286	1.35731e-286	1.62068e-286	5.6572e-287	-3.27214e-287	7.15075e-287	-5.31629e-286	6.13352e-285
1.64696e-288	9.37033e-287	2.53705e-287	-1.40192e-287	-3.35274e-288	3.55161e-288	4.88361e-288	2.00796e-287	4.19389e-288	-3.94227e-287	-1.79273e-287	2.35589e-289	-2.42548e-288	3.23049e-287	-2.43583e-287	-1.28947e-287	3.1357e-289	3.68361e-287	3.97853e-288	-5.07385e-288	8.34704e-288	-1.65939e-287	1.28636e-287	-1.03382e-289	-1.31387e-287	-1.01236e-287	-1.42803e-288	-5.79574e-287	5.43573e-288	-6.1568e-287	5.34132e-286
-1.95027e-288	4.41856e-289	-2.2277e-289	-1.42597e-288	-4.13981e-288	-6.62613e-288	-2.36071e-288	-4.97807e-289	1.6938e-289	-6.50758e-289	-3.99564e-289	1.79736e-289	2.95511e-288	-7.49052e-288	6.63287e-290	1.4875e-288	6.81345e-289	4.18785e-288	1.72262e-288	-2.027e-289	-4.65866e-289	1.34513e-288	4.0413e-289	1.10268e-289	9.38256e-289	-1.52643e-288	7.04075e-289	2.28044e-288	5.29193e-289	1.53731e-289	4.63162e-287
8.51943e-290	-5.4683e-290	6.64182e-290	5.11892e-289	9.0391e-289	1.49815e-289	-1.56879e-289	-7.30025e-290	-1.04213e-289	-1.9424e-290	-8.95757e-290	2.33997e-289	-1.03493e-289	1.57956e-289	-1.58214e-289	1.61351e-289	1.33586e-290	-4.84365e-290	1.39773e-289	-1.24419e-289	-3.68806e-290	-5.4958e-289	1.60362e-289	6.80012e-290	-1.89843e-289	-1.19271e-289	2.41611e-290	1.71544e-289	4.38858e-290	-6.12558e-290	4.78079e-288
5.17782e-291	-7.32634e-291	3.16319e-291	-2.00895e-290	-3.96598e-291	4.86944e-290	5.78103e-290	-2.49859e-290	4.05282e-291	3.86476e-291	3.10606e-291	-8.59553e-291	4.84937e-292	7.69334e-291	4.50597e-291	4.67941e-291	1.92924e-291	-3.64892e-290	2.40515e-290	4.69633e-291	6.52289e-291	-2.23583e-290	-4.19001e-290	5.377e-291	-2.56076e-290	-3.98798e-291	-1.30926e-291	-4.55958e-290	-1.23199e-290	4.49359e-291	4.44835e-289
-1.26061e-291	-7.7292e-292	1.07856e-291	-3.10627e-292	-1.43179e-291	1.3419e-291	9.871e-292	-2.22993e-292	3.16244e-292	-8.22843e-292	-2.99871e-291	1.42595e-291	-3.03906e-292	-3.95107e-291	1.03263e-291	4.02725e-291	-6.15658e-292	1.98223e-292	-1.70975e-291	-4.89695e-292	3.94499e-291	-1.77017e-292	-1.11205e-292	4.27955e-292	4.9609e-292	-1.97246e-293	-1.41476e-291	6.94791e-292	1.09104e-291	-3.08155e-291	3.67575e-290
2.91836e-293	-2.26542e-293	-7.18038e-293	-6.4493e-293	3.33444e-293	-4.04897e-292	-2.19791e-293	-1.31167e-292	2.33926e-293	-2.00375e-292	-5.75125e-293	8.90913e-293	2.54706e-293	1.57019e-292	-1.81837e-293	3.31468e-293	-3.07088e-293	-1.8406e-292	1.00846e-293	-3.17751e-293	-7.71856e-293	1.98531e-293	4.90533e-293	2.51092e-292	4.49118e-293	5.70674e-293	-1.69231e-292	1.49956e-292	7.39183e-294	6.54861e-293	2.53157e-291
8.06658e-294	-4.79966e-294	1.63784e-293	4.53012e-295	-3.77855e-294	2.83982e-293	2.14209e-294	-5.46962e-294	-2.74148e-293	-5.84773e-294	6.84919e-294	7.58881e-294	2.462e-294	-1.28626e-294	2.56658e-294	-3.47062e-294	8.17004e-294	-4.09498e-294	3.98619e-296	3.61092e-294	2.13268e-293	-2.02425e-294	-6.18258e-294	-4.98594e-294	-3.08646e-294	-3.62116e-293	-2.18429e-294	3.12344e-294	-2.52539e-295	3.39362e-293	2.56202e-292
-6.33678e-295	-7.57669e-295	2.35564e-295	-4.0522e-295	1.4331e-294	1.06351e-294	-3.34587e-295	4.91565e-295	-8.38348e-296	4.25317e-295	-4.21624e-295	3.6609e-295	2.6534e-295	-5.95429e-295	5.46874e-297	9.05615e-295	5.14118e-295	2.43326e-295	3.34043e-294	3.07066e-295	-2.54466e-295	-6.44122e-295	-7.35296e-295	1.82439e-294	4.01182e-295	5.83533e-295	-1.02191e-294	5.66902e-296	1.46904e-294	-8.65641e-296	1.99058e-293
-4.02627e-295	-1.01122e-295	-4.34024e-296	-3.45305e-298	1.20453e-295	6.65646e-297	-5.96927e-296	1.12339e-295	6.84968e-296	9.33632e-297	1.09513e-295	-5.29342e-296	-2.59807e-296	1.79119e-295	2.45413e-296	7.13846e-296	1.72551e-296	-2.18131e-297	1.72556e-297	-6.33212e-296	-1.04842e-295	-9.93318e-297	-2.18257e-295	-1.45628e-297	1.22472e-295	3.23982e-296	-1.50668e-296	-7.34835e-296	-1.98264e-296	4.45322e-296	2.1147e-294
-4.41162e-297	-3.39718e-297	1.39487e-296	-4.74475e-297	7.39602e-297	2.78771e-297	-1.02133e-298	-1.26254e-296	-4.27617e-298	-2.11158e-297	3.03266e-298	-2.84925e-297	-9.80452e-297	2.35403e-297	9.88136e-297	-3.61606e-297	-1.51581e-296	-1.98144e-297	-5.88683e-298	-3.58748e-297	2.07434e-297	-2.62496e-297	7.2618e-297	-7.56402e-297	1.651e-297	2.45268e-297	-5.23504e-298	2.24079e-297	-2.64346e-297	5.90341e-298	1.31704e-295
1.82008e-297	5.44277e-298	1.21479e-297	-2.08038e-297	1.01972e-299	1.04926e-297	9.80155e-298	-2.37811e-298	2.70932e-298	2.32695e-298	8.40327e-299	-1.19359e-297	-6.0711e-298	-1.50088e-297	-1.49325e-297	-3.27705e-298	-2.91606e-298	2.69331e-298	8.28677e-298	2.71113e-298	-4.03402e-298	1.07699e-297	2.44392e-298	-6.88033e-299	7.08001e-298	5.66873e-298	-7.16013e-299	-2.2038e-298	-1.44691e-297	9.36652e-299	2.02089e-296
-2.79428e-299	3.0402e-299	-8.51972e-299	1.07128e-299	4.16276e-300	1.45975e-298	8.70773e-299	-3.92775e-299	-1.66564e-299	-1.55784e-299	9.13721e-300	4.55278e-299	-1.92624e-298	-2.82471e-299	7.93369e-299	1.71836e-298	1.95924e-299	1.16684e-299	-3.20047e-299	-1.3827e-298	-4.48351e-299	2.38764e-299	5.99433e-300	1.28189e-298	1.65596e-299	-1.22317e-299	3.44686e-299	-1.0085e-299	2.77691e-299	-5.79854e-301	1.49582e-297
-6.38281e-300	-9.70412e-301	-2.15218e-302	-1.69245e-299	6.91611e-300	-1.52349e-300	-1.96148e-299	1.00838e-299	-5.38144e-300	-2.56588e-300	-3.69735e-301	-5.75396e-301	5.87887e-300	-1.3058e-299	8.83896e-300	2.19837e-301	2.95704e-300	5.32289e-300	-8.14141e-300	1.99495e-301	1.50957e-300	2.56249e-300	4.80852e-301	1.58015e-300	-2.43954e-300	-2.86416e-301	-1.85071e-300	1.47011e-300	2.19948e-300	-9.37033e-301	1.31263e-298
-3.35608e-301	2.59167e-301	-9.27087e-302	1.37015e-301	-9.94525e-301	-6.63957e-302	4.55741e-301	-3.25725e-301	2.03031e-302	4.46454e-302	1.26992e-301	2.96308e-301	-2.37146e-302	6.16498e-301	3.00084e-301	1.45145e-301	6.64968e-301	1.48178e-300	-9.1938e-302	-1.98754e-301	1.76096e-301	3.91225e-301	-6.22985e-301	8.90622e-302	-6.79283e-301	2.31791e-302	2.32983e-301	-8.80682e-302	2.64233e-301	-1.02159e-300	1.02667e-299
1.29485e-302	-4.62137e-302	-3.48667e-302	1.63956e-303	2.23098e-303	1.17541e-301	1.85946e-303	-1.53728e-302	9.34769e-303	2.38452e-302	1.35611e-302	-5.40326e-303	2.83733e-303	3.88334e-303	1.96706e-302	-1.45307e-301	-1.90339e-302	-1.76713e-302	1.10792e-302	-6.46616e-302	-1.20122e-301	6.38914e-303	2.16504e-303	9.31727e-302	7.36239e-302	3.19716e-302	1.42446e-302	2.74157e-302	-1.27882e-302	1.10799e-302	9.61948e-301
1.16133e-302	3.60695e-303	-1.3584e-303	-7.13289e-304	-1.17203e-303	2.07288e-303	6.83518e-304	1.53302e-303	3.23727e-304	8.57321e-304	-1.25847e-303	5.48374e-303	9.56513e-303	-4.05274e-303	-3.95475e-303	-2.4028e-303	7.19633e-304	1.82797e-303	2.54105e-303	1.50379e-304	2.7027e-303	4.90034e-303	-1.62476e-302	-3.55006e-303	-2.36545e-303	2.38528e-303	-2.17585e-303	-1.47552e-303	-1.07397e-303	4.96415e-303	9.77321e-302
1.19285e-304	-2.80763e-304	1.25489e-304	-1.77491e-304	-8.44055e-304	-1.15612e-304	-5.52422e-304	2.11017e-305	-5.2457e-305	-1.91864e-304	-3.34782e-304	4.48012e-304	1.78294e-304	-1.07953e-304	-5.51942e-304	1.09523e-304	-4.07373e-304	4.96319e-304	-1.44187e-304	1.40285e-303	4.5288e-304	-3.19292e-304	2.94813e-306	-2.85588e-304	5.99569e-304	9.87398e-305	-7.42112e-305	-7.18864e-305	-4.80711e-305	5.55427e-305	8.6705e-303
8.17695e-306	1.07885e-305	-4.3712e-306	-4.7529e-307	1.16072e-305	-3.66836e-305	1.57999e-305	9.02543e-306	-5.48535e-306	-2.81661e-306	-6.03536e-307	1.42429e-305	-2.6666e-306	-9.12645e-305	9.20282e-306	1.0047e-305	-6.08077e-306	4.44013e-306	-6.33393e-305	2.06946e-305	3.45715e-305	1.82605e-306	3.27875e-307	1.35649e-305	-6.47698e-306	-1.21148e-305	1.68646e-304	-2.8593e-305	9.98357e-306	1.29161e-305	6.16833e-304
-1.49728e-306	-4.76489e-306	-1.56007e-306	-3.40592e-307	-1.00187e-305	-1.49282e-306	1.67027e-306	1.58779e-306	3.63838e-306	4.02897e-307	2.70635e-306	2.30708e-306	1.63102e-306	-8.73128e-307	-1.33323e-306	4.40342e-306	-1.39174e-306	1.47234e-307	-1.61583e-306	-7.582e-306	-2.01979e-306	-8.99052e-307	-2.39251e-307	-1.3464e-306	5.68067e-306	6.63662e-307	3.17209e-306	1.61708e-306	-9.83023e-307	-1.20161e-307	6.77059e-305
-8.58311e-308	-6.82524e-307	9.5268e-308	-1.16291e-307	-2.05341e-307	-2.00889e-307	1.30433e-307	0	-2.55076e-307	2.59893e-307	-9.81957e-308	9.43017e-308	-6.66506e-308	-1.59313e-307	-4.16415e-308	4.94843e-308	-1.96844e-307	2.25113e-307	2.63801e-307	-1.84297e-307	3.47644e-308	-3.88406e-307	0	-1.37652e-307	1.42188e-307	-2.51551e-308	3.02136e-307	5.96836e-308	-6.63218e-307	-3.89909e-307	5.57904e-306
0	0	1.12217e-307	0	0	4.32593e-308	0	0	-2.25502e-308	0	0	0	0	-3.38113e-308	0	0	-1.00417e-307	0	0	-4.1339e-308	0	0	0	0	0	0	-2.79911e-308	0	0	0	5.71852e-307
0	0	0	0	0	0	0	0	0	0	0	0	0	0	0	0	0	0	0	0	0	0	0	0	0	0	0	0	0	0	5.52918e-308
0	0	0	0	0	0	0	0	0	0	0	0	0	0	0	0	0	0	0	0	0	0	0	0	0	0	0	0	0	0	0
0	0	0	0	0	0	0	0	0	0	0	0	0	0	0	0	0	0	0	0	0	0	0	0	0	0	0	0	0	0	0
0	0	0	0	0	0	0	0	0	0	0	0	0	0	0	0	0	0	0	0	0	0	0	0	0	0	0	0	0	0	0
0	0	0	0	0	0	0	0	0	0	0	0	0	0	0	0	0	0	0	0	0	0	0	0	0	0	0	0	0	0	0
0	0	0	0	0	0	0	0	0	0	0	0	0	0	0	0	0	0	0	0	0	0	0	0	0	0	0	0	0	0	0
0	0	0	0	0	0	0	0	0	0	0	0	0	0	0	0	0	0	0	0	0	0	0	0	0	0	0	0	0	0	0
0	0	0	0	0	0	0	0	0	0	0	0	0	0	0	0	0	0	0	0	0	0	0	0	0	0	0	0	0	0	0
0	0	0	0	0	0	0	0	0	0	0	0	0	0	0	0	0	0	0	0	0	0	0	0	0	0	0	0	0	0	0
0	0	0	0	0	0	0	0	0	0	0	0	0	0	0	0	0	0	0	0	0	0	0	0	0	0	0	0	0	0	0
0	0	0	0	0	0	0	0	0	0	0	0	0	0	0	0	0	0	0	0	0	0	0	0	0	0	0	0	0	0	0
0	0	0	0	0	0	0	0	0	0	0	0	0	0	0	0	0	0	0	0	0	0	0	0	0	0	0	0	0	0	0
0	0	0	0	0	0	0	0	0	0	0	0	0	0	0	0	0	0	0	0	0	0	0	0	0	0	0	0	0	0	0
0	0	0	0	0	0	0	0	0	0	0	0	0	0	0	0	0	0	0	0	0	0	0	0	0	0	0	0	0	0	0
0	0	0	0	0	0	0	0	0	0	0	0	0	0	0	0	0	0	0	0	0	0	0	0	0	0	0	0	0	0	0
0	0	0	0	0	0	0	0	0	0	0	0	0	0	0	0	0	0	0	0	0	0	0	0	0	0	0	0	0	0	0
0	0	0	0	0	0	0	0	0	0	0	0	0	0	0	0	0	0	0	0	0	0	0	0	0	0	0	0	0	0	0
0	0	0	0	0	0	0	0	0	0	0	0	0	0	0	0	0	0	0	0	0	0	0	0	0	0	0	0	0	0	0
0	0	0	0	0	0	0	0	0	0	0	0	0	0	0	0	0	0	0	0	0	0	0	0	0	0	0	0	0	0	0
0	0	0	0	0	0	0	0	0	0	0	0	0	0	0	0	0	0	0	0	0	0	0	0	0	0	0	0	0	0	0
0	0	0	0	0	0	0	0	0	0	0	0	0	0	0	0	0	0	0	0	0	0	0	0	0	0	0	0	0	0	0
0	0	0	0	0	0	0	0	0	0	0	0	0	0	0	0	0	0	0	0	0	0	0	0	0	0	0	0	0	0	0
0	0	0	0	0	0	0	0	0	0	0	0	0	0	0	0	0	0	0	0	0	0	0	0	0	0	0	0	0	0	0
0	0	0	0	0	0	0	0	0	0	0	0	0	0	0	0	0	0	0	0	0	0	0	0	0	0	0	0	0	0	0
0	0	0	0	0	0	0	0	0	0	0	0	0	0	0	0	0	0	0	0	0	0	0	0	0	0	0	0	0	0	0
0	0	0	0	0	0	0	0	0	0	0	0	0	0	0	0	0	0	0	0	0	0	0	0	0	0	0	0	0	0	0
0	0	0	0	0	0	0	0	0	0	0	0	0	0	0	0	0	0	0	0	0	0	0	0	0	0	0	0	0	0	0
0	0	0	0	0	0	0	0	0	0	0	0	0	0	0	0	0	0	0	0	0	0	0	0	0	0	0	0	0	0	0
0	0	0	0	0	0	0	0	0	0	0	0	0	0	0	0	0	0	0	0	0	0	0	0	0	0	0	0	0	0	0
0	0	0	0	0	0	0	0	0	0	0	0	0	0	0	0	0	0	0	0	0	0	0	0	0	0	0	0	0	0	0
0	0	0	0	0	0	0	0	0	0	0	0	0	0	0	0	0	0	0	0	0	0	0	0	0	0	0	0	0	0	0
0	0	0	0	0	0	0	0	0	0	0	0	0	0	0	0	0	0	0	0	0	0	0	0	0	0	0	0	0	0	0
0	0	0	0	0	0	0	0	0	0	0	0	0	0	0	0	0	0	0	0	0	0	0	0	0	0	0	0	0	0	0
0	0	0	0	0	0	0	0	0	0	0	0	0	0	0	0	0	0	0	0	0	0	0	0	0	0	0	0	0	0	0
0	0	0	0	0	0	0	0	0	0	0	0	0	0	0	0	0	0	0	0	0	0	0	0	0	0	0	0	0	0	0
0	0	0	0	0	0	0	0	0	0	0	0	0	0	0	0	0	0	0	0	0	0	0	0	0	0	0	0	0	0	0
0	0	0	0	0	0	0	0	0	0	0	0	0	0	0	0	0	0	0	0	0	0	0	0	0	0	0	0	0	0	0
0	0	0	0	0	0	0	0	0	0	0	0	0	0	0	0	0	0	0	0	0	0	0	0	0	0	0	0	0	0	0
0	0	0	0	0	0	0	0	0	0	0	0	0	0	0	0	0	0	0	0	0	0	0	0	0	0	0	0	0	0	0
0	0	0	0	0	0	0	0	0	0	0	0	0	0	0	0	0	0	0	0	0	0	0	0	0	0	0	0	0	0	0
0	0	0	0	0	0	0	0	0	0	0	0	0	0	0	0	0	0	0	0	0	0	0	0	0	0	0	0	0	0	0
0	0	0	0	0	0	0	0	0	0	0	0	0	0	0	0	0	0	0	0	0	0	0	0	0	0	0	0	0	0	0
0	0	0	0	0	0	0	0	0	0	0	0	0	0	0	0	0	0	0	0	0	0	0	0	0	0	0	0	0	0	0
0	0	0	0	0	0	0	0	0	0	0	0	0	0	0	0	0	0	0	0	0	0	0	0	0	0	0	0	0	0	0
0	0	0	0	0	0	0	0	0	0	0	0	0	0	0	0	0	0	0	0	0	0	0	0	0	0	0	0	0	0	0
0	0	0	0	0	0	0	0	0	0	0	0	0	0	0	0	0	0	0	0	0	0	0	0	0	0	0	0	0	0	0
0	0	0	0	0	0	0	0	0	0	0	0	0	0	0	0	0	0	0	0	0	0	0	0	0	0	0	0	0	0	0
0	0	0	0	0	0	0	0	0	0	0	0	0	0	0	0	0	0	0	0	0	0	0	0	0	0	0	0	0	0	0
0	0	0	0	0	0	0	0	0	0	0	0	0	0	0	0	0	0	0	0	0	0	0	0	0	0	0	0	0	0	0
0	0	0	0	0	0	0	0	0	0	0	0	0	0	0	0	0	0	0	0	0	0	0	0	0	0	0	0	0	0	0
0	0	0	0	0	0	0	0	0	0	0	0	0	0	0	0	0	0	0	0	0	0	0	0	0	0	0	0	0	0	0
0	0	0	0	0	0	0	0	0	0	0	0	0	0	0	0	0	0	0	0	0	0	0	0	0	0	0	0	0	0	0
0	0	0	0	0	0	0	0	0	0	0	0	0	0	0	0	0	0	0	0	0	0	0	0	0	0	0	0	0	0	0
0	0	0	0	0	0	0	0	0	0	0	0	0	0	0	0	0	0	0	0	0	0	0	0	0	0	0	0	0	0	0
0	0	0	0	0	0	0	0	0	0	0	0	0	0	0	0	0	0	0	0	0	0	0	0	0	0	0	0	0	0	0
0	0	0	0	0	0	0	0	0	0	0	0	0	0	0	0	0	0	0	0	0	0	0	0	0	0	0	0	0	0	0
0	0	0	0	0	0	0	0	0	0	0	0	0	0	0	0	0	0	0	0	0	0	0	0	0	0	0	0	0	0	0
0	0	0	0	0	0	0	0	0	0	0	0	0	0	0	0	0	0	0	0	0	0	0	0	0	0	0	0	0	0	0
0	0	0	0	0	0	0	0	0	0	0	0	0	0	0	0	0	0	0	0	0	0	0	0	0	0	0	0	0	0	0
0	0	0	0	0	0	0	0	0	0	0	0	0	0	0	0	0	0	0	0	0	0	0	0	0	0	0	0	0	0	0
0	0	0	0	0	0	0	0	0	0	0	0	0	0	0	0	0	0	0	0	0	0	0	0	0	0	0	0	0	0	0
0	0	0	0	0	0	0	0	0	0	0	0	0	0	0	0	0	0	0	0	0	0	0	0	0	0	0	0	0	0	0
0	0	0	0	0	0	0	0	0	0	0	0	0	0	0	0	0	0	0	0	0	0	0	0	0	0	0	0	0	0	0
0	0	0	0	0	0	0	0	0	0	0	0	0	0	0	0	0	0	0	0	0	0	0	0	0	0	0	0	0	0	0
0	0	0	0	0	0	0	0	0	0	0	0	0	0	0	0	0	0	0	0	0	0	0	0	0	0	0	0	0	0	0
0	0	0	0	0	0	0	0	0	0	0	0	0	0	0	0	0	0	0	0	0	0	0	0	0	0	0	0	0	0	0
0	0	0	0	0	0	0	0	0	0	0	0	0	0	0	0	0	0	0	0	0	0	0	0	0	0	0	0	0	0	0
0	0	0	0	0	0	0	0	0	0	0	0	0	0	0	0	0	0	0	0	0	0	0	0	0	0	0	0	0	0	0
0	0	0	0	0	0	0	0	0	0	0	0	0	0	0	0	0	0	0	0	0	0	0	0	0	0	0	0	0	0	0
0	0	0	0	0	0	0	0	0	0	0	0	0	0	0	0	0	0	0	0	0	0	0	0	0	0	0	0	0	0	0
0	0	0	0	0	0	0	0	0	0	0	0	0	0	0	0	0	0	0	0	0	0	0	0	0	0	0	0	0	0	0
0	0	0	0	0	0	0	0	0	0	0	0	0	0	0	0	0	0	0	0	0	0	0	0	0	0	0	0	0	0	0
0	0	0	0	0	0	0	0	0	0	0	0	0	0	0	0	0	0	0	0	0	0	0	0	0	0	0	0	0	0	0
0	0	0	0	0	0	0	0	0	0	0	0	0	0	0	0	0	0	0	0	0	0	0	0	0	0	0	0	0	0	0
0	0	0	0	0	0	0	0	0	0	0	0	0	0	0	0	0	0	0	0	0	0	0	0	0	0	0	0	0	0	0
0	0	0	0	0	0	0	0	0	0	0	0	0	0	0	0	0	0	0	0	0	0	0	0	0	0	0	0	0	0	0
0	0	0	0	0	0	0	0	0	0	0	0	0	0	0	0	0	0	0	0	0	0	0	0	0	0	0	0	0	0	0
0	0	0	0	0	0	0	0	0	0	0	0	0	0	0	0	0	0	0	0	0	0	0	0	0	0	0	0	0	0	0
0	0	0	0	0	0	0	0	0	0	0	0	0	0	0	0	0	0	0	0	0	0	0	0	0	0	0	0	0	0	0
0	0	0	0	0	0	0	0	0	0	0	0	0	0	0	0	0	0	0	0	0	0	0	0	0	0	0	0	0	0	0
0	0	0	0	0	0	0	0	0	0	0	0	0	0	0	0	0	0	0	0	0	0	0	0	0	0	0	0	0	0	0
0	0	0	0	0	0	0	0	0	0	0	0	0	0	0	0	0	0	0	0	0	0	0	0	0	0	0	0	0	0	0
0	0	0	0	0	0	0	0	0	0	0	0	0	0	0	0	0	0	0	0	0	0	0	0	0	0	0	0	0	0	0
0	0	0	0	0	0	0	0	0	0	0	0	0	0	0	0	0	0	0	0	0	0	0	0	0	0	0	0	0	0	0
0	0	0	0	0	0	0	0	0	0	0	0	0	0	0	0	0	0	0	0	0	0	0	0	0	0	0	0	0	0	0
0	0	0	0	0	0	0	0	0	0	0	0	0	0	0	0	0	0	0	0	0	0	0	0	0	0	0	0	0	0	0
0	0	0	0	0	0	0	0	0	0	0	0	0	0	0	0	0	0	0	0	0	0	0	0	0	0	0	0	0	0	0
0	0	0	0	0	0	0	0	0	0	0	0	0	0	0	0	0	0	0	0	0	0	0	0	0	0	0	0	0	0	0
0	0	0	0	0	0	0	0	0	0	0	0	0	0	0	0	0	0	0	0	0	0	0	0	0	0	0	0	0	0	0
0	0	0	0	0	0	0	0	0	0	0	0	0	0	0	0	0	0	0	0	0	0	0	0	0	0	0	0	0	0	0
0	0	0	0	0	0	0	0	0	0	0	0	0	0	0	0	0	0	0	0	0	0	0	0	0	0	0	0	0	0	0
0	0	0	0	0	0	0	0	0	0	0	0	0	0	0	0	0	0	0	0	0	0	0	0	0	0	0	0	0	0	0
0	0	0	0	0	0	0	0	0	0	0	0	0	0	0	0	0	0	0	0	0	0	0	0	0	0	0	0	0	0	0
0	0	0	0	0	0	0	0	0	0	0	0	0	0	0	0	0	0	0	0	0	0	0	0	0	0	0	0	0	0	0
0	0	0	0	0	0	0	0	0	0	0	0	0	0	0	0	0	0	0	0	0	0	0	0	0	0	0	0	0	0	0
0	0	0	0	0	0	0	0	0	0	0	0	0	0	0	0	0	0	0	0	0	0	0	0	0	0	0	0	0	0	0
0	0	0	0	0	0	0	0	0	0	0	0	0	0	0	0	0	0	0	0	0	0	0	0	0	0	0	0	0	0	0
0	0	0	0	0	0	0	0	0	0	0	0	0	0	0	0	0	0	0	0	0	0	0	0	0	0	0	0	0	0	0
0	0	0	0	0	0	0	0	0	0	0	0	0	0	0	0	0	0	0	0	0	0	0	0	0	0	0	0	0	0	0
0	0	0	0	0	0	0	0	0	0	0	0	0	0	0	0	0	0	0	0	0	0	0	0	0	0	0	0	0	0	0
0	0	0	0	0	0	0	0	0	0	0	0	0	0	0	0	0	0	0	0	0	0	0	0	0	0	0	0	0	0	0
0	0	0	0	0	0	0	0	0	0	0	0	0	0	0	0	0	0	0	0	0	0	0	0	0	0	0	0	0	0	0
0	0	0	0	0	0	0	0	0	0	0	0	0	0	0	0	0	0	0	0	0	0	0	0	0	0	0	0	0	0	0
0	0	0	0	0	0	0	0	0	0	0	0	0	0	0	0	0	0	0	0	0	0	0	0	0	0	0	0	0	0	0
0	0	0	0	0	0	0	0	0	0	0	0	0	0	0	0	0	0	0	0	0	0	0	0	0	0	0	0	0	0	0
0	0	0	0	0	0	0	0	0	0	0	0	0	0	0	0	0	0	0	0	0	0	0	0	0	0	0	0	0	0	0
0	0	0	0	0	0	0	0	0	0	0	0	0	0	0	0	0	0	0	0	0	0	0	0	0	0	0	0	0	0	0
0	0	0	0	0	0	0	0	0	0	0	0	0	0	0	0	0	0	0	0	0	0	0	0	0	0	0	0	0	0	0
0	0	0	0	0	0	0	0	0	0	0	0	0	0	0	0	0	0	0	0	0	0	0	0	0	0	0	0	0	0	0
0	0	0	0	0	0	0	0	0	0	0	0	0	0	0	0	0	0	0	0	0	0	0	0	0	0	0	0	0	0	0
0	0	0	0	0	0	0	0	0	0	0	0	0	0	0	0	0	0	0	0	0	0	0	0	0	0	0	0	0	0	0
0	0	0	0	0	0	0	0	0	0	0	0	0	0	0	0	0	0	0	0	0	0	0	0	0	0	0	0	0	0	0
0	0	0	0	0	0	0	0	0	0	0	0	0	0	0	0	0	0	0	0	0	0	0	0	0	0	0	0	0	0	0
0	0	0	0	0	0	0	0	0	0	0	0	0	0	0	0	0	0	0	0	0	0	0	0	0	0	0	0	0	0	0
0	0	0	0	0	0	0	0	0	0	0	0	0	0	0	0	0	0	0	0	0	0	0	0	0	0	0	0	0	0	0
0	0	0	0	0	0	0	0	0	0	0	0	0	0	0	0	0	0	0	0	0	0	0	0	0	0	0	0	0	0	0
0	0	0	0	0	0	0	0	0	0	0	0	0	0	0	0	0	0	0	0	0	0	0	0	0	0	0	0	0	0	0
0	0	0	0	0	0	0	0	0	0	0	0	0	0	0	0	0	0	0	0	0	0	0	0	0	0	0	0	0	0	0
0	0	0	0	0	0	0	0	0	0	0	0	0	0	0	0	0	0	0	0	0	0	0	0	0	0	0	0	0	0	0
0	0	0	0	0	0	0	0	0	0	0	0	0	0	0	0	0	0	0	0	0	0	0	0	0	0	0	0	0	0	0
0	0	0	0	0	0	0	0	0	0	0	0	0	0	0	0	0	0	0	0	0	0	0	0	0	0	0	0	0	0	0
0	0	0	0	0	0	0	0	0	0	0	0	0	0	0	0	0	0	0	0	0	0	0	0	0	0	0	0	0	0	0
0	0	0	0	0	0	0	0	0	0	0	0	0	0	0	0	0	0	0	0	0	0	0	0	0	0	0	0	0	0	0
0	0	0	0	0	0	0	0	0	0	0	0	0	0	0	0	0	0	0	0	0	0	0	0	0	0	0	0	0	0	0
0	0	0	0	0	0	0	0	0	0	0	0	0	0	0	0	0	0	0	0	0	0	0	0	0	0	0	0	0	0	0
0	0	0	0	0	0	0	0	0	0	0	0	0	0	0	0	0	0	0	0	0	0	0	0	0	0	0	0	0	0	0
0	0	0	0	0	0	0	0	0	0	0	0	0	0	0	0	0	0	0	0	0	0	0	0	0	0	0	0	0	0	0
0	0	0	0	0	0	0	0	0	0	0	0	0	0	0	0	0	0	0	0	0	0	0	0	0	0	0	0	0	0	0
0	0	0	0	0	0	0	0	0	0	0	0	0	0	0	0	0	0	0	0	0	0	0	0	0	0	0	0	0	0	0
0	0	0	0	0	0	0	0	0	0	0	0	0	0	0	0	0	0	0	0	0	0	0	0	0	0	0	0	0	0	0
0	0	0	0	0	0	0	0	0	0	0	0	0	0	0	0	0	0	0	0	0	0	0	0	0	0	0	0	0	0	0
0	0	0	0	0	0	0	0	0	0	0	0	0	0	0	0	0	0	0	0	0	0	0	0	0	0	0	0	0	0	0
0	0	0	0	0	0	0	0	0	0	0	0	0	0	0	0	0	0	0	0	0	0	0	0	0	0	0	0	0	0	0
0	0	0	0	0	0	0	0	0	0	0	0	0	0	0	0	0	0	0	0	0	0	0	0	0	0	0	0	0	0	0
0	0	0	0	0	0	0	0	0	0	0	0	0	0	0	0	0	0	0	0	0	0	0	0	0	0	0	0	0	0	0
0	0	0	0	0	0	0	0	0	0	0	0	0	0	0	0	0	0	0	0	0	0	0	0	0	0	0	0	0	0	0
0	0	0	0	0	0	0	0	0	0	0	0	0	0	0	0	0	0	0	0	0	0	0	0	0	0	0	0	0	0	0
0	0	0	0	0	0	0	0	0	0	0	0	0	0	0	0	0	0	0	0	0	0	0	0	0	0	0	0	0	0	0
0	0	0	0	0	0	0	0	0	0	0	0	0	0	0	0	0	0	0	0	0	0	0	0	0	0	0	0	0	0	0
0	0	0	0	0	0	0	0	0	0	0	0	0	0	0	0	0	0	0	0	0	0	0	0	0	0	0	0	0	0	0
0	0	0	0	0	0	0	0	0	0	0	0	0	0	0	0	0	0	0	0	0	0	0	0	0	0	0	0	0	0	0
0	0	0	0	0	0	0	0	0	0	0	0	0	0	0	0	0	0	0	0	0	0	0	0	0	0	0	0	0	0	0
0	0	0	0	0	0	0	0	0	0	0	0	0	0	0	0	0	0	0	0	0	0	0	0	0	0	0	0	0	0	0
0	0	0	0	0	0	0	0	0	0	0	0	0	0	0	0	0	0	0	0	0	0	0	0	0	0	0	0	0	0	0
0	0	0	0	0	0	0	0	0	0	0	0	0	0	0	0	0	0	0	0	0	0	0	0	0	0	0	0	0	0	0
0	0	0	0	0	0	0	0	0	0	0	0	0	0	0	0	0	0	0	0	0	0	0	0	0	0	0	0	0	0	0
0	0	0	0	0	0	0	0	0	0	0	0	0	0	0	0	0	0	0	0	0	0	0	0	0	0	0	0	0	0	0
0	0	0	0	0	0	0	0	0	0	0	0	0	0	0	0	0	0	0	0	0	0	0	0	0	0	0	0	0	0	0
0	0	0	0	0	0	0	0	0	0	0	0	0	0	0	0	0	0	0	0	0	0	0	0	0	0	0	0	0	0	0
0	0	0	0	0	0	0	0	0	0	0	0	0	0	0	0	0	0	0	0	0	0	0	0	0	0	0	0	0	0	0
0	0	0	0	0	0	0	0	0	0	0	0	0	0	0	0	0	0	0	0	0	0	0	0	0	0	0	0	0	0	0
0	0	0	0	0	0	0	0	0	0	0	0	0	0	0	0	0	0	0	0	0	0	0	0	0	0	0	0	0	0	0
0	0	0	0	0	0	0	0	0	0	0	0	0	0	0	0	0	0	0	0	0	0	0	0	0	0	0	0	0	0	0
0	0	0	0	0	0	0	0	0	0	0	0	0	0	0	0	0	0	0	0	0	0	0	0	0	0	0	0	0	0	0
0	0	0	0	0	0	0	0	0	0	0	0	0	0	0	0	0	0	0	0	0	0	0	0	0	0	0	0	0	0	0
0	0	0	0	0	0	0	0	0	0	0	0	0	0	0	0	0	0	0	0	0	0	0	0	0	0	0	0	0	0	0
0	0	0	0	0	0	0	0	0	0	0	0	0	0	0	0	0	0	0	0	0	0	0	0	0	0	0	0	0	0	0
0	0	0	0	0	0	0	0	0	0	0	0	0	0	0	0	0	0	0	0	0	0	0	0	0	0	0	0	0	0	0
0	0	0	0	0	0	0	0	0	0	0	0	0	0	0	0	0	0	0	0	0	0	0	0	0	0	0	0	0	0	0
0	0	0	0	0	0	0	0	0	0	0	0	0	0	0	0	0	0	0	0	0	0	0	0	0	0	0	0	0	0	0
0	0	0	0	0	0	0	0	0	0	0	0	0	0	0	0	0	0	0	0	0	0	0	0	0	0	0	0	0	0	0
0	0	0	0	0	0	0	0	0	0	0	0	0	0	0	0	0	0	0	0	0	0	0	0	0	0	0	0	0	0	0
0	0	0	0	0	0	0	0	0	0	0	0	0	0	0	0	0	0	0	0	0	0	0	0	0	0	0	0	0	0	0
0	0	0	0	0	0	0	0	0	0	0	0	0	0	0	0	0	0	0	0	0	0	0	0	0	0	0	0	0	0	0
0	0	0	0	0	0	0	0	0	0	0	0	0	0	0	0	0	0	0	0	0	0	0	0	0	0	0	0	0	0	0
0	0	0	0	0	0	0	0	0	0	0	0	0	0	0	0	0	0	0	0	0	0	0	0	0	0	0	0	0	0	0
0	0	0	0	0	0	0	0	0	0	0	0	0	0	0	0	0	0	0	0	0	0	0	0	0	0	0	0	0	0	0
0	0	0	0	0	0	0	0	0	0	0	0	0	0	0	0	0	0	0	0	0	0	0	0	0	0	0	0	0	0	0
0	0	0	0	0	0	0	0	0	0	0	0	0	0	0	0	0	0	0	0	0	0	0	0	0	0	0	0	0	0	0
0	0	0	0	0	0	0	0	0	0	0	0	0	0	0	0	0	0	0	0	0	0	0	0	0	0	0	0	0	0	0
0	0	0	0	0	0	0	0	0	0	0	0	0	0	0	0	0	0	0	0	0	0	0	0	0	0	0	0	0	0	0
0	0	0	0	0	0	0	0	0	0	0	0	0	0	0	0	0	0	0	0	0	0	0	0	0	0	0	0	0	0	0
0	0	0	0	0	0	0	0	0	0	0	0	0	0	0	0	0	0	0	0	0	0	0	0	0	0	0	0	0	0	0
0	0	0	0	0	0	0	0	0	0	0	0	0	0	0	0	0	0	0	0	0	0	0	0	0	0	0	0	0	0	0
0	0	0	0	0	0	0	0	0	0	0	0	0	0	0	0	0	0	0	0	0	0	0	0	0	0	0	0	0	0	0
0	0	0	0	0	0	0	0	0	0	0	0	0	0	0	0	0	0	0	0	0	0	0	0	0	0	0	0	0	0	0
0	0	0	0	0	0	0	0	0	0	0	0	0	0	0	0	0	0	0	0	0	0	0	0	0	0	0	0	0	0	0
0	0	0	0	0	0	0	0	0	0	0	0	0	0	0	0	0	0	0	0	0	0	0	0	0	0	0	0	0	0	0
0	0	0	0	0	0	0	0	0	0	0	0	0	0	0	0	0	0	0	0	0	0	0	0	0	0	0	0	0	0	0
0	0	0	0	0	0	0	0	0	0	0	0	0	0	0	0	0	0	0	0	0	0	0	0	0	0	0	0	0	0	0
0	0	0	0	0	0	0	0	0	0	0	0	0	0	0	0	0	0	0	0	0	0	0	0	0	0	0	0	0	0	0
0	0	0	0	0	0	0	0	0	0	0	0	0	0	0	0	0	0	0	0	0	0	0	0	0	0	0	0	0	0	0
0	0	0	0	0	0	0	0	0	0	0	0	0	0	0	0	0	0	0	0	0	0	0	0	0	0	0	0	0	0	0
0	0	0	0	0	0	0	0	0	0	0	0	0	0	0	0	0	0	0	0	0	0	0	0	0	0	0	0	0	0	0
0	0	0	0	0	0	0	0	0	0	0	0	0	0	0	0	0	0	0	0	0	0	0	0	0	0	0	0	0	0	0
0	0	0	0	0	0	0	0	0	0	0	0	0	0	0	0	0	0	0	0	0	0	0	0	0	0	0	0	0	0	0
0	0	0	0	0	0	0	0	0	0	0	0	0	0	0	0	0	0	0	0	0	0	0	0	0	0	0	0	0	0	0
0	0	0	0	0	0	0	0	0	0	0	0	0	0	0	0	0	0	0	0	0	0	0	0	0	0	0	0	0	0	0
0	0	0	0	0	0	0	0	0	0	0	0	0	0	0	0	0	0	0	0	0	0	0	0	0	0	0	0	0	0	0
0	0	0	0	0	0	0	0	0	0	0	0	0	0	0	0	0	0	0	0	0	0	0	0	0	0	0	0	0	0	0
0	0	0	0	0	0	0	0	0	0	0	0	0	0	0	0	0	0	0	0	0	0	0	0	0	0	0	0	0	0	0
0	0	0	0	0	0	0	0	0	0	0	0	0	0	0	0	0	0	0	0	0	0	0	0	0	0	0	0	0	0	0
0	0	0	0	0	0	0	0	0	0	0	0	0	0	0	0	0	0	0	0	0	0	0	0	0	0	0	0	0	0	0
0	0	0	0	0	0	0	0	0	0	0	0	0	0	0	0	0	0	0	0	0	0	0	0	0	0	0	0	0	0	0
0	0	0	0	0	0	0	0	0	0	0	0	0	0	0	0	0	0	0	0	0	0	0	0	0	0	0	0	0	0	0
0	0	0	0	0	0	0	0	0	0	0	0	0	0	0	0	0	0	0	0	0	0	0	0	0	0	0	0	0	0	0
0	0	0	0	0	0	0	0	0	0	0	0	0	0	0	0	0	0	0	0	0	0	0	0	0	0	0	0	0	0	0
0	0	0	0	0	0	0	0	0	0	0	0	0	0	0	0	0	0	0	0	0	0	0	0	0	0	0	0	0	0	0
0	0	0	0	0	0	0	0	0	0	0	0	0	0	0	0	0	0	0	0	0	0	0	0	0	0	0	0	0	0	0
0	0	0	0	0	0	0	0	0	0	0	0	0	0	0	0	0	0	0	0	0	0	0	0	0	0	0	0	0	0	0
0	0	0	0	0	0	0	0	0	0	0	0	0	0	0	0	0	0	0	0	0	0	0	0	0	0	0	0	0	0	0
0	0	0	0	0	0	0	0	0	0	0	0	0	0	0	0	0	0	0	0	0	0	0	0	0	0	0	0	0	0	0
0	0	0	0	0	0	0	0	0	0	0	0	0	0	0	0	0	0	0	0	0	0	0	0	0	0	0	0	0	0	0
0	0	0	0	0	0	0	0	0	0	0	0	0	0	0	0	0	0	0	0	0	0	0	0	0	0	0	0	0	0	0
0	0	0	0	0	0	0	0	0	0	0	0	0	0	0	0	0	0	0	0	0	0	0	0	0	0	0	0	0	0	0
0	0	0	0	0	0	0	0	0	0	0	0	0	0	0	0	0	0	0	0	0	0	0	0	0	0	0	0	0	0	0
0	0	0	0	0	0	0	0	0	0	0	0	0	0	0	0	0	0	0	0	0	0	0	0	0	0	0	0	0	0	0
0	0	0	0	0	0	0	0	0	0	0	0	0	0	0	0	0	0	0	0	0	0	0	0	0	0	0	0	0	0	0
0	0	0	0	0	0	0	0	0	0	0	0	0	0	0	0	0	0	0	0	0	0	0	0	0	0	0	0	0	0	0
0	0	0	0	0	0	0	0	0	0	0	0	0	0	0	0	0	0	0	0	0	0	0	0	0	0	0	0	0	0	0
0	0	0	0	0	0	0	0	0	0	0	0	0	0	0	0	0	0	0	0	0	0	0	0	0	0	0	0	0	0	0
0	0	0	0	0	0	0	0	0	0	0	0	0	0	0	0	0	0	0	0	0	0	0	0	0	0	0	0	0	0	0
0	0	0	0	0	0	0	0	0	0	0	0	0	0	0	0	0	0	0	0	0	0	0	0	0	0	0	0	0	0	0
0	0	0	0	0	0	0	0	0	0	0	0	0	0	0	0	0	0	0	0	0	0	0	0	0	0	0	0	0	0	0
0	0	0	0	0	0	0	0	0	0	0	0	0	0	0	0	0	0	0	0	0	0	0	0	0	0	0	0	0	0	0
0	0	0	0	0	0	0	0	0	0	0	0	0	0	0	0	0	0	0	0	0	0	0	0	0	0	0	0	0	0	0
0	0	0	0	0	0	0	0	0	0	0	0	0	0	0	0	0	0	0	0	0	0	0	0	0	0	0	0	0	0	0
0	0	0	0	0	0	0	0	0	0	0	0	0	0	0	0	0	0	0	0	0	0	0	0	0	0	0	0	0	0	0
0	0	0	0	0	0	0	0	0	0	0	0	0	0	0	0	0	0	0	0	0	0	0	0	0	0	0	0	0	0	0
0	0	0	0	0	0	0	0	0	0	0	0	0	0	0	0	0	0	0	0	0	0	0	0	0	0	0	0	0	0	0
0	0	0	0	0	0	0	0	0	0	0	0	0	0	0	0	0	0	0	0	0	0	0	0	0	0	0	0	0	0	0
0	0	0	0	0	0	0	0	0	0	0	0	0	0	0	0	0	0	0	0	0	0	0	0	0	0	0	0	0	0	0
0	0	0	0	0	0	0	0	0	0	0	0	0	0	0	0	0	0	0	0	0	0	0	0	0	0	0	0	0	0	0
0	0	0	0	0	0	0	0	0	0	0	0	0	0	0	0	0	0	0	0	0	0	0	0	0	0	0	0	0	0	0
0	0	0	0	0	0	0	0	0	0	0	0	0	0	0	0	0	0	0	0	0	0	0	0	0	0	0	0	0	0	0
0	0	0	0	0	0	0	0	0	0	0	0	0	0	0	0	0	0	0	0	0	0	0	0	0	0	0	0	0	0	0
0	0	0	0	0	0	0	0	0	0	0	0	0	0	0	0	0	0	0	0	0	0	0	0	0	0	0	0	0	0	0
0	0	0	0	0	0	0	0	0	0	0	0	0	0	0	0	0	0	0	0	0	0	0	0	0	0	0	0	0	0	0
0	0	0	0	0	0	0	0	0	0	0	0	0	0	0	0	0	0	0	0	0	0	0	0	0	0	0	0	0	0	0
0	0	0	0	0	0	0	0	0	0	0	0	0	0	0	0	0	0	0	0	0	0	0	0	0	0	0	0	0	0	0
0	0	0	0	0	0	0	0	0	0	0	0	0	0	0	0	0	0	0	0	0	0	0	0	0	0	0	0	0	0	0
0	0	0	0	0	0	0	0	0	0	0	0	0	0	0	0	0	0	0	0	0	0	0	0	0	0	0	0	0	0	0
0	0	0	0	0	0	0	0	0	0	0	0	0	0	0	0	0	0	0	0	0	0	0	0	0	0	0	0	0	0	0
0	0	0	0	0	0	0	0	0	0	0	0	0	0	0	0	0	0	0	0	0	0	0	0	0	0	0	0	0	0	0
0	0	0	0	0	0	0	0	0	0	0	0	0	0	0	0	0	0	0	0	0	0	0	0	0	0	0	0	0	0	0
0	0	0	0	0	0	0	0	0	0	0	0	0	0	0	0	0	0	0	0	0	0	0	0	0	0	0	0	0	0	0
0	0	0	0	0	0	0	0	0	0	0	0	0	0	0	0	0	0	0	0	0	0	0	0	0	0	0	0	0	0	0
0	0	0	0	0	0	0	0	0	0	0	0	0	0	0	0	0	0	0	0	0	0	0	0	0	0	0	0	0	0	0
0	0	0	0	0	0	0	0	0	0	0	0	0	0	0	0	0	0	0	0	0	0	0	0	0	0	0	0	0	0	0
0	0	0	0	0	0	0	0	0	0	0	0	0	0	0	0	0	0	0	0	0	0	0	0	0	0	0	0	0	0	0
0	0	0	0	0	0	0	0	0	0	0	0	0	0	0	0	0	0	0	0	0	0	0	0	0	0	0	0	0	0	0
0	0	0	0	0	0	0	0	0	0	0	0	0	0	0	0	0	0	0	0	0	0	0	0	0	0	0	0	0	0	0
0	0	0	0	0	0	0	0	0	0	0	0	0	0	0	0	0	0	0	0	0	0	0	0	0	0	0	0	0	0	0
0	0	0	0	0	0	0	0	0	0	0	0	0	0	0	0	0	0	0	0	0	0	0	0	0	0	0	0	0	0	0
0	0	0	0	0	0	0	0	0	0	0	0	0	0	0	0	0	0	0	0	0	0	0	0	0	0	0	0	0	0	0
0	0	0	0	0	0	0	0	0	0	0	0	0	0	0	0	0	0	0	0	0	0	0	0	0	0	0	0	0	0	0
0	0	0	0	0	0	0	0	0	0	0	0	0	0	0	0	0	0	0	0	0	0	0	0	0	0	0	0	0	0	0
0	0	0	0	0	0	0	0	0	0	0	0	0	0	0	0	0	0	0	0	0	0	0	0	0	0	0	0	0	0	0
0	0	0	0	0	0	0	0	0	0	0	0	0	0	0	0	0	0	0	0	0	0	0	0	0	0	0	0	0	0	0
0	0	0	0	0	0	0	0	0	0	0	0	0	0	0	0	0	0	0	0	0	0	0	0	0	0	0	0	0	0	0
0	0	0	0	0	0	0	0	0	0	0	0	0	0	0	0	0	0	0	0	0	0	0	0	0	0	0	0	0	0	0
0	0	0	0	0	0	0	0	0	0	0	0	0	0	0	0	0	0	0	0	0	0	0	0	0	0	0	0	0	0	0
0	0	0	0	0	0	0	0	0	0	0	0	0	0	0	0	0	0	0	0	0	0	0	0	0	0	0	0	0	0	0
0	0	0	0	0	0	0	0	0	0	0	0	0	0	0	0	0	0	0	0	0	0	0	0	0	0	0	0	0	0	0
0	0	0	0	0	0	0	0	0	0	0	0	0	0	0	0	0	0	0	0	0	0	0	0	0	0	0	0	0	0	0
0	0	0	0	0	0	0	0	0	0	0	0	0	0	0	0	0	0	0	0	0	0	0	0	0	0	0	0	0	0	0
0	0	0	0	0	0	0	0	0	0	0	0	0	0	0	0	0	0	0	0	0	0	0	0	0	0	0	0	0	0	0
0	0	0	0	0	0	0	0	0	0	0	0	0	0	0	0	0	0	0	0	0	0	0	0	0	0	0	0	0	0	0
0	0	0	0	0	0	0	0	0	0	0	0	0	0	0	0	0	0	0	0	0	0	0	0	0	0	0	0	0	0	0
0	0	0	0	0	0	0	0	0	0	0	0	0	0	0	0	0	0	0	0	0	0	0	0	0	0	0	0	0	0	0
0	0	0	0	0	0	0	0	0	0	0	0	0	0	0	0	0	0	0	0	0	0	0	0	0	0	0	0	0	0	0
0	0	0	0	0	0	0	0	0	0	0	0	0	0	0	0	0	0	0	0	0	0	0	0	0	0	0	0	0	0	0
0	0	0	0	0	0	0	0	0	0	0	0	0	0	0	0	0	0	0	0	0	0	0	0	0	0	0	0	0	0	0
0	0	0	0	0	0	0	0	0	0	0	0	0	0	0	0	0	0	0	0	0	0	0	0	0	0	0	0	0	0	0
0	0	0	0	0	0	0	0	0	0	0	0	0	0	0	0	0	0	0	0	0	0	0	0	0	0	0	0	0	0	0
0	0	0	0	0	0	0	0	0	0	0	0	0	0	0	0	0	0	0	0	0	0	0	0	0	0	0	0	0	0	0
0	0	0	0	0	0	0	0	0	0	0	0	0	0	0	0	0	0	0	0	0	0	0	0	0	0	0	0	0	0	0
0	0	0	0	0	0	0	0	0	0	0	0	0	0	0	0	0	0	0	0	0	0	0	0	0	0	0	0	0	0	0
0	0	0	0	0	0	0	0	0	0	0	0	0	0	0	0	0	0	0	0	0	0	0	0	0	0	0	0	0	0	0
0	0	0	0	0	0	0	0	0	0	0	0	0	0	0	0	0	0	0	0	0	0	0	0	0	0	0	0	0	0	0
0	0	0	0	0	0	0	0	0	0	0	0	0	0	0	0	0	0	0	0	0	0	0	0	0	0	0	0	0	0	0
0	0	0	0	0	0	0	0	0	0	0	0	0	0	0	0	0	0	0	0	0	0	0	0	0	0	0	0	0	0	0
0	0	0	0	0	0	0	0	0	0	0	0	0	0	0	0	0	0	0	0	0	0	0	0	0	0	0	0	0	0	0
0	0	0	0	0	0	0	0	0	0	0	0	0	0	0	0	0	0	0	0	0	0	0	0	0	0	0	0	0	0	0
0	0	0	0	0	0	0	0	0	0	0	0	0	0	0	0	0	0	0	0	0	0	0	0	0	0	0	0	0	0	0
0	0	0	0	0	0	0	0	0	0	0	0	0	0	0	0	0	0	0	0	0	0	0	0	0	0	0	0	0	0	0
0	0	0	0	0	0	0	0	0	0	0	0	0	0	0	0	0	0	0	0	0	0	0	0	0	0	0	0	0	0	0
0	0	0	0	0	0	0	0	0	0	0	0	0	0	0	0	0	0	0	0	0	0	0	0	0	0	0	0	0	0	0
0	0	0	0	0	0	0	0	0	0	0	0	0	0	0	0	0	0	0	0	0	0	0	0	0	0	0	0	0	0	0
0	0	0	0	0	0	0	0	0	0	0	0	0	0	0	0	0	0	0	0	0	0	0	0	0	0	0	0	0	0	0
0	0	0	0	0	0	0	0	0	0	0	0	0	0	0	0	0	0	0	0	0	0	0	0	0	0	0	0	0	0	0
0	0	0	0	0	0	0	0	0	0	0	0	0	0	0	0	0	0	0	0	0	0	0	0	0	0	0	0	0	0	0
0	0	0	0	0	0	0	0	0	0	0	0	0	0	0	0	0	0	0	0	0	0	0	0	0	0	0	0	0	0	0
0	0	0	0	0	0	0	0	0	0	0	0	0	0	0	0	0	0	0	0	0	0	0	0	0	0	0	0	0	0	0
0	0	0	0	0	0	0	0	0	0	0	0	0	0	0	0	0	0	0	0	0	0	0	0	0	0	0	0	0	0	0
0	0	0	0	0	0	0	0	0	0	0	0	0	0	0	0	0	0	0	0	0	0	0	0	0	0	0	0	0	0	0
0	0	0	0	0	0	0	0	0	0	0	0	0	0	0	0	0	0	0	0	0	0	0	0	0	0	0	0	0	0	0
0	0	0	0	0	0	0	0	0	0	0	0	0	0	0	0	0	0	0	0	0	0	0	0	0	0	0	0	0	0	0
0	0	0	0	0	0	0	0	0	0	0	0	0	0	0	0	0	0	0	0	0	0	0	0	0	0	0	0	0	0	0
0	0	0	0	0	0	0	0	0	0	0	0	0	0	0	0	0	0	0	0	0	0	0	0	0	0	0	0	0	0	0
0	0	0	0	0	0	0	0	0	0	0	0	0	0	0	0	0	0	0	0	0	0	0	0	0	0	0	0	0	0	0
0	0	0	0	0	0	0	0	0	0	0	0	0	0	0	0	0	0	0	0	0	0	0	0	0	0	0	0	0	0	0
0	0	0	0	0	0	0	0	0	0	0	0	0	0	0	0	0	0	0	0	0	0	0	0	0	0	0	0	0	0	0
0	0	0	0	0	0	0	0	0	0	0	0	0	0	0	0	0	0	0	0	0	0	0	0	0	0	0	0	0	0	0
0	0	0	0	0	0	0	0	0	0	0	0	0	0	0	0	0	0	0	0	0	0	0	0	0	0	0	0	0	0	0
0	0	0	0	0	0	0	0	0	0	0	0	0	0	0	0	0	0	0	0	0	0	0	0	0	0	0	0	0	0	0
0	0	0	0	0	0	0	0	0	0	0	0	0	0	0	0	0	0	0	0	0	0	0	0	0	0	0	0	0	0	0
0	0	0	0	0	0	0	0	0	0	0	0	0	0	0	0	0	0	0	0	0	0	0	0	0	0	0	0	0	0	0
0	0	0	0	0	0	0	0	0	0	0	0	0	0	0	0	0	0	0	0	0	0	0	0	0	0	0	0	0	0	0
0	0	0	0	0	0	0	0	0	0	0	0	0	0	0	0	0	0	0	0	0	0	0	0	0	0	0	0	0	0	0
0	0	0	0	0	0	0	0	0	0	0	0	0	0	0	0	0	0	0	0	0	0	0	0	0	0	0	0	0	0	0
0	0	0	0	0	0	0	0	0	0	0	0	0	0	0	0	0	0	0	0	0	0	0	0	0	0	0	0	0	0	0
0	0	0	0	0	0	0	0	0	0	0	0	0	0	0	0	0	0	0	0	0	0	0	0	0	0	0	0	0	0	0
0	0	0	0	0	0	0	0	0	0	0	0	0	0	0	0	0	0	0	0	0	0	0	0	0	0	0	0	0	0	0
0	0	0	0	0	0	0	0	0	0	0	0	0	0	0	0	0	0	0	0	0	0	0	0	0	0	0	0	0	0	0
0	0	0	0	0	0	0	0	0	0	0	0	0	0	0	0	0	0	0	0	0	0	0	0	0	0	0	0	0	0	0
0	0	0	0	0	0	0	0	0	0	0	0	0	0	0	0	0	0	0	0	0	0	0	0	0	0	0	0	0	0	0
0	0	0	0	0	0	0	0	0	0	0	0	0	0	0	0	0	0	0	0	0	0	0	0	0	0	0	0	0	0	0
0	0	0	0	0	0	0	0	0	0	0	0	0	0	0	0	0	0	0	0	0	0	0	0	0	0	0	0	0	0	0
0	0	0	0	0	0	0	0	0	0	0	0	0	0	0	0	0	0	0	0	0	0	0	0	0	0	0	0	0	0	0
0	0	0	0	0	0	0	0	0	0	0	0	0	0	0	0	0	0	0	0	0	0	0	0	0	0	0	0	0	0	0
0	0	0	0	0	0	0	0	0	0	0	0	0	0	0	0	0	0	0	0	0	0	0	0	0	0	0	0	0	0	0
0	0	0	0	0	0	0	0	0	0	0	0	0	0	0	0	0	0	0	0	0	0	0	0	0	0	0	0	0	0	0
0	0	0	0	0	0	0	0	0	0	0	0	0	0	0	0	0	0	0	0	0	0	0	0	0	0	0	0	0	0	0
0	0	0	0	0	0	0	0	0	0	0	0	0	0	0	0	0	0	0	0	0	0	0	0	0	0	0	0	0	0	0
0	0	0	0	0	0	0	0	0	0	0	0	0	0	0	0	0	0	0	0	0	0	0	0	0	0	0	0	0	0	0
0	0	0	0	0	0	0	0	0	0	0	0	0	0	0	0	0	0	0	0	0	0	0	0	0	0	0	0	0	0	0
0	0	0	0	0	0	0	0	0	0	0	0	0	0	0	0	0	0	0	0	0	0	0	0	0	0	0	0	0	0	0
0	0	0	0	0	0	0	0	0	0	0	0	0	0	0	0	0	0	0	0	0	0	0	0	0	0	0	0	0	0	0
0	0	0	0	0	0	0	0	0	0	0	0	0	0	0	0	0	0	0	0	0	0	0	0	0	0	0	0	0	0	0
0	0	0	0	0	0	0	0	0	0	0	0	0	0	0	0	0	0	0	0	0	0	0	0	0	0	0	0	0	0	0
0	0	0	0	0	0	0	0	0	0	0	0	0	0	0	0	0	0	0	0	0	0	0	0	0	0	0	0	0	0	0
0	0	0	0	0	0	0	0	0	0	0	0	0	0	0	0	0	0	0	0	0	0	0	0	0	0	0	0	0	0	0
0	0	0	0	0	0	0	0	0	0	0	0	0	0	0	0	0	0	0	0	0	0	0	0	0	0	0	0	0	0	0
0	0	0	0	0	0	0	0	0	0	0	0	0	0	0	0	0	0	0	0	0	0	0	0	0	0	0	0	0	0	0
0	0	0	0	0	0	0	0	0	0	0	0	0	0	0	0	0	0	0	0	0	0	0	0	0	0	0	0	0	0	0
0	0	0	0	0	0	0	0	0	0	0	0	0	0	0	0	0	0	0	0	0	0	0	0	0	0	0	0	0	0	0
0	0	0	0	0	0	0	0	0	0	0	0	0	0	0	0	0	0	0	0	0	0	0	0	0	0	0	0	0	0	0
0	0	0	0	0	0	0	0	0	0	0	0	0	0	0	0	0	0	0	0	0	0	0	0	0	0	0	0	0	0	0
0	0	0	0	0	0	0	0	0	0	0	0	0	0	0	0	0	0	0	0	0	0	0	0	0	0	0	0	0	0	0
0	0	0	0	0	0	0	0	0	0	0	0	0	0	0	0	0	0	0	0	0	0	0	0	0	0	0	0	0	0	0
0	0	0	0	0	0	0	0	0	0	0	0	0	0	0	0	0	0	0	0	0	0	0	0	0	0	0	0	0	0	0
0	0	0	0	0	0	0	0	0	0	0	0	0	0	0	0	0	0	0	0	0	0	0	0	0	0	0	0	0	0	0
0	0	0	0	0	0	0	0	0	0	0	0	0	0	0	0	0	0	0	0	0	0	0	0	0	0	0	0	0	0	0
0	0	0	0	0	0	0	0	0	0	0	0	0	0	0	0	0	0	0	0	0	0	0	0	0	0	0	0	0	0	0
0	0	0	0	0	0	0	0	0	0	0	0	0	0	0	0	0	0	0	0	0	0	0	0	0	0	0	0	0	0	0
0	0	0	0	0	0	0	0	0	0	0	0	0	0	0	0	0	0	0	0	0	0	0	0	0	0	0	0	0	0	0
0	0	0	0	0	0	0	0	0	0	0	0	0	0	0	0	0	0	0	0	0	0	0	0	0	0	0	0	0	0	0
0	0	0	0	0	0	0	0	0	0	0	0	0	0	0	0	0	0	0	0	0	0	0	0	0	0	0	0	0	0	0
0	0	0	0	0	0	0	0	0	0	0	0	0	0	0	0	0	0	0	0	0	0	0	0	0	0	0	0	0	0	0
0	0	0	0	0	0	0	0	0	0	0	0	0	0	0	0	0	0	0	0	0	0	0	0	0	0	0	0	0	0	0
0	0	0	0	0	0	0	0	0	0	0	0	0	0	0	0	0	0	0	0	0	0	0	0	0	0	0	0	0	0	0
0	0	0	0	0	0	0	0	0	0	0	0	0	0	0	0	0	0	0	0	0	0	0	0	0	0	0	0	0	0	0
0	0	0	0	0	0	0	0	0	0	0	0	0	0	0	0	0	0	0	0	0	0	0	0	0	0	0	0	0	0	0
0	0	0	0	0	0	0	0	0	0	0	0	0	0	0	0	0	0	0	0	0	0	0	0	0	0	0	0	0	0	0
0	0	0	0	0	0	0	0	0	0	0	0	0	0	0	0	0	0	0	0	0	0	0	0	0	0	0	0	0	0	0
0	0	0	0	0	0	0	0	0	0	0	0	0	0	0	0	0	0	0	0	0	0	0	0	0	0	0	0	0	0	0
0	0	0	0	0	0	0	0	0	0	0	0	0	0	0	0	0	0	0	0	0	0	0	0	0	0	0	0	0	0	0
0	0	0	0	0	0	0	0	0	0	0	0	0	0	0	0	0	0	0	0	0	0	0	0	0	0	0	0	0	0	0
0	0	0	0	0	0	0	0	0	0	0	0	0	0	0	0	0	0	0	0	0	0	0	0	0	0	0	0	0	0	0
0	0	0	0	0	0	0	0	0	0	0	0	0	0	0	0	0	0	0	0	0	0	0	0	0	0	0	0	0	0	0
0	0	0	0	0	0	0	0	0	0	0	0	0	0	0	0	0	0	0	0	0	0	0	0	0	0	0	0	0	0	0
0	0	0	0	0	0	0	0	0	0	0	0	0	0	0	0	0	0	0	0	0	0	0	0	0	0	0	0	0	0	0
0	0	0	0	0	0	0	0	0	0	0	0	0	0	0	0	0	0	0	0	0	0	0	0	0	0	0	0	0	0	0
0	0	0	0	0	0	0	0	0	0	0	0	0	0	0	0	0	0	0	0	0	0	0	0	0	0	0	0	0	0	0
0	0	0	0	0	0	0	0	0	0	0	0	0	0	0	0	0	0	0	0	0	0	0	0	0	0	0	0	0	0	0
0	0	0	0	0	0	0	0	0	0	0	0	0	0	0	0	0	0	0	0	0	0	0	0	0	0	0	0	0	0	0
0	0	0	0	0	0	0	0	0	0	0	0	0	0	0	0	0	0	0	0	0	0	0	0	0	0	0	0	0	0	0
0	0	0	0	0	0	0	0	0	0	0	0	0	0	0	0	0	0	0	0	0	0	0	0	0	0	0	0	0	0	0
0	0	0	0	0	0	0	0	0	0	0	0	0	0	0	0	0	0	0	0	0	0	0	0	0	0	0	0	0	0	0
0	0	0	0	0	0	0	0	0	0	0	0	0	0	0	0	0	0	0	0	0	0	0	0	0	0	0	0	0	0	0
0	0	0	0	0	0	0	0	0	0	0	0	0	0	0	0	0	0	0	0	0	0	0	0	0	0	0	0	0	0	0
0	0	0	0	0	0	0	0	0	0	0	0	0	0	0	0	0	0	0	0	0	0	0	0	0	0	0	0	0	0	0
0	0	0	0	0	0	0	0	0	0	0	0	0	0	0	0	0	0	0	0	0	0	0	0	0	0	0	0	0	0	0
0	0	0	0	0	0	0	0	0	0	0	0	0	0	0	0	0	0	0	0	0	0	0	0	0	0	0	0	0	0	0
0	0	0	0	0	0	0	0	0	0	0	0	0	0	0	0	0	0	0	0	0	0	0	0	0	0	0	0	0	0	0
0	0	0	0	0	0	0	0	0	0	0	0	0	0	0	0	0	0	0	0	0	0	0	0	0	0	0	0	0	0	0
0	0	0	0	0	0	0	0	0	0	0	0	0	0	0	0	0	0	0	0	0	0	0	0	0	0	0	0	0	0	0
0	0	0	0	0	0	0	0	0	0	0	0	0	0	0	0	0	0	0	0	0	0	0	0	0	0	0	0	0	0	0
0	0	0	0	0	0	0	0	0	0	0	0	0	0	0	0	0	0	0	0	0	0	0	0	0	0	0	0	0	0	0
0	0	0	0	0	0	0	0	0	0	0	0	0	0	0	0	0	0	0	0	0	0	0	0	0	0	0	0	0	0	0
0	0	0	0	0	0	0	0	0	0	0	0	0	0	0	0	0	0	0	0	0	0	0	0	0	0	0	0	0	0	0
0	0	0	0	0	0	0	0	0	0	0	0	0	0	0	0	0	0	0	0	0	0	0	0	0	0	0	0	0	0	0
0	0	0	0	0	0	0	0	0	0	0	0	0	0	0	0	0	0	0	0	0	0	0	0	0	0	0	0	0	0	0
0	0	0	0	0	0	0	0	0	0	0	0	0	0	0	0	0	0	0	0	0	0	0	0	0	0	0	0	0	0	0
0	0	0	0	0	0	0	0	0	0	0	0	0	0	0	0	0	0	0	0	0	0	0	0	0	0	0	0	0	0	0
0	0	0	0	0	0	0	0	0	0	0	0	0	0	0	0	0	0	0	0	0	0	0	0	0	0	0	0	0	0	0
0	0	0	0	0	0	0	0	0	0	0	0	0	0	0	0	0	0	0	0	0	0	0	0	0	0	0	0	0	0	0
0	0	0	0	0	0	0	0	0	0	0	0	0	0	0	0	0	0	0	0	0	0	0	0	0	0	0	0	0	0	0
0	0	0	0	0	0	0	0	0	0	0	0	0	0	0	0	0	0	0	0	0	0	0	0	0	0	0	0	0	0	0
0	0	0	0	0	0	0	0	0	0	0	0	0	0	0	0	0	0	0	0	0	0	0	0	0	0	0	0	0	0	0
0	0	0	0	0	0	0	0	0	0	0	0	0	0	0	0	0	0	0	0	0	0	0	0	0	0	0	0	0	0	0
0	0	0	0	0	0	0	0	0	0	0	0	0	0	0	0	0	0	0	0	0	0	0	0	0	0	0	0	0	0	0
0	0	0	0	0	0	0	0	0	0	0	0	0	0	0	0	0	0	0	0	0	0	0	0	0	0	0	0	0	0	0
0	0	0	0	0	0	0	0	0	0	0	0	0	0	0	0	0	0	0	0	0	0	0	0	0	0	0	0	0	0	0
0	0	0	0	0	0	0	0	0	0	0	0	0	0	0	0	0	0	0	0	0	0	0	0	0	0	0	0	0	0	0
0	0	0	0	0	0	0	0	0	0	0	0	0	0	0	0	0	0	0	0	0	0	0	0	0	0	0	0	0	0	0
0	0	0	0	0	0	0	0	0	0	0	0	0	0	0	0	0	0	0	0	0	0	0	0	0	0	0	0	0	0	0
0	0	0	0	0	0	0	0	0	0	0	0	0	0	0	0	0	0	0	0	0	0	0	0	0	0	0	0	0	0	0
0	0	0	0	0	0	0	0	0	0	0	0	0	0	0	0	0	0	0	0	0	0	0	0	0	0	0	0	0	0	0
0	0	0	0	0	0	0	0	0	0	0	0	0	0	0	0	0	0	0	0	0	0	0	0	0	0	0	0	0	0	0
0	0	0	0	0	0	0	0	0	0	0	0	0	0	0	0	0	0	0	0	0	0	0	0	0	0	0	0	0	0	0
0	0	0	0	0	0	0	0	0	0	0	0	0	0	0	0	0	0	0	0	0	0	0	0	0	0	0	0	0	0	0
0	0	0	0	0	0	0	0	0	0	0	0	0	0	0	0	0	0	0	0	0	0	0	0	0	0	0	0	0	0	0
0	0	0	0	0	0	0	0	0	0	0	0	0	0	0	0	0	0	0	0	0	0	0	0	0	0	0	0	0	0	0
0	0	0	0	0	0	0	0	0	0	0	0	0	0	0	0	0	0	0	0	0	0	0	0	0	0	0	0	0	0	0
0	0	0	0	0	0	0	0	0	0	0	0	0	0	0	0	0	0	0	0	0	0	0	0	0	0	0	0	0	0	0
0	0	0	0	0	0	0	0	0	0	0	0	0	0	0	0	0	0	0	0	0	0	0	0	0	0	0	0	0	0	0
0	0	0	0	0	0	0	0	0	0	0	0	0	0	0	0	0	0	0	0	0	0	0	0	0	0	0	0	0	0	0
0	0	0	0	0	0	0	0	0	0	0	0	0	0	0	0	0	0	0	0	0	0	0	0	0	0	0	0	0	0	0
0	0	0	0	0	0	0	0	0	0	0	0	0	0	0	0	0	0	0	0	0	0	0	0	0	0	0	0	0	0	0
0	0	0	0	0	0	0	0	0	0	0	0	0	0	0	0	0	0	0	0	0	0	0	0	0	0	0	0	0	0	0
0	0	0	0	0	0	0	0	0	0	0	0	0	0	0	0	0	0	0	0	0	0	0	0	0	0	0	0	0	0	0
0	0	0	0	0	0	0	0	0	0	0	0	0	0	0	0	0	0	0	0	0	0	0	0	0	0	0	0	0	0	0
0	0	0	0	0	0	0	0	0	0	0	0	0	0	0	0	0	0	0	0	0	0	0	0	0	0	0	0	0	0	0
0	0	0	0	0	0	0	0	0	0	0	0	0	0	0	0	0	0	0	0	0	0	0	0	0	0	0	0	0	0	0
0	0	0	0	0	0	0	0	0	0	0	0	0	0	0	0	0	0	0	0	0	0	0	0	0	0	0	0	0	0	0
0	0	0	0	0	0	0	0	0	0	0	0	0	0	0	0	0	0	0	0	0	0	0	0	0	0	0	0	0	0	0
0	0	0	0	0	0	0	0	0	0	0	0	0	0	0	0	0	0	0	0	0	0	0	0	0	0	0	0	0	0	0
0	0	0	0	0	0	0	0	0	0	0	0	0	0	0	0	0	0	0	0	0	0	0	0	0	0	0	0	0	0	0
0	0	0	0	0	0	0	0	0	0	0	0	0	0	0	0	0	0	0	0	0	0	0	0	0	0	0	0	0	0	0
0	0	0	0	0	0	0	0	0	0	0	0	0	0	0	0	0	0	0	0	0	0	0	0	0	0	0	0	0	0	0
0	0	0	0	0	0	0	0	0	0	0	0	0	0	0	0	0	0	0	0	0	0	0	0	0	0	0	0	0	0	0
0	0	0	0	0	0	0	0	0	0	0	0	0	0	0	0	0	0	0	0	0	0	0	0	0	0	0	0	0	0	0
0	0	0	0	0	0	0	0	0	0	0	0	0	0	0	0	0	0	0	0	0	0	0	0	0	0	0	0	0	0	0
0	0	0	0	0	0	0	0	0	0	0	0	0	0	0	0	0	0	0	0	0	0	0	0	0	0	0	0	0	0	0
0	0	0	0	0	0	0	0	0	0	0	0	0	0	0	0	0	0	0	0	0	0	0	0	0	0	0	0	0	0	0
0	0	0	0	0	0	0	0	0	0	0	0	0	0	0	0	0	0	0	0	0	0	0	0	0	0	0	0	0	0	0
0	0	0	0	0	0	0	0	0	0	0	0	0	0	0	0	0	0	0	0	0	0	0	0	0	0	0	0	0	0	0
0	0	0	0	0	0	0	0	0	0	0	0	0	0	0	0	0	0	0	0	0	0	0	0	0	0	0	0	0	0	0
0	0	0	0	0	0	0	0	0	0	0	0	0	0	0	0	0	0	0	0	0	0	0	0	0	0	0	0	0	0	0
0	0	0	0	0	0	0	0	0	0	0	0	0	0	0	0	0	0	0	0	0	0	0	0	0	0	0	0	0	0	0
0	0	0	0	0	0	0	0	0	0	0	0	0	0	0	0	0	0	0	0	0	0	0	0	0	0	0	0	0	0	0
0	0	0	0	0	0	0	0	0	0	0	0	0	0	0	0	0	0	0	0	0	0	0	0	0	0	0	0	0	0	0
0	0	0	0	0	0	0	0	0	0	0	0	0	0	0	0	0	0	0	0	0	0	0	0	0	0	0	0	0	0	0
0	0	0	0	0	0	0	0	0	0	0	0	0	0	0	0	0	0	0	0	0	0	0	0	0	0	0	0	0	0	0
0	0	0	0	0	0	0	0	0	0	0	0	0	0	0	0	0	0	0	0	0	0	0	0	0	0	0	0	0	0	0
0	0	0	0	0	0	0	0	0	0	0	0	0	0	0	0	0	0	0	0	0	0	0	0	0	0	0	0	0	0	0
0	0	0	0	0	0	0	0	0	0	0	0	0	0	0	0	0	0	0	0	0	0	0	0	0	0	0	0	0	0	0
0	0	0	0	0	0	0	0	0	0	0	0	0	0	0	0	0	0	0	0	0	0	0	0	0	0	0	0	0	0	0
0	0	0	0	0	0	0	0	0	0	0	0	0	0	0	0	0	0	0	0	0	0	0	0	0	0	0	0	0	0	0
0	0	0	0	0	0	0	0	0	0	0	0	0	0	0	0	0	0	0	0	0	0	0	0	0	0	0	0	0	0	0
0	0	0	0	0	0	0	0	0	0	0	0	0	0	0	0	0	0	0	0	0	0	0	0	0	0	0	0	0	0	0
0	0	0	0	0	0	0	0	0	0	0	0	0	0	0	0	0	0	0	0	0	0	0	0	0	0	0	0	0	0	0
0	0	0	0	0	0	0	0	0	0	0	0	0	0	0	0	0	0	0	0	0	0	0	0	0	0	0	0	0	0	0
0	0	0	0	0	0	0	0	0	0	0	0	0	0	0	0	0	0	0	0	0	0	0	0	0	0	0	0	0	0	0
0	0	0	0	0	0	0	0	0	0	0	0	0	0	0	0	0	0	0	0	0	0	0	0	0	0	0	0	0	0	0
0	0	0	0	0	0	0	0	0	0	0	0	0	0	0	0	0	0	0	0	0	0	0	0	0	0	0	0	0	0	0
0	0	0	0	0	0	0	0	0	0	0	0	0	0	0	0	0	0	0	0	0	0	0	0	0	0	0	0	0	0	0
0	0	0	0	0	0	0	0	0	0	0	0	0	0	0	0	0	0	0	0	0	0	0	0	0	0	0	0	0	0	0
0	0	0	0	0	0	0	0	0	0	0	0	0	0	0	0	0	0	0	0	0	0	0	0	0	0	0	0	0	0	0
0	0	0	0	0	0	0	0	0	0	0	0	0	0	0	0	0	0	0	0	0	0	0	0	0	0	0	0	0	0	0
0	0	0	0	0	0	0	0	0	0	0	0	0	0	0	0	0	0	0	0	0	0	0	0	0	0	0	0	0	0	0
0	0	0	0	0	0	0	0	0	0	0	0	0	0	0	0	0	0	0	0	0	0	0	0	0	0	0	0	0	0	0
0	0	0	0	0	0	0	0	0	0	0	0	0	0	0	0	0	0	0	0	0	0	0	0	0	0	0	0	0	0	0
0	0	0	0	0	0	0	0	0	0	0	0	0	0	0	0	0	0	0	0	0	0	0	0	0	0	0	0	0	0	0
0	0	0	0	0	0	0	0	0	0	0	0	0	0	0	0	0	0	0	0	0	0	0	0	0	0	0	0	0	0	0
0	0	0	0	0	0	0	0	0	0	0	0	0	0	0	0	0	0	0	0	0	0	0	0	0	0	0	0	0	0	0
0	0	0	0	0	0	0	0	0	0	0	0	0	0	0	0	0	0	0	0	0	0	0	0	0	0	0	0	0	0	0
0	0	0	0	0	0	0	0	0	0	0	0	0	0	0	0	0	0	0	0	0	0	0	0	0	0	0	0	0	0	0
0	0	0	0	0	0	0	0	0	0	0	0	0	0	0	0	0	0	0	0	0	0	0	0	0	0	0	0	0	0	0
0	0	0	0	0	0	0	0	0	0	0	0	0	0	0	0	0	0	0	0	0	0	0	0	0	0	0	0	0	0	0
0	0	0	0	0	0	0	0	0	0	0	0	0	0	0	0	0	0	0	0	0	0	0	0	0	0	0	0	0	0	0
0	0	0	0	0	0	0	0	0	0	0	0	0	0	0	0	0	0	0	0	0	0	0	0	0	0	0	0	0	0	0
0	0	0	0	0	0	0	0	0	0	0	0	0	0	0	0	0	0	0	0	0	0	0	0	0	0	0	0	0	0	0
0	0	0	0	0	0	0	0	0	0	0	0	0	0	0	0	0	0	0	0	0	0	0	0	0	0	0	0	0	0	0
0	0	0	0	0	0	0	0	0	0	0	0	0	0	0	0	0	0	0	0	0	0	0	0	0	0	0	0	0	0	0
0	0	0	0	0	0	0	0	0	0	0	0	0	0	0	0	0	0	0	0	0	0	0	0	0	0	0	0	0	0	0
0	0	0	0	0	0	0	0	0	0	0	0	0	0	0	0	0	0	0	0	0	0	0	0	0	0	0	0	0	0	0
0	0	0	0	0	0	0	0	0	0	0	0	0	0	0	0	0	0	0	0	0	0	0	0	0	0	0	0	0	0	0
0	0	0	0	0	0	0	0	0	0	0	0	0	0	0	0	0	0	0	0	0	0	0	0	0	0	0	0	0	0	0
0	0	0	0	0	0	0	0	0	0	0	0	0	0	0	0	0	0	0	0	0	0	0	0	0	0	0	0	0	0	0
0	0	0	0	0	0	0	0	0	0	0	0	0	0	0	0	0	0	0	0	0	0	0	0	0	0	0	0	0	0	0
0	0	0	0	0	0	0	0	0	0	0	0	0	0	0	0	0	0	0	0	0	0	0	0	0	0	0	0	0	0	0
0	0	0	0	0	0	0	0	0	0	0	0	0	0	0	0	0	0	0	0	0	0	0	0	0	0	0	0	0	0	0
0	0	0	0	0	0	0	0	0	0	0	0	0	0	0	0	0	0	0	0	0	0	0	0	0	0	0	0	0	0	0
0	0	0	0	0	0	0	0	0	0	0	0	0	0	0	0	0	0	0	0	0	0	0	0	0	0	0	0	0	0	0
0	0	0	0	0	0	0	0	0	0	0	0	0	0	0	0	0	0	0	0	0	0	0	0	0	0	0	0	0	0	0
0	0	0	0	0	0	0	0	0	0	0	0	0	0	0	0	0	0	0	0	0	0	0	0	0	0	0	0	0	0	0
0	0	0	0	0	0	0	0	0	0	0	0	0	0	0	0	0	0	0	0	0	0	0	0	0	0	0	0	0	0	0
0	0	0	0	0	0	0	0	0	0	0	0	0	0	0	0	0	0	0	0	0	0	0	0	0	0	0	0	0	0	0
0	0	0	0	0	0	0	0	0	0	0	0	0	0	0	0	0	0	0	0	0	0	0	0	0	0	0	0	0	0	0
0	0	0	0	0	0	0	0	0	0	0	0	0	0	0	0	0	0	0	0	0	0	0	0	0	0	0	0	0	0	0
0	0	0	0	0	0	0	0	0	0	0	0	0	0	0	0	0	0	0	0	0	0	0	0	0	0	0	0	0	0	0
0	0	0	0	0	0	0	0	0	0	0	0	0	0	0	0	0	0	0	0	0	0	0	0	0	0	0	0	0	0	0
0	0	0	0	0	0	0	0	0	0	0	0	0	0	0	0	0	0	0	0	0	0	0	0	0	0	0	0	0	0	0
0	0	0	0	0	0	0	0	0	0	0	0	0	0	0	0	0	0	0	0	0	0	0	0	0	0	0	0	0	0	0
0	0	0	0	0	0	0	0	0	0	0	0	0	0	0	0	0	0	0	0	0	0	0	0	0	0	0	0	0	0	0
0	0	0	0	0	0	0	0	0	0	0	0	0	0	0	0	0	0	0	0	0	0	0	0	0	0	0	0	0	0	0
0	0	0	0	0	0	0	0	0	0	0	0	0	0	0	0	0	0	0	0	0	0	0	0	0	0	0	0	0	0	0
0	0	0	0	0	0	0	0	0	0	0	0	0	0	0	0	0	0	0	0	0	0	0	0	0	0	0	0	0	0	0
0	0	0	0	0	0	0	0	0	0	0	0	0	0	0	0	0	0	0	0	0	0	0	0	0	0	0	0	0	0	0
0	0	0	0	0	0	0	0	0	0	0	0	0	0	0	0	0	0	0	0	0	0	0	0	0	0	0	0	0	0	0
0	0	0	0	0	0	0	0	0	0	0	0	0	0	0	0	0	0	0	0	0	0	0	0	0	0	0	0	0	0	0
0	0	0	0	0	0	0	0	0	0	0	0	0	0	0	0	0	0	0	0	0	0	0	0	0	0	0	0	0	0	0
0	0	0	0	0	0	0	0	0	0	0	0	0	0	0	0	0	0	0	0	0	0	0	0	0	0	0	0	0	0	0
0	0	0	0	0	0	0	0	0	0	0	0	0	0	0	0	0	0	0	0	0	0	0	0	0	0	0	0	0	0	0
0	0	0	0	0	0	0	0	0	0	0	0	0	0	0	0	0	0	0	0	0	0	0	0	0	0	0	0	0	0	0
0	0	0	0	0	0	0	0	0	0	0	0	0	0	0	0	0	0	0	0	0	0	0	0	0	0	0	0	0	0	0
0	0	0	0	0	0	0	0	0	0	0	0	0	0	0	0	0	0	0	0	0	0	0	0	0	0	0	0	0	0	0
0	0	0	0	0	0	0	0	0	0	0	0	0	0	0	0	0	0	0	0	0	0	0	0	0	0	0	0	0	0	0
0	0	0	0	0	0	0	0	0	0	0	0	0	0	0	0	0	0	0	0	0	0	0	0	0	0	0	0	0	0	0
0	0	0	0	0	0	0	0	0	0	0	0	0	0	0	0	0	0	0	0	0	0	0	0	0	0	0	0	0	0	0
0	0	0	0	0	0	0	0	0	0	0	0	0	0	0	0	0	0	0	0	0	0	0	0	0	0	0	0	0	0	0
0	0	0	0	0	0	0	0	0	0	0	0	0	0	0	0	0	0	0	0	0	0	0	0	0	0	0	0	0	0	0
0	0	0	0	0	0	0	0	0	0	0	0	0	0	0	0	0	0	0	0	0	0	0	0	0	0	0	0	0	0	0
0	0	0	0	0	0	0	0	0	0	0	0	0	0	0	0	0	0	0	0	0	0	0	0	0	0	0	0	0	0	0
0	0	0	0	0	0	0	0	0	0	0	0	0	0	0	0	0	0	0	0	0	0	0	0	0	0	0	0	0	0	0
0	0	0	0	0	0	0	0	0	0	0	0	0	0	0	0	0	0	0	0	0	0	0	0	0	0	0	0	0	0	0
0	0	0	0	0	0	0	0	0	0	0	0	0	0	0	0	0	0	0	0	0	0	0	0	0	0	0	0	0	0	0
0	0	0	0	0	0	0	0	0	0	0	0	0	0	0	0	0	0	0	0	0	0	0	0	0	0	0	0	0	0	0
0	0	0	0	0	0	0	0	0	0	0	0	0	0	0	0	0	0	0	0	0	0	0	0	0	0	0	0	0	0	0
0	0	0	0	0	0	0	0	0	0	0	0	0	0	0	0	0	0	0	0	0	0	0	0	0	0	0	0	0	0	0
0	0	0	0	0	0	0	0	0	0	0	0	0	0	0	0	0	0	0	0	0	0	0	0	0	0	0	0	0	0	0
0	0	0	0	0	0	0	0	0	0	0	0	0	0	0	0	0	0	0	0	0	0	0	0	0	0	0	0	0	0	0
0	0	0	0	0	0	0	0	0	0	0	0	0	0	0	0	0	0	0	0	0	0	0	0	0	0	0	0	0	0	0
0	0	0	0	0	0	0	0	0	0	0	0	0	0	0	0	0	0	0	0	0	0	0	0	0	0	0	0	0	0	0
0	0	0	0	0	0	0	0	0	0	0	0	0	0	0	0	0	0	0	0	0	0	0	0	0	0	0	0	0	0	0
0	0	0	0	0	0	0	0	0	0	0	0	0	0	0	0	0	0	0	0	0	0	0	0	0	0	0	0	0	0	0
0	0	0	0	0	0	0	0	0	0	0	0	0	0	0	0	0	0	0	0	0	0	0	0	0	0	0	0	0	0	0
0	0	0	0	0	0	0	0	0	0	0	0	0	0	0	0	0	0	0	0	0	0	0	0	0	0	0	0	0	0	0
0	0	0	0	0	0	0	0	0	0	0	0	0	0	0	0	0	0	0	0	0	0	0	0	0	0	0	0	0	0	0
0	0	0	0	0	0	0	0	0	0	0	0	0	0	0	0	0	0	0	0	0	0	0	0	0	0	0	0	0	0	0
0	0	0	0	0	0	0	0	0	0	0	0	0	0	0	0	0	0	0	0	0	0	0	0	0	0	0	0	0	0	0
0	0	0	0	0	0	0	0	0	0	0	0	0	0	0	0	0	0	0	0	0	0	0	0	0	0	0	0	0	0	0
0	0	0	0	0	0	0	0	0	0	0	0	0	0	0	0	0	0	0	0	0	0	0	0	0	0	0	0	0	0	0
0	0	0	0	0	0	0	0	0	0	0	0	0	0	0	0	0	0	0	0	0	0	0	0	0	0	0	0	0	0	0
0	0	0	0	0	0	0	0	0	0	0	0	0	0	0	0	0	0	0	0	0	0	0	0	0	0	0	0	0	0	0
0	0	0	0	0	0	0	0	0	0	0	0	0	0	0	0	0	0	0	0	0	0	0	0	0	0	0	0	0	0	0
0	0	0	0	0	0	0	0	0	0	0	0	0	0	0	0	0	0	0	0	0	0	0	0	0	0	0	0	0	0	0
0	0	0	0	0	0	0	0	0	0	0	0	0	0	0	0	0	0	0	0	0	0	0	0	0	0	0	0	0	0	0
0	0	0	0	0	0	0	0	0	0	0	0	0	0	0	0	0	0	0	0	0	0	0	0	0	0	0	0	0	0	0
0	0	0	0	0	0	0	0	0	0	0	0	0	0	0	0	0	0	0	0	0	0	0	0	0	0	0	0	0	0	0
0	0	0	0	0	0	0	0	0	0	0	0	0	0	0	0	0	0	0	0	0	0	0	0	0	0	0	0	0	0	0
0	0	0	0	0	0	0	0	0	0	0	0	0	0	0	0	0	0	0	0	0	0	0	0	0	0	0	0	0	0	0
0	0	0	0	0	0	0	0	0	0	0	0	0	0	0	0	0	0	0	0	0	0	0	0	0	0	0	0	0	0	0
0	0	0	0	0	0	0	0	0	0	0	0	0	0	0	0	0	0	0	0	0	0	0	0	0	0	0	0	0	0	0
0	0	0	0	0	0	0	0	0	0	0	0	0	0	0	0	0	0	0	0	0	0	0	0	0	0	0	0	0	0	0
0	0	0	0	0	0	0	0	0	0	0	0	0	0	0	0	0	0	0	0	0	0	0	0	0	0	0	0	0	0	0
0	0	0	0	0	0	0	0	0	0	0	0	0	0	0	0	0	0	0	0	0	0	0	0	0	0	0	0	0	0	0
0	0	0	0	0	0	0	0	0	0	0	0	0	0	0	0	0	0	0	0	0	0	0	0	0	0	0	0	0	0	0
0	0	0	0	0	0	0	0	0	0	0	0	0	0	0	0	0	0	0	0	0	0	0	0	0	0	0	0	0	0	0
0	0	0	0	0	0	0	0	0	0	0	0	0	0	0	0	0	0	0	0	0	0	0	0	0	0	0	0	0	0	0
0	0	0	0	0	0	0	0	0	0	0	0	0	0	0	0	0	0	0	0	0	0	0	0	0	0	0	0	0	0	0
0	0	0	0	0	0	0	0	0	0	0	0	0	0	0	0	0	0	0	0	0	0	0	0	0	0	0	0	0	0	0
0	0	0	0	0	0	0	0	0	0	0	0	0	0	0	0	0	0	0	0	0	0	0	0	0	0	0	0	0	0	0
0	0	0	0	0	0	0	0	0	0	0	0	0	0	0	0	0	0	0	0	0	0	0	0	0	0	0	0	0	0	0
0	0	0	0	0	0	0	0	0	0	0	0	0	0	0	0	0	0	0	0	0	0	0	0	0	0	0	0	0	0	0
0	0	0	0	0	0	0	0	0	0	0	0	0	0	0	0	0	0	0	0	0	0	0	0	0	0	0	0	0	0	0
0	0	0	0	0	0	0	0	0	0	0	0	0	0	0	0	0	0	0	0	0	0	0	0	0	0	0	0	0	0	0
0	0	0	0	0	0	0	0	0	0	0	0	0	0	0	0	0	0	0	0	0	0	0	0	0	0	0	0	0	0	0
0	0	0	0	0	0	0	0	0	0	0	0	0	0	0	0	0	0	0	0	0	0	0	0	0	0	0	0	0	0	0
0	0	0	0	0	0	0	0	0	0	0	0	0	0	0	0	0	0	0	0	0	0	0	0	0	0	0	0	0	0	0
0	0	0	0	0	0	0	0	0	0	0	0	0	0	0	0	0	0	0	0	0	0	0	0	0	0	0	0	0	0	0
0	0	0	0	0	0	0	0	0	0	0	0	0	0	0	0	0	0	0	0	0	0	0	0	0	0	0	0	0	0	0
0	0	0	0	0	0	0	0	0	0	0	0	0	0	0	0	0	0	0	0	0	0	0	0	0	0	0	0	0	0	0
0	0	0	0	0	0	0	0	0	0	0	0	0	0	0	0	0	0	0	0	0	0	0	0	0	0	0	0	0	0	0
0	0	0	0	0	0	0	0	0	0	0	0	0	0	0	0	0	0	0	0	0	0	0	0	0	0	0	0	0	0	0
0	0	0	0	0	0	0	0	0	0	0	0	0	0	0	0	0	0	0	0	0	0	0	0	0	0	0	0	0	0	0
0	0	0	0	0	0	0	0	0	0	0	0	0	0	0	0	0	0	0	0	0	0	0	0	0	0	0	0	0	0	0
0	0	0	0	0	0	0	0	0	0	0	0	0	0	0	0	0	0	0	0	0	0	0	0	0	0	0	0	0	0	0
0	0	0	0	0	0	0	0	0	0	0	0	0	0	0	0	0	0	0	0	0	0	0	0	0	0	0	0	0	0	0
0	0	0	0	0	0	0	0	0	0	0	0	0	0	0	0	0	0	0	0	0	0	0	0	0	0	0	0	0	0	0
0	0	0	0	0	0	0	0	0	0	0	0	0	0	0	0	0	0	0	0	0	0	0	0	0	0	0	0	0	0	0
0	0	0	0	0	0	0	0	0	0	0	0	0	0	0	0	0	0	0	0	0	0	0	0	0	0	0	0	0	0	0
0	0	0	0	0	0	0	0	0	0	0	0	0	0	0	0	0	0	0	0	0	0	0	0	0	0	0	0	0	0	0
0	0	0	0	0	0	0	0	0	0	0	0	0	0	0	0	0	0	0	0	0	0	0	0	0	0	0	0	0	0	0
0	0	0	0	0	0	0	0	0	0	0	0	0	0	0	0	0	0	0	0	0	0	0	0	0	0	0	0	0	0	0
0	0	0	0	0	0	0	0	0	0	0	0	0	0	0	0	0	0	0	0	0	0	0	0	0	0	0	0	0	0	0
0	0	0	0	0	0	0	0	0	0	0	0	0	0	0	0	0	0	0	0	0	0	0	0	0	0	0	0	0	0	0
0	0	0	0	0	0	0	0	0	0	0	0	0	0	0	0	0	0	0	0	0	0	0	0	0	0	0	0	0	0	0
0	0	0	0	0	0	0	0	0	0	0	0	0	0	0	0	0	0	0	0	0	0	0	0	0	0	0	0	0	0	0
0	0	0	0	0	0	0	0	0	0	0	0	0	0	0	0	0	0	0	0	0	0	0	0	0	0	0	0	0	0	0
0	0	0	0	0	0	0	0	0	0	0	0	0	0	0	0	0	0	0	0	0	0	0	0	0	0	0	0	0	0	0
0	0	0	0	0	0	0	0	0	0	0	0	0	0	0	0	0	0	0	0	0	0	0	0	0	0	0	0	0	0	0
0	0	0	0	0	0	0	0	0	0	0	0	0	0	0	0	0	0	0	0	0	0	0	0	0	0	0	0	0	0	0
0	0	0	0	0	0	0	0	0	0	0	0	0	0	0	0	0	0	0	0	0	0	0	0	0	0	0	0	0	0	0
0	0	0	0	0	0	0	0	0	0	0	0	0	0	0	0	0	0	0	0	0	0	0	0	0	0	0	0	0	0	0
0	0	0	0	0	0	0	0	0	0	0	0	0	0	0	0	0	0	0	0	0	0	0	0	0	0	0	0	0	0	0
0	0	0	0	0	0	0	0	0	0	0	0	0	0	0	0	0	0	0	0	0	0	0	0	0	0	0	0	0	0	0
0	0	0	0	0	0	0	0	0	0	0	0	0	0	0	0	0	0	0	0	0	0	0	0	0	0	0	0	0	0	0
0	0	0	0	0	0	0	0	0	0	0	0	0	0	0	0	0	0	0	0	0	0	0	0	0	0	0	0	0	0	0
0	0	0	0	0	0	0	0	0	0	0	0	0	0	0	0	0	0	0	0	0	0	0	0	0	0	0	0	0	0	0
0	0	0	0	0	0	0	0	0	0	0	0	0	0	0	0	0	0	0	0	0	0	0	0	0	0	0	0	0	0	0
0	0	0	0	0	0	0	0	0	0	0	0	0	0	0	0	0	0	0	0	0	0	0	0	0	0	0	0	0	0	0
0	0	0	0	0	0	0	0	0	0	0	0	0	0	0	0	0	0	0	0	0	0	0	0	0	0	0	0	0	0	0
0	0	0	0	0	0	0	0	0	0	0	0	0	0	0	0	0	0	0	0	0	0	0	0	0	0	0	0	0	0	0
0	0	0	0	0	0	0	0	0	0	0	0	0	0	0	0	0	0	0	0	0	0	0	0	0	0	0	0	0	0	0
0	0	0	0	0	0	0	0	0	0	0	0	0	0	0	0	0	0	0	0	0	0	0	0	0	0	0	0	0	0	0
0	0	0	0	0	0	0	0	0	0	0	0	0	0	0	0	0	0	0	0	0	0	0	0	0	0	0	0	0	0	0
0	0	0	0	0	0	0	0	0	0	0	0	0	0	0	0	0	0	0	0	0	0	0	0	0	0	0	0	0	0	0
0	0	0	0	0	0	0	0	0	0	0	0	0	0	0	0	0	0	0	0	0	0	0	0	0	0	0	0	0	0	0
0	0	0	0	0	0	0	0	0	0	0	0	0	0	0	0	0	0	0	0	0	0	0	0	0	0	0	0	0	0	0
0	0	0	0	0	0	0	0	0	0	0	0	0	0	0	0	0	0	0	0	0	0	0	0	0	0	0	0	0	0	0
0	0	0	0	0	0	0	0	0	0	0	0	0	0	0	0	0	0	0	0	0	0	0	0	0	0	0	0	0	0	0
0	0	0	0	0	0	0	0	0	0	0	0	0	0	0	0	0	0	0	0	0	0	0	0	0	0	0	0	0	0	0
0	0	0	0	0	0	0	0	0	0	0	0	0	0	0	0	0	0	0	0	0	0	0	0	0	0	0	0	0	0	0
0	0	0	0	0	0	0	0	0	0	0	0	0	0	0	0	0	0	0	0	0	0	0	0	0	0	0	0	0	0	0
0	0	0	0	0	0	0	0	0	0	0	0	0	0	0	0	0	0	0	0	0	0	0	0	0	0	0	0	0	0	0
0	0	0	0	0	0	0	0	0	0	0	0	0	0	0	0	0	0	0	0	0	0	0	0	0	0	0	0	0	0	0
0	0	0	0	0	0	0	0	0	0	0	0	0	0	0	0	0	0	0	0	0	0	0	0	0	0	0	0	0	0	0
0	0	0	0	0	0	0	0	0	0	0	0	0	0	0	0	0	0	0	0	0	0	0	0	0	0	0	0	0	0	0
0	0	0	0	0	0	0	0	0	0	0	0	0	0	0	0	0	0	0	0	0	0	0	0	0	0	0	0	0	0	0
0	0	0	0	0	0	0	0	0	0	0	0	0	0	0	0	0	0	0	0	0	0	0	0	0	0	0	0	0	0	0
0	0	0	0	0	0	0	0	0	0	0	0	0	0	0	0	0	0	0	0	0	0	0	0	0	0	0	0	0	0	0
0	0	0	0	0	0	0	0	0	0	0	0	0	0	0	0	0	0	0	0	0	0	0	0	0	0	0	0	0	0	0
0	0	0	0	0	0	0	0	0	0	0	0	0	0	0	0	0	0	0	0	0	0	0	0	0	0	0	0	0	0	0
0	0	0	0	0	0	0	0	0	0	0	0	0	0	0	0	0	0	0	0	0	0	0	0	0	0	0	0	0	0	0
0	0	0	0	0	0	0	0	0	0	0	0	0	0	0	0	0	0	0	0	0	0	0	0	0	0	0	0	0	0	0
0	0	0	0	0	0	0	0	0	0	0	0	0	0	0	0	0	0	0	0	0	0	0	0	0	0	0	0	0	0	0
0	0	0	0	0	0	0	0	0	0	0	0	0	0	0	0	0	0	0	0	0	0	0	0	0	0	0	0	0	0	0
0	0	0	0	0	0	0	0	0	0	0	0	0	0	0	0	0	0	0	0	0	0	0	0	0	0	0	0	0	0	0
0	0	0	0	0	0	0	0	0	0	0	0	0	0	0	0	0	0	0	0	0	0	0	0	0	0	0	0	0	0	0
0	0	0	0	0	0	0	0	0	0	0	0	0	0	0	0	0	0	0	0	0	0	0	0	0	0	0	0	0	0	0
0	0	0	0	0	0	0	0	0	0	0	0	0	0	0	0	0	0	0	0	0	0	0	0	0	0	0	0	0	0	0
0	0	0	0	0	0	0	0	0	0	0	0	0	0	0	0	0	0	0	0	0	0	0	0	0	0	0	0	0	0	0
0	0	0	0	0	0	0	0	0	0	0	0	0	0	0	0	0	0	0	0	0	0	0	0	0	0	0	0	0	0	0
0	0	0	0	0	0	0	0	0	0	0	0	0	0	0	0	0	0	0	0	0	0	0	0	0	0	0	0	0	0	0
0	0	0	0	0	0	0	0	0	0	0	0	0	0	0	0	0	0	0	0	0	0	0	0	0	0	0	0	0	0	0
0	0	0	0	0	0	0	0	0	0	0	0	0	0	0	0	0	0	0	0	0	0	0	0	0	0	0	0	0	0	0
0	0	0	0	0	0	0	0	0	0	0	0	0	0	0	0	0	0	0	0	0	0	0	0	0	0	0	0	0	0	0
0	0	0	0	0	0	0	0	0	0	0	0	0	0	0	0	0	0	0	0	0	0	0	0	0	0	0	0	0	0	0
0	0	0	0	0	0	0	0	0	0	0	0	0	0	0	0	0	0	0	0	0	0	0	0	0	0	0	0	0	0	0
0	0	0	0	0	0	0	0	0	0	0	0	0	0	0	0	0	0	0	0	0	0	0	0	0	0	0	0	0	0	0
0	0	0	0	0	0	0	0	0	0	0	0	0	0	0	0	0	0	0	0	0	0	0	0	0	0	0	0	0	0	0
0	0	0	0	0	0	0	0	0	0	0	0	0	0	0	0	0	0	0	0	0	0	0	0	0	0	0	0	0	0	0
0	0	0	0	0	0	0	0	0	0	0	0	0	0	0	0	0	0	0	0	0	0	0	0	0	0	0	0	0	0	0
0	0	0	0	0	0	0	0	0	0	0	0	0	0	0	0	0	0	0	0	0	0	0	0	0	0	0	0	0	0	0
0	0	0	0	0	0	0	0	0	0	0	0	0	0	0	0	0	0	0	0	0	0	0	0	0	0	0	0	0	0	0
0	0	0	0	0	0	0	0	0	0	0	0	0	0	0	0	0	0	0	0	0	0	0	0	0	0	0	0	0	0	0
0	0	0	0	0	0	0	0	0	0	0	0	0	0	0	0	0	0	0	0	0	0	0	0	0	0	0	0	0	0	0
0	0	0	0	0	0	0	0	0	0	0	0	0	0	0	0	0	0	0	0	0	0	0	0	0	0	0	0	0	0	0
0	0	0	0	0	0	0	0	0	0	0	0	0	0	0	0	0	0	0	0	0	0	0	0	0	0	0	0	0	0	0
0	0	0	0	0	0	0	0	0	0	0	0	0	0	0	0	0	0	0	0	0	0	0	0	0	0	0	0	0	0	0
0	0	0	0	0	0	0	0	0	0	0	0	0	0	0	0	0	0	0	0	0	0	0	0	0	0	0	0	0	0	0
0	0	0	0	0	0	0	0	0	0	0	0	0	0	0	0	0	0	0	0	0	0	0	0	0	0	0	0	0	0	0
0	0	0	0	0	0	0	0	0	0	0	0	0	0	0	0	0	0	0	0	0	0	0	0	0	0	0	0	0	0	0
0	0	0	0	0	0	0	0	0	0	0	0	0	0	0	0	0	0	0	0	0	0	0	0	0	0	0	0	0	0	0
0	0	0	0	0	0	0	0	0	0	0	0	0	0	0	0	0	0	0	0	0	0	0	0	0	0	0	0	0	0	0
0	0	0	0	0	0	0	0	0	0	0	0	0	0	0	0	0	0	0	0	0	0	0	0	0	0	0	0	0	0	0
0	0	0	0	0	0	0	0	0	0	0	0	0	0	0	0	0	0	0	0	0	0	0	0	0	0	0	0	0	0	0
0	0	0	0	0	0	0	0	0	0	0	0	0	0	0	0	0	0	0	0	0	0	0	0	0	0	0	0	0	0	0
0	0	0	0	0	0	0	0	0	0	0	0	0	0	0	0	0	0	0	0	0	0	0	0	0	0	0	0	0	0	0
0	0	0	0	0	0	0	0	0	0	0	0	0	0	0	0	0	0	0	0	0	0	0	0	0	0	0	0	0	0	0
0	0	0	0	0	0	0	0	0	0	0	0	0	0	0	0	0	0	0	0	0	0	0	0	0	0	0	0	0	0	0
0	0	0	0	0	0	0	0	0	0	0	0	0	0	0	0	0	0	0	0	0	0	0	0	0	0	0	0	0	0	0
0	0	0	0	0	0	0	0	0	0	0	0	0	0	0	0	0	0	0	0	0	0	0	0	0	0	0	0	0	0	0
0	0	0	0	0	0	0	0	0	0	0	0	0	0	0	0	0	0	0	0	0	0	0	0	0	0	0	0	0	0	0
0	0	0	0	0	0	0	0	0	0	0	0	0	0	0	0	0	0	0	0	0	0	0	0	0	0	0	0	0	0	0
0	0	0	0	0	0	0	0	0	0	0	0	0	0	0	0	0	0	0	0	0	0	0	0	0	0	0	0	0	0	0
0	0	0	0	0	0	0	0	0	0	0	0	0	0	0	0	0	0	0	0	0	0	0	0	0	0	0	0	0	0	0
0	0	0	0	0	0	0	0	0	0	0	0	0	0	0	0	0	0	0	0	0	0	0	0	0	0	0	0	0	0	0
0	0	0	0	0	0	0	0	0	0	0	0	0	0	0	0	0	0	0	0	0	0	0	0	0	0	0	0	0	0	0
0	0	0	0	0	0	0	0	0	0	0	0	0	0	0	0	0	0	0	0	0	0	0	0	0	0	0	0	0	0	0
0	0	0	0	0	0	0	0	0	0	0	0	0	0	0	0	0	0	0	0	0	0	0	0	0	0	0	0	0	0	0
0	0	0	0	0	0	0	0	0	0	0	0	0	0	0	0	0	0	0	0	0	0	0	0	0	0	0	0	0	0	0
0	0	0	0	0	0	0	0	0	0	0	0	0	0	0	0	0	0	0	0	0	0	0	0	0	0	0	0	0	0	0
0	0	0	0	0	0	0	0	0	0	0	0	0	0	0	0	0	0	0	0	0	0	0	0	0	0	0	0	0	0	0
0	0	0	0	0	0	0	0	0	0	0	0	0	0	0	0	0	0	0	0	0	0	0	0	0	0	0	0	0	0	0
0	0	0	0	0	0	0	0	0	0	0	0	0	0	0	0	0	0	0	0	0	0	0	0	0	0	0	0	0	0	0
0	0	0	0	0	0	0	0	0	0	0	0	0	0	0	0	0	0	0	0	0	0	0	0	0	0	0	0	0	0	0
0	0	0	0	0	0	0	0	0	0	0	0	0	0	0	0	0	0	0	0	0	0	0	0	0	0	0	0	0	0	0
0	0	0	0	0	0	0	0	0	0	0	0	0	0	0	0	0	0	0	0	0	0	0	0	0	0	0	0	0	0	0
0	0	0	0	0	0	0	0	0	0	0	0	0	0	0	0	0	0	0	0	0	0	0	0	0	0	0	0	0	0	0
0	0	0	0	0	0	0	0	0	0	0	0	0	0	0	0	0	0	0	0	0	0	0	0	0	0	0	0	0	0	0
0	0	0	0	0	0	0	0	0	0	0	0	0	0	0	0	0	0	0	0	0	0	0	0	0	0	0	0	0	0	0
0	0	0	0	0	0	0	0	0	0	0	0	0	0	0	0	0	0	0	0	0	0	0	0	0	0	0	0	0	0	0
0	0	0	0	0	0	0	0	0	0	0	0	0	0	0	0	0	0	0	0	0	0	0	0	0	0	0	0	0	0	0
0	0	0	0	0	0	0	0	0	0	0	0	0	0	0	0	0	0	0	0	0	0	0	0	0	0	0	0	0	0	0
0	0	0	0	0	0	0	0	0	0	0	0	0	0	0	0	0	0	0	0	0	0	0	0	0	0	0	0	0	0	0
0	0	0	0	0	0	0	0	0	0	0	0	0	0	0	0	0	0	0	0	0	0	0	0	0	0	0	0	0	0	0
0	0	0	0	0	0	0	0	0	0	0	0	0	0	0	0	0	0	0	0	0	0	0	0	0	0	0	0	0	0	0
0	0	0	0	0	0	0	0	0	0	0	0	0	0	0	0	0	0	0	0	0	0	0	0	0	0	0	0	0	0	0
0	0	0	0	0	0	0	0	0	0	0	0	0	0	0	0	0	0	0	0	0	0	0	0	0	0	0	0	0	0	0
0	0	0	0	0	0	0	0	0	0	0	0	0	0	0	0	0	0	0	0	0	0	0	0	0	0	0	0	0	0	0
0	0	0	0	0	0	0	0	0	0	0	0	0	0	0	0	0	0	0	0	0	0	0	0	0	0	0	0	0	0	0
0	0	0	0	0	0	0	0	0	0	0	0	0	0	0	0	0	0	0	0	0	0	0	0	0	0	0	0	0	0	0
0	0	0	0	0	0	0	0	0	0	0	0	0	0	0	0	0	0	0	0	0	0	0	0	0	0	0	0	0	0	0
0	0	0	0	0	0	0	0	0	0	0	0	0	0	0	0	0	0	0	0	0	0	0	0	0	0	0	0	0	0	0
0	0	0	0	0	0	0	0	0	0	0	0	0	0	0	0	0	0	0	0	0	0	0	0	0	0	0	0	0	0	0
0	0	0	0	0	0	0	0	0	0	0	0	0	0	0	0	0	0	0	0	0	0	0	0	0	0	0	0	0	0	0
0	0	0	0	0	0	0	0	0	0	0	0	0	0	0	0	0	0	0	0	0	0	0	0	0	0	0	0	0	0	0
0	0	0	0	0	0	0	0	0	0	0	0	0	0	0	0	0	0	0	0	0	0	0	0	0	0	0	0	0	0	0
0	0	0	0	0	0	0	0	0	0	0	0	0	0	0	0	0	0	0	0	0	0	0	0	0	0	0	0	0	0	0
0	0	0	0	0	0	0	0	0	0	0	0	0	0	0	0	0	0	0	0	0	0	0	0	0	0	0	0	0	0	0
0	0	0	0	0	0	0	0	0	0	0	0	0	0	0	0	0	0	0	0	0	0	0	0	0	0	0	0	0	0	0
0	0	0	0	0	0	0	0	0	0	0	0	0	0	0	0	0	0	0	0	0	0	0	0	0	0	0	0	0	0	0
0	0	0	0	0	0	0	0	0	0	0	0	0	0	0	0	0	0	0	0	0	0	0	0	0	0	0	0	0	0	0
0	0	0	0	0	0	0	0	0	0	0	0	0	0	0	0	0	0	0	0	0	0	0	0	0	0	0	0	0	0	0
0	0	0	0	0	0	0	0	0	0	0	0	0	0	0	0	0	0	0	0	0	0	0	0	0	0	0	0	0	0	0
0	0	0	0	0	0	0	0	0	0	0	0	0	0	0	0	0	0	0	0	0	0	0	0	0	0	0	0	0	0	0
0	0	0	0	0	0	0	0	0	0	0	0	0	0	0	0	0	0	0	0	0	0	0	0	0	0	0	0	0	0	0
0	0	0	0	0	0	0	0	0	0	0	0	0	0	0	0	0	0	0	0	0	0	0	0	0	0	0	0	0	0	0
0	0	0	0	0	0	0	0	0	0	0	0	0	0	0	0	0	0	0	0	0	0	0	0	0	0	0	0	0	0	0
0	0	0	0	0	0	0	0	0	0	0	0	0	0	0	0	0	0	0	0	0	0	0	0	0	0	0	0	0	0	0
0	0	0	0	0	0	0	0	0	0	0	0	0	0	0	0	0	0	0	0	0	0	0	0	0	0	0	0	0	0	0
0	0	0	0	0	0	0	0	0	0	0	0	0	0	0	0	0	0	0	0	0	0	0	0	0	0	0	0	0	0	0
0	0	0	0	0	0	0	0	0	0	0	0	0	0	0	0	0	0	0	0	0	0	0	0	0	0	0	0	0	0	0
0	0	0	0	0	0	0	0	0	0	0	0	0	0	0	0	0	0	0	0	0	0	0	0	0	0	0	0	0	0	0
0	0	0	0	0	0	0	0	0	0	0	0	0	0	0	0	0	0	0	0	0	0	0	0	0	0	0	0	0	0	0
0	0	0	0	0	0	0	0	0	0	0	0	0	0	0	0	0	0	0	0	0	0	0	0	0	0	0	0	0	0	0
0	0	0	0	0	0	0	0	0	0	0	0	0	0	0	0	0	0	0	0	0	0	0	0	0	0	0	0	0	0	0
0	0	0	0	0	0	0	0	0	0	0	0	0	0	0	0	0	0	0	0	0	0	0	0	0	0	0	0	0	0	0
0	0	0	0	0	0	0	0	0	0	0	0	0	0	0	0	0	0	0	0	0	0	0	0	0	0	0	0	0	0	0
0	0	0	0	0	0	0	0	0	0	0	0	0	0	0	0	0	0	0	0	0	0	0	0	0	0	0	0	0	0	0
0	0	0	0	0	0	0	0	0	0	0	0	0	0	0	0	0	0	0	0	0	0	0	0	0	0	0	0	0	0	0
0	0	0	0	0	0	0	0	0	0	0	0	0	0	0	0	0	0	0	0	0	0	0	0	0	0	0	0	0	0	0
0	0	0	0	0	0	0	0	0	0	0	0	0	0	0	0	0	0	0	0	0	0	0	0	0	0	0	0	0	0	0
0	0	0	0	0	0	0	0	0	0	0	0	0	0	0	0	0	0	0	0	0	0	0	0	0	0	0	0	0	0	0
0	0	0	0	0	0	0	0	0	0	0	0	0	0	0	0	0	0	0	0	0	0	0	0	0	0	0	0	0	0	0
0	0	0	0	0	0	0	0	0	0	0	0	0	0	0	0	0	0	0	0	0	0	0	0	0	0	0	0	0	0	0
0	0	0	0	0	0	0	0	0	0	0	0	0	0	0	0	0	0	0	0	0	0	0	0	0	0	0	0	0	0	0
0	0	0	0	0	0	0	0	0	0	0	0	0	0	0	0	0	0	0	0	0	0	0	0	0	0	0	0	0	0	0
0	0	0	0	0	0	0	0	0	0	0	0	0	0	0	0	0	0	0	0	0	0	0	0	0	0	0	0	0	0	0
0	0	0	0	0	0	0	0	0	0	0	0	0	0	0	0	0	0	0	0	0	0	0	0	0	0	0	0	0	0	0
0	0	0	0	0	0	0	0	0	0	0	0	0	0	0	0	0	0	0	0	0	0	0	0	0	0	0	0	0	0	0
0	0	0	0	0	0	0	0	0	0	0	0	0	0	0	0	0	0	0	0	0	0	0	0	0	0	0	0	0	0	0
0	0	0	0	0	0	0	0	0	0	0	0	0	0	0	0	0	0	0	0	0	0	0	0	0	0	0	0	0	0	0
0	0	0	0	0	0	0	0	0	0	0	0	0	0	0	0	0	0	0	0	0	0	0	0	0	0	0	0	0	0	0
0	0	0	0	0	0	0	0	0	0	0	0	0	0	0	0	0	0	0	0	0	0	0	0	0	0	0	0	0	0	0
0	0	0	0	0	0	0	0	0	0	0	0	0	0	0	0	0	0	0	0	0	0	0	0	0	0	0	0	0	0	0
0	0	0	0	0	0	0	0	0	0	0	0	0	0	0	0	0	0	0	0	0	0	0	0	0	0	0	0	0	0	0
0	0	0	0	0	0	0	0	0	0	0	0	0	0	0	0	0	0	0	0	0	0	0	0	0	0	0	0	0	0	0
0	0	0	0	0	0	0	0	0	0	0	0	0	0	0	0	0	0	0	0	0	0	0	0	0	0	0	0	0	0	0
0	0	0	0	0	0	0	0	0	0	0	0	0	0	0	0	0	0	0	0	0	0	0	0	0	0	0	0	0	0	0
0	0	0	0	0	0	0	0	0	0	0	0	0	0	0	0	0	0	0	0	0	0	0	0	0	0	0	0	0	0	0
0	0	0	0	0	0	0	0	0	0	0	0	0	0	0	0	0	0	0	0	0	0	0	0	0	0	0	0	0	0	0
0	0	0	0	0	0	0	0	0	0	0	0	0	0	0	0	0	0	0	0	0	0	0	0	0	0	0	0	0	0	0
0	0	0	0	0	0	0	0	0	0	0	0	0	0	0	0	0	0	0	0	0	0	0	0	0	0	0	0	0	0	0
0	0	0	0	0	0	0	0	0	0	0	0	0	0	0	0	0	0	0	0	0	0	0	0	0	0	0	0	0	0	0
0	0	0	0	0	0	0	0	0	0	0	0	0	0	0	0	0	0	0	0	0	0	0	0	0	0	0	0	0	0	0
0	0	0	0	0	0	0	0	0	0	0	0	0	0	0	0	0	0	0	0	0	0	0	0	0	0	0	0	0	0	0
0	0	0	0	0	0	0	0	0	0	0	0	0	0	0	0	0	0	0	0	0	0	0	0	0	0	0	0	0	0	0
0	0	0	0	0	0	0	0	0	0	0	0	0	0	0	0	0	0	0	0	0	0	0	0	0	0	0	0	0	0	0
0	0	0	0	0	0	0	0	0	0	0	0	0	0	0	0	0	0	0	0	0	0	0	0	0	0	0	0	0	0	0
0	0	0	0	0	0	0	0	0	0	0	0	0	0	0	0	0	0	0	0	0	0	0	0	0	0	0	0	0	0	0
0	0	0	0	0	0	0	0	0	0	0	0	0	0	0	0	0	0	0	0	0	0	0	0	0	0	0	0	0	0	0
0	0	0	0	0	0	0	0	0	0	0	0	0	0	0	0	0	0	0	0	0	0	0	0	0	0	0	0	0	0	0
0	0	0	0	0	0	0	0	0	0	0	0	0	0	0	0	0	0	0	0	0	0	0	0	0	0	0	0	0	0	0
0	0	0	0	0	0	0	0	0	0	0	0	0	0	0	0	0	0	0	0	0	0	0	0	0	0	0	0	0	0	0
0	0	0	0	0	0	0	0	0	0	0	0	0	0	0	0	0	0	0	0	0	0	0	0	0	0	0	0	0	0	0
0	0	0	0	0	0	0	0	0	0	0	0	0	0	0	0	0	0	0	0	0	0	0	0	0	0	0	0	0	0	0
0	0	0	0	0	0	0	0	0	0	0	0	0	0	0	0	0	0	0	0	0	0	0	0	0	0	0	0	0	0	0
0	0	0	0	0	0	0	0	0	0	0	0	0	0	0	0	0	0	0	0	0	0	0	0	0	0	0	0	0	0	0
0	0	0	0	0	0	0	0	0	0	0	0	0	0	0	0	0	0	0	0	0	0	0	0	0	0	0	0	0	0	0
0	0	0	0	0	0	0	0	0	0	0	0	0	0	0	0	0	0	0	0	0	0	0	0	0	0	0	0	0	0	0
0	0	0	0	0	0	0	0	0	0	0	0	0	0	0	0	0	0	0	0	0	0	0	0	0	0	0	0	0	0	0
0	0	0	0	0	0	0	0	0	0	0	0	0	0	0	0	0	0	0	0	0	0	0	0	0	0	0	0	0	0	0
0	0	0	0	0	0	0	0	0	0	0	0	0	0	0	0	0	0	0	0	0	0	0	0	0	0	0	0	0	0	0
0	0	0	0	0	0	0	0	0	0	0	0	0	0	0	0	0	0	0	0	0	0	0	0	0	0	0	0	0	0	0
0	0	0	0	0	0	0	0	0	0	0	0	0	0	0	0	0	0	0	0	0	0	0	0	0	0	0	0	0	0	0
0	0	0	0	0	0	0	0	0	0	0	0	0	0	0	0	0	0	0	0	0	0	0	0	0	0	0	0	0	0	0
0	0	0	0	0	0	0	0	0	0	0	0	0	0	0	0	0	0	0	0	0	0	0	0	0	0	0	0	0	0	0
0	0	0	0	0	0	0	0	0	0	0	0	0	0	0	0	0	0	0	0	0	0	0	0	0	0	0	0	0	0	0
0	0	0	0	0	0	0	0	0	0	0	0	0	0	0	0	0	0	0	0	0	0	0	0	0	0	0	0	0	0	0
0	0	0	0	0	0	0	0	0	0	0	0	0	0	0	0	0	0	0	0	0	0	0	0	0	0	0	0	0	0	0
0	0	0	0	0	0	0	0	0	0	0	0	0	0	0	0	0	0	0	0	0	0	0	0	0	0	0	0	0	0	0
0	0	0	0	0	0	0	0	0	0	0	0	0	0	0	0	0	0	0	0	0	0	0	0	0	0	0	0	0	0	0
0	0	0	0	0	0	0	0	0	0	0	0	0	0	0	0	0	0	0	0	0	0	0	0	0	0	0	0	0	0	0
0	0	0	0	0	0	0	0	0	0	0	0	0	0	0	0	0	0	0	0	0	0	0	0	0	0	0	0	0	0	0
0	0	0	0	0	0	0	0	0	0	0	0	0	0	0	0	0	0	0	0	0	0	0	0	0	0	0	0	0	0	0
0	0	0	0	0	0	0	0	0	0	0	0	0	0	0	0	0	0	0	0	0	0	0	0	0	0	0	0	0	0	0
0	0	0	0	0	0	0	0	0	0	0	0	0	0	0	0	0	0	0	0	0	0	0	0	0	0	0	0	0	0	0
0	0	0	0	0	0	0	0	0	0	0	0	0	0	0	0	0	0	0	0	0	0	0	0	0	0	0	0	0	0	0
0	0	0	0	0	0	0	0	0	0	0	0	0	0	0	0	0	0	0	0	0	0	0	0	0	0	0	0	0	0	0
0	0	0	0	0	0	0	0	0	0	0	0	0	0	0	0	0	0	0	0	0	0	0	0	0	0	0	0	0	0	0
0	0	0	0	0	0	0	0	0	0	0	0	0	0	0	0	0	0	0	0	0	0	0	0	0	0	0	0	0	0	0
0	0	0	0	0	0	0	0	0	0	0	0	0	0	0	0	0	0	0	0	0	0	0	0	0	0	0	0	0	0	0
0	0	0	0	0	0	0	0	0	0	0	0	0	0	0	0	0	0	0	0	0	0	0	0	0	0	0	0	0	0	0
0	0	0	0	0	0	0	0	0	0	0	0	0	0	0	0	0	0	0	0	0	0	0	0	0	0	0	0	0	0	0
0	0	0	0	0	0	0	0	0	0	0	0	0	0	0	0	0	0	0	0	0	0	0	0	0	0	0	0	0	0	0
0	0	0	0	0	0	0	0	0	0	0	0	0	0	0	0	0	0	0	0	0	0	0	0	0	0	0	0	0	0	0
0	0	0	0	0	0	0	0	0	0	0	0	0	0	0	0	0	0	0	0	0	0	0	0	0	0	0	0	0	0	0
0	0	0	0	0	0	0	0	0	0	0	0	0	0	0	0	0	0	0	0	0	0	0	0	0	0	0	0	0	0	0
0	0	0	0	0	0	0	0	0	0	0	0	0	0	0	0	0	0	0	0	0	0	0	0	0	0	0	0	0	0	0
0	0	0	0	0	0	0	0	0	0	0	0	0	0	0	0	0	0	0	0	0	0	0	0	0	0	0	0	0	0	0
0	0	0	0	0	0	0	0	0	0	0	0	0	0	0	0	0	0	0	0	0	0	0	0	0	0	0	0	0	0	0
0	0	0	0	0	0	0	0	0	0	0	0	0	0	0	0	0	0	0	0	0	0	0	0	0	0	0	0	0	0	0
0	0	0	0	0	0	0	0	0	0	0	0	0	0	0	0	0	0	0	0	0	0	0	0	0	0	0	0	0	0	0
0	0	0	0	0	0	0	0	0	0	0	0	0	0	0	0	0	0	0	0	0	0	0	0	0	0	0	0	0	0	0
0	0	0	0	0	0	0	0	0	0	0	0	0	0	0	0	0	0	0	0	0	0	0	0	0	0	0	0	0	0	0
0	0	0	0	0	0	0	0	0	0	0	0	0	0	0	0	0	0	0	0	0	0	0	0	0	0	0	0	0	0	0
0	0	0	0	0	0	0	0	0	0	0	0	0	0	0	0	0	0	0	0	0	0	0	0	0	0	0	0	0	0	0
0	0	0	0	0	0	0	0	0	0	0	0	0	0	0	0	0	0	0	0	0	0	0	0	0	0	0	0	0	0	0
0	0	0	0	0	0	0	0	0	0	0	0	0	0	0	0	0	0	0	0	0	0	0	0	0	0	0	0	0	0	0
0	0	0	0	0	0	0	0	0	0	0	0	0	0	0	0	0	0	0	0	0	0	0	0	0	0	0	0	0	0	0
0	0	0	0	0	0	0	0	0	0	0	0	0	0	0	0	0	0	0	0	0	0	0	0	0	0	0	0	0	0	0
0	0	0	0	0	0	0	0	0	0	0	0	0	0	0	0	0	0	0	0	0	0	0	0	0	0	0	0	0	0	0
0	0	0	0	0	0	0	0	0	0	0	0	0	0	0	0	0	0	0	0	0	0	0	0	0	0	0	0	0	0	0
0	0	0	0	0	0	0	0	0	0	0	0	0	0	0	0	0	0	0	0	0	0	0	0	0	0	0	0	0	0	0
0	0	0	0	0	0	0	0	0	0	0	0	0	0	0	0	0	0	0	0	0	0	0	0	0	0	0	0	0	0	0
0	0	0	0	0	0	0	0	0	0	0	0	0	0	0	0	0	0	0	0	0	0	0	0	0	0	0	0	0	0	0
0	0	0	0	0	0	0	0	0	0	0	0	0	0	0	0	0	0	0	0	0	0	0	0	0	0	0	0	0	0	0
0	0	0	0	0	0	0	0	0	0	0	0	0	0	0	0	0	0	0	0	0	0	0	0	0	0	0	0	0	0	0
0	0	0	0	0	0	0	0	0	0	0	0	0	0	0	0	0	0	0	0	0	0	0	0	0	0	0	0	0	0	0
0	0	0	0	0	0	0	0	0	0	0	0	0	0	0	0	0	0	0	0	0	0	0	0	0	0	0	0	0	0	0
0	0	0	0	0	0	0	0	0	0	0	0	0	0	0	0	0	0	0	0	0	0	0	0	0	0	0	0	0	0	0
0	0	0	0	0	0	0	0	0	0	0	0	0	0	0	0	0	0	0	0	0	0	0	0	0	0	0	0	0	0	0
0	0	0	0	0	0	0	0	0	0	0	0	0	0	0	0	0	0	0	0	0	0	0	0	0	0	0	0	0	0	0
0	0	0	0	0	0	0	0	0	0	0	0	0	0	0	0	0	0	0	0	0	0	0	0	0	0	0	0	0	0	0
0	0	0	0	0	0	0	0	0	0	0	0	0	0	0	0	0	0	0	0	0	0	0	0	0	0	0	0	0	0	0
0	0	0	0	0	0	0	0	0	0	0	0	0	0	0	0	0	0	0	0	0	0	0	0	0	0	0	0	0	0	0
0	0	0	0	0	0	0	0	0	0	0	0	0	0	0	0	0	0	0	0	0	0	0	0	0	0	0	0	0	0	0
0	0	0	0	0	0	0	0	0	0	0	0	0	0	0	0	0	0	0	0	0	0	0	0	0	0	0	0	0	0	0
0	0	0	0	0	0	0	0	0	0	0	0	0	0	0	0	0	0	0	0	0	0	0	0	0	0	0	0	0	0	0
0	0	0	0	0	0	0	0	0	0	0	0	0	0	0	0	0	0	0	0	0	0	0	0	0	0	0	0	0	0	0
0	0	0	0	0	0	0	0	0	0	0	0	0	0	0	0	0	0	0	0	0	0	0	0	0	0	0	0	0	0	0
0	0	0	0	0	0	0	0	0	0	0	0	0	0	0	0	0	0	0	0	0	0	0	0	0	0	0	0	0	0	0
0	0	0	0	0	0	0	0	0	0	0	0	0	0	0	0	0	0	0	0	0	0	0	0	0	0	0	0	0	0	0
0	0	0	0	0	0	0	0	0	0	0	0	0	0	0	0	0	0	0	0	0	0	0	0	0	0	0	0	0	0	0
0	0	0	0	0	0	0	0	0	0	0	0	0	0	0	0	0	0	0	0	0	0	0	0	0	0	0	0	0	0	0
0	0	0	0	0	0	0	0	0	0	0	0	0	0	0	0	0	0	0	0	0	0	0	0	0	0	0	0	0	0	0
0	0	0	0	0	0	0	0	0	0	0	0	0	0	0	0	0	0	0	0	0	0	0	0	0	0	0	0	0	0	0
0	0	0	0	0	0	0	0	0	0	0	0	0	0	0	0	0	0	0	0	0	0	0	0	0	0	0	0	0	0	0
0	0	0	0	0	0	0	0	0	0	0	0	0	0	0	0	0	0	0	0	0	0	0	0	0	0	0	0	0	0	0
0	0	0	0	0	0	0	0	0	0	0	0	0	0	0	0	0	0	0	0	0	0	0	0	0	0	0	0	0	0	0
0	0	0	0	0	0	0	0	0	0	0	0	0	0	0	0	0	0	0	0	0	0	0	0	0	0	0	0	0	0	0
0	0	0	0	0	0	0	0	0	0	0	0	0	0	0	0	0	0	0	0	0	0	0	0	0	0	0	0	0	0	0
0	0	0	0	0	0	0	0	0	0	0	0	0	0	0	0	0	0	0	0	0	0	0	0	0	0	0	0	0	0	0
0	0	0	0	0	0	0	0	0	0	0	0	0	0	0	0	0	0	0	0	0	0	0	0	0	0	0	0	0	0	0
0	0	0	0	0	0	0	0	0	0	0	0	0	0	0	0	0	0	0	0	0	0	0	0	0	0	0	0	0	0	0
0	0	0	0	0	0	0	0	0	0	0	0	0	0	0	0	0	0	0	0	0	0	0	0	0	0	0	0	0	0	0
0	0	0	0	0	0	0	0	0	0	0	0	0	0	0	0	0	0	0	0	0	0	0	0	0	0	0	0	0	0	0
0	0	0	0	0	0	0	0	0	0	0	0	0	0	0	0	0	0	0	0	0	0	0	0	0	0	0	0	0	0	0
0	0	0	0	0	0	0	0	0	0	0	0	0	0	0	0	0	0	0	0	0	0	0	0	0	0	0	0	0	0	0
0	0	0	0	0	0	0	0	0	0	0	0	0	0	0	0	0	0	0	0	0	0	0	0	0	0	0	0	0	0	0
0	0	0	0	0	0	0	0	0	0	0	0	0	0	0	0	0	0	0	0	0	0	0	0	0	0	0	0	0	0	0
0	0	0	0	0	0	0	0	0	0	0	0	0	0	0	0	0	0	0	0	0	0	0	0	0	0	0	0	0	0	0
0	0	0	0	0	0	0	0	0	0	0	0	0	0	0	0	0	0	0	0	0	0	0	0	0	0	0	0	0	0	0
0	0	0	0	0	0	0	0	0	0	0	0	0	0	0	0	0	0	0	0	0	0	0	0	0	0	0	0	0	0	0
0	0	0	0	0	0	0	0	0	0	0	0	0	0	0	0	0	0	0	0	0	0	0	0	0	0	0	0	0	0	0
0	0	0	0	0	0	0	0	0	0	0	0	0	0	0	0	0	0	0	0	0	0	0	0	0	0	0	0	0	0	0
0	0	0	0	0	0	0	0	0	0	0	0	0	0	0	0	0	0	0	0	0	0	0	0	0	0	0	0	0	0	0
0	0	0	0	0	0	0	0	0	0	0	0	0	0	0	0	0	0	0	0	0	0	0	0	0	0	0	0	0	0	0
0	0	0	0	0	0	0	0	0	0	0	0	0	0	0	0	0	0	0	0	0	0	0	0	0	0	0	0	0	0	0
0	0	0	0	0	0	0	0	0	0	0	0	0	0	0	0	0	0	0	0	0	0	0	0	0	0	0	0	0	0	0
0	0	0	0	0	0	0	0	0	0	0	0	0	0	0	0	0	0	0	0	0	0	0	0	0	0	0	0	0	0	0
0	0	0	0	0	0	0	0	0	0	0	0	0	0	0	0	0	0	0	0	0	0	0	0	0	0	0	0	0	0	0
0	0	0	0	0	0	0	0	0	0	0	0	0	0	0	0	0	0	0	0	0	0	0	0	0	0	0	0	0	0	0
0	0	0	0	0	0	0	0	0	0	0	0	0	0	0	0	0	0	0	0	0	0	0	0	0	0	0	0	0	0	0
0	0	0	0	0	0	0	0	0	0	0	0	0	0	0	0	0	0	0	0	0	0	0	0	0	0	0	0	0	0	0
0	0	0	0	0	0	0	0	0	0	0	0	0	0	0	0	0	0	0	0	0	0	0	0	0	0	0	0	0	0	0
0	0	0	0	0	0	0	0	0	0	0	0	0	0	0	0	0	0	0	0	0	0	0	0	0	0	0	0	0	0	0
0	0	0	0	0	0	0	0	0	0	0	0	0	0	0	0	0	0	0	0	0	0	0	0	0	0	0	0	0	0	0
0	0	0	0	0	0	0	0	0	0	0	0	0	0	0	0	0	0	0	0	0	0	0	0	0	0	0	0	0	0	0
0	0	0	0	0	0	0	0	0	0	0	0	0	0	0	0	0	0	0	0	0	0	0	0	0	0	0	0	0	0	0
0	0	0	0	0	0	0	0	0	0	0	0	0	0	0	0	0	0	0	0	0	0	0	0	0	0	0	0	0	0	0
0	0	0	0	0	0	0	0	0	0	0	0	0	0	0	0	0	0	0	0	0	0	0	0	0	0	0	0	0	0	0
0	0	0	0	0	0	0	0	0	0	0	0	0	0	0	0	0	0	0	0	0	0	0	0	0	0	0	0	0	0	0
0	0	0	0	0	0	0	0	0	0	0	0	0	0	0	0	0	0	0	0	0	0	0	0	0	0	0	0	0	0	0
0	0	0	0	0	0	0	0	0	0	0	0	0	0	0	0	0	0	0	0	0	0	0	0	0	0	0	0	0	0	0
0	0	0	0	0	0	0	0	0	0	0	0	0	0	0	0	0	0	0	0	0	0	0	0	0	0	0	0	0	0	0
0	0	0	0	0	0	0	0	0	0	0	0	0	0	0	0	0	0	0	0	0	0	0	0	0	0	0	0	0	0	0
0	0	0	0	0	0	0	0	0	0	0	0	0	0	0	0	0	0	0	0	0	0	0	0	0	0	0	0	0	0	0
0	0	0	0	0	0	0	0	0	0	0	0	0	0	0	0	0	0	0	0	0	0	0	0	0	0	0	0	0	0	0
0	0	0	0	0	0	0	0	0	0	0	0	0	0	0	0	0	0	0	0	0	0	0	0	0	0	0	0	0	0	0
0	0	0	0	0	0	0	0	0	0	0	0	0	0	0	0	0	0	0	0	0	0	0	0	0	0	0	0	0	0	0
0	0	0	0	0	0	0	0	0	0	0	0	0	0	0	0	0	0	0	0	0	0	0	0	0	0	0	0	0	0	0
0	0	0	0	0	0	0	0	0	0	0	0	0	0	0	0	0	0	0	0	0	0	0	0	0	0	0	0	0	0	0
0	0	0	0	0	0	0	0	0	0	0	0	0	0	0	0	0	0	0	0	0	0	0	0	0	0	0	0	0	0	0
0	0	0	0	0	0	0	0	0	0	0	0	0	0	0	0	0	0	0	0	0	0	0	0	0	0	0	0	0	0	0
0	0	0	0	0	0	0	0	0	0	0	0	0	0	0	0	0	0	0	0	0	0	0	0	0	0	0	0	0	0	0
0	0	0	0	0	0	0	0	0	0	0	0	0	0	0	0	0	0	0	0	0	0	0	0	0	0	0	0	0	0	0
0	0	0	0	0	0	0	0	0	0	0	0	0	0	0	0	0	0	0	0	0	0	0	0	0	0	0	0	0	0	0
0	0	0	0	0	0	0	0	0	0	0	0	0	0	0	0	0	0	0	0	0	0	0	0	0	0	0	0	0	0	0
0	0	0	0	0	0	0	0	0	0	0	0	0	0	0	0	0	0	0	0	0	0	0	0	0	0	0	0	0	0	0
0	0	0	0	0	0	0	0	0	0	0	0	0	0	0	0	0	0	0	0	0	0	0	0	0	0	0	0	0	0	0
0	0	0	0	0	0	0	0	0	0	0	0	0	0	0	0	0	0	0	0	0	0	0	0	0	0	0	0	0	0	0
0	0	0	0	0	0	0	0	0	0	0	0	0	0	0	0	0	0	0	0	0	0	0	0	0	0	0	0	0	0	0
0	0	0	0	0	0	0	0	0	0	0	0	0	0	0	0	0	0	0	0	0	0	0	0	0	0	0	0	0	0	0
0	0	0	0	0	0	0	0	0	0	0	0	0	0	0	0	0	0	0	0	0	0	0	0	0	0	0	0	0	0	0
0	0	0	0	0	0	0	0	0	0	0	0	0	0	0	0	0	0	0	0	0	0	0	0	0	0	0	0	0	0	0
0	0	0	0	0	0	0	0	0	0	0	0	0	0	0	0	0	0	0	0	0	0	0	0	0	0	0	0	0	0	0
0	0	0	0	0	0	0	0	0	0	0	0	0	0	0	0	0	0	0	0	0	0	0	0	0	0	0	0	0	0	0
0	0	0	0	0	0	0	0	0	0	0	0	0	0	0	0	0	0	0	0	0	0	0	0	0	0	0	0	0	0	0
0	0	0	0	0	0	0	0	0	0	0	0	0	0	0	0	0	0	0	0	0	0	0	0	0	0	0	0	0	0	0
0	0	0	0	0	0	0	0	0	0	0	0	0	0	0	0	0	0	0	0	0	0	0	0	0	0	0	0	0	0	0
0	0	0	0	0	0	0	0	0	0	0	0	0	0	0	0	0	0	0	0	0	0	0	0	0	0	0	0	0	0	0
0	0	0	0	0	0	0	0	0	0	0	0	0	0	0	0	0	0	0	0	0	0	0	0	0	0	0	0	0	0	0
0	0	0	0	0	0	0	0	0	0	0	0	0	0	0	0	0	0	0	0	0	0	0	0	0	0	0	0	0	0	0
0	0	0	0	0	0	0	0	0	0	0	0	0	0	0	0	0	0	0	0	0	0	0	0	0	0	0	0	0	0	0
0	0	0	0	0	0	0	0	0	0	0	0	0	0	0	0	0	0	0	0	0	0	0	0	0	0	0	0	0	0	0
0	0	0	0	0	0	0	0	0	0	0	0	0	0	0	0	0	0	0	0	0	0	0	0	0	0	0	0	0	0	0
0	0	0	0	0	0	0	0	0	0	0	0	0	0	0	0	0	0	0	0	0	0	0	0	0	0	0	0	0	0	0
0	0	0	0	0	0	0	0	0	0	0	0	0	0	0	0	0	0	0	0	0	0	0	0	0	0	0	0	0	0	0
0	0	0	0	0	0	0	0	0	0	0	0	0	0	0	0	0	0	0	0	0	0	0	0	0	0	0	0	0	0	0
0	0	0	0	0	0	0	0	0	0	0	0	0	0	0	0	0	0	0	0	0	0	0	0	0	0	0	0	0	0	0
0	0	0	0	0	0	0	0	0	0	0	0	0	0	0	0	0	0	0	0	0	0	0	0	0	0	0	0	0	0	0
0	0	0	0	0	0	0	0	0	0	0	0	0	0	0	0	0	0	0	0	0	0	0	0	0	0	0	0	0	0	0
0	0	0	0	0	0	0	0	0	0	0	0	0	0	0	0	0	0	0	0	0	0	0	0	0	0	0	0	0	0	0
0	0	0	0	0	0	0	0	0	0	0	0	0	0	0	0	0	0	0	0	0	0	0	0	0	0	0	0	0	0	0
0	0	0	0	0	0	0	0	0	0	0	0	0	0	0	0	0	0	0	0	0	0	0	0	0	0	0	0	0	0	0
0	0	0	0	0	0	0	0	0	0	0	0	0	0	0	0	0	0	0	0	0	0	0	0	0	0	0	0	0	0	0
0	0	0	0	0	0	0	0	0	0	0	0	0	0	0	0	0	0	0	0	0	0	0	0	0	0	0	0	0	0	0
0	0	0	0	0	0	0	0	0	0	0	0	0	0	0	0	0	0	0	0	0	0	0	0	0	0	0	0	0	0	0
0	0	0	0	0	0	0	0	0	0	0	0	0	0	0	0	0	0	0	0	0	0	0	0	0	0	0	0	0	0	0
0	0	0	0	0	0	0	0	0	0	0	0	0	0	0	0	0	0	0	0	0	0	0	0	0	0	0	0	0	0	0
0	0	0	0	0	0	0	0	0	0	0	0	0	0	0	0	0	0	0	0	0	0	0	0	0	0	0	0	0	0	0
0	0	0	0	0	0	0	0	0	0	0	0	0	0	0	0	0	0	0	0	0	0	0	0	0	0	0	0	0	0	0
0	0	0	0	0	0	0	0	0	0	0	0	0	0	0	0	0	0	0	0	0	0	0	0	0	0	0	0	0	0	0
0	0	0	0	0	0	0	0	0	0	0	0	0	0	0	0	0	0	0	0	0	0	0	0	0	0	0	0	0	0	0
0	0	0	0	0	0	0	0	0	0	0	0	0	0	0	0	0	0	0	0	0	0	0	0	0	0	0	0	0	0	0
0	0	0	0	0	0	0	0	0	0	0	0	0	0	0	0	0	0	0	0	0	0	0	0	0	0	0	0	0	0	0
0	0	0	0	0	0	0	0	0	0	0	0	0	0	0	0	0	0	0	0	0	0	0	0	0	0	0	0	0	0	0
0	0	0	0	0	0	0	0	0	0	0	0	0	0	0	0	0	0	0	0	0	0	0	0	0	0	0	0	0	0	0
0	0	0	0	0	0	0	0	0	0	0	0	0	0	0	0	0	0	0	0	0	0	0	0	0	0	0	0	0	0	0
0	0	0	0	0	0	0	0	0	0	0	0	0	0	0	0	0	0	0	0	0	0	0	0	0	0	0	0	0	0	0
0	0	0	0	0	0	0	0	0	0	0	0	0	0	0	0	0	0	0	0	0	0	0	0	0	0	0	0	0	0	0
0	0	0	0	0	0	0	0	0	0	0	0	0	0	0	0	0	0	0	0	0	0	0	0	0	0	0	0	0	0	0
0	0	0	0	0	0	0	0	0	0	0	0	0	0	0	0	0	0	0	0	0	0	0	0	0	0	0	0	0	0	0
0	0	0	0	0	0	0	0	0	0	0	0	0	0	0	0	0	0	0	0	0	0	0	0	0	0	0	0	0	0	0
0	0	0	0	0	0	0	0	0	0	0	0	0	0	0	0	0	0	0	0	0	0	0	0	0	0	0	0	0	0	0
0	0	0	0	0	0	0	0	0	0	0	0	0	0	0	0	0	0	0	0	0	0	0	0	0	0	0	0	0	0	0
0	0	0	0	0	0	0	0	0	0	0	0	0	0	0	0	0	0	0	0	0	0	0	0	0	0	0	0	0	0	0
0	0	0	0	0	0	0	0	0	0	0	0	0	0	0	0	0	0	0	0	0	0	0	0	0	0	0	0	0	0	0
0	0	0	0	0	0	0	0	0	0	0	0	0	0	0	0	0	0	0	0	0	0	0	0	0	0	0	0	0	0	0
0	0	0	0	0	0	0	0	0	0	0	0	0	0	0	0	0	0	0	0	0	0	0	0	0	0	0	0	0	0	0
0	0	0	0	0	0	0	0	0	0	0	0	0	0	0	0	0	0	0	0	0	0	0	0	0	0	0	0	0	0	0
0	0	0	0	0	0	0	0	0	0	0	0	0	0	0	0	0	0	0	0	0	0	0	0	0	0	0	0	0	0	0
0	0	0	0	0	0	0	0	0	0	0	0	0	0	0	0	0	0	0	0	0	0	0	0	0	0	0	0	0	0	0
0	0	0	0	0	0	0	0	0	0	0	0	0	0	0	0	0	0	0	0	0	0	0	0	0	0	0	0	0	0	0
0	0	0	0	0	0	0	0	0	0	0	0	0	0	0	0	0	0	0	0	0	0	0	0	0	0	0	0	0	0	0
0	0	0	0	0	0	0	0	0	0	0	0	0	0	0	0	0	0	0	0	0	0	0	0	0	0	0	0	0	0	0
0	0	0	0	0	0	0	0	0	0	0	0	0	0	0	0	0	0	0	0	0	0	0	0	0	0	0	0	0	0	0
0	0	0	0	0	0	0	0	0	0	0	0	0	0	0	0	0	0	0	0	0	0	0	0	0	0	0	0	0	0	0
0	0	0	0	0	0	0	0	0	0	0	0	0	0	0	0	0	0	0	0	0	0	0	0	0	0	0	0	0	0	0
0	0	0	0	0	0	0	0	0	0	0	0	0	0	0	0	0	0	0	0	0	0	0	0	0	0	0	0	0	0	0
0	0	0	0	0	0	0	0	0	0	0	0	0	0	0	0	0	0	0	0	0	0	0	0	0	0	0	0	0	0	0
0	0	0	0	0	0	0	0	0	0	0	0	0	0	0	0	0	0	0	0	0	0	0	0	0	0	0	0	0	0	0
0	0	0	0	0	0	0	0	0	0	0	0	0	0	0	0	0	0	0	0	0	0	0	0	0	0	0	0	0	0	0
0	0	0	0	0	0	0	0	0	0	0	0	0	0	0	0	0	0	0	0	0	0	0	0	0	0	0	0	0	0	0
0	0	0	0	0	0	0	0	0	0	0	0	0	0	0	0	0	0	0	0	0	0	0	0	0	0	0	0	0	0	0
0	0	0	0	0	0	0	0	0	0	0	0	0	0	0	0	0	0	0	0	0	0	0	0	0	0	0	0	0	0	0
0	0	0	0	0	0	0	0	0	0	0	0	0	0	0	0	0	0	0	0	0	0	0	0	0	0	0	0	0	0	0
0	0	0	0	0	0	0	0	0	0	0	0	0	0	0	0	0	0	0	0	0	0	0	0	0	0	0	0	0	0	0
0	0	0	0	0	0	0	0	0	0	0	0	0	0	0	0	0	0	0	0	0	0	0	0	0	0	0	0	0	0	0
0	0	0	0	0	0	0	0	0	0	0	0	0	0	0	0	0	0	0	0	0	0	0	0	0	0	0	0	0	0	0
0	0	0	0	0	0	0	0	0	0	0	0	0	0	0	0	0	0	0	0	0	0	0	0	0	0	0	0	0	0	0
0	0	0	0	0	0	0	0	0	0	0	0	0	0	0	0	0	0	0	0	0	0	0	0	0	0	0	0	0	0	0
0	0	0	0	0	0	0	0	0	0	0	0	0	0	0	0	0	0	0	0	0	0	0	0	0	0	0	0	0	0	0
0	0	0	0	0	0	0	0	0	0	0	0	0	0	0	0	0	0	0	0	0	0	0	0	0	0	0	0	0	0	0
0	0	0	0	0	0	0	0	0	0	0	0	0	0	0	0	0	0	0	0	0	0	0	0	0	0	0	0	0	0	0
0	0	0	0	0	0	0	0	0	0	0	0	0	0	0	0	0	0	0	0	0	0	0	0	0	0	0	0	0	0	0
0	0	0	0	0	0	0	0	0	0	0	0	0	0	0	0	0	0	0	0	0	0	0	0	0	0	0	0	0	0	0
0	0	0	0	0	0	0	0	0	0	0	0	0	0	0	0	0	0	0	0	0	0	0	0	0	0	0	0	0	0	0
0	0	0	0	0	0	0	0	0	0	0	0	0	0	0	0	0	0	0	0	0	0	0	0	0	0	0	0	0	0	0
0	0	0	0	0	0	0	0	0	0	0	0	0	0	0	0	0	0	0	0	0	0	0	0	0	0	0	0	0	0	0
0	0	0	0	0	0	0	0	0	0	0	0	0	0	0	0	0	0	0	0	0	0	0	0	0	0	0	0	0	0	0
0	0	0	0	0	0	0	0	0	0	0	0	0	0	0	0	0	0	0	0	0	0	0	0	0	0	0	0	0	0	0
0	0	0	0	0	0	0	0	0	0	0	0	0	0	0	0	0	0	0	0	0	0	0	0	0	0	0	0	0	0	0
0	0	0	0	0	0	0	0	0	0	0	0	0	0	0	0	0	0	0	0	0	0	0	0	0	0	0	0	0	0	0
0	0	0	0	0	0	0	0	0	0	0	0	0	0	0	0	0	0	0	0	0	0	0	0	0	0	0	0	0	0	0
0	0	0	0	0	0	0	0	0	0	0	0	0	0	0	0	0	0	0	0	0	0	0	0	0	0	0	0	0	0	0
0	0	0	0	0	0	0	0	0	0	0	0	0	0	0	0	0	0	0	0	0	0	0	0	0	0	0	0	0	0	0
0	0	0	0	0	0	0	0	0	0	0	0	0	0	0	0	0	0	0	0	0	0	0	0	0	0	0	0	0	0	0
0	0	0	0	0	0	0	0	0	0	0	0	0	0	0	0	0	0	0	0	0	0	0	0	0	0	0	0	0	0	0
0	0	0	0	0	0	0	0	0	0	0	0	0	0	0	0	0	0	0	0	0	0	0	0	0	0	0	0	0	0	0
0	0	0	0	0	0	0	0	0	0	0	0	0	0	0	0	0	0	0	0	0	0	0	0	0	0	0	0	0	0	0
0	0	0	0	0	0	0	0	0	0	0	0	0	0	0	0	0	0	0	0	0	0	0	0	0	0	0	0	0	0	0
0	0	0	0	0	0	0	0	0	0	0	0	0	0	0	0	0	0	0	0	0	0	0	0	0	0	0	0	0	0	0
0	0	0	0	0	0	0	0	0	0	0	0	0	0	0	0	0	0	0	0	0	0	0	0	0	0	0	0	0	0	0
0	0	0	0	0	0	0	0	0	0	0	0	0	0	0	0	0	0	0	0	0	0	0	0	0	0	0	0	0	0	0
0	0	0	0	0	0	0	0	0	0	0	0	0	0	0	0	0	0	0	0	0	0	0	0	0	0	0	0	0	0	0
0	0	0	0	0	0	0	0	0	0	0	0	0	0	0	0	0	0	0	0	0	0	0	0	0	0	0	0	0	0	0
0	0	0	0	0	0	0	0	0	0	0	0	0	0	0	0	0	0	0	0	0	0	0	0	0	0	0	0	0	0	0
0	0	0	0	0	0	0	0	0	0	0	0	0	0	0	0	0	0	0	0	0	0	0	0	0	0	0	0	0	0	0
0	0	0	0	0	0	0	0	0	0	0	0	0	0	0	0	0	0	0	0	0	0	0	0	0	0	0	0	0	0	0
0	0	0	0	0	0	0	0	0	0	0	0	0	0	0	0	0	0	0	0	0	0	0	0	0	0	0	0	0	0	0
0	0	0	0	0	0	0	0	0	0	0	0	0	0	0	0	0	0	0	0	0	0	0	0	0	0	0	0	0	0	0
0	0	0	0	0	0	0	0	0	0	0	0	0	0	0	0	0	0	0	0	0	0	0	0	0	0	0	0	0	0	0
0	0	0	0	0	0	0	0	0	0	0	0	0	0	0	0	0	0	0	0	0	0	0	0	0	0	0	0	0	0	0
0	0	0	0	0	0	0	0	0	0	0	0	0	0	0	0	0	0	0	0	0	0	0	0	0	0	0	0	0	0	0
0	0	0	0	0	0	0	0	0	0	0	0	0	0	0	0	0	0	0	0	0	0	0	0	0	0	0	0	0	0	0
0	0	0	0	0	0	0	0	0	0	0	0	0	0	0	0	0	0	0	0	0	0	0	0	0	0	0	0	0	0	0
0	0	0	0	0	0	0	0	0	0	0	0	0	0	0	0	0	0	0	0	0	0	0	0	0	0	0	0	0	0	0
0	0	0	0	0	0	0	0	0	0	0	0	0	0	0	0	0	0	0	0	0	0	0	0	0	0	0	0	0	0	0
0	0	0	0	0	0	0	0	0	0	0	0	0	0	0	0	0	0	0	0	0	0	0	0	0	0	0	0	0	0	0
0	0	0	0	0	0	0	0	0	0	0	0	0	0	0	0	0	0	0	0	0	0	0	0	0	0	0	0	0	0	0
0	0	0	0	0	0	0	0	0	0	0	0	0	0	0	0	0	0	0	0	0	0	0	0	0	0	0	0	0	0	0
0	0	0	0	0	0	0	0	0	0	0	0	0	0	0	0	0	0	0	0	0	0	0	0	0	0	0	0	0	0	0
0	0	0	0	0	0	0	0	0	0	0	0	0	0	0	0	0	0	0	0	0	0	0	0	0	0	0	0	0	0	0
0	0	0	0	0	0	0	0	0	0	0	0	0	0	0	0	0	0	0	0	0	0	0	0	0	0	0	0	0	0	0
0	0	0	0	0	0	0	0	0	0	0	0	0	0	0	0	0	0	0	0	0	0	0	0	0	0	0	0	0	0	0
0	0	0	0	0	0	0	0	0	0	0	0	0	0	0	0	0	0	0	0	0	0	0	0	0	0	0	0	0	0	0
0	0	0	0	0	0	0	0	0	0	0	0	0	0	0	0	0	0	0	0	0	0	0	0	0	0	0	0	0	0	0
0	0	0	0	0	0	0	0	0	0	0	0	0	0	0	0	0	0	0	0	0	0	0	0	0	0	0	0	0	0	0
0	0	0	0	0	0	0	0	0	0	0	0	0	0	0	0	0	0	0	0	0	0	0	0	0	0	0	0	0	0	0
0	0	0	0	0	0	0	0	0	0	0	0	0	0	0	0	0	0	0	0	0	0	0	0	0	0	0	0	0	0	0
0	0	0	0	0	0	0	0	0	0	0	0	0	0	0	0	0	0	0	0	0	0	0	0	0	0	0	0	0	0	0
0	0	0	0	0	0	0	0	0	0	0	0	0	0	0	0	0	0	0	0	0	0	0	0	0	0	0	0	0	0	0
0	0	0	0	0	0	0	0	0	0	0	0	0	0	0	0	0	0	0	0	0	0	0	0	0	0	0	0	0	0	0
0	0	0	0	0	0	0	0	0	0	0	0	0	0	0	0	0	0	0	0	0	0	0	0	0	0	0	0	0	0	0
0	0	0	0	0	0	0	0	0	0	0	0	0	0	0	0	0	0	0	0	0	0	0	0	0	0	0	0	0	0	0
0	0	0	0	0	0	0	0	0	0	0	0	0	0	0	0	0	0	0	0	0	0	0	0	0	0	0	0	0	0	0
0	0	0	0	0	0	0	0	0	0	0	0	0	0	0	0	0	0	0	0	0	0	0	0	0	0	0	0	0	0	0
0	0	0	0	0	0	0	0	0	0	0	0	0	0	0	0	0	0	0	0	0	0	0	0	0	0	0	0	0	0	0
0	0	0	0	0	0	0	0	0	0	0	0	0	0	0	0	0	0	0	0	0	0	0	0	0	0	0	0	0	0	0
0	0	0	0	0	0	0	0	0	0	0	0	0	0	0	0	0	0	0	0	0	0	0	0	0	0	0	0	0	0	0
0	0	0	0	0	0	0	0	0	0	0	0	0	0	0	0	0	0	0	0	0	0	0	0	0	0	0	0	0	0	0
0	0	0	0	0	0	0	0	0	0	0	0	0	0	0	0	0	0	0	0	0	0	0	0	0	0	0	0	0	0	0
0	0	0	0	0	0	0	0	0	0	0	0	0	0	0	0	0	0	0	0	0	0	0	0	0	0	0	0	0	0	0
0	0	0	0	0	0	0	0	0	0	0	0	0	0	0	0	0	0	0	0	0	0	0	0	0	0	0	0	0	0	0
0	0	0	0	0	0	0	0	0	0	0	0	0	0	0	0	0	0	0	0	0	0	0	0	0	0	0	0	0	0	0
0	0	0	0	0	0	0	0	0	0	0	0	0	0	0	0	0	0	0	0	0	0	0	0	0	0	0	0	0	0	0
0	0	0	0	0	0	0	0	0	0	0	0	0	0	0	0	0	0	0	0	0	0	0	0	0	0	0	0	0	0	0
0	0	0	0	0	0	0	0	0	0	0	0	0	0	0	0	0	0	0	0	0	0	0	0	0	0	0	0	0	0	0
0	0	0	0	0	0	0	0	0	0	0	0	0	0	0	0	0	0	0	0	0	0	0	0	0	0	0	0	0	0	0
0	0	0	0	0	0	0	0	0	0	0	0	0	0	0	0	0	0	0	0	0	0	0	0	0	0	0	0	0	0	0
0	0	0	0	0	0	0	0	0	0	0	0	0	0	0	0	0	0	0	0	0	0	0	0	0	0	0	0	0	0	0
0	0	0	0	0	0	0	0	0	0	0	0	0	0	0	0	0	0	0	0	0	0	0	0	0	0	0	0	0	0	0
0	0	0	0	0	0	0	0	0	0	0	0	0	0	0	0	0	0	0	0	0	0	0	0	0	0	0	0	0	0	0
0	0	0	0	0	0	0	0	0	0	0	0	0	0	0	0	0	0	0	0	0	0	0	0	0	0	0	0	0	0	0
0	0	0	0	0	0	0	0	0	0	0	0	0	0	0	0	0	0	0	0	0	0	0	0	0	0	0	0	0	0	0
0	0	0	0	0	0	0	0	0	0	0	0	0	0	0	0	0	0	0	0	0	0	0	0	0	0	0	0	0	0	0
0	0	0	0	0	0	0	0	0	0	0	0	0	0	0	0	0	0	0	0	0	0	0	0	0	0	0	0	0	0	0
0	0	0	0	0	0	0	0	0	0	0	0	0	0	0	0	0	0	0	0	0	0	0	0	0	0	0	0	0	0	0
0	0	0	0	0	0	0	0	0	0	0	0	0	0	0	0	0	0	0	0	0	0	0	0	0	0	0	0	0	0	0
0	0	0	0	0	0	0	0	0	0	0	0	0	0	0	0	0	0	0	0	0	0	0	0	0	0	0	0	0	0	0
0	0	0	0	0	0	0	0	0	0	0	0	0	0	0	0	0	0	0	0	0	0	0	0	0	0	0	0	0	0	0
0	0	0	0	0	0	0	0	0	0	0	0	0	0	0	0	0	0	0	0	0	0	0	0	0	0	0	0	0	0	0
0	0	0	0	0	0	0	0	0	0	0	0	0	0	0	0	0	0	0	0	0	0	0	0	0	0	0	0	0	0	0
0	0	0	0	0	0	0	0	0	0	0	0	0	0	0	0	0	0	0	0	0	0	0	0	0	0	0	0	0	0	0
0	0	0	0	0	0	0	0	0	0	0	0	0	0	0	0	0	0	0	0	0	0	0	0	0	0	0	0	0	0	0
0	0	0	0	0	0	0	0	0	0	0	0	0	0	0	0	0	0	0	0	0	0	0	0	0	0	0	0	0	0	0
0	0	0	0	0	0	0	0	0	0	0	0	0	0	0	0	0	0	0	0	0	0	0	0	0	0	0	0	0	0	0
0	0	0	0	0	0	0	0	0	0	0	0	0	0	0	0	0	0	0	0	0	0	0	0	0	0	0	0	0	0	0
0	0	0	0	0	0	0	0	0	0	0	0	0	0	0	0	0	0	0	0	0	0	0	0	0	0	0	0	0	0	0
0	0	0	0	0	0	0	0	0	0	0	0	0	0	0	0	0	0	0	0	0	0	0	0	0	0	0	0	0	0	0
0	0	0	0	0	0	0	0	0	0	0	0	0	0	0	0	0	0	0	0	0	0	0	0	0	0	0	0	0	0	0
0	0	0	0	0	0	0	0	0	0	0	0	0	0	0	0	0	0	0	0	0	0	0	0	0	0	0	0	0	0	0
0	0	0	0	0	0	0	0	0	0	0	0	0	0	0	0	0	0	0	0	0	0	0	0	0	0	0	0	0	0	0
0	0	0	0	0	0	0	0	0	0	0	0	0	0	0	0	0	0	0	0	0	0	0	0	0	0	0	0	0	0	0
0	0	0	0	0	0	0	0	0	0	0	0	0	0	0	0	0	0	0	0	0	0	0	0	0	0	0	0	0	0	0
0	0	0	0	0	0	0	0	0	0	0	0	0	0	0	0	0	0	0	0	0	0	0	0	0	0	0	0	0	0	0
0	0	0	0	0	0	0	0	0	0	0	0	0	0	0	0	0	0	0	0	0	0	0	0	0	0	0	0	0	0	0
0	0	0	0	0	0	0	0	0	0	0	0	0	0	0	0	0	0	0	0	0	0	0	0	0	0	0	0	0	0	0
0	0	0	0	0	0	0	0	0	0	0	0	0	0	0	0	0	0	0	0	0	0	0	0	0	0	0	0	0	0	0
0	0	0	0	0	0	0	0	0	0	0	0	0	0	0	0	0	0	0	0	0	0	0	0	0	0	0	0	0	0	0
0	0	0	0	0	0	0	0	0	0	0	0	0	0	0	0	0	0	0	0	0	0	0	0	0	0	0	0	0	0	0
0	0	0	0	0	0	0	0	0	0	0	0	0	0	0	0	0	0	0	0	0	0	0	0	0	0	0	0	0	0	0
0	0	0	0	0	0	0	0	0	0	0	0	0	0	0	0	0	0	0	0	0	0	0	0	0	0	0	0	0	0	0
0	0	0	0	0	0	0	0	0	0	0	0	0	0	0	0	0	0	0	0	0	0	0	0	0	0	0	0	0	0	0
0	0	0	0	0	0	0	0	0	0	0	0	0	0	0	0	0	0	0	0	0	0	0	0	0	0	0	0	0	0	0
0	0	0	0	0	0	0	0	0	0	0	0	0	0	0	0	0	0	0	0	0	0	0	0	0	0	0	0	0	0	0
0	0	0	0	0	0	0	0	0	0	0	0	0	0	0	0	0	0	0	0	0	0	0	0	0	0	0	0	0	0	0
0	0	0	0	0	0	0	0	0	0	0	0	0	0	0	0	0	0	0	0	0	0	0	0	0	0	0	0	0	0	0
0	0	0	0	0	0	0	0	0	0	0	0	0	0	0	0	0	0	0	0	0	0	0	0	0	0	0	0	0	0	0
0	0	0	0	0	0	0	0	0	0	0	0	0	0	0	0	0	0	0	0	0	0	0	0	0	0	0	0	0	0	0
0	0	0	0	0	0	0	0	0	0	0	0	0	0	0	0	0	0	0	0	0	0	0	0	0	0	0	0	0	0	0
0	0	0	0	0	0	0	0	0	0	0	0	0	0	0	0	0	0	0	0	0	0	0	0	0	0	0	0	0	0	0
0	0	0	0	0	0	0	0	0	0	0	0	0	0	0	0	0	0	0	0	0	0	0	0	0	0	0	0	0	0	0
0	0	0	0	0	0	0	0	0	0	0	0	0	0	0	0	0	0	0	0	0	0	0	0	0	0	0	0	0	0	0
0	0	0	0	0	0	0	0	0	0	0	0	0	0	0	0	0	0	0	0	0	0	0	0	0	0	0	0	0	0	0
0	0	0	0	0	0	0	0	0	0	0	0	0	0	0	0	0	0	0	0	0	0	0	0	0	0	0	0	0	0	0
0	0	0	0	0	0	0	0	0	0	0	0	0	0	0	0	0	0	0	0	0	0	0	0	0	0	0	0	0	0	0
0	0	0	0	0	0	0	0	0	0	0	0	0	0	0	0	0	0	0	0	0	0	0	0	0	0	0	0	0	0	0
0	0	0	0	0	0	0	0	0	0	0	0	0	0	0	0	0	0	0	0	0	0	0	0	0	0	0	0	0	0	0
0	0	0	0	0	0	0	0	0	0	0	0	0	0	0	0	0	0	0	0	0	0	0	0	0	0	0	0	0	0	0
0	0	0	0	0	0	0	0	0	0	0	0	0	0	0	0	0	0	0	0	0	0	0	0	0	0	0	0	0	0	0
0	0	0	0	0	0	0	0	0	0	0	0	0	0	0	0	0	0	0	0	0	0	0	0	0	0	0	0	0	0	0
0	0	0	0	0	0	0	0	0	0	0	0	0	0	0	0	0	0	0	0	0	0	0	0	0	0	0	0	0	0	0
0	0	0	0	0	0	0	0	0	0	0	0	0	0	0	0	0	0	0	0	0	0	0	0	0	0	0	0	0	0	0
0	0	0	0	0	0	0	0	0	0	0	0	0	0	0	0	0	0	0	0	0	0	0	0	0	0	0	0	0	0	0
0	0	0	0	0	0	0	0	0	0	0	0	0	0	0	0	0	0	0	0	0	0	0	0	0	0	0	0	0	0	0
0	0	0	0	0	0	0	0	0	0	0	0	0	0	0	0	0	0	0	0	0	0	0	0	0	0	0	0	0	0	0
0	0	0	0	0	0	0	0	0	0	0	0	0	0	0	0	0	0	0	0	0	0	0	0	0	0	0	0	0	0	0
0	0	0	0	0	0	0	0	0	0	0	0	0	0	0	0	0	0	0	0	0	0	0	0	0	0	0	0	0	0	0
0	0	0	0	0	0	0	0	0	0	0	0	0	0	0	0	0	0	0	0	0	0	0	0	0	0	0	0	0	0	0
0	0	0	0	0	0	0	0	0	0	0	0	0	0	0	0	0	0	0	0	0	0	0	0	0	0	0	0	0	0	0
0	0	0	0	0	0	0	0	0	0	0	0	0	0	0	0	0	0	0	0	0	0	0	0	0	0	0	0	0	0	0
0	0	0	0	0	0	0	0	0	0	0	0	0	0	0	0	0	0	0	0	0	0	0	0	0	0	0	0	0	0	0
0	0	0	0	0	0	0	0	0	0	0	0	0	0	0	0	0	0	0	0	0	0	0	0	0	0	0	0	0	0	0
0	0	0	0	0	0	0	0	0	0	0	0	0	0	0	0	0	0	0	0	0	0	0	0	0	0	0	0	0	0	0
0	0	0	0	0	0	0	0	0	0	0	0	0	0	0	0	0	0	0	0	0	0	0	0	0	0	0	0	0	0	0
0	0	0	0	0	0	0	0	0	0	0	0	0	0	0	0	0	0	0	0	0	0	0	0	0	0	0	0	0	0	0
0	0	0	0	0	0	0	0	0	0	0	0	0	0	0	0	0	0	0	0	0	0	0	0	0	0	0	0	0	0	0
0	0	0	0	0	0	0	0	0	0	0	0	0	0	0	0	0	0	0	0	0	0	0	0	0	0	0	0	0	0	0
0	0	0	0	0	0	0	0	0	0	0	0	0	0	0	0	0	0	0	0	0	0	0	0	0	0	0	0	0	0	0
0	0	0	0	0	0	0	0	0	0	0	0	0	0	0	0	0	0	0	0	0	0	0	0	0	0	0	0	0	0	0
0	0	0	0	0	0	0	0	0	0	0	0	0	0	0	0	0	0	0	0	0	0	0	0	0	0	0	0	0	0	0
0	0	0	0	0	0	0	0	0	0	0	0	0	0	0	0	0	0	0	0	0	0	0	0	0	0	0	0	0	0	0
0	0	0	0	0	0	0	0	0	0	0	0	0	0	0	0	0	0	0	0	0	0	0	0	0	0	0	0	0	0	0
0	0	0	0	0	0	0	0	0	0	0	0	0	0	0	0	0	0	0	0	0	0	0	0	0	0	0	0	0	0	0
0	0	0	0	0	0	0	0	0	0	0	0	0	0	0	0	0	0	0	0	0	0	0	0	0	0	0	0	0	0	0
0	0	0	0	0	0	0	0	0	0	0	0	0	0	0	0	0	0	0	0	0	0	0	0	0	0	0	0	0	0	0
0	0	0	0	0	0	0	0	0	0	0	0	0	0	0	0	0	0	0	0	0	0	0	0	0	0	0	0	0	0	0
0	0	0	0	0	0	0	0	0	0	0	0	0	0	0	0	0	0	0	0	0	0	0	0	0	0	0	0	0	0	0
0	0	0	0	0	0	0	0	0	0	0	0	0	0	0	0	0	0	0	0	0	0	0	0	0	0	0	0	0	0	0
0	0	0	0	0	0	0	0	0	0	0	0	0	0	0	0	0	0	0	0	0	0	0	0	0	0	0	0	0	0	0
0	0	0	0	0	0	0	0	0	0	0	0	0	0	0	0	0	0	0	0	0	0	0	0	0	0	0	0	0	0	0
0	0	0	0	0	0	0	0	0	0	0	0	0	0	0	0	0	0	0	0	0	0	0	0	0	0	0	0	0	0	0
0	0	0	0	0	0	0	0	0	0	0	0	0	0	0	0	0	0	0	0	0	0	0	0	0	0	0	0	0	0	0
0	0	0	0	0	0	0	0	0	0	0	0	0	0	0	0	0	0	0	0	0	0	0	0	0	0	0	0	0	0	0
0	0	0	0	0	0	0	0	0	0	0	0	0	0	0	0	0	0	0	0	0	0	0	0	0	0	0	0	0	0	0
0	0	0	0	0	0	0	0	0	0	0	0	0	0	0	0	0	0	0	0	0	0	0	0	0	0	0	0	0	0	0
0	0	0	0	0	0	0	0	0	0	0	0	0	0	0	0	0	0	0	0	0	0	0	0	0	0	0	0	0	0	0
0	0	0	0	0	0	0	0	0	0	0	0	0	0	0	0	0	0	0	0	0	0	0	0	0	0	0	0	0	0	0
0	0	0	0	0	0	0	0	0	0	0	0	0	0	0	0	0	0	0	0	0	0	0	0	0	0	0	0	0	0	0
0	0	0	0	0	0	0	0	0	0	0	0	0	0	0	0	0	0	0	0	0	0	0	0	0	0	0	0	0	0	0
0	0	0	0	0	0	0	0	0	0	0	0	0	0	0	0	0	0	0	0	0	0	0	0	0	0	0	0	0	0	0
0	0	0	0	0	0	0	0	0	0	0	0	0	0	0	0	0	0	0	0	0	0	0	0	0	0	0	0	0	0	0
0	0	0	0	0	0	0	0	0	0	0	0	0	0	0	0	0	0	0	0	0	0	0	0	0	0	0	0	0	0	0
0	0	0	0	0	0	0	0	0	0	0	0	0	0	0	0	0	0	0	0	0	0	0	0	0	0	0	0	0	0	0
0	0	0	0	0	0	0	0	0	0	0	0	0	0	0	0	0	0	0	0	0	0	0	0	0	0	0	0	0	0	0
0	0	0	0	0	0	0	0	0	0	0	0	0	0	0	0	0	0	0	0	0	0	0	0	0	0	0	0	0	0	0
0	0	0	0	0	0	0	0	0	0	0	0	0	0	0	0	0	0	0	0	0	0	0	0	0	0	0	0	0	0	0
0	0	0	0	0	0	0	0	0	0	0	0	0	0	0	0	0	0	0	0	0	0	0	0	0	0	0	0	0	0	0
0	0	0	0	0	0	0	0	0	0	0	0	0	0	0	0	0	0	0	0	0	0	0	0	0	0	0	0	0	0	0
0	0	0	0	0	0	0	0	0	0	0	0	0	0	0	0	0	0	0	0	0	0	0	0	0	0	0	0	0	0	0
0	0	0	0	0	0	0	0	0	0	0	0	0	0	0	0	0	0	0	0	0	0	0	0	0	0	0	0	0	0	0
0	0	0	0	0	0	0	0	0	0	0	0	0	0	0	0	0	0	0	0	0	0	0	0	0	0	0	0	0	0	0
0	0	0	0	0	0	0	0	0	0	0	0	0	0	0	0	0	0	0	0	0	0	0	0	0	0	0	0	0	0	0
0	0	0	0	0	0	0	0	0	0	0	0	0	0	0	0	0	0	0	0	0	0	0	0	0	0	0	0	0	0	0
0	0	0	0	0	0	0	0	0	0	0	0	0	0	0	0	0	0	0	0	0	0	0	0	0	0	0	0	0	0	0
0	0	0	0	0	0	0	0	0	0	0	0	0	0	0	0	0	0	0	0	0	0	0	0	0	0	0	0	0	0	0
0	0	0	0	0	0	0	0	0	0	0	0	0	0	0	0	0	0	0	0	0	0	0	0	0	0	0	0	0	0	0
0	0	0	0	0	0	0	0	0	0	0	0	0	0	0	0	0	0	0	0	0	0	0	0	0	0	0	0	0	0	0
0	0	0	0	0	0	0	0	0	0	0	0	0	0	0	0	0	0	0	0	0	0	0	0	0	0	0	0	0	0	0
0	0	0	0	0	0	0	0	0	0	0	0	0	0	0	0	0	0	0	0	0	0	0	0	0	0	0	0	0	0	0
0	0	0	0	0	0	0	0	0	0	0	0	0	0	0	0	0	0	0	0	0	0	0	0	0	0	0	0	0	0	0
0	0	0	0	0	0	0	0	0	0	0	0	0	0	0	0	0	0	0	0	0	0	0	0	0	0	0	0	0	0	0
0	0	0	0	0	0	0	0	0	0	0	0	0	0	0	0	0	0	0	0	0	0	0	0	0	0	0	0	0	0	0
0	0	0	0	0	0	0	0	0	0	0	0	0	0	0	0	0	0	0	0	0	0	0	0	0	0	0	0	0	0	0
0	0	0	0	0	0	0	0	0	0	0	0	0	0	0	0	0	0	0	0	0	0	0	0	0	0	0	0	0	0	0
0	0	0	0	0	0	0	0	0	0	0	0	0	0	0	0	0	0	0	0	0	0	0	0	0	0	0	0	0	0	0
0	0	0	0	0	0	0	0	0	0	0	0	0	0	0	0	0	0	0	0	0	0	0	0	0	0	0	0	0	0	0
0	0	0	0	0	0	0	0	0	0	0	0	0	0	0	0	0	0	0	0	0	0	0	0	0	0	0	0	0	0	0
0	0	0	0	0	0	0	0	0	0	0	0	0	0	0	0	0	0	0	0	0	0	0	0	0	0	0	0	0	0	0
0	0	0	0	0	0	0	0	0	0	0	0	0	0	0	0	0	0	0	0	0	0	0	0	0	0	0	0	0	0	0
0	0	0	0	0	0	0	0	0	0	0	0	0	0	0	0	0	0	0	0	0	0	0	0	0	0	0	0	0	0	0
0	0	0	0	0	0	0	0	0	0	0	0	0	0	0	0	0	0	0	0	0	0	0	0	0	0	0	0	0	0	0
0	0	0	0	0	0	0	0	0	0	0	0	0	0	0	0	0	0	0	0	0	0	0	0	0	0	0	0	0	0	0
0	0	0	0	0	0	0	0	0	0	0	0	0	0	0	0	0	0	0	0	0	0	0	0	0	0	0	0	0	0	0
0	0	0	0	0	0	0	0	0	0	0	0	0	0	0	0	0	0	0	0	0	0	0	0	0	0	0	0	0	0	0
0	0	0	0	0	0	0	0	0	0	0	0	0	0	0	0	0	0	0	0	0	0	0	0	0	0	0	0	0	0	0
0	0	0	0	0	0	0	0	0	0	0	0	0	0	0	0	0	0	0	0	0	0	0	0	0	0	0	0	0	0	0
0	0	0	0	0	0	0	0	0	0	0	0	0	0	0	0	0	0	0	0	0	0	0	0	0	0	0	0	0	0	0
0	0	0	0	0	0	0	0	0	0	0	0	0	0	0	0	0	0	0	0	0	0	0	0	0	0	0	0	0	0	0
0	0	0	0	0	0	0	0	0	0	0	0	0	0	0	0	0	0	0	0	0	0	0	0	0	0	0	0	0	0	0
0	0	0	0	0	0	0	0	0	0	0	0	0	0	0	0	0	0	0	0	0	0	0	0	0	0	0	0	0	0	0
0	0	0	0	0	0	0	0	0	0	0	0	0	0	0	0	0	0	0	0	0	0	0	0	0	0	0	0	0	0	0
0	0	0	0	0	0	0	0	0	0	0	0	0	0	0	0	0	0	0	0	0	0	0	0	0	0	0	0	0	0	0
0	0	0	0	0	0	0	0	0	0	0	0	0	0	0	0	0	0	0	0	0	0	0	0	0	0	0	0	0	0	0
0	0	0	0	0	0	0	0	0	0	0	0	0	0	0	0	0	0	0	0	0	0	0	0	0	0	0	0	0	0	0
0	0	0	0	0	0	0	0	0	0	0	0	0	0	0	0	0	0	0	0	0	0	0	0	0	0	0	0	0	0	0
0	0	0	0	0	0	0	0	0	0	0	0	0	0	0	0	0	0	0	0	0	0	0	0	0	0	0	0	0	0	0
0	0	0	0	0	0	0	0	0	0	0	0	0	0	0	0	0	0	0	0	0	0	0	0	0	0	0	0	0	0	0
0	0	0	0	0	0	0	0	0	0	0	0	0	0	0	0	0	0	0	0	0	0	0	0	0	0	0	0	0	0	0
0	0	0	0	0	0	0	0	0	0	0	0	0	0	0	0	0	0	0	0	0	0	0	0	0	0	0	0	0	0	0
0	0	0	0	0	0	0	0	0	0	0	0	0	0	0	0	0	0	0	0	0	0	0	0	0	0	0	0	0	0	0
0	0	0	0	0	0	0	0	0	0	0	0	0	0	0	0	0	0	0	0	0	0	0	0	0	0	0	0	0	0	0
0	0	0	0	0	0	0	0	0	0	0	0	0	0	0	0	0	0	0	0	0	0	0	0	0	0	0	0	0	0	0
0	0	0	0	0	0	0	0	0	0	0	0	0	0	0	0	0	0	0	0	0	0	0	0	0	0	0	0	0	0	0
0	0	0	0	0	0	0	0	0	0	0	0	0	0	0	0	0	0	0	0	0	0	0	0	0	0	0	0	0	0	0
0	0	0	0	0	0	0	0	0	0	0	0	0	0	0	0	0	0	0	0	0	0	0	0	0	0	0	0	0	0	0
0	0	0	0	0	0	0	0	0	0	0	0	0	0	0	0	0	0	0	0	0	0	0	0	0	0	0	0	0	0	0
0	0	0	0	0	0	0	0	0	0	0	0	0	0	0	0	0	0	0	0	0	0	0	0	0	0	0	0	0	0	0
0	0	0	0	0	0	0	0	0	0	0	0	0	0	0	0	0	0	0	0	0	0	0	0	0	0	0	0	0	0	0
0	0	0	0	0	0	0	0	0	0	0	0	0	0	0	0	0	0	0	0	0	0	0	0	0	0	0	0	0	0	0
0	0	0	0	0	0	0	0	0	0	0	0	0	0	0	0	0	0	0	0	0	0	0	0	0	0	0	0	0	0	0
0	0	0	0	0	0	0	0	0	0	0	0	0	0	0	0	0	0	0	0	0	0	0	0	0	0	0	0	0	0	0
0	0	0	0	0	0	0	0	0	0	0	0	0	0	0	0	0	0	0	0	0	0	0	0	0	0	0	0	0	0	0
0	0	0	0	0	0	0	0	0	0	0	0	0	0	0	0	0	0	0	0	0	0	0	0	0	0	0	0	0	0	0
0	0	0	0	0	0	0	0	0	0	0	0	0	0	0	0	0	0	0	0	0	0	0	0	0	0	0	0	0	0	0
0	0	0	0	0	0	0	0	0	0	0	0	0	0	0	0	0	0	0	0	0	0	0	0	0	0	0	0	0	0	0
0	0	0	0	0	0	0	0	0	0	0	0	0	0	0	0	0	0	0	0	0	0	0	0	0	0	0	0	0	0	0
0	0	0	0	0	0	0	0	0	0	0	0	0	0	0	0	0	0	0	0	0	0	0	0	0	0	0	0	0	0	0
0	0	0	0	0	0	0	0	0	0	0	0	0	0	0	0	0	0	0	0	0	0	0	0	0	0	0	0	0	0	0
0	0	0	0	0	0	0	0	0	0	0	0	0	0	0	0	0	0	0	0	0	0	0	0	0	0	0	0	0	0	0
0	0	0	0	0	0	0	0	0	0	0	0	0	0	0	0	0	0	0	0	0	0	0	0	0	0	0	0	0	0	0
0	0	0	0	0	0	0	0	0	0	0	0	0	0	0	0	0	0	0	0	0	0	0	0	0	0	0	0	0	0	0
0	0	0	0	0	0	0	0	0	0	0	0	0	0	0	0	0	0	0	0	0	0	0	0	0	0	0	0	0	0	0
0	0	0	0	0	0	0	0	0	0	0	0	0	0	0	0	0	0	0	0	0	0	0	0	0	0	0	0	0	0	0
0	0	0	0	0	0	0	0	0	0	0	0	0	0	0	0	0	0	0	0	0	0	0	0	0	0	0	0	0	0	0
0	0	0	0	0	0	0	0	0	0	0	0	0	0	0	0	0	0	0	0	0	0	0	0	0	0	0	0	0	0	0
0	0	0	0	0	0	0	0	0	0	0	0	0	0	0	0	0	0	0	0	0	0	0	0	0	0	0	0	0	0	0
0	0	0	0	0	0	0	0	0	0	0	0	0	0	0	0	0	0	0	0	0	0	0	0	0	0	0	0	0	0	0
0	0	0	0	0	0	0	0	0	0	0	0	0	0	0	0	0	0	0	0	0	0	0	0	0	0	0	0	0	0	0
0	0	0	0	0	0	0	0	0	0	0	0	0	0	0	0	0	0	0	0	0	0	0	0	0	0	0	0	0	0	0
0	0	0	0	0	0	0	0	0	0	0	0	0	0	0	0	0	0	0	0	0	0	0	0	0	0	0	0	0	0	0
0	0	0	0	0	0	0	0	0	0	0	0	0	0	0	0	0	0	0	0	0	0	0	0	0	0	0	0	0	0	0
0	0	0	0	0	0	0	0	0	0	0	0	0	0	0	0	0	0	0	0	0	0	0	0	0	0	0	0	0	0	0
0	0	0	0	0	0	0	0	0	0	0	0	0	0	0	0	0	0	0	0	0	0	0	0	0	0	0	0	0	0	0
0	0	0	0	0	0	0	0	0	0	0	0	0	0	0	0	0	0	0	0	0	0	0	0	0	0	0	0	0	0	0
0	0	0	0	0	0	0	0	0	0	0	0	0	0	0	0	0	0	0	0	0	0	0	0	0	0	0	0	0	0	0
0	0	0	0	0	0	0	0	0	0	0	0	0	0	0	0	0	0	0	0	0	0	0	0	0	0	0	0	0	0	0
0	0	0	0	0	0	0	0	0	0	0	0	0	0	0	0	0	0	0	0	0	0	0	0	0	0	0	0	0	0	0
0	0	0	0	0	0	0	0	0	0	0	0	0	0	0	0	0	0	0	0	0	0	0	0	0	0	0	0	0	0	0
0	0	0	0	0	0	0	0	0	0	0	0	0	0	0	0	0	0	0	0	0	0	0	0	0	0	0	0	0	0	0
0	0	0	0	0	0	0	0	0	0	0	0	0	0	0	0	0	0	0	0	0	0	0	0	0	0	0	0	0	0	0
0	0	0	0	0	0	0	0	0	0	0	0	0	0	0	0	0	0	0	0	0	0	0	0	0	0	0	0	0	0	0
0	0	0	0	0	0	0	0	0	0	0	0	0	0	0	0	0	0	0	0	0	0	0	0	0	0	0	0	0	0	0
0	0	0	0	0	0	0	0	0	0	0	0	0	0	0	0	0	0	0	0	0	0	0	0	0	0	0	0	0	0	0
0	0	0	0	0	0	0	0	0	0	0	0	0	0	0	0	0	0	0	0	0	0	0	0	0	0	0	0	0	0	0
0	0	0	0	0	0	0	0	0	0	0	0	0	0	0	0	0	0	0	0	0	0	0	0	0	0	0	0	0	0	0
0	0	0	0	0	0	0	0	0	0	0	0	0	0	0	0	0	0	0	0	0	0	0	0	0	0	0	0	0	0	0
0	0	0	0	0	0	0	0	0	0	0	0	0	0	0	0	0	0	0	0	0	0	0	0	0	0	0	0	0	0	0
0	0	0	0	0	0	0	0	0	0	0	0	0	0	0	0	0	0	0	0	0	0	0	0	0	0	0	0	0	0	0
0	0	0	0	0	0	0	0	0	0	0	0	0	0	0	0	0	0	0	0	0	0	0	0	0	0	0	0	0	0	0
0	0	0	0	0	0	0	0	0	0	0	0	0	0	0	0	0	0	0	0	0	0	0	0	0	0	0	0	0	0	0
0	0	0	0	0	0	0	0	0	0	0	0	0	0	0	0	0	0	0	0	0	0	0	0	0	0	0	0	0	0	0
0	0	0	0	0	0	0	0	0	0	0	0	0	0	0	0	0	0	0	0	0	0	0	0	0	0	0	0	0	0	0
0	0	0	0	0	0	0	0	0	0	0	0	0	0	0	0	0	0	0	0	0	0	0	0	0	0	0	0	0	0	0
0	0	0	0	0	0	0	0	0	0	0	0	0	0	0	0	0	0	0	0	0	0	0	0	0	0	0	0	0	0	0
0	0	0	0	0	0	0	0	0	0	0	0	0	0	0	0	0	0	0	0	0	0	0	0	0	0	0	0	0	0	0
0	0	0	0	0	0	0	0	0	0	0	0	0	0	0	0	0	0	0	0	0	0	0	0	0	0	0	0	0	0	0
0	0	0	0	0	0	0	0	0	0	0	0	0	0	0	0	0	0	0	0	0	0	0	0	0	0	0	0	0	0	0
0	0	0	0	0	0	0	0	0	0	0	0	0	0	0	0	0	0	0	0	0	0	0	0	0	0	0	0	0	0	0
0	0	0	0	0	0	0	0	0	0	0	0	0	0	0	0	0	0	0	0	0	0	0	0	0	0	0	0	0	0	0
0	0	0	0	0	0	0	0	0	0	0	0	0	0	0	0	0	0	0	0	0	0	0	0	0	0	0	0	0	0	0
0	0	0	0	0	0	0	0	0	0	0	0	0	0	0	0	0	0	0	0	0	0	0	0	0	0	0	0	0	0	0
0	0	0	0	0	0	0	0	0	0	0	0	0	0	0	0	0	0	0	0	0	0	0	0	0	0	0	0	0	0	0
0	0	0	0	0	0	0	0	0	0	0	0	0	0	0	0	0	0	0	0	0	0	0	0	0	0	0	0	0	0	0
0	0	0	0	0	0	0	0	0	0	0	0	0	0	0	0	0	0	0	0	0	0	0	0	0	0	0	0	0	0	0
0	0	0	0	0	0	0	0	0	0	0	0	0	0	0	0	0	0	0	0	0	0	0	0	0	0	0	0	0	0	0
0	0	0	0	0	0	0	0	0	0	0	0	0	0	0	0	0	0	0	0	0	0	0	0	0	0	0	0	0	0	0
0	0	0	0	0	0	0	0	0	0	0	0	0	0	0	0	0	0	0	0	0	0	0	0	0	0	0	0	0	0	0
0	0	0	0	0	0	0	0	0	0	0	0	0	0	0	0	0	0	0	0	0	0	0	0	0	0	0	0	0	0	0
0	0	0	0	0	0	0	0	0	0	0	0	0	0	0	0	0	0	0	0	0	0	0	0	0	0	0	0	0	0	0
0	0	0	0	0	0	0	0	0	0	0	0	0	0	0	0	0	0	0	0	0	0	0	0	0	0	0	0	0	0	0
0	0	0	0	0	0	0	0	0	0	0	0	0	0	0	0	0	0	0	0	0	0	0	0	0	0	0	0	0	0	0
0	0	0	0	0	0	0	0	0	0	0	0	0	0	0	0	0	0	0	0	0	0	0	0	0	0	0	0	0	0	0
0	0	0	0	0	0	0	0	0	0	0	0	0	0	0	0	0	0	0	0	0	0	0	0	0	0	0	0	0	0	0
0	0	0	0	0	0	0	0	0	0	0	0	0	0	0	0	0	0	0	0	0	0	0	0	0	0	0	0	0	0	0
0	0	0	0	0	0	0	0	0	0	0	0	0	0	0	0	0	0	0	0	0	0	0	0	0	0	0	0	0	0	0
0	0	0	0	0	0	0	0	0	0	0	0	0	0	0	0	0	0	0	0	0	0	0	0	0	0	0	0	0	0	0
0	0	0	0	0	0	0	0	0	0	0	0	0	0	0	0	0	0	0	0	0	0	0	0	0	0	0	0	0	0	0
0	0	0	0	0	0	0	0	0	0	0	0	0	0	0	0	0	0	0	0	0	0	0	0	0	0	0	0	0	0	0
0	0	0	0	0	0	0	0	0	0	0	0	0	0	0	0	0	0	0	0	0	0	0	0	0	0	0	0	0	0	0
0	0	0	0	0	0	0	0	0	0	0	0	0	0	0	0	0	0	0	0	0	0	0	0	0	0	0	0	0	0	0
0	0	0	0	0	0	0	0	0	0	0	0	0	0	0	0	0	0	0	0	0	0	0	0	0	0	0	0	0	0	0
0	0	0	0	0	0	0	0	0	0	0	0	0	0	0	0	0	0	0	0	0	0	0	0	0	0	0	0	0	0	0
0	0	0	0	0	0	0	0	0	0	0	0	0	0	0	0	0	0	0	0	0	0	0	0	0	0	0	0	0	0	0
0	0	0	0	0	0	0	0	0	0	0	0	0	0	0	0	0	0	0	0	0	0	0	0	0	0	0	0	0	0	0
0	0	0	0	0	0	0	0	0	0	0	0	0	0	0	0	0	0	0	0	0	0	0	0	0	0	0	0	0	0	0
0	0	0	0	0	0	0	0	0	0	0	0	0	0	0	0	0	0	0	0	0	0	0	0	0	0	0	0	0	0	0
0	0	0	0	0	0	0	0	0	0	0	0	0	0	0	0	0	0	0	0	0	0	0	0	0	0	0	0	0	0	0
0	0	0	0	0	0	0	0	0	0	0	0	0	0	0	0	0	0	0	0	0	0	0	0	0	0	0	0	0	0	0
0	0	0	0	0	0	0	0	0	0	0	0	0	0	0	0	0	0	0	0	0	0	0	0	0	0	0	0	0	0	0
0	0	0	0	0	0	0	0	0	0	0	0	0	0	0	0	0	0	0	0	0	0	0	0	0	0	0	0	0	0	0
0	0	0	0	0	0	0	0	0	0	0	0	0	0	0	0	0	0	0	0	0	0	0	0	0	0	0	0	0	0	0
0	0	0	0	0	0	0	0	0	0	0	0	0	0	0	0	0	0	0	0	0	0	0	0	0	0	0	0	0	0	0
0	0	0	0	0	0	0	0	0	0	0	0	0	0	0	0	0	0	0	0	0	0	0	0	0	0	0	0	0	0	0
0	0	0	0	0	0	0	0	0	0	0	0	0	0	0	0	0	0	0	0	0	0	0	0	0	0	0	0	0	0	0
0	0	0	0	0	0	0	0	0	0	0	0	0	0	0	0	0	0	0	0	0	0	0	0	0	0	0	0	0	0	0
0	0	0	0	0	0	0	0	0	0	0	0	0	0	0	0	0	0	0	0	0	0	0	0	0	0	0	0	0	0	0
0	0	0	0	0	0	0	0	0	0	0	0	0	0	0	0	0	0	0	0	0	0	0	0	0	0	0	0	0	0	0
0	0	0	0	0	0	0	0	0	0	0	0	0	0	0	0	0	0	0	0	0	0	0	0	0	0	0	0	0	0	0
0	0	0	0	0	0	0	0	0	0	0	0	0	0	0	0	0	0	0	0	0	0	0	0	0	0	0	0	0	0	0
0	0	0	0	0	0	0	0	0	0	0	0	0	0	0	0	0	0	0	0	0	0	0	0	0	0	0	0	0	0	0
0	0	0	0	0	0	0	0	0	0	0	0	0	0	0	0	0	0	0	0	0	0	0	0	0	0	0	0	0	0	0
0	0	0	0	0	0	0	0	0	0	0	0	0	0	0	0	0	0	0	0	0	0	0	0	0	0	0	0	0	0	0
0	0	0	0	0	0	0	0	0	0	0	0	0	0	0	0	0	0	0	0	0	0	0	0	0	0	0	0	0	0	0
0	0	0	0	0	0	0	0	0	0	0	0	0	0	0	0	0	0	0	0	0	0	0	0	0	0	0	0	0	0	0
0	0	0	0	0	0	0	0	0	0	0	0	0	0	0	0	0	0	0	0	0	0	0	0	0	0	0	0	0	0	0
0	0	0	0	0	0	0	0	0	0	0	0	0	0	0	0	0	0	0	0	0	0	0	0	0	0	0	0	0	0	0
0	0	0	0	0	0	0	0	0	0	0	0	0	0	0	0	0	0	0	0	0	0	0	0	0	0	0	0	0	0	0
0	0	0	0	0	0	0	0	0	0	0	0	0	0	0	0	0	0	0	0	0	0	0	0	0	0	0	0	0	0	0
0	0	0	0	0	0	0	0	0	0	0	0	0	0	0	0	0	0	0	0	0	0	0	0	0	0	0	0	0	0	0
0	0	0	0	0	0	0	0	0	0	0	0	0	0	0	0	0	0	0	0	0	0	0	0	0	0	0	0	0	0	0
0	0	0	0	0	0	0	0	0	0	0	0	0	0	0	0	0	0	0	0	0	0	0	0	0	0	0	0	0	0	0
0	0	0	0	0	0	0	0	0	0	0	0	0	0	0	0	0	0	0	0	0	0	0	0	0	0	0	0	0	0	0
0	0	0	0	0	0	0	0	0	0	0	0	0	0	0	0	0	0	0	0	0	0	0	0	0	0	0	0	0	0	0
0	0	0	0	0	0	0	0	0	0	0	0	0	0	0	0	0	0	0	0	0	0	0	0	0	0	0	0	0	0	0
0	0	0	0	0	0	0	0	0	0	0	0	0	0	0	0	0	0	0	0	0	0	0	0	0	0	0	0	0	0	0
0	0	0	0	0	0	0	0	0	0	0	0	0	0	0	0	0	0	0	0	0	0	0	0	0	0	0	0	0	0	0
0	0	0	0	0	0	0	0	0	0	0	0	0	0	0	0	0	0	0	0	0	0	0	0	0	0	0	0	0	0	0
0	0	0	0	0	0	0	0	0	0	0	0	0	0	0	0	0	0	0	0	0	0	0	0	0	0	0	0	0	0	0
0	0	0	0	0	0	0	0	0	0	0	0	0	0	0	0	0	0	0	0	0	0	0	0	0	0	0	0	0	0	0
0	0	0	0	0	0	0	0	0	0	0	0	0	0	0	0	0	0	0	0	0	0	0	0	0	0	0	0	0	0	0
0	0	0	0	0	0	0	0	0	0	0	0	0	0	0	0	0	0	0	0	0	0	0	0	0	0	0	0	0	0	0
0	0	0	0	0	0	0	0	0	0	0	0	0	0	0	0	0	0	0	0	0	0	0	0	0	0	0	0	0	0	0
0	0	0	0	0	0	0	0	0	0	0	0	0	0	0	0	0	0	0	0	0	0	0	0	0	0	0	0	0	0	0
0	0	0	0	0	0	0	0	0	0	0	0	0	0	0	0	0	0	0	0	0	0	0	0	0	0	0	0	0	0	0
0	0	0	0	0	0	0	0	0	0	0	0	0	0	0	0	0	0	0	0	0	0	0	0	0	0	0	0	0	0	0
0	0	0	0	0	0	0	0	0	0	0	0	0	0	0	0	0	0	0	0	0	0	0	0	0	0	0	0	0	0	0
0	0	0	0	0	0	0	0	0	0	0	0	0	0	0	0	0	0	0	0	0	0	0	0	0	0	0	0	0	0	0
0	0	0	0	0	0	0	0	0	0	0	0	0	0	0	0	0	0	0	0	0	0	0	0	0	0	0	0	0	0	0
0	0	0	0	0	0	0	0	0	0	0	0	0	0	0	0	0	0	0	0	0	0	0	0	0	0	0	0	0	0	0
0	0	0	0	0	0	0	0	0	0	0	0	0	0	0	0	0	0	0	0	0	0	0	0	0	0	0	0	0	0	0
0	0	0	0	0	0	0	0	0	0	0	0	0	0	0	0	0	0	0	0	0	0	0	0	0	0	0	0	0	0	0
0	0	0	0	0	0	0	0	0	0	0	0	0	0	0	0	0	0	0	0	0	0	0	0	0	0	0	0	0	0	0
0	0	0	0	0	0	0	0	0	0	0	0	0	0	0	0	0	0	0	0	0	0	0	0	0	0	0	0	0	0	0
0	0	0	0	0	0	0	0	0	0	0	0	0	0	0	0	0	0	0	0	0	0	0	0	0	0	0	0	0	0	0
0	0	0	0	0	0	0	0	0	0	0	0	0	0	0	0	0	0	0	0	0	0	0	0	0	0	0	0	0	0	0
0	0	0	0	0	0	0	0	0	0	0	0	0	0	0	0	0	0	0	0	0	0	0	0	0	0	0	0	0	0	0
0	0	0	0	0	0	0	0	0	0	0	0	0	0	0	0	0	0	0	0	0	0	0	0	0	0	0	0	0	0	0
0	0	0	0	0	0	0	0	0	0	0	0	0	0	0	0	0	0	0	0	0	0	0	0	0	0	0	0	0	0	0
0	0	0	0	0	0	0	0	0	0	0	0	0	0	0	0	0	0	0	0	0	0	0	0	0	0	0	0	0	0	0
0	0	0	0	0	0	0	0	0	0	0	0	0	0	0	0	0	0	0	0	0	0	0	0	0	0	0	0	0	0	0
0	0	0	0	0	0	0	0	0	0	0	0	0	0	0	0	0	0	0	0	0	0	0	0	0	0	0	0	0	0	0
0	0	0	0	0	0	0	0	0	0	0	0	0	0	0	0	0	0	0	0	0	0	0	0	0	0	0	0	0	0	0
0	0	0	0	0	0	0	0	0	0	0	0	0	0	0	0	0	0	0	0	0	0	0	0	0	0	0	0	0	0	0
0	0	0	0	0	0	0	0	0	0	0	0	0	0	0	0	0	0	0	0	0	0	0	0	0	0	0	0	0	0	0
0	0	0	0	0	0	0	0	0	0	0	0	0	0	0	0	0	0	0	0	0	0	0	0	0	0	0	0	0	0	0
0	0	0	0	0	0	0	0	0	0	0	0	0	0	0	0	0	0	0	0	0	0	0	0	0	0	0	0	0	0	0
0	0	0	0	0	0	0	0	0	0	0	0	0	0	0	0	0	0	0	0	0	0	0	0	0	0	0	0	0	0	0
0	0	0	0	0	0	0	0	0	0	0	0	0	0	0	0	0	0	0	0	0	0	0	0	0	0	0	0	0	0	0
0	0	0	0	0	0	0	0	0	0	0	0	0	0	0	0	0	0	0	0	0	0	0	0	0	0	0	0	0	0	0
0	0	0	0	0	0	0	0	0	0	0	0	0	0	0	0	0	0	0	0	0	0	0	0	0	0	0	0	0	0	0
0	0	0	0	0	0	0	0	0	0	0	0	0	0	0	0	0	0	0	0	0	0	0	0	0	0	0	0	0	0	0
0	0	0	0	0	0	0	0	0	0	0	0	0	0	0	0	0	0	0	0	0	0	0	0	0	0	0	0	0	0	0
0	0	0	0	0	0	0	0	0	0	0	0	0	0	0	0	0	0	0	0	0	0	0	0	0	0	0	0	0	0	0
0	0	0	0	0	0	0	0	0	0	0	0	0	0	0	0	0	0	0	0	0	0	0	0	0	0	0	0	0	0	0
0	0	0	0	0	0	0	0	0	0	0	0	0	0	0	0	0	0	0	0	0	0	0	0	0	0	0	0	0	0	0
0	0	0	0	0	0	0	0	0	0	0	0	0	0	0	0	0	0	0	0	0	0	0	0	0	0	0	0	0	0	0
0	0	0	0	0	0	0	0	0	0	0	0	0	0	0	0	0	0	0	0	0	0	0	0	0	0	0	0	0	0	0
0	0	0	0	0	0	0	0	0	0	0	0	0	0	0	0	0	0	0	0	0	0	0	0	0	0	0	0	0	0	0
0	0	0	0	0	0	0	0	0	0	0	0	0	0	0	0	0	0	0	0	0	0	0	0	0	0	0	0	0	0	0
0	0	0	0	0	0	0	0	0	0	0	0	0	0	0	0	0	0	0	0	0	0	0	0	0	0	0	0	0	0	0
0	0	0	0	0	0	0	0	0	0	0	0	0	0	0	0	0	0	0	0	0	0	0	0	0	0	0	0	0	0	0
0	0	0	0	0	0	0	0	0	0	0	0	0	0	0	0	0	0	0	0	0	0	0	0	0	0	0	0	0	0	0
0	0	0	0	0	0	0	0	0	0	0	0	0	0	0	0	0	0	0	0	0	0	0	0	0	0	0	0	0	0	0
0	0	0	0	0	0	0	0	0	0	0	0	0	0	0	0	0	0	0	0	0	0	0	0	0	0	0	0	0	0	0
0	0	0	0	0	0	0	0	0	0	0	0	0	0	0	0	0	0	0	0	0	0	0	0	0	0	0	0	0	0	0
0	0	0	0	0	0	0	0	0	0	0	0	0	0	0	0	0	0	0	0	0	0	0	0	0	0	0	0	0	0	0
0	0	0	0	0	0	0	0	0	0	0	0	0	0	0	0	0	0	0	0	0	0	0	0	0	0	0	0	0	0	0
0	0	0	0	0	0	0	0	0	0	0	0	0	0	0	0	0	0	0	0	0	0	0	0	0	0	0	0	0	0	0
0	0	0	0	0	0	0	0	0	0	0	0	0	0	0	0	0	0	0	0	0	0	0	0	0	0	0	0	0	0	0
0	0	0	0	0	0	0	0	0	0	0	0	0	0	0	0	0	0	0	0	0	0	0	0	0	0	0	0	0	0	0
0	0	0	0	0	0	0	0	0	0	0	0	0	0	0	0	0	0	0	0	0	0	0	0	0	0	0	0	0	0	0
0	0	0	0	0	0	0	0	0	0	0	0	0	0	0	0	0	0	0	0	0	0	0	0	0	0	0	0	0	0	0
0	0	0	0	0	0	0	0	0	0	0	0	0	0	0	0	0	0	0	0	0	0	0	0	0	0	0	0	0	0	0
0	0	0	0	0	0	0	0	0	0	0	0	0	0	0	0	0	0	0	0	0	0	0	0	0	0	0	0	0	0	0
0	0	0	0	0	0	0	0	0	0	0	0	0	0	0	0	0	0	0	0	0	0	0	0	0	0	0	0	0	0	0
0	0	0	0	0	0	0	0	0	0	0	0	0	0	0	0	0	0	0	0	0	0	0	0	0	0	0	0	0	0	0
0	0	0	0	0	0	0	0	0	0	0	0	0	0	0	0	0	0	0	0	0	0	0	0	0	0	0	0	0	0	0
0	0	0	0	0	0	0	0	0	0	0	0	0	0	0	0	0	0	0	0	0	0	0	0	0	0	0	0	0	0	0
0	0	0	0	0	0	0	0	0	0	0	0	0	0	0	0	0	0	0	0	0	0	0	0	0	0	0	0	0	0	0
0	0	0	0	0	0	0	0	0	0	0	0	0	0	0	0	0	0	0	0	0	0	0	0	0	0	0	0	0	0	0
0	0	0	0	0	0	0	0	0	0	0	0	0	0	0	0	0	0	0	0	0	0	0	0	0	0	0	0	0	0	0
0	0	0	0	0	0	0	0	0	0	0	0	0	0	0	0	0	0	0	0	0	0	0	0	0	0	0	0	0	0	0
0	0	0	0	0	0	0	0	0	0	0	0	0	0	0	0	0	0	0	0	0	0	0	0	0	0	0	0	0	0	0
0	0	0	0	0	0	0	0	0	0	0	0	0	0	0	0	0	0	0	0	0	0	0	0	0	0	0	0	0	0	0
0	0	0	0	0	0	0	0	0	0	0	0	0	0	0	0	0	0	0	0	0	0	0	0	0	0	0	0	0	0	0
0	0	0	0	0	0	0	0	0	0	0	0	0	0	0	0	0	0	0	0	0	0	0	0	0	0	0	0	0	0	0
0	0	0	0	0	0	0	0	0	0	0	0	0	0	0	0	0	0	0	0	0	0	0	0	0	0	0	0	0	0	0
0	0	0	0	0	0	0	0	0	0	0	0	0	0	0	0	0	0	0	0	0	0	0	0	0	0	0	0	0	0	0
0	0	0	0	0	0	0	0	0	0	0	0	0	0	0	0	0	0	0	0	0	0	0	0	0	0	0	0	0	0	0
0	0	0	0	0	0	0	0	0	0	0	0	0	0	0	0	0	0	0	0	0	0	0	0	0	0	0	0	0	0	0
0	0	0	0	0	0	0	0	0	0	0	0	0	0	0	0	0	0	0	0	0	0	0	0	0	0	0	0	0	0	0
0	0	0	0	0	0	0	0	0	0	0	0	0	0	0	0	0	0	0	0	0	0	0	0	0	0	0	0	0	0	0
0	0	0	0	0	0	0	0	0	0	0	0	0	0	0	0	0	0	0	0	0	0	0	0	0	0	0	0	0	0	0
0	0	0	0	0	0	0	0	0	0	0	0	0	0	0	0	0	0	0	0	0	0	0	0	0	0	0	0	0	0	0
0	0	0	0	0	0	0	0	0	0	0	0	0	0	0	0	0	0	0	0	0	0	0	0	0	0	0	0	0	0	0
0	0	0	0	0	0	0	0	0	0	0	0	0	0	0	0	0	0	0	0	0	0	0	0	0	0	0	0	0	0	0
0	0	0	0	0	0	0	0	0	0	0	0	0	0	0	0	0	0	0	0	0	0	0	0	0	0	0	0	0	0	0
0	0	0	0	0	0	0	0	0	0	0	0	0	0	0	0	0	0	0	0	0	0	0	0	0	0	0	0	0	0	0
0	0	0	0	0	0	0	0	0	0	0	0	0	0	0	0	0	0	0	0	0	0	0	0	0	0	0	0	0	0	0
0	0	0	0	0	0	0	0	0	0	0	0	0	0	0	0	0	0	0	0	0	0	0	0	0	0	0	0	0	0	0
0	0	0	0	0	0	0	0	0	0	0	0	0	0	0	0	0	0	0	0	0	0	0	0	0	0	0	0	0	0	0
0	0	0	0	0	0	0	0	0	0	0	0	0	0	0	0	0	0	0	0	0	0	0	0	0	0	0	0	0	0	0
0	0	0	0	0	0	0	0	0	0	0	0	0	0	0	0	0	0	0	0	0	0	0	0	0	0	0	0	0	0	0
0	0	0	0	0	0	0	0	0	0	0	0	0	0	0	0	0	0	0	0	0	0	0	0	0	0	0	0	0	0	0
0	0	0	0	0	0	0	0	0	0	0	0	0	0	0	0	0	0	0	0	0	0	0	0	0	0	0	0	0	0	0
0	0	0	0	0	0	0	0	0	0	0	0	0	0	0	0	0	0	0	0	0	0	0	0	0	0	0	0	0	0	0
0	0	0	0	0	0	0	0	0	0	0	0	0	0	0	0	0	0	0	0	0	0	0	0	0	0	0	0	0	0	0
0	0	0	0	0	0	0	0	0	0	0	0	0	0	0	0	0	0	0	0	0	0	0	0	0	0	0	0	0	0	0
0	0	0	0	0	0	0	0	0	0	0	0	0	0	0	0	0	0	0	0	0	0	0	0	0	0	0	0	0	0	0
0	0	0	0	0	0	0	0	0	0	0	0	0	0	0	0	0	0	0	0	0	0	0	0	0	0	0	0	0	0	0
0	0	0	0	0	0	0	0	0	0	0	0	0	0	0	0	0	0	0	0	0	0	0	0	0	0	0	0	0	0	0
0	0	0	0	0	0	0	0	0	0	0	0	0	0	0	0	0	0	0	0	0	0	0	0	0	0	0	0	0	0	0
0	0	0	0	0	0	0	0	0	0	0	0	0	0	0	0	0	0	0	0	0	0	0	0	0	0	0	0	0	0	0
0	0	0	0	0	0	0	0	0	0	0	0	0	0	0	0	0	0	0	0	0	0	0	0	0	0	0	0	0	0	0
0	0	0	0	0	0	0	0	0	0	0	0	0	0	0	0	0	0	0	0	0	0	0	0	0	0	0	0	0	0	0
0	0	0	0	0	0	0	0	0	0	0	0	0	0	0	0	0	0	0	0	0	0	0	0	0	0	0	0	0	0	0
0	0	0	0	0	0	0	0	0	0	0	0	0	0	0	0	0	0	0	0	0	0	0	0	0	0	0	0	0	0	0
0	0	0	0	0	0	0	0	0	0	0	0	0	0	0	0	0	0	0	0	0	0	0	0	0	0	0	0	0	0	0
0	0	0	0	0	0	0	0	0	0	0	0	0	0	0	0	0	0	0	0	0	0	0	0	0	0	0	0	0	0	0
0	0	0	0	0	0	0	0	0	0	0	0	0	0	0	0	0	0	0	0	0	0	0	0	0	0	0	0	0	0	0
0	0	0	0	0	0	0	0	0	0	0	0	0	0	0	0	0	0	0	0	0	0	0	0	0	0	0	0	0	0	0
0	0	0	0	0	0	0	0	0	0	0	0	0	0	0	0	0	0	0	0	0	0	0	0	0	0	0	0	0	0	0
0	0	0	0	0	0	0	0	0	0	0	0	0	0	0	0	0	0	0	0	0	0	0	0	0	0	0	0	0	0	0
0	0	0	0	0	0	0	0	0	0	0	0	0	0	0	0	0	0	0	0	0	0	0	0	0	0	0	0	0	0	0
0	0	0	0	0	0	0	0	0	0	0	0	0	0	0	0	0	0	0	0	0	0	0	0	0	0	0	0	0	0	0
0	0	0	0	0	0	0	0	0	0	0	0	0	0	0	0	0	0	0	0	0	0	0	0	0	0	0	0	0	0	0
0	0	0	0	0	0	0	0	0	0	0	0	0	0	0	0	0	0	0	0	0	0	0	0	0	0	0	0	0	0	0
0	0	0	0	0	0	0	0	0	0	0	0	0	0	0	0	0	0	0	0	0	0	0	0	0	0	0	0	0	0	0
0	0	0	0	0	0	0	0	0	0	0	0	0	0	0	0	0	0	0	0	0	0	0	0	0	0	0	0	0	0	0
0	0	0	0	0	0	0	0	0	0	0	0	0	0	0	0	0	0	0	0	0	0	0	0	0	0	0	0	0	0	0
0	0	0	0	0	0	0	0	0	0	0	0	0	0	0	0	0	0	0	0	0	0	0	0	0	0	0	0	0	0	0
0	0	0	0	0	0	0	0	0	0	0	0	0	0	0	0	0	0	0	0	0	0	0	0	0	0	0	0	0	0	0
0	0	0	0	0	0	0	0	0	0	0	0	0	0	0	0	0	0	0	0	0	0	0	0	0	0	0	0	0	0	0
0	0	0	0	0	0	0	0	0	0	0	0	0	0	0	0	0	0	0	0	0	0	0	0	0	0	0	0	0	0	0
0	0	0	0	0	0	0	0	0	0	0	0	0	0	0	0	0	0	0	0	0	0	0	0	0	0	0	0	0	0	0
0	0	0	0	0	0	0	0	0	0	0	0	0	0	0	0	0	0	0	0	0	0	0	0	0	0	0	0	0	0	0
0	0	0	0	0	0	0	0	0	0	0	0	0	0	0	0	0	0	0	0	0	0	0	0	0	0	0	0	0	0	0
0	0	0	0	0	0	0	0	0	0	0	0	0	0	0	0	0	0	0	0	0	0	0	0	0	0	0	0	0	0	0
0	0	0	0	0	0	0	0	0	0	0	0	0	0	0	0	0	0	0	0	0	0	0	0	0	0	0	0	0	0	0
0	0	0	0	0	0	0	0	0	0	0	0	0	0	0	0	0	0	0	0	0	0	0	0	0	0	0	0	0	0	0
0	0	0	0	0	0	0	0	0	0	0	0	0	0	0	0	0	0	0	0	0	0	0	0	0	0	0	0	0	0	0
0	0	0	0	0	0	0	0	0	0	0	0	0	0	0	0	0	0	0	0	0	0	0	0	0	0	0	0	0	0	0
0	0	0	0	0	0	0	0	0	0	0	0	0	0	0	0	0	0	0	0	0	0	0	0	0	0	0	0	0	0	0
0	0	0	0	0	0	0	0	0	0	0	0	0	0	0	0	0	0	0	0	0	0	0	0	0	0	0	0	0	0	0
0	0	0	0	0	0	0	0	0	0	0	0	0	0	0	0	0	0	0	0	0	0	0	0	0	0	0	0	0	0	0
0	0	0	0	0	0	0	0	0	0	0	0	0	0	0	0	0	0	0	0	0	0	0	0	0	0	0	0	0	0	0
0	0	0	0	0	0	0	0	0	0	0	0	0	0	0	0	0	0	0	0	0	0	0	0	0	0	0	0	0	0	0
0	0	0	0	0	0	0	0	0	0	0	0	0	0	0	0	0	0	0	0	0	0	0	0	0	0	0	0	0	0	0
0	0	0	0	0	0	0	0	0	0	0	0	0	0	0	0	0	0	0	0	0	0	0	0	0	0	0	0	0	0	0
0	0	0	0	0	0	0	0	0	0	0	0	0	0	0	0	0	0	0	0	0	0	0	0	0	0	0	0	0	0	0
0	0	0	0	0	0	0	0	0	0	0	0	0	0	0	0	0	0	0	0	0	0	0	0	0	0	0	0	0	0	0
0	0	0	0	0	0	0	0	0	0	0	0	0	0	0	0	0	0	0	0	0	0	0	0	0	0	0	0	0	0	0
0	0	0	0	0	0	0	0	0	0	0	0	0	0	0	0	0	0	0	0	0	0	0	0	0	0	0	0	0	0	0
0	0	0	0	0	0	0	0	0	0	0	0	0	0	0	0	0	0	0	0	0	0	0	0	0	0	0	0	0	0	0
0	0	0	0	0	0	0	0	0	0	0	0	0	0	0	0	0	0	0	0	0	0	0	0	0	0	0	0	0	0	0
0	0	0	0	0	0	0	0	0	0	0	0	0	0	0	0	0	0	0	0	0	0	0	0	0	0	0	0	0	0	0
0	0	0	0	0	0	0	0	0	0	0	0	0	0	0	0	0	0	0	0	0	0	0	0	0	0	0	0	0	0	0
0	0	0	0	0	0	0	0	0	0	0	0	0	0	0	0	0	0	0	0	0	0	0	0	0	0	0	0	0	0	0
0	0	0	0	0	0	0	0	0	0	0	0	0	0	0	0	0	0	0	0	0	0	0	0	0	0	0	0	0	0	0
0	0	0	0	0	0	0	0	0	0	0	0	0	0	0	0	0	0	0	0	0	0	0	0	0	0	0	0	0	0	0
0	0	0	0	0	0	0	0	0	0	0	0	0	0	0	0	0	0	0	0	0	0	0	0	0	0	0	0	0	0	0
0	0	0	0	0	0	0	0	0	0	0	0	0	0	0	0	0	0	0	0	0	0	0	0	0	0	0	0	0	0	0
0	0	0	0	0	0	0	0	0	0	0	0	0	0	0	0	0	0	0	0	0	0	0	0	0	0	0	0	0	0	0
0	0	0	0	0	0	0	0	0	0	0	0	0	0	0	0	0	0	0	0	0	0	0	0	0	0	0	0	0	0	0
0	0	0	0	0	0	0	0	0	0	0	0	0	0	0	0	0	0	0	0	0	0	0	0	0	0	0	0	0	0	0
0	0	0	0	0	0	0	0	0	0	0	0	0	0	0	0	0	0	0	0	0	0	0	0	0	0	0	0	0	0	0
0	0	0	0	0	0	0	0	0	0	0	0	0	0	0	0	0	0	0	0	0	0	0	0	0	0	0	0	0	0	0
0	0	0	0	0	0	0	0	0	0	0	0	0	0	0	0	0	0	0	0	0	0	0	0	0	0	0	0	0	0	0
0	0	0	0	0	0	0	0	0	0	0	0	0	0	0	0	0	0	0	0	0	0	0	0	0	0	0	0	0	0	0
0	0	0	0	0	0	0	0	0	0	0	0	0	0	0	0	0	0	0	0	0	0	0	0	0	0	0	0	0	0	0
0	0	0	0	0	0	0	0	0	0	0	0	0	0	0	0	0	0	0	0	0	0	0	0	0	0	0	0	0	0	0
0	0	0	0	0	0	0	0	0	0	0	0	0	0	0	0	0	0	0	0	0	0	0	0	0	0	0	0	0	0	0
0	0	0	0	0	0	0	0	0	0	0	0	0	0	0	0	0	0	0	0	0	0	0	0	0	0	0	0	0	0	0
0	0	0	0	0	0	0	0	0	0	0	0	0	0	0	0	0	0	0	0	0	0	0	0	0	0	0	0	0	0	0
0	0	0	0	0	0	0	0	0	0	0	0	0	0	0	0	0	0	0	0	0	0	0	0	0	0	0	0	0	0	0
0	0	0	0	0	0	0	0	0	0	0	0	0	0	0	0	0	0	0	0	0	0	0	0	0	0	0	0	0	0	0
0	0	0	0	0	0	0	0	0	0	0	0	0	0	0	0	0	0	0	0	0	0	0	0	0	0	0	0	0	0	0
0	0	0	0	0	0	0	0	0	0	0	0	0	0	0	0	0	0	0	0	0	0	0	0	0	0	0	0	0	0	0
0	0	0	0	0	0	0	0	0	0	0	0	0	0	0	0	0	0	0	0	0	0	0	0	0	0	0	0	0	0	0
0	0	0	0	0	0	0	0	0	0	0	0	0	0	0	0	0	0	0	0	0	0	0	0	0	0	0	0	0	0	0
0	0	0	0	0	0	0	0	0	0	0	0	0	0	0	0	0	0	0	0	0	0	0	0	0	0	0	0	0	0	0
0	0	0	0	0	0	0	0	0	0	0	0	0	0	0	0	0	0	0	0	0	0	0	0	0	0	0	0	0	0	0
0	0	0	0	0	0	0	0	0	0	0	0	0	0	0	0	0	0	0	0	0	0	0	0	0	0	0	0	0	0	0
0	0	0	0	0	0	0	0	0	0	0	0	0	0	0	0	0	0	0	0	0	0	0	0	0	0	0	0	0	0	0
0	0	0	0	0	0	0	0	0	0	0	0	0	0	0	0	0	0	0	0	0	0	0	0	0	0	0	0	0	0	0
0	0	0	0	0	0	0	0	0	0	0	0	0	0	0	0	0	0	0	0	0	0	0	0	0	0	0	0	0	0	0
0	0	0	0	0	0	0	0	0	0	0	0	0	0	0	0	0	0	0	0	0	0	0	0	0	0	0	0	0	0	0
0	0	0	0	0	0	0	0	0	0	0	0	0	0	0	0	0	0	0	0	0	0	0	0	0	0	0	0	0	0	0
0	0	0	0	0	0	0	0	0	0	0	0	0	0	0	0	0	0	0	0	0	0	0	0	0	0	0	0	0	0	0
0	0	0	0	0	0	0	0	0	0	0	0	0	0	0	0	0	0	0	0	0	0	0	0	0	0	0	0	0	0	0
0	0	0	0	0	0	0	0	0	0	0	0	0	0	0	0	0	0	0	0	0	0	0	0	0	0	0	0	0	0	0
0	0	0	0	0	0	0	0	0	0	0	0	0	0	0	0	0	0	0	0	0	0	0	0	0	0	0	0	0	0	0
0	0	0	0	0	0	0	0	0	0	0	0	0	0	0	0	0	0	0	0	0	0	0	0	0	0	0	0	0	0	0
0	0	0	0	0	0	0	0	0	0	0	0	0	0	0	0	0	0	0	0	0	0	0	0	0	0	0	0	0	0	0
0	0	0	0	0	0	0	0	0	0	0	0	0	0	0	0	0	0	0	0	0	0	0	0	0	0	0	0	0	0	0
0	0	0	0	0	0	0	0	0	0	0	0	0	0	0	0	0	0	0	0	0	0	0	0	0	0	0	0	0	0	0
0	0	0	0	0	0	0	0	0	0	0	0	0	0	0	0	0	0	0	0	0	0	0	0	0	0	0	0	0	0	0
0	0	0	0	0	0	0	0	0	0	0	0	0	0	0	0	0	0	0	0	0	0	0	0	0	0	0	0	0	0	0
0	0	0	0	0	0	0	0	0	0	0	0	0	0	0	0	0	0	0	0	0	0	0	0	0	0	0	0	0	0	0
0	0	0	0	0	0	0	0	0	0	0	0	0	0	0	0	0	0	0	0	0	0	0	0	0	0	0	0	0	0	0
0	0	0	0	0	0	0	0	0	0	0	0	0	0	0	0	0	0	0	0	0	0	0	0	0	0	0	0	0	0	0
0	0	0	0	0	0	0	0	0	0	0	0	0	0	0	0	0	0	0	0	0	0	0	0	0	0	0	0	0	0	0
0	0	0	0	0	0	0	0	0	0	0	0	0	0	0	0	0	0	0	0	0	0	0	0	0	0	0	0	0	0	0
0	0	0	0	0	0	0	0	0	0	0	0	0	0	0	0	0	0	0	0	0	0	0	0	0	0	0	0	0	0	0
0	0	0	0	0	0	0	0	0	0	0	0	0	0	0	0	0	0	0	0	0	0	0	0	0	0	0	0	0	0	0
0	0	0	0	0	0	0	0	0	0	0	0	0	0	0	0	0	0	0	0	0	0	0	0	0	0	0	0	0	0	0
0	0	0	0	0	0	0	0	0	0	0	0	0	0	0	0	0	0	0	0	0	0	0	0	0	0	0	0	0	0	0
0	0	0	0	0	0	0	0	0	0	0	0	0	0	0	0	0	0	0	0	0	0	0	0	0	0	0	0	0	0	0
0	0	0	0	0	0	0	0	0	0	0	0	0	0	0	0	0	0	0	0	0	0	0	0	0	0	0	0	0	0	0
0	0	0	0	0	0	0	0	0	0	0	0	0	0	0	0	0	0	0	0	0	0	0	0	0	0	0	0	0	0	0
0	0	0	0	0	0	0	0	0	0	0	0	0	0	0	0	0	0	0	0	0	0	0	0	0	0	0	0	0	0	0
0	0	0	0	0	0	0	0	0	0	0	0	0	0	0	0	0	0	0	0	0	0	0	0	0	0	0	0	0	0	0
0	0	0	0	0	0	0	0	0	0	0	0	0	0	0	0	0	0	0	0	0	0	0	0	0	0	0	0	0	0	0
0	0	0	0	0	0	0	0	0	0	0	0	0	0	0	0	0	0	0	0	0	0	0	0	0	0	0	0	0	0	0
0	0	0	0	0	0	0	0	0	0	0	0	0	0	0	0	0	0	0	0	0	0	0	0	0	0	0	0	0	0	0
0	0	0	0	0	0	0	0	0	0	0	0	0	0	0	0	0	0	0	0	0	0	0	0	0	0	0	0	0	0	0
0	0	0	0	0	0	0	0	0	0	0	0	0	0	0	0	0	0	0	0	0	0	0	0	0	0	0	0	0	0	0
0	0	0	0	0	0	0	0	0	0	0	0	0	0	0	0	0	0	0	0	0	0	0	0	0	0	0	0	0	0	0
0	0	0	0	0	0	0	0	0	0	0	0	0	0	0	0	0	0	0	0	0	0	0	0	0	0	0	0	0	0	0
0	0	0	0	0	0	0	0	0	0	0	0	0	0	0	0	0	0	0	0	0	0	0	0	0	0	0	0	0	0	0
0	0	0	0	0	0	0	0	0	0	0	0	0	0	0	0	0	0	0	0	0	0	0	0	0	0	0	0	0	0	0
0	0	0	0	0	0	0	0	0	0	0	0	0	0	0	0	0	0	0	0	0	0	0	0	0	0	0	0	0	0	0
0	0	0	0	0	0	0	0	0	0	0	0	0	0	0	0	0	0	0	0	0	0	0	0	0	0	0	0	0	0	0
0	0	0	0	0	0	0	0	0	0	0	0	0	0	0	0	0	0	0	0	0	0	0	0	0	0	0	0	0	0	0
0	0	0	0	0	0	0	0	0	0	0	0	0	0	0	0	0	0	0	0	0	0	0	0	0	0	0	0	0	0	0
0	0	0	0	0	0	0	0	0	0	0	0	0	0	0	0	0	0	0	0	0	0	0	0	0	0	0	0	0	0	0
0	0	0	0	0	0	0	0	0	0	0	0	0	0	0	0	0	0	0	0	0	0	0	0	0	0	0	0	0	0	0
0	0	0	0	0	0	0	0	0	0	0	0	0	0	0	0	0	0	0	0	0	0	0	0	0	0	0	0	0	0	0
0	0	0	0	0	0	0	0	0	0	0	0	0	0	0	0	0	0	0	0	0	0	0	0	0	0	0	0	0	0	0
0	0	0	0	0	0	0	0	0	0	0	0	0	0	0	0	0	0	0	0	0	0	0	0	0	0	0	0	0	0	0
0	0	0	0	0	0	0	0	0	0	0	0	0	0	0	0	0	0	0	0	0	0	0	0	0	0	0	0	0	0	0
0	0	0	0	0	0	0	0	0	0	0	0	0	0	0	0	0	0	0	0	0	0	0	0	0	0	0	0	0	0	0
0	0	0	0	0	0	0	0	0	0	0	0	0	0	0	0	0	0	0	0	0	0	0	0	0	0	0	0	0	0	0
0	0	0	0	0	0	0	0	0	0	0	0	0	0	0	0	0	0	0	0	0	0	0	0	0	0	0	0	0	0	0
0	0	0	0	0	0	0	0	0	0	0	0	0	0	0	0	0	0	0	0	0	0	0	0	0	0	0	0	0	0	0
0	0	0	0	0	0	0	0	0	0	0	0	0	0	0	0	0	0	0	0	0	0	0	0	0	0	0	0	0	0	0
0	0	0	0	0	0	0	0	0	0	0	0	0	0	0	0	0	0	0	0	0	0	0	0	0	0	0	0	0	0	0
0	0	0	0	0	0	0	0	0	0	0	0	0	0	0	0	0	0	0	0	0	0	0	0	0	0	0	0	0	0	0
0	0	0	0	0	0	0	0	0	0	0	0	0	0	0	0	0	0	0	0	0	0	0	0	0	0	0	0	0	0	0
0	0	0	0	0	0	0	0	0	0	0	0	0	0	0	0	0	0	0	0	0	0	0	0	0	0	0	0	0	0	0
0	0	0	0	0	0	0	0	0	0	0	0	0	0	0	0	0	0	0	0	0	0	0	0	0	0	0	0	0	0	0
0	0	0	0	0	0	0	0	0	0	0	0	0	0	0	0	0	0	0	0	0	0	0	0	0	0	0	0	0	0	0
0	0	0	0	0	0	0	0	0	0	0	0	0	0	0	0	0	0	0	0	0	0	0	0	0	0	0	0	0	0	0
0	0	0	0	0	0	0	0	0	0	0	0	0	0	0	0	0	0	0	0	0	0	0	0	0	0	0	0	0	0	0
0	0	0	0	0	0	0	0	0	0	0	0	0	0	0	0	0	0	0	0	0	0	0	0	0	0	0	0	0	0	0
0	0	0	0	0	0	0	0	0	0	0	0	0	0	0	0	0	0	0	0	0	0	0	0	0	0	0	0	0	0	0
0	0	0	0	0	0	0	0	0	0	0	0	0	0	0	0	0	0	0	0	0	0	0	0	0	0	0	0	0	0	0
0	0	0	0	0	0	0	0	0	0	0	0	0	0	0	0	0	0	0	0	0	0	0	0	0	0	0	0	0	0	0
0	0	0	0	0	0	0	0	0	0	0	0	0	0	0	0	0	0	0	0	0	0	0	0	0	0	0	0	0	0	0
0	0	0	0	0	0	0	0	0	0	0	0	0	0	0	0	0	0	0	0	0	0	0	0	0	0	0	0	0	0	0
0	0	0	0	0	0	0	0	0	0	0	0	0	0	0	0	0	0	0	0	0	0	0	0	0	0	0	0	0	0	0
0	0	0	0	0	0	0	0	0	0	0	0	0	0	0	0	0	0	0	0	0	0	0	0	0	0	0	0	0	0	0
0	0	0	0	0	0	0	0	0	0	0	0	0	0	0	0	0	0	0	0	0	0	0	0	0	0	0	0	0	0	0
0	0	0	0	0	0	0	0	0	0	0	0	0	0	0	0	0	0	0	0	0	0	0	0	0	0	0	0	0	0	0
0	0	0	0	0	0	0	0	0	0	0	0	0	0	0	0	0	0	0	0	0	0	0	0	0	0	0	0	0	0	0
0	0	0	0	0	0	0	0	0	0	0	0	0	0	0	0	0	0	0	0	0	0	0	0	0	0	0	0	0	0	0
0	0	0	0	0	0	0	0	0	0	0	0	0	0	0	0	0	0	0	0	0	0	0	0	0	0	0	0	0	0	0
0	0	0	0	0	0	0	0	0	0	0	0	0	0	0	0	0	0	0	0	0	0	0	0	0	0	0	0	0	0	0
0	0	0	0	0	0	0	0	0	0	0	0	0	0	0	0	0	0	0	0	0	0	0	0	0	0	0	0	0	0	0
0	0	0	0	0	0	0	0	0	0	0	0	0	0	0	0	0	0	0	0	0	0	0	0	0	0	0	0	0	0	0
0	0	0	0	0	0	0	0	0	0	0	0	0	0	0	0	0	0	0	0	0	0	0	0	0	0	0	0	0	0	0
0	0	0	0	0	0	0	0	0	0	0	0	0	0	0	0	0	0	0	0	0	0	0	0	0	0	0	0	0	0	0
0	0	0	0	0	0	0	0	0	0	0	0	0	0	0	0	0	0	0	0	0	0	0	0	0	0	0	0	0	0	0
0	0	0	0	0	0	0	0	0	0	0	0	0	0	0	0	0	0	0	0	0	0	0	0	0	0	0	0	0	0	0
0	0	0	0	0	0	0	0	0	0	0	0	0	0	0	0	0	0	0	0	0	0	0	0	0	0	0	0	0	0	0
0	0	0	0	0	0	0	0	0	0	0	0	0	0	0	0	0	0	0	0	0	0	0	0	0	0	0	0	0	0	0
0	0	0	0	0	0	0	0	0	0	0	0	0	0	0	0	0	0	0	0	0	0	0	0	0	0	0	0	0	0	0
0	0	0	0	0	0	0	0	0	0	0	0	0	0	0	0	0	0	0	0	0	0	0	0	0	0	0	0	0	0	0
0	0	0	0	0	0	0	0	0	0	0	0	0	0	0	0	0	0	0	0	0	0	0	0	0	0	0	0	0	0	0
0	0	0	0	0	0	0	0	0	0	0	0	0	0	0	0	0	0	0	0	0	0	0	0	0	0	0	0	0	0	0
0	0	0	0	0	0	0	0	0	0	0	0	0	0	0	0	0	0	0	0	0	0	0	0	0	0	0	0	0	0	0
0	0	0	0	0	0	0	0	0	0	0	0	0	0	0	0	0	0	0	0	0	0	0	0	0	0	0	0	0	0	0
0	0	0	0	0	0	0	0	0	0	0	0	0	0	0	0	0	0	0	0	0	0	0	0	0	0	0	0	0	0	0
0	0	0	0	0	0	0	0	0	0	0	0	0	0	0	0	0	0	0	0	0	0	0	0	0	0	0	0	0	0	0
0	0	0	0	0	0	0	0	0	0	0	0	0	0	0	0	0	0	0	0	0	0	0	0	0	0	0	0	0	0	0
0	0	0	0	0	0	0	0	0	0	0	0	0	0	0	0	0	0	0	0	0	0	0	0	0	0	0	0	0	0	0
0	0	0	0	0	0	0	0	0	0	0	0	0	0	0	0	0	0	0	0	0	0	0	0	0	0	0	0	0	0	0
0	0	0	0	0	0	0	0	0	0	0	0	0	0	0	0	0	0	0	0	0	0	0	0	0	0	0	0	0	0	0
0	0	0	0	0	0	0	0	0	0	0	0	0	0	0	0	0	0	0	0	0	0	0	0	0	0	0	0	0	0	0
0	0	0	0	0	0	0	0	0	0	0	0	0	0	0	0	0	0	0	0	0	0	0	0	0	0	0	0	0	0	0
0	0	0	0	0	0	0	0	0	0	0	0	0	0	0	0	0	0	0	0	0	0	0	0	0	0	0	0	0	0	0
0	0	0	0	0	0	0	0	0	0	0	0	0	0	0	0	0	0	0	0	0	0	0	0	0	0	0	0	0	0	0
0	0	0	0	0	0	0	0	0	0	0	0	0	0	0	0	0	0	0	0	0	0	0	0	0	0	0	0	0	0	0
0	0	0	0	0	0	0	0	0	0	0	0	0	0	0	0	0	0	0	0	0	0	0	0	0	0	0	0	0	0	0
0	0	0	0	0	0	0	0	0	0	0	0	0	0	0	0	0	0	0	0	0	0	0	0	0	0	0	0	0	0	0
0	0	0	0	0	0	0	0	0	0	0	0	0	0	0	0	0	0	0	0	0	0	0	0	0	0	0	0	0	0	0
0	0	0	0	0	0	0	0	0	0	0	0	0	0	0	0	0	0	0	0	0	0	0	0	0	0	0	0	0	0	0
0	0	0	0	0	0	0	0	0	0	0	0	0	0	0	0	0	0	0	0	0	0	0	0	0	0	0	0	0	0	0
0	0	0	0	0	0	0	0	0	0	0	0	0	0	0	0	0	0	0	0	0	0	0	0	0	0	0	0	0	0	0
0	0	0	0	0	0	0	0	0	0	0	0	0	0	0	0	0	0	0	0	0	0	0	0	0	0	0	0	0	0	0
0	0	0	0	0	0	0	0	0	0	0	0	0	0	0	0	0	0	0	0	0	0	0	0	0	0	0	0	0	0	0
0	0	0	0	0	0	0	0	0	0	0	0	0	0	0	0	0	0	0	0	0	0	0	0	0	0	0	0	0	0	0
0	0	0	0	0	0	0	0	0	0	0	0	0	0	0	0	0	0	0	0	0	0	0	0	0	0	0	0	0	0	0
0	0	0	0	0	0	0	0	0	0	0	0	0	0	0	0	0	0	0	0	0	0	0	0	0	0	0	0	0	0	0
0	0	0	0	0	0	0	0	0	0	0	0	0	0	0	0	0	0	0	0	0	0	0	0	0	0	0	0	0	0	0
0	0	0	0	0	0	0	0	0	0	0	0	0	0	0	0	0	0	0	0	0	0	0	0	0	0	0	0	0	0	0
0	0	0	0	0	0	0	0	0	0	0	0	0	0	0	0	0	0	0	0	0	0	0	0	0	0	0	0	0	0	0
0	0	0	0	0	0	0	0	0	0	0	0	0	0	0	0	0	0	0	0	0	0	0	0	0	0	0	0	0	0	0
0	0	0	0	0	0	0	0	0	0	0	0	0	0	0	0	0	0	0	0	0	0	0	0	0	0	0	0	0	0	0
0	0	0	0	0	0	0	0	0	0	0	0	0	0	0	0	0	0	0	0	0	0	0	0	0	0	0	0	0	0	0
0	0	0	0	0	0	0	0	0	0	0	0	0	0	0	0	0	0	0	0	0	0	0	0	0	0	0	0	0	0	0
0	0	0	0	0	0	0	0	0	0	0	0	0	0	0	0	0	0	0	0	0	0	0	0	0	0	0	0	0	0	0
0	0	0	0	0	0	0	0	0	0	0	0	0	0	0	0	0	0	0	0	0	0	0	0	0	0	0	0	0	0	0
0	0	0	0	0	0	0	0	0	0	0	0	0	0	0	0	0	0	0	0	0	0	0	0	0	0	0	0	0	0	0
0	0	0	0	0	0	0	0	0	0	0	0	0	0	0	0	0	0	0	0	0	0	0	0	0	0	0	0	0	0	0
0	0	0	0	0	0	0	0	0	0	0	0	0	0	0	0	0	0	0	0	0	0	0	0	0	0	0	0	0	0	0
0	0	0	0	0	0	0	0	0	0	0	0	0	0	0	0	0	0	0	0	0	0	0	0	0	0	0	0	0	0	0
0	0	0	0	0	0	0	0	0	0	0	0	0	0	0	0	0	0	0	0	0	0	0	0	0	0	0	0	0	0	0
0	0	0	0	0	0	0	0	0	0	0	0	0	0	0	0	0	0	0	0	0	0	0	0	0	0	0	0	0	0	0
0	0	0	0	0	0	0	0	0	0	0	0	0	0	0	0	0	0	0	0	0	0	0	0	0	0	0	0	0	0	0
0	0	0	0	0	0	0	0	0	0	0	0	0	0	0	0	0	0	0	0	0	0	0	0	0	0	0	0	0	0	0
0	0	0	0	0	0	0	0	0	0	0	0	0	0	0	0	0	0	0	0	0	0	0	0	0	0	0	0	0	0	0
0	0	0	0	0	0	0	0	0	0	0	0	0	0	0	0	0	0	0	0	0	0	0	0	0	0	0	0	0	0	0
0	0	0	0	0	0	0	0	0	0	0	0	0	0	0	0	0	0	0	0	0	0	0	0	0	0	0	0	0	0	0
0	0	0	0	0	0	0	0	0	0	0	0	0	0	0	0	0	0	0	0	0	0	0	0	0	0	0	0	0	0	0
0	0	0	0	0	0	0	0	0	0	0	0	0	0	0	0	0	0	0	0	0	0	0	0	0	0	0	0	0	0	0
0	0	0	0	0	0	0	0	0	0	0	0	0	0	0	0	0	0	0	0	0	0	0	0	0	0	0	0	0	0	0
0	0	0	0	0	0	0	0	0	0	0	0	0	0	0	0	0	0	0	0	0	0	0	0	0	0	0	0	0	0	0
0	0	0	0	0	0	0	0	0	0	0	0	0	0	0	0	0	0	0	0	0	0	0	0	0	0	0	0	0	0	0
0	0	0	0	0	0	0	0	0	0	0	0	0	0	0	0	0	0	0	0	0	0	0	0	0	0	0	0	0	0	0
0	0	0	0	0	0	0	0	0	0	0	0	0	0	0	0	0	0	0	0	0	0	0	0	0	0	0	0	0	0	0
0	0	0	0	0	0	0	0	0	0	0	0	0	0	0	0	0	0	0	0	0	0	0	0	0	0	0	0	0	0	0
0	0	0	0	0	0	0	0	0	0	0	0	0	0	0	0	0	0	0	0	0	0	0	0	0	0	0	0	0	0	0
0	0	0	0	0	0	0	0	0	0	0	0	0	0	0	0	0	0	0	0	0	0	0	0	0	0	0	0	0	0	0
0	0	0	0	0	0	0	0	0	0	0	0	0	0	0	0	0	0	0	0	0	0	0	0	0	0	0	0	0	0	0
0	0	0	0	0	0	0	0	0	0	0	0	0	0	0	0	0	0	0	0	0	0	0	0	0	0	0	0	0	0	0
0	0	0	0	0	0	0	0	0	0	0	0	0	0	0	0	0	0	0	0	0	0	0	0	0	0	0	0	0	0	0
0	0	0	0	0	0	0	0	0	0	0	0	0	0	0	0	0	0	0	0	0	0	0	0	0	0	0	0	0	0	0
0	0	0	0	0	0	0	0	0	0	0	0	0	0	0	0	0	0	0	0	0	0	0	0	0	0	0	0	0	0	0
0	0	0	0	0	0	0	0	0	0	0	0	0	0	0	0	0	0	0	0	0	0	0	0	0	0	0	0	0	0	0
0	0	0	0	0	0	0	0	0	0	0	0	0	0	0	0	0	0	0	0	0	0	0	0	0	0	0	0	0	0	0
0	0	0	0	0	0	0	0	0	0	0	0	0	0	0	0	0	0	0	0	0	0	0	0	0	0	0	0	0	0	0
0	0	0	0	0	0	0	0	0	0	0	0	0	0	0	0	0	0	0	0	0	0	0	0	0	0	0	0	0	0	0
0	0	0	0	0	0	0	0	0	0	0	0	0	0	0	0	0	0	0	0	0	0	0	0	0	0	0	0	0	0	0
0	0	0	0	0	0	0	0	0	0	0	0	0	0	0	0	0	0	0	0	0	0	0	0	0	0	0	0	0	0	0
0	0	0	0	0	0	0	0	0	0	0	0	0	0	0	0	0	0	0	0	0	0	0	0	0	0	0	0	0	0	0
0	0	0	0	0	0	0	0	0	0	0	0	0	0	0	0	0	0	0	0	0	0	0	0	0	0	0	0	0	0	0
0	0	0	0	0	0	0	0	0	0	0	0	0	0	0	0	0	0	0	0	0	0	0	0	0	0	0	0	0	0	0
0	0	0	0	0	0	0	0	0	0	0	0	0	0	0	0	0	0	0	0	0	0	0	0	0	0	0	0	0	0	0
0	0	0	0	0	0	0	0	0	0	0	0	0	0	0	0	0	0	0	0	0	0	0	0	0	0	0	0	0	0	0
0	0	0	0	0	0	0	0	0	0	0	0	0	0	0	0	0	0	0	0	0	0	0	0	0	0	0	0	0	0	0
0	0	0	0	0	0	0	0	0	0	0	0	0	0	0	0	0	0	0	0	0	0	0	0	0	0	0	0	0	0	0
0	0	0	0	0	0	0	0	0	0	0	0	0	0	0	0	0	0	0	0	0	0	0	0	0	0	0	0	0	0	0
0	0	0	0	0	0	0	0	0	0	0	0	0	0	0	0	0	0	0	0	0	0	0	0	0	0	0	0	0	0	0
0	0	0	0	0	0	0	0	0	0	0	0	0	0	0	0	0	0	0	0	0	0	0	0	0	0	0	0	0	0	0
0	0	0	0	0	0	0	0	0	0	0	0	0	0	0	0	0	0	0	0	0	0	0	0	0	0	0	0	0	0	0
0	0	0	0	0	0	0	0	0	0	0	0	0	0	0	0	0	0	0	0	0	0	0	0	0	0	0	0	0	0	0
0	0	0	0	0	0	0	0	0	0	0	0	0	0	0	0	0	0	0	0	0	0	0	0	0	0	0	0	0	0	0
0	0	0	0	0	0	0	0	0	0	0	0	0	0	0	0	0	0	0	0	0	0	0	0	0	0	0	0	0	0	0
0	0	0	0	0	0	0	0	0	0	0	0	0	0	0	0	0	0	0	0	0	0	0	0	0	0	0	0	0	0	0
0	0	0	0	0	0	0	0	0	0	0	0	0	0	0	0	0	0	0	0	0	0	0	0	0	0	0	0	0	0	0
0	0	0	0	0	0	0	0	0	0	0	0	0	0	0	0	0	0	0	0	0	0	0	0	0	0	0	0	0	0	0
0	0	0	0	0	0	0	0	0	0	0	0	0	0	0	0	0	0	0	0	0	0	0	0	0	0	0	0	0	0	0
0	0	0	0	0	0	0	0	0	0	0	0	0	0	0	0	0	0	0	0	0	0	0	0	0	0	0	0	0	0	0
0	0	0	0	0	0	0	0	0	0	0	0	0	0	0	0	0	0	0	0	0	0	0	0	0	0	0	0	0	0	0
0	0	0	0	0	0	0	0	0	0	0	0	0	0	0	0	0	0	0	0	0	0	0	0	0	0	0	0	0	0	0
0	0	0	0	0	0	0	0	0	0	0	0	0	0	0	0	0	0	0	0	0	0	0	0	0	0	0	0	0	0	0
0	0	0	0	0	0	0	0	0	0	0	0	0	0	0	0	0	0	0	0	0	0	0	0	0	0	0	0	0	0	0
0	0	0	0	0	0	0	0	0	0	0	0	0	0	0	0	0	0	0	0	0	0	0	0	0	0	0	0	0	0	0
0	0	0	0	0	0	0	0	0	0	0	0	0	0	0	0	0	0	0	0	0	0	0	0	0	0	0	0	0	0	0
0	0	0	0	0	0	0	0	0	0	0	0	0	0	0	0	0	0	0	0	0	0	0	0	0	0	0	0	0	0	0
0	0	0	0	0	0	0	0	0	0	0	0	0	0	0	0	0	0	0	0	0	0	0	0	0	0	0	0	0	0	0
0	0	0	0	0	0	0	0	0	0	0	0	0	0	0	0	0	0	0	0	0	0	0	0	0	0	0	0	0	0	0
0	0	0	0	0	0	0	0	0	0	0	0	0	0	0	0	0	0	0	0	0	0	0	0	0	0	0	0	0	0	0
0	0	0	0	0	0	0	0	0	0	0	0	0	0	0	0	0	0	0	0	0	0	0	0	0	0	0	0	0	0	0
0	0	0	0	0	0	0	0	0	0	0	0	0	0	0	0	0	0	0	0	0	0	0	0	0	0	0	0	0	0	0
0	0	0	0	0	0	0	0	0	0	0	0	0	0	0	0	0	0	0	0	0	0	0	0	0	0	0	0	0	0	0
0	0	0	0	0	0	0	0	0	0	0	0	0	0	0	0	0	0	0	0	0	0	0	0	0	0	0	0	0	0	0
0	0	0	0	0	0	0	0	0	0	0	0	0	0	0	0	0	0	0	0	0	0	0	0	0	0	0	0	0	0	0
0	0	0	0	0	0	0	0	0	0	0	0	0	0	0	0	0	0	0	0	0	0	0	0	0	0	0	0	0	0	0
0	0	0	0	0	0	0	0	0	0	0	0	0	0	0	0	0	0	0	0	0	0	0	0	0	0	0	0	0	0	0
0	0	0	0	0	0	0	0	0	0	0	0	0	0	0	0	0	0	0	0	0	0	0	0	0	0	0	0	0	0	0
0	0	0	0	0	0	0	0	0	0	0	0	0	0	0	0	0	0	0	0	0	0	0	0	0	0	0	0	0	0	0
0	0	0	0	0	0	0	0	0	0	0	0	0	0	0	0	0	0	0	0	0	0	0	0	0	0	0	0	0	0	0
0	0	0	0	0	0	0	0	0	0	0	0	0	0	0	0	0	0	0	0	0	0	0	0	0	0	0	0	0	0	0
0	0	0	0	0	0	0	0	0	0	0	0	0	0	0	0	0	0	0	0	0	0	0	0	0	0	0	0	0	0	0
0	0	0	0	0	0	0	0	0	0	0	0	0	0	0	0	0	0	0	0	0	0	0	0	0	0	0	0	0	0	0
0	0	0	0	0	0	0	0	0	0	0	0	0	0	0	0	0	0	0	0	0	0	0	0	0	0	0	0	0	0	0
0	0	0	0	0	0	0	0	0	0	0	0	0	0	0	0	0	0	0	0	0	0	0	0	0	0	0	0	0	0	0
0	0	0	0	0	0	0	0	0	0	0	0	0	0	0	0	0	0	0	0	0	0	0	0	0	0	0	0	0	0	0
0	0	0	0	0	0	0	0	0	0	0	0	0	0	0	0	0	0	0	0	0	0	0	0	0	0	0	0	0	0	0
0	0	0	0	0	0	0	0	0	0	0	0	0	0	0	0	0	0	0	0	0	0	0	0	0	0	0	0	0	0	0
0	0	0	0	0	0	0	0	0	0	0	0	0	0	0	0	0	0	0	0	0	0	0	0	0	0	0	0	0	0	0
0	0	0	0	0	0	0	0	0	0	0	0	0	0	0	0	0	0	0	0	0	0	0	0	0	0	0	0	0	0	0
0	0	0	0	0	0	0	0	0	0	0	0	0	0	0	0	0	0	0	0	0	0	0	0	0	0	0	0	0	0	0
0	0	0	0	0	0	0	0	0	0	0	0	0	0	0	0	0	0	0	0	0	0	0	0	0	0	0	0	0	0	0
0	0	0	0	0	0	0	0	0	0	0	0	0	0	0	0	0	0	0	0	0	0	0	0	0	0	0	0	0	0	0
0	0	0	0	0	0	0	0	0	0	0	0	0	0	0	0	0	0	0	0	0	0	0	0	0	0	0	0	0	0	0
0	0	0	0	0	0	0	0	0	0	0	0	0	0	0	0	0	0	0	0	0	0	0	0	0	0	0	0	0	0	0
0	0	0	0	0	0	0	0	0	0	0	0	0	0	0	0	0	0	0	0	0	0	0	0	0	0	0	0	0	0	0
0	0	0	0	0	0	0	0	0	0	0	0	0	0	0	0	0	0	0	0	0	0	0	0	0	0	0	0	0	0	0
0	0	0	0	0	0	0	0	0	0	0	0	0	0	0	0	0	0	0	0	0	0	0	0	0	0	0	0	0	0	0
0	0	0	0	0	0	0	0	0	0	0	0	0	0	0	0	0	0	0	0	0	0	0	0	0	0	0	0	0	0	0
0	0	0	0	0	0	0	0	0	0	0	0	0	0	0	0	0	0	0	0	0	0	0	0	0	0	0	0	0	0	0
0	0	0	0	0	0	0	0	0	0	0	0	0	0	0	0	0	0	0	0	0	0	0	0	0	0	0	0	0	0	0
0	0	0	0	0	0	0	0	0	0	0	0	0	0	0	0	0	0	0	0	0	0	0	0	0	0	0	0	0	0	0
0	0	0	0	0	0	0	0	0	0	0	0	0	0	0	0	0	0	0	0	0	0	0	0	0	0	0	0	0	0	0
0	0	0	0	0	0	0	0	0	0	0	0	0	0	0	0	0	0	0	0	0	0	0	0	0	0	0	0	0	0	0
0	0	0	0	0	0	0	0	0	0	0	0	0	0	0	0	0	0	0	0	0	0	0	0	0	0	0	0	0	0	0
0	0	0	0	0	0	0	0	0	0	0	0	0	0	0	0	0	0	0	0	0	0	0	0	0	0	0	0	0	0	0
0	0	0	0	0	0	0	0	0	0	0	0	0	0	0	0	0	0	0	0	0	0	0	0	0	0	0	0	0	0	0
0	0	0	0	0	0	0	0	0	0	0	0	0	0	0	0	0	0	0	0	0	0	0	0	0	0	0	0	0	0	0
0	0	0	0	0	0	0	0	0	0	0	0	0	0	0	0	0	0	0	0	0	0	0	0	0	0	0	0	0	0	0
0	0	0	0	0	0	0	0	0	0	0	0	0	0	0	0	0	0	0	0	0	0	0	0	0	0	0	0	0	0	0
0	0	0	0	0	0	0	0	0	0	0	0	0	0	0	0	0	0	0	0	0	0	0	0	0	0	0	0	0	0	0
0	0	0	0	0	0	0	0	0	0	0	0	0	0	0	0	0	0	0	0	0	0	0	0	0	0	0	0	0	0	0
0	0	0	0	0	0	0	0	0	0	0	0	0	0	0	0	0	0	0	0	0	0	0	0	0	0	0	0	0	0	0
0	0	0	0	0	0	0	0	0	0	0	0	0	0	0	0	0	0	0	0	0	0	0	0	0	0	0	0	0	0	0
0	0	0	0	0	0	0	0	0	0	0	0	0	0	0	0	0	0	0	0	0	0	0	0	0	0	0	0	0	0	0
0	0	0	0	0	0	0	0	0	0	0	0	0	0	0	0	0	0	0	0	0	0	0	0	0	0	0	0	0	0	0
0	0	0	0	0	0	0	0	0	0	0	0	0	0	0	0	0	0	0	0	0	0	0	0	0	0	0	0	0	0	0
0	0	0	0	0	0	0	0	0	0	0	0	0	0	0	0	0	0	0	0	0	0	0	0	0	0	0	0	0	0	0
0	0	0	0	0	0	0	0	0	0	0	0	0	0	0	0	0	0	0	0	0	0	0	0	0	0	0	0	0	0	0
0	0	0	0	0	0	0	0	0	0	0	0	0	0	0	0	0	0	0	0	0	0	0	0	0	0	0	0	0	0	0
0	0	0	0	0	0	0	0	0	0	0	0	0	0	0	0	0	0	0	0	0	0	0	0	0	0	0	0	0	0	0
0	0	0	0	0	0	0	0	0	0	0	0	0	0	0	0	0	0	0	0	0	0	0	0	0	0	0	0	0	0	0
0	0	0	0	0	0	0	0	0	0	0	0	0	0	0	0	0	0	0	0	0	0	0	0	0	0	0	0	0	0	0
0	0	0	0	0	0	0	0	0	0	0	0	0	0	0	0	0	0	0	0	0	0	0	0	0	0	0	0	0	0	0
0	0	0	0	0	0	0	0	0	0	0	0	0	0	0	0	0	0	0	0	0	0	0	0	0	0	0	0	0	0	0
0	0	0	0	0	0	0	0	0	0	0	0	0	0	0	0	0	0	0	0	0	0	0	0	0	0	0	0	0	0	0
0	0	0	0	0	0	0	0	0	0	0	0	0	0	0	0	0	0	0	0	0	0	0	0	0	0	0	0	0	0	0
0	0	0	0	0	0	0	0	0	0	0	0	0	0	0	0	0	0	0	0	0	0	0	0	0	0	0	0	0	0	0
0	0	0	0	0	0	0	0	0	0	0	0	0	0	0	0	0	0	0	0	0	0	0	0	0	0	0	0	0	0	0
0	0	0	0	0	0	0	0	0	0	0	0	0	0	0	0	0	0	0	0	0	0	0	0	0	0	0	0	0	0	0
0	0	0	0	0	0	0	0	0	0	0	0	0	0	0	0	0	0	0	0	0	0	0	0	0	0	0	0	0	0	0
0	0	0	0	0	0	0	0	0	0	0	0	0	0	0	0	0	0	0	0	0	0	0	0	0	0	0	0	0	0	0
0	0	0	0	0	0	0	0	0	0	0	0	0	0	0	0	0	0	0	0	0	0	0	0	0	0	0	0	0	0	0
0	0	0	0	0	0	0	0	0	0	0	0	0	0	0	0	0	0	0	0	0	0	0	0	0	0	0	0	0	0	0
0	0	0	0	0	0	0	0	0	0	0	0	0	0	0	0	0	0	0	0	0	0	0	0	0	0	0	0	0	0	0
0	0	0	0	0	0	0	0	0	0	0	0	0	0	0	0	0	0	0	0	0	0	0	0	0	0	0	0	0	0	0
0	0	0	0	0	0	0	0	0	0	0	0	0	0	0	0	0	0	0	0	0	0	0	0	0	0	0	0	0	0	0
0	0	0	0	0	0	0	0	0	0	0	0	0	0	0	0	0	0	0	0	0	0	0	0	0	0	0	0	0	0	0
0	0	0	0	0	0	0	0	0	0	0	0	0	0	0	0	0	0	0	0	0	0	0	0	0	0	0	0	0	0	0
0	0	0	0	0	0	0	0	0	0	0	0	0	0	0	0	0	0	0	0	0	0	0	0	0	0	0	0	0	0	0
0	0	0	0	0	0	0	0	0	0	0	0	0	0	0	0	0	0	0	0	0	0	0	0	0	0	0	0	0	0	0
0	0	0	0	0	0	0	0	0	0	0	0	0	0	0	0	0	0	0	0	0	0	0	0	0	0	0	0	0	0	0
0	0	0	0	0	0	0	0	0	0	0	0	0	0	0	0	0	0	0	0	0	0	0	0	0	0	0	0	0	0	0
0	0	0	0	0	0	0	0	0	0	0	0	0	0	0	0	0	0	0	0	0	0	0	0	0	0	0	0	0	0	0
0	0	0	0	0	0	0	0	0	0	0	0	0	0	0	0	0	0	0	0	0	0	0	0	0	0	0	0	0	0	0
0	0	0	0	0	0	0	0	0	0	0	0	0	0	0	0	0	0	0	0	0	0	0	0	0	0	0	0	0	0	0
0	0	0	0	0	0	0	0	0	0	0	0	0	0	0	0	0	0	0	0	0	0	0	0	0	0	0	0	0	0	0
0	0	0	0	0	0	0	0	0	0	0	0	0	0	0	0	0	0	0	0	0	0	0	0	0	0	0	0	0	0	0
0	0	0	0	0	0	0	0	0	0	0	0	0	0	0	0	0	0	0	0	0	0	0	0	0	0	0	0	0	0	0
0	0	0	0	0	0	0	0	0	0	0	0	0	0	0	0	0	0	0	0	0	0	0	0	0	0	0	0	0	0	0
0	0	0	0	0	0	0	0	0	0	0	0	0	0	0	0	0	0	0	0	0	0	0	0	0	0	0	0	0	0	0
0	0	0	0	0	0	0	0	0	0	0	0	0	0	0	0	0	0	0	0	0	0	0	0	0	0	0	0	0	0	0
0	0	0	0	0	0	0	0	0	0	0	0	0	0	0	0	0	0	0	0	0	0	0	0	0	0	0	0	0	0	0
0	0	0	0	0	0	0	0	0	0	0	0	0	0	0	0	0	0	0	0	0	0	0	0	0	0	0	0	0	0	0
0	0	0	0	0	0	0	0	0	0	0	0	0	0	0	0	0	0	0	0	0	0	0	0	0	0	0	0	0	0	0
0	0	0	0	0	0	0	0	0	0	0	0	0	0	0	0	0	0	0	0	0	0	0	0	0	0	0	0	0	0	0
0	0	0	0	0	0	0	0	0	0	0	0	0	0	0	0	0	0	0	0	0	0	0	0	0	0	0	0	0	0	0
0	0	0	0	0	0	0	0	0	0	0	0	0	0	0	0	0	0	0	0	0	0	0	0	0	0	0	0	0	0	0
0	0	0	0	0	0	0	0	0	0	0	0	0	0	0	0	0	0	0	0	0	0	0	0	0	0	0	0	0	0	0
0	0	0	0	0	0	0	0	0	0	0	0	0	0	0	0	0	0	0	0	0	0	0	0	0	0	0	0	0	0	0
0	0	0	0	0	0	0	0	0	0	0	0	0	0	0	0	0	0	0	0	0	0	0	0	0	0	0	0	0	0	0
0	0	0	0	0	0	0	0	0	0	0	0	0	0	0	0	0	0	0	0	0	0	0	0	0	0	0	0	0	0	0
0	0	0	0	0	0	0	0	0	0	0	0	0	0	0	0	0	0	0	0	0	0	0	0	0	0	0	0	0	0	0
0	0	0	0	0	0	0	0	0	0	0	0	0	0	0	0	0	0	0	0	0	0	0	0	0	0	0	0	0	0	0
0	0	0	0	0	0	0	0	0	0	0	0	0	0	0	0	0	0	0	0	0	0	0	0	0	0	0	0	0	0	0
0	0	0	0	0	0	0	0	0	0	0	0	0	0	0	0	0	0	0	0	0	0	0	0	0	0	0	0	0	0	0
0	0	0	0	0	0	0	0	0	0	0	0	0	0	0	0	0	0	0	0	0	0	0	0	0	0	0	0	0	0	0
0	0	0	0	0	0	0	0	0	0	0	0	0	0	0	0	0	0	0	0	0	0	0	0	0	0	0	0	0	0	0
0	0	0	0	0	0	0	0	0	0	0	0	0	0	0	0	0	0	0	0	0	0	0	0	0	0	0	0	0	0	0
0	0	0	0	0	0	0	0	0	0	0	0	0	0	0	0	0	0	0	0	0	0	0	0	0	0	0	0	0	0	0
0	0	0	0	0	0	0	0	0	0	0	0	0	0	0	0	0	0	0	0	0	0	0	0	0	0	0	0	0	0	0
[truncated: 1,000 more rows]
