# Supplementary material for: A modified shuffled frog leaping algorithm with inertia weight
Source: Sci Rep. 2024 Feb 20;14:4146. doi: 10.1038/s41598-024-51306-1 (PMC11224354; doi:10.1038/s41598-024-51306-1)
Supplement: Supplementary file 1 — Supplementary Information. [file 41598_2024_51306_MOESM1_ESM.zip › data/F2/MSFLA_L_28.xls]

## Sheet: Sheet1
0.549528	-0.0663482	1.20309	0.0767617	-0.0905003	0.0910585	0.0427995	0.0372082	-0.144917	-0.0419573	0.0212109	-0.111767	-0.16573	0.521531	0.0117599	0.0265954	0.0213368	-0.0663765	0.168097	-0.0132257	0.223449	-0.255895	0.384905	-0.0118024	0.0660934	-0.201663	-0.0484488	0.0860275	-0.869414	0.356516	5.97602
-0.00273644	0.0193305	-0.0248065	0.00665232	-0.00529516	0.0703686	-0.0752893	-0.0115507	-0.0013113	-0.0176178	0.00170961	0.0879219	0.00409166	0.0157714	0.0149433	-0.0267272	-0.0160195	-0.010841	-0.00800214	0.0142416	-0.00732197	0.00113436	-0.0156761	-0.000577561	0.00597592	0.0116209	0.0193633	0.00363867	-0.001195	-0.00567128	0.507403
0.000590492	5.10021e-05	0.000887158	0.000791255	0.00145245	0.00131264	0.00195847	-0.00034429	9.43184e-05	0.00635957	-0.00601347	-0.00244355	-0.000137081	-0.000343793	-0.000223475	0.00093061	-0.000484882	-0.000385604	-0.00117509	0.00075609	0.0012455	-0.000193203	-0.000290709	0.000827696	-0.00100304	0.00563234	0.00117486	0.00148304	-0.000264856	-0.00204091	0.0408915
-1.31358e-05	3.37363e-05	2.8578e-05	7.64633e-05	-6.78278e-05	0.000223996	-0.000206553	-0.000103888	-0.00106654	-1.61894e-06	-8.21736e-05	6.8372e-05	-4.40653e-05	2.6273e-06	9.72639e-05	-6.99807e-05	-9.12513e-06	-0.000154571	-9.36346e-05	-3.67354e-05	4.33027e-05	-3.7529e-05	-0.000443337	3.67533e-05	0.00014402	-4.97001e-05	-0.000351113	-2.08113e-05	-0.000152315	-0.000147313	0.00390708
8.15472e-05	-3.14086e-05	1.31969e-05	-1.47032e-05	6.97396e-06	-1.23412e-05	4.32051e-06	0.000103587	6.07883e-06	-1.81976e-05	-3.74319e-05	-1.07922e-05	-1.85554e-05	7.03617e-06	-1.55767e-06	-2.1934e-06	-4.48782e-05	6.50522e-05	-2.94941e-06	6.90168e-06	-1.87639e-06	4.59154e-06	-2.71976e-06	7.7534e-06	4.57462e-06	2.07581e-05	-4.53036e-06	2.58297e-06	-7.93827e-06	1.56118e-05	0.00056264
4.0594e-07	2.93347e-07	-1.55636e-06	-1.73062e-07	-2.02585e-06	1.61882e-06	-8.5578e-07	-4.04236e-06	-4.85761e-06	-1.38754e-06	-2.96417e-07	9.76137e-08	-3.10125e-07	9.56108e-07	-7.88287e-08	-1.59949e-06	5.49854e-07	-1.24721e-06	-1.55375e-07	4.37463e-07	1.8526e-07	-2.59022e-07	4.62821e-07	1.11613e-06	1.52317e-06	1.11447e-06	-1.65671e-06	1.7227e-06	-4.32839e-07	-6.9308e-07	3.21114e-05
-1.53506e-07	4.04858e-08	8.20353e-09	-1.6952e-07	3.77579e-08	-1.29004e-08	-7.10242e-08	2.62329e-07	5.41182e-10	-2.30827e-08	-1.46274e-07	-2.84988e-08	-2.0228e-08	2.86396e-08	5.71571e-08	1.70185e-07	5.42933e-08	-1.12736e-07	-3.98874e-08	-1.09708e-08	1.30629e-08	2.74799e-08	6.78774e-08	-1.96227e-07	-1.22929e-07	8.05213e-09	-5.27701e-08	-2.18299e-07	4.20694e-08	-2.0295e-08	2.21728e-06
2.83148e-08	4.90623e-09	-3.1557e-09	-9.51471e-09	1.40031e-08	-9.10592e-10	-4.52936e-09	-4.60376e-08	8.28197e-09	4.15379e-09	1.43151e-08	-1.62244e-08	-3.45812e-09	-2.76492e-09	-2.76388e-09	3.18651e-08	-8.34356e-09	-8.11265e-09	-6.29284e-09	-7.39821e-10	3.08523e-10	-1.30998e-08	1.29066e-08	9.37453e-09	-2.0929e-09	-1.51038e-08	-3.5779e-09	1.13294e-08	4.04803e-09	5.37069e-09	2.959e-07
-1.04757e-09	1.23753e-09	1.42837e-09	1.11266e-10	4.82717e-10	1.47462e-09	1.18269e-09	8.98593e-10	-1.41818e-10	-9.28552e-09	-7.55829e-11	-9.04175e-10	-4.03082e-11	-3.73349e-10	-1.52909e-09	-2.73519e-10	-2.28752e-10	8.66964e-11	-3.60373e-10	1.7938e-09	-2.17974e-09	3.52127e-10	1.08904e-09	-3.6323e-10	-9.77037e-10	1.24442e-09	9.07777e-10	4.1293e-10	4.94091e-10	-2.14076e-09	3.31175e-08
-1.31221e-10	1.07819e-12	-8.25856e-11	2.54804e-11	2.9374e-11	1.25741e-10	-3.11499e-11	-2.49427e-11	4.16793e-10	-1.51786e-11	-1.45002e-11	-3.66885e-11	6.14438e-11	-7.64861e-11	2.57413e-10	-9.94313e-11	2.06415e-11	-1.10393e-10	8.55272e-11	-4.42032e-11	-1.47117e-11	1.97309e-10	5.32167e-11	-9.28462e-11	-7.52999e-11	2.78183e-10	4.12437e-11	-2.99452e-10	-1.27497e-10	1.66209e-10	3.03624e-09
8.27384e-12	1.51665e-11	5.38973e-11	-5.37802e-12	1.06488e-11	8.37754e-12	-8.27077e-13	-1.17387e-11	-6.98681e-12	-1.66286e-11	8.98139e-12	2.39496e-13	6.71776e-13	1.69714e-11	5.88974e-13	1.07894e-11	-7.83544e-13	7.72271e-12	2.18856e-12	1.22701e-12	-3.338e-12	3.62933e-12	1.38912e-13	-4.21547e-12	-1.08706e-12	-2.8002e-12	1.76981e-12	-1.87336e-11	-6.37268e-12	-1.45417e-11	2.44714e-10
3.93799e-12	2.18784e-12	-7.50668e-14	-5.33224e-13	-1.80145e-12	1.85536e-12	4.09664e-13	-2.4999e-14	-7.06515e-12	5.00061e-13	6.66302e-13	-2.48929e-13	2.01439e-13	-5.46313e-13	-3.98188e-13	5.59676e-13	-8.96104e-13	-3.61907e-13	-3.32988e-14	7.85783e-13	-2.54579e-14	-2.98884e-13	-2.04382e-13	7.81784e-13	-1.4704e-13	1.89339e-14	9.08456e-13	-2.27011e-13	1.10174e-12	9.65567e-13	2.7768e-11
2.86739e-14	2.50189e-13	-2.50637e-14	-1.88042e-14	-2.56795e-14	3.03725e-14	5.11738e-15	-2.72005e-13	-1.31726e-15	-1.26462e-16	2.80561e-14	-8.92378e-14	-2.40153e-14	4.12766e-14	-1.49986e-15	-4.5362e-14	-1.56482e-14	-2.7772e-14	-3.85588e-14	5.6605e-15	-6.11525e-14	-3.60635e-14	-4.93028e-14	-1.57407e-14	-4.33441e-13	4.50448e-14	-1.55019e-14	-1.35271e-15	-4.29713e-13	1.08464e-14	2.0726e-12
8.14594e-16	-1.10664e-16	1.62353e-15	2.42584e-16	-1.67936e-15	-4.07278e-15	-3.8745e-15	1.46454e-14	-9.43768e-15	-3.19999e-15	-8.92696e-15	-1.1531e-15	-1.20003e-14	7.00881e-16	6.08068e-15	3.46188e-16	-8.98055e-15	-7.84071e-15	3.81714e-16	-5.09556e-16	6.13977e-15	3.01119e-14	2.21843e-14	-2.06153e-15	-1.01723e-14	7.37472e-15	5.52367e-15	9.87597e-16	6.6639e-16	5.12914e-15	1.76973e-13
1.85438e-16	-3.56858e-17	4.06814e-16	-1.60888e-15	-6.64156e-16	-3.50213e-16	-1.80163e-16	2.58602e-16	-2.0977e-16	-7.74208e-17	4.06323e-17	-2.93753e-16	4.47394e-17	-2.89307e-15	7.85098e-16	4.21847e-17	-1.41156e-17	-9.3986e-18	2.34435e-17	-3.1622e-17	-2.34552e-16	-1.94284e-16	4.40898e-17	5.68902e-17	-4.5555e-17	-2.12753e-15	9.47541e-16	-6.58537e-16	6.37498e-18	1.60249e-16	1.26308e-14
1.57941e-17	-4.00997e-17	-6.56938e-17	2.1045e-16	-1.50683e-16	-4.88774e-17	2.62126e-17	-3.11048e-18	1.44575e-17	2.66077e-18	4.14599e-17	-7.76842e-17	6.37892e-18	1.61852e-17	-1.33631e-16	-1.59418e-16	2.75126e-17	-1.37769e-16	9.45036e-18	4.55691e-17	-2.25755e-17	1.60438e-17	-4.60426e-17	-2.80561e-17	4.5902e-17	1.0131e-17	7.034e-17	-2.26256e-16	-1.41944e-16	5.41579e-18	1.8458e-15
3.88075e-19	-6.80818e-18	8.54862e-18	-1.06111e-18	1.66079e-17	2.207e-17	-7.04205e-18	-4.80723e-18	-3.37032e-18	7.74096e-18	1.44613e-18	-7.64969e-18	-5.04087e-18	-2.85429e-19	3.8346e-18	-2.29551e-18	2.16887e-18	-1.81148e-18	4.22821e-18	-3.65828e-18	2.02554e-17	2.75519e-18	2.63316e-18	-7.05065e-19	-5.92972e-18	-6.02549e-18	1.36387e-18	-3.20224e-19	-4.25198e-18	-1.88952e-17	1.73999e-16
5.19571e-19	5.62601e-19	9.04e-23	4.89239e-20	2.26823e-20	4.17403e-18	-6.35874e-19	-8.3635e-19	-4.20167e-19	-4.20956e-19	-2.75061e-19	3.59731e-19	1.74817e-19	2.29725e-19	-4.79952e-19	5.48865e-20	-1.44168e-19	-1.63281e-19	5.31846e-20	-8.97485e-20	-2.89845e-18	-7.41555e-20	3.93187e-19	2.9799e-20	4.71572e-19	-4.14136e-19	-1.37745e-19	6.20195e-20	2.61972e-20	2.11052e-19	1.43841e-17
1.23997e-20	2.27991e-20	2.36366e-20	7.6263e-21	-2.55953e-21	3.97647e-21	4.77955e-21	1.1869e-19	9.59501e-20	7.28136e-20	-2.11904e-20	-1.12155e-20	6.40964e-20	-2.61609e-20	4.82383e-20	1.84571e-20	1.18039e-19	-5.7445e-20	5.92897e-21	-5.18062e-20	-1.29408e-20	9.27009e-21	-2.75004e-20	-4.87451e-21	5.44962e-20	-7.32826e-20	-1.17617e-20	-1.05183e-20	-4.44356e-20	-1.04761e-20	1.04737e-18
2.28452e-21	-6.57523e-22	-9.96549e-21	-3.24399e-22	3.89333e-22	5.53044e-21	-3.14695e-22	8.49344e-22	-2.75676e-21	2.37414e-21	1.30007e-21	7.43024e-21	-3.84583e-21	7.02123e-22	2.90062e-21	-8.44829e-22	-1.81257e-21	2.50671e-22	2.27052e-21	2.44377e-21	-1.59185e-21	5.77966e-22	9.60596e-21	3.52493e-21	-1.34754e-21	9.41202e-22	9.35527e-22	1.87349e-21	-2.35869e-21	2.53016e-22	7.22581e-20
4.78873e-22	-9.21084e-23	2.06586e-22	7.20776e-23	4.05115e-22	-3.33157e-22	6.44533e-22	-1.98785e-22	-5.1294e-23	-3.31117e-23	7.60629e-23	-2.49149e-22	-1.03244e-22	5.15763e-23	6.55568e-23	-3.44072e-22	-2.11075e-22	1.73265e-22	3.33358e-22	-3.33679e-22	-1.95315e-22	-9.1732e-24	-2.97983e-22	6.65645e-23	2.32224e-22	9.40351e-23	-4.19311e-22	-1.07144e-22	2.15905e-22	-1.3636e-23	6.10797e-21
2.4889e-23	-4.2696e-24	-1.62462e-23	1.15469e-23	8.01426e-23	-8.6715e-23	-5.51728e-23	-3.42314e-23	1.00757e-23	-1.3176e-23	1.96992e-23	7.10947e-23	8.65264e-24	-1.0241e-22	-2.28036e-23	-1.10306e-23	6.28204e-24	-4.20806e-24	2.32209e-23	3.1594e-23	-2.21526e-23	8.61943e-24	-3.45198e-24	-1.0372e-22	1.74102e-24	1.07395e-23	8.19164e-23	2.19425e-22	4.92906e-24	3.38523e-23	1.12801e-21
2.97827e-24	3.55597e-24	2.60893e-24	-4.82654e-25	6.2949e-26	-1.56117e-25	2.94735e-24	2.81386e-24	-3.82166e-25	1.38219e-25	4.88893e-24	3.26166e-25	-3.96967e-25	-1.69393e-24	-2.44333e-25	5.48346e-24	-4.54389e-24	-3.20489e-24	-6.42867e-24	4.10501e-24	-3.10918e-24	-9.60358e-24	-4.99788e-25	6.71641e-26	-2.36937e-24	-3.47341e-25	-3.19064e-25	-6.38301e-24	2.01913e-24	7.57081e-25	7.29174e-23
3.91386e-25	4.10498e-26	1.2139e-25	-7.50044e-27	-1.97853e-26	2.59801e-26	-1.44053e-25	-7.16406e-26	5.43065e-26	3.12041e-25	-1.0879e-25	3.68703e-25	-2.63795e-26	-2.20648e-25	-2.94473e-25	-1.88852e-25	4.80565e-27	-2.6466e-25	1.54642e-25	-3.27466e-26	-1.26438e-25	-3.60874e-26	1.57579e-26	-3.58447e-25	-5.92354e-25	-2.41898e-26	-2.59705e-25	9.90778e-25	2.57557e-25	7.87404e-26	5.59389e-24
6.01972e-28	-1.58144e-26	3.79726e-26	-3.65271e-26	-1.11983e-26	7.75441e-26	-2.41224e-27	1.02599e-26	1.4653e-26	6.75942e-27	6.12064e-27	5.28835e-27	-5.23534e-27	-1.8601e-26	4.4763e-27	3.06535e-26	-3.44555e-27	-1.08854e-27	-1.07757e-26	2.38337e-26	1.06946e-27	3.38485e-26	-6.54868e-26	-8.52511e-27	2.24138e-26	8.11936e-27	-1.83582e-25	7.30409e-27	5.17588e-27	-1.20779e-26	6.70864e-25
1.62132e-27	-1.78473e-27	-2.69975e-28	3.68233e-28	-2.44264e-27	-1.68252e-27	-2.53251e-27	-1.45797e-27	1.38738e-27	2.19417e-27	6.2298e-28	4.7068e-28	-2.11138e-27	-8.98042e-28	-1.40737e-28	2.96301e-27	9.40271e-28	-5.4436e-29	7.43495e-30	6.68199e-28	-2.0792e-28	1.15903e-27	-6.52768e-28	-1.4523e-27	1.56216e-27	4.88562e-28	-4.96218e-29	5.421e-28	-1.65333e-27	-3.92247e-28	3.27787e-26
2.02974e-28	-5.12217e-29	1.91629e-29	-1.64475e-29	8.08771e-28	1.40864e-29	-4.61214e-28	1.02904e-29	-5.16532e-29	4.38216e-29	-2.50966e-29	-7.72984e-29	1.95683e-30	-3.04352e-29	2.81482e-28	-8.47472e-29	4.60336e-29	5.05564e-28	1.06116e-29	6.20106e-30	-1.22884e-28	-7.13705e-28	4.97563e-29	4.81444e-28	-1.02311e-29	2.1632e-28	-3.28193e-28	2.1697e-28	-2.85808e-28	3.47329e-29	5.20911e-27
1.72352e-29	-3.00152e-30	-2.78116e-30	-4.18544e-29	1.45834e-30	4.97235e-30	-2.56001e-30	-2.80538e-29	1.09089e-30	6.92281e-30	1.34084e-29	9.10531e-30	8.42979e-30	-2.12749e-30	2.35981e-29	4.94899e-30	-5.3213e-30	1.34544e-29	2.25509e-29	-8.81523e-29	1.29559e-30	3.78176e-29	2.02046e-30	-5.22356e-30	1.5097e-29	1.24206e-29	-2.41287e-30	1.85943e-30	-3.95921e-29	-8.16154e-30	4.26928e-28
1.83167e-30	-2.55896e-32	3.79668e-30	6.65095e-31	1.41111e-30	-4.53807e-30	7.45581e-30	-5.48039e-30	-9.3038e-31	-4.96569e-31	4.22619e-31	1.31372e-30	-2.65539e-31	2.87748e-30	3.03653e-31	2.42936e-30	-2.07152e-30	2.0048e-31	-1.26327e-30	-3.07008e-32	8.31597e-31	-1.04445e-30	7.73007e-31	2.06501e-30	1.75533e-31	3.94766e-31	-2.08531e-32	-2.71312e-31	8.6673e-31	2.9886e-30	4.72416e-29
1.66097e-31	-1.17945e-31	-5.06854e-31	2.63407e-32	1.26651e-31	-2.71995e-32	-1.59736e-31	-2.22263e-31	-3.10993e-32	1.01047e-31	4.8609e-32	-4.7815e-31	-7.21607e-32	5.77017e-32	3.50335e-32	1.16007e-31	3.3677e-32	-3.46238e-32	4.12767e-32	-7.30241e-32	2.72936e-31	-4.70585e-32	7.71381e-32	-5.09644e-31	6.03806e-32	4.50662e-31	1.50795e-31	-2.89654e-32	-1.00089e-31	9.30769e-32	4.26624e-30
-1.41405e-32	3.19391e-33	4.77085e-32	5.93501e-33	-3.80492e-33	-4.26749e-32	-1.95468e-33	1.69232e-33	9.89829e-33	-3.44745e-32	1.68223e-32	7.49939e-33	5.26367e-33	5.58348e-34	-6.8675e-34	-2.67195e-32	1.20674e-32	-8.88587e-33	3.18221e-33	-1.04169e-32	3.20618e-33	-3.88255e-32	-1.44592e-32	-9.25038e-33	-1.19916e-32	-2.83908e-33	2.63327e-33	-5.5221e-34	5.01731e-33	-3.58729e-33	3.49942e-31
-2.14308e-34	2.74205e-33	6.40933e-35	9.08254e-34	4.18445e-33	-1.37417e-34	1.15413e-33	3.60554e-34	-4.46391e-33	-1.08124e-33	2.64617e-34	1.53452e-33	-4.30784e-34	2.5081e-33	-8.87263e-36	-1.13473e-34	-4.49551e-34	2.23285e-33	3.6162e-35	2.74055e-33	5.07738e-35	1.24075e-34	-9.28824e-34	2.62982e-33	7.19611e-35	-1.76841e-35	3.2033e-33	5.8096e-34	-2.96419e-34	8.17421e-37	3.35345e-32
4.08374e-35	6.06935e-35	2.52204e-34	7.50964e-37	4.7595e-36	-1.42437e-34	1.94179e-34	3.11481e-35	5.52619e-36	6.10473e-35	1.09168e-34	-1.12917e-34	8.31495e-35	-1.61327e-34	8.02195e-35	-5.09374e-35	3.90957e-35	1.54954e-35	-1.46273e-34	1.27679e-35	9.39947e-35	9.66413e-36	3.67053e-36	5.33968e-35	-8.20909e-35	-2.31166e-34	-5.26812e-35	4.89168e-36	2.55911e-35	4.73419e-36	2.16681e-33
-6.9521e-36	-1.97992e-36	-3.23264e-36	2.15321e-36	-1.66362e-36	-6.45454e-36	1.0499e-35	-5.77954e-36	1.41307e-36	-6.29634e-36	5.38045e-36	1.44069e-35	1.10602e-35	1.46284e-35	3.64869e-35	3.58648e-37	2.61141e-36	-1.60658e-35	-5.08734e-36	-1.45995e-36	1.93754e-35	6.42917e-36	1.26356e-36	-1.00286e-35	6.53519e-36	4.09056e-37	1.77171e-36	-6.47555e-37	-5.94947e-36	-4.66306e-37	2.06846e-34
-5.31984e-38	-1.16439e-38	4.06622e-37	6.45887e-37	1.04343e-36	-1.0194e-36	-3.0748e-37	3.64843e-37	-2.43935e-37	4.32682e-38	7.20349e-37	-3.80797e-37	-7.06108e-38	7.54367e-37	2.87927e-37	-3.61856e-37	-9.28689e-38	2.95456e-37	8.2318e-38	1.92351e-37	1.47849e-36	8.40083e-37	2.65345e-36	-4.96474e-37	-4.50922e-37	-1.05073e-36	1.97698e-37	3.29768e-37	-1.06309e-37	8.24032e-37	1.58066e-35
1.19533e-38	5.46983e-38	3.9246e-38	6.61591e-38	1.12461e-38	1.22015e-37	7.46323e-39	4.19029e-38	-5.73419e-38	-1.08915e-38	-1.30647e-38	1.83825e-38	1.38698e-37	-6.34415e-38	5.12089e-38	-1.06067e-37	4.08848e-39	-7.98043e-38	-7.67725e-38	4.12891e-38	3.9593e-38	-2.23844e-37	-6.16571e-39	-7.20895e-38	8.0234e-38	1.03875e-37	-2.24088e-38	-4.97776e-40	-1.78248e-37	-1.00064e-37	1.84275e-36
-1.53446e-39	1.24617e-38	-9.36668e-40	-7.76065e-39	-3.30201e-38	-3.62696e-39	1.86558e-39	-4.3863e-38	2.4571e-38	8.39488e-39	8.54925e-39	1.50094e-38	-6.13706e-39	3.08244e-39	-5.91956e-39	-1.00331e-39	-2.08516e-39	2.86784e-39	8.6568e-39	1.31281e-39	-1.09569e-38	8.55127e-39	2.5452e-39	-2.68175e-39	-1.16945e-38	5.12696e-40	7.40214e-39	-2.15788e-39	-2.91019e-39	2.67569e-39	2.44747e-37
-1.47234e-39	-1.5904e-39	5.05572e-40	1.19084e-39	3.17183e-40	-4.21256e-40	-7.18141e-40	-6.12227e-40	-1.2053e-40	-8.19881e-40	-5.91531e-41	8.12805e-40	-2.22732e-40	-1.78008e-40	1.88032e-40	-4.96672e-41	-4.24936e-41	-9.26536e-40	1.18498e-39	3.8256e-40	1.51023e-39	8.05654e-40	2.73076e-41	1.04175e-39	4.01457e-40	-4.47337e-40	2.2307e-41	1.49129e-40	1.71534e-40	-8.38406e-41	1.64759e-38
-1.28729e-40	4.98691e-41	-5.48457e-41	2.63769e-41	-1.06267e-41	1.01771e-41	2.01097e-41	-2.138e-40	3.35006e-41	1.72832e-40	-7.32493e-42	-1.03982e-40	4.05304e-41	-1.76494e-43	3.42909e-42	1.06916e-41	1.39019e-40	1.01541e-40	-4.41946e-43	1.40731e-41	-3.08782e-41	-1.20962e-40	-1.21908e-41	4.05742e-41	-5.37736e-41	1.28208e-40	1.39368e-41	-3.25023e-42	8.13884e-41	-1.98837e-41	1.64712e-39
-9.33283e-43	5.76961e-44	1.03507e-41	3.02723e-42	-1.57043e-42	1.41047e-41	-1.16623e-42	6.71842e-42	5.53615e-42	2.7017e-42	-5.48925e-42	-1.35357e-41	4.96149e-42	1.6939e-42	8.01401e-43	2.51261e-42	-6.29485e-42	-1.78563e-42	-2.27329e-42	-5.43993e-43	1.0858e-42	-1.47917e-42	1.80218e-43	3.16019e-43	1.43604e-43	7.28993e-42	-1.93054e-43	-5.9083e-43	1.70723e-42	1.10385e-42	1.00148e-40
-4.83854e-43	2.33633e-43	2.97589e-43	-6.29584e-43	7.67484e-44	7.323e-43	-5.75115e-43	-4.91345e-43	1.8528e-43	3.26137e-43	-1.82308e-43	3.02072e-43	4.6859e-43	2.19185e-43	-4.08395e-43	-5.52346e-43	-2.86214e-43	-1.90423e-43	6.33762e-43	-1.07631e-43	1.39161e-42	-8.76189e-44	-9.77082e-43	1.38926e-43	-3.1375e-44	-1.47567e-43	4.82186e-43	2.77637e-43	-1.51526e-43	2.8853e-42	1.39533e-41
1.92032e-45	-3.96623e-44	3.17463e-44	3.45317e-44	-3.42836e-45	4.30507e-44	-8.40113e-45	2.65884e-45	-4.72265e-45	-1.43945e-43	4.50211e-45	-7.41941e-44	-1.92146e-44	-1.79224e-43	6.56359e-45	-5.76923e-45	-2.59272e-45	-3.74897e-44	1.60535e-46	3.31842e-44	-1.94613e-44	-6.24523e-45	1.80587e-43	-1.09288e-44	1.52091e-44	-3.00574e-45	1.66448e-44	2.5094e-44	1.10063e-43	-3.43018e-44	1.0985e-42
-1.81828e-45	7.55751e-46	2.90698e-45	9.46104e-46	1.73685e-45	3.5773e-45	-1.32178e-46	-6.11668e-46	-4.40266e-45	-2.07483e-45	-1.86979e-44	2.39217e-45	-3.2337e-45	2.90441e-45	5.15563e-47	3.9455e-47	4.52369e-46	9.41705e-45	-1.85816e-45	1.89174e-46	1.57665e-45	5.93167e-45	-1.90491e-45	-4.03167e-46	-9.61412e-46	9.19604e-45	2.61359e-45	-2.47156e-46	-1.03464e-45	1.38702e-45	8.34548e-44
-2.24175e-46	5.88476e-47	1.71926e-45	-1.41622e-46	-2.25559e-47	-5.40212e-47	4.80881e-47	-7.66498e-47	2.2041e-47	-1.01412e-46	-3.18075e-46	-4.14179e-48	7.98387e-49	4.18132e-46	-2.75058e-46	-6.45366e-46	1.96175e-46	4.72778e-46	-5.77661e-47	-9.17266e-46	-6.26595e-47	-1.22092e-46	2.34834e-47	-1.08202e-46	-3.32109e-46	3.92426e-46	-5.02919e-46	1.56361e-46	-2.56566e-46	-2.34881e-47	7.75454e-45
5.84033e-48	-1.63709e-47	1.59488e-47	2.99892e-47	1.70841e-47	4.69469e-48	2.03738e-47	6.30694e-48	-3.77911e-48	-2.24663e-47	-4.95223e-48	-1.19716e-46	-1.94554e-48	1.24776e-47	-1.04895e-46	8.06643e-48	3.01451e-47	8.54963e-48	-2.19104e-48	3.60873e-47	3.08771e-47	5.25846e-47	4.82929e-47	-1.5624e-47	-2.02743e-47	-6.73692e-47	-2.9585e-48	6.40677e-49	1.28171e-46	-7.61819e-48	8.4629e-46
1.89998e-48	3.49391e-48	-1.47242e-48	-1.22527e-48	-6.15283e-50	-2.05146e-48	-3.62062e-48	3.45974e-48	-4.17615e-48	-3.70684e-48	-3.84091e-48	-2.01415e-48	9.87178e-49	6.17113e-49	3.13463e-48	4.98486e-49	-1.11499e-48	-1.69687e-48	3.2287e-48	2.42218e-48	-4.60471e-48	2.14817e-48	3.68885e-48	3.72946e-49	7.55985e-51	7.213e-48	-6.006e-48	4.83906e-48	-4.32617e-48	2.13361e-49	7.81429e-47
-9.89882e-50	2.41454e-50	4.76496e-49	6.53564e-50	-2.23734e-49	1.01774e-48	-3.59909e-50	-4.39368e-49	-4.89178e-50	-7.14e-49	-5.79549e-50	7.37204e-49	-9.90472e-51	-1.12656e-50	-3.432e-50	9.06517e-50	-7.13916e-49	-8.04306e-50	-9.76363e-50	-1.45419e-49	-9.24358e-50	2.44347e-50	1.64012e-49	-4.01944e-50	3.33164e-49	1.88098e-49	-9.07096e-50	2.1925e-49	2.22738e-50	-9.03072e-50	6.38832e-48
2.07613e-50	-3.06558e-51	4.47997e-50	4.22622e-50	1.27387e-50	-1.01393e-50	2.02878e-50	5.22186e-52	7.34686e-51	2.93899e-50	1.40786e-50	-3.18905e-50	-3.69477e-50	1.29657e-50	-2.87173e-50	-3.49277e-50	2.1075e-50	5.32394e-50	-1.91941e-50	3.14449e-50	2.46903e-50	-6.07818e-50	-3.5268e-50	-2.19092e-50	-3.71203e-51	-1.45387e-51	6.53827e-50	-3.56314e-51	-2.44491e-51	-1.65493e-50	7.1155e-49
1.53205e-51	4.58674e-51	-3.2693e-51	-3.20783e-52	2.42967e-53	4.15718e-52	-6.8373e-52	1.37303e-52	6.83252e-52	-1.73304e-52	6.30923e-52	3.50135e-51	1.46402e-51	-5.83896e-51	8.46031e-52	4.58503e-52	-1.14845e-51	3.50502e-51	-3.0453e-51	-6.44687e-51	-1.37741e-51	4.43851e-51	-1.11348e-51	5.60028e-51	2.09693e-52	7.19037e-51	1.80563e-52	9.04457e-52	7.17019e-53	5.29534e-52	6.03279e-50
-4.41719e-52	9.17904e-54	-1.15329e-52	1.87407e-53	6.13324e-54	2.91807e-53	6.98464e-52	-1.42826e-52	2.63653e-52	6.03953e-53	-4.24953e-52	1.63019e-52	4.12293e-53	9.44918e-54	4.77735e-53	-1.31982e-54	-1.88425e-52	-1.60476e-52	6.10104e-53	2.75748e-53	1.14563e-53	-4.66355e-52	5.47721e-53	-6.08185e-52	5.59236e-54	-6.43116e-54	-1.9907e-52	4.00957e-53	6.46136e-54	6.52281e-53	4.3745e-51
-3.83822e-54	-7.81497e-55	-5.31876e-55	-2.07642e-54	-9.81812e-54	1.05268e-53	2.08391e-54	-2.0128e-53	1.34303e-53	7.13698e-55	-2.42214e-54	2.22047e-53	-3.36374e-55	2.1251e-53	1.02072e-53	-6.64123e-54	3.53654e-55	6.13496e-54	1.14403e-53	-6.25227e-55	1.12242e-53	-5.73708e-53	2.52923e-54	4.1442e-54	6.04024e-54	1.60527e-54	2.94722e-53	1.40135e-53	-7.676e-55	-4.42212e-54	2.77135e-52
1.2905e-54	-2.31096e-54	-2.94396e-55	-3.91605e-55	6.44674e-55	-3.06304e-56	-7.79909e-54	-5.90831e-55	-2.18504e-54	4.79651e-56	7.58703e-55	-1.10901e-54	1.50472e-54	2.03889e-54	7.8596e-55	-5.62792e-55	7.36134e-55	1.62746e-53	-5.77893e-55	-1.01244e-54	-2.45122e-56	-2.54301e-55	-4.34072e-55	3.3808e-55	7.69269e-56	5.52187e-55	-4.50285e-55	3.94382e-55	-2.33372e-55	-5.28527e-55	4.42335e-53
2.48879e-56	-3.66551e-55	-6.33085e-56	-2.57499e-56	-3.46082e-57	2.07827e-56	9.99381e-56	-1.26536e-56	-2.7049e-56	8.53343e-56	5.32081e-56	2.73999e-55	-2.09556e-55	-5.00434e-56	-6.30825e-56	9.5895e-56	-3.25065e-55	-3.64555e-56	2.30868e-55	4.96266e-56	3.6349e-57	8.00332e-56	2.08377e-55	2.83029e-56	-3.5629e-56	4.96728e-55	3.53938e-56	-9.81711e-57	1.94135e-55	1.2086e-55	3.33043e-54
-3.43687e-58	-2.04897e-57	-1.14369e-56	-7.91187e-57	2.37817e-56	3.22369e-56	1.7072e-57	-1.77167e-56	1.17609e-57	2.94964e-57	-1.20235e-56	-1.76072e-57	-2.70634e-57	-7.79069e-57	2.743e-56	-4.71287e-57	5.90783e-57	1.46161e-56	1.48387e-56	-3.0895e-57	2.2612e-57	3.29141e-57	-5.62954e-57	7.28329e-57	-6.79737e-57	1.17974e-56	8.128e-57	-6.1996e-57	-1.15664e-56	-2.8602e-57	2.62e-55
3.11926e-58	-7.79168e-58	-2.07477e-58	2.7672e-57	-8.57573e-58	1.39732e-57	-1.1241e-57	-2.3725e-57	3.05926e-58	-1.08606e-57	5.46719e-58	-4.34759e-58	-8.41224e-58	2.06019e-58	1.154e-57	-3.97556e-58	3.30191e-58	-8.99058e-58	-1.66241e-57	-6.17096e-58	2.90518e-58	-5.43634e-58	4.12991e-58	-9.96736e-58	-1.71604e-58	-1.17949e-57	6.94045e-58	-8.57714e-58	2.44666e-57	-2.77667e-59	2.59195e-56
3.60568e-60	2.76353e-58	-7.41031e-59	1.31576e-59	8.06992e-60	-3.63695e-59	1.6502e-58	-3.75308e-58	1.25588e-58	4.57688e-59	-4.16723e-60	-2.77967e-59	8.23928e-59	-1.08278e-59	-1.19201e-59	-2.62706e-59	-4.4444e-58	-2.71409e-58	2.25224e-58	-4.00238e-58	1.72201e-59	-4.20364e-59	2.76025e-59	1.79668e-59	-2.99792e-59	-6.33049e-59	9.7938e-59	-4.86687e-59	-5.4683e-60	3.43708e-59	3.01259e-57
8.93964e-61	-4.24313e-60	8.70625e-61	-2.84829e-60	7.43696e-61	2.66595e-61	-8.94483e-59	5.02288e-60	1.52153e-60	-1.77431e-59	-2.30401e-60	-5.99172e-60	2.18541e-60	7.44172e-60	7.57161e-60	-7.03874e-60	-1.07026e-59	-1.22352e-60	-1.2586e-59	9.46285e-60	7.53713e-60	8.64781e-61	4.03356e-61	7.89353e-60	-1.4203e-60	3.43061e-60	3.40199e-60	-2.03118e-60	-1.30807e-60	-2.20398e-60	2.20605e-58
2.50481e-62	-1.66191e-61	1.92463e-60	-1.79376e-60	5.90301e-61	-2.775e-61	8.34405e-62	-1.28239e-60	-1.2489e-61	1.04381e-60	-1.3848e-60	-1.74342e-61	-5.85982e-61	4.44989e-61	-1.13722e-60	-6.43177e-61	1.76864e-60	3.82164e-62	-3.24081e-62	-7.54077e-61	2.52705e-61	-6.78828e-62	2.8024e-60	-8.50749e-61	5.86272e-61	4.75503e-61	-4.10167e-61	-3.03305e-61	-9.09739e-61	6.65147e-61	2.15997e-59
-1.01503e-61	-1.84564e-62	-1.09392e-61	-5.05659e-62	3.84748e-63	-5.71505e-62	3.04644e-62	-1.99544e-62	-2.06062e-61	-4.16832e-63	1.98508e-62	1.95361e-62	-9.46315e-62	-1.99397e-61	2.87715e-62	1.26119e-63	1.13428e-61	-3.46516e-62	3.71184e-62	-1.44589e-61	1.09244e-61	-4.31433e-64	-6.83488e-62	1.44171e-61	8.97005e-63	7.82688e-62	1.58188e-61	-2.31962e-62	-9.01248e-62	7.6011e-63	1.98334e-60
7.05737e-64	8.32696e-63	3.01871e-63	-1.78493e-62	9.9713e-64	-8.06381e-64	-6.25973e-63	5.41179e-63	4.44762e-63	-2.64968e-66	-1.70686e-63	1.04788e-62	-2.11963e-64	-3.56307e-63	4.31279e-64	-1.54061e-63	4.14537e-63	1.80811e-62	6.9415e-63	-1.54108e-63	1.47086e-62	1.20469e-62	-6.74989e-64	2.09339e-63	1.81943e-62	3.18539e-63	1.646e-62	1.27937e-62	5.82601e-64	4.39411e-64	1.77647e-61
-2.75154e-64	3.53517e-64	4.51575e-64	-1.41683e-64	-3.22123e-65	2.41857e-63	-2.7628e-64	-1.43125e-64	2.91334e-63	-3.16194e-65	-1.04495e-63	-6.29139e-64	-9.36096e-64	3.26641e-64	1.10968e-63	4.92808e-65	7.10295e-65	-2.04916e-65	9.51414e-65	-1.83011e-64	-1.24955e-64	1.98396e-64	3.55461e-64	8.67127e-64	5.41552e-64	4.35378e-64	-1.3965e-64	1.19535e-64	-9.06443e-65	-5.44173e-64	1.49194e-62
-1.17018e-65	9.23616e-66	2.27691e-65	-2.36662e-64	-5.12847e-65	-2.48333e-66	-4.76144e-66	-4.66936e-66	9.36276e-66	3.94002e-65	4.18586e-65	-6.22637e-66	-1.30342e-65	-1.16574e-64	-2.63492e-66	-1.12513e-65	1.90774e-65	3.6308e-65	1.02026e-64	6.00058e-66	-3.00382e-65	1.09438e-64	3.38826e-66	-3.67652e-65	-4.11697e-65	1.42889e-65	1.73713e-65	-2.53214e-65	-9.77676e-65	-1.3249e-65	1.13612e-63
6.31716e-66	7.77306e-66	-4.57907e-66	2.13165e-66	-1.47638e-66	8.0923e-66	5.15435e-66	-2.08013e-66	3.72298e-66	-3.20916e-66	-2.45346e-66	-2.31853e-66	-2.97701e-67	-3.05763e-66	-4.14682e-67	9.65394e-67	-1.35234e-66	-6.87181e-67	2.3286e-67	-1.66534e-66	8.93778e-66	1.51412e-66	-1.18151e-66	1.49737e-65	-5.13402e-66	1.42298e-66	1.72136e-66	2.50375e-66	-9.8713e-67	3.67508e-65	1.33108e-64
-2.19254e-67	-2.01604e-67	-5.45138e-67	-2.5469e-69	3.20053e-67	3.1656e-67	6.88594e-67	-1.55471e-67	-1.75374e-68	1.43394e-68	-1.84593e-68	-2.87985e-67	3.5667e-67	-3.5115e-67	-1.14205e-67	-2.98382e-67	1.80725e-67	-1.96785e-68	1.92384e-66	5.26623e-67	-1.20769e-67	3.17304e-67	4.23375e-68	3.28121e-67	-5.67603e-67	-2.48876e-67	-1.91396e-67	-1.07622e-67	8.47281e-68	-1.28473e-66	9.8523e-66
1.00438e-68	3.62065e-69	-7.53322e-68	-2.74453e-68	-1.124e-68	2.53492e-68	4.22189e-68	-1.14816e-68	4.77203e-68	-7.10305e-69	1.44556e-69	6.91555e-69	1.07554e-67	3.3225e-68	1.3129e-68	-7.24946e-68	-1.59793e-68	6.22971e-68	-4.083e-69	-2.42545e-68	-1.51301e-68	-7.83802e-68	-9.07936e-69	3.31767e-69	-2.3321e-68	-7.22772e-69	-5.05625e-69	-1.63371e-68	1.69479e-68	2.02598e-69	7.79755e-67
2.80044e-69	-4.9552e-70	-9.37209e-70	-8.79027e-69	-1.28626e-69	-7.90564e-69	1.10946e-68	-1.90098e-69	-4.39289e-70	-6.61286e-71	6.46728e-69	-2.74668e-69	-6.06945e-70	1.6906e-70	-1.83094e-69	7.02407e-70	9.8496e-69	-1.01582e-69	4.98103e-70	-8.72962e-71	5.75616e-71	-3.61939e-69	1.6958e-69	1.265e-69	1.35352e-69	5.14829e-70	1.43552e-69	8.59404e-69	1.26166e-68	-1.00312e-68	1.00874e-67
2.8212e-70	-5.68021e-70	1.13832e-69	4.75693e-72	1.46808e-70	1.48996e-70	-2.11049e-70	2.86444e-70	5.0261e-71	-7.27377e-71	-3.00649e-70	-1.06753e-70	6.01623e-70	1.04772e-70	-1.43898e-70	-2.10111e-71	2.10914e-71	-1.50841e-70	-1.74817e-70	-2.64335e-70	2.14262e-72	-2.12367e-71	1.70124e-69	1.68924e-71	6.22977e-71	-1.46473e-70	1.53134e-70	1.83824e-70	2.31931e-70	2.42764e-70	7.56123e-69
-3.12288e-71	-1.31226e-73	1.38347e-72	1.9371e-71	-1.64687e-73	9.5477e-71	1.23423e-71	2.10467e-71	-2.5939e-71	2.18341e-72	1.35645e-70	-1.32601e-71	3.74738e-72	-1.39933e-71	-1.42995e-72	-2.06278e-71	-5.72908e-72	8.61753e-72	2.84391e-72	9.14894e-71	8.29306e-72	3.35509e-71	-1.14756e-71	2.76195e-71	7.0423e-72	2.24384e-71	-1.48478e-71	3.0164e-73	7.73242e-72	1.24702e-71	6.52423e-70
2.81877e-72	1.1842e-71	-2.50545e-72	-4.571e-72	-1.96186e-72	1.57543e-72	-1.77239e-72	2.97325e-72	2.56712e-72	1.35117e-72	3.23996e-72	-2.43859e-73	-1.02957e-72	-5.49001e-73	4.09021e-72	-5.33335e-73	2.73008e-72	8.34038e-74	5.1092e-72	4.66699e-72	7.28958e-73	3.81453e-72	1.00753e-73	-6.22339e-73	7.00027e-73	-1.40326e-72	1.79396e-72	4.48237e-72	7.45841e-73	-7.66394e-73	7.13725e-71
-2.25369e-73	-7.09498e-75	-2.85246e-73	1.7932e-76	6.7098e-74	-7.6767e-74	6.26369e-74	2.58251e-73	7.83252e-74	1.53834e-73	1.16137e-73	7.12218e-75	-1.36947e-72	2.07398e-73	3.65795e-73	-2.58094e-73	2.3715e-73	1.02395e-73	9.142e-73	6.23653e-74	3.30601e-73	1.35783e-73	1.49873e-73	5.44311e-74	-9.69223e-74	-2.71409e-73	2.09805e-74	8.97681e-74	-7.6906e-73	3.75541e-75	6.77751e-72
-2.52632e-75	-2.49769e-74	8.84261e-75	9.78982e-75	1.42389e-75	-4.34672e-75	5.65154e-75	4.70621e-74	2.06566e-74	-6.98521e-74	5.55481e-74	-3.24043e-75	-4.13282e-74	-4.1281e-74	6.097e-75	1.41669e-74	5.10394e-75	8.83254e-75	8.03381e-74	5.72447e-75	-1.9527e-74	4.27088e-75	-8.64008e-75	-1.53274e-74	-5.74136e-74	1.37184e-74	-6.24903e-75	4.09493e-75	3.67455e-76	8.52184e-75	5.9492e-73
-1.33524e-75	2.06161e-75	4.41653e-75	7.64332e-76	2.91752e-75	-7.57983e-77	5.39051e-75	5.67644e-76	-3.19279e-76	-1.17964e-75	3.41132e-76	-8.57145e-77	3.92898e-76	1.59389e-76	-1.22563e-75	3.29998e-75	-1.33855e-76	-1.60118e-76	-1.87627e-75	-2.90685e-76	-7.53499e-76	-1.07373e-76	-3.99185e-76	-6.87425e-76	1.22795e-76	-3.66293e-76	8.51782e-76	2.35256e-76	1.65551e-75	-8.31453e-76	3.30044e-74
4.70307e-78	-1.94224e-76	-1.22442e-76	-3.4963e-78	-8.40432e-77	3.8749e-77	-2.83646e-76	-2.7379e-77	-2.65903e-77	-1.37715e-76	1.2962e-76	3.28575e-76	2.37805e-77	-8.25086e-78	-6.14851e-76	3.93027e-76	2.6203e-76	1.99811e-76	-3.52984e-77	-1.32628e-77	-3.67583e-77	-1.93961e-77	-2.36549e-77	-8.80781e-77	-4.98138e-77	4.1473e-77	2.07109e-77	-1.00111e-76	-1.11121e-76	3.60825e-77	3.45869e-75
-5.90151e-79	1.44616e-77	-5.66908e-78	-1.12408e-77	4.37081e-77	6.93085e-78	-1.69385e-78	2.90253e-78	4.93371e-78	8.41016e-78	-4.64696e-78	-4.06875e-77	7.06927e-78	-1.43241e-77	-9.58678e-78	-1.44859e-77	-8.6755e-79	5.13325e-78	2.07417e-77	1.01598e-77	6.72839e-78	-1.12194e-77	1.09458e-78	2.3523e-77	3.19813e-78	-9.67673e-77	-2.69503e-78	-2.91546e-78	3.45718e-78	8.59449e-79	3.80702e-76
-8.6196e-79	6.15053e-80	-9.02606e-79	9.81608e-80	-9.27422e-79	1.8835e-78	4.04147e-78	-4.15945e-78	5.11875e-79	7.00305e-79	-1.24011e-79	-4.51147e-79	2.21911e-78	-8.84659e-79	-8.84928e-79	-1.65381e-79	2.64833e-79	1.81997e-79	-3.04825e-79	3.44923e-79	6.1918e-79	5.45312e-79	-2.34177e-79	-5.97549e-79	-5.73319e-80	1.68933e-79	-8.71023e-79	7.91289e-79	4.54663e-78	-2.12136e-78	3.05269e-77
1.1129e-79	2.4841e-79	1.30917e-79	4.90592e-80	1.26993e-79	5.33246e-80	6.45935e-81	-2.2631e-79	3.02934e-80	-7.51231e-80	-4.36709e-80	-1.75031e-79	2.22277e-80	8.54369e-80	9.18811e-81	5.29897e-80	-2.85758e-80	5.03299e-80	5.88028e-80	8.53922e-80	-4.03207e-80	-3.67325e-79	-7.90402e-80	-1.13372e-79	-4.46262e-79	-3.77332e-80	1.67966e-79	-1.05867e-79	2.93195e-79	1.54057e-80	3.33631e-78
6.75049e-81	-1.11392e-80	-5.39802e-81	-2.385e-80	4.75923e-80	-1.12176e-81	-1.74509e-80	-2.10897e-80	6.32027e-81	-1.45776e-80	-8.83855e-81	-5.72709e-81	-2.39336e-81	3.517e-81	3.65969e-81	-1.17888e-80	2.65353e-81	-6.81356e-81	-1.70298e-80	1.05895e-80	4.45062e-82	8.23348e-81	-1.4318e-80	9.99981e-81	-3.83646e-82	-5.27444e-81	-1.53257e-80	-1.48337e-81	-4.11435e-81	1.16594e-81	2.89045e-79
7.79525e-82	1.34821e-82	-2.19891e-82	3.4906e-82	9.31967e-82	6.58682e-82	-2.30671e-82	-6.44195e-82	-9.17967e-82	-9.08452e-82	-5.01494e-82	3.02711e-81	2.60974e-83	3.34576e-83	-5.36748e-82	1.35004e-81	7.62007e-82	-1.0597e-81	-9.71379e-82	3.66675e-82	1.10915e-82	1.08633e-82	-7.00696e-82	-6.2443e-82	-1.83365e-82	5.4879e-82	3.24027e-82	-2.03604e-81	8.54224e-82	-1.70456e-81	2.16056e-80
5.43632e-83	-1.6921e-82	1.60742e-83	5.82107e-83	9.15183e-83	1.4881e-82	1.47022e-82	2.41102e-83	-7.98408e-83	-3.66985e-83	-4.17854e-83	1.13541e-84	-2.77912e-83	1.07633e-82	1.04644e-82	-4.22581e-83	1.22162e-82	5.119e-83	-5.78207e-83	-1.98928e-82	-6.12435e-84	-2.0363e-83	2.56369e-83	2.80468e-82	6.43837e-83	-2.59846e-83	-7.81161e-83	-1.79605e-83	5.13085e-83	-1.5654e-83	2.16721e-81
7.21992e-85	-8.41859e-85	6.50709e-84	-1.63613e-86	1.01217e-83	3.45962e-84	-3.0239e-84	1.94629e-83	4.01061e-84	-7.50965e-84	3.41899e-84	-1.93159e-84	-1.22674e-84	-1.50975e-83	3.63273e-84	-7.1496e-84	-7.41593e-84	-1.73025e-84	2.39399e-85	-4.60513e-84	6.5759e-84	-1.06371e-83	9.78823e-85	4.06057e-84	8.14123e-84	5.3862e-84	-5.00228e-84	-4.26097e-84	1.0091e-83	-1.98083e-84	1.59238e-82
-2.81481e-85	-1.00097e-85	8.73861e-86	-5.43806e-85	2.02664e-84	-1.39114e-84	6.66268e-86	6.40651e-85	-2.20421e-85	6.20918e-86	7.78697e-85	-7.32909e-85	3.55869e-85	-3.8355e-85	9.81065e-86	6.06714e-85	7.4848e-86	4.08377e-85	4.01924e-85	-9.57655e-85	-7.37781e-86	-1.04299e-84	-1.09258e-84	-4.42769e-85	-1.04893e-84	-1.02474e-85	-1.64501e-84	-2.43894e-85	9.72449e-86	-1.62051e-85	1.61707e-83
-2.91287e-86	1.11805e-86	-5.21734e-88	-1.22597e-86	3.84373e-86	1.00784e-85	3.3524e-87	-1.75931e-85	1.14218e-86	-1.81403e-86	1.37326e-86	1.58875e-86	1.44958e-86	-8.21223e-86	-1.90217e-85	-4.93518e-86	-4.27401e-87	-7.54904e-86	6.15702e-86	3.20449e-86	6.90816e-86	2.35021e-86	7.87107e-86	1.29058e-85	6.14565e-87	-2.11198e-88	1.76435e-85	-3.25074e-85	-6.55351e-86	-5.24659e-86	1.86656e-84
-2.2141e-87	3.31716e-87	-4.10992e-87	-8.66463e-87	4.5055e-87	5.11078e-88	-5.50285e-87	-1.77478e-88	1.82152e-87	5.32735e-87	-6.31326e-88	-4.48556e-88	7.41856e-87	-5.38521e-88	2.2172e-87	-4.90697e-87	-1.67892e-87	-2.32813e-87	1.64674e-88	1.77204e-87	7.50948e-87	3.23718e-88	-6.3779e-87	7.4667e-87	4.92585e-87	3.6605e-87	-1.68125e-87	-5.92027e-88	9.18359e-87	1.79403e-87	1.01771e-85
3.72337e-89	-5.95006e-89	7.78335e-88	1.25155e-87	-1.77454e-89	3.8959e-88	4.86714e-88	1.13165e-88	1.53062e-87	5.87464e-89	-5.84114e-90	-2.63461e-88	-3.65443e-90	-1.20059e-87	-5.2803e-88	-1.34572e-88	6.96258e-89	4.81174e-88	1.23815e-88	5.30122e-89	-1.65773e-89	-1.06956e-87	2.51501e-89	1.69701e-87	1.61145e-87	5.00079e-88	-4.44789e-88	1.42127e-88	1.70964e-89	-3.82987e-90	1.31147e-86
-2.2171e-89	-3.08323e-88	3.70375e-89	-9.13459e-90	1.99886e-90	1.51969e-89	3.31385e-89	-5.8174e-89	1.01982e-89	-1.14455e-89	1.0292e-88	7.39351e-89	3.4224e-89	-3.85071e-89	-6.89217e-89	4.51075e-90	-1.45708e-89	-7.35949e-90	3.13969e-89	-9.54627e-90	-1.36372e-89	-8.06573e-90	-5.20302e-89	-1.16633e-91	-1.57633e-88	1.23359e-89	-4.97662e-89	-1.20104e-88	2.51884e-89	1.45646e-89	1.34615e-87
-8.89284e-91	1.67746e-90	-7.30336e-91	-1.10229e-90	-1.72322e-90	-1.50372e-89	-8.07693e-90	2.31456e-91	-1.77241e-90	-1.19081e-90	-1.96821e-90	3.64538e-90	2.86063e-91	2.13907e-90	6.46599e-90	6.69217e-90	-6.70157e-90	1.06514e-89	1.39789e-91	1.48532e-90	-5.63659e-90	-7.77729e-91	1.15144e-90	-2.61645e-90	-9.74182e-91	4.61917e-91	1.21607e-90	-8.59466e-91	2.04839e-90	-4.6175e-90	9.29661e-89
-3.0659e-92	7.32905e-91	3.8396e-91	1.34965e-91	-5.99432e-91	-9.48046e-91	-6.59367e-93	7.97117e-91	1.53447e-91	4.8439e-91	1.5685e-91	-4.32379e-92	-5.11858e-92	-8.3127e-92	2.31562e-91	6.44176e-92	2.61891e-91	1.58773e-91	3.97969e-92	-5.89766e-92	-2.99792e-91	1.28717e-91	-2.04518e-91	7.08298e-92	-7.10746e-91	-4.32096e-93	7.57946e-91	-1.38345e-91	2.62513e-91	-2.70365e-91	8.26942e-90
-1.95444e-94	-3.45747e-92	8.54086e-93	-3.97001e-93	-9.96576e-93	-7.90542e-93	-3.18804e-92	-6.10609e-92	-4.25855e-92	1.47271e-92	1.80003e-92	-3.42435e-92	1.06528e-91	-3.02411e-92	-4.35995e-94	1.95113e-92	-2.23241e-92	6.54305e-92	-1.47921e-92	-5.2855e-92	-9.39623e-92	6.86387e-92	-9.71184e-93	-2.79746e-94	-1.17815e-91	1.47243e-92	6.28324e-92	-2.17816e-92	-1.26975e-91	7.4326e-93	1.10392e-90
-1.10951e-93	1.88899e-93	-4.00353e-94	-6.47753e-93	-4.98245e-93	1.88836e-93	-5.2561e-94	-2.47734e-93	-9.18828e-95	3.13521e-93	-3.15811e-93	-4.44753e-94	-9.84455e-95	-6.38198e-94	1.48278e-93	3.11117e-94	-3.78018e-93	8.81645e-94	8.44529e-94	-2.16787e-93	-1.3891e-94	-9.83582e-94	2.26299e-93	4.8803e-94	-4.68898e-93	4.9119e-93	-3.22511e-93	4.04217e-94	-1.57546e-93	1.01693e-92	6.56334e-92
3.75143e-95	-2.96979e-95	1.62084e-94	-2.60666e-94	-6.18452e-95	-4.56016e-95	3.04077e-94	4.98148e-94	5.97181e-95	-9.07464e-94	-1.69473e-94	-2.41786e-94	-8.86998e-95	2.22189e-94	3.32919e-95	-3.42713e-94	3.23826e-95	-7.22821e-95	-2.14087e-94	-1.37504e-93	-7.13134e-94	2.44289e-94	-2.03148e-94	-1.35682e-94	-8.23396e-96	7.44403e-95	8.68252e-94	-2.54766e-94	1.48829e-94	-3.54301e-94	8.16383e-93
5.74616e-95	3.38902e-95	-1.99876e-96	-3.88441e-97	-7.00994e-96	1.47386e-96	-7.14227e-96	-3.00395e-95	4.30052e-95	-1.87913e-95	-8.59292e-96	-1.86092e-95	-6.87741e-96	-1.09517e-94	-5.35071e-95	-7.82072e-96	-3.08074e-95	1.45878e-95	-1.38766e-95	-6.40996e-96	1.01536e-96	-1.02284e-95	1.0471e-95	-7.3946e-96	-1.51215e-95	-6.5818e-95	-2.33257e-95	8.631e-95	6.64937e-96	-7.11656e-95	7.69307e-94
-2.52768e-96	-3.89876e-96	2.41414e-96	2.73889e-96	2.2593e-96	9.15731e-96	-4.50724e-96	-6.12139e-97	-2.18957e-97	5.83894e-97	-4.43093e-97	-3.63591e-97	-6.79333e-97	5.21937e-97	-1.40472e-96	2.16472e-96	4.46909e-96	-2.33296e-96	-1.46305e-97	-5.49823e-97	1.36984e-96	-1.05317e-96	-1.43128e-96	-1.23766e-96	-1.06626e-96	8.10482e-97	2.81593e-96	1.32673e-96	2.18195e-97	-8.58749e-97	5.41822e-95
3.91626e-98	-1.44725e-97	-6.73045e-98	1.01224e-97	-8.21699e-98	-6.40468e-98	4.57325e-98	-3.53931e-97	-1.95523e-97	4.53793e-97	-2.19749e-98	1.98957e-98	3.95253e-101	1.51061e-98	-1.69092e-98	2.30566e-97	4.88585e-98	-8.82275e-98	-3.01952e-97	4.04926e-97	1.20801e-97	4.39928e-98	3.19169e-97	4.701e-97	-1.24967e-97	3.48146e-99	3.00135e-97	6.38414e-99	4.68256e-97	-7.67029e-99	4.56102e-96
1.5194e-98	-3.00657e-99	8.2969e-98	3.0452e-99	-7.78064e-98	7.48182e-98	6.4455e-98	-3.64046e-99	5.86352e-99	-1.61571e-98	2.16069e-98	-7.36588e-99	-1.47332e-99	-2.23511e-98	1.6801e-98	8.57216e-100	3.57031e-99	-3.52513e-99	-3.98332e-98	7.69321e-99	-1.26225e-98	7.4805e-99	-2.50311e-99	-7.1082e-99	-8.14696e-98	-4.77708e-100	-8.13114e-99	4.19346e-99	-1.34092e-98	-5.74384e-99	6.15172e-97
-3.49435e-100	-3.07337e-100	2.90873e-99	-7.05427e-99	1.49513e-99	1.28064e-99	5.0677e-99	2.03968e-100	-4.96613e-99	7.75805e-101	-1.91187e-99	-4.59472e-100	1.14433e-99	-7.12417e-100	8.94332e-100	3.3504e-100	-8.63807e-100	1.16733e-99	-1.87364e-99	2.46283e-99	-8.7984e-100	-8.38881e-100	-4.79953e-100	3.46646e-100	-1.67664e-99	-2.34424e-100	6.40788e-100	3.63652e-99	2.14768e-99	1.1108e-99	4.75282e-98
3.66019e-100	7.31609e-102	-1.07746e-100	-1.02144e-100	-1.61652e-101	-2.94908e-100	-3.2609e-101	-4.84194e-101	2.2798e-101	-1.03475e-100	-2.13284e-101	6.17351e-100	-3.83474e-100	-5.18599e-101	9.25219e-101	5.98741e-101	3.84289e-100	-1.07392e-100	7.77145e-101	-1.63764e-101	-5.28632e-101	9.72563e-101	-7.57456e-101	-4.99626e-101	2.20144e-101	8.5193e-101	-5.85362e-101	-2.77531e-100	-7.82493e-101	-1.50994e-100	3.86213e-99
8.63827e-102	-1.16146e-102	3.45937e-102	8.97507e-103	-1.95568e-101	2.02088e-101	7.15675e-102	-2.58858e-102	-2.97611e-101	-7.56155e-102	-1.49025e-101	-7.33016e-102	-5.39075e-101	9.79006e-101	-8.61591e-102	-2.05985e-101	8.81519e-102	1.5922e-103	2.74871e-102	-1.07926e-101	6.59387e-103	3.95288e-102	9.53807e-102	-1.48062e-101	-3.27669e-102	-4.22604e-102	-2.70898e-101	-2.66142e-102	-1.82994e-102	2.13754e-101	4.16177e-100
1.22641e-102	-2.00977e-103	2.27848e-103	3.10407e-104	7.2969e-103	-3.76045e-103	-1.4481e-102	-6.13178e-103	-6.83688e-103	-8.50767e-103	-4.89921e-102	2.32548e-104	-3.28758e-102	8.8758e-103	1.42069e-102	1.79767e-102	3.56166e-103	-1.46603e-102	2.16435e-104	-1.98543e-102	-2.26425e-102	-4.58643e-103	-6.71324e-103	-3.02334e-102	1.2852e-102	-6.06047e-103	1.90737e-102	8.60424e-104	-1.59333e-103	-1.70807e-103	3.31654e-101
-3.03429e-103	1.04533e-103	-1.40619e-103	2.01369e-104	2.66365e-104	1.46545e-103	-2.22626e-103	-4.02238e-104	7.38502e-104	1.40924e-103	-3.80806e-104	3.30157e-104	7.93644e-104	7.575e-104	1.40667e-103	-6.71665e-104	-4.39492e-104	4.26748e-105	-1.54747e-103	1.04429e-102	-2.94788e-104	6.32387e-105	5.28341e-104	1.1588e-103	1.36353e-103	-4.38921e-104	1.75431e-103	-1.58272e-103	2.4541e-104	8.48932e-104	3.72872e-102
-4.61596e-105	2.8177e-104	6.49445e-105	9.6567e-105	1.46021e-104	-1.74229e-104	5.62767e-105	-1.24116e-104	1.577e-105	1.25386e-107	-4.10381e-105	5.93313e-105	3.45016e-104	-3.53166e-105	6.89748e-105	2.10086e-104	-1.227e-104	-1.60803e-104	-7.42627e-105	1.07701e-104	1.48493e-104	4.68035e-105	4.01294e-105	4.25616e-105	-7.81668e-106	5.81994e-105	-1.30515e-105	-7.53058e-106	6.76275e-105	-3.15101e-105	2.69493e-103
-6.6051e-106	-4.55229e-106	-1.28761e-105	-1.45705e-105	4.25983e-105	1.60841e-105	-1.00874e-105	-1.8196e-105	-7.50207e-106	-2.70559e-106	1.19967e-105	-4.82144e-107	4.58736e-106	2.74775e-106	1.19692e-105	-4.45804e-106	-4.52132e-106	-5.02831e-106	-2.83861e-107	4.0212e-106	6.22942e-106	-5.48173e-107	-5.52349e-106	1.64456e-105	-5.00259e-106	2.18603e-106	7.84675e-107	-1.15944e-106	1.14142e-105	-7.30184e-106	2.42469e-104
-1.31773e-107	4.43395e-107	3.31829e-107	1.50498e-107	-2.97289e-107	6.0118e-107	-5.54849e-107	1.19498e-106	-1.66028e-106	-3.39432e-108	3.948e-107	2.26699e-106	3.42958e-107	-1.17701e-107	2.12946e-108	1.14965e-107	2.39351e-107	-3.83278e-107	5.89236e-107	-3.60001e-107	8.92281e-107	9.20314e-109	-1.41937e-107	1.03914e-106	4.88283e-107	-7.91152e-107	1.5155e-107	3.60682e-107	-3.58699e-107	1.10459e-106	1.55681e-105
-2.93507e-108	-3.75145e-108	-4.6688e-108	-4.96177e-108	8.5619e-108	1.09944e-108	-1.6141e-108	-4.4081e-109	-5.06275e-109	5.8916e-109	1.36927e-108	1.02487e-108	4.78093e-108	-1.57769e-108	3.07485e-108	-8.96798e-109	-8.58044e-108	-2.14377e-107	5.93818e-109	1.28855e-108	-3.79993e-109	1.24282e-108	5.74993e-108	-6.62097e-108	6.64162e-109	-6.68535e-108	8.8334e-108	1.005e-107	3.27278e-108	-2.82145e-108	1.20074e-106
4.40177e-109	-6.17645e-110	2.69496e-110	-7.62645e-109	1.28784e-109	1.9513e-110	-3.85333e-109	-2.23491e-110	9.66914e-109	-1.04981e-109	4.06342e-109	6.33114e-109	-1.08228e-108	6.80584e-109	1.02717e-108	1.83749e-109	2.73062e-108	7.50885e-109	1.58887e-109	-2.18581e-110	1.18627e-109	-1.96934e-108	3.57302e-109	-1.96901e-109	6.4991e-110	3.35607e-108	8.63001e-109	-4.73008e-109	2.0126e-109	4.99154e-109	1.86946e-107
7.43483e-110	-4.58681e-110	2.85525e-110	-1.66276e-110	2.46393e-110	-2.5028e-110	-1.69839e-109	-7.81297e-110	-2.82053e-110	8.4441e-110	3.96393e-110	-1.65654e-109	8.28873e-110	-3.93557e-110	-5.0252e-110	4.75697e-110	-8.63054e-111	-8.66461e-110	-3.07954e-110	1.39438e-109	7.75034e-110	-1.03124e-111	3.42952e-110	4.53417e-110	-8.66175e-110	1.88321e-110	-3.88547e-110	1.07874e-110	-2.31988e-110	8.56138e-111	1.61157e-108
6.57184e-111	6.51163e-112	-4.83058e-111	-1.13661e-111	-3.11407e-111	5.52269e-111	4.22669e-111	-7.92516e-112	-1.13434e-110	2.12494e-112	-1.13171e-110	1.71504e-110	5.48154e-111	6.639e-111	-1.05265e-111	5.80836e-112	3.0141e-111	-7.98408e-111	-6.68596e-111	-2.96188e-112	1.16417e-111	1.05482e-111	-5.15988e-111	-1.33314e-111	-3.29004e-111	1.56122e-111	3.43399e-111	1.1814e-111	4.47154e-111	-3.24375e-111	1.24498e-109
4.5529e-112	1.25136e-112	-6.44019e-112	-6.66477e-112	5.57634e-113	4.39969e-113	-7.69254e-112	-2.94968e-112	9.99162e-112	-4.21852e-112	8.17639e-113	-3.25353e-112	-3.12902e-111	3.88243e-113	-2.05935e-112	-1.04166e-111	-7.14662e-113	-4.93311e-113	7.33837e-112	1.11366e-111	-4.29812e-113	1.43908e-112	-6.07784e-112	9.01619e-113	-2.08612e-113	8.62743e-113	5.37001e-112	9.18834e-112	-8.577e-113	-1.08731e-111	1.48876e-110
-2.8754e-113	1.44922e-113	-9.47169e-113	2.26586e-113	1.14929e-113	-6.76203e-113	-7.40028e-114	-8.59317e-113	1.15566e-113	-1.63696e-112	1.19889e-113	5.08601e-114	1.68248e-113	2.95827e-113	1.30512e-112	-4.09574e-114	-2.41006e-113	-1.57991e-113	4.79279e-115	1.70269e-113	1.89027e-113	-8.5508e-114	-3.67601e-114	-1.97515e-113	9.11043e-114	1.11727e-113	3.78573e-114	-1.67657e-112	-9.99191e-114	5.12798e-114	1.02154e-111
-3.25773e-114	2.3318e-114	3.83489e-114	5.7312e-114	-5.89525e-114	-1.38719e-114	1.44373e-114	1.96888e-114	8.59958e-114	-9.87086e-116	-3.86282e-114	-1.60975e-114	-6.35582e-114	2.40457e-114	-3.76669e-114	-1.85104e-114	-1.20262e-113	-7.47305e-114	-1.00846e-114	-1.27552e-114	3.05314e-115	2.97615e-114	2.5042e-114	-6.82794e-114	8.52756e-115	-1.58103e-115	7.14791e-115	-6.34797e-114	-2.56576e-114	-2.68663e-114	1.02123e-112
-5.7996e-115	-4.18397e-115	-3.76351e-116	-4.50013e-118	1.07939e-115	-6.14806e-115	-4.74058e-116	7.50629e-115	-3.69069e-115	-4.35974e-116	-2.17394e-116	2.52792e-115	1.73181e-115	-2.27566e-116	2.018e-116	-2.02243e-115	2.48942e-115	-7.60596e-115	2.01775e-116	-1.16942e-114	-4.45003e-115	3.28129e-115	-2.82792e-115	-1.84941e-116	-1.15341e-115	2.15972e-115	5.55979e-116	2.60075e-116	-6.6586e-115	-5.87934e-117	8.02099e-114
4.10978e-117	-7.24593e-119	3.58487e-116	-5.92073e-117	-3.56674e-116	1.44456e-115	-1.17397e-116	-1.68927e-116	-1.74595e-116	-7.71139e-116	4.9239e-117	-6.1325e-117	-2.23779e-116	1.72406e-116	4.59634e-116	1.95337e-116	4.97856e-117	1.14512e-116	-1.09784e-116	4.25531e-116	1.3492e-117	2.37302e-117	5.22243e-116	-1.06453e-115	2.47901e-116	3.09945e-117	-2.96678e-116	3.28716e-116	9.63712e-117	4.76024e-116	8.45482e-115
-1.36317e-119	7.45434e-118	-4.52886e-117	3.30632e-118	-1.67363e-117	1.33953e-117	-3.97184e-118	2.56367e-117	-8.63814e-118	5.57256e-117	1.04046e-116	2.4139e-117	-2.44497e-117	2.21662e-117	-1.07978e-117	-6.76299e-117	8.1296e-117	1.05944e-117	1.07757e-116	5.79272e-118	8.11491e-119	-6.50056e-118	-4.21943e-117	-8.17862e-117	-2.24149e-118	1.88714e-117	-3.726e-117	-5.51438e-117	-1.91765e-117	-1.28464e-117	9.1579e-116
-1.31367e-117	1.0173e-118	-4.4083e-118	1.36022e-118	9.12067e-120	2.58148e-118	-5.50028e-119	1.00845e-117	1.29788e-119	2.32482e-119	-2.06219e-118	-1.14894e-118	-1.27973e-118	6.50475e-119	-5.77559e-118	5.19947e-119	2.59677e-118	-9.44334e-119	-3.24595e-119	-6.24949e-119	2.11551e-118	7.15328e-120	-8.40782e-118	3.19208e-119	2.20513e-118	-1.50745e-118	3.80901e-118	-9.03118e-119	1.50825e-118	-2.24833e-118	7.26149e-117
-1.65608e-120	-1.32191e-119	4.9845e-119	-4.0106e-119	-6.565e-120	-1.25898e-119	-6.02844e-120	-7.21588e-120	1.62705e-119	-8.74417e-120	-1.60061e-119	-2.33979e-119	3.68444e-121	5.14021e-119	-5.18342e-120	1.549e-119	-7.3273e-120	6.69864e-120	-1.74e-119	8.57721e-120	6.31246e-120	-1.31246e-119	7.82643e-120	-7.01966e-121	2.18063e-120	1.04774e-119	2.5383e-119	-6.4521e-120	1.30709e-120	-1.21204e-119	3.99977e-118
6.24638e-121	4.62375e-120	-1.86123e-121	7.59473e-122	-3.3935e-121	-7.13363e-120	-5.46493e-121	4.96602e-120	1.21521e-120	-5.25932e-121	3.20483e-120	-2.46067e-120	-2.38687e-120	-1.37475e-120	1.37131e-120	-6.73352e-122	1.29873e-120	-4.01718e-121	1.26905e-121	8.63227e-121	-1.30462e-120	1.46167e-121	3.49093e-122	-4.14216e-120	-1.39488e-120	-5.29176e-121	-4.14533e-120	3.30297e-121	-8.42982e-120	2.26698e-120	5.65178e-119
-6.76505e-122	-2.31474e-121	5.82828e-122	1.17778e-121	-2.4153e-122	2.40415e-121	-1.10086e-121	-1.54014e-121	5.24116e-122	8.43637e-122	-6.02211e-122	-2.3986e-122	1.48951e-121	-8.05242e-122	7.74886e-122	8.72608e-122	-1.39026e-122	2.08399e-121	5.45965e-121	-1.99506e-121	1.6915e-122	-1.5539e-121	1.17833e-121	-2.86733e-121	7.08249e-122	-7.98464e-122	-2.83677e-121	-5.80366e-121	2.03148e-121	-1.94464e-121	4.57603e-120
2.91377e-123	6.01863e-123	1.17982e-122	2.75791e-124	3.09751e-122	2.23494e-122	3.02884e-123	1.09897e-121	-1.88162e-122	-2.69035e-122	-4.56174e-123	2.0886e-122	1.39468e-122	8.22628e-123	1.60748e-122	5.95705e-123	-5.08018e-123	3.32455e-123	7.11702e-123	-3.71743e-123	5.60296e-123	1.58351e-122	5.28371e-123	-7.89596e-123	-2.46709e-122	-1.44616e-123	2.09703e-123	7.77709e-123	-1.30395e-123	-2.39719e-123	3.96179e-121
-7.03691e-124	-1.45197e-123	-2.36753e-123	-6.81823e-124	-2.55556e-124	-1.76085e-124	1.82474e-123	4.12924e-124	-6.99532e-124	-6.58493e-124	-9.06062e-124	-6.86993e-125	2.26207e-124	5.91774e-124	-1.50177e-124	6.52173e-124	8.23298e-124	1.84485e-123	-2.45764e-123	-3.11175e-124	-2.34723e-123	1.91003e-123	-5.62773e-124	1.35947e-124	-3.30824e-124	-1.00493e-123	-5.08191e-125	2.28689e-123	5.71944e-126	-7.67923e-124	2.66675e-122
-3.71037e-125	-2.08712e-124	2.54689e-124	-6.1624e-125	1.51069e-125	1.89235e-124	-4.0056e-125	-2.09901e-125	9.67245e-125	5.11469e-125	2.55736e-125	-5.35701e-126	-6.73811e-124	3.08598e-125	6.49991e-125	-2.011e-125	-8.61066e-124	5.53129e-125	1.22471e-124	8.98657e-125	-9.96737e-125	8.84244e-125	-1.47382e-125	7.93578e-126	9.05723e-126	-1.01505e-124	-3.64305e-125	-2.29114e-124	-4.04614e-125	8.64933e-125	3.63865e-123
-3.48944e-126	-1.49102e-126	9.81177e-126	-9.65197e-126	6.96396e-126	-1.64022e-127	-7.77797e-126	-1.91955e-125	5.1593e-126	7.68226e-126	9.91316e-126	-1.7008e-126	2.34316e-126	1.37321e-126	5.62066e-126	2.881e-125	4.21777e-126	1.19387e-126	1.86545e-125	-4.62266e-126	-8.4774e-126	-6.84107e-126	-1.33079e-126	9.3156e-127	4.13408e-126	-1.17633e-125	-9.56702e-127	-5.73084e-125	-1.11065e-126	-5.31889e-126	2.4801e-124
-4.57162e-127	2.98314e-127	-3.31274e-127	8.816e-127	3.41778e-127	4.09121e-127	-2.90184e-126	2.24071e-127	-9.09075e-127	9.23376e-128	5.67638e-127	-8.19633e-127	7.25499e-127	-4.20025e-128	-8.88039e-127	1.0235e-126	6.70104e-127	3.06392e-126	1.73016e-126	-9.3981e-127	1.51051e-126	-2.269e-127	1.29947e-127	6.99445e-127	6.5918e-127	1.86988e-127	3.15525e-127	1.27882e-126	2.87534e-127	6.59874e-127	2.32716e-125
1.34798e-129	-5.77675e-128	4.53423e-128	-7.25131e-128	-5.13181e-128	-4.45462e-128	-2.71908e-127	-4.02354e-128	1.05715e-127	1.17905e-127	-8.94762e-128	-1.65349e-127	5.44615e-128	8.04645e-129	7.98761e-128	-2.91359e-127	-6.04882e-128	5.8152e-128	-2.71239e-128	-5.32826e-128	1.00855e-130	1.40626e-127	1.93773e-127	-7.58285e-130	6.7333e-128	3.48305e-127	2.7907e-128	-1.02356e-128	1.4943e-127	1.55018e-128	2.65018e-126
-2.43663e-129	-1.79773e-128	2.48702e-130	2.43039e-129	1.05545e-128	4.95343e-129	-3.26633e-130	-9.44215e-130	2.11903e-129	1.79796e-129	-5.96299e-129	1.53359e-128	8.58839e-131	-1.01169e-127	-2.4551e-129	-1.51902e-128	-2.77206e-128	3.50121e-129	-6.41504e-129	-2.50217e-129	-1.08009e-128	-2.13409e-129	6.48037e-129	-1.1723e-128	1.66228e-130	-6.87594e-129	3.71218e-130	-1.46647e-129	4.84063e-129	-3.46273e-129	2.72448e-127
-9.20072e-130	-2.59898e-130	-2.67754e-129	6.70375e-130	-9.14149e-130	-8.70966e-130	3.0674e-130	7.89752e-130	1.41182e-130	8.52943e-130	-8.29994e-130	-1.01017e-131	-5.85255e-130	4.20093e-130	1.27956e-129	9.15835e-131	1.26069e-130	1.6577e-130	8.279e-131	-1.65685e-130	2.91402e-131	1.11086e-129	-1.59017e-129	4.04933e-130	-6.74505e-132	-1.53658e-129	1.17785e-129	4.65827e-129	-6.8413e-130	3.14128e-130	2.36733e-128
7.94116e-131	-1.12569e-130	7.6146e-132	7.4068e-133	6.70756e-131	-1.50314e-132	1.27232e-130	5.7385e-131	9.95522e-131	5.58169e-131	-9.93313e-132	-2.35004e-131	1.09723e-131	7.15548e-131	1.59276e-132	7.83732e-131	-2.66824e-131	1.05361e-130	-4.02346e-131	-5.04087e-132	-5.20724e-131	-5.75303e-131	-9.96996e-132	-1.06725e-131	4.15807e-131	-4.6606e-132	-2.68054e-131	6.17139e-131	-2.10771e-131	8.19654e-132	1.27643e-129
3.41925e-132	2.90141e-132	-5.65865e-133	-8.86767e-133	1.66338e-132	-9.85975e-132	-4.50546e-132	1.92225e-132	1.02084e-131	-1.55983e-132	1.30102e-131	4.22315e-132	-1.07472e-131	4.71657e-132	-7.37425e-132	1.80507e-133	-3.13333e-132	1.17693e-131	1.30848e-131	2.31619e-132	1.81109e-132	8.82991e-133	-6.21142e-132	-1.10811e-131	3.10308e-131	3.62817e-132	-3.41202e-132	8.61605e-132	1.64804e-131	-1.92888e-132	1.93131e-130
1.66915e-133	1.43873e-133	1.23362e-133	2.6994e-133	-2.62722e-133	1.08985e-133	-8.00489e-134	-1.38812e-132	9.76949e-134	1.82197e-133	7.28547e-133	5.58655e-132	9.30772e-133	-8.09846e-136	-1.2331e-133	3.68197e-134	-2.55827e-133	-1.59976e-132	-1.09209e-133	4.8664e-133	2.23503e-133	-1.54608e-133	-4.53215e-133	2.40908e-133	1.67446e-132	-2.59154e-133	-6.98539e-133	-5.3895e-133	-3.87709e-133	1.46889e-133	1.746e-131
1.85735e-133	1.53172e-134	1.56098e-134	5.70282e-134	-1.2333e-133	3.16192e-133	5.25957e-134	-1.05398e-133	-1.08898e-133	1.95153e-134	-1.12887e-134	2.0461e-133	2.01994e-134	5.97997e-134	2.67699e-134	3.05138e-134	-1.19017e-134	-2.40239e-134	-8.20058e-134	1.48701e-134	-3.09841e-134	1.38246e-134	-1.05946e-133	3.18379e-134	-1.95116e-134	1.26845e-134	-6.99399e-134	1.16543e-134	6.87544e-134	-3.94359e-134	1.89018e-132
1.06179e-135	-2.0375e-135	-1.90571e-135	-7.30088e-136	-2.26976e-136	-4.59944e-136	-2.63478e-135	-3.53683e-135	3.51171e-136	1.66392e-135	6.90878e-135	4.17323e-135	1.10163e-134	-1.5511e-135	-3.33762e-136	-2.45009e-135	-5.07028e-136	9.78891e-135	5.37484e-135	6.84559e-135	-8.99527e-136	9.04845e-137	5.37868e-136	-3.28273e-135	5.91342e-135	5.12909e-135	9.78141e-136	1.25378e-134	1.58101e-135	9.07249e-135	1.03581e-133
-8.3423e-137	-2.6903e-136	6.86263e-137	2.31371e-136	-1.99826e-135	-3.54394e-136	-5.29248e-136	-4.11718e-136	6.46157e-137	-3.03635e-136	-6.7795e-136	4.11316e-136	-2.36543e-136	4.5201e-137	-2.29379e-136	8.53324e-137	-7.95429e-137	2.02831e-137	-2.59665e-137	-1.18443e-136	1.41066e-138	-1.53739e-137	1.20879e-136	4.48473e-137	2.46072e-135	-1.00632e-137	-4.37693e-137	1.95029e-136	1.8962e-138	2.23992e-137	9.16067e-135
-6.7875e-138	1.45866e-137	7.90287e-137	1.71791e-137	8.60253e-137	-7.08235e-137	-1.11543e-137	6.1344e-137	1.95372e-137	-7.11581e-139	2.35696e-137	3.97937e-137	1.34388e-136	9.6124e-138	-3.61929e-137	2.59448e-137	-6.54587e-138	-2.2837e-137	-1.15344e-137	-1.17985e-137	2.48154e-138	-4.65102e-137	3.1025e-138	4.70002e-137	-6.65424e-137	1.69818e-137	4.99757e-137	5.99896e-137	-2.28398e-137	-1.4831e-136	1.15313e-135
-1.58499e-137	-6.05306e-138	-2.67134e-140	-3.17516e-139	5.57057e-139	2.35173e-138	6.94737e-138	2.51472e-138	5.03891e-138	1.10577e-137	5.77108e-138	-1.22345e-138	1.71454e-138	-2.29669e-138	4.41516e-138	-5.96916e-139	9.52471e-139	-5.30283e-138	-2.94997e-138	-7.58394e-138	-2.4153e-138	6.41812e-139	-4.53694e-139	-6.80452e-138	4.40917e-138	-2.07777e-138	-1.08089e-138	-1.17448e-138	1.44514e-138	-1.21932e-138	1.05244e-136
8.12966e-141	-2.96874e-139	-1.60286e-139	-3.25149e-140	-1.05226e-138	-5.89332e-139	5.42739e-140	2.76503e-139	-1.51105e-139	6.25593e-140	7.25312e-140	-1.44423e-140	3.37208e-139	1.09851e-139	3.36363e-139	2.92406e-139	-6.54295e-139	-4.35056e-139	-6.39858e-139	3.72157e-140	5.72749e-140	-9.60199e-140	4.4924e-139	1.46608e-139	5.04926e-140	6.50356e-140	-3.59767e-139	-1.13837e-140	1.21875e-139	1.5807e-140	6.98656e-138
-8.05576e-140	2.54964e-140	8.98397e-140	-4.62525e-141	1.0602e-139	-1.41392e-139	3.16318e-141	-1.37624e-140	2.31351e-140	3.87348e-141	1.37675e-141	-5.14779e-140	9.18935e-141	5.92876e-141	6.01805e-140	-4.00037e-142	1.23608e-140	-1.87283e-140	1.71744e-140	-6.50465e-140	-1.1293e-142	-7.41387e-141	1.15609e-141	-3.66497e-140	-7.1249e-140	-2.97024e-141	3.10321e-141	-1.07688e-140	-6.9055e-140	-1.144e-140	9.47647e-139
-4.36571e-142	1.50059e-141	-1.98377e-141	7.38936e-142	7.8191e-142	1.01425e-141	-4.04386e-142	1.48638e-141	6.32141e-142	3.26783e-142	-5.30702e-143	2.12558e-141	1.78862e-141	1.01842e-141	5.86699e-141	4.14437e-141	2.73426e-142	1.55679e-141	-2.16103e-141	2.3692e-141	6.72899e-142	2.74239e-142	-7.102e-141	-3.32621e-141	5.60392e-141	4.33626e-141	3.84386e-141	-5.48027e-142	-1.05507e-140	-1.77926e-141	6.87006e-140
4.0408e-143	4.40342e-142	1.65566e-142	-1.51402e-143	-1.05768e-142	-6.44966e-143	1.58381e-143	1.88738e-142	-8.58729e-142	-2.11995e-142	3.42403e-143	4.54336e-142	-6.61557e-142	7.01039e-143	-2.90312e-143	-1.65142e-142	8.94977e-144	3.47827e-142	3.84899e-143	-2.42082e-143	1.21553e-142	-9.20526e-143	5.24541e-144	-1.54786e-142	-2.52368e-143	-3.14858e-143	1.17295e-141	1.80985e-142	1.94468e-143	-1.38457e-142	5.88311e-141
-1.02905e-143	-2.88375e-144	-2.40556e-143	1.03123e-143	-1.01691e-142	1.33375e-143	-2.81637e-143	-3.75031e-143	-2.41524e-144	-5.6421e-143	-4.94905e-144	-7.6721e-145	2.74663e-146	9.1335e-144	3.89012e-145	2.99086e-144	-1.14642e-143	-5.36769e-143	4.89059e-143	7.30103e-144	-5.12106e-144	-1.0527e-143	1.22828e-144	-1.45568e-143	6.36966e-143	-1.02803e-143	2.86031e-144	6.98184e-144	3.004e-144	-9.3209e-144	5.54256e-142
-1.1575e-145	-4.46131e-145	-1.00188e-144	1.74626e-144	-2.06551e-145	-1.07786e-144	-7.314e-145	2.75703e-145	2.40658e-144	-1.36685e-144	-7.8389e-145	-3.62586e-145	-7.00334e-146	-8.04247e-144	-1.5111e-144	2.8284e-145	-7.82601e-145	6.59187e-144	-9.30289e-144	-2.8186e-144	-1.77126e-144	-2.35997e-144	-2.90535e-144	1.24767e-144	4.76038e-145	-9.86365e-145	-3.60532e-145	-5.13059e-147	-6.85485e-144	2.48826e-145	5.71398e-143
-3.38385e-145	3.2996e-145	1.04191e-147	-1.54564e-145	1.52431e-145	-4.2733e-146	4.81672e-145	-8.64225e-146	-5.38394e-145	-2.45927e-145	6.11156e-146	4.50767e-146	7.50708e-145	-6.26593e-146	-5.23038e-145	2.06037e-147	6.27474e-145	1.07015e-145	-1.48415e-145	1.34461e-145	2.10701e-146	1.43842e-146	-1.14055e-146	-1.83994e-145	-1.04414e-145	-7.77999e-146	4.51225e-145	-9.30948e-147	-1.0262e-145	-1.80916e-145	5.99069e-144
-2.7052e-147	-2.15323e-145	4.77698e-147	2.60796e-146	-7.97016e-147	2.02898e-148	6.90799e-147	1.94628e-146	3.94102e-147	-4.33201e-147	1.34232e-146	-8.11303e-148	6.1375e-146	8.05156e-147	1.12122e-146	1.03071e-146	4.12781e-146	1.66858e-146	-9.17033e-147	1.0494e-146	2.86013e-146	1.99819e-147	-1.52644e-146	-3.11742e-146	2.29972e-147	4.26576e-147	6.38254e-147	-1.83934e-147	-6.48483e-147	1.00456e-146	5.82866e-145
-1.70886e-147	-4.8504e-147	5.25951e-149	-1.3006e-148	1.46955e-148	1.28407e-147	1.21619e-147	2.97582e-148	4.28935e-148	-2.71215e-147	3.76862e-148	9.17405e-148	-3.76173e-148	4.27048e-147	2.01988e-148	1.58722e-147	1.19229e-147	-5.20665e-148	-6.71683e-148	1.57134e-147	1.08365e-147	5.57226e-148	-6.37439e-148	-1.46912e-147	3.17999e-147	-3.22248e-148	8.02163e-149	9.86961e-148	-3.54749e-149	-4.31883e-149	3.29094e-146
-3.2642e-148	-2.78822e-149	8.387e-149	-1.54079e-148	-1.31682e-150	-2.43146e-148	-1.65011e-150	3.33467e-149	7.47071e-149	4.56376e-149	-2.47279e-148	2.92577e-149	-1.4456e-149	-1.23711e-148	2.72482e-148	2.32197e-148	4.65161e-149	8.02515e-149	2.44112e-148	-2.81714e-148	-2.4067e-148	-8.23747e-149	-4.22813e-150	-3.58712e-149	-1.73523e-148	-7.97333e-149	2.3914e-149	2.03481e-149	5.23706e-149	-2.14e-148	3.49106e-147
-4.00661e-150	2.31858e-149	5.35346e-150	7.89575e-152	1.25572e-150	-3.81709e-151	-4.17962e-150	1.79712e-149	-8.20453e-149	4.79765e-150	-2.89355e-150	6.15624e-150	-1.66688e-149	1.65266e-150	1.07169e-149	2.13289e-150	1.77491e-150	-2.47984e-149	4.82296e-149	1.2055e-149	-1.24306e-149	-4.50118e-150	-1.0151e-149	-2.65555e-149	4.12308e-150	4.25572e-150	1.48544e-150	-2.85245e-150	-1.33839e-149	-3.45989e-150	3.53534e-148
-1.766e-151	-3.95556e-151	7.75772e-151	2.45783e-150	-8.63639e-151	-2.43797e-151	7.17464e-151	-8.68075e-151	-8.06686e-152	-9.25308e-151	5.6577e-150	4.27104e-151	-4.44763e-151	-2.79001e-151	-1.99543e-150	3.35959e-150	6.04019e-152	-1.23662e-151	2.49363e-152	2.5577e-151	3.80811e-151	-2.57927e-150	1.00018e-150	2.41251e-150	-8.9071e-152	-3.81181e-151	-1.45405e-151	-4.32622e-151	-6.36996e-151	-5.42794e-151	2.87339e-149
-2.51849e-151	1.25207e-151	-3.13731e-152	-9.95349e-152	2.01027e-152	3.04679e-152	7.91947e-152	-3.70241e-152	1.36251e-151	-1.92674e-152	-7.93904e-152	1.49574e-151	-1.2534e-152	-9.19892e-152	-7.46479e-153	-4.55972e-152	2.4882e-152	1.04911e-151	-5.86606e-152	-1.06774e-152	-1.5092e-152	-2.09507e-152	2.40935e-151	-2.80336e-152	-4.01124e-152	4.23825e-151	6.87116e-152	-7.64284e-152	-5.47464e-152	3.90006e-152	2.42379e-150
-9.39186e-153	3.44169e-152	3.00111e-153	-2.74817e-153	6.70579e-153	4.66967e-153	-1.28566e-152	1.27567e-152	4.81985e-153	4.04352e-153	-4.28792e-153	-3.44609e-153	-2.33614e-153	-1.33872e-153	-7.01303e-154	1.08514e-152	-2.68257e-153	-1.33235e-153	2.99055e-153	3.10764e-153	-2.78658e-152	-7.77479e-153	-2.24303e-153	-5.06544e-153	1.42269e-152	-2.66286e-153	-5.42633e-154	-5.94384e-155	1.24428e-152	-3.78572e-152	2.39226e-151
-2.3653e-154	5.54984e-155	-8.62846e-154	-9.32949e-154	-5.02238e-154	1.09036e-153	4.42075e-154	4.65109e-154	-6.30927e-154	5.69322e-154	2.96825e-155	-4.46748e-154	-2.72837e-156	-1.72056e-153	6.13066e-154	3.14358e-154	1.82323e-153	-3.73125e-155	9.85492e-154	3.14854e-154	-3.17743e-153	3.36188e-154	1.58246e-154	5.31825e-155	-4.46279e-154	-5.39161e-154	-4.51351e-155	7.63836e-154	2.9161e-153	-3.17e-153	2.36814e-152
7.32991e-156	2.05908e-155	-3.55988e-155	-1.10024e-155	8.78954e-155	2.48162e-155	2.71637e-155	6.60296e-155	-1.89845e-154	2.64041e-154	-1.04666e-156	1.47055e-155	1.52549e-156	-1.20509e-154	5.46408e-155	-6.84148e-156	-1.28277e-155	4.11741e-155	1.69943e-154	-1.40613e-154	2.07999e-155	3.40016e-155	2.07574e-154	1.9174e-156	-1.35103e-155	6.26016e-155	6.73888e-156	9.38507e-155	1.10344e-154	4.70916e-155	1.89657e-153
5.94952e-156	2.87848e-155	1.67727e-155	-9.37427e-157	7.50731e-156	3.02084e-156	-1.54627e-156	-6.368e-157	2.51446e-157	-1.73825e-156	2.93799e-156	-1.85512e-156	4.09492e-156	-9.16344e-157	-3.58826e-156	-1.55163e-155	2.04283e-157	-2.13298e-157	1.84333e-155	-1.28714e-156	-5.45668e-157	-2.4697e-156	9.30323e-156	2.2672e-157	-1.96413e-155	-7.19248e-157	7.79179e-156	-2.2641e-156	2.68197e-156	-1.13334e-156	1.62969e-154
3.69614e-157	-6.12561e-158	-1.81249e-157	-3.28924e-157	-6.17335e-157	6.01142e-159	-3.51841e-157	-4.48916e-157	-5.08663e-157	-1.02943e-156	-3.0108e-159	6.26654e-158	-5.41778e-158	-6.63874e-157	-4.62088e-157	2.37167e-157	-1.80376e-157	-1.82421e-157	5.24599e-157	4.53033e-157	3.30695e-157	1.36048e-157	-1.58795e-157	-2.81987e-156	6.80063e-157	-6.6362e-159	-1.67925e-157	-5.42052e-157	-8.28817e-159	-1.53598e-156	1.3113e-155
6.20604e-158	-7.5497e-159	1.69147e-158	5.89506e-159	-4.26714e-158	9.36775e-159	4.62847e-158	1.75402e-158	6.94236e-159	-6.40837e-158	3.92947e-159	-1.8362e-158	-1.82761e-159	2.26638e-158	3.29864e-159	7.20031e-158	-5.73035e-159	-7.01444e-158	1.95939e-159	-6.01546e-160	5.40426e-158	-3.46724e-159	3.17266e-159	7.69567e-158	7.26728e-158	-5.03839e-158	4.60583e-158	3.78022e-158	3.45817e-158	1.59395e-157	1.01836e-156
-1.06038e-158	9.60509e-159	-2.40257e-159	-7.25962e-160	-2.5156e-159	8.81129e-160	-1.17726e-158	5.03057e-159	1.67953e-158	-4.68315e-159	-5.49059e-159	-1.71197e-158	2.37534e-159	1.60624e-159	5.83927e-160	1.71992e-159	-2.73461e-160	2.01176e-159	-2.29885e-159	1.83734e-159	1.30781e-159	1.34638e-158	-1.65584e-159	-6.39444e-159	2.07762e-159	3.84654e-159	7.41563e-159	-1.16974e-158	-1.68212e-159	4.4061e-159	1.5428e-157
1.71858e-160	-6.87457e-161	3.56053e-160	6.44309e-160	4.81985e-161	-1.76179e-160	-5.64784e-160	-1.25767e-159	3.69336e-161	-5.1936e-160	-2.35366e-160	-2.36349e-160	3.79532e-160	-3.83299e-161	1.24542e-160	4.00186e-161	-1.24204e-159	-2.14584e-160	1.42453e-160	-4.07896e-160	-1.63531e-160	1.24226e-160	-2.77919e-160	-2.31053e-160	-1.69098e-161	-1.56821e-160	-2.40766e-160	-1.15206e-159	1.1875e-160	8.61096e-162	9.39585e-159
-9.46864e-162	-4.62652e-162	-1.16919e-161	1.04873e-160	1.1257e-161	-1.439e-161	5.90963e-162	2.18641e-161	-2.04875e-162	1.49612e-160	-2.28367e-161	1.94772e-161	-9.94796e-161	-3.37392e-161	2.55098e-161	-4.90034e-161	6.47625e-162	5.05484e-162	1.95891e-162	-1.06726e-161	-8.03818e-162	3.68344e-161	1.05423e-162	6.31084e-162	-1.07702e-162	9.58707e-161	-3.98947e-161	8.03523e-162	4.17154e-161	-6.02065e-162	8.54801e-160
-4.71604e-162	-1.66528e-161	-9.72716e-162	-3.45671e-163	3.61984e-162	4.24142e-162	-3.90653e-163	9.76406e-163	-2.25632e-164	1.4279e-162	1.1655e-162	3.43357e-163	2.5391e-162	6.04659e-164	-1.97644e-162	-4.24079e-163	-2.23982e-163	2.81679e-163	4.85507e-163	-7.6873e-162	1.90113e-162	-1.50168e-162	1.48115e-161	-6.63569e-163	1.82633e-162	-7.34469e-163	-1.34065e-163	-4.20407e-163	-6.32017e-162	3.2786e-163	8.59491e-161
1.34963e-162	4.73388e-163	-2.20459e-163	-1.24149e-163	1.31749e-163	-5.29945e-163	2.34078e-164	-5.07745e-163	8.6511e-163	-4.53825e-163	2.279e-163	3.1522e-163	-1.72995e-162	-5.30338e-163	1.69295e-163	6.5447e-163	-1.15763e-163	-3.57875e-163	1.1838e-163	2.16224e-163	7.27695e-164	1.53793e-163	-1.75334e-163	-4.7255e-163	-2.48373e-163	-9.3179e-164	-9.06715e-163	3.1481e-163	-3.54678e-163	-1.12895e-163	1.20199e-161
-5.65049e-164	-5.59198e-165	-3.64043e-165	-1.648e-164	6.68542e-164	-4.77611e-165	2.81104e-164	2.78064e-164	3.88044e-164	2.34826e-166	-7.72764e-165	-3.11729e-164	-5.06832e-164	-2.31503e-165	-1.01658e-164	2.10208e-165	3.1679e-165	-3.02754e-165	-7.82415e-165	5.67757e-165	-2.3604e-164	-1.19698e-163	2.43922e-164	-1.16178e-164	-4.0495e-164	1.69196e-165	1.06197e-164	8.21875e-164	-1.44339e-164	2.15004e-164	7.22908e-163
2.65165e-165	-2.22418e-165	-8.86545e-166	-2.09064e-165	6.63286e-166	-5.01347e-165	9.19706e-166	-1.69778e-166	1.56925e-165	-1.68961e-167	2.63833e-165	-1.92834e-165	1.34548e-167	-1.11748e-165	-6.8377e-166	5.68657e-165	9.15588e-166	-3.8568e-165	1.33792e-165	-1.84206e-166	1.46087e-165	-5.73824e-166	-1.50265e-165	1.79371e-165	6.3864e-167	-1.04011e-165	-2.43262e-166	-1.33541e-165	-3.76965e-165	-1.73026e-164	6.36538e-164
4.38689e-166	-2.64652e-166	-1.57268e-167	1.69936e-166	-7.5861e-167	-2.45966e-166	-7.71312e-167	-9.56924e-167	-1.12878e-167	-4.22642e-166	1.22995e-166	-1.10713e-166	-3.36099e-166	-4.24988e-167	-2.19708e-166	-2.25792e-167	1.72844e-166	1.43778e-165	5.75862e-167	6.53688e-167	1.79592e-166	2.38705e-166	6.46885e-166	9.59172e-168	5.17761e-167	-9.65794e-167	-2.10986e-167	-1.50711e-166	4.78872e-166	6.82889e-166	6.96246e-165
-3.55188e-168	7.11807e-168	-7.8328e-168	1.54277e-167	-1.28634e-167	1.84471e-167	2.65638e-168	1.16574e-168	-1.85827e-167	5.06564e-167	-2.23282e-168	-8.44274e-168	1.53987e-167	9.20911e-169	9.00588e-169	-3.02706e-168	-4.30936e-167	4.62233e-168	-1.87464e-167	2.48231e-169	-6.75208e-167	1.06655e-167	9.91285e-168	-2.84261e-169	2.43741e-168	-1.59635e-167	1.45248e-167	-7.62942e-168	1.37726e-167	2.76677e-168	3.81413e-166
1.52485e-170	2.44476e-168	2.17103e-168	2.81137e-169	-1.20039e-168	4.15609e-169	2.28163e-167	-2.01631e-168	-1.62233e-168	-2.92789e-168	1.62266e-168	6.40684e-169	-1.92317e-169	-4.80633e-168	1.17875e-169	-1.23914e-168	8.65089e-169	1.57238e-168	7.42916e-169	8.28338e-169	-2.43543e-168	4.28108e-169	1.76799e-169	3.3787e-168	8.92795e-169	-1.11905e-169	-1.30344e-168	2.3594e-168	1.12603e-168	1.44196e-169	6.08955e-167
-2.31684e-169	-4.29055e-170	-1.4518e-170	-6.43271e-169	1.39675e-169	9.88973e-170	-3.67243e-170	1.9074e-171	-3.41946e-169	2.71758e-169	5.4788e-170	1.00456e-170	-2.11538e-170	5.92389e-169	8.03971e-170	-5.71282e-170	-3.07293e-169	-1.10019e-169	-2.39231e-169	1.62987e-171	1.25522e-170	4.01267e-170	4.14183e-170	-6.00811e-169	-2.36264e-169	-1.06221e-170	1.44042e-169	-9.01534e-169	2.19546e-169	3.14486e-169	5.81876e-168
-5.20202e-171	6.92106e-172	6.6151e-171	1.70868e-170	-4.73317e-172	1.54515e-171	-1.23538e-170	5.89399e-170	-2.22755e-170	1.45261e-170	-1.81023e-170	2.02758e-170	7.51887e-171	-1.40661e-170	-5.37094e-170	-5.23943e-171	1.82184e-170	-2.44016e-170	4.46619e-171	4.84539e-171	4.56774e-171	1.11015e-170	2.28156e-170	-6.05443e-171	3.80398e-170	-6.37454e-171	9.56637e-171	-2.13426e-170	4.01231e-170	-3.04202e-171	4.73581e-169
-1.93256e-171	3.83214e-172	6.18078e-172	-1.28971e-171	2.87529e-171	-5.53756e-172	-1.50368e-171	-6.18039e-172	-7.12838e-172	4.6601e-171	-1.15224e-171	-4.41183e-171	-1.54901e-171	8.91563e-172	2.89279e-171	9.4347e-172	-1.35089e-171	1.20011e-171	6.51604e-172	5.1378e-173	9.29743e-173	-4.65758e-172	-2.83968e-171	-1.59856e-171	2.55582e-171	-4.14455e-172	2.00657e-171	-8.14454e-172	-6.56315e-171	-1.49213e-171	4.90857e-170
-1.51963e-172	4.06945e-173	2.52448e-173	-5.3847e-173	1.4224e-173	1.2936e-172	3.14697e-173	5.45365e-173	7.6203e-173	-1.09719e-172	2.25897e-172	-4.14787e-173	8.04608e-175	5.01481e-174	2.60915e-172	-2.7635e-172	3.08679e-173	-6.87087e-174	-1.04264e-172	7.12203e-173	1.55408e-172	-1.52535e-172	-2.99775e-173	8.52025e-173	3.29683e-172	-2.59918e-173	1.86116e-172	1.12292e-172	1.6352e-172	1.73639e-173	2.96903e-171
-9.141e-175	-5.151e-174	6.36554e-173	5.48526e-175	-4.04911e-175	-1.8006e-174	8.81609e-174	-1.81144e-173	-7.01311e-174	5.70719e-174	-2.08832e-173	-5.53528e-174	9.36818e-174	8.84993e-174	-4.8164e-174	-9.9992e-174	2.68444e-173	8.86863e-173	3.27487e-173	-1.29257e-173	4.37788e-174	-1.61708e-173	2.11304e-174	1.34161e-173	-4.11414e-174	1.40716e-173	4.91119e-174	-9.29514e-174	-4.6515e-174	-7.84322e-174	4.13747e-172
3.98976e-174	1.02648e-174	-1.82474e-175	-1.00661e-174	4.05583e-175	-1.46981e-174	9.47495e-175	2.00468e-174	3.60218e-175	-2.77179e-175	-2.07006e-175	1.40754e-175	-7.48755e-175	-1.89471e-174	1.07578e-174	4.53372e-175	1.0465e-175	1.95431e-175	4.26746e-175	2.64332e-174	-7.06617e-175	3.52881e-175	1.78027e-174	8.00941e-176	2.64317e-175	9.3583e-175	-4.96561e-175	2.98473e-176	1.25626e-174	-9.47779e-175	2.64113e-173
4.44777e-176	1.09748e-176	-1.90135e-175	-7.09285e-176	-7.40309e-176	2.49658e-176	2.40088e-175	3.97969e-176	5.94852e-176	8.37997e-176	1.38895e-176	7.67582e-176	-1.92339e-176	-1.7273e-175	2.08639e-176	1.77661e-175	9.37325e-177	4.58987e-177	1.07786e-175	5.14875e-176	-2.58376e-175	-1.32387e-175	-8.95137e-176	-2.88268e-176	6.97288e-177	1.95329e-175	2.81068e-175	-2.51949e-175	-3.41366e-176	-5.406e-176	2.82567e-174
-5.57229e-177	-4.99488e-177	2.00382e-176	-2.95183e-177	1.6915e-177	-1.99933e-177	1.98471e-176	5.73824e-177	2.8906e-176	1.11425e-176	3.11322e-176	1.61096e-176	2.89108e-178	1.66608e-176	-1.43914e-178	-1.02923e-176	-5.00811e-177	-1.3318e-177	9.27936e-177	-1.47807e-177	9.56003e-178	-2.3624e-176	-8.24454e-178	1.95548e-177	6.13007e-177	-2.01439e-176	1.08229e-176	1.25405e-177	-5.79072e-178	-3.06805e-177	2.63965e-175
1.46371e-178	-4.82604e-179	8.94635e-178	2.58156e-178	2.26058e-180	-5.02949e-178	-5.75109e-179	4.93728e-179	-2.60484e-177	4.12724e-178	-3.24621e-178	3.00785e-178	9.69535e-178	2.54122e-179	1.57676e-177	-1.26102e-177	-9.00957e-179	6.49912e-178	-1.86009e-178	5.69471e-178	1.73426e-178	-8.0642e-178	-1.53112e-178	-1.81998e-178	-1.65292e-178	1.35965e-177	-2.00711e-177	-2.80381e-178	7.6039e-178	-5.68583e-179	1.68753e-176
5.76138e-179	-8.65544e-180	-3.0878e-178	5.95537e-179	2.4165e-178	-8.67628e-180	-3.93121e-179	-4.1341e-179	-8.01282e-179	4.91748e-179	-8.31282e-180	-3.53732e-179	5.24948e-180	-1.87393e-180	2.53037e-178	1.39699e-179	-4.12341e-179	-3.70498e-179	5.55423e-180	-5.72474e-179	2.57223e-179	2.14499e-180	3.22284e-179	-2.16062e-179	3.7744e-179	1.33665e-178	8.93172e-180	-1.80231e-178	1.23106e-178	-2.10582e-178	2.12975e-177
1.08535e-180	4.56137e-180	-2.67927e-180	3.67438e-180	-2.55222e-180	-1.79488e-180	-8.64087e-181	-5.15913e-180	-2.1338e-179	-6.00184e-180	-5.37983e-181	-4.29351e-180	3.20102e-180	7.29775e-180	-9.09628e-181	-1.64366e-180	1.54354e-180	-5.06009e-179	3.56606e-180	1.01445e-180	1.05312e-180	-3.19456e-180	4.19749e-180	1.48107e-180	-3.04612e-180	2.40827e-180	-5.20544e-180	2.25798e-181	-1.21151e-179	-7.86574e-180	1.65112e-178
-7.7644e-182	-2.4973e-181	-4.07917e-182	4.01243e-181	1.96243e-181	-5.44038e-181	1.44816e-181	-3.33831e-181	-7.6717e-181	-6.83499e-182	-4.9069e-182	2.33257e-181	8.94087e-182	-7.23135e-181	-2.13765e-181	1.67864e-180	-5.46078e-182	-4.5664e-181	-3.69903e-182	2.09103e-181	3.79849e-181	4.60684e-182	4.43207e-182	-2.02889e-182	-9.6425e-182	-1.09831e-180	3.42504e-180	-7.30381e-181	2.33434e-181	5.1938e-181	1.3162e-179
-2.7193e-182	4.1389e-182	5.75868e-183	5.57159e-182	-1.02025e-182	-5.49367e-182	4.03018e-182	-5.77354e-182	-5.86322e-183	-2.35606e-183	2.14133e-181	-9.19601e-182	9.41602e-183	6.11391e-183	3.73393e-183	-2.26084e-184	-8.51211e-182	-5.8716e-182	8.40243e-182	1.24699e-182	8.08159e-182	1.28182e-181	8.32947e-183	-1.22813e-182	-2.26736e-182	8.46141e-182	1.71656e-181	-1.47173e-184	-2.71531e-182	1.3261e-182	1.41648e-180
-1.79826e-183	-1.6883e-183	1.57706e-182	6.0752e-183	-1.34499e-184	-2.82592e-184	1.0777e-183	3.98513e-183	4.59855e-183	-7.84792e-183	-1.95982e-182	4.93918e-183	1.09333e-183	2.12175e-183	-8.89335e-184	-6.33522e-183	1.37836e-183	-5.04215e-184	-2.75993e-184	4.92955e-183	5.38762e-183	8.37645e-184	-6.64112e-183	4.36539e-183	3.73103e-183	1.66731e-183	3.78109e-182	7.11851e-183	-5.32961e-184	1.02506e-183	1.54441e-181
-2.71815e-184	9.59649e-185	6.09454e-184	-3.60106e-184	5.97985e-184	-1.3423e-185	-6.41353e-184	3.89295e-185	2.77481e-184	-2.36897e-186	-3.8566e-184	-2.09026e-184	-2.9898e-183	1.0059e-183	6.16676e-184	-7.98691e-184	4.6501e-184	-5.05596e-184	6.74598e-185	-9.59314e-184	-9.71016e-185	1.77575e-184	1.94984e-184	8.07102e-184	5.80307e-184	-1.19609e-184	-1.9334e-183	-1.27121e-183	-8.36925e-185	2.97492e-184	1.64745e-182
1.02027e-185	4.99326e-185	-8.85241e-186	6.88039e-186	-2.20067e-184	-9.75336e-185	-1.22139e-184	-2.8763e-185	-2.76875e-185	2.08633e-185	2.59206e-185	7.0534e-186	-5.48909e-186	-7.90684e-186	6.13109e-185	4.46284e-185	2.74132e-186	2.02166e-186	-2.38872e-186	-1.10623e-184	5.38595e-186	-8.6629e-187	-1.10534e-185	-2.07063e-185	-1.8305e-185	2.19482e-185	-3.81058e-185	4.67098e-186	6.80269e-186	-6.57326e-185	1.05658e-183
-1.90104e-186	1.66495e-186	-1.4854e-186	5.26142e-186	3.24496e-185	-7.78792e-186	-2.77135e-186	4.47051e-188	5.55218e-186	1.01421e-186	5.45689e-186	-3.0295e-187	9.85436e-187	1.09391e-186	-1.64766e-186	-3.86337e-186	3.54442e-186	-7.76196e-187	3.53676e-186	4.49738e-187	9.07523e-187	6.10722e-187	-4.33549e-187	2.68052e-187	3.33488e-187	2.5746e-186	-5.65583e-187	1.26035e-186	1.76877e-185	-4.544e-186	1.10776e-184
1.302e-186	4.45484e-188	-5.23393e-188	5.71629e-189	-6.38811e-187	-1.6171e-187	-9.87439e-188	4.38929e-187	-1.14149e-187	-2.14245e-188	5.00859e-188	7.05122e-188	4.00959e-187	-1.71667e-187	-5.36819e-187	-2.42535e-187	2.67373e-187	-8.73147e-188	1.05065e-188	-2.70361e-187	-3.02771e-187	-2.91718e-187	-1.77786e-186	8.7003e-189	-1.38279e-186	1.03626e-187	2.23752e-187	3.3013e-187	4.86096e-188	-2.55624e-187	9.71209e-186
1.71097e-188	5.79278e-189	-1.02319e-187	2.36861e-188	-2.3516e-188	-1.68985e-187	-4.76246e-189	1.52131e-188	1.1805e-188	-3.69731e-188	-5.07508e-189	3.61842e-189	-5.51191e-189	-8.50446e-188	4.8925e-188	-2.1836e-188	8.60611e-190	-2.56023e-190	1.52001e-188	-1.78791e-187	-2.27049e-188	-2.97664e-189	1.9469e-188	1.21252e-187	1.12017e-188	-1.73188e-188	-7.79522e-189	9.28623e-188	-1.71069e-188	4.69263e-188	1.13489e-186
-1.51733e-190	8.50826e-190	1.05951e-188	2.1105e-189	2.13954e-189	-3.23316e-189	1.1173e-190	3.361e-190	-8.72236e-190	-3.82702e-189	7.22678e-190	-2.3846e-189	5.4211e-189	3.33293e-189	2.5666e-189	1.06356e-188	-3.85353e-189	9.79716e-190	8.44952e-190	-6.93917e-189	-2.18004e-189	-6.755e-189	-3.97274e-189	1.16645e-188	-1.53789e-190	-6.6528e-191	-2.73193e-190	-2.40721e-190	-2.7093e-189	-8.60796e-190	9.07854e-188
2.65128e-190	8.57567e-191	2.63915e-190	-3.70658e-190	2.34252e-190	9.1806e-192	-2.14039e-190	-2.6713e-191	-2.05131e-190	-1.47157e-190	9.88132e-191	-9.4266e-191	5.72959e-191	-1.54463e-190	2.18943e-190	-3.80322e-191	-2.18764e-190	3.3535e-190	-3.36757e-190	1.30213e-190	-3.31134e-190	2.10849e-190	-2.65937e-190	6.71214e-191	2.09216e-190	-2.512e-190	1.13654e-190	-1.3863e-191	1.59725e-190	2.26762e-190	5.35429e-189
5.25564e-192	2.19443e-191	3.21022e-192	1.18353e-191	2.07038e-191	2.98097e-191	-3.93161e-191	-1.30032e-191	-3.23319e-191	-1.34443e-191	2.79607e-192	-7.43173e-192	-3.80857e-192	9.49889e-192	-2.35275e-191	-1.50224e-191	1.87891e-191	2.12035e-191	1.4395e-192	-7.75981e-191	7.66596e-192	4.97809e-191	6.0337e-192	-2.01867e-192	-5.65419e-191	5.2292e-191	2.31961e-191	1.34535e-191	5.60788e-192	2.88062e-191	6.17367e-190
1.07267e-195	-1.67713e-191	-1.53241e-192	-2.93332e-192	3.09243e-192	1.73949e-192	5.33782e-193	8.00972e-193	-6.39872e-193	-6.68728e-193	2.44781e-193	-3.99279e-192	-1.05558e-192	-1.35875e-193	-3.00379e-193	3.83792e-193	-5.58753e-192	-3.49477e-192	-4.75801e-194	6.85513e-193	-1.52874e-192	-2.16239e-193	-1.5872e-192	-3.6714e-192	1.93089e-192	8.07584e-194	-6.48228e-193	-2.22986e-194	7.31535e-193	-1.28342e-192	5.63427e-191
-1.26574e-193	1.81661e-193	-1.53039e-193	1.88762e-193	7.23577e-194	5.19531e-194	1.27647e-193	-1.38214e-193	-4.6312e-194	2.1423e-194	8.80881e-194	-7.94416e-195	-5.99989e-194	4.2987e-193	-5.07085e-194	-3.90169e-193	5.03636e-194	-8.83882e-194	-5.33305e-194	5.58667e-193	-4.85583e-194	-5.52177e-194	1.05307e-193	-3.8392e-193	2.81037e-194	-9.63399e-193	-6.06425e-194	1.17924e-193	-2.21806e-194	-6.99071e-194	4.74063e-192
1.94311e-195	-1.47427e-194	-1.60402e-194	-6.08377e-195	2.53884e-195	1.66407e-195	3.12891e-195	-3.95812e-195	2.39681e-194	-1.7125e-194	-4.22896e-195	-7.37171e-195	5.3751e-195	3.53121e-194	-2.89951e-195	-1.43271e-194	1.24412e-195	-4.66477e-194	-4.73611e-195	4.33347e-195	3.95973e-194	2.40278e-195	5.84027e-194	2.93134e-195	-4.62635e-194	2.23617e-194	8.3942e-195	-1.82533e-194	-1.93414e-194	1.19205e-194	4.47537e-193
1.87121e-196	-1.9955e-195	-3.93845e-197	2.87625e-196	1.01869e-195	5.40227e-197	-1.26514e-195	5.38457e-196	-1.53988e-195	-1.31414e-195	-2.58283e-195	-3.17797e-195	-1.26879e-195	9.83331e-197	-2.91107e-196	-7.86569e-196	5.06152e-196	1.91629e-195	-1.68053e-196	4.71128e-195	7.65373e-196	1.05201e-195	1.48106e-195	1.03233e-195	1.31181e-195	-1.22992e-195	5.53459e-196	7.27612e-196	1.882e-195	-1.5227e-195	3.53056e-194
-8.63533e-197	2.20598e-197	1.1211e-195	-4.24634e-196	4.23893e-198	2.82794e-196	-1.40594e-197	-4.94707e-197	-4.20072e-197	-2.67894e-197	3.67799e-197	-6.40578e-197	-1.08722e-196	-2.93978e-196	3.26874e-198	8.91039e-197	-3.19877e-197	-2.73696e-197	-3.99108e-197	-3.49298e-196	2.31519e-196	6.37433e-197	1.28314e-196	1.03458e-198	1.00429e-196	-2.65333e-198	2.96898e-197	1.59441e-196	-1.6953e-197	-2.8499e-197	3.88026e-195
3.21086e-198	1.15858e-198	-2.6728e-198	-3.71604e-197	-3.62303e-197	-4.26387e-198	-2.71985e-197	-5.63473e-197	-2.47114e-198	-1.22987e-197	-2.57859e-198	-2.27511e-198	-1.3274e-198	1.53927e-197	7.66643e-198	1.34195e-197	-1.34942e-197	3.25116e-198	2.73883e-198	-6.32509e-198	3.16866e-197	-5.36119e-198	-9.63549e-198	-1.67693e-197	-1.1948e-197	7.58932e-199	1.29326e-197	-3.44153e-198	-1.93276e-199	-4.11704e-198	3.48325e-196
7.23743e-199	-2.4333e-199	1.46318e-199	4.87954e-199	-4.19721e-199	7.28028e-200	8.94215e-199	5.23053e-200	-2.00274e-198	-2.18358e-198	-4.66285e-199	-2.36577e-199	-3.31913e-198	-2.06405e-199	3.17374e-199	-6.70803e-199	-3.20718e-200	5.46387e-199	3.28038e-198	2.36428e-198	-2.26544e-199	-8.20515e-201	-5.79188e-199	1.08713e-199	-1.17004e-200	1.5549e-199	7.15315e-199	1.31531e-198	6.41935e-199	1.52711e-198	2.39559e-197
-4.49273e-199	5.18017e-201	-9.4267e-200	-1.83798e-199	1.83183e-199	-1.13319e-200	6.77603e-200	2.60575e-200	8.65955e-200	1.50162e-200	-3.7091e-200	-2.98992e-200	6.63054e-200	-1.29059e-200	-1.53307e-200	-1.76587e-200	1.80644e-200	-9.19798e-200	1.26711e-199	8.52336e-200	-8.08512e-200	-1.43656e-200	-7.57127e-200	-3.45884e-200	3.17157e-200	1.38003e-200	2.02711e-199	6.44167e-200	-8.1845e-200	3.5752e-200	2.2594e-198
-1.67464e-201	6.9448e-201	-2.16141e-201	-6.03354e-201	-1.57149e-200	6.96372e-201	5.61329e-203	1.41123e-200	2.38267e-201	-5.58397e-201	3.36845e-202	2.08512e-200	1.45092e-200	8.73756e-202	1.03998e-201	1.21157e-200	8.81544e-201	2.87064e-201	1.14927e-200	2.3414e-200	-4.26493e-200	2.21461e-201	-1.05593e-200	-4.02234e-200	5.49936e-201	-5.70781e-201	2.71008e-201	1.86389e-201	1.23277e-201	4.87215e-201	2.7548e-199
2.072e-202	-1.68497e-201	-1.78063e-202	6.79922e-202	-2.22396e-201	-8.51795e-204	-6.37265e-202	1.14676e-202	1.74956e-201	3.88613e-202	4.50705e-202	3.80851e-202	-1.29707e-201	1.91776e-202	7.07106e-202	-2.73748e-202	-3.92551e-202	1.01577e-201	2.37792e-201	-9.18357e-203	-8.92629e-203	-2.50713e-202	2.05733e-202	9.41233e-203	-9.44683e-202	-1.41037e-201	-3.34698e-201	4.03484e-202	4.59847e-201	-1.5897e-201	2.79856e-200
-7.2832e-203	-3.45059e-204	1.30136e-202	2.4995e-203	1.16904e-203	1.3364e-203	9.611e-203	1.55089e-203	-1.93821e-202	-7.10361e-203	-4.64306e-203	-4.74464e-205	1.06123e-203	2.46717e-203	2.87432e-204	-4.50415e-202	2.08788e-202	-1.47767e-202	-2.76553e-202	1.18692e-202	2.54425e-203	-6.47924e-204	9.42003e-203	-1.38334e-202	4.1242e-203	3.11547e-203	-5.51588e-203	-1.38177e-203	-8.3092e-203	-1.22798e-203	2.42142e-201
-9.15728e-204	-9.8064e-204	1.21673e-203	2.22681e-204	1.67496e-204	-3.88428e-204	-2.84375e-204	1.98703e-203	-1.74614e-203	1.4964e-203	-1.86447e-204	1.7471e-206	5.1985e-205	2.29692e-204	1.16047e-204	-1.20906e-204	-6.18835e-204	1.71641e-204	2.81342e-204	-3.80369e-203	3.94827e-204	-8.3726e-204	7.35492e-204	-1.04166e-203	4.6308e-204	4.51103e-204	1.51584e-204	-8.98706e-205	1.51292e-203	-5.20395e-205	2.07178e-202
-3.56299e-204	-1.53959e-204	9.48219e-206	-6.39349e-205	-2.95238e-206	1.26118e-204	3.95033e-205	3.4704e-205	3.55187e-204	7.79379e-205	-5.49635e-205	9.79001e-206	4.39127e-206	1.24583e-205	1.19966e-204	-3.02971e-205	6.0261e-205	-5.85932e-205	8.37752e-205	-2.80076e-205	1.3765e-205	-6.97616e-205	-1.86361e-204	6.74731e-205	9.44377e-205	1.07297e-204	8.82467e-205	2.37567e-205	3.27402e-205	3.57659e-205	2.40219e-203
-1.94121e-206	-8.21111e-206	-5.60446e-206	-7.36158e-206	3.02791e-206	-3.82681e-206	-2.28785e-205	-7.02873e-207	-4.48963e-208	2.39408e-205	-9.39893e-207	-2.70118e-205	5.04924e-206	-4.17581e-206	-1.91903e-206	-4.55626e-206	1.05953e-205	1.41069e-206	9.84297e-206	2.51853e-207	8.41233e-207	8.38688e-207	-9.89374e-207	-4.16241e-206	5.55028e-206	6.87829e-206	-9.67201e-208	-2.54242e-207	2.03801e-206	-1.79515e-207	1.65122e-204
3.83822e-207	1.95121e-207	3.1659e-207	1.28875e-207	-2.33981e-206	-3.77322e-207	3.18382e-207	-5.36156e-207	1.12583e-207	-3.08833e-207	-5.52035e-208	7.29584e-208	-1.63255e-207	2.1441e-206	-1.29252e-207	-2.07518e-208	1.14877e-206	1.36468e-207	-1.60399e-207	-2.29571e-207	7.43318e-207	-3.51295e-207	3.05539e-207	-6.57533e-207	2.63527e-206	-6.01301e-207	3.95984e-207	7.69515e-208	5.04241e-207	6.76439e-207	1.62261e-205
-1.66857e-207	-1.77598e-208	-1.1101e-207	1.11164e-208	-1.77989e-209	-6.57455e-208	-3.8108e-209	1.76895e-207	3.94795e-208	-1.34464e-208	1.00369e-208	-5.70952e-208	-1.46568e-209	1.17399e-207	4.3156e-208	-1.98598e-207	-2.10915e-208	-1.56028e-208	-1.7166e-207	2.34203e-208	3.51962e-207	6.97246e-211	-3.49092e-208	-1.18699e-207	5.05558e-209	8.18383e-209	7.87953e-208	6.44297e-209	4.40664e-208	-1.07003e-208	1.92631e-206
-5.90809e-209	-1.01738e-208	-1.35794e-210	2.26465e-210	8.37681e-210	3.59862e-210	-2.97738e-209	-2.07536e-209	2.78754e-209	3.75956e-209	-1.03665e-209	-7.09623e-209	-2.55727e-209	-2.1006e-209	2.15236e-208	4.14875e-209	-1.21363e-209	-8.04453e-209	-1.36256e-209	-2.5889e-210	-5.48742e-209	-1.45508e-208	8.50479e-210	-2.69141e-209	8.22739e-210	4.27097e-210	1.28251e-208	1.93403e-209	1.37118e-209	3.77334e-209	1.23318e-207
-5.90368e-210	-1.61427e-210	2.11019e-210	-8.08778e-210	7.72341e-211	8.11056e-210	-1.23358e-209	-5.63176e-210	5.8487e-210	2.64803e-210	-1.35056e-210	1.04511e-209	2.18616e-210	2.31654e-210	2.11625e-210	-6.94412e-212	-7.12803e-211	-8.92189e-210	-9.27679e-211	-5.73144e-212	4.40908e-210	-3.6371e-210	5.79142e-210	4.24315e-211	6.52247e-210	-2.14359e-209	7.85414e-211	3.91672e-210	1.41306e-210	-3.23064e-210	1.33739e-208
2.16413e-211	4.66536e-211	4.92584e-211	4.36477e-212	-8.97584e-211	6.84364e-211	-1.16171e-212	2.83451e-211	3.61103e-211	-1.91373e-211	-1.37461e-211	9.97906e-212	-9.62875e-212	-4.16912e-211	-3.85975e-211	-5.30283e-211	-1.50692e-211	5.38875e-211	5.10822e-212	-2.49657e-211	2.50658e-211	-4.1354e-211	-1.96455e-211	1.2951e-210	-5.13718e-211	-9.09442e-212	8.15664e-211	9.59256e-214	5.22258e-211	-1.00537e-212	1.0415e-209
7.11841e-213	3.899e-213	1.33276e-212	4.46139e-212	5.61592e-213	-3.54277e-212	7.92785e-213	1.28153e-213	3.3714e-213	6.0983e-213	-1.41733e-212	4.60802e-212	-4.13667e-213	2.37212e-212	-7.9611e-212	-6.44177e-212	2.8033e-213	1.16904e-212	6.38769e-213	1.55989e-212	1.79939e-212	-8.76148e-213	2.36852e-212	-7.71751e-212	1.17415e-212	-5.66543e-213	-4.17655e-213	1.70614e-212	-1.36355e-212	-2.60579e-212	6.03256e-211
1.97785e-213	4.88716e-213	8.22913e-214	-1.75904e-212	6.47697e-213	1.88639e-213	-4.20551e-213	4.03167e-215	7.75188e-214	-6.24707e-214	1.897e-213	-1.99056e-213	-3.24374e-214	-6.59209e-213	8.51182e-214	-2.18105e-213	3.99621e-214	3.02403e-214	-6.76376e-214	-2.09237e-214	-4.05854e-213	4.86525e-213	-6.73822e-214	-5.55029e-213	9.08428e-214	-4.06596e-213	1.12913e-212	5.79359e-213	1.48405e-213	-2.04856e-213	9.54512e-212
-1.89808e-215	-9.88817e-215	5.53035e-214	-3.99084e-216	-2.39351e-214	1.72391e-214	-2.72084e-216	-2.85924e-215	2.38388e-214	-1.18401e-215	-5.71918e-214	-3.69526e-215	2.07749e-215	2.396e-215	-9.37111e-217	2.77675e-214	1.66217e-214	-8.63957e-215	-3.8221e-215	-7.33081e-215	-1.74483e-215	6.65293e-214	-1.89847e-215	-3.93784e-215	2.01582e-214	1.15299e-214	6.2698e-215	1.23211e-214	1.36853e-213	-7.61449e-214	6.03841e-213
1.92626e-215	1.8355e-215	-2.75514e-216	6.78049e-216	1.03669e-215	2.54976e-215	1.2265e-215	-3.45343e-215	3.89932e-216	-2.08716e-215	-3.41857e-215	-8.55435e-216	8.68177e-216	-2.27507e-215	8.93412e-216	-2.25257e-215	-3.8635e-216	-2.2993e-216	5.93583e-216	2.43451e-214	9.26176e-216	2.58845e-215	-1.44658e-215	4.34053e-215	1.20759e-215	-4.48121e-215	1.34097e-215	-5.1536e-216	-3.55384e-215	1.49758e-215	7.34753e-214
-8.44407e-217	-4.13836e-216	4.90512e-216	-6.90775e-216	-3.39644e-216	-1.21071e-216	-6.96688e-217	-2.12298e-216	-3.44167e-217	4.97269e-217	5.59514e-216	-2.5188e-216	-1.06141e-216	-3.2241e-216	1.21189e-217	3.58235e-217	-5.50992e-216	5.81479e-217	1.9374e-216	2.59157e-216	-8.8938e-218	-8.5313e-217	3.08181e-217	7.36741e-217	1.67071e-216	2.50799e-216	4.12989e-218	2.71442e-216	-3.12372e-216	5.61521e-219	6.06139e-215
-7.10677e-218	-2.55178e-217	2.32219e-217	4.71186e-218	4.79514e-218	-6.95154e-219	1.07151e-218	-2.82985e-217	2.09628e-218	-5.50389e-218	1.71073e-218	-7.62257e-218	-1.9996e-217	-4.93747e-217	-9.54461e-218	-6.94007e-217	-8.3788e-217	-2.70266e-217	2.76798e-218	9.87704e-218	-1.30301e-218	-3.63655e-218	-5.47855e-219	3.09586e-219	-4.18022e-217	-1.86162e-217	1.18486e-217	-1.38863e-217	-1.67822e-218	-4.38842e-217	5.2164e-216
4.11459e-218	-1.92903e-219	3.31341e-219	-2.2181e-219	-1.13145e-218	1.92568e-219	9.15323e-219	6.35586e-219	-3.46473e-218	1.1542e-219	-1.23953e-219	9.15099e-219	-1.13874e-218	8.59926e-219	-4.73064e-219	-7.66514e-219	-5.00181e-220	4.92116e-219	-3.37485e-219	1.01084e-219	1.73111e-218	-3.6327e-219	1.01271e-218	8.16736e-221	3.58991e-218	2.04846e-217	1.14709e-218	4.22516e-218	8.00191e-219	-4.69247e-219	5.04051e-217
-3.2075e-219	-4.52262e-219	-1.85131e-220	-2.56989e-221	-4.73541e-220	3.49779e-220	-1.10719e-219	1.09108e-219	4.38351e-220	-1.22814e-219	-1.41481e-219	8.60287e-220	3.88787e-220	1.41177e-219	-6.44361e-220	-8.7957e-220	6.38315e-220	-8.7667e-220	-3.47512e-220	3.70216e-220	2.15418e-220	-5.02081e-219	-1.29168e-219	-1.07777e-219	2.78216e-219	-2.56333e-220	1.09048e-218	-2.69384e-220	-2.96728e-221	4.27431e-221	4.23521e-218
2.15549e-221	-5.66069e-220	1.58645e-220	-1.05719e-220	1.74148e-220	-3.77753e-221	-9.44637e-221	4.54101e-221	4.54778e-221	-2.64762e-222	6.41971e-221	2.43121e-221	1.85749e-221	-7.52719e-222	-5.52062e-220	-1.2744e-220	1.72781e-222	4.88612e-221	1.57314e-220	-6.84217e-221	2.5002e-220	-2.30037e-221	-8.2804e-221	-2.06186e-220	-2.6125e-221	2.6026e-221	3.08995e-221	1.92656e-221	-2.52034e-221	1.62926e-220	3.17481e-219
5.53456e-222	6.93003e-221	1.89731e-222	-1.18107e-221	-1.90397e-221	-4.38053e-223	-2.50591e-222	-2.49593e-222	-1.16985e-221	1.76119e-223	2.39876e-221	4.88321e-221	4.38858e-222	2.14207e-222	-4.01232e-221	-9.55974e-222	-2.3488e-221	-4.91078e-221	2.3446e-223	-1.15991e-221	2.61458e-221	3.71916e-222	-3.96031e-222	-3.16026e-221	-2.03726e-222	4.29326e-222	-9.87376e-223	9.76329e-222	-1.71513e-221	3.18377e-223	4.38339e-220
3.14318e-223	2.30729e-222	3.77731e-223	-3.12728e-223	-6.0185e-223	8.26973e-223	6.20492e-224	1.95802e-222	4.60694e-222	7.70509e-224	7.50875e-223	-1.04918e-222	-3.28458e-222	6.04133e-222	-5.7272e-223	-1.87843e-222	1.65857e-223	-7.05182e-224	-5.37225e-223	-5.70486e-223	1.78209e-223	7.59328e-223	-6.21483e-223	-9.43482e-223	6.50249e-225	5.30967e-223	-2.52737e-223	1.05031e-222	3.528e-225	-1.03146e-222	3.17442e-221
4.6061e-224	6.54965e-224	5.87315e-224	3.42168e-224	1.45277e-223	-8.67178e-224	-1.04245e-223	3.57917e-225	8.60016e-226	2.55629e-223	3.77026e-224	-3.27295e-224	-7.12708e-224	-1.18266e-223	-9.54019e-224	6.07471e-224	1.88761e-224	3.85522e-224	4.49944e-223	4.54867e-224	7.3947e-225	-1.07354e-223	-9.65943e-225	3.5757e-224	-2.1177e-223	3.14143e-224	-1.33507e-224	-1.28234e-223	-3.86233e-223	-1.70462e-223	2.87142e-222
7.90228e-225	7.73072e-225	-1.58413e-225	5.48378e-225	3.17748e-225	-5.02465e-225	-7.96957e-225	-7.28179e-225	3.58077e-225	-2.62542e-225	-5.08135e-226	-3.94653e-226	7.04932e-225	2.03837e-225	1.35278e-224	6.09615e-225	9.8205e-225	8.08483e-225	-7.89215e-225	2.26893e-224	-6.35873e-224	1.98395e-224	-1.01256e-224	-5.01163e-225	2.62357e-225	8.04776e-225	3.18389e-225	4.87472e-224	1.55883e-224	-1.14569e-224	3.18674e-223
1.07441e-225	4.48962e-226	-7.56401e-226	-3.4118e-226	-5.35328e-226	1.07296e-225	-6.25745e-226	5.06893e-225	-3.50743e-225	-4.51982e-226	-1.43544e-225	-4.52347e-227	1.43087e-226	-7.07327e-226	-3.27071e-227	2.43417e-225	-5.38091e-226	4.53677e-226	-1.58934e-226	5.81958e-226	4.0665e-226	-9.82871e-226	3.24826e-226	1.81298e-225	-6.7474e-226	-2.62336e-226	1.64804e-225	-2.41842e-227	-9.33288e-226	2.75027e-226	2.77589e-224
-2.2063e-226	3.1623e-227	5.35798e-228	-1.43703e-226	-2.9497e-227	-4.58755e-228	-4.76328e-227	7.82298e-227	1.11961e-226	-5.73797e-227	3.96622e-227	-2.80765e-227	4.15754e-228	2.57219e-226	1.24522e-226	1.02591e-226	4.98648e-227	-1.12183e-226	-4.50122e-227	-1.69822e-226	1.27446e-226	-1.60337e-227	1.67251e-227	-1.55523e-226	3.70539e-227	-1.59603e-226	-3.77963e-227	1.4157e-226	2.15873e-226	2.40238e-227	2.59536e-225
-1.68748e-227	3.75127e-228	-4.60298e-229	-6.43473e-228	4.04705e-228	3.28421e-228	-5.45949e-228	2.84169e-227	8.36031e-228	6.62331e-228	-1.46228e-228	-5.89068e-228	2.50108e-228	3.6608e-229	-2.83806e-227	1.52472e-227	-3.69329e-228	2.60508e-230	1.02175e-227	1.25252e-227	2.51188e-228	-1.33839e-227	-1.72874e-228	8.5624e-228	-4.50275e-229	-1.73759e-228	-3.85435e-228	-2.83565e-228	1.32888e-228	2.72672e-227	2.27683e-226
1.18892e-230	1.40284e-228	-9.98118e-229	-1.5515e-228	-3.12377e-228	-3.35224e-229	1.02237e-229	-5.80964e-230	-6.00902e-229	1.24167e-229	1.65637e-228	2.2779e-229	-4.2391e-229	-4.6369e-229	3.22022e-229	7.97421e-229	8.68738e-229	6.16439e-229	-3.74096e-229	-1.63043e-229	-5.41203e-229	-1.38978e-229	1.74203e-228	-4.06999e-229	-6.14005e-229	1.42726e-229	-3.50468e-229	1.17606e-228	-1.39108e-229	8.30248e-230	1.95569e-227
-1.77788e-230	-9.49201e-232	-6.81493e-230	-1.868e-229	-4.46389e-231	7.37913e-230	4.27956e-231	-3.51297e-229	3.74087e-230	2.90659e-231	3.35529e-230	1.21878e-229	1.53029e-230	-2.30575e-231	-1.52537e-230	-5.75334e-230	3.01781e-230	2.25851e-230	-7.37594e-230	-4.12962e-232	-2.0013e-230	-6.08428e-230	8.69766e-230	6.12348e-231	-2.02742e-230	8.7426e-231	-1.74567e-229	5.82229e-230	5.14643e-230	-7.98436e-231	1.6158e-228
-1.71202e-231	-4.88463e-231	2.84061e-230	1.08979e-230	5.62927e-231	-3.96887e-231	2.71794e-231	-2.25464e-232	4.85722e-231	-3.47284e-231	3.56796e-231	8.82883e-232	-1.59105e-231	-3.0816e-232	-1.22881e-230	-2.52841e-231	-3.07096e-230	-5.01737e-231	1.81454e-230	2.56876e-231	-1.09846e-231	-3.26403e-231	-5.50976e-232	-2.59797e-230	4.33272e-231	-2.15826e-231	3.74908e-231	-1.15066e-230	2.91936e-231	-2.48235e-231	2.02421e-229
9.12427e-232	4.84673e-232	6.53875e-232	8.31234e-232	4.80549e-233	6.89171e-233	3.3979e-232	-6.99326e-233	6.11982e-232	1.78616e-232	-1.42467e-231	2.86412e-232	2.57639e-232	3.90133e-232	3.72535e-232	2.61162e-233	2.45457e-232	-4.22371e-232	2.2256e-231	1.03403e-231	-1.92403e-231	-4.71353e-233	-8.86029e-232	-1.62235e-232	-2.51789e-232	5.55812e-233	-1.47766e-232	-1.10675e-231	-1.13887e-232	-2.32332e-233	1.56029e-230
1.26939e-232	9.94902e-234	-1.81431e-235	2.13687e-232	-2e-233	-3.2186e-233	-7.73778e-233	1.89065e-234	1.77186e-234	-1.0529e-232	9.48828e-234	1.50341e-233	7.9919e-233	1.14498e-233	1.02031e-234	-6.09859e-235	-7.43736e-234	7.12842e-234	2.17798e-233	1.28276e-233	-4.63605e-233	2.11112e-233	1.42895e-233	-4.96317e-234	-6.51543e-235	-7.06744e-234	1.77787e-234	-1.88738e-233	-1.32793e-233	-2.44928e-234	8.86791e-232
7.52897e-234	9.09348e-235	-1.61021e-234	3.64379e-234	-2.38115e-234	-3.51099e-234	-3.15307e-234	-4.01618e-234	-1.41792e-233	9.43467e-234	1.20953e-234	-9.60879e-235	2.25912e-234	-3.09641e-235	8.78336e-234	-5.4854e-235	5.29743e-234	-1.55239e-234	-5.97734e-235	7.66596e-235	1.29714e-234	-1.6519e-234	-5.42709e-234	-1.65249e-234	1.61628e-233	4.58801e-235	2.57399e-234	1.61034e-234	7.25023e-235	-1.13897e-234	1.05351e-232
3.17165e-235	-6.23718e-236	2.06809e-235	-8.83864e-236	-6.0868e-235	2.02342e-235	1.8502e-235	-1.67807e-235	-3.81801e-235	-4.50277e-235	-1.09856e-235	1.13234e-235	-4.02967e-235	-1.98527e-235	-2.94001e-235	9.0009e-235	8.11763e-236	-8.34774e-236	-2.98856e-235	2.99304e-235	4.35001e-235	-1.55664e-235	-1.0586e-235	-5.52255e-235	2.26329e-235	5.70697e-235	-3.16648e-235	1.98587e-235	1.68312e-235	-1.62528e-235	8.34403e-234
-2.8851e-236	2.22053e-236	-2.04873e-236	1.42425e-236	-3.56015e-237	-1.2055e-236	5.27154e-239	2.75774e-236	1.89218e-237	-9.06648e-236	8.74736e-237	4.54385e-238	7.00033e-237	-1.43786e-236	-1.39939e-236	-1.29211e-236	-2.34437e-236	5.35637e-236	6.88005e-236	-7.40417e-236	-2.21324e-236	9.0055e-236	3.78682e-236	-5.82511e-237	-6.63084e-237	-5.85617e-237	1.76197e-236	-3.81932e-236	6.22009e-236	7.78086e-236	8.63124e-235
-4.9716e-238	4.00991e-237	-1.62124e-238	-7.27913e-238	5.21852e-237	2.91596e-238	5.14238e-237	-1.27413e-237	4.86562e-238	-1.35675e-238	2.97955e-237	-4.40481e-238	2.1245e-237	-1.14015e-237	3.55753e-237	2.50313e-237	-2.33912e-238	1.27019e-237	-7.81042e-238	-6.28176e-238	-1.66807e-236	9.15012e-237	-1.27131e-237	-3.80477e-237	-2.98994e-237	-1.95776e-238	-1.81432e-238	4.26568e-238	-2.65874e-237	-1.06757e-237	7.20316e-236
-5.70709e-238	1.84348e-238	-7.50699e-239	-3.11267e-238	-4.87163e-239	2.78057e-238	-7.34487e-239	1.22309e-237	-1.92418e-238	8.83979e-240	-3.95379e-239	3.08999e-239	1.06464e-238	-6.03019e-238	-7.71891e-238	1.39806e-238	-1.44335e-238	-9.71668e-239	6.76987e-239	-1.01451e-237	2.29776e-238	-3.15893e-239	-6.16738e-239	3.3536e-238	6.76478e-239	1.62411e-238	2.90354e-238	-4.03299e-238	-2.70499e-238	-2.39313e-238	8.07322e-237
-2.29658e-240	-2.58636e-239	1.72931e-239	-4.44393e-240	1.26144e-239	2.43738e-240	-6.75511e-240	-4.10919e-240	-1.7034e-238	-4.06725e-239	1.03388e-239	-1.45671e-239	3.76639e-240	4.56363e-240	-7.38168e-240	-7.05261e-241	-1.3183e-241	-2.89928e-239	4.64894e-240	-2.19317e-239	-5.42067e-239	8.60342e-240	2.81562e-239	-5.14973e-239	4.43863e-241	-3.07121e-239	2.03544e-240	-5.08243e-240	5.14783e-240	-2.84215e-239	5.98161e-238
1.00087e-239	-1.91793e-240	2.4272e-240	2.40226e-240	-4.79216e-240	-1.10767e-240	1.64766e-241	1.54893e-240	-2.43072e-241	-2.53495e-240	-9.0671e-242	-1.27929e-241	2.94618e-241	2.9501e-240	-2.12065e-242	-2.66348e-241	-5.20868e-242	3.00177e-240	3.28224e-240	2.64243e-240	-2.89774e-240	-1.69709e-240	-1.1896e-240	-1.03543e-240	-5.32013e-241	-4.3637e-240	1.40213e-240	-1.02267e-241	2.79724e-240	-2.37964e-240	5.82739e-239
5.8183e-242	1.00956e-241	-1.27168e-242	3.3963e-241	-3.0279e-242	3.67373e-241	-2.35591e-241	-6.82009e-242	1.57764e-241	-4.15096e-241	-2.61872e-241	-1.01034e-241	1.25446e-241	7.97318e-241	4.67016e-242	-7.59946e-242	8.82986e-242	-5.22965e-242	-6.06736e-243	-1.05374e-241	1.37066e-241	-5.10389e-242	-8.34736e-242	-5.82818e-242	4.83911e-242	1.42985e-241	1.57923e-241	-2.55336e-241	-4.53366e-241	3.875e-242	4.8728e-240
1.14668e-242	-6.42482e-243	-8.67728e-243	-8.42689e-243	-7.14651e-242	4.42348e-242	3.66532e-242	-5.42725e-242	2.99284e-242	-4.32106e-243	3.98455e-243	1.81e-242	6.16263e-244	1.36079e-242	-1.56778e-242	2.38707e-242	2.34168e-242	-3.72653e-243	-6.73355e-243	-1.19987e-243	-3.02323e-242	5.03445e-243	3.33373e-243	9.75319e-243	6.4421e-244	-5.15659e-243	-3.04539e-243	-1.84677e-243	4.83308e-243	-2.68051e-242	4.7749e-241
1.3648e-243	1.59373e-243	-3.46893e-243	-1.53088e-243	-5.68126e-243	-1.89817e-243	1.21278e-244	-1.26007e-243	-1.02441e-243	-2.22033e-243	2.26536e-243	4.42286e-244	-1.4614e-243	-1.08875e-243	6.52598e-245	1.82218e-243	-3.00757e-243	8.44838e-245	-5.89892e-244	8.73432e-244	1.13307e-243	-7.62717e-244	-7.6691e-244	1.57987e-243	-4.02321e-244	-1.69812e-243	1.04155e-244	-4.96925e-244	4.52392e-244	6.29838e-244	3.98908e-242
1.24557e-245	-1.41075e-244	1.16809e-244	1.42064e-244	4.99695e-245	-2.39921e-244	-1.11979e-245	1.09477e-244	-1.57707e-245	4.05799e-245	1.49264e-244	-2.38676e-244	7.88499e-245	-2.68291e-244	-5.30076e-244	-1.35624e-244	-2.1748e-245	2.92504e-244	-3.5855e-245	-2.80175e-244	2.79939e-245	2.06817e-244	3.64633e-246	1.05065e-245	-3.2935e-245	-6.3678e-246	-3.34993e-245	-2.5021e-244	-2.54761e-245	8.95259e-245	3.59736e-243
-8.3068e-247	-1.07959e-246	5.61237e-245	2.39298e-246	1.14575e-245	6.26737e-247	3.62364e-246	3.25047e-245	-7.34334e-246	1.79227e-245	1.38102e-245	6.0357e-246	3.89017e-246	1.85161e-246	1.22015e-245	5.50665e-246	-3.84784e-245	-7.41126e-246	2.08826e-245	2.45895e-247	1.76314e-246	1.17008e-245	8.55455e-246	7.70159e-246	1.12032e-245	-1.68864e-245	9.15015e-248	1.19872e-246	-9.73598e-246	-8.70626e-246	3.21762e-244
-4.1186e-247	-4.93005e-247	1.91033e-246	-4.10683e-246	-4.83822e-246	9.55481e-247	-1.8224e-247	-1.50026e-246	5.62508e-247	-1.53252e-247	2.06872e-247	-6.87148e-247	3.48396e-247	-7.48176e-247	9.84109e-247	1.00743e-246	-2.01727e-247	2.47965e-247	-1.0801e-246	1.76862e-246	2.07112e-247	-1.41974e-246	1.84221e-247	3.69946e-247	8.69821e-247	1.4574e-246	-5.41542e-247	2.30114e-247	-4.56636e-247	-1.67858e-247	2.82989e-245
3.79401e-248	-5.52899e-248	-1.72269e-248	-1.04361e-247	2.35825e-247	1.52429e-248	-8.64439e-248	-1.66518e-248	1.94101e-248	-8.28862e-249	2.74667e-248	3.28022e-248	-3.73847e-248	-2.29723e-248	2.32243e-248	-1.16985e-247	-3.10263e-248	-2.37452e-248	-3.69901e-249	-3.56442e-250	-1.0611e-247	1.30203e-247	-3.18302e-248	7.86567e-248	7.26931e-247	8.39157e-249	-1.09376e-247	8.74607e-248	-3.49729e-248	-2.30013e-248	2.25328e-246
8.65345e-250	-6.80794e-249	1.2191e-248	1.58002e-249	4.39169e-249	2.73595e-248	-8.14946e-251	-6.79377e-249	-4.32602e-249	-3.74108e-248	1.16823e-250	-2.79053e-251	-5.23029e-250	-6.46438e-248	-7.10192e-249	-1.59456e-248	-1.93436e-249	-2.8644e-249	4.70484e-249	-1.07799e-248	-4.42671e-249	-9.35341e-250	1.40462e-249	-5.47388e-249	2.34466e-249	7.78185e-250	-7.28292e-250	1.12064e-248	7.76456e-250	2.19633e-248	2.60488e-247
-2.31802e-249	-5.96298e-250	-2.6546e-250	-3.37219e-250	4.02465e-250	2.66571e-249	1.93169e-251	-1.93046e-250	-4.94201e-249	-6.47286e-250	-9.80037e-250	-1.2563e-249	5.73379e-250	8.44696e-250	-2.3353e-250	4.90253e-250	2.35592e-250	4.47153e-250	-2.40299e-250	-2.51881e-252	-2.05591e-250	7.86826e-250	-6.68901e-250	1.66533e-250	1.50294e-250	-1.3649e-249	-9.9851e-250	-8.83523e-250	7.14208e-250	1.43223e-250	2.37731e-248
5.63636e-253	-9.81645e-251	-4.27527e-251	-1.93905e-253	-1.56063e-250	-8.41029e-251	-4.02642e-251	-1.64518e-252	-9.34708e-251	4.31074e-251	1.64075e-250	-5.8465e-251	3.93332e-252	1.78675e-251	-3.17177e-251	3.00327e-251	3.03177e-250	1.79459e-251	-2.20542e-252	1.27044e-250	6.26089e-251	-3.26768e-251	1.48259e-251	5.64033e-251	4.92866e-251	-1.33173e-250	-1.35475e-251	1.52109e-251	-1.10467e-250	7.23062e-251	1.8773e-249
-2.59854e-251	-1.17693e-252	1.63948e-251	-2.03479e-251	-5.51439e-252	-2.71492e-252	3.51805e-252	-2.38374e-252	-1.6101e-251	-6.12783e-252	-3.4482e-253	-3.81287e-252	-3.38787e-252	-5.25168e-252	3.3451e-252	-7.69443e-253	-7.65578e-252	1.04921e-251	-5.49672e-252	-1.67731e-251	1.66933e-252	-3.94703e-252	7.32377e-253	1.0454e-252	4.75582e-251	1.67014e-252	1.69728e-251	1.94312e-252	-9.64246e-252	-8.7665e-252	2.51542e-250
6.2373e-253	9.1823e-253	-3.55403e-253	-5.22964e-253	1.90844e-253	2.63616e-252	1.22996e-252	-7.68908e-253	2.07619e-253	-2.45908e-253	6.50446e-254	-5.80729e-254	-4.12692e-253	-1.40944e-253	-5.33633e-253	-7.79717e-254	5.09548e-254	1.6106e-253	1.24305e-253	-1.43233e-252	-5.2409e-254	-4.61881e-253	-2.59285e-253	5.61769e-253	-1.37435e-252	-1.24072e-254	-8.06816e-254	-6.0557e-253	3.51459e-253	2.61037e-253	1.47776e-251
-4.57728e-254	-3.43075e-254	-9.79559e-254	8.00835e-254	-3.21225e-255	3.80343e-254	1.95893e-255	3.41259e-254	1.5069e-255	3.30802e-254	-4.43382e-254	8.75199e-254	2.04965e-254	-1.7833e-254	2.49297e-254	-1.9907e-254	-3.57501e-254	7.54262e-254	2.64348e-254	-1.93048e-254	1.06969e-254	6.56129e-255	-4.21003e-254	5.06418e-254	-7.02793e-254	-4.5438e-254	-6.75504e-254	-6.21373e-254	-1.40373e-254	-1.23403e-253	1.23482e-252
4.71203e-255	2.96144e-255	2.7813e-255	-2.35454e-254	-4.11708e-255	-6.2175e-257	-3.34231e-255	1.07957e-254	-6.62878e-255	-4.567e-256	1.93179e-255	1.0349e-256	-1.00448e-254	-3.65712e-257	-6.5327e-255	-8.65176e-256	-3.1681e-255	4.38931e-256	-5.7522e-255	2.24015e-255	4.19351e-255	-2.14101e-255	2.29736e-255	3.26227e-255	2.14437e-255	1.13147e-255	1.00791e-255	-2.10385e-255	5.39052e-255	2.35e-254	1.37689e-253
3.48114e-256	1.0011e-255	1.50721e-256	4.44943e-256	-3.73651e-257	4.89155e-256	1.82757e-256	1.01653e-255	-4.43194e-256	-1.53885e-256	-7.50724e-256	-5.38521e-256	-4.15847e-256	-8.6903e-256	3.5139e-256	-7.68263e-257	1.24233e-256	2.20938e-256	3.73982e-256	-1.13729e-257	-9.97624e-256	1.98927e-256	-5.36902e-256	1.09637e-256	2.49459e-257	1.52407e-256	-1.2307e-255	6.13371e-256	-4.64478e-256	-1.478e-257	1.23444e-254
1.08394e-257	7.69558e-258	-1.04131e-257	-7.5764e-257	4.44035e-257	-9.70145e-257	-1.08113e-256	-5.98341e-257	-3.36519e-257	5.39425e-257	-2.01858e-258	-1.34e-257	3.68397e-257	3.13502e-258	7.73778e-258	4.2293e-259	4.08298e-258	3.85135e-258	4.69062e-258	-1.71577e-257	-2.20882e-258	-3.44054e-257	-4.84164e-258	3.35937e-256	-8.83708e-257	1.20958e-256	-1.31471e-257	6.39833e-257	-6.37335e-257	5.29334e-258	1.32789e-255
2.24083e-257	-1.66997e-258	-6.10037e-258	-6.99817e-258	9.15977e-258	1.53353e-258	-3.06375e-258	-6.31294e-259	4.74205e-258	-3.85429e-258	-1.79937e-257	9.94671e-258	4.03241e-259	2.47189e-258	2.97093e-259	2.07613e-258	-7.18154e-259	1.46204e-259	1.42176e-258	-8.71185e-259	1.75763e-258	-2.89727e-258	1.33099e-258	-1.9094e-258	-4.83927e-258	-1.22022e-257	-2.13034e-258	3.8844e-259	1.37871e-258	-5.8635e-258	1.31205e-256
-4.63886e-260	2.0066e-259	-1.33791e-259	-6.45203e-259	-1.02446e-258	1.72444e-259	1.84519e-259	4.53429e-259	-3.21158e-259	2.70915e-259	-1.23195e-259	-7.07657e-260	-6.71417e-259	-3.64664e-259	-6.97976e-260	2.78449e-259	1.96229e-261	-5.14446e-260	5.07464e-259	-5.69903e-260	3.48284e-259	1.7522e-259	-2.76066e-260	-1.74891e-258	9.52797e-260	2.49875e-258	1.7026e-260	1.21187e-259	-8.22362e-259	3.96915e-259	1.19007e-257
1.72753e-261	-7.3022e-261	-1.89604e-260	1.50191e-260	6.32186e-261	1.21744e-260	-5.73108e-261	-3.46799e-260	-9.33753e-262	3.21594e-260	-3.15304e-261	1.14219e-260	1.9109e-261	-1.63253e-260	-6.88146e-260	6.22025e-261	-1.55372e-260	6.04905e-260	-4.37324e-261	-1.66571e-260	2.83861e-260	7.77467e-260	2.92231e-261	-9.71644e-261	9.29332e-260	-8.62742e-261	-3.06743e-260	7.98165e-262	2.209e-260	-3.56466e-260	6.49455e-259
3.0848e-262	-1.16342e-261	-6.08434e-261	4.30215e-263	3.19275e-261	-1.15119e-261	-3.00611e-261	2.86356e-261	1.25746e-261	7.15984e-262	-7.43045e-262	1.04196e-261	-1.21768e-261	1.12604e-260	-1.47842e-261	-1.07216e-261	3.30473e-262	2.0299e-261	-4.19166e-263	-3.1855e-261	-2.06228e-262	-1.73782e-262	1.54888e-262	5.8687e-262	-3.8078e-261	5.72502e-262	3.32716e-262	1.221e-260	1.57837e-261	-1.09785e-261	6.29088e-260
-3.57628e-263	-3.95685e-262	4.02428e-262	-2.21161e-262	-2.38872e-263	-1.39698e-262	-7.55879e-263	2.11548e-262	-1.58359e-262	1.09204e-262	1.12316e-263	3.85418e-262	8.12412e-263	-2.17673e-262	2.20796e-262	-1.39857e-262	-1.1869e-261	1.64298e-263	1.32367e-262	1.83862e-264	1.48594e-262	-6.6515e-263	-7.8568e-264	-1.8476e-262	1.9764e-263	1.39003e-262	-1.03437e-262	4.4455e-263	-2.12341e-262	4.9493e-263	5.14329e-261
-3.32983e-263	-2.16631e-263	9.5591e-265	-2.14108e-263	-4.17094e-264	2.485e-263	5.93635e-264	2.9965e-263	1.25872e-263	1.03412e-263	1.545e-263	1.34018e-263	9.12209e-264	1.59144e-263	-2.18604e-264	1.46211e-263	2.83303e-262	2.97979e-263	7.49193e-264	1.87391e-263	-1.49227e-263	1.55092e-264	1.87752e-263	-2.66209e-263	3.52073e-264	1.67282e-263	-7.61072e-265	-2.09864e-264	9.21771e-264	1.76069e-264	6.71163e-262
8.70864e-265	6.7853e-265	-6.27095e-264	1.58573e-264	-5.52447e-264	-2.23138e-265	1.26716e-264	9.10975e-266	-8.12579e-265	2.49668e-264	5.20916e-264	4.72368e-265	2.89698e-265	1.39555e-265	2.16993e-264	5.81906e-265	-4.45627e-265	1.27418e-264	1.39949e-264	1.43492e-265	3.09559e-265	-1.03327e-264	-1.69677e-264	-8.50835e-264	-1.44588e-263	2.09198e-264	-1.32884e-264	7.64281e-265	-3.06707e-265	8.23503e-266	6.25275e-263
-1.59587e-266	-1.0745e-264	-3.06068e-265	-1.9843e-265	5.06476e-266	1.27996e-265	-2.57684e-265	-1.49392e-265	2.24202e-266	3.48519e-266	4.78263e-266	1.04852e-265	5.86718e-266	-4.72368e-266	-3.55463e-265	4.62237e-267	5.78416e-266	-1.78164e-265	1.40365e-266	8.62086e-266	-1.61164e-266	5.25902e-265	-5.12355e-265	1.3247e-266	8.01025e-267	-1.91353e-265	3.4833e-266	1.43571e-265	3.56407e-265	-6.96792e-265	5.69146e-264
3.14132e-266	3.30662e-266	2.38161e-266	-6.86748e-266	-1.40707e-267	-1.56621e-267	-5.61667e-267	5.32557e-267	1.02892e-266	6.47897e-267	-2.07973e-266	1.98332e-266	4.10426e-267	1.34504e-267	-2.86948e-267	-1.65577e-267	-4.76144e-266	-8.04761e-267	1.3287e-266	1.62544e-266	1.44892e-266	2.70303e-267	-1.28637e-266	1.1495e-266	1.74558e-266	-2.69017e-266	-8.51757e-267	-2.4258e-266	5.07199e-267	1.41501e-266	4.61369e-265
3.06115e-267	3.48368e-268	-4.06188e-269	-2.89553e-268	3.42244e-268	-2.01678e-267	5.88827e-267	-1.7251e-267	-1.9393e-268	1.21147e-267	5.53601e-268	3.03004e-267	-4.96628e-269	7.38223e-267	-3.18341e-268	-1.34372e-267	2.0091e-267	-2.14721e-268	-3.52751e-268	-3.48893e-268	1.11211e-268	-1.44799e-268	-5.44546e-268	4.39865e-267	8.3714e-268	5.64185e-269	-3.18729e-267	3.09906e-267	6.47671e-269	-1.32412e-267	4.44886e-266
2.81996e-268	-2.98631e-268	-1.71408e-269	-2.87169e-268	1.0799e-269	2.56354e-269	1.03271e-268	-1.44918e-268	5.44466e-268	-3.92629e-269	-3.31455e-268	2.39811e-269	-1.85322e-268	1.83174e-268	2.98253e-270	1.60364e-269	-3.79171e-269	-2.005e-268	3.50874e-268	-4.75551e-269	2.20396e-269	6.70934e-269	-2.1508e-268	-1.46128e-268	1.95206e-269	8.67509e-270	-8.39051e-269	-1.22563e-269	-1.05225e-269	1.36039e-268	3.85435e-267
2.87225e-270	2.74505e-270	-2.31561e-270	6.88812e-270	1.89459e-270	7.55742e-270	-3.58013e-269	7.71207e-270	6.58575e-270	-6.68356e-270	-1.93832e-270	-2.2562e-269	-3.8315e-270	-4.00483e-270	7.89791e-270	-1.84658e-272	2.6869e-269	-4.45673e-270	-2.2573e-269	-6.24511e-270	-2.84641e-269	7.23713e-270	2.08984e-269	1.68439e-270	7.93925e-270	7.04079e-270	4.41377e-270	6.22344e-270	5.74961e-270	1.33793e-270	2.72441e-268
4.37748e-271	3.6149e-271	-1.05298e-271	-3.85511e-271	2.1687e-270	-3.90282e-272	1.31947e-271	-3.14372e-271	-1.39575e-270	2.8021e-270	1.29966e-270	3.71382e-271	1.43667e-272	-8.62482e-271	7.06081e-271	1.16851e-270	-2.71025e-270	-4.1617e-272	6.01524e-271	-8.66363e-271	1.74114e-271	-6.83215e-271	-8.76558e-271	1.00239e-271	2.31937e-272	4.88826e-271	3.29719e-271	2.11262e-271	4.80573e-271	1.57268e-271	2.03091e-269
7.95367e-272	1.17372e-272	2.8994e-272	-2.30554e-272	-7.57438e-272	3.05186e-272	5.27112e-272	-1.41021e-272	2.16009e-272	1.71588e-271	8.72539e-272	-7.06613e-273	3.52644e-272	-1.22613e-271	-2.828e-271	4.18376e-272	3.14933e-271	-1.80552e-271	1.56085e-272	-7.84834e-272	4.70459e-272	8.96372e-272	-9.90331e-272	-5.57014e-273	1.57626e-272	-3.36482e-272	4.72223e-272	-3.47789e-272	-8.30389e-272	-8.79029e-272	2.21964e-270
2.80735e-274	-1.31677e-272	-2.8297e-273	-3.6484e-274	5.79532e-274	3.14168e-272	2.10208e-274	4.37627e-273	1.974e-273	-1.07171e-272	-4.50201e-273	2.20211e-274	-2.90199e-273	-2.82478e-273	-9.89823e-273	-7.3984e-273	-2.1456e-274	-1.46582e-273	6.07714e-273	1.30086e-272	1.3355e-272	-9.29064e-273	-2.26749e-272	1.29751e-273	4.91748e-273	-2.42763e-272	-4.5645e-272	3.72022e-272	3.11454e-272	-1.48764e-273	3.05721e-271
-7.87485e-274	-4.50958e-274	9.56864e-274	3.07223e-274	-4.76084e-274	8.05119e-274	1.25482e-273	-9.77622e-274	2.87674e-274	-1.88083e-273	7.76085e-274	-2.87368e-275	-4.15956e-275	-1.27866e-274	5.98478e-275	1.17219e-274	-1.66484e-273	6.10913e-274	4.03691e-275	4.0869e-274	2.25567e-274	1.63721e-273	2.74109e-274	4.15182e-274	-3.77732e-275	-5.01688e-274	7.33692e-274	-3.88437e-274	9.44113e-274	1.76121e-273	1.89798e-272
-1.07176e-274	-1.55761e-274	1.7951e-274	2.55377e-277	1.431e-276	-1.722e-276	1.47296e-274	-1.45288e-275	-3.64567e-275	1.06618e-274	-2.23799e-275	4.7499e-276	-3.67412e-274	2.87059e-275	-3.79296e-275	1.32048e-275	-6.05174e-275	-1.71733e-274	-2.09937e-275	1.68182e-275	1.9009e-274	1.03602e-275	-1.22727e-275	7.95936e-275	5.15457e-275	6.84278e-275	7.34859e-275	-1.51866e-274	-2.34484e-275	1.51294e-274	2.30758e-273
1.13882e-277	-1.43154e-275	-5.0384e-276	8.18513e-276	-1.08513e-276	-5.67592e-278	1.95591e-276	-1.16808e-275	1.42275e-275	-3.15265e-277	2.43606e-276	-1.7509e-276	-5.92354e-276	-1.94635e-276	-1.68094e-275	-6.62748e-276	-5.08557e-276	-7.98392e-276	-4.7836e-276	7.36108e-277	-1.23779e-275	-1.46551e-276	-5.12244e-276	1.81176e-276	-6.57239e-276	-6.08113e-276	4.12333e-276	6.66198e-277	-3.1698e-276	1.78875e-275	1.70335e-274
3.50476e-278	-1.59983e-277	3.75602e-277	2.57171e-277	3.88933e-278	9.45583e-277	-1.55501e-276	-9.85923e-277	-5.88373e-278	-7.00465e-277	-6.95962e-277	-2.42244e-277	1.07935e-278	-5.29025e-277	2.77634e-277	2.19913e-277	-6.59076e-277	1.20787e-277	-5.11239e-277	8.48726e-277	1.86657e-277	-3.6195e-277	7.98162e-277	3.56553e-277	4.74473e-277	6.98221e-277	-8.87155e-277	-4.44131e-277	2.5144e-276	-1.1437e-276	1.70933e-275
1.63958e-278	3.23885e-278	-4.91648e-278	-2.887e-278	7.02565e-278	2.77357e-278	2.20049e-278	-3.84643e-278	-2.81346e-278	2.63752e-277	-2.58163e-278	-3.87555e-278	1.14883e-278	4.11901e-279	4.64917e-278	-4.59722e-279	2.91254e-277	-1.09905e-277	9.66601e-279	7.83701e-278	-2.56201e-278	-6.27409e-278	1.41228e-277	-1.69479e-278	-1.43226e-279	6.59018e-278	-1.22117e-277	-9.84042e-278	-5.32737e-278	-9.5468e-278	1.88076e-276
3.84034e-280	1.48321e-279	-4.78451e-279	-2.16298e-279	1.61895e-278	2.54959e-279	6.03176e-279	-2.31134e-280	2.58912e-279	-3.42499e-279	-1.12563e-278	2.53766e-279	-1.48751e-278	7.64479e-280	-1.83826e-279	-6.8597e-279	-5.28888e-279	5.40665e-280	-8.17685e-280	4.41224e-280	7.71002e-279	6.96645e-279	-1.93943e-278	1.20483e-278	2.89657e-279	-5.4572e-279	7.69521e-279	-2.55685e-279	6.20993e-279	-3.3207e-280	1.56318e-277
-1.83465e-280	-1.959e-280	5.79236e-280	-1.90501e-280	1.5871e-281	8.15596e-281	2.06222e-280	-3.3806e-279	3.54033e-280	7.25283e-280	4.65523e-280	-1.13898e-279	1.26583e-279	3.87231e-281	1.77066e-281	1.99195e-280	-4.39527e-280	-7.242e-280	-1.11286e-280	5.44727e-281	2.48374e-279	-3.17907e-281	4.06877e-281	-9.47837e-280	1.45494e-280	-2.44599e-280	-2.44062e-280	9.28962e-280	9.26112e-280	-1.89392e-280	1.65508e-278
1.31633e-280	7.1528e-283	3.00882e-281	-1.15052e-281	1.26085e-280	4.27334e-281	6.0601e-282	1.2233e-280	-2.56296e-281	1.437e-282	-1.95447e-280	2.91018e-282	-7.66752e-283	1.18586e-280	2.92985e-281	-6.79324e-281	3.75478e-281	-5.13331e-282	-2.62025e-281	1.08652e-280	-3.65756e-281	-2.25486e-282	2.13396e-281	3.46661e-281	-1.23045e-281	5.69558e-281	-4.8638e-283	3.18928e-282	-1.613e-281	-1.03151e-281	1.28491e-279
1.77652e-281	1.25946e-282	-1.59656e-282	1.18434e-283	4.17643e-283	-5.70698e-283	1.10775e-283	4.34786e-282	5.2837e-283	-5.23268e-282	-2.56522e-282	4.35026e-282	1.61841e-281	-3.04524e-283	1.64824e-282	2.77226e-282	1.88135e-283	1.98689e-284	-6.63882e-282	-1.8003e-283	-9.39502e-282	6.2422e-283	6.51416e-282	1.08885e-282	-3.70472e-283	8.54545e-283	-8.16917e-283	9.01604e-282	1.04065e-281	7.16786e-282	1.13054e-280
-2.00013e-283	-2.34679e-283	1.1696e-283	1.02353e-283	1.41273e-283	5.0832e-283	-8.2973e-284	9.88986e-283	-3.97105e-283	-2.91698e-284	-2.74124e-283	-9.40063e-284	-7.91084e-283	-1.26793e-283	4.83473e-284	-4.73345e-284	-2.47873e-283	2.63477e-284	-2.21194e-284	3.10937e-283	-1.35572e-282	1.02723e-284	8.92894e-284	-8.67012e-284	-9.11577e-283	2.33296e-283	1.06731e-284	-1.16555e-283	-3.64333e-283	5.32537e-285	7.97454e-282
-1.16441e-284	4.85109e-285	-1.0152e-285	2.2683e-284	9.12368e-285	-1.07468e-284	1.08344e-284	-1.43842e-283	2.02219e-285	1.22189e-284	5.93771e-284	-5.65496e-285	-2.19782e-284	-3.81659e-284	-2.75006e-284	4.54061e-285	1.45494e-284	1.90568e-284	-1.30249e-284	2.4054e-284	-3.10725e-284	1.43776e-285	-1.65446e-284	-4.09799e-285	3.80478e-284	2.45199e-285	2.61793e-285	-3.58821e-285	1.32043e-284	-4.55791e-284	6.15526e-283
-1.02744e-285	2.86925e-285	2.62201e-285	-1.37251e-285	6.52012e-285	9.6609e-285	3.82638e-286	1.36549e-284	-2.41881e-285	-3.43788e-285	4.18829e-285	1.15982e-285	1.5439e-285	-2.248e-285	-2.95689e-285	-4.08054e-286	-1.98443e-285	-7.59581e-286	5.43004e-286	-1.33581e-285	1.19684e-285	1.45095e-286	1.99594e-285	-4.86223e-286	-1.76664e-285	2.46348e-285	1.15871e-285	2.16499e-286	6.31731e-285	-5.09204e-285	8.1933e-284
-1.22239e-286	4.39577e-286	1.76933e-286	2.23152e-286	4.63271e-286	-2.24467e-286	1.07439e-286	-8.88415e-288	7.14423e-286	-1.0036e-286	5.49596e-286	-1.28188e-285	2.20684e-286	-5.27465e-287	-1.02384e-286	1.52686e-287	1.08373e-286	-6.64597e-287	-4.54296e-287	9.09391e-286	1.11341e-287	-1.56151e-287	2.70256e-286	-1.15254e-286	4.48454e-287	1.32557e-286	1.10319e-288	1.84377e-286	8.40784e-287	-4.14336e-287	6.83361e-285
-1.19259e-286	1.12423e-287	-2.11924e-288	-1.12789e-287	-3.61935e-287	-5.61077e-287	-1.48802e-287	6.60999e-288	-2.01369e-287	-4.31169e-288	2.71352e-288	2.228e-287	6.22768e-288	-1.07898e-287	-1.24103e-287	3.06995e-288	1.76448e-287	7.68415e-288	1.71557e-288	9.78174e-288	-4.40616e-287	-1.99506e-288	-8.05765e-288	-4.99243e-287	-8.83101e-288	-1.23063e-288	-3.60629e-289	-1.23515e-288	-2.90347e-287	4.78933e-287	5.69081e-286
2.42689e-290	-2.20243e-288	-2.08962e-288	1.45979e-288	-7.34493e-288	1.44664e-288	-9.02748e-289	-5.8576e-289	-1.49152e-288	-3.25819e-289	-3.66869e-288	9.61112e-288	-7.96407e-289	-5.46059e-288	-6.45527e-289	1.07485e-289	4.2151e-288	-6.94541e-289	2.42631e-288	3.72172e-288	1.81349e-289	-2.60311e-289	-1.67464e-288	-3.38066e-288	2.69755e-288	-7.95254e-288	-1.10177e-287	4.59122e-289	6.05137e-289	-1.01928e-288	7.84693e-287
-7.07631e-290	-1.62136e-289	3.26178e-290	-4.19397e-290	2.3343e-289	9.78491e-290	-1.31132e-288	-5.04955e-290	-3.32789e-290	-3.25794e-290	1.64385e-290	2.43899e-289	5.0624e-290	-1.4008e-290	5.32661e-289	-3.12616e-290	4.93326e-290	-4.09502e-290	-1.93755e-289	-3.20536e-290	-4.40384e-292	-3.52461e-289	-9.30765e-290	-4.47722e-289	-3.53645e-290	-2.54377e-289	-7.90109e-290	-1.09756e-289	4.6875e-290	-8.02014e-289	5.49249e-288
-1.70527e-291	-4.94325e-292	1.24801e-291	-9.56622e-291	2.25032e-290	7.14182e-290	-4.91688e-290	1.06864e-290	8.43654e-291	-1.17604e-290	-2.88372e-290	-1.31677e-290	-9.97509e-291	-1.93466e-290	2.95563e-291	-2.60251e-290	8.07451e-290	7.75269e-291	-4.11162e-291	3.01524e-290	-2.92371e-290	2.50513e-291	-3.5381e-290	2.60861e-292	-4.16442e-291	6.24499e-291	4.31707e-291	6.85182e-290	-1.17217e-292	3.30694e-290	5.93872e-289
-1.44976e-291	-3.83982e-291	5.40485e-292	-8.56438e-294	3.18104e-291	6.48039e-292	-1.19228e-291	6.34338e-292	-5.24484e-292	1.80188e-291	6.49813e-292	-1.24863e-291	1.34609e-291	5.08808e-295	5.78313e-292	-4.83391e-292	-6.91478e-292	3.22637e-291	3.43796e-291	7.61465e-292	1.11177e-291	3.31445e-291	1.00244e-291	-6.29133e-292	-7.86976e-292	-1.24827e-292	1.61516e-292	-1.18518e-291	-3.39751e-291	-1.83367e-291	3.97922e-290
2.25148e-293	-3.03239e-292	5.50599e-293	-2.67652e-292	8.82179e-293	3.13232e-292	1.27092e-292	1.12119e-293	-1.80371e-293	4.95532e-293	-6.81821e-292	1.58484e-292	-7.96958e-292	-1.16557e-293	-1.75696e-292	-2.30302e-293	1.97424e-293	-1.27733e-292	-1.69884e-293	2.48187e-292	1.94481e-292	1.81252e-293	-7.77001e-293	1.28954e-293	1.48846e-293	4.68712e-293	-9.64828e-294	-4.00463e-293	5.00299e-293	-2.32485e-293	4.00404e-291
-2.70445e-293	1.32808e-293	-1.31422e-294	-6.82023e-294	-5.8128e-294	-6.7964e-293	1.86979e-293	-2.99559e-294	8.67852e-294	7.22415e-294	1.94869e-293	-2.90784e-294	8.76175e-294	4.29171e-293	6.91573e-294	2.57006e-294	1.54479e-294	4.41676e-294	-1.35532e-294	-1.24754e-295	-9.66238e-294	2.81328e-294	-8.23972e-294	1.10534e-294	3.86414e-294	-2.00152e-294	5.35943e-294	5.31453e-295	3.34933e-294	1.10779e-293	2.98838e-292
-2.83354e-294	-8.39149e-295	-1.08929e-294	2.59653e-294	-6.17334e-294	2.26627e-294	-1.6528e-294	2.67611e-295	-1.17422e-294	-1.32481e-294	-1.00208e-294	9.29239e-295	3.16979e-295	6.52067e-295	7.89561e-295	2.15283e-294	-1.33095e-294	1.38195e-294	3.91884e-295	-4.02103e-295	8.44108e-297	1.94186e-294	1.35723e-295	4.0237e-296	6.14477e-295	-3.39612e-295	2.69882e-295	2.42944e-295	-6.40803e-295	2.36917e-295	3.40381e-293
-7.49282e-296	-2.00348e-295	-2.14445e-296	5.36798e-297	-2.41298e-296	-2.62059e-295	5.18341e-297	-1.08878e-295	1.54403e-296	9.28892e-296	-2.5664e-296	-4.22834e-295	-4.4854e-297	2.17227e-296	-3.43045e-296	2.29155e-296	7.10342e-295	3.39616e-296	-1.74516e-296	6.06813e-296	-5.33692e-297	3.23958e-296	-1.46724e-295	8.08766e-296	-6.54911e-296	-8.8833e-296	-2.4318e-296	1.47083e-295	-7.40682e-296	1.21399e-295	2.95156e-294
1.01747e-297	1.03173e-296	3.19647e-298	-9.49515e-298	-1.88862e-296	-6.81528e-298	-7.34409e-297	1.16079e-296	-1.44716e-296	-6.76589e-297	-3.88615e-296	7.05367e-297	1.09297e-296	-8.31397e-297	-1.09303e-296	-3.13789e-296	2.36031e-296	5.48531e-298	-2.16411e-297	8.48812e-297	-1.06178e-296	-5.24104e-297	-4.23527e-297	-2.78974e-296	7.86672e-297	2.83484e-298	-1.34901e-296	6.36759e-297	-4.12984e-297	1.14735e-296	3.06236e-295
1.42872e-297	2.58087e-299	-3.33952e-299	-8.90122e-298	2.66767e-299	-8.35254e-298	-6.83701e-298	-8.40184e-298	-6.14052e-299	-3.78929e-299	1.93769e-298	-1.0551e-298	7.67974e-298	3.78943e-299	-1.50734e-298	8.16164e-298	-1.26164e-298	7.06687e-298	-6.93203e-298	3.06827e-297	3.94924e-297	7.35009e-299	1.48499e-297	1.44479e-297	3.65659e-298	3.53985e-299	-4.6323e-298	-7.26663e-298	-1.21699e-297	2.88479e-298	2.15785e-296
-1.34153e-299	-5.27503e-299	-1.01996e-298	-5.88514e-300	2.20402e-299	3.3302e-300	7.29238e-299	-6.66447e-299	-2.66271e-299	-2.70212e-299	-2.93924e-299	-1.90005e-298	-1.53692e-298	8.54999e-299	5.82222e-299	2.1365e-299	1.03318e-299	2.67345e-299	1.49668e-299	-3.31707e-299	-1.74586e-299	-4.21786e-299	4.41047e-299	1.06909e-299	4.50334e-299	3.6034e-299	-2.78564e-298	-3.70713e-299	-3.97192e-299	-4.00789e-298	1.96766e-297
2.09602e-300	-2.33064e-300	1.22169e-299	1.16589e-300	-1.09067e-299	-2.19389e-301	-8.04394e-300	3.70043e-300	-3.8825e-301	-3.56886e-300	-7.10971e-300	4.20691e-300	-7.6968e-300	8.20562e-300	-1.81362e-300	-1.09278e-299	-7.2731e-300	2.61963e-300	-4.71304e-300	9.13789e-300	5.75955e-300	4.54808e-300	-5.44915e-300	4.82868e-300	1.97747e-301	1.53199e-300	4.25229e-299	-3.17629e-300	-5.01122e-300	2.25376e-300	1.8362e-298
-1.08592e-300	4.19315e-301	3.45367e-301	5.13078e-302	-4.52339e-301	5.89198e-301	-7.78887e-301	-2.59152e-301	-2.08056e-301	7.4717e-302	3.09084e-301	-2.83011e-300	5.3174e-301	-3.24009e-302	-1.11665e-300	-5.36285e-301	-5.06934e-302	4.85588e-301	-4.14946e-302	-4.1738e-301	4.39368e-301	1.09437e-301	-1.24128e-301	-3.88295e-302	-2.84192e-302	-8.21725e-301	-3.45233e-301	-2.31225e-301	7.0541e-302	-1.19901e-300	1.40236e-299
1.79717e-301	3.98497e-302	-7.00373e-304	3.08509e-303	-1.35896e-302	5.48401e-302	-1.74789e-302	4.19528e-302	-8.31458e-303	-2.45538e-302	3.53075e-302	2.99506e-301	-5.54262e-302	-3.25278e-302	1.27668e-302	3.22847e-302	7.03176e-303	-7.44351e-302	1.22787e-303	2.11137e-302	3.63143e-302	3.12243e-302	-1.31513e-302	-1.08988e-301	8.46391e-302	-7.82604e-302	1.47039e-301	-3.28843e-302	2.04232e-302	-4.93798e-302	1.55801e-300
-4.44977e-303	7.9992e-304	-9.052e-304	8.42707e-303	-1.97623e-304	2.54881e-302	-6.2101e-303	-2.75874e-302	-1.14653e-303	4.70766e-303	-6.81017e-304	8.18752e-303	1.81516e-303	-7.86411e-303	3.43778e-303	-1.67069e-304	1.84361e-303	4.78337e-303	-2.35924e-303	-2.09902e-303	4.82118e-303	1.74417e-304	5.05589e-303	7.04234e-304	2.6886e-303	1.79057e-303	-1.39455e-303	1.01395e-302	-1.80108e-303	1.40224e-303	1.4313e-301
-5.65247e-305	-6.46069e-304	-1.24647e-304	2.68138e-304	1.31517e-304	-1.08328e-303	1.49812e-303	-1.30619e-303	-3.56723e-304	-2.28362e-304	-1.72426e-303	6.33712e-304	6.35735e-304	1.25256e-304	-1.20818e-304	-2.19353e-304	-3.31503e-304	-5.41234e-306	-8.90317e-305	-4.82133e-304	5.31548e-305	2.77238e-304	-3.76447e-304	-4.65235e-305	3.65214e-304	1.6666e-304	-2.58753e-303	-4.83116e-305	-3.68747e-304	1.3687e-304	1.44935e-302
-1.13408e-304	-3.58162e-305	-7.00658e-305	1.5213e-305	-1.17129e-305	1.5037e-305	2.3829e-305	8.40554e-306	-3.64538e-305	-1.53131e-305	-1.35491e-304	2.49714e-305	2.66466e-305	-7.8783e-305	3.35601e-307	-1.75278e-307	-1.81737e-305	1.03996e-305	1.99136e-306	-1.132e-304	8.72811e-306	1.42514e-305	6.73952e-305	2.58935e-306	-9.57509e-305	7.91992e-307	1.89354e-305	-1.25623e-305	1.95016e-305	4.10409e-305	1.03697e-303
-1.30874e-306	-3.29843e-306	8.57728e-307	5.89831e-306	3.00696e-306	-1.53137e-306	-2.12615e-306	-4.09384e-306	-2.81106e-306	-5.26048e-306	-6.50615e-306	-4.69049e-306	4.3153e-306	1.51176e-306	-4.86271e-306	5.71688e-306	4.62054e-306	2.33466e-307	2.56573e-306	4.85532e-306	-8.96299e-306	1.07607e-305	-1.71645e-306	-1.94793e-306	2.47964e-307	-4.71551e-307	-1.4711e-305	1.25934e-306	2.43423e-307	-7.14203e-306	1.17535e-304
-4.6552e-308	-8.4322e-307	-4.91086e-308	-2.29969e-307	-1.98071e-307	-1.02233e-306	0	3.74795e-308	-7.76572e-308	2.23915e-308	2.84224e-308	-1.23616e-307	-1.24893e-306	-1.23332e-307	-3.70217e-307	0	-1.30162e-307	-4.54856e-307	-3.6634e-307	6.19708e-307	-1.03007e-306	-3.01462e-307	-2.0152e-307	5.17437e-308	0	-4.54616e-307	-2.3923e-307	2.81813e-307	-3.76214e-307	-6.71141e-307	9.63801e-306
5.20374e-308	0	0	0	0	3.79101e-308	0	0	0	0	0	0	2.68689e-308	0	0	0	0	0	0	0	-6.08264e-308	-5.61505e-308	2.79809e-308	0	-9.99585e-308	-6.79411e-308	0	0	0	0	6.0244e-307
0	0	0	0	0	0	0	0	0	0	0	0	0	0	0	0	0	0	0	0	0	0	0	0	0	0	0	0	0	0	7.00208e-308
0	0	0	0	0	0	0	0	0	0	0	0	0	0	0	0	0	0	0	0	0	0	0	0	0	0	0	0	0	0	0
0	0	0	0	0	0	0	0	0	0	0	0	0	0	0	0	0	0	0	0	0	0	0	0	0	0	0	0	0	0	0
0	0	0	0	0	0	0	0	0	0	0	0	0	0	0	0	0	0	0	0	0	0	0	0	0	0	0	0	0	0	0
0	0	0	0	0	0	0	0	0	0	0	0	0	0	0	0	0	0	0	0	0	0	0	0	0	0	0	0	0	0	0
0	0	0	0	0	0	0	0	0	0	0	0	0	0	0	0	0	0	0	0	0	0	0	0	0	0	0	0	0	0	0
0	0	0	0	0	0	0	0	0	0	0	0	0	0	0	0	0	0	0	0	0	0	0	0	0	0	0	0	0	0	0
0	0	0	0	0	0	0	0	0	0	0	0	0	0	0	0	0	0	0	0	0	0	0	0	0	0	0	0	0	0	0
0	0	0	0	0	0	0	0	0	0	0	0	0	0	0	0	0	0	0	0	0	0	0	0	0	0	0	0	0	0	0
0	0	0	0	0	0	0	0	0	0	0	0	0	0	0	0	0	0	0	0	0	0	0	0	0	0	0	0	0	0	0
0	0	0	0	0	0	0	0	0	0	0	0	0	0	0	0	0	0	0	0	0	0	0	0	0	0	0	0	0	0	0
0	0	0	0	0	0	0	0	0	0	0	0	0	0	0	0	0	0	0	0	0	0	0	0	0	0	0	0	0	0	0
0	0	0	0	0	0	0	0	0	0	0	0	0	0	0	0	0	0	0	0	0	0	0	0	0	0	0	0	0	0	0
0	0	0	0	0	0	0	0	0	0	0	0	0	0	0	0	0	0	0	0	0	0	0	0	0	0	0	0	0	0	0
0	0	0	0	0	0	0	0	0	0	0	0	0	0	0	0	0	0	0	0	0	0	0	0	0	0	0	0	0	0	0
0	0	0	0	0	0	0	0	0	0	0	0	0	0	0	0	0	0	0	0	0	0	0	0	0	0	0	0	0	0	0
0	0	0	0	0	0	0	0	0	0	0	0	0	0	0	0	0	0	0	0	0	0	0	0	0	0	0	0	0	0	0
0	0	0	0	0	0	0	0	0	0	0	0	0	0	0	0	0	0	0	0	0	0	0	0	0	0	0	0	0	0	0
0	0	0	0	0	0	0	0	0	0	0	0	0	0	0	0	0	0	0	0	0	0	0	0	0	0	0	0	0	0	0
0	0	0	0	0	0	0	0	0	0	0	0	0	0	0	0	0	0	0	0	0	0	0	0	0	0	0	0	0	0	0
0	0	0	0	0	0	0	0	0	0	0	0	0	0	0	0	0	0	0	0	0	0	0	0	0	0	0	0	0	0	0
0	0	0	0	0	0	0	0	0	0	0	0	0	0	0	0	0	0	0	0	0	0	0	0	0	0	0	0	0	0	0
0	0	0	0	0	0	0	0	0	0	0	0	0	0	0	0	0	0	0	0	0	0	0	0	0	0	0	0	0	0	0
0	0	0	0	0	0	0	0	0	0	0	0	0	0	0	0	0	0	0	0	0	0	0	0	0	0	0	0	0	0	0
0	0	0	0	0	0	0	0	0	0	0	0	0	0	0	0	0	0	0	0	0	0	0	0	0	0	0	0	0	0	0
0	0	0	0	0	0	0	0	0	0	0	0	0	0	0	0	0	0	0	0	0	0	0	0	0	0	0	0	0	0	0
0	0	0	0	0	0	0	0	0	0	0	0	0	0	0	0	0	0	0	0	0	0	0	0	0	0	0	0	0	0	0
0	0	0	0	0	0	0	0	0	0	0	0	0	0	0	0	0	0	0	0	0	0	0	0	0	0	0	0	0	0	0
0	0	0	0	0	0	0	0	0	0	0	0	0	0	0	0	0	0	0	0	0	0	0	0	0	0	0	0	0	0	0
0	0	0	0	0	0	0	0	0	0	0	0	0	0	0	0	0	0	0	0	0	0	0	0	0	0	0	0	0	0	0
0	0	0	0	0	0	0	0	0	0	0	0	0	0	0	0	0	0	0	0	0	0	0	0	0	0	0	0	0	0	0
0	0	0	0	0	0	0	0	0	0	0	0	0	0	0	0	0	0	0	0	0	0	0	0	0	0	0	0	0	0	0
0	0	0	0	0	0	0	0	0	0	0	0	0	0	0	0	0	0	0	0	0	0	0	0	0	0	0	0	0	0	0
0	0	0	0	0	0	0	0	0	0	0	0	0	0	0	0	0	0	0	0	0	0	0	0	0	0	0	0	0	0	0
0	0	0	0	0	0	0	0	0	0	0	0	0	0	0	0	0	0	0	0	0	0	0	0	0	0	0	0	0	0	0
0	0	0	0	0	0	0	0	0	0	0	0	0	0	0	0	0	0	0	0	0	0	0	0	0	0	0	0	0	0	0
0	0	0	0	0	0	0	0	0	0	0	0	0	0	0	0	0	0	0	0	0	0	0	0	0	0	0	0	0	0	0
0	0	0	0	0	0	0	0	0	0	0	0	0	0	0	0	0	0	0	0	0	0	0	0	0	0	0	0	0	0	0
0	0	0	0	0	0	0	0	0	0	0	0	0	0	0	0	0	0	0	0	0	0	0	0	0	0	0	0	0	0	0
0	0	0	0	0	0	0	0	0	0	0	0	0	0	0	0	0	0	0	0	0	0	0	0	0	0	0	0	0	0	0
0	0	0	0	0	0	0	0	0	0	0	0	0	0	0	0	0	0	0	0	0	0	0	0	0	0	0	0	0	0	0
0	0	0	0	0	0	0	0	0	0	0	0	0	0	0	0	0	0	0	0	0	0	0	0	0	0	0	0	0	0	0
0	0	0	0	0	0	0	0	0	0	0	0	0	0	0	0	0	0	0	0	0	0	0	0	0	0	0	0	0	0	0
0	0	0	0	0	0	0	0	0	0	0	0	0	0	0	0	0	0	0	0	0	0	0	0	0	0	0	0	0	0	0
0	0	0	0	0	0	0	0	0	0	0	0	0	0	0	0	0	0	0	0	0	0	0	0	0	0	0	0	0	0	0
0	0	0	0	0	0	0	0	0	0	0	0	0	0	0	0	0	0	0	0	0	0	0	0	0	0	0	0	0	0	0
0	0	0	0	0	0	0	0	0	0	0	0	0	0	0	0	0	0	0	0	0	0	0	0	0	0	0	0	0	0	0
0	0	0	0	0	0	0	0	0	0	0	0	0	0	0	0	0	0	0	0	0	0	0	0	0	0	0	0	0	0	0
0	0	0	0	0	0	0	0	0	0	0	0	0	0	0	0	0	0	0	0	0	0	0	0	0	0	0	0	0	0	0
0	0	0	0	0	0	0	0	0	0	0	0	0	0	0	0	0	0	0	0	0	0	0	0	0	0	0	0	0	0	0
0	0	0	0	0	0	0	0	0	0	0	0	0	0	0	0	0	0	0	0	0	0	0	0	0	0	0	0	0	0	0
0	0	0	0	0	0	0	0	0	0	0	0	0	0	0	0	0	0	0	0	0	0	0	0	0	0	0	0	0	0	0
0	0	0	0	0	0	0	0	0	0	0	0	0	0	0	0	0	0	0	0	0	0	0	0	0	0	0	0	0	0	0
0	0	0	0	0	0	0	0	0	0	0	0	0	0	0	0	0	0	0	0	0	0	0	0	0	0	0	0	0	0	0
0	0	0	0	0	0	0	0	0	0	0	0	0	0	0	0	0	0	0	0	0	0	0	0	0	0	0	0	0	0	0
0	0	0	0	0	0	0	0	0	0	0	0	0	0	0	0	0	0	0	0	0	0	0	0	0	0	0	0	0	0	0
0	0	0	0	0	0	0	0	0	0	0	0	0	0	0	0	0	0	0	0	0	0	0	0	0	0	0	0	0	0	0
0	0	0	0	0	0	0	0	0	0	0	0	0	0	0	0	0	0	0	0	0	0	0	0	0	0	0	0	0	0	0
0	0	0	0	0	0	0	0	0	0	0	0	0	0	0	0	0	0	0	0	0	0	0	0	0	0	0	0	0	0	0
0	0	0	0	0	0	0	0	0	0	0	0	0	0	0	0	0	0	0	0	0	0	0	0	0	0	0	0	0	0	0
0	0	0	0	0	0	0	0	0	0	0	0	0	0	0	0	0	0	0	0	0	0	0	0	0	0	0	0	0	0	0
0	0	0	0	0	0	0	0	0	0	0	0	0	0	0	0	0	0	0	0	0	0	0	0	0	0	0	0	0	0	0
0	0	0	0	0	0	0	0	0	0	0	0	0	0	0	0	0	0	0	0	0	0	0	0	0	0	0	0	0	0	0
0	0	0	0	0	0	0	0	0	0	0	0	0	0	0	0	0	0	0	0	0	0	0	0	0	0	0	0	0	0	0
0	0	0	0	0	0	0	0	0	0	0	0	0	0	0	0	0	0	0	0	0	0	0	0	0	0	0	0	0	0	0
0	0	0	0	0	0	0	0	0	0	0	0	0	0	0	0	0	0	0	0	0	0	0	0	0	0	0	0	0	0	0
0	0	0	0	0	0	0	0	0	0	0	0	0	0	0	0	0	0	0	0	0	0	0	0	0	0	0	0	0	0	0
0	0	0	0	0	0	0	0	0	0	0	0	0	0	0	0	0	0	0	0	0	0	0	0	0	0	0	0	0	0	0
0	0	0	0	0	0	0	0	0	0	0	0	0	0	0	0	0	0	0	0	0	0	0	0	0	0	0	0	0	0	0
0	0	0	0	0	0	0	0	0	0	0	0	0	0	0	0	0	0	0	0	0	0	0	0	0	0	0	0	0	0	0
0	0	0	0	0	0	0	0	0	0	0	0	0	0	0	0	0	0	0	0	0	0	0	0	0	0	0	0	0	0	0
0	0	0	0	0	0	0	0	0	0	0	0	0	0	0	0	0	0	0	0	0	0	0	0	0	0	0	0	0	0	0
0	0	0	0	0	0	0	0	0	0	0	0	0	0	0	0	0	0	0	0	0	0	0	0	0	0	0	0	0	0	0
0	0	0	0	0	0	0	0	0	0	0	0	0	0	0	0	0	0	0	0	0	0	0	0	0	0	0	0	0	0	0
0	0	0	0	0	0	0	0	0	0	0	0	0	0	0	0	0	0	0	0	0	0	0	0	0	0	0	0	0	0	0
0	0	0	0	0	0	0	0	0	0	0	0	0	0	0	0	0	0	0	0	0	0	0	0	0	0	0	0	0	0	0
0	0	0	0	0	0	0	0	0	0	0	0	0	0	0	0	0	0	0	0	0	0	0	0	0	0	0	0	0	0	0
0	0	0	0	0	0	0	0	0	0	0	0	0	0	0	0	0	0	0	0	0	0	0	0	0	0	0	0	0	0	0
0	0	0	0	0	0	0	0	0	0	0	0	0	0	0	0	0	0	0	0	0	0	0	0	0	0	0	0	0	0	0
0	0	0	0	0	0	0	0	0	0	0	0	0	0	0	0	0	0	0	0	0	0	0	0	0	0	0	0	0	0	0
0	0	0	0	0	0	0	0	0	0	0	0	0	0	0	0	0	0	0	0	0	0	0	0	0	0	0	0	0	0	0
0	0	0	0	0	0	0	0	0	0	0	0	0	0	0	0	0	0	0	0	0	0	0	0	0	0	0	0	0	0	0
0	0	0	0	0	0	0	0	0	0	0	0	0	0	0	0	0	0	0	0	0	0	0	0	0	0	0	0	0	0	0
0	0	0	0	0	0	0	0	0	0	0	0	0	0	0	0	0	0	0	0	0	0	0	0	0	0	0	0	0	0	0
0	0	0	0	0	0	0	0	0	0	0	0	0	0	0	0	0	0	0	0	0	0	0	0	0	0	0	0	0	0	0
0	0	0	0	0	0	0	0	0	0	0	0	0	0	0	0	0	0	0	0	0	0	0	0	0	0	0	0	0	0	0
0	0	0	0	0	0	0	0	0	0	0	0	0	0	0	0	0	0	0	0	0	0	0	0	0	0	0	0	0	0	0
0	0	0	0	0	0	0	0	0	0	0	0	0	0	0	0	0	0	0	0	0	0	0	0	0	0	0	0	0	0	0
0	0	0	0	0	0	0	0	0	0	0	0	0	0	0	0	0	0	0	0	0	0	0	0	0	0	0	0	0	0	0
0	0	0	0	0	0	0	0	0	0	0	0	0	0	0	0	0	0	0	0	0	0	0	0	0	0	0	0	0	0	0
0	0	0	0	0	0	0	0	0	0	0	0	0	0	0	0	0	0	0	0	0	0	0	0	0	0	0	0	0	0	0
0	0	0	0	0	0	0	0	0	0	0	0	0	0	0	0	0	0	0	0	0	0	0	0	0	0	0	0	0	0	0
0	0	0	0	0	0	0	0	0	0	0	0	0	0	0	0	0	0	0	0	0	0	0	0	0	0	0	0	0	0	0
0	0	0	0	0	0	0	0	0	0	0	0	0	0	0	0	0	0	0	0	0	0	0	0	0	0	0	0	0	0	0
0	0	0	0	0	0	0	0	0	0	0	0	0	0	0	0	0	0	0	0	0	0	0	0	0	0	0	0	0	0	0
0	0	0	0	0	0	0	0	0	0	0	0	0	0	0	0	0	0	0	0	0	0	0	0	0	0	0	0	0	0	0
0	0	0	0	0	0	0	0	0	0	0	0	0	0	0	0	0	0	0	0	0	0	0	0	0	0	0	0	0	0	0
0	0	0	0	0	0	0	0	0	0	0	0	0	0	0	0	0	0	0	0	0	0	0	0	0	0	0	0	0	0	0
0	0	0	0	0	0	0	0	0	0	0	0	0	0	0	0	0	0	0	0	0	0	0	0	0	0	0	0	0	0	0
0	0	0	0	0	0	0	0	0	0	0	0	0	0	0	0	0	0	0	0	0	0	0	0	0	0	0	0	0	0	0
0	0	0	0	0	0	0	0	0	0	0	0	0	0	0	0	0	0	0	0	0	0	0	0	0	0	0	0	0	0	0
0	0	0	0	0	0	0	0	0	0	0	0	0	0	0	0	0	0	0	0	0	0	0	0	0	0	0	0	0	0	0
0	0	0	0	0	0	0	0	0	0	0	0	0	0	0	0	0	0	0	0	0	0	0	0	0	0	0	0	0	0	0
0	0	0	0	0	0	0	0	0	0	0	0	0	0	0	0	0	0	0	0	0	0	0	0	0	0	0	0	0	0	0
0	0	0	0	0	0	0	0	0	0	0	0	0	0	0	0	0	0	0	0	0	0	0	0	0	0	0	0	0	0	0
0	0	0	0	0	0	0	0	0	0	0	0	0	0	0	0	0	0	0	0	0	0	0	0	0	0	0	0	0	0	0
0	0	0	0	0	0	0	0	0	0	0	0	0	0	0	0	0	0	0	0	0	0	0	0	0	0	0	0	0	0	0
0	0	0	0	0	0	0	0	0	0	0	0	0	0	0	0	0	0	0	0	0	0	0	0	0	0	0	0	0	0	0
0	0	0	0	0	0	0	0	0	0	0	0	0	0	0	0	0	0	0	0	0	0	0	0	0	0	0	0	0	0	0
0	0	0	0	0	0	0	0	0	0	0	0	0	0	0	0	0	0	0	0	0	0	0	0	0	0	0	0	0	0	0
0	0	0	0	0	0	0	0	0	0	0	0	0	0	0	0	0	0	0	0	0	0	0	0	0	0	0	0	0	0	0
0	0	0	0	0	0	0	0	0	0	0	0	0	0	0	0	0	0	0	0	0	0	0	0	0	0	0	0	0	0	0
0	0	0	0	0	0	0	0	0	0	0	0	0	0	0	0	0	0	0	0	0	0	0	0	0	0	0	0	0	0	0
0	0	0	0	0	0	0	0	0	0	0	0	0	0	0	0	0	0	0	0	0	0	0	0	0	0	0	0	0	0	0
0	0	0	0	0	0	0	0	0	0	0	0	0	0	0	0	0	0	0	0	0	0	0	0	0	0	0	0	0	0	0
0	0	0	0	0	0	0	0	0	0	0	0	0	0	0	0	0	0	0	0	0	0	0	0	0	0	0	0	0	0	0
0	0	0	0	0	0	0	0	0	0	0	0	0	0	0	0	0	0	0	0	0	0	0	0	0	0	0	0	0	0	0
0	0	0	0	0	0	0	0	0	0	0	0	0	0	0	0	0	0	0	0	0	0	0	0	0	0	0	0	0	0	0
0	0	0	0	0	0	0	0	0	0	0	0	0	0	0	0	0	0	0	0	0	0	0	0	0	0	0	0	0	0	0
0	0	0	0	0	0	0	0	0	0	0	0	0	0	0	0	0	0	0	0	0	0	0	0	0	0	0	0	0	0	0
0	0	0	0	0	0	0	0	0	0	0	0	0	0	0	0	0	0	0	0	0	0	0	0	0	0	0	0	0	0	0
0	0	0	0	0	0	0	0	0	0	0	0	0	0	0	0	0	0	0	0	0	0	0	0	0	0	0	0	0	0	0
0	0	0	0	0	0	0	0	0	0	0	0	0	0	0	0	0	0	0	0	0	0	0	0	0	0	0	0	0	0	0
0	0	0	0	0	0	0	0	0	0	0	0	0	0	0	0	0	0	0	0	0	0	0	0	0	0	0	0	0	0	0
0	0	0	0	0	0	0	0	0	0	0	0	0	0	0	0	0	0	0	0	0	0	0	0	0	0	0	0	0	0	0
0	0	0	0	0	0	0	0	0	0	0	0	0	0	0	0	0	0	0	0	0	0	0	0	0	0	0	0	0	0	0
0	0	0	0	0	0	0	0	0	0	0	0	0	0	0	0	0	0	0	0	0	0	0	0	0	0	0	0	0	0	0
0	0	0	0	0	0	0	0	0	0	0	0	0	0	0	0	0	0	0	0	0	0	0	0	0	0	0	0	0	0	0
0	0	0	0	0	0	0	0	0	0	0	0	0	0	0	0	0	0	0	0	0	0	0	0	0	0	0	0	0	0	0
0	0	0	0	0	0	0	0	0	0	0	0	0	0	0	0	0	0	0	0	0	0	0	0	0	0	0	0	0	0	0
0	0	0	0	0	0	0	0	0	0	0	0	0	0	0	0	0	0	0	0	0	0	0	0	0	0	0	0	0	0	0
0	0	0	0	0	0	0	0	0	0	0	0	0	0	0	0	0	0	0	0	0	0	0	0	0	0	0	0	0	0	0
0	0	0	0	0	0	0	0	0	0	0	0	0	0	0	0	0	0	0	0	0	0	0	0	0	0	0	0	0	0	0
0	0	0	0	0	0	0	0	0	0	0	0	0	0	0	0	0	0	0	0	0	0	0	0	0	0	0	0	0	0	0
0	0	0	0	0	0	0	0	0	0	0	0	0	0	0	0	0	0	0	0	0	0	0	0	0	0	0	0	0	0	0
0	0	0	0	0	0	0	0	0	0	0	0	0	0	0	0	0	0	0	0	0	0	0	0	0	0	0	0	0	0	0
0	0	0	0	0	0	0	0	0	0	0	0	0	0	0	0	0	0	0	0	0	0	0	0	0	0	0	0	0	0	0
0	0	0	0	0	0	0	0	0	0	0	0	0	0	0	0	0	0	0	0	0	0	0	0	0	0	0	0	0	0	0
0	0	0	0	0	0	0	0	0	0	0	0	0	0	0	0	0	0	0	0	0	0	0	0	0	0	0	0	0	0	0
0	0	0	0	0	0	0	0	0	0	0	0	0	0	0	0	0	0	0	0	0	0	0	0	0	0	0	0	0	0	0
0	0	0	0	0	0	0	0	0	0	0	0	0	0	0	0	0	0	0	0	0	0	0	0	0	0	0	0	0	0	0
0	0	0	0	0	0	0	0	0	0	0	0	0	0	0	0	0	0	0	0	0	0	0	0	0	0	0	0	0	0	0
0	0	0	0	0	0	0	0	0	0	0	0	0	0	0	0	0	0	0	0	0	0	0	0	0	0	0	0	0	0	0
0	0	0	0	0	0	0	0	0	0	0	0	0	0	0	0	0	0	0	0	0	0	0	0	0	0	0	0	0	0	0
0	0	0	0	0	0	0	0	0	0	0	0	0	0	0	0	0	0	0	0	0	0	0	0	0	0	0	0	0	0	0
0	0	0	0	0	0	0	0	0	0	0	0	0	0	0	0	0	0	0	0	0	0	0	0	0	0	0	0	0	0	0
0	0	0	0	0	0	0	0	0	0	0	0	0	0	0	0	0	0	0	0	0	0	0	0	0	0	0	0	0	0	0
0	0	0	0	0	0	0	0	0	0	0	0	0	0	0	0	0	0	0	0	0	0	0	0	0	0	0	0	0	0	0
0	0	0	0	0	0	0	0	0	0	0	0	0	0	0	0	0	0	0	0	0	0	0	0	0	0	0	0	0	0	0
0	0	0	0	0	0	0	0	0	0	0	0	0	0	0	0	0	0	0	0	0	0	0	0	0	0	0	0	0	0	0
0	0	0	0	0	0	0	0	0	0	0	0	0	0	0	0	0	0	0	0	0	0	0	0	0	0	0	0	0	0	0
0	0	0	0	0	0	0	0	0	0	0	0	0	0	0	0	0	0	0	0	0	0	0	0	0	0	0	0	0	0	0
0	0	0	0	0	0	0	0	0	0	0	0	0	0	0	0	0	0	0	0	0	0	0	0	0	0	0	0	0	0	0
0	0	0	0	0	0	0	0	0	0	0	0	0	0	0	0	0	0	0	0	0	0	0	0	0	0	0	0	0	0	0
0	0	0	0	0	0	0	0	0	0	0	0	0	0	0	0	0	0	0	0	0	0	0	0	0	0	0	0	0	0	0
0	0	0	0	0	0	0	0	0	0	0	0	0	0	0	0	0	0	0	0	0	0	0	0	0	0	0	0	0	0	0
0	0	0	0	0	0	0	0	0	0	0	0	0	0	0	0	0	0	0	0	0	0	0	0	0	0	0	0	0	0	0
0	0	0	0	0	0	0	0	0	0	0	0	0	0	0	0	0	0	0	0	0	0	0	0	0	0	0	0	0	0	0
0	0	0	0	0	0	0	0	0	0	0	0	0	0	0	0	0	0	0	0	0	0	0	0	0	0	0	0	0	0	0
0	0	0	0	0	0	0	0	0	0	0	0	0	0	0	0	0	0	0	0	0	0	0	0	0	0	0	0	0	0	0
0	0	0	0	0	0	0	0	0	0	0	0	0	0	0	0	0	0	0	0	0	0	0	0	0	0	0	0	0	0	0
0	0	0	0	0	0	0	0	0	0	0	0	0	0	0	0	0	0	0	0	0	0	0	0	0	0	0	0	0	0	0
0	0	0	0	0	0	0	0	0	0	0	0	0	0	0	0	0	0	0	0	0	0	0	0	0	0	0	0	0	0	0
0	0	0	0	0	0	0	0	0	0	0	0	0	0	0	0	0	0	0	0	0	0	0	0	0	0	0	0	0	0	0
0	0	0	0	0	0	0	0	0	0	0	0	0	0	0	0	0	0	0	0	0	0	0	0	0	0	0	0	0	0	0
0	0	0	0	0	0	0	0	0	0	0	0	0	0	0	0	0	0	0	0	0	0	0	0	0	0	0	0	0	0	0
0	0	0	0	0	0	0	0	0	0	0	0	0	0	0	0	0	0	0	0	0	0	0	0	0	0	0	0	0	0	0
0	0	0	0	0	0	0	0	0	0	0	0	0	0	0	0	0	0	0	0	0	0	0	0	0	0	0	0	0	0	0
0	0	0	0	0	0	0	0	0	0	0	0	0	0	0	0	0	0	0	0	0	0	0	0	0	0	0	0	0	0	0
0	0	0	0	0	0	0	0	0	0	0	0	0	0	0	0	0	0	0	0	0	0	0	0	0	0	0	0	0	0	0
0	0	0	0	0	0	0	0	0	0	0	0	0	0	0	0	0	0	0	0	0	0	0	0	0	0	0	0	0	0	0
0	0	0	0	0	0	0	0	0	0	0	0	0	0	0	0	0	0	0	0	0	0	0	0	0	0	0	0	0	0	0
0	0	0	0	0	0	0	0	0	0	0	0	0	0	0	0	0	0	0	0	0	0	0	0	0	0	0	0	0	0	0
0	0	0	0	0	0	0	0	0	0	0	0	0	0	0	0	0	0	0	0	0	0	0	0	0	0	0	0	0	0	0
0	0	0	0	0	0	0	0	0	0	0	0	0	0	0	0	0	0	0	0	0	0	0	0	0	0	0	0	0	0	0
0	0	0	0	0	0	0	0	0	0	0	0	0	0	0	0	0	0	0	0	0	0	0	0	0	0	0	0	0	0	0
0	0	0	0	0	0	0	0	0	0	0	0	0	0	0	0	0	0	0	0	0	0	0	0	0	0	0	0	0	0	0
0	0	0	0	0	0	0	0	0	0	0	0	0	0	0	0	0	0	0	0	0	0	0	0	0	0	0	0	0	0	0
0	0	0	0	0	0	0	0	0	0	0	0	0	0	0	0	0	0	0	0	0	0	0	0	0	0	0	0	0	0	0
0	0	0	0	0	0	0	0	0	0	0	0	0	0	0	0	0	0	0	0	0	0	0	0	0	0	0	0	0	0	0
0	0	0	0	0	0	0	0	0	0	0	0	0	0	0	0	0	0	0	0	0	0	0	0	0	0	0	0	0	0	0
0	0	0	0	0	0	0	0	0	0	0	0	0	0	0	0	0	0	0	0	0	0	0	0	0	0	0	0	0	0	0
0	0	0	0	0	0	0	0	0	0	0	0	0	0	0	0	0	0	0	0	0	0	0	0	0	0	0	0	0	0	0
0	0	0	0	0	0	0	0	0	0	0	0	0	0	0	0	0	0	0	0	0	0	0	0	0	0	0	0	0	0	0
0	0	0	0	0	0	0	0	0	0	0	0	0	0	0	0	0	0	0	0	0	0	0	0	0	0	0	0	0	0	0
0	0	0	0	0	0	0	0	0	0	0	0	0	0	0	0	0	0	0	0	0	0	0	0	0	0	0	0	0	0	0
0	0	0	0	0	0	0	0	0	0	0	0	0	0	0	0	0	0	0	0	0	0	0	0	0	0	0	0	0	0	0
0	0	0	0	0	0	0	0	0	0	0	0	0	0	0	0	0	0	0	0	0	0	0	0	0	0	0	0	0	0	0
0	0	0	0	0	0	0	0	0	0	0	0	0	0	0	0	0	0	0	0	0	0	0	0	0	0	0	0	0	0	0
0	0	0	0	0	0	0	0	0	0	0	0	0	0	0	0	0	0	0	0	0	0	0	0	0	0	0	0	0	0	0
0	0	0	0	0	0	0	0	0	0	0	0	0	0	0	0	0	0	0	0	0	0	0	0	0	0	0	0	0	0	0
0	0	0	0	0	0	0	0	0	0	0	0	0	0	0	0	0	0	0	0	0	0	0	0	0	0	0	0	0	0	0
0	0	0	0	0	0	0	0	0	0	0	0	0	0	0	0	0	0	0	0	0	0	0	0	0	0	0	0	0	0	0
0	0	0	0	0	0	0	0	0	0	0	0	0	0	0	0	0	0	0	0	0	0	0	0	0	0	0	0	0	0	0
0	0	0	0	0	0	0	0	0	0	0	0	0	0	0	0	0	0	0	0	0	0	0	0	0	0	0	0	0	0	0
0	0	0	0	0	0	0	0	0	0	0	0	0	0	0	0	0	0	0	0	0	0	0	0	0	0	0	0	0	0	0
0	0	0	0	0	0	0	0	0	0	0	0	0	0	0	0	0	0	0	0	0	0	0	0	0	0	0	0	0	0	0
0	0	0	0	0	0	0	0	0	0	0	0	0	0	0	0	0	0	0	0	0	0	0	0	0	0	0	0	0	0	0
0	0	0	0	0	0	0	0	0	0	0	0	0	0	0	0	0	0	0	0	0	0	0	0	0	0	0	0	0	0	0
0	0	0	0	0	0	0	0	0	0	0	0	0	0	0	0	0	0	0	0	0	0	0	0	0	0	0	0	0	0	0
0	0	0	0	0	0	0	0	0	0	0	0	0	0	0	0	0	0	0	0	0	0	0	0	0	0	0	0	0	0	0
0	0	0	0	0	0	0	0	0	0	0	0	0	0	0	0	0	0	0	0	0	0	0	0	0	0	0	0	0	0	0
0	0	0	0	0	0	0	0	0	0	0	0	0	0	0	0	0	0	0	0	0	0	0	0	0	0	0	0	0	0	0
0	0	0	0	0	0	0	0	0	0	0	0	0	0	0	0	0	0	0	0	0	0	0	0	0	0	0	0	0	0	0
0	0	0	0	0	0	0	0	0	0	0	0	0	0	0	0	0	0	0	0	0	0	0	0	0	0	0	0	0	0	0
0	0	0	0	0	0	0	0	0	0	0	0	0	0	0	0	0	0	0	0	0	0	0	0	0	0	0	0	0	0	0
0	0	0	0	0	0	0	0	0	0	0	0	0	0	0	0	0	0	0	0	0	0	0	0	0	0	0	0	0	0	0
0	0	0	0	0	0	0	0	0	0	0	0	0	0	0	0	0	0	0	0	0	0	0	0	0	0	0	0	0	0	0
0	0	0	0	0	0	0	0	0	0	0	0	0	0	0	0	0	0	0	0	0	0	0	0	0	0	0	0	0	0	0
0	0	0	0	0	0	0	0	0	0	0	0	0	0	0	0	0	0	0	0	0	0	0	0	0	0	0	0	0	0	0
0	0	0	0	0	0	0	0	0	0	0	0	0	0	0	0	0	0	0	0	0	0	0	0	0	0	0	0	0	0	0
0	0	0	0	0	0	0	0	0	0	0	0	0	0	0	0	0	0	0	0	0	0	0	0	0	0	0	0	0	0	0
0	0	0	0	0	0	0	0	0	0	0	0	0	0	0	0	0	0	0	0	0	0	0	0	0	0	0	0	0	0	0
0	0	0	0	0	0	0	0	0	0	0	0	0	0	0	0	0	0	0	0	0	0	0	0	0	0	0	0	0	0	0
0	0	0	0	0	0	0	0	0	0	0	0	0	0	0	0	0	0	0	0	0	0	0	0	0	0	0	0	0	0	0
0	0	0	0	0	0	0	0	0	0	0	0	0	0	0	0	0	0	0	0	0	0	0	0	0	0	0	0	0	0	0
0	0	0	0	0	0	0	0	0	0	0	0	0	0	0	0	0	0	0	0	0	0	0	0	0	0	0	0	0	0	0
0	0	0	0	0	0	0	0	0	0	0	0	0	0	0	0	0	0	0	0	0	0	0	0	0	0	0	0	0	0	0
0	0	0	0	0	0	0	0	0	0	0	0	0	0	0	0	0	0	0	0	0	0	0	0	0	0	0	0	0	0	0
0	0	0	0	0	0	0	0	0	0	0	0	0	0	0	0	0	0	0	0	0	0	0	0	0	0	0	0	0	0	0
0	0	0	0	0	0	0	0	0	0	0	0	0	0	0	0	0	0	0	0	0	0	0	0	0	0	0	0	0	0	0
0	0	0	0	0	0	0	0	0	0	0	0	0	0	0	0	0	0	0	0	0	0	0	0	0	0	0	0	0	0	0
0	0	0	0	0	0	0	0	0	0	0	0	0	0	0	0	0	0	0	0	0	0	0	0	0	0	0	0	0	0	0
0	0	0	0	0	0	0	0	0	0	0	0	0	0	0	0	0	0	0	0	0	0	0	0	0	0	0	0	0	0	0
0	0	0	0	0	0	0	0	0	0	0	0	0	0	0	0	0	0	0	0	0	0	0	0	0	0	0	0	0	0	0
0	0	0	0	0	0	0	0	0	0	0	0	0	0	0	0	0	0	0	0	0	0	0	0	0	0	0	0	0	0	0
0	0	0	0	0	0	0	0	0	0	0	0	0	0	0	0	0	0	0	0	0	0	0	0	0	0	0	0	0	0	0
0	0	0	0	0	0	0	0	0	0	0	0	0	0	0	0	0	0	0	0	0	0	0	0	0	0	0	0	0	0	0
0	0	0	0	0	0	0	0	0	0	0	0	0	0	0	0	0	0	0	0	0	0	0	0	0	0	0	0	0	0	0
0	0	0	0	0	0	0	0	0	0	0	0	0	0	0	0	0	0	0	0	0	0	0	0	0	0	0	0	0	0	0
0	0	0	0	0	0	0	0	0	0	0	0	0	0	0	0	0	0	0	0	0	0	0	0	0	0	0	0	0	0	0
0	0	0	0	0	0	0	0	0	0	0	0	0	0	0	0	0	0	0	0	0	0	0	0	0	0	0	0	0	0	0
0	0	0	0	0	0	0	0	0	0	0	0	0	0	0	0	0	0	0	0	0	0	0	0	0	0	0	0	0	0	0
0	0	0	0	0	0	0	0	0	0	0	0	0	0	0	0	0	0	0	0	0	0	0	0	0	0	0	0	0	0	0
0	0	0	0	0	0	0	0	0	0	0	0	0	0	0	0	0	0	0	0	0	0	0	0	0	0	0	0	0	0	0
0	0	0	0	0	0	0	0	0	0	0	0	0	0	0	0	0	0	0	0	0	0	0	0	0	0	0	0	0	0	0
0	0	0	0	0	0	0	0	0	0	0	0	0	0	0	0	0	0	0	0	0	0	0	0	0	0	0	0	0	0	0
0	0	0	0	0	0	0	0	0	0	0	0	0	0	0	0	0	0	0	0	0	0	0	0	0	0	0	0	0	0	0
0	0	0	0	0	0	0	0	0	0	0	0	0	0	0	0	0	0	0	0	0	0	0	0	0	0	0	0	0	0	0
0	0	0	0	0	0	0	0	0	0	0	0	0	0	0	0	0	0	0	0	0	0	0	0	0	0	0	0	0	0	0
0	0	0	0	0	0	0	0	0	0	0	0	0	0	0	0	0	0	0	0	0	0	0	0	0	0	0	0	0	0	0
0	0	0	0	0	0	0	0	0	0	0	0	0	0	0	0	0	0	0	0	0	0	0	0	0	0	0	0	0	0	0
0	0	0	0	0	0	0	0	0	0	0	0	0	0	0	0	0	0	0	0	0	0	0	0	0	0	0	0	0	0	0
0	0	0	0	0	0	0	0	0	0	0	0	0	0	0	0	0	0	0	0	0	0	0	0	0	0	0	0	0	0	0
0	0	0	0	0	0	0	0	0	0	0	0	0	0	0	0	0	0	0	0	0	0	0	0	0	0	0	0	0	0	0
0	0	0	0	0	0	0	0	0	0	0	0	0	0	0	0	0	0	0	0	0	0	0	0	0	0	0	0	0	0	0
0	0	0	0	0	0	0	0	0	0	0	0	0	0	0	0	0	0	0	0	0	0	0	0	0	0	0	0	0	0	0
0	0	0	0	0	0	0	0	0	0	0	0	0	0	0	0	0	0	0	0	0	0	0	0	0	0	0	0	0	0	0
0	0	0	0	0	0	0	0	0	0	0	0	0	0	0	0	0	0	0	0	0	0	0	0	0	0	0	0	0	0	0
0	0	0	0	0	0	0	0	0	0	0	0	0	0	0	0	0	0	0	0	0	0	0	0	0	0	0	0	0	0	0
0	0	0	0	0	0	0	0	0	0	0	0	0	0	0	0	0	0	0	0	0	0	0	0	0	0	0	0	0	0	0
0	0	0	0	0	0	0	0	0	0	0	0	0	0	0	0	0	0	0	0	0	0	0	0	0	0	0	0	0	0	0
0	0	0	0	0	0	0	0	0	0	0	0	0	0	0	0	0	0	0	0	0	0	0	0	0	0	0	0	0	0	0
0	0	0	0	0	0	0	0	0	0	0	0	0	0	0	0	0	0	0	0	0	0	0	0	0	0	0	0	0	0	0
0	0	0	0	0	0	0	0	0	0	0	0	0	0	0	0	0	0	0	0	0	0	0	0	0	0	0	0	0	0	0
0	0	0	0	0	0	0	0	0	0	0	0	0	0	0	0	0	0	0	0	0	0	0	0	0	0	0	0	0	0	0
0	0	0	0	0	0	0	0	0	0	0	0	0	0	0	0	0	0	0	0	0	0	0	0	0	0	0	0	0	0	0
0	0	0	0	0	0	0	0	0	0	0	0	0	0	0	0	0	0	0	0	0	0	0	0	0	0	0	0	0	0	0
0	0	0	0	0	0	0	0	0	0	0	0	0	0	0	0	0	0	0	0	0	0	0	0	0	0	0	0	0	0	0
0	0	0	0	0	0	0	0	0	0	0	0	0	0	0	0	0	0	0	0	0	0	0	0	0	0	0	0	0	0	0
0	0	0	0	0	0	0	0	0	0	0	0	0	0	0	0	0	0	0	0	0	0	0	0	0	0	0	0	0	0	0
0	0	0	0	0	0	0	0	0	0	0	0	0	0	0	0	0	0	0	0	0	0	0	0	0	0	0	0	0	0	0
0	0	0	0	0	0	0	0	0	0	0	0	0	0	0	0	0	0	0	0	0	0	0	0	0	0	0	0	0	0	0
0	0	0	0	0	0	0	0	0	0	0	0	0	0	0	0	0	0	0	0	0	0	0	0	0	0	0	0	0	0	0
0	0	0	0	0	0	0	0	0	0	0	0	0	0	0	0	0	0	0	0	0	0	0	0	0	0	0	0	0	0	0
0	0	0	0	0	0	0	0	0	0	0	0	0	0	0	0	0	0	0	0	0	0	0	0	0	0	0	0	0	0	0
0	0	0	0	0	0	0	0	0	0	0	0	0	0	0	0	0	0	0	0	0	0	0	0	0	0	0	0	0	0	0
0	0	0	0	0	0	0	0	0	0	0	0	0	0	0	0	0	0	0	0	0	0	0	0	0	0	0	0	0	0	0
0	0	0	0	0	0	0	0	0	0	0	0	0	0	0	0	0	0	0	0	0	0	0	0	0	0	0	0	0	0	0
0	0	0	0	0	0	0	0	0	0	0	0	0	0	0	0	0	0	0	0	0	0	0	0	0	0	0	0	0	0	0
0	0	0	0	0	0	0	0	0	0	0	0	0	0	0	0	0	0	0	0	0	0	0	0	0	0	0	0	0	0	0
0	0	0	0	0	0	0	0	0	0	0	0	0	0	0	0	0	0	0	0	0	0	0	0	0	0	0	0	0	0	0
0	0	0	0	0	0	0	0	0	0	0	0	0	0	0	0	0	0	0	0	0	0	0	0	0	0	0	0	0	0	0
0	0	0	0	0	0	0	0	0	0	0	0	0	0	0	0	0	0	0	0	0	0	0	0	0	0	0	0	0	0	0
0	0	0	0	0	0	0	0	0	0	0	0	0	0	0	0	0	0	0	0	0	0	0	0	0	0	0	0	0	0	0
0	0	0	0	0	0	0	0	0	0	0	0	0	0	0	0	0	0	0	0	0	0	0	0	0	0	0	0	0	0	0
0	0	0	0	0	0	0	0	0	0	0	0	0	0	0	0	0	0	0	0	0	0	0	0	0	0	0	0	0	0	0
0	0	0	0	0	0	0	0	0	0	0	0	0	0	0	0	0	0	0	0	0	0	0	0	0	0	0	0	0	0	0
0	0	0	0	0	0	0	0	0	0	0	0	0	0	0	0	0	0	0	0	0	0	0	0	0	0	0	0	0	0	0
0	0	0	0	0	0	0	0	0	0	0	0	0	0	0	0	0	0	0	0	0	0	0	0	0	0	0	0	0	0	0
0	0	0	0	0	0	0	0	0	0	0	0	0	0	0	0	0	0	0	0	0	0	0	0	0	0	0	0	0	0	0
0	0	0	0	0	0	0	0	0	0	0	0	0	0	0	0	0	0	0	0	0	0	0	0	0	0	0	0	0	0	0
0	0	0	0	0	0	0	0	0	0	0	0	0	0	0	0	0	0	0	0	0	0	0	0	0	0	0	0	0	0	0
0	0	0	0	0	0	0	0	0	0	0	0	0	0	0	0	0	0	0	0	0	0	0	0	0	0	0	0	0	0	0
0	0	0	0	0	0	0	0	0	0	0	0	0	0	0	0	0	0	0	0	0	0	0	0	0	0	0	0	0	0	0
0	0	0	0	0	0	0	0	0	0	0	0	0	0	0	0	0	0	0	0	0	0	0	0	0	0	0	0	0	0	0
0	0	0	0	0	0	0	0	0	0	0	0	0	0	0	0	0	0	0	0	0	0	0	0	0	0	0	0	0	0	0
0	0	0	0	0	0	0	0	0	0	0	0	0	0	0	0	0	0	0	0	0	0	0	0	0	0	0	0	0	0	0
0	0	0	0	0	0	0	0	0	0	0	0	0	0	0	0	0	0	0	0	0	0	0	0	0	0	0	0	0	0	0
0	0	0	0	0	0	0	0	0	0	0	0	0	0	0	0	0	0	0	0	0	0	0	0	0	0	0	0	0	0	0
0	0	0	0	0	0	0	0	0	0	0	0	0	0	0	0	0	0	0	0	0	0	0	0	0	0	0	0	0	0	0
0	0	0	0	0	0	0	0	0	0	0	0	0	0	0	0	0	0	0	0	0	0	0	0	0	0	0	0	0	0	0
0	0	0	0	0	0	0	0	0	0	0	0	0	0	0	0	0	0	0	0	0	0	0	0	0	0	0	0	0	0	0
0	0	0	0	0	0	0	0	0	0	0	0	0	0	0	0	0	0	0	0	0	0	0	0	0	0	0	0	0	0	0
0	0	0	0	0	0	0	0	0	0	0	0	0	0	0	0	0	0	0	0	0	0	0	0	0	0	0	0	0	0	0
0	0	0	0	0	0	0	0	0	0	0	0	0	0	0	0	0	0	0	0	0	0	0	0	0	0	0	0	0	0	0
0	0	0	0	0	0	0	0	0	0	0	0	0	0	0	0	0	0	0	0	0	0	0	0	0	0	0	0	0	0	0
0	0	0	0	0	0	0	0	0	0	0	0	0	0	0	0	0	0	0	0	0	0	0	0	0	0	0	0	0	0	0
0	0	0	0	0	0	0	0	0	0	0	0	0	0	0	0	0	0	0	0	0	0	0	0	0	0	0	0	0	0	0
0	0	0	0	0	0	0	0	0	0	0	0	0	0	0	0	0	0	0	0	0	0	0	0	0	0	0	0	0	0	0
0	0	0	0	0	0	0	0	0	0	0	0	0	0	0	0	0	0	0	0	0	0	0	0	0	0	0	0	0	0	0
0	0	0	0	0	0	0	0	0	0	0	0	0	0	0	0	0	0	0	0	0	0	0	0	0	0	0	0	0	0	0
0	0	0	0	0	0	0	0	0	0	0	0	0	0	0	0	0	0	0	0	0	0	0	0	0	0	0	0	0	0	0
0	0	0	0	0	0	0	0	0	0	0	0	0	0	0	0	0	0	0	0	0	0	0	0	0	0	0	0	0	0	0
0	0	0	0	0	0	0	0	0	0	0	0	0	0	0	0	0	0	0	0	0	0	0	0	0	0	0	0	0	0	0
0	0	0	0	0	0	0	0	0	0	0	0	0	0	0	0	0	0	0	0	0	0	0	0	0	0	0	0	0	0	0
0	0	0	0	0	0	0	0	0	0	0	0	0	0	0	0	0	0	0	0	0	0	0	0	0	0	0	0	0	0	0
0	0	0	0	0	0	0	0	0	0	0	0	0	0	0	0	0	0	0	0	0	0	0	0	0	0	0	0	0	0	0
0	0	0	0	0	0	0	0	0	0	0	0	0	0	0	0	0	0	0	0	0	0	0	0	0	0	0	0	0	0	0
0	0	0	0	0	0	0	0	0	0	0	0	0	0	0	0	0	0	0	0	0	0	0	0	0	0	0	0	0	0	0
0	0	0	0	0	0	0	0	0	0	0	0	0	0	0	0	0	0	0	0	0	0	0	0	0	0	0	0	0	0	0
0	0	0	0	0	0	0	0	0	0	0	0	0	0	0	0	0	0	0	0	0	0	0	0	0	0	0	0	0	0	0
0	0	0	0	0	0	0	0	0	0	0	0	0	0	0	0	0	0	0	0	0	0	0	0	0	0	0	0	0	0	0
0	0	0	0	0	0	0	0	0	0	0	0	0	0	0	0	0	0	0	0	0	0	0	0	0	0	0	0	0	0	0
0	0	0	0	0	0	0	0	0	0	0	0	0	0	0	0	0	0	0	0	0	0	0	0	0	0	0	0	0	0	0
0	0	0	0	0	0	0	0	0	0	0	0	0	0	0	0	0	0	0	0	0	0	0	0	0	0	0	0	0	0	0
0	0	0	0	0	0	0	0	0	0	0	0	0	0	0	0	0	0	0	0	0	0	0	0	0	0	0	0	0	0	0
0	0	0	0	0	0	0	0	0	0	0	0	0	0	0	0	0	0	0	0	0	0	0	0	0	0	0	0	0	0	0
0	0	0	0	0	0	0	0	0	0	0	0	0	0	0	0	0	0	0	0	0	0	0	0	0	0	0	0	0	0	0
0	0	0	0	0	0	0	0	0	0	0	0	0	0	0	0	0	0	0	0	0	0	0	0	0	0	0	0	0	0	0
0	0	0	0	0	0	0	0	0	0	0	0	0	0	0	0	0	0	0	0	0	0	0	0	0	0	0	0	0	0	0
0	0	0	0	0	0	0	0	0	0	0	0	0	0	0	0	0	0	0	0	0	0	0	0	0	0	0	0	0	0	0
0	0	0	0	0	0	0	0	0	0	0	0	0	0	0	0	0	0	0	0	0	0	0	0	0	0	0	0	0	0	0
0	0	0	0	0	0	0	0	0	0	0	0	0	0	0	0	0	0	0	0	0	0	0	0	0	0	0	0	0	0	0
0	0	0	0	0	0	0	0	0	0	0	0	0	0	0	0	0	0	0	0	0	0	0	0	0	0	0	0	0	0	0
0	0	0	0	0	0	0	0	0	0	0	0	0	0	0	0	0	0	0	0	0	0	0	0	0	0	0	0	0	0	0
0	0	0	0	0	0	0	0	0	0	0	0	0	0	0	0	0	0	0	0	0	0	0	0	0	0	0	0	0	0	0
0	0	0	0	0	0	0	0	0	0	0	0	0	0	0	0	0	0	0	0	0	0	0	0	0	0	0	0	0	0	0
0	0	0	0	0	0	0	0	0	0	0	0	0	0	0	0	0	0	0	0	0	0	0	0	0	0	0	0	0	0	0
0	0	0	0	0	0	0	0	0	0	0	0	0	0	0	0	0	0	0	0	0	0	0	0	0	0	0	0	0	0	0
0	0	0	0	0	0	0	0	0	0	0	0	0	0	0	0	0	0	0	0	0	0	0	0	0	0	0	0	0	0	0
0	0	0	0	0	0	0	0	0	0	0	0	0	0	0	0	0	0	0	0	0	0	0	0	0	0	0	0	0	0	0
0	0	0	0	0	0	0	0	0	0	0	0	0	0	0	0	0	0	0	0	0	0	0	0	0	0	0	0	0	0	0
0	0	0	0	0	0	0	0	0	0	0	0	0	0	0	0	0	0	0	0	0	0	0	0	0	0	0	0	0	0	0
0	0	0	0	0	0	0	0	0	0	0	0	0	0	0	0	0	0	0	0	0	0	0	0	0	0	0	0	0	0	0
0	0	0	0	0	0	0	0	0	0	0	0	0	0	0	0	0	0	0	0	0	0	0	0	0	0	0	0	0	0	0
0	0	0	0	0	0	0	0	0	0	0	0	0	0	0	0	0	0	0	0	0	0	0	0	0	0	0	0	0	0	0
0	0	0	0	0	0	0	0	0	0	0	0	0	0	0	0	0	0	0	0	0	0	0	0	0	0	0	0	0	0	0
0	0	0	0	0	0	0	0	0	0	0	0	0	0	0	0	0	0	0	0	0	0	0	0	0	0	0	0	0	0	0
0	0	0	0	0	0	0	0	0	0	0	0	0	0	0	0	0	0	0	0	0	0	0	0	0	0	0	0	0	0	0
0	0	0	0	0	0	0	0	0	0	0	0	0	0	0	0	0	0	0	0	0	0	0	0	0	0	0	0	0	0	0
0	0	0	0	0	0	0	0	0	0	0	0	0	0	0	0	0	0	0	0	0	0	0	0	0	0	0	0	0	0	0
0	0	0	0	0	0	0	0	0	0	0	0	0	0	0	0	0	0	0	0	0	0	0	0	0	0	0	0	0	0	0
0	0	0	0	0	0	0	0	0	0	0	0	0	0	0	0	0	0	0	0	0	0	0	0	0	0	0	0	0	0	0
0	0	0	0	0	0	0	0	0	0	0	0	0	0	0	0	0	0	0	0	0	0	0	0	0	0	0	0	0	0	0
0	0	0	0	0	0	0	0	0	0	0	0	0	0	0	0	0	0	0	0	0	0	0	0	0	0	0	0	0	0	0
0	0	0	0	0	0	0	0	0	0	0	0	0	0	0	0	0	0	0	0	0	0	0	0	0	0	0	0	0	0	0
0	0	0	0	0	0	0	0	0	0	0	0	0	0	0	0	0	0	0	0	0	0	0	0	0	0	0	0	0	0	0
0	0	0	0	0	0	0	0	0	0	0	0	0	0	0	0	0	0	0	0	0	0	0	0	0	0	0	0	0	0	0
0	0	0	0	0	0	0	0	0	0	0	0	0	0	0	0	0	0	0	0	0	0	0	0	0	0	0	0	0	0	0
0	0	0	0	0	0	0	0	0	0	0	0	0	0	0	0	0	0	0	0	0	0	0	0	0	0	0	0	0	0	0
0	0	0	0	0	0	0	0	0	0	0	0	0	0	0	0	0	0	0	0	0	0	0	0	0	0	0	0	0	0	0
0	0	0	0	0	0	0	0	0	0	0	0	0	0	0	0	0	0	0	0	0	0	0	0	0	0	0	0	0	0	0
0	0	0	0	0	0	0	0	0	0	0	0	0	0	0	0	0	0	0	0	0	0	0	0	0	0	0	0	0	0	0
0	0	0	0	0	0	0	0	0	0	0	0	0	0	0	0	0	0	0	0	0	0	0	0	0	0	0	0	0	0	0
0	0	0	0	0	0	0	0	0	0	0	0	0	0	0	0	0	0	0	0	0	0	0	0	0	0	0	0	0	0	0
0	0	0	0	0	0	0	0	0	0	0	0	0	0	0	0	0	0	0	0	0	0	0	0	0	0	0	0	0	0	0
0	0	0	0	0	0	0	0	0	0	0	0	0	0	0	0	0	0	0	0	0	0	0	0	0	0	0	0	0	0	0
0	0	0	0	0	0	0	0	0	0	0	0	0	0	0	0	0	0	0	0	0	0	0	0	0	0	0	0	0	0	0
0	0	0	0	0	0	0	0	0	0	0	0	0	0	0	0	0	0	0	0	0	0	0	0	0	0	0	0	0	0	0
0	0	0	0	0	0	0	0	0	0	0	0	0	0	0	0	0	0	0	0	0	0	0	0	0	0	0	0	0	0	0
0	0	0	0	0	0	0	0	0	0	0	0	0	0	0	0	0	0	0	0	0	0	0	0	0	0	0	0	0	0	0
0	0	0	0	0	0	0	0	0	0	0	0	0	0	0	0	0	0	0	0	0	0	0	0	0	0	0	0	0	0	0
0	0	0	0	0	0	0	0	0	0	0	0	0	0	0	0	0	0	0	0	0	0	0	0	0	0	0	0	0	0	0
0	0	0	0	0	0	0	0	0	0	0	0	0	0	0	0	0	0	0	0	0	0	0	0	0	0	0	0	0	0	0
0	0	0	0	0	0	0	0	0	0	0	0	0	0	0	0	0	0	0	0	0	0	0	0	0	0	0	0	0	0	0
0	0	0	0	0	0	0	0	0	0	0	0	0	0	0	0	0	0	0	0	0	0	0	0	0	0	0	0	0	0	0
0	0	0	0	0	0	0	0	0	0	0	0	0	0	0	0	0	0	0	0	0	0	0	0	0	0	0	0	0	0	0
0	0	0	0	0	0	0	0	0	0	0	0	0	0	0	0	0	0	0	0	0	0	0	0	0	0	0	0	0	0	0
0	0	0	0	0	0	0	0	0	0	0	0	0	0	0	0	0	0	0	0	0	0	0	0	0	0	0	0	0	0	0
0	0	0	0	0	0	0	0	0	0	0	0	0	0	0	0	0	0	0	0	0	0	0	0	0	0	0	0	0	0	0
0	0	0	0	0	0	0	0	0	0	0	0	0	0	0	0	0	0	0	0	0	0	0	0	0	0	0	0	0	0	0
0	0	0	0	0	0	0	0	0	0	0	0	0	0	0	0	0	0	0	0	0	0	0	0	0	0	0	0	0	0	0
0	0	0	0	0	0	0	0	0	0	0	0	0	0	0	0	0	0	0	0	0	0	0	0	0	0	0	0	0	0	0
0	0	0	0	0	0	0	0	0	0	0	0	0	0	0	0	0	0	0	0	0	0	0	0	0	0	0	0	0	0	0
0	0	0	0	0	0	0	0	0	0	0	0	0	0	0	0	0	0	0	0	0	0	0	0	0	0	0	0	0	0	0
0	0	0	0	0	0	0	0	0	0	0	0	0	0	0	0	0	0	0	0	0	0	0	0	0	0	0	0	0	0	0
0	0	0	0	0	0	0	0	0	0	0	0	0	0	0	0	0	0	0	0	0	0	0	0	0	0	0	0	0	0	0
0	0	0	0	0	0	0	0	0	0	0	0	0	0	0	0	0	0	0	0	0	0	0	0	0	0	0	0	0	0	0
0	0	0	0	0	0	0	0	0	0	0	0	0	0	0	0	0	0	0	0	0	0	0	0	0	0	0	0	0	0	0
0	0	0	0	0	0	0	0	0	0	0	0	0	0	0	0	0	0	0	0	0	0	0	0	0	0	0	0	0	0	0
0	0	0	0	0	0	0	0	0	0	0	0	0	0	0	0	0	0	0	0	0	0	0	0	0	0	0	0	0	0	0
0	0	0	0	0	0	0	0	0	0	0	0	0	0	0	0	0	0	0	0	0	0	0	0	0	0	0	0	0	0	0
0	0	0	0	0	0	0	0	0	0	0	0	0	0	0	0	0	0	0	0	0	0	0	0	0	0	0	0	0	0	0
0	0	0	0	0	0	0	0	0	0	0	0	0	0	0	0	0	0	0	0	0	0	0	0	0	0	0	0	0	0	0
0	0	0	0	0	0	0	0	0	0	0	0	0	0	0	0	0	0	0	0	0	0	0	0	0	0	0	0	0	0	0
0	0	0	0	0	0	0	0	0	0	0	0	0	0	0	0	0	0	0	0	0	0	0	0	0	0	0	0	0	0	0
0	0	0	0	0	0	0	0	0	0	0	0	0	0	0	0	0	0	0	0	0	0	0	0	0	0	0	0	0	0	0
0	0	0	0	0	0	0	0	0	0	0	0	0	0	0	0	0	0	0	0	0	0	0	0	0	0	0	0	0	0	0
0	0	0	0	0	0	0	0	0	0	0	0	0	0	0	0	0	0	0	0	0	0	0	0	0	0	0	0	0	0	0
0	0	0	0	0	0	0	0	0	0	0	0	0	0	0	0	0	0	0	0	0	0	0	0	0	0	0	0	0	0	0
0	0	0	0	0	0	0	0	0	0	0	0	0	0	0	0	0	0	0	0	0	0	0	0	0	0	0	0	0	0	0
0	0	0	0	0	0	0	0	0	0	0	0	0	0	0	0	0	0	0	0	0	0	0	0	0	0	0	0	0	0	0
0	0	0	0	0	0	0	0	0	0	0	0	0	0	0	0	0	0	0	0	0	0	0	0	0	0	0	0	0	0	0
0	0	0	0	0	0	0	0	0	0	0	0	0	0	0	0	0	0	0	0	0	0	0	0	0	0	0	0	0	0	0
0	0	0	0	0	0	0	0	0	0	0	0	0	0	0	0	0	0	0	0	0	0	0	0	0	0	0	0	0	0	0
0	0	0	0	0	0	0	0	0	0	0	0	0	0	0	0	0	0	0	0	0	0	0	0	0	0	0	0	0	0	0
0	0	0	0	0	0	0	0	0	0	0	0	0	0	0	0	0	0	0	0	0	0	0	0	0	0	0	0	0	0	0
0	0	0	0	0	0	0	0	0	0	0	0	0	0	0	0	0	0	0	0	0	0	0	0	0	0	0	0	0	0	0
0	0	0	0	0	0	0	0	0	0	0	0	0	0	0	0	0	0	0	0	0	0	0	0	0	0	0	0	0	0	0
0	0	0	0	0	0	0	0	0	0	0	0	0	0	0	0	0	0	0	0	0	0	0	0	0	0	0	0	0	0	0
0	0	0	0	0	0	0	0	0	0	0	0	0	0	0	0	0	0	0	0	0	0	0	0	0	0	0	0	0	0	0
0	0	0	0	0	0	0	0	0	0	0	0	0	0	0	0	0	0	0	0	0	0	0	0	0	0	0	0	0	0	0
0	0	0	0	0	0	0	0	0	0	0	0	0	0	0	0	0	0	0	0	0	0	0	0	0	0	0	0	0	0	0
0	0	0	0	0	0	0	0	0	0	0	0	0	0	0	0	0	0	0	0	0	0	0	0	0	0	0	0	0	0	0
0	0	0	0	0	0	0	0	0	0	0	0	0	0	0	0	0	0	0	0	0	0	0	0	0	0	0	0	0	0	0
0	0	0	0	0	0	0	0	0	0	0	0	0	0	0	0	0	0	0	0	0	0	0	0	0	0	0	0	0	0	0
0	0	0	0	0	0	0	0	0	0	0	0	0	0	0	0	0	0	0	0	0	0	0	0	0	0	0	0	0	0	0
0	0	0	0	0	0	0	0	0	0	0	0	0	0	0	0	0	0	0	0	0	0	0	0	0	0	0	0	0	0	0
0	0	0	0	0	0	0	0	0	0	0	0	0	0	0	0	0	0	0	0	0	0	0	0	0	0	0	0	0	0	0
0	0	0	0	0	0	0	0	0	0	0	0	0	0	0	0	0	0	0	0	0	0	0	0	0	0	0	0	0	0	0
0	0	0	0	0	0	0	0	0	0	0	0	0	0	0	0	0	0	0	0	0	0	0	0	0	0	0	0	0	0	0
0	0	0	0	0	0	0	0	0	0	0	0	0	0	0	0	0	0	0	0	0	0	0	0	0	0	0	0	0	0	0
0	0	0	0	0	0	0	0	0	0	0	0	0	0	0	0	0	0	0	0	0	0	0	0	0	0	0	0	0	0	0
0	0	0	0	0	0	0	0	0	0	0	0	0	0	0	0	0	0	0	0	0	0	0	0	0	0	0	0	0	0	0
0	0	0	0	0	0	0	0	0	0	0	0	0	0	0	0	0	0	0	0	0	0	0	0	0	0	0	0	0	0	0
0	0	0	0	0	0	0	0	0	0	0	0	0	0	0	0	0	0	0	0	0	0	0	0	0	0	0	0	0	0	0
0	0	0	0	0	0	0	0	0	0	0	0	0	0	0	0	0	0	0	0	0	0	0	0	0	0	0	0	0	0	0
0	0	0	0	0	0	0	0	0	0	0	0	0	0	0	0	0	0	0	0	0	0	0	0	0	0	0	0	0	0	0
0	0	0	0	0	0	0	0	0	0	0	0	0	0	0	0	0	0	0	0	0	0	0	0	0	0	0	0	0	0	0
0	0	0	0	0	0	0	0	0	0	0	0	0	0	0	0	0	0	0	0	0	0	0	0	0	0	0	0	0	0	0
0	0	0	0	0	0	0	0	0	0	0	0	0	0	0	0	0	0	0	0	0	0	0	0	0	0	0	0	0	0	0
0	0	0	0	0	0	0	0	0	0	0	0	0	0	0	0	0	0	0	0	0	0	0	0	0	0	0	0	0	0	0
0	0	0	0	0	0	0	0	0	0	0	0	0	0	0	0	0	0	0	0	0	0	0	0	0	0	0	0	0	0	0
0	0	0	0	0	0	0	0	0	0	0	0	0	0	0	0	0	0	0	0	0	0	0	0	0	0	0	0	0	0	0
0	0	0	0	0	0	0	0	0	0	0	0	0	0	0	0	0	0	0	0	0	0	0	0	0	0	0	0	0	0	0
0	0	0	0	0	0	0	0	0	0	0	0	0	0	0	0	0	0	0	0	0	0	0	0	0	0	0	0	0	0	0
0	0	0	0	0	0	0	0	0	0	0	0	0	0	0	0	0	0	0	0	0	0	0	0	0	0	0	0	0	0	0
0	0	0	0	0	0	0	0	0	0	0	0	0	0	0	0	0	0	0	0	0	0	0	0	0	0	0	0	0	0	0
0	0	0	0	0	0	0	0	0	0	0	0	0	0	0	0	0	0	0	0	0	0	0	0	0	0	0	0	0	0	0
0	0	0	0	0	0	0	0	0	0	0	0	0	0	0	0	0	0	0	0	0	0	0	0	0	0	0	0	0	0	0
0	0	0	0	0	0	0	0	0	0	0	0	0	0	0	0	0	0	0	0	0	0	0	0	0	0	0	0	0	0	0
0	0	0	0	0	0	0	0	0	0	0	0	0	0	0	0	0	0	0	0	0	0	0	0	0	0	0	0	0	0	0
0	0	0	0	0	0	0	0	0	0	0	0	0	0	0	0	0	0	0	0	0	0	0	0	0	0	0	0	0	0	0
0	0	0	0	0	0	0	0	0	0	0	0	0	0	0	0	0	0	0	0	0	0	0	0	0	0	0	0	0	0	0
0	0	0	0	0	0	0	0	0	0	0	0	0	0	0	0	0	0	0	0	0	0	0	0	0	0	0	0	0	0	0
0	0	0	0	0	0	0	0	0	0	0	0	0	0	0	0	0	0	0	0	0	0	0	0	0	0	0	0	0	0	0
0	0	0	0	0	0	0	0	0	0	0	0	0	0	0	0	0	0	0	0	0	0	0	0	0	0	0	0	0	0	0
0	0	0	0	0	0	0	0	0	0	0	0	0	0	0	0	0	0	0	0	0	0	0	0	0	0	0	0	0	0	0
0	0	0	0	0	0	0	0	0	0	0	0	0	0	0	0	0	0	0	0	0	0	0	0	0	0	0	0	0	0	0
0	0	0	0	0	0	0	0	0	0	0	0	0	0	0	0	0	0	0	0	0	0	0	0	0	0	0	0	0	0	0
0	0	0	0	0	0	0	0	0	0	0	0	0	0	0	0	0	0	0	0	0	0	0	0	0	0	0	0	0	0	0
0	0	0	0	0	0	0	0	0	0	0	0	0	0	0	0	0	0	0	0	0	0	0	0	0	0	0	0	0	0	0
0	0	0	0	0	0	0	0	0	0	0	0	0	0	0	0	0	0	0	0	0	0	0	0	0	0	0	0	0	0	0
0	0	0	0	0	0	0	0	0	0	0	0	0	0	0	0	0	0	0	0	0	0	0	0	0	0	0	0	0	0	0
0	0	0	0	0	0	0	0	0	0	0	0	0	0	0	0	0	0	0	0	0	0	0	0	0	0	0	0	0	0	0
0	0	0	0	0	0	0	0	0	0	0	0	0	0	0	0	0	0	0	0	0	0	0	0	0	0	0	0	0	0	0
0	0	0	0	0	0	0	0	0	0	0	0	0	0	0	0	0	0	0	0	0	0	0	0	0	0	0	0	0	0	0
0	0	0	0	0	0	0	0	0	0	0	0	0	0	0	0	0	0	0	0	0	0	0	0	0	0	0	0	0	0	0
0	0	0	0	0	0	0	0	0	0	0	0	0	0	0	0	0	0	0	0	0	0	0	0	0	0	0	0	0	0	0
0	0	0	0	0	0	0	0	0	0	0	0	0	0	0	0	0	0	0	0	0	0	0	0	0	0	0	0	0	0	0
0	0	0	0	0	0	0	0	0	0	0	0	0	0	0	0	0	0	0	0	0	0	0	0	0	0	0	0	0	0	0
0	0	0	0	0	0	0	0	0	0	0	0	0	0	0	0	0	0	0	0	0	0	0	0	0	0	0	0	0	0	0
0	0	0	0	0	0	0	0	0	0	0	0	0	0	0	0	0	0	0	0	0	0	0	0	0	0	0	0	0	0	0
0	0	0	0	0	0	0	0	0	0	0	0	0	0	0	0	0	0	0	0	0	0	0	0	0	0	0	0	0	0	0
0	0	0	0	0	0	0	0	0	0	0	0	0	0	0	0	0	0	0	0	0	0	0	0	0	0	0	0	0	0	0
0	0	0	0	0	0	0	0	0	0	0	0	0	0	0	0	0	0	0	0	0	0	0	0	0	0	0	0	0	0	0
0	0	0	0	0	0	0	0	0	0	0	0	0	0	0	0	0	0	0	0	0	0	0	0	0	0	0	0	0	0	0
0	0	0	0	0	0	0	0	0	0	0	0	0	0	0	0	0	0	0	0	0	0	0	0	0	0	0	0	0	0	0
0	0	0	0	0	0	0	0	0	0	0	0	0	0	0	0	0	0	0	0	0	0	0	0	0	0	0	0	0	0	0
0	0	0	0	0	0	0	0	0	0	0	0	0	0	0	0	0	0	0	0	0	0	0	0	0	0	0	0	0	0	0
0	0	0	0	0	0	0	0	0	0	0	0	0	0	0	0	0	0	0	0	0	0	0	0	0	0	0	0	0	0	0
0	0	0	0	0	0	0	0	0	0	0	0	0	0	0	0	0	0	0	0	0	0	0	0	0	0	0	0	0	0	0
0	0	0	0	0	0	0	0	0	0	0	0	0	0	0	0	0	0	0	0	0	0	0	0	0	0	0	0	0	0	0
0	0	0	0	0	0	0	0	0	0	0	0	0	0	0	0	0	0	0	0	0	0	0	0	0	0	0	0	0	0	0
0	0	0	0	0	0	0	0	0	0	0	0	0	0	0	0	0	0	0	0	0	0	0	0	0	0	0	0	0	0	0
0	0	0	0	0	0	0	0	0	0	0	0	0	0	0	0	0	0	0	0	0	0	0	0	0	0	0	0	0	0	0
0	0	0	0	0	0	0	0	0	0	0	0	0	0	0	0	0	0	0	0	0	0	0	0	0	0	0	0	0	0	0
0	0	0	0	0	0	0	0	0	0	0	0	0	0	0	0	0	0	0	0	0	0	0	0	0	0	0	0	0	0	0
0	0	0	0	0	0	0	0	0	0	0	0	0	0	0	0	0	0	0	0	0	0	0	0	0	0	0	0	0	0	0
0	0	0	0	0	0	0	0	0	0	0	0	0	0	0	0	0	0	0	0	0	0	0	0	0	0	0	0	0	0	0
0	0	0	0	0	0	0	0	0	0	0	0	0	0	0	0	0	0	0	0	0	0	0	0	0	0	0	0	0	0	0
0	0	0	0	0	0	0	0	0	0	0	0	0	0	0	0	0	0	0	0	0	0	0	0	0	0	0	0	0	0	0
0	0	0	0	0	0	0	0	0	0	0	0	0	0	0	0	0	0	0	0	0	0	0	0	0	0	0	0	0	0	0
0	0	0	0	0	0	0	0	0	0	0	0	0	0	0	0	0	0	0	0	0	0	0	0	0	0	0	0	0	0	0
0	0	0	0	0	0	0	0	0	0	0	0	0	0	0	0	0	0	0	0	0	0	0	0	0	0	0	0	0	0	0
0	0	0	0	0	0	0	0	0	0	0	0	0	0	0	0	0	0	0	0	0	0	0	0	0	0	0	0	0	0	0
0	0	0	0	0	0	0	0	0	0	0	0	0	0	0	0	0	0	0	0	0	0	0	0	0	0	0	0	0	0	0
0	0	0	0	0	0	0	0	0	0	0	0	0	0	0	0	0	0	0	0	0	0	0	0	0	0	0	0	0	0	0
0	0	0	0	0	0	0	0	0	0	0	0	0	0	0	0	0	0	0	0	0	0	0	0	0	0	0	0	0	0	0
0	0	0	0	0	0	0	0	0	0	0	0	0	0	0	0	0	0	0	0	0	0	0	0	0	0	0	0	0	0	0
0	0	0	0	0	0	0	0	0	0	0	0	0	0	0	0	0	0	0	0	0	0	0	0	0	0	0	0	0	0	0
0	0	0	0	0	0	0	0	0	0	0	0	0	0	0	0	0	0	0	0	0	0	0	0	0	0	0	0	0	0	0
0	0	0	0	0	0	0	0	0	0	0	0	0	0	0	0	0	0	0	0	0	0	0	0	0	0	0	0	0	0	0
0	0	0	0	0	0	0	0	0	0	0	0	0	0	0	0	0	0	0	0	0	0	0	0	0	0	0	0	0	0	0
0	0	0	0	0	0	0	0	0	0	0	0	0	0	0	0	0	0	0	0	0	0	0	0	0	0	0	0	0	0	0
0	0	0	0	0	0	0	0	0	0	0	0	0	0	0	0	0	0	0	0	0	0	0	0	0	0	0	0	0	0	0
0	0	0	0	0	0	0	0	0	0	0	0	0	0	0	0	0	0	0	0	0	0	0	0	0	0	0	0	0	0	0
0	0	0	0	0	0	0	0	0	0	0	0	0	0	0	0	0	0	0	0	0	0	0	0	0	0	0	0	0	0	0
0	0	0	0	0	0	0	0	0	0	0	0	0	0	0	0	0	0	0	0	0	0	0	0	0	0	0	0	0	0	0
0	0	0	0	0	0	0	0	0	0	0	0	0	0	0	0	0	0	0	0	0	0	0	0	0	0	0	0	0	0	0
0	0	0	0	0	0	0	0	0	0	0	0	0	0	0	0	0	0	0	0	0	0	0	0	0	0	0	0	0	0	0
0	0	0	0	0	0	0	0	0	0	0	0	0	0	0	0	0	0	0	0	0	0	0	0	0	0	0	0	0	0	0
0	0	0	0	0	0	0	0	0	0	0	0	0	0	0	0	0	0	0	0	0	0	0	0	0	0	0	0	0	0	0
0	0	0	0	0	0	0	0	0	0	0	0	0	0	0	0	0	0	0	0	0	0	0	0	0	0	0	0	0	0	0
0	0	0	0	0	0	0	0	0	0	0	0	0	0	0	0	0	0	0	0	0	0	0	0	0	0	0	0	0	0	0
0	0	0	0	0	0	0	0	0	0	0	0	0	0	0	0	0	0	0	0	0	0	0	0	0	0	0	0	0	0	0
0	0	0	0	0	0	0	0	0	0	0	0	0	0	0	0	0	0	0	0	0	0	0	0	0	0	0	0	0	0	0
0	0	0	0	0	0	0	0	0	0	0	0	0	0	0	0	0	0	0	0	0	0	0	0	0	0	0	0	0	0	0
0	0	0	0	0	0	0	0	0	0	0	0	0	0	0	0	0	0	0	0	0	0	0	0	0	0	0	0	0	0	0
0	0	0	0	0	0	0	0	0	0	0	0	0	0	0	0	0	0	0	0	0	0	0	0	0	0	0	0	0	0	0
0	0	0	0	0	0	0	0	0	0	0	0	0	0	0	0	0	0	0	0	0	0	0	0	0	0	0	0	0	0	0
0	0	0	0	0	0	0	0	0	0	0	0	0	0	0	0	0	0	0	0	0	0	0	0	0	0	0	0	0	0	0
0	0	0	0	0	0	0	0	0	0	0	0	0	0	0	0	0	0	0	0	0	0	0	0	0	0	0	0	0	0	0
0	0	0	0	0	0	0	0	0	0	0	0	0	0	0	0	0	0	0	0	0	0	0	0	0	0	0	0	0	0	0
0	0	0	0	0	0	0	0	0	0	0	0	0	0	0	0	0	0	0	0	0	0	0	0	0	0	0	0	0	0	0
0	0	0	0	0	0	0	0	0	0	0	0	0	0	0	0	0	0	0	0	0	0	0	0	0	0	0	0	0	0	0
0	0	0	0	0	0	0	0	0	0	0	0	0	0	0	0	0	0	0	0	0	0	0	0	0	0	0	0	0	0	0
0	0	0	0	0	0	0	0	0	0	0	0	0	0	0	0	0	0	0	0	0	0	0	0	0	0	0	0	0	0	0
0	0	0	0	0	0	0	0	0	0	0	0	0	0	0	0	0	0	0	0	0	0	0	0	0	0	0	0	0	0	0
0	0	0	0	0	0	0	0	0	0	0	0	0	0	0	0	0	0	0	0	0	0	0	0	0	0	0	0	0	0	0
0	0	0	0	0	0	0	0	0	0	0	0	0	0	0	0	0	0	0	0	0	0	0	0	0	0	0	0	0	0	0
0	0	0	0	0	0	0	0	0	0	0	0	0	0	0	0	0	0	0	0	0	0	0	0	0	0	0	0	0	0	0
0	0	0	0	0	0	0	0	0	0	0	0	0	0	0	0	0	0	0	0	0	0	0	0	0	0	0	0	0	0	0
0	0	0	0	0	0	0	0	0	0	0	0	0	0	0	0	0	0	0	0	0	0	0	0	0	0	0	0	0	0	0
0	0	0	0	0	0	0	0	0	0	0	0	0	0	0	0	0	0	0	0	0	0	0	0	0	0	0	0	0	0	0
0	0	0	0	0	0	0	0	0	0	0	0	0	0	0	0	0	0	0	0	0	0	0	0	0	0	0	0	0	0	0
0	0	0	0	0	0	0	0	0	0	0	0	0	0	0	0	0	0	0	0	0	0	0	0	0	0	0	0	0	0	0
0	0	0	0	0	0	0	0	0	0	0	0	0	0	0	0	0	0	0	0	0	0	0	0	0	0	0	0	0	0	0
0	0	0	0	0	0	0	0	0	0	0	0	0	0	0	0	0	0	0	0	0	0	0	0	0	0	0	0	0	0	0
0	0	0	0	0	0	0	0	0	0	0	0	0	0	0	0	0	0	0	0	0	0	0	0	0	0	0	0	0	0	0
0	0	0	0	0	0	0	0	0	0	0	0	0	0	0	0	0	0	0	0	0	0	0	0	0	0	0	0	0	0	0
0	0	0	0	0	0	0	0	0	0	0	0	0	0	0	0	0	0	0	0	0	0	0	0	0	0	0	0	0	0	0
0	0	0	0	0	0	0	0	0	0	0	0	0	0	0	0	0	0	0	0	0	0	0	0	0	0	0	0	0	0	0
0	0	0	0	0	0	0	0	0	0	0	0	0	0	0	0	0	0	0	0	0	0	0	0	0	0	0	0	0	0	0
0	0	0	0	0	0	0	0	0	0	0	0	0	0	0	0	0	0	0	0	0	0	0	0	0	0	0	0	0	0	0
0	0	0	0	0	0	0	0	0	0	0	0	0	0	0	0	0	0	0	0	0	0	0	0	0	0	0	0	0	0	0
0	0	0	0	0	0	0	0	0	0	0	0	0	0	0	0	0	0	0	0	0	0	0	0	0	0	0	0	0	0	0
0	0	0	0	0	0	0	0	0	0	0	0	0	0	0	0	0	0	0	0	0	0	0	0	0	0	0	0	0	0	0
0	0	0	0	0	0	0	0	0	0	0	0	0	0	0	0	0	0	0	0	0	0	0	0	0	0	0	0	0	0	0
0	0	0	0	0	0	0	0	0	0	0	0	0	0	0	0	0	0	0	0	0	0	0	0	0	0	0	0	0	0	0
0	0	0	0	0	0	0	0	0	0	0	0	0	0	0	0	0	0	0	0	0	0	0	0	0	0	0	0	0	0	0
0	0	0	0	0	0	0	0	0	0	0	0	0	0	0	0	0	0	0	0	0	0	0	0	0	0	0	0	0	0	0
0	0	0	0	0	0	0	0	0	0	0	0	0	0	0	0	0	0	0	0	0	0	0	0	0	0	0	0	0	0	0
0	0	0	0	0	0	0	0	0	0	0	0	0	0	0	0	0	0	0	0	0	0	0	0	0	0	0	0	0	0	0
0	0	0	0	0	0	0	0	0	0	0	0	0	0	0	0	0	0	0	0	0	0	0	0	0	0	0	0	0	0	0
0	0	0	0	0	0	0	0	0	0	0	0	0	0	0	0	0	0	0	0	0	0	0	0	0	0	0	0	0	0	0
0	0	0	0	0	0	0	0	0	0	0	0	0	0	0	0	0	0	0	0	0	0	0	0	0	0	0	0	0	0	0
0	0	0	0	0	0	0	0	0	0	0	0	0	0	0	0	0	0	0	0	0	0	0	0	0	0	0	0	0	0	0
0	0	0	0	0	0	0	0	0	0	0	0	0	0	0	0	0	0	0	0	0	0	0	0	0	0	0	0	0	0	0
0	0	0	0	0	0	0	0	0	0	0	0	0	0	0	0	0	0	0	0	0	0	0	0	0	0	0	0	0	0	0
0	0	0	0	0	0	0	0	0	0	0	0	0	0	0	0	0	0	0	0	0	0	0	0	0	0	0	0	0	0	0
0	0	0	0	0	0	0	0	0	0	0	0	0	0	0	0	0	0	0	0	0	0	0	0	0	0	0	0	0	0	0
0	0	0	0	0	0	0	0	0	0	0	0	0	0	0	0	0	0	0	0	0	0	0	0	0	0	0	0	0	0	0
0	0	0	0	0	0	0	0	0	0	0	0	0	0	0	0	0	0	0	0	0	0	0	0	0	0	0	0	0	0	0
0	0	0	0	0	0	0	0	0	0	0	0	0	0	0	0	0	0	0	0	0	0	0	0	0	0	0	0	0	0	0
0	0	0	0	0	0	0	0	0	0	0	0	0	0	0	0	0	0	0	0	0	0	0	0	0	0	0	0	0	0	0
0	0	0	0	0	0	0	0	0	0	0	0	0	0	0	0	0	0	0	0	0	0	0	0	0	0	0	0	0	0	0
0	0	0	0	0	0	0	0	0	0	0	0	0	0	0	0	0	0	0	0	0	0	0	0	0	0	0	0	0	0	0
0	0	0	0	0	0	0	0	0	0	0	0	0	0	0	0	0	0	0	0	0	0	0	0	0	0	0	0	0	0	0
0	0	0	0	0	0	0	0	0	0	0	0	0	0	0	0	0	0	0	0	0	0	0	0	0	0	0	0	0	0	0
0	0	0	0	0	0	0	0	0	0	0	0	0	0	0	0	0	0	0	0	0	0	0	0	0	0	0	0	0	0	0
0	0	0	0	0	0	0	0	0	0	0	0	0	0	0	0	0	0	0	0	0	0	0	0	0	0	0	0	0	0	0
0	0	0	0	0	0	0	0	0	0	0	0	0	0	0	0	0	0	0	0	0	0	0	0	0	0	0	0	0	0	0
0	0	0	0	0	0	0	0	0	0	0	0	0	0	0	0	0	0	0	0	0	0	0	0	0	0	0	0	0	0	0
0	0	0	0	0	0	0	0	0	0	0	0	0	0	0	0	0	0	0	0	0	0	0	0	0	0	0	0	0	0	0
0	0	0	0	0	0	0	0	0	0	0	0	0	0	0	0	0	0	0	0	0	0	0	0	0	0	0	0	0	0	0
0	0	0	0	0	0	0	0	0	0	0	0	0	0	0	0	0	0	0	0	0	0	0	0	0	0	0	0	0	0	0
0	0	0	0	0	0	0	0	0	0	0	0	0	0	0	0	0	0	0	0	0	0	0	0	0	0	0	0	0	0	0
0	0	0	0	0	0	0	0	0	0	0	0	0	0	0	0	0	0	0	0	0	0	0	0	0	0	0	0	0	0	0
0	0	0	0	0	0	0	0	0	0	0	0	0	0	0	0	0	0	0	0	0	0	0	0	0	0	0	0	0	0	0
0	0	0	0	0	0	0	0	0	0	0	0	0	0	0	0	0	0	0	0	0	0	0	0	0	0	0	0	0	0	0
0	0	0	0	0	0	0	0	0	0	0	0	0	0	0	0	0	0	0	0	0	0	0	0	0	0	0	0	0	0	0
0	0	0	0	0	0	0	0	0	0	0	0	0	0	0	0	0	0	0	0	0	0	0	0	0	0	0	0	0	0	0
0	0	0	0	0	0	0	0	0	0	0	0	0	0	0	0	0	0	0	0	0	0	0	0	0	0	0	0	0	0	0
0	0	0	0	0	0	0	0	0	0	0	0	0	0	0	0	0	0	0	0	0	0	0	0	0	0	0	0	0	0	0
0	0	0	0	0	0	0	0	0	0	0	0	0	0	0	0	0	0	0	0	0	0	0	0	0	0	0	0	0	0	0
0	0	0	0	0	0	0	0	0	0	0	0	0	0	0	0	0	0	0	0	0	0	0	0	0	0	0	0	0	0	0
0	0	0	0	0	0	0	0	0	0	0	0	0	0	0	0	0	0	0	0	0	0	0	0	0	0	0	0	0	0	0
0	0	0	0	0	0	0	0	0	0	0	0	0	0	0	0	0	0	0	0	0	0	0	0	0	0	0	0	0	0	0
0	0	0	0	0	0	0	0	0	0	0	0	0	0	0	0	0	0	0	0	0	0	0	0	0	0	0	0	0	0	0
0	0	0	0	0	0	0	0	0	0	0	0	0	0	0	0	0	0	0	0	0	0	0	0	0	0	0	0	0	0	0
0	0	0	0	0	0	0	0	0	0	0	0	0	0	0	0	0	0	0	0	0	0	0	0	0	0	0	0	0	0	0
0	0	0	0	0	0	0	0	0	0	0	0	0	0	0	0	0	0	0	0	0	0	0	0	0	0	0	0	0	0	0
0	0	0	0	0	0	0	0	0	0	0	0	0	0	0	0	0	0	0	0	0	0	0	0	0	0	0	0	0	0	0
0	0	0	0	0	0	0	0	0	0	0	0	0	0	0	0	0	0	0	0	0	0	0	0	0	0	0	0	0	0	0
0	0	0	0	0	0	0	0	0	0	0	0	0	0	0	0	0	0	0	0	0	0	0	0	0	0	0	0	0	0	0
0	0	0	0	0	0	0	0	0	0	0	0	0	0	0	0	0	0	0	0	0	0	0	0	0	0	0	0	0	0	0
0	0	0	0	0	0	0	0	0	0	0	0	0	0	0	0	0	0	0	0	0	0	0	0	0	0	0	0	0	0	0
0	0	0	0	0	0	0	0	0	0	0	0	0	0	0	0	0	0	0	0	0	0	0	0	0	0	0	0	0	0	0
0	0	0	0	0	0	0	0	0	0	0	0	0	0	0	0	0	0	0	0	0	0	0	0	0	0	0	0	0	0	0
0	0	0	0	0	0	0	0	0	0	0	0	0	0	0	0	0	0	0	0	0	0	0	0	0	0	0	0	0	0	0
0	0	0	0	0	0	0	0	0	0	0	0	0	0	0	0	0	0	0	0	0	0	0	0	0	0	0	0	0	0	0
0	0	0	0	0	0	0	0	0	0	0	0	0	0	0	0	0	0	0	0	0	0	0	0	0	0	0	0	0	0	0
0	0	0	0	0	0	0	0	0	0	0	0	0	0	0	0	0	0	0	0	0	0	0	0	0	0	0	0	0	0	0
0	0	0	0	0	0	0	0	0	0	0	0	0	0	0	0	0	0	0	0	0	0	0	0	0	0	0	0	0	0	0
0	0	0	0	0	0	0	0	0	0	0	0	0	0	0	0	0	0	0	0	0	0	0	0	0	0	0	0	0	0	0
0	0	0	0	0	0	0	0	0	0	0	0	0	0	0	0	0	0	0	0	0	0	0	0	0	0	0	0	0	0	0
0	0	0	0	0	0	0	0	0	0	0	0	0	0	0	0	0	0	0	0	0	0	0	0	0	0	0	0	0	0	0
0	0	0	0	0	0	0	0	0	0	0	0	0	0	0	0	0	0	0	0	0	0	0	0	0	0	0	0	0	0	0
0	0	0	0	0	0	0	0	0	0	0	0	0	0	0	0	0	0	0	0	0	0	0	0	0	0	0	0	0	0	0
0	0	0	0	0	0	0	0	0	0	0	0	0	0	0	0	0	0	0	0	0	0	0	0	0	0	0	0	0	0	0
0	0	0	0	0	0	0	0	0	0	0	0	0	0	0	0	0	0	0	0	0	0	0	0	0	0	0	0	0	0	0
0	0	0	0	0	0	0	0	0	0	0	0	0	0	0	0	0	0	0	0	0	0	0	0	0	0	0	0	0	0	0
0	0	0	0	0	0	0	0	0	0	0	0	0	0	0	0	0	0	0	0	0	0	0	0	0	0	0	0	0	0	0
0	0	0	0	0	0	0	0	0	0	0	0	0	0	0	0	0	0	0	0	0	0	0	0	0	0	0	0	0	0	0
0	0	0	0	0	0	0	0	0	0	0	0	0	0	0	0	0	0	0	0	0	0	0	0	0	0	0	0	0	0	0
0	0	0	0	0	0	0	0	0	0	0	0	0	0	0	0	0	0	0	0	0	0	0	0	0	0	0	0	0	0	0
0	0	0	0	0	0	0	0	0	0	0	0	0	0	0	0	0	0	0	0	0	0	0	0	0	0	0	0	0	0	0
0	0	0	0	0	0	0	0	0	0	0	0	0	0	0	0	0	0	0	0	0	0	0	0	0	0	0	0	0	0	0
0	0	0	0	0	0	0	0	0	0	0	0	0	0	0	0	0	0	0	0	0	0	0	0	0	0	0	0	0	0	0
0	0	0	0	0	0	0	0	0	0	0	0	0	0	0	0	0	0	0	0	0	0	0	0	0	0	0	0	0	0	0
0	0	0	0	0	0	0	0	0	0	0	0	0	0	0	0	0	0	0	0	0	0	0	0	0	0	0	0	0	0	0
0	0	0	0	0	0	0	0	0	0	0	0	0	0	0	0	0	0	0	0	0	0	0	0	0	0	0	0	0	0	0
0	0	0	0	0	0	0	0	0	0	0	0	0	0	0	0	0	0	0	0	0	0	0	0	0	0	0	0	0	0	0
0	0	0	0	0	0	0	0	0	0	0	0	0	0	0	0	0	0	0	0	0	0	0	0	0	0	0	0	0	0	0
0	0	0	0	0	0	0	0	0	0	0	0	0	0	0	0	0	0	0	0	0	0	0	0	0	0	0	0	0	0	0
0	0	0	0	0	0	0	0	0	0	0	0	0	0	0	0	0	0	0	0	0	0	0	0	0	0	0	0	0	0	0
0	0	0	0	0	0	0	0	0	0	0	0	0	0	0	0	0	0	0	0	0	0	0	0	0	0	0	0	0	0	0
0	0	0	0	0	0	0	0	0	0	0	0	0	0	0	0	0	0	0	0	0	0	0	0	0	0	0	0	0	0	0
0	0	0	0	0	0	0	0	0	0	0	0	0	0	0	0	0	0	0	0	0	0	0	0	0	0	0	0	0	0	0
0	0	0	0	0	0	0	0	0	0	0	0	0	0	0	0	0	0	0	0	0	0	0	0	0	0	0	0	0	0	0
0	0	0	0	0	0	0	0	0	0	0	0	0	0	0	0	0	0	0	0	0	0	0	0	0	0	0	0	0	0	0
0	0	0	0	0	0	0	0	0	0	0	0	0	0	0	0	0	0	0	0	0	0	0	0	0	0	0	0	0	0	0
0	0	0	0	0	0	0	0	0	0	0	0	0	0	0	0	0	0	0	0	0	0	0	0	0	0	0	0	0	0	0
0	0	0	0	0	0	0	0	0	0	0	0	0	0	0	0	0	0	0	0	0	0	0	0	0	0	0	0	0	0	0
0	0	0	0	0	0	0	0	0	0	0	0	0	0	0	0	0	0	0	0	0	0	0	0	0	0	0	0	0	0	0
0	0	0	0	0	0	0	0	0	0	0	0	0	0	0	0	0	0	0	0	0	0	0	0	0	0	0	0	0	0	0
0	0	0	0	0	0	0	0	0	0	0	0	0	0	0	0	0	0	0	0	0	0	0	0	0	0	0	0	0	0	0
0	0	0	0	0	0	0	0	0	0	0	0	0	0	0	0	0	0	0	0	0	0	0	0	0	0	0	0	0	0	0
0	0	0	0	0	0	0	0	0	0	0	0	0	0	0	0	0	0	0	0	0	0	0	0	0	0	0	0	0	0	0
0	0	0	0	0	0	0	0	0	0	0	0	0	0	0	0	0	0	0	0	0	0	0	0	0	0	0	0	0	0	0
0	0	0	0	0	0	0	0	0	0	0	0	0	0	0	0	0	0	0	0	0	0	0	0	0	0	0	0	0	0	0
0	0	0	0	0	0	0	0	0	0	0	0	0	0	0	0	0	0	0	0	0	0	0	0	0	0	0	0	0	0	0
0	0	0	0	0	0	0	0	0	0	0	0	0	0	0	0	0	0	0	0	0	0	0	0	0	0	0	0	0	0	0
0	0	0	0	0	0	0	0	0	0	0	0	0	0	0	0	0	0	0	0	0	0	0	0	0	0	0	0	0	0	0
0	0	0	0	0	0	0	0	0	0	0	0	0	0	0	0	0	0	0	0	0	0	0	0	0	0	0	0	0	0	0
0	0	0	0	0	0	0	0	0	0	0	0	0	0	0	0	0	0	0	0	0	0	0	0	0	0	0	0	0	0	0
0	0	0	0	0	0	0	0	0	0	0	0	0	0	0	0	0	0	0	0	0	0	0	0	0	0	0	0	0	0	0
0	0	0	0	0	0	0	0	0	0	0	0	0	0	0	0	0	0	0	0	0	0	0	0	0	0	0	0	0	0	0
0	0	0	0	0	0	0	0	0	0	0	0	0	0	0	0	0	0	0	0	0	0	0	0	0	0	0	0	0	0	0
0	0	0	0	0	0	0	0	0	0	0	0	0	0	0	0	0	0	0	0	0	0	0	0	0	0	0	0	0	0	0
0	0	0	0	0	0	0	0	0	0	0	0	0	0	0	0	0	0	0	0	0	0	0	0	0	0	0	0	0	0	0
0	0	0	0	0	0	0	0	0	0	0	0	0	0	0	0	0	0	0	0	0	0	0	0	0	0	0	0	0	0	0
0	0	0	0	0	0	0	0	0	0	0	0	0	0	0	0	0	0	0	0	0	0	0	0	0	0	0	0	0	0	0
0	0	0	0	0	0	0	0	0	0	0	0	0	0	0	0	0	0	0	0	0	0	0	0	0	0	0	0	0	0	0
0	0	0	0	0	0	0	0	0	0	0	0	0	0	0	0	0	0	0	0	0	0	0	0	0	0	0	0	0	0	0
0	0	0	0	0	0	0	0	0	0	0	0	0	0	0	0	0	0	0	0	0	0	0	0	0	0	0	0	0	0	0
0	0	0	0	0	0	0	0	0	0	0	0	0	0	0	0	0	0	0	0	0	0	0	0	0	0	0	0	0	0	0
0	0	0	0	0	0	0	0	0	0	0	0	0	0	0	0	0	0	0	0	0	0	0	0	0	0	0	0	0	0	0
0	0	0	0	0	0	0	0	0	0	0	0	0	0	0	0	0	0	0	0	0	0	0	0	0	0	0	0	0	0	0
0	0	0	0	0	0	0	0	0	0	0	0	0	0	0	0	0	0	0	0	0	0	0	0	0	0	0	0	0	0	0
0	0	0	0	0	0	0	0	0	0	0	0	0	0	0	0	0	0	0	0	0	0	0	0	0	0	0	0	0	0	0
0	0	0	0	0	0	0	0	0	0	0	0	0	0	0	0	0	0	0	0	0	0	0	0	0	0	0	0	0	0	0
0	0	0	0	0	0	0	0	0	0	0	0	0	0	0	0	0	0	0	0	0	0	0	0	0	0	0	0	0	0	0
0	0	0	0	0	0	0	0	0	0	0	0	0	0	0	0	0	0	0	0	0	0	0	0	0	0	0	0	0	0	0
0	0	0	0	0	0	0	0	0	0	0	0	0	0	0	0	0	0	0	0	0	0	0	0	0	0	0	0	0	0	0
0	0	0	0	0	0	0	0	0	0	0	0	0	0	0	0	0	0	0	0	0	0	0	0	0	0	0	0	0	0	0
0	0	0	0	0	0	0	0	0	0	0	0	0	0	0	0	0	0	0	0	0	0	0	0	0	0	0	0	0	0	0
0	0	0	0	0	0	0	0	0	0	0	0	0	0	0	0	0	0	0	0	0	0	0	0	0	0	0	0	0	0	0
0	0	0	0	0	0	0	0	0	0	0	0	0	0	0	0	0	0	0	0	0	0	0	0	0	0	0	0	0	0	0
0	0	0	0	0	0	0	0	0	0	0	0	0	0	0	0	0	0	0	0	0	0	0	0	0	0	0	0	0	0	0
0	0	0	0	0	0	0	0	0	0	0	0	0	0	0	0	0	0	0	0	0	0	0	0	0	0	0	0	0	0	0
0	0	0	0	0	0	0	0	0	0	0	0	0	0	0	0	0	0	0	0	0	0	0	0	0	0	0	0	0	0	0
0	0	0	0	0	0	0	0	0	0	0	0	0	0	0	0	0	0	0	0	0	0	0	0	0	0	0	0	0	0	0
0	0	0	0	0	0	0	0	0	0	0	0	0	0	0	0	0	0	0	0	0	0	0	0	0	0	0	0	0	0	0
0	0	0	0	0	0	0	0	0	0	0	0	0	0	0	0	0	0	0	0	0	0	0	0	0	0	0	0	0	0	0
0	0	0	0	0	0	0	0	0	0	0	0	0	0	0	0	0	0	0	0	0	0	0	0	0	0	0	0	0	0	0
0	0	0	0	0	0	0	0	0	0	0	0	0	0	0	0	0	0	0	0	0	0	0	0	0	0	0	0	0	0	0
0	0	0	0	0	0	0	0	0	0	0	0	0	0	0	0	0	0	0	0	0	0	0	0	0	0	0	0	0	0	0
0	0	0	0	0	0	0	0	0	0	0	0	0	0	0	0	0	0	0	0	0	0	0	0	0	0	0	0	0	0	0
0	0	0	0	0	0	0	0	0	0	0	0	0	0	0	0	0	0	0	0	0	0	0	0	0	0	0	0	0	0	0
0	0	0	0	0	0	0	0	0	0	0	0	0	0	0	0	0	0	0	0	0	0	0	0	0	0	0	0	0	0	0
0	0	0	0	0	0	0	0	0	0	0	0	0	0	0	0	0	0	0	0	0	0	0	0	0	0	0	0	0	0	0
0	0	0	0	0	0	0	0	0	0	0	0	0	0	0	0	0	0	0	0	0	0	0	0	0	0	0	0	0	0	0
0	0	0	0	0	0	0	0	0	0	0	0	0	0	0	0	0	0	0	0	0	0	0	0	0	0	0	0	0	0	0
0	0	0	0	0	0	0	0	0	0	0	0	0	0	0	0	0	0	0	0	0	0	0	0	0	0	0	0	0	0	0
0	0	0	0	0	0	0	0	0	0	0	0	0	0	0	0	0	0	0	0	0	0	0	0	0	0	0	0	0	0	0
0	0	0	0	0	0	0	0	0	0	0	0	0	0	0	0	0	0	0	0	0	0	0	0	0	0	0	0	0	0	0
0	0	0	0	0	0	0	0	0	0	0	0	0	0	0	0	0	0	0	0	0	0	0	0	0	0	0	0	0	0	0
0	0	0	0	0	0	0	0	0	0	0	0	0	0	0	0	0	0	0	0	0	0	0	0	0	0	0	0	0	0	0
0	0	0	0	0	0	0	0	0	0	0	0	0	0	0	0	0	0	0	0	0	0	0	0	0	0	0	0	0	0	0
0	0	0	0	0	0	0	0	0	0	0	0	0	0	0	0	0	0	0	0	0	0	0	0	0	0	0	0	0	0	0
0	0	0	0	0	0	0	0	0	0	0	0	0	0	0	0	0	0	0	0	0	0	0	0	0	0	0	0	0	0	0
0	0	0	0	0	0	0	0	0	0	0	0	0	0	0	0	0	0	0	0	0	0	0	0	0	0	0	0	0	0	0
0	0	0	0	0	0	0	0	0	0	0	0	0	0	0	0	0	0	0	0	0	0	0	0	0	0	0	0	0	0	0
0	0	0	0	0	0	0	0	0	0	0	0	0	0	0	0	0	0	0	0	0	0	0	0	0	0	0	0	0	0	0
0	0	0	0	0	0	0	0	0	0	0	0	0	0	0	0	0	0	0	0	0	0	0	0	0	0	0	0	0	0	0
0	0	0	0	0	0	0	0	0	0	0	0	0	0	0	0	0	0	0	0	0	0	0	0	0	0	0	0	0	0	0
0	0	0	0	0	0	0	0	0	0	0	0	0	0	0	0	0	0	0	0	0	0	0	0	0	0	0	0	0	0	0
0	0	0	0	0	0	0	0	0	0	0	0	0	0	0	0	0	0	0	0	0	0	0	0	0	0	0	0	0	0	0
0	0	0	0	0	0	0	0	0	0	0	0	0	0	0	0	0	0	0	0	0	0	0	0	0	0	0	0	0	0	0
0	0	0	0	0	0	0	0	0	0	0	0	0	0	0	0	0	0	0	0	0	0	0	0	0	0	0	0	0	0	0
0	0	0	0	0	0	0	0	0	0	0	0	0	0	0	0	0	0	0	0	0	0	0	0	0	0	0	0	0	0	0
0	0	0	0	0	0	0	0	0	0	0	0	0	0	0	0	0	0	0	0	0	0	0	0	0	0	0	0	0	0	0
0	0	0	0	0	0	0	0	0	0	0	0	0	0	0	0	0	0	0	0	0	0	0	0	0	0	0	0	0	0	0
0	0	0	0	0	0	0	0	0	0	0	0	0	0	0	0	0	0	0	0	0	0	0	0	0	0	0	0	0	0	0
0	0	0	0	0	0	0	0	0	0	0	0	0	0	0	0	0	0	0	0	0	0	0	0	0	0	0	0	0	0	0
0	0	0	0	0	0	0	0	0	0	0	0	0	0	0	0	0	0	0	0	0	0	0	0	0	0	0	0	0	0	0
0	0	0	0	0	0	0	0	0	0	0	0	0	0	0	0	0	0	0	0	0	0	0	0	0	0	0	0	0	0	0
0	0	0	0	0	0	0	0	0	0	0	0	0	0	0	0	0	0	0	0	0	0	0	0	0	0	0	0	0	0	0
0	0	0	0	0	0	0	0	0	0	0	0	0	0	0	0	0	0	0	0	0	0	0	0	0	0	0	0	0	0	0
0	0	0	0	0	0	0	0	0	0	0	0	0	0	0	0	0	0	0	0	0	0	0	0	0	0	0	0	0	0	0
0	0	0	0	0	0	0	0	0	0	0	0	0	0	0	0	0	0	0	0	0	0	0	0	0	0	0	0	0	0	0
0	0	0	0	0	0	0	0	0	0	0	0	0	0	0	0	0	0	0	0	0	0	0	0	0	0	0	0	0	0	0
0	0	0	0	0	0	0	0	0	0	0	0	0	0	0	0	0	0	0	0	0	0	0	0	0	0	0	0	0	0	0
0	0	0	0	0	0	0	0	0	0	0	0	0	0	0	0	0	0	0	0	0	0	0	0	0	0	0	0	0	0	0
0	0	0	0	0	0	0	0	0	0	0	0	0	0	0	0	0	0	0	0	0	0	0	0	0	0	0	0	0	0	0
0	0	0	0	0	0	0	0	0	0	0	0	0	0	0	0	0	0	0	0	0	0	0	0	0	0	0	0	0	0	0
0	0	0	0	0	0	0	0	0	0	0	0	0	0	0	0	0	0	0	0	0	0	0	0	0	0	0	0	0	0	0
0	0	0	0	0	0	0	0	0	0	0	0	0	0	0	0	0	0	0	0	0	0	0	0	0	0	0	0	0	0	0
0	0	0	0	0	0	0	0	0	0	0	0	0	0	0	0	0	0	0	0	0	0	0	0	0	0	0	0	0	0	0
0	0	0	0	0	0	0	0	0	0	0	0	0	0	0	0	0	0	0	0	0	0	0	0	0	0	0	0	0	0	0
0	0	0	0	0	0	0	0	0	0	0	0	0	0	0	0	0	0	0	0	0	0	0	0	0	0	0	0	0	0	0
0	0	0	0	0	0	0	0	0	0	0	0	0	0	0	0	0	0	0	0	0	0	0	0	0	0	0	0	0	0	0
0	0	0	0	0	0	0	0	0	0	0	0	0	0	0	0	0	0	0	0	0	0	0	0	0	0	0	0	0	0	0
0	0	0	0	0	0	0	0	0	0	0	0	0	0	0	0	0	0	0	0	0	0	0	0	0	0	0	0	0	0	0
0	0	0	0	0	0	0	0	0	0	0	0	0	0	0	0	0	0	0	0	0	0	0	0	0	0	0	0	0	0	0
0	0	0	0	0	0	0	0	0	0	0	0	0	0	0	0	0	0	0	0	0	0	0	0	0	0	0	0	0	0	0
0	0	0	0	0	0	0	0	0	0	0	0	0	0	0	0	0	0	0	0	0	0	0	0	0	0	0	0	0	0	0
0	0	0	0	0	0	0	0	0	0	0	0	0	0	0	0	0	0	0	0	0	0	0	0	0	0	0	0	0	0	0
0	0	0	0	0	0	0	0	0	0	0	0	0	0	0	0	0	0	0	0	0	0	0	0	0	0	0	0	0	0	0
0	0	0	0	0	0	0	0	0	0	0	0	0	0	0	0	0	0	0	0	0	0	0	0	0	0	0	0	0	0	0
0	0	0	0	0	0	0	0	0	0	0	0	0	0	0	0	0	0	0	0	0	0	0	0	0	0	0	0	0	0	0
0	0	0	0	0	0	0	0	0	0	0	0	0	0	0	0	0	0	0	0	0	0	0	0	0	0	0	0	0	0	0
0	0	0	0	0	0	0	0	0	0	0	0	0	0	0	0	0	0	0	0	0	0	0	0	0	0	0	0	0	0	0
0	0	0	0	0	0	0	0	0	0	0	0	0	0	0	0	0	0	0	0	0	0	0	0	0	0	0	0	0	0	0
0	0	0	0	0	0	0	0	0	0	0	0	0	0	0	0	0	0	0	0	0	0	0	0	0	0	0	0	0	0	0
0	0	0	0	0	0	0	0	0	0	0	0	0	0	0	0	0	0	0	0	0	0	0	0	0	0	0	0	0	0	0
0	0	0	0	0	0	0	0	0	0	0	0	0	0	0	0	0	0	0	0	0	0	0	0	0	0	0	0	0	0	0
0	0	0	0	0	0	0	0	0	0	0	0	0	0	0	0	0	0	0	0	0	0	0	0	0	0	0	0	0	0	0
0	0	0	0	0	0	0	0	0	0	0	0	0	0	0	0	0	0	0	0	0	0	0	0	0	0	0	0	0	0	0
0	0	0	0	0	0	0	0	0	0	0	0	0	0	0	0	0	0	0	0	0	0	0	0	0	0	0	0	0	0	0
0	0	0	0	0	0	0	0	0	0	0	0	0	0	0	0	0	0	0	0	0	0	0	0	0	0	0	0	0	0	0
0	0	0	0	0	0	0	0	0	0	0	0	0	0	0	0	0	0	0	0	0	0	0	0	0	0	0	0	0	0	0
0	0	0	0	0	0	0	0	0	0	0	0	0	0	0	0	0	0	0	0	0	0	0	0	0	0	0	0	0	0	0
0	0	0	0	0	0	0	0	0	0	0	0	0	0	0	0	0	0	0	0	0	0	0	0	0	0	0	0	0	0	0
0	0	0	0	0	0	0	0	0	0	0	0	0	0	0	0	0	0	0	0	0	0	0	0	0	0	0	0	0	0	0
0	0	0	0	0	0	0	0	0	0	0	0	0	0	0	0	0	0	0	0	0	0	0	0	0	0	0	0	0	0	0
0	0	0	0	0	0	0	0	0	0	0	0	0	0	0	0	0	0	0	0	0	0	0	0	0	0	0	0	0	0	0
0	0	0	0	0	0	0	0	0	0	0	0	0	0	0	0	0	0	0	0	0	0	0	0	0	0	0	0	0	0	0
0	0	0	0	0	0	0	0	0	0	0	0	0	0	0	0	0	0	0	0	0	0	0	0	0	0	0	0	0	0	0
0	0	0	0	0	0	0	0	0	0	0	0	0	0	0	0	0	0	0	0	0	0	0	0	0	0	0	0	0	0	0
0	0	0	0	0	0	0	0	0	0	0	0	0	0	0	0	0	0	0	0	0	0	0	0	0	0	0	0	0	0	0
0	0	0	0	0	0	0	0	0	0	0	0	0	0	0	0	0	0	0	0	0	0	0	0	0	0	0	0	0	0	0
0	0	0	0	0	0	0	0	0	0	0	0	0	0	0	0	0	0	0	0	0	0	0	0	0	0	0	0	0	0	0
0	0	0	0	0	0	0	0	0	0	0	0	0	0	0	0	0	0	0	0	0	0	0	0	0	0	0	0	0	0	0
0	0	0	0	0	0	0	0	0	0	0	0	0	0	0	0	0	0	0	0	0	0	0	0	0	0	0	0	0	0	0
0	0	0	0	0	0	0	0	0	0	0	0	0	0	0	0	0	0	0	0	0	0	0	0	0	0	0	0	0	0	0
0	0	0	0	0	0	0	0	0	0	0	0	0	0	0	0	0	0	0	0	0	0	0	0	0	0	0	0	0	0	0
0	0	0	0	0	0	0	0	0	0	0	0	0	0	0	0	0	0	0	0	0	0	0	0	0	0	0	0	0	0	0
0	0	0	0	0	0	0	0	0	0	0	0	0	0	0	0	0	0	0	0	0	0	0	0	0	0	0	0	0	0	0
0	0	0	0	0	0	0	0	0	0	0	0	0	0	0	0	0	0	0	0	0	0	0	0	0	0	0	0	0	0	0
0	0	0	0	0	0	0	0	0	0	0	0	0	0	0	0	0	0	0	0	0	0	0	0	0	0	0	0	0	0	0
0	0	0	0	0	0	0	0	0	0	0	0	0	0	0	0	0	0	0	0	0	0	0	0	0	0	0	0	0	0	0
0	0	0	0	0	0	0	0	0	0	0	0	0	0	0	0	0	0	0	0	0	0	0	0	0	0	0	0	0	0	0
0	0	0	0	0	0	0	0	0	0	0	0	0	0	0	0	0	0	0	0	0	0	0	0	0	0	0	0	0	0	0
0	0	0	0	0	0	0	0	0	0	0	0	0	0	0	0	0	0	0	0	0	0	0	0	0	0	0	0	0	0	0
0	0	0	0	0	0	0	0	0	0	0	0	0	0	0	0	0	0	0	0	0	0	0	0	0	0	0	0	0	0	0
0	0	0	0	0	0	0	0	0	0	0	0	0	0	0	0	0	0	0	0	0	0	0	0	0	0	0	0	0	0	0
0	0	0	0	0	0	0	0	0	0	0	0	0	0	0	0	0	0	0	0	0	0	0	0	0	0	0	0	0	0	0
0	0	0	0	0	0	0	0	0	0	0	0	0	0	0	0	0	0	0	0	0	0	0	0	0	0	0	0	0	0	0
0	0	0	0	0	0	0	0	0	0	0	0	0	0	0	0	0	0	0	0	0	0	0	0	0	0	0	0	0	0	0
0	0	0	0	0	0	0	0	0	0	0	0	0	0	0	0	0	0	0	0	0	0	0	0	0	0	0	0	0	0	0
0	0	0	0	0	0	0	0	0	0	0	0	0	0	0	0	0	0	0	0	0	0	0	0	0	0	0	0	0	0	0
0	0	0	0	0	0	0	0	0	0	0	0	0	0	0	0	0	0	0	0	0	0	0	0	0	0	0	0	0	0	0
0	0	0	0	0	0	0	0	0	0	0	0	0	0	0	0	0	0	0	0	0	0	0	0	0	0	0	0	0	0	0
0	0	0	0	0	0	0	0	0	0	0	0	0	0	0	0	0	0	0	0	0	0	0	0	0	0	0	0	0	0	0
0	0	0	0	0	0	0	0	0	0	0	0	0	0	0	0	0	0	0	0	0	0	0	0	0	0	0	0	0	0	0
0	0	0	0	0	0	0	0	0	0	0	0	0	0	0	0	0	0	0	0	0	0	0	0	0	0	0	0	0	0	0
0	0	0	0	0	0	0	0	0	0	0	0	0	0	0	0	0	0	0	0	0	0	0	0	0	0	0	0	0	0	0
0	0	0	0	0	0	0	0	0	0	0	0	0	0	0	0	0	0	0	0	0	0	0	0	0	0	0	0	0	0	0
0	0	0	0	0	0	0	0	0	0	0	0	0	0	0	0	0	0	0	0	0	0	0	0	0	0	0	0	0	0	0
0	0	0	0	0	0	0	0	0	0	0	0	0	0	0	0	0	0	0	0	0	0	0	0	0	0	0	0	0	0	0
0	0	0	0	0	0	0	0	0	0	0	0	0	0	0	0	0	0	0	0	0	0	0	0	0	0	0	0	0	0	0
0	0	0	0	0	0	0	0	0	0	0	0	0	0	0	0	0	0	0	0	0	0	0	0	0	0	0	0	0	0	0
0	0	0	0	0	0	0	0	0	0	0	0	0	0	0	0	0	0	0	0	0	0	0	0	0	0	0	0	0	0	0
0	0	0	0	0	0	0	0	0	0	0	0	0	0	0	0	0	0	0	0	0	0	0	0	0	0	0	0	0	0	0
0	0	0	0	0	0	0	0	0	0	0	0	0	0	0	0	0	0	0	0	0	0	0	0	0	0	0	0	0	0	0
0	0	0	0	0	0	0	0	0	0	0	0	0	0	0	0	0	0	0	0	0	0	0	0	0	0	0	0	0	0	0
0	0	0	0	0	0	0	0	0	0	0	0	0	0	0	0	0	0	0	0	0	0	0	0	0	0	0	0	0	0	0
0	0	0	0	0	0	0	0	0	0	0	0	0	0	0	0	0	0	0	0	0	0	0	0	0	0	0	0	0	0	0
0	0	0	0	0	0	0	0	0	0	0	0	0	0	0	0	0	0	0	0	0	0	0	0	0	0	0	0	0	0	0
0	0	0	0	0	0	0	0	0	0	0	0	0	0	0	0	0	0	0	0	0	0	0	0	0	0	0	0	0	0	0
0	0	0	0	0	0	0	0	0	0	0	0	0	0	0	0	0	0	0	0	0	0	0	0	0	0	0	0	0	0	0
0	0	0	0	0	0	0	0	0	0	0	0	0	0	0	0	0	0	0	0	0	0	0	0	0	0	0	0	0	0	0
0	0	0	0	0	0	0	0	0	0	0	0	0	0	0	0	0	0	0	0	0	0	0	0	0	0	0	0	0	0	0
0	0	0	0	0	0	0	0	0	0	0	0	0	0	0	0	0	0	0	0	0	0	0	0	0	0	0	0	0	0	0
0	0	0	0	0	0	0	0	0	0	0	0	0	0	0	0	0	0	0	0	0	0	0	0	0	0	0	0	0	0	0
0	0	0	0	0	0	0	0	0	0	0	0	0	0	0	0	0	0	0	0	0	0	0	0	0	0	0	0	0	0	0
0	0	0	0	0	0	0	0	0	0	0	0	0	0	0	0	0	0	0	0	0	0	0	0	0	0	0	0	0	0	0
0	0	0	0	0	0	0	0	0	0	0	0	0	0	0	0	0	0	0	0	0	0	0	0	0	0	0	0	0	0	0
0	0	0	0	0	0	0	0	0	0	0	0	0	0	0	0	0	0	0	0	0	0	0	0	0	0	0	0	0	0	0
0	0	0	0	0	0	0	0	0	0	0	0	0	0	0	0	0	0	0	0	0	0	0	0	0	0	0	0	0	0	0
0	0	0	0	0	0	0	0	0	0	0	0	0	0	0	0	0	0	0	0	0	0	0	0	0	0	0	0	0	0	0
0	0	0	0	0	0	0	0	0	0	0	0	0	0	0	0	0	0	0	0	0	0	0	0	0	0	0	0	0	0	0
0	0	0	0	0	0	0	0	0	0	0	0	0	0	0	0	0	0	0	0	0	0	0	0	0	0	0	0	0	0	0
0	0	0	0	0	0	0	0	0	0	0	0	0	0	0	0	0	0	0	0	0	0	0	0	0	0	0	0	0	0	0
0	0	0	0	0	0	0	0	0	0	0	0	0	0	0	0	0	0	0	0	0	0	0	0	0	0	0	0	0	0	0
0	0	0	0	0	0	0	0	0	0	0	0	0	0	0	0	0	0	0	0	0	0	0	0	0	0	0	0	0	0	0
0	0	0	0	0	0	0	0	0	0	0	0	0	0	0	0	0	0	0	0	0	0	0	0	0	0	0	0	0	0	0
0	0	0	0	0	0	0	0	0	0	0	0	0	0	0	0	0	0	0	0	0	0	0	0	0	0	0	0	0	0	0
0	0	0	0	0	0	0	0	0	0	0	0	0	0	0	0	0	0	0	0	0	0	0	0	0	0	0	0	0	0	0
0	0	0	0	0	0	0	0	0	0	0	0	0	0	0	0	0	0	0	0	0	0	0	0	0	0	0	0	0	0	0
0	0	0	0	0	0	0	0	0	0	0	0	0	0	0	0	0	0	0	0	0	0	0	0	0	0	0	0	0	0	0
0	0	0	0	0	0	0	0	0	0	0	0	0	0	0	0	0	0	0	0	0	0	0	0	0	0	0	0	0	0	0
0	0	0	0	0	0	0	0	0	0	0	0	0	0	0	0	0	0	0	0	0	0	0	0	0	0	0	0	0	0	0
0	0	0	0	0	0	0	0	0	0	0	0	0	0	0	0	0	0	0	0	0	0	0	0	0	0	0	0	0	0	0
0	0	0	0	0	0	0	0	0	0	0	0	0	0	0	0	0	0	0	0	0	0	0	0	0	0	0	0	0	0	0
0	0	0	0	0	0	0	0	0	0	0	0	0	0	0	0	0	0	0	0	0	0	0	0	0	0	0	0	0	0	0
0	0	0	0	0	0	0	0	0	0	0	0	0	0	0	0	0	0	0	0	0	0	0	0	0	0	0	0	0	0	0
0	0	0	0	0	0	0	0	0	0	0	0	0	0	0	0	0	0	0	0	0	0	0	0	0	0	0	0	0	0	0
0	0	0	0	0	0	0	0	0	0	0	0	0	0	0	0	0	0	0	0	0	0	0	0	0	0	0	0	0	0	0
0	0	0	0	0	0	0	0	0	0	0	0	0	0	0	0	0	0	0	0	0	0	0	0	0	0	0	0	0	0	0
0	0	0	0	0	0	0	0	0	0	0	0	0	0	0	0	0	0	0	0	0	0	0	0	0	0	0	0	0	0	0
0	0	0	0	0	0	0	0	0	0	0	0	0	0	0	0	0	0	0	0	0	0	0	0	0	0	0	0	0	0	0
0	0	0	0	0	0	0	0	0	0	0	0	0	0	0	0	0	0	0	0	0	0	0	0	0	0	0	0	0	0	0
0	0	0	0	0	0	0	0	0	0	0	0	0	0	0	0	0	0	0	0	0	0	0	0	0	0	0	0	0	0	0
0	0	0	0	0	0	0	0	0	0	0	0	0	0	0	0	0	0	0	0	0	0	0	0	0	0	0	0	0	0	0
0	0	0	0	0	0	0	0	0	0	0	0	0	0	0	0	0	0	0	0	0	0	0	0	0	0	0	0	0	0	0
0	0	0	0	0	0	0	0	0	0	0	0	0	0	0	0	0	0	0	0	0	0	0	0	0	0	0	0	0	0	0
0	0	0	0	0	0	0	0	0	0	0	0	0	0	0	0	0	0	0	0	0	0	0	0	0	0	0	0	0	0	0
0	0	0	0	0	0	0	0	0	0	0	0	0	0	0	0	0	0	0	0	0	0	0	0	0	0	0	0	0	0	0
0	0	0	0	0	0	0	0	0	0	0	0	0	0	0	0	0	0	0	0	0	0	0	0	0	0	0	0	0	0	0
0	0	0	0	0	0	0	0	0	0	0	0	0	0	0	0	0	0	0	0	0	0	0	0	0	0	0	0	0	0	0
0	0	0	0	0	0	0	0	0	0	0	0	0	0	0	0	0	0	0	0	0	0	0	0	0	0	0	0	0	0	0
0	0	0	0	0	0	0	0	0	0	0	0	0	0	0	0	0	0	0	0	0	0	0	0	0	0	0	0	0	0	0
0	0	0	0	0	0	0	0	0	0	0	0	0	0	0	0	0	0	0	0	0	0	0	0	0	0	0	0	0	0	0
0	0	0	0	0	0	0	0	0	0	0	0	0	0	0	0	0	0	0	0	0	0	0	0	0	0	0	0	0	0	0
0	0	0	0	0	0	0	0	0	0	0	0	0	0	0	0	0	0	0	0	0	0	0	0	0	0	0	0	0	0	0
0	0	0	0	0	0	0	0	0	0	0	0	0	0	0	0	0	0	0	0	0	0	0	0	0	0	0	0	0	0	0
0	0	0	0	0	0	0	0	0	0	0	0	0	0	0	0	0	0	0	0	0	0	0	0	0	0	0	0	0	0	0
0	0	0	0	0	0	0	0	0	0	0	0	0	0	0	0	0	0	0	0	0	0	0	0	0	0	0	0	0	0	0
0	0	0	0	0	0	0	0	0	0	0	0	0	0	0	0	0	0	0	0	0	0	0	0	0	0	0	0	0	0	0
0	0	0	0	0	0	0	0	0	0	0	0	0	0	0	0	0	0	0	0	0	0	0	0	0	0	0	0	0	0	0
0	0	0	0	0	0	0	0	0	0	0	0	0	0	0	0	0	0	0	0	0	0	0	0	0	0	0	0	0	0	0
0	0	0	0	0	0	0	0	0	0	0	0	0	0	0	0	0	0	0	0	0	0	0	0	0	0	0	0	0	0	0
0	0	0	0	0	0	0	0	0	0	0	0	0	0	0	0	0	0	0	0	0	0	0	0	0	0	0	0	0	0	0
0	0	0	0	0	0	0	0	0	0	0	0	0	0	0	0	0	0	0	0	0	0	0	0	0	0	0	0	0	0	0
0	0	0	0	0	0	0	0	0	0	0	0	0	0	0	0	0	0	0	0	0	0	0	0	0	0	0	0	0	0	0
0	0	0	0	0	0	0	0	0	0	0	0	0	0	0	0	0	0	0	0	0	0	0	0	0	0	0	0	0	0	0
0	0	0	0	0	0	0	0	0	0	0	0	0	0	0	0	0	0	0	0	0	0	0	0	0	0	0	0	0	0	0
0	0	0	0	0	0	0	0	0	0	0	0	0	0	0	0	0	0	0	0	0	0	0	0	0	0	0	0	0	0	0
0	0	0	0	0	0	0	0	0	0	0	0	0	0	0	0	0	0	0	0	0	0	0	0	0	0	0	0	0	0	0
0	0	0	0	0	0	0	0	0	0	0	0	0	0	0	0	0	0	0	0	0	0	0	0	0	0	0	0	0	0	0
0	0	0	0	0	0	0	0	0	0	0	0	0	0	0	0	0	0	0	0	0	0	0	0	0	0	0	0	0	0	0
0	0	0	0	0	0	0	0	0	0	0	0	0	0	0	0	0	0	0	0	0	0	0	0	0	0	0	0	0	0	0
0	0	0	0	0	0	0	0	0	0	0	0	0	0	0	0	0	0	0	0	0	0	0	0	0	0	0	0	0	0	0
0	0	0	0	0	0	0	0	0	0	0	0	0	0	0	0	0	0	0	0	0	0	0	0	0	0	0	0	0	0	0
0	0	0	0	0	0	0	0	0	0	0	0	0	0	0	0	0	0	0	0	0	0	0	0	0	0	0	0	0	0	0
0	0	0	0	0	0	0	0	0	0	0	0	0	0	0	0	0	0	0	0	0	0	0	0	0	0	0	0	0	0	0
0	0	0	0	0	0	0	0	0	0	0	0	0	0	0	0	0	0	0	0	0	0	0	0	0	0	0	0	0	0	0
0	0	0	0	0	0	0	0	0	0	0	0	0	0	0	0	0	0	0	0	0	0	0	0	0	0	0	0	0	0	0
0	0	0	0	0	0	0	0	0	0	0	0	0	0	0	0	0	0	0	0	0	0	0	0	0	0	0	0	0	0	0
0	0	0	0	0	0	0	0	0	0	0	0	0	0	0	0	0	0	0	0	0	0	0	0	0	0	0	0	0	0	0
0	0	0	0	0	0	0	0	0	0	0	0	0	0	0	0	0	0	0	0	0	0	0	0	0	0	0	0	0	0	0
0	0	0	0	0	0	0	0	0	0	0	0	0	0	0	0	0	0	0	0	0	0	0	0	0	0	0	0	0	0	0
0	0	0	0	0	0	0	0	0	0	0	0	0	0	0	0	0	0	0	0	0	0	0	0	0	0	0	0	0	0	0
0	0	0	0	0	0	0	0	0	0	0	0	0	0	0	0	0	0	0	0	0	0	0	0	0	0	0	0	0	0	0
0	0	0	0	0	0	0	0	0	0	0	0	0	0	0	0	0	0	0	0	0	0	0	0	0	0	0	0	0	0	0
0	0	0	0	0	0	0	0	0	0	0	0	0	0	0	0	0	0	0	0	0	0	0	0	0	0	0	0	0	0	0
0	0	0	0	0	0	0	0	0	0	0	0	0	0	0	0	0	0	0	0	0	0	0	0	0	0	0	0	0	0	0
0	0	0	0	0	0	0	0	0	0	0	0	0	0	0	0	0	0	0	0	0	0	0	0	0	0	0	0	0	0	0
0	0	0	0	0	0	0	0	0	0	0	0	0	0	0	0	0	0	0	0	0	0	0	0	0	0	0	0	0	0	0
0	0	0	0	0	0	0	0	0	0	0	0	0	0	0	0	0	0	0	0	0	0	0	0	0	0	0	0	0	0	0
0	0	0	0	0	0	0	0	0	0	0	0	0	0	0	0	0	0	0	0	0	0	0	0	0	0	0	0	0	0	0
0	0	0	0	0	0	0	0	0	0	0	0	0	0	0	0	0	0	0	0	0	0	0	0	0	0	0	0	0	0	0
0	0	0	0	0	0	0	0	0	0	0	0	0	0	0	0	0	0	0	0	0	0	0	0	0	0	0	0	0	0	0
0	0	0	0	0	0	0	0	0	0	0	0	0	0	0	0	0	0	0	0	0	0	0	0	0	0	0	0	0	0	0
0	0	0	0	0	0	0	0	0	0	0	0	0	0	0	0	0	0	0	0	0	0	0	0	0	0	0	0	0	0	0
0	0	0	0	0	0	0	0	0	0	0	0	0	0	0	0	0	0	0	0	0	0	0	0	0	0	0	0	0	0	0
0	0	0	0	0	0	0	0	0	0	0	0	0	0	0	0	0	0	0	0	0	0	0	0	0	0	0	0	0	0	0
0	0	0	0	0	0	0	0	0	0	0	0	0	0	0	0	0	0	0	0	0	0	0	0	0	0	0	0	0	0	0
0	0	0	0	0	0	0	0	0	0	0	0	0	0	0	0	0	0	0	0	0	0	0	0	0	0	0	0	0	0	0
0	0	0	0	0	0	0	0	0	0	0	0	0	0	0	0	0	0	0	0	0	0	0	0	0	0	0	0	0	0	0
0	0	0	0	0	0	0	0	0	0	0	0	0	0	0	0	0	0	0	0	0	0	0	0	0	0	0	0	0	0	0
0	0	0	0	0	0	0	0	0	0	0	0	0	0	0	0	0	0	0	0	0	0	0	0	0	0	0	0	0	0	0
0	0	0	0	0	0	0	0	0	0	0	0	0	0	0	0	0	0	0	0	0	0	0	0	0	0	0	0	0	0	0
0	0	0	0	0	0	0	0	0	0	0	0	0	0	0	0	0	0	0	0	0	0	0	0	0	0	0	0	0	0	0
0	0	0	0	0	0	0	0	0	0	0	0	0	0	0	0	0	0	0	0	0	0	0	0	0	0	0	0	0	0	0
0	0	0	0	0	0	0	0	0	0	0	0	0	0	0	0	0	0	0	0	0	0	0	0	0	0	0	0	0	0	0
0	0	0	0	0	0	0	0	0	0	0	0	0	0	0	0	0	0	0	0	0	0	0	0	0	0	0	0	0	0	0
0	0	0	0	0	0	0	0	0	0	0	0	0	0	0	0	0	0	0	0	0	0	0	0	0	0	0	0	0	0	0
0	0	0	0	0	0	0	0	0	0	0	0	0	0	0	0	0	0	0	0	0	0	0	0	0	0	0	0	0	0	0
0	0	0	0	0	0	0	0	0	0	0	0	0	0	0	0	0	0	0	0	0	0	0	0	0	0	0	0	0	0	0
0	0	0	0	0	0	0	0	0	0	0	0	0	0	0	0	0	0	0	0	0	0	0	0	0	0	0	0	0	0	0
0	0	0	0	0	0	0	0	0	0	0	0	0	0	0	0	0	0	0	0	0	0	0	0	0	0	0	0	0	0	0
0	0	0	0	0	0	0	0	0	0	0	0	0	0	0	0	0	0	0	0	0	0	0	0	0	0	0	0	0	0	0
0	0	0	0	0	0	0	0	0	0	0	0	0	0	0	0	0	0	0	0	0	0	0	0	0	0	0	0	0	0	0
0	0	0	0	0	0	0	0	0	0	0	0	0	0	0	0	0	0	0	0	0	0	0	0	0	0	0	0	0	0	0
0	0	0	0	0	0	0	0	0	0	0	0	0	0	0	0	0	0	0	0	0	0	0	0	0	0	0	0	0	0	0
0	0	0	0	0	0	0	0	0	0	0	0	0	0	0	0	0	0	0	0	0	0	0	0	0	0	0	0	0	0	0
0	0	0	0	0	0	0	0	0	0	0	0	0	0	0	0	0	0	0	0	0	0	0	0	0	0	0	0	0	0	0
0	0	0	0	0	0	0	0	0	0	0	0	0	0	0	0	0	0	0	0	0	0	0	0	0	0	0	0	0	0	0
0	0	0	0	0	0	0	0	0	0	0	0	0	0	0	0	0	0	0	0	0	0	0	0	0	0	0	0	0	0	0
0	0	0	0	0	0	0	0	0	0	0	0	0	0	0	0	0	0	0	0	0	0	0	0	0	0	0	0	0	0	0
0	0	0	0	0	0	0	0	0	0	0	0	0	0	0	0	0	0	0	0	0	0	0	0	0	0	0	0	0	0	0
0	0	0	0	0	0	0	0	0	0	0	0	0	0	0	0	0	0	0	0	0	0	0	0	0	0	0	0	0	0	0
0	0	0	0	0	0	0	0	0	0	0	0	0	0	0	0	0	0	0	0	0	0	0	0	0	0	0	0	0	0	0
0	0	0	0	0	0	0	0	0	0	0	0	0	0	0	0	0	0	0	0	0	0	0	0	0	0	0	0	0	0	0
0	0	0	0	0	0	0	0	0	0	0	0	0	0	0	0	0	0	0	0	0	0	0	0	0	0	0	0	0	0	0
0	0	0	0	0	0	0	0	0	0	0	0	0	0	0	0	0	0	0	0	0	0	0	0	0	0	0	0	0	0	0
0	0	0	0	0	0	0	0	0	0	0	0	0	0	0	0	0	0	0	0	0	0	0	0	0	0	0	0	0	0	0
0	0	0	0	0	0	0	0	0	0	0	0	0	0	0	0	0	0	0	0	0	0	0	0	0	0	0	0	0	0	0
0	0	0	0	0	0	0	0	0	0	0	0	0	0	0	0	0	0	0	0	0	0	0	0	0	0	0	0	0	0	0
0	0	0	0	0	0	0	0	0	0	0	0	0	0	0	0	0	0	0	0	0	0	0	0	0	0	0	0	0	0	0
0	0	0	0	0	0	0	0	0	0	0	0	0	0	0	0	0	0	0	0	0	0	0	0	0	0	0	0	0	0	0
0	0	0	0	0	0	0	0	0	0	0	0	0	0	0	0	0	0	0	0	0	0	0	0	0	0	0	0	0	0	0
0	0	0	0	0	0	0	0	0	0	0	0	0	0	0	0	0	0	0	0	0	0	0	0	0	0	0	0	0	0	0
0	0	0	0	0	0	0	0	0	0	0	0	0	0	0	0	0	0	0	0	0	0	0	0	0	0	0	0	0	0	0
0	0	0	0	0	0	0	0	0	0	0	0	0	0	0	0	0	0	0	0	0	0	0	0	0	0	0	0	0	0	0
0	0	0	0	0	0	0	0	0	0	0	0	0	0	0	0	0	0	0	0	0	0	0	0	0	0	0	0	0	0	0
0	0	0	0	0	0	0	0	0	0	0	0	0	0	0	0	0	0	0	0	0	0	0	0	0	0	0	0	0	0	0
0	0	0	0	0	0	0	0	0	0	0	0	0	0	0	0	0	0	0	0	0	0	0	0	0	0	0	0	0	0	0
0	0	0	0	0	0	0	0	0	0	0	0	0	0	0	0	0	0	0	0	0	0	0	0	0	0	0	0	0	0	0
0	0	0	0	0	0	0	0	0	0	0	0	0	0	0	0	0	0	0	0	0	0	0	0	0	0	0	0	0	0	0
0	0	0	0	0	0	0	0	0	0	0	0	0	0	0	0	0	0	0	0	0	0	0	0	0	0	0	0	0	0	0
0	0	0	0	0	0	0	0	0	0	0	0	0	0	0	0	0	0	0	0	0	0	0	0	0	0	0	0	0	0	0
0	0	0	0	0	0	0	0	0	0	0	0	0	0	0	0	0	0	0	0	0	0	0	0	0	0	0	0	0	0	0
0	0	0	0	0	0	0	0	0	0	0	0	0	0	0	0	0	0	0	0	0	0	0	0	0	0	0	0	0	0	0
0	0	0	0	0	0	0	0	0	0	0	0	0	0	0	0	0	0	0	0	0	0	0	0	0	0	0	0	0	0	0
0	0	0	0	0	0	0	0	0	0	0	0	0	0	0	0	0	0	0	0	0	0	0	0	0	0	0	0	0	0	0
0	0	0	0	0	0	0	0	0	0	0	0	0	0	0	0	0	0	0	0	0	0	0	0	0	0	0	0	0	0	0
0	0	0	0	0	0	0	0	0	0	0	0	0	0	0	0	0	0	0	0	0	0	0	0	0	0	0	0	0	0	0
0	0	0	0	0	0	0	0	0	0	0	0	0	0	0	0	0	0	0	0	0	0	0	0	0	0	0	0	0	0	0
0	0	0	0	0	0	0	0	0	0	0	0	0	0	0	0	0	0	0	0	0	0	0	0	0	0	0	0	0	0	0
0	0	0	0	0	0	0	0	0	0	0	0	0	0	0	0	0	0	0	0	0	0	0	0	0	0	0	0	0	0	0
0	0	0	0	0	0	0	0	0	0	0	0	0	0	0	0	0	0	0	0	0	0	0	0	0	0	0	0	0	0	0
0	0	0	0	0	0	0	0	0	0	0	0	0	0	0	0	0	0	0	0	0	0	0	0	0	0	0	0	0	0	0
0	0	0	0	0	0	0	0	0	0	0	0	0	0	0	0	0	0	0	0	0	0	0	0	0	0	0	0	0	0	0
0	0	0	0	0	0	0	0	0	0	0	0	0	0	0	0	0	0	0	0	0	0	0	0	0	0	0	0	0	0	0
0	0	0	0	0	0	0	0	0	0	0	0	0	0	0	0	0	0	0	0	0	0	0	0	0	0	0	0	0	0	0
0	0	0	0	0	0	0	0	0	0	0	0	0	0	0	0	0	0	0	0	0	0	0	0	0	0	0	0	0	0	0
0	0	0	0	0	0	0	0	0	0	0	0	0	0	0	0	0	0	0	0	0	0	0	0	0	0	0	0	0	0	0
0	0	0	0	0	0	0	0	0	0	0	0	0	0	0	0	0	0	0	0	0	0	0	0	0	0	0	0	0	0	0
0	0	0	0	0	0	0	0	0	0	0	0	0	0	0	0	0	0	0	0	0	0	0	0	0	0	0	0	0	0	0
0	0	0	0	0	0	0	0	0	0	0	0	0	0	0	0	0	0	0	0	0	0	0	0	0	0	0	0	0	0	0
0	0	0	0	0	0	0	0	0	0	0	0	0	0	0	0	0	0	0	0	0	0	0	0	0	0	0	0	0	0	0
0	0	0	0	0	0	0	0	0	0	0	0	0	0	0	0	0	0	0	0	0	0	0	0	0	0	0	0	0	0	0
0	0	0	0	0	0	0	0	0	0	0	0	0	0	0	0	0	0	0	0	0	0	0	0	0	0	0	0	0	0	0
0	0	0	0	0	0	0	0	0	0	0	0	0	0	0	0	0	0	0	0	0	0	0	0	0	0	0	0	0	0	0
0	0	0	0	0	0	0	0	0	0	0	0	0	0	0	0	0	0	0	0	0	0	0	0	0	0	0	0	0	0	0
0	0	0	0	0	0	0	0	0	0	0	0	0	0	0	0	0	0	0	0	0	0	0	0	0	0	0	0	0	0	0
0	0	0	0	0	0	0	0	0	0	0	0	0	0	0	0	0	0	0	0	0	0	0	0	0	0	0	0	0	0	0
0	0	0	0	0	0	0	0	0	0	0	0	0	0	0	0	0	0	0	0	0	0	0	0	0	0	0	0	0	0	0
0	0	0	0	0	0	0	0	0	0	0	0	0	0	0	0	0	0	0	0	0	0	0	0	0	0	0	0	0	0	0
0	0	0	0	0	0	0	0	0	0	0	0	0	0	0	0	0	0	0	0	0	0	0	0	0	0	0	0	0	0	0
0	0	0	0	0	0	0	0	0	0	0	0	0	0	0	0	0	0	0	0	0	0	0	0	0	0	0	0	0	0	0
0	0	0	0	0	0	0	0	0	0	0	0	0	0	0	0	0	0	0	0	0	0	0	0	0	0	0	0	0	0	0
0	0	0	0	0	0	0	0	0	0	0	0	0	0	0	0	0	0	0	0	0	0	0	0	0	0	0	0	0	0	0
0	0	0	0	0	0	0	0	0	0	0	0	0	0	0	0	0	0	0	0	0	0	0	0	0	0	0	0	0	0	0
0	0	0	0	0	0	0	0	0	0	0	0	0	0	0	0	0	0	0	0	0	0	0	0	0	0	0	0	0	0	0
0	0	0	0	0	0	0	0	0	0	0	0	0	0	0	0	0	0	0	0	0	0	0	0	0	0	0	0	0	0	0
0	0	0	0	0	0	0	0	0	0	0	0	0	0	0	0	0	0	0	0	0	0	0	0	0	0	0	0	0	0	0
0	0	0	0	0	0	0	0	0	0	0	0	0	0	0	0	0	0	0	0	0	0	0	0	0	0	0	0	0	0	0
0	0	0	0	0	0	0	0	0	0	0	0	0	0	0	0	0	0	0	0	0	0	0	0	0	0	0	0	0	0	0
0	0	0	0	0	0	0	0	0	0	0	0	0	0	0	0	0	0	0	0	0	0	0	0	0	0	0	0	0	0	0
0	0	0	0	0	0	0	0	0	0	0	0	0	0	0	0	0	0	0	0	0	0	0	0	0	0	0	0	0	0	0
0	0	0	0	0	0	0	0	0	0	0	0	0	0	0	0	0	0	0	0	0	0	0	0	0	0	0	0	0	0	0
0	0	0	0	0	0	0	0	0	0	0	0	0	0	0	0	0	0	0	0	0	0	0	0	0	0	0	0	0	0	0
0	0	0	0	0	0	0	0	0	0	0	0	0	0	0	0	0	0	0	0	0	0	0	0	0	0	0	0	0	0	0
0	0	0	0	0	0	0	0	0	0	0	0	0	0	0	0	0	0	0	0	0	0	0	0	0	0	0	0	0	0	0
0	0	0	0	0	0	0	0	0	0	0	0	0	0	0	0	0	0	0	0	0	0	0	0	0	0	0	0	0	0	0
0	0	0	0	0	0	0	0	0	0	0	0	0	0	0	0	0	0	0	0	0	0	0	0	0	0	0	0	0	0	0
0	0	0	0	0	0	0	0	0	0	0	0	0	0	0	0	0	0	0	0	0	0	0	0	0	0	0	0	0	0	0
0	0	0	0	0	0	0	0	0	0	0	0	0	0	0	0	0	0	0	0	0	0	0	0	0	0	0	0	0	0	0
0	0	0	0	0	0	0	0	0	0	0	0	0	0	0	0	0	0	0	0	0	0	0	0	0	0	0	0	0	0	0
0	0	0	0	0	0	0	0	0	0	0	0	0	0	0	0	0	0	0	0	0	0	0	0	0	0	0	0	0	0	0
0	0	0	0	0	0	0	0	0	0	0	0	0	0	0	0	0	0	0	0	0	0	0	0	0	0	0	0	0	0	0
0	0	0	0	0	0	0	0	0	0	0	0	0	0	0	0	0	0	0	0	0	0	0	0	0	0	0	0	0	0	0
0	0	0	0	0	0	0	0	0	0	0	0	0	0	0	0	0	0	0	0	0	0	0	0	0	0	0	0	0	0	0
0	0	0	0	0	0	0	0	0	0	0	0	0	0	0	0	0	0	0	0	0	0	0	0	0	0	0	0	0	0	0
0	0	0	0	0	0	0	0	0	0	0	0	0	0	0	0	0	0	0	0	0	0	0	0	0	0	0	0	0	0	0
0	0	0	0	0	0	0	0	0	0	0	0	0	0	0	0	0	0	0	0	0	0	0	0	0	0	0	0	0	0	0
0	0	0	0	0	0	0	0	0	0	0	0	0	0	0	0	0	0	0	0	0	0	0	0	0	0	0	0	0	0	0
0	0	0	0	0	0	0	0	0	0	0	0	0	0	0	0	0	0	0	0	0	0	0	0	0	0	0	0	0	0	0
0	0	0	0	0	0	0	0	0	0	0	0	0	0	0	0	0	0	0	0	0	0	0	0	0	0	0	0	0	0	0
0	0	0	0	0	0	0	0	0	0	0	0	0	0	0	0	0	0	0	0	0	0	0	0	0	0	0	0	0	0	0
0	0	0	0	0	0	0	0	0	0	0	0	0	0	0	0	0	0	0	0	0	0	0	0	0	0	0	0	0	0	0
0	0	0	0	0	0	0	0	0	0	0	0	0	0	0	0	0	0	0	0	0	0	0	0	0	0	0	0	0	0	0
0	0	0	0	0	0	0	0	0	0	0	0	0	0	0	0	0	0	0	0	0	0	0	0	0	0	0	0	0	0	0
0	0	0	0	0	0	0	0	0	0	0	0	0	0	0	0	0	0	0	0	0	0	0	0	0	0	0	0	0	0	0
0	0	0	0	0	0	0	0	0	0	0	0	0	0	0	0	0	0	0	0	0	0	0	0	0	0	0	0	0	0	0
0	0	0	0	0	0	0	0	0	0	0	0	0	0	0	0	0	0	0	0	0	0	0	0	0	0	0	0	0	0	0
0	0	0	0	0	0	0	0	0	0	0	0	0	0	0	0	0	0	0	0	0	0	0	0	0	0	0	0	0	0	0
0	0	0	0	0	0	0	0	0	0	0	0	0	0	0	0	0	0	0	0	0	0	0	0	0	0	0	0	0	0	0
0	0	0	0	0	0	0	0	0	0	0	0	0	0	0	0	0	0	0	0	0	0	0	0	0	0	0	0	0	0	0
0	0	0	0	0	0	0	0	0	0	0	0	0	0	0	0	0	0	0	0	0	0	0	0	0	0	0	0	0	0	0
0	0	0	0	0	0	0	0	0	0	0	0	0	0	0	0	0	0	0	0	0	0	0	0	0	0	0	0	0	0	0
0	0	0	0	0	0	0	0	0	0	0	0	0	0	0	0	0	0	0	0	0	0	0	0	0	0	0	0	0	0	0
0	0	0	0	0	0	0	0	0	0	0	0	0	0	0	0	0	0	0	0	0	0	0	0	0	0	0	0	0	0	0
0	0	0	0	0	0	0	0	0	0	0	0	0	0	0	0	0	0	0	0	0	0	0	0	0	0	0	0	0	0	0
0	0	0	0	0	0	0	0	0	0	0	0	0	0	0	0	0	0	0	0	0	0	0	0	0	0	0	0	0	0	0
0	0	0	0	0	0	0	0	0	0	0	0	0	0	0	0	0	0	0	0	0	0	0	0	0	0	0	0	0	0	0
0	0	0	0	0	0	0	0	0	0	0	0	0	0	0	0	0	0	0	0	0	0	0	0	0	0	0	0	0	0	0
0	0	0	0	0	0	0	0	0	0	0	0	0	0	0	0	0	0	0	0	0	0	0	0	0	0	0	0	0	0	0
0	0	0	0	0	0	0	0	0	0	0	0	0	0	0	0	0	0	0	0	0	0	0	0	0	0	0	0	0	0	0
0	0	0	0	0	0	0	0	0	0	0	0	0	0	0	0	0	0	0	0	0	0	0	0	0	0	0	0	0	0	0
0	0	0	0	0	0	0	0	0	0	0	0	0	0	0	0	0	0	0	0	0	0	0	0	0	0	0	0	0	0	0
0	0	0	0	0	0	0	0	0	0	0	0	0	0	0	0	0	0	0	0	0	0	0	0	0	0	0	0	0	0	0
0	0	0	0	0	0	0	0	0	0	0	0	0	0	0	0	0	0	0	0	0	0	0	0	0	0	0	0	0	0	0
0	0	0	0	0	0	0	0	0	0	0	0	0	0	0	0	0	0	0	0	0	0	0	0	0	0	0	0	0	0	0
0	0	0	0	0	0	0	0	0	0	0	0	0	0	0	0	0	0	0	0	0	0	0	0	0	0	0	0	0	0	0
0	0	0	0	0	0	0	0	0	0	0	0	0	0	0	0	0	0	0	0	0	0	0	0	0	0	0	0	0	0	0
0	0	0	0	0	0	0	0	0	0	0	0	0	0	0	0	0	0	0	0	0	0	0	0	0	0	0	0	0	0	0
0	0	0	0	0	0	0	0	0	0	0	0	0	0	0	0	0	0	0	0	0	0	0	0	0	0	0	0	0	0	0
0	0	0	0	0	0	0	0	0	0	0	0	0	0	0	0	0	0	0	0	0	0	0	0	0	0	0	0	0	0	0
0	0	0	0	0	0	0	0	0	0	0	0	0	0	0	0	0	0	0	0	0	0	0	0	0	0	0	0	0	0	0
0	0	0	0	0	0	0	0	0	0	0	0	0	0	0	0	0	0	0	0	0	0	0	0	0	0	0	0	0	0	0
0	0	0	0	0	0	0	0	0	0	0	0	0	0	0	0	0	0	0	0	0	0	0	0	0	0	0	0	0	0	0
0	0	0	0	0	0	0	0	0	0	0	0	0	0	0	0	0	0	0	0	0	0	0	0	0	0	0	0	0	0	0
0	0	0	0	0	0	0	0	0	0	0	0	0	0	0	0	0	0	0	0	0	0	0	0	0	0	0	0	0	0	0
0	0	0	0	0	0	0	0	0	0	0	0	0	0	0	0	0	0	0	0	0	0	0	0	0	0	0	0	0	0	0
0	0	0	0	0	0	0	0	0	0	0	0	0	0	0	0	0	0	0	0	0	0	0	0	0	0	0	0	0	0	0
0	0	0	0	0	0	0	0	0	0	0	0	0	0	0	0	0	0	0	0	0	0	0	0	0	0	0	0	0	0	0
0	0	0	0	0	0	0	0	0	0	0	0	0	0	0	0	0	0	0	0	0	0	0	0	0	0	0	0	0	0	0
0	0	0	0	0	0	0	0	0	0	0	0	0	0	0	0	0	0	0	0	0	0	0	0	0	0	0	0	0	0	0
0	0	0	0	0	0	0	0	0	0	0	0	0	0	0	0	0	0	0	0	0	0	0	0	0	0	0	0	0	0	0
0	0	0	0	0	0	0	0	0	0	0	0	0	0	0	0	0	0	0	0	0	0	0	0	0	0	0	0	0	0	0
0	0	0	0	0	0	0	0	0	0	0	0	0	0	0	0	0	0	0	0	0	0	0	0	0	0	0	0	0	0	0
0	0	0	0	0	0	0	0	0	0	0	0	0	0	0	0	0	0	0	0	0	0	0	0	0	0	0	0	0	0	0
0	0	0	0	0	0	0	0	0	0	0	0	0	0	0	0	0	0	0	0	0	0	0	0	0	0	0	0	0	0	0
0	0	0	0	0	0	0	0	0	0	0	0	0	0	0	0	0	0	0	0	0	0	0	0	0	0	0	0	0	0	0
0	0	0	0	0	0	0	0	0	0	0	0	0	0	0	0	0	0	0	0	0	0	0	0	0	0	0	0	0	0	0
0	0	0	0	0	0	0	0	0	0	0	0	0	0	0	0	0	0	0	0	0	0	0	0	0	0	0	0	0	0	0
0	0	0	0	0	0	0	0	0	0	0	0	0	0	0	0	0	0	0	0	0	0	0	0	0	0	0	0	0	0	0
0	0	0	0	0	0	0	0	0	0	0	0	0	0	0	0	0	0	0	0	0	0	0	0	0	0	0	0	0	0	0
0	0	0	0	0	0	0	0	0	0	0	0	0	0	0	0	0	0	0	0	0	0	0	0	0	0	0	0	0	0	0
0	0	0	0	0	0	0	0	0	0	0	0	0	0	0	0	0	0	0	0	0	0	0	0	0	0	0	0	0	0	0
0	0	0	0	0	0	0	0	0	0	0	0	0	0	0	0	0	0	0	0	0	0	0	0	0	0	0	0	0	0	0
0	0	0	0	0	0	0	0	0	0	0	0	0	0	0	0	0	0	0	0	0	0	0	0	0	0	0	0	0	0	0
0	0	0	0	0	0	0	0	0	0	0	0	0	0	0	0	0	0	0	0	0	0	0	0	0	0	0	0	0	0	0
0	0	0	0	0	0	0	0	0	0	0	0	0	0	0	0	0	0	0	0	0	0	0	0	0	0	0	0	0	0	0
0	0	0	0	0	0	0	0	0	0	0	0	0	0	0	0	0	0	0	0	0	0	0	0	0	0	0	0	0	0	0
0	0	0	0	0	0	0	0	0	0	0	0	0	0	0	0	0	0	0	0	0	0	0	0	0	0	0	0	0	0	0
0	0	0	0	0	0	0	0	0	0	0	0	0	0	0	0	0	0	0	0	0	0	0	0	0	0	0	0	0	0	0
0	0	0	0	0	0	0	0	0	0	0	0	0	0	0	0	0	0	0	0	0	0	0	0	0	0	0	0	0	0	0
0	0	0	0	0	0	0	0	0	0	0	0	0	0	0	0	0	0	0	0	0	0	0	0	0	0	0	0	0	0	0
0	0	0	0	0	0	0	0	0	0	0	0	0	0	0	0	0	0	0	0	0	0	0	0	0	0	0	0	0	0	0
0	0	0	0	0	0	0	0	0	0	0	0	0	0	0	0	0	0	0	0	0	0	0	0	0	0	0	0	0	0	0
0	0	0	0	0	0	0	0	0	0	0	0	0	0	0	0	0	0	0	0	0	0	0	0	0	0	0	0	0	0	0
0	0	0	0	0	0	0	0	0	0	0	0	0	0	0	0	0	0	0	0	0	0	0	0	0	0	0	0	0	0	0
0	0	0	0	0	0	0	0	0	0	0	0	0	0	0	0	0	0	0	0	0	0	0	0	0	0	0	0	0	0	0
0	0	0	0	0	0	0	0	0	0	0	0	0	0	0	0	0	0	0	0	0	0	0	0	0	0	0	0	0	0	0
0	0	0	0	0	0	0	0	0	0	0	0	0	0	0	0	0	0	0	0	0	0	0	0	0	0	0	0	0	0	0
0	0	0	0	0	0	0	0	0	0	0	0	0	0	0	0	0	0	0	0	0	0	0	0	0	0	0	0	0	0	0
0	0	0	0	0	0	0	0	0	0	0	0	0	0	0	0	0	0	0	0	0	0	0	0	0	0	0	0	0	0	0
0	0	0	0	0	0	0	0	0	0	0	0	0	0	0	0	0	0	0	0	0	0	0	0	0	0	0	0	0	0	0
0	0	0	0	0	0	0	0	0	0	0	0	0	0	0	0	0	0	0	0	0	0	0	0	0	0	0	0	0	0	0
0	0	0	0	0	0	0	0	0	0	0	0	0	0	0	0	0	0	0	0	0	0	0	0	0	0	0	0	0	0	0
0	0	0	0	0	0	0	0	0	0	0	0	0	0	0	0	0	0	0	0	0	0	0	0	0	0	0	0	0	0	0
0	0	0	0	0	0	0	0	0	0	0	0	0	0	0	0	0	0	0	0	0	0	0	0	0	0	0	0	0	0	0
0	0	0	0	0	0	0	0	0	0	0	0	0	0	0	0	0	0	0	0	0	0	0	0	0	0	0	0	0	0	0
0	0	0	0	0	0	0	0	0	0	0	0	0	0	0	0	0	0	0	0	0	0	0	0	0	0	0	0	0	0	0
0	0	0	0	0	0	0	0	0	0	0	0	0	0	0	0	0	0	0	0	0	0	0	0	0	0	0	0	0	0	0
0	0	0	0	0	0	0	0	0	0	0	0	0	0	0	0	0	0	0	0	0	0	0	0	0	0	0	0	0	0	0
0	0	0	0	0	0	0	0	0	0	0	0	0	0	0	0	0	0	0	0	0	0	0	0	0	0	0	0	0	0	0
0	0	0	0	0	0	0	0	0	0	0	0	0	0	0	0	0	0	0	0	0	0	0	0	0	0	0	0	0	0	0
0	0	0	0	0	0	0	0	0	0	0	0	0	0	0	0	0	0	0	0	0	0	0	0	0	0	0	0	0	0	0
0	0	0	0	0	0	0	0	0	0	0	0	0	0	0	0	0	0	0	0	0	0	0	0	0	0	0	0	0	0	0
0	0	0	0	0	0	0	0	0	0	0	0	0	0	0	0	0	0	0	0	0	0	0	0	0	0	0	0	0	0	0
0	0	0	0	0	0	0	0	0	0	0	0	0	0	0	0	0	0	0	0	0	0	0	0	0	0	0	0	0	0	0
0	0	0	0	0	0	0	0	0	0	0	0	0	0	0	0	0	0	0	0	0	0	0	0	0	0	0	0	0	0	0
0	0	0	0	0	0	0	0	0	0	0	0	0	0	0	0	0	0	0	0	0	0	0	0	0	0	0	0	0	0	0
0	0	0	0	0	0	0	0	0	0	0	0	0	0	0	0	0	0	0	0	0	0	0	0	0	0	0	0	0	0	0
0	0	0	0	0	0	0	0	0	0	0	0	0	0	0	0	0	0	0	0	0	0	0	0	0	0	0	0	0	0	0
0	0	0	0	0	0	0	0	0	0	0	0	0	0	0	0	0	0	0	0	0	0	0	0	0	0	0	0	0	0	0
0	0	0	0	0	0	0	0	0	0	0	0	0	0	0	0	0	0	0	0	0	0	0	0	0	0	0	0	0	0	0
0	0	0	0	0	0	0	0	0	0	0	0	0	0	0	0	0	0	0	0	0	0	0	0	0	0	0	0	0	0	0
0	0	0	0	0	0	0	0	0	0	0	0	0	0	0	0	0	0	0	0	0	0	0	0	0	0	0	0	0	0	0
0	0	0	0	0	0	0	0	0	0	0	0	0	0	0	0	0	0	0	0	0	0	0	0	0	0	0	0	0	0	0
0	0	0	0	0	0	0	0	0	0	0	0	0	0	0	0	0	0	0	0	0	0	0	0	0	0	0	0	0	0	0
0	0	0	0	0	0	0	0	0	0	0	0	0	0	0	0	0	0	0	0	0	0	0	0	0	0	0	0	0	0	0
0	0	0	0	0	0	0	0	0	0	0	0	0	0	0	0	0	0	0	0	0	0	0	0	0	0	0	0	0	0	0
0	0	0	0	0	0	0	0	0	0	0	0	0	0	0	0	0	0	0	0	0	0	0	0	0	0	0	0	0	0	0
0	0	0	0	0	0	0	0	0	0	0	0	0	0	0	0	0	0	0	0	0	0	0	0	0	0	0	0	0	0	0
0	0	0	0	0	0	0	0	0	0	0	0	0	0	0	0	0	0	0	0	0	0	0	0	0	0	0	0	0	0	0
0	0	0	0	0	0	0	0	0	0	0	0	0	0	0	0	0	0	0	0	0	0	0	0	0	0	0	0	0	0	0
0	0	0	0	0	0	0	0	0	0	0	0	0	0	0	0	0	0	0	0	0	0	0	0	0	0	0	0	0	0	0
0	0	0	0	0	0	0	0	0	0	0	0	0	0	0	0	0	0	0	0	0	0	0	0	0	0	0	0	0	0	0
0	0	0	0	0	0	0	0	0	0	0	0	0	0	0	0	0	0	0	0	0	0	0	0	0	0	0	0	0	0	0
0	0	0	0	0	0	0	0	0	0	0	0	0	0	0	0	0	0	0	0	0	0	0	0	0	0	0	0	0	0	0
0	0	0	0	0	0	0	0	0	0	0	0	0	0	0	0	0	0	0	0	0	0	0	0	0	0	0	0	0	0	0
0	0	0	0	0	0	0	0	0	0	0	0	0	0	0	0	0	0	0	0	0	0	0	0	0	0	0	0	0	0	0
0	0	0	0	0	0	0	0	0	0	0	0	0	0	0	0	0	0	0	0	0	0	0	0	0	0	0	0	0	0	0
0	0	0	0	0	0	0	0	0	0	0	0	0	0	0	0	0	0	0	0	0	0	0	0	0	0	0	0	0	0	0
0	0	0	0	0	0	0	0	0	0	0	0	0	0	0	0	0	0	0	0	0	0	0	0	0	0	0	0	0	0	0
0	0	0	0	0	0	0	0	0	0	0	0	0	0	0	0	0	0	0	0	0	0	0	0	0	0	0	0	0	0	0
0	0	0	0	0	0	0	0	0	0	0	0	0	0	0	0	0	0	0	0	0	0	0	0	0	0	0	0	0	0	0
0	0	0	0	0	0	0	0	0	0	0	0	0	0	0	0	0	0	0	0	0	0	0	0	0	0	0	0	0	0	0
0	0	0	0	0	0	0	0	0	0	0	0	0	0	0	0	0	0	0	0	0	0	0	0	0	0	0	0	0	0	0
0	0	0	0	0	0	0	0	0	0	0	0	0	0	0	0	0	0	0	0	0	0	0	0	0	0	0	0	0	0	0
0	0	0	0	0	0	0	0	0	0	0	0	0	0	0	0	0	0	0	0	0	0	0	0	0	0	0	0	0	0	0
0	0	0	0	0	0	0	0	0	0	0	0	0	0	0	0	0	0	0	0	0	0	0	0	0	0	0	0	0	0	0
0	0	0	0	0	0	0	0	0	0	0	0	0	0	0	0	0	0	0	0	0	0	0	0	0	0	0	0	0	0	0
0	0	0	0	0	0	0	0	0	0	0	0	0	0	0	0	0	0	0	0	0	0	0	0	0	0	0	0	0	0	0
0	0	0	0	0	0	0	0	0	0	0	0	0	0	0	0	0	0	0	0	0	0	0	0	0	0	0	0	0	0	0
0	0	0	0	0	0	0	0	0	0	0	0	0	0	0	0	0	0	0	0	0	0	0	0	0	0	0	0	0	0	0
0	0	0	0	0	0	0	0	0	0	0	0	0	0	0	0	0	0	0	0	0	0	0	0	0	0	0	0	0	0	0
0	0	0	0	0	0	0	0	0	0	0	0	0	0	0	0	0	0	0	0	0	0	0	0	0	0	0	0	0	0	0
0	0	0	0	0	0	0	0	0	0	0	0	0	0	0	0	0	0	0	0	0	0	0	0	0	0	0	0	0	0	0
0	0	0	0	0	0	0	0	0	0	0	0	0	0	0	0	0	0	0	0	0	0	0	0	0	0	0	0	0	0	0
0	0	0	0	0	0	0	0	0	0	0	0	0	0	0	0	0	0	0	0	0	0	0	0	0	0	0	0	0	0	0
0	0	0	0	0	0	0	0	0	0	0	0	0	0	0	0	0	0	0	0	0	0	0	0	0	0	0	0	0	0	0
0	0	0	0	0	0	0	0	0	0	0	0	0	0	0	0	0	0	0	0	0	0	0	0	0	0	0	0	0	0	0
0	0	0	0	0	0	0	0	0	0	0	0	0	0	0	0	0	0	0	0	0	0	0	0	0	0	0	0	0	0	0
0	0	0	0	0	0	0	0	0	0	0	0	0	0	0	0	0	0	0	0	0	0	0	0	0	0	0	0	0	0	0
0	0	0	0	0	0	0	0	0	0	0	0	0	0	0	0	0	0	0	0	0	0	0	0	0	0	0	0	0	0	0
0	0	0	0	0	0	0	0	0	0	0	0	0	0	0	0	0	0	0	0	0	0	0	0	0	0	0	0	0	0	0
0	0	0	0	0	0	0	0	0	0	0	0	0	0	0	0	0	0	0	0	0	0	0	0	0	0	0	0	0	0	0
0	0	0	0	0	0	0	0	0	0	0	0	0	0	0	0	0	0	0	0	0	0	0	0	0	0	0	0	0	0	0
0	0	0	0	0	0	0	0	0	0	0	0	0	0	0	0	0	0	0	0	0	0	0	0	0	0	0	0	0	0	0
0	0	0	0	0	0	0	0	0	0	0	0	0	0	0	0	0	0	0	0	0	0	0	0	0	0	0	0	0	0	0
0	0	0	0	0	0	0	0	0	0	0	0	0	0	0	0	0	0	0	0	0	0	0	0	0	0	0	0	0	0	0
0	0	0	0	0	0	0	0	0	0	0	0	0	0	0	0	0	0	0	0	0	0	0	0	0	0	0	0	0	0	0
0	0	0	0	0	0	0	0	0	0	0	0	0	0	0	0	0	0	0	0	0	0	0	0	0	0	0	0	0	0	0
0	0	0	0	0	0	0	0	0	0	0	0	0	0	0	0	0	0	0	0	0	0	0	0	0	0	0	0	0	0	0
0	0	0	0	0	0	0	0	0	0	0	0	0	0	0	0	0	0	0	0	0	0	0	0	0	0	0	0	0	0	0
0	0	0	0	0	0	0	0	0	0	0	0	0	0	0	0	0	0	0	0	0	0	0	0	0	0	0	0	0	0	0
0	0	0	0	0	0	0	0	0	0	0	0	0	0	0	0	0	0	0	0	0	0	0	0	0	0	0	0	0	0	0
0	0	0	0	0	0	0	0	0	0	0	0	0	0	0	0	0	0	0	0	0	0	0	0	0	0	0	0	0	0	0
0	0	0	0	0	0	0	0	0	0	0	0	0	0	0	0	0	0	0	0	0	0	0	0	0	0	0	0	0	0	0
0	0	0	0	0	0	0	0	0	0	0	0	0	0	0	0	0	0	0	0	0	0	0	0	0	0	0	0	0	0	0
0	0	0	0	0	0	0	0	0	0	0	0	0	0	0	0	0	0	0	0	0	0	0	0	0	0	0	0	0	0	0
0	0	0	0	0	0	0	0	0	0	0	0	0	0	0	0	0	0	0	0	0	0	0	0	0	0	0	0	0	0	0
0	0	0	0	0	0	0	0	0	0	0	0	0	0	0	0	0	0	0	0	0	0	0	0	0	0	0	0	0	0	0
0	0	0	0	0	0	0	0	0	0	0	0	0	0	0	0	0	0	0	0	0	0	0	0	0	0	0	0	0	0	0
0	0	0	0	0	0	0	0	0	0	0	0	0	0	0	0	0	0	0	0	0	0	0	0	0	0	0	0	0	0	0
0	0	0	0	0	0	0	0	0	0	0	0	0	0	0	0	0	0	0	0	0	0	0	0	0	0	0	0	0	0	0
0	0	0	0	0	0	0	0	0	0	0	0	0	0	0	0	0	0	0	0	0	0	0	0	0	0	0	0	0	0	0
0	0	0	0	0	0	0	0	0	0	0	0	0	0	0	0	0	0	0	0	0	0	0	0	0	0	0	0	0	0	0
0	0	0	0	0	0	0	0	0	0	0	0	0	0	0	0	0	0	0	0	0	0	0	0	0	0	0	0	0	0	0
0	0	0	0	0	0	0	0	0	0	0	0	0	0	0	0	0	0	0	0	0	0	0	0	0	0	0	0	0	0	0
0	0	0	0	0	0	0	0	0	0	0	0	0	0	0	0	0	0	0	0	0	0	0	0	0	0	0	0	0	0	0
0	0	0	0	0	0	0	0	0	0	0	0	0	0	0	0	0	0	0	0	0	0	0	0	0	0	0	0	0	0	0
0	0	0	0	0	0	0	0	0	0	0	0	0	0	0	0	0	0	0	0	0	0	0	0	0	0	0	0	0	0	0
0	0	0	0	0	0	0	0	0	0	0	0	0	0	0	0	0	0	0	0	0	0	0	0	0	0	0	0	0	0	0
0	0	0	0	0	0	0	0	0	0	0	0	0	0	0	0	0	0	0	0	0	0	0	0	0	0	0	0	0	0	0
0	0	0	0	0	0	0	0	0	0	0	0	0	0	0	0	0	0	0	0	0	0	0	0	0	0	0	0	0	0	0
0	0	0	0	0	0	0	0	0	0	0	0	0	0	0	0	0	0	0	0	0	0	0	0	0	0	0	0	0	0	0
0	0	0	0	0	0	0	0	0	0	0	0	0	0	0	0	0	0	0	0	0	0	0	0	0	0	0	0	0	0	0
0	0	0	0	0	0	0	0	0	0	0	0	0	0	0	0	0	0	0	0	0	0	0	0	0	0	0	0	0	0	0
0	0	0	0	0	0	0	0	0	0	0	0	0	0	0	0	0	0	0	0	0	0	0	0	0	0	0	0	0	0	0
0	0	0	0	0	0	0	0	0	0	0	0	0	0	0	0	0	0	0	0	0	0	0	0	0	0	0	0	0	0	0
0	0	0	0	0	0	0	0	0	0	0	0	0	0	0	0	0	0	0	0	0	0	0	0	0	0	0	0	0	0	0
0	0	0	0	0	0	0	0	0	0	0	0	0	0	0	0	0	0	0	0	0	0	0	0	0	0	0	0	0	0	0
0	0	0	0	0	0	0	0	0	0	0	0	0	0	0	0	0	0	0	0	0	0	0	0	0	0	0	0	0	0	0
0	0	0	0	0	0	0	0	0	0	0	0	0	0	0	0	0	0	0	0	0	0	0	0	0	0	0	0	0	0	0
0	0	0	0	0	0	0	0	0	0	0	0	0	0	0	0	0	0	0	0	0	0	0	0	0	0	0	0	0	0	0
0	0	0	0	0	0	0	0	0	0	0	0	0	0	0	0	0	0	0	0	0	0	0	0	0	0	0	0	0	0	0
0	0	0	0	0	0	0	0	0	0	0	0	0	0	0	0	0	0	0	0	0	0	0	0	0	0	0	0	0	0	0
0	0	0	0	0	0	0	0	0	0	0	0	0	0	0	0	0	0	0	0	0	0	0	0	0	0	0	0	0	0	0
0	0	0	0	0	0	0	0	0	0	0	0	0	0	0	0	0	0	0	0	0	0	0	0	0	0	0	0	0	0	0
0	0	0	0	0	0	0	0	0	0	0	0	0	0	0	0	0	0	0	0	0	0	0	0	0	0	0	0	0	0	0
0	0	0	0	0	0	0	0	0	0	0	0	0	0	0	0	0	0	0	0	0	0	0	0	0	0	0	0	0	0	0
0	0	0	0	0	0	0	0	0	0	0	0	0	0	0	0	0	0	0	0	0	0	0	0	0	0	0	0	0	0	0
0	0	0	0	0	0	0	0	0	0	0	0	0	0	0	0	0	0	0	0	0	0	0	0	0	0	0	0	0	0	0
0	0	0	0	0	0	0	0	0	0	0	0	0	0	0	0	0	0	0	0	0	0	0	0	0	0	0	0	0	0	0
0	0	0	0	0	0	0	0	0	0	0	0	0	0	0	0	0	0	0	0	0	0	0	0	0	0	0	0	0	0	0
0	0	0	0	0	0	0	0	0	0	0	0	0	0	0	0	0	0	0	0	0	0	0	0	0	0	0	0	0	0	0
0	0	0	0	0	0	0	0	0	0	0	0	0	0	0	0	0	0	0	0	0	0	0	0	0	0	0	0	0	0	0
0	0	0	0	0	0	0	0	0	0	0	0	0	0	0	0	0	0	0	0	0	0	0	0	0	0	0	0	0	0	0
0	0	0	0	0	0	0	0	0	0	0	0	0	0	0	0	0	0	0	0	0	0	0	0	0	0	0	0	0	0	0
0	0	0	0	0	0	0	0	0	0	0	0	0	0	0	0	0	0	0	0	0	0	0	0	0	0	0	0	0	0	0
0	0	0	0	0	0	0	0	0	0	0	0	0	0	0	0	0	0	0	0	0	0	0	0	0	0	0	0	0	0	0
0	0	0	0	0	0	0	0	0	0	0	0	0	0	0	0	0	0	0	0	0	0	0	0	0	0	0	0	0	0	0
0	0	0	0	0	0	0	0	0	0	0	0	0	0	0	0	0	0	0	0	0	0	0	0	0	0	0	0	0	0	0
0	0	0	0	0	0	0	0	0	0	0	0	0	0	0	0	0	0	0	0	0	0	0	0	0	0	0	0	0	0	0
0	0	0	0	0	0	0	0	0	0	0	0	0	0	0	0	0	0	0	0	0	0	0	0	0	0	0	0	0	0	0
0	0	0	0	0	0	0	0	0	0	0	0	0	0	0	0	0	0	0	0	0	0	0	0	0	0	0	0	0	0	0
0	0	0	0	0	0	0	0	0	0	0	0	0	0	0	0	0	0	0	0	0	0	0	0	0	0	0	0	0	0	0
0	0	0	0	0	0	0	0	0	0	0	0	0	0	0	0	0	0	0	0	0	0	0	0	0	0	0	0	0	0	0
0	0	0	0	0	0	0	0	0	0	0	0	0	0	0	0	0	0	0	0	0	0	0	0	0	0	0	0	0	0	0
0	0	0	0	0	0	0	0	0	0	0	0	0	0	0	0	0	0	0	0	0	0	0	0	0	0	0	0	0	0	0
0	0	0	0	0	0	0	0	0	0	0	0	0	0	0	0	0	0	0	0	0	0	0	0	0	0	0	0	0	0	0
0	0	0	0	0	0	0	0	0	0	0	0	0	0	0	0	0	0	0	0	0	0	0	0	0	0	0	0	0	0	0
0	0	0	0	0	0	0	0	0	0	0	0	0	0	0	0	0	0	0	0	0	0	0	0	0	0	0	0	0	0	0
0	0	0	0	0	0	0	0	0	0	0	0	0	0	0	0	0	0	0	0	0	0	0	0	0	0	0	0	0	0	0
0	0	0	0	0	0	0	0	0	0	0	0	0	0	0	0	0	0	0	0	0	0	0	0	0	0	0	0	0	0	0
0	0	0	0	0	0	0	0	0	0	0	0	0	0	0	0	0	0	0	0	0	0	0	0	0	0	0	0	0	0	0
0	0	0	0	0	0	0	0	0	0	0	0	0	0	0	0	0	0	0	0	0	0	0	0	0	0	0	0	0	0	0
0	0	0	0	0	0	0	0	0	0	0	0	0	0	0	0	0	0	0	0	0	0	0	0	0	0	0	0	0	0	0
0	0	0	0	0	0	0	0	0	0	0	0	0	0	0	0	0	0	0	0	0	0	0	0	0	0	0	0	0	0	0
0	0	0	0	0	0	0	0	0	0	0	0	0	0	0	0	0	0	0	0	0	0	0	0	0	0	0	0	0	0	0
0	0	0	0	0	0	0	0	0	0	0	0	0	0	0	0	0	0	0	0	0	0	0	0	0	0	0	0	0	0	0
0	0	0	0	0	0	0	0	0	0	0	0	0	0	0	0	0	0	0	0	0	0	0	0	0	0	0	0	0	0	0
0	0	0	0	0	0	0	0	0	0	0	0	0	0	0	0	0	0	0	0	0	0	0	0	0	0	0	0	0	0	0
0	0	0	0	0	0	0	0	0	0	0	0	0	0	0	0	0	0	0	0	0	0	0	0	0	0	0	0	0	0	0
0	0	0	0	0	0	0	0	0	0	0	0	0	0	0	0	0	0	0	0	0	0	0	0	0	0	0	0	0	0	0
0	0	0	0	0	0	0	0	0	0	0	0	0	0	0	0	0	0	0	0	0	0	0	0	0	0	0	0	0	0	0
0	0	0	0	0	0	0	0	0	0	0	0	0	0	0	0	0	0	0	0	0	0	0	0	0	0	0	0	0	0	0
0	0	0	0	0	0	0	0	0	0	0	0	0	0	0	0	0	0	0	0	0	0	0	0	0	0	0	0	0	0	0
0	0	0	0	0	0	0	0	0	0	0	0	0	0	0	0	0	0	0	0	0	0	0	0	0	0	0	0	0	0	0
0	0	0	0	0	0	0	0	0	0	0	0	0	0	0	0	0	0	0	0	0	0	0	0	0	0	0	0	0	0	0
0	0	0	0	0	0	0	0	0	0	0	0	0	0	0	0	0	0	0	0	0	0	0	0	0	0	0	0	0	0	0
0	0	0	0	0	0	0	0	0	0	0	0	0	0	0	0	0	0	0	0	0	0	0	0	0	0	0	0	0	0	0
0	0	0	0	0	0	0	0	0	0	0	0	0	0	0	0	0	0	0	0	0	0	0	0	0	0	0	0	0	0	0
0	0	0	0	0	0	0	0	0	0	0	0	0	0	0	0	0	0	0	0	0	0	0	0	0	0	0	0	0	0	0
0	0	0	0	0	0	0	0	0	0	0	0	0	0	0	0	0	0	0	0	0	0	0	0	0	0	0	0	0	0	0
0	0	0	0	0	0	0	0	0	0	0	0	0	0	0	0	0	0	0	0	0	0	0	0	0	0	0	0	0	0	0
0	0	0	0	0	0	0	0	0	0	0	0	0	0	0	0	0	0	0	0	0	0	0	0	0	0	0	0	0	0	0
0	0	0	0	0	0	0	0	0	0	0	0	0	0	0	0	0	0	0	0	0	0	0	0	0	0	0	0	0	0	0
0	0	0	0	0	0	0	0	0	0	0	0	0	0	0	0	0	0	0	0	0	0	0	0	0	0	0	0	0	0	0
0	0	0	0	0	0	0	0	0	0	0	0	0	0	0	0	0	0	0	0	0	0	0	0	0	0	0	0	0	0	0
0	0	0	0	0	0	0	0	0	0	0	0	0	0	0	0	0	0	0	0	0	0	0	0	0	0	0	0	0	0	0
0	0	0	0	0	0	0	0	0	0	0	0	0	0	0	0	0	0	0	0	0	0	0	0	0	0	0	0	0	0	0
0	0	0	0	0	0	0	0	0	0	0	0	0	0	0	0	0	0	0	0	0	0	0	0	0	0	0	0	0	0	0
0	0	0	0	0	0	0	0	0	0	0	0	0	0	0	0	0	0	0	0	0	0	0	0	0	0	0	0	0	0	0
0	0	0	0	0	0	0	0	0	0	0	0	0	0	0	0	0	0	0	0	0	0	0	0	0	0	0	0	0	0	0
0	0	0	0	0	0	0	0	0	0	0	0	0	0	0	0	0	0	0	0	0	0	0	0	0	0	0	0	0	0	0
0	0	0	0	0	0	0	0	0	0	0	0	0	0	0	0	0	0	0	0	0	0	0	0	0	0	0	0	0	0	0
0	0	0	0	0	0	0	0	0	0	0	0	0	0	0	0	0	0	0	0	0	0	0	0	0	0	0	0	0	0	0
0	0	0	0	0	0	0	0	0	0	0	0	0	0	0	0	0	0	0	0	0	0	0	0	0	0	0	0	0	0	0
0	0	0	0	0	0	0	0	0	0	0	0	0	0	0	0	0	0	0	0	0	0	0	0	0	0	0	0	0	0	0
0	0	0	0	0	0	0	0	0	0	0	0	0	0	0	0	0	0	0	0	0	0	0	0	0	0	0	0	0	0	0
0	0	0	0	0	0	0	0	0	0	0	0	0	0	0	0	0	0	0	0	0	0	0	0	0	0	0	0	0	0	0
0	0	0	0	0	0	0	0	0	0	0	0	0	0	0	0	0	0	0	0	0	0	0	0	0	0	0	0	0	0	0
0	0	0	0	0	0	0	0	0	0	0	0	0	0	0	0	0	0	0	0	0	0	0	0	0	0	0	0	0	0	0
0	0	0	0	0	0	0	0	0	0	0	0	0	0	0	0	0	0	0	0	0	0	0	0	0	0	0	0	0	0	0
0	0	0	0	0	0	0	0	0	0	0	0	0	0	0	0	0	0	0	0	0	0	0	0	0	0	0	0	0	0	0
0	0	0	0	0	0	0	0	0	0	0	0	0	0	0	0	0	0	0	0	0	0	0	0	0	0	0	0	0	0	0
0	0	0	0	0	0	0	0	0	0	0	0	0	0	0	0	0	0	0	0	0	0	0	0	0	0	0	0	0	0	0
0	0	0	0	0	0	0	0	0	0	0	0	0	0	0	0	0	0	0	0	0	0	0	0	0	0	0	0	0	0	0
0	0	0	0	0	0	0	0	0	0	0	0	0	0	0	0	0	0	0	0	0	0	0	0	0	0	0	0	0	0	0
0	0	0	0	0	0	0	0	0	0	0	0	0	0	0	0	0	0	0	0	0	0	0	0	0	0	0	0	0	0	0
0	0	0	0	0	0	0	0	0	0	0	0	0	0	0	0	0	0	0	0	0	0	0	0	0	0	0	0	0	0	0
0	0	0	0	0	0	0	0	0	0	0	0	0	0	0	0	0	0	0	0	0	0	0	0	0	0	0	0	0	0	0
0	0	0	0	0	0	0	0	0	0	0	0	0	0	0	0	0	0	0	0	0	0	0	0	0	0	0	0	0	0	0
0	0	0	0	0	0	0	0	0	0	0	0	0	0	0	0	0	0	0	0	0	0	0	0	0	0	0	0	0	0	0
0	0	0	0	0	0	0	0	0	0	0	0	0	0	0	0	0	0	0	0	0	0	0	0	0	0	0	0	0	0	0
0	0	0	0	0	0	0	0	0	0	0	0	0	0	0	0	0	0	0	0	0	0	0	0	0	0	0	0	0	0	0
0	0	0	0	0	0	0	0	0	0	0	0	0	0	0	0	0	0	0	0	0	0	0	0	0	0	0	0	0	0	0
0	0	0	0	0	0	0	0	0	0	0	0	0	0	0	0	0	0	0	0	0	0	0	0	0	0	0	0	0	0	0
0	0	0	0	0	0	0	0	0	0	0	0	0	0	0	0	0	0	0	0	0	0	0	0	0	0	0	0	0	0	0
0	0	0	0	0	0	0	0	0	0	0	0	0	0	0	0	0	0	0	0	0	0	0	0	0	0	0	0	0	0	0
0	0	0	0	0	0	0	0	0	0	0	0	0	0	0	0	0	0	0	0	0	0	0	0	0	0	0	0	0	0	0
0	0	0	0	0	0	0	0	0	0	0	0	0	0	0	0	0	0	0	0	0	0	0	0	0	0	0	0	0	0	0
0	0	0	0	0	0	0	0	0	0	0	0	0	0	0	0	0	0	0	0	0	0	0	0	0	0	0	0	0	0	0
0	0	0	0	0	0	0	0	0	0	0	0	0	0	0	0	0	0	0	0	0	0	0	0	0	0	0	0	0	0	0
0	0	0	0	0	0	0	0	0	0	0	0	0	0	0	0	0	0	0	0	0	0	0	0	0	0	0	0	0	0	0
0	0	0	0	0	0	0	0	0	0	0	0	0	0	0	0	0	0	0	0	0	0	0	0	0	0	0	0	0	0	0
0	0	0	0	0	0	0	0	0	0	0	0	0	0	0	0	0	0	0	0	0	0	0	0	0	0	0	0	0	0	0
0	0	0	0	0	0	0	0	0	0	0	0	0	0	0	0	0	0	0	0	0	0	0	0	0	0	0	0	0	0	0
0	0	0	0	0	0	0	0	0	0	0	0	0	0	0	0	0	0	0	0	0	0	0	0	0	0	0	0	0	0	0
0	0	0	0	0	0	0	0	0	0	0	0	0	0	0	0	0	0	0	0	0	0	0	0	0	0	0	0	0	0	0
0	0	0	0	0	0	0	0	0	0	0	0	0	0	0	0	0	0	0	0	0	0	0	0	0	0	0	0	0	0	0
0	0	0	0	0	0	0	0	0	0	0	0	0	0	0	0	0	0	0	0	0	0	0	0	0	0	0	0	0	0	0
0	0	0	0	0	0	0	0	0	0	0	0	0	0	0	0	0	0	0	0	0	0	0	0	0	0	0	0	0	0	0
0	0	0	0	0	0	0	0	0	0	0	0	0	0	0	0	0	0	0	0	0	0	0	0	0	0	0	0	0	0	0
0	0	0	0	0	0	0	0	0	0	0	0	0	0	0	0	0	0	0	0	0	0	0	0	0	0	0	0	0	0	0
0	0	0	0	0	0	0	0	0	0	0	0	0	0	0	0	0	0	0	0	0	0	0	0	0	0	0	0	0	0	0
0	0	0	0	0	0	0	0	0	0	0	0	0	0	0	0	0	0	0	0	0	0	0	0	0	0	0	0	0	0	0
0	0	0	0	0	0	0	0	0	0	0	0	0	0	0	0	0	0	0	0	0	0	0	0	0	0	0	0	0	0	0
0	0	0	0	0	0	0	0	0	0	0	0	0	0	0	0	0	0	0	0	0	0	0	0	0	0	0	0	0	0	0
0	0	0	0	0	0	0	0	0	0	0	0	0	0	0	0	0	0	0	0	0	0	0	0	0	0	0	0	0	0	0
0	0	0	0	0	0	0	0	0	0	0	0	0	0	0	0	0	0	0	0	0	0	0	0	0	0	0	0	0	0	0
0	0	0	0	0	0	0	0	0	0	0	0	0	0	0	0	0	0	0	0	0	0	0	0	0	0	0	0	0	0	0
0	0	0	0	0	0	0	0	0	0	0	0	0	0	0	0	0	0	0	0	0	0	0	0	0	0	0	0	0	0	0
0	0	0	0	0	0	0	0	0	0	0	0	0	0	0	0	0	0	0	0	0	0	0	0	0	0	0	0	0	0	0
0	0	0	0	0	0	0	0	0	0	0	0	0	0	0	0	0	0	0	0	0	0	0	0	0	0	0	0	0	0	0
0	0	0	0	0	0	0	0	0	0	0	0	0	0	0	0	0	0	0	0	0	0	0	0	0	0	0	0	0	0	0
0	0	0	0	0	0	0	0	0	0	0	0	0	0	0	0	0	0	0	0	0	0	0	0	0	0	0	0	0	0	0
0	0	0	0	0	0	0	0	0	0	0	0	0	0	0	0	0	0	0	0	0	0	0	0	0	0	0	0	0	0	0
0	0	0	0	0	0	0	0	0	0	0	0	0	0	0	0	0	0	0	0	0	0	0	0	0	0	0	0	0	0	0
0	0	0	0	0	0	0	0	0	0	0	0	0	0	0	0	0	0	0	0	0	0	0	0	0	0	0	0	0	0	0
0	0	0	0	0	0	0	0	0	0	0	0	0	0	0	0	0	0	0	0	0	0	0	0	0	0	0	0	0	0	0
0	0	0	0	0	0	0	0	0	0	0	0	0	0	0	0	0	0	0	0	0	0	0	0	0	0	0	0	0	0	0
0	0	0	0	0	0	0	0	0	0	0	0	0	0	0	0	0	0	0	0	0	0	0	0	0	0	0	0	0	0	0
0	0	0	0	0	0	0	0	0	0	0	0	0	0	0	0	0	0	0	0	0	0	0	0	0	0	0	0	0	0	0
0	0	0	0	0	0	0	0	0	0	0	0	0	0	0	0	0	0	0	0	0	0	0	0	0	0	0	0	0	0	0
0	0	0	0	0	0	0	0	0	0	0	0	0	0	0	0	0	0	0	0	0	0	0	0	0	0	0	0	0	0	0
0	0	0	0	0	0	0	0	0	0	0	0	0	0	0	0	0	0	0	0	0	0	0	0	0	0	0	0	0	0	0
0	0	0	0	0	0	0	0	0	0	0	0	0	0	0	0	0	0	0	0	0	0	0	0	0	0	0	0	0	0	0
0	0	0	0	0	0	0	0	0	0	0	0	0	0	0	0	0	0	0	0	0	0	0	0	0	0	0	0	0	0	0
0	0	0	0	0	0	0	0	0	0	0	0	0	0	0	0	0	0	0	0	0	0	0	0	0	0	0	0	0	0	0
0	0	0	0	0	0	0	0	0	0	0	0	0	0	0	0	0	0	0	0	0	0	0	0	0	0	0	0	0	0	0
0	0	0	0	0	0	0	0	0	0	0	0	0	0	0	0	0	0	0	0	0	0	0	0	0	0	0	0	0	0	0
0	0	0	0	0	0	0	0	0	0	0	0	0	0	0	0	0	0	0	0	0	0	0	0	0	0	0	0	0	0	0
0	0	0	0	0	0	0	0	0	0	0	0	0	0	0	0	0	0	0	0	0	0	0	0	0	0	0	0	0	0	0
0	0	0	0	0	0	0	0	0	0	0	0	0	0	0	0	0	0	0	0	0	0	0	0	0	0	0	0	0	0	0
0	0	0	0	0	0	0	0	0	0	0	0	0	0	0	0	0	0	0	0	0	0	0	0	0	0	0	0	0	0	0
0	0	0	0	0	0	0	0	0	0	0	0	0	0	0	0	0	0	0	0	0	0	0	0	0	0	0	0	0	0	0
0	0	0	0	0	0	0	0	0	0	0	0	0	0	0	0	0	0	0	0	0	0	0	0	0	0	0	0	0	0	0
0	0	0	0	0	0	0	0	0	0	0	0	0	0	0	0	0	0	0	0	0	0	0	0	0	0	0	0	0	0	0
0	0	0	0	0	0	0	0	0	0	0	0	0	0	0	0	0	0	0	0	0	0	0	0	0	0	0	0	0	0	0
0	0	0	0	0	0	0	0	0	0	0	0	0	0	0	0	0	0	0	0	0	0	0	0	0	0	0	0	0	0	0
0	0	0	0	0	0	0	0	0	0	0	0	0	0	0	0	0	0	0	0	0	0	0	0	0	0	0	0	0	0	0
0	0	0	0	0	0	0	0	0	0	0	0	0	0	0	0	0	0	0	0	0	0	0	0	0	0	0	0	0	0	0
0	0	0	0	0	0	0	0	0	0	0	0	0	0	0	0	0	0	0	0	0	0	0	0	0	0	0	0	0	0	0
0	0	0	0	0	0	0	0	0	0	0	0	0	0	0	0	0	0	0	0	0	0	0	0	0	0	0	0	0	0	0
0	0	0	0	0	0	0	0	0	0	0	0	0	0	0	0	0	0	0	0	0	0	0	0	0	0	0	0	0	0	0
0	0	0	0	0	0	0	0	0	0	0	0	0	0	0	0	0	0	0	0	0	0	0	0	0	0	0	0	0	0	0
0	0	0	0	0	0	0	0	0	0	0	0	0	0	0	0	0	0	0	0	0	0	0	0	0	0	0	0	0	0	0
0	0	0	0	0	0	0	0	0	0	0	0	0	0	0	0	0	0	0	0	0	0	0	0	0	0	0	0	0	0	0
0	0	0	0	0	0	0	0	0	0	0	0	0	0	0	0	0	0	0	0	0	0	0	0	0	0	0	0	0	0	0
0	0	0	0	0	0	0	0	0	0	0	0	0	0	0	0	0	0	0	0	0	0	0	0	0	0	0	0	0	0	0
0	0	0	0	0	0	0	0	0	0	0	0	0	0	0	0	0	0	0	0	0	0	0	0	0	0	0	0	0	0	0
0	0	0	0	0	0	0	0	0	0	0	0	0	0	0	0	0	0	0	0	0	0	0	0	0	0	0	0	0	0	0
0	0	0	0	0	0	0	0	0	0	0	0	0	0	0	0	0	0	0	0	0	0	0	0	0	0	0	0	0	0	0
0	0	0	0	0	0	0	0	0	0	0	0	0	0	0	0	0	0	0	0	0	0	0	0	0	0	0	0	0	0	0
0	0	0	0	0	0	0	0	0	0	0	0	0	0	0	0	0	0	0	0	0	0	0	0	0	0	0	0	0	0	0
0	0	0	0	0	0	0	0	0	0	0	0	0	0	0	0	0	0	0	0	0	0	0	0	0	0	0	0	0	0	0
0	0	0	0	0	0	0	0	0	0	0	0	0	0	0	0	0	0	0	0	0	0	0	0	0	0	0	0	0	0	0
0	0	0	0	0	0	0	0	0	0	0	0	0	0	0	0	0	0	0	0	0	0	0	0	0	0	0	0	0	0	0
0	0	0	0	0	0	0	0	0	0	0	0	0	0	0	0	0	0	0	0	0	0	0	0	0	0	0	0	0	0	0
0	0	0	0	0	0	0	0	0	0	0	0	0	0	0	0	0	0	0	0	0	0	0	0	0	0	0	0	0	0	0
0	0	0	0	0	0	0	0	0	0	0	0	0	0	0	0	0	0	0	0	0	0	0	0	0	0	0	0	0	0	0
0	0	0	0	0	0	0	0	0	0	0	0	0	0	0	0	0	0	0	0	0	0	0	0	0	0	0	0	0	0	0
0	0	0	0	0	0	0	0	0	0	0	0	0	0	0	0	0	0	0	0	0	0	0	0	0	0	0	0	0	0	0
0	0	0	0	0	0	0	0	0	0	0	0	0	0	0	0	0	0	0	0	0	0	0	0	0	0	0	0	0	0	0
0	0	0	0	0	0	0	0	0	0	0	0	0	0	0	0	0	0	0	0	0	0	0	0	0	0	0	0	0	0	0
0	0	0	0	0	0	0	0	0	0	0	0	0	0	0	0	0	0	0	0	0	0	0	0	0	0	0	0	0	0	0
0	0	0	0	0	0	0	0	0	0	0	0	0	0	0	0	0	0	0	0	0	0	0	0	0	0	0	0	0	0	0
0	0	0	0	0	0	0	0	0	0	0	0	0	0	0	0	0	0	0	0	0	0	0	0	0	0	0	0	0	0	0
0	0	0	0	0	0	0	0	0	0	0	0	0	0	0	0	0	0	0	0	0	0	0	0	0	0	0	0	0	0	0
0	0	0	0	0	0	0	0	0	0	0	0	0	0	0	0	0	0	0	0	0	0	0	0	0	0	0	0	0	0	0
0	0	0	0	0	0	0	0	0	0	0	0	0	0	0	0	0	0	0	0	0	0	0	0	0	0	0	0	0	0	0
0	0	0	0	0	0	0	0	0	0	0	0	0	0	0	0	0	0	0	0	0	0	0	0	0	0	0	0	0	0	0
0	0	0	0	0	0	0	0	0	0	0	0	0	0	0	0	0	0	0	0	0	0	0	0	0	0	0	0	0	0	0
0	0	0	0	0	0	0	0	0	0	0	0	0	0	0	0	0	0	0	0	0	0	0	0	0	0	0	0	0	0	0
0	0	0	0	0	0	0	0	0	0	0	0	0	0	0	0	0	0	0	0	0	0	0	0	0	0	0	0	0	0	0
0	0	0	0	0	0	0	0	0	0	0	0	0	0	0	0	0	0	0	0	0	0	0	0	0	0	0	0	0	0	0
0	0	0	0	0	0	0	0	0	0	0	0	0	0	0	0	0	0	0	0	0	0	0	0	0	0	0	0	0	0	0
0	0	0	0	0	0	0	0	0	0	0	0	0	0	0	0	0	0	0	0	0	0	0	0	0	0	0	0	0	0	0
0	0	0	0	0	0	0	0	0	0	0	0	0	0	0	0	0	0	0	0	0	0	0	0	0	0	0	0	0	0	0
0	0	0	0	0	0	0	0	0	0	0	0	0	0	0	0	0	0	0	0	0	0	0	0	0	0	0	0	0	0	0
0	0	0	0	0	0	0	0	0	0	0	0	0	0	0	0	0	0	0	0	0	0	0	0	0	0	0	0	0	0	0
0	0	0	0	0	0	0	0	0	0	0	0	0	0	0	0	0	0	0	0	0	0	0	0	0	0	0	0	0	0	0
0	0	0	0	0	0	0	0	0	0	0	0	0	0	0	0	0	0	0	0	0	0	0	0	0	0	0	0	0	0	0
0	0	0	0	0	0	0	0	0	0	0	0	0	0	0	0	0	0	0	0	0	0	0	0	0	0	0	0	0	0	0
0	0	0	0	0	0	0	0	0	0	0	0	0	0	0	0	0	0	0	0	0	0	0	0	0	0	0	0	0	0	0
0	0	0	0	0	0	0	0	0	0	0	0	0	0	0	0	0	0	0	0	0	0	0	0	0	0	0	0	0	0	0
0	0	0	0	0	0	0	0	0	0	0	0	0	0	0	0	0	0	0	0	0	0	0	0	0	0	0	0	0	0	0
0	0	0	0	0	0	0	0	0	0	0	0	0	0	0	0	0	0	0	0	0	0	0	0	0	0	0	0	0	0	0
0	0	0	0	0	0	0	0	0	0	0	0	0	0	0	0	0	0	0	0	0	0	0	0	0	0	0	0	0	0	0
0	0	0	0	0	0	0	0	0	0	0	0	0	0	0	0	0	0	0	0	0	0	0	0	0	0	0	0	0	0	0
0	0	0	0	0	0	0	0	0	0	0	0	0	0	0	0	0	0	0	0	0	0	0	0	0	0	0	0	0	0	0
0	0	0	0	0	0	0	0	0	0	0	0	0	0	0	0	0	0	0	0	0	0	0	0	0	0	0	0	0	0	0
0	0	0	0	0	0	0	0	0	0	0	0	0	0	0	0	0	0	0	0	0	0	0	0	0	0	0	0	0	0	0
0	0	0	0	0	0	0	0	0	0	0	0	0	0	0	0	0	0	0	0	0	0	0	0	0	0	0	0	0	0	0
0	0	0	0	0	0	0	0	0	0	0	0	0	0	0	0	0	0	0	0	0	0	0	0	0	0	0	0	0	0	0
0	0	0	0	0	0	0	0	0	0	0	0	0	0	0	0	0	0	0	0	0	0	0	0	0	0	0	0	0	0	0
0	0	0	0	0	0	0	0	0	0	0	0	0	0	0	0	0	0	0	0	0	0	0	0	0	0	0	0	0	0	0
0	0	0	0	0	0	0	0	0	0	0	0	0	0	0	0	0	0	0	0	0	0	0	0	0	0	0	0	0	0	0
0	0	0	0	0	0	0	0	0	0	0	0	0	0	0	0	0	0	0	0	0	0	0	0	0	0	0	0	0	0	0
0	0	0	0	0	0	0	0	0	0	0	0	0	0	0	0	0	0	0	0	0	0	0	0	0	0	0	0	0	0	0
0	0	0	0	0	0	0	0	0	0	0	0	0	0	0	0	0	0	0	0	0	0	0	0	0	0	0	0	0	0	0
0	0	0	0	0	0	0	0	0	0	0	0	0	0	0	0	0	0	0	0	0	0	0	0	0	0	0	0	0	0	0
0	0	0	0	0	0	0	0	0	0	0	0	0	0	0	0	0	0	0	0	0	0	0	0	0	0	0	0	0	0	0
0	0	0	0	0	0	0	0	0	0	0	0	0	0	0	0	0	0	0	0	0	0	0	0	0	0	0	0	0	0	0
0	0	0	0	0	0	0	0	0	0	0	0	0	0	0	0	0	0	0	0	0	0	0	0	0	0	0	0	0	0	0
0	0	0	0	0	0	0	0	0	0	0	0	0	0	0	0	0	0	0	0	0	0	0	0	0	0	0	0	0	0	0
0	0	0	0	0	0	0	0	0	0	0	0	0	0	0	0	0	0	0	0	0	0	0	0	0	0	0	0	0	0	0
0	0	0	0	0	0	0	0	0	0	0	0	0	0	0	0	0	0	0	0	0	0	0	0	0	0	0	0	0	0	0
0	0	0	0	0	0	0	0	0	0	0	0	0	0	0	0	0	0	0	0	0	0	0	0	0	0	0	0	0	0	0
0	0	0	0	0	0	0	0	0	0	0	0	0	0	0	0	0	0	0	0	0	0	0	0	0	0	0	0	0	0	0
0	0	0	0	0	0	0	0	0	0	0	0	0	0	0	0	0	0	0	0	0	0	0	0	0	0	0	0	0	0	0
0	0	0	0	0	0	0	0	0	0	0	0	0	0	0	0	0	0	0	0	0	0	0	0	0	0	0	0	0	0	0
0	0	0	0	0	0	0	0	0	0	0	0	0	0	0	0	0	0	0	0	0	0	0	0	0	0	0	0	0	0	0
0	0	0	0	0	0	0	0	0	0	0	0	0	0	0	0	0	0	0	0	0	0	0	0	0	0	0	0	0	0	0
0	0	0	0	0	0	0	0	0	0	0	0	0	0	0	0	0	0	0	0	0	0	0	0	0	0	0	0	0	0	0
0	0	0	0	0	0	0	0	0	0	0	0	0	0	0	0	0	0	0	0	0	0	0	0	0	0	0	0	0	0	0
0	0	0	0	0	0	0	0	0	0	0	0	0	0	0	0	0	0	0	0	0	0	0	0	0	0	0	0	0	0	0
0	0	0	0	0	0	0	0	0	0	0	0	0	0	0	0	0	0	0	0	0	0	0	0	0	0	0	0	0	0	0
0	0	0	0	0	0	0	0	0	0	0	0	0	0	0	0	0	0	0	0	0	0	0	0	0	0	0	0	0	0	0
0	0	0	0	0	0	0	0	0	0	0	0	0	0	0	0	0	0	0	0	0	0	0	0	0	0	0	0	0	0	0
0	0	0	0	0	0	0	0	0	0	0	0	0	0	0	0	0	0	0	0	0	0	0	0	0	0	0	0	0	0	0
0	0	0	0	0	0	0	0	0	0	0	0	0	0	0	0	0	0	0	0	0	0	0	0	0	0	0	0	0	0	0
0	0	0	0	0	0	0	0	0	0	0	0	0	0	0	0	0	0	0	0	0	0	0	0	0	0	0	0	0	0	0
0	0	0	0	0	0	0	0	0	0	0	0	0	0	0	0	0	0	0	0	0	0	0	0	0	0	0	0	0	0	0
0	0	0	0	0	0	0	0	0	0	0	0	0	0	0	0	0	0	0	0	0	0	0	0	0	0	0	0	0	0	0
0	0	0	0	0	0	0	0	0	0	0	0	0	0	0	0	0	0	0	0	0	0	0	0	0	0	0	0	0	0	0
0	0	0	0	0	0	0	0	0	0	0	0	0	0	0	0	0	0	0	0	0	0	0	0	0	0	0	0	0	0	0
0	0	0	0	0	0	0	0	0	0	0	0	0	0	0	0	0	0	0	0	0	0	0	0	0	0	0	0	0	0	0
0	0	0	0	0	0	0	0	0	0	0	0	0	0	0	0	0	0	0	0	0	0	0	0	0	0	0	0	0	0	0
0	0	0	0	0	0	0	0	0	0	0	0	0	0	0	0	0	0	0	0	0	0	0	0	0	0	0	0	0	0	0
0	0	0	0	0	0	0	0	0	0	0	0	0	0	0	0	0	0	0	0	0	0	0	0	0	0	0	0	0	0	0
0	0	0	0	0	0	0	0	0	0	0	0	0	0	0	0	0	0	0	0	0	0	0	0	0	0	0	0	0	0	0
0	0	0	0	0	0	0	0	0	0	0	0	0	0	0	0	0	0	0	0	0	0	0	0	0	0	0	0	0	0	0
0	0	0	0	0	0	0	0	0	0	0	0	0	0	0	0	0	0	0	0	0	0	0	0	0	0	0	0	0	0	0
0	0	0	0	0	0	0	0	0	0	0	0	0	0	0	0	0	0	0	0	0	0	0	0	0	0	0	0	0	0	0
0	0	0	0	0	0	0	0	0	0	0	0	0	0	0	0	0	0	0	0	0	0	0	0	0	0	0	0	0	0	0
0	0	0	0	0	0	0	0	0	0	0	0	0	0	0	0	0	0	0	0	0	0	0	0	0	0	0	0	0	0	0
0	0	0	0	0	0	0	0	0	0	0	0	0	0	0	0	0	0	0	0	0	0	0	0	0	0	0	0	0	0	0
0	0	0	0	0	0	0	0	0	0	0	0	0	0	0	0	0	0	0	0	0	0	0	0	0	0	0	0	0	0	0
0	0	0	0	0	0	0	0	0	0	0	0	0	0	0	0	0	0	0	0	0	0	0	0	0	0	0	0	0	0	0
0	0	0	0	0	0	0	0	0	0	0	0	0	0	0	0	0	0	0	0	0	0	0	0	0	0	0	0	0	0	0
0	0	0	0	0	0	0	0	0	0	0	0	0	0	0	0	0	0	0	0	0	0	0	0	0	0	0	0	0	0	0
0	0	0	0	0	0	0	0	0	0	0	0	0	0	0	0	0	0	0	0	0	0	0	0	0	0	0	0	0	0	0
0	0	0	0	0	0	0	0	0	0	0	0	0	0	0	0	0	0	0	0	0	0	0	0	0	0	0	0	0	0	0
0	0	0	0	0	0	0	0	0	0	0	0	0	0	0	0	0	0	0	0	0	0	0	0	0	0	0	0	0	0	0
0	0	0	0	0	0	0	0	0	0	0	0	0	0	0	0	0	0	0	0	0	0	0	0	0	0	0	0	0	0	0
0	0	0	0	0	0	0	0	0	0	0	0	0	0	0	0	0	0	0	0	0	0	0	0	0	0	0	0	0	0	0
0	0	0	0	0	0	0	0	0	0	0	0	0	0	0	0	0	0	0	0	0	0	0	0	0	0	0	0	0	0	0
0	0	0	0	0	0	0	0	0	0	0	0	0	0	0	0	0	0	0	0	0	0	0	0	0	0	0	0	0	0	0
0	0	0	0	0	0	0	0	0	0	0	0	0	0	0	0	0	0	0	0	0	0	0	0	0	0	0	0	0	0	0
0	0	0	0	0	0	0	0	0	0	0	0	0	0	0	0	0	0	0	0	0	0	0	0	0	0	0	0	0	0	0
0	0	0	0	0	0	0	0	0	0	0	0	0	0	0	0	0	0	0	0	0	0	0	0	0	0	0	0	0	0	0
0	0	0	0	0	0	0	0	0	0	0	0	0	0	0	0	0	0	0	0	0	0	0	0	0	0	0	0	0	0	0
0	0	0	0	0	0	0	0	0	0	0	0	0	0	0	0	0	0	0	0	0	0	0	0	0	0	0	0	0	0	0
0	0	0	0	0	0	0	0	0	0	0	0	0	0	0	0	0	0	0	0	0	0	0	0	0	0	0	0	0	0	0
0	0	0	0	0	0	0	0	0	0	0	0	0	0	0	0	0	0	0	0	0	0	0	0	0	0	0	0	0	0	0
0	0	0	0	0	0	0	0	0	0	0	0	0	0	0	0	0	0	0	0	0	0	0	0	0	0	0	0	0	0	0
0	0	0	0	0	0	0	0	0	0	0	0	0	0	0	0	0	0	0	0	0	0	0	0	0	0	0	0	0	0	0
0	0	0	0	0	0	0	0	0	0	0	0	0	0	0	0	0	0	0	0	0	0	0	0	0	0	0	0	0	0	0
0	0	0	0	0	0	0	0	0	0	0	0	0	0	0	0	0	0	0	0	0	0	0	0	0	0	0	0	0	0	0
0	0	0	0	0	0	0	0	0	0	0	0	0	0	0	0	0	0	0	0	0	0	0	0	0	0	0	0	0	0	0
0	0	0	0	0	0	0	0	0	0	0	0	0	0	0	0	0	0	0	0	0	0	0	0	0	0	0	0	0	0	0
0	0	0	0	0	0	0	0	0	0	0	0	0	0	0	0	0	0	0	0	0	0	0	0	0	0	0	0	0	0	0
0	0	0	0	0	0	0	0	0	0	0	0	0	0	0	0	0	0	0	0	0	0	0	0	0	0	0	0	0	0	0
0	0	0	0	0	0	0	0	0	0	0	0	0	0	0	0	0	0	0	0	0	0	0	0	0	0	0	0	0	0	0
0	0	0	0	0	0	0	0	0	0	0	0	0	0	0	0	0	0	0	0	0	0	0	0	0	0	0	0	0	0	0
0	0	0	0	0	0	0	0	0	0	0	0	0	0	0	0	0	0	0	0	0	0	0	0	0	0	0	0	0	0	0
0	0	0	0	0	0	0	0	0	0	0	0	0	0	0	0	0	0	0	0	0	0	0	0	0	0	0	0	0	0	0
0	0	0	0	0	0	0	0	0	0	0	0	0	0	0	0	0	0	0	0	0	0	0	0	0	0	0	0	0	0	0
0	0	0	0	0	0	0	0	0	0	0	0	0	0	0	0	0	0	0	0	0	0	0	0	0	0	0	0	0	0	0
0	0	0	0	0	0	0	0	0	0	0	0	0	0	0	0	0	0	0	0	0	0	0	0	0	0	0	0	0	0	0
0	0	0	0	0	0	0	0	0	0	0	0	0	0	0	0	0	0	0	0	0	0	0	0	0	0	0	0	0	0	0
0	0	0	0	0	0	0	0	0	0	0	0	0	0	0	0	0	0	0	0	0	0	0	0	0	0	0	0	0	0	0
0	0	0	0	0	0	0	0	0	0	0	0	0	0	0	0	0	0	0	0	0	0	0	0	0	0	0	0	0	0	0
0	0	0	0	0	0	0	0	0	0	0	0	0	0	0	0	0	0	0	0	0	0	0	0	0	0	0	0	0	0	0
0	0	0	0	0	0	0	0	0	0	0	0	0	0	0	0	0	0	0	0	0	0	0	0	0	0	0	0	0	0	0
0	0	0	0	0	0	0	0	0	0	0	0	0	0	0	0	0	0	0	0	0	0	0	0	0	0	0	0	0	0	0
0	0	0	0	0	0	0	0	0	0	0	0	0	0	0	0	0	0	0	0	0	0	0	0	0	0	0	0	0	0	0
0	0	0	0	0	0	0	0	0	0	0	0	0	0	0	0	0	0	0	0	0	0	0	0	0	0	0	0	0	0	0
0	0	0	0	0	0	0	0	0	0	0	0	0	0	0	0	0	0	0	0	0	0	0	0	0	0	0	0	0	0	0
0	0	0	0	0	0	0	0	0	0	0	0	0	0	0	0	0	0	0	0	0	0	0	0	0	0	0	0	0	0	0
0	0	0	0	0	0	0	0	0	0	0	0	0	0	0	0	0	0	0	0	0	0	0	0	0	0	0	0	0	0	0
0	0	0	0	0	0	0	0	0	0	0	0	0	0	0	0	0	0	0	0	0	0	0	0	0	0	0	0	0	0	0
0	0	0	0	0	0	0	0	0	0	0	0	0	0	0	0	0	0	0	0	0	0	0	0	0	0	0	0	0	0	0
0	0	0	0	0	0	0	0	0	0	0	0	0	0	0	0	0	0	0	0	0	0	0	0	0	0	0	0	0	0	0
0	0	0	0	0	0	0	0	0	0	0	0	0	0	0	0	0	0	0	0	0	0	0	0	0	0	0	0	0	0	0
0	0	0	0	0	0	0	0	0	0	0	0	0	0	0	0	0	0	0	0	0	0	0	0	0	0	0	0	0	0	0
0	0	0	0	0	0	0	0	0	0	0	0	0	0	0	0	0	0	0	0	0	0	0	0	0	0	0	0	0	0	0
0	0	0	0	0	0	0	0	0	0	0	0	0	0	0	0	0	0	0	0	0	0	0	0	0	0	0	0	0	0	0
0	0	0	0	0	0	0	0	0	0	0	0	0	0	0	0	0	0	0	0	0	0	0	0	0	0	0	0	0	0	0
0	0	0	0	0	0	0	0	0	0	0	0	0	0	0	0	0	0	0	0	0	0	0	0	0	0	0	0	0	0	0
0	0	0	0	0	0	0	0	0	0	0	0	0	0	0	0	0	0	0	0	0	0	0	0	0	0	0	0	0	0	0
0	0	0	0	0	0	0	0	0	0	0	0	0	0	0	0	0	0	0	0	0	0	0	0	0	0	0	0	0	0	0
0	0	0	0	0	0	0	0	0	0	0	0	0	0	0	0	0	0	0	0	0	0	0	0	0	0	0	0	0	0	0
0	0	0	0	0	0	0	0	0	0	0	0	0	0	0	0	0	0	0	0	0	0	0	0	0	0	0	0	0	0	0
0	0	0	0	0	0	0	0	0	0	0	0	0	0	0	0	0	0	0	0	0	0	0	0	0	0	0	0	0	0	0
0	0	0	0	0	0	0	0	0	0	0	0	0	0	0	0	0	0	0	0	0	0	0	0	0	0	0	0	0	0	0
0	0	0	0	0	0	0	0	0	0	0	0	0	0	0	0	0	0	0	0	0	0	0	0	0	0	0	0	0	0	0
0	0	0	0	0	0	0	0	0	0	0	0	0	0	0	0	0	0	0	0	0	0	0	0	0	0	0	0	0	0	0
0	0	0	0	0	0	0	0	0	0	0	0	0	0	0	0	0	0	0	0	0	0	0	0	0	0	0	0	0	0	0
0	0	0	0	0	0	0	0	0	0	0	0	0	0	0	0	0	0	0	0	0	0	0	0	0	0	0	0	0	0	0
0	0	0	0	0	0	0	0	0	0	0	0	0	0	0	0	0	0	0	0	0	0	0	0	0	0	0	0	0	0	0
0	0	0	0	0	0	0	0	0	0	0	0	0	0	0	0	0	0	0	0	0	0	0	0	0	0	0	0	0	0	0
0	0	0	0	0	0	0	0	0	0	0	0	0	0	0	0	0	0	0	0	0	0	0	0	0	0	0	0	0	0	0
0	0	0	0	0	0	0	0	0	0	0	0	0	0	0	0	0	0	0	0	0	0	0	0	0	0	0	0	0	0	0
0	0	0	0	0	0	0	0	0	0	0	0	0	0	0	0	0	0	0	0	0	0	0	0	0	0	0	0	0	0	0
0	0	0	0	0	0	0	0	0	0	0	0	0	0	0	0	0	0	0	0	0	0	0	0	0	0	0	0	0	0	0
0	0	0	0	0	0	0	0	0	0	0	0	0	0	0	0	0	0	0	0	0	0	0	0	0	0	0	0	0	0	0
0	0	0	0	0	0	0	0	0	0	0	0	0	0	0	0	0	0	0	0	0	0	0	0	0	0	0	0	0	0	0
0	0	0	0	0	0	0	0	0	0	0	0	0	0	0	0	0	0	0	0	0	0	0	0	0	0	0	0	0	0	0
0	0	0	0	0	0	0	0	0	0	0	0	0	0	0	0	0	0	0	0	0	0	0	0	0	0	0	0	0	0	0
0	0	0	0	0	0	0	0	0	0	0	0	0	0	0	0	0	0	0	0	0	0	0	0	0	0	0	0	0	0	0
0	0	0	0	0	0	0	0	0	0	0	0	0	0	0	0	0	0	0	0	0	0	0	0	0	0	0	0	0	0	0
0	0	0	0	0	0	0	0	0	0	0	0	0	0	0	0	0	0	0	0	0	0	0	0	0	0	0	0	0	0	0
0	0	0	0	0	0	0	0	0	0	0	0	0	0	0	0	0	0	0	0	0	0	0	0	0	0	0	0	0	0	0
0	0	0	0	0	0	0	0	0	0	0	0	0	0	0	0	0	0	0	0	0	0	0	0	0	0	0	0	0	0	0
0	0	0	0	0	0	0	0	0	0	0	0	0	0	0	0	0	0	0	0	0	0	0	0	0	0	0	0	0	0	0
0	0	0	0	0	0	0	0	0	0	0	0	0	0	0	0	0	0	0	0	0	0	0	0	0	0	0	0	0	0	0
0	0	0	0	0	0	0	0	0	0	0	0	0	0	0	0	0	0	0	0	0	0	0	0	0	0	0	0	0	0	0
0	0	0	0	0	0	0	0	0	0	0	0	0	0	0	0	0	0	0	0	0	0	0	0	0	0	0	0	0	0	0
0	0	0	0	0	0	0	0	0	0	0	0	0	0	0	0	0	0	0	0	0	0	0	0	0	0	0	0	0	0	0
0	0	0	0	0	0	0	0	0	0	0	0	0	0	0	0	0	0	0	0	0	0	0	0	0	0	0	0	0	0	0
0	0	0	0	0	0	0	0	0	0	0	0	0	0	0	0	0	0	0	0	0	0	0	0	0	0	0	0	0	0	0
0	0	0	0	0	0	0	0	0	0	0	0	0	0	0	0	0	0	0	0	0	0	0	0	0	0	0	0	0	0	0
0	0	0	0	0	0	0	0	0	0	0	0	0	0	0	0	0	0	0	0	0	0	0	0	0	0	0	0	0	0	0
0	0	0	0	0	0	0	0	0	0	0	0	0	0	0	0	0	0	0	0	0	0	0	0	0	0	0	0	0	0	0
0	0	0	0	0	0	0	0	0	0	0	0	0	0	0	0	0	0	0	0	0	0	0	0	0	0	0	0	0	0	0
0	0	0	0	0	0	0	0	0	0	0	0	0	0	0	0	0	0	0	0	0	0	0	0	0	0	0	0	0	0	0
0	0	0	0	0	0	0	0	0	0	0	0	0	0	0	0	0	0	0	0	0	0	0	0	0	0	0	0	0	0	0
0	0	0	0	0	0	0	0	0	0	0	0	0	0	0	0	0	0	0	0	0	0	0	0	0	0	0	0	0	0	0
0	0	0	0	0	0	0	0	0	0	0	0	0	0	0	0	0	0	0	0	0	0	0	0	0	0	0	0	0	0	0
0	0	0	0	0	0	0	0	0	0	0	0	0	0	0	0	0	0	0	0	0	0	0	0	0	0	0	0	0	0	0
0	0	0	0	0	0	0	0	0	0	0	0	0	0	0	0	0	0	0	0	0	0	0	0	0	0	0	0	0	0	0
0	0	0	0	0	0	0	0	0	0	0	0	0	0	0	0	0	0	0	0	0	0	0	0	0	0	0	0	0	0	0
0	0	0	0	0	0	0	0	0	0	0	0	0	0	0	0	0	0	0	0	0	0	0	0	0	0	0	0	0	0	0
0	0	0	0	0	0	0	0	0	0	0	0	0	0	0	0	0	0	0	0	0	0	0	0	0	0	0	0	0	0	0
0	0	0	0	0	0	0	0	0	0	0	0	0	0	0	0	0	0	0	0	0	0	0	0	0	0	0	0	0	0	0
0	0	0	0	0	0	0	0	0	0	0	0	0	0	0	0	0	0	0	0	0	0	0	0	0	0	0	0	0	0	0
0	0	0	0	0	0	0	0	0	0	0	0	0	0	0	0	0	0	0	0	0	0	0	0	0	0	0	0	0	0	0
0	0	0	0	0	0	0	0	0	0	0	0	0	0	0	0	0	0	0	0	0	0	0	0	0	0	0	0	0	0	0
0	0	0	0	0	0	0	0	0	0	0	0	0	0	0	0	0	0	0	0	0	0	0	0	0	0	0	0	0	0	0
0	0	0	0	0	0	0	0	0	0	0	0	0	0	0	0	0	0	0	0	0	0	0	0	0	0	0	0	0	0	0
0	0	0	0	0	0	0	0	0	0	0	0	0	0	0	0	0	0	0	0	0	0	0	0	0	0	0	0	0	0	0
0	0	0	0	0	0	0	0	0	0	0	0	0	0	0	0	0	0	0	0	0	0	0	0	0	0	0	0	0	0	0
0	0	0	0	0	0	0	0	0	0	0	0	0	0	0	0	0	0	0	0	0	0	0	0	0	0	0	0	0	0	0
0	0	0	0	0	0	0	0	0	0	0	0	0	0	0	0	0	0	0	0	0	0	0	0	0	0	0	0	0	0	0
0	0	0	0	0	0	0	0	0	0	0	0	0	0	0	0	0	0	0	0	0	0	0	0	0	0	0	0	0	0	0
0	0	0	0	0	0	0	0	0	0	0	0	0	0	0	0	0	0	0	0	0	0	0	0	0	0	0	0	0	0	0
0	0	0	0	0	0	0	0	0	0	0	0	0	0	0	0	0	0	0	0	0	0	0	0	0	0	0	0	0	0	0
0	0	0	0	0	0	0	0	0	0	0	0	0	0	0	0	0	0	0	0	0	0	0	0	0	0	0	0	0	0	0
0	0	0	0	0	0	0	0	0	0	0	0	0	0	0	0	0	0	0	0	0	0	0	0	0	0	0	0	0	0	0
0	0	0	0	0	0	0	0	0	0	0	0	0	0	0	0	0	0	0	0	0	0	0	0	0	0	0	0	0	0	0
0	0	0	0	0	0	0	0	0	0	0	0	0	0	0	0	0	0	0	0	0	0	0	0	0	0	0	0	0	0	0
0	0	0	0	0	0	0	0	0	0	0	0	0	0	0	0	0	0	0	0	0	0	0	0	0	0	0	0	0	0	0
0	0	0	0	0	0	0	0	0	0	0	0	0	0	0	0	0	0	0	0	0	0	0	0	0	0	0	0	0	0	0
0	0	0	0	0	0	0	0	0	0	0	0	0	0	0	0	0	0	0	0	0	0	0	0	0	0	0	0	0	0	0
0	0	0	0	0	0	0	0	0	0	0	0	0	0	0	0	0	0	0	0	0	0	0	0	0	0	0	0	0	0	0
0	0	0	0	0	0	0	0	0	0	0	0	0	0	0	0	0	0	0	0	0	0	0	0	0	0	0	0	0	0	0
0	0	0	0	0	0	0	0	0	0	0	0	0	0	0	0	0	0	0	0	0	0	0	0	0	0	0	0	0	0	0
0	0	0	0	0	0	0	0	0	0	0	0	0	0	0	0	0	0	0	0	0	0	0	0	0	0	0	0	0	0	0
0	0	0	0	0	0	0	0	0	0	0	0	0	0	0	0	0	0	0	0	0	0	0	0	0	0	0	0	0	0	0
0	0	0	0	0	0	0	0	0	0	0	0	0	0	0	0	0	0	0	0	0	0	0	0	0	0	0	0	0	0	0
0	0	0	0	0	0	0	0	0	0	0	0	0	0	0	0	0	0	0	0	0	0	0	0	0	0	0	0	0	0	0
0	0	0	0	0	0	0	0	0	0	0	0	0	0	0	0	0	0	0	0	0	0	0	0	0	0	0	0	0	0	0
0	0	0	0	0	0	0	0	0	0	0	0	0	0	0	0	0	0	0	0	0	0	0	0	0	0	0	0	0	0	0
0	0	0	0	0	0	0	0	0	0	0	0	0	0	0	0	0	0	0	0	0	0	0	0	0	0	0	0	0	0	0
0	0	0	0	0	0	0	0	0	0	0	0	0	0	0	0	0	0	0	0	0	0	0	0	0	0	0	0	0	0	0
0	0	0	0	0	0	0	0	0	0	0	0	0	0	0	0	0	0	0	0	0	0	0	0	0	0	0	0	0	0	0
0	0	0	0	0	0	0	0	0	0	0	0	0	0	0	0	0	0	0	0	0	0	0	0	0	0	0	0	0	0	0
0	0	0	0	0	0	0	0	0	0	0	0	0	0	0	0	0	0	0	0	0	0	0	0	0	0	0	0	0	0	0
0	0	0	0	0	0	0	0	0	0	0	0	0	0	0	0	0	0	0	0	0	0	0	0	0	0	0	0	0	0	0
0	0	0	0	0	0	0	0	0	0	0	0	0	0	0	0	0	0	0	0	0	0	0	0	0	0	0	0	0	0	0
0	0	0	0	0	0	0	0	0	0	0	0	0	0	0	0	0	0	0	0	0	0	0	0	0	0	0	0	0	0	0
0	0	0	0	0	0	0	0	0	0	0	0	0	0	0	0	0	0	0	0	0	0	0	0	0	0	0	0	0	0	0
0	0	0	0	0	0	0	0	0	0	0	0	0	0	0	0	0	0	0	0	0	0	0	0	0	0	0	0	0	0	0
0	0	0	0	0	0	0	0	0	0	0	0	0	0	0	0	0	0	0	0	0	0	0	0	0	0	0	0	0	0	0
0	0	0	0	0	0	0	0	0	0	0	0	0	0	0	0	0	0	0	0	0	0	0	0	0	0	0	0	0	0	0
0	0	0	0	0	0	0	0	0	0	0	0	0	0	0	0	0	0	0	0	0	0	0	0	0	0	0	0	0	0	0
0	0	0	0	0	0	0	0	0	0	0	0	0	0	0	0	0	0	0	0	0	0	0	0	0	0	0	0	0	0	0
0	0	0	0	0	0	0	0	0	0	0	0	0	0	0	0	0	0	0	0	0	0	0	0	0	0	0	0	0	0	0
0	0	0	0	0	0	0	0	0	0	0	0	0	0	0	0	0	0	0	0	0	0	0	0	0	0	0	0	0	0	0
0	0	0	0	0	0	0	0	0	0	0	0	0	0	0	0	0	0	0	0	0	0	0	0	0	0	0	0	0	0	0
0	0	0	0	0	0	0	0	0	0	0	0	0	0	0	0	0	0	0	0	0	0	0	0	0	0	0	0	0	0	0
0	0	0	0	0	0	0	0	0	0	0	0	0	0	0	0	0	0	0	0	0	0	0	0	0	0	0	0	0	0	0
0	0	0	0	0	0	0	0	0	0	0	0	0	0	0	0	0	0	0	0	0	0	0	0	0	0	0	0	0	0	0
0	0	0	0	0	0	0	0	0	0	0	0	0	0	0	0	0	0	0	0	0	0	0	0	0	0	0	0	0	0	0
0	0	0	0	0	0	0	0	0	0	0	0	0	0	0	0	0	0	0	0	0	0	0	0	0	0	0	0	0	0	0
0	0	0	0	0	0	0	0	0	0	0	0	0	0	0	0	0	0	0	0	0	0	0	0	0	0	0	0	0	0	0
0	0	0	0	0	0	0	0	0	0	0	0	0	0	0	0	0	0	0	0	0	0	0	0	0	0	0	0	0	0	0
0	0	0	0	0	0	0	0	0	0	0	0	0	0	0	0	0	0	0	0	0	0	0	0	0	0	0	0	0	0	0
0	0	0	0	0	0	0	0	0	0	0	0	0	0	0	0	0	0	0	0	0	0	0	0	0	0	0	0	0	0	0
0	0	0	0	0	0	0	0	0	0	0	0	0	0	0	0	0	0	0	0	0	0	0	0	0	0	0	0	0	0	0
0	0	0	0	0	0	0	0	0	0	0	0	0	0	0	0	0	0	0	0	0	0	0	0	0	0	0	0	0	0	0
0	0	0	0	0	0	0	0	0	0	0	0	0	0	0	0	0	0	0	0	0	0	0	0	0	0	0	0	0	0	0
0	0	0	0	0	0	0	0	0	0	0	0	0	0	0	0	0	0	0	0	0	0	0	0	0	0	0	0	0	0	0
0	0	0	0	0	0	0	0	0	0	0	0	0	0	0	0	0	0	0	0	0	0	0	0	0	0	0	0	0	0	0
0	0	0	0	0	0	0	0	0	0	0	0	0	0	0	0	0	0	0	0	0	0	0	0	0	0	0	0	0	0	0
0	0	0	0	0	0	0	0	0	0	0	0	0	0	0	0	0	0	0	0	0	0	0	0	0	0	0	0	0	0	0
0	0	0	0	0	0	0	0	0	0	0	0	0	0	0	0	0	0	0	0	0	0	0	0	0	0	0	0	0	0	0
0	0	0	0	0	0	0	0	0	0	0	0	0	0	0	0	0	0	0	0	0	0	0	0	0	0	0	0	0	0	0
0	0	0	0	0	0	0	0	0	0	0	0	0	0	0	0	0	0	0	0	0	0	0	0	0	0	0	0	0	0	0
0	0	0	0	0	0	0	0	0	0	0	0	0	0	0	0	0	0	0	0	0	0	0	0	0	0	0	0	0	0	0
0	0	0	0	0	0	0	0	0	0	0	0	0	0	0	0	0	0	0	0	0	0	0	0	0	0	0	0	0	0	0
0	0	0	0	0	0	0	0	0	0	0	0	0	0	0	0	0	0	0	0	0	0	0	0	0	0	0	0	0	0	0
0	0	0	0	0	0	0	0	0	0	0	0	0	0	0	0	0	0	0	0	0	0	0	0	0	0	0	0	0	0	0
0	0	0	0	0	0	0	0	0	0	0	0	0	0	0	0	0	0	0	0	0	0	0	0	0	0	0	0	0	0	0
0	0	0	0	0	0	0	0	0	0	0	0	0	0	0	0	0	0	0	0	0	0	0	0	0	0	0	0	0	0	0
0	0	0	0	0	0	0	0	0	0	0	0	0	0	0	0	0	0	0	0	0	0	0	0	0	0	0	0	0	0	0
0	0	0	0	0	0	0	0	0	0	0	0	0	0	0	0	0	0	0	0	0	0	0	0	0	0	0	0	0	0	0
0	0	0	0	0	0	0	0	0	0	0	0	0	0	0	0	0	0	0	0	0	0	0	0	0	0	0	0	0	0	0
0	0	0	0	0	0	0	0	0	0	0	0	0	0	0	0	0	0	0	0	0	0	0	0	0	0	0	0	0	0	0
0	0	0	0	0	0	0	0	0	0	0	0	0	0	0	0	0	0	0	0	0	0	0	0	0	0	0	0	0	0	0
0	0	0	0	0	0	0	0	0	0	0	0	0	0	0	0	0	0	0	0	0	0	0	0	0	0	0	0	0	0	0
0	0	0	0	0	0	0	0	0	0	0	0	0	0	0	0	0	0	0	0	0	0	0	0	0	0	0	0	0	0	0
0	0	0	0	0	0	0	0	0	0	0	0	0	0	0	0	0	0	0	0	0	0	0	0	0	0	0	0	0	0	0
0	0	0	0	0	0	0	0	0	0	0	0	0	0	0	0	0	0	0	0	0	0	0	0	0	0	0	0	0	0	0
0	0	0	0	0	0	0	0	0	0	0	0	0	0	0	0	0	0	0	0	0	0	0	0	0	0	0	0	0	0	0
0	0	0	0	0	0	0	0	0	0	0	0	0	0	0	0	0	0	0	0	0	0	0	0	0	0	0	0	0	0	0
0	0	0	0	0	0	0	0	0	0	0	0	0	0	0	0	0	0	0	0	0	0	0	0	0	0	0	0	0	0	0
0	0	0	0	0	0	0	0	0	0	0	0	0	0	0	0	0	0	0	0	0	0	0	0	0	0	0	0	0	0	0
0	0	0	0	0	0	0	0	0	0	0	0	0	0	0	0	0	0	0	0	0	0	0	0	0	0	0	0	0	0	0
0	0	0	0	0	0	0	0	0	0	0	0	0	0	0	0	0	0	0	0	0	0	0	0	0	0	0	0	0	0	0
0	0	0	0	0	0	0	0	0	0	0	0	0	0	0	0	0	0	0	0	0	0	0	0	0	0	0	0	0	0	0
0	0	0	0	0	0	0	0	0	0	0	0	0	0	0	0	0	0	0	0	0	0	0	0	0	0	0	0	0	0	0
0	0	0	0	0	0	0	0	0	0	0	0	0	0	0	0	0	0	0	0	0	0	0	0	0	0	0	0	0	0	0
0	0	0	0	0	0	0	0	0	0	0	0	0	0	0	0	0	0	0	0	0	0	0	0	0	0	0	0	0	0	0
0	0	0	0	0	0	0	0	0	0	0	0	0	0	0	0	0	0	0	0	0	0	0	0	0	0	0	0	0	0	0
0	0	0	0	0	0	0	0	0	0	0	0	0	0	0	0	0	0	0	0	0	0	0	0	0	0	0	0	0	0	0
0	0	0	0	0	0	0	0	0	0	0	0	0	0	0	0	0	0	0	0	0	0	0	0	0	0	0	0	0	0	0
0	0	0	0	0	0	0	0	0	0	0	0	0	0	0	0	0	0	0	0	0	0	0	0	0	0	0	0	0	0	0
0	0	0	0	0	0	0	0	0	0	0	0	0	0	0	0	0	0	0	0	0	0	0	0	0	0	0	0	0	0	0
0	0	0	0	0	0	0	0	0	0	0	0	0	0	0	0	0	0	0	0	0	0	0	0	0	0	0	0	0	0	0
0	0	0	0	0	0	0	0	0	0	0	0	0	0	0	0	0	0	0	0	0	0	0	0	0	0	0	0	0	0	0
0	0	0	0	0	0	0	0	0	0	0	0	0	0	0	0	0	0	0	0	0	0	0	0	0	0	0	0	0	0	0
0	0	0	0	0	0	0	0	0	0	0	0	0	0	0	0	0	0	0	0	0	0	0	0	0	0	0	0	0	0	0
0	0	0	0	0	0	0	0	0	0	0	0	0	0	0	0	0	0	0	0	0	0	0	0	0	0	0	0	0	0	0
0	0	0	0	0	0	0	0	0	0	0	0	0	0	0	0	0	0	0	0	0	0	0	0	0	0	0	0	0	0	0
0	0	0	0	0	0	0	0	0	0	0	0	0	0	0	0	0	0	0	0	0	0	0	0	0	0	0	0	0	0	0
0	0	0	0	0	0	0	0	0	0	0	0	0	0	0	0	0	0	0	0	0	0	0	0	0	0	0	0	0	0	0
0	0	0	0	0	0	0	0	0	0	0	0	0	0	0	0	0	0	0	0	0	0	0	0	0	0	0	0	0	0	0
0	0	0	0	0	0	0	0	0	0	0	0	0	0	0	0	0	0	0	0	0	0	0	0	0	0	0	0	0	0	0
0	0	0	0	0	0	0	0	0	0	0	0	0	0	0	0	0	0	0	0	0	0	0	0	0	0	0	0	0	0	0
0	0	0	0	0	0	0	0	0	0	0	0	0	0	0	0	0	0	0	0	0	0	0	0	0	0	0	0	0	0	0
0	0	0	0	0	0	0	0	0	0	0	0	0	0	0	0	0	0	0	0	0	0	0	0	0	0	0	0	0	0	0
0	0	0	0	0	0	0	0	0	0	0	0	0	0	0	0	0	0	0	0	0	0	0	0	0	0	0	0	0	0	0
0	0	0	0	0	0	0	0	0	0	0	0	0	0	0	0	0	0	0	0	0	0	0	0	0	0	0	0	0	0	0
0	0	0	0	0	0	0	0	0	0	0	0	0	0	0	0	0	0	0	0	0	0	0	0	0	0	0	0	0	0	0
0	0	0	0	0	0	0	0	0	0	0	0	0	0	0	0	0	0	0	0	0	0	0	0	0	0	0	0	0	0	0
0	0	0	0	0	0	0	0	0	0	0	0	0	0	0	0	0	0	0	0	0	0	0	0	0	0	0	0	0	0	0
0	0	0	0	0	0	0	0	0	0	0	0	0	0	0	0	0	0	0	0	0	0	0	0	0	0	0	0	0	0	0
0	0	0	0	0	0	0	0	0	0	0	0	0	0	0	0	0	0	0	0	0	0	0	0	0	0	0	0	0	0	0
0	0	0	0	0	0	0	0	0	0	0	0	0	0	0	0	0	0	0	0	0	0	0	0	0	0	0	0	0	0	0
0	0	0	0	0	0	0	0	0	0	0	0	0	0	0	0	0	0	0	0	0	0	0	0	0	0	0	0	0	0	0
0	0	0	0	0	0	0	0	0	0	0	0	0	0	0	0	0	0	0	0	0	0	0	0	0	0	0	0	0	0	0
0	0	0	0	0	0	0	0	0	0	0	0	0	0	0	0	0	0	0	0	0	0	0	0	0	0	0	0	0	0	0
0	0	0	0	0	0	0	0	0	0	0	0	0	0	0	0	0	0	0	0	0	0	0	0	0	0	0	0	0	0	0
0	0	0	0	0	0	0	0	0	0	0	0	0	0	0	0	0	0	0	0	0	0	0	0	0	0	0	0	0	0	0
0	0	0	0	0	0	0	0	0	0	0	0	0	0	0	0	0	0	0	0	0	0	0	0	0	0	0	0	0	0	0
0	0	0	0	0	0	0	0	0	0	0	0	0	0	0	0	0	0	0	0	0	0	0	0	0	0	0	0	0	0	0
0	0	0	0	0	0	0	0	0	0	0	0	0	0	0	0	0	0	0	0	0	0	0	0	0	0	0	0	0	0	0
0	0	0	0	0	0	0	0	0	0	0	0	0	0	0	0	0	0	0	0	0	0	0	0	0	0	0	0	0	0	0
0	0	0	0	0	0	0	0	0	0	0	0	0	0	0	0	0	0	0	0	0	0	0	0	0	0	0	0	0	0	0
0	0	0	0	0	0	0	0	0	0	0	0	0	0	0	0	0	0	0	0	0	0	0	0	0	0	0	0	0	0	0
0	0	0	0	0	0	0	0	0	0	0	0	0	0	0	0	0	0	0	0	0	0	0	0	0	0	0	0	0	0	0
0	0	0	0	0	0	0	0	0	0	0	0	0	0	0	0	0	0	0	0	0	0	0	0	0	0	0	0	0	0	0
0	0	0	0	0	0	0	0	0	0	0	0	0	0	0	0	0	0	0	0	0	0	0	0	0	0	0	0	0	0	0
0	0	0	0	0	0	0	0	0	0	0	0	0	0	0	0	0	0	0	0	0	0	0	0	0	0	0	0	0	0	0
0	0	0	0	0	0	0	0	0	0	0	0	0	0	0	0	0	0	0	0	0	0	0	0	0	0	0	0	0	0	0
0	0	0	0	0	0	0	0	0	0	0	0	0	0	0	0	0	0	0	0	0	0	0	0	0	0	0	0	0	0	0
0	0	0	0	0	0	0	0	0	0	0	0	0	0	0	0	0	0	0	0	0	0	0	0	0	0	0	0	0	0	0
0	0	0	0	0	0	0	0	0	0	0	0	0	0	0	0	0	0	0	0	0	0	0	0	0	0	0	0	0	0	0
0	0	0	0	0	0	0	0	0	0	0	0	0	0	0	0	0	0	0	0	0	0	0	0	0	0	0	0	0	0	0
0	0	0	0	0	0	0	0	0	0	0	0	0	0	0	0	0	0	0	0	0	0	0	0	0	0	0	0	0	0	0
0	0	0	0	0	0	0	0	0	0	0	0	0	0	0	0	0	0	0	0	0	0	0	0	0	0	0	0	0	0	0
0	0	0	0	0	0	0	0	0	0	0	0	0	0	0	0	0	0	0	0	0	0	0	0	0	0	0	0	0	0	0
0	0	0	0	0	0	0	0	0	0	0	0	0	0	0	0	0	0	0	0	0	0	0	0	0	0	0	0	0	0	0
0	0	0	0	0	0	0	0	0	0	0	0	0	0	0	0	0	0	0	0	0	0	0	0	0	0	0	0	0	0	0
0	0	0	0	0	0	0	0	0	0	0	0	0	0	0	0	0	0	0	0	0	0	0	0	0	0	0	0	0	0	0
0	0	0	0	0	0	0	0	0	0	0	0	0	0	0	0	0	0	0	0	0	0	0	0	0	0	0	0	0	0	0
0	0	0	0	0	0	0	0	0	0	0	0	0	0	0	0	0	0	0	0	0	0	0	0	0	0	0	0	0	0	0
0	0	0	0	0	0	0	0	0	0	0	0	0	0	0	0	0	0	0	0	0	0	0	0	0	0	0	0	0	0	0
0	0	0	0	0	0	0	0	0	0	0	0	0	0	0	0	0	0	0	0	0	0	0	0	0	0	0	0	0	0	0
0	0	0	0	0	0	0	0	0	0	0	0	0	0	0	0	0	0	0	0	0	0	0	0	0	0	0	0	0	0	0
0	0	0	0	0	0	0	0	0	0	0	0	0	0	0	0	0	0	0	0	0	0	0	0	0	0	0	0	0	0	0
0	0	0	0	0	0	0	0	0	0	0	0	0	0	0	0	0	0	0	0	0	0	0	0	0	0	0	0	0	0	0
0	0	0	0	0	0	0	0	0	0	0	0	0	0	0	0	0	0	0	0	0	0	0	0	0	0	0	0	0	0	0
0	0	0	0	0	0	0	0	0	0	0	0	0	0	0	0	0	0	0	0	0	0	0	0	0	0	0	0	0	0	0
0	0	0	0	0	0	0	0	0	0	0	0	0	0	0	0	0	0	0	0	0	0	0	0	0	0	0	0	0	0	0
0	0	0	0	0	0	0	0	0	0	0	0	0	0	0	0	0	0	0	0	0	0	0	0	0	0	0	0	0	0	0
0	0	0	0	0	0	0	0	0	0	0	0	0	0	0	0	0	0	0	0	0	0	0	0	0	0	0	0	0	0	0
0	0	0	0	0	0	0	0	0	0	0	0	0	0	0	0	0	0	0	0	0	0	0	0	0	0	0	0	0	0	0
0	0	0	0	0	0	0	0	0	0	0	0	0	0	0	0	0	0	0	0	0	0	0	0	0	0	0	0	0	0	0
0	0	0	0	0	0	0	0	0	0	0	0	0	0	0	0	0	0	0	0	0	0	0	0	0	0	0	0	0	0	0
0	0	0	0	0	0	0	0	0	0	0	0	0	0	0	0	0	0	0	0	0	0	0	0	0	0	0	0	0	0	0
0	0	0	0	0	0	0	0	0	0	0	0	0	0	0	0	0	0	0	0	0	0	0	0	0	0	0	0	0	0	0
0	0	0	0	0	0	0	0	0	0	0	0	0	0	0	0	0	0	0	0	0	0	0	0	0	0	0	0	0	0	0
0	0	0	0	0	0	0	0	0	0	0	0	0	0	0	0	0	0	0	0	0	0	0	0	0	0	0	0	0	0	0
0	0	0	0	0	0	0	0	0	0	0	0	0	0	0	0	0	0	0	0	0	0	0	0	0	0	0	0	0	0	0
0	0	0	0	0	0	0	0	0	0	0	0	0	0	0	0	0	0	0	0	0	0	0	0	0	0	0	0	0	0	0
0	0	0	0	0	0	0	0	0	0	0	0	0	0	0	0	0	0	0	0	0	0	0	0	0	0	0	0	0	0	0
0	0	0	0	0	0	0	0	0	0	0	0	0	0	0	0	0	0	0	0	0	0	0	0	0	0	0	0	0	0	0
0	0	0	0	0	0	0	0	0	0	0	0	0	0	0	0	0	0	0	0	0	0	0	0	0	0	0	0	0	0	0
0	0	0	0	0	0	0	0	0	0	0	0	0	0	0	0	0	0	0	0	0	0	0	0	0	0	0	0	0	0	0
0	0	0	0	0	0	0	0	0	0	0	0	0	0	0	0	0	0	0	0	0	0	0	0	0	0	0	0	0	0	0
0	0	0	0	0	0	0	0	0	0	0	0	0	0	0	0	0	0	0	0	0	0	0	0	0	0	0	0	0	0	0
0	0	0	0	0	0	0	0	0	0	0	0	0	0	0	0	0	0	0	0	0	0	0	0	0	0	0	0	0	0	0
0	0	0	0	0	0	0	0	0	0	0	0	0	0	0	0	0	0	0	0	0	0	0	0	0	0	0	0	0	0	0
0	0	0	0	0	0	0	0	0	0	0	0	0	0	0	0	0	0	0	0	0	0	0	0	0	0	0	0	0	0	0
0	0	0	0	0	0	0	0	0	0	0	0	0	0	0	0	0	0	0	0	0	0	0	0	0	0	0	0	0	0	0
0	0	0	0	0	0	0	0	0	0	0	0	0	0	0	0	0	0	0	0	0	0	0	0	0	0	0	0	0	0	0
0	0	0	0	0	0	0	0	0	0	0	0	0	0	0	0	0	0	0	0	0	0	0	0	0	0	0	0	0	0	0
0	0	0	0	0	0	0	0	0	0	0	0	0	0	0	0	0	0	0	0	0	0	0	0	0	0	0	0	0	0	0
0	0	0	0	0	0	0	0	0	0	0	0	0	0	0	0	0	0	0	0	0	0	0	0	0	0	0	0	0	0	0
0	0	0	0	0	0	0	0	0	0	0	0	0	0	0	0	0	0	0	0	0	0	0	0	0	0	0	0	0	0	0
0	0	0	0	0	0	0	0	0	0	0	0	0	0	0	0	0	0	0	0	0	0	0	0	0	0	0	0	0	0	0
0	0	0	0	0	0	0	0	0	0	0	0	0	0	0	0	0	0	0	0	0	0	0	0	0	0	0	0	0	0	0
0	0	0	0	0	0	0	0	0	0	0	0	0	0	0	0	0	0	0	0	0	0	0	0	0	0	0	0	0	0	0
0	0	0	0	0	0	0	0	0	0	0	0	0	0	0	0	0	0	0	0	0	0	0	0	0	0	0	0	0	0	0
0	0	0	0	0	0	0	0	0	0	0	0	0	0	0	0	0	0	0	0	0	0	0	0	0	0	0	0	0	0	0
0	0	0	0	0	0	0	0	0	0	0	0	0	0	0	0	0	0	0	0	0	0	0	0	0	0	0	0	0	0	0
0	0	0	0	0	0	0	0	0	0	0	0	0	0	0	0	0	0	0	0	0	0	0	0	0	0	0	0	0	0	0
0	0	0	0	0	0	0	0	0	0	0	0	0	0	0	0	0	0	0	0	0	0	0	0	0	0	0	0	0	0	0
0	0	0	0	0	0	0	0	0	0	0	0	0	0	0	0	0	0	0	0	0	0	0	0	0	0	0	0	0	0	0
0	0	0	0	0	0	0	0	0	0	0	0	0	0	0	0	0	0	0	0	0	0	0	0	0	0	0	0	0	0	0
0	0	0	0	0	0	0	0	0	0	0	0	0	0	0	0	0	0	0	0	0	0	0	0	0	0	0	0	0	0	0
0	0	0	0	0	0	0	0	0	0	0	0	0	0	0	0	0	0	0	0	0	0	0	0	0	0	0	0	0	0	0
0	0	0	0	0	0	0	0	0	0	0	0	0	0	0	0	0	0	0	0	0	0	0	0	0	0	0	0	0	0	0
0	0	0	0	0	0	0	0	0	0	0	0	0	0	0	0	0	0	0	0	0	0	0	0	0	0	0	0	0	0	0
0	0	0	0	0	0	0	0	0	0	0	0	0	0	0	0	0	0	0	0	0	0	0	0	0	0	0	0	0	0	0
0	0	0	0	0	0	0	0	0	0	0	0	0	0	0	0	0	0	0	0	0	0	0	0	0	0	0	0	0	0	0
0	0	0	0	0	0	0	0	0	0	0	0	0	0	0	0	0	0	0	0	0	0	0	0	0	0	0	0	0	0	0
0	0	0	0	0	0	0	0	0	0	0	0	0	0	0	0	0	0	0	0	0	0	0	0	0	0	0	0	0	0	0
0	0	0	0	0	0	0	0	0	0	0	0	0	0	0	0	0	0	0	0	0	0	0	0	0	0	0	0	0	0	0
0	0	0	0	0	0	0	0	0	0	0	0	0	0	0	0	0	0	0	0	0	0	0	0	0	0	0	0	0	0	0
0	0	0	0	0	0	0	0	0	0	0	0	0	0	0	0	0	0	0	0	0	0	0	0	0	0	0	0	0	0	0
0	0	0	0	0	0	0	0	0	0	0	0	0	0	0	0	0	0	0	0	0	0	0	0	0	0	0	0	0	0	0
0	0	0	0	0	0	0	0	0	0	0	0	0	0	0	0	0	0	0	0	0	0	0	0	0	0	0	0	0	0	0
0	0	0	0	0	0	0	0	0	0	0	0	0	0	0	0	0	0	0	0	0	0	0	0	0	0	0	0	0	0	0
0	0	0	0	0	0	0	0	0	0	0	0	0	0	0	0	0	0	0	0	0	0	0	0	0	0	0	0	0	0	0
0	0	0	0	0	0	0	0	0	0	0	0	0	0	0	0	0	0	0	0	0	0	0	0	0	0	0	0	0	0	0
0	0	0	0	0	0	0	0	0	0	0	0	0	0	0	0	0	0	0	0	0	0	0	0	0	0	0	0	0	0	0
0	0	0	0	0	0	0	0	0	0	0	0	0	0	0	0	0	0	0	0	0	0	0	0	0	0	0	0	0	0	0
0	0	0	0	0	0	0	0	0	0	0	0	0	0	0	0	0	0	0	0	0	0	0	0	0	0	0	0	0	0	0
0	0	0	0	0	0	0	0	0	0	0	0	0	0	0	0	0	0	0	0	0	0	0	0	0	0	0	0	0	0	0
0	0	0	0	0	0	0	0	0	0	0	0	0	0	0	0	0	0	0	0	0	0	0	0	0	0	0	0	0	0	0
0	0	0	0	0	0	0	0	0	0	0	0	0	0	0	0	0	0	0	0	0	0	0	0	0	0	0	0	0	0	0
0	0	0	0	0	0	0	0	0	0	0	0	0	0	0	0	0	0	0	0	0	0	0	0	0	0	0	0	0	0	0
0	0	0	0	0	0	0	0	0	0	0	0	0	0	0	0	0	0	0	0	0	0	0	0	0	0	0	0	0	0	0
0	0	0	0	0	0	0	0	0	0	0	0	0	0	0	0	0	0	0	0	0	0	0	0	0	0	0	0	0	0	0
0	0	0	0	0	0	0	0	0	0	0	0	0	0	0	0	0	0	0	0	0	0	0	0	0	0	0	0	0	0	0
0	0	0	0	0	0	0	0	0	0	0	0	0	0	0	0	0	0	0	0	0	0	0	0	0	0	0	0	0	0	0
0	0	0	0	0	0	0	0	0	0	0	0	0	0	0	0	0	0	0	0	0	0	0	0	0	0	0	0	0	0	0
0	0	0	0	0	0	0	0	0	0	0	0	0	0	0	0	0	0	0	0	0	0	0	0	0	0	0	0	0	0	0
0	0	0	0	0	0	0	0	0	0	0	0	0	0	0	0	0	0	0	0	0	0	0	0	0	0	0	0	0	0	0
0	0	0	0	0	0	0	0	0	0	0	0	0	0	0	0	0	0	0	0	0	0	0	0	0	0	0	0	0	0	0
0	0	0	0	0	0	0	0	0	0	0	0	0	0	0	0	0	0	0	0	0	0	0	0	0	0	0	0	0	0	0
0	0	0	0	0	0	0	0	0	0	0	0	0	0	0	0	0	0	0	0	0	0	0	0	0	0	0	0	0	0	0
0	0	0	0	0	0	0	0	0	0	0	0	0	0	0	0	0	0	0	0	0	0	0	0	0	0	0	0	0	0	0
0	0	0	0	0	0	0	0	0	0	0	0	0	0	0	0	0	0	0	0	0	0	0	0	0	0	0	0	0	0	0
0	0	0	0	0	0	0	0	0	0	0	0	0	0	0	0	0	0	0	0	0	0	0	0	0	0	0	0	0	0	0
0	0	0	0	0	0	0	0	0	0	0	0	0	0	0	0	0	0	0	0	0	0	0	0	0	0	0	0	0	0	0
0	0	0	0	0	0	0	0	0	0	0	0	0	0	0	0	0	0	0	0	0	0	0	0	0	0	0	0	0	0	0
0	0	0	0	0	0	0	0	0	0	0	0	0	0	0	0	0	0	0	0	0	0	0	0	0	0	0	0	0	0	0
0	0	0	0	0	0	0	0	0	0	0	0	0	0	0	0	0	0	0	0	0	0	0	0	0	0	0	0	0	0	0
0	0	0	0	0	0	0	0	0	0	0	0	0	0	0	0	0	0	0	0	0	0	0	0	0	0	0	0	0	0	0
0	0	0	0	0	0	0	0	0	0	0	0	0	0	0	0	0	0	0	0	0	0	0	0	0	0	0	0	0	0	0
0	0	0	0	0	0	0	0	0	0	0	0	0	0	0	0	0	0	0	0	0	0	0	0	0	0	0	0	0	0	0
0	0	0	0	0	0	0	0	0	0	0	0	0	0	0	0	0	0	0	0	0	0	0	0	0	0	0	0	0	0	0
0	0	0	0	0	0	0	0	0	0	0	0	0	0	0	0	0	0	0	0	0	0	0	0	0	0	0	0	0	0	0
[truncated: 1,000 more rows]
