# Supplementary material for: A modified shuffled frog leaping algorithm with inertia weight
Source: Sci Rep. 2024 Feb 20;14:4146. doi: 10.1038/s41598-024-51306-1 (PMC11224354; doi:10.1038/s41598-024-51306-1)
Supplement: Supplementary file 1 — Supplementary Information. [file 41598_2024_51306_MOESM1_ESM.zip › data/F2/MSFLA_L_29.xls]

## Sheet: Sheet1
-0.00311631	-0.103033	0.101861	-0.797062	0.0196169	0.0062889	-0.0650418	0.0799175	0.0511845	0.173768	0.0519944	-0.177449	-0.0255126	-0.158588	-1.12239	-0.163099	0.0146209	-0.681098	0.255268	-0.560564	0.0120856	0.361923	-0.0105009	0.239936	0.0871934	-0.000313706	-0.145673	-0.130966	0.329002	0.235824	6.16489
0.00070617	-0.00309221	-0.00622674	0.034377	-0.0125127	0.00693344	-0.00262448	-0.00633659	-0.0126678	0.00851905	0.00951009	-0.0165058	0.00254073	0.00374032	-0.00414328	0.000985044	0.00651709	-0.00412012	0.0246067	0.0148317	-0.0136325	-0.0404982	-0.0104227	-0.00937597	0.0651615	-0.035309	-0.00808241	0.00809495	-0.0376873	-0.00320244	0.412964
-0.00279208	-0.00124779	0.000561787	0.00511214	0.0027991	-0.000338861	-0.000555513	-0.000202608	0.000458063	0.00173671	-0.00273796	-0.000660096	-0.00148508	0.000248871	-0.000360924	-0.0012094	-0.000144399	0.000948189	-9.34019e-05	0.000101246	0.00188717	-0.00233135	-0.000804078	0.00142226	0.0044284	-0.00100296	0.000387732	0.000689972	-0.00129513	-0.00060199	0.0386453
-9.85356e-05	-1.00624e-05	0.000290085	-0.000408293	-0.000371808	-3.72552e-05	-9.7143e-06	3.95736e-07	1.92928e-05	-5.12123e-05	0.000394443	0.000205316	0.00015136	4.42599e-05	-3.20454e-05	5.92841e-05	-3.42631e-05	9.1546e-05	-0.000218195	-3.7824e-05	0.000134831	0.000146937	-5.82958e-05	-7.54944e-05	-0.000302135	-0.000121993	9.51371e-06	8.55457e-05	-4.64354e-05	0.000489683	0.00403605
2.4554e-06	1.90896e-05	-8.4032e-06	2.21676e-05	-9.20506e-06	-1.01894e-05	-3.20504e-05	-1.64762e-05	-7.16038e-06	1.92722e-05	-6.84245e-05	1.88608e-05	8.57479e-06	-3.88587e-06	-9.45022e-07	-9.14795e-06	-5.79146e-05	-3.04787e-06	-2.14254e-05	-5.55943e-05	3.79518e-06	-1.39836e-05	-2.35292e-05	-1.29299e-05	3.49495e-05	-1.30808e-07	7.5546e-06	-3.58134e-06	-2.04096e-05	-1.42859e-05	0.00052944
-3.21406e-06	-1.25741e-06	3.02402e-06	-1.7324e-06	-3.32953e-06	5.60092e-06	2.06091e-06	-1.42792e-06	1.22024e-07	1.04157e-06	1.52348e-06	-2.81486e-08	1.94098e-06	-4.9675e-06	-4.61777e-07	2.97358e-06	-4.20687e-06	1.83408e-08	1.18475e-06	1.08848e-06	-3.926e-08	-2.09534e-07	3.64228e-07	-5.20089e-07	2.98552e-08	-1.61989e-06	-1.08702e-08	-2.43382e-08	4.0024e-06	-1.73577e-06	4.97609e-05
1.65366e-07	-5.31174e-08	-1.13202e-07	7.93196e-08	-1.15101e-07	4.73538e-08	6.63334e-08	1.60765e-07	1.0096e-07	-8.97337e-09	1.4547e-08	-2.0487e-08	3.24525e-07	5.89538e-08	2.01464e-07	1.3512e-09	-1.80709e-07	9.659e-09	-4.05635e-08	-1.50214e-07	2.20064e-07	-2.98826e-08	5.75289e-09	8.48251e-08	2.50244e-08	3.05916e-07	-4.62903e-07	-5.06391e-08	7.94317e-08	1.96682e-08	3.19707e-06
-6.97307e-09	2.79306e-09	1.92855e-08	-1.2637e-09	-1.54135e-08	-1.26946e-08	-2.04138e-09	-3.99307e-09	-7.00544e-09	3.2567e-09	2.22961e-09	-6.0366e-09	5.61195e-09	6.26315e-10	7.82774e-10	4.93334e-09	3.36131e-09	-1.39335e-08	-5.85089e-08	2.74488e-08	2.50382e-09	-1.17514e-08	3.97153e-09	-4.21898e-10	1.94445e-08	-4.24128e-09	-5.35101e-09	1.3277e-08	9.57018e-09	7.47763e-09	2.76203e-07
3.12632e-10	3.15028e-10	7.25312e-10	-5.50672e-10	7.013e-11	-3.18452e-10	-9.41886e-10	8.13087e-11	-3.25064e-10	1.05682e-10	1.57336e-09	-2.6107e-09	-2.52233e-09	-4.73996e-10	2.03542e-09	1.81626e-09	-5.50578e-10	-7.98511e-10	7.02101e-10	-4.62057e-09	3.54356e-10	-1.96442e-10	2.30072e-10	-1.81501e-10	-6.84164e-10	-2.60496e-11	6.88117e-10	3.54017e-10	-4.85684e-11	4.35393e-10	2.46487e-08
-2.10073e-10	-6.95118e-11	7.26413e-11	-4.62512e-11	2.99962e-11	-7.74789e-12	-1.70849e-12	1.99407e-10	1.95342e-11	3.15909e-10	-8.71057e-11	-8.0216e-12	-1.46617e-10	-7.43719e-11	1.26686e-10	1.74342e-11	-7.68297e-12	-1.70341e-11	1.20779e-11	6.79503e-12	7.07486e-11	-5.28873e-12	3.49819e-10	-7.35424e-12	-1.08825e-10	2.85142e-11	-1.39425e-10	-6.29689e-12	1.82401e-11	1.7323e-12	2.21285e-09
-2.41351e-12	-1.57185e-11	1.92498e-12	1.4299e-12	4.27459e-13	-5.35352e-12	-2.23599e-12	-1.89326e-11	-4.47443e-12	-3.65807e-12	2.38309e-12	3.35935e-12	-7.36449e-12	5.13037e-12	-5.16053e-12	-9.43521e-12	4.47788e-12	1.03794e-11	-3.68807e-12	-1.24743e-11	5.50276e-12	-1.86243e-12	-1.73525e-11	1.40709e-11	-6.38245e-12	2.67297e-12	-3.23812e-11	-4.39863e-12	5.39107e-14	6.73186e-12	2.11831e-10
-2.2687e-12	-1.19395e-12	-1.82913e-13	5.49852e-13	3.22134e-14	1.60106e-13	-3.81492e-13	6.41338e-13	5.71117e-13	-1.61534e-12	-1.1185e-13	2.07461e-13	3.4394e-13	-9.32653e-13	-2.00652e-13	-2.38576e-13	-8.33774e-13	2.945e-13	-1.29983e-12	1.28134e-13	2.58166e-12	6.0865e-13	-2.40752e-13	1.6924e-12	-4.62214e-13	-2.69351e-13	4.3189e-13	-1.59593e-12	7.43327e-13	5.93701e-13	2.14083e-11
4.11644e-14	9.99722e-14	1.27175e-14	4.27432e-14	8.23349e-16	-4.7567e-15	-4.8375e-15	2.53862e-14	3.15098e-15	1.83107e-14	-2.53373e-15	-5.08785e-14	-3.10028e-14	-9.76429e-15	-1.33915e-13	-1.69638e-15	-8.48131e-16	-2.0137e-14	2.76219e-14	-1.03647e-13	9.63595e-14	2.77744e-14	-2.09494e-14	3.69274e-15	-2.41944e-14	-3.13965e-14	-4.75797e-15	6.16631e-14	1.34157e-14	-1.74559e-14	9.37568e-13
-5.14167e-15	9.69586e-15	-4.10182e-16	1.49824e-15	5.56647e-15	2.4228e-15	-2.21192e-15	-4.86117e-15	2.51818e-14	-2.27889e-17	-8.5939e-16	-2.58871e-15	1.69576e-15	4.55931e-15	3.85354e-15	-1.66474e-16	-3.42845e-15	1.16571e-16	-2.0823e-15	8.05958e-15	-2.60331e-16	3.11993e-15	4.45209e-15	-9.14451e-15	-3.5207e-15	7.9348e-15	2.30092e-15	2.70619e-15	3.17093e-15	1.31411e-15	1.22348e-13
-1.34535e-16	9.09279e-16	2.08941e-16	-2.92094e-16	4.42841e-16	-2.45976e-16	6.49962e-17	1.06911e-15	-2.08517e-16	1.60703e-16	3.21917e-17	-1.2998e-16	3.466e-15	-1.51814e-16	-3.15471e-16	1.94711e-17	4.27434e-17	1.42592e-16	-3.40657e-16	-3.02926e-18	2.40701e-16	-5.81833e-16	-3.40968e-16	-1.2462e-17	2.98187e-16	-8.56482e-17	1.54994e-16	8.79539e-17	-3.41168e-16	-1.26378e-16	1.06512e-14
-6.3796e-17	-5.94402e-18	-2.04545e-17	-1.1223e-18	1.0757e-16	-9.81516e-17	9.35379e-18	-1.30569e-17	-6.75327e-17	-2.22499e-17	-3.29221e-17	-5.03658e-19	-2.05125e-17	-1.85128e-17	1.46817e-17	7.12239e-17	1.68887e-17	-3.31467e-16	2.82649e-18	2.1153e-17	-1.27972e-16	1.10435e-17	1.57505e-17	-1.53262e-17	-2.87969e-17	3.2567e-17	-3.56471e-18	1.47472e-17	3.963e-17	-2.59973e-17	1.25532e-15
1.8927e-18	1.41011e-19	3.15736e-18	-1.62159e-18	-6.18198e-18	-5.93214e-19	6.40888e-19	-3.12756e-17	1.40923e-17	3.26664e-18	2.60267e-18	-4.90407e-18	1.41331e-17	-5.01566e-18	-5.14593e-19	3.77282e-18	2.05251e-18	-4.865e-18	-2.91242e-20	-1.54147e-18	-7.5202e-20	-7.54235e-19	-4.69218e-18	4.34303e-19	8.61727e-19	2.49325e-18	-1.11614e-17	-1.38796e-18	-1.33244e-18	2.26766e-19	1.25714e-16
-1.29577e-19	3.00051e-19	1.47077e-19	-9.97097e-20	-2.62827e-19	-4.39461e-19	-1.21598e-19	2.30244e-19	1.32933e-19	-1.03131e-19	-5.21606e-19	-8.46372e-20	8.1862e-20	-9.12198e-20	-1.06309e-19	-4.37808e-19	1.03907e-19	1.879e-19	8.63802e-20	1.05654e-19	5.21502e-20	3.0841e-19	6.05441e-19	1.80176e-20	1.77627e-19	5.02668e-19	5.03562e-19	1.99127e-20	3.06217e-20	-1.33292e-18	7.32522e-18
-1.48201e-20	-9.733e-20	2.14875e-21	3.03801e-20	5.56295e-20	-9.75125e-22	-4.99822e-21	-8.75911e-21	-1.08094e-20	-2.70024e-20	1.69177e-20	1.00137e-20	1.33863e-19	1.51605e-20	5.09452e-20	4.54737e-21	-1.81702e-20	3.92672e-21	-4.13823e-21	-2.19678e-20	1.86098e-19	-2.51138e-20	7.28302e-21	-5.49809e-22	-2.74918e-21	1.24352e-20	3.41884e-21	-1.67387e-20	-3.94302e-20	2.56554e-20	8.51975e-19
-3.69144e-21	-4.70392e-21	-2.41282e-21	1.62182e-21	2.76409e-22	2.72975e-21	-1.25941e-22	1.28731e-20	-1.73172e-21	-1.24199e-21	-1.05234e-21	-2.91789e-21	-1.16329e-20	-1.07329e-20	2.7366e-21	1.34767e-21	3.39673e-21	4.02125e-23	-4.94429e-23	6.59854e-21	-4.88516e-21	-3.49182e-21	1.86097e-22	-2.35684e-21	3.98975e-21	7.93154e-21	-9.29547e-21	2.81482e-22	-4.12398e-21	-5.00443e-22	1.08957e-19
-1.9177e-22	6.66123e-22	-6.78832e-23	1.69001e-25	-8.24878e-23	-1.9718e-23	3.66398e-22	-1.85671e-23	1.76542e-22	-2.23986e-23	2.79742e-22	4.30124e-23	2.87026e-23	-2.52669e-21	1.92291e-22	-5.51547e-23	2.43817e-23	-5.28647e-23	-6.77267e-22	7.38118e-23	-1.86069e-23	-4.67824e-22	5.83543e-24	3.52605e-23	1.04056e-23	-1.74649e-22	-6.60788e-23	-8.09105e-23	1.28264e-23	-1.23159e-22	6.56153e-21
2.30865e-23	2.51807e-23	-3.51732e-23	1.16338e-23	3.98194e-24	-2.78134e-24	1.00297e-22	-3.43418e-23	-6.261e-25	-4.22845e-25	-2.1895e-23	-6.15565e-24	-8.3741e-24	-1.83931e-23	-1.66316e-23	1.80846e-23	-3.15428e-23	-7.90664e-24	1.52863e-23	2.47476e-23	-1.51957e-23	-4.02747e-23	-5.37955e-23	2.96711e-24	1.09658e-23	-2.80795e-23	-3.09906e-23	-3.78191e-24	1.06051e-23	2.11874e-24	6.05318e-22
-7.57944e-25	-3.02309e-25	-1.42076e-23	1.24695e-24	5.31079e-25	-6.33014e-25	1.29083e-24	-1.33644e-24	4.73841e-24	-1.21069e-24	2.12447e-24	3.31231e-24	-8.5368e-25	3.96749e-25	-1.8639e-24	-2.22231e-24	-7.14836e-24	1.00349e-25	-2.48349e-25	2.64552e-24	1.07208e-24	1.43311e-25	-3.51381e-24	1.19948e-24	2.26104e-24	-2.24068e-25	-2.21893e-24	-3.4939e-25	-2.23615e-25	-9.74902e-25	5.93518e-23
9.19024e-27	5.3476e-26	-1.70222e-25	1.73842e-26	5.70675e-25	-1.12354e-26	1.48693e-24	-2.83886e-25	9.71784e-26	-8.60922e-26	-1.22277e-25	4.26326e-26	1.59027e-25	1.01968e-25	-4.96433e-26	1.97955e-25	1.10069e-25	-3.26839e-26	7.56347e-26	-2.59572e-27	1.66811e-25	2.79443e-26	1.61357e-25	1.67055e-26	-2.38833e-26	-2.7584e-25	-3.99634e-25	-3.70527e-26	-9.49969e-28	-7.38688e-26	4.8648e-24
2.04765e-26	4.0211e-28	5.98449e-28	-1.49169e-27	-8.66942e-27	4.76621e-27	2.08462e-26	-5.26481e-27	-4.77516e-26	3.82893e-26	-2.40002e-26	3.00351e-26	-1.22661e-26	4.10377e-26	1.05605e-26	-5.65397e-27	3.22005e-27	1.70954e-27	-2.5141e-26	4.87461e-27	-2.57333e-26	4.42188e-27	6.90756e-27	-1.29617e-28	-4.26393e-27	6.8824e-27	-5.08234e-26	-1.49034e-26	1.17235e-27	-1.54957e-26	4.37788e-25
-1.20202e-28	-2.18073e-27	-2.84846e-28	-6.92402e-28	-5.5451e-28	9.28402e-27	7.8178e-28	-1.4618e-27	-1.49388e-27	-4.986e-28	-1.06417e-27	-1.01516e-27	-2.39951e-27	3.57516e-28	1.7492e-27	-2.28041e-27	3.30523e-27	-2.81829e-28	2.99393e-28	-5.96238e-28	-1.34673e-27	-9.07252e-28	-1.5103e-28	6.92607e-28	-1.1395e-27	-3.78773e-28	2.67178e-28	-4.47988e-28	2.96493e-28	9.6657e-29	3.64256e-26
-3.25864e-29	1.65264e-28	-2.21073e-29	1.39898e-28	-3.20456e-29	3.49703e-28	9.8496e-30	5.19859e-28	-1.47416e-28	-5.83199e-29	-9.46747e-30	1.60326e-28	-9.26196e-30	3.5113e-29	-6.6388e-29	5.30868e-29	3.7423e-29	5.48512e-29	-7.53358e-29	3.65975e-29	-2.01778e-29	-1.22793e-29	-1.48948e-28	-3.46688e-29	4.29962e-29	-1.67817e-28	-6.67712e-29	-1.25658e-29	1.70663e-28	2.14737e-28	2.90652e-27
-3.75297e-31	3.61761e-30	3.5404e-29	1.02785e-30	-4.79008e-30	-2.2678e-30	-7.81142e-30	-6.33023e-30	2.14729e-29	4.21664e-30	-8.13667e-31	-1.01639e-29	3.13085e-30	-3.40582e-30	-1.84552e-29	5.79167e-30	1.37348e-30	7.08046e-30	-1.81933e-30	1.70043e-30	1.04818e-30	2.74213e-29	1.77151e-29	7.09466e-31	-8.51784e-30	-2.0053e-30	-2.91713e-29	6.1334e-29	-1.34416e-29	-5.39411e-30	3.07807e-28
-1.35523e-31	-7.6843e-31	1.71223e-30	4.70073e-31	9.15092e-31	5.89232e-32	-1.54867e-30	-1.15432e-30	-1.24858e-30	-1.97656e-30	-2.39571e-30	3.86229e-31	2.16327e-30	3.18421e-30	6.46012e-31	-1.39525e-31	1.07979e-30	-1.13572e-31	2.80522e-31	-1.67804e-31	4.54679e-31	3.53318e-31	5.78609e-31	-7.63902e-31	-2.44613e-31	-6.88814e-31	-5.85334e-31	5.70396e-31	-1.3035e-30	1.48993e-30	2.75781e-29
-1.18957e-32	1.8771e-32	5.22146e-32	3.66886e-31	5.83564e-32	9.19079e-32	3.00903e-31	5.58551e-32	1.1959e-31	1.65456e-31	1.84462e-32	-1.55698e-31	-4.12547e-32	-1.9656e-32	-1.25813e-32	-3.51708e-32	1.84154e-32	-5.50888e-32	7.02838e-32	-2.53235e-32	6.3382e-32	2.6343e-31	4.30117e-32	-4.78183e-32	7.29291e-32	-3.76076e-33	-1.81969e-31	-1.64607e-32	1.11343e-32	2.04343e-31	2.60199e-30
-2.70388e-34	-6.82795e-33	8.71708e-33	-2.4592e-33	-4.48979e-33	9.00886e-33	-1.2741e-32	1.04213e-33	2.62128e-33	-6.53767e-33	3.31822e-32	-2.6814e-32	-8.94454e-33	-2.90368e-33	-9.46559e-33	1.74884e-32	1.42941e-34	-2.17218e-33	3.13239e-33	-1.29656e-32	4.00139e-35	1.30428e-34	2.27587e-32	1.0532e-32	-9.28113e-34	-7.06316e-33	2.26153e-32	-6.3725e-33	2.01133e-33	1.74513e-32	2.6183e-31
-2.08828e-34	1.53737e-33	-1.46568e-34	5.77311e-34	4.17399e-35	-2.47288e-34	-7.46467e-34	8.01319e-34	2.24832e-34	1.2079e-33	-2.65166e-34	-6.4158e-34	-1.32005e-33	3.76987e-33	-3.10616e-34	2.25619e-35	-1.79855e-34	-1.26155e-34	-2.54003e-35	-4.27147e-34	-1.00928e-34	-1.31864e-33	3.39265e-33	-4.56222e-34	-1.87774e-33	-1.21786e-34	-1.62627e-34	-1.93593e-34	8.45144e-34	9.06538e-35	2.1388e-32
-9.14686e-36	-7.88407e-35	5.14122e-35	-2.57025e-35	7.60848e-35	1.10416e-35	4.7005e-35	1.0584e-34	3.41576e-36	1.32866e-34	1.64259e-35	2.84295e-35	1.16334e-34	-5.3879e-35	-2.10856e-35	1.97426e-35	6.12092e-35	-4.10557e-35	4.60242e-35	8.36322e-36	3.32731e-34	-3.45526e-35	2.86868e-35	1.24752e-34	-5.59949e-35	6.10149e-36	-4.53734e-36	-2.73861e-35	-1.47762e-35	2.49856e-34	1.83328e-33
5.36674e-36	7.2717e-37	-9.71563e-37	-1.60473e-36	9.60247e-37	-9.56233e-37	4.94883e-36	-6.99198e-36	1.18733e-35	-1.69833e-36	-6.44366e-36	1.27855e-36	-2.67937e-36	1.22822e-36	1.65765e-36	-1.58761e-35	-5.06138e-36	1.0978e-35	6.32813e-36	3.4405e-36	-8.51653e-36	-9.13692e-36	1.8535e-36	-3.1441e-36	-1.76993e-35	7.27066e-36	4.24999e-36	2.40645e-36	1.32767e-35	-8.78708e-37	1.59504e-34
-4.64602e-37	-1.00082e-36	-3.70762e-36	1.04952e-37	2.40465e-37	-1.16903e-36	-1.5999e-37	-1.71093e-37	-2.46055e-38	-8.08832e-37	-5.58431e-37	-1.15224e-36	-9.39002e-38	-1.25888e-36	-2.62206e-37	4.43626e-37	-1.5531e-36	1.76035e-36	-1.10773e-36	-1.30511e-37	3.17257e-37	2.10747e-36	6.23732e-37	6.89615e-37	8.21843e-37	-8.10078e-37	-2.80745e-37	-2.05994e-37	-1.06546e-36	2.23755e-38	2.31176e-35
-3.02576e-39	5.24849e-38	1.28044e-38	-4.08642e-38	-8.81294e-38	-1.58575e-38	5.04358e-39	2.4889e-38	-7.44658e-38	3.63023e-38	-1.38928e-38	4.26639e-38	9.43825e-38	-1.36133e-37	-7.11436e-39	-3.36176e-38	-1.94523e-38	-6.04946e-38	9.72664e-39	-4.15461e-38	-3.73909e-38	-2.13971e-40	2.59975e-38	2.75177e-38	-1.17018e-39	-4.73415e-39	-4.14827e-38	4.10808e-41	-3.2629e-38	1.45804e-38	9.98648e-37
3.29e-39	3.39671e-40	4.82219e-39	-5.0011e-39	-1.46558e-39	-1.31576e-38	1.80707e-39	2.78546e-40	1.45469e-38	2.45315e-40	6.35355e-40	-1.85233e-39	-2.1019e-38	-6.73523e-39	-2.62729e-39	-4.15844e-39	-4.82733e-39	5.76324e-39	4.841e-39	2.37047e-39	-2.83588e-39	3.40758e-38	6.71631e-40	-2.77323e-40	4.88214e-39	1.11277e-39	1.88849e-39	-1.43432e-39	-6.28882e-39	1.4387e-38	1.67638e-37
1.959e-39	-2.77794e-40	-3.33937e-41	-1.29278e-40	2.66974e-41	2.16577e-39	1.9176e-40	9.20659e-41	-3.60401e-40	-8.33074e-41	1.19818e-40	4.67219e-41	-1.89673e-39	1.40371e-39	-8.96666e-41	-4.57417e-40	2.12214e-41	-1.78969e-40	3.93898e-41	4.02401e-40	2.96227e-40	4.92858e-40	1.81607e-40	7.33793e-40	-2.03006e-39	7.53204e-41	6.47427e-40	-8.90254e-41	-3.4616e-40	3.66373e-40	1.52344e-38
5.16372e-43	-2.37463e-41	-8.97656e-42	5.48166e-42	-2.31008e-41	5.38922e-41	5.16036e-41	2.36659e-40	1.02529e-41	1.52376e-40	-1.15223e-41	9.27865e-43	-2.7735e-41	3.76971e-41	-1.7336e-40	-2.55377e-42	2.79175e-41	1.72638e-42	-4.1552e-41	5.70516e-41	2.835e-40	-6.78846e-42	5.15113e-42	-1.79964e-42	1.51265e-40	4.85824e-42	-2.15342e-41	-7.14512e-42	1.20143e-41	-2.07814e-41	1.46349e-39
-3.0376e-43	-1.49501e-42	2.96033e-43	-9.64614e-42	4.13008e-43	4.75505e-42	1.72916e-42	-7.17995e-42	1.7101e-41	1.01192e-42	2.6785e-42	-5.89068e-44	2.21127e-42	-1.12931e-42	3.63415e-43	-1.99898e-43	-2.71413e-42	-1.09374e-42	5.55559e-43	1.28245e-42	-2.51282e-41	-4.22472e-42	-5.81119e-42	-7.21223e-43	-1.04363e-41	-4.87443e-42	6.71811e-42	1.705e-42	-1.96449e-42	-2.14291e-43	1.18016e-40
-1.01361e-43	-9.37184e-44	1.24563e-42	1.49928e-43	-1.5981e-44	1.27897e-43	9.85802e-45	-8.16185e-44	-2.22688e-43	-1.97804e-43	1.52262e-43	1.84434e-43	-4.51687e-43	-1.49269e-44	7.7935e-43	4.34254e-43	-1.2596e-43	-9.9649e-44	-2.02976e-43	-7.07031e-43	-1.76918e-43	-6.91361e-44	4.23698e-43	-2.43966e-43	9.48682e-44	-1.72249e-43	-2.98676e-45	1.32136e-43	-2.4658e-43	-4.54591e-43	7.41614e-42
-5.05425e-44	1.0822e-44	2.05609e-44	1.38937e-44	-2.20165e-45	1.32144e-44	9.7535e-44	-6.88394e-45	-3.19533e-44	-9.02818e-45	4.32615e-45	3.03126e-44	1.60505e-45	-8.18692e-45	-2.94166e-44	1.18527e-44	2.54289e-45	-9.99598e-45	-6.9614e-44	1.01519e-44	3.86075e-45	4.39669e-44	-2.29074e-44	-2.41532e-44	4.13424e-46	-1.90839e-44	8.26506e-45	-3.48887e-45	-2.97294e-44	-7.45711e-45	5.97966e-43
4.05057e-45	4.10217e-46	-2.657e-45	2.40324e-45	-3.14105e-45	-9.16678e-46	5.97458e-46	4.16454e-46	5.88945e-45	1.38327e-45	-3.1478e-45	-2.20943e-45	-7.0981e-47	-2.07012e-47	2.10448e-44	1.05218e-44	1.61819e-45	-8.69143e-46	2.24404e-46	3.12911e-46	-1.1459e-45	-9.06107e-45	3.61195e-46	-2.71119e-45	2.3815e-46	-8.24239e-46	2.30241e-45	2.63831e-46	5.5496e-45	1.47986e-45	8.58431e-44
-3.73473e-47	1.18706e-46	-1.32618e-49	1.46883e-45	1.44744e-47	3.88698e-47	-1.27785e-46	-6.0646e-46	2.40524e-46	3.70737e-46	-3.93333e-47	7.16466e-47	2.60606e-46	-1.76757e-46	4.74312e-46	-2.98204e-46	-1.28715e-46	-3.78414e-46	9.36612e-47	5.01143e-48	1.75403e-47	-2.29925e-47	2.16219e-46	-2.35665e-46	-8.1051e-47	1.8165e-46	5.55137e-46	7.56651e-48	-6.70597e-46	-2.58491e-47	6.96479e-45
3.55954e-47	-8.36101e-48	-3.26902e-47	2.66732e-47	3.8535e-47	1.70809e-47	-2.71917e-47	-3.26555e-47	1.56523e-47	-4.06831e-47	2.81803e-47	5.53865e-47	9.9361e-48	6.69815e-48	-2.49244e-49	-3.05469e-47	6.00802e-47	5.19774e-48	-6.22888e-47	-9.86647e-48	-2.5593e-47	-4.21637e-47	4.7501e-48	-7.75994e-49	-2.09967e-47	-1.13831e-46	-2.17965e-47	-6.5461e-47	4.43887e-47	3.85308e-48	8.87159e-46
8.21406e-49	-6.55632e-48	-1.4417e-48	5.51529e-49	-4.97633e-48	2.02091e-49	4.31136e-48	3.29421e-49	-2.04691e-48	-8.47189e-49	-1.73757e-48	-1.24819e-48	6.66092e-49	1.92448e-48	-2.66226e-48	4.55717e-49	-4.39366e-48	-8.98176e-49	-4.82001e-49	1.06421e-48	2.0709e-49	-1.78951e-48	-1.01911e-48	7.75866e-50	1.02536e-48	1.52364e-48	1.90927e-48	2.88464e-48	4.51474e-49	-4.81292e-49	4.89856e-47
9.59624e-50	-3.80549e-49	-4.17737e-49	-6.9891e-51	4.33381e-50	8.45705e-50	5.08833e-50	-2.50715e-50	-2.9422e-49	1.57496e-48	3.33582e-49	3.01755e-50	1.10261e-49	2.76082e-49	-9.64714e-50	1.03979e-49	-6.91189e-49	-1.86111e-49	1.23386e-49	-2.53972e-49	1.82766e-49	-1.61879e-50	-9.02767e-51	7.59396e-51	-4.65024e-50	1.95873e-49	5.75829e-49	3.97215e-50	-1.67004e-50	-2.80337e-49	6.55003e-48
3.06318e-51	3.48519e-51	-2.28122e-53	-5.10275e-51	6.14918e-51	2.18612e-51	-3.77824e-52	8.10756e-51	7.31706e-51	-3.17753e-50	-5.57457e-50	1.76561e-53	8.58929e-51	-3.74358e-51	-1.18193e-52	-4.27851e-51	5.30258e-51	1.04718e-50	1.21809e-50	2.27622e-50	6.09327e-51	9.42477e-50	-5.75955e-50	-4.91595e-51	-1.75464e-50	-4.18698e-51	-1.31273e-50	3.68656e-50	2.00364e-51	1.00703e-50	4.3745e-49
-2.59666e-52	-5.4326e-52	8.37567e-53	-1.21753e-51	6.44713e-55	6.62521e-52	2.80065e-52	-9.40096e-52	2.99651e-52	-1.16109e-51	-3.31406e-51	-4.06533e-52	-1.86975e-52	9.77384e-53	-2.3411e-51	-2.13479e-51	-9.3431e-52	3.93373e-52	-4.82153e-51	8.31133e-53	9.4163e-52	3.21439e-51	9.4592e-52	-5.14571e-52	5.22853e-52	2.6483e-51	-5.7239e-52	9.60398e-51	-8.49018e-52	4.70488e-52	4.04453e-50
2.8595e-53	-2.07626e-52	1.24795e-52	2.19939e-52	8.06183e-55	-1.89411e-52	1.05149e-52	1.4083e-53	6.4091e-54	-7.12163e-52	1.05258e-53	3.42573e-53	-2.45432e-53	3.67754e-53	-1.27283e-52	6.50108e-54	7.38307e-53	5.91716e-53	-1.85977e-52	7.76515e-53	-4.90131e-53	-3.80667e-53	-1.7002e-52	2.953e-53	3.4036e-52	4.99357e-54	1.93191e-53	1.04249e-52	-6.74948e-52	-2.94007e-53	3.70539e-51
-1.50991e-54	2.14057e-53	-5.32338e-53	-3.82371e-53	1.01506e-54	1.5067e-54	2.35694e-54	1.58838e-53	-8.03048e-54	-1.79383e-54	5.26165e-53	1.32516e-54	-3.30108e-54	1.13639e-54	4.22525e-54	1.06152e-53	-5.92442e-54	-2.99196e-53	1.07584e-53	1.05313e-53	4.08876e-55	-4.18193e-55	-3.77805e-53	2.44131e-54	1.94887e-55	1.0449e-53	-3.87731e-54	-2.28145e-53	-1.61208e-54	3.48072e-54	3.58804e-52
-6.78598e-55	9.00814e-55	2.40175e-54	-2.02025e-54	-6.46947e-55	-2.36339e-54	3.47463e-55	4.13732e-55	5.80172e-55	-1.53539e-55	6.03092e-56	6.09133e-54	-2.98965e-55	4.54213e-55	6.04776e-55	2.33377e-54	8.96546e-55	-1.64367e-54	-5.17923e-55	-7.31442e-55	5.90252e-55	-1.88542e-54	4.30659e-54	-5.91563e-55	-3.58291e-55	-1.58545e-55	2.92805e-54	-2.46419e-55	4.69119e-56	-1.52427e-54	3.67759e-53
2.17108e-55	-2.03084e-56	1.5027e-55	-3.73818e-55	2.51699e-55	1.10221e-55	-5.24547e-56	-5.02075e-56	-1.29881e-55	-9.96105e-56	-9.09737e-56	3.18758e-56	8.88513e-56	2.3335e-56	-1.26435e-55	-1.07737e-55	-2.84238e-56	6.90755e-56	-2.96807e-55	1.0982e-55	4.41126e-56	1.44645e-55	-1.26227e-55	2.46458e-55	3.06285e-56	4.47178e-56	-1.49818e-56	6.86032e-56	3.55081e-55	-3.1592e-56	3.53596e-54
2.52107e-58	-8.34056e-58	3.75815e-57	-2.45441e-58	4.78341e-57	-5.12745e-57	3.47223e-57	-2.73266e-57	-4.28638e-57	-1.87227e-56	2.69292e-56	-7.58022e-56	8.51948e-57	9.92684e-57	2.72127e-56	-4.15843e-57	-2.51082e-60	1.34535e-57	5.06903e-57	9.27024e-57	-3.51679e-57	-1.30662e-56	-4.11657e-57	7.93798e-57	3.13259e-57	-6.8662e-57	-1.81001e-56	-5.67758e-57	3.80605e-57	1.26657e-57	2.79937e-55
1.35229e-58	2.58082e-58	-5.46868e-58	5.49719e-58	6.66609e-58	-4.10575e-58	7.16868e-58	3.58675e-58	-2.34786e-58	5.62138e-58	-4.08119e-58	2.34822e-58	-3.94651e-57	4.30116e-58	3.6741e-58	4.02954e-58	5.54407e-58	9.52712e-58	-2.98403e-59	-1.95691e-57	6.03024e-59	1.1976e-58	-1.7127e-57	1.03893e-57	5.97528e-59	4.67821e-59	5.06749e-58	6.51733e-58	5.41273e-59	7.96444e-58	1.87706e-56
2.68948e-59	-3.8124e-60	-2.70656e-59	7.75434e-59	3.52967e-60	-1.24203e-58	5.86785e-59	4.09383e-59	1.14302e-59	-9.96105e-59	1.34924e-58	4.46064e-58	4.63751e-59	1.37377e-59	-1.28359e-58	-1.65701e-58	-1.463e-59	-3.28547e-59	3.58311e-59	3.60791e-58	1.21376e-59	-2.89854e-60	-2.10897e-58	3.10574e-58	-5.74821e-60	-2.04081e-59	3.9493e-59	6.38538e-59	5.94702e-60	-7.78418e-59	2.60277e-57
2.10261e-61	-9.85761e-60	3.23615e-60	8.66302e-60	2.89244e-60	-3.10741e-60	1.41412e-59	-8.25124e-60	3.33155e-60	3.11492e-60	-1.20427e-59	2.08658e-61	-4.70017e-60	-2.54768e-59	-7.8221e-61	-3.91498e-60	-5.44564e-60	-5.43146e-60	7.33758e-60	1.62525e-59	-5.14424e-60	-3.48491e-61	1.58132e-59	2.28594e-60	-7.72976e-60	1.19168e-59	4.21645e-60	1.30617e-59	9.58523e-60	-2.90274e-60	2.11403e-58
1.15967e-60	9.67108e-62	-3.44813e-61	-1.46721e-61	9.62808e-61	6.08712e-61	9.63348e-61	5.58663e-61	-4.59415e-61	-6.98442e-62	-4.48667e-61	7.3981e-62	-6.22546e-62	-9.87385e-62	-3.05881e-60	-4.74505e-61	-2.92759e-60	-1.87865e-61	-2.05108e-61	1.36333e-60	-1.12202e-60	-5.50172e-61	2.94329e-61	1.2174e-60	2.71145e-61	-7.08008e-61	-9.34329e-61	3.17879e-61	2.10957e-61	-7.30085e-61	2.06279e-59
-1.01162e-61	1.41115e-62	-3.32713e-63	-1.59566e-63	-1.64815e-62	2.28063e-62	-1.50635e-62	1.74732e-61	4.19512e-62	5.93617e-62	-1.19498e-61	-7.7312e-63	-4.76182e-63	3.2105e-62	3.99467e-62	1.88429e-62	7.35586e-62	3.40556e-62	-3.83033e-62	-7.00314e-62	-7.59596e-62	6.86567e-62	-4.33915e-62	-1.09826e-62	-5.55215e-62	-9.07777e-62	-1.32078e-61	-5.40335e-62	-1.17668e-61	-1.23363e-61	1.66186e-60
1.17453e-62	1.09129e-63	-1.06808e-62	2.45791e-64	-2.90928e-63	-6.35384e-63	-6.37128e-64	4.52978e-63	-2.42505e-62	9.46029e-64	4.13099e-63	-3.50144e-63	-9.22303e-64	-8.62011e-63	-1.76324e-63	2.5229e-64	4.93108e-63	5.38308e-63	-9.22911e-64	-1.85783e-64	-5.29468e-64	7.0935e-63	4.53316e-63	2.09931e-64	-2.10234e-63	-2.94294e-64	-8.84978e-63	1.37147e-63	1.31176e-63	7.50684e-63	1.27805e-61
7.24581e-64	5.53579e-64	-2.26001e-65	-1.69378e-64	4.85833e-64	2.62896e-64	-3.41818e-64	1.37644e-63	6.79432e-65	4.31417e-64	8.10413e-64	3.75245e-64	-5.38063e-64	2.6738e-64	2.59224e-64	1.17433e-64	-1.72798e-63	-9.00932e-65	-3.85988e-64	4.85955e-64	2.23499e-64	4.06485e-64	-6.16998e-64	8.07953e-64	-2.95846e-64	-2.75315e-64	3.84683e-65	2.75006e-64	-3.84572e-63	-1.9059e-63	1.81854e-62
-7.72019e-67	-2.17616e-65	1.94995e-65	6.95228e-65	-1.71765e-64	-9.51945e-65	6.52997e-65	-1.23762e-65	3.46017e-66	4.50957e-65	6.65901e-65	6.12297e-65	-7.15336e-65	8.44367e-65	5.77842e-67	4.04573e-66	-3.10778e-65	4.27534e-66	-1.85304e-65	1.04432e-65	-6.04326e-65	-3.31393e-64	-8.63089e-66	-1.37455e-65	-2.3162e-64	8.97972e-65	-8.2428e-65	1.37302e-64	-4.51397e-66	-4.6566e-65	1.86392e-63
6.03373e-66	7.26152e-66	-1.74534e-66	-4.61444e-66	-1.73407e-65	5.24842e-66	-3.94645e-66	-4.47229e-66	5.51103e-67	-3.58831e-66	7.12551e-66	5.13944e-66	2.01847e-66	3.99926e-66	-2.42608e-66	1.04974e-65	2.56678e-66	1.93693e-66	-4.73393e-66	-2.02559e-66	2.15032e-66	-1.11907e-65	2.04313e-66	-8.1695e-67	4.77554e-67	-1.05382e-65	1.79061e-68	-4.47175e-66	1.65381e-66	3.69438e-66	1.34326e-64
-1.18143e-66	-1.37045e-67	1.66865e-67	-1.23547e-67	8.5603e-68	1.61557e-67	-5.92983e-67	-1.83164e-67	-2.59843e-67	1.16212e-67	6.34516e-68	-7.57698e-67	-1.66727e-67	3.2898e-67	-1.56674e-67	-7.45569e-68	-3.68512e-67	-2.02408e-67	-2.21409e-67	-1.92294e-67	5.13776e-67	4.7961e-68	-1.4614e-67	1.99406e-67	-2.58389e-67	-3.47942e-67	-1.18739e-67	1.02056e-67	5.28826e-67	1.30493e-67	7.93469e-66
-8.05201e-69	-1.14578e-68	1.31019e-68	4.7413e-69	-7.92976e-69	5.84104e-68	-7.29408e-68	6.64764e-68	4.07971e-70	-1.69191e-69	-7.50684e-68	-5.9429e-69	1.30788e-67	4.33495e-69	-7.70329e-69	-4.0798e-70	-1.51307e-69	4.78545e-68	-1.25514e-68	1.58214e-67	-5.34479e-69	6.99937e-68	1.07737e-68	3.8446e-69	2.69283e-69	1.37954e-68	1.29927e-67	4.36745e-68	3.79808e-69	-2.68428e-68	1.00028e-66
-4.32508e-69	8.02169e-69	-4.51163e-69	-2.19081e-69	4.13917e-70	-2.05422e-69	-4.67207e-69	-2.18501e-69	1.6993e-69	1.31672e-69	1.81309e-69	3.59823e-69	-6.74448e-69	2.22141e-69	-6.36399e-70	1.10257e-69	3.20894e-69	1.43818e-70	-5.08767e-69	-2.63336e-69	-1.55028e-69	3.59634e-70	6.83992e-70	-2.80666e-69	1.84551e-69	2.46785e-69	-5.51494e-69	4.02393e-71	-1.02206e-69	2.14795e-69	7.70195e-68
1.70253e-71	-9.22593e-71	-3.55577e-70	-1.73959e-70	5.55406e-70	1.20567e-69	-5.32924e-70	-5.55497e-70	1.89851e-70	-2.96787e-70	-2.27145e-70	-8.5477e-71	-2.25968e-70	2.72103e-70	-3.20476e-70	3.19702e-70	3.9899e-71	-1.44738e-70	-3.70796e-70	3.29609e-70	8.88707e-71	-9.71885e-71	-6.9543e-70	1.42859e-70	1.29065e-70	1.64054e-70	-8.51865e-71	-4.25115e-70	2.49846e-71	2.58975e-70	8.4226e-69
1.38225e-71	2.21759e-72	-6.68658e-71	3.11164e-71	3.44449e-71	1.79357e-71	-1.43169e-71	1.33041e-71	1.75488e-71	1.12333e-70	-2.15224e-71	-1.25351e-71	8.64624e-71	1.50239e-71	-1.03485e-71	-1.95819e-72	-2.80416e-72	-2.09607e-71	-3.21777e-71	-1.48324e-71	7.25726e-72	-4.58668e-71	-6.26939e-71	-8.99833e-72	7.37639e-72	-4.43428e-71	1.06639e-71	-1.87214e-71	-5.89897e-72	2.90743e-71	7.83426e-70
-9.54033e-74	-3.95785e-72	9.58836e-73	1.39981e-71	5.83619e-73	-5.98882e-73	1.83884e-72	-5.37096e-73	3.33236e-73	-3.54616e-72	-5.59484e-73	-3.02434e-72	1.25473e-72	3.2939e-73	-2.8282e-72	-1.08368e-72	-2.6808e-73	-3.03741e-72	6.35054e-73	1.12819e-72	1.16741e-72	-6.69025e-72	2.34917e-72	3.23529e-72	2.46602e-73	2.64539e-72	-1.3635e-73	-5.59202e-73	4.3475e-72	9.82041e-73	6.29558e-71
2.3965e-74	-1.73518e-73	1.41566e-73	4.87539e-74	7.6258e-74	-1.28925e-73	-1.38352e-73	1.68587e-73	-2.268e-73	-5.52008e-74	-1.86628e-73	8.55004e-73	2.57872e-74	4.70341e-73	1.71649e-73	2.7078e-74	-1.39341e-74	-2.2618e-74	-7.00775e-74	-1.26259e-73	1.65496e-74	9.82018e-74	-7.91064e-73	4.48411e-73	1.16865e-72	6.57707e-74	2.33611e-74	-3.29861e-73	-1.58909e-74	3.46312e-73	6.45537e-72
3.26006e-75	2.12292e-75	-1.08168e-74	1.3104e-74	1.55883e-74	5.09013e-75	3.41324e-75	-9.87214e-75	1.1545e-75	-8.26537e-75	-6.41576e-75	-6.03392e-76	6.44247e-75	1.03903e-74	2.6986e-74	8.27048e-75	-3.49846e-75	-2.18731e-75	-1.15006e-74	-3.99896e-75	5.708e-75	1.34129e-74	-8.11941e-75	5.82319e-74	2.36597e-74	1.80906e-74	-3.15301e-74	9.86636e-75	-5.4487e-74	-2.23228e-74	3.9841e-73
2.3679e-76	-2.90185e-75	6.72389e-76	-4.58505e-75	-3.88389e-75	-9.86672e-75	-1.95202e-75	-2.83456e-76	4.62754e-76	-3.3556e-75	3.95748e-75	1.70913e-75	4.15832e-75	-1.63603e-75	8.46279e-75	9.25256e-77	1.09593e-76	1.44997e-75	2.87083e-75	-3.92585e-76	2.93803e-75	-8.98151e-76	-2.46041e-76	4.4135e-76	1.81594e-75	-9.66213e-76	-4.71132e-76	-3.76239e-75	6.32667e-76	2.17657e-75	6.73882e-74
-1.39251e-78	-4.90416e-76	-9.65964e-77	-3.7809e-77	-1.48834e-76	1.24225e-76	-2.11891e-76	5.21907e-77	3.41293e-76	-2.09876e-76	2.34757e-76	1.21615e-76	-6.68363e-78	1.43203e-76	-1.20968e-77	-6.54264e-76	-2.3595e-76	2.13259e-77	2.03206e-77	-5.11561e-77	1.78274e-76	3.32981e-77	3.38638e-76	1.72309e-76	3.02382e-76	5.22794e-77	-3.20461e-76	-8.83046e-77	1.59007e-77	6.1526e-77	4.77927e-75
1.50806e-77	4.92577e-78	5.1523e-78	2.89819e-78	6.99962e-79	1.32351e-77	1.58473e-77	-4.90662e-78	-4.21544e-78	2.45658e-78	-1.31823e-78	2.75839e-77	8.31824e-78	-1.31599e-77	3.05397e-77	6.73262e-77	-6.20367e-78	2.90469e-77	-1.74165e-77	-2.1056e-78	9.57764e-77	2.48515e-77	1.39622e-78	2.00892e-77	-6.54632e-78	-6.96259e-78	-1.81173e-78	-2.73943e-78	-3.6434e-78	1.44129e-77	4.50666e-76
-8.99797e-79	-4.91825e-79	-1.92928e-78	9.48044e-79	-2.59578e-78	6.68038e-79	4.39285e-79	1.03206e-78	-7.27375e-79	-1.02814e-78	-4.78537e-79	1.79877e-78	3.38215e-79	-7.38794e-79	-6.9314e-79	-1.05303e-78	-6.24582e-79	2.85052e-79	4.00132e-79	4.37545e-79	-1.36348e-78	2.58728e-78	-7.53663e-79	-2.39088e-79	9.0224e-79	3.8662e-79	-1.83211e-79	7.45375e-79	3.99445e-79	5.17917e-79	2.56857e-77
6.42265e-80	6.07092e-80	7.84945e-80	-1.34584e-79	-4.12224e-80	1.18091e-80	-4.76614e-79	-2.65068e-79	-9.70004e-82	-9.07788e-81	5.17429e-80	-1.73197e-80	-1.43458e-79	2.25848e-80	-1.32172e-80	-8.44264e-81	-2.28648e-80	-6.35676e-82	-4.75582e-80	8.79545e-80	-9.73025e-80	7.58771e-81	-1.30235e-80	1.25879e-79	-1.64476e-79	1.37908e-79	2.80728e-79	-4.65383e-81	1.01506e-79	1.44508e-79	2.63613e-78
3.50179e-81	2.98816e-82	3.78064e-81	1.48965e-80	3.42468e-81	2.57794e-81	4.52498e-80	-4.29225e-82	3.86118e-82	2.42427e-80	1.76013e-82	-6.46783e-81	7.05241e-81	-2.96403e-81	-2.35021e-80	1.18236e-80	2.05643e-80	-3.60909e-81	2.17108e-81	7.36237e-81	6.92472e-82	2.04077e-81	-6.66522e-81	-5.33387e-81	-7.58831e-81	-6.51237e-81	-2.91773e-81	-4.90403e-82	1.23377e-80	-4.10813e-82	2.29471e-79
-1.63371e-81	2.68758e-82	3.61944e-82	-2.17378e-82	-1.0497e-81	-1.19581e-81	1.51499e-81	1.59546e-81	1.0492e-82	3.0619e-83	-5.38406e-82	1.19367e-82	1.46688e-82	2.8082e-81	5.07305e-82	-2.94049e-82	-1.82866e-81	9.36122e-82	-3.15873e-82	7.8788e-82	3.75707e-82	-1.817e-82	-7.05446e-82	1.14509e-81	3.76365e-82	-7.18276e-82	-1.76823e-81	-1.73465e-81	1.91544e-81	-3.8426e-82	2.5561e-80
-1.54084e-85	-6.01112e-83	-1.95026e-82	5.68916e-83	8.49343e-83	8.20288e-84	4.23317e-83	-3.5281e-83	1.51172e-82	9.88894e-84	9.40949e-83	1.58055e-85	3.48897e-83	7.612e-84	9.86565e-83	-1.87447e-83	1.24397e-82	2.41305e-83	1.21629e-83	1.19379e-82	-4.95681e-83	5.59245e-83	2.01577e-82	-4.04496e-83	-2.58042e-82	5.99264e-83	1.07411e-83	9.34007e-83	1.24173e-83	5.96086e-83	2.01987e-81
2.96417e-83	5.26355e-83	3.01707e-84	3.30348e-85	5.00825e-84	1.174e-83	7.04949e-84	-4.12507e-85	2.00426e-85	5.07771e-84	-2.28845e-84	-5.17496e-84	2.63301e-85	-3.11109e-84	-1.28304e-83	2.41755e-84	4.37005e-84	-1.38061e-84	-6.43103e-85	2.02843e-83	-5.80711e-85	-2.71632e-84	-8.68443e-84	1.45906e-83	-1.27803e-83	1.04396e-83	-4.95829e-85	1.20822e-83	5.38767e-84	3.49743e-84	2.39132e-82
1.51426e-85	3.27468e-85	-6.19583e-85	-1.06146e-84	-4.2401e-85	-3.54785e-87	1.53458e-84	-1.71233e-84	1.03638e-84	-2.9131e-85	-2.59555e-85	-2.62751e-85	9.66285e-86	-1.12239e-84	2.34339e-86	8.36979e-86	-5.59546e-85	-3.33849e-85	-6.29086e-85	1.36496e-85	-7.1351e-85	-2.67888e-85	-6.97537e-85	1.10971e-84	5.28648e-85	3.03978e-85	7.89936e-86	8.17893e-85	-1.03918e-84	4.10814e-85	1.66377e-83
-8.62404e-86	1.63675e-85	-2.73344e-87	1.27219e-86	3.56311e-86	-2.00396e-86	-6.52151e-86	-9.89801e-86	-9.63743e-87	5.9326e-86	-2.6245e-86	-3.21215e-86	-1.27439e-86	-5.87971e-86	7.97459e-87	-9.44068e-87	1.84907e-86	5.07095e-86	8.55974e-86	4.24274e-86	-1.31077e-85	-7.26545e-87	7.9396e-87	7.75295e-87	6.40722e-86	-6.35104e-86	1.07542e-85	1.2237e-86	7.87751e-86	-3.43342e-86	1.41325e-84
-1.13118e-88	1.40164e-87	-5.33123e-89	7.21909e-87	9.97659e-88	1.59436e-88	2.78925e-87	9.10713e-88	-7.06961e-87	-8.04972e-88	-3.72632e-87	1.05118e-86	-1.17081e-88	-7.45504e-88	-8.71885e-88	3.38063e-87	-8.50287e-87	1.83074e-87	-8.44749e-88	-6.43412e-88	1.99111e-87	-4.7016e-87	4.20547e-87	3.26757e-88	5.88235e-87	2.69061e-87	1.24308e-86	6.215e-88	2.2845e-87	3.51271e-87	9.13411e-86
-9.72841e-89	4.32136e-88	-3.44981e-87	-1.35041e-89	5.01633e-88	2.25665e-88	1.6876e-88	3.72702e-88	-1.01057e-88	-1.05096e-87	4.11765e-88	4.63168e-88	-1.58737e-88	6.1388e-88	8.14679e-88	-9.0878e-89	6.00866e-88	7.11025e-89	-8.55976e-88	1.50629e-87	-4.67894e-89	-3.81072e-88	1.06186e-87	8.22703e-89	-1.19246e-88	-2.48388e-93	8.95376e-89	-9.69341e-88	3.80312e-88	-2.58451e-88	1.53897e-86
-3.45634e-89	1.20373e-89	-1.36438e-89	8.52236e-90	4.8747e-90	-3.68045e-89	4.17485e-90	1.43329e-89	1.4669e-89	-3.15162e-89	6.57199e-90	6.16067e-89	-4.41639e-90	3.94306e-90	6.9155e-90	1.28969e-88	2.49297e-89	-2.85662e-89	-3.27898e-89	-1.313e-88	1.65332e-90	-2.92369e-89	-6.02066e-90	-6.9339e-89	3.89363e-89	-1.21864e-89	-1.29604e-90	-3.35998e-89	2.73257e-89	-3.88103e-89	8.63552e-88
1.03268e-89	-9.15445e-91	-5.36696e-90	-3.02618e-90	-6.0282e-91	8.87934e-91	4.27243e-90	1.02848e-90	2.13567e-90	-1.3625e-89	-3.2954e-90	2.54764e-90	4.02347e-90	3.73407e-90	3.79016e-90	-3.4675e-91	8.17918e-90	2.27e-90	1.53569e-90	-7.7297e-90	-6.03702e-90	-1.75214e-90	9.49604e-90	2.45218e-90	3.86991e-90	7.4201e-91	-4.3205e-90	1.9109e-90	-3.31511e-90	1.36202e-89	1.27156e-88
1.62714e-91	6.84484e-91	-1.84273e-91	3.40164e-91	1.70083e-91	-6.90921e-92	4.33117e-91	-3.652e-91	6.92482e-91	-1.01758e-91	1.00127e-90	7.65535e-92	2.30368e-92	1.75265e-91	6.79437e-92	-9.82715e-93	-4.99247e-91	-5.2832e-91	1.45019e-92	-1.42852e-92	6.52778e-92	-3.7577e-92	1.40286e-91	-3.21634e-91	-1.03164e-91	1.03155e-91	2.8698e-91	-1.95671e-91	1.38802e-91	4.12809e-91	7.41898e-90
2.00268e-92	-2.32863e-93	2.05173e-92	6.88503e-93	-1.59111e-92	3.85993e-92	-5.72953e-92	1.13825e-91	-8.83891e-93	2.15314e-92	-6.90074e-92	4.77153e-93	1.14679e-91	-1.34836e-92	-1.20508e-92	6.66392e-92	4.11506e-92	3.56964e-93	6.73568e-93	1.63651e-94	-4.0367e-92	-1.52145e-92	-8.04733e-92	9.70314e-93	1.11186e-92	1.87956e-92	-3.79189e-92	1.02673e-92	6.92665e-93	-2.58051e-92	8.946e-91
3.97249e-94	-7.16474e-94	1.85384e-93	6.24178e-94	7.08215e-94	7.36137e-93	-6.35442e-93	4.72756e-94	3.51218e-94	4.14943e-94	1.08378e-94	-3.57971e-93	-5.17126e-93	7.89547e-94	-7.61925e-93	-7.62156e-93	1.02006e-93	-6.0227e-93	-3.03797e-93	2.98401e-93	4.16287e-94	-3.96628e-93	-2.10859e-93	-1.12536e-93	8.19606e-94	2.67232e-93	-5.18584e-93	1.88933e-94	-3.47842e-93	-1.08518e-93	7.82559e-92
-6.65431e-95	-6.49929e-94	-1.90227e-94	1.35115e-93	3.996e-94	2.4092e-95	-3.56873e-94	1.13154e-96	-8.22652e-94	-4.49797e-96	2.75039e-94	3.88713e-95	-2.66168e-94	2.23591e-94	-2.77913e-94	-1.38603e-94	1.31346e-94	2.38019e-94	7.10612e-95	1.08146e-94	-7.60715e-96	-5.88054e-94	-1.47788e-94	-1.20839e-94	-8.86624e-95	2.40009e-95	-2.03499e-94	3.06824e-94	7.28867e-94	1.13167e-95	7.86291e-93
-7.89641e-96	4.57144e-95	2.14429e-95	-6.93981e-96	5.22048e-95	-1.40481e-95	-1.77794e-95	-2.39421e-96	3.7256e-95	9.12708e-96	-1.0342e-95	-1.12624e-95	-7.76394e-96	2.3784e-95	-1.72195e-95	-5.48493e-95	-3.60857e-95	1.25288e-95	-2.36681e-95	1.093e-96	-3.03648e-95	-2.40635e-95	-5.95649e-95	-4.75464e-96	-4.77096e-96	-2.36772e-95	1.37091e-95	-3.28582e-97	1.02363e-95	1.88241e-95	6.03694e-94
8.21716e-97	2.30916e-96	-3.01988e-96	-2.35832e-97	-3.89877e-96	-3.82878e-97	1.59741e-97	2.54998e-96	-1.08585e-96	1.37103e-96	3.3313e-96	1.56668e-96	7.75512e-97	9.09135e-96	-1.6634e-96	-3.20055e-97	-1.06495e-96	1.71341e-96	-3.94163e-96	2.0944e-97	3.61349e-96	-5.93859e-97	-4.34373e-98	1.51227e-96	1.74627e-96	1.20537e-96	-8.77774e-98	1.91104e-96	-1.65664e-96	5.32147e-98	5.19359e-95
-4.30144e-97	2.78145e-97	-1.90337e-97	2.96989e-97	1.33155e-98	-4.18689e-98	8.04391e-98	-6.13817e-97	-1.41491e-97	3.96827e-97	-3.91628e-97	2.36505e-97	4.23888e-97	-8.58359e-98	-7.12275e-98	-2.32925e-98	-9.01558e-100	2.07066e-97	9.284e-99	5.27948e-98	8.27592e-98	-9.51739e-97	-1.7506e-97	8.60642e-98	-2.9973e-97	1.80232e-97	1.2326e-97	8.35934e-98	-8.25616e-98	-9.28576e-98	6.14365e-96
1.34249e-98	-6.12389e-99	-1.85892e-98	1.74866e-100	5.93454e-99	-3.5327e-99	4.66308e-99	3.60609e-98	1.60932e-98	-6.6215e-101	9.64016e-99	-5.93004e-101	1.04021e-99	9.12442e-99	1.26081e-98	1.53788e-98	3.29997e-99	1.58716e-99	-7.85831e-98	1.05973e-98	1.52099e-98	-2.62522e-99	8.93006e-101	-5.93124e-99	-1.28766e-99	1.48577e-98	-4.99746e-99	1.04836e-98	-5.60111e-99	1.1429e-98	3.19094e-97
5.34494e-99	5.43076e-99	1.60878e-99	1.0616e-99	6.86331e-100	6.09082e-99	1.18962e-99	-5.3203e-99	1.03016e-99	-4.09189e-99	1.52275e-99	-1.06803e-100	-2.66932e-99	-1.33132e-99	-2.29228e-100	7.72484e-100	-1.01327e-99	-3.24947e-99	-1.70375e-99	-3.28671e-100	4.80938e-102	-2.85816e-100	-3.06922e-100	8.04147e-100	4.71022e-99	-5.7916e-99	9.55408e-100	2.04649e-100	-1.10556e-99	-4.41663e-100	5.93931e-98
3.58522e-100	1.45612e-100	-2.99225e-100	-1.56319e-101	1.9613e-101	-1.92254e-100	-1.01232e-100	2.11353e-101	2.18472e-101	-4.62217e-101	3.52642e-100	2.64235e-100	-1.03226e-100	-3.93507e-102	-6.4067e-101	1.16111e-101	1.23547e-100	1.79456e-101	-2.06768e-100	-5.14209e-100	1.19095e-101	4.02401e-101	-3.52947e-101	-2.66735e-100	1.36079e-100	1.03123e-100	-8.68877e-101	-4.93868e-101	3.98144e-101	4.99101e-101	3.70286e-99
-1.2157e-102	-2.25352e-102	1.48703e-101	-1.59509e-102	-1.35062e-101	6.18743e-102	-2.91154e-102	1.3566e-101	-7.42194e-102	3.3106e-101	-4.53137e-101	-1.94529e-101	1.43091e-101	-2.48559e-101	1.53331e-101	-1.57849e-101	-3.46114e-102	-6.06761e-102	-1.56836e-103	1.50909e-101	3.59536e-102	1.42739e-101	-2.14293e-101	-2.09421e-104	2.9919e-102	-1.06416e-101	5.17283e-102	-7.62419e-102	5.79185e-102	2.29948e-101	3.50997e-100
-2.79301e-103	1.34687e-103	5.66442e-103	-3.13393e-102	5.87181e-103	-1.65754e-102	-5.16584e-103	8.89979e-103	8.55172e-103	2.42125e-103	-2.26588e-103	-1.8395e-102	-1.13614e-103	-1.50454e-103	1.69481e-103	-5.94802e-103	-8.40952e-103	-1.11633e-102	9.55587e-103	-1.03902e-103	6.50495e-104	-2.04859e-102	-3.16777e-103	1.84505e-104	2.32529e-102	-3.63653e-103	4.40089e-103	1.28976e-103	2.00602e-102	9.92124e-103	2.36792e-101
1.44508e-103	4.894e-104	-2.9994e-105	7.23487e-104	-2.14492e-104	-5.32788e-105	1.3288e-104	2.09102e-104	-3.33161e-104	9.20666e-104	8.6774e-104	1.27452e-103	-6.1491e-104	-8.34042e-105	-1.24126e-104	-6.75688e-105	4.60706e-104	-4.28153e-104	-1.82363e-104	-2.43909e-104	3.68591e-103	-8.54387e-105	-1.12485e-104	-9.75079e-105	-1.90013e-104	-1.69234e-103	1.15418e-103	-2.61851e-104	7.04693e-104	5.0045e-104	1.73838e-102
2.34357e-104	8.26259e-105	1.27586e-104	-1.15422e-105	9.11954e-105	1.03666e-104	-2.68839e-105	-6.57502e-105	2.02835e-105	-1.51479e-105	1.50335e-105	-1.08791e-104	-8.39254e-106	5.87508e-105	-8.70827e-106	1.6399e-105	-1.30626e-104	9.72846e-105	-2.62086e-105	-4.12694e-105	-3.0976e-104	4.62783e-105	1.9618e-105	2.75569e-105	3.54381e-104	4.52747e-105	6.98986e-105	-2.20451e-105	8.87594e-105	1.82117e-105	2.29229e-103
7.51031e-106	6.72954e-106	2.22465e-106	-1.64661e-106	3.69365e-105	-3.4952e-107	1.95304e-106	3.85751e-106	-6.17524e-106	1.73089e-105	3.03825e-106	5.08491e-106	-6.93887e-106	-8.21179e-106	-1.62185e-105	8.9542e-106	1.23042e-105	2.58326e-106	7.37289e-106	7.08092e-107	-7.52597e-106	1.69819e-106	2.72689e-106	-1.00716e-105	-7.84427e-106	-4.70763e-106	2.36124e-106	-3.41224e-106	-3.60465e-106	2.85009e-105	2.2856e-104
3.16511e-108	-1.67234e-107	-1.58425e-106	-8.26088e-107	7.59126e-107	1.75236e-107	5.961e-107	4.87314e-107	-7.07462e-107	2.36852e-107	2.31e-106	2.44977e-106	-2.24483e-107	1.26415e-106	5.00545e-107	1.23085e-106	1.03927e-106	7.32771e-108	-7.07468e-107	9.33562e-110	-5.88787e-107	5.93498e-107	-9.08577e-107	-1.62061e-106	-5.74236e-107	-5.55776e-108	4.26221e-107	-1.9963e-107	9.23162e-107	1.86008e-107	2.14484e-105
-4.68088e-108	-2.17382e-108	1.75527e-107	3.91206e-108	-4.66892e-108	9.21126e-109	-4.74769e-108	-2.44083e-108	-7.58374e-109	-8.99403e-108	-1.08216e-108	2.69675e-108	9.45326e-108	-5.40771e-108	3.51332e-108	9.58191e-108	-2.96027e-108	-6.36675e-108	-1.80782e-107	-6.56618e-109	8.60038e-108	1.16959e-108	3.20518e-108	1.13863e-107	-7.00543e-108	-1.07107e-108	1.99705e-108	1.36722e-107	-3.49924e-108	2.0425e-108	1.64296e-106
-2.9027e-110	3.37727e-110	-2.34666e-108	-2.60809e-108	-2.64872e-109	-7.61082e-111	1.03823e-108	-8.17897e-109	-1.47524e-108	1.3612e-108	-3.35804e-110	-4.74101e-109	-2.97127e-110	1.19873e-108	-4.81327e-110	-3.1456e-109	6.24701e-110	-2.11869e-109	2.28631e-109	3.4117e-110	2.69602e-109	-4.40626e-109	1.20099e-108	-3.92392e-109	3.32579e-109	6.35938e-109	1.19509e-110	3.0658e-109	3.47595e-109	4.99571e-110	1.66067e-107
3.59694e-110	2.66293e-109	7.16382e-111	2.45278e-110	5.08228e-110	3.92142e-110	-1.32939e-109	-6.96158e-111	1.4966e-110	-8.57261e-111	-1.90021e-110	8.56806e-111	-2.96805e-110	8.33374e-111	1.02734e-110	6.18695e-110	1.20191e-110	-1.90155e-111	-9.73365e-111	2.10386e-109	1.24041e-110	1.14543e-110	-1.22104e-109	-1.42624e-110	2.47685e-109	-7.11521e-110	-9.46663e-110	3.61155e-110	8.42492e-110	5.16052e-110	1.7049e-108
-3.73618e-111	8.85915e-111	4.06711e-112	6.45941e-111	-1.4126e-111	-5.18104e-111	4.33296e-111	-4.68263e-112	1.2069e-110	-4.01592e-111	2.12591e-111	-1.08993e-111	-9.64617e-112	6.36515e-111	-2.61443e-111	-1.45364e-111	-9.31793e-112	-7.31261e-111	-5.50724e-112	-2.18411e-111	-3.6389e-111	1.90013e-113	1.19359e-112	4.28396e-111	2.22174e-111	-9.76087e-111	-9.65387e-111	-2.60975e-113	-7.3676e-111	6.48737e-112	1.10274e-109
-7.85093e-113	-2.36788e-111	2.25713e-112	-5.1863e-112	1.00111e-112	6.26804e-112	2.46533e-112	2.86163e-114	-4.95138e-112	2.06656e-112	1.12706e-112	-3.45949e-112	7.16488e-113	-2.37477e-111	-1.39501e-112	5.22692e-113	2.56924e-113	8.81652e-112	-2.49636e-112	-1.82754e-112	4.98551e-112	3.4565e-112	-4.78622e-113	-1.89553e-112	-5.65742e-113	1.90901e-111	-2.3453e-112	-3.61683e-112	-8.62862e-112	-4.66801e-113	1.38584e-110
-6.25273e-113	-1.65984e-113	6.12053e-113	-2.5996e-113	-1.12704e-113	-2.66405e-114	5.90427e-113	4.82637e-113	-3.68986e-113	5.74433e-113	-8.47708e-114	2.53929e-113	1.19496e-113	3.07744e-114	1.9472e-114	5.5342e-113	2.81269e-113	2.63914e-113	-9.47156e-114	-1.48991e-112	-1.11334e-114	3.24366e-113	-1.28432e-113	2.37905e-113	-4.90416e-114	3.23358e-113	6.18946e-114	5.62297e-113	3.10117e-113	8.23021e-114	9.10161e-112
-1.52829e-114	-4.94123e-115	1.09421e-113	-5.65623e-114	4.09022e-114	4.16275e-115	5.38373e-114	-1.00529e-113	2.93191e-114	-7.17202e-115	-1.37806e-114	2.4585e-114	1.5233e-114	-8.94149e-114	1.86151e-114	-1.21639e-114	-9.98521e-115	7.40081e-115	6.27498e-114	-1.04926e-115	6.25701e-115	6.58633e-115	2.62143e-115	6.31106e-114	-6.31316e-115	-3.20094e-114	-1.50304e-114	6.02968e-114	1.05097e-114	-9.07131e-114	9.70555e-113
1.03572e-115	-3.36924e-116	5.26159e-115	-3.4519e-115	3.49246e-115	-4.23762e-117	3.78146e-115	-1.85577e-115	3.01595e-115	8.95801e-116	1.33606e-115	-1.32554e-115	-2.78878e-115	-9.45387e-115	-9.48434e-116	-9.10741e-116	4.77064e-116	7.8741e-116	6.58755e-115	1.31606e-115	-2.31317e-115	-7.82471e-115	2.81821e-115	2.14089e-116	-2.08214e-116	-7.92049e-117	-1.83676e-116	6.70765e-115	-1.10055e-115	-5.03269e-115	7.55836e-114
-1.16002e-116	-3.29666e-116	1.2157e-115	5.43814e-117	6.92524e-116	-8.17216e-117	-2.27291e-116	8.36712e-117	2.18535e-116	2.04547e-116	-1.19696e-115	1.8393e-116	-1.47535e-116	-4.36179e-116	5.35262e-117	-4.12874e-117	3.19882e-116	-4.7323e-117	5.87235e-116	2.2028e-116	-3.25906e-116	3.86617e-117	-2.40686e-117	6.42397e-116	-9.81798e-119	-3.0041e-117	6.47714e-117	8.35769e-116	2.16645e-116	5.59012e-116	9.19643e-115
-4.6186e-117	-1.03764e-117	5.67195e-117	3.74587e-118	-8.80067e-118	3.63422e-118	1.87993e-117	-8.93472e-118	3.8328e-118	-1.39421e-117	-1.33673e-116	-6.92453e-118	-2.03239e-117	-4.10933e-119	-9.94671e-119	-5.20304e-117	6.87979e-118	-1.33991e-117	1.65076e-116	9.78272e-118	5.74116e-117	-1.03917e-117	-3.01543e-117	4.93574e-117	-1.59052e-117	3.60702e-117	-3.06884e-117	2.5223e-117	-7.42731e-117	1.31729e-117	9.27115e-116
-1.53602e-118	1.66972e-117	-2.51354e-119	1.61914e-118	3.06943e-119	4.96468e-120	2.34265e-119	-2.48335e-118	6.67095e-119	4.41206e-120	-4.41319e-118	8.22752e-119	1.7215e-118	-5.88443e-118	-2.55344e-118	3.32687e-118	2.14752e-118	-2.02721e-118	2.64944e-118	1.5686e-118	5.51824e-119	-1.07889e-118	-1.52067e-118	1.78186e-118	-4.34527e-119	8.93241e-118	3.14621e-118	6.40671e-120	-1.07967e-118	2.93002e-118	7.25243e-117
1.16741e-120	-5.25951e-120	-2.25992e-119	4.95547e-119	-4.4229e-119	3.14521e-120	7.77979e-120	1.6319e-120	8.65867e-120	-3.09568e-119	1.11531e-120	1.54856e-119	2.88587e-120	3.46162e-119	-4.04333e-119	1.43817e-119	3.30364e-120	-3.30969e-119	5.12386e-120	1.04584e-119	5.56516e-120	-3.15972e-121	-4.01611e-119	-5.15337e-119	1.12063e-119	-1.15235e-119	-7.35469e-120	8.03192e-120	4.55058e-121	-2.36078e-119	4.95638e-118
1.37188e-121	-2.9749e-120	1.46108e-120	-1.99353e-120	-9.24576e-122	-1.41707e-120	-1.31865e-120	1.72056e-120	-5.48963e-121	4.59828e-120	1.18581e-120	1.16113e-120	3.80876e-120	-1.83862e-120	2.33027e-120	-6.41117e-120	3.54352e-120	3.57768e-121	-1.07143e-120	-6.36234e-121	-2.3148e-120	-4.44563e-120	-2.67444e-120	-7.81381e-121	-9.53677e-121	2.71318e-122	-2.91233e-121	1.86928e-121	-1.11853e-120	-1.03806e-120	5.24392e-119
8.46476e-122	8.83194e-122	-7.18898e-123	2.09864e-122	8.71396e-122	-1.10577e-121	1.01159e-121	1.69921e-121	3.35556e-121	3.46261e-122	1.66145e-123	-8.95104e-121	-2.36362e-122	-2.08474e-122	-7.23017e-121	-3.44698e-122	2.89709e-122	2.32909e-121	-7.99912e-122	1.12853e-122	-3.90725e-122	-2.02109e-121	1.00178e-121	6.84438e-121	3.76584e-121	2.03384e-121	-9.76596e-122	5.45602e-122	-1.01092e-122	1.09644e-121	4.96975e-120
2.30537e-122	-1.76215e-122	-1.88784e-122	-4.05679e-123	-1.97543e-123	-1.16665e-122	-1.57076e-122	8.24885e-123	-5.30543e-123	1.80767e-122	9.58516e-123	-4.43036e-123	6.41741e-123	-3.46848e-124	-5.64656e-123	3.72808e-123	2.81943e-123	-3.42741e-122	-6.08332e-123	9.9094e-123	-1.22877e-122	-3.6714e-123	4.39503e-123	-3.54435e-123	-1.14837e-122	-1.3775e-123	-3.63384e-122	3.00559e-124	-5.89408e-123	8.73279e-123	2.95857e-121
-1.89451e-123	-3.31236e-123	-1.08951e-123	3.36113e-123	1.77357e-123	-2.50364e-124	-9.05014e-124	-1.40852e-124	5.8536e-124	1.26013e-123	9.65235e-124	5.4337e-123	1.13799e-123	-5.72764e-124	7.79886e-124	-2.72981e-124	1.64302e-123	-1.61666e-123	-1.32382e-123	1.07384e-124	-6.72144e-124	3.37902e-124	2.33607e-124	8.1358e-124	-7.26475e-124	-6.72771e-125	-1.85098e-123	-8.12821e-124	-3.96053e-124	3.11208e-123	3.74492e-122
-1.23542e-124	1.20054e-124	6.80042e-126	8.90027e-125	1.52419e-124	-7.82785e-125	-4.20438e-125	-2.97302e-126	2.18925e-124	-1.64841e-124	-1.21632e-124	-1.76874e-124	-2.94588e-124	-1.47385e-124	-1.84989e-124	-4.43415e-125	1.8565e-124	-1.30206e-125	-1.96647e-125	-1.64209e-125	-7.45883e-125	-2.95542e-126	1.05306e-124	2.85218e-125	1.25038e-125	5.97057e-124	1.02658e-124	1.01538e-124	-7.0316e-125	2.33528e-124	3.53242e-123
-2.08501e-126	-3.92514e-126	3.78258e-128	1.85873e-126	4.52871e-126	-1.10846e-125	3.67862e-125	-6.0293e-127	-1.44489e-125	2.19514e-125	5.45866e-127	3.69542e-126	-1.10195e-125	-1.50406e-125	3.51229e-126	-3.27163e-126	-3.2004e-126	-1.1768e-126	-9.68783e-126	3.03808e-125	-2.72092e-126	8.66972e-127	4.18977e-126	5.43294e-126	1.35977e-125	5.27866e-126	1.68593e-125	1.90141e-125	1.76251e-125	4.48143e-126	2.68908e-124
-8.90163e-128	-2.85464e-127	-1.83179e-126	-1.03954e-126	1.18699e-126	1.14665e-127	2.73467e-126	-1.02357e-127	-6.8168e-127	2.28067e-126	-2.64513e-126	-8.27089e-127	-6.22251e-128	4.32339e-127	-8.26748e-128	-9.04929e-127	-2.81312e-127	1.99795e-126	7.71578e-127	6.82959e-128	4.09893e-127	-5.77878e-128	5.67362e-127	-1.50984e-127	2.32707e-126	-3.43186e-127	1.62291e-126	1.59638e-126	-8.78957e-127	-2.06555e-126	2.84404e-125
1.95854e-128	-2.24793e-128	6.36238e-128	5.56057e-128	1.62341e-129	-7.78766e-128	8.26277e-128	-1.20052e-127	-4.88957e-128	-1.45646e-128	1.26587e-128	3.10297e-128	-6.31796e-129	-7.63797e-128	-8.33351e-129	-1.06936e-127	8.26178e-128	8.63116e-128	-5.62033e-128	-1.54974e-128	-2.68283e-127	1.34316e-127	-1.72444e-128	-3.62542e-128	-4.77656e-128	-8.51462e-128	-1.74314e-128	-2.86842e-127	-2.72602e-128	-1.33347e-127	2.04311e-126
-1.4744e-128	3.05975e-129	-1.3251e-129	-8.85514e-129	3.382e-130	2.49152e-129	-7.108e-128	3.82154e-129	4.25802e-129	-1.74237e-128	5.79894e-129	-4.50308e-129	-7.60704e-129	-6.7564e-130	-4.0764e-129	-2.78272e-128	8.92659e-129	8.30716e-131	-2.34907e-128	-5.45104e-130	1.79675e-129	-1.15559e-129	1.44112e-129	2.38094e-129	-2.46363e-129	-5.20265e-129	6.76203e-128	-9.45665e-129	4.75124e-129	2.89064e-129	3.1009e-127
-1.64978e-129	1.94709e-130	-9.26071e-131	-2.30629e-130	1.39885e-129	8.10919e-130	2.90151e-130	3.32247e-130	1.98361e-130	-2.36422e-129	1.76729e-130	3.18491e-129	-9.09464e-131	9.53139e-131	-1.78048e-129	-1.25394e-129	3.14135e-130	-2.37399e-131	-7.25208e-130	-3.90113e-131	-1.94262e-130	1.83933e-130	1.53133e-129	4.3644e-130	5.28148e-131	2.17506e-130	-6.12067e-131	1.08559e-130	1.3465e-129	-3.87761e-130	1.97672e-128
2.20754e-131	-3.17364e-132	1.01291e-130	2.08984e-131	2.04891e-131	-2.68211e-131	-2.56346e-131	-6.63043e-132	9.58679e-131	3.43512e-131	7.68659e-132	1.39571e-130	-2.12905e-130	9.47882e-131	1.0219e-130	6.40812e-131	-3.95054e-131	1.04845e-130	4.00828e-132	1.38356e-130	3.24772e-131	-9.73344e-131	1.64936e-130	3.1097e-131	-4.74531e-131	4.63873e-131	5.91553e-131	-5.57569e-131	3.53616e-132	-3.29211e-133	1.80363e-129
-1.46811e-132	-5.68017e-133	-2.66891e-132	3.4179e-132	8.77639e-133	1.03615e-131	-1.9172e-131	-4.2459e-133	2.47739e-131	-3.13489e-132	1.08035e-131	-1.08363e-132	1.52771e-132	-8.83943e-132	4.02584e-132	-2.08618e-132	3.2053e-131	1.67921e-132	-2.15202e-132	2.38013e-133	-6.42298e-132	-1.99461e-132	3.98576e-132	-1.74603e-132	-5.57865e-133	-2.49512e-132	1.34661e-131	1.65102e-132	3.73057e-132	-9.95345e-133	1.68401e-130
-7.18762e-133	-1.19237e-134	-2.15751e-133	2.2857e-133	7.16206e-133	-5.6738e-134	-1.02065e-133	-1.4884e-133	3.39603e-133	3.92029e-133	2.21778e-133	1.87461e-132	2.58595e-133	4.88168e-133	-2.25838e-133	2.14701e-134	1.62989e-132	9.83245e-133	7.39255e-133	7.51575e-133	-4.20371e-133	-2.61653e-133	-4.54816e-133	6.07282e-133	3.71326e-133	1.48339e-132	7.35082e-134	4.50654e-133	8.88947e-133	-9.69214e-133	1.61061e-131
-4.91428e-134	-6.67829e-134	-1.06331e-133	-1.26793e-134	-1.99205e-134	-1.21624e-134	1.33886e-133	-2.66282e-134	2.68582e-134	1.753e-133	8.29035e-134	-5.32918e-135	-7.13518e-135	-2.99188e-134	-4.88087e-134	3.41743e-134	-3.21179e-134	6.9739e-134	-2.79122e-134	-3.63436e-134	2.90179e-134	-1.33081e-134	-2.132e-133	-5.08907e-134	2.37373e-134	2.84869e-134	4.53826e-134	1.696e-133	-4.68133e-134	6.28865e-135	1.6308e-132
-3.39052e-135	-9.48888e-135	-1.02488e-135	-2.39954e-135	-9.16101e-136	-2.56952e-135	4.74286e-135	8.45159e-135	2.42981e-135	3.64182e-135	2.03121e-135	4.61667e-135	5.62936e-136	-3.11203e-135	-2.81146e-135	-1.15001e-137	1.57857e-134	-1.31993e-136	4.93203e-136	-7.34897e-135	1.6847e-135	1.32401e-136	-9.22373e-135	5.69627e-136	-6.04492e-136	-5.52478e-137	8.84035e-135	2.86965e-135	-4.59076e-137	-5.14435e-135	1.05132e-133
3.97468e-137	7.95314e-137	-3.77775e-136	-8.26427e-137	6.44195e-137	-3.46251e-137	5.48995e-136	-1.19441e-136	2.69969e-136	-1.12353e-137	-9.64586e-137	-1.06603e-136	-6.46614e-136	-1.84786e-136	-4.28293e-137	-2.9166e-136	1.45605e-137	-2.01955e-139	8.00479e-137	4.94709e-138	-7.88593e-137	6.34323e-137	4.90398e-139	1.83491e-136	8.24253e-136	-2.42175e-136	2.51265e-136	-5.4508e-139	2.31044e-136	1.76172e-136	5.14882e-135
1.95868e-137	-1.16149e-137	-1.83504e-138	2.82213e-138	-8.3081e-137	6.70192e-137	-3.34187e-137	1.27719e-137	-4.1335e-138	3.44838e-138	-1.61056e-137	1.99912e-137	8.73252e-137	2.12856e-137	1.98049e-137	3.39456e-137	8.6554e-137	-4.48794e-137	-8.77065e-137	3.98412e-137	1.02679e-136	3.90782e-138	-1.39013e-137	7.84102e-138	-6.87877e-137	-4.64482e-137	1.77431e-137	-6.61725e-137	8.19495e-138	3.20954e-137	1.06494e-135
-7.61732e-139	-3.9477e-139	1.18125e-138	-1.18516e-137	3.79321e-138	3.43938e-138	-1.40023e-138	1.09987e-138	2.80619e-138	3.05446e-138	-8.23185e-138	-3.31441e-140	3.61511e-138	1.05291e-138	4.20974e-139	2.95489e-138	-8.87719e-138	-2.51489e-138	-1.76286e-138	-1.35399e-137	-1.29624e-139	8.65059e-139	3.4072e-138	3.22429e-139	2.141e-138	-2.16476e-138	2.57706e-138	4.24757e-138	2.58064e-138	-6.02932e-138	9.7251e-137
-2.0777e-139	-2.74867e-139	3.00857e-140	-7.49056e-140	-5.06504e-139	-8.092e-139	-4.61424e-139	1.00274e-139	1.57682e-140	3.8771e-139	-2.47717e-139	4.71821e-139	-6.46559e-140	-1.22927e-139	2.85986e-140	-4.90045e-140	-4.36113e-140	-1.25376e-139	-1.19438e-139	-3.53534e-139	2.17903e-139	-5.0696e-139	2.82642e-139	1.31179e-140	-9.49037e-139	-7.11756e-140	-5.72794e-140	3.66919e-139	4.99892e-139	4.45188e-139	7.90531e-138
3.68386e-140	2.98137e-141	-1.39334e-140	-5.66596e-141	-8.10662e-140	4.243e-141	-2.3272e-140	8.65374e-140	-2.05085e-140	5.64423e-140	-1.15963e-140	-5.02305e-140	-9.68156e-142	-4.23894e-141	6.40968e-140	4.83456e-140	6.27566e-142	2.03418e-140	-2.14632e-140	-1.91423e-140	-7.25949e-142	2.99293e-140	-2.98921e-140	1.60184e-140	5.05219e-141	1.49279e-140	3.66096e-140	1.13878e-140	-1.58301e-141	1.35192e-140	7.32185e-139
3.85694e-142	1.15199e-141	2.02094e-141	-7.62014e-142	2.74828e-142	1.1355e-141	-1.94327e-142	1.96094e-141	-1.45024e-141	-2.21523e-142	-9.29383e-143	-3.6109e-141	6.68975e-141	2.23228e-141	-1.86423e-141	1.08733e-141	9.18542e-142	-1.34295e-140	1.95288e-141	-3.76725e-141	-4.78443e-142	3.83226e-141	2.96621e-141	-8.64912e-143	-5.47341e-142	-3.35349e-141	-1.78566e-141	-6.71749e-142	-1.57818e-141	-2.42193e-141	6.29253e-140
7.84951e-143	2.53972e-142	-7.78085e-144	5.96601e-143	2.52413e-143	-1.63068e-142	-1.3621e-142	1.54171e-142	-1.4242e-142	-1.32097e-142	-2.13517e-143	-2.60833e-142	-4.9305e-143	1.49952e-142	-2.72232e-142	-2.23631e-142	8.9726e-143	-8.60548e-143	-5.49102e-143	-2.15603e-142	6.78603e-142	-7.60041e-143	-8.44577e-143	2.87462e-142	-2.02296e-143	4.02325e-142	-3.55776e-142	-2.15701e-144	-1.73439e-142	1.22547e-143	4.66942e-141
1.19192e-143	-1.1588e-143	-7.02224e-144	1.89636e-143	2.56464e-143	-5.30899e-144	-3.30162e-143	1.77197e-143	-1.40617e-144	-3.09762e-144	-7.48283e-144	-3.87606e-143	-7.28401e-143	1.25725e-143	-4.05989e-144	6.77813e-144	-1.22464e-143	1.8637e-144	3.32313e-143	-1.52517e-143	-1.03255e-143	-2.22909e-143	-5.24905e-144	9.30037e-144	-1.21957e-144	2.22741e-143	5.95397e-145	1.35925e-143	-1.73923e-144	-3.74154e-144	4.31103e-142
-4.98335e-146	1.6564e-145	5.07718e-145	-6.12219e-144	1.99808e-144	8.62087e-146	1.11086e-144	5.74361e-145	4.2795e-145	-1.16282e-144	1.72552e-145	1.02861e-144	-1.13861e-144	-5.47257e-145	2.92364e-144	-1.12431e-144	1.71242e-145	-2.70306e-144	4.91108e-145	2.42698e-145	1.71095e-144	1.85714e-144	-6.5768e-145	1.17664e-144	-5.86396e-144	1.75329e-144	-1.88959e-144	-1.04179e-145	-2.68859e-144	1.89735e-145	4.06405e-143
-6.9614e-147	-1.3526e-145	-6.89696e-146	4.13922e-145	-3.46595e-146	-6.88803e-146	-1.91199e-145	-3.87839e-146	3.7158e-146	-2.98582e-145	-7.37008e-146	3.35913e-147	7.077e-146	-6.04852e-146	3.05057e-145	1.84721e-145	2.9854e-146	-6.71475e-146	2.75355e-145	8.48631e-146	-3.82569e-146	1.18292e-146	-1.51159e-145	1.6078e-145	4.50437e-145	5.86602e-146	-4.49752e-147	4.94112e-146	7.57489e-146	9.95552e-146	3.55002e-144
-1.96523e-147	2.4169e-146	-6.14089e-147	-8.6563e-147	2.18874e-147	1.56951e-146	2.6146e-146	-1.9509e-146	1.67233e-147	3.8563e-146	4.22913e-147	-1.09028e-146	2.82997e-147	4.18636e-147	-1.03893e-146	-6.42836e-147	-1.84706e-147	2.65491e-147	-1.52657e-148	1.3762e-146	1.87999e-147	-8.06851e-147	-3.53775e-146	2.48172e-146	-8.50529e-147	-6.91828e-147	8.40897e-148	1.75735e-146	-9.60583e-147	7.15009e-147	3.22825e-145
2.30967e-148	4.47744e-148	-2.85461e-148	-3.72988e-148	6.58107e-148	-3.90957e-148	1.48087e-147	1.79779e-147	-2.09714e-148	4.17285e-150	6.26033e-149	3.79983e-147	-2.47771e-147	1.50831e-147	-4.0268e-147	-7.29467e-148	-4.94045e-148	-1.14232e-147	1.26121e-148	1.42275e-148	4.6643e-148	5.0977e-147	-6.61654e-148	3.35868e-147	6.60441e-149	6.54471e-148	4.58808e-148	8.19622e-148	-1.00982e-148	-1.21897e-148	3.21945e-146
1.61314e-148	3.21227e-149	1.04368e-148	-1.09944e-148	1.87765e-149	-1.74632e-150	-4.25491e-149	7.88258e-150	7.73181e-150	1.88148e-148	-1.97764e-149	5.94262e-149	1.68332e-148	1.79653e-149	6.84068e-151	-1.13139e-148	2.70196e-149	2.54882e-149	-4.75702e-149	-2.01857e-148	7.89138e-149	-4.16966e-148	-4.03195e-149	3.35371e-148	8.29199e-150	-5.22589e-149	-6.1405e-150	6.86635e-148	1.18414e-148	-6.41112e-149	3.16326e-147
5.09398e-150	-4.22115e-150	1.66522e-150	2.49989e-149	4.5485e-150	-1.39677e-149	1.21117e-149	2.21522e-150	1.83708e-149	-1.18346e-150	-3.09379e-150	8.69167e-150	2.43024e-150	2.47402e-149	-5.20821e-150	-6.95503e-150	4.50491e-150	3.77065e-151	4.02326e-150	-1.00818e-150	-2.26631e-149	6.22082e-150	-6.31982e-150	-3.36246e-150	6.26647e-150	3.65387e-150	-1.43371e-149	-7.00279e-150	3.96786e-150	-2.70943e-150	2.25913e-148
-1.40428e-150	9.77291e-153	1.5073e-150	-4.30631e-150	-6.44709e-151	-7.65113e-151	1.82399e-151	-9.2275e-151	2.75877e-150	1.77159e-150	4.03207e-152	1.83451e-151	1.17528e-151	-7.43137e-151	-8.43956e-151	1.42472e-151	-8.52958e-151	-7.57508e-151	3.39751e-150	8.94254e-151	-1.23615e-150	3.10804e-151	-1.26765e-152	-6.81767e-151	4.57363e-151	-2.09003e-151	3.50498e-150	7.90812e-151	9.52608e-152	-1.48022e-150	3.10251e-149
1.1793e-151	2.22319e-152	-2.81257e-151	-6.87576e-152	1.0489e-151	-1.40199e-152	2.79003e-152	-7.30099e-153	1.38666e-152	8.00158e-153	-1.13344e-151	4.12804e-152	-1.08988e-151	-2.75947e-151	1.81246e-151	9.65989e-152	5.02663e-152	-7.29648e-152	-2.23191e-153	6.14367e-152	9.46652e-153	4.04562e-152	2.62506e-153	-1.1427e-152	9.90985e-152	-1.97009e-152	-3.28021e-152	9.11781e-152	1.75609e-152	-4.10409e-152	2.03582e-150
-2.6158e-153	8.46636e-154	1.45105e-152	-2.47023e-153	5.43348e-153	4.30533e-153	-1.19258e-153	2.83806e-153	3.96979e-155	4.82854e-153	1.4169e-152	-8.36096e-154	-2.35532e-154	-2.09483e-152	2.28881e-153	-7.40213e-153	-1.24823e-152	3.64979e-153	-1.09155e-152	-4.66312e-153	2.36868e-153	-1.12904e-153	1.06457e-153	-4.22737e-153	4.43864e-153	-1.06158e-152	4.42245e-153	9.22344e-153	3.38923e-152	3.31649e-152	2.21219e-151
-2.28628e-153	-4.16145e-154	-2.50602e-153	-1.16826e-153	5.00962e-154	2.79516e-154	-1.168e-154	-1.5016e-153	-5.53758e-155	1.49048e-155	-1.06559e-155	2.99443e-154	2.50271e-154	2.72472e-153	-1.02906e-153	2.2517e-154	2.55338e-154	1.35459e-154	-2.75275e-154	-5.8958e-155	-2.77473e-154	1.39192e-153	1.60973e-153	-3.61237e-154	1.18565e-153	1.17564e-153	-9.51019e-156	1.09247e-153	-1.86138e-154	-5.54926e-154	2.19549e-152
5.18826e-155	4.5372e-155	3.56849e-155	3.88997e-155	-5.76572e-156	-5.66899e-156	8.47515e-155	-4.34345e-157	-1.47991e-154	5.85811e-155	5.7805e-156	3.45348e-155	-2.23864e-155	1.89973e-155	1.39131e-154	2.13151e-155	5.61211e-155	1.7616e-155	-2.04009e-155	4.76258e-155	3.64271e-155	5.37081e-156	1.31641e-155	-9.4428e-156	8.35871e-155	9.39105e-155	-9.42913e-155	3.96033e-154	-2.24159e-154	-5.88767e-155	1.8742e-153
-4.74568e-156	1.46162e-156	1.87886e-156	4.54207e-156	-7.42029e-156	-5.01291e-156	-9.43076e-156	-2.30933e-156	4.05288e-156	1.53497e-156	-3.60674e-156	-3.33154e-156	-3.68476e-156	-5.1199e-156	-4.36346e-157	-1.14726e-155	-4.34548e-156	-2.46547e-156	1.36377e-155	-2.0819e-155	1.65095e-155	-5.42478e-156	-7.37389e-156	3.267e-156	-1.99816e-156	-5.25366e-156	-8.39682e-157	-4.16075e-156	-4.33204e-156	5.12613e-156	1.65595e-154
-8.27574e-157	-7.91428e-157	-3.04345e-157	-1.2389e-156	-5.90974e-157	3.38952e-157	3.93599e-158	-6.40092e-157	2.09754e-157	-5.43963e-157	-5.16325e-157	-3.80414e-157	1.08555e-156	-3.85966e-157	5.54198e-157	1.13964e-157	1.05431e-156	1.76813e-157	-1.6569e-157	-1.28716e-157	-5.36112e-157	-7.88437e-157	8.81983e-157	-8.30732e-158	-9.9371e-157	-4.88833e-156	-6.37702e-157	6.32851e-157	-5.49396e-158	5.60221e-157	2.01446e-155
2.49281e-158	-5.99909e-158	-2.51402e-159	5.90684e-159	-2.32936e-158	-4.08101e-158	1.18005e-159	-5.79692e-158	7.94604e-159	-7.61842e-159	-2.9021e-158	1.5206e-158	2.00964e-158	5.39773e-158	-5.4981e-158	2.58955e-158	5.07957e-158	-8.79455e-158	-1.10514e-158	-1.00228e-157	-8.43354e-158	-2.47156e-159	-8.38164e-159	1.99525e-158	2.4927e-158	-2.11413e-158	6.94226e-158	-9.04074e-158	-4.26527e-158	9.13222e-159	1.05418e-156
2.08895e-158	-1.63592e-158	1.88906e-160	1.04905e-159	2.25726e-159	1.5103e-159	9.29136e-160	-5.28871e-160	5.78966e-159	1.19954e-158	-2.26554e-159	2.19968e-159	6.21605e-160	-7.27302e-159	-2.92249e-160	-2.57956e-160	-3.60177e-159	1.40396e-158	-2.0838e-160	6.64107e-159	5.42911e-159	-3.47575e-161	2.49e-159	1.89692e-159	-6.42904e-161	4.46036e-160	9.31072e-160	9.86437e-159	-9.66944e-159	-7.6315e-159	1.37356e-157
-4.26435e-160	1.28514e-161	1.60763e-159	-2.87473e-160	9.5842e-162	2.91928e-160	4.70374e-160	-4.20415e-160	-1.20099e-159	-1.28221e-160	4.35463e-160	-1.15676e-159	1.36065e-160	-6.80905e-160	4.81618e-160	5.53665e-162	5.62931e-160	-1.97719e-160	6.91271e-160	-8.25204e-160	5.06473e-160	3.33995e-160	1.97766e-161	-2.76596e-160	3.08539e-160	-1.06275e-160	5.00892e-160	-3.08207e-160	2.55309e-160	-5.59306e-161	1.27014e-158
-6.06026e-161	-2.6201e-163	1.46986e-161	1.3488e-160	3.64351e-161	2.0021e-161	3.10216e-161	5.39335e-161	-7.52036e-162	3.72754e-161	1.88965e-161	-8.75937e-162	-1.36962e-161	-3.54515e-161	2.39192e-163	-2.81073e-161	1.5384e-161	1.98169e-160	-9.27509e-162	-2.75088e-162	-1.09576e-161	7.01971e-162	-2.71619e-161	3.93133e-161	-5.7931e-161	-5.85216e-161	-8.51799e-161	1.83246e-161	2.77625e-161	7.17095e-162	1.06672e-159
-1.53974e-162	1.41184e-162	-4.56547e-163	1.22251e-162	-6.46124e-163	2.62955e-162	-1.23219e-162	3.47967e-162	1.19857e-162	3.88525e-164	-3.2332e-162	-3.91653e-162	5.81938e-162	1.64055e-162	3.18195e-162	3.05796e-162	-1.3019e-163	-7.80081e-162	-2.23524e-163	2.39751e-162	-1.95385e-162	-5.62723e-162	9.04649e-165	8.87189e-162	1.92959e-162	-8.46423e-162	-4.69641e-162	2.05531e-162	-7.58893e-162	-2.41922e-162	8.88729e-161
3.51764e-163	-7.4149e-165	-2.42854e-163	-3.27509e-164	5.26664e-164	-1.75901e-163	2.04465e-163	-7.38279e-164	-9.86261e-163	-4.9776e-164	1.24344e-163	4.93909e-163	-6.29096e-164	-1.15033e-164	1.39685e-164	7.20274e-163	3.44338e-163	-7.13902e-164	3.18318e-164	1.55033e-163	3.93589e-163	2.44425e-163	9.4441e-164	5.55598e-164	4.44532e-163	1.62269e-162	6.43452e-164	-2.53915e-164	-2.49155e-163	7.69443e-163	8.17076e-162
5.26831e-164	1.40208e-164	3.26854e-166	-2.87792e-164	-5.79252e-165	4.82671e-164	-1.24217e-164	-5.00996e-164	2.52523e-164	-2.98029e-165	-5.74095e-164	2.19633e-164	-5.38537e-165	-1.56771e-165	-3.10134e-164	-1.3665e-164	-1.38449e-164	-5.93997e-164	-6.60881e-164	1.63883e-164	2.67342e-164	1.54778e-164	7.4696e-165	5.17861e-164	3.11776e-164	-1.23469e-164	-9.65933e-164	-2.87368e-165	2.92444e-164	-5.80823e-165	8.0686e-163
5.43682e-165	1.20079e-166	-9.08963e-166	-4.50191e-166	1.14386e-165	-4.6272e-165	1.56411e-165	-1.89593e-167	8.66588e-166	2.11847e-166	-2.7283e-166	5.09117e-166	-1.32186e-165	-3.26612e-165	1.89384e-165	-7.2257e-166	1.79241e-165	2.69251e-166	-1.47653e-165	5.03103e-165	-7.15525e-165	-2.94225e-165	-2.15889e-165	-8.11392e-166	-2.29344e-165	-1.02371e-165	-3.61931e-167	7.23801e-166	-9.18539e-166	9.20192e-168	4.99768e-164
3.9565e-167	-2.59778e-166	1.98095e-166	-2.38015e-166	-3.75231e-166	8.36413e-167	1.33558e-166	9.00197e-167	-6.63823e-167	2.80927e-166	3.36917e-166	-5.24941e-166	1.99824e-166	1.96783e-166	7.54265e-167	-3.55247e-167	-2.50864e-166	7.18716e-166	-6.0006e-167	-3.44365e-167	3.96045e-166	-8.97739e-167	1.51352e-166	-1.23539e-166	-1.08694e-166	2.07554e-166	3.66441e-168	1.15923e-166	-9.04532e-168	-1.30961e-166	5.5352e-165
1.72408e-167	-1.60436e-167	-3.09197e-168	-4.51567e-168	2.4687e-167	-3.17159e-168	2.52809e-167	5.1803e-168	3.69405e-167	6.55672e-167	2.40752e-167	1.17476e-167	-1.43245e-167	2.56517e-167	4.43118e-167	4.01773e-169	-6.12824e-167	-1.12751e-168	-2.30593e-167	-1.15251e-168	1.31055e-167	-5.96581e-168	-1.2022e-168	6.31377e-168	2.00279e-168	5.6244e-168	-2.05338e-168	-1.75214e-168	8.40376e-169	-1.04103e-168	4.48755e-166
7.59098e-169	-1.16222e-168	7.52513e-169	-1.76077e-168	-3.44912e-169	1.51294e-168	7.57696e-168	-6.34723e-169	-2.2847e-168	-3.78328e-168	2.6039e-168	-6.99325e-169	1.0502e-168	2.01556e-168	2.83783e-168	3.09654e-169	1.79602e-168	-6.13055e-169	5.65464e-169	5.92365e-169	3.01946e-168	1.15583e-167	2.92398e-168	1.21e-169	9.43288e-169	-2.82736e-168	3.75917e-168	-1.76516e-168	3.67112e-169	-1.03467e-168	6.19749e-167
-1.55734e-170	-3.84832e-170	-1.47186e-170	5.09739e-172	3.09668e-169	1.2475e-169	1.93808e-169	-1.51e-171	1.02177e-169	2.09094e-169	3.35784e-170	-1.06871e-169	1.40525e-169	-2.49484e-171	6.72938e-170	6.33099e-170	-1.89423e-170	-2.27596e-169	6.03998e-169	-3.07877e-169	-2.18227e-169	-4.07798e-170	-3.61616e-169	-2.60541e-170	3.26082e-170	-1.44327e-169	4.59727e-170	1.36545e-169	7.54744e-169	2.75652e-170	4.37122e-168
4.53161e-171	2.25309e-170	9.30824e-171	-6.19924e-173	-1.57095e-170	-2.74414e-170	4.57749e-172	6.85184e-171	-1.44482e-171	3.43895e-172	2.05552e-170	-2.0781e-170	8.96435e-172	1.27015e-170	-5.14168e-172	-3.41408e-170	1.57802e-170	4.5102e-171	1.71238e-171	-6.47259e-171	-2.89967e-170	-6.70214e-170	9.83922e-171	-2.64097e-171	-1.75281e-170	-4.25655e-171	-2.43398e-170	1.78867e-170	9.72659e-171	1.54946e-170	4.04477e-169
7.69018e-173	1.16799e-171	2.75732e-171	-4.30432e-171	1.40734e-171	5.11893e-172	5.89504e-172	-4.68206e-172	6.08897e-173	-2.45658e-172	3.24023e-172	-1.59978e-171	1.79296e-171	2.27654e-171	9.04974e-172	2.94839e-172	-6.43752e-171	4.83647e-173	6.05913e-172	4.95857e-173	9.00045e-172	-4.21582e-172	5.84667e-172	3.11733e-171	-1.86016e-171	2.49999e-171	-1.51816e-171	6.95856e-171	8.34628e-172	-1.18646e-171	4.58061e-170
9.25115e-173	-2.46271e-172	-2.053e-172	-6.06432e-172	-4.07112e-173	-6.51002e-174	-2.02986e-172	-2.6026e-173	1.43377e-172	-3.24919e-173	-7.12037e-172	-5.37209e-173	2.19182e-173	-2.32357e-172	4.7836e-173	1.25843e-173	3.53343e-173	2.42934e-174	5.92879e-173	4.3319e-173	-1.52008e-172	6.50334e-173	-9.01419e-174	-5.70864e-173	-2.93239e-172	5.1231e-174	-4.42264e-173	1.21714e-173	-6.83183e-173	-4.7435e-172	4.00401e-171
5.0536e-174	-3.93284e-174	-9.93394e-174	-6.92931e-174	-7.59102e-174	4.50608e-174	-3.25233e-173	-2.94067e-174	7.40896e-174	-1.36615e-173	-1.63574e-173	-5.57887e-173	-2.52978e-173	-3.74564e-174	1.9931e-174	-5.99573e-175	-9.65195e-174	2.75907e-174	-1.46771e-173	3.63893e-174	-3.27029e-174	2.57822e-174	9.03804e-174	9.42714e-174	-2.24902e-173	-3.19569e-173	8.16995e-174	2.06121e-173	-1.03873e-174	4.72203e-175	3.38044e-172
1.89181e-174	4.70177e-175	-3.08055e-175	-1.44808e-174	-1.00263e-175	-8.42721e-175	-1.19401e-174	1.45823e-175	1.24244e-174	1.6888e-174	-1.29785e-175	-9.02257e-175	1.53444e-175	3.8767e-175	1.68218e-175	-2.12128e-174	7.81545e-175	8.50068e-176	1.79281e-174	1.83754e-175	1.06746e-174	-1.75136e-176	1.75192e-174	1.73657e-175	2.51725e-174	1.33575e-175	9.88642e-176	-8.35617e-175	2.25371e-174	3.15846e-175	2.52034e-173
-4.05181e-176	-5.34768e-176	1.02649e-175	-8.59005e-176	5.78433e-176	-3.33386e-177	2.1062e-175	-1.99702e-175	3.33169e-176	-2.49582e-176	2.48672e-175	2.68543e-176	-1.02398e-176	5.77222e-176	3.94065e-176	7.12618e-176	1.97078e-176	-5.92551e-175	2.37523e-175	-8.59888e-176	-7.03841e-177	-1.75837e-176	9.84253e-176	-5.74358e-176	2.69184e-176	-5.69409e-177	-3.16687e-176	5.40557e-176	7.30616e-176	1.8741e-175	2.76154e-174
9.99583e-177	7.95405e-177	-1.08689e-176	2.22628e-177	2.01878e-176	-4.34187e-177	2.27382e-176	-2.84379e-178	-1.9171e-177	-1.27134e-177	-1.26056e-176	2.85982e-177	1.03198e-176	3.14394e-177	4.46653e-178	-1.96055e-177	-5.1373e-177	1.86712e-177	3.36012e-176	-5.16808e-177	-1.61051e-177	4.26484e-177	1.73931e-176	-1.31762e-176	2.73972e-177	-8.31156e-177	1.12545e-176	2.40493e-176	7.0482e-177	2.13351e-177	2.50877e-175
1.39582e-177	2.23598e-178	4.25427e-178	-6.97361e-178	3.75428e-179	-4.48134e-178	-2.046e-177	-3.26489e-178	7.13155e-178	-2.6283e-177	5.6099e-178	1.18663e-177	-1.85027e-178	-1.41221e-178	-1.45153e-177	-7.29619e-178	1.38493e-177	7.60472e-178	-2.46902e-177	1.68979e-177	-4.39914e-178	3.32992e-179	6.33839e-179	2.00856e-177	-8.04479e-178	3.98045e-177	-3.71951e-178	-1.33622e-177	1.91384e-178	1.6089e-177	3.03396e-176
-2.68352e-179	1.20126e-179	2.14761e-179	-9.8367e-179	-2.10646e-179	-7.28904e-180	1.38521e-179	-9.08329e-180	-4.02552e-178	6.74184e-179	-2.10485e-179	-4.42395e-179	3.44419e-179	1.41947e-179	-1.06678e-179	2.52363e-179	2.75114e-178	-1.68526e-179	-1.44969e-178	-1.84673e-180	1.26593e-178	1.71907e-179	3.8584e-179	-7.53697e-179	-1.49894e-179	-1.39389e-178	1.42722e-179	-6.9417e-180	-3.76098e-179	4.48846e-180	1.74399e-177
-5.48857e-181	8.56827e-180	-3.37955e-180	4.19692e-179	-1.13691e-180	3.40376e-180	2.83322e-180	1.21672e-179	-3.42859e-180	-4.6742e-180	1.74663e-180	6.59697e-182	-5.0608e-180	1.76925e-180	-4.18012e-180	1.89418e-180	-3.45138e-180	7.44697e-180	-1.07217e-180	-6.25749e-181	9.66008e-180	6.90664e-180	1.24417e-180	9.07827e-180	-1.07345e-179	-2.26485e-179	2.43276e-179	4.61674e-180	-4.99531e-180	-1.38495e-180	2.0502e-178
2.30954e-181	-8.44387e-182	-8.69463e-181	-1.67316e-181	-7.68194e-182	1.72292e-180	3.6444e-181	4.4839e-181	-1.27486e-182	-6.48878e-182	5.17804e-181	9.02307e-182	1.65938e-180	6.78381e-181	-1.86349e-180	2.58003e-181	3.42544e-181	3.94805e-181	2.45314e-181	-8.2852e-181	-1.15745e-180	3.33561e-182	7.3654e-181	-1.71074e-181	-3.61267e-182	-5.43605e-182	-2.21104e-181	-3.59962e-181	-1.34407e-180	-8.21313e-181	1.58562e-179
-5.90885e-182	-3.59779e-182	4.13205e-182	-2.05547e-182	4.68671e-183	-4.6852e-182	1.28754e-183	-2.87706e-182	-1.06962e-181	1.73199e-181	-3.92688e-182	6.51208e-182	2.44538e-182	-1.71151e-182	6.4413e-182	6.85206e-183	3.63446e-183	-6.99187e-183	-6.42197e-182	-1.66617e-183	-4.72744e-183	-4.19432e-182	-2.36683e-181	4.98022e-182	3.82303e-182	1.09628e-181	-7.29305e-182	5.23512e-182	-1.74657e-182	1.07152e-181	1.54335e-180
5.77872e-183	-1.15484e-183	-3.30728e-183	1.19363e-183	7.29665e-184	-1.76703e-183	-1.72365e-183	-3.14305e-185	-7.04049e-183	-1.51489e-182	5.74085e-184	5.46134e-183	-4.2822e-183	3.15276e-183	3.11247e-183	1.71027e-183	-6.60045e-183	1.87794e-183	-2.59754e-184	-1.32e-182	-2.59361e-184	-3.56008e-184	-5.82025e-183	-3.03129e-183	4.74992e-183	6.36771e-183	3.01323e-184	9.65174e-184	9.83028e-183	4.57962e-184	1.10246e-181
8.76354e-184	-3.0115e-184	-4.79401e-184	3.00135e-184	-2.33866e-184	-5.63424e-184	-1.84226e-184	-6.05907e-184	-9.33311e-184	8.55478e-184	-6.64495e-184	2.05132e-185	5.91999e-184	1.80874e-184	-9.77318e-185	-2.6434e-184	2.1484e-184	2.0666e-185	-1.05891e-184	-1.69289e-185	-1.6873e-184	1.44562e-184	5.83738e-185	-5.06742e-185	-2.53424e-184	4.83745e-184	2.70352e-185	3.93112e-184	-2.70523e-184	9.126e-184	1.02743e-182
-7.23599e-186	1.03038e-184	-1.24154e-184	-1.77587e-185	8.04469e-187	3.90864e-185	5.22554e-185	8.82797e-186	-4.34197e-185	-1.39633e-185	5.65609e-185	3.66713e-185	-2.06131e-185	7.88873e-186	1.28471e-185	-1.5686e-184	-8.35039e-186	-1.88627e-184	7.21512e-185	-1.45343e-185	3.54734e-185	9.07933e-186	-5.19461e-186	1.21006e-184	-2.88133e-185	-1.70081e-185	-6.37974e-185	-5.01472e-185	4.99798e-185	5.27302e-186	1.37142e-183
-2.61709e-186	1.91408e-186	-1.71657e-186	-3.0666e-187	1.15727e-186	4.30586e-187	5.38568e-187	-1.51083e-186	3.10705e-186	-2.48734e-186	-9.75784e-186	5.66618e-186	-2.12523e-186	3.05378e-187	-2.36188e-187	-3.76059e-188	-1.9171e-187	-6.95741e-187	-3.1068e-186	4.24576e-187	-8.33394e-186	-3.46266e-186	-2.62369e-186	-2.49169e-186	2.68699e-186	-9.262e-186	1.03095e-186	5.78727e-186	-8.70485e-186	1.80976e-186	8.45271e-185
9.99257e-188	2.25427e-187	-4.97681e-188	1.74514e-187	1.23888e-187	-1.95954e-187	-1.62061e-187	4.36457e-187	1.0841e-187	-2.1173e-187	-1.07324e-186	4.54546e-187	-1.04909e-187	2.69678e-188	5.43844e-188	4.88591e-187	3.85027e-187	7.62874e-187	-7.70927e-187	1.77921e-187	4.39229e-187	-7.63266e-188	-3.104e-188	-2.15992e-188	2.58322e-187	-5.1601e-188	-8.2963e-187	3.3101e-187	-4.16129e-188	1.51137e-186	9.67926e-186
-1.34234e-188	9.33581e-189	1.67952e-188	1.35312e-188	-1.48357e-188	9.2211e-189	1.26383e-188	-2.35659e-189	-7.44912e-189	-7.84013e-188	-1.04022e-188	2.76247e-189	7.56896e-189	-1.3723e-188	-1.31311e-188	-4.36531e-189	-2.72746e-189	2.25816e-189	1.2864e-187	6.05974e-188	-3.56831e-188	-9.16193e-188	-2.15773e-188	-3.67885e-188	-2.99942e-188	1.60434e-189	1.67532e-189	-5.02533e-188	4.88362e-190	-9.93083e-189	7.03778e-187
2.57283e-189	-8.08424e-189	-4.68245e-189	-9.76588e-190	-1.87997e-190	-7.09678e-189	5.32111e-190	-2.03088e-189	-3.01593e-189	2.7895e-190	2.9508e-189	-1.63936e-189	3.07146e-190	-5.4333e-189	-2.49066e-189	1.79321e-190	-6.38885e-189	3.27594e-190	9.39714e-189	-1.64114e-190	4.69186e-189	1.89406e-189	1.14222e-189	6.99059e-191	-2.27662e-190	1.53688e-190	-5.17027e-190	-1.0853e-190	1.03897e-188	1.2908e-189	7.92225e-188
-1.81453e-190	3.68576e-190	-1.04544e-190	2.63247e-192	-3.73098e-192	2.74482e-190	-2.55973e-190	-1.0088e-190	8.63687e-190	1.44685e-190	1.00474e-190	9.72684e-192	-7.84059e-190	3.30312e-190	-4.02793e-191	1.19995e-190	2.74991e-189	-1.77825e-190	-1.89518e-190	-1.68581e-190	2.31106e-191	-2.07202e-190	-9.41704e-192	-1.88227e-191	1.74499e-190	1.11416e-190	-3.42255e-191	-6.71905e-190	2.23058e-190	-1.99673e-190	8.64466e-189
-5.69048e-192	3.07712e-192	4.04931e-192	-2.11638e-191	7.11023e-192	6.64565e-192	1.38248e-191	6.04805e-192	-1.75776e-191	5.75316e-192	-3.97883e-192	-6.0365e-192	-7.82649e-192	-1.42661e-191	-7.91018e-192	6.57145e-192	1.64608e-190	-3.44049e-191	-2.71821e-192	4.11877e-192	7.29384e-192	-1.19418e-190	1.54883e-191	-3.8644e-192	-5.80966e-191	-5.61773e-192	6.83818e-192	7.29914e-192	-8.60962e-192	-4.12121e-192	5.80027e-190
-5.85344e-193	-8.63217e-193	2.27266e-192	-4.39123e-193	5.92369e-193	-6.20419e-193	-7.16939e-193	1.08367e-193	-1.45563e-192	-1.64205e-192	-1.74277e-193	-4.72852e-193	-2.04747e-192	3.07427e-193	3.86482e-193	-4.01412e-192	-4.14736e-192	-4.94741e-192	4.52968e-194	-9.68335e-193	-1.86889e-193	5.78608e-193	-5.7887e-193	5.2168e-193	-1.06869e-193	-5.11076e-193	3.17685e-193	6.58772e-192	1.90414e-193	-4.67584e-193	3.68546e-191
-1.66864e-193	4.22328e-193	2.1125e-193	-6.72921e-193	2.12657e-193	3.54861e-194	-2.91729e-193	-3.08403e-193	3.99677e-195	2.17452e-193	2.14199e-193	-2.19777e-193	-3.47426e-194	2.86315e-194	1.29288e-193	2.00607e-193	-6.13367e-195	1.35943e-193	1.35834e-193	-4.22455e-194	1.79747e-193	-6.46884e-194	-3.13794e-193	-1.51627e-194	-1.02824e-193	-7.06191e-194	1.19781e-193	-6.49681e-194	1.82392e-193	-3.13566e-194	4.83582e-192
-2.22591e-194	-1.01074e-194	-2.7616e-195	-3.90675e-195	-4.73906e-195	-3.40215e-195	8.55959e-195	-7.59405e-195	3.66377e-194	3.94891e-195	2.12437e-195	3.10785e-194	-3.06818e-195	-1.07732e-194	1.07206e-194	6.0698e-194	2.21489e-194	1.74885e-195	-3.96978e-195	-4.00003e-195	3.96242e-194	1.10835e-194	-3.23782e-194	7.66686e-195	1.8904e-195	-6.13642e-196	1.55354e-194	2.91591e-195	9.89153e-195	1.7295e-195	3.77576e-193
1.16779e-196	2.26281e-196	4.74179e-197	1.99946e-196	-6.87701e-196	-5.45265e-196	9.33535e-196	-4.8571e-196	-1.82759e-196	2.69132e-195	3.06321e-196	2.3546e-196	1.50839e-195	-1.40424e-195	-1.14759e-195	3.51588e-196	-1.35717e-195	-3.74641e-195	-5.72255e-195	-1.10999e-195	-4.25798e-196	4.11446e-196	1.33807e-195	-2.44896e-195	4.25261e-196	1.80951e-196	5.60405e-197	8.21709e-196	2.81791e-196	-4.00068e-196	2.97965e-194
5.47726e-197	7.82112e-197	-3.28919e-198	-5.11339e-197	-2.67427e-196	3.34511e-196	-5.03966e-197	6.39393e-197	-4.69486e-197	-2.21444e-196	-2.04101e-196	-2.94414e-197	7.76653e-197	1.33277e-197	-3.70878e-197	-6.83811e-196	2.14612e-197	1.03823e-196	-3.35481e-197	-9.04101e-197	-4.35816e-197	-1.88282e-196	1.1966e-197	-1.88092e-196	1.82179e-197	-2.88275e-197	1.15898e-197	-1.47131e-197	-4.52061e-197	-7.03341e-198	3.02426e-195
7.06275e-198	-6.26109e-198	1.2229e-197	1.8511e-197	7.29798e-199	-5.02331e-199	-5.86367e-199	-4.29621e-200	-4.0201e-197	-5.45034e-198	-5.40735e-198	-1.36158e-198	1.88058e-197	-5.50502e-198	2.54817e-198	2.13076e-197	-2.62548e-198	-7.20521e-198	1.02088e-197	-7.32574e-197	2.22101e-197	-8.73513e-201	-5.48315e-199	-2.43461e-197	-4.76737e-198	3.40957e-198	-1.46675e-197	-3.77164e-199	2.72467e-199	1.47957e-197	3.25212e-196
-8.05798e-199	4.90227e-199	-5.06325e-199	5.23992e-200	1.76973e-198	-1.70069e-199	-1.83653e-198	1.48196e-199	4.44281e-199	9.01734e-199	5.16767e-199	6.69121e-198	2.45841e-198	1.31679e-199	7.76152e-198	-1.24293e-199	-2.58646e-199	4.92226e-199	-1.23572e-198	2.50725e-199	1.30046e-199	-1.20142e-198	-6.73781e-199	-6.69533e-200	-3.9955e-200	1.81915e-199	3.3622e-198	3.09583e-200	3.88454e-200	-2.00666e-199	3.29732e-197
2.38564e-200	-3.84976e-199	-2.12369e-200	-3.05046e-200	1.09554e-199	2.08409e-200	4.76631e-200	-2.14163e-201	-1.7457e-200	2.28566e-199	4.28692e-200	-3.24449e-200	1.51138e-199	2.93432e-199	7.69321e-200	-1.16418e-199	7.76898e-200	-3.50317e-200	1.90177e-199	7.33383e-201	3.75711e-200	2.31488e-200	-2.35304e-199	-3.26017e-199	-3.40876e-200	3.50168e-200	6.66274e-200	2.68184e-200	-7.17579e-200	-6.38718e-200	2.83048e-198
-5.42616e-201	-2.44683e-201	6.17161e-203	-3.2322e-203	1.68939e-200	-1.44692e-201	-4.35649e-201	5.27646e-201	-2.43439e-202	1.58691e-201	-1.08762e-200	-2.15648e-200	-5.24553e-201	-7.13189e-201	2.75271e-201	-3.88515e-201	5.55617e-201	6.42741e-200	2.56635e-200	-4.68268e-201	6.96934e-201	-1.94989e-200	7.1444e-201	2.68715e-201	7.52557e-201	-1.14895e-201	-1.04263e-201	-2.26563e-202	-1.58769e-201	1.38064e-200	2.51042e-199
-4.13895e-201	1.88849e-203	8.05213e-202	-2.89399e-202	-3.92688e-202	1.0085e-201	1.84947e-202	-4.09745e-202	2.03809e-201	2.13606e-201	8.62033e-202	3.74756e-202	-6.64118e-202	1.49757e-202	9.95559e-202	8.93777e-203	2.10743e-203	3.36134e-202	1.03472e-201	-2.27806e-201	-3.13955e-203	-1.99853e-202	8.57285e-202	3.76332e-202	-5.79235e-202	4.43398e-202	-4.31382e-202	-5.2368e-202	7.42378e-202	-1.12328e-201	2.35363e-200
-5.9211e-203	5.35032e-204	2.91584e-202	-2.38513e-203	-4.8901e-203	2.34308e-203	-1.1715e-202	-3.61925e-203	-1.80951e-203	-1.92056e-203	-6.39053e-203	1.40957e-202	-4.24385e-204	-1.44043e-203	-1.46891e-202	-1.88943e-202	2.7445e-203	-2.10164e-203	2.92507e-203	5.28433e-203	1.3543e-202	-7.23825e-204	-6.39959e-204	-2.74316e-203	-8.05935e-203	-7.9942e-204	2.92687e-203	6.97695e-203	1.46427e-202	1.19829e-203	1.85541e-201
1.02329e-205	-2.84025e-204	-3.15312e-203	-1.19475e-205	1.19148e-203	-1.40197e-204	6.41181e-204	-8.13993e-204	-1.30161e-204	-3.02645e-205	1.42306e-204	6.59381e-204	-5.52116e-205	-2.08889e-204	-6.67832e-204	3.81344e-204	-1.72302e-205	3.64035e-204	-4.04768e-204	-2.63857e-204	-1.12449e-204	4.22551e-204	1.48145e-204	-1.6187e-204	6.84468e-204	-1.58604e-204	-3.55849e-204	-4.95116e-205	1.23183e-204	2.44465e-203	1.42327e-202
-6.39531e-205	8.33199e-205	2.62357e-206	-8.81054e-207	-4.92307e-205	-6.00721e-205	1.87459e-205	-1.50838e-205	-1.95897e-205	-1.13359e-204	-8.45484e-205	3.08903e-205	1.16173e-205	-5.17678e-205	-2.70339e-205	-2.49791e-205	3.87524e-205	1.14918e-205	-1.03979e-205	-6.27553e-205	-7.49112e-205	-8.25845e-206	3.83195e-205	-1.94484e-205	2.79216e-205	4.17034e-205	-1.99692e-205	-3.55824e-205	3.428e-206	2.95181e-205	1.08015e-203
-1.43697e-207	-7.04681e-206	-2.88706e-206	1.32524e-206	9.32206e-206	5.71915e-206	1.16998e-205	-1.30786e-206	2.89175e-206	-3.09006e-207	4.01225e-206	1.82832e-206	-2.16149e-206	2.54714e-206	1.08613e-206	-7.66423e-206	-5.64201e-207	-4.30188e-206	-1.67031e-206	1.24976e-206	-3.44134e-206	2.94082e-206	-9.68444e-207	1.58971e-206	6.3016e-207	1.29393e-206	7.1145e-206	-1.3041e-205	1.33926e-206	-2.03387e-205	1.22436e-204
8.0358e-207	3.31705e-208	7.13161e-208	-6.9347e-207	1.76622e-207	1.91446e-206	1.79215e-207	-2.71668e-207	-8.0848e-207	6.64738e-208	-7.64477e-208	1.90028e-207	2.08475e-207	-2.94674e-207	-8.10225e-208	6.7076e-207	-9.94859e-208	3.505e-207	2.52358e-207	-3.99443e-207	-5.35126e-207	-1.28803e-206	1.45739e-207	4.95478e-208	3.40708e-207	2.08487e-207	-8.04993e-207	9.03539e-208	4.95527e-208	-3.82218e-207	1.15364e-205
-6.3863e-209	4.4241e-209	-1.32144e-207	-1.31342e-208	-1.07096e-208	-1.84592e-208	3.78176e-208	5.94252e-209	2.92133e-208	6.37676e-208	-7.45156e-208	-2.83409e-208	3.70697e-208	1.00824e-208	-1.81039e-208	5.97815e-208	-8.21968e-208	-5.30985e-208	2.4005e-209	1.85091e-208	-4.85968e-209	2.24742e-208	3.52327e-208	6.45197e-208	-2.03829e-208	-4.07461e-208	-2.72264e-208	5.12682e-209	1.2425e-207	-3.27639e-209	1.05419e-206
-8.70653e-209	2.02318e-209	-8.37835e-210	-7.33148e-209	-7.47422e-209	3.00909e-209	1.27157e-209	2.71412e-209	3.55231e-209	4.3452e-210	-6.90795e-210	-1.08765e-208	1.2069e-209	1.28783e-209	-2.33439e-209	1.23084e-209	4.98178e-209	-3.49959e-209	9.11728e-210	-6.57769e-210	3.74263e-209	1.5113e-209	2.5718e-210	-9.49489e-210	-1.26768e-209	-6.4338e-210	1.63454e-209	-2.96676e-209	1.18607e-209	-1.29888e-210	7.93219e-208
-9.66896e-211	6.18996e-211	-2.90527e-210	-7.59978e-211	-1.16238e-210	9.18825e-210	-1.76605e-210	-4.42859e-211	-3.00098e-210	-6.20719e-210	-3.6372e-211	1.06218e-209	3.51734e-210	-6.98262e-211	5.54306e-212	1.49267e-210	1.24563e-210	8.11786e-211	-4.05395e-211	-2.408e-210	3.81261e-210	3.22165e-210	-2.34996e-210	8.63557e-211	9.33056e-211	-1.25398e-210	-3.74463e-211	-4.23628e-212	-8.32635e-210	2.7419e-210	7.25588e-209
-3.49423e-213	-8.26941e-212	5.2883e-211	-5.64361e-211	-1.81978e-211	1.83558e-212	7.8659e-212	1.23694e-211	-5.41396e-211	-6.58342e-212	-1.33435e-211	2.82301e-212	2.58683e-211	-3.30895e-211	-8.66723e-212	7.90172e-212	-1.28785e-211	3.32447e-212	-4.51944e-212	-1.47657e-212	1.5726e-211	1.52591e-211	-2.88644e-211	-3.93623e-211	1.88078e-213	1.61143e-211	3.31176e-211	-2.46769e-211	-2.60083e-212	-1.59955e-210	6.68687e-210
1.68474e-212	3.41186e-213	1.62198e-212	-1.5169e-212	-4.30653e-212	-9.23363e-213	-1.99282e-212	-2.21882e-211	2.98227e-212	1.90896e-212	3.19183e-213	1.54179e-212	-1.49884e-212	1.98705e-212	-1.0556e-212	-9.94651e-213	-1.51734e-213	-1.79004e-213	4.4028e-213	7.66096e-213	2.37915e-213	-3.03109e-212	-1.75699e-212	2.99078e-212	-2.03361e-213	3.65653e-212	-1.01679e-212	5.55134e-213	-3.26588e-213	3.01073e-212	6.51871e-211
4.87587e-214	2.68753e-214	6.28673e-214	7.18757e-214	1.37153e-214	1.67663e-213	-2.07373e-213	-4.50532e-216	7.96052e-214	2.61314e-213	2.75096e-214	-9.37218e-213	7.14065e-214	-2.59938e-214	7.96617e-214	6.35843e-214	-3.35398e-213	-1.72331e-213	-1.59816e-214	-1.31556e-214	3.62577e-213	2.81141e-214	4.44917e-213	-3.32792e-213	-1.4526e-212	2.74002e-213	1.93038e-213	1.36281e-213	1.08238e-213	-2.5688e-213	6.27218e-212
-1.84519e-214	-3.3625e-215	-7.8084e-215	1.42023e-215	4.68128e-215	7.27116e-215	-2.62014e-214	3.28264e-214	5.15577e-214	1.69556e-214	1.37062e-215	6.98403e-215	2.30245e-215	-8.62162e-215	-1.48764e-214	1.59715e-214	-3.08821e-214	-5.22019e-215	-1.30702e-214	-1.53663e-214	7.69681e-215	1.68037e-214	6.98886e-215	-2.46291e-214	-1.17696e-214	6.61552e-215	-1.95705e-214	-1.48065e-214	-4.32006e-215	1.68158e-214	4.15218e-213
-4.12444e-215	2.10918e-216	-4.0652e-216	-3.6597e-215	1.22365e-215	-2.32407e-215	4.62392e-217	-2.53746e-215	-3.2532e-215	-1.16257e-215	-2.14854e-215	1.02876e-214	-2.84798e-215	1.52476e-216	-7.1508e-216	-7.51716e-215	-4.54852e-216	1.12418e-215	-2.42905e-216	1.64367e-215	1.06397e-215	9.50008e-216	-2.96554e-216	-1.01906e-215	1.26074e-215	-5.15441e-216	5.6671e-216	-2.96914e-215	4.27208e-216	6.71949e-217	5.52192e-214
1.44504e-216	-8.15492e-218	-2.12385e-218	1.54517e-216	-1.91534e-216	-1.17051e-216	3.4968e-216	-3.33061e-216	2.68262e-216	1.4781e-216	1.03105e-217	-2.14606e-217	-1.75469e-216	-2.73472e-217	2.01354e-216	1.28559e-216	3.20488e-218	3.11005e-217	-3.462e-216	-5.27721e-216	-9.27558e-218	-1.67616e-217	-4.49617e-216	3.53773e-216	5.25797e-217	-6.26911e-219	2.289e-217	3.07604e-218	6.67471e-217	-4.08871e-217	4.20566e-215
-8.56128e-218	5.30529e-218	1.93702e-217	4.20913e-218	1.54065e-218	-8.20838e-219	4.62355e-218	4.32813e-217	-5.24124e-220	1.01928e-218	-2.5951e-217	7.31279e-218	9.13924e-219	1.66495e-217	7.1298e-218	9.43744e-218	2.24575e-217	-1.48294e-218	3.98377e-217	-2.12679e-218	-7.56854e-218	-4.85811e-219	3.13869e-218	4.46047e-217	-3.7107e-218	1.08067e-217	-2.68343e-218	-2.3505e-218	1.75332e-217	6.99097e-218	3.21957e-216
-1.77955e-219	-7.17396e-219	3.17472e-219	1.19947e-218	-3.14616e-220	-6.72303e-219	-2.86583e-220	-6.35204e-219	1.13518e-218	-2.94086e-218	-6.50728e-219	-4.34339e-219	4.59182e-218	5.08188e-219	1.06035e-218	1.33124e-218	-6.4946e-218	-1.49259e-219	2.788e-219	-3.74096e-219	1.51118e-219	2.52565e-218	-1.37387e-219	4.18464e-218	2.69549e-219	-1.75303e-218	-4.61233e-219	-1.55115e-218	4.39505e-219	-1.44537e-218	3.6648e-217
-4.26273e-221	2.8675e-219	-7.76605e-220	2.59393e-220	-6.48828e-220	8.72014e-221	-1.41798e-219	-3.58693e-219	9.74729e-220	2.99476e-220	1.71127e-219	1.15204e-219	1.01397e-219	-4.08978e-220	-9.035e-220	5.32256e-220	-1.09636e-219	1.29363e-219	6.52467e-220	5.16857e-220	-1.73755e-219	-5.24108e-220	-1.26737e-219	8.07606e-221	1.98142e-221	-1.74823e-219	2.13813e-220	-3.05696e-219	5.09177e-221	1.65715e-219	3.05993e-218
1.97781e-220	-1.10682e-221	1.81991e-220	-1.41387e-220	5.90407e-221	-5.26591e-221	-1.20682e-220	8.00731e-222	-2.77837e-220	-2.46763e-220	-2.3939e-221	1.41585e-220	-5.16317e-220	-2.56641e-221	-1.98012e-220	-3.7467e-221	2.06875e-220	-3.23703e-221	-4.79576e-221	2.85244e-221	2.21064e-220	3.47857e-220	4.88651e-221	3.29783e-221	1.31021e-220	1.68145e-221	6.93763e-222	1.21395e-221	-2.33106e-220	-6.83645e-222	3.61355e-219
8.8978e-223	-4.99474e-223	-1.57928e-222	2.05479e-221	3.43263e-222	2.33396e-221	3.64135e-222	-8.17403e-223	9.45017e-222	1.56647e-221	2.7072e-222	-6.36502e-223	4.50614e-222	-7.20529e-222	5.39898e-222	1.22803e-221	1.11444e-221	3.17152e-222	6.47836e-222	-1.84465e-222	9.34912e-222	1.13167e-222	-4.1052e-222	-2.26558e-221	5.65196e-222	1.3557e-221	-3.69037e-223	-7.96076e-223	1.83518e-222	-1.28199e-223	1.94815e-220
3.69556e-223	1.06548e-222	9.92969e-223	2.92631e-222	-8.0463e-223	1.13625e-222	-3.00804e-223	5.92106e-223	-2.41975e-222	-2.38063e-222	6.06142e-223	-2.57368e-223	1.9718e-224	2.47708e-223	3.86642e-223	-8.62145e-224	-2.12358e-222	-4.81089e-224	-1.19467e-223	6.5904e-223	2.27668e-223	2.64541e-224	1.02418e-222	-1.44216e-222	-4.83786e-223	-6.91109e-223	-7.42153e-223	4.35274e-223	4.3338e-223	-3.6662e-222	2.67148e-221
2.28517e-225	-8.36214e-224	7.14388e-224	4.64506e-224	1.59949e-223	-2.44233e-224	-4.75188e-224	4.68748e-224	2.37898e-223	-1.51271e-224	-5.90918e-224	2.80719e-224	1.94845e-223	3.23126e-225	1.03198e-223	1.36818e-223	4.88249e-225	-2.51448e-224	-5.093e-224	3.97704e-223	6.66383e-224	-6.19527e-224	1.25942e-223	-6.48752e-224	5.30691e-224	3.07215e-226	2.98805e-223	4.47634e-225	3.41578e-224	1.49283e-223	2.59901e-222
-1.01587e-225	1.71791e-225	-8.86521e-226	1.61592e-224	6.93745e-226	-3.8385e-224	1.04536e-225	-3.53354e-225	-5.89415e-225	2.10603e-226	-2.56863e-225	-1.52864e-226	-6.28212e-225	-8.22675e-226	-3.50276e-225	-3.21013e-225	-2.35783e-224	5.20111e-225	1.41266e-225	2.73121e-226	1.09226e-225	-2.72899e-225	-4.78068e-225	4.76519e-225	3.70558e-225	-1.53486e-224	-1.19538e-224	1.37754e-225	-6.12447e-225	1.06068e-224	1.7903e-223
-6.95336e-226	1.08226e-226	-1.69149e-226	1.06826e-225	-2.15279e-226	1.8303e-225	5.42183e-226	-1.32814e-226	-5.31595e-226	-1.32164e-225	5.90264e-226	-3.53391e-226	-2.73313e-226	-3.06285e-227	-4.93722e-226	-7.44159e-226	-3.28813e-226	-2.49794e-226	-2.13858e-226	3.71153e-226	-2.94384e-227	-6.84852e-226	6.73132e-227	-6.0368e-226	2.67433e-226	-1.44069e-226	1.29932e-226	-2.56326e-226	-7.87399e-226	-3.54e-226	1.35883e-224
1.86458e-226	-9.88849e-227	-6.39124e-227	2.71925e-227	-7.89108e-227	-1.76489e-227	-2.39866e-227	-1.57959e-227	5.3258e-227	2.65357e-226	-7.31634e-229	-7.69694e-227	-8.50806e-227	4.13983e-227	-1.75672e-227	-3.21656e-227	6.46531e-229	-4.83689e-227	-2.45258e-227	8.39269e-227	8.36208e-228	-2.0776e-227	-2.28607e-227	5.55035e-227	6.06455e-228	-2.64802e-227	5.34516e-228	-1.05924e-227	-2.35619e-227	4.16087e-227	1.46394e-225
-3.17671e-227	-5.68816e-228	3.23644e-228	-7.67822e-229	-3.20964e-229	-2.38281e-228	2.59222e-229	7.42291e-229	-5.82628e-229	1.96687e-227	1.33095e-228	8.13932e-228	-4.69549e-228	3.35279e-229	-1.1461e-227	-2.48434e-228	-1.1484e-228	-2.79056e-228	-6.04224e-228	1.8995e-228	3.90891e-229	-4.76243e-229	2.90655e-228	1.64504e-228	7.48866e-228	-5.74242e-228	-3.12524e-229	7.18705e-228	7.17315e-228	1.8756e-229	1.39253e-226
5.62463e-229	1.93784e-230	6.31784e-229	-1.72839e-229	1.00664e-229	-1.13014e-229	4.17203e-229	1.55533e-228	2.97556e-229	3.2277e-230	-1.08633e-228	-6.90311e-230	-8.67501e-229	-1.46706e-229	-7.00696e-230	-3.8818e-230	-1.96686e-229	1.56703e-229	-6.36085e-229	-2.9343e-229	7.58617e-229	1.2884e-229	-8.33436e-230	2.17177e-229	-4.62813e-229	-7.34416e-230	-5.99608e-229	1.03147e-229	7.99372e-229	1.64523e-229	1.08547e-227
1.11451e-232	6.46406e-230	-4.48527e-232	-2.08989e-230	-1.30644e-231	9.65426e-231	-1.17946e-229	-7.41703e-230	7.5502e-231	-8.48688e-230	5.57532e-232	-7.82622e-231	-8.76748e-231	-8.00021e-231	1.25272e-230	-2.20983e-230	-5.40791e-231	1.2085e-230	5.29e-230	-6.22404e-231	1.11525e-229	1.03317e-230	8.7981e-232	-7.63619e-230	6.91322e-231	1.08613e-229	1.08707e-229	2.39873e-230	-5.12215e-231	1.78078e-229	1.14851e-228
1.61632e-230	-1.90259e-231	-2.02718e-231	-9.65217e-231	2.73587e-231	3.19225e-232	2.25047e-231	1.2275e-231	1.34843e-231	4.8986e-232	-2.47256e-231	2.00802e-232	-9.18413e-231	1.99262e-232	-1.11229e-230	2.94707e-231	-1.63864e-230	-1.88801e-231	4.81139e-231	-5.19345e-231	1.91485e-231	6.95232e-231	9.37879e-232	-3.52365e-231	-4.18687e-232	2.71781e-231	1.00991e-231	-7.39066e-231	2.87311e-232	1.0641e-232	1.17782e-229
-2.5674e-232	6.71401e-233	-1.67194e-233	1.98782e-231	-7.048e-233	-1.9716e-232	-4.34542e-232	-7.42874e-232	-1.63761e-233	-1.78927e-232	-1.85652e-232	3.91712e-232	-1.88882e-233	9.61609e-233	5.15889e-233	1.18516e-232	2.09608e-232	2.59446e-232	8.50219e-233	-4.67432e-232	4.12076e-232	1.53588e-233	-1.87203e-232	2.20807e-233	2.61752e-233	3.34094e-232	-2.07188e-232	4.93675e-232	-4.96462e-233	-3.5736e-232	7.95766e-231
3.12371e-233	1.12668e-233	-1.36111e-233	1.73009e-233	2.73541e-233	8.8419e-234	-1.7469e-234	-5.85616e-233	4.47359e-233	-2.49895e-233	-2.22601e-233	-8.86969e-234	1.40188e-232	2.27119e-233	1.34779e-232	1.85136e-234	-1.18101e-232	6.92214e-234	5.2387e-234	3.00198e-233	1.22898e-233	-2.03613e-233	1.18418e-233	-6.85554e-233	8.00184e-234	6.19389e-234	-3.05894e-233	2.39341e-233	5.41784e-233	5.98632e-233	1.0264e-231
-4.57637e-234	-1.20658e-234	3.64864e-235	8.35737e-235	-1.00672e-233	-5.97447e-234	-2.29123e-233	5.13276e-234	-7.7204e-235	-8.57799e-235	5.34329e-234	2.19555e-234	-1.78109e-234	2.50768e-234	1.62314e-234	1.17665e-234	-1.73271e-234	-1.26691e-234	-1.62275e-234	-1.51023e-234	1.34328e-235	-7.71145e-235	2.55502e-235	-1.32632e-234	-3.94562e-234	-1.30493e-235	8.51827e-235	4.00691e-235	-3.19093e-235	-4.38199e-235	8.20333e-233
3.07015e-235	-5.7086e-236	-1.14574e-235	-5.90944e-235	-8.09344e-235	1.41533e-235	-1.37567e-235	7.86569e-235	-4.60199e-235	2.09305e-236	4.1805e-235	9.34915e-236	1.96436e-235	-1.56043e-235	-5.74704e-235	2.20735e-235	-2.68151e-235	5.8363e-235	1.41153e-236	-1.15907e-235	3.69132e-235	-2.33008e-235	1.97182e-235	8.14079e-236	5.69938e-236	8.79806e-235	4.47746e-235	-6.33085e-237	-1.21807e-237	2.32422e-235	8.57227e-234
8.50737e-237	-1.7788e-237	1.48063e-235	2.78228e-236	1.35492e-236	-7.11746e-236	1.63326e-236	4.07372e-236	-5.1349e-236	1.96574e-236	7.46602e-236	1.6163e-236	-1.86034e-236	-1.98573e-239	5.54819e-236	-9.15077e-237	-1.42432e-237	-1.4641e-235	-5.7856e-237	-1.07812e-236	-8.41928e-237	-4.9401e-238	6.81261e-237	-3.14481e-236	-4.52236e-236	-1.21548e-236	-3.73995e-236	-3.28793e-237	3.64183e-237	-2.8315e-236	9.14649e-235
-2.1191e-238	-1.9459e-238	6.01385e-238	6.46001e-239	-2.66837e-238	1.18164e-237	-1.41355e-237	-6.07506e-237	-2.21116e-237	-3.9803e-237	-5.07856e-238	1.83707e-237	5.90741e-237	-4.28951e-238	-7.71087e-239	-1.52023e-237	-5.33654e-238	2.154e-238	3.93945e-237	3.72964e-237	1.03147e-237	-3.72421e-238	3.6566e-238	-1.72491e-238	8.64151e-238	1.56843e-237	3.64593e-237	-3.25994e-237	-5.48755e-238	-6.72846e-237	5.34555e-236
2.7134e-239	1.09613e-239	-1.36501e-239	3.95292e-238	3.31174e-238	2.74694e-239	-5.8589e-239	1.08445e-237	-1.50209e-237	-5.01163e-238	9.29107e-239	2.62766e-238	-1.20346e-238	-8.37178e-240	-2.69056e-238	-8.16652e-240	-1.33669e-238	1.06007e-238	-2.94936e-240	1.0596e-238	-1.06548e-238	6.6967e-240	4.88312e-238	-2.03326e-239	1.28772e-238	-3.71198e-240	1.80048e-238	-5.58637e-240	-1.31301e-239	1.10623e-238	6.12594e-237
-7.62888e-240	1.78611e-239	-8.03275e-240	-1.8915e-240	9.47045e-240	-2.12376e-239	-8.92737e-239	8.30111e-240	-7.09408e-241	-2.31328e-239	-3.50445e-239	-1.24369e-239	8.27554e-240	-7.47831e-239	-2.9068e-240	-1.64762e-239	-2.51461e-240	2.11059e-239	-1.42613e-239	-7.79703e-240	1.33916e-239	-1.00781e-239	1.37161e-239	9.28316e-240	5.59581e-240	-5.63276e-239	-1.27816e-239	3.45346e-239	-1.94932e-239	4.48619e-239	6.03205e-238
6.21515e-241	-2.2832e-240	8.27605e-241	1.52652e-240	-1.21611e-241	-1.79286e-240	-1.97251e-240	-1.40847e-241	2.19982e-240	3.39988e-241	2.73356e-240	-3.15275e-240	-2.2544e-241	-2.18911e-241	-1.55536e-240	9.75383e-242	2.09178e-240	-4.19539e-241	-4.52135e-241	4.49609e-241	1.62433e-240	1.91638e-241	1.349e-240	-1.28449e-240	3.85161e-242	2.25745e-240	2.36846e-241	-2.08023e-240	2.97947e-240	2.40949e-240	3.76746e-239
-3.26241e-242	-2.6522e-242	2.728e-242	3.15995e-241	-3.63577e-241	5.07673e-242	2.20986e-241	1.38275e-241	-3.10117e-241	1.29351e-241	1.96176e-241	-9.79567e-242	8.46318e-242	-8.9797e-243	7.30068e-242	-2.93127e-241	1.12203e-241	-1.35686e-242	-2.95367e-241	1.03225e-241	-2.82237e-242	-4.30512e-242	2.44675e-242	-7.00239e-243	-1.01794e-241	-5.10238e-242	5.28951e-242	-5.16169e-242	-1.14113e-241	4.26934e-242	3.41062e-240
1.12662e-242	3.44285e-243	-6.11094e-243	-9.24041e-244	1.04891e-242	3.50606e-242	1.90263e-242	-1.08167e-242	-1.4112e-242	-1.07893e-242	1.4167e-242	3.22905e-243	-4.05663e-242	-7.2918e-243	5.31798e-243	-4.1812e-243	1.56104e-244	-1.36569e-243	1.00601e-242	1.34701e-242	1.69462e-242	-1.22495e-242	-2.48204e-242	-1.05808e-242	-9.32664e-243	-8.27513e-245	-2.96191e-243	-4.73867e-243	-1.11109e-242	-3.40533e-243	3.18067e-241
-7.58644e-244	-3.59834e-244	5.52151e-244	-3.3361e-243	-4.58344e-244	-1.4261e-243	1.69421e-243	-3.03574e-244	-1.68935e-243	-1.67502e-243	-9.34361e-244	7.27558e-244	1.4235e-244	9.74216e-244	-6.37095e-246	7.63211e-244	-1.98078e-244	8.30567e-245	-2.87852e-243	1.05792e-244	7.10357e-244	-3.22323e-245	3.43378e-244	2.68628e-243	-2.60599e-245	8.53816e-245	1.19152e-244	2.92618e-244	8.72691e-245	1.12273e-243	2.45723e-242
5.3461e-245	-2.1705e-245	-1.43609e-245	-2.03997e-245	1.19545e-245	1.03658e-244	1.61752e-245	-1.50926e-245	-3.78254e-244	1.23845e-245	1.11846e-244	-5.11596e-245	-1.42989e-245	-1.27095e-245	-1.78032e-245	-4.12527e-245	1.26298e-245	3.9623e-245	1.05531e-244	1.57993e-244	-1.45779e-244	3.79124e-245	-3.12781e-245	8.36976e-245	-1.27916e-244	-7.22332e-245	4.07521e-245	-2.58214e-245	-8.82369e-246	8.82691e-245	1.87478e-243
-1.54338e-246	-1.68575e-247	1.23654e-245	1.39459e-245	1.94181e-245	-3.06362e-246	8.57952e-246	1.28531e-246	3.03393e-245	1.27294e-245	-7.42031e-246	4.00376e-247	-1.24283e-245	-1.10684e-246	-2.6422e-246	-5.31562e-246	-1.25533e-245	-2.03532e-246	2.88541e-246	-2.47035e-246	1.39945e-247	-1.2022e-245	1.7844e-246	8.91591e-246	-7.97629e-247	7.02541e-246	2.02438e-246	-2.36759e-246	-2.80442e-246	8.25063e-246	1.98829e-244
-6.30839e-247	4.52632e-246	2.85099e-246	-6.29571e-247	-8.38012e-247	1.96244e-247	8.21024e-248	2.89073e-247	-3.98985e-247	1.22123e-247	7.46064e-247	1.37579e-246	-2.28841e-247	-1.70025e-247	-6.73104e-247	3.39543e-247	-3.34755e-246	-1.54523e-247	2.0621e-246	2.53007e-247	1.07494e-246	1.25593e-247	-5.13656e-247	5.11546e-247	5.65255e-247	-1.59228e-246	-4.29185e-247	2.17022e-247	6.48161e-247	2.93927e-247	2.58864e-245
-1.19477e-247	-1.92695e-248	5.01663e-248	9.68415e-249	-1.20392e-247	1.49633e-247	1.23235e-249	1.35317e-247	5.25267e-248	1.20276e-248	1.81307e-248	-2.73403e-248	3.20068e-248	-1.3984e-248	-5.19087e-248	1.49381e-248	1.49012e-248	-2.5938e-248	5.17923e-248	4.33798e-248	1.29829e-248	2.07951e-248	6.79472e-248	-1.8204e-247	-5.88864e-248	-1.13475e-249	1.76044e-248	1.39786e-247	4.30025e-248	-6.18374e-248	1.57006e-246
6.76086e-249	1.34846e-249	-1.37243e-249	5.82394e-249	-1.13179e-248	6.90066e-250	1.49037e-249	-8.56704e-249	3.20353e-249	-1.84979e-250	4.89599e-249	4.47165e-249	1.6346e-249	-6.68178e-250	2.25649e-249	-1.33628e-249	9.044e-249	-6.29904e-249	2.91802e-249	-2.0518e-249	1.33444e-249	1.22312e-249	1.63542e-249	3.71555e-249	1.82904e-249	1.63479e-249	1.6286e-249	-6.64979e-249	2.90835e-248	2.12473e-248	1.46317e-247
-7.93959e-250	3.47002e-251	-1.78e-250	-5.15753e-250	1.56181e-250	-8.64907e-251	9.90817e-250	1.26358e-250	3.06156e-250	7.33882e-250	-2.10711e-250	-1.93715e-249	-7.97535e-250	-1.93062e-252	-5.1116e-252	8.12931e-251	7.55957e-250	-2.99787e-250	1.22732e-250	-2.70232e-250	-3.8638e-251	6.76196e-250	4.67944e-250	2.81336e-249	9.04457e-250	1.04596e-249	4.22866e-250	-3.43442e-250	-2.38503e-250	9.65453e-250	1.63216e-248
-2.19776e-251	-5.54956e-252	2.73038e-251	-3.56286e-251	3.00507e-251	5.18072e-251	-2.24627e-251	-2.97541e-251	-2.61896e-252	-5.21566e-252	-6.29873e-251	2.05046e-250	-7.97504e-251	-2.93483e-251	-2.89255e-250	9.43381e-252	-3.66846e-251	2.54476e-251	1.37654e-251	-3.03503e-253	-3.09041e-251	-8.04807e-252	1.77144e-251	-7.80777e-251	1.54886e-251	-7.00794e-251	4.50031e-252	-7.56989e-251	3.44654e-251	-6.59074e-251	1.38528e-249
2.69662e-252	2.03839e-251	-1.95269e-251	1.0147e-251	3.47304e-252	2.57584e-252	1.90442e-252	4.68097e-252	4.38835e-252	1.04835e-252	8.1032e-252	1.41521e-251	1.13518e-251	-1.33081e-252	-2.8335e-252	-2.3567e-253	4.52336e-252	-4.01266e-252	2.36185e-252	-3.48813e-252	-3.36786e-252	3.9556e-252	3.50724e-252	1.47833e-251	5.25997e-252	-5.05159e-252	-1.49852e-252	2.13031e-251	-4.10794e-252	-8.96711e-253	1.8695e-250
-1.77878e-254	3.65526e-253	-1.43945e-252	2.63333e-253	-1.94967e-252	-1.531e-253	-6.17212e-254	3.74126e-253	9.31601e-254	1.00409e-252	2.72255e-253	-1.42495e-252	-9.44887e-253	1.13016e-253	-4.54402e-255	7.28407e-254	2.01082e-253	-2.08466e-253	2.53384e-253	4.45638e-254	-1.74202e-253	-3.69788e-253	-1.29392e-253	-1.07508e-253	-4.17925e-253	-2.64698e-253	1.25695e-252	-9.56322e-253	-1.97943e-253	-1.7496e-253	1.33116e-251
3.76352e-254	-2.51512e-255	6.6688e-254	2.66297e-254	-2.28617e-254	-3.60233e-254	2.89081e-254	-4.96726e-254	3.88104e-254	-5.62488e-254	-6.84689e-255	3.62757e-254	-1.89355e-254	-2.26209e-253	6.2382e-254	-2.28536e-254	-6.67584e-255	6.97886e-255	-5.76034e-254	-7.56267e-255	-5.73233e-254	1.96019e-254	-1.60581e-254	3.72467e-254	1.94278e-255	6.91347e-254	-1.08334e-253	4.80559e-254	9.29282e-255	1.65292e-254	1.20184e-252
-1.06695e-255	1.21562e-255	-1.37214e-255	3.41443e-255	2.75304e-256	1.14409e-254	1.73824e-255	9.17e-256	6.93671e-256	-1.24776e-255	-1.40577e-255	-1.96748e-255	-3.90426e-256	-3.02071e-255	-9.60051e-256	5.55115e-255	3.20502e-255	-9.16452e-255	9.92994e-256	6.49988e-257	7.78902e-255	-3.32631e-256	2.58477e-255	1.1933e-254	1.36612e-255	1.83355e-254	3.32685e-256	-5.53468e-256	-3.71415e-255	1.7877e-255	9.88342e-254
1.37387e-256	-7.21096e-257	1.6973e-256	-9.97867e-257	-3.26842e-256	6.14697e-256	-6.6675e-258	2.28605e-256	-8.66195e-257	3.12887e-256	1.67382e-256	1.88272e-256	4.94666e-257	5.61133e-256	2.17407e-255	-2.73942e-256	7.65108e-256	2.09322e-256	-2.29745e-257	-4.78071e-256	-5.33546e-256	4.43232e-256	2.67497e-256	-4.8672e-257	-4.05508e-256	3.02066e-256	6.90643e-256	1.53097e-256	1.39631e-255	1.4014e-257	1.11997e-254
1.15744e-257	-2.52175e-257	-2.53347e-258	2.86384e-257	-7.89466e-258	-1.21017e-257	-3.98379e-257	4.30627e-257	-1.28959e-258	-3.39168e-257	1.87007e-258	2.79352e-257	-1.08915e-257	-2.09415e-257	6.08433e-260	-1.74307e-257	-2.38916e-257	-7.4867e-258	-2.82247e-257	-1.70714e-257	-1.97004e-256	-1.88148e-257	7.96346e-258	-1.29686e-257	2.49616e-258	6.70414e-257	4.50983e-257	-2.68461e-259	1.08107e-256	6.99943e-258	8.28633e-256
-3.23809e-258	6.33967e-258	-1.29623e-258	3.38922e-258	7.69773e-259	-6.33244e-258	5.54571e-260	-7.72371e-260	-2.14758e-259	5.13018e-259	-1.71607e-258	-1.37493e-258	-1.12266e-258	-1.20775e-258	6.47648e-258	-5.03762e-258	2.83081e-258	-2.61383e-259	-3.49963e-258	-1.12252e-259	2.06794e-258	-1.15062e-258	3.03118e-258	8.29806e-260	-1.27679e-258	-4.03317e-258	-6.93369e-259	9.67917e-259	-1.09752e-258	4.83115e-259	6.07501e-257
-1.60659e-258	-9.66664e-260	6.63294e-260	-6.86072e-260	3.39866e-261	-1.06351e-259	-3.98294e-260	-1.22245e-259	2.15554e-259	-1.85643e-259	-2.52849e-259	6.62203e-259	-5.69839e-259	1.60845e-260	-1.38018e-259	3.47952e-259	-3.42281e-259	5.36399e-259	-1.54464e-259	-1.48124e-259	-2.6161e-259	-4.11056e-259	2.41207e-259	1.7912e-259	5.3911e-260	-9.22009e-260	-2.91705e-259	-1.47743e-259	7.13827e-259	-7.91597e-260	8.15096e-258
6.17045e-260	-1.37339e-260	-1.93828e-260	-5.96617e-261	-1.73734e-261	5.9485e-261	-1.00556e-260	3.70644e-261	8.30164e-262	-3.15192e-261	6.67459e-261	1.25109e-260	4.79429e-261	3.43082e-260	-5.91072e-260	3.33879e-260	3.33127e-262	6.34632e-260	-2.32221e-260	-5.78549e-260	-5.00796e-261	1.01579e-260	-9.45197e-261	-1.34373e-260	1.00107e-261	1.46199e-261	-9.01062e-261	7.93677e-260	4.225e-260	-1.25403e-260	6.05561e-259
2.92058e-261	-5.61859e-262	4.20733e-261	-3.46832e-262	1.64101e-261	-2.41929e-261	2.7245e-261	1.12415e-261	-9.78899e-263	-5.67619e-262	-8.80273e-262	-1.32396e-261	1.40959e-261	2.16597e-262	-3.92974e-261	1.69976e-261	-1.3101e-261	5.33492e-261	-3.57064e-261	7.12714e-262	3.2963e-262	2.81346e-262	-3.34249e-262	6.60636e-261	1.1051e-261	2.29252e-261	-7.25349e-264	-8.20794e-262	2.50073e-263	-1.07871e-261	4.98803e-260
-1.19485e-263	5.47466e-262	-5.5396e-262	1.52511e-262	-1.06355e-263	8.93588e-263	2.72891e-262	7.11404e-263	-6.15889e-263	2.02116e-262	1.64656e-262	-1.07727e-262	6.69016e-264	-1.98252e-264	1.4225e-263	-1.65566e-263	-1.55936e-262	4.15169e-262	-1.61487e-262	-2.93632e-262	-4.77826e-262	2.96926e-262	-4.14748e-263	-3.31545e-263	-2.86724e-262	8.20922e-263	-4.28616e-262	6.86109e-263	-1.02185e-262	5.27508e-263	5.18203e-261
-2.39121e-264	3.10764e-264	-1.90756e-265	-1.59208e-264	-2.02426e-263	-3.0746e-264	-2.30313e-263	-1.55489e-264	1.80488e-264	-6.01782e-263	1.85268e-264	5.84742e-264	-1.79836e-263	-1.70616e-263	-4.20343e-264	9.40938e-264	-4.81074e-264	1.20358e-263	-1.89287e-264	-5.52537e-263	4.60817e-264	-1.9103e-263	-2.42742e-264	5.96877e-263	1.31868e-263	1.33153e-263	2.74356e-264	-1.47879e-263	-3.67448e-264	-5.11434e-264	3.86168e-262
-8.24448e-265	-1.77743e-264	-1.30027e-264	9.18582e-265	-1.76342e-264	1.36565e-264	4.33694e-264	1.24719e-264	8.78319e-265	5.18934e-264	2.10373e-265	-1.24839e-264	3.30276e-267	-1.90386e-264	-1.22051e-264	1.97302e-264	2.33724e-264	-1.73471e-264	1.21672e-264	1.25823e-264	2.49608e-265	-6.51706e-265	-5.83313e-265	1.23608e-264	1.2571e-264	4.30367e-265	1.24938e-264	2.32966e-265	-1.48885e-264	-2.60271e-264	4.26901e-263
1.11915e-265	-7.79162e-266	3.54971e-265	-1.62364e-267	-7.33482e-266	-3.02165e-266	9.47677e-266	-9.54401e-266	6.5031e-267	3.10186e-265	-5.49114e-267	-4.40754e-266	-1.12024e-266	-7.52126e-266	-2.62107e-265	1.92854e-266	-9.17187e-266	8.035e-266	-5.50632e-265	-3.81062e-266	2.95781e-265	7.24411e-266	5.44622e-266	3.9156e-265	1.22681e-265	1.06488e-266	-3.92951e-266	3.08144e-266	2.64739e-265	6.69446e-266	3.68443e-264
-1.82187e-267	3.85873e-266	1.27213e-266	8.46829e-267	-6.10274e-266	-5.88705e-267	-2.23362e-267	8.20098e-267	-1.12223e-266	-7.46103e-268	1.73968e-267	-2.49419e-267	-4.19043e-267	3.81512e-266	3.74329e-266	7.38451e-267	8.89313e-267	1.78731e-266	6.59835e-267	3.15401e-266	1.9498e-266	7.81835e-267	-3.09497e-267	4.60191e-267	-3.50263e-267	1.73177e-267	6.26189e-266	3.70294e-268	-3.80212e-266	-3.01962e-266	4.78668e-265
-3.82091e-268	2.56842e-267	1.1256e-267	1.88526e-268	-1.16942e-268	-2.61529e-267	1.44502e-267	8.95939e-270	-4.68473e-268	-3.42469e-268	1.47817e-267	-2.08372e-268	1.14904e-267	-3.5197e-267	-4.7553e-268	-9.71705e-268	-5.08285e-268	5.51812e-268	4.29758e-267	2.26208e-268	1.74487e-267	-7.4209e-268	-1.14467e-267	-1.08555e-267	9.02495e-268	1.02409e-267	-1.53776e-267	-3.12583e-268	2.52968e-267	-6.73737e-268	3.43457e-266
2.16033e-268	-2.06229e-269	1.73913e-269	2.58629e-270	9.29565e-269	-1.25384e-268	-3.96221e-268	-9.895e-270	3.12426e-271	-1.79056e-269	-3.70091e-269	-6.63985e-270	-3.86147e-269	9.59285e-269	1.90161e-268	-1.38572e-268	-1.76169e-268	1.54245e-269	1.71266e-268	-2.81598e-269	-1.35492e-269	2.53423e-270	2.69852e-269	1.24004e-269	-1.61538e-268	-6.66921e-269	-5.02895e-269	3.31657e-269	6.05181e-269	3.82199e-268	2.60712e-267
-6.79793e-270	-4.95639e-270	2.80563e-271	-2.63284e-270	2.28936e-269	6.14194e-270	3.12532e-270	-1.34177e-270	-9.23892e-270	1.07104e-270	-7.79775e-270	3.73301e-270	-3.16436e-271	-4.10047e-270	3.26901e-270	-4.05002e-270	8.45121e-270	4.54991e-270	2.05982e-269	-6.918e-270	-8.57691e-270	-3.95086e-269	2.19657e-270	-7.14462e-270	-1.27447e-270	-1.69693e-270	8.80214e-270	-3.39709e-270	3.89121e-270	-8.59009e-270	2.07343e-268
-4.13854e-271	-6.35383e-272	-3.04604e-271	2.05389e-271	-5.76875e-271	-2.15617e-270	-3.52759e-271	6.466e-272	-8.35382e-271	2.81205e-270	-1.47179e-271	-2.16832e-271	4.14216e-271	-1.14843e-272	1.88533e-270	1.21259e-270	-1.072e-270	-3.43645e-271	1.01291e-270	-5.17265e-271	-2.09768e-272	-1.18108e-270	-1.77173e-270	2.77824e-271	-4.21465e-270	-1.37973e-270	1.67119e-271	5.19191e-271	6.45471e-271	1.01901e-270	2.58155e-269
8.42032e-272	6.80091e-272	2.1301e-272	-1.89958e-271	1.09662e-271	-7.30575e-272	3.53615e-272	-3.28493e-272	2.45872e-272	-1.64519e-271	4.6823e-272	-3.24775e-273	-2.73242e-272	-2.98557e-272	-1.18158e-272	-1.13285e-272	1.15433e-272	-2.73425e-273	-3.23408e-272	-8.80916e-273	3.21024e-272	-1.31023e-272	4.97834e-272	-1.28712e-271	1.73999e-271	1.16162e-271	9.81156e-272	2.60849e-272	-6.86125e-273	2.47761e-273	1.63673e-270
-2.10427e-273	-3.73978e-273	5.95872e-273	-2.35948e-273	-9.91734e-274	1.10872e-273	9.35584e-274	-1.07058e-272	-2.97594e-273	6.0721e-274	2.15441e-274	1.70462e-273	-9.33471e-273	1.72665e-272	8.30909e-273	-1.12113e-272	1.61449e-273	3.95357e-273	-8.0417e-275	-1.34747e-273	-3.33573e-273	1.17466e-272	5.16795e-273	1.20593e-273	8.58454e-274	-1.31563e-273	3.06351e-273	3.09305e-273	-4.96756e-273	8.33487e-273	1.29614e-271
2.64826e-274	-1.28205e-273	-1.97823e-274	3.9624e-274	-3.27223e-274	-3.17891e-274	7.46028e-274	2.25743e-274	1.14028e-273	8.98646e-275	2.558e-274	-2.00601e-274	9.16621e-274	3.63665e-274	-1.1622e-273	3.35201e-274	-2.21275e-274	-3.88945e-274	-1.06738e-273	7.97635e-274	-3.81675e-274	2.66981e-274	9.12933e-274	2.16202e-274	-7.01538e-275	-2.19904e-273	-4.18725e-274	3.09441e-274	1.43595e-274	-3.89834e-274	1.60059e-272
-3.20615e-275	2.08808e-275	5.23469e-275	4.38427e-276	-2.07443e-274	8.12974e-276	1.98843e-275	3.36512e-275	4.08894e-275	8.6726e-275	-9.59619e-276	-7.55541e-275	-1.03973e-274	4.98305e-276	6.00114e-275	2.94791e-275	-6.80667e-275	-3.63597e-275	-1.89526e-275	-5.84041e-275	-1.61535e-275	5.64596e-275	-3.97843e-276	-8.68439e-275	2.34967e-275	1.64457e-274	1.29945e-275	-1.99353e-274	5.94308e-275	-2.76854e-275	1.62263e-273
1.09041e-275	4.5361e-276	-6.16162e-276	2.65312e-276	4.32709e-276	-1.93712e-276	-5.63456e-276	-5.27296e-277	6.65967e-277	4.2067e-276	-1.35596e-276	1.70788e-276	1.73537e-277	2.73187e-276	1.41787e-277	4.48646e-277	-4.62694e-277	-1.92472e-277	-8.65965e-276	3.83632e-277	-1.93729e-276	-1.31939e-276	1.78348e-275	-1.03017e-276	1.27771e-276	1.88093e-275	-8.0946e-277	-1.02847e-277	1.28487e-275	-1.88271e-276	1.15664e-274
2.20321e-277	-2.14671e-277	2.84746e-277	2.56706e-277	-8.78957e-279	-5.89498e-278	-1.43053e-277	-6.61006e-277	-7.12361e-277	-2.23437e-276	2.69979e-277	-2.57349e-277	-4.08218e-277	-1.72973e-277	-6.93919e-278	1.29726e-277	5.92445e-277	-2.01749e-278	5.63653e-277	-4.04063e-277	-8.48561e-278	3.96551e-277	2.49803e-277	-2.39267e-277	-7.56102e-278	3.25931e-277	-1.63171e-276	1.69447e-276	3.22297e-277	1.25041e-276	1.39539e-275
2.02509e-278	-2.54552e-278	2.12891e-278	-3.84357e-278	-8.00818e-279	6.79551e-278	-1.52322e-279	1.32539e-278	2.61723e-278	9.2831e-278	3.16746e-278	-6.13015e-278	-1.32049e-277	2.77117e-279	-1.37989e-278	2.34922e-278	8.42549e-278	-8.71769e-279	-6.70269e-279	-6.21076e-279	-1.88506e-279	1.33532e-279	-6.04781e-278	-4.98069e-278	-6.61177e-279	4.54636e-278	-2.32596e-278	6.66576e-279	1.9856e-280	1.00813e-278	8.91934e-277
-7.97548e-279	-3.60738e-279	-2.861e-279	6.91962e-279	-1.45195e-278	3.21347e-280	4.23633e-280	-7.85193e-280	8.45813e-279	3.76224e-279	-4.36191e-281	7.27396e-279	3.1114e-279	8.15672e-279	3.13395e-279	-3.81673e-280	-5.08859e-279	2.85444e-279	6.5592e-281	-5.39035e-282	-1.5262e-279	-1.25098e-279	6.59087e-279	1.15046e-279	-4.44037e-279	-6.71061e-279	-9.64321e-280	-3.7656e-279	-3.00686e-279	-2.45728e-279	1.11612e-277
-3.65993e-280	-1.70544e-280	7.43563e-283	-1.18636e-281	3.48281e-280	8.75985e-281	-3.47591e-280	6.22867e-280	-2.5885e-280	8.17374e-280	4.62247e-281	-1.31356e-282	4.55745e-280	-3.83039e-281	-7.67846e-280	-2.34874e-280	2.48612e-280	-6.87303e-281	4.8404e-281	-4.4161e-281	-3.70903e-280	-3.04343e-280	-6.56582e-281	-3.86085e-281	-3.00052e-280	3.53821e-280	8.44441e-281	1.89455e-280	-2.22088e-280	-1.1436e-279	8.05889e-279
-2.52241e-282	-6.91708e-281	3.56129e-282	-4.98825e-282	1.68599e-281	6.88365e-283	3.23302e-282	1.59151e-281	7.58289e-282	-1.03803e-281	1.15931e-281	1.25607e-280	-2.48131e-281	-1.19885e-281	-1.40813e-281	1.04016e-281	5.89225e-281	-4.25884e-281	5.56193e-281	6.11571e-282	5.55342e-281	4.90533e-281	4.12487e-281	3.39312e-281	-7.14155e-283	4.26191e-281	2.05525e-281	5.41739e-281	4.33307e-282	-1.97376e-282	8.00767e-280
5.00968e-284	9.40545e-283	-6.203e-282	-4.09349e-284	-1.76992e-282	-5.06017e-284	1.63627e-283	-2.1795e-283	-4.75447e-283	-2.00144e-282	2.1296e-282	-1.19453e-283	-4.22393e-283	8.06162e-282	-6.66933e-283	-7.42074e-282	-2.12615e-282	-4.91189e-282	-1.96709e-282	-2.39496e-283	1.0471e-282	3.8386e-283	-3.43052e-283	-5.37038e-283	1.10544e-282	-3.35807e-283	-1.86495e-282	-2.08524e-282	1.83121e-282	1.18339e-282	5.0696e-281
-5.35226e-284	-3.94177e-283	-2.31513e-283	1.29309e-283	-1.95326e-283	-1.4917e-283	1.08166e-283	1.50599e-283	1.36996e-284	-8.66651e-285	1.17917e-283	-1.0688e-283	-1.82393e-283	3.78132e-283	-2.71364e-283	-3.77984e-283	-1.87575e-285	5.76913e-285	-1.16095e-282	7.84386e-284	1.01634e-283	3.64145e-284	-1.34751e-283	-9.45279e-283	-5.24042e-284	6.13551e-283	7.05991e-284	6.98494e-283	-9.22386e-284	1.17668e-283	6.97889e-282
-2.56086e-284	3.70731e-285	3.46431e-284	-1.49478e-284	-3.78455e-284	2.59164e-284	-1.99437e-286	-1.12089e-285	-1.46441e-286	1.05358e-284	8.72524e-284	-6.49992e-285	3.01334e-284	-2.05957e-284	4.70335e-285	-1.16895e-284	-5.60033e-284	-4.40099e-285	5.77757e-285	3.04807e-284	5.31667e-284	2.52937e-284	-2.31712e-285	4.62163e-284	-1.33575e-284	-6.71646e-285	1.18615e-285	8.93134e-285	3.52854e-284	-3.33022e-285	6.08009e-283
-2.37718e-286	4.01539e-286	-6.85066e-286	4.62244e-285	-2.5914e-285	1.22588e-285	2.39541e-286	-5.3302e-286	-4.93217e-285	3.54958e-286	-9.71705e-286	2.7991e-285	-2.08242e-285	-3.54457e-286	-5.67118e-286	-1.64938e-285	-2.85845e-285	-1.74681e-285	6.74086e-285	3.15539e-286	1.2793e-285	-2.23254e-287	-6.2435e-286	-1.61224e-285	-1.36635e-285	9.12401e-286	-8.47726e-287	-3.24802e-285	1.66707e-287	7.36211e-286	4.58122e-284
1.8049e-286	-2.04286e-286	-1.53484e-286	9.31807e-287	2.26154e-286	-1.20662e-287	1.99943e-286	-3.77026e-287	-1.27377e-286	5.95603e-287	5.6955e-287	-5.39034e-288	1.55658e-286	7.40026e-286	2.35512e-286	-5.29042e-287	-1.26448e-286	1.96267e-286	3.26132e-287	-3.5483e-286	-5.29213e-287	1.9736e-286	2.04948e-287	7.5407e-287	-1.88458e-286	-4.06241e-287	-9.26365e-287	-1.64976e-286	-4.29073e-286	-3.5294e-287	4.54809e-285
2.67485e-287	3.39775e-287	2.97283e-288	1.38169e-288	1.80394e-287	-1.50082e-287	-3.42476e-289	-1.97896e-287	3.1636e-288	5.49096e-288	9.18638e-288	9.48732e-288	2.10764e-288	-4.20985e-288	7.07551e-287	5.58527e-288	1.28631e-287	1.58161e-287	-6.53782e-288	1.98097e-288	1.38538e-287	1.7485e-287	-6.95219e-288	5.53972e-288	-2.0837e-287	5.00217e-287	-2.33972e-287	3.1712e-287	7.59312e-288	1.23018e-287	4.55138e-286
5.60617e-289	-1.27971e-289	-3.62978e-289	-6.95234e-289	-1.66195e-288	2.34793e-289	-1.88233e-290	8.35539e-289	1.04471e-288	7.16437e-289	1.3387e-289	3.54737e-289	5.75639e-289	1.16751e-288	5.28493e-289	-6.48532e-289	9.55115e-289	3.77157e-289	2.03992e-288	1.45063e-288	-9.05705e-289	-1.15182e-288	-2.11218e-288	-2.51753e-288	-1.3769e-288	1.53554e-288	2.27379e-289	2.20252e-288	-1.68126e-288	-8.11597e-288	3.63175e-287
8.75704e-290	2.48704e-290	-1.03405e-289	8.44896e-290	-2.9054e-290	-8.02024e-291	-3.24942e-290	3.83987e-291	2.01063e-290	1.06155e-289	1.24917e-289	3.67047e-290	2.6996e-289	2.12093e-289	-2.10292e-290	-3.3876e-289	1.18766e-290	1.46309e-290	3.09485e-289	-3.61296e-289	-6.49419e-290	-2.55216e-289	1.8766e-289	-8.75095e-290	-2.71089e-289	5.33993e-290	-2.85597e-289	2.97786e-289	2.58326e-289	-1.77917e-290	3.98008e-288
-8.67604e-291	2.32856e-291	-2.55693e-290	-3.97342e-291	-1.89999e-291	-9.97225e-291	-4.38438e-291	-1.71258e-292	-1.33002e-290	8.07418e-291	-9.65195e-291	1.46838e-290	-6.45084e-291	3.61115e-290	-1.91994e-291	1.12793e-290	3.45699e-291	3.9412e-292	3.73192e-290	-2.34907e-291	6.45078e-290	2.53297e-290	4.93062e-291	-4.79677e-292	3.77968e-290	-4.02439e-291	-1.60911e-291	-1.6806e-292	2.37755e-290	2.53437e-291	3.67122e-289
-4.09992e-292	2.73415e-292	-4.28921e-292	9.93508e-293	6.85582e-292	5.167e-293	1.97793e-292	3.39453e-291	-1.45381e-291	1.45364e-292	-5.22584e-292	2.64187e-292	-4.38474e-292	1.53565e-291	-1.04587e-292	1.18861e-291	2.78997e-291	1.434e-292	-2.269e-292	4.19947e-292	-1.11857e-291	-1.01737e-292	4.34904e-292	4.94781e-292	-3.93778e-291	-2.50455e-292	3.99494e-292	-8.2997e-292	-6.12576e-292	-7.9242e-292	2.37474e-290
1.74611e-293	-9.7694e-293	-3.0503e-292	-6.17414e-293	-1.6195e-292	1.02527e-293	7.83739e-293	5.72901e-294	1.48956e-292	-6.93247e-293	-1.0279e-293	2.67574e-293	-1.58937e-292	9.44355e-293	-5.12355e-292	-2.03968e-293	-1.05356e-292	1.4325e-292	1.08584e-292	5.09772e-293	-2.70587e-293	1.4239e-292	1.26401e-293	-3.6838e-293	-1.60306e-292	-6.29313e-293	-8.08595e-293	-7.67436e-293	2.42076e-293	5.6366e-293	2.86818e-291
-1.62589e-293	-1.62537e-294	8.73598e-294	3.67806e-294	-3.20637e-294	1.00755e-293	-2.28452e-294	-3.81555e-294	-1.06391e-294	1.46979e-294	1.95527e-293	1.96723e-294	-8.99166e-295	-6.57131e-294	2.09669e-293	1.76056e-294	8.7365e-294	2.48162e-293	2.26136e-294	-5.61096e-294	-1.19219e-293	-8.08575e-294	3.02978e-295	1.20494e-293	-8.8436e-294	8.53376e-295	-1.165e-293	2.31206e-294	-2.34482e-294	-7.30558e-294	2.11026e-292
6.33422e-295	-3.0845e-295	1.48275e-295	6.29397e-295	-2.76849e-294	1.23654e-294	1.15612e-294	2.65829e-295	3.04511e-295	2.06677e-296	1.6892e-295	9.00492e-296	-5.84565e-296	-4.19884e-295	-2.96255e-295	6.20269e-295	5.97651e-295	2.90232e-295	-2.97154e-295	7.64459e-295	1.07428e-294	1.35536e-295	-2.44403e-294	-2.97141e-296	9.83777e-295	-3.27118e-295	1.54256e-295	8.66433e-295	3.69011e-294	-8.58951e-296	2.08662e-293
-1.63419e-295	-6.55252e-296	2.4938e-295	1.57836e-296	3.65134e-297	-1.55094e-296	-5.91543e-296	-1.85444e-295	-2.67355e-297	4.87858e-298	-1.88143e-297	1.00689e-296	2.34602e-296	-1.88709e-296	-1.05856e-295	1.82394e-295	9.78447e-296	7.48463e-296	-3.03401e-297	4.32422e-296	2.25454e-296	9.51368e-296	-2.52239e-296	1.42239e-296	2.52965e-296	1.44312e-296	-7.97043e-296	1.12151e-295	-6.00389e-296	2.67758e-296	1.79805e-294
1.88905e-297	3.53882e-297	1.74563e-297	-7.00518e-297	8.38725e-297	1.1921e-297	-2.38559e-297	4.08336e-297	-4.63517e-297	4.60379e-298	-4.79297e-297	-6.10829e-299	-2.1199e-298	-5.09986e-298	7.15964e-297	-6.801e-298	-3.58401e-297	3.59899e-297	1.58608e-297	9.40922e-299	-2.50983e-297	2.03185e-297	-2.74327e-297	4.47136e-297	-5.30527e-297	3.08757e-297	-8.43508e-297	6.0386e-297	2.10043e-297	5.01153e-296	1.4444e-295
3.00124e-298	1.07709e-298	8.74295e-300	-8.95151e-299	-1.75191e-298	-2.16869e-298	-5.16121e-298	4.8118e-298	8.57308e-299	-7.86356e-298	1.14094e-297	-6.04826e-299	1.19068e-298	-7.62577e-298	1.03807e-297	1.59697e-297	9.50507e-299	-6.023e-299	-3.50291e-298	5.88644e-298	4.17954e-299	-4.14665e-298	-8.65939e-299	-8.43686e-298	-3.55707e-298	-3.44189e-298	8.65515e-299	-2.17762e-298	-1.837e-298	9.24859e-299	1.1247e-296
-5.4236e-299	7.89826e-300	4.41944e-299	-1.24981e-298	-3.42448e-299	-1.70992e-299	3.97322e-299	-9.40605e-299	-1.80547e-299	5.80339e-299	1.66456e-299	8.48391e-300	8.33971e-299	7.20386e-299	-3.00841e-299	-4.83547e-300	-1.11975e-298	-5.58662e-299	1.88355e-298	5.3182e-299	3.13939e-299	-3.09243e-300	-1.90386e-299	-3.92509e-299	9.98995e-300	1.64245e-298	3.83671e-299	-9.38084e-300	2.95164e-299	4.87865e-299	1.51046e-297
-4.41888e-301	2.42264e-301	1.85891e-300	-2.64678e-300	-6.09897e-301	3.67377e-300	-1.63686e-300	5.77473e-300	1.0673e-300	4.90313e-300	-2.78111e-299	-5.55516e-301	-1.04121e-299	3.96475e-301	-1.06555e-300	5.21481e-301	9.39979e-300	1.273e-300	8.71663e-303	-3.17459e-300	-1.62817e-300	-1.53986e-300	7.40576e-301	3.28635e-300	2.56738e-300	9.78235e-301	-6.74119e-301	-2.54264e-302	7.01495e-300	1.9594e-299	1.15523e-298
3.58766e-301	-1.0076e-300	7.73535e-301	-2.11076e-302	-2.03493e-301	-1.87346e-302	-6.23921e-302	4.29209e-302	-1.2952e-301	5.5182e-301	1.6485e-301	-1.59984e-301	1.2403e-301	1.39548e-301	1.64194e-301	1.77661e-300	-9.91517e-302	-4.93652e-301	1.15224e-301	-1.54959e-301	-1.97967e-301	-2.96887e-301	-3.27072e-301	-5.40491e-301	2.66552e-302	4.80897e-301	1.04574e-301	-3.01739e-302	-2.2172e-302	-2.74293e-301	8.86328e-300
2.00152e-302	-1.66256e-302	-1.42588e-302	-9.63876e-303	1.43763e-302	2.91026e-302	7.79304e-303	1.4253e-302	3.57036e-302	-2.31365e-303	9.40923e-304	-1.41218e-302	-1.07542e-302	1.07417e-302	1.16353e-302	2.83661e-302	-3.84259e-303	-4.66208e-302	2.42386e-302	1.24731e-303	-1.26489e-301	8.19165e-302	-8.8618e-303	3.74359e-302	-9.65166e-302	-7.28351e-303	-1.39171e-303	1.08601e-302	-6.52748e-302	-1.05803e-301	8.58423e-301
3.71724e-303	-9.0537e-304	5.31374e-303	4.19205e-303	1.14296e-303	8.10957e-303	-1.62444e-303	-2.24389e-303	1.1306e-303	3.26303e-304	4.24834e-303	-7.17688e-304	-6.77291e-304	2.79793e-303	-5.6568e-304	-8.09234e-303	-5.70073e-303	-9.71912e-304	-1.98338e-303	-3.44932e-304	2.82615e-303	1.23225e-303	9.13182e-304	-1.2017e-303	-1.52585e-304	8.84688e-304	-1.32319e-303	-2.86572e-303	5.52265e-303	-8.90049e-303	8.0629e-302
7.77573e-305	-3.32493e-305	-8.76149e-305	3.18797e-304	-2.35657e-304	-1.65858e-304	-5.31385e-305	-4.29001e-304	-1.61247e-304	3.04097e-304	1.94999e-304	-2.2403e-304	2.13856e-304	-3.79459e-304	8.40004e-304	1.27385e-304	2.10767e-304	6.91846e-304	9.81158e-305	-6.6438e-304	4.48335e-304	8.82164e-305	-1.55486e-303	2.01088e-305	-4.47191e-304	-2.13431e-305	-2.19237e-304	-6.66594e-306	2.73604e-304	-7.2206e-304	9.31288e-303
-1.49767e-305	-5.17448e-305	2.39596e-305	-5.09302e-306	1.1286e-305	1.51992e-305	4.70407e-305	1.63395e-306	-8.0945e-305	9.80583e-306	2.22491e-306	-4.99195e-305	-3.89701e-306	-6.41704e-306	-7.12499e-305	-1.42194e-305	-1.0428e-305	1.41126e-305	-3.37983e-306	2.32193e-307	-1.08894e-305	1.22302e-305	2.3766e-305	-2.36657e-305	-1.78175e-305	-6.75352e-305	-1.56014e-306	1.66271e-305	-1.32984e-305	3.14989e-305	6.56654e-304
-8.66753e-306	-2.18586e-306	1.20473e-306	-5.36856e-307	6.78685e-308	-4.47537e-306	-1.90981e-306	4.19483e-306	2.28171e-306	-8.41664e-307	2.50529e-306	2.90144e-306	-1.16436e-306	4.01685e-307	-2.61017e-306	-2.22967e-306	-3.10005e-306	2.91249e-306	-7.62186e-307	-6.15767e-307	3.52873e-307	7.88303e-306	-7.36566e-307	-6.79074e-307	-3.06601e-306	2.74551e-307	1.28237e-306	2.99349e-307	3.77712e-306	1.9843e-306	6.59046e-305
8.98949e-308	-2.55662e-308	-2.24934e-307	6.60059e-307	-2.36609e-307	-1.32698e-307	-5.6708e-308	9.58807e-308	3.77063e-308	-2.11483e-307	-1.58858e-307	-6.85761e-307	0	0	0	-2.6876e-307	-1.99591e-307	-7.77888e-308	4.42896e-308	-2.44873e-307	-3.67487e-308	8.51047e-308	0	-3.08928e-307	3.00708e-307	-2.38243e-307	0	2.87227e-307	3.0059e-307	9.70799e-308	5.17403e-306
0	0	3.69934e-308	0	0	0	0	2.87196e-308	-3.30729e-308	0	0	0	0	0	0	0	0	5.11679e-308	-3.33922e-308	-8.40756e-308	0	0	0	0	3.59312e-308	0	0	0	0	0	4.80378e-307
0	0	0	0	0	0	0	0	0	0	0	0	0	0	0	0	0	0	0	0	0	0	0	0	0	0	0	0	0	0	5.53301e-308
0	0	0	0	0	0	0	0	0	0	0	0	0	0	0	0	0	0	0	0	0	0	0	0	0	0	0	0	0	0	0
0	0	0	0	0	0	0	0	0	0	0	0	0	0	0	0	0	0	0	0	0	0	0	0	0	0	0	0	0	0	0
0	0	0	0	0	0	0	0	0	0	0	0	0	0	0	0	0	0	0	0	0	0	0	0	0	0	0	0	0	0	0
0	0	0	0	0	0	0	0	0	0	0	0	0	0	0	0	0	0	0	0	0	0	0	0	0	0	0	0	0	0	0
0	0	0	0	0	0	0	0	0	0	0	0	0	0	0	0	0	0	0	0	0	0	0	0	0	0	0	0	0	0	0
0	0	0	0	0	0	0	0	0	0	0	0	0	0	0	0	0	0	0	0	0	0	0	0	0	0	0	0	0	0	0
0	0	0	0	0	0	0	0	0	0	0	0	0	0	0	0	0	0	0	0	0	0	0	0	0	0	0	0	0	0	0
0	0	0	0	0	0	0	0	0	0	0	0	0	0	0	0	0	0	0	0	0	0	0	0	0	0	0	0	0	0	0
0	0	0	0	0	0	0	0	0	0	0	0	0	0	0	0	0	0	0	0	0	0	0	0	0	0	0	0	0	0	0
0	0	0	0	0	0	0	0	0	0	0	0	0	0	0	0	0	0	0	0	0	0	0	0	0	0	0	0	0	0	0
0	0	0	0	0	0	0	0	0	0	0	0	0	0	0	0	0	0	0	0	0	0	0	0	0	0	0	0	0	0	0
0	0	0	0	0	0	0	0	0	0	0	0	0	0	0	0	0	0	0	0	0	0	0	0	0	0	0	0	0	0	0
0	0	0	0	0	0	0	0	0	0	0	0	0	0	0	0	0	0	0	0	0	0	0	0	0	0	0	0	0	0	0
0	0	0	0	0	0	0	0	0	0	0	0	0	0	0	0	0	0	0	0	0	0	0	0	0	0	0	0	0	0	0
0	0	0	0	0	0	0	0	0	0	0	0	0	0	0	0	0	0	0	0	0	0	0	0	0	0	0	0	0	0	0
0	0	0	0	0	0	0	0	0	0	0	0	0	0	0	0	0	0	0	0	0	0	0	0	0	0	0	0	0	0	0
0	0	0	0	0	0	0	0	0	0	0	0	0	0	0	0	0	0	0	0	0	0	0	0	0	0	0	0	0	0	0
0	0	0	0	0	0	0	0	0	0	0	0	0	0	0	0	0	0	0	0	0	0	0	0	0	0	0	0	0	0	0
0	0	0	0	0	0	0	0	0	0	0	0	0	0	0	0	0	0	0	0	0	0	0	0	0	0	0	0	0	0	0
0	0	0	0	0	0	0	0	0	0	0	0	0	0	0	0	0	0	0	0	0	0	0	0	0	0	0	0	0	0	0
0	0	0	0	0	0	0	0	0	0	0	0	0	0	0	0	0	0	0	0	0	0	0	0	0	0	0	0	0	0	0
0	0	0	0	0	0	0	0	0	0	0	0	0	0	0	0	0	0	0	0	0	0	0	0	0	0	0	0	0	0	0
0	0	0	0	0	0	0	0	0	0	0	0	0	0	0	0	0	0	0	0	0	0	0	0	0	0	0	0	0	0	0
0	0	0	0	0	0	0	0	0	0	0	0	0	0	0	0	0	0	0	0	0	0	0	0	0	0	0	0	0	0	0
0	0	0	0	0	0	0	0	0	0	0	0	0	0	0	0	0	0	0	0	0	0	0	0	0	0	0	0	0	0	0
0	0	0	0	0	0	0	0	0	0	0	0	0	0	0	0	0	0	0	0	0	0	0	0	0	0	0	0	0	0	0
0	0	0	0	0	0	0	0	0	0	0	0	0	0	0	0	0	0	0	0	0	0	0	0	0	0	0	0	0	0	0
0	0	0	0	0	0	0	0	0	0	0	0	0	0	0	0	0	0	0	0	0	0	0	0	0	0	0	0	0	0	0
0	0	0	0	0	0	0	0	0	0	0	0	0	0	0	0	0	0	0	0	0	0	0	0	0	0	0	0	0	0	0
0	0	0	0	0	0	0	0	0	0	0	0	0	0	0	0	0	0	0	0	0	0	0	0	0	0	0	0	0	0	0
0	0	0	0	0	0	0	0	0	0	0	0	0	0	0	0	0	0	0	0	0	0	0	0	0	0	0	0	0	0	0
0	0	0	0	0	0	0	0	0	0	0	0	0	0	0	0	0	0	0	0	0	0	0	0	0	0	0	0	0	0	0
0	0	0	0	0	0	0	0	0	0	0	0	0	0	0	0	0	0	0	0	0	0	0	0	0	0	0	0	0	0	0
0	0	0	0	0	0	0	0	0	0	0	0	0	0	0	0	0	0	0	0	0	0	0	0	0	0	0	0	0	0	0
0	0	0	0	0	0	0	0	0	0	0	0	0	0	0	0	0	0	0	0	0	0	0	0	0	0	0	0	0	0	0
0	0	0	0	0	0	0	0	0	0	0	0	0	0	0	0	0	0	0	0	0	0	0	0	0	0	0	0	0	0	0
0	0	0	0	0	0	0	0	0	0	0	0	0	0	0	0	0	0	0	0	0	0	0	0	0	0	0	0	0	0	0
0	0	0	0	0	0	0	0	0	0	0	0	0	0	0	0	0	0	0	0	0	0	0	0	0	0	0	0	0	0	0
0	0	0	0	0	0	0	0	0	0	0	0	0	0	0	0	0	0	0	0	0	0	0	0	0	0	0	0	0	0	0
0	0	0	0	0	0	0	0	0	0	0	0	0	0	0	0	0	0	0	0	0	0	0	0	0	0	0	0	0	0	0
0	0	0	0	0	0	0	0	0	0	0	0	0	0	0	0	0	0	0	0	0	0	0	0	0	0	0	0	0	0	0
0	0	0	0	0	0	0	0	0	0	0	0	0	0	0	0	0	0	0	0	0	0	0	0	0	0	0	0	0	0	0
0	0	0	0	0	0	0	0	0	0	0	0	0	0	0	0	0	0	0	0	0	0	0	0	0	0	0	0	0	0	0
0	0	0	0	0	0	0	0	0	0	0	0	0	0	0	0	0	0	0	0	0	0	0	0	0	0	0	0	0	0	0
0	0	0	0	0	0	0	0	0	0	0	0	0	0	0	0	0	0	0	0	0	0	0	0	0	0	0	0	0	0	0
0	0	0	0	0	0	0	0	0	0	0	0	0	0	0	0	0	0	0	0	0	0	0	0	0	0	0	0	0	0	0
0	0	0	0	0	0	0	0	0	0	0	0	0	0	0	0	0	0	0	0	0	0	0	0	0	0	0	0	0	0	0
0	0	0	0	0	0	0	0	0	0	0	0	0	0	0	0	0	0	0	0	0	0	0	0	0	0	0	0	0	0	0
0	0	0	0	0	0	0	0	0	0	0	0	0	0	0	0	0	0	0	0	0	0	0	0	0	0	0	0	0	0	0
0	0	0	0	0	0	0	0	0	0	0	0	0	0	0	0	0	0	0	0	0	0	0	0	0	0	0	0	0	0	0
0	0	0	0	0	0	0	0	0	0	0	0	0	0	0	0	0	0	0	0	0	0	0	0	0	0	0	0	0	0	0
0	0	0	0	0	0	0	0	0	0	0	0	0	0	0	0	0	0	0	0	0	0	0	0	0	0	0	0	0	0	0
0	0	0	0	0	0	0	0	0	0	0	0	0	0	0	0	0	0	0	0	0	0	0	0	0	0	0	0	0	0	0
0	0	0	0	0	0	0	0	0	0	0	0	0	0	0	0	0	0	0	0	0	0	0	0	0	0	0	0	0	0	0
0	0	0	0	0	0	0	0	0	0	0	0	0	0	0	0	0	0	0	0	0	0	0	0	0	0	0	0	0	0	0
0	0	0	0	0	0	0	0	0	0	0	0	0	0	0	0	0	0	0	0	0	0	0	0	0	0	0	0	0	0	0
0	0	0	0	0	0	0	0	0	0	0	0	0	0	0	0	0	0	0	0	0	0	0	0	0	0	0	0	0	0	0
0	0	0	0	0	0	0	0	0	0	0	0	0	0	0	0	0	0	0	0	0	0	0	0	0	0	0	0	0	0	0
0	0	0	0	0	0	0	0	0	0	0	0	0	0	0	0	0	0	0	0	0	0	0	0	0	0	0	0	0	0	0
0	0	0	0	0	0	0	0	0	0	0	0	0	0	0	0	0	0	0	0	0	0	0	0	0	0	0	0	0	0	0
0	0	0	0	0	0	0	0	0	0	0	0	0	0	0	0	0	0	0	0	0	0	0	0	0	0	0	0	0	0	0
0	0	0	0	0	0	0	0	0	0	0	0	0	0	0	0	0	0	0	0	0	0	0	0	0	0	0	0	0	0	0
0	0	0	0	0	0	0	0	0	0	0	0	0	0	0	0	0	0	0	0	0	0	0	0	0	0	0	0	0	0	0
0	0	0	0	0	0	0	0	0	0	0	0	0	0	0	0	0	0	0	0	0	0	0	0	0	0	0	0	0	0	0
0	0	0	0	0	0	0	0	0	0	0	0	0	0	0	0	0	0	0	0	0	0	0	0	0	0	0	0	0	0	0
0	0	0	0	0	0	0	0	0	0	0	0	0	0	0	0	0	0	0	0	0	0	0	0	0	0	0	0	0	0	0
0	0	0	0	0	0	0	0	0	0	0	0	0	0	0	0	0	0	0	0	0	0	0	0	0	0	0	0	0	0	0
0	0	0	0	0	0	0	0	0	0	0	0	0	0	0	0	0	0	0	0	0	0	0	0	0	0	0	0	0	0	0
0	0	0	0	0	0	0	0	0	0	0	0	0	0	0	0	0	0	0	0	0	0	0	0	0	0	0	0	0	0	0
0	0	0	0	0	0	0	0	0	0	0	0	0	0	0	0	0	0	0	0	0	0	0	0	0	0	0	0	0	0	0
0	0	0	0	0	0	0	0	0	0	0	0	0	0	0	0	0	0	0	0	0	0	0	0	0	0	0	0	0	0	0
0	0	0	0	0	0	0	0	0	0	0	0	0	0	0	0	0	0	0	0	0	0	0	0	0	0	0	0	0	0	0
0	0	0	0	0	0	0	0	0	0	0	0	0	0	0	0	0	0	0	0	0	0	0	0	0	0	0	0	0	0	0
0	0	0	0	0	0	0	0	0	0	0	0	0	0	0	0	0	0	0	0	0	0	0	0	0	0	0	0	0	0	0
0	0	0	0	0	0	0	0	0	0	0	0	0	0	0	0	0	0	0	0	0	0	0	0	0	0	0	0	0	0	0
0	0	0	0	0	0	0	0	0	0	0	0	0	0	0	0	0	0	0	0	0	0	0	0	0	0	0	0	0	0	0
0	0	0	0	0	0	0	0	0	0	0	0	0	0	0	0	0	0	0	0	0	0	0	0	0	0	0	0	0	0	0
0	0	0	0	0	0	0	0	0	0	0	0	0	0	0	0	0	0	0	0	0	0	0	0	0	0	0	0	0	0	0
0	0	0	0	0	0	0	0	0	0	0	0	0	0	0	0	0	0	0	0	0	0	0	0	0	0	0	0	0	0	0
0	0	0	0	0	0	0	0	0	0	0	0	0	0	0	0	0	0	0	0	0	0	0	0	0	0	0	0	0	0	0
0	0	0	0	0	0	0	0	0	0	0	0	0	0	0	0	0	0	0	0	0	0	0	0	0	0	0	0	0	0	0
0	0	0	0	0	0	0	0	0	0	0	0	0	0	0	0	0	0	0	0	0	0	0	0	0	0	0	0	0	0	0
0	0	0	0	0	0	0	0	0	0	0	0	0	0	0	0	0	0	0	0	0	0	0	0	0	0	0	0	0	0	0
0	0	0	0	0	0	0	0	0	0	0	0	0	0	0	0	0	0	0	0	0	0	0	0	0	0	0	0	0	0	0
0	0	0	0	0	0	0	0	0	0	0	0	0	0	0	0	0	0	0	0	0	0	0	0	0	0	0	0	0	0	0
0	0	0	0	0	0	0	0	0	0	0	0	0	0	0	0	0	0	0	0	0	0	0	0	0	0	0	0	0	0	0
0	0	0	0	0	0	0	0	0	0	0	0	0	0	0	0	0	0	0	0	0	0	0	0	0	0	0	0	0	0	0
0	0	0	0	0	0	0	0	0	0	0	0	0	0	0	0	0	0	0	0	0	0	0	0	0	0	0	0	0	0	0
0	0	0	0	0	0	0	0	0	0	0	0	0	0	0	0	0	0	0	0	0	0	0	0	0	0	0	0	0	0	0
0	0	0	0	0	0	0	0	0	0	0	0	0	0	0	0	0	0	0	0	0	0	0	0	0	0	0	0	0	0	0
0	0	0	0	0	0	0	0	0	0	0	0	0	0	0	0	0	0	0	0	0	0	0	0	0	0	0	0	0	0	0
0	0	0	0	0	0	0	0	0	0	0	0	0	0	0	0	0	0	0	0	0	0	0	0	0	0	0	0	0	0	0
0	0	0	0	0	0	0	0	0	0	0	0	0	0	0	0	0	0	0	0	0	0	0	0	0	0	0	0	0	0	0
0	0	0	0	0	0	0	0	0	0	0	0	0	0	0	0	0	0	0	0	0	0	0	0	0	0	0	0	0	0	0
0	0	0	0	0	0	0	0	0	0	0	0	0	0	0	0	0	0	0	0	0	0	0	0	0	0	0	0	0	0	0
0	0	0	0	0	0	0	0	0	0	0	0	0	0	0	0	0	0	0	0	0	0	0	0	0	0	0	0	0	0	0
0	0	0	0	0	0	0	0	0	0	0	0	0	0	0	0	0	0	0	0	0	0	0	0	0	0	0	0	0	0	0
0	0	0	0	0	0	0	0	0	0	0	0	0	0	0	0	0	0	0	0	0	0	0	0	0	0	0	0	0	0	0
0	0	0	0	0	0	0	0	0	0	0	0	0	0	0	0	0	0	0	0	0	0	0	0	0	0	0	0	0	0	0
0	0	0	0	0	0	0	0	0	0	0	0	0	0	0	0	0	0	0	0	0	0	0	0	0	0	0	0	0	0	0
0	0	0	0	0	0	0	0	0	0	0	0	0	0	0	0	0	0	0	0	0	0	0	0	0	0	0	0	0	0	0
0	0	0	0	0	0	0	0	0	0	0	0	0	0	0	0	0	0	0	0	0	0	0	0	0	0	0	0	0	0	0
0	0	0	0	0	0	0	0	0	0	0	0	0	0	0	0	0	0	0	0	0	0	0	0	0	0	0	0	0	0	0
0	0	0	0	0	0	0	0	0	0	0	0	0	0	0	0	0	0	0	0	0	0	0	0	0	0	0	0	0	0	0
0	0	0	0	0	0	0	0	0	0	0	0	0	0	0	0	0	0	0	0	0	0	0	0	0	0	0	0	0	0	0
0	0	0	0	0	0	0	0	0	0	0	0	0	0	0	0	0	0	0	0	0	0	0	0	0	0	0	0	0	0	0
0	0	0	0	0	0	0	0	0	0	0	0	0	0	0	0	0	0	0	0	0	0	0	0	0	0	0	0	0	0	0
0	0	0	0	0	0	0	0	0	0	0	0	0	0	0	0	0	0	0	0	0	0	0	0	0	0	0	0	0	0	0
0	0	0	0	0	0	0	0	0	0	0	0	0	0	0	0	0	0	0	0	0	0	0	0	0	0	0	0	0	0	0
0	0	0	0	0	0	0	0	0	0	0	0	0	0	0	0	0	0	0	0	0	0	0	0	0	0	0	0	0	0	0
0	0	0	0	0	0	0	0	0	0	0	0	0	0	0	0	0	0	0	0	0	0	0	0	0	0	0	0	0	0	0
0	0	0	0	0	0	0	0	0	0	0	0	0	0	0	0	0	0	0	0	0	0	0	0	0	0	0	0	0	0	0
0	0	0	0	0	0	0	0	0	0	0	0	0	0	0	0	0	0	0	0	0	0	0	0	0	0	0	0	0	0	0
0	0	0	0	0	0	0	0	0	0	0	0	0	0	0	0	0	0	0	0	0	0	0	0	0	0	0	0	0	0	0
0	0	0	0	0	0	0	0	0	0	0	0	0	0	0	0	0	0	0	0	0	0	0	0	0	0	0	0	0	0	0
0	0	0	0	0	0	0	0	0	0	0	0	0	0	0	0	0	0	0	0	0	0	0	0	0	0	0	0	0	0	0
0	0	0	0	0	0	0	0	0	0	0	0	0	0	0	0	0	0	0	0	0	0	0	0	0	0	0	0	0	0	0
0	0	0	0	0	0	0	0	0	0	0	0	0	0	0	0	0	0	0	0	0	0	0	0	0	0	0	0	0	0	0
0	0	0	0	0	0	0	0	0	0	0	0	0	0	0	0	0	0	0	0	0	0	0	0	0	0	0	0	0	0	0
0	0	0	0	0	0	0	0	0	0	0	0	0	0	0	0	0	0	0	0	0	0	0	0	0	0	0	0	0	0	0
0	0	0	0	0	0	0	0	0	0	0	0	0	0	0	0	0	0	0	0	0	0	0	0	0	0	0	0	0	0	0
0	0	0	0	0	0	0	0	0	0	0	0	0	0	0	0	0	0	0	0	0	0	0	0	0	0	0	0	0	0	0
0	0	0	0	0	0	0	0	0	0	0	0	0	0	0	0	0	0	0	0	0	0	0	0	0	0	0	0	0	0	0
0	0	0	0	0	0	0	0	0	0	0	0	0	0	0	0	0	0	0	0	0	0	0	0	0	0	0	0	0	0	0
0	0	0	0	0	0	0	0	0	0	0	0	0	0	0	0	0	0	0	0	0	0	0	0	0	0	0	0	0	0	0
0	0	0	0	0	0	0	0	0	0	0	0	0	0	0	0	0	0	0	0	0	0	0	0	0	0	0	0	0	0	0
0	0	0	0	0	0	0	0	0	0	0	0	0	0	0	0	0	0	0	0	0	0	0	0	0	0	0	0	0	0	0
0	0	0	0	0	0	0	0	0	0	0	0	0	0	0	0	0	0	0	0	0	0	0	0	0	0	0	0	0	0	0
0	0	0	0	0	0	0	0	0	0	0	0	0	0	0	0	0	0	0	0	0	0	0	0	0	0	0	0	0	0	0
0	0	0	0	0	0	0	0	0	0	0	0	0	0	0	0	0	0	0	0	0	0	0	0	0	0	0	0	0	0	0
0	0	0	0	0	0	0	0	0	0	0	0	0	0	0	0	0	0	0	0	0	0	0	0	0	0	0	0	0	0	0
0	0	0	0	0	0	0	0	0	0	0	0	0	0	0	0	0	0	0	0	0	0	0	0	0	0	0	0	0	0	0
0	0	0	0	0	0	0	0	0	0	0	0	0	0	0	0	0	0	0	0	0	0	0	0	0	0	0	0	0	0	0
0	0	0	0	0	0	0	0	0	0	0	0	0	0	0	0	0	0	0	0	0	0	0	0	0	0	0	0	0	0	0
0	0	0	0	0	0	0	0	0	0	0	0	0	0	0	0	0	0	0	0	0	0	0	0	0	0	0	0	0	0	0
0	0	0	0	0	0	0	0	0	0	0	0	0	0	0	0	0	0	0	0	0	0	0	0	0	0	0	0	0	0	0
0	0	0	0	0	0	0	0	0	0	0	0	0	0	0	0	0	0	0	0	0	0	0	0	0	0	0	0	0	0	0
0	0	0	0	0	0	0	0	0	0	0	0	0	0	0	0	0	0	0	0	0	0	0	0	0	0	0	0	0	0	0
0	0	0	0	0	0	0	0	0	0	0	0	0	0	0	0	0	0	0	0	0	0	0	0	0	0	0	0	0	0	0
0	0	0	0	0	0	0	0	0	0	0	0	0	0	0	0	0	0	0	0	0	0	0	0	0	0	0	0	0	0	0
0	0	0	0	0	0	0	0	0	0	0	0	0	0	0	0	0	0	0	0	0	0	0	0	0	0	0	0	0	0	0
0	0	0	0	0	0	0	0	0	0	0	0	0	0	0	0	0	0	0	0	0	0	0	0	0	0	0	0	0	0	0
0	0	0	0	0	0	0	0	0	0	0	0	0	0	0	0	0	0	0	0	0	0	0	0	0	0	0	0	0	0	0
0	0	0	0	0	0	0	0	0	0	0	0	0	0	0	0	0	0	0	0	0	0	0	0	0	0	0	0	0	0	0
0	0	0	0	0	0	0	0	0	0	0	0	0	0	0	0	0	0	0	0	0	0	0	0	0	0	0	0	0	0	0
0	0	0	0	0	0	0	0	0	0	0	0	0	0	0	0	0	0	0	0	0	0	0	0	0	0	0	0	0	0	0
0	0	0	0	0	0	0	0	0	0	0	0	0	0	0	0	0	0	0	0	0	0	0	0	0	0	0	0	0	0	0
0	0	0	0	0	0	0	0	0	0	0	0	0	0	0	0	0	0	0	0	0	0	0	0	0	0	0	0	0	0	0
0	0	0	0	0	0	0	0	0	0	0	0	0	0	0	0	0	0	0	0	0	0	0	0	0	0	0	0	0	0	0
0	0	0	0	0	0	0	0	0	0	0	0	0	0	0	0	0	0	0	0	0	0	0	0	0	0	0	0	0	0	0
0	0	0	0	0	0	0	0	0	0	0	0	0	0	0	0	0	0	0	0	0	0	0	0	0	0	0	0	0	0	0
0	0	0	0	0	0	0	0	0	0	0	0	0	0	0	0	0	0	0	0	0	0	0	0	0	0	0	0	0	0	0
0	0	0	0	0	0	0	0	0	0	0	0	0	0	0	0	0	0	0	0	0	0	0	0	0	0	0	0	0	0	0
0	0	0	0	0	0	0	0	0	0	0	0	0	0	0	0	0	0	0	0	0	0	0	0	0	0	0	0	0	0	0
0	0	0	0	0	0	0	0	0	0	0	0	0	0	0	0	0	0	0	0	0	0	0	0	0	0	0	0	0	0	0
0	0	0	0	0	0	0	0	0	0	0	0	0	0	0	0	0	0	0	0	0	0	0	0	0	0	0	0	0	0	0
0	0	0	0	0	0	0	0	0	0	0	0	0	0	0	0	0	0	0	0	0	0	0	0	0	0	0	0	0	0	0
0	0	0	0	0	0	0	0	0	0	0	0	0	0	0	0	0	0	0	0	0	0	0	0	0	0	0	0	0	0	0
0	0	0	0	0	0	0	0	0	0	0	0	0	0	0	0	0	0	0	0	0	0	0	0	0	0	0	0	0	0	0
0	0	0	0	0	0	0	0	0	0	0	0	0	0	0	0	0	0	0	0	0	0	0	0	0	0	0	0	0	0	0
0	0	0	0	0	0	0	0	0	0	0	0	0	0	0	0	0	0	0	0	0	0	0	0	0	0	0	0	0	0	0
0	0	0	0	0	0	0	0	0	0	0	0	0	0	0	0	0	0	0	0	0	0	0	0	0	0	0	0	0	0	0
0	0	0	0	0	0	0	0	0	0	0	0	0	0	0	0	0	0	0	0	0	0	0	0	0	0	0	0	0	0	0
0	0	0	0	0	0	0	0	0	0	0	0	0	0	0	0	0	0	0	0	0	0	0	0	0	0	0	0	0	0	0
0	0	0	0	0	0	0	0	0	0	0	0	0	0	0	0	0	0	0	0	0	0	0	0	0	0	0	0	0	0	0
0	0	0	0	0	0	0	0	0	0	0	0	0	0	0	0	0	0	0	0	0	0	0	0	0	0	0	0	0	0	0
0	0	0	0	0	0	0	0	0	0	0	0	0	0	0	0	0	0	0	0	0	0	0	0	0	0	0	0	0	0	0
0	0	0	0	0	0	0	0	0	0	0	0	0	0	0	0	0	0	0	0	0	0	0	0	0	0	0	0	0	0	0
0	0	0	0	0	0	0	0	0	0	0	0	0	0	0	0	0	0	0	0	0	0	0	0	0	0	0	0	0	0	0
0	0	0	0	0	0	0	0	0	0	0	0	0	0	0	0	0	0	0	0	0	0	0	0	0	0	0	0	0	0	0
0	0	0	0	0	0	0	0	0	0	0	0	0	0	0	0	0	0	0	0	0	0	0	0	0	0	0	0	0	0	0
0	0	0	0	0	0	0	0	0	0	0	0	0	0	0	0	0	0	0	0	0	0	0	0	0	0	0	0	0	0	0
0	0	0	0	0	0	0	0	0	0	0	0	0	0	0	0	0	0	0	0	0	0	0	0	0	0	0	0	0	0	0
0	0	0	0	0	0	0	0	0	0	0	0	0	0	0	0	0	0	0	0	0	0	0	0	0	0	0	0	0	0	0
0	0	0	0	0	0	0	0	0	0	0	0	0	0	0	0	0	0	0	0	0	0	0	0	0	0	0	0	0	0	0
0	0	0	0	0	0	0	0	0	0	0	0	0	0	0	0	0	0	0	0	0	0	0	0	0	0	0	0	0	0	0
0	0	0	0	0	0	0	0	0	0	0	0	0	0	0	0	0	0	0	0	0	0	0	0	0	0	0	0	0	0	0
0	0	0	0	0	0	0	0	0	0	0	0	0	0	0	0	0	0	0	0	0	0	0	0	0	0	0	0	0	0	0
0	0	0	0	0	0	0	0	0	0	0	0	0	0	0	0	0	0	0	0	0	0	0	0	0	0	0	0	0	0	0
0	0	0	0	0	0	0	0	0	0	0	0	0	0	0	0	0	0	0	0	0	0	0	0	0	0	0	0	0	0	0
0	0	0	0	0	0	0	0	0	0	0	0	0	0	0	0	0	0	0	0	0	0	0	0	0	0	0	0	0	0	0
0	0	0	0	0	0	0	0	0	0	0	0	0	0	0	0	0	0	0	0	0	0	0	0	0	0	0	0	0	0	0
0	0	0	0	0	0	0	0	0	0	0	0	0	0	0	0	0	0	0	0	0	0	0	0	0	0	0	0	0	0	0
0	0	0	0	0	0	0	0	0	0	0	0	0	0	0	0	0	0	0	0	0	0	0	0	0	0	0	0	0	0	0
0	0	0	0	0	0	0	0	0	0	0	0	0	0	0	0	0	0	0	0	0	0	0	0	0	0	0	0	0	0	0
0	0	0	0	0	0	0	0	0	0	0	0	0	0	0	0	0	0	0	0	0	0	0	0	0	0	0	0	0	0	0
0	0	0	0	0	0	0	0	0	0	0	0	0	0	0	0	0	0	0	0	0	0	0	0	0	0	0	0	0	0	0
0	0	0	0	0	0	0	0	0	0	0	0	0	0	0	0	0	0	0	0	0	0	0	0	0	0	0	0	0	0	0
0	0	0	0	0	0	0	0	0	0	0	0	0	0	0	0	0	0	0	0	0	0	0	0	0	0	0	0	0	0	0
0	0	0	0	0	0	0	0	0	0	0	0	0	0	0	0	0	0	0	0	0	0	0	0	0	0	0	0	0	0	0
0	0	0	0	0	0	0	0	0	0	0	0	0	0	0	0	0	0	0	0	0	0	0	0	0	0	0	0	0	0	0
0	0	0	0	0	0	0	0	0	0	0	0	0	0	0	0	0	0	0	0	0	0	0	0	0	0	0	0	0	0	0
0	0	0	0	0	0	0	0	0	0	0	0	0	0	0	0	0	0	0	0	0	0	0	0	0	0	0	0	0	0	0
0	0	0	0	0	0	0	0	0	0	0	0	0	0	0	0	0	0	0	0	0	0	0	0	0	0	0	0	0	0	0
0	0	0	0	0	0	0	0	0	0	0	0	0	0	0	0	0	0	0	0	0	0	0	0	0	0	0	0	0	0	0
0	0	0	0	0	0	0	0	0	0	0	0	0	0	0	0	0	0	0	0	0	0	0	0	0	0	0	0	0	0	0
0	0	0	0	0	0	0	0	0	0	0	0	0	0	0	0	0	0	0	0	0	0	0	0	0	0	0	0	0	0	0
0	0	0	0	0	0	0	0	0	0	0	0	0	0	0	0	0	0	0	0	0	0	0	0	0	0	0	0	0	0	0
0	0	0	0	0	0	0	0	0	0	0	0	0	0	0	0	0	0	0	0	0	0	0	0	0	0	0	0	0	0	0
0	0	0	0	0	0	0	0	0	0	0	0	0	0	0	0	0	0	0	0	0	0	0	0	0	0	0	0	0	0	0
0	0	0	0	0	0	0	0	0	0	0	0	0	0	0	0	0	0	0	0	0	0	0	0	0	0	0	0	0	0	0
0	0	0	0	0	0	0	0	0	0	0	0	0	0	0	0	0	0	0	0	0	0	0	0	0	0	0	0	0	0	0
0	0	0	0	0	0	0	0	0	0	0	0	0	0	0	0	0	0	0	0	0	0	0	0	0	0	0	0	0	0	0
0	0	0	0	0	0	0	0	0	0	0	0	0	0	0	0	0	0	0	0	0	0	0	0	0	0	0	0	0	0	0
0	0	0	0	0	0	0	0	0	0	0	0	0	0	0	0	0	0	0	0	0	0	0	0	0	0	0	0	0	0	0
0	0	0	0	0	0	0	0	0	0	0	0	0	0	0	0	0	0	0	0	0	0	0	0	0	0	0	0	0	0	0
0	0	0	0	0	0	0	0	0	0	0	0	0	0	0	0	0	0	0	0	0	0	0	0	0	0	0	0	0	0	0
0	0	0	0	0	0	0	0	0	0	0	0	0	0	0	0	0	0	0	0	0	0	0	0	0	0	0	0	0	0	0
0	0	0	0	0	0	0	0	0	0	0	0	0	0	0	0	0	0	0	0	0	0	0	0	0	0	0	0	0	0	0
0	0	0	0	0	0	0	0	0	0	0	0	0	0	0	0	0	0	0	0	0	0	0	0	0	0	0	0	0	0	0
0	0	0	0	0	0	0	0	0	0	0	0	0	0	0	0	0	0	0	0	0	0	0	0	0	0	0	0	0	0	0
0	0	0	0	0	0	0	0	0	0	0	0	0	0	0	0	0	0	0	0	0	0	0	0	0	0	0	0	0	0	0
0	0	0	0	0	0	0	0	0	0	0	0	0	0	0	0	0	0	0	0	0	0	0	0	0	0	0	0	0	0	0
0	0	0	0	0	0	0	0	0	0	0	0	0	0	0	0	0	0	0	0	0	0	0	0	0	0	0	0	0	0	0
0	0	0	0	0	0	0	0	0	0	0	0	0	0	0	0	0	0	0	0	0	0	0	0	0	0	0	0	0	0	0
0	0	0	0	0	0	0	0	0	0	0	0	0	0	0	0	0	0	0	0	0	0	0	0	0	0	0	0	0	0	0
0	0	0	0	0	0	0	0	0	0	0	0	0	0	0	0	0	0	0	0	0	0	0	0	0	0	0	0	0	0	0
0	0	0	0	0	0	0	0	0	0	0	0	0	0	0	0	0	0	0	0	0	0	0	0	0	0	0	0	0	0	0
0	0	0	0	0	0	0	0	0	0	0	0	0	0	0	0	0	0	0	0	0	0	0	0	0	0	0	0	0	0	0
0	0	0	0	0	0	0	0	0	0	0	0	0	0	0	0	0	0	0	0	0	0	0	0	0	0	0	0	0	0	0
0	0	0	0	0	0	0	0	0	0	0	0	0	0	0	0	0	0	0	0	0	0	0	0	0	0	0	0	0	0	0
0	0	0	0	0	0	0	0	0	0	0	0	0	0	0	0	0	0	0	0	0	0	0	0	0	0	0	0	0	0	0
0	0	0	0	0	0	0	0	0	0	0	0	0	0	0	0	0	0	0	0	0	0	0	0	0	0	0	0	0	0	0
0	0	0	0	0	0	0	0	0	0	0	0	0	0	0	0	0	0	0	0	0	0	0	0	0	0	0	0	0	0	0
0	0	0	0	0	0	0	0	0	0	0	0	0	0	0	0	0	0	0	0	0	0	0	0	0	0	0	0	0	0	0
0	0	0	0	0	0	0	0	0	0	0	0	0	0	0	0	0	0	0	0	0	0	0	0	0	0	0	0	0	0	0
0	0	0	0	0	0	0	0	0	0	0	0	0	0	0	0	0	0	0	0	0	0	0	0	0	0	0	0	0	0	0
0	0	0	0	0	0	0	0	0	0	0	0	0	0	0	0	0	0	0	0	0	0	0	0	0	0	0	0	0	0	0
0	0	0	0	0	0	0	0	0	0	0	0	0	0	0	0	0	0	0	0	0	0	0	0	0	0	0	0	0	0	0
0	0	0	0	0	0	0	0	0	0	0	0	0	0	0	0	0	0	0	0	0	0	0	0	0	0	0	0	0	0	0
0	0	0	0	0	0	0	0	0	0	0	0	0	0	0	0	0	0	0	0	0	0	0	0	0	0	0	0	0	0	0
0	0	0	0	0	0	0	0	0	0	0	0	0	0	0	0	0	0	0	0	0	0	0	0	0	0	0	0	0	0	0
0	0	0	0	0	0	0	0	0	0	0	0	0	0	0	0	0	0	0	0	0	0	0	0	0	0	0	0	0	0	0
0	0	0	0	0	0	0	0	0	0	0	0	0	0	0	0	0	0	0	0	0	0	0	0	0	0	0	0	0	0	0
0	0	0	0	0	0	0	0	0	0	0	0	0	0	0	0	0	0	0	0	0	0	0	0	0	0	0	0	0	0	0
0	0	0	0	0	0	0	0	0	0	0	0	0	0	0	0	0	0	0	0	0	0	0	0	0	0	0	0	0	0	0
0	0	0	0	0	0	0	0	0	0	0	0	0	0	0	0	0	0	0	0	0	0	0	0	0	0	0	0	0	0	0
0	0	0	0	0	0	0	0	0	0	0	0	0	0	0	0	0	0	0	0	0	0	0	0	0	0	0	0	0	0	0
0	0	0	0	0	0	0	0	0	0	0	0	0	0	0	0	0	0	0	0	0	0	0	0	0	0	0	0	0	0	0
0	0	0	0	0	0	0	0	0	0	0	0	0	0	0	0	0	0	0	0	0	0	0	0	0	0	0	0	0	0	0
0	0	0	0	0	0	0	0	0	0	0	0	0	0	0	0	0	0	0	0	0	0	0	0	0	0	0	0	0	0	0
0	0	0	0	0	0	0	0	0	0	0	0	0	0	0	0	0	0	0	0	0	0	0	0	0	0	0	0	0	0	0
0	0	0	0	0	0	0	0	0	0	0	0	0	0	0	0	0	0	0	0	0	0	0	0	0	0	0	0	0	0	0
0	0	0	0	0	0	0	0	0	0	0	0	0	0	0	0	0	0	0	0	0	0	0	0	0	0	0	0	0	0	0
0	0	0	0	0	0	0	0	0	0	0	0	0	0	0	0	0	0	0	0	0	0	0	0	0	0	0	0	0	0	0
0	0	0	0	0	0	0	0	0	0	0	0	0	0	0	0	0	0	0	0	0	0	0	0	0	0	0	0	0	0	0
0	0	0	0	0	0	0	0	0	0	0	0	0	0	0	0	0	0	0	0	0	0	0	0	0	0	0	0	0	0	0
0	0	0	0	0	0	0	0	0	0	0	0	0	0	0	0	0	0	0	0	0	0	0	0	0	0	0	0	0	0	0
0	0	0	0	0	0	0	0	0	0	0	0	0	0	0	0	0	0	0	0	0	0	0	0	0	0	0	0	0	0	0
0	0	0	0	0	0	0	0	0	0	0	0	0	0	0	0	0	0	0	0	0	0	0	0	0	0	0	0	0	0	0
0	0	0	0	0	0	0	0	0	0	0	0	0	0	0	0	0	0	0	0	0	0	0	0	0	0	0	0	0	0	0
0	0	0	0	0	0	0	0	0	0	0	0	0	0	0	0	0	0	0	0	0	0	0	0	0	0	0	0	0	0	0
0	0	0	0	0	0	0	0	0	0	0	0	0	0	0	0	0	0	0	0	0	0	0	0	0	0	0	0	0	0	0
0	0	0	0	0	0	0	0	0	0	0	0	0	0	0	0	0	0	0	0	0	0	0	0	0	0	0	0	0	0	0
0	0	0	0	0	0	0	0	0	0	0	0	0	0	0	0	0	0	0	0	0	0	0	0	0	0	0	0	0	0	0
0	0	0	0	0	0	0	0	0	0	0	0	0	0	0	0	0	0	0	0	0	0	0	0	0	0	0	0	0	0	0
0	0	0	0	0	0	0	0	0	0	0	0	0	0	0	0	0	0	0	0	0	0	0	0	0	0	0	0	0	0	0
0	0	0	0	0	0	0	0	0	0	0	0	0	0	0	0	0	0	0	0	0	0	0	0	0	0	0	0	0	0	0
0	0	0	0	0	0	0	0	0	0	0	0	0	0	0	0	0	0	0	0	0	0	0	0	0	0	0	0	0	0	0
0	0	0	0	0	0	0	0	0	0	0	0	0	0	0	0	0	0	0	0	0	0	0	0	0	0	0	0	0	0	0
0	0	0	0	0	0	0	0	0	0	0	0	0	0	0	0	0	0	0	0	0	0	0	0	0	0	0	0	0	0	0
0	0	0	0	0	0	0	0	0	0	0	0	0	0	0	0	0	0	0	0	0	0	0	0	0	0	0	0	0	0	0
0	0	0	0	0	0	0	0	0	0	0	0	0	0	0	0	0	0	0	0	0	0	0	0	0	0	0	0	0	0	0
0	0	0	0	0	0	0	0	0	0	0	0	0	0	0	0	0	0	0	0	0	0	0	0	0	0	0	0	0	0	0
0	0	0	0	0	0	0	0	0	0	0	0	0	0	0	0	0	0	0	0	0	0	0	0	0	0	0	0	0	0	0
0	0	0	0	0	0	0	0	0	0	0	0	0	0	0	0	0	0	0	0	0	0	0	0	0	0	0	0	0	0	0
0	0	0	0	0	0	0	0	0	0	0	0	0	0	0	0	0	0	0	0	0	0	0	0	0	0	0	0	0	0	0
0	0	0	0	0	0	0	0	0	0	0	0	0	0	0	0	0	0	0	0	0	0	0	0	0	0	0	0	0	0	0
0	0	0	0	0	0	0	0	0	0	0	0	0	0	0	0	0	0	0	0	0	0	0	0	0	0	0	0	0	0	0
0	0	0	0	0	0	0	0	0	0	0	0	0	0	0	0	0	0	0	0	0	0	0	0	0	0	0	0	0	0	0
0	0	0	0	0	0	0	0	0	0	0	0	0	0	0	0	0	0	0	0	0	0	0	0	0	0	0	0	0	0	0
0	0	0	0	0	0	0	0	0	0	0	0	0	0	0	0	0	0	0	0	0	0	0	0	0	0	0	0	0	0	0
0	0	0	0	0	0	0	0	0	0	0	0	0	0	0	0	0	0	0	0	0	0	0	0	0	0	0	0	0	0	0
0	0	0	0	0	0	0	0	0	0	0	0	0	0	0	0	0	0	0	0	0	0	0	0	0	0	0	0	0	0	0
0	0	0	0	0	0	0	0	0	0	0	0	0	0	0	0	0	0	0	0	0	0	0	0	0	0	0	0	0	0	0
0	0	0	0	0	0	0	0	0	0	0	0	0	0	0	0	0	0	0	0	0	0	0	0	0	0	0	0	0	0	0
0	0	0	0	0	0	0	0	0	0	0	0	0	0	0	0	0	0	0	0	0	0	0	0	0	0	0	0	0	0	0
0	0	0	0	0	0	0	0	0	0	0	0	0	0	0	0	0	0	0	0	0	0	0	0	0	0	0	0	0	0	0
0	0	0	0	0	0	0	0	0	0	0	0	0	0	0	0	0	0	0	0	0	0	0	0	0	0	0	0	0	0	0
0	0	0	0	0	0	0	0	0	0	0	0	0	0	0	0	0	0	0	0	0	0	0	0	0	0	0	0	0	0	0
0	0	0	0	0	0	0	0	0	0	0	0	0	0	0	0	0	0	0	0	0	0	0	0	0	0	0	0	0	0	0
0	0	0	0	0	0	0	0	0	0	0	0	0	0	0	0	0	0	0	0	0	0	0	0	0	0	0	0	0	0	0
0	0	0	0	0	0	0	0	0	0	0	0	0	0	0	0	0	0	0	0	0	0	0	0	0	0	0	0	0	0	0
0	0	0	0	0	0	0	0	0	0	0	0	0	0	0	0	0	0	0	0	0	0	0	0	0	0	0	0	0	0	0
0	0	0	0	0	0	0	0	0	0	0	0	0	0	0	0	0	0	0	0	0	0	0	0	0	0	0	0	0	0	0
0	0	0	0	0	0	0	0	0	0	0	0	0	0	0	0	0	0	0	0	0	0	0	0	0	0	0	0	0	0	0
0	0	0	0	0	0	0	0	0	0	0	0	0	0	0	0	0	0	0	0	0	0	0	0	0	0	0	0	0	0	0
0	0	0	0	0	0	0	0	0	0	0	0	0	0	0	0	0	0	0	0	0	0	0	0	0	0	0	0	0	0	0
0	0	0	0	0	0	0	0	0	0	0	0	0	0	0	0	0	0	0	0	0	0	0	0	0	0	0	0	0	0	0
0	0	0	0	0	0	0	0	0	0	0	0	0	0	0	0	0	0	0	0	0	0	0	0	0	0	0	0	0	0	0
0	0	0	0	0	0	0	0	0	0	0	0	0	0	0	0	0	0	0	0	0	0	0	0	0	0	0	0	0	0	0
0	0	0	0	0	0	0	0	0	0	0	0	0	0	0	0	0	0	0	0	0	0	0	0	0	0	0	0	0	0	0
0	0	0	0	0	0	0	0	0	0	0	0	0	0	0	0	0	0	0	0	0	0	0	0	0	0	0	0	0	0	0
0	0	0	0	0	0	0	0	0	0	0	0	0	0	0	0	0	0	0	0	0	0	0	0	0	0	0	0	0	0	0
0	0	0	0	0	0	0	0	0	0	0	0	0	0	0	0	0	0	0	0	0	0	0	0	0	0	0	0	0	0	0
0	0	0	0	0	0	0	0	0	0	0	0	0	0	0	0	0	0	0	0	0	0	0	0	0	0	0	0	0	0	0
0	0	0	0	0	0	0	0	0	0	0	0	0	0	0	0	0	0	0	0	0	0	0	0	0	0	0	0	0	0	0
0	0	0	0	0	0	0	0	0	0	0	0	0	0	0	0	0	0	0	0	0	0	0	0	0	0	0	0	0	0	0
0	0	0	0	0	0	0	0	0	0	0	0	0	0	0	0	0	0	0	0	0	0	0	0	0	0	0	0	0	0	0
0	0	0	0	0	0	0	0	0	0	0	0	0	0	0	0	0	0	0	0	0	0	0	0	0	0	0	0	0	0	0
0	0	0	0	0	0	0	0	0	0	0	0	0	0	0	0	0	0	0	0	0	0	0	0	0	0	0	0	0	0	0
0	0	0	0	0	0	0	0	0	0	0	0	0	0	0	0	0	0	0	0	0	0	0	0	0	0	0	0	0	0	0
0	0	0	0	0	0	0	0	0	0	0	0	0	0	0	0	0	0	0	0	0	0	0	0	0	0	0	0	0	0	0
0	0	0	0	0	0	0	0	0	0	0	0	0	0	0	0	0	0	0	0	0	0	0	0	0	0	0	0	0	0	0
0	0	0	0	0	0	0	0	0	0	0	0	0	0	0	0	0	0	0	0	0	0	0	0	0	0	0	0	0	0	0
0	0	0	0	0	0	0	0	0	0	0	0	0	0	0	0	0	0	0	0	0	0	0	0	0	0	0	0	0	0	0
0	0	0	0	0	0	0	0	0	0	0	0	0	0	0	0	0	0	0	0	0	0	0	0	0	0	0	0	0	0	0
0	0	0	0	0	0	0	0	0	0	0	0	0	0	0	0	0	0	0	0	0	0	0	0	0	0	0	0	0	0	0
0	0	0	0	0	0	0	0	0	0	0	0	0	0	0	0	0	0	0	0	0	0	0	0	0	0	0	0	0	0	0
0	0	0	0	0	0	0	0	0	0	0	0	0	0	0	0	0	0	0	0	0	0	0	0	0	0	0	0	0	0	0
0	0	0	0	0	0	0	0	0	0	0	0	0	0	0	0	0	0	0	0	0	0	0	0	0	0	0	0	0	0	0
0	0	0	0	0	0	0	0	0	0	0	0	0	0	0	0	0	0	0	0	0	0	0	0	0	0	0	0	0	0	0
0	0	0	0	0	0	0	0	0	0	0	0	0	0	0	0	0	0	0	0	0	0	0	0	0	0	0	0	0	0	0
0	0	0	0	0	0	0	0	0	0	0	0	0	0	0	0	0	0	0	0	0	0	0	0	0	0	0	0	0	0	0
0	0	0	0	0	0	0	0	0	0	0	0	0	0	0	0	0	0	0	0	0	0	0	0	0	0	0	0	0	0	0
0	0	0	0	0	0	0	0	0	0	0	0	0	0	0	0	0	0	0	0	0	0	0	0	0	0	0	0	0	0	0
0	0	0	0	0	0	0	0	0	0	0	0	0	0	0	0	0	0	0	0	0	0	0	0	0	0	0	0	0	0	0
0	0	0	0	0	0	0	0	0	0	0	0	0	0	0	0	0	0	0	0	0	0	0	0	0	0	0	0	0	0	0
0	0	0	0	0	0	0	0	0	0	0	0	0	0	0	0	0	0	0	0	0	0	0	0	0	0	0	0	0	0	0
0	0	0	0	0	0	0	0	0	0	0	0	0	0	0	0	0	0	0	0	0	0	0	0	0	0	0	0	0	0	0
0	0	0	0	0	0	0	0	0	0	0	0	0	0	0	0	0	0	0	0	0	0	0	0	0	0	0	0	0	0	0
0	0	0	0	0	0	0	0	0	0	0	0	0	0	0	0	0	0	0	0	0	0	0	0	0	0	0	0	0	0	0
0	0	0	0	0	0	0	0	0	0	0	0	0	0	0	0	0	0	0	0	0	0	0	0	0	0	0	0	0	0	0
0	0	0	0	0	0	0	0	0	0	0	0	0	0	0	0	0	0	0	0	0	0	0	0	0	0	0	0	0	0	0
0	0	0	0	0	0	0	0	0	0	0	0	0	0	0	0	0	0	0	0	0	0	0	0	0	0	0	0	0	0	0
0	0	0	0	0	0	0	0	0	0	0	0	0	0	0	0	0	0	0	0	0	0	0	0	0	0	0	0	0	0	0
0	0	0	0	0	0	0	0	0	0	0	0	0	0	0	0	0	0	0	0	0	0	0	0	0	0	0	0	0	0	0
0	0	0	0	0	0	0	0	0	0	0	0	0	0	0	0	0	0	0	0	0	0	0	0	0	0	0	0	0	0	0
0	0	0	0	0	0	0	0	0	0	0	0	0	0	0	0	0	0	0	0	0	0	0	0	0	0	0	0	0	0	0
0	0	0	0	0	0	0	0	0	0	0	0	0	0	0	0	0	0	0	0	0	0	0	0	0	0	0	0	0	0	0
0	0	0	0	0	0	0	0	0	0	0	0	0	0	0	0	0	0	0	0	0	0	0	0	0	0	0	0	0	0	0
0	0	0	0	0	0	0	0	0	0	0	0	0	0	0	0	0	0	0	0	0	0	0	0	0	0	0	0	0	0	0
0	0	0	0	0	0	0	0	0	0	0	0	0	0	0	0	0	0	0	0	0	0	0	0	0	0	0	0	0	0	0
0	0	0	0	0	0	0	0	0	0	0	0	0	0	0	0	0	0	0	0	0	0	0	0	0	0	0	0	0	0	0
0	0	0	0	0	0	0	0	0	0	0	0	0	0	0	0	0	0	0	0	0	0	0	0	0	0	0	0	0	0	0
0	0	0	0	0	0	0	0	0	0	0	0	0	0	0	0	0	0	0	0	0	0	0	0	0	0	0	0	0	0	0
0	0	0	0	0	0	0	0	0	0	0	0	0	0	0	0	0	0	0	0	0	0	0	0	0	0	0	0	0	0	0
0	0	0	0	0	0	0	0	0	0	0	0	0	0	0	0	0	0	0	0	0	0	0	0	0	0	0	0	0	0	0
0	0	0	0	0	0	0	0	0	0	0	0	0	0	0	0	0	0	0	0	0	0	0	0	0	0	0	0	0	0	0
0	0	0	0	0	0	0	0	0	0	0	0	0	0	0	0	0	0	0	0	0	0	0	0	0	0	0	0	0	0	0
0	0	0	0	0	0	0	0	0	0	0	0	0	0	0	0	0	0	0	0	0	0	0	0	0	0	0	0	0	0	0
0	0	0	0	0	0	0	0	0	0	0	0	0	0	0	0	0	0	0	0	0	0	0	0	0	0	0	0	0	0	0
0	0	0	0	0	0	0	0	0	0	0	0	0	0	0	0	0	0	0	0	0	0	0	0	0	0	0	0	0	0	0
0	0	0	0	0	0	0	0	0	0	0	0	0	0	0	0	0	0	0	0	0	0	0	0	0	0	0	0	0	0	0
0	0	0	0	0	0	0	0	0	0	0	0	0	0	0	0	0	0	0	0	0	0	0	0	0	0	0	0	0	0	0
0	0	0	0	0	0	0	0	0	0	0	0	0	0	0	0	0	0	0	0	0	0	0	0	0	0	0	0	0	0	0
0	0	0	0	0	0	0	0	0	0	0	0	0	0	0	0	0	0	0	0	0	0	0	0	0	0	0	0	0	0	0
0	0	0	0	0	0	0	0	0	0	0	0	0	0	0	0	0	0	0	0	0	0	0	0	0	0	0	0	0	0	0
0	0	0	0	0	0	0	0	0	0	0	0	0	0	0	0	0	0	0	0	0	0	0	0	0	0	0	0	0	0	0
0	0	0	0	0	0	0	0	0	0	0	0	0	0	0	0	0	0	0	0	0	0	0	0	0	0	0	0	0	0	0
0	0	0	0	0	0	0	0	0	0	0	0	0	0	0	0	0	0	0	0	0	0	0	0	0	0	0	0	0	0	0
0	0	0	0	0	0	0	0	0	0	0	0	0	0	0	0	0	0	0	0	0	0	0	0	0	0	0	0	0	0	0
0	0	0	0	0	0	0	0	0	0	0	0	0	0	0	0	0	0	0	0	0	0	0	0	0	0	0	0	0	0	0
0	0	0	0	0	0	0	0	0	0	0	0	0	0	0	0	0	0	0	0	0	0	0	0	0	0	0	0	0	0	0
0	0	0	0	0	0	0	0	0	0	0	0	0	0	0	0	0	0	0	0	0	0	0	0	0	0	0	0	0	0	0
0	0	0	0	0	0	0	0	0	0	0	0	0	0	0	0	0	0	0	0	0	0	0	0	0	0	0	0	0	0	0
0	0	0	0	0	0	0	0	0	0	0	0	0	0	0	0	0	0	0	0	0	0	0	0	0	0	0	0	0	0	0
0	0	0	0	0	0	0	0	0	0	0	0	0	0	0	0	0	0	0	0	0	0	0	0	0	0	0	0	0	0	0
0	0	0	0	0	0	0	0	0	0	0	0	0	0	0	0	0	0	0	0	0	0	0	0	0	0	0	0	0	0	0
0	0	0	0	0	0	0	0	0	0	0	0	0	0	0	0	0	0	0	0	0	0	0	0	0	0	0	0	0	0	0
0	0	0	0	0	0	0	0	0	0	0	0	0	0	0	0	0	0	0	0	0	0	0	0	0	0	0	0	0	0	0
0	0	0	0	0	0	0	0	0	0	0	0	0	0	0	0	0	0	0	0	0	0	0	0	0	0	0	0	0	0	0
0	0	0	0	0	0	0	0	0	0	0	0	0	0	0	0	0	0	0	0	0	0	0	0	0	0	0	0	0	0	0
0	0	0	0	0	0	0	0	0	0	0	0	0	0	0	0	0	0	0	0	0	0	0	0	0	0	0	0	0	0	0
0	0	0	0	0	0	0	0	0	0	0	0	0	0	0	0	0	0	0	0	0	0	0	0	0	0	0	0	0	0	0
0	0	0	0	0	0	0	0	0	0	0	0	0	0	0	0	0	0	0	0	0	0	0	0	0	0	0	0	0	0	0
0	0	0	0	0	0	0	0	0	0	0	0	0	0	0	0	0	0	0	0	0	0	0	0	0	0	0	0	0	0	0
0	0	0	0	0	0	0	0	0	0	0	0	0	0	0	0	0	0	0	0	0	0	0	0	0	0	0	0	0	0	0
0	0	0	0	0	0	0	0	0	0	0	0	0	0	0	0	0	0	0	0	0	0	0	0	0	0	0	0	0	0	0
0	0	0	0	0	0	0	0	0	0	0	0	0	0	0	0	0	0	0	0	0	0	0	0	0	0	0	0	0	0	0
0	0	0	0	0	0	0	0	0	0	0	0	0	0	0	0	0	0	0	0	0	0	0	0	0	0	0	0	0	0	0
0	0	0	0	0	0	0	0	0	0	0	0	0	0	0	0	0	0	0	0	0	0	0	0	0	0	0	0	0	0	0
0	0	0	0	0	0	0	0	0	0	0	0	0	0	0	0	0	0	0	0	0	0	0	0	0	0	0	0	0	0	0
0	0	0	0	0	0	0	0	0	0	0	0	0	0	0	0	0	0	0	0	0	0	0	0	0	0	0	0	0	0	0
0	0	0	0	0	0	0	0	0	0	0	0	0	0	0	0	0	0	0	0	0	0	0	0	0	0	0	0	0	0	0
0	0	0	0	0	0	0	0	0	0	0	0	0	0	0	0	0	0	0	0	0	0	0	0	0	0	0	0	0	0	0
0	0	0	0	0	0	0	0	0	0	0	0	0	0	0	0	0	0	0	0	0	0	0	0	0	0	0	0	0	0	0
0	0	0	0	0	0	0	0	0	0	0	0	0	0	0	0	0	0	0	0	0	0	0	0	0	0	0	0	0	0	0
0	0	0	0	0	0	0	0	0	0	0	0	0	0	0	0	0	0	0	0	0	0	0	0	0	0	0	0	0	0	0
0	0	0	0	0	0	0	0	0	0	0	0	0	0	0	0	0	0	0	0	0	0	0	0	0	0	0	0	0	0	0
0	0	0	0	0	0	0	0	0	0	0	0	0	0	0	0	0	0	0	0	0	0	0	0	0	0	0	0	0	0	0
0	0	0	0	0	0	0	0	0	0	0	0	0	0	0	0	0	0	0	0	0	0	0	0	0	0	0	0	0	0	0
0	0	0	0	0	0	0	0	0	0	0	0	0	0	0	0	0	0	0	0	0	0	0	0	0	0	0	0	0	0	0
0	0	0	0	0	0	0	0	0	0	0	0	0	0	0	0	0	0	0	0	0	0	0	0	0	0	0	0	0	0	0
0	0	0	0	0	0	0	0	0	0	0	0	0	0	0	0	0	0	0	0	0	0	0	0	0	0	0	0	0	0	0
0	0	0	0	0	0	0	0	0	0	0	0	0	0	0	0	0	0	0	0	0	0	0	0	0	0	0	0	0	0	0
0	0	0	0	0	0	0	0	0	0	0	0	0	0	0	0	0	0	0	0	0	0	0	0	0	0	0	0	0	0	0
0	0	0	0	0	0	0	0	0	0	0	0	0	0	0	0	0	0	0	0	0	0	0	0	0	0	0	0	0	0	0
0	0	0	0	0	0	0	0	0	0	0	0	0	0	0	0	0	0	0	0	0	0	0	0	0	0	0	0	0	0	0
0	0	0	0	0	0	0	0	0	0	0	0	0	0	0	0	0	0	0	0	0	0	0	0	0	0	0	0	0	0	0
0	0	0	0	0	0	0	0	0	0	0	0	0	0	0	0	0	0	0	0	0	0	0	0	0	0	0	0	0	0	0
0	0	0	0	0	0	0	0	0	0	0	0	0	0	0	0	0	0	0	0	0	0	0	0	0	0	0	0	0	0	0
0	0	0	0	0	0	0	0	0	0	0	0	0	0	0	0	0	0	0	0	0	0	0	0	0	0	0	0	0	0	0
0	0	0	0	0	0	0	0	0	0	0	0	0	0	0	0	0	0	0	0	0	0	0	0	0	0	0	0	0	0	0
0	0	0	0	0	0	0	0	0	0	0	0	0	0	0	0	0	0	0	0	0	0	0	0	0	0	0	0	0	0	0
0	0	0	0	0	0	0	0	0	0	0	0	0	0	0	0	0	0	0	0	0	0	0	0	0	0	0	0	0	0	0
0	0	0	0	0	0	0	0	0	0	0	0	0	0	0	0	0	0	0	0	0	0	0	0	0	0	0	0	0	0	0
0	0	0	0	0	0	0	0	0	0	0	0	0	0	0	0	0	0	0	0	0	0	0	0	0	0	0	0	0	0	0
0	0	0	0	0	0	0	0	0	0	0	0	0	0	0	0	0	0	0	0	0	0	0	0	0	0	0	0	0	0	0
0	0	0	0	0	0	0	0	0	0	0	0	0	0	0	0	0	0	0	0	0	0	0	0	0	0	0	0	0	0	0
0	0	0	0	0	0	0	0	0	0	0	0	0	0	0	0	0	0	0	0	0	0	0	0	0	0	0	0	0	0	0
0	0	0	0	0	0	0	0	0	0	0	0	0	0	0	0	0	0	0	0	0	0	0	0	0	0	0	0	0	0	0
0	0	0	0	0	0	0	0	0	0	0	0	0	0	0	0	0	0	0	0	0	0	0	0	0	0	0	0	0	0	0
0	0	0	0	0	0	0	0	0	0	0	0	0	0	0	0	0	0	0	0	0	0	0	0	0	0	0	0	0	0	0
0	0	0	0	0	0	0	0	0	0	0	0	0	0	0	0	0	0	0	0	0	0	0	0	0	0	0	0	0	0	0
0	0	0	0	0	0	0	0	0	0	0	0	0	0	0	0	0	0	0	0	0	0	0	0	0	0	0	0	0	0	0
0	0	0	0	0	0	0	0	0	0	0	0	0	0	0	0	0	0	0	0	0	0	0	0	0	0	0	0	0	0	0
0	0	0	0	0	0	0	0	0	0	0	0	0	0	0	0	0	0	0	0	0	0	0	0	0	0	0	0	0	0	0
0	0	0	0	0	0	0	0	0	0	0	0	0	0	0	0	0	0	0	0	0	0	0	0	0	0	0	0	0	0	0
0	0	0	0	0	0	0	0	0	0	0	0	0	0	0	0	0	0	0	0	0	0	0	0	0	0	0	0	0	0	0
0	0	0	0	0	0	0	0	0	0	0	0	0	0	0	0	0	0	0	0	0	0	0	0	0	0	0	0	0	0	0
0	0	0	0	0	0	0	0	0	0	0	0	0	0	0	0	0	0	0	0	0	0	0	0	0	0	0	0	0	0	0
0	0	0	0	0	0	0	0	0	0	0	0	0	0	0	0	0	0	0	0	0	0	0	0	0	0	0	0	0	0	0
0	0	0	0	0	0	0	0	0	0	0	0	0	0	0	0	0	0	0	0	0	0	0	0	0	0	0	0	0	0	0
0	0	0	0	0	0	0	0	0	0	0	0	0	0	0	0	0	0	0	0	0	0	0	0	0	0	0	0	0	0	0
0	0	0	0	0	0	0	0	0	0	0	0	0	0	0	0	0	0	0	0	0	0	0	0	0	0	0	0	0	0	0
0	0	0	0	0	0	0	0	0	0	0	0	0	0	0	0	0	0	0	0	0	0	0	0	0	0	0	0	0	0	0
0	0	0	0	0	0	0	0	0	0	0	0	0	0	0	0	0	0	0	0	0	0	0	0	0	0	0	0	0	0	0
0	0	0	0	0	0	0	0	0	0	0	0	0	0	0	0	0	0	0	0	0	0	0	0	0	0	0	0	0	0	0
0	0	0	0	0	0	0	0	0	0	0	0	0	0	0	0	0	0	0	0	0	0	0	0	0	0	0	0	0	0	0
0	0	0	0	0	0	0	0	0	0	0	0	0	0	0	0	0	0	0	0	0	0	0	0	0	0	0	0	0	0	0
0	0	0	0	0	0	0	0	0	0	0	0	0	0	0	0	0	0	0	0	0	0	0	0	0	0	0	0	0	0	0
0	0	0	0	0	0	0	0	0	0	0	0	0	0	0	0	0	0	0	0	0	0	0	0	0	0	0	0	0	0	0
0	0	0	0	0	0	0	0	0	0	0	0	0	0	0	0	0	0	0	0	0	0	0	0	0	0	0	0	0	0	0
0	0	0	0	0	0	0	0	0	0	0	0	0	0	0	0	0	0	0	0	0	0	0	0	0	0	0	0	0	0	0
0	0	0	0	0	0	0	0	0	0	0	0	0	0	0	0	0	0	0	0	0	0	0	0	0	0	0	0	0	0	0
0	0	0	0	0	0	0	0	0	0	0	0	0	0	0	0	0	0	0	0	0	0	0	0	0	0	0	0	0	0	0
0	0	0	0	0	0	0	0	0	0	0	0	0	0	0	0	0	0	0	0	0	0	0	0	0	0	0	0	0	0	0
0	0	0	0	0	0	0	0	0	0	0	0	0	0	0	0	0	0	0	0	0	0	0	0	0	0	0	0	0	0	0
0	0	0	0	0	0	0	0	0	0	0	0	0	0	0	0	0	0	0	0	0	0	0	0	0	0	0	0	0	0	0
0	0	0	0	0	0	0	0	0	0	0	0	0	0	0	0	0	0	0	0	0	0	0	0	0	0	0	0	0	0	0
0	0	0	0	0	0	0	0	0	0	0	0	0	0	0	0	0	0	0	0	0	0	0	0	0	0	0	0	0	0	0
0	0	0	0	0	0	0	0	0	0	0	0	0	0	0	0	0	0	0	0	0	0	0	0	0	0	0	0	0	0	0
0	0	0	0	0	0	0	0	0	0	0	0	0	0	0	0	0	0	0	0	0	0	0	0	0	0	0	0	0	0	0
0	0	0	0	0	0	0	0	0	0	0	0	0	0	0	0	0	0	0	0	0	0	0	0	0	0	0	0	0	0	0
0	0	0	0	0	0	0	0	0	0	0	0	0	0	0	0	0	0	0	0	0	0	0	0	0	0	0	0	0	0	0
0	0	0	0	0	0	0	0	0	0	0	0	0	0	0	0	0	0	0	0	0	0	0	0	0	0	0	0	0	0	0
0	0	0	0	0	0	0	0	0	0	0	0	0	0	0	0	0	0	0	0	0	0	0	0	0	0	0	0	0	0	0
0	0	0	0	0	0	0	0	0	0	0	0	0	0	0	0	0	0	0	0	0	0	0	0	0	0	0	0	0	0	0
0	0	0	0	0	0	0	0	0	0	0	0	0	0	0	0	0	0	0	0	0	0	0	0	0	0	0	0	0	0	0
0	0	0	0	0	0	0	0	0	0	0	0	0	0	0	0	0	0	0	0	0	0	0	0	0	0	0	0	0	0	0
0	0	0	0	0	0	0	0	0	0	0	0	0	0	0	0	0	0	0	0	0	0	0	0	0	0	0	0	0	0	0
0	0	0	0	0	0	0	0	0	0	0	0	0	0	0	0	0	0	0	0	0	0	0	0	0	0	0	0	0	0	0
0	0	0	0	0	0	0	0	0	0	0	0	0	0	0	0	0	0	0	0	0	0	0	0	0	0	0	0	0	0	0
0	0	0	0	0	0	0	0	0	0	0	0	0	0	0	0	0	0	0	0	0	0	0	0	0	0	0	0	0	0	0
0	0	0	0	0	0	0	0	0	0	0	0	0	0	0	0	0	0	0	0	0	0	0	0	0	0	0	0	0	0	0
0	0	0	0	0	0	0	0	0	0	0	0	0	0	0	0	0	0	0	0	0	0	0	0	0	0	0	0	0	0	0
0	0	0	0	0	0	0	0	0	0	0	0	0	0	0	0	0	0	0	0	0	0	0	0	0	0	0	0	0	0	0
0	0	0	0	0	0	0	0	0	0	0	0	0	0	0	0	0	0	0	0	0	0	0	0	0	0	0	0	0	0	0
0	0	0	0	0	0	0	0	0	0	0	0	0	0	0	0	0	0	0	0	0	0	0	0	0	0	0	0	0	0	0
0	0	0	0	0	0	0	0	0	0	0	0	0	0	0	0	0	0	0	0	0	0	0	0	0	0	0	0	0	0	0
0	0	0	0	0	0	0	0	0	0	0	0	0	0	0	0	0	0	0	0	0	0	0	0	0	0	0	0	0	0	0
0	0	0	0	0	0	0	0	0	0	0	0	0	0	0	0	0	0	0	0	0	0	0	0	0	0	0	0	0	0	0
0	0	0	0	0	0	0	0	0	0	0	0	0	0	0	0	0	0	0	0	0	0	0	0	0	0	0	0	0	0	0
0	0	0	0	0	0	0	0	0	0	0	0	0	0	0	0	0	0	0	0	0	0	0	0	0	0	0	0	0	0	0
0	0	0	0	0	0	0	0	0	0	0	0	0	0	0	0	0	0	0	0	0	0	0	0	0	0	0	0	0	0	0
0	0	0	0	0	0	0	0	0	0	0	0	0	0	0	0	0	0	0	0	0	0	0	0	0	0	0	0	0	0	0
0	0	0	0	0	0	0	0	0	0	0	0	0	0	0	0	0	0	0	0	0	0	0	0	0	0	0	0	0	0	0
0	0	0	0	0	0	0	0	0	0	0	0	0	0	0	0	0	0	0	0	0	0	0	0	0	0	0	0	0	0	0
0	0	0	0	0	0	0	0	0	0	0	0	0	0	0	0	0	0	0	0	0	0	0	0	0	0	0	0	0	0	0
0	0	0	0	0	0	0	0	0	0	0	0	0	0	0	0	0	0	0	0	0	0	0	0	0	0	0	0	0	0	0
0	0	0	0	0	0	0	0	0	0	0	0	0	0	0	0	0	0	0	0	0	0	0	0	0	0	0	0	0	0	0
0	0	0	0	0	0	0	0	0	0	0	0	0	0	0	0	0	0	0	0	0	0	0	0	0	0	0	0	0	0	0
0	0	0	0	0	0	0	0	0	0	0	0	0	0	0	0	0	0	0	0	0	0	0	0	0	0	0	0	0	0	0
0	0	0	0	0	0	0	0	0	0	0	0	0	0	0	0	0	0	0	0	0	0	0	0	0	0	0	0	0	0	0
0	0	0	0	0	0	0	0	0	0	0	0	0	0	0	0	0	0	0	0	0	0	0	0	0	0	0	0	0	0	0
0	0	0	0	0	0	0	0	0	0	0	0	0	0	0	0	0	0	0	0	0	0	0	0	0	0	0	0	0	0	0
0	0	0	0	0	0	0	0	0	0	0	0	0	0	0	0	0	0	0	0	0	0	0	0	0	0	0	0	0	0	0
0	0	0	0	0	0	0	0	0	0	0	0	0	0	0	0	0	0	0	0	0	0	0	0	0	0	0	0	0	0	0
0	0	0	0	0	0	0	0	0	0	0	0	0	0	0	0	0	0	0	0	0	0	0	0	0	0	0	0	0	0	0
0	0	0	0	0	0	0	0	0	0	0	0	0	0	0	0	0	0	0	0	0	0	0	0	0	0	0	0	0	0	0
0	0	0	0	0	0	0	0	0	0	0	0	0	0	0	0	0	0	0	0	0	0	0	0	0	0	0	0	0	0	0
0	0	0	0	0	0	0	0	0	0	0	0	0	0	0	0	0	0	0	0	0	0	0	0	0	0	0	0	0	0	0
0	0	0	0	0	0	0	0	0	0	0	0	0	0	0	0	0	0	0	0	0	0	0	0	0	0	0	0	0	0	0
0	0	0	0	0	0	0	0	0	0	0	0	0	0	0	0	0	0	0	0	0	0	0	0	0	0	0	0	0	0	0
0	0	0	0	0	0	0	0	0	0	0	0	0	0	0	0	0	0	0	0	0	0	0	0	0	0	0	0	0	0	0
0	0	0	0	0	0	0	0	0	0	0	0	0	0	0	0	0	0	0	0	0	0	0	0	0	0	0	0	0	0	0
0	0	0	0	0	0	0	0	0	0	0	0	0	0	0	0	0	0	0	0	0	0	0	0	0	0	0	0	0	0	0
0	0	0	0	0	0	0	0	0	0	0	0	0	0	0	0	0	0	0	0	0	0	0	0	0	0	0	0	0	0	0
0	0	0	0	0	0	0	0	0	0	0	0	0	0	0	0	0	0	0	0	0	0	0	0	0	0	0	0	0	0	0
0	0	0	0	0	0	0	0	0	0	0	0	0	0	0	0	0	0	0	0	0	0	0	0	0	0	0	0	0	0	0
0	0	0	0	0	0	0	0	0	0	0	0	0	0	0	0	0	0	0	0	0	0	0	0	0	0	0	0	0	0	0
0	0	0	0	0	0	0	0	0	0	0	0	0	0	0	0	0	0	0	0	0	0	0	0	0	0	0	0	0	0	0
0	0	0	0	0	0	0	0	0	0	0	0	0	0	0	0	0	0	0	0	0	0	0	0	0	0	0	0	0	0	0
0	0	0	0	0	0	0	0	0	0	0	0	0	0	0	0	0	0	0	0	0	0	0	0	0	0	0	0	0	0	0
0	0	0	0	0	0	0	0	0	0	0	0	0	0	0	0	0	0	0	0	0	0	0	0	0	0	0	0	0	0	0
0	0	0	0	0	0	0	0	0	0	0	0	0	0	0	0	0	0	0	0	0	0	0	0	0	0	0	0	0	0	0
0	0	0	0	0	0	0	0	0	0	0	0	0	0	0	0	0	0	0	0	0	0	0	0	0	0	0	0	0	0	0
0	0	0	0	0	0	0	0	0	0	0	0	0	0	0	0	0	0	0	0	0	0	0	0	0	0	0	0	0	0	0
0	0	0	0	0	0	0	0	0	0	0	0	0	0	0	0	0	0	0	0	0	0	0	0	0	0	0	0	0	0	0
0	0	0	0	0	0	0	0	0	0	0	0	0	0	0	0	0	0	0	0	0	0	0	0	0	0	0	0	0	0	0
0	0	0	0	0	0	0	0	0	0	0	0	0	0	0	0	0	0	0	0	0	0	0	0	0	0	0	0	0	0	0
0	0	0	0	0	0	0	0	0	0	0	0	0	0	0	0	0	0	0	0	0	0	0	0	0	0	0	0	0	0	0
0	0	0	0	0	0	0	0	0	0	0	0	0	0	0	0	0	0	0	0	0	0	0	0	0	0	0	0	0	0	0
0	0	0	0	0	0	0	0	0	0	0	0	0	0	0	0	0	0	0	0	0	0	0	0	0	0	0	0	0	0	0
0	0	0	0	0	0	0	0	0	0	0	0	0	0	0	0	0	0	0	0	0	0	0	0	0	0	0	0	0	0	0
0	0	0	0	0	0	0	0	0	0	0	0	0	0	0	0	0	0	0	0	0	0	0	0	0	0	0	0	0	0	0
0	0	0	0	0	0	0	0	0	0	0	0	0	0	0	0	0	0	0	0	0	0	0	0	0	0	0	0	0	0	0
0	0	0	0	0	0	0	0	0	0	0	0	0	0	0	0	0	0	0	0	0	0	0	0	0	0	0	0	0	0	0
0	0	0	0	0	0	0	0	0	0	0	0	0	0	0	0	0	0	0	0	0	0	0	0	0	0	0	0	0	0	0
0	0	0	0	0	0	0	0	0	0	0	0	0	0	0	0	0	0	0	0	0	0	0	0	0	0	0	0	0	0	0
0	0	0	0	0	0	0	0	0	0	0	0	0	0	0	0	0	0	0	0	0	0	0	0	0	0	0	0	0	0	0
0	0	0	0	0	0	0	0	0	0	0	0	0	0	0	0	0	0	0	0	0	0	0	0	0	0	0	0	0	0	0
0	0	0	0	0	0	0	0	0	0	0	0	0	0	0	0	0	0	0	0	0	0	0	0	0	0	0	0	0	0	0
0	0	0	0	0	0	0	0	0	0	0	0	0	0	0	0	0	0	0	0	0	0	0	0	0	0	0	0	0	0	0
0	0	0	0	0	0	0	0	0	0	0	0	0	0	0	0	0	0	0	0	0	0	0	0	0	0	0	0	0	0	0
0	0	0	0	0	0	0	0	0	0	0	0	0	0	0	0	0	0	0	0	0	0	0	0	0	0	0	0	0	0	0
0	0	0	0	0	0	0	0	0	0	0	0	0	0	0	0	0	0	0	0	0	0	0	0	0	0	0	0	0	0	0
0	0	0	0	0	0	0	0	0	0	0	0	0	0	0	0	0	0	0	0	0	0	0	0	0	0	0	0	0	0	0
0	0	0	0	0	0	0	0	0	0	0	0	0	0	0	0	0	0	0	0	0	0	0	0	0	0	0	0	0	0	0
0	0	0	0	0	0	0	0	0	0	0	0	0	0	0	0	0	0	0	0	0	0	0	0	0	0	0	0	0	0	0
0	0	0	0	0	0	0	0	0	0	0	0	0	0	0	0	0	0	0	0	0	0	0	0	0	0	0	0	0	0	0
0	0	0	0	0	0	0	0	0	0	0	0	0	0	0	0	0	0	0	0	0	0	0	0	0	0	0	0	0	0	0
0	0	0	0	0	0	0	0	0	0	0	0	0	0	0	0	0	0	0	0	0	0	0	0	0	0	0	0	0	0	0
0	0	0	0	0	0	0	0	0	0	0	0	0	0	0	0	0	0	0	0	0	0	0	0	0	0	0	0	0	0	0
0	0	0	0	0	0	0	0	0	0	0	0	0	0	0	0	0	0	0	0	0	0	0	0	0	0	0	0	0	0	0
0	0	0	0	0	0	0	0	0	0	0	0	0	0	0	0	0	0	0	0	0	0	0	0	0	0	0	0	0	0	0
0	0	0	0	0	0	0	0	0	0	0	0	0	0	0	0	0	0	0	0	0	0	0	0	0	0	0	0	0	0	0
0	0	0	0	0	0	0	0	0	0	0	0	0	0	0	0	0	0	0	0	0	0	0	0	0	0	0	0	0	0	0
0	0	0	0	0	0	0	0	0	0	0	0	0	0	0	0	0	0	0	0	0	0	0	0	0	0	0	0	0	0	0
0	0	0	0	0	0	0	0	0	0	0	0	0	0	0	0	0	0	0	0	0	0	0	0	0	0	0	0	0	0	0
0	0	0	0	0	0	0	0	0	0	0	0	0	0	0	0	0	0	0	0	0	0	0	0	0	0	0	0	0	0	0
0	0	0	0	0	0	0	0	0	0	0	0	0	0	0	0	0	0	0	0	0	0	0	0	0	0	0	0	0	0	0
0	0	0	0	0	0	0	0	0	0	0	0	0	0	0	0	0	0	0	0	0	0	0	0	0	0	0	0	0	0	0
0	0	0	0	0	0	0	0	0	0	0	0	0	0	0	0	0	0	0	0	0	0	0	0	0	0	0	0	0	0	0
0	0	0	0	0	0	0	0	0	0	0	0	0	0	0	0	0	0	0	0	0	0	0	0	0	0	0	0	0	0	0
0	0	0	0	0	0	0	0	0	0	0	0	0	0	0	0	0	0	0	0	0	0	0	0	0	0	0	0	0	0	0
0	0	0	0	0	0	0	0	0	0	0	0	0	0	0	0	0	0	0	0	0	0	0	0	0	0	0	0	0	0	0
0	0	0	0	0	0	0	0	0	0	0	0	0	0	0	0	0	0	0	0	0	0	0	0	0	0	0	0	0	0	0
0	0	0	0	0	0	0	0	0	0	0	0	0	0	0	0	0	0	0	0	0	0	0	0	0	0	0	0	0	0	0
0	0	0	0	0	0	0	0	0	0	0	0	0	0	0	0	0	0	0	0	0	0	0	0	0	0	0	0	0	0	0
0	0	0	0	0	0	0	0	0	0	0	0	0	0	0	0	0	0	0	0	0	0	0	0	0	0	0	0	0	0	0
0	0	0	0	0	0	0	0	0	0	0	0	0	0	0	0	0	0	0	0	0	0	0	0	0	0	0	0	0	0	0
0	0	0	0	0	0	0	0	0	0	0	0	0	0	0	0	0	0	0	0	0	0	0	0	0	0	0	0	0	0	0
0	0	0	0	0	0	0	0	0	0	0	0	0	0	0	0	0	0	0	0	0	0	0	0	0	0	0	0	0	0	0
0	0	0	0	0	0	0	0	0	0	0	0	0	0	0	0	0	0	0	0	0	0	0	0	0	0	0	0	0	0	0
0	0	0	0	0	0	0	0	0	0	0	0	0	0	0	0	0	0	0	0	0	0	0	0	0	0	0	0	0	0	0
0	0	0	0	0	0	0	0	0	0	0	0	0	0	0	0	0	0	0	0	0	0	0	0	0	0	0	0	0	0	0
0	0	0	0	0	0	0	0	0	0	0	0	0	0	0	0	0	0	0	0	0	0	0	0	0	0	0	0	0	0	0
0	0	0	0	0	0	0	0	0	0	0	0	0	0	0	0	0	0	0	0	0	0	0	0	0	0	0	0	0	0	0
0	0	0	0	0	0	0	0	0	0	0	0	0	0	0	0	0	0	0	0	0	0	0	0	0	0	0	0	0	0	0
0	0	0	0	0	0	0	0	0	0	0	0	0	0	0	0	0	0	0	0	0	0	0	0	0	0	0	0	0	0	0
0	0	0	0	0	0	0	0	0	0	0	0	0	0	0	0	0	0	0	0	0	0	0	0	0	0	0	0	0	0	0
0	0	0	0	0	0	0	0	0	0	0	0	0	0	0	0	0	0	0	0	0	0	0	0	0	0	0	0	0	0	0
0	0	0	0	0	0	0	0	0	0	0	0	0	0	0	0	0	0	0	0	0	0	0	0	0	0	0	0	0	0	0
0	0	0	0	0	0	0	0	0	0	0	0	0	0	0	0	0	0	0	0	0	0	0	0	0	0	0	0	0	0	0
0	0	0	0	0	0	0	0	0	0	0	0	0	0	0	0	0	0	0	0	0	0	0	0	0	0	0	0	0	0	0
0	0	0	0	0	0	0	0	0	0	0	0	0	0	0	0	0	0	0	0	0	0	0	0	0	0	0	0	0	0	0
0	0	0	0	0	0	0	0	0	0	0	0	0	0	0	0	0	0	0	0	0	0	0	0	0	0	0	0	0	0	0
0	0	0	0	0	0	0	0	0	0	0	0	0	0	0	0	0	0	0	0	0	0	0	0	0	0	0	0	0	0	0
0	0	0	0	0	0	0	0	0	0	0	0	0	0	0	0	0	0	0	0	0	0	0	0	0	0	0	0	0	0	0
0	0	0	0	0	0	0	0	0	0	0	0	0	0	0	0	0	0	0	0	0	0	0	0	0	0	0	0	0	0	0
0	0	0	0	0	0	0	0	0	0	0	0	0	0	0	0	0	0	0	0	0	0	0	0	0	0	0	0	0	0	0
0	0	0	0	0	0	0	0	0	0	0	0	0	0	0	0	0	0	0	0	0	0	0	0	0	0	0	0	0	0	0
0	0	0	0	0	0	0	0	0	0	0	0	0	0	0	0	0	0	0	0	0	0	0	0	0	0	0	0	0	0	0
0	0	0	0	0	0	0	0	0	0	0	0	0	0	0	0	0	0	0	0	0	0	0	0	0	0	0	0	0	0	0
0	0	0	0	0	0	0	0	0	0	0	0	0	0	0	0	0	0	0	0	0	0	0	0	0	0	0	0	0	0	0
0	0	0	0	0	0	0	0	0	0	0	0	0	0	0	0	0	0	0	0	0	0	0	0	0	0	0	0	0	0	0
0	0	0	0	0	0	0	0	0	0	0	0	0	0	0	0	0	0	0	0	0	0	0	0	0	0	0	0	0	0	0
0	0	0	0	0	0	0	0	0	0	0	0	0	0	0	0	0	0	0	0	0	0	0	0	0	0	0	0	0	0	0
0	0	0	0	0	0	0	0	0	0	0	0	0	0	0	0	0	0	0	0	0	0	0	0	0	0	0	0	0	0	0
0	0	0	0	0	0	0	0	0	0	0	0	0	0	0	0	0	0	0	0	0	0	0	0	0	0	0	0	0	0	0
0	0	0	0	0	0	0	0	0	0	0	0	0	0	0	0	0	0	0	0	0	0	0	0	0	0	0	0	0	0	0
0	0	0	0	0	0	0	0	0	0	0	0	0	0	0	0	0	0	0	0	0	0	0	0	0	0	0	0	0	0	0
0	0	0	0	0	0	0	0	0	0	0	0	0	0	0	0	0	0	0	0	0	0	0	0	0	0	0	0	0	0	0
0	0	0	0	0	0	0	0	0	0	0	0	0	0	0	0	0	0	0	0	0	0	0	0	0	0	0	0	0	0	0
0	0	0	0	0	0	0	0	0	0	0	0	0	0	0	0	0	0	0	0	0	0	0	0	0	0	0	0	0	0	0
0	0	0	0	0	0	0	0	0	0	0	0	0	0	0	0	0	0	0	0	0	0	0	0	0	0	0	0	0	0	0
0	0	0	0	0	0	0	0	0	0	0	0	0	0	0	0	0	0	0	0	0	0	0	0	0	0	0	0	0	0	0
0	0	0	0	0	0	0	0	0	0	0	0	0	0	0	0	0	0	0	0	0	0	0	0	0	0	0	0	0	0	0
0	0	0	0	0	0	0	0	0	0	0	0	0	0	0	0	0	0	0	0	0	0	0	0	0	0	0	0	0	0	0
0	0	0	0	0	0	0	0	0	0	0	0	0	0	0	0	0	0	0	0	0	0	0	0	0	0	0	0	0	0	0
0	0	0	0	0	0	0	0	0	0	0	0	0	0	0	0	0	0	0	0	0	0	0	0	0	0	0	0	0	0	0
0	0	0	0	0	0	0	0	0	0	0	0	0	0	0	0	0	0	0	0	0	0	0	0	0	0	0	0	0	0	0
0	0	0	0	0	0	0	0	0	0	0	0	0	0	0	0	0	0	0	0	0	0	0	0	0	0	0	0	0	0	0
0	0	0	0	0	0	0	0	0	0	0	0	0	0	0	0	0	0	0	0	0	0	0	0	0	0	0	0	0	0	0
0	0	0	0	0	0	0	0	0	0	0	0	0	0	0	0	0	0	0	0	0	0	0	0	0	0	0	0	0	0	0
0	0	0	0	0	0	0	0	0	0	0	0	0	0	0	0	0	0	0	0	0	0	0	0	0	0	0	0	0	0	0
0	0	0	0	0	0	0	0	0	0	0	0	0	0	0	0	0	0	0	0	0	0	0	0	0	0	0	0	0	0	0
0	0	0	0	0	0	0	0	0	0	0	0	0	0	0	0	0	0	0	0	0	0	0	0	0	0	0	0	0	0	0
0	0	0	0	0	0	0	0	0	0	0	0	0	0	0	0	0	0	0	0	0	0	0	0	0	0	0	0	0	0	0
0	0	0	0	0	0	0	0	0	0	0	0	0	0	0	0	0	0	0	0	0	0	0	0	0	0	0	0	0	0	0
0	0	0	0	0	0	0	0	0	0	0	0	0	0	0	0	0	0	0	0	0	0	0	0	0	0	0	0	0	0	0
0	0	0	0	0	0	0	0	0	0	0	0	0	0	0	0	0	0	0	0	0	0	0	0	0	0	0	0	0	0	0
0	0	0	0	0	0	0	0	0	0	0	0	0	0	0	0	0	0	0	0	0	0	0	0	0	0	0	0	0	0	0
0	0	0	0	0	0	0	0	0	0	0	0	0	0	0	0	0	0	0	0	0	0	0	0	0	0	0	0	0	0	0
0	0	0	0	0	0	0	0	0	0	0	0	0	0	0	0	0	0	0	0	0	0	0	0	0	0	0	0	0	0	0
0	0	0	0	0	0	0	0	0	0	0	0	0	0	0	0	0	0	0	0	0	0	0	0	0	0	0	0	0	0	0
0	0	0	0	0	0	0	0	0	0	0	0	0	0	0	0	0	0	0	0	0	0	0	0	0	0	0	0	0	0	0
0	0	0	0	0	0	0	0	0	0	0	0	0	0	0	0	0	0	0	0	0	0	0	0	0	0	0	0	0	0	0
0	0	0	0	0	0	0	0	0	0	0	0	0	0	0	0	0	0	0	0	0	0	0	0	0	0	0	0	0	0	0
0	0	0	0	0	0	0	0	0	0	0	0	0	0	0	0	0	0	0	0	0	0	0	0	0	0	0	0	0	0	0
0	0	0	0	0	0	0	0	0	0	0	0	0	0	0	0	0	0	0	0	0	0	0	0	0	0	0	0	0	0	0
0	0	0	0	0	0	0	0	0	0	0	0	0	0	0	0	0	0	0	0	0	0	0	0	0	0	0	0	0	0	0
0	0	0	0	0	0	0	0	0	0	0	0	0	0	0	0	0	0	0	0	0	0	0	0	0	0	0	0	0	0	0
0	0	0	0	0	0	0	0	0	0	0	0	0	0	0	0	0	0	0	0	0	0	0	0	0	0	0	0	0	0	0
0	0	0	0	0	0	0	0	0	0	0	0	0	0	0	0	0	0	0	0	0	0	0	0	0	0	0	0	0	0	0
0	0	0	0	0	0	0	0	0	0	0	0	0	0	0	0	0	0	0	0	0	0	0	0	0	0	0	0	0	0	0
0	0	0	0	0	0	0	0	0	0	0	0	0	0	0	0	0	0	0	0	0	0	0	0	0	0	0	0	0	0	0
0	0	0	0	0	0	0	0	0	0	0	0	0	0	0	0	0	0	0	0	0	0	0	0	0	0	0	0	0	0	0
0	0	0	0	0	0	0	0	0	0	0	0	0	0	0	0	0	0	0	0	0	0	0	0	0	0	0	0	0	0	0
0	0	0	0	0	0	0	0	0	0	0	0	0	0	0	0	0	0	0	0	0	0	0	0	0	0	0	0	0	0	0
0	0	0	0	0	0	0	0	0	0	0	0	0	0	0	0	0	0	0	0	0	0	0	0	0	0	0	0	0	0	0
0	0	0	0	0	0	0	0	0	0	0	0	0	0	0	0	0	0	0	0	0	0	0	0	0	0	0	0	0	0	0
0	0	0	0	0	0	0	0	0	0	0	0	0	0	0	0	0	0	0	0	0	0	0	0	0	0	0	0	0	0	0
0	0	0	0	0	0	0	0	0	0	0	0	0	0	0	0	0	0	0	0	0	0	0	0	0	0	0	0	0	0	0
0	0	0	0	0	0	0	0	0	0	0	0	0	0	0	0	0	0	0	0	0	0	0	0	0	0	0	0	0	0	0
0	0	0	0	0	0	0	0	0	0	0	0	0	0	0	0	0	0	0	0	0	0	0	0	0	0	0	0	0	0	0
0	0	0	0	0	0	0	0	0	0	0	0	0	0	0	0	0	0	0	0	0	0	0	0	0	0	0	0	0	0	0
0	0	0	0	0	0	0	0	0	0	0	0	0	0	0	0	0	0	0	0	0	0	0	0	0	0	0	0	0	0	0
0	0	0	0	0	0	0	0	0	0	0	0	0	0	0	0	0	0	0	0	0	0	0	0	0	0	0	0	0	0	0
0	0	0	0	0	0	0	0	0	0	0	0	0	0	0	0	0	0	0	0	0	0	0	0	0	0	0	0	0	0	0
0	0	0	0	0	0	0	0	0	0	0	0	0	0	0	0	0	0	0	0	0	0	0	0	0	0	0	0	0	0	0
0	0	0	0	0	0	0	0	0	0	0	0	0	0	0	0	0	0	0	0	0	0	0	0	0	0	0	0	0	0	0
0	0	0	0	0	0	0	0	0	0	0	0	0	0	0	0	0	0	0	0	0	0	0	0	0	0	0	0	0	0	0
0	0	0	0	0	0	0	0	0	0	0	0	0	0	0	0	0	0	0	0	0	0	0	0	0	0	0	0	0	0	0
0	0	0	0	0	0	0	0	0	0	0	0	0	0	0	0	0	0	0	0	0	0	0	0	0	0	0	0	0	0	0
0	0	0	0	0	0	0	0	0	0	0	0	0	0	0	0	0	0	0	0	0	0	0	0	0	0	0	0	0	0	0
0	0	0	0	0	0	0	0	0	0	0	0	0	0	0	0	0	0	0	0	0	0	0	0	0	0	0	0	0	0	0
0	0	0	0	0	0	0	0	0	0	0	0	0	0	0	0	0	0	0	0	0	0	0	0	0	0	0	0	0	0	0
0	0	0	0	0	0	0	0	0	0	0	0	0	0	0	0	0	0	0	0	0	0	0	0	0	0	0	0	0	0	0
0	0	0	0	0	0	0	0	0	0	0	0	0	0	0	0	0	0	0	0	0	0	0	0	0	0	0	0	0	0	0
0	0	0	0	0	0	0	0	0	0	0	0	0	0	0	0	0	0	0	0	0	0	0	0	0	0	0	0	0	0	0
0	0	0	0	0	0	0	0	0	0	0	0	0	0	0	0	0	0	0	0	0	0	0	0	0	0	0	0	0	0	0
0	0	0	0	0	0	0	0	0	0	0	0	0	0	0	0	0	0	0	0	0	0	0	0	0	0	0	0	0	0	0
0	0	0	0	0	0	0	0	0	0	0	0	0	0	0	0	0	0	0	0	0	0	0	0	0	0	0	0	0	0	0
0	0	0	0	0	0	0	0	0	0	0	0	0	0	0	0	0	0	0	0	0	0	0	0	0	0	0	0	0	0	0
0	0	0	0	0	0	0	0	0	0	0	0	0	0	0	0	0	0	0	0	0	0	0	0	0	0	0	0	0	0	0
0	0	0	0	0	0	0	0	0	0	0	0	0	0	0	0	0	0	0	0	0	0	0	0	0	0	0	0	0	0	0
0	0	0	0	0	0	0	0	0	0	0	0	0	0	0	0	0	0	0	0	0	0	0	0	0	0	0	0	0	0	0
0	0	0	0	0	0	0	0	0	0	0	0	0	0	0	0	0	0	0	0	0	0	0	0	0	0	0	0	0	0	0
0	0	0	0	0	0	0	0	0	0	0	0	0	0	0	0	0	0	0	0	0	0	0	0	0	0	0	0	0	0	0
0	0	0	0	0	0	0	0	0	0	0	0	0	0	0	0	0	0	0	0	0	0	0	0	0	0	0	0	0	0	0
0	0	0	0	0	0	0	0	0	0	0	0	0	0	0	0	0	0	0	0	0	0	0	0	0	0	0	0	0	0	0
0	0	0	0	0	0	0	0	0	0	0	0	0	0	0	0	0	0	0	0	0	0	0	0	0	0	0	0	0	0	0
0	0	0	0	0	0	0	0	0	0	0	0	0	0	0	0	0	0	0	0	0	0	0	0	0	0	0	0	0	0	0
0	0	0	0	0	0	0	0	0	0	0	0	0	0	0	0	0	0	0	0	0	0	0	0	0	0	0	0	0	0	0
0	0	0	0	0	0	0	0	0	0	0	0	0	0	0	0	0	0	0	0	0	0	0	0	0	0	0	0	0	0	0
0	0	0	0	0	0	0	0	0	0	0	0	0	0	0	0	0	0	0	0	0	0	0	0	0	0	0	0	0	0	0
0	0	0	0	0	0	0	0	0	0	0	0	0	0	0	0	0	0	0	0	0	0	0	0	0	0	0	0	0	0	0
0	0	0	0	0	0	0	0	0	0	0	0	0	0	0	0	0	0	0	0	0	0	0	0	0	0	0	0	0	0	0
0	0	0	0	0	0	0	0	0	0	0	0	0	0	0	0	0	0	0	0	0	0	0	0	0	0	0	0	0	0	0
0	0	0	0	0	0	0	0	0	0	0	0	0	0	0	0	0	0	0	0	0	0	0	0	0	0	0	0	0	0	0
0	0	0	0	0	0	0	0	0	0	0	0	0	0	0	0	0	0	0	0	0	0	0	0	0	0	0	0	0	0	0
0	0	0	0	0	0	0	0	0	0	0	0	0	0	0	0	0	0	0	0	0	0	0	0	0	0	0	0	0	0	0
0	0	0	0	0	0	0	0	0	0	0	0	0	0	0	0	0	0	0	0	0	0	0	0	0	0	0	0	0	0	0
0	0	0	0	0	0	0	0	0	0	0	0	0	0	0	0	0	0	0	0	0	0	0	0	0	0	0	0	0	0	0
0	0	0	0	0	0	0	0	0	0	0	0	0	0	0	0	0	0	0	0	0	0	0	0	0	0	0	0	0	0	0
0	0	0	0	0	0	0	0	0	0	0	0	0	0	0	0	0	0	0	0	0	0	0	0	0	0	0	0	0	0	0
0	0	0	0	0	0	0	0	0	0	0	0	0	0	0	0	0	0	0	0	0	0	0	0	0	0	0	0	0	0	0
0	0	0	0	0	0	0	0	0	0	0	0	0	0	0	0	0	0	0	0	0	0	0	0	0	0	0	0	0	0	0
0	0	0	0	0	0	0	0	0	0	0	0	0	0	0	0	0	0	0	0	0	0	0	0	0	0	0	0	0	0	0
0	0	0	0	0	0	0	0	0	0	0	0	0	0	0	0	0	0	0	0	0	0	0	0	0	0	0	0	0	0	0
0	0	0	0	0	0	0	0	0	0	0	0	0	0	0	0	0	0	0	0	0	0	0	0	0	0	0	0	0	0	0
0	0	0	0	0	0	0	0	0	0	0	0	0	0	0	0	0	0	0	0	0	0	0	0	0	0	0	0	0	0	0
0	0	0	0	0	0	0	0	0	0	0	0	0	0	0	0	0	0	0	0	0	0	0	0	0	0	0	0	0	0	0
0	0	0	0	0	0	0	0	0	0	0	0	0	0	0	0	0	0	0	0	0	0	0	0	0	0	0	0	0	0	0
0	0	0	0	0	0	0	0	0	0	0	0	0	0	0	0	0	0	0	0	0	0	0	0	0	0	0	0	0	0	0
0	0	0	0	0	0	0	0	0	0	0	0	0	0	0	0	0	0	0	0	0	0	0	0	0	0	0	0	0	0	0
0	0	0	0	0	0	0	0	0	0	0	0	0	0	0	0	0	0	0	0	0	0	0	0	0	0	0	0	0	0	0
0	0	0	0	0	0	0	0	0	0	0	0	0	0	0	0	0	0	0	0	0	0	0	0	0	0	0	0	0	0	0
0	0	0	0	0	0	0	0	0	0	0	0	0	0	0	0	0	0	0	0	0	0	0	0	0	0	0	0	0	0	0
0	0	0	0	0	0	0	0	0	0	0	0	0	0	0	0	0	0	0	0	0	0	0	0	0	0	0	0	0	0	0
0	0	0	0	0	0	0	0	0	0	0	0	0	0	0	0	0	0	0	0	0	0	0	0	0	0	0	0	0	0	0
0	0	0	0	0	0	0	0	0	0	0	0	0	0	0	0	0	0	0	0	0	0	0	0	0	0	0	0	0	0	0
0	0	0	0	0	0	0	0	0	0	0	0	0	0	0	0	0	0	0	0	0	0	0	0	0	0	0	0	0	0	0
0	0	0	0	0	0	0	0	0	0	0	0	0	0	0	0	0	0	0	0	0	0	0	0	0	0	0	0	0	0	0
0	0	0	0	0	0	0	0	0	0	0	0	0	0	0	0	0	0	0	0	0	0	0	0	0	0	0	0	0	0	0
0	0	0	0	0	0	0	0	0	0	0	0	0	0	0	0	0	0	0	0	0	0	0	0	0	0	0	0	0	0	0
0	0	0	0	0	0	0	0	0	0	0	0	0	0	0	0	0	0	0	0	0	0	0	0	0	0	0	0	0	0	0
0	0	0	0	0	0	0	0	0	0	0	0	0	0	0	0	0	0	0	0	0	0	0	0	0	0	0	0	0	0	0
0	0	0	0	0	0	0	0	0	0	0	0	0	0	0	0	0	0	0	0	0	0	0	0	0	0	0	0	0	0	0
0	0	0	0	0	0	0	0	0	0	0	0	0	0	0	0	0	0	0	0	0	0	0	0	0	0	0	0	0	0	0
0	0	0	0	0	0	0	0	0	0	0	0	0	0	0	0	0	0	0	0	0	0	0	0	0	0	0	0	0	0	0
0	0	0	0	0	0	0	0	0	0	0	0	0	0	0	0	0	0	0	0	0	0	0	0	0	0	0	0	0	0	0
0	0	0	0	0	0	0	0	0	0	0	0	0	0	0	0	0	0	0	0	0	0	0	0	0	0	0	0	0	0	0
0	0	0	0	0	0	0	0	0	0	0	0	0	0	0	0	0	0	0	0	0	0	0	0	0	0	0	0	0	0	0
0	0	0	0	0	0	0	0	0	0	0	0	0	0	0	0	0	0	0	0	0	0	0	0	0	0	0	0	0	0	0
0	0	0	0	0	0	0	0	0	0	0	0	0	0	0	0	0	0	0	0	0	0	0	0	0	0	0	0	0	0	0
0	0	0	0	0	0	0	0	0	0	0	0	0	0	0	0	0	0	0	0	0	0	0	0	0	0	0	0	0	0	0
0	0	0	0	0	0	0	0	0	0	0	0	0	0	0	0	0	0	0	0	0	0	0	0	0	0	0	0	0	0	0
0	0	0	0	0	0	0	0	0	0	0	0	0	0	0	0	0	0	0	0	0	0	0	0	0	0	0	0	0	0	0
0	0	0	0	0	0	0	0	0	0	0	0	0	0	0	0	0	0	0	0	0	0	0	0	0	0	0	0	0	0	0
0	0	0	0	0	0	0	0	0	0	0	0	0	0	0	0	0	0	0	0	0	0	0	0	0	0	0	0	0	0	0
0	0	0	0	0	0	0	0	0	0	0	0	0	0	0	0	0	0	0	0	0	0	0	0	0	0	0	0	0	0	0
0	0	0	0	0	0	0	0	0	0	0	0	0	0	0	0	0	0	0	0	0	0	0	0	0	0	0	0	0	0	0
0	0	0	0	0	0	0	0	0	0	0	0	0	0	0	0	0	0	0	0	0	0	0	0	0	0	0	0	0	0	0
0	0	0	0	0	0	0	0	0	0	0	0	0	0	0	0	0	0	0	0	0	0	0	0	0	0	0	0	0	0	0
0	0	0	0	0	0	0	0	0	0	0	0	0	0	0	0	0	0	0	0	0	0	0	0	0	0	0	0	0	0	0
0	0	0	0	0	0	0	0	0	0	0	0	0	0	0	0	0	0	0	0	0	0	0	0	0	0	0	0	0	0	0
0	0	0	0	0	0	0	0	0	0	0	0	0	0	0	0	0	0	0	0	0	0	0	0	0	0	0	0	0	0	0
0	0	0	0	0	0	0	0	0	0	0	0	0	0	0	0	0	0	0	0	0	0	0	0	0	0	0	0	0	0	0
0	0	0	0	0	0	0	0	0	0	0	0	0	0	0	0	0	0	0	0	0	0	0	0	0	0	0	0	0	0	0
0	0	0	0	0	0	0	0	0	0	0	0	0	0	0	0	0	0	0	0	0	0	0	0	0	0	0	0	0	0	0
0	0	0	0	0	0	0	0	0	0	0	0	0	0	0	0	0	0	0	0	0	0	0	0	0	0	0	0	0	0	0
0	0	0	0	0	0	0	0	0	0	0	0	0	0	0	0	0	0	0	0	0	0	0	0	0	0	0	0	0	0	0
0	0	0	0	0	0	0	0	0	0	0	0	0	0	0	0	0	0	0	0	0	0	0	0	0	0	0	0	0	0	0
0	0	0	0	0	0	0	0	0	0	0	0	0	0	0	0	0	0	0	0	0	0	0	0	0	0	0	0	0	0	0
0	0	0	0	0	0	0	0	0	0	0	0	0	0	0	0	0	0	0	0	0	0	0	0	0	0	0	0	0	0	0
0	0	0	0	0	0	0	0	0	0	0	0	0	0	0	0	0	0	0	0	0	0	0	0	0	0	0	0	0	0	0
0	0	0	0	0	0	0	0	0	0	0	0	0	0	0	0	0	0	0	0	0	0	0	0	0	0	0	0	0	0	0
0	0	0	0	0	0	0	0	0	0	0	0	0	0	0	0	0	0	0	0	0	0	0	0	0	0	0	0	0	0	0
0	0	0	0	0	0	0	0	0	0	0	0	0	0	0	0	0	0	0	0	0	0	0	0	0	0	0	0	0	0	0
0	0	0	0	0	0	0	0	0	0	0	0	0	0	0	0	0	0	0	0	0	0	0	0	0	0	0	0	0	0	0
0	0	0	0	0	0	0	0	0	0	0	0	0	0	0	0	0	0	0	0	0	0	0	0	0	0	0	0	0	0	0
0	0	0	0	0	0	0	0	0	0	0	0	0	0	0	0	0	0	0	0	0	0	0	0	0	0	0	0	0	0	0
0	0	0	0	0	0	0	0	0	0	0	0	0	0	0	0	0	0	0	0	0	0	0	0	0	0	0	0	0	0	0
0	0	0	0	0	0	0	0	0	0	0	0	0	0	0	0	0	0	0	0	0	0	0	0	0	0	0	0	0	0	0
0	0	0	0	0	0	0	0	0	0	0	0	0	0	0	0	0	0	0	0	0	0	0	0	0	0	0	0	0	0	0
0	0	0	0	0	0	0	0	0	0	0	0	0	0	0	0	0	0	0	0	0	0	0	0	0	0	0	0	0	0	0
0	0	0	0	0	0	0	0	0	0	0	0	0	0	0	0	0	0	0	0	0	0	0	0	0	0	0	0	0	0	0
0	0	0	0	0	0	0	0	0	0	0	0	0	0	0	0	0	0	0	0	0	0	0	0	0	0	0	0	0	0	0
0	0	0	0	0	0	0	0	0	0	0	0	0	0	0	0	0	0	0	0	0	0	0	0	0	0	0	0	0	0	0
0	0	0	0	0	0	0	0	0	0	0	0	0	0	0	0	0	0	0	0	0	0	0	0	0	0	0	0	0	0	0
0	0	0	0	0	0	0	0	0	0	0	0	0	0	0	0	0	0	0	0	0	0	0	0	0	0	0	0	0	0	0
0	0	0	0	0	0	0	0	0	0	0	0	0	0	0	0	0	0	0	0	0	0	0	0	0	0	0	0	0	0	0
0	0	0	0	0	0	0	0	0	0	0	0	0	0	0	0	0	0	0	0	0	0	0	0	0	0	0	0	0	0	0
0	0	0	0	0	0	0	0	0	0	0	0	0	0	0	0	0	0	0	0	0	0	0	0	0	0	0	0	0	0	0
0	0	0	0	0	0	0	0	0	0	0	0	0	0	0	0	0	0	0	0	0	0	0	0	0	0	0	0	0	0	0
0	0	0	0	0	0	0	0	0	0	0	0	0	0	0	0	0	0	0	0	0	0	0	0	0	0	0	0	0	0	0
0	0	0	0	0	0	0	0	0	0	0	0	0	0	0	0	0	0	0	0	0	0	0	0	0	0	0	0	0	0	0
0	0	0	0	0	0	0	0	0	0	0	0	0	0	0	0	0	0	0	0	0	0	0	0	0	0	0	0	0	0	0
0	0	0	0	0	0	0	0	0	0	0	0	0	0	0	0	0	0	0	0	0	0	0	0	0	0	0	0	0	0	0
0	0	0	0	0	0	0	0	0	0	0	0	0	0	0	0	0	0	0	0	0	0	0	0	0	0	0	0	0	0	0
0	0	0	0	0	0	0	0	0	0	0	0	0	0	0	0	0	0	0	0	0	0	0	0	0	0	0	0	0	0	0
0	0	0	0	0	0	0	0	0	0	0	0	0	0	0	0	0	0	0	0	0	0	0	0	0	0	0	0	0	0	0
0	0	0	0	0	0	0	0	0	0	0	0	0	0	0	0	0	0	0	0	0	0	0	0	0	0	0	0	0	0	0
0	0	0	0	0	0	0	0	0	0	0	0	0	0	0	0	0	0	0	0	0	0	0	0	0	0	0	0	0	0	0
0	0	0	0	0	0	0	0	0	0	0	0	0	0	0	0	0	0	0	0	0	0	0	0	0	0	0	0	0	0	0
0	0	0	0	0	0	0	0	0	0	0	0	0	0	0	0	0	0	0	0	0	0	0	0	0	0	0	0	0	0	0
0	0	0	0	0	0	0	0	0	0	0	0	0	0	0	0	0	0	0	0	0	0	0	0	0	0	0	0	0	0	0
0	0	0	0	0	0	0	0	0	0	0	0	0	0	0	0	0	0	0	0	0	0	0	0	0	0	0	0	0	0	0
0	0	0	0	0	0	0	0	0	0	0	0	0	0	0	0	0	0	0	0	0	0	0	0	0	0	0	0	0	0	0
0	0	0	0	0	0	0	0	0	0	0	0	0	0	0	0	0	0	0	0	0	0	0	0	0	0	0	0	0	0	0
0	0	0	0	0	0	0	0	0	0	0	0	0	0	0	0	0	0	0	0	0	0	0	0	0	0	0	0	0	0	0
0	0	0	0	0	0	0	0	0	0	0	0	0	0	0	0	0	0	0	0	0	0	0	0	0	0	0	0	0	0	0
0	0	0	0	0	0	0	0	0	0	0	0	0	0	0	0	0	0	0	0	0	0	0	0	0	0	0	0	0	0	0
0	0	0	0	0	0	0	0	0	0	0	0	0	0	0	0	0	0	0	0	0	0	0	0	0	0	0	0	0	0	0
0	0	0	0	0	0	0	0	0	0	0	0	0	0	0	0	0	0	0	0	0	0	0	0	0	0	0	0	0	0	0
0	0	0	0	0	0	0	0	0	0	0	0	0	0	0	0	0	0	0	0	0	0	0	0	0	0	0	0	0	0	0
0	0	0	0	0	0	0	0	0	0	0	0	0	0	0	0	0	0	0	0	0	0	0	0	0	0	0	0	0	0	0
0	0	0	0	0	0	0	0	0	0	0	0	0	0	0	0	0	0	0	0	0	0	0	0	0	0	0	0	0	0	0
0	0	0	0	0	0	0	0	0	0	0	0	0	0	0	0	0	0	0	0	0	0	0	0	0	0	0	0	0	0	0
0	0	0	0	0	0	0	0	0	0	0	0	0	0	0	0	0	0	0	0	0	0	0	0	0	0	0	0	0	0	0
0	0	0	0	0	0	0	0	0	0	0	0	0	0	0	0	0	0	0	0	0	0	0	0	0	0	0	0	0	0	0
0	0	0	0	0	0	0	0	0	0	0	0	0	0	0	0	0	0	0	0	0	0	0	0	0	0	0	0	0	0	0
0	0	0	0	0	0	0	0	0	0	0	0	0	0	0	0	0	0	0	0	0	0	0	0	0	0	0	0	0	0	0
0	0	0	0	0	0	0	0	0	0	0	0	0	0	0	0	0	0	0	0	0	0	0	0	0	0	0	0	0	0	0
0	0	0	0	0	0	0	0	0	0	0	0	0	0	0	0	0	0	0	0	0	0	0	0	0	0	0	0	0	0	0
0	0	0	0	0	0	0	0	0	0	0	0	0	0	0	0	0	0	0	0	0	0	0	0	0	0	0	0	0	0	0
0	0	0	0	0	0	0	0	0	0	0	0	0	0	0	0	0	0	0	0	0	0	0	0	0	0	0	0	0	0	0
0	0	0	0	0	0	0	0	0	0	0	0	0	0	0	0	0	0	0	0	0	0	0	0	0	0	0	0	0	0	0
0	0	0	0	0	0	0	0	0	0	0	0	0	0	0	0	0	0	0	0	0	0	0	0	0	0	0	0	0	0	0
0	0	0	0	0	0	0	0	0	0	0	0	0	0	0	0	0	0	0	0	0	0	0	0	0	0	0	0	0	0	0
0	0	0	0	0	0	0	0	0	0	0	0	0	0	0	0	0	0	0	0	0	0	0	0	0	0	0	0	0	0	0
0	0	0	0	0	0	0	0	0	0	0	0	0	0	0	0	0	0	0	0	0	0	0	0	0	0	0	0	0	0	0
0	0	0	0	0	0	0	0	0	0	0	0	0	0	0	0	0	0	0	0	0	0	0	0	0	0	0	0	0	0	0
0	0	0	0	0	0	0	0	0	0	0	0	0	0	0	0	0	0	0	0	0	0	0	0	0	0	0	0	0	0	0
0	0	0	0	0	0	0	0	0	0	0	0	0	0	0	0	0	0	0	0	0	0	0	0	0	0	0	0	0	0	0
0	0	0	0	0	0	0	0	0	0	0	0	0	0	0	0	0	0	0	0	0	0	0	0	0	0	0	0	0	0	0
0	0	0	0	0	0	0	0	0	0	0	0	0	0	0	0	0	0	0	0	0	0	0	0	0	0	0	0	0	0	0
0	0	0	0	0	0	0	0	0	0	0	0	0	0	0	0	0	0	0	0	0	0	0	0	0	0	0	0	0	0	0
0	0	0	0	0	0	0	0	0	0	0	0	0	0	0	0	0	0	0	0	0	0	0	0	0	0	0	0	0	0	0
0	0	0	0	0	0	0	0	0	0	0	0	0	0	0	0	0	0	0	0	0	0	0	0	0	0	0	0	0	0	0
0	0	0	0	0	0	0	0	0	0	0	0	0	0	0	0	0	0	0	0	0	0	0	0	0	0	0	0	0	0	0
0	0	0	0	0	0	0	0	0	0	0	0	0	0	0	0	0	0	0	0	0	0	0	0	0	0	0	0	0	0	0
0	0	0	0	0	0	0	0	0	0	0	0	0	0	0	0	0	0	0	0	0	0	0	0	0	0	0	0	0	0	0
0	0	0	0	0	0	0	0	0	0	0	0	0	0	0	0	0	0	0	0	0	0	0	0	0	0	0	0	0	0	0
0	0	0	0	0	0	0	0	0	0	0	0	0	0	0	0	0	0	0	0	0	0	0	0	0	0	0	0	0	0	0
0	0	0	0	0	0	0	0	0	0	0	0	0	0	0	0	0	0	0	0	0	0	0	0	0	0	0	0	0	0	0
0	0	0	0	0	0	0	0	0	0	0	0	0	0	0	0	0	0	0	0	0	0	0	0	0	0	0	0	0	0	0
0	0	0	0	0	0	0	0	0	0	0	0	0	0	0	0	0	0	0	0	0	0	0	0	0	0	0	0	0	0	0
0	0	0	0	0	0	0	0	0	0	0	0	0	0	0	0	0	0	0	0	0	0	0	0	0	0	0	0	0	0	0
0	0	0	0	0	0	0	0	0	0	0	0	0	0	0	0	0	0	0	0	0	0	0	0	0	0	0	0	0	0	0
0	0	0	0	0	0	0	0	0	0	0	0	0	0	0	0	0	0	0	0	0	0	0	0	0	0	0	0	0	0	0
0	0	0	0	0	0	0	0	0	0	0	0	0	0	0	0	0	0	0	0	0	0	0	0	0	0	0	0	0	0	0
0	0	0	0	0	0	0	0	0	0	0	0	0	0	0	0	0	0	0	0	0	0	0	0	0	0	0	0	0	0	0
0	0	0	0	0	0	0	0	0	0	0	0	0	0	0	0	0	0	0	0	0	0	0	0	0	0	0	0	0	0	0
0	0	0	0	0	0	0	0	0	0	0	0	0	0	0	0	0	0	0	0	0	0	0	0	0	0	0	0	0	0	0
0	0	0	0	0	0	0	0	0	0	0	0	0	0	0	0	0	0	0	0	0	0	0	0	0	0	0	0	0	0	0
0	0	0	0	0	0	0	0	0	0	0	0	0	0	0	0	0	0	0	0	0	0	0	0	0	0	0	0	0	0	0
0	0	0	0	0	0	0	0	0	0	0	0	0	0	0	0	0	0	0	0	0	0	0	0	0	0	0	0	0	0	0
0	0	0	0	0	0	0	0	0	0	0	0	0	0	0	0	0	0	0	0	0	0	0	0	0	0	0	0	0	0	0
0	0	0	0	0	0	0	0	0	0	0	0	0	0	0	0	0	0	0	0	0	0	0	0	0	0	0	0	0	0	0
0	0	0	0	0	0	0	0	0	0	0	0	0	0	0	0	0	0	0	0	0	0	0	0	0	0	0	0	0	0	0
0	0	0	0	0	0	0	0	0	0	0	0	0	0	0	0	0	0	0	0	0	0	0	0	0	0	0	0	0	0	0
0	0	0	0	0	0	0	0	0	0	0	0	0	0	0	0	0	0	0	0	0	0	0	0	0	0	0	0	0	0	0
0	0	0	0	0	0	0	0	0	0	0	0	0	0	0	0	0	0	0	0	0	0	0	0	0	0	0	0	0	0	0
0	0	0	0	0	0	0	0	0	0	0	0	0	0	0	0	0	0	0	0	0	0	0	0	0	0	0	0	0	0	0
0	0	0	0	0	0	0	0	0	0	0	0	0	0	0	0	0	0	0	0	0	0	0	0	0	0	0	0	0	0	0
0	0	0	0	0	0	0	0	0	0	0	0	0	0	0	0	0	0	0	0	0	0	0	0	0	0	0	0	0	0	0
0	0	0	0	0	0	0	0	0	0	0	0	0	0	0	0	0	0	0	0	0	0	0	0	0	0	0	0	0	0	0
0	0	0	0	0	0	0	0	0	0	0	0	0	0	0	0	0	0	0	0	0	0	0	0	0	0	0	0	0	0	0
0	0	0	0	0	0	0	0	0	0	0	0	0	0	0	0	0	0	0	0	0	0	0	0	0	0	0	0	0	0	0
0	0	0	0	0	0	0	0	0	0	0	0	0	0	0	0	0	0	0	0	0	0	0	0	0	0	0	0	0	0	0
0	0	0	0	0	0	0	0	0	0	0	0	0	0	0	0	0	0	0	0	0	0	0	0	0	0	0	0	0	0	0
0	0	0	0	0	0	0	0	0	0	0	0	0	0	0	0	0	0	0	0	0	0	0	0	0	0	0	0	0	0	0
0	0	0	0	0	0	0	0	0	0	0	0	0	0	0	0	0	0	0	0	0	0	0	0	0	0	0	0	0	0	0
0	0	0	0	0	0	0	0	0	0	0	0	0	0	0	0	0	0	0	0	0	0	0	0	0	0	0	0	0	0	0
0	0	0	0	0	0	0	0	0	0	0	0	0	0	0	0	0	0	0	0	0	0	0	0	0	0	0	0	0	0	0
0	0	0	0	0	0	0	0	0	0	0	0	0	0	0	0	0	0	0	0	0	0	0	0	0	0	0	0	0	0	0
0	0	0	0	0	0	0	0	0	0	0	0	0	0	0	0	0	0	0	0	0	0	0	0	0	0	0	0	0	0	0
0	0	0	0	0	0	0	0	0	0	0	0	0	0	0	0	0	0	0	0	0	0	0	0	0	0	0	0	0	0	0
0	0	0	0	0	0	0	0	0	0	0	0	0	0	0	0	0	0	0	0	0	0	0	0	0	0	0	0	0	0	0
0	0	0	0	0	0	0	0	0	0	0	0	0	0	0	0	0	0	0	0	0	0	0	0	0	0	0	0	0	0	0
0	0	0	0	0	0	0	0	0	0	0	0	0	0	0	0	0	0	0	0	0	0	0	0	0	0	0	0	0	0	0
0	0	0	0	0	0	0	0	0	0	0	0	0	0	0	0	0	0	0	0	0	0	0	0	0	0	0	0	0	0	0
0	0	0	0	0	0	0	0	0	0	0	0	0	0	0	0	0	0	0	0	0	0	0	0	0	0	0	0	0	0	0
0	0	0	0	0	0	0	0	0	0	0	0	0	0	0	0	0	0	0	0	0	0	0	0	0	0	0	0	0	0	0
0	0	0	0	0	0	0	0	0	0	0	0	0	0	0	0	0	0	0	0	0	0	0	0	0	0	0	0	0	0	0
0	0	0	0	0	0	0	0	0	0	0	0	0	0	0	0	0	0	0	0	0	0	0	0	0	0	0	0	0	0	0
0	0	0	0	0	0	0	0	0	0	0	0	0	0	0	0	0	0	0	0	0	0	0	0	0	0	0	0	0	0	0
0	0	0	0	0	0	0	0	0	0	0	0	0	0	0	0	0	0	0	0	0	0	0	0	0	0	0	0	0	0	0
0	0	0	0	0	0	0	0	0	0	0	0	0	0	0	0	0	0	0	0	0	0	0	0	0	0	0	0	0	0	0
0	0	0	0	0	0	0	0	0	0	0	0	0	0	0	0	0	0	0	0	0	0	0	0	0	0	0	0	0	0	0
0	0	0	0	0	0	0	0	0	0	0	0	0	0	0	0	0	0	0	0	0	0	0	0	0	0	0	0	0	0	0
0	0	0	0	0	0	0	0	0	0	0	0	0	0	0	0	0	0	0	0	0	0	0	0	0	0	0	0	0	0	0
0	0	0	0	0	0	0	0	0	0	0	0	0	0	0	0	0	0	0	0	0	0	0	0	0	0	0	0	0	0	0
0	0	0	0	0	0	0	0	0	0	0	0	0	0	0	0	0	0	0	0	0	0	0	0	0	0	0	0	0	0	0
0	0	0	0	0	0	0	0	0	0	0	0	0	0	0	0	0	0	0	0	0	0	0	0	0	0	0	0	0	0	0
0	0	0	0	0	0	0	0	0	0	0	0	0	0	0	0	0	0	0	0	0	0	0	0	0	0	0	0	0	0	0
0	0	0	0	0	0	0	0	0	0	0	0	0	0	0	0	0	0	0	0	0	0	0	0	0	0	0	0	0	0	0
0	0	0	0	0	0	0	0	0	0	0	0	0	0	0	0	0	0	0	0	0	0	0	0	0	0	0	0	0	0	0
0	0	0	0	0	0	0	0	0	0	0	0	0	0	0	0	0	0	0	0	0	0	0	0	0	0	0	0	0	0	0
0	0	0	0	0	0	0	0	0	0	0	0	0	0	0	0	0	0	0	0	0	0	0	0	0	0	0	0	0	0	0
0	0	0	0	0	0	0	0	0	0	0	0	0	0	0	0	0	0	0	0	0	0	0	0	0	0	0	0	0	0	0
0	0	0	0	0	0	0	0	0	0	0	0	0	0	0	0	0	0	0	0	0	0	0	0	0	0	0	0	0	0	0
0	0	0	0	0	0	0	0	0	0	0	0	0	0	0	0	0	0	0	0	0	0	0	0	0	0	0	0	0	0	0
0	0	0	0	0	0	0	0	0	0	0	0	0	0	0	0	0	0	0	0	0	0	0	0	0	0	0	0	0	0	0
0	0	0	0	0	0	0	0	0	0	0	0	0	0	0	0	0	0	0	0	0	0	0	0	0	0	0	0	0	0	0
0	0	0	0	0	0	0	0	0	0	0	0	0	0	0	0	0	0	0	0	0	0	0	0	0	0	0	0	0	0	0
0	0	0	0	0	0	0	0	0	0	0	0	0	0	0	0	0	0	0	0	0	0	0	0	0	0	0	0	0	0	0
0	0	0	0	0	0	0	0	0	0	0	0	0	0	0	0	0	0	0	0	0	0	0	0	0	0	0	0	0	0	0
0	0	0	0	0	0	0	0	0	0	0	0	0	0	0	0	0	0	0	0	0	0	0	0	0	0	0	0	0	0	0
0	0	0	0	0	0	0	0	0	0	0	0	0	0	0	0	0	0	0	0	0	0	0	0	0	0	0	0	0	0	0
0	0	0	0	0	0	0	0	0	0	0	0	0	0	0	0	0	0	0	0	0	0	0	0	0	0	0	0	0	0	0
0	0	0	0	0	0	0	0	0	0	0	0	0	0	0	0	0	0	0	0	0	0	0	0	0	0	0	0	0	0	0
0	0	0	0	0	0	0	0	0	0	0	0	0	0	0	0	0	0	0	0	0	0	0	0	0	0	0	0	0	0	0
0	0	0	0	0	0	0	0	0	0	0	0	0	0	0	0	0	0	0	0	0	0	0	0	0	0	0	0	0	0	0
0	0	0	0	0	0	0	0	0	0	0	0	0	0	0	0	0	0	0	0	0	0	0	0	0	0	0	0	0	0	0
0	0	0	0	0	0	0	0	0	0	0	0	0	0	0	0	0	0	0	0	0	0	0	0	0	0	0	0	0	0	0
0	0	0	0	0	0	0	0	0	0	0	0	0	0	0	0	0	0	0	0	0	0	0	0	0	0	0	0	0	0	0
0	0	0	0	0	0	0	0	0	0	0	0	0	0	0	0	0	0	0	0	0	0	0	0	0	0	0	0	0	0	0
0	0	0	0	0	0	0	0	0	0	0	0	0	0	0	0	0	0	0	0	0	0	0	0	0	0	0	0	0	0	0
0	0	0	0	0	0	0	0	0	0	0	0	0	0	0	0	0	0	0	0	0	0	0	0	0	0	0	0	0	0	0
0	0	0	0	0	0	0	0	0	0	0	0	0	0	0	0	0	0	0	0	0	0	0	0	0	0	0	0	0	0	0
0	0	0	0	0	0	0	0	0	0	0	0	0	0	0	0	0	0	0	0	0	0	0	0	0	0	0	0	0	0	0
0	0	0	0	0	0	0	0	0	0	0	0	0	0	0	0	0	0	0	0	0	0	0	0	0	0	0	0	0	0	0
0	0	0	0	0	0	0	0	0	0	0	0	0	0	0	0	0	0	0	0	0	0	0	0	0	0	0	0	0	0	0
0	0	0	0	0	0	0	0	0	0	0	0	0	0	0	0	0	0	0	0	0	0	0	0	0	0	0	0	0	0	0
0	0	0	0	0	0	0	0	0	0	0	0	0	0	0	0	0	0	0	0	0	0	0	0	0	0	0	0	0	0	0
0	0	0	0	0	0	0	0	0	0	0	0	0	0	0	0	0	0	0	0	0	0	0	0	0	0	0	0	0	0	0
0	0	0	0	0	0	0	0	0	0	0	0	0	0	0	0	0	0	0	0	0	0	0	0	0	0	0	0	0	0	0
0	0	0	0	0	0	0	0	0	0	0	0	0	0	0	0	0	0	0	0	0	0	0	0	0	0	0	0	0	0	0
0	0	0	0	0	0	0	0	0	0	0	0	0	0	0	0	0	0	0	0	0	0	0	0	0	0	0	0	0	0	0
0	0	0	0	0	0	0	0	0	0	0	0	0	0	0	0	0	0	0	0	0	0	0	0	0	0	0	0	0	0	0
0	0	0	0	0	0	0	0	0	0	0	0	0	0	0	0	0	0	0	0	0	0	0	0	0	0	0	0	0	0	0
0	0	0	0	0	0	0	0	0	0	0	0	0	0	0	0	0	0	0	0	0	0	0	0	0	0	0	0	0	0	0
0	0	0	0	0	0	0	0	0	0	0	0	0	0	0	0	0	0	0	0	0	0	0	0	0	0	0	0	0	0	0
0	0	0	0	0	0	0	0	0	0	0	0	0	0	0	0	0	0	0	0	0	0	0	0	0	0	0	0	0	0	0
0	0	0	0	0	0	0	0	0	0	0	0	0	0	0	0	0	0	0	0	0	0	0	0	0	0	0	0	0	0	0
0	0	0	0	0	0	0	0	0	0	0	0	0	0	0	0	0	0	0	0	0	0	0	0	0	0	0	0	0	0	0
0	0	0	0	0	0	0	0	0	0	0	0	0	0	0	0	0	0	0	0	0	0	0	0	0	0	0	0	0	0	0
0	0	0	0	0	0	0	0	0	0	0	0	0	0	0	0	0	0	0	0	0	0	0	0	0	0	0	0	0	0	0
0	0	0	0	0	0	0	0	0	0	0	0	0	0	0	0	0	0	0	0	0	0	0	0	0	0	0	0	0	0	0
0	0	0	0	0	0	0	0	0	0	0	0	0	0	0	0	0	0	0	0	0	0	0	0	0	0	0	0	0	0	0
0	0	0	0	0	0	0	0	0	0	0	0	0	0	0	0	0	0	0	0	0	0	0	0	0	0	0	0	0	0	0
0	0	0	0	0	0	0	0	0	0	0	0	0	0	0	0	0	0	0	0	0	0	0	0	0	0	0	0	0	0	0
0	0	0	0	0	0	0	0	0	0	0	0	0	0	0	0	0	0	0	0	0	0	0	0	0	0	0	0	0	0	0
0	0	0	0	0	0	0	0	0	0	0	0	0	0	0	0	0	0	0	0	0	0	0	0	0	0	0	0	0	0	0
0	0	0	0	0	0	0	0	0	0	0	0	0	0	0	0	0	0	0	0	0	0	0	0	0	0	0	0	0	0	0
0	0	0	0	0	0	0	0	0	0	0	0	0	0	0	0	0	0	0	0	0	0	0	0	0	0	0	0	0	0	0
0	0	0	0	0	0	0	0	0	0	0	0	0	0	0	0	0	0	0	0	0	0	0	0	0	0	0	0	0	0	0
0	0	0	0	0	0	0	0	0	0	0	0	0	0	0	0	0	0	0	0	0	0	0	0	0	0	0	0	0	0	0
0	0	0	0	0	0	0	0	0	0	0	0	0	0	0	0	0	0	0	0	0	0	0	0	0	0	0	0	0	0	0
0	0	0	0	0	0	0	0	0	0	0	0	0	0	0	0	0	0	0	0	0	0	0	0	0	0	0	0	0	0	0
0	0	0	0	0	0	0	0	0	0	0	0	0	0	0	0	0	0	0	0	0	0	0	0	0	0	0	0	0	0	0
0	0	0	0	0	0	0	0	0	0	0	0	0	0	0	0	0	0	0	0	0	0	0	0	0	0	0	0	0	0	0
0	0	0	0	0	0	0	0	0	0	0	0	0	0	0	0	0	0	0	0	0	0	0	0	0	0	0	0	0	0	0
0	0	0	0	0	0	0	0	0	0	0	0	0	0	0	0	0	0	0	0	0	0	0	0	0	0	0	0	0	0	0
0	0	0	0	0	0	0	0	0	0	0	0	0	0	0	0	0	0	0	0	0	0	0	0	0	0	0	0	0	0	0
0	0	0	0	0	0	0	0	0	0	0	0	0	0	0	0	0	0	0	0	0	0	0	0	0	0	0	0	0	0	0
0	0	0	0	0	0	0	0	0	0	0	0	0	0	0	0	0	0	0	0	0	0	0	0	0	0	0	0	0	0	0
0	0	0	0	0	0	0	0	0	0	0	0	0	0	0	0	0	0	0	0	0	0	0	0	0	0	0	0	0	0	0
0	0	0	0	0	0	0	0	0	0	0	0	0	0	0	0	0	0	0	0	0	0	0	0	0	0	0	0	0	0	0
0	0	0	0	0	0	0	0	0	0	0	0	0	0	0	0	0	0	0	0	0	0	0	0	0	0	0	0	0	0	0
0	0	0	0	0	0	0	0	0	0	0	0	0	0	0	0	0	0	0	0	0	0	0	0	0	0	0	0	0	0	0
0	0	0	0	0	0	0	0	0	0	0	0	0	0	0	0	0	0	0	0	0	0	0	0	0	0	0	0	0	0	0
0	0	0	0	0	0	0	0	0	0	0	0	0	0	0	0	0	0	0	0	0	0	0	0	0	0	0	0	0	0	0
0	0	0	0	0	0	0	0	0	0	0	0	0	0	0	0	0	0	0	0	0	0	0	0	0	0	0	0	0	0	0
0	0	0	0	0	0	0	0	0	0	0	0	0	0	0	0	0	0	0	0	0	0	0	0	0	0	0	0	0	0	0
0	0	0	0	0	0	0	0	0	0	0	0	0	0	0	0	0	0	0	0	0	0	0	0	0	0	0	0	0	0	0
0	0	0	0	0	0	0	0	0	0	0	0	0	0	0	0	0	0	0	0	0	0	0	0	0	0	0	0	0	0	0
0	0	0	0	0	0	0	0	0	0	0	0	0	0	0	0	0	0	0	0	0	0	0	0	0	0	0	0	0	0	0
0	0	0	0	0	0	0	0	0	0	0	0	0	0	0	0	0	0	0	0	0	0	0	0	0	0	0	0	0	0	0
0	0	0	0	0	0	0	0	0	0	0	0	0	0	0	0	0	0	0	0	0	0	0	0	0	0	0	0	0	0	0
0	0	0	0	0	0	0	0	0	0	0	0	0	0	0	0	0	0	0	0	0	0	0	0	0	0	0	0	0	0	0
0	0	0	0	0	0	0	0	0	0	0	0	0	0	0	0	0	0	0	0	0	0	0	0	0	0	0	0	0	0	0
0	0	0	0	0	0	0	0	0	0	0	0	0	0	0	0	0	0	0	0	0	0	0	0	0	0	0	0	0	0	0
0	0	0	0	0	0	0	0	0	0	0	0	0	0	0	0	0	0	0	0	0	0	0	0	0	0	0	0	0	0	0
0	0	0	0	0	0	0	0	0	0	0	0	0	0	0	0	0	0	0	0	0	0	0	0	0	0	0	0	0	0	0
0	0	0	0	0	0	0	0	0	0	0	0	0	0	0	0	0	0	0	0	0	0	0	0	0	0	0	0	0	0	0
0	0	0	0	0	0	0	0	0	0	0	0	0	0	0	0	0	0	0	0	0	0	0	0	0	0	0	0	0	0	0
0	0	0	0	0	0	0	0	0	0	0	0	0	0	0	0	0	0	0	0	0	0	0	0	0	0	0	0	0	0	0
0	0	0	0	0	0	0	0	0	0	0	0	0	0	0	0	0	0	0	0	0	0	0	0	0	0	0	0	0	0	0
0	0	0	0	0	0	0	0	0	0	0	0	0	0	0	0	0	0	0	0	0	0	0	0	0	0	0	0	0	0	0
0	0	0	0	0	0	0	0	0	0	0	0	0	0	0	0	0	0	0	0	0	0	0	0	0	0	0	0	0	0	0
0	0	0	0	0	0	0	0	0	0	0	0	0	0	0	0	0	0	0	0	0	0	0	0	0	0	0	0	0	0	0
0	0	0	0	0	0	0	0	0	0	0	0	0	0	0	0	0	0	0	0	0	0	0	0	0	0	0	0	0	0	0
0	0	0	0	0	0	0	0	0	0	0	0	0	0	0	0	0	0	0	0	0	0	0	0	0	0	0	0	0	0	0
0	0	0	0	0	0	0	0	0	0	0	0	0	0	0	0	0	0	0	0	0	0	0	0	0	0	0	0	0	0	0
0	0	0	0	0	0	0	0	0	0	0	0	0	0	0	0	0	0	0	0	0	0	0	0	0	0	0	0	0	0	0
0	0	0	0	0	0	0	0	0	0	0	0	0	0	0	0	0	0	0	0	0	0	0	0	0	0	0	0	0	0	0
0	0	0	0	0	0	0	0	0	0	0	0	0	0	0	0	0	0	0	0	0	0	0	0	0	0	0	0	0	0	0
0	0	0	0	0	0	0	0	0	0	0	0	0	0	0	0	0	0	0	0	0	0	0	0	0	0	0	0	0	0	0
0	0	0	0	0	0	0	0	0	0	0	0	0	0	0	0	0	0	0	0	0	0	0	0	0	0	0	0	0	0	0
0	0	0	0	0	0	0	0	0	0	0	0	0	0	0	0	0	0	0	0	0	0	0	0	0	0	0	0	0	0	0
0	0	0	0	0	0	0	0	0	0	0	0	0	0	0	0	0	0	0	0	0	0	0	0	0	0	0	0	0	0	0
0	0	0	0	0	0	0	0	0	0	0	0	0	0	0	0	0	0	0	0	0	0	0	0	0	0	0	0	0	0	0
0	0	0	0	0	0	0	0	0	0	0	0	0	0	0	0	0	0	0	0	0	0	0	0	0	0	0	0	0	0	0
0	0	0	0	0	0	0	0	0	0	0	0	0	0	0	0	0	0	0	0	0	0	0	0	0	0	0	0	0	0	0
0	0	0	0	0	0	0	0	0	0	0	0	0	0	0	0	0	0	0	0	0	0	0	0	0	0	0	0	0	0	0
0	0	0	0	0	0	0	0	0	0	0	0	0	0	0	0	0	0	0	0	0	0	0	0	0	0	0	0	0	0	0
0	0	0	0	0	0	0	0	0	0	0	0	0	0	0	0	0	0	0	0	0	0	0	0	0	0	0	0	0	0	0
0	0	0	0	0	0	0	0	0	0	0	0	0	0	0	0	0	0	0	0	0	0	0	0	0	0	0	0	0	0	0
0	0	0	0	0	0	0	0	0	0	0	0	0	0	0	0	0	0	0	0	0	0	0	0	0	0	0	0	0	0	0
0	0	0	0	0	0	0	0	0	0	0	0	0	0	0	0	0	0	0	0	0	0	0	0	0	0	0	0	0	0	0
0	0	0	0	0	0	0	0	0	0	0	0	0	0	0	0	0	0	0	0	0	0	0	0	0	0	0	0	0	0	0
0	0	0	0	0	0	0	0	0	0	0	0	0	0	0	0	0	0	0	0	0	0	0	0	0	0	0	0	0	0	0
0	0	0	0	0	0	0	0	0	0	0	0	0	0	0	0	0	0	0	0	0	0	0	0	0	0	0	0	0	0	0
0	0	0	0	0	0	0	0	0	0	0	0	0	0	0	0	0	0	0	0	0	0	0	0	0	0	0	0	0	0	0
0	0	0	0	0	0	0	0	0	0	0	0	0	0	0	0	0	0	0	0	0	0	0	0	0	0	0	0	0	0	0
0	0	0	0	0	0	0	0	0	0	0	0	0	0	0	0	0	0	0	0	0	0	0	0	0	0	0	0	0	0	0
0	0	0	0	0	0	0	0	0	0	0	0	0	0	0	0	0	0	0	0	0	0	0	0	0	0	0	0	0	0	0
0	0	0	0	0	0	0	0	0	0	0	0	0	0	0	0	0	0	0	0	0	0	0	0	0	0	0	0	0	0	0
0	0	0	0	0	0	0	0	0	0	0	0	0	0	0	0	0	0	0	0	0	0	0	0	0	0	0	0	0	0	0
0	0	0	0	0	0	0	0	0	0	0	0	0	0	0	0	0	0	0	0	0	0	0	0	0	0	0	0	0	0	0
0	0	0	0	0	0	0	0	0	0	0	0	0	0	0	0	0	0	0	0	0	0	0	0	0	0	0	0	0	0	0
0	0	0	0	0	0	0	0	0	0	0	0	0	0	0	0	0	0	0	0	0	0	0	0	0	0	0	0	0	0	0
0	0	0	0	0	0	0	0	0	0	0	0	0	0	0	0	0	0	0	0	0	0	0	0	0	0	0	0	0	0	0
0	0	0	0	0	0	0	0	0	0	0	0	0	0	0	0	0	0	0	0	0	0	0	0	0	0	0	0	0	0	0
0	0	0	0	0	0	0	0	0	0	0	0	0	0	0	0	0	0	0	0	0	0	0	0	0	0	0	0	0	0	0
0	0	0	0	0	0	0	0	0	0	0	0	0	0	0	0	0	0	0	0	0	0	0	0	0	0	0	0	0	0	0
0	0	0	0	0	0	0	0	0	0	0	0	0	0	0	0	0	0	0	0	0	0	0	0	0	0	0	0	0	0	0
0	0	0	0	0	0	0	0	0	0	0	0	0	0	0	0	0	0	0	0	0	0	0	0	0	0	0	0	0	0	0
0	0	0	0	0	0	0	0	0	0	0	0	0	0	0	0	0	0	0	0	0	0	0	0	0	0	0	0	0	0	0
0	0	0	0	0	0	0	0	0	0	0	0	0	0	0	0	0	0	0	0	0	0	0	0	0	0	0	0	0	0	0
0	0	0	0	0	0	0	0	0	0	0	0	0	0	0	0	0	0	0	0	0	0	0	0	0	0	0	0	0	0	0
0	0	0	0	0	0	0	0	0	0	0	0	0	0	0	0	0	0	0	0	0	0	0	0	0	0	0	0	0	0	0
0	0	0	0	0	0	0	0	0	0	0	0	0	0	0	0	0	0	0	0	0	0	0	0	0	0	0	0	0	0	0
0	0	0	0	0	0	0	0	0	0	0	0	0	0	0	0	0	0	0	0	0	0	0	0	0	0	0	0	0	0	0
0	0	0	0	0	0	0	0	0	0	0	0	0	0	0	0	0	0	0	0	0	0	0	0	0	0	0	0	0	0	0
0	0	0	0	0	0	0	0	0	0	0	0	0	0	0	0	0	0	0	0	0	0	0	0	0	0	0	0	0	0	0
0	0	0	0	0	0	0	0	0	0	0	0	0	0	0	0	0	0	0	0	0	0	0	0	0	0	0	0	0	0	0
0	0	0	0	0	0	0	0	0	0	0	0	0	0	0	0	0	0	0	0	0	0	0	0	0	0	0	0	0	0	0
0	0	0	0	0	0	0	0	0	0	0	0	0	0	0	0	0	0	0	0	0	0	0	0	0	0	0	0	0	0	0
0	0	0	0	0	0	0	0	0	0	0	0	0	0	0	0	0	0	0	0	0	0	0	0	0	0	0	0	0	0	0
0	0	0	0	0	0	0	0	0	0	0	0	0	0	0	0	0	0	0	0	0	0	0	0	0	0	0	0	0	0	0
0	0	0	0	0	0	0	0	0	0	0	0	0	0	0	0	0	0	0	0	0	0	0	0	0	0	0	0	0	0	0
0	0	0	0	0	0	0	0	0	0	0	0	0	0	0	0	0	0	0	0	0	0	0	0	0	0	0	0	0	0	0
0	0	0	0	0	0	0	0	0	0	0	0	0	0	0	0	0	0	0	0	0	0	0	0	0	0	0	0	0	0	0
0	0	0	0	0	0	0	0	0	0	0	0	0	0	0	0	0	0	0	0	0	0	0	0	0	0	0	0	0	0	0
0	0	0	0	0	0	0	0	0	0	0	0	0	0	0	0	0	0	0	0	0	0	0	0	0	0	0	0	0	0	0
0	0	0	0	0	0	0	0	0	0	0	0	0	0	0	0	0	0	0	0	0	0	0	0	0	0	0	0	0	0	0
0	0	0	0	0	0	0	0	0	0	0	0	0	0	0	0	0	0	0	0	0	0	0	0	0	0	0	0	0	0	0
0	0	0	0	0	0	0	0	0	0	0	0	0	0	0	0	0	0	0	0	0	0	0	0	0	0	0	0	0	0	0
0	0	0	0	0	0	0	0	0	0	0	0	0	0	0	0	0	0	0	0	0	0	0	0	0	0	0	0	0	0	0
0	0	0	0	0	0	0	0	0	0	0	0	0	0	0	0	0	0	0	0	0	0	0	0	0	0	0	0	0	0	0
0	0	0	0	0	0	0	0	0	0	0	0	0	0	0	0	0	0	0	0	0	0	0	0	0	0	0	0	0	0	0
0	0	0	0	0	0	0	0	0	0	0	0	0	0	0	0	0	0	0	0	0	0	0	0	0	0	0	0	0	0	0
0	0	0	0	0	0	0	0	0	0	0	0	0	0	0	0	0	0	0	0	0	0	0	0	0	0	0	0	0	0	0
0	0	0	0	0	0	0	0	0	0	0	0	0	0	0	0	0	0	0	0	0	0	0	0	0	0	0	0	0	0	0
0	0	0	0	0	0	0	0	0	0	0	0	0	0	0	0	0	0	0	0	0	0	0	0	0	0	0	0	0	0	0
0	0	0	0	0	0	0	0	0	0	0	0	0	0	0	0	0	0	0	0	0	0	0	0	0	0	0	0	0	0	0
0	0	0	0	0	0	0	0	0	0	0	0	0	0	0	0	0	0	0	0	0	0	0	0	0	0	0	0	0	0	0
0	0	0	0	0	0	0	0	0	0	0	0	0	0	0	0	0	0	0	0	0	0	0	0	0	0	0	0	0	0	0
0	0	0	0	0	0	0	0	0	0	0	0	0	0	0	0	0	0	0	0	0	0	0	0	0	0	0	0	0	0	0
0	0	0	0	0	0	0	0	0	0	0	0	0	0	0	0	0	0	0	0	0	0	0	0	0	0	0	0	0	0	0
0	0	0	0	0	0	0	0	0	0	0	0	0	0	0	0	0	0	0	0	0	0	0	0	0	0	0	0	0	0	0
0	0	0	0	0	0	0	0	0	0	0	0	0	0	0	0	0	0	0	0	0	0	0	0	0	0	0	0	0	0	0
0	0	0	0	0	0	0	0	0	0	0	0	0	0	0	0	0	0	0	0	0	0	0	0	0	0	0	0	0	0	0
0	0	0	0	0	0	0	0	0	0	0	0	0	0	0	0	0	0	0	0	0	0	0	0	0	0	0	0	0	0	0
0	0	0	0	0	0	0	0	0	0	0	0	0	0	0	0	0	0	0	0	0	0	0	0	0	0	0	0	0	0	0
0	0	0	0	0	0	0	0	0	0	0	0	0	0	0	0	0	0	0	0	0	0	0	0	0	0	0	0	0	0	0
0	0	0	0	0	0	0	0	0	0	0	0	0	0	0	0	0	0	0	0	0	0	0	0	0	0	0	0	0	0	0
0	0	0	0	0	0	0	0	0	0	0	0	0	0	0	0	0	0	0	0	0	0	0	0	0	0	0	0	0	0	0
0	0	0	0	0	0	0	0	0	0	0	0	0	0	0	0	0	0	0	0	0	0	0	0	0	0	0	0	0	0	0
0	0	0	0	0	0	0	0	0	0	0	0	0	0	0	0	0	0	0	0	0	0	0	0	0	0	0	0	0	0	0
0	0	0	0	0	0	0	0	0	0	0	0	0	0	0	0	0	0	0	0	0	0	0	0	0	0	0	0	0	0	0
0	0	0	0	0	0	0	0	0	0	0	0	0	0	0	0	0	0	0	0	0	0	0	0	0	0	0	0	0	0	0
0	0	0	0	0	0	0	0	0	0	0	0	0	0	0	0	0	0	0	0	0	0	0	0	0	0	0	0	0	0	0
0	0	0	0	0	0	0	0	0	0	0	0	0	0	0	0	0	0	0	0	0	0	0	0	0	0	0	0	0	0	0
0	0	0	0	0	0	0	0	0	0	0	0	0	0	0	0	0	0	0	0	0	0	0	0	0	0	0	0	0	0	0
0	0	0	0	0	0	0	0	0	0	0	0	0	0	0	0	0	0	0	0	0	0	0	0	0	0	0	0	0	0	0
0	0	0	0	0	0	0	0	0	0	0	0	0	0	0	0	0	0	0	0	0	0	0	0	0	0	0	0	0	0	0
0	0	0	0	0	0	0	0	0	0	0	0	0	0	0	0	0	0	0	0	0	0	0	0	0	0	0	0	0	0	0
0	0	0	0	0	0	0	0	0	0	0	0	0	0	0	0	0	0	0	0	0	0	0	0	0	0	0	0	0	0	0
0	0	0	0	0	0	0	0	0	0	0	0	0	0	0	0	0	0	0	0	0	0	0	0	0	0	0	0	0	0	0
0	0	0	0	0	0	0	0	0	0	0	0	0	0	0	0	0	0	0	0	0	0	0	0	0	0	0	0	0	0	0
0	0	0	0	0	0	0	0	0	0	0	0	0	0	0	0	0	0	0	0	0	0	0	0	0	0	0	0	0	0	0
0	0	0	0	0	0	0	0	0	0	0	0	0	0	0	0	0	0	0	0	0	0	0	0	0	0	0	0	0	0	0
0	0	0	0	0	0	0	0	0	0	0	0	0	0	0	0	0	0	0	0	0	0	0	0	0	0	0	0	0	0	0
0	0	0	0	0	0	0	0	0	0	0	0	0	0	0	0	0	0	0	0	0	0	0	0	0	0	0	0	0	0	0
0	0	0	0	0	0	0	0	0	0	0	0	0	0	0	0	0	0	0	0	0	0	0	0	0	0	0	0	0	0	0
0	0	0	0	0	0	0	0	0	0	0	0	0	0	0	0	0	0	0	0	0	0	0	0	0	0	0	0	0	0	0
0	0	0	0	0	0	0	0	0	0	0	0	0	0	0	0	0	0	0	0	0	0	0	0	0	0	0	0	0	0	0
0	0	0	0	0	0	0	0	0	0	0	0	0	0	0	0	0	0	0	0	0	0	0	0	0	0	0	0	0	0	0
0	0	0	0	0	0	0	0	0	0	0	0	0	0	0	0	0	0	0	0	0	0	0	0	0	0	0	0	0	0	0
0	0	0	0	0	0	0	0	0	0	0	0	0	0	0	0	0	0	0	0	0	0	0	0	0	0	0	0	0	0	0
0	0	0	0	0	0	0	0	0	0	0	0	0	0	0	0	0	0	0	0	0	0	0	0	0	0	0	0	0	0	0
0	0	0	0	0	0	0	0	0	0	0	0	0	0	0	0	0	0	0	0	0	0	0	0	0	0	0	0	0	0	0
0	0	0	0	0	0	0	0	0	0	0	0	0	0	0	0	0	0	0	0	0	0	0	0	0	0	0	0	0	0	0
0	0	0	0	0	0	0	0	0	0	0	0	0	0	0	0	0	0	0	0	0	0	0	0	0	0	0	0	0	0	0
0	0	0	0	0	0	0	0	0	0	0	0	0	0	0	0	0	0	0	0	0	0	0	0	0	0	0	0	0	0	0
0	0	0	0	0	0	0	0	0	0	0	0	0	0	0	0	0	0	0	0	0	0	0	0	0	0	0	0	0	0	0
0	0	0	0	0	0	0	0	0	0	0	0	0	0	0	0	0	0	0	0	0	0	0	0	0	0	0	0	0	0	0
0	0	0	0	0	0	0	0	0	0	0	0	0	0	0	0	0	0	0	0	0	0	0	0	0	0	0	0	0	0	0
0	0	0	0	0	0	0	0	0	0	0	0	0	0	0	0	0	0	0	0	0	0	0	0	0	0	0	0	0	0	0
0	0	0	0	0	0	0	0	0	0	0	0	0	0	0	0	0	0	0	0	0	0	0	0	0	0	0	0	0	0	0
0	0	0	0	0	0	0	0	0	0	0	0	0	0	0	0	0	0	0	0	0	0	0	0	0	0	0	0	0	0	0
0	0	0	0	0	0	0	0	0	0	0	0	0	0	0	0	0	0	0	0	0	0	0	0	0	0	0	0	0	0	0
0	0	0	0	0	0	0	0	0	0	0	0	0	0	0	0	0	0	0	0	0	0	0	0	0	0	0	0	0	0	0
0	0	0	0	0	0	0	0	0	0	0	0	0	0	0	0	0	0	0	0	0	0	0	0	0	0	0	0	0	0	0
0	0	0	0	0	0	0	0	0	0	0	0	0	0	0	0	0	0	0	0	0	0	0	0	0	0	0	0	0	0	0
0	0	0	0	0	0	0	0	0	0	0	0	0	0	0	0	0	0	0	0	0	0	0	0	0	0	0	0	0	0	0
0	0	0	0	0	0	0	0	0	0	0	0	0	0	0	0	0	0	0	0	0	0	0	0	0	0	0	0	0	0	0
0	0	0	0	0	0	0	0	0	0	0	0	0	0	0	0	0	0	0	0	0	0	0	0	0	0	0	0	0	0	0
0	0	0	0	0	0	0	0	0	0	0	0	0	0	0	0	0	0	0	0	0	0	0	0	0	0	0	0	0	0	0
0	0	0	0	0	0	0	0	0	0	0	0	0	0	0	0	0	0	0	0	0	0	0	0	0	0	0	0	0	0	0
0	0	0	0	0	0	0	0	0	0	0	0	0	0	0	0	0	0	0	0	0	0	0	0	0	0	0	0	0	0	0
0	0	0	0	0	0	0	0	0	0	0	0	0	0	0	0	0	0	0	0	0	0	0	0	0	0	0	0	0	0	0
0	0	0	0	0	0	0	0	0	0	0	0	0	0	0	0	0	0	0	0	0	0	0	0	0	0	0	0	0	0	0
0	0	0	0	0	0	0	0	0	0	0	0	0	0	0	0	0	0	0	0	0	0	0	0	0	0	0	0	0	0	0
0	0	0	0	0	0	0	0	0	0	0	0	0	0	0	0	0	0	0	0	0	0	0	0	0	0	0	0	0	0	0
0	0	0	0	0	0	0	0	0	0	0	0	0	0	0	0	0	0	0	0	0	0	0	0	0	0	0	0	0	0	0
0	0	0	0	0	0	0	0	0	0	0	0	0	0	0	0	0	0	0	0	0	0	0	0	0	0	0	0	0	0	0
0	0	0	0	0	0	0	0	0	0	0	0	0	0	0	0	0	0	0	0	0	0	0	0	0	0	0	0	0	0	0
0	0	0	0	0	0	0	0	0	0	0	0	0	0	0	0	0	0	0	0	0	0	0	0	0	0	0	0	0	0	0
0	0	0	0	0	0	0	0	0	0	0	0	0	0	0	0	0	0	0	0	0	0	0	0	0	0	0	0	0	0	0
0	0	0	0	0	0	0	0	0	0	0	0	0	0	0	0	0	0	0	0	0	0	0	0	0	0	0	0	0	0	0
0	0	0	0	0	0	0	0	0	0	0	0	0	0	0	0	0	0	0	0	0	0	0	0	0	0	0	0	0	0	0
0	0	0	0	0	0	0	0	0	0	0	0	0	0	0	0	0	0	0	0	0	0	0	0	0	0	0	0	0	0	0
0	0	0	0	0	0	0	0	0	0	0	0	0	0	0	0	0	0	0	0	0	0	0	0	0	0	0	0	0	0	0
0	0	0	0	0	0	0	0	0	0	0	0	0	0	0	0	0	0	0	0	0	0	0	0	0	0	0	0	0	0	0
0	0	0	0	0	0	0	0	0	0	0	0	0	0	0	0	0	0	0	0	0	0	0	0	0	0	0	0	0	0	0
0	0	0	0	0	0	0	0	0	0	0	0	0	0	0	0	0	0	0	0	0	0	0	0	0	0	0	0	0	0	0
0	0	0	0	0	0	0	0	0	0	0	0	0	0	0	0	0	0	0	0	0	0	0	0	0	0	0	0	0	0	0
0	0	0	0	0	0	0	0	0	0	0	0	0	0	0	0	0	0	0	0	0	0	0	0	0	0	0	0	0	0	0
0	0	0	0	0	0	0	0	0	0	0	0	0	0	0	0	0	0	0	0	0	0	0	0	0	0	0	0	0	0	0
0	0	0	0	0	0	0	0	0	0	0	0	0	0	0	0	0	0	0	0	0	0	0	0	0	0	0	0	0	0	0
0	0	0	0	0	0	0	0	0	0	0	0	0	0	0	0	0	0	0	0	0	0	0	0	0	0	0	0	0	0	0
0	0	0	0	0	0	0	0	0	0	0	0	0	0	0	0	0	0	0	0	0	0	0	0	0	0	0	0	0	0	0
0	0	0	0	0	0	0	0	0	0	0	0	0	0	0	0	0	0	0	0	0	0	0	0	0	0	0	0	0	0	0
0	0	0	0	0	0	0	0	0	0	0	0	0	0	0	0	0	0	0	0	0	0	0	0	0	0	0	0	0	0	0
0	0	0	0	0	0	0	0	0	0	0	0	0	0	0	0	0	0	0	0	0	0	0	0	0	0	0	0	0	0	0
0	0	0	0	0	0	0	0	0	0	0	0	0	0	0	0	0	0	0	0	0	0	0	0	0	0	0	0	0	0	0
0	0	0	0	0	0	0	0	0	0	0	0	0	0	0	0	0	0	0	0	0	0	0	0	0	0	0	0	0	0	0
0	0	0	0	0	0	0	0	0	0	0	0	0	0	0	0	0	0	0	0	0	0	0	0	0	0	0	0	0	0	0
0	0	0	0	0	0	0	0	0	0	0	0	0	0	0	0	0	0	0	0	0	0	0	0	0	0	0	0	0	0	0
0	0	0	0	0	0	0	0	0	0	0	0	0	0	0	0	0	0	0	0	0	0	0	0	0	0	0	0	0	0	0
0	0	0	0	0	0	0	0	0	0	0	0	0	0	0	0	0	0	0	0	0	0	0	0	0	0	0	0	0	0	0
0	0	0	0	0	0	0	0	0	0	0	0	0	0	0	0	0	0	0	0	0	0	0	0	0	0	0	0	0	0	0
0	0	0	0	0	0	0	0	0	0	0	0	0	0	0	0	0	0	0	0	0	0	0	0	0	0	0	0	0	0	0
0	0	0	0	0	0	0	0	0	0	0	0	0	0	0	0	0	0	0	0	0	0	0	0	0	0	0	0	0	0	0
0	0	0	0	0	0	0	0	0	0	0	0	0	0	0	0	0	0	0	0	0	0	0	0	0	0	0	0	0	0	0
0	0	0	0	0	0	0	0	0	0	0	0	0	0	0	0	0	0	0	0	0	0	0	0	0	0	0	0	0	0	0
0	0	0	0	0	0	0	0	0	0	0	0	0	0	0	0	0	0	0	0	0	0	0	0	0	0	0	0	0	0	0
0	0	0	0	0	0	0	0	0	0	0	0	0	0	0	0	0	0	0	0	0	0	0	0	0	0	0	0	0	0	0
0	0	0	0	0	0	0	0	0	0	0	0	0	0	0	0	0	0	0	0	0	0	0	0	0	0	0	0	0	0	0
0	0	0	0	0	0	0	0	0	0	0	0	0	0	0	0	0	0	0	0	0	0	0	0	0	0	0	0	0	0	0
0	0	0	0	0	0	0	0	0	0	0	0	0	0	0	0	0	0	0	0	0	0	0	0	0	0	0	0	0	0	0
0	0	0	0	0	0	0	0	0	0	0	0	0	0	0	0	0	0	0	0	0	0	0	0	0	0	0	0	0	0	0
0	0	0	0	0	0	0	0	0	0	0	0	0	0	0	0	0	0	0	0	0	0	0	0	0	0	0	0	0	0	0
0	0	0	0	0	0	0	0	0	0	0	0	0	0	0	0	0	0	0	0	0	0	0	0	0	0	0	0	0	0	0
0	0	0	0	0	0	0	0	0	0	0	0	0	0	0	0	0	0	0	0	0	0	0	0	0	0	0	0	0	0	0
0	0	0	0	0	0	0	0	0	0	0	0	0	0	0	0	0	0	0	0	0	0	0	0	0	0	0	0	0	0	0
0	0	0	0	0	0	0	0	0	0	0	0	0	0	0	0	0	0	0	0	0	0	0	0	0	0	0	0	0	0	0
0	0	0	0	0	0	0	0	0	0	0	0	0	0	0	0	0	0	0	0	0	0	0	0	0	0	0	0	0	0	0
0	0	0	0	0	0	0	0	0	0	0	0	0	0	0	0	0	0	0	0	0	0	0	0	0	0	0	0	0	0	0
0	0	0	0	0	0	0	0	0	0	0	0	0	0	0	0	0	0	0	0	0	0	0	0	0	0	0	0	0	0	0
0	0	0	0	0	0	0	0	0	0	0	0	0	0	0	0	0	0	0	0	0	0	0	0	0	0	0	0	0	0	0
0	0	0	0	0	0	0	0	0	0	0	0	0	0	0	0	0	0	0	0	0	0	0	0	0	0	0	0	0	0	0
0	0	0	0	0	0	0	0	0	0	0	0	0	0	0	0	0	0	0	0	0	0	0	0	0	0	0	0	0	0	0
0	0	0	0	0	0	0	0	0	0	0	0	0	0	0	0	0	0	0	0	0	0	0	0	0	0	0	0	0	0	0
0	0	0	0	0	0	0	0	0	0	0	0	0	0	0	0	0	0	0	0	0	0	0	0	0	0	0	0	0	0	0
0	0	0	0	0	0	0	0	0	0	0	0	0	0	0	0	0	0	0	0	0	0	0	0	0	0	0	0	0	0	0
0	0	0	0	0	0	0	0	0	0	0	0	0	0	0	0	0	0	0	0	0	0	0	0	0	0	0	0	0	0	0
0	0	0	0	0	0	0	0	0	0	0	0	0	0	0	0	0	0	0	0	0	0	0	0	0	0	0	0	0	0	0
0	0	0	0	0	0	0	0	0	0	0	0	0	0	0	0	0	0	0	0	0	0	0	0	0	0	0	0	0	0	0
0	0	0	0	0	0	0	0	0	0	0	0	0	0	0	0	0	0	0	0	0	0	0	0	0	0	0	0	0	0	0
0	0	0	0	0	0	0	0	0	0	0	0	0	0	0	0	0	0	0	0	0	0	0	0	0	0	0	0	0	0	0
0	0	0	0	0	0	0	0	0	0	0	0	0	0	0	0	0	0	0	0	0	0	0	0	0	0	0	0	0	0	0
0	0	0	0	0	0	0	0	0	0	0	0	0	0	0	0	0	0	0	0	0	0	0	0	0	0	0	0	0	0	0
0	0	0	0	0	0	0	0	0	0	0	0	0	0	0	0	0	0	0	0	0	0	0	0	0	0	0	0	0	0	0
0	0	0	0	0	0	0	0	0	0	0	0	0	0	0	0	0	0	0	0	0	0	0	0	0	0	0	0	0	0	0
0	0	0	0	0	0	0	0	0	0	0	0	0	0	0	0	0	0	0	0	0	0	0	0	0	0	0	0	0	0	0
0	0	0	0	0	0	0	0	0	0	0	0	0	0	0	0	0	0	0	0	0	0	0	0	0	0	0	0	0	0	0
0	0	0	0	0	0	0	0	0	0	0	0	0	0	0	0	0	0	0	0	0	0	0	0	0	0	0	0	0	0	0
0	0	0	0	0	0	0	0	0	0	0	0	0	0	0	0	0	0	0	0	0	0	0	0	0	0	0	0	0	0	0
0	0	0	0	0	0	0	0	0	0	0	0	0	0	0	0	0	0	0	0	0	0	0	0	0	0	0	0	0	0	0
0	0	0	0	0	0	0	0	0	0	0	0	0	0	0	0	0	0	0	0	0	0	0	0	0	0	0	0	0	0	0
0	0	0	0	0	0	0	0	0	0	0	0	0	0	0	0	0	0	0	0	0	0	0	0	0	0	0	0	0	0	0
0	0	0	0	0	0	0	0	0	0	0	0	0	0	0	0	0	0	0	0	0	0	0	0	0	0	0	0	0	0	0
0	0	0	0	0	0	0	0	0	0	0	0	0	0	0	0	0	0	0	0	0	0	0	0	0	0	0	0	0	0	0
0	0	0	0	0	0	0	0	0	0	0	0	0	0	0	0	0	0	0	0	0	0	0	0	0	0	0	0	0	0	0
0	0	0	0	0	0	0	0	0	0	0	0	0	0	0	0	0	0	0	0	0	0	0	0	0	0	0	0	0	0	0
0	0	0	0	0	0	0	0	0	0	0	0	0	0	0	0	0	0	0	0	0	0	0	0	0	0	0	0	0	0	0
0	0	0	0	0	0	0	0	0	0	0	0	0	0	0	0	0	0	0	0	0	0	0	0	0	0	0	0	0	0	0
0	0	0	0	0	0	0	0	0	0	0	0	0	0	0	0	0	0	0	0	0	0	0	0	0	0	0	0	0	0	0
0	0	0	0	0	0	0	0	0	0	0	0	0	0	0	0	0	0	0	0	0	0	0	0	0	0	0	0	0	0	0
0	0	0	0	0	0	0	0	0	0	0	0	0	0	0	0	0	0	0	0	0	0	0	0	0	0	0	0	0	0	0
0	0	0	0	0	0	0	0	0	0	0	0	0	0	0	0	0	0	0	0	0	0	0	0	0	0	0	0	0	0	0
0	0	0	0	0	0	0	0	0	0	0	0	0	0	0	0	0	0	0	0	0	0	0	0	0	0	0	0	0	0	0
0	0	0	0	0	0	0	0	0	0	0	0	0	0	0	0	0	0	0	0	0	0	0	0	0	0	0	0	0	0	0
0	0	0	0	0	0	0	0	0	0	0	0	0	0	0	0	0	0	0	0	0	0	0	0	0	0	0	0	0	0	0
0	0	0	0	0	0	0	0	0	0	0	0	0	0	0	0	0	0	0	0	0	0	0	0	0	0	0	0	0	0	0
0	0	0	0	0	0	0	0	0	0	0	0	0	0	0	0	0	0	0	0	0	0	0	0	0	0	0	0	0	0	0
0	0	0	0	0	0	0	0	0	0	0	0	0	0	0	0	0	0	0	0	0	0	0	0	0	0	0	0	0	0	0
0	0	0	0	0	0	0	0	0	0	0	0	0	0	0	0	0	0	0	0	0	0	0	0	0	0	0	0	0	0	0
0	0	0	0	0	0	0	0	0	0	0	0	0	0	0	0	0	0	0	0	0	0	0	0	0	0	0	0	0	0	0
0	0	0	0	0	0	0	0	0	0	0	0	0	0	0	0	0	0	0	0	0	0	0	0	0	0	0	0	0	0	0
0	0	0	0	0	0	0	0	0	0	0	0	0	0	0	0	0	0	0	0	0	0	0	0	0	0	0	0	0	0	0
0	0	0	0	0	0	0	0	0	0	0	0	0	0	0	0	0	0	0	0	0	0	0	0	0	0	0	0	0	0	0
0	0	0	0	0	0	0	0	0	0	0	0	0	0	0	0	0	0	0	0	0	0	0	0	0	0	0	0	0	0	0
0	0	0	0	0	0	0	0	0	0	0	0	0	0	0	0	0	0	0	0	0	0	0	0	0	0	0	0	0	0	0
0	0	0	0	0	0	0	0	0	0	0	0	0	0	0	0	0	0	0	0	0	0	0	0	0	0	0	0	0	0	0
0	0	0	0	0	0	0	0	0	0	0	0	0	0	0	0	0	0	0	0	0	0	0	0	0	0	0	0	0	0	0
0	0	0	0	0	0	0	0	0	0	0	0	0	0	0	0	0	0	0	0	0	0	0	0	0	0	0	0	0	0	0
0	0	0	0	0	0	0	0	0	0	0	0	0	0	0	0	0	0	0	0	0	0	0	0	0	0	0	0	0	0	0
0	0	0	0	0	0	0	0	0	0	0	0	0	0	0	0	0	0	0	0	0	0	0	0	0	0	0	0	0	0	0
0	0	0	0	0	0	0	0	0	0	0	0	0	0	0	0	0	0	0	0	0	0	0	0	0	0	0	0	0	0	0
0	0	0	0	0	0	0	0	0	0	0	0	0	0	0	0	0	0	0	0	0	0	0	0	0	0	0	0	0	0	0
0	0	0	0	0	0	0	0	0	0	0	0	0	0	0	0	0	0	0	0	0	0	0	0	0	0	0	0	0	0	0
0	0	0	0	0	0	0	0	0	0	0	0	0	0	0	0	0	0	0	0	0	0	0	0	0	0	0	0	0	0	0
0	0	0	0	0	0	0	0	0	0	0	0	0	0	0	0	0	0	0	0	0	0	0	0	0	0	0	0	0	0	0
0	0	0	0	0	0	0	0	0	0	0	0	0	0	0	0	0	0	0	0	0	0	0	0	0	0	0	0	0	0	0
0	0	0	0	0	0	0	0	0	0	0	0	0	0	0	0	0	0	0	0	0	0	0	0	0	0	0	0	0	0	0
0	0	0	0	0	0	0	0	0	0	0	0	0	0	0	0	0	0	0	0	0	0	0	0	0	0	0	0	0	0	0
0	0	0	0	0	0	0	0	0	0	0	0	0	0	0	0	0	0	0	0	0	0	0	0	0	0	0	0	0	0	0
0	0	0	0	0	0	0	0	0	0	0	0	0	0	0	0	0	0	0	0	0	0	0	0	0	0	0	0	0	0	0
0	0	0	0	0	0	0	0	0	0	0	0	0	0	0	0	0	0	0	0	0	0	0	0	0	0	0	0	0	0	0
0	0	0	0	0	0	0	0	0	0	0	0	0	0	0	0	0	0	0	0	0	0	0	0	0	0	0	0	0	0	0
0	0	0	0	0	0	0	0	0	0	0	0	0	0	0	0	0	0	0	0	0	0	0	0	0	0	0	0	0	0	0
0	0	0	0	0	0	0	0	0	0	0	0	0	0	0	0	0	0	0	0	0	0	0	0	0	0	0	0	0	0	0
0	0	0	0	0	0	0	0	0	0	0	0	0	0	0	0	0	0	0	0	0	0	0	0	0	0	0	0	0	0	0
0	0	0	0	0	0	0	0	0	0	0	0	0	0	0	0	0	0	0	0	0	0	0	0	0	0	0	0	0	0	0
0	0	0	0	0	0	0	0	0	0	0	0	0	0	0	0	0	0	0	0	0	0	0	0	0	0	0	0	0	0	0
0	0	0	0	0	0	0	0	0	0	0	0	0	0	0	0	0	0	0	0	0	0	0	0	0	0	0	0	0	0	0
0	0	0	0	0	0	0	0	0	0	0	0	0	0	0	0	0	0	0	0	0	0	0	0	0	0	0	0	0	0	0
0	0	0	0	0	0	0	0	0	0	0	0	0	0	0	0	0	0	0	0	0	0	0	0	0	0	0	0	0	0	0
0	0	0	0	0	0	0	0	0	0	0	0	0	0	0	0	0	0	0	0	0	0	0	0	0	0	0	0	0	0	0
0	0	0	0	0	0	0	0	0	0	0	0	0	0	0	0	0	0	0	0	0	0	0	0	0	0	0	0	0	0	0
0	0	0	0	0	0	0	0	0	0	0	0	0	0	0	0	0	0	0	0	0	0	0	0	0	0	0	0	0	0	0
0	0	0	0	0	0	0	0	0	0	0	0	0	0	0	0	0	0	0	0	0	0	0	0	0	0	0	0	0	0	0
0	0	0	0	0	0	0	0	0	0	0	0	0	0	0	0	0	0	0	0	0	0	0	0	0	0	0	0	0	0	0
0	0	0	0	0	0	0	0	0	0	0	0	0	0	0	0	0	0	0	0	0	0	0	0	0	0	0	0	0	0	0
0	0	0	0	0	0	0	0	0	0	0	0	0	0	0	0	0	0	0	0	0	0	0	0	0	0	0	0	0	0	0
0	0	0	0	0	0	0	0	0	0	0	0	0	0	0	0	0	0	0	0	0	0	0	0	0	0	0	0	0	0	0
0	0	0	0	0	0	0	0	0	0	0	0	0	0	0	0	0	0	0	0	0	0	0	0	0	0	0	0	0	0	0
0	0	0	0	0	0	0	0	0	0	0	0	0	0	0	0	0	0	0	0	0	0	0	0	0	0	0	0	0	0	0
0	0	0	0	0	0	0	0	0	0	0	0	0	0	0	0	0	0	0	0	0	0	0	0	0	0	0	0	0	0	0
0	0	0	0	0	0	0	0	0	0	0	0	0	0	0	0	0	0	0	0	0	0	0	0	0	0	0	0	0	0	0
0	0	0	0	0	0	0	0	0	0	0	0	0	0	0	0	0	0	0	0	0	0	0	0	0	0	0	0	0	0	0
0	0	0	0	0	0	0	0	0	0	0	0	0	0	0	0	0	0	0	0	0	0	0	0	0	0	0	0	0	0	0
0	0	0	0	0	0	0	0	0	0	0	0	0	0	0	0	0	0	0	0	0	0	0	0	0	0	0	0	0	0	0
0	0	0	0	0	0	0	0	0	0	0	0	0	0	0	0	0	0	0	0	0	0	0	0	0	0	0	0	0	0	0
0	0	0	0	0	0	0	0	0	0	0	0	0	0	0	0	0	0	0	0	0	0	0	0	0	0	0	0	0	0	0
0	0	0	0	0	0	0	0	0	0	0	0	0	0	0	0	0	0	0	0	0	0	0	0	0	0	0	0	0	0	0
0	0	0	0	0	0	0	0	0	0	0	0	0	0	0	0	0	0	0	0	0	0	0	0	0	0	0	0	0	0	0
0	0	0	0	0	0	0	0	0	0	0	0	0	0	0	0	0	0	0	0	0	0	0	0	0	0	0	0	0	0	0
0	0	0	0	0	0	0	0	0	0	0	0	0	0	0	0	0	0	0	0	0	0	0	0	0	0	0	0	0	0	0
0	0	0	0	0	0	0	0	0	0	0	0	0	0	0	0	0	0	0	0	0	0	0	0	0	0	0	0	0	0	0
0	0	0	0	0	0	0	0	0	0	0	0	0	0	0	0	0	0	0	0	0	0	0	0	0	0	0	0	0	0	0
0	0	0	0	0	0	0	0	0	0	0	0	0	0	0	0	0	0	0	0	0	0	0	0	0	0	0	0	0	0	0
0	0	0	0	0	0	0	0	0	0	0	0	0	0	0	0	0	0	0	0	0	0	0	0	0	0	0	0	0	0	0
0	0	0	0	0	0	0	0	0	0	0	0	0	0	0	0	0	0	0	0	0	0	0	0	0	0	0	0	0	0	0
0	0	0	0	0	0	0	0	0	0	0	0	0	0	0	0	0	0	0	0	0	0	0	0	0	0	0	0	0	0	0
0	0	0	0	0	0	0	0	0	0	0	0	0	0	0	0	0	0	0	0	0	0	0	0	0	0	0	0	0	0	0
0	0	0	0	0	0	0	0	0	0	0	0	0	0	0	0	0	0	0	0	0	0	0	0	0	0	0	0	0	0	0
0	0	0	0	0	0	0	0	0	0	0	0	0	0	0	0	0	0	0	0	0	0	0	0	0	0	0	0	0	0	0
0	0	0	0	0	0	0	0	0	0	0	0	0	0	0	0	0	0	0	0	0	0	0	0	0	0	0	0	0	0	0
0	0	0	0	0	0	0	0	0	0	0	0	0	0	0	0	0	0	0	0	0	0	0	0	0	0	0	0	0	0	0
0	0	0	0	0	0	0	0	0	0	0	0	0	0	0	0	0	0	0	0	0	0	0	0	0	0	0	0	0	0	0
0	0	0	0	0	0	0	0	0	0	0	0	0	0	0	0	0	0	0	0	0	0	0	0	0	0	0	0	0	0	0
0	0	0	0	0	0	0	0	0	0	0	0	0	0	0	0	0	0	0	0	0	0	0	0	0	0	0	0	0	0	0
0	0	0	0	0	0	0	0	0	0	0	0	0	0	0	0	0	0	0	0	0	0	0	0	0	0	0	0	0	0	0
0	0	0	0	0	0	0	0	0	0	0	0	0	0	0	0	0	0	0	0	0	0	0	0	0	0	0	0	0	0	0
0	0	0	0	0	0	0	0	0	0	0	0	0	0	0	0	0	0	0	0	0	0	0	0	0	0	0	0	0	0	0
0	0	0	0	0	0	0	0	0	0	0	0	0	0	0	0	0	0	0	0	0	0	0	0	0	0	0	0	0	0	0
0	0	0	0	0	0	0	0	0	0	0	0	0	0	0	0	0	0	0	0	0	0	0	0	0	0	0	0	0	0	0
0	0	0	0	0	0	0	0	0	0	0	0	0	0	0	0	0	0	0	0	0	0	0	0	0	0	0	0	0	0	0
0	0	0	0	0	0	0	0	0	0	0	0	0	0	0	0	0	0	0	0	0	0	0	0	0	0	0	0	0	0	0
0	0	0	0	0	0	0	0	0	0	0	0	0	0	0	0	0	0	0	0	0	0	0	0	0	0	0	0	0	0	0
0	0	0	0	0	0	0	0	0	0	0	0	0	0	0	0	0	0	0	0	0	0	0	0	0	0	0	0	0	0	0
0	0	0	0	0	0	0	0	0	0	0	0	0	0	0	0	0	0	0	0	0	0	0	0	0	0	0	0	0	0	0
0	0	0	0	0	0	0	0	0	0	0	0	0	0	0	0	0	0	0	0	0	0	0	0	0	0	0	0	0	0	0
0	0	0	0	0	0	0	0	0	0	0	0	0	0	0	0	0	0	0	0	0	0	0	0	0	0	0	0	0	0	0
0	0	0	0	0	0	0	0	0	0	0	0	0	0	0	0	0	0	0	0	0	0	0	0	0	0	0	0	0	0	0
0	0	0	0	0	0	0	0	0	0	0	0	0	0	0	0	0	0	0	0	0	0	0	0	0	0	0	0	0	0	0
0	0	0	0	0	0	0	0	0	0	0	0	0	0	0	0	0	0	0	0	0	0	0	0	0	0	0	0	0	0	0
0	0	0	0	0	0	0	0	0	0	0	0	0	0	0	0	0	0	0	0	0	0	0	0	0	0	0	0	0	0	0
0	0	0	0	0	0	0	0	0	0	0	0	0	0	0	0	0	0	0	0	0	0	0	0	0	0	0	0	0	0	0
0	0	0	0	0	0	0	0	0	0	0	0	0	0	0	0	0	0	0	0	0	0	0	0	0	0	0	0	0	0	0
0	0	0	0	0	0	0	0	0	0	0	0	0	0	0	0	0	0	0	0	0	0	0	0	0	0	0	0	0	0	0
0	0	0	0	0	0	0	0	0	0	0	0	0	0	0	0	0	0	0	0	0	0	0	0	0	0	0	0	0	0	0
0	0	0	0	0	0	0	0	0	0	0	0	0	0	0	0	0	0	0	0	0	0	0	0	0	0	0	0	0	0	0
0	0	0	0	0	0	0	0	0	0	0	0	0	0	0	0	0	0	0	0	0	0	0	0	0	0	0	0	0	0	0
0	0	0	0	0	0	0	0	0	0	0	0	0	0	0	0	0	0	0	0	0	0	0	0	0	0	0	0	0	0	0
0	0	0	0	0	0	0	0	0	0	0	0	0	0	0	0	0	0	0	0	0	0	0	0	0	0	0	0	0	0	0
0	0	0	0	0	0	0	0	0	0	0	0	0	0	0	0	0	0	0	0	0	0	0	0	0	0	0	0	0	0	0
0	0	0	0	0	0	0	0	0	0	0	0	0	0	0	0	0	0	0	0	0	0	0	0	0	0	0	0	0	0	0
0	0	0	0	0	0	0	0	0	0	0	0	0	0	0	0	0	0	0	0	0	0	0	0	0	0	0	0	0	0	0
0	0	0	0	0	0	0	0	0	0	0	0	0	0	0	0	0	0	0	0	0	0	0	0	0	0	0	0	0	0	0
0	0	0	0	0	0	0	0	0	0	0	0	0	0	0	0	0	0	0	0	0	0	0	0	0	0	0	0	0	0	0
0	0	0	0	0	0	0	0	0	0	0	0	0	0	0	0	0	0	0	0	0	0	0	0	0	0	0	0	0	0	0
0	0	0	0	0	0	0	0	0	0	0	0	0	0	0	0	0	0	0	0	0	0	0	0	0	0	0	0	0	0	0
0	0	0	0	0	0	0	0	0	0	0	0	0	0	0	0	0	0	0	0	0	0	0	0	0	0	0	0	0	0	0
0	0	0	0	0	0	0	0	0	0	0	0	0	0	0	0	0	0	0	0	0	0	0	0	0	0	0	0	0	0	0
0	0	0	0	0	0	0	0	0	0	0	0	0	0	0	0	0	0	0	0	0	0	0	0	0	0	0	0	0	0	0
0	0	0	0	0	0	0	0	0	0	0	0	0	0	0	0	0	0	0	0	0	0	0	0	0	0	0	0	0	0	0
0	0	0	0	0	0	0	0	0	0	0	0	0	0	0	0	0	0	0	0	0	0	0	0	0	0	0	0	0	0	0
0	0	0	0	0	0	0	0	0	0	0	0	0	0	0	0	0	0	0	0	0	0	0	0	0	0	0	0	0	0	0
0	0	0	0	0	0	0	0	0	0	0	0	0	0	0	0	0	0	0	0	0	0	0	0	0	0	0	0	0	0	0
0	0	0	0	0	0	0	0	0	0	0	0	0	0	0	0	0	0	0	0	0	0	0	0	0	0	0	0	0	0	0
0	0	0	0	0	0	0	0	0	0	0	0	0	0	0	0	0	0	0	0	0	0	0	0	0	0	0	0	0	0	0
0	0	0	0	0	0	0	0	0	0	0	0	0	0	0	0	0	0	0	0	0	0	0	0	0	0	0	0	0	0	0
0	0	0	0	0	0	0	0	0	0	0	0	0	0	0	0	0	0	0	0	0	0	0	0	0	0	0	0	0	0	0
0	0	0	0	0	0	0	0	0	0	0	0	0	0	0	0	0	0	0	0	0	0	0	0	0	0	0	0	0	0	0
0	0	0	0	0	0	0	0	0	0	0	0	0	0	0	0	0	0	0	0	0	0	0	0	0	0	0	0	0	0	0
0	0	0	0	0	0	0	0	0	0	0	0	0	0	0	0	0	0	0	0	0	0	0	0	0	0	0	0	0	0	0
0	0	0	0	0	0	0	0	0	0	0	0	0	0	0	0	0	0	0	0	0	0	0	0	0	0	0	0	0	0	0
0	0	0	0	0	0	0	0	0	0	0	0	0	0	0	0	0	0	0	0	0	0	0	0	0	0	0	0	0	0	0
0	0	0	0	0	0	0	0	0	0	0	0	0	0	0	0	0	0	0	0	0	0	0	0	0	0	0	0	0	0	0
0	0	0	0	0	0	0	0	0	0	0	0	0	0	0	0	0	0	0	0	0	0	0	0	0	0	0	0	0	0	0
0	0	0	0	0	0	0	0	0	0	0	0	0	0	0	0	0	0	0	0	0	0	0	0	0	0	0	0	0	0	0
0	0	0	0	0	0	0	0	0	0	0	0	0	0	0	0	0	0	0	0	0	0	0	0	0	0	0	0	0	0	0
0	0	0	0	0	0	0	0	0	0	0	0	0	0	0	0	0	0	0	0	0	0	0	0	0	0	0	0	0	0	0
0	0	0	0	0	0	0	0	0	0	0	0	0	0	0	0	0	0	0	0	0	0	0	0	0	0	0	0	0	0	0
0	0	0	0	0	0	0	0	0	0	0	0	0	0	0	0	0	0	0	0	0	0	0	0	0	0	0	0	0	0	0
0	0	0	0	0	0	0	0	0	0	0	0	0	0	0	0	0	0	0	0	0	0	0	0	0	0	0	0	0	0	0
0	0	0	0	0	0	0	0	0	0	0	0	0	0	0	0	0	0	0	0	0	0	0	0	0	0	0	0	0	0	0
0	0	0	0	0	0	0	0	0	0	0	0	0	0	0	0	0	0	0	0	0	0	0	0	0	0	0	0	0	0	0
0	0	0	0	0	0	0	0	0	0	0	0	0	0	0	0	0	0	0	0	0	0	0	0	0	0	0	0	0	0	0
0	0	0	0	0	0	0	0	0	0	0	0	0	0	0	0	0	0	0	0	0	0	0	0	0	0	0	0	0	0	0
0	0	0	0	0	0	0	0	0	0	0	0	0	0	0	0	0	0	0	0	0	0	0	0	0	0	0	0	0	0	0
0	0	0	0	0	0	0	0	0	0	0	0	0	0	0	0	0	0	0	0	0	0	0	0	0	0	0	0	0	0	0
0	0	0	0	0	0	0	0	0	0	0	0	0	0	0	0	0	0	0	0	0	0	0	0	0	0	0	0	0	0	0
0	0	0	0	0	0	0	0	0	0	0	0	0	0	0	0	0	0	0	0	0	0	0	0	0	0	0	0	0	0	0
0	0	0	0	0	0	0	0	0	0	0	0	0	0	0	0	0	0	0	0	0	0	0	0	0	0	0	0	0	0	0
0	0	0	0	0	0	0	0	0	0	0	0	0	0	0	0	0	0	0	0	0	0	0	0	0	0	0	0	0	0	0
0	0	0	0	0	0	0	0	0	0	0	0	0	0	0	0	0	0	0	0	0	0	0	0	0	0	0	0	0	0	0
0	0	0	0	0	0	0	0	0	0	0	0	0	0	0	0	0	0	0	0	0	0	0	0	0	0	0	0	0	0	0
0	0	0	0	0	0	0	0	0	0	0	0	0	0	0	0	0	0	0	0	0	0	0	0	0	0	0	0	0	0	0
0	0	0	0	0	0	0	0	0	0	0	0	0	0	0	0	0	0	0	0	0	0	0	0	0	0	0	0	0	0	0
0	0	0	0	0	0	0	0	0	0	0	0	0	0	0	0	0	0	0	0	0	0	0	0	0	0	0	0	0	0	0
0	0	0	0	0	0	0	0	0	0	0	0	0	0	0	0	0	0	0	0	0	0	0	0	0	0	0	0	0	0	0
0	0	0	0	0	0	0	0	0	0	0	0	0	0	0	0	0	0	0	0	0	0	0	0	0	0	0	0	0	0	0
0	0	0	0	0	0	0	0	0	0	0	0	0	0	0	0	0	0	0	0	0	0	0	0	0	0	0	0	0	0	0
0	0	0	0	0	0	0	0	0	0	0	0	0	0	0	0	0	0	0	0	0	0	0	0	0	0	0	0	0	0	0
0	0	0	0	0	0	0	0	0	0	0	0	0	0	0	0	0	0	0	0	0	0	0	0	0	0	0	0	0	0	0
0	0	0	0	0	0	0	0	0	0	0	0	0	0	0	0	0	0	0	0	0	0	0	0	0	0	0	0	0	0	0
0	0	0	0	0	0	0	0	0	0	0	0	0	0	0	0	0	0	0	0	0	0	0	0	0	0	0	0	0	0	0
0	0	0	0	0	0	0	0	0	0	0	0	0	0	0	0	0	0	0	0	0	0	0	0	0	0	0	0	0	0	0
0	0	0	0	0	0	0	0	0	0	0	0	0	0	0	0	0	0	0	0	0	0	0	0	0	0	0	0	0	0	0
0	0	0	0	0	0	0	0	0	0	0	0	0	0	0	0	0	0	0	0	0	0	0	0	0	0	0	0	0	0	0
0	0	0	0	0	0	0	0	0	0	0	0	0	0	0	0	0	0	0	0	0	0	0	0	0	0	0	0	0	0	0
0	0	0	0	0	0	0	0	0	0	0	0	0	0	0	0	0	0	0	0	0	0	0	0	0	0	0	0	0	0	0
0	0	0	0	0	0	0	0	0	0	0	0	0	0	0	0	0	0	0	0	0	0	0	0	0	0	0	0	0	0	0
0	0	0	0	0	0	0	0	0	0	0	0	0	0	0	0	0	0	0	0	0	0	0	0	0	0	0	0	0	0	0
0	0	0	0	0	0	0	0	0	0	0	0	0	0	0	0	0	0	0	0	0	0	0	0	0	0	0	0	0	0	0
0	0	0	0	0	0	0	0	0	0	0	0	0	0	0	0	0	0	0	0	0	0	0	0	0	0	0	0	0	0	0
0	0	0	0	0	0	0	0	0	0	0	0	0	0	0	0	0	0	0	0	0	0	0	0	0	0	0	0	0	0	0
0	0	0	0	0	0	0	0	0	0	0	0	0	0	0	0	0	0	0	0	0	0	0	0	0	0	0	0	0	0	0
0	0	0	0	0	0	0	0	0	0	0	0	0	0	0	0	0	0	0	0	0	0	0	0	0	0	0	0	0	0	0
0	0	0	0	0	0	0	0	0	0	0	0	0	0	0	0	0	0	0	0	0	0	0	0	0	0	0	0	0	0	0
0	0	0	0	0	0	0	0	0	0	0	0	0	0	0	0	0	0	0	0	0	0	0	0	0	0	0	0	0	0	0
0	0	0	0	0	0	0	0	0	0	0	0	0	0	0	0	0	0	0	0	0	0	0	0	0	0	0	0	0	0	0
0	0	0	0	0	0	0	0	0	0	0	0	0	0	0	0	0	0	0	0	0	0	0	0	0	0	0	0	0	0	0
0	0	0	0	0	0	0	0	0	0	0	0	0	0	0	0	0	0	0	0	0	0	0	0	0	0	0	0	0	0	0
0	0	0	0	0	0	0	0	0	0	0	0	0	0	0	0	0	0	0	0	0	0	0	0	0	0	0	0	0	0	0
0	0	0	0	0	0	0	0	0	0	0	0	0	0	0	0	0	0	0	0	0	0	0	0	0	0	0	0	0	0	0
0	0	0	0	0	0	0	0	0	0	0	0	0	0	0	0	0	0	0	0	0	0	0	0	0	0	0	0	0	0	0
0	0	0	0	0	0	0	0	0	0	0	0	0	0	0	0	0	0	0	0	0	0	0	0	0	0	0	0	0	0	0
0	0	0	0	0	0	0	0	0	0	0	0	0	0	0	0	0	0	0	0	0	0	0	0	0	0	0	0	0	0	0
0	0	0	0	0	0	0	0	0	0	0	0	0	0	0	0	0	0	0	0	0	0	0	0	0	0	0	0	0	0	0
0	0	0	0	0	0	0	0	0	0	0	0	0	0	0	0	0	0	0	0	0	0	0	0	0	0	0	0	0	0	0
0	0	0	0	0	0	0	0	0	0	0	0	0	0	0	0	0	0	0	0	0	0	0	0	0	0	0	0	0	0	0
0	0	0	0	0	0	0	0	0	0	0	0	0	0	0	0	0	0	0	0	0	0	0	0	0	0	0	0	0	0	0
0	0	0	0	0	0	0	0	0	0	0	0	0	0	0	0	0	0	0	0	0	0	0	0	0	0	0	0	0	0	0
0	0	0	0	0	0	0	0	0	0	0	0	0	0	0	0	0	0	0	0	0	0	0	0	0	0	0	0	0	0	0
0	0	0	0	0	0	0	0	0	0	0	0	0	0	0	0	0	0	0	0	0	0	0	0	0	0	0	0	0	0	0
0	0	0	0	0	0	0	0	0	0	0	0	0	0	0	0	0	0	0	0	0	0	0	0	0	0	0	0	0	0	0
0	0	0	0	0	0	0	0	0	0	0	0	0	0	0	0	0	0	0	0	0	0	0	0	0	0	0	0	0	0	0
0	0	0	0	0	0	0	0	0	0	0	0	0	0	0	0	0	0	0	0	0	0	0	0	0	0	0	0	0	0	0
0	0	0	0	0	0	0	0	0	0	0	0	0	0	0	0	0	0	0	0	0	0	0	0	0	0	0	0	0	0	0
0	0	0	0	0	0	0	0	0	0	0	0	0	0	0	0	0	0	0	0	0	0	0	0	0	0	0	0	0	0	0
0	0	0	0	0	0	0	0	0	0	0	0	0	0	0	0	0	0	0	0	0	0	0	0	0	0	0	0	0	0	0
0	0	0	0	0	0	0	0	0	0	0	0	0	0	0	0	0	0	0	0	0	0	0	0	0	0	0	0	0	0	0
0	0	0	0	0	0	0	0	0	0	0	0	0	0	0	0	0	0	0	0	0	0	0	0	0	0	0	0	0	0	0
0	0	0	0	0	0	0	0	0	0	0	0	0	0	0	0	0	0	0	0	0	0	0	0	0	0	0	0	0	0	0
0	0	0	0	0	0	0	0	0	0	0	0	0	0	0	0	0	0	0	0	0	0	0	0	0	0	0	0	0	0	0
0	0	0	0	0	0	0	0	0	0	0	0	0	0	0	0	0	0	0	0	0	0	0	0	0	0	0	0	0	0	0
0	0	0	0	0	0	0	0	0	0	0	0	0	0	0	0	0	0	0	0	0	0	0	0	0	0	0	0	0	0	0
0	0	0	0	0	0	0	0	0	0	0	0	0	0	0	0	0	0	0	0	0	0	0	0	0	0	0	0	0	0	0
0	0	0	0	0	0	0	0	0	0	0	0	0	0	0	0	0	0	0	0	0	0	0	0	0	0	0	0	0	0	0
0	0	0	0	0	0	0	0	0	0	0	0	0	0	0	0	0	0	0	0	0	0	0	0	0	0	0	0	0	0	0
0	0	0	0	0	0	0	0	0	0	0	0	0	0	0	0	0	0	0	0	0	0	0	0	0	0	0	0	0	0	0
0	0	0	0	0	0	0	0	0	0	0	0	0	0	0	0	0	0	0	0	0	0	0	0	0	0	0	0	0	0	0
0	0	0	0	0	0	0	0	0	0	0	0	0	0	0	0	0	0	0	0	0	0	0	0	0	0	0	0	0	0	0
0	0	0	0	0	0	0	0	0	0	0	0	0	0	0	0	0	0	0	0	0	0	0	0	0	0	0	0	0	0	0
0	0	0	0	0	0	0	0	0	0	0	0	0	0	0	0	0	0	0	0	0	0	0	0	0	0	0	0	0	0	0
0	0	0	0	0	0	0	0	0	0	0	0	0	0	0	0	0	0	0	0	0	0	0	0	0	0	0	0	0	0	0
0	0	0	0	0	0	0	0	0	0	0	0	0	0	0	0	0	0	0	0	0	0	0	0	0	0	0	0	0	0	0
0	0	0	0	0	0	0	0	0	0	0	0	0	0	0	0	0	0	0	0	0	0	0	0	0	0	0	0	0	0	0
0	0	0	0	0	0	0	0	0	0	0	0	0	0	0	0	0	0	0	0	0	0	0	0	0	0	0	0	0	0	0
0	0	0	0	0	0	0	0	0	0	0	0	0	0	0	0	0	0	0	0	0	0	0	0	0	0	0	0	0	0	0
0	0	0	0	0	0	0	0	0	0	0	0	0	0	0	0	0	0	0	0	0	0	0	0	0	0	0	0	0	0	0
0	0	0	0	0	0	0	0	0	0	0	0	0	0	0	0	0	0	0	0	0	0	0	0	0	0	0	0	0	0	0
0	0	0	0	0	0	0	0	0	0	0	0	0	0	0	0	0	0	0	0	0	0	0	0	0	0	0	0	0	0	0
0	0	0	0	0	0	0	0	0	0	0	0	0	0	0	0	0	0	0	0	0	0	0	0	0	0	0	0	0	0	0
0	0	0	0	0	0	0	0	0	0	0	0	0	0	0	0	0	0	0	0	0	0	0	0	0	0	0	0	0	0	0
0	0	0	0	0	0	0	0	0	0	0	0	0	0	0	0	0	0	0	0	0	0	0	0	0	0	0	0	0	0	0
0	0	0	0	0	0	0	0	0	0	0	0	0	0	0	0	0	0	0	0	0	0	0	0	0	0	0	0	0	0	0
0	0	0	0	0	0	0	0	0	0	0	0	0	0	0	0	0	0	0	0	0	0	0	0	0	0	0	0	0	0	0
0	0	0	0	0	0	0	0	0	0	0	0	0	0	0	0	0	0	0	0	0	0	0	0	0	0	0	0	0	0	0
0	0	0	0	0	0	0	0	0	0	0	0	0	0	0	0	0	0	0	0	0	0	0	0	0	0	0	0	0	0	0
0	0	0	0	0	0	0	0	0	0	0	0	0	0	0	0	0	0	0	0	0	0	0	0	0	0	0	0	0	0	0
0	0	0	0	0	0	0	0	0	0	0	0	0	0	0	0	0	0	0	0	0	0	0	0	0	0	0	0	0	0	0
0	0	0	0	0	0	0	0	0	0	0	0	0	0	0	0	0	0	0	0	0	0	0	0	0	0	0	0	0	0	0
0	0	0	0	0	0	0	0	0	0	0	0	0	0	0	0	0	0	0	0	0	0	0	0	0	0	0	0	0	0	0
0	0	0	0	0	0	0	0	0	0	0	0	0	0	0	0	0	0	0	0	0	0	0	0	0	0	0	0	0	0	0
0	0	0	0	0	0	0	0	0	0	0	0	0	0	0	0	0	0	0	0	0	0	0	0	0	0	0	0	0	0	0
0	0	0	0	0	0	0	0	0	0	0	0	0	0	0	0	0	0	0	0	0	0	0	0	0	0	0	0	0	0	0
0	0	0	0	0	0	0	0	0	0	0	0	0	0	0	0	0	0	0	0	0	0	0	0	0	0	0	0	0	0	0
0	0	0	0	0	0	0	0	0	0	0	0	0	0	0	0	0	0	0	0	0	0	0	0	0	0	0	0	0	0	0
0	0	0	0	0	0	0	0	0	0	0	0	0	0	0	0	0	0	0	0	0	0	0	0	0	0	0	0	0	0	0
0	0	0	0	0	0	0	0	0	0	0	0	0	0	0	0	0	0	0	0	0	0	0	0	0	0	0	0	0	0	0
0	0	0	0	0	0	0	0	0	0	0	0	0	0	0	0	0	0	0	0	0	0	0	0	0	0	0	0	0	0	0
0	0	0	0	0	0	0	0	0	0	0	0	0	0	0	0	0	0	0	0	0	0	0	0	0	0	0	0	0	0	0
0	0	0	0	0	0	0	0	0	0	0	0	0	0	0	0	0	0	0	0	0	0	0	0	0	0	0	0	0	0	0
0	0	0	0	0	0	0	0	0	0	0	0	0	0	0	0	0	0	0	0	0	0	0	0	0	0	0	0	0	0	0
0	0	0	0	0	0	0	0	0	0	0	0	0	0	0	0	0	0	0	0	0	0	0	0	0	0	0	0	0	0	0
0	0	0	0	0	0	0	0	0	0	0	0	0	0	0	0	0	0	0	0	0	0	0	0	0	0	0	0	0	0	0
0	0	0	0	0	0	0	0	0	0	0	0	0	0	0	0	0	0	0	0	0	0	0	0	0	0	0	0	0	0	0
0	0	0	0	0	0	0	0	0	0	0	0	0	0	0	0	0	0	0	0	0	0	0	0	0	0	0	0	0	0	0
0	0	0	0	0	0	0	0	0	0	0	0	0	0	0	0	0	0	0	0	0	0	0	0	0	0	0	0	0	0	0
0	0	0	0	0	0	0	0	0	0	0	0	0	0	0	0	0	0	0	0	0	0	0	0	0	0	0	0	0	0	0
0	0	0	0	0	0	0	0	0	0	0	0	0	0	0	0	0	0	0	0	0	0	0	0	0	0	0	0	0	0	0
0	0	0	0	0	0	0	0	0	0	0	0	0	0	0	0	0	0	0	0	0	0	0	0	0	0	0	0	0	0	0
0	0	0	0	0	0	0	0	0	0	0	0	0	0	0	0	0	0	0	0	0	0	0	0	0	0	0	0	0	0	0
0	0	0	0	0	0	0	0	0	0	0	0	0	0	0	0	0	0	0	0	0	0	0	0	0	0	0	0	0	0	0
0	0	0	0	0	0	0	0	0	0	0	0	0	0	0	0	0	0	0	0	0	0	0	0	0	0	0	0	0	0	0
0	0	0	0	0	0	0	0	0	0	0	0	0	0	0	0	0	0	0	0	0	0	0	0	0	0	0	0	0	0	0
0	0	0	0	0	0	0	0	0	0	0	0	0	0	0	0	0	0	0	0	0	0	0	0	0	0	0	0	0	0	0
0	0	0	0	0	0	0	0	0	0	0	0	0	0	0	0	0	0	0	0	0	0	0	0	0	0	0	0	0	0	0
0	0	0	0	0	0	0	0	0	0	0	0	0	0	0	0	0	0	0	0	0	0	0	0	0	0	0	0	0	0	0
0	0	0	0	0	0	0	0	0	0	0	0	0	0	0	0	0	0	0	0	0	0	0	0	0	0	0	0	0	0	0
0	0	0	0	0	0	0	0	0	0	0	0	0	0	0	0	0	0	0	0	0	0	0	0	0	0	0	0	0	0	0
0	0	0	0	0	0	0	0	0	0	0	0	0	0	0	0	0	0	0	0	0	0	0	0	0	0	0	0	0	0	0
0	0	0	0	0	0	0	0	0	0	0	0	0	0	0	0	0	0	0	0	0	0	0	0	0	0	0	0	0	0	0
0	0	0	0	0	0	0	0	0	0	0	0	0	0	0	0	0	0	0	0	0	0	0	0	0	0	0	0	0	0	0
0	0	0	0	0	0	0	0	0	0	0	0	0	0	0	0	0	0	0	0	0	0	0	0	0	0	0	0	0	0	0
0	0	0	0	0	0	0	0	0	0	0	0	0	0	0	0	0	0	0	0	0	0	0	0	0	0	0	0	0	0	0
0	0	0	0	0	0	0	0	0	0	0	0	0	0	0	0	0	0	0	0	0	0	0	0	0	0	0	0	0	0	0
0	0	0	0	0	0	0	0	0	0	0	0	0	0	0	0	0	0	0	0	0	0	0	0	0	0	0	0	0	0	0
0	0	0	0	0	0	0	0	0	0	0	0	0	0	0	0	0	0	0	0	0	0	0	0	0	0	0	0	0	0	0
0	0	0	0	0	0	0	0	0	0	0	0	0	0	0	0	0	0	0	0	0	0	0	0	0	0	0	0	0	0	0
0	0	0	0	0	0	0	0	0	0	0	0	0	0	0	0	0	0	0	0	0	0	0	0	0	0	0	0	0	0	0
0	0	0	0	0	0	0	0	0	0	0	0	0	0	0	0	0	0	0	0	0	0	0	0	0	0	0	0	0	0	0
0	0	0	0	0	0	0	0	0	0	0	0	0	0	0	0	0	0	0	0	0	0	0	0	0	0	0	0	0	0	0
0	0	0	0	0	0	0	0	0	0	0	0	0	0	0	0	0	0	0	0	0	0	0	0	0	0	0	0	0	0	0
0	0	0	0	0	0	0	0	0	0	0	0	0	0	0	0	0	0	0	0	0	0	0	0	0	0	0	0	0	0	0
0	0	0	0	0	0	0	0	0	0	0	0	0	0	0	0	0	0	0	0	0	0	0	0	0	0	0	0	0	0	0
0	0	0	0	0	0	0	0	0	0	0	0	0	0	0	0	0	0	0	0	0	0	0	0	0	0	0	0	0	0	0
0	0	0	0	0	0	0	0	0	0	0	0	0	0	0	0	0	0	0	0	0	0	0	0	0	0	0	0	0	0	0
0	0	0	0	0	0	0	0	0	0	0	0	0	0	0	0	0	0	0	0	0	0	0	0	0	0	0	0	0	0	0
0	0	0	0	0	0	0	0	0	0	0	0	0	0	0	0	0	0	0	0	0	0	0	0	0	0	0	0	0	0	0
0	0	0	0	0	0	0	0	0	0	0	0	0	0	0	0	0	0	0	0	0	0	0	0	0	0	0	0	0	0	0
0	0	0	0	0	0	0	0	0	0	0	0	0	0	0	0	0	0	0	0	0	0	0	0	0	0	0	0	0	0	0
0	0	0	0	0	0	0	0	0	0	0	0	0	0	0	0	0	0	0	0	0	0	0	0	0	0	0	0	0	0	0
0	0	0	0	0	0	0	0	0	0	0	0	0	0	0	0	0	0	0	0	0	0	0	0	0	0	0	0	0	0	0
0	0	0	0	0	0	0	0	0	0	0	0	0	0	0	0	0	0	0	0	0	0	0	0	0	0	0	0	0	0	0
0	0	0	0	0	0	0	0	0	0	0	0	0	0	0	0	0	0	0	0	0	0	0	0	0	0	0	0	0	0	0
0	0	0	0	0	0	0	0	0	0	0	0	0	0	0	0	0	0	0	0	0	0	0	0	0	0	0	0	0	0	0
0	0	0	0	0	0	0	0	0	0	0	0	0	0	0	0	0	0	0	0	0	0	0	0	0	0	0	0	0	0	0
0	0	0	0	0	0	0	0	0	0	0	0	0	0	0	0	0	0	0	0	0	0	0	0	0	0	0	0	0	0	0
0	0	0	0	0	0	0	0	0	0	0	0	0	0	0	0	0	0	0	0	0	0	0	0	0	0	0	0	0	0	0
0	0	0	0	0	0	0	0	0	0	0	0	0	0	0	0	0	0	0	0	0	0	0	0	0	0	0	0	0	0	0
0	0	0	0	0	0	0	0	0	0	0	0	0	0	0	0	0	0	0	0	0	0	0	0	0	0	0	0	0	0	0
0	0	0	0	0	0	0	0	0	0	0	0	0	0	0	0	0	0	0	0	0	0	0	0	0	0	0	0	0	0	0
0	0	0	0	0	0	0	0	0	0	0	0	0	0	0	0	0	0	0	0	0	0	0	0	0	0	0	0	0	0	0
0	0	0	0	0	0	0	0	0	0	0	0	0	0	0	0	0	0	0	0	0	0	0	0	0	0	0	0	0	0	0
0	0	0	0	0	0	0	0	0	0	0	0	0	0	0	0	0	0	0	0	0	0	0	0	0	0	0	0	0	0	0
0	0	0	0	0	0	0	0	0	0	0	0	0	0	0	0	0	0	0	0	0	0	0	0	0	0	0	0	0	0	0
0	0	0	0	0	0	0	0	0	0	0	0	0	0	0	0	0	0	0	0	0	0	0	0	0	0	0	0	0	0	0
0	0	0	0	0	0	0	0	0	0	0	0	0	0	0	0	0	0	0	0	0	0	0	0	0	0	0	0	0	0	0
0	0	0	0	0	0	0	0	0	0	0	0	0	0	0	0	0	0	0	0	0	0	0	0	0	0	0	0	0	0	0
0	0	0	0	0	0	0	0	0	0	0	0	0	0	0	0	0	0	0	0	0	0	0	0	0	0	0	0	0	0	0
0	0	0	0	0	0	0	0	0	0	0	0	0	0	0	0	0	0	0	0	0	0	0	0	0	0	0	0	0	0	0
0	0	0	0	0	0	0	0	0	0	0	0	0	0	0	0	0	0	0	0	0	0	0	0	0	0	0	0	0	0	0
0	0	0	0	0	0	0	0	0	0	0	0	0	0	0	0	0	0	0	0	0	0	0	0	0	0	0	0	0	0	0
0	0	0	0	0	0	0	0	0	0	0	0	0	0	0	0	0	0	0	0	0	0	0	0	0	0	0	0	0	0	0
0	0	0	0	0	0	0	0	0	0	0	0	0	0	0	0	0	0	0	0	0	0	0	0	0	0	0	0	0	0	0
0	0	0	0	0	0	0	0	0	0	0	0	0	0	0	0	0	0	0	0	0	0	0	0	0	0	0	0	0	0	0
0	0	0	0	0	0	0	0	0	0	0	0	0	0	0	0	0	0	0	0	0	0	0	0	0	0	0	0	0	0	0
0	0	0	0	0	0	0	0	0	0	0	0	0	0	0	0	0	0	0	0	0	0	0	0	0	0	0	0	0	0	0
0	0	0	0	0	0	0	0	0	0	0	0	0	0	0	0	0	0	0	0	0	0	0	0	0	0	0	0	0	0	0
0	0	0	0	0	0	0	0	0	0	0	0	0	0	0	0	0	0	0	0	0	0	0	0	0	0	0	0	0	0	0
0	0	0	0	0	0	0	0	0	0	0	0	0	0	0	0	0	0	0	0	0	0	0	0	0	0	0	0	0	0	0
0	0	0	0	0	0	0	0	0	0	0	0	0	0	0	0	0	0	0	0	0	0	0	0	0	0	0	0	0	0	0
0	0	0	0	0	0	0	0	0	0	0	0	0	0	0	0	0	0	0	0	0	0	0	0	0	0	0	0	0	0	0
0	0	0	0	0	0	0	0	0	0	0	0	0	0	0	0	0	0	0	0	0	0	0	0	0	0	0	0	0	0	0
0	0	0	0	0	0	0	0	0	0	0	0	0	0	0	0	0	0	0	0	0	0	0	0	0	0	0	0	0	0	0
0	0	0	0	0	0	0	0	0	0	0	0	0	0	0	0	0	0	0	0	0	0	0	0	0	0	0	0	0	0	0
0	0	0	0	0	0	0	0	0	0	0	0	0	0	0	0	0	0	0	0	0	0	0	0	0	0	0	0	0	0	0
0	0	0	0	0	0	0	0	0	0	0	0	0	0	0	0	0	0	0	0	0	0	0	0	0	0	0	0	0	0	0
0	0	0	0	0	0	0	0	0	0	0	0	0	0	0	0	0	0	0	0	0	0	0	0	0	0	0	0	0	0	0
0	0	0	0	0	0	0	0	0	0	0	0	0	0	0	0	0	0	0	0	0	0	0	0	0	0	0	0	0	0	0
0	0	0	0	0	0	0	0	0	0	0	0	0	0	0	0	0	0	0	0	0	0	0	0	0	0	0	0	0	0	0
0	0	0	0	0	0	0	0	0	0	0	0	0	0	0	0	0	0	0	0	0	0	0	0	0	0	0	0	0	0	0
0	0	0	0	0	0	0	0	0	0	0	0	0	0	0	0	0	0	0	0	0	0	0	0	0	0	0	0	0	0	0
0	0	0	0	0	0	0	0	0	0	0	0	0	0	0	0	0	0	0	0	0	0	0	0	0	0	0	0	0	0	0
0	0	0	0	0	0	0	0	0	0	0	0	0	0	0	0	0	0	0	0	0	0	0	0	0	0	0	0	0	0	0
0	0	0	0	0	0	0	0	0	0	0	0	0	0	0	0	0	0	0	0	0	0	0	0	0	0	0	0	0	0	0
0	0	0	0	0	0	0	0	0	0	0	0	0	0	0	0	0	0	0	0	0	0	0	0	0	0	0	0	0	0	0
0	0	0	0	0	0	0	0	0	0	0	0	0	0	0	0	0	0	0	0	0	0	0	0	0	0	0	0	0	0	0
0	0	0	0	0	0	0	0	0	0	0	0	0	0	0	0	0	0	0	0	0	0	0	0	0	0	0	0	0	0	0
0	0	0	0	0	0	0	0	0	0	0	0	0	0	0	0	0	0	0	0	0	0	0	0	0	0	0	0	0	0	0
0	0	0	0	0	0	0	0	0	0	0	0	0	0	0	0	0	0	0	0	0	0	0	0	0	0	0	0	0	0	0
0	0	0	0	0	0	0	0	0	0	0	0	0	0	0	0	0	0	0	0	0	0	0	0	0	0	0	0	0	0	0
0	0	0	0	0	0	0	0	0	0	0	0	0	0	0	0	0	0	0	0	0	0	0	0	0	0	0	0	0	0	0
0	0	0	0	0	0	0	0	0	0	0	0	0	0	0	0	0	0	0	0	0	0	0	0	0	0	0	0	0	0	0
0	0	0	0	0	0	0	0	0	0	0	0	0	0	0	0	0	0	0	0	0	0	0	0	0	0	0	0	0	0	0
0	0	0	0	0	0	0	0	0	0	0	0	0	0	0	0	0	0	0	0	0	0	0	0	0	0	0	0	0	0	0
0	0	0	0	0	0	0	0	0	0	0	0	0	0	0	0	0	0	0	0	0	0	0	0	0	0	0	0	0	0	0
0	0	0	0	0	0	0	0	0	0	0	0	0	0	0	0	0	0	0	0	0	0	0	0	0	0	0	0	0	0	0
0	0	0	0	0	0	0	0	0	0	0	0	0	0	0	0	0	0	0	0	0	0	0	0	0	0	0	0	0	0	0
0	0	0	0	0	0	0	0	0	0	0	0	0	0	0	0	0	0	0	0	0	0	0	0	0	0	0	0	0	0	0
0	0	0	0	0	0	0	0	0	0	0	0	0	0	0	0	0	0	0	0	0	0	0	0	0	0	0	0	0	0	0
0	0	0	0	0	0	0	0	0	0	0	0	0	0	0	0	0	0	0	0	0	0	0	0	0	0	0	0	0	0	0
0	0	0	0	0	0	0	0	0	0	0	0	0	0	0	0	0	0	0	0	0	0	0	0	0	0	0	0	0	0	0
0	0	0	0	0	0	0	0	0	0	0	0	0	0	0	0	0	0	0	0	0	0	0	0	0	0	0	0	0	0	0
0	0	0	0	0	0	0	0	0	0	0	0	0	0	0	0	0	0	0	0	0	0	0	0	0	0	0	0	0	0	0
0	0	0	0	0	0	0	0	0	0	0	0	0	0	0	0	0	0	0	0	0	0	0	0	0	0	0	0	0	0	0
0	0	0	0	0	0	0	0	0	0	0	0	0	0	0	0	0	0	0	0	0	0	0	0	0	0	0	0	0	0	0
0	0	0	0	0	0	0	0	0	0	0	0	0	0	0	0	0	0	0	0	0	0	0	0	0	0	0	0	0	0	0
0	0	0	0	0	0	0	0	0	0	0	0	0	0	0	0	0	0	0	0	0	0	0	0	0	0	0	0	0	0	0
0	0	0	0	0	0	0	0	0	0	0	0	0	0	0	0	0	0	0	0	0	0	0	0	0	0	0	0	0	0	0
0	0	0	0	0	0	0	0	0	0	0	0	0	0	0	0	0	0	0	0	0	0	0	0	0	0	0	0	0	0	0
0	0	0	0	0	0	0	0	0	0	0	0	0	0	0	0	0	0	0	0	0	0	0	0	0	0	0	0	0	0	0
0	0	0	0	0	0	0	0	0	0	0	0	0	0	0	0	0	0	0	0	0	0	0	0	0	0	0	0	0	0	0
0	0	0	0	0	0	0	0	0	0	0	0	0	0	0	0	0	0	0	0	0	0	0	0	0	0	0	0	0	0	0
0	0	0	0	0	0	0	0	0	0	0	0	0	0	0	0	0	0	0	0	0	0	0	0	0	0	0	0	0	0	0
0	0	0	0	0	0	0	0	0	0	0	0	0	0	0	0	0	0	0	0	0	0	0	0	0	0	0	0	0	0	0
0	0	0	0	0	0	0	0	0	0	0	0	0	0	0	0	0	0	0	0	0	0	0	0	0	0	0	0	0	0	0
0	0	0	0	0	0	0	0	0	0	0	0	0	0	0	0	0	0	0	0	0	0	0	0	0	0	0	0	0	0	0
0	0	0	0	0	0	0	0	0	0	0	0	0	0	0	0	0	0	0	0	0	0	0	0	0	0	0	0	0	0	0
0	0	0	0	0	0	0	0	0	0	0	0	0	0	0	0	0	0	0	0	0	0	0	0	0	0	0	0	0	0	0
0	0	0	0	0	0	0	0	0	0	0	0	0	0	0	0	0	0	0	0	0	0	0	0	0	0	0	0	0	0	0
0	0	0	0	0	0	0	0	0	0	0	0	0	0	0	0	0	0	0	0	0	0	0	0	0	0	0	0	0	0	0
0	0	0	0	0	0	0	0	0	0	0	0	0	0	0	0	0	0	0	0	0	0	0	0	0	0	0	0	0	0	0
0	0	0	0	0	0	0	0	0	0	0	0	0	0	0	0	0	0	0	0	0	0	0	0	0	0	0	0	0	0	0
0	0	0	0	0	0	0	0	0	0	0	0	0	0	0	0	0	0	0	0	0	0	0	0	0	0	0	0	0	0	0
0	0	0	0	0	0	0	0	0	0	0	0	0	0	0	0	0	0	0	0	0	0	0	0	0	0	0	0	0	0	0
0	0	0	0	0	0	0	0	0	0	0	0	0	0	0	0	0	0	0	0	0	0	0	0	0	0	0	0	0	0	0
0	0	0	0	0	0	0	0	0	0	0	0	0	0	0	0	0	0	0	0	0	0	0	0	0	0	0	0	0	0	0
0	0	0	0	0	0	0	0	0	0	0	0	0	0	0	0	0	0	0	0	0	0	0	0	0	0	0	0	0	0	0
0	0	0	0	0	0	0	0	0	0	0	0	0	0	0	0	0	0	0	0	0	0	0	0	0	0	0	0	0	0	0
0	0	0	0	0	0	0	0	0	0	0	0	0	0	0	0	0	0	0	0	0	0	0	0	0	0	0	0	0	0	0
0	0	0	0	0	0	0	0	0	0	0	0	0	0	0	0	0	0	0	0	0	0	0	0	0	0	0	0	0	0	0
0	0	0	0	0	0	0	0	0	0	0	0	0	0	0	0	0	0	0	0	0	0	0	0	0	0	0	0	0	0	0
0	0	0	0	0	0	0	0	0	0	0	0	0	0	0	0	0	0	0	0	0	0	0	0	0	0	0	0	0	0	0
0	0	0	0	0	0	0	0	0	0	0	0	0	0	0	0	0	0	0	0	0	0	0	0	0	0	0	0	0	0	0
0	0	0	0	0	0	0	0	0	0	0	0	0	0	0	0	0	0	0	0	0	0	0	0	0	0	0	0	0	0	0
0	0	0	0	0	0	0	0	0	0	0	0	0	0	0	0	0	0	0	0	0	0	0	0	0	0	0	0	0	0	0
0	0	0	0	0	0	0	0	0	0	0	0	0	0	0	0	0	0	0	0	0	0	0	0	0	0	0	0	0	0	0
0	0	0	0	0	0	0	0	0	0	0	0	0	0	0	0	0	0	0	0	0	0	0	0	0	0	0	0	0	0	0
0	0	0	0	0	0	0	0	0	0	0	0	0	0	0	0	0	0	0	0	0	0	0	0	0	0	0	0	0	0	0
0	0	0	0	0	0	0	0	0	0	0	0	0	0	0	0	0	0	0	0	0	0	0	0	0	0	0	0	0	0	0
0	0	0	0	0	0	0	0	0	0	0	0	0	0	0	0	0	0	0	0	0	0	0	0	0	0	0	0	0	0	0
0	0	0	0	0	0	0	0	0	0	0	0	0	0	0	0	0	0	0	0	0	0	0	0	0	0	0	0	0	0	0
0	0	0	0	0	0	0	0	0	0	0	0	0	0	0	0	0	0	0	0	0	0	0	0	0	0	0	0	0	0	0
0	0	0	0	0	0	0	0	0	0	0	0	0	0	0	0	0	0	0	0	0	0	0	0	0	0	0	0	0	0	0
0	0	0	0	0	0	0	0	0	0	0	0	0	0	0	0	0	0	0	0	0	0	0	0	0	0	0	0	0	0	0
0	0	0	0	0	0	0	0	0	0	0	0	0	0	0	0	0	0	0	0	0	0	0	0	0	0	0	0	0	0	0
0	0	0	0	0	0	0	0	0	0	0	0	0	0	0	0	0	0	0	0	0	0	0	0	0	0	0	0	0	0	0
0	0	0	0	0	0	0	0	0	0	0	0	0	0	0	0	0	0	0	0	0	0	0	0	0	0	0	0	0	0	0
0	0	0	0	0	0	0	0	0	0	0	0	0	0	0	0	0	0	0	0	0	0	0	0	0	0	0	0	0	0	0
0	0	0	0	0	0	0	0	0	0	0	0	0	0	0	0	0	0	0	0	0	0	0	0	0	0	0	0	0	0	0
0	0	0	0	0	0	0	0	0	0	0	0	0	0	0	0	0	0	0	0	0	0	0	0	0	0	0	0	0	0	0
0	0	0	0	0	0	0	0	0	0	0	0	0	0	0	0	0	0	0	0	0	0	0	0	0	0	0	0	0	0	0
0	0	0	0	0	0	0	0	0	0	0	0	0	0	0	0	0	0	0	0	0	0	0	0	0	0	0	0	0	0	0
0	0	0	0	0	0	0	0	0	0	0	0	0	0	0	0	0	0	0	0	0	0	0	0	0	0	0	0	0	0	0
0	0	0	0	0	0	0	0	0	0	0	0	0	0	0	0	0	0	0	0	0	0	0	0	0	0	0	0	0	0	0
0	0	0	0	0	0	0	0	0	0	0	0	0	0	0	0	0	0	0	0	0	0	0	0	0	0	0	0	0	0	0
0	0	0	0	0	0	0	0	0	0	0	0	0	0	0	0	0	0	0	0	0	0	0	0	0	0	0	0	0	0	0
0	0	0	0	0	0	0	0	0	0	0	0	0	0	0	0	0	0	0	0	0	0	0	0	0	0	0	0	0	0	0
0	0	0	0	0	0	0	0	0	0	0	0	0	0	0	0	0	0	0	0	0	0	0	0	0	0	0	0	0	0	0
0	0	0	0	0	0	0	0	0	0	0	0	0	0	0	0	0	0	0	0	0	0	0	0	0	0	0	0	0	0	0
0	0	0	0	0	0	0	0	0	0	0	0	0	0	0	0	0	0	0	0	0	0	0	0	0	0	0	0	0	0	0
0	0	0	0	0	0	0	0	0	0	0	0	0	0	0	0	0	0	0	0	0	0	0	0	0	0	0	0	0	0	0
0	0	0	0	0	0	0	0	0	0	0	0	0	0	0	0	0	0	0	0	0	0	0	0	0	0	0	0	0	0	0
0	0	0	0	0	0	0	0	0	0	0	0	0	0	0	0	0	0	0	0	0	0	0	0	0	0	0	0	0	0	0
0	0	0	0	0	0	0	0	0	0	0	0	0	0	0	0	0	0	0	0	0	0	0	0	0	0	0	0	0	0	0
0	0	0	0	0	0	0	0	0	0	0	0	0	0	0	0	0	0	0	0	0	0	0	0	0	0	0	0	0	0	0
0	0	0	0	0	0	0	0	0	0	0	0	0	0	0	0	0	0	0	0	0	0	0	0	0	0	0	0	0	0	0
0	0	0	0	0	0	0	0	0	0	0	0	0	0	0	0	0	0	0	0	0	0	0	0	0	0	0	0	0	0	0
0	0	0	0	0	0	0	0	0	0	0	0	0	0	0	0	0	0	0	0	0	0	0	0	0	0	0	0	0	0	0
0	0	0	0	0	0	0	0	0	0	0	0	0	0	0	0	0	0	0	0	0	0	0	0	0	0	0	0	0	0	0
0	0	0	0	0	0	0	0	0	0	0	0	0	0	0	0	0	0	0	0	0	0	0	0	0	0	0	0	0	0	0
0	0	0	0	0	0	0	0	0	0	0	0	0	0	0	0	0	0	0	0	0	0	0	0	0	0	0	0	0	0	0
0	0	0	0	0	0	0	0	0	0	0	0	0	0	0	0	0	0	0	0	0	0	0	0	0	0	0	0	0	0	0
0	0	0	0	0	0	0	0	0	0	0	0	0	0	0	0	0	0	0	0	0	0	0	0	0	0	0	0	0	0	0
0	0	0	0	0	0	0	0	0	0	0	0	0	0	0	0	0	0	0	0	0	0	0	0	0	0	0	0	0	0	0
0	0	0	0	0	0	0	0	0	0	0	0	0	0	0	0	0	0	0	0	0	0	0	0	0	0	0	0	0	0	0
0	0	0	0	0	0	0	0	0	0	0	0	0	0	0	0	0	0	0	0	0	0	0	0	0	0	0	0	0	0	0
0	0	0	0	0	0	0	0	0	0	0	0	0	0	0	0	0	0	0	0	0	0	0	0	0	0	0	0	0	0	0
0	0	0	0	0	0	0	0	0	0	0	0	0	0	0	0	0	0	0	0	0	0	0	0	0	0	0	0	0	0	0
0	0	0	0	0	0	0	0	0	0	0	0	0	0	0	0	0	0	0	0	0	0	0	0	0	0	0	0	0	0	0
0	0	0	0	0	0	0	0	0	0	0	0	0	0	0	0	0	0	0	0	0	0	0	0	0	0	0	0	0	0	0
0	0	0	0	0	0	0	0	0	0	0	0	0	0	0	0	0	0	0	0	0	0	0	0	0	0	0	0	0	0	0
0	0	0	0	0	0	0	0	0	0	0	0	0	0	0	0	0	0	0	0	0	0	0	0	0	0	0	0	0	0	0
0	0	0	0	0	0	0	0	0	0	0	0	0	0	0	0	0	0	0	0	0	0	0	0	0	0	0	0	0	0	0
0	0	0	0	0	0	0	0	0	0	0	0	0	0	0	0	0	0	0	0	0	0	0	0	0	0	0	0	0	0	0
0	0	0	0	0	0	0	0	0	0	0	0	0	0	0	0	0	0	0	0	0	0	0	0	0	0	0	0	0	0	0
0	0	0	0	0	0	0	0	0	0	0	0	0	0	0	0	0	0	0	0	0	0	0	0	0	0	0	0	0	0	0
0	0	0	0	0	0	0	0	0	0	0	0	0	0	0	0	0	0	0	0	0	0	0	0	0	0	0	0	0	0	0
0	0	0	0	0	0	0	0	0	0	0	0	0	0	0	0	0	0	0	0	0	0	0	0	0	0	0	0	0	0	0
0	0	0	0	0	0	0	0	0	0	0	0	0	0	0	0	0	0	0	0	0	0	0	0	0	0	0	0	0	0	0
0	0	0	0	0	0	0	0	0	0	0	0	0	0	0	0	0	0	0	0	0	0	0	0	0	0	0	0	0	0	0
0	0	0	0	0	0	0	0	0	0	0	0	0	0	0	0	0	0	0	0	0	0	0	0	0	0	0	0	0	0	0
0	0	0	0	0	0	0	0	0	0	0	0	0	0	0	0	0	0	0	0	0	0	0	0	0	0	0	0	0	0	0
0	0	0	0	0	0	0	0	0	0	0	0	0	0	0	0	0	0	0	0	0	0	0	0	0	0	0	0	0	0	0
0	0	0	0	0	0	0	0	0	0	0	0	0	0	0	0	0	0	0	0	0	0	0	0	0	0	0	0	0	0	0
0	0	0	0	0	0	0	0	0	0	0	0	0	0	0	0	0	0	0	0	0	0	0	0	0	0	0	0	0	0	0
0	0	0	0	0	0	0	0	0	0	0	0	0	0	0	0	0	0	0	0	0	0	0	0	0	0	0	0	0	0	0
0	0	0	0	0	0	0	0	0	0	0	0	0	0	0	0	0	0	0	0	0	0	0	0	0	0	0	0	0	0	0
0	0	0	0	0	0	0	0	0	0	0	0	0	0	0	0	0	0	0	0	0	0	0	0	0	0	0	0	0	0	0
0	0	0	0	0	0	0	0	0	0	0	0	0	0	0	0	0	0	0	0	0	0	0	0	0	0	0	0	0	0	0
0	0	0	0	0	0	0	0	0	0	0	0	0	0	0	0	0	0	0	0	0	0	0	0	0	0	0	0	0	0	0
0	0	0	0	0	0	0	0	0	0	0	0	0	0	0	0	0	0	0	0	0	0	0	0	0	0	0	0	0	0	0
0	0	0	0	0	0	0	0	0	0	0	0	0	0	0	0	0	0	0	0	0	0	0	0	0	0	0	0	0	0	0
0	0	0	0	0	0	0	0	0	0	0	0	0	0	0	0	0	0	0	0	0	0	0	0	0	0	0	0	0	0	0
0	0	0	0	0	0	0	0	0	0	0	0	0	0	0	0	0	0	0	0	0	0	0	0	0	0	0	0	0	0	0
0	0	0	0	0	0	0	0	0	0	0	0	0	0	0	0	0	0	0	0	0	0	0	0	0	0	0	0	0	0	0
0	0	0	0	0	0	0	0	0	0	0	0	0	0	0	0	0	0	0	0	0	0	0	0	0	0	0	0	0	0	0
0	0	0	0	0	0	0	0	0	0	0	0	0	0	0	0	0	0	0	0	0	0	0	0	0	0	0	0	0	0	0
0	0	0	0	0	0	0	0	0	0	0	0	0	0	0	0	0	0	0	0	0	0	0	0	0	0	0	0	0	0	0
0	0	0	0	0	0	0	0	0	0	0	0	0	0	0	0	0	0	0	0	0	0	0	0	0	0	0	0	0	0	0
0	0	0	0	0	0	0	0	0	0	0	0	0	0	0	0	0	0	0	0	0	0	0	0	0	0	0	0	0	0	0
0	0	0	0	0	0	0	0	0	0	0	0	0	0	0	0	0	0	0	0	0	0	0	0	0	0	0	0	0	0	0
0	0	0	0	0	0	0	0	0	0	0	0	0	0	0	0	0	0	0	0	0	0	0	0	0	0	0	0	0	0	0
0	0	0	0	0	0	0	0	0	0	0	0	0	0	0	0	0	0	0	0	0	0	0	0	0	0	0	0	0	0	0
0	0	0	0	0	0	0	0	0	0	0	0	0	0	0	0	0	0	0	0	0	0	0	0	0	0	0	0	0	0	0
0	0	0	0	0	0	0	0	0	0	0	0	0	0	0	0	0	0	0	0	0	0	0	0	0	0	0	0	0	0	0
0	0	0	0	0	0	0	0	0	0	0	0	0	0	0	0	0	0	0	0	0	0	0	0	0	0	0	0	0	0	0
0	0	0	0	0	0	0	0	0	0	0	0	0	0	0	0	0	0	0	0	0	0	0	0	0	0	0	0	0	0	0
0	0	0	0	0	0	0	0	0	0	0	0	0	0	0	0	0	0	0	0	0	0	0	0	0	0	0	0	0	0	0
0	0	0	0	0	0	0	0	0	0	0	0	0	0	0	0	0	0	0	0	0	0	0	0	0	0	0	0	0	0	0
0	0	0	0	0	0	0	0	0	0	0	0	0	0	0	0	0	0	0	0	0	0	0	0	0	0	0	0	0	0	0
0	0	0	0	0	0	0	0	0	0	0	0	0	0	0	0	0	0	0	0	0	0	0	0	0	0	0	0	0	0	0
0	0	0	0	0	0	0	0	0	0	0	0	0	0	0	0	0	0	0	0	0	0	0	0	0	0	0	0	0	0	0
0	0	0	0	0	0	0	0	0	0	0	0	0	0	0	0	0	0	0	0	0	0	0	0	0	0	0	0	0	0	0
0	0	0	0	0	0	0	0	0	0	0	0	0	0	0	0	0	0	0	0	0	0	0	0	0	0	0	0	0	0	0
0	0	0	0	0	0	0	0	0	0	0	0	0	0	0	0	0	0	0	0	0	0	0	0	0	0	0	0	0	0	0
0	0	0	0	0	0	0	0	0	0	0	0	0	0	0	0	0	0	0	0	0	0	0	0	0	0	0	0	0	0	0
0	0	0	0	0	0	0	0	0	0	0	0	0	0	0	0	0	0	0	0	0	0	0	0	0	0	0	0	0	0	0
0	0	0	0	0	0	0	0	0	0	0	0	0	0	0	0	0	0	0	0	0	0	0	0	0	0	0	0	0	0	0
0	0	0	0	0	0	0	0	0	0	0	0	0	0	0	0	0	0	0	0	0	0	0	0	0	0	0	0	0	0	0
0	0	0	0	0	0	0	0	0	0	0	0	0	0	0	0	0	0	0	0	0	0	0	0	0	0	0	0	0	0	0
0	0	0	0	0	0	0	0	0	0	0	0	0	0	0	0	0	0	0	0	0	0	0	0	0	0	0	0	0	0	0
0	0	0	0	0	0	0	0	0	0	0	0	0	0	0	0	0	0	0	0	0	0	0	0	0	0	0	0	0	0	0
0	0	0	0	0	0	0	0	0	0	0	0	0	0	0	0	0	0	0	0	0	0	0	0	0	0	0	0	0	0	0
0	0	0	0	0	0	0	0	0	0	0	0	0	0	0	0	0	0	0	0	0	0	0	0	0	0	0	0	0	0	0
0	0	0	0	0	0	0	0	0	0	0	0	0	0	0	0	0	0	0	0	0	0	0	0	0	0	0	0	0	0	0
0	0	0	0	0	0	0	0	0	0	0	0	0	0	0	0	0	0	0	0	0	0	0	0	0	0	0	0	0	0	0
0	0	0	0	0	0	0	0	0	0	0	0	0	0	0	0	0	0	0	0	0	0	0	0	0	0	0	0	0	0	0
0	0	0	0	0	0	0	0	0	0	0	0	0	0	0	0	0	0	0	0	0	0	0	0	0	0	0	0	0	0	0
0	0	0	0	0	0	0	0	0	0	0	0	0	0	0	0	0	0	0	0	0	0	0	0	0	0	0	0	0	0	0
0	0	0	0	0	0	0	0	0	0	0	0	0	0	0	0	0	0	0	0	0	0	0	0	0	0	0	0	0	0	0
0	0	0	0	0	0	0	0	0	0	0	0	0	0	0	0	0	0	0	0	0	0	0	0	0	0	0	0	0	0	0
0	0	0	0	0	0	0	0	0	0	0	0	0	0	0	0	0	0	0	0	0	0	0	0	0	0	0	0	0	0	0
0	0	0	0	0	0	0	0	0	0	0	0	0	0	0	0	0	0	0	0	0	0	0	0	0	0	0	0	0	0	0
0	0	0	0	0	0	0	0	0	0	0	0	0	0	0	0	0	0	0	0	0	0	0	0	0	0	0	0	0	0	0
0	0	0	0	0	0	0	0	0	0	0	0	0	0	0	0	0	0	0	0	0	0	0	0	0	0	0	0	0	0	0
0	0	0	0	0	0	0	0	0	0	0	0	0	0	0	0	0	0	0	0	0	0	0	0	0	0	0	0	0	0	0
0	0	0	0	0	0	0	0	0	0	0	0	0	0	0	0	0	0	0	0	0	0	0	0	0	0	0	0	0	0	0
0	0	0	0	0	0	0	0	0	0	0	0	0	0	0	0	0	0	0	0	0	0	0	0	0	0	0	0	0	0	0
0	0	0	0	0	0	0	0	0	0	0	0	0	0	0	0	0	0	0	0	0	0	0	0	0	0	0	0	0	0	0
0	0	0	0	0	0	0	0	0	0	0	0	0	0	0	0	0	0	0	0	0	0	0	0	0	0	0	0	0	0	0
0	0	0	0	0	0	0	0	0	0	0	0	0	0	0	0	0	0	0	0	0	0	0	0	0	0	0	0	0	0	0
0	0	0	0	0	0	0	0	0	0	0	0	0	0	0	0	0	0	0	0	0	0	0	0	0	0	0	0	0	0	0
0	0	0	0	0	0	0	0	0	0	0	0	0	0	0	0	0	0	0	0	0	0	0	0	0	0	0	0	0	0	0
0	0	0	0	0	0	0	0	0	0	0	0	0	0	0	0	0	0	0	0	0	0	0	0	0	0	0	0	0	0	0
0	0	0	0	0	0	0	0	0	0	0	0	0	0	0	0	0	0	0	0	0	0	0	0	0	0	0	0	0	0	0
0	0	0	0	0	0	0	0	0	0	0	0	0	0	0	0	0	0	0	0	0	0	0	0	0	0	0	0	0	0	0
0	0	0	0	0	0	0	0	0	0	0	0	0	0	0	0	0	0	0	0	0	0	0	0	0	0	0	0	0	0	0
0	0	0	0	0	0	0	0	0	0	0	0	0	0	0	0	0	0	0	0	0	0	0	0	0	0	0	0	0	0	0
0	0	0	0	0	0	0	0	0	0	0	0	0	0	0	0	0	0	0	0	0	0	0	0	0	0	0	0	0	0	0
0	0	0	0	0	0	0	0	0	0	0	0	0	0	0	0	0	0	0	0	0	0	0	0	0	0	0	0	0	0	0
0	0	0	0	0	0	0	0	0	0	0	0	0	0	0	0	0	0	0	0	0	0	0	0	0	0	0	0	0	0	0
0	0	0	0	0	0	0	0	0	0	0	0	0	0	0	0	0	0	0	0	0	0	0	0	0	0	0	0	0	0	0
0	0	0	0	0	0	0	0	0	0	0	0	0	0	0	0	0	0	0	0	0	0	0	0	0	0	0	0	0	0	0
0	0	0	0	0	0	0	0	0	0	0	0	0	0	0	0	0	0	0	0	0	0	0	0	0	0	0	0	0	0	0
0	0	0	0	0	0	0	0	0	0	0	0	0	0	0	0	0	0	0	0	0	0	0	0	0	0	0	0	0	0	0
0	0	0	0	0	0	0	0	0	0	0	0	0	0	0	0	0	0	0	0	0	0	0	0	0	0	0	0	0	0	0
0	0	0	0	0	0	0	0	0	0	0	0	0	0	0	0	0	0	0	0	0	0	0	0	0	0	0	0	0	0	0
0	0	0	0	0	0	0	0	0	0	0	0	0	0	0	0	0	0	0	0	0	0	0	0	0	0	0	0	0	0	0
0	0	0	0	0	0	0	0	0	0	0	0	0	0	0	0	0	0	0	0	0	0	0	0	0	0	0	0	0	0	0
0	0	0	0	0	0	0	0	0	0	0	0	0	0	0	0	0	0	0	0	0	0	0	0	0	0	0	0	0	0	0
0	0	0	0	0	0	0	0	0	0	0	0	0	0	0	0	0	0	0	0	0	0	0	0	0	0	0	0	0	0	0
0	0	0	0	0	0	0	0	0	0	0	0	0	0	0	0	0	0	0	0	0	0	0	0	0	0	0	0	0	0	0
0	0	0	0	0	0	0	0	0	0	0	0	0	0	0	0	0	0	0	0	0	0	0	0	0	0	0	0	0	0	0
0	0	0	0	0	0	0	0	0	0	0	0	0	0	0	0	0	0	0	0	0	0	0	0	0	0	0	0	0	0	0
0	0	0	0	0	0	0	0	0	0	0	0	0	0	0	0	0	0	0	0	0	0	0	0	0	0	0	0	0	0	0
0	0	0	0	0	0	0	0	0	0	0	0	0	0	0	0	0	0	0	0	0	0	0	0	0	0	0	0	0	0	0
0	0	0	0	0	0	0	0	0	0	0	0	0	0	0	0	0	0	0	0	0	0	0	0	0	0	0	0	0	0	0
0	0	0	0	0	0	0	0	0	0	0	0	0	0	0	0	0	0	0	0	0	0	0	0	0	0	0	0	0	0	0
0	0	0	0	0	0	0	0	0	0	0	0	0	0	0	0	0	0	0	0	0	0	0	0	0	0	0	0	0	0	0
0	0	0	0	0	0	0	0	0	0	0	0	0	0	0	0	0	0	0	0	0	0	0	0	0	0	0	0	0	0	0
0	0	0	0	0	0	0	0	0	0	0	0	0	0	0	0	0	0	0	0	0	0	0	0	0	0	0	0	0	0	0
0	0	0	0	0	0	0	0	0	0	0	0	0	0	0	0	0	0	0	0	0	0	0	0	0	0	0	0	0	0	0
0	0	0	0	0	0	0	0	0	0	0	0	0	0	0	0	0	0	0	0	0	0	0	0	0	0	0	0	0	0	0
0	0	0	0	0	0	0	0	0	0	0	0	0	0	0	0	0	0	0	0	0	0	0	0	0	0	0	0	0	0	0
0	0	0	0	0	0	0	0	0	0	0	0	0	0	0	0	0	0	0	0	0	0	0	0	0	0	0	0	0	0	0
0	0	0	0	0	0	0	0	0	0	0	0	0	0	0	0	0	0	0	0	0	0	0	0	0	0	0	0	0	0	0
0	0	0	0	0	0	0	0	0	0	0	0	0	0	0	0	0	0	0	0	0	0	0	0	0	0	0	0	0	0	0
0	0	0	0	0	0	0	0	0	0	0	0	0	0	0	0	0	0	0	0	0	0	0	0	0	0	0	0	0	0	0
0	0	0	0	0	0	0	0	0	0	0	0	0	0	0	0	0	0	0	0	0	0	0	0	0	0	0	0	0	0	0
0	0	0	0	0	0	0	0	0	0	0	0	0	0	0	0	0	0	0	0	0	0	0	0	0	0	0	0	0	0	0
0	0	0	0	0	0	0	0	0	0	0	0	0	0	0	0	0	0	0	0	0	0	0	0	0	0	0	0	0	0	0
0	0	0	0	0	0	0	0	0	0	0	0	0	0	0	0	0	0	0	0	0	0	0	0	0	0	0	0	0	0	0
0	0	0	0	0	0	0	0	0	0	0	0	0	0	0	0	0	0	0	0	0	0	0	0	0	0	0	0	0	0	0
0	0	0	0	0	0	0	0	0	0	0	0	0	0	0	0	0	0	0	0	0	0	0	0	0	0	0	0	0	0	0
0	0	0	0	0	0	0	0	0	0	0	0	0	0	0	0	0	0	0	0	0	0	0	0	0	0	0	0	0	0	0
0	0	0	0	0	0	0	0	0	0	0	0	0	0	0	0	0	0	0	0	0	0	0	0	0	0	0	0	0	0	0
0	0	0	0	0	0	0	0	0	0	0	0	0	0	0	0	0	0	0	0	0	0	0	0	0	0	0	0	0	0	0
0	0	0	0	0	0	0	0	0	0	0	0	0	0	0	0	0	0	0	0	0	0	0	0	0	0	0	0	0	0	0
0	0	0	0	0	0	0	0	0	0	0	0	0	0	0	0	0	0	0	0	0	0	0	0	0	0	0	0	0	0	0
0	0	0	0	0	0	0	0	0	0	0	0	0	0	0	0	0	0	0	0	0	0	0	0	0	0	0	0	0	0	0
0	0	0	0	0	0	0	0	0	0	0	0	0	0	0	0	0	0	0	0	0	0	0	0	0	0	0	0	0	0	0
0	0	0	0	0	0	0	0	0	0	0	0	0	0	0	0	0	0	0	0	0	0	0	0	0	0	0	0	0	0	0
0	0	0	0	0	0	0	0	0	0	0	0	0	0	0	0	0	0	0	0	0	0	0	0	0	0	0	0	0	0	0
0	0	0	0	0	0	0	0	0	0	0	0	0	0	0	0	0	0	0	0	0	0	0	0	0	0	0	0	0	0	0
0	0	0	0	0	0	0	0	0	0	0	0	0	0	0	0	0	0	0	0	0	0	0	0	0	0	0	0	0	0	0
0	0	0	0	0	0	0	0	0	0	0	0	0	0	0	0	0	0	0	0	0	0	0	0	0	0	0	0	0	0	0
0	0	0	0	0	0	0	0	0	0	0	0	0	0	0	0	0	0	0	0	0	0	0	0	0	0	0	0	0	0	0
0	0	0	0	0	0	0	0	0	0	0	0	0	0	0	0	0	0	0	0	0	0	0	0	0	0	0	0	0	0	0
0	0	0	0	0	0	0	0	0	0	0	0	0	0	0	0	0	0	0	0	0	0	0	0	0	0	0	0	0	0	0
0	0	0	0	0	0	0	0	0	0	0	0	0	0	0	0	0	0	0	0	0	0	0	0	0	0	0	0	0	0	0
0	0	0	0	0	0	0	0	0	0	0	0	0	0	0	0	0	0	0	0	0	0	0	0	0	0	0	0	0	0	0
0	0	0	0	0	0	0	0	0	0	0	0	0	0	0	0	0	0	0	0	0	0	0	0	0	0	0	0	0	0	0
0	0	0	0	0	0	0	0	0	0	0	0	0	0	0	0	0	0	0	0	0	0	0	0	0	0	0	0	0	0	0
0	0	0	0	0	0	0	0	0	0	0	0	0	0	0	0	0	0	0	0	0	0	0	0	0	0	0	0	0	0	0
0	0	0	0	0	0	0	0	0	0	0	0	0	0	0	0	0	0	0	0	0	0	0	0	0	0	0	0	0	0	0
0	0	0	0	0	0	0	0	0	0	0	0	0	0	0	0	0	0	0	0	0	0	0	0	0	0	0	0	0	0	0
0	0	0	0	0	0	0	0	0	0	0	0	0	0	0	0	0	0	0	0	0	0	0	0	0	0	0	0	0	0	0
0	0	0	0	0	0	0	0	0	0	0	0	0	0	0	0	0	0	0	0	0	0	0	0	0	0	0	0	0	0	0
0	0	0	0	0	0	0	0	0	0	0	0	0	0	0	0	0	0	0	0	0	0	0	0	0	0	0	0	0	0	0
0	0	0	0	0	0	0	0	0	0	0	0	0	0	0	0	0	0	0	0	0	0	0	0	0	0	0	0	0	0	0
0	0	0	0	0	0	0	0	0	0	0	0	0	0	0	0	0	0	0	0	0	0	0	0	0	0	0	0	0	0	0
0	0	0	0	0	0	0	0	0	0	0	0	0	0	0	0	0	0	0	0	0	0	0	0	0	0	0	0	0	0	0
0	0	0	0	0	0	0	0	0	0	0	0	0	0	0	0	0	0	0	0	0	0	0	0	0	0	0	0	0	0	0
0	0	0	0	0	0	0	0	0	0	0	0	0	0	0	0	0	0	0	0	0	0	0	0	0	0	0	0	0	0	0
0	0	0	0	0	0	0	0	0	0	0	0	0	0	0	0	0	0	0	0	0	0	0	0	0	0	0	0	0	0	0
0	0	0	0	0	0	0	0	0	0	0	0	0	0	0	0	0	0	0	0	0	0	0	0	0	0	0	0	0	0	0
0	0	0	0	0	0	0	0	0	0	0	0	0	0	0	0	0	0	0	0	0	0	0	0	0	0	0	0	0	0	0
0	0	0	0	0	0	0	0	0	0	0	0	0	0	0	0	0	0	0	0	0	0	0	0	0	0	0	0	0	0	0
0	0	0	0	0	0	0	0	0	0	0	0	0	0	0	0	0	0	0	0	0	0	0	0	0	0	0	0	0	0	0
0	0	0	0	0	0	0	0	0	0	0	0	0	0	0	0	0	0	0	0	0	0	0	0	0	0	0	0	0	0	0
0	0	0	0	0	0	0	0	0	0	0	0	0	0	0	0	0	0	0	0	0	0	0	0	0	0	0	0	0	0	0
0	0	0	0	0	0	0	0	0	0	0	0	0	0	0	0	0	0	0	0	0	0	0	0	0	0	0	0	0	0	0
0	0	0	0	0	0	0	0	0	0	0	0	0	0	0	0	0	0	0	0	0	0	0	0	0	0	0	0	0	0	0
0	0	0	0	0	0	0	0	0	0	0	0	0	0	0	0	0	0	0	0	0	0	0	0	0	0	0	0	0	0	0
0	0	0	0	0	0	0	0	0	0	0	0	0	0	0	0	0	0	0	0	0	0	0	0	0	0	0	0	0	0	0
0	0	0	0	0	0	0	0	0	0	0	0	0	0	0	0	0	0	0	0	0	0	0	0	0	0	0	0	0	0	0
0	0	0	0	0	0	0	0	0	0	0	0	0	0	0	0	0	0	0	0	0	0	0	0	0	0	0	0	0	0	0
0	0	0	0	0	0	0	0	0	0	0	0	0	0	0	0	0	0	0	0	0	0	0	0	0	0	0	0	0	0	0
0	0	0	0	0	0	0	0	0	0	0	0	0	0	0	0	0	0	0	0	0	0	0	0	0	0	0	0	0	0	0
0	0	0	0	0	0	0	0	0	0	0	0	0	0	0	0	0	0	0	0	0	0	0	0	0	0	0	0	0	0	0
0	0	0	0	0	0	0	0	0	0	0	0	0	0	0	0	0	0	0	0	0	0	0	0	0	0	0	0	0	0	0
0	0	0	0	0	0	0	0	0	0	0	0	0	0	0	0	0	0	0	0	0	0	0	0	0	0	0	0	0	0	0
0	0	0	0	0	0	0	0	0	0	0	0	0	0	0	0	0	0	0	0	0	0	0	0	0	0	0	0	0	0	0
0	0	0	0	0	0	0	0	0	0	0	0	0	0	0	0	0	0	0	0	0	0	0	0	0	0	0	0	0	0	0
0	0	0	0	0	0	0	0	0	0	0	0	0	0	0	0	0	0	0	0	0	0	0	0	0	0	0	0	0	0	0
0	0	0	0	0	0	0	0	0	0	0	0	0	0	0	0	0	0	0	0	0	0	0	0	0	0	0	0	0	0	0
0	0	0	0	0	0	0	0	0	0	0	0	0	0	0	0	0	0	0	0	0	0	0	0	0	0	0	0	0	0	0
0	0	0	0	0	0	0	0	0	0	0	0	0	0	0	0	0	0	0	0	0	0	0	0	0	0	0	0	0	0	0
0	0	0	0	0	0	0	0	0	0	0	0	0	0	0	0	0	0	0	0	0	0	0	0	0	0	0	0	0	0	0
0	0	0	0	0	0	0	0	0	0	0	0	0	0	0	0	0	0	0	0	0	0	0	0	0	0	0	0	0	0	0
0	0	0	0	0	0	0	0	0	0	0	0	0	0	0	0	0	0	0	0	0	0	0	0	0	0	0	0	0	0	0
0	0	0	0	0	0	0	0	0	0	0	0	0	0	0	0	0	0	0	0	0	0	0	0	0	0	0	0	0	0	0
0	0	0	0	0	0	0	0	0	0	0	0	0	0	0	0	0	0	0	0	0	0	0	0	0	0	0	0	0	0	0
0	0	0	0	0	0	0	0	0	0	0	0	0	0	0	0	0	0	0	0	0	0	0	0	0	0	0	0	0	0	0
0	0	0	0	0	0	0	0	0	0	0	0	0	0	0	0	0	0	0	0	0	0	0	0	0	0	0	0	0	0	0
0	0	0	0	0	0	0	0	0	0	0	0	0	0	0	0	0	0	0	0	0	0	0	0	0	0	0	0	0	0	0
0	0	0	0	0	0	0	0	0	0	0	0	0	0	0	0	0	0	0	0	0	0	0	0	0	0	0	0	0	0	0
0	0	0	0	0	0	0	0	0	0	0	0	0	0	0	0	0	0	0	0	0	0	0	0	0	0	0	0	0	0	0
0	0	0	0	0	0	0	0	0	0	0	0	0	0	0	0	0	0	0	0	0	0	0	0	0	0	0	0	0	0	0
0	0	0	0	0	0	0	0	0	0	0	0	0	0	0	0	0	0	0	0	0	0	0	0	0	0	0	0	0	0	0
0	0	0	0	0	0	0	0	0	0	0	0	0	0	0	0	0	0	0	0	0	0	0	0	0	0	0	0	0	0	0
0	0	0	0	0	0	0	0	0	0	0	0	0	0	0	0	0	0	0	0	0	0	0	0	0	0	0	0	0	0	0
0	0	0	0	0	0	0	0	0	0	0	0	0	0	0	0	0	0	0	0	0	0	0	0	0	0	0	0	0	0	0
0	0	0	0	0	0	0	0	0	0	0	0	0	0	0	0	0	0	0	0	0	0	0	0	0	0	0	0	0	0	0
[truncated: 1,000 more rows]
