# Supplementary material for: A modified shuffled frog leaping algorithm with inertia weight
Source: Sci Rep. 2024 Feb 20;14:4146. doi: 10.1038/s41598-024-51306-1 (PMC11224354; doi:10.1038/s41598-024-51306-1)
Supplement: Supplementary file 1 — Supplementary Information. [file 41598_2024_51306_MOESM1_ESM.zip › data/F2/MSFLA_L_3.xls]

## Sheet: Sheet1
0.0102235	0.0431953	0.552033	-0.0462193	-0.0663347	0.00476063	-0.0927197	-0.262559	0.100403	0.104344	0.287419	-1.11897	1.0591	0.598915	0.0783215	-0.0122446	0.279456	-0.111046	-0.101043	0.0408679	-0.409012	0.04403	-0.149182	-0.419997	0.000184756	-0.378656	0.64817	-0.0162374	0.177705	0.0774195	7.29077
-0.0116842	0.0151742	-0.0141651	0.00302512	0.0257916	-0.0188923	0.0812213	0.0332168	-0.0090751	0.00670306	-0.0334444	-0.0113691	-0.00970399	0.0404625	-0.00393605	0.00673868	0.00297786	-0.017672	0.00178682	-0.000449258	0.0369722	-0.00574405	-0.00675006	0.000763177	0.0310515	-0.0640169	-0.0107663	-0.00565443	-0.0284523	-0.0128847	0.550545
0.00194234	-0.00417683	-0.000207888	0.00091533	-3.95894e-05	-0.00043943	-0.000228185	-0.000156411	-0.00185494	-0.00156606	2.22257e-05	-0.00134708	-0.00167225	3.45356e-05	0.000446178	-0.000218084	0.00273641	-0.00338836	0.000240525	0.000634293	0.00550861	-0.00057488	0.000871893	-0.00104227	-0.0013691	0.000726259	0.00378879	0.000713305	6.95675e-05	-0.00130726	0.0382389
0.000316866	5.61812e-05	-0.000311301	0.000114806	0.000130602	2.46487e-05	1.40914e-05	7.5559e-05	2.53116e-05	2.51926e-05	9.64836e-05	1.74679e-05	-0.000121947	-5.16082e-05	0.00108916	-3.36689e-05	8.29258e-05	2.88301e-05	-0.000775109	-3.56378e-05	-0.000280747	4.1418e-06	0.000462413	-0.000114446	-7.06153e-05	-0.000129851	-1.72858e-05	-4.14247e-05	-0.000436951	-0.000318367	0.00530364
8.57433e-06	-2.8705e-06	4.88883e-06	1.34973e-05	2.84213e-05	-1.66747e-05	1.47757e-05	1.1333e-05	-2.30186e-06	-1.10578e-06	2.00601e-05	-4.04793e-05	-2.86359e-06	-4.49995e-05	-2.22858e-05	-1.63229e-05	5.80908e-05	-1.28667e-06	5.36035e-06	-7.61732e-06	8.36256e-06	4.14402e-05	2.4598e-05	-1.05304e-05	4.25453e-06	-1.06726e-05	4.30907e-06	1.49013e-05	-2.53692e-06	-6.33584e-07	0.000446049
3.13636e-06	-5.31431e-08	-7.01228e-07	-1.05659e-06	4.76232e-06	4.10815e-07	-9.8561e-07	3.02577e-06	-3.33982e-07	6.5205e-08	3.42036e-08	2.52461e-06	-7.74571e-07	2.62126e-08	-1.56877e-06	1.20379e-06	-7.36929e-07	2.07245e-06	-4.27089e-07	1.51829e-06	-1.92928e-06	1.49975e-06	1.23264e-07	-3.20968e-06	-1.22087e-06	3.57698e-08	2.02124e-07	1.19126e-06	-3.2805e-07	9.10074e-07	3.6068e-05
-1.0299e-08	3.21716e-08	1.11913e-07	-5.79322e-07	-4.08569e-07	4.58099e-09	-2.37871e-07	-4.20872e-08	1.6531e-08	4.3043e-08	-4.92305e-08	1.68159e-07	1.64592e-08	1.46959e-07	4.80683e-08	-5.77372e-08	-5.00247e-08	3.97453e-08	2.58506e-08	8.33633e-08	-2.00754e-07	2.80195e-08	-4.23898e-08	6.04562e-08	3.21499e-07	-7.58982e-08	-1.63411e-08	-1.02909e-07	2.75666e-08	2.39845e-08	3.0718e-06
2.57681e-08	-1.38384e-09	4.49855e-11	-1.64156e-09	4.35933e-09	5.3368e-09	1.9447e-09	4.60698e-08	5.75616e-09	-4.91961e-09	3.4129e-09	4.24053e-09	6.47069e-09	9.89559e-09	-3.02145e-09	1.44248e-08	1.9825e-09	-2.1136e-09	-1.04826e-08	2.61852e-09	5.33869e-08	3.84561e-08	1.64747e-08	3.33512e-09	-2.20265e-09	-1.21605e-08	2.13856e-09	-5.43369e-09	3.51358e-09	-9.28874e-09	3.02279e-07
1.67762e-09	1.79867e-09	-4.52608e-10	5.57566e-10	3.86733e-11	1.18373e-09	3.30668e-10	-1.28758e-10	1.08444e-09	6.65596e-10	-2.62555e-10	2.9661e-09	1.76676e-09	1.03598e-09	-1.57846e-10	4.84993e-10	-1.58462e-09	5.63672e-11	8.21719e-10	-4.02231e-10	4.23172e-10	-1.70837e-09	-3.13134e-10	4.78317e-11	-1.06596e-09	-4.36863e-10	2.56974e-09	-3.21267e-10	8.23298e-11	1.46186e-09	2.5888e-08
5.45598e-11	-3.69943e-12	6.13301e-12	-2.82079e-10	-2.0732e-11	-2.39189e-11	-8.9795e-13	-1.19295e-10	-6.40687e-12	-3.16461e-12	1.85904e-11	-7.75119e-11	3.88973e-12	-1.13436e-10	3.13672e-10	-2.55037e-11	-2.73757e-10	4.14741e-11	-1.76025e-10	-1.11821e-12	-3.44768e-11	-3.17575e-11	-3.89132e-11	-9.59215e-12	3.47911e-11	1.91403e-11	-3.39823e-11	-9.67248e-11	-5.60661e-11	-2.33323e-10	2.15463e-09
5.63003e-12	-9.69075e-12	2.89053e-11	-5.24271e-12	2.3964e-12	-7.70049e-12	-8.57995e-12	-1.22432e-11	8.51398e-12	-1.38758e-11	-1.48388e-12	-1.076e-11	8.0967e-12	-2.44344e-12	1.68261e-12	2.37491e-12	9.77792e-12	-1.83285e-12	-2.78429e-12	-4.12779e-12	-3.28785e-12	2.14443e-12	-2.77409e-12	1.15079e-11	-1.07914e-12	5.4897e-12	2.81947e-12	2.24513e-11	2.92136e-12	-1.00251e-11	2.12643e-10
4.82951e-13	-4.7897e-13	-6.24891e-13	-3.67564e-13	1.38031e-12	-3.90087e-18	4.45546e-13	-1.20039e-12	8.56318e-14	-3.42828e-13	-8.98841e-13	2.61062e-13	-4.55068e-13	-1.36642e-13	1.05919e-12	-1.84599e-12	3.30477e-14	-6.58279e-14	-4.67575e-14	3.01422e-13	8.55504e-13	-5.52114e-13	1.92674e-12	-1.7086e-13	5.27958e-13	-8.41415e-14	-4.46644e-14	-1.68168e-12	-7.18803e-13	1.1793e-12	1.82547e-11
-2.66872e-14	6.16613e-14	7.49424e-14	-6.97046e-14	1.47053e-13	-6.86215e-14	1.39052e-14	3.07285e-14	6.28632e-15	-3.32597e-14	3.44749e-14	8.6544e-14	4.62699e-14	6.59073e-15	-2.46451e-14	-1.89758e-14	1.12554e-13	-1.67475e-13	-4.81401e-14	2.01675e-13	7.28394e-14	-5.89775e-14	5.79924e-14	9.69342e-15	9.84903e-15	-2.50023e-14	-3.09835e-14	1.09438e-14	-1.15357e-14	9.53662e-14	1.66338e-12
-1.06054e-14	-1.48918e-15	8.22064e-15	1.05561e-14	3.86581e-16	1.13841e-14	2.50765e-15	1.21881e-14	-2.07026e-15	5.22698e-17	2.43381e-15	8.80873e-15	-4.56252e-15	2.97966e-15	-2.49087e-15	3.87557e-15	-5.41915e-15	-4.69632e-16	-2.26188e-15	6.08556e-15	5.17372e-15	-2.27047e-15	-4.61741e-15	-8.18296e-16	1.24924e-15	-5.56767e-15	-6.52281e-15	-5.87458e-15	-6.77301e-16	2.84719e-15	1.34467e-13
2.34552e-16	5.83488e-16	6.1564e-16	-7.56956e-16	-2.47093e-16	1.23835e-16	3.83586e-17	7.65066e-17	-2.81745e-16	2.17723e-16	2.15325e-16	1.24364e-16	6.23978e-17	-1.09603e-16	9.55771e-16	-4.04786e-16	-1.7237e-15	4.10328e-16	3.76681e-16	1.80211e-15	-5.33559e-16	1.16792e-16	3.53105e-16	1.87363e-17	-6.53937e-18	5.0007e-16	2.13618e-16	8.72272e-17	2.86542e-15	1.37563e-16	1.41936e-14
-1.56643e-16	-1.47368e-18	3.04099e-17	6.05798e-17	6.52988e-18	-1.58545e-16	2.18473e-17	-6.05598e-17	-8.71143e-17	7.4544e-18	-1.25599e-17	-1.08035e-16	-3.59539e-17	-2.99042e-17	-8.41106e-17	-4.90094e-17	-3.92649e-17	3.5071e-17	3.36748e-17	-8.7839e-17	4.45501e-17	1.03831e-16	5.20574e-18	1.85336e-17	6.34254e-17	5.99515e-17	8.78367e-17	-1.53595e-17	-2.25454e-17	2.56028e-17	1.55342e-15
1.51396e-19	-4.9356e-18	-1.80984e-17	1.98387e-18	-2.25005e-18	2.58171e-18	-1.74525e-19	-8.59586e-19	-2.82669e-19	-1.26887e-19	-1.8921e-18	-1.03779e-18	6.22077e-18	-2.69441e-18	2.27954e-18	1.79895e-18	-3.04864e-18	1.42212e-18	6.54562e-20	1.07822e-17	1.00626e-17	3.48223e-18	2.93717e-18	-2.11072e-18	-1.74797e-17	-2.32516e-18	5.23589e-19	-1.1298e-17	1.80495e-18	-3.02992e-18	1.17741e-16
-2.75667e-18	4.13704e-19	2.43991e-19	-2.70283e-19	2.93232e-19	-2.40948e-19	-8.38523e-19	-3.30068e-19	1.04911e-19	6.18638e-22	-1.11936e-19	1.53042e-18	-6.46048e-21	-1.17236e-19	-3.74175e-19	3.74439e-19	7.09754e-19	3.40829e-19	-4.49764e-19	-3.3093e-19	1.3114e-19	-5.00434e-19	4.22e-20	-1.89403e-18	2.61059e-20	5.1907e-20	1.70361e-19	-2.3985e-19	1.35675e-19	-2.30426e-19	1.3261e-17
5.34343e-21	1.49763e-21	-3.28318e-20	-1.24391e-19	3.85475e-20	2.88434e-20	2.00708e-20	-2.89189e-21	3.08837e-20	-5.58493e-20	-1.36706e-19	4.32077e-21	2.77185e-21	3.00828e-21	2.24134e-21	1.63537e-20	-3.29428e-20	-2.32348e-19	6.27829e-21	-4.21585e-20	-5.58775e-20	-2.92514e-20	-1.49936e-20	-1.14869e-20	3.73578e-20	1.11902e-20	-2.79723e-20	1.84394e-20	-4.19103e-20	1.12352e-21	1.06988e-18
-2.05722e-22	1.38883e-21	-1.86753e-21	-8.52558e-22	-1.49775e-22	-2.74079e-21	-4.4001e-21	7.12293e-21	1.77937e-21	-7.08603e-22	-7.24109e-21	-2.975e-21	4.22953e-21	-8.35083e-22	4.28221e-21	-6.39465e-21	-3.38531e-21	2.13743e-21	6.44009e-22	3.62603e-21	3.02614e-22	-9.4125e-21	-1.66676e-21	2.05482e-21	1.13623e-21	-8.8159e-24	5.06487e-21	-2.26151e-21	-1.55067e-20	3.38569e-21	9.77671e-20
4.30995e-22	1.05346e-22	-2.93557e-22	7.0261e-22	-3.62789e-23	-1.00403e-22	5.47977e-23	1.5936e-22	-1.05712e-23	1.43896e-21	1.90328e-25	-2.52824e-22	-4.83102e-22	1.29018e-22	1.07165e-22	7.25595e-22	1.03678e-23	9.49039e-22	-5.24666e-22	-3.00265e-23	2.94139e-22	9.50825e-23	1.14229e-22	-7.24274e-22	2.00896e-22	-1.58386e-22	2.74363e-23	1.39206e-21	2.1396e-23	-5.57983e-23	9.62857e-21
2.31208e-23	-1.09191e-22	-3.0447e-23	5.59599e-24	1.21705e-24	1.64624e-23	1.02364e-23	-1.14884e-23	8.95639e-24	-3.83882e-23	-2.84137e-23	8.46663e-25	-1.09321e-23	-8.9401e-25	-3.39978e-23	1.42515e-23	1.009e-23	-3.40043e-24	3.06239e-24	6.12522e-24	-1.48184e-23	-1.89659e-23	8.69265e-23	4.72472e-24	1.38776e-23	-3.97618e-23	-4.53073e-23	1.82807e-23	-7.22332e-23	1.0414e-23	6.92427e-22
-4.26197e-25	7.11968e-25	-2.55002e-24	-1.1945e-24	1.77102e-24	2.78092e-24	1.02709e-24	3.31934e-25	3.2085e-25	7.42841e-24	-1.11933e-23	-3.07255e-24	-2.94243e-24	1.2478e-24	1.87916e-24	2.4443e-25	1.24159e-23	3.0526e-25	3.01693e-25	-5.40247e-25	3.7456e-24	-7.99245e-24	-5.61979e-25	4.43745e-25	-1.85166e-25	5.43559e-24	3.62826e-24	2.71758e-25	7.01082e-25	-2.00319e-25	7.58517e-23
-2.1011e-25	-1.00313e-26	1.17276e-25	-6.1536e-26	-1.382e-25	-6.16608e-26	9.6456e-26	2.47295e-25	7.99252e-25	1.06762e-25	-6.34338e-26	2.37723e-25	6.35136e-25	4.61798e-26	-2.70905e-25	2.52854e-25	-2.79695e-25	2.26438e-27	-1.78022e-26	-3.4855e-25	1.28437e-25	-2.18476e-26	1.31734e-25	-4.19792e-25	3.39885e-26	-9.06046e-25	-3.87436e-25	-1.45048e-25	1.72648e-25	3.27695e-26	6.38287e-24
-2.2988e-26	4.51203e-26	-2.35554e-26	1.45112e-25	8.29265e-28	-6.7927e-27	-1.21546e-26	-6.12433e-27	2.37267e-27	-4.24777e-26	-9.21434e-28	-1.40071e-26	-6.00073e-28	7.1891e-27	9.34206e-27	4.86134e-27	-4.30075e-26	8.58607e-27	9.15411e-27	-9.9232e-28	-1.4426e-28	-2.86159e-26	1.15268e-26	-1.82338e-27	-4.15663e-26	-9.73483e-27	-1.12085e-26	-2.5911e-26	5.30383e-26	-2.53515e-26	6.15109e-25
3.56837e-28	-4.0323e-27	1.31029e-27	1.76402e-27	1.54974e-27	1.30826e-27	-1.18161e-28	8.04411e-30	-4.65041e-27	-1.21054e-27	-9.28393e-28	-1.02204e-27	5.06583e-28	1.12563e-27	-8.4051e-28	-9.46252e-28	6.21068e-28	2.59654e-28	5.95834e-28	2.76673e-28	-4.3982e-27	-1.33123e-27	-4.90371e-27	-3.44443e-29	2.6283e-27	1.92195e-27	-1.81735e-27	1.20671e-27	-2.2218e-27	2.87182e-28	4.41821e-26
-1.46691e-28	-1.78211e-28	-2.89989e-28	5.49894e-29	2.33042e-29	-9.87717e-29	-4.34033e-29	-1.94405e-28	-2.2945e-29	-8.80267e-30	8.18861e-29	-6.48769e-28	-4.94341e-29	1.74374e-28	-9.81564e-29	5.3257e-29	6.59757e-30	-9.26318e-28	-3.84904e-28	-3.38879e-29	6.02293e-29	2.27814e-29	-9.04572e-29	-5.91129e-29	-3.88003e-29	-1.07141e-28	4.10016e-29	2.3796e-28	6.85841e-29	1.29788e-28	4.37495e-27
5.95918e-30	2.5019e-31	-6.77707e-31	-8.61104e-30	-1.59689e-29	9.36545e-30	-3.6498e-29	4.21801e-29	1.38227e-31	-3.22403e-30	-5.91161e-30	-6.8126e-30	-1.3772e-30	2.65835e-31	-8.37729e-30	-6.81174e-29	-1.04696e-29	-1.19916e-30	-3.71318e-31	-1.0559e-29	-4.21566e-31	1.27072e-29	3.37022e-29	2.03018e-30	-1.22367e-29	-1.95848e-29	2.97578e-29	2.55373e-29	-1.11329e-29	7.22223e-30	3.90667e-28
-4.41853e-33	-1.22421e-30	-8.53569e-31	5.00328e-32	1.11383e-30	-1.78201e-30	2.88105e-31	-1.428e-30	2.1794e-31	1.38779e-30	-1.94538e-30	4.88537e-30	1.98606e-31	-1.57256e-35	-4.1598e-32	6.97508e-31	-4.3036e-31	-3.29549e-30	-4.14025e-30	3.27539e-30	1.11464e-30	1.81237e-30	-2.42297e-30	8.46268e-31	-1.41921e-30	1.87575e-30	4.778e-31	8.914e-31	-2.60235e-31	-5.61323e-32	3.84367e-29
-2.46088e-31	-6.07952e-32	-1.36379e-31	-4.90828e-32	1.81436e-31	1.50265e-31	-7.54357e-32	-2.41392e-32	-3.77798e-32	-4.67922e-32	-1.72292e-31	2.63046e-32	-6.2483e-32	5.26797e-33	-5.92023e-31	-3.0747e-32	4.74848e-32	-3.7753e-32	8.51463e-32	9.0285e-32	6.56104e-32	2.13945e-32	-4.69934e-32	-3.45967e-32	8.10798e-33	-1.60722e-32	-2.55615e-32	8.90862e-32	3.96395e-32	6.84677e-33	2.51189e-30
-2.77011e-32	-8.23516e-33	1.16124e-34	1.78356e-32	-2.45313e-32	5.74312e-33	-8.84417e-33	2.73933e-33	-7.37574e-33	1.79859e-32	7.4733e-33	3.1645e-33	1.79868e-33	1.18806e-32	2.56903e-33	8.11794e-33	-1.01313e-32	5.94539e-33	-1.35953e-32	3.63272e-33	-3.41013e-32	-3.86459e-33	-2.24036e-32	-1.15127e-32	-7.21905e-33	3.13542e-33	-1.60677e-33	-5.29157e-33	-3.3789e-33	5.6139e-33	2.87544e-31
3.0583e-34	2.34144e-33	-4.54049e-33	3.70213e-34	-2.68031e-34	6.53372e-34	-3.07773e-34	2.51979e-34	-3.24918e-34	-2.05019e-34	-6.55549e-35	-2.60711e-34	1.03798e-33	-3.15321e-34	-9.94543e-35	1.44986e-33	-6.63318e-34	-4.05954e-34	-2.1784e-34	7.68436e-34	-5.63989e-35	-3.39951e-34	1.24582e-33	-5.17305e-34	6.54275e-34	-4.15331e-33	5.58945e-34	2.32519e-35	7.24173e-34	2.1657e-34	2.33435e-32
6.42477e-36	-1.43088e-35	-6.65859e-35	1.96384e-34	-1.17801e-35	9.97259e-37	7.30886e-35	3.24684e-35	-2.68884e-35	-2.67383e-35	-3.41846e-35	-1.57423e-34	-2.39613e-35	-2.83993e-34	-5.79629e-35	-2.47789e-34	-7.06588e-35	-9.98493e-36	-7.40574e-35	2.32415e-35	8.2554e-36	-4.63487e-35	6.78059e-37	1.36126e-34	2.24832e-36	3.25466e-35	-2.19435e-35	5.12821e-34	-1.50115e-34	-4.97177e-35	2.39972e-33
1.73846e-36	-7.01814e-36	-5.52292e-37	-3.36106e-37	-1.53318e-35	-3.30053e-36	2.59269e-35	1.23474e-35	3.81338e-36	5.9821e-36	2.25924e-37	-5.22717e-37	3.23838e-37	8.28524e-36	-5.58592e-36	-2.76438e-36	5.05922e-37	-1.57904e-36	-2.17531e-37	4.12906e-36	1.23771e-35	-2.90802e-36	-1.9345e-37	-6.80762e-36	-2.60416e-36	-2.34129e-36	9.27158e-36	3.62779e-35	9.9409e-36	1.77561e-36	1.84984e-34
-2.45538e-37	-9.74755e-37	-6.82645e-37	3.97454e-37	-7.89669e-37	-1.46198e-37	4.55777e-37	2.22036e-38	-4.33948e-40	-1.33844e-36	-8.64145e-37	-2.41872e-37	1.77921e-36	-3.02737e-37	-2.61462e-36	2.36747e-37	4.11847e-38	2.76408e-36	-7.60003e-37	7.23815e-37	-4.99745e-38	-9.12297e-37	-1.04275e-37	-2.85273e-37	1.0761e-36	-3.11982e-36	-2.86954e-37	-5.85751e-37	-1.26046e-37	-9.45985e-38	2.20226e-35
4.3752e-40	-6.92604e-38	-1.85931e-38	-8.34241e-39	1.2652e-38	-5.26424e-38	-1.85851e-38	2.3824e-38	2.84944e-37	-8.22485e-38	-2.3509e-38	5.07757e-38	5.15472e-39	-1.44127e-37	2.33744e-39	-2.96576e-38	3.20935e-38	-1.32407e-38	2.44855e-38	-5.07024e-39	-8.12885e-39	-7.40442e-39	4.26322e-38	1.80837e-38	-1.57262e-38	-1.01942e-37	2.31912e-38	-3.26333e-38	5.37536e-38	-8.53809e-40	1.20633e-36
5.43066e-41	-4.51928e-39	5.61425e-39	-9.59333e-39	1.11453e-39	-1.03153e-38	1.38614e-38	5.22356e-40	1.29329e-40	-1.76839e-39	3.19899e-40	-3.22849e-39	-5.93283e-40	3.63167e-40	7.40764e-39	-3.21661e-38	1.91947e-39	-8.18299e-40	1.33628e-39	1.04693e-38	2.32413e-39	2.77284e-39	1.47004e-39	-6.63842e-40	2.9903e-40	5.09902e-39	-3.35876e-39	-3.12733e-39	-1.38225e-39	-1.34519e-39	1.27957e-37
3.32206e-40	-3.51483e-40	-9.82551e-41	2.03301e-40	-1.33716e-40	1.06518e-39	6.26949e-40	1.57302e-40	2.07235e-39	2.21235e-41	-3.20735e-40	7.03507e-40	1.32817e-41	1.45907e-39	1.2958e-39	-6.81669e-42	-1.88282e-40	3.57117e-40	-3.38065e-40	1.28819e-40	5.9652e-41	-9.5485e-41	-1.5989e-40	-9.60462e-40	6.97029e-41	-3.30214e-40	-4.56436e-40	1.24575e-40	5.05001e-40	7.73652e-40	1.34094e-38
1.93544e-40	-4.97781e-41	7.2223e-42	-7.58435e-41	-6.69143e-41	-4.23848e-41	2.14425e-41	-1.15614e-40	3.54612e-41	-5.9864e-41	1.27918e-41	3.11423e-41	-7.91076e-41	1.34395e-41	1.3307e-41	1.43419e-41	3.48839e-42	7.27521e-42	-2.47614e-41	2.63192e-42	-1.20069e-40	3.22427e-41	-1.6071e-42	-1.23656e-40	-5.81526e-41	9.96181e-42	1.93705e-41	-3.06906e-42	-1.93332e-41	3.74543e-41	1.29527e-39
-1.13514e-42	4.26278e-42	9.12875e-42	-5.95676e-44	-5.76335e-42	-8.70026e-43	5.06829e-42	-3.26807e-42	6.11973e-42	7.91824e-43	4.55412e-43	9.50143e-42	-3.15518e-42	-1.03786e-42	-1.49344e-42	2.69959e-42	-1.8728e-42	4.75223e-42	1.58384e-42	1.61155e-43	5.06623e-42	2.02692e-42	3.65272e-42	-1.03711e-42	-1.94948e-42	-3.19807e-42	1.54479e-42	1.78981e-41	3.08768e-42	2.06042e-42	1.04702e-40
-9.67783e-44	2.8289e-44	6.76743e-43	-1.13464e-43	-1.22147e-43	1.04637e-44	-1.3906e-43	2.01499e-43	6.41254e-43	-2.10663e-43	-8.20615e-43	1.09442e-43	1.86191e-43	2.31234e-44	1.09561e-42	3.06781e-43	-3.8856e-43	4.73119e-44	6.13752e-44	-9.28655e-43	5.89695e-44	-1.07186e-42	1.80793e-43	1.16725e-43	-1.66832e-43	2.50553e-43	1.37163e-42	1.05876e-43	1.70999e-43	2.1947e-44	9.72421e-42
3.2131e-45	-9.33233e-45	-2.16813e-44	-1.35619e-43	-6.44794e-45	3.71853e-45	1.37092e-44	-1.48452e-44	1.41851e-44	5.82038e-44	-3.77284e-44	1.32285e-45	-9.12338e-45	-5.11886e-45	4.33489e-45	-4.55025e-45	-1.22915e-44	-2.47684e-44	-9.5372e-45	-7.68339e-45	3.05545e-45	-1.73881e-44	2.8799e-45	-6.57913e-45	9.2372e-44	-1.57741e-44	4.09278e-45	-4.1926e-44	-3.27248e-43	-1.76208e-44	9.26351e-43
-6.72478e-46	3.63831e-45	-2.4526e-45	3.09116e-45	-8.12773e-46	3.06326e-46	8.04615e-46	-3.13204e-45	-4.59669e-45	1.87915e-45	-2.69745e-47	-2.30994e-45	3.73472e-46	-2.28923e-45	1.89776e-45	7.55754e-46	-5.04475e-46	5.1906e-46	-2.06588e-45	6.42965e-46	1.37173e-46	5.80407e-45	2.51741e-45	-5.60231e-46	-1.54604e-45	-3.24114e-45	-3.97493e-46	-3.1461e-46	3.91172e-47	4.4444e-45	5.17733e-44
-1.91498e-46	-6.44228e-46	3.70868e-47	2.69497e-47	6.66955e-47	-3.61274e-46	-3.57223e-46	2.1372e-47	1.99925e-47	5.00154e-47	5.08025e-47	5.37351e-47	1.41074e-46	6.70927e-48	-4.9971e-46	2.82341e-47	7.9528e-47	-6.26797e-46	1.12689e-46	2.9478e-47	2.8474e-46	3.08749e-47	-5.83664e-46	-5.36521e-46	1.05681e-46	2.41054e-47	2.13967e-46	-1.58311e-47	6.11842e-46	2.98893e-46	6.11121e-45
1.22197e-48	-1.95849e-49	1.44435e-47	1.80396e-47	6.03629e-48	-6.80067e-47	1.56862e-47	-1.39547e-46	1.48848e-47	-8.03969e-48	-4.10558e-49	1.18955e-48	-1.18034e-46	-6.13033e-47	-2.60325e-48	-9.07562e-48	9.8252e-47	-8.84825e-47	-7.69078e-48	-1.46524e-47	1.02109e-48	1.64404e-47	9.29435e-48	2.16774e-47	1.0888e-48	-1.7119e-47	1.14493e-47	-3.30342e-48	-3.71805e-48	-4.59521e-48	7.77502e-46
5.43144e-49	-1.72584e-48	3.56122e-48	5.40522e-48	7.76356e-49	2.02998e-48	-1.73696e-48	-7.90237e-49	8.85143e-49	2.58074e-48	-1.25109e-48	-2.39197e-48	-1.81228e-48	1.06161e-48	5.65946e-49	-2.56854e-51	-1.24255e-47	1.71002e-49	-1.10192e-48	9.79999e-50	4.70168e-49	-9.59176e-49	-2.05891e-48	1.03166e-48	4.61236e-49	1.65518e-48	-8.16112e-49	-1.82352e-48	-6.20943e-50	-9.28903e-48	5.95438e-47
2.18256e-50	-2.95672e-50	4.69098e-49	-2.50325e-50	-1.61241e-51	-1.60326e-49	9.10209e-50	-9.96487e-51	1.20617e-49	-4.69098e-50	3.45848e-50	1.04015e-49	2.30355e-51	-1.125e-49	7.34508e-50	1.25474e-49	-2.07395e-49	4.06925e-50	9.78748e-49	6.01077e-49	-3.44869e-50	2.09683e-49	2.52785e-49	-3.43729e-50	1.54278e-49	2.57756e-49	1.26928e-49	3.02126e-49	-2.79047e-49	1.09601e-52	4.90779e-48
-2.6256e-50	4.22455e-51	-2.22398e-51	2.35413e-50	7.17964e-50	1.19334e-50	-1.27666e-50	9.12751e-51	2.03835e-50	1.11884e-51	1.01337e-50	-1.62781e-50	-8.16909e-51	1.22702e-50	2.86273e-50	5.95932e-50	5.7603e-51	-3.84865e-51	6.26984e-51	6.75826e-51	-1.87544e-50	4.93172e-51	1.65537e-50	-1.19531e-50	6.92321e-50	1.10154e-51	-5.20787e-52	-1.64595e-51	-5.54426e-51	-1.18888e-50	4.83207e-49
-1.15798e-51	-9.99821e-54	1.49674e-51	-1.5949e-51	9.44705e-51	-2.92055e-51	5.43319e-53	5.99479e-52	-1.34796e-52	9.3686e-55	-1.57572e-51	2.63298e-52	4.33404e-51	-8.29359e-52	8.44554e-52	1.75534e-51	4.36136e-51	-1.36647e-51	1.63341e-52	2.84688e-51	3.13467e-51	2.24424e-51	-1.05113e-52	-3.42148e-52	9.03901e-52	-1.65608e-51	-2.72636e-51	-1.98854e-52	-2.90831e-51	3.17752e-51	5.31543e-50
-3.51474e-53	1.28995e-53	6.73192e-54	7.37757e-53	2.97118e-52	-1.5073e-53	-1.67956e-52	4.89903e-52	3.75277e-52	-1.92449e-52	5.92884e-53	-1.88844e-52	5.23312e-52	-6.29516e-53	7.13165e-53	5.53168e-53	3.22528e-53	1.89769e-52	-1.0099e-52	-3.95907e-53	-1.55385e-52	-1.81729e-53	4.82436e-52	-5.69051e-53	-4.00924e-52	-2.81315e-53	-1.89852e-53	2.12723e-52	1.84178e-52	2.19337e-52	4.76714e-51
-3.82628e-54	9.67945e-54	7.94894e-54	2.4886e-54	3.30655e-54	-1.38032e-53	-9.24945e-54	1.68108e-54	-1.81977e-53	-1.83899e-53	5.81139e-54	3.60007e-54	-5.01079e-53	1.97689e-54	-8.10787e-54	3.50915e-53	-7.85911e-54	8.82937e-55	9.1959e-54	5.81476e-53	-1.06252e-53	4.71003e-53	4.50256e-54	1.54635e-53	8.75766e-54	2.56848e-55	4.08865e-54	1.12966e-53	6.12523e-55	1.66411e-54	3.7372e-52
-7.1598e-55	-1.16004e-54	2.6267e-54	1.63648e-54	-2.94299e-56	-2.68482e-54	1.71239e-54	-8.13729e-56	-2.89215e-54	6.57376e-55	7.49161e-55	-2.90858e-54	-6.42912e-55	1.27197e-54	4.63558e-55	-3.53542e-54	4.80493e-55	1.27185e-56	2.40477e-55	-1.76374e-54	1.72002e-54	4.42731e-55	-7.63627e-55	1.02036e-54	-2.94244e-55	-1.88285e-55	-1.07938e-54	3.44403e-54	3.494e-54	3.72649e-56	3.87497e-53
-8.65748e-57	-9.80789e-56	2.06304e-56	-1.06742e-55	-6.66937e-56	3.16678e-56	-1.37681e-56	-3.36757e-55	-1.29022e-55	-7.45879e-56	-6.39141e-57	-9.53044e-56	1.51799e-55	-1.11849e-55	-3.06199e-56	-2.17448e-56	2.68253e-56	1.05324e-55	-2.2372e-55	5.936e-56	3.81949e-56	3.06859e-55	-6.60896e-56	-6.67439e-57	-1.16885e-55	-4.0884e-56	2.36748e-55	-1.7806e-55	-9.61705e-56	4.37063e-56	2.84981e-54
2.06574e-56	9.37418e-57	1.33686e-56	-3.17361e-58	-1.56325e-58	2.18728e-56	8.82367e-57	-4.24965e-57	-3.54574e-58	-8.5721e-57	3.35147e-57	-4.10594e-57	4.43466e-56	-2.77949e-57	-2.01797e-56	-7.21012e-57	1.39283e-57	1.21534e-56	7.45548e-57	2.98612e-57	-1.09855e-56	-4.37331e-56	-2.27886e-57	1.72742e-57	-5.10342e-56	4.16204e-56	-1.19806e-57	1.14107e-57	-4.25085e-57	-1.38533e-57	3.53062e-55
1.7953e-57	-1.55517e-58	1.09896e-58	-2.01606e-58	-1.7905e-57	3.43582e-58	7.331e-59	-8.40637e-59	5.47966e-58	9.18582e-59	-1.83766e-58	-2.27851e-59	4.66376e-59	1.03341e-57	1.69876e-58	6.47103e-58	-5.45272e-59	-1.31985e-57	-3.79445e-58	1.67187e-57	-3.41169e-58	8.50041e-59	-1.62122e-57	-6.28621e-58	-8.55647e-59	-7.13668e-58	8.25901e-59	8.52167e-59	-2.6527e-58	-2.06552e-58	1.48377e-56
-2.13129e-58	1.19987e-58	-3.21761e-59	-2.99955e-60	-5.57336e-59	-4.12255e-59	1.61592e-58	1.29191e-58	-3.83586e-58	-2.3109e-58	-4.78054e-59	1.79423e-60	-1.28747e-59	-5.72004e-59	-5.53738e-60	-6.01394e-59	8.04247e-60	1.67609e-59	-4.96974e-59	-1.01284e-58	6.25812e-59	-2.02483e-59	1.38875e-58	3.12027e-59	1.20388e-59	1.1393e-59	-2.31867e-58	-1.11299e-59	-1.62774e-59	1.41407e-59	2.2816e-57
-2.03577e-61	-3.50035e-60	-1.87193e-60	-6.23342e-60	-1.67557e-60	1.3218e-60	3.80949e-61	3.37813e-60	3.66212e-60	2.64265e-60	6.12411e-61	1.13307e-59	1.73357e-59	-4.51829e-59	3.89784e-61	-6.81357e-62	8.95081e-60	-2.90146e-60	3.60395e-61	1.06455e-60	2.02944e-59	-4.13417e-60	-1.86191e-60	6.13786e-60	-5.94284e-60	9.1439e-60	-4.74287e-60	4.77869e-60	1.08413e-61	9.70537e-61	1.71183e-58
-1.72051e-61	-1.49026e-61	9.06576e-61	-7.97754e-61	-5.28781e-61	2.31352e-61	-9.0509e-62	4.05678e-62	3.08036e-61	-9.96922e-61	-1.2994e-61	1.1745e-60	1.54391e-60	2.15059e-61	1.59251e-60	7.38798e-61	-2.0379e-61	-1.52728e-60	-1.11014e-61	-1.46826e-62	-6.59441e-61	-1.00997e-61	1.19381e-60	-1.42239e-61	-4.92465e-61	-4.2466e-61	8.49057e-62	1.12436e-61	-2.43038e-61	-8.65389e-62	1.50136e-59
2.11582e-62	-1.44248e-62	2.18023e-61	3.04775e-62	-5.16809e-62	-1.91163e-62	8.337e-63	-7.91668e-64	-1.94502e-62	9.25572e-62	-2.22958e-62	-1.06122e-62	-1.9875e-61	1.13541e-61	-6.11537e-63	3.08523e-62	4.30429e-62	-1.07295e-62	-1.60489e-62	-1.33544e-62	-1.58806e-62	-1.25559e-62	-1.94866e-61	5.14301e-62	-8.59037e-62	2.06082e-62	1.85145e-62	-2.27852e-62	-3.39955e-62	-6.60762e-62	1.46398e-60
8.03908e-64	-1.60725e-63	1.9911e-63	-2.36627e-64	5.06823e-63	-1.12699e-62	-6.49285e-63	-1.13595e-63	-3.50544e-64	-1.50745e-62	-1.29002e-63	3.09457e-64	1.99891e-63	1.81848e-63	-1.83241e-63	-2.00164e-62	8.28569e-64	-5.14155e-63	-1.64689e-63	1.10459e-62	-1.07393e-63	-8.72149e-63	-1.2189e-63	7.80775e-64	-1.9846e-63	1.00614e-64	-7.60624e-63	1.60574e-62	3.56159e-63	1.12494e-62	1.42314e-61
-5.97307e-64	-3.76723e-64	-5.26831e-64	2.18099e-65	-5.03476e-64	-2.55127e-64	-1.57822e-64	1.15001e-63	1.38436e-64	3.47249e-64	1.92901e-64	3.38422e-65	-5.29728e-65	1.73568e-64	-1.53814e-63	3.00886e-64	6.90871e-65	3.10367e-64	-3.79698e-64	2.18183e-64	-2.351e-64	3.317e-64	1.00609e-63	4.86143e-64	-6.14031e-64	7.39326e-65	-2.92401e-64	-8.45328e-65	1.90559e-63	2.07935e-64	1.25819e-62
2.5853e-65	-5.63076e-66	-1.17458e-65	-9.6752e-66	-6.76549e-65	-5.26394e-66	-4.42779e-65	-4.32458e-65	2.20326e-65	-4.89792e-66	1.9961e-65	-4.19901e-65	1.90665e-65	-2.45275e-65	-1.91342e-65	-1.80712e-64	-8.28834e-66	-1.22589e-64	-1.00514e-65	-2.49459e-65	6.44293e-67	-9.17905e-67	-7.53775e-65	2.0433e-65	1.01964e-64	-2.5731e-65	-9.861e-66	2.32799e-65	-4.26098e-65	-6.10826e-65	1.07344e-63
-1.26071e-66	-2.54972e-67	2.04136e-66	2.26394e-66	-1.37877e-66	-6.19108e-67	-6.28916e-67	-2.86554e-67	8.23961e-67	1.70686e-66	-3.77371e-67	2.2389e-66	-1.17493e-67	-1.91503e-66	-6.027e-66	1.12653e-65	-2.63053e-66	-5.23203e-66	3.17546e-68	-2.73329e-67	5.39542e-67	1.62539e-65	9.62724e-66	-3.66853e-66	5.90038e-66	-3.19282e-67	3.38919e-66	7.77365e-67	1.27716e-66	8.33365e-68	8.32098e-65
3.35915e-67	-1.3721e-67	-4.91671e-69	8.53124e-68	-6.25323e-68	-4.29899e-67	1.44232e-67	-1.57759e-67	-1.8591e-67	-1.80851e-67	1.33792e-66	-7.47715e-68	4.95879e-67	1.07137e-67	1.22302e-67	5.18169e-67	5.89992e-67	-7.56527e-67	-2.25716e-67	-7.8103e-67	-2.08973e-67	2.16487e-67	9.0299e-68	-2.07819e-67	2.2005e-67	1.91211e-66	-1.04868e-67	3.46998e-67	-3.23346e-67	8.06681e-67	1.11716e-65
1.18028e-68	4.6869e-68	-5.75905e-69	2.67337e-68	9.63154e-69	-3.4745e-68	5.03466e-69	-2.67199e-69	7.77622e-68	-9.39093e-69	-1.33873e-68	3.5894e-68	-2.50164e-69	-1.54064e-68	-1.08247e-68	-2.8095e-68	1.47989e-67	2.05585e-68	8.75508e-68	4.23505e-69	-2.78322e-68	-1.39768e-69	8.66838e-68	1.34912e-68	-7.94937e-71	-1.07882e-68	8.64983e-68	-8.58098e-68	-1.80019e-68	-2.84521e-68	9.55878e-67
2.32032e-71	5.55087e-69	-3.45786e-69	1.65702e-69	1.3512e-69	1.87169e-68	-3.48125e-69	6.54202e-70	4.51602e-70	-1.33436e-70	-1.60502e-69	6.37412e-69	-5.63691e-70	3.64153e-69	-5.87778e-69	1.81197e-69	1.40212e-70	3.69186e-69	-2.12124e-69	-1.11154e-69	2.804e-69	-5.70141e-70	2.30979e-69	2.36064e-69	-5.61702e-69	-5.44192e-69	1.26316e-68	-5.15264e-70	-2.35178e-69	-1.87436e-68	1.15762e-67
1.08861e-69	1.50679e-70	-1.28132e-70	1.02807e-69	3.15452e-70	-1.64001e-71	-3.85133e-70	3.26338e-70	9.75371e-71	1.53691e-70	-1.60832e-70	8.68064e-71	1.79079e-72	1.44605e-70	7.31643e-70	4.91715e-70	-1.85276e-70	-6.39583e-71	3.91289e-70	1.24205e-70	-3.71897e-70	5.56665e-71	4.47209e-70	3.06506e-70	-2.52679e-72	3.16967e-70	1.76966e-71	1.99476e-70	-8.34234e-72	-3.50592e-70	8.14904e-69
1.40275e-71	-4.19603e-71	-3.77017e-71	-1.89653e-71	4.18586e-72	-4.31515e-71	4.69023e-71	2.15886e-71	-3.52746e-72	-2.36013e-71	-4.04067e-72	9.24671e-72	3.06862e-71	3.25386e-71	3.7697e-72	-5.82522e-71	7.71401e-72	-1.83233e-71	3.75189e-72	1.58589e-71	8.29739e-72	2.24671e-71	9.19725e-72	1.08613e-73	-4.39483e-71	9.12598e-73	-3.47444e-72	9.6834e-72	-9.35527e-71	4.3625e-71	6.75061e-70
6.34468e-72	3.51656e-72	-3.96445e-72	-2.34251e-73	-3.59724e-72	-5.41144e-73	-7.8661e-72	1.93998e-72	-3.6337e-72	-6.79917e-73	-9.34539e-74	1.97184e-72	-1.00022e-73	6.54924e-73	1.88461e-72	1.89517e-72	-1.41248e-72	-7.44221e-73	-1.8615e-73	4.62684e-73	2.2885e-72	-1.7872e-72	-3.89554e-73	2.54989e-73	8.87903e-73	-4.38192e-73	2.6007e-73	2.22391e-72	-4.13678e-74	-1.97148e-72	5.22667e-71
-3.8119e-74	-1.39663e-73	4.35963e-74	-3.77548e-74	-3.40398e-73	3.57405e-74	-7.98311e-74	4.73332e-73	-4.32474e-74	-2.93257e-74	-2.29808e-73	5.34931e-73	-2.45327e-73	-3.10938e-73	5.68114e-75	2.03094e-73	5.53423e-74	-1.45312e-73	2.07859e-74	2.05765e-74	-1.85363e-74	2.2105e-73	-1.27213e-73	1.92366e-73	-1.51332e-73	1.43981e-74	-2.48062e-74	1.80534e-72	1.16836e-73	8.26097e-73	6.53078e-72
1.56913e-74	1.08012e-75	-1.35283e-74	6.08378e-74	-2.98316e-74	1.68162e-75	1.63253e-74	2.73683e-76	-3.1587e-75	-1.57343e-74	3.26132e-74	1.88367e-74	4.88197e-74	5.35494e-75	2.31179e-74	7.18313e-75	-2.05006e-75	-2.01153e-74	1.13914e-74	-4.8284e-76	4.16821e-75	-1.02444e-74	-7.13076e-75	8.817e-76	8.24579e-75	-1.59301e-74	-1.48688e-74	-3.03697e-75	-2.01038e-74	1.53423e-75	4.14253e-73
1.21719e-75	-3.14697e-76	-4.66857e-77	-8.99933e-76	-3.76379e-76	-2.77331e-75	-3.35223e-75	6.02029e-75	8.9538e-76	1.93603e-76	-2.44286e-76	-1.97099e-76	-2.1397e-75	5.12077e-76	9.56033e-77	-3.73278e-75	3.12042e-75	8.91353e-77	1.43789e-75	-5.7842e-76	-2.39953e-75	-7.00981e-76	6.05269e-76	-8.85597e-77	-4.29853e-76	9.39081e-76	2.88429e-76	-5.23798e-76	5.83035e-75	1.35325e-75	4.13962e-74
4.57838e-77	-5.58607e-77	3.45471e-77	-5.91663e-77	-2.21104e-77	3.3759e-76	-9.88551e-77	6.04044e-76	5.81068e-77	1.34652e-76	-1.09106e-76	-1.88028e-77	4.17849e-77	1.46913e-76	2.0541e-76	1.16137e-76	1.28487e-77	8.88748e-78	3.25253e-76	-2.87148e-76	-9.74403e-77	-7.22174e-77	1.11027e-76	-3.61753e-77	5.32648e-77	3.78679e-77	-5.70254e-78	5.04668e-77	-1.84287e-77	4.34156e-76	3.63975e-75
-8.72189e-78	-3.4845e-78	1.25311e-77	-9.9223e-77	6.5486e-78	2.11112e-77	8.90076e-79	-9.43187e-78	7.98043e-79	1.4237e-77	-1.2857e-77	8.81952e-78	-8.07387e-79	2.79381e-79	-4.33949e-78	1.28801e-77	-1.36017e-78	1.70103e-77	2.61242e-79	3.33198e-79	-2.48032e-77	-1.55564e-77	-5.48434e-78	-8.49373e-79	9.43049e-78	-1.35723e-77	-4.95097e-77	-4.87282e-77	1.11006e-78	9.69488e-78	4.14664e-76
1.64968e-78	1.04653e-78	1.53581e-78	1.07026e-78	-1.85542e-78	-2.95203e-79	-8.49789e-79	-4.45517e-78	2.47331e-78	2.46711e-78	-1.35843e-78	8.97922e-79	3.86688e-79	1.00392e-78	-1.0431e-79	1.45796e-78	4.15546e-80	-6.45707e-79	5.58997e-78	3.73356e-80	2.9047e-79	2.09627e-79	1.53408e-79	-1.19734e-79	3.06147e-79	2.77998e-79	-1.05773e-79	-1.13513e-78	-2.49224e-78	-5.46765e-80	3.43673e-77
-2.11632e-79	-2.03273e-79	-4.06742e-79	8.49527e-81	2.14562e-80	-1.41421e-79	1.08837e-79	5.50636e-81	1.04154e-79	1.47598e-79	5.75089e-80	6.08752e-80	-3.42341e-79	-5.69652e-80	-3.66149e-80	3.68702e-79	-1.02422e-79	4.20939e-79	-1.24544e-79	3.14034e-80	8.33714e-80	-5.45797e-80	4.37192e-79	1.22745e-79	-3.0614e-79	9.62271e-81	-5.09757e-80	-4.85434e-80	-1.27494e-80	-3.67005e-80	4.12405e-78
1.69538e-81	-8.71546e-81	7.63579e-81	7.41867e-81	1.09763e-80	-1.48092e-81	3.36969e-81	4.56139e-82	4.05597e-82	-1.67517e-80	-1.34817e-80	-3.41871e-81	-1.1748e-80	-1.48967e-80	2.85118e-81	-7.05123e-81	-3.42186e-80	4.3026e-81	5.41198e-81	-4.10819e-82	-1.02467e-80	-2.66347e-80	6.49382e-81	-1.24781e-80	-4.16212e-81	-2.78179e-81	-1.75034e-80	-1.46023e-80	6.30393e-81	9.36296e-81	2.67267e-79
-1.00568e-81	1.06581e-81	-4.0089e-82	-2.06293e-84	1.1285e-81	-2.99358e-81	-6.83792e-83	-4.52377e-82	6.70425e-82	-3.5084e-82	1.10689e-81	-1.33227e-81	-5.66574e-82	-4.0235e-82	1.69297e-81	7.60254e-82	-3.86509e-81	1.36579e-82	-5.42235e-81	-1.99397e-82	-2.97818e-82	-6.35666e-83	1.77348e-81	1.20793e-81	-1.55277e-82	3.21502e-82	-6.6292e-81	-8.97068e-82	-4.35408e-82	-2.58011e-82	3.56625e-80
-5.78945e-83	1.24294e-82	6.96013e-83	8.51514e-83	8.22178e-84	2.0846e-83	-7.19029e-83	-2.14719e-84	3.52358e-83	3.06888e-83	1.78816e-83	-1.34048e-82	4.7903e-83	8.88184e-83	-9.64335e-83	2.34019e-84	8.24472e-83	-4.83589e-82	3.03799e-82	-1.00983e-82	3.57539e-83	1.94662e-83	1.25837e-82	-2.18258e-82	-1.15255e-82	-2.90865e-82	-3.96418e-83	9.14388e-83	-6.12099e-83	-7.3769e-83	2.93572e-81
-9.53302e-85	-2.10413e-84	-8.01326e-84	-2.68925e-83	1.36614e-85	-9.14458e-85	-3.42743e-84	-1.05155e-84	4.33938e-85	-1.11254e-84	-7.37237e-85	-1.64884e-84	-1.05271e-83	2.52643e-85	2.2991e-84	1.73984e-83	-5.1232e-83	-3.99221e-84	1.18641e-83	6.23941e-84	1.60403e-83	-1.20742e-84	1.45596e-83	3.30913e-84	1.01869e-84	-1.69442e-84	4.72269e-84	-7.39935e-84	2.7996e-84	-1.93442e-84	2.05916e-82
1.1344e-85	2.33605e-84	1.20426e-84	-7.43747e-86	-1.28825e-84	1.7443e-86	-6.1413e-85	-9.98067e-86	-2.20565e-84	-1.07566e-84	1.0737e-84	2.39535e-85	-3.0739e-85	-7.14753e-85	-1.65339e-85	3.16655e-85	-3.22232e-84	6.1602e-85	1.37483e-85	-8.53669e-85	6.63235e-85	1.03377e-84	1.98123e-85	-1.44527e-84	-2.31221e-85	2.27506e-85	-1.34821e-84	-7.78841e-85	-4.13895e-85	-8.11744e-85	2.38277e-83
-1.2542e-85	-7.8666e-86	3.16994e-85	-7.31985e-86	1.22275e-86	-1.15849e-85	-1.67491e-87	-7.39805e-88	-3.35375e-87	1.14551e-86	-1.01665e-86	-4.46243e-86	-8.14562e-86	-2.52347e-86	1.05679e-85	-4.95475e-86	-9.01228e-86	-1.17453e-85	-2.48264e-86	-7.03829e-87	7.16342e-87	-8.1571e-87	-1.30291e-85	-7.64394e-87	-1.06171e-88	1.23906e-86	2.68734e-85	-3.10121e-86	2.3701e-86	-3.62842e-86	1.82121e-84
7.03385e-87	5.87102e-87	-2.09311e-86	-2.53495e-87	-7.69687e-87	4.86623e-87	2.43766e-87	1.06161e-86	-1.58048e-87	-4.03473e-88	-7.13299e-87	-9.24691e-87	7.92049e-88	-1.10135e-87	1.97784e-86	2.16065e-87	-1.99948e-86	6.56329e-87	7.05265e-87	1.92187e-87	-7.67516e-87	4.33143e-88	-1.42013e-87	1.56601e-86	4.59945e-87	5.67371e-88	-8.648e-88	-1.85055e-87	-2.30736e-87	-1.6638e-87	1.76759e-85
-2.54511e-88	8.49896e-88	4.95547e-88	-1.77758e-88	2.76743e-88	5.20863e-88	1.00355e-87	4.44151e-89	-2.23458e-88	9.6868e-89	-3.67497e-88	2.55754e-90	1.31345e-88	3.24845e-89	-3.52529e-89	2.37062e-88	1.86426e-87	-1.423e-88	1.11487e-88	-2.319e-88	-2.10346e-88	3.38647e-88	-2.5798e-88	-3.77999e-88	3.57305e-88	7.34296e-88	-2.15464e-88	-5.12711e-87	-1.17519e-87	1.46703e-87	1.73611e-86
5.94665e-90	8.45863e-89	5.98311e-89	-3.40223e-89	1.96125e-89	-8.1455e-89	1.05481e-88	7.50076e-89	8.2493e-89	-1.37534e-90	-1.17595e-89	7.80796e-89	7.85015e-90	2.20919e-90	5.14836e-89	-2.25095e-89	7.0674e-89	-3.45537e-89	-2.29972e-89	1.93562e-90	-2.38983e-89	-3.21677e-90	2.09163e-88	2.92833e-89	1.77632e-89	1.08366e-92	1.94754e-90	-3.00506e-89	-2.41171e-89	-2.94392e-89	1.22275e-87
5.39803e-91	-6.56751e-90	1.45907e-92	8.67636e-91	2.84781e-91	-1.76023e-92	2.79823e-89	-1.40013e-90	3.9369e-90	2.86742e-90	9.33736e-91	-7.87798e-91	2.15289e-90	9.24751e-90	-1.74459e-90	6.03743e-91	2.54675e-90	5.87479e-90	3.58714e-90	4.20006e-91	-2.54434e-90	-6.24159e-91	1.04106e-89	3.39963e-90	-9.44318e-90	-8.29286e-92	-9.78873e-91	1.05457e-89	-9.5821e-91	-1.67329e-90	1.13039e-88
-4.12393e-91	-1.46182e-91	1.64157e-91	4.75531e-91	-2.65147e-91	-8.34052e-92	-6.41388e-92	-2.30843e-91	-2.87401e-92	3.11985e-92	-6.27235e-92	2.0385e-91	-1.17832e-92	1.707e-91	-3.81419e-91	-6.33457e-92	-5.87464e-92	4.42387e-91	1.80391e-91	-5.20996e-91	1.74314e-91	-8.80707e-92	3.90577e-91	-3.22189e-92	-3.01704e-91	1.60833e-91	-4.28269e-92	2.57473e-91	5.02289e-91	1.06067e-90	7.00906e-90
5.92046e-92	1.56886e-92	4.27046e-93	-8.54817e-92	6.9549e-92	-9.9276e-93	-2.82844e-92	-1.2985e-92	-1.27239e-92	4.10654e-92	-1.46479e-92	1.04315e-92	-2.08289e-92	-3.8343e-93	-7.95382e-92	-6.4937e-93	-9.79389e-92	1.08249e-92	-3.60547e-93	-4.6527e-92	-1.81242e-92	4.89891e-93	2.2047e-92	3.71735e-92	3.8319e-92	-3.86894e-92	5.6901e-92	3.42546e-92	4.72765e-92	-7.88132e-92	1.01035e-90
-1.39332e-93	4.16005e-93	-9.20833e-94	1.3701e-93	-8.71776e-95	-3.57646e-93	1.12199e-93	-4.48296e-94	-2.52995e-93	2.15351e-93	-5.4101e-95	-5.37094e-93	5.29698e-94	1.4731e-92	7.24894e-95	-3.16655e-93	1.20395e-93	-2.11511e-93	1.59833e-93	-1.43356e-93	-1.52985e-93	3.2929e-93	-4.96375e-93	2.91758e-94	-6.2676e-95	-3.98008e-93	-1.80206e-94	-3.99715e-94	4.19213e-93	-9.98308e-94	6.79288e-92
1.06464e-93	1.77271e-94	3.05595e-94	-3.24786e-95	-2.13924e-94	5.05446e-94	-5.68569e-95	-1.46837e-94	-1.13934e-96	2.50854e-94	-1.09856e-94	-1.00272e-93	1.44005e-94	-4.05829e-94	2.30293e-95	-1.20877e-94	-7.21529e-94	3.09249e-95	2.03588e-93	1.88939e-95	4.19311e-95	-1.09519e-93	1.78397e-94	-5.94104e-94	1.13393e-94	4.22682e-94	-3.93974e-94	-4.8045e-94	-1.58625e-94	4.96623e-95	1.0897e-92
-4.52671e-96	4.34422e-95	2.74234e-95	-8.9768e-95	-4.01497e-95	-8.80762e-96	-6.94174e-96	-2.78791e-95	-8.11254e-96	3.56322e-95	-3.20335e-96	3.2998e-96	2.01137e-95	2.78021e-95	-8.58399e-96	-3.53546e-95	-5.39277e-96	-1.94021e-95	5.3066e-96	1.54761e-96	3.0238e-95	3.93442e-96	2.26861e-96	6.3206e-97	2.37982e-95	1.22908e-95	-6.06248e-96	4.08086e-95	-1.98362e-95	-8.45663e-96	5.71016e-94
-3.61822e-97	3.32682e-96	-2.00785e-96	4.11122e-97	-3.0895e-96	-3.7661e-97	2.16434e-96	3.44291e-96	-3.57275e-96	1.45658e-96	-1.06932e-97	-2.3189e-96	-8.36803e-98	5.24654e-97	7.1267e-97	-2.56436e-96	4.38857e-96	-3.33134e-96	8.82124e-97	-1.32372e-96	-1.84445e-96	-3.10468e-96	1.03499e-95	4.3385e-97	9.80757e-97	1.29881e-97	1.94833e-96	-4.01584e-96	3.21043e-99	-1.17014e-96	6.04283e-95
-1.19377e-97	-2.73309e-97	1.74295e-97	-4.75027e-98	-4.88035e-97	-9.63907e-98	1.68185e-97	2.57745e-98	1.1696e-97	-3.54725e-99	-1.59541e-97	-3.0925e-99	1.32149e-97	-2.12363e-97	9.55529e-98	1.43798e-97	2.63916e-97	3.64153e-97	-9.88115e-98	3.65431e-98	1.83443e-100	-2.09777e-97	-3.30373e-97	1.66178e-98	-3.63364e-97	1.30381e-98	7.53659e-97	5.1576e-98	-2.02652e-97	1.16822e-96	6.13276e-96
5.81597e-101	-1.04343e-98	-6.46598e-100	-1.34064e-98	-5.67486e-99	1.3442e-99	2.02555e-100	-1.48145e-98	-3.27507e-99	2.99715e-98	-4.34671e-98	1.39973e-98	-1.46861e-97	-6.3694e-99	-2.31204e-98	-4.82612e-98	-3.41629e-98	-4.97661e-99	-5.68896e-98	-2.26657e-98	-9.85942e-99	4.62316e-99	-7.43913e-99	-9.10234e-98	3.52922e-98	5.12344e-100	-7.81199e-99	-7.08729e-99	-8.17095e-99	9.83829e-100	6.53402e-97
1.02011e-100	-8.67973e-100	4.77342e-100	3.39368e-99	-1.15079e-99	3.33668e-99	-3.33624e-101	-1.91009e-99	-1.69171e-99	-3.39655e-100	1.4662e-100	-4.15207e-99	-7.15429e-102	-3.67103e-100	3.24111e-99	-5.02115e-101	-2.40037e-100	3.75973e-99	1.40692e-99	1.21263e-99	5.06975e-100	1.49194e-99	8.35572e-99	-7.79854e-100	2.81106e-99	-1.04967e-99	2.13683e-99	-4.03466e-101	2.49455e-99	-6.22854e-99	5.37824e-98
-1.04876e-100	-8.29065e-103	-4.5645e-100	6.50926e-102	3.944e-101	-3.35569e-101	1.25323e-100	1.82908e-100	-1.95684e-100	9.2153e-101	1.24915e-100	1.42048e-100	1.72709e-101	1.22427e-100	-2.10252e-100	-7.56261e-101	3.8502e-100	5.29729e-102	-3.93179e-101	4.88999e-100	6.07652e-101	1.42374e-100	-2.521e-100	-3.38233e-100	-1.00148e-100	-1.22194e-100	1.897e-101	-7.71265e-101	-3.56437e-101	6.85995e-101	4.06506e-99
-5.54495e-103	-1.15454e-101	-1.22442e-101	-2.47306e-101	-1.4369e-101	-1.15666e-102	-4.79855e-101	-5.16973e-104	3.14578e-101	-1.28533e-101	-8.69548e-102	-7.0503e-102	-1.78595e-101	-4.06904e-102	-6.13985e-102	8.74128e-102	-2.78282e-101	7.83332e-101	1.98468e-101	1.05489e-101	2.43031e-102	-3.91507e-102	4.20917e-102	8.88416e-102	-8.65177e-102	-2.65867e-101	-5.57962e-102	-8.57264e-102	-7.06894e-102	2.56933e-101	4.47653e-100
-1.66824e-102	-5.05189e-103	6.21933e-103	-8.36368e-104	-1.18743e-102	-1.12817e-102	7.52756e-103	1.65999e-102	2.7217e-102	2.13491e-102	1.65741e-102	-8.74107e-104	-5.56168e-102	-7.01543e-103	-3.28799e-103	4.36356e-103	6.57721e-102	-2.04985e-103	3.76772e-103	3.03246e-104	-4.10577e-103	5.41859e-103	-7.10406e-103	1.08852e-102	5.73038e-103	-8.20523e-103	-8.59595e-103	3.31309e-102	2.85547e-102	1.66305e-103	3.97658e-101
2.15337e-104	-1.36909e-104	-1.71493e-105	2.49865e-103	2.51904e-103	3.04984e-104	8.00029e-103	-1.32995e-103	2.20208e-104	-6.08554e-103	-2.26186e-105	1.25745e-103	-8.50288e-104	2.07053e-104	-5.40043e-104	-7.19024e-104	3.98469e-104	-2.01709e-104	-8.96531e-104	-2.60009e-105	9.09417e-104	-2.69696e-103	-3.53993e-104	-7.99686e-104	4.04924e-105	-2.35382e-103	2.76823e-104	7.75693e-105	-1.99541e-106	7.03641e-104	3.46616e-102
-1.18093e-105	1.43142e-105	-2.39577e-104	-4.25024e-104	-3.71736e-105	-3.75542e-105	-1.52619e-105	-5.7437e-105	7.32803e-105	-9.73961e-105	2.11296e-105	-9.40192e-105	1.1623e-104	-8.19626e-105	5.42965e-105	-6.7362e-105	-4.841e-105	2.20775e-105	7.96773e-105	6.23209e-105	9.95607e-105	-3.87522e-105	4.52191e-105	-1.68884e-104	5.34396e-105	2.20943e-104	-5.26941e-105	6.92741e-105	-4.60064e-105	-5.75557e-105	2.50864e-103
-1.36483e-105	1.30815e-106	4.70995e-106	-2.00641e-105	7.8893e-107	1.55517e-106	1.28089e-105	3.29607e-107	7.79169e-107	-5.4575e-106	-9.54526e-107	-2.161e-106	-5.0578e-106	6.83712e-106	-1.2432e-105	-3.35843e-106	3.23176e-105	7.37182e-107	-4.20581e-107	1.03833e-105	9.0282e-107	2.48631e-105	-3.69564e-107	-5.47633e-106	-9.71762e-107	3.05003e-106	9.46532e-106	-1.6894e-105	-1.32087e-105	1.43981e-105	2.25709e-104
-3.06878e-106	-2.00248e-106	2.4018e-106	5.62315e-107	-1.03816e-106	-1.79325e-106	-7.38911e-107	-1.00169e-106	3.57887e-107	-3.05487e-107	-3.73665e-107	-3.58896e-108	-6.07812e-107	-1.46649e-107	-4.24662e-107	3.21612e-107	-4.21787e-107	2.73145e-106	-2.02656e-107	-9.112e-109	2.82283e-107	-2.66554e-107	-2.67397e-107	-9.00514e-107	-4.73141e-107	-4.17266e-107	-4.08847e-107	-3.34075e-107	-4.35822e-107	-5.86032e-107	2.2918e-105
1.05023e-108	-6.48259e-108	-1.92259e-108	5.14714e-107	-2.40684e-108	-4.81808e-108	-6.34093e-108	8.9042e-108	-1.78622e-107	-1.28511e-107	-3.09668e-108	8.37028e-109	-7.06328e-108	2.14091e-108	-3.6422e-107	7.89551e-108	4.61278e-108	-3.01436e-108	9.79652e-108	-3.69089e-108	9.4404e-109	6.37876e-108	-2.79955e-108	3.29965e-108	1.63587e-108	-1.7618e-108	4.23051e-108	1.1055e-107	-7.6172e-108	1.49447e-108	2.33897e-106
4.44654e-109	-4.39206e-109	-8.39459e-109	-1.83761e-109	-1.53066e-109	-3.29439e-109	5.1518e-109	-6.18046e-110	9.74018e-110	-1.16659e-108	-8.82435e-111	-3.58345e-109	4.61636e-109	2.69737e-109	-7.25198e-109	-3.55613e-110	-1.3414e-108	-2.68031e-109	1.09375e-109	-3.22876e-109	1.30508e-108	2.23162e-109	3.69816e-109	-1.49514e-109	1.24721e-109	4.67866e-109	-3.5836e-109	-3.56506e-109	-1.9795e-110	9.95657e-109	1.2502e-107
9.46723e-110	8.96127e-111	6.44064e-111	-1.27077e-110	-2.77827e-110	-2.35437e-110	2.35623e-109	6.07566e-111	1.02985e-109	6.35852e-110	-6.04815e-110	-1.77764e-109	7.61668e-110	3.44143e-111	-5.93054e-110	1.63354e-111	3.24596e-109	8.80699e-110	1.97807e-110	6.02656e-110	-2.77776e-110	3.2513e-110	-7.83722e-112	2.00693e-111	-3.05397e-110	6.2498e-111	1.20986e-109	-5.78758e-110	-5.07209e-110	-2.97605e-110	1.8131e-108
2.2699e-110	4.66726e-112	-3.03391e-111	-1.16613e-112	-1.69745e-111	-8.09933e-111	9.41569e-111	1.74535e-111	-1.99772e-111	6.03631e-111	-7.44091e-113	-5.25036e-111	2.58622e-111	-9.46308e-112	9.17221e-112	-1.07325e-111	6.36701e-111	2.51658e-111	4.72322e-111	4.85043e-111	7.48382e-112	1.39642e-111	5.4369e-111	-7.27009e-112	-8.19776e-111	1.35778e-110	3.472e-111	3.96107e-111	9.93261e-111	-2.97005e-111	1.35033e-109
8.03568e-112	-1.32166e-112	-5.66909e-112	7.05111e-112	-5.00004e-112	-5.87044e-113	1.37513e-112	-5.39473e-112	-9.9464e-112	3.44467e-112	-2.64283e-112	2.94708e-113	2.92413e-113	1.03995e-112	1.3352e-112	-2.09363e-112	-2.45108e-113	4.03162e-112	5.25826e-113	1.02918e-111	4.81413e-112	2.16053e-112	4.51328e-113	7.84232e-112	2.36847e-112	-2.04895e-112	8.68733e-113	1.4293e-111	-8.62513e-112	1.96135e-112	1.16053e-110
9.69565e-114	1.22622e-113	-8.4441e-114	7.99765e-114	-1.63872e-114	4.51229e-113	4.21105e-113	1.37838e-113	4.67778e-114	3.01157e-113	-5.41589e-113	-5.15562e-114	4.06939e-113	-1.09341e-113	-2.70039e-113	-3.71716e-112	-2.46378e-112	-4.96596e-113	2.02433e-113	-5.26866e-113	-1.58714e-113	5.75723e-113	-3.08862e-113	1.75324e-112	-1.00236e-113	4.75577e-113	2.27023e-113	9.21923e-114	2.55966e-114	9.35384e-113	1.51973e-111
-5.57321e-114	-6.52091e-114	4.56862e-114	2.11468e-114	4.85412e-114	-3.20424e-114	-2.70618e-114	3.80828e-116	-2.97835e-114	1.7286e-114	-9.6281e-115	-5.77666e-114	-2.78932e-114	1.26799e-113	-7.5852e-115	8.85399e-114	-1.90252e-114	1.59164e-114	-2.56104e-115	-2.70145e-115	-9.96965e-114	-3.98121e-115	-1.37867e-114	-1.52866e-113	-4.75981e-115	1.66499e-115	-4.67483e-114	-2.05658e-114	3.01065e-114	-9.92189e-114	1.17468e-112
-1.01798e-114	4.28269e-117	1.25922e-115	2.06402e-115	-6.15298e-116	-3.34191e-115	-5.95727e-115	4.70877e-115	-8.91125e-116	-5.81502e-116	-1.07002e-114	-4.7577e-117	1.25299e-114	2.17065e-115	1.47994e-115	1.45544e-116	-1.78918e-115	3.01174e-115	4.16192e-115	-2.2258e-115	1.11477e-115	1.60897e-116	-1.81733e-115	3.33249e-115	-1.93227e-115	5.27312e-115	-4.75084e-115	-5.90157e-115	-2.50644e-115	-6.43741e-115	1.01131e-113
1.274e-117	4.3778e-116	-4.58876e-116	-1.25674e-116	-2.40948e-118	-8.31273e-116	1.77132e-116	2.58292e-116	-1.41612e-115	5.1591e-117	9.77047e-117	4.65125e-116	-3.37661e-117	-9.83315e-116	-1.02192e-116	2.48118e-115	-3.82101e-116	8.27892e-116	-2.83363e-116	5.31804e-117	4.57483e-116	-2.40971e-117	3.67317e-117	-2.71026e-116	1.25711e-116	-1.88586e-116	4.10659e-116	7.04167e-116	2.64084e-116	-1.40866e-116	1.21051e-114
2.92139e-117	4.9055e-117	1.20552e-117	1.98068e-117	7.57648e-118	-4.51119e-118	-3.27598e-117	4.97759e-117	1.83999e-118	3.11499e-117	1.67139e-117	-4.80275e-117	3.93575e-117	-1.61777e-117	5.52024e-117	-2.34199e-117	-5.49519e-119	6.34256e-117	1.16452e-116	-3.95784e-118	1.51601e-117	7.88719e-118	-1.11747e-117	1.83457e-117	1.30543e-117	6.41075e-118	-3.09673e-118	-9.95597e-118	4.49703e-118	8.99255e-117	8.00536e-116
-3.04875e-120	1.0152e-118	-2.18311e-119	6.42165e-118	-5.50709e-118	3.32257e-118	-8.91264e-120	1.36199e-117	1.59357e-118	6.01412e-120	-6.57808e-119	4.0307e-119	8.19018e-118	-2.35183e-120	-2.95984e-118	-2.81222e-118	-1.20345e-119	7.13712e-118	-4.93593e-118	4.44416e-118	1.4011e-118	-7.76626e-118	2.56517e-119	5.01447e-118	-1.3535e-118	9.21444e-119	-3.50987e-119	1.30091e-119	7.90563e-118	-1.20484e-118	8.98671e-117
-4.3825e-119	4.96034e-120	5.56527e-120	2.84111e-119	3.71746e-120	7.30521e-120	-1.91711e-119	-4.5789e-119	-8.36552e-119	-1.52374e-119	-2.24402e-120	-6.06933e-120	-4.5364e-120	-7.99068e-120	7.11118e-120	8.00759e-120	2.79189e-120	-1.78923e-121	5.48177e-120	1.18181e-119	6.77873e-119	7.57753e-119	-3.64419e-120	1.44139e-119	4.74636e-120	8.25785e-120	-5.91578e-120	-5.48137e-120	3.59971e-120	-8.77737e-120	5.12266e-118
-1.04637e-120	2.47812e-122	-6.29976e-120	3.93242e-120	-4.70809e-120	6.62199e-121	5.2481e-120	-2.30996e-120	2.52248e-120	2.72215e-121	-6.75097e-120	-5.89404e-120	-3.62523e-121	1.90973e-120	-1.85868e-121	-1.21101e-120	3.59148e-121	3.18687e-120	-1.23745e-120	-4.06478e-120	6.79882e-121	-2.33529e-120	2.02932e-121	2.76665e-120	-1.77542e-120	8.87298e-121	-5.24228e-121	-7.27371e-121	-6.20506e-121	6.2977e-120	6.9006e-119
2.06868e-122	7.73496e-122	-6.03372e-122	-3.44263e-121	-1.30222e-121	-2.44775e-121	4.8775e-121	5.28994e-122	7.60532e-121	-2.49425e-122	1.6241e-121	-3.28346e-121	3.05167e-121	2.57746e-122	1.49438e-121	-1.01523e-121	-6.95018e-123	-8.43856e-122	5.0311e-122	2.6017e-121	-9.06058e-122	-1.21374e-121	9.37262e-122	5.66229e-122	-5.9484e-122	1.79438e-121	-5.65373e-122	3.35857e-122	-6.88807e-122	3.41312e-121	4.7798e-120
-7.69172e-123	6.6238e-123	1.97791e-122	-1.64607e-123	2.91865e-122	1.20709e-123	3.63427e-122	-1.00211e-122	-9.1814e-123	-1.69048e-122	-3.213e-123	-1.48057e-122	-6.19642e-123	-7.60812e-123	1.36429e-122	-7.03096e-123	7.19501e-123	-1.54975e-123	8.20335e-122	3.46763e-122	-9.42317e-123	-9.83765e-123	4.11681e-123	9.63285e-123	-8.05291e-123	-9.33339e-123	7.89571e-122	-3.84715e-123	-2.48673e-123	-3.70285e-123	4.55926e-121
-3.25146e-124	-3.48589e-123	-1.80819e-124	-3.52578e-124	8.71481e-124	2.96652e-124	-2.15483e-124	-3.9327e-124	1.6207e-123	-1.74135e-124	4.54494e-123	2.32254e-124	-3.69235e-123	2.10486e-124	2.22053e-123	3.38677e-123	-7.85471e-124	-5.92991e-123	1.37923e-123	1.34867e-124	-3.30654e-124	4.72024e-123	3.17245e-124	-8.92102e-124	-2.02862e-123	1.85959e-123	8.48787e-123	-4.91005e-124	-3.46515e-123	8.99239e-124	5.39247e-122
-3.91076e-126	-9.67661e-126	-1.96021e-124	-3.80884e-124	9.36607e-126	1.34967e-124	-1.25699e-124	8.68239e-125	9.4097e-125	-2.2592e-124	9.55715e-125	-3.80822e-124	3.8526e-126	-3.48961e-125	1.91656e-124	2.149e-125	1.13064e-125	4.01062e-125	-4.9936e-125	3.28078e-124	-2.07782e-125	-5.31079e-124	-2.25346e-125	3.50424e-125	4.74319e-124	-1.01508e-125	-2.21283e-125	5.51822e-125	1.59505e-124	5.93792e-125	3.81518e-123
-1.6746e-125	4.88604e-126	-7.38514e-127	1.94391e-125	5.30718e-125	3.60111e-126	-4.91454e-126	-1.02026e-125	-1.85077e-125	-2.61599e-125	-2.46408e-126	-6.10136e-126	-1.12374e-126	-7.44494e-126	-5.33975e-126	1.96368e-125	1.5059e-125	-5.70554e-126	1.47208e-125	-1.06318e-126	7.00846e-126	1.32819e-125	7.29259e-128	-1.4712e-125	4.01053e-125	1.5262e-125	-4.71107e-126	1.11039e-126	-2.75304e-126	-1.4437e-126	3.37387e-124
2.03531e-126	-7.76836e-127	9.42837e-127	-3.47693e-126	-1.61304e-127	7.03657e-127	-9.39374e-129	1.55508e-126	-3.55496e-126	-1.84781e-127	2.01642e-126	-7.28913e-127	-8.97895e-128	-1.73973e-126	-3.10391e-126	5.31792e-127	4.59453e-127	2.10215e-126	1.81249e-127	-7.81837e-127	7.80605e-126	1.45525e-126	9.043e-127	-6.38193e-127	1.5232e-126	1.47929e-126	-1.21153e-126	1.7814e-127	6.74189e-128	-9.12818e-127	4.13125e-125
7.53853e-128	-7.82659e-131	3.96111e-128	4.70031e-128	5.48982e-129	-7.52953e-128	-2.68004e-127	6.07274e-129	3.49679e-129	-5.87491e-129	1.39428e-127	1.70887e-128	3.3254e-128	-9.85211e-128	3.24891e-128	4.01096e-127	-1.79486e-127	2.21892e-127	-8.31646e-128	8.35155e-128	2.10173e-127	6.64637e-128	-9.2898e-128	-1.10884e-127	1.20961e-127	2.82227e-128	2.61246e-127	-4.44539e-128	1.0574e-128	3.3901e-127	3.10113e-126
4.62087e-130	1.45823e-129	-3.80245e-130	-9.52861e-129	-6.84705e-130	-1.9876e-128	1.91079e-128	8.94476e-130	2.15295e-129	-9.7215e-129	-5.15777e-129	-4.53129e-128	-3.39472e-129	7.2063e-130	9.92287e-129	-3.06498e-130	-8.24116e-129	-4.25384e-129	-3.39007e-129	3.37199e-128	6.50677e-129	-2.67956e-129	1.81377e-129	1.42466e-128	-2.07563e-129	-3.69936e-130	-1.75024e-128	-6.8212e-129	7.20746e-129	1.09565e-128	2.48867e-127
-3.32547e-130	3.93507e-129	2.67581e-131	-6.34753e-130	-9.11288e-130	-7.43151e-130	8.14975e-130	1.97996e-129	-9.15565e-130	-6.49012e-131	-7.23408e-131	1.27253e-129	-6.45694e-131	4.18118e-131	5.65307e-131	-3.6345e-130	-3.48044e-130	8.72278e-132	-3.42316e-130	-1.03324e-129	1.58193e-129	2.32445e-130	5.64502e-131	-1.16484e-129	6.55466e-130	-3.85986e-130	-7.4593e-130	-4.12168e-131	-4.27571e-131	1.93345e-129	2.0803e-128
-2.46252e-132	2.52598e-131	9.04971e-132	-4.01605e-131	1.37258e-130	-6.59715e-131	5.25718e-131	2.6663e-131	-1.21667e-131	-4.58369e-131	1.46075e-131	5.84708e-131	-1.97058e-131	3.43859e-131	-6.01327e-131	1.7975e-131	-6.26241e-131	-1.28541e-132	5.11542e-131	5.06363e-131	2.07211e-131	9.52467e-132	-7.8454e-132	-1.84807e-132	-6.97737e-131	1.17092e-131	-1.8375e-130	4.72296e-130	-6.50882e-132	5.96017e-131	1.63196e-129
-1.26915e-131	-3.173e-132	-7.56753e-133	-9.17027e-132	7.3605e-132	3.26191e-132	7.34763e-133	-1.42275e-132	2.20176e-131	-4.1496e-132	-8.04713e-133	-1.4716e-131	-4.22651e-132	1.35429e-131	6.12534e-132	-4.47707e-132	-3.73688e-132	6.59759e-132	2.81031e-132	-3.35702e-134	-1.73434e-132	3.45407e-132	2.03591e-131	-1.81716e-131	2.58132e-132	1.39401e-132	-2.85746e-132	2.41979e-131	-2.62819e-132	2.10195e-132	2.01289e-130
2.57606e-133	-2.40953e-134	1.7977e-133	5.08716e-135	-4.89573e-134	1.22611e-132	-9.97709e-133	3.05176e-134	7.72935e-133	3.49906e-133	4.19676e-133	1.94485e-133	-5.47969e-133	-1.70953e-132	5.72398e-134	8.25916e-133	-5.91788e-133	-1.91208e-133	-6.16092e-133	-1.22784e-132	-3.03185e-133	-8.39844e-133	-2.33174e-132	-4.05013e-133	-3.49372e-133	4.37092e-133	2.05183e-133	-7.66987e-133	-3.13199e-133	-2.58915e-133	1.6485e-131
-1.89084e-134	-7.14636e-134	-4.24414e-135	-1.86097e-134	-2.90236e-134	-3.60435e-134	7.31802e-134	1.97138e-134	-1.11883e-134	3.93362e-134	-5.84531e-133	-1.57761e-134	-6.91481e-135	-1.74083e-134	-1.49198e-133	-1.55256e-133	1.16841e-134	-1.52883e-134	-9.93585e-134	5.31774e-134	9.20296e-134	1.51565e-133	1.49298e-134	1.48633e-133	4.31927e-134	3.85293e-134	1.15287e-133	2.19682e-134	2.34355e-133	-2.2575e-134	2.31337e-132
-1.65979e-134	6.65875e-135	-1.52588e-135	-1.76465e-136	6.57653e-135	8.72717e-136	1.79775e-134	2.47034e-135	-1.4945e-135	-9.43685e-135	6.68958e-136	-3.96822e-135	-4.85346e-135	4.62731e-135	-1.0731e-134	-4.99301e-135	-6.84798e-136	3.41473e-135	8.51125e-136	7.82596e-135	2.25372e-135	3.8979e-135	-1.34345e-134	1.52151e-134	-2.38648e-134	1.66114e-134	2.16877e-135	-3.28678e-135	-4.07018e-135	2.40519e-135	1.93614e-133
1.22103e-136	-2.35548e-137	-2.93189e-136	-2.90016e-136	-1.15777e-135	1.86198e-136	9.08391e-136	-1.49707e-136	-4.01046e-136	-5.85478e-137	2.57862e-135	-3.42263e-136	1.57967e-136	-5.18448e-136	-1.82948e-135	-4.28012e-136	-1.16829e-136	2.68898e-136	-1.12973e-137	-8.70244e-136	3.19264e-136	3.65082e-137	-1.07619e-136	-7.10576e-136	6.16658e-136	7.88945e-136	1.22252e-136	-6.90119e-137	-1.82463e-136	-1.37841e-135	1.50443e-134
-2.1757e-138	2.97371e-137	-8.60486e-137	5.23791e-138	2.63579e-138	2.68298e-137	-5.47923e-137	-2.17736e-136	-8.63787e-137	-1.44601e-136	-1.09504e-136	5.94089e-137	1.2504e-137	-4.54725e-137	-1.35448e-136	1.8075e-136	-8.88855e-138	-1.07182e-137	-4.9381e-137	2.8334e-137	-2.79044e-137	6.37558e-139	-2.84269e-137	-5.95901e-137	1.23715e-138	1.52424e-137	4.88405e-137	2.00459e-137	6.16852e-138	3.89881e-137	1.54366e-135
-2.38161e-138	-1.6376e-139	3.32267e-138	-3.37064e-138	-4.60132e-140	6.83727e-139	7.65017e-139	-8.88784e-138	-3.4818e-138	3.74675e-138	9.29327e-138	1.23069e-138	3.20226e-138	8.96634e-138	6.06513e-138	1.51401e-138	4.93614e-138	3.12568e-138	3.19588e-138	-2.32475e-138	2.3577e-138	-7.52611e-139	8.41091e-139	9.00899e-138	7.66969e-138	-1.10312e-138	2.54612e-138	-1.8638e-138	1.14213e-137	-1.0821e-137	1.19089e-136
-5.17137e-140	-3.70543e-139	-6.98207e-139	-2.86189e-139	-6.62566e-139	2.09865e-139	-2.24677e-139	-2.08855e-139	-1.43691e-139	-4.44138e-139	-2.1409e-139	2.08362e-139	8.30968e-139	6.16023e-139	-1.49523e-138	-5.68638e-139	7.67752e-140	4.52483e-139	-2.29482e-139	-3.25812e-139	9.11529e-139	-2.03766e-141	-6.59863e-139	-5.45549e-139	-1.31073e-139	-3.68906e-140	-8.91138e-139	1.78081e-139	-2.2277e-139	8.0604e-139	1.27033e-137
-2.68151e-141	-5.22408e-141	-1.29464e-141	-1.04319e-139	-1.17912e-140	3.01135e-140	1.38884e-139	2.06819e-140	-7.07221e-140	-6.0772e-140	-2.73118e-142	1.29911e-140	-1.19781e-140	-3.18885e-140	1.05056e-140	1.00715e-140	1.78063e-140	2.10518e-140	6.64244e-140	-2.7463e-140	1.93564e-141	3.25895e-140	1.73201e-140	-8.56077e-141	-3.07964e-141	-1.34407e-140	7.37063e-140	-1.49675e-141	-4.54524e-141	-1.22467e-139	9.36079e-139
4.69429e-141	3.41569e-141	1.34172e-142	2.63237e-141	-4.71769e-141	2.01257e-141	-3.99713e-141	-8.45766e-142	4.70109e-141	-1.09075e-141	-1.36473e-141	6.6636e-143	-7.60732e-142	3.41543e-141	5.9671e-142	-1.08381e-141	-6.12144e-142	-4.60259e-142	7.75783e-141	3.3691e-141	-1.93197e-142	-9.27746e-142	1.3344e-140	4.44856e-141	5.79376e-141	-9.26432e-142	-3.76088e-141	-2.59381e-142	4.11183e-141	9.5755e-141	9.10701e-140
3.65173e-142	-3.15349e-143	-1.42153e-142	2.51147e-142	-4.36291e-142	-3.30695e-142	3.64943e-142	-1.74132e-143	-2.6872e-142	-8.16334e-143	-4.41869e-143	1.28715e-142	7.46227e-144	1.16161e-143	2.77549e-143	-6.81479e-142	3.82885e-143	-1.21392e-142	5.356e-142	1.99536e-142	-1.43371e-141	-7.80444e-143	-4.03566e-142	-6.83135e-143	3.53361e-142	3.57748e-142	-1.81774e-146	-1.8972e-142	7.22061e-142	3.41724e-142	8.034e-141
1.0632e-143	2.29699e-143	1.55574e-143	-6.34974e-143	6.38661e-143	2.4357e-143	-7.50879e-144	1.64064e-143	-2.20404e-143	7.33962e-144	3.0871e-144	-1.72094e-144	-4.70456e-143	-2.24196e-143	-1.99569e-143	1.35993e-143	-4.52229e-144	4.77339e-143	-2.80527e-143	1.1733e-142	-1.85128e-144	6.71169e-144	2.2975e-143	-1.28567e-144	1.1047e-143	2.5387e-145	-5.73983e-143	-4.76487e-143	-3.17887e-143	2.52936e-143	7.65897e-142
7.54127e-145	1.49709e-143	2.53211e-144	-4.31963e-144	6.91737e-144	-7.85726e-145	9.152e-144	1.39312e-145	-2.6964e-144	2.35736e-144	6.64809e-145	-1.51041e-144	-1.29245e-144	-4.18269e-144	1.40083e-144	1.08523e-144	1.8151e-144	2.33477e-144	2.29563e-144	7.34363e-145	2.08148e-144	-3.44093e-144	5.45062e-144	4.34858e-145	2.34055e-144	-5.13405e-145	1.55207e-144	-6.79982e-145	-3.83997e-145	9.7898e-145	7.97981e-143
-2.57585e-145	1.21199e-145	-4.81107e-145	-4.12184e-147	-1.08851e-145	-6.75297e-147	-1.04695e-145	-3.20884e-146	-2.90063e-145	-6.01791e-147	1.95353e-145	-3.99767e-145	9.34583e-146	-7.76867e-145	-6.07356e-145	4.20803e-145	-2.02173e-145	2.86749e-146	3.43273e-145	1.71294e-145	1.87358e-147	-4.43697e-145	2.70089e-145	-1.92973e-145	2.76076e-147	-2.33881e-146	-5.04812e-146	2.92937e-146	-1.37396e-145	-3.65217e-146	5.83997e-144
-5.02285e-146	-2.62957e-146	2.26633e-147	9.60926e-147	-1.32462e-146	-9.94867e-147	-1.47754e-148	4.89617e-146	3.70681e-148	-9.19494e-147	7.07941e-147	5.56859e-147	1.08624e-146	4.03273e-146	4.11679e-146	4.44581e-147	4.38518e-146	-4.59629e-147	-4.11853e-146	5.14531e-147	-4.38533e-147	7.62028e-146	4.2428e-147	-1.72816e-147	-3.45638e-146	-1.90876e-146	-4.06625e-147	-5.31842e-147	-7.57849e-146	5.64069e-146	6.56287e-145
-2.45864e-147	2.80511e-147	2.17677e-147	-1.34069e-147	4.289e-147	-1.17233e-147	-5.98999e-148	2.76202e-147	1.05075e-147	5.68331e-147	5.15799e-147	-1.79395e-148	1.11903e-148	-2.75708e-147	-1.31438e-147	2.33655e-147	1.48864e-147	-7.06155e-148	3.2752e-148	-4.35027e-148	-4.08372e-148	1.76111e-147	1.09252e-147	2.31676e-147	1.4664e-148	-1.91714e-147	9.30763e-148	6.6813e-148	1.8333e-147	-8.22602e-148	5.10496e-146
-2.59658e-149	4.34207e-148	-1.58773e-148	3.17963e-149	2.0851e-149	-2.04252e-148	-5.14755e-149	2.75642e-148	-5.63576e-149	-2.68302e-148	-7.86737e-149	-1.02433e-148	-2.24622e-148	3.21979e-149	1.09337e-148	4.84061e-149	1.44271e-148	-3.1892e-149	-1.45298e-149	1.38316e-148	-9.83872e-149	1.01684e-148	-1.88514e-149	-5.76026e-150	4.45616e-148	-7.81954e-149	-2.49839e-149	-1.09922e-148	8.98504e-150	1.3245e-149	3.35793e-147
-2.02571e-149	8.8509e-150	2.82342e-149	-9.60947e-150	-3.91155e-152	7.49349e-150	6.19523e-150	2.60022e-149	-4.72088e-149	1.50373e-150	5.55052e-149	2.95904e-149	1.87715e-149	7.10408e-150	-1.31817e-150	-6.506e-150	8.45437e-151	1.17897e-149	-8.10875e-150	-9.32521e-150	4.18104e-150	1.12807e-149	7.98846e-150	-2.30425e-150	1.7718e-149	-2.43121e-149	-2.02049e-149	1.13624e-149	4.62027e-151	-2.37567e-151	4.0431e-148
1.26833e-150	-6.38533e-152	3.76917e-151	-6.06811e-151	1.62615e-150	-2.25349e-151	6.58983e-151	-8.48775e-151	-1.00499e-150	-3.99691e-151	-3.03335e-150	-4.03948e-150	1.03931e-150	5.14815e-151	-4.02233e-151	-4.87351e-151	-2.01703e-151	1.19005e-150	9.72866e-152	-1.69121e-150	-3.35998e-150	-2.36203e-151	3.0313e-150	7.94596e-151	-6.13136e-151	2.69431e-151	-6.14807e-153	1.51923e-150	5.12636e-151	-1.62264e-151	3.02816e-149
1.45589e-152	-1.31357e-151	-1.26166e-151	2.70525e-151	-1.45953e-151	4.76343e-152	-2.41691e-151	9.40744e-152	-2.52111e-152	-1.9282e-153	5.5019e-151	-2.07199e-152	-5.44546e-152	-3.77431e-152	3.49687e-152	-3.36104e-151	6.31587e-152	2.58618e-153	2.77965e-152	7.38026e-152	-2.50923e-151	-2.12521e-152	-2.97952e-152	-2.97303e-151	-7.96807e-153	-1.32671e-151	1.28909e-151	-3.11026e-152	9.73581e-152	1.91545e-151	3.48945e-150
1.14986e-153	-7.00353e-154	-4.05715e-153	-1.56901e-153	-1.8406e-152	-1.0211e-152	5.19728e-152	-6.39413e-153	-1.73169e-152	1.15224e-152	-1.90565e-153	3.87605e-152	2.69482e-152	2.34244e-153	5.97099e-153	-1.10814e-152	-2.28136e-152	-1.32551e-152	8.32016e-154	-2.48279e-153	7.36059e-153	-1.10741e-152	-4.96076e-153	-1.51038e-153	-2.92552e-153	-1.92789e-152	-5.66961e-153	-1.15396e-152	6.46704e-153	1.45711e-152	3.3505e-151
1.29883e-154	-4.73983e-154	-2.15341e-154	2.42359e-154	1.55454e-153	-8.10277e-154	4.209e-154	5.11397e-154	-7.88857e-154	9.94661e-155	-4.66035e-154	1.20597e-153	-7.74763e-154	-2.4902e-154	1.15425e-153	1.88457e-153	-6.69634e-156	-6.20294e-154	1.00718e-153	-1.06919e-153	5.04061e-154	-4.53361e-153	3.06016e-153	-1.70949e-153	-2.41971e-155	2.23395e-154	-4.60458e-154	-1.27909e-153	8.12615e-154	6.66185e-154	2.69582e-152
1.50352e-154	-1.42956e-154	-1.41653e-154	-3.98243e-155	1.85854e-155	1.71036e-156	-2.19945e-154	-5.89862e-155	-5.58222e-157	3.01695e-155	7.95429e-157	-6.82835e-155	-3.94312e-155	-5.05799e-155	3.76092e-155	8.77781e-155	2.1708e-155	3.25362e-154	-1.39067e-154	1.12828e-154	7.90417e-154	-1.02182e-154	1.6585e-155	9.82821e-155	-9.81846e-157	-4.59611e-155	8.98741e-156	3.59787e-155	1.99369e-154	-2.46304e-155	3.01156e-153
-5.74688e-156	-2.71453e-156	6.71651e-158	-1.47778e-155	6.17858e-156	-8.27329e-156	1.0353e-155	9.88835e-156	-2.65139e-155	2.64612e-156	-2.73191e-155	4.49335e-156	3.15678e-155	4.17404e-156	1.37909e-155	1.43636e-157	-1.0611e-155	-3.39461e-157	1.83171e-155	4.50709e-156	-2.62524e-156	1.52796e-155	1.12855e-156	2.47158e-156	-1.79937e-156	-3.53009e-156	-2.17816e-156	-4.36206e-157	-1.8643e-156	9.34136e-157	2.3467e-154
-7.44116e-158	3.12706e-157	-1.21551e-156	-6.57159e-157	3.71928e-157	-1.28174e-156	-5.52168e-159	-1.13033e-157	6.87592e-157	-4.53128e-157	6.56994e-157	-3.66e-157	-1.51943e-157	-1.75058e-156	-9.99764e-159	-1.10361e-156	1.52387e-156	-3.18375e-157	-3.0681e-157	-2.39584e-157	-4.67559e-157	4.04214e-157	-9.54757e-157	4.04982e-157	1.54219e-156	-4.03754e-156	4.2313e-157	6.13507e-157	-2.39781e-157	-1.70473e-158	2.07052e-155
-2.28943e-158	5.07063e-158	-1.19125e-158	3.61398e-158	1.51859e-158	-5.33343e-158	8.68004e-159	1.98282e-157	6.92284e-158	-1.20823e-158	-9.92055e-158	-1.88883e-157	-2.87699e-157	-8.82837e-159	8.38068e-159	1.55289e-157	-5.87673e-158	2.33378e-158	-1.47239e-158	7.582e-159	-7.25326e-158	1.17508e-157	2.59298e-158	-4.50226e-158	1.61864e-157	-5.4205e-158	8.20559e-158	-4.03339e-158	-1.72045e-158	-3.52598e-158	1.98306e-156
-3.20465e-159	-4.35351e-159	2.2704e-161	-1.99577e-158	5.27345e-160	-4.91059e-159	-4.44617e-159	-5.52669e-160	6.7127e-159	1.57182e-159	1.20591e-158	-3.21528e-159	-2.41365e-159	-6.05311e-159	-1.25731e-158	-1.94051e-159	1.71998e-159	-6.2383e-160	-2.51235e-159	-4.77432e-159	5.94254e-159	-1.43846e-158	-1.27979e-159	-9.37616e-160	-4.71053e-159	-4.86417e-161	7.49571e-159	7.92548e-159	5.8935e-160	1.90568e-160	1.3765e-157
1.43968e-159	-2.09636e-160	-6.84353e-160	1.40872e-160	5.83474e-160	-2.83615e-160	8.26929e-160	-1.22015e-160	-3.60872e-160	4.29697e-160	-4.25637e-160	2.24912e-161	-2.87459e-160	9.78757e-160	-2.26578e-160	-3.42566e-160	6.49934e-161	-4.13833e-161	2.8563e-162	-6.92662e-160	-2.24157e-160	5.25555e-160	2.5121e-160	9.90758e-160	-2.99065e-161	-4.08351e-160	1.2309e-160	-6.0208e-160	-6.22249e-160	-1.16702e-160	1.20606e-158
-4.46412e-161	-1.72628e-161	-1.84865e-162	1.53338e-161	-2.87543e-161	9.65955e-162	-6.39395e-162	1.31637e-161	-5.88017e-161	1.58593e-161	-6.8552e-161	1.49416e-160	1.84106e-161	-3.3637e-162	-5.53287e-161	-1.4018e-161	1.08756e-161	2.73911e-160	9.37032e-161	3.53076e-161	-2.73549e-161	-1.91248e-162	2.46508e-161	-1.6947e-161	-1.25501e-161	2.34972e-161	-1.24451e-162	-6.16802e-162	3.41633e-161	-1.02321e-160	1.18541e-159
-1.17368e-162	-3.24385e-162	1.8456e-162	5.59914e-163	2.76023e-161	-9.20747e-164	-5.01273e-162	-7.32873e-162	5.10189e-163	-2.19893e-162	2.02464e-162	-4.55587e-162	4.56758e-162	-7.39816e-162	-1.32245e-161	4.56422e-163	2.76533e-162	8.02803e-162	-2.01207e-162	-1.65998e-162	-1.81653e-162	1.16299e-161	-8.35285e-163	-1.54501e-162	-1.46248e-162	2.23612e-162	1.47387e-162	-8.6293e-164	-1.03335e-162	2.3909e-162	1.2077e-160
6.46113e-163	6.66162e-163	-2.46721e-163	-1.13965e-163	-2.33109e-163	8.28539e-164	6.99195e-164	-3.04812e-164	-6.79181e-163	6.42557e-164	-5.34791e-164	9.73467e-164	-2.98192e-163	5.78736e-163	-1.15584e-163	2.39393e-165	2.36257e-163	3.37815e-163	-1.40006e-164	-1.39639e-163	-4.23389e-164	-6.69254e-164	7.62293e-164	-1.7518e-163	7.02433e-163	-3.89602e-163	-1.17054e-163	-2.79409e-163	-2.59571e-163	-1.29124e-163	6.94407e-162
-2.33567e-164	-2.37449e-164	7.08476e-165	7.23958e-165	-7.82958e-165	4.30309e-164	3.10617e-165	3.67623e-164	1.76304e-164	-6.25411e-164	4.18591e-164	-1.18348e-164	-3.19039e-164	9.00625e-165	-1.21029e-165	1.11336e-164	-3.19819e-164	-5.42824e-165	1.21427e-165	-2.10572e-164	2.03484e-164	-2.42596e-164	6.99796e-166	-5.64452e-164	9.66222e-165	1.63111e-165	1.74887e-163	-3.56699e-164	6.60274e-165	-2.9908e-164	7.5907e-163
6.7112e-165	-6.92663e-166	-4.27208e-166	6.33743e-166	1.0352e-166	1.15886e-166	6.84958e-165	1.13786e-165	-1.59951e-165	-6.74483e-166	-2.20499e-166	2.25266e-165	-8.71146e-165	4.5116e-165	1.95435e-165	1.14559e-164	9.09799e-167	6.85696e-165	-4.00855e-166	-1.67432e-166	-2.26782e-165	1.94014e-165	3.34055e-165	-1.05636e-166	1.74844e-165	2.49092e-166	-5.5641e-166	-1.0568e-165	-7.24483e-166	2.90918e-165	7.04669e-164
9.06095e-167	-1.61203e-166	-3.81517e-169	1.07412e-167	6.48223e-167	-1.52784e-166	-8.31164e-167	-1.52412e-167	1.46615e-166	-5.7793e-167	4.99587e-168	3.02997e-167	-1.72346e-166	3.85157e-166	-1.09912e-166	-3.55373e-166	1.10856e-166	-1.66256e-165	2.08827e-167	-7.9361e-167	2.7933e-166	4.74844e-166	-7.45938e-167	9.08666e-167	1.69794e-166	-1.92581e-166	-8.25416e-166	-3.8989e-166	-1.33873e-168	-2.80864e-166	6.49456e-165
-1.56602e-166	-1.19241e-167	4.05889e-167	1.49687e-168	-2.27146e-167	-4.86402e-167	5.49539e-168	1.37962e-167	2.65804e-167	-1.75971e-167	-2.37416e-168	-2.73367e-168	-2.03754e-167	-5.26273e-168	1.59802e-168	-3.04352e-167	-1.1976e-167	-6.0962e-167	-3.19933e-167	9.87235e-167	-1.64209e-167	-4.49321e-168	1.36477e-167	1.24571e-167	-7.77087e-168	-1.64105e-167	7.98896e-168	-2.66099e-167	2.26587e-167	-3.00239e-168	7.4333e-166
-7.39655e-169	3.84218e-168	-3.04985e-168	-3.18101e-170	-1.2281e-168	2.33559e-168	9.75262e-169	-2.24893e-168	1.21246e-169	5.01215e-169	1.7927e-168	1.03052e-169	-3.82429e-168	-5.21689e-168	-1.96936e-168	-6.96511e-168	-1.13648e-168	-5.35993e-168	-2.25961e-168	1.5652e-167	1.80893e-168	-1.87971e-168	1.2804e-168	-6.20158e-169	2.19369e-169	-2.88847e-168	1.3244e-169	-1.60073e-169	-2.29187e-168	8.44072e-169	7.14787e-167
-1.87272e-169	-1.98186e-169	-2.89505e-170	7.36114e-170	1.84435e-169	4.18383e-170	-3.51819e-169	2.48823e-169	7.33898e-170	-9.25056e-170	8.19631e-169	1.90857e-169	3.34178e-170	-2.52503e-169	3.24263e-169	3.60094e-169	1.61426e-169	7.93131e-170	1.21005e-169	1.20692e-170	4.07717e-169	-2.66453e-169	1.20919e-169	-5.69178e-169	3.26838e-170	-1.00577e-170	3.3693e-169	1.01918e-169	3.07264e-170	6.38511e-169	6.3505e-168
4.44491e-170	8.37415e-170	-5.81333e-170	-6.68983e-171	6.21609e-171	-1.91276e-170	-2.48491e-171	6.03946e-171	-2.30849e-170	-1.09668e-171	4.78036e-170	-2.92797e-171	-5.93685e-170	1.04806e-169	1.48338e-170	1.36539e-170	2.18838e-170	6.67572e-171	-4.71895e-170	-1.69301e-170	2.63904e-170	1.52502e-170	-3.75596e-171	-1.20843e-172	6.32549e-171	6.2932e-171	6.98638e-171	-2.16268e-170	6.12868e-171	-1.28007e-171	6.81294e-169
2.19585e-172	2.41415e-171	-1.28339e-171	-3.05801e-171	7.46037e-172	8.67763e-172	1.02543e-171	-2.56881e-171	-1.52785e-171	9.72851e-172	-3.94254e-171	6.98702e-172	-4.40611e-172	1.87423e-171	7.09312e-172	3.87537e-171	-6.75879e-171	7.52804e-172	-1.48359e-171	4.27956e-171	2.12236e-173	-4.60829e-172	2.53355e-172	4.71438e-172	-8.76294e-172	1.52494e-171	-7.96414e-172	-8.80566e-172	1.20094e-171	-2.90698e-171	4.88924e-170
7.94708e-172	-1.35381e-172	1.15566e-172	3.03393e-172	2.60418e-173	-2.29303e-172	-1.72986e-172	2.65665e-172	5.17499e-174	-8.5583e-174	1.02709e-172	-2.26493e-172	4.30298e-173	-4.37875e-173	8.40093e-173	1.58849e-173	-2.59344e-173	-8.3873e-173	-6.81025e-174	9.06207e-173	1.01288e-172	7.3713e-173	5.90965e-173	1.42711e-172	-4.04673e-173	-9.30775e-173	-6.71624e-173	3.93548e-173	1.10074e-173	-5.48102e-172	3.95591e-171
8.88619e-174	1.04926e-173	2.35894e-173	-1.26132e-173	-2.03296e-173	3.13691e-173	2.32103e-173	-4.01192e-174	-2.31531e-173	1.55354e-173	1.94334e-173	1.98036e-174	1.70948e-174	-2.14533e-174	-6.1571e-174	2.99247e-174	-2.85985e-174	-2.93784e-173	9.97742e-176	-1.77372e-173	-3.46064e-175	1.9038e-173	-5.53953e-174	-6.13605e-174	5.49741e-174	-6.76264e-174	-1.91018e-173	5.89435e-174	1.20381e-173	1.74401e-173	3.55478e-172
-1.85788e-174	-1.01549e-174	1.25935e-175	-1.0183e-173	-3.99752e-176	-4.12625e-174	-1.809e-174	-6.28266e-174	2.66911e-174	1.03101e-174	4.33575e-175	-7.26039e-176	6.50155e-175	6.13648e-175	5.85724e-177	-6.98901e-176	-3.13121e-174	1.19814e-175	7.55772e-175	-1.29673e-174	-7.04175e-176	3.08161e-175	-1.53049e-175	1.38693e-175	5.0547e-175	1.11186e-174	-6.68397e-175	-5.0038e-175	1.08535e-174	-1.0895e-175	4.09403e-173
-2.86675e-175	4.72604e-176	-2.4645e-176	9.54963e-176	4.74982e-175	-5.51525e-176	3.56919e-177	1.84413e-175	8.33094e-176	-2.03678e-176	1.39871e-175	-3.55881e-176	-1.83136e-175	-2.79445e-176	1.08597e-175	-1.43089e-175	-1.54031e-176	3.54554e-176	5.87337e-176	6.44278e-176	-2.79093e-178	-4.29435e-176	7.87838e-176	8.40595e-176	-4.29843e-176	6.92978e-176	-1.84428e-176	4.30229e-176	-1.09359e-175	2.47555e-176	2.60204e-174
1.09556e-177	-1.04114e-176	-3.98141e-177	-5.61798e-177	-7.48201e-177	3.19669e-176	-2.01715e-177	-7.87685e-178	-9.89056e-177	1.15887e-177	-6.64989e-177	-9.36047e-177	1.39044e-176	-1.62222e-177	-7.56469e-177	2.50372e-176	-5.76486e-177	6.10192e-177	-1.00341e-176	2.08027e-176	9.18261e-177	8.45954e-177	2.13948e-177	3.75663e-177	-2.11012e-176	-2.12983e-177	-7.90174e-178	2.2161e-176	-4.22772e-178	1.2784e-176	2.64179e-175
-2.09798e-178	-7.00523e-178	8.10592e-179	-2.33864e-178	-8.43348e-178	-1.28275e-177	6.88015e-178	-2.02175e-177	7.84185e-178	2.13509e-178	-1.01964e-177	-3.24941e-178	-2.91869e-178	-7.28796e-178	-1.40881e-177	5.46538e-178	4.55852e-178	3.66335e-179	6.29684e-178	-2.9254e-178	1.95286e-178	-4.3987e-179	-1.47681e-177	1.82504e-179	1.22281e-177	7.53595e-178	3.4618e-179	2.66942e-177	-1.05408e-177	-3.93065e-178	2.0656e-176
1.30252e-179	6.12483e-179	2.02532e-179	-5.12414e-179	3.28685e-182	3.25908e-178	-7.92992e-179	1.27539e-178	1.38489e-178	-8.71716e-179	2.64779e-178	-5.42552e-179	-1.16161e-179	-1.17231e-178	-4.02768e-179	-1.98538e-178	-1.84461e-178	6.74823e-179	-1.49137e-179	-5.29393e-179	2.993e-179	3.36963e-179	-4.89977e-180	-1.40033e-178	-2.65978e-178	2.94041e-178	4.54517e-179	-1.63196e-178	-8.4706e-179	-9.66714e-179	3.0693e-177
7.68689e-180	7.6787e-181	-9.10856e-180	8.60263e-181	6.18064e-180	6.29965e-180	-1.05113e-179	-4.23482e-180	-1.83759e-180	3.34804e-180	-2.30297e-180	7.79793e-181	2.05632e-180	-1.61553e-179	-3.44338e-180	9.68899e-180	5.44047e-180	7.5867e-180	-2.1819e-181	-1.92279e-179	-1.92933e-179	1.01803e-179	-7.3884e-180	-6.00873e-180	-3.48419e-180	-8.74135e-180	-3.84835e-180	-1.10217e-179	-1.03291e-180	-1.62589e-179	2.04994e-178
-2.97561e-181	3.12374e-182	-1.95618e-181	-1.26076e-180	2.05651e-181	-2.01726e-181	-2.24707e-180	1.22187e-180	5.66105e-181	8.68107e-181	4.07753e-182	-2.80513e-181	-4.64047e-181	-5.81179e-181	-1.09075e-180	-4.51948e-181	-5.59658e-181	1.30296e-180	2.47382e-180	8.58821e-181	-4.29323e-181	-4.49062e-181	-1.17883e-180	4.38001e-181	2.14376e-181	2.3592e-181	-3.83922e-182	2.62283e-183	-8.45772e-181	1.36947e-181	1.91694e-179
4.64516e-182	7.84768e-182	-8.19484e-182	4.05113e-182	-1.7614e-182	-2.17949e-182	-6.74099e-183	-1.01987e-182	-1.39861e-181	-5.54706e-182	-5.43814e-182	-7.81927e-182	2.3172e-181	-8.9259e-183	-2.04745e-182	-2.19804e-181	2.46946e-184	-7.11057e-182	-6.60202e-182	-4.71834e-183	-2.37164e-182	5.54528e-182	-4.43394e-182	1.14921e-181	-6.14095e-182	-2.65704e-182	9.63283e-183	5.48367e-182	-6.62495e-182	-4.88123e-183	1.71667e-180
1.59221e-183	-6.33673e-183	3.12052e-184	-1.80767e-182	-6.79754e-183	1.51046e-182	-6.5498e-184	5.62064e-183	-2.01755e-182	7.85834e-184	-4.88658e-184	1.44936e-183	9.73487e-183	6.32446e-183	2.221e-183	1.27146e-184	8.59528e-184	1.32879e-182	-3.3189e-183	2.79593e-183	4.64895e-184	-5.61828e-183	6.7152e-183	9.09171e-184	3.29851e-183	2.56446e-183	-2.36846e-183	2.24059e-183	7.74103e-184	4.36001e-183	1.45378e-181
9.49926e-184	-1.92956e-184	-6.52784e-184	-9.21081e-185	-5.00178e-184	2.94879e-183	-4.17167e-184	-1.72191e-184	-1.83185e-185	2.50603e-184	3.67998e-184	-9.3949e-185	-5.02663e-185	-1.11396e-184	-6.07972e-184	5.57082e-185	7.55961e-185	2.11854e-185	-2.50152e-184	2.61417e-185	-5.30102e-185	4.55197e-184	-2.16238e-184	2.98241e-184	1.39135e-183	-1.69772e-184	1.50225e-184	2.12685e-184	-2.08485e-185	-9.34047e-184	1.1757e-182
-2.93433e-185	-5.3517e-185	4.18434e-184	-3.17385e-185	5.58259e-186	1.73004e-185	5.98544e-185	-9.995e-186	-9.53676e-187	8.8098e-185	-8.0568e-185	1.64897e-185	-2.44235e-185	-1.77207e-185	2.7069e-186	3.6535e-186	4.70546e-185	5.92928e-185	-1.92446e-185	-2.55251e-185	3.24437e-185	-3.80173e-186	-5.54054e-185	9.15295e-186	3.32787e-185	-2.81362e-185	-4.45285e-186	4.25922e-186	3.99964e-185	-7.48288e-186	1.22991e-183
-3.01007e-186	-5.57647e-186	-7.40512e-188	3.24694e-186	5.27808e-186	-1.09578e-186	-1.00754e-187	-2.99197e-186	-1.97849e-186	-2.82808e-186	-1.06216e-186	1.58489e-186	-2.18455e-186	3.38019e-186	-1.5924e-186	-6.58728e-186	1.49968e-186	-3.01023e-186	-7.46037e-186	1.39183e-186	-5.98701e-186	1.49693e-186	2.24199e-186	-1.48462e-185	-9.30464e-187	-1.71731e-186	3.3303e-186	1.93837e-186	4.20195e-186	1.71717e-186	9.43419e-185
-2.47866e-187	5.15566e-187	-2.00823e-187	-2.12964e-187	2.5033e-187	-5.37217e-187	2.64343e-188	-3.29933e-188	-1.18618e-186	-4.73422e-188	1.53388e-188	3.19445e-187	-1.96772e-187	-6.90559e-188	2.95904e-188	2.10858e-187	5.93118e-188	-4.4468e-188	-8.63871e-188	-1.86086e-187	-1.69585e-187	6.91075e-187	-3.04485e-187	4.72186e-187	-1.43159e-186	7.41944e-187	-3.02908e-187	-1.45461e-187	1.00325e-187	-1.84617e-187	9.0192e-186
-3.3686e-188	3.48397e-188	2.33946e-188	1.94726e-188	-5.9539e-188	3.38097e-188	1.9382e-188	-1.06751e-188	2.5253e-189	3.07946e-188	-9.22739e-189	-1.20083e-188	1.49309e-187	1.25795e-188	2.16616e-188	4.41683e-189	1.1487e-189	-6.52615e-188	1.62735e-188	7.73555e-188	-9.79111e-188	-8.90909e-189	-1.17166e-188	-5.16887e-189	2.59671e-189	4.58124e-189	6.54076e-189	-8.47028e-189	2.44056e-188	4.04353e-188	8.48096e-187
-5.58758e-190	-2.76575e-191	8.97074e-190	1.90752e-188	-6.71657e-189	5.54099e-189	-5.00885e-189	-1.84237e-190	8.41296e-190	5.47525e-190	7.72816e-190	1.94773e-189	1.95779e-189	-2.6482e-190	-1.13056e-189	-4.12895e-189	9.532e-190	-8.18443e-189	1.17222e-189	1.50177e-189	2.89231e-190	-1.64083e-189	-3.74059e-189	-8.60581e-189	5.48314e-189	-2.12366e-190	1.59256e-189	5.3576e-189	-8.31509e-190	3.41793e-189	9.2584e-188
1.01254e-190	2.09594e-189	-1.2019e-190	1.49335e-190	1.10754e-190	7.65938e-191	5.17102e-191	-1.01787e-190	-2.06927e-190	4.06691e-191	-5.89097e-192	4.38861e-191	-1.65091e-190	-1.75233e-190	-1.15615e-189	1.99412e-191	1.09632e-190	-4.04278e-190	1.06539e-190	-1.74324e-190	3.35997e-191	-1.56354e-190	1.2272e-190	-7.02726e-190	-4.29417e-190	-5.74349e-191	3.20206e-190	3.98703e-190	9.57906e-191	1.38777e-190	7.87185e-189
-1.34822e-191	4.71818e-192	1.49998e-191	2.05899e-191	1.40863e-191	4.58573e-191	-1.96486e-191	1.86502e-191	-4.73769e-192	3.69858e-192	-2.32755e-191	-4.04166e-191	-3.44361e-191	2.1676e-191	-1.33494e-191	-1.73677e-191	1.44074e-191	-2.52059e-191	-1.073e-192	8.83682e-191	1.17137e-191	-3.92883e-191	1.16848e-192	3.75648e-192	-1.76748e-191	-4.74866e-191	4.17893e-192	-1.07114e-191	-4.72035e-192	-6.51453e-191	6.45889e-190
-1.56818e-192	-1.93359e-193	1.53477e-192	-3.24186e-192	3.08543e-192	-8.94665e-193	4.70825e-193	1.02569e-192	-2.70067e-192	-7.59538e-193	-4.41672e-192	-6.02402e-193	1.63609e-194	1.36835e-192	1.69227e-192	1.51245e-192	1.10538e-192	-4.77412e-193	1.12985e-192	5.79897e-193	1.63447e-192	-1.16124e-191	-3.43602e-192	-1.14095e-192	-4.95312e-192	1.22193e-192	-2.19553e-192	5.16185e-192	4.03532e-192	8.39208e-193	6.46069e-191
1.96966e-193	7.30554e-193	5.59679e-194	1.92823e-193	-1.18752e-193	-9.6689e-194	-2.26629e-193	-1.24962e-193	-5.49896e-194	-3.59e-194	1.12463e-193	-3.34034e-193	1.2033e-193	-3.07868e-194	1.15147e-193	-1.44189e-194	4.21567e-193	-6.90697e-195	-3.48389e-193	-2.78248e-193	-1.70914e-193	-2.76943e-193	-1.25395e-193	-1.53225e-193	1.65885e-193	5.03391e-193	1.6312e-193	2.63346e-193	-2.34694e-193	1.56611e-193	5.83005e-192
-2.65975e-195	4.19176e-195	1.64556e-194	-3.50977e-195	1.85284e-194	-3.47786e-194	3.47992e-195	-3.03938e-196	2.76158e-194	3.41454e-195	-2.05781e-194	-2.31714e-195	-1.81982e-194	8.24309e-195	-4.0213e-195	-2.91925e-194	-5.41698e-195	-6.0128e-195	5.04357e-194	1.00651e-193	3.2102e-194	-9.12674e-195	-5.10654e-194	1.46855e-194	9.64409e-195	4.80857e-195	1.94581e-194	-1.7348e-194	-1.71029e-195	3.58459e-196	5.20312e-193
-4.753e-195	-1.7394e-195	1.34808e-195	-1.0888e-195	-5.18448e-196	8.46881e-196	1.98217e-195	2.50771e-195	1.62697e-196	1.1764e-196	1.86413e-195	2.82999e-196	-3.34398e-196	-5.48068e-195	4.33236e-196	1.54984e-195	-8.8975e-196	7.96122e-196	2.20226e-195	-1.20235e-196	1.92172e-196	-4.08545e-196	1.70324e-195	-1.6766e-195	-1.42244e-195	-1.70984e-195	-1.24017e-195	2.78282e-195	-2.67608e-196	-4.49475e-196	4.08714e-194
1.4031e-196	5.40626e-198	1.26334e-195	1.38772e-196	-1.11872e-196	-5.48096e-197	3.8862e-198	1.28916e-196	-1.05037e-196	-9.29131e-197	-3.40053e-197	-3.74343e-197	1.62666e-196	1.18501e-196	-2.60287e-197	-6.63129e-197	-3.72284e-196	1.52708e-196	-1.33893e-196	2.53624e-196	3.01598e-196	-5.48554e-197	6.8463e-197	-3.42539e-197	1.86742e-196	-2.60776e-196	-7.07357e-197	8.34629e-197	3.07401e-197	-1.87751e-196	4.6821e-195
-3.19559e-198	2.47052e-198	-1.2852e-197	-2.18147e-197	1.22485e-197	1.00183e-197	3.63113e-198	5.42954e-198	-2.37719e-198	-8.64737e-198	6.03657e-197	-7.79943e-198	-8.84879e-198	4.96199e-198	1.35432e-198	6.35645e-198	3.12422e-198	-1.96734e-198	2.46684e-197	-5.05638e-197	1.42676e-197	3.12052e-198	3.72694e-197	2.46907e-197	-1.36334e-197	9.07613e-198	6.19865e-198	-8.73905e-198	1.33218e-197	-1.03215e-197	3.93334e-196
-2.89586e-198	9.73503e-199	-3.23739e-198	-3.51446e-199	-2.51678e-198	7.46552e-199	6.30059e-199	-4.54829e-198	-4.58233e-199	1.56741e-200	-2.22275e-199	3.68498e-198	-7.97539e-199	-1.53571e-198	-2.0461e-199	-5.76319e-198	6.91438e-199	-9.3828e-199	1.18361e-198	6.97349e-199	-1.51501e-198	2.54083e-198	3.35642e-198	7.42008e-199	-6.45156e-199	-1.68695e-199	-7.65695e-199	-9.44564e-199	-7.39285e-200	7.56809e-199	4.36019e-197
-2.79033e-199	1.51221e-199	7.99589e-200	-3.33341e-200	-1.00011e-199	-3.15978e-200	-3.86561e-199	3.08711e-200	-1.313e-199	3.89922e-200	-3.19932e-199	-3.513e-200	-2.16894e-199	7.56798e-201	-2.51617e-200	-6.1871e-199	7.23484e-200	4.16437e-200	2.81772e-199	-8.6238e-200	-2.43954e-200	1.20577e-199	-2.48953e-199	2.62714e-199	-7.81615e-200	2.44533e-200	4.83861e-200	3.12409e-200	-2.65979e-200	6.1705e-200	3.89546e-198
-8.72978e-201	-2.90116e-200	-2.81714e-200	-8.93716e-201	1.67489e-200	-2.79489e-201	-1.03556e-200	8.81621e-201	2.10173e-202	4.23208e-201	2.56197e-201	1.38574e-201	8.03664e-201	-5.89075e-201	1.21418e-200	8.50208e-201	-5.66226e-201	2.43125e-201	6.3739e-201	5.25093e-201	-1.11436e-200	4.52399e-201	4.35209e-201	3.34298e-201	1.25162e-200	-1.21016e-200	-1.37238e-200	1.41372e-200	4.66216e-200	-2.492e-200	3.23628e-199
1.64462e-202	-1.25899e-201	-3.65083e-201	-4.75951e-201	-2.76855e-202	3.73736e-202	2.95076e-201	-2.64632e-202	-1.33689e-202	2.66971e-202	5.83322e-202	-1.67381e-201	2.65607e-201	4.74048e-202	8.96688e-204	4.98825e-202	4.74422e-202	-4.1018e-202	4.99908e-202	-6.04071e-203	-1.0569e-201	-1.20059e-201	1.55343e-201	-6.31397e-202	-9.5698e-202	-3.83119e-202	4.12937e-202	4.41103e-202	-2.20175e-202	-1.70456e-202	2.84675e-200
4.07546e-203	5.458e-203	2.09948e-203	9.80744e-203	4.63212e-203	4.02108e-204	-7.76921e-204	3.45344e-203	-1.34459e-202	1.1703e-203	-2.04126e-202	-2.41646e-203	-6.50297e-203	-1.11621e-203	1.98e-202	-1.42067e-203	-1.21105e-202	1.39536e-202	4.76034e-203	-1.98158e-203	-8.76369e-203	-1.99469e-202	-8.70551e-203	-1.4293e-202	-2.58603e-202	-1.90311e-202	1.11489e-203	-1.3247e-202	-1.09947e-202	-2.72291e-203	2.54476e-201
5.968e-205	-2.54132e-205	1.39833e-203	1.0376e-203	1.73e-204	4.85095e-204	-6.566e-204	-3.88931e-205	4.12946e-205	-8.06617e-205	2.09049e-204	-2.13272e-204	4.47709e-204	1.42833e-203	-9.72545e-205	1.36087e-203	-2.20075e-204	1.12569e-203	-2.48347e-204	-6.17157e-204	1.23452e-204	-6.73374e-204	2.50335e-205	-7.82395e-204	-8.63408e-204	3.95031e-204	2.4406e-203	-1.06035e-204	1.04936e-203	-4.59655e-204	1.68827e-202
-5.71605e-205	-8.69784e-205	-1.47298e-206	-9.47039e-206	-1.08217e-205	-1.28702e-204	4.03054e-205	1.22722e-204	6.85275e-205	-1.03422e-205	-9.23519e-205	-2.14746e-205	-3.51852e-206	8.39057e-206	2.91581e-205	2.87751e-204	-6.65872e-205	-2.88899e-205	-4.11707e-205	-1.04238e-204	-1.4569e-204	1.32034e-204	-8.74122e-205	2.51927e-204	-8.78968e-205	-9.55503e-205	-1.19793e-204	-1.48194e-204	-3.61424e-205	-3.48362e-205	2.35951e-203
3.03234e-207	-7.65437e-206	1.4847e-207	-1.51968e-206	1.68779e-206	2.2044e-207	-2.64324e-207	2.04691e-206	1.74509e-205	1.95209e-205	2.07213e-205	-2.35585e-206	-3.31168e-207	-1.04366e-206	-2.13628e-206	-3.1016e-206	-1.84391e-206	5.58037e-206	-9.32041e-206	6.75216e-207	6.31199e-206	-3.35723e-207	-1.47797e-206	8.28522e-206	1.50212e-205	3.00357e-206	-3.59804e-207	-2.91181e-207	3.64e-205	3.23274e-206	1.72646e-204
7.31288e-207	-3.55745e-208	4.37578e-208	9.58307e-207	2.39197e-206	-1.05495e-207	3.96833e-207	2.59242e-207	2.43786e-207	-3.1955e-209	-1.93529e-207	1.61835e-207	4.89435e-207	5.56201e-207	4.2379e-207	-4.35089e-207	2.95402e-207	-6.72855e-208	2.41151e-208	-8.309e-207	2.80067e-207	8.82627e-207	8.31696e-208	-4.37798e-207	-9.52281e-207	-7.07535e-207	3.34937e-207	3.70508e-207	3.07068e-207	-1.78566e-207	1.31816e-205
-5.87382e-208	-4.70494e-208	-1.85501e-208	-4.46577e-208	3.33817e-208	2.44711e-208	2.12875e-209	2.10929e-208	-1.12726e-207	3.75938e-208	-4.20744e-208	2.60302e-208	-1.72296e-209	1.20691e-207	1.3585e-207	-1.64332e-209	-8.75312e-211	-7.69348e-208	-4.49725e-209	9.05637e-208	-1.57599e-208	3.47694e-208	-2.06343e-208	-5.55954e-208	-2.46099e-207	-3.98479e-209	-7.37066e-208	-5.4234e-209	1.90688e-208	-6.01381e-209	1.38154e-206
-5.8639e-209	3.30278e-209	-8.88599e-209	-9.40842e-210	-4.99473e-209	1.6533e-211	-2.38899e-210	-3.37729e-208	-3.25381e-208	5.97868e-210	3.02896e-209	-2.52778e-210	-1.18618e-208	2.53354e-209	-2.44545e-209	6.07614e-210	1.45e-209	1.02372e-208	-1.31181e-209	2.35053e-209	2.92225e-209	-3.59258e-209	-2.57745e-209	-9.97862e-210	-4.37625e-210	4.88584e-210	-6.17323e-209	4.66271e-209	-3.84355e-209	-4.17838e-210	1.53346e-207
-3.33221e-210	3.8088e-210	-1.34795e-210	5.8256e-212	1.00177e-209	-6.04385e-210	-6.32356e-210	-2.299e-211	9.4998e-211	9.64796e-211	-5.67642e-210	3.42097e-210	-1.23259e-210	3.18021e-210	-2.68392e-210	-1.92985e-211	4.9302e-211	-6.94636e-210	-1.31546e-210	1.89513e-210	-1.39871e-209	-2.43451e-210	1.87105e-209	-3.39971e-210	5.67506e-211	9.20482e-211	7.56957e-210	6.41228e-211	2.07094e-210	5.93245e-210	1.16348e-208
-7.85071e-211	-2.70044e-211	-2.65083e-211	-1.05688e-210	2.05212e-211	-7.23416e-211	-4.47223e-211	2.96545e-211	-5.10117e-212	1.54743e-211	-5.55281e-212	1.36605e-210	-8.20951e-212	1.12654e-210	2.15721e-211	-4.50406e-212	1.55739e-211	-2.25745e-211	1.82229e-212	-1.72359e-211	-2.31814e-211	-4.93336e-212	1.52548e-211	-3.97127e-211	7.65111e-212	5.13405e-212	-1.82145e-210	2.17188e-211	-7.28545e-211	-1.50932e-211	1.1595e-209
-3.2897e-212	-4.21266e-212	3.57275e-213	-1.82898e-212	2.88988e-213	3.5742e-213	-2.20385e-212	5.01046e-212	1.47612e-211	6.40893e-212	1.14164e-211	-7.94348e-213	7.74225e-212	1.2384e-212	-8.23588e-212	4.01544e-212	-9.88774e-213	-1.99989e-212	-5.93477e-213	4.72659e-212	-1.61456e-212	5.8421e-212	-1.01729e-211	4.97559e-213	5.83068e-212	-2.67214e-212	-8.98498e-213	1.61253e-212	-1.89882e-211	-1.17667e-212	1.29777e-210
9.64275e-214	-1.73936e-213	1.34142e-212	4.96724e-214	-9.58904e-214	7.98767e-213	-4.73481e-215	3.29396e-213	-1.67165e-213	1.08029e-212	4.49039e-213	6.28332e-213	7.84944e-213	-3.97799e-213	1.07228e-214	-1.44932e-213	-4.68242e-214	-2.43599e-214	-3.13737e-213	-5.17903e-213	-8.42134e-213	-6.11959e-213	3.14605e-213	-4.34175e-213	-4.33964e-213	-1.99059e-213	3.23162e-213	1.71818e-213	7.40586e-214	-3.16349e-214	1.08929e-211
4.5248e-215	-1.67687e-214	-9.99847e-215	7.64521e-214	1.6572e-214	-4.58393e-215	-5.97674e-214	4.05502e-214	-1.32643e-214	2.04466e-214	-3.68633e-215	-1.09689e-214	6.66109e-214	-4.10194e-214	-8.18834e-215	-2.1936e-214	-6.76746e-216	4.44563e-215	-1.44854e-214	-1.53767e-214	3.87841e-214	-3.26622e-214	6.91091e-214	8.80322e-215	1.83985e-214	2.45457e-214	9.56762e-215	-4.51591e-214	1.03897e-214	-5.09889e-214	7.58731e-213
3.54267e-215	-6.28633e-215	-5.40708e-216	-9.94447e-216	1.70048e-215	-5.69874e-215	7.5363e-216	-6.36795e-215	2.51266e-215	1.5207e-216	2.80411e-215	4.1978e-215	-1.10697e-215	-9.09034e-216	-3.33546e-215	-1.99681e-215	6.09765e-216	7.02085e-215	3.03534e-216	7.6968e-216	5.8527e-216	-2.38018e-215	5.58267e-216	-1.9349e-215	8.61659e-216	-6.37027e-216	-1.92721e-215	-5.57959e-216	2.67743e-216	2.99239e-215	6.43063e-214
3.24149e-217	-1.5117e-217	-5.29709e-217	2.15339e-217	9.44544e-217	-6.42464e-216	6.01164e-217	-1.62495e-216	1.51374e-216	-7.44646e-217	-2.45736e-217	-9.7883e-217	-3.87221e-216	-6.03637e-217	9.25715e-216	3.17269e-216	3.2305e-216	1.55365e-217	-9.17719e-218	-5.09838e-217	2.28221e-216	1.95571e-216	2.65964e-217	-2.12389e-217	-7.38286e-216	-1.83979e-218	3.40464e-216	6.57593e-217	3.58327e-216	2.69153e-216	5.76463e-215
-1.8747e-217	-5.67846e-218	6.39802e-218	2.21254e-218	-1.19932e-216	-2.60414e-217	1.32374e-217	1.05036e-217	1.88956e-217	4.38434e-217	7.39721e-218	-1.05797e-216	5.05277e-217	5.38295e-219	2.99564e-218	-1.40333e-217	-1.39333e-217	5.34756e-217	4.14311e-220	5.7667e-217	4.27336e-217	-2.91162e-218	1.47832e-218	2.16403e-217	1.11662e-217	3.69086e-218	-1.08769e-217	4.41366e-217	-4.0283e-218	3.92372e-217	7.53796e-216
2.61422e-218	2.41686e-219	-7.19588e-219	-1.39385e-218	1.82942e-218	-4.35391e-219	-1.68532e-218	-1.3889e-218	7.45687e-220	1.50028e-218	2.62676e-218	-4.46935e-219	-6.30684e-220	-2.46553e-218	-1.84503e-217	-1.0561e-218	-7.61024e-219	9.40813e-219	8.25666e-219	8.55835e-219	6.95966e-219	3.35698e-220	-1.59454e-218	-4.71477e-219	-6.34536e-218	-3.67178e-218	1.1832e-217	-2.02063e-218	-3.34007e-219	1.11561e-218	6.84902e-217
-6.84421e-219	9.76235e-220	-1.59914e-219	-5.4235e-219	-5.37044e-220	-3.10787e-220	3.69398e-219	1.41416e-219	1.01693e-219	3.43807e-219	5.27365e-219	4.20526e-220	-2.22362e-220	1.34526e-219	-5.8019e-220	1.29515e-220	-3.97201e-219	-1.83801e-219	5.94087e-219	-2.39045e-220	2.87701e-220	4.06131e-221	1.03156e-219	-1.25874e-219	-4.90883e-220	3.03571e-219	1.72024e-219	2.02025e-219	1.03888e-219	2.15862e-219	5.82987e-218
-5.16803e-220	2.18392e-220	-1.40451e-220	3.52986e-221	-2.64035e-221	-5.93946e-221	4.02841e-220	2.29348e-220	-7.75777e-221	5.84675e-221	-3.75583e-220	7.07455e-221	2.94567e-221	-2.46506e-220	-4.00186e-221	-5.45544e-221	2.13524e-220	-1.15816e-220	-1.01112e-220	-4.39139e-221	-1.236e-220	2.22471e-220	1.54016e-220	-7.54702e-220	5.69477e-221	6.24421e-221	-2.47401e-220	-3.73885e-220	8.6009e-222	-1.33656e-221	5.07364e-219
8.43757e-222	-3.59037e-222	-7.17212e-221	9.83795e-223	-3.20426e-222	-2.42653e-222	-1.38868e-221	-2.3164e-221	1.37333e-221	-2.92382e-222	-7.36119e-221	1.42179e-221	2.34371e-222	-1.28776e-221	2.1132e-222	-2.42803e-221	2.80855e-222	-2.55412e-222	2.61481e-221	-1.58753e-221	-2.98987e-221	1.11509e-221	1.68133e-221	-5.89708e-221	-9.53554e-222	8.48555e-222	5.60426e-222	3.16446e-222	4.24351e-223	-3.50616e-221	5.00012e-220
5.89634e-224	-3.43958e-223	-2.61857e-224	5.13606e-223	7.37788e-224	1.96515e-223	-9.4591e-223	-4.55833e-222	-9.36072e-223	2.1001e-223	7.73348e-223	1.68659e-222	1.58328e-222	1.20549e-222	-1.01638e-223	-3.95301e-223	1.45587e-222	4.88477e-223	4.63926e-223	-1.59277e-223	1.13827e-222	-1.76046e-222	-2.13301e-223	-6.19035e-223	1.18655e-221	2.00358e-222	-1.83862e-222	9.44373e-223	-3.71132e-222	2.25995e-223	4.04969e-221
8.93585e-224	-2.97589e-223	-1.89574e-224	2.02933e-224	-6.49993e-225	4.03686e-224	1.87029e-223	-4.33854e-224	-1.09006e-224	7.68342e-224	-2.3913e-223	6.27596e-223	-4.84789e-224	5.11597e-224	-3.87456e-224	-4.57393e-223	-3.63041e-224	-8.38742e-224	-1.28786e-224	4.17164e-224	-3.95852e-224	6.09074e-223	-7.82496e-224	6.17001e-224	-1.35294e-224	3.09048e-224	-3.69669e-223	-2.80024e-223	3.60566e-224	1.36449e-223	4.08373e-222
-2.16229e-224	-2.29064e-225	7.14135e-225	4.24445e-226	-8.48039e-225	1.06808e-224	5.88843e-224	5.81356e-226	1.19428e-224	1.34661e-224	1.43266e-224	-6.76559e-225	-2.81722e-225	5.38796e-225	3.42212e-225	4.64627e-225	8.74184e-225	1.0152e-224	6.1172e-225	1.99741e-225	-3.2015e-224	2.2332e-225	1.71987e-225	3.95466e-225	1.77664e-225	-5.58144e-225	-1.8891e-225	2.78432e-225	-1.29688e-224	-2.22291e-224	2.87041e-223
-6.39198e-226	-1.09606e-225	-1.43791e-225	-2.15329e-225	4.41457e-226	6.55057e-225	2.04717e-226	-1.08311e-226	-9.73371e-232	1.61871e-225	-3.97028e-227	-1.7309e-227	3.99522e-226	-6.38254e-226	8.86388e-226	-2.86455e-225	-3.35176e-225	2.07277e-226	-7.81805e-226	1.04447e-225	-4.86284e-226	-2.58201e-227	1.89786e-225	-9.1826e-226	-5.42255e-226	8.64164e-226	-5.79365e-226	3.75378e-226	-6.41942e-227	7.02895e-226	3.09377e-224
6.13855e-227	-2.80036e-227	6.99318e-228	-4.51841e-227	3.12998e-227	4.67941e-227	-7.21402e-227	-2.71624e-226	3.30847e-227	5.93149e-227	-4.28347e-227	5.55754e-227	3.41851e-227	-9.01833e-227	-2.22853e-226	1.69148e-226	-6.61376e-227	2.6467e-228	2.84614e-227	2.88103e-227	-4.81987e-226	4.76971e-227	-9.31722e-227	-2.54325e-227	6.87669e-227	4.81511e-227	-5.16232e-227	-1.13558e-228	-4.40154e-227	1.23308e-227	2.27097e-225
2.2317e-228	1.96697e-228	-1.26186e-227	-9.26482e-229	3.97388e-228	9.64437e-229	6.8279e-228	-3.56534e-228	-2.47404e-228	6.67062e-228	-1.98418e-227	-2.96271e-227	2.82662e-228	-2.33123e-228	-1.78555e-228	-1.22065e-227	-2.48291e-229	-2.79089e-228	2.47041e-228	1.92649e-228	1.03182e-227	-7.39449e-229	5.56194e-229	-2.3284e-228	-1.5581e-227	-1.82317e-227	8.90703e-228	5.53017e-228	-4.76559e-228	1.4154e-230	1.85247e-226
-4.02777e-228	-3.72014e-229	-2.78267e-229	-1.8608e-230	7.17668e-229	2.00353e-228	1.21006e-228	5.23463e-229	1.84013e-228	-1.0506e-228	2.33659e-229	-9.04656e-230	-7.54847e-229	2.07598e-229	-2.94322e-230	-6.15153e-229	-6.57206e-229	-2.25187e-230	5.37965e-229	-7.98098e-229	1.24822e-228	2.34336e-229	-2.39733e-229	9.50337e-229	9.79151e-230	2.77027e-229	-3.58795e-228	3.6274e-229	-4.93459e-230	1.12729e-228	2.41639e-227
8.21747e-230	-3.15671e-230	1.90676e-230	8.83046e-230	-2.90006e-230	8.03971e-231	-2.91182e-230	-4.30076e-230	-1.53394e-229	-5.59801e-230	6.1027e-231	-6.53747e-230	5.85159e-230	-9.33248e-230	-1.00577e-230	-7.17166e-230	-2.1784e-230	-9.17129e-230	-2.41081e-230	4.07833e-230	8.8665e-231	-2.07821e-229	-7.5597e-230	-2.56281e-230	8.25625e-231	-1.94679e-229	2.15425e-229	3.98297e-229	-3.08717e-231	-6.17417e-230	2.22253e-228
-1.07787e-231	-9.13955e-232	-8.67747e-231	-2.45862e-232	2.2152e-230	2.55459e-231	8.87624e-232	-9.93121e-231	8.46806e-232	-3.04375e-231	-2.64701e-231	1.94192e-231	2.29788e-230	3.86909e-232	-1.76382e-231	-1.7433e-230	8.93287e-231	-2.87774e-231	-2.26217e-231	-2.14311e-232	-1.07466e-231	-4.59587e-232	8.52725e-231	-1.57818e-231	-3.40417e-230	-7.56635e-232	4.41297e-231	-1.55016e-231	7.50863e-231	4.23856e-231	1.75918e-229
-5.25295e-232	-2.34047e-232	2.083e-232	-3.05681e-232	1.43312e-231	9.15313e-232	-6.71545e-232	4.09032e-232	-1.32969e-231	-1.19681e-231	-6.9183e-232	-4.08926e-232	-8.0949e-232	-7.1684e-232	2.87595e-233	-5.87038e-233	7.70895e-232	3.19822e-233	-2.25338e-232	2.69925e-232	4.12764e-232	-3.41319e-232	8.85686e-233	5.79806e-232	1.25767e-232	2.31647e-231	2.2179e-232	3.03075e-232	4.64513e-232	1.72682e-232	1.62683e-230
1.16305e-233	-4.04141e-233	5.34947e-233	-8.81724e-233	-6.65438e-234	-2.51724e-233	2.37627e-233	-4.1254e-233	7.38118e-233	4.1558e-233	-5.04921e-233	2.70797e-233	1.30727e-233	-3.04174e-233	4.34089e-234	4.00509e-233	-1.79823e-233	2.23113e-233	3.85856e-233	-1.1442e-233	5.94254e-233	-5.08529e-233	-3.71468e-234	-1.8584e-233	4.05514e-234	-2.40969e-233	-2.29635e-233	-3.90217e-233	1.03417e-233	-5.02952e-233	9.45051e-232
3.9787e-234	1.20315e-233	-4.01742e-234	-1.73628e-234	-1.49993e-234	-1.514e-234	3.1102e-234	1.57969e-236	-2.64817e-233	9.59508e-234	-8.47123e-234	-1.03115e-234	1.14077e-234	-4.23019e-234	4.3132e-234	3.80844e-234	-5.0926e-235	-4.29926e-234	7.87254e-234	2.0885e-234	-1.94119e-233	9.15984e-235	1.84961e-234	1.51312e-235	7.29359e-235	1.75325e-235	1.23174e-235	4.41084e-234	-4.52415e-235	-2.09089e-234	1.32056e-232
1.18812e-235	1.47704e-235	1.54988e-236	4.02626e-236	2.9966e-235	1.09826e-234	-7.01948e-237	8.64662e-236	-3.35122e-236	5.92557e-235	-2.87562e-237	-1.02136e-235	-3.85521e-235	-5.60011e-235	3.89537e-235	7.14545e-235	-4.36406e-235	-1.46755e-235	3.36998e-235	-2.52704e-235	1.71487e-235	1.94298e-235	2.71039e-235	3.25823e-236	-3.24343e-235	-3.67355e-235	-3.63863e-235	1.31491e-234	-2.27134e-235	1.78392e-235	9.21264e-234
5.52654e-237	8.03108e-237	9.24844e-237	-1.7348e-235	1.60163e-236	-3.26876e-236	-7.75526e-237	1.88521e-236	-2.75102e-236	1.88434e-236	-4.33804e-236	6.07556e-237	-6.0948e-238	1.87885e-237	1.4621e-236	1.52647e-236	9.26777e-236	1.63512e-236	3.83375e-238	-1.7387e-235	-1.06404e-235	-4.35042e-237	-2.88689e-236	2.72892e-236	-1.92889e-236	-1.6747e-236	-8.86873e-237	6.95568e-237	3.631e-236	-5.86239e-236	9.96771e-235
1.82687e-237	3.38333e-237	1.52357e-237	-6.8403e-237	6.783e-237	1.47163e-238	6.08719e-237	-4.05051e-237	9.33995e-237	-1.0333e-236	4.46745e-237	-1.47511e-236	-5.77425e-238	6.61649e-238	-4.36293e-237	2.35503e-237	-2.84157e-238	-1.16823e-238	-1.8347e-239	-1.58215e-237	7.39141e-238	-1.56738e-237	-1.55678e-237	5.50267e-237	-1.18207e-237	3.19295e-237	1.9787e-237	-2.32501e-240	-3.60017e-237	1.65628e-237	1.0047e-235
2.08797e-239	5.65882e-238	3.43827e-238	-4.30367e-239	-1.88692e-238	1.16603e-238	-6.14876e-238	2.5947e-238	3.64347e-238	1.84106e-237	4.07495e-238	2.88629e-238	-2.24493e-238	7.8194e-239	1.43544e-238	1.4698e-238	-6.4693e-240	-1.63179e-238	2.3131e-238	-2.15744e-239	-1.3219e-238	-1.74503e-238	1.66912e-239	1.66716e-238	-4.23019e-238	-4.98257e-238	2.51867e-238	2.73541e-241	-9.93918e-239	-9.33093e-238	8.76654e-237
-7.30607e-239	4.8295e-240	-4.44318e-240	-2.0037e-239	4.70697e-239	2.50686e-239	1.29485e-239	2.08872e-239	-5.45266e-240	2.52154e-239	1.20837e-239	-9.55192e-239	3.33782e-239	2.5521e-239	-6.06628e-239	1.03473e-239	-7.2842e-240	-1.73719e-239	-1.6611e-240	-4.911e-239	3.32745e-239	1.74508e-239	-3.64342e-240	-5.0748e-239	7.93479e-239	-4.57872e-240	1.0493e-240	1.17879e-239	-1.05507e-239	9.51343e-241	7.65335e-238
-2.02177e-241	-3.835e-240	-2.1587e-240	-4.47024e-240	-2.97164e-240	-4.07535e-240	-3.00965e-241	3.50146e-240	1.21739e-241	3.34629e-240	-1.7577e-240	-4.07667e-240	1.66428e-242	1.8476e-242	-9.24257e-241	-4.43772e-240	-9.5966e-242	1.64916e-240	-6.43103e-240	-2.69657e-240	5.56965e-242	-9.65886e-241	-7.07532e-240	-6.91871e-241	1.11908e-240	-5.99812e-241	1.54348e-241	-5.85927e-242	4.93877e-240	-2.32762e-240	6.50748e-239
-4.53846e-241	-4.93716e-242	-1.29478e-241	9.18335e-242	-1.0018e-242	5.28956e-241	1.18686e-242	-2.11285e-242	-2.09908e-241	1.1197e-241	-2.01816e-242	1.86666e-242	-5.80382e-241	1.48245e-242	4.73108e-242	-3.18999e-241	-1.66599e-241	2.13237e-241	-5.00971e-241	-2.45464e-241	5.58586e-241	-1.00449e-241	6.86996e-242	-1.31168e-241	2.86626e-242	3.02824e-241	-4.56114e-241	1.35412e-241	1.65939e-240	-1.48547e-241	7.33487e-240
-3.53527e-243	4.30392e-243	1.02777e-242	-1.19385e-242	-5.70433e-243	-2.54526e-242	-1.04184e-243	-5.93021e-243	-1.41504e-243	-1.95388e-242	-1.30101e-243	6.51736e-242	2.93924e-243	-1.96508e-243	1.33218e-242	-1.7716e-243	-5.16744e-242	-4.90545e-242	4.32564e-242	6.07376e-242	5.82746e-243	-5.99649e-243	-1.10337e-241	-1.62436e-241	-1.53646e-242	2.95533e-242	-9.98321e-243	-9.63965e-243	4.67158e-243	-1.31356e-242	7.47278e-241
-7.53288e-245	-1.3814e-243	-1.68768e-243	1.11127e-243	-1.23748e-243	-2.56879e-245	5.74139e-243	-8.61189e-244	-2.05382e-243	8.51674e-244	-1.84335e-244	8.41807e-244	-3.71628e-244	-2.40126e-243	2.22942e-244	1.0047e-242	1.08262e-243	1.82214e-244	-1.64304e-244	-8.39144e-244	1.14444e-243	-1.03238e-243	-4.58765e-245	1.11585e-243	-1.18429e-243	5.62455e-244	6.03929e-243	3.2839e-243	-1.25155e-243	-1.31575e-243	4.834e-242
-9.28862e-245	-3.84546e-244	-9.59023e-245	5.6572e-246	-1.66648e-244	-7.64658e-245	1.36357e-244	4.38955e-246	-6.59244e-245	-1.34254e-244	-1.37241e-245	-7.95789e-245	-1.06366e-244	9.31174e-245	4.52593e-245	-3.58965e-245	-1.57414e-244	-1.10006e-245	3.78644e-244	-1.92444e-244	-2.01722e-245	3.05756e-245	-1.44602e-244	5.27034e-245	1.15031e-245	1.26919e-243	-7.33238e-245	1.96327e-245	-9.53053e-245	-1.09206e-244	4.10269e-243
4.72979e-246	-3.64255e-245	3.23778e-246	-4.55861e-245	1.34538e-245	2.77726e-245	-8.1518e-246	3.69986e-246	1.58602e-246	-6.18593e-245	1.04385e-245	-5.12796e-246	-8.44614e-245	2.47497e-245	8.11791e-247	-1.07863e-245	3.04994e-245	-6.26048e-245	-5.75985e-246	-4.11425e-246	6.32105e-246	6.68762e-246	1.87477e-246	5.23825e-246	-1.23807e-245	-2.40512e-245	-8.83739e-246	6.8027e-246	1.89698e-246	-4.2503e-245	5.6245e-244
1.47284e-247	4.22986e-248	2.51371e-247	-2.84658e-248	-2.9507e-246	4.62495e-247	-2.43624e-247	6.11623e-247	6.95901e-247	1.26166e-246	1.6325e-248	-1.65534e-246	-1.237e-246	-6.00228e-247	3.43137e-246	1.09709e-245	-7.94596e-247	-1.6265e-247	1.66645e-246	5.72748e-247	1.81698e-246	9.86964e-247	5.75557e-247	-6.59146e-247	1.17824e-246	1.10425e-247	-5.9147e-247	2.45944e-247	3.56943e-247	-2.96804e-247	3.46215e-245
3.94364e-247	-2.29955e-247	1.76509e-247	2.53149e-247	-1.47717e-249	8.52338e-248	-6.99197e-250	1.05062e-247	1.58766e-247	3.44061e-248	-5.09003e-248	1.02009e-247	-6.4459e-248	-9.72249e-249	5.59368e-248	-4.71609e-247	-2.46262e-248	-7.27873e-248	1.95295e-247	-1.26809e-247	1.26264e-247	2.01883e-247	9.40264e-248	-9.01166e-248	-3.47265e-247	1.35419e-247	2.21645e-248	1.37422e-247	3.26618e-248	-1.24346e-248	3.81343e-246
-4.31676e-249	-5.48922e-249	-2.24584e-249	-4.63163e-249	1.40768e-248	-5.42281e-249	1.70254e-248	1.61687e-248	2.01903e-248	-3.57571e-249	-1.80617e-248	-9.10775e-249	-1.0239e-248	-7.96254e-249	7.73673e-249	-7.77297e-249	-4.65598e-248	2.56459e-249	5.95335e-249	-1.41439e-248	6.38922e-249	6.77435e-248	3.34215e-250	1.45745e-249	-2.38679e-248	2.46107e-248	1.41143e-248	-8.33723e-249	8.42773e-249	-1.37885e-249	3.79907e-247
2.4741e-250	-3.96981e-251	4.71956e-250	2.31333e-251	2.19489e-249	6.87602e-251	1.97113e-250	3.86813e-250	2.70157e-249	-1.64176e-250	-1.71287e-250	-5.75216e-250	5.05928e-249	8.63147e-251	4.14651e-250	1.37569e-249	-8.50977e-251	-7.96126e-250	2.05901e-251	-5.09697e-250	-5.10991e-250	-1.54491e-250	-6.16018e-250	-4.90316e-249	-2.25748e-249	-6.44788e-250	1.21195e-249	-4.79567e-250	5.27092e-250	-1.56255e-249	2.84576e-248
2.22081e-250	5.33945e-250	-6.76478e-252	-6.78757e-252	1.06925e-250	-3.03076e-251	9.71483e-251	-5.36554e-251	-3.55998e-251	4.38078e-250	1.29423e-251	-8.43942e-251	1.98384e-251	-2.64206e-251	-3.51239e-251	9.78642e-252	-9.0723e-251	-1.44738e-252	1.16448e-250	4.26513e-251	1.91375e-250	1.63955e-251	-7.76734e-251	3.2908e-251	-8.02068e-251	3.58481e-251	1.88801e-250	3.17859e-251	5.91267e-251	7.71137e-251	2.7623e-249
2.18233e-253	2.13738e-251	9.5837e-252	-9.1356e-253	-3.19356e-252	1.15111e-251	-1.22978e-251	6.6493e-252	7.9026e-252	3.8575e-252	9.21555e-252	-1.25529e-251	1.02716e-252	4.73509e-252	1.55819e-251	-4.51059e-251	-1.30674e-252	-1.24837e-251	-1.54463e-252	-2.58322e-252	-9.17644e-252	8.51415e-253	9.16159e-252	-3.79735e-252	1.2719e-252	1.8269e-253	-2.30394e-252	5.67012e-252	6.6634e-252	-1.03277e-252	2.2375e-250
4.25494e-254	6.79904e-253	-2.75497e-253	7.26753e-253	1.73054e-252	-3.17681e-254	-1.75606e-253	1.50035e-253	-5.03353e-254	7.97382e-253	1.17131e-253	2.8208e-253	-3.12735e-254	-2.56116e-253	2.70617e-253	-1.64856e-252	6.83231e-253	-4.27748e-253	3.78562e-252	5.55437e-253	-3.63374e-253	1.56584e-253	2.74955e-253	5.5867e-253	-1.72628e-253	-2.20936e-253	1.19202e-253	-7.93391e-254	-6.62975e-253	-6.55976e-253	1.59828e-251
-1.54641e-254	-9.32514e-255	-3.11356e-254	1.59539e-253	-6.00904e-255	1.96623e-253	1.36449e-254	-1.73169e-254	1.18075e-253	8.08054e-254	6.15438e-254	-1.93002e-253	-1.44638e-254	-2.14851e-255	7.01737e-254	-5.32941e-254	3.88499e-255	-2.60073e-254	6.32487e-254	-1.28025e-254	-3.70011e-255	-9.55959e-255	-1.22375e-253	8.50746e-254	9.24507e-256	-3.08416e-254	-3.82168e-254	-1.81023e-253	-1.51904e-254	8.27574e-255	1.64369e-252
7.63723e-255	1.10903e-254	8.31345e-256	1.00059e-257	1.31304e-254	1.55696e-254	-3.96193e-256	1.03364e-254	9.71107e-255	-1.39726e-255	5.02153e-255	-1.08519e-256	-7.61278e-255	1.12266e-256	-4.39966e-256	-4.08173e-255	-4.07359e-255	-7.7661e-255	4.48359e-255	1.71028e-255	5.80073e-255	6.92501e-256	-6.22541e-255	8.20252e-255	-1.51072e-255	-5.67923e-255	1.86337e-254	5.29003e-255	8.59774e-255	-1.07904e-255	1.67232e-253
1.87625e-257	7.10199e-256	-3.81379e-256	1.53228e-255	-4.04286e-258	-1.02887e-255	-1.00935e-256	5.55923e-256	-4.31793e-257	-1.06158e-256	1.7279e-256	3.6385e-256	1.45667e-255	-1.4166e-255	-5.52322e-256	-3.02265e-256	-1.42702e-257	-1.92587e-256	-1.92237e-256	-6.07813e-257	5.51926e-256	1.9264e-255	2.7803e-256	5.64208e-256	-4.44993e-257	-6.3703e-256	7.75918e-256	-1.16257e-255	5.04586e-256	-6.3074e-256	1.6282e-254
1.17769e-257	2.31919e-257	-1.88096e-258	-1.77011e-258	8.59767e-257	-1.34351e-257	-3.06146e-257	-2.36384e-257	1.67861e-256	1.47756e-257	6.2782e-258	-7.8297e-257	-4.32028e-257	-3.35318e-257	7.51665e-258	4.95945e-257	6.55765e-257	2.09158e-256	-2.51819e-257	-7.83812e-257	3.56347e-257	-5.55167e-258	2.63787e-258	-5.61097e-257	1.02527e-256	-2.53676e-256	4.50779e-257	2.60747e-257	1.16948e-257	6.19279e-257	1.57255e-255
-1.38407e-258	-3.77371e-258	7.27168e-258	-2.42735e-258	2.48927e-258	-7.70242e-259	2.90459e-258	-2.58869e-258	-5.18511e-259	1.06806e-257	1.1444e-257	-3.28991e-258	-1.43634e-259	1.39054e-258	-3.27433e-258	-1.84941e-257	-3.16043e-260	-1.44786e-257	-5.59434e-258	-1.19173e-257	-2.91778e-258	2.68273e-258	-1.45787e-258	-1.82012e-258	-9.86602e-259	9.15502e-259	1.43641e-259	6.02541e-259	1.28862e-258	1.18369e-257	1.29519e-256
1.00743e-259	1.77146e-259	-1.33798e-259	-5.69618e-260	-3.48078e-260	5.14463e-259	-1.04301e-259	-1.81701e-259	1.20853e-259	-5.47616e-259	1.14056e-258	-2.89867e-260	4.25552e-259	-2.82636e-259	7.06046e-261	-8.75453e-259	-9.64588e-259	-2.53576e-259	2.261e-259	2.06295e-260	-1.08394e-259	-6.63866e-260	2.437e-259	-1.57469e-258	-9.83174e-260	8.15309e-259	-1.70098e-259	1.58817e-259	9.20971e-260	-1.48045e-259	9.67338e-258
-1.25609e-260	-1.9388e-260	-7.68373e-261	6.95412e-260	4.1754e-260	-6.96741e-261	2.92575e-260	4.86037e-260	-4.9017e-260	5.58899e-261	1.86123e-260	-6.45494e-260	1.02766e-259	-2.65038e-260	-3.30202e-260	-3.45667e-259	3.70044e-261	1.28541e-260	1.6253e-261	-6.31741e-261	-5.4491e-260	1.29289e-260	8.62566e-261	1.07453e-260	-2.18521e-260	7.41998e-261	2.2201e-261	4.11541e-260	-4.47855e-260	4.88457e-260	1.15905e-258
1.52524e-261	-6.31753e-263	-1.97958e-261	3.91815e-261	3.63369e-261	-3.84699e-261	4.07431e-262	2.36806e-260	1.45569e-261	-1.44113e-260	7.11676e-261	-1.18027e-261	1.35547e-262	-2.49202e-261	-5.29209e-262	-5.40482e-261	1.63991e-261	-1.22158e-261	-8.39941e-262	1.30666e-261	-5.74876e-262	1.8177e-261	1.49712e-261	-6.18772e-261	-1.01852e-261	-2.72803e-260	-2.01125e-263	5.22999e-263	1.1174e-261	1.13386e-261	1.17489e-259
-1.34853e-262	1.02621e-262	-2.89244e-262	-2.00448e-262	2.66538e-262	-1.80631e-262	-1.64548e-262	5.77277e-262	-4.22672e-262	-3.1877e-262	-5.03838e-263	-1.53173e-262	1.1051e-262	-2.29801e-263	-2.31346e-262	-2.35038e-261	-6.61226e-262	-4.71978e-263	3.65207e-262	1.85107e-262	-5.19956e-262	-6.84156e-263	3.8383e-262	1.38586e-262	-9.67369e-262	-2.76752e-263	1.64115e-262	6.11058e-263	-3.47079e-262	2.37618e-263	9.53701e-261
2.48319e-265	-1.0925e-263	-2.81831e-264	1.73158e-263	-1.01978e-263	-2.60036e-263	-3.33171e-263	-5.18158e-264	1.97877e-263	-1.62441e-263	8.29085e-264	2.01317e-264	-5.06174e-264	9.94995e-264	-1.40599e-262	2.55689e-263	-1.46275e-263	2.99058e-263	1.82282e-263	-3.76934e-264	6.21629e-264	-3.52875e-264	3.6072e-263	-6.0094e-263	5.09938e-263	1.59271e-264	-1.87549e-263	1.38947e-262	2.92634e-263	1.61588e-263	7.61675e-262
-1.15312e-264	-1.03553e-264	4.71762e-266	4.03205e-264	-2.57798e-264	1.24846e-264	2.74061e-264	9.26727e-268	-6.58433e-265	1.39675e-264	-1.05213e-264	-5.87748e-264	1.68141e-265	1.7461e-265	-1.48785e-264	-2.35303e-264	2.77437e-265	-1.91886e-264	1.17409e-264	-6.96007e-265	-1.03287e-263	5.91054e-265	-3.7761e-264	-5.07782e-265	-5.33177e-265	5.52911e-264	-7.38873e-264	-1.88772e-264	-1.17474e-263	3.23235e-264	7.55928e-263
-1.69044e-265	1.43334e-265	7.35738e-265	-1.72736e-265	-1.36346e-265	2.60715e-265	-3.89277e-265	2.93609e-265	-3.33386e-265	1.42476e-265	1.95172e-266	2.0528e-266	-1.5002e-265	1.16228e-264	-1.04601e-265	1.53413e-265	8.97337e-266	-3.48416e-268	-3.81467e-265	-2.36268e-265	-6.64332e-265	4.2662e-267	1.60089e-265	1.39824e-265	-3.21449e-265	2.47159e-265	8.31893e-266	1.47694e-265	-1.47853e-265	-1.09826e-265	7.12052e-264
-2.86276e-266	1.00013e-266	1.04748e-266	-7.2127e-266	-6.60878e-267	1.87701e-266	-5.20704e-266	1.59249e-266	-8.90908e-267	1.88666e-266	3.0661e-266	-7.29561e-267	-1.6611e-266	6.16622e-267	1.79022e-266	-7.93232e-267	2.08939e-266	1.85266e-267	6.58637e-267	-4.61189e-267	-5.16859e-266	7.8292e-266	-4.16472e-267	6.43562e-267	-6.86712e-270	1.18933e-266	8.449e-267	1.5267e-266	-1.46061e-266	-7.04041e-267	5.60735e-265
-1.25766e-267	-6.30716e-268	-1.0226e-267	-9.36112e-268	-1.09525e-268	1.3574e-267	9.89335e-268	-1.23921e-267	-9.437e-267	1.28591e-267	3.14763e-267	1.27365e-268	3.4023e-268	-2.43583e-268	-8.83946e-268	-1.07653e-268	-9.85073e-268	8.95577e-269	-3.45127e-267	-2.73596e-268	2.08467e-267	-7.32125e-268	1.12639e-267	8.09356e-268	-5.78997e-268	1.27741e-267	1.56947e-267	1.40512e-267	-4.06267e-267	1.48076e-267	4.30423e-266
2.84202e-268	4.7727e-269	-1.87206e-269	-1.59242e-268	2.81446e-269	-3.20325e-269	7.83875e-269	-3.68242e-269	-3.10433e-268	-1.0404e-267	-1.30382e-268	8.63966e-269	1.7178e-268	7.77264e-269	3.99649e-270	-3.65989e-268	1.3663e-268	-1.19876e-269	4.55127e-269	2.81071e-269	-4.82509e-268	-1.01942e-268	-2.6408e-268	9.93277e-269	-5.43152e-269	5.04673e-269	-2.17052e-268	-1.53632e-268	-1.69767e-269	1.44945e-268	4.67987e-267
-1.97618e-269	3.54391e-269	2.39185e-269	-9.25812e-270	1.09515e-269	9.04433e-270	2.01337e-269	9.27717e-270	1.25696e-269	-5.03705e-269	3.44887e-270	-7.59392e-271	-4.71226e-269	2.00981e-270	1.10872e-268	4.48482e-269	-6.67175e-270	1.10487e-270	1.84956e-270	4.82876e-270	-6.42808e-270	-5.18238e-270	-8.91443e-270	-8.56973e-270	1.28048e-269	-8.66481e-270	-2.18863e-270	7.34519e-270	1.03215e-269	-3.80459e-269	5.32705e-268
8.10342e-272	-5.24236e-271	-3.52753e-270	2.86413e-270	-5.84207e-271	-4.37425e-270	-4.32821e-271	4.09715e-270	3.29781e-271	-1.01766e-270	-3.86719e-270	6.1165e-270	1.99098e-270	9.50135e-271	-4.30925e-271	-4.99751e-270	-2.92366e-270	-3.37153e-270	-9.84943e-272	2.28539e-270	-5.53357e-270	-4.37823e-271	3.54464e-272	-1.86175e-270	-3.50024e-271	-1.38219e-270	-9.88497e-271	-3.65673e-270	-2.55222e-271	2.46004e-271	5.96124e-269
-2.9506e-272	4.05854e-272	-1.13922e-271	1.31297e-271	-6.49713e-272	-3.91931e-272	5.00859e-272	-2.36146e-271	-1.43462e-271	-1.06827e-272	1.50882e-271	5.78324e-271	3.591e-272	-1.29483e-272	1.0393e-272	4.62521e-271	6.81544e-272	3.31095e-272	-2.26848e-272	6.38339e-272	-1.03157e-271	-4.50173e-271	-2.73712e-271	5.58454e-272	-2.48009e-271	-1.14687e-271	-1.40164e-271	-1.34945e-271	-1.71951e-272	-4.81221e-273	3.84131e-270
-1.13906e-273	2.58889e-273	5.76791e-273	1.23532e-273	-1.36748e-273	3.59619e-273	-1.3665e-272	-3.39055e-272	-1.6216e-272	4.36345e-273	-3.56691e-272	1.15202e-272	-1.14107e-273	2.7469e-273	1.36163e-272	2.23866e-272	2.45448e-273	-3.43722e-273	-1.22719e-272	2.02098e-272	-1.13447e-272	5.87331e-272	2.18067e-273	9.84191e-273	-1.00149e-272	-2.77195e-273	-2.05974e-272	1.64131e-272	-1.43841e-272	-5.45905e-273	3.61039e-271
2.18333e-274	4.47241e-274	4.39598e-274	1.85193e-275	-8.8541e-274	-6.49354e-274	-4.84415e-274	2.29962e-274	-2.20562e-273	-1.61414e-274	-1.37846e-274	-3.2175e-274	5.97727e-274	-2.90306e-273	1.27895e-273	1.54991e-273	2.29045e-273	-9.63543e-274	6.57858e-274	9.79272e-274	3.86567e-273	-2.26403e-274	4.94009e-274	-2.65453e-275	-5.58004e-275	-1.29874e-273	-1.27038e-273	5.4423e-274	1.95287e-273	1.86107e-273	2.9016e-272
-9.18526e-275	9.209e-276	9.01418e-276	-2.20025e-275	-1.57432e-275	-3.05157e-275	1.02136e-275	7.96164e-275	-2.13398e-274	1.98211e-275	-4.64651e-275	1.51694e-274	-2.98695e-275	-1.59986e-276	-3.4974e-275	7.06653e-275	-3.24436e-275	7.63095e-275	-4.78099e-275	1.20896e-275	-4.46847e-274	-3.48525e-274	1.09513e-274	5.93893e-275	-2.53877e-275	5.58627e-275	4.79397e-274	2.77893e-275	-2.5453e-276	-3.11159e-274	2.87172e-273
-1.70809e-275	3.41175e-276	2.41634e-275	2.14623e-275	1.49913e-275	6.26403e-276	1.6276e-277	4.1578e-276	3.53356e-276	1.04323e-275	2.15589e-275	-4.24799e-278	1.05008e-275	-6.58633e-276	-3.39025e-276	-6.15148e-276	-3.1154e-275	-1.91818e-275	-1.69994e-275	-6.21271e-275	-4.76942e-276	-9.29758e-276	2.05401e-276	-2.02383e-276	-4.19802e-276	9.42284e-276	1.52013e-276	-4.16164e-276	-1.42047e-275	1.88187e-276	3.36887e-274
1.65327e-276	-2.53592e-276	-3.02918e-276	-1.87897e-276	1.67842e-276	-3.61988e-277	-1.7014e-277	6.22258e-279	1.20902e-276	1.22415e-276	-1.93022e-276	3.5096e-277	1.59571e-276	-8.69672e-277	-4.71913e-277	3.11017e-277	2.74706e-277	-6.5705e-277	7.72511e-277	1.17987e-276	-1.1987e-276	-2.73885e-277	-4.06478e-277	-1.12749e-276	-4.48321e-278	-7.19319e-278	8.27817e-277	3.77648e-276	9.07639e-278	-3.93204e-277	3.03725e-275
-6.96782e-278	5.00779e-278	-4.43081e-277	9.23615e-278	2.92979e-278	-1.03263e-278	-4.71287e-278	-1.26503e-278	7.69951e-278	2.40183e-277	2.43799e-278	1.21829e-277	1.59444e-277	-2.67983e-279	-2.04509e-278	1.4451e-278	4.81336e-279	-2.45952e-277	-4.87721e-278	-1.22547e-277	-6.96989e-278	-5.79836e-278	3.38744e-278	8.802e-279	-7.70207e-280	-2.59142e-279	5.75712e-278	-4.17396e-278	-9.79211e-278	1.69775e-278	2.22503e-276
7.26534e-279	1.91148e-279	-3.94223e-278	1.18399e-279	6.69897e-279	-1.87967e-279	-1.82331e-279	7.69943e-279	-1.45976e-278	-1.08022e-278	2.72493e-278	-4.13902e-279	-1.11835e-279	-3.07358e-278	-2.2046e-279	-8.83728e-279	3.85695e-279	-2.66845e-279	-7.22646e-280	-1.03713e-278	-4.65315e-279	3.61566e-279	3.43692e-279	-2.84795e-279	-1.69512e-279	-9.2394e-280	-1.99291e-279	-2.2147e-279	3.0389e-278	4.37654e-280	2.37395e-277
1.2785e-280	-3.40669e-281	8.09786e-280	-3.06903e-280	-1.39387e-280	9.47827e-280	-1.77408e-280	-2.06822e-280	-1.75293e-279	-1.49446e-279	1.39961e-280	-1.07374e-280	-1.36033e-279	1.63026e-279	2.04634e-281	9.36552e-281	-7.69671e-280	-7.22679e-280	1.23423e-280	-8.70736e-279	-8.74475e-280	-9.77598e-280	-2.34407e-280	5.42053e-280	-2.8155e-280	-3.64446e-280	-4.08531e-280	-8.36161e-280	-8.72046e-280	2.99931e-281	2.50939e-278
6.8868e-281	1.16591e-280	2.47352e-281	-2.59203e-282	2.15137e-280	-3.36707e-281	3.86982e-281	-3.18998e-281	1.9652e-281	9.55929e-281	-2.06568e-281	2.67438e-281	8.27885e-281	-2.29162e-280	-1.51018e-280	5.47142e-283	-3.34808e-281	-5.50832e-281	-4.25946e-281	1.7871e-281	-7.48189e-283	6.03649e-281	-5.24339e-281	5.66466e-281	-4.25055e-281	-1.1719e-280	-1.81068e-281	1.30077e-282	-1.82513e-281	5.87947e-281	1.73372e-279
-1.97046e-282	1.7775e-281	-2.19293e-283	-4.64385e-282	9.59299e-282	2.50731e-282	-8.26359e-283	-1.87722e-283	1.12402e-282	3.17092e-282	-9.41379e-282	-4.09833e-282	-3.35836e-283	-5.72855e-283	-7.89417e-284	7.5809e-281	6.51465e-283	-3.00412e-282	-3.28e-284	3.67353e-283	-6.3509e-284	7.36509e-282	1.91164e-283	-7.62768e-282	1.45989e-282	1.18906e-281	6.96972e-283	-5.48463e-283	5.4775e-282	1.86992e-282	1.73573e-280
-6.12799e-283	-1.02692e-282	-3.83082e-283	-1.61111e-283	-1.4048e-282	4.09945e-283	-1.27237e-283	-1.00913e-282	6.66183e-283	4.62271e-283	6.61831e-283	2.7307e-283	-2.35703e-283	-5.63664e-283	-3.35622e-283	-1.32626e-283	5.9815e-284	-7.18908e-284	-5.42786e-284	2.08644e-283	-3.94256e-283	3.14882e-283	6.15225e-284	-1.03045e-282	-2.41008e-283	4.21352e-283	-3.195e-284	-2.62115e-283	-2.00881e-283	-1.42565e-283	1.19616e-281
-4.95921e-284	8.87216e-286	1.98095e-286	1.52341e-283	-1.72036e-285	8.34248e-284	5.76561e-286	-2.24155e-284	1.7862e-284	1.54085e-283	3.33251e-284	2.25701e-284	3.15886e-284	4.63463e-284	4.62291e-284	2.68274e-284	-4.53669e-284	-4.67163e-284	1.54316e-284	-1.04957e-284	-1.54859e-284	-2.71834e-285	1.07924e-283	7.72055e-285	1.15374e-283	1.91452e-284	-2.4434e-284	1.43849e-284	-5.29738e-285	3.65409e-284	1.15702e-282
2.32501e-285	3.1477e-285	4.43188e-285	1.7098e-285	-1.13814e-284	-2.47089e-285	2.23072e-284	-1.61811e-285	-1.57766e-285	2.52312e-285	-2.18941e-285	1.22255e-285	-5.18084e-285	4.02233e-285	4.59526e-285	1.0574e-285	3.49237e-285	-3.38191e-286	2.77718e-285	1.48261e-285	4.81749e-285	4.49343e-285	6.00445e-286	8.37764e-285	-2.08325e-285	7.21176e-287	-1.86538e-285	1.48648e-285	6.91726e-285	-1.07912e-285	1.11644e-283
-1.11464e-287	-1.68255e-285	3.55986e-286	-2.83273e-286	1.81541e-286	1.26019e-286	-6.27232e-286	-3.28861e-286	-1.05128e-286	1.30857e-285	9.50431e-287	-2.02966e-286	-7.24324e-287	1.09568e-286	-3.1329e-286	-2.54304e-287	3.13844e-287	6.19111e-287	-1.37986e-286	2.73114e-285	-1.60955e-285	3.46708e-286	-3.81693e-286	5.37467e-286	-1.15497e-286	-3.14698e-286	-1.32468e-286	3.18333e-286	1.84318e-286	3.03859e-286	1.3036e-284
2.39689e-287	-4.96126e-287	-1.52206e-287	9.05743e-288	-7.28811e-288	-1.95079e-286	-2.92992e-287	5.0891e-287	1.10137e-287	1.86783e-287	-5.06726e-287	-1.01466e-286	-1.75647e-286	6.12123e-287	1.27091e-286	1.81114e-287	-1.25362e-287	-6.73301e-288	5.49748e-288	-1.41082e-287	2.84147e-288	-4.44975e-287	-8.9758e-289	9.42283e-287	-1.11488e-287	-7.42288e-288	-1.90604e-287	-5.17896e-288	3.91891e-287	-2.99889e-288	1.21065e-285
4.10778e-288	-4.28553e-288	-3.85212e-292	1.09796e-288	-2.98015e-288	9.67205e-290	5.22539e-288	-1.24092e-288	-2.88126e-289	2.65965e-288	-4.39345e-289	3.65341e-288	2.13034e-288	4.61605e-288	-1.09056e-287	3.56151e-288	-1.38368e-288	-2.25574e-288	1.29827e-289	5.24573e-289	8.88227e-289	-9.19971e-288	-4.40949e-289	9.14837e-288	2.86022e-288	-1.24063e-288	-6.61704e-289	-2.12735e-288	7.41975e-288	-7.86166e-291	8.55775e-287
3.5964e-290	7.55016e-289	4.05168e-290	1.03403e-289	7.80915e-289	3.66879e-289	1.98408e-290	8.19893e-290	1.68177e-289	3.97052e-290	6.17002e-289	8.29535e-290	-1.01955e-289	2.81699e-290	7.14968e-290	-9.75332e-289	-1.86188e-290	-4.80626e-291	-6.62339e-290	-1.13103e-289	-2.51245e-289	-1.42932e-290	-2.49444e-289	-3.74056e-289	3.10368e-290	9.54372e-289	-8.48106e-290	2.13538e-291	-5.29504e-289	-1.17223e-289	7.0802e-288
2.88854e-290	3.62155e-290	-3.13575e-290	-1.01806e-291	-1.41654e-290	1.04306e-290	1.31728e-290	3.26668e-290	-1.51947e-290	-2.27375e-290	1.36177e-290	-3.12704e-290	-1.55988e-290	-1.38842e-289	-4.47124e-290	-3.1896e-290	2.15542e-290	2.46789e-291	-1.73956e-291	2.42543e-290	-2.29436e-290	6.60228e-290	1.40606e-289	-8.18525e-290	2.31148e-290	6.11409e-291	-1.94365e-292	-6.65786e-291	7.4345e-290	-1.28846e-290	9.66533e-289
-5.77091e-292	-2.41294e-291	1.5584e-291	-1.88007e-292	-1.11364e-291	3.23208e-292	-4.45084e-292	6.44239e-291	1.35072e-291	2.44376e-291	-5.81358e-292	2.00971e-291	-1.38044e-292	1.55014e-292	5.66203e-291	-3.88354e-292	5.74343e-291	1.9402e-291	8.579e-292	4.97337e-292	-2.57783e-291	1.47295e-291	4.75207e-291	-3.57081e-291	1.00338e-293	-1.87582e-291	5.95074e-291	6.62419e-292	4.46938e-291	2.62724e-291	6.27979e-290
-1.89009e-292	1.26351e-292	-1.13373e-292	2.4481e-292	-7.86089e-293	7.41577e-293	-7.5994e-292	-4.01943e-292	-1.8648e-293	-2.06659e-292	1.50234e-292	-4.73556e-292	2.35481e-293	4.77115e-293	-1.42996e-292	3.44344e-293	-4.12938e-293	-2.41239e-292	-2.07788e-292	3.04373e-293	-1.93368e-292	-9.10163e-293	2.473e-292	5.57e-293	3.7318e-292	-2.5312e-293	-3.46792e-292	-1.62825e-293	-1.85755e-292	1.45545e-292	5.28699e-291
6.27341e-294	1.26814e-293	7.57266e-294	4.0745e-294	1.64034e-294	1.07499e-295	-3.65961e-294	-5.98621e-293	-3.61675e-293	-4.60242e-294	1.90029e-293	6.10348e-294	-1.89999e-293	8.22294e-294	2.48134e-294	-4.49957e-294	2.26446e-293	-1.74612e-293	9.91696e-294	-8.58967e-294	-9.61591e-294	-1.89318e-293	-4.1951e-293	9.46364e-294	3.51758e-293	-1.95999e-293	2.01601e-294	1.2238e-293	2.08524e-293	5.91534e-294	4.30324e-292
1.95721e-294	1.52885e-294	1.52969e-295	-2.1926e-295	-1.1734e-294	8.78212e-295	2.01043e-294	1.36635e-297	3.70511e-294	-1.57102e-295	1.80388e-294	-2.40268e-295	1.71019e-295	5.36353e-295	-2.83179e-294	-3.2745e-295	4.46839e-295	2.8394e-295	1.32789e-294	9.20174e-295	1.31666e-294	-2.99034e-295	-6.10059e-296	-3.59641e-294	-7.95087e-295	-1.81369e-294	3.58064e-295	-1.72631e-294	5.44967e-295	6.24948e-295	3.18097e-293
2.41545e-296	3.96979e-296	-4.99978e-296	-2.259e-296	2.34431e-295	1.01522e-296	-4.78778e-295	-3.23869e-297	3.40233e-296	1.20488e-296	4.1677e-296	-2.89235e-296	4.03212e-296	1.3657e-295	1.12666e-295	-4.57254e-295	-6.84887e-296	9.98306e-296	2.31319e-295	2.70715e-296	-3.86201e-295	7.76078e-296	-3.42339e-295	1.09043e-295	2.87888e-295	-1.4565e-296	-1.98208e-295	3.25012e-296	4.19244e-296	-1.0065e-295	3.74416e-294
5.42413e-296	-2.31118e-298	5.84307e-297	4.09816e-296	-1.42936e-296	6.8516e-297	9.64092e-297	1.28458e-296	2.40671e-297	-5.97696e-297	1.23799e-296	-4.02906e-297	2.52107e-296	-6.61168e-297	1.43568e-296	-2.18557e-296	8.99945e-297	1.31151e-296	3.71885e-296	-1.74149e-296	-2.02447e-296	-4.93322e-297	-2.13421e-296	-2.68629e-296	-1.79014e-296	2.83696e-296	-4.16036e-296	-2.67235e-296	1.39748e-296	-1.67659e-297	5.18107e-295
9.57814e-299	-9.24225e-298	2.81339e-297	4.92493e-299	3.35436e-298	-2.0651e-297	1.32242e-297	-8.13916e-299	-7.97742e-298	-9.29114e-298	-7.62236e-298	1.15181e-297	-8.22136e-298	1.21263e-297	-1.99282e-297	-1.64577e-298	-1.02e-297	1.24524e-297	1.40615e-297	8.99547e-299	-4.52764e-297	1.9788e-297	-1.3502e-297	6.64611e-298	-8.53388e-298	6.41361e-298	1.10271e-297	-1.45095e-297	-2.1951e-298	-6.16445e-298	3.2687e-296
8.25317e-301	-2.58728e-298	-2.1604e-299	7.27955e-299	-1.01572e-298	1.86351e-298	2.64324e-299	5.08651e-299	5.01942e-299	6.49966e-299	1.91505e-299	9.4935e-300	1.66491e-298	7.21866e-299	-1.91303e-299	-2.27451e-299	-5.37491e-299	6.37113e-300	5.16346e-299	1.34869e-299	8.43807e-299	-1.43542e-298	4.07684e-299	-4.95378e-298	-1.70083e-298	-2.65013e-298	-8.69822e-299	1.05146e-298	-1.20784e-299	-4.52621e-299	2.71744e-297
1.45237e-301	1.30485e-300	4.41912e-299	-5.74195e-300	-1.36655e-299	1.18797e-299	1.42462e-299	6.03061e-300	6.73934e-300	-6.6059e-300	-9.00282e-300	-1.74288e-301	3.96519e-300	1.2997e-299	1.61596e-301	3.06662e-300	-1.58386e-300	-2.04807e-299	6.02156e-300	-1.42682e-300	4.68037e-300	7.65657e-300	6.80584e-300	-2.88614e-299	5.88236e-300	-2.20671e-299	1.49255e-299	5.02454e-301	-7.50325e-300	-4.38453e-301	2.68754e-298
6.0944e-301	7.46497e-301	3.83627e-301	-2.23471e-301	-5.21064e-301	3.99255e-301	-6.83266e-302	2.50164e-300	-1.18375e-301	1.91965e-302	2.25256e-302	-2.13378e-301	-5.74104e-302	1.47219e-301	1.09492e-300	-4.02153e-301	-4.81551e-301	1.74699e-300	8.66631e-301	1.31067e-300	-1.07863e-300	-1.80194e-300	-8.07767e-301	1.32046e-300	4.13177e-300	-1.74869e-300	-3.14555e-302	-5.55115e-302	5.7247e-301	-1.30999e-302	2.34961e-299
2.53946e-303	2.73077e-302	4.03958e-302	2.21999e-302	-1.10545e-302	3.4043e-301	-5.81579e-301	5.66336e-302	-1.04793e-301	-1.39529e-301	1.69137e-301	6.72385e-303	-1.1629e-302	-1.58726e-301	3.95017e-302	-5.07535e-302	-2.41795e-302	-3.02214e-302	2.65574e-302	-2.41892e-301	-7.8951e-302	2.84659e-302	2.00765e-301	-1.43267e-301	6.00037e-304	-4.91736e-302	-4.09336e-302	2.34473e-302	3.50925e-302	1.86721e-302	2.70515e-300
-2.52199e-302	9.02048e-303	1.2179e-302	-5.68355e-304	-8.05597e-303	-1.01598e-303	-1.56481e-302	8.81765e-304	2.15385e-303	-1.58755e-303	1.03552e-303	-3.30113e-303	1.06962e-303	1.85569e-304	-2.0794e-302	-8.88013e-303	1.95058e-303	1.43188e-303	6.66439e-303	1.95517e-303	5.02993e-303	2.69622e-303	-4.38879e-305	5.44741e-303	1.57234e-303	-5.2087e-303	-2.2894e-302	-1.57986e-302	-3.09239e-303	-5.23792e-303	1.9062e-301
-9.65144e-304	-1.87403e-304	5.16843e-304	2.42651e-304	5.72233e-304	1.14526e-303	2.64904e-304	-7.86205e-304	-3.70343e-304	1.12396e-303	-2.09066e-304	5.20156e-304	-8.069e-304	6.4476e-304	1.67075e-304	7.47057e-304	-4.00961e-304	-2.63249e-305	-3.83189e-304	-4.58118e-304	-2.68563e-305	-7.83745e-304	1.25374e-304	7.98831e-304	1.12951e-304	1.17273e-303	1.28339e-303	8.91997e-305	1.05088e-304	1.02668e-303	1.60634e-302
6.42742e-305	-2.61729e-305	-3.07809e-305	-9.3921e-306	-1.15067e-304	1.21689e-305	-1.01132e-304	2.73993e-304	1.96499e-305	1.97673e-306	3.27844e-305	4.88045e-306	3.653e-305	7.25534e-305	-6.45089e-305	-2.82285e-305	-1.17611e-306	6.0392e-305	3.75406e-305	1.34846e-305	-2.4197e-304	3.75281e-306	2.78011e-305	-1.86414e-305	-1.97635e-305	-1.14519e-305	-2.56809e-305	-4.10546e-306	-3.19931e-308	4.67266e-305	1.40661e-303
1.54103e-307	1.32548e-306	-1.27468e-306	-2.5523e-306	1.06449e-305	3.65005e-306	-5.28694e-306	8.31459e-306	-2.92695e-306	8.49685e-306	1.64059e-306	5.24399e-307	-4.11997e-306	1.10786e-306	1.15171e-306	2.96269e-306	-1.33171e-306	1.86594e-306	3.71344e-306	-2.18899e-307	1.36477e-306	-3.43617e-307	3.91972e-306	-3.92909e-306	-2.48745e-306	9.47136e-307	5.82379e-306	-5.01506e-306	7.0904e-306	-2.45329e-306	9.66384e-305
-3.11383e-308	-3.39107e-307	-9.63602e-308	3.63946e-308	6.95932e-307	-1.29701e-306	3.29554e-307	-2.61771e-306	-1.84536e-307	9.01868e-308	-5.73363e-307	0	-3.48143e-306	1.6927e-307	2.04927e-306	-5.2874e-307	4.36407e-307	2.83263e-307	0	8.14225e-308	-1.51319e-306	-2.43857e-307	2.65534e-307	0	-2.20251e-307	0	6.31005e-308	1.27329e-307	-1.86307e-306	-5.43318e-307	1.81943e-305
-3.43533e-308	3.0948e-308	3.39242e-308	0	-4.61617e-308	0	-1.00482e-307	-3.75656e-308	0	0	-1.86479e-307	0	6.57821e-308	-1.00509e-307	0	-5.27066e-308	-2.70568e-308	2.86712e-308	0	0	0	8.4398e-308	-2.73958e-308	2.45016e-308	0	0	-4.12931e-308	0	0	1.88904e-307	1.25935e-306
0	0	0	0	0	0	0	0	0	0	0	0	0	0	0	0	0	0	0	0	0	0	0	0	0	0	0	0	0	0	1.1075e-307
0	0	0	0	0	0	0	0	0	0	0	0	0	0	0	0	0	0	0	0	0	0	0	0	0	0	0	0	0	0	0
0	0	0	0	0	0	0	0	0	0	0	0	0	0	0	0	0	0	0	0	0	0	0	0	0	0	0	0	0	0	0
0	0	0	0	0	0	0	0	0	0	0	0	0	0	0	0	0	0	0	0	0	0	0	0	0	0	0	0	0	0	0
0	0	0	0	0	0	0	0	0	0	0	0	0	0	0	0	0	0	0	0	0	0	0	0	0	0	0	0	0	0	0
0	0	0	0	0	0	0	0	0	0	0	0	0	0	0	0	0	0	0	0	0	0	0	0	0	0	0	0	0	0	0
0	0	0	0	0	0	0	0	0	0	0	0	0	0	0	0	0	0	0	0	0	0	0	0	0	0	0	0	0	0	0
0	0	0	0	0	0	0	0	0	0	0	0	0	0	0	0	0	0	0	0	0	0	0	0	0	0	0	0	0	0	0
0	0	0	0	0	0	0	0	0	0	0	0	0	0	0	0	0	0	0	0	0	0	0	0	0	0	0	0	0	0	0
0	0	0	0	0	0	0	0	0	0	0	0	0	0	0	0	0	0	0	0	0	0	0	0	0	0	0	0	0	0	0
0	0	0	0	0	0	0	0	0	0	0	0	0	0	0	0	0	0	0	0	0	0	0	0	0	0	0	0	0	0	0
0	0	0	0	0	0	0	0	0	0	0	0	0	0	0	0	0	0	0	0	0	0	0	0	0	0	0	0	0	0	0
0	0	0	0	0	0	0	0	0	0	0	0	0	0	0	0	0	0	0	0	0	0	0	0	0	0	0	0	0	0	0
0	0	0	0	0	0	0	0	0	0	0	0	0	0	0	0	0	0	0	0	0	0	0	0	0	0	0	0	0	0	0
0	0	0	0	0	0	0	0	0	0	0	0	0	0	0	0	0	0	0	0	0	0	0	0	0	0	0	0	0	0	0
0	0	0	0	0	0	0	0	0	0	0	0	0	0	0	0	0	0	0	0	0	0	0	0	0	0	0	0	0	0	0
0	0	0	0	0	0	0	0	0	0	0	0	0	0	0	0	0	0	0	0	0	0	0	0	0	0	0	0	0	0	0
0	0	0	0	0	0	0	0	0	0	0	0	0	0	0	0	0	0	0	0	0	0	0	0	0	0	0	0	0	0	0
0	0	0	0	0	0	0	0	0	0	0	0	0	0	0	0	0	0	0	0	0	0	0	0	0	0	0	0	0	0	0
0	0	0	0	0	0	0	0	0	0	0	0	0	0	0	0	0	0	0	0	0	0	0	0	0	0	0	0	0	0	0
0	0	0	0	0	0	0	0	0	0	0	0	0	0	0	0	0	0	0	0	0	0	0	0	0	0	0	0	0	0	0
0	0	0	0	0	0	0	0	0	0	0	0	0	0	0	0	0	0	0	0	0	0	0	0	0	0	0	0	0	0	0
0	0	0	0	0	0	0	0	0	0	0	0	0	0	0	0	0	0	0	0	0	0	0	0	0	0	0	0	0	0	0
0	0	0	0	0	0	0	0	0	0	0	0	0	0	0	0	0	0	0	0	0	0	0	0	0	0	0	0	0	0	0
0	0	0	0	0	0	0	0	0	0	0	0	0	0	0	0	0	0	0	0	0	0	0	0	0	0	0	0	0	0	0
0	0	0	0	0	0	0	0	0	0	0	0	0	0	0	0	0	0	0	0	0	0	0	0	0	0	0	0	0	0	0
0	0	0	0	0	0	0	0	0	0	0	0	0	0	0	0	0	0	0	0	0	0	0	0	0	0	0	0	0	0	0
0	0	0	0	0	0	0	0	0	0	0	0	0	0	0	0	0	0	0	0	0	0	0	0	0	0	0	0	0	0	0
0	0	0	0	0	0	0	0	0	0	0	0	0	0	0	0	0	0	0	0	0	0	0	0	0	0	0	0	0	0	0
0	0	0	0	0	0	0	0	0	0	0	0	0	0	0	0	0	0	0	0	0	0	0	0	0	0	0	0	0	0	0
0	0	0	0	0	0	0	0	0	0	0	0	0	0	0	0	0	0	0	0	0	0	0	0	0	0	0	0	0	0	0
0	0	0	0	0	0	0	0	0	0	0	0	0	0	0	0	0	0	0	0	0	0	0	0	0	0	0	0	0	0	0
0	0	0	0	0	0	0	0	0	0	0	0	0	0	0	0	0	0	0	0	0	0	0	0	0	0	0	0	0	0	0
0	0	0	0	0	0	0	0	0	0	0	0	0	0	0	0	0	0	0	0	0	0	0	0	0	0	0	0	0	0	0
0	0	0	0	0	0	0	0	0	0	0	0	0	0	0	0	0	0	0	0	0	0	0	0	0	0	0	0	0	0	0
0	0	0	0	0	0	0	0	0	0	0	0	0	0	0	0	0	0	0	0	0	0	0	0	0	0	0	0	0	0	0
0	0	0	0	0	0	0	0	0	0	0	0	0	0	0	0	0	0	0	0	0	0	0	0	0	0	0	0	0	0	0
0	0	0	0	0	0	0	0	0	0	0	0	0	0	0	0	0	0	0	0	0	0	0	0	0	0	0	0	0	0	0
0	0	0	0	0	0	0	0	0	0	0	0	0	0	0	0	0	0	0	0	0	0	0	0	0	0	0	0	0	0	0
0	0	0	0	0	0	0	0	0	0	0	0	0	0	0	0	0	0	0	0	0	0	0	0	0	0	0	0	0	0	0
0	0	0	0	0	0	0	0	0	0	0	0	0	0	0	0	0	0	0	0	0	0	0	0	0	0	0	0	0	0	0
0	0	0	0	0	0	0	0	0	0	0	0	0	0	0	0	0	0	0	0	0	0	0	0	0	0	0	0	0	0	0
0	0	0	0	0	0	0	0	0	0	0	0	0	0	0	0	0	0	0	0	0	0	0	0	0	0	0	0	0	0	0
0	0	0	0	0	0	0	0	0	0	0	0	0	0	0	0	0	0	0	0	0	0	0	0	0	0	0	0	0	0	0
0	0	0	0	0	0	0	0	0	0	0	0	0	0	0	0	0	0	0	0	0	0	0	0	0	0	0	0	0	0	0
0	0	0	0	0	0	0	0	0	0	0	0	0	0	0	0	0	0	0	0	0	0	0	0	0	0	0	0	0	0	0
0	0	0	0	0	0	0	0	0	0	0	0	0	0	0	0	0	0	0	0	0	0	0	0	0	0	0	0	0	0	0
0	0	0	0	0	0	0	0	0	0	0	0	0	0	0	0	0	0	0	0	0	0	0	0	0	0	0	0	0	0	0
0	0	0	0	0	0	0	0	0	0	0	0	0	0	0	0	0	0	0	0	0	0	0	0	0	0	0	0	0	0	0
0	0	0	0	0	0	0	0	0	0	0	0	0	0	0	0	0	0	0	0	0	0	0	0	0	0	0	0	0	0	0
0	0	0	0	0	0	0	0	0	0	0	0	0	0	0	0	0	0	0	0	0	0	0	0	0	0	0	0	0	0	0
0	0	0	0	0	0	0	0	0	0	0	0	0	0	0	0	0	0	0	0	0	0	0	0	0	0	0	0	0	0	0
0	0	0	0	0	0	0	0	0	0	0	0	0	0	0	0	0	0	0	0	0	0	0	0	0	0	0	0	0	0	0
0	0	0	0	0	0	0	0	0	0	0	0	0	0	0	0	0	0	0	0	0	0	0	0	0	0	0	0	0	0	0
0	0	0	0	0	0	0	0	0	0	0	0	0	0	0	0	0	0	0	0	0	0	0	0	0	0	0	0	0	0	0
0	0	0	0	0	0	0	0	0	0	0	0	0	0	0	0	0	0	0	0	0	0	0	0	0	0	0	0	0	0	0
0	0	0	0	0	0	0	0	0	0	0	0	0	0	0	0	0	0	0	0	0	0	0	0	0	0	0	0	0	0	0
0	0	0	0	0	0	0	0	0	0	0	0	0	0	0	0	0	0	0	0	0	0	0	0	0	0	0	0	0	0	0
0	0	0	0	0	0	0	0	0	0	0	0	0	0	0	0	0	0	0	0	0	0	0	0	0	0	0	0	0	0	0
0	0	0	0	0	0	0	0	0	0	0	0	0	0	0	0	0	0	0	0	0	0	0	0	0	0	0	0	0	0	0
0	0	0	0	0	0	0	0	0	0	0	0	0	0	0	0	0	0	0	0	0	0	0	0	0	0	0	0	0	0	0
0	0	0	0	0	0	0	0	0	0	0	0	0	0	0	0	0	0	0	0	0	0	0	0	0	0	0	0	0	0	0
0	0	0	0	0	0	0	0	0	0	0	0	0	0	0	0	0	0	0	0	0	0	0	0	0	0	0	0	0	0	0
0	0	0	0	0	0	0	0	0	0	0	0	0	0	0	0	0	0	0	0	0	0	0	0	0	0	0	0	0	0	0
0	0	0	0	0	0	0	0	0	0	0	0	0	0	0	0	0	0	0	0	0	0	0	0	0	0	0	0	0	0	0
0	0	0	0	0	0	0	0	0	0	0	0	0	0	0	0	0	0	0	0	0	0	0	0	0	0	0	0	0	0	0
0	0	0	0	0	0	0	0	0	0	0	0	0	0	0	0	0	0	0	0	0	0	0	0	0	0	0	0	0	0	0
0	0	0	0	0	0	0	0	0	0	0	0	0	0	0	0	0	0	0	0	0	0	0	0	0	0	0	0	0	0	0
0	0	0	0	0	0	0	0	0	0	0	0	0	0	0	0	0	0	0	0	0	0	0	0	0	0	0	0	0	0	0
0	0	0	0	0	0	0	0	0	0	0	0	0	0	0	0	0	0	0	0	0	0	0	0	0	0	0	0	0	0	0
0	0	0	0	0	0	0	0	0	0	0	0	0	0	0	0	0	0	0	0	0	0	0	0	0	0	0	0	0	0	0
0	0	0	0	0	0	0	0	0	0	0	0	0	0	0	0	0	0	0	0	0	0	0	0	0	0	0	0	0	0	0
0	0	0	0	0	0	0	0	0	0	0	0	0	0	0	0	0	0	0	0	0	0	0	0	0	0	0	0	0	0	0
0	0	0	0	0	0	0	0	0	0	0	0	0	0	0	0	0	0	0	0	0	0	0	0	0	0	0	0	0	0	0
0	0	0	0	0	0	0	0	0	0	0	0	0	0	0	0	0	0	0	0	0	0	0	0	0	0	0	0	0	0	0
0	0	0	0	0	0	0	0	0	0	0	0	0	0	0	0	0	0	0	0	0	0	0	0	0	0	0	0	0	0	0
0	0	0	0	0	0	0	0	0	0	0	0	0	0	0	0	0	0	0	0	0	0	0	0	0	0	0	0	0	0	0
0	0	0	0	0	0	0	0	0	0	0	0	0	0	0	0	0	0	0	0	0	0	0	0	0	0	0	0	0	0	0
0	0	0	0	0	0	0	0	0	0	0	0	0	0	0	0	0	0	0	0	0	0	0	0	0	0	0	0	0	0	0
0	0	0	0	0	0	0	0	0	0	0	0	0	0	0	0	0	0	0	0	0	0	0	0	0	0	0	0	0	0	0
0	0	0	0	0	0	0	0	0	0	0	0	0	0	0	0	0	0	0	0	0	0	0	0	0	0	0	0	0	0	0
0	0	0	0	0	0	0	0	0	0	0	0	0	0	0	0	0	0	0	0	0	0	0	0	0	0	0	0	0	0	0
0	0	0	0	0	0	0	0	0	0	0	0	0	0	0	0	0	0	0	0	0	0	0	0	0	0	0	0	0	0	0
0	0	0	0	0	0	0	0	0	0	0	0	0	0	0	0	0	0	0	0	0	0	0	0	0	0	0	0	0	0	0
0	0	0	0	0	0	0	0	0	0	0	0	0	0	0	0	0	0	0	0	0	0	0	0	0	0	0	0	0	0	0
0	0	0	0	0	0	0	0	0	0	0	0	0	0	0	0	0	0	0	0	0	0	0	0	0	0	0	0	0	0	0
0	0	0	0	0	0	0	0	0	0	0	0	0	0	0	0	0	0	0	0	0	0	0	0	0	0	0	0	0	0	0
0	0	0	0	0	0	0	0	0	0	0	0	0	0	0	0	0	0	0	0	0	0	0	0	0	0	0	0	0	0	0
0	0	0	0	0	0	0	0	0	0	0	0	0	0	0	0	0	0	0	0	0	0	0	0	0	0	0	0	0	0	0
0	0	0	0	0	0	0	0	0	0	0	0	0	0	0	0	0	0	0	0	0	0	0	0	0	0	0	0	0	0	0
0	0	0	0	0	0	0	0	0	0	0	0	0	0	0	0	0	0	0	0	0	0	0	0	0	0	0	0	0	0	0
0	0	0	0	0	0	0	0	0	0	0	0	0	0	0	0	0	0	0	0	0	0	0	0	0	0	0	0	0	0	0
0	0	0	0	0	0	0	0	0	0	0	0	0	0	0	0	0	0	0	0	0	0	0	0	0	0	0	0	0	0	0
0	0	0	0	0	0	0	0	0	0	0	0	0	0	0	0	0	0	0	0	0	0	0	0	0	0	0	0	0	0	0
0	0	0	0	0	0	0	0	0	0	0	0	0	0	0	0	0	0	0	0	0	0	0	0	0	0	0	0	0	0	0
0	0	0	0	0	0	0	0	0	0	0	0	0	0	0	0	0	0	0	0	0	0	0	0	0	0	0	0	0	0	0
0	0	0	0	0	0	0	0	0	0	0	0	0	0	0	0	0	0	0	0	0	0	0	0	0	0	0	0	0	0	0
0	0	0	0	0	0	0	0	0	0	0	0	0	0	0	0	0	0	0	0	0	0	0	0	0	0	0	0	0	0	0
0	0	0	0	0	0	0	0	0	0	0	0	0	0	0	0	0	0	0	0	0	0	0	0	0	0	0	0	0	0	0
0	0	0	0	0	0	0	0	0	0	0	0	0	0	0	0	0	0	0	0	0	0	0	0	0	0	0	0	0	0	0
0	0	0	0	0	0	0	0	0	0	0	0	0	0	0	0	0	0	0	0	0	0	0	0	0	0	0	0	0	0	0
0	0	0	0	0	0	0	0	0	0	0	0	0	0	0	0	0	0	0	0	0	0	0	0	0	0	0	0	0	0	0
0	0	0	0	0	0	0	0	0	0	0	0	0	0	0	0	0	0	0	0	0	0	0	0	0	0	0	0	0	0	0
0	0	0	0	0	0	0	0	0	0	0	0	0	0	0	0	0	0	0	0	0	0	0	0	0	0	0	0	0	0	0
0	0	0	0	0	0	0	0	0	0	0	0	0	0	0	0	0	0	0	0	0	0	0	0	0	0	0	0	0	0	0
0	0	0	0	0	0	0	0	0	0	0	0	0	0	0	0	0	0	0	0	0	0	0	0	0	0	0	0	0	0	0
0	0	0	0	0	0	0	0	0	0	0	0	0	0	0	0	0	0	0	0	0	0	0	0	0	0	0	0	0	0	0
0	0	0	0	0	0	0	0	0	0	0	0	0	0	0	0	0	0	0	0	0	0	0	0	0	0	0	0	0	0	0
0	0	0	0	0	0	0	0	0	0	0	0	0	0	0	0	0	0	0	0	0	0	0	0	0	0	0	0	0	0	0
0	0	0	0	0	0	0	0	0	0	0	0	0	0	0	0	0	0	0	0	0	0	0	0	0	0	0	0	0	0	0
0	0	0	0	0	0	0	0	0	0	0	0	0	0	0	0	0	0	0	0	0	0	0	0	0	0	0	0	0	0	0
0	0	0	0	0	0	0	0	0	0	0	0	0	0	0	0	0	0	0	0	0	0	0	0	0	0	0	0	0	0	0
0	0	0	0	0	0	0	0	0	0	0	0	0	0	0	0	0	0	0	0	0	0	0	0	0	0	0	0	0	0	0
0	0	0	0	0	0	0	0	0	0	0	0	0	0	0	0	0	0	0	0	0	0	0	0	0	0	0	0	0	0	0
0	0	0	0	0	0	0	0	0	0	0	0	0	0	0	0	0	0	0	0	0	0	0	0	0	0	0	0	0	0	0
0	0	0	0	0	0	0	0	0	0	0	0	0	0	0	0	0	0	0	0	0	0	0	0	0	0	0	0	0	0	0
0	0	0	0	0	0	0	0	0	0	0	0	0	0	0	0	0	0	0	0	0	0	0	0	0	0	0	0	0	0	0
0	0	0	0	0	0	0	0	0	0	0	0	0	0	0	0	0	0	0	0	0	0	0	0	0	0	0	0	0	0	0
0	0	0	0	0	0	0	0	0	0	0	0	0	0	0	0	0	0	0	0	0	0	0	0	0	0	0	0	0	0	0
0	0	0	0	0	0	0	0	0	0	0	0	0	0	0	0	0	0	0	0	0	0	0	0	0	0	0	0	0	0	0
0	0	0	0	0	0	0	0	0	0	0	0	0	0	0	0	0	0	0	0	0	0	0	0	0	0	0	0	0	0	0
0	0	0	0	0	0	0	0	0	0	0	0	0	0	0	0	0	0	0	0	0	0	0	0	0	0	0	0	0	0	0
0	0	0	0	0	0	0	0	0	0	0	0	0	0	0	0	0	0	0	0	0	0	0	0	0	0	0	0	0	0	0
0	0	0	0	0	0	0	0	0	0	0	0	0	0	0	0	0	0	0	0	0	0	0	0	0	0	0	0	0	0	0
0	0	0	0	0	0	0	0	0	0	0	0	0	0	0	0	0	0	0	0	0	0	0	0	0	0	0	0	0	0	0
0	0	0	0	0	0	0	0	0	0	0	0	0	0	0	0	0	0	0	0	0	0	0	0	0	0	0	0	0	0	0
0	0	0	0	0	0	0	0	0	0	0	0	0	0	0	0	0	0	0	0	0	0	0	0	0	0	0	0	0	0	0
0	0	0	0	0	0	0	0	0	0	0	0	0	0	0	0	0	0	0	0	0	0	0	0	0	0	0	0	0	0	0
0	0	0	0	0	0	0	0	0	0	0	0	0	0	0	0	0	0	0	0	0	0	0	0	0	0	0	0	0	0	0
0	0	0	0	0	0	0	0	0	0	0	0	0	0	0	0	0	0	0	0	0	0	0	0	0	0	0	0	0	0	0
0	0	0	0	0	0	0	0	0	0	0	0	0	0	0	0	0	0	0	0	0	0	0	0	0	0	0	0	0	0	0
0	0	0	0	0	0	0	0	0	0	0	0	0	0	0	0	0	0	0	0	0	0	0	0	0	0	0	0	0	0	0
0	0	0	0	0	0	0	0	0	0	0	0	0	0	0	0	0	0	0	0	0	0	0	0	0	0	0	0	0	0	0
0	0	0	0	0	0	0	0	0	0	0	0	0	0	0	0	0	0	0	0	0	0	0	0	0	0	0	0	0	0	0
0	0	0	0	0	0	0	0	0	0	0	0	0	0	0	0	0	0	0	0	0	0	0	0	0	0	0	0	0	0	0
0	0	0	0	0	0	0	0	0	0	0	0	0	0	0	0	0	0	0	0	0	0	0	0	0	0	0	0	0	0	0
0	0	0	0	0	0	0	0	0	0	0	0	0	0	0	0	0	0	0	0	0	0	0	0	0	0	0	0	0	0	0
0	0	0	0	0	0	0	0	0	0	0	0	0	0	0	0	0	0	0	0	0	0	0	0	0	0	0	0	0	0	0
0	0	0	0	0	0	0	0	0	0	0	0	0	0	0	0	0	0	0	0	0	0	0	0	0	0	0	0	0	0	0
0	0	0	0	0	0	0	0	0	0	0	0	0	0	0	0	0	0	0	0	0	0	0	0	0	0	0	0	0	0	0
0	0	0	0	0	0	0	0	0	0	0	0	0	0	0	0	0	0	0	0	0	0	0	0	0	0	0	0	0	0	0
0	0	0	0	0	0	0	0	0	0	0	0	0	0	0	0	0	0	0	0	0	0	0	0	0	0	0	0	0	0	0
0	0	0	0	0	0	0	0	0	0	0	0	0	0	0	0	0	0	0	0	0	0	0	0	0	0	0	0	0	0	0
0	0	0	0	0	0	0	0	0	0	0	0	0	0	0	0	0	0	0	0	0	0	0	0	0	0	0	0	0	0	0
0	0	0	0	0	0	0	0	0	0	0	0	0	0	0	0	0	0	0	0	0	0	0	0	0	0	0	0	0	0	0
0	0	0	0	0	0	0	0	0	0	0	0	0	0	0	0	0	0	0	0	0	0	0	0	0	0	0	0	0	0	0
0	0	0	0	0	0	0	0	0	0	0	0	0	0	0	0	0	0	0	0	0	0	0	0	0	0	0	0	0	0	0
0	0	0	0	0	0	0	0	0	0	0	0	0	0	0	0	0	0	0	0	0	0	0	0	0	0	0	0	0	0	0
0	0	0	0	0	0	0	0	0	0	0	0	0	0	0	0	0	0	0	0	0	0	0	0	0	0	0	0	0	0	0
0	0	0	0	0	0	0	0	0	0	0	0	0	0	0	0	0	0	0	0	0	0	0	0	0	0	0	0	0	0	0
0	0	0	0	0	0	0	0	0	0	0	0	0	0	0	0	0	0	0	0	0	0	0	0	0	0	0	0	0	0	0
0	0	0	0	0	0	0	0	0	0	0	0	0	0	0	0	0	0	0	0	0	0	0	0	0	0	0	0	0	0	0
0	0	0	0	0	0	0	0	0	0	0	0	0	0	0	0	0	0	0	0	0	0	0	0	0	0	0	0	0	0	0
0	0	0	0	0	0	0	0	0	0	0	0	0	0	0	0	0	0	0	0	0	0	0	0	0	0	0	0	0	0	0
0	0	0	0	0	0	0	0	0	0	0	0	0	0	0	0	0	0	0	0	0	0	0	0	0	0	0	0	0	0	0
0	0	0	0	0	0	0	0	0	0	0	0	0	0	0	0	0	0	0	0	0	0	0	0	0	0	0	0	0	0	0
0	0	0	0	0	0	0	0	0	0	0	0	0	0	0	0	0	0	0	0	0	0	0	0	0	0	0	0	0	0	0
0	0	0	0	0	0	0	0	0	0	0	0	0	0	0	0	0	0	0	0	0	0	0	0	0	0	0	0	0	0	0
0	0	0	0	0	0	0	0	0	0	0	0	0	0	0	0	0	0	0	0	0	0	0	0	0	0	0	0	0	0	0
0	0	0	0	0	0	0	0	0	0	0	0	0	0	0	0	0	0	0	0	0	0	0	0	0	0	0	0	0	0	0
0	0	0	0	0	0	0	0	0	0	0	0	0	0	0	0	0	0	0	0	0	0	0	0	0	0	0	0	0	0	0
0	0	0	0	0	0	0	0	0	0	0	0	0	0	0	0	0	0	0	0	0	0	0	0	0	0	0	0	0	0	0
0	0	0	0	0	0	0	0	0	0	0	0	0	0	0	0	0	0	0	0	0	0	0	0	0	0	0	0	0	0	0
0	0	0	0	0	0	0	0	0	0	0	0	0	0	0	0	0	0	0	0	0	0	0	0	0	0	0	0	0	0	0
0	0	0	0	0	0	0	0	0	0	0	0	0	0	0	0	0	0	0	0	0	0	0	0	0	0	0	0	0	0	0
0	0	0	0	0	0	0	0	0	0	0	0	0	0	0	0	0	0	0	0	0	0	0	0	0	0	0	0	0	0	0
0	0	0	0	0	0	0	0	0	0	0	0	0	0	0	0	0	0	0	0	0	0	0	0	0	0	0	0	0	0	0
0	0	0	0	0	0	0	0	0	0	0	0	0	0	0	0	0	0	0	0	0	0	0	0	0	0	0	0	0	0	0
0	0	0	0	0	0	0	0	0	0	0	0	0	0	0	0	0	0	0	0	0	0	0	0	0	0	0	0	0	0	0
0	0	0	0	0	0	0	0	0	0	0	0	0	0	0	0	0	0	0	0	0	0	0	0	0	0	0	0	0	0	0
0	0	0	0	0	0	0	0	0	0	0	0	0	0	0	0	0	0	0	0	0	0	0	0	0	0	0	0	0	0	0
0	0	0	0	0	0	0	0	0	0	0	0	0	0	0	0	0	0	0	0	0	0	0	0	0	0	0	0	0	0	0
0	0	0	0	0	0	0	0	0	0	0	0	0	0	0	0	0	0	0	0	0	0	0	0	0	0	0	0	0	0	0
0	0	0	0	0	0	0	0	0	0	0	0	0	0	0	0	0	0	0	0	0	0	0	0	0	0	0	0	0	0	0
0	0	0	0	0	0	0	0	0	0	0	0	0	0	0	0	0	0	0	0	0	0	0	0	0	0	0	0	0	0	0
0	0	0	0	0	0	0	0	0	0	0	0	0	0	0	0	0	0	0	0	0	0	0	0	0	0	0	0	0	0	0
0	0	0	0	0	0	0	0	0	0	0	0	0	0	0	0	0	0	0	0	0	0	0	0	0	0	0	0	0	0	0
0	0	0	0	0	0	0	0	0	0	0	0	0	0	0	0	0	0	0	0	0	0	0	0	0	0	0	0	0	0	0
0	0	0	0	0	0	0	0	0	0	0	0	0	0	0	0	0	0	0	0	0	0	0	0	0	0	0	0	0	0	0
0	0	0	0	0	0	0	0	0	0	0	0	0	0	0	0	0	0	0	0	0	0	0	0	0	0	0	0	0	0	0
0	0	0	0	0	0	0	0	0	0	0	0	0	0	0	0	0	0	0	0	0	0	0	0	0	0	0	0	0	0	0
0	0	0	0	0	0	0	0	0	0	0	0	0	0	0	0	0	0	0	0	0	0	0	0	0	0	0	0	0	0	0
0	0	0	0	0	0	0	0	0	0	0	0	0	0	0	0	0	0	0	0	0	0	0	0	0	0	0	0	0	0	0
0	0	0	0	0	0	0	0	0	0	0	0	0	0	0	0	0	0	0	0	0	0	0	0	0	0	0	0	0	0	0
0	0	0	0	0	0	0	0	0	0	0	0	0	0	0	0	0	0	0	0	0	0	0	0	0	0	0	0	0	0	0
0	0	0	0	0	0	0	0	0	0	0	0	0	0	0	0	0	0	0	0	0	0	0	0	0	0	0	0	0	0	0
0	0	0	0	0	0	0	0	0	0	0	0	0	0	0	0	0	0	0	0	0	0	0	0	0	0	0	0	0	0	0
0	0	0	0	0	0	0	0	0	0	0	0	0	0	0	0	0	0	0	0	0	0	0	0	0	0	0	0	0	0	0
0	0	0	0	0	0	0	0	0	0	0	0	0	0	0	0	0	0	0	0	0	0	0	0	0	0	0	0	0	0	0
0	0	0	0	0	0	0	0	0	0	0	0	0	0	0	0	0	0	0	0	0	0	0	0	0	0	0	0	0	0	0
0	0	0	0	0	0	0	0	0	0	0	0	0	0	0	0	0	0	0	0	0	0	0	0	0	0	0	0	0	0	0
0	0	0	0	0	0	0	0	0	0	0	0	0	0	0	0	0	0	0	0	0	0	0	0	0	0	0	0	0	0	0
0	0	0	0	0	0	0	0	0	0	0	0	0	0	0	0	0	0	0	0	0	0	0	0	0	0	0	0	0	0	0
0	0	0	0	0	0	0	0	0	0	0	0	0	0	0	0	0	0	0	0	0	0	0	0	0	0	0	0	0	0	0
0	0	0	0	0	0	0	0	0	0	0	0	0	0	0	0	0	0	0	0	0	0	0	0	0	0	0	0	0	0	0
0	0	0	0	0	0	0	0	0	0	0	0	0	0	0	0	0	0	0	0	0	0	0	0	0	0	0	0	0	0	0
0	0	0	0	0	0	0	0	0	0	0	0	0	0	0	0	0	0	0	0	0	0	0	0	0	0	0	0	0	0	0
0	0	0	0	0	0	0	0	0	0	0	0	0	0	0	0	0	0	0	0	0	0	0	0	0	0	0	0	0	0	0
0	0	0	0	0	0	0	0	0	0	0	0	0	0	0	0	0	0	0	0	0	0	0	0	0	0	0	0	0	0	0
0	0	0	0	0	0	0	0	0	0	0	0	0	0	0	0	0	0	0	0	0	0	0	0	0	0	0	0	0	0	0
0	0	0	0	0	0	0	0	0	0	0	0	0	0	0	0	0	0	0	0	0	0	0	0	0	0	0	0	0	0	0
0	0	0	0	0	0	0	0	0	0	0	0	0	0	0	0	0	0	0	0	0	0	0	0	0	0	0	0	0	0	0
0	0	0	0	0	0	0	0	0	0	0	0	0	0	0	0	0	0	0	0	0	0	0	0	0	0	0	0	0	0	0
0	0	0	0	0	0	0	0	0	0	0	0	0	0	0	0	0	0	0	0	0	0	0	0	0	0	0	0	0	0	0
0	0	0	0	0	0	0	0	0	0	0	0	0	0	0	0	0	0	0	0	0	0	0	0	0	0	0	0	0	0	0
0	0	0	0	0	0	0	0	0	0	0	0	0	0	0	0	0	0	0	0	0	0	0	0	0	0	0	0	0	0	0
0	0	0	0	0	0	0	0	0	0	0	0	0	0	0	0	0	0	0	0	0	0	0	0	0	0	0	0	0	0	0
0	0	0	0	0	0	0	0	0	0	0	0	0	0	0	0	0	0	0	0	0	0	0	0	0	0	0	0	0	0	0
0	0	0	0	0	0	0	0	0	0	0	0	0	0	0	0	0	0	0	0	0	0	0	0	0	0	0	0	0	0	0
0	0	0	0	0	0	0	0	0	0	0	0	0	0	0	0	0	0	0	0	0	0	0	0	0	0	0	0	0	0	0
0	0	0	0	0	0	0	0	0	0	0	0	0	0	0	0	0	0	0	0	0	0	0	0	0	0	0	0	0	0	0
0	0	0	0	0	0	0	0	0	0	0	0	0	0	0	0	0	0	0	0	0	0	0	0	0	0	0	0	0	0	0
0	0	0	0	0	0	0	0	0	0	0	0	0	0	0	0	0	0	0	0	0	0	0	0	0	0	0	0	0	0	0
0	0	0	0	0	0	0	0	0	0	0	0	0	0	0	0	0	0	0	0	0	0	0	0	0	0	0	0	0	0	0
0	0	0	0	0	0	0	0	0	0	0	0	0	0	0	0	0	0	0	0	0	0	0	0	0	0	0	0	0	0	0
0	0	0	0	0	0	0	0	0	0	0	0	0	0	0	0	0	0	0	0	0	0	0	0	0	0	0	0	0	0	0
0	0	0	0	0	0	0	0	0	0	0	0	0	0	0	0	0	0	0	0	0	0	0	0	0	0	0	0	0	0	0
0	0	0	0	0	0	0	0	0	0	0	0	0	0	0	0	0	0	0	0	0	0	0	0	0	0	0	0	0	0	0
0	0	0	0	0	0	0	0	0	0	0	0	0	0	0	0	0	0	0	0	0	0	0	0	0	0	0	0	0	0	0
0	0	0	0	0	0	0	0	0	0	0	0	0	0	0	0	0	0	0	0	0	0	0	0	0	0	0	0	0	0	0
0	0	0	0	0	0	0	0	0	0	0	0	0	0	0	0	0	0	0	0	0	0	0	0	0	0	0	0	0	0	0
0	0	0	0	0	0	0	0	0	0	0	0	0	0	0	0	0	0	0	0	0	0	0	0	0	0	0	0	0	0	0
0	0	0	0	0	0	0	0	0	0	0	0	0	0	0	0	0	0	0	0	0	0	0	0	0	0	0	0	0	0	0
0	0	0	0	0	0	0	0	0	0	0	0	0	0	0	0	0	0	0	0	0	0	0	0	0	0	0	0	0	0	0
0	0	0	0	0	0	0	0	0	0	0	0	0	0	0	0	0	0	0	0	0	0	0	0	0	0	0	0	0	0	0
0	0	0	0	0	0	0	0	0	0	0	0	0	0	0	0	0	0	0	0	0	0	0	0	0	0	0	0	0	0	0
0	0	0	0	0	0	0	0	0	0	0	0	0	0	0	0	0	0	0	0	0	0	0	0	0	0	0	0	0	0	0
0	0	0	0	0	0	0	0	0	0	0	0	0	0	0	0	0	0	0	0	0	0	0	0	0	0	0	0	0	0	0
0	0	0	0	0	0	0	0	0	0	0	0	0	0	0	0	0	0	0	0	0	0	0	0	0	0	0	0	0	0	0
0	0	0	0	0	0	0	0	0	0	0	0	0	0	0	0	0	0	0	0	0	0	0	0	0	0	0	0	0	0	0
0	0	0	0	0	0	0	0	0	0	0	0	0	0	0	0	0	0	0	0	0	0	0	0	0	0	0	0	0	0	0
0	0	0	0	0	0	0	0	0	0	0	0	0	0	0	0	0	0	0	0	0	0	0	0	0	0	0	0	0	0	0
0	0	0	0	0	0	0	0	0	0	0	0	0	0	0	0	0	0	0	0	0	0	0	0	0	0	0	0	0	0	0
0	0	0	0	0	0	0	0	0	0	0	0	0	0	0	0	0	0	0	0	0	0	0	0	0	0	0	0	0	0	0
0	0	0	0	0	0	0	0	0	0	0	0	0	0	0	0	0	0	0	0	0	0	0	0	0	0	0	0	0	0	0
0	0	0	0	0	0	0	0	0	0	0	0	0	0	0	0	0	0	0	0	0	0	0	0	0	0	0	0	0	0	0
0	0	0	0	0	0	0	0	0	0	0	0	0	0	0	0	0	0	0	0	0	0	0	0	0	0	0	0	0	0	0
0	0	0	0	0	0	0	0	0	0	0	0	0	0	0	0	0	0	0	0	0	0	0	0	0	0	0	0	0	0	0
0	0	0	0	0	0	0	0	0	0	0	0	0	0	0	0	0	0	0	0	0	0	0	0	0	0	0	0	0	0	0
0	0	0	0	0	0	0	0	0	0	0	0	0	0	0	0	0	0	0	0	0	0	0	0	0	0	0	0	0	0	0
0	0	0	0	0	0	0	0	0	0	0	0	0	0	0	0	0	0	0	0	0	0	0	0	0	0	0	0	0	0	0
0	0	0	0	0	0	0	0	0	0	0	0	0	0	0	0	0	0	0	0	0	0	0	0	0	0	0	0	0	0	0
0	0	0	0	0	0	0	0	0	0	0	0	0	0	0	0	0	0	0	0	0	0	0	0	0	0	0	0	0	0	0
0	0	0	0	0	0	0	0	0	0	0	0	0	0	0	0	0	0	0	0	0	0	0	0	0	0	0	0	0	0	0
0	0	0	0	0	0	0	0	0	0	0	0	0	0	0	0	0	0	0	0	0	0	0	0	0	0	0	0	0	0	0
0	0	0	0	0	0	0	0	0	0	0	0	0	0	0	0	0	0	0	0	0	0	0	0	0	0	0	0	0	0	0
0	0	0	0	0	0	0	0	0	0	0	0	0	0	0	0	0	0	0	0	0	0	0	0	0	0	0	0	0	0	0
0	0	0	0	0	0	0	0	0	0	0	0	0	0	0	0	0	0	0	0	0	0	0	0	0	0	0	0	0	0	0
0	0	0	0	0	0	0	0	0	0	0	0	0	0	0	0	0	0	0	0	0	0	0	0	0	0	0	0	0	0	0
0	0	0	0	0	0	0	0	0	0	0	0	0	0	0	0	0	0	0	0	0	0	0	0	0	0	0	0	0	0	0
0	0	0	0	0	0	0	0	0	0	0	0	0	0	0	0	0	0	0	0	0	0	0	0	0	0	0	0	0	0	0
0	0	0	0	0	0	0	0	0	0	0	0	0	0	0	0	0	0	0	0	0	0	0	0	0	0	0	0	0	0	0
0	0	0	0	0	0	0	0	0	0	0	0	0	0	0	0	0	0	0	0	0	0	0	0	0	0	0	0	0	0	0
0	0	0	0	0	0	0	0	0	0	0	0	0	0	0	0	0	0	0	0	0	0	0	0	0	0	0	0	0	0	0
0	0	0	0	0	0	0	0	0	0	0	0	0	0	0	0	0	0	0	0	0	0	0	0	0	0	0	0	0	0	0
0	0	0	0	0	0	0	0	0	0	0	0	0	0	0	0	0	0	0	0	0	0	0	0	0	0	0	0	0	0	0
0	0	0	0	0	0	0	0	0	0	0	0	0	0	0	0	0	0	0	0	0	0	0	0	0	0	0	0	0	0	0
0	0	0	0	0	0	0	0	0	0	0	0	0	0	0	0	0	0	0	0	0	0	0	0	0	0	0	0	0	0	0
0	0	0	0	0	0	0	0	0	0	0	0	0	0	0	0	0	0	0	0	0	0	0	0	0	0	0	0	0	0	0
0	0	0	0	0	0	0	0	0	0	0	0	0	0	0	0	0	0	0	0	0	0	0	0	0	0	0	0	0	0	0
0	0	0	0	0	0	0	0	0	0	0	0	0	0	0	0	0	0	0	0	0	0	0	0	0	0	0	0	0	0	0
0	0	0	0	0	0	0	0	0	0	0	0	0	0	0	0	0	0	0	0	0	0	0	0	0	0	0	0	0	0	0
0	0	0	0	0	0	0	0	0	0	0	0	0	0	0	0	0	0	0	0	0	0	0	0	0	0	0	0	0	0	0
0	0	0	0	0	0	0	0	0	0	0	0	0	0	0	0	0	0	0	0	0	0	0	0	0	0	0	0	0	0	0
0	0	0	0	0	0	0	0	0	0	0	0	0	0	0	0	0	0	0	0	0	0	0	0	0	0	0	0	0	0	0
0	0	0	0	0	0	0	0	0	0	0	0	0	0	0	0	0	0	0	0	0	0	0	0	0	0	0	0	0	0	0
0	0	0	0	0	0	0	0	0	0	0	0	0	0	0	0	0	0	0	0	0	0	0	0	0	0	0	0	0	0	0
0	0	0	0	0	0	0	0	0	0	0	0	0	0	0	0	0	0	0	0	0	0	0	0	0	0	0	0	0	0	0
0	0	0	0	0	0	0	0	0	0	0	0	0	0	0	0	0	0	0	0	0	0	0	0	0	0	0	0	0	0	0
0	0	0	0	0	0	0	0	0	0	0	0	0	0	0	0	0	0	0	0	0	0	0	0	0	0	0	0	0	0	0
0	0	0	0	0	0	0	0	0	0	0	0	0	0	0	0	0	0	0	0	0	0	0	0	0	0	0	0	0	0	0
0	0	0	0	0	0	0	0	0	0	0	0	0	0	0	0	0	0	0	0	0	0	0	0	0	0	0	0	0	0	0
0	0	0	0	0	0	0	0	0	0	0	0	0	0	0	0	0	0	0	0	0	0	0	0	0	0	0	0	0	0	0
0	0	0	0	0	0	0	0	0	0	0	0	0	0	0	0	0	0	0	0	0	0	0	0	0	0	0	0	0	0	0
0	0	0	0	0	0	0	0	0	0	0	0	0	0	0	0	0	0	0	0	0	0	0	0	0	0	0	0	0	0	0
0	0	0	0	0	0	0	0	0	0	0	0	0	0	0	0	0	0	0	0	0	0	0	0	0	0	0	0	0	0	0
0	0	0	0	0	0	0	0	0	0	0	0	0	0	0	0	0	0	0	0	0	0	0	0	0	0	0	0	0	0	0
0	0	0	0	0	0	0	0	0	0	0	0	0	0	0	0	0	0	0	0	0	0	0	0	0	0	0	0	0	0	0
0	0	0	0	0	0	0	0	0	0	0	0	0	0	0	0	0	0	0	0	0	0	0	0	0	0	0	0	0	0	0
0	0	0	0	0	0	0	0	0	0	0	0	0	0	0	0	0	0	0	0	0	0	0	0	0	0	0	0	0	0	0
0	0	0	0	0	0	0	0	0	0	0	0	0	0	0	0	0	0	0	0	0	0	0	0	0	0	0	0	0	0	0
0	0	0	0	0	0	0	0	0	0	0	0	0	0	0	0	0	0	0	0	0	0	0	0	0	0	0	0	0	0	0
0	0	0	0	0	0	0	0	0	0	0	0	0	0	0	0	0	0	0	0	0	0	0	0	0	0	0	0	0	0	0
0	0	0	0	0	0	0	0	0	0	0	0	0	0	0	0	0	0	0	0	0	0	0	0	0	0	0	0	0	0	0
0	0	0	0	0	0	0	0	0	0	0	0	0	0	0	0	0	0	0	0	0	0	0	0	0	0	0	0	0	0	0
0	0	0	0	0	0	0	0	0	0	0	0	0	0	0	0	0	0	0	0	0	0	0	0	0	0	0	0	0	0	0
0	0	0	0	0	0	0	0	0	0	0	0	0	0	0	0	0	0	0	0	0	0	0	0	0	0	0	0	0	0	0
0	0	0	0	0	0	0	0	0	0	0	0	0	0	0	0	0	0	0	0	0	0	0	0	0	0	0	0	0	0	0
0	0	0	0	0	0	0	0	0	0	0	0	0	0	0	0	0	0	0	0	0	0	0	0	0	0	0	0	0	0	0
0	0	0	0	0	0	0	0	0	0	0	0	0	0	0	0	0	0	0	0	0	0	0	0	0	0	0	0	0	0	0
0	0	0	0	0	0	0	0	0	0	0	0	0	0	0	0	0	0	0	0	0	0	0	0	0	0	0	0	0	0	0
0	0	0	0	0	0	0	0	0	0	0	0	0	0	0	0	0	0	0	0	0	0	0	0	0	0	0	0	0	0	0
0	0	0	0	0	0	0	0	0	0	0	0	0	0	0	0	0	0	0	0	0	0	0	0	0	0	0	0	0	0	0
0	0	0	0	0	0	0	0	0	0	0	0	0	0	0	0	0	0	0	0	0	0	0	0	0	0	0	0	0	0	0
0	0	0	0	0	0	0	0	0	0	0	0	0	0	0	0	0	0	0	0	0	0	0	0	0	0	0	0	0	0	0
0	0	0	0	0	0	0	0	0	0	0	0	0	0	0	0	0	0	0	0	0	0	0	0	0	0	0	0	0	0	0
0	0	0	0	0	0	0	0	0	0	0	0	0	0	0	0	0	0	0	0	0	0	0	0	0	0	0	0	0	0	0
0	0	0	0	0	0	0	0	0	0	0	0	0	0	0	0	0	0	0	0	0	0	0	0	0	0	0	0	0	0	0
0	0	0	0	0	0	0	0	0	0	0	0	0	0	0	0	0	0	0	0	0	0	0	0	0	0	0	0	0	0	0
0	0	0	0	0	0	0	0	0	0	0	0	0	0	0	0	0	0	0	0	0	0	0	0	0	0	0	0	0	0	0
0	0	0	0	0	0	0	0	0	0	0	0	0	0	0	0	0	0	0	0	0	0	0	0	0	0	0	0	0	0	0
0	0	0	0	0	0	0	0	0	0	0	0	0	0	0	0	0	0	0	0	0	0	0	0	0	0	0	0	0	0	0
0	0	0	0	0	0	0	0	0	0	0	0	0	0	0	0	0	0	0	0	0	0	0	0	0	0	0	0	0	0	0
0	0	0	0	0	0	0	0	0	0	0	0	0	0	0	0	0	0	0	0	0	0	0	0	0	0	0	0	0	0	0
0	0	0	0	0	0	0	0	0	0	0	0	0	0	0	0	0	0	0	0	0	0	0	0	0	0	0	0	0	0	0
0	0	0	0	0	0	0	0	0	0	0	0	0	0	0	0	0	0	0	0	0	0	0	0	0	0	0	0	0	0	0
0	0	0	0	0	0	0	0	0	0	0	0	0	0	0	0	0	0	0	0	0	0	0	0	0	0	0	0	0	0	0
0	0	0	0	0	0	0	0	0	0	0	0	0	0	0	0	0	0	0	0	0	0	0	0	0	0	0	0	0	0	0
0	0	0	0	0	0	0	0	0	0	0	0	0	0	0	0	0	0	0	0	0	0	0	0	0	0	0	0	0	0	0
0	0	0	0	0	0	0	0	0	0	0	0	0	0	0	0	0	0	0	0	0	0	0	0	0	0	0	0	0	0	0
0	0	0	0	0	0	0	0	0	0	0	0	0	0	0	0	0	0	0	0	0	0	0	0	0	0	0	0	0	0	0
0	0	0	0	0	0	0	0	0	0	0	0	0	0	0	0	0	0	0	0	0	0	0	0	0	0	0	0	0	0	0
0	0	0	0	0	0	0	0	0	0	0	0	0	0	0	0	0	0	0	0	0	0	0	0	0	0	0	0	0	0	0
0	0	0	0	0	0	0	0	0	0	0	0	0	0	0	0	0	0	0	0	0	0	0	0	0	0	0	0	0	0	0
0	0	0	0	0	0	0	0	0	0	0	0	0	0	0	0	0	0	0	0	0	0	0	0	0	0	0	0	0	0	0
0	0	0	0	0	0	0	0	0	0	0	0	0	0	0	0	0	0	0	0	0	0	0	0	0	0	0	0	0	0	0
0	0	0	0	0	0	0	0	0	0	0	0	0	0	0	0	0	0	0	0	0	0	0	0	0	0	0	0	0	0	0
0	0	0	0	0	0	0	0	0	0	0	0	0	0	0	0	0	0	0	0	0	0	0	0	0	0	0	0	0	0	0
0	0	0	0	0	0	0	0	0	0	0	0	0	0	0	0	0	0	0	0	0	0	0	0	0	0	0	0	0	0	0
0	0	0	0	0	0	0	0	0	0	0	0	0	0	0	0	0	0	0	0	0	0	0	0	0	0	0	0	0	0	0
0	0	0	0	0	0	0	0	0	0	0	0	0	0	0	0	0	0	0	0	0	0	0	0	0	0	0	0	0	0	0
0	0	0	0	0	0	0	0	0	0	0	0	0	0	0	0	0	0	0	0	0	0	0	0	0	0	0	0	0	0	0
0	0	0	0	0	0	0	0	0	0	0	0	0	0	0	0	0	0	0	0	0	0	0	0	0	0	0	0	0	0	0
0	0	0	0	0	0	0	0	0	0	0	0	0	0	0	0	0	0	0	0	0	0	0	0	0	0	0	0	0	0	0
0	0	0	0	0	0	0	0	0	0	0	0	0	0	0	0	0	0	0	0	0	0	0	0	0	0	0	0	0	0	0
0	0	0	0	0	0	0	0	0	0	0	0	0	0	0	0	0	0	0	0	0	0	0	0	0	0	0	0	0	0	0
0	0	0	0	0	0	0	0	0	0	0	0	0	0	0	0	0	0	0	0	0	0	0	0	0	0	0	0	0	0	0
0	0	0	0	0	0	0	0	0	0	0	0	0	0	0	0	0	0	0	0	0	0	0	0	0	0	0	0	0	0	0
0	0	0	0	0	0	0	0	0	0	0	0	0	0	0	0	0	0	0	0	0	0	0	0	0	0	0	0	0	0	0
0	0	0	0	0	0	0	0	0	0	0	0	0	0	0	0	0	0	0	0	0	0	0	0	0	0	0	0	0	0	0
0	0	0	0	0	0	0	0	0	0	0	0	0	0	0	0	0	0	0	0	0	0	0	0	0	0	0	0	0	0	0
0	0	0	0	0	0	0	0	0	0	0	0	0	0	0	0	0	0	0	0	0	0	0	0	0	0	0	0	0	0	0
0	0	0	0	0	0	0	0	0	0	0	0	0	0	0	0	0	0	0	0	0	0	0	0	0	0	0	0	0	0	0
0	0	0	0	0	0	0	0	0	0	0	0	0	0	0	0	0	0	0	0	0	0	0	0	0	0	0	0	0	0	0
0	0	0	0	0	0	0	0	0	0	0	0	0	0	0	0	0	0	0	0	0	0	0	0	0	0	0	0	0	0	0
0	0	0	0	0	0	0	0	0	0	0	0	0	0	0	0	0	0	0	0	0	0	0	0	0	0	0	0	0	0	0
0	0	0	0	0	0	0	0	0	0	0	0	0	0	0	0	0	0	0	0	0	0	0	0	0	0	0	0	0	0	0
0	0	0	0	0	0	0	0	0	0	0	0	0	0	0	0	0	0	0	0	0	0	0	0	0	0	0	0	0	0	0
0	0	0	0	0	0	0	0	0	0	0	0	0	0	0	0	0	0	0	0	0	0	0	0	0	0	0	0	0	0	0
0	0	0	0	0	0	0	0	0	0	0	0	0	0	0	0	0	0	0	0	0	0	0	0	0	0	0	0	0	0	0
0	0	0	0	0	0	0	0	0	0	0	0	0	0	0	0	0	0	0	0	0	0	0	0	0	0	0	0	0	0	0
0	0	0	0	0	0	0	0	0	0	0	0	0	0	0	0	0	0	0	0	0	0	0	0	0	0	0	0	0	0	0
0	0	0	0	0	0	0	0	0	0	0	0	0	0	0	0	0	0	0	0	0	0	0	0	0	0	0	0	0	0	0
0	0	0	0	0	0	0	0	0	0	0	0	0	0	0	0	0	0	0	0	0	0	0	0	0	0	0	0	0	0	0
0	0	0	0	0	0	0	0	0	0	0	0	0	0	0	0	0	0	0	0	0	0	0	0	0	0	0	0	0	0	0
0	0	0	0	0	0	0	0	0	0	0	0	0	0	0	0	0	0	0	0	0	0	0	0	0	0	0	0	0	0	0
0	0	0	0	0	0	0	0	0	0	0	0	0	0	0	0	0	0	0	0	0	0	0	0	0	0	0	0	0	0	0
0	0	0	0	0	0	0	0	0	0	0	0	0	0	0	0	0	0	0	0	0	0	0	0	0	0	0	0	0	0	0
0	0	0	0	0	0	0	0	0	0	0	0	0	0	0	0	0	0	0	0	0	0	0	0	0	0	0	0	0	0	0
0	0	0	0	0	0	0	0	0	0	0	0	0	0	0	0	0	0	0	0	0	0	0	0	0	0	0	0	0	0	0
0	0	0	0	0	0	0	0	0	0	0	0	0	0	0	0	0	0	0	0	0	0	0	0	0	0	0	0	0	0	0
0	0	0	0	0	0	0	0	0	0	0	0	0	0	0	0	0	0	0	0	0	0	0	0	0	0	0	0	0	0	0
0	0	0	0	0	0	0	0	0	0	0	0	0	0	0	0	0	0	0	0	0	0	0	0	0	0	0	0	0	0	0
0	0	0	0	0	0	0	0	0	0	0	0	0	0	0	0	0	0	0	0	0	0	0	0	0	0	0	0	0	0	0
0	0	0	0	0	0	0	0	0	0	0	0	0	0	0	0	0	0	0	0	0	0	0	0	0	0	0	0	0	0	0
0	0	0	0	0	0	0	0	0	0	0	0	0	0	0	0	0	0	0	0	0	0	0	0	0	0	0	0	0	0	0
0	0	0	0	0	0	0	0	0	0	0	0	0	0	0	0	0	0	0	0	0	0	0	0	0	0	0	0	0	0	0
0	0	0	0	0	0	0	0	0	0	0	0	0	0	0	0	0	0	0	0	0	0	0	0	0	0	0	0	0	0	0
0	0	0	0	0	0	0	0	0	0	0	0	0	0	0	0	0	0	0	0	0	0	0	0	0	0	0	0	0	0	0
0	0	0	0	0	0	0	0	0	0	0	0	0	0	0	0	0	0	0	0	0	0	0	0	0	0	0	0	0	0	0
0	0	0	0	0	0	0	0	0	0	0	0	0	0	0	0	0	0	0	0	0	0	0	0	0	0	0	0	0	0	0
0	0	0	0	0	0	0	0	0	0	0	0	0	0	0	0	0	0	0	0	0	0	0	0	0	0	0	0	0	0	0
0	0	0	0	0	0	0	0	0	0	0	0	0	0	0	0	0	0	0	0	0	0	0	0	0	0	0	0	0	0	0
0	0	0	0	0	0	0	0	0	0	0	0	0	0	0	0	0	0	0	0	0	0	0	0	0	0	0	0	0	0	0
0	0	0	0	0	0	0	0	0	0	0	0	0	0	0	0	0	0	0	0	0	0	0	0	0	0	0	0	0	0	0
0	0	0	0	0	0	0	0	0	0	0	0	0	0	0	0	0	0	0	0	0	0	0	0	0	0	0	0	0	0	0
0	0	0	0	0	0	0	0	0	0	0	0	0	0	0	0	0	0	0	0	0	0	0	0	0	0	0	0	0	0	0
0	0	0	0	0	0	0	0	0	0	0	0	0	0	0	0	0	0	0	0	0	0	0	0	0	0	0	0	0	0	0
0	0	0	0	0	0	0	0	0	0	0	0	0	0	0	0	0	0	0	0	0	0	0	0	0	0	0	0	0	0	0
0	0	0	0	0	0	0	0	0	0	0	0	0	0	0	0	0	0	0	0	0	0	0	0	0	0	0	0	0	0	0
0	0	0	0	0	0	0	0	0	0	0	0	0	0	0	0	0	0	0	0	0	0	0	0	0	0	0	0	0	0	0
0	0	0	0	0	0	0	0	0	0	0	0	0	0	0	0	0	0	0	0	0	0	0	0	0	0	0	0	0	0	0
0	0	0	0	0	0	0	0	0	0	0	0	0	0	0	0	0	0	0	0	0	0	0	0	0	0	0	0	0	0	0
0	0	0	0	0	0	0	0	0	0	0	0	0	0	0	0	0	0	0	0	0	0	0	0	0	0	0	0	0	0	0
0	0	0	0	0	0	0	0	0	0	0	0	0	0	0	0	0	0	0	0	0	0	0	0	0	0	0	0	0	0	0
0	0	0	0	0	0	0	0	0	0	0	0	0	0	0	0	0	0	0	0	0	0	0	0	0	0	0	0	0	0	0
0	0	0	0	0	0	0	0	0	0	0	0	0	0	0	0	0	0	0	0	0	0	0	0	0	0	0	0	0	0	0
0	0	0	0	0	0	0	0	0	0	0	0	0	0	0	0	0	0	0	0	0	0	0	0	0	0	0	0	0	0	0
0	0	0	0	0	0	0	0	0	0	0	0	0	0	0	0	0	0	0	0	0	0	0	0	0	0	0	0	0	0	0
0	0	0	0	0	0	0	0	0	0	0	0	0	0	0	0	0	0	0	0	0	0	0	0	0	0	0	0	0	0	0
0	0	0	0	0	0	0	0	0	0	0	0	0	0	0	0	0	0	0	0	0	0	0	0	0	0	0	0	0	0	0
0	0	0	0	0	0	0	0	0	0	0	0	0	0	0	0	0	0	0	0	0	0	0	0	0	0	0	0	0	0	0
0	0	0	0	0	0	0	0	0	0	0	0	0	0	0	0	0	0	0	0	0	0	0	0	0	0	0	0	0	0	0
0	0	0	0	0	0	0	0	0	0	0	0	0	0	0	0	0	0	0	0	0	0	0	0	0	0	0	0	0	0	0
0	0	0	0	0	0	0	0	0	0	0	0	0	0	0	0	0	0	0	0	0	0	0	0	0	0	0	0	0	0	0
0	0	0	0	0	0	0	0	0	0	0	0	0	0	0	0	0	0	0	0	0	0	0	0	0	0	0	0	0	0	0
0	0	0	0	0	0	0	0	0	0	0	0	0	0	0	0	0	0	0	0	0	0	0	0	0	0	0	0	0	0	0
0	0	0	0	0	0	0	0	0	0	0	0	0	0	0	0	0	0	0	0	0	0	0	0	0	0	0	0	0	0	0
0	0	0	0	0	0	0	0	0	0	0	0	0	0	0	0	0	0	0	0	0	0	0	0	0	0	0	0	0	0	0
0	0	0	0	0	0	0	0	0	0	0	0	0	0	0	0	0	0	0	0	0	0	0	0	0	0	0	0	0	0	0
0	0	0	0	0	0	0	0	0	0	0	0	0	0	0	0	0	0	0	0	0	0	0	0	0	0	0	0	0	0	0
0	0	0	0	0	0	0	0	0	0	0	0	0	0	0	0	0	0	0	0	0	0	0	0	0	0	0	0	0	0	0
0	0	0	0	0	0	0	0	0	0	0	0	0	0	0	0	0	0	0	0	0	0	0	0	0	0	0	0	0	0	0
0	0	0	0	0	0	0	0	0	0	0	0	0	0	0	0	0	0	0	0	0	0	0	0	0	0	0	0	0	0	0
0	0	0	0	0	0	0	0	0	0	0	0	0	0	0	0	0	0	0	0	0	0	0	0	0	0	0	0	0	0	0
0	0	0	0	0	0	0	0	0	0	0	0	0	0	0	0	0	0	0	0	0	0	0	0	0	0	0	0	0	0	0
0	0	0	0	0	0	0	0	0	0	0	0	0	0	0	0	0	0	0	0	0	0	0	0	0	0	0	0	0	0	0
0	0	0	0	0	0	0	0	0	0	0	0	0	0	0	0	0	0	0	0	0	0	0	0	0	0	0	0	0	0	0
0	0	0	0	0	0	0	0	0	0	0	0	0	0	0	0	0	0	0	0	0	0	0	0	0	0	0	0	0	0	0
0	0	0	0	0	0	0	0	0	0	0	0	0	0	0	0	0	0	0	0	0	0	0	0	0	0	0	0	0	0	0
0	0	0	0	0	0	0	0	0	0	0	0	0	0	0	0	0	0	0	0	0	0	0	0	0	0	0	0	0	0	0
0	0	0	0	0	0	0	0	0	0	0	0	0	0	0	0	0	0	0	0	0	0	0	0	0	0	0	0	0	0	0
0	0	0	0	0	0	0	0	0	0	0	0	0	0	0	0	0	0	0	0	0	0	0	0	0	0	0	0	0	0	0
0	0	0	0	0	0	0	0	0	0	0	0	0	0	0	0	0	0	0	0	0	0	0	0	0	0	0	0	0	0	0
0	0	0	0	0	0	0	0	0	0	0	0	0	0	0	0	0	0	0	0	0	0	0	0	0	0	0	0	0	0	0
0	0	0	0	0	0	0	0	0	0	0	0	0	0	0	0	0	0	0	0	0	0	0	0	0	0	0	0	0	0	0
0	0	0	0	0	0	0	0	0	0	0	0	0	0	0	0	0	0	0	0	0	0	0	0	0	0	0	0	0	0	0
0	0	0	0	0	0	0	0	0	0	0	0	0	0	0	0	0	0	0	0	0	0	0	0	0	0	0	0	0	0	0
0	0	0	0	0	0	0	0	0	0	0	0	0	0	0	0	0	0	0	0	0	0	0	0	0	0	0	0	0	0	0
0	0	0	0	0	0	0	0	0	0	0	0	0	0	0	0	0	0	0	0	0	0	0	0	0	0	0	0	0	0	0
0	0	0	0	0	0	0	0	0	0	0	0	0	0	0	0	0	0	0	0	0	0	0	0	0	0	0	0	0	0	0
0	0	0	0	0	0	0	0	0	0	0	0	0	0	0	0	0	0	0	0	0	0	0	0	0	0	0	0	0	0	0
0	0	0	0	0	0	0	0	0	0	0	0	0	0	0	0	0	0	0	0	0	0	0	0	0	0	0	0	0	0	0
0	0	0	0	0	0	0	0	0	0	0	0	0	0	0	0	0	0	0	0	0	0	0	0	0	0	0	0	0	0	0
0	0	0	0	0	0	0	0	0	0	0	0	0	0	0	0	0	0	0	0	0	0	0	0	0	0	0	0	0	0	0
0	0	0	0	0	0	0	0	0	0	0	0	0	0	0	0	0	0	0	0	0	0	0	0	0	0	0	0	0	0	0
0	0	0	0	0	0	0	0	0	0	0	0	0	0	0	0	0	0	0	0	0	0	0	0	0	0	0	0	0	0	0
0	0	0	0	0	0	0	0	0	0	0	0	0	0	0	0	0	0	0	0	0	0	0	0	0	0	0	0	0	0	0
0	0	0	0	0	0	0	0	0	0	0	0	0	0	0	0	0	0	0	0	0	0	0	0	0	0	0	0	0	0	0
0	0	0	0	0	0	0	0	0	0	0	0	0	0	0	0	0	0	0	0	0	0	0	0	0	0	0	0	0	0	0
0	0	0	0	0	0	0	0	0	0	0	0	0	0	0	0	0	0	0	0	0	0	0	0	0	0	0	0	0	0	0
0	0	0	0	0	0	0	0	0	0	0	0	0	0	0	0	0	0	0	0	0	0	0	0	0	0	0	0	0	0	0
0	0	0	0	0	0	0	0	0	0	0	0	0	0	0	0	0	0	0	0	0	0	0	0	0	0	0	0	0	0	0
0	0	0	0	0	0	0	0	0	0	0	0	0	0	0	0	0	0	0	0	0	0	0	0	0	0	0	0	0	0	0
0	0	0	0	0	0	0	0	0	0	0	0	0	0	0	0	0	0	0	0	0	0	0	0	0	0	0	0	0	0	0
0	0	0	0	0	0	0	0	0	0	0	0	0	0	0	0	0	0	0	0	0	0	0	0	0	0	0	0	0	0	0
0	0	0	0	0	0	0	0	0	0	0	0	0	0	0	0	0	0	0	0	0	0	0	0	0	0	0	0	0	0	0
0	0	0	0	0	0	0	0	0	0	0	0	0	0	0	0	0	0	0	0	0	0	0	0	0	0	0	0	0	0	0
0	0	0	0	0	0	0	0	0	0	0	0	0	0	0	0	0	0	0	0	0	0	0	0	0	0	0	0	0	0	0
0	0	0	0	0	0	0	0	0	0	0	0	0	0	0	0	0	0	0	0	0	0	0	0	0	0	0	0	0	0	0
0	0	0	0	0	0	0	0	0	0	0	0	0	0	0	0	0	0	0	0	0	0	0	0	0	0	0	0	0	0	0
0	0	0	0	0	0	0	0	0	0	0	0	0	0	0	0	0	0	0	0	0	0	0	0	0	0	0	0	0	0	0
0	0	0	0	0	0	0	0	0	0	0	0	0	0	0	0	0	0	0	0	0	0	0	0	0	0	0	0	0	0	0
0	0	0	0	0	0	0	0	0	0	0	0	0	0	0	0	0	0	0	0	0	0	0	0	0	0	0	0	0	0	0
0	0	0	0	0	0	0	0	0	0	0	0	0	0	0	0	0	0	0	0	0	0	0	0	0	0	0	0	0	0	0
0	0	0	0	0	0	0	0	0	0	0	0	0	0	0	0	0	0	0	0	0	0	0	0	0	0	0	0	0	0	0
0	0	0	0	0	0	0	0	0	0	0	0	0	0	0	0	0	0	0	0	0	0	0	0	0	0	0	0	0	0	0
0	0	0	0	0	0	0	0	0	0	0	0	0	0	0	0	0	0	0	0	0	0	0	0	0	0	0	0	0	0	0
0	0	0	0	0	0	0	0	0	0	0	0	0	0	0	0	0	0	0	0	0	0	0	0	0	0	0	0	0	0	0
0	0	0	0	0	0	0	0	0	0	0	0	0	0	0	0	0	0	0	0	0	0	0	0	0	0	0	0	0	0	0
0	0	0	0	0	0	0	0	0	0	0	0	0	0	0	0	0	0	0	0	0	0	0	0	0	0	0	0	0	0	0
0	0	0	0	0	0	0	0	0	0	0	0	0	0	0	0	0	0	0	0	0	0	0	0	0	0	0	0	0	0	0
0	0	0	0	0	0	0	0	0	0	0	0	0	0	0	0	0	0	0	0	0	0	0	0	0	0	0	0	0	0	0
0	0	0	0	0	0	0	0	0	0	0	0	0	0	0	0	0	0	0	0	0	0	0	0	0	0	0	0	0	0	0
0	0	0	0	0	0	0	0	0	0	0	0	0	0	0	0	0	0	0	0	0	0	0	0	0	0	0	0	0	0	0
0	0	0	0	0	0	0	0	0	0	0	0	0	0	0	0	0	0	0	0	0	0	0	0	0	0	0	0	0	0	0
0	0	0	0	0	0	0	0	0	0	0	0	0	0	0	0	0	0	0	0	0	0	0	0	0	0	0	0	0	0	0
0	0	0	0	0	0	0	0	0	0	0	0	0	0	0	0	0	0	0	0	0	0	0	0	0	0	0	0	0	0	0
0	0	0	0	0	0	0	0	0	0	0	0	0	0	0	0	0	0	0	0	0	0	0	0	0	0	0	0	0	0	0
0	0	0	0	0	0	0	0	0	0	0	0	0	0	0	0	0	0	0	0	0	0	0	0	0	0	0	0	0	0	0
0	0	0	0	0	0	0	0	0	0	0	0	0	0	0	0	0	0	0	0	0	0	0	0	0	0	0	0	0	0	0
0	0	0	0	0	0	0	0	0	0	0	0	0	0	0	0	0	0	0	0	0	0	0	0	0	0	0	0	0	0	0
0	0	0	0	0	0	0	0	0	0	0	0	0	0	0	0	0	0	0	0	0	0	0	0	0	0	0	0	0	0	0
0	0	0	0	0	0	0	0	0	0	0	0	0	0	0	0	0	0	0	0	0	0	0	0	0	0	0	0	0	0	0
0	0	0	0	0	0	0	0	0	0	0	0	0	0	0	0	0	0	0	0	0	0	0	0	0	0	0	0	0	0	0
0	0	0	0	0	0	0	0	0	0	0	0	0	0	0	0	0	0	0	0	0	0	0	0	0	0	0	0	0	0	0
0	0	0	0	0	0	0	0	0	0	0	0	0	0	0	0	0	0	0	0	0	0	0	0	0	0	0	0	0	0	0
0	0	0	0	0	0	0	0	0	0	0	0	0	0	0	0	0	0	0	0	0	0	0	0	0	0	0	0	0	0	0
0	0	0	0	0	0	0	0	0	0	0	0	0	0	0	0	0	0	0	0	0	0	0	0	0	0	0	0	0	0	0
0	0	0	0	0	0	0	0	0	0	0	0	0	0	0	0	0	0	0	0	0	0	0	0	0	0	0	0	0	0	0
0	0	0	0	0	0	0	0	0	0	0	0	0	0	0	0	0	0	0	0	0	0	0	0	0	0	0	0	0	0	0
0	0	0	0	0	0	0	0	0	0	0	0	0	0	0	0	0	0	0	0	0	0	0	0	0	0	0	0	0	0	0
0	0	0	0	0	0	0	0	0	0	0	0	0	0	0	0	0	0	0	0	0	0	0	0	0	0	0	0	0	0	0
0	0	0	0	0	0	0	0	0	0	0	0	0	0	0	0	0	0	0	0	0	0	0	0	0	0	0	0	0	0	0
0	0	0	0	0	0	0	0	0	0	0	0	0	0	0	0	0	0	0	0	0	0	0	0	0	0	0	0	0	0	0
0	0	0	0	0	0	0	0	0	0	0	0	0	0	0	0	0	0	0	0	0	0	0	0	0	0	0	0	0	0	0
0	0	0	0	0	0	0	0	0	0	0	0	0	0	0	0	0	0	0	0	0	0	0	0	0	0	0	0	0	0	0
0	0	0	0	0	0	0	0	0	0	0	0	0	0	0	0	0	0	0	0	0	0	0	0	0	0	0	0	0	0	0
0	0	0	0	0	0	0	0	0	0	0	0	0	0	0	0	0	0	0	0	0	0	0	0	0	0	0	0	0	0	0
0	0	0	0	0	0	0	0	0	0	0	0	0	0	0	0	0	0	0	0	0	0	0	0	0	0	0	0	0	0	0
0	0	0	0	0	0	0	0	0	0	0	0	0	0	0	0	0	0	0	0	0	0	0	0	0	0	0	0	0	0	0
0	0	0	0	0	0	0	0	0	0	0	0	0	0	0	0	0	0	0	0	0	0	0	0	0	0	0	0	0	0	0
0	0	0	0	0	0	0	0	0	0	0	0	0	0	0	0	0	0	0	0	0	0	0	0	0	0	0	0	0	0	0
0	0	0	0	0	0	0	0	0	0	0	0	0	0	0	0	0	0	0	0	0	0	0	0	0	0	0	0	0	0	0
0	0	0	0	0	0	0	0	0	0	0	0	0	0	0	0	0	0	0	0	0	0	0	0	0	0	0	0	0	0	0
0	0	0	0	0	0	0	0	0	0	0	0	0	0	0	0	0	0	0	0	0	0	0	0	0	0	0	0	0	0	0
0	0	0	0	0	0	0	0	0	0	0	0	0	0	0	0	0	0	0	0	0	0	0	0	0	0	0	0	0	0	0
0	0	0	0	0	0	0	0	0	0	0	0	0	0	0	0	0	0	0	0	0	0	0	0	0	0	0	0	0	0	0
0	0	0	0	0	0	0	0	0	0	0	0	0	0	0	0	0	0	0	0	0	0	0	0	0	0	0	0	0	0	0
0	0	0	0	0	0	0	0	0	0	0	0	0	0	0	0	0	0	0	0	0	0	0	0	0	0	0	0	0	0	0
0	0	0	0	0	0	0	0	0	0	0	0	0	0	0	0	0	0	0	0	0	0	0	0	0	0	0	0	0	0	0
0	0	0	0	0	0	0	0	0	0	0	0	0	0	0	0	0	0	0	0	0	0	0	0	0	0	0	0	0	0	0
0	0	0	0	0	0	0	0	0	0	0	0	0	0	0	0	0	0	0	0	0	0	0	0	0	0	0	0	0	0	0
0	0	0	0	0	0	0	0	0	0	0	0	0	0	0	0	0	0	0	0	0	0	0	0	0	0	0	0	0	0	0
0	0	0	0	0	0	0	0	0	0	0	0	0	0	0	0	0	0	0	0	0	0	0	0	0	0	0	0	0	0	0
0	0	0	0	0	0	0	0	0	0	0	0	0	0	0	0	0	0	0	0	0	0	0	0	0	0	0	0	0	0	0
0	0	0	0	0	0	0	0	0	0	0	0	0	0	0	0	0	0	0	0	0	0	0	0	0	0	0	0	0	0	0
0	0	0	0	0	0	0	0	0	0	0	0	0	0	0	0	0	0	0	0	0	0	0	0	0	0	0	0	0	0	0
0	0	0	0	0	0	0	0	0	0	0	0	0	0	0	0	0	0	0	0	0	0	0	0	0	0	0	0	0	0	0
0	0	0	0	0	0	0	0	0	0	0	0	0	0	0	0	0	0	0	0	0	0	0	0	0	0	0	0	0	0	0
0	0	0	0	0	0	0	0	0	0	0	0	0	0	0	0	0	0	0	0	0	0	0	0	0	0	0	0	0	0	0
0	0	0	0	0	0	0	0	0	0	0	0	0	0	0	0	0	0	0	0	0	0	0	0	0	0	0	0	0	0	0
0	0	0	0	0	0	0	0	0	0	0	0	0	0	0	0	0	0	0	0	0	0	0	0	0	0	0	0	0	0	0
0	0	0	0	0	0	0	0	0	0	0	0	0	0	0	0	0	0	0	0	0	0	0	0	0	0	0	0	0	0	0
0	0	0	0	0	0	0	0	0	0	0	0	0	0	0	0	0	0	0	0	0	0	0	0	0	0	0	0	0	0	0
0	0	0	0	0	0	0	0	0	0	0	0	0	0	0	0	0	0	0	0	0	0	0	0	0	0	0	0	0	0	0
0	0	0	0	0	0	0	0	0	0	0	0	0	0	0	0	0	0	0	0	0	0	0	0	0	0	0	0	0	0	0
0	0	0	0	0	0	0	0	0	0	0	0	0	0	0	0	0	0	0	0	0	0	0	0	0	0	0	0	0	0	0
0	0	0	0	0	0	0	0	0	0	0	0	0	0	0	0	0	0	0	0	0	0	0	0	0	0	0	0	0	0	0
0	0	0	0	0	0	0	0	0	0	0	0	0	0	0	0	0	0	0	0	0	0	0	0	0	0	0	0	0	0	0
0	0	0	0	0	0	0	0	0	0	0	0	0	0	0	0	0	0	0	0	0	0	0	0	0	0	0	0	0	0	0
0	0	0	0	0	0	0	0	0	0	0	0	0	0	0	0	0	0	0	0	0	0	0	0	0	0	0	0	0	0	0
0	0	0	0	0	0	0	0	0	0	0	0	0	0	0	0	0	0	0	0	0	0	0	0	0	0	0	0	0	0	0
0	0	0	0	0	0	0	0	0	0	0	0	0	0	0	0	0	0	0	0	0	0	0	0	0	0	0	0	0	0	0
0	0	0	0	0	0	0	0	0	0	0	0	0	0	0	0	0	0	0	0	0	0	0	0	0	0	0	0	0	0	0
0	0	0	0	0	0	0	0	0	0	0	0	0	0	0	0	0	0	0	0	0	0	0	0	0	0	0	0	0	0	0
0	0	0	0	0	0	0	0	0	0	0	0	0	0	0	0	0	0	0	0	0	0	0	0	0	0	0	0	0	0	0
0	0	0	0	0	0	0	0	0	0	0	0	0	0	0	0	0	0	0	0	0	0	0	0	0	0	0	0	0	0	0
0	0	0	0	0	0	0	0	0	0	0	0	0	0	0	0	0	0	0	0	0	0	0	0	0	0	0	0	0	0	0
0	0	0	0	0	0	0	0	0	0	0	0	0	0	0	0	0	0	0	0	0	0	0	0	0	0	0	0	0	0	0
0	0	0	0	0	0	0	0	0	0	0	0	0	0	0	0	0	0	0	0	0	0	0	0	0	0	0	0	0	0	0
0	0	0	0	0	0	0	0	0	0	0	0	0	0	0	0	0	0	0	0	0	0	0	0	0	0	0	0	0	0	0
0	0	0	0	0	0	0	0	0	0	0	0	0	0	0	0	0	0	0	0	0	0	0	0	0	0	0	0	0	0	0
0	0	0	0	0	0	0	0	0	0	0	0	0	0	0	0	0	0	0	0	0	0	0	0	0	0	0	0	0	0	0
0	0	0	0	0	0	0	0	0	0	0	0	0	0	0	0	0	0	0	0	0	0	0	0	0	0	0	0	0	0	0
0	0	0	0	0	0	0	0	0	0	0	0	0	0	0	0	0	0	0	0	0	0	0	0	0	0	0	0	0	0	0
0	0	0	0	0	0	0	0	0	0	0	0	0	0	0	0	0	0	0	0	0	0	0	0	0	0	0	0	0	0	0
0	0	0	0	0	0	0	0	0	0	0	0	0	0	0	0	0	0	0	0	0	0	0	0	0	0	0	0	0	0	0
0	0	0	0	0	0	0	0	0	0	0	0	0	0	0	0	0	0	0	0	0	0	0	0	0	0	0	0	0	0	0
0	0	0	0	0	0	0	0	0	0	0	0	0	0	0	0	0	0	0	0	0	0	0	0	0	0	0	0	0	0	0
0	0	0	0	0	0	0	0	0	0	0	0	0	0	0	0	0	0	0	0	0	0	0	0	0	0	0	0	0	0	0
0	0	0	0	0	0	0	0	0	0	0	0	0	0	0	0	0	0	0	0	0	0	0	0	0	0	0	0	0	0	0
0	0	0	0	0	0	0	0	0	0	0	0	0	0	0	0	0	0	0	0	0	0	0	0	0	0	0	0	0	0	0
0	0	0	0	0	0	0	0	0	0	0	0	0	0	0	0	0	0	0	0	0	0	0	0	0	0	0	0	0	0	0
0	0	0	0	0	0	0	0	0	0	0	0	0	0	0	0	0	0	0	0	0	0	0	0	0	0	0	0	0	0	0
0	0	0	0	0	0	0	0	0	0	0	0	0	0	0	0	0	0	0	0	0	0	0	0	0	0	0	0	0	0	0
0	0	0	0	0	0	0	0	0	0	0	0	0	0	0	0	0	0	0	0	0	0	0	0	0	0	0	0	0	0	0
0	0	0	0	0	0	0	0	0	0	0	0	0	0	0	0	0	0	0	0	0	0	0	0	0	0	0	0	0	0	0
0	0	0	0	0	0	0	0	0	0	0	0	0	0	0	0	0	0	0	0	0	0	0	0	0	0	0	0	0	0	0
0	0	0	0	0	0	0	0	0	0	0	0	0	0	0	0	0	0	0	0	0	0	0	0	0	0	0	0	0	0	0
0	0	0	0	0	0	0	0	0	0	0	0	0	0	0	0	0	0	0	0	0	0	0	0	0	0	0	0	0	0	0
0	0	0	0	0	0	0	0	0	0	0	0	0	0	0	0	0	0	0	0	0	0	0	0	0	0	0	0	0	0	0
0	0	0	0	0	0	0	0	0	0	0	0	0	0	0	0	0	0	0	0	0	0	0	0	0	0	0	0	0	0	0
0	0	0	0	0	0	0	0	0	0	0	0	0	0	0	0	0	0	0	0	0	0	0	0	0	0	0	0	0	0	0
0	0	0	0	0	0	0	0	0	0	0	0	0	0	0	0	0	0	0	0	0	0	0	0	0	0	0	0	0	0	0
0	0	0	0	0	0	0	0	0	0	0	0	0	0	0	0	0	0	0	0	0	0	0	0	0	0	0	0	0	0	0
0	0	0	0	0	0	0	0	0	0	0	0	0	0	0	0	0	0	0	0	0	0	0	0	0	0	0	0	0	0	0
0	0	0	0	0	0	0	0	0	0	0	0	0	0	0	0	0	0	0	0	0	0	0	0	0	0	0	0	0	0	0
0	0	0	0	0	0	0	0	0	0	0	0	0	0	0	0	0	0	0	0	0	0	0	0	0	0	0	0	0	0	0
0	0	0	0	0	0	0	0	0	0	0	0	0	0	0	0	0	0	0	0	0	0	0	0	0	0	0	0	0	0	0
0	0	0	0	0	0	0	0	0	0	0	0	0	0	0	0	0	0	0	0	0	0	0	0	0	0	0	0	0	0	0
0	0	0	0	0	0	0	0	0	0	0	0	0	0	0	0	0	0	0	0	0	0	0	0	0	0	0	0	0	0	0
0	0	0	0	0	0	0	0	0	0	0	0	0	0	0	0	0	0	0	0	0	0	0	0	0	0	0	0	0	0	0
0	0	0	0	0	0	0	0	0	0	0	0	0	0	0	0	0	0	0	0	0	0	0	0	0	0	0	0	0	0	0
0	0	0	0	0	0	0	0	0	0	0	0	0	0	0	0	0	0	0	0	0	0	0	0	0	0	0	0	0	0	0
0	0	0	0	0	0	0	0	0	0	0	0	0	0	0	0	0	0	0	0	0	0	0	0	0	0	0	0	0	0	0
0	0	0	0	0	0	0	0	0	0	0	0	0	0	0	0	0	0	0	0	0	0	0	0	0	0	0	0	0	0	0
0	0	0	0	0	0	0	0	0	0	0	0	0	0	0	0	0	0	0	0	0	0	0	0	0	0	0	0	0	0	0
0	0	0	0	0	0	0	0	0	0	0	0	0	0	0	0	0	0	0	0	0	0	0	0	0	0	0	0	0	0	0
0	0	0	0	0	0	0	0	0	0	0	0	0	0	0	0	0	0	0	0	0	0	0	0	0	0	0	0	0	0	0
0	0	0	0	0	0	0	0	0	0	0	0	0	0	0	0	0	0	0	0	0	0	0	0	0	0	0	0	0	0	0
0	0	0	0	0	0	0	0	0	0	0	0	0	0	0	0	0	0	0	0	0	0	0	0	0	0	0	0	0	0	0
0	0	0	0	0	0	0	0	0	0	0	0	0	0	0	0	0	0	0	0	0	0	0	0	0	0	0	0	0	0	0
0	0	0	0	0	0	0	0	0	0	0	0	0	0	0	0	0	0	0	0	0	0	0	0	0	0	0	0	0	0	0
0	0	0	0	0	0	0	0	0	0	0	0	0	0	0	0	0	0	0	0	0	0	0	0	0	0	0	0	0	0	0
0	0	0	0	0	0	0	0	0	0	0	0	0	0	0	0	0	0	0	0	0	0	0	0	0	0	0	0	0	0	0
0	0	0	0	0	0	0	0	0	0	0	0	0	0	0	0	0	0	0	0	0	0	0	0	0	0	0	0	0	0	0
0	0	0	0	0	0	0	0	0	0	0	0	0	0	0	0	0	0	0	0	0	0	0	0	0	0	0	0	0	0	0
0	0	0	0	0	0	0	0	0	0	0	0	0	0	0	0	0	0	0	0	0	0	0	0	0	0	0	0	0	0	0
0	0	0	0	0	0	0	0	0	0	0	0	0	0	0	0	0	0	0	0	0	0	0	0	0	0	0	0	0	0	0
0	0	0	0	0	0	0	0	0	0	0	0	0	0	0	0	0	0	0	0	0	0	0	0	0	0	0	0	0	0	0
0	0	0	0	0	0	0	0	0	0	0	0	0	0	0	0	0	0	0	0	0	0	0	0	0	0	0	0	0	0	0
0	0	0	0	0	0	0	0	0	0	0	0	0	0	0	0	0	0	0	0	0	0	0	0	0	0	0	0	0	0	0
0	0	0	0	0	0	0	0	0	0	0	0	0	0	0	0	0	0	0	0	0	0	0	0	0	0	0	0	0	0	0
0	0	0	0	0	0	0	0	0	0	0	0	0	0	0	0	0	0	0	0	0	0	0	0	0	0	0	0	0	0	0
0	0	0	0	0	0	0	0	0	0	0	0	0	0	0	0	0	0	0	0	0	0	0	0	0	0	0	0	0	0	0
0	0	0	0	0	0	0	0	0	0	0	0	0	0	0	0	0	0	0	0	0	0	0	0	0	0	0	0	0	0	0
0	0	0	0	0	0	0	0	0	0	0	0	0	0	0	0	0	0	0	0	0	0	0	0	0	0	0	0	0	0	0
0	0	0	0	0	0	0	0	0	0	0	0	0	0	0	0	0	0	0	0	0	0	0	0	0	0	0	0	0	0	0
0	0	0	0	0	0	0	0	0	0	0	0	0	0	0	0	0	0	0	0	0	0	0	0	0	0	0	0	0	0	0
0	0	0	0	0	0	0	0	0	0	0	0	0	0	0	0	0	0	0	0	0	0	0	0	0	0	0	0	0	0	0
0	0	0	0	0	0	0	0	0	0	0	0	0	0	0	0	0	0	0	0	0	0	0	0	0	0	0	0	0	0	0
0	0	0	0	0	0	0	0	0	0	0	0	0	0	0	0	0	0	0	0	0	0	0	0	0	0	0	0	0	0	0
0	0	0	0	0	0	0	0	0	0	0	0	0	0	0	0	0	0	0	0	0	0	0	0	0	0	0	0	0	0	0
0	0	0	0	0	0	0	0	0	0	0	0	0	0	0	0	0	0	0	0	0	0	0	0	0	0	0	0	0	0	0
0	0	0	0	0	0	0	0	0	0	0	0	0	0	0	0	0	0	0	0	0	0	0	0	0	0	0	0	0	0	0
0	0	0	0	0	0	0	0	0	0	0	0	0	0	0	0	0	0	0	0	0	0	0	0	0	0	0	0	0	0	0
0	0	0	0	0	0	0	0	0	0	0	0	0	0	0	0	0	0	0	0	0	0	0	0	0	0	0	0	0	0	0
0	0	0	0	0	0	0	0	0	0	0	0	0	0	0	0	0	0	0	0	0	0	0	0	0	0	0	0	0	0	0
0	0	0	0	0	0	0	0	0	0	0	0	0	0	0	0	0	0	0	0	0	0	0	0	0	0	0	0	0	0	0
0	0	0	0	0	0	0	0	0	0	0	0	0	0	0	0	0	0	0	0	0	0	0	0	0	0	0	0	0	0	0
0	0	0	0	0	0	0	0	0	0	0	0	0	0	0	0	0	0	0	0	0	0	0	0	0	0	0	0	0	0	0
0	0	0	0	0	0	0	0	0	0	0	0	0	0	0	0	0	0	0	0	0	0	0	0	0	0	0	0	0	0	0
0	0	0	0	0	0	0	0	0	0	0	0	0	0	0	0	0	0	0	0	0	0	0	0	0	0	0	0	0	0	0
0	0	0	0	0	0	0	0	0	0	0	0	0	0	0	0	0	0	0	0	0	0	0	0	0	0	0	0	0	0	0
0	0	0	0	0	0	0	0	0	0	0	0	0	0	0	0	0	0	0	0	0	0	0	0	0	0	0	0	0	0	0
0	0	0	0	0	0	0	0	0	0	0	0	0	0	0	0	0	0	0	0	0	0	0	0	0	0	0	0	0	0	0
0	0	0	0	0	0	0	0	0	0	0	0	0	0	0	0	0	0	0	0	0	0	0	0	0	0	0	0	0	0	0
0	0	0	0	0	0	0	0	0	0	0	0	0	0	0	0	0	0	0	0	0	0	0	0	0	0	0	0	0	0	0
0	0	0	0	0	0	0	0	0	0	0	0	0	0	0	0	0	0	0	0	0	0	0	0	0	0	0	0	0	0	0
0	0	0	0	0	0	0	0	0	0	0	0	0	0	0	0	0	0	0	0	0	0	0	0	0	0	0	0	0	0	0
0	0	0	0	0	0	0	0	0	0	0	0	0	0	0	0	0	0	0	0	0	0	0	0	0	0	0	0	0	0	0
0	0	0	0	0	0	0	0	0	0	0	0	0	0	0	0	0	0	0	0	0	0	0	0	0	0	0	0	0	0	0
0	0	0	0	0	0	0	0	0	0	0	0	0	0	0	0	0	0	0	0	0	0	0	0	0	0	0	0	0	0	0
0	0	0	0	0	0	0	0	0	0	0	0	0	0	0	0	0	0	0	0	0	0	0	0	0	0	0	0	0	0	0
0	0	0	0	0	0	0	0	0	0	0	0	0	0	0	0	0	0	0	0	0	0	0	0	0	0	0	0	0	0	0
0	0	0	0	0	0	0	0	0	0	0	0	0	0	0	0	0	0	0	0	0	0	0	0	0	0	0	0	0	0	0
0	0	0	0	0	0	0	0	0	0	0	0	0	0	0	0	0	0	0	0	0	0	0	0	0	0	0	0	0	0	0
0	0	0	0	0	0	0	0	0	0	0	0	0	0	0	0	0	0	0	0	0	0	0	0	0	0	0	0	0	0	0
0	0	0	0	0	0	0	0	0	0	0	0	0	0	0	0	0	0	0	0	0	0	0	0	0	0	0	0	0	0	0
0	0	0	0	0	0	0	0	0	0	0	0	0	0	0	0	0	0	0	0	0	0	0	0	0	0	0	0	0	0	0
0	0	0	0	0	0	0	0	0	0	0	0	0	0	0	0	0	0	0	0	0	0	0	0	0	0	0	0	0	0	0
0	0	0	0	0	0	0	0	0	0	0	0	0	0	0	0	0	0	0	0	0	0	0	0	0	0	0	0	0	0	0
0	0	0	0	0	0	0	0	0	0	0	0	0	0	0	0	0	0	0	0	0	0	0	0	0	0	0	0	0	0	0
0	0	0	0	0	0	0	0	0	0	0	0	0	0	0	0	0	0	0	0	0	0	0	0	0	0	0	0	0	0	0
0	0	0	0	0	0	0	0	0	0	0	0	0	0	0	0	0	0	0	0	0	0	0	0	0	0	0	0	0	0	0
0	0	0	0	0	0	0	0	0	0	0	0	0	0	0	0	0	0	0	0	0	0	0	0	0	0	0	0	0	0	0
0	0	0	0	0	0	0	0	0	0	0	0	0	0	0	0	0	0	0	0	0	0	0	0	0	0	0	0	0	0	0
0	0	0	0	0	0	0	0	0	0	0	0	0	0	0	0	0	0	0	0	0	0	0	0	0	0	0	0	0	0	0
0	0	0	0	0	0	0	0	0	0	0	0	0	0	0	0	0	0	0	0	0	0	0	0	0	0	0	0	0	0	0
0	0	0	0	0	0	0	0	0	0	0	0	0	0	0	0	0	0	0	0	0	0	0	0	0	0	0	0	0	0	0
0	0	0	0	0	0	0	0	0	0	0	0	0	0	0	0	0	0	0	0	0	0	0	0	0	0	0	0	0	0	0
0	0	0	0	0	0	0	0	0	0	0	0	0	0	0	0	0	0	0	0	0	0	0	0	0	0	0	0	0	0	0
0	0	0	0	0	0	0	0	0	0	0	0	0	0	0	0	0	0	0	0	0	0	0	0	0	0	0	0	0	0	0
0	0	0	0	0	0	0	0	0	0	0	0	0	0	0	0	0	0	0	0	0	0	0	0	0	0	0	0	0	0	0
0	0	0	0	0	0	0	0	0	0	0	0	0	0	0	0	0	0	0	0	0	0	0	0	0	0	0	0	0	0	0
0	0	0	0	0	0	0	0	0	0	0	0	0	0	0	0	0	0	0	0	0	0	0	0	0	0	0	0	0	0	0
0	0	0	0	0	0	0	0	0	0	0	0	0	0	0	0	0	0	0	0	0	0	0	0	0	0	0	0	0	0	0
0	0	0	0	0	0	0	0	0	0	0	0	0	0	0	0	0	0	0	0	0	0	0	0	0	0	0	0	0	0	0
0	0	0	0	0	0	0	0	0	0	0	0	0	0	0	0	0	0	0	0	0	0	0	0	0	0	0	0	0	0	0
0	0	0	0	0	0	0	0	0	0	0	0	0	0	0	0	0	0	0	0	0	0	0	0	0	0	0	0	0	0	0
0	0	0	0	0	0	0	0	0	0	0	0	0	0	0	0	0	0	0	0	0	0	0	0	0	0	0	0	0	0	0
0	0	0	0	0	0	0	0	0	0	0	0	0	0	0	0	0	0	0	0	0	0	0	0	0	0	0	0	0	0	0
0	0	0	0	0	0	0	0	0	0	0	0	0	0	0	0	0	0	0	0	0	0	0	0	0	0	0	0	0	0	0
0	0	0	0	0	0	0	0	0	0	0	0	0	0	0	0	0	0	0	0	0	0	0	0	0	0	0	0	0	0	0
0	0	0	0	0	0	0	0	0	0	0	0	0	0	0	0	0	0	0	0	0	0	0	0	0	0	0	0	0	0	0
0	0	0	0	0	0	0	0	0	0	0	0	0	0	0	0	0	0	0	0	0	0	0	0	0	0	0	0	0	0	0
0	0	0	0	0	0	0	0	0	0	0	0	0	0	0	0	0	0	0	0	0	0	0	0	0	0	0	0	0	0	0
0	0	0	0	0	0	0	0	0	0	0	0	0	0	0	0	0	0	0	0	0	0	0	0	0	0	0	0	0	0	0
0	0	0	0	0	0	0	0	0	0	0	0	0	0	0	0	0	0	0	0	0	0	0	0	0	0	0	0	0	0	0
0	0	0	0	0	0	0	0	0	0	0	0	0	0	0	0	0	0	0	0	0	0	0	0	0	0	0	0	0	0	0
0	0	0	0	0	0	0	0	0	0	0	0	0	0	0	0	0	0	0	0	0	0	0	0	0	0	0	0	0	0	0
0	0	0	0	0	0	0	0	0	0	0	0	0	0	0	0	0	0	0	0	0	0	0	0	0	0	0	0	0	0	0
0	0	0	0	0	0	0	0	0	0	0	0	0	0	0	0	0	0	0	0	0	0	0	0	0	0	0	0	0	0	0
0	0	0	0	0	0	0	0	0	0	0	0	0	0	0	0	0	0	0	0	0	0	0	0	0	0	0	0	0	0	0
0	0	0	0	0	0	0	0	0	0	0	0	0	0	0	0	0	0	0	0	0	0	0	0	0	0	0	0	0	0	0
0	0	0	0	0	0	0	0	0	0	0	0	0	0	0	0	0	0	0	0	0	0	0	0	0	0	0	0	0	0	0
0	0	0	0	0	0	0	0	0	0	0	0	0	0	0	0	0	0	0	0	0	0	0	0	0	0	0	0	0	0	0
0	0	0	0	0	0	0	0	0	0	0	0	0	0	0	0	0	0	0	0	0	0	0	0	0	0	0	0	0	0	0
0	0	0	0	0	0	0	0	0	0	0	0	0	0	0	0	0	0	0	0	0	0	0	0	0	0	0	0	0	0	0
0	0	0	0	0	0	0	0	0	0	0	0	0	0	0	0	0	0	0	0	0	0	0	0	0	0	0	0	0	0	0
0	0	0	0	0	0	0	0	0	0	0	0	0	0	0	0	0	0	0	0	0	0	0	0	0	0	0	0	0	0	0
0	0	0	0	0	0	0	0	0	0	0	0	0	0	0	0	0	0	0	0	0	0	0	0	0	0	0	0	0	0	0
0	0	0	0	0	0	0	0	0	0	0	0	0	0	0	0	0	0	0	0	0	0	0	0	0	0	0	0	0	0	0
0	0	0	0	0	0	0	0	0	0	0	0	0	0	0	0	0	0	0	0	0	0	0	0	0	0	0	0	0	0	0
0	0	0	0	0	0	0	0	0	0	0	0	0	0	0	0	0	0	0	0	0	0	0	0	0	0	0	0	0	0	0
0	0	0	0	0	0	0	0	0	0	0	0	0	0	0	0	0	0	0	0	0	0	0	0	0	0	0	0	0	0	0
0	0	0	0	0	0	0	0	0	0	0	0	0	0	0	0	0	0	0	0	0	0	0	0	0	0	0	0	0	0	0
0	0	0	0	0	0	0	0	0	0	0	0	0	0	0	0	0	0	0	0	0	0	0	0	0	0	0	0	0	0	0
0	0	0	0	0	0	0	0	0	0	0	0	0	0	0	0	0	0	0	0	0	0	0	0	0	0	0	0	0	0	0
0	0	0	0	0	0	0	0	0	0	0	0	0	0	0	0	0	0	0	0	0	0	0	0	0	0	0	0	0	0	0
0	0	0	0	0	0	0	0	0	0	0	0	0	0	0	0	0	0	0	0	0	0	0	0	0	0	0	0	0	0	0
0	0	0	0	0	0	0	0	0	0	0	0	0	0	0	0	0	0	0	0	0	0	0	0	0	0	0	0	0	0	0
0	0	0	0	0	0	0	0	0	0	0	0	0	0	0	0	0	0	0	0	0	0	0	0	0	0	0	0	0	0	0
0	0	0	0	0	0	0	0	0	0	0	0	0	0	0	0	0	0	0	0	0	0	0	0	0	0	0	0	0	0	0
0	0	0	0	0	0	0	0	0	0	0	0	0	0	0	0	0	0	0	0	0	0	0	0	0	0	0	0	0	0	0
0	0	0	0	0	0	0	0	0	0	0	0	0	0	0	0	0	0	0	0	0	0	0	0	0	0	0	0	0	0	0
0	0	0	0	0	0	0	0	0	0	0	0	0	0	0	0	0	0	0	0	0	0	0	0	0	0	0	0	0	0	0
0	0	0	0	0	0	0	0	0	0	0	0	0	0	0	0	0	0	0	0	0	0	0	0	0	0	0	0	0	0	0
0	0	0	0	0	0	0	0	0	0	0	0	0	0	0	0	0	0	0	0	0	0	0	0	0	0	0	0	0	0	0
0	0	0	0	0	0	0	0	0	0	0	0	0	0	0	0	0	0	0	0	0	0	0	0	0	0	0	0	0	0	0
0	0	0	0	0	0	0	0	0	0	0	0	0	0	0	0	0	0	0	0	0	0	0	0	0	0	0	0	0	0	0
0	0	0	0	0	0	0	0	0	0	0	0	0	0	0	0	0	0	0	0	0	0	0	0	0	0	0	0	0	0	0
0	0	0	0	0	0	0	0	0	0	0	0	0	0	0	0	0	0	0	0	0	0	0	0	0	0	0	0	0	0	0
0	0	0	0	0	0	0	0	0	0	0	0	0	0	0	0	0	0	0	0	0	0	0	0	0	0	0	0	0	0	0
0	0	0	0	0	0	0	0	0	0	0	0	0	0	0	0	0	0	0	0	0	0	0	0	0	0	0	0	0	0	0
0	0	0	0	0	0	0	0	0	0	0	0	0	0	0	0	0	0	0	0	0	0	0	0	0	0	0	0	0	0	0
0	0	0	0	0	0	0	0	0	0	0	0	0	0	0	0	0	0	0	0	0	0	0	0	0	0	0	0	0	0	0
0	0	0	0	0	0	0	0	0	0	0	0	0	0	0	0	0	0	0	0	0	0	0	0	0	0	0	0	0	0	0
0	0	0	0	0	0	0	0	0	0	0	0	0	0	0	0	0	0	0	0	0	0	0	0	0	0	0	0	0	0	0
0	0	0	0	0	0	0	0	0	0	0	0	0	0	0	0	0	0	0	0	0	0	0	0	0	0	0	0	0	0	0
0	0	0	0	0	0	0	0	0	0	0	0	0	0	0	0	0	0	0	0	0	0	0	0	0	0	0	0	0	0	0
0	0	0	0	0	0	0	0	0	0	0	0	0	0	0	0	0	0	0	0	0	0	0	0	0	0	0	0	0	0	0
0	0	0	0	0	0	0	0	0	0	0	0	0	0	0	0	0	0	0	0	0	0	0	0	0	0	0	0	0	0	0
0	0	0	0	0	0	0	0	0	0	0	0	0	0	0	0	0	0	0	0	0	0	0	0	0	0	0	0	0	0	0
0	0	0	0	0	0	0	0	0	0	0	0	0	0	0	0	0	0	0	0	0	0	0	0	0	0	0	0	0	0	0
0	0	0	0	0	0	0	0	0	0	0	0	0	0	0	0	0	0	0	0	0	0	0	0	0	0	0	0	0	0	0
0	0	0	0	0	0	0	0	0	0	0	0	0	0	0	0	0	0	0	0	0	0	0	0	0	0	0	0	0	0	0
0	0	0	0	0	0	0	0	0	0	0	0	0	0	0	0	0	0	0	0	0	0	0	0	0	0	0	0	0	0	0
0	0	0	0	0	0	0	0	0	0	0	0	0	0	0	0	0	0	0	0	0	0	0	0	0	0	0	0	0	0	0
0	0	0	0	0	0	0	0	0	0	0	0	0	0	0	0	0	0	0	0	0	0	0	0	0	0	0	0	0	0	0
0	0	0	0	0	0	0	0	0	0	0	0	0	0	0	0	0	0	0	0	0	0	0	0	0	0	0	0	0	0	0
0	0	0	0	0	0	0	0	0	0	0	0	0	0	0	0	0	0	0	0	0	0	0	0	0	0	0	0	0	0	0
0	0	0	0	0	0	0	0	0	0	0	0	0	0	0	0	0	0	0	0	0	0	0	0	0	0	0	0	0	0	0
0	0	0	0	0	0	0	0	0	0	0	0	0	0	0	0	0	0	0	0	0	0	0	0	0	0	0	0	0	0	0
0	0	0	0	0	0	0	0	0	0	0	0	0	0	0	0	0	0	0	0	0	0	0	0	0	0	0	0	0	0	0
0	0	0	0	0	0	0	0	0	0	0	0	0	0	0	0	0	0	0	0	0	0	0	0	0	0	0	0	0	0	0
0	0	0	0	0	0	0	0	0	0	0	0	0	0	0	0	0	0	0	0	0	0	0	0	0	0	0	0	0	0	0
0	0	0	0	0	0	0	0	0	0	0	0	0	0	0	0	0	0	0	0	0	0	0	0	0	0	0	0	0	0	0
0	0	0	0	0	0	0	0	0	0	0	0	0	0	0	0	0	0	0	0	0	0	0	0	0	0	0	0	0	0	0
0	0	0	0	0	0	0	0	0	0	0	0	0	0	0	0	0	0	0	0	0	0	0	0	0	0	0	0	0	0	0
0	0	0	0	0	0	0	0	0	0	0	0	0	0	0	0	0	0	0	0	0	0	0	0	0	0	0	0	0	0	0
0	0	0	0	0	0	0	0	0	0	0	0	0	0	0	0	0	0	0	0	0	0	0	0	0	0	0	0	0	0	0
0	0	0	0	0	0	0	0	0	0	0	0	0	0	0	0	0	0	0	0	0	0	0	0	0	0	0	0	0	0	0
0	0	0	0	0	0	0	0	0	0	0	0	0	0	0	0	0	0	0	0	0	0	0	0	0	0	0	0	0	0	0
0	0	0	0	0	0	0	0	0	0	0	0	0	0	0	0	0	0	0	0	0	0	0	0	0	0	0	0	0	0	0
0	0	0	0	0	0	0	0	0	0	0	0	0	0	0	0	0	0	0	0	0	0	0	0	0	0	0	0	0	0	0
0	0	0	0	0	0	0	0	0	0	0	0	0	0	0	0	0	0	0	0	0	0	0	0	0	0	0	0	0	0	0
0	0	0	0	0	0	0	0	0	0	0	0	0	0	0	0	0	0	0	0	0	0	0	0	0	0	0	0	0	0	0
0	0	0	0	0	0	0	0	0	0	0	0	0	0	0	0	0	0	0	0	0	0	0	0	0	0	0	0	0	0	0
0	0	0	0	0	0	0	0	0	0	0	0	0	0	0	0	0	0	0	0	0	0	0	0	0	0	0	0	0	0	0
0	0	0	0	0	0	0	0	0	0	0	0	0	0	0	0	0	0	0	0	0	0	0	0	0	0	0	0	0	0	0
0	0	0	0	0	0	0	0	0	0	0	0	0	0	0	0	0	0	0	0	0	0	0	0	0	0	0	0	0	0	0
0	0	0	0	0	0	0	0	0	0	0	0	0	0	0	0	0	0	0	0	0	0	0	0	0	0	0	0	0	0	0
0	0	0	0	0	0	0	0	0	0	0	0	0	0	0	0	0	0	0	0	0	0	0	0	0	0	0	0	0	0	0
0	0	0	0	0	0	0	0	0	0	0	0	0	0	0	0	0	0	0	0	0	0	0	0	0	0	0	0	0	0	0
0	0	0	0	0	0	0	0	0	0	0	0	0	0	0	0	0	0	0	0	0	0	0	0	0	0	0	0	0	0	0
0	0	0	0	0	0	0	0	0	0	0	0	0	0	0	0	0	0	0	0	0	0	0	0	0	0	0	0	0	0	0
0	0	0	0	0	0	0	0	0	0	0	0	0	0	0	0	0	0	0	0	0	0	0	0	0	0	0	0	0	0	0
0	0	0	0	0	0	0	0	0	0	0	0	0	0	0	0	0	0	0	0	0	0	0	0	0	0	0	0	0	0	0
0	0	0	0	0	0	0	0	0	0	0	0	0	0	0	0	0	0	0	0	0	0	0	0	0	0	0	0	0	0	0
0	0	0	0	0	0	0	0	0	0	0	0	0	0	0	0	0	0	0	0	0	0	0	0	0	0	0	0	0	0	0
0	0	0	0	0	0	0	0	0	0	0	0	0	0	0	0	0	0	0	0	0	0	0	0	0	0	0	0	0	0	0
0	0	0	0	0	0	0	0	0	0	0	0	0	0	0	0	0	0	0	0	0	0	0	0	0	0	0	0	0	0	0
0	0	0	0	0	0	0	0	0	0	0	0	0	0	0	0	0	0	0	0	0	0	0	0	0	0	0	0	0	0	0
0	0	0	0	0	0	0	0	0	0	0	0	0	0	0	0	0	0	0	0	0	0	0	0	0	0	0	0	0	0	0
0	0	0	0	0	0	0	0	0	0	0	0	0	0	0	0	0	0	0	0	0	0	0	0	0	0	0	0	0	0	0
0	0	0	0	0	0	0	0	0	0	0	0	0	0	0	0	0	0	0	0	0	0	0	0	0	0	0	0	0	0	0
0	0	0	0	0	0	0	0	0	0	0	0	0	0	0	0	0	0	0	0	0	0	0	0	0	0	0	0	0	0	0
0	0	0	0	0	0	0	0	0	0	0	0	0	0	0	0	0	0	0	0	0	0	0	0	0	0	0	0	0	0	0
0	0	0	0	0	0	0	0	0	0	0	0	0	0	0	0	0	0	0	0	0	0	0	0	0	0	0	0	0	0	0
0	0	0	0	0	0	0	0	0	0	0	0	0	0	0	0	0	0	0	0	0	0	0	0	0	0	0	0	0	0	0
0	0	0	0	0	0	0	0	0	0	0	0	0	0	0	0	0	0	0	0	0	0	0	0	0	0	0	0	0	0	0
0	0	0	0	0	0	0	0	0	0	0	0	0	0	0	0	0	0	0	0	0	0	0	0	0	0	0	0	0	0	0
0	0	0	0	0	0	0	0	0	0	0	0	0	0	0	0	0	0	0	0	0	0	0	0	0	0	0	0	0	0	0
0	0	0	0	0	0	0	0	0	0	0	0	0	0	0	0	0	0	0	0	0	0	0	0	0	0	0	0	0	0	0
0	0	0	0	0	0	0	0	0	0	0	0	0	0	0	0	0	0	0	0	0	0	0	0	0	0	0	0	0	0	0
0	0	0	0	0	0	0	0	0	0	0	0	0	0	0	0	0	0	0	0	0	0	0	0	0	0	0	0	0	0	0
0	0	0	0	0	0	0	0	0	0	0	0	0	0	0	0	0	0	0	0	0	0	0	0	0	0	0	0	0	0	0
0	0	0	0	0	0	0	0	0	0	0	0	0	0	0	0	0	0	0	0	0	0	0	0	0	0	0	0	0	0	0
0	0	0	0	0	0	0	0	0	0	0	0	0	0	0	0	0	0	0	0	0	0	0	0	0	0	0	0	0	0	0
0	0	0	0	0	0	0	0	0	0	0	0	0	0	0	0	0	0	0	0	0	0	0	0	0	0	0	0	0	0	0
0	0	0	0	0	0	0	0	0	0	0	0	0	0	0	0	0	0	0	0	0	0	0	0	0	0	0	0	0	0	0
0	0	0	0	0	0	0	0	0	0	0	0	0	0	0	0	0	0	0	0	0	0	0	0	0	0	0	0	0	0	0
0	0	0	0	0	0	0	0	0	0	0	0	0	0	0	0	0	0	0	0	0	0	0	0	0	0	0	0	0	0	0
0	0	0	0	0	0	0	0	0	0	0	0	0	0	0	0	0	0	0	0	0	0	0	0	0	0	0	0	0	0	0
0	0	0	0	0	0	0	0	0	0	0	0	0	0	0	0	0	0	0	0	0	0	0	0	0	0	0	0	0	0	0
0	0	0	0	0	0	0	0	0	0	0	0	0	0	0	0	0	0	0	0	0	0	0	0	0	0	0	0	0	0	0
0	0	0	0	0	0	0	0	0	0	0	0	0	0	0	0	0	0	0	0	0	0	0	0	0	0	0	0	0	0	0
0	0	0	0	0	0	0	0	0	0	0	0	0	0	0	0	0	0	0	0	0	0	0	0	0	0	0	0	0	0	0
0	0	0	0	0	0	0	0	0	0	0	0	0	0	0	0	0	0	0	0	0	0	0	0	0	0	0	0	0	0	0
0	0	0	0	0	0	0	0	0	0	0	0	0	0	0	0	0	0	0	0	0	0	0	0	0	0	0	0	0	0	0
0	0	0	0	0	0	0	0	0	0	0	0	0	0	0	0	0	0	0	0	0	0	0	0	0	0	0	0	0	0	0
0	0	0	0	0	0	0	0	0	0	0	0	0	0	0	0	0	0	0	0	0	0	0	0	0	0	0	0	0	0	0
0	0	0	0	0	0	0	0	0	0	0	0	0	0	0	0	0	0	0	0	0	0	0	0	0	0	0	0	0	0	0
0	0	0	0	0	0	0	0	0	0	0	0	0	0	0	0	0	0	0	0	0	0	0	0	0	0	0	0	0	0	0
0	0	0	0	0	0	0	0	0	0	0	0	0	0	0	0	0	0	0	0	0	0	0	0	0	0	0	0	0	0	0
0	0	0	0	0	0	0	0	0	0	0	0	0	0	0	0	0	0	0	0	0	0	0	0	0	0	0	0	0	0	0
0	0	0	0	0	0	0	0	0	0	0	0	0	0	0	0	0	0	0	0	0	0	0	0	0	0	0	0	0	0	0
0	0	0	0	0	0	0	0	0	0	0	0	0	0	0	0	0	0	0	0	0	0	0	0	0	0	0	0	0	0	0
0	0	0	0	0	0	0	0	0	0	0	0	0	0	0	0	0	0	0	0	0	0	0	0	0	0	0	0	0	0	0
0	0	0	0	0	0	0	0	0	0	0	0	0	0	0	0	0	0	0	0	0	0	0	0	0	0	0	0	0	0	0
0	0	0	0	0	0	0	0	0	0	0	0	0	0	0	0	0	0	0	0	0	0	0	0	0	0	0	0	0	0	0
0	0	0	0	0	0	0	0	0	0	0	0	0	0	0	0	0	0	0	0	0	0	0	0	0	0	0	0	0	0	0
0	0	0	0	0	0	0	0	0	0	0	0	0	0	0	0	0	0	0	0	0	0	0	0	0	0	0	0	0	0	0
0	0	0	0	0	0	0	0	0	0	0	0	0	0	0	0	0	0	0	0	0	0	0	0	0	0	0	0	0	0	0
0	0	0	0	0	0	0	0	0	0	0	0	0	0	0	0	0	0	0	0	0	0	0	0	0	0	0	0	0	0	0
0	0	0	0	0	0	0	0	0	0	0	0	0	0	0	0	0	0	0	0	0	0	0	0	0	0	0	0	0	0	0
0	0	0	0	0	0	0	0	0	0	0	0	0	0	0	0	0	0	0	0	0	0	0	0	0	0	0	0	0	0	0
0	0	0	0	0	0	0	0	0	0	0	0	0	0	0	0	0	0	0	0	0	0	0	0	0	0	0	0	0	0	0
0	0	0	0	0	0	0	0	0	0	0	0	0	0	0	0	0	0	0	0	0	0	0	0	0	0	0	0	0	0	0
0	0	0	0	0	0	0	0	0	0	0	0	0	0	0	0	0	0	0	0	0	0	0	0	0	0	0	0	0	0	0
0	0	0	0	0	0	0	0	0	0	0	0	0	0	0	0	0	0	0	0	0	0	0	0	0	0	0	0	0	0	0
0	0	0	0	0	0	0	0	0	0	0	0	0	0	0	0	0	0	0	0	0	0	0	0	0	0	0	0	0	0	0
0	0	0	0	0	0	0	0	0	0	0	0	0	0	0	0	0	0	0	0	0	0	0	0	0	0	0	0	0	0	0
0	0	0	0	0	0	0	0	0	0	0	0	0	0	0	0	0	0	0	0	0	0	0	0	0	0	0	0	0	0	0
0	0	0	0	0	0	0	0	0	0	0	0	0	0	0	0	0	0	0	0	0	0	0	0	0	0	0	0	0	0	0
0	0	0	0	0	0	0	0	0	0	0	0	0	0	0	0	0	0	0	0	0	0	0	0	0	0	0	0	0	0	0
0	0	0	0	0	0	0	0	0	0	0	0	0	0	0	0	0	0	0	0	0	0	0	0	0	0	0	0	0	0	0
0	0	0	0	0	0	0	0	0	0	0	0	0	0	0	0	0	0	0	0	0	0	0	0	0	0	0	0	0	0	0
0	0	0	0	0	0	0	0	0	0	0	0	0	0	0	0	0	0	0	0	0	0	0	0	0	0	0	0	0	0	0
0	0	0	0	0	0	0	0	0	0	0	0	0	0	0	0	0	0	0	0	0	0	0	0	0	0	0	0	0	0	0
0	0	0	0	0	0	0	0	0	0	0	0	0	0	0	0	0	0	0	0	0	0	0	0	0	0	0	0	0	0	0
0	0	0	0	0	0	0	0	0	0	0	0	0	0	0	0	0	0	0	0	0	0	0	0	0	0	0	0	0	0	0
0	0	0	0	0	0	0	0	0	0	0	0	0	0	0	0	0	0	0	0	0	0	0	0	0	0	0	0	0	0	0
0	0	0	0	0	0	0	0	0	0	0	0	0	0	0	0	0	0	0	0	0	0	0	0	0	0	0	0	0	0	0
0	0	0	0	0	0	0	0	0	0	0	0	0	0	0	0	0	0	0	0	0	0	0	0	0	0	0	0	0	0	0
0	0	0	0	0	0	0	0	0	0	0	0	0	0	0	0	0	0	0	0	0	0	0	0	0	0	0	0	0	0	0
0	0	0	0	0	0	0	0	0	0	0	0	0	0	0	0	0	0	0	0	0	0	0	0	0	0	0	0	0	0	0
0	0	0	0	0	0	0	0	0	0	0	0	0	0	0	0	0	0	0	0	0	0	0	0	0	0	0	0	0	0	0
0	0	0	0	0	0	0	0	0	0	0	0	0	0	0	0	0	0	0	0	0	0	0	0	0	0	0	0	0	0	0
0	0	0	0	0	0	0	0	0	0	0	0	0	0	0	0	0	0	0	0	0	0	0	0	0	0	0	0	0	0	0
0	0	0	0	0	0	0	0	0	0	0	0	0	0	0	0	0	0	0	0	0	0	0	0	0	0	0	0	0	0	0
0	0	0	0	0	0	0	0	0	0	0	0	0	0	0	0	0	0	0	0	0	0	0	0	0	0	0	0	0	0	0
0	0	0	0	0	0	0	0	0	0	0	0	0	0	0	0	0	0	0	0	0	0	0	0	0	0	0	0	0	0	0
0	0	0	0	0	0	0	0	0	0	0	0	0	0	0	0	0	0	0	0	0	0	0	0	0	0	0	0	0	0	0
0	0	0	0	0	0	0	0	0	0	0	0	0	0	0	0	0	0	0	0	0	0	0	0	0	0	0	0	0	0	0
0	0	0	0	0	0	0	0	0	0	0	0	0	0	0	0	0	0	0	0	0	0	0	0	0	0	0	0	0	0	0
0	0	0	0	0	0	0	0	0	0	0	0	0	0	0	0	0	0	0	0	0	0	0	0	0	0	0	0	0	0	0
0	0	0	0	0	0	0	0	0	0	0	0	0	0	0	0	0	0	0	0	0	0	0	0	0	0	0	0	0	0	0
0	0	0	0	0	0	0	0	0	0	0	0	0	0	0	0	0	0	0	0	0	0	0	0	0	0	0	0	0	0	0
0	0	0	0	0	0	0	0	0	0	0	0	0	0	0	0	0	0	0	0	0	0	0	0	0	0	0	0	0	0	0
0	0	0	0	0	0	0	0	0	0	0	0	0	0	0	0	0	0	0	0	0	0	0	0	0	0	0	0	0	0	0
0	0	0	0	0	0	0	0	0	0	0	0	0	0	0	0	0	0	0	0	0	0	0	0	0	0	0	0	0	0	0
0	0	0	0	0	0	0	0	0	0	0	0	0	0	0	0	0	0	0	0	0	0	0	0	0	0	0	0	0	0	0
0	0	0	0	0	0	0	0	0	0	0	0	0	0	0	0	0	0	0	0	0	0	0	0	0	0	0	0	0	0	0
0	0	0	0	0	0	0	0	0	0	0	0	0	0	0	0	0	0	0	0	0	0	0	0	0	0	0	0	0	0	0
0	0	0	0	0	0	0	0	0	0	0	0	0	0	0	0	0	0	0	0	0	0	0	0	0	0	0	0	0	0	0
0	0	0	0	0	0	0	0	0	0	0	0	0	0	0	0	0	0	0	0	0	0	0	0	0	0	0	0	0	0	0
0	0	0	0	0	0	0	0	0	0	0	0	0	0	0	0	0	0	0	0	0	0	0	0	0	0	0	0	0	0	0
0	0	0	0	0	0	0	0	0	0	0	0	0	0	0	0	0	0	0	0	0	0	0	0	0	0	0	0	0	0	0
0	0	0	0	0	0	0	0	0	0	0	0	0	0	0	0	0	0	0	0	0	0	0	0	0	0	0	0	0	0	0
0	0	0	0	0	0	0	0	0	0	0	0	0	0	0	0	0	0	0	0	0	0	0	0	0	0	0	0	0	0	0
0	0	0	0	0	0	0	0	0	0	0	0	0	0	0	0	0	0	0	0	0	0	0	0	0	0	0	0	0	0	0
0	0	0	0	0	0	0	0	0	0	0	0	0	0	0	0	0	0	0	0	0	0	0	0	0	0	0	0	0	0	0
0	0	0	0	0	0	0	0	0	0	0	0	0	0	0	0	0	0	0	0	0	0	0	0	0	0	0	0	0	0	0
0	0	0	0	0	0	0	0	0	0	0	0	0	0	0	0	0	0	0	0	0	0	0	0	0	0	0	0	0	0	0
0	0	0	0	0	0	0	0	0	0	0	0	0	0	0	0	0	0	0	0	0	0	0	0	0	0	0	0	0	0	0
0	0	0	0	0	0	0	0	0	0	0	0	0	0	0	0	0	0	0	0	0	0	0	0	0	0	0	0	0	0	0
0	0	0	0	0	0	0	0	0	0	0	0	0	0	0	0	0	0	0	0	0	0	0	0	0	0	0	0	0	0	0
0	0	0	0	0	0	0	0	0	0	0	0	0	0	0	0	0	0	0	0	0	0	0	0	0	0	0	0	0	0	0
0	0	0	0	0	0	0	0	0	0	0	0	0	0	0	0	0	0	0	0	0	0	0	0	0	0	0	0	0	0	0
0	0	0	0	0	0	0	0	0	0	0	0	0	0	0	0	0	0	0	0	0	0	0	0	0	0	0	0	0	0	0
0	0	0	0	0	0	0	0	0	0	0	0	0	0	0	0	0	0	0	0	0	0	0	0	0	0	0	0	0	0	0
0	0	0	0	0	0	0	0	0	0	0	0	0	0	0	0	0	0	0	0	0	0	0	0	0	0	0	0	0	0	0
0	0	0	0	0	0	0	0	0	0	0	0	0	0	0	0	0	0	0	0	0	0	0	0	0	0	0	0	0	0	0
0	0	0	0	0	0	0	0	0	0	0	0	0	0	0	0	0	0	0	0	0	0	0	0	0	0	0	0	0	0	0
0	0	0	0	0	0	0	0	0	0	0	0	0	0	0	0	0	0	0	0	0	0	0	0	0	0	0	0	0	0	0
0	0	0	0	0	0	0	0	0	0	0	0	0	0	0	0	0	0	0	0	0	0	0	0	0	0	0	0	0	0	0
0	0	0	0	0	0	0	0	0	0	0	0	0	0	0	0	0	0	0	0	0	0	0	0	0	0	0	0	0	0	0
0	0	0	0	0	0	0	0	0	0	0	0	0	0	0	0	0	0	0	0	0	0	0	0	0	0	0	0	0	0	0
0	0	0	0	0	0	0	0	0	0	0	0	0	0	0	0	0	0	0	0	0	0	0	0	0	0	0	0	0	0	0
0	0	0	0	0	0	0	0	0	0	0	0	0	0	0	0	0	0	0	0	0	0	0	0	0	0	0	0	0	0	0
0	0	0	0	0	0	0	0	0	0	0	0	0	0	0	0	0	0	0	0	0	0	0	0	0	0	0	0	0	0	0
0	0	0	0	0	0	0	0	0	0	0	0	0	0	0	0	0	0	0	0	0	0	0	0	0	0	0	0	0	0	0
0	0	0	0	0	0	0	0	0	0	0	0	0	0	0	0	0	0	0	0	0	0	0	0	0	0	0	0	0	0	0
0	0	0	0	0	0	0	0	0	0	0	0	0	0	0	0	0	0	0	0	0	0	0	0	0	0	0	0	0	0	0
0	0	0	0	0	0	0	0	0	0	0	0	0	0	0	0	0	0	0	0	0	0	0	0	0	0	0	0	0	0	0
0	0	0	0	0	0	0	0	0	0	0	0	0	0	0	0	0	0	0	0	0	0	0	0	0	0	0	0	0	0	0
0	0	0	0	0	0	0	0	0	0	0	0	0	0	0	0	0	0	0	0	0	0	0	0	0	0	0	0	0	0	0
0	0	0	0	0	0	0	0	0	0	0	0	0	0	0	0	0	0	0	0	0	0	0	0	0	0	0	0	0	0	0
0	0	0	0	0	0	0	0	0	0	0	0	0	0	0	0	0	0	0	0	0	0	0	0	0	0	0	0	0	0	0
0	0	0	0	0	0	0	0	0	0	0	0	0	0	0	0	0	0	0	0	0	0	0	0	0	0	0	0	0	0	0
0	0	0	0	0	0	0	0	0	0	0	0	0	0	0	0	0	0	0	0	0	0	0	0	0	0	0	0	0	0	0
0	0	0	0	0	0	0	0	0	0	0	0	0	0	0	0	0	0	0	0	0	0	0	0	0	0	0	0	0	0	0
0	0	0	0	0	0	0	0	0	0	0	0	0	0	0	0	0	0	0	0	0	0	0	0	0	0	0	0	0	0	0
0	0	0	0	0	0	0	0	0	0	0	0	0	0	0	0	0	0	0	0	0	0	0	0	0	0	0	0	0	0	0
0	0	0	0	0	0	0	0	0	0	0	0	0	0	0	0	0	0	0	0	0	0	0	0	0	0	0	0	0	0	0
0	0	0	0	0	0	0	0	0	0	0	0	0	0	0	0	0	0	0	0	0	0	0	0	0	0	0	0	0	0	0
0	0	0	0	0	0	0	0	0	0	0	0	0	0	0	0	0	0	0	0	0	0	0	0	0	0	0	0	0	0	0
0	0	0	0	0	0	0	0	0	0	0	0	0	0	0	0	0	0	0	0	0	0	0	0	0	0	0	0	0	0	0
0	0	0	0	0	0	0	0	0	0	0	0	0	0	0	0	0	0	0	0	0	0	0	0	0	0	0	0	0	0	0
0	0	0	0	0	0	0	0	0	0	0	0	0	0	0	0	0	0	0	0	0	0	0	0	0	0	0	0	0	0	0
0	0	0	0	0	0	0	0	0	0	0	0	0	0	0	0	0	0	0	0	0	0	0	0	0	0	0	0	0	0	0
0	0	0	0	0	0	0	0	0	0	0	0	0	0	0	0	0	0	0	0	0	0	0	0	0	0	0	0	0	0	0
0	0	0	0	0	0	0	0	0	0	0	0	0	0	0	0	0	0	0	0	0	0	0	0	0	0	0	0	0	0	0
0	0	0	0	0	0	0	0	0	0	0	0	0	0	0	0	0	0	0	0	0	0	0	0	0	0	0	0	0	0	0
0	0	0	0	0	0	0	0	0	0	0	0	0	0	0	0	0	0	0	0	0	0	0	0	0	0	0	0	0	0	0
0	0	0	0	0	0	0	0	0	0	0	0	0	0	0	0	0	0	0	0	0	0	0	0	0	0	0	0	0	0	0
0	0	0	0	0	0	0	0	0	0	0	0	0	0	0	0	0	0	0	0	0	0	0	0	0	0	0	0	0	0	0
0	0	0	0	0	0	0	0	0	0	0	0	0	0	0	0	0	0	0	0	0	0	0	0	0	0	0	0	0	0	0
0	0	0	0	0	0	0	0	0	0	0	0	0	0	0	0	0	0	0	0	0	0	0	0	0	0	0	0	0	0	0
0	0	0	0	0	0	0	0	0	0	0	0	0	0	0	0	0	0	0	0	0	0	0	0	0	0	0	0	0	0	0
0	0	0	0	0	0	0	0	0	0	0	0	0	0	0	0	0	0	0	0	0	0	0	0	0	0	0	0	0	0	0
0	0	0	0	0	0	0	0	0	0	0	0	0	0	0	0	0	0	0	0	0	0	0	0	0	0	0	0	0	0	0
0	0	0	0	0	0	0	0	0	0	0	0	0	0	0	0	0	0	0	0	0	0	0	0	0	0	0	0	0	0	0
0	0	0	0	0	0	0	0	0	0	0	0	0	0	0	0	0	0	0	0	0	0	0	0	0	0	0	0	0	0	0
0	0	0	0	0	0	0	0	0	0	0	0	0	0	0	0	0	0	0	0	0	0	0	0	0	0	0	0	0	0	0
0	0	0	0	0	0	0	0	0	0	0	0	0	0	0	0	0	0	0	0	0	0	0	0	0	0	0	0	0	0	0
0	0	0	0	0	0	0	0	0	0	0	0	0	0	0	0	0	0	0	0	0	0	0	0	0	0	0	0	0	0	0
0	0	0	0	0	0	0	0	0	0	0	0	0	0	0	0	0	0	0	0	0	0	0	0	0	0	0	0	0	0	0
0	0	0	0	0	0	0	0	0	0	0	0	0	0	0	0	0	0	0	0	0	0	0	0	0	0	0	0	0	0	0
0	0	0	0	0	0	0	0	0	0	0	0	0	0	0	0	0	0	0	0	0	0	0	0	0	0	0	0	0	0	0
0	0	0	0	0	0	0	0	0	0	0	0	0	0	0	0	0	0	0	0	0	0	0	0	0	0	0	0	0	0	0
0	0	0	0	0	0	0	0	0	0	0	0	0	0	0	0	0	0	0	0	0	0	0	0	0	0	0	0	0	0	0
0	0	0	0	0	0	0	0	0	0	0	0	0	0	0	0	0	0	0	0	0	0	0	0	0	0	0	0	0	0	0
0	0	0	0	0	0	0	0	0	0	0	0	0	0	0	0	0	0	0	0	0	0	0	0	0	0	0	0	0	0	0
0	0	0	0	0	0	0	0	0	0	0	0	0	0	0	0	0	0	0	0	0	0	0	0	0	0	0	0	0	0	0
0	0	0	0	0	0	0	0	0	0	0	0	0	0	0	0	0	0	0	0	0	0	0	0	0	0	0	0	0	0	0
0	0	0	0	0	0	0	0	0	0	0	0	0	0	0	0	0	0	0	0	0	0	0	0	0	0	0	0	0	0	0
0	0	0	0	0	0	0	0	0	0	0	0	0	0	0	0	0	0	0	0	0	0	0	0	0	0	0	0	0	0	0
0	0	0	0	0	0	0	0	0	0	0	0	0	0	0	0	0	0	0	0	0	0	0	0	0	0	0	0	0	0	0
0	0	0	0	0	0	0	0	0	0	0	0	0	0	0	0	0	0	0	0	0	0	0	0	0	0	0	0	0	0	0
0	0	0	0	0	0	0	0	0	0	0	0	0	0	0	0	0	0	0	0	0	0	0	0	0	0	0	0	0	0	0
0	0	0	0	0	0	0	0	0	0	0	0	0	0	0	0	0	0	0	0	0	0	0	0	0	0	0	0	0	0	0
0	0	0	0	0	0	0	0	0	0	0	0	0	0	0	0	0	0	0	0	0	0	0	0	0	0	0	0	0	0	0
0	0	0	0	0	0	0	0	0	0	0	0	0	0	0	0	0	0	0	0	0	0	0	0	0	0	0	0	0	0	0
0	0	0	0	0	0	0	0	0	0	0	0	0	0	0	0	0	0	0	0	0	0	0	0	0	0	0	0	0	0	0
0	0	0	0	0	0	0	0	0	0	0	0	0	0	0	0	0	0	0	0	0	0	0	0	0	0	0	0	0	0	0
0	0	0	0	0	0	0	0	0	0	0	0	0	0	0	0	0	0	0	0	0	0	0	0	0	0	0	0	0	0	0
0	0	0	0	0	0	0	0	0	0	0	0	0	0	0	0	0	0	0	0	0	0	0	0	0	0	0	0	0	0	0
0	0	0	0	0	0	0	0	0	0	0	0	0	0	0	0	0	0	0	0	0	0	0	0	0	0	0	0	0	0	0
0	0	0	0	0	0	0	0	0	0	0	0	0	0	0	0	0	0	0	0	0	0	0	0	0	0	0	0	0	0	0
0	0	0	0	0	0	0	0	0	0	0	0	0	0	0	0	0	0	0	0	0	0	0	0	0	0	0	0	0	0	0
0	0	0	0	0	0	0	0	0	0	0	0	0	0	0	0	0	0	0	0	0	0	0	0	0	0	0	0	0	0	0
0	0	0	0	0	0	0	0	0	0	0	0	0	0	0	0	0	0	0	0	0	0	0	0	0	0	0	0	0	0	0
0	0	0	0	0	0	0	0	0	0	0	0	0	0	0	0	0	0	0	0	0	0	0	0	0	0	0	0	0	0	0
0	0	0	0	0	0	0	0	0	0	0	0	0	0	0	0	0	0	0	0	0	0	0	0	0	0	0	0	0	0	0
0	0	0	0	0	0	0	0	0	0	0	0	0	0	0	0	0	0	0	0	0	0	0	0	0	0	0	0	0	0	0
0	0	0	0	0	0	0	0	0	0	0	0	0	0	0	0	0	0	0	0	0	0	0	0	0	0	0	0	0	0	0
0	0	0	0	0	0	0	0	0	0	0	0	0	0	0	0	0	0	0	0	0	0	0	0	0	0	0	0	0	0	0
0	0	0	0	0	0	0	0	0	0	0	0	0	0	0	0	0	0	0	0	0	0	0	0	0	0	0	0	0	0	0
0	0	0	0	0	0	0	0	0	0	0	0	0	0	0	0	0	0	0	0	0	0	0	0	0	0	0	0	0	0	0
0	0	0	0	0	0	0	0	0	0	0	0	0	0	0	0	0	0	0	0	0	0	0	0	0	0	0	0	0	0	0
0	0	0	0	0	0	0	0	0	0	0	0	0	0	0	0	0	0	0	0	0	0	0	0	0	0	0	0	0	0	0
0	0	0	0	0	0	0	0	0	0	0	0	0	0	0	0	0	0	0	0	0	0	0	0	0	0	0	0	0	0	0
0	0	0	0	0	0	0	0	0	0	0	0	0	0	0	0	0	0	0	0	0	0	0	0	0	0	0	0	0	0	0
0	0	0	0	0	0	0	0	0	0	0	0	0	0	0	0	0	0	0	0	0	0	0	0	0	0	0	0	0	0	0
0	0	0	0	0	0	0	0	0	0	0	0	0	0	0	0	0	0	0	0	0	0	0	0	0	0	0	0	0	0	0
0	0	0	0	0	0	0	0	0	0	0	0	0	0	0	0	0	0	0	0	0	0	0	0	0	0	0	0	0	0	0
0	0	0	0	0	0	0	0	0	0	0	0	0	0	0	0	0	0	0	0	0	0	0	0	0	0	0	0	0	0	0
0	0	0	0	0	0	0	0	0	0	0	0	0	0	0	0	0	0	0	0	0	0	0	0	0	0	0	0	0	0	0
0	0	0	0	0	0	0	0	0	0	0	0	0	0	0	0	0	0	0	0	0	0	0	0	0	0	0	0	0	0	0
0	0	0	0	0	0	0	0	0	0	0	0	0	0	0	0	0	0	0	0	0	0	0	0	0	0	0	0	0	0	0
0	0	0	0	0	0	0	0	0	0	0	0	0	0	0	0	0	0	0	0	0	0	0	0	0	0	0	0	0	0	0
0	0	0	0	0	0	0	0	0	0	0	0	0	0	0	0	0	0	0	0	0	0	0	0	0	0	0	0	0	0	0
0	0	0	0	0	0	0	0	0	0	0	0	0	0	0	0	0	0	0	0	0	0	0	0	0	0	0	0	0	0	0
0	0	0	0	0	0	0	0	0	0	0	0	0	0	0	0	0	0	0	0	0	0	0	0	0	0	0	0	0	0	0
0	0	0	0	0	0	0	0	0	0	0	0	0	0	0	0	0	0	0	0	0	0	0	0	0	0	0	0	0	0	0
0	0	0	0	0	0	0	0	0	0	0	0	0	0	0	0	0	0	0	0	0	0	0	0	0	0	0	0	0	0	0
0	0	0	0	0	0	0	0	0	0	0	0	0	0	0	0	0	0	0	0	0	0	0	0	0	0	0	0	0	0	0
0	0	0	0	0	0	0	0	0	0	0	0	0	0	0	0	0	0	0	0	0	0	0	0	0	0	0	0	0	0	0
0	0	0	0	0	0	0	0	0	0	0	0	0	0	0	0	0	0	0	0	0	0	0	0	0	0	0	0	0	0	0
0	0	0	0	0	0	0	0	0	0	0	0	0	0	0	0	0	0	0	0	0	0	0	0	0	0	0	0	0	0	0
0	0	0	0	0	0	0	0	0	0	0	0	0	0	0	0	0	0	0	0	0	0	0	0	0	0	0	0	0	0	0
0	0	0	0	0	0	0	0	0	0	0	0	0	0	0	0	0	0	0	0	0	0	0	0	0	0	0	0	0	0	0
0	0	0	0	0	0	0	0	0	0	0	0	0	0	0	0	0	0	0	0	0	0	0	0	0	0	0	0	0	0	0
0	0	0	0	0	0	0	0	0	0	0	0	0	0	0	0	0	0	0	0	0	0	0	0	0	0	0	0	0	0	0
0	0	0	0	0	0	0	0	0	0	0	0	0	0	0	0	0	0	0	0	0	0	0	0	0	0	0	0	0	0	0
0	0	0	0	0	0	0	0	0	0	0	0	0	0	0	0	0	0	0	0	0	0	0	0	0	0	0	0	0	0	0
0	0	0	0	0	0	0	0	0	0	0	0	0	0	0	0	0	0	0	0	0	0	0	0	0	0	0	0	0	0	0
0	0	0	0	0	0	0	0	0	0	0	0	0	0	0	0	0	0	0	0	0	0	0	0	0	0	0	0	0	0	0
0	0	0	0	0	0	0	0	0	0	0	0	0	0	0	0	0	0	0	0	0	0	0	0	0	0	0	0	0	0	0
0	0	0	0	0	0	0	0	0	0	0	0	0	0	0	0	0	0	0	0	0	0	0	0	0	0	0	0	0	0	0
0	0	0	0	0	0	0	0	0	0	0	0	0	0	0	0	0	0	0	0	0	0	0	0	0	0	0	0	0	0	0
0	0	0	0	0	0	0	0	0	0	0	0	0	0	0	0	0	0	0	0	0	0	0	0	0	0	0	0	0	0	0
0	0	0	0	0	0	0	0	0	0	0	0	0	0	0	0	0	0	0	0	0	0	0	0	0	0	0	0	0	0	0
0	0	0	0	0	0	0	0	0	0	0	0	0	0	0	0	0	0	0	0	0	0	0	0	0	0	0	0	0	0	0
0	0	0	0	0	0	0	0	0	0	0	0	0	0	0	0	0	0	0	0	0	0	0	0	0	0	0	0	0	0	0
0	0	0	0	0	0	0	0	0	0	0	0	0	0	0	0	0	0	0	0	0	0	0	0	0	0	0	0	0	0	0
0	0	0	0	0	0	0	0	0	0	0	0	0	0	0	0	0	0	0	0	0	0	0	0	0	0	0	0	0	0	0
0	0	0	0	0	0	0	0	0	0	0	0	0	0	0	0	0	0	0	0	0	0	0	0	0	0	0	0	0	0	0
0	0	0	0	0	0	0	0	0	0	0	0	0	0	0	0	0	0	0	0	0	0	0	0	0	0	0	0	0	0	0
0	0	0	0	0	0	0	0	0	0	0	0	0	0	0	0	0	0	0	0	0	0	0	0	0	0	0	0	0	0	0
0	0	0	0	0	0	0	0	0	0	0	0	0	0	0	0	0	0	0	0	0	0	0	0	0	0	0	0	0	0	0
0	0	0	0	0	0	0	0	0	0	0	0	0	0	0	0	0	0	0	0	0	0	0	0	0	0	0	0	0	0	0
0	0	0	0	0	0	0	0	0	0	0	0	0	0	0	0	0	0	0	0	0	0	0	0	0	0	0	0	0	0	0
0	0	0	0	0	0	0	0	0	0	0	0	0	0	0	0	0	0	0	0	0	0	0	0	0	0	0	0	0	0	0
0	0	0	0	0	0	0	0	0	0	0	0	0	0	0	0	0	0	0	0	0	0	0	0	0	0	0	0	0	0	0
0	0	0	0	0	0	0	0	0	0	0	0	0	0	0	0	0	0	0	0	0	0	0	0	0	0	0	0	0	0	0
0	0	0	0	0	0	0	0	0	0	0	0	0	0	0	0	0	0	0	0	0	0	0	0	0	0	0	0	0	0	0
0	0	0	0	0	0	0	0	0	0	0	0	0	0	0	0	0	0	0	0	0	0	0	0	0	0	0	0	0	0	0
0	0	0	0	0	0	0	0	0	0	0	0	0	0	0	0	0	0	0	0	0	0	0	0	0	0	0	0	0	0	0
0	0	0	0	0	0	0	0	0	0	0	0	0	0	0	0	0	0	0	0	0	0	0	0	0	0	0	0	0	0	0
0	0	0	0	0	0	0	0	0	0	0	0	0	0	0	0	0	0	0	0	0	0	0	0	0	0	0	0	0	0	0
0	0	0	0	0	0	0	0	0	0	0	0	0	0	0	0	0	0	0	0	0	0	0	0	0	0	0	0	0	0	0
0	0	0	0	0	0	0	0	0	0	0	0	0	0	0	0	0	0	0	0	0	0	0	0	0	0	0	0	0	0	0
0	0	0	0	0	0	0	0	0	0	0	0	0	0	0	0	0	0	0	0	0	0	0	0	0	0	0	0	0	0	0
0	0	0	0	0	0	0	0	0	0	0	0	0	0	0	0	0	0	0	0	0	0	0	0	0	0	0	0	0	0	0
0	0	0	0	0	0	0	0	0	0	0	0	0	0	0	0	0	0	0	0	0	0	0	0	0	0	0	0	0	0	0
0	0	0	0	0	0	0	0	0	0	0	0	0	0	0	0	0	0	0	0	0	0	0	0	0	0	0	0	0	0	0
0	0	0	0	0	0	0	0	0	0	0	0	0	0	0	0	0	0	0	0	0	0	0	0	0	0	0	0	0	0	0
0	0	0	0	0	0	0	0	0	0	0	0	0	0	0	0	0	0	0	0	0	0	0	0	0	0	0	0	0	0	0
0	0	0	0	0	0	0	0	0	0	0	0	0	0	0	0	0	0	0	0	0	0	0	0	0	0	0	0	0	0	0
0	0	0	0	0	0	0	0	0	0	0	0	0	0	0	0	0	0	0	0	0	0	0	0	0	0	0	0	0	0	0
0	0	0	0	0	0	0	0	0	0	0	0	0	0	0	0	0	0	0	0	0	0	0	0	0	0	0	0	0	0	0
0	0	0	0	0	0	0	0	0	0	0	0	0	0	0	0	0	0	0	0	0	0	0	0	0	0	0	0	0	0	0
0	0	0	0	0	0	0	0	0	0	0	0	0	0	0	0	0	0	0	0	0	0	0	0	0	0	0	0	0	0	0
0	0	0	0	0	0	0	0	0	0	0	0	0	0	0	0	0	0	0	0	0	0	0	0	0	0	0	0	0	0	0
0	0	0	0	0	0	0	0	0	0	0	0	0	0	0	0	0	0	0	0	0	0	0	0	0	0	0	0	0	0	0
0	0	0	0	0	0	0	0	0	0	0	0	0	0	0	0	0	0	0	0	0	0	0	0	0	0	0	0	0	0	0
0	0	0	0	0	0	0	0	0	0	0	0	0	0	0	0	0	0	0	0	0	0	0	0	0	0	0	0	0	0	0
0	0	0	0	0	0	0	0	0	0	0	0	0	0	0	0	0	0	0	0	0	0	0	0	0	0	0	0	0	0	0
0	0	0	0	0	0	0	0	0	0	0	0	0	0	0	0	0	0	0	0	0	0	0	0	0	0	0	0	0	0	0
0	0	0	0	0	0	0	0	0	0	0	0	0	0	0	0	0	0	0	0	0	0	0	0	0	0	0	0	0	0	0
0	0	0	0	0	0	0	0	0	0	0	0	0	0	0	0	0	0	0	0	0	0	0	0	0	0	0	0	0	0	0
0	0	0	0	0	0	0	0	0	0	0	0	0	0	0	0	0	0	0	0	0	0	0	0	0	0	0	0	0	0	0
0	0	0	0	0	0	0	0	0	0	0	0	0	0	0	0	0	0	0	0	0	0	0	0	0	0	0	0	0	0	0
0	0	0	0	0	0	0	0	0	0	0	0	0	0	0	0	0	0	0	0	0	0	0	0	0	0	0	0	0	0	0
0	0	0	0	0	0	0	0	0	0	0	0	0	0	0	0	0	0	0	0	0	0	0	0	0	0	0	0	0	0	0
0	0	0	0	0	0	0	0	0	0	0	0	0	0	0	0	0	0	0	0	0	0	0	0	0	0	0	0	0	0	0
0	0	0	0	0	0	0	0	0	0	0	0	0	0	0	0	0	0	0	0	0	0	0	0	0	0	0	0	0	0	0
0	0	0	0	0	0	0	0	0	0	0	0	0	0	0	0	0	0	0	0	0	0	0	0	0	0	0	0	0	0	0
0	0	0	0	0	0	0	0	0	0	0	0	0	0	0	0	0	0	0	0	0	0	0	0	0	0	0	0	0	0	0
0	0	0	0	0	0	0	0	0	0	0	0	0	0	0	0	0	0	0	0	0	0	0	0	0	0	0	0	0	0	0
0	0	0	0	0	0	0	0	0	0	0	0	0	0	0	0	0	0	0	0	0	0	0	0	0	0	0	0	0	0	0
0	0	0	0	0	0	0	0	0	0	0	0	0	0	0	0	0	0	0	0	0	0	0	0	0	0	0	0	0	0	0
0	0	0	0	0	0	0	0	0	0	0	0	0	0	0	0	0	0	0	0	0	0	0	0	0	0	0	0	0	0	0
0	0	0	0	0	0	0	0	0	0	0	0	0	0	0	0	0	0	0	0	0	0	0	0	0	0	0	0	0	0	0
0	0	0	0	0	0	0	0	0	0	0	0	0	0	0	0	0	0	0	0	0	0	0	0	0	0	0	0	0	0	0
0	0	0	0	0	0	0	0	0	0	0	0	0	0	0	0	0	0	0	0	0	0	0	0	0	0	0	0	0	0	0
0	0	0	0	0	0	0	0	0	0	0	0	0	0	0	0	0	0	0	0	0	0	0	0	0	0	0	0	0	0	0
0	0	0	0	0	0	0	0	0	0	0	0	0	0	0	0	0	0	0	0	0	0	0	0	0	0	0	0	0	0	0
0	0	0	0	0	0	0	0	0	0	0	0	0	0	0	0	0	0	0	0	0	0	0	0	0	0	0	0	0	0	0
0	0	0	0	0	0	0	0	0	0	0	0	0	0	0	0	0	0	0	0	0	0	0	0	0	0	0	0	0	0	0
0	0	0	0	0	0	0	0	0	0	0	0	0	0	0	0	0	0	0	0	0	0	0	0	0	0	0	0	0	0	0
0	0	0	0	0	0	0	0	0	0	0	0	0	0	0	0	0	0	0	0	0	0	0	0	0	0	0	0	0	0	0
0	0	0	0	0	0	0	0	0	0	0	0	0	0	0	0	0	0	0	0	0	0	0	0	0	0	0	0	0	0	0
0	0	0	0	0	0	0	0	0	0	0	0	0	0	0	0	0	0	0	0	0	0	0	0	0	0	0	0	0	0	0
0	0	0	0	0	0	0	0	0	0	0	0	0	0	0	0	0	0	0	0	0	0	0	0	0	0	0	0	0	0	0
0	0	0	0	0	0	0	0	0	0	0	0	0	0	0	0	0	0	0	0	0	0	0	0	0	0	0	0	0	0	0
0	0	0	0	0	0	0	0	0	0	0	0	0	0	0	0	0	0	0	0	0	0	0	0	0	0	0	0	0	0	0
0	0	0	0	0	0	0	0	0	0	0	0	0	0	0	0	0	0	0	0	0	0	0	0	0	0	0	0	0	0	0
0	0	0	0	0	0	0	0	0	0	0	0	0	0	0	0	0	0	0	0	0	0	0	0	0	0	0	0	0	0	0
0	0	0	0	0	0	0	0	0	0	0	0	0	0	0	0	0	0	0	0	0	0	0	0	0	0	0	0	0	0	0
0	0	0	0	0	0	0	0	0	0	0	0	0	0	0	0	0	0	0	0	0	0	0	0	0	0	0	0	0	0	0
0	0	0	0	0	0	0	0	0	0	0	0	0	0	0	0	0	0	0	0	0	0	0	0	0	0	0	0	0	0	0
0	0	0	0	0	0	0	0	0	0	0	0	0	0	0	0	0	0	0	0	0	0	0	0	0	0	0	0	0	0	0
0	0	0	0	0	0	0	0	0	0	0	0	0	0	0	0	0	0	0	0	0	0	0	0	0	0	0	0	0	0	0
0	0	0	0	0	0	0	0	0	0	0	0	0	0	0	0	0	0	0	0	0	0	0	0	0	0	0	0	0	0	0
0	0	0	0	0	0	0	0	0	0	0	0	0	0	0	0	0	0	0	0	0	0	0	0	0	0	0	0	0	0	0
0	0	0	0	0	0	0	0	0	0	0	0	0	0	0	0	0	0	0	0	0	0	0	0	0	0	0	0	0	0	0
0	0	0	0	0	0	0	0	0	0	0	0	0	0	0	0	0	0	0	0	0	0	0	0	0	0	0	0	0	0	0
0	0	0	0	0	0	0	0	0	0	0	0	0	0	0	0	0	0	0	0	0	0	0	0	0	0	0	0	0	0	0
0	0	0	0	0	0	0	0	0	0	0	0	0	0	0	0	0	0	0	0	0	0	0	0	0	0	0	0	0	0	0
0	0	0	0	0	0	0	0	0	0	0	0	0	0	0	0	0	0	0	0	0	0	0	0	0	0	0	0	0	0	0
0	0	0	0	0	0	0	0	0	0	0	0	0	0	0	0	0	0	0	0	0	0	0	0	0	0	0	0	0	0	0
0	0	0	0	0	0	0	0	0	0	0	0	0	0	0	0	0	0	0	0	0	0	0	0	0	0	0	0	0	0	0
0	0	0	0	0	0	0	0	0	0	0	0	0	0	0	0	0	0	0	0	0	0	0	0	0	0	0	0	0	0	0
0	0	0	0	0	0	0	0	0	0	0	0	0	0	0	0	0	0	0	0	0	0	0	0	0	0	0	0	0	0	0
0	0	0	0	0	0	0	0	0	0	0	0	0	0	0	0	0	0	0	0	0	0	0	0	0	0	0	0	0	0	0
0	0	0	0	0	0	0	0	0	0	0	0	0	0	0	0	0	0	0	0	0	0	0	0	0	0	0	0	0	0	0
0	0	0	0	0	0	0	0	0	0	0	0	0	0	0	0	0	0	0	0	0	0	0	0	0	0	0	0	0	0	0
0	0	0	0	0	0	0	0	0	0	0	0	0	0	0	0	0	0	0	0	0	0	0	0	0	0	0	0	0	0	0
0	0	0	0	0	0	0	0	0	0	0	0	0	0	0	0	0	0	0	0	0	0	0	0	0	0	0	0	0	0	0
0	0	0	0	0	0	0	0	0	0	0	0	0	0	0	0	0	0	0	0	0	0	0	0	0	0	0	0	0	0	0
0	0	0	0	0	0	0	0	0	0	0	0	0	0	0	0	0	0	0	0	0	0	0	0	0	0	0	0	0	0	0
0	0	0	0	0	0	0	0	0	0	0	0	0	0	0	0	0	0	0	0	0	0	0	0	0	0	0	0	0	0	0
0	0	0	0	0	0	0	0	0	0	0	0	0	0	0	0	0	0	0	0	0	0	0	0	0	0	0	0	0	0	0
0	0	0	0	0	0	0	0	0	0	0	0	0	0	0	0	0	0	0	0	0	0	0	0	0	0	0	0	0	0	0
0	0	0	0	0	0	0	0	0	0	0	0	0	0	0	0	0	0	0	0	0	0	0	0	0	0	0	0	0	0	0
0	0	0	0	0	0	0	0	0	0	0	0	0	0	0	0	0	0	0	0	0	0	0	0	0	0	0	0	0	0	0
0	0	0	0	0	0	0	0	0	0	0	0	0	0	0	0	0	0	0	0	0	0	0	0	0	0	0	0	0	0	0
0	0	0	0	0	0	0	0	0	0	0	0	0	0	0	0	0	0	0	0	0	0	0	0	0	0	0	0	0	0	0
0	0	0	0	0	0	0	0	0	0	0	0	0	0	0	0	0	0	0	0	0	0	0	0	0	0	0	0	0	0	0
0	0	0	0	0	0	0	0	0	0	0	0	0	0	0	0	0	0	0	0	0	0	0	0	0	0	0	0	0	0	0
0	0	0	0	0	0	0	0	0	0	0	0	0	0	0	0	0	0	0	0	0	0	0	0	0	0	0	0	0	0	0
0	0	0	0	0	0	0	0	0	0	0	0	0	0	0	0	0	0	0	0	0	0	0	0	0	0	0	0	0	0	0
0	0	0	0	0	0	0	0	0	0	0	0	0	0	0	0	0	0	0	0	0	0	0	0	0	0	0	0	0	0	0
0	0	0	0	0	0	0	0	0	0	0	0	0	0	0	0	0	0	0	0	0	0	0	0	0	0	0	0	0	0	0
0	0	0	0	0	0	0	0	0	0	0	0	0	0	0	0	0	0	0	0	0	0	0	0	0	0	0	0	0	0	0
0	0	0	0	0	0	0	0	0	0	0	0	0	0	0	0	0	0	0	0	0	0	0	0	0	0	0	0	0	0	0
0	0	0	0	0	0	0	0	0	0	0	0	0	0	0	0	0	0	0	0	0	0	0	0	0	0	0	0	0	0	0
0	0	0	0	0	0	0	0	0	0	0	0	0	0	0	0	0	0	0	0	0	0	0	0	0	0	0	0	0	0	0
0	0	0	0	0	0	0	0	0	0	0	0	0	0	0	0	0	0	0	0	0	0	0	0	0	0	0	0	0	0	0
0	0	0	0	0	0	0	0	0	0	0	0	0	0	0	0	0	0	0	0	0	0	0	0	0	0	0	0	0	0	0
0	0	0	0	0	0	0	0	0	0	0	0	0	0	0	0	0	0	0	0	0	0	0	0	0	0	0	0	0	0	0
0	0	0	0	0	0	0	0	0	0	0	0	0	0	0	0	0	0	0	0	0	0	0	0	0	0	0	0	0	0	0
0	0	0	0	0	0	0	0	0	0	0	0	0	0	0	0	0	0	0	0	0	0	0	0	0	0	0	0	0	0	0
0	0	0	0	0	0	0	0	0	0	0	0	0	0	0	0	0	0	0	0	0	0	0	0	0	0	0	0	0	0	0
0	0	0	0	0	0	0	0	0	0	0	0	0	0	0	0	0	0	0	0	0	0	0	0	0	0	0	0	0	0	0
0	0	0	0	0	0	0	0	0	0	0	0	0	0	0	0	0	0	0	0	0	0	0	0	0	0	0	0	0	0	0
0	0	0	0	0	0	0	0	0	0	0	0	0	0	0	0	0	0	0	0	0	0	0	0	0	0	0	0	0	0	0
0	0	0	0	0	0	0	0	0	0	0	0	0	0	0	0	0	0	0	0	0	0	0	0	0	0	0	0	0	0	0
0	0	0	0	0	0	0	0	0	0	0	0	0	0	0	0	0	0	0	0	0	0	0	0	0	0	0	0	0	0	0
0	0	0	0	0	0	0	0	0	0	0	0	0	0	0	0	0	0	0	0	0	0	0	0	0	0	0	0	0	0	0
0	0	0	0	0	0	0	0	0	0	0	0	0	0	0	0	0	0	0	0	0	0	0	0	0	0	0	0	0	0	0
0	0	0	0	0	0	0	0	0	0	0	0	0	0	0	0	0	0	0	0	0	0	0	0	0	0	0	0	0	0	0
0	0	0	0	0	0	0	0	0	0	0	0	0	0	0	0	0	0	0	0	0	0	0	0	0	0	0	0	0	0	0
0	0	0	0	0	0	0	0	0	0	0	0	0	0	0	0	0	0	0	0	0	0	0	0	0	0	0	0	0	0	0
0	0	0	0	0	0	0	0	0	0	0	0	0	0	0	0	0	0	0	0	0	0	0	0	0	0	0	0	0	0	0
0	0	0	0	0	0	0	0	0	0	0	0	0	0	0	0	0	0	0	0	0	0	0	0	0	0	0	0	0	0	0
0	0	0	0	0	0	0	0	0	0	0	0	0	0	0	0	0	0	0	0	0	0	0	0	0	0	0	0	0	0	0
0	0	0	0	0	0	0	0	0	0	0	0	0	0	0	0	0	0	0	0	0	0	0	0	0	0	0	0	0	0	0
0	0	0	0	0	0	0	0	0	0	0	0	0	0	0	0	0	0	0	0	0	0	0	0	0	0	0	0	0	0	0
0	0	0	0	0	0	0	0	0	0	0	0	0	0	0	0	0	0	0	0	0	0	0	0	0	0	0	0	0	0	0
0	0	0	0	0	0	0	0	0	0	0	0	0	0	0	0	0	0	0	0	0	0	0	0	0	0	0	0	0	0	0
0	0	0	0	0	0	0	0	0	0	0	0	0	0	0	0	0	0	0	0	0	0	0	0	0	0	0	0	0	0	0
0	0	0	0	0	0	0	0	0	0	0	0	0	0	0	0	0	0	0	0	0	0	0	0	0	0	0	0	0	0	0
0	0	0	0	0	0	0	0	0	0	0	0	0	0	0	0	0	0	0	0	0	0	0	0	0	0	0	0	0	0	0
0	0	0	0	0	0	0	0	0	0	0	0	0	0	0	0	0	0	0	0	0	0	0	0	0	0	0	0	0	0	0
0	0	0	0	0	0	0	0	0	0	0	0	0	0	0	0	0	0	0	0	0	0	0	0	0	0	0	0	0	0	0
0	0	0	0	0	0	0	0	0	0	0	0	0	0	0	0	0	0	0	0	0	0	0	0	0	0	0	0	0	0	0
0	0	0	0	0	0	0	0	0	0	0	0	0	0	0	0	0	0	0	0	0	0	0	0	0	0	0	0	0	0	0
0	0	0	0	0	0	0	0	0	0	0	0	0	0	0	0	0	0	0	0	0	0	0	0	0	0	0	0	0	0	0
0	0	0	0	0	0	0	0	0	0	0	0	0	0	0	0	0	0	0	0	0	0	0	0	0	0	0	0	0	0	0
0	0	0	0	0	0	0	0	0	0	0	0	0	0	0	0	0	0	0	0	0	0	0	0	0	0	0	0	0	0	0
0	0	0	0	0	0	0	0	0	0	0	0	0	0	0	0	0	0	0	0	0	0	0	0	0	0	0	0	0	0	0
0	0	0	0	0	0	0	0	0	0	0	0	0	0	0	0	0	0	0	0	0	0	0	0	0	0	0	0	0	0	0
0	0	0	0	0	0	0	0	0	0	0	0	0	0	0	0	0	0	0	0	0	0	0	0	0	0	0	0	0	0	0
0	0	0	0	0	0	0	0	0	0	0	0	0	0	0	0	0	0	0	0	0	0	0	0	0	0	0	0	0	0	0
0	0	0	0	0	0	0	0	0	0	0	0	0	0	0	0	0	0	0	0	0	0	0	0	0	0	0	0	0	0	0
0	0	0	0	0	0	0	0	0	0	0	0	0	0	0	0	0	0	0	0	0	0	0	0	0	0	0	0	0	0	0
0	0	0	0	0	0	0	0	0	0	0	0	0	0	0	0	0	0	0	0	0	0	0	0	0	0	0	0	0	0	0
0	0	0	0	0	0	0	0	0	0	0	0	0	0	0	0	0	0	0	0	0	0	0	0	0	0	0	0	0	0	0
0	0	0	0	0	0	0	0	0	0	0	0	0	0	0	0	0	0	0	0	0	0	0	0	0	0	0	0	0	0	0
0	0	0	0	0	0	0	0	0	0	0	0	0	0	0	0	0	0	0	0	0	0	0	0	0	0	0	0	0	0	0
0	0	0	0	0	0	0	0	0	0	0	0	0	0	0	0	0	0	0	0	0	0	0	0	0	0	0	0	0	0	0
0	0	0	0	0	0	0	0	0	0	0	0	0	0	0	0	0	0	0	0	0	0	0	0	0	0	0	0	0	0	0
0	0	0	0	0	0	0	0	0	0	0	0	0	0	0	0	0	0	0	0	0	0	0	0	0	0	0	0	0	0	0
0	0	0	0	0	0	0	0	0	0	0	0	0	0	0	0	0	0	0	0	0	0	0	0	0	0	0	0	0	0	0
0	0	0	0	0	0	0	0	0	0	0	0	0	0	0	0	0	0	0	0	0	0	0	0	0	0	0	0	0	0	0
0	0	0	0	0	0	0	0	0	0	0	0	0	0	0	0	0	0	0	0	0	0	0	0	0	0	0	0	0	0	0
0	0	0	0	0	0	0	0	0	0	0	0	0	0	0	0	0	0	0	0	0	0	0	0	0	0	0	0	0	0	0
0	0	0	0	0	0	0	0	0	0	0	0	0	0	0	0	0	0	0	0	0	0	0	0	0	0	0	0	0	0	0
0	0	0	0	0	0	0	0	0	0	0	0	0	0	0	0	0	0	0	0	0	0	0	0	0	0	0	0	0	0	0
0	0	0	0	0	0	0	0	0	0	0	0	0	0	0	0	0	0	0	0	0	0	0	0	0	0	0	0	0	0	0
0	0	0	0	0	0	0	0	0	0	0	0	0	0	0	0	0	0	0	0	0	0	0	0	0	0	0	0	0	0	0
0	0	0	0	0	0	0	0	0	0	0	0	0	0	0	0	0	0	0	0	0	0	0	0	0	0	0	0	0	0	0
0	0	0	0	0	0	0	0	0	0	0	0	0	0	0	0	0	0	0	0	0	0	0	0	0	0	0	0	0	0	0
0	0	0	0	0	0	0	0	0	0	0	0	0	0	0	0	0	0	0	0	0	0	0	0	0	0	0	0	0	0	0
0	0	0	0	0	0	0	0	0	0	0	0	0	0	0	0	0	0	0	0	0	0	0	0	0	0	0	0	0	0	0
0	0	0	0	0	0	0	0	0	0	0	0	0	0	0	0	0	0	0	0	0	0	0	0	0	0	0	0	0	0	0
0	0	0	0	0	0	0	0	0	0	0	0	0	0	0	0	0	0	0	0	0	0	0	0	0	0	0	0	0	0	0
0	0	0	0	0	0	0	0	0	0	0	0	0	0	0	0	0	0	0	0	0	0	0	0	0	0	0	0	0	0	0
0	0	0	0	0	0	0	0	0	0	0	0	0	0	0	0	0	0	0	0	0	0	0	0	0	0	0	0	0	0	0
0	0	0	0	0	0	0	0	0	0	0	0	0	0	0	0	0	0	0	0	0	0	0	0	0	0	0	0	0	0	0
0	0	0	0	0	0	0	0	0	0	0	0	0	0	0	0	0	0	0	0	0	0	0	0	0	0	0	0	0	0	0
0	0	0	0	0	0	0	0	0	0	0	0	0	0	0	0	0	0	0	0	0	0	0	0	0	0	0	0	0	0	0
0	0	0	0	0	0	0	0	0	0	0	0	0	0	0	0	0	0	0	0	0	0	0	0	0	0	0	0	0	0	0
0	0	0	0	0	0	0	0	0	0	0	0	0	0	0	0	0	0	0	0	0	0	0	0	0	0	0	0	0	0	0
0	0	0	0	0	0	0	0	0	0	0	0	0	0	0	0	0	0	0	0	0	0	0	0	0	0	0	0	0	0	0
0	0	0	0	0	0	0	0	0	0	0	0	0	0	0	0	0	0	0	0	0	0	0	0	0	0	0	0	0	0	0
0	0	0	0	0	0	0	0	0	0	0	0	0	0	0	0	0	0	0	0	0	0	0	0	0	0	0	0	0	0	0
0	0	0	0	0	0	0	0	0	0	0	0	0	0	0	0	0	0	0	0	0	0	0	0	0	0	0	0	0	0	0
0	0	0	0	0	0	0	0	0	0	0	0	0	0	0	0	0	0	0	0	0	0	0	0	0	0	0	0	0	0	0
0	0	0	0	0	0	0	0	0	0	0	0	0	0	0	0	0	0	0	0	0	0	0	0	0	0	0	0	0	0	0
0	0	0	0	0	0	0	0	0	0	0	0	0	0	0	0	0	0	0	0	0	0	0	0	0	0	0	0	0	0	0
0	0	0	0	0	0	0	0	0	0	0	0	0	0	0	0	0	0	0	0	0	0	0	0	0	0	0	0	0	0	0
0	0	0	0	0	0	0	0	0	0	0	0	0	0	0	0	0	0	0	0	0	0	0	0	0	0	0	0	0	0	0
0	0	0	0	0	0	0	0	0	0	0	0	0	0	0	0	0	0	0	0	0	0	0	0	0	0	0	0	0	0	0
0	0	0	0	0	0	0	0	0	0	0	0	0	0	0	0	0	0	0	0	0	0	0	0	0	0	0	0	0	0	0
0	0	0	0	0	0	0	0	0	0	0	0	0	0	0	0	0	0	0	0	0	0	0	0	0	0	0	0	0	0	0
0	0	0	0	0	0	0	0	0	0	0	0	0	0	0	0	0	0	0	0	0	0	0	0	0	0	0	0	0	0	0
0	0	0	0	0	0	0	0	0	0	0	0	0	0	0	0	0	0	0	0	0	0	0	0	0	0	0	0	0	0	0
0	0	0	0	0	0	0	0	0	0	0	0	0	0	0	0	0	0	0	0	0	0	0	0	0	0	0	0	0	0	0
0	0	0	0	0	0	0	0	0	0	0	0	0	0	0	0	0	0	0	0	0	0	0	0	0	0	0	0	0	0	0
0	0	0	0	0	0	0	0	0	0	0	0	0	0	0	0	0	0	0	0	0	0	0	0	0	0	0	0	0	0	0
0	0	0	0	0	0	0	0	0	0	0	0	0	0	0	0	0	0	0	0	0	0	0	0	0	0	0	0	0	0	0
0	0	0	0	0	0	0	0	0	0	0	0	0	0	0	0	0	0	0	0	0	0	0	0	0	0	0	0	0	0	0
0	0	0	0	0	0	0	0	0	0	0	0	0	0	0	0	0	0	0	0	0	0	0	0	0	0	0	0	0	0	0
0	0	0	0	0	0	0	0	0	0	0	0	0	0	0	0	0	0	0	0	0	0	0	0	0	0	0	0	0	0	0
0	0	0	0	0	0	0	0	0	0	0	0	0	0	0	0	0	0	0	0	0	0	0	0	0	0	0	0	0	0	0
0	0	0	0	0	0	0	0	0	0	0	0	0	0	0	0	0	0	0	0	0	0	0	0	0	0	0	0	0	0	0
0	0	0	0	0	0	0	0	0	0	0	0	0	0	0	0	0	0	0	0	0	0	0	0	0	0	0	0	0	0	0
0	0	0	0	0	0	0	0	0	0	0	0	0	0	0	0	0	0	0	0	0	0	0	0	0	0	0	0	0	0	0
0	0	0	0	0	0	0	0	0	0	0	0	0	0	0	0	0	0	0	0	0	0	0	0	0	0	0	0	0	0	0
0	0	0	0	0	0	0	0	0	0	0	0	0	0	0	0	0	0	0	0	0	0	0	0	0	0	0	0	0	0	0
0	0	0	0	0	0	0	0	0	0	0	0	0	0	0	0	0	0	0	0	0	0	0	0	0	0	0	0	0	0	0
0	0	0	0	0	0	0	0	0	0	0	0	0	0	0	0	0	0	0	0	0	0	0	0	0	0	0	0	0	0	0
0	0	0	0	0	0	0	0	0	0	0	0	0	0	0	0	0	0	0	0	0	0	0	0	0	0	0	0	0	0	0
0	0	0	0	0	0	0	0	0	0	0	0	0	0	0	0	0	0	0	0	0	0	0	0	0	0	0	0	0	0	0
0	0	0	0	0	0	0	0	0	0	0	0	0	0	0	0	0	0	0	0	0	0	0	0	0	0	0	0	0	0	0
0	0	0	0	0	0	0	0	0	0	0	0	0	0	0	0	0	0	0	0	0	0	0	0	0	0	0	0	0	0	0
0	0	0	0	0	0	0	0	0	0	0	0	0	0	0	0	0	0	0	0	0	0	0	0	0	0	0	0	0	0	0
0	0	0	0	0	0	0	0	0	0	0	0	0	0	0	0	0	0	0	0	0	0	0	0	0	0	0	0	0	0	0
0	0	0	0	0	0	0	0	0	0	0	0	0	0	0	0	0	0	0	0	0	0	0	0	0	0	0	0	0	0	0
0	0	0	0	0	0	0	0	0	0	0	0	0	0	0	0	0	0	0	0	0	0	0	0	0	0	0	0	0	0	0
0	0	0	0	0	0	0	0	0	0	0	0	0	0	0	0	0	0	0	0	0	0	0	0	0	0	0	0	0	0	0
0	0	0	0	0	0	0	0	0	0	0	0	0	0	0	0	0	0	0	0	0	0	0	0	0	0	0	0	0	0	0
0	0	0	0	0	0	0	0	0	0	0	0	0	0	0	0	0	0	0	0	0	0	0	0	0	0	0	0	0	0	0
0	0	0	0	0	0	0	0	0	0	0	0	0	0	0	0	0	0	0	0	0	0	0	0	0	0	0	0	0	0	0
0	0	0	0	0	0	0	0	0	0	0	0	0	0	0	0	0	0	0	0	0	0	0	0	0	0	0	0	0	0	0
0	0	0	0	0	0	0	0	0	0	0	0	0	0	0	0	0	0	0	0	0	0	0	0	0	0	0	0	0	0	0
0	0	0	0	0	0	0	0	0	0	0	0	0	0	0	0	0	0	0	0	0	0	0	0	0	0	0	0	0	0	0
0	0	0	0	0	0	0	0	0	0	0	0	0	0	0	0	0	0	0	0	0	0	0	0	0	0	0	0	0	0	0
0	0	0	0	0	0	0	0	0	0	0	0	0	0	0	0	0	0	0	0	0	0	0	0	0	0	0	0	0	0	0
0	0	0	0	0	0	0	0	0	0	0	0	0	0	0	0	0	0	0	0	0	0	0	0	0	0	0	0	0	0	0
0	0	0	0	0	0	0	0	0	0	0	0	0	0	0	0	0	0	0	0	0	0	0	0	0	0	0	0	0	0	0
0	0	0	0	0	0	0	0	0	0	0	0	0	0	0	0	0	0	0	0	0	0	0	0	0	0	0	0	0	0	0
0	0	0	0	0	0	0	0	0	0	0	0	0	0	0	0	0	0	0	0	0	0	0	0	0	0	0	0	0	0	0
0	0	0	0	0	0	0	0	0	0	0	0	0	0	0	0	0	0	0	0	0	0	0	0	0	0	0	0	0	0	0
0	0	0	0	0	0	0	0	0	0	0	0	0	0	0	0	0	0	0	0	0	0	0	0	0	0	0	0	0	0	0
0	0	0	0	0	0	0	0	0	0	0	0	0	0	0	0	0	0	0	0	0	0	0	0	0	0	0	0	0	0	0
0	0	0	0	0	0	0	0	0	0	0	0	0	0	0	0	0	0	0	0	0	0	0	0	0	0	0	0	0	0	0
0	0	0	0	0	0	0	0	0	0	0	0	0	0	0	0	0	0	0	0	0	0	0	0	0	0	0	0	0	0	0
0	0	0	0	0	0	0	0	0	0	0	0	0	0	0	0	0	0	0	0	0	0	0	0	0	0	0	0	0	0	0
0	0	0	0	0	0	0	0	0	0	0	0	0	0	0	0	0	0	0	0	0	0	0	0	0	0	0	0	0	0	0
0	0	0	0	0	0	0	0	0	0	0	0	0	0	0	0	0	0	0	0	0	0	0	0	0	0	0	0	0	0	0
0	0	0	0	0	0	0	0	0	0	0	0	0	0	0	0	0	0	0	0	0	0	0	0	0	0	0	0	0	0	0
0	0	0	0	0	0	0	0	0	0	0	0	0	0	0	0	0	0	0	0	0	0	0	0	0	0	0	0	0	0	0
0	0	0	0	0	0	0	0	0	0	0	0	0	0	0	0	0	0	0	0	0	0	0	0	0	0	0	0	0	0	0
0	0	0	0	0	0	0	0	0	0	0	0	0	0	0	0	0	0	0	0	0	0	0	0	0	0	0	0	0	0	0
0	0	0	0	0	0	0	0	0	0	0	0	0	0	0	0	0	0	0	0	0	0	0	0	0	0	0	0	0	0	0
0	0	0	0	0	0	0	0	0	0	0	0	0	0	0	0	0	0	0	0	0	0	0	0	0	0	0	0	0	0	0
0	0	0	0	0	0	0	0	0	0	0	0	0	0	0	0	0	0	0	0	0	0	0	0	0	0	0	0	0	0	0
0	0	0	0	0	0	0	0	0	0	0	0	0	0	0	0	0	0	0	0	0	0	0	0	0	0	0	0	0	0	0
0	0	0	0	0	0	0	0	0	0	0	0	0	0	0	0	0	0	0	0	0	0	0	0	0	0	0	0	0	0	0
0	0	0	0	0	0	0	0	0	0	0	0	0	0	0	0	0	0	0	0	0	0	0	0	0	0	0	0	0	0	0
0	0	0	0	0	0	0	0	0	0	0	0	0	0	0	0	0	0	0	0	0	0	0	0	0	0	0	0	0	0	0
0	0	0	0	0	0	0	0	0	0	0	0	0	0	0	0	0	0	0	0	0	0	0	0	0	0	0	0	0	0	0
0	0	0	0	0	0	0	0	0	0	0	0	0	0	0	0	0	0	0	0	0	0	0	0	0	0	0	0	0	0	0
0	0	0	0	0	0	0	0	0	0	0	0	0	0	0	0	0	0	0	0	0	0	0	0	0	0	0	0	0	0	0
0	0	0	0	0	0	0	0	0	0	0	0	0	0	0	0	0	0	0	0	0	0	0	0	0	0	0	0	0	0	0
0	0	0	0	0	0	0	0	0	0	0	0	0	0	0	0	0	0	0	0	0	0	0	0	0	0	0	0	0	0	0
0	0	0	0	0	0	0	0	0	0	0	0	0	0	0	0	0	0	0	0	0	0	0	0	0	0	0	0	0	0	0
0	0	0	0	0	0	0	0	0	0	0	0	0	0	0	0	0	0	0	0	0	0	0	0	0	0	0	0	0	0	0
0	0	0	0	0	0	0	0	0	0	0	0	0	0	0	0	0	0	0	0	0	0	0	0	0	0	0	0	0	0	0
0	0	0	0	0	0	0	0	0	0	0	0	0	0	0	0	0	0	0	0	0	0	0	0	0	0	0	0	0	0	0
0	0	0	0	0	0	0	0	0	0	0	0	0	0	0	0	0	0	0	0	0	0	0	0	0	0	0	0	0	0	0
0	0	0	0	0	0	0	0	0	0	0	0	0	0	0	0	0	0	0	0	0	0	0	0	0	0	0	0	0	0	0
0	0	0	0	0	0	0	0	0	0	0	0	0	0	0	0	0	0	0	0	0	0	0	0	0	0	0	0	0	0	0
0	0	0	0	0	0	0	0	0	0	0	0	0	0	0	0	0	0	0	0	0	0	0	0	0	0	0	0	0	0	0
0	0	0	0	0	0	0	0	0	0	0	0	0	0	0	0	0	0	0	0	0	0	0	0	0	0	0	0	0	0	0
0	0	0	0	0	0	0	0	0	0	0	0	0	0	0	0	0	0	0	0	0	0	0	0	0	0	0	0	0	0	0
0	0	0	0	0	0	0	0	0	0	0	0	0	0	0	0	0	0	0	0	0	0	0	0	0	0	0	0	0	0	0
0	0	0	0	0	0	0	0	0	0	0	0	0	0	0	0	0	0	0	0	0	0	0	0	0	0	0	0	0	0	0
0	0	0	0	0	0	0	0	0	0	0	0	0	0	0	0	0	0	0	0	0	0	0	0	0	0	0	0	0	0	0
0	0	0	0	0	0	0	0	0	0	0	0	0	0	0	0	0	0	0	0	0	0	0	0	0	0	0	0	0	0	0
0	0	0	0	0	0	0	0	0	0	0	0	0	0	0	0	0	0	0	0	0	0	0	0	0	0	0	0	0	0	0
0	0	0	0	0	0	0	0	0	0	0	0	0	0	0	0	0	0	0	0	0	0	0	0	0	0	0	0	0	0	0
0	0	0	0	0	0	0	0	0	0	0	0	0	0	0	0	0	0	0	0	0	0	0	0	0	0	0	0	0	0	0
0	0	0	0	0	0	0	0	0	0	0	0	0	0	0	0	0	0	0	0	0	0	0	0	0	0	0	0	0	0	0
0	0	0	0	0	0	0	0	0	0	0	0	0	0	0	0	0	0	0	0	0	0	0	0	0	0	0	0	0	0	0
0	0	0	0	0	0	0	0	0	0	0	0	0	0	0	0	0	0	0	0	0	0	0	0	0	0	0	0	0	0	0
0	0	0	0	0	0	0	0	0	0	0	0	0	0	0	0	0	0	0	0	0	0	0	0	0	0	0	0	0	0	0
0	0	0	0	0	0	0	0	0	0	0	0	0	0	0	0	0	0	0	0	0	0	0	0	0	0	0	0	0	0	0
0	0	0	0	0	0	0	0	0	0	0	0	0	0	0	0	0	0	0	0	0	0	0	0	0	0	0	0	0	0	0
0	0	0	0	0	0	0	0	0	0	0	0	0	0	0	0	0	0	0	0	0	0	0	0	0	0	0	0	0	0	0
0	0	0	0	0	0	0	0	0	0	0	0	0	0	0	0	0	0	0	0	0	0	0	0	0	0	0	0	0	0	0
0	0	0	0	0	0	0	0	0	0	0	0	0	0	0	0	0	0	0	0	0	0	0	0	0	0	0	0	0	0	0
0	0	0	0	0	0	0	0	0	0	0	0	0	0	0	0	0	0	0	0	0	0	0	0	0	0	0	0	0	0	0
0	0	0	0	0	0	0	0	0	0	0	0	0	0	0	0	0	0	0	0	0	0	0	0	0	0	0	0	0	0	0
0	0	0	0	0	0	0	0	0	0	0	0	0	0	0	0	0	0	0	0	0	0	0	0	0	0	0	0	0	0	0
0	0	0	0	0	0	0	0	0	0	0	0	0	0	0	0	0	0	0	0	0	0	0	0	0	0	0	0	0	0	0
0	0	0	0	0	0	0	0	0	0	0	0	0	0	0	0	0	0	0	0	0	0	0	0	0	0	0	0	0	0	0
0	0	0	0	0	0	0	0	0	0	0	0	0	0	0	0	0	0	0	0	0	0	0	0	0	0	0	0	0	0	0
0	0	0	0	0	0	0	0	0	0	0	0	0	0	0	0	0	0	0	0	0	0	0	0	0	0	0	0	0	0	0
0	0	0	0	0	0	0	0	0	0	0	0	0	0	0	0	0	0	0	0	0	0	0	0	0	0	0	0	0	0	0
0	0	0	0	0	0	0	0	0	0	0	0	0	0	0	0	0	0	0	0	0	0	0	0	0	0	0	0	0	0	0
0	0	0	0	0	0	0	0	0	0	0	0	0	0	0	0	0	0	0	0	0	0	0	0	0	0	0	0	0	0	0
0	0	0	0	0	0	0	0	0	0	0	0	0	0	0	0	0	0	0	0	0	0	0	0	0	0	0	0	0	0	0
0	0	0	0	0	0	0	0	0	0	0	0	0	0	0	0	0	0	0	0	0	0	0	0	0	0	0	0	0	0	0
0	0	0	0	0	0	0	0	0	0	0	0	0	0	0	0	0	0	0	0	0	0	0	0	0	0	0	0	0	0	0
0	0	0	0	0	0	0	0	0	0	0	0	0	0	0	0	0	0	0	0	0	0	0	0	0	0	0	0	0	0	0
0	0	0	0	0	0	0	0	0	0	0	0	0	0	0	0	0	0	0	0	0	0	0	0	0	0	0	0	0	0	0
0	0	0	0	0	0	0	0	0	0	0	0	0	0	0	0	0	0	0	0	0	0	0	0	0	0	0	0	0	0	0
0	0	0	0	0	0	0	0	0	0	0	0	0	0	0	0	0	0	0	0	0	0	0	0	0	0	0	0	0	0	0
0	0	0	0	0	0	0	0	0	0	0	0	0	0	0	0	0	0	0	0	0	0	0	0	0	0	0	0	0	0	0
0	0	0	0	0	0	0	0	0	0	0	0	0	0	0	0	0	0	0	0	0	0	0	0	0	0	0	0	0	0	0
0	0	0	0	0	0	0	0	0	0	0	0	0	0	0	0	0	0	0	0	0	0	0	0	0	0	0	0	0	0	0
0	0	0	0	0	0	0	0	0	0	0	0	0	0	0	0	0	0	0	0	0	0	0	0	0	0	0	0	0	0	0
0	0	0	0	0	0	0	0	0	0	0	0	0	0	0	0	0	0	0	0	0	0	0	0	0	0	0	0	0	0	0
0	0	0	0	0	0	0	0	0	0	0	0	0	0	0	0	0	0	0	0	0	0	0	0	0	0	0	0	0	0	0
0	0	0	0	0	0	0	0	0	0	0	0	0	0	0	0	0	0	0	0	0	0	0	0	0	0	0	0	0	0	0
0	0	0	0	0	0	0	0	0	0	0	0	0	0	0	0	0	0	0	0	0	0	0	0	0	0	0	0	0	0	0
0	0	0	0	0	0	0	0	0	0	0	0	0	0	0	0	0	0	0	0	0	0	0	0	0	0	0	0	0	0	0
0	0	0	0	0	0	0	0	0	0	0	0	0	0	0	0	0	0	0	0	0	0	0	0	0	0	0	0	0	0	0
0	0	0	0	0	0	0	0	0	0	0	0	0	0	0	0	0	0	0	0	0	0	0	0	0	0	0	0	0	0	0
0	0	0	0	0	0	0	0	0	0	0	0	0	0	0	0	0	0	0	0	0	0	0	0	0	0	0	0	0	0	0
0	0	0	0	0	0	0	0	0	0	0	0	0	0	0	0	0	0	0	0	0	0	0	0	0	0	0	0	0	0	0
0	0	0	0	0	0	0	0	0	0	0	0	0	0	0	0	0	0	0	0	0	0	0	0	0	0	0	0	0	0	0
0	0	0	0	0	0	0	0	0	0	0	0	0	0	0	0	0	0	0	0	0	0	0	0	0	0	0	0	0	0	0
0	0	0	0	0	0	0	0	0	0	0	0	0	0	0	0	0	0	0	0	0	0	0	0	0	0	0	0	0	0	0
0	0	0	0	0	0	0	0	0	0	0	0	0	0	0	0	0	0	0	0	0	0	0	0	0	0	0	0	0	0	0
0	0	0	0	0	0	0	0	0	0	0	0	0	0	0	0	0	0	0	0	0	0	0	0	0	0	0	0	0	0	0
0	0	0	0	0	0	0	0	0	0	0	0	0	0	0	0	0	0	0	0	0	0	0	0	0	0	0	0	0	0	0
0	0	0	0	0	0	0	0	0	0	0	0	0	0	0	0	0	0	0	0	0	0	0	0	0	0	0	0	0	0	0
0	0	0	0	0	0	0	0	0	0	0	0	0	0	0	0	0	0	0	0	0	0	0	0	0	0	0	0	0	0	0
0	0	0	0	0	0	0	0	0	0	0	0	0	0	0	0	0	0	0	0	0	0	0	0	0	0	0	0	0	0	0
0	0	0	0	0	0	0	0	0	0	0	0	0	0	0	0	0	0	0	0	0	0	0	0	0	0	0	0	0	0	0
0	0	0	0	0	0	0	0	0	0	0	0	0	0	0	0	0	0	0	0	0	0	0	0	0	0	0	0	0	0	0
0	0	0	0	0	0	0	0	0	0	0	0	0	0	0	0	0	0	0	0	0	0	0	0	0	0	0	0	0	0	0
0	0	0	0	0	0	0	0	0	0	0	0	0	0	0	0	0	0	0	0	0	0	0	0	0	0	0	0	0	0	0
0	0	0	0	0	0	0	0	0	0	0	0	0	0	0	0	0	0	0	0	0	0	0	0	0	0	0	0	0	0	0
0	0	0	0	0	0	0	0	0	0	0	0	0	0	0	0	0	0	0	0	0	0	0	0	0	0	0	0	0	0	0
0	0	0	0	0	0	0	0	0	0	0	0	0	0	0	0	0	0	0	0	0	0	0	0	0	0	0	0	0	0	0
0	0	0	0	0	0	0	0	0	0	0	0	0	0	0	0	0	0	0	0	0	0	0	0	0	0	0	0	0	0	0
0	0	0	0	0	0	0	0	0	0	0	0	0	0	0	0	0	0	0	0	0	0	0	0	0	0	0	0	0	0	0
0	0	0	0	0	0	0	0	0	0	0	0	0	0	0	0	0	0	0	0	0	0	0	0	0	0	0	0	0	0	0
0	0	0	0	0	0	0	0	0	0	0	0	0	0	0	0	0	0	0	0	0	0	0	0	0	0	0	0	0	0	0
0	0	0	0	0	0	0	0	0	0	0	0	0	0	0	0	0	0	0	0	0	0	0	0	0	0	0	0	0	0	0
0	0	0	0	0	0	0	0	0	0	0	0	0	0	0	0	0	0	0	0	0	0	0	0	0	0	0	0	0	0	0
0	0	0	0	0	0	0	0	0	0	0	0	0	0	0	0	0	0	0	0	0	0	0	0	0	0	0	0	0	0	0
0	0	0	0	0	0	0	0	0	0	0	0	0	0	0	0	0	0	0	0	0	0	0	0	0	0	0	0	0	0	0
0	0	0	0	0	0	0	0	0	0	0	0	0	0	0	0	0	0	0	0	0	0	0	0	0	0	0	0	0	0	0
0	0	0	0	0	0	0	0	0	0	0	0	0	0	0	0	0	0	0	0	0	0	0	0	0	0	0	0	0	0	0
0	0	0	0	0	0	0	0	0	0	0	0	0	0	0	0	0	0	0	0	0	0	0	0	0	0	0	0	0	0	0
0	0	0	0	0	0	0	0	0	0	0	0	0	0	0	0	0	0	0	0	0	0	0	0	0	0	0	0	0	0	0
0	0	0	0	0	0	0	0	0	0	0	0	0	0	0	0	0	0	0	0	0	0	0	0	0	0	0	0	0	0	0
0	0	0	0	0	0	0	0	0	0	0	0	0	0	0	0	0	0	0	0	0	0	0	0	0	0	0	0	0	0	0
0	0	0	0	0	0	0	0	0	0	0	0	0	0	0	0	0	0	0	0	0	0	0	0	0	0	0	0	0	0	0
0	0	0	0	0	0	0	0	0	0	0	0	0	0	0	0	0	0	0	0	0	0	0	0	0	0	0	0	0	0	0
0	0	0	0	0	0	0	0	0	0	0	0	0	0	0	0	0	0	0	0	0	0	0	0	0	0	0	0	0	0	0
0	0	0	0	0	0	0	0	0	0	0	0	0	0	0	0	0	0	0	0	0	0	0	0	0	0	0	0	0	0	0
0	0	0	0	0	0	0	0	0	0	0	0	0	0	0	0	0	0	0	0	0	0	0	0	0	0	0	0	0	0	0
0	0	0	0	0	0	0	0	0	0	0	0	0	0	0	0	0	0	0	0	0	0	0	0	0	0	0	0	0	0	0
0	0	0	0	0	0	0	0	0	0	0	0	0	0	0	0	0	0	0	0	0	0	0	0	0	0	0	0	0	0	0
0	0	0	0	0	0	0	0	0	0	0	0	0	0	0	0	0	0	0	0	0	0	0	0	0	0	0	0	0	0	0
0	0	0	0	0	0	0	0	0	0	0	0	0	0	0	0	0	0	0	0	0	0	0	0	0	0	0	0	0	0	0
0	0	0	0	0	0	0	0	0	0	0	0	0	0	0	0	0	0	0	0	0	0	0	0	0	0	0	0	0	0	0
0	0	0	0	0	0	0	0	0	0	0	0	0	0	0	0	0	0	0	0	0	0	0	0	0	0	0	0	0	0	0
0	0	0	0	0	0	0	0	0	0	0	0	0	0	0	0	0	0	0	0	0	0	0	0	0	0	0	0	0	0	0
0	0	0	0	0	0	0	0	0	0	0	0	0	0	0	0	0	0	0	0	0	0	0	0	0	0	0	0	0	0	0
0	0	0	0	0	0	0	0	0	0	0	0	0	0	0	0	0	0	0	0	0	0	0	0	0	0	0	0	0	0	0
0	0	0	0	0	0	0	0	0	0	0	0	0	0	0	0	0	0	0	0	0	0	0	0	0	0	0	0	0	0	0
0	0	0	0	0	0	0	0	0	0	0	0	0	0	0	0	0	0	0	0	0	0	0	0	0	0	0	0	0	0	0
0	0	0	0	0	0	0	0	0	0	0	0	0	0	0	0	0	0	0	0	0	0	0	0	0	0	0	0	0	0	0
0	0	0	0	0	0	0	0	0	0	0	0	0	0	0	0	0	0	0	0	0	0	0	0	0	0	0	0	0	0	0
0	0	0	0	0	0	0	0	0	0	0	0	0	0	0	0	0	0	0	0	0	0	0	0	0	0	0	0	0	0	0
0	0	0	0	0	0	0	0	0	0	0	0	0	0	0	0	0	0	0	0	0	0	0	0	0	0	0	0	0	0	0
0	0	0	0	0	0	0	0	0	0	0	0	0	0	0	0	0	0	0	0	0	0	0	0	0	0	0	0	0	0	0
0	0	0	0	0	0	0	0	0	0	0	0	0	0	0	0	0	0	0	0	0	0	0	0	0	0	0	0	0	0	0
0	0	0	0	0	0	0	0	0	0	0	0	0	0	0	0	0	0	0	0	0	0	0	0	0	0	0	0	0	0	0
0	0	0	0	0	0	0	0	0	0	0	0	0	0	0	0	0	0	0	0	0	0	0	0	0	0	0	0	0	0	0
0	0	0	0	0	0	0	0	0	0	0	0	0	0	0	0	0	0	0	0	0	0	0	0	0	0	0	0	0	0	0
0	0	0	0	0	0	0	0	0	0	0	0	0	0	0	0	0	0	0	0	0	0	0	0	0	0	0	0	0	0	0
0	0	0	0	0	0	0	0	0	0	0	0	0	0	0	0	0	0	0	0	0	0	0	0	0	0	0	0	0	0	0
0	0	0	0	0	0	0	0	0	0	0	0	0	0	0	0	0	0	0	0	0	0	0	0	0	0	0	0	0	0	0
0	0	0	0	0	0	0	0	0	0	0	0	0	0	0	0	0	0	0	0	0	0	0	0	0	0	0	0	0	0	0
0	0	0	0	0	0	0	0	0	0	0	0	0	0	0	0	0	0	0	0	0	0	0	0	0	0	0	0	0	0	0
0	0	0	0	0	0	0	0	0	0	0	0	0	0	0	0	0	0	0	0	0	0	0	0	0	0	0	0	0	0	0
0	0	0	0	0	0	0	0	0	0	0	0	0	0	0	0	0	0	0	0	0	0	0	0	0	0	0	0	0	0	0
0	0	0	0	0	0	0	0	0	0	0	0	0	0	0	0	0	0	0	0	0	0	0	0	0	0	0	0	0	0	0
0	0	0	0	0	0	0	0	0	0	0	0	0	0	0	0	0	0	0	0	0	0	0	0	0	0	0	0	0	0	0
0	0	0	0	0	0	0	0	0	0	0	0	0	0	0	0	0	0	0	0	0	0	0	0	0	0	0	0	0	0	0
0	0	0	0	0	0	0	0	0	0	0	0	0	0	0	0	0	0	0	0	0	0	0	0	0	0	0	0	0	0	0
0	0	0	0	0	0	0	0	0	0	0	0	0	0	0	0	0	0	0	0	0	0	0	0	0	0	0	0	0	0	0
0	0	0	0	0	0	0	0	0	0	0	0	0	0	0	0	0	0	0	0	0	0	0	0	0	0	0	0	0	0	0
0	0	0	0	0	0	0	0	0	0	0	0	0	0	0	0	0	0	0	0	0	0	0	0	0	0	0	0	0	0	0
0	0	0	0	0	0	0	0	0	0	0	0	0	0	0	0	0	0	0	0	0	0	0	0	0	0	0	0	0	0	0
0	0	0	0	0	0	0	0	0	0	0	0	0	0	0	0	0	0	0	0	0	0	0	0	0	0	0	0	0	0	0
0	0	0	0	0	0	0	0	0	0	0	0	0	0	0	0	0	0	0	0	0	0	0	0	0	0	0	0	0	0	0
0	0	0	0	0	0	0	0	0	0	0	0	0	0	0	0	0	0	0	0	0	0	0	0	0	0	0	0	0	0	0
0	0	0	0	0	0	0	0	0	0	0	0	0	0	0	0	0	0	0	0	0	0	0	0	0	0	0	0	0	0	0
0	0	0	0	0	0	0	0	0	0	0	0	0	0	0	0	0	0	0	0	0	0	0	0	0	0	0	0	0	0	0
0	0	0	0	0	0	0	0	0	0	0	0	0	0	0	0	0	0	0	0	0	0	0	0	0	0	0	0	0	0	0
0	0	0	0	0	0	0	0	0	0	0	0	0	0	0	0	0	0	0	0	0	0	0	0	0	0	0	0	0	0	0
0	0	0	0	0	0	0	0	0	0	0	0	0	0	0	0	0	0	0	0	0	0	0	0	0	0	0	0	0	0	0
0	0	0	0	0	0	0	0	0	0	0	0	0	0	0	0	0	0	0	0	0	0	0	0	0	0	0	0	0	0	0
0	0	0	0	0	0	0	0	0	0	0	0	0	0	0	0	0	0	0	0	0	0	0	0	0	0	0	0	0	0	0
0	0	0	0	0	0	0	0	0	0	0	0	0	0	0	0	0	0	0	0	0	0	0	0	0	0	0	0	0	0	0
0	0	0	0	0	0	0	0	0	0	0	0	0	0	0	0	0	0	0	0	0	0	0	0	0	0	0	0	0	0	0
0	0	0	0	0	0	0	0	0	0	0	0	0	0	0	0	0	0	0	0	0	0	0	0	0	0	0	0	0	0	0
0	0	0	0	0	0	0	0	0	0	0	0	0	0	0	0	0	0	0	0	0	0	0	0	0	0	0	0	0	0	0
0	0	0	0	0	0	0	0	0	0	0	0	0	0	0	0	0	0	0	0	0	0	0	0	0	0	0	0	0	0	0
0	0	0	0	0	0	0	0	0	0	0	0	0	0	0	0	0	0	0	0	0	0	0	0	0	0	0	0	0	0	0
0	0	0	0	0	0	0	0	0	0	0	0	0	0	0	0	0	0	0	0	0	0	0	0	0	0	0	0	0	0	0
0	0	0	0	0	0	0	0	0	0	0	0	0	0	0	0	0	0	0	0	0	0	0	0	0	0	0	0	0	0	0
0	0	0	0	0	0	0	0	0	0	0	0	0	0	0	0	0	0	0	0	0	0	0	0	0	0	0	0	0	0	0
0	0	0	0	0	0	0	0	0	0	0	0	0	0	0	0	0	0	0	0	0	0	0	0	0	0	0	0	0	0	0
0	0	0	0	0	0	0	0	0	0	0	0	0	0	0	0	0	0	0	0	0	0	0	0	0	0	0	0	0	0	0
0	0	0	0	0	0	0	0	0	0	0	0	0	0	0	0	0	0	0	0	0	0	0	0	0	0	0	0	0	0	0
0	0	0	0	0	0	0	0	0	0	0	0	0	0	0	0	0	0	0	0	0	0	0	0	0	0	0	0	0	0	0
0	0	0	0	0	0	0	0	0	0	0	0	0	0	0	0	0	0	0	0	0	0	0	0	0	0	0	0	0	0	0
0	0	0	0	0	0	0	0	0	0	0	0	0	0	0	0	0	0	0	0	0	0	0	0	0	0	0	0	0	0	0
0	0	0	0	0	0	0	0	0	0	0	0	0	0	0	0	0	0	0	0	0	0	0	0	0	0	0	0	0	0	0
0	0	0	0	0	0	0	0	0	0	0	0	0	0	0	0	0	0	0	0	0	0	0	0	0	0	0	0	0	0	0
0	0	0	0	0	0	0	0	0	0	0	0	0	0	0	0	0	0	0	0	0	0	0	0	0	0	0	0	0	0	0
0	0	0	0	0	0	0	0	0	0	0	0	0	0	0	0	0	0	0	0	0	0	0	0	0	0	0	0	0	0	0
0	0	0	0	0	0	0	0	0	0	0	0	0	0	0	0	0	0	0	0	0	0	0	0	0	0	0	0	0	0	0
0	0	0	0	0	0	0	0	0	0	0	0	0	0	0	0	0	0	0	0	0	0	0	0	0	0	0	0	0	0	0
0	0	0	0	0	0	0	0	0	0	0	0	0	0	0	0	0	0	0	0	0	0	0	0	0	0	0	0	0	0	0
0	0	0	0	0	0	0	0	0	0	0	0	0	0	0	0	0	0	0	0	0	0	0	0	0	0	0	0	0	0	0
0	0	0	0	0	0	0	0	0	0	0	0	0	0	0	0	0	0	0	0	0	0	0	0	0	0	0	0	0	0	0
0	0	0	0	0	0	0	0	0	0	0	0	0	0	0	0	0	0	0	0	0	0	0	0	0	0	0	0	0	0	0
0	0	0	0	0	0	0	0	0	0	0	0	0	0	0	0	0	0	0	0	0	0	0	0	0	0	0	0	0	0	0
0	0	0	0	0	0	0	0	0	0	0	0	0	0	0	0	0	0	0	0	0	0	0	0	0	0	0	0	0	0	0
0	0	0	0	0	0	0	0	0	0	0	0	0	0	0	0	0	0	0	0	0	0	0	0	0	0	0	0	0	0	0
0	0	0	0	0	0	0	0	0	0	0	0	0	0	0	0	0	0	0	0	0	0	0	0	0	0	0	0	0	0	0
0	0	0	0	0	0	0	0	0	0	0	0	0	0	0	0	0	0	0	0	0	0	0	0	0	0	0	0	0	0	0
0	0	0	0	0	0	0	0	0	0	0	0	0	0	0	0	0	0	0	0	0	0	0	0	0	0	0	0	0	0	0
0	0	0	0	0	0	0	0	0	0	0	0	0	0	0	0	0	0	0	0	0	0	0	0	0	0	0	0	0	0	0
0	0	0	0	0	0	0	0	0	0	0	0	0	0	0	0	0	0	0	0	0	0	0	0	0	0	0	0	0	0	0
0	0	0	0	0	0	0	0	0	0	0	0	0	0	0	0	0	0	0	0	0	0	0	0	0	0	0	0	0	0	0
0	0	0	0	0	0	0	0	0	0	0	0	0	0	0	0	0	0	0	0	0	0	0	0	0	0	0	0	0	0	0
0	0	0	0	0	0	0	0	0	0	0	0	0	0	0	0	0	0	0	0	0	0	0	0	0	0	0	0	0	0	0
0	0	0	0	0	0	0	0	0	0	0	0	0	0	0	0	0	0	0	0	0	0	0	0	0	0	0	0	0	0	0
0	0	0	0	0	0	0	0	0	0	0	0	0	0	0	0	0	0	0	0	0	0	0	0	0	0	0	0	0	0	0
0	0	0	0	0	0	0	0	0	0	0	0	0	0	0	0	0	0	0	0	0	0	0	0	0	0	0	0	0	0	0
0	0	0	0	0	0	0	0	0	0	0	0	0	0	0	0	0	0	0	0	0	0	0	0	0	0	0	0	0	0	0
0	0	0	0	0	0	0	0	0	0	0	0	0	0	0	0	0	0	0	0	0	0	0	0	0	0	0	0	0	0	0
0	0	0	0	0	0	0	0	0	0	0	0	0	0	0	0	0	0	0	0	0	0	0	0	0	0	0	0	0	0	0
0	0	0	0	0	0	0	0	0	0	0	0	0	0	0	0	0	0	0	0	0	0	0	0	0	0	0	0	0	0	0
0	0	0	0	0	0	0	0	0	0	0	0	0	0	0	0	0	0	0	0	0	0	0	0	0	0	0	0	0	0	0
0	0	0	0	0	0	0	0	0	0	0	0	0	0	0	0	0	0	0	0	0	0	0	0	0	0	0	0	0	0	0
0	0	0	0	0	0	0	0	0	0	0	0	0	0	0	0	0	0	0	0	0	0	0	0	0	0	0	0	0	0	0
0	0	0	0	0	0	0	0	0	0	0	0	0	0	0	0	0	0	0	0	0	0	0	0	0	0	0	0	0	0	0
0	0	0	0	0	0	0	0	0	0	0	0	0	0	0	0	0	0	0	0	0	0	0	0	0	0	0	0	0	0	0
0	0	0	0	0	0	0	0	0	0	0	0	0	0	0	0	0	0	0	0	0	0	0	0	0	0	0	0	0	0	0
0	0	0	0	0	0	0	0	0	0	0	0	0	0	0	0	0	0	0	0	0	0	0	0	0	0	0	0	0	0	0
0	0	0	0	0	0	0	0	0	0	0	0	0	0	0	0	0	0	0	0	0	0	0	0	0	0	0	0	0	0	0
0	0	0	0	0	0	0	0	0	0	0	0	0	0	0	0	0	0	0	0	0	0	0	0	0	0	0	0	0	0	0
0	0	0	0	0	0	0	0	0	0	0	0	0	0	0	0	0	0	0	0	0	0	0	0	0	0	0	0	0	0	0
0	0	0	0	0	0	0	0	0	0	0	0	0	0	0	0	0	0	0	0	0	0	0	0	0	0	0	0	0	0	0
0	0	0	0	0	0	0	0	0	0	0	0	0	0	0	0	0	0	0	0	0	0	0	0	0	0	0	0	0	0	0
0	0	0	0	0	0	0	0	0	0	0	0	0	0	0	0	0	0	0	0	0	0	0	0	0	0	0	0	0	0	0
0	0	0	0	0	0	0	0	0	0	0	0	0	0	0	0	0	0	0	0	0	0	0	0	0	0	0	0	0	0	0
0	0	0	0	0	0	0	0	0	0	0	0	0	0	0	0	0	0	0	0	0	0	0	0	0	0	0	0	0	0	0
0	0	0	0	0	0	0	0	0	0	0	0	0	0	0	0	0	0	0	0	0	0	0	0	0	0	0	0	0	0	0
0	0	0	0	0	0	0	0	0	0	0	0	0	0	0	0	0	0	0	0	0	0	0	0	0	0	0	0	0	0	0
0	0	0	0	0	0	0	0	0	0	0	0	0	0	0	0	0	0	0	0	0	0	0	0	0	0	0	0	0	0	0
0	0	0	0	0	0	0	0	0	0	0	0	0	0	0	0	0	0	0	0	0	0	0	0	0	0	0	0	0	0	0
0	0	0	0	0	0	0	0	0	0	0	0	0	0	0	0	0	0	0	0	0	0	0	0	0	0	0	0	0	0	0
0	0	0	0	0	0	0	0	0	0	0	0	0	0	0	0	0	0	0	0	0	0	0	0	0	0	0	0	0	0	0
0	0	0	0	0	0	0	0	0	0	0	0	0	0	0	0	0	0	0	0	0	0	0	0	0	0	0	0	0	0	0
0	0	0	0	0	0	0	0	0	0	0	0	0	0	0	0	0	0	0	0	0	0	0	0	0	0	0	0	0	0	0
0	0	0	0	0	0	0	0	0	0	0	0	0	0	0	0	0	0	0	0	0	0	0	0	0	0	0	0	0	0	0
0	0	0	0	0	0	0	0	0	0	0	0	0	0	0	0	0	0	0	0	0	0	0	0	0	0	0	0	0	0	0
0	0	0	0	0	0	0	0	0	0	0	0	0	0	0	0	0	0	0	0	0	0	0	0	0	0	0	0	0	0	0
0	0	0	0	0	0	0	0	0	0	0	0	0	0	0	0	0	0	0	0	0	0	0	0	0	0	0	0	0	0	0
0	0	0	0	0	0	0	0	0	0	0	0	0	0	0	0	0	0	0	0	0	0	0	0	0	0	0	0	0	0	0
0	0	0	0	0	0	0	0	0	0	0	0	0	0	0	0	0	0	0	0	0	0	0	0	0	0	0	0	0	0	0
0	0	0	0	0	0	0	0	0	0	0	0	0	0	0	0	0	0	0	0	0	0	0	0	0	0	0	0	0	0	0
0	0	0	0	0	0	0	0	0	0	0	0	0	0	0	0	0	0	0	0	0	0	0	0	0	0	0	0	0	0	0
0	0	0	0	0	0	0	0	0	0	0	0	0	0	0	0	0	0	0	0	0	0	0	0	0	0	0	0	0	0	0
0	0	0	0	0	0	0	0	0	0	0	0	0	0	0	0	0	0	0	0	0	0	0	0	0	0	0	0	0	0	0
0	0	0	0	0	0	0	0	0	0	0	0	0	0	0	0	0	0	0	0	0	0	0	0	0	0	0	0	0	0	0
0	0	0	0	0	0	0	0	0	0	0	0	0	0	0	0	0	0	0	0	0	0	0	0	0	0	0	0	0	0	0
0	0	0	0	0	0	0	0	0	0	0	0	0	0	0	0	0	0	0	0	0	0	0	0	0	0	0	0	0	0	0
0	0	0	0	0	0	0	0	0	0	0	0	0	0	0	0	0	0	0	0	0	0	0	0	0	0	0	0	0	0	0
0	0	0	0	0	0	0	0	0	0	0	0	0	0	0	0	0	0	0	0	0	0	0	0	0	0	0	0	0	0	0
0	0	0	0	0	0	0	0	0	0	0	0	0	0	0	0	0	0	0	0	0	0	0	0	0	0	0	0	0	0	0
0	0	0	0	0	0	0	0	0	0	0	0	0	0	0	0	0	0	0	0	0	0	0	0	0	0	0	0	0	0	0
0	0	0	0	0	0	0	0	0	0	0	0	0	0	0	0	0	0	0	0	0	0	0	0	0	0	0	0	0	0	0
0	0	0	0	0	0	0	0	0	0	0	0	0	0	0	0	0	0	0	0	0	0	0	0	0	0	0	0	0	0	0
0	0	0	0	0	0	0	0	0	0	0	0	0	0	0	0	0	0	0	0	0	0	0	0	0	0	0	0	0	0	0
0	0	0	0	0	0	0	0	0	0	0	0	0	0	0	0	0	0	0	0	0	0	0	0	0	0	0	0	0	0	0
0	0	0	0	0	0	0	0	0	0	0	0	0	0	0	0	0	0	0	0	0	0	0	0	0	0	0	0	0	0	0
0	0	0	0	0	0	0	0	0	0	0	0	0	0	0	0	0	0	0	0	0	0	0	0	0	0	0	0	0	0	0
0	0	0	0	0	0	0	0	0	0	0	0	0	0	0	0	0	0	0	0	0	0	0	0	0	0	0	0	0	0	0
0	0	0	0	0	0	0	0	0	0	0	0	0	0	0	0	0	0	0	0	0	0	0	0	0	0	0	0	0	0	0
0	0	0	0	0	0	0	0	0	0	0	0	0	0	0	0	0	0	0	0	0	0	0	0	0	0	0	0	0	0	0
0	0	0	0	0	0	0	0	0	0	0	0	0	0	0	0	0	0	0	0	0	0	0	0	0	0	0	0	0	0	0
0	0	0	0	0	0	0	0	0	0	0	0	0	0	0	0	0	0	0	0	0	0	0	0	0	0	0	0	0	0	0
0	0	0	0	0	0	0	0	0	0	0	0	0	0	0	0	0	0	0	0	0	0	0	0	0	0	0	0	0	0	0
0	0	0	0	0	0	0	0	0	0	0	0	0	0	0	0	0	0	0	0	0	0	0	0	0	0	0	0	0	0	0
0	0	0	0	0	0	0	0	0	0	0	0	0	0	0	0	0	0	0	0	0	0	0	0	0	0	0	0	0	0	0
0	0	0	0	0	0	0	0	0	0	0	0	0	0	0	0	0	0	0	0	0	0	0	0	0	0	0	0	0	0	0
0	0	0	0	0	0	0	0	0	0	0	0	0	0	0	0	0	0	0	0	0	0	0	0	0	0	0	0	0	0	0
0	0	0	0	0	0	0	0	0	0	0	0	0	0	0	0	0	0	0	0	0	0	0	0	0	0	0	0	0	0	0
0	0	0	0	0	0	0	0	0	0	0	0	0	0	0	0	0	0	0	0	0	0	0	0	0	0	0	0	0	0	0
0	0	0	0	0	0	0	0	0	0	0	0	0	0	0	0	0	0	0	0	0	0	0	0	0	0	0	0	0	0	0
0	0	0	0	0	0	0	0	0	0	0	0	0	0	0	0	0	0	0	0	0	0	0	0	0	0	0	0	0	0	0
0	0	0	0	0	0	0	0	0	0	0	0	0	0	0	0	0	0	0	0	0	0	0	0	0	0	0	0	0	0	0
0	0	0	0	0	0	0	0	0	0	0	0	0	0	0	0	0	0	0	0	0	0	0	0	0	0	0	0	0	0	0
0	0	0	0	0	0	0	0	0	0	0	0	0	0	0	0	0	0	0	0	0	0	0	0	0	0	0	0	0	0	0
0	0	0	0	0	0	0	0	0	0	0	0	0	0	0	0	0	0	0	0	0	0	0	0	0	0	0	0	0	0	0
0	0	0	0	0	0	0	0	0	0	0	0	0	0	0	0	0	0	0	0	0	0	0	0	0	0	0	0	0	0	0
0	0	0	0	0	0	0	0	0	0	0	0	0	0	0	0	0	0	0	0	0	0	0	0	0	0	0	0	0	0	0
0	0	0	0	0	0	0	0	0	0	0	0	0	0	0	0	0	0	0	0	0	0	0	0	0	0	0	0	0	0	0
0	0	0	0	0	0	0	0	0	0	0	0	0	0	0	0	0	0	0	0	0	0	0	0	0	0	0	0	0	0	0
0	0	0	0	0	0	0	0	0	0	0	0	0	0	0	0	0	0	0	0	0	0	0	0	0	0	0	0	0	0	0
0	0	0	0	0	0	0	0	0	0	0	0	0	0	0	0	0	0	0	0	0	0	0	0	0	0	0	0	0	0	0
0	0	0	0	0	0	0	0	0	0	0	0	0	0	0	0	0	0	0	0	0	0	0	0	0	0	0	0	0	0	0
0	0	0	0	0	0	0	0	0	0	0	0	0	0	0	0	0	0	0	0	0	0	0	0	0	0	0	0	0	0	0
0	0	0	0	0	0	0	0	0	0	0	0	0	0	0	0	0	0	0	0	0	0	0	0	0	0	0	0	0	0	0
0	0	0	0	0	0	0	0	0	0	0	0	0	0	0	0	0	0	0	0	0	0	0	0	0	0	0	0	0	0	0
0	0	0	0	0	0	0	0	0	0	0	0	0	0	0	0	0	0	0	0	0	0	0	0	0	0	0	0	0	0	0
0	0	0	0	0	0	0	0	0	0	0	0	0	0	0	0	0	0	0	0	0	0	0	0	0	0	0	0	0	0	0
0	0	0	0	0	0	0	0	0	0	0	0	0	0	0	0	0	0	0	0	0	0	0	0	0	0	0	0	0	0	0
0	0	0	0	0	0	0	0	0	0	0	0	0	0	0	0	0	0	0	0	0	0	0	0	0	0	0	0	0	0	0
0	0	0	0	0	0	0	0	0	0	0	0	0	0	0	0	0	0	0	0	0	0	0	0	0	0	0	0	0	0	0
0	0	0	0	0	0	0	0	0	0	0	0	0	0	0	0	0	0	0	0	0	0	0	0	0	0	0	0	0	0	0
0	0	0	0	0	0	0	0	0	0	0	0	0	0	0	0	0	0	0	0	0	0	0	0	0	0	0	0	0	0	0
0	0	0	0	0	0	0	0	0	0	0	0	0	0	0	0	0	0	0	0	0	0	0	0	0	0	0	0	0	0	0
0	0	0	0	0	0	0	0	0	0	0	0	0	0	0	0	0	0	0	0	0	0	0	0	0	0	0	0	0	0	0
0	0	0	0	0	0	0	0	0	0	0	0	0	0	0	0	0	0	0	0	0	0	0	0	0	0	0	0	0	0	0
0	0	0	0	0	0	0	0	0	0	0	0	0	0	0	0	0	0	0	0	0	0	0	0	0	0	0	0	0	0	0
0	0	0	0	0	0	0	0	0	0	0	0	0	0	0	0	0	0	0	0	0	0	0	0	0	0	0	0	0	0	0
0	0	0	0	0	0	0	0	0	0	0	0	0	0	0	0	0	0	0	0	0	0	0	0	0	0	0	0	0	0	0
0	0	0	0	0	0	0	0	0	0	0	0	0	0	0	0	0	0	0	0	0	0	0	0	0	0	0	0	0	0	0
0	0	0	0	0	0	0	0	0	0	0	0	0	0	0	0	0	0	0	0	0	0	0	0	0	0	0	0	0	0	0
0	0	0	0	0	0	0	0	0	0	0	0	0	0	0	0	0	0	0	0	0	0	0	0	0	0	0	0	0	0	0
0	0	0	0	0	0	0	0	0	0	0	0	0	0	0	0	0	0	0	0	0	0	0	0	0	0	0	0	0	0	0
0	0	0	0	0	0	0	0	0	0	0	0	0	0	0	0	0	0	0	0	0	0	0	0	0	0	0	0	0	0	0
0	0	0	0	0	0	0	0	0	0	0	0	0	0	0	0	0	0	0	0	0	0	0	0	0	0	0	0	0	0	0
0	0	0	0	0	0	0	0	0	0	0	0	0	0	0	0	0	0	0	0	0	0	0	0	0	0	0	0	0	0	0
0	0	0	0	0	0	0	0	0	0	0	0	0	0	0	0	0	0	0	0	0	0	0	0	0	0	0	0	0	0	0
0	0	0	0	0	0	0	0	0	0	0	0	0	0	0	0	0	0	0	0	0	0	0	0	0	0	0	0	0	0	0
0	0	0	0	0	0	0	0	0	0	0	0	0	0	0	0	0	0	0	0	0	0	0	0	0	0	0	0	0	0	0
0	0	0	0	0	0	0	0	0	0	0	0	0	0	0	0	0	0	0	0	0	0	0	0	0	0	0	0	0	0	0
0	0	0	0	0	0	0	0	0	0	0	0	0	0	0	0	0	0	0	0	0	0	0	0	0	0	0	0	0	0	0
0	0	0	0	0	0	0	0	0	0	0	0	0	0	0	0	0	0	0	0	0	0	0	0	0	0	0	0	0	0	0
0	0	0	0	0	0	0	0	0	0	0	0	0	0	0	0	0	0	0	0	0	0	0	0	0	0	0	0	0	0	0
0	0	0	0	0	0	0	0	0	0	0	0	0	0	0	0	0	0	0	0	0	0	0	0	0	0	0	0	0	0	0
0	0	0	0	0	0	0	0	0	0	0	0	0	0	0	0	0	0	0	0	0	0	0	0	0	0	0	0	0	0	0
0	0	0	0	0	0	0	0	0	0	0	0	0	0	0	0	0	0	0	0	0	0	0	0	0	0	0	0	0	0	0
0	0	0	0	0	0	0	0	0	0	0	0	0	0	0	0	0	0	0	0	0	0	0	0	0	0	0	0	0	0	0
0	0	0	0	0	0	0	0	0	0	0	0	0	0	0	0	0	0	0	0	0	0	0	0	0	0	0	0	0	0	0
0	0	0	0	0	0	0	0	0	0	0	0	0	0	0	0	0	0	0	0	0	0	0	0	0	0	0	0	0	0	0
0	0	0	0	0	0	0	0	0	0	0	0	0	0	0	0	0	0	0	0	0	0	0	0	0	0	0	0	0	0	0
0	0	0	0	0	0	0	0	0	0	0	0	0	0	0	0	0	0	0	0	0	0	0	0	0	0	0	0	0	0	0
0	0	0	0	0	0	0	0	0	0	0	0	0	0	0	0	0	0	0	0	0	0	0	0	0	0	0	0	0	0	0
0	0	0	0	0	0	0	0	0	0	0	0	0	0	0	0	0	0	0	0	0	0	0	0	0	0	0	0	0	0	0
0	0	0	0	0	0	0	0	0	0	0	0	0	0	0	0	0	0	0	0	0	0	0	0	0	0	0	0	0	0	0
0	0	0	0	0	0	0	0	0	0	0	0	0	0	0	0	0	0	0	0	0	0	0	0	0	0	0	0	0	0	0
0	0	0	0	0	0	0	0	0	0	0	0	0	0	0	0	0	0	0	0	0	0	0	0	0	0	0	0	0	0	0
0	0	0	0	0	0	0	0	0	0	0	0	0	0	0	0	0	0	0	0	0	0	0	0	0	0	0	0	0	0	0
0	0	0	0	0	0	0	0	0	0	0	0	0	0	0	0	0	0	0	0	0	0	0	0	0	0	0	0	0	0	0
0	0	0	0	0	0	0	0	0	0	0	0	0	0	0	0	0	0	0	0	0	0	0	0	0	0	0	0	0	0	0
0	0	0	0	0	0	0	0	0	0	0	0	0	0	0	0	0	0	0	0	0	0	0	0	0	0	0	0	0	0	0
0	0	0	0	0	0	0	0	0	0	0	0	0	0	0	0	0	0	0	0	0	0	0	0	0	0	0	0	0	0	0
0	0	0	0	0	0	0	0	0	0	0	0	0	0	0	0	0	0	0	0	0	0	0	0	0	0	0	0	0	0	0
0	0	0	0	0	0	0	0	0	0	0	0	0	0	0	0	0	0	0	0	0	0	0	0	0	0	0	0	0	0	0
0	0	0	0	0	0	0	0	0	0	0	0	0	0	0	0	0	0	0	0	0	0	0	0	0	0	0	0	0	0	0
0	0	0	0	0	0	0	0	0	0	0	0	0	0	0	0	0	0	0	0	0	0	0	0	0	0	0	0	0	0	0
0	0	0	0	0	0	0	0	0	0	0	0	0	0	0	0	0	0	0	0	0	0	0	0	0	0	0	0	0	0	0
0	0	0	0	0	0	0	0	0	0	0	0	0	0	0	0	0	0	0	0	0	0	0	0	0	0	0	0	0	0	0
0	0	0	0	0	0	0	0	0	0	0	0	0	0	0	0	0	0	0	0	0	0	0	0	0	0	0	0	0	0	0
0	0	0	0	0	0	0	0	0	0	0	0	0	0	0	0	0	0	0	0	0	0	0	0	0	0	0	0	0	0	0
0	0	0	0	0	0	0	0	0	0	0	0	0	0	0	0	0	0	0	0	0	0	0	0	0	0	0	0	0	0	0
0	0	0	0	0	0	0	0	0	0	0	0	0	0	0	0	0	0	0	0	0	0	0	0	0	0	0	0	0	0	0
0	0	0	0	0	0	0	0	0	0	0	0	0	0	0	0	0	0	0	0	0	0	0	0	0	0	0	0	0	0	0
0	0	0	0	0	0	0	0	0	0	0	0	0	0	0	0	0	0	0	0	0	0	0	0	0	0	0	0	0	0	0
0	0	0	0	0	0	0	0	0	0	0	0	0	0	0	0	0	0	0	0	0	0	0	0	0	0	0	0	0	0	0
0	0	0	0	0	0	0	0	0	0	0	0	0	0	0	0	0	0	0	0	0	0	0	0	0	0	0	0	0	0	0
0	0	0	0	0	0	0	0	0	0	0	0	0	0	0	0	0	0	0	0	0	0	0	0	0	0	0	0	0	0	0
0	0	0	0	0	0	0	0	0	0	0	0	0	0	0	0	0	0	0	0	0	0	0	0	0	0	0	0	0	0	0
0	0	0	0	0	0	0	0	0	0	0	0	0	0	0	0	0	0	0	0	0	0	0	0	0	0	0	0	0	0	0
0	0	0	0	0	0	0	0	0	0	0	0	0	0	0	0	0	0	0	0	0	0	0	0	0	0	0	0	0	0	0
0	0	0	0	0	0	0	0	0	0	0	0	0	0	0	0	0	0	0	0	0	0	0	0	0	0	0	0	0	0	0
0	0	0	0	0	0	0	0	0	0	0	0	0	0	0	0	0	0	0	0	0	0	0	0	0	0	0	0	0	0	0
0	0	0	0	0	0	0	0	0	0	0	0	0	0	0	0	0	0	0	0	0	0	0	0	0	0	0	0	0	0	0
0	0	0	0	0	0	0	0	0	0	0	0	0	0	0	0	0	0	0	0	0	0	0	0	0	0	0	0	0	0	0
0	0	0	0	0	0	0	0	0	0	0	0	0	0	0	0	0	0	0	0	0	0	0	0	0	0	0	0	0	0	0
0	0	0	0	0	0	0	0	0	0	0	0	0	0	0	0	0	0	0	0	0	0	0	0	0	0	0	0	0	0	0
0	0	0	0	0	0	0	0	0	0	0	0	0	0	0	0	0	0	0	0	0	0	0	0	0	0	0	0	0	0	0
0	0	0	0	0	0	0	0	0	0	0	0	0	0	0	0	0	0	0	0	0	0	0	0	0	0	0	0	0	0	0
0	0	0	0	0	0	0	0	0	0	0	0	0	0	0	0	0	0	0	0	0	0	0	0	0	0	0	0	0	0	0
0	0	0	0	0	0	0	0	0	0	0	0	0	0	0	0	0	0	0	0	0	0	0	0	0	0	0	0	0	0	0
0	0	0	0	0	0	0	0	0	0	0	0	0	0	0	0	0	0	0	0	0	0	0	0	0	0	0	0	0	0	0
0	0	0	0	0	0	0	0	0	0	0	0	0	0	0	0	0	0	0	0	0	0	0	0	0	0	0	0	0	0	0
0	0	0	0	0	0	0	0	0	0	0	0	0	0	0	0	0	0	0	0	0	0	0	0	0	0	0	0	0	0	0
0	0	0	0	0	0	0	0	0	0	0	0	0	0	0	0	0	0	0	0	0	0	0	0	0	0	0	0	0	0	0
0	0	0	0	0	0	0	0	0	0	0	0	0	0	0	0	0	0	0	0	0	0	0	0	0	0	0	0	0	0	0
0	0	0	0	0	0	0	0	0	0	0	0	0	0	0	0	0	0	0	0	0	0	0	0	0	0	0	0	0	0	0
0	0	0	0	0	0	0	0	0	0	0	0	0	0	0	0	0	0	0	0	0	0	0	0	0	0	0	0	0	0	0
0	0	0	0	0	0	0	0	0	0	0	0	0	0	0	0	0	0	0	0	0	0	0	0	0	0	0	0	0	0	0
0	0	0	0	0	0	0	0	0	0	0	0	0	0	0	0	0	0	0	0	0	0	0	0	0	0	0	0	0	0	0
0	0	0	0	0	0	0	0	0	0	0	0	0	0	0	0	0	0	0	0	0	0	0	0	0	0	0	0	0	0	0
0	0	0	0	0	0	0	0	0	0	0	0	0	0	0	0	0	0	0	0	0	0	0	0	0	0	0	0	0	0	0
0	0	0	0	0	0	0	0	0	0	0	0	0	0	0	0	0	0	0	0	0	0	0	0	0	0	0	0	0	0	0
0	0	0	0	0	0	0	0	0	0	0	0	0	0	0	0	0	0	0	0	0	0	0	0	0	0	0	0	0	0	0
0	0	0	0	0	0	0	0	0	0	0	0	0	0	0	0	0	0	0	0	0	0	0	0	0	0	0	0	0	0	0
0	0	0	0	0	0	0	0	0	0	0	0	0	0	0	0	0	0	0	0	0	0	0	0	0	0	0	0	0	0	0
0	0	0	0	0	0	0	0	0	0	0	0	0	0	0	0	0	0	0	0	0	0	0	0	0	0	0	0	0	0	0
0	0	0	0	0	0	0	0	0	0	0	0	0	0	0	0	0	0	0	0	0	0	0	0	0	0	0	0	0	0	0
0	0	0	0	0	0	0	0	0	0	0	0	0	0	0	0	0	0	0	0	0	0	0	0	0	0	0	0	0	0	0
0	0	0	0	0	0	0	0	0	0	0	0	0	0	0	0	0	0	0	0	0	0	0	0	0	0	0	0	0	0	0
0	0	0	0	0	0	0	0	0	0	0	0	0	0	0	0	0	0	0	0	0	0	0	0	0	0	0	0	0	0	0
0	0	0	0	0	0	0	0	0	0	0	0	0	0	0	0	0	0	0	0	0	0	0	0	0	0	0	0	0	0	0
0	0	0	0	0	0	0	0	0	0	0	0	0	0	0	0	0	0	0	0	0	0	0	0	0	0	0	0	0	0	0
0	0	0	0	0	0	0	0	0	0	0	0	0	0	0	0	0	0	0	0	0	0	0	0	0	0	0	0	0	0	0
0	0	0	0	0	0	0	0	0	0	0	0	0	0	0	0	0	0	0	0	0	0	0	0	0	0	0	0	0	0	0
0	0	0	0	0	0	0	0	0	0	0	0	0	0	0	0	0	0	0	0	0	0	0	0	0	0	0	0	0	0	0
0	0	0	0	0	0	0	0	0	0	0	0	0	0	0	0	0	0	0	0	0	0	0	0	0	0	0	0	0	0	0
0	0	0	0	0	0	0	0	0	0	0	0	0	0	0	0	0	0	0	0	0	0	0	0	0	0	0	0	0	0	0
0	0	0	0	0	0	0	0	0	0	0	0	0	0	0	0	0	0	0	0	0	0	0	0	0	0	0	0	0	0	0
0	0	0	0	0	0	0	0	0	0	0	0	0	0	0	0	0	0	0	0	0	0	0	0	0	0	0	0	0	0	0
0	0	0	0	0	0	0	0	0	0	0	0	0	0	0	0	0	0	0	0	0	0	0	0	0	0	0	0	0	0	0
0	0	0	0	0	0	0	0	0	0	0	0	0	0	0	0	0	0	0	0	0	0	0	0	0	0	0	0	0	0	0
0	0	0	0	0	0	0	0	0	0	0	0	0	0	0	0	0	0	0	0	0	0	0	0	0	0	0	0	0	0	0
0	0	0	0	0	0	0	0	0	0	0	0	0	0	0	0	0	0	0	0	0	0	0	0	0	0	0	0	0	0	0
0	0	0	0	0	0	0	0	0	0	0	0	0	0	0	0	0	0	0	0	0	0	0	0	0	0	0	0	0	0	0
0	0	0	0	0	0	0	0	0	0	0	0	0	0	0	0	0	0	0	0	0	0	0	0	0	0	0	0	0	0	0
0	0	0	0	0	0	0	0	0	0	0	0	0	0	0	0	0	0	0	0	0	0	0	0	0	0	0	0	0	0	0
0	0	0	0	0	0	0	0	0	0	0	0	0	0	0	0	0	0	0	0	0	0	0	0	0	0	0	0	0	0	0
0	0	0	0	0	0	0	0	0	0	0	0	0	0	0	0	0	0	0	0	0	0	0	0	0	0	0	0	0	0	0
0	0	0	0	0	0	0	0	0	0	0	0	0	0	0	0	0	0	0	0	0	0	0	0	0	0	0	0	0	0	0
0	0	0	0	0	0	0	0	0	0	0	0	0	0	0	0	0	0	0	0	0	0	0	0	0	0	0	0	0	0	0
0	0	0	0	0	0	0	0	0	0	0	0	0	0	0	0	0	0	0	0	0	0	0	0	0	0	0	0	0	0	0
0	0	0	0	0	0	0	0	0	0	0	0	0	0	0	0	0	0	0	0	0	0	0	0	0	0	0	0	0	0	0
0	0	0	0	0	0	0	0	0	0	0	0	0	0	0	0	0	0	0	0	0	0	0	0	0	0	0	0	0	0	0
0	0	0	0	0	0	0	0	0	0	0	0	0	0	0	0	0	0	0	0	0	0	0	0	0	0	0	0	0	0	0
0	0	0	0	0	0	0	0	0	0	0	0	0	0	0	0	0	0	0	0	0	0	0	0	0	0	0	0	0	0	0
0	0	0	0	0	0	0	0	0	0	0	0	0	0	0	0	0	0	0	0	0	0	0	0	0	0	0	0	0	0	0
0	0	0	0	0	0	0	0	0	0	0	0	0	0	0	0	0	0	0	0	0	0	0	0	0	0	0	0	0	0	0
0	0	0	0	0	0	0	0	0	0	0	0	0	0	0	0	0	0	0	0	0	0	0	0	0	0	0	0	0	0	0
0	0	0	0	0	0	0	0	0	0	0	0	0	0	0	0	0	0	0	0	0	0	0	0	0	0	0	0	0	0	0
0	0	0	0	0	0	0	0	0	0	0	0	0	0	0	0	0	0	0	0	0	0	0	0	0	0	0	0	0	0	0
0	0	0	0	0	0	0	0	0	0	0	0	0	0	0	0	0	0	0	0	0	0	0	0	0	0	0	0	0	0	0
0	0	0	0	0	0	0	0	0	0	0	0	0	0	0	0	0	0	0	0	0	0	0	0	0	0	0	0	0	0	0
0	0	0	0	0	0	0	0	0	0	0	0	0	0	0	0	0	0	0	0	0	0	0	0	0	0	0	0	0	0	0
0	0	0	0	0	0	0	0	0	0	0	0	0	0	0	0	0	0	0	0	0	0	0	0	0	0	0	0	0	0	0
0	0	0	0	0	0	0	0	0	0	0	0	0	0	0	0	0	0	0	0	0	0	0	0	0	0	0	0	0	0	0
0	0	0	0	0	0	0	0	0	0	0	0	0	0	0	0	0	0	0	0	0	0	0	0	0	0	0	0	0	0	0
0	0	0	0	0	0	0	0	0	0	0	0	0	0	0	0	0	0	0	0	0	0	0	0	0	0	0	0	0	0	0
0	0	0	0	0	0	0	0	0	0	0	0	0	0	0	0	0	0	0	0	0	0	0	0	0	0	0	0	0	0	0
0	0	0	0	0	0	0	0	0	0	0	0	0	0	0	0	0	0	0	0	0	0	0	0	0	0	0	0	0	0	0
0	0	0	0	0	0	0	0	0	0	0	0	0	0	0	0	0	0	0	0	0	0	0	0	0	0	0	0	0	0	0
0	0	0	0	0	0	0	0	0	0	0	0	0	0	0	0	0	0	0	0	0	0	0	0	0	0	0	0	0	0	0
0	0	0	0	0	0	0	0	0	0	0	0	0	0	0	0	0	0	0	0	0	0	0	0	0	0	0	0	0	0	0
0	0	0	0	0	0	0	0	0	0	0	0	0	0	0	0	0	0	0	0	0	0	0	0	0	0	0	0	0	0	0
0	0	0	0	0	0	0	0	0	0	0	0	0	0	0	0	0	0	0	0	0	0	0	0	0	0	0	0	0	0	0
0	0	0	0	0	0	0	0	0	0	0	0	0	0	0	0	0	0	0	0	0	0	0	0	0	0	0	0	0	0	0
0	0	0	0	0	0	0	0	0	0	0	0	0	0	0	0	0	0	0	0	0	0	0	0	0	0	0	0	0	0	0
0	0	0	0	0	0	0	0	0	0	0	0	0	0	0	0	0	0	0	0	0	0	0	0	0	0	0	0	0	0	0
0	0	0	0	0	0	0	0	0	0	0	0	0	0	0	0	0	0	0	0	0	0	0	0	0	0	0	0	0	0	0
0	0	0	0	0	0	0	0	0	0	0	0	0	0	0	0	0	0	0	0	0	0	0	0	0	0	0	0	0	0	0
0	0	0	0	0	0	0	0	0	0	0	0	0	0	0	0	0	0	0	0	0	0	0	0	0	0	0	0	0	0	0
0	0	0	0	0	0	0	0	0	0	0	0	0	0	0	0	0	0	0	0	0	0	0	0	0	0	0	0	0	0	0
0	0	0	0	0	0	0	0	0	0	0	0	0	0	0	0	0	0	0	0	0	0	0	0	0	0	0	0	0	0	0
0	0	0	0	0	0	0	0	0	0	0	0	0	0	0	0	0	0	0	0	0	0	0	0	0	0	0	0	0	0	0
0	0	0	0	0	0	0	0	0	0	0	0	0	0	0	0	0	0	0	0	0	0	0	0	0	0	0	0	0	0	0
0	0	0	0	0	0	0	0	0	0	0	0	0	0	0	0	0	0	0	0	0	0	0	0	0	0	0	0	0	0	0
0	0	0	0	0	0	0	0	0	0	0	0	0	0	0	0	0	0	0	0	0	0	0	0	0	0	0	0	0	0	0
0	0	0	0	0	0	0	0	0	0	0	0	0	0	0	0	0	0	0	0	0	0	0	0	0	0	0	0	0	0	0
0	0	0	0	0	0	0	0	0	0	0	0	0	0	0	0	0	0	0	0	0	0	0	0	0	0	0	0	0	0	0
0	0	0	0	0	0	0	0	0	0	0	0	0	0	0	0	0	0	0	0	0	0	0	0	0	0	0	0	0	0	0
0	0	0	0	0	0	0	0	0	0	0	0	0	0	0	0	0	0	0	0	0	0	0	0	0	0	0	0	0	0	0
0	0	0	0	0	0	0	0	0	0	0	0	0	0	0	0	0	0	0	0	0	0	0	0	0	0	0	0	0	0	0
0	0	0	0	0	0	0	0	0	0	0	0	0	0	0	0	0	0	0	0	0	0	0	0	0	0	0	0	0	0	0
0	0	0	0	0	0	0	0	0	0	0	0	0	0	0	0	0	0	0	0	0	0	0	0	0	0	0	0	0	0	0
0	0	0	0	0	0	0	0	0	0	0	0	0	0	0	0	0	0	0	0	0	0	0	0	0	0	0	0	0	0	0
0	0	0	0	0	0	0	0	0	0	0	0	0	0	0	0	0	0	0	0	0	0	0	0	0	0	0	0	0	0	0
0	0	0	0	0	0	0	0	0	0	0	0	0	0	0	0	0	0	0	0	0	0	0	0	0	0	0	0	0	0	0
0	0	0	0	0	0	0	0	0	0	0	0	0	0	0	0	0	0	0	0	0	0	0	0	0	0	0	0	0	0	0
0	0	0	0	0	0	0	0	0	0	0	0	0	0	0	0	0	0	0	0	0	0	0	0	0	0	0	0	0	0	0
0	0	0	0	0	0	0	0	0	0	0	0	0	0	0	0	0	0	0	0	0	0	0	0	0	0	0	0	0	0	0
0	0	0	0	0	0	0	0	0	0	0	0	0	0	0	0	0	0	0	0	0	0	0	0	0	0	0	0	0	0	0
0	0	0	0	0	0	0	0	0	0	0	0	0	0	0	0	0	0	0	0	0	0	0	0	0	0	0	0	0	0	0
0	0	0	0	0	0	0	0	0	0	0	0	0	0	0	0	0	0	0	0	0	0	0	0	0	0	0	0	0	0	0
0	0	0	0	0	0	0	0	0	0	0	0	0	0	0	0	0	0	0	0	0	0	0	0	0	0	0	0	0	0	0
0	0	0	0	0	0	0	0	0	0	0	0	0	0	0	0	0	0	0	0	0	0	0	0	0	0	0	0	0	0	0
0	0	0	0	0	0	0	0	0	0	0	0	0	0	0	0	0	0	0	0	0	0	0	0	0	0	0	0	0	0	0
0	0	0	0	0	0	0	0	0	0	0	0	0	0	0	0	0	0	0	0	0	0	0	0	0	0	0	0	0	0	0
0	0	0	0	0	0	0	0	0	0	0	0	0	0	0	0	0	0	0	0	0	0	0	0	0	0	0	0	0	0	0
0	0	0	0	0	0	0	0	0	0	0	0	0	0	0	0	0	0	0	0	0	0	0	0	0	0	0	0	0	0	0
0	0	0	0	0	0	0	0	0	0	0	0	0	0	0	0	0	0	0	0	0	0	0	0	0	0	0	0	0	0	0
0	0	0	0	0	0	0	0	0	0	0	0	0	0	0	0	0	0	0	0	0	0	0	0	0	0	0	0	0	0	0
0	0	0	0	0	0	0	0	0	0	0	0	0	0	0	0	0	0	0	0	0	0	0	0	0	0	0	0	0	0	0
0	0	0	0	0	0	0	0	0	0	0	0	0	0	0	0	0	0	0	0	0	0	0	0	0	0	0	0	0	0	0
0	0	0	0	0	0	0	0	0	0	0	0	0	0	0	0	0	0	0	0	0	0	0	0	0	0	0	0	0	0	0
0	0	0	0	0	0	0	0	0	0	0	0	0	0	0	0	0	0	0	0	0	0	0	0	0	0	0	0	0	0	0
0	0	0	0	0	0	0	0	0	0	0	0	0	0	0	0	0	0	0	0	0	0	0	0	0	0	0	0	0	0	0
0	0	0	0	0	0	0	0	0	0	0	0	0	0	0	0	0	0	0	0	0	0	0	0	0	0	0	0	0	0	0
0	0	0	0	0	0	0	0	0	0	0	0	0	0	0	0	0	0	0	0	0	0	0	0	0	0	0	0	0	0	0
0	0	0	0	0	0	0	0	0	0	0	0	0	0	0	0	0	0	0	0	0	0	0	0	0	0	0	0	0	0	0
0	0	0	0	0	0	0	0	0	0	0	0	0	0	0	0	0	0	0	0	0	0	0	0	0	0	0	0	0	0	0
0	0	0	0	0	0	0	0	0	0	0	0	0	0	0	0	0	0	0	0	0	0	0	0	0	0	0	0	0	0	0
0	0	0	0	0	0	0	0	0	0	0	0	0	0	0	0	0	0	0	0	0	0	0	0	0	0	0	0	0	0	0
0	0	0	0	0	0	0	0	0	0	0	0	0	0	0	0	0	0	0	0	0	0	0	0	0	0	0	0	0	0	0
0	0	0	0	0	0	0	0	0	0	0	0	0	0	0	0	0	0	0	0	0	0	0	0	0	0	0	0	0	0	0
0	0	0	0	0	0	0	0	0	0	0	0	0	0	0	0	0	0	0	0	0	0	0	0	0	0	0	0	0	0	0
0	0	0	0	0	0	0	0	0	0	0	0	0	0	0	0	0	0	0	0	0	0	0	0	0	0	0	0	0	0	0
0	0	0	0	0	0	0	0	0	0	0	0	0	0	0	0	0	0	0	0	0	0	0	0	0	0	0	0	0	0	0
0	0	0	0	0	0	0	0	0	0	0	0	0	0	0	0	0	0	0	0	0	0	0	0	0	0	0	0	0	0	0
0	0	0	0	0	0	0	0	0	0	0	0	0	0	0	0	0	0	0	0	0	0	0	0	0	0	0	0	0	0	0
0	0	0	0	0	0	0	0	0	0	0	0	0	0	0	0	0	0	0	0	0	0	0	0	0	0	0	0	0	0	0
0	0	0	0	0	0	0	0	0	0	0	0	0	0	0	0	0	0	0	0	0	0	0	0	0	0	0	0	0	0	0
0	0	0	0	0	0	0	0	0	0	0	0	0	0	0	0	0	0	0	0	0	0	0	0	0	0	0	0	0	0	0
0	0	0	0	0	0	0	0	0	0	0	0	0	0	0	0	0	0	0	0	0	0	0	0	0	0	0	0	0	0	0
0	0	0	0	0	0	0	0	0	0	0	0	0	0	0	0	0	0	0	0	0	0	0	0	0	0	0	0	0	0	0
0	0	0	0	0	0	0	0	0	0	0	0	0	0	0	0	0	0	0	0	0	0	0	0	0	0	0	0	0	0	0
0	0	0	0	0	0	0	0	0	0	0	0	0	0	0	0	0	0	0	0	0	0	0	0	0	0	0	0	0	0	0
0	0	0	0	0	0	0	0	0	0	0	0	0	0	0	0	0	0	0	0	0	0	0	0	0	0	0	0	0	0	0
0	0	0	0	0	0	0	0	0	0	0	0	0	0	0	0	0	0	0	0	0	0	0	0	0	0	0	0	0	0	0
0	0	0	0	0	0	0	0	0	0	0	0	0	0	0	0	0	0	0	0	0	0	0	0	0	0	0	0	0	0	0
0	0	0	0	0	0	0	0	0	0	0	0	0	0	0	0	0	0	0	0	0	0	0	0	0	0	0	0	0	0	0
0	0	0	0	0	0	0	0	0	0	0	0	0	0	0	0	0	0	0	0	0	0	0	0	0	0	0	0	0	0	0
0	0	0	0	0	0	0	0	0	0	0	0	0	0	0	0	0	0	0	0	0	0	0	0	0	0	0	0	0	0	0
0	0	0	0	0	0	0	0	0	0	0	0	0	0	0	0	0	0	0	0	0	0	0	0	0	0	0	0	0	0	0
0	0	0	0	0	0	0	0	0	0	0	0	0	0	0	0	0	0	0	0	0	0	0	0	0	0	0	0	0	0	0
0	0	0	0	0	0	0	0	0	0	0	0	0	0	0	0	0	0	0	0	0	0	0	0	0	0	0	0	0	0	0
0	0	0	0	0	0	0	0	0	0	0	0	0	0	0	0	0	0	0	0	0	0	0	0	0	0	0	0	0	0	0
0	0	0	0	0	0	0	0	0	0	0	0	0	0	0	0	0	0	0	0	0	0	0	0	0	0	0	0	0	0	0
0	0	0	0	0	0	0	0	0	0	0	0	0	0	0	0	0	0	0	0	0	0	0	0	0	0	0	0	0	0	0
0	0	0	0	0	0	0	0	0	0	0	0	0	0	0	0	0	0	0	0	0	0	0	0	0	0	0	0	0	0	0
0	0	0	0	0	0	0	0	0	0	0	0	0	0	0	0	0	0	0	0	0	0	0	0	0	0	0	0	0	0	0
0	0	0	0	0	0	0	0	0	0	0	0	0	0	0	0	0	0	0	0	0	0	0	0	0	0	0	0	0	0	0
0	0	0	0	0	0	0	0	0	0	0	0	0	0	0	0	0	0	0	0	0	0	0	0	0	0	0	0	0	0	0
0	0	0	0	0	0	0	0	0	0	0	0	0	0	0	0	0	0	0	0	0	0	0	0	0	0	0	0	0	0	0
0	0	0	0	0	0	0	0	0	0	0	0	0	0	0	0	0	0	0	0	0	0	0	0	0	0	0	0	0	0	0
0	0	0	0	0	0	0	0	0	0	0	0	0	0	0	0	0	0	0	0	0	0	0	0	0	0	0	0	0	0	0
0	0	0	0	0	0	0	0	0	0	0	0	0	0	0	0	0	0	0	0	0	0	0	0	0	0	0	0	0	0	0
0	0	0	0	0	0	0	0	0	0	0	0	0	0	0	0	0	0	0	0	0	0	0	0	0	0	0	0	0	0	0
0	0	0	0	0	0	0	0	0	0	0	0	0	0	0	0	0	0	0	0	0	0	0	0	0	0	0	0	0	0	0
0	0	0	0	0	0	0	0	0	0	0	0	0	0	0	0	0	0	0	0	0	0	0	0	0	0	0	0	0	0	0
0	0	0	0	0	0	0	0	0	0	0	0	0	0	0	0	0	0	0	0	0	0	0	0	0	0	0	0	0	0	0
0	0	0	0	0	0	0	0	0	0	0	0	0	0	0	0	0	0	0	0	0	0	0	0	0	0	0	0	0	0	0
0	0	0	0	0	0	0	0	0	0	0	0	0	0	0	0	0	0	0	0	0	0	0	0	0	0	0	0	0	0	0
0	0	0	0	0	0	0	0	0	0	0	0	0	0	0	0	0	0	0	0	0	0	0	0	0	0	0	0	0	0	0
0	0	0	0	0	0	0	0	0	0	0	0	0	0	0	0	0	0	0	0	0	0	0	0	0	0	0	0	0	0	0
0	0	0	0	0	0	0	0	0	0	0	0	0	0	0	0	0	0	0	0	0	0	0	0	0	0	0	0	0	0	0
0	0	0	0	0	0	0	0	0	0	0	0	0	0	0	0	0	0	0	0	0	0	0	0	0	0	0	0	0	0	0
0	0	0	0	0	0	0	0	0	0	0	0	0	0	0	0	0	0	0	0	0	0	0	0	0	0	0	0	0	0	0
0	0	0	0	0	0	0	0	0	0	0	0	0	0	0	0	0	0	0	0	0	0	0	0	0	0	0	0	0	0	0
0	0	0	0	0	0	0	0	0	0	0	0	0	0	0	0	0	0	0	0	0	0	0	0	0	0	0	0	0	0	0
0	0	0	0	0	0	0	0	0	0	0	0	0	0	0	0	0	0	0	0	0	0	0	0	0	0	0	0	0	0	0
0	0	0	0	0	0	0	0	0	0	0	0	0	0	0	0	0	0	0	0	0	0	0	0	0	0	0	0	0	0	0
0	0	0	0	0	0	0	0	0	0	0	0	0	0	0	0	0	0	0	0	0	0	0	0	0	0	0	0	0	0	0
0	0	0	0	0	0	0	0	0	0	0	0	0	0	0	0	0	0	0	0	0	0	0	0	0	0	0	0	0	0	0
0	0	0	0	0	0	0	0	0	0	0	0	0	0	0	0	0	0	0	0	0	0	0	0	0	0	0	0	0	0	0
0	0	0	0	0	0	0	0	0	0	0	0	0	0	0	0	0	0	0	0	0	0	0	0	0	0	0	0	0	0	0
0	0	0	0	0	0	0	0	0	0	0	0	0	0	0	0	0	0	0	0	0	0	0	0	0	0	0	0	0	0	0
0	0	0	0	0	0	0	0	0	0	0	0	0	0	0	0	0	0	0	0	0	0	0	0	0	0	0	0	0	0	0
0	0	0	0	0	0	0	0	0	0	0	0	0	0	0	0	0	0	0	0	0	0	0	0	0	0	0	0	0	0	0
0	0	0	0	0	0	0	0	0	0	0	0	0	0	0	0	0	0	0	0	0	0	0	0	0	0	0	0	0	0	0
0	0	0	0	0	0	0	0	0	0	0	0	0	0	0	0	0	0	0	0	0	0	0	0	0	0	0	0	0	0	0
0	0	0	0	0	0	0	0	0	0	0	0	0	0	0	0	0	0	0	0	0	0	0	0	0	0	0	0	0	0	0
0	0	0	0	0	0	0	0	0	0	0	0	0	0	0	0	0	0	0	0	0	0	0	0	0	0	0	0	0	0	0
0	0	0	0	0	0	0	0	0	0	0	0	0	0	0	0	0	0	0	0	0	0	0	0	0	0	0	0	0	0	0
0	0	0	0	0	0	0	0	0	0	0	0	0	0	0	0	0	0	0	0	0	0	0	0	0	0	0	0	0	0	0
0	0	0	0	0	0	0	0	0	0	0	0	0	0	0	0	0	0	0	0	0	0	0	0	0	0	0	0	0	0	0
0	0	0	0	0	0	0	0	0	0	0	0	0	0	0	0	0	0	0	0	0	0	0	0	0	0	0	0	0	0	0
0	0	0	0	0	0	0	0	0	0	0	0	0	0	0	0	0	0	0	0	0	0	0	0	0	0	0	0	0	0	0
0	0	0	0	0	0	0	0	0	0	0	0	0	0	0	0	0	0	0	0	0	0	0	0	0	0	0	0	0	0	0
0	0	0	0	0	0	0	0	0	0	0	0	0	0	0	0	0	0	0	0	0	0	0	0	0	0	0	0	0	0	0
0	0	0	0	0	0	0	0	0	0	0	0	0	0	0	0	0	0	0	0	0	0	0	0	0	0	0	0	0	0	0
0	0	0	0	0	0	0	0	0	0	0	0	0	0	0	0	0	0	0	0	0	0	0	0	0	0	0	0	0	0	0
0	0	0	0	0	0	0	0	0	0	0	0	0	0	0	0	0	0	0	0	0	0	0	0	0	0	0	0	0	0	0
0	0	0	0	0	0	0	0	0	0	0	0	0	0	0	0	0	0	0	0	0	0	0	0	0	0	0	0	0	0	0
0	0	0	0	0	0	0	0	0	0	0	0	0	0	0	0	0	0	0	0	0	0	0	0	0	0	0	0	0	0	0
0	0	0	0	0	0	0	0	0	0	0	0	0	0	0	0	0	0	0	0	0	0	0	0	0	0	0	0	0	0	0
0	0	0	0	0	0	0	0	0	0	0	0	0	0	0	0	0	0	0	0	0	0	0	0	0	0	0	0	0	0	0
0	0	0	0	0	0	0	0	0	0	0	0	0	0	0	0	0	0	0	0	0	0	0	0	0	0	0	0	0	0	0
0	0	0	0	0	0	0	0	0	0	0	0	0	0	0	0	0	0	0	0	0	0	0	0	0	0	0	0	0	0	0
0	0	0	0	0	0	0	0	0	0	0	0	0	0	0	0	0	0	0	0	0	0	0	0	0	0	0	0	0	0	0
0	0	0	0	0	0	0	0	0	0	0	0	0	0	0	0	0	0	0	0	0	0	0	0	0	0	0	0	0	0	0
0	0	0	0	0	0	0	0	0	0	0	0	0	0	0	0	0	0	0	0	0	0	0	0	0	0	0	0	0	0	0
0	0	0	0	0	0	0	0	0	0	0	0	0	0	0	0	0	0	0	0	0	0	0	0	0	0	0	0	0	0	0
0	0	0	0	0	0	0	0	0	0	0	0	0	0	0	0	0	0	0	0	0	0	0	0	0	0	0	0	0	0	0
0	0	0	0	0	0	0	0	0	0	0	0	0	0	0	0	0	0	0	0	0	0	0	0	0	0	0	0	0	0	0
0	0	0	0	0	0	0	0	0	0	0	0	0	0	0	0	0	0	0	0	0	0	0	0	0	0	0	0	0	0	0
0	0	0	0	0	0	0	0	0	0	0	0	0	0	0	0	0	0	0	0	0	0	0	0	0	0	0	0	0	0	0
0	0	0	0	0	0	0	0	0	0	0	0	0	0	0	0	0	0	0	0	0	0	0	0	0	0	0	0	0	0	0
0	0	0	0	0	0	0	0	0	0	0	0	0	0	0	0	0	0	0	0	0	0	0	0	0	0	0	0	0	0	0
0	0	0	0	0	0	0	0	0	0	0	0	0	0	0	0	0	0	0	0	0	0	0	0	0	0	0	0	0	0	0
0	0	0	0	0	0	0	0	0	0	0	0	0	0	0	0	0	0	0	0	0	0	0	0	0	0	0	0	0	0	0
0	0	0	0	0	0	0	0	0	0	0	0	0	0	0	0	0	0	0	0	0	0	0	0	0	0	0	0	0	0	0
0	0	0	0	0	0	0	0	0	0	0	0	0	0	0	0	0	0	0	0	0	0	0	0	0	0	0	0	0	0	0
0	0	0	0	0	0	0	0	0	0	0	0	0	0	0	0	0	0	0	0	0	0	0	0	0	0	0	0	0	0	0
0	0	0	0	0	0	0	0	0	0	0	0	0	0	0	0	0	0	0	0	0	0	0	0	0	0	0	0	0	0	0
0	0	0	0	0	0	0	0	0	0	0	0	0	0	0	0	0	0	0	0	0	0	0	0	0	0	0	0	0	0	0
[truncated: 1,000 more rows]
