# Supplementary material for: A modified shuffled frog leaping algorithm with inertia weight
Source: Sci Rep. 2024 Feb 20;14:4146. doi: 10.1038/s41598-024-51306-1 (PMC11224354; doi:10.1038/s41598-024-51306-1)
Supplement: Supplementary file 1 — Supplementary Information. [file 41598_2024_51306_MOESM1_ESM.zip › data/F2/MSFLA_L_30.xls]

## Sheet: Sheet1
0.147273	0.119444	-0.431731	0.0124805	-0.87687	-0.261024	-0.0591164	-0.176871	0.630318	-0.1043	0.123635	-0.00608204	0.11423	0.257618	-0.0602366	0.363829	0.00936946	0.208172	0.251959	0.529056	0.148304	-1.1746	-0.165243	-0.0368113	0.0638204	0.0404882	-0.140542	-0.132641	0.295877	-0.0151001	6.95704
0.00637838	-0.0057354	-0.0171556	-0.013511	0.0321374	-0.0358388	0.0273568	0.0219571	0.0350327	0.0164636	0.000362365	-0.0293185	0.00288925	-0.0071516	0.00846738	0.000554151	-0.00776012	-0.00556424	0.0220433	0.00954275	-0.0276091	-0.0333195	-0.0185309	-0.0131327	0.00531214	-0.0174367	-0.0397033	0.00613207	0.024277	0.0137409	0.504415
0.00305853	0.00295128	-0.000368438	-0.00142806	-0.000540004	-0.000123295	-0.000586522	0.00116998	0.0013408	-0.002858	-0.000280974	0.00130675	-0.00165567	0.000598349	0.00058185	-0.000440179	-1.86165e-05	0.000382513	-0.00592126	0.000401496	0.00108384	-0.000397228	0.000332669	-0.00611335	0.00148519	-0.00159633	-0.000607753	-0.000369242	-0.00285939	0.000429009	0.0412866
0.000169154	5.16376e-05	9.85276e-06	1.03968e-05	-4.57009e-05	0.000199037	3.05937e-05	9.60599e-05	7.33617e-05	-0.000402292	0.000319793	-9.10946e-06	4.79529e-06	2.53129e-05	8.47785e-05	3.28807e-05	-1.20943e-05	-0.000367463	8.2423e-05	-0.00025699	-0.000171533	3.98148e-05	4.95779e-07	-0.000113986	2.6255e-05	0.000109483	5.68621e-05	-5.73786e-05	-6.80845e-05	7.05691e-06	0.00293468
6.57489e-06	1.58061e-05	-1.69925e-06	1.38649e-06	4.73463e-06	2.06804e-05	1.1809e-05	-6.61886e-06	2.48653e-06	4.7238e-07	2.25384e-06	6.81451e-06	8.01152e-06	-2.50565e-05	2.54581e-06	9.36388e-06	-2.17565e-06	8.96842e-06	-1.45314e-05	2.08846e-06	1.8523e-05	1.18138e-06	4.80106e-05	2.81849e-06	1.34429e-05	3.27477e-07	8.43114e-05	2.77431e-05	-4.33398e-06	-3.63875e-05	0.000391158
-5.69777e-07	1.47726e-06	6.12698e-07	1.86455e-07	-1.02927e-06	1.18065e-06	-3.3224e-07	-5.46877e-07	4.0408e-07	6.0123e-07	-1.94466e-06	6.22318e-07	-2.65679e-06	-3.06088e-06	-1.03707e-07	1.29167e-06	-3.04488e-07	-7.52829e-07	5.89709e-07	1.40172e-06	4.15594e-08	5.40202e-06	1.6198e-06	-4.01994e-07	4.66568e-06	6.02678e-07	-1.40742e-06	-4.47266e-07	1.03344e-06	7.92732e-08	3.53704e-05
7.21283e-08	2.39826e-08	-1.04669e-07	4.20536e-08	2.20793e-08	-2.86026e-07	-4.07955e-08	1.57759e-07	-2.05146e-08	1.06469e-08	-1.69203e-07	-2.3981e-08	-2.95733e-10	-1.98458e-08	2.39971e-08	-6.5385e-09	-1.35089e-07	-8.21427e-08	7.04849e-08	9.68476e-08	1.4749e-07	2.88341e-08	4.30729e-08	7.07191e-08	1.06409e-08	-2.39225e-07	6.16651e-09	8.77297e-08	-1.14721e-07	1.36235e-07	2.29391e-06
5.88909e-09	5.5778e-09	-2.31143e-09	-9.44176e-10	-1.9418e-09	-6.77678e-11	-9.10837e-10	-3.25995e-09	6.6527e-10	3.12428e-09	6.48198e-09	-4.15325e-09	-1.4342e-08	1.68441e-08	-1.28429e-08	2.09207e-09	5.39102e-09	-1.17116e-08	-2.38418e-08	-1.4646e-08	-1.20959e-08	2.11291e-08	-1.34735e-08	9.51704e-09	1.76573e-08	2.36554e-10	1.286e-09	-4.68359e-08	-1.0438e-09	3.75463e-09	2.64069e-07
-4.39755e-10	-1.14528e-10	7.56412e-11	-1.2043e-10	-1.25908e-09	-6.38487e-10	-3.20613e-10	3.10309e-10	-3.19877e-10	1.04168e-09	-4.74753e-10	-2.04196e-11	1.13421e-09	-6.64962e-09	2.46725e-09	1.31175e-09	-7.37207e-10	2.49179e-10	6.09243e-10	-8.71516e-11	-4.62413e-09	-2.86138e-10	6.40325e-10	-3.46748e-10	-1.47042e-09	-1.165e-10	-1.38089e-11	3.65151e-10	6.01819e-10	1.55175e-10	2.70014e-08
7.64578e-11	-7.62962e-12	-4.42038e-11	1.64732e-10	2.80094e-11	-2.28187e-10	-6.90653e-12	7.61174e-11	6.89054e-11	-1.79551e-11	5.06372e-12	1.35678e-10	2.56183e-11	-1.56106e-10	3.58772e-11	-2.52241e-11	-2.39805e-10	1.79423e-10	-1.11657e-11	2.81146e-11	2.53681e-11	1.93656e-11	-2.12618e-10	-1.10009e-10	-2.25566e-10	-1.01518e-10	2.38354e-10	3.46135e-11	1.10916e-11	-4.0922e-11	2.58061e-09
4.28428e-12	3.13037e-11	3.20273e-12	1.82396e-12	1.51168e-11	-2.12795e-12	4.89346e-12	7.37475e-12	-1.67227e-11	2.02268e-12	-3.28167e-12	5.99538e-12	2.69767e-12	3.14743e-12	-1.51875e-12	-4.28991e-12	-1.36523e-12	-5.18401e-12	2.00623e-12	-6.13256e-13	-5.25428e-12	3.20923e-12	3.19176e-12	-2.41526e-11	-2.66247e-12	1.5982e-13	1.93333e-12	1.2877e-11	-9.32526e-12	-1.28594e-11	1.94598e-10
-3.75727e-12	2.05606e-14	6.80818e-14	-1.37101e-12	-4.14116e-14	2.18373e-13	-1.6121e-13	2.45958e-12	9.62241e-13	-5.15334e-13	8.40539e-14	6.5807e-14	-1.94318e-12	1.99854e-12	-2.03114e-12	-1.352e-13	-1.58597e-13	-9.65692e-14	1.24491e-13	-4.74842e-13	-6.68247e-13	9.63364e-13	-2.14665e-12	1.23635e-12	1.42804e-12	3.96639e-13	-8.49717e-13	2.87401e-13	-8.85347e-13	-5.44579e-13	2.60938e-11
-4.67424e-14	-4.79582e-15	4.38767e-14	4.39887e-14	-8.3533e-14	-1.27377e-14	-1.30558e-14	-8.36018e-15	1.1409e-13	2.14565e-14	-1.32779e-14	1.16896e-13	-7.98587e-14	-4.5736e-14	-2.28883e-13	1.42142e-13	-8.97553e-14	-1.59411e-14	1.49001e-14	-7.02509e-16	4.44242e-14	-6.58582e-14	-2.42232e-14	9.37153e-14	-3.01838e-13	-1.38169e-13	-7.25766e-14	1.62754e-14	-1.77356e-14	-4.27957e-15	1.91982e-12
-4.83545e-15	-1.34714e-15	3.39617e-15	5.75024e-15	4.70309e-15	-5.56326e-15	1.27601e-15	3.25235e-15	1.55267e-16	1.43727e-15	7.92899e-15	-3.68062e-15	-4.25663e-16	-1.02401e-15	-4.38654e-15	-4.02882e-15	5.20804e-15	1.21901e-16	1.77915e-15	1.8242e-15	-6.22578e-15	1.99291e-15	4.08817e-15	3.927e-14	-4.92587e-15	-5.45337e-15	-4.97092e-16	-1.92484e-14	8.10345e-15	4.3e-15	1.56229e-13
3.59672e-17	-2.91177e-15	-4.52674e-17	-1.83959e-16	-6.49187e-16	3.06895e-16	-7.31287e-17	2.76778e-15	-9.44339e-16	1.43364e-16	9.13647e-17	1.30281e-16	7.02657e-17	-5.61041e-18	-8.97086e-17	2.01682e-16	2.02346e-16	2.22975e-16	-7.30768e-16	-1.54513e-16	-9.15889e-16	2.73557e-17	-4.38181e-16	4.71706e-16	1.63885e-15	-9.30025e-17	1.14879e-15	-3.86857e-16	2.0065e-15	-1.86332e-16	1.72746e-14
1.03567e-17	-7.36626e-17	-4.95442e-18	-5.74235e-17	-9.35461e-19	4.7101e-17	-1.51192e-17	3.35202e-17	-1.17469e-17	-6.00748e-17	2.41316e-17	-4.99991e-17	-9.97984e-17	4.09388e-18	-9.84961e-17	1.41846e-16	3.55943e-18	-3.445e-17	-1.06687e-17	-3.57823e-18	7.32901e-17	-4.48871e-18	-5.67037e-18	-6.13056e-18	-2.47027e-17	2.75329e-17	-8.64169e-18	-1.14743e-17	1.30087e-16	5.56489e-18	1.0831e-15
4.17625e-19	-5.42469e-18	1.92262e-18	1.1509e-17	2.94058e-18	2.17627e-18	1.33022e-18	3.39276e-19	1.21661e-18	-2.05627e-19	-2.67693e-18	6.5699e-18	-5.13011e-19	-4.64818e-19	2.52494e-17	3.97581e-19	-6.47108e-18	-3.40043e-18	2.40986e-20	-3.08418e-18	4.12992e-19	4.15368e-18	9.06999e-18	-3.35525e-18	1.52119e-17	1.14143e-18	-4.57357e-18	5.98522e-18	1.19736e-18	1.0877e-18	1.22523e-16
-8.03686e-19	-3.05719e-20	2.99232e-19	3.72955e-19	-3.41886e-19	7.77354e-19	-9.01528e-20	2.29271e-19	6.89139e-20	-6.12511e-20	-3.85126e-19	4.27168e-20	-3.54787e-19	2.63272e-19	-9.32339e-20	1.1899e-19	-3.61557e-20	5.23807e-19	4.61105e-19	-1.4164e-18	9.95976e-20	-8.31858e-20	4.19387e-20	-2.55303e-20	-5.82677e-19	2.20553e-19	3.18833e-19	3.2966e-19	-7.42926e-19	-4.02525e-20	9.25602e-18
2.06123e-22	4.67557e-21	-7.35017e-22	-1.947e-20	-8.19574e-20	-4.65323e-21	-3.10197e-20	-4.20135e-20	-7.46849e-21	-4.09534e-20	1.38575e-20	9.00334e-22	6.19566e-21	-4.59725e-20	-1.15336e-20	-2.10123e-20	5.87442e-20	8.99556e-20	9.77093e-20	1.41251e-21	3.93714e-20	-4.89759e-20	4.18146e-20	-1.62122e-20	8.65493e-22	-4.27759e-21	5.67169e-20	3.08891e-21	1.55488e-20	2.67813e-20	8.34099e-19
-2.30381e-22	3.66087e-21	6.28576e-21	-2.83832e-22	7.07614e-22	-4.94802e-21	3.12005e-21	7.08501e-22	2.04104e-21	1.14922e-21	-2.88509e-21	1.53153e-20	4.22229e-22	-7.61559e-21	3.45561e-22	-4.04099e-22	-3.15813e-21	5.47187e-21	1.50832e-21	-2.89967e-21	-3.37012e-21	2.4485e-21	1.72434e-21	1.85936e-21	-2.46289e-22	-4.94114e-21	-9.48026e-22	-6.52213e-21	2.15273e-21	3.61042e-22	8.77348e-20
5.74022e-23	5.51606e-22	2.05992e-22	3.7973e-22	3.85242e-22	7.79873e-23	-3.2334e-23	-2.55941e-22	-2.32303e-23	4.56165e-22	-3.77496e-23	-1.76713e-22	1.53945e-24	-5.08979e-23	3.69117e-22	7.13155e-23	2.39422e-22	6.98643e-26	-4.36885e-22	-5.03308e-22	-5.77073e-22	2.95336e-23	-6.25124e-22	5.99581e-22	2.98178e-22	-1.13678e-22	-1.51338e-23	-3.31446e-24	9.86423e-23	-1.70684e-22	6.84359e-21
-1.87501e-23	5.36643e-24	1.67001e-23	-1.9222e-23	-3.95384e-25	1.52795e-26	-5.0202e-23	9.67394e-25	1.08326e-23	1.45736e-23	8.87303e-24	-1.01225e-23	-1.62073e-25	-1.15224e-23	-3.1143e-24	-1.74474e-23	3.42205e-24	-4.32251e-24	1.15665e-22	-1.32088e-23	-8.54103e-23	6.6839e-23	1.10943e-23	-6.24342e-24	-4.78556e-23	-5.57887e-24	2.17555e-23	-9.90478e-23	-5.65025e-23	4.35841e-23	7.68796e-22
-4.92917e-24	5.55464e-24	-9.43267e-25	4.21434e-25	-1.90471e-24	-1.15498e-24	1.72114e-24	1.03658e-25	-4.1681e-24	-7.36445e-24	2.10278e-24	-1.19969e-24	-2.86616e-24	-7.82182e-25	4.85223e-24	2.75521e-25	-1.99831e-25	-2.44094e-24	-4.07892e-24	-3.81573e-25	-7.59971e-24	-5.31549e-25	8.07548e-25	-2.10303e-24	-6.22125e-25	-3.57373e-25	6.64168e-24	-2.69057e-24	-4.53136e-25	-4.76301e-25	6.97284e-23
6.89498e-26	-5.10127e-27	1.36506e-25	-3.09046e-26	1.20995e-25	-7.08496e-26	-4.92741e-27	-1.22265e-25	-3.40365e-26	4.73204e-26	-1.01504e-25	1.57245e-25	-6.71658e-26	-5.45719e-27	-1.71393e-24	-1.72604e-26	-2.96049e-25	6.95033e-25	2.36576e-25	-1.25328e-25	1.21438e-25	9.38024e-27	1.91824e-25	5.23862e-25	-2.26736e-25	1.81928e-25	-4.60273e-25	9.24745e-26	-9.13371e-25	3.75119e-26	6.81621e-24
4.0999e-26	4.14129e-26	5.45752e-27	7.87194e-27	7.53521e-27	-1.43696e-27	-1.31711e-26	3.44172e-27	1.37817e-26	-1.06688e-26	-1.24487e-26	-1.28691e-26	7.06617e-27	-5.0073e-27	-2.02768e-26	-1.5188e-26	3.6078e-27	2.01568e-27	1.44948e-25	-1.62899e-26	3.65572e-26	1.57718e-26	4.95895e-27	-5.49362e-28	1.15166e-26	4.10334e-27	2.83725e-26	-7.91995e-27	-4.59107e-27	1.07856e-26	5.10621e-25
-3.19698e-27	-5.44429e-28	-9.10645e-29	-3.87195e-27	-1.06172e-27	7.21045e-28	1.29688e-27	-1.76692e-27	5.42226e-28	-3.94006e-28	-1.79135e-27	-3.18977e-28	-1.84384e-27	-3.87115e-27	8.31607e-27	2.07691e-28	-2.16526e-27	-9.80748e-28	2.30003e-29	-1.31024e-28	2.96798e-27	-2.66071e-28	7.32943e-28	-1.04597e-27	2.87345e-27	-3.17754e-28	2.44695e-28	-5.63944e-27	1.24427e-27	8.66984e-28	4.93359e-26
-1.53772e-28	1.02973e-27	-1.4962e-28	3.27288e-28	1.34003e-28	4.57522e-30	-3.05817e-28	5.57987e-29	2.18201e-28	2.02488e-29	-2.07396e-28	9.34782e-29	-4.18389e-29	7.47074e-29	-1.17609e-28	-2.80352e-29	4.41566e-29	7.78308e-28	-5.20386e-29	-1.1677e-28	5.44454e-29	-3.49083e-29	1.15341e-29	-3.83556e-29	-4.07462e-29	-9.19741e-31	1.12554e-28	6.56557e-28	-7.07719e-29	-2.67728e-28	5.24192e-27
2.45425e-30	-2.78855e-29	1.24687e-30	-8.56973e-31	8.672e-30	5.06422e-29	-1.14791e-30	4.37162e-31	8.88027e-30	-3.04154e-30	-5.21174e-30	1.43517e-29	-3.94832e-30	1.38675e-29	2.65369e-30	-1.09371e-29	-2.80738e-30	-1.33389e-30	1.85616e-30	7.80354e-30	2.74517e-29	2.11151e-29	-3.90268e-30	2.80728e-29	-4.64064e-30	1.89536e-29	8.05799e-30	3.06651e-30	4.26507e-30	5.7066e-30	2.95269e-28
7.43357e-31	-9.44336e-31	8.35368e-31	2.523e-30	-3.63958e-30	-3.13621e-31	-1.28311e-31	2.23506e-32	-6.21534e-31	-4.7222e-30	-4.97895e-31	-6.38031e-31	-1.75725e-31	2.70303e-31	3.3067e-31	-4.49955e-31	8.2177e-31	3.04469e-31	4.47525e-31	-3.16816e-31	4.04009e-31	9.54864e-31	1.26326e-30	1.81764e-30	1.29917e-31	-1.17342e-30	-1.32847e-30	-2.86129e-31	4.61276e-31	4.62488e-31	2.70283e-29
3.75842e-32	3.86396e-32	6.28217e-32	-2.61301e-32	-1.02878e-30	-6.50792e-32	7.98542e-32	-1.10534e-31	-9.21569e-32	6.3124e-32	-7.07389e-32	1.16845e-31	-5.80155e-32	-1.80707e-31	-5.62919e-32	-1.68247e-31	3.95466e-32	-2.36976e-31	1.88437e-32	1.19913e-32	-8.40064e-32	4.28598e-33	-2.49608e-31	5.15057e-32	-1.05075e-31	3.81893e-33	9.37116e-33	1.90335e-32	4.11527e-31	-6.67675e-32	3.56791e-30
7.35616e-33	1.27629e-32	1.81362e-32	7.66698e-35	-1.09239e-32	1.77924e-33	-8.03715e-34	-3.98638e-33	-2.84456e-32	6.79749e-33	-2.20363e-33	2.53772e-33	-7.08341e-33	2.8596e-33	7.59493e-33	8.08578e-33	-3.79766e-35	5.02329e-34	4.58946e-33	1.36245e-33	-2.2421e-32	1.01547e-32	1.13248e-33	5.12507e-33	5.2419e-33	4.39536e-33	-2.12514e-32	-9.32573e-34	-1.0099e-32	-6.86082e-33	2.1554e-31
2.81633e-33	1.66539e-33	-2.90236e-33	-3.59008e-35	-7.21133e-34	-9.87007e-34	-5.1994e-35	4.94084e-34	5.65403e-34	8.16668e-34	-1.03164e-34	1.37229e-33	-4.20427e-34	1.92835e-33	1.01637e-33	-1.48284e-34	-1.1025e-34	-6.33676e-34	-3.49492e-34	-1.46615e-35	-1.4576e-33	-3.71838e-34	-8.1638e-35	-2.4278e-34	-7.92769e-34	9.8333e-35	6.01485e-34	4.55627e-34	-9.5302e-35	3.71177e-35	2.13877e-32
-2.51633e-34	-1.34157e-35	1.1405e-35	2.68838e-34	-7.34154e-35	8.38793e-37	-1.12543e-35	-4.4672e-35	-1.90145e-34	4.09448e-35	-3.20789e-35	-2.62996e-35	-1.12193e-34	1.49166e-35	-1.22868e-34	-1.6132e-34	-1.28808e-34	-3.58978e-35	2.60192e-34	2.96444e-35	-7.56858e-35	1.67076e-35	9.18438e-35	2.61657e-35	-5.7749e-35	6.52761e-36	-5.31634e-36	4.68258e-35	-4.88921e-35	4.59057e-35	2.2524e-33
-5.21439e-36	1.02211e-36	1.3131e-35	1.28829e-36	-5.32661e-37	1.01231e-35	1.30725e-35	-1.90569e-36	2.28992e-36	-1.07318e-35	-1.34334e-35	1.58201e-35	-6.69002e-36	-3.88176e-36	7.36947e-36	1.62593e-35	-1.79212e-36	1.86253e-35	3.21885e-35	1.00285e-35	-1.12336e-37	-6.35128e-36	-2.13616e-36	-8.56849e-36	9.20825e-36	-1.05063e-36	3.23721e-36	-1.5252e-35	-1.14307e-36	6.78924e-36	2.39248e-34
2.32321e-37	-7.51667e-38	4.60613e-37	1.07135e-36	1.73541e-36	-5.92167e-37	-1.35548e-36	1.12134e-36	-5.28146e-37	7.46847e-37	4.03867e-37	4.01451e-37	1.62483e-36	8.1955e-38	1.3353e-36	-1.32427e-37	-1.99209e-36	-1.15531e-36	4.79187e-37	-1.40763e-37	-6.69775e-39	-5.04038e-37	8.08759e-37	1.48156e-37	-7.97586e-38	4.55071e-39	-2.28203e-36	-1.80375e-37	2.05012e-37	2.36729e-36	2.22527e-35
-2.0756e-38	-6.42612e-38	-7.54502e-38	-5.23652e-39	3.50054e-39	1.9796e-38	-5.34821e-39	1.29282e-37	-1.77378e-38	-4.83263e-38	1.26751e-39	-3.44716e-38	-1.93991e-38	-4.30485e-38	-1.44172e-37	3.11054e-37	8.16222e-39	-2.33254e-38	-1.82149e-38	1.1429e-37	-6.01723e-38	-3.75029e-38	4.09326e-38	8.13891e-38	1.99218e-38	-5.75317e-39	2.98954e-38	-1.63164e-37	-1.23488e-39	8.59449e-38	1.63301e-36
-1.10898e-38	5.51485e-39	3.46035e-40	1.98098e-38	2.03706e-39	-3.72861e-39	-3.33353e-38	-1.42501e-39	4.5397e-39	2.1235e-38	-5.24451e-39	-9.17273e-39	5.95389e-40	1.19347e-38	3.44315e-39	-4.83758e-40	1.64933e-39	5.45693e-41	7.88544e-39	1.42749e-39	1.09491e-38	-2.37592e-38	-1.72978e-39	-8.64359e-39	-4.72332e-40	-9.38097e-40	1.21514e-38	1.87896e-39	-1.66297e-39	4.65641e-40	2.07603e-37
1.66752e-40	-1.00689e-40	2.23071e-40	-6.37709e-41	2.53189e-40	-2.09222e-40	4.60925e-40	8.14613e-42	4.37923e-40	9.57855e-40	-2.01904e-40	-6.1703e-40	-2.17445e-40	1.40431e-40	1.67984e-39	6.44057e-41	-1.21928e-40	4.45225e-40	6.50225e-40	5.83006e-40	-1.00053e-40	-2.17812e-41	5.63244e-42	-2.91308e-40	1.20461e-40	-1.51429e-39	1.44254e-40	-2.84536e-40	-8.03027e-42	-1.34754e-40	1.02281e-38
3.40252e-42	8.2592e-42	2.78268e-41	-2.60286e-41	-1.01904e-41	-1.36613e-41	-3.62347e-41	9.00011e-41	7.26753e-41	4.8775e-42	-3.33944e-41	-2.23676e-41	-1.13573e-40	-4.42279e-41	-8.75445e-43	-4.32835e-41	-9.57767e-42	5.66736e-42	2.98492e-41	1.98089e-40	2.01194e-41	2.71499e-41	4.38579e-41	-3.84015e-41	-2.67061e-42	2.27415e-41	1.3855e-41	4.00367e-41	7.62928e-42	-1.11416e-40	1.12194e-39
2.79507e-42	-1.60937e-42	2.34999e-42	3.6712e-42	2.34935e-42	-4.87602e-42	2.4747e-42	4.82418e-42	5.83513e-42	-6.12982e-43	4.09735e-42	-1.90255e-42	-4.65461e-43	-3.17081e-42	4.67486e-42	-7.68452e-42	2.09399e-42	-2.84559e-43	8.79346e-43	3.80434e-42	9.04335e-42	-9.69459e-43	-1.31082e-42	-1.20926e-41	-9.5535e-43	6.6719e-43	2.01143e-42	-1.12321e-42	4.98882e-43	1.01515e-42	9.01432e-41
7.4322e-44	-2.44059e-43	2.12637e-45	1.20504e-43	3.43538e-43	-2.82149e-44	-1.91465e-44	4.40686e-43	-5.15585e-43	4.96658e-43	4.07756e-44	-1.00491e-43	1.84904e-43	6.36387e-44	-2.09174e-43	-5.61544e-44	5.10045e-43	-1.56585e-43	9.86829e-44	7.88142e-43	1.50811e-43	3.61687e-44	-6.65423e-43	6.88941e-43	5.83685e-44	9.23414e-43	-2.12247e-43	-6.88393e-44	1.05829e-42	-8.36267e-45	8.3643e-42
1.03653e-43	5.21586e-44	-3.06458e-45	4.64396e-45	8.82407e-46	-2.58824e-44	6.41385e-45	-3.66013e-45	-1.2018e-44	1.57616e-44	-4.49652e-45	1.01007e-43	-2.32237e-44	7.21236e-45	8.61857e-45	-1.42748e-45	-5.35644e-45	1.47219e-45	9.33613e-44	-1.68905e-45	2.23787e-44	3.83856e-44	1.01604e-44	-5.10708e-45	1.88638e-44	1.42444e-45	6.19249e-44	4.37252e-44	2.87019e-44	3.17837e-43	1.02451e-42
8.28843e-46	-4.30074e-45	1.76042e-45	-1.22176e-45	-5.08548e-45	-1.10443e-46	-4.52244e-45	-2.4669e-46	-2.63902e-45	1.61415e-45	-3.2754e-45	-1.23492e-46	-7.29695e-46	-7.06994e-45	-3.1956e-45	6.22787e-47	-1.74815e-46	-3.72848e-45	2.40298e-46	1.80896e-44	4.54501e-45	-1.39196e-45	4.50179e-45	3.98618e-45	6.77295e-45	3.74924e-45	3.81203e-45	2.64665e-45	1.32764e-45	-1.87461e-45	9.36276e-44
3.36908e-47	-1.62282e-46	-3.71834e-49	1.57752e-46	-7.7295e-47	2.99466e-47	-1.91967e-46	-2.40067e-48	5.34721e-47	-1.98095e-46	6.71685e-46	-1.81841e-46	4.01802e-47	-2.62512e-46	-9.94649e-47	-3.37474e-46	5.12078e-46	-1.42359e-47	3.0823e-46	1.70884e-46	-2.88294e-46	-6.65791e-47	-1.01274e-45	-1.12394e-45	-2.42105e-47	2.90413e-47	-2.33903e-46	-8.6887e-46	5.81688e-46	2.36602e-46	7.97173e-45
-8.06804e-48	-1.0409e-47	-4.43871e-48	8.67512e-47	-4.24395e-47	1.59668e-47	2.96285e-47	-8.61348e-48	6.16775e-48	-2.90677e-47	1.65796e-48	-3.45026e-47	1.02963e-46	-9.58955e-47	-7.86495e-48	-1.26965e-47	6.1291e-48	-1.93433e-47	-1.7035e-47	4.03779e-48	7.68728e-48	4.49965e-47	9.41286e-48	-5.2682e-47	4.2041e-48	1.18021e-47	-5.77675e-48	-1.42814e-46	6.39431e-47	-4.82354e-47	9.3523e-46
9.75631e-48	-3.63883e-48	-4.22927e-50	-2.23484e-48	-5.92087e-49	2.13188e-48	-1.24068e-48	3.54895e-49	2.5134e-48	-1.68909e-48	-7.48686e-50	4.55163e-49	-9.40112e-49	2.1042e-48	-6.36551e-49	-4.2648e-48	-3.45747e-48	-3.5098e-49	-9.49941e-49	-3.3752e-48	4.98968e-48	-5.2615e-48	-4.35244e-49	-2.66383e-49	-9.50227e-49	-1.80226e-49	2.20548e-48	-2.41639e-49	5.19228e-48	2.44764e-48	6.29739e-47
3.36605e-49	1.17484e-49	-1.11579e-49	1.37384e-49	2.2465e-50	-3.00361e-50	2.55582e-50	7.57459e-50	-3.68257e-49	9.12202e-50	9.34327e-50	-1.89215e-49	-8.05672e-50	-9.32362e-50	-1.52104e-49	1.63952e-49	2.90284e-50	7.04997e-50	5.99688e-49	-1.09297e-49	-7.02804e-49	-1.40806e-49	-1.61371e-49	1.07666e-50	-5.30245e-49	-3.14562e-50	6.85286e-50	-8.68308e-50	-1.30018e-50	-7.8589e-50	4.72175e-48
-1.13344e-50	-8.49946e-51	-3.62582e-52	-2.41803e-51	-2.69978e-50	-1.32253e-50	-2.72189e-50	3.15868e-50	-1.47258e-50	-1.37164e-50	1.8557e-51	-4.53084e-51	-1.51852e-50	-4.49697e-50	2.4775e-51	-2.80149e-51	2.52654e-51	8.08235e-51	5.29383e-51	-5.33552e-51	1.25651e-51	-6.65073e-50	-7.74143e-51	-1.22039e-50	-8.92028e-51	7.57577e-51	9.88129e-51	1.96777e-49	-2.75027e-50	2.01027e-51	5.8352e-49
2.30341e-52	1.41213e-52	-1.97352e-51	-4.49975e-52	-2.83934e-51	1.36954e-51	-7.12568e-52	1.25035e-51	-3.55065e-52	2.55494e-52	2.54328e-52	-2.98773e-52	3.97652e-52	2.71976e-51	-1.30593e-51	-3.67256e-52	-4.02962e-52	-1.86841e-51	-1.46895e-52	-2.38743e-52	-2.71298e-51	1.36765e-51	-2.02512e-51	1.92823e-51	7.06278e-51	1.67078e-51	7.28577e-52	5.2905e-53	-1.34328e-51	3.67614e-52	3.6838e-50
6.15169e-53	-3.62421e-52	2.37653e-52	1.39558e-53	-1.69616e-52	-1.69361e-53	3.28233e-53	-2.57248e-52	-8.1375e-53	1.0779e-52	-8.75039e-54	4.73138e-53	2.00279e-52	2.21799e-53	-2.54881e-53	2.07785e-55	1.21675e-53	2.90209e-52	-9.63492e-53	-3.48606e-53	-2.28989e-54	3.20129e-52	1.07447e-52	4.4217e-52	4.19258e-53	9.88749e-53	-4.58652e-53	-2.89398e-52	-2.82156e-53	-1.05521e-52	3.56098e-51
8.53745e-54	-1.10382e-54	2.5459e-53	-2.81293e-53	2.83857e-55	8.22715e-54	-1.49999e-53	1.52772e-53	2.87139e-53	1.11333e-54	1.49995e-54	5.96525e-54	-1.79683e-53	6.43614e-54	-1.03599e-53	2.54705e-53	-2.57808e-54	-4.2211e-54	8.95371e-55	1.20861e-53	1.92404e-54	-1.38071e-53	3.57009e-53	3.39267e-54	1.87677e-54	8.47689e-55	1.88364e-53	3.15868e-53	-7.51012e-54	-1.2033e-53	3.46841e-52
2.12233e-55	-4.30273e-55	-9.07802e-55	-7.18453e-55	2.00479e-54	1.24649e-55	8.03499e-55	-1.31734e-55	5.93905e-55	-9.21303e-55	-8.79863e-55	1.61245e-54	-2.38401e-55	1.13709e-55	-4.94748e-55	2.91392e-54	2.71904e-54	-1.85151e-56	-1.08008e-54	-3.2917e-55	-1.22832e-54	-9.5606e-56	-4.72317e-56	-4.15491e-54	-3.42022e-55	-5.4023e-54	2.72112e-54	-1.05242e-54	1.67149e-54	1.93653e-55	3.41576e-53
1.99079e-56	-1.41069e-55	-1.62556e-55	-1.49224e-55	-1.35332e-55	7.48641e-57	9.02083e-56	5.14394e-57	-7.06451e-56	-6.69024e-56	6.98011e-56	2.48527e-55	-5.06835e-56	-3.80859e-56	-3.08502e-56	-8.47303e-56	-2.13923e-55	2.41508e-55	-2.55134e-56	-2.15605e-55	-5.37613e-56	-7.11151e-56	2.2886e-56	-2.82607e-56	-3.12418e-56	1.47677e-55	-1.25231e-57	1.11313e-55	2.40553e-55	-2.65783e-55	3.04155e-54
5.80248e-57	-1.24632e-57	2.0556e-57	1.17661e-56	-3.06297e-57	-2.9094e-57	-7.26358e-57	2.7699e-56	2.03382e-57	4.46903e-57	-1.34439e-57	-1.95197e-56	-2.27514e-57	-1.85292e-57	-3.14712e-57	-6.7654e-57	5.16401e-58	-2.63262e-57	1.16446e-57	-1.00798e-56	1.79919e-56	-3.31776e-57	1.02921e-56	7.91047e-57	1.52568e-56	-8.39488e-58	8.30546e-57	-2.09638e-57	1.8614e-56	-2.72221e-56	2.29453e-55
-1.28872e-58	-2.56572e-59	6.92911e-58	-1.49654e-57	8.64876e-58	-2.17142e-57	-1.45456e-57	2.37943e-58	1.41177e-57	-8.29963e-58	-2.16816e-58	-7.22682e-59	-1.08207e-57	-2.16198e-59	2.16039e-59	1.98967e-58	-1.29387e-58	1.09177e-58	-4.82211e-58	-5.0334e-58	-7.31546e-57	1.0007e-57	-2.98241e-58	-6.00482e-58	7.02377e-58	3.36427e-58	-1.61924e-57	-1.80457e-58	2.3916e-58	1.5344e-57	2.59789e-56
1.17398e-58	-2.22185e-58	1.08468e-59	3.79771e-60	4.78862e-60	1.6925e-59	-1.14562e-60	-2.04672e-61	1.00446e-58	8.17869e-60	-7.54571e-59	-4.52986e-60	-2.62615e-58	-7.55938e-59	-7.01089e-60	-1.51475e-58	2.57448e-59	-6.821e-59	8.39353e-60	1.9018e-59	1.8882e-58	9.68731e-59	6.7099e-59	7.36884e-59	2.62996e-59	1.31185e-58	-1.92445e-58	-8.30767e-59	1.35085e-58	2.1866e-59	2.2004e-57
2.62001e-59	-1.06808e-59	1.08822e-59	-1.9127e-60	-2.71309e-60	-3.92857e-60	-1.56296e-59	4.05353e-61	-1.43601e-60	-1.11672e-59	-4.31285e-61	-1.03398e-61	-2.43234e-59	-3.0159e-60	-9.08433e-60	-2.83003e-60	3.90947e-60	4.16878e-61	1.16111e-59	4.94959e-60	-1.16925e-60	3.90067e-60	7.84969e-60	-2.77177e-61	1.4029e-60	3.41053e-61	-7.34079e-60	3.89816e-59	3.15797e-59	9.71219e-60	2.48186e-58
8.29023e-61	2.67726e-61	3.24784e-61	7.31818e-61	-1.01051e-61	-1.14053e-61	2.6879e-61	4.52586e-62	5.14981e-62	-2.90338e-61	-5.38067e-61	3.98092e-61	-1.38117e-61	-2.63022e-61	6.80987e-62	1.31121e-62	-4.95175e-62	-3.60622e-61	1.51765e-60	-7.34224e-61	2.13761e-60	7.01179e-61	1.94633e-61	4.20594e-62	-1.27846e-60	6.81792e-61	1.13261e-62	-1.90739e-61	3.32114e-61	2.00804e-60	1.46828e-59
-1.58363e-61	-2.50813e-62	-1.3483e-62	1.16406e-61	4.14246e-61	5.23201e-62	3.71285e-62	2.86913e-62	2.51275e-61	-5.43892e-62	5.09103e-62	-3.13715e-62	-4.01826e-62	-1.10685e-62	7.13966e-62	-1.1135e-63	-2.02969e-62	1.73464e-62	1.30391e-62	1.57551e-62	-1.31757e-62	9.38695e-62	-1.79661e-62	8.23974e-62	-1.59601e-62	2.3187e-61	7.69616e-62	4.0498e-62	3.18584e-62	2.5438e-61	2.2828e-60
9.00515e-63	2.67353e-63	5.75974e-64	6.68067e-64	-6.51272e-63	5.17797e-63	-1.09973e-62	3.49667e-63	2.43892e-62	1.61131e-63	8.66739e-63	3.43406e-63	-4.06658e-63	-3.77079e-63	1.67772e-63	2.3261e-63	-1.21415e-63	5.86354e-63	6.61517e-63	6.68176e-64	-1.86923e-63	-6.81956e-64	-5.38406e-63	7.00568e-63	-1.44556e-63	-9.02406e-64	1.8256e-62	9.44143e-63	-4.97017e-63	6.17961e-63	1.59548e-61
-1.67326e-64	8.64146e-65	-5.35344e-64	-3.86298e-64	-8.82612e-64	-1.71319e-64	9.45456e-64	7.40038e-65	6.18347e-65	-2.94305e-64	4.22414e-64	-8.83176e-64	4.75755e-64	4.80526e-64	1.69408e-64	-2.7401e-64	5.39448e-64	1.27071e-64	8.6642e-65	7.95877e-65	4.08961e-64	-2.23301e-64	3.33294e-64	3.63187e-64	-5.35263e-65	8.32145e-65	5.42448e-65	1.36277e-64	2.15721e-65	2.73559e-64	9.09409e-63
-5.70061e-65	-3.49089e-65	2.23267e-65	3.56601e-65	2.76767e-65	1.02428e-65	1.82512e-65	-3.11102e-66	-2.3485e-65	-3.68697e-65	-3.85299e-65	1.37771e-65	-3.56533e-66	1.289e-65	-4.73463e-65	9.74607e-67	2.91026e-65	8.87188e-66	-1.78696e-64	-2.29598e-65	-9.69111e-65	-6.84226e-67	2.83421e-65	-1.31606e-64	3.64712e-65	1.24183e-65	-5.16534e-65	-4.65958e-65	4.45425e-65	-3.32337e-65	1.10871e-63
-2.56674e-66	3.61643e-67	1.64823e-66	5.93572e-67	3.31292e-66	4.25267e-66	-6.97425e-66	1.13845e-66	-1.23965e-66	4.43681e-67	-5.24705e-67	-1.70461e-67	-1.9549e-66	-3.79997e-66	-1.91447e-66	-4.51874e-66	4.26204e-66	9.88802e-66	-1.41307e-66	3.98634e-66	-3.66325e-66	1.65174e-66	1.58928e-66	-1.03633e-65	-2.90914e-67	7.73954e-67	-1.05927e-66	-1.24073e-66	-6.57929e-67	-2.75752e-66	7.90124e-65
-1.27626e-66	1.05107e-67	9.87221e-68	3.04584e-68	-7.06811e-68	-5.29721e-67	4.99686e-67	1.37291e-67	-3.25378e-67	-1.03953e-67	-6.67083e-69	7.08064e-67	4.94492e-67	-2.26837e-68	1.71648e-66	-1.38104e-66	-1.16855e-67	1.12798e-67	-5.58727e-68	1.63977e-67	1.37997e-67	-1.8516e-67	-8.08943e-67	1.26309e-67	6.93863e-68	-6.67532e-67	-2.18638e-67	2.08161e-69	4.61515e-67	-2.66416e-67	1.09002e-65
-6.85566e-70	-3.21316e-68	7.07534e-68	-2.48479e-70	-6.11291e-69	-3.56752e-68	-4.26871e-69	3.33523e-69	1.29119e-69	-3.38683e-68	-1.06767e-68	1.07864e-68	1.56457e-68	-1.40057e-68	-2.30458e-68	3.80876e-68	-1.33514e-68	3.87626e-70	1.53377e-67	-2.91215e-68	1.49534e-68	-3.66113e-68	-5.26833e-68	-2.02741e-68	1.0875e-68	-6.10498e-68	1.34365e-69	3.44985e-68	1.21155e-68	7.87734e-69	7.49138e-67
-6.97256e-70	-2.44298e-69	-6.72371e-69	-5.18466e-69	-1.01633e-68	8.77179e-70	1.57583e-69	-1.19823e-70	-1.77321e-69	1.96384e-69	1.60522e-69	3.37276e-69	-5.34952e-69	-5.08806e-70	5.37481e-71	3.70703e-69	9.75449e-70	2.92305e-70	-4.39518e-69	5.77761e-71	-4.62184e-69	2.10037e-69	-3.1962e-69	7.52607e-70	-6.25461e-70	-1.33233e-69	1.48803e-69	-1.36047e-69	2.13223e-69	5.19162e-70	6.99683e-68
-1.25375e-71	-1.37433e-70	-3.28157e-70	7.9315e-71	-3.12223e-72	8.04286e-71	-1.48008e-71	5.37202e-72	1.8896e-70	-2.85436e-70	2.02065e-70	-8.51152e-71	-5.34687e-70	3.40138e-70	4.27928e-70	-2.6884e-71	-5.6763e-71	-5.18413e-70	-1.67783e-72	6.4938e-70	-5.43866e-71	2.3195e-70	3.06381e-71	-2.0948e-70	-7.97232e-70	-2.50749e-70	-4.49155e-71	-1.03234e-70	-3.07343e-70	4.2389e-72	6.01278e-69
6.53973e-72	7.46165e-72	1.5369e-72	1.22272e-71	1.02412e-70	-1.83236e-71	1.10289e-71	4.52731e-71	-5.69784e-71	2.76547e-71	-7.007e-72	-7.3637e-72	-4.9654e-71	2.19532e-71	9.52888e-72	-1.86352e-73	2.08437e-72	3.48398e-72	4.16177e-72	1.55349e-71	-1.23739e-71	-4.89712e-71	3.46018e-71	5.19932e-72	1.82613e-72	-5.91354e-71	2.70452e-71	-2.76733e-71	-1.33462e-71	1.43382e-71	6.54905e-70
-1.27096e-72	1.31098e-72	-5.61077e-72	-4.32719e-72	-6.85906e-72	3.32118e-72	1.35023e-72	2.37132e-73	-6.26941e-72	9.79873e-72	2.15662e-75	2.10625e-72	1.71237e-72	-3.38057e-72	2.66136e-73	9.44524e-73	5.32105e-74	-7.71243e-73	8.91768e-73	-8.30126e-73	-3.13278e-72	1.92777e-72	-3.39875e-73	-1.41094e-73	2.16749e-72	-1.58042e-72	7.52982e-73	5.64849e-73	1.18521e-72	2.05167e-72	6.51581e-71
-2.06388e-74	1.90004e-73	1.77694e-74	-5.23303e-75	-1.94748e-73	1.68029e-73	-7.477e-74	1.47504e-73	-1.49357e-73	1.90702e-74	-2.74734e-74	1.2793e-73	5.57551e-74	-3.93426e-73	-4.06239e-74	-3.75862e-73	3.92119e-74	7.75801e-74	2.85008e-73	1.24308e-73	-8.92083e-74	1.72005e-73	-1.40254e-73	1.16714e-73	-5.85233e-74	4.1501e-73	-1.30399e-74	-6.74699e-74	-7.54573e-73	3.32453e-73	4.69355e-72
-2.91785e-75	2.87606e-74	4.32675e-74	-1.37233e-75	-1.08195e-76	3.71087e-74	-7.58382e-75	-5.5076e-75	-1.3574e-75	1.85739e-74	-5.10611e-76	1.30306e-75	-5.70486e-76	3.56223e-75	4.59359e-75	1.54826e-74	-1.84808e-74	-5.82039e-75	-1.07195e-74	4.08398e-75	1.99938e-74	2.19982e-75	-1.79319e-74	-1.98949e-74	2.1996e-74	5.28655e-75	2.06933e-74	-5.70893e-75	6.57331e-76	-9.8731e-75	3.35921e-73
-4.72939e-75	-1.95344e-75	7.20847e-76	8.03284e-76	2.37425e-77	-3.20925e-75	-2.71183e-75	-4.02623e-76	5.26049e-75	-1.67193e-75	1.69247e-76	1.63905e-75	-3.30515e-76	3.54172e-77	4.61433e-76	-9.60828e-77	-5.09753e-76	2.40617e-75	2.54206e-75	-3.97501e-76	2.88257e-76	-9.74196e-76	3.27571e-75	-1.90767e-75	1.98978e-75	4.46746e-77	7.31879e-75	-3.77402e-75	4.05703e-76	-1.98757e-76	5.02516e-74
3.63767e-76	-4.09453e-77	3.95321e-78	-6.92197e-77	-1.69442e-76	-8.54006e-77	-5.70916e-77	-3.2523e-76	-7.28094e-77	-4.17839e-77	-6.87583e-77	8.121e-77	-6.37269e-77	-1.875e-76	-1.12618e-76	-2.04764e-77	-1.45153e-76	2.64629e-76	-2.35179e-76	7.40679e-77	9.70087e-77	4.73385e-77	-8.18859e-77	-5.99196e-77	7.39701e-77	3.77146e-77	-4.47855e-77	1.94116e-77	4.31259e-76	6.64811e-77	3.44274e-75
5.6193e-78	9.55547e-78	-2.93949e-78	2.35957e-77	-3.20684e-78	2.82482e-77	-1.95036e-77	1.01635e-77	-2.01967e-77	-9.79444e-78	7.96942e-78	-2.28269e-77	-1.98434e-77	6.3139e-78	-2.31026e-77	6.0275e-78	-1.12967e-77	-1.76864e-78	5.33634e-78	-1.00158e-76	4.11391e-78	-1.11147e-78	-2.73162e-77	-9.44192e-78	1.05601e-77	8.2105e-78	-3.41833e-78	1.83722e-78	4.39611e-78	1.05311e-77	4.18404e-76
1.29756e-78	-3.26973e-79	-2.67903e-79	-2.13944e-79	2.95698e-79	4.05905e-79	-3.07198e-80	-4.09385e-78	1.24443e-78	4.85889e-79	-1.20245e-78	9.78265e-79	-4.94391e-79	5.51853e-79	3.45526e-79	3.06565e-79	8.5066e-79	1.65666e-79	2.26877e-79	3.36048e-79	1.53584e-79	-1.33336e-79	-1.50812e-78	-7.28661e-80	9.16697e-79	4.78698e-78	-5.99364e-79	-1.17687e-78	-1.73962e-79	7.73591e-79	2.44165e-77
1.08494e-79	-2.04219e-80	-9.41859e-80	-7.79812e-80	1.3812e-79	3.59641e-80	-2.12309e-79	-1.55329e-79	1.22034e-79	-7.62535e-80	-1.32297e-79	4.6954e-81	3.93113e-81	6.04622e-80	-1.55426e-80	-1.69941e-79	-2.08562e-80	-5.81815e-80	-7.33317e-79	2.55003e-80	-2.63734e-80	-3.92349e-80	-7.50127e-80	1.7785e-80	2.36906e-80	5.89383e-80	4.17634e-81	-6.69918e-80	2.14869e-79	-6.15068e-80	2.8544e-78
-5.22297e-81	-4.20151e-81	-3.51668e-81	-2.32959e-81	-1.92251e-81	4.59151e-82	-1.34629e-81	-1.14238e-81	-1.31536e-81	1.36494e-80	-2.433e-81	-3.15549e-81	-2.82294e-82	4.44485e-81	1.36283e-80	-5.56562e-81	-1.51907e-81	1.26302e-82	1.26596e-80	-3.02463e-82	1.56497e-80	1.03574e-80	-4.97763e-81	-1.38868e-80	-5.36683e-80	-3.07799e-81	-7.95434e-81	-1.21216e-81	1.32882e-81	2.37771e-81	1.93714e-79
1.9187e-81	8.0256e-82	6.71001e-83	-1.60729e-81	-4.72287e-81	-1.10764e-82	-1.45981e-83	4.01463e-82	-2.18714e-82	-1.13334e-81	1.18127e-81	-3.63669e-82	5.54491e-82	3.76014e-82	1.23399e-81	2.58778e-83	2.19083e-81	4.43849e-82	-6.73506e-84	-1.36697e-82	-2.29356e-82	1.77566e-82	3.86403e-83	2.72278e-83	-4.35648e-83	5.26621e-82	1.77566e-82	8.88054e-83	-1.69267e-82	-1.32053e-82	1.91215e-80
-2.32204e-83	-4.25423e-83	-1.98916e-83	-1.80421e-82	5.42314e-84	1.25529e-83	4.12361e-83	-2.22772e-83	-2.40581e-82	1.28864e-84	-1.76317e-82	-1.63623e-83	-6.36492e-84	-8.82132e-83	2.61603e-82	-1.08798e-82	-1.99495e-82	1.0852e-83	2.72168e-83	-7.26327e-83	4.43635e-83	4.45204e-83	-1.18154e-82	2.85945e-83	-5.92959e-83	6.65267e-83	8.30547e-84	-5.62515e-83	5.30429e-83	5.93745e-83	2.09572e-81
4.19197e-83	-7.60857e-84	-3.04925e-86	4.48258e-84	4.12564e-85	-1.26271e-84	-3.52606e-84	2.53962e-84	-9.77567e-85	1.83328e-83	-1.04752e-83	-6.31725e-84	6.88744e-84	5.98243e-84	-7.95157e-84	-4.93929e-84	-2.0972e-84	-5.1552e-84	6.20838e-84	6.10468e-84	-2.02554e-84	-1.217e-84	-3.38791e-84	-2.57908e-84	5.17219e-86	-6.3375e-85	-5.92913e-83	6.23231e-84	-1.0415e-83	-1.05238e-83	2.39569e-82
4.77985e-85	1.19213e-87	5.46317e-85	9.97275e-87	-9.38175e-86	3.24683e-85	1.9934e-86	4.69962e-85	-6.53798e-85	-8.30907e-85	7.117e-85	2.88376e-85	1.76995e-85	2.21999e-85	-9.97337e-86	-3.69015e-87	-4.5391e-85	1.34208e-85	1.15024e-84	-5.92845e-87	-1.44337e-85	-7.05187e-86	-1.18285e-84	-5.56289e-85	1.33182e-85	6.57346e-85	-2.89433e-85	-2.42904e-84	-3.91803e-85	-4.61947e-85	1.29921e-83
5.58054e-86	-1.72076e-86	-4.47463e-86	1.1667e-85	-1.67281e-85	4.43418e-86	8.99005e-87	5.78583e-86	-1.65518e-87	2.32295e-86	8.57199e-87	1.23439e-85	-9.07974e-86	-4.38144e-86	6.09696e-88	1.2112e-86	3.63577e-86	-4.71222e-86	-5.86567e-86	-2.12121e-85	-7.02821e-87	-8.33972e-86	2.19821e-86	4.98282e-86	-1.08836e-86	-4.95546e-86	-3.36934e-87	6.69701e-86	1.52971e-85	3.30122e-86	1.65038e-84
7.87187e-88	-2.41345e-87	4.16993e-87	-2.30125e-87	-4.51044e-87	2.43954e-87	3.01004e-86	1.16613e-87	2.04318e-87	-7.32868e-87	8.95954e-87	6.5362e-88	-5.19959e-88	2.6499e-88	-3.62813e-87	-8.49268e-88	-1.08887e-87	4.69686e-88	1.42534e-87	5.43164e-87	1.74132e-88	1.50922e-86	9.98459e-87	-4.91131e-87	-2.04986e-87	4.07406e-87	-2.39346e-88	-4.00664e-87	1.748e-87	6.57286e-87	1.29404e-85
4.79354e-88	-9.35277e-89	4.50712e-89	-3.33186e-88	3.29678e-88	4.26893e-89	8.53222e-89	2.31624e-89	-7.57115e-88	-8.13869e-89	-7.26543e-89	-1.46159e-88	1.14868e-87	2.73441e-88	5.68287e-88	1.40402e-88	-2.13774e-88	4.09393e-89	-4.51262e-88	2.39577e-88	-5.40502e-89	-7.56286e-88	-8.69233e-89	2.5913e-88	-1.13674e-87	-1.77022e-87	-2.43298e-88	-5.62715e-89	2.14581e-88	1.2534e-88	1.02685e-86
-1.56732e-89	1.50993e-89	3.81916e-90	5.69001e-89	2.49422e-89	-9.37216e-90	-1.11395e-88	2.95119e-89	1.12201e-89	-6.25718e-90	-2.38391e-89	9.215e-90	3.9497e-89	-3.22545e-89	-2.77932e-89	1.31798e-89	-6.98119e-90	-3.44469e-90	-4.26545e-91	6.1596e-88	1.47676e-89	1.57659e-90	1.15317e-90	5.68191e-89	-1.32442e-89	-1.96803e-88	1.84122e-89	4.27225e-89	7.53754e-90	2.96564e-89	1.43947e-87
-1.28578e-90	1.61549e-90	-1.3378e-90	-7.20915e-91	-8.46394e-91	2.12175e-89	5.2029e-90	8.72717e-90	3.92974e-91	2.13256e-90	-2.30615e-90	-7.49653e-91	-3.3761e-90	3.04058e-90	-6.49654e-90	-2.49123e-91	3.09652e-90	8.10945e-91	1.10119e-89	-2.48074e-90	6.40318e-91	-5.77629e-90	9.95581e-90	-4.60551e-91	4.38128e-90	-5.92693e-90	3.88655e-91	-1.47171e-90	-1.63545e-90	3.58426e-90	1.11319e-88
-3.62543e-91	-2.15572e-92	3.7825e-91	1.59325e-91	-2.89926e-91	7.00138e-92	1.35207e-91	-3.19669e-92	4.01666e-91	-1.93153e-91	1.58895e-91	3.65981e-91	-9.79896e-91	5.73762e-91	3.3029e-91	-3.49815e-91	-1.00857e-91	-5.59803e-91	-7.90882e-91	3.95851e-91	1.62338e-91	-1.22566e-91	5.76696e-92	2.56039e-92	3.20671e-91	2.14369e-91	-3.61855e-91	-3.17872e-91	1.10473e-90	8.32335e-92	9.42055e-90
3.68187e-92	-1.10116e-92	-1.33317e-94	5.47546e-93	2.64281e-92	2.7068e-92	-3.02263e-92	-7.10462e-93	-3.26045e-93	-3.57085e-93	7.07811e-92	-1.84589e-94	1.56102e-92	-4.28594e-92	-3.80433e-93	-3.83889e-93	-5.46337e-92	5.44325e-92	1.83763e-93	-1.25893e-93	6.20495e-93	-1.14414e-92	1.45809e-91	6.21898e-93	4.28804e-92	-1.67707e-92	-4.1833e-93	-1.60899e-92	-2.59176e-92	1.76529e-92	6.93508e-91
-9.50937e-94	-9.57474e-95	1.45905e-94	1.58679e-93	2.26876e-93	5.83932e-95	1.00184e-93	-1.30463e-93	-1.46358e-93	-3.10823e-94	-1.49011e-93	-7.89283e-94	1.5129e-92	2.36277e-93	1.79063e-93	7.88211e-94	1.17487e-92	-1.74193e-93	-1.96862e-93	-5.41932e-94	-2.56769e-95	-6.91591e-93	2.68743e-95	-1.62737e-93	4.69729e-93	-1.78947e-93	-7.11578e-93	-1.58402e-93	2.85013e-93	2.25152e-94	7.43963e-92
-7.55773e-95	-4.54283e-94	4.97218e-95	4.79761e-95	-1.7447e-94	1.8476e-96	-1.03708e-94	-4.73902e-94	1.57937e-94	-6.26514e-95	8.2065e-94	1.50839e-94	-7.94339e-94	-8.76783e-94	-3.98243e-95	6.43589e-95	-5.11283e-94	1.9303e-94	3.79436e-94	8.43885e-95	-3.79819e-94	-3.84049e-94	-1.14932e-94	3.57207e-94	-9.2841e-95	-1.48322e-94	1.1197e-94	6.50155e-95	-1.31494e-94	1.42997e-94	7.44565e-93
5.75894e-96	-1.30603e-95	-6.191e-96	-2.63751e-95	8.94641e-96	2.5183e-95	-3.84891e-97	-1.84736e-95	7.00424e-96	-2.41448e-95	3.83817e-95	8.38074e-97	5.50053e-95	9.42593e-97	-3.58065e-95	-4.54211e-96	-2.52366e-96	9.00432e-96	5.16287e-95	-2.9491e-96	-1.15475e-95	5.35607e-96	3.24627e-95	6.53345e-96	-6.313e-96	-1.02228e-96	1.9714e-95	3.59598e-96	6.50445e-96	1.46187e-95	4.44812e-94
4.08527e-97	-2.34977e-96	7.35945e-97	1.44533e-96	-1.30011e-96	-8.87867e-97	9.62165e-98	2.18469e-96	2.73262e-97	7.36749e-96	4.36618e-97	-1.29433e-96	1.98807e-96	-3.89731e-96	-2.37718e-96	-5.45204e-97	1.46648e-96	8.49539e-97	-5.94187e-96	2.02126e-96	-3.79744e-97	1.24636e-97	1.19704e-96	-4.42455e-97	-8.73339e-97	1.2812e-96	6.82267e-97	1.18853e-96	-1.15737e-96	-6.31804e-97	4.58254e-95
2.80455e-97	-5.12403e-98	3.29122e-98	-9.2514e-98	-1.60921e-97	-1.03108e-97	1.61477e-98	-3.22408e-99	9.70482e-100	4.31225e-98	-8.30293e-98	-1.3611e-97	-5.3288e-98	6.23685e-98	-3.85053e-98	2.31153e-97	1.61385e-97	8.34013e-97	6.33016e-97	9.58362e-98	-9.44142e-98	-1.04865e-97	-3.2314e-97	-2.91299e-97	3.40636e-97	-3.17819e-98	2.33234e-97	3.21706e-97	4.37329e-98	1.33525e-97	5.03165e-96
-1.29628e-99	1.41361e-98	-1.15483e-98	-1.20718e-98	1.59303e-98	-1.74434e-98	-1.05743e-98	6.04384e-99	5.68021e-100	1.4486e-98	1.7018e-99	2.94091e-99	-1.43036e-99	5.52733e-99	-6.48124e-100	3.63798e-99	7.39383e-99	-1.76217e-98	1.48117e-98	9.32445e-99	1.24811e-98	2.90613e-99	4.28973e-99	9.2641e-99	5.29246e-98	-8.0602e-99	7.46671e-99	-4.97418e-100	-7.18536e-98	2.46509e-99	3.41345e-97
4.001e-99	-2.0343e-99	-1.57539e-99	-5.45869e-100	-3.5092e-100	1.65478e-99	1.60408e-99	1.11946e-99	-8.48058e-100	-2.52e-100	4.2047e-99	-1.23567e-99	-1.22589e-99	1.40898e-100	6.01865e-101	8.05129e-101	-6.86632e-100	7.45326e-100	-1.48241e-99	8.38634e-100	-7.32867e-100	-3.59479e-100	1.80784e-101	2.3752e-99	3.56938e-99	-1.29866e-99	-1.73492e-100	5.35148e-102	-2.01855e-99	-6.43101e-100	3.58809e-98
1.46189e-100	8.43035e-101	-1.48004e-100	1.98187e-100	-2.38805e-100	1.8124e-100	2.57755e-101	5.42239e-101	1.53152e-100	4.50283e-101	3.20642e-101	-6.76368e-101	-1.38266e-100	-1.61635e-100	7.79722e-101	-8.5162e-101	1.84244e-100	-1.6026e-100	1.55297e-100	2.70939e-101	-2.41643e-101	-1.92736e-100	-2.44199e-100	9.20781e-101	7.47198e-101	-3.67999e-100	2.90437e-101	-1.50182e-101	-1.30984e-100	-2.2199e-102	3.5377e-99
3.16662e-102	-2.0545e-101	-1.17557e-101	-3.09597e-102	4.13715e-103	1.42239e-102	-1.17753e-101	-1.48039e-101	1.03244e-100	1.03446e-101	-7.53593e-103	-3.67147e-102	-3.60795e-102	1.26365e-101	1.23752e-101	-1.5962e-101	2.17151e-101	1.52051e-101	3.58531e-102	-3.88549e-101	-2.14532e-101	7.82804e-102	1.66036e-101	-7.33456e-101	-1.10938e-102	3.50935e-101	8.19866e-102	-6.1898e-102	-2.66508e-102	2.08146e-101	5.02236e-100
1.91479e-102	-6.63857e-103	-6.17548e-103	2.70708e-103	2.21378e-103	4.7052e-103	-9.20162e-104	-9.2407e-103	1.65638e-103	5.92301e-103	3.09119e-102	1.20118e-102	2.21036e-102	7.81925e-103	1.14523e-103	1.4886e-103	1.96911e-102	-2.46755e-102	2.84244e-103	6.75216e-103	-2.28385e-102	5.39551e-103	2.07799e-103	4.79796e-102	-4.37157e-103	-4.6489e-103	6.68041e-103	-2.70497e-103	-2.3139e-102	-4.04559e-103	3.12652e-101
3.18123e-104	-5.535e-103	4.46818e-105	3.60131e-103	1.03755e-104	1.78505e-103	1.14795e-104	-1.08213e-103	-1.21271e-105	-4.22531e-105	-1.36039e-103	-7.20637e-105	6.83988e-104	-1.64042e-104	9.03203e-104	-5.73743e-104	-9.552e-104	2.4582e-104	-1.06634e-103	-3.46326e-104	-7.5802e-104	3.6306e-104	-1.0761e-103	-1.33996e-103	3.23135e-104	-1.51779e-103	-1.81607e-104	-1.09898e-103	3.60415e-104	8.50053e-104	2.68795e-102
1.5658e-105	-3.37574e-105	7.15064e-106	-1.01954e-104	-3.1879e-105	-8.47532e-105	-3.70828e-105	-1.01399e-104	-1.71154e-104	-5.71921e-106	2.84731e-104	-6.86542e-105	1.79409e-104	2.16681e-104	4.33539e-105	-3.63794e-105	-1.01497e-104	-3.37928e-105	-2.55224e-105	9.35005e-105	4.10875e-105	4.47588e-105	-5.61928e-106	-1.81082e-105	9.62302e-105	-3.94376e-105	-6.56648e-105	2.28506e-105	3.1443e-105	-2.12006e-104	2.25123e-103
-1.01527e-106	-1.7311e-105	1.54941e-106	-4.09898e-106	-9.82576e-107	-2.13355e-107	3.13367e-106	9.27462e-107	-2.33991e-106	4.66768e-106	7.44286e-106	-2.02563e-106	-2.20352e-106	2.16056e-107	-6.66617e-108	2.47165e-106	-2.547e-106	3.06704e-107	2.76169e-106	2.23104e-107	-2.9903e-106	-1.7982e-105	4.30302e-106	1.0712e-106	-6.82397e-105	-3.25807e-106	-1.29007e-105	-6.4409e-106	1.07873e-105	-7.34237e-106	1.9182e-104
-2.44539e-109	4.14927e-107	-1.20556e-106	5.53138e-107	5.68099e-107	1.83762e-106	-1.21768e-106	1.76278e-107	-1.81763e-107	2.33648e-107	1.77109e-107	-1.92577e-107	6.74029e-107	-3.1837e-109	-2.3686e-106	1.11603e-106	-1.13602e-106	8.09202e-107	6.58319e-107	-1.18938e-106	-9.15556e-107	-7.52681e-107	1.00733e-106	6.87099e-107	1.63039e-107	-1.64957e-106	4.48861e-107	4.87082e-107	-2.91836e-106	7.90237e-107	2.45354e-105
5.42359e-109	-1.64074e-107	-3.9752e-108	1.40323e-108	-1.05958e-108	-7.84947e-108	-1.47041e-107	-1.17296e-107	-2.1067e-108	2.68329e-109	-2.49729e-108	1.52246e-109	-1.26637e-108	-1.21588e-108	-9.20282e-109	-2.34759e-108	6.30976e-109	-3.27814e-108	1.41506e-107	1.55708e-108	-3.97442e-108	2.87202e-108	-6.18723e-109	-2.92016e-108	-2.19373e-108	-1.91848e-109	-2.74101e-108	6.66784e-108	-4.59479e-110	3.69655e-108	1.13985e-106
4.05172e-110	-9.13768e-109	-1.8585e-111	2.97791e-109	1.81804e-109	7.65847e-109	-2.83893e-109	6.24202e-109	8.51458e-109	-5.46786e-109	-2.32762e-108	5.64628e-109	-3.61671e-109	-1.19936e-109	-2.45184e-109	-6.68801e-110	-2.55845e-109	-6.54788e-109	-3.02881e-109	2.52116e-109	-8.48927e-109	1.47216e-108	3.1293e-110	-2.37622e-109	5.54421e-109	9.72559e-111	8.37021e-109	3.33447e-109	3.08714e-110	-1.17498e-108	1.51899e-107
3.80925e-110	9.35715e-111	-2.03292e-111	1.12992e-109	-2.28675e-110	4.48216e-110	3.84995e-110	-4.89851e-110	-7.9465e-111	-1.53625e-110	-3.07289e-110	1.96428e-110	-1.40416e-109	-1.87897e-110	-5.63195e-110	-4.22453e-110	-1.00501e-109	1.23432e-109	2.26624e-110	-4.74945e-110	1.24981e-109	6.17483e-111	-2.5293e-110	7.17889e-111	7.43623e-110	-3.53844e-110	1.32058e-110	3.79778e-110	-6.28996e-111	-1.65386e-110	1.29058e-108
3.59805e-111	-2.25579e-111	2.01694e-111	-1.75589e-111	3.59775e-112	-6.44532e-112	-2.04242e-111	2.60812e-110	-5.76899e-112	-5.20193e-111	2.62961e-111	-1.47087e-111	-1.29561e-111	-2.17417e-111	9.80129e-111	1.32189e-111	1.98535e-111	-1.95232e-110	3.78451e-111	5.75029e-111	6.89236e-111	-3.708e-111	4.71602e-111	8.36732e-111	2.79609e-111	-3.54571e-111	-1.856e-111	4.76234e-111	2.52205e-112	7.95044e-111	1.39117e-109
3.5255e-112	1.84235e-113	-6.7441e-114	2.04317e-111	1.66688e-112	3.27237e-113	-6.53711e-114	-1.66651e-111	-1.69723e-112	-1.54553e-112	-1.37383e-111	2.47177e-112	7.29241e-113	-4.54462e-112	8.33823e-113	6.14162e-112	1.55805e-111	1.43462e-112	5.2941e-113	3.30964e-113	4.71097e-112	-3.14437e-112	8.69867e-112	-1.853e-112	-4.9028e-112	3.90375e-112	1.30805e-112	-4.7308e-112	1.94639e-113	5.54271e-112	1.31501e-110
2.27073e-112	-9.5236e-113	-2.93355e-114	-3.06056e-114	3.23626e-114	1.12378e-113	3.14403e-114	-3.56185e-114	-3.48254e-113	-2.46309e-113	6.85393e-113	8.66035e-114	-3.68102e-113	7.95622e-114	3.22788e-113	3.51106e-113	-3.52054e-114	8.36812e-113	-4.78862e-113	2.99813e-114	-4.75411e-114	2.60813e-113	5.02413e-113	2.27092e-113	-8.74291e-113	2.29439e-113	6.82713e-114	-1.73188e-114	-1.07121e-113	3.23437e-113	1.00215e-111
1.89313e-115	-6.48889e-114	6.0169e-115	1.86795e-114	7.19135e-115	-1.95309e-114	7.27091e-114	-4.68721e-114	-1.60117e-114	3.47971e-114	1.1898e-113	3.40245e-114	-9.78207e-114	5.83231e-115	1.45523e-114	-5.29915e-114	2.99507e-114	4.20437e-114	-6.72275e-115	1.0397e-114	2.87807e-114	1.04421e-114	4.31486e-114	4.41186e-114	-2.28239e-114	-1.28109e-114	3.2767e-114	3.46308e-114	-4.94253e-115	1.17008e-113	1.05338e-112
-3.4201e-115	1.41419e-114	-6.49163e-115	5.50817e-116	-1.87888e-115	2.07233e-115	-3.12094e-115	-1.15053e-115	-3.40449e-115	-1.09024e-115	-2.29605e-115	-4.81812e-115	1.01254e-115	-3.82668e-115	-1.10603e-114	1.00116e-115	-1.05117e-115	-9.44628e-116	2.29741e-116	-1.22091e-116	5.11977e-115	-6.15603e-117	1.13113e-114	-9.25832e-116	-1.07438e-115	7.06694e-115	-2.12931e-115	8.00516e-116	-3.03078e-115	2.11059e-115	9.73153e-114
-5.06269e-117	-4.09581e-116	-2.60591e-116	-3.7692e-116	-9.71392e-117	3.12335e-117	-9.38387e-117	-4.48043e-118	9.81564e-117	-3.00445e-117	6.00093e-117	-1.02297e-116	-6.75898e-117	-2.57093e-117	-2.3394e-116	1.52367e-117	-3.08018e-116	1.19705e-116	-3.43098e-116	-1.37536e-116	9.5648e-117	-3.72068e-116	1.87628e-116	1.50271e-115	-1.09095e-115	-1.32809e-116	3.92367e-116	-2.97726e-116	-2.71181e-116	-3.56613e-116	7.56545e-115
-4.35251e-117	-7.37953e-118	9.05418e-117	8.09933e-117	8.75404e-118	1.43702e-118	-6.56503e-117	-2.07721e-117	1.79755e-117	-4.7367e-117	-8.1527e-118	-9.38407e-118	-4.12996e-117	1.61454e-117	-3.74068e-118	-2.72263e-118	4.45306e-118	-1.37623e-118	4.6026e-118	-1.90512e-117	-1.82335e-117	-2.45471e-117	2.52613e-117	3.19019e-118	4.72624e-118	-7.97898e-118	4.17275e-118	2.19548e-117	-7.18508e-118	5.30565e-118	6.17879e-116
6.98454e-119	-1.09779e-118	3.62681e-119	1.40313e-118	2.70313e-120	1.73862e-119	1.01884e-118	-6.58445e-119	-6.2906e-119	-6.57343e-119	-6.40236e-118	-1.29292e-118	-3.55156e-119	-1.7306e-118	3.94037e-119	-6.84756e-120	1.01288e-118	-1.3198e-117	-5.56649e-118	-7.08341e-119	-8.53936e-119	-1.31679e-118	-6.85429e-119	-8.51131e-119	-2.29565e-118	2.44925e-118	-8.76839e-119	-3.93724e-119	1.84381e-117	6.90226e-119	6.6307e-117
-2.19137e-119	1.45865e-122	1.23819e-118	4.46094e-120	-1.22232e-119	-5.57737e-119	-8.1599e-120	-2.34072e-119	9.44366e-120	3.14976e-119	-7.81542e-120	-3.7128e-119	1.17343e-120	-8.7307e-121	4.01454e-121	-1.05461e-119	-1.66442e-119	-7.4769e-119	2.29733e-119	4.95856e-120	-2.64544e-120	-2.54358e-119	1.40079e-120	4.49899e-120	3.41963e-119	-8.32982e-120	8.81865e-121	-6.62747e-119	-4.23434e-119	6.0774e-120	6.60081e-118
4.11588e-121	7.94141e-121	2.91479e-120	-3.28957e-120	-1.08549e-120	8.45253e-122	-1.72347e-120	-4.7473e-121	-2.82781e-121	-8.45952e-121	-9.3201e-121	-1.04934e-120	3.80295e-121	5.5848e-121	4.75512e-121	1.12812e-122	5.7737e-121	6.28102e-121	1.90729e-120	7.4319e-121	-1.08197e-119	-1.95102e-121	-1.48653e-121	-1.49162e-120	-1.49593e-121	-2.35556e-120	-1.44502e-120	-4.7244e-120	1.60768e-120	-6.84095e-121	4.27913e-119
1.24191e-121	1.43712e-121	1.49901e-121	-6.2295e-122	4.34569e-122	-5.18024e-123	2.91206e-121	5.52763e-122	-3.09873e-122	-1.57039e-123	1.26161e-121	-2.13251e-122	-1.33677e-121	1.59382e-121	-8.81369e-123	6.06008e-122	1.67092e-122	1.79914e-121	-1.56131e-122	-1.72346e-122	6.32978e-122	3.46013e-121	9.51394e-121	-3.77966e-122	1.38558e-121	8.61779e-122	-2.33364e-121	7.20988e-122	-2.28989e-122	-1.00471e-122	3.60885e-120
1.01504e-122	2.81067e-122	2.95678e-123	4.78395e-123	1.99235e-122	6.54893e-123	-4.14567e-122	3.55224e-123	9.20442e-124	2.68709e-123	6.62621e-123	-1.03643e-122	1.12254e-122	9.12168e-123	-5.94039e-123	5.68966e-123	-2.05542e-122	-5.86908e-122	3.96904e-123	6.85831e-123	2.08826e-122	-1.10724e-122	-1.19745e-122	4.92909e-125	2.36641e-122	1.36562e-122	-8.54098e-123	-6.22514e-122	-9.95683e-123	1.30841e-121	5.53016e-121
7.80464e-124	-8.89336e-124	-4.3355e-123	-4.77192e-124	-7.72985e-124	1.70293e-123	2.65754e-124	2.25699e-124	3.48627e-124	4.63997e-124	7.95065e-124	-4.06746e-123	2.596e-123	-2.55069e-124	-3.66166e-124	-2.16822e-123	-2.27484e-124	-2.55313e-123	-2.17464e-123	4.04712e-124	2.76976e-124	-1.68374e-123	-3.94811e-123	-5.25771e-124	1.41738e-123	-1.24735e-123	-7.72777e-125	-4.99438e-123	1.25416e-124	-3.32968e-124	4.04998e-122
6.79255e-124	3.34798e-125	-4.75953e-124	4.05575e-125	-3.63859e-124	1.84318e-124	1.8789e-124	-2.44306e-125	-1.51625e-125	-4.78019e-125	1.60268e-124	-9.99737e-126	-1.38852e-124	1.84013e-125	1.62277e-124	2.09218e-125	-7.3888e-125	-3.34831e-125	9.22938e-126	4.08462e-125	2.90524e-125	1.4132e-124	-2.78227e-125	-1.5808e-124	-5.5031e-125	-1.22515e-124	4.38948e-124	-2.01565e-124	2.38071e-124	-9.9347e-126	4.14321e-123
-3.13068e-126	-1.20904e-126	1.10045e-126	-5.23437e-126	9.15433e-126	8.2525e-126	2.51488e-126	-9.16274e-127	-1.69212e-125	-8.30551e-126	-2.24867e-126	3.14782e-126	-2.09481e-125	-4.2977e-126	1.56238e-125	7.80703e-126	5.0111e-126	-1.53918e-125	1.73296e-125	1.26744e-126	1.09086e-125	3.38811e-127	9.82609e-126	-7.02494e-127	-7.48366e-126	7.85007e-126	1.62358e-126	1.32371e-125	2.28608e-126	-2.58127e-125	2.29881e-124
1.71252e-128	2.80615e-127	8.60546e-127	3.52069e-127	-1.26986e-127	-1.17567e-127	-3.96018e-127	-4.20905e-127	2.93377e-126	-2.5001e-126	-1.10761e-126	-3.56474e-126	3.69391e-127	4.63659e-127	4.78941e-127	-1.53257e-128	2.91686e-127	6.42154e-126	-6.60966e-128	-9.41157e-127	6.77188e-127	-2.96588e-127	2.30085e-126	3.46959e-127	1.21085e-126	-2.64814e-127	-1.91839e-126	-3.62949e-127	3.11097e-127	6.85726e-127	3.01013e-125
-3.38439e-128	-2.55746e-128	4.34755e-128	5.67699e-128	-1.21064e-128	-2.05154e-128	-6.43591e-129	3.17012e-128	3.52596e-128	-5.86193e-130	1.63435e-127	-2.13214e-128	3.07601e-128	-5.04114e-128	-8.38246e-128	1.51123e-128	-5.3688e-128	2.46784e-128	5.11525e-128	-8.28756e-128	-6.74428e-128	3.54101e-128	-3.3547e-128	-2.90212e-128	1.16232e-128	6.1893e-128	-6.97933e-127	2.52877e-127	-2.16947e-127	1.62372e-128	2.26646e-126
-1.4904e-130	-4.62765e-129	3.65419e-129	-5.29605e-129	4.40806e-129	-8.34453e-130	1.34663e-129	-4.22947e-129	2.14556e-128	3.59615e-128	-3.02942e-129	2.4722e-128	1.3186e-128	2.38342e-128	2.15115e-129	1.6129e-129	-7.46052e-129	-4.04419e-129	1.34554e-128	3.73648e-129	-5.0178e-129	-3.31229e-129	-1.05515e-129	8.07474e-129	-1.3853e-128	-1.44356e-130	1.17769e-129	-2.84626e-129	1.12995e-129	6.77193e-129	2.22578e-127
-4.90739e-130	1.018e-130	-1.47029e-129	-2.70249e-130	-1.64708e-131	-4.06696e-130	8.04531e-131	1.62261e-129	5.46447e-130	8.99589e-130	-9.45326e-130	-1.55259e-129	7.54554e-130	3.83153e-130	-8.98943e-130	8.18483e-130	-1.21012e-130	1.2392e-129	-2.6841e-130	-1.34033e-130	3.85248e-131	-4.09748e-130	2.43524e-130	-3.08623e-130	1.10757e-129	2.97903e-130	-8.41276e-130	4.8012e-130	-4.77501e-130	-4.47026e-130	1.76729e-128
-1.7477e-131	-1.15792e-130	8.87e-131	-3.78858e-131	-1.6713e-131	2.55404e-131	-1.87927e-130	8.16156e-132	-5.56821e-133	1.24234e-131	1.57824e-131	-9.1398e-131	4.46775e-131	2.61162e-131	1.03406e-130	4.69862e-131	-1.22903e-131	-2.35691e-130	-4.96142e-131	1.20509e-131	2.5679e-131	1.84318e-131	5.0786e-132	8.83245e-132	3.75364e-131	-1.59836e-131	4.2797e-131	3.37527e-131	1.13603e-130	-3.607e-131	1.48695e-129
4.06303e-132	-9.46755e-132	1.02479e-131	-4.90198e-132	-8.75742e-132	1.92084e-132	-8.12556e-132	5.28038e-132	-1.23122e-132	1.66608e-132	-5.49892e-132	-4.9177e-132	8.18881e-132	3.95758e-133	-7.43247e-132	-3.59783e-132	-4.62062e-133	2.002e-132	-1.82445e-131	-3.52148e-132	2.74544e-134	3.0328e-132	2.83147e-132	8.69855e-132	-5.09186e-132	3.10544e-132	-2.57569e-131	-2.8548e-131	-5.01818e-132	5.89693e-132	1.97931e-130
-1.64002e-133	-1.02772e-132	4.81019e-133	1.32009e-132	5.73274e-134	-9.90611e-133	2.11545e-134	1.65203e-132	1.03495e-132	-2.0936e-134	-3.03133e-133	-1.78458e-133	8.54093e-134	-1.72541e-133	3.88531e-133	-7.59514e-133	-4.69103e-133	9.89028e-133	5.66601e-134	-4.14808e-133	-2.95163e-133	-5.19641e-133	9.47193e-134	2.15648e-134	-2.13519e-133	-1.86367e-133	-5.36998e-134	5.17301e-133	-9.30442e-133	2.98884e-132	1.64083e-131
3.9765e-134	-1.13477e-134	-3.13995e-134	-2.73393e-134	-1.73154e-134	8.21487e-135	1.16663e-134	5.24281e-134	-2.06751e-134	-3.83445e-134	1.00218e-133	-3.15737e-134	1.39285e-133	5.19249e-134	-5.59807e-134	-2.96589e-134	1.12923e-133	-5.83227e-134	-5.92251e-135	-9.80167e-135	3.73916e-134	-4.26753e-134	4.92335e-134	1.64249e-133	-7.73322e-134	-6.72522e-134	4.5997e-134	-4.21761e-134	-5.17289e-135	-3.2272e-134	1.41786e-132
1.49543e-134	6.37497e-136	6.07714e-135	-2.21474e-135	1.05796e-135	-3.69079e-135	5.8139e-135	-6.29062e-135	3.65512e-135	-7.3984e-135	1.33633e-135	-9.76078e-136	2.50447e-135	1.46828e-135	-4.39495e-135	-3.29028e-135	1.02311e-135	-2.12111e-137	1.08647e-134	4.42291e-136	-2.79952e-136	-9.90533e-135	-3.34201e-135	5.77909e-136	-4.05934e-134	-3.07653e-135	-6.22496e-136	1.07912e-135	4.76118e-136	-4.56974e-135	1.42635e-133
1.91918e-136	-1.69107e-136	1.193e-135	-6.14265e-137	-4.78892e-137	-6.12967e-137	-3.45709e-136	8.70931e-137	-2.72956e-136	-9.95593e-136	1.14266e-137	-1.43453e-136	-1.50258e-137	3.14224e-136	3.47257e-137	5.67015e-137	-2.47943e-136	-4.86546e-136	-3.74023e-136	-4.25132e-136	2.19673e-135	1.69135e-137	-1.25041e-136	-2.54153e-136	-4.15795e-136	-5.06211e-138	-2.81135e-136	3.25165e-136	1.60367e-136	6.20715e-137	9.37762e-135
-7.99705e-137	-3.0773e-137	1.81847e-137	-2.97927e-137	5.05241e-138	-1.11647e-137	-2.35356e-136	6.22102e-137	-2.88338e-137	2.63108e-137	-7.7899e-137	-6.81651e-138	3.70716e-137	7.7474e-137	7.4497e-138	2.94984e-137	8.80908e-139	-3.55375e-137	1.2678e-137	-9.17587e-137	8.19967e-137	-2.27808e-137	-1.56516e-137	1.49557e-136	6.50334e-137	8.07302e-138	-2.03636e-138	-5.29662e-138	-8.58745e-137	-2.35944e-137	1.36461e-135
-8.88134e-139	1.97465e-138	1.5999e-138	-2.22619e-137	-4.5576e-139	1.7682e-138	3.87383e-138	1.30994e-138	6.14547e-139	2.80686e-138	-4.7139e-138	9.37893e-138	2.55584e-139	-7.55167e-139	1.17699e-137	7.74039e-139	2.862e-138	-4.99333e-139	1.08241e-138	6.01105e-138	-1.76986e-139	2.57249e-138	-5.30668e-139	4.57282e-138	-2.86355e-138	-1.09511e-138	-3.1407e-138	6.05191e-138	1.40827e-138	-5.83166e-138	1.039e-136
-6.25565e-139	-1.10347e-138	5.71709e-139	-1.99738e-139	-9.41369e-140	-2.57549e-139	-5.83904e-140	1.2242e-140	-6.8577e-139	2.43152e-139	3.59891e-139	-1.06488e-139	1.57945e-139	1.10284e-139	6.45923e-140	-5.56045e-139	-3.42144e-139	4.30438e-140	-8.65984e-140	-1.70344e-139	8.21636e-139	-8.66418e-140	-5.35663e-139	3.67225e-139	3.83498e-139	-6.82985e-140	1.06742e-139	-1.04089e-139	-4.36015e-139	4.0049e-141	8.76291e-138
2.19514e-140	-2.93628e-140	2.00675e-140	2.82703e-141	-1.05749e-140	3.42659e-140	-5.93286e-141	3.86653e-140	1.71668e-140	-1.6871e-140	-2.77877e-140	-8.88609e-141	-5.23065e-140	-5.36561e-141	-3.62923e-141	-7.01209e-141	1.62403e-140	7.67896e-141	-5.06737e-140	-7.87525e-140	3.78475e-141	2.94807e-140	9.977e-141	-2.63114e-141	2.20308e-141	-1.05911e-139	-2.76252e-140	1.10225e-139	8.07025e-141	3.91693e-141	7.59843e-139
-5.50106e-141	1.58665e-141	7.99595e-141	-6.79071e-141	-6.00682e-141	-6.52407e-141	8.17452e-142	-6.88142e-142	3.66221e-141	1.19375e-141	5.21258e-141	2.38218e-141	1.49242e-142	1.73957e-141	3.48465e-141	9.60965e-142	-1.19685e-141	-2.15582e-142	5.84975e-141	1.16129e-141	3.77232e-141	9.14281e-141	-2.01435e-141	-3.2522e-142	-4.07983e-141	-8.75944e-141	3.86175e-141	-5.558e-142	-1.34396e-141	2.156e-141	9.9131e-140
-4.61397e-143	1.02714e-142	2.24822e-142	-1.86573e-142	6.21996e-143	2.63213e-142	5.85017e-142	1.28632e-142	2.01602e-143	-2.66551e-142	4.15228e-143	1.3234e-142	-4.56312e-143	5.89377e-143	-5.18054e-142	-7.31382e-143	-8.731e-143	-2.20745e-143	-1.20152e-142	-4.96477e-142	2.04541e-142	-2.18394e-142	1.88204e-142	1.70486e-143	1.18006e-144	5.31985e-142	1.45123e-142	-4.7207e-143	5.13419e-142	-2.00757e-142	5.54952e-141
-2.87685e-144	2.16784e-143	2.95242e-143	1.10893e-143	-1.81577e-143	4.23081e-144	-2.75633e-143	2.64188e-143	-1.13954e-143	-5.22731e-143	-2.76513e-143	1.62957e-143	7.22689e-144	-7.87567e-144	5.33036e-143	3.42832e-145	1.76258e-144	-2.8189e-143	-2.08914e-143	1.01294e-144	2.37047e-143	-3.17378e-144	1.73626e-143	-1.23659e-144	1.39834e-143	-1.81157e-144	3.56665e-144	2.00485e-143	4.80017e-143	5.8407e-144	5.0849e-142
-6.17131e-145	-3.17244e-146	-3.43145e-144	7.81655e-145	1.48803e-144	-2.04734e-144	-1.01796e-143	4.32204e-145	2.02173e-144	-8.576e-145	-2.57227e-145	1.4701e-144	1.58562e-144	-2.54148e-144	5.22613e-145	8.51602e-145	-1.91756e-144	-1.83922e-144	-1.03202e-144	1.86982e-144	4.09263e-144	3.79913e-145	1.49633e-144	3.96137e-146	-4.78025e-145	3.60398e-145	1.27284e-144	4.70274e-145	-1.8745e-144	1.82921e-144	4.80694e-143
3.11015e-145	-4.43949e-146	-7.0877e-146	5.26593e-146	-3.89562e-146	-5.28186e-146	-6.65982e-146	7.10093e-147	1.65235e-145	7.05196e-146	-7.68636e-146	-3.77417e-146	3.47678e-145	1.1009e-145	-8.03806e-145	6.64913e-147	-5.62893e-146	-1.73243e-146	1.34962e-145	1.54648e-146	1.05998e-145	3.19473e-146	-8.26975e-145	4.57693e-146	-2.03836e-145	6.80861e-146	-6.21608e-145	-1.47985e-145	7.4064e-146	-5.67178e-145	5.18049e-144
-2.76661e-148	5.25145e-147	-1.34255e-146	-1.15772e-146	-3.94161e-147	-1.18662e-147	-9.69764e-147	-1.96782e-146	-4.53458e-147	5.58065e-147	1.23836e-146	2.19298e-146	-2.56762e-146	1.82153e-146	3.29995e-147	2.95046e-147	-9.7065e-147	-4.06041e-147	-6.74233e-147	7.34833e-147	-3.1806e-146	-6.88079e-147	-8.16947e-147	5.56351e-146	2.34543e-147	7.09389e-147	-9.72616e-148	-1.22281e-146	-1.89743e-147	-3.2896e-147	3.17781e-145
6.9736e-148	-8.01053e-147	2.71348e-147	1.38708e-147	-1.75123e-149	-2.73303e-149	-1.95866e-147	4.05409e-149	1.34656e-147	2.29326e-148	-7.65333e-148	-6.08037e-148	-5.0529e-147	-4.9487e-148	-3.6227e-148	-5.49302e-148	-1.94091e-147	-3.98009e-148	-4.29385e-148	-6.41038e-148	5.88174e-148	-2.89267e-148	-1.00259e-147	-1.9576e-149	-3.59115e-147	-3.51173e-148	5.82309e-148	-9.94328e-148	-2.35668e-148	-5.30891e-148	3.58556e-146
-1.04562e-148	1.74701e-148	-1.85772e-148	-5.22592e-148	8.65155e-149	-5.59366e-149	4.03494e-150	1.34352e-148	-2.78509e-148	4.34649e-148	2.41057e-149	9.63782e-150	-3.50406e-149	-2.81382e-148	2.41808e-149	1.2296e-148	-1.76588e-149	3.8532e-148	2.29565e-149	6.91098e-149	2.85832e-148	4.94094e-149	8.45241e-150	-2.26813e-148	2.39563e-148	5.08194e-149	-3.06605e-149	1.88243e-148	3.42621e-149	-5.59378e-149	4.14397e-147
2.95123e-150	1.10275e-149	1.90947e-150	1.50994e-149	-5.48808e-150	2.29249e-149	6.96522e-150	1.37781e-149	-1.39606e-150	-2.7665e-149	1.45992e-149	-1.14712e-150	-1.62345e-150	-3.54106e-150	2.47073e-150	-3.13992e-149	-1.7737e-150	2.95645e-149	-1.21212e-149	-5.70821e-150	8.8602e-150	3.82778e-150	4.43855e-150	-9.04712e-150	4.68834e-150	-1.53023e-150	-8.03713e-150	1.74785e-149	1.37147e-150	-5.77725e-150	2.7821e-148
1.00002e-150	-8.65659e-151	9.80006e-151	-3.32759e-151	3.55896e-151	-3.45075e-151	9.04927e-152	3.89617e-151	4.3794e-151	-8.94926e-152	4.48519e-151	-7.11298e-151	6.26294e-151	-2.86543e-150	-2.02088e-150	-5.33346e-151	5.31529e-151	-1.31898e-150	1.21245e-150	-7.34535e-151	1.60116e-150	4.156e-151	5.71215e-150	1.12647e-150	-1.73919e-150	1.34819e-150	2.20336e-151	2.04277e-150	-1.12263e-150	-6.99461e-152	3.12886e-149
2.25272e-152	6.29196e-152	4.54354e-152	-1.09484e-151	-6.15323e-152	6.41966e-152	2.70527e-152	2.57362e-152	-2.33239e-152	1.3388e-151	-4.34512e-151	1.00953e-152	7.31561e-152	-3.34651e-152	-2.06165e-152	1.78951e-152	-8.99641e-152	-9.08256e-152	-5.71675e-153	5.30901e-152	1.06569e-152	9.79574e-152	-2.01347e-152	2.53547e-152	1.18657e-151	-7.48195e-153	-8.99438e-152	1.9564e-152	1.00261e-151	5.6482e-152	1.95192e-150
-1.95518e-152	-3.98427e-153	7.16199e-153	2.17758e-153	4.2117e-153	3.77235e-153	-2.57168e-153	-8.81357e-153	7.43553e-154	-1.70988e-153	1.13045e-152	-1.68674e-152	3.70363e-152	1.3657e-152	1.31501e-153	1.37792e-153	-2.77385e-153	1.10698e-152	5.99716e-154	5.19701e-153	-8.09342e-153	-3.59976e-152	-8.81415e-153	-6.68142e-153	1.27094e-152	-9.92428e-154	2.93491e-152	-6.29271e-153	-4.40627e-153	-1.31848e-152	2.82418e-151
-1.1937e-154	1.09922e-153	7.75239e-155	-2.71401e-154	-8.10412e-155	-5.0265e-153	2.16518e-154	2.20236e-154	-1.30192e-154	-8.6409e-155	1.92756e-154	4.43916e-154	-1.23334e-153	5.44207e-154	3.37765e-154	1.60918e-153	-5.01948e-155	5.09834e-154	1.77764e-155	1.87679e-153	-9.50908e-155	2.71642e-153	-2.41572e-153	-1.2515e-155	5.19819e-154	1.15031e-154	4.25829e-154	2.88502e-154	-1.38333e-154	3.91075e-154	2.12625e-152
4.32888e-155	5.77537e-156	1.62962e-156	8.0255e-155	-2.54979e-155	-4.019e-155	-4.47482e-155	-2.10843e-155	2.02493e-154	5.04955e-155	1.96317e-156	2.56826e-155	-4.09199e-155	6.75982e-156	-5.63732e-156	-1.0279e-154	-2.27349e-155	-5.0463e-155	-2.85175e-155	-3.42551e-155	-8.79642e-155	1.33179e-154	-1.89362e-154	-1.62776e-154	-2.23247e-156	6.92994e-155	6.98597e-155	-2.45167e-155	1.3232e-154	4.22431e-155	1.74893e-153
4.63754e-156	-1.27171e-156	-7.83352e-157	5.03564e-156	1.83366e-156	-1.31591e-156	-9.45289e-157	2.82884e-156	-7.54001e-157	-1.16152e-155	-1.74042e-157	-2.33479e-156	-1.30923e-155	-3.01147e-155	5.25003e-156	1.14422e-156	-4.39812e-156	1.4282e-155	2.17163e-156	-1.46421e-155	-3.15088e-156	1.53732e-155	-3.23822e-156	2.23348e-157	7.21639e-156	-7.83219e-156	2.51477e-156	-3.38685e-157	7.77266e-156	-1.00404e-155	1.76326e-154
-2.01298e-157	8.63336e-158	-1.26097e-156	2.26176e-158	4.23288e-158	2.14987e-157	-2.84061e-157	2.93004e-157	2.79207e-157	-5.14475e-157	8.00483e-157	-4.51092e-157	-8.41571e-157	-1.60313e-157	-3.22956e-158	-8.42757e-157	-9.3175e-158	-1.53924e-156	-2.6298e-157	-2.30076e-158	1.89708e-157	-5.02829e-157	-4.66813e-156	2.21771e-158	5.94737e-157	-6.44836e-157	-5.59822e-157	-3.13407e-157	1.30634e-157	-2.02166e-157	1.60746e-155
-5.56659e-159	3.21994e-158	5.44854e-158	5.34514e-159	5.64357e-159	-1.56429e-158	-2.42716e-158	-7.05706e-158	7.50864e-158	-3.78525e-158	4.19165e-158	3.54656e-158	-7.91026e-158	3.81675e-158	3.07015e-158	-3.96581e-158	1.67054e-158	5.24026e-160	4.20477e-158	-7.44318e-159	-2.17988e-158	-1.17807e-157	-1.18046e-157	5.31681e-158	2.2439e-158	1.6705e-158	2.30737e-159	4.72067e-159	1.08164e-157	-1.44783e-158	1.13803e-156
1.0657e-158	-6.65672e-161	2.98729e-158	3.84885e-159	-1.67632e-159	-1.59194e-159	1.00577e-158	1.24335e-158	-2.86911e-160	-5.21008e-160	-4.25472e-159	-2.39839e-159	-1.31723e-159	-1.48936e-159	1.97756e-159	-4.30026e-160	-3.06468e-159	-2.37015e-160	7.32032e-159	-8.24011e-161	3.18052e-159	-1.33162e-158	-9.7056e-160	-1.38573e-159	4.67847e-159	6.93825e-159	4.94101e-159	9.56541e-160	-2.07447e-159	5.34541e-159	1.37372e-157
1.14558e-160	4.23535e-160	-5.03106e-160	3.9732e-160	3.24739e-160	9.46929e-161	9.29665e-161	-1.4654e-160	-7.66766e-160	-2.47e-161	-9.36541e-160	-1.31996e-160	2.91351e-160	-1.56828e-161	3.25566e-161	9.76245e-160	-3.58215e-161	-1.14802e-159	-8.96321e-161	-7.41209e-161	6.41367e-160	-2.96402e-160	4.91534e-161	7.01854e-161	-1.25359e-161	2.8943e-160	1.31641e-159	1.74214e-160	-4.02895e-160	8.49051e-160	1.07225e-158
-3.93908e-161	-8.86511e-163	2.60029e-161	-7.50747e-161	-2.21705e-161	1.23818e-161	9.6498e-162	1.02604e-161	1.10794e-161	-3.70457e-161	8.03141e-161	5.81575e-161	-2.78721e-162	2.92801e-162	-2.33558e-161	-1.67778e-160	2.14386e-161	1.75409e-161	1.74966e-161	-5.30282e-162	4.34169e-162	2.84394e-161	8.02848e-161	3.49495e-161	5.01208e-162	1.07988e-161	-4.57767e-161	-4.2421e-161	2.49031e-161	3.21764e-162	9.21187e-160
-1.42969e-161	6.53216e-162	-4.44389e-162	-3.45497e-163	6.17197e-163	-1.43359e-162	-6.95277e-163	4.85084e-162	-4.96374e-162	1.18265e-161	-3.56869e-162	2.60113e-162	-1.94903e-162	2.37086e-162	-3.91237e-164	-1.50174e-162	5.59361e-163	-7.38476e-162	-5.78694e-162	-5.1091e-162	-3.15663e-163	9.82949e-163	6.26659e-164	5.31663e-163	-2.07218e-162	-4.35036e-162	-1.10446e-162	3.51448e-162	3.33636e-162	-3.92325e-162	1.0107e-160
-4.41206e-164	4.73611e-164	7.15289e-163	-6.10612e-163	-9.11812e-164	4.49505e-163	-2.81826e-163	2.89534e-164	-1.70385e-163	1.43321e-163	-2.2426e-163	9.247e-163	3.37681e-164	-1.90599e-163	-6.39807e-163	-5.37101e-163	1.50563e-163	1.8252e-163	-2.20651e-163	2.29168e-163	1.4924e-164	2.11767e-163	-1.16045e-164	2.73609e-163	1.33876e-163	2.15829e-163	-1.12225e-162	-6.21122e-164	-1.36624e-164	2.54338e-163	8.22967e-162
-9.16135e-165	6.1548e-165	-1.50726e-164	3.13369e-164	1.12238e-164	-1.76697e-165	-3.01072e-164	1.93019e-164	-8.2061e-164	1.63227e-164	-2.33016e-164	-3.21854e-164	-3.53314e-164	1.05104e-164	1.75587e-164	8.65004e-165	1.04888e-164	1.06156e-164	-2.16223e-165	-1.84382e-164	4.48954e-165	-2.80475e-164	2.25468e-164	-5.80504e-165	-6.45174e-164	-1.70429e-164	2.48405e-165	4.22181e-165	3.52192e-164	2.15589e-163	7.91715e-163
1.06089e-165	-2.06891e-166	-2.87687e-165	1.24575e-164	1.27016e-165	4.95948e-165	2.32799e-165	-2.28538e-165	-6.41807e-166	3.07033e-166	5.96923e-166	-1.27495e-165	1.00513e-166	4.85069e-166	1.36503e-165	-3.37897e-166	2.9926e-165	6.13085e-165	8.36847e-166	1.65292e-165	1.21609e-166	1.94329e-165	1.04181e-166	2.28263e-166	-4.69643e-166	1.51436e-166	-2.86268e-165	-1.18128e-166	1.86913e-167	-2.20716e-165	5.23926e-164
-1.75871e-166	3.40308e-166	7.33833e-166	1.09804e-166	1.17167e-166	-8.25502e-167	7.34231e-167	1.42253e-166	8.97792e-167	3.17977e-166	-6.67955e-166	-1.64739e-166	-5.60308e-166	-1.32636e-167	-4.3405e-166	8.93768e-167	-6.23998e-166	3.90688e-167	9.69193e-168	8.50086e-168	-8.32635e-167	1.91206e-167	-1.37266e-167	-1.60236e-166	-1.39492e-166	-2.77784e-167	-4.92858e-166	7.07634e-167	1.27193e-166	-9.39475e-167	6.0223e-165
-1.23573e-168	-2.99213e-167	-2.4055e-168	5.83793e-168	5.81337e-169	-2.55088e-168	-4.55162e-169	-2.51151e-167	-4.40199e-169	-7.35749e-168	-1.27809e-168	-1.8015e-167	8.32316e-168	7.44261e-168	7.28851e-168	4.77325e-168	-5.77872e-168	-2.58648e-167	-4.85986e-167	-1.22371e-166	3.89494e-168	3.6228e-167	1.18988e-167	1.23168e-167	-9.18772e-168	-3.0452e-167	-8.02233e-167	2.62111e-168	-4.61446e-167	-2.85592e-168	5.61458e-166
-1.31834e-169	-8.6129e-169	-5.38736e-170	2.85307e-168	1.1613e-168	-8.82717e-169	-1.44368e-168	8.61091e-169	-9.65986e-169	1.32865e-168	-3.85815e-168	8.61207e-169	-1.13836e-168	-2.1352e-168	-7.1742e-169	6.32774e-168	5.04772e-170	-3.14906e-170	-2.90669e-168	4.63579e-169	1.83127e-169	-1.2236e-168	-2.32326e-168	-1.53058e-168	1.04528e-168	4.02062e-169	-1.73471e-168	4.76211e-168	-1.67753e-168	-1.98852e-168	4.59046e-167
8.86839e-170	1.94457e-170	-6.31266e-170	-4.13714e-170	-2.56674e-170	1.12874e-169	-1.67758e-169	-1.47158e-169	-1.53016e-169	7.43646e-170	7.15726e-170	4.42968e-171	1.8921e-171	2.97393e-170	6.50288e-169	-7.10952e-170	-3.15422e-170	-5.14184e-171	1.1393e-169	-4.2636e-170	1.18856e-169	-2.99862e-169	1.7581e-170	6.61069e-172	-8.67179e-171	4.51479e-169	8.58362e-171	1.03634e-169	6.7939e-171	1.92571e-169	3.12443e-168
1.35128e-170	-1.02089e-171	3.78199e-171	-4.32239e-171	-8.39194e-171	3.5184e-170	3.10777e-171	-1.06449e-170	1.7392e-172	2.19641e-171	7.78607e-171	1.43542e-170	2.44112e-171	-1.02534e-170	-3.55596e-170	-5.65446e-171	1.56157e-170	6.4161e-171	4.48932e-170	9.35238e-171	4.99893e-171	2.48571e-170	5.85686e-171	-6.52279e-171	-2.30751e-170	1.37179e-170	1.29701e-170	-6.14175e-172	-1.38408e-171	-9.25424e-172	3.29586e-169
-1.03542e-171	-9.17862e-172	6.27264e-172	-5.05478e-172	1.88244e-171	5.05785e-172	-1.37608e-172	-8.86669e-172	3.68832e-172	3.92177e-172	-1.39274e-172	-1.54668e-172	1.9996e-172	-8.59128e-172	3.94366e-172	3.51583e-172	-1.87462e-171	7.41869e-172	6.12698e-172	-5.15187e-172	1.33191e-171	4.29117e-172	2.10704e-171	-8.75977e-172	1.15525e-171	-4.668e-172	-9.75548e-173	1.75848e-171	2.48132e-171	-5.17228e-172	2.43236e-170
3.20467e-173	6.2797e-173	-9.54848e-173	3.20489e-175	-4.76922e-174	-2.26317e-172	1.40942e-172	-1.56611e-173	-2.61179e-172	-1.66897e-173	8.73435e-173	3.38577e-173	-2.45875e-173	-6.57422e-173	-1.05825e-173	1.1436e-172	-6.41547e-173	6.75856e-173	-1.19324e-172	-1.33214e-173	6.42044e-173	-2.32317e-172	6.66455e-173	9.02649e-173	-9.62736e-173	1.20137e-172	1.02169e-172	4.11883e-173	-1.83603e-172	-1.72792e-172	2.62666e-171
1.81886e-173	2.28111e-174	2.35488e-174	2.52442e-174	-6.31934e-174	3.73272e-174	-5.97137e-174	-1.89849e-173	-4.57248e-175	-5.19442e-174	-6.43556e-174	-4.10572e-174	-3.55886e-174	-1.03883e-175	2.28915e-173	-7.17155e-174	-2.19544e-173	-8.23302e-174	2.47901e-174	2.38648e-174	-1.8739e-173	2.82072e-173	-1.80701e-173	1.01134e-173	-3.38396e-174	-2.12232e-173	-3.76677e-174	4.53718e-174	6.25517e-174	5.37535e-176	2.59679e-172
1.83014e-174	-1.33739e-174	-3.65377e-175	-1.50067e-175	7.23792e-175	1.64945e-176	-3.51585e-175	-8.05669e-176	-4.41477e-175	1.79243e-174	3.58834e-175	-1.27784e-174	-1.40897e-175	3.79824e-176	9.01699e-176	-1.3982e-175	-6.91758e-175	-6.20989e-176	9.07574e-175	7.54603e-175	1.16882e-174	-3.75011e-176	-1.53181e-174	4.40852e-175	7.25869e-175	-1.66797e-174	1.97241e-174	1.12025e-174	-7.73035e-175	2.68207e-175	2.12576e-173
1.55689e-176	-2.82226e-176	-9.5863e-176	-9.40638e-176	-7.29707e-176	7.84608e-176	1.43617e-176	1.48042e-175	-6.82192e-177	-2.19415e-175	-7.70766e-177	5.29076e-176	2.48877e-176	6.41149e-176	-1.55545e-175	-1.28727e-175	-2.01253e-177	8.1949e-178	-3.6027e-176	-2.50052e-175	-7.01744e-177	1.21263e-176	-6.97434e-177	1.42072e-175	3.94828e-176	-3.43984e-177	4.88356e-176	-3.35639e-176	1.34792e-176	-8.74147e-176	1.891e-174
-1.61329e-177	8.96935e-177	-7.89072e-177	-2.49636e-176	-1.08524e-176	4.17125e-177	-1.40688e-176	-1.7401e-177	-1.79469e-177	-1.59216e-176	-4.81248e-178	-1.3214e-177	-4.12153e-177	-3.74485e-177	7.5883e-177	-3.56554e-177	-4.16254e-178	-1.84523e-176	-1.18875e-177	-1.30663e-176	1.16014e-177	-3.5958e-178	-2.8823e-177	1.07502e-176	-7.19912e-177	2.39438e-177	4.03185e-176	-6.85852e-177	6.79769e-177	6.71831e-177	2.31371e-175
8.8406e-179	-4.75591e-178	-2.00803e-178	-9.00678e-178	3.62685e-178	-4.79691e-178	-3.48108e-178	5.93873e-178	2.61434e-178	-9.7663e-179	7.66887e-179	2.58495e-177	1.47419e-178	1.18573e-177	1.4419e-178	-3.78904e-178	2.10238e-178	5.09743e-179	-1.45916e-177	4.48303e-179	-1.53761e-178	4.59793e-179	-9.22734e-178	-9.53282e-179	1.73274e-177	8.6039e-178	2.23097e-178	-9.49246e-178	4.54309e-177	-1.65373e-178	1.97838e-176
-3.23668e-179	1.31538e-179	7.98921e-179	7.01255e-179	-3.29622e-179	-4.10614e-179	-1.84137e-179	7.47111e-180	9.10491e-179	-1.22898e-179	-3.91242e-179	-1.49371e-179	2.23775e-179	1.88306e-179	7.78734e-180	-6.52498e-179	-5.4769e-179	-3.27226e-179	-1.67292e-179	-1.18624e-179	7.64923e-179	2.96889e-179	1.74688e-178	1.63519e-179	-3.08649e-179	6.88911e-179	-9.33558e-180	2.54946e-179	8.00176e-179	1.59704e-179	1.21097e-177
6.18372e-180	4.23049e-180	1.67028e-180	-2.36526e-180	-5.64161e-180	1.44295e-180	-8.25769e-181	-1.21067e-179	-4.40407e-180	3.70575e-181	3.86842e-181	-9.68646e-181	-1.56631e-181	-8.83041e-180	4.4119e-183	-4.78859e-180	3.38267e-180	2.48268e-180	2.1047e-180	4.24958e-181	9.47334e-181	4.31955e-180	1.37917e-180	-1.08042e-179	7.85208e-181	-3.05973e-180	-1.82086e-180	-2.57893e-180	-3.67056e-180	1.07887e-179	1.02926e-178
-2.94397e-181	3.66464e-181	5.43736e-181	-4.03507e-181	-4.12367e-182	1.73148e-181	-8.38386e-181	-1.14585e-182	-4.9102e-181	1.0398e-180	2.21443e-180	8.18532e-182	1.08451e-181	-9.63091e-182	-8.01367e-181	-1.35843e-181	1.3075e-181	1.32948e-181	9.84365e-181	-6.84009e-181	-4.53465e-182	4.45454e-181	2.71795e-181	-5.01242e-181	5.88721e-181	-2.27731e-181	-2.32819e-181	-6.77467e-181	-3.67737e-182	3.25092e-181	1.29259e-179
-6.38e-182	-6.59257e-182	6.4852e-183	8.7516e-183	-1.18845e-182	1.29646e-182	-8.06306e-183	-1.1858e-181	-1.13261e-181	-1.8955e-181	-1.99583e-182	1.13127e-182	2.62517e-182	5.12347e-182	-1.03412e-181	-3.44776e-182	3.82066e-183	1.01741e-182	-2.01684e-182	1.0815e-181	2.60912e-182	-4.55217e-182	-5.85674e-182	1.19766e-182	-3.43124e-182	-8.48953e-182	9.18073e-183	-3.40288e-182	2.68943e-183	-8.27413e-182	1.37823e-180
-2.64722e-184	1.68931e-184	-6.97132e-183	-7.59135e-184	1.62083e-183	1.66264e-182	-1.35757e-183	1.03602e-184	6.91568e-183	-3.97013e-184	-4.97614e-183	-2.66747e-183	-8.10409e-183	1.81432e-183	-2.62238e-183	-8.60165e-184	1.79321e-183	1.44543e-183	6.87819e-184	-1.62962e-183	1.97375e-183	-2.01381e-184	2.33219e-183	-2.14114e-183	-1.95142e-183	6.03452e-183	-7.88549e-183	2.04168e-183	-1.10243e-183	1.35365e-183	8.88035e-182
-4.40037e-184	-6.59776e-185	-5.84858e-185	1.61574e-184	4.05606e-184	-1.52236e-184	5.35449e-184	-3.27441e-184	1.33529e-184	2.08246e-184	-5.3573e-184	2.73905e-184	-7.87733e-184	-1.12458e-183	2.14348e-184	9.1554e-185	-8.58663e-184	3.66515e-184	-2.22588e-184	4.42036e-185	2.27771e-184	1.10575e-183	6.75195e-184	-2.70829e-187	-4.38097e-184	3.82751e-185	-2.99735e-184	1.44267e-184	3.76766e-185	2.29463e-186	9.97773e-183
-3.34382e-185	-4.73289e-186	-1.49415e-186	-3.02208e-185	3.11715e-185	1.13157e-184	2.29407e-185	1.771e-185	-7.66335e-186	-9.79651e-185	8.92891e-186	4.0773e-185	-4.2022e-185	-5.07115e-186	-5.61758e-186	-8.13714e-186	1.28089e-186	-4.78822e-185	4.32341e-185	9.51944e-185	3.03364e-186	6.40889e-185	4.01997e-185	1.89897e-185	-1.02672e-185	2.94579e-185	-3.66648e-186	1.1245e-185	-5.79377e-185	4.83425e-185	9.45864e-184
-4.04514e-186	-3.62536e-186	8.23042e-186	-1.71181e-186	1.96615e-186	-5.2015e-186	3.74816e-187	-6.60226e-186	8.709e-187	4.11651e-186	-2.07865e-187	5.37911e-186	-2.72282e-187	2.10137e-187	-3.6478e-186	-2.45288e-186	-3.10187e-186	4.59627e-186	1.51328e-186	-1.77085e-187	1.36545e-186	3.13075e-187	2.40928e-186	2.00888e-186	5.11927e-187	1.8891e-186	5.21202e-186	-1.10674e-186	-2.41132e-186	-1.61178e-186	7.7143e-185
7.50758e-188	2.4329e-187	3.22852e-187	1.1672e-187	-1.0303e-186	9.71061e-188	-7.35918e-188	-8.14851e-188	-4.51902e-188	-3.08695e-187	-4.54713e-188	-1.14298e-187	1.94633e-187	1.20467e-187	2.94858e-187	-6.69613e-188	9.74475e-188	5.43387e-187	-2.74831e-187	-9.23392e-188	-2.10269e-187	1.02404e-187	4.83377e-187	1.39274e-187	-8.27503e-187	-1.73936e-188	5.07328e-188	-7.87188e-188	4.70202e-187	-4.68793e-188	6.66576e-186
2.36391e-188	-2.97184e-188	-2.43912e-188	-8.01867e-189	-2.5446e-188	-2.4489e-188	4.74289e-189	-1.32955e-188	5.2511e-188	-1.84431e-188	-7.03916e-189	1.55337e-188	-1.39662e-188	-5.47747e-188	8.21307e-189	-1.41022e-188	-3.66136e-190	-2.33516e-189	-2.72516e-188	2.83047e-189	8.03396e-188	1.66205e-188	-3.72928e-188	-1.55018e-188	-2.91705e-189	-5.11123e-188	-1.73531e-188	-4.01008e-188	3.5292e-189	7.24023e-189	6.43115e-187
-1.86108e-189	3.09461e-190	-1.94203e-189	-3.95371e-191	1.2147e-189	1.15632e-189	7.00939e-190	3.87825e-190	-4.87578e-189	2.19055e-189	1.32819e-189	-4.1156e-190	-6.44185e-190	-4.88165e-191	-2.38947e-189	-1.05828e-189	9.78993e-189	-2.15901e-189	-3.7769e-190	1.58176e-190	2.5338e-189	8.01393e-189	9.70017e-190	-8.99689e-190	6.62401e-191	-5.42557e-190	-8.02551e-189	1.9742e-189	-4.35107e-189	-2.73553e-189	6.31561e-188
4.65488e-190	-9.8189e-191	1.32606e-191	2.945e-190	7.71538e-191	3.30631e-190	3.18306e-191	3.19809e-190	1.14639e-190	8.24579e-191	3.91629e-191	-2.86821e-191	5.6315e-191	3.65992e-191	5.49608e-191	-1.53978e-190	-6.45815e-191	-3.53893e-190	7.08617e-191	2.0774e-191	-5.66033e-190	-5.25371e-191	-1.1853e-190	-1.94394e-190	4.38294e-191	-8.99957e-191	5.77193e-191	-9.11131e-192	3.62081e-191	1.09004e-190	3.98513e-189
-7.99658e-193	-5.06585e-192	7.30275e-193	9.11136e-192	1.27492e-191	1.27897e-192	6.18188e-193	-2.27092e-191	-3.62143e-191	2.64514e-191	-5.59273e-192	3.69146e-192	1.00138e-191	-5.38937e-191	-2.355e-191	3.69464e-192	5.23746e-191	4.08553e-192	8.87428e-192	3.88163e-191	3.76548e-191	-6.47056e-193	-3.85875e-191	3.26941e-192	-3.90173e-191	-6.352e-191	-1.38391e-191	5.13e-192	-1.83449e-191	-3.27881e-192	5.43604e-190
-3.09235e-192	4.56706e-192	3.60125e-192	1.65063e-192	2.18625e-192	-7.30827e-193	7.09776e-193	2.10399e-192	-4.58009e-192	2.43241e-192	-5.74195e-192	5.38352e-193	-3.14516e-192	2.90409e-192	-8.12012e-193	4.33296e-193	1.20763e-192	-1.87099e-192	-4.74509e-192	-1.71016e-192	-3.92485e-193	-1.27596e-193	-1.06623e-192	1.78386e-193	3.05744e-193	1.45215e-192	-2.22908e-193	-1.2267e-192	-3.36545e-192	-1.53889e-194	5.71164e-191
-1.69637e-193	-1.61683e-193	5.9408e-194	-1.566e-193	-1.48137e-193	-6.70108e-194	1.1961e-193	-7.80631e-194	1.12293e-194	-2.18642e-194	-7.24032e-194	-1.60047e-193	-1.52748e-193	-2.97358e-193	1.44835e-193	-1.79677e-193	5.19992e-194	-1.32405e-195	3.51732e-193	5.50925e-195	2.39346e-194	-1.01816e-193	1.91318e-193	-7.53775e-194	-1.0234e-193	-5.10275e-193	-2.27685e-194	2.1189e-194	-2.32575e-193	2.98008e-193	3.99048e-192
-4.71711e-195	5.08765e-196	-1.28717e-194	1.62191e-195	-1.94778e-195	-1.91117e-194	-4.88873e-195	-9.2679e-195	2.18942e-194	-1.30841e-194	-3.92804e-196	-1.50391e-194	2.30495e-195	-2.22381e-194	5.30178e-196	5.57148e-195	3.85672e-194	1.03236e-194	-8.44435e-195	-2.61533e-195	-1.06871e-194	-2.81697e-195	8.83256e-195	-1.98059e-195	-1.05076e-194	-1.28678e-194	-4.17075e-197	6.62452e-195	-3.83997e-195	3.50908e-194	2.89231e-193
-9.19134e-196	-1.11726e-195	3.4535e-197	-4.97165e-195	-1.40181e-195	4.32164e-196	1.28198e-195	1.59127e-195	-8.7369e-195	3.56297e-196	9.86158e-197	-3.63996e-196	-2.65829e-196	2.26635e-195	1.52099e-195	2.16912e-195	-1.09966e-196	-8.69792e-197	-6.02264e-196	2.43178e-195	9.77948e-196	1.74053e-195	-7.65744e-196	2.03808e-196	2.12096e-196	-1.12201e-195	3.67955e-195	-3.4313e-196	-2.68465e-195	-3.51302e-196	4.28396e-194
-1.92578e-196	1.36596e-196	1.64625e-197	5.01302e-197	-1.66194e-197	1.30576e-197	3.41334e-198	-9.91765e-198	4.55762e-196	-1.2163e-197	-3.74227e-196	3.38627e-196	-3.39632e-197	-3.8098e-198	2.24555e-196	-1.24421e-197	-5.6138e-197	-8.67676e-197	-6.22032e-197	3.16399e-197	-4.97567e-197	2.47157e-196	5.90658e-197	1.26411e-197	-6.44634e-196	2.97801e-197	-3.49509e-197	-2.5868e-196	-1.94868e-197	3.63986e-197	3.52362e-195
-7.47491e-198	-8.57102e-198	7.87311e-199	9.89562e-199	4.11034e-198	3.1629e-198	2.44722e-198	6.77563e-198	-1.10733e-197	4.44973e-198	-1.14431e-197	7.24809e-198	-5.97839e-198	1.70486e-197	1.26273e-198	2.96438e-198	1.00993e-197	2.58724e-197	-2.9991e-197	1.22814e-198	1.3413e-197	8.67579e-198	-1.63474e-197	1.80375e-197	-7.60519e-199	8.51996e-198	4.22865e-198	2.04997e-197	1.24114e-198	-1.1391e-198	2.55841e-196
1.45061e-198	4.03225e-199	2.45403e-199	-3.00493e-198	1.48225e-198	1.051e-198	5.91079e-200	1.83772e-199	-2.18774e-198	1.87702e-199	-4.66375e-199	-1.64585e-198	-5.57894e-199	1.88044e-199	1.29907e-198	-5.21162e-199	-1.4211e-198	-4.12072e-199	2.14511e-198	-1.90751e-199	-2.43984e-199	-4.02986e-199	5.10739e-199	-5.27096e-199	3.06051e-199	1.86798e-198	-4.13257e-199	2.3808e-199	-3.06088e-199	-2.99855e-200	2.39494e-197
3.00852e-199	5.21224e-200	9.10844e-200	1.10098e-199	9.82414e-201	-3.28999e-200	3.19299e-199	-2.87143e-199	-3.63953e-203	1.7596e-200	-1.33755e-200	8.07518e-200	1.6284e-200	-9.52598e-200	1.56961e-199	4.3841e-200	2.56641e-200	1.45785e-199	1.10448e-199	-8.87018e-200	9.27987e-200	8.03189e-200	-4.40495e-200	4.03606e-200	3.47327e-200	-1.45473e-199	-2.10884e-201	-1.94271e-200	-7.19472e-200	-2.84973e-200	2.55774e-198
-2.11085e-201	3.19656e-202	-5.09039e-202	1.58489e-200	-1.41356e-201	-6.85325e-202	9.22582e-201	-6.64826e-201	-1.49923e-201	8.44019e-201	1.00815e-200	-3.80519e-201	-5.72522e-201	-2.12614e-200	-1.3934e-201	2.66998e-202	-1.53357e-201	-1.25256e-201	4.14001e-201	3.59953e-200	1.12497e-201	7.60819e-201	-3.12814e-201	1.78102e-200	-8.54559e-202	-3.65782e-201	-1.73906e-200	5.64106e-201	1.22246e-200	1.32712e-200	2.14867e-199
-1.6274e-202	8.65553e-202	6.88611e-203	8.97382e-202	-1.16964e-203	-8.71135e-202	3.04118e-201	3.26615e-202	-1.83672e-202	2.69612e-202	-3.93786e-202	-7.57265e-202	-1.96351e-201	-1.66913e-202	-3.51345e-201	-1.64114e-202	2.43738e-202	-7.78535e-202	2.38549e-202	-2.56268e-203	1.97725e-202	4.79634e-202	-2.71555e-202	-4.00842e-202	1.94285e-202	5.91749e-202	6.33593e-202	8.14266e-202	4.69637e-203	-3.03668e-202	1.88782e-200
-7.03747e-204	-4.59625e-203	4.98145e-203	-3.86704e-203	5.66815e-204	-3.94609e-203	3.4006e-203	1.07519e-204	2.02662e-203	3.74754e-204	2.40622e-203	1.47627e-203	-8.65975e-203	-5.5393e-203	-2.24095e-203	1.63661e-203	-5.88645e-203	-4.46587e-203	-3.09484e-203	5.39525e-204	-2.01928e-203	5.89313e-203	2.43293e-203	-3.23428e-203	6.9029e-203	9.85227e-203	-3.55176e-204	-2.82974e-203	-1.8811e-202	1.32198e-202	1.26067e-201
2.50774e-204	-3.40222e-204	-1.76561e-204	-8.29432e-204	-4.14971e-204	7.57667e-205	2.91008e-205	-2.48772e-203	1.51106e-203	-1.22531e-203	2.79791e-204	1.34666e-204	9.60229e-205	1.71889e-204	4.31581e-204	2.80806e-204	2.06536e-204	-2.69469e-204	1.04088e-204	2.08654e-204	7.48475e-204	-1.11119e-203	3.09902e-205	-5.44988e-205	3.02391e-204	-3.76101e-204	3.5242e-204	-4.60867e-204	-2.89917e-204	1.71757e-204	1.3423e-202
5.88304e-205	-2.99621e-207	-3.46057e-206	5.00997e-206	-2.30815e-204	-2.56665e-205	3.68359e-205	7.58891e-205	3.30828e-205	2.60818e-205	-1.66289e-205	2.92346e-205	-3.04193e-205	1.49276e-204	-1.88283e-205	6.9415e-206	8.9484e-206	6.40623e-205	-2.89606e-205	-3.01874e-205	5.63629e-205	-2.50881e-205	1.70011e-205	-5.65922e-205	1.29583e-205	-1.22749e-205	-3.17256e-205	-1.18297e-204	-1.94108e-205	-4.08496e-205	1.27002e-203
-2.66074e-206	-5.64393e-207	-1.01078e-207	-5.51868e-206	1.57632e-205	2.40864e-206	2.656e-206	2.54058e-205	1.3841e-206	-2.97755e-206	-2.85474e-206	-2.74168e-206	-6.66545e-207	-1.66468e-206	-8.04645e-206	-5.63298e-207	1.44046e-207	-1.85616e-206	-6.80126e-206	1.57241e-206	-1.1053e-205	1.27199e-206	3.43056e-207	-7.67836e-206	-8.44696e-207	1.22455e-206	1.30018e-206	-3.53415e-207	4.47894e-206	1.03026e-206	1.1593e-204
6.04856e-207	6.6689e-207	3.35257e-207	-5.37144e-207	5.35048e-207	-1.43451e-207	-2.09541e-207	8.5225e-208	-8.46083e-207	-4.31986e-207	-2.77026e-207	7.07913e-208	-3.32567e-208	-1.54745e-207	2.66916e-207	-2.96557e-207	8.09592e-207	-2.54604e-208	4.95863e-207	-2.54719e-207	-1.03634e-206	-9.96849e-207	-4.38533e-208	1.69874e-207	1.2322e-207	8.32201e-207	3.7245e-207	-1.84133e-207	1.27972e-207	6.3696e-207	1.16043e-205
-5.4443e-209	1.24913e-208	1.24218e-209	-2.338e-208	1.33819e-208	-1.67002e-209	-1.47387e-210	3.94625e-208	-1.53504e-208	1.03269e-209	1.06917e-207	-5.63052e-208	-1.7278e-208	1.16703e-208	3.56176e-208	2.31776e-208	-2.50378e-208	-2.59171e-208	1.24373e-208	-2.35188e-208	1.12363e-209	-6.42232e-208	4.64947e-209	-1.35112e-208	9.76924e-209	2.71439e-208	1.67379e-208	1.61669e-208	1.43369e-208	2.21605e-208	6.41302e-207
-7.60631e-210	3.89192e-209	1.00038e-210	-5.46845e-209	-2.86219e-209	-8.33119e-209	7.23935e-209	2.75991e-209	-2.62446e-211	8.14027e-210	-6.41724e-210	5.59108e-209	4.31952e-209	-1.31511e-210	4.85292e-211	1.8376e-209	-2.61625e-209	-7.62069e-210	1.93932e-209	4.05641e-209	3.20577e-210	-1.54211e-210	-1.28861e-209	-7.66428e-210	-2.1488e-209	4.24965e-210	-6.00475e-209	-2.2154e-209	-2.14951e-209	-2.76932e-210	6.99482e-208
-1.05141e-211	1.41257e-209	9.31553e-211	7.53542e-211	2.47131e-210	7.81918e-210	-1.4196e-210	-2.00385e-210	-1.03146e-210	1.51807e-211	8.72862e-211	-2.28276e-210	3.62708e-211	-1.39884e-210	2.55255e-211	-2.71685e-210	-9.48076e-211	-2.36995e-210	-6.26349e-210	-9.0279e-211	-4.66883e-210	2.83502e-210	3.42118e-210	-6.46667e-211	-1.10855e-210	-5.5501e-211	7.54302e-211	1.2842e-211	2.3973e-210	-2.24931e-210	6.79513e-209
-2.37819e-211	-1.24218e-211	1.39345e-211	-1.94672e-211	-1.03354e-211	-6.49218e-212	1.73741e-211	1.60428e-211	-1.47999e-211	1.74854e-211	-1.82621e-211	7.57631e-212	7.76547e-212	7.98491e-212	6.54147e-211	-4.03507e-211	-4.52504e-211	9.98644e-212	2.46617e-211	-1.17114e-211	-1.69689e-211	1.88862e-211	8.41714e-212	-2.15567e-211	-6.57475e-211	8.65597e-212	2.24759e-211	-8.14769e-212	4.41788e-211	8.73849e-211	6.93519e-210
8.93688e-213	2.82722e-213	2.96512e-212	7.14748e-213	8.35177e-213	1.75472e-213	8.32672e-213	-1.16146e-212	-7.39599e-212	3.36951e-212	3.96908e-212	-5.08588e-213	2.10575e-212	3.76328e-212	-3.41916e-213	-2.92699e-212	4.06397e-214	1.37901e-212	6.2904e-214	-1.11606e-213	2.0741e-212	-1.29535e-212	-1.4932e-212	-7.26351e-212	-1.08674e-212	6.03101e-213	1.20047e-212	-6.47787e-212	9.72473e-214	3.61935e-213	5.57899e-211
-1.81754e-213	-1.01542e-212	2.17377e-213	6.84898e-213	-1.57405e-213	-4.65661e-213	1.81643e-214	-1.30664e-212	-3.6109e-214	1.57071e-213	3.53106e-214	-1.28559e-213	5.02838e-213	5.90531e-214	2.49457e-213	1.76387e-214	-3.25839e-214	-7.73108e-214	-2.71618e-213	4.78711e-214	1.30658e-214	5.08321e-213	-1.06356e-214	5.21509e-213	1.32241e-213	-2.36261e-213	-4.8814e-214	1.12405e-213	-6.61786e-215	1.88147e-213	7.44077e-212
4.5506e-215	1.8538e-214	3.56518e-214	1.13982e-214	-1.82771e-214	3.48222e-214	-5.91684e-215	-2.30945e-214	2.67842e-217	5.3594e-215	5.10345e-214	-2.62638e-214	1.87903e-214	3.58419e-215	2.26267e-215	2.31702e-214	-1.17669e-214	-1.16311e-214	7.06245e-215	-1.30439e-214	-1.54328e-214	4.30431e-215	3.13142e-215	-6.86952e-215	-5.70077e-215	-2.83154e-214	3.23789e-215	3.45448e-215	-1.24218e-214	7.91962e-215	4.17033e-213
2.1613e-216	-1.18364e-215	4.86879e-216	-4.52745e-216	3.16486e-215	-2.75386e-216	-7.70228e-216	-1.09317e-215	6.01951e-217	1.19516e-215	2.54739e-216	6.67467e-216	1.11292e-215	1.99637e-215	-6.19836e-216	1.10617e-215	-1.13736e-215	5.18595e-216	-5.96826e-216	-1.28268e-215	1.57556e-215	-1.38726e-215	2.86456e-215	-7.14382e-216	-3.26935e-216	3.36639e-215	3.01428e-216	1.66798e-215	-3.02549e-215	2.83255e-216	3.37046e-214
5.17863e-217	6.81693e-217	1.42474e-217	-2.57585e-216	6.3787e-217	1.28762e-216	1.04139e-216	-2.79479e-216	3.66763e-216	3.42107e-217	-1.61959e-217	-1.17031e-216	-2.42916e-216	-9.35078e-217	3.48741e-217	-3.91221e-216	-6.04953e-216	5.62358e-218	2.36704e-217	5.55396e-216	7.78788e-217	5.11361e-217	6.77893e-217	7.37717e-217	1.35916e-217	1.77342e-216	3.46783e-217	1.70351e-216	-1.35322e-217	-4.08074e-217	4.1752e-215
1.04303e-218	-8.33633e-219	-9.25147e-219	7.46156e-219	-5.58832e-218	-5.61363e-218	4.23452e-217	5.77578e-218	1.06877e-217	8.3817e-218	7.42972e-219	-2.68892e-218	2.67681e-218	-2.0106e-218	5.90157e-218	6.84537e-219	-4.21576e-218	-6.46667e-219	-1.76238e-217	-2.06674e-217	-7.4802e-218	-2.15362e-217	-1.28454e-217	5.28609e-218	3.53731e-218	5.10822e-217	-5.85508e-219	-2.27781e-218	6.79527e-219	4.95482e-218	2.50064e-216
-7.74813e-219	-1.30175e-218	3.76784e-220	-6.39079e-219	-5.84918e-219	4.78049e-219	-4.53424e-219	-1.35712e-219	-1.62734e-218	-3.08276e-218	9.44673e-219	4.03595e-219	4.94324e-219	6.89234e-219	1.03965e-218	2.61068e-218	-3.50615e-218	5.28586e-219	-1.15594e-220	2.4679e-218	5.73053e-219	4.47562e-219	3.38316e-219	-4.73606e-219	3.08878e-218	-2.19929e-218	-2.86467e-219	-6.10641e-219	1.42563e-219	3.22385e-219	3.02945e-217
-7.63789e-221	-1.40077e-220	-6.88928e-221	-1.67339e-219	1.08739e-219	1.90959e-219	4.16584e-220	8.32986e-220	-6.34494e-220	8.85431e-221	1.2588e-219	8.4336e-220	1.18417e-219	4.8938e-221	-1.88434e-220	-1.08403e-220	1.36785e-221	1.67005e-220	1.09573e-219	-3.16214e-219	8.81204e-220	-4.90704e-220	-4.30487e-220	2.58412e-220	-1.80218e-220	-1.15765e-221	1.94448e-220	-9.3377e-220	-7.57833e-220	-7.36136e-220	1.98738e-218
5.38126e-221	7.99074e-223	-2.69216e-222	-2.31044e-221	-2.28292e-220	1.31487e-220	-5.6002e-221	2.08848e-220	8.93803e-221	-3.64756e-221	-3.68746e-221	-5.08961e-221	1.09751e-221	-4.37581e-222	2.24237e-221	3.82873e-221	-1.2123e-221	1.98595e-221	-1.06628e-220	-3.05877e-222	-4.47147e-221	-2.14715e-220	-8.11947e-221	-4.82363e-221	9.55185e-221	-6.04891e-222	4.28441e-222	6.36387e-222	-5.81539e-220	1.73848e-221	2.2364e-219
9.1345e-222	-2.6661e-222	-2.30493e-221	3.6644e-223	1.4373e-221	-4.45327e-222	-5.69762e-222	1.92825e-222	1.42266e-222	-4.422e-222	6.5784e-223	-2.5126e-221	-5.59871e-222	1.66857e-222	1.60934e-222	3.77852e-222	-3.93307e-222	-1.45011e-222	-1.79358e-221	4.54984e-222	-1.8279e-222	-2.94789e-222	7.62529e-222	-8.64333e-222	1.10415e-224	1.48562e-222	-1.4508e-221	-3.11138e-221	4.11211e-222	1.44371e-221	2.20533e-220
5.99167e-223	6.66739e-223	1.11705e-223	-7.98159e-223	3.15359e-223	1.70511e-223	2.07035e-223	-5.54318e-223	-3.89664e-224	-1.65534e-223	-9.23927e-223	5.93964e-223	-3.84274e-223	-9.13274e-223	1.0545e-222	-8.39921e-223	-4.74304e-223	2.26501e-224	-8.70086e-223	5.79131e-224	-9.63929e-225	-3.69521e-223	-2.0376e-222	8.50803e-224	-2.83992e-223	1.34774e-222	-5.64767e-222	2.28196e-223	-1.27699e-223	-1.89134e-225	1.99013e-221
-3.58965e-223	3.58384e-225	1.05401e-223	9.37383e-225	9.85481e-224	-3.99684e-224	1.29402e-223	-3.54781e-223	-6.39151e-226	9.11606e-224	2.8821e-225	8.2248e-224	-7.99152e-225	6.89085e-225	3.04112e-224	7.69603e-224	-6.99293e-224	-5.32605e-225	2.11388e-223	-1.89656e-224	-1.40723e-224	-1.04933e-223	-1.49559e-224	1.75746e-223	7.88194e-225	1.28358e-224	-8.70271e-224	-2.32886e-224	6.90693e-225	1.8555e-224	2.17102e-222
2.68394e-224	6.97144e-225	-1.03048e-224	6.55627e-226	4.99174e-225	-9.50413e-226	-9.54308e-225	-4.14256e-225	1.33951e-225	-2.64919e-225	-4.9851e-226	3.14563e-225	-1.93646e-227	5.88484e-225	-2.75084e-224	-2.66147e-226	7.16065e-225	6.37092e-226	9.01625e-225	-5.62446e-225	1.36306e-224	-1.31454e-224	-1.25055e-225	-9.41201e-226	-2.5288e-225	-1.68316e-225	-1.24101e-226	-1.64636e-225	1.49726e-224	-1.55586e-224	1.9363e-223
-1.24395e-226	1.76634e-226	1.08167e-225	-7.14531e-226	9.82772e-226	-2.41699e-226	-1.51984e-226	-3.33787e-227	-5.22434e-226	-7.0199e-226	-9.34966e-227	-2.35258e-226	-1.11321e-226	-2.2572e-227	1.37993e-225	2.21663e-226	1.04005e-225	-1.00425e-225	3.70029e-227	4.9981e-226	1.40206e-225	-9.47316e-227	5.52733e-226	-5.98148e-227	5.65964e-226	2.90486e-226	1.95981e-226	1.10958e-226	-1.12213e-225	9.88956e-228	1.37816e-224
-3.1205e-228	1.72953e-227	-3.09957e-226	-5.20554e-228	-2.42526e-226	4.42276e-227	1.63937e-227	-2.82122e-227	5.70088e-228	-1.92102e-228	-4.25358e-227	3.06943e-227	-1.78953e-228	1.03355e-228	-1.92105e-226	-5.64382e-229	-2.08019e-226	-2.04969e-227	2.22403e-227	-3.4227e-229	-9.71049e-227	2.49325e-227	-1.34061e-226	-1.63719e-227	1.97326e-227	3.24346e-227	2.1958e-227	5.4595e-227	1.3034e-227	2.27948e-227	1.6314e-225
-2.08324e-229	-1.79125e-228	6.32888e-229	-7.87281e-228	-8.85314e-229	6.4638e-229	-2.61731e-229	2.04363e-228	1.04238e-227	-8.34999e-228	-5.68527e-228	1.10644e-227	1.55111e-227	-6.78651e-229	1.17973e-228	5.7268e-229	6.66977e-228	2.36912e-228	5.66244e-228	-9.6763e-228	4.72487e-229	6.05105e-228	9.4773e-229	4.34639e-228	-3.27023e-229	3.42819e-229	-1.08231e-229	2.91471e-228	8.73916e-228	-2.4305e-227	1.4074e-226
-5.70918e-229	2.72117e-230	-7.44437e-229	-9.88652e-230	5.62998e-229	3.78521e-229	4.69988e-229	1.01182e-229	3.26702e-229	1.80184e-228	-3.2158e-229	2.25384e-229	-2.45853e-230	5.49322e-229	-3.14469e-229	1.12379e-228	-4.06892e-229	-1.08162e-229	3.20656e-229	9.48711e-229	-4.1713e-230	4.70342e-229	-5.26986e-230	-2.47828e-229	2.09175e-228	1.41094e-229	-7.47909e-230	-1.11798e-229	-1.73341e-230	1.3697e-230	1.26893e-227
9.69645e-231	-2.57537e-230	-3.67404e-230	2.57675e-230	2.41731e-230	9.27783e-231	2.33122e-230	-4.8992e-230	1.33594e-229	-1.50719e-230	1.21809e-230	2.36401e-230	-5.38469e-231	7.92539e-231	-2.85714e-230	3.56279e-231	1.81831e-231	-1.0258e-230	6.31538e-230	1.13857e-230	3.9274e-230	2.94614e-230	1.12123e-230	6.16024e-230	-5.32868e-230	-4.16428e-230	5.53708e-230	1.29543e-230	-5.09218e-230	1.35949e-230	8.89582e-229
7.69646e-231	-1.69522e-230	8.11668e-232	6.73696e-232	-2.02573e-231	-3.4833e-231	-1.26302e-230	-2.33342e-231	1.36241e-231	-8.67724e-233	1.97946e-231	1.39625e-231	1.81434e-231	5.52145e-231	1.25613e-231	1.1344e-231	5.17077e-231	2.55542e-230	1.35397e-231	-2.26136e-231	1.29118e-231	5.3708e-232	2.32814e-232	-2.6321e-231	4.597e-232	4.06374e-231	1.70237e-231	2.68236e-232	2.60903e-231	4.80561e-231	1.141e-229
1.09135e-232	1.00823e-232	3.41186e-232	-2.77855e-233	3.14374e-232	9.75151e-233	-6.81227e-233	-4.14852e-232	1.8764e-232	1.9629e-232	-4.72506e-232	1.75457e-232	-2.25019e-232	2.01494e-232	-2.69165e-232	-4.15562e-232	-1.70116e-233	3.09504e-232	-1.01837e-231	1.44305e-233	-2.22456e-234	2.46498e-232	-1.28314e-232	-9.20121e-233	4.4284e-232	2.10609e-232	-1.78243e-232	-3.29922e-233	-1.19919e-232	2.17131e-232	6.64702e-231
-5.9362e-234	2.60615e-233	-1.03672e-232	6.84102e-233	1.40428e-233	-3.50182e-233	1.61722e-233	-2.6599e-233	9.5959e-234	4.19578e-233	-6.64986e-234	3.17414e-234	7.98091e-234	-2.9233e-234	-2.5133e-233	-9.01072e-233	-3.96385e-233	-2.7568e-233	-5.63641e-234	3.92199e-233	3.52577e-233	9.26759e-234	6.88842e-234	-5.40437e-234	-1.96812e-235	-9.92385e-233	-3.81841e-234	4.91729e-234	-4.56073e-234	8.45049e-235	7.65892e-232
-2.73257e-234	-3.35278e-235	2.27925e-235	2.74759e-235	-1.28597e-234	6.81354e-234	-3.91673e-234	-1.14495e-234	2.18817e-235	-8.27921e-235	-9.64057e-234	-3.68738e-235	1.57612e-234	-1.14279e-233	8.82061e-236	1.27842e-234	4.87534e-234	2.43752e-234	7.59006e-234	2.42573e-234	7.65529e-236	2.51547e-235	5.67624e-235	2.27797e-234	-7.82661e-235	-7.14596e-235	1.0361e-234	1.3525e-234	-3.10829e-235	8.00406e-235	6.76579e-233
1.75099e-236	-6.58416e-236	1.78744e-235	-2.68954e-236	1.13224e-235	-1.04888e-236	2.94618e-236	5.68832e-236	-3.94397e-235	6.37391e-236	-2.21294e-236	-7.63133e-235	4.78997e-235	-4.30337e-235	3.44791e-236	-7.08931e-236	1.13957e-236	-1.05116e-235	-1.76455e-234	2.48565e-235	-3.2968e-236	2.21649e-235	1.21976e-236	-5.96733e-236	5.02625e-235	5.48029e-237	-6.58824e-236	-2.46362e-235	3.07627e-235	-2.72728e-235	6.61397e-234
1.57784e-237	-3.11607e-236	-5.39058e-236	1.93779e-236	1.89023e-237	-3.12433e-236	-6.75597e-237	-3.28333e-236	1.05334e-237	5.78526e-236	-6.56129e-238	1.35237e-235	1.03761e-236	5.98328e-237	-8.39624e-237	-5.86002e-237	-2.25378e-236	9.02674e-237	2.32971e-238	3.86773e-236	-1.08782e-236	-6.61193e-237	2.18688e-236	1.39517e-236	9.1799e-236	-3.96674e-236	-4.32551e-236	4.53599e-236	2.08981e-237	5.88924e-237	7.56006e-235
-5.05626e-237	-4.32257e-238	-2.60012e-237	-1.11526e-237	-1.09665e-237	-4.24289e-237	-1.35607e-237	5.02984e-238	2.24092e-237	2.81724e-237	-8.37961e-238	-1.12484e-237	-3.63269e-238	3.42325e-239	2.57826e-237	7.64195e-238	3.37178e-237	1.46227e-237	1.56998e-238	-2.31584e-238	4.71436e-237	4.4215e-239	1.24004e-236	4.18785e-239	7.77063e-238	-7.18208e-238	-1.74618e-237	-1.11363e-237	-2.11656e-237	-2.56872e-237	5.86272e-236
7.86979e-238	-9.24294e-240	-2.86545e-238	3.24514e-238	-2.86599e-238	-2.70871e-240	-1.26709e-238	1.62801e-238	6.20687e-239	-9.65321e-238	3.12119e-238	1.80432e-238	1.57113e-238	-4.47922e-239	4.55249e-238	-1.96506e-239	-2.62272e-239	-2.4217e-238	-3.17367e-239	-4.99663e-239	1.02187e-238	-6.30405e-239	7.33423e-239	5.73338e-238	1.02666e-237	-8.67016e-240	-2.13076e-239	-6.63324e-239	-3.09393e-238	4.06009e-239	6.81782e-237
1.07668e-240	-1.02144e-240	1.67116e-239	6.23479e-240	-7.67361e-241	-1.51805e-239	2.07359e-239	1.01729e-239	-2.46474e-240	3.10142e-240	-4.69486e-240	-2.18591e-239	5.60417e-240	2.51123e-240	-1.91557e-240	1.77239e-239	-1.09094e-239	4.17084e-239	2.61333e-240	1.56952e-240	-5.42891e-240	7.41788e-240	-3.68465e-240	1.70023e-239	-3.49422e-239	7.55716e-240	2.47453e-240	4.34111e-239	1.44424e-239	5.36309e-240	3.30301e-238
3.97077e-241	4.47745e-240	-1.46664e-240	-8.98756e-241	-3.8079e-240	3.68227e-241	2.7977e-240	-1.58242e-241	-1.47249e-240	-4.377e-241	5.48881e-240	5.53691e-241	6.61119e-242	3.33131e-240	5.34821e-241	-8.58915e-241	1.15257e-240	-5.58349e-241	2.42956e-240	9.61721e-242	6.22841e-241	8.61239e-241	2.59545e-241	1.36679e-240	-7.53075e-241	-2.00354e-240	-5.5697e-241	6.60437e-241	9.04309e-241	1.80538e-241	3.95218e-239
8.37172e-241	-8.60658e-242	-6.20004e-242	-3.11026e-242	2.48118e-242	2.1021e-243	8.28191e-242	2.2597e-241	-5.98632e-243	3.80461e-241	-1.6756e-242	-2.05905e-242	-6.1306e-243	-2.91635e-242	-5.35235e-242	-4.48622e-242	-1.4183e-242	-5.61016e-242	-1.50199e-242	1.10452e-242	-1.08433e-242	1.57341e-241	-2.77842e-242	-1.89454e-241	-3.0049e-243	1.88892e-241	-2.27394e-241	1.26365e-241	-7.82244e-242	3.1991e-242	3.04716e-240
6.06298e-243	-2.59142e-242	-8.41613e-243	-4.04704e-243	-1.09477e-242	1.02909e-242	-1.36087e-242	1.84761e-242	-2.68412e-242	3.67231e-242	1.03741e-243	-9.32312e-244	4.00928e-243	-2.35859e-243	-9.32291e-243	-5.88323e-243	-1.05652e-242	-2.53831e-243	5.14611e-243	9.96743e-243	1.65554e-242	-4.54057e-244	-3.94585e-242	6.47753e-243	2.89411e-243	7.09684e-243	8.12811e-243	-1.09263e-242	-6.52829e-243	-7.36701e-243	3.18975e-241
-5.57426e-244	-4.02358e-245	1.40735e-244	2.80917e-243	6.26739e-244	-4.29703e-244	-7.83174e-244	-4.07012e-244	5.41914e-244	1.87611e-245	1.14645e-244	6.06589e-244	-1.47867e-243	1.93734e-244	-2.66833e-243	7.63853e-244	-5.76655e-243	-5.12768e-244	-9.05625e-245	8.86905e-244	-4.98098e-244	2.10404e-244	-5.47176e-246	1.05556e-243	-7.22705e-244	-1.51772e-243	3.44723e-243	2.49452e-244	-1.01767e-244	9.1903e-244	2.81649e-242
-3.74083e-245	6.51353e-246	1.55583e-244	8.64523e-245	-4.86259e-245	-5.12484e-245	6.55386e-245	-2.70599e-245	-9.11122e-245	7.07186e-245	-2.23663e-245	-1.62434e-245	2.52114e-245	3.20948e-245	-2.01561e-246	2.86793e-245	-4.9612e-245	-1.20203e-244	-5.20308e-245	7.68527e-247	-2.57906e-246	-1.62101e-245	2.10282e-245	-1.06214e-244	-1.77135e-244	2.30011e-244	3.19844e-245	7.14567e-244	4.91648e-245	1.13822e-244	2.4522e-243
5.42752e-246	-3.37681e-246	9.84686e-245	-1.06879e-245	2.33951e-246	8.72224e-247	4.05474e-247	1.18126e-248	2.52292e-246	8.61577e-247	-1.55955e-246	-4.34223e-246	6.53825e-247	-5.06528e-247	-4.33763e-246	1.10376e-246	-9.87244e-246	-6.47375e-246	1.59546e-245	-3.07157e-247	-7.57742e-247	6.31359e-247	2.11209e-246	-3.27496e-247	5.1698e-248	-2.91786e-245	-4.89696e-246	2.16689e-245	-5.2305e-246	3.56972e-246	2.38511e-244
-7.86433e-247	-3.11408e-247	-3.44771e-249	-9.66279e-247	5.528e-247	-1.22599e-246	1.36771e-246	2.06808e-247	-1.04956e-247	-7.32425e-247	4.75058e-247	-2.42191e-247	-5.73237e-247	3.58305e-247	2.15595e-246	6.96205e-247	2.21542e-247	5.7066e-247	2.55123e-247	3.94948e-247	-7.32144e-247	5.09481e-246	-7.1301e-247	3.99128e-247	1.51285e-247	-2.95715e-247	5.5349e-248	-1.67897e-248	4.40557e-247	3.06224e-246	2.31625e-245
9.54852e-248	6.52527e-248	-3.11217e-248	-1.22878e-247	-1.0854e-247	-2.7562e-248	-8.86588e-248	-1.54169e-248	-4.88692e-248	6.08819e-248	-1.2291e-247	-6.48101e-248	1.83782e-248	-1.61762e-247	-3.85403e-248	5.11985e-248	3.82746e-248	1.86472e-249	-7.5749e-248	-4.40724e-248	7.25905e-249	1.46999e-247	2.50627e-248	-8.3865e-248	1.05025e-247	7.75496e-249	2.06113e-248	-2.32585e-248	-3.29646e-247	-8.17816e-249	2.03988e-246
-9.88895e-250	6.44137e-249	1.39146e-248	-1.32326e-248	-1.30757e-248	-3.05148e-250	1.99918e-249	5.68767e-249	-1.1504e-250	1.61204e-249	-8.81886e-249	-1.6062e-248	1.51823e-249	-8.77035e-249	-8.72684e-249	-8.49473e-250	-1.05595e-249	-1.82442e-249	-3.62614e-249	2.34282e-249	-1.27797e-249	-7.27664e-250	1.44778e-248	-4.13746e-249	-6.66529e-250	-1.06022e-248	1.3411e-250	-9.47738e-249	1.1107e-248	-1.32174e-249	1.64897e-247
-5.5208e-251	6.93354e-250	-1.28512e-249	1.08674e-250	-2.3005e-250	4.66031e-250	-1.72427e-250	5.47933e-250	4.31078e-251	-1.05105e-250	6.65498e-250	-1.29603e-250	-5.12768e-250	-1.99627e-250	-2.85493e-250	-1.08927e-249	-6.72646e-250	-1.13176e-250	-4.74495e-250	1.57639e-250	4.05973e-250	-6.42779e-250	-8.69331e-250	6.48983e-250	-1.94749e-249	-4.81986e-251	-7.104e-251	-6.58792e-250	-3.78598e-250	-4.28677e-250	1.41071e-248
-6.85556e-252	6.85262e-252	2.36185e-251	2.58149e-251	-1.56317e-250	5.17195e-252	-1.20519e-250	-5.30704e-251	8.76843e-252	5.74153e-251	-7.40621e-251	2.59698e-250	2.58323e-251	-5.61302e-251	-1.55642e-250	-1.61894e-250	3.32152e-251	1.7011e-251	6.68369e-251	-5.27038e-251	-1.71417e-251	1.03918e-251	7.54958e-251	5.75178e-251	3.35865e-251	-5.5355e-251	-1.18764e-252	4.10083e-251	-9.92797e-252	-4.41733e-252	1.67346e-249
-3.67727e-252	-6.49523e-252	-1.36568e-252	6.89199e-252	-3.42323e-252	-2.24002e-251	-9.51368e-253	-1.71838e-252	1.59643e-252	-5.50535e-252	-2.25879e-252	1.38971e-252	8.3527e-253	-3.67088e-252	-1.99827e-252	6.60523e-253	6.61608e-253	1.14675e-252	-1.67426e-252	2.775e-252	1.0236e-252	-1.01249e-251	-4.83312e-252	2.63149e-252	6.53637e-252	1.10194e-252	3.73684e-253	2.70031e-253	-5.30576e-253	-6.6842e-253	9.91903e-251
1.80734e-253	8.70411e-254	-2.3345e-253	-7.0375e-253	-1.29554e-252	2.96677e-253	1.97733e-253	-6.55685e-253	1.2457e-253	-4.08264e-253	2.13416e-253	-7.05801e-253	-1.81827e-253	1.2027e-253	2.33148e-255	-9.82782e-254	2.66305e-253	-4.10765e-255	4.54381e-253	-1.51913e-254	1.7679e-253	-1.3318e-253	1.82205e-252	-9.1966e-253	-1.30911e-254	4.66494e-253	-7.28252e-253	4.54206e-254	-1.42809e-254	6.92889e-253	1.12575e-251
4.90348e-255	-9.36388e-255	-3.95934e-255	-1.03185e-255	1.19215e-253	-2.0273e-254	-7.08972e-255	-3.06934e-254	2.74363e-254	1.29601e-254	-1.69422e-254	2.51645e-255	4.84845e-255	-3.20543e-254	-2.9567e-254	-8.00676e-254	7.12453e-256	-4.91444e-254	-6.35319e-255	8.36219e-256	5.689e-254	4.33623e-254	1.20316e-255	4.07657e-255	2.35916e-254	-2.27707e-254	1.63742e-255	-1.1691e-253	1.25583e-253	-1.11456e-253	9.67448e-253
7.37488e-256	2.57795e-255	-1.93864e-255	-5.04755e-255	6.9887e-255	2.07522e-255	2.24199e-255	4.13002e-255	5.27127e-255	-1.51357e-255	-1.91407e-255	-5.81351e-255	3.50928e-255	-1.01711e-254	-5.05428e-256	-6.49493e-256	2.18172e-255	3.06193e-256	1.24315e-256	-1.41625e-255	-2.70461e-255	2.09502e-255	1.40746e-255	-4.02475e-255	2.4056e-255	9.59165e-255	9.47751e-255	1.15662e-256	5.76511e-255	-5.3935e-256	9.72405e-254
-4.994e-256	2.32462e-256	1.62608e-258	-3.94439e-257	1.18938e-256	6.16761e-257	-1.5583e-257	6.214e-256	4.66901e-257	3.61916e-256	5.27676e-257	-3.18414e-257	-9.37032e-257	1.05707e-256	-9.5531e-256	2.36307e-256	1.63362e-257	-3.77397e-257	1.62726e-256	1.36936e-256	1.72183e-257	1.1631e-256	-2.70616e-256	4.17023e-256	7.98107e-256	1.27669e-256	-4.39947e-256	1.56516e-256	2.36913e-256	2.32945e-256	6.64178e-255
1.19062e-256	-5.31307e-257	-1.20752e-258	-1.84439e-258	-4.69206e-257	1.74409e-258	-7.58206e-258	-2.99063e-257	4.83729e-257	3.84603e-258	-3.39428e-258	-6.09357e-258	-1.10139e-256	3.4433e-258	-9.12266e-257	3.912e-258	-4.45676e-257	5.03346e-257	-4.88394e-258	-1.60911e-258	-3.42622e-257	-1.91812e-257	5.36461e-258	-2.80029e-257	-5.75168e-258	-3.75684e-257	-2.87483e-257	5.76865e-257	1.25553e-257	-1.19944e-257	8.74336e-256
1.75898e-258	-1.0405e-258	1.53258e-257	3.31165e-259	-1.28819e-258	3.98254e-258	-6.24406e-259	4.19633e-259	8.14711e-259	-6.81301e-259	2.6659e-258	1.13365e-259	-1.87484e-259	-5.03809e-259	-1.84074e-258	-1.85487e-259	2.00783e-258	-1.60138e-258	7.05715e-258	-1.80423e-258	6.01291e-259	-3.33845e-260	1.8341e-258	-9.76668e-259	-8.59419e-259	4.40398e-258	5.7942e-258	2.43102e-258	-3.66082e-258	-1.67253e-258	6.6502e-257
3.08197e-260	-3.65916e-260	-7.91184e-260	8.93616e-260	-2.57464e-259	-1.19896e-260	-3.99473e-259	-2.78653e-260	-2.71338e-259	1.11712e-260	-3.47719e-259	-5.97908e-259	-2.88844e-259	1.97222e-259	3.66479e-260	2.23784e-259	1.79938e-260	2.2243e-259	-1.05278e-259	2.41889e-259	-3.62403e-260	4.7197e-259	-5.1857e-260	1.50212e-259	1.20288e-259	-4.18946e-259	-2.69531e-259	-2.94503e-259	-5.47761e-259	-5.56343e-260	5.91185e-258
6.17555e-260	-1.24163e-260	1.57779e-260	1.62678e-260	1.08771e-260	-2.08805e-260	-8.85112e-261	2.7444e-260	-4.16107e-260	1.20032e-260	-4.8341e-261	6.44078e-261	8.36388e-260	5.26132e-261	2.11072e-261	2.84801e-261	-4.20454e-261	-1.17624e-260	3.15894e-260	3.8303e-261	1.127e-261	-3.73698e-261	-1.13943e-261	-3.48117e-260	2.86815e-260	2.26196e-260	6.10313e-261	3.15385e-260	-1.42711e-260	1.3188e-260	5.41621e-259
-1.65277e-261	-9.08581e-262	-4.49072e-262	-2.14939e-262	1.16076e-261	-2.36761e-261	-7.50622e-262	-8.17858e-262	-2.33615e-262	-9.14764e-262	-1.07147e-260	2.43848e-261	7.20374e-262	-1.93968e-262	-9.91113e-262	3.92924e-261	-2.02906e-261	6.87914e-262	3.71876e-262	3.84984e-261	1.23453e-261	1.27825e-261	2.30292e-261	-1.22788e-262	-5.2648e-262	-4.03246e-262	2.92695e-261	4.5037e-262	-1.71367e-261	-7.6007e-261	5.3957e-260
1.78678e-262	-6.94237e-262	-1.11435e-262	-4.53091e-264	1.88721e-262	1.15995e-262	2.55594e-262	8.31231e-263	-2.28118e-262	-1.80354e-263	1.73873e-262	3.96165e-262	6.78544e-263	-1.20309e-262	-8.44852e-263	-1.81953e-262	-3.14296e-262	9.12097e-263	-1.03057e-263	-4.16373e-263	1.84698e-262	-9.8372e-264	8.00548e-263	-1.60473e-263	3.42051e-264	-6.31637e-263	-6.29872e-263	6.14388e-262	5.82237e-263	-2.40286e-262	4.69366e-261
-5.13576e-264	3.15765e-264	-1.09255e-263	-7.87026e-264	5.34945e-264	-2.89979e-263	-1.92152e-263	1.64193e-263	-7.51174e-264	-1.19171e-264	-1.06244e-263	7.95904e-264	1.65746e-265	-2.51375e-263	-7.45799e-264	1.30038e-264	4.04034e-264	-6.97693e-264	1.21977e-263	-6.47065e-263	-3.25334e-263	9.92138e-264	-2.98753e-264	-1.7982e-263	-8.63938e-264	-3.94954e-263	-5.58118e-263	-2.86459e-264	1.69948e-264	-6.78548e-264	4.25061e-262
-9.2311e-265	5.72047e-265	-4.34156e-264	-9.04159e-265	-9.78889e-267	-1.61341e-264	1.07204e-264	6.72074e-265	1.43337e-264	3.81808e-265	-2.83708e-265	3.31718e-266	-5.60354e-265	-1.14938e-265	4.9398e-264	4.59972e-264	-2.87354e-264	-2.08515e-265	-1.06164e-264	2.1166e-265	-2.35263e-264	3.25395e-265	-1.45274e-264	-2.61961e-264	6.71408e-265	9.3582e-265	5.97347e-264	5.78452e-265	2.19753e-265	-3.18181e-265	4.22579e-263
9.33242e-266	6.71581e-267	-3.13093e-265	-1.00699e-265	-8.96488e-266	4.28842e-266	-4.65261e-266	-9.72213e-266	-6.55952e-267	-2.11613e-265	8.82925e-266	-1.05073e-265	-1.39946e-266	1.75527e-265	-6.83268e-266	-3.00142e-265	4.20781e-265	-1.57687e-265	4.99711e-266	-4.48343e-267	-1.33106e-265	2.82473e-265	7.08612e-267	1.47202e-266	-3.66055e-266	6.63808e-266	2.08497e-265	-2.8627e-265	-1.33052e-265	-2.13986e-266	3.58215e-264
-2.27025e-266	2.35917e-267	6.62774e-267	-2.31879e-267	7.23834e-267	7.56958e-267	-1.58552e-267	1.99131e-267	-4.27312e-267	-3.13252e-267	2.51162e-267	-1.9102e-266	1.33792e-266	6.65624e-266	8.28983e-267	-8.72768e-267	-7.12266e-267	-1.46051e-266	4.37706e-266	-1.96666e-266	-1.32774e-266	-4.15497e-267	4.39206e-267	8.59126e-268	-1.34293e-266	4.02622e-267	-5.08621e-267	4.22946e-267	-1.36503e-267	2.43657e-267	3.16793e-265
-7.11584e-269	-3.07728e-268	-3.05059e-268	-2.36709e-267	1.39457e-267	3.43333e-268	-5.60105e-268	5.86148e-268	-2.4966e-267	1.29034e-267	-2.97309e-268	1.77568e-267	-5.44119e-268	1.48505e-268	3.38473e-267	-1.51103e-267	2.25491e-268	7.80535e-268	1.5426e-267	1.21941e-267	-3.37937e-269	-9.88062e-268	2.11447e-268	-2.21724e-267	2.61635e-267	-3.51311e-268	-2.67315e-268	7.37186e-269	1.73577e-267	1.15159e-267	3.07981e-266
2.06785e-268	1.15528e-268	1.27783e-268	-1.67819e-269	-3.96951e-269	7.75972e-270	3.15084e-268	9.25273e-269	1.87408e-269	-9.81052e-269	-7.25042e-270	-3.54694e-269	-3.39158e-269	-3.33451e-268	-7.53068e-269	1.03454e-269	3.31677e-269	-3.86865e-269	-9.99489e-269	-5.35497e-269	1.00053e-268	3.34986e-269	-1.44699e-268	-1.58104e-269	-5.45301e-269	3.41499e-269	-1.08787e-268	1.70225e-269	-1.17348e-269	-2.38513e-268	2.51868e-267
3.8779e-270	2.15585e-271	2.19412e-270	1.06298e-269	-6.55165e-270	1.07589e-269	-6.57983e-271	-3.03839e-269	5.94969e-270	8.28458e-270	1.60388e-270	-1.42238e-269	2.38944e-270	-1.91528e-270	1.10067e-269	-5.25222e-270	-8.16069e-270	2.45375e-269	1.53928e-270	-1.90227e-270	-1.00915e-269	5.14362e-270	2.07148e-270	6.6549e-271	-7.50954e-271	2.19754e-269	8.41997e-270	-4.20007e-270	9.02226e-270	-1.17126e-269	2.26089e-268
-7.73143e-271	1.64155e-270	5.44158e-272	1.33373e-270	4.01077e-271	-1.16973e-270	1.57558e-271	5.40541e-271	-1.58841e-270	-1.00009e-271	8.87923e-274	6.91436e-272	-8.66962e-271	2.54938e-271	-2.13141e-271	-3.7329e-271	-7.88971e-271	-1.47229e-271	8.65813e-271	1.05066e-270	-2.28863e-271	1.14732e-270	9.17364e-271	1.55192e-270	-1.357e-270	-8.47018e-272	-1.23864e-271	2.4633e-271	1.04894e-270	1.39493e-270	2.04924e-269
-5.772e-272	-3.85555e-274	-3.75973e-272	-5.06149e-272	-5.07937e-274	-1.02296e-271	3.10337e-274	7.26004e-272	-1.41684e-272	8.07285e-272	-4.62678e-272	-9.32862e-274	-7.03911e-272	4.54175e-272	4.62088e-271	2.76057e-272	-3.74876e-274	-5.3342e-272	-3.10096e-272	-9.09745e-272	-1.60087e-272	-1.44205e-272	6.72343e-272	3.07562e-272	-1.95821e-272	-3.19864e-273	3.71554e-272	-9.36973e-273	9.53052e-272	-7.76674e-272	1.61603e-270
-4.59682e-273	9.07225e-273	1.86902e-273	7.17592e-273	-1.02849e-272	-4.31802e-274	-5.44401e-274	-6.79337e-273	-8.5679e-274	-1.02077e-272	6.49713e-273	-1.12662e-273	3.24731e-273	-1.42318e-272	4.74797e-273	-2.53975e-273	-4.74878e-274	1.02288e-273	-4.97013e-273	1.14625e-273	-9.2306e-274	-3.23995e-273	-1.41015e-273	1.52319e-274	-1.8067e-273	-1.90605e-273	1.72883e-272	-3.82145e-273	1.92953e-273	-1.11653e-272	1.3548e-271
-1.11033e-274	3.42786e-274	4.95561e-274	-5.01839e-274	3.46318e-274	4.71429e-274	1.3518e-274	2.98639e-275	-2.39843e-274	7.83047e-274	2.91824e-274	-3.24443e-274	4.47576e-275	-3.1936e-274	2.05157e-273	-2.16005e-273	3.57255e-274	1.13021e-274	-1.68832e-275	5.68535e-275	1.19105e-273	6.29638e-274	-3.89307e-274	-3.94138e-274	3.28892e-275	-5.80283e-274	4.49837e-274	-2.6601e-274	4.03561e-275	-9.22196e-274	1.40886e-272
6.40059e-276	3.07134e-276	-2.65041e-275	1.17633e-274	1.5069e-274	-1.34351e-274	2.17313e-275	-3.91255e-275	-1.01455e-274	-4.67097e-275	-1.02172e-274	-8.62988e-275	1.28329e-274	2.82954e-275	3.79784e-275	-3.1584e-275	-1.26769e-274	2.90157e-275	-4.8654e-275	-4.22188e-275	2.11911e-274	-3.13068e-276	-6.50658e-275	6.30539e-276	1.41517e-275	-3.54193e-276	-2.23905e-275	5.85677e-275	2.46493e-276	-2.08484e-275	1.71737e-273
3.71996e-277	-3.99026e-276	-1.39541e-276	4.06641e-276	5.64496e-276	4.14472e-276	-2.92931e-276	-1.16959e-275	1.02613e-277	-3.47635e-277	6.38347e-277	5.83036e-276	-7.19379e-277	2.78633e-276	4.20033e-276	9.36792e-277	-9.11485e-277	1.348e-275	4.10498e-276	6.40741e-278	-1.34746e-276	-2.94644e-276	-1.14043e-276	2.18152e-276	5.32726e-276	7.81435e-276	8.52865e-276	-4.29943e-276	1.36379e-276	3.6692e-276	1.0698e-274
-6.94725e-278	1.82421e-277	-1.25952e-277	-5.51068e-277	3.09657e-278	-1.69004e-277	2.58428e-277	7.03545e-277	-1.43161e-277	-2.54276e-278	-1.04477e-278	-7.26098e-277	1.64873e-277	4.15955e-277	-8.75656e-277	-5.22813e-277	-3.48115e-277	5.25876e-277	-8.3657e-278	2.38531e-277	1.89469e-276	4.58442e-278	2.05521e-277	2.8646e-278	-2.33664e-277	1.4914e-277	-7.39125e-278	-1.81734e-276	8.51983e-277	-1.22805e-277	1.1595e-275
4.9678e-278	2.49541e-278	4.29713e-278	-7.8884e-279	1.0532e-278	4.87517e-278	-2.07514e-278	-2.44718e-279	6.70396e-279	-9.15955e-278	1.57022e-278	-6.02967e-279	1.98407e-278	-1.04921e-277	-2.44423e-278	2.05861e-278	1.05966e-278	-2.2982e-278	4.20027e-279	7.95089e-278	1.44949e-278	1.36481e-278	3.10563e-278	1.69166e-277	3.71756e-278	-5.09843e-278	3.07223e-278	1.45263e-278	3.56058e-278	3.0655e-278	1.04312e-276
-3.02206e-279	-1.83399e-279	-1.362e-280	9.11962e-280	-8.377e-279	-1.86595e-279	-2.75484e-279	3.14394e-279	1.59776e-279	-5.5319e-279	-1.4832e-279	-1.0852e-279	-7.06794e-280	-1.6547e-279	4.03384e-279	1.45803e-280	-5.72716e-279	9.87079e-280	-5.55158e-279	5.42139e-279	-2.81091e-279	-1.35952e-279	-1.68315e-280	-6.17062e-280	-8.00464e-279	8.30109e-279	-3.89965e-279	-1.25315e-279	2.16369e-279	1.21019e-278	9.66523e-278
-9.07441e-280	5.00229e-280	-4.24144e-280	-6.29242e-280	-1.47124e-280	-3.5217e-280	9.31836e-280	-2.53563e-280	-4.89288e-281	7.53957e-281	2.93856e-280	-2.87929e-280	3.9809e-281	5.65933e-280	2.76455e-280	1.06033e-280	2.47281e-280	-1.4811e-280	-6.922e-280	2.94434e-280	1.45184e-280	-9.73173e-280	1.52834e-281	1.34724e-280	-6.84033e-280	-1.30493e-280	2.14648e-280	-4.28724e-281	2.55038e-280	-1.16041e-280	9.9336e-279
5.61897e-281	6.87317e-281	5.05299e-281	8.5363e-282	-1.00252e-281	2.62893e-282	7.7099e-282	-1.47378e-281	1.11725e-281	1.39615e-281	-1.721e-281	8.4831e-282	-1.40775e-281	4.24715e-281	-2.49111e-281	-1.9437e-282	-3.4775e-282	1.60916e-280	6.17585e-282	-3.46603e-282	1.53535e-281	-1.95299e-281	1.0028e-283	6.05993e-282	1.21061e-282	3.42047e-282	-6.3242e-281	3.211e-281	-9.71175e-282	9.23819e-281	7.70476e-280
3.84749e-284	3.15644e-283	-2.33706e-281	1.21809e-283	-2.21886e-283	1.94948e-282	-5.59973e-283	-2.08418e-283	-2.53823e-282	4.70144e-283	5.03207e-283	7.15099e-283	2.15752e-282	-7.20886e-283	-2.34663e-284	1.42099e-282	2.94935e-282	-1.52094e-282	4.82063e-282	8.91591e-283	5.04377e-282	5.6563e-282	-8.22283e-284	1.17283e-282	1.9596e-283	4.06667e-283	1.55297e-282	-8.21891e-283	-6.08653e-283	-1.33708e-282	6.23967e-281
-5.03248e-283	-7.9989e-283	1.46295e-283	-9.74849e-284	-2.37611e-283	4.40348e-283	1.10398e-283	-2.12839e-283	1.54837e-284	-3.2823e-284	-3.3689e-284	-2.65783e-283	1.62922e-283	1.25553e-283	-3.88051e-283	4.77913e-284	-5.09688e-284	3.47601e-283	-8.56992e-284	1.12408e-283	3.57487e-284	6.23892e-285	2.89176e-284	-3.14029e-284	-2.76873e-283	1.37919e-284	-6.63612e-284	-2.75847e-283	-3.866e-284	-4.76547e-283	5.46727e-282
-8.21889e-286	1.32308e-284	-3.46479e-284	6.76617e-286	1.61313e-285	1.56443e-286	8.42947e-285	2.91102e-285	8.19719e-285	2.14163e-285	-6.20124e-284	6.08721e-284	1.89049e-284	-7.17045e-284	3.13606e-285	7.75979e-286	1.07552e-284	2.03068e-284	1.13498e-284	2.41678e-284	-9.11175e-285	-1.1519e-284	1.8402e-285	2.46394e-284	-2.28312e-285	-1.30201e-284	-4.50649e-285	-2.82602e-285	-3.79492e-284	5.438e-285	4.69945e-283
-5.42449e-286	2.1252e-285	3.34724e-285	-7.21183e-286	1.72895e-286	-7.44384e-286	2.24466e-286	-6.9084e-286	2.37338e-286	9.45905e-286	1.97498e-285	3.02623e-286	1.38814e-285	6.33205e-286	7.18983e-286	2.72156e-286	5.39722e-286	1.09252e-285	-7.77804e-287	-9.40474e-286	4.91283e-285	-8.55672e-286	-9.32477e-285	-7.56564e-286	8.98999e-285	1.2917e-285	-8.05269e-286	-1.71271e-286	6.17379e-285	-4.53348e-285	5.55078e-284
-2.61851e-286	1.19238e-287	2.01873e-286	-2.38544e-287	-6.51876e-288	-2.67769e-286	2.58743e-286	7.12744e-286	-1.41196e-286	1.12727e-287	-3.25504e-286	-3.09152e-286	3.30925e-287	7.49253e-287	6.49142e-287	2.82216e-286	-1.28914e-286	-3.1741e-286	-7.60386e-287	-2.49675e-286	-4.38568e-287	2.44692e-286	6.50645e-287	2.04345e-286	-2.24882e-286	-2.14199e-287	1.35369e-287	-1.43341e-286	-1.44949e-286	-6.00862e-287	4.92576e-285
-2.56501e-288	-1.63326e-288	-6.62233e-288	2.88738e-287	-4.82643e-287	-7.22895e-288	7.21132e-288	-1.0724e-287	8.43893e-288	1.34543e-287	1.67508e-287	-8.22605e-288	-2.89948e-288	-4.06127e-288	1.31034e-287	-1.41244e-287	9.90531e-288	1.86027e-287	-5.9391e-288	6.88168e-288	-1.3114e-287	2.57244e-287	-1.48551e-287	2.79354e-287	1.66466e-287	-1.07849e-288	-7.69386e-288	-7.9283e-289	1.30022e-287	4.07621e-287	3.97116e-286
1.13831e-288	-6.89714e-289	1.66765e-288	-4.61467e-289	-2.12259e-288	7.57892e-289	-7.89507e-289	3.08472e-288	-4.36581e-288	-8.75805e-289	-1.1506e-288	-8.07011e-289	4.95456e-289	2.73725e-288	5.99346e-289	1.57151e-288	2.23287e-288	3.88859e-289	-1.06653e-288	6.29372e-289	-3.40131e-289	9.12114e-289	-9.14437e-289	-1.04561e-288	-5.3835e-289	4.65131e-289	9.60672e-289	-1.18616e-288	-1.39529e-289	1.1351e-288	3.52695e-287
1.25095e-289	4.93544e-290	9.5818e-291	-8.39228e-289	3.97373e-289	-1.46561e-289	1.14844e-289	-5.98254e-290	6.678e-290	2.20187e-291	-1.48633e-289	-5.55049e-290	-9.96622e-290	-1.13478e-289	-8.9356e-290	-9.73258e-290	7.87807e-289	-3.50181e-290	1.08989e-289	3.67979e-290	-1.27634e-289	-9.79127e-290	-1.01724e-289	3.72029e-290	8.71993e-290	8.41036e-289	6.93609e-291	9.44959e-291	5.94132e-290	2.04957e-289	4.95688e-288
-3.08706e-290	-8.52079e-291	1.22102e-291	-2.64994e-290	3.95421e-290	-1.09969e-290	-4.20658e-292	-1.7133e-290	-1.95118e-290	-4.14392e-291	1.22496e-291	-2.73535e-290	-1.17125e-290	2.23841e-291	3.42791e-290	-2.74281e-290	3.79654e-291	-3.3871e-291	-2.90266e-291	1.53748e-290	-9.33965e-292	1.64047e-290	1.80191e-290	1.29806e-290	-8.00306e-291	1.48956e-291	9.68258e-292	-1.18155e-290	3.97481e-291	-6.78223e-291	3.6993e-289
-5.06843e-293	-3.49918e-292	9.23718e-292	-3.27195e-292	4.59296e-292	1.27644e-292	3.37641e-292	-5.56277e-292	9.89061e-291	2.1265e-292	9.86916e-292	2.05737e-292	8.68309e-292	-4.31774e-293	1.81606e-293	8.89373e-291	1.71317e-294	-4.41196e-292	-1.54718e-292	8.25098e-293	-7.02231e-292	-3.02356e-291	-3.81804e-292	2.69788e-292	2.51338e-292	1.18349e-291	-1.49457e-291	-9.37902e-292	-1.18571e-291	1.0938e-291	3.5456e-290
6.04671e-293	-1.02957e-292	-1.7962e-292	2.10405e-292	-1.51498e-292	1.8055e-292	-3.14954e-293	1.24023e-292	-6.465e-293	-4.5321e-293	-9.6837e-294	4.08619e-293	-4.22826e-292	9.17008e-293	4.74042e-294	-6.05157e-293	-2.0153e-292	-3.87796e-292	-2.61696e-293	-1.30128e-292	6.68442e-293	3.79874e-292	-1.33624e-293	-3.24155e-293	-5.06737e-293	5.80194e-293	-3.91192e-292	-1.94091e-292	-3.56915e-293	1.11973e-292	3.86107e-291
3.28415e-294	3.64708e-295	-3.05569e-294	-1.66526e-294	-1.16702e-294	-1.21586e-294	5.48934e-295	-1.8257e-294	-4.1545e-294	-9.51562e-294	3.52209e-294	-3.52828e-294	-3.18174e-294	-6.61424e-294	-6.90981e-295	-5.89174e-294	-1.10099e-293	-1.14787e-293	-1.72884e-293	1.36003e-293	-3.81799e-294	8.61476e-293	2.81651e-295	-2.78047e-295	-9.74582e-295	-7.40201e-294	-2.7405e-294	-1.51013e-295	-1.50327e-294	1.17713e-293	2.18672e-292
1.26314e-294	-4.63633e-294	5.2036e-295	-5.77758e-295	2.16288e-295	-1.25529e-295	-8.66519e-295	-3.55605e-295	-5.00576e-295	-2.89073e-295	-1.98713e-295	-3.03836e-295	1.05532e-296	-2.39846e-294	-3.11944e-295	-3.79693e-295	1.41522e-294	2.14197e-294	-1.63299e-295	-1.72186e-294	-1.61122e-294	-1.19232e-295	4.56029e-295	-6.21133e-295	4.45664e-295	-2.30841e-296	-1.33879e-294	7.71065e-295	-9.63544e-295	7.11844e-295	2.54583e-293
-3.16996e-295	2.71108e-295	-1.6244e-296	1.67713e-296	-1.34352e-296	9.22803e-297	1.46628e-296	-2.91876e-296	-5.1125e-296	8.73464e-297	-1.24711e-295	-3.69667e-296	-2.3868e-297	6.00663e-296	1.8562e-296	2.6935e-296	-3.29566e-296	9.65531e-296	-2.99622e-296	3.5531e-296	-4.0924e-297	-1.36637e-295	-1.14266e-296	-4.81223e-296	-3.79303e-296	2.75227e-296	-3.74187e-295	-3.88874e-295	9.3514e-296	5.8298e-296	2.39273e-294
-8.49416e-298	2.15947e-296	-3.15838e-298	1.02083e-296	8.57947e-297	1.70434e-298	-5.70628e-297	-3.48425e-297	1.22942e-296	2.04911e-296	-7.98924e-297	5.73108e-298	2.49818e-297	-2.15084e-296	-2.44406e-297	-7.50955e-298	3.14361e-297	1.86505e-296	4.09932e-297	1.00266e-296	-1.13009e-297	4.81816e-297	6.63931e-297	-6.30247e-297	-2.85645e-297	2.62065e-297	-1.79369e-297	4.13439e-297	-4.71608e-297	-9.3288e-297	1.99718e-295
4.09978e-299	-1.20981e-298	-2.30387e-298	-4.44627e-298	4.85581e-297	3.63862e-298	-2.58565e-297	2.13116e-298	1.90074e-299	3.04726e-298	3.22702e-298	-4.19353e-298	1.08095e-297	6.81249e-298	-1.03877e-297	1.35712e-298	-6.13576e-299	-1.60514e-299	6.64241e-298	-7.00224e-298	2.34783e-298	-2.85562e-298	1.23704e-299	-7.96552e-299	2.40163e-298	-6.01802e-300	1.74344e-298	-4.30236e-298	6.85573e-299	-1.4269e-298	1.59741e-296
-4.73875e-299	-4.34361e-299	-2.14371e-300	-4.28084e-299	-1.04614e-298	1.25391e-298	4.73917e-300	-5.97235e-299	-1.45391e-299	6.93225e-300	-1.14435e-299	-4.5805e-299	1.92743e-299	8.19903e-299	-2.00871e-298	-1.66337e-299	-1.34549e-299	-8.43789e-300	-2.16083e-298	5.06748e-300	1.45401e-299	3.62925e-300	-4.21863e-299	5.35867e-300	1.26689e-299	-1.65012e-299	-2.39717e-299	2.37682e-299	-5.34716e-299	-2.59271e-299	1.2928e-297
9.00846e-301	5.96783e-300	5.69718e-302	-9.54388e-300	-2.15301e-300	-1.17097e-300	2.91527e-300	-2.67509e-300	9.36926e-301	-6.82661e-301	-4.95962e-300	1.77925e-300	3.37195e-300	6.78165e-300	1.09778e-299	5.00412e-300	-5.04486e-302	2.44086e-300	3.77239e-300	-1.07062e-299	-2.06247e-301	2.01914e-299	1.28066e-300	3.55663e-300	-7.98387e-300	-3.444e-300	-2.67525e-300	-3.38967e-300	-5.86429e-300	5.13453e-300	1.30574e-298
5.20747e-301	-2.70725e-301	-8.11651e-302	-3.57942e-301	-5.86238e-301	-3.69189e-301	1.28133e-301	2.64059e-301	1.58954e-301	-1.29584e-301	-6.48538e-301	-2.03612e-302	-4.10497e-301	-3.87362e-301	-7.64834e-301	-2.715e-301	3.02575e-301	-1.24384e-300	2.07041e-301	3.48712e-301	-9.25255e-301	-1.12494e-301	2.39754e-301	8.18346e-302	5.87061e-301	-8.98136e-302	2.15258e-300	9.65902e-301	2.32659e-301	9.78572e-301	1.38379e-299
3.62984e-303	-1.88177e-302	1.09778e-302	6.11551e-302	4.77577e-302	-4.74103e-303	1.0884e-302	-1.53098e-302	-3.5972e-303	-1.11532e-303	1.56905e-302	1.17434e-302	-1.22322e-303	1.14427e-302	2.61702e-302	4.19823e-302	-1.43958e-302	1.01395e-301	1.10187e-301	1.42141e-302	-4.70478e-303	-3.01431e-302	2.25099e-302	2.8972e-302	1.05307e-301	-1.36163e-302	4.71834e-303	-7.64303e-302	1.91563e-303	-4.03016e-302	8.55048e-301
-9.09118e-304	-2.09248e-303	-1.01358e-303	-7.69255e-304	-1.05004e-303	-2.24603e-303	-1.13109e-303	8.03619e-303	4.38452e-303	-4.95374e-303	4.03908e-303	6.73299e-303	5.91887e-305	3.98197e-303	1.33095e-303	-5.32474e-303	2.13395e-303	-1.90695e-304	-1.82736e-303	1.59542e-303	1.30824e-303	2.51668e-303	-1.16392e-302	-2.346e-303	3.52948e-303	-5.6344e-304	-1.50151e-302	2.56309e-304	4.84176e-303	-1.66009e-304	9.59846e-302
3.44931e-304	-3.91168e-305	1.23755e-304	-8.92549e-304	-2.55762e-304	-2.00234e-304	1.91493e-304	3.62833e-304	-3.68985e-304	8.22548e-306	-8.07011e-305	-1.82996e-304	5.24272e-305	-1.08581e-304	-3.99318e-305	1.05732e-306	-5.94044e-304	5.39032e-304	2.74151e-304	9.28966e-304	1.21597e-306	4.94227e-305	1.58098e-304	-3.04811e-304	-6.57788e-304	2.03649e-304	9.43991e-304	3.47776e-304	1.76024e-305	1.70699e-304	8.44483e-303
8.78885e-306	2.49202e-305	2.73761e-305	-8.01256e-305	3.6522e-306	1.82994e-305	-1.91631e-305	-1.8808e-306	8.11668e-306	6.92788e-306	1.2589e-305	-1.0994e-305	-4.68439e-306	-1.58086e-305	-2.16947e-305	1.37208e-305	-3.32419e-305	-2.54485e-305	2.84413e-305	-4.91456e-305	4.02943e-305	-9.85567e-306	9.61465e-305	-4.66858e-306	-5.84785e-305	-8.33166e-306	-2.6165e-305	-1.56763e-306	-1.05007e-305	4.43508e-305	7.15379e-304
-2.27889e-307	0	-3.11288e-306	3.04437e-306	-5.72533e-307	1.52258e-306	9.1435e-307	-6.61849e-307	1.46893e-307	-6.87656e-307	4.36756e-307	1.83901e-306	-7.39429e-307	-2.3767e-306	2.7141e-307	-7.56907e-307	6.56895e-307	4.61667e-307	1.40036e-306	-7.77979e-307	4.62868e-306	1.24442e-306	-4.02418e-306	1.1032e-306	2.50306e-306	-5.58319e-306	-2.04828e-306	7.01869e-306	-2.50208e-305	-4.89814e-306	7.8686e-305
0	0	-2.72462e-307	8.7615e-308	-2.57114e-307	2.68551e-308	-5.20491e-307	3.41995e-307	-6.05293e-307	-1.32618e-307	5.4025e-308	-2.96666e-307	-7.36503e-307	1.69819e-307	-5.61677e-308	-3.26955e-307	0	3.72501e-307	-1.47587e-307	6.40884e-308	1.98729e-307	2.85669e-307	0	-1.23917e-307	-1.35959e-307	5.47249e-308	0	-2.30393e-307	1.19012e-307	5.17566e-307	6.17673e-306
0	0	2.27124e-308	0	0	4.09319e-308	0	0	1.71342e-307	0	0	0	0	5.35127e-308	0	0	0	5.68488e-308	0	0	0	0	0	0	0	0	0	0	0	0	5.59761e-307
0	0	0	0	0	0	0	0	0	0	0	0	0	0	0	0	0	0	0	0	0	0	0	0	0	0	0	0	0	0	5.41566e-308
0	0	0	0	0	0	0	0	0	0	0	0	0	0	0	0	0	0	0	0	0	0	0	0	0	0	0	0	0	0	0
0	0	0	0	0	0	0	0	0	0	0	0	0	0	0	0	0	0	0	0	0	0	0	0	0	0	0	0	0	0	0
0	0	0	0	0	0	0	0	0	0	0	0	0	0	0	0	0	0	0	0	0	0	0	0	0	0	0	0	0	0	0
0	0	0	0	0	0	0	0	0	0	0	0	0	0	0	0	0	0	0	0	0	0	0	0	0	0	0	0	0	0	0
0	0	0	0	0	0	0	0	0	0	0	0	0	0	0	0	0	0	0	0	0	0	0	0	0	0	0	0	0	0	0
0	0	0	0	0	0	0	0	0	0	0	0	0	0	0	0	0	0	0	0	0	0	0	0	0	0	0	0	0	0	0
0	0	0	0	0	0	0	0	0	0	0	0	0	0	0	0	0	0	0	0	0	0	0	0	0	0	0	0	0	0	0
0	0	0	0	0	0	0	0	0	0	0	0	0	0	0	0	0	0	0	0	0	0	0	0	0	0	0	0	0	0	0
0	0	0	0	0	0	0	0	0	0	0	0	0	0	0	0	0	0	0	0	0	0	0	0	0	0	0	0	0	0	0
0	0	0	0	0	0	0	0	0	0	0	0	0	0	0	0	0	0	0	0	0	0	0	0	0	0	0	0	0	0	0
0	0	0	0	0	0	0	0	0	0	0	0	0	0	0	0	0	0	0	0	0	0	0	0	0	0	0	0	0	0	0
0	0	0	0	0	0	0	0	0	0	0	0	0	0	0	0	0	0	0	0	0	0	0	0	0	0	0	0	0	0	0
0	0	0	0	0	0	0	0	0	0	0	0	0	0	0	0	0	0	0	0	0	0	0	0	0	0	0	0	0	0	0
0	0	0	0	0	0	0	0	0	0	0	0	0	0	0	0	0	0	0	0	0	0	0	0	0	0	0	0	0	0	0
0	0	0	0	0	0	0	0	0	0	0	0	0	0	0	0	0	0	0	0	0	0	0	0	0	0	0	0	0	0	0
0	0	0	0	0	0	0	0	0	0	0	0	0	0	0	0	0	0	0	0	0	0	0	0	0	0	0	0	0	0	0
0	0	0	0	0	0	0	0	0	0	0	0	0	0	0	0	0	0	0	0	0	0	0	0	0	0	0	0	0	0	0
0	0	0	0	0	0	0	0	0	0	0	0	0	0	0	0	0	0	0	0	0	0	0	0	0	0	0	0	0	0	0
0	0	0	0	0	0	0	0	0	0	0	0	0	0	0	0	0	0	0	0	0	0	0	0	0	0	0	0	0	0	0
0	0	0	0	0	0	0	0	0	0	0	0	0	0	0	0	0	0	0	0	0	0	0	0	0	0	0	0	0	0	0
0	0	0	0	0	0	0	0	0	0	0	0	0	0	0	0	0	0	0	0	0	0	0	0	0	0	0	0	0	0	0
0	0	0	0	0	0	0	0	0	0	0	0	0	0	0	0	0	0	0	0	0	0	0	0	0	0	0	0	0	0	0
0	0	0	0	0	0	0	0	0	0	0	0	0	0	0	0	0	0	0	0	0	0	0	0	0	0	0	0	0	0	0
0	0	0	0	0	0	0	0	0	0	0	0	0	0	0	0	0	0	0	0	0	0	0	0	0	0	0	0	0	0	0
0	0	0	0	0	0	0	0	0	0	0	0	0	0	0	0	0	0	0	0	0	0	0	0	0	0	0	0	0	0	0
0	0	0	0	0	0	0	0	0	0	0	0	0	0	0	0	0	0	0	0	0	0	0	0	0	0	0	0	0	0	0
0	0	0	0	0	0	0	0	0	0	0	0	0	0	0	0	0	0	0	0	0	0	0	0	0	0	0	0	0	0	0
0	0	0	0	0	0	0	0	0	0	0	0	0	0	0	0	0	0	0	0	0	0	0	0	0	0	0	0	0	0	0
0	0	0	0	0	0	0	0	0	0	0	0	0	0	0	0	0	0	0	0	0	0	0	0	0	0	0	0	0	0	0
0	0	0	0	0	0	0	0	0	0	0	0	0	0	0	0	0	0	0	0	0	0	0	0	0	0	0	0	0	0	0
0	0	0	0	0	0	0	0	0	0	0	0	0	0	0	0	0	0	0	0	0	0	0	0	0	0	0	0	0	0	0
0	0	0	0	0	0	0	0	0	0	0	0	0	0	0	0	0	0	0	0	0	0	0	0	0	0	0	0	0	0	0
0	0	0	0	0	0	0	0	0	0	0	0	0	0	0	0	0	0	0	0	0	0	0	0	0	0	0	0	0	0	0
0	0	0	0	0	0	0	0	0	0	0	0	0	0	0	0	0	0	0	0	0	0	0	0	0	0	0	0	0	0	0
0	0	0	0	0	0	0	0	0	0	0	0	0	0	0	0	0	0	0	0	0	0	0	0	0	0	0	0	0	0	0
0	0	0	0	0	0	0	0	0	0	0	0	0	0	0	0	0	0	0	0	0	0	0	0	0	0	0	0	0	0	0
0	0	0	0	0	0	0	0	0	0	0	0	0	0	0	0	0	0	0	0	0	0	0	0	0	0	0	0	0	0	0
0	0	0	0	0	0	0	0	0	0	0	0	0	0	0	0	0	0	0	0	0	0	0	0	0	0	0	0	0	0	0
0	0	0	0	0	0	0	0	0	0	0	0	0	0	0	0	0	0	0	0	0	0	0	0	0	0	0	0	0	0	0
0	0	0	0	0	0	0	0	0	0	0	0	0	0	0	0	0	0	0	0	0	0	0	0	0	0	0	0	0	0	0
0	0	0	0	0	0	0	0	0	0	0	0	0	0	0	0	0	0	0	0	0	0	0	0	0	0	0	0	0	0	0
0	0	0	0	0	0	0	0	0	0	0	0	0	0	0	0	0	0	0	0	0	0	0	0	0	0	0	0	0	0	0
0	0	0	0	0	0	0	0	0	0	0	0	0	0	0	0	0	0	0	0	0	0	0	0	0	0	0	0	0	0	0
0	0	0	0	0	0	0	0	0	0	0	0	0	0	0	0	0	0	0	0	0	0	0	0	0	0	0	0	0	0	0
0	0	0	0	0	0	0	0	0	0	0	0	0	0	0	0	0	0	0	0	0	0	0	0	0	0	0	0	0	0	0
0	0	0	0	0	0	0	0	0	0	0	0	0	0	0	0	0	0	0	0	0	0	0	0	0	0	0	0	0	0	0
0	0	0	0	0	0	0	0	0	0	0	0	0	0	0	0	0	0	0	0	0	0	0	0	0	0	0	0	0	0	0
0	0	0	0	0	0	0	0	0	0	0	0	0	0	0	0	0	0	0	0	0	0	0	0	0	0	0	0	0	0	0
0	0	0	0	0	0	0	0	0	0	0	0	0	0	0	0	0	0	0	0	0	0	0	0	0	0	0	0	0	0	0
0	0	0	0	0	0	0	0	0	0	0	0	0	0	0	0	0	0	0	0	0	0	0	0	0	0	0	0	0	0	0
0	0	0	0	0	0	0	0	0	0	0	0	0	0	0	0	0	0	0	0	0	0	0	0	0	0	0	0	0	0	0
0	0	0	0	0	0	0	0	0	0	0	0	0	0	0	0	0	0	0	0	0	0	0	0	0	0	0	0	0	0	0
0	0	0	0	0	0	0	0	0	0	0	0	0	0	0	0	0	0	0	0	0	0	0	0	0	0	0	0	0	0	0
0	0	0	0	0	0	0	0	0	0	0	0	0	0	0	0	0	0	0	0	0	0	0	0	0	0	0	0	0	0	0
0	0	0	0	0	0	0	0	0	0	0	0	0	0	0	0	0	0	0	0	0	0	0	0	0	0	0	0	0	0	0
0	0	0	0	0	0	0	0	0	0	0	0	0	0	0	0	0	0	0	0	0	0	0	0	0	0	0	0	0	0	0
0	0	0	0	0	0	0	0	0	0	0	0	0	0	0	0	0	0	0	0	0	0	0	0	0	0	0	0	0	0	0
0	0	0	0	0	0	0	0	0	0	0	0	0	0	0	0	0	0	0	0	0	0	0	0	0	0	0	0	0	0	0
0	0	0	0	0	0	0	0	0	0	0	0	0	0	0	0	0	0	0	0	0	0	0	0	0	0	0	0	0	0	0
0	0	0	0	0	0	0	0	0	0	0	0	0	0	0	0	0	0	0	0	0	0	0	0	0	0	0	0	0	0	0
0	0	0	0	0	0	0	0	0	0	0	0	0	0	0	0	0	0	0	0	0	0	0	0	0	0	0	0	0	0	0
0	0	0	0	0	0	0	0	0	0	0	0	0	0	0	0	0	0	0	0	0	0	0	0	0	0	0	0	0	0	0
0	0	0	0	0	0	0	0	0	0	0	0	0	0	0	0	0	0	0	0	0	0	0	0	0	0	0	0	0	0	0
0	0	0	0	0	0	0	0	0	0	0	0	0	0	0	0	0	0	0	0	0	0	0	0	0	0	0	0	0	0	0
0	0	0	0	0	0	0	0	0	0	0	0	0	0	0	0	0	0	0	0	0	0	0	0	0	0	0	0	0	0	0
0	0	0	0	0	0	0	0	0	0	0	0	0	0	0	0	0	0	0	0	0	0	0	0	0	0	0	0	0	0	0
0	0	0	0	0	0	0	0	0	0	0	0	0	0	0	0	0	0	0	0	0	0	0	0	0	0	0	0	0	0	0
0	0	0	0	0	0	0	0	0	0	0	0	0	0	0	0	0	0	0	0	0	0	0	0	0	0	0	0	0	0	0
0	0	0	0	0	0	0	0	0	0	0	0	0	0	0	0	0	0	0	0	0	0	0	0	0	0	0	0	0	0	0
0	0	0	0	0	0	0	0	0	0	0	0	0	0	0	0	0	0	0	0	0	0	0	0	0	0	0	0	0	0	0
0	0	0	0	0	0	0	0	0	0	0	0	0	0	0	0	0	0	0	0	0	0	0	0	0	0	0	0	0	0	0
0	0	0	0	0	0	0	0	0	0	0	0	0	0	0	0	0	0	0	0	0	0	0	0	0	0	0	0	0	0	0
0	0	0	0	0	0	0	0	0	0	0	0	0	0	0	0	0	0	0	0	0	0	0	0	0	0	0	0	0	0	0
0	0	0	0	0	0	0	0	0	0	0	0	0	0	0	0	0	0	0	0	0	0	0	0	0	0	0	0	0	0	0
0	0	0	0	0	0	0	0	0	0	0	0	0	0	0	0	0	0	0	0	0	0	0	0	0	0	0	0	0	0	0
0	0	0	0	0	0	0	0	0	0	0	0	0	0	0	0	0	0	0	0	0	0	0	0	0	0	0	0	0	0	0
0	0	0	0	0	0	0	0	0	0	0	0	0	0	0	0	0	0	0	0	0	0	0	0	0	0	0	0	0	0	0
0	0	0	0	0	0	0	0	0	0	0	0	0	0	0	0	0	0	0	0	0	0	0	0	0	0	0	0	0	0	0
0	0	0	0	0	0	0	0	0	0	0	0	0	0	0	0	0	0	0	0	0	0	0	0	0	0	0	0	0	0	0
0	0	0	0	0	0	0	0	0	0	0	0	0	0	0	0	0	0	0	0	0	0	0	0	0	0	0	0	0	0	0
0	0	0	0	0	0	0	0	0	0	0	0	0	0	0	0	0	0	0	0	0	0	0	0	0	0	0	0	0	0	0
0	0	0	0	0	0	0	0	0	0	0	0	0	0	0	0	0	0	0	0	0	0	0	0	0	0	0	0	0	0	0
0	0	0	0	0	0	0	0	0	0	0	0	0	0	0	0	0	0	0	0	0	0	0	0	0	0	0	0	0	0	0
0	0	0	0	0	0	0	0	0	0	0	0	0	0	0	0	0	0	0	0	0	0	0	0	0	0	0	0	0	0	0
0	0	0	0	0	0	0	0	0	0	0	0	0	0	0	0	0	0	0	0	0	0	0	0	0	0	0	0	0	0	0
0	0	0	0	0	0	0	0	0	0	0	0	0	0	0	0	0	0	0	0	0	0	0	0	0	0	0	0	0	0	0
0	0	0	0	0	0	0	0	0	0	0	0	0	0	0	0	0	0	0	0	0	0	0	0	0	0	0	0	0	0	0
0	0	0	0	0	0	0	0	0	0	0	0	0	0	0	0	0	0	0	0	0	0	0	0	0	0	0	0	0	0	0
0	0	0	0	0	0	0	0	0	0	0	0	0	0	0	0	0	0	0	0	0	0	0	0	0	0	0	0	0	0	0
0	0	0	0	0	0	0	0	0	0	0	0	0	0	0	0	0	0	0	0	0	0	0	0	0	0	0	0	0	0	0
0	0	0	0	0	0	0	0	0	0	0	0	0	0	0	0	0	0	0	0	0	0	0	0	0	0	0	0	0	0	0
0	0	0	0	0	0	0	0	0	0	0	0	0	0	0	0	0	0	0	0	0	0	0	0	0	0	0	0	0	0	0
0	0	0	0	0	0	0	0	0	0	0	0	0	0	0	0	0	0	0	0	0	0	0	0	0	0	0	0	0	0	0
0	0	0	0	0	0	0	0	0	0	0	0	0	0	0	0	0	0	0	0	0	0	0	0	0	0	0	0	0	0	0
0	0	0	0	0	0	0	0	0	0	0	0	0	0	0	0	0	0	0	0	0	0	0	0	0	0	0	0	0	0	0
0	0	0	0	0	0	0	0	0	0	0	0	0	0	0	0	0	0	0	0	0	0	0	0	0	0	0	0	0	0	0
0	0	0	0	0	0	0	0	0	0	0	0	0	0	0	0	0	0	0	0	0	0	0	0	0	0	0	0	0	0	0
0	0	0	0	0	0	0	0	0	0	0	0	0	0	0	0	0	0	0	0	0	0	0	0	0	0	0	0	0	0	0
0	0	0	0	0	0	0	0	0	0	0	0	0	0	0	0	0	0	0	0	0	0	0	0	0	0	0	0	0	0	0
0	0	0	0	0	0	0	0	0	0	0	0	0	0	0	0	0	0	0	0	0	0	0	0	0	0	0	0	0	0	0
0	0	0	0	0	0	0	0	0	0	0	0	0	0	0	0	0	0	0	0	0	0	0	0	0	0	0	0	0	0	0
0	0	0	0	0	0	0	0	0	0	0	0	0	0	0	0	0	0	0	0	0	0	0	0	0	0	0	0	0	0	0
0	0	0	0	0	0	0	0	0	0	0	0	0	0	0	0	0	0	0	0	0	0	0	0	0	0	0	0	0	0	0
0	0	0	0	0	0	0	0	0	0	0	0	0	0	0	0	0	0	0	0	0	0	0	0	0	0	0	0	0	0	0
0	0	0	0	0	0	0	0	0	0	0	0	0	0	0	0	0	0	0	0	0	0	0	0	0	0	0	0	0	0	0
0	0	0	0	0	0	0	0	0	0	0	0	0	0	0	0	0	0	0	0	0	0	0	0	0	0	0	0	0	0	0
0	0	0	0	0	0	0	0	0	0	0	0	0	0	0	0	0	0	0	0	0	0	0	0	0	0	0	0	0	0	0
0	0	0	0	0	0	0	0	0	0	0	0	0	0	0	0	0	0	0	0	0	0	0	0	0	0	0	0	0	0	0
0	0	0	0	0	0	0	0	0	0	0	0	0	0	0	0	0	0	0	0	0	0	0	0	0	0	0	0	0	0	0
0	0	0	0	0	0	0	0	0	0	0	0	0	0	0	0	0	0	0	0	0	0	0	0	0	0	0	0	0	0	0
0	0	0	0	0	0	0	0	0	0	0	0	0	0	0	0	0	0	0	0	0	0	0	0	0	0	0	0	0	0	0
0	0	0	0	0	0	0	0	0	0	0	0	0	0	0	0	0	0	0	0	0	0	0	0	0	0	0	0	0	0	0
0	0	0	0	0	0	0	0	0	0	0	0	0	0	0	0	0	0	0	0	0	0	0	0	0	0	0	0	0	0	0
0	0	0	0	0	0	0	0	0	0	0	0	0	0	0	0	0	0	0	0	0	0	0	0	0	0	0	0	0	0	0
0	0	0	0	0	0	0	0	0	0	0	0	0	0	0	0	0	0	0	0	0	0	0	0	0	0	0	0	0	0	0
0	0	0	0	0	0	0	0	0	0	0	0	0	0	0	0	0	0	0	0	0	0	0	0	0	0	0	0	0	0	0
0	0	0	0	0	0	0	0	0	0	0	0	0	0	0	0	0	0	0	0	0	0	0	0	0	0	0	0	0	0	0
0	0	0	0	0	0	0	0	0	0	0	0	0	0	0	0	0	0	0	0	0	0	0	0	0	0	0	0	0	0	0
0	0	0	0	0	0	0	0	0	0	0	0	0	0	0	0	0	0	0	0	0	0	0	0	0	0	0	0	0	0	0
0	0	0	0	0	0	0	0	0	0	0	0	0	0	0	0	0	0	0	0	0	0	0	0	0	0	0	0	0	0	0
0	0	0	0	0	0	0	0	0	0	0	0	0	0	0	0	0	0	0	0	0	0	0	0	0	0	0	0	0	0	0
0	0	0	0	0	0	0	0	0	0	0	0	0	0	0	0	0	0	0	0	0	0	0	0	0	0	0	0	0	0	0
0	0	0	0	0	0	0	0	0	0	0	0	0	0	0	0	0	0	0	0	0	0	0	0	0	0	0	0	0	0	0
0	0	0	0	0	0	0	0	0	0	0	0	0	0	0	0	0	0	0	0	0	0	0	0	0	0	0	0	0	0	0
0	0	0	0	0	0	0	0	0	0	0	0	0	0	0	0	0	0	0	0	0	0	0	0	0	0	0	0	0	0	0
0	0	0	0	0	0	0	0	0	0	0	0	0	0	0	0	0	0	0	0	0	0	0	0	0	0	0	0	0	0	0
0	0	0	0	0	0	0	0	0	0	0	0	0	0	0	0	0	0	0	0	0	0	0	0	0	0	0	0	0	0	0
0	0	0	0	0	0	0	0	0	0	0	0	0	0	0	0	0	0	0	0	0	0	0	0	0	0	0	0	0	0	0
0	0	0	0	0	0	0	0	0	0	0	0	0	0	0	0	0	0	0	0	0	0	0	0	0	0	0	0	0	0	0
0	0	0	0	0	0	0	0	0	0	0	0	0	0	0	0	0	0	0	0	0	0	0	0	0	0	0	0	0	0	0
0	0	0	0	0	0	0	0	0	0	0	0	0	0	0	0	0	0	0	0	0	0	0	0	0	0	0	0	0	0	0
0	0	0	0	0	0	0	0	0	0	0	0	0	0	0	0	0	0	0	0	0	0	0	0	0	0	0	0	0	0	0
0	0	0	0	0	0	0	0	0	0	0	0	0	0	0	0	0	0	0	0	0	0	0	0	0	0	0	0	0	0	0
0	0	0	0	0	0	0	0	0	0	0	0	0	0	0	0	0	0	0	0	0	0	0	0	0	0	0	0	0	0	0
0	0	0	0	0	0	0	0	0	0	0	0	0	0	0	0	0	0	0	0	0	0	0	0	0	0	0	0	0	0	0
0	0	0	0	0	0	0	0	0	0	0	0	0	0	0	0	0	0	0	0	0	0	0	0	0	0	0	0	0	0	0
0	0	0	0	0	0	0	0	0	0	0	0	0	0	0	0	0	0	0	0	0	0	0	0	0	0	0	0	0	0	0
0	0	0	0	0	0	0	0	0	0	0	0	0	0	0	0	0	0	0	0	0	0	0	0	0	0	0	0	0	0	0
0	0	0	0	0	0	0	0	0	0	0	0	0	0	0	0	0	0	0	0	0	0	0	0	0	0	0	0	0	0	0
0	0	0	0	0	0	0	0	0	0	0	0	0	0	0	0	0	0	0	0	0	0	0	0	0	0	0	0	0	0	0
0	0	0	0	0	0	0	0	0	0	0	0	0	0	0	0	0	0	0	0	0	0	0	0	0	0	0	0	0	0	0
0	0	0	0	0	0	0	0	0	0	0	0	0	0	0	0	0	0	0	0	0	0	0	0	0	0	0	0	0	0	0
0	0	0	0	0	0	0	0	0	0	0	0	0	0	0	0	0	0	0	0	0	0	0	0	0	0	0	0	0	0	0
0	0	0	0	0	0	0	0	0	0	0	0	0	0	0	0	0	0	0	0	0	0	0	0	0	0	0	0	0	0	0
0	0	0	0	0	0	0	0	0	0	0	0	0	0	0	0	0	0	0	0	0	0	0	0	0	0	0	0	0	0	0
0	0	0	0	0	0	0	0	0	0	0	0	0	0	0	0	0	0	0	0	0	0	0	0	0	0	0	0	0	0	0
0	0	0	0	0	0	0	0	0	0	0	0	0	0	0	0	0	0	0	0	0	0	0	0	0	0	0	0	0	0	0
0	0	0	0	0	0	0	0	0	0	0	0	0	0	0	0	0	0	0	0	0	0	0	0	0	0	0	0	0	0	0
0	0	0	0	0	0	0	0	0	0	0	0	0	0	0	0	0	0	0	0	0	0	0	0	0	0	0	0	0	0	0
0	0	0	0	0	0	0	0	0	0	0	0	0	0	0	0	0	0	0	0	0	0	0	0	0	0	0	0	0	0	0
0	0	0	0	0	0	0	0	0	0	0	0	0	0	0	0	0	0	0	0	0	0	0	0	0	0	0	0	0	0	0
0	0	0	0	0	0	0	0	0	0	0	0	0	0	0	0	0	0	0	0	0	0	0	0	0	0	0	0	0	0	0
0	0	0	0	0	0	0	0	0	0	0	0	0	0	0	0	0	0	0	0	0	0	0	0	0	0	0	0	0	0	0
0	0	0	0	0	0	0	0	0	0	0	0	0	0	0	0	0	0	0	0	0	0	0	0	0	0	0	0	0	0	0
0	0	0	0	0	0	0	0	0	0	0	0	0	0	0	0	0	0	0	0	0	0	0	0	0	0	0	0	0	0	0
0	0	0	0	0	0	0	0	0	0	0	0	0	0	0	0	0	0	0	0	0	0	0	0	0	0	0	0	0	0	0
0	0	0	0	0	0	0	0	0	0	0	0	0	0	0	0	0	0	0	0	0	0	0	0	0	0	0	0	0	0	0
0	0	0	0	0	0	0	0	0	0	0	0	0	0	0	0	0	0	0	0	0	0	0	0	0	0	0	0	0	0	0
0	0	0	0	0	0	0	0	0	0	0	0	0	0	0	0	0	0	0	0	0	0	0	0	0	0	0	0	0	0	0
0	0	0	0	0	0	0	0	0	0	0	0	0	0	0	0	0	0	0	0	0	0	0	0	0	0	0	0	0	0	0
0	0	0	0	0	0	0	0	0	0	0	0	0	0	0	0	0	0	0	0	0	0	0	0	0	0	0	0	0	0	0
0	0	0	0	0	0	0	0	0	0	0	0	0	0	0	0	0	0	0	0	0	0	0	0	0	0	0	0	0	0	0
0	0	0	0	0	0	0	0	0	0	0	0	0	0	0	0	0	0	0	0	0	0	0	0	0	0	0	0	0	0	0
0	0	0	0	0	0	0	0	0	0	0	0	0	0	0	0	0	0	0	0	0	0	0	0	0	0	0	0	0	0	0
0	0	0	0	0	0	0	0	0	0	0	0	0	0	0	0	0	0	0	0	0	0	0	0	0	0	0	0	0	0	0
0	0	0	0	0	0	0	0	0	0	0	0	0	0	0	0	0	0	0	0	0	0	0	0	0	0	0	0	0	0	0
0	0	0	0	0	0	0	0	0	0	0	0	0	0	0	0	0	0	0	0	0	0	0	0	0	0	0	0	0	0	0
0	0	0	0	0	0	0	0	0	0	0	0	0	0	0	0	0	0	0	0	0	0	0	0	0	0	0	0	0	0	0
0	0	0	0	0	0	0	0	0	0	0	0	0	0	0	0	0	0	0	0	0	0	0	0	0	0	0	0	0	0	0
0	0	0	0	0	0	0	0	0	0	0	0	0	0	0	0	0	0	0	0	0	0	0	0	0	0	0	0	0	0	0
0	0	0	0	0	0	0	0	0	0	0	0	0	0	0	0	0	0	0	0	0	0	0	0	0	0	0	0	0	0	0
0	0	0	0	0	0	0	0	0	0	0	0	0	0	0	0	0	0	0	0	0	0	0	0	0	0	0	0	0	0	0
0	0	0	0	0	0	0	0	0	0	0	0	0	0	0	0	0	0	0	0	0	0	0	0	0	0	0	0	0	0	0
0	0	0	0	0	0	0	0	0	0	0	0	0	0	0	0	0	0	0	0	0	0	0	0	0	0	0	0	0	0	0
0	0	0	0	0	0	0	0	0	0	0	0	0	0	0	0	0	0	0	0	0	0	0	0	0	0	0	0	0	0	0
0	0	0	0	0	0	0	0	0	0	0	0	0	0	0	0	0	0	0	0	0	0	0	0	0	0	0	0	0	0	0
0	0	0	0	0	0	0	0	0	0	0	0	0	0	0	0	0	0	0	0	0	0	0	0	0	0	0	0	0	0	0
0	0	0	0	0	0	0	0	0	0	0	0	0	0	0	0	0	0	0	0	0	0	0	0	0	0	0	0	0	0	0
0	0	0	0	0	0	0	0	0	0	0	0	0	0	0	0	0	0	0	0	0	0	0	0	0	0	0	0	0	0	0
0	0	0	0	0	0	0	0	0	0	0	0	0	0	0	0	0	0	0	0	0	0	0	0	0	0	0	0	0	0	0
0	0	0	0	0	0	0	0	0	0	0	0	0	0	0	0	0	0	0	0	0	0	0	0	0	0	0	0	0	0	0
0	0	0	0	0	0	0	0	0	0	0	0	0	0	0	0	0	0	0	0	0	0	0	0	0	0	0	0	0	0	0
0	0	0	0	0	0	0	0	0	0	0	0	0	0	0	0	0	0	0	0	0	0	0	0	0	0	0	0	0	0	0
0	0	0	0	0	0	0	0	0	0	0	0	0	0	0	0	0	0	0	0	0	0	0	0	0	0	0	0	0	0	0
0	0	0	0	0	0	0	0	0	0	0	0	0	0	0	0	0	0	0	0	0	0	0	0	0	0	0	0	0	0	0
0	0	0	0	0	0	0	0	0	0	0	0	0	0	0	0	0	0	0	0	0	0	0	0	0	0	0	0	0	0	0
0	0	0	0	0	0	0	0	0	0	0	0	0	0	0	0	0	0	0	0	0	0	0	0	0	0	0	0	0	0	0
0	0	0	0	0	0	0	0	0	0	0	0	0	0	0	0	0	0	0	0	0	0	0	0	0	0	0	0	0	0	0
0	0	0	0	0	0	0	0	0	0	0	0	0	0	0	0	0	0	0	0	0	0	0	0	0	0	0	0	0	0	0
0	0	0	0	0	0	0	0	0	0	0	0	0	0	0	0	0	0	0	0	0	0	0	0	0	0	0	0	0	0	0
0	0	0	0	0	0	0	0	0	0	0	0	0	0	0	0	0	0	0	0	0	0	0	0	0	0	0	0	0	0	0
0	0	0	0	0	0	0	0	0	0	0	0	0	0	0	0	0	0	0	0	0	0	0	0	0	0	0	0	0	0	0
0	0	0	0	0	0	0	0	0	0	0	0	0	0	0	0	0	0	0	0	0	0	0	0	0	0	0	0	0	0	0
0	0	0	0	0	0	0	0	0	0	0	0	0	0	0	0	0	0	0	0	0	0	0	0	0	0	0	0	0	0	0
0	0	0	0	0	0	0	0	0	0	0	0	0	0	0	0	0	0	0	0	0	0	0	0	0	0	0	0	0	0	0
0	0	0	0	0	0	0	0	0	0	0	0	0	0	0	0	0	0	0	0	0	0	0	0	0	0	0	0	0	0	0
0	0	0	0	0	0	0	0	0	0	0	0	0	0	0	0	0	0	0	0	0	0	0	0	0	0	0	0	0	0	0
0	0	0	0	0	0	0	0	0	0	0	0	0	0	0	0	0	0	0	0	0	0	0	0	0	0	0	0	0	0	0
0	0	0	0	0	0	0	0	0	0	0	0	0	0	0	0	0	0	0	0	0	0	0	0	0	0	0	0	0	0	0
0	0	0	0	0	0	0	0	0	0	0	0	0	0	0	0	0	0	0	0	0	0	0	0	0	0	0	0	0	0	0
0	0	0	0	0	0	0	0	0	0	0	0	0	0	0	0	0	0	0	0	0	0	0	0	0	0	0	0	0	0	0
0	0	0	0	0	0	0	0	0	0	0	0	0	0	0	0	0	0	0	0	0	0	0	0	0	0	0	0	0	0	0
0	0	0	0	0	0	0	0	0	0	0	0	0	0	0	0	0	0	0	0	0	0	0	0	0	0	0	0	0	0	0
0	0	0	0	0	0	0	0	0	0	0	0	0	0	0	0	0	0	0	0	0	0	0	0	0	0	0	0	0	0	0
0	0	0	0	0	0	0	0	0	0	0	0	0	0	0	0	0	0	0	0	0	0	0	0	0	0	0	0	0	0	0
0	0	0	0	0	0	0	0	0	0	0	0	0	0	0	0	0	0	0	0	0	0	0	0	0	0	0	0	0	0	0
0	0	0	0	0	0	0	0	0	0	0	0	0	0	0	0	0	0	0	0	0	0	0	0	0	0	0	0	0	0	0
0	0	0	0	0	0	0	0	0	0	0	0	0	0	0	0	0	0	0	0	0	0	0	0	0	0	0	0	0	0	0
0	0	0	0	0	0	0	0	0	0	0	0	0	0	0	0	0	0	0	0	0	0	0	0	0	0	0	0	0	0	0
0	0	0	0	0	0	0	0	0	0	0	0	0	0	0	0	0	0	0	0	0	0	0	0	0	0	0	0	0	0	0
0	0	0	0	0	0	0	0	0	0	0	0	0	0	0	0	0	0	0	0	0	0	0	0	0	0	0	0	0	0	0
0	0	0	0	0	0	0	0	0	0	0	0	0	0	0	0	0	0	0	0	0	0	0	0	0	0	0	0	0	0	0
0	0	0	0	0	0	0	0	0	0	0	0	0	0	0	0	0	0	0	0	0	0	0	0	0	0	0	0	0	0	0
0	0	0	0	0	0	0	0	0	0	0	0	0	0	0	0	0	0	0	0	0	0	0	0	0	0	0	0	0	0	0
0	0	0	0	0	0	0	0	0	0	0	0	0	0	0	0	0	0	0	0	0	0	0	0	0	0	0	0	0	0	0
0	0	0	0	0	0	0	0	0	0	0	0	0	0	0	0	0	0	0	0	0	0	0	0	0	0	0	0	0	0	0
0	0	0	0	0	0	0	0	0	0	0	0	0	0	0	0	0	0	0	0	0	0	0	0	0	0	0	0	0	0	0
0	0	0	0	0	0	0	0	0	0	0	0	0	0	0	0	0	0	0	0	0	0	0	0	0	0	0	0	0	0	0
0	0	0	0	0	0	0	0	0	0	0	0	0	0	0	0	0	0	0	0	0	0	0	0	0	0	0	0	0	0	0
0	0	0	0	0	0	0	0	0	0	0	0	0	0	0	0	0	0	0	0	0	0	0	0	0	0	0	0	0	0	0
0	0	0	0	0	0	0	0	0	0	0	0	0	0	0	0	0	0	0	0	0	0	0	0	0	0	0	0	0	0	0
0	0	0	0	0	0	0	0	0	0	0	0	0	0	0	0	0	0	0	0	0	0	0	0	0	0	0	0	0	0	0
0	0	0	0	0	0	0	0	0	0	0	0	0	0	0	0	0	0	0	0	0	0	0	0	0	0	0	0	0	0	0
0	0	0	0	0	0	0	0	0	0	0	0	0	0	0	0	0	0	0	0	0	0	0	0	0	0	0	0	0	0	0
0	0	0	0	0	0	0	0	0	0	0	0	0	0	0	0	0	0	0	0	0	0	0	0	0	0	0	0	0	0	0
0	0	0	0	0	0	0	0	0	0	0	0	0	0	0	0	0	0	0	0	0	0	0	0	0	0	0	0	0	0	0
0	0	0	0	0	0	0	0	0	0	0	0	0	0	0	0	0	0	0	0	0	0	0	0	0	0	0	0	0	0	0
0	0	0	0	0	0	0	0	0	0	0	0	0	0	0	0	0	0	0	0	0	0	0	0	0	0	0	0	0	0	0
0	0	0	0	0	0	0	0	0	0	0	0	0	0	0	0	0	0	0	0	0	0	0	0	0	0	0	0	0	0	0
0	0	0	0	0	0	0	0	0	0	0	0	0	0	0	0	0	0	0	0	0	0	0	0	0	0	0	0	0	0	0
0	0	0	0	0	0	0	0	0	0	0	0	0	0	0	0	0	0	0	0	0	0	0	0	0	0	0	0	0	0	0
0	0	0	0	0	0	0	0	0	0	0	0	0	0	0	0	0	0	0	0	0	0	0	0	0	0	0	0	0	0	0
0	0	0	0	0	0	0	0	0	0	0	0	0	0	0	0	0	0	0	0	0	0	0	0	0	0	0	0	0	0	0
0	0	0	0	0	0	0	0	0	0	0	0	0	0	0	0	0	0	0	0	0	0	0	0	0	0	0	0	0	0	0
0	0	0	0	0	0	0	0	0	0	0	0	0	0	0	0	0	0	0	0	0	0	0	0	0	0	0	0	0	0	0
0	0	0	0	0	0	0	0	0	0	0	0	0	0	0	0	0	0	0	0	0	0	0	0	0	0	0	0	0	0	0
0	0	0	0	0	0	0	0	0	0	0	0	0	0	0	0	0	0	0	0	0	0	0	0	0	0	0	0	0	0	0
0	0	0	0	0	0	0	0	0	0	0	0	0	0	0	0	0	0	0	0	0	0	0	0	0	0	0	0	0	0	0
0	0	0	0	0	0	0	0	0	0	0	0	0	0	0	0	0	0	0	0	0	0	0	0	0	0	0	0	0	0	0
0	0	0	0	0	0	0	0	0	0	0	0	0	0	0	0	0	0	0	0	0	0	0	0	0	0	0	0	0	0	0
0	0	0	0	0	0	0	0	0	0	0	0	0	0	0	0	0	0	0	0	0	0	0	0	0	0	0	0	0	0	0
0	0	0	0	0	0	0	0	0	0	0	0	0	0	0	0	0	0	0	0	0	0	0	0	0	0	0	0	0	0	0
0	0	0	0	0	0	0	0	0	0	0	0	0	0	0	0	0	0	0	0	0	0	0	0	0	0	0	0	0	0	0
0	0	0	0	0	0	0	0	0	0	0	0	0	0	0	0	0	0	0	0	0	0	0	0	0	0	0	0	0	0	0
0	0	0	0	0	0	0	0	0	0	0	0	0	0	0	0	0	0	0	0	0	0	0	0	0	0	0	0	0	0	0
0	0	0	0	0	0	0	0	0	0	0	0	0	0	0	0	0	0	0	0	0	0	0	0	0	0	0	0	0	0	0
0	0	0	0	0	0	0	0	0	0	0	0	0	0	0	0	0	0	0	0	0	0	0	0	0	0	0	0	0	0	0
0	0	0	0	0	0	0	0	0	0	0	0	0	0	0	0	0	0	0	0	0	0	0	0	0	0	0	0	0	0	0
0	0	0	0	0	0	0	0	0	0	0	0	0	0	0	0	0	0	0	0	0	0	0	0	0	0	0	0	0	0	0
0	0	0	0	0	0	0	0	0	0	0	0	0	0	0	0	0	0	0	0	0	0	0	0	0	0	0	0	0	0	0
0	0	0	0	0	0	0	0	0	0	0	0	0	0	0	0	0	0	0	0	0	0	0	0	0	0	0	0	0	0	0
0	0	0	0	0	0	0	0	0	0	0	0	0	0	0	0	0	0	0	0	0	0	0	0	0	0	0	0	0	0	0
0	0	0	0	0	0	0	0	0	0	0	0	0	0	0	0	0	0	0	0	0	0	0	0	0	0	0	0	0	0	0
0	0	0	0	0	0	0	0	0	0	0	0	0	0	0	0	0	0	0	0	0	0	0	0	0	0	0	0	0	0	0
0	0	0	0	0	0	0	0	0	0	0	0	0	0	0	0	0	0	0	0	0	0	0	0	0	0	0	0	0	0	0
0	0	0	0	0	0	0	0	0	0	0	0	0	0	0	0	0	0	0	0	0	0	0	0	0	0	0	0	0	0	0
0	0	0	0	0	0	0	0	0	0	0	0	0	0	0	0	0	0	0	0	0	0	0	0	0	0	0	0	0	0	0
0	0	0	0	0	0	0	0	0	0	0	0	0	0	0	0	0	0	0	0	0	0	0	0	0	0	0	0	0	0	0
0	0	0	0	0	0	0	0	0	0	0	0	0	0	0	0	0	0	0	0	0	0	0	0	0	0	0	0	0	0	0
0	0	0	0	0	0	0	0	0	0	0	0	0	0	0	0	0	0	0	0	0	0	0	0	0	0	0	0	0	0	0
0	0	0	0	0	0	0	0	0	0	0	0	0	0	0	0	0	0	0	0	0	0	0	0	0	0	0	0	0	0	0
0	0	0	0	0	0	0	0	0	0	0	0	0	0	0	0	0	0	0	0	0	0	0	0	0	0	0	0	0	0	0
0	0	0	0	0	0	0	0	0	0	0	0	0	0	0	0	0	0	0	0	0	0	0	0	0	0	0	0	0	0	0
0	0	0	0	0	0	0	0	0	0	0	0	0	0	0	0	0	0	0	0	0	0	0	0	0	0	0	0	0	0	0
0	0	0	0	0	0	0	0	0	0	0	0	0	0	0	0	0	0	0	0	0	0	0	0	0	0	0	0	0	0	0
0	0	0	0	0	0	0	0	0	0	0	0	0	0	0	0	0	0	0	0	0	0	0	0	0	0	0	0	0	0	0
0	0	0	0	0	0	0	0	0	0	0	0	0	0	0	0	0	0	0	0	0	0	0	0	0	0	0	0	0	0	0
0	0	0	0	0	0	0	0	0	0	0	0	0	0	0	0	0	0	0	0	0	0	0	0	0	0	0	0	0	0	0
0	0	0	0	0	0	0	0	0	0	0	0	0	0	0	0	0	0	0	0	0	0	0	0	0	0	0	0	0	0	0
0	0	0	0	0	0	0	0	0	0	0	0	0	0	0	0	0	0	0	0	0	0	0	0	0	0	0	0	0	0	0
0	0	0	0	0	0	0	0	0	0	0	0	0	0	0	0	0	0	0	0	0	0	0	0	0	0	0	0	0	0	0
0	0	0	0	0	0	0	0	0	0	0	0	0	0	0	0	0	0	0	0	0	0	0	0	0	0	0	0	0	0	0
0	0	0	0	0	0	0	0	0	0	0	0	0	0	0	0	0	0	0	0	0	0	0	0	0	0	0	0	0	0	0
0	0	0	0	0	0	0	0	0	0	0	0	0	0	0	0	0	0	0	0	0	0	0	0	0	0	0	0	0	0	0
0	0	0	0	0	0	0	0	0	0	0	0	0	0	0	0	0	0	0	0	0	0	0	0	0	0	0	0	0	0	0
0	0	0	0	0	0	0	0	0	0	0	0	0	0	0	0	0	0	0	0	0	0	0	0	0	0	0	0	0	0	0
0	0	0	0	0	0	0	0	0	0	0	0	0	0	0	0	0	0	0	0	0	0	0	0	0	0	0	0	0	0	0
0	0	0	0	0	0	0	0	0	0	0	0	0	0	0	0	0	0	0	0	0	0	0	0	0	0	0	0	0	0	0
0	0	0	0	0	0	0	0	0	0	0	0	0	0	0	0	0	0	0	0	0	0	0	0	0	0	0	0	0	0	0
0	0	0	0	0	0	0	0	0	0	0	0	0	0	0	0	0	0	0	0	0	0	0	0	0	0	0	0	0	0	0
0	0	0	0	0	0	0	0	0	0	0	0	0	0	0	0	0	0	0	0	0	0	0	0	0	0	0	0	0	0	0
0	0	0	0	0	0	0	0	0	0	0	0	0	0	0	0	0	0	0	0	0	0	0	0	0	0	0	0	0	0	0
0	0	0	0	0	0	0	0	0	0	0	0	0	0	0	0	0	0	0	0	0	0	0	0	0	0	0	0	0	0	0
0	0	0	0	0	0	0	0	0	0	0	0	0	0	0	0	0	0	0	0	0	0	0	0	0	0	0	0	0	0	0
0	0	0	0	0	0	0	0	0	0	0	0	0	0	0	0	0	0	0	0	0	0	0	0	0	0	0	0	0	0	0
0	0	0	0	0	0	0	0	0	0	0	0	0	0	0	0	0	0	0	0	0	0	0	0	0	0	0	0	0	0	0
0	0	0	0	0	0	0	0	0	0	0	0	0	0	0	0	0	0	0	0	0	0	0	0	0	0	0	0	0	0	0
0	0	0	0	0	0	0	0	0	0	0	0	0	0	0	0	0	0	0	0	0	0	0	0	0	0	0	0	0	0	0
0	0	0	0	0	0	0	0	0	0	0	0	0	0	0	0	0	0	0	0	0	0	0	0	0	0	0	0	0	0	0
0	0	0	0	0	0	0	0	0	0	0	0	0	0	0	0	0	0	0	0	0	0	0	0	0	0	0	0	0	0	0
0	0	0	0	0	0	0	0	0	0	0	0	0	0	0	0	0	0	0	0	0	0	0	0	0	0	0	0	0	0	0
0	0	0	0	0	0	0	0	0	0	0	0	0	0	0	0	0	0	0	0	0	0	0	0	0	0	0	0	0	0	0
0	0	0	0	0	0	0	0	0	0	0	0	0	0	0	0	0	0	0	0	0	0	0	0	0	0	0	0	0	0	0
0	0	0	0	0	0	0	0	0	0	0	0	0	0	0	0	0	0	0	0	0	0	0	0	0	0	0	0	0	0	0
0	0	0	0	0	0	0	0	0	0	0	0	0	0	0	0	0	0	0	0	0	0	0	0	0	0	0	0	0	0	0
0	0	0	0	0	0	0	0	0	0	0	0	0	0	0	0	0	0	0	0	0	0	0	0	0	0	0	0	0	0	0
0	0	0	0	0	0	0	0	0	0	0	0	0	0	0	0	0	0	0	0	0	0	0	0	0	0	0	0	0	0	0
0	0	0	0	0	0	0	0	0	0	0	0	0	0	0	0	0	0	0	0	0	0	0	0	0	0	0	0	0	0	0
0	0	0	0	0	0	0	0	0	0	0	0	0	0	0	0	0	0	0	0	0	0	0	0	0	0	0	0	0	0	0
0	0	0	0	0	0	0	0	0	0	0	0	0	0	0	0	0	0	0	0	0	0	0	0	0	0	0	0	0	0	0
0	0	0	0	0	0	0	0	0	0	0	0	0	0	0	0	0	0	0	0	0	0	0	0	0	0	0	0	0	0	0
0	0	0	0	0	0	0	0	0	0	0	0	0	0	0	0	0	0	0	0	0	0	0	0	0	0	0	0	0	0	0
0	0	0	0	0	0	0	0	0	0	0	0	0	0	0	0	0	0	0	0	0	0	0	0	0	0	0	0	0	0	0
0	0	0	0	0	0	0	0	0	0	0	0	0	0	0	0	0	0	0	0	0	0	0	0	0	0	0	0	0	0	0
0	0	0	0	0	0	0	0	0	0	0	0	0	0	0	0	0	0	0	0	0	0	0	0	0	0	0	0	0	0	0
0	0	0	0	0	0	0	0	0	0	0	0	0	0	0	0	0	0	0	0	0	0	0	0	0	0	0	0	0	0	0
0	0	0	0	0	0	0	0	0	0	0	0	0	0	0	0	0	0	0	0	0	0	0	0	0	0	0	0	0	0	0
0	0	0	0	0	0	0	0	0	0	0	0	0	0	0	0	0	0	0	0	0	0	0	0	0	0	0	0	0	0	0
0	0	0	0	0	0	0	0	0	0	0	0	0	0	0	0	0	0	0	0	0	0	0	0	0	0	0	0	0	0	0
0	0	0	0	0	0	0	0	0	0	0	0	0	0	0	0	0	0	0	0	0	0	0	0	0	0	0	0	0	0	0
0	0	0	0	0	0	0	0	0	0	0	0	0	0	0	0	0	0	0	0	0	0	0	0	0	0	0	0	0	0	0
0	0	0	0	0	0	0	0	0	0	0	0	0	0	0	0	0	0	0	0	0	0	0	0	0	0	0	0	0	0	0
0	0	0	0	0	0	0	0	0	0	0	0	0	0	0	0	0	0	0	0	0	0	0	0	0	0	0	0	0	0	0
0	0	0	0	0	0	0	0	0	0	0	0	0	0	0	0	0	0	0	0	0	0	0	0	0	0	0	0	0	0	0
0	0	0	0	0	0	0	0	0	0	0	0	0	0	0	0	0	0	0	0	0	0	0	0	0	0	0	0	0	0	0
0	0	0	0	0	0	0	0	0	0	0	0	0	0	0	0	0	0	0	0	0	0	0	0	0	0	0	0	0	0	0
0	0	0	0	0	0	0	0	0	0	0	0	0	0	0	0	0	0	0	0	0	0	0	0	0	0	0	0	0	0	0
0	0	0	0	0	0	0	0	0	0	0	0	0	0	0	0	0	0	0	0	0	0	0	0	0	0	0	0	0	0	0
0	0	0	0	0	0	0	0	0	0	0	0	0	0	0	0	0	0	0	0	0	0	0	0	0	0	0	0	0	0	0
0	0	0	0	0	0	0	0	0	0	0	0	0	0	0	0	0	0	0	0	0	0	0	0	0	0	0	0	0	0	0
0	0	0	0	0	0	0	0	0	0	0	0	0	0	0	0	0	0	0	0	0	0	0	0	0	0	0	0	0	0	0
0	0	0	0	0	0	0	0	0	0	0	0	0	0	0	0	0	0	0	0	0	0	0	0	0	0	0	0	0	0	0
0	0	0	0	0	0	0	0	0	0	0	0	0	0	0	0	0	0	0	0	0	0	0	0	0	0	0	0	0	0	0
0	0	0	0	0	0	0	0	0	0	0	0	0	0	0	0	0	0	0	0	0	0	0	0	0	0	0	0	0	0	0
0	0	0	0	0	0	0	0	0	0	0	0	0	0	0	0	0	0	0	0	0	0	0	0	0	0	0	0	0	0	0
0	0	0	0	0	0	0	0	0	0	0	0	0	0	0	0	0	0	0	0	0	0	0	0	0	0	0	0	0	0	0
0	0	0	0	0	0	0	0	0	0	0	0	0	0	0	0	0	0	0	0	0	0	0	0	0	0	0	0	0	0	0
0	0	0	0	0	0	0	0	0	0	0	0	0	0	0	0	0	0	0	0	0	0	0	0	0	0	0	0	0	0	0
0	0	0	0	0	0	0	0	0	0	0	0	0	0	0	0	0	0	0	0	0	0	0	0	0	0	0	0	0	0	0
0	0	0	0	0	0	0	0	0	0	0	0	0	0	0	0	0	0	0	0	0	0	0	0	0	0	0	0	0	0	0
0	0	0	0	0	0	0	0	0	0	0	0	0	0	0	0	0	0	0	0	0	0	0	0	0	0	0	0	0	0	0
0	0	0	0	0	0	0	0	0	0	0	0	0	0	0	0	0	0	0	0	0	0	0	0	0	0	0	0	0	0	0
0	0	0	0	0	0	0	0	0	0	0	0	0	0	0	0	0	0	0	0	0	0	0	0	0	0	0	0	0	0	0
0	0	0	0	0	0	0	0	0	0	0	0	0	0	0	0	0	0	0	0	0	0	0	0	0	0	0	0	0	0	0
0	0	0	0	0	0	0	0	0	0	0	0	0	0	0	0	0	0	0	0	0	0	0	0	0	0	0	0	0	0	0
0	0	0	0	0	0	0	0	0	0	0	0	0	0	0	0	0	0	0	0	0	0	0	0	0	0	0	0	0	0	0
0	0	0	0	0	0	0	0	0	0	0	0	0	0	0	0	0	0	0	0	0	0	0	0	0	0	0	0	0	0	0
0	0	0	0	0	0	0	0	0	0	0	0	0	0	0	0	0	0	0	0	0	0	0	0	0	0	0	0	0	0	0
0	0	0	0	0	0	0	0	0	0	0	0	0	0	0	0	0	0	0	0	0	0	0	0	0	0	0	0	0	0	0
0	0	0	0	0	0	0	0	0	0	0	0	0	0	0	0	0	0	0	0	0	0	0	0	0	0	0	0	0	0	0
0	0	0	0	0	0	0	0	0	0	0	0	0	0	0	0	0	0	0	0	0	0	0	0	0	0	0	0	0	0	0
0	0	0	0	0	0	0	0	0	0	0	0	0	0	0	0	0	0	0	0	0	0	0	0	0	0	0	0	0	0	0
0	0	0	0	0	0	0	0	0	0	0	0	0	0	0	0	0	0	0	0	0	0	0	0	0	0	0	0	0	0	0
0	0	0	0	0	0	0	0	0	0	0	0	0	0	0	0	0	0	0	0	0	0	0	0	0	0	0	0	0	0	0
0	0	0	0	0	0	0	0	0	0	0	0	0	0	0	0	0	0	0	0	0	0	0	0	0	0	0	0	0	0	0
0	0	0	0	0	0	0	0	0	0	0	0	0	0	0	0	0	0	0	0	0	0	0	0	0	0	0	0	0	0	0
0	0	0	0	0	0	0	0	0	0	0	0	0	0	0	0	0	0	0	0	0	0	0	0	0	0	0	0	0	0	0
0	0	0	0	0	0	0	0	0	0	0	0	0	0	0	0	0	0	0	0	0	0	0	0	0	0	0	0	0	0	0
0	0	0	0	0	0	0	0	0	0	0	0	0	0	0	0	0	0	0	0	0	0	0	0	0	0	0	0	0	0	0
0	0	0	0	0	0	0	0	0	0	0	0	0	0	0	0	0	0	0	0	0	0	0	0	0	0	0	0	0	0	0
0	0	0	0	0	0	0	0	0	0	0	0	0	0	0	0	0	0	0	0	0	0	0	0	0	0	0	0	0	0	0
0	0	0	0	0	0	0	0	0	0	0	0	0	0	0	0	0	0	0	0	0	0	0	0	0	0	0	0	0	0	0
0	0	0	0	0	0	0	0	0	0	0	0	0	0	0	0	0	0	0	0	0	0	0	0	0	0	0	0	0	0	0
0	0	0	0	0	0	0	0	0	0	0	0	0	0	0	0	0	0	0	0	0	0	0	0	0	0	0	0	0	0	0
0	0	0	0	0	0	0	0	0	0	0	0	0	0	0	0	0	0	0	0	0	0	0	0	0	0	0	0	0	0	0
0	0	0	0	0	0	0	0	0	0	0	0	0	0	0	0	0	0	0	0	0	0	0	0	0	0	0	0	0	0	0
0	0	0	0	0	0	0	0	0	0	0	0	0	0	0	0	0	0	0	0	0	0	0	0	0	0	0	0	0	0	0
0	0	0	0	0	0	0	0	0	0	0	0	0	0	0	0	0	0	0	0	0	0	0	0	0	0	0	0	0	0	0
0	0	0	0	0	0	0	0	0	0	0	0	0	0	0	0	0	0	0	0	0	0	0	0	0	0	0	0	0	0	0
0	0	0	0	0	0	0	0	0	0	0	0	0	0	0	0	0	0	0	0	0	0	0	0	0	0	0	0	0	0	0
0	0	0	0	0	0	0	0	0	0	0	0	0	0	0	0	0	0	0	0	0	0	0	0	0	0	0	0	0	0	0
0	0	0	0	0	0	0	0	0	0	0	0	0	0	0	0	0	0	0	0	0	0	0	0	0	0	0	0	0	0	0
0	0	0	0	0	0	0	0	0	0	0	0	0	0	0	0	0	0	0	0	0	0	0	0	0	0	0	0	0	0	0
0	0	0	0	0	0	0	0	0	0	0	0	0	0	0	0	0	0	0	0	0	0	0	0	0	0	0	0	0	0	0
0	0	0	0	0	0	0	0	0	0	0	0	0	0	0	0	0	0	0	0	0	0	0	0	0	0	0	0	0	0	0
0	0	0	0	0	0	0	0	0	0	0	0	0	0	0	0	0	0	0	0	0	0	0	0	0	0	0	0	0	0	0
0	0	0	0	0	0	0	0	0	0	0	0	0	0	0	0	0	0	0	0	0	0	0	0	0	0	0	0	0	0	0
0	0	0	0	0	0	0	0	0	0	0	0	0	0	0	0	0	0	0	0	0	0	0	0	0	0	0	0	0	0	0
0	0	0	0	0	0	0	0	0	0	0	0	0	0	0	0	0	0	0	0	0	0	0	0	0	0	0	0	0	0	0
0	0	0	0	0	0	0	0	0	0	0	0	0	0	0	0	0	0	0	0	0	0	0	0	0	0	0	0	0	0	0
0	0	0	0	0	0	0	0	0	0	0	0	0	0	0	0	0	0	0	0	0	0	0	0	0	0	0	0	0	0	0
0	0	0	0	0	0	0	0	0	0	0	0	0	0	0	0	0	0	0	0	0	0	0	0	0	0	0	0	0	0	0
0	0	0	0	0	0	0	0	0	0	0	0	0	0	0	0	0	0	0	0	0	0	0	0	0	0	0	0	0	0	0
0	0	0	0	0	0	0	0	0	0	0	0	0	0	0	0	0	0	0	0	0	0	0	0	0	0	0	0	0	0	0
0	0	0	0	0	0	0	0	0	0	0	0	0	0	0	0	0	0	0	0	0	0	0	0	0	0	0	0	0	0	0
0	0	0	0	0	0	0	0	0	0	0	0	0	0	0	0	0	0	0	0	0	0	0	0	0	0	0	0	0	0	0
0	0	0	0	0	0	0	0	0	0	0	0	0	0	0	0	0	0	0	0	0	0	0	0	0	0	0	0	0	0	0
0	0	0	0	0	0	0	0	0	0	0	0	0	0	0	0	0	0	0	0	0	0	0	0	0	0	0	0	0	0	0
0	0	0	0	0	0	0	0	0	0	0	0	0	0	0	0	0	0	0	0	0	0	0	0	0	0	0	0	0	0	0
0	0	0	0	0	0	0	0	0	0	0	0	0	0	0	0	0	0	0	0	0	0	0	0	0	0	0	0	0	0	0
0	0	0	0	0	0	0	0	0	0	0	0	0	0	0	0	0	0	0	0	0	0	0	0	0	0	0	0	0	0	0
0	0	0	0	0	0	0	0	0	0	0	0	0	0	0	0	0	0	0	0	0	0	0	0	0	0	0	0	0	0	0
0	0	0	0	0	0	0	0	0	0	0	0	0	0	0	0	0	0	0	0	0	0	0	0	0	0	0	0	0	0	0
0	0	0	0	0	0	0	0	0	0	0	0	0	0	0	0	0	0	0	0	0	0	0	0	0	0	0	0	0	0	0
0	0	0	0	0	0	0	0	0	0	0	0	0	0	0	0	0	0	0	0	0	0	0	0	0	0	0	0	0	0	0
0	0	0	0	0	0	0	0	0	0	0	0	0	0	0	0	0	0	0	0	0	0	0	0	0	0	0	0	0	0	0
0	0	0	0	0	0	0	0	0	0	0	0	0	0	0	0	0	0	0	0	0	0	0	0	0	0	0	0	0	0	0
0	0	0	0	0	0	0	0	0	0	0	0	0	0	0	0	0	0	0	0	0	0	0	0	0	0	0	0	0	0	0
0	0	0	0	0	0	0	0	0	0	0	0	0	0	0	0	0	0	0	0	0	0	0	0	0	0	0	0	0	0	0
0	0	0	0	0	0	0	0	0	0	0	0	0	0	0	0	0	0	0	0	0	0	0	0	0	0	0	0	0	0	0
0	0	0	0	0	0	0	0	0	0	0	0	0	0	0	0	0	0	0	0	0	0	0	0	0	0	0	0	0	0	0
0	0	0	0	0	0	0	0	0	0	0	0	0	0	0	0	0	0	0	0	0	0	0	0	0	0	0	0	0	0	0
0	0	0	0	0	0	0	0	0	0	0	0	0	0	0	0	0	0	0	0	0	0	0	0	0	0	0	0	0	0	0
0	0	0	0	0	0	0	0	0	0	0	0	0	0	0	0	0	0	0	0	0	0	0	0	0	0	0	0	0	0	0
0	0	0	0	0	0	0	0	0	0	0	0	0	0	0	0	0	0	0	0	0	0	0	0	0	0	0	0	0	0	0
0	0	0	0	0	0	0	0	0	0	0	0	0	0	0	0	0	0	0	0	0	0	0	0	0	0	0	0	0	0	0
0	0	0	0	0	0	0	0	0	0	0	0	0	0	0	0	0	0	0	0	0	0	0	0	0	0	0	0	0	0	0
0	0	0	0	0	0	0	0	0	0	0	0	0	0	0	0	0	0	0	0	0	0	0	0	0	0	0	0	0	0	0
0	0	0	0	0	0	0	0	0	0	0	0	0	0	0	0	0	0	0	0	0	0	0	0	0	0	0	0	0	0	0
0	0	0	0	0	0	0	0	0	0	0	0	0	0	0	0	0	0	0	0	0	0	0	0	0	0	0	0	0	0	0
0	0	0	0	0	0	0	0	0	0	0	0	0	0	0	0	0	0	0	0	0	0	0	0	0	0	0	0	0	0	0
0	0	0	0	0	0	0	0	0	0	0	0	0	0	0	0	0	0	0	0	0	0	0	0	0	0	0	0	0	0	0
0	0	0	0	0	0	0	0	0	0	0	0	0	0	0	0	0	0	0	0	0	0	0	0	0	0	0	0	0	0	0
0	0	0	0	0	0	0	0	0	0	0	0	0	0	0	0	0	0	0	0	0	0	0	0	0	0	0	0	0	0	0
0	0	0	0	0	0	0	0	0	0	0	0	0	0	0	0	0	0	0	0	0	0	0	0	0	0	0	0	0	0	0
0	0	0	0	0	0	0	0	0	0	0	0	0	0	0	0	0	0	0	0	0	0	0	0	0	0	0	0	0	0	0
0	0	0	0	0	0	0	0	0	0	0	0	0	0	0	0	0	0	0	0	0	0	0	0	0	0	0	0	0	0	0
0	0	0	0	0	0	0	0	0	0	0	0	0	0	0	0	0	0	0	0	0	0	0	0	0	0	0	0	0	0	0
0	0	0	0	0	0	0	0	0	0	0	0	0	0	0	0	0	0	0	0	0	0	0	0	0	0	0	0	0	0	0
0	0	0	0	0	0	0	0	0	0	0	0	0	0	0	0	0	0	0	0	0	0	0	0	0	0	0	0	0	0	0
0	0	0	0	0	0	0	0	0	0	0	0	0	0	0	0	0	0	0	0	0	0	0	0	0	0	0	0	0	0	0
0	0	0	0	0	0	0	0	0	0	0	0	0	0	0	0	0	0	0	0	0	0	0	0	0	0	0	0	0	0	0
0	0	0	0	0	0	0	0	0	0	0	0	0	0	0	0	0	0	0	0	0	0	0	0	0	0	0	0	0	0	0
0	0	0	0	0	0	0	0	0	0	0	0	0	0	0	0	0	0	0	0	0	0	0	0	0	0	0	0	0	0	0
0	0	0	0	0	0	0	0	0	0	0	0	0	0	0	0	0	0	0	0	0	0	0	0	0	0	0	0	0	0	0
0	0	0	0	0	0	0	0	0	0	0	0	0	0	0	0	0	0	0	0	0	0	0	0	0	0	0	0	0	0	0
0	0	0	0	0	0	0	0	0	0	0	0	0	0	0	0	0	0	0	0	0	0	0	0	0	0	0	0	0	0	0
0	0	0	0	0	0	0	0	0	0	0	0	0	0	0	0	0	0	0	0	0	0	0	0	0	0	0	0	0	0	0
0	0	0	0	0	0	0	0	0	0	0	0	0	0	0	0	0	0	0	0	0	0	0	0	0	0	0	0	0	0	0
0	0	0	0	0	0	0	0	0	0	0	0	0	0	0	0	0	0	0	0	0	0	0	0	0	0	0	0	0	0	0
0	0	0	0	0	0	0	0	0	0	0	0	0	0	0	0	0	0	0	0	0	0	0	0	0	0	0	0	0	0	0
0	0	0	0	0	0	0	0	0	0	0	0	0	0	0	0	0	0	0	0	0	0	0	0	0	0	0	0	0	0	0
0	0	0	0	0	0	0	0	0	0	0	0	0	0	0	0	0	0	0	0	0	0	0	0	0	0	0	0	0	0	0
0	0	0	0	0	0	0	0	0	0	0	0	0	0	0	0	0	0	0	0	0	0	0	0	0	0	0	0	0	0	0
0	0	0	0	0	0	0	0	0	0	0	0	0	0	0	0	0	0	0	0	0	0	0	0	0	0	0	0	0	0	0
0	0	0	0	0	0	0	0	0	0	0	0	0	0	0	0	0	0	0	0	0	0	0	0	0	0	0	0	0	0	0
0	0	0	0	0	0	0	0	0	0	0	0	0	0	0	0	0	0	0	0	0	0	0	0	0	0	0	0	0	0	0
0	0	0	0	0	0	0	0	0	0	0	0	0	0	0	0	0	0	0	0	0	0	0	0	0	0	0	0	0	0	0
0	0	0	0	0	0	0	0	0	0	0	0	0	0	0	0	0	0	0	0	0	0	0	0	0	0	0	0	0	0	0
0	0	0	0	0	0	0	0	0	0	0	0	0	0	0	0	0	0	0	0	0	0	0	0	0	0	0	0	0	0	0
0	0	0	0	0	0	0	0	0	0	0	0	0	0	0	0	0	0	0	0	0	0	0	0	0	0	0	0	0	0	0
0	0	0	0	0	0	0	0	0	0	0	0	0	0	0	0	0	0	0	0	0	0	0	0	0	0	0	0	0	0	0
0	0	0	0	0	0	0	0	0	0	0	0	0	0	0	0	0	0	0	0	0	0	0	0	0	0	0	0	0	0	0
0	0	0	0	0	0	0	0	0	0	0	0	0	0	0	0	0	0	0	0	0	0	0	0	0	0	0	0	0	0	0
0	0	0	0	0	0	0	0	0	0	0	0	0	0	0	0	0	0	0	0	0	0	0	0	0	0	0	0	0	0	0
0	0	0	0	0	0	0	0	0	0	0	0	0	0	0	0	0	0	0	0	0	0	0	0	0	0	0	0	0	0	0
0	0	0	0	0	0	0	0	0	0	0	0	0	0	0	0	0	0	0	0	0	0	0	0	0	0	0	0	0	0	0
0	0	0	0	0	0	0	0	0	0	0	0	0	0	0	0	0	0	0	0	0	0	0	0	0	0	0	0	0	0	0
0	0	0	0	0	0	0	0	0	0	0	0	0	0	0	0	0	0	0	0	0	0	0	0	0	0	0	0	0	0	0
0	0	0	0	0	0	0	0	0	0	0	0	0	0	0	0	0	0	0	0	0	0	0	0	0	0	0	0	0	0	0
0	0	0	0	0	0	0	0	0	0	0	0	0	0	0	0	0	0	0	0	0	0	0	0	0	0	0	0	0	0	0
0	0	0	0	0	0	0	0	0	0	0	0	0	0	0	0	0	0	0	0	0	0	0	0	0	0	0	0	0	0	0
0	0	0	0	0	0	0	0	0	0	0	0	0	0	0	0	0	0	0	0	0	0	0	0	0	0	0	0	0	0	0
0	0	0	0	0	0	0	0	0	0	0	0	0	0	0	0	0	0	0	0	0	0	0	0	0	0	0	0	0	0	0
0	0	0	0	0	0	0	0	0	0	0	0	0	0	0	0	0	0	0	0	0	0	0	0	0	0	0	0	0	0	0
0	0	0	0	0	0	0	0	0	0	0	0	0	0	0	0	0	0	0	0	0	0	0	0	0	0	0	0	0	0	0
0	0	0	0	0	0	0	0	0	0	0	0	0	0	0	0	0	0	0	0	0	0	0	0	0	0	0	0	0	0	0
0	0	0	0	0	0	0	0	0	0	0	0	0	0	0	0	0	0	0	0	0	0	0	0	0	0	0	0	0	0	0
0	0	0	0	0	0	0	0	0	0	0	0	0	0	0	0	0	0	0	0	0	0	0	0	0	0	0	0	0	0	0
0	0	0	0	0	0	0	0	0	0	0	0	0	0	0	0	0	0	0	0	0	0	0	0	0	0	0	0	0	0	0
0	0	0	0	0	0	0	0	0	0	0	0	0	0	0	0	0	0	0	0	0	0	0	0	0	0	0	0	0	0	0
0	0	0	0	0	0	0	0	0	0	0	0	0	0	0	0	0	0	0	0	0	0	0	0	0	0	0	0	0	0	0
0	0	0	0	0	0	0	0	0	0	0	0	0	0	0	0	0	0	0	0	0	0	0	0	0	0	0	0	0	0	0
0	0	0	0	0	0	0	0	0	0	0	0	0	0	0	0	0	0	0	0	0	0	0	0	0	0	0	0	0	0	0
0	0	0	0	0	0	0	0	0	0	0	0	0	0	0	0	0	0	0	0	0	0	0	0	0	0	0	0	0	0	0
0	0	0	0	0	0	0	0	0	0	0	0	0	0	0	0	0	0	0	0	0	0	0	0	0	0	0	0	0	0	0
0	0	0	0	0	0	0	0	0	0	0	0	0	0	0	0	0	0	0	0	0	0	0	0	0	0	0	0	0	0	0
0	0	0	0	0	0	0	0	0	0	0	0	0	0	0	0	0	0	0	0	0	0	0	0	0	0	0	0	0	0	0
0	0	0	0	0	0	0	0	0	0	0	0	0	0	0	0	0	0	0	0	0	0	0	0	0	0	0	0	0	0	0
0	0	0	0	0	0	0	0	0	0	0	0	0	0	0	0	0	0	0	0	0	0	0	0	0	0	0	0	0	0	0
0	0	0	0	0	0	0	0	0	0	0	0	0	0	0	0	0	0	0	0	0	0	0	0	0	0	0	0	0	0	0
0	0	0	0	0	0	0	0	0	0	0	0	0	0	0	0	0	0	0	0	0	0	0	0	0	0	0	0	0	0	0
0	0	0	0	0	0	0	0	0	0	0	0	0	0	0	0	0	0	0	0	0	0	0	0	0	0	0	0	0	0	0
0	0	0	0	0	0	0	0	0	0	0	0	0	0	0	0	0	0	0	0	0	0	0	0	0	0	0	0	0	0	0
0	0	0	0	0	0	0	0	0	0	0	0	0	0	0	0	0	0	0	0	0	0	0	0	0	0	0	0	0	0	0
0	0	0	0	0	0	0	0	0	0	0	0	0	0	0	0	0	0	0	0	0	0	0	0	0	0	0	0	0	0	0
0	0	0	0	0	0	0	0	0	0	0	0	0	0	0	0	0	0	0	0	0	0	0	0	0	0	0	0	0	0	0
0	0	0	0	0	0	0	0	0	0	0	0	0	0	0	0	0	0	0	0	0	0	0	0	0	0	0	0	0	0	0
0	0	0	0	0	0	0	0	0	0	0	0	0	0	0	0	0	0	0	0	0	0	0	0	0	0	0	0	0	0	0
0	0	0	0	0	0	0	0	0	0	0	0	0	0	0	0	0	0	0	0	0	0	0	0	0	0	0	0	0	0	0
0	0	0	0	0	0	0	0	0	0	0	0	0	0	0	0	0	0	0	0	0	0	0	0	0	0	0	0	0	0	0
0	0	0	0	0	0	0	0	0	0	0	0	0	0	0	0	0	0	0	0	0	0	0	0	0	0	0	0	0	0	0
0	0	0	0	0	0	0	0	0	0	0	0	0	0	0	0	0	0	0	0	0	0	0	0	0	0	0	0	0	0	0
0	0	0	0	0	0	0	0	0	0	0	0	0	0	0	0	0	0	0	0	0	0	0	0	0	0	0	0	0	0	0
0	0	0	0	0	0	0	0	0	0	0	0	0	0	0	0	0	0	0	0	0	0	0	0	0	0	0	0	0	0	0
0	0	0	0	0	0	0	0	0	0	0	0	0	0	0	0	0	0	0	0	0	0	0	0	0	0	0	0	0	0	0
0	0	0	0	0	0	0	0	0	0	0	0	0	0	0	0	0	0	0	0	0	0	0	0	0	0	0	0	0	0	0
0	0	0	0	0	0	0	0	0	0	0	0	0	0	0	0	0	0	0	0	0	0	0	0	0	0	0	0	0	0	0
0	0	0	0	0	0	0	0	0	0	0	0	0	0	0	0	0	0	0	0	0	0	0	0	0	0	0	0	0	0	0
0	0	0	0	0	0	0	0	0	0	0	0	0	0	0	0	0	0	0	0	0	0	0	0	0	0	0	0	0	0	0
0	0	0	0	0	0	0	0	0	0	0	0	0	0	0	0	0	0	0	0	0	0	0	0	0	0	0	0	0	0	0
0	0	0	0	0	0	0	0	0	0	0	0	0	0	0	0	0	0	0	0	0	0	0	0	0	0	0	0	0	0	0
0	0	0	0	0	0	0	0	0	0	0	0	0	0	0	0	0	0	0	0	0	0	0	0	0	0	0	0	0	0	0
0	0	0	0	0	0	0	0	0	0	0	0	0	0	0	0	0	0	0	0	0	0	0	0	0	0	0	0	0	0	0
0	0	0	0	0	0	0	0	0	0	0	0	0	0	0	0	0	0	0	0	0	0	0	0	0	0	0	0	0	0	0
0	0	0	0	0	0	0	0	0	0	0	0	0	0	0	0	0	0	0	0	0	0	0	0	0	0	0	0	0	0	0
0	0	0	0	0	0	0	0	0	0	0	0	0	0	0	0	0	0	0	0	0	0	0	0	0	0	0	0	0	0	0
0	0	0	0	0	0	0	0	0	0	0	0	0	0	0	0	0	0	0	0	0	0	0	0	0	0	0	0	0	0	0
0	0	0	0	0	0	0	0	0	0	0	0	0	0	0	0	0	0	0	0	0	0	0	0	0	0	0	0	0	0	0
0	0	0	0	0	0	0	0	0	0	0	0	0	0	0	0	0	0	0	0	0	0	0	0	0	0	0	0	0	0	0
0	0	0	0	0	0	0	0	0	0	0	0	0	0	0	0	0	0	0	0	0	0	0	0	0	0	0	0	0	0	0
0	0	0	0	0	0	0	0	0	0	0	0	0	0	0	0	0	0	0	0	0	0	0	0	0	0	0	0	0	0	0
0	0	0	0	0	0	0	0	0	0	0	0	0	0	0	0	0	0	0	0	0	0	0	0	0	0	0	0	0	0	0
0	0	0	0	0	0	0	0	0	0	0	0	0	0	0	0	0	0	0	0	0	0	0	0	0	0	0	0	0	0	0
0	0	0	0	0	0	0	0	0	0	0	0	0	0	0	0	0	0	0	0	0	0	0	0	0	0	0	0	0	0	0
0	0	0	0	0	0	0	0	0	0	0	0	0	0	0	0	0	0	0	0	0	0	0	0	0	0	0	0	0	0	0
0	0	0	0	0	0	0	0	0	0	0	0	0	0	0	0	0	0	0	0	0	0	0	0	0	0	0	0	0	0	0
0	0	0	0	0	0	0	0	0	0	0	0	0	0	0	0	0	0	0	0	0	0	0	0	0	0	0	0	0	0	0
0	0	0	0	0	0	0	0	0	0	0	0	0	0	0	0	0	0	0	0	0	0	0	0	0	0	0	0	0	0	0
0	0	0	0	0	0	0	0	0	0	0	0	0	0	0	0	0	0	0	0	0	0	0	0	0	0	0	0	0	0	0
0	0	0	0	0	0	0	0	0	0	0	0	0	0	0	0	0	0	0	0	0	0	0	0	0	0	0	0	0	0	0
0	0	0	0	0	0	0	0	0	0	0	0	0	0	0	0	0	0	0	0	0	0	0	0	0	0	0	0	0	0	0
0	0	0	0	0	0	0	0	0	0	0	0	0	0	0	0	0	0	0	0	0	0	0	0	0	0	0	0	0	0	0
0	0	0	0	0	0	0	0	0	0	0	0	0	0	0	0	0	0	0	0	0	0	0	0	0	0	0	0	0	0	0
0	0	0	0	0	0	0	0	0	0	0	0	0	0	0	0	0	0	0	0	0	0	0	0	0	0	0	0	0	0	0
0	0	0	0	0	0	0	0	0	0	0	0	0	0	0	0	0	0	0	0	0	0	0	0	0	0	0	0	0	0	0
0	0	0	0	0	0	0	0	0	0	0	0	0	0	0	0	0	0	0	0	0	0	0	0	0	0	0	0	0	0	0
0	0	0	0	0	0	0	0	0	0	0	0	0	0	0	0	0	0	0	0	0	0	0	0	0	0	0	0	0	0	0
0	0	0	0	0	0	0	0	0	0	0	0	0	0	0	0	0	0	0	0	0	0	0	0	0	0	0	0	0	0	0
0	0	0	0	0	0	0	0	0	0	0	0	0	0	0	0	0	0	0	0	0	0	0	0	0	0	0	0	0	0	0
0	0	0	0	0	0	0	0	0	0	0	0	0	0	0	0	0	0	0	0	0	0	0	0	0	0	0	0	0	0	0
0	0	0	0	0	0	0	0	0	0	0	0	0	0	0	0	0	0	0	0	0	0	0	0	0	0	0	0	0	0	0
0	0	0	0	0	0	0	0	0	0	0	0	0	0	0	0	0	0	0	0	0	0	0	0	0	0	0	0	0	0	0
0	0	0	0	0	0	0	0	0	0	0	0	0	0	0	0	0	0	0	0	0	0	0	0	0	0	0	0	0	0	0
0	0	0	0	0	0	0	0	0	0	0	0	0	0	0	0	0	0	0	0	0	0	0	0	0	0	0	0	0	0	0
0	0	0	0	0	0	0	0	0	0	0	0	0	0	0	0	0	0	0	0	0	0	0	0	0	0	0	0	0	0	0
0	0	0	0	0	0	0	0	0	0	0	0	0	0	0	0	0	0	0	0	0	0	0	0	0	0	0	0	0	0	0
0	0	0	0	0	0	0	0	0	0	0	0	0	0	0	0	0	0	0	0	0	0	0	0	0	0	0	0	0	0	0
0	0	0	0	0	0	0	0	0	0	0	0	0	0	0	0	0	0	0	0	0	0	0	0	0	0	0	0	0	0	0
0	0	0	0	0	0	0	0	0	0	0	0	0	0	0	0	0	0	0	0	0	0	0	0	0	0	0	0	0	0	0
0	0	0	0	0	0	0	0	0	0	0	0	0	0	0	0	0	0	0	0	0	0	0	0	0	0	0	0	0	0	0
0	0	0	0	0	0	0	0	0	0	0	0	0	0	0	0	0	0	0	0	0	0	0	0	0	0	0	0	0	0	0
0	0	0	0	0	0	0	0	0	0	0	0	0	0	0	0	0	0	0	0	0	0	0	0	0	0	0	0	0	0	0
0	0	0	0	0	0	0	0	0	0	0	0	0	0	0	0	0	0	0	0	0	0	0	0	0	0	0	0	0	0	0
0	0	0	0	0	0	0	0	0	0	0	0	0	0	0	0	0	0	0	0	0	0	0	0	0	0	0	0	0	0	0
0	0	0	0	0	0	0	0	0	0	0	0	0	0	0	0	0	0	0	0	0	0	0	0	0	0	0	0	0	0	0
0	0	0	0	0	0	0	0	0	0	0	0	0	0	0	0	0	0	0	0	0	0	0	0	0	0	0	0	0	0	0
0	0	0	0	0	0	0	0	0	0	0	0	0	0	0	0	0	0	0	0	0	0	0	0	0	0	0	0	0	0	0
0	0	0	0	0	0	0	0	0	0	0	0	0	0	0	0	0	0	0	0	0	0	0	0	0	0	0	0	0	0	0
0	0	0	0	0	0	0	0	0	0	0	0	0	0	0	0	0	0	0	0	0	0	0	0	0	0	0	0	0	0	0
0	0	0	0	0	0	0	0	0	0	0	0	0	0	0	0	0	0	0	0	0	0	0	0	0	0	0	0	0	0	0
0	0	0	0	0	0	0	0	0	0	0	0	0	0	0	0	0	0	0	0	0	0	0	0	0	0	0	0	0	0	0
0	0	0	0	0	0	0	0	0	0	0	0	0	0	0	0	0	0	0	0	0	0	0	0	0	0	0	0	0	0	0
0	0	0	0	0	0	0	0	0	0	0	0	0	0	0	0	0	0	0	0	0	0	0	0	0	0	0	0	0	0	0
0	0	0	0	0	0	0	0	0	0	0	0	0	0	0	0	0	0	0	0	0	0	0	0	0	0	0	0	0	0	0
0	0	0	0	0	0	0	0	0	0	0	0	0	0	0	0	0	0	0	0	0	0	0	0	0	0	0	0	0	0	0
0	0	0	0	0	0	0	0	0	0	0	0	0	0	0	0	0	0	0	0	0	0	0	0	0	0	0	0	0	0	0
0	0	0	0	0	0	0	0	0	0	0	0	0	0	0	0	0	0	0	0	0	0	0	0	0	0	0	0	0	0	0
0	0	0	0	0	0	0	0	0	0	0	0	0	0	0	0	0	0	0	0	0	0	0	0	0	0	0	0	0	0	0
0	0	0	0	0	0	0	0	0	0	0	0	0	0	0	0	0	0	0	0	0	0	0	0	0	0	0	0	0	0	0
0	0	0	0	0	0	0	0	0	0	0	0	0	0	0	0	0	0	0	0	0	0	0	0	0	0	0	0	0	0	0
0	0	0	0	0	0	0	0	0	0	0	0	0	0	0	0	0	0	0	0	0	0	0	0	0	0	0	0	0	0	0
0	0	0	0	0	0	0	0	0	0	0	0	0	0	0	0	0	0	0	0	0	0	0	0	0	0	0	0	0	0	0
0	0	0	0	0	0	0	0	0	0	0	0	0	0	0	0	0	0	0	0	0	0	0	0	0	0	0	0	0	0	0
0	0	0	0	0	0	0	0	0	0	0	0	0	0	0	0	0	0	0	0	0	0	0	0	0	0	0	0	0	0	0
0	0	0	0	0	0	0	0	0	0	0	0	0	0	0	0	0	0	0	0	0	0	0	0	0	0	0	0	0	0	0
0	0	0	0	0	0	0	0	0	0	0	0	0	0	0	0	0	0	0	0	0	0	0	0	0	0	0	0	0	0	0
0	0	0	0	0	0	0	0	0	0	0	0	0	0	0	0	0	0	0	0	0	0	0	0	0	0	0	0	0	0	0
0	0	0	0	0	0	0	0	0	0	0	0	0	0	0	0	0	0	0	0	0	0	0	0	0	0	0	0	0	0	0
0	0	0	0	0	0	0	0	0	0	0	0	0	0	0	0	0	0	0	0	0	0	0	0	0	0	0	0	0	0	0
0	0	0	0	0	0	0	0	0	0	0	0	0	0	0	0	0	0	0	0	0	0	0	0	0	0	0	0	0	0	0
0	0	0	0	0	0	0	0	0	0	0	0	0	0	0	0	0	0	0	0	0	0	0	0	0	0	0	0	0	0	0
0	0	0	0	0	0	0	0	0	0	0	0	0	0	0	0	0	0	0	0	0	0	0	0	0	0	0	0	0	0	0
0	0	0	0	0	0	0	0	0	0	0	0	0	0	0	0	0	0	0	0	0	0	0	0	0	0	0	0	0	0	0
0	0	0	0	0	0	0	0	0	0	0	0	0	0	0	0	0	0	0	0	0	0	0	0	0	0	0	0	0	0	0
0	0	0	0	0	0	0	0	0	0	0	0	0	0	0	0	0	0	0	0	0	0	0	0	0	0	0	0	0	0	0
0	0	0	0	0	0	0	0	0	0	0	0	0	0	0	0	0	0	0	0	0	0	0	0	0	0	0	0	0	0	0
0	0	0	0	0	0	0	0	0	0	0	0	0	0	0	0	0	0	0	0	0	0	0	0	0	0	0	0	0	0	0
0	0	0	0	0	0	0	0	0	0	0	0	0	0	0	0	0	0	0	0	0	0	0	0	0	0	0	0	0	0	0
0	0	0	0	0	0	0	0	0	0	0	0	0	0	0	0	0	0	0	0	0	0	0	0	0	0	0	0	0	0	0
0	0	0	0	0	0	0	0	0	0	0	0	0	0	0	0	0	0	0	0	0	0	0	0	0	0	0	0	0	0	0
0	0	0	0	0	0	0	0	0	0	0	0	0	0	0	0	0	0	0	0	0	0	0	0	0	0	0	0	0	0	0
0	0	0	0	0	0	0	0	0	0	0	0	0	0	0	0	0	0	0	0	0	0	0	0	0	0	0	0	0	0	0
0	0	0	0	0	0	0	0	0	0	0	0	0	0	0	0	0	0	0	0	0	0	0	0	0	0	0	0	0	0	0
0	0	0	0	0	0	0	0	0	0	0	0	0	0	0	0	0	0	0	0	0	0	0	0	0	0	0	0	0	0	0
0	0	0	0	0	0	0	0	0	0	0	0	0	0	0	0	0	0	0	0	0	0	0	0	0	0	0	0	0	0	0
0	0	0	0	0	0	0	0	0	0	0	0	0	0	0	0	0	0	0	0	0	0	0	0	0	0	0	0	0	0	0
0	0	0	0	0	0	0	0	0	0	0	0	0	0	0	0	0	0	0	0	0	0	0	0	0	0	0	0	0	0	0
0	0	0	0	0	0	0	0	0	0	0	0	0	0	0	0	0	0	0	0	0	0	0	0	0	0	0	0	0	0	0
0	0	0	0	0	0	0	0	0	0	0	0	0	0	0	0	0	0	0	0	0	0	0	0	0	0	0	0	0	0	0
0	0	0	0	0	0	0	0	0	0	0	0	0	0	0	0	0	0	0	0	0	0	0	0	0	0	0	0	0	0	0
0	0	0	0	0	0	0	0	0	0	0	0	0	0	0	0	0	0	0	0	0	0	0	0	0	0	0	0	0	0	0
0	0	0	0	0	0	0	0	0	0	0	0	0	0	0	0	0	0	0	0	0	0	0	0	0	0	0	0	0	0	0
0	0	0	0	0	0	0	0	0	0	0	0	0	0	0	0	0	0	0	0	0	0	0	0	0	0	0	0	0	0	0
0	0	0	0	0	0	0	0	0	0	0	0	0	0	0	0	0	0	0	0	0	0	0	0	0	0	0	0	0	0	0
0	0	0	0	0	0	0	0	0	0	0	0	0	0	0	0	0	0	0	0	0	0	0	0	0	0	0	0	0	0	0
0	0	0	0	0	0	0	0	0	0	0	0	0	0	0	0	0	0	0	0	0	0	0	0	0	0	0	0	0	0	0
0	0	0	0	0	0	0	0	0	0	0	0	0	0	0	0	0	0	0	0	0	0	0	0	0	0	0	0	0	0	0
0	0	0	0	0	0	0	0	0	0	0	0	0	0	0	0	0	0	0	0	0	0	0	0	0	0	0	0	0	0	0
0	0	0	0	0	0	0	0	0	0	0	0	0	0	0	0	0	0	0	0	0	0	0	0	0	0	0	0	0	0	0
0	0	0	0	0	0	0	0	0	0	0	0	0	0	0	0	0	0	0	0	0	0	0	0	0	0	0	0	0	0	0
0	0	0	0	0	0	0	0	0	0	0	0	0	0	0	0	0	0	0	0	0	0	0	0	0	0	0	0	0	0	0
0	0	0	0	0	0	0	0	0	0	0	0	0	0	0	0	0	0	0	0	0	0	0	0	0	0	0	0	0	0	0
0	0	0	0	0	0	0	0	0	0	0	0	0	0	0	0	0	0	0	0	0	0	0	0	0	0	0	0	0	0	0
0	0	0	0	0	0	0	0	0	0	0	0	0	0	0	0	0	0	0	0	0	0	0	0	0	0	0	0	0	0	0
0	0	0	0	0	0	0	0	0	0	0	0	0	0	0	0	0	0	0	0	0	0	0	0	0	0	0	0	0	0	0
0	0	0	0	0	0	0	0	0	0	0	0	0	0	0	0	0	0	0	0	0	0	0	0	0	0	0	0	0	0	0
0	0	0	0	0	0	0	0	0	0	0	0	0	0	0	0	0	0	0	0	0	0	0	0	0	0	0	0	0	0	0
0	0	0	0	0	0	0	0	0	0	0	0	0	0	0	0	0	0	0	0	0	0	0	0	0	0	0	0	0	0	0
0	0	0	0	0	0	0	0	0	0	0	0	0	0	0	0	0	0	0	0	0	0	0	0	0	0	0	0	0	0	0
0	0	0	0	0	0	0	0	0	0	0	0	0	0	0	0	0	0	0	0	0	0	0	0	0	0	0	0	0	0	0
0	0	0	0	0	0	0	0	0	0	0	0	0	0	0	0	0	0	0	0	0	0	0	0	0	0	0	0	0	0	0
0	0	0	0	0	0	0	0	0	0	0	0	0	0	0	0	0	0	0	0	0	0	0	0	0	0	0	0	0	0	0
0	0	0	0	0	0	0	0	0	0	0	0	0	0	0	0	0	0	0	0	0	0	0	0	0	0	0	0	0	0	0
0	0	0	0	0	0	0	0	0	0	0	0	0	0	0	0	0	0	0	0	0	0	0	0	0	0	0	0	0	0	0
0	0	0	0	0	0	0	0	0	0	0	0	0	0	0	0	0	0	0	0	0	0	0	0	0	0	0	0	0	0	0
0	0	0	0	0	0	0	0	0	0	0	0	0	0	0	0	0	0	0	0	0	0	0	0	0	0	0	0	0	0	0
0	0	0	0	0	0	0	0	0	0	0	0	0	0	0	0	0	0	0	0	0	0	0	0	0	0	0	0	0	0	0
0	0	0	0	0	0	0	0	0	0	0	0	0	0	0	0	0	0	0	0	0	0	0	0	0	0	0	0	0	0	0
0	0	0	0	0	0	0	0	0	0	0	0	0	0	0	0	0	0	0	0	0	0	0	0	0	0	0	0	0	0	0
0	0	0	0	0	0	0	0	0	0	0	0	0	0	0	0	0	0	0	0	0	0	0	0	0	0	0	0	0	0	0
0	0	0	0	0	0	0	0	0	0	0	0	0	0	0	0	0	0	0	0	0	0	0	0	0	0	0	0	0	0	0
0	0	0	0	0	0	0	0	0	0	0	0	0	0	0	0	0	0	0	0	0	0	0	0	0	0	0	0	0	0	0
0	0	0	0	0	0	0	0	0	0	0	0	0	0	0	0	0	0	0	0	0	0	0	0	0	0	0	0	0	0	0
0	0	0	0	0	0	0	0	0	0	0	0	0	0	0	0	0	0	0	0	0	0	0	0	0	0	0	0	0	0	0
0	0	0	0	0	0	0	0	0	0	0	0	0	0	0	0	0	0	0	0	0	0	0	0	0	0	0	0	0	0	0
0	0	0	0	0	0	0	0	0	0	0	0	0	0	0	0	0	0	0	0	0	0	0	0	0	0	0	0	0	0	0
0	0	0	0	0	0	0	0	0	0	0	0	0	0	0	0	0	0	0	0	0	0	0	0	0	0	0	0	0	0	0
0	0	0	0	0	0	0	0	0	0	0	0	0	0	0	0	0	0	0	0	0	0	0	0	0	0	0	0	0	0	0
0	0	0	0	0	0	0	0	0	0	0	0	0	0	0	0	0	0	0	0	0	0	0	0	0	0	0	0	0	0	0
0	0	0	0	0	0	0	0	0	0	0	0	0	0	0	0	0	0	0	0	0	0	0	0	0	0	0	0	0	0	0
0	0	0	0	0	0	0	0	0	0	0	0	0	0	0	0	0	0	0	0	0	0	0	0	0	0	0	0	0	0	0
0	0	0	0	0	0	0	0	0	0	0	0	0	0	0	0	0	0	0	0	0	0	0	0	0	0	0	0	0	0	0
0	0	0	0	0	0	0	0	0	0	0	0	0	0	0	0	0	0	0	0	0	0	0	0	0	0	0	0	0	0	0
0	0	0	0	0	0	0	0	0	0	0	0	0	0	0	0	0	0	0	0	0	0	0	0	0	0	0	0	0	0	0
0	0	0	0	0	0	0	0	0	0	0	0	0	0	0	0	0	0	0	0	0	0	0	0	0	0	0	0	0	0	0
0	0	0	0	0	0	0	0	0	0	0	0	0	0	0	0	0	0	0	0	0	0	0	0	0	0	0	0	0	0	0
0	0	0	0	0	0	0	0	0	0	0	0	0	0	0	0	0	0	0	0	0	0	0	0	0	0	0	0	0	0	0
0	0	0	0	0	0	0	0	0	0	0	0	0	0	0	0	0	0	0	0	0	0	0	0	0	0	0	0	0	0	0
0	0	0	0	0	0	0	0	0	0	0	0	0	0	0	0	0	0	0	0	0	0	0	0	0	0	0	0	0	0	0
0	0	0	0	0	0	0	0	0	0	0	0	0	0	0	0	0	0	0	0	0	0	0	0	0	0	0	0	0	0	0
0	0	0	0	0	0	0	0	0	0	0	0	0	0	0	0	0	0	0	0	0	0	0	0	0	0	0	0	0	0	0
0	0	0	0	0	0	0	0	0	0	0	0	0	0	0	0	0	0	0	0	0	0	0	0	0	0	0	0	0	0	0
0	0	0	0	0	0	0	0	0	0	0	0	0	0	0	0	0	0	0	0	0	0	0	0	0	0	0	0	0	0	0
0	0	0	0	0	0	0	0	0	0	0	0	0	0	0	0	0	0	0	0	0	0	0	0	0	0	0	0	0	0	0
0	0	0	0	0	0	0	0	0	0	0	0	0	0	0	0	0	0	0	0	0	0	0	0	0	0	0	0	0	0	0
0	0	0	0	0	0	0	0	0	0	0	0	0	0	0	0	0	0	0	0	0	0	0	0	0	0	0	0	0	0	0
0	0	0	0	0	0	0	0	0	0	0	0	0	0	0	0	0	0	0	0	0	0	0	0	0	0	0	0	0	0	0
0	0	0	0	0	0	0	0	0	0	0	0	0	0	0	0	0	0	0	0	0	0	0	0	0	0	0	0	0	0	0
0	0	0	0	0	0	0	0	0	0	0	0	0	0	0	0	0	0	0	0	0	0	0	0	0	0	0	0	0	0	0
0	0	0	0	0	0	0	0	0	0	0	0	0	0	0	0	0	0	0	0	0	0	0	0	0	0	0	0	0	0	0
0	0	0	0	0	0	0	0	0	0	0	0	0	0	0	0	0	0	0	0	0	0	0	0	0	0	0	0	0	0	0
0	0	0	0	0	0	0	0	0	0	0	0	0	0	0	0	0	0	0	0	0	0	0	0	0	0	0	0	0	0	0
0	0	0	0	0	0	0	0	0	0	0	0	0	0	0	0	0	0	0	0	0	0	0	0	0	0	0	0	0	0	0
0	0	0	0	0	0	0	0	0	0	0	0	0	0	0	0	0	0	0	0	0	0	0	0	0	0	0	0	0	0	0
0	0	0	0	0	0	0	0	0	0	0	0	0	0	0	0	0	0	0	0	0	0	0	0	0	0	0	0	0	0	0
0	0	0	0	0	0	0	0	0	0	0	0	0	0	0	0	0	0	0	0	0	0	0	0	0	0	0	0	0	0	0
0	0	0	0	0	0	0	0	0	0	0	0	0	0	0	0	0	0	0	0	0	0	0	0	0	0	0	0	0	0	0
0	0	0	0	0	0	0	0	0	0	0	0	0	0	0	0	0	0	0	0	0	0	0	0	0	0	0	0	0	0	0
0	0	0	0	0	0	0	0	0	0	0	0	0	0	0	0	0	0	0	0	0	0	0	0	0	0	0	0	0	0	0
0	0	0	0	0	0	0	0	0	0	0	0	0	0	0	0	0	0	0	0	0	0	0	0	0	0	0	0	0	0	0
0	0	0	0	0	0	0	0	0	0	0	0	0	0	0	0	0	0	0	0	0	0	0	0	0	0	0	0	0	0	0
0	0	0	0	0	0	0	0	0	0	0	0	0	0	0	0	0	0	0	0	0	0	0	0	0	0	0	0	0	0	0
0	0	0	0	0	0	0	0	0	0	0	0	0	0	0	0	0	0	0	0	0	0	0	0	0	0	0	0	0	0	0
0	0	0	0	0	0	0	0	0	0	0	0	0	0	0	0	0	0	0	0	0	0	0	0	0	0	0	0	0	0	0
0	0	0	0	0	0	0	0	0	0	0	0	0	0	0	0	0	0	0	0	0	0	0	0	0	0	0	0	0	0	0
0	0	0	0	0	0	0	0	0	0	0	0	0	0	0	0	0	0	0	0	0	0	0	0	0	0	0	0	0	0	0
0	0	0	0	0	0	0	0	0	0	0	0	0	0	0	0	0	0	0	0	0	0	0	0	0	0	0	0	0	0	0
0	0	0	0	0	0	0	0	0	0	0	0	0	0	0	0	0	0	0	0	0	0	0	0	0	0	0	0	0	0	0
0	0	0	0	0	0	0	0	0	0	0	0	0	0	0	0	0	0	0	0	0	0	0	0	0	0	0	0	0	0	0
0	0	0	0	0	0	0	0	0	0	0	0	0	0	0	0	0	0	0	0	0	0	0	0	0	0	0	0	0	0	0
0	0	0	0	0	0	0	0	0	0	0	0	0	0	0	0	0	0	0	0	0	0	0	0	0	0	0	0	0	0	0
0	0	0	0	0	0	0	0	0	0	0	0	0	0	0	0	0	0	0	0	0	0	0	0	0	0	0	0	0	0	0
0	0	0	0	0	0	0	0	0	0	0	0	0	0	0	0	0	0	0	0	0	0	0	0	0	0	0	0	0	0	0
0	0	0	0	0	0	0	0	0	0	0	0	0	0	0	0	0	0	0	0	0	0	0	0	0	0	0	0	0	0	0
0	0	0	0	0	0	0	0	0	0	0	0	0	0	0	0	0	0	0	0	0	0	0	0	0	0	0	0	0	0	0
0	0	0	0	0	0	0	0	0	0	0	0	0	0	0	0	0	0	0	0	0	0	0	0	0	0	0	0	0	0	0
0	0	0	0	0	0	0	0	0	0	0	0	0	0	0	0	0	0	0	0	0	0	0	0	0	0	0	0	0	0	0
0	0	0	0	0	0	0	0	0	0	0	0	0	0	0	0	0	0	0	0	0	0	0	0	0	0	0	0	0	0	0
0	0	0	0	0	0	0	0	0	0	0	0	0	0	0	0	0	0	0	0	0	0	0	0	0	0	0	0	0	0	0
0	0	0	0	0	0	0	0	0	0	0	0	0	0	0	0	0	0	0	0	0	0	0	0	0	0	0	0	0	0	0
0	0	0	0	0	0	0	0	0	0	0	0	0	0	0	0	0	0	0	0	0	0	0	0	0	0	0	0	0	0	0
0	0	0	0	0	0	0	0	0	0	0	0	0	0	0	0	0	0	0	0	0	0	0	0	0	0	0	0	0	0	0
0	0	0	0	0	0	0	0	0	0	0	0	0	0	0	0	0	0	0	0	0	0	0	0	0	0	0	0	0	0	0
0	0	0	0	0	0	0	0	0	0	0	0	0	0	0	0	0	0	0	0	0	0	0	0	0	0	0	0	0	0	0
0	0	0	0	0	0	0	0	0	0	0	0	0	0	0	0	0	0	0	0	0	0	0	0	0	0	0	0	0	0	0
0	0	0	0	0	0	0	0	0	0	0	0	0	0	0	0	0	0	0	0	0	0	0	0	0	0	0	0	0	0	0
0	0	0	0	0	0	0	0	0	0	0	0	0	0	0	0	0	0	0	0	0	0	0	0	0	0	0	0	0	0	0
0	0	0	0	0	0	0	0	0	0	0	0	0	0	0	0	0	0	0	0	0	0	0	0	0	0	0	0	0	0	0
0	0	0	0	0	0	0	0	0	0	0	0	0	0	0	0	0	0	0	0	0	0	0	0	0	0	0	0	0	0	0
0	0	0	0	0	0	0	0	0	0	0	0	0	0	0	0	0	0	0	0	0	0	0	0	0	0	0	0	0	0	0
0	0	0	0	0	0	0	0	0	0	0	0	0	0	0	0	0	0	0	0	0	0	0	0	0	0	0	0	0	0	0
0	0	0	0	0	0	0	0	0	0	0	0	0	0	0	0	0	0	0	0	0	0	0	0	0	0	0	0	0	0	0
0	0	0	0	0	0	0	0	0	0	0	0	0	0	0	0	0	0	0	0	0	0	0	0	0	0	0	0	0	0	0
0	0	0	0	0	0	0	0	0	0	0	0	0	0	0	0	0	0	0	0	0	0	0	0	0	0	0	0	0	0	0
0	0	0	0	0	0	0	0	0	0	0	0	0	0	0	0	0	0	0	0	0	0	0	0	0	0	0	0	0	0	0
0	0	0	0	0	0	0	0	0	0	0	0	0	0	0	0	0	0	0	0	0	0	0	0	0	0	0	0	0	0	0
0	0	0	0	0	0	0	0	0	0	0	0	0	0	0	0	0	0	0	0	0	0	0	0	0	0	0	0	0	0	0
0	0	0	0	0	0	0	0	0	0	0	0	0	0	0	0	0	0	0	0	0	0	0	0	0	0	0	0	0	0	0
0	0	0	0	0	0	0	0	0	0	0	0	0	0	0	0	0	0	0	0	0	0	0	0	0	0	0	0	0	0	0
0	0	0	0	0	0	0	0	0	0	0	0	0	0	0	0	0	0	0	0	0	0	0	0	0	0	0	0	0	0	0
0	0	0	0	0	0	0	0	0	0	0	0	0	0	0	0	0	0	0	0	0	0	0	0	0	0	0	0	0	0	0
0	0	0	0	0	0	0	0	0	0	0	0	0	0	0	0	0	0	0	0	0	0	0	0	0	0	0	0	0	0	0
0	0	0	0	0	0	0	0	0	0	0	0	0	0	0	0	0	0	0	0	0	0	0	0	0	0	0	0	0	0	0
0	0	0	0	0	0	0	0	0	0	0	0	0	0	0	0	0	0	0	0	0	0	0	0	0	0	0	0	0	0	0
0	0	0	0	0	0	0	0	0	0	0	0	0	0	0	0	0	0	0	0	0	0	0	0	0	0	0	0	0	0	0
0	0	0	0	0	0	0	0	0	0	0	0	0	0	0	0	0	0	0	0	0	0	0	0	0	0	0	0	0	0	0
0	0	0	0	0	0	0	0	0	0	0	0	0	0	0	0	0	0	0	0	0	0	0	0	0	0	0	0	0	0	0
0	0	0	0	0	0	0	0	0	0	0	0	0	0	0	0	0	0	0	0	0	0	0	0	0	0	0	0	0	0	0
0	0	0	0	0	0	0	0	0	0	0	0	0	0	0	0	0	0	0	0	0	0	0	0	0	0	0	0	0	0	0
0	0	0	0	0	0	0	0	0	0	0	0	0	0	0	0	0	0	0	0	0	0	0	0	0	0	0	0	0	0	0
0	0	0	0	0	0	0	0	0	0	0	0	0	0	0	0	0	0	0	0	0	0	0	0	0	0	0	0	0	0	0
0	0	0	0	0	0	0	0	0	0	0	0	0	0	0	0	0	0	0	0	0	0	0	0	0	0	0	0	0	0	0
0	0	0	0	0	0	0	0	0	0	0	0	0	0	0	0	0	0	0	0	0	0	0	0	0	0	0	0	0	0	0
0	0	0	0	0	0	0	0	0	0	0	0	0	0	0	0	0	0	0	0	0	0	0	0	0	0	0	0	0	0	0
0	0	0	0	0	0	0	0	0	0	0	0	0	0	0	0	0	0	0	0	0	0	0	0	0	0	0	0	0	0	0
0	0	0	0	0	0	0	0	0	0	0	0	0	0	0	0	0	0	0	0	0	0	0	0	0	0	0	0	0	0	0
0	0	0	0	0	0	0	0	0	0	0	0	0	0	0	0	0	0	0	0	0	0	0	0	0	0	0	0	0	0	0
0	0	0	0	0	0	0	0	0	0	0	0	0	0	0	0	0	0	0	0	0	0	0	0	0	0	0	0	0	0	0
0	0	0	0	0	0	0	0	0	0	0	0	0	0	0	0	0	0	0	0	0	0	0	0	0	0	0	0	0	0	0
0	0	0	0	0	0	0	0	0	0	0	0	0	0	0	0	0	0	0	0	0	0	0	0	0	0	0	0	0	0	0
0	0	0	0	0	0	0	0	0	0	0	0	0	0	0	0	0	0	0	0	0	0	0	0	0	0	0	0	0	0	0
0	0	0	0	0	0	0	0	0	0	0	0	0	0	0	0	0	0	0	0	0	0	0	0	0	0	0	0	0	0	0
0	0	0	0	0	0	0	0	0	0	0	0	0	0	0	0	0	0	0	0	0	0	0	0	0	0	0	0	0	0	0
0	0	0	0	0	0	0	0	0	0	0	0	0	0	0	0	0	0	0	0	0	0	0	0	0	0	0	0	0	0	0
0	0	0	0	0	0	0	0	0	0	0	0	0	0	0	0	0	0	0	0	0	0	0	0	0	0	0	0	0	0	0
0	0	0	0	0	0	0	0	0	0	0	0	0	0	0	0	0	0	0	0	0	0	0	0	0	0	0	0	0	0	0
0	0	0	0	0	0	0	0	0	0	0	0	0	0	0	0	0	0	0	0	0	0	0	0	0	0	0	0	0	0	0
0	0	0	0	0	0	0	0	0	0	0	0	0	0	0	0	0	0	0	0	0	0	0	0	0	0	0	0	0	0	0
0	0	0	0	0	0	0	0	0	0	0	0	0	0	0	0	0	0	0	0	0	0	0	0	0	0	0	0	0	0	0
0	0	0	0	0	0	0	0	0	0	0	0	0	0	0	0	0	0	0	0	0	0	0	0	0	0	0	0	0	0	0
0	0	0	0	0	0	0	0	0	0	0	0	0	0	0	0	0	0	0	0	0	0	0	0	0	0	0	0	0	0	0
0	0	0	0	0	0	0	0	0	0	0	0	0	0	0	0	0	0	0	0	0	0	0	0	0	0	0	0	0	0	0
0	0	0	0	0	0	0	0	0	0	0	0	0	0	0	0	0	0	0	0	0	0	0	0	0	0	0	0	0	0	0
0	0	0	0	0	0	0	0	0	0	0	0	0	0	0	0	0	0	0	0	0	0	0	0	0	0	0	0	0	0	0
0	0	0	0	0	0	0	0	0	0	0	0	0	0	0	0	0	0	0	0	0	0	0	0	0	0	0	0	0	0	0
0	0	0	0	0	0	0	0	0	0	0	0	0	0	0	0	0	0	0	0	0	0	0	0	0	0	0	0	0	0	0
0	0	0	0	0	0	0	0	0	0	0	0	0	0	0	0	0	0	0	0	0	0	0	0	0	0	0	0	0	0	0
0	0	0	0	0	0	0	0	0	0	0	0	0	0	0	0	0	0	0	0	0	0	0	0	0	0	0	0	0	0	0
0	0	0	0	0	0	0	0	0	0	0	0	0	0	0	0	0	0	0	0	0	0	0	0	0	0	0	0	0	0	0
0	0	0	0	0	0	0	0	0	0	0	0	0	0	0	0	0	0	0	0	0	0	0	0	0	0	0	0	0	0	0
0	0	0	0	0	0	0	0	0	0	0	0	0	0	0	0	0	0	0	0	0	0	0	0	0	0	0	0	0	0	0
0	0	0	0	0	0	0	0	0	0	0	0	0	0	0	0	0	0	0	0	0	0	0	0	0	0	0	0	0	0	0
0	0	0	0	0	0	0	0	0	0	0	0	0	0	0	0	0	0	0	0	0	0	0	0	0	0	0	0	0	0	0
0	0	0	0	0	0	0	0	0	0	0	0	0	0	0	0	0	0	0	0	0	0	0	0	0	0	0	0	0	0	0
0	0	0	0	0	0	0	0	0	0	0	0	0	0	0	0	0	0	0	0	0	0	0	0	0	0	0	0	0	0	0
0	0	0	0	0	0	0	0	0	0	0	0	0	0	0	0	0	0	0	0	0	0	0	0	0	0	0	0	0	0	0
0	0	0	0	0	0	0	0	0	0	0	0	0	0	0	0	0	0	0	0	0	0	0	0	0	0	0	0	0	0	0
0	0	0	0	0	0	0	0	0	0	0	0	0	0	0	0	0	0	0	0	0	0	0	0	0	0	0	0	0	0	0
0	0	0	0	0	0	0	0	0	0	0	0	0	0	0	0	0	0	0	0	0	0	0	0	0	0	0	0	0	0	0
0	0	0	0	0	0	0	0	0	0	0	0	0	0	0	0	0	0	0	0	0	0	0	0	0	0	0	0	0	0	0
0	0	0	0	0	0	0	0	0	0	0	0	0	0	0	0	0	0	0	0	0	0	0	0	0	0	0	0	0	0	0
0	0	0	0	0	0	0	0	0	0	0	0	0	0	0	0	0	0	0	0	0	0	0	0	0	0	0	0	0	0	0
0	0	0	0	0	0	0	0	0	0	0	0	0	0	0	0	0	0	0	0	0	0	0	0	0	0	0	0	0	0	0
0	0	0	0	0	0	0	0	0	0	0	0	0	0	0	0	0	0	0	0	0	0	0	0	0	0	0	0	0	0	0
0	0	0	0	0	0	0	0	0	0	0	0	0	0	0	0	0	0	0	0	0	0	0	0	0	0	0	0	0	0	0
0	0	0	0	0	0	0	0	0	0	0	0	0	0	0	0	0	0	0	0	0	0	0	0	0	0	0	0	0	0	0
0	0	0	0	0	0	0	0	0	0	0	0	0	0	0	0	0	0	0	0	0	0	0	0	0	0	0	0	0	0	0
0	0	0	0	0	0	0	0	0	0	0	0	0	0	0	0	0	0	0	0	0	0	0	0	0	0	0	0	0	0	0
0	0	0	0	0	0	0	0	0	0	0	0	0	0	0	0	0	0	0	0	0	0	0	0	0	0	0	0	0	0	0
0	0	0	0	0	0	0	0	0	0	0	0	0	0	0	0	0	0	0	0	0	0	0	0	0	0	0	0	0	0	0
0	0	0	0	0	0	0	0	0	0	0	0	0	0	0	0	0	0	0	0	0	0	0	0	0	0	0	0	0	0	0
0	0	0	0	0	0	0	0	0	0	0	0	0	0	0	0	0	0	0	0	0	0	0	0	0	0	0	0	0	0	0
0	0	0	0	0	0	0	0	0	0	0	0	0	0	0	0	0	0	0	0	0	0	0	0	0	0	0	0	0	0	0
0	0	0	0	0	0	0	0	0	0	0	0	0	0	0	0	0	0	0	0	0	0	0	0	0	0	0	0	0	0	0
0	0	0	0	0	0	0	0	0	0	0	0	0	0	0	0	0	0	0	0	0	0	0	0	0	0	0	0	0	0	0
0	0	0	0	0	0	0	0	0	0	0	0	0	0	0	0	0	0	0	0	0	0	0	0	0	0	0	0	0	0	0
0	0	0	0	0	0	0	0	0	0	0	0	0	0	0	0	0	0	0	0	0	0	0	0	0	0	0	0	0	0	0
0	0	0	0	0	0	0	0	0	0	0	0	0	0	0	0	0	0	0	0	0	0	0	0	0	0	0	0	0	0	0
0	0	0	0	0	0	0	0	0	0	0	0	0	0	0	0	0	0	0	0	0	0	0	0	0	0	0	0	0	0	0
0	0	0	0	0	0	0	0	0	0	0	0	0	0	0	0	0	0	0	0	0	0	0	0	0	0	0	0	0	0	0
0	0	0	0	0	0	0	0	0	0	0	0	0	0	0	0	0	0	0	0	0	0	0	0	0	0	0	0	0	0	0
0	0	0	0	0	0	0	0	0	0	0	0	0	0	0	0	0	0	0	0	0	0	0	0	0	0	0	0	0	0	0
0	0	0	0	0	0	0	0	0	0	0	0	0	0	0	0	0	0	0	0	0	0	0	0	0	0	0	0	0	0	0
0	0	0	0	0	0	0	0	0	0	0	0	0	0	0	0	0	0	0	0	0	0	0	0	0	0	0	0	0	0	0
0	0	0	0	0	0	0	0	0	0	0	0	0	0	0	0	0	0	0	0	0	0	0	0	0	0	0	0	0	0	0
0	0	0	0	0	0	0	0	0	0	0	0	0	0	0	0	0	0	0	0	0	0	0	0	0	0	0	0	0	0	0
0	0	0	0	0	0	0	0	0	0	0	0	0	0	0	0	0	0	0	0	0	0	0	0	0	0	0	0	0	0	0
0	0	0	0	0	0	0	0	0	0	0	0	0	0	0	0	0	0	0	0	0	0	0	0	0	0	0	0	0	0	0
0	0	0	0	0	0	0	0	0	0	0	0	0	0	0	0	0	0	0	0	0	0	0	0	0	0	0	0	0	0	0
0	0	0	0	0	0	0	0	0	0	0	0	0	0	0	0	0	0	0	0	0	0	0	0	0	0	0	0	0	0	0
0	0	0	0	0	0	0	0	0	0	0	0	0	0	0	0	0	0	0	0	0	0	0	0	0	0	0	0	0	0	0
0	0	0	0	0	0	0	0	0	0	0	0	0	0	0	0	0	0	0	0	0	0	0	0	0	0	0	0	0	0	0
0	0	0	0	0	0	0	0	0	0	0	0	0	0	0	0	0	0	0	0	0	0	0	0	0	0	0	0	0	0	0
0	0	0	0	0	0	0	0	0	0	0	0	0	0	0	0	0	0	0	0	0	0	0	0	0	0	0	0	0	0	0
0	0	0	0	0	0	0	0	0	0	0	0	0	0	0	0	0	0	0	0	0	0	0	0	0	0	0	0	0	0	0
0	0	0	0	0	0	0	0	0	0	0	0	0	0	0	0	0	0	0	0	0	0	0	0	0	0	0	0	0	0	0
0	0	0	0	0	0	0	0	0	0	0	0	0	0	0	0	0	0	0	0	0	0	0	0	0	0	0	0	0	0	0
0	0	0	0	0	0	0	0	0	0	0	0	0	0	0	0	0	0	0	0	0	0	0	0	0	0	0	0	0	0	0
0	0	0	0	0	0	0	0	0	0	0	0	0	0	0	0	0	0	0	0	0	0	0	0	0	0	0	0	0	0	0
0	0	0	0	0	0	0	0	0	0	0	0	0	0	0	0	0	0	0	0	0	0	0	0	0	0	0	0	0	0	0
0	0	0	0	0	0	0	0	0	0	0	0	0	0	0	0	0	0	0	0	0	0	0	0	0	0	0	0	0	0	0
0	0	0	0	0	0	0	0	0	0	0	0	0	0	0	0	0	0	0	0	0	0	0	0	0	0	0	0	0	0	0
0	0	0	0	0	0	0	0	0	0	0	0	0	0	0	0	0	0	0	0	0	0	0	0	0	0	0	0	0	0	0
0	0	0	0	0	0	0	0	0	0	0	0	0	0	0	0	0	0	0	0	0	0	0	0	0	0	0	0	0	0	0
0	0	0	0	0	0	0	0	0	0	0	0	0	0	0	0	0	0	0	0	0	0	0	0	0	0	0	0	0	0	0
0	0	0	0	0	0	0	0	0	0	0	0	0	0	0	0	0	0	0	0	0	0	0	0	0	0	0	0	0	0	0
0	0	0	0	0	0	0	0	0	0	0	0	0	0	0	0	0	0	0	0	0	0	0	0	0	0	0	0	0	0	0
0	0	0	0	0	0	0	0	0	0	0	0	0	0	0	0	0	0	0	0	0	0	0	0	0	0	0	0	0	0	0
0	0	0	0	0	0	0	0	0	0	0	0	0	0	0	0	0	0	0	0	0	0	0	0	0	0	0	0	0	0	0
0	0	0	0	0	0	0	0	0	0	0	0	0	0	0	0	0	0	0	0	0	0	0	0	0	0	0	0	0	0	0
0	0	0	0	0	0	0	0	0	0	0	0	0	0	0	0	0	0	0	0	0	0	0	0	0	0	0	0	0	0	0
0	0	0	0	0	0	0	0	0	0	0	0	0	0	0	0	0	0	0	0	0	0	0	0	0	0	0	0	0	0	0
0	0	0	0	0	0	0	0	0	0	0	0	0	0	0	0	0	0	0	0	0	0	0	0	0	0	0	0	0	0	0
0	0	0	0	0	0	0	0	0	0	0	0	0	0	0	0	0	0	0	0	0	0	0	0	0	0	0	0	0	0	0
0	0	0	0	0	0	0	0	0	0	0	0	0	0	0	0	0	0	0	0	0	0	0	0	0	0	0	0	0	0	0
0	0	0	0	0	0	0	0	0	0	0	0	0	0	0	0	0	0	0	0	0	0	0	0	0	0	0	0	0	0	0
0	0	0	0	0	0	0	0	0	0	0	0	0	0	0	0	0	0	0	0	0	0	0	0	0	0	0	0	0	0	0
0	0	0	0	0	0	0	0	0	0	0	0	0	0	0	0	0	0	0	0	0	0	0	0	0	0	0	0	0	0	0
0	0	0	0	0	0	0	0	0	0	0	0	0	0	0	0	0	0	0	0	0	0	0	0	0	0	0	0	0	0	0
0	0	0	0	0	0	0	0	0	0	0	0	0	0	0	0	0	0	0	0	0	0	0	0	0	0	0	0	0	0	0
0	0	0	0	0	0	0	0	0	0	0	0	0	0	0	0	0	0	0	0	0	0	0	0	0	0	0	0	0	0	0
0	0	0	0	0	0	0	0	0	0	0	0	0	0	0	0	0	0	0	0	0	0	0	0	0	0	0	0	0	0	0
0	0	0	0	0	0	0	0	0	0	0	0	0	0	0	0	0	0	0	0	0	0	0	0	0	0	0	0	0	0	0
0	0	0	0	0	0	0	0	0	0	0	0	0	0	0	0	0	0	0	0	0	0	0	0	0	0	0	0	0	0	0
0	0	0	0	0	0	0	0	0	0	0	0	0	0	0	0	0	0	0	0	0	0	0	0	0	0	0	0	0	0	0
0	0	0	0	0	0	0	0	0	0	0	0	0	0	0	0	0	0	0	0	0	0	0	0	0	0	0	0	0	0	0
0	0	0	0	0	0	0	0	0	0	0	0	0	0	0	0	0	0	0	0	0	0	0	0	0	0	0	0	0	0	0
0	0	0	0	0	0	0	0	0	0	0	0	0	0	0	0	0	0	0	0	0	0	0	0	0	0	0	0	0	0	0
0	0	0	0	0	0	0	0	0	0	0	0	0	0	0	0	0	0	0	0	0	0	0	0	0	0	0	0	0	0	0
0	0	0	0	0	0	0	0	0	0	0	0	0	0	0	0	0	0	0	0	0	0	0	0	0	0	0	0	0	0	0
0	0	0	0	0	0	0	0	0	0	0	0	0	0	0	0	0	0	0	0	0	0	0	0	0	0	0	0	0	0	0
0	0	0	0	0	0	0	0	0	0	0	0	0	0	0	0	0	0	0	0	0	0	0	0	0	0	0	0	0	0	0
0	0	0	0	0	0	0	0	0	0	0	0	0	0	0	0	0	0	0	0	0	0	0	0	0	0	0	0	0	0	0
0	0	0	0	0	0	0	0	0	0	0	0	0	0	0	0	0	0	0	0	0	0	0	0	0	0	0	0	0	0	0
0	0	0	0	0	0	0	0	0	0	0	0	0	0	0	0	0	0	0	0	0	0	0	0	0	0	0	0	0	0	0
0	0	0	0	0	0	0	0	0	0	0	0	0	0	0	0	0	0	0	0	0	0	0	0	0	0	0	0	0	0	0
0	0	0	0	0	0	0	0	0	0	0	0	0	0	0	0	0	0	0	0	0	0	0	0	0	0	0	0	0	0	0
0	0	0	0	0	0	0	0	0	0	0	0	0	0	0	0	0	0	0	0	0	0	0	0	0	0	0	0	0	0	0
0	0	0	0	0	0	0	0	0	0	0	0	0	0	0	0	0	0	0	0	0	0	0	0	0	0	0	0	0	0	0
0	0	0	0	0	0	0	0	0	0	0	0	0	0	0	0	0	0	0	0	0	0	0	0	0	0	0	0	0	0	0
0	0	0	0	0	0	0	0	0	0	0	0	0	0	0	0	0	0	0	0	0	0	0	0	0	0	0	0	0	0	0
0	0	0	0	0	0	0	0	0	0	0	0	0	0	0	0	0	0	0	0	0	0	0	0	0	0	0	0	0	0	0
0	0	0	0	0	0	0	0	0	0	0	0	0	0	0	0	0	0	0	0	0	0	0	0	0	0	0	0	0	0	0
0	0	0	0	0	0	0	0	0	0	0	0	0	0	0	0	0	0	0	0	0	0	0	0	0	0	0	0	0	0	0
0	0	0	0	0	0	0	0	0	0	0	0	0	0	0	0	0	0	0	0	0	0	0	0	0	0	0	0	0	0	0
0	0	0	0	0	0	0	0	0	0	0	0	0	0	0	0	0	0	0	0	0	0	0	0	0	0	0	0	0	0	0
0	0	0	0	0	0	0	0	0	0	0	0	0	0	0	0	0	0	0	0	0	0	0	0	0	0	0	0	0	0	0
0	0	0	0	0	0	0	0	0	0	0	0	0	0	0	0	0	0	0	0	0	0	0	0	0	0	0	0	0	0	0
0	0	0	0	0	0	0	0	0	0	0	0	0	0	0	0	0	0	0	0	0	0	0	0	0	0	0	0	0	0	0
0	0	0	0	0	0	0	0	0	0	0	0	0	0	0	0	0	0	0	0	0	0	0	0	0	0	0	0	0	0	0
0	0	0	0	0	0	0	0	0	0	0	0	0	0	0	0	0	0	0	0	0	0	0	0	0	0	0	0	0	0	0
0	0	0	0	0	0	0	0	0	0	0	0	0	0	0	0	0	0	0	0	0	0	0	0	0	0	0	0	0	0	0
0	0	0	0	0	0	0	0	0	0	0	0	0	0	0	0	0	0	0	0	0	0	0	0	0	0	0	0	0	0	0
0	0	0	0	0	0	0	0	0	0	0	0	0	0	0	0	0	0	0	0	0	0	0	0	0	0	0	0	0	0	0
0	0	0	0	0	0	0	0	0	0	0	0	0	0	0	0	0	0	0	0	0	0	0	0	0	0	0	0	0	0	0
0	0	0	0	0	0	0	0	0	0	0	0	0	0	0	0	0	0	0	0	0	0	0	0	0	0	0	0	0	0	0
0	0	0	0	0	0	0	0	0	0	0	0	0	0	0	0	0	0	0	0	0	0	0	0	0	0	0	0	0	0	0
0	0	0	0	0	0	0	0	0	0	0	0	0	0	0	0	0	0	0	0	0	0	0	0	0	0	0	0	0	0	0
0	0	0	0	0	0	0	0	0	0	0	0	0	0	0	0	0	0	0	0	0	0	0	0	0	0	0	0	0	0	0
0	0	0	0	0	0	0	0	0	0	0	0	0	0	0	0	0	0	0	0	0	0	0	0	0	0	0	0	0	0	0
0	0	0	0	0	0	0	0	0	0	0	0	0	0	0	0	0	0	0	0	0	0	0	0	0	0	0	0	0	0	0
0	0	0	0	0	0	0	0	0	0	0	0	0	0	0	0	0	0	0	0	0	0	0	0	0	0	0	0	0	0	0
0	0	0	0	0	0	0	0	0	0	0	0	0	0	0	0	0	0	0	0	0	0	0	0	0	0	0	0	0	0	0
0	0	0	0	0	0	0	0	0	0	0	0	0	0	0	0	0	0	0	0	0	0	0	0	0	0	0	0	0	0	0
0	0	0	0	0	0	0	0	0	0	0	0	0	0	0	0	0	0	0	0	0	0	0	0	0	0	0	0	0	0	0
0	0	0	0	0	0	0	0	0	0	0	0	0	0	0	0	0	0	0	0	0	0	0	0	0	0	0	0	0	0	0
0	0	0	0	0	0	0	0	0	0	0	0	0	0	0	0	0	0	0	0	0	0	0	0	0	0	0	0	0	0	0
0	0	0	0	0	0	0	0	0	0	0	0	0	0	0	0	0	0	0	0	0	0	0	0	0	0	0	0	0	0	0
0	0	0	0	0	0	0	0	0	0	0	0	0	0	0	0	0	0	0	0	0	0	0	0	0	0	0	0	0	0	0
0	0	0	0	0	0	0	0	0	0	0	0	0	0	0	0	0	0	0	0	0	0	0	0	0	0	0	0	0	0	0
0	0	0	0	0	0	0	0	0	0	0	0	0	0	0	0	0	0	0	0	0	0	0	0	0	0	0	0	0	0	0
0	0	0	0	0	0	0	0	0	0	0	0	0	0	0	0	0	0	0	0	0	0	0	0	0	0	0	0	0	0	0
0	0	0	0	0	0	0	0	0	0	0	0	0	0	0	0	0	0	0	0	0	0	0	0	0	0	0	0	0	0	0
0	0	0	0	0	0	0	0	0	0	0	0	0	0	0	0	0	0	0	0	0	0	0	0	0	0	0	0	0	0	0
0	0	0	0	0	0	0	0	0	0	0	0	0	0	0	0	0	0	0	0	0	0	0	0	0	0	0	0	0	0	0
0	0	0	0	0	0	0	0	0	0	0	0	0	0	0	0	0	0	0	0	0	0	0	0	0	0	0	0	0	0	0
0	0	0	0	0	0	0	0	0	0	0	0	0	0	0	0	0	0	0	0	0	0	0	0	0	0	0	0	0	0	0
0	0	0	0	0	0	0	0	0	0	0	0	0	0	0	0	0	0	0	0	0	0	0	0	0	0	0	0	0	0	0
0	0	0	0	0	0	0	0	0	0	0	0	0	0	0	0	0	0	0	0	0	0	0	0	0	0	0	0	0	0	0
0	0	0	0	0	0	0	0	0	0	0	0	0	0	0	0	0	0	0	0	0	0	0	0	0	0	0	0	0	0	0
0	0	0	0	0	0	0	0	0	0	0	0	0	0	0	0	0	0	0	0	0	0	0	0	0	0	0	0	0	0	0
0	0	0	0	0	0	0	0	0	0	0	0	0	0	0	0	0	0	0	0	0	0	0	0	0	0	0	0	0	0	0
0	0	0	0	0	0	0	0	0	0	0	0	0	0	0	0	0	0	0	0	0	0	0	0	0	0	0	0	0	0	0
0	0	0	0	0	0	0	0	0	0	0	0	0	0	0	0	0	0	0	0	0	0	0	0	0	0	0	0	0	0	0
0	0	0	0	0	0	0	0	0	0	0	0	0	0	0	0	0	0	0	0	0	0	0	0	0	0	0	0	0	0	0
0	0	0	0	0	0	0	0	0	0	0	0	0	0	0	0	0	0	0	0	0	0	0	0	0	0	0	0	0	0	0
0	0	0	0	0	0	0	0	0	0	0	0	0	0	0	0	0	0	0	0	0	0	0	0	0	0	0	0	0	0	0
0	0	0	0	0	0	0	0	0	0	0	0	0	0	0	0	0	0	0	0	0	0	0	0	0	0	0	0	0	0	0
0	0	0	0	0	0	0	0	0	0	0	0	0	0	0	0	0	0	0	0	0	0	0	0	0	0	0	0	0	0	0
0	0	0	0	0	0	0	0	0	0	0	0	0	0	0	0	0	0	0	0	0	0	0	0	0	0	0	0	0	0	0
0	0	0	0	0	0	0	0	0	0	0	0	0	0	0	0	0	0	0	0	0	0	0	0	0	0	0	0	0	0	0
0	0	0	0	0	0	0	0	0	0	0	0	0	0	0	0	0	0	0	0	0	0	0	0	0	0	0	0	0	0	0
0	0	0	0	0	0	0	0	0	0	0	0	0	0	0	0	0	0	0	0	0	0	0	0	0	0	0	0	0	0	0
0	0	0	0	0	0	0	0	0	0	0	0	0	0	0	0	0	0	0	0	0	0	0	0	0	0	0	0	0	0	0
0	0	0	0	0	0	0	0	0	0	0	0	0	0	0	0	0	0	0	0	0	0	0	0	0	0	0	0	0	0	0
0	0	0	0	0	0	0	0	0	0	0	0	0	0	0	0	0	0	0	0	0	0	0	0	0	0	0	0	0	0	0
0	0	0	0	0	0	0	0	0	0	0	0	0	0	0	0	0	0	0	0	0	0	0	0	0	0	0	0	0	0	0
0	0	0	0	0	0	0	0	0	0	0	0	0	0	0	0	0	0	0	0	0	0	0	0	0	0	0	0	0	0	0
0	0	0	0	0	0	0	0	0	0	0	0	0	0	0	0	0	0	0	0	0	0	0	0	0	0	0	0	0	0	0
0	0	0	0	0	0	0	0	0	0	0	0	0	0	0	0	0	0	0	0	0	0	0	0	0	0	0	0	0	0	0
0	0	0	0	0	0	0	0	0	0	0	0	0	0	0	0	0	0	0	0	0	0	0	0	0	0	0	0	0	0	0
0	0	0	0	0	0	0	0	0	0	0	0	0	0	0	0	0	0	0	0	0	0	0	0	0	0	0	0	0	0	0
0	0	0	0	0	0	0	0	0	0	0	0	0	0	0	0	0	0	0	0	0	0	0	0	0	0	0	0	0	0	0
0	0	0	0	0	0	0	0	0	0	0	0	0	0	0	0	0	0	0	0	0	0	0	0	0	0	0	0	0	0	0
0	0	0	0	0	0	0	0	0	0	0	0	0	0	0	0	0	0	0	0	0	0	0	0	0	0	0	0	0	0	0
0	0	0	0	0	0	0	0	0	0	0	0	0	0	0	0	0	0	0	0	0	0	0	0	0	0	0	0	0	0	0
0	0	0	0	0	0	0	0	0	0	0	0	0	0	0	0	0	0	0	0	0	0	0	0	0	0	0	0	0	0	0
0	0	0	0	0	0	0	0	0	0	0	0	0	0	0	0	0	0	0	0	0	0	0	0	0	0	0	0	0	0	0
0	0	0	0	0	0	0	0	0	0	0	0	0	0	0	0	0	0	0	0	0	0	0	0	0	0	0	0	0	0	0
0	0	0	0	0	0	0	0	0	0	0	0	0	0	0	0	0	0	0	0	0	0	0	0	0	0	0	0	0	0	0
0	0	0	0	0	0	0	0	0	0	0	0	0	0	0	0	0	0	0	0	0	0	0	0	0	0	0	0	0	0	0
0	0	0	0	0	0	0	0	0	0	0	0	0	0	0	0	0	0	0	0	0	0	0	0	0	0	0	0	0	0	0
0	0	0	0	0	0	0	0	0	0	0	0	0	0	0	0	0	0	0	0	0	0	0	0	0	0	0	0	0	0	0
0	0	0	0	0	0	0	0	0	0	0	0	0	0	0	0	0	0	0	0	0	0	0	0	0	0	0	0	0	0	0
0	0	0	0	0	0	0	0	0	0	0	0	0	0	0	0	0	0	0	0	0	0	0	0	0	0	0	0	0	0	0
0	0	0	0	0	0	0	0	0	0	0	0	0	0	0	0	0	0	0	0	0	0	0	0	0	0	0	0	0	0	0
0	0	0	0	0	0	0	0	0	0	0	0	0	0	0	0	0	0	0	0	0	0	0	0	0	0	0	0	0	0	0
0	0	0	0	0	0	0	0	0	0	0	0	0	0	0	0	0	0	0	0	0	0	0	0	0	0	0	0	0	0	0
0	0	0	0	0	0	0	0	0	0	0	0	0	0	0	0	0	0	0	0	0	0	0	0	0	0	0	0	0	0	0
0	0	0	0	0	0	0	0	0	0	0	0	0	0	0	0	0	0	0	0	0	0	0	0	0	0	0	0	0	0	0
0	0	0	0	0	0	0	0	0	0	0	0	0	0	0	0	0	0	0	0	0	0	0	0	0	0	0	0	0	0	0
0	0	0	0	0	0	0	0	0	0	0	0	0	0	0	0	0	0	0	0	0	0	0	0	0	0	0	0	0	0	0
0	0	0	0	0	0	0	0	0	0	0	0	0	0	0	0	0	0	0	0	0	0	0	0	0	0	0	0	0	0	0
0	0	0	0	0	0	0	0	0	0	0	0	0	0	0	0	0	0	0	0	0	0	0	0	0	0	0	0	0	0	0
0	0	0	0	0	0	0	0	0	0	0	0	0	0	0	0	0	0	0	0	0	0	0	0	0	0	0	0	0	0	0
0	0	0	0	0	0	0	0	0	0	0	0	0	0	0	0	0	0	0	0	0	0	0	0	0	0	0	0	0	0	0
0	0	0	0	0	0	0	0	0	0	0	0	0	0	0	0	0	0	0	0	0	0	0	0	0	0	0	0	0	0	0
0	0	0	0	0	0	0	0	0	0	0	0	0	0	0	0	0	0	0	0	0	0	0	0	0	0	0	0	0	0	0
0	0	0	0	0	0	0	0	0	0	0	0	0	0	0	0	0	0	0	0	0	0	0	0	0	0	0	0	0	0	0
0	0	0	0	0	0	0	0	0	0	0	0	0	0	0	0	0	0	0	0	0	0	0	0	0	0	0	0	0	0	0
0	0	0	0	0	0	0	0	0	0	0	0	0	0	0	0	0	0	0	0	0	0	0	0	0	0	0	0	0	0	0
0	0	0	0	0	0	0	0	0	0	0	0	0	0	0	0	0	0	0	0	0	0	0	0	0	0	0	0	0	0	0
0	0	0	0	0	0	0	0	0	0	0	0	0	0	0	0	0	0	0	0	0	0	0	0	0	0	0	0	0	0	0
0	0	0	0	0	0	0	0	0	0	0	0	0	0	0	0	0	0	0	0	0	0	0	0	0	0	0	0	0	0	0
0	0	0	0	0	0	0	0	0	0	0	0	0	0	0	0	0	0	0	0	0	0	0	0	0	0	0	0	0	0	0
0	0	0	0	0	0	0	0	0	0	0	0	0	0	0	0	0	0	0	0	0	0	0	0	0	0	0	0	0	0	0
0	0	0	0	0	0	0	0	0	0	0	0	0	0	0	0	0	0	0	0	0	0	0	0	0	0	0	0	0	0	0
0	0	0	0	0	0	0	0	0	0	0	0	0	0	0	0	0	0	0	0	0	0	0	0	0	0	0	0	0	0	0
0	0	0	0	0	0	0	0	0	0	0	0	0	0	0	0	0	0	0	0	0	0	0	0	0	0	0	0	0	0	0
0	0	0	0	0	0	0	0	0	0	0	0	0	0	0	0	0	0	0	0	0	0	0	0	0	0	0	0	0	0	0
0	0	0	0	0	0	0	0	0	0	0	0	0	0	0	0	0	0	0	0	0	0	0	0	0	0	0	0	0	0	0
0	0	0	0	0	0	0	0	0	0	0	0	0	0	0	0	0	0	0	0	0	0	0	0	0	0	0	0	0	0	0
0	0	0	0	0	0	0	0	0	0	0	0	0	0	0	0	0	0	0	0	0	0	0	0	0	0	0	0	0	0	0
0	0	0	0	0	0	0	0	0	0	0	0	0	0	0	0	0	0	0	0	0	0	0	0	0	0	0	0	0	0	0
0	0	0	0	0	0	0	0	0	0	0	0	0	0	0	0	0	0	0	0	0	0	0	0	0	0	0	0	0	0	0
0	0	0	0	0	0	0	0	0	0	0	0	0	0	0	0	0	0	0	0	0	0	0	0	0	0	0	0	0	0	0
0	0	0	0	0	0	0	0	0	0	0	0	0	0	0	0	0	0	0	0	0	0	0	0	0	0	0	0	0	0	0
0	0	0	0	0	0	0	0	0	0	0	0	0	0	0	0	0	0	0	0	0	0	0	0	0	0	0	0	0	0	0
0	0	0	0	0	0	0	0	0	0	0	0	0	0	0	0	0	0	0	0	0	0	0	0	0	0	0	0	0	0	0
0	0	0	0	0	0	0	0	0	0	0	0	0	0	0	0	0	0	0	0	0	0	0	0	0	0	0	0	0	0	0
0	0	0	0	0	0	0	0	0	0	0	0	0	0	0	0	0	0	0	0	0	0	0	0	0	0	0	0	0	0	0
0	0	0	0	0	0	0	0	0	0	0	0	0	0	0	0	0	0	0	0	0	0	0	0	0	0	0	0	0	0	0
0	0	0	0	0	0	0	0	0	0	0	0	0	0	0	0	0	0	0	0	0	0	0	0	0	0	0	0	0	0	0
0	0	0	0	0	0	0	0	0	0	0	0	0	0	0	0	0	0	0	0	0	0	0	0	0	0	0	0	0	0	0
0	0	0	0	0	0	0	0	0	0	0	0	0	0	0	0	0	0	0	0	0	0	0	0	0	0	0	0	0	0	0
0	0	0	0	0	0	0	0	0	0	0	0	0	0	0	0	0	0	0	0	0	0	0	0	0	0	0	0	0	0	0
0	0	0	0	0	0	0	0	0	0	0	0	0	0	0	0	0	0	0	0	0	0	0	0	0	0	0	0	0	0	0
0	0	0	0	0	0	0	0	0	0	0	0	0	0	0	0	0	0	0	0	0	0	0	0	0	0	0	0	0	0	0
0	0	0	0	0	0	0	0	0	0	0	0	0	0	0	0	0	0	0	0	0	0	0	0	0	0	0	0	0	0	0
0	0	0	0	0	0	0	0	0	0	0	0	0	0	0	0	0	0	0	0	0	0	0	0	0	0	0	0	0	0	0
0	0	0	0	0	0	0	0	0	0	0	0	0	0	0	0	0	0	0	0	0	0	0	0	0	0	0	0	0	0	0
0	0	0	0	0	0	0	0	0	0	0	0	0	0	0	0	0	0	0	0	0	0	0	0	0	0	0	0	0	0	0
0	0	0	0	0	0	0	0	0	0	0	0	0	0	0	0	0	0	0	0	0	0	0	0	0	0	0	0	0	0	0
0	0	0	0	0	0	0	0	0	0	0	0	0	0	0	0	0	0	0	0	0	0	0	0	0	0	0	0	0	0	0
0	0	0	0	0	0	0	0	0	0	0	0	0	0	0	0	0	0	0	0	0	0	0	0	0	0	0	0	0	0	0
0	0	0	0	0	0	0	0	0	0	0	0	0	0	0	0	0	0	0	0	0	0	0	0	0	0	0	0	0	0	0
0	0	0	0	0	0	0	0	0	0	0	0	0	0	0	0	0	0	0	0	0	0	0	0	0	0	0	0	0	0	0
0	0	0	0	0	0	0	0	0	0	0	0	0	0	0	0	0	0	0	0	0	0	0	0	0	0	0	0	0	0	0
0	0	0	0	0	0	0	0	0	0	0	0	0	0	0	0	0	0	0	0	0	0	0	0	0	0	0	0	0	0	0
0	0	0	0	0	0	0	0	0	0	0	0	0	0	0	0	0	0	0	0	0	0	0	0	0	0	0	0	0	0	0
0	0	0	0	0	0	0	0	0	0	0	0	0	0	0	0	0	0	0	0	0	0	0	0	0	0	0	0	0	0	0
0	0	0	0	0	0	0	0	0	0	0	0	0	0	0	0	0	0	0	0	0	0	0	0	0	0	0	0	0	0	0
0	0	0	0	0	0	0	0	0	0	0	0	0	0	0	0	0	0	0	0	0	0	0	0	0	0	0	0	0	0	0
0	0	0	0	0	0	0	0	0	0	0	0	0	0	0	0	0	0	0	0	0	0	0	0	0	0	0	0	0	0	0
0	0	0	0	0	0	0	0	0	0	0	0	0	0	0	0	0	0	0	0	0	0	0	0	0	0	0	0	0	0	0
0	0	0	0	0	0	0	0	0	0	0	0	0	0	0	0	0	0	0	0	0	0	0	0	0	0	0	0	0	0	0
0	0	0	0	0	0	0	0	0	0	0	0	0	0	0	0	0	0	0	0	0	0	0	0	0	0	0	0	0	0	0
0	0	0	0	0	0	0	0	0	0	0	0	0	0	0	0	0	0	0	0	0	0	0	0	0	0	0	0	0	0	0
0	0	0	0	0	0	0	0	0	0	0	0	0	0	0	0	0	0	0	0	0	0	0	0	0	0	0	0	0	0	0
0	0	0	0	0	0	0	0	0	0	0	0	0	0	0	0	0	0	0	0	0	0	0	0	0	0	0	0	0	0	0
0	0	0	0	0	0	0	0	0	0	0	0	0	0	0	0	0	0	0	0	0	0	0	0	0	0	0	0	0	0	0
0	0	0	0	0	0	0	0	0	0	0	0	0	0	0	0	0	0	0	0	0	0	0	0	0	0	0	0	0	0	0
0	0	0	0	0	0	0	0	0	0	0	0	0	0	0	0	0	0	0	0	0	0	0	0	0	0	0	0	0	0	0
0	0	0	0	0	0	0	0	0	0	0	0	0	0	0	0	0	0	0	0	0	0	0	0	0	0	0	0	0	0	0
0	0	0	0	0	0	0	0	0	0	0	0	0	0	0	0	0	0	0	0	0	0	0	0	0	0	0	0	0	0	0
0	0	0	0	0	0	0	0	0	0	0	0	0	0	0	0	0	0	0	0	0	0	0	0	0	0	0	0	0	0	0
0	0	0	0	0	0	0	0	0	0	0	0	0	0	0	0	0	0	0	0	0	0	0	0	0	0	0	0	0	0	0
0	0	0	0	0	0	0	0	0	0	0	0	0	0	0	0	0	0	0	0	0	0	0	0	0	0	0	0	0	0	0
0	0	0	0	0	0	0	0	0	0	0	0	0	0	0	0	0	0	0	0	0	0	0	0	0	0	0	0	0	0	0
0	0	0	0	0	0	0	0	0	0	0	0	0	0	0	0	0	0	0	0	0	0	0	0	0	0	0	0	0	0	0
0	0	0	0	0	0	0	0	0	0	0	0	0	0	0	0	0	0	0	0	0	0	0	0	0	0	0	0	0	0	0
0	0	0	0	0	0	0	0	0	0	0	0	0	0	0	0	0	0	0	0	0	0	0	0	0	0	0	0	0	0	0
0	0	0	0	0	0	0	0	0	0	0	0	0	0	0	0	0	0	0	0	0	0	0	0	0	0	0	0	0	0	0
0	0	0	0	0	0	0	0	0	0	0	0	0	0	0	0	0	0	0	0	0	0	0	0	0	0	0	0	0	0	0
0	0	0	0	0	0	0	0	0	0	0	0	0	0	0	0	0	0	0	0	0	0	0	0	0	0	0	0	0	0	0
0	0	0	0	0	0	0	0	0	0	0	0	0	0	0	0	0	0	0	0	0	0	0	0	0	0	0	0	0	0	0
0	0	0	0	0	0	0	0	0	0	0	0	0	0	0	0	0	0	0	0	0	0	0	0	0	0	0	0	0	0	0
0	0	0	0	0	0	0	0	0	0	0	0	0	0	0	0	0	0	0	0	0	0	0	0	0	0	0	0	0	0	0
0	0	0	0	0	0	0	0	0	0	0	0	0	0	0	0	0	0	0	0	0	0	0	0	0	0	0	0	0	0	0
0	0	0	0	0	0	0	0	0	0	0	0	0	0	0	0	0	0	0	0	0	0	0	0	0	0	0	0	0	0	0
0	0	0	0	0	0	0	0	0	0	0	0	0	0	0	0	0	0	0	0	0	0	0	0	0	0	0	0	0	0	0
0	0	0	0	0	0	0	0	0	0	0	0	0	0	0	0	0	0	0	0	0	0	0	0	0	0	0	0	0	0	0
0	0	0	0	0	0	0	0	0	0	0	0	0	0	0	0	0	0	0	0	0	0	0	0	0	0	0	0	0	0	0
0	0	0	0	0	0	0	0	0	0	0	0	0	0	0	0	0	0	0	0	0	0	0	0	0	0	0	0	0	0	0
0	0	0	0	0	0	0	0	0	0	0	0	0	0	0	0	0	0	0	0	0	0	0	0	0	0	0	0	0	0	0
0	0	0	0	0	0	0	0	0	0	0	0	0	0	0	0	0	0	0	0	0	0	0	0	0	0	0	0	0	0	0
0	0	0	0	0	0	0	0	0	0	0	0	0	0	0	0	0	0	0	0	0	0	0	0	0	0	0	0	0	0	0
0	0	0	0	0	0	0	0	0	0	0	0	0	0	0	0	0	0	0	0	0	0	0	0	0	0	0	0	0	0	0
0	0	0	0	0	0	0	0	0	0	0	0	0	0	0	0	0	0	0	0	0	0	0	0	0	0	0	0	0	0	0
0	0	0	0	0	0	0	0	0	0	0	0	0	0	0	0	0	0	0	0	0	0	0	0	0	0	0	0	0	0	0
0	0	0	0	0	0	0	0	0	0	0	0	0	0	0	0	0	0	0	0	0	0	0	0	0	0	0	0	0	0	0
0	0	0	0	0	0	0	0	0	0	0	0	0	0	0	0	0	0	0	0	0	0	0	0	0	0	0	0	0	0	0
0	0	0	0	0	0	0	0	0	0	0	0	0	0	0	0	0	0	0	0	0	0	0	0	0	0	0	0	0	0	0
0	0	0	0	0	0	0	0	0	0	0	0	0	0	0	0	0	0	0	0	0	0	0	0	0	0	0	0	0	0	0
0	0	0	0	0	0	0	0	0	0	0	0	0	0	0	0	0	0	0	0	0	0	0	0	0	0	0	0	0	0	0
0	0	0	0	0	0	0	0	0	0	0	0	0	0	0	0	0	0	0	0	0	0	0	0	0	0	0	0	0	0	0
0	0	0	0	0	0	0	0	0	0	0	0	0	0	0	0	0	0	0	0	0	0	0	0	0	0	0	0	0	0	0
0	0	0	0	0	0	0	0	0	0	0	0	0	0	0	0	0	0	0	0	0	0	0	0	0	0	0	0	0	0	0
0	0	0	0	0	0	0	0	0	0	0	0	0	0	0	0	0	0	0	0	0	0	0	0	0	0	0	0	0	0	0
0	0	0	0	0	0	0	0	0	0	0	0	0	0	0	0	0	0	0	0	0	0	0	0	0	0	0	0	0	0	0
0	0	0	0	0	0	0	0	0	0	0	0	0	0	0	0	0	0	0	0	0	0	0	0	0	0	0	0	0	0	0
0	0	0	0	0	0	0	0	0	0	0	0	0	0	0	0	0	0	0	0	0	0	0	0	0	0	0	0	0	0	0
0	0	0	0	0	0	0	0	0	0	0	0	0	0	0	0	0	0	0	0	0	0	0	0	0	0	0	0	0	0	0
0	0	0	0	0	0	0	0	0	0	0	0	0	0	0	0	0	0	0	0	0	0	0	0	0	0	0	0	0	0	0
0	0	0	0	0	0	0	0	0	0	0	0	0	0	0	0	0	0	0	0	0	0	0	0	0	0	0	0	0	0	0
0	0	0	0	0	0	0	0	0	0	0	0	0	0	0	0	0	0	0	0	0	0	0	0	0	0	0	0	0	0	0
0	0	0	0	0	0	0	0	0	0	0	0	0	0	0	0	0	0	0	0	0	0	0	0	0	0	0	0	0	0	0
0	0	0	0	0	0	0	0	0	0	0	0	0	0	0	0	0	0	0	0	0	0	0	0	0	0	0	0	0	0	0
0	0	0	0	0	0	0	0	0	0	0	0	0	0	0	0	0	0	0	0	0	0	0	0	0	0	0	0	0	0	0
0	0	0	0	0	0	0	0	0	0	0	0	0	0	0	0	0	0	0	0	0	0	0	0	0	0	0	0	0	0	0
0	0	0	0	0	0	0	0	0	0	0	0	0	0	0	0	0	0	0	0	0	0	0	0	0	0	0	0	0	0	0
0	0	0	0	0	0	0	0	0	0	0	0	0	0	0	0	0	0	0	0	0	0	0	0	0	0	0	0	0	0	0
0	0	0	0	0	0	0	0	0	0	0	0	0	0	0	0	0	0	0	0	0	0	0	0	0	0	0	0	0	0	0
0	0	0	0	0	0	0	0	0	0	0	0	0	0	0	0	0	0	0	0	0	0	0	0	0	0	0	0	0	0	0
0	0	0	0	0	0	0	0	0	0	0	0	0	0	0	0	0	0	0	0	0	0	0	0	0	0	0	0	0	0	0
0	0	0	0	0	0	0	0	0	0	0	0	0	0	0	0	0	0	0	0	0	0	0	0	0	0	0	0	0	0	0
0	0	0	0	0	0	0	0	0	0	0	0	0	0	0	0	0	0	0	0	0	0	0	0	0	0	0	0	0	0	0
0	0	0	0	0	0	0	0	0	0	0	0	0	0	0	0	0	0	0	0	0	0	0	0	0	0	0	0	0	0	0
0	0	0	0	0	0	0	0	0	0	0	0	0	0	0	0	0	0	0	0	0	0	0	0	0	0	0	0	0	0	0
0	0	0	0	0	0	0	0	0	0	0	0	0	0	0	0	0	0	0	0	0	0	0	0	0	0	0	0	0	0	0
0	0	0	0	0	0	0	0	0	0	0	0	0	0	0	0	0	0	0	0	0	0	0	0	0	0	0	0	0	0	0
0	0	0	0	0	0	0	0	0	0	0	0	0	0	0	0	0	0	0	0	0	0	0	0	0	0	0	0	0	0	0
0	0	0	0	0	0	0	0	0	0	0	0	0	0	0	0	0	0	0	0	0	0	0	0	0	0	0	0	0	0	0
0	0	0	0	0	0	0	0	0	0	0	0	0	0	0	0	0	0	0	0	0	0	0	0	0	0	0	0	0	0	0
0	0	0	0	0	0	0	0	0	0	0	0	0	0	0	0	0	0	0	0	0	0	0	0	0	0	0	0	0	0	0
0	0	0	0	0	0	0	0	0	0	0	0	0	0	0	0	0	0	0	0	0	0	0	0	0	0	0	0	0	0	0
0	0	0	0	0	0	0	0	0	0	0	0	0	0	0	0	0	0	0	0	0	0	0	0	0	0	0	0	0	0	0
0	0	0	0	0	0	0	0	0	0	0	0	0	0	0	0	0	0	0	0	0	0	0	0	0	0	0	0	0	0	0
0	0	0	0	0	0	0	0	0	0	0	0	0	0	0	0	0	0	0	0	0	0	0	0	0	0	0	0	0	0	0
0	0	0	0	0	0	0	0	0	0	0	0	0	0	0	0	0	0	0	0	0	0	0	0	0	0	0	0	0	0	0
0	0	0	0	0	0	0	0	0	0	0	0	0	0	0	0	0	0	0	0	0	0	0	0	0	0	0	0	0	0	0
0	0	0	0	0	0	0	0	0	0	0	0	0	0	0	0	0	0	0	0	0	0	0	0	0	0	0	0	0	0	0
0	0	0	0	0	0	0	0	0	0	0	0	0	0	0	0	0	0	0	0	0	0	0	0	0	0	0	0	0	0	0
0	0	0	0	0	0	0	0	0	0	0	0	0	0	0	0	0	0	0	0	0	0	0	0	0	0	0	0	0	0	0
0	0	0	0	0	0	0	0	0	0	0	0	0	0	0	0	0	0	0	0	0	0	0	0	0	0	0	0	0	0	0
0	0	0	0	0	0	0	0	0	0	0	0	0	0	0	0	0	0	0	0	0	0	0	0	0	0	0	0	0	0	0
0	0	0	0	0	0	0	0	0	0	0	0	0	0	0	0	0	0	0	0	0	0	0	0	0	0	0	0	0	0	0
0	0	0	0	0	0	0	0	0	0	0	0	0	0	0	0	0	0	0	0	0	0	0	0	0	0	0	0	0	0	0
0	0	0	0	0	0	0	0	0	0	0	0	0	0	0	0	0	0	0	0	0	0	0	0	0	0	0	0	0	0	0
0	0	0	0	0	0	0	0	0	0	0	0	0	0	0	0	0	0	0	0	0	0	0	0	0	0	0	0	0	0	0
0	0	0	0	0	0	0	0	0	0	0	0	0	0	0	0	0	0	0	0	0	0	0	0	0	0	0	0	0	0	0
0	0	0	0	0	0	0	0	0	0	0	0	0	0	0	0	0	0	0	0	0	0	0	0	0	0	0	0	0	0	0
0	0	0	0	0	0	0	0	0	0	0	0	0	0	0	0	0	0	0	0	0	0	0	0	0	0	0	0	0	0	0
0	0	0	0	0	0	0	0	0	0	0	0	0	0	0	0	0	0	0	0	0	0	0	0	0	0	0	0	0	0	0
0	0	0	0	0	0	0	0	0	0	0	0	0	0	0	0	0	0	0	0	0	0	0	0	0	0	0	0	0	0	0
0	0	0	0	0	0	0	0	0	0	0	0	0	0	0	0	0	0	0	0	0	0	0	0	0	0	0	0	0	0	0
0	0	0	0	0	0	0	0	0	0	0	0	0	0	0	0	0	0	0	0	0	0	0	0	0	0	0	0	0	0	0
0	0	0	0	0	0	0	0	0	0	0	0	0	0	0	0	0	0	0	0	0	0	0	0	0	0	0	0	0	0	0
0	0	0	0	0	0	0	0	0	0	0	0	0	0	0	0	0	0	0	0	0	0	0	0	0	0	0	0	0	0	0
0	0	0	0	0	0	0	0	0	0	0	0	0	0	0	0	0	0	0	0	0	0	0	0	0	0	0	0	0	0	0
0	0	0	0	0	0	0	0	0	0	0	0	0	0	0	0	0	0	0	0	0	0	0	0	0	0	0	0	0	0	0
0	0	0	0	0	0	0	0	0	0	0	0	0	0	0	0	0	0	0	0	0	0	0	0	0	0	0	0	0	0	0
0	0	0	0	0	0	0	0	0	0	0	0	0	0	0	0	0	0	0	0	0	0	0	0	0	0	0	0	0	0	0
0	0	0	0	0	0	0	0	0	0	0	0	0	0	0	0	0	0	0	0	0	0	0	0	0	0	0	0	0	0	0
0	0	0	0	0	0	0	0	0	0	0	0	0	0	0	0	0	0	0	0	0	0	0	0	0	0	0	0	0	0	0
0	0	0	0	0	0	0	0	0	0	0	0	0	0	0	0	0	0	0	0	0	0	0	0	0	0	0	0	0	0	0
0	0	0	0	0	0	0	0	0	0	0	0	0	0	0	0	0	0	0	0	0	0	0	0	0	0	0	0	0	0	0
0	0	0	0	0	0	0	0	0	0	0	0	0	0	0	0	0	0	0	0	0	0	0	0	0	0	0	0	0	0	0
0	0	0	0	0	0	0	0	0	0	0	0	0	0	0	0	0	0	0	0	0	0	0	0	0	0	0	0	0	0	0
0	0	0	0	0	0	0	0	0	0	0	0	0	0	0	0	0	0	0	0	0	0	0	0	0	0	0	0	0	0	0
0	0	0	0	0	0	0	0	0	0	0	0	0	0	0	0	0	0	0	0	0	0	0	0	0	0	0	0	0	0	0
0	0	0	0	0	0	0	0	0	0	0	0	0	0	0	0	0	0	0	0	0	0	0	0	0	0	0	0	0	0	0
0	0	0	0	0	0	0	0	0	0	0	0	0	0	0	0	0	0	0	0	0	0	0	0	0	0	0	0	0	0	0
0	0	0	0	0	0	0	0	0	0	0	0	0	0	0	0	0	0	0	0	0	0	0	0	0	0	0	0	0	0	0
0	0	0	0	0	0	0	0	0	0	0	0	0	0	0	0	0	0	0	0	0	0	0	0	0	0	0	0	0	0	0
0	0	0	0	0	0	0	0	0	0	0	0	0	0	0	0	0	0	0	0	0	0	0	0	0	0	0	0	0	0	0
0	0	0	0	0	0	0	0	0	0	0	0	0	0	0	0	0	0	0	0	0	0	0	0	0	0	0	0	0	0	0
0	0	0	0	0	0	0	0	0	0	0	0	0	0	0	0	0	0	0	0	0	0	0	0	0	0	0	0	0	0	0
0	0	0	0	0	0	0	0	0	0	0	0	0	0	0	0	0	0	0	0	0	0	0	0	0	0	0	0	0	0	0
0	0	0	0	0	0	0	0	0	0	0	0	0	0	0	0	0	0	0	0	0	0	0	0	0	0	0	0	0	0	0
0	0	0	0	0	0	0	0	0	0	0	0	0	0	0	0	0	0	0	0	0	0	0	0	0	0	0	0	0	0	0
0	0	0	0	0	0	0	0	0	0	0	0	0	0	0	0	0	0	0	0	0	0	0	0	0	0	0	0	0	0	0
0	0	0	0	0	0	0	0	0	0	0	0	0	0	0	0	0	0	0	0	0	0	0	0	0	0	0	0	0	0	0
0	0	0	0	0	0	0	0	0	0	0	0	0	0	0	0	0	0	0	0	0	0	0	0	0	0	0	0	0	0	0
0	0	0	0	0	0	0	0	0	0	0	0	0	0	0	0	0	0	0	0	0	0	0	0	0	0	0	0	0	0	0
0	0	0	0	0	0	0	0	0	0	0	0	0	0	0	0	0	0	0	0	0	0	0	0	0	0	0	0	0	0	0
0	0	0	0	0	0	0	0	0	0	0	0	0	0	0	0	0	0	0	0	0	0	0	0	0	0	0	0	0	0	0
0	0	0	0	0	0	0	0	0	0	0	0	0	0	0	0	0	0	0	0	0	0	0	0	0	0	0	0	0	0	0
0	0	0	0	0	0	0	0	0	0	0	0	0	0	0	0	0	0	0	0	0	0	0	0	0	0	0	0	0	0	0
0	0	0	0	0	0	0	0	0	0	0	0	0	0	0	0	0	0	0	0	0	0	0	0	0	0	0	0	0	0	0
0	0	0	0	0	0	0	0	0	0	0	0	0	0	0	0	0	0	0	0	0	0	0	0	0	0	0	0	0	0	0
0	0	0	0	0	0	0	0	0	0	0	0	0	0	0	0	0	0	0	0	0	0	0	0	0	0	0	0	0	0	0
0	0	0	0	0	0	0	0	0	0	0	0	0	0	0	0	0	0	0	0	0	0	0	0	0	0	0	0	0	0	0
0	0	0	0	0	0	0	0	0	0	0	0	0	0	0	0	0	0	0	0	0	0	0	0	0	0	0	0	0	0	0
0	0	0	0	0	0	0	0	0	0	0	0	0	0	0	0	0	0	0	0	0	0	0	0	0	0	0	0	0	0	0
0	0	0	0	0	0	0	0	0	0	0	0	0	0	0	0	0	0	0	0	0	0	0	0	0	0	0	0	0	0	0
0	0	0	0	0	0	0	0	0	0	0	0	0	0	0	0	0	0	0	0	0	0	0	0	0	0	0	0	0	0	0
0	0	0	0	0	0	0	0	0	0	0	0	0	0	0	0	0	0	0	0	0	0	0	0	0	0	0	0	0	0	0
0	0	0	0	0	0	0	0	0	0	0	0	0	0	0	0	0	0	0	0	0	0	0	0	0	0	0	0	0	0	0
0	0	0	0	0	0	0	0	0	0	0	0	0	0	0	0	0	0	0	0	0	0	0	0	0	0	0	0	0	0	0
0	0	0	0	0	0	0	0	0	0	0	0	0	0	0	0	0	0	0	0	0	0	0	0	0	0	0	0	0	0	0
0	0	0	0	0	0	0	0	0	0	0	0	0	0	0	0	0	0	0	0	0	0	0	0	0	0	0	0	0	0	0
0	0	0	0	0	0	0	0	0	0	0	0	0	0	0	0	0	0	0	0	0	0	0	0	0	0	0	0	0	0	0
0	0	0	0	0	0	0	0	0	0	0	0	0	0	0	0	0	0	0	0	0	0	0	0	0	0	0	0	0	0	0
0	0	0	0	0	0	0	0	0	0	0	0	0	0	0	0	0	0	0	0	0	0	0	0	0	0	0	0	0	0	0
0	0	0	0	0	0	0	0	0	0	0	0	0	0	0	0	0	0	0	0	0	0	0	0	0	0	0	0	0	0	0
0	0	0	0	0	0	0	0	0	0	0	0	0	0	0	0	0	0	0	0	0	0	0	0	0	0	0	0	0	0	0
0	0	0	0	0	0	0	0	0	0	0	0	0	0	0	0	0	0	0	0	0	0	0	0	0	0	0	0	0	0	0
0	0	0	0	0	0	0	0	0	0	0	0	0	0	0	0	0	0	0	0	0	0	0	0	0	0	0	0	0	0	0
0	0	0	0	0	0	0	0	0	0	0	0	0	0	0	0	0	0	0	0	0	0	0	0	0	0	0	0	0	0	0
0	0	0	0	0	0	0	0	0	0	0	0	0	0	0	0	0	0	0	0	0	0	0	0	0	0	0	0	0	0	0
0	0	0	0	0	0	0	0	0	0	0	0	0	0	0	0	0	0	0	0	0	0	0	0	0	0	0	0	0	0	0
0	0	0	0	0	0	0	0	0	0	0	0	0	0	0	0	0	0	0	0	0	0	0	0	0	0	0	0	0	0	0
0	0	0	0	0	0	0	0	0	0	0	0	0	0	0	0	0	0	0	0	0	0	0	0	0	0	0	0	0	0	0
0	0	0	0	0	0	0	0	0	0	0	0	0	0	0	0	0	0	0	0	0	0	0	0	0	0	0	0	0	0	0
0	0	0	0	0	0	0	0	0	0	0	0	0	0	0	0	0	0	0	0	0	0	0	0	0	0	0	0	0	0	0
0	0	0	0	0	0	0	0	0	0	0	0	0	0	0	0	0	0	0	0	0	0	0	0	0	0	0	0	0	0	0
0	0	0	0	0	0	0	0	0	0	0	0	0	0	0	0	0	0	0	0	0	0	0	0	0	0	0	0	0	0	0
0	0	0	0	0	0	0	0	0	0	0	0	0	0	0	0	0	0	0	0	0	0	0	0	0	0	0	0	0	0	0
0	0	0	0	0	0	0	0	0	0	0	0	0	0	0	0	0	0	0	0	0	0	0	0	0	0	0	0	0	0	0
0	0	0	0	0	0	0	0	0	0	0	0	0	0	0	0	0	0	0	0	0	0	0	0	0	0	0	0	0	0	0
0	0	0	0	0	0	0	0	0	0	0	0	0	0	0	0	0	0	0	0	0	0	0	0	0	0	0	0	0	0	0
0	0	0	0	0	0	0	0	0	0	0	0	0	0	0	0	0	0	0	0	0	0	0	0	0	0	0	0	0	0	0
0	0	0	0	0	0	0	0	0	0	0	0	0	0	0	0	0	0	0	0	0	0	0	0	0	0	0	0	0	0	0
0	0	0	0	0	0	0	0	0	0	0	0	0	0	0	0	0	0	0	0	0	0	0	0	0	0	0	0	0	0	0
0	0	0	0	0	0	0	0	0	0	0	0	0	0	0	0	0	0	0	0	0	0	0	0	0	0	0	0	0	0	0
0	0	0	0	0	0	0	0	0	0	0	0	0	0	0	0	0	0	0	0	0	0	0	0	0	0	0	0	0	0	0
0	0	0	0	0	0	0	0	0	0	0	0	0	0	0	0	0	0	0	0	0	0	0	0	0	0	0	0	0	0	0
0	0	0	0	0	0	0	0	0	0	0	0	0	0	0	0	0	0	0	0	0	0	0	0	0	0	0	0	0	0	0
0	0	0	0	0	0	0	0	0	0	0	0	0	0	0	0	0	0	0	0	0	0	0	0	0	0	0	0	0	0	0
0	0	0	0	0	0	0	0	0	0	0	0	0	0	0	0	0	0	0	0	0	0	0	0	0	0	0	0	0	0	0
0	0	0	0	0	0	0	0	0	0	0	0	0	0	0	0	0	0	0	0	0	0	0	0	0	0	0	0	0	0	0
0	0	0	0	0	0	0	0	0	0	0	0	0	0	0	0	0	0	0	0	0	0	0	0	0	0	0	0	0	0	0
0	0	0	0	0	0	0	0	0	0	0	0	0	0	0	0	0	0	0	0	0	0	0	0	0	0	0	0	0	0	0
0	0	0	0	0	0	0	0	0	0	0	0	0	0	0	0	0	0	0	0	0	0	0	0	0	0	0	0	0	0	0
0	0	0	0	0	0	0	0	0	0	0	0	0	0	0	0	0	0	0	0	0	0	0	0	0	0	0	0	0	0	0
0	0	0	0	0	0	0	0	0	0	0	0	0	0	0	0	0	0	0	0	0	0	0	0	0	0	0	0	0	0	0
0	0	0	0	0	0	0	0	0	0	0	0	0	0	0	0	0	0	0	0	0	0	0	0	0	0	0	0	0	0	0
0	0	0	0	0	0	0	0	0	0	0	0	0	0	0	0	0	0	0	0	0	0	0	0	0	0	0	0	0	0	0
0	0	0	0	0	0	0	0	0	0	0	0	0	0	0	0	0	0	0	0	0	0	0	0	0	0	0	0	0	0	0
0	0	0	0	0	0	0	0	0	0	0	0	0	0	0	0	0	0	0	0	0	0	0	0	0	0	0	0	0	0	0
0	0	0	0	0	0	0	0	0	0	0	0	0	0	0	0	0	0	0	0	0	0	0	0	0	0	0	0	0	0	0
0	0	0	0	0	0	0	0	0	0	0	0	0	0	0	0	0	0	0	0	0	0	0	0	0	0	0	0	0	0	0
0	0	0	0	0	0	0	0	0	0	0	0	0	0	0	0	0	0	0	0	0	0	0	0	0	0	0	0	0	0	0
0	0	0	0	0	0	0	0	0	0	0	0	0	0	0	0	0	0	0	0	0	0	0	0	0	0	0	0	0	0	0
0	0	0	0	0	0	0	0	0	0	0	0	0	0	0	0	0	0	0	0	0	0	0	0	0	0	0	0	0	0	0
0	0	0	0	0	0	0	0	0	0	0	0	0	0	0	0	0	0	0	0	0	0	0	0	0	0	0	0	0	0	0
0	0	0	0	0	0	0	0	0	0	0	0	0	0	0	0	0	0	0	0	0	0	0	0	0	0	0	0	0	0	0
0	0	0	0	0	0	0	0	0	0	0	0	0	0	0	0	0	0	0	0	0	0	0	0	0	0	0	0	0	0	0
0	0	0	0	0	0	0	0	0	0	0	0	0	0	0	0	0	0	0	0	0	0	0	0	0	0	0	0	0	0	0
0	0	0	0	0	0	0	0	0	0	0	0	0	0	0	0	0	0	0	0	0	0	0	0	0	0	0	0	0	0	0
0	0	0	0	0	0	0	0	0	0	0	0	0	0	0	0	0	0	0	0	0	0	0	0	0	0	0	0	0	0	0
0	0	0	0	0	0	0	0	0	0	0	0	0	0	0	0	0	0	0	0	0	0	0	0	0	0	0	0	0	0	0
0	0	0	0	0	0	0	0	0	0	0	0	0	0	0	0	0	0	0	0	0	0	0	0	0	0	0	0	0	0	0
0	0	0	0	0	0	0	0	0	0	0	0	0	0	0	0	0	0	0	0	0	0	0	0	0	0	0	0	0	0	0
0	0	0	0	0	0	0	0	0	0	0	0	0	0	0	0	0	0	0	0	0	0	0	0	0	0	0	0	0	0	0
0	0	0	0	0	0	0	0	0	0	0	0	0	0	0	0	0	0	0	0	0	0	0	0	0	0	0	0	0	0	0
0	0	0	0	0	0	0	0	0	0	0	0	0	0	0	0	0	0	0	0	0	0	0	0	0	0	0	0	0	0	0
0	0	0	0	0	0	0	0	0	0	0	0	0	0	0	0	0	0	0	0	0	0	0	0	0	0	0	0	0	0	0
0	0	0	0	0	0	0	0	0	0	0	0	0	0	0	0	0	0	0	0	0	0	0	0	0	0	0	0	0	0	0
0	0	0	0	0	0	0	0	0	0	0	0	0	0	0	0	0	0	0	0	0	0	0	0	0	0	0	0	0	0	0
0	0	0	0	0	0	0	0	0	0	0	0	0	0	0	0	0	0	0	0	0	0	0	0	0	0	0	0	0	0	0
0	0	0	0	0	0	0	0	0	0	0	0	0	0	0	0	0	0	0	0	0	0	0	0	0	0	0	0	0	0	0
0	0	0	0	0	0	0	0	0	0	0	0	0	0	0	0	0	0	0	0	0	0	0	0	0	0	0	0	0	0	0
0	0	0	0	0	0	0	0	0	0	0	0	0	0	0	0	0	0	0	0	0	0	0	0	0	0	0	0	0	0	0
0	0	0	0	0	0	0	0	0	0	0	0	0	0	0	0	0	0	0	0	0	0	0	0	0	0	0	0	0	0	0
0	0	0	0	0	0	0	0	0	0	0	0	0	0	0	0	0	0	0	0	0	0	0	0	0	0	0	0	0	0	0
0	0	0	0	0	0	0	0	0	0	0	0	0	0	0	0	0	0	0	0	0	0	0	0	0	0	0	0	0	0	0
0	0	0	0	0	0	0	0	0	0	0	0	0	0	0	0	0	0	0	0	0	0	0	0	0	0	0	0	0	0	0
0	0	0	0	0	0	0	0	0	0	0	0	0	0	0	0	0	0	0	0	0	0	0	0	0	0	0	0	0	0	0
0	0	0	0	0	0	0	0	0	0	0	0	0	0	0	0	0	0	0	0	0	0	0	0	0	0	0	0	0	0	0
0	0	0	0	0	0	0	0	0	0	0	0	0	0	0	0	0	0	0	0	0	0	0	0	0	0	0	0	0	0	0
0	0	0	0	0	0	0	0	0	0	0	0	0	0	0	0	0	0	0	0	0	0	0	0	0	0	0	0	0	0	0
0	0	0	0	0	0	0	0	0	0	0	0	0	0	0	0	0	0	0	0	0	0	0	0	0	0	0	0	0	0	0
0	0	0	0	0	0	0	0	0	0	0	0	0	0	0	0	0	0	0	0	0	0	0	0	0	0	0	0	0	0	0
0	0	0	0	0	0	0	0	0	0	0	0	0	0	0	0	0	0	0	0	0	0	0	0	0	0	0	0	0	0	0
0	0	0	0	0	0	0	0	0	0	0	0	0	0	0	0	0	0	0	0	0	0	0	0	0	0	0	0	0	0	0
0	0	0	0	0	0	0	0	0	0	0	0	0	0	0	0	0	0	0	0	0	0	0	0	0	0	0	0	0	0	0
0	0	0	0	0	0	0	0	0	0	0	0	0	0	0	0	0	0	0	0	0	0	0	0	0	0	0	0	0	0	0
0	0	0	0	0	0	0	0	0	0	0	0	0	0	0	0	0	0	0	0	0	0	0	0	0	0	0	0	0	0	0
0	0	0	0	0	0	0	0	0	0	0	0	0	0	0	0	0	0	0	0	0	0	0	0	0	0	0	0	0	0	0
0	0	0	0	0	0	0	0	0	0	0	0	0	0	0	0	0	0	0	0	0	0	0	0	0	0	0	0	0	0	0
0	0	0	0	0	0	0	0	0	0	0	0	0	0	0	0	0	0	0	0	0	0	0	0	0	0	0	0	0	0	0
0	0	0	0	0	0	0	0	0	0	0	0	0	0	0	0	0	0	0	0	0	0	0	0	0	0	0	0	0	0	0
0	0	0	0	0	0	0	0	0	0	0	0	0	0	0	0	0	0	0	0	0	0	0	0	0	0	0	0	0	0	0
0	0	0	0	0	0	0	0	0	0	0	0	0	0	0	0	0	0	0	0	0	0	0	0	0	0	0	0	0	0	0
0	0	0	0	0	0	0	0	0	0	0	0	0	0	0	0	0	0	0	0	0	0	0	0	0	0	0	0	0	0	0
0	0	0	0	0	0	0	0	0	0	0	0	0	0	0	0	0	0	0	0	0	0	0	0	0	0	0	0	0	0	0
0	0	0	0	0	0	0	0	0	0	0	0	0	0	0	0	0	0	0	0	0	0	0	0	0	0	0	0	0	0	0
0	0	0	0	0	0	0	0	0	0	0	0	0	0	0	0	0	0	0	0	0	0	0	0	0	0	0	0	0	0	0
0	0	0	0	0	0	0	0	0	0	0	0	0	0	0	0	0	0	0	0	0	0	0	0	0	0	0	0	0	0	0
0	0	0	0	0	0	0	0	0	0	0	0	0	0	0	0	0	0	0	0	0	0	0	0	0	0	0	0	0	0	0
0	0	0	0	0	0	0	0	0	0	0	0	0	0	0	0	0	0	0	0	0	0	0	0	0	0	0	0	0	0	0
0	0	0	0	0	0	0	0	0	0	0	0	0	0	0	0	0	0	0	0	0	0	0	0	0	0	0	0	0	0	0
0	0	0	0	0	0	0	0	0	0	0	0	0	0	0	0	0	0	0	0	0	0	0	0	0	0	0	0	0	0	0
0	0	0	0	0	0	0	0	0	0	0	0	0	0	0	0	0	0	0	0	0	0	0	0	0	0	0	0	0	0	0
0	0	0	0	0	0	0	0	0	0	0	0	0	0	0	0	0	0	0	0	0	0	0	0	0	0	0	0	0	0	0
0	0	0	0	0	0	0	0	0	0	0	0	0	0	0	0	0	0	0	0	0	0	0	0	0	0	0	0	0	0	0
0	0	0	0	0	0	0	0	0	0	0	0	0	0	0	0	0	0	0	0	0	0	0	0	0	0	0	0	0	0	0
0	0	0	0	0	0	0	0	0	0	0	0	0	0	0	0	0	0	0	0	0	0	0	0	0	0	0	0	0	0	0
0	0	0	0	0	0	0	0	0	0	0	0	0	0	0	0	0	0	0	0	0	0	0	0	0	0	0	0	0	0	0
0	0	0	0	0	0	0	0	0	0	0	0	0	0	0	0	0	0	0	0	0	0	0	0	0	0	0	0	0	0	0
0	0	0	0	0	0	0	0	0	0	0	0	0	0	0	0	0	0	0	0	0	0	0	0	0	0	0	0	0	0	0
0	0	0	0	0	0	0	0	0	0	0	0	0	0	0	0	0	0	0	0	0	0	0	0	0	0	0	0	0	0	0
0	0	0	0	0	0	0	0	0	0	0	0	0	0	0	0	0	0	0	0	0	0	0	0	0	0	0	0	0	0	0
0	0	0	0	0	0	0	0	0	0	0	0	0	0	0	0	0	0	0	0	0	0	0	0	0	0	0	0	0	0	0
0	0	0	0	0	0	0	0	0	0	0	0	0	0	0	0	0	0	0	0	0	0	0	0	0	0	0	0	0	0	0
0	0	0	0	0	0	0	0	0	0	0	0	0	0	0	0	0	0	0	0	0	0	0	0	0	0	0	0	0	0	0
0	0	0	0	0	0	0	0	0	0	0	0	0	0	0	0	0	0	0	0	0	0	0	0	0	0	0	0	0	0	0
0	0	0	0	0	0	0	0	0	0	0	0	0	0	0	0	0	0	0	0	0	0	0	0	0	0	0	0	0	0	0
0	0	0	0	0	0	0	0	0	0	0	0	0	0	0	0	0	0	0	0	0	0	0	0	0	0	0	0	0	0	0
0	0	0	0	0	0	0	0	0	0	0	0	0	0	0	0	0	0	0	0	0	0	0	0	0	0	0	0	0	0	0
0	0	0	0	0	0	0	0	0	0	0	0	0	0	0	0	0	0	0	0	0	0	0	0	0	0	0	0	0	0	0
0	0	0	0	0	0	0	0	0	0	0	0	0	0	0	0	0	0	0	0	0	0	0	0	0	0	0	0	0	0	0
0	0	0	0	0	0	0	0	0	0	0	0	0	0	0	0	0	0	0	0	0	0	0	0	0	0	0	0	0	0	0
0	0	0	0	0	0	0	0	0	0	0	0	0	0	0	0	0	0	0	0	0	0	0	0	0	0	0	0	0	0	0
0	0	0	0	0	0	0	0	0	0	0	0	0	0	0	0	0	0	0	0	0	0	0	0	0	0	0	0	0	0	0
0	0	0	0	0	0	0	0	0	0	0	0	0	0	0	0	0	0	0	0	0	0	0	0	0	0	0	0	0	0	0
0	0	0	0	0	0	0	0	0	0	0	0	0	0	0	0	0	0	0	0	0	0	0	0	0	0	0	0	0	0	0
0	0	0	0	0	0	0	0	0	0	0	0	0	0	0	0	0	0	0	0	0	0	0	0	0	0	0	0	0	0	0
0	0	0	0	0	0	0	0	0	0	0	0	0	0	0	0	0	0	0	0	0	0	0	0	0	0	0	0	0	0	0
0	0	0	0	0	0	0	0	0	0	0	0	0	0	0	0	0	0	0	0	0	0	0	0	0	0	0	0	0	0	0
0	0	0	0	0	0	0	0	0	0	0	0	0	0	0	0	0	0	0	0	0	0	0	0	0	0	0	0	0	0	0
0	0	0	0	0	0	0	0	0	0	0	0	0	0	0	0	0	0	0	0	0	0	0	0	0	0	0	0	0	0	0
0	0	0	0	0	0	0	0	0	0	0	0	0	0	0	0	0	0	0	0	0	0	0	0	0	0	0	0	0	0	0
0	0	0	0	0	0	0	0	0	0	0	0	0	0	0	0	0	0	0	0	0	0	0	0	0	0	0	0	0	0	0
0	0	0	0	0	0	0	0	0	0	0	0	0	0	0	0	0	0	0	0	0	0	0	0	0	0	0	0	0	0	0
0	0	0	0	0	0	0	0	0	0	0	0	0	0	0	0	0	0	0	0	0	0	0	0	0	0	0	0	0	0	0
0	0	0	0	0	0	0	0	0	0	0	0	0	0	0	0	0	0	0	0	0	0	0	0	0	0	0	0	0	0	0
0	0	0	0	0	0	0	0	0	0	0	0	0	0	0	0	0	0	0	0	0	0	0	0	0	0	0	0	0	0	0
0	0	0	0	0	0	0	0	0	0	0	0	0	0	0	0	0	0	0	0	0	0	0	0	0	0	0	0	0	0	0
0	0	0	0	0	0	0	0	0	0	0	0	0	0	0	0	0	0	0	0	0	0	0	0	0	0	0	0	0	0	0
0	0	0	0	0	0	0	0	0	0	0	0	0	0	0	0	0	0	0	0	0	0	0	0	0	0	0	0	0	0	0
0	0	0	0	0	0	0	0	0	0	0	0	0	0	0	0	0	0	0	0	0	0	0	0	0	0	0	0	0	0	0
0	0	0	0	0	0	0	0	0	0	0	0	0	0	0	0	0	0	0	0	0	0	0	0	0	0	0	0	0	0	0
0	0	0	0	0	0	0	0	0	0	0	0	0	0	0	0	0	0	0	0	0	0	0	0	0	0	0	0	0	0	0
0	0	0	0	0	0	0	0	0	0	0	0	0	0	0	0	0	0	0	0	0	0	0	0	0	0	0	0	0	0	0
0	0	0	0	0	0	0	0	0	0	0	0	0	0	0	0	0	0	0	0	0	0	0	0	0	0	0	0	0	0	0
0	0	0	0	0	0	0	0	0	0	0	0	0	0	0	0	0	0	0	0	0	0	0	0	0	0	0	0	0	0	0
0	0	0	0	0	0	0	0	0	0	0	0	0	0	0	0	0	0	0	0	0	0	0	0	0	0	0	0	0	0	0
0	0	0	0	0	0	0	0	0	0	0	0	0	0	0	0	0	0	0	0	0	0	0	0	0	0	0	0	0	0	0
0	0	0	0	0	0	0	0	0	0	0	0	0	0	0	0	0	0	0	0	0	0	0	0	0	0	0	0	0	0	0
0	0	0	0	0	0	0	0	0	0	0	0	0	0	0	0	0	0	0	0	0	0	0	0	0	0	0	0	0	0	0
0	0	0	0	0	0	0	0	0	0	0	0	0	0	0	0	0	0	0	0	0	0	0	0	0	0	0	0	0	0	0
0	0	0	0	0	0	0	0	0	0	0	0	0	0	0	0	0	0	0	0	0	0	0	0	0	0	0	0	0	0	0
0	0	0	0	0	0	0	0	0	0	0	0	0	0	0	0	0	0	0	0	0	0	0	0	0	0	0	0	0	0	0
0	0	0	0	0	0	0	0	0	0	0	0	0	0	0	0	0	0	0	0	0	0	0	0	0	0	0	0	0	0	0
0	0	0	0	0	0	0	0	0	0	0	0	0	0	0	0	0	0	0	0	0	0	0	0	0	0	0	0	0	0	0
0	0	0	0	0	0	0	0	0	0	0	0	0	0	0	0	0	0	0	0	0	0	0	0	0	0	0	0	0	0	0
0	0	0	0	0	0	0	0	0	0	0	0	0	0	0	0	0	0	0	0	0	0	0	0	0	0	0	0	0	0	0
0	0	0	0	0	0	0	0	0	0	0	0	0	0	0	0	0	0	0	0	0	0	0	0	0	0	0	0	0	0	0
0	0	0	0	0	0	0	0	0	0	0	0	0	0	0	0	0	0	0	0	0	0	0	0	0	0	0	0	0	0	0
0	0	0	0	0	0	0	0	0	0	0	0	0	0	0	0	0	0	0	0	0	0	0	0	0	0	0	0	0	0	0
0	0	0	0	0	0	0	0	0	0	0	0	0	0	0	0	0	0	0	0	0	0	0	0	0	0	0	0	0	0	0
0	0	0	0	0	0	0	0	0	0	0	0	0	0	0	0	0	0	0	0	0	0	0	0	0	0	0	0	0	0	0
0	0	0	0	0	0	0	0	0	0	0	0	0	0	0	0	0	0	0	0	0	0	0	0	0	0	0	0	0	0	0
0	0	0	0	0	0	0	0	0	0	0	0	0	0	0	0	0	0	0	0	0	0	0	0	0	0	0	0	0	0	0
0	0	0	0	0	0	0	0	0	0	0	0	0	0	0	0	0	0	0	0	0	0	0	0	0	0	0	0	0	0	0
0	0	0	0	0	0	0	0	0	0	0	0	0	0	0	0	0	0	0	0	0	0	0	0	0	0	0	0	0	0	0
0	0	0	0	0	0	0	0	0	0	0	0	0	0	0	0	0	0	0	0	0	0	0	0	0	0	0	0	0	0	0
0	0	0	0	0	0	0	0	0	0	0	0	0	0	0	0	0	0	0	0	0	0	0	0	0	0	0	0	0	0	0
0	0	0	0	0	0	0	0	0	0	0	0	0	0	0	0	0	0	0	0	0	0	0	0	0	0	0	0	0	0	0
0	0	0	0	0	0	0	0	0	0	0	0	0	0	0	0	0	0	0	0	0	0	0	0	0	0	0	0	0	0	0
0	0	0	0	0	0	0	0	0	0	0	0	0	0	0	0	0	0	0	0	0	0	0	0	0	0	0	0	0	0	0
0	0	0	0	0	0	0	0	0	0	0	0	0	0	0	0	0	0	0	0	0	0	0	0	0	0	0	0	0	0	0
0	0	0	0	0	0	0	0	0	0	0	0	0	0	0	0	0	0	0	0	0	0	0	0	0	0	0	0	0	0	0
0	0	0	0	0	0	0	0	0	0	0	0	0	0	0	0	0	0	0	0	0	0	0	0	0	0	0	0	0	0	0
0	0	0	0	0	0	0	0	0	0	0	0	0	0	0	0	0	0	0	0	0	0	0	0	0	0	0	0	0	0	0
0	0	0	0	0	0	0	0	0	0	0	0	0	0	0	0	0	0	0	0	0	0	0	0	0	0	0	0	0	0	0
0	0	0	0	0	0	0	0	0	0	0	0	0	0	0	0	0	0	0	0	0	0	0	0	0	0	0	0	0	0	0
0	0	0	0	0	0	0	0	0	0	0	0	0	0	0	0	0	0	0	0	0	0	0	0	0	0	0	0	0	0	0
0	0	0	0	0	0	0	0	0	0	0	0	0	0	0	0	0	0	0	0	0	0	0	0	0	0	0	0	0	0	0
0	0	0	0	0	0	0	0	0	0	0	0	0	0	0	0	0	0	0	0	0	0	0	0	0	0	0	0	0	0	0
0	0	0	0	0	0	0	0	0	0	0	0	0	0	0	0	0	0	0	0	0	0	0	0	0	0	0	0	0	0	0
0	0	0	0	0	0	0	0	0	0	0	0	0	0	0	0	0	0	0	0	0	0	0	0	0	0	0	0	0	0	0
0	0	0	0	0	0	0	0	0	0	0	0	0	0	0	0	0	0	0	0	0	0	0	0	0	0	0	0	0	0	0
0	0	0	0	0	0	0	0	0	0	0	0	0	0	0	0	0	0	0	0	0	0	0	0	0	0	0	0	0	0	0
0	0	0	0	0	0	0	0	0	0	0	0	0	0	0	0	0	0	0	0	0	0	0	0	0	0	0	0	0	0	0
0	0	0	0	0	0	0	0	0	0	0	0	0	0	0	0	0	0	0	0	0	0	0	0	0	0	0	0	0	0	0
0	0	0	0	0	0	0	0	0	0	0	0	0	0	0	0	0	0	0	0	0	0	0	0	0	0	0	0	0	0	0
0	0	0	0	0	0	0	0	0	0	0	0	0	0	0	0	0	0	0	0	0	0	0	0	0	0	0	0	0	0	0
0	0	0	0	0	0	0	0	0	0	0	0	0	0	0	0	0	0	0	0	0	0	0	0	0	0	0	0	0	0	0
0	0	0	0	0	0	0	0	0	0	0	0	0	0	0	0	0	0	0	0	0	0	0	0	0	0	0	0	0	0	0
0	0	0	0	0	0	0	0	0	0	0	0	0	0	0	0	0	0	0	0	0	0	0	0	0	0	0	0	0	0	0
0	0	0	0	0	0	0	0	0	0	0	0	0	0	0	0	0	0	0	0	0	0	0	0	0	0	0	0	0	0	0
0	0	0	0	0	0	0	0	0	0	0	0	0	0	0	0	0	0	0	0	0	0	0	0	0	0	0	0	0	0	0
0	0	0	0	0	0	0	0	0	0	0	0	0	0	0	0	0	0	0	0	0	0	0	0	0	0	0	0	0	0	0
0	0	0	0	0	0	0	0	0	0	0	0	0	0	0	0	0	0	0	0	0	0	0	0	0	0	0	0	0	0	0
0	0	0	0	0	0	0	0	0	0	0	0	0	0	0	0	0	0	0	0	0	0	0	0	0	0	0	0	0	0	0
0	0	0	0	0	0	0	0	0	0	0	0	0	0	0	0	0	0	0	0	0	0	0	0	0	0	0	0	0	0	0
0	0	0	0	0	0	0	0	0	0	0	0	0	0	0	0	0	0	0	0	0	0	0	0	0	0	0	0	0	0	0
0	0	0	0	0	0	0	0	0	0	0	0	0	0	0	0	0	0	0	0	0	0	0	0	0	0	0	0	0	0	0
0	0	0	0	0	0	0	0	0	0	0	0	0	0	0	0	0	0	0	0	0	0	0	0	0	0	0	0	0	0	0
0	0	0	0	0	0	0	0	0	0	0	0	0	0	0	0	0	0	0	0	0	0	0	0	0	0	0	0	0	0	0
0	0	0	0	0	0	0	0	0	0	0	0	0	0	0	0	0	0	0	0	0	0	0	0	0	0	0	0	0	0	0
0	0	0	0	0	0	0	0	0	0	0	0	0	0	0	0	0	0	0	0	0	0	0	0	0	0	0	0	0	0	0
0	0	0	0	0	0	0	0	0	0	0	0	0	0	0	0	0	0	0	0	0	0	0	0	0	0	0	0	0	0	0
0	0	0	0	0	0	0	0	0	0	0	0	0	0	0	0	0	0	0	0	0	0	0	0	0	0	0	0	0	0	0
0	0	0	0	0	0	0	0	0	0	0	0	0	0	0	0	0	0	0	0	0	0	0	0	0	0	0	0	0	0	0
0	0	0	0	0	0	0	0	0	0	0	0	0	0	0	0	0	0	0	0	0	0	0	0	0	0	0	0	0	0	0
0	0	0	0	0	0	0	0	0	0	0	0	0	0	0	0	0	0	0	0	0	0	0	0	0	0	0	0	0	0	0
0	0	0	0	0	0	0	0	0	0	0	0	0	0	0	0	0	0	0	0	0	0	0	0	0	0	0	0	0	0	0
0	0	0	0	0	0	0	0	0	0	0	0	0	0	0	0	0	0	0	0	0	0	0	0	0	0	0	0	0	0	0
0	0	0	0	0	0	0	0	0	0	0	0	0	0	0	0	0	0	0	0	0	0	0	0	0	0	0	0	0	0	0
0	0	0	0	0	0	0	0	0	0	0	0	0	0	0	0	0	0	0	0	0	0	0	0	0	0	0	0	0	0	0
0	0	0	0	0	0	0	0	0	0	0	0	0	0	0	0	0	0	0	0	0	0	0	0	0	0	0	0	0	0	0
0	0	0	0	0	0	0	0	0	0	0	0	0	0	0	0	0	0	0	0	0	0	0	0	0	0	0	0	0	0	0
0	0	0	0	0	0	0	0	0	0	0	0	0	0	0	0	0	0	0	0	0	0	0	0	0	0	0	0	0	0	0
0	0	0	0	0	0	0	0	0	0	0	0	0	0	0	0	0	0	0	0	0	0	0	0	0	0	0	0	0	0	0
0	0	0	0	0	0	0	0	0	0	0	0	0	0	0	0	0	0	0	0	0	0	0	0	0	0	0	0	0	0	0
0	0	0	0	0	0	0	0	0	0	0	0	0	0	0	0	0	0	0	0	0	0	0	0	0	0	0	0	0	0	0
0	0	0	0	0	0	0	0	0	0	0	0	0	0	0	0	0	0	0	0	0	0	0	0	0	0	0	0	0	0	0
0	0	0	0	0	0	0	0	0	0	0	0	0	0	0	0	0	0	0	0	0	0	0	0	0	0	0	0	0	0	0
0	0	0	0	0	0	0	0	0	0	0	0	0	0	0	0	0	0	0	0	0	0	0	0	0	0	0	0	0	0	0
0	0	0	0	0	0	0	0	0	0	0	0	0	0	0	0	0	0	0	0	0	0	0	0	0	0	0	0	0	0	0
0	0	0	0	0	0	0	0	0	0	0	0	0	0	0	0	0	0	0	0	0	0	0	0	0	0	0	0	0	0	0
0	0	0	0	0	0	0	0	0	0	0	0	0	0	0	0	0	0	0	0	0	0	0	0	0	0	0	0	0	0	0
0	0	0	0	0	0	0	0	0	0	0	0	0	0	0	0	0	0	0	0	0	0	0	0	0	0	0	0	0	0	0
0	0	0	0	0	0	0	0	0	0	0	0	0	0	0	0	0	0	0	0	0	0	0	0	0	0	0	0	0	0	0
0	0	0	0	0	0	0	0	0	0	0	0	0	0	0	0	0	0	0	0	0	0	0	0	0	0	0	0	0	0	0
0	0	0	0	0	0	0	0	0	0	0	0	0	0	0	0	0	0	0	0	0	0	0	0	0	0	0	0	0	0	0
0	0	0	0	0	0	0	0	0	0	0	0	0	0	0	0	0	0	0	0	0	0	0	0	0	0	0	0	0	0	0
0	0	0	0	0	0	0	0	0	0	0	0	0	0	0	0	0	0	0	0	0	0	0	0	0	0	0	0	0	0	0
0	0	0	0	0	0	0	0	0	0	0	0	0	0	0	0	0	0	0	0	0	0	0	0	0	0	0	0	0	0	0
0	0	0	0	0	0	0	0	0	0	0	0	0	0	0	0	0	0	0	0	0	0	0	0	0	0	0	0	0	0	0
0	0	0	0	0	0	0	0	0	0	0	0	0	0	0	0	0	0	0	0	0	0	0	0	0	0	0	0	0	0	0
0	0	0	0	0	0	0	0	0	0	0	0	0	0	0	0	0	0	0	0	0	0	0	0	0	0	0	0	0	0	0
0	0	0	0	0	0	0	0	0	0	0	0	0	0	0	0	0	0	0	0	0	0	0	0	0	0	0	0	0	0	0
0	0	0	0	0	0	0	0	0	0	0	0	0	0	0	0	0	0	0	0	0	0	0	0	0	0	0	0	0	0	0
0	0	0	0	0	0	0	0	0	0	0	0	0	0	0	0	0	0	0	0	0	0	0	0	0	0	0	0	0	0	0
0	0	0	0	0	0	0	0	0	0	0	0	0	0	0	0	0	0	0	0	0	0	0	0	0	0	0	0	0	0	0
0	0	0	0	0	0	0	0	0	0	0	0	0	0	0	0	0	0	0	0	0	0	0	0	0	0	0	0	0	0	0
0	0	0	0	0	0	0	0	0	0	0	0	0	0	0	0	0	0	0	0	0	0	0	0	0	0	0	0	0	0	0
0	0	0	0	0	0	0	0	0	0	0	0	0	0	0	0	0	0	0	0	0	0	0	0	0	0	0	0	0	0	0
0	0	0	0	0	0	0	0	0	0	0	0	0	0	0	0	0	0	0	0	0	0	0	0	0	0	0	0	0	0	0
0	0	0	0	0	0	0	0	0	0	0	0	0	0	0	0	0	0	0	0	0	0	0	0	0	0	0	0	0	0	0
0	0	0	0	0	0	0	0	0	0	0	0	0	0	0	0	0	0	0	0	0	0	0	0	0	0	0	0	0	0	0
0	0	0	0	0	0	0	0	0	0	0	0	0	0	0	0	0	0	0	0	0	0	0	0	0	0	0	0	0	0	0
0	0	0	0	0	0	0	0	0	0	0	0	0	0	0	0	0	0	0	0	0	0	0	0	0	0	0	0	0	0	0
0	0	0	0	0	0	0	0	0	0	0	0	0	0	0	0	0	0	0	0	0	0	0	0	0	0	0	0	0	0	0
0	0	0	0	0	0	0	0	0	0	0	0	0	0	0	0	0	0	0	0	0	0	0	0	0	0	0	0	0	0	0
0	0	0	0	0	0	0	0	0	0	0	0	0	0	0	0	0	0	0	0	0	0	0	0	0	0	0	0	0	0	0
0	0	0	0	0	0	0	0	0	0	0	0	0	0	0	0	0	0	0	0	0	0	0	0	0	0	0	0	0	0	0
0	0	0	0	0	0	0	0	0	0	0	0	0	0	0	0	0	0	0	0	0	0	0	0	0	0	0	0	0	0	0
0	0	0	0	0	0	0	0	0	0	0	0	0	0	0	0	0	0	0	0	0	0	0	0	0	0	0	0	0	0	0
0	0	0	0	0	0	0	0	0	0	0	0	0	0	0	0	0	0	0	0	0	0	0	0	0	0	0	0	0	0	0
0	0	0	0	0	0	0	0	0	0	0	0	0	0	0	0	0	0	0	0	0	0	0	0	0	0	0	0	0	0	0
0	0	0	0	0	0	0	0	0	0	0	0	0	0	0	0	0	0	0	0	0	0	0	0	0	0	0	0	0	0	0
0	0	0	0	0	0	0	0	0	0	0	0	0	0	0	0	0	0	0	0	0	0	0	0	0	0	0	0	0	0	0
0	0	0	0	0	0	0	0	0	0	0	0	0	0	0	0	0	0	0	0	0	0	0	0	0	0	0	0	0	0	0
0	0	0	0	0	0	0	0	0	0	0	0	0	0	0	0	0	0	0	0	0	0	0	0	0	0	0	0	0	0	0
0	0	0	0	0	0	0	0	0	0	0	0	0	0	0	0	0	0	0	0	0	0	0	0	0	0	0	0	0	0	0
0	0	0	0	0	0	0	0	0	0	0	0	0	0	0	0	0	0	0	0	0	0	0	0	0	0	0	0	0	0	0
0	0	0	0	0	0	0	0	0	0	0	0	0	0	0	0	0	0	0	0	0	0	0	0	0	0	0	0	0	0	0
0	0	0	0	0	0	0	0	0	0	0	0	0	0	0	0	0	0	0	0	0	0	0	0	0	0	0	0	0	0	0
0	0	0	0	0	0	0	0	0	0	0	0	0	0	0	0	0	0	0	0	0	0	0	0	0	0	0	0	0	0	0
0	0	0	0	0	0	0	0	0	0	0	0	0	0	0	0	0	0	0	0	0	0	0	0	0	0	0	0	0	0	0
0	0	0	0	0	0	0	0	0	0	0	0	0	0	0	0	0	0	0	0	0	0	0	0	0	0	0	0	0	0	0
0	0	0	0	0	0	0	0	0	0	0	0	0	0	0	0	0	0	0	0	0	0	0	0	0	0	0	0	0	0	0
0	0	0	0	0	0	0	0	0	0	0	0	0	0	0	0	0	0	0	0	0	0	0	0	0	0	0	0	0	0	0
0	0	0	0	0	0	0	0	0	0	0	0	0	0	0	0	0	0	0	0	0	0	0	0	0	0	0	0	0	0	0
0	0	0	0	0	0	0	0	0	0	0	0	0	0	0	0	0	0	0	0	0	0	0	0	0	0	0	0	0	0	0
0	0	0	0	0	0	0	0	0	0	0	0	0	0	0	0	0	0	0	0	0	0	0	0	0	0	0	0	0	0	0
0	0	0	0	0	0	0	0	0	0	0	0	0	0	0	0	0	0	0	0	0	0	0	0	0	0	0	0	0	0	0
0	0	0	0	0	0	0	0	0	0	0	0	0	0	0	0	0	0	0	0	0	0	0	0	0	0	0	0	0	0	0
0	0	0	0	0	0	0	0	0	0	0	0	0	0	0	0	0	0	0	0	0	0	0	0	0	0	0	0	0	0	0
0	0	0	0	0	0	0	0	0	0	0	0	0	0	0	0	0	0	0	0	0	0	0	0	0	0	0	0	0	0	0
0	0	0	0	0	0	0	0	0	0	0	0	0	0	0	0	0	0	0	0	0	0	0	0	0	0	0	0	0	0	0
0	0	0	0	0	0	0	0	0	0	0	0	0	0	0	0	0	0	0	0	0	0	0	0	0	0	0	0	0	0	0
0	0	0	0	0	0	0	0	0	0	0	0	0	0	0	0	0	0	0	0	0	0	0	0	0	0	0	0	0	0	0
0	0	0	0	0	0	0	0	0	0	0	0	0	0	0	0	0	0	0	0	0	0	0	0	0	0	0	0	0	0	0
0	0	0	0	0	0	0	0	0	0	0	0	0	0	0	0	0	0	0	0	0	0	0	0	0	0	0	0	0	0	0
0	0	0	0	0	0	0	0	0	0	0	0	0	0	0	0	0	0	0	0	0	0	0	0	0	0	0	0	0	0	0
0	0	0	0	0	0	0	0	0	0	0	0	0	0	0	0	0	0	0	0	0	0	0	0	0	0	0	0	0	0	0
0	0	0	0	0	0	0	0	0	0	0	0	0	0	0	0	0	0	0	0	0	0	0	0	0	0	0	0	0	0	0
0	0	0	0	0	0	0	0	0	0	0	0	0	0	0	0	0	0	0	0	0	0	0	0	0	0	0	0	0	0	0
0	0	0	0	0	0	0	0	0	0	0	0	0	0	0	0	0	0	0	0	0	0	0	0	0	0	0	0	0	0	0
0	0	0	0	0	0	0	0	0	0	0	0	0	0	0	0	0	0	0	0	0	0	0	0	0	0	0	0	0	0	0
0	0	0	0	0	0	0	0	0	0	0	0	0	0	0	0	0	0	0	0	0	0	0	0	0	0	0	0	0	0	0
0	0	0	0	0	0	0	0	0	0	0	0	0	0	0	0	0	0	0	0	0	0	0	0	0	0	0	0	0	0	0
0	0	0	0	0	0	0	0	0	0	0	0	0	0	0	0	0	0	0	0	0	0	0	0	0	0	0	0	0	0	0
0	0	0	0	0	0	0	0	0	0	0	0	0	0	0	0	0	0	0	0	0	0	0	0	0	0	0	0	0	0	0
0	0	0	0	0	0	0	0	0	0	0	0	0	0	0	0	0	0	0	0	0	0	0	0	0	0	0	0	0	0	0
0	0	0	0	0	0	0	0	0	0	0	0	0	0	0	0	0	0	0	0	0	0	0	0	0	0	0	0	0	0	0
0	0	0	0	0	0	0	0	0	0	0	0	0	0	0	0	0	0	0	0	0	0	0	0	0	0	0	0	0	0	0
0	0	0	0	0	0	0	0	0	0	0	0	0	0	0	0	0	0	0	0	0	0	0	0	0	0	0	0	0	0	0
0	0	0	0	0	0	0	0	0	0	0	0	0	0	0	0	0	0	0	0	0	0	0	0	0	0	0	0	0	0	0
0	0	0	0	0	0	0	0	0	0	0	0	0	0	0	0	0	0	0	0	0	0	0	0	0	0	0	0	0	0	0
0	0	0	0	0	0	0	0	0	0	0	0	0	0	0	0	0	0	0	0	0	0	0	0	0	0	0	0	0	0	0
0	0	0	0	0	0	0	0	0	0	0	0	0	0	0	0	0	0	0	0	0	0	0	0	0	0	0	0	0	0	0
0	0	0	0	0	0	0	0	0	0	0	0	0	0	0	0	0	0	0	0	0	0	0	0	0	0	0	0	0	0	0
0	0	0	0	0	0	0	0	0	0	0	0	0	0	0	0	0	0	0	0	0	0	0	0	0	0	0	0	0	0	0
0	0	0	0	0	0	0	0	0	0	0	0	0	0	0	0	0	0	0	0	0	0	0	0	0	0	0	0	0	0	0
0	0	0	0	0	0	0	0	0	0	0	0	0	0	0	0	0	0	0	0	0	0	0	0	0	0	0	0	0	0	0
0	0	0	0	0	0	0	0	0	0	0	0	0	0	0	0	0	0	0	0	0	0	0	0	0	0	0	0	0	0	0
0	0	0	0	0	0	0	0	0	0	0	0	0	0	0	0	0	0	0	0	0	0	0	0	0	0	0	0	0	0	0
0	0	0	0	0	0	0	0	0	0	0	0	0	0	0	0	0	0	0	0	0	0	0	0	0	0	0	0	0	0	0
0	0	0	0	0	0	0	0	0	0	0	0	0	0	0	0	0	0	0	0	0	0	0	0	0	0	0	0	0	0	0
0	0	0	0	0	0	0	0	0	0	0	0	0	0	0	0	0	0	0	0	0	0	0	0	0	0	0	0	0	0	0
0	0	0	0	0	0	0	0	0	0	0	0	0	0	0	0	0	0	0	0	0	0	0	0	0	0	0	0	0	0	0
0	0	0	0	0	0	0	0	0	0	0	0	0	0	0	0	0	0	0	0	0	0	0	0	0	0	0	0	0	0	0
0	0	0	0	0	0	0	0	0	0	0	0	0	0	0	0	0	0	0	0	0	0	0	0	0	0	0	0	0	0	0
0	0	0	0	0	0	0	0	0	0	0	0	0	0	0	0	0	0	0	0	0	0	0	0	0	0	0	0	0	0	0
0	0	0	0	0	0	0	0	0	0	0	0	0	0	0	0	0	0	0	0	0	0	0	0	0	0	0	0	0	0	0
0	0	0	0	0	0	0	0	0	0	0	0	0	0	0	0	0	0	0	0	0	0	0	0	0	0	0	0	0	0	0
0	0	0	0	0	0	0	0	0	0	0	0	0	0	0	0	0	0	0	0	0	0	0	0	0	0	0	0	0	0	0
0	0	0	0	0	0	0	0	0	0	0	0	0	0	0	0	0	0	0	0	0	0	0	0	0	0	0	0	0	0	0
0	0	0	0	0	0	0	0	0	0	0	0	0	0	0	0	0	0	0	0	0	0	0	0	0	0	0	0	0	0	0
0	0	0	0	0	0	0	0	0	0	0	0	0	0	0	0	0	0	0	0	0	0	0	0	0	0	0	0	0	0	0
0	0	0	0	0	0	0	0	0	0	0	0	0	0	0	0	0	0	0	0	0	0	0	0	0	0	0	0	0	0	0
0	0	0	0	0	0	0	0	0	0	0	0	0	0	0	0	0	0	0	0	0	0	0	0	0	0	0	0	0	0	0
0	0	0	0	0	0	0	0	0	0	0	0	0	0	0	0	0	0	0	0	0	0	0	0	0	0	0	0	0	0	0
0	0	0	0	0	0	0	0	0	0	0	0	0	0	0	0	0	0	0	0	0	0	0	0	0	0	0	0	0	0	0
0	0	0	0	0	0	0	0	0	0	0	0	0	0	0	0	0	0	0	0	0	0	0	0	0	0	0	0	0	0	0
0	0	0	0	0	0	0	0	0	0	0	0	0	0	0	0	0	0	0	0	0	0	0	0	0	0	0	0	0	0	0
0	0	0	0	0	0	0	0	0	0	0	0	0	0	0	0	0	0	0	0	0	0	0	0	0	0	0	0	0	0	0
0	0	0	0	0	0	0	0	0	0	0	0	0	0	0	0	0	0	0	0	0	0	0	0	0	0	0	0	0	0	0
0	0	0	0	0	0	0	0	0	0	0	0	0	0	0	0	0	0	0	0	0	0	0	0	0	0	0	0	0	0	0
0	0	0	0	0	0	0	0	0	0	0	0	0	0	0	0	0	0	0	0	0	0	0	0	0	0	0	0	0	0	0
0	0	0	0	0	0	0	0	0	0	0	0	0	0	0	0	0	0	0	0	0	0	0	0	0	0	0	0	0	0	0
0	0	0	0	0	0	0	0	0	0	0	0	0	0	0	0	0	0	0	0	0	0	0	0	0	0	0	0	0	0	0
0	0	0	0	0	0	0	0	0	0	0	0	0	0	0	0	0	0	0	0	0	0	0	0	0	0	0	0	0	0	0
0	0	0	0	0	0	0	0	0	0	0	0	0	0	0	0	0	0	0	0	0	0	0	0	0	0	0	0	0	0	0
0	0	0	0	0	0	0	0	0	0	0	0	0	0	0	0	0	0	0	0	0	0	0	0	0	0	0	0	0	0	0
0	0	0	0	0	0	0	0	0	0	0	0	0	0	0	0	0	0	0	0	0	0	0	0	0	0	0	0	0	0	0
0	0	0	0	0	0	0	0	0	0	0	0	0	0	0	0	0	0	0	0	0	0	0	0	0	0	0	0	0	0	0
0	0	0	0	0	0	0	0	0	0	0	0	0	0	0	0	0	0	0	0	0	0	0	0	0	0	0	0	0	0	0
0	0	0	0	0	0	0	0	0	0	0	0	0	0	0	0	0	0	0	0	0	0	0	0	0	0	0	0	0	0	0
0	0	0	0	0	0	0	0	0	0	0	0	0	0	0	0	0	0	0	0	0	0	0	0	0	0	0	0	0	0	0
0	0	0	0	0	0	0	0	0	0	0	0	0	0	0	0	0	0	0	0	0	0	0	0	0	0	0	0	0	0	0
0	0	0	0	0	0	0	0	0	0	0	0	0	0	0	0	0	0	0	0	0	0	0	0	0	0	0	0	0	0	0
0	0	0	0	0	0	0	0	0	0	0	0	0	0	0	0	0	0	0	0	0	0	0	0	0	0	0	0	0	0	0
0	0	0	0	0	0	0	0	0	0	0	0	0	0	0	0	0	0	0	0	0	0	0	0	0	0	0	0	0	0	0
0	0	0	0	0	0	0	0	0	0	0	0	0	0	0	0	0	0	0	0	0	0	0	0	0	0	0	0	0	0	0
0	0	0	0	0	0	0	0	0	0	0	0	0	0	0	0	0	0	0	0	0	0	0	0	0	0	0	0	0	0	0
0	0	0	0	0	0	0	0	0	0	0	0	0	0	0	0	0	0	0	0	0	0	0	0	0	0	0	0	0	0	0
0	0	0	0	0	0	0	0	0	0	0	0	0	0	0	0	0	0	0	0	0	0	0	0	0	0	0	0	0	0	0
0	0	0	0	0	0	0	0	0	0	0	0	0	0	0	0	0	0	0	0	0	0	0	0	0	0	0	0	0	0	0
0	0	0	0	0	0	0	0	0	0	0	0	0	0	0	0	0	0	0	0	0	0	0	0	0	0	0	0	0	0	0
0	0	0	0	0	0	0	0	0	0	0	0	0	0	0	0	0	0	0	0	0	0	0	0	0	0	0	0	0	0	0
0	0	0	0	0	0	0	0	0	0	0	0	0	0	0	0	0	0	0	0	0	0	0	0	0	0	0	0	0	0	0
0	0	0	0	0	0	0	0	0	0	0	0	0	0	0	0	0	0	0	0	0	0	0	0	0	0	0	0	0	0	0
0	0	0	0	0	0	0	0	0	0	0	0	0	0	0	0	0	0	0	0	0	0	0	0	0	0	0	0	0	0	0
0	0	0	0	0	0	0	0	0	0	0	0	0	0	0	0	0	0	0	0	0	0	0	0	0	0	0	0	0	0	0
0	0	0	0	0	0	0	0	0	0	0	0	0	0	0	0	0	0	0	0	0	0	0	0	0	0	0	0	0	0	0
0	0	0	0	0	0	0	0	0	0	0	0	0	0	0	0	0	0	0	0	0	0	0	0	0	0	0	0	0	0	0
0	0	0	0	0	0	0	0	0	0	0	0	0	0	0	0	0	0	0	0	0	0	0	0	0	0	0	0	0	0	0
0	0	0	0	0	0	0	0	0	0	0	0	0	0	0	0	0	0	0	0	0	0	0	0	0	0	0	0	0	0	0
0	0	0	0	0	0	0	0	0	0	0	0	0	0	0	0	0	0	0	0	0	0	0	0	0	0	0	0	0	0	0
0	0	0	0	0	0	0	0	0	0	0	0	0	0	0	0	0	0	0	0	0	0	0	0	0	0	0	0	0	0	0
0	0	0	0	0	0	0	0	0	0	0	0	0	0	0	0	0	0	0	0	0	0	0	0	0	0	0	0	0	0	0
0	0	0	0	0	0	0	0	0	0	0	0	0	0	0	0	0	0	0	0	0	0	0	0	0	0	0	0	0	0	0
0	0	0	0	0	0	0	0	0	0	0	0	0	0	0	0	0	0	0	0	0	0	0	0	0	0	0	0	0	0	0
0	0	0	0	0	0	0	0	0	0	0	0	0	0	0	0	0	0	0	0	0	0	0	0	0	0	0	0	0	0	0
0	0	0	0	0	0	0	0	0	0	0	0	0	0	0	0	0	0	0	0	0	0	0	0	0	0	0	0	0	0	0
0	0	0	0	0	0	0	0	0	0	0	0	0	0	0	0	0	0	0	0	0	0	0	0	0	0	0	0	0	0	0
0	0	0	0	0	0	0	0	0	0	0	0	0	0	0	0	0	0	0	0	0	0	0	0	0	0	0	0	0	0	0
0	0	0	0	0	0	0	0	0	0	0	0	0	0	0	0	0	0	0	0	0	0	0	0	0	0	0	0	0	0	0
0	0	0	0	0	0	0	0	0	0	0	0	0	0	0	0	0	0	0	0	0	0	0	0	0	0	0	0	0	0	0
0	0	0	0	0	0	0	0	0	0	0	0	0	0	0	0	0	0	0	0	0	0	0	0	0	0	0	0	0	0	0
0	0	0	0	0	0	0	0	0	0	0	0	0	0	0	0	0	0	0	0	0	0	0	0	0	0	0	0	0	0	0
0	0	0	0	0	0	0	0	0	0	0	0	0	0	0	0	0	0	0	0	0	0	0	0	0	0	0	0	0	0	0
0	0	0	0	0	0	0	0	0	0	0	0	0	0	0	0	0	0	0	0	0	0	0	0	0	0	0	0	0	0	0
0	0	0	0	0	0	0	0	0	0	0	0	0	0	0	0	0	0	0	0	0	0	0	0	0	0	0	0	0	0	0
0	0	0	0	0	0	0	0	0	0	0	0	0	0	0	0	0	0	0	0	0	0	0	0	0	0	0	0	0	0	0
0	0	0	0	0	0	0	0	0	0	0	0	0	0	0	0	0	0	0	0	0	0	0	0	0	0	0	0	0	0	0
0	0	0	0	0	0	0	0	0	0	0	0	0	0	0	0	0	0	0	0	0	0	0	0	0	0	0	0	0	0	0
0	0	0	0	0	0	0	0	0	0	0	0	0	0	0	0	0	0	0	0	0	0	0	0	0	0	0	0	0	0	0
0	0	0	0	0	0	0	0	0	0	0	0	0	0	0	0	0	0	0	0	0	0	0	0	0	0	0	0	0	0	0
0	0	0	0	0	0	0	0	0	0	0	0	0	0	0	0	0	0	0	0	0	0	0	0	0	0	0	0	0	0	0
0	0	0	0	0	0	0	0	0	0	0	0	0	0	0	0	0	0	0	0	0	0	0	0	0	0	0	0	0	0	0
0	0	0	0	0	0	0	0	0	0	0	0	0	0	0	0	0	0	0	0	0	0	0	0	0	0	0	0	0	0	0
0	0	0	0	0	0	0	0	0	0	0	0	0	0	0	0	0	0	0	0	0	0	0	0	0	0	0	0	0	0	0
0	0	0	0	0	0	0	0	0	0	0	0	0	0	0	0	0	0	0	0	0	0	0	0	0	0	0	0	0	0	0
0	0	0	0	0	0	0	0	0	0	0	0	0	0	0	0	0	0	0	0	0	0	0	0	0	0	0	0	0	0	0
0	0	0	0	0	0	0	0	0	0	0	0	0	0	0	0	0	0	0	0	0	0	0	0	0	0	0	0	0	0	0
0	0	0	0	0	0	0	0	0	0	0	0	0	0	0	0	0	0	0	0	0	0	0	0	0	0	0	0	0	0	0
0	0	0	0	0	0	0	0	0	0	0	0	0	0	0	0	0	0	0	0	0	0	0	0	0	0	0	0	0	0	0
0	0	0	0	0	0	0	0	0	0	0	0	0	0	0	0	0	0	0	0	0	0	0	0	0	0	0	0	0	0	0
0	0	0	0	0	0	0	0	0	0	0	0	0	0	0	0	0	0	0	0	0	0	0	0	0	0	0	0	0	0	0
0	0	0	0	0	0	0	0	0	0	0	0	0	0	0	0	0	0	0	0	0	0	0	0	0	0	0	0	0	0	0
0	0	0	0	0	0	0	0	0	0	0	0	0	0	0	0	0	0	0	0	0	0	0	0	0	0	0	0	0	0	0
0	0	0	0	0	0	0	0	0	0	0	0	0	0	0	0	0	0	0	0	0	0	0	0	0	0	0	0	0	0	0
0	0	0	0	0	0	0	0	0	0	0	0	0	0	0	0	0	0	0	0	0	0	0	0	0	0	0	0	0	0	0
0	0	0	0	0	0	0	0	0	0	0	0	0	0	0	0	0	0	0	0	0	0	0	0	0	0	0	0	0	0	0
0	0	0	0	0	0	0	0	0	0	0	0	0	0	0	0	0	0	0	0	0	0	0	0	0	0	0	0	0	0	0
0	0	0	0	0	0	0	0	0	0	0	0	0	0	0	0	0	0	0	0	0	0	0	0	0	0	0	0	0	0	0
0	0	0	0	0	0	0	0	0	0	0	0	0	0	0	0	0	0	0	0	0	0	0	0	0	0	0	0	0	0	0
0	0	0	0	0	0	0	0	0	0	0	0	0	0	0	0	0	0	0	0	0	0	0	0	0	0	0	0	0	0	0
0	0	0	0	0	0	0	0	0	0	0	0	0	0	0	0	0	0	0	0	0	0	0	0	0	0	0	0	0	0	0
0	0	0	0	0	0	0	0	0	0	0	0	0	0	0	0	0	0	0	0	0	0	0	0	0	0	0	0	0	0	0
0	0	0	0	0	0	0	0	0	0	0	0	0	0	0	0	0	0	0	0	0	0	0	0	0	0	0	0	0	0	0
0	0	0	0	0	0	0	0	0	0	0	0	0	0	0	0	0	0	0	0	0	0	0	0	0	0	0	0	0	0	0
0	0	0	0	0	0	0	0	0	0	0	0	0	0	0	0	0	0	0	0	0	0	0	0	0	0	0	0	0	0	0
0	0	0	0	0	0	0	0	0	0	0	0	0	0	0	0	0	0	0	0	0	0	0	0	0	0	0	0	0	0	0
0	0	0	0	0	0	0	0	0	0	0	0	0	0	0	0	0	0	0	0	0	0	0	0	0	0	0	0	0	0	0
0	0	0	0	0	0	0	0	0	0	0	0	0	0	0	0	0	0	0	0	0	0	0	0	0	0	0	0	0	0	0
0	0	0	0	0	0	0	0	0	0	0	0	0	0	0	0	0	0	0	0	0	0	0	0	0	0	0	0	0	0	0
0	0	0	0	0	0	0	0	0	0	0	0	0	0	0	0	0	0	0	0	0	0	0	0	0	0	0	0	0	0	0
0	0	0	0	0	0	0	0	0	0	0	0	0	0	0	0	0	0	0	0	0	0	0	0	0	0	0	0	0	0	0
0	0	0	0	0	0	0	0	0	0	0	0	0	0	0	0	0	0	0	0	0	0	0	0	0	0	0	0	0	0	0
0	0	0	0	0	0	0	0	0	0	0	0	0	0	0	0	0	0	0	0	0	0	0	0	0	0	0	0	0	0	0
0	0	0	0	0	0	0	0	0	0	0	0	0	0	0	0	0	0	0	0	0	0	0	0	0	0	0	0	0	0	0
0	0	0	0	0	0	0	0	0	0	0	0	0	0	0	0	0	0	0	0	0	0	0	0	0	0	0	0	0	0	0
0	0	0	0	0	0	0	0	0	0	0	0	0	0	0	0	0	0	0	0	0	0	0	0	0	0	0	0	0	0	0
0	0	0	0	0	0	0	0	0	0	0	0	0	0	0	0	0	0	0	0	0	0	0	0	0	0	0	0	0	0	0
0	0	0	0	0	0	0	0	0	0	0	0	0	0	0	0	0	0	0	0	0	0	0	0	0	0	0	0	0	0	0
0	0	0	0	0	0	0	0	0	0	0	0	0	0	0	0	0	0	0	0	0	0	0	0	0	0	0	0	0	0	0
0	0	0	0	0	0	0	0	0	0	0	0	0	0	0	0	0	0	0	0	0	0	0	0	0	0	0	0	0	0	0
0	0	0	0	0	0	0	0	0	0	0	0	0	0	0	0	0	0	0	0	0	0	0	0	0	0	0	0	0	0	0
0	0	0	0	0	0	0	0	0	0	0	0	0	0	0	0	0	0	0	0	0	0	0	0	0	0	0	0	0	0	0
0	0	0	0	0	0	0	0	0	0	0	0	0	0	0	0	0	0	0	0	0	0	0	0	0	0	0	0	0	0	0
0	0	0	0	0	0	0	0	0	0	0	0	0	0	0	0	0	0	0	0	0	0	0	0	0	0	0	0	0	0	0
0	0	0	0	0	0	0	0	0	0	0	0	0	0	0	0	0	0	0	0	0	0	0	0	0	0	0	0	0	0	0
0	0	0	0	0	0	0	0	0	0	0	0	0	0	0	0	0	0	0	0	0	0	0	0	0	0	0	0	0	0	0
0	0	0	0	0	0	0	0	0	0	0	0	0	0	0	0	0	0	0	0	0	0	0	0	0	0	0	0	0	0	0
0	0	0	0	0	0	0	0	0	0	0	0	0	0	0	0	0	0	0	0	0	0	0	0	0	0	0	0	0	0	0
0	0	0	0	0	0	0	0	0	0	0	0	0	0	0	0	0	0	0	0	0	0	0	0	0	0	0	0	0	0	0
0	0	0	0	0	0	0	0	0	0	0	0	0	0	0	0	0	0	0	0	0	0	0	0	0	0	0	0	0	0	0
0	0	0	0	0	0	0	0	0	0	0	0	0	0	0	0	0	0	0	0	0	0	0	0	0	0	0	0	0	0	0
0	0	0	0	0	0	0	0	0	0	0	0	0	0	0	0	0	0	0	0	0	0	0	0	0	0	0	0	0	0	0
0	0	0	0	0	0	0	0	0	0	0	0	0	0	0	0	0	0	0	0	0	0	0	0	0	0	0	0	0	0	0
0	0	0	0	0	0	0	0	0	0	0	0	0	0	0	0	0	0	0	0	0	0	0	0	0	0	0	0	0	0	0
0	0	0	0	0	0	0	0	0	0	0	0	0	0	0	0	0	0	0	0	0	0	0	0	0	0	0	0	0	0	0
0	0	0	0	0	0	0	0	0	0	0	0	0	0	0	0	0	0	0	0	0	0	0	0	0	0	0	0	0	0	0
0	0	0	0	0	0	0	0	0	0	0	0	0	0	0	0	0	0	0	0	0	0	0	0	0	0	0	0	0	0	0
0	0	0	0	0	0	0	0	0	0	0	0	0	0	0	0	0	0	0	0	0	0	0	0	0	0	0	0	0	0	0
0	0	0	0	0	0	0	0	0	0	0	0	0	0	0	0	0	0	0	0	0	0	0	0	0	0	0	0	0	0	0
0	0	0	0	0	0	0	0	0	0	0	0	0	0	0	0	0	0	0	0	0	0	0	0	0	0	0	0	0	0	0
0	0	0	0	0	0	0	0	0	0	0	0	0	0	0	0	0	0	0	0	0	0	0	0	0	0	0	0	0	0	0
0	0	0	0	0	0	0	0	0	0	0	0	0	0	0	0	0	0	0	0	0	0	0	0	0	0	0	0	0	0	0
0	0	0	0	0	0	0	0	0	0	0	0	0	0	0	0	0	0	0	0	0	0	0	0	0	0	0	0	0	0	0
0	0	0	0	0	0	0	0	0	0	0	0	0	0	0	0	0	0	0	0	0	0	0	0	0	0	0	0	0	0	0
0	0	0	0	0	0	0	0	0	0	0	0	0	0	0	0	0	0	0	0	0	0	0	0	0	0	0	0	0	0	0
0	0	0	0	0	0	0	0	0	0	0	0	0	0	0	0	0	0	0	0	0	0	0	0	0	0	0	0	0	0	0
0	0	0	0	0	0	0	0	0	0	0	0	0	0	0	0	0	0	0	0	0	0	0	0	0	0	0	0	0	0	0
0	0	0	0	0	0	0	0	0	0	0	0	0	0	0	0	0	0	0	0	0	0	0	0	0	0	0	0	0	0	0
0	0	0	0	0	0	0	0	0	0	0	0	0	0	0	0	0	0	0	0	0	0	0	0	0	0	0	0	0	0	0
0	0	0	0	0	0	0	0	0	0	0	0	0	0	0	0	0	0	0	0	0	0	0	0	0	0	0	0	0	0	0
0	0	0	0	0	0	0	0	0	0	0	0	0	0	0	0	0	0	0	0	0	0	0	0	0	0	0	0	0	0	0
0	0	0	0	0	0	0	0	0	0	0	0	0	0	0	0	0	0	0	0	0	0	0	0	0	0	0	0	0	0	0
0	0	0	0	0	0	0	0	0	0	0	0	0	0	0	0	0	0	0	0	0	0	0	0	0	0	0	0	0	0	0
0	0	0	0	0	0	0	0	0	0	0	0	0	0	0	0	0	0	0	0	0	0	0	0	0	0	0	0	0	0	0
0	0	0	0	0	0	0	0	0	0	0	0	0	0	0	0	0	0	0	0	0	0	0	0	0	0	0	0	0	0	0
0	0	0	0	0	0	0	0	0	0	0	0	0	0	0	0	0	0	0	0	0	0	0	0	0	0	0	0	0	0	0
0	0	0	0	0	0	0	0	0	0	0	0	0	0	0	0	0	0	0	0	0	0	0	0	0	0	0	0	0	0	0
0	0	0	0	0	0	0	0	0	0	0	0	0	0	0	0	0	0	0	0	0	0	0	0	0	0	0	0	0	0	0
0	0	0	0	0	0	0	0	0	0	0	0	0	0	0	0	0	0	0	0	0	0	0	0	0	0	0	0	0	0	0
0	0	0	0	0	0	0	0	0	0	0	0	0	0	0	0	0	0	0	0	0	0	0	0	0	0	0	0	0	0	0
0	0	0	0	0	0	0	0	0	0	0	0	0	0	0	0	0	0	0	0	0	0	0	0	0	0	0	0	0	0	0
0	0	0	0	0	0	0	0	0	0	0	0	0	0	0	0	0	0	0	0	0	0	0	0	0	0	0	0	0	0	0
0	0	0	0	0	0	0	0	0	0	0	0	0	0	0	0	0	0	0	0	0	0	0	0	0	0	0	0	0	0	0
0	0	0	0	0	0	0	0	0	0	0	0	0	0	0	0	0	0	0	0	0	0	0	0	0	0	0	0	0	0	0
0	0	0	0	0	0	0	0	0	0	0	0	0	0	0	0	0	0	0	0	0	0	0	0	0	0	0	0	0	0	0
0	0	0	0	0	0	0	0	0	0	0	0	0	0	0	0	0	0	0	0	0	0	0	0	0	0	0	0	0	0	0
0	0	0	0	0	0	0	0	0	0	0	0	0	0	0	0	0	0	0	0	0	0	0	0	0	0	0	0	0	0	0
0	0	0	0	0	0	0	0	0	0	0	0	0	0	0	0	0	0	0	0	0	0	0	0	0	0	0	0	0	0	0
0	0	0	0	0	0	0	0	0	0	0	0	0	0	0	0	0	0	0	0	0	0	0	0	0	0	0	0	0	0	0
0	0	0	0	0	0	0	0	0	0	0	0	0	0	0	0	0	0	0	0	0	0	0	0	0	0	0	0	0	0	0
0	0	0	0	0	0	0	0	0	0	0	0	0	0	0	0	0	0	0	0	0	0	0	0	0	0	0	0	0	0	0
0	0	0	0	0	0	0	0	0	0	0	0	0	0	0	0	0	0	0	0	0	0	0	0	0	0	0	0	0	0	0
0	0	0	0	0	0	0	0	0	0	0	0	0	0	0	0	0	0	0	0	0	0	0	0	0	0	0	0	0	0	0
0	0	0	0	0	0	0	0	0	0	0	0	0	0	0	0	0	0	0	0	0	0	0	0	0	0	0	0	0	0	0
0	0	0	0	0	0	0	0	0	0	0	0	0	0	0	0	0	0	0	0	0	0	0	0	0	0	0	0	0	0	0
0	0	0	0	0	0	0	0	0	0	0	0	0	0	0	0	0	0	0	0	0	0	0	0	0	0	0	0	0	0	0
0	0	0	0	0	0	0	0	0	0	0	0	0	0	0	0	0	0	0	0	0	0	0	0	0	0	0	0	0	0	0
0	0	0	0	0	0	0	0	0	0	0	0	0	0	0	0	0	0	0	0	0	0	0	0	0	0	0	0	0	0	0
0	0	0	0	0	0	0	0	0	0	0	0	0	0	0	0	0	0	0	0	0	0	0	0	0	0	0	0	0	0	0
0	0	0	0	0	0	0	0	0	0	0	0	0	0	0	0	0	0	0	0	0	0	0	0	0	0	0	0	0	0	0
0	0	0	0	0	0	0	0	0	0	0	0	0	0	0	0	0	0	0	0	0	0	0	0	0	0	0	0	0	0	0
0	0	0	0	0	0	0	0	0	0	0	0	0	0	0	0	0	0	0	0	0	0	0	0	0	0	0	0	0	0	0
0	0	0	0	0	0	0	0	0	0	0	0	0	0	0	0	0	0	0	0	0	0	0	0	0	0	0	0	0	0	0
0	0	0	0	0	0	0	0	0	0	0	0	0	0	0	0	0	0	0	0	0	0	0	0	0	0	0	0	0	0	0
0	0	0	0	0	0	0	0	0	0	0	0	0	0	0	0	0	0	0	0	0	0	0	0	0	0	0	0	0	0	0
0	0	0	0	0	0	0	0	0	0	0	0	0	0	0	0	0	0	0	0	0	0	0	0	0	0	0	0	0	0	0
0	0	0	0	0	0	0	0	0	0	0	0	0	0	0	0	0	0	0	0	0	0	0	0	0	0	0	0	0	0	0
0	0	0	0	0	0	0	0	0	0	0	0	0	0	0	0	0	0	0	0	0	0	0	0	0	0	0	0	0	0	0
0	0	0	0	0	0	0	0	0	0	0	0	0	0	0	0	0	0	0	0	0	0	0	0	0	0	0	0	0	0	0
0	0	0	0	0	0	0	0	0	0	0	0	0	0	0	0	0	0	0	0	0	0	0	0	0	0	0	0	0	0	0
0	0	0	0	0	0	0	0	0	0	0	0	0	0	0	0	0	0	0	0	0	0	0	0	0	0	0	0	0	0	0
0	0	0	0	0	0	0	0	0	0	0	0	0	0	0	0	0	0	0	0	0	0	0	0	0	0	0	0	0	0	0
0	0	0	0	0	0	0	0	0	0	0	0	0	0	0	0	0	0	0	0	0	0	0	0	0	0	0	0	0	0	0
0	0	0	0	0	0	0	0	0	0	0	0	0	0	0	0	0	0	0	0	0	0	0	0	0	0	0	0	0	0	0
0	0	0	0	0	0	0	0	0	0	0	0	0	0	0	0	0	0	0	0	0	0	0	0	0	0	0	0	0	0	0
0	0	0	0	0	0	0	0	0	0	0	0	0	0	0	0	0	0	0	0	0	0	0	0	0	0	0	0	0	0	0
0	0	0	0	0	0	0	0	0	0	0	0	0	0	0	0	0	0	0	0	0	0	0	0	0	0	0	0	0	0	0
0	0	0	0	0	0	0	0	0	0	0	0	0	0	0	0	0	0	0	0	0	0	0	0	0	0	0	0	0	0	0
0	0	0	0	0	0	0	0	0	0	0	0	0	0	0	0	0	0	0	0	0	0	0	0	0	0	0	0	0	0	0
0	0	0	0	0	0	0	0	0	0	0	0	0	0	0	0	0	0	0	0	0	0	0	0	0	0	0	0	0	0	0
0	0	0	0	0	0	0	0	0	0	0	0	0	0	0	0	0	0	0	0	0	0	0	0	0	0	0	0	0	0	0
0	0	0	0	0	0	0	0	0	0	0	0	0	0	0	0	0	0	0	0	0	0	0	0	0	0	0	0	0	0	0
0	0	0	0	0	0	0	0	0	0	0	0	0	0	0	0	0	0	0	0	0	0	0	0	0	0	0	0	0	0	0
0	0	0	0	0	0	0	0	0	0	0	0	0	0	0	0	0	0	0	0	0	0	0	0	0	0	0	0	0	0	0
0	0	0	0	0	0	0	0	0	0	0	0	0	0	0	0	0	0	0	0	0	0	0	0	0	0	0	0	0	0	0
0	0	0	0	0	0	0	0	0	0	0	0	0	0	0	0	0	0	0	0	0	0	0	0	0	0	0	0	0	0	0
0	0	0	0	0	0	0	0	0	0	0	0	0	0	0	0	0	0	0	0	0	0	0	0	0	0	0	0	0	0	0
0	0	0	0	0	0	0	0	0	0	0	0	0	0	0	0	0	0	0	0	0	0	0	0	0	0	0	0	0	0	0
0	0	0	0	0	0	0	0	0	0	0	0	0	0	0	0	0	0	0	0	0	0	0	0	0	0	0	0	0	0	0
0	0	0	0	0	0	0	0	0	0	0	0	0	0	0	0	0	0	0	0	0	0	0	0	0	0	0	0	0	0	0
0	0	0	0	0	0	0	0	0	0	0	0	0	0	0	0	0	0	0	0	0	0	0	0	0	0	0	0	0	0	0
0	0	0	0	0	0	0	0	0	0	0	0	0	0	0	0	0	0	0	0	0	0	0	0	0	0	0	0	0	0	0
0	0	0	0	0	0	0	0	0	0	0	0	0	0	0	0	0	0	0	0	0	0	0	0	0	0	0	0	0	0	0
0	0	0	0	0	0	0	0	0	0	0	0	0	0	0	0	0	0	0	0	0	0	0	0	0	0	0	0	0	0	0
0	0	0	0	0	0	0	0	0	0	0	0	0	0	0	0	0	0	0	0	0	0	0	0	0	0	0	0	0	0	0
0	0	0	0	0	0	0	0	0	0	0	0	0	0	0	0	0	0	0	0	0	0	0	0	0	0	0	0	0	0	0
0	0	0	0	0	0	0	0	0	0	0	0	0	0	0	0	0	0	0	0	0	0	0	0	0	0	0	0	0	0	0
0	0	0	0	0	0	0	0	0	0	0	0	0	0	0	0	0	0	0	0	0	0	0	0	0	0	0	0	0	0	0
0	0	0	0	0	0	0	0	0	0	0	0	0	0	0	0	0	0	0	0	0	0	0	0	0	0	0	0	0	0	0
0	0	0	0	0	0	0	0	0	0	0	0	0	0	0	0	0	0	0	0	0	0	0	0	0	0	0	0	0	0	0
0	0	0	0	0	0	0	0	0	0	0	0	0	0	0	0	0	0	0	0	0	0	0	0	0	0	0	0	0	0	0
0	0	0	0	0	0	0	0	0	0	0	0	0	0	0	0	0	0	0	0	0	0	0	0	0	0	0	0	0	0	0
0	0	0	0	0	0	0	0	0	0	0	0	0	0	0	0	0	0	0	0	0	0	0	0	0	0	0	0	0	0	0
0	0	0	0	0	0	0	0	0	0	0	0	0	0	0	0	0	0	0	0	0	0	0	0	0	0	0	0	0	0	0
0	0	0	0	0	0	0	0	0	0	0	0	0	0	0	0	0	0	0	0	0	0	0	0	0	0	0	0	0	0	0
0	0	0	0	0	0	0	0	0	0	0	0	0	0	0	0	0	0	0	0	0	0	0	0	0	0	0	0	0	0	0
0	0	0	0	0	0	0	0	0	0	0	0	0	0	0	0	0	0	0	0	0	0	0	0	0	0	0	0	0	0	0
0	0	0	0	0	0	0	0	0	0	0	0	0	0	0	0	0	0	0	0	0	0	0	0	0	0	0	0	0	0	0
0	0	0	0	0	0	0	0	0	0	0	0	0	0	0	0	0	0	0	0	0	0	0	0	0	0	0	0	0	0	0
0	0	0	0	0	0	0	0	0	0	0	0	0	0	0	0	0	0	0	0	0	0	0	0	0	0	0	0	0	0	0
0	0	0	0	0	0	0	0	0	0	0	0	0	0	0	0	0	0	0	0	0	0	0	0	0	0	0	0	0	0	0
0	0	0	0	0	0	0	0	0	0	0	0	0	0	0	0	0	0	0	0	0	0	0	0	0	0	0	0	0	0	0
0	0	0	0	0	0	0	0	0	0	0	0	0	0	0	0	0	0	0	0	0	0	0	0	0	0	0	0	0	0	0
0	0	0	0	0	0	0	0	0	0	0	0	0	0	0	0	0	0	0	0	0	0	0	0	0	0	0	0	0	0	0
0	0	0	0	0	0	0	0	0	0	0	0	0	0	0	0	0	0	0	0	0	0	0	0	0	0	0	0	0	0	0
0	0	0	0	0	0	0	0	0	0	0	0	0	0	0	0	0	0	0	0	0	0	0	0	0	0	0	0	0	0	0
0	0	0	0	0	0	0	0	0	0	0	0	0	0	0	0	0	0	0	0	0	0	0	0	0	0	0	0	0	0	0
0	0	0	0	0	0	0	0	0	0	0	0	0	0	0	0	0	0	0	0	0	0	0	0	0	0	0	0	0	0	0
0	0	0	0	0	0	0	0	0	0	0	0	0	0	0	0	0	0	0	0	0	0	0	0	0	0	0	0	0	0	0
0	0	0	0	0	0	0	0	0	0	0	0	0	0	0	0	0	0	0	0	0	0	0	0	0	0	0	0	0	0	0
0	0	0	0	0	0	0	0	0	0	0	0	0	0	0	0	0	0	0	0	0	0	0	0	0	0	0	0	0	0	0
0	0	0	0	0	0	0	0	0	0	0	0	0	0	0	0	0	0	0	0	0	0	0	0	0	0	0	0	0	0	0
0	0	0	0	0	0	0	0	0	0	0	0	0	0	0	0	0	0	0	0	0	0	0	0	0	0	0	0	0	0	0
0	0	0	0	0	0	0	0	0	0	0	0	0	0	0	0	0	0	0	0	0	0	0	0	0	0	0	0	0	0	0
0	0	0	0	0	0	0	0	0	0	0	0	0	0	0	0	0	0	0	0	0	0	0	0	0	0	0	0	0	0	0
0	0	0	0	0	0	0	0	0	0	0	0	0	0	0	0	0	0	0	0	0	0	0	0	0	0	0	0	0	0	0
0	0	0	0	0	0	0	0	0	0	0	0	0	0	0	0	0	0	0	0	0	0	0	0	0	0	0	0	0	0	0
0	0	0	0	0	0	0	0	0	0	0	0	0	0	0	0	0	0	0	0	0	0	0	0	0	0	0	0	0	0	0
0	0	0	0	0	0	0	0	0	0	0	0	0	0	0	0	0	0	0	0	0	0	0	0	0	0	0	0	0	0	0
0	0	0	0	0	0	0	0	0	0	0	0	0	0	0	0	0	0	0	0	0	0	0	0	0	0	0	0	0	0	0
0	0	0	0	0	0	0	0	0	0	0	0	0	0	0	0	0	0	0	0	0	0	0	0	0	0	0	0	0	0	0
0	0	0	0	0	0	0	0	0	0	0	0	0	0	0	0	0	0	0	0	0	0	0	0	0	0	0	0	0	0	0
0	0	0	0	0	0	0	0	0	0	0	0	0	0	0	0	0	0	0	0	0	0	0	0	0	0	0	0	0	0	0
0	0	0	0	0	0	0	0	0	0	0	0	0	0	0	0	0	0	0	0	0	0	0	0	0	0	0	0	0	0	0
0	0	0	0	0	0	0	0	0	0	0	0	0	0	0	0	0	0	0	0	0	0	0	0	0	0	0	0	0	0	0
0	0	0	0	0	0	0	0	0	0	0	0	0	0	0	0	0	0	0	0	0	0	0	0	0	0	0	0	0	0	0
0	0	0	0	0	0	0	0	0	0	0	0	0	0	0	0	0	0	0	0	0	0	0	0	0	0	0	0	0	0	0
0	0	0	0	0	0	0	0	0	0	0	0	0	0	0	0	0	0	0	0	0	0	0	0	0	0	0	0	0	0	0
0	0	0	0	0	0	0	0	0	0	0	0	0	0	0	0	0	0	0	0	0	0	0	0	0	0	0	0	0	0	0
0	0	0	0	0	0	0	0	0	0	0	0	0	0	0	0	0	0	0	0	0	0	0	0	0	0	0	0	0	0	0
0	0	0	0	0	0	0	0	0	0	0	0	0	0	0	0	0	0	0	0	0	0	0	0	0	0	0	0	0	0	0
0	0	0	0	0	0	0	0	0	0	0	0	0	0	0	0	0	0	0	0	0	0	0	0	0	0	0	0	0	0	0
0	0	0	0	0	0	0	0	0	0	0	0	0	0	0	0	0	0	0	0	0	0	0	0	0	0	0	0	0	0	0
0	0	0	0	0	0	0	0	0	0	0	0	0	0	0	0	0	0	0	0	0	0	0	0	0	0	0	0	0	0	0
0	0	0	0	0	0	0	0	0	0	0	0	0	0	0	0	0	0	0	0	0	0	0	0	0	0	0	0	0	0	0
0	0	0	0	0	0	0	0	0	0	0	0	0	0	0	0	0	0	0	0	0	0	0	0	0	0	0	0	0	0	0
0	0	0	0	0	0	0	0	0	0	0	0	0	0	0	0	0	0	0	0	0	0	0	0	0	0	0	0	0	0	0
0	0	0	0	0	0	0	0	0	0	0	0	0	0	0	0	0	0	0	0	0	0	0	0	0	0	0	0	0	0	0
0	0	0	0	0	0	0	0	0	0	0	0	0	0	0	0	0	0	0	0	0	0	0	0	0	0	0	0	0	0	0
0	0	0	0	0	0	0	0	0	0	0	0	0	0	0	0	0	0	0	0	0	0	0	0	0	0	0	0	0	0	0
0	0	0	0	0	0	0	0	0	0	0	0	0	0	0	0	0	0	0	0	0	0	0	0	0	0	0	0	0	0	0
0	0	0	0	0	0	0	0	0	0	0	0	0	0	0	0	0	0	0	0	0	0	0	0	0	0	0	0	0	0	0
0	0	0	0	0	0	0	0	0	0	0	0	0	0	0	0	0	0	0	0	0	0	0	0	0	0	0	0	0	0	0
0	0	0	0	0	0	0	0	0	0	0	0	0	0	0	0	0	0	0	0	0	0	0	0	0	0	0	0	0	0	0
0	0	0	0	0	0	0	0	0	0	0	0	0	0	0	0	0	0	0	0	0	0	0	0	0	0	0	0	0	0	0
0	0	0	0	0	0	0	0	0	0	0	0	0	0	0	0	0	0	0	0	0	0	0	0	0	0	0	0	0	0	0
0	0	0	0	0	0	0	0	0	0	0	0	0	0	0	0	0	0	0	0	0	0	0	0	0	0	0	0	0	0	0
0	0	0	0	0	0	0	0	0	0	0	0	0	0	0	0	0	0	0	0	0	0	0	0	0	0	0	0	0	0	0
0	0	0	0	0	0	0	0	0	0	0	0	0	0	0	0	0	0	0	0	0	0	0	0	0	0	0	0	0	0	0
0	0	0	0	0	0	0	0	0	0	0	0	0	0	0	0	0	0	0	0	0	0	0	0	0	0	0	0	0	0	0
0	0	0	0	0	0	0	0	0	0	0	0	0	0	0	0	0	0	0	0	0	0	0	0	0	0	0	0	0	0	0
0	0	0	0	0	0	0	0	0	0	0	0	0	0	0	0	0	0	0	0	0	0	0	0	0	0	0	0	0	0	0
0	0	0	0	0	0	0	0	0	0	0	0	0	0	0	0	0	0	0	0	0	0	0	0	0	0	0	0	0	0	0
0	0	0	0	0	0	0	0	0	0	0	0	0	0	0	0	0	0	0	0	0	0	0	0	0	0	0	0	0	0	0
0	0	0	0	0	0	0	0	0	0	0	0	0	0	0	0	0	0	0	0	0	0	0	0	0	0	0	0	0	0	0
0	0	0	0	0	0	0	0	0	0	0	0	0	0	0	0	0	0	0	0	0	0	0	0	0	0	0	0	0	0	0
0	0	0	0	0	0	0	0	0	0	0	0	0	0	0	0	0	0	0	0	0	0	0	0	0	0	0	0	0	0	0
0	0	0	0	0	0	0	0	0	0	0	0	0	0	0	0	0	0	0	0	0	0	0	0	0	0	0	0	0	0	0
0	0	0	0	0	0	0	0	0	0	0	0	0	0	0	0	0	0	0	0	0	0	0	0	0	0	0	0	0	0	0
0	0	0	0	0	0	0	0	0	0	0	0	0	0	0	0	0	0	0	0	0	0	0	0	0	0	0	0	0	0	0
0	0	0	0	0	0	0	0	0	0	0	0	0	0	0	0	0	0	0	0	0	0	0	0	0	0	0	0	0	0	0
0	0	0	0	0	0	0	0	0	0	0	0	0	0	0	0	0	0	0	0	0	0	0	0	0	0	0	0	0	0	0
0	0	0	0	0	0	0	0	0	0	0	0	0	0	0	0	0	0	0	0	0	0	0	0	0	0	0	0	0	0	0
0	0	0	0	0	0	0	0	0	0	0	0	0	0	0	0	0	0	0	0	0	0	0	0	0	0	0	0	0	0	0
0	0	0	0	0	0	0	0	0	0	0	0	0	0	0	0	0	0	0	0	0	0	0	0	0	0	0	0	0	0	0
0	0	0	0	0	0	0	0	0	0	0	0	0	0	0	0	0	0	0	0	0	0	0	0	0	0	0	0	0	0	0
0	0	0	0	0	0	0	0	0	0	0	0	0	0	0	0	0	0	0	0	0	0	0	0	0	0	0	0	0	0	0
0	0	0	0	0	0	0	0	0	0	0	0	0	0	0	0	0	0	0	0	0	0	0	0	0	0	0	0	0	0	0
0	0	0	0	0	0	0	0	0	0	0	0	0	0	0	0	0	0	0	0	0	0	0	0	0	0	0	0	0	0	0
0	0	0	0	0	0	0	0	0	0	0	0	0	0	0	0	0	0	0	0	0	0	0	0	0	0	0	0	0	0	0
0	0	0	0	0	0	0	0	0	0	0	0	0	0	0	0	0	0	0	0	0	0	0	0	0	0	0	0	0	0	0
0	0	0	0	0	0	0	0	0	0	0	0	0	0	0	0	0	0	0	0	0	0	0	0	0	0	0	0	0	0	0
0	0	0	0	0	0	0	0	0	0	0	0	0	0	0	0	0	0	0	0	0	0	0	0	0	0	0	0	0	0	0
0	0	0	0	0	0	0	0	0	0	0	0	0	0	0	0	0	0	0	0	0	0	0	0	0	0	0	0	0	0	0
0	0	0	0	0	0	0	0	0	0	0	0	0	0	0	0	0	0	0	0	0	0	0	0	0	0	0	0	0	0	0
0	0	0	0	0	0	0	0	0	0	0	0	0	0	0	0	0	0	0	0	0	0	0	0	0	0	0	0	0	0	0
0	0	0	0	0	0	0	0	0	0	0	0	0	0	0	0	0	0	0	0	0	0	0	0	0	0	0	0	0	0	0
0	0	0	0	0	0	0	0	0	0	0	0	0	0	0	0	0	0	0	0	0	0	0	0	0	0	0	0	0	0	0
0	0	0	0	0	0	0	0	0	0	0	0	0	0	0	0	0	0	0	0	0	0	0	0	0	0	0	0	0	0	0
0	0	0	0	0	0	0	0	0	0	0	0	0	0	0	0	0	0	0	0	0	0	0	0	0	0	0	0	0	0	0
0	0	0	0	0	0	0	0	0	0	0	0	0	0	0	0	0	0	0	0	0	0	0	0	0	0	0	0	0	0	0
0	0	0	0	0	0	0	0	0	0	0	0	0	0	0	0	0	0	0	0	0	0	0	0	0	0	0	0	0	0	0
0	0	0	0	0	0	0	0	0	0	0	0	0	0	0	0	0	0	0	0	0	0	0	0	0	0	0	0	0	0	0
0	0	0	0	0	0	0	0	0	0	0	0	0	0	0	0	0	0	0	0	0	0	0	0	0	0	0	0	0	0	0
0	0	0	0	0	0	0	0	0	0	0	0	0	0	0	0	0	0	0	0	0	0	0	0	0	0	0	0	0	0	0
0	0	0	0	0	0	0	0	0	0	0	0	0	0	0	0	0	0	0	0	0	0	0	0	0	0	0	0	0	0	0
0	0	0	0	0	0	0	0	0	0	0	0	0	0	0	0	0	0	0	0	0	0	0	0	0	0	0	0	0	0	0
0	0	0	0	0	0	0	0	0	0	0	0	0	0	0	0	0	0	0	0	0	0	0	0	0	0	0	0	0	0	0
0	0	0	0	0	0	0	0	0	0	0	0	0	0	0	0	0	0	0	0	0	0	0	0	0	0	0	0	0	0	0
0	0	0	0	0	0	0	0	0	0	0	0	0	0	0	0	0	0	0	0	0	0	0	0	0	0	0	0	0	0	0
0	0	0	0	0	0	0	0	0	0	0	0	0	0	0	0	0	0	0	0	0	0	0	0	0	0	0	0	0	0	0
0	0	0	0	0	0	0	0	0	0	0	0	0	0	0	0	0	0	0	0	0	0	0	0	0	0	0	0	0	0	0
0	0	0	0	0	0	0	0	0	0	0	0	0	0	0	0	0	0	0	0	0	0	0	0	0	0	0	0	0	0	0
0	0	0	0	0	0	0	0	0	0	0	0	0	0	0	0	0	0	0	0	0	0	0	0	0	0	0	0	0	0	0
0	0	0	0	0	0	0	0	0	0	0	0	0	0	0	0	0	0	0	0	0	0	0	0	0	0	0	0	0	0	0
0	0	0	0	0	0	0	0	0	0	0	0	0	0	0	0	0	0	0	0	0	0	0	0	0	0	0	0	0	0	0
0	0	0	0	0	0	0	0	0	0	0	0	0	0	0	0	0	0	0	0	0	0	0	0	0	0	0	0	0	0	0
0	0	0	0	0	0	0	0	0	0	0	0	0	0	0	0	0	0	0	0	0	0	0	0	0	0	0	0	0	0	0
0	0	0	0	0	0	0	0	0	0	0	0	0	0	0	0	0	0	0	0	0	0	0	0	0	0	0	0	0	0	0
0	0	0	0	0	0	0	0	0	0	0	0	0	0	0	0	0	0	0	0	0	0	0	0	0	0	0	0	0	0	0
0	0	0	0	0	0	0	0	0	0	0	0	0	0	0	0	0	0	0	0	0	0	0	0	0	0	0	0	0	0	0
0	0	0	0	0	0	0	0	0	0	0	0	0	0	0	0	0	0	0	0	0	0	0	0	0	0	0	0	0	0	0
0	0	0	0	0	0	0	0	0	0	0	0	0	0	0	0	0	0	0	0	0	0	0	0	0	0	0	0	0	0	0
0	0	0	0	0	0	0	0	0	0	0	0	0	0	0	0	0	0	0	0	0	0	0	0	0	0	0	0	0	0	0
[truncated: 1,000 more rows]
