# Supplementary material for: A modified shuffled frog leaping algorithm with inertia weight
Source: Sci Rep. 2024 Feb 20;14:4146. doi: 10.1038/s41598-024-51306-1 (PMC11224354; doi:10.1038/s41598-024-51306-1)
Supplement: Supplementary file 1 — Supplementary Information. [file 41598_2024_51306_MOESM1_ESM.zip › data/F2/MSFLA_L_4.xls]

## Sheet: Sheet1
0.181314	-0.0644962	-0.248785	-0.6803	0.0272269	-0.0985554	0.430952	0.103798	-0.0218682	-0.265549	-0.202459	0.703504	-0.0523404	0.0841421	0.224228	-0.169508	-0.00988275	0.437195	-1.35932	0.145573	0.0830388	-0.240594	0.258202	0.070689	-0.452435	1.07088	0.0912772	-0.0127102	-0.112634	-0.0755103	7.97897
-0.0166957	0.0101251	0.0139408	0.00407972	-0.00300873	-0.0165502	0.115039	-0.0304002	-0.0382283	0.0124277	0.035764	0.0642273	-0.000862288	-0.0238694	0.000705907	0.00535595	0.00860005	-0.0443471	-0.0122183	-0.00514398	0.0124047	0.0156708	-0.00552745	0.0130451	0.0195083	0.00907953	0.00776205	0.00301809	-0.00461154	0.0375742	0.589791
0.000869506	-0.00143233	0.00332981	0.000902575	-0.000897619	0.00120787	0.00320121	-0.000956074	0.000448199	0.0027809	-0.00029792	0.00512036	0.000717401	0.000761595	6.9889e-05	-0.000315337	-0.00331036	-0.000913991	-0.00223153	-0.00566323	-0.00161272	0.000369015	0.0014143	0.00174873	0.00682563	-0.000648642	-0.00304491	-0.000425308	-0.00100062	-0.00135265	0.0538702
-0.000204603	-7.38106e-05	-3.07931e-05	3.33553e-05	-5.55674e-05	0.000192013	-0.000126341	-0.000414707	-0.000113701	3.1341e-06	5.83314e-05	1.05636e-05	0.000166972	0.000136188	-0.000319002	3.5251e-05	0.000165905	-1.89852e-05	-0.000142265	1.22336e-08	-7.26995e-05	-4.38078e-06	0.000181099	5.86173e-05	9.06015e-05	-9.90001e-05	0.000152602	2.59788e-05	-1.15745e-05	0.000283954	0.00328201
-6.11241e-06	-2.56215e-06	8.77131e-07	-1.26983e-05	5.51126e-06	7.84152e-05	1.58684e-06	1.21536e-05	-7.75085e-06	6.72526e-07	-6.97167e-06	1.15843e-06	-3.05605e-06	1.34948e-05	6.68961e-06	3.55281e-05	3.76176e-06	2.23274e-05	2.40676e-06	6.53587e-06	-5.35356e-06	2.21311e-06	-1.70334e-06	-1.80219e-05	2.44582e-05	-7.09224e-08	-7.54497e-05	1.90731e-05	-8.57901e-06	-1.10196e-06	0.000386296
5.84398e-07	9.54474e-08	-5.1384e-08	4.10371e-06	1.17345e-06	2.49056e-06	6.82723e-07	-2.75959e-06	-1.27745e-06	4.10533e-06	2.05776e-06	-2.95632e-08	1.77875e-07	2.65664e-06	2.71841e-06	-8.41749e-07	-3.53633e-06	-2.82072e-07	-7.6951e-06	5.82532e-09	-1.22645e-08	2.90745e-07	3.42102e-06	4.45319e-07	1.01758e-06	-3.3592e-06	-7.24251e-07	1.91665e-06	3.18107e-08	-7.07133e-07	4.92513e-05
2.81001e-07	2.85424e-07	8.56283e-09	3.52219e-08	1.40278e-07	-1.34281e-08	5.19289e-08	-1.02718e-07	-5.82669e-09	-1.24789e-07	4.56496e-08	8.90643e-08	2.8335e-08	-7.30995e-08	-4.98953e-07	1.17183e-08	-4.67294e-08	2.03596e-07	-7.61967e-07	1.13594e-07	-1.61421e-08	1.3346e-07	-5.73889e-09	-1.96825e-09	-7.24767e-08	-2.36187e-07	-2.93595e-08	-6.7387e-08	1.0506e-07	3.48782e-07	3.93845e-06
-9.41684e-09	1.49727e-08	-5.04045e-09	-1.68492e-08	1.41116e-09	3.08357e-09	1.87361e-09	7.52611e-09	-6.9176e-09	2.65402e-08	4.14302e-09	-2.30307e-09	-3.84587e-09	-5.18798e-09	-2.62985e-08	5.83773e-10	-6.30543e-09	-7.36723e-09	5.87422e-09	1.31582e-09	6.47649e-09	2.11989e-09	1.54287e-08	4.30108e-09	-1.44876e-09	-1.78094e-09	-4.77421e-09	2.24887e-08	6.16799e-10	-8.14029e-10	2.17106e-07
2.22455e-11	3.25674e-11	4.80027e-10	6.50227e-10	7.90293e-11	-9.10532e-10	2.22919e-09	3.8997e-09	1.99481e-09	1.52195e-09	-4.07223e-09	1.88143e-10	-6.22846e-11	-2.82998e-10	2.39004e-09	-8.38299e-10	1.60911e-09	-9.39065e-10	-2.30097e-10	-3.58107e-10	3.15891e-10	-6.40143e-11	-2.63735e-11	-5.05948e-11	6.63245e-10	1.51617e-09	-8.46123e-10	2.56917e-10	-2.33756e-10	-7.51482e-10	2.75152e-08
-5.55256e-11	-7.72519e-11	1.42128e-11	6.28157e-11	1.50932e-12	-1.03463e-11	-1.80006e-11	3.31329e-11	-5.35184e-10	-1.4658e-10	-5.70741e-11	2.42041e-11	5.17354e-12	1.51437e-11	-1.34987e-10	-1.01503e-10	-1.75109e-10	1.42179e-10	-4.41356e-12	-8.39156e-11	8.68234e-11	7.2443e-11	-7.69082e-11	1.03675e-11	3.03454e-10	-5.39949e-12	1.31961e-11	-1.63812e-10	2.11736e-11	-1.44535e-10	2.59637e-09
-4.43593e-12	-5.89396e-12	-5.43765e-13	1.22345e-11	4.27115e-12	-4.74396e-13	3.70147e-13	9.97211e-12	4.8451e-12	9.69917e-12	-7.80675e-12	9.8548e-12	3.96869e-11	-6.43546e-12	4.39041e-12	-2.44245e-12	6.68193e-12	-6.27053e-13	2.13095e-12	3.91035e-12	-9.87441e-13	7.21464e-12	3.82357e-12	-1.32994e-11	1.22642e-13	2.97754e-11	1.20513e-11	5.49122e-13	-2.59965e-12	2.90335e-11	2.36164e-10
-4.30856e-13	5.76441e-13	-6.32163e-13	-1.17438e-12	-1.23762e-13	-2.11571e-12	6.88955e-12	6.53095e-14	9.04582e-13	1.42356e-12	-8.85931e-13	7.04151e-13	-7.83854e-15	-2.23748e-13	-3.87853e-13	3.84858e-13	-1.41609e-13	5.655e-13	1.54055e-14	-1.22416e-12	-2.01639e-12	-7.80735e-14	8.16879e-13	-2.63231e-13	9.01947e-13	-1.22339e-12	1.73185e-13	5.86755e-13	1.4032e-13	4.16336e-13	2.54939e-11
1.42842e-13	-1.8989e-14	4.39093e-15	1.65727e-14	-1.61781e-13	5.62694e-15	-4.69484e-15	1.00188e-14	1.86069e-14	-1.10213e-13	-6.97283e-14	1.47729e-13	2.23067e-14	-7.21555e-14	1.44052e-13	-2.11503e-14	1.40086e-13	3.30195e-14	-1.77427e-14	-8.60791e-14	1.4416e-13	-3.01158e-14	1.60901e-13	-8.53267e-14	-2.01305e-13	-2.03871e-14	-4.96739e-14	-6.40605e-15	-2.12992e-14	1.38195e-14	1.98118e-12
-1.84197e-14	-9.91652e-15	-3.00721e-15	1.05015e-15	1.49142e-15	3.19119e-15	-7.13239e-15	-3.41485e-15	-5.97814e-15	1.40845e-15	5.17161e-15	6.47913e-15	1.21529e-15	3.27725e-15	4.25675e-15	-1.43937e-15	-9.17482e-15	-2.1481e-15	1.00324e-14	-1.16135e-14	4.97058e-15	1.72496e-14	-5.34364e-15	5.22507e-15	4.24428e-15	-1.19369e-15	3.24866e-15	-8.03312e-15	3.5424e-15	-1.83092e-15	1.647e-13
-9.2637e-17	-3.28327e-17	4.69773e-16	2.66461e-16	2.29314e-16	1.04564e-16	-3.48158e-16	-1.99276e-15	1.2802e-16	3.17178e-16	2.21352e-16	-1.37359e-15	5.16251e-16	1.21677e-15	2.07043e-16	-5.20491e-16	-8.86964e-17	2.37345e-16	-1.95333e-16	9.30022e-16	-1.17394e-16	-1.70133e-16	-2.41184e-16	6.29565e-16	-1.36585e-15	-8.1103e-16	-2.41659e-16	-1.49166e-16	-6.69133e-16	4.22446e-16	1.43062e-14
2.92003e-17	3.54369e-17	-7.50384e-18	1.49584e-16	-1.09589e-17	5.43606e-18	1.35974e-17	3.37815e-17	2.76267e-17	1.49313e-16	-1.02476e-17	5.57641e-17	-7.05404e-17	-6.5464e-19	1.16037e-17	-4.04007e-17	6.61506e-17	5.07981e-19	-5.57414e-17	1.24012e-16	5.05676e-17	-6.65688e-17	-8.72913e-17	-1.38254e-17	-5.04611e-17	2.31647e-17	-3.85956e-17	2.24098e-18	2.66721e-18	8.16136e-17	1.31506e-15
1.23302e-18	4.82603e-18	7.92185e-19	-4.18257e-19	1.58875e-17	-1.19344e-18	-6.13432e-18	7.75824e-18	2.30538e-18	-2.07811e-18	-1.67082e-18	4.0333e-18	-4.57221e-19	-2.74563e-18	-5.29659e-18	1.65182e-19	1.45094e-17	-3.16859e-18	-3.89577e-18	8.50452e-18	3.50402e-19	2.14544e-17	-4.89429e-18	1.87498e-18	-3.42604e-18	5.95298e-18	-3.36759e-19	8.30621e-18	-1.62226e-17	-8.65571e-19	1.50758e-16
3.76325e-20	1.15595e-19	-5.74622e-19	-1.40858e-19	-1.98666e-19	-9.82056e-20	4.57923e-19	-4.72709e-19	-3.6621e-19	4.51272e-19	-3.00587e-20	1.97927e-19	2.91909e-19	-5.50926e-20	-6.07541e-19	5.32581e-19	-5.47391e-19	-8.67712e-20	-1.49076e-19	-3.60279e-20	1.30076e-19	3.42464e-19	1.85921e-19	1.11691e-19	-1.25332e-18	5.30389e-19	-2.31767e-20	-9.22254e-20	-4.40454e-19	-4.34503e-20	8.60123e-18
3.5292e-20	-8.85599e-20	6.32978e-20	1.52094e-20	1.98086e-20	5.04395e-20	-7.7663e-21	-3.23692e-20	-1.85816e-20	-7.46582e-21	-3.36446e-20	3.83715e-20	2.92787e-20	-3.53645e-20	1.4496e-20	5.35e-20	2.97179e-21	-1.41996e-19	5.86794e-20	-2.26656e-21	2.28229e-20	2.96674e-20	5.25585e-21	8.20549e-20	1.35952e-20	-9.71433e-20	-2.99068e-20	-1.56455e-19	3.7128e-22	3.51888e-20	1.22182e-18
8.5339e-22	-5.1469e-21	-2.68398e-21	-4.87384e-21	1.25142e-21	4.25507e-22	6.35541e-21	5.88717e-21	-5.56852e-22	-1.25113e-21	-1.9527e-21	-6.58401e-22	1.00215e-20	7.90445e-22	2.62366e-21	5.32607e-22	-5.12241e-22	-4.78517e-22	7.40821e-22	1.5372e-22	2.09972e-21	-9.23839e-23	-4.83125e-22	4.6685e-22	1.73071e-22	6.9723e-21	2.64636e-21	-2.61771e-21	-3.95895e-21	8.02246e-22	6.8063e-20
-1.12096e-22	1.28461e-22	5.3586e-22	-1.40483e-22	-1.34645e-22	-1.84359e-21	1.09643e-22	1.55149e-22	-3.69072e-23	8.54978e-23	2.56191e-22	3.14737e-23	1.64476e-22	9.85998e-23	3.68487e-22	5.69631e-24	2.98982e-22	-6.34187e-22	-7.75822e-23	3.71522e-22	-1.40904e-22	-1.59587e-21	7.76205e-23	2.27838e-22	1.35608e-22	-9.95646e-23	-2.83459e-23	1.98798e-22	-1.53128e-22	1.57212e-22	8.40442e-21
7.20799e-23	-1.54893e-24	-6.92982e-23	6.33386e-24	-4.45321e-23	-9.29438e-24	9.84401e-23	1.65358e-23	1.12067e-23	-2.11833e-23	8.17552e-24	-1.74405e-23	9.40965e-24	-1.2494e-24	-5.25646e-24	-7.09197e-23	-3.3641e-23	-6.09119e-23	-1.07905e-23	-1.45419e-23	-1.37891e-24	2.76811e-24	-3.56441e-23	1.51916e-24	6.23188e-23	5.22392e-23	-4.59447e-23	2.76227e-25	5.27682e-23	-2.99642e-23	8.67612e-22
-2.15115e-24	-3.18856e-25	-9.66741e-24	-1.5548e-25	5.38338e-25	4.23536e-25	2.57558e-24	-4.97974e-24	-2.76543e-24	-1.10129e-24	-1.96106e-24	-1.21651e-24	-1.95817e-24	-3.9811e-25	1.19954e-25	3.05496e-24	-5.95409e-24	1.08295e-25	-3.66466e-24	1.47483e-24	1.19173e-24	1.71602e-24	-8.00565e-25	1.16427e-24	-1.93322e-25	-1.08e-23	-1.09532e-24	-7.3865e-24	2.35313e-24	4.76749e-24	7.60558e-23
5.16954e-25	6.20893e-26	-1.16729e-25	8.00424e-26	1.50661e-25	-1.02058e-25	1.46008e-26	-1.00874e-25	2.77563e-25	1.03505e-25	-6.09404e-26	1.31972e-25	3.72894e-26	7.07479e-27	-1.99155e-25	-3.56995e-25	-9.07137e-26	2.12841e-25	-6.08424e-26	-8.4483e-26	2.46481e-25	1.2517e-25	-2.01031e-25	-5.64751e-26	9.91061e-25	-4.24285e-26	1.34361e-26	2.61377e-25	-4.96839e-25	1.58727e-25	5.36041e-24
6.16013e-26	-9.27072e-27	2.06138e-26	7.34799e-28	-2.57822e-27	6.90038e-27	-7.78273e-27	-6.6818e-27	-1.27713e-26	-2.24793e-26	-3.54995e-26	-7.44197e-26	-3.30583e-27	8.94021e-27	4.93748e-27	-6.79238e-27	2.77042e-27	6.27231e-27	-6.74876e-26	-1.58119e-26	4.49061e-26	1.63039e-26	5.54071e-26	6.83689e-27	8.54254e-27	3.647e-26	-1.14804e-26	5.26998e-27	-1.13341e-26	-6.57787e-26	6.39981e-25
-6.72792e-28	-1.67457e-27	1.63402e-27	-9.6544e-28	2.82288e-27	-2.26365e-27	1.48123e-27	7.61115e-29	3.86678e-27	-8.45014e-28	-3.07255e-27	-8.54231e-29	-3.42545e-28	-1.70401e-28	-2.42869e-28	-2.94706e-27	-6.53979e-27	5.38548e-28	-1.07823e-27	-1.53031e-29	2.98795e-28	-1.99977e-27	-5.55404e-28	-5.95744e-28	2.54653e-27	2.32714e-28	-2.76871e-27	-3.47026e-27	-8.86538e-28	-2.67688e-28	4.49574e-26
6.27157e-29	6.32446e-29	2.7473e-29	-1.15261e-28	-2.48729e-28	-1.01733e-28	-1.45684e-28	3.43974e-29	-2.17424e-28	-3.51265e-28	2.00669e-28	6.81705e-28	-9.76154e-30	-1.05646e-28	5.67776e-29	-6.34151e-29	1.25e-28	-6.9456e-29	-3.41381e-28	-4.2527e-29	-5.09047e-29	1.73526e-28	6.05272e-29	3.74699e-29	-1.61787e-28	-2.09871e-28	-6.36424e-28	5.4172e-28	-1.67727e-29	4.58762e-29	4.99914e-27
-4.93593e-31	-3.16421e-29	-7.08423e-29	-6.64298e-31	-1.80469e-29	-1.25633e-30	-8.79985e-30	-1.08756e-29	1.60388e-29	-5.44694e-29	3.1552e-29	-1.34767e-28	-2.68898e-30	3.25391e-29	-1.09691e-29	4.34073e-30	4.21331e-29	-4.66143e-30	-2.22434e-29	2.13115e-29	-8.74755e-30	-1.05594e-29	-4.95858e-30	1.42569e-29	5.26045e-30	-2.15639e-30	-7.78378e-30	-8.13776e-30	6.04904e-31	-5.60819e-29	6.38883e-28
-1.67666e-30	-1.8666e-30	-2.521e-30	2.96085e-30	2.47373e-30	9.15443e-32	-6.36497e-31	2.68979e-30	4.26416e-31	1.12546e-30	3.04576e-30	3.06269e-31	-1.31273e-30	-1.44979e-31	6.9065e-30	-2.64094e-30	1.51261e-30	5.26837e-31	-1.31559e-30	1.71661e-31	4.24526e-31	1.10061e-31	-1.35773e-31	4.01426e-31	1.74792e-30	6.47803e-31	-2.96294e-31	-2.03113e-31	6.27688e-31	3.22567e-31	3.92696e-29
-3.69489e-31	-4.47797e-33	4.65269e-32	9.96555e-32	2.74069e-32	-1.7272e-31	1.83739e-31	-5.38788e-32	4.25197e-32	-7.99013e-33	8.94517e-32	-1.85862e-32	1.37016e-32	9.30448e-32	-3.0636e-31	-2.19987e-32	-6.36183e-32	1.2941e-31	2.52796e-31	-6.44691e-32	-2.7237e-31	2.57364e-31	2.68329e-32	4.51641e-32	1.92136e-31	1.60523e-31	-4.41737e-31	1.02787e-32	-2.24925e-33	-1.9528e-34	3.47069e-30
3.14185e-33	1.23337e-33	3.65778e-33	-1.03778e-32	-3.56778e-33	-1.20524e-32	4.65847e-33	-9.30911e-34	1.84224e-32	2.83344e-33	1.59185e-32	2.34372e-32	9.23977e-33	-3.44804e-32	-4.23622e-34	4.26244e-33	7.93359e-33	7.25548e-33	8.96026e-33	2.76316e-32	-7.8532e-32	-1.67609e-33	-1.50056e-32	3.3362e-33	-3.84336e-33	-2.95321e-33	2.74799e-34	1.98771e-33	1.16957e-32	2.11746e-32	3.40898e-31
8.86363e-34	1.01852e-33	-1.91382e-34	9.18418e-34	4.34908e-34	7.14652e-34	-2.26633e-35	1.89849e-33	8.36744e-34	1.17779e-34	9.0094e-34	1.62004e-33	-7.65988e-34	7.7253e-34	-1.64068e-34	-5.53504e-34	5.73358e-35	9.17937e-34	-3.45726e-34	4.56696e-34	1.03782e-33	3.74226e-34	-5.61319e-34	-6.4466e-34	1.42713e-33	8.00804e-34	5.42552e-33	2.57122e-33	1.29564e-33	-8.97857e-34	2.86309e-32
-1.28309e-34	-9.12391e-35	6.73443e-36	1.25533e-34	2.73653e-35	1.50944e-34	2.41284e-35	-1.3238e-35	-7.86834e-35	2.36497e-35	1.75341e-35	-1.63538e-34	2.69477e-35	1.18114e-34	3.66998e-35	-7.42329e-35	-1.03454e-34	1.27479e-34	-4.14657e-35	5.7621e-35	-7.97409e-35	-8.42012e-35	3.18504e-35	1.30716e-34	5.76201e-36	1.23896e-34	6.132e-37	-7.62795e-36	-4.11127e-35	-5.39308e-35	1.99636e-33
1.3773e-35	1.12707e-36	4.15913e-36	-4.78159e-36	6.20699e-36	-5.51056e-36	2.03336e-36	6.73308e-36	2.5834e-36	-1.14737e-35	-7.7798e-37	-1.17438e-35	3.52455e-37	1.31921e-36	6.3909e-36	1.15042e-36	-1.3558e-35	-3.70543e-36	1.3609e-35	-1.25613e-35	-2.46639e-35	-1.15469e-36	9.64923e-37	-2.43104e-35	3.04606e-36	9.07169e-36	3.73434e-36	3.73863e-36	4.58759e-35	-2.46072e-36	2.42572e-34
-9.06037e-38	-3.30911e-37	1.34165e-36	-2.36265e-38	-4.45332e-37	3.89973e-37	1.28735e-37	-1.16966e-37	1.11068e-36	-1.39976e-37	1.28101e-38	1.97505e-37	-9.52574e-38	7.69183e-37	3.00852e-37	-4.1502e-38	1.97274e-37	2.61026e-36	-4.579e-37	3.03537e-37	6.02837e-37	2.10356e-36	5.60602e-37	7.86991e-37	6.08104e-37	-5.77827e-39	-4.36092e-37	1.21474e-37	8.85588e-37	-3.7239e-36	1.89395e-35
-1.0343e-38	2.00041e-38	-6.35306e-38	-2.31266e-37	1.11438e-39	1.55605e-37	4.70632e-39	-3.86787e-38	-2.41967e-38	-1.44038e-38	3.38754e-38	-3.71639e-39	-4.49321e-38	-3.07979e-38	-6.40126e-38	6.40272e-38	1.40602e-38	-1.00965e-37	3.28615e-40	-1.00562e-37	-7.091e-38	9.41411e-39	-6.5144e-39	-2.12409e-39	2.86078e-38	-3.00189e-38	-3.12807e-37	5.29582e-38	2.53869e-37	4.00091e-38	1.82836e-36
-3.9187e-39	6.65067e-39	-4.44155e-39	1.88303e-39	-5.06422e-39	-7.28017e-39	3.79074e-39	-1.10523e-39	-4.47928e-39	-2.80279e-39	5.67508e-40	-1.10332e-38	1.33538e-39	-5.01932e-39	-2.28436e-38	4.40763e-39	1.79846e-39	5.30461e-39	2.77603e-39	2.65964e-40	4.23479e-39	9.90037e-39	5.76193e-39	-5.40488e-39	-2.11086e-38	8.48634e-39	8.80384e-40	1.45853e-39	4.1296e-39	2.38042e-39	1.60514e-37
4.40369e-40	1.77351e-40	-1.60914e-40	1.15714e-40	-7.64232e-41	-3.96815e-40	6.68473e-40	9.43717e-41	-5.13404e-40	3.67224e-40	5.51972e-41	2.16772e-39	4.04244e-41	6.92478e-41	-2.16507e-40	2.61185e-40	-2.38621e-40	3.45418e-40	1.05037e-40	-1.43962e-40	3.38507e-40	7.99039e-41	4.12746e-40	-1.77926e-40	4.88533e-40	2.16495e-40	-4.29798e-40	1.04357e-39	1.73767e-41	-1.41836e-40	1.00011e-38
8.92291e-41	-2.73549e-41	-4.70038e-41	1.18083e-40	1.33715e-42	1.04387e-40	8.36677e-41	-1.16273e-41	-2.56773e-40	1.28276e-41	7.00547e-41	-1.85366e-40	-2.05184e-41	3.09218e-42	5.72482e-43	1.5012e-40	-1.08691e-41	4.0297e-41	6.84507e-41	4.83672e-41	8.64606e-41	-1.06757e-41	-1.29483e-41	-2.88184e-41	-9.18897e-41	-2.28307e-41	8.96738e-41	2.53946e-40	-9.21473e-42	-3.56606e-42	1.96002e-39
-3.82873e-42	3.96697e-42	1.30007e-42	7.51183e-44	3.19416e-43	-5.50711e-42	-4.71528e-42	-7.00347e-43	-1.26173e-43	2.75253e-42	1.56178e-42	2.22716e-43	-6.54129e-43	-3.02665e-43	1.33441e-41	-5.62726e-42	-1.95876e-42	1.37115e-41	1.3047e-42	3.56184e-42	-3.98726e-42	2.19915e-43	1.62023e-42	-5.82755e-42	2.2265e-43	5.42438e-42	-3.39663e-42	-6.98943e-42	-6.12786e-43	-2.85577e-42	9.66978e-41
-3.0234e-43	3.1826e-43	-6.53174e-45	7.80902e-44	-1.54476e-43	-6.84634e-44	2.34462e-43	-2.84961e-43	2.67387e-43	1.70877e-43	-1.43686e-42	2.05385e-43	-2.03474e-43	-2.75553e-43	-1.86707e-43	-1.3378e-43	4.03137e-44	-5.64898e-44	-1.55717e-43	-1.34294e-43	-1.17056e-43	1.50755e-43	-2.12324e-44	-9.62586e-44	9.31585e-43	-1.76921e-43	-3.76718e-43	5.95256e-43	1.31742e-43	1.86851e-43	7.49879e-42
-7.08828e-45	3.17054e-44	2.67566e-45	1.52877e-44	-1.57197e-44	-3.50563e-44	2.54857e-45	-1.04481e-44	-3.80218e-44	2.016e-44	2.01226e-44	1.06178e-45	-7.30767e-44	-6.58245e-46	8.70033e-44	-3.69814e-45	-2.63855e-44	2.96057e-44	-1.68191e-44	3.02791e-44	7.99385e-44	1.12627e-44	-1.21407e-44	4.6415e-44	-1.49194e-43	-1.42378e-44	-1.13338e-43	-1.6737e-44	1.15483e-44	-7.48228e-44	9.97057e-43
3.18879e-45	2.24487e-47	-3.43658e-46	3.80948e-45	-3.15003e-45	1.88239e-45	5.69694e-45	-4.80462e-45	-2.13527e-46	-5.09923e-45	-5.16888e-45	-2.40988e-45	-1.10551e-45	-2.78861e-45	7.99933e-45	7.84485e-46	4.82534e-45	-7.17891e-46	3.68805e-45	2.00871e-45	-4.93579e-45	7.51691e-46	3.82559e-46	9.70331e-45	-4.8059e-46	-1.08181e-45	3.74034e-45	-1.24446e-45	-2.84808e-45	-1.22562e-45	8.61021e-44
-1.12345e-46	-4.15622e-48	-2.04227e-46	8.8067e-47	-3.73149e-48	-3.97212e-47	-1.07885e-46	-2.43934e-47	2.11507e-46	-1.15711e-46	5.05458e-48	1.74774e-47	6.05538e-46	-2.64774e-46	-7.70515e-47	5.67205e-46	2.66605e-46	5.90447e-47	-1.05423e-45	-7.17119e-46	-7.03978e-47	6.5603e-46	9.10509e-47	9.87722e-48	2.23926e-47	-2.38028e-46	-1.34546e-47	-6.47632e-48	-7.04264e-47	1.78895e-46	5.90287e-45
9.25701e-48	-2.14778e-47	-1.07074e-46	-1.50521e-47	8.55122e-48	7.3683e-48	-3.46005e-47	-5.66658e-47	4.13384e-47	-9.5147e-48	2.33394e-47	4.32184e-47	5.51064e-48	1.61939e-47	2.60743e-47	-2.88308e-47	3.68668e-48	2.13482e-47	-1.13801e-46	-2.44381e-48	-6.39985e-48	-4.51211e-48	1.10797e-49	-1.80263e-47	-2.02645e-47	-1.00135e-47	-3.40705e-48	-8.96987e-49	1.11229e-47	3.925e-48	6.74026e-46
3.91347e-49	-6.54236e-49	-1.37534e-48	1.89529e-50	1.03924e-48	2.95039e-48	-1.1969e-50	1.23551e-47	1.12804e-48	-2.26242e-49	-8.02099e-49	6.39336e-48	-1.27524e-49	-8.48576e-49	-2.96184e-49	1.79007e-48	-2.26872e-49	3.03948e-48	-2.05709e-49	1.48633e-48	-7.46852e-49	-1.90137e-48	1.8743e-47	-3.10401e-48	5.54123e-48	-2.29897e-48	-8.339e-49	-1.12431e-48	2.32302e-49	-9.93746e-49	7.08867e-47
4.44347e-50	6.23607e-49	3.11755e-49	-5.98825e-50	-4.25323e-49	-1.0306e-49	1.36035e-50	7.83968e-51	-4.15753e-50	-1.41302e-50	-7.225e-50	2.28962e-50	1.3135e-49	-5.22137e-49	-1.30245e-48	-1.78206e-49	-2.30912e-50	7.1997e-50	-9.80297e-50	9.18284e-49	-3.48635e-50	-7.91006e-50	-1.91378e-49	2.97811e-50	1.87679e-50	-3.23865e-49	-8.92915e-50	5.04685e-50	-3.0807e-49	9.78007e-50	6.20929e-48
-3.19392e-50	6.62881e-51	-3.66157e-51	-9.87556e-51	2.38047e-50	-1.39379e-50	-2.45902e-50	1.29574e-50	2.58002e-50	-3.30647e-50	1.32031e-50	-6.47645e-51	-3.8945e-51	-3.51549e-52	-6.45399e-51	-1.72481e-50	-1.12775e-50	-9.00585e-51	8.18911e-50	1.55343e-51	-1.70093e-51	2.41408e-50	-5.51238e-52	2.35676e-50	-6.13782e-51	1.51403e-50	2.59249e-50	3.49517e-50	-5.53075e-50	6.17961e-51	5.31218e-49
-1.76222e-51	-4.49158e-52	-2.28142e-51	9.54077e-52	1.24916e-51	1.2494e-51	-5.0795e-52	2.07194e-52	-5.5558e-51	5.58281e-52	-6.3977e-52	2.81232e-51	5.77789e-51	3.1754e-51	2.36633e-51	1.22961e-51	-3.427e-52	-1.56007e-51	-1.35915e-52	-4.88565e-51	-4.25141e-51	-5.12986e-51	2.85056e-52	-2.32087e-51	-1.00087e-51	-1.23556e-52	1.06951e-51	-1.14889e-52	-6.69598e-52	3.09831e-51	5.57643e-50
-3.74338e-53	3.43204e-52	-2.39569e-53	-2.86545e-54	-2.22876e-52	-2.54945e-53	-1.28726e-53	1.92394e-52	-3.29844e-52	-1.23003e-53	-1.14355e-52	-2.54176e-53	-3.72277e-53	5.29461e-53	-6.08959e-53	1.34659e-52	3.24599e-53	6.32097e-52	8.19904e-53	-9.23419e-53	1.3613e-52	-5.96506e-53	6.10426e-54	6.6186e-53	-1.90659e-53	-6.23546e-53	6.5469e-52	5.85993e-53	3.92583e-52	-3.0605e-53	3.9536e-51
-9.21046e-54	-1.47409e-53	1.34105e-53	4.29503e-53	-1.19273e-53	-2.18753e-54	1.14246e-53	3.05503e-54	1.12115e-54	3.55337e-54	-1.13137e-54	-3.68173e-53	5.59881e-54	3.73477e-54	-5.26249e-54	-4.0359e-53	1.50829e-53	2.78197e-53	1.8336e-54	-2.05282e-53	2.72223e-53	-6.05182e-53	2.78028e-54	9.46556e-55	1.50242e-53	4.01655e-54	-8.58527e-54	-1.19258e-54	2.84284e-53	-1.23968e-53	4.3286e-52
1.12595e-54	7.14219e-54	-4.48584e-55	3.07882e-54	-2.94945e-55	-1.02484e-54	6.51083e-55	1.71082e-54	4.61409e-55	6.17767e-55	1.04506e-54	-1.58442e-55	-1.86131e-54	-5.85359e-55	-2.64399e-55	-1.98338e-54	8.11804e-57	7.87231e-55	-1.15492e-55	-3.07452e-55	-2.61751e-54	-1.5252e-54	2.66975e-55	-1.27561e-54	-3.62927e-55	7.88887e-55	6.29788e-55	2.48439e-55	2.95944e-54	3.2533e-56	3.438e-53
3.97428e-57	-1.05698e-55	-2.47116e-56	-7.20936e-56	-7.79473e-56	4.17966e-56	-2.63667e-56	2.53228e-56	-5.88808e-56	2.5012e-56	-2.79156e-57	4.93173e-56	-2.85668e-56	-5.04482e-56	-1.49848e-55	-1.3503e-55	1.3761e-55	2.45424e-56	-3.8619e-56	5.20196e-55	-1.17421e-55	3.60154e-57	-6.60831e-56	3.22928e-57	-9.15858e-56	5.19965e-56	-2.94897e-56	-2.79524e-56	-5.60853e-56	3.04665e-56	2.07668e-54
-8.43902e-57	-7.86144e-57	-7.25334e-60	9.98952e-57	2.48089e-56	9.37437e-58	-5.10713e-57	-6.25966e-57	3.76129e-56	-6.38983e-57	-2.26144e-57	5.739e-57	4.44841e-57	-1.16063e-56	2.04066e-57	-7.82338e-57	1.41849e-57	5.95815e-57	-9.84304e-57	3.59674e-57	4.12408e-57	-1.03878e-56	8.14791e-56	-1.42781e-56	-2.35933e-56	3.3714e-57	3.86999e-57	-1.05928e-57	6.08752e-57	-1.24272e-57	3.11642e-55
-1.04278e-57	3.97962e-58	-1.88078e-57	3.24601e-59	1.03116e-58	1.58591e-57	-7.95786e-59	-2.01852e-58	-2.33739e-57	1.58923e-58	-2.35369e-58	2.2045e-58	-5.46805e-58	8.46958e-58	4.54835e-58	7.81502e-58	1.58502e-57	1.94021e-58	3.16224e-57	4.11944e-58	4.16774e-59	-1.21484e-57	-1.9175e-58	2.0994e-57	9.63443e-58	-4.42224e-57	3.26323e-58	5.24263e-58	7.70904e-58	6.08825e-58	2.74236e-56
-2.28961e-59	3.24392e-58	-7.50257e-59	-7.93731e-59	-6.55876e-59	-7.05907e-60	5.69376e-59	1.39393e-59	3.79706e-59	-4.25445e-59	-3.36931e-58	1.61795e-58	-2.97284e-59	-9.50242e-59	-3.6795e-60	4.09434e-60	1.28753e-58	-8.64862e-59	-1.83791e-59	4.11589e-60	-3.93607e-60	-5.63509e-59	-7.62587e-59	1.17388e-58	3.01909e-59	3.36875e-59	2.8303e-59	-1.26018e-58	3.61445e-58	3.77869e-59	2.46608e-57
-2.8718e-59	5.88809e-61	-3.70759e-60	-1.51201e-60	1.12922e-59	-7.0134e-61	-1.17113e-60	-1.03467e-59	-1.50118e-60	-6.7759e-61	-2.47831e-60	-3.20846e-60	-7.52409e-61	6.49926e-60	1.30891e-59	-4.31216e-60	5.02469e-60	-1.21941e-60	-3.48897e-60	-1.29223e-60	-8.38522e-60	6.53319e-60	-5.3265e-60	-8.62929e-60	4.50971e-61	-3.70225e-61	-8.18283e-60	-2.46644e-61	7.47845e-61	-3.30622e-60	1.4376e-58
3.21303e-61	-5.11388e-61	-1.74694e-60	1.60478e-61	1.48308e-60	-1.49644e-61	-1.07695e-61	-1.44229e-61	3.91966e-61	6.10092e-61	-1.16178e-60	-1.93564e-60	2.47108e-61	-4.69291e-61	-1.58787e-60	7.60316e-61	-1.62953e-62	-2.53366e-61	7.28836e-61	-2.92519e-61	-9.09231e-61	-2.55314e-61	2.22456e-60	-1.25302e-61	-1.26861e-61	2.11425e-60	3.21896e-61	7.30233e-61	6.47802e-61	-9.65067e-61	2.15003e-59
8.83779e-62	8.49156e-62	-4.75934e-62	-2.76553e-61	-6.28343e-62	-1.04355e-61	-1.70726e-61	-1.63785e-61	8.69011e-63	-2.05903e-61	4.89885e-62	-1.94237e-62	-7.28457e-62	-4.70905e-62	1.173e-61	-5.20801e-63	1.13777e-62	-6.03415e-63	1.67282e-61	-8.21905e-63	1.11527e-61	5.65737e-63	1.12631e-62	-7.63763e-62	-3.69219e-62	-2.07589e-62	4.24085e-62	7.59479e-62	1.64188e-63	-1.02364e-61	2.20237e-60
-4.04008e-64	-7.40315e-63	-7.46915e-65	3.66401e-63	-1.08332e-63	6.73774e-63	2.06047e-63	4.55232e-64	-8.28563e-63	3.15422e-63	2.22203e-63	-3.8148e-63	-1.80882e-63	-3.51876e-63	5.99037e-63	-7.57603e-63	-4.42514e-63	1.66665e-63	-1.23633e-62	2.33526e-63	7.09496e-63	8.49087e-64	-2.40161e-63	1.62188e-63	-1.05795e-63	-1.48239e-62	-2.24734e-64	7.2792e-64	-2.86517e-63	-1.53543e-62	1.26065e-61
1.82363e-63	-2.98253e-64	-3.42778e-64	-5.02773e-65	5.61332e-64	-4.81354e-64	-3.55275e-64	5.80966e-65	1.80741e-64	-3.05883e-64	-5.75505e-64	5.0474e-64	5.40333e-63	6.65196e-64	1.9592e-64	3.14254e-64	-2.03096e-64	-8.27304e-65	-2.77631e-64	5.97003e-64	9.91661e-64	3.82552e-65	1.15199e-63	-1.79973e-64	-2.71742e-64	4.06678e-64	5.22004e-64	-3.05354e-64	3.6492e-64	4.00339e-64	1.79099e-62
2.04304e-65	1.11097e-65	-1.97873e-64	9.55102e-65	-3.23629e-65	-2.58378e-64	-3.55354e-65	3.78043e-67	-3.55087e-65	-6.90473e-66	-1.19574e-65	-1.37185e-65	-8.50154e-66	-1.70787e-64	4.46125e-65	-9.91706e-66	-3.01823e-65	4.00177e-65	1.89632e-66	2.23125e-65	-9.17092e-65	7.11249e-65	-7.59199e-67	-4.6327e-65	9.07991e-65	5.24615e-66	7.0309e-65	-1.90442e-65	7.62094e-65	2.23957e-65	1.54182e-63
-3.64123e-67	-2.25478e-66	-1.37599e-66	4.63052e-66	-1.60339e-66	2.72774e-66	-1.06839e-65	-4.50427e-66	-4.31355e-66	4.24294e-66	2.32485e-65	2.85238e-67	2.98468e-67	-1.11032e-65	-2.70235e-66	-4.51525e-66	-1.63121e-66	3.8162e-66	-1.18842e-66	3.54466e-66	2.16592e-66	-5.72191e-66	1.28277e-66	7.3755e-66	-3.73416e-68	-2.73377e-66	-6.94644e-67	7.88358e-67	-1.20981e-65	1.18097e-65	1.33743e-64
-4.77352e-67	-1.44401e-66	8.15973e-69	-2.34224e-68	1.06738e-67	-9.6034e-67	-6.04773e-68	-5.64421e-67	6.02104e-68	3.3718e-67	-1.03963e-67	-1.73401e-66	-2.60137e-67	2.81987e-67	-3.44376e-67	-1.31659e-68	1.2147e-67	-1.36548e-67	1.31853e-69	6.50209e-67	2.90874e-67	1.30361e-66	-9.06182e-68	-1.72486e-68	1.68975e-67	-4.41296e-67	-9.74161e-67	-1.32061e-67	-1.21463e-67	7.00895e-67	1.19307e-65
2.16508e-68	1.82543e-69	7.21477e-69	-3.32312e-69	5.46198e-70	-2.71904e-68	-1.26621e-69	-2.04497e-68	2.29427e-67	3.44206e-68	1.05473e-68	-3.12336e-68	4.18593e-68	3.77409e-68	4.62595e-68	-6.3858e-68	3.50541e-69	-2.13262e-69	-1.00352e-67	-4.26223e-68	6.75154e-69	-2.50605e-68	-3.77819e-68	-5.60873e-69	-5.36785e-69	-6.795e-68	-6.55015e-70	1.56515e-69	3.6658e-68	2.67897e-68	9.41613e-67
-1.15576e-68	-4.39141e-69	1.62667e-69	5.94949e-70	-6.67813e-70	-1.97404e-69	2.0056e-69	-1.44949e-68	1.17501e-69	-9.69401e-70	-3.01548e-71	-4.47692e-69	3.73014e-69	1.75119e-69	-1.02405e-69	6.36948e-69	-9.06833e-70	2.00289e-69	-3.3448e-69	9.04145e-70	-2.20878e-68	1.66347e-70	9.38444e-70	-1.26679e-69	4.77299e-70	1.82269e-69	-2.78184e-69	-2.55425e-69	1.6463e-68	2.28346e-69	1.1484e-67
-1.81518e-70	1.12559e-71	-4.34203e-71	5.31765e-71	-4.07994e-71	-1.24531e-70	-1.55288e-71	2.03226e-70	-1.47803e-69	-4.50083e-71	2.53888e-70	-6.64898e-70	1.04586e-70	8.50554e-71	1.07904e-70	1.97638e-70	3.88061e-70	-2.30887e-70	-2.27697e-71	2.32618e-70	1.11009e-70	7.96303e-71	-1.08477e-71	-9.98256e-72	-1.94234e-70	-2.41985e-70	-3.93898e-70	3.03981e-70	6.73261e-71	1.65959e-71	5.91429e-69
7.29887e-73	6.01358e-72	-1.47769e-71	-1.62128e-71	-3.52817e-72	1.50973e-72	4.33404e-71	6.36797e-72	-2.99216e-71	2.02139e-71	-3.87082e-72	-4.07079e-71	-1.20692e-71	1.68623e-71	2.53497e-71	2.00052e-72	5.12604e-72	2.88845e-71	5.64793e-72	-1.95552e-71	2.84551e-71	1.86849e-71	1.54578e-71	5.61814e-71	1.40352e-72	-6.22973e-72	1.41308e-71	-1.29431e-71	-1.30568e-71	-1.12792e-71	4.80512e-70
-1.75985e-73	-3.51664e-73	1.76956e-73	1.52819e-72	1.2204e-73	7.07772e-72	-3.97774e-72	-8.15663e-72	-1.42593e-73	-5.38873e-73	-1.74172e-72	6.45314e-73	-1.46052e-74	-1.4788e-72	-4.86531e-74	1.23179e-72	-5.98992e-73	6.89198e-73	-8.36563e-73	-2.90267e-72	1.36411e-73	-2.13717e-73	1.80213e-72	3.64101e-72	4.26905e-72	1.11488e-72	-8.06641e-73	4.70625e-72	2.74764e-74	-4.27177e-73	4.95814e-71
-3.49282e-75	6.96531e-74	-1.90021e-73	9.99514e-74	-2.41432e-73	2.21319e-74	4.89898e-74	4.63065e-73	2.12867e-73	1.07442e-73	-3.11972e-73	-3.23236e-74	-2.93509e-73	1.5407e-73	-1.96462e-73	-2.63976e-74	2.27436e-73	-4.71959e-73	6.34495e-74	4.54366e-73	-4.87517e-73	-6.88546e-73	2.80943e-74	8.65327e-75	1.68645e-73	-1.24256e-73	1.98232e-74	5.33087e-74	3.50739e-74	-1.73278e-73	5.47819e-72
1.74925e-73	-5.5668e-75	-1.81827e-74	7.7885e-75	-6.24445e-75	-1.70955e-74	1.78356e-75	-1.411e-74	4.02061e-75	-8.06793e-75	2.38482e-74	1.31535e-74	-2.11728e-74	2.03734e-74	2.66345e-74	3.08874e-74	-1.7381e-74	-3.03622e-75	1.74684e-74	5.65584e-74	2.65829e-74	-1.31407e-74	1.25155e-74	-3.52882e-74	-4.19315e-75	-2.14853e-75	-3.89699e-75	-3.31883e-75	3.20997e-75	-2.34408e-74	6.16035e-73
1.20916e-75	1.89992e-76	-5.6803e-75	5.30659e-75	8.44162e-76	-1.49383e-76	7.10962e-76	-1.05883e-75	-5.36145e-76	3.09926e-75	3.85821e-75	1.13309e-75	7.66175e-77	-1.38938e-76	-2.61854e-75	1.26513e-76	4.54743e-76	-5.8207e-76	7.6814e-75	-8.05668e-76	3.70331e-77	1.39188e-75	-1.33042e-76	-2.15376e-75	1.67972e-76	-1.29378e-75	1.13475e-75	-7.16612e-76	-1.56195e-75	-5.29741e-76	4.53811e-74
1.65279e-77	-2.91325e-77	-8.12182e-77	-3.58114e-76	-6.44437e-76	-1.24942e-76	3.80221e-76	7.77822e-77	-4.00963e-77	-2.6211e-76	-1.19267e-76	-4.41389e-77	-9.85288e-77	-1.3922e-76	-8.94317e-77	1.09293e-78	-3.36407e-76	-2.48086e-77	-9.60674e-77	9.44862e-77	-7.29689e-76	-8.77161e-78	-1.41405e-76	-6.10203e-77	2.25316e-76	-1.89309e-77	1.19789e-76	-7.75456e-77	-2.21977e-77	-1.15557e-76	4.57825e-75
2.11504e-77	-1.92949e-78	8.32698e-78	8.11856e-79	-6.93566e-78	3.04259e-77	-7.78898e-79	-4.29587e-77	4.21543e-77	1.28427e-77	3.35422e-78	-5.66118e-78	1.20203e-77	-1.46468e-77	-9.90421e-78	4.73686e-78	-4.17498e-78	1.56103e-77	-4.02186e-77	-2.1495e-78	-1.51591e-78	6.50893e-79	-1.19296e-77	-4.57475e-78	-9.68334e-78	-1.70581e-78	3.92695e-78	-1.61141e-77	-8.16017e-78	8.85534e-78	3.47909e-76
-7.02807e-79	1.06346e-78	4.93246e-80	1.43522e-79	-2.13264e-78	-4.82628e-78	-2.34072e-80	-1.34348e-78	-2.71728e-79	-3.82778e-80	-1.07161e-79	-5.4434e-80	2.77245e-79	-9.39308e-80	8.61646e-79	1.96466e-79	-9.92982e-78	-3.52778e-78	2.3844e-78	2.54517e-79	-1.0966e-79	-4.35043e-78	2.03523e-79	-5.83962e-79	1.53743e-81	1.08992e-79	7.78388e-79	8.82266e-79	1.52896e-78	-3.78259e-78	4.06126e-77
-1.5213e-79	-4.01458e-79	1.20618e-80	5.30527e-80	2.05252e-80	1.82952e-80	-2.94166e-81	6.19493e-80	-1.58126e-79	1.06251e-79	1.73162e-79	1.37057e-79	-1.57609e-79	-4.48951e-80	7.91916e-81	1.23003e-79	-5.0821e-80	4.11112e-80	-3.11111e-80	4.2682e-80	-8.60474e-81	-4.46303e-79	8.87445e-80	1.1797e-79	3.59414e-79	-7.88199e-80	-4.91398e-80	3.46547e-79	9.35468e-80	1.2735e-79	3.5126e-78
-1.38723e-80	-1.13893e-80	-2.18661e-81	-2.26549e-82	6.02484e-81	3.01645e-80	8.51638e-81	-2.07415e-80	4.01399e-81	2.29673e-81	5.4392e-81	-8.85105e-82	2.42187e-81	-8.77515e-82	-9.63695e-81	2.83884e-81	1.27783e-80	-1.02819e-82	4.00794e-81	-1.0096e-80	-2.76162e-80	6.0817e-81	-3.60318e-81	-3.21896e-81	1.53145e-82	-6.13418e-81	-1.47545e-81	1.65195e-81	-7.23992e-81	-1.25546e-80	2.18247e-79
-4.555e-83	-2.69556e-81	3.64644e-82	4.45098e-82	7.67725e-82	4.62134e-82	8.71607e-82	-7.13415e-83	-7.42843e-82	-2.03083e-82	8.65136e-82	5.15229e-81	3.31559e-82	3.89071e-82	2.78013e-82	4.15776e-83	-1.69339e-82	8.26547e-82	2.59532e-82	6.19767e-83	3.30511e-81	2.1936e-82	1.33895e-82	-1.18292e-83	2.67214e-83	-2.70768e-82	1.04204e-82	-2.88397e-82	-4.97295e-82	-4.20758e-82	2.0323e-80
-3.47789e-82	3.26065e-83	-3.12748e-83	2.54431e-83	-5.38565e-83	-1.36535e-82	-2.68934e-83	-8.7844e-83	-2.701e-82	2.84661e-83	-1.15716e-82	-9.39253e-85	3.88354e-83	-5.39809e-83	9.28173e-83	-3.69737e-82	1.14999e-82	-2.46983e-83	-2.55646e-83	5.77645e-83	9.52665e-83	-2.20108e-83	1.08635e-84	-3.01945e-83	-8.09505e-83	-1.28689e-82	2.54838e-83	-7.24566e-83	1.68386e-84	-3.9528e-83	2.43321e-81
8.84623e-84	-9.6472e-85	3.21035e-84	1.50306e-83	-1.90419e-84	-1.98961e-84	1.0077e-84	2.09382e-83	4.71746e-84	-2.682e-83	3.13853e-84	-1.24213e-83	-9.15936e-84	5.15233e-83	5.16312e-85	-4.15068e-84	2.09864e-83	-7.96879e-84	-6.99251e-84	1.09834e-83	2.25821e-85	1.96787e-84	4.94787e-84	5.0872e-85	-3.58131e-84	1.82044e-84	-1.69947e-84	-9.53164e-84	4.22704e-83	3.66417e-84	2.83487e-82
-9.54947e-85	-1.9578e-85	8.64276e-85	-8.09992e-86	1.49748e-85	1.50524e-85	1.44419e-86	6.80442e-85	1.28337e-84	-1.71028e-84	-2.78226e-85	-1.17259e-87	1.20547e-85	5.71774e-85	1.35314e-84	1.23896e-85	2.48054e-85	-2.6829e-85	5.36624e-85	2.71312e-85	-8.34593e-86	1.03533e-85	1.69151e-85	1.3761e-84	4.08376e-85	-4.65993e-84	6.42132e-85	4.92734e-85	1.34199e-84	3.27667e-85	1.94629e-83
1.75198e-86	2.63292e-86	3.2481e-86	5.45296e-87	7.88217e-86	-1.81211e-85	5.56673e-86	-4.08161e-85	-9.39842e-87	-6.43458e-86	2.64831e-86	2.07164e-85	-1.31804e-86	-1.93511e-86	-5.60218e-86	-1.05107e-86	-4.43129e-86	5.6834e-86	-1.30584e-86	1.62651e-85	-1.24541e-85	-1.12037e-85	6.08259e-86	-5.37532e-86	-6.23286e-87	8.18088e-87	1.0597e-87	1.59872e-86	4.98669e-86	2.02966e-85	2.12441e-84
1.43725e-87	-2.18953e-86	8.45014e-89	-4.58624e-87	5.7839e-88	3.67934e-87	-1.05893e-88	4.6632e-87	-4.87054e-88	-3.2889e-88	1.34177e-86	5.77646e-87	-4.86492e-88	-6.08802e-88	3.16915e-87	2.02371e-87	1.56864e-86	5.24253e-88	7.56112e-88	-3.13368e-87	1.59704e-87	4.83985e-87	-6.62082e-87	-6.68536e-89	-7.19364e-87	-2.72875e-87	6.73591e-87	-3.86687e-87	-2.1241e-87	-1.66165e-87	1.20864e-85
-3.52562e-89	3.32456e-88	1.15413e-88	-1.6183e-88	1.12977e-89	1.03879e-87	1.44284e-88	4.65049e-89	-9.08475e-88	-1.74452e-89	-1.69642e-87	-2.24939e-87	2.66346e-88	2.62983e-88	6.70426e-89	3.64444e-88	-1.05617e-87	-1.19393e-88	-2.39978e-88	5.91911e-88	-4.72106e-88	8.74408e-89	-5.72818e-88	-1.9255e-89	5.98575e-89	-4.30482e-88	4.83432e-88	2.04393e-88	-2.99407e-88	-7.26248e-88	1.30813e-86
9.85408e-89	1.67249e-89	8.75191e-90	2.32255e-89	1.25031e-89	-4.3152e-89	5.51659e-90	-1.01975e-90	-1.84248e-89	4.18704e-90	-1.9197e-89	8.7229e-89	1.13363e-89	-2.67711e-89	1.52839e-89	-6.43642e-90	-6.73226e-89	-5.24724e-89	-5.41053e-89	-8.72955e-90	2.05038e-89	-7.13999e-89	-3.38643e-89	2.47042e-89	-3.41209e-89	2.50532e-89	-5.2088e-89	-2.30051e-89	2.25079e-90	-4.10039e-89	9.08924e-88
-1.67771e-89	2.92888e-90	-1.52594e-90	1.28809e-90	1.9456e-90	9.82918e-90	-1.33727e-90	1.52028e-90	-1.27661e-90	3.39523e-91	1.68114e-89	-1.16404e-89	7.18491e-91	-2.73809e-90	-8.19833e-91	-7.6112e-93	1.61676e-90	-1.00887e-89	-8.19307e-90	-2.30068e-91	2.77911e-91	-2.91091e-91	1.35497e-90	1.12754e-90	-1.60791e-89	-6.30913e-90	-1.35094e-89	3.24667e-91	-4.44353e-91	-1.08094e-90	1.32432e-88
3.18969e-92	-9.13331e-91	-5.05408e-92	-4.95215e-91	-4.99756e-91	2.02672e-91	6.68214e-92	1.98357e-91	-3.38768e-93	-4.8808e-91	2.37394e-91	2.59664e-91	-1.56801e-90	-9.99009e-92	-2.27741e-91	-5.79371e-92	-1.43799e-90	-1.53737e-90	-3.85065e-91	-3.0109e-92	-1.90656e-91	-1.55302e-90	-1.33212e-90	-3.86582e-91	-8.54246e-92	5.67899e-92	-5.35334e-91	3.35841e-91	4.51206e-92	1.29929e-91	1.34421e-89
-7.50834e-93	3.5239e-92	3.06099e-92	-2.31218e-92	5.28675e-92	8.89056e-93	4.78899e-92	4.08024e-93	1.35424e-92	-6.3123e-95	-4.88617e-92	-1.73233e-92	-7.42775e-92	3.05482e-92	6.3523e-92	8.54056e-93	-5.2431e-92	3.31044e-92	3.77133e-92	-8.1448e-92	4.61036e-94	2.39043e-92	-1.15325e-93	3.4867e-92	-6.54779e-93	-4.41899e-92	8.89239e-93	4.25321e-92	2.53931e-93	-6.40855e-92	9.00756e-91
-1.36498e-93	1.16219e-93	2.00575e-93	-7.27894e-93	1.87786e-93	1.69589e-93	-3.22518e-94	2.12372e-93	2.98893e-94	-7.51952e-96	1.50658e-93	-5.48954e-93	-9.56755e-93	5.54927e-94	5.11918e-94	1.2388e-92	-3.45724e-93	-2.00695e-93	9.63401e-93	-1.56083e-93	-9.09935e-94	-1.17135e-93	-8.27276e-95	-1.61312e-93	3.79407e-93	5.27098e-93	7.02118e-93	2.69439e-93	-1.17983e-93	-1.31068e-93	8.9864e-92
-1.00914e-94	-1.49961e-94	-3.57118e-94	-2.10453e-94	2.04952e-94	-2.01125e-94	-5.32449e-95	-1.64555e-94	8.72238e-95	-1.67466e-94	-3.6991e-95	1.76981e-94	-2.64932e-94	1.00878e-94	-5.96117e-94	5.7496e-95	6.6803e-94	-3.50236e-95	-8.19133e-95	-6.88044e-94	4.99947e-94	-2.46405e-94	-5.00665e-96	-9.078e-94	-2.22973e-94	-2.75114e-94	1.68364e-94	1.1987e-94	4.84053e-94	-2.44347e-95	7.35739e-93
-6.6752e-95	-1.22575e-95	-2.53994e-95	1.49044e-96	-1.14485e-96	1.58077e-95	5.14073e-95	-3.78439e-95	1.07157e-95	1.71767e-95	-4.68792e-95	1.61392e-96	-5.37713e-96	-2.85259e-96	-1.03127e-95	-1.05372e-95	2.51288e-96	-4.083e-96	7.91306e-95	5.85599e-96	3.71072e-96	-2.38977e-96	-5.22643e-95	-5.3345e-96	3.09822e-95	-9.78267e-96	-4.92994e-95	-1.02645e-94	2.4416e-95	5.03469e-96	6.9501e-94
6.50653e-97	2.06698e-96	-1.81115e-96	4.12694e-96	-8.52706e-98	8.34634e-97	8.71236e-97	-2.87062e-96	1.46772e-96	1.78431e-96	-4.30315e-98	-1.24412e-97	-1.28786e-96	-9.97888e-97	-3.23514e-97	-4.33097e-97	-1.11365e-97	-6.32201e-96	-1.83624e-96	-5.94637e-96	2.87878e-96	-5.07565e-96	-4.82144e-97	1.10838e-96	-9.83766e-97	5.7535e-96	-1.79059e-96	2.13e-96	-2.06307e-96	-8.9921e-97	5.71604e-95
2.66837e-97	4.06601e-98	-1.43454e-97	-3.02901e-98	7.63885e-98	4.32669e-97	1.46762e-98	-1.96591e-97	5.82163e-98	2.72756e-97	2.14617e-97	-1.69044e-98	3.56e-97	1.09988e-96	-1.75275e-98	-5.36828e-97	1.47662e-98	2.47108e-98	-4.84073e-97	9.89505e-97	3.96293e-98	5.66125e-98	4.78993e-97	-3.47874e-98	3.35044e-97	-1.37751e-97	-4.53357e-97	-7.89232e-97	1.22011e-97	-9.808e-98	7.83285e-96
-1.03042e-98	-4.97507e-98	-7.29594e-99	3.57152e-98	-8.5788e-98	-2.05388e-98	5.21373e-99	4.60784e-99	-7.13892e-100	-8.04293e-99	-1.78704e-98	2.34533e-99	-6.78669e-98	-9.28845e-99	-4.15148e-99	1.16943e-98	-3.78305e-99	-2.85077e-98	5.73289e-100	1.94813e-98	6.08188e-99	7.33256e-99	-5.80498e-98	7.6453e-99	3.84534e-99	1.27625e-98	-1.42024e-98	-2.3767e-98	-2.38696e-98	1.24825e-98	5.63572e-97
-5.70393e-99	3.12118e-99	-5.06771e-100	-3.37824e-100	-1.73414e-100	-8.52913e-100	-1.39738e-100	3.06238e-99	-4.52726e-101	5.58508e-100	1.0021e-99	2.41239e-99	-1.31165e-100	-1.02625e-99	-1.01178e-99	8.86299e-100	-3.03187e-98	-1.77974e-99	-5.35217e-101	-7.23128e-100	-3.75177e-99	2.16092e-99	-6.49991e-100	-4.71446e-99	-1.33048e-99	-1.31428e-99	3.86054e-100	2.67419e-99	2.60839e-100	6.71026e-100	7.1761e-98
-1.56594e-100	-1.83604e-100	-7.72088e-101	3.73811e-100	1.33507e-100	-5.15206e-101	5.97698e-101	7.21944e-101	1.57198e-100	-2.23549e-100	5.85659e-101	-2.14578e-100	-8.09357e-101	-4.10947e-101	5.29626e-102	-7.4713e-101	-8.42813e-101	-7.43946e-101	-2.45676e-102	-1.78379e-101	-2.06408e-100	1.09561e-100	7.86876e-103	-2.77812e-101	-2.10918e-101	1.34655e-100	6.00525e-101	1.33309e-100	-1.0654e-101	1.14232e-100	2.96164e-99
-1.45098e-102	-4.00851e-101	1.55086e-102	5.73067e-102	9.32733e-102	-1.33259e-101	-2.47262e-102	-1.83695e-101	6.51862e-102	2.30253e-101	-1.94931e-101	-1.22977e-101	1.03756e-102	-2.02297e-101	-1.06321e-101	9.44292e-102	4.42571e-102	1.89445e-102	1.80255e-101	-9.36165e-102	-1.32923e-101	-1.29591e-102	4.58421e-102	-2.74226e-102	1.78988e-102	3.94763e-101	2.02054e-101	2.88208e-101	7.15453e-102	-2.32757e-101	3.71334e-100
-5.12303e-103	-3.02522e-102	2.55388e-103	3.08082e-102	1.42417e-102	5.18056e-102	-2.47057e-102	-9.76703e-103	-1.75437e-102	3.10551e-103	1.28774e-102	6.5356e-103	-4.55109e-102	2.16177e-103	2.53193e-103	-1.2253e-102	-5.6252e-103	4.93012e-103	-2.49584e-104	6.56865e-104	1.2597e-102	-1.62858e-102	8.04409e-103	-5.54987e-103	-1.8377e-103	-4.51302e-103	-5.27171e-103	-7.28309e-103	-9.38911e-104	-2.72269e-103	3.48283e-101
-1.82517e-103	1.04881e-103	5.58477e-104	-6.21897e-104	-3.50641e-104	6.51977e-104	6.25517e-104	-1.12553e-103	-2.46597e-105	3.46141e-104	-1.10326e-103	-1.89702e-103	-2.10426e-103	1.06962e-103	1.77608e-104	-2.18637e-103	-2.30827e-104	-4.05848e-104	1.39274e-103	-1.00803e-103	7.03554e-104	3.88986e-104	-1.22454e-104	-1.57572e-104	-5.83934e-106	-4.537e-104	8.55494e-104	4.61209e-104	-9.86162e-104	7.9726e-104	2.36866e-102
-5.83747e-105	9.00372e-105	1.28745e-107	-2.02144e-105	3.07076e-105	1.70085e-104	6.08317e-105	2.7926e-105	-5.18708e-105	4.70026e-105	1.34044e-104	-9.69911e-105	-2.84729e-104	3.71958e-104	-4.70997e-105	-9.45356e-106	4.25146e-106	-3.80178e-105	2.47005e-104	-1.15059e-104	6.32546e-105	2.81381e-105	7.1006e-105	-1.80593e-104	6.18783e-105	2.28659e-105	3.01795e-105	-2.24464e-104	-8.7221e-105	-1.85113e-104	2.8605e-103
2.5799e-105	-1.04931e-105	-8.19602e-106	3.16826e-105	6.16495e-106	-1.17128e-105	5.92036e-106	6.75143e-106	1.56626e-106	6.63712e-106	-4.03632e-106	4.16781e-106	-2.3346e-106	8.25429e-106	-3.74157e-106	-5.40729e-106	2.50643e-105	-4.64608e-106	-3.54471e-105	-8.80175e-106	9.22336e-107	7.10969e-106	8.14026e-107	-4.24623e-105	-3.75771e-107	7.88069e-106	-6.62244e-107	-2.88448e-107	1.43884e-106	7.50359e-106	2.86283e-104
-3.63002e-107	-7.82747e-107	-6.06148e-109	1.55339e-106	-1.4389e-107	-5.23269e-110	2.52925e-107	-6.19636e-107	4.10377e-107	-1.52052e-106	-2.58579e-108	2.53223e-107	1.01331e-107	-8.25405e-107	-4.21664e-106	-4.76161e-107	3.61259e-107	-1.3584e-106	-1.23469e-107	2.12142e-108	1.54669e-107	3.46888e-106	-5.31011e-108	1.04744e-106	-1.81259e-106	-1.88758e-106	4.8896e-107	-1.64616e-107	1.06389e-106	1.07172e-107	2.36649e-105
7.63378e-109	3.27916e-108	1.10439e-107	1.04488e-107	-8.34418e-108	-6.18322e-109	-2.96289e-107	-6.56837e-108	-1.69524e-108	1.43448e-108	-4.75738e-109	4.22477e-108	-6.25802e-109	7.20082e-108	-1.70881e-107	-1.95847e-107	6.8429e-108	-2.80348e-108	5.94719e-108	2.6654e-109	-1.22358e-107	-5.34469e-108	5.70433e-108	-1.24097e-108	-2.34936e-107	-1.0241e-107	-2.69207e-110	-3.56461e-108	4.93239e-109	2.92306e-108	2.04153e-106
-9.28248e-110	-2.62869e-109	-1.22655e-108	-1.93422e-110	-6.84861e-109	-6.63265e-110	2.48887e-109	3.97961e-109	3.07757e-110	-4.97676e-109	-6.22738e-109	-1.10982e-110	-3.84767e-109	-2.08121e-109	1.36366e-109	-2.2005e-109	-2.31402e-108	3.67539e-109	-5.77036e-109	2.15092e-109	-1.0756e-108	7.5763e-109	1.78066e-110	-1.09707e-109	4.92298e-108	6.15242e-109	-3.70887e-109	3.61496e-108	7.94422e-109	-2.26117e-109	2.10902e-107
-9.00395e-112	2.30317e-110	1.83494e-110	5.85992e-111	-8.35842e-111	-1.37413e-110	-3.96768e-111	-2.99312e-110	1.20951e-109	-3.27656e-110	2.38905e-110	-7.06013e-110	-5.17752e-110	-6.96343e-111	-3.98385e-110	-4.81712e-111	1.04261e-109	4.94785e-110	1.68263e-109	3.27824e-110	-7.92572e-110	-8.99212e-110	9.16686e-110	-1.15464e-109	2.54474e-110	7.62499e-110	2.7346e-110	-8.49657e-111	-1.8461e-110	6.75607e-110	1.4104e-108
-1.37405e-111	1.03985e-110	1.04247e-110	4.40947e-111	-1.13924e-110	-1.5096e-111	-6.17432e-112	1.64752e-111	1.51097e-110	-1.20425e-110	1.22748e-111	-3.95595e-111	-1.51006e-111	1.37916e-111	-4.87228e-110	4.14982e-113	1.99439e-111	-9.53865e-112	4.50729e-111	6.87248e-111	4.06099e-111	6.52001e-111	-9.62624e-112	2.89865e-111	5.59791e-111	-1.29733e-110	-9.60096e-111	-1.42735e-110	-2.58691e-112	-5.66777e-111	2.02905e-109
8.76725e-114	-1.2627e-112	3.67284e-113	3.50421e-112	-5.65091e-112	-9.25648e-112	8.98258e-112	7.88206e-112	-9.23322e-112	3.6899e-112	-1.15183e-112	2.18641e-111	-4.09994e-112	7.08204e-112	1.57798e-112	-1.15947e-111	2.5821e-112	-7.92837e-113	-7.44196e-113	-1.95526e-112	-1.49967e-111	5.13148e-112	-2.20503e-112	5.36193e-112	1.34679e-112	1.0139e-111	-3.91889e-113	-2.88424e-112	-2.64593e-112	3.09309e-112	1.51558e-110
1.82958e-114	-8.47413e-113	1.83391e-113	-9.10744e-113	-3.95801e-114	1.74447e-113	9.98025e-114	2.89827e-113	6.52785e-113	1.04832e-112	-2.14805e-113	-1.47296e-113	3.43118e-113	2.07208e-113	-4.3308e-114	-1.50892e-114	3.48295e-113	-1.31701e-113	-2.7746e-113	-9.77385e-113	9.84829e-114	-2.87868e-113	-5.02823e-113	-1.14634e-113	-2.75382e-114	1.82071e-112	-1.60911e-113	-4.87351e-113	3.5726e-113	-1.78381e-114	1.08457e-111
-2.16744e-114	-1.04138e-113	4.55869e-114	2.21936e-114	1.0724e-113	8.26193e-114	3.53449e-115	-9.94854e-115	-7.08046e-116	2.37553e-114	3.44615e-114	-4.96827e-114	-5.21243e-114	-2.1475e-114	1.11284e-114	-4.29815e-114	-4.2333e-114	7.83146e-114	2.77626e-114	-6.09006e-114	2.14206e-114	-4.58132e-114	-1.05522e-114	3.57776e-115	-4.67271e-114	-3.78253e-114	-5.17902e-115	-2.35527e-114	1.26393e-114	-8.67412e-114	1.13659e-112
-4.77081e-116	2.98227e-115	1.00764e-115	-9.11715e-116	7.41081e-116	7.07941e-116	4.09765e-115	-7.92245e-115	1.3043e-114	-1.42554e-115	1.5175e-115	8.66319e-116	1.45499e-114	-2.18994e-115	2.46414e-115	2.71504e-115	2.0647e-116	8.56442e-116	-2.40063e-115	2.89998e-115	-1.29075e-115	2.22087e-115	2.76537e-115	1.81521e-115	-1.34634e-116	8.61411e-115	-1.66971e-114	-6.47036e-115	3.23538e-115	-3.75809e-115	1.10985e-113
5.01471e-116	-1.52933e-115	-9.06445e-116	-1.03733e-116	-9.52189e-118	-6.31333e-117	-6.25063e-116	-3.06557e-117	-1.44479e-116	1.35994e-116	1.08281e-116	-4.61326e-116	1.0276e-116	-2.22623e-117	-1.42368e-115	-1.08061e-116	-8.28108e-117	3.33047e-116	1.79886e-116	-1.14034e-116	-3.09473e-117	-2.35992e-117	-2.06082e-116	3.72591e-116	4.11006e-116	-1.665e-116	4.33964e-116	-8.1873e-117	-5.08953e-117	-1.21746e-117	8.77561e-115
-2.20292e-117	-1.2519e-117	-3.42361e-117	8.94696e-117	-9.91217e-117	7.56201e-117	1.24594e-118	-3.81208e-117	-1.38991e-117	-5.49162e-117	-1.93217e-117	2.19521e-117	-7.00259e-117	-2.82431e-117	2.949e-118	-2.25024e-117	2.71203e-117	1.13723e-116	-6.56656e-118	5.03689e-118	9.3064e-117	-5.27313e-118	-2.6265e-117	-6.45979e-117	7.70807e-118	-3.12187e-117	1.03874e-117	1.8516e-118	4.29501e-118	-2.33078e-118	1.00561e-115
1.05728e-118	-4.74223e-119	3.78286e-118	5.86149e-119	-1.31476e-118	-1.10994e-118	1.1876e-118	2.16864e-119	3.15196e-119	2.88111e-118	3.71765e-119	-2.96565e-118	-2.68224e-118	-9.54098e-119	-1.80372e-118	1.5751e-117	-3.83146e-118	5.06118e-119	6.66525e-118	3.02213e-119	-5.98735e-119	5.86456e-120	1.67096e-118	4.79414e-118	1.05796e-118	-3.91403e-118	7.67368e-118	-1.10619e-118	3.48559e-118	6.62747e-120	7.31857e-117
-5.18199e-120	-5.26254e-119	-3.89709e-119	5.63849e-119	-3.28657e-121	7.12708e-120	1.63758e-120	-2.14176e-119	2.04856e-119	3.97922e-119	5.20909e-120	5.07721e-120	7.92169e-121	2.60037e-120	6.28734e-120	1.03018e-119	9.97222e-119	-1.95449e-119	4.17636e-119	-4.76024e-120	-3.53315e-119	1.10771e-119	5.26994e-120	1.55434e-119	6.81743e-120	-7.49264e-120	4.86227e-121	1.08208e-119	1.35197e-120	-6.43572e-119	5.98559e-118
-1.07182e-120	-3.5315e-121	9.58664e-121	7.94487e-121	-7.23581e-121	-8.87081e-121	-9.0818e-122	4.76104e-120	-2.89132e-120	-1.32567e-120	-4.26624e-120	-2.25389e-121	6.2214e-121	1.52188e-120	-1.41542e-120	4.43805e-121	-1.01118e-120	6.2732e-121	-3.25306e-121	-8.00622e-121	-3.49458e-120	-1.4389e-120	-6.15503e-121	-4.79181e-120	-2.90821e-120	9.70935e-122	3.44684e-120	2.2381e-121	-2.65786e-120	1.82751e-120	4.6619e-119
-2.56195e-121	-6.87268e-121	-6.1297e-122	8.26416e-122	-7.91808e-122	1.47485e-121	9.11002e-122	-1.43615e-121	-3.21791e-122	-1.30222e-121	-1.50257e-122	9.88278e-122	1.2049e-122	2.02714e-121	-2.33646e-122	-3.18134e-122	3.09077e-121	-7.52015e-121	4.86229e-121	4.86947e-123	4.29699e-121	3.20484e-122	-3.96818e-121	8.07021e-122	-5.78252e-122	9.77204e-122	-3.08998e-121	5.68979e-122	-1.32221e-121	4.51636e-122	5.28526e-120
1.31069e-122	1.16612e-122	-2.39415e-122	3.28646e-122	2.5391e-122	3.53884e-123	4.26718e-122	-3.58569e-122	-1.62406e-122	1.67394e-122	-8.30009e-124	4.0708e-123	-1.0465e-122	-5.56933e-124	-4.06311e-123	8.56128e-123	1.90848e-122	1.22142e-122	-4.79867e-122	1.62141e-123	1.08706e-122	-2.30625e-122	-2.55449e-122	1.68974e-122	5.35475e-123	-1.41638e-122	1.6493e-122	9.72385e-123	4.01203e-124	1.09994e-121	5.63973e-121
1.64088e-123	-5.85059e-124	-7.43994e-124	-8.75005e-124	-1.90547e-124	5.61804e-124	6.37077e-123	9.09861e-124	-1.61444e-123	7.9791e-123	3.23493e-124	-1.01089e-123	1.70671e-123	5.64831e-124	-3.22828e-124	-2.62856e-123	9.36407e-124	1.17923e-123	1.01913e-123	5.74607e-124	6.30135e-123	1.66974e-123	-6.44822e-124	4.75382e-124	1.04484e-123	3.85741e-123	-2.27972e-124	-5.31386e-123	-1.25433e-123	3.42512e-123	5.5953e-122
1.1877e-125	1.3633e-124	-9.45006e-125	-3.24242e-124	-1.60845e-124	-5.28075e-124	1.65315e-124	3.29384e-125	-3.52958e-125	6.90706e-125	-1.02894e-124	5.61676e-125	-7.10516e-126	1.40223e-124	1.08134e-124	3.38854e-124	-7.67837e-125	-2.02971e-124	-9.16007e-125	-2.24545e-124	-1.02691e-124	1.76134e-124	-2.53856e-124	7.55746e-125	6.70531e-126	-2.58595e-124	-1.24293e-124	9.12676e-125	7.61537e-126	-8.66841e-125	4.09118e-123
-5.86071e-126	4.93532e-127	3.49967e-126	9.8102e-125	-1.73781e-126	1.63092e-125	1.98568e-125	-2.77372e-125	1.10553e-125	9.21709e-127	-4.03921e-126	-5.01435e-126	-7.04552e-126	3.11236e-125	-3.77847e-125	-4.07172e-125	3.70667e-125	3.88006e-125	1.2322e-125	-1.4439e-125	4.21412e-126	-4.72944e-126	-1.53519e-125	7.29282e-126	-9.49266e-126	-4.11869e-126	1.93934e-126	-2.03347e-126	2.75974e-125	2.30168e-125	5.13713e-124
-3.42048e-127	6.45997e-128	6.96182e-127	5.63609e-127	1.04378e-126	-2.17198e-127	2.45479e-128	-3.57341e-126	-3.03582e-127	-9.82324e-127	2.51208e-126	-3.46122e-126	8.92337e-127	-2.45717e-127	-8.04196e-127	-5.03078e-127	1.91431e-127	1.34466e-127	-1.07096e-126	-2.72407e-127	1.88957e-127	6.65281e-127	-9.00762e-128	-2.01292e-126	-1.47599e-126	2.21356e-126	-1.02585e-126	1.38635e-126	1.53e-128	1.97651e-126	2.895e-125
8.37061e-128	-1.50301e-128	-8.48342e-128	-1.0405e-127	-5.65972e-128	-4.22612e-127	-1.95809e-127	2.81642e-128	-1.18138e-127	1.20599e-127	-9.75488e-129	-2.30311e-127	-2.7223e-128	5.37273e-128	-8.95351e-128	1.65138e-127	-3.00839e-127	-1.32526e-127	-2.49918e-128	2.71301e-128	1.46406e-127	2.15863e-128	1.25748e-127	-3.34759e-127	-1.47059e-127	-2.48175e-128	-1.85744e-129	-2.18342e-127	-2.55805e-128	1.26559e-127	3.46343e-126
2.31021e-129	-2.45798e-129	-2.7882e-129	-5.76373e-129	-1.23723e-128	4.14297e-129	2.9522e-129	1.07476e-128	-6.35473e-129	4.48881e-129	-2.11002e-128	3.38664e-129	-5.18052e-130	-1.85958e-128	8.99767e-130	-1.31473e-128	2.91839e-129	-3.48954e-128	1.82885e-128	2.5052e-128	4.13408e-129	6.38518e-130	-2.37545e-130	9.7411e-130	-3.42034e-129	-1.80217e-128	1.2408e-128	7.0417e-130	2.93563e-130	1.1045e-129	2.35117e-127
-2.06292e-129	4.1288e-131	8.62986e-130	-4.17836e-129	-1.14052e-130	3.70211e-130	-2.55783e-130	-1.59609e-130	-1.03138e-130	1.83899e-130	2.03948e-129	1.02904e-129	2.20387e-130	-2.00021e-132	2.94647e-130	-7.6882e-130	-7.86515e-130	1.28702e-129	-1.98807e-130	1.3913e-130	-9.62865e-130	-2.23416e-130	2.22334e-130	8.19937e-130	6.98775e-130	1.43017e-129	8.17354e-131	-1.06605e-129	1.2841e-129	-6.03449e-130	2.24909e-128
-2.30253e-131	-5.76804e-131	-2.4264e-131	-5.41324e-131	1.35574e-130	4.46524e-131	-3.93619e-131	-1.37447e-130	-1.58074e-131	-7.77139e-132	1.81878e-130	-9.26053e-132	-1.71171e-131	2.34674e-131	2.98017e-130	9.15138e-132	1.59655e-130	4.21153e-131	3.26126e-131	3.38175e-131	-2.59936e-131	3.88141e-131	1.57576e-131	3.06482e-130	-1.9689e-130	2.82396e-131	-8.2578e-131	-7.30808e-131	-9.67119e-131	1.3129e-130	2.34265e-129
2.17243e-133	-3.98821e-132	9.26605e-132	1.08417e-131	6.47403e-132	-1.3131e-131	-7.46617e-132	1.38648e-131	5.78482e-132	8.14829e-132	5.58701e-132	-2.3958e-132	2.37438e-133	3.99199e-132	8.77768e-132	1.16621e-131	4.81582e-132	3.02395e-132	-4.26998e-133	8.14038e-132	-3.93452e-132	-1.45422e-132	9.01009e-133	-3.16159e-132	4.27598e-133	1.55337e-132	4.34062e-132	-4.94714e-133	2.45187e-131	-1.58598e-131	1.84887e-130
-3.3933e-133	1.0332e-133	6.76008e-133	2.03766e-134	-4.9692e-133	-1.07822e-132	8.89569e-133	-2.68618e-133	-3.77917e-133	-2.25452e-133	-2.84497e-134	-1.81202e-133	5.6098e-133	-8.36388e-133	-5.13449e-134	4.6813e-133	3.11778e-133	-3.36856e-134	1.43394e-133	-3.09025e-134	7.90323e-133	-1.11824e-133	2.99018e-133	8.84141e-133	6.68117e-133	1.52888e-132	-1.0224e-132	2.10679e-133	-1.55491e-132	-4.67413e-133	1.46597e-131
1.40148e-134	-6.83072e-134	3.43975e-135	-1.06501e-134	3.81879e-134	5.32227e-134	8.51935e-134	-4.92879e-134	1.60351e-134	-2.06983e-133	6.05171e-134	-3.55284e-134	1.77086e-133	-2.17109e-134	4.5201e-134	-8.61862e-134	-2.1359e-133	-6.14168e-135	-1.71045e-133	-1.14547e-135	1.27973e-133	6.21368e-134	-4.78534e-134	4.14981e-134	-6.8538e-136	-2.07928e-134	1.0863e-134	1.69968e-134	-1.68627e-133	9.66986e-134	1.9576e-132
-3.59408e-138	-3.39733e-135	-3.73153e-137	3.25332e-135	-1.42408e-135	1.37376e-135	-1.92636e-135	-1.58334e-135	-1.90827e-134	1.19152e-134	-9.28818e-135	2.98549e-136	5.69747e-136	2.6025e-135	4.39567e-135	1.89564e-134	-6.04378e-136	-3.96251e-135	2.53578e-135	-7.82455e-136	4.2803e-135	3.1622e-135	3.80553e-137	7.27812e-135	-4.06168e-135	-5.46537e-135	2.49866e-135	-4.38806e-135	1.45113e-135	5.40664e-135	1.26023e-133
-3.88679e-136	-2.40142e-136	3.31183e-136	-2.02864e-136	-6.16435e-136	2.15545e-138	7.91579e-137	-8.01079e-137	-2.36529e-136	-2.88204e-135	9.78946e-137	-3.51002e-136	3.61722e-136	1.04077e-135	1.65713e-135	-5.74388e-136	-8.10651e-136	3.56877e-136	-1.03224e-136	-7.24441e-137	-4.2565e-138	-1.13434e-137	8.3747e-138	5.94713e-137	4.78448e-136	1.40297e-136	1.74115e-136	-2.61354e-135	-1.12099e-136	9.00011e-136	1.49873e-134
-1.0961e-136	-7.47076e-137	-8.44662e-138	5.76994e-138	2.32631e-137	-9.38848e-137	2.80839e-137	-5.52252e-137	-1.41629e-137	-1.57189e-138	6.22641e-139	1.80759e-137	-4.60896e-137	2.48188e-137	3.17829e-137	2.843e-136	-3.52525e-137	-1.256e-136	3.86217e-137	-8.47184e-138	-1.06929e-137	1.2224e-136	-1.32371e-137	4.02813e-137	5.04286e-138	2.43395e-139	-1.26203e-137	3.87314e-137	-5.17716e-138	-1.79434e-137	1.29457e-135
1.82567e-138	2.19086e-139	-3.40877e-139	2.04093e-137	2.69719e-138	1.02637e-138	-7.06092e-138	-1.20508e-138	-2.83326e-138	-4.29984e-138	-2.80236e-138	-4.23209e-138	3.38634e-139	-1.28989e-138	-1.37286e-138	-3.78499e-138	6.34355e-138	3.26955e-138	1.44017e-139	1.01283e-140	4.257e-138	2.35657e-137	-9.09712e-138	3.7255e-138	4.5188e-138	-1.18498e-138	1.62077e-138	-1.59992e-138	-3.76782e-138	3.97492e-138	1.22818e-136
-1.59691e-139	-1.99924e-139	1.44132e-139	7.87689e-139	-1.92539e-139	-1.32727e-139	1.27529e-140	2.56881e-139	1.72132e-138	-1.49542e-139	-4.26125e-140	-1.66512e-140	2.10636e-141	2.35313e-140	5.43551e-140	-2.10855e-139	1.48265e-139	2.76612e-139	-9.43133e-140	9.8424e-141	3.55445e-139	2.54672e-139	1.00772e-139	9.4477e-140	3.52517e-139	-2.11244e-139	4.57838e-139	9.48171e-139	1.15624e-139	-3.27526e-140	7.55986e-138
-1.76983e-140	1.34593e-140	1.86583e-141	4.2965e-140	3.44299e-140	3.47846e-141	-1.38865e-140	2.22133e-140	3.80211e-141	2.16548e-140	6.43593e-140	2.17122e-140	-1.33257e-139	2.54944e-140	-2.99878e-141	-2.70765e-140	-4.51045e-141	7.06025e-140	2.64997e-140	7.07839e-141	1.25055e-140	-2.92024e-141	-8.973e-140	-4.84213e-140	2.97863e-140	2.32584e-141	1.33977e-141	5.99345e-142	-6.05516e-140	-1.66387e-140	8.23862e-139
-7.13608e-142	1.92925e-141	-2.06979e-142	2.73331e-141	-1.09514e-141	-8.48484e-141	1.16055e-143	3.66778e-142	1.57132e-141	-1.89638e-141	7.66307e-142	1.04152e-141	1.13804e-141	-1.59401e-140	2.35107e-141	7.29279e-141	1.29424e-141	-4.93797e-142	2.36805e-141	-6.46043e-141	2.0607e-141	4.47814e-141	-1.14384e-141	-2.30898e-141	6.23868e-142	-1.37629e-141	-3.71559e-141	7.94714e-142	8.72684e-142	-2.75455e-141	7.82849e-140
1.2118e-142	-2.0913e-142	6.44338e-142	1.75592e-143	-8.27457e-143	7.3367e-143	-4.14655e-142	9.82213e-143	-1.54098e-143	-1.62578e-142	3.2737e-143	1.12788e-142	2.80288e-143	-3.5496e-143	6.0378e-143	7.51088e-143	2.98924e-143	-7.66165e-142	-3.56294e-143	2.81324e-144	-3.072e-142	-1.01119e-142	9.9639e-143	-5.58195e-144	1.92599e-142	-2.61158e-144	1.75415e-142	7.28316e-142	7.26501e-143	6.6118e-142	5.36453e-141
-6.94846e-144	5.43345e-144	-5.46873e-144	-5.21741e-144	1.46793e-143	-8.1643e-144	8.26156e-144	-2.55254e-143	6.31652e-144	1.75926e-144	2.1314e-143	1.11184e-143	-4.00858e-143	3.04226e-143	8.5934e-144	4.93857e-143	1.71232e-143	5.31459e-144	9.8801e-144	-6.66007e-144	-3.86232e-143	-4.24159e-145	-8.95439e-144	-6.26577e-144	9.76066e-144	-1.4934e-143	-4.52825e-143	6.11974e-145	-2.08395e-143	-6.10434e-143	4.94412e-142
-1.86045e-146	9.46467e-145	4.89167e-146	9.08538e-145	1.71688e-144	-8.89429e-145	1.03143e-145	-2.69227e-145	-3.90093e-146	-2.24715e-145	1.34902e-144	-6.98044e-145	-2.77043e-144	-3.53829e-144	-8.70299e-144	-1.90042e-145	3.84229e-144	2.98441e-145	-3.36813e-145	-9.20568e-144	-1.37106e-144	2.85921e-145	2.84208e-144	-3.86304e-145	-4.94436e-145	-8.1575e-145	-2.5204e-145	-1.60963e-144	-6.30429e-144	-1.45046e-144	5.19089e-143
2.5015e-145	-2.71545e-145	1.24343e-145	1.99478e-145	-1.17487e-144	-2.71363e-145	2.3331e-146	-2.63823e-146	-2.15593e-145	1.93581e-145	-1.09822e-145	3.24843e-146	-3.4797e-145	-7.75626e-146	-1.31549e-145	-1.64789e-146	-1.49262e-145	3.96029e-145	-2.43615e-145	-3.10437e-145	-6.06407e-145	-4.44075e-145	-6.07491e-146	1.81426e-145	-5.77592e-146	8.0653e-146	1.34836e-145	1.89529e-147	-4.36537e-145	-3.68533e-146	6.60704e-144
-4.8562e-147	2.04273e-147	1.73579e-146	2.72999e-147	-9.0031e-148	-1.46509e-147	4.39836e-146	1.55835e-146	-3.56027e-147	1.95179e-147	-1.8637e-146	8.35496e-147	4.21958e-146	4.59325e-147	4.10472e-147	-4.1643e-146	2.32602e-147	-8.03835e-146	1.51956e-146	-2.67147e-147	5.09429e-147	-3.49977e-146	4.20484e-147	-6.22219e-147	1.02632e-146	5.02248e-147	-1.99433e-147	2.45833e-147	-6.22292e-146	-4.68083e-147	4.51704e-145
3.92564e-147	-1.16256e-149	1.03865e-148	-5.65954e-148	5.8557e-147	-1.71552e-148	-1.33399e-150	2.9322e-147	3.49373e-147	-1.82027e-147	-1.4557e-147	1.63036e-147	3.75383e-148	-2.60156e-147	3.82378e-148	-8.42762e-149	-1.29242e-147	2.02038e-148	4.58761e-149	-1.23514e-147	1.5141e-147	-3.17261e-149	1.35514e-147	2.66141e-147	-3.12997e-150	2.35533e-148	2.86537e-148	4.22093e-148	4.69106e-148	-2.84695e-147	3.80127e-146
-1.40407e-148	-1.93524e-148	6.83403e-150	8.93718e-149	6.97928e-149	5.98123e-149	-5.04093e-149	-3.84174e-149	-6.88438e-149	-1.59628e-148	-9.4748e-150	1.7145e-149	7.48711e-149	1.56662e-148	-3.34924e-149	-1.59575e-148	-8.38124e-149	5.60624e-149	-1.38269e-148	2.22261e-148	3.40379e-150	9.87248e-149	-4.32036e-149	-1.07796e-148	3.75855e-150	3.64086e-149	-7.21908e-149	-6.2464e-148	-1.2053e-148	-4.12093e-149	2.98053e-147
-7.3552e-150	7.30841e-150	1.77885e-149	-1.1513e-149	-2.33323e-150	3.64799e-150	9.87338e-151	-9.08911e-150	2.48013e-149	-5.44888e-150	-1.12349e-149	-1.3613e-149	-2.61593e-149	8.31794e-150	1.52197e-149	-8.68828e-149	-9.06109e-150	3.68207e-149	1.89093e-149	3.26812e-149	8.15977e-150	-2.56506e-150	-9.94039e-151	1.09798e-149	-7.08832e-150	-4.55294e-150	-2.76173e-149	1.01725e-149	-9.52667e-150	-3.69797e-150	4.34527e-148
3.34324e-151	-3.52454e-150	-3.34959e-151	-2.97577e-150	2.85347e-151	-1.24273e-150	1.58286e-151	-1.73842e-150	-2.54468e-151	-3.43295e-150	-5.56082e-151	-2.2006e-150	3.47405e-151	-7.04222e-151	-1.98114e-150	-5.68273e-151	5.25023e-152	-1.72723e-150	-5.77399e-151	-1.49256e-150	6.2652e-152	-6.41202e-151	2.40822e-151	2.49869e-151	2.47172e-151	4.29967e-150	1.42525e-150	2.99232e-151	4.24185e-151	2.36041e-150	3.47397e-149
1.62479e-151	1.60239e-151	1.51298e-152	3.21638e-152	-3.58707e-152	2.3114e-151	-7.01136e-153	-4.0522e-151	3.9982e-153	1.43538e-152	5.95698e-152	-3.74428e-152	5.05649e-152	-3.74169e-152	-8.23505e-152	-1.08239e-151	2.43324e-151	-3.66475e-152	-7.39974e-153	1.91051e-151	-6.06284e-152	3.79764e-152	1.72728e-152	-1.84901e-151	-8.75082e-152	-5.95637e-151	7.41628e-152	2.7864e-152	-7.81616e-153	2.41836e-152	3.03956e-150
4.24682e-153	5.85685e-153	6.68407e-153	-2.66059e-154	5.83787e-154	2.31203e-152	1.82762e-152	-2.09212e-152	-2.48834e-153	-1.98308e-153	-5.95597e-153	1.60201e-153	4.71637e-153	-4.11825e-153	7.89913e-154	-1.29849e-152	-1.6543e-153	2.39244e-153	2.26935e-152	-2.8913e-153	3.61511e-153	-8.38883e-153	-3.76597e-153	2.22317e-152	1.28061e-152	-2.15573e-153	1.18715e-152	9.49304e-153	-7.35927e-154	-1.19309e-153	2.20483e-151
-3.21177e-154	-8.9944e-154	8.12784e-154	7.28551e-154	-2.51194e-154	-2.02021e-154	-8.96375e-155	7.50378e-154	1.99685e-154	-4.78374e-154	2.14738e-153	1.20642e-153	4.37621e-154	-1.3149e-154	-1.56819e-153	-3.69971e-154	-8.16322e-154	1.54577e-153	3.30189e-154	-6.03187e-154	-7.47826e-154	-1.55221e-155	-5.87206e-155	4.75211e-154	1.77304e-154	-6.45773e-154	-1.14796e-153	1.75514e-153	-4.51898e-154	3.5013e-154	1.97153e-152
-2.48244e-155	-1.69665e-154	-1.79551e-154	-1.97569e-155	5.25007e-155	-4.1271e-154	-7.25821e-155	-4.59319e-155	-9.2976e-156	7.22516e-155	1.06262e-155	1.58087e-154	-1.44998e-155	7.24363e-156	1.26393e-156	-8.79964e-155	7.81204e-156	4.05387e-155	-1.50514e-156	-2.06885e-155	2.47998e-155	9.42394e-155	1.04716e-154	9.16798e-155	4.27529e-156	9.73842e-155	-7.57594e-155	6.18789e-155	4.104e-155	1.65472e-155	2.02165e-153
2.24586e-156	4.92143e-157	5.63692e-156	1.22511e-155	-1.7171e-156	3.07052e-155	1.27015e-156	3.91599e-155	-1.73522e-156	-7.50764e-157	-2.83083e-156	-2.98943e-155	1.15358e-156	2.65525e-156	3.8139e-156	-7.55591e-157	-2.99359e-156	3.84951e-156	3.02197e-157	-2.61657e-156	9.73692e-156	2.01716e-156	8.48135e-156	-8.80482e-156	2.49825e-156	6.24625e-157	9.75283e-156	-8.3277e-157	-7.32123e-156	-4.30583e-156	2.01206e-154
-2.3436e-156	-5.84742e-158	-1.54655e-156	8.33253e-157	-3.01948e-157	9.03548e-158	1.81312e-157	1.25133e-157	3.95137e-158	-1.48142e-156	8.66024e-157	-3.10522e-157	-7.34119e-158	1.62659e-156	-2.03299e-157	-1.02805e-156	2.88693e-157	-2.61607e-157	5.9338e-158	-6.58606e-158	-1.76819e-157	-1.69802e-158	2.7637e-158	2.31465e-157	-4.56929e-158	8.23267e-157	1.42765e-157	5.15784e-157	2.14303e-157	-4.41985e-157	1.44217e-155
-2.40439e-159	8.34918e-158	-1.24362e-157	-2.37171e-158	-6.50796e-158	-4.77493e-158	-8.13782e-160	-4.21884e-158	-4.1056e-158	-1.117e-158	6.16214e-158	-4.65347e-158	1.97836e-158	-2.48693e-158	-6.90931e-158	1.91338e-158	2.70896e-158	4.2778e-159	-7.08769e-158	1.05345e-158	1.19117e-158	-7.26008e-159	6.95285e-158	2.32073e-158	8.73541e-159	1.17702e-157	-8.03862e-158	5.29788e-158	3.20849e-158	-3.61466e-158	1.23579e-156
-1.1697e-159	2.61261e-159	-3.35207e-159	1.50582e-159	1.82281e-159	2.74862e-159	-2.86116e-158	5.7725e-160	1.05861e-159	2.28515e-158	1.68989e-159	-3.95087e-159	-7.36434e-160	-3.39562e-160	9.29218e-160	5.63053e-160	-1.49942e-159	-8.89097e-159	-7.56899e-160	2.04992e-159	-9.05271e-161	-7.94737e-160	-7.61041e-159	-4.12387e-160	-1.84822e-159	1.15135e-159	-8.63912e-159	-1.27136e-158	-3.63164e-158	-4.24642e-160	1.57718e-157
2.75371e-162	1.04022e-160	-5.74754e-160	4.62957e-160	-8.8111e-161	-2.37984e-160	-7.19977e-160	2.63509e-160	-2.24416e-159	-8.22104e-160	-2.62526e-160	2.3624e-160	4.70575e-160	3.23926e-160	5.10289e-161	-2.15079e-160	-3.03944e-160	-2.94721e-160	8.19354e-161	-1.75167e-160	-4.82672e-161	-7.49586e-160	2.68517e-160	7.02177e-160	1.4457e-160	2.2206e-160	-1.3788e-159	1.93382e-160	-9.34298e-160	2.56897e-160	1.2834e-158
-3.79779e-162	-1.48154e-161	-6.34529e-162	-9.31225e-162	1.28199e-161	3.41234e-160	5.3187e-161	-1.12121e-161	-2.91955e-161	-5.49159e-161	-1.50175e-161	5.52519e-162	1.61633e-161	1.15474e-160	-4.47843e-162	-8.58116e-161	2.7306e-162	-1.16358e-162	-2.21515e-161	-2.16962e-161	-1.00785e-161	-9.85342e-162	-6.11154e-161	4.52695e-162	-3.06657e-161	-1.94357e-160	2.3328e-162	4.82801e-162	-1.09894e-162	-5.23134e-161	1.19822e-159
1.50627e-162	-4.2543e-162	-9.03969e-162	-2.90983e-162	-6.8153e-163	8.37868e-163	-4.05262e-163	-3.58918e-163	3.9648e-162	-6.13572e-162	2.84118e-162	-5.21959e-163	5.40789e-162	-3.37295e-162	6.87607e-162	-9.64102e-164	-6.88657e-163	2.98168e-163	-1.0628e-162	8.95715e-163	-5.64235e-162	7.29574e-162	-1.18032e-162	-1.18787e-162	2.41618e-163	9.2176e-162	8.50708e-162	6.84658e-162	2.08395e-162	4.16497e-162	9.85241e-161
3.2669e-163	-6.86195e-164	-3.20288e-163	-5.70007e-163	-2.96074e-164	2.49251e-163	2.57806e-163	-2.26281e-163	-3.4698e-163	-1.12218e-162	-6.34052e-163	1.61942e-163	1.1828e-163	-5.61084e-164	1.93709e-163	-9.6319e-163	-3.48265e-163	6.82371e-164	5.5097e-164	-8.84748e-164	-3.07288e-163	-3.64984e-164	5.65752e-165	3.23635e-163	-3.63091e-165	-5.22263e-163	1.69442e-163	-6.53649e-164	-7.41074e-164	4.57411e-164	7.75869e-162
3.27445e-165	-3.51464e-164	-5.76698e-165	4.18765e-164	-5.07513e-164	8.08265e-164	-5.25374e-164	-6.92886e-165	1.44366e-165	2.25273e-164	2.43867e-166	-1.22492e-164	-4.4656e-164	-5.86065e-164	-1.92222e-163	-1.80485e-164	8.77197e-165	-1.26903e-164	-3.80178e-164	-9.68526e-165	-1.26482e-164	8.55923e-165	5.66956e-165	3.236e-165	5.34e-166	2.77543e-164	-6.67609e-164	-1.4408e-165	-5.20606e-164	2.18933e-164	8.96827e-163
1.48483e-165	9.11902e-167	2.76743e-165	-3.12438e-166	1.23905e-165	5.13939e-165	-2.36198e-165	8.40997e-166	3.04944e-166	-2.7884e-165	-8.01431e-166	-2.37475e-165	-8.01184e-166	2.68414e-165	9.45912e-166	5.41255e-166	-9.86886e-165	1.41925e-165	-6.75706e-166	6.14555e-166	1.79944e-165	-4.25777e-165	1.07865e-165	1.10857e-165	-2.66743e-166	-6.49317e-165	-1.27492e-165	-6.74026e-165	8.27868e-166	-1.48645e-165	6.33915e-164
-1.1843e-166	-1.55789e-166	-1.4445e-167	1.59992e-166	2.55722e-166	-3.32981e-166	-4.26664e-167	-3.92997e-166	-1.92211e-167	-5.88091e-167	1.65137e-166	1.64324e-166	-6.3794e-167	3.11892e-167	-2.55704e-166	-6.25662e-166	1.09328e-166	1.5649e-166	1.03724e-166	6.59604e-167	8.1817e-168	-3.68912e-167	-8.15807e-167	3.48759e-167	-8.9958e-167	1.24466e-166	-5.10703e-166	-3.94244e-166	1.46505e-166	5.23345e-167	4.7721e-165
-7.51576e-167	1.71932e-168	-8.25696e-168	-6.13619e-167	4.68952e-169	4.06928e-168	5.59157e-167	5.20446e-167	-4.73831e-167	-8.20762e-167	1.00537e-167	-6.20548e-168	8.98945e-168	1.25821e-166	8.67638e-167	6.10444e-167	1.69646e-167	-1.96039e-167	2.51908e-168	-1.03299e-167	-3.30733e-167	1.85539e-167	-2.03674e-168	9.89169e-169	-8.78676e-168	-2.08403e-167	-1.42436e-167	-6.44432e-167	2.88043e-167	2.5753e-167	9.54274e-166
1.97887e-168	-1.47995e-169	8.0822e-169	-1.4396e-168	-2.76576e-168	-3.75705e-169	-1.08865e-168	4.46116e-168	-7.29575e-169	-1.28992e-169	1.63039e-168	4.14928e-169	7.95665e-168	-5.75252e-168	-1.28036e-168	-7.37638e-168	-2.13522e-169	1.15264e-168	6.8557e-169	-3.65403e-170	-1.38305e-168	-1.18693e-168	5.46051e-169	-2.06347e-169	3.85756e-168	-9.46491e-169	-1.24763e-168	-5.38202e-169	5.82677e-168	-2.44557e-168	5.86086e-167
-3.82217e-170	2.56372e-169	-6.52463e-169	-1.22104e-169	6.24725e-170	3.115e-169	-8.92258e-170	-2.16399e-169	4.9642e-170	7.28576e-170	1.44539e-170	2.40299e-171	8.39675e-170	3.3568e-169	-8.4363e-171	-1.79863e-169	6.32928e-171	1.50075e-169	-1.91412e-169	-2.33278e-170	-1.97088e-169	-1.32233e-169	-3.79776e-170	-6.19234e-170	-6.30494e-169	1.00411e-170	2.13873e-169	6.86755e-169	1.27038e-169	-3.18221e-170	4.99645e-168
1.25162e-171	2.9302e-170	-1.23433e-170	4.45124e-171	-8.15989e-171	1.0357e-170	1.0525e-169	-3.92266e-171	3.86915e-170	4.86981e-171	3.19074e-170	1.8601e-170	3.93807e-171	-2.44133e-170	-3.58744e-170	3.23739e-171	-8.91111e-173	1.46773e-170	-2.56935e-171	-4.11296e-171	1.14301e-170	7.65529e-171	8.03803e-170	4.58581e-171	1.26163e-170	1.26252e-170	-5.4723e-171	-6.02346e-170	-1.72426e-170	1.41594e-170	5.84422e-169
4.62354e-172	1.319e-174	-2.83044e-171	-8.56345e-172	-2.93904e-171	-7.17273e-172	-4.1317e-171	2.83849e-172	-6.75762e-172	1.68459e-171	-3.82705e-171	-2.51127e-171	-2.90014e-171	-6.56236e-172	-5.26127e-172	9.5541e-172	-1.65718e-171	9.1005e-172	7.87763e-173	1.01481e-171	1.41854e-171	-6.72823e-172	4.14742e-172	-2.91019e-171	5.95052e-172	1.20148e-171	-1.89051e-171	4.17181e-171	-1.26741e-171	-1.83926e-171	4.60015e-170
-1.22886e-172	7.87763e-173	8.12314e-173	-1.4225e-172	-1.97232e-172	1.85281e-173	-1.28485e-172	1.23922e-172	-8.54259e-173	-1.12885e-172	2.7626e-172	-7.25036e-173	-1.49203e-172	-2.62422e-173	-1.59502e-172	6.0071e-173	3.96583e-174	3.95394e-172	-7.671e-173	5.56224e-173	-1.72511e-172	-3.37986e-173	-9.50496e-172	-2.49555e-173	4.90525e-172	-2.52875e-173	3.63973e-173	1.55786e-173	-1.24749e-172	2.39339e-172	4.48073e-171
-1.41348e-173	1.11651e-173	6.93617e-173	-1.29194e-174	-2.59942e-174	4.33165e-173	1.31864e-173	5.18636e-174	-3.15241e-174	-1.57127e-173	-1.13719e-173	3.30353e-175	4.65664e-175	-4.32716e-174	7.29689e-174	5.76745e-173	8.02377e-175	-4.2847e-174	-1.48292e-173	8.08207e-175	2.14309e-173	-1.14698e-173	9.8108e-174	-1.88651e-173	2.03084e-174	-4.41625e-173	6.77833e-174	2.67254e-174	2.87003e-174	-9.68873e-174	4.11078e-172
2.36971e-174	-3.21082e-174	1.90665e-174	-1.51896e-175	-2.78496e-174	-2.23215e-175	-2.88687e-175	6.12858e-175	-1.64052e-174	1.45434e-174	-2.27369e-175	-1.79643e-176	-3.28374e-174	2.87402e-175	6.29424e-175	2.58059e-175	-6.29673e-175	-3.73692e-174	-2.09165e-175	-1.86117e-174	-1.73965e-175	8.02264e-177	1.13339e-174	-8.98844e-175	1.71642e-174	-5.52269e-175	-1.73186e-175	-8.20741e-175	8.03507e-175	-1.35913e-174	3.3424e-173
5.7692e-176	-7.8268e-176	5.30057e-175	-8.40746e-176	-1.59082e-175	-5.72032e-176	3.44131e-176	1.74551e-177	2.62694e-176	-1.14776e-175	-1.93905e-176	-1.38202e-175	-1.47707e-175	-6.09528e-177	3.52194e-177	-9.62005e-176	-1.33744e-175	-9.46741e-176	7.33742e-176	2.36896e-175	-2.8197e-175	1.66974e-175	-1.95879e-176	2.90168e-176	2.00491e-175	2.74608e-176	1.38911e-175	-1.40861e-176	5.54402e-177	-4.52091e-176	3.02264e-174
2.53704e-176	-1.54067e-176	-9.91634e-178	-2.24399e-176	3.49599e-176	-3.03519e-176	1.14466e-177	-4.98388e-177	-4.03217e-177	-2.58063e-178	5.88379e-177	-1.33154e-177	-5.96136e-177	1.06248e-176	-2.64888e-177	-3.28222e-177	7.60159e-177	1.28821e-176	2.17387e-176	2.74591e-177	-7.83307e-177	9.14592e-177	2.19582e-176	4.81839e-177	-1.62185e-177	-8.45036e-177	-2.24826e-177	2.74644e-177	3.54229e-177	-2.46355e-176	3.0164e-175
-1.55848e-177	-7.37947e-178	-6.41213e-178	-1.26195e-177	-9.13081e-178	2.48588e-178	-2.35775e-177	-4.67888e-178	5.3393e-178	-5.96716e-179	7.66215e-178	1.40857e-178	-3.90141e-178	4.36764e-178	2.42563e-177	-6.14007e-178	-4.10027e-178	-2.61173e-177	-3.47928e-178	2.23323e-177	-4.41616e-179	5.50248e-178	7.37578e-178	-4.20743e-177	2.271e-178	2.36824e-178	-1.20561e-177	4.75729e-178	-2.05058e-179	-3.52889e-178	2.72151e-176
4.41909e-179	-2.43882e-178	1.88925e-179	-5.13782e-179	8.23235e-179	5.2064e-179	-2.11471e-178	1.78863e-179	6.21719e-179	-7.97281e-179	-9.11258e-180	-1.40467e-178	-2.12774e-178	1.62433e-178	-6.28096e-179	-3.8294e-179	8.01969e-179	-3.21126e-179	-1.40714e-179	-3.59736e-179	-1.61571e-178	9.7827e-179	-7.33557e-179	1.64781e-178	7.96143e-179	1.88351e-179	1.22586e-178	5.45237e-180	5.41051e-179	1.14372e-179	2.4418e-177
4.18191e-180	7.13753e-181	-1.48237e-179	6.60687e-180	1.51555e-181	-4.72638e-179	1.29986e-179	-5.17668e-181	-1.51699e-179	-3.63559e-181	-2.92055e-180	-1.34879e-180	-2.22409e-180	-6.22492e-180	1.21576e-181	5.55995e-181	-1.56391e-180	-1.80179e-180	-4.38953e-180	-2.23358e-180	-2.67718e-180	9.09431e-180	-1.23228e-180	1.56452e-180	-3.83631e-180	2.31737e-180	-8.63172e-180	2.24263e-181	1.23027e-179	1.98873e-179	1.87944e-178
4.47003e-181	7.37399e-181	-6.72374e-181	1.06141e-180	-3.03911e-181	-7.01798e-182	-8.05548e-181	2.01569e-180	4.30769e-181	-4.21723e-181	-6.54585e-182	-1.04192e-180	-2.7519e-181	3.04313e-182	-8.18036e-182	2.55918e-181	-8.31105e-181	-9.52807e-182	-3.93832e-181	-6.6867e-182	-1.26605e-181	2.14826e-180	-1.3981e-181	1.78629e-181	4.58802e-181	9.25834e-181	-3.17616e-181	3.76416e-181	-4.65639e-181	1.95079e-181	1.54365e-179
3.04021e-182	2.70669e-182	-2.27275e-182	-9.34518e-182	-1.28881e-182	1.32464e-181	2.81005e-182	-1.41419e-181	-1.05094e-182	7.34069e-182	7.67421e-183	6.71989e-182	3.16243e-182	2.6194e-182	-2.78263e-182	-6.27649e-183	5.63219e-182	6.34585e-182	-5.68085e-182	1.60017e-182	5.14412e-183	1.38942e-182	-1.46575e-182	-2.21004e-182	-3.38498e-183	6.69647e-184	1.91082e-182	-9.43147e-182	-2.20477e-181	-1.25974e-182	1.33817e-180
1.36341e-182	-3.41141e-183	1.69176e-183	1.33129e-182	-1.2315e-183	6.92617e-184	-2.62313e-182	6.52334e-183	7.82649e-183	-1.18732e-182	4.90645e-184	2.24439e-183	-5.7698e-184	2.11137e-183	7.22745e-183	1.35744e-183	2.28618e-183	1.73826e-183	-1.40027e-183	-1.20233e-183	-1.0562e-183	-4.59934e-183	3.23636e-183	2.8647e-184	-7.86771e-183	5.26449e-183	2.80842e-182	1.67048e-182	-1.97409e-184	6.77037e-183	1.81131e-181
-1.81943e-184	2.18779e-183	-1.65614e-183	7.12958e-184	-3.94915e-184	4.3412e-184	1.02319e-183	-7.45744e-184	6.32514e-185	-3.44122e-184	2.67876e-184	-1.27249e-184	-2.98966e-184	1.38717e-184	3.86677e-184	-1.85912e-184	-1.69658e-184	7.75836e-184	1.57454e-185	4.06118e-184	6.63898e-184	2.90582e-184	5.25514e-184	1.30546e-184	-6.50716e-184	7.76138e-184	-9.96992e-184	-1.93811e-183	5.47777e-184	-2.35401e-184	1.72726e-182
4.08769e-185	2.23069e-185	7.70423e-186	-2.86532e-185	1.73474e-184	-2.34412e-185	7.92199e-185	5.33937e-186	6.72267e-185	4.34943e-185	3.57803e-185	8.67059e-185	4.75116e-186	2.28378e-185	-2.43109e-184	2.7512e-185	4.2951e-185	2.68854e-185	4.99126e-185	-3.52465e-185	-7.30197e-185	-2.69584e-185	-1.8143e-185	2.42346e-185	-1.16675e-184	-9.63673e-185	-2.76402e-185	1.79411e-185	-1.34052e-185	1.94736e-186	1.48376e-183
-9.60141e-186	-2.12636e-186	2.81938e-188	-5.30523e-186	-1.53434e-185	1.18105e-187	7.21209e-186	1.06294e-186	2.70436e-186	2.84674e-188	3.41322e-186	-2.60293e-186	-5.60087e-186	-1.95128e-186	-2.04111e-186	-9.32836e-186	-1.16359e-186	-2.17183e-186	3.05625e-186	-6.28102e-186	2.94953e-186	-6.4821e-187	-5.18096e-188	-1.28098e-186	-1.28772e-186	-5.10521e-186	1.09727e-186	-2.27672e-187	-1.60234e-186	-1.48834e-186	9.68802e-185
-8.47243e-189	2.12161e-187	-7.0192e-189	1.864e-189	-1.23844e-187	9.51322e-188	1.93913e-188	-3.89294e-187	-2.54839e-187	-5.73633e-187	4.10189e-187	3.17355e-187	-2.12541e-187	1.40868e-187	-1.57185e-187	3.34549e-187	-1.70397e-187	3.04162e-187	-3.6031e-188	-9.36767e-187	-6.70799e-188	9.64497e-188	2.38493e-187	-1.38206e-187	1.77529e-187	4.12017e-187	9.28909e-189	2.04462e-187	1.11234e-186	-1.86979e-186	9.03135e-186
8.75074e-188	-5.70649e-188	7.32713e-189	6.46563e-188	-1.18717e-188	-2.38989e-188	1.01815e-187	1.94914e-188	1.50832e-187	2.50056e-188	-2.90401e-188	-2.48362e-188	7.28336e-188	5.34816e-188	4.66879e-188	1.74254e-189	-1.39389e-188	-3.46169e-190	1.45583e-188	1.66059e-187	8.20723e-189	1.10321e-188	-1.00931e-188	-4.47805e-188	3.17767e-189	-8.28665e-189	-8.40889e-189	-1.13886e-188	7.17327e-189	2.0225e-188	1.10577e-186
6.62383e-190	-1.03719e-190	1.14704e-188	7.63293e-190	-2.04573e-189	3.27017e-189	-3.40031e-189	4.32323e-189	-1.2175e-189	-1.01187e-190	-3.08232e-189	-1.54321e-190	-5.94919e-190	-3.44935e-189	1.03255e-189	-6.96716e-189	-4.80949e-189	-8.88784e-190	-5.39502e-189	3.29961e-189	1.02838e-189	-4.6021e-189	7.6697e-190	2.74979e-189	-2.02239e-189	2.66915e-189	7.24745e-189	-2.25897e-189	-2.59933e-189	4.42644e-189	8.74024e-188
5.94777e-190	-2.47145e-191	2.66987e-190	-3.29393e-190	1.35551e-190	-7.98775e-192	-2.63522e-191	9.91749e-191	-1.3199e-190	1.17886e-190	2.2352e-190	7.9687e-190	7.62917e-191	2.85625e-190	1.27695e-190	-2.25845e-190	3.62759e-190	-3.673e-190	-2.00531e-190	9.4242e-191	6.22022e-190	-4.94478e-190	2.36482e-191	1.9446e-191	-1.64595e-190	-1.56623e-190	-9.02501e-191	1.32254e-190	4.16014e-190	-2.86493e-190	6.90131e-189
1.51089e-191	-1.69601e-191	4.61916e-192	3.67639e-191	1.95546e-192	1.57658e-191	5.48714e-192	1.25927e-192	-8.1342e-192	-4.01317e-191	-1.20454e-191	8.81455e-192	8.0644e-192	5.19912e-193	-1.09786e-191	5.19704e-191	-1.43493e-190	-4.5434e-191	-2.56807e-191	-1.66352e-191	5.95551e-192	-3.47673e-191	-1.01354e-191	1.25724e-190	-1.37554e-191	6.04904e-193	-2.33156e-191	-2.14247e-191	-2.98566e-191	1.11769e-192	7.36479e-190
-4.48941e-194	-7.30714e-193	4.41085e-193	6.95037e-193	-3.14386e-194	-5.17703e-194	-1.11985e-192	-1.94812e-192	5.11547e-194	-2.58735e-192	-7.64259e-192	4.21256e-192	-5.47479e-194	6.1896e-192	5.5055e-193	-2.67797e-192	4.52984e-194	-2.16813e-192	1.45345e-192	5.81778e-193	2.9779e-193	1.25074e-192	-4.68803e-193	3.76504e-192	5.44424e-193	-3.69536e-193	-1.70755e-192	3.95021e-193	-2.99275e-193	-1.5151e-192	4.38914e-191
9.37739e-194	3.82198e-193	-1.38679e-193	2.69702e-194	2.61048e-193	3.14938e-194	-1.49672e-193	6.77061e-193	-1.45477e-194	-1.32762e-193	-2.99562e-193	4.59591e-194	6.86611e-194	-5.79536e-193	-1.30604e-193	1.12768e-193	-1.5181e-193	-2.01058e-193	-4.34006e-195	2.1332e-193	-1.0746e-193	1.68056e-193	-1.02941e-193	1.22125e-193	-7.1113e-194	1.56549e-194	9.5993e-195	-1.31954e-193	1.9764e-193	-2.16698e-194	4.66404e-192
5.75898e-194	-1.33401e-194	4.08042e-194	-4.53347e-195	1.24154e-196	3.86934e-194	-2.82148e-194	-2.41462e-196	-9.35356e-195	2.51146e-194	9.21578e-195	7.64986e-194	-2.39559e-194	-1.15027e-195	1.91423e-195	1.85714e-194	-7.97785e-195	7.25029e-195	-4.60818e-195	9.08771e-195	-1.49828e-194	5.7143e-195	-3.01107e-194	-3.41133e-195	1.68287e-194	-4.40917e-195	7.34873e-195	-2.33483e-194	-2.69891e-195	6.81591e-195	4.93909e-193
3.9866e-196	5.48074e-196	-5.11655e-195	-1.24092e-195	-6.03984e-196	2.58442e-195	-1.53328e-195	4.46334e-195	1.25632e-196	-6.75693e-195	4.06208e-195	-4.9699e-196	1.44637e-195	4.16016e-195	-2.12421e-195	-1.74823e-195	4.65167e-196	-1.12483e-195	-3.29205e-195	-1.1389e-195	-2.23703e-196	-3.43607e-195	5.51007e-196	-1.90108e-195	2.11669e-195	-8.57401e-197	1.81643e-195	7.84956e-195	-9.76591e-196	3.51657e-196	6.27393e-194
-4.74981e-196	8.5653e-197	2.72023e-197	-4.74815e-197	-3.3436e-196	-3.94561e-197	-2.96011e-196	-2.36865e-196	4.72038e-197	-7.31989e-197	-5.79578e-197	-6.80442e-197	-1.08443e-197	-1.40763e-196	-4.19551e-199	-2.70222e-196	-4.87904e-197	-1.61475e-196	-1.05921e-196	-3.76202e-196	-5.31179e-197	-2.65229e-196	-2.51471e-196	-1.24386e-196	-3.72809e-197	8.28448e-197	-2.47784e-196	2.81666e-197	4.38729e-197	-2.20927e-196	4.25813e-195
2.59835e-198	-7.01025e-198	-7.34121e-198	1.46241e-197	-1.80788e-198	4.22496e-198	-1.04608e-197	-1.31371e-197	4.90615e-197	-3.11557e-198	-2.83086e-198	1.46238e-198	-3.35062e-198	-1.14216e-197	6.30107e-198	-3.2073e-198	4.05985e-197	-7.18596e-198	3.72357e-197	-1.51537e-197	-5.47851e-198	1.45532e-197	-7.87357e-198	1.58594e-199	-6.24378e-198	-4.53014e-197	1.94053e-197	7.39325e-198	1.5833e-197	-9.19652e-198	3.73566e-196
-1.40925e-199	-1.93448e-200	1.64741e-198	1.68981e-198	1.11098e-198	1.56048e-198	-6.28423e-199	6.33751e-200	-2.33151e-198	-1.25799e-198	-9.00222e-201	-2.21318e-199	-1.25692e-198	-3.53687e-198	2.48672e-198	4.24549e-200	2.61665e-198	3.6235e-198	3.47759e-199	1.25492e-198	-1.80438e-198	1.37649e-199	2.29499e-198	4.33346e-198	-9.03465e-199	7.92678e-200	-6.77451e-198	5.90077e-199	-4.84399e-199	7.31686e-200	4.33217e-197
1.35525e-199	2.80531e-200	-1.39413e-199	3.5151e-200	-1.75078e-199	2.74497e-199	5.57509e-200	3.15219e-199	-3.30735e-199	-6.70596e-200	-1.57411e-199	-1.55259e-200	-1.07344e-199	-2.99668e-200	-4.95362e-199	1.76909e-199	9.0251e-200	-2.90582e-199	-4.68334e-200	1.9612e-200	-6.04458e-201	-9.53783e-200	1.05239e-199	-1.85805e-199	-4.33828e-200	7.05132e-200	8.17969e-200	2.08427e-199	1.66412e-199	1.91153e-200	3.96839e-198
-6.92484e-201	-4.5079e-201	-4.5183e-201	-1.01256e-200	-2.74119e-201	4.98354e-201	5.23298e-200	-2.98414e-201	-1.58571e-200	-1.87051e-200	4.76819e-201	-2.94729e-201	-4.74265e-200	1.58984e-201	1.95714e-201	-5.10886e-200	-1.31363e-200	3.84592e-202	4.42646e-201	5.36138e-201	6.49165e-201	-1.08585e-200	5.01406e-201	-1.01387e-201	4.94181e-202	-3.05392e-201	-2.1059e-200	-5.5818e-201	-7.3069e-201	-4.31391e-202	3.18069e-199
-2.60772e-202	-1.40753e-202	-2.15787e-201	-3.64094e-201	4.71766e-202	-2.95809e-201	6.22065e-203	3.80303e-202	6.13941e-202	-7.05729e-201	5.29851e-202	-2.29671e-201	1.42388e-201	-7.10473e-202	2.11584e-202	4.32508e-202	-1.39979e-201	7.25101e-203	-1.00451e-202	8.28257e-202	4.77535e-202	1.94543e-201	-1.07673e-201	2.2972e-202	1.9211e-202	8.26326e-203	-1.6136e-201	2.31471e-201	-7.72404e-202	2.55959e-201	3.70144e-200
8.23753e-203	1.62549e-202	-5.50781e-203	2.28894e-204	4.87891e-204	-4.8136e-203	-1.15393e-203	3.85684e-202	-1.88153e-203	-1.38299e-202	2.65572e-203	-4.50473e-203	1.41016e-202	3.03294e-204	1.82583e-203	-1.49171e-202	2.41264e-202	2.81109e-203	5.01981e-203	-3.94219e-203	-5.9838e-204	-3.78019e-203	-1.43746e-202	-2.87218e-203	-6.87153e-203	-2.06665e-202	-1.81848e-203	-1.17241e-202	-3.89003e-203	-7.11363e-204	2.32479e-201
3.81246e-203	4.25337e-204	4.03864e-204	4.44738e-205	-2.55472e-204	3.63579e-204	9.02401e-206	-1.55079e-203	1.87235e-203	-4.55447e-205	-4.40544e-204	-2.36704e-204	7.66862e-206	3.05416e-205	5.38645e-204	-1.81876e-204	-9.28644e-204	-5.41413e-204	2.62896e-204	-2.31902e-204	8.17328e-205	-2.34348e-204	-1.88574e-204	-4.60768e-204	-1.47063e-203	-7.07958e-203	9.27328e-204	1.08193e-203	-1.89545e-203	5.08509e-204	2.61126e-202
-2.35095e-204	9.41539e-205	2.33394e-205	-3.55062e-205	-3.84488e-205	5.45356e-206	1.71869e-205	5.98609e-205	-1.24404e-204	-1.0964e-204	1.3867e-205	1.145e-204	-4.61416e-205	-1.01397e-204	-1.28223e-204	2.1269e-205	-1.01112e-205	3.10373e-205	7.9047e-205	1.01653e-204	-7.05453e-205	-2.6944e-204	-7.23962e-205	-1.40671e-205	3.29117e-205	-6.83281e-205	2.89778e-205	-2.188e-205	3.43642e-206	-7.08675e-206	1.9794e-203
-8.54391e-207	9.15437e-206	-3.46925e-205	1.40982e-206	5.05882e-206	-5.8064e-207	2.59143e-206	-2.22442e-206	2.60266e-205	-1.61571e-206	8.27051e-207	-1.55552e-206	2.16436e-205	-7.44027e-206	2.04191e-206	-1.7142e-205	-3.38978e-207	5.63449e-206	1.78596e-205	-4.80247e-206	1.2366e-206	-1.04961e-206	-5.80133e-206	-2.69875e-207	1.84357e-207	1.13457e-205	1.28423e-205	-1.94044e-206	-1.6076e-206	1.00652e-206	2.00779e-204
1.79062e-207	6.24013e-207	1.54583e-206	-3.85067e-207	1.2221e-206	-3.15253e-206	1.21854e-207	4.30516e-207	-2.61569e-208	1.36864e-206	-5.59433e-207	-4.0916e-207	-2.1218e-206	1.17951e-207	3.06025e-207	7.04533e-207	-5.34278e-208	-8.13762e-207	5.10721e-207	-2.26602e-208	-5.42473e-207	-2.05228e-207	-3.40685e-207	3.56875e-207	-2.26727e-207	1.52376e-207	-3.25012e-207	-1.20922e-206	1.26769e-207	-3.74771e-208	1.81981e-205
8.27735e-209	8.72724e-210	-8.53135e-209	1.4971e-208	-1.88116e-207	5.082e-208	-6.71481e-209	5.87341e-208	3.98745e-208	1.36315e-208	5.02064e-208	-2.17945e-208	-4.85816e-208	-1.19926e-208	1.69028e-208	-1.31351e-208	4.19909e-209	7.99865e-208	-1.6363e-208	3.06343e-208	3.918e-208	1.0115e-207	8.56313e-208	-1.32811e-207	-2.35899e-208	1.08154e-208	9.3503e-209	8.10668e-209	-8.23218e-209	8.7337e-208	1.19054e-206
-4.0529e-209	-1.26183e-208	1.04687e-208	5.86773e-210	-3.13974e-209	1.26378e-209	-2.16241e-208	3.29271e-209	1.28021e-209	-9.80801e-209	9.38138e-210	-8.38584e-209	-1.0035e-209	-4.49201e-209	4.93358e-211	2.1167e-209	-5.57261e-209	6.62272e-209	-1.36816e-208	-5.52476e-209	-5.06007e-209	9.4255e-209	1.95919e-209	3.63372e-208	-4.47086e-210	3.6911e-210	2.75931e-210	8.82385e-209	-8.20187e-210	-2.97225e-209	1.83013e-207
5.12439e-210	-9.5145e-211	2.93468e-210	4.71605e-210	-9.84232e-212	1.11293e-210	2.26588e-210	-2.61203e-209	1.1604e-210	5.65841e-210	-4.23979e-210	1.40609e-211	-6.39432e-210	-2.04862e-210	-5.25104e-210	-2.13691e-210	3.58136e-211	-1.32614e-211	-1.23919e-210	-9.9143e-211	-4.19398e-210	-5.30466e-211	-4.59079e-210	2.6088e-210	-9.92175e-212	4.67772e-210	5.60191e-210	2.38164e-210	2.19311e-210	6.54932e-210	1.06503e-208
-2.16802e-211	7.402e-211	3.09731e-212	-4.30965e-212	9.7858e-211	-4.39747e-211	-3.32444e-211	-2.49609e-211	8.10454e-211	1.38093e-211	-1.67497e-211	1.39875e-211	6.45465e-211	6.65831e-211	4.6993e-211	-5.96976e-211	-4.78977e-211	6.33802e-211	-9.51006e-212	9.3377e-213	-5.00475e-211	-5.0551e-211	8.74766e-211	-2.51486e-212	4.36059e-212	6.03149e-211	-6.39777e-212	3.36773e-211	9.70132e-212	1.37763e-210	1.23108e-209
-7.14924e-213	-4.88421e-212	3.16353e-212	4.20212e-213	-2.24591e-212	-1.21321e-212	-1.07713e-211	1.83197e-212	1.3423e-212	6.67488e-212	-1.22368e-212	7.53819e-213	7.8303e-213	8.15135e-213	-5.94358e-212	3.61043e-212	-1.54374e-212	4.1899e-212	-3.68e-212	1.48993e-212	1.39838e-211	4.33247e-213	-6.81303e-212	6.29791e-213	1.3771e-212	6.1517e-212	2.94557e-213	1.46889e-211	-2.0409e-212	-5.98455e-212	1.09693e-210
-1.20562e-213	5.52662e-213	2.46081e-214	1.19884e-213	-3.52006e-213	-4.3842e-213	-3.47771e-214	-9.38435e-214	-4.73374e-213	-1.69733e-213	-1.12365e-213	-4.79163e-214	7.85764e-214	-1.13124e-213	9.9822e-214	-3.01011e-214	7.34513e-215	9.58032e-214	1.08038e-213	-4.00714e-214	-1.02868e-212	-3.83254e-214	-1.36953e-213	-5.65117e-213	3.77606e-213	1.58532e-212	1.08393e-213	8.42051e-213	-1.75246e-214	1.49144e-213	7.96214e-212
5.79813e-214	1.3751e-215	3.97681e-216	1.20312e-214	1.04549e-215	2.69375e-214	-6.74644e-215	-2.01158e-213	5.33359e-215	-3.70394e-214	-1.0653e-214	-7.68088e-215	5.65544e-214	-2.54913e-214	-3.44525e-214	1.3246e-214	-1.44917e-214	2.12052e-214	1.39303e-214	-4.66558e-214	3.54428e-215	1.68899e-214	6.98343e-214	-1.43256e-216	1.37755e-214	-1.56024e-214	-2.34649e-214	1.89865e-214	-6.73124e-215	1.20562e-213	8.83941e-213
-1.15287e-215	8.28141e-216	-1.85431e-215	3.59117e-216	-3.65462e-216	-1.48864e-215	-3.62797e-215	2.47096e-216	-8.20174e-216	4.46471e-217	-1.42411e-214	-7.49686e-216	-2.27962e-216	5.32966e-216	1.44203e-215	4.12754e-215	3.26147e-215	2.77628e-215	-1.81427e-215	8.7206e-216	-1.26917e-215	3.27654e-215	-1.88211e-215	2.41438e-216	-9.94552e-216	-1.07789e-216	3.06773e-216	-6.58732e-215	9.709e-216	-4.07175e-215	6.05422e-214
-2.09318e-217	1.39245e-216	-3.82351e-216	-2.27416e-216	8.02102e-217	-3.49916e-216	-3.42585e-217	-9.77428e-217	-5.2543e-217	1.66498e-216	6.92742e-218	1.21987e-216	1.67325e-216	4.52672e-217	1.05012e-216	2.00265e-216	-8.81707e-217	3.69406e-216	4.12863e-216	1.9942e-216	-1.44233e-216	-7.15097e-216	-3.75827e-216	-2.61574e-216	-1.28485e-216	-3.1726e-217	-1.1077e-216	-1.50839e-216	-8.83938e-217	1.28316e-216	5.40301e-215
9.03942e-218	-6.79235e-218	5.35468e-217	-2.68871e-218	2.29894e-218	8.79551e-217	7.19096e-218	-9.03108e-218	-9.89135e-218	-1.45213e-217	5.60466e-219	6.33185e-218	-7.94014e-218	4.48865e-218	9.60559e-219	-6.23475e-217	2.72132e-217	2.10671e-217	4.37102e-217	1.18461e-217	-9.21011e-218	6.88657e-217	-1.022e-218	-2.49369e-217	8.65146e-219	4.30495e-218	4.8886e-217	1.31529e-218	-1.31438e-217	-1.46616e-217	5.76633e-216
3.09322e-221	5.30064e-219	-2.14971e-218	-3.4019e-218	4.65168e-218	8.41644e-219	-4.89261e-218	1.91108e-218	2.4097e-219	-2.32826e-219	-3.08997e-218	2.19436e-219	-1.63727e-219	-3.86378e-218	-1.21173e-221	4.84872e-218	-2.87161e-219	-2.0024e-218	1.96361e-218	-1.5089e-218	-1.58425e-218	1.84156e-218	4.39442e-219	2.45913e-219	-4.34648e-218	5.85844e-218	3.38576e-218	1.55751e-218	-6.76295e-218	3.36131e-218	6.61881e-217
2.70523e-220	7.15145e-219	-3.63331e-220	-2.08727e-219	-2.22736e-219	3.30329e-219	-1.08634e-219	1.19225e-219	2.46293e-219	5.86406e-219	-3.12532e-219	2.42424e-219	-8.96676e-220	1.98527e-220	6.48255e-221	-4.05935e-220	-4.76257e-220	-1.58379e-219	6.2611e-221	5.14984e-220	-1.4085e-219	1.64105e-219	-8.54812e-220	2.2267e-219	-3.3472e-219	5.62735e-220	8.8561e-220	-4.40586e-220	-3.8715e-220	-5.94148e-219	5.34578e-218
2.2606e-220	-5.91683e-222	2.05118e-221	-1.46743e-220	2.13282e-221	1.40877e-221	-9.65292e-220	-1.48797e-220	-3.62202e-221	-2.14469e-221	-1.33366e-220	-6.14201e-221	2.15876e-220	-9.88809e-221	5.21019e-221	5.22022e-220	3.77076e-221	2.27984e-220	-3.0445e-220	5.41759e-221	5.09503e-221	7.64222e-221	-5.74628e-221	-1.58689e-220	5.55522e-220	-7.01208e-221	2.15295e-220	-6.16848e-220	7.44609e-220	4.0549e-220	6.2658e-219
-1.07674e-222	4.1784e-222	2.66528e-221	7.03282e-221	-2.3662e-221	6.88962e-221	-2.76787e-222	-2.50618e-222	7.67525e-222	-1.2082e-221	3.50458e-223	-4.44908e-223	4.09086e-222	-1.33021e-221	1.63393e-221	1.3813e-221	-6.58757e-222	-2.22179e-221	-1.37737e-221	6.80091e-221	-8.28972e-222	-2.19204e-222	8.53771e-222	8.38428e-222	-8.31543e-222	9.32981e-223	1.25498e-221	-5.54781e-222	5.40497e-222	2.81717e-222	4.41727e-220
2.36574e-223	-1.30749e-223	2.79975e-223	-4.70176e-223	-2.56544e-222	-1.31292e-222	5.88327e-223	-2.0515e-224	-1.42952e-222	6.11986e-223	7.38625e-224	4.56715e-223	2.75214e-222	-2.80348e-223	1.40495e-222	-5.68484e-224	7.89248e-223	-2.38467e-223	1.27015e-223	-4.25082e-223	4.13389e-223	2.82066e-222	3.71893e-222	-2.17481e-222	1.6181e-222	2.65449e-223	1.01299e-222	-9.53444e-223	-4.36842e-223	1.49551e-223	2.7815e-221
2.08348e-223	-2.18847e-224	1.60161e-223	-3.51933e-224	-9.35005e-225	4.51195e-224	-9.01082e-224	5.37142e-224	8.90767e-225	2.04808e-224	5.23889e-225	-5.49489e-224	-1.15017e-223	-2.26824e-224	4.86799e-223	3.54839e-224	-1.25686e-224	1.02576e-224	2.69793e-223	-9.74748e-224	1.06806e-223	5.50262e-224	4.316e-223	-8.42455e-225	2.86884e-224	-1.73485e-223	-8.59744e-224	-4.22433e-224	2.32437e-223	-5.44857e-223	3.47307e-222
-2.92444e-224	2.57465e-225	2.58391e-225	6.49622e-225	2.27858e-224	4.87188e-226	2.41449e-225	1.65322e-228	-5.33503e-225	-1.28934e-224	3.397e-224	-2.17421e-225	-1.91475e-224	-9.37698e-225	-1.14006e-224	-4.71267e-225	4.6072e-225	8.43108e-226	-8.46169e-225	-3.63525e-225	9.95118e-225	7.46564e-225	-5.42872e-225	5.47686e-226	-1.85615e-225	-6.58091e-225	1.14705e-224	3.62592e-225	-2.60265e-224	-4.20081e-224	2.98107e-223
-2.30969e-226	2.06617e-225	2.63524e-227	-6.94113e-226	2.17576e-226	3.23102e-226	2.35338e-225	-4.33823e-226	5.47087e-226	-2.96625e-226	-3.03325e-225	6.87803e-226	-1.6065e-226	-6.56774e-228	3.06909e-227	2.33768e-225	2.61775e-225	-1.43319e-225	-1.1356e-226	3.32233e-226	7.28153e-226	-3.1028e-226	3.84789e-225	-2.09085e-225	7.14801e-226	6.65422e-227	-2.45863e-226	1.88109e-225	-1.86957e-226	1.88898e-226	2.82039e-224
1.01817e-226	-4.82038e-228	-9.75888e-227	9.29203e-227	9.88061e-227	-1.93293e-227	-6.26739e-227	1.1345e-226	-2.06028e-227	-8.66425e-227	3.15977e-226	1.70978e-226	-1.68143e-226	-1.9083e-226	7.98769e-227	-1.54494e-226	-4.37214e-228	-4.44546e-228	9.53196e-227	1.97646e-226	-4.1954e-227	9.52527e-227	2.07863e-226	-7.80088e-227	1.16925e-227	-2.97699e-226	-4.88222e-227	1.10133e-226	1.33631e-226	-9.45505e-227	3.20034e-225
-1.40705e-228	-2.05731e-228	-8.10836e-229	-2.67718e-228	6.61688e-228	-1.07336e-227	-1.54824e-228	3.4584e-228	1.65638e-228	-7.63929e-229	8.23463e-229	7.86533e-228	-1.26507e-227	9.82649e-228	4.4194e-229	-3.85719e-228	-2.21378e-228	-5.69791e-230	-7.82813e-228	9.17312e-228	-3.02087e-227	1.0021e-227	-3.56961e-228	-2.83126e-228	4.24855e-227	-2.62917e-228	8.15263e-228	6.51312e-228	-3.44216e-228	1.44065e-228	1.97761e-226
-8.53416e-230	-3.24333e-229	4.38191e-229	9.44476e-229	2.13204e-228	-1.45582e-228	1.81274e-229	3.60232e-229	-3.60101e-228	1.23107e-230	1.24175e-228	1.82286e-229	-1.38898e-229	1.52768e-230	6.19477e-229	-8.35881e-229	1.40424e-229	-1.36217e-229	-8.15129e-229	4.07134e-230	-5.6334e-229	-1.7574e-229	3.79241e-229	1.73468e-229	1.95208e-229	-3.12076e-229	-8.72741e-229	1.34841e-228	2.86562e-229	2.38358e-228	2.03915e-227
-1.43922e-230	4.40533e-230	1.70497e-230	-3.19675e-230	3.25783e-230	9.39116e-230	-6.75832e-230	-4.40957e-231	-1.79064e-230	-1.06984e-229	-5.14351e-230	-4.57057e-230	3.99868e-230	2.48986e-230	-2.72027e-230	4.95447e-230	-3.2223e-230	5.7786e-230	-5.2925e-230	1.35074e-230	-1.42389e-229	-6.7162e-230	6.34154e-230	1.17789e-229	-6.54785e-231	-1.60454e-229	-1.29262e-230	-2.95341e-230	-3.94902e-230	-5.59367e-231	1.47135e-228
-1.62586e-230	-1.32236e-231	6.41362e-232	7.27953e-231	4.53444e-231	-1.1146e-230	-4.97878e-231	3.2194e-231	-6.19489e-231	-5.10344e-231	-6.32052e-231	1.1089e-230	1.49258e-231	-1.12171e-231	-1.40927e-231	1.53211e-231	1.69151e-230	5.66424e-231	1.01743e-230	-2.39872e-232	3.01355e-231	-5.89747e-231	-3.45256e-231	1.64437e-231	1.80083e-231	3.49007e-232	-9.72542e-232	-1.01001e-230	6.18569e-231	-1.74463e-231	1.51798e-229
-1.68564e-231	1.94859e-232	-2.95561e-232	1.37605e-232	1.8418e-231	4.90699e-232	2.77378e-232	1.24478e-231	-1.5722e-232	-7.95685e-233	-9.29393e-232	-4.8086e-232	-5.09654e-233	-1.14733e-231	-2.26482e-232	-7.23696e-232	-2.75739e-232	-5.46079e-232	1.8933e-231	-6.5123e-232	-5.89121e-232	2.47596e-232	1.59057e-232	-1.11e-232	2.41217e-232	3.65922e-232	-1.2795e-232	-4.1814e-233	6.73707e-232	2.58732e-232	1.61463e-230
-4.32919e-233	-5.29995e-234	-1.09251e-233	-9.22436e-234	-6.74731e-234	1.08287e-232	1.11508e-232	-5.09918e-234	5.77591e-234	-1.37427e-233	-2.30342e-233	-1.27865e-233	4.41546e-233	-1.21262e-234	-2.34508e-233	-2.94987e-233	6.37144e-234	-9.97347e-233	4.41318e-233	7.9588e-234	-6.93082e-233	6.1446e-233	1.46495e-233	-2.46605e-234	-4.64782e-233	2.63419e-234	-3.39863e-233	-6.65454e-233	-2.49712e-235	-7.50044e-233	9.85004e-232
1.2915e-234	-1.31994e-233	1.56494e-234	5.70916e-234	7.93126e-236	-5.23539e-234	-6.55932e-234	-4.47264e-234	-3.48803e-234	-1.97263e-234	-5.7828e-234	5.7359e-235	-9.19638e-235	1.36088e-234	-4.55325e-235	-5.71684e-235	9.18557e-235	-1.1839e-233	1.72566e-233	3.42769e-235	-4.89018e-234	-1.07902e-234	2.58538e-234	-5.33651e-234	-9.54343e-236	-6.21742e-235	-1.92948e-234	-3.7428e-234	4.57185e-236	-3.66488e-235	1.04286e-232
1.41522e-235	4.23757e-235	-2.38805e-236	-4.68933e-235	4.9722e-235	-9.6763e-236	3.59684e-235	-6.50941e-236	-3.54866e-235	6.28123e-235	-3.06549e-235	1.84016e-235	4.14273e-235	-8.88756e-236	3.96444e-235	2.95008e-235	2.93695e-235	-5.69527e-235	-3.53788e-235	-4.06811e-235	-1.20712e-235	2.62795e-235	3.93571e-235	-2.73718e-235	1.57289e-236	6.43705e-236	-2.0297e-235	-4.33491e-235	3.58064e-235	2.50514e-237	8.49675e-234
2.52727e-236	-1.58855e-237	-1.69564e-237	-4.16187e-236	-1.62908e-236	-1.79125e-236	1.59962e-236	-2.56967e-236	-1.07941e-235	4.33008e-237	1.66734e-236	-1.37872e-236	3.87088e-236	-2.15221e-236	-2.45571e-236	-3.5752e-236	-1.08998e-235	-2.85419e-237	-1.48671e-236	-5.82714e-237	1.73402e-236	-1.18992e-236	2.81635e-236	5.21288e-236	-1.6145e-236	-1.60637e-237	7.87657e-237	1.41224e-235	-2.65414e-237	8.49136e-237	8.29419e-235
2.27426e-237	1.1745e-237	2.11769e-238	4.28085e-238	-1.24678e-237	-3.36341e-237	1.69694e-237	-1.47444e-236	6.07933e-237	4.885e-237	1.18995e-237	-1.14774e-237	-1.79135e-237	-1.44393e-237	1.87075e-238	-4.24288e-237	-2.12973e-236	2.17473e-238	-1.03313e-239	-1.45861e-239	-1.00909e-237	3.81189e-237	3.71308e-238	-3.54717e-237	-5.26325e-237	-3.45271e-237	1.08237e-236	4.84364e-238	-8.34376e-237	2.6886e-238	1.05023e-235
1.9901e-239	4.24173e-238	3.58633e-238	1.00492e-238	-2.91881e-238	1.4248e-237	8.28452e-238	-6.16286e-239	-9.23255e-239	-3.64686e-240	-3.01844e-238	2.35125e-238	1.91782e-238	1.58194e-238	-1.63821e-238	-8.83458e-239	-4.90928e-239	1.64379e-238	1.44074e-237	5.80238e-239	-7.35807e-239	-2.41406e-238	1.44372e-238	7.20883e-239	1.45131e-238	-1.17214e-238	-3.60001e-238	-7.44324e-238	1.55956e-238	-8.57298e-239	8.59708e-237
-4.28773e-239	4.44665e-239	-1.9904e-238	-4.92981e-240	8.37571e-240	6.82573e-241	1.19929e-239	6.09664e-239	3.22919e-239	2.27961e-240	3.69808e-240	3.78272e-239	5.43914e-240	-9.54497e-240	2.20606e-240	1.30972e-238	-7.79269e-240	-3.85e-239	2.32635e-239	-5.31037e-240	-6.10877e-240	-1.53823e-239	-5.21876e-239	5.47562e-240	4.81896e-239	3.35353e-240	-9.11618e-240	-2.61225e-239	-1.36268e-239	-2.61226e-240	8.54631e-238
-2.54424e-240	4.46502e-241	1.00049e-240	-2.33019e-241	-5.88674e-240	2.94567e-240	-2.37202e-241	-1.99758e-240	1.57436e-240	7.04911e-241	-1.46865e-240	1.20952e-240	-3.48034e-241	-1.00582e-240	1.67881e-241	1.58496e-240	1.38112e-240	3.73847e-241	-3.84613e-241	1.62463e-240	1.4421e-240	6.28972e-240	1.47394e-241	-6.34607e-241	3.59026e-240	3.68998e-240	1.8249e-240	5.65576e-241	-8.90088e-241	2.0705e-240	4.82649e-239
-2.94782e-242	6.62945e-241	-4.33589e-241	-4.77503e-242	3.68436e-241	1.50387e-241	-1.55078e-241	9.3131e-242	5.4989e-241	3.55146e-242	-1.18719e-241	8.13366e-242	2.65786e-241	-1.99059e-242	2.93954e-241	2.20691e-241	1.40135e-241	-2.09469e-242	-2.51061e-241	-4.36866e-243	3.17589e-242	2.65366e-241	-1.07108e-241	-7.17253e-242	-5.74262e-241	2.3854e-241	2.62262e-241	5.12997e-242	1.40053e-241	-3.04325e-242	5.71591e-240
-4.59771e-243	6.24499e-243	-1.18363e-243	4.01871e-242	-2.8933e-242	-3.4094e-242	5.38333e-243	3.13496e-242	-2.22958e-242	-3.48819e-242	-9.05896e-243	-8.34353e-243	1.09859e-241	-2.73095e-242	-8.37951e-243	1.23163e-242	-8.21485e-243	8.45668e-243	-1.2704e-242	1.22619e-244	-8.28828e-242	-6.71319e-243	-1.28656e-243	-1.72531e-242	-1.35847e-242	5.171e-242	1.03792e-242	-6.37692e-243	-1.24156e-242	-1.48733e-242	6.31392e-241
-4.91051e-245	-8.42699e-244	-5.56293e-243	2.60401e-244	8.11754e-243	-1.08822e-243	-8.9682e-244	8.90877e-244	3.48759e-243	7.80184e-244	-5.52538e-244	-1.79769e-244	-1.71917e-244	-9.06195e-244	3.68744e-244	-4.61403e-243	1.92254e-243	-4.31391e-243	1.73314e-244	-2.82015e-243	-5.73389e-244	4.91041e-245	6.90752e-244	2.00661e-243	-2.37259e-243	-7.42658e-244	2.69587e-244	-8.53802e-244	7.77516e-244	7.85974e-244	4.71215e-242
1.46924e-244	7.36339e-244	-9.7795e-245	-8.72594e-245	2.3479e-244	-3.51976e-245	-3.7092e-246	8.66897e-245	7.04502e-245	1.17594e-244	-2.66004e-244	4.06846e-244	2.33566e-245	-4.84291e-245	-1.76016e-244	5.73698e-244	-8.30636e-245	-1.03443e-244	8.47803e-246	-4.30958e-245	4.51987e-245	-1.71952e-244	3.77094e-244	1.3765e-245	3.1696e-245	-1.50777e-244	-2.60968e-246	3.4423e-244	-2.33195e-244	-7.95402e-245	4.79924e-243
-1.02345e-246	-7.42326e-246	-5.46099e-246	1.81832e-246	-1.39863e-245	4.15001e-246	-1.22891e-245	-1.51171e-246	-1.1441e-245	1.38256e-245	2.2795e-248	-8.55363e-246	-7.30079e-246	2.18823e-246	-5.37947e-246	1.21965e-245	-1.25595e-245	-2.95722e-245	-1.4353e-245	-4.22221e-245	6.4413e-246	3.72432e-246	3.27819e-245	-2.15208e-245	1.60275e-245	-9.55886e-246	-5.02642e-245	1.76083e-245	-3.5475e-246	2.7166e-245	3.95919e-244
-2.46099e-247	-2.64532e-247	-9.07059e-248	1.40552e-246	-3.48983e-247	6.19956e-246	-1.86861e-246	-3.74029e-247	1.39631e-246	5.8091e-246	7.56352e-247	-4.42758e-246	-6.16735e-247	1.61283e-247	-6.28713e-246	-5.63952e-248	-1.77491e-247	-3.14687e-246	5.52405e-247	9.05598e-247	5.07007e-247	4.23151e-246	-1.59527e-246	-1.1166e-246	1.01521e-246	5.59031e-248	-1.69541e-247	3.72399e-248	-3.73026e-247	4.96027e-248	4.42422e-245
-9.03903e-249	2.8491e-248	4.59891e-248	2.42388e-248	-1.82577e-248	3.93957e-248	-1.60368e-247	1.54425e-248	-4.75605e-247	-1.27561e-247	-2.41107e-248	-2.54764e-248	-4.52596e-248	-1.93089e-247	-9.94981e-248	3.09385e-248	1.68255e-247	-1.95209e-247	-8.82292e-248	1.48823e-248	1.13619e-247	-1.49135e-247	-4.85113e-248	2.2864e-249	-2.43653e-247	-6.76753e-249	-1.78298e-247	-3.2043e-248	-8.00815e-248	-1.91976e-247	2.87571e-246
-1.88834e-249	9.0042e-249	5.94175e-249	-2.05442e-249	3.02796e-249	3.05047e-249	6.84115e-249	2.30195e-249	-2.61183e-248	-6.90303e-249	8.87889e-249	1.02052e-249	-4.89915e-249	1.92496e-248	-6.27568e-250	3.12618e-250	-2.95916e-248	4.84149e-248	2.05401e-248	2.34688e-248	-5.90425e-249	5.19056e-249	5.44041e-249	2.67043e-249	4.5582e-248	7.57895e-250	1.1871e-248	1.41974e-249	2.0717e-248	-7.93165e-249	3.3162e-247
3.56751e-250	1.0506e-250	-3.2008e-250	-6.18476e-250	2.84905e-249	-3.84819e-250	5.11862e-251	-1.40924e-250	-3.42256e-250	1.74192e-250	8.61596e-250	-2.97332e-250	5.20255e-250	3.06475e-250	1.33823e-250	-1.04834e-249	-1.63891e-251	2.06106e-250	-1.20022e-250	5.36936e-250	-1.10191e-249	-1.97824e-250	-3.26478e-249	-1.98846e-251	1.123e-250	-6.45547e-250	-4.05005e-250	3.19447e-249	9.39105e-250	-1.49361e-249	2.07645e-248
-6.81708e-252	2.96735e-252	-3.62699e-251	1.15007e-251	-2.10645e-251	-1.68388e-251	-1.78215e-251	8.97364e-251	4.75398e-253	6.62881e-251	-1.74447e-250	2.33341e-251	-1.00362e-250	-5.20623e-251	1.93559e-250	-2.20059e-252	3.40072e-251	-4.43251e-251	1.74704e-250	-2.4534e-251	1.62398e-251	1.19803e-250	7.94651e-251	-3.46873e-251	-1.16928e-251	3.81051e-251	-1.6038e-251	5.15621e-250	-3.82176e-251	-3.9222e-252	1.96711e-249
5.89532e-252	-1.24242e-253	-3.02576e-253	-8.2975e-253	1.21138e-251	2.51005e-252	1.20176e-251	2.04719e-252	-6.57951e-252	2.07193e-252	2.93137e-252	1.17884e-252	1.23506e-251	-1.40672e-252	1.54115e-254	1.5779e-251	3.89187e-252	-2.64916e-251	-9.40524e-252	-8.83003e-253	4.30225e-252	2.1715e-252	-2.26089e-252	9.23901e-253	6.1111e-252	-4.33396e-252	1.70284e-251	4.91498e-252	-9.54979e-252	-4.98388e-252	1.75406e-250
3.89208e-253	-3.45764e-253	7.0684e-253	-5.30883e-253	5.46407e-254	1.40152e-252	-2.47029e-252	-7.34202e-253	-3.10301e-253	-9.14184e-254	6.43334e-253	1.08168e-253	1.59248e-253	-1.30096e-253	-6.01036e-253	1.62309e-252	-1.72444e-252	-1.39061e-252	-7.4215e-253	-2.14037e-253	7.78192e-253	-7.20524e-253	-7.0426e-254	2.57623e-253	3.22268e-253	9.31212e-253	-1.11871e-253	2.33073e-252	6.26971e-254	-7.57227e-253	2.0714e-251
-6.17646e-254	-2.26626e-253	5.50767e-256	-7.27373e-254	1.89177e-254	1.25579e-254	3.97091e-254	-5.86591e-254	-8.16223e-254	-9.38329e-255	-2.06434e-254	-1.81304e-254	-6.72296e-255	5.57543e-254	5.25112e-254	-1.79629e-253	-6.88494e-255	-7.84064e-254	-1.02542e-253	6.32693e-254	1.13065e-253	3.66309e-254	-5.78673e-254	2.49157e-254	3.40667e-254	1.29232e-253	-1.65419e-254	1.37317e-253	-8.39289e-256	-1.37997e-253	1.8555e-252
1.27866e-255	-2.58734e-255	-6.3272e-256	1.40338e-255	2.1292e-256	8.31883e-255	1.41675e-256	2.59179e-256	-1.24754e-255	-1.59136e-255	1.74761e-255	-1.36053e-255	3.68496e-256	-5.62555e-255	1.71751e-254	-3.17179e-255	1.92032e-255	-1.18191e-255	5.40212e-256	-2.05837e-255	1.72921e-254	-1.89311e-254	9.16681e-255	1.77808e-254	-1.76833e-254	-8.88825e-255	-2.82125e-255	5.68723e-256	2.04803e-255	2.8838e-255	1.50888e-253
4.43065e-256	1.89903e-256	2.0045e-257	-5.77086e-256	1.06491e-255	-3.31024e-257	-2.36272e-256	1.93769e-255	-1.00927e-256	5.52649e-257	1.51169e-255	-2.31367e-255	2.04085e-256	-7.47213e-256	1.47208e-256	1.02839e-255	-2.94854e-256	6.08558e-256	7.69464e-256	-3.81817e-257	6.56876e-256	-4.08451e-256	-1.86607e-256	-4.09686e-256	2.78507e-256	5.51645e-257	1.36165e-256	-1.01503e-255	-8.19625e-257	9.72113e-256	1.65221e-254
-4.78803e-258	1.86163e-257	-1.1514e-256	1.3621e-258	-3.80512e-257	4.96655e-257	8.87292e-257	-1.05225e-256	-3.1928e-257	-1.14087e-257	-6.1753e-257	-5.19337e-257	-9.26838e-258	5.08504e-257	-4.01611e-257	5.52821e-257	-1.08262e-257	7.19741e-257	5.79751e-257	-1.48767e-257	-5.79667e-257	-6.64104e-257	3.781e-257	2.95579e-257	1.05453e-256	2.04837e-257	-7.95104e-257	-4.9856e-257	-2.42482e-257	-3.11886e-258	1.36423e-255
2.15013e-258	-1.11597e-257	-1.17089e-258	1.16778e-258	2.66084e-260	1.31555e-258	8.15406e-259	1.59558e-258	-2.4077e-258	-1.53026e-258	-1.74791e-258	5.04697e-258	-2.01486e-258	-2.29847e-259	-3.85965e-259	1.6558e-258	2.14812e-258	8.00114e-258	2.22877e-258	-5.0786e-259	-4.24888e-258	-2.53894e-258	-7.3918e-258	1.44696e-258	7.24726e-258	1.18599e-257	-1.36262e-257	2.97903e-259	-3.67686e-258	-2.91239e-258	1.02554e-256
3.37048e-259	-5.25677e-261	-3.59088e-259	3.538e-259	5.27369e-259	2.95905e-260	1.01529e-260	-1.67149e-259	1.73023e-259	1.69353e-258	-3.55336e-259	-2.33485e-260	-1.49853e-258	-9.49241e-260	3.46905e-259	2.18115e-258	1.63322e-259	3.92607e-259	-1.64219e-260	3.91122e-259	2.57703e-259	-6.08157e-262	3.73546e-259	1.18292e-258	5.5997e-262	-8.33445e-259	4.29515e-259	1.37929e-258	1.4009e-259	1.37154e-259	1.38545e-257
2.07629e-260	-1.31147e-259	-4.16374e-260	8.9478e-260	1.83926e-261	-2.73391e-260	-1.45331e-260	-4.77809e-261	-3.31212e-260	1.18286e-261	3.04864e-262	1.28417e-260	-1.48343e-260	1.56593e-260	8.86275e-260	2.52219e-260	-1.02437e-259	-1.50783e-260	1.65223e-260	3.32266e-260	-2.28333e-260	2.05165e-260	1.77281e-260	9.03248e-261	5.04737e-261	-3.99239e-260	2.94376e-260	-3.2702e-260	-1.7817e-260	4.17908e-261	8.8979e-259
1.15434e-261	-3.96411e-262	4.92532e-261	1.21741e-262	4.69017e-262	4.97283e-262	3.32339e-261	-4.69187e-261	6.45137e-261	-5.19691e-261	3.65223e-261	-3.09237e-261	-1.6267e-262	-4.26437e-261	9.22128e-262	-5.65447e-261	-1.04162e-262	1.5454e-260	-3.3167e-261	2.81359e-261	1.83855e-261	-3.82414e-262	7.28772e-262	1.87619e-261	3.59838e-262	-2.86986e-261	1.12991e-261	1.10688e-261	5.02481e-262	-5.11727e-261	8.25765e-260
-2.65808e-262	-3.73442e-264	8.07824e-264	6.39088e-263	8.13512e-262	9.39598e-263	4.76007e-262	-1.70028e-262	-2.30118e-263	1.29017e-263	6.07702e-263	-4.71257e-263	3.308e-263	9.22273e-262	1.26119e-262	-4.00803e-262	9.03829e-263	1.60377e-264	4.26434e-262	-5.97299e-262	4.86569e-263	-5.49625e-262	-4.23588e-262	-1.43217e-262	4.36546e-262	-1.07543e-262	-2.69832e-262	3.97452e-264	-1.25717e-262	-1.56258e-262	6.9018e-261
1.50493e-263	-1.27521e-263	1.41236e-263	1.07816e-263	9.13199e-264	7.32844e-264	3.67141e-263	7.00808e-264	5.13443e-263	8.31709e-264	8.14623e-264	-8.81272e-264	-1.28954e-264	1.16683e-262	1.93942e-263	-1.19387e-264	1.92001e-263	-1.82959e-263	-9.50038e-263	1.48501e-263	-1.08645e-263	6.88096e-264	-6.42145e-263	-3.4267e-263	-2.01628e-263	1.4693e-263	2.81504e-263	-3.55925e-263	-9.25605e-264	-1.08879e-264	7.00591e-262
3.11377e-264	-1.72073e-264	4.39869e-264	-7.85687e-265	-2.94854e-264	-2.6017e-265	5.28229e-265	1.83851e-264	5.0219e-265	9.02036e-265	-1.09348e-263	3.09995e-264	2.26066e-264	4.24302e-265	-8.39896e-265	8.01197e-265	1.13961e-265	2.59203e-264	1.35058e-264	1.42989e-264	-3.24916e-264	-1.96231e-264	2.69487e-264	5.30225e-265	8.9996e-265	1.20054e-264	3.13214e-264	-1.32203e-264	-3.79792e-264	5.46514e-266	5.96896e-263
3.2917e-265	7.34214e-266	4.30298e-265	-3.9863e-265	7.16059e-267	-1.29454e-265	-4.46606e-266	1.03869e-265	-3.5143e-265	6.31921e-268	-1.74552e-265	-8.73071e-266	-1.02221e-265	-2.7114e-265	-1.33503e-265	6.94927e-266	-3.27425e-265	1.29068e-265	2.90759e-266	-1.56988e-267	-2.93882e-265	-2.13215e-265	-3.10917e-265	-1.35376e-265	2.80508e-265	2.48468e-265	1.76351e-266	2.1641e-265	1.01196e-265	3.30917e-265	5.34261e-264
-9.40435e-267	1.21669e-267	-2.71862e-266	1.88562e-266	1.45232e-266	-2.55876e-266	-2.04604e-266	1.80594e-267	-4.24416e-266	-1.0912e-266	4.20828e-267	2.61692e-266	5.05143e-267	1.8692e-267	4.31836e-267	-3.32971e-266	5.34215e-267	-6.84188e-268	2.05864e-266	-5.71832e-267	1.77136e-266	-1.26856e-266	-2.71788e-268	1.74152e-266	-1.78242e-266	-7.54005e-266	9.35922e-267	-1.68362e-266	-1.67613e-266	-2.4297e-266	4.88203e-265
-1.0414e-267	-2.67069e-267	9.75934e-268	-9.24049e-268	-3.60924e-268	-3.46864e-267	4.38684e-268	-5.816e-269	-4.48772e-268	-2.23932e-267	-7.49041e-268	1.49944e-267	1.91417e-267	-1.50302e-267	-4.65652e-268	-2.60098e-268	-1.43838e-268	4.41268e-268	-8.78287e-268	2.85871e-268	-1.95677e-268	1.02647e-266	3.21104e-267	-3.93993e-268	-1.47832e-270	-1.49139e-267	-4.6579e-268	4.86719e-269	2.43931e-268	4.84239e-268	3.75682e-266
-3.21456e-269	4.34555e-269	-9.38106e-269	1.83626e-268	3.6056e-268	-1.40869e-269	3.40512e-269	2.92016e-269	-6.51907e-269	-1.59733e-268	5.05394e-269	-6.42131e-269	1.22573e-268	-1.17009e-268	7.95188e-270	5.22819e-270	5.2289e-269	6.41175e-268	-1.33887e-269	1.38844e-268	2.40996e-268	-2.25495e-269	-8.70423e-270	2.15847e-268	9.28351e-270	-1.26343e-268	-1.20902e-268	-6.99939e-269	-1.95494e-268	-2.5129e-269	3.26431e-267
-8.2225e-271	2.03933e-269	-4.47065e-270	1.67356e-270	-2.38557e-269	-3.09599e-269	-1.47987e-269	-1.05361e-269	-6.34599e-271	2.35913e-269	-1.77831e-269	1.80379e-269	-3.46646e-269	5.27381e-270	-1.73249e-269	-5.7262e-270	-7.25355e-270	-8.8083e-270	4.32621e-269	-5.25378e-270	-2.35878e-270	-1.22196e-269	4.19428e-269	-2.65262e-269	1.35174e-269	-8.85979e-270	6.18239e-270	-4.17893e-270	-1.06955e-270	-8.35704e-270	4.20337e-268
1.12745e-270	1.681e-271	4.73289e-271	-9.10696e-271	5.13161e-270	1.46476e-271	-1.18432e-270	5.5306e-271	-8.08488e-270	-6.70189e-271	-8.49963e-271	-7.53094e-271	2.07868e-270	-3.30498e-271	4.12749e-271	-1.43065e-270	2.31384e-270	-7.89601e-271	-4.99965e-271	-2.05434e-270	-3.18273e-271	3.06711e-271	-4.22716e-271	1.28987e-271	9.38879e-272	-2.62954e-270	-7.15082e-272	2.56274e-271	-6.34458e-271	4.14458e-271	3.52403e-269
1.9196e-271	-1.16545e-271	-5.4493e-272	-7.38322e-272	2.48418e-272	-7.94758e-272	-6.57107e-272	-1.17674e-271	1.31792e-271	3.22186e-271	1.82509e-271	8.31633e-272	-7.88772e-272	-1.06601e-272	1.66013e-272	1.08018e-271	1.08859e-271	-4.68433e-272	1.25747e-271	6.71438e-272	-6.54666e-272	3.04817e-271	-7.40569e-272	1.17478e-271	-6.82924e-272	-2.82079e-272	4.09547e-273	-1.00751e-271	3.71657e-271	-2.49024e-272	3.16666e-270
-1.6135e-273	-3.78586e-273	1.30474e-272	-5.97076e-274	2.91067e-273	2.62504e-273	-4.51611e-273	-1.62639e-272	6.90845e-273	-9.83273e-273	8.05448e-273	3.91701e-273	-1.11046e-273	-1.42317e-272	-2.13129e-272	-2.73252e-272	1.39013e-273	1.41536e-272	3.37913e-273	-4.5611e-273	-1.39217e-273	1.32395e-273	2.05192e-272	-3.09808e-273	7.16049e-273	-1.87943e-273	2.48773e-272	9.12041e-273	2.64651e-272	7.00498e-273	2.64378e-271
3.61092e-274	2.62772e-274	-5.42874e-274	-6.33893e-274	-8.69749e-274	-3.06963e-274	-1.43658e-273	-8.69767e-274	-3.53778e-274	-1.28516e-273	-2.7828e-274	-1.60839e-273	-3.91661e-274	4.04404e-274	9.76016e-274	2.00575e-275	-5.25769e-274	1.76579e-273	-7.824e-274	2.19123e-274	-2.53124e-275	1.58024e-274	3.11964e-274	5.76705e-274	-3.90127e-274	3.03221e-274	-1.05933e-274	-8.78794e-274	2.46101e-275	-3.37697e-274	1.70069e-272
-6.22581e-275	3.01348e-276	1.81438e-275	-2.30683e-275	-9.42269e-275	-1.40891e-274	-2.15649e-275	-3.93354e-275	2.19275e-274	5.60222e-275	6.49895e-275	-1.3102e-274	8.72684e-275	5.87749e-274	-1.77714e-275	1.34898e-275	-3.07361e-276	7.91168e-275	3.3482e-275	-1.71753e-275	-3.52073e-275	-6.73273e-275	5.04266e-276	-1.10023e-274	-2.59568e-275	-1.43801e-274	-1.09815e-274	-2.62518e-275	2.78787e-275	-7.96801e-275	2.34392e-273
-2.74236e-276	-3.60592e-277	-5.1462e-276	2.29455e-276	4.421e-276	9.20555e-276	6.18466e-276	3.48702e-276	-1.53602e-276	3.2721e-276	2.08329e-275	-4.77641e-276	-3.54594e-275	4.93164e-277	-3.54794e-276	-1.60791e-276	-6.82005e-276	1.6219e-276	5.25509e-276	1.95891e-275	-1.04969e-275	-4.96321e-276	-6.16797e-276	-5.80328e-277	-6.77057e-276	6.30912e-276	3.75948e-277	-7.20647e-276	2.47367e-276	-3.13507e-276	1.87133e-274
-1.57251e-276	2.36526e-278	9.37056e-278	4.98147e-277	1.94475e-277	2.61958e-277	-3.80776e-277	-2.18274e-277	1.13241e-276	-2.5576e-277	-6.16442e-277	-4.1277e-277	-4.47858e-278	-1.00797e-277	1.19291e-276	7.60353e-277	-1.26127e-277	-2.12042e-278	-3.77287e-277	7.44899e-278	5.63843e-277	-2.57688e-277	1.75887e-276	3.46898e-276	-1.65855e-276	-7.27217e-277	-8.58537e-277	1.79082e-277	-3.1401e-277	1.6858e-278	1.81625e-275
-6.53976e-278	-1.7526e-278	-2.7248e-278	-2.05785e-278	-2.90046e-278	-2.09655e-278	-1.80031e-278	-4.69813e-278	-3.57257e-278	1.3183e-277	-7.82421e-278	5.05974e-279	3.57814e-278	2.89052e-278	9.32248e-278	3.09821e-278	2.39097e-278	4.34194e-278	-3.17651e-278	2.48665e-277	1.06246e-278	5.03741e-278	-3.9506e-278	8.10988e-279	9.06864e-278	-3.60103e-278	-4.54236e-278	-3.79858e-279	-1.41887e-279	-9.05489e-279	1.32822e-276
1.29669e-278	-1.46153e-279	3.38691e-279	-2.94953e-280	7.52325e-280	-4.63887e-279	-3.64868e-279	1.31264e-280	8.37285e-279	1.251e-279	3.2292e-279	-2.02715e-279	9.70021e-280	5.00753e-279	4.21215e-279	-5.96257e-279	-4.05367e-279	1.51645e-279	-4.53801e-279	2.88485e-279	-1.07598e-278	-7.28109e-279	4.48331e-279	5.27585e-281	-4.13907e-278	8.54269e-280	2.75124e-279	5.29715e-279	-3.17298e-279	1.07603e-279	1.48426e-277
-7.7281e-281	-4.01982e-281	2.86899e-280	-2.75483e-280	-1.51066e-280	3.06832e-279	1.04582e-281	6.85659e-280	4.94081e-280	-6.0631e-281	-4.85648e-280	3.10738e-281	-9.11441e-280	-4.08298e-280	3.73242e-280	3.22298e-280	-5.3033e-280	1.07133e-279	-4.17691e-280	-3.07419e-280	-8.65963e-280	3.17173e-280	-1.53613e-280	-1.22093e-280	4.95002e-281	1.03887e-280	6.07095e-280	-3.68722e-282	2.79376e-281	2.14858e-280	1.24747e-278
5.31275e-281	-5.17518e-281	-5.57846e-281	1.48069e-282	7.37439e-282	-2.45328e-281	-2.96749e-282	-1.83371e-281	2.36496e-281	-2.68544e-280	3.10813e-281	2.43373e-282	1.97775e-281	-7.20549e-281	-9.42849e-282	-6.04766e-281	-2.96855e-281	-9.91077e-282	4.80508e-282	-1.81829e-281	-1.02171e-281	4.7167e-281	1.08589e-281	-1.09832e-280	-9.36021e-282	-2.88712e-282	1.16281e-282	-1.15607e-280	-2.29179e-282	1.29307e-280	1.20408e-279
-3.69417e-283	9.34813e-283	6.10998e-282	-1.33803e-283	8.47636e-283	-9.57889e-282	1.29492e-282	5.33747e-282	-1.43165e-282	-7.08113e-282	-1.04927e-282	3.51697e-282	5.42944e-283	-1.42081e-283	6.23363e-283	1.62946e-282	7.01378e-282	-5.90694e-283	8.24029e-282	-2.07381e-282	3.32287e-282	6.25846e-282	5.4991e-283	-2.03715e-282	-2.62073e-283	-3.39197e-282	7.86582e-282	7.95844e-282	1.86265e-282	8.966e-282	1.01018e-280
-8.80455e-284	-6.3202e-283	-1.74992e-283	1.4323e-282	4.59228e-283	3.38353e-283	-2.24324e-283	3.1424e-283	-8.20054e-284	1.05371e-282	1.66048e-283	-6.62625e-283	-3.16549e-283	-8.91867e-284	-9.24631e-284	-2.29562e-283	3.158e-283	-4.12684e-283	-4.31615e-283	-9.98912e-283	-1.15828e-283	1.33171e-283	1.17214e-283	-8.21303e-285	2.7026e-283	1.07304e-283	-5.3322e-283	1.60368e-283	1.88141e-284	6.20333e-284	1.00411e-281
1.8828e-285	5.49263e-285	-3.70968e-285	3.55976e-285	-7.04591e-285	-1.69339e-285	7.36843e-285	6.76735e-284	1.86373e-285	1.09046e-283	5.06399e-284	-3.99608e-284	1.34163e-284	1.80046e-284	1.42413e-284	6.07842e-284	1.62316e-284	2.33737e-284	-2.26733e-284	-4.6527e-285	2.42313e-285	-8.49136e-285	-3.4079e-284	2.9895e-284	-3.44818e-284	-2.36632e-285	-1.05693e-283	-2.1395e-284	-6.92512e-285	5.73746e-284	7.76439e-283
7.5742e-287	7.3559e-286	6.03128e-286	-6.34691e-285	4.28945e-286	4.38545e-285	4.23398e-285	3.24161e-285	5.92561e-286	1.44551e-285	3.28865e-285	3.86094e-285	2.71531e-286	-2.03494e-286	1.2603e-286	-1.56104e-285	-5.14287e-286	-4.91587e-285	1.53373e-286	-9.47078e-286	2.86646e-285	-4.2252e-285	2.09096e-285	2.98389e-285	1.01299e-285	-3.84456e-285	-1.09293e-285	-2.77423e-285	2.28815e-286	-2.04091e-285	6.10927e-284
1.18984e-286	2.2292e-287	-2.87479e-287	3.19296e-286	-4.37697e-287	-4.38214e-286	-1.25225e-286	7.55712e-286	-1.56022e-286	1.12249e-286	4.67766e-288	7.93252e-287	-1.34583e-286	1.23883e-285	2.50403e-287	-6.11544e-286	-1.22858e-287	4.48952e-287	4.17955e-286	-8.92212e-287	-4.91359e-287	-3.61497e-286	1.25118e-286	-3.30253e-286	-3.01185e-286	-3.32772e-288	2.03631e-286	-1.06623e-286	2.46746e-287	-3.44048e-287	6.31872e-285
2.69949e-288	8.86408e-288	-5.56017e-289	9.64689e-289	-3.46085e-288	-8.67307e-287	-8.37311e-288	4.79023e-288	-2.38115e-288	-2.47525e-287	6.26129e-287	3.64087e-287	-2.31497e-287	-2.52791e-287	-9.3809e-289	2.46831e-287	-4.00764e-287	-2.18149e-287	2.88553e-287	5.43558e-287	-8.52641e-288	-1.60947e-287	1.98988e-287	-4.90328e-287	-6.64486e-288	-1.55911e-287	-8.55478e-287	-1.26223e-287	3.01216e-288	-7.85e-288	6.86567e-286
-9.22617e-291	6.51386e-288	1.05295e-288	-9.5613e-289	4.83805e-289	4.07515e-288	5.63404e-289	-4.22882e-288	1.63756e-289	1.23795e-288	3.16701e-289	-8.71458e-288	-4.88577e-289	2.43854e-288	3.01476e-289	1.07872e-289	4.96961e-288	-2.07949e-288	-1.67907e-289	-2.7232e-288	1.3559e-288	-3.56776e-288	7.56713e-289	-7.66523e-289	4.41919e-290	-1.21594e-288	1.89925e-288	-3.13104e-289	1.10925e-289	-3.86255e-288	5.54859e-287
4.75156e-290	-4.26852e-289	5.73526e-289	-2.68475e-289	-8.92396e-289	-2.41059e-289	-5.1046e-290	-6.51789e-291	5.80288e-290	2.6381e-289	1.50134e-290	1.16384e-289	-2.73033e-289	3.50745e-289	-8.72604e-290	-8.42395e-290	-6.21052e-290	-3.38475e-289	-3.09155e-289	-2.16181e-289	-3.33505e-289	1.53487e-291	-3.84194e-290	-1.74171e-290	-1.24122e-291	-1.06594e-289	8.04547e-290	1.01967e-289	-2.27798e-289	-4.73952e-290	5.63814e-288
2.33518e-291	-8.85163e-290	-1.86367e-290	9.78966e-291	-1.60136e-290	-2.81637e-290	5.80635e-291	4.50269e-292	1.86374e-291	7.76319e-291	-1.47922e-290	-3.40474e-290	-4.76039e-290	-1.82482e-291	9.77569e-291	1.79291e-290	3.02082e-291	-3.04385e-290	-1.29131e-290	-5.96704e-291	1.82845e-290	8.02665e-291	-1.20589e-291	2.87484e-290	-1.05673e-289	-1.78094e-290	1.39634e-290	3.9508e-290	-5.69362e-291	-9.10745e-291	6.05672e-289
1.44575e-291	-4.16109e-291	-5.24904e-292	-1.97897e-291	2.91082e-292	6.6706e-291	-1.70426e-291	-6.54396e-291	-6.28084e-292	2.40991e-292	-5.34846e-291	-3.63671e-292	-5.54065e-293	-2.7796e-291	8.45776e-292	2.98534e-291	-4.52567e-291	5.91131e-292	-1.56371e-291	-3.47639e-292	-4.11174e-292	6.09786e-291	4.73874e-292	-3.50125e-291	4.40583e-291	3.0634e-291	5.46418e-292	3.78638e-292	1.24405e-291	1.1131e-291	6.48317e-290
-2.84699e-293	-2.72897e-293	-3.29094e-293	1.14064e-292	-2.18523e-292	2.28733e-292	-3.27678e-292	-7.1037e-293	-1.09544e-292	2.47343e-292	-4.10115e-294	9.12032e-293	1.6523e-292	-4.59777e-293	-1.93752e-293	9.80756e-294	-1.39818e-292	-2.97181e-293	-1.50269e-293	8.93708e-293	-2.29002e-293	-2.26557e-292	-2.00178e-292	6.76009e-293	-2.49661e-294	2.3209e-292	1.02283e-292	3.47742e-294	1.16875e-292	-1.65774e-292	3.15545e-291
4.70922e-294	1.42894e-294	1.06017e-293	1.57735e-294	-1.14562e-293	-1.6096e-293	2.08115e-293	3.47994e-294	4.16372e-294	4.24896e-294	7.38371e-296	-2.38187e-294	-1.41225e-293	1.14391e-293	8.77393e-294	1.1812e-294	8.97405e-294	2.04408e-293	1.24669e-293	-1.90269e-293	-2.13105e-294	3.21192e-293	1.02062e-293	9.5845e-294	1.63028e-293	-3.28224e-293	-1.24542e-293	6.35512e-294	1.58694e-293	-3.24076e-294	3.1854e-292
-2.07963e-296	-1.97013e-294	-5.67923e-295	1.07335e-294	-3.81971e-295	6.82095e-295	1.24152e-294	-8.18086e-294	-8.40498e-295	-3.15978e-295	-2.66467e-295	3.0892e-295	-7.4271e-295	1.72262e-295	-9.86362e-295	-1.67411e-294	2.51842e-295	-9.76214e-296	-4.29397e-295	-8.48933e-295	3.38743e-295	-2.38449e-294	-3.14362e-295	-1.03252e-294	-1.77144e-294	1.14863e-294	-2.62494e-294	-7.69293e-295	-9.98399e-295	-1.98057e-296	3.24564e-293
-4.64117e-296	-2.31214e-297	2.22033e-297	-8.46261e-296	-1.29011e-295	-2.73014e-295	1.501e-295	2.45764e-295	-9.87994e-296	4.84508e-297	1.26403e-295	-5.24711e-296	-1.54549e-296	1.00667e-295	7.70389e-297	-1.76756e-296	-3.99817e-296	-8.16026e-297	5.58816e-296	-9.58491e-298	3.36825e-296	2.05156e-296	1.60756e-295	8.83833e-296	3.99784e-296	-1.04571e-295	2.81023e-296	7.59985e-298	8.91973e-297	4.968e-296	1.99781e-294
-2.49701e-297	-4.95388e-297	2.06363e-296	1.42495e-296	-7.38668e-297	3.69966e-297	-1.52559e-296	-7.38556e-297	6.63061e-297	-3.35264e-297	-1.14535e-296	-7.86556e-297	-4.61376e-297	3.23061e-297	-3.19601e-296	1.37162e-296	1.44809e-296	-1.05227e-297	9.84344e-298	6.20276e-297	-4.22477e-296	1.4454e-296	8.23911e-297	2.42425e-297	-7.5282e-297	-3.85467e-297	-8.09581e-297	3.62297e-297	2.28947e-297	-4.81131e-297	2.79175e-295
-3.54354e-298	-5.60927e-298	2.86153e-297	-1.92409e-298	-2.64822e-297	1.42978e-298	-1.33049e-298	-1.41554e-297	6.09126e-298	3.03424e-297	-2.19934e-298	-2.35882e-298	-1.25722e-297	-9.11611e-298	2.12565e-297	-2.72536e-297	-2.5808e-299	-7.41456e-298	-6.1071e-299	3.89216e-298	-8.79307e-298	-2.42254e-297	1.18952e-297	1.06067e-297	-1.22121e-297	-3.60497e-298	3.28382e-298	-1.88308e-298	-9.70312e-299	8.24196e-298	2.92172e-296
2.01656e-300	-1.45081e-299	-1.19694e-299	3.24048e-298	-9.78659e-299	6.42989e-299	-1.18651e-299	-1.3455e-298	5.09678e-300	4.90332e-299	-1.22152e-300	-1.84515e-298	-6.97609e-300	3.70566e-299	1.71242e-300	1.29291e-299	2.41604e-299	1.20586e-299	4.92337e-299	-5.41111e-299	-1.78125e-299	3.07663e-299	-2.42292e-299	-2.21002e-298	-1.80312e-299	6.15827e-300	6.46472e-299	-1.58903e-298	-1.1516e-298	1.00095e-298	1.85603e-297
1.00369e-300	-8.72729e-300	-2.02518e-299	-1.776e-299	-6.63425e-300	1.46555e-300	2.77478e-300	5.20154e-300	7.18642e-299	1.40211e-299	5.33458e-300	-1.6916e-300	3.49892e-300	1.78311e-299	3.49093e-300	1.2783e-300	-2.90315e-300	-7.59798e-300	2.05711e-301	-6.70366e-300	1.48413e-300	-4.65197e-300	-5.65064e-300	-9.26512e-300	1.27408e-299	4.85584e-300	1.36123e-301	5.35726e-301	-1.54425e-299	-1.35723e-300	2.5636e-298
-1.619e-302	-1.87368e-300	-1.95462e-301	-1.45251e-301	-8.87149e-302	5.54425e-301	-1.89965e-301	1.93075e-301	-8.25048e-301	-3.53737e-302	7.34479e-303	5.0639e-301	-4.20105e-301	-1.80679e-301	-2.54185e-301	-1.34537e-301	6.84546e-301	-1.11642e-301	-1.8644e-300	6.32477e-301	1.11402e-302	1.81017e-300	3.00601e-301	1.40168e-300	-2.50133e-300	-3.83153e-301	2.89131e-301	-8.96503e-301	9.364e-302	-5.28268e-301	1.71291e-299
2.6802e-302	-3.70243e-302	-7.95526e-305	1.08924e-301	2.3956e-302	-9.64355e-302	8.23696e-305	1.34543e-301	-4.87206e-303	-1.19022e-303	-3.07781e-302	1.26089e-302	-4.99046e-302	-1.53179e-301	-3.57022e-301	-4.22477e-302	4.0632e-302	-4.52095e-302	-5.25309e-303	-2.76649e-302	1.43805e-301	8.16793e-302	-2.98066e-302	1.92374e-301	-9.94726e-302	1.30882e-301	1.88213e-302	-4.6035e-302	-1.00139e-304	1.57675e-303	1.94296e-300
6.19507e-303	-5.48097e-303	-1.06903e-304	8.86255e-303	7.74494e-303	-6.26408e-304	2.33312e-303	4.56307e-303	8.47855e-304	4.65871e-303	-1.25145e-302	-4.58588e-303	-2.54724e-304	2.32413e-303	-4.68376e-303	1.20865e-302	-3.24761e-303	1.84565e-303	-9.60028e-303	-2.1892e-303	-7.00723e-304	7.7776e-303	-3.17641e-302	-1.83268e-302	1.53331e-303	2.96125e-303	-3.66408e-304	7.83012e-303	2.16735e-303	6.46758e-303	1.74647e-301
-6.33646e-305	7.83313e-304	-5.41761e-304	-7.76096e-306	6.10518e-304	-5.03946e-305	-1.24013e-304	-1.8803e-303	-1.46543e-304	4.17399e-304	-4.07111e-304	-3.49894e-305	-1.68177e-304	-2.94583e-304	-3.19024e-304	-2.20638e-304	-1.07246e-303	-6.19306e-304	6.76015e-304	5.46492e-304	2.48042e-304	1.26231e-306	1.77978e-304	5.52093e-305	-2.09938e-304	1.53879e-304	-1.0285e-303	9.40417e-305	4.57962e-304	2.36501e-304	1.16475e-302
1.03353e-304	-5.6558e-305	-3.28373e-305	1.16356e-306	8.0386e-306	3.25277e-305	1.74635e-305	6.43371e-305	6.98627e-305	1.89334e-304	3.02332e-305	-1.4919e-305	2.22713e-305	5.05569e-305	4.07237e-305	-3.60752e-306	-7.47768e-306	9.20147e-305	8.34378e-306	-3.0034e-305	-3.64235e-305	4.68669e-305	-4.68865e-306	1.27874e-305	3.19194e-305	-2.40848e-305	3.10498e-305	-4.7812e-306	-4.37267e-306	-1.12413e-305	1.08387e-303
4.75539e-306	-4.16753e-306	-2.41582e-306	-5.46932e-307	3.46073e-306	-7.0554e-307	-1.31243e-307	1.3538e-306	1.19188e-305	-2.52892e-306	1.64254e-307	8.5485e-307	-3.6076e-306	1.28438e-306	2.50616e-306	-1.52712e-306	-5.41133e-306	2.75288e-306	2.49464e-306	1.0133e-306	1.54476e-305	1.14736e-306	-1.43776e-306	-9.44587e-306	-3.07134e-306	3.19964e-307	1.54856e-306	4.03341e-306	8.05148e-306	-3.77501e-306	1.0188e-304
1.00886e-307	8.07878e-308	-3.18616e-307	4.36656e-308	1.8883e-306	7.96489e-307	-1.25676e-307	1.55411e-307	5.50402e-307	-4.4135e-308	1.39776e-307	0	1.24281e-307	-8.2193e-308	5.52208e-307	4.47961e-307	-6.95244e-307	-5.14882e-307	-4.08469e-307	-2.87896e-307	0	1.62593e-307	3.45332e-307	-3.11468e-308	-1.03592e-307	-1.56273e-307	-1.63858e-307	9.88569e-307	-5.435e-308	2.10944e-307	9.59632e-306
0	0	5.54931e-308	0	0	3.05365e-308	6.9262e-308	5.60815e-308	0	0	0	0	3.24949e-308	0	-3.40118e-308	0	2.38775e-308	2.83566e-308	-1.02351e-307	-2.71862e-308	0	2.24488e-308	0	0	3.44831e-308	-9.75924e-308	-1.37178e-307	-4.51133e-308	0	2.33357e-307	1.17035e-306
0	0	0	0	0	0	0	0	0	0	2.50102e-308	0	0	0	0	0	0	0	0	0	0	0	0	0	0	0	0	0	0	0	8.61501e-308
0	0	0	0	0	0	0	0	0	0	0	0	0	0	0	0	0	0	0	0	0	0	0	0	0	0	0	0	0	0	0
0	0	0	0	0	0	0	0	0	0	0	0	0	0	0	0	0	0	0	0	0	0	0	0	0	0	0	0	0	0	0
0	0	0	0	0	0	0	0	0	0	0	0	0	0	0	0	0	0	0	0	0	0	0	0	0	0	0	0	0	0	0
0	0	0	0	0	0	0	0	0	0	0	0	0	0	0	0	0	0	0	0	0	0	0	0	0	0	0	0	0	0	0
0	0	0	0	0	0	0	0	0	0	0	0	0	0	0	0	0	0	0	0	0	0	0	0	0	0	0	0	0	0	0
0	0	0	0	0	0	0	0	0	0	0	0	0	0	0	0	0	0	0	0	0	0	0	0	0	0	0	0	0	0	0
0	0	0	0	0	0	0	0	0	0	0	0	0	0	0	0	0	0	0	0	0	0	0	0	0	0	0	0	0	0	0
0	0	0	0	0	0	0	0	0	0	0	0	0	0	0	0	0	0	0	0	0	0	0	0	0	0	0	0	0	0	0
0	0	0	0	0	0	0	0	0	0	0	0	0	0	0	0	0	0	0	0	0	0	0	0	0	0	0	0	0	0	0
0	0	0	0	0	0	0	0	0	0	0	0	0	0	0	0	0	0	0	0	0	0	0	0	0	0	0	0	0	0	0
0	0	0	0	0	0	0	0	0	0	0	0	0	0	0	0	0	0	0	0	0	0	0	0	0	0	0	0	0	0	0
0	0	0	0	0	0	0	0	0	0	0	0	0	0	0	0	0	0	0	0	0	0	0	0	0	0	0	0	0	0	0
0	0	0	0	0	0	0	0	0	0	0	0	0	0	0	0	0	0	0	0	0	0	0	0	0	0	0	0	0	0	0
0	0	0	0	0	0	0	0	0	0	0	0	0	0	0	0	0	0	0	0	0	0	0	0	0	0	0	0	0	0	0
0	0	0	0	0	0	0	0	0	0	0	0	0	0	0	0	0	0	0	0	0	0	0	0	0	0	0	0	0	0	0
0	0	0	0	0	0	0	0	0	0	0	0	0	0	0	0	0	0	0	0	0	0	0	0	0	0	0	0	0	0	0
0	0	0	0	0	0	0	0	0	0	0	0	0	0	0	0	0	0	0	0	0	0	0	0	0	0	0	0	0	0	0
0	0	0	0	0	0	0	0	0	0	0	0	0	0	0	0	0	0	0	0	0	0	0	0	0	0	0	0	0	0	0
0	0	0	0	0	0	0	0	0	0	0	0	0	0	0	0	0	0	0	0	0	0	0	0	0	0	0	0	0	0	0
0	0	0	0	0	0	0	0	0	0	0	0	0	0	0	0	0	0	0	0	0	0	0	0	0	0	0	0	0	0	0
0	0	0	0	0	0	0	0	0	0	0	0	0	0	0	0	0	0	0	0	0	0	0	0	0	0	0	0	0	0	0
0	0	0	0	0	0	0	0	0	0	0	0	0	0	0	0	0	0	0	0	0	0	0	0	0	0	0	0	0	0	0
0	0	0	0	0	0	0	0	0	0	0	0	0	0	0	0	0	0	0	0	0	0	0	0	0	0	0	0	0	0	0
0	0	0	0	0	0	0	0	0	0	0	0	0	0	0	0	0	0	0	0	0	0	0	0	0	0	0	0	0	0	0
0	0	0	0	0	0	0	0	0	0	0	0	0	0	0	0	0	0	0	0	0	0	0	0	0	0	0	0	0	0	0
0	0	0	0	0	0	0	0	0	0	0	0	0	0	0	0	0	0	0	0	0	0	0	0	0	0	0	0	0	0	0
0	0	0	0	0	0	0	0	0	0	0	0	0	0	0	0	0	0	0	0	0	0	0	0	0	0	0	0	0	0	0
0	0	0	0	0	0	0	0	0	0	0	0	0	0	0	0	0	0	0	0	0	0	0	0	0	0	0	0	0	0	0
0	0	0	0	0	0	0	0	0	0	0	0	0	0	0	0	0	0	0	0	0	0	0	0	0	0	0	0	0	0	0
0	0	0	0	0	0	0	0	0	0	0	0	0	0	0	0	0	0	0	0	0	0	0	0	0	0	0	0	0	0	0
0	0	0	0	0	0	0	0	0	0	0	0	0	0	0	0	0	0	0	0	0	0	0	0	0	0	0	0	0	0	0
0	0	0	0	0	0	0	0	0	0	0	0	0	0	0	0	0	0	0	0	0	0	0	0	0	0	0	0	0	0	0
0	0	0	0	0	0	0	0	0	0	0	0	0	0	0	0	0	0	0	0	0	0	0	0	0	0	0	0	0	0	0
0	0	0	0	0	0	0	0	0	0	0	0	0	0	0	0	0	0	0	0	0	0	0	0	0	0	0	0	0	0	0
0	0	0	0	0	0	0	0	0	0	0	0	0	0	0	0	0	0	0	0	0	0	0	0	0	0	0	0	0	0	0
0	0	0	0	0	0	0	0	0	0	0	0	0	0	0	0	0	0	0	0	0	0	0	0	0	0	0	0	0	0	0
0	0	0	0	0	0	0	0	0	0	0	0	0	0	0	0	0	0	0	0	0	0	0	0	0	0	0	0	0	0	0
0	0	0	0	0	0	0	0	0	0	0	0	0	0	0	0	0	0	0	0	0	0	0	0	0	0	0	0	0	0	0
0	0	0	0	0	0	0	0	0	0	0	0	0	0	0	0	0	0	0	0	0	0	0	0	0	0	0	0	0	0	0
0	0	0	0	0	0	0	0	0	0	0	0	0	0	0	0	0	0	0	0	0	0	0	0	0	0	0	0	0	0	0
0	0	0	0	0	0	0	0	0	0	0	0	0	0	0	0	0	0	0	0	0	0	0	0	0	0	0	0	0	0	0
0	0	0	0	0	0	0	0	0	0	0	0	0	0	0	0	0	0	0	0	0	0	0	0	0	0	0	0	0	0	0
0	0	0	0	0	0	0	0	0	0	0	0	0	0	0	0	0	0	0	0	0	0	0	0	0	0	0	0	0	0	0
0	0	0	0	0	0	0	0	0	0	0	0	0	0	0	0	0	0	0	0	0	0	0	0	0	0	0	0	0	0	0
0	0	0	0	0	0	0	0	0	0	0	0	0	0	0	0	0	0	0	0	0	0	0	0	0	0	0	0	0	0	0
0	0	0	0	0	0	0	0	0	0	0	0	0	0	0	0	0	0	0	0	0	0	0	0	0	0	0	0	0	0	0
0	0	0	0	0	0	0	0	0	0	0	0	0	0	0	0	0	0	0	0	0	0	0	0	0	0	0	0	0	0	0
0	0	0	0	0	0	0	0	0	0	0	0	0	0	0	0	0	0	0	0	0	0	0	0	0	0	0	0	0	0	0
0	0	0	0	0	0	0	0	0	0	0	0	0	0	0	0	0	0	0	0	0	0	0	0	0	0	0	0	0	0	0
0	0	0	0	0	0	0	0	0	0	0	0	0	0	0	0	0	0	0	0	0	0	0	0	0	0	0	0	0	0	0
0	0	0	0	0	0	0	0	0	0	0	0	0	0	0	0	0	0	0	0	0	0	0	0	0	0	0	0	0	0	0
0	0	0	0	0	0	0	0	0	0	0	0	0	0	0	0	0	0	0	0	0	0	0	0	0	0	0	0	0	0	0
0	0	0	0	0	0	0	0	0	0	0	0	0	0	0	0	0	0	0	0	0	0	0	0	0	0	0	0	0	0	0
0	0	0	0	0	0	0	0	0	0	0	0	0	0	0	0	0	0	0	0	0	0	0	0	0	0	0	0	0	0	0
0	0	0	0	0	0	0	0	0	0	0	0	0	0	0	0	0	0	0	0	0	0	0	0	0	0	0	0	0	0	0
0	0	0	0	0	0	0	0	0	0	0	0	0	0	0	0	0	0	0	0	0	0	0	0	0	0	0	0	0	0	0
0	0	0	0	0	0	0	0	0	0	0	0	0	0	0	0	0	0	0	0	0	0	0	0	0	0	0	0	0	0	0
0	0	0	0	0	0	0	0	0	0	0	0	0	0	0	0	0	0	0	0	0	0	0	0	0	0	0	0	0	0	0
0	0	0	0	0	0	0	0	0	0	0	0	0	0	0	0	0	0	0	0	0	0	0	0	0	0	0	0	0	0	0
0	0	0	0	0	0	0	0	0	0	0	0	0	0	0	0	0	0	0	0	0	0	0	0	0	0	0	0	0	0	0
0	0	0	0	0	0	0	0	0	0	0	0	0	0	0	0	0	0	0	0	0	0	0	0	0	0	0	0	0	0	0
0	0	0	0	0	0	0	0	0	0	0	0	0	0	0	0	0	0	0	0	0	0	0	0	0	0	0	0	0	0	0
0	0	0	0	0	0	0	0	0	0	0	0	0	0	0	0	0	0	0	0	0	0	0	0	0	0	0	0	0	0	0
0	0	0	0	0	0	0	0	0	0	0	0	0	0	0	0	0	0	0	0	0	0	0	0	0	0	0	0	0	0	0
0	0	0	0	0	0	0	0	0	0	0	0	0	0	0	0	0	0	0	0	0	0	0	0	0	0	0	0	0	0	0
0	0	0	0	0	0	0	0	0	0	0	0	0	0	0	0	0	0	0	0	0	0	0	0	0	0	0	0	0	0	0
0	0	0	0	0	0	0	0	0	0	0	0	0	0	0	0	0	0	0	0	0	0	0	0	0	0	0	0	0	0	0
0	0	0	0	0	0	0	0	0	0	0	0	0	0	0	0	0	0	0	0	0	0	0	0	0	0	0	0	0	0	0
0	0	0	0	0	0	0	0	0	0	0	0	0	0	0	0	0	0	0	0	0	0	0	0	0	0	0	0	0	0	0
0	0	0	0	0	0	0	0	0	0	0	0	0	0	0	0	0	0	0	0	0	0	0	0	0	0	0	0	0	0	0
0	0	0	0	0	0	0	0	0	0	0	0	0	0	0	0	0	0	0	0	0	0	0	0	0	0	0	0	0	0	0
0	0	0	0	0	0	0	0	0	0	0	0	0	0	0	0	0	0	0	0	0	0	0	0	0	0	0	0	0	0	0
0	0	0	0	0	0	0	0	0	0	0	0	0	0	0	0	0	0	0	0	0	0	0	0	0	0	0	0	0	0	0
0	0	0	0	0	0	0	0	0	0	0	0	0	0	0	0	0	0	0	0	0	0	0	0	0	0	0	0	0	0	0
0	0	0	0	0	0	0	0	0	0	0	0	0	0	0	0	0	0	0	0	0	0	0	0	0	0	0	0	0	0	0
0	0	0	0	0	0	0	0	0	0	0	0	0	0	0	0	0	0	0	0	0	0	0	0	0	0	0	0	0	0	0
0	0	0	0	0	0	0	0	0	0	0	0	0	0	0	0	0	0	0	0	0	0	0	0	0	0	0	0	0	0	0
0	0	0	0	0	0	0	0	0	0	0	0	0	0	0	0	0	0	0	0	0	0	0	0	0	0	0	0	0	0	0
0	0	0	0	0	0	0	0	0	0	0	0	0	0	0	0	0	0	0	0	0	0	0	0	0	0	0	0	0	0	0
0	0	0	0	0	0	0	0	0	0	0	0	0	0	0	0	0	0	0	0	0	0	0	0	0	0	0	0	0	0	0
0	0	0	0	0	0	0	0	0	0	0	0	0	0	0	0	0	0	0	0	0	0	0	0	0	0	0	0	0	0	0
0	0	0	0	0	0	0	0	0	0	0	0	0	0	0	0	0	0	0	0	0	0	0	0	0	0	0	0	0	0	0
0	0	0	0	0	0	0	0	0	0	0	0	0	0	0	0	0	0	0	0	0	0	0	0	0	0	0	0	0	0	0
0	0	0	0	0	0	0	0	0	0	0	0	0	0	0	0	0	0	0	0	0	0	0	0	0	0	0	0	0	0	0
0	0	0	0	0	0	0	0	0	0	0	0	0	0	0	0	0	0	0	0	0	0	0	0	0	0	0	0	0	0	0
0	0	0	0	0	0	0	0	0	0	0	0	0	0	0	0	0	0	0	0	0	0	0	0	0	0	0	0	0	0	0
0	0	0	0	0	0	0	0	0	0	0	0	0	0	0	0	0	0	0	0	0	0	0	0	0	0	0	0	0	0	0
0	0	0	0	0	0	0	0	0	0	0	0	0	0	0	0	0	0	0	0	0	0	0	0	0	0	0	0	0	0	0
0	0	0	0	0	0	0	0	0	0	0	0	0	0	0	0	0	0	0	0	0	0	0	0	0	0	0	0	0	0	0
0	0	0	0	0	0	0	0	0	0	0	0	0	0	0	0	0	0	0	0	0	0	0	0	0	0	0	0	0	0	0
0	0	0	0	0	0	0	0	0	0	0	0	0	0	0	0	0	0	0	0	0	0	0	0	0	0	0	0	0	0	0
0	0	0	0	0	0	0	0	0	0	0	0	0	0	0	0	0	0	0	0	0	0	0	0	0	0	0	0	0	0	0
0	0	0	0	0	0	0	0	0	0	0	0	0	0	0	0	0	0	0	0	0	0	0	0	0	0	0	0	0	0	0
0	0	0	0	0	0	0	0	0	0	0	0	0	0	0	0	0	0	0	0	0	0	0	0	0	0	0	0	0	0	0
0	0	0	0	0	0	0	0	0	0	0	0	0	0	0	0	0	0	0	0	0	0	0	0	0	0	0	0	0	0	0
0	0	0	0	0	0	0	0	0	0	0	0	0	0	0	0	0	0	0	0	0	0	0	0	0	0	0	0	0	0	0
0	0	0	0	0	0	0	0	0	0	0	0	0	0	0	0	0	0	0	0	0	0	0	0	0	0	0	0	0	0	0
0	0	0	0	0	0	0	0	0	0	0	0	0	0	0	0	0	0	0	0	0	0	0	0	0	0	0	0	0	0	0
0	0	0	0	0	0	0	0	0	0	0	0	0	0	0	0	0	0	0	0	0	0	0	0	0	0	0	0	0	0	0
0	0	0	0	0	0	0	0	0	0	0	0	0	0	0	0	0	0	0	0	0	0	0	0	0	0	0	0	0	0	0
0	0	0	0	0	0	0	0	0	0	0	0	0	0	0	0	0	0	0	0	0	0	0	0	0	0	0	0	0	0	0
0	0	0	0	0	0	0	0	0	0	0	0	0	0	0	0	0	0	0	0	0	0	0	0	0	0	0	0	0	0	0
0	0	0	0	0	0	0	0	0	0	0	0	0	0	0	0	0	0	0	0	0	0	0	0	0	0	0	0	0	0	0
0	0	0	0	0	0	0	0	0	0	0	0	0	0	0	0	0	0	0	0	0	0	0	0	0	0	0	0	0	0	0
0	0	0	0	0	0	0	0	0	0	0	0	0	0	0	0	0	0	0	0	0	0	0	0	0	0	0	0	0	0	0
0	0	0	0	0	0	0	0	0	0	0	0	0	0	0	0	0	0	0	0	0	0	0	0	0	0	0	0	0	0	0
0	0	0	0	0	0	0	0	0	0	0	0	0	0	0	0	0	0	0	0	0	0	0	0	0	0	0	0	0	0	0
0	0	0	0	0	0	0	0	0	0	0	0	0	0	0	0	0	0	0	0	0	0	0	0	0	0	0	0	0	0	0
0	0	0	0	0	0	0	0	0	0	0	0	0	0	0	0	0	0	0	0	0	0	0	0	0	0	0	0	0	0	0
0	0	0	0	0	0	0	0	0	0	0	0	0	0	0	0	0	0	0	0	0	0	0	0	0	0	0	0	0	0	0
0	0	0	0	0	0	0	0	0	0	0	0	0	0	0	0	0	0	0	0	0	0	0	0	0	0	0	0	0	0	0
0	0	0	0	0	0	0	0	0	0	0	0	0	0	0	0	0	0	0	0	0	0	0	0	0	0	0	0	0	0	0
0	0	0	0	0	0	0	0	0	0	0	0	0	0	0	0	0	0	0	0	0	0	0	0	0	0	0	0	0	0	0
0	0	0	0	0	0	0	0	0	0	0	0	0	0	0	0	0	0	0	0	0	0	0	0	0	0	0	0	0	0	0
0	0	0	0	0	0	0	0	0	0	0	0	0	0	0	0	0	0	0	0	0	0	0	0	0	0	0	0	0	0	0
0	0	0	0	0	0	0	0	0	0	0	0	0	0	0	0	0	0	0	0	0	0	0	0	0	0	0	0	0	0	0
0	0	0	0	0	0	0	0	0	0	0	0	0	0	0	0	0	0	0	0	0	0	0	0	0	0	0	0	0	0	0
0	0	0	0	0	0	0	0	0	0	0	0	0	0	0	0	0	0	0	0	0	0	0	0	0	0	0	0	0	0	0
0	0	0	0	0	0	0	0	0	0	0	0	0	0	0	0	0	0	0	0	0	0	0	0	0	0	0	0	0	0	0
0	0	0	0	0	0	0	0	0	0	0	0	0	0	0	0	0	0	0	0	0	0	0	0	0	0	0	0	0	0	0
0	0	0	0	0	0	0	0	0	0	0	0	0	0	0	0	0	0	0	0	0	0	0	0	0	0	0	0	0	0	0
0	0	0	0	0	0	0	0	0	0	0	0	0	0	0	0	0	0	0	0	0	0	0	0	0	0	0	0	0	0	0
0	0	0	0	0	0	0	0	0	0	0	0	0	0	0	0	0	0	0	0	0	0	0	0	0	0	0	0	0	0	0
0	0	0	0	0	0	0	0	0	0	0	0	0	0	0	0	0	0	0	0	0	0	0	0	0	0	0	0	0	0	0
0	0	0	0	0	0	0	0	0	0	0	0	0	0	0	0	0	0	0	0	0	0	0	0	0	0	0	0	0	0	0
0	0	0	0	0	0	0	0	0	0	0	0	0	0	0	0	0	0	0	0	0	0	0	0	0	0	0	0	0	0	0
0	0	0	0	0	0	0	0	0	0	0	0	0	0	0	0	0	0	0	0	0	0	0	0	0	0	0	0	0	0	0
0	0	0	0	0	0	0	0	0	0	0	0	0	0	0	0	0	0	0	0	0	0	0	0	0	0	0	0	0	0	0
0	0	0	0	0	0	0	0	0	0	0	0	0	0	0	0	0	0	0	0	0	0	0	0	0	0	0	0	0	0	0
0	0	0	0	0	0	0	0	0	0	0	0	0	0	0	0	0	0	0	0	0	0	0	0	0	0	0	0	0	0	0
0	0	0	0	0	0	0	0	0	0	0	0	0	0	0	0	0	0	0	0	0	0	0	0	0	0	0	0	0	0	0
0	0	0	0	0	0	0	0	0	0	0	0	0	0	0	0	0	0	0	0	0	0	0	0	0	0	0	0	0	0	0
0	0	0	0	0	0	0	0	0	0	0	0	0	0	0	0	0	0	0	0	0	0	0	0	0	0	0	0	0	0	0
0	0	0	0	0	0	0	0	0	0	0	0	0	0	0	0	0	0	0	0	0	0	0	0	0	0	0	0	0	0	0
0	0	0	0	0	0	0	0	0	0	0	0	0	0	0	0	0	0	0	0	0	0	0	0	0	0	0	0	0	0	0
0	0	0	0	0	0	0	0	0	0	0	0	0	0	0	0	0	0	0	0	0	0	0	0	0	0	0	0	0	0	0
0	0	0	0	0	0	0	0	0	0	0	0	0	0	0	0	0	0	0	0	0	0	0	0	0	0	0	0	0	0	0
0	0	0	0	0	0	0	0	0	0	0	0	0	0	0	0	0	0	0	0	0	0	0	0	0	0	0	0	0	0	0
0	0	0	0	0	0	0	0	0	0	0	0	0	0	0	0	0	0	0	0	0	0	0	0	0	0	0	0	0	0	0
0	0	0	0	0	0	0	0	0	0	0	0	0	0	0	0	0	0	0	0	0	0	0	0	0	0	0	0	0	0	0
0	0	0	0	0	0	0	0	0	0	0	0	0	0	0	0	0	0	0	0	0	0	0	0	0	0	0	0	0	0	0
0	0	0	0	0	0	0	0	0	0	0	0	0	0	0	0	0	0	0	0	0	0	0	0	0	0	0	0	0	0	0
0	0	0	0	0	0	0	0	0	0	0	0	0	0	0	0	0	0	0	0	0	0	0	0	0	0	0	0	0	0	0
0	0	0	0	0	0	0	0	0	0	0	0	0	0	0	0	0	0	0	0	0	0	0	0	0	0	0	0	0	0	0
0	0	0	0	0	0	0	0	0	0	0	0	0	0	0	0	0	0	0	0	0	0	0	0	0	0	0	0	0	0	0
0	0	0	0	0	0	0	0	0	0	0	0	0	0	0	0	0	0	0	0	0	0	0	0	0	0	0	0	0	0	0
0	0	0	0	0	0	0	0	0	0	0	0	0	0	0	0	0	0	0	0	0	0	0	0	0	0	0	0	0	0	0
0	0	0	0	0	0	0	0	0	0	0	0	0	0	0	0	0	0	0	0	0	0	0	0	0	0	0	0	0	0	0
0	0	0	0	0	0	0	0	0	0	0	0	0	0	0	0	0	0	0	0	0	0	0	0	0	0	0	0	0	0	0
0	0	0	0	0	0	0	0	0	0	0	0	0	0	0	0	0	0	0	0	0	0	0	0	0	0	0	0	0	0	0
0	0	0	0	0	0	0	0	0	0	0	0	0	0	0	0	0	0	0	0	0	0	0	0	0	0	0	0	0	0	0
0	0	0	0	0	0	0	0	0	0	0	0	0	0	0	0	0	0	0	0	0	0	0	0	0	0	0	0	0	0	0
0	0	0	0	0	0	0	0	0	0	0	0	0	0	0	0	0	0	0	0	0	0	0	0	0	0	0	0	0	0	0
0	0	0	0	0	0	0	0	0	0	0	0	0	0	0	0	0	0	0	0	0	0	0	0	0	0	0	0	0	0	0
0	0	0	0	0	0	0	0	0	0	0	0	0	0	0	0	0	0	0	0	0	0	0	0	0	0	0	0	0	0	0
0	0	0	0	0	0	0	0	0	0	0	0	0	0	0	0	0	0	0	0	0	0	0	0	0	0	0	0	0	0	0
0	0	0	0	0	0	0	0	0	0	0	0	0	0	0	0	0	0	0	0	0	0	0	0	0	0	0	0	0	0	0
0	0	0	0	0	0	0	0	0	0	0	0	0	0	0	0	0	0	0	0	0	0	0	0	0	0	0	0	0	0	0
0	0	0	0	0	0	0	0	0	0	0	0	0	0	0	0	0	0	0	0	0	0	0	0	0	0	0	0	0	0	0
0	0	0	0	0	0	0	0	0	0	0	0	0	0	0	0	0	0	0	0	0	0	0	0	0	0	0	0	0	0	0
0	0	0	0	0	0	0	0	0	0	0	0	0	0	0	0	0	0	0	0	0	0	0	0	0	0	0	0	0	0	0
0	0	0	0	0	0	0	0	0	0	0	0	0	0	0	0	0	0	0	0	0	0	0	0	0	0	0	0	0	0	0
0	0	0	0	0	0	0	0	0	0	0	0	0	0	0	0	0	0	0	0	0	0	0	0	0	0	0	0	0	0	0
0	0	0	0	0	0	0	0	0	0	0	0	0	0	0	0	0	0	0	0	0	0	0	0	0	0	0	0	0	0	0
0	0	0	0	0	0	0	0	0	0	0	0	0	0	0	0	0	0	0	0	0	0	0	0	0	0	0	0	0	0	0
0	0	0	0	0	0	0	0	0	0	0	0	0	0	0	0	0	0	0	0	0	0	0	0	0	0	0	0	0	0	0
0	0	0	0	0	0	0	0	0	0	0	0	0	0	0	0	0	0	0	0	0	0	0	0	0	0	0	0	0	0	0
0	0	0	0	0	0	0	0	0	0	0	0	0	0	0	0	0	0	0	0	0	0	0	0	0	0	0	0	0	0	0
0	0	0	0	0	0	0	0	0	0	0	0	0	0	0	0	0	0	0	0	0	0	0	0	0	0	0	0	0	0	0
0	0	0	0	0	0	0	0	0	0	0	0	0	0	0	0	0	0	0	0	0	0	0	0	0	0	0	0	0	0	0
0	0	0	0	0	0	0	0	0	0	0	0	0	0	0	0	0	0	0	0	0	0	0	0	0	0	0	0	0	0	0
0	0	0	0	0	0	0	0	0	0	0	0	0	0	0	0	0	0	0	0	0	0	0	0	0	0	0	0	0	0	0
0	0	0	0	0	0	0	0	0	0	0	0	0	0	0	0	0	0	0	0	0	0	0	0	0	0	0	0	0	0	0
0	0	0	0	0	0	0	0	0	0	0	0	0	0	0	0	0	0	0	0	0	0	0	0	0	0	0	0	0	0	0
0	0	0	0	0	0	0	0	0	0	0	0	0	0	0	0	0	0	0	0	0	0	0	0	0	0	0	0	0	0	0
0	0	0	0	0	0	0	0	0	0	0	0	0	0	0	0	0	0	0	0	0	0	0	0	0	0	0	0	0	0	0
0	0	0	0	0	0	0	0	0	0	0	0	0	0	0	0	0	0	0	0	0	0	0	0	0	0	0	0	0	0	0
0	0	0	0	0	0	0	0	0	0	0	0	0	0	0	0	0	0	0	0	0	0	0	0	0	0	0	0	0	0	0
0	0	0	0	0	0	0	0	0	0	0	0	0	0	0	0	0	0	0	0	0	0	0	0	0	0	0	0	0	0	0
0	0	0	0	0	0	0	0	0	0	0	0	0	0	0	0	0	0	0	0	0	0	0	0	0	0	0	0	0	0	0
0	0	0	0	0	0	0	0	0	0	0	0	0	0	0	0	0	0	0	0	0	0	0	0	0	0	0	0	0	0	0
0	0	0	0	0	0	0	0	0	0	0	0	0	0	0	0	0	0	0	0	0	0	0	0	0	0	0	0	0	0	0
0	0	0	0	0	0	0	0	0	0	0	0	0	0	0	0	0	0	0	0	0	0	0	0	0	0	0	0	0	0	0
0	0	0	0	0	0	0	0	0	0	0	0	0	0	0	0	0	0	0	0	0	0	0	0	0	0	0	0	0	0	0
0	0	0	0	0	0	0	0	0	0	0	0	0	0	0	0	0	0	0	0	0	0	0	0	0	0	0	0	0	0	0
0	0	0	0	0	0	0	0	0	0	0	0	0	0	0	0	0	0	0	0	0	0	0	0	0	0	0	0	0	0	0
0	0	0	0	0	0	0	0	0	0	0	0	0	0	0	0	0	0	0	0	0	0	0	0	0	0	0	0	0	0	0
0	0	0	0	0	0	0	0	0	0	0	0	0	0	0	0	0	0	0	0	0	0	0	0	0	0	0	0	0	0	0
0	0	0	0	0	0	0	0	0	0	0	0	0	0	0	0	0	0	0	0	0	0	0	0	0	0	0	0	0	0	0
0	0	0	0	0	0	0	0	0	0	0	0	0	0	0	0	0	0	0	0	0	0	0	0	0	0	0	0	0	0	0
0	0	0	0	0	0	0	0	0	0	0	0	0	0	0	0	0	0	0	0	0	0	0	0	0	0	0	0	0	0	0
0	0	0	0	0	0	0	0	0	0	0	0	0	0	0	0	0	0	0	0	0	0	0	0	0	0	0	0	0	0	0
0	0	0	0	0	0	0	0	0	0	0	0	0	0	0	0	0	0	0	0	0	0	0	0	0	0	0	0	0	0	0
0	0	0	0	0	0	0	0	0	0	0	0	0	0	0	0	0	0	0	0	0	0	0	0	0	0	0	0	0	0	0
0	0	0	0	0	0	0	0	0	0	0	0	0	0	0	0	0	0	0	0	0	0	0	0	0	0	0	0	0	0	0
0	0	0	0	0	0	0	0	0	0	0	0	0	0	0	0	0	0	0	0	0	0	0	0	0	0	0	0	0	0	0
0	0	0	0	0	0	0	0	0	0	0	0	0	0	0	0	0	0	0	0	0	0	0	0	0	0	0	0	0	0	0
0	0	0	0	0	0	0	0	0	0	0	0	0	0	0	0	0	0	0	0	0	0	0	0	0	0	0	0	0	0	0
0	0	0	0	0	0	0	0	0	0	0	0	0	0	0	0	0	0	0	0	0	0	0	0	0	0	0	0	0	0	0
0	0	0	0	0	0	0	0	0	0	0	0	0	0	0	0	0	0	0	0	0	0	0	0	0	0	0	0	0	0	0
0	0	0	0	0	0	0	0	0	0	0	0	0	0	0	0	0	0	0	0	0	0	0	0	0	0	0	0	0	0	0
0	0	0	0	0	0	0	0	0	0	0	0	0	0	0	0	0	0	0	0	0	0	0	0	0	0	0	0	0	0	0
0	0	0	0	0	0	0	0	0	0	0	0	0	0	0	0	0	0	0	0	0	0	0	0	0	0	0	0	0	0	0
0	0	0	0	0	0	0	0	0	0	0	0	0	0	0	0	0	0	0	0	0	0	0	0	0	0	0	0	0	0	0
0	0	0	0	0	0	0	0	0	0	0	0	0	0	0	0	0	0	0	0	0	0	0	0	0	0	0	0	0	0	0
0	0	0	0	0	0	0	0	0	0	0	0	0	0	0	0	0	0	0	0	0	0	0	0	0	0	0	0	0	0	0
0	0	0	0	0	0	0	0	0	0	0	0	0	0	0	0	0	0	0	0	0	0	0	0	0	0	0	0	0	0	0
0	0	0	0	0	0	0	0	0	0	0	0	0	0	0	0	0	0	0	0	0	0	0	0	0	0	0	0	0	0	0
0	0	0	0	0	0	0	0	0	0	0	0	0	0	0	0	0	0	0	0	0	0	0	0	0	0	0	0	0	0	0
0	0	0	0	0	0	0	0	0	0	0	0	0	0	0	0	0	0	0	0	0	0	0	0	0	0	0	0	0	0	0
0	0	0	0	0	0	0	0	0	0	0	0	0	0	0	0	0	0	0	0	0	0	0	0	0	0	0	0	0	0	0
0	0	0	0	0	0	0	0	0	0	0	0	0	0	0	0	0	0	0	0	0	0	0	0	0	0	0	0	0	0	0
0	0	0	0	0	0	0	0	0	0	0	0	0	0	0	0	0	0	0	0	0	0	0	0	0	0	0	0	0	0	0
0	0	0	0	0	0	0	0	0	0	0	0	0	0	0	0	0	0	0	0	0	0	0	0	0	0	0	0	0	0	0
0	0	0	0	0	0	0	0	0	0	0	0	0	0	0	0	0	0	0	0	0	0	0	0	0	0	0	0	0	0	0
0	0	0	0	0	0	0	0	0	0	0	0	0	0	0	0	0	0	0	0	0	0	0	0	0	0	0	0	0	0	0
0	0	0	0	0	0	0	0	0	0	0	0	0	0	0	0	0	0	0	0	0	0	0	0	0	0	0	0	0	0	0
0	0	0	0	0	0	0	0	0	0	0	0	0	0	0	0	0	0	0	0	0	0	0	0	0	0	0	0	0	0	0
0	0	0	0	0	0	0	0	0	0	0	0	0	0	0	0	0	0	0	0	0	0	0	0	0	0	0	0	0	0	0
0	0	0	0	0	0	0	0	0	0	0	0	0	0	0	0	0	0	0	0	0	0	0	0	0	0	0	0	0	0	0
0	0	0	0	0	0	0	0	0	0	0	0	0	0	0	0	0	0	0	0	0	0	0	0	0	0	0	0	0	0	0
0	0	0	0	0	0	0	0	0	0	0	0	0	0	0	0	0	0	0	0	0	0	0	0	0	0	0	0	0	0	0
0	0	0	0	0	0	0	0	0	0	0	0	0	0	0	0	0	0	0	0	0	0	0	0	0	0	0	0	0	0	0
0	0	0	0	0	0	0	0	0	0	0	0	0	0	0	0	0	0	0	0	0	0	0	0	0	0	0	0	0	0	0
0	0	0	0	0	0	0	0	0	0	0	0	0	0	0	0	0	0	0	0	0	0	0	0	0	0	0	0	0	0	0
0	0	0	0	0	0	0	0	0	0	0	0	0	0	0	0	0	0	0	0	0	0	0	0	0	0	0	0	0	0	0
0	0	0	0	0	0	0	0	0	0	0	0	0	0	0	0	0	0	0	0	0	0	0	0	0	0	0	0	0	0	0
0	0	0	0	0	0	0	0	0	0	0	0	0	0	0	0	0	0	0	0	0	0	0	0	0	0	0	0	0	0	0
0	0	0	0	0	0	0	0	0	0	0	0	0	0	0	0	0	0	0	0	0	0	0	0	0	0	0	0	0	0	0
0	0	0	0	0	0	0	0	0	0	0	0	0	0	0	0	0	0	0	0	0	0	0	0	0	0	0	0	0	0	0
0	0	0	0	0	0	0	0	0	0	0	0	0	0	0	0	0	0	0	0	0	0	0	0	0	0	0	0	0	0	0
0	0	0	0	0	0	0	0	0	0	0	0	0	0	0	0	0	0	0	0	0	0	0	0	0	0	0	0	0	0	0
0	0	0	0	0	0	0	0	0	0	0	0	0	0	0	0	0	0	0	0	0	0	0	0	0	0	0	0	0	0	0
0	0	0	0	0	0	0	0	0	0	0	0	0	0	0	0	0	0	0	0	0	0	0	0	0	0	0	0	0	0	0
0	0	0	0	0	0	0	0	0	0	0	0	0	0	0	0	0	0	0	0	0	0	0	0	0	0	0	0	0	0	0
0	0	0	0	0	0	0	0	0	0	0	0	0	0	0	0	0	0	0	0	0	0	0	0	0	0	0	0	0	0	0
0	0	0	0	0	0	0	0	0	0	0	0	0	0	0	0	0	0	0	0	0	0	0	0	0	0	0	0	0	0	0
0	0	0	0	0	0	0	0	0	0	0	0	0	0	0	0	0	0	0	0	0	0	0	0	0	0	0	0	0	0	0
0	0	0	0	0	0	0	0	0	0	0	0	0	0	0	0	0	0	0	0	0	0	0	0	0	0	0	0	0	0	0
0	0	0	0	0	0	0	0	0	0	0	0	0	0	0	0	0	0	0	0	0	0	0	0	0	0	0	0	0	0	0
0	0	0	0	0	0	0	0	0	0	0	0	0	0	0	0	0	0	0	0	0	0	0	0	0	0	0	0	0	0	0
0	0	0	0	0	0	0	0	0	0	0	0	0	0	0	0	0	0	0	0	0	0	0	0	0	0	0	0	0	0	0
0	0	0	0	0	0	0	0	0	0	0	0	0	0	0	0	0	0	0	0	0	0	0	0	0	0	0	0	0	0	0
0	0	0	0	0	0	0	0	0	0	0	0	0	0	0	0	0	0	0	0	0	0	0	0	0	0	0	0	0	0	0
0	0	0	0	0	0	0	0	0	0	0	0	0	0	0	0	0	0	0	0	0	0	0	0	0	0	0	0	0	0	0
0	0	0	0	0	0	0	0	0	0	0	0	0	0	0	0	0	0	0	0	0	0	0	0	0	0	0	0	0	0	0
0	0	0	0	0	0	0	0	0	0	0	0	0	0	0	0	0	0	0	0	0	0	0	0	0	0	0	0	0	0	0
0	0	0	0	0	0	0	0	0	0	0	0	0	0	0	0	0	0	0	0	0	0	0	0	0	0	0	0	0	0	0
0	0	0	0	0	0	0	0	0	0	0	0	0	0	0	0	0	0	0	0	0	0	0	0	0	0	0	0	0	0	0
0	0	0	0	0	0	0	0	0	0	0	0	0	0	0	0	0	0	0	0	0	0	0	0	0	0	0	0	0	0	0
0	0	0	0	0	0	0	0	0	0	0	0	0	0	0	0	0	0	0	0	0	0	0	0	0	0	0	0	0	0	0
0	0	0	0	0	0	0	0	0	0	0	0	0	0	0	0	0	0	0	0	0	0	0	0	0	0	0	0	0	0	0
0	0	0	0	0	0	0	0	0	0	0	0	0	0	0	0	0	0	0	0	0	0	0	0	0	0	0	0	0	0	0
0	0	0	0	0	0	0	0	0	0	0	0	0	0	0	0	0	0	0	0	0	0	0	0	0	0	0	0	0	0	0
0	0	0	0	0	0	0	0	0	0	0	0	0	0	0	0	0	0	0	0	0	0	0	0	0	0	0	0	0	0	0
0	0	0	0	0	0	0	0	0	0	0	0	0	0	0	0	0	0	0	0	0	0	0	0	0	0	0	0	0	0	0
0	0	0	0	0	0	0	0	0	0	0	0	0	0	0	0	0	0	0	0	0	0	0	0	0	0	0	0	0	0	0
0	0	0	0	0	0	0	0	0	0	0	0	0	0	0	0	0	0	0	0	0	0	0	0	0	0	0	0	0	0	0
0	0	0	0	0	0	0	0	0	0	0	0	0	0	0	0	0	0	0	0	0	0	0	0	0	0	0	0	0	0	0
0	0	0	0	0	0	0	0	0	0	0	0	0	0	0	0	0	0	0	0	0	0	0	0	0	0	0	0	0	0	0
0	0	0	0	0	0	0	0	0	0	0	0	0	0	0	0	0	0	0	0	0	0	0	0	0	0	0	0	0	0	0
0	0	0	0	0	0	0	0	0	0	0	0	0	0	0	0	0	0	0	0	0	0	0	0	0	0	0	0	0	0	0
0	0	0	0	0	0	0	0	0	0	0	0	0	0	0	0	0	0	0	0	0	0	0	0	0	0	0	0	0	0	0
0	0	0	0	0	0	0	0	0	0	0	0	0	0	0	0	0	0	0	0	0	0	0	0	0	0	0	0	0	0	0
0	0	0	0	0	0	0	0	0	0	0	0	0	0	0	0	0	0	0	0	0	0	0	0	0	0	0	0	0	0	0
0	0	0	0	0	0	0	0	0	0	0	0	0	0	0	0	0	0	0	0	0	0	0	0	0	0	0	0	0	0	0
0	0	0	0	0	0	0	0	0	0	0	0	0	0	0	0	0	0	0	0	0	0	0	0	0	0	0	0	0	0	0
0	0	0	0	0	0	0	0	0	0	0	0	0	0	0	0	0	0	0	0	0	0	0	0	0	0	0	0	0	0	0
0	0	0	0	0	0	0	0	0	0	0	0	0	0	0	0	0	0	0	0	0	0	0	0	0	0	0	0	0	0	0
0	0	0	0	0	0	0	0	0	0	0	0	0	0	0	0	0	0	0	0	0	0	0	0	0	0	0	0	0	0	0
0	0	0	0	0	0	0	0	0	0	0	0	0	0	0	0	0	0	0	0	0	0	0	0	0	0	0	0	0	0	0
0	0	0	0	0	0	0	0	0	0	0	0	0	0	0	0	0	0	0	0	0	0	0	0	0	0	0	0	0	0	0
0	0	0	0	0	0	0	0	0	0	0	0	0	0	0	0	0	0	0	0	0	0	0	0	0	0	0	0	0	0	0
0	0	0	0	0	0	0	0	0	0	0	0	0	0	0	0	0	0	0	0	0	0	0	0	0	0	0	0	0	0	0
0	0	0	0	0	0	0	0	0	0	0	0	0	0	0	0	0	0	0	0	0	0	0	0	0	0	0	0	0	0	0
0	0	0	0	0	0	0	0	0	0	0	0	0	0	0	0	0	0	0	0	0	0	0	0	0	0	0	0	0	0	0
0	0	0	0	0	0	0	0	0	0	0	0	0	0	0	0	0	0	0	0	0	0	0	0	0	0	0	0	0	0	0
0	0	0	0	0	0	0	0	0	0	0	0	0	0	0	0	0	0	0	0	0	0	0	0	0	0	0	0	0	0	0
0	0	0	0	0	0	0	0	0	0	0	0	0	0	0	0	0	0	0	0	0	0	0	0	0	0	0	0	0	0	0
0	0	0	0	0	0	0	0	0	0	0	0	0	0	0	0	0	0	0	0	0	0	0	0	0	0	0	0	0	0	0
0	0	0	0	0	0	0	0	0	0	0	0	0	0	0	0	0	0	0	0	0	0	0	0	0	0	0	0	0	0	0
0	0	0	0	0	0	0	0	0	0	0	0	0	0	0	0	0	0	0	0	0	0	0	0	0	0	0	0	0	0	0
0	0	0	0	0	0	0	0	0	0	0	0	0	0	0	0	0	0	0	0	0	0	0	0	0	0	0	0	0	0	0
0	0	0	0	0	0	0	0	0	0	0	0	0	0	0	0	0	0	0	0	0	0	0	0	0	0	0	0	0	0	0
0	0	0	0	0	0	0	0	0	0	0	0	0	0	0	0	0	0	0	0	0	0	0	0	0	0	0	0	0	0	0
0	0	0	0	0	0	0	0	0	0	0	0	0	0	0	0	0	0	0	0	0	0	0	0	0	0	0	0	0	0	0
0	0	0	0	0	0	0	0	0	0	0	0	0	0	0	0	0	0	0	0	0	0	0	0	0	0	0	0	0	0	0
0	0	0	0	0	0	0	0	0	0	0	0	0	0	0	0	0	0	0	0	0	0	0	0	0	0	0	0	0	0	0
0	0	0	0	0	0	0	0	0	0	0	0	0	0	0	0	0	0	0	0	0	0	0	0	0	0	0	0	0	0	0
0	0	0	0	0	0	0	0	0	0	0	0	0	0	0	0	0	0	0	0	0	0	0	0	0	0	0	0	0	0	0
0	0	0	0	0	0	0	0	0	0	0	0	0	0	0	0	0	0	0	0	0	0	0	0	0	0	0	0	0	0	0
0	0	0	0	0	0	0	0	0	0	0	0	0	0	0	0	0	0	0	0	0	0	0	0	0	0	0	0	0	0	0
0	0	0	0	0	0	0	0	0	0	0	0	0	0	0	0	0	0	0	0	0	0	0	0	0	0	0	0	0	0	0
0	0	0	0	0	0	0	0	0	0	0	0	0	0	0	0	0	0	0	0	0	0	0	0	0	0	0	0	0	0	0
0	0	0	0	0	0	0	0	0	0	0	0	0	0	0	0	0	0	0	0	0	0	0	0	0	0	0	0	0	0	0
0	0	0	0	0	0	0	0	0	0	0	0	0	0	0	0	0	0	0	0	0	0	0	0	0	0	0	0	0	0	0
0	0	0	0	0	0	0	0	0	0	0	0	0	0	0	0	0	0	0	0	0	0	0	0	0	0	0	0	0	0	0
0	0	0	0	0	0	0	0	0	0	0	0	0	0	0	0	0	0	0	0	0	0	0	0	0	0	0	0	0	0	0
0	0	0	0	0	0	0	0	0	0	0	0	0	0	0	0	0	0	0	0	0	0	0	0	0	0	0	0	0	0	0
0	0	0	0	0	0	0	0	0	0	0	0	0	0	0	0	0	0	0	0	0	0	0	0	0	0	0	0	0	0	0
0	0	0	0	0	0	0	0	0	0	0	0	0	0	0	0	0	0	0	0	0	0	0	0	0	0	0	0	0	0	0
0	0	0	0	0	0	0	0	0	0	0	0	0	0	0	0	0	0	0	0	0	0	0	0	0	0	0	0	0	0	0
0	0	0	0	0	0	0	0	0	0	0	0	0	0	0	0	0	0	0	0	0	0	0	0	0	0	0	0	0	0	0
0	0	0	0	0	0	0	0	0	0	0	0	0	0	0	0	0	0	0	0	0	0	0	0	0	0	0	0	0	0	0
0	0	0	0	0	0	0	0	0	0	0	0	0	0	0	0	0	0	0	0	0	0	0	0	0	0	0	0	0	0	0
0	0	0	0	0	0	0	0	0	0	0	0	0	0	0	0	0	0	0	0	0	0	0	0	0	0	0	0	0	0	0
0	0	0	0	0	0	0	0	0	0	0	0	0	0	0	0	0	0	0	0	0	0	0	0	0	0	0	0	0	0	0
0	0	0	0	0	0	0	0	0	0	0	0	0	0	0	0	0	0	0	0	0	0	0	0	0	0	0	0	0	0	0
0	0	0	0	0	0	0	0	0	0	0	0	0	0	0	0	0	0	0	0	0	0	0	0	0	0	0	0	0	0	0
0	0	0	0	0	0	0	0	0	0	0	0	0	0	0	0	0	0	0	0	0	0	0	0	0	0	0	0	0	0	0
0	0	0	0	0	0	0	0	0	0	0	0	0	0	0	0	0	0	0	0	0	0	0	0	0	0	0	0	0	0	0
0	0	0	0	0	0	0	0	0	0	0	0	0	0	0	0	0	0	0	0	0	0	0	0	0	0	0	0	0	0	0
0	0	0	0	0	0	0	0	0	0	0	0	0	0	0	0	0	0	0	0	0	0	0	0	0	0	0	0	0	0	0
0	0	0	0	0	0	0	0	0	0	0	0	0	0	0	0	0	0	0	0	0	0	0	0	0	0	0	0	0	0	0
0	0	0	0	0	0	0	0	0	0	0	0	0	0	0	0	0	0	0	0	0	0	0	0	0	0	0	0	0	0	0
0	0	0	0	0	0	0	0	0	0	0	0	0	0	0	0	0	0	0	0	0	0	0	0	0	0	0	0	0	0	0
0	0	0	0	0	0	0	0	0	0	0	0	0	0	0	0	0	0	0	0	0	0	0	0	0	0	0	0	0	0	0
0	0	0	0	0	0	0	0	0	0	0	0	0	0	0	0	0	0	0	0	0	0	0	0	0	0	0	0	0	0	0
0	0	0	0	0	0	0	0	0	0	0	0	0	0	0	0	0	0	0	0	0	0	0	0	0	0	0	0	0	0	0
0	0	0	0	0	0	0	0	0	0	0	0	0	0	0	0	0	0	0	0	0	0	0	0	0	0	0	0	0	0	0
0	0	0	0	0	0	0	0	0	0	0	0	0	0	0	0	0	0	0	0	0	0	0	0	0	0	0	0	0	0	0
0	0	0	0	0	0	0	0	0	0	0	0	0	0	0	0	0	0	0	0	0	0	0	0	0	0	0	0	0	0	0
0	0	0	0	0	0	0	0	0	0	0	0	0	0	0	0	0	0	0	0	0	0	0	0	0	0	0	0	0	0	0
0	0	0	0	0	0	0	0	0	0	0	0	0	0	0	0	0	0	0	0	0	0	0	0	0	0	0	0	0	0	0
0	0	0	0	0	0	0	0	0	0	0	0	0	0	0	0	0	0	0	0	0	0	0	0	0	0	0	0	0	0	0
0	0	0	0	0	0	0	0	0	0	0	0	0	0	0	0	0	0	0	0	0	0	0	0	0	0	0	0	0	0	0
0	0	0	0	0	0	0	0	0	0	0	0	0	0	0	0	0	0	0	0	0	0	0	0	0	0	0	0	0	0	0
0	0	0	0	0	0	0	0	0	0	0	0	0	0	0	0	0	0	0	0	0	0	0	0	0	0	0	0	0	0	0
0	0	0	0	0	0	0	0	0	0	0	0	0	0	0	0	0	0	0	0	0	0	0	0	0	0	0	0	0	0	0
0	0	0	0	0	0	0	0	0	0	0	0	0	0	0	0	0	0	0	0	0	0	0	0	0	0	0	0	0	0	0
0	0	0	0	0	0	0	0	0	0	0	0	0	0	0	0	0	0	0	0	0	0	0	0	0	0	0	0	0	0	0
0	0	0	0	0	0	0	0	0	0	0	0	0	0	0	0	0	0	0	0	0	0	0	0	0	0	0	0	0	0	0
0	0	0	0	0	0	0	0	0	0	0	0	0	0	0	0	0	0	0	0	0	0	0	0	0	0	0	0	0	0	0
0	0	0	0	0	0	0	0	0	0	0	0	0	0	0	0	0	0	0	0	0	0	0	0	0	0	0	0	0	0	0
0	0	0	0	0	0	0	0	0	0	0	0	0	0	0	0	0	0	0	0	0	0	0	0	0	0	0	0	0	0	0
0	0	0	0	0	0	0	0	0	0	0	0	0	0	0	0	0	0	0	0	0	0	0	0	0	0	0	0	0	0	0
0	0	0	0	0	0	0	0	0	0	0	0	0	0	0	0	0	0	0	0	0	0	0	0	0	0	0	0	0	0	0
0	0	0	0	0	0	0	0	0	0	0	0	0	0	0	0	0	0	0	0	0	0	0	0	0	0	0	0	0	0	0
0	0	0	0	0	0	0	0	0	0	0	0	0	0	0	0	0	0	0	0	0	0	0	0	0	0	0	0	0	0	0
0	0	0	0	0	0	0	0	0	0	0	0	0	0	0	0	0	0	0	0	0	0	0	0	0	0	0	0	0	0	0
0	0	0	0	0	0	0	0	0	0	0	0	0	0	0	0	0	0	0	0	0	0	0	0	0	0	0	0	0	0	0
0	0	0	0	0	0	0	0	0	0	0	0	0	0	0	0	0	0	0	0	0	0	0	0	0	0	0	0	0	0	0
0	0	0	0	0	0	0	0	0	0	0	0	0	0	0	0	0	0	0	0	0	0	0	0	0	0	0	0	0	0	0
0	0	0	0	0	0	0	0	0	0	0	0	0	0	0	0	0	0	0	0	0	0	0	0	0	0	0	0	0	0	0
0	0	0	0	0	0	0	0	0	0	0	0	0	0	0	0	0	0	0	0	0	0	0	0	0	0	0	0	0	0	0
0	0	0	0	0	0	0	0	0	0	0	0	0	0	0	0	0	0	0	0	0	0	0	0	0	0	0	0	0	0	0
0	0	0	0	0	0	0	0	0	0	0	0	0	0	0	0	0	0	0	0	0	0	0	0	0	0	0	0	0	0	0
0	0	0	0	0	0	0	0	0	0	0	0	0	0	0	0	0	0	0	0	0	0	0	0	0	0	0	0	0	0	0
0	0	0	0	0	0	0	0	0	0	0	0	0	0	0	0	0	0	0	0	0	0	0	0	0	0	0	0	0	0	0
0	0	0	0	0	0	0	0	0	0	0	0	0	0	0	0	0	0	0	0	0	0	0	0	0	0	0	0	0	0	0
0	0	0	0	0	0	0	0	0	0	0	0	0	0	0	0	0	0	0	0	0	0	0	0	0	0	0	0	0	0	0
0	0	0	0	0	0	0	0	0	0	0	0	0	0	0	0	0	0	0	0	0	0	0	0	0	0	0	0	0	0	0
0	0	0	0	0	0	0	0	0	0	0	0	0	0	0	0	0	0	0	0	0	0	0	0	0	0	0	0	0	0	0
0	0	0	0	0	0	0	0	0	0	0	0	0	0	0	0	0	0	0	0	0	0	0	0	0	0	0	0	0	0	0
0	0	0	0	0	0	0	0	0	0	0	0	0	0	0	0	0	0	0	0	0	0	0	0	0	0	0	0	0	0	0
0	0	0	0	0	0	0	0	0	0	0	0	0	0	0	0	0	0	0	0	0	0	0	0	0	0	0	0	0	0	0
0	0	0	0	0	0	0	0	0	0	0	0	0	0	0	0	0	0	0	0	0	0	0	0	0	0	0	0	0	0	0
0	0	0	0	0	0	0	0	0	0	0	0	0	0	0	0	0	0	0	0	0	0	0	0	0	0	0	0	0	0	0
0	0	0	0	0	0	0	0	0	0	0	0	0	0	0	0	0	0	0	0	0	0	0	0	0	0	0	0	0	0	0
0	0	0	0	0	0	0	0	0	0	0	0	0	0	0	0	0	0	0	0	0	0	0	0	0	0	0	0	0	0	0
0	0	0	0	0	0	0	0	0	0	0	0	0	0	0	0	0	0	0	0	0	0	0	0	0	0	0	0	0	0	0
0	0	0	0	0	0	0	0	0	0	0	0	0	0	0	0	0	0	0	0	0	0	0	0	0	0	0	0	0	0	0
0	0	0	0	0	0	0	0	0	0	0	0	0	0	0	0	0	0	0	0	0	0	0	0	0	0	0	0	0	0	0
0	0	0	0	0	0	0	0	0	0	0	0	0	0	0	0	0	0	0	0	0	0	0	0	0	0	0	0	0	0	0
0	0	0	0	0	0	0	0	0	0	0	0	0	0	0	0	0	0	0	0	0	0	0	0	0	0	0	0	0	0	0
0	0	0	0	0	0	0	0	0	0	0	0	0	0	0	0	0	0	0	0	0	0	0	0	0	0	0	0	0	0	0
0	0	0	0	0	0	0	0	0	0	0	0	0	0	0	0	0	0	0	0	0	0	0	0	0	0	0	0	0	0	0
0	0	0	0	0	0	0	0	0	0	0	0	0	0	0	0	0	0	0	0	0	0	0	0	0	0	0	0	0	0	0
0	0	0	0	0	0	0	0	0	0	0	0	0	0	0	0	0	0	0	0	0	0	0	0	0	0	0	0	0	0	0
0	0	0	0	0	0	0	0	0	0	0	0	0	0	0	0	0	0	0	0	0	0	0	0	0	0	0	0	0	0	0
0	0	0	0	0	0	0	0	0	0	0	0	0	0	0	0	0	0	0	0	0	0	0	0	0	0	0	0	0	0	0
0	0	0	0	0	0	0	0	0	0	0	0	0	0	0	0	0	0	0	0	0	0	0	0	0	0	0	0	0	0	0
0	0	0	0	0	0	0	0	0	0	0	0	0	0	0	0	0	0	0	0	0	0	0	0	0	0	0	0	0	0	0
0	0	0	0	0	0	0	0	0	0	0	0	0	0	0	0	0	0	0	0	0	0	0	0	0	0	0	0	0	0	0
0	0	0	0	0	0	0	0	0	0	0	0	0	0	0	0	0	0	0	0	0	0	0	0	0	0	0	0	0	0	0
0	0	0	0	0	0	0	0	0	0	0	0	0	0	0	0	0	0	0	0	0	0	0	0	0	0	0	0	0	0	0
0	0	0	0	0	0	0	0	0	0	0	0	0	0	0	0	0	0	0	0	0	0	0	0	0	0	0	0	0	0	0
0	0	0	0	0	0	0	0	0	0	0	0	0	0	0	0	0	0	0	0	0	0	0	0	0	0	0	0	0	0	0
0	0	0	0	0	0	0	0	0	0	0	0	0	0	0	0	0	0	0	0	0	0	0	0	0	0	0	0	0	0	0
0	0	0	0	0	0	0	0	0	0	0	0	0	0	0	0	0	0	0	0	0	0	0	0	0	0	0	0	0	0	0
0	0	0	0	0	0	0	0	0	0	0	0	0	0	0	0	0	0	0	0	0	0	0	0	0	0	0	0	0	0	0
0	0	0	0	0	0	0	0	0	0	0	0	0	0	0	0	0	0	0	0	0	0	0	0	0	0	0	0	0	0	0
0	0	0	0	0	0	0	0	0	0	0	0	0	0	0	0	0	0	0	0	0	0	0	0	0	0	0	0	0	0	0
0	0	0	0	0	0	0	0	0	0	0	0	0	0	0	0	0	0	0	0	0	0	0	0	0	0	0	0	0	0	0
0	0	0	0	0	0	0	0	0	0	0	0	0	0	0	0	0	0	0	0	0	0	0	0	0	0	0	0	0	0	0
0	0	0	0	0	0	0	0	0	0	0	0	0	0	0	0	0	0	0	0	0	0	0	0	0	0	0	0	0	0	0
0	0	0	0	0	0	0	0	0	0	0	0	0	0	0	0	0	0	0	0	0	0	0	0	0	0	0	0	0	0	0
0	0	0	0	0	0	0	0	0	0	0	0	0	0	0	0	0	0	0	0	0	0	0	0	0	0	0	0	0	0	0
0	0	0	0	0	0	0	0	0	0	0	0	0	0	0	0	0	0	0	0	0	0	0	0	0	0	0	0	0	0	0
0	0	0	0	0	0	0	0	0	0	0	0	0	0	0	0	0	0	0	0	0	0	0	0	0	0	0	0	0	0	0
0	0	0	0	0	0	0	0	0	0	0	0	0	0	0	0	0	0	0	0	0	0	0	0	0	0	0	0	0	0	0
0	0	0	0	0	0	0	0	0	0	0	0	0	0	0	0	0	0	0	0	0	0	0	0	0	0	0	0	0	0	0
0	0	0	0	0	0	0	0	0	0	0	0	0	0	0	0	0	0	0	0	0	0	0	0	0	0	0	0	0	0	0
0	0	0	0	0	0	0	0	0	0	0	0	0	0	0	0	0	0	0	0	0	0	0	0	0	0	0	0	0	0	0
0	0	0	0	0	0	0	0	0	0	0	0	0	0	0	0	0	0	0	0	0	0	0	0	0	0	0	0	0	0	0
0	0	0	0	0	0	0	0	0	0	0	0	0	0	0	0	0	0	0	0	0	0	0	0	0	0	0	0	0	0	0
0	0	0	0	0	0	0	0	0	0	0	0	0	0	0	0	0	0	0	0	0	0	0	0	0	0	0	0	0	0	0
0	0	0	0	0	0	0	0	0	0	0	0	0	0	0	0	0	0	0	0	0	0	0	0	0	0	0	0	0	0	0
0	0	0	0	0	0	0	0	0	0	0	0	0	0	0	0	0	0	0	0	0	0	0	0	0	0	0	0	0	0	0
0	0	0	0	0	0	0	0	0	0	0	0	0	0	0	0	0	0	0	0	0	0	0	0	0	0	0	0	0	0	0
0	0	0	0	0	0	0	0	0	0	0	0	0	0	0	0	0	0	0	0	0	0	0	0	0	0	0	0	0	0	0
0	0	0	0	0	0	0	0	0	0	0	0	0	0	0	0	0	0	0	0	0	0	0	0	0	0	0	0	0	0	0
0	0	0	0	0	0	0	0	0	0	0	0	0	0	0	0	0	0	0	0	0	0	0	0	0	0	0	0	0	0	0
0	0	0	0	0	0	0	0	0	0	0	0	0	0	0	0	0	0	0	0	0	0	0	0	0	0	0	0	0	0	0
0	0	0	0	0	0	0	0	0	0	0	0	0	0	0	0	0	0	0	0	0	0	0	0	0	0	0	0	0	0	0
0	0	0	0	0	0	0	0	0	0	0	0	0	0	0	0	0	0	0	0	0	0	0	0	0	0	0	0	0	0	0
0	0	0	0	0	0	0	0	0	0	0	0	0	0	0	0	0	0	0	0	0	0	0	0	0	0	0	0	0	0	0
0	0	0	0	0	0	0	0	0	0	0	0	0	0	0	0	0	0	0	0	0	0	0	0	0	0	0	0	0	0	0
0	0	0	0	0	0	0	0	0	0	0	0	0	0	0	0	0	0	0	0	0	0	0	0	0	0	0	0	0	0	0
0	0	0	0	0	0	0	0	0	0	0	0	0	0	0	0	0	0	0	0	0	0	0	0	0	0	0	0	0	0	0
0	0	0	0	0	0	0	0	0	0	0	0	0	0	0	0	0	0	0	0	0	0	0	0	0	0	0	0	0	0	0
0	0	0	0	0	0	0	0	0	0	0	0	0	0	0	0	0	0	0	0	0	0	0	0	0	0	0	0	0	0	0
0	0	0	0	0	0	0	0	0	0	0	0	0	0	0	0	0	0	0	0	0	0	0	0	0	0	0	0	0	0	0
0	0	0	0	0	0	0	0	0	0	0	0	0	0	0	0	0	0	0	0	0	0	0	0	0	0	0	0	0	0	0
0	0	0	0	0	0	0	0	0	0	0	0	0	0	0	0	0	0	0	0	0	0	0	0	0	0	0	0	0	0	0
0	0	0	0	0	0	0	0	0	0	0	0	0	0	0	0	0	0	0	0	0	0	0	0	0	0	0	0	0	0	0
0	0	0	0	0	0	0	0	0	0	0	0	0	0	0	0	0	0	0	0	0	0	0	0	0	0	0	0	0	0	0
0	0	0	0	0	0	0	0	0	0	0	0	0	0	0	0	0	0	0	0	0	0	0	0	0	0	0	0	0	0	0
0	0	0	0	0	0	0	0	0	0	0	0	0	0	0	0	0	0	0	0	0	0	0	0	0	0	0	0	0	0	0
0	0	0	0	0	0	0	0	0	0	0	0	0	0	0	0	0	0	0	0	0	0	0	0	0	0	0	0	0	0	0
0	0	0	0	0	0	0	0	0	0	0	0	0	0	0	0	0	0	0	0	0	0	0	0	0	0	0	0	0	0	0
0	0	0	0	0	0	0	0	0	0	0	0	0	0	0	0	0	0	0	0	0	0	0	0	0	0	0	0	0	0	0
0	0	0	0	0	0	0	0	0	0	0	0	0	0	0	0	0	0	0	0	0	0	0	0	0	0	0	0	0	0	0
0	0	0	0	0	0	0	0	0	0	0	0	0	0	0	0	0	0	0	0	0	0	0	0	0	0	0	0	0	0	0
0	0	0	0	0	0	0	0	0	0	0	0	0	0	0	0	0	0	0	0	0	0	0	0	0	0	0	0	0	0	0
0	0	0	0	0	0	0	0	0	0	0	0	0	0	0	0	0	0	0	0	0	0	0	0	0	0	0	0	0	0	0
0	0	0	0	0	0	0	0	0	0	0	0	0	0	0	0	0	0	0	0	0	0	0	0	0	0	0	0	0	0	0
0	0	0	0	0	0	0	0	0	0	0	0	0	0	0	0	0	0	0	0	0	0	0	0	0	0	0	0	0	0	0
0	0	0	0	0	0	0	0	0	0	0	0	0	0	0	0	0	0	0	0	0	0	0	0	0	0	0	0	0	0	0
0	0	0	0	0	0	0	0	0	0	0	0	0	0	0	0	0	0	0	0	0	0	0	0	0	0	0	0	0	0	0
0	0	0	0	0	0	0	0	0	0	0	0	0	0	0	0	0	0	0	0	0	0	0	0	0	0	0	0	0	0	0
0	0	0	0	0	0	0	0	0	0	0	0	0	0	0	0	0	0	0	0	0	0	0	0	0	0	0	0	0	0	0
0	0	0	0	0	0	0	0	0	0	0	0	0	0	0	0	0	0	0	0	0	0	0	0	0	0	0	0	0	0	0
0	0	0	0	0	0	0	0	0	0	0	0	0	0	0	0	0	0	0	0	0	0	0	0	0	0	0	0	0	0	0
0	0	0	0	0	0	0	0	0	0	0	0	0	0	0	0	0	0	0	0	0	0	0	0	0	0	0	0	0	0	0
0	0	0	0	0	0	0	0	0	0	0	0	0	0	0	0	0	0	0	0	0	0	0	0	0	0	0	0	0	0	0
0	0	0	0	0	0	0	0	0	0	0	0	0	0	0	0	0	0	0	0	0	0	0	0	0	0	0	0	0	0	0
0	0	0	0	0	0	0	0	0	0	0	0	0	0	0	0	0	0	0	0	0	0	0	0	0	0	0	0	0	0	0
0	0	0	0	0	0	0	0	0	0	0	0	0	0	0	0	0	0	0	0	0	0	0	0	0	0	0	0	0	0	0
0	0	0	0	0	0	0	0	0	0	0	0	0	0	0	0	0	0	0	0	0	0	0	0	0	0	0	0	0	0	0
0	0	0	0	0	0	0	0	0	0	0	0	0	0	0	0	0	0	0	0	0	0	0	0	0	0	0	0	0	0	0
0	0	0	0	0	0	0	0	0	0	0	0	0	0	0	0	0	0	0	0	0	0	0	0	0	0	0	0	0	0	0
0	0	0	0	0	0	0	0	0	0	0	0	0	0	0	0	0	0	0	0	0	0	0	0	0	0	0	0	0	0	0
0	0	0	0	0	0	0	0	0	0	0	0	0	0	0	0	0	0	0	0	0	0	0	0	0	0	0	0	0	0	0
0	0	0	0	0	0	0	0	0	0	0	0	0	0	0	0	0	0	0	0	0	0	0	0	0	0	0	0	0	0	0
0	0	0	0	0	0	0	0	0	0	0	0	0	0	0	0	0	0	0	0	0	0	0	0	0	0	0	0	0	0	0
0	0	0	0	0	0	0	0	0	0	0	0	0	0	0	0	0	0	0	0	0	0	0	0	0	0	0	0	0	0	0
0	0	0	0	0	0	0	0	0	0	0	0	0	0	0	0	0	0	0	0	0	0	0	0	0	0	0	0	0	0	0
0	0	0	0	0	0	0	0	0	0	0	0	0	0	0	0	0	0	0	0	0	0	0	0	0	0	0	0	0	0	0
0	0	0	0	0	0	0	0	0	0	0	0	0	0	0	0	0	0	0	0	0	0	0	0	0	0	0	0	0	0	0
0	0	0	0	0	0	0	0	0	0	0	0	0	0	0	0	0	0	0	0	0	0	0	0	0	0	0	0	0	0	0
0	0	0	0	0	0	0	0	0	0	0	0	0	0	0	0	0	0	0	0	0	0	0	0	0	0	0	0	0	0	0
0	0	0	0	0	0	0	0	0	0	0	0	0	0	0	0	0	0	0	0	0	0	0	0	0	0	0	0	0	0	0
0	0	0	0	0	0	0	0	0	0	0	0	0	0	0	0	0	0	0	0	0	0	0	0	0	0	0	0	0	0	0
0	0	0	0	0	0	0	0	0	0	0	0	0	0	0	0	0	0	0	0	0	0	0	0	0	0	0	0	0	0	0
0	0	0	0	0	0	0	0	0	0	0	0	0	0	0	0	0	0	0	0	0	0	0	0	0	0	0	0	0	0	0
0	0	0	0	0	0	0	0	0	0	0	0	0	0	0	0	0	0	0	0	0	0	0	0	0	0	0	0	0	0	0
0	0	0	0	0	0	0	0	0	0	0	0	0	0	0	0	0	0	0	0	0	0	0	0	0	0	0	0	0	0	0
0	0	0	0	0	0	0	0	0	0	0	0	0	0	0	0	0	0	0	0	0	0	0	0	0	0	0	0	0	0	0
0	0	0	0	0	0	0	0	0	0	0	0	0	0	0	0	0	0	0	0	0	0	0	0	0	0	0	0	0	0	0
0	0	0	0	0	0	0	0	0	0	0	0	0	0	0	0	0	0	0	0	0	0	0	0	0	0	0	0	0	0	0
0	0	0	0	0	0	0	0	0	0	0	0	0	0	0	0	0	0	0	0	0	0	0	0	0	0	0	0	0	0	0
0	0	0	0	0	0	0	0	0	0	0	0	0	0	0	0	0	0	0	0	0	0	0	0	0	0	0	0	0	0	0
0	0	0	0	0	0	0	0	0	0	0	0	0	0	0	0	0	0	0	0	0	0	0	0	0	0	0	0	0	0	0
0	0	0	0	0	0	0	0	0	0	0	0	0	0	0	0	0	0	0	0	0	0	0	0	0	0	0	0	0	0	0
0	0	0	0	0	0	0	0	0	0	0	0	0	0	0	0	0	0	0	0	0	0	0	0	0	0	0	0	0	0	0
0	0	0	0	0	0	0	0	0	0	0	0	0	0	0	0	0	0	0	0	0	0	0	0	0	0	0	0	0	0	0
0	0	0	0	0	0	0	0	0	0	0	0	0	0	0	0	0	0	0	0	0	0	0	0	0	0	0	0	0	0	0
0	0	0	0	0	0	0	0	0	0	0	0	0	0	0	0	0	0	0	0	0	0	0	0	0	0	0	0	0	0	0
0	0	0	0	0	0	0	0	0	0	0	0	0	0	0	0	0	0	0	0	0	0	0	0	0	0	0	0	0	0	0
0	0	0	0	0	0	0	0	0	0	0	0	0	0	0	0	0	0	0	0	0	0	0	0	0	0	0	0	0	0	0
0	0	0	0	0	0	0	0	0	0	0	0	0	0	0	0	0	0	0	0	0	0	0	0	0	0	0	0	0	0	0
0	0	0	0	0	0	0	0	0	0	0	0	0	0	0	0	0	0	0	0	0	0	0	0	0	0	0	0	0	0	0
0	0	0	0	0	0	0	0	0	0	0	0	0	0	0	0	0	0	0	0	0	0	0	0	0	0	0	0	0	0	0
0	0	0	0	0	0	0	0	0	0	0	0	0	0	0	0	0	0	0	0	0	0	0	0	0	0	0	0	0	0	0
0	0	0	0	0	0	0	0	0	0	0	0	0	0	0	0	0	0	0	0	0	0	0	0	0	0	0	0	0	0	0
0	0	0	0	0	0	0	0	0	0	0	0	0	0	0	0	0	0	0	0	0	0	0	0	0	0	0	0	0	0	0
0	0	0	0	0	0	0	0	0	0	0	0	0	0	0	0	0	0	0	0	0	0	0	0	0	0	0	0	0	0	0
0	0	0	0	0	0	0	0	0	0	0	0	0	0	0	0	0	0	0	0	0	0	0	0	0	0	0	0	0	0	0
0	0	0	0	0	0	0	0	0	0	0	0	0	0	0	0	0	0	0	0	0	0	0	0	0	0	0	0	0	0	0
0	0	0	0	0	0	0	0	0	0	0	0	0	0	0	0	0	0	0	0	0	0	0	0	0	0	0	0	0	0	0
0	0	0	0	0	0	0	0	0	0	0	0	0	0	0	0	0	0	0	0	0	0	0	0	0	0	0	0	0	0	0
0	0	0	0	0	0	0	0	0	0	0	0	0	0	0	0	0	0	0	0	0	0	0	0	0	0	0	0	0	0	0
0	0	0	0	0	0	0	0	0	0	0	0	0	0	0	0	0	0	0	0	0	0	0	0	0	0	0	0	0	0	0
0	0	0	0	0	0	0	0	0	0	0	0	0	0	0	0	0	0	0	0	0	0	0	0	0	0	0	0	0	0	0
0	0	0	0	0	0	0	0	0	0	0	0	0	0	0	0	0	0	0	0	0	0	0	0	0	0	0	0	0	0	0
0	0	0	0	0	0	0	0	0	0	0	0	0	0	0	0	0	0	0	0	0	0	0	0	0	0	0	0	0	0	0
0	0	0	0	0	0	0	0	0	0	0	0	0	0	0	0	0	0	0	0	0	0	0	0	0	0	0	0	0	0	0
0	0	0	0	0	0	0	0	0	0	0	0	0	0	0	0	0	0	0	0	0	0	0	0	0	0	0	0	0	0	0
0	0	0	0	0	0	0	0	0	0	0	0	0	0	0	0	0	0	0	0	0	0	0	0	0	0	0	0	0	0	0
0	0	0	0	0	0	0	0	0	0	0	0	0	0	0	0	0	0	0	0	0	0	0	0	0	0	0	0	0	0	0
0	0	0	0	0	0	0	0	0	0	0	0	0	0	0	0	0	0	0	0	0	0	0	0	0	0	0	0	0	0	0
0	0	0	0	0	0	0	0	0	0	0	0	0	0	0	0	0	0	0	0	0	0	0	0	0	0	0	0	0	0	0
0	0	0	0	0	0	0	0	0	0	0	0	0	0	0	0	0	0	0	0	0	0	0	0	0	0	0	0	0	0	0
0	0	0	0	0	0	0	0	0	0	0	0	0	0	0	0	0	0	0	0	0	0	0	0	0	0	0	0	0	0	0
0	0	0	0	0	0	0	0	0	0	0	0	0	0	0	0	0	0	0	0	0	0	0	0	0	0	0	0	0	0	0
0	0	0	0	0	0	0	0	0	0	0	0	0	0	0	0	0	0	0	0	0	0	0	0	0	0	0	0	0	0	0
0	0	0	0	0	0	0	0	0	0	0	0	0	0	0	0	0	0	0	0	0	0	0	0	0	0	0	0	0	0	0
0	0	0	0	0	0	0	0	0	0	0	0	0	0	0	0	0	0	0	0	0	0	0	0	0	0	0	0	0	0	0
0	0	0	0	0	0	0	0	0	0	0	0	0	0	0	0	0	0	0	0	0	0	0	0	0	0	0	0	0	0	0
0	0	0	0	0	0	0	0	0	0	0	0	0	0	0	0	0	0	0	0	0	0	0	0	0	0	0	0	0	0	0
0	0	0	0	0	0	0	0	0	0	0	0	0	0	0	0	0	0	0	0	0	0	0	0	0	0	0	0	0	0	0
0	0	0	0	0	0	0	0	0	0	0	0	0	0	0	0	0	0	0	0	0	0	0	0	0	0	0	0	0	0	0
0	0	0	0	0	0	0	0	0	0	0	0	0	0	0	0	0	0	0	0	0	0	0	0	0	0	0	0	0	0	0
0	0	0	0	0	0	0	0	0	0	0	0	0	0	0	0	0	0	0	0	0	0	0	0	0	0	0	0	0	0	0
0	0	0	0	0	0	0	0	0	0	0	0	0	0	0	0	0	0	0	0	0	0	0	0	0	0	0	0	0	0	0
0	0	0	0	0	0	0	0	0	0	0	0	0	0	0	0	0	0	0	0	0	0	0	0	0	0	0	0	0	0	0
0	0	0	0	0	0	0	0	0	0	0	0	0	0	0	0	0	0	0	0	0	0	0	0	0	0	0	0	0	0	0
0	0	0	0	0	0	0	0	0	0	0	0	0	0	0	0	0	0	0	0	0	0	0	0	0	0	0	0	0	0	0
0	0	0	0	0	0	0	0	0	0	0	0	0	0	0	0	0	0	0	0	0	0	0	0	0	0	0	0	0	0	0
0	0	0	0	0	0	0	0	0	0	0	0	0	0	0	0	0	0	0	0	0	0	0	0	0	0	0	0	0	0	0
0	0	0	0	0	0	0	0	0	0	0	0	0	0	0	0	0	0	0	0	0	0	0	0	0	0	0	0	0	0	0
0	0	0	0	0	0	0	0	0	0	0	0	0	0	0	0	0	0	0	0	0	0	0	0	0	0	0	0	0	0	0
0	0	0	0	0	0	0	0	0	0	0	0	0	0	0	0	0	0	0	0	0	0	0	0	0	0	0	0	0	0	0
0	0	0	0	0	0	0	0	0	0	0	0	0	0	0	0	0	0	0	0	0	0	0	0	0	0	0	0	0	0	0
0	0	0	0	0	0	0	0	0	0	0	0	0	0	0	0	0	0	0	0	0	0	0	0	0	0	0	0	0	0	0
0	0	0	0	0	0	0	0	0	0	0	0	0	0	0	0	0	0	0	0	0	0	0	0	0	0	0	0	0	0	0
0	0	0	0	0	0	0	0	0	0	0	0	0	0	0	0	0	0	0	0	0	0	0	0	0	0	0	0	0	0	0
0	0	0	0	0	0	0	0	0	0	0	0	0	0	0	0	0	0	0	0	0	0	0	0	0	0	0	0	0	0	0
0	0	0	0	0	0	0	0	0	0	0	0	0	0	0	0	0	0	0	0	0	0	0	0	0	0	0	0	0	0	0
0	0	0	0	0	0	0	0	0	0	0	0	0	0	0	0	0	0	0	0	0	0	0	0	0	0	0	0	0	0	0
0	0	0	0	0	0	0	0	0	0	0	0	0	0	0	0	0	0	0	0	0	0	0	0	0	0	0	0	0	0	0
0	0	0	0	0	0	0	0	0	0	0	0	0	0	0	0	0	0	0	0	0	0	0	0	0	0	0	0	0	0	0
0	0	0	0	0	0	0	0	0	0	0	0	0	0	0	0	0	0	0	0	0	0	0	0	0	0	0	0	0	0	0
0	0	0	0	0	0	0	0	0	0	0	0	0	0	0	0	0	0	0	0	0	0	0	0	0	0	0	0	0	0	0
0	0	0	0	0	0	0	0	0	0	0	0	0	0	0	0	0	0	0	0	0	0	0	0	0	0	0	0	0	0	0
0	0	0	0	0	0	0	0	0	0	0	0	0	0	0	0	0	0	0	0	0	0	0	0	0	0	0	0	0	0	0
0	0	0	0	0	0	0	0	0	0	0	0	0	0	0	0	0	0	0	0	0	0	0	0	0	0	0	0	0	0	0
0	0	0	0	0	0	0	0	0	0	0	0	0	0	0	0	0	0	0	0	0	0	0	0	0	0	0	0	0	0	0
0	0	0	0	0	0	0	0	0	0	0	0	0	0	0	0	0	0	0	0	0	0	0	0	0	0	0	0	0	0	0
0	0	0	0	0	0	0	0	0	0	0	0	0	0	0	0	0	0	0	0	0	0	0	0	0	0	0	0	0	0	0
0	0	0	0	0	0	0	0	0	0	0	0	0	0	0	0	0	0	0	0	0	0	0	0	0	0	0	0	0	0	0
0	0	0	0	0	0	0	0	0	0	0	0	0	0	0	0	0	0	0	0	0	0	0	0	0	0	0	0	0	0	0
0	0	0	0	0	0	0	0	0	0	0	0	0	0	0	0	0	0	0	0	0	0	0	0	0	0	0	0	0	0	0
0	0	0	0	0	0	0	0	0	0	0	0	0	0	0	0	0	0	0	0	0	0	0	0	0	0	0	0	0	0	0
0	0	0	0	0	0	0	0	0	0	0	0	0	0	0	0	0	0	0	0	0	0	0	0	0	0	0	0	0	0	0
0	0	0	0	0	0	0	0	0	0	0	0	0	0	0	0	0	0	0	0	0	0	0	0	0	0	0	0	0	0	0
0	0	0	0	0	0	0	0	0	0	0	0	0	0	0	0	0	0	0	0	0	0	0	0	0	0	0	0	0	0	0
0	0	0	0	0	0	0	0	0	0	0	0	0	0	0	0	0	0	0	0	0	0	0	0	0	0	0	0	0	0	0
0	0	0	0	0	0	0	0	0	0	0	0	0	0	0	0	0	0	0	0	0	0	0	0	0	0	0	0	0	0	0
0	0	0	0	0	0	0	0	0	0	0	0	0	0	0	0	0	0	0	0	0	0	0	0	0	0	0	0	0	0	0
0	0	0	0	0	0	0	0	0	0	0	0	0	0	0	0	0	0	0	0	0	0	0	0	0	0	0	0	0	0	0
0	0	0	0	0	0	0	0	0	0	0	0	0	0	0	0	0	0	0	0	0	0	0	0	0	0	0	0	0	0	0
0	0	0	0	0	0	0	0	0	0	0	0	0	0	0	0	0	0	0	0	0	0	0	0	0	0	0	0	0	0	0
0	0	0	0	0	0	0	0	0	0	0	0	0	0	0	0	0	0	0	0	0	0	0	0	0	0	0	0	0	0	0
0	0	0	0	0	0	0	0	0	0	0	0	0	0	0	0	0	0	0	0	0	0	0	0	0	0	0	0	0	0	0
0	0	0	0	0	0	0	0	0	0	0	0	0	0	0	0	0	0	0	0	0	0	0	0	0	0	0	0	0	0	0
0	0	0	0	0	0	0	0	0	0	0	0	0	0	0	0	0	0	0	0	0	0	0	0	0	0	0	0	0	0	0
0	0	0	0	0	0	0	0	0	0	0	0	0	0	0	0	0	0	0	0	0	0	0	0	0	0	0	0	0	0	0
0	0	0	0	0	0	0	0	0	0	0	0	0	0	0	0	0	0	0	0	0	0	0	0	0	0	0	0	0	0	0
0	0	0	0	0	0	0	0	0	0	0	0	0	0	0	0	0	0	0	0	0	0	0	0	0	0	0	0	0	0	0
0	0	0	0	0	0	0	0	0	0	0	0	0	0	0	0	0	0	0	0	0	0	0	0	0	0	0	0	0	0	0
0	0	0	0	0	0	0	0	0	0	0	0	0	0	0	0	0	0	0	0	0	0	0	0	0	0	0	0	0	0	0
0	0	0	0	0	0	0	0	0	0	0	0	0	0	0	0	0	0	0	0	0	0	0	0	0	0	0	0	0	0	0
0	0	0	0	0	0	0	0	0	0	0	0	0	0	0	0	0	0	0	0	0	0	0	0	0	0	0	0	0	0	0
0	0	0	0	0	0	0	0	0	0	0	0	0	0	0	0	0	0	0	0	0	0	0	0	0	0	0	0	0	0	0
0	0	0	0	0	0	0	0	0	0	0	0	0	0	0	0	0	0	0	0	0	0	0	0	0	0	0	0	0	0	0
0	0	0	0	0	0	0	0	0	0	0	0	0	0	0	0	0	0	0	0	0	0	0	0	0	0	0	0	0	0	0
0	0	0	0	0	0	0	0	0	0	0	0	0	0	0	0	0	0	0	0	0	0	0	0	0	0	0	0	0	0	0
0	0	0	0	0	0	0	0	0	0	0	0	0	0	0	0	0	0	0	0	0	0	0	0	0	0	0	0	0	0	0
0	0	0	0	0	0	0	0	0	0	0	0	0	0	0	0	0	0	0	0	0	0	0	0	0	0	0	0	0	0	0
0	0	0	0	0	0	0	0	0	0	0	0	0	0	0	0	0	0	0	0	0	0	0	0	0	0	0	0	0	0	0
0	0	0	0	0	0	0	0	0	0	0	0	0	0	0	0	0	0	0	0	0	0	0	0	0	0	0	0	0	0	0
0	0	0	0	0	0	0	0	0	0	0	0	0	0	0	0	0	0	0	0	0	0	0	0	0	0	0	0	0	0	0
0	0	0	0	0	0	0	0	0	0	0	0	0	0	0	0	0	0	0	0	0	0	0	0	0	0	0	0	0	0	0
0	0	0	0	0	0	0	0	0	0	0	0	0	0	0	0	0	0	0	0	0	0	0	0	0	0	0	0	0	0	0
0	0	0	0	0	0	0	0	0	0	0	0	0	0	0	0	0	0	0	0	0	0	0	0	0	0	0	0	0	0	0
0	0	0	0	0	0	0	0	0	0	0	0	0	0	0	0	0	0	0	0	0	0	0	0	0	0	0	0	0	0	0
0	0	0	0	0	0	0	0	0	0	0	0	0	0	0	0	0	0	0	0	0	0	0	0	0	0	0	0	0	0	0
0	0	0	0	0	0	0	0	0	0	0	0	0	0	0	0	0	0	0	0	0	0	0	0	0	0	0	0	0	0	0
0	0	0	0	0	0	0	0	0	0	0	0	0	0	0	0	0	0	0	0	0	0	0	0	0	0	0	0	0	0	0
0	0	0	0	0	0	0	0	0	0	0	0	0	0	0	0	0	0	0	0	0	0	0	0	0	0	0	0	0	0	0
0	0	0	0	0	0	0	0	0	0	0	0	0	0	0	0	0	0	0	0	0	0	0	0	0	0	0	0	0	0	0
0	0	0	0	0	0	0	0	0	0	0	0	0	0	0	0	0	0	0	0	0	0	0	0	0	0	0	0	0	0	0
0	0	0	0	0	0	0	0	0	0	0	0	0	0	0	0	0	0	0	0	0	0	0	0	0	0	0	0	0	0	0
0	0	0	0	0	0	0	0	0	0	0	0	0	0	0	0	0	0	0	0	0	0	0	0	0	0	0	0	0	0	0
0	0	0	0	0	0	0	0	0	0	0	0	0	0	0	0	0	0	0	0	0	0	0	0	0	0	0	0	0	0	0
0	0	0	0	0	0	0	0	0	0	0	0	0	0	0	0	0	0	0	0	0	0	0	0	0	0	0	0	0	0	0
0	0	0	0	0	0	0	0	0	0	0	0	0	0	0	0	0	0	0	0	0	0	0	0	0	0	0	0	0	0	0
0	0	0	0	0	0	0	0	0	0	0	0	0	0	0	0	0	0	0	0	0	0	0	0	0	0	0	0	0	0	0
0	0	0	0	0	0	0	0	0	0	0	0	0	0	0	0	0	0	0	0	0	0	0	0	0	0	0	0	0	0	0
0	0	0	0	0	0	0	0	0	0	0	0	0	0	0	0	0	0	0	0	0	0	0	0	0	0	0	0	0	0	0
0	0	0	0	0	0	0	0	0	0	0	0	0	0	0	0	0	0	0	0	0	0	0	0	0	0	0	0	0	0	0
0	0	0	0	0	0	0	0	0	0	0	0	0	0	0	0	0	0	0	0	0	0	0	0	0	0	0	0	0	0	0
0	0	0	0	0	0	0	0	0	0	0	0	0	0	0	0	0	0	0	0	0	0	0	0	0	0	0	0	0	0	0
0	0	0	0	0	0	0	0	0	0	0	0	0	0	0	0	0	0	0	0	0	0	0	0	0	0	0	0	0	0	0
0	0	0	0	0	0	0	0	0	0	0	0	0	0	0	0	0	0	0	0	0	0	0	0	0	0	0	0	0	0	0
0	0	0	0	0	0	0	0	0	0	0	0	0	0	0	0	0	0	0	0	0	0	0	0	0	0	0	0	0	0	0
0	0	0	0	0	0	0	0	0	0	0	0	0	0	0	0	0	0	0	0	0	0	0	0	0	0	0	0	0	0	0
0	0	0	0	0	0	0	0	0	0	0	0	0	0	0	0	0	0	0	0	0	0	0	0	0	0	0	0	0	0	0
0	0	0	0	0	0	0	0	0	0	0	0	0	0	0	0	0	0	0	0	0	0	0	0	0	0	0	0	0	0	0
0	0	0	0	0	0	0	0	0	0	0	0	0	0	0	0	0	0	0	0	0	0	0	0	0	0	0	0	0	0	0
0	0	0	0	0	0	0	0	0	0	0	0	0	0	0	0	0	0	0	0	0	0	0	0	0	0	0	0	0	0	0
0	0	0	0	0	0	0	0	0	0	0	0	0	0	0	0	0	0	0	0	0	0	0	0	0	0	0	0	0	0	0
0	0	0	0	0	0	0	0	0	0	0	0	0	0	0	0	0	0	0	0	0	0	0	0	0	0	0	0	0	0	0
0	0	0	0	0	0	0	0	0	0	0	0	0	0	0	0	0	0	0	0	0	0	0	0	0	0	0	0	0	0	0
0	0	0	0	0	0	0	0	0	0	0	0	0	0	0	0	0	0	0	0	0	0	0	0	0	0	0	0	0	0	0
0	0	0	0	0	0	0	0	0	0	0	0	0	0	0	0	0	0	0	0	0	0	0	0	0	0	0	0	0	0	0
0	0	0	0	0	0	0	0	0	0	0	0	0	0	0	0	0	0	0	0	0	0	0	0	0	0	0	0	0	0	0
0	0	0	0	0	0	0	0	0	0	0	0	0	0	0	0	0	0	0	0	0	0	0	0	0	0	0	0	0	0	0
0	0	0	0	0	0	0	0	0	0	0	0	0	0	0	0	0	0	0	0	0	0	0	0	0	0	0	0	0	0	0
0	0	0	0	0	0	0	0	0	0	0	0	0	0	0	0	0	0	0	0	0	0	0	0	0	0	0	0	0	0	0
0	0	0	0	0	0	0	0	0	0	0	0	0	0	0	0	0	0	0	0	0	0	0	0	0	0	0	0	0	0	0
0	0	0	0	0	0	0	0	0	0	0	0	0	0	0	0	0	0	0	0	0	0	0	0	0	0	0	0	0	0	0
0	0	0	0	0	0	0	0	0	0	0	0	0	0	0	0	0	0	0	0	0	0	0	0	0	0	0	0	0	0	0
0	0	0	0	0	0	0	0	0	0	0	0	0	0	0	0	0	0	0	0	0	0	0	0	0	0	0	0	0	0	0
0	0	0	0	0	0	0	0	0	0	0	0	0	0	0	0	0	0	0	0	0	0	0	0	0	0	0	0	0	0	0
0	0	0	0	0	0	0	0	0	0	0	0	0	0	0	0	0	0	0	0	0	0	0	0	0	0	0	0	0	0	0
0	0	0	0	0	0	0	0	0	0	0	0	0	0	0	0	0	0	0	0	0	0	0	0	0	0	0	0	0	0	0
0	0	0	0	0	0	0	0	0	0	0	0	0	0	0	0	0	0	0	0	0	0	0	0	0	0	0	0	0	0	0
0	0	0	0	0	0	0	0	0	0	0	0	0	0	0	0	0	0	0	0	0	0	0	0	0	0	0	0	0	0	0
0	0	0	0	0	0	0	0	0	0	0	0	0	0	0	0	0	0	0	0	0	0	0	0	0	0	0	0	0	0	0
0	0	0	0	0	0	0	0	0	0	0	0	0	0	0	0	0	0	0	0	0	0	0	0	0	0	0	0	0	0	0
0	0	0	0	0	0	0	0	0	0	0	0	0	0	0	0	0	0	0	0	0	0	0	0	0	0	0	0	0	0	0
0	0	0	0	0	0	0	0	0	0	0	0	0	0	0	0	0	0	0	0	0	0	0	0	0	0	0	0	0	0	0
0	0	0	0	0	0	0	0	0	0	0	0	0	0	0	0	0	0	0	0	0	0	0	0	0	0	0	0	0	0	0
0	0	0	0	0	0	0	0	0	0	0	0	0	0	0	0	0	0	0	0	0	0	0	0	0	0	0	0	0	0	0
0	0	0	0	0	0	0	0	0	0	0	0	0	0	0	0	0	0	0	0	0	0	0	0	0	0	0	0	0	0	0
0	0	0	0	0	0	0	0	0	0	0	0	0	0	0	0	0	0	0	0	0	0	0	0	0	0	0	0	0	0	0
0	0	0	0	0	0	0	0	0	0	0	0	0	0	0	0	0	0	0	0	0	0	0	0	0	0	0	0	0	0	0
0	0	0	0	0	0	0	0	0	0	0	0	0	0	0	0	0	0	0	0	0	0	0	0	0	0	0	0	0	0	0
0	0	0	0	0	0	0	0	0	0	0	0	0	0	0	0	0	0	0	0	0	0	0	0	0	0	0	0	0	0	0
0	0	0	0	0	0	0	0	0	0	0	0	0	0	0	0	0	0	0	0	0	0	0	0	0	0	0	0	0	0	0
0	0	0	0	0	0	0	0	0	0	0	0	0	0	0	0	0	0	0	0	0	0	0	0	0	0	0	0	0	0	0
0	0	0	0	0	0	0	0	0	0	0	0	0	0	0	0	0	0	0	0	0	0	0	0	0	0	0	0	0	0	0
0	0	0	0	0	0	0	0	0	0	0	0	0	0	0	0	0	0	0	0	0	0	0	0	0	0	0	0	0	0	0
0	0	0	0	0	0	0	0	0	0	0	0	0	0	0	0	0	0	0	0	0	0	0	0	0	0	0	0	0	0	0
0	0	0	0	0	0	0	0	0	0	0	0	0	0	0	0	0	0	0	0	0	0	0	0	0	0	0	0	0	0	0
0	0	0	0	0	0	0	0	0	0	0	0	0	0	0	0	0	0	0	0	0	0	0	0	0	0	0	0	0	0	0
0	0	0	0	0	0	0	0	0	0	0	0	0	0	0	0	0	0	0	0	0	0	0	0	0	0	0	0	0	0	0
0	0	0	0	0	0	0	0	0	0	0	0	0	0	0	0	0	0	0	0	0	0	0	0	0	0	0	0	0	0	0
0	0	0	0	0	0	0	0	0	0	0	0	0	0	0	0	0	0	0	0	0	0	0	0	0	0	0	0	0	0	0
0	0	0	0	0	0	0	0	0	0	0	0	0	0	0	0	0	0	0	0	0	0	0	0	0	0	0	0	0	0	0
0	0	0	0	0	0	0	0	0	0	0	0	0	0	0	0	0	0	0	0	0	0	0	0	0	0	0	0	0	0	0
0	0	0	0	0	0	0	0	0	0	0	0	0	0	0	0	0	0	0	0	0	0	0	0	0	0	0	0	0	0	0
0	0	0	0	0	0	0	0	0	0	0	0	0	0	0	0	0	0	0	0	0	0	0	0	0	0	0	0	0	0	0
0	0	0	0	0	0	0	0	0	0	0	0	0	0	0	0	0	0	0	0	0	0	0	0	0	0	0	0	0	0	0
0	0	0	0	0	0	0	0	0	0	0	0	0	0	0	0	0	0	0	0	0	0	0	0	0	0	0	0	0	0	0
0	0	0	0	0	0	0	0	0	0	0	0	0	0	0	0	0	0	0	0	0	0	0	0	0	0	0	0	0	0	0
0	0	0	0	0	0	0	0	0	0	0	0	0	0	0	0	0	0	0	0	0	0	0	0	0	0	0	0	0	0	0
0	0	0	0	0	0	0	0	0	0	0	0	0	0	0	0	0	0	0	0	0	0	0	0	0	0	0	0	0	0	0
0	0	0	0	0	0	0	0	0	0	0	0	0	0	0	0	0	0	0	0	0	0	0	0	0	0	0	0	0	0	0
0	0	0	0	0	0	0	0	0	0	0	0	0	0	0	0	0	0	0	0	0	0	0	0	0	0	0	0	0	0	0
0	0	0	0	0	0	0	0	0	0	0	0	0	0	0	0	0	0	0	0	0	0	0	0	0	0	0	0	0	0	0
0	0	0	0	0	0	0	0	0	0	0	0	0	0	0	0	0	0	0	0	0	0	0	0	0	0	0	0	0	0	0
0	0	0	0	0	0	0	0	0	0	0	0	0	0	0	0	0	0	0	0	0	0	0	0	0	0	0	0	0	0	0
0	0	0	0	0	0	0	0	0	0	0	0	0	0	0	0	0	0	0	0	0	0	0	0	0	0	0	0	0	0	0
0	0	0	0	0	0	0	0	0	0	0	0	0	0	0	0	0	0	0	0	0	0	0	0	0	0	0	0	0	0	0
0	0	0	0	0	0	0	0	0	0	0	0	0	0	0	0	0	0	0	0	0	0	0	0	0	0	0	0	0	0	0
0	0	0	0	0	0	0	0	0	0	0	0	0	0	0	0	0	0	0	0	0	0	0	0	0	0	0	0	0	0	0
0	0	0	0	0	0	0	0	0	0	0	0	0	0	0	0	0	0	0	0	0	0	0	0	0	0	0	0	0	0	0
0	0	0	0	0	0	0	0	0	0	0	0	0	0	0	0	0	0	0	0	0	0	0	0	0	0	0	0	0	0	0
0	0	0	0	0	0	0	0	0	0	0	0	0	0	0	0	0	0	0	0	0	0	0	0	0	0	0	0	0	0	0
0	0	0	0	0	0	0	0	0	0	0	0	0	0	0	0	0	0	0	0	0	0	0	0	0	0	0	0	0	0	0
0	0	0	0	0	0	0	0	0	0	0	0	0	0	0	0	0	0	0	0	0	0	0	0	0	0	0	0	0	0	0
0	0	0	0	0	0	0	0	0	0	0	0	0	0	0	0	0	0	0	0	0	0	0	0	0	0	0	0	0	0	0
0	0	0	0	0	0	0	0	0	0	0	0	0	0	0	0	0	0	0	0	0	0	0	0	0	0	0	0	0	0	0
0	0	0	0	0	0	0	0	0	0	0	0	0	0	0	0	0	0	0	0	0	0	0	0	0	0	0	0	0	0	0
0	0	0	0	0	0	0	0	0	0	0	0	0	0	0	0	0	0	0	0	0	0	0	0	0	0	0	0	0	0	0
0	0	0	0	0	0	0	0	0	0	0	0	0	0	0	0	0	0	0	0	0	0	0	0	0	0	0	0	0	0	0
0	0	0	0	0	0	0	0	0	0	0	0	0	0	0	0	0	0	0	0	0	0	0	0	0	0	0	0	0	0	0
0	0	0	0	0	0	0	0	0	0	0	0	0	0	0	0	0	0	0	0	0	0	0	0	0	0	0	0	0	0	0
0	0	0	0	0	0	0	0	0	0	0	0	0	0	0	0	0	0	0	0	0	0	0	0	0	0	0	0	0	0	0
0	0	0	0	0	0	0	0	0	0	0	0	0	0	0	0	0	0	0	0	0	0	0	0	0	0	0	0	0	0	0
0	0	0	0	0	0	0	0	0	0	0	0	0	0	0	0	0	0	0	0	0	0	0	0	0	0	0	0	0	0	0
0	0	0	0	0	0	0	0	0	0	0	0	0	0	0	0	0	0	0	0	0	0	0	0	0	0	0	0	0	0	0
0	0	0	0	0	0	0	0	0	0	0	0	0	0	0	0	0	0	0	0	0	0	0	0	0	0	0	0	0	0	0
0	0	0	0	0	0	0	0	0	0	0	0	0	0	0	0	0	0	0	0	0	0	0	0	0	0	0	0	0	0	0
0	0	0	0	0	0	0	0	0	0	0	0	0	0	0	0	0	0	0	0	0	0	0	0	0	0	0	0	0	0	0
0	0	0	0	0	0	0	0	0	0	0	0	0	0	0	0	0	0	0	0	0	0	0	0	0	0	0	0	0	0	0
0	0	0	0	0	0	0	0	0	0	0	0	0	0	0	0	0	0	0	0	0	0	0	0	0	0	0	0	0	0	0
0	0	0	0	0	0	0	0	0	0	0	0	0	0	0	0	0	0	0	0	0	0	0	0	0	0	0	0	0	0	0
0	0	0	0	0	0	0	0	0	0	0	0	0	0	0	0	0	0	0	0	0	0	0	0	0	0	0	0	0	0	0
0	0	0	0	0	0	0	0	0	0	0	0	0	0	0	0	0	0	0	0	0	0	0	0	0	0	0	0	0	0	0
0	0	0	0	0	0	0	0	0	0	0	0	0	0	0	0	0	0	0	0	0	0	0	0	0	0	0	0	0	0	0
0	0	0	0	0	0	0	0	0	0	0	0	0	0	0	0	0	0	0	0	0	0	0	0	0	0	0	0	0	0	0
0	0	0	0	0	0	0	0	0	0	0	0	0	0	0	0	0	0	0	0	0	0	0	0	0	0	0	0	0	0	0
0	0	0	0	0	0	0	0	0	0	0	0	0	0	0	0	0	0	0	0	0	0	0	0	0	0	0	0	0	0	0
0	0	0	0	0	0	0	0	0	0	0	0	0	0	0	0	0	0	0	0	0	0	0	0	0	0	0	0	0	0	0
0	0	0	0	0	0	0	0	0	0	0	0	0	0	0	0	0	0	0	0	0	0	0	0	0	0	0	0	0	0	0
0	0	0	0	0	0	0	0	0	0	0	0	0	0	0	0	0	0	0	0	0	0	0	0	0	0	0	0	0	0	0
0	0	0	0	0	0	0	0	0	0	0	0	0	0	0	0	0	0	0	0	0	0	0	0	0	0	0	0	0	0	0
0	0	0	0	0	0	0	0	0	0	0	0	0	0	0	0	0	0	0	0	0	0	0	0	0	0	0	0	0	0	0
0	0	0	0	0	0	0	0	0	0	0	0	0	0	0	0	0	0	0	0	0	0	0	0	0	0	0	0	0	0	0
0	0	0	0	0	0	0	0	0	0	0	0	0	0	0	0	0	0	0	0	0	0	0	0	0	0	0	0	0	0	0
0	0	0	0	0	0	0	0	0	0	0	0	0	0	0	0	0	0	0	0	0	0	0	0	0	0	0	0	0	0	0
0	0	0	0	0	0	0	0	0	0	0	0	0	0	0	0	0	0	0	0	0	0	0	0	0	0	0	0	0	0	0
0	0	0	0	0	0	0	0	0	0	0	0	0	0	0	0	0	0	0	0	0	0	0	0	0	0	0	0	0	0	0
0	0	0	0	0	0	0	0	0	0	0	0	0	0	0	0	0	0	0	0	0	0	0	0	0	0	0	0	0	0	0
0	0	0	0	0	0	0	0	0	0	0	0	0	0	0	0	0	0	0	0	0	0	0	0	0	0	0	0	0	0	0
0	0	0	0	0	0	0	0	0	0	0	0	0	0	0	0	0	0	0	0	0	0	0	0	0	0	0	0	0	0	0
0	0	0	0	0	0	0	0	0	0	0	0	0	0	0	0	0	0	0	0	0	0	0	0	0	0	0	0	0	0	0
0	0	0	0	0	0	0	0	0	0	0	0	0	0	0	0	0	0	0	0	0	0	0	0	0	0	0	0	0	0	0
0	0	0	0	0	0	0	0	0	0	0	0	0	0	0	0	0	0	0	0	0	0	0	0	0	0	0	0	0	0	0
0	0	0	0	0	0	0	0	0	0	0	0	0	0	0	0	0	0	0	0	0	0	0	0	0	0	0	0	0	0	0
0	0	0	0	0	0	0	0	0	0	0	0	0	0	0	0	0	0	0	0	0	0	0	0	0	0	0	0	0	0	0
0	0	0	0	0	0	0	0	0	0	0	0	0	0	0	0	0	0	0	0	0	0	0	0	0	0	0	0	0	0	0
0	0	0	0	0	0	0	0	0	0	0	0	0	0	0	0	0	0	0	0	0	0	0	0	0	0	0	0	0	0	0
0	0	0	0	0	0	0	0	0	0	0	0	0	0	0	0	0	0	0	0	0	0	0	0	0	0	0	0	0	0	0
0	0	0	0	0	0	0	0	0	0	0	0	0	0	0	0	0	0	0	0	0	0	0	0	0	0	0	0	0	0	0
0	0	0	0	0	0	0	0	0	0	0	0	0	0	0	0	0	0	0	0	0	0	0	0	0	0	0	0	0	0	0
0	0	0	0	0	0	0	0	0	0	0	0	0	0	0	0	0	0	0	0	0	0	0	0	0	0	0	0	0	0	0
0	0	0	0	0	0	0	0	0	0	0	0	0	0	0	0	0	0	0	0	0	0	0	0	0	0	0	0	0	0	0
0	0	0	0	0	0	0	0	0	0	0	0	0	0	0	0	0	0	0	0	0	0	0	0	0	0	0	0	0	0	0
0	0	0	0	0	0	0	0	0	0	0	0	0	0	0	0	0	0	0	0	0	0	0	0	0	0	0	0	0	0	0
0	0	0	0	0	0	0	0	0	0	0	0	0	0	0	0	0	0	0	0	0	0	0	0	0	0	0	0	0	0	0
0	0	0	0	0	0	0	0	0	0	0	0	0	0	0	0	0	0	0	0	0	0	0	0	0	0	0	0	0	0	0
0	0	0	0	0	0	0	0	0	0	0	0	0	0	0	0	0	0	0	0	0	0	0	0	0	0	0	0	0	0	0
0	0	0	0	0	0	0	0	0	0	0	0	0	0	0	0	0	0	0	0	0	0	0	0	0	0	0	0	0	0	0
0	0	0	0	0	0	0	0	0	0	0	0	0	0	0	0	0	0	0	0	0	0	0	0	0	0	0	0	0	0	0
0	0	0	0	0	0	0	0	0	0	0	0	0	0	0	0	0	0	0	0	0	0	0	0	0	0	0	0	0	0	0
0	0	0	0	0	0	0	0	0	0	0	0	0	0	0	0	0	0	0	0	0	0	0	0	0	0	0	0	0	0	0
0	0	0	0	0	0	0	0	0	0	0	0	0	0	0	0	0	0	0	0	0	0	0	0	0	0	0	0	0	0	0
0	0	0	0	0	0	0	0	0	0	0	0	0	0	0	0	0	0	0	0	0	0	0	0	0	0	0	0	0	0	0
0	0	0	0	0	0	0	0	0	0	0	0	0	0	0	0	0	0	0	0	0	0	0	0	0	0	0	0	0	0	0
0	0	0	0	0	0	0	0	0	0	0	0	0	0	0	0	0	0	0	0	0	0	0	0	0	0	0	0	0	0	0
0	0	0	0	0	0	0	0	0	0	0	0	0	0	0	0	0	0	0	0	0	0	0	0	0	0	0	0	0	0	0
0	0	0	0	0	0	0	0	0	0	0	0	0	0	0	0	0	0	0	0	0	0	0	0	0	0	0	0	0	0	0
0	0	0	0	0	0	0	0	0	0	0	0	0	0	0	0	0	0	0	0	0	0	0	0	0	0	0	0	0	0	0
0	0	0	0	0	0	0	0	0	0	0	0	0	0	0	0	0	0	0	0	0	0	0	0	0	0	0	0	0	0	0
0	0	0	0	0	0	0	0	0	0	0	0	0	0	0	0	0	0	0	0	0	0	0	0	0	0	0	0	0	0	0
0	0	0	0	0	0	0	0	0	0	0	0	0	0	0	0	0	0	0	0	0	0	0	0	0	0	0	0	0	0	0
0	0	0	0	0	0	0	0	0	0	0	0	0	0	0	0	0	0	0	0	0	0	0	0	0	0	0	0	0	0	0
0	0	0	0	0	0	0	0	0	0	0	0	0	0	0	0	0	0	0	0	0	0	0	0	0	0	0	0	0	0	0
0	0	0	0	0	0	0	0	0	0	0	0	0	0	0	0	0	0	0	0	0	0	0	0	0	0	0	0	0	0	0
0	0	0	0	0	0	0	0	0	0	0	0	0	0	0	0	0	0	0	0	0	0	0	0	0	0	0	0	0	0	0
0	0	0	0	0	0	0	0	0	0	0	0	0	0	0	0	0	0	0	0	0	0	0	0	0	0	0	0	0	0	0
0	0	0	0	0	0	0	0	0	0	0	0	0	0	0	0	0	0	0	0	0	0	0	0	0	0	0	0	0	0	0
0	0	0	0	0	0	0	0	0	0	0	0	0	0	0	0	0	0	0	0	0	0	0	0	0	0	0	0	0	0	0
0	0	0	0	0	0	0	0	0	0	0	0	0	0	0	0	0	0	0	0	0	0	0	0	0	0	0	0	0	0	0
0	0	0	0	0	0	0	0	0	0	0	0	0	0	0	0	0	0	0	0	0	0	0	0	0	0	0	0	0	0	0
0	0	0	0	0	0	0	0	0	0	0	0	0	0	0	0	0	0	0	0	0	0	0	0	0	0	0	0	0	0	0
0	0	0	0	0	0	0	0	0	0	0	0	0	0	0	0	0	0	0	0	0	0	0	0	0	0	0	0	0	0	0
0	0	0	0	0	0	0	0	0	0	0	0	0	0	0	0	0	0	0	0	0	0	0	0	0	0	0	0	0	0	0
0	0	0	0	0	0	0	0	0	0	0	0	0	0	0	0	0	0	0	0	0	0	0	0	0	0	0	0	0	0	0
0	0	0	0	0	0	0	0	0	0	0	0	0	0	0	0	0	0	0	0	0	0	0	0	0	0	0	0	0	0	0
0	0	0	0	0	0	0	0	0	0	0	0	0	0	0	0	0	0	0	0	0	0	0	0	0	0	0	0	0	0	0
0	0	0	0	0	0	0	0	0	0	0	0	0	0	0	0	0	0	0	0	0	0	0	0	0	0	0	0	0	0	0
0	0	0	0	0	0	0	0	0	0	0	0	0	0	0	0	0	0	0	0	0	0	0	0	0	0	0	0	0	0	0
0	0	0	0	0	0	0	0	0	0	0	0	0	0	0	0	0	0	0	0	0	0	0	0	0	0	0	0	0	0	0
0	0	0	0	0	0	0	0	0	0	0	0	0	0	0	0	0	0	0	0	0	0	0	0	0	0	0	0	0	0	0
0	0	0	0	0	0	0	0	0	0	0	0	0	0	0	0	0	0	0	0	0	0	0	0	0	0	0	0	0	0	0
0	0	0	0	0	0	0	0	0	0	0	0	0	0	0	0	0	0	0	0	0	0	0	0	0	0	0	0	0	0	0
0	0	0	0	0	0	0	0	0	0	0	0	0	0	0	0	0	0	0	0	0	0	0	0	0	0	0	0	0	0	0
0	0	0	0	0	0	0	0	0	0	0	0	0	0	0	0	0	0	0	0	0	0	0	0	0	0	0	0	0	0	0
0	0	0	0	0	0	0	0	0	0	0	0	0	0	0	0	0	0	0	0	0	0	0	0	0	0	0	0	0	0	0
0	0	0	0	0	0	0	0	0	0	0	0	0	0	0	0	0	0	0	0	0	0	0	0	0	0	0	0	0	0	0
0	0	0	0	0	0	0	0	0	0	0	0	0	0	0	0	0	0	0	0	0	0	0	0	0	0	0	0	0	0	0
0	0	0	0	0	0	0	0	0	0	0	0	0	0	0	0	0	0	0	0	0	0	0	0	0	0	0	0	0	0	0
0	0	0	0	0	0	0	0	0	0	0	0	0	0	0	0	0	0	0	0	0	0	0	0	0	0	0	0	0	0	0
0	0	0	0	0	0	0	0	0	0	0	0	0	0	0	0	0	0	0	0	0	0	0	0	0	0	0	0	0	0	0
0	0	0	0	0	0	0	0	0	0	0	0	0	0	0	0	0	0	0	0	0	0	0	0	0	0	0	0	0	0	0
0	0	0	0	0	0	0	0	0	0	0	0	0	0	0	0	0	0	0	0	0	0	0	0	0	0	0	0	0	0	0
0	0	0	0	0	0	0	0	0	0	0	0	0	0	0	0	0	0	0	0	0	0	0	0	0	0	0	0	0	0	0
0	0	0	0	0	0	0	0	0	0	0	0	0	0	0	0	0	0	0	0	0	0	0	0	0	0	0	0	0	0	0
0	0	0	0	0	0	0	0	0	0	0	0	0	0	0	0	0	0	0	0	0	0	0	0	0	0	0	0	0	0	0
0	0	0	0	0	0	0	0	0	0	0	0	0	0	0	0	0	0	0	0	0	0	0	0	0	0	0	0	0	0	0
0	0	0	0	0	0	0	0	0	0	0	0	0	0	0	0	0	0	0	0	0	0	0	0	0	0	0	0	0	0	0
0	0	0	0	0	0	0	0	0	0	0	0	0	0	0	0	0	0	0	0	0	0	0	0	0	0	0	0	0	0	0
0	0	0	0	0	0	0	0	0	0	0	0	0	0	0	0	0	0	0	0	0	0	0	0	0	0	0	0	0	0	0
0	0	0	0	0	0	0	0	0	0	0	0	0	0	0	0	0	0	0	0	0	0	0	0	0	0	0	0	0	0	0
0	0	0	0	0	0	0	0	0	0	0	0	0	0	0	0	0	0	0	0	0	0	0	0	0	0	0	0	0	0	0
0	0	0	0	0	0	0	0	0	0	0	0	0	0	0	0	0	0	0	0	0	0	0	0	0	0	0	0	0	0	0
0	0	0	0	0	0	0	0	0	0	0	0	0	0	0	0	0	0	0	0	0	0	0	0	0	0	0	0	0	0	0
0	0	0	0	0	0	0	0	0	0	0	0	0	0	0	0	0	0	0	0	0	0	0	0	0	0	0	0	0	0	0
0	0	0	0	0	0	0	0	0	0	0	0	0	0	0	0	0	0	0	0	0	0	0	0	0	0	0	0	0	0	0
0	0	0	0	0	0	0	0	0	0	0	0	0	0	0	0	0	0	0	0	0	0	0	0	0	0	0	0	0	0	0
0	0	0	0	0	0	0	0	0	0	0	0	0	0	0	0	0	0	0	0	0	0	0	0	0	0	0	0	0	0	0
0	0	0	0	0	0	0	0	0	0	0	0	0	0	0	0	0	0	0	0	0	0	0	0	0	0	0	0	0	0	0
0	0	0	0	0	0	0	0	0	0	0	0	0	0	0	0	0	0	0	0	0	0	0	0	0	0	0	0	0	0	0
0	0	0	0	0	0	0	0	0	0	0	0	0	0	0	0	0	0	0	0	0	0	0	0	0	0	0	0	0	0	0
0	0	0	0	0	0	0	0	0	0	0	0	0	0	0	0	0	0	0	0	0	0	0	0	0	0	0	0	0	0	0
0	0	0	0	0	0	0	0	0	0	0	0	0	0	0	0	0	0	0	0	0	0	0	0	0	0	0	0	0	0	0
0	0	0	0	0	0	0	0	0	0	0	0	0	0	0	0	0	0	0	0	0	0	0	0	0	0	0	0	0	0	0
0	0	0	0	0	0	0	0	0	0	0	0	0	0	0	0	0	0	0	0	0	0	0	0	0	0	0	0	0	0	0
0	0	0	0	0	0	0	0	0	0	0	0	0	0	0	0	0	0	0	0	0	0	0	0	0	0	0	0	0	0	0
0	0	0	0	0	0	0	0	0	0	0	0	0	0	0	0	0	0	0	0	0	0	0	0	0	0	0	0	0	0	0
0	0	0	0	0	0	0	0	0	0	0	0	0	0	0	0	0	0	0	0	0	0	0	0	0	0	0	0	0	0	0
0	0	0	0	0	0	0	0	0	0	0	0	0	0	0	0	0	0	0	0	0	0	0	0	0	0	0	0	0	0	0
0	0	0	0	0	0	0	0	0	0	0	0	0	0	0	0	0	0	0	0	0	0	0	0	0	0	0	0	0	0	0
0	0	0	0	0	0	0	0	0	0	0	0	0	0	0	0	0	0	0	0	0	0	0	0	0	0	0	0	0	0	0
0	0	0	0	0	0	0	0	0	0	0	0	0	0	0	0	0	0	0	0	0	0	0	0	0	0	0	0	0	0	0
0	0	0	0	0	0	0	0	0	0	0	0	0	0	0	0	0	0	0	0	0	0	0	0	0	0	0	0	0	0	0
0	0	0	0	0	0	0	0	0	0	0	0	0	0	0	0	0	0	0	0	0	0	0	0	0	0	0	0	0	0	0
0	0	0	0	0	0	0	0	0	0	0	0	0	0	0	0	0	0	0	0	0	0	0	0	0	0	0	0	0	0	0
0	0	0	0	0	0	0	0	0	0	0	0	0	0	0	0	0	0	0	0	0	0	0	0	0	0	0	0	0	0	0
0	0	0	0	0	0	0	0	0	0	0	0	0	0	0	0	0	0	0	0	0	0	0	0	0	0	0	0	0	0	0
0	0	0	0	0	0	0	0	0	0	0	0	0	0	0	0	0	0	0	0	0	0	0	0	0	0	0	0	0	0	0
0	0	0	0	0	0	0	0	0	0	0	0	0	0	0	0	0	0	0	0	0	0	0	0	0	0	0	0	0	0	0
0	0	0	0	0	0	0	0	0	0	0	0	0	0	0	0	0	0	0	0	0	0	0	0	0	0	0	0	0	0	0
0	0	0	0	0	0	0	0	0	0	0	0	0	0	0	0	0	0	0	0	0	0	0	0	0	0	0	0	0	0	0
0	0	0	0	0	0	0	0	0	0	0	0	0	0	0	0	0	0	0	0	0	0	0	0	0	0	0	0	0	0	0
0	0	0	0	0	0	0	0	0	0	0	0	0	0	0	0	0	0	0	0	0	0	0	0	0	0	0	0	0	0	0
0	0	0	0	0	0	0	0	0	0	0	0	0	0	0	0	0	0	0	0	0	0	0	0	0	0	0	0	0	0	0
0	0	0	0	0	0	0	0	0	0	0	0	0	0	0	0	0	0	0	0	0	0	0	0	0	0	0	0	0	0	0
0	0	0	0	0	0	0	0	0	0	0	0	0	0	0	0	0	0	0	0	0	0	0	0	0	0	0	0	0	0	0
0	0	0	0	0	0	0	0	0	0	0	0	0	0	0	0	0	0	0	0	0	0	0	0	0	0	0	0	0	0	0
0	0	0	0	0	0	0	0	0	0	0	0	0	0	0	0	0	0	0	0	0	0	0	0	0	0	0	0	0	0	0
0	0	0	0	0	0	0	0	0	0	0	0	0	0	0	0	0	0	0	0	0	0	0	0	0	0	0	0	0	0	0
0	0	0	0	0	0	0	0	0	0	0	0	0	0	0	0	0	0	0	0	0	0	0	0	0	0	0	0	0	0	0
0	0	0	0	0	0	0	0	0	0	0	0	0	0	0	0	0	0	0	0	0	0	0	0	0	0	0	0	0	0	0
0	0	0	0	0	0	0	0	0	0	0	0	0	0	0	0	0	0	0	0	0	0	0	0	0	0	0	0	0	0	0
0	0	0	0	0	0	0	0	0	0	0	0	0	0	0	0	0	0	0	0	0	0	0	0	0	0	0	0	0	0	0
0	0	0	0	0	0	0	0	0	0	0	0	0	0	0	0	0	0	0	0	0	0	0	0	0	0	0	0	0	0	0
0	0	0	0	0	0	0	0	0	0	0	0	0	0	0	0	0	0	0	0	0	0	0	0	0	0	0	0	0	0	0
0	0	0	0	0	0	0	0	0	0	0	0	0	0	0	0	0	0	0	0	0	0	0	0	0	0	0	0	0	0	0
0	0	0	0	0	0	0	0	0	0	0	0	0	0	0	0	0	0	0	0	0	0	0	0	0	0	0	0	0	0	0
0	0	0	0	0	0	0	0	0	0	0	0	0	0	0	0	0	0	0	0	0	0	0	0	0	0	0	0	0	0	0
0	0	0	0	0	0	0	0	0	0	0	0	0	0	0	0	0	0	0	0	0	0	0	0	0	0	0	0	0	0	0
0	0	0	0	0	0	0	0	0	0	0	0	0	0	0	0	0	0	0	0	0	0	0	0	0	0	0	0	0	0	0
0	0	0	0	0	0	0	0	0	0	0	0	0	0	0	0	0	0	0	0	0	0	0	0	0	0	0	0	0	0	0
0	0	0	0	0	0	0	0	0	0	0	0	0	0	0	0	0	0	0	0	0	0	0	0	0	0	0	0	0	0	0
0	0	0	0	0	0	0	0	0	0	0	0	0	0	0	0	0	0	0	0	0	0	0	0	0	0	0	0	0	0	0
0	0	0	0	0	0	0	0	0	0	0	0	0	0	0	0	0	0	0	0	0	0	0	0	0	0	0	0	0	0	0
0	0	0	0	0	0	0	0	0	0	0	0	0	0	0	0	0	0	0	0	0	0	0	0	0	0	0	0	0	0	0
0	0	0	0	0	0	0	0	0	0	0	0	0	0	0	0	0	0	0	0	0	0	0	0	0	0	0	0	0	0	0
0	0	0	0	0	0	0	0	0	0	0	0	0	0	0	0	0	0	0	0	0	0	0	0	0	0	0	0	0	0	0
0	0	0	0	0	0	0	0	0	0	0	0	0	0	0	0	0	0	0	0	0	0	0	0	0	0	0	0	0	0	0
0	0	0	0	0	0	0	0	0	0	0	0	0	0	0	0	0	0	0	0	0	0	0	0	0	0	0	0	0	0	0
0	0	0	0	0	0	0	0	0	0	0	0	0	0	0	0	0	0	0	0	0	0	0	0	0	0	0	0	0	0	0
0	0	0	0	0	0	0	0	0	0	0	0	0	0	0	0	0	0	0	0	0	0	0	0	0	0	0	0	0	0	0
0	0	0	0	0	0	0	0	0	0	0	0	0	0	0	0	0	0	0	0	0	0	0	0	0	0	0	0	0	0	0
0	0	0	0	0	0	0	0	0	0	0	0	0	0	0	0	0	0	0	0	0	0	0	0	0	0	0	0	0	0	0
0	0	0	0	0	0	0	0	0	0	0	0	0	0	0	0	0	0	0	0	0	0	0	0	0	0	0	0	0	0	0
0	0	0	0	0	0	0	0	0	0	0	0	0	0	0	0	0	0	0	0	0	0	0	0	0	0	0	0	0	0	0
0	0	0	0	0	0	0	0	0	0	0	0	0	0	0	0	0	0	0	0	0	0	0	0	0	0	0	0	0	0	0
0	0	0	0	0	0	0	0	0	0	0	0	0	0	0	0	0	0	0	0	0	0	0	0	0	0	0	0	0	0	0
0	0	0	0	0	0	0	0	0	0	0	0	0	0	0	0	0	0	0	0	0	0	0	0	0	0	0	0	0	0	0
0	0	0	0	0	0	0	0	0	0	0	0	0	0	0	0	0	0	0	0	0	0	0	0	0	0	0	0	0	0	0
0	0	0	0	0	0	0	0	0	0	0	0	0	0	0	0	0	0	0	0	0	0	0	0	0	0	0	0	0	0	0
0	0	0	0	0	0	0	0	0	0	0	0	0	0	0	0	0	0	0	0	0	0	0	0	0	0	0	0	0	0	0
0	0	0	0	0	0	0	0	0	0	0	0	0	0	0	0	0	0	0	0	0	0	0	0	0	0	0	0	0	0	0
0	0	0	0	0	0	0	0	0	0	0	0	0	0	0	0	0	0	0	0	0	0	0	0	0	0	0	0	0	0	0
0	0	0	0	0	0	0	0	0	0	0	0	0	0	0	0	0	0	0	0	0	0	0	0	0	0	0	0	0	0	0
0	0	0	0	0	0	0	0	0	0	0	0	0	0	0	0	0	0	0	0	0	0	0	0	0	0	0	0	0	0	0
0	0	0	0	0	0	0	0	0	0	0	0	0	0	0	0	0	0	0	0	0	0	0	0	0	0	0	0	0	0	0
0	0	0	0	0	0	0	0	0	0	0	0	0	0	0	0	0	0	0	0	0	0	0	0	0	0	0	0	0	0	0
0	0	0	0	0	0	0	0	0	0	0	0	0	0	0	0	0	0	0	0	0	0	0	0	0	0	0	0	0	0	0
0	0	0	0	0	0	0	0	0	0	0	0	0	0	0	0	0	0	0	0	0	0	0	0	0	0	0	0	0	0	0
0	0	0	0	0	0	0	0	0	0	0	0	0	0	0	0	0	0	0	0	0	0	0	0	0	0	0	0	0	0	0
0	0	0	0	0	0	0	0	0	0	0	0	0	0	0	0	0	0	0	0	0	0	0	0	0	0	0	0	0	0	0
0	0	0	0	0	0	0	0	0	0	0	0	0	0	0	0	0	0	0	0	0	0	0	0	0	0	0	0	0	0	0
0	0	0	0	0	0	0	0	0	0	0	0	0	0	0	0	0	0	0	0	0	0	0	0	0	0	0	0	0	0	0
0	0	0	0	0	0	0	0	0	0	0	0	0	0	0	0	0	0	0	0	0	0	0	0	0	0	0	0	0	0	0
0	0	0	0	0	0	0	0	0	0	0	0	0	0	0	0	0	0	0	0	0	0	0	0	0	0	0	0	0	0	0
0	0	0	0	0	0	0	0	0	0	0	0	0	0	0	0	0	0	0	0	0	0	0	0	0	0	0	0	0	0	0
0	0	0	0	0	0	0	0	0	0	0	0	0	0	0	0	0	0	0	0	0	0	0	0	0	0	0	0	0	0	0
0	0	0	0	0	0	0	0	0	0	0	0	0	0	0	0	0	0	0	0	0	0	0	0	0	0	0	0	0	0	0
0	0	0	0	0	0	0	0	0	0	0	0	0	0	0	0	0	0	0	0	0	0	0	0	0	0	0	0	0	0	0
0	0	0	0	0	0	0	0	0	0	0	0	0	0	0	0	0	0	0	0	0	0	0	0	0	0	0	0	0	0	0
0	0	0	0	0	0	0	0	0	0	0	0	0	0	0	0	0	0	0	0	0	0	0	0	0	0	0	0	0	0	0
0	0	0	0	0	0	0	0	0	0	0	0	0	0	0	0	0	0	0	0	0	0	0	0	0	0	0	0	0	0	0
0	0	0	0	0	0	0	0	0	0	0	0	0	0	0	0	0	0	0	0	0	0	0	0	0	0	0	0	0	0	0
0	0	0	0	0	0	0	0	0	0	0	0	0	0	0	0	0	0	0	0	0	0	0	0	0	0	0	0	0	0	0
0	0	0	0	0	0	0	0	0	0	0	0	0	0	0	0	0	0	0	0	0	0	0	0	0	0	0	0	0	0	0
0	0	0	0	0	0	0	0	0	0	0	0	0	0	0	0	0	0	0	0	0	0	0	0	0	0	0	0	0	0	0
0	0	0	0	0	0	0	0	0	0	0	0	0	0	0	0	0	0	0	0	0	0	0	0	0	0	0	0	0	0	0
0	0	0	0	0	0	0	0	0	0	0	0	0	0	0	0	0	0	0	0	0	0	0	0	0	0	0	0	0	0	0
0	0	0	0	0	0	0	0	0	0	0	0	0	0	0	0	0	0	0	0	0	0	0	0	0	0	0	0	0	0	0
0	0	0	0	0	0	0	0	0	0	0	0	0	0	0	0	0	0	0	0	0	0	0	0	0	0	0	0	0	0	0
0	0	0	0	0	0	0	0	0	0	0	0	0	0	0	0	0	0	0	0	0	0	0	0	0	0	0	0	0	0	0
0	0	0	0	0	0	0	0	0	0	0	0	0	0	0	0	0	0	0	0	0	0	0	0	0	0	0	0	0	0	0
0	0	0	0	0	0	0	0	0	0	0	0	0	0	0	0	0	0	0	0	0	0	0	0	0	0	0	0	0	0	0
0	0	0	0	0	0	0	0	0	0	0	0	0	0	0	0	0	0	0	0	0	0	0	0	0	0	0	0	0	0	0
0	0	0	0	0	0	0	0	0	0	0	0	0	0	0	0	0	0	0	0	0	0	0	0	0	0	0	0	0	0	0
0	0	0	0	0	0	0	0	0	0	0	0	0	0	0	0	0	0	0	0	0	0	0	0	0	0	0	0	0	0	0
0	0	0	0	0	0	0	0	0	0	0	0	0	0	0	0	0	0	0	0	0	0	0	0	0	0	0	0	0	0	0
0	0	0	0	0	0	0	0	0	0	0	0	0	0	0	0	0	0	0	0	0	0	0	0	0	0	0	0	0	0	0
0	0	0	0	0	0	0	0	0	0	0	0	0	0	0	0	0	0	0	0	0	0	0	0	0	0	0	0	0	0	0
0	0	0	0	0	0	0	0	0	0	0	0	0	0	0	0	0	0	0	0	0	0	0	0	0	0	0	0	0	0	0
0	0	0	0	0	0	0	0	0	0	0	0	0	0	0	0	0	0	0	0	0	0	0	0	0	0	0	0	0	0	0
0	0	0	0	0	0	0	0	0	0	0	0	0	0	0	0	0	0	0	0	0	0	0	0	0	0	0	0	0	0	0
0	0	0	0	0	0	0	0	0	0	0	0	0	0	0	0	0	0	0	0	0	0	0	0	0	0	0	0	0	0	0
0	0	0	0	0	0	0	0	0	0	0	0	0	0	0	0	0	0	0	0	0	0	0	0	0	0	0	0	0	0	0
0	0	0	0	0	0	0	0	0	0	0	0	0	0	0	0	0	0	0	0	0	0	0	0	0	0	0	0	0	0	0
0	0	0	0	0	0	0	0	0	0	0	0	0	0	0	0	0	0	0	0	0	0	0	0	0	0	0	0	0	0	0
0	0	0	0	0	0	0	0	0	0	0	0	0	0	0	0	0	0	0	0	0	0	0	0	0	0	0	0	0	0	0
0	0	0	0	0	0	0	0	0	0	0	0	0	0	0	0	0	0	0	0	0	0	0	0	0	0	0	0	0	0	0
0	0	0	0	0	0	0	0	0	0	0	0	0	0	0	0	0	0	0	0	0	0	0	0	0	0	0	0	0	0	0
0	0	0	0	0	0	0	0	0	0	0	0	0	0	0	0	0	0	0	0	0	0	0	0	0	0	0	0	0	0	0
0	0	0	0	0	0	0	0	0	0	0	0	0	0	0	0	0	0	0	0	0	0	0	0	0	0	0	0	0	0	0
0	0	0	0	0	0	0	0	0	0	0	0	0	0	0	0	0	0	0	0	0	0	0	0	0	0	0	0	0	0	0
0	0	0	0	0	0	0	0	0	0	0	0	0	0	0	0	0	0	0	0	0	0	0	0	0	0	0	0	0	0	0
0	0	0	0	0	0	0	0	0	0	0	0	0	0	0	0	0	0	0	0	0	0	0	0	0	0	0	0	0	0	0
0	0	0	0	0	0	0	0	0	0	0	0	0	0	0	0	0	0	0	0	0	0	0	0	0	0	0	0	0	0	0
0	0	0	0	0	0	0	0	0	0	0	0	0	0	0	0	0	0	0	0	0	0	0	0	0	0	0	0	0	0	0
0	0	0	0	0	0	0	0	0	0	0	0	0	0	0	0	0	0	0	0	0	0	0	0	0	0	0	0	0	0	0
0	0	0	0	0	0	0	0	0	0	0	0	0	0	0	0	0	0	0	0	0	0	0	0	0	0	0	0	0	0	0
0	0	0	0	0	0	0	0	0	0	0	0	0	0	0	0	0	0	0	0	0	0	0	0	0	0	0	0	0	0	0
0	0	0	0	0	0	0	0	0	0	0	0	0	0	0	0	0	0	0	0	0	0	0	0	0	0	0	0	0	0	0
0	0	0	0	0	0	0	0	0	0	0	0	0	0	0	0	0	0	0	0	0	0	0	0	0	0	0	0	0	0	0
0	0	0	0	0	0	0	0	0	0	0	0	0	0	0	0	0	0	0	0	0	0	0	0	0	0	0	0	0	0	0
0	0	0	0	0	0	0	0	0	0	0	0	0	0	0	0	0	0	0	0	0	0	0	0	0	0	0	0	0	0	0
0	0	0	0	0	0	0	0	0	0	0	0	0	0	0	0	0	0	0	0	0	0	0	0	0	0	0	0	0	0	0
0	0	0	0	0	0	0	0	0	0	0	0	0	0	0	0	0	0	0	0	0	0	0	0	0	0	0	0	0	0	0
0	0	0	0	0	0	0	0	0	0	0	0	0	0	0	0	0	0	0	0	0	0	0	0	0	0	0	0	0	0	0
0	0	0	0	0	0	0	0	0	0	0	0	0	0	0	0	0	0	0	0	0	0	0	0	0	0	0	0	0	0	0
0	0	0	0	0	0	0	0	0	0	0	0	0	0	0	0	0	0	0	0	0	0	0	0	0	0	0	0	0	0	0
0	0	0	0	0	0	0	0	0	0	0	0	0	0	0	0	0	0	0	0	0	0	0	0	0	0	0	0	0	0	0
0	0	0	0	0	0	0	0	0	0	0	0	0	0	0	0	0	0	0	0	0	0	0	0	0	0	0	0	0	0	0
0	0	0	0	0	0	0	0	0	0	0	0	0	0	0	0	0	0	0	0	0	0	0	0	0	0	0	0	0	0	0
0	0	0	0	0	0	0	0	0	0	0	0	0	0	0	0	0	0	0	0	0	0	0	0	0	0	0	0	0	0	0
0	0	0	0	0	0	0	0	0	0	0	0	0	0	0	0	0	0	0	0	0	0	0	0	0	0	0	0	0	0	0
0	0	0	0	0	0	0	0	0	0	0	0	0	0	0	0	0	0	0	0	0	0	0	0	0	0	0	0	0	0	0
0	0	0	0	0	0	0	0	0	0	0	0	0	0	0	0	0	0	0	0	0	0	0	0	0	0	0	0	0	0	0
0	0	0	0	0	0	0	0	0	0	0	0	0	0	0	0	0	0	0	0	0	0	0	0	0	0	0	0	0	0	0
0	0	0	0	0	0	0	0	0	0	0	0	0	0	0	0	0	0	0	0	0	0	0	0	0	0	0	0	0	0	0
0	0	0	0	0	0	0	0	0	0	0	0	0	0	0	0	0	0	0	0	0	0	0	0	0	0	0	0	0	0	0
0	0	0	0	0	0	0	0	0	0	0	0	0	0	0	0	0	0	0	0	0	0	0	0	0	0	0	0	0	0	0
0	0	0	0	0	0	0	0	0	0	0	0	0	0	0	0	0	0	0	0	0	0	0	0	0	0	0	0	0	0	0
0	0	0	0	0	0	0	0	0	0	0	0	0	0	0	0	0	0	0	0	0	0	0	0	0	0	0	0	0	0	0
0	0	0	0	0	0	0	0	0	0	0	0	0	0	0	0	0	0	0	0	0	0	0	0	0	0	0	0	0	0	0
0	0	0	0	0	0	0	0	0	0	0	0	0	0	0	0	0	0	0	0	0	0	0	0	0	0	0	0	0	0	0
0	0	0	0	0	0	0	0	0	0	0	0	0	0	0	0	0	0	0	0	0	0	0	0	0	0	0	0	0	0	0
0	0	0	0	0	0	0	0	0	0	0	0	0	0	0	0	0	0	0	0	0	0	0	0	0	0	0	0	0	0	0
0	0	0	0	0	0	0	0	0	0	0	0	0	0	0	0	0	0	0	0	0	0	0	0	0	0	0	0	0	0	0
0	0	0	0	0	0	0	0	0	0	0	0	0	0	0	0	0	0	0	0	0	0	0	0	0	0	0	0	0	0	0
0	0	0	0	0	0	0	0	0	0	0	0	0	0	0	0	0	0	0	0	0	0	0	0	0	0	0	0	0	0	0
0	0	0	0	0	0	0	0	0	0	0	0	0	0	0	0	0	0	0	0	0	0	0	0	0	0	0	0	0	0	0
0	0	0	0	0	0	0	0	0	0	0	0	0	0	0	0	0	0	0	0	0	0	0	0	0	0	0	0	0	0	0
0	0	0	0	0	0	0	0	0	0	0	0	0	0	0	0	0	0	0	0	0	0	0	0	0	0	0	0	0	0	0
0	0	0	0	0	0	0	0	0	0	0	0	0	0	0	0	0	0	0	0	0	0	0	0	0	0	0	0	0	0	0
0	0	0	0	0	0	0	0	0	0	0	0	0	0	0	0	0	0	0	0	0	0	0	0	0	0	0	0	0	0	0
0	0	0	0	0	0	0	0	0	0	0	0	0	0	0	0	0	0	0	0	0	0	0	0	0	0	0	0	0	0	0
0	0	0	0	0	0	0	0	0	0	0	0	0	0	0	0	0	0	0	0	0	0	0	0	0	0	0	0	0	0	0
0	0	0	0	0	0	0	0	0	0	0	0	0	0	0	0	0	0	0	0	0	0	0	0	0	0	0	0	0	0	0
0	0	0	0	0	0	0	0	0	0	0	0	0	0	0	0	0	0	0	0	0	0	0	0	0	0	0	0	0	0	0
0	0	0	0	0	0	0	0	0	0	0	0	0	0	0	0	0	0	0	0	0	0	0	0	0	0	0	0	0	0	0
0	0	0	0	0	0	0	0	0	0	0	0	0	0	0	0	0	0	0	0	0	0	0	0	0	0	0	0	0	0	0
0	0	0	0	0	0	0	0	0	0	0	0	0	0	0	0	0	0	0	0	0	0	0	0	0	0	0	0	0	0	0
0	0	0	0	0	0	0	0	0	0	0	0	0	0	0	0	0	0	0	0	0	0	0	0	0	0	0	0	0	0	0
0	0	0	0	0	0	0	0	0	0	0	0	0	0	0	0	0	0	0	0	0	0	0	0	0	0	0	0	0	0	0
0	0	0	0	0	0	0	0	0	0	0	0	0	0	0	0	0	0	0	0	0	0	0	0	0	0	0	0	0	0	0
0	0	0	0	0	0	0	0	0	0	0	0	0	0	0	0	0	0	0	0	0	0	0	0	0	0	0	0	0	0	0
0	0	0	0	0	0	0	0	0	0	0	0	0	0	0	0	0	0	0	0	0	0	0	0	0	0	0	0	0	0	0
0	0	0	0	0	0	0	0	0	0	0	0	0	0	0	0	0	0	0	0	0	0	0	0	0	0	0	0	0	0	0
0	0	0	0	0	0	0	0	0	0	0	0	0	0	0	0	0	0	0	0	0	0	0	0	0	0	0	0	0	0	0
0	0	0	0	0	0	0	0	0	0	0	0	0	0	0	0	0	0	0	0	0	0	0	0	0	0	0	0	0	0	0
0	0	0	0	0	0	0	0	0	0	0	0	0	0	0	0	0	0	0	0	0	0	0	0	0	0	0	0	0	0	0
0	0	0	0	0	0	0	0	0	0	0	0	0	0	0	0	0	0	0	0	0	0	0	0	0	0	0	0	0	0	0
0	0	0	0	0	0	0	0	0	0	0	0	0	0	0	0	0	0	0	0	0	0	0	0	0	0	0	0	0	0	0
0	0	0	0	0	0	0	0	0	0	0	0	0	0	0	0	0	0	0	0	0	0	0	0	0	0	0	0	0	0	0
0	0	0	0	0	0	0	0	0	0	0	0	0	0	0	0	0	0	0	0	0	0	0	0	0	0	0	0	0	0	0
0	0	0	0	0	0	0	0	0	0	0	0	0	0	0	0	0	0	0	0	0	0	0	0	0	0	0	0	0	0	0
0	0	0	0	0	0	0	0	0	0	0	0	0	0	0	0	0	0	0	0	0	0	0	0	0	0	0	0	0	0	0
0	0	0	0	0	0	0	0	0	0	0	0	0	0	0	0	0	0	0	0	0	0	0	0	0	0	0	0	0	0	0
0	0	0	0	0	0	0	0	0	0	0	0	0	0	0	0	0	0	0	0	0	0	0	0	0	0	0	0	0	0	0
0	0	0	0	0	0	0	0	0	0	0	0	0	0	0	0	0	0	0	0	0	0	0	0	0	0	0	0	0	0	0
0	0	0	0	0	0	0	0	0	0	0	0	0	0	0	0	0	0	0	0	0	0	0	0	0	0	0	0	0	0	0
0	0	0	0	0	0	0	0	0	0	0	0	0	0	0	0	0	0	0	0	0	0	0	0	0	0	0	0	0	0	0
0	0	0	0	0	0	0	0	0	0	0	0	0	0	0	0	0	0	0	0	0	0	0	0	0	0	0	0	0	0	0
0	0	0	0	0	0	0	0	0	0	0	0	0	0	0	0	0	0	0	0	0	0	0	0	0	0	0	0	0	0	0
0	0	0	0	0	0	0	0	0	0	0	0	0	0	0	0	0	0	0	0	0	0	0	0	0	0	0	0	0	0	0
0	0	0	0	0	0	0	0	0	0	0	0	0	0	0	0	0	0	0	0	0	0	0	0	0	0	0	0	0	0	0
0	0	0	0	0	0	0	0	0	0	0	0	0	0	0	0	0	0	0	0	0	0	0	0	0	0	0	0	0	0	0
0	0	0	0	0	0	0	0	0	0	0	0	0	0	0	0	0	0	0	0	0	0	0	0	0	0	0	0	0	0	0
0	0	0	0	0	0	0	0	0	0	0	0	0	0	0	0	0	0	0	0	0	0	0	0	0	0	0	0	0	0	0
0	0	0	0	0	0	0	0	0	0	0	0	0	0	0	0	0	0	0	0	0	0	0	0	0	0	0	0	0	0	0
0	0	0	0	0	0	0	0	0	0	0	0	0	0	0	0	0	0	0	0	0	0	0	0	0	0	0	0	0	0	0
0	0	0	0	0	0	0	0	0	0	0	0	0	0	0	0	0	0	0	0	0	0	0	0	0	0	0	0	0	0	0
0	0	0	0	0	0	0	0	0	0	0	0	0	0	0	0	0	0	0	0	0	0	0	0	0	0	0	0	0	0	0
0	0	0	0	0	0	0	0	0	0	0	0	0	0	0	0	0	0	0	0	0	0	0	0	0	0	0	0	0	0	0
0	0	0	0	0	0	0	0	0	0	0	0	0	0	0	0	0	0	0	0	0	0	0	0	0	0	0	0	0	0	0
0	0	0	0	0	0	0	0	0	0	0	0	0	0	0	0	0	0	0	0	0	0	0	0	0	0	0	0	0	0	0
0	0	0	0	0	0	0	0	0	0	0	0	0	0	0	0	0	0	0	0	0	0	0	0	0	0	0	0	0	0	0
0	0	0	0	0	0	0	0	0	0	0	0	0	0	0	0	0	0	0	0	0	0	0	0	0	0	0	0	0	0	0
0	0	0	0	0	0	0	0	0	0	0	0	0	0	0	0	0	0	0	0	0	0	0	0	0	0	0	0	0	0	0
0	0	0	0	0	0	0	0	0	0	0	0	0	0	0	0	0	0	0	0	0	0	0	0	0	0	0	0	0	0	0
0	0	0	0	0	0	0	0	0	0	0	0	0	0	0	0	0	0	0	0	0	0	0	0	0	0	0	0	0	0	0
0	0	0	0	0	0	0	0	0	0	0	0	0	0	0	0	0	0	0	0	0	0	0	0	0	0	0	0	0	0	0
0	0	0	0	0	0	0	0	0	0	0	0	0	0	0	0	0	0	0	0	0	0	0	0	0	0	0	0	0	0	0
0	0	0	0	0	0	0	0	0	0	0	0	0	0	0	0	0	0	0	0	0	0	0	0	0	0	0	0	0	0	0
0	0	0	0	0	0	0	0	0	0	0	0	0	0	0	0	0	0	0	0	0	0	0	0	0	0	0	0	0	0	0
0	0	0	0	0	0	0	0	0	0	0	0	0	0	0	0	0	0	0	0	0	0	0	0	0	0	0	0	0	0	0
0	0	0	0	0	0	0	0	0	0	0	0	0	0	0	0	0	0	0	0	0	0	0	0	0	0	0	0	0	0	0
0	0	0	0	0	0	0	0	0	0	0	0	0	0	0	0	0	0	0	0	0	0	0	0	0	0	0	0	0	0	0
0	0	0	0	0	0	0	0	0	0	0	0	0	0	0	0	0	0	0	0	0	0	0	0	0	0	0	0	0	0	0
0	0	0	0	0	0	0	0	0	0	0	0	0	0	0	0	0	0	0	0	0	0	0	0	0	0	0	0	0	0	0
0	0	0	0	0	0	0	0	0	0	0	0	0	0	0	0	0	0	0	0	0	0	0	0	0	0	0	0	0	0	0
0	0	0	0	0	0	0	0	0	0	0	0	0	0	0	0	0	0	0	0	0	0	0	0	0	0	0	0	0	0	0
0	0	0	0	0	0	0	0	0	0	0	0	0	0	0	0	0	0	0	0	0	0	0	0	0	0	0	0	0	0	0
0	0	0	0	0	0	0	0	0	0	0	0	0	0	0	0	0	0	0	0	0	0	0	0	0	0	0	0	0	0	0
0	0	0	0	0	0	0	0	0	0	0	0	0	0	0	0	0	0	0	0	0	0	0	0	0	0	0	0	0	0	0
0	0	0	0	0	0	0	0	0	0	0	0	0	0	0	0	0	0	0	0	0	0	0	0	0	0	0	0	0	0	0
0	0	0	0	0	0	0	0	0	0	0	0	0	0	0	0	0	0	0	0	0	0	0	0	0	0	0	0	0	0	0
0	0	0	0	0	0	0	0	0	0	0	0	0	0	0	0	0	0	0	0	0	0	0	0	0	0	0	0	0	0	0
0	0	0	0	0	0	0	0	0	0	0	0	0	0	0	0	0	0	0	0	0	0	0	0	0	0	0	0	0	0	0
0	0	0	0	0	0	0	0	0	0	0	0	0	0	0	0	0	0	0	0	0	0	0	0	0	0	0	0	0	0	0
0	0	0	0	0	0	0	0	0	0	0	0	0	0	0	0	0	0	0	0	0	0	0	0	0	0	0	0	0	0	0
0	0	0	0	0	0	0	0	0	0	0	0	0	0	0	0	0	0	0	0	0	0	0	0	0	0	0	0	0	0	0
0	0	0	0	0	0	0	0	0	0	0	0	0	0	0	0	0	0	0	0	0	0	0	0	0	0	0	0	0	0	0
0	0	0	0	0	0	0	0	0	0	0	0	0	0	0	0	0	0	0	0	0	0	0	0	0	0	0	0	0	0	0
0	0	0	0	0	0	0	0	0	0	0	0	0	0	0	0	0	0	0	0	0	0	0	0	0	0	0	0	0	0	0
0	0	0	0	0	0	0	0	0	0	0	0	0	0	0	0	0	0	0	0	0	0	0	0	0	0	0	0	0	0	0
0	0	0	0	0	0	0	0	0	0	0	0	0	0	0	0	0	0	0	0	0	0	0	0	0	0	0	0	0	0	0
0	0	0	0	0	0	0	0	0	0	0	0	0	0	0	0	0	0	0	0	0	0	0	0	0	0	0	0	0	0	0
0	0	0	0	0	0	0	0	0	0	0	0	0	0	0	0	0	0	0	0	0	0	0	0	0	0	0	0	0	0	0
0	0	0	0	0	0	0	0	0	0	0	0	0	0	0	0	0	0	0	0	0	0	0	0	0	0	0	0	0	0	0
0	0	0	0	0	0	0	0	0	0	0	0	0	0	0	0	0	0	0	0	0	0	0	0	0	0	0	0	0	0	0
0	0	0	0	0	0	0	0	0	0	0	0	0	0	0	0	0	0	0	0	0	0	0	0	0	0	0	0	0	0	0
0	0	0	0	0	0	0	0	0	0	0	0	0	0	0	0	0	0	0	0	0	0	0	0	0	0	0	0	0	0	0
0	0	0	0	0	0	0	0	0	0	0	0	0	0	0	0	0	0	0	0	0	0	0	0	0	0	0	0	0	0	0
0	0	0	0	0	0	0	0	0	0	0	0	0	0	0	0	0	0	0	0	0	0	0	0	0	0	0	0	0	0	0
0	0	0	0	0	0	0	0	0	0	0	0	0	0	0	0	0	0	0	0	0	0	0	0	0	0	0	0	0	0	0
0	0	0	0	0	0	0	0	0	0	0	0	0	0	0	0	0	0	0	0	0	0	0	0	0	0	0	0	0	0	0
0	0	0	0	0	0	0	0	0	0	0	0	0	0	0	0	0	0	0	0	0	0	0	0	0	0	0	0	0	0	0
0	0	0	0	0	0	0	0	0	0	0	0	0	0	0	0	0	0	0	0	0	0	0	0	0	0	0	0	0	0	0
0	0	0	0	0	0	0	0	0	0	0	0	0	0	0	0	0	0	0	0	0	0	0	0	0	0	0	0	0	0	0
0	0	0	0	0	0	0	0	0	0	0	0	0	0	0	0	0	0	0	0	0	0	0	0	0	0	0	0	0	0	0
0	0	0	0	0	0	0	0	0	0	0	0	0	0	0	0	0	0	0	0	0	0	0	0	0	0	0	0	0	0	0
0	0	0	0	0	0	0	0	0	0	0	0	0	0	0	0	0	0	0	0	0	0	0	0	0	0	0	0	0	0	0
0	0	0	0	0	0	0	0	0	0	0	0	0	0	0	0	0	0	0	0	0	0	0	0	0	0	0	0	0	0	0
0	0	0	0	0	0	0	0	0	0	0	0	0	0	0	0	0	0	0	0	0	0	0	0	0	0	0	0	0	0	0
0	0	0	0	0	0	0	0	0	0	0	0	0	0	0	0	0	0	0	0	0	0	0	0	0	0	0	0	0	0	0
0	0	0	0	0	0	0	0	0	0	0	0	0	0	0	0	0	0	0	0	0	0	0	0	0	0	0	0	0	0	0
0	0	0	0	0	0	0	0	0	0	0	0	0	0	0	0	0	0	0	0	0	0	0	0	0	0	0	0	0	0	0
0	0	0	0	0	0	0	0	0	0	0	0	0	0	0	0	0	0	0	0	0	0	0	0	0	0	0	0	0	0	0
0	0	0	0	0	0	0	0	0	0	0	0	0	0	0	0	0	0	0	0	0	0	0	0	0	0	0	0	0	0	0
0	0	0	0	0	0	0	0	0	0	0	0	0	0	0	0	0	0	0	0	0	0	0	0	0	0	0	0	0	0	0
0	0	0	0	0	0	0	0	0	0	0	0	0	0	0	0	0	0	0	0	0	0	0	0	0	0	0	0	0	0	0
0	0	0	0	0	0	0	0	0	0	0	0	0	0	0	0	0	0	0	0	0	0	0	0	0	0	0	0	0	0	0
0	0	0	0	0	0	0	0	0	0	0	0	0	0	0	0	0	0	0	0	0	0	0	0	0	0	0	0	0	0	0
0	0	0	0	0	0	0	0	0	0	0	0	0	0	0	0	0	0	0	0	0	0	0	0	0	0	0	0	0	0	0
0	0	0	0	0	0	0	0	0	0	0	0	0	0	0	0	0	0	0	0	0	0	0	0	0	0	0	0	0	0	0
0	0	0	0	0	0	0	0	0	0	0	0	0	0	0	0	0	0	0	0	0	0	0	0	0	0	0	0	0	0	0
0	0	0	0	0	0	0	0	0	0	0	0	0	0	0	0	0	0	0	0	0	0	0	0	0	0	0	0	0	0	0
0	0	0	0	0	0	0	0	0	0	0	0	0	0	0	0	0	0	0	0	0	0	0	0	0	0	0	0	0	0	0
0	0	0	0	0	0	0	0	0	0	0	0	0	0	0	0	0	0	0	0	0	0	0	0	0	0	0	0	0	0	0
0	0	0	0	0	0	0	0	0	0	0	0	0	0	0	0	0	0	0	0	0	0	0	0	0	0	0	0	0	0	0
0	0	0	0	0	0	0	0	0	0	0	0	0	0	0	0	0	0	0	0	0	0	0	0	0	0	0	0	0	0	0
0	0	0	0	0	0	0	0	0	0	0	0	0	0	0	0	0	0	0	0	0	0	0	0	0	0	0	0	0	0	0
0	0	0	0	0	0	0	0	0	0	0	0	0	0	0	0	0	0	0	0	0	0	0	0	0	0	0	0	0	0	0
0	0	0	0	0	0	0	0	0	0	0	0	0	0	0	0	0	0	0	0	0	0	0	0	0	0	0	0	0	0	0
0	0	0	0	0	0	0	0	0	0	0	0	0	0	0	0	0	0	0	0	0	0	0	0	0	0	0	0	0	0	0
0	0	0	0	0	0	0	0	0	0	0	0	0	0	0	0	0	0	0	0	0	0	0	0	0	0	0	0	0	0	0
0	0	0	0	0	0	0	0	0	0	0	0	0	0	0	0	0	0	0	0	0	0	0	0	0	0	0	0	0	0	0
0	0	0	0	0	0	0	0	0	0	0	0	0	0	0	0	0	0	0	0	0	0	0	0	0	0	0	0	0	0	0
0	0	0	0	0	0	0	0	0	0	0	0	0	0	0	0	0	0	0	0	0	0	0	0	0	0	0	0	0	0	0
0	0	0	0	0	0	0	0	0	0	0	0	0	0	0	0	0	0	0	0	0	0	0	0	0	0	0	0	0	0	0
0	0	0	0	0	0	0	0	0	0	0	0	0	0	0	0	0	0	0	0	0	0	0	0	0	0	0	0	0	0	0
0	0	0	0	0	0	0	0	0	0	0	0	0	0	0	0	0	0	0	0	0	0	0	0	0	0	0	0	0	0	0
0	0	0	0	0	0	0	0	0	0	0	0	0	0	0	0	0	0	0	0	0	0	0	0	0	0	0	0	0	0	0
0	0	0	0	0	0	0	0	0	0	0	0	0	0	0	0	0	0	0	0	0	0	0	0	0	0	0	0	0	0	0
0	0	0	0	0	0	0	0	0	0	0	0	0	0	0	0	0	0	0	0	0	0	0	0	0	0	0	0	0	0	0
0	0	0	0	0	0	0	0	0	0	0	0	0	0	0	0	0	0	0	0	0	0	0	0	0	0	0	0	0	0	0
0	0	0	0	0	0	0	0	0	0	0	0	0	0	0	0	0	0	0	0	0	0	0	0	0	0	0	0	0	0	0
0	0	0	0	0	0	0	0	0	0	0	0	0	0	0	0	0	0	0	0	0	0	0	0	0	0	0	0	0	0	0
0	0	0	0	0	0	0	0	0	0	0	0	0	0	0	0	0	0	0	0	0	0	0	0	0	0	0	0	0	0	0
0	0	0	0	0	0	0	0	0	0	0	0	0	0	0	0	0	0	0	0	0	0	0	0	0	0	0	0	0	0	0
0	0	0	0	0	0	0	0	0	0	0	0	0	0	0	0	0	0	0	0	0	0	0	0	0	0	0	0	0	0	0
0	0	0	0	0	0	0	0	0	0	0	0	0	0	0	0	0	0	0	0	0	0	0	0	0	0	0	0	0	0	0
0	0	0	0	0	0	0	0	0	0	0	0	0	0	0	0	0	0	0	0	0	0	0	0	0	0	0	0	0	0	0
0	0	0	0	0	0	0	0	0	0	0	0	0	0	0	0	0	0	0	0	0	0	0	0	0	0	0	0	0	0	0
0	0	0	0	0	0	0	0	0	0	0	0	0	0	0	0	0	0	0	0	0	0	0	0	0	0	0	0	0	0	0
0	0	0	0	0	0	0	0	0	0	0	0	0	0	0	0	0	0	0	0	0	0	0	0	0	0	0	0	0	0	0
0	0	0	0	0	0	0	0	0	0	0	0	0	0	0	0	0	0	0	0	0	0	0	0	0	0	0	0	0	0	0
0	0	0	0	0	0	0	0	0	0	0	0	0	0	0	0	0	0	0	0	0	0	0	0	0	0	0	0	0	0	0
0	0	0	0	0	0	0	0	0	0	0	0	0	0	0	0	0	0	0	0	0	0	0	0	0	0	0	0	0	0	0
0	0	0	0	0	0	0	0	0	0	0	0	0	0	0	0	0	0	0	0	0	0	0	0	0	0	0	0	0	0	0
0	0	0	0	0	0	0	0	0	0	0	0	0	0	0	0	0	0	0	0	0	0	0	0	0	0	0	0	0	0	0
0	0	0	0	0	0	0	0	0	0	0	0	0	0	0	0	0	0	0	0	0	0	0	0	0	0	0	0	0	0	0
0	0	0	0	0	0	0	0	0	0	0	0	0	0	0	0	0	0	0	0	0	0	0	0	0	0	0	0	0	0	0
0	0	0	0	0	0	0	0	0	0	0	0	0	0	0	0	0	0	0	0	0	0	0	0	0	0	0	0	0	0	0
0	0	0	0	0	0	0	0	0	0	0	0	0	0	0	0	0	0	0	0	0	0	0	0	0	0	0	0	0	0	0
0	0	0	0	0	0	0	0	0	0	0	0	0	0	0	0	0	0	0	0	0	0	0	0	0	0	0	0	0	0	0
0	0	0	0	0	0	0	0	0	0	0	0	0	0	0	0	0	0	0	0	0	0	0	0	0	0	0	0	0	0	0
0	0	0	0	0	0	0	0	0	0	0	0	0	0	0	0	0	0	0	0	0	0	0	0	0	0	0	0	0	0	0
0	0	0	0	0	0	0	0	0	0	0	0	0	0	0	0	0	0	0	0	0	0	0	0	0	0	0	0	0	0	0
0	0	0	0	0	0	0	0	0	0	0	0	0	0	0	0	0	0	0	0	0	0	0	0	0	0	0	0	0	0	0
0	0	0	0	0	0	0	0	0	0	0	0	0	0	0	0	0	0	0	0	0	0	0	0	0	0	0	0	0	0	0
0	0	0	0	0	0	0	0	0	0	0	0	0	0	0	0	0	0	0	0	0	0	0	0	0	0	0	0	0	0	0
0	0	0	0	0	0	0	0	0	0	0	0	0	0	0	0	0	0	0	0	0	0	0	0	0	0	0	0	0	0	0
0	0	0	0	0	0	0	0	0	0	0	0	0	0	0	0	0	0	0	0	0	0	0	0	0	0	0	0	0	0	0
0	0	0	0	0	0	0	0	0	0	0	0	0	0	0	0	0	0	0	0	0	0	0	0	0	0	0	0	0	0	0
0	0	0	0	0	0	0	0	0	0	0	0	0	0	0	0	0	0	0	0	0	0	0	0	0	0	0	0	0	0	0
0	0	0	0	0	0	0	0	0	0	0	0	0	0	0	0	0	0	0	0	0	0	0	0	0	0	0	0	0	0	0
0	0	0	0	0	0	0	0	0	0	0	0	0	0	0	0	0	0	0	0	0	0	0	0	0	0	0	0	0	0	0
0	0	0	0	0	0	0	0	0	0	0	0	0	0	0	0	0	0	0	0	0	0	0	0	0	0	0	0	0	0	0
0	0	0	0	0	0	0	0	0	0	0	0	0	0	0	0	0	0	0	0	0	0	0	0	0	0	0	0	0	0	0
0	0	0	0	0	0	0	0	0	0	0	0	0	0	0	0	0	0	0	0	0	0	0	0	0	0	0	0	0	0	0
0	0	0	0	0	0	0	0	0	0	0	0	0	0	0	0	0	0	0	0	0	0	0	0	0	0	0	0	0	0	0
0	0	0	0	0	0	0	0	0	0	0	0	0	0	0	0	0	0	0	0	0	0	0	0	0	0	0	0	0	0	0
0	0	0	0	0	0	0	0	0	0	0	0	0	0	0	0	0	0	0	0	0	0	0	0	0	0	0	0	0	0	0
0	0	0	0	0	0	0	0	0	0	0	0	0	0	0	0	0	0	0	0	0	0	0	0	0	0	0	0	0	0	0
0	0	0	0	0	0	0	0	0	0	0	0	0	0	0	0	0	0	0	0	0	0	0	0	0	0	0	0	0	0	0
0	0	0	0	0	0	0	0	0	0	0	0	0	0	0	0	0	0	0	0	0	0	0	0	0	0	0	0	0	0	0
0	0	0	0	0	0	0	0	0	0	0	0	0	0	0	0	0	0	0	0	0	0	0	0	0	0	0	0	0	0	0
0	0	0	0	0	0	0	0	0	0	0	0	0	0	0	0	0	0	0	0	0	0	0	0	0	0	0	0	0	0	0
0	0	0	0	0	0	0	0	0	0	0	0	0	0	0	0	0	0	0	0	0	0	0	0	0	0	0	0	0	0	0
0	0	0	0	0	0	0	0	0	0	0	0	0	0	0	0	0	0	0	0	0	0	0	0	0	0	0	0	0	0	0
0	0	0	0	0	0	0	0	0	0	0	0	0	0	0	0	0	0	0	0	0	0	0	0	0	0	0	0	0	0	0
0	0	0	0	0	0	0	0	0	0	0	0	0	0	0	0	0	0	0	0	0	0	0	0	0	0	0	0	0	0	0
0	0	0	0	0	0	0	0	0	0	0	0	0	0	0	0	0	0	0	0	0	0	0	0	0	0	0	0	0	0	0
0	0	0	0	0	0	0	0	0	0	0	0	0	0	0	0	0	0	0	0	0	0	0	0	0	0	0	0	0	0	0
0	0	0	0	0	0	0	0	0	0	0	0	0	0	0	0	0	0	0	0	0	0	0	0	0	0	0	0	0	0	0
0	0	0	0	0	0	0	0	0	0	0	0	0	0	0	0	0	0	0	0	0	0	0	0	0	0	0	0	0	0	0
0	0	0	0	0	0	0	0	0	0	0	0	0	0	0	0	0	0	0	0	0	0	0	0	0	0	0	0	0	0	0
0	0	0	0	0	0	0	0	0	0	0	0	0	0	0	0	0	0	0	0	0	0	0	0	0	0	0	0	0	0	0
0	0	0	0	0	0	0	0	0	0	0	0	0	0	0	0	0	0	0	0	0	0	0	0	0	0	0	0	0	0	0
0	0	0	0	0	0	0	0	0	0	0	0	0	0	0	0	0	0	0	0	0	0	0	0	0	0	0	0	0	0	0
0	0	0	0	0	0	0	0	0	0	0	0	0	0	0	0	0	0	0	0	0	0	0	0	0	0	0	0	0	0	0
0	0	0	0	0	0	0	0	0	0	0	0	0	0	0	0	0	0	0	0	0	0	0	0	0	0	0	0	0	0	0
0	0	0	0	0	0	0	0	0	0	0	0	0	0	0	0	0	0	0	0	0	0	0	0	0	0	0	0	0	0	0
0	0	0	0	0	0	0	0	0	0	0	0	0	0	0	0	0	0	0	0	0	0	0	0	0	0	0	0	0	0	0
0	0	0	0	0	0	0	0	0	0	0	0	0	0	0	0	0	0	0	0	0	0	0	0	0	0	0	0	0	0	0
0	0	0	0	0	0	0	0	0	0	0	0	0	0	0	0	0	0	0	0	0	0	0	0	0	0	0	0	0	0	0
0	0	0	0	0	0	0	0	0	0	0	0	0	0	0	0	0	0	0	0	0	0	0	0	0	0	0	0	0	0	0
0	0	0	0	0	0	0	0	0	0	0	0	0	0	0	0	0	0	0	0	0	0	0	0	0	0	0	0	0	0	0
0	0	0	0	0	0	0	0	0	0	0	0	0	0	0	0	0	0	0	0	0	0	0	0	0	0	0	0	0	0	0
0	0	0	0	0	0	0	0	0	0	0	0	0	0	0	0	0	0	0	0	0	0	0	0	0	0	0	0	0	0	0
0	0	0	0	0	0	0	0	0	0	0	0	0	0	0	0	0	0	0	0	0	0	0	0	0	0	0	0	0	0	0
0	0	0	0	0	0	0	0	0	0	0	0	0	0	0	0	0	0	0	0	0	0	0	0	0	0	0	0	0	0	0
0	0	0	0	0	0	0	0	0	0	0	0	0	0	0	0	0	0	0	0	0	0	0	0	0	0	0	0	0	0	0
0	0	0	0	0	0	0	0	0	0	0	0	0	0	0	0	0	0	0	0	0	0	0	0	0	0	0	0	0	0	0
0	0	0	0	0	0	0	0	0	0	0	0	0	0	0	0	0	0	0	0	0	0	0	0	0	0	0	0	0	0	0
0	0	0	0	0	0	0	0	0	0	0	0	0	0	0	0	0	0	0	0	0	0	0	0	0	0	0	0	0	0	0
0	0	0	0	0	0	0	0	0	0	0	0	0	0	0	0	0	0	0	0	0	0	0	0	0	0	0	0	0	0	0
0	0	0	0	0	0	0	0	0	0	0	0	0	0	0	0	0	0	0	0	0	0	0	0	0	0	0	0	0	0	0
0	0	0	0	0	0	0	0	0	0	0	0	0	0	0	0	0	0	0	0	0	0	0	0	0	0	0	0	0	0	0
0	0	0	0	0	0	0	0	0	0	0	0	0	0	0	0	0	0	0	0	0	0	0	0	0	0	0	0	0	0	0
0	0	0	0	0	0	0	0	0	0	0	0	0	0	0	0	0	0	0	0	0	0	0	0	0	0	0	0	0	0	0
0	0	0	0	0	0	0	0	0	0	0	0	0	0	0	0	0	0	0	0	0	0	0	0	0	0	0	0	0	0	0
0	0	0	0	0	0	0	0	0	0	0	0	0	0	0	0	0	0	0	0	0	0	0	0	0	0	0	0	0	0	0
0	0	0	0	0	0	0	0	0	0	0	0	0	0	0	0	0	0	0	0	0	0	0	0	0	0	0	0	0	0	0
0	0	0	0	0	0	0	0	0	0	0	0	0	0	0	0	0	0	0	0	0	0	0	0	0	0	0	0	0	0	0
0	0	0	0	0	0	0	0	0	0	0	0	0	0	0	0	0	0	0	0	0	0	0	0	0	0	0	0	0	0	0
0	0	0	0	0	0	0	0	0	0	0	0	0	0	0	0	0	0	0	0	0	0	0	0	0	0	0	0	0	0	0
0	0	0	0	0	0	0	0	0	0	0	0	0	0	0	0	0	0	0	0	0	0	0	0	0	0	0	0	0	0	0
0	0	0	0	0	0	0	0	0	0	0	0	0	0	0	0	0	0	0	0	0	0	0	0	0	0	0	0	0	0	0
0	0	0	0	0	0	0	0	0	0	0	0	0	0	0	0	0	0	0	0	0	0	0	0	0	0	0	0	0	0	0
0	0	0	0	0	0	0	0	0	0	0	0	0	0	0	0	0	0	0	0	0	0	0	0	0	0	0	0	0	0	0
0	0	0	0	0	0	0	0	0	0	0	0	0	0	0	0	0	0	0	0	0	0	0	0	0	0	0	0	0	0	0
0	0	0	0	0	0	0	0	0	0	0	0	0	0	0	0	0	0	0	0	0	0	0	0	0	0	0	0	0	0	0
0	0	0	0	0	0	0	0	0	0	0	0	0	0	0	0	0	0	0	0	0	0	0	0	0	0	0	0	0	0	0
0	0	0	0	0	0	0	0	0	0	0	0	0	0	0	0	0	0	0	0	0	0	0	0	0	0	0	0	0	0	0
0	0	0	0	0	0	0	0	0	0	0	0	0	0	0	0	0	0	0	0	0	0	0	0	0	0	0	0	0	0	0
0	0	0	0	0	0	0	0	0	0	0	0	0	0	0	0	0	0	0	0	0	0	0	0	0	0	0	0	0	0	0
0	0	0	0	0	0	0	0	0	0	0	0	0	0	0	0	0	0	0	0	0	0	0	0	0	0	0	0	0	0	0
0	0	0	0	0	0	0	0	0	0	0	0	0	0	0	0	0	0	0	0	0	0	0	0	0	0	0	0	0	0	0
0	0	0	0	0	0	0	0	0	0	0	0	0	0	0	0	0	0	0	0	0	0	0	0	0	0	0	0	0	0	0
0	0	0	0	0	0	0	0	0	0	0	0	0	0	0	0	0	0	0	0	0	0	0	0	0	0	0	0	0	0	0
0	0	0	0	0	0	0	0	0	0	0	0	0	0	0	0	0	0	0	0	0	0	0	0	0	0	0	0	0	0	0
0	0	0	0	0	0	0	0	0	0	0	0	0	0	0	0	0	0	0	0	0	0	0	0	0	0	0	0	0	0	0
0	0	0	0	0	0	0	0	0	0	0	0	0	0	0	0	0	0	0	0	0	0	0	0	0	0	0	0	0	0	0
0	0	0	0	0	0	0	0	0	0	0	0	0	0	0	0	0	0	0	0	0	0	0	0	0	0	0	0	0	0	0
0	0	0	0	0	0	0	0	0	0	0	0	0	0	0	0	0	0	0	0	0	0	0	0	0	0	0	0	0	0	0
0	0	0	0	0	0	0	0	0	0	0	0	0	0	0	0	0	0	0	0	0	0	0	0	0	0	0	0	0	0	0
0	0	0	0	0	0	0	0	0	0	0	0	0	0	0	0	0	0	0	0	0	0	0	0	0	0	0	0	0	0	0
0	0	0	0	0	0	0	0	0	0	0	0	0	0	0	0	0	0	0	0	0	0	0	0	0	0	0	0	0	0	0
0	0	0	0	0	0	0	0	0	0	0	0	0	0	0	0	0	0	0	0	0	0	0	0	0	0	0	0	0	0	0
0	0	0	0	0	0	0	0	0	0	0	0	0	0	0	0	0	0	0	0	0	0	0	0	0	0	0	0	0	0	0
0	0	0	0	0	0	0	0	0	0	0	0	0	0	0	0	0	0	0	0	0	0	0	0	0	0	0	0	0	0	0
0	0	0	0	0	0	0	0	0	0	0	0	0	0	0	0	0	0	0	0	0	0	0	0	0	0	0	0	0	0	0
0	0	0	0	0	0	0	0	0	0	0	0	0	0	0	0	0	0	0	0	0	0	0	0	0	0	0	0	0	0	0
0	0	0	0	0	0	0	0	0	0	0	0	0	0	0	0	0	0	0	0	0	0	0	0	0	0	0	0	0	0	0
0	0	0	0	0	0	0	0	0	0	0	0	0	0	0	0	0	0	0	0	0	0	0	0	0	0	0	0	0	0	0
0	0	0	0	0	0	0	0	0	0	0	0	0	0	0	0	0	0	0	0	0	0	0	0	0	0	0	0	0	0	0
0	0	0	0	0	0	0	0	0	0	0	0	0	0	0	0	0	0	0	0	0	0	0	0	0	0	0	0	0	0	0
0	0	0	0	0	0	0	0	0	0	0	0	0	0	0	0	0	0	0	0	0	0	0	0	0	0	0	0	0	0	0
0	0	0	0	0	0	0	0	0	0	0	0	0	0	0	0	0	0	0	0	0	0	0	0	0	0	0	0	0	0	0
0	0	0	0	0	0	0	0	0	0	0	0	0	0	0	0	0	0	0	0	0	0	0	0	0	0	0	0	0	0	0
0	0	0	0	0	0	0	0	0	0	0	0	0	0	0	0	0	0	0	0	0	0	0	0	0	0	0	0	0	0	0
0	0	0	0	0	0	0	0	0	0	0	0	0	0	0	0	0	0	0	0	0	0	0	0	0	0	0	0	0	0	0
0	0	0	0	0	0	0	0	0	0	0	0	0	0	0	0	0	0	0	0	0	0	0	0	0	0	0	0	0	0	0
0	0	0	0	0	0	0	0	0	0	0	0	0	0	0	0	0	0	0	0	0	0	0	0	0	0	0	0	0	0	0
0	0	0	0	0	0	0	0	0	0	0	0	0	0	0	0	0	0	0	0	0	0	0	0	0	0	0	0	0	0	0
0	0	0	0	0	0	0	0	0	0	0	0	0	0	0	0	0	0	0	0	0	0	0	0	0	0	0	0	0	0	0
0	0	0	0	0	0	0	0	0	0	0	0	0	0	0	0	0	0	0	0	0	0	0	0	0	0	0	0	0	0	0
0	0	0	0	0	0	0	0	0	0	0	0	0	0	0	0	0	0	0	0	0	0	0	0	0	0	0	0	0	0	0
0	0	0	0	0	0	0	0	0	0	0	0	0	0	0	0	0	0	0	0	0	0	0	0	0	0	0	0	0	0	0
0	0	0	0	0	0	0	0	0	0	0	0	0	0	0	0	0	0	0	0	0	0	0	0	0	0	0	0	0	0	0
0	0	0	0	0	0	0	0	0	0	0	0	0	0	0	0	0	0	0	0	0	0	0	0	0	0	0	0	0	0	0
0	0	0	0	0	0	0	0	0	0	0	0	0	0	0	0	0	0	0	0	0	0	0	0	0	0	0	0	0	0	0
0	0	0	0	0	0	0	0	0	0	0	0	0	0	0	0	0	0	0	0	0	0	0	0	0	0	0	0	0	0	0
0	0	0	0	0	0	0	0	0	0	0	0	0	0	0	0	0	0	0	0	0	0	0	0	0	0	0	0	0	0	0
0	0	0	0	0	0	0	0	0	0	0	0	0	0	0	0	0	0	0	0	0	0	0	0	0	0	0	0	0	0	0
0	0	0	0	0	0	0	0	0	0	0	0	0	0	0	0	0	0	0	0	0	0	0	0	0	0	0	0	0	0	0
0	0	0	0	0	0	0	0	0	0	0	0	0	0	0	0	0	0	0	0	0	0	0	0	0	0	0	0	0	0	0
0	0	0	0	0	0	0	0	0	0	0	0	0	0	0	0	0	0	0	0	0	0	0	0	0	0	0	0	0	0	0
0	0	0	0	0	0	0	0	0	0	0	0	0	0	0	0	0	0	0	0	0	0	0	0	0	0	0	0	0	0	0
0	0	0	0	0	0	0	0	0	0	0	0	0	0	0	0	0	0	0	0	0	0	0	0	0	0	0	0	0	0	0
0	0	0	0	0	0	0	0	0	0	0	0	0	0	0	0	0	0	0	0	0	0	0	0	0	0	0	0	0	0	0
0	0	0	0	0	0	0	0	0	0	0	0	0	0	0	0	0	0	0	0	0	0	0	0	0	0	0	0	0	0	0
0	0	0	0	0	0	0	0	0	0	0	0	0	0	0	0	0	0	0	0	0	0	0	0	0	0	0	0	0	0	0
0	0	0	0	0	0	0	0	0	0	0	0	0	0	0	0	0	0	0	0	0	0	0	0	0	0	0	0	0	0	0
0	0	0	0	0	0	0	0	0	0	0	0	0	0	0	0	0	0	0	0	0	0	0	0	0	0	0	0	0	0	0
0	0	0	0	0	0	0	0	0	0	0	0	0	0	0	0	0	0	0	0	0	0	0	0	0	0	0	0	0	0	0
0	0	0	0	0	0	0	0	0	0	0	0	0	0	0	0	0	0	0	0	0	0	0	0	0	0	0	0	0	0	0
0	0	0	0	0	0	0	0	0	0	0	0	0	0	0	0	0	0	0	0	0	0	0	0	0	0	0	0	0	0	0
0	0	0	0	0	0	0	0	0	0	0	0	0	0	0	0	0	0	0	0	0	0	0	0	0	0	0	0	0	0	0
0	0	0	0	0	0	0	0	0	0	0	0	0	0	0	0	0	0	0	0	0	0	0	0	0	0	0	0	0	0	0
0	0	0	0	0	0	0	0	0	0	0	0	0	0	0	0	0	0	0	0	0	0	0	0	0	0	0	0	0	0	0
0	0	0	0	0	0	0	0	0	0	0	0	0	0	0	0	0	0	0	0	0	0	0	0	0	0	0	0	0	0	0
0	0	0	0	0	0	0	0	0	0	0	0	0	0	0	0	0	0	0	0	0	0	0	0	0	0	0	0	0	0	0
0	0	0	0	0	0	0	0	0	0	0	0	0	0	0	0	0	0	0	0	0	0	0	0	0	0	0	0	0	0	0
0	0	0	0	0	0	0	0	0	0	0	0	0	0	0	0	0	0	0	0	0	0	0	0	0	0	0	0	0	0	0
0	0	0	0	0	0	0	0	0	0	0	0	0	0	0	0	0	0	0	0	0	0	0	0	0	0	0	0	0	0	0
0	0	0	0	0	0	0	0	0	0	0	0	0	0	0	0	0	0	0	0	0	0	0	0	0	0	0	0	0	0	0
0	0	0	0	0	0	0	0	0	0	0	0	0	0	0	0	0	0	0	0	0	0	0	0	0	0	0	0	0	0	0
0	0	0	0	0	0	0	0	0	0	0	0	0	0	0	0	0	0	0	0	0	0	0	0	0	0	0	0	0	0	0
0	0	0	0	0	0	0	0	0	0	0	0	0	0	0	0	0	0	0	0	0	0	0	0	0	0	0	0	0	0	0
0	0	0	0	0	0	0	0	0	0	0	0	0	0	0	0	0	0	0	0	0	0	0	0	0	0	0	0	0	0	0
0	0	0	0	0	0	0	0	0	0	0	0	0	0	0	0	0	0	0	0	0	0	0	0	0	0	0	0	0	0	0
0	0	0	0	0	0	0	0	0	0	0	0	0	0	0	0	0	0	0	0	0	0	0	0	0	0	0	0	0	0	0
0	0	0	0	0	0	0	0	0	0	0	0	0	0	0	0	0	0	0	0	0	0	0	0	0	0	0	0	0	0	0
0	0	0	0	0	0	0	0	0	0	0	0	0	0	0	0	0	0	0	0	0	0	0	0	0	0	0	0	0	0	0
0	0	0	0	0	0	0	0	0	0	0	0	0	0	0	0	0	0	0	0	0	0	0	0	0	0	0	0	0	0	0
0	0	0	0	0	0	0	0	0	0	0	0	0	0	0	0	0	0	0	0	0	0	0	0	0	0	0	0	0	0	0
0	0	0	0	0	0	0	0	0	0	0	0	0	0	0	0	0	0	0	0	0	0	0	0	0	0	0	0	0	0	0
0	0	0	0	0	0	0	0	0	0	0	0	0	0	0	0	0	0	0	0	0	0	0	0	0	0	0	0	0	0	0
0	0	0	0	0	0	0	0	0	0	0	0	0	0	0	0	0	0	0	0	0	0	0	0	0	0	0	0	0	0	0
0	0	0	0	0	0	0	0	0	0	0	0	0	0	0	0	0	0	0	0	0	0	0	0	0	0	0	0	0	0	0
0	0	0	0	0	0	0	0	0	0	0	0	0	0	0	0	0	0	0	0	0	0	0	0	0	0	0	0	0	0	0
0	0	0	0	0	0	0	0	0	0	0	0	0	0	0	0	0	0	0	0	0	0	0	0	0	0	0	0	0	0	0
0	0	0	0	0	0	0	0	0	0	0	0	0	0	0	0	0	0	0	0	0	0	0	0	0	0	0	0	0	0	0
0	0	0	0	0	0	0	0	0	0	0	0	0	0	0	0	0	0	0	0	0	0	0	0	0	0	0	0	0	0	0
0	0	0	0	0	0	0	0	0	0	0	0	0	0	0	0	0	0	0	0	0	0	0	0	0	0	0	0	0	0	0
0	0	0	0	0	0	0	0	0	0	0	0	0	0	0	0	0	0	0	0	0	0	0	0	0	0	0	0	0	0	0
0	0	0	0	0	0	0	0	0	0	0	0	0	0	0	0	0	0	0	0	0	0	0	0	0	0	0	0	0	0	0
0	0	0	0	0	0	0	0	0	0	0	0	0	0	0	0	0	0	0	0	0	0	0	0	0	0	0	0	0	0	0
0	0	0	0	0	0	0	0	0	0	0	0	0	0	0	0	0	0	0	0	0	0	0	0	0	0	0	0	0	0	0
0	0	0	0	0	0	0	0	0	0	0	0	0	0	0	0	0	0	0	0	0	0	0	0	0	0	0	0	0	0	0
0	0	0	0	0	0	0	0	0	0	0	0	0	0	0	0	0	0	0	0	0	0	0	0	0	0	0	0	0	0	0
0	0	0	0	0	0	0	0	0	0	0	0	0	0	0	0	0	0	0	0	0	0	0	0	0	0	0	0	0	0	0
0	0	0	0	0	0	0	0	0	0	0	0	0	0	0	0	0	0	0	0	0	0	0	0	0	0	0	0	0	0	0
0	0	0	0	0	0	0	0	0	0	0	0	0	0	0	0	0	0	0	0	0	0	0	0	0	0	0	0	0	0	0
0	0	0	0	0	0	0	0	0	0	0	0	0	0	0	0	0	0	0	0	0	0	0	0	0	0	0	0	0	0	0
0	0	0	0	0	0	0	0	0	0	0	0	0	0	0	0	0	0	0	0	0	0	0	0	0	0	0	0	0	0	0
0	0	0	0	0	0	0	0	0	0	0	0	0	0	0	0	0	0	0	0	0	0	0	0	0	0	0	0	0	0	0
0	0	0	0	0	0	0	0	0	0	0	0	0	0	0	0	0	0	0	0	0	0	0	0	0	0	0	0	0	0	0
0	0	0	0	0	0	0	0	0	0	0	0	0	0	0	0	0	0	0	0	0	0	0	0	0	0	0	0	0	0	0
0	0	0	0	0	0	0	0	0	0	0	0	0	0	0	0	0	0	0	0	0	0	0	0	0	0	0	0	0	0	0
0	0	0	0	0	0	0	0	0	0	0	0	0	0	0	0	0	0	0	0	0	0	0	0	0	0	0	0	0	0	0
0	0	0	0	0	0	0	0	0	0	0	0	0	0	0	0	0	0	0	0	0	0	0	0	0	0	0	0	0	0	0
0	0	0	0	0	0	0	0	0	0	0	0	0	0	0	0	0	0	0	0	0	0	0	0	0	0	0	0	0	0	0
0	0	0	0	0	0	0	0	0	0	0	0	0	0	0	0	0	0	0	0	0	0	0	0	0	0	0	0	0	0	0
0	0	0	0	0	0	0	0	0	0	0	0	0	0	0	0	0	0	0	0	0	0	0	0	0	0	0	0	0	0	0
0	0	0	0	0	0	0	0	0	0	0	0	0	0	0	0	0	0	0	0	0	0	0	0	0	0	0	0	0	0	0
0	0	0	0	0	0	0	0	0	0	0	0	0	0	0	0	0	0	0	0	0	0	0	0	0	0	0	0	0	0	0
0	0	0	0	0	0	0	0	0	0	0	0	0	0	0	0	0	0	0	0	0	0	0	0	0	0	0	0	0	0	0
0	0	0	0	0	0	0	0	0	0	0	0	0	0	0	0	0	0	0	0	0	0	0	0	0	0	0	0	0	0	0
0	0	0	0	0	0	0	0	0	0	0	0	0	0	0	0	0	0	0	0	0	0	0	0	0	0	0	0	0	0	0
0	0	0	0	0	0	0	0	0	0	0	0	0	0	0	0	0	0	0	0	0	0	0	0	0	0	0	0	0	0	0
0	0	0	0	0	0	0	0	0	0	0	0	0	0	0	0	0	0	0	0	0	0	0	0	0	0	0	0	0	0	0
0	0	0	0	0	0	0	0	0	0	0	0	0	0	0	0	0	0	0	0	0	0	0	0	0	0	0	0	0	0	0
0	0	0	0	0	0	0	0	0	0	0	0	0	0	0	0	0	0	0	0	0	0	0	0	0	0	0	0	0	0	0
0	0	0	0	0	0	0	0	0	0	0	0	0	0	0	0	0	0	0	0	0	0	0	0	0	0	0	0	0	0	0
0	0	0	0	0	0	0	0	0	0	0	0	0	0	0	0	0	0	0	0	0	0	0	0	0	0	0	0	0	0	0
0	0	0	0	0	0	0	0	0	0	0	0	0	0	0	0	0	0	0	0	0	0	0	0	0	0	0	0	0	0	0
0	0	0	0	0	0	0	0	0	0	0	0	0	0	0	0	0	0	0	0	0	0	0	0	0	0	0	0	0	0	0
0	0	0	0	0	0	0	0	0	0	0	0	0	0	0	0	0	0	0	0	0	0	0	0	0	0	0	0	0	0	0
0	0	0	0	0	0	0	0	0	0	0	0	0	0	0	0	0	0	0	0	0	0	0	0	0	0	0	0	0	0	0
0	0	0	0	0	0	0	0	0	0	0	0	0	0	0	0	0	0	0	0	0	0	0	0	0	0	0	0	0	0	0
0	0	0	0	0	0	0	0	0	0	0	0	0	0	0	0	0	0	0	0	0	0	0	0	0	0	0	0	0	0	0
0	0	0	0	0	0	0	0	0	0	0	0	0	0	0	0	0	0	0	0	0	0	0	0	0	0	0	0	0	0	0
0	0	0	0	0	0	0	0	0	0	0	0	0	0	0	0	0	0	0	0	0	0	0	0	0	0	0	0	0	0	0
0	0	0	0	0	0	0	0	0	0	0	0	0	0	0	0	0	0	0	0	0	0	0	0	0	0	0	0	0	0	0
0	0	0	0	0	0	0	0	0	0	0	0	0	0	0	0	0	0	0	0	0	0	0	0	0	0	0	0	0	0	0
0	0	0	0	0	0	0	0	0	0	0	0	0	0	0	0	0	0	0	0	0	0	0	0	0	0	0	0	0	0	0
0	0	0	0	0	0	0	0	0	0	0	0	0	0	0	0	0	0	0	0	0	0	0	0	0	0	0	0	0	0	0
0	0	0	0	0	0	0	0	0	0	0	0	0	0	0	0	0	0	0	0	0	0	0	0	0	0	0	0	0	0	0
0	0	0	0	0	0	0	0	0	0	0	0	0	0	0	0	0	0	0	0	0	0	0	0	0	0	0	0	0	0	0
0	0	0	0	0	0	0	0	0	0	0	0	0	0	0	0	0	0	0	0	0	0	0	0	0	0	0	0	0	0	0
0	0	0	0	0	0	0	0	0	0	0	0	0	0	0	0	0	0	0	0	0	0	0	0	0	0	0	0	0	0	0
0	0	0	0	0	0	0	0	0	0	0	0	0	0	0	0	0	0	0	0	0	0	0	0	0	0	0	0	0	0	0
0	0	0	0	0	0	0	0	0	0	0	0	0	0	0	0	0	0	0	0	0	0	0	0	0	0	0	0	0	0	0
0	0	0	0	0	0	0	0	0	0	0	0	0	0	0	0	0	0	0	0	0	0	0	0	0	0	0	0	0	0	0
0	0	0	0	0	0	0	0	0	0	0	0	0	0	0	0	0	0	0	0	0	0	0	0	0	0	0	0	0	0	0
0	0	0	0	0	0	0	0	0	0	0	0	0	0	0	0	0	0	0	0	0	0	0	0	0	0	0	0	0	0	0
0	0	0	0	0	0	0	0	0	0	0	0	0	0	0	0	0	0	0	0	0	0	0	0	0	0	0	0	0	0	0
0	0	0	0	0	0	0	0	0	0	0	0	0	0	0	0	0	0	0	0	0	0	0	0	0	0	0	0	0	0	0
0	0	0	0	0	0	0	0	0	0	0	0	0	0	0	0	0	0	0	0	0	0	0	0	0	0	0	0	0	0	0
0	0	0	0	0	0	0	0	0	0	0	0	0	0	0	0	0	0	0	0	0	0	0	0	0	0	0	0	0	0	0
0	0	0	0	0	0	0	0	0	0	0	0	0	0	0	0	0	0	0	0	0	0	0	0	0	0	0	0	0	0	0
0	0	0	0	0	0	0	0	0	0	0	0	0	0	0	0	0	0	0	0	0	0	0	0	0	0	0	0	0	0	0
0	0	0	0	0	0	0	0	0	0	0	0	0	0	0	0	0	0	0	0	0	0	0	0	0	0	0	0	0	0	0
0	0	0	0	0	0	0	0	0	0	0	0	0	0	0	0	0	0	0	0	0	0	0	0	0	0	0	0	0	0	0
0	0	0	0	0	0	0	0	0	0	0	0	0	0	0	0	0	0	0	0	0	0	0	0	0	0	0	0	0	0	0
0	0	0	0	0	0	0	0	0	0	0	0	0	0	0	0	0	0	0	0	0	0	0	0	0	0	0	0	0	0	0
0	0	0	0	0	0	0	0	0	0	0	0	0	0	0	0	0	0	0	0	0	0	0	0	0	0	0	0	0	0	0
0	0	0	0	0	0	0	0	0	0	0	0	0	0	0	0	0	0	0	0	0	0	0	0	0	0	0	0	0	0	0
0	0	0	0	0	0	0	0	0	0	0	0	0	0	0	0	0	0	0	0	0	0	0	0	0	0	0	0	0	0	0
0	0	0	0	0	0	0	0	0	0	0	0	0	0	0	0	0	0	0	0	0	0	0	0	0	0	0	0	0	0	0
0	0	0	0	0	0	0	0	0	0	0	0	0	0	0	0	0	0	0	0	0	0	0	0	0	0	0	0	0	0	0
0	0	0	0	0	0	0	0	0	0	0	0	0	0	0	0	0	0	0	0	0	0	0	0	0	0	0	0	0	0	0
0	0	0	0	0	0	0	0	0	0	0	0	0	0	0	0	0	0	0	0	0	0	0	0	0	0	0	0	0	0	0
0	0	0	0	0	0	0	0	0	0	0	0	0	0	0	0	0	0	0	0	0	0	0	0	0	0	0	0	0	0	0
0	0	0	0	0	0	0	0	0	0	0	0	0	0	0	0	0	0	0	0	0	0	0	0	0	0	0	0	0	0	0
0	0	0	0	0	0	0	0	0	0	0	0	0	0	0	0	0	0	0	0	0	0	0	0	0	0	0	0	0	0	0
0	0	0	0	0	0	0	0	0	0	0	0	0	0	0	0	0	0	0	0	0	0	0	0	0	0	0	0	0	0	0
0	0	0	0	0	0	0	0	0	0	0	0	0	0	0	0	0	0	0	0	0	0	0	0	0	0	0	0	0	0	0
0	0	0	0	0	0	0	0	0	0	0	0	0	0	0	0	0	0	0	0	0	0	0	0	0	0	0	0	0	0	0
0	0	0	0	0	0	0	0	0	0	0	0	0	0	0	0	0	0	0	0	0	0	0	0	0	0	0	0	0	0	0
0	0	0	0	0	0	0	0	0	0	0	0	0	0	0	0	0	0	0	0	0	0	0	0	0	0	0	0	0	0	0
0	0	0	0	0	0	0	0	0	0	0	0	0	0	0	0	0	0	0	0	0	0	0	0	0	0	0	0	0	0	0
0	0	0	0	0	0	0	0	0	0	0	0	0	0	0	0	0	0	0	0	0	0	0	0	0	0	0	0	0	0	0
0	0	0	0	0	0	0	0	0	0	0	0	0	0	0	0	0	0	0	0	0	0	0	0	0	0	0	0	0	0	0
0	0	0	0	0	0	0	0	0	0	0	0	0	0	0	0	0	0	0	0	0	0	0	0	0	0	0	0	0	0	0
0	0	0	0	0	0	0	0	0	0	0	0	0	0	0	0	0	0	0	0	0	0	0	0	0	0	0	0	0	0	0
0	0	0	0	0	0	0	0	0	0	0	0	0	0	0	0	0	0	0	0	0	0	0	0	0	0	0	0	0	0	0
0	0	0	0	0	0	0	0	0	0	0	0	0	0	0	0	0	0	0	0	0	0	0	0	0	0	0	0	0	0	0
0	0	0	0	0	0	0	0	0	0	0	0	0	0	0	0	0	0	0	0	0	0	0	0	0	0	0	0	0	0	0
0	0	0	0	0	0	0	0	0	0	0	0	0	0	0	0	0	0	0	0	0	0	0	0	0	0	0	0	0	0	0
0	0	0	0	0	0	0	0	0	0	0	0	0	0	0	0	0	0	0	0	0	0	0	0	0	0	0	0	0	0	0
0	0	0	0	0	0	0	0	0	0	0	0	0	0	0	0	0	0	0	0	0	0	0	0	0	0	0	0	0	0	0
0	0	0	0	0	0	0	0	0	0	0	0	0	0	0	0	0	0	0	0	0	0	0	0	0	0	0	0	0	0	0
0	0	0	0	0	0	0	0	0	0	0	0	0	0	0	0	0	0	0	0	0	0	0	0	0	0	0	0	0	0	0
0	0	0	0	0	0	0	0	0	0	0	0	0	0	0	0	0	0	0	0	0	0	0	0	0	0	0	0	0	0	0
0	0	0	0	0	0	0	0	0	0	0	0	0	0	0	0	0	0	0	0	0	0	0	0	0	0	0	0	0	0	0
0	0	0	0	0	0	0	0	0	0	0	0	0	0	0	0	0	0	0	0	0	0	0	0	0	0	0	0	0	0	0
0	0	0	0	0	0	0	0	0	0	0	0	0	0	0	0	0	0	0	0	0	0	0	0	0	0	0	0	0	0	0
0	0	0	0	0	0	0	0	0	0	0	0	0	0	0	0	0	0	0	0	0	0	0	0	0	0	0	0	0	0	0
0	0	0	0	0	0	0	0	0	0	0	0	0	0	0	0	0	0	0	0	0	0	0	0	0	0	0	0	0	0	0
0	0	0	0	0	0	0	0	0	0	0	0	0	0	0	0	0	0	0	0	0	0	0	0	0	0	0	0	0	0	0
0	0	0	0	0	0	0	0	0	0	0	0	0	0	0	0	0	0	0	0	0	0	0	0	0	0	0	0	0	0	0
0	0	0	0	0	0	0	0	0	0	0	0	0	0	0	0	0	0	0	0	0	0	0	0	0	0	0	0	0	0	0
0	0	0	0	0	0	0	0	0	0	0	0	0	0	0	0	0	0	0	0	0	0	0	0	0	0	0	0	0	0	0
0	0	0	0	0	0	0	0	0	0	0	0	0	0	0	0	0	0	0	0	0	0	0	0	0	0	0	0	0	0	0
0	0	0	0	0	0	0	0	0	0	0	0	0	0	0	0	0	0	0	0	0	0	0	0	0	0	0	0	0	0	0
0	0	0	0	0	0	0	0	0	0	0	0	0	0	0	0	0	0	0	0	0	0	0	0	0	0	0	0	0	0	0
0	0	0	0	0	0	0	0	0	0	0	0	0	0	0	0	0	0	0	0	0	0	0	0	0	0	0	0	0	0	0
0	0	0	0	0	0	0	0	0	0	0	0	0	0	0	0	0	0	0	0	0	0	0	0	0	0	0	0	0	0	0
0	0	0	0	0	0	0	0	0	0	0	0	0	0	0	0	0	0	0	0	0	0	0	0	0	0	0	0	0	0	0
0	0	0	0	0	0	0	0	0	0	0	0	0	0	0	0	0	0	0	0	0	0	0	0	0	0	0	0	0	0	0
0	0	0	0	0	0	0	0	0	0	0	0	0	0	0	0	0	0	0	0	0	0	0	0	0	0	0	0	0	0	0
0	0	0	0	0	0	0	0	0	0	0	0	0	0	0	0	0	0	0	0	0	0	0	0	0	0	0	0	0	0	0
0	0	0	0	0	0	0	0	0	0	0	0	0	0	0	0	0	0	0	0	0	0	0	0	0	0	0	0	0	0	0
0	0	0	0	0	0	0	0	0	0	0	0	0	0	0	0	0	0	0	0	0	0	0	0	0	0	0	0	0	0	0
0	0	0	0	0	0	0	0	0	0	0	0	0	0	0	0	0	0	0	0	0	0	0	0	0	0	0	0	0	0	0
0	0	0	0	0	0	0	0	0	0	0	0	0	0	0	0	0	0	0	0	0	0	0	0	0	0	0	0	0	0	0
0	0	0	0	0	0	0	0	0	0	0	0	0	0	0	0	0	0	0	0	0	0	0	0	0	0	0	0	0	0	0
0	0	0	0	0	0	0	0	0	0	0	0	0	0	0	0	0	0	0	0	0	0	0	0	0	0	0	0	0	0	0
0	0	0	0	0	0	0	0	0	0	0	0	0	0	0	0	0	0	0	0	0	0	0	0	0	0	0	0	0	0	0
0	0	0	0	0	0	0	0	0	0	0	0	0	0	0	0	0	0	0	0	0	0	0	0	0	0	0	0	0	0	0
0	0	0	0	0	0	0	0	0	0	0	0	0	0	0	0	0	0	0	0	0	0	0	0	0	0	0	0	0	0	0
0	0	0	0	0	0	0	0	0	0	0	0	0	0	0	0	0	0	0	0	0	0	0	0	0	0	0	0	0	0	0
0	0	0	0	0	0	0	0	0	0	0	0	0	0	0	0	0	0	0	0	0	0	0	0	0	0	0	0	0	0	0
0	0	0	0	0	0	0	0	0	0	0	0	0	0	0	0	0	0	0	0	0	0	0	0	0	0	0	0	0	0	0
0	0	0	0	0	0	0	0	0	0	0	0	0	0	0	0	0	0	0	0	0	0	0	0	0	0	0	0	0	0	0
0	0	0	0	0	0	0	0	0	0	0	0	0	0	0	0	0	0	0	0	0	0	0	0	0	0	0	0	0	0	0
0	0	0	0	0	0	0	0	0	0	0	0	0	0	0	0	0	0	0	0	0	0	0	0	0	0	0	0	0	0	0
0	0	0	0	0	0	0	0	0	0	0	0	0	0	0	0	0	0	0	0	0	0	0	0	0	0	0	0	0	0	0
0	0	0	0	0	0	0	0	0	0	0	0	0	0	0	0	0	0	0	0	0	0	0	0	0	0	0	0	0	0	0
0	0	0	0	0	0	0	0	0	0	0	0	0	0	0	0	0	0	0	0	0	0	0	0	0	0	0	0	0	0	0
0	0	0	0	0	0	0	0	0	0	0	0	0	0	0	0	0	0	0	0	0	0	0	0	0	0	0	0	0	0	0
0	0	0	0	0	0	0	0	0	0	0	0	0	0	0	0	0	0	0	0	0	0	0	0	0	0	0	0	0	0	0
0	0	0	0	0	0	0	0	0	0	0	0	0	0	0	0	0	0	0	0	0	0	0	0	0	0	0	0	0	0	0
0	0	0	0	0	0	0	0	0	0	0	0	0	0	0	0	0	0	0	0	0	0	0	0	0	0	0	0	0	0	0
0	0	0	0	0	0	0	0	0	0	0	0	0	0	0	0	0	0	0	0	0	0	0	0	0	0	0	0	0	0	0
0	0	0	0	0	0	0	0	0	0	0	0	0	0	0	0	0	0	0	0	0	0	0	0	0	0	0	0	0	0	0
0	0	0	0	0	0	0	0	0	0	0	0	0	0	0	0	0	0	0	0	0	0	0	0	0	0	0	0	0	0	0
0	0	0	0	0	0	0	0	0	0	0	0	0	0	0	0	0	0	0	0	0	0	0	0	0	0	0	0	0	0	0
0	0	0	0	0	0	0	0	0	0	0	0	0	0	0	0	0	0	0	0	0	0	0	0	0	0	0	0	0	0	0
0	0	0	0	0	0	0	0	0	0	0	0	0	0	0	0	0	0	0	0	0	0	0	0	0	0	0	0	0	0	0
0	0	0	0	0	0	0	0	0	0	0	0	0	0	0	0	0	0	0	0	0	0	0	0	0	0	0	0	0	0	0
0	0	0	0	0	0	0	0	0	0	0	0	0	0	0	0	0	0	0	0	0	0	0	0	0	0	0	0	0	0	0
0	0	0	0	0	0	0	0	0	0	0	0	0	0	0	0	0	0	0	0	0	0	0	0	0	0	0	0	0	0	0
0	0	0	0	0	0	0	0	0	0	0	0	0	0	0	0	0	0	0	0	0	0	0	0	0	0	0	0	0	0	0
0	0	0	0	0	0	0	0	0	0	0	0	0	0	0	0	0	0	0	0	0	0	0	0	0	0	0	0	0	0	0
0	0	0	0	0	0	0	0	0	0	0	0	0	0	0	0	0	0	0	0	0	0	0	0	0	0	0	0	0	0	0
0	0	0	0	0	0	0	0	0	0	0	0	0	0	0	0	0	0	0	0	0	0	0	0	0	0	0	0	0	0	0
0	0	0	0	0	0	0	0	0	0	0	0	0	0	0	0	0	0	0	0	0	0	0	0	0	0	0	0	0	0	0
0	0	0	0	0	0	0	0	0	0	0	0	0	0	0	0	0	0	0	0	0	0	0	0	0	0	0	0	0	0	0
0	0	0	0	0	0	0	0	0	0	0	0	0	0	0	0	0	0	0	0	0	0	0	0	0	0	0	0	0	0	0
0	0	0	0	0	0	0	0	0	0	0	0	0	0	0	0	0	0	0	0	0	0	0	0	0	0	0	0	0	0	0
0	0	0	0	0	0	0	0	0	0	0	0	0	0	0	0	0	0	0	0	0	0	0	0	0	0	0	0	0	0	0
0	0	0	0	0	0	0	0	0	0	0	0	0	0	0	0	0	0	0	0	0	0	0	0	0	0	0	0	0	0	0
0	0	0	0	0	0	0	0	0	0	0	0	0	0	0	0	0	0	0	0	0	0	0	0	0	0	0	0	0	0	0
0	0	0	0	0	0	0	0	0	0	0	0	0	0	0	0	0	0	0	0	0	0	0	0	0	0	0	0	0	0	0
0	0	0	0	0	0	0	0	0	0	0	0	0	0	0	0	0	0	0	0	0	0	0	0	0	0	0	0	0	0	0
0	0	0	0	0	0	0	0	0	0	0	0	0	0	0	0	0	0	0	0	0	0	0	0	0	0	0	0	0	0	0
0	0	0	0	0	0	0	0	0	0	0	0	0	0	0	0	0	0	0	0	0	0	0	0	0	0	0	0	0	0	0
0	0	0	0	0	0	0	0	0	0	0	0	0	0	0	0	0	0	0	0	0	0	0	0	0	0	0	0	0	0	0
0	0	0	0	0	0	0	0	0	0	0	0	0	0	0	0	0	0	0	0	0	0	0	0	0	0	0	0	0	0	0
0	0	0	0	0	0	0	0	0	0	0	0	0	0	0	0	0	0	0	0	0	0	0	0	0	0	0	0	0	0	0
0	0	0	0	0	0	0	0	0	0	0	0	0	0	0	0	0	0	0	0	0	0	0	0	0	0	0	0	0	0	0
0	0	0	0	0	0	0	0	0	0	0	0	0	0	0	0	0	0	0	0	0	0	0	0	0	0	0	0	0	0	0
0	0	0	0	0	0	0	0	0	0	0	0	0	0	0	0	0	0	0	0	0	0	0	0	0	0	0	0	0	0	0
0	0	0	0	0	0	0	0	0	0	0	0	0	0	0	0	0	0	0	0	0	0	0	0	0	0	0	0	0	0	0
0	0	0	0	0	0	0	0	0	0	0	0	0	0	0	0	0	0	0	0	0	0	0	0	0	0	0	0	0	0	0
0	0	0	0	0	0	0	0	0	0	0	0	0	0	0	0	0	0	0	0	0	0	0	0	0	0	0	0	0	0	0
0	0	0	0	0	0	0	0	0	0	0	0	0	0	0	0	0	0	0	0	0	0	0	0	0	0	0	0	0	0	0
0	0	0	0	0	0	0	0	0	0	0	0	0	0	0	0	0	0	0	0	0	0	0	0	0	0	0	0	0	0	0
0	0	0	0	0	0	0	0	0	0	0	0	0	0	0	0	0	0	0	0	0	0	0	0	0	0	0	0	0	0	0
0	0	0	0	0	0	0	0	0	0	0	0	0	0	0	0	0	0	0	0	0	0	0	0	0	0	0	0	0	0	0
0	0	0	0	0	0	0	0	0	0	0	0	0	0	0	0	0	0	0	0	0	0	0	0	0	0	0	0	0	0	0
0	0	0	0	0	0	0	0	0	0	0	0	0	0	0	0	0	0	0	0	0	0	0	0	0	0	0	0	0	0	0
0	0	0	0	0	0	0	0	0	0	0	0	0	0	0	0	0	0	0	0	0	0	0	0	0	0	0	0	0	0	0
0	0	0	0	0	0	0	0	0	0	0	0	0	0	0	0	0	0	0	0	0	0	0	0	0	0	0	0	0	0	0
0	0	0	0	0	0	0	0	0	0	0	0	0	0	0	0	0	0	0	0	0	0	0	0	0	0	0	0	0	0	0
0	0	0	0	0	0	0	0	0	0	0	0	0	0	0	0	0	0	0	0	0	0	0	0	0	0	0	0	0	0	0
0	0	0	0	0	0	0	0	0	0	0	0	0	0	0	0	0	0	0	0	0	0	0	0	0	0	0	0	0	0	0
0	0	0	0	0	0	0	0	0	0	0	0	0	0	0	0	0	0	0	0	0	0	0	0	0	0	0	0	0	0	0
0	0	0	0	0	0	0	0	0	0	0	0	0	0	0	0	0	0	0	0	0	0	0	0	0	0	0	0	0	0	0
0	0	0	0	0	0	0	0	0	0	0	0	0	0	0	0	0	0	0	0	0	0	0	0	0	0	0	0	0	0	0
0	0	0	0	0	0	0	0	0	0	0	0	0	0	0	0	0	0	0	0	0	0	0	0	0	0	0	0	0	0	0
0	0	0	0	0	0	0	0	0	0	0	0	0	0	0	0	0	0	0	0	0	0	0	0	0	0	0	0	0	0	0
0	0	0	0	0	0	0	0	0	0	0	0	0	0	0	0	0	0	0	0	0	0	0	0	0	0	0	0	0	0	0
0	0	0	0	0	0	0	0	0	0	0	0	0	0	0	0	0	0	0	0	0	0	0	0	0	0	0	0	0	0	0
0	0	0	0	0	0	0	0	0	0	0	0	0	0	0	0	0	0	0	0	0	0	0	0	0	0	0	0	0	0	0
0	0	0	0	0	0	0	0	0	0	0	0	0	0	0	0	0	0	0	0	0	0	0	0	0	0	0	0	0	0	0
0	0	0	0	0	0	0	0	0	0	0	0	0	0	0	0	0	0	0	0	0	0	0	0	0	0	0	0	0	0	0
0	0	0	0	0	0	0	0	0	0	0	0	0	0	0	0	0	0	0	0	0	0	0	0	0	0	0	0	0	0	0
0	0	0	0	0	0	0	0	0	0	0	0	0	0	0	0	0	0	0	0	0	0	0	0	0	0	0	0	0	0	0
0	0	0	0	0	0	0	0	0	0	0	0	0	0	0	0	0	0	0	0	0	0	0	0	0	0	0	0	0	0	0
0	0	0	0	0	0	0	0	0	0	0	0	0	0	0	0	0	0	0	0	0	0	0	0	0	0	0	0	0	0	0
0	0	0	0	0	0	0	0	0	0	0	0	0	0	0	0	0	0	0	0	0	0	0	0	0	0	0	0	0	0	0
0	0	0	0	0	0	0	0	0	0	0	0	0	0	0	0	0	0	0	0	0	0	0	0	0	0	0	0	0	0	0
0	0	0	0	0	0	0	0	0	0	0	0	0	0	0	0	0	0	0	0	0	0	0	0	0	0	0	0	0	0	0
0	0	0	0	0	0	0	0	0	0	0	0	0	0	0	0	0	0	0	0	0	0	0	0	0	0	0	0	0	0	0
0	0	0	0	0	0	0	0	0	0	0	0	0	0	0	0	0	0	0	0	0	0	0	0	0	0	0	0	0	0	0
0	0	0	0	0	0	0	0	0	0	0	0	0	0	0	0	0	0	0	0	0	0	0	0	0	0	0	0	0	0	0
0	0	0	0	0	0	0	0	0	0	0	0	0	0	0	0	0	0	0	0	0	0	0	0	0	0	0	0	0	0	0
0	0	0	0	0	0	0	0	0	0	0	0	0	0	0	0	0	0	0	0	0	0	0	0	0	0	0	0	0	0	0
0	0	0	0	0	0	0	0	0	0	0	0	0	0	0	0	0	0	0	0	0	0	0	0	0	0	0	0	0	0	0
0	0	0	0	0	0	0	0	0	0	0	0	0	0	0	0	0	0	0	0	0	0	0	0	0	0	0	0	0	0	0
0	0	0	0	0	0	0	0	0	0	0	0	0	0	0	0	0	0	0	0	0	0	0	0	0	0	0	0	0	0	0
0	0	0	0	0	0	0	0	0	0	0	0	0	0	0	0	0	0	0	0	0	0	0	0	0	0	0	0	0	0	0
0	0	0	0	0	0	0	0	0	0	0	0	0	0	0	0	0	0	0	0	0	0	0	0	0	0	0	0	0	0	0
0	0	0	0	0	0	0	0	0	0	0	0	0	0	0	0	0	0	0	0	0	0	0	0	0	0	0	0	0	0	0
0	0	0	0	0	0	0	0	0	0	0	0	0	0	0	0	0	0	0	0	0	0	0	0	0	0	0	0	0	0	0
0	0	0	0	0	0	0	0	0	0	0	0	0	0	0	0	0	0	0	0	0	0	0	0	0	0	0	0	0	0	0
0	0	0	0	0	0	0	0	0	0	0	0	0	0	0	0	0	0	0	0	0	0	0	0	0	0	0	0	0	0	0
0	0	0	0	0	0	0	0	0	0	0	0	0	0	0	0	0	0	0	0	0	0	0	0	0	0	0	0	0	0	0
0	0	0	0	0	0	0	0	0	0	0	0	0	0	0	0	0	0	0	0	0	0	0	0	0	0	0	0	0	0	0
0	0	0	0	0	0	0	0	0	0	0	0	0	0	0	0	0	0	0	0	0	0	0	0	0	0	0	0	0	0	0
0	0	0	0	0	0	0	0	0	0	0	0	0	0	0	0	0	0	0	0	0	0	0	0	0	0	0	0	0	0	0
0	0	0	0	0	0	0	0	0	0	0	0	0	0	0	0	0	0	0	0	0	0	0	0	0	0	0	0	0	0	0
0	0	0	0	0	0	0	0	0	0	0	0	0	0	0	0	0	0	0	0	0	0	0	0	0	0	0	0	0	0	0
0	0	0	0	0	0	0	0	0	0	0	0	0	0	0	0	0	0	0	0	0	0	0	0	0	0	0	0	0	0	0
0	0	0	0	0	0	0	0	0	0	0	0	0	0	0	0	0	0	0	0	0	0	0	0	0	0	0	0	0	0	0
0	0	0	0	0	0	0	0	0	0	0	0	0	0	0	0	0	0	0	0	0	0	0	0	0	0	0	0	0	0	0
0	0	0	0	0	0	0	0	0	0	0	0	0	0	0	0	0	0	0	0	0	0	0	0	0	0	0	0	0	0	0
0	0	0	0	0	0	0	0	0	0	0	0	0	0	0	0	0	0	0	0	0	0	0	0	0	0	0	0	0	0	0
0	0	0	0	0	0	0	0	0	0	0	0	0	0	0	0	0	0	0	0	0	0	0	0	0	0	0	0	0	0	0
0	0	0	0	0	0	0	0	0	0	0	0	0	0	0	0	0	0	0	0	0	0	0	0	0	0	0	0	0	0	0
0	0	0	0	0	0	0	0	0	0	0	0	0	0	0	0	0	0	0	0	0	0	0	0	0	0	0	0	0	0	0
0	0	0	0	0	0	0	0	0	0	0	0	0	0	0	0	0	0	0	0	0	0	0	0	0	0	0	0	0	0	0
0	0	0	0	0	0	0	0	0	0	0	0	0	0	0	0	0	0	0	0	0	0	0	0	0	0	0	0	0	0	0
0	0	0	0	0	0	0	0	0	0	0	0	0	0	0	0	0	0	0	0	0	0	0	0	0	0	0	0	0	0	0
0	0	0	0	0	0	0	0	0	0	0	0	0	0	0	0	0	0	0	0	0	0	0	0	0	0	0	0	0	0	0
0	0	0	0	0	0	0	0	0	0	0	0	0	0	0	0	0	0	0	0	0	0	0	0	0	0	0	0	0	0	0
0	0	0	0	0	0	0	0	0	0	0	0	0	0	0	0	0	0	0	0	0	0	0	0	0	0	0	0	0	0	0
0	0	0	0	0	0	0	0	0	0	0	0	0	0	0	0	0	0	0	0	0	0	0	0	0	0	0	0	0	0	0
0	0	0	0	0	0	0	0	0	0	0	0	0	0	0	0	0	0	0	0	0	0	0	0	0	0	0	0	0	0	0
0	0	0	0	0	0	0	0	0	0	0	0	0	0	0	0	0	0	0	0	0	0	0	0	0	0	0	0	0	0	0
0	0	0	0	0	0	0	0	0	0	0	0	0	0	0	0	0	0	0	0	0	0	0	0	0	0	0	0	0	0	0
0	0	0	0	0	0	0	0	0	0	0	0	0	0	0	0	0	0	0	0	0	0	0	0	0	0	0	0	0	0	0
0	0	0	0	0	0	0	0	0	0	0	0	0	0	0	0	0	0	0	0	0	0	0	0	0	0	0	0	0	0	0
0	0	0	0	0	0	0	0	0	0	0	0	0	0	0	0	0	0	0	0	0	0	0	0	0	0	0	0	0	0	0
0	0	0	0	0	0	0	0	0	0	0	0	0	0	0	0	0	0	0	0	0	0	0	0	0	0	0	0	0	0	0
0	0	0	0	0	0	0	0	0	0	0	0	0	0	0	0	0	0	0	0	0	0	0	0	0	0	0	0	0	0	0
0	0	0	0	0	0	0	0	0	0	0	0	0	0	0	0	0	0	0	0	0	0	0	0	0	0	0	0	0	0	0
0	0	0	0	0	0	0	0	0	0	0	0	0	0	0	0	0	0	0	0	0	0	0	0	0	0	0	0	0	0	0
0	0	0	0	0	0	0	0	0	0	0	0	0	0	0	0	0	0	0	0	0	0	0	0	0	0	0	0	0	0	0
0	0	0	0	0	0	0	0	0	0	0	0	0	0	0	0	0	0	0	0	0	0	0	0	0	0	0	0	0	0	0
0	0	0	0	0	0	0	0	0	0	0	0	0	0	0	0	0	0	0	0	0	0	0	0	0	0	0	0	0	0	0
0	0	0	0	0	0	0	0	0	0	0	0	0	0	0	0	0	0	0	0	0	0	0	0	0	0	0	0	0	0	0
0	0	0	0	0	0	0	0	0	0	0	0	0	0	0	0	0	0	0	0	0	0	0	0	0	0	0	0	0	0	0
0	0	0	0	0	0	0	0	0	0	0	0	0	0	0	0	0	0	0	0	0	0	0	0	0	0	0	0	0	0	0
0	0	0	0	0	0	0	0	0	0	0	0	0	0	0	0	0	0	0	0	0	0	0	0	0	0	0	0	0	0	0
0	0	0	0	0	0	0	0	0	0	0	0	0	0	0	0	0	0	0	0	0	0	0	0	0	0	0	0	0	0	0
0	0	0	0	0	0	0	0	0	0	0	0	0	0	0	0	0	0	0	0	0	0	0	0	0	0	0	0	0	0	0
0	0	0	0	0	0	0	0	0	0	0	0	0	0	0	0	0	0	0	0	0	0	0	0	0	0	0	0	0	0	0
0	0	0	0	0	0	0	0	0	0	0	0	0	0	0	0	0	0	0	0	0	0	0	0	0	0	0	0	0	0	0
0	0	0	0	0	0	0	0	0	0	0	0	0	0	0	0	0	0	0	0	0	0	0	0	0	0	0	0	0	0	0
0	0	0	0	0	0	0	0	0	0	0	0	0	0	0	0	0	0	0	0	0	0	0	0	0	0	0	0	0	0	0
0	0	0	0	0	0	0	0	0	0	0	0	0	0	0	0	0	0	0	0	0	0	0	0	0	0	0	0	0	0	0
0	0	0	0	0	0	0	0	0	0	0	0	0	0	0	0	0	0	0	0	0	0	0	0	0	0	0	0	0	0	0
0	0	0	0	0	0	0	0	0	0	0	0	0	0	0	0	0	0	0	0	0	0	0	0	0	0	0	0	0	0	0
0	0	0	0	0	0	0	0	0	0	0	0	0	0	0	0	0	0	0	0	0	0	0	0	0	0	0	0	0	0	0
0	0	0	0	0	0	0	0	0	0	0	0	0	0	0	0	0	0	0	0	0	0	0	0	0	0	0	0	0	0	0
0	0	0	0	0	0	0	0	0	0	0	0	0	0	0	0	0	0	0	0	0	0	0	0	0	0	0	0	0	0	0
0	0	0	0	0	0	0	0	0	0	0	0	0	0	0	0	0	0	0	0	0	0	0	0	0	0	0	0	0	0	0
0	0	0	0	0	0	0	0	0	0	0	0	0	0	0	0	0	0	0	0	0	0	0	0	0	0	0	0	0	0	0
0	0	0	0	0	0	0	0	0	0	0	0	0	0	0	0	0	0	0	0	0	0	0	0	0	0	0	0	0	0	0
0	0	0	0	0	0	0	0	0	0	0	0	0	0	0	0	0	0	0	0	0	0	0	0	0	0	0	0	0	0	0
0	0	0	0	0	0	0	0	0	0	0	0	0	0	0	0	0	0	0	0	0	0	0	0	0	0	0	0	0	0	0
0	0	0	0	0	0	0	0	0	0	0	0	0	0	0	0	0	0	0	0	0	0	0	0	0	0	0	0	0	0	0
0	0	0	0	0	0	0	0	0	0	0	0	0	0	0	0	0	0	0	0	0	0	0	0	0	0	0	0	0	0	0
0	0	0	0	0	0	0	0	0	0	0	0	0	0	0	0	0	0	0	0	0	0	0	0	0	0	0	0	0	0	0
0	0	0	0	0	0	0	0	0	0	0	0	0	0	0	0	0	0	0	0	0	0	0	0	0	0	0	0	0	0	0
0	0	0	0	0	0	0	0	0	0	0	0	0	0	0	0	0	0	0	0	0	0	0	0	0	0	0	0	0	0	0
0	0	0	0	0	0	0	0	0	0	0	0	0	0	0	0	0	0	0	0	0	0	0	0	0	0	0	0	0	0	0
0	0	0	0	0	0	0	0	0	0	0	0	0	0	0	0	0	0	0	0	0	0	0	0	0	0	0	0	0	0	0
0	0	0	0	0	0	0	0	0	0	0	0	0	0	0	0	0	0	0	0	0	0	0	0	0	0	0	0	0	0	0
0	0	0	0	0	0	0	0	0	0	0	0	0	0	0	0	0	0	0	0	0	0	0	0	0	0	0	0	0	0	0
0	0	0	0	0	0	0	0	0	0	0	0	0	0	0	0	0	0	0	0	0	0	0	0	0	0	0	0	0	0	0
0	0	0	0	0	0	0	0	0	0	0	0	0	0	0	0	0	0	0	0	0	0	0	0	0	0	0	0	0	0	0
0	0	0	0	0	0	0	0	0	0	0	0	0	0	0	0	0	0	0	0	0	0	0	0	0	0	0	0	0	0	0
0	0	0	0	0	0	0	0	0	0	0	0	0	0	0	0	0	0	0	0	0	0	0	0	0	0	0	0	0	0	0
0	0	0	0	0	0	0	0	0	0	0	0	0	0	0	0	0	0	0	0	0	0	0	0	0	0	0	0	0	0	0
0	0	0	0	0	0	0	0	0	0	0	0	0	0	0	0	0	0	0	0	0	0	0	0	0	0	0	0	0	0	0
0	0	0	0	0	0	0	0	0	0	0	0	0	0	0	0	0	0	0	0	0	0	0	0	0	0	0	0	0	0	0
0	0	0	0	0	0	0	0	0	0	0	0	0	0	0	0	0	0	0	0	0	0	0	0	0	0	0	0	0	0	0
0	0	0	0	0	0	0	0	0	0	0	0	0	0	0	0	0	0	0	0	0	0	0	0	0	0	0	0	0	0	0
0	0	0	0	0	0	0	0	0	0	0	0	0	0	0	0	0	0	0	0	0	0	0	0	0	0	0	0	0	0	0
0	0	0	0	0	0	0	0	0	0	0	0	0	0	0	0	0	0	0	0	0	0	0	0	0	0	0	0	0	0	0
0	0	0	0	0	0	0	0	0	0	0	0	0	0	0	0	0	0	0	0	0	0	0	0	0	0	0	0	0	0	0
0	0	0	0	0	0	0	0	0	0	0	0	0	0	0	0	0	0	0	0	0	0	0	0	0	0	0	0	0	0	0
0	0	0	0	0	0	0	0	0	0	0	0	0	0	0	0	0	0	0	0	0	0	0	0	0	0	0	0	0	0	0
0	0	0	0	0	0	0	0	0	0	0	0	0	0	0	0	0	0	0	0	0	0	0	0	0	0	0	0	0	0	0
0	0	0	0	0	0	0	0	0	0	0	0	0	0	0	0	0	0	0	0	0	0	0	0	0	0	0	0	0	0	0
0	0	0	0	0	0	0	0	0	0	0	0	0	0	0	0	0	0	0	0	0	0	0	0	0	0	0	0	0	0	0
0	0	0	0	0	0	0	0	0	0	0	0	0	0	0	0	0	0	0	0	0	0	0	0	0	0	0	0	0	0	0
0	0	0	0	0	0	0	0	0	0	0	0	0	0	0	0	0	0	0	0	0	0	0	0	0	0	0	0	0	0	0
0	0	0	0	0	0	0	0	0	0	0	0	0	0	0	0	0	0	0	0	0	0	0	0	0	0	0	0	0	0	0
0	0	0	0	0	0	0	0	0	0	0	0	0	0	0	0	0	0	0	0	0	0	0	0	0	0	0	0	0	0	0
0	0	0	0	0	0	0	0	0	0	0	0	0	0	0	0	0	0	0	0	0	0	0	0	0	0	0	0	0	0	0
0	0	0	0	0	0	0	0	0	0	0	0	0	0	0	0	0	0	0	0	0	0	0	0	0	0	0	0	0	0	0
0	0	0	0	0	0	0	0	0	0	0	0	0	0	0	0	0	0	0	0	0	0	0	0	0	0	0	0	0	0	0
0	0	0	0	0	0	0	0	0	0	0	0	0	0	0	0	0	0	0	0	0	0	0	0	0	0	0	0	0	0	0
0	0	0	0	0	0	0	0	0	0	0	0	0	0	0	0	0	0	0	0	0	0	0	0	0	0	0	0	0	0	0
0	0	0	0	0	0	0	0	0	0	0	0	0	0	0	0	0	0	0	0	0	0	0	0	0	0	0	0	0	0	0
0	0	0	0	0	0	0	0	0	0	0	0	0	0	0	0	0	0	0	0	0	0	0	0	0	0	0	0	0	0	0
0	0	0	0	0	0	0	0	0	0	0	0	0	0	0	0	0	0	0	0	0	0	0	0	0	0	0	0	0	0	0
0	0	0	0	0	0	0	0	0	0	0	0	0	0	0	0	0	0	0	0	0	0	0	0	0	0	0	0	0	0	0
0	0	0	0	0	0	0	0	0	0	0	0	0	0	0	0	0	0	0	0	0	0	0	0	0	0	0	0	0	0	0
0	0	0	0	0	0	0	0	0	0	0	0	0	0	0	0	0	0	0	0	0	0	0	0	0	0	0	0	0	0	0
0	0	0	0	0	0	0	0	0	0	0	0	0	0	0	0	0	0	0	0	0	0	0	0	0	0	0	0	0	0	0
0	0	0	0	0	0	0	0	0	0	0	0	0	0	0	0	0	0	0	0	0	0	0	0	0	0	0	0	0	0	0
0	0	0	0	0	0	0	0	0	0	0	0	0	0	0	0	0	0	0	0	0	0	0	0	0	0	0	0	0	0	0
0	0	0	0	0	0	0	0	0	0	0	0	0	0	0	0	0	0	0	0	0	0	0	0	0	0	0	0	0	0	0
0	0	0	0	0	0	0	0	0	0	0	0	0	0	0	0	0	0	0	0	0	0	0	0	0	0	0	0	0	0	0
0	0	0	0	0	0	0	0	0	0	0	0	0	0	0	0	0	0	0	0	0	0	0	0	0	0	0	0	0	0	0
0	0	0	0	0	0	0	0	0	0	0	0	0	0	0	0	0	0	0	0	0	0	0	0	0	0	0	0	0	0	0
0	0	0	0	0	0	0	0	0	0	0	0	0	0	0	0	0	0	0	0	0	0	0	0	0	0	0	0	0	0	0
0	0	0	0	0	0	0	0	0	0	0	0	0	0	0	0	0	0	0	0	0	0	0	0	0	0	0	0	0	0	0
0	0	0	0	0	0	0	0	0	0	0	0	0	0	0	0	0	0	0	0	0	0	0	0	0	0	0	0	0	0	0
0	0	0	0	0	0	0	0	0	0	0	0	0	0	0	0	0	0	0	0	0	0	0	0	0	0	0	0	0	0	0
0	0	0	0	0	0	0	0	0	0	0	0	0	0	0	0	0	0	0	0	0	0	0	0	0	0	0	0	0	0	0
0	0	0	0	0	0	0	0	0	0	0	0	0	0	0	0	0	0	0	0	0	0	0	0	0	0	0	0	0	0	0
0	0	0	0	0	0	0	0	0	0	0	0	0	0	0	0	0	0	0	0	0	0	0	0	0	0	0	0	0	0	0
0	0	0	0	0	0	0	0	0	0	0	0	0	0	0	0	0	0	0	0	0	0	0	0	0	0	0	0	0	0	0
0	0	0	0	0	0	0	0	0	0	0	0	0	0	0	0	0	0	0	0	0	0	0	0	0	0	0	0	0	0	0
0	0	0	0	0	0	0	0	0	0	0	0	0	0	0	0	0	0	0	0	0	0	0	0	0	0	0	0	0	0	0
0	0	0	0	0	0	0	0	0	0	0	0	0	0	0	0	0	0	0	0	0	0	0	0	0	0	0	0	0	0	0
0	0	0	0	0	0	0	0	0	0	0	0	0	0	0	0	0	0	0	0	0	0	0	0	0	0	0	0	0	0	0
0	0	0	0	0	0	0	0	0	0	0	0	0	0	0	0	0	0	0	0	0	0	0	0	0	0	0	0	0	0	0
0	0	0	0	0	0	0	0	0	0	0	0	0	0	0	0	0	0	0	0	0	0	0	0	0	0	0	0	0	0	0
0	0	0	0	0	0	0	0	0	0	0	0	0	0	0	0	0	0	0	0	0	0	0	0	0	0	0	0	0	0	0
0	0	0	0	0	0	0	0	0	0	0	0	0	0	0	0	0	0	0	0	0	0	0	0	0	0	0	0	0	0	0
0	0	0	0	0	0	0	0	0	0	0	0	0	0	0	0	0	0	0	0	0	0	0	0	0	0	0	0	0	0	0
0	0	0	0	0	0	0	0	0	0	0	0	0	0	0	0	0	0	0	0	0	0	0	0	0	0	0	0	0	0	0
0	0	0	0	0	0	0	0	0	0	0	0	0	0	0	0	0	0	0	0	0	0	0	0	0	0	0	0	0	0	0
0	0	0	0	0	0	0	0	0	0	0	0	0	0	0	0	0	0	0	0	0	0	0	0	0	0	0	0	0	0	0
0	0	0	0	0	0	0	0	0	0	0	0	0	0	0	0	0	0	0	0	0	0	0	0	0	0	0	0	0	0	0
0	0	0	0	0	0	0	0	0	0	0	0	0	0	0	0	0	0	0	0	0	0	0	0	0	0	0	0	0	0	0
0	0	0	0	0	0	0	0	0	0	0	0	0	0	0	0	0	0	0	0	0	0	0	0	0	0	0	0	0	0	0
0	0	0	0	0	0	0	0	0	0	0	0	0	0	0	0	0	0	0	0	0	0	0	0	0	0	0	0	0	0	0
0	0	0	0	0	0	0	0	0	0	0	0	0	0	0	0	0	0	0	0	0	0	0	0	0	0	0	0	0	0	0
0	0	0	0	0	0	0	0	0	0	0	0	0	0	0	0	0	0	0	0	0	0	0	0	0	0	0	0	0	0	0
0	0	0	0	0	0	0	0	0	0	0	0	0	0	0	0	0	0	0	0	0	0	0	0	0	0	0	0	0	0	0
0	0	0	0	0	0	0	0	0	0	0	0	0	0	0	0	0	0	0	0	0	0	0	0	0	0	0	0	0	0	0
0	0	0	0	0	0	0	0	0	0	0	0	0	0	0	0	0	0	0	0	0	0	0	0	0	0	0	0	0	0	0
0	0	0	0	0	0	0	0	0	0	0	0	0	0	0	0	0	0	0	0	0	0	0	0	0	0	0	0	0	0	0
0	0	0	0	0	0	0	0	0	0	0	0	0	0	0	0	0	0	0	0	0	0	0	0	0	0	0	0	0	0	0
0	0	0	0	0	0	0	0	0	0	0	0	0	0	0	0	0	0	0	0	0	0	0	0	0	0	0	0	0	0	0
0	0	0	0	0	0	0	0	0	0	0	0	0	0	0	0	0	0	0	0	0	0	0	0	0	0	0	0	0	0	0
0	0	0	0	0	0	0	0	0	0	0	0	0	0	0	0	0	0	0	0	0	0	0	0	0	0	0	0	0	0	0
0	0	0	0	0	0	0	0	0	0	0	0	0	0	0	0	0	0	0	0	0	0	0	0	0	0	0	0	0	0	0
0	0	0	0	0	0	0	0	0	0	0	0	0	0	0	0	0	0	0	0	0	0	0	0	0	0	0	0	0	0	0
0	0	0	0	0	0	0	0	0	0	0	0	0	0	0	0	0	0	0	0	0	0	0	0	0	0	0	0	0	0	0
0	0	0	0	0	0	0	0	0	0	0	0	0	0	0	0	0	0	0	0	0	0	0	0	0	0	0	0	0	0	0
0	0	0	0	0	0	0	0	0	0	0	0	0	0	0	0	0	0	0	0	0	0	0	0	0	0	0	0	0	0	0
0	0	0	0	0	0	0	0	0	0	0	0	0	0	0	0	0	0	0	0	0	0	0	0	0	0	0	0	0	0	0
0	0	0	0	0	0	0	0	0	0	0	0	0	0	0	0	0	0	0	0	0	0	0	0	0	0	0	0	0	0	0
0	0	0	0	0	0	0	0	0	0	0	0	0	0	0	0	0	0	0	0	0	0	0	0	0	0	0	0	0	0	0
0	0	0	0	0	0	0	0	0	0	0	0	0	0	0	0	0	0	0	0	0	0	0	0	0	0	0	0	0	0	0
0	0	0	0	0	0	0	0	0	0	0	0	0	0	0	0	0	0	0	0	0	0	0	0	0	0	0	0	0	0	0
0	0	0	0	0	0	0	0	0	0	0	0	0	0	0	0	0	0	0	0	0	0	0	0	0	0	0	0	0	0	0
0	0	0	0	0	0	0	0	0	0	0	0	0	0	0	0	0	0	0	0	0	0	0	0	0	0	0	0	0	0	0
0	0	0	0	0	0	0	0	0	0	0	0	0	0	0	0	0	0	0	0	0	0	0	0	0	0	0	0	0	0	0
0	0	0	0	0	0	0	0	0	0	0	0	0	0	0	0	0	0	0	0	0	0	0	0	0	0	0	0	0	0	0
0	0	0	0	0	0	0	0	0	0	0	0	0	0	0	0	0	0	0	0	0	0	0	0	0	0	0	0	0	0	0
0	0	0	0	0	0	0	0	0	0	0	0	0	0	0	0	0	0	0	0	0	0	0	0	0	0	0	0	0	0	0
0	0	0	0	0	0	0	0	0	0	0	0	0	0	0	0	0	0	0	0	0	0	0	0	0	0	0	0	0	0	0
0	0	0	0	0	0	0	0	0	0	0	0	0	0	0	0	0	0	0	0	0	0	0	0	0	0	0	0	0	0	0
0	0	0	0	0	0	0	0	0	0	0	0	0	0	0	0	0	0	0	0	0	0	0	0	0	0	0	0	0	0	0
0	0	0	0	0	0	0	0	0	0	0	0	0	0	0	0	0	0	0	0	0	0	0	0	0	0	0	0	0	0	0
0	0	0	0	0	0	0	0	0	0	0	0	0	0	0	0	0	0	0	0	0	0	0	0	0	0	0	0	0	0	0
0	0	0	0	0	0	0	0	0	0	0	0	0	0	0	0	0	0	0	0	0	0	0	0	0	0	0	0	0	0	0
0	0	0	0	0	0	0	0	0	0	0	0	0	0	0	0	0	0	0	0	0	0	0	0	0	0	0	0	0	0	0
0	0	0	0	0	0	0	0	0	0	0	0	0	0	0	0	0	0	0	0	0	0	0	0	0	0	0	0	0	0	0
0	0	0	0	0	0	0	0	0	0	0	0	0	0	0	0	0	0	0	0	0	0	0	0	0	0	0	0	0	0	0
0	0	0	0	0	0	0	0	0	0	0	0	0	0	0	0	0	0	0	0	0	0	0	0	0	0	0	0	0	0	0
0	0	0	0	0	0	0	0	0	0	0	0	0	0	0	0	0	0	0	0	0	0	0	0	0	0	0	0	0	0	0
0	0	0	0	0	0	0	0	0	0	0	0	0	0	0	0	0	0	0	0	0	0	0	0	0	0	0	0	0	0	0
0	0	0	0	0	0	0	0	0	0	0	0	0	0	0	0	0	0	0	0	0	0	0	0	0	0	0	0	0	0	0
0	0	0	0	0	0	0	0	0	0	0	0	0	0	0	0	0	0	0	0	0	0	0	0	0	0	0	0	0	0	0
0	0	0	0	0	0	0	0	0	0	0	0	0	0	0	0	0	0	0	0	0	0	0	0	0	0	0	0	0	0	0
0	0	0	0	0	0	0	0	0	0	0	0	0	0	0	0	0	0	0	0	0	0	0	0	0	0	0	0	0	0	0
0	0	0	0	0	0	0	0	0	0	0	0	0	0	0	0	0	0	0	0	0	0	0	0	0	0	0	0	0	0	0
0	0	0	0	0	0	0	0	0	0	0	0	0	0	0	0	0	0	0	0	0	0	0	0	0	0	0	0	0	0	0
0	0	0	0	0	0	0	0	0	0	0	0	0	0	0	0	0	0	0	0	0	0	0	0	0	0	0	0	0	0	0
0	0	0	0	0	0	0	0	0	0	0	0	0	0	0	0	0	0	0	0	0	0	0	0	0	0	0	0	0	0	0
0	0	0	0	0	0	0	0	0	0	0	0	0	0	0	0	0	0	0	0	0	0	0	0	0	0	0	0	0	0	0
0	0	0	0	0	0	0	0	0	0	0	0	0	0	0	0	0	0	0	0	0	0	0	0	0	0	0	0	0	0	0
0	0	0	0	0	0	0	0	0	0	0	0	0	0	0	0	0	0	0	0	0	0	0	0	0	0	0	0	0	0	0
0	0	0	0	0	0	0	0	0	0	0	0	0	0	0	0	0	0	0	0	0	0	0	0	0	0	0	0	0	0	0
0	0	0	0	0	0	0	0	0	0	0	0	0	0	0	0	0	0	0	0	0	0	0	0	0	0	0	0	0	0	0
0	0	0	0	0	0	0	0	0	0	0	0	0	0	0	0	0	0	0	0	0	0	0	0	0	0	0	0	0	0	0
0	0	0	0	0	0	0	0	0	0	0	0	0	0	0	0	0	0	0	0	0	0	0	0	0	0	0	0	0	0	0
0	0	0	0	0	0	0	0	0	0	0	0	0	0	0	0	0	0	0	0	0	0	0	0	0	0	0	0	0	0	0
0	0	0	0	0	0	0	0	0	0	0	0	0	0	0	0	0	0	0	0	0	0	0	0	0	0	0	0	0	0	0
0	0	0	0	0	0	0	0	0	0	0	0	0	0	0	0	0	0	0	0	0	0	0	0	0	0	0	0	0	0	0
0	0	0	0	0	0	0	0	0	0	0	0	0	0	0	0	0	0	0	0	0	0	0	0	0	0	0	0	0	0	0
0	0	0	0	0	0	0	0	0	0	0	0	0	0	0	0	0	0	0	0	0	0	0	0	0	0	0	0	0	0	0
0	0	0	0	0	0	0	0	0	0	0	0	0	0	0	0	0	0	0	0	0	0	0	0	0	0	0	0	0	0	0
0	0	0	0	0	0	0	0	0	0	0	0	0	0	0	0	0	0	0	0	0	0	0	0	0	0	0	0	0	0	0
0	0	0	0	0	0	0	0	0	0	0	0	0	0	0	0	0	0	0	0	0	0	0	0	0	0	0	0	0	0	0
0	0	0	0	0	0	0	0	0	0	0	0	0	0	0	0	0	0	0	0	0	0	0	0	0	0	0	0	0	0	0
0	0	0	0	0	0	0	0	0	0	0	0	0	0	0	0	0	0	0	0	0	0	0	0	0	0	0	0	0	0	0
0	0	0	0	0	0	0	0	0	0	0	0	0	0	0	0	0	0	0	0	0	0	0	0	0	0	0	0	0	0	0
0	0	0	0	0	0	0	0	0	0	0	0	0	0	0	0	0	0	0	0	0	0	0	0	0	0	0	0	0	0	0
0	0	0	0	0	0	0	0	0	0	0	0	0	0	0	0	0	0	0	0	0	0	0	0	0	0	0	0	0	0	0
0	0	0	0	0	0	0	0	0	0	0	0	0	0	0	0	0	0	0	0	0	0	0	0	0	0	0	0	0	0	0
0	0	0	0	0	0	0	0	0	0	0	0	0	0	0	0	0	0	0	0	0	0	0	0	0	0	0	0	0	0	0
0	0	0	0	0	0	0	0	0	0	0	0	0	0	0	0	0	0	0	0	0	0	0	0	0	0	0	0	0	0	0
0	0	0	0	0	0	0	0	0	0	0	0	0	0	0	0	0	0	0	0	0	0	0	0	0	0	0	0	0	0	0
0	0	0	0	0	0	0	0	0	0	0	0	0	0	0	0	0	0	0	0	0	0	0	0	0	0	0	0	0	0	0
0	0	0	0	0	0	0	0	0	0	0	0	0	0	0	0	0	0	0	0	0	0	0	0	0	0	0	0	0	0	0
0	0	0	0	0	0	0	0	0	0	0	0	0	0	0	0	0	0	0	0	0	0	0	0	0	0	0	0	0	0	0
0	0	0	0	0	0	0	0	0	0	0	0	0	0	0	0	0	0	0	0	0	0	0	0	0	0	0	0	0	0	0
0	0	0	0	0	0	0	0	0	0	0	0	0	0	0	0	0	0	0	0	0	0	0	0	0	0	0	0	0	0	0
0	0	0	0	0	0	0	0	0	0	0	0	0	0	0	0	0	0	0	0	0	0	0	0	0	0	0	0	0	0	0
0	0	0	0	0	0	0	0	0	0	0	0	0	0	0	0	0	0	0	0	0	0	0	0	0	0	0	0	0	0	0
0	0	0	0	0	0	0	0	0	0	0	0	0	0	0	0	0	0	0	0	0	0	0	0	0	0	0	0	0	0	0
0	0	0	0	0	0	0	0	0	0	0	0	0	0	0	0	0	0	0	0	0	0	0	0	0	0	0	0	0	0	0
0	0	0	0	0	0	0	0	0	0	0	0	0	0	0	0	0	0	0	0	0	0	0	0	0	0	0	0	0	0	0
0	0	0	0	0	0	0	0	0	0	0	0	0	0	0	0	0	0	0	0	0	0	0	0	0	0	0	0	0	0	0
0	0	0	0	0	0	0	0	0	0	0	0	0	0	0	0	0	0	0	0	0	0	0	0	0	0	0	0	0	0	0
0	0	0	0	0	0	0	0	0	0	0	0	0	0	0	0	0	0	0	0	0	0	0	0	0	0	0	0	0	0	0
0	0	0	0	0	0	0	0	0	0	0	0	0	0	0	0	0	0	0	0	0	0	0	0	0	0	0	0	0	0	0
0	0	0	0	0	0	0	0	0	0	0	0	0	0	0	0	0	0	0	0	0	0	0	0	0	0	0	0	0	0	0
0	0	0	0	0	0	0	0	0	0	0	0	0	0	0	0	0	0	0	0	0	0	0	0	0	0	0	0	0	0	0
0	0	0	0	0	0	0	0	0	0	0	0	0	0	0	0	0	0	0	0	0	0	0	0	0	0	0	0	0	0	0
0	0	0	0	0	0	0	0	0	0	0	0	0	0	0	0	0	0	0	0	0	0	0	0	0	0	0	0	0	0	0
0	0	0	0	0	0	0	0	0	0	0	0	0	0	0	0	0	0	0	0	0	0	0	0	0	0	0	0	0	0	0
0	0	0	0	0	0	0	0	0	0	0	0	0	0	0	0	0	0	0	0	0	0	0	0	0	0	0	0	0	0	0
0	0	0	0	0	0	0	0	0	0	0	0	0	0	0	0	0	0	0	0	0	0	0	0	0	0	0	0	0	0	0
0	0	0	0	0	0	0	0	0	0	0	0	0	0	0	0	0	0	0	0	0	0	0	0	0	0	0	0	0	0	0
0	0	0	0	0	0	0	0	0	0	0	0	0	0	0	0	0	0	0	0	0	0	0	0	0	0	0	0	0	0	0
0	0	0	0	0	0	0	0	0	0	0	0	0	0	0	0	0	0	0	0	0	0	0	0	0	0	0	0	0	0	0
0	0	0	0	0	0	0	0	0	0	0	0	0	0	0	0	0	0	0	0	0	0	0	0	0	0	0	0	0	0	0
0	0	0	0	0	0	0	0	0	0	0	0	0	0	0	0	0	0	0	0	0	0	0	0	0	0	0	0	0	0	0
0	0	0	0	0	0	0	0	0	0	0	0	0	0	0	0	0	0	0	0	0	0	0	0	0	0	0	0	0	0	0
0	0	0	0	0	0	0	0	0	0	0	0	0	0	0	0	0	0	0	0	0	0	0	0	0	0	0	0	0	0	0
0	0	0	0	0	0	0	0	0	0	0	0	0	0	0	0	0	0	0	0	0	0	0	0	0	0	0	0	0	0	0
0	0	0	0	0	0	0	0	0	0	0	0	0	0	0	0	0	0	0	0	0	0	0	0	0	0	0	0	0	0	0
0	0	0	0	0	0	0	0	0	0	0	0	0	0	0	0	0	0	0	0	0	0	0	0	0	0	0	0	0	0	0
0	0	0	0	0	0	0	0	0	0	0	0	0	0	0	0	0	0	0	0	0	0	0	0	0	0	0	0	0	0	0
0	0	0	0	0	0	0	0	0	0	0	0	0	0	0	0	0	0	0	0	0	0	0	0	0	0	0	0	0	0	0
0	0	0	0	0	0	0	0	0	0	0	0	0	0	0	0	0	0	0	0	0	0	0	0	0	0	0	0	0	0	0
0	0	0	0	0	0	0	0	0	0	0	0	0	0	0	0	0	0	0	0	0	0	0	0	0	0	0	0	0	0	0
0	0	0	0	0	0	0	0	0	0	0	0	0	0	0	0	0	0	0	0	0	0	0	0	0	0	0	0	0	0	0
0	0	0	0	0	0	0	0	0	0	0	0	0	0	0	0	0	0	0	0	0	0	0	0	0	0	0	0	0	0	0
0	0	0	0	0	0	0	0	0	0	0	0	0	0	0	0	0	0	0	0	0	0	0	0	0	0	0	0	0	0	0
0	0	0	0	0	0	0	0	0	0	0	0	0	0	0	0	0	0	0	0	0	0	0	0	0	0	0	0	0	0	0
0	0	0	0	0	0	0	0	0	0	0	0	0	0	0	0	0	0	0	0	0	0	0	0	0	0	0	0	0	0	0
0	0	0	0	0	0	0	0	0	0	0	0	0	0	0	0	0	0	0	0	0	0	0	0	0	0	0	0	0	0	0
0	0	0	0	0	0	0	0	0	0	0	0	0	0	0	0	0	0	0	0	0	0	0	0	0	0	0	0	0	0	0
0	0	0	0	0	0	0	0	0	0	0	0	0	0	0	0	0	0	0	0	0	0	0	0	0	0	0	0	0	0	0
0	0	0	0	0	0	0	0	0	0	0	0	0	0	0	0	0	0	0	0	0	0	0	0	0	0	0	0	0	0	0
0	0	0	0	0	0	0	0	0	0	0	0	0	0	0	0	0	0	0	0	0	0	0	0	0	0	0	0	0	0	0
0	0	0	0	0	0	0	0	0	0	0	0	0	0	0	0	0	0	0	0	0	0	0	0	0	0	0	0	0	0	0
0	0	0	0	0	0	0	0	0	0	0	0	0	0	0	0	0	0	0	0	0	0	0	0	0	0	0	0	0	0	0
0	0	0	0	0	0	0	0	0	0	0	0	0	0	0	0	0	0	0	0	0	0	0	0	0	0	0	0	0	0	0
0	0	0	0	0	0	0	0	0	0	0	0	0	0	0	0	0	0	0	0	0	0	0	0	0	0	0	0	0	0	0
0	0	0	0	0	0	0	0	0	0	0	0	0	0	0	0	0	0	0	0	0	0	0	0	0	0	0	0	0	0	0
0	0	0	0	0	0	0	0	0	0	0	0	0	0	0	0	0	0	0	0	0	0	0	0	0	0	0	0	0	0	0
0	0	0	0	0	0	0	0	0	0	0	0	0	0	0	0	0	0	0	0	0	0	0	0	0	0	0	0	0	0	0
0	0	0	0	0	0	0	0	0	0	0	0	0	0	0	0	0	0	0	0	0	0	0	0	0	0	0	0	0	0	0
0	0	0	0	0	0	0	0	0	0	0	0	0	0	0	0	0	0	0	0	0	0	0	0	0	0	0	0	0	0	0
0	0	0	0	0	0	0	0	0	0	0	0	0	0	0	0	0	0	0	0	0	0	0	0	0	0	0	0	0	0	0
0	0	0	0	0	0	0	0	0	0	0	0	0	0	0	0	0	0	0	0	0	0	0	0	0	0	0	0	0	0	0
0	0	0	0	0	0	0	0	0	0	0	0	0	0	0	0	0	0	0	0	0	0	0	0	0	0	0	0	0	0	0
0	0	0	0	0	0	0	0	0	0	0	0	0	0	0	0	0	0	0	0	0	0	0	0	0	0	0	0	0	0	0
0	0	0	0	0	0	0	0	0	0	0	0	0	0	0	0	0	0	0	0	0	0	0	0	0	0	0	0	0	0	0
0	0	0	0	0	0	0	0	0	0	0	0	0	0	0	0	0	0	0	0	0	0	0	0	0	0	0	0	0	0	0
0	0	0	0	0	0	0	0	0	0	0	0	0	0	0	0	0	0	0	0	0	0	0	0	0	0	0	0	0	0	0
0	0	0	0	0	0	0	0	0	0	0	0	0	0	0	0	0	0	0	0	0	0	0	0	0	0	0	0	0	0	0
0	0	0	0	0	0	0	0	0	0	0	0	0	0	0	0	0	0	0	0	0	0	0	0	0	0	0	0	0	0	0
0	0	0	0	0	0	0	0	0	0	0	0	0	0	0	0	0	0	0	0	0	0	0	0	0	0	0	0	0	0	0
0	0	0	0	0	0	0	0	0	0	0	0	0	0	0	0	0	0	0	0	0	0	0	0	0	0	0	0	0	0	0
0	0	0	0	0	0	0	0	0	0	0	0	0	0	0	0	0	0	0	0	0	0	0	0	0	0	0	0	0	0	0
0	0	0	0	0	0	0	0	0	0	0	0	0	0	0	0	0	0	0	0	0	0	0	0	0	0	0	0	0	0	0
0	0	0	0	0	0	0	0	0	0	0	0	0	0	0	0	0	0	0	0	0	0	0	0	0	0	0	0	0	0	0
0	0	0	0	0	0	0	0	0	0	0	0	0	0	0	0	0	0	0	0	0	0	0	0	0	0	0	0	0	0	0
0	0	0	0	0	0	0	0	0	0	0	0	0	0	0	0	0	0	0	0	0	0	0	0	0	0	0	0	0	0	0
0	0	0	0	0	0	0	0	0	0	0	0	0	0	0	0	0	0	0	0	0	0	0	0	0	0	0	0	0	0	0
0	0	0	0	0	0	0	0	0	0	0	0	0	0	0	0	0	0	0	0	0	0	0	0	0	0	0	0	0	0	0
0	0	0	0	0	0	0	0	0	0	0	0	0	0	0	0	0	0	0	0	0	0	0	0	0	0	0	0	0	0	0
0	0	0	0	0	0	0	0	0	0	0	0	0	0	0	0	0	0	0	0	0	0	0	0	0	0	0	0	0	0	0
0	0	0	0	0	0	0	0	0	0	0	0	0	0	0	0	0	0	0	0	0	0	0	0	0	0	0	0	0	0	0
0	0	0	0	0	0	0	0	0	0	0	0	0	0	0	0	0	0	0	0	0	0	0	0	0	0	0	0	0	0	0
0	0	0	0	0	0	0	0	0	0	0	0	0	0	0	0	0	0	0	0	0	0	0	0	0	0	0	0	0	0	0
0	0	0	0	0	0	0	0	0	0	0	0	0	0	0	0	0	0	0	0	0	0	0	0	0	0	0	0	0	0	0
0	0	0	0	0	0	0	0	0	0	0	0	0	0	0	0	0	0	0	0	0	0	0	0	0	0	0	0	0	0	0
0	0	0	0	0	0	0	0	0	0	0	0	0	0	0	0	0	0	0	0	0	0	0	0	0	0	0	0	0	0	0
0	0	0	0	0	0	0	0	0	0	0	0	0	0	0	0	0	0	0	0	0	0	0	0	0	0	0	0	0	0	0
0	0	0	0	0	0	0	0	0	0	0	0	0	0	0	0	0	0	0	0	0	0	0	0	0	0	0	0	0	0	0
0	0	0	0	0	0	0	0	0	0	0	0	0	0	0	0	0	0	0	0	0	0	0	0	0	0	0	0	0	0	0
0	0	0	0	0	0	0	0	0	0	0	0	0	0	0	0	0	0	0	0	0	0	0	0	0	0	0	0	0	0	0
[truncated: 1,000 more rows]
