# Supplementary material for: A modified shuffled frog leaping algorithm with inertia weight
Source: Sci Rep. 2024 Feb 20;14:4146. doi: 10.1038/s41598-024-51306-1 (PMC11224354; doi:10.1038/s41598-024-51306-1)
Supplement: Supplementary file 1 — Supplementary Information. [file 41598_2024_51306_MOESM1_ESM.zip › data/F2/MSFLA_L_5.xls]

## Sheet: Sheet1
-0.19342	0.318324	-0.165908	-0.0418883	1.86458	-0.461702	0.177267	0.0115538	0.0147006	0.420836	-0.51885	0.635615	0.155577	0.104763	-0.0162937	0.04896	-0.535578	0.0806368	-6.02181e-05	-0.063327	-0.0277352	0.025116	0.0783134	-0.097657	-0.452082	0.0423614	0.296797	-0.00285503	0.162603	0.378586	7.39394
0.000556929	-0.00375902	-0.00207965	0.00351147	0.00463967	-0.000457713	-0.00868432	0.0125111	-0.00444215	-0.00946957	-0.00317112	0.0647863	0.029506	-0.00504946	-0.00500237	0.00215676	-0.0176788	0.0495992	0.0920275	-0.0100006	0.008819	0.00668161	0.00298249	0.00591896	0.0246089	-0.00668567	0.0564246	0.00344319	0.00227734	-0.0308073	0.477739
0.000149295	-0.00049458	-0.00103209	-0.000542147	1.31161e-05	-0.000611674	0.00307798	-0.000278917	0.00868516	-0.00285391	-0.000417752	0.00152556	-0.00204809	0.00207166	-0.00111734	-0.0103791	-0.000570507	0.0017914	5.81668e-05	0.000669597	-0.00887373	0.00203503	-0.00110683	0.00010343	0.000700434	-0.00169286	-0.00416526	-0.0004138	0.000460064	-0.0012283	0.0591678
0.000101662	-0.000518452	0.000339995	-8.73628e-06	3.35066e-05	-0.000181915	4.52328e-05	3.12118e-05	4.84418e-05	0.00057716	0.000998355	-9.67486e-05	-9.69239e-05	7.69244e-06	0.000120135	-0.000194087	-8.44622e-05	-0.000372714	-0.000127294	-3.83085e-05	-8.32143e-05	0.000137346	0.000349974	1.91325e-05	0.00013284	1.27858e-05	0.000225811	-0.000229336	0.000101645	-1.84344e-05	0.00533355
1.88405e-05	-1.43336e-05	-1.87099e-05	8.06749e-05	-6.52014e-05	3.62299e-06	-2.94701e-06	-2.51828e-05	1.51123e-05	-3.551e-06	1.93045e-06	-6.34172e-06	5.39012e-05	-9.94232e-07	7.96014e-06	1.56526e-05	-4.33593e-07	1.05729e-06	-3.95236e-06	9.65368e-07	-1.8069e-05	2.67718e-06	-4.64164e-06	-1.03852e-05	9.03909e-06	-7.23695e-06	-4.08805e-06	-1.51036e-06	-5.30936e-07	-1.8299e-06	0.000401373
-1.52287e-06	-8.86677e-07	-6.59692e-07	7.4361e-07	1.1852e-06	-6.44102e-07	1.39682e-06	-4.98322e-07	1.73396e-06	3.27754e-06	3.80073e-07	-9.53295e-07	-1.21562e-06	-2.43769e-06	2.85163e-07	3.44464e-07	-8.89122e-07	8.31933e-07	-1.27724e-05	7.5908e-07	-1.88326e-06	-8.33506e-08	-5.35198e-07	-4.17674e-07	-1.18481e-06	-4.92608e-08	9.5786e-07	-1.26469e-06	6.38625e-07	-2.87097e-07	4.07194e-05
-2.22734e-07	-6.61668e-08	-2.35449e-07	1.30364e-08	9.14204e-09	-3.66448e-07	1.9002e-08	4.91165e-08	2.02157e-07	-7.55683e-08	-1.2565e-07	-4.87698e-08	1.39778e-07	1.64769e-08	-1.50925e-07	-6.82536e-07	1.2083e-08	-1.258e-09	-3.94135e-08	-4.75692e-09	1.5307e-08	2.37809e-08	-5.11821e-07	-8.61746e-08	5.94626e-08	6.39915e-08	1.96025e-07	-1.38663e-07	-2.64906e-08	-2.03936e-07	3.80612e-06
3.72823e-09	-1.82927e-09	3.33988e-10	2.5529e-10	-1.65348e-08	-1.31665e-08	-2.30143e-08	-1.90576e-10	2.7811e-08	9.81066e-10	6.66917e-09	-5.49007e-10	1.35549e-08	1.01962e-08	1.37114e-08	-4.47679e-09	1.2948e-09	9.77686e-09	1.87951e-08	8.8832e-10	2.56717e-09	1.1297e-08	-2.69448e-08	-1.19323e-08	-3.30342e-09	2.4116e-08	-7.37485e-09	1.75537e-08	2.10475e-09	-1.2452e-09	2.76197e-07
-7.41677e-10	-3.98368e-10	-1.2212e-09	5.00322e-10	-5.47219e-10	1.01635e-09	2.72783e-09	3.4434e-09	-9.80077e-11	-2.98944e-10	-1.37718e-09	3.77486e-09	5.64298e-10	4.25116e-10	7.47709e-10	5.11606e-10	-1.10103e-09	-7.88313e-10	-8.35116e-10	1.20112e-09	4.60505e-10	4.43248e-09	-5.52641e-11	4.75046e-10	1.40276e-09	4.78179e-10	1.60427e-10	4.20308e-12	-4.43892e-10	1.77528e-10	3.04099e-08
2.23221e-11	9.43245e-11	3.36332e-10	-3.40904e-10	1.99158e-11	4.17172e-11	5.00955e-11	9.86673e-11	-5.87912e-12	-1.11438e-10	2.84573e-11	-1.66706e-11	6.85395e-11	1.02045e-10	4.83333e-11	-5.74191e-12	-2.93363e-11	1.00506e-10	3.40915e-11	-2.44775e-11	-1.93426e-10	1.00546e-10	-8.63534e-10	3.05326e-10	-2.78381e-11	-2.74137e-11	5.88994e-11	-3.28035e-11	9.48461e-12	9.31916e-11	3.29226e-09
5.76673e-12	-2.7828e-12	-2.4978e-12	-2.72847e-12	8.39521e-12	-5.0055e-13	-1.35849e-12	-1.27127e-12	2.34811e-12	-1.14556e-12	3.0167e-11	-1.22424e-11	1.98496e-11	-1.14926e-11	1.68775e-11	-1.83523e-11	4.39271e-12	5.15501e-12	-3.42225e-12	9.38621e-12	4.45549e-13	7.45924e-12	-1.44087e-11	1.01847e-12	1.69493e-12	3.87336e-12	1.54682e-12	-1.93455e-12	5.86171e-11	2.12204e-12	2.53253e-10
1.84291e-12	2.52201e-13	5.68747e-13	3.98267e-13	1.46278e-13	-2.20748e-12	3.00799e-14	2.65592e-13	8.42506e-13	-1.82196e-13	8.51277e-14	5.53648e-13	-6.33993e-12	-5.81005e-13	1.39278e-12	5.64516e-13	5.8803e-13	1.76243e-13	1.21501e-12	1.5081e-13	-4.52703e-13	2.31665e-13	2.98006e-13	4.37262e-13	-8.53068e-13	4.63015e-15	-6.01245e-13	-7.02601e-13	-1.05518e-12	4.39862e-13	2.34596e-11
-2.31379e-14	-1.50164e-14	-5.69565e-14	-1.54986e-14	-3.92293e-14	1.21683e-14	1.06641e-13	-3.75982e-14	-4.6074e-14	5.29439e-16	-4.1063e-14	-2.54375e-14	-8.78224e-15	-2.34793e-14	-1.2662e-14	-7.44107e-14	-3.95401e-14	-6.99723e-13	3.39199e-13	-1.2001e-13	-5.04833e-14	3.3898e-15	-4.36818e-15	-1.90432e-13	-8.92478e-15	-3.39763e-14	-1.92936e-14	1.79441e-14	-1.11829e-14	8.70913e-15	2.08586e-12
-1.50019e-14	-4.69153e-15	-1.11268e-14	1.47393e-14	-1.1929e-14	-6.50081e-16	3.92414e-15	-1.36781e-15	3.34973e-16	-3.10915e-15	-1.51971e-15	-1.21697e-15	1.19847e-16	-2.01267e-15	-1.19161e-15	-1.05646e-14	1.10788e-15	-2.22028e-15	3.30126e-16	-2.91404e-15	2.46375e-15	2.06619e-14	-1.49738e-15	-2.40854e-14	-5.62374e-15	6.20837e-15	1.78396e-15	-1.99442e-15	-4.63082e-15	-4.88228e-16	1.5951e-13
-1.54344e-15	6.45271e-17	-4.27425e-16	-2.31611e-17	-3.22019e-16	9.43819e-16	-7.35105e-16	6.55418e-16	-5.03915e-16	4.71466e-16	-2.42511e-16	3.07668e-16	-2.7581e-16	1.58994e-16	-2.27705e-16	1.00086e-15	5.28553e-16	-2.47836e-16	-2.43127e-17	1.80011e-15	-8.48316e-17	-9.91018e-17	-1.30375e-16	3.26974e-17	-1.25594e-15	-6.05847e-16	-2.33718e-15	2.1741e-16	9.21427e-16	2.05025e-15	1.82397e-14
3.3524e-17	-4.65736e-18	1.39915e-16	-1.67686e-16	-5.53095e-17	-1.70383e-17	-6.79952e-17	-4.52236e-17	3.98929e-17	-3.27546e-18	1.21607e-17	5.39078e-17	2.92041e-17	1.21551e-16	-4.92515e-17	7.04573e-17	-7.33934e-17	1.07575e-16	2.56963e-18	-2.89613e-16	-3.57161e-17	5.48485e-17	1.52832e-16	3.334e-17	2.10166e-17	-4.38818e-17	-4.50794e-18	-7.44277e-18	-8.46682e-18	2.97599e-19	1.74655e-15
-6.04778e-19	7.66563e-18	-6.47167e-18	-8.79775e-18	2.29427e-18	3.88067e-18	4.91672e-18	-2.02539e-18	3.01338e-18	-2.82962e-17	-1.4182e-18	2.17281e-19	-2.67734e-18	3.02822e-19	-4.52424e-18	-1.27159e-18	-4.39096e-18	2.16236e-18	3.48187e-18	4.69814e-18	-3.85095e-19	-1.1307e-17	-1.85845e-18	-3.68466e-18	-9.17311e-18	3.69615e-18	-2.19077e-18	2.46979e-18	-6.07086e-18	9.82857e-18	1.43776e-16
2.31168e-18	-6.24966e-20	-1.17648e-19	-5.55817e-19	-6.44391e-20	-7.12611e-19	-4.04027e-19	-1.54476e-19	9.84144e-20	-1.05672e-21	-3.87283e-19	5.15505e-19	-1.90541e-19	7.98657e-19	8.1558e-21	1.124e-18	7.39703e-21	-5.02568e-19	1.30165e-18	1.20911e-19	8.81307e-20	-7.07952e-19	-1.13847e-21	-4.55732e-19	2.55759e-19	1.75817e-20	-1.58436e-20	-6.35371e-19	-8.15319e-20	1.22545e-19	1.18209e-17
1.10667e-19	-7.33536e-20	6.00641e-21	4.48989e-20	-8.64301e-20	3.28195e-20	-1.8065e-20	-2.19834e-19	5.50155e-20	1.41247e-20	1.53569e-19	5.55027e-20	-2.59139e-20	-7.44743e-21	1.7141e-21	1.86661e-19	2.77567e-20	-5.96439e-21	5.22365e-20	7.55639e-22	-3.56828e-21	-1.48974e-20	-1.78153e-20	5.80109e-21	9.1268e-21	-1.19132e-20	9.37864e-21	-9.85152e-21	6.98307e-20	3.2849e-20	1.36377e-18
-1.08443e-21	8.68162e-22	-9.6138e-22	8.92461e-21	-5.05068e-21	6.27366e-21	-2.32218e-21	-1.51674e-21	-1.81816e-21	3.5777e-22	-5.31809e-22	-3.90783e-21	7.14524e-21	-2.0513e-21	1.2478e-21	-4.10311e-21	-4.61283e-21	-4.44367e-21	3.42016e-21	1.8505e-21	-4.76317e-21	-1.93928e-22	-3.20876e-23	-2.58685e-21	-2.2786e-22	1.35134e-22	-1.16218e-22	7.37738e-21	-1.14888e-22	-1.69988e-22	7.82095e-20
-5.73345e-22	1.74604e-23	-4.45858e-22	1.16024e-22	-2.90548e-22	2.24667e-23	-4.81827e-22	-7.02947e-23	-2.32344e-22	-2.09491e-22	-5.3753e-22	1.19792e-22	1.48377e-22	-1.89672e-24	-1.94623e-22	-1.34833e-22	-5.03695e-22	-1.30454e-21	4.7233e-23	7.50123e-23	1.99377e-22	-3.01847e-23	-4.43389e-23	-1.50783e-21	-2.02687e-22	1.64165e-22	8.59271e-23	5.48901e-23	2.78785e-22	-5.9712e-23	8.15509e-21
1.13037e-23	7.3144e-23	3.37035e-23	1.46088e-23	8.17759e-24	-6.2572e-24	-4.80286e-23	3.22417e-23	-5.17573e-23	-2.45326e-23	-1.05433e-23	3.28197e-23	2.57124e-23	5.64477e-23	-5.16768e-23	-2.90894e-24	-2.88536e-24	-5.11377e-24	-2.87837e-24	-3.05841e-24	-4.97626e-23	-2.45518e-23	-4.44507e-24	-7.14253e-23	-5.71073e-24	1.86555e-23	-5.95426e-23	5.01224e-24	6.53044e-23	1.33333e-23	8.15543e-22
-1.39606e-24	2.50528e-24	-1.09296e-24	4.74601e-24	-2.06541e-24	9.22252e-25	-1.56461e-25	3.8427e-24	-5.15806e-25	-1.74836e-24	-2.19027e-25	-6.55679e-25	-1.27368e-24	-2.62496e-24	3.70479e-24	-6.6751e-24	1.23681e-24	-7.80868e-25	2.36836e-24	-1.17551e-24	-9.52102e-25	-5.44777e-26	2.5056e-24	3.45354e-24	-2.57992e-24	-2.6346e-24	-9.26708e-25	-8.7872e-24	-9.16943e-25	8.86485e-24	7.1382e-23
-1.54259e-26	-1.60801e-24	-2.8939e-25	1.75341e-25	1.52677e-26	-5.48591e-25	-7.42494e-25	5.76959e-25	2.74343e-25	-2.94432e-25	-1.18652e-25	9.20849e-25	-9.67272e-25	2.06168e-25	1.88876e-25	-9.17026e-26	2.33946e-25	-2.61289e-25	2.28662e-25	4.1616e-27	-9.31807e-26	7.51524e-26	-1.41268e-26	1.14539e-25	-2.34449e-27	-2.63842e-25	3.39572e-26	-2.5226e-25	3.44899e-25	7.72898e-26	9.03343e-24
1.08731e-26	-7.35854e-27	2.39781e-26	7.55842e-27	-4.83327e-27	2.78394e-26	-2.71731e-26	-1.79527e-26	3.43877e-26	1.90735e-26	1.15307e-26	2.31247e-26	1.23647e-26	-1.22058e-26	-6.26214e-28	-4.10371e-27	2.33991e-26	-3.07434e-28	-7.62279e-26	-4.67014e-26	-1.1926e-26	-8.29527e-27	-1.46566e-26	1.21053e-26	1.387e-26	-3.19696e-26	-1.63506e-26	-3.47634e-27	-1.70162e-26	4.46882e-26	5.65974e-25
2.25458e-27	-1.00573e-28	3.30003e-28	8.66212e-29	5.34155e-29	4.43841e-28	5.37454e-29	1.21116e-27	5.18316e-27	1.1814e-27	-1.19507e-27	-2.81058e-28	-2.10382e-28	-9.68647e-28	2.021e-27	-1.18126e-27	-3.10481e-27	1.23918e-27	1.77174e-27	-2.48276e-27	4.95129e-28	9.60941e-27	-1.06654e-27	-8.46407e-28	-6.29057e-29	-1.36013e-27	-1.37847e-27	-2.01659e-27	4.10298e-27	2.45078e-27	4.87437e-26
5.71489e-29	-2.54466e-28	-1.74653e-29	-2.56125e-28	8.45499e-29	-9.10652e-29	1.42542e-29	-6.37203e-29	1.18609e-29	-4.11201e-30	-2.98086e-29	-3.10083e-29	-6.81124e-29	2.59114e-29	-1.22244e-28	2.06018e-29	1.47619e-28	-7.76537e-28	-3.76616e-29	5.71126e-28	-1.85894e-28	-3.27453e-28	5.49738e-29	-1.42538e-28	-4.66614e-28	4.01784e-28	-1.12899e-29	-2.59279e-28	3.80601e-29	-1.29275e-28	4.70256e-27
-1.21016e-29	5.23173e-30	5.46406e-30	1.11367e-29	-1.30731e-30	-3.93948e-30	-4.53099e-29	-1.47838e-30	-5.40793e-29	-3.24421e-29	-1.36502e-29	5.32924e-30	-2.37986e-31	-1.29891e-30	-3.34136e-29	2.53813e-30	-8.07294e-30	-2.31894e-29	2.40608e-29	-6.24348e-30	-1.22965e-29	4.95607e-30	-1.53409e-29	-1.69169e-29	-5.64559e-29	-1.31985e-29	4.29149e-30	-1.14453e-29	8.12495e-30	1.01481e-29	4.437e-28
4.2127e-31	7.98469e-31	-7.87216e-31	7.3601e-31	8.15029e-31	-4.22348e-30	-3.46729e-31	-5.43025e-31	-1.44886e-30	3.00779e-31	1.19804e-30	-2.51035e-30	-2.92141e-30	-1.41665e-30	-2.43584e-30	2.31183e-30	6.93749e-31	-2.96693e-31	2.66343e-30	1.63133e-30	4.57827e-31	1.6492e-30	1.28863e-30	1.18617e-30	-7.79926e-31	2.79366e-31	-6.50293e-31	9.57984e-33	-7.23222e-31	-1.11763e-31	3.56362e-29
1.89878e-31	2.71309e-32	8.17149e-33	3.76785e-33	-9.99698e-32	7.47166e-31	7.33839e-32	2.30548e-31	1.56979e-31	7.13578e-32	-1.9214e-32	-3.69432e-32	-1.23775e-33	-6.99676e-32	-2.58697e-31	1.45029e-31	9.21722e-32	-1.38649e-31	3.85893e-32	6.55087e-32	2.80071e-31	-1.00986e-31	2.93942e-32	-3.00213e-32	-1.0487e-31	1.17407e-31	5.59924e-31	-1.84143e-32	5.53912e-32	-8.79463e-31	4.6503e-30
-5.97074e-33	-2.53239e-34	-8.89074e-33	-1.93008e-33	-1.26454e-33	-9.46179e-33	4.08597e-33	-7.66001e-33	-1.33768e-33	-1.10274e-32	-2.72232e-32	1.74959e-32	4.97009e-33	-5.79921e-32	-1.47288e-34	3.38547e-33	-1.5362e-32	-1.44339e-33	-1.15928e-32	3.97223e-33	2.31301e-35	9.26288e-34	1.10571e-32	-3.97889e-33	4.07272e-32	-8.36949e-34	-9.30488e-33	7.42419e-33	1.33311e-34	-6.33685e-33	2.76215e-31
-6.62575e-35	-1.92936e-33	2.94915e-35	-1.60156e-33	2.89495e-33	-1.96349e-34	-7.55745e-34	6.43324e-34	-1.83072e-34	2.48552e-33	1.21073e-33	8.67828e-34	1.4211e-33	-2.04204e-35	1.00041e-33	1.94101e-33	-5.5702e-34	3.39732e-34	2.46434e-35	-7.49307e-34	-3.95234e-35	1.46634e-33	1.99127e-34	-3.6441e-34	1.16083e-34	-1.5605e-33	5.13705e-34	-1.00199e-33	6.42153e-34	9.83358e-34	2.5805e-32
-1.19225e-34	-3.41902e-36	7.65445e-37	-8.83083e-36	4.36068e-35	-1.68501e-37	-2.58273e-35	2.14916e-35	-9.75419e-35	4.85098e-35	-1.14982e-34	2.46071e-36	1.40965e-34	-1.1916e-35	-2.79576e-34	-6.54447e-36	8.83854e-35	-2.47081e-35	7.4322e-35	1.03176e-34	-6.94972e-35	-1.93928e-34	5.17124e-35	1.88376e-35	-7.34245e-35	-4.44863e-34	-1.26815e-34	5.41657e-35	-2.2456e-35	3.85191e-36	2.27597e-33
6.44249e-36	-6.84041e-36	-1.22758e-36	2.33151e-36	-1.95881e-35	-1.8088e-35	3.70502e-36	2.91472e-36	-1.88377e-35	-1.74775e-35	3.94843e-36	3.57023e-36	8.0308e-36	-1.0564e-35	6.75296e-37	-6.54553e-37	1.80382e-36	7.14922e-36	-1.17791e-35	-2.62201e-36	4.89075e-36	-5.04226e-36	-2.78964e-36	3.85111e-36	4.46945e-36	5.041e-36	-1.71232e-35	3.15242e-36	5.65703e-37	-1.34654e-36	1.96523e-34
-9.95546e-37	-5.25897e-37	-1.3925e-37	1.10769e-37	1.60336e-37	7.46723e-37	-7.33371e-37	2.92883e-37	7.38859e-37	4.77989e-37	-8.43158e-38	-3.60638e-37	-7.38348e-37	7.8561e-37	4.53232e-37	-2.00258e-36	-3.19071e-37	2.66249e-37	-4.65797e-37	-3.33987e-38	7.73343e-37	2.74047e-38	-1.35736e-37	5.58601e-37	-7.39045e-38	-9.35584e-38	1.13643e-36	-5.16302e-38	-3.39713e-37	2.9464e-36	1.65676e-35
2.2814e-37	5.53281e-38	3.31453e-38	-5.92023e-38	-8.55191e-39	-2.33234e-38	8.33283e-39	5.91391e-38	-2.54269e-38	1.51781e-37	-4.79745e-38	-3.62536e-38	-7.11739e-38	3.64704e-38	-1.22686e-37	-1.23078e-37	7.72522e-38	-2.41561e-39	2.17741e-37	7.42468e-38	-4.37749e-38	-4.21995e-38	7.51817e-38	-4.64845e-39	-2.84529e-37	-1.04219e-37	4.78214e-38	4.29525e-38	7.85734e-38	1.24969e-38	2.19806e-36
-2.87614e-39	-2.353e-39	5.77826e-40	-1.21359e-39	-4.44159e-39	1.47996e-39	-5.62559e-39	3.83833e-40	-3.298e-40	3.51489e-39	3.45245e-39	-5.87492e-40	7.51921e-39	-1.32199e-38	-4.99756e-40	-9.77284e-39	3.62952e-38	-1.84789e-39	-6.68631e-39	-1.53222e-38	-3.43641e-39	-9.01098e-39	1.97317e-38	7.46102e-39	-5.74895e-39	1.21747e-38	-2.32531e-39	2.95719e-39	-6.17667e-39	4.67578e-39	1.91698e-37
-1.49178e-40	-1.81493e-39	-5.38223e-41	-1.12473e-40	-2.3088e-40	-1.92626e-39	-2.91267e-40	-1.28052e-40	-2.08407e-39	6.33204e-40	-4.18672e-40	-6.40039e-40	3.06365e-40	5.92941e-43	3.02323e-41	1.30937e-39	-4.80617e-40	9.80643e-41	6.11041e-40	-1.44255e-39	5.38297e-40	1.76685e-40	2.77796e-39	-1.2057e-39	1.55785e-39	-4.98382e-41	-7.99121e-42	7.95344e-40	-1.33538e-40	2.7e-39	2.27049e-38
2.38901e-41	-3.49315e-41	7.39827e-43	-7.55393e-41	-2.17426e-41	-1.52215e-40	1.88664e-41	2.48328e-43	-6.2336e-41	-7.81561e-42	3.22253e-41	-1.40809e-40	-2.46885e-40	-3.39637e-41	1.24213e-41	-5.06001e-41	1.10614e-41	5.71548e-41	-6.22123e-41	3.48658e-42	5.11814e-41	-4.74711e-42	1.57354e-40	9.77616e-41	-1.35116e-41	2.28973e-42	1.58181e-40	-1.0518e-41	1.1063e-40	4.13294e-41	1.69665e-39
-1.17699e-42	1.05394e-42	-4.30349e-43	-2.53008e-43	3.0388e-42	-1.46003e-42	-1.23914e-42	-2.46217e-42	4.7503e-42	1.04599e-41	-7.03083e-42	-2.86903e-42	2.37914e-42	1.01385e-42	-8.39592e-43	3.78823e-42	5.72541e-42	-5.92486e-43	-5.84321e-42	-8.19312e-43	5.3532e-42	1.40904e-42	-3.26393e-42	5.89822e-43	3.17379e-42	-1.71532e-42	6.33003e-42	1.08937e-42	-6.89745e-43	-1.04114e-41	9.12514e-41
-5.12574e-43	-6.99617e-43	-3.0659e-44	-7.33896e-44	1.01378e-43	-4.07121e-43	-2.35179e-44	-1.94256e-43	2.42216e-43	1.6809e-43	-7.42823e-43	2.04194e-43	1.41416e-43	1.30857e-43	7.68886e-44	-2.71914e-43	-6.22557e-43	-1.46149e-43	-3.46948e-44	-9.00389e-43	3.0299e-43	6.81055e-44	-5.96092e-44	-1.35418e-43	-5.04981e-43	-1.11306e-42	-4.62329e-44	1.57127e-43	-3.42354e-44	6.79585e-43	8.82604e-42
2.0843e-45	-9.16473e-44	6.52101e-45	-4.36483e-45	1.17929e-43	-5.55425e-44	-1.00124e-44	1.60032e-44	2.45644e-44	-1.15689e-44	4.6503e-44	-1.33164e-43	2.27145e-43	-4.12311e-44	-4.43793e-44	1.75529e-44	-2.96178e-44	-3.84015e-44	-9.50151e-45	-4.98309e-44	5.23656e-45	-1.80479e-44	2.42374e-44	3.50428e-44	5.31101e-44	1.56555e-44	2.21773e-44	-3.45252e-45	2.91951e-44	1.13826e-43	1.29755e-42
-1.35858e-45	-1.63476e-45	2.86634e-45	4.80503e-46	3.3436e-46	-1.55111e-45	4.34786e-45	-5.6168e-46	4.99723e-46	6.09208e-46	2.13158e-45	-1.34822e-45	1.78e-45	1.7538e-45	-1.51375e-45	-1.58766e-45	-4.22389e-45	7.83053e-45	-1.89907e-45	4.21945e-45	2.96472e-45	5.45348e-46	1.88936e-45	2.65216e-45	-1.44806e-45	7.24203e-46	-7.50733e-45	1.45821e-45	-7.30941e-46	5.13217e-45	6.75846e-44
2.81969e-46	-1.56621e-46	1.41379e-45	1.27277e-47	1.51465e-46	-4.5448e-46	-3.97378e-46	-2.24113e-47	-1.88869e-46	3.57228e-46	1.976e-46	-2.33679e-46	-2.47978e-46	3.68511e-47	4.40325e-46	6.99064e-47	5.46831e-46	-1.2608e-46	3.05779e-47	2.28073e-46	-6.91688e-46	-2.07729e-46	-6.43861e-46	1.36058e-46	-3.08265e-46	-3.57171e-47	6.32582e-46	7.56434e-46	-1.43185e-46	-9.15276e-47	9.24189e-45
2.65219e-47	3.05385e-47	-3.99648e-48	1.38176e-47	1.84333e-47	-1.19926e-47	-2.59697e-48	-4.7535e-47	1.73655e-48	-3.35451e-47	-1.14042e-47	-1.64448e-47	-4.75283e-47	8.84953e-48	-2.26169e-48	-3.57492e-47	9.475e-49	1.02433e-47	-2.77257e-47	4.97098e-47	-1.67845e-47	2.60987e-48	3.9734e-47	-1.89932e-47	8.54076e-48	9.19339e-48	-1.09786e-47	-5.92779e-48	-1.05109e-47	-2.82744e-48	5.27679e-46
1.87717e-48	-2.94653e-48	1.55314e-48	-3.53453e-48	-3.58649e-49	1.75677e-48	1.34651e-48	-6.34058e-49	4.37823e-48	-1.62365e-48	-2.28793e-48	7.07479e-49	-5.95729e-48	2.26845e-49	-4.22566e-49	2.09121e-48	-2.34814e-49	3.00079e-48	-2.50644e-48	1.72781e-49	4.73161e-49	-2.53039e-48	5.93766e-49	-4.83905e-48	-1.11992e-48	-4.0806e-48	6.26976e-48	-8.21891e-49	-7.32385e-49	1.85006e-48	6.09284e-47
-5.85663e-50	-4.8755e-51	1.90717e-50	-9.13229e-50	2.11442e-49	-2.34907e-49	-8.4293e-51	1.7428e-49	-4.33575e-49	-1.17463e-49	-6.79094e-49	7.15385e-50	8.85119e-50	7.11113e-50	3.84703e-50	2.18121e-49	9.629e-50	-3.39638e-49	-5.29366e-49	4.32964e-50	2.08812e-50	1.78605e-51	9.03567e-51	4.66922e-50	6.48427e-49	2.9713e-49	-2.46939e-51	-1.8246e-49	-2.45874e-50	-7.95868e-50	4.84242e-48
1.84195e-50	2.73814e-50	-6.01281e-51	-1.9233e-50	2.54249e-50	-1.74e-50	-5.62263e-51	-1.23445e-50	-1.96647e-50	1.02875e-50	-1.13867e-50	1.96354e-50	2.62991e-50	3.45958e-50	6.69442e-50	1.68256e-50	4.20045e-51	1.34236e-53	-1.36542e-51	-1.62232e-50	2.8646e-50	1.9901e-50	-4.31246e-50	-2.5377e-50	-2.00342e-51	5.0391e-52	-1.97408e-50	8.13374e-50	-7.30712e-51	-1.0301e-50	5.97523e-49
4.55259e-52	5.68849e-52	-2.87431e-51	2.08147e-51	-9.94043e-53	8.86069e-52	9.23416e-53	-4.9885e-52	1.63461e-52	-1.59717e-51	-3.95839e-53	1.59246e-51	-6.10429e-52	5.44507e-52	3.22583e-53	-5.34333e-51	-3.17494e-52	-1.96582e-51	-6.19115e-51	9.40731e-52	2.31678e-52	-1.23341e-51	-6.04653e-52	7.03329e-52	2.46023e-51	1.84732e-51	1.05452e-52	2.52379e-51	-2.07239e-52	1.72427e-51	3.85363e-50
1.67923e-52	6.16518e-53	-1.20162e-53	-4.64695e-52	-1.05977e-52	-4.30655e-53	-6.04055e-53	1.93138e-52	-2.09464e-53	-1.58101e-53	-1.90149e-52	-2.40126e-53	-1.17064e-52	1.71257e-53	1.54051e-52	1.45731e-52	-3.41724e-52	-2.94829e-53	-9.594e-53	-2.68317e-52	-9.15499e-53	-6.01962e-53	-1.20092e-52	-1.45208e-52	1.09346e-53	3.45611e-53	-1.0551e-52	1.5533e-52	-7.78099e-52	2.96456e-52	4.32716e-51
-1.07946e-54	-2.90941e-53	-7.48921e-54	-1.92063e-55	-1.64901e-53	5.43744e-54	-2.8866e-53	-1.7107e-53	9.19023e-54	6.34161e-54	4.87577e-55	-2.18305e-53	-9.68207e-54	-3.09831e-55	8.38385e-54	-1.40683e-54	-1.17534e-53	-1.87756e-53	6.68689e-54	7.61734e-55	1.95934e-53	-4.55039e-55	-5.04421e-53	1.85003e-54	-1.31625e-53	-1.35978e-54	-9.6764e-54	-1.37861e-54	1.18763e-53	2.58969e-54	3.13749e-52
8.68063e-56	7.30071e-54	6.60919e-55	8.74874e-55	-8.18415e-56	-2.03945e-54	3.94046e-55	2.77649e-55	2.04355e-54	-3.45453e-55	-3.18781e-55	-1.46402e-54	1.71876e-55	1.81288e-56	4.07445e-55	3.80724e-54	-1.71141e-55	4.81978e-55	-1.20169e-54	-2.20259e-56	-2.91654e-55	-1.10738e-55	1.02539e-55	-2.19258e-54	1.1115e-54	-1.05241e-54	3.0159e-55	6.27316e-55	-7.16514e-55	1.53927e-55	2.88304e-53
-1.24637e-55	-1.47132e-55	-1.11486e-55	-2.86667e-55	-1.7268e-55	-1.06855e-55	-1.23841e-55	1.69433e-56	3.27951e-57	-3.45337e-55	-1.76407e-55	3.4063e-56	-1.70968e-55	-2.03423e-56	-2.53352e-55	-2.45117e-56	-1.5645e-56	1.46297e-56	7.69404e-55	1.73358e-55	-4.25842e-56	-2.9143e-55	1.54294e-55	-1.94533e-56	-5.43589e-56	2.76206e-55	9.33697e-56	4.00703e-56	-2.68201e-55	9.42321e-57	4.34093e-54
1.06109e-56	-3.0441e-56	5.84829e-57	-3.05583e-57	4.65329e-57	1.57501e-56	3.16986e-57	-5.86858e-57	1.43028e-56	-1.47352e-56	-5.23189e-57	3.47154e-56	-1.53351e-56	4.84483e-58	5.75291e-57	-3.80494e-57	-3.90177e-58	1.47494e-56	1.19088e-56	1.37914e-57	-2.57743e-57	-7.10917e-58	6.16467e-57	-1.29625e-56	5.12851e-56	7.21729e-57	6.43199e-58	7.84542e-57	-5.26298e-57	-3.7083e-57	3.00566e-55
-2.00521e-57	-9.313e-58	1.69002e-58	7.899e-58	-1.48298e-57	1.33128e-57	-7.92444e-59	5.29808e-58	5.47738e-59	-1.36148e-57	-6.51042e-58	-2.87311e-58	-7.27192e-58	-5.74756e-58	3.27417e-58	4.43533e-58	-8.62846e-58	1.53293e-57	-1.27411e-57	3.45896e-58	-1.47551e-57	1.86563e-57	4.57242e-58	1.4575e-57	2.16647e-59	1.95993e-58	-7.90553e-58	1.92056e-57	3.19925e-58	2.60815e-58	2.45274e-56
-6.5244e-59	2.38927e-59	-2.02297e-58	-5.84061e-60	-1.30439e-58	-2.75553e-59	-4.55344e-59	-6.15231e-59	-2.24744e-59	-1.7613e-58	4.3886e-59	2.96564e-58	4.36657e-59	1.56925e-58	-2.9287e-59	4.87768e-59	-8.00859e-59	-2.23182e-59	4.10835e-59	-3.52179e-59	-4.12745e-59	-2.7512e-59	1.85926e-59	-2.36227e-60	8.52911e-60	6.32416e-60	3.53291e-59	3.91098e-59	-2.3162e-58	1.1074e-58	2.08013e-57
-1.29589e-61	-1.4939e-59	4.50907e-60	1.76159e-59	-2.54977e-59	-8.5523e-60	5.40259e-60	-7.73168e-60	-2.26568e-60	-1.33818e-60	1.33223e-59	-8.92338e-60	2.36921e-59	2.10329e-59	-9.18106e-60	1.49987e-60	-3.06044e-60	-1.20464e-59	4.6679e-60	-2.16553e-60	-3.33937e-59	1.19898e-60	-3.07776e-60	2.60986e-61	2.28937e-59	1.58202e-61	-2.70618e-60	2.66306e-60	1.12295e-60	-1.0465e-59	2.65514e-58
-5.18172e-61	2.37671e-60	1.46984e-61	-2.52746e-62	-7.15927e-61	2.91008e-61	2.85905e-62	-2.51346e-61	2.78608e-61	-2.24707e-60	-5.27717e-61	4.66742e-61	3.33312e-61	6.58754e-61	1.09833e-61	1.29563e-61	7.28365e-62	-9.7812e-62	-1.26933e-61	1.53173e-60	-3.38969e-61	-4.13281e-61	-4.77799e-62	-4.24934e-61	7.46773e-61	-1.96066e-60	-1.1405e-60	3.92835e-61	3.33051e-60	7.82063e-62	1.98094e-59
3.55802e-62	2.88754e-62	5.46103e-63	5.11019e-62	-2.41332e-62	1.05814e-61	9.65753e-63	-2.60546e-62	-1.48371e-62	-1.84392e-62	-6.16269e-62	-1.35836e-61	-7.59239e-62	-1.03583e-61	-5.46258e-62	5.17847e-62	7.61062e-62	-6.66688e-63	4.28572e-62	-2.09863e-61	1.18944e-61	-8.26271e-64	-1.06646e-61	-2.02494e-61	-1.08495e-62	-2.58368e-62	1.16524e-62	-5.80263e-62	1.97035e-62	4.05847e-63	1.69787e-60
-1.20988e-63	1.34615e-63	-1.12265e-63	-6.63658e-63	3.53776e-63	-1.68112e-62	2.09656e-63	1.93984e-63	1.62947e-63	-8.0073e-63	-2.36458e-63	7.88874e-64	-1.51301e-62	-1.17038e-62	5.13393e-63	3.66584e-63	-1.37546e-63	1.65328e-62	-9.89668e-64	2.03992e-63	-1.61542e-63	1.90778e-63	-3.23504e-63	-5.76666e-63	5.91826e-63	1.18634e-64	-1.56267e-62	-1.85184e-63	1.17144e-63	-1.15371e-63	1.42428e-61
3.03599e-64	-1.9365e-63	4.83602e-64	-2.11021e-64	-1.27506e-64	2.0284e-64	2.44886e-64	4.12959e-65	1.07209e-64	-5.74883e-64	-1.14758e-64	3.14242e-64	3.84039e-64	-7.49596e-64	4.43585e-64	-8.66778e-64	-3.5875e-65	-2.30375e-63	-1.03061e-63	-5.93221e-64	2.01009e-64	3.21585e-65	-2.50797e-64	-3.68698e-64	1.34741e-63	5.45877e-65	2.69952e-65	5.49127e-64	-5.94164e-64	7.08843e-64	1.52036e-62
2.90144e-66	4.00381e-66	-3.84811e-65	-8.96422e-67	-4.35317e-65	-8.03673e-66	1.95843e-66	-4.61843e-66	2.03846e-65	-1.05667e-64	4.7607e-65	-4.50512e-65	1.57487e-64	1.01272e-64	8.35634e-66	-6.35672e-65	8.9319e-65	5.48585e-65	-2.25082e-65	-1.10066e-64	1.6712e-65	1.50252e-65	-6.96523e-65	-1.09642e-65	3.38065e-65	-1.18451e-65	5.05942e-66	-2.8295e-67	-1.56285e-64	9.53168e-67	1.25116e-63
-2.42072e-66	-1.76256e-66	-3.14916e-66	-5.76983e-67	4.80496e-66	-3.80951e-66	-3.88742e-66	-2.67513e-67	1.23625e-67	-3.89078e-67	1.37955e-65	-4.42953e-66	-1.41271e-66	1.20243e-65	2.97631e-67	-3.70041e-67	1.17389e-66	-3.7016e-66	6.34737e-66	-9.70185e-67	3.12596e-66	-3.4669e-67	1.61287e-66	2.9244e-66	7.48672e-67	9.48007e-66	4.31626e-67	1.2256e-65	-1.03439e-66	7.88946e-66	1.05564e-64
-1.54995e-68	-7.05675e-67	1.20541e-67	9.43239e-68	-2.50116e-67	1.49927e-67	6.03702e-67	1.77434e-67	3.33047e-67	2.06771e-67	-1.28901e-67	-2.73767e-69	1.31295e-66	-3.1249e-68	2.3253e-69	-2.29945e-67	9.81851e-69	-3.21059e-67	5.06852e-67	1.02335e-67	4.79868e-68	-1.34017e-66	-5.22403e-67	2.77086e-67	2.98695e-66	7.02442e-67	1.27533e-67	4.99039e-67	3.13748e-67	2.7392e-67	1.23965e-65
2.31575e-67	2.0233e-68	-1.82909e-68	-1.86995e-68	-7.24178e-68	5.23669e-68	6.84956e-69	9.48292e-69	-6.20781e-69	3.43662e-68	3.39577e-68	-7.26692e-69	-2.04081e-68	-2.95667e-68	-4.27439e-68	6.71634e-68	-1.50227e-68	-1.04019e-68	1.00726e-68	-3.94857e-69	8.38535e-69	8.34376e-68	-3.99486e-68	5.44112e-69	5.64247e-68	8.78656e-69	-5.55321e-68	1.07261e-68	3.31206e-68	1.99536e-68	1.0328e-66
1.45674e-68	-8.65539e-70	-6.05688e-70	1.73335e-69	-2.95195e-69	7.63805e-69	-6.14352e-70	9.96035e-70	-9.65419e-70	3.76107e-69	3.84901e-69	3.84307e-70	9.51781e-71	-3.97403e-69	-1.61705e-69	-5.19768e-69	-3.94971e-69	-3.34875e-70	5.53546e-70	1.07721e-69	-4.73639e-71	2.44624e-69	4.65528e-70	3.0938e-69	-1.47589e-68	-9.39777e-70	1.20454e-69	1.71397e-68	-1.48012e-70	-1.79581e-69	9.77711e-68
1.79623e-70	2.61123e-70	4.50615e-71	-1.35212e-70	1.9449e-70	-5.7661e-71	-3.76869e-70	6.06317e-70	1.61824e-70	6.3347e-70	1.0969e-70	3.40508e-72	1.50525e-70	-1.97335e-70	-2.13378e-70	-4.37455e-70	-1.82507e-70	-2.01818e-70	-3.47628e-70	-3.10958e-70	-5.81323e-71	3.03915e-70	2.60145e-70	-1.373e-70	-2.37806e-70	6.34666e-71	3.36371e-71	1.27513e-70	-4.68672e-70	4.17275e-70	6.91421e-69
9.91501e-72	1.8217e-71	1.64242e-71	-5.38448e-71	-3.16022e-72	5.64271e-72	-1.0864e-71	-4.14877e-71	4.4749e-71	3.29834e-71	-1.9413e-71	3.97488e-72	1.61579e-71	-2.59227e-71	-1.85176e-71	-7.48082e-71	-2.67992e-71	1.33285e-71	-2.41032e-71	-8.15406e-72	-1.44055e-71	1.88679e-71	1.69626e-71	-2.07823e-72	2.41267e-71	4.56942e-71	2.47716e-71	-8.12232e-71	8.51247e-71	-2.36607e-71	8.05383e-70
5.24144e-72	1.1921e-71	-9.09408e-74	1.1844e-72	3.81122e-72	-1.0531e-72	4.97526e-73	6.55633e-73	-2.7424e-72	3.6678e-72	2.12073e-72	3.61329e-73	1.83461e-72	-7.76531e-73	1.06458e-72	-8.80998e-73	-1.27534e-72	1.36983e-72	-5.80627e-73	-4.59922e-73	-6.43921e-72	2.00737e-72	2.35716e-73	6.34077e-72	-1.911e-72	-6.59098e-72	1.36593e-72	-1.47317e-72	3.5271e-72	1.35178e-72	7.2833e-71
1.62051e-74	3.33406e-73	-4.12383e-73	-4.9609e-73	3.98523e-73	-5.91973e-75	3.88955e-73	-8.46809e-74	-1.94356e-73	8.81306e-75	-7.00138e-74	-1.84824e-73	4.61914e-74	1.25831e-73	-4.96207e-74	1.3459e-74	-1.35616e-73	1.58002e-73	-1.32266e-73	-1.53039e-73	3.59289e-73	1.24454e-73	1.46309e-73	-1.61085e-74	1.06748e-72	4.03735e-73	-4.15088e-74	4.94366e-73	-1.2166e-73	-1.64981e-73	6.34809e-72
-3.65743e-75	2.09739e-74	3.64351e-75	1.8925e-74	5.30133e-75	8.67806e-75	-1.25988e-74	1.9528e-74	-1.90371e-74	6.84522e-75	-4.57341e-75	-4.79625e-74	-8.36068e-75	8.90845e-75	-1.07165e-74	6.33948e-75	-8.80144e-75	-2.44355e-74	-4.06133e-74	1.13444e-75	1.70164e-74	-1.02762e-74	-6.47089e-74	5.54523e-75	3.4596e-74	-2.49463e-74	3.98338e-77	3.44594e-74	-6.17774e-76	-3.70343e-75	4.76943e-73
4.23085e-76	8.80565e-76	-5.85619e-76	2.27449e-75	1.64877e-76	7.13975e-76	1.00213e-75	4.20288e-76	7.9508e-76	2.08769e-76	3.83135e-75	-5.38678e-76	-4.27456e-76	-8.11845e-75	-3.77435e-75	2.86027e-77	-3.88963e-76	-1.52067e-75	-4.02459e-75	-3.31284e-75	-1.58947e-75	4.08685e-75	3.06165e-76	-6.61146e-76	4.34801e-75	8.24972e-76	-2.01391e-75	-5.05145e-76	-1.29613e-75	-8.12662e-76	4.98793e-74
-6.63038e-77	6.94779e-77	1.19761e-76	1.12933e-76	-6.50706e-77	-2.67737e-78	-2.35789e-76	-2.20896e-78	1.40015e-76	-5.30228e-79	3.5273e-77	-5.73376e-77	3.09235e-77	1.14229e-76	2.40297e-76	-1.26631e-76	2.34122e-76	-4.22895e-76	-6.55275e-76	1.41788e-77	3.12377e-77	-8.51582e-77	-4.03259e-77	5.59131e-76	-1.00848e-76	-5.8933e-77	3.58906e-76	3.95296e-77	-2.48181e-76	1.82927e-76	4.45111e-75
-9.45389e-78	2.25339e-77	2.38099e-77	4.08845e-78	-1.0006e-78	-9.82654e-79	-3.50686e-77	4.93072e-78	-1.9928e-77	-4.46643e-79	-1.18077e-77	5.11533e-78	-7.76702e-79	3.73617e-78	-3.77417e-77	-1.44391e-77	-2.46384e-77	9.71294e-78	3.09274e-78	-1.72203e-79	7.67943e-78	3.55927e-78	3.00171e-78	-2.30509e-78	-5.41018e-78	1.13318e-77	-5.10121e-78	-9.31035e-78	1.76858e-77	6.59375e-77	3.64799e-76
5.79182e-80	-5.27723e-79	2.37763e-80	7.33548e-79	-5.84925e-80	-2.79613e-78	-3.80498e-78	2.681e-79	3.76524e-79	-8.18273e-79	4.49273e-78	4.80502e-79	1.79415e-80	1.20768e-79	2.5837e-78	2.83012e-78	-1.74717e-78	5.89099e-79	-5.431e-79	6.57761e-79	1.07307e-78	-2.96375e-79	-7.72321e-79	1.62101e-78	-4.85503e-79	2.02038e-78	2.62996e-79	3.23921e-79	1.11922e-79	-3.346e-80	3.05293e-77
3.17634e-79	4.80581e-80	1.9683e-79	-1.22674e-79	-1.93516e-79	1.34438e-79	-1.01838e-79	-6.55404e-80	8.38737e-80	-3.79522e-79	-1.20332e-79	-2.37191e-80	-1.4047e-79	1.41913e-80	8.45483e-81	-2.73464e-80	9.28251e-81	-2.3778e-79	1.43865e-80	1.26018e-79	-2.15067e-80	-5.72365e-81	5.84673e-80	1.70304e-79	-5.61306e-82	5.63482e-80	-6.42523e-80	-1.57523e-79	-2.43501e-79	-1.29648e-79	3.27374e-78
-1.73399e-81	6.94915e-81	-1.64618e-81	-4.52296e-82	-3.17158e-81	-1.42065e-81	8.97557e-81	-2.85191e-80	4.08341e-81	-5.71944e-81	-1.49036e-81	2.80059e-80	6.52116e-83	-4.48547e-80	2.04847e-80	-4.15729e-81	1.91563e-80	-3.45987e-81	6.68887e-82	2.628e-81	2.92147e-81	4.12545e-81	3.26178e-81	2.15637e-80	-4.74217e-81	-3.50725e-81	-3.01436e-81	9.30902e-81	-1.47009e-80	5.24021e-80	3.07191e-79
3.73311e-83	4.04566e-82	-8.77578e-82	3.97306e-81	-7.2366e-82	7.9021e-83	1.54595e-81	7.69666e-84	1.05595e-82	-1.18781e-81	-2.66063e-82	-8.00324e-83	-2.42272e-82	8.14988e-82	-1.97318e-81	3.48e-82	7.03067e-82	3.39914e-81	-9.60971e-82	-2.39975e-82	4.57522e-82	-6.44351e-81	1.11636e-83	-1.36966e-81	1.93526e-82	-3.78728e-82	5.75098e-82	-9.54694e-82	-6.13839e-82	6.65009e-82	2.96327e-80
8.28346e-83	-4.92662e-83	2.2998e-83	2.21939e-85	-9.39092e-83	1.8459e-83	-8.25621e-83	8.31834e-83	-1.60619e-83	-6.46775e-83	1.51004e-82	2.47262e-82	5.48454e-83	-4.24906e-83	1.04905e-82	5.38239e-83	-1.69941e-83	5.76908e-83	-2.08723e-84	-5.63507e-83	3.85848e-83	-5.90207e-83	1.68569e-82	1.2177e-82	-2.30023e-83	2.95789e-83	-1.64791e-84	-5.73323e-83	3.81691e-83	-1.29123e-82	1.96843e-81
3.4891e-84	1.24156e-84	-4.67697e-85	-4.33687e-84	-9.93904e-84	3.22652e-85	6.87445e-84	-8.5861e-84	-3.38277e-84	8.11579e-84	4.91986e-84	3.45064e-84	-1.70769e-83	-7.59881e-85	-1.51014e-84	1.92045e-83	-3.35145e-84	2.1334e-84	-5.73872e-84	1.57287e-85	2.93285e-84	4.55208e-83	-2.87671e-84	-1.81608e-84	-3.36051e-84	-4.16241e-84	-1.33311e-83	-3.10417e-84	5.49275e-84	-7.82567e-84	1.95482e-82
1.80282e-84	2.83453e-85	2.88363e-85	3.38898e-85	2.1083e-85	2.92016e-85	1.40289e-84	4.86977e-85	-1.52804e-84	-2.58457e-85	-1.75936e-85	-1.3405e-85	-3.13757e-85	-1.99e-85	-6.50323e-85	-9.82325e-86	1.33935e-84	5.28615e-86	-7.47078e-85	3.11053e-85	-6.30716e-86	3.29291e-85	8.22843e-86	1.00138e-85	-1.32053e-84	-1.30013e-86	-2.24625e-85	-4.86067e-86	6.05615e-85	-4.62491e-84	1.83265e-83
2.42679e-86	1.91837e-87	-4.09538e-86	5.3041e-86	-7.16794e-87	4.5014e-86	6.51376e-87	1.18188e-86	3.57855e-85	-2.09891e-86	-3.0867e-86	5.88542e-87	1.71182e-86	4.15914e-86	1.42686e-86	8.30227e-86	5.12874e-86	-2.02812e-86	-2.75069e-85	-6.77921e-87	1.33948e-86	-6.08783e-86	6.0245e-86	2.64046e-86	2.9565e-86	-2.54501e-86	-2.40501e-86	4.15771e-86	7.8506e-86	-8.98302e-87	1.48476e-84
-1.81439e-87	1.20822e-89	2.60052e-87	-2.62038e-87	9.55834e-87	-4.41788e-87	2.26359e-86	-1.84151e-87	-5.02152e-87	-1.00751e-86	-3.4423e-86	1.30307e-86	2.85107e-87	-2.16773e-88	2.04693e-87	5.29903e-87	1.22108e-87	-6.60501e-88	1.30416e-88	2.29827e-88	6.82213e-88	5.82351e-88	-3.35421e-87	-5.99501e-87	-2.66529e-87	2.77742e-87	-1.27394e-87	5.17958e-87	-5.20794e-87	3.17207e-87	1.51597e-85
5.14444e-88	3.4662e-88	7.16131e-88	1.42045e-88	1.13228e-88	9.23734e-89	8.66492e-89	6.46876e-90	-5.03222e-88	5.08317e-89	-2.77703e-88	-2.22984e-88	-3.9821e-88	-4.4502e-88	4.66806e-88	2.31825e-89	9.00039e-89	5.83988e-88	2.53126e-88	-1.15902e-88	-2.61433e-89	-5.12331e-88	-3.3835e-88	-1.41352e-88	5.4539e-88	6.81517e-88	-1.41504e-88	-1.34806e-89	4.85868e-88	3.18352e-88	8.65323e-87
-7.82356e-90	-7.45938e-89	-1.30559e-89	9.5854e-90	-1.06433e-89	-1.05911e-88	2.61444e-89	3.96925e-89	-3.54574e-89	9.82728e-89	1.26924e-89	2.35476e-89	1.26269e-89	1.39545e-89	-4.11551e-90	4.35969e-90	3.41484e-89	1.38731e-89	-4.93236e-89	1.54206e-89	5.49592e-90	1.18118e-89	-1.1866e-88	6.88136e-90	7.84577e-89	-1.23543e-89	-4.84138e-89	-9.26582e-89	-1.40525e-88	-4.59921e-90	1.1251e-87
9.10699e-91	8.46079e-90	-1.87343e-90	3.33232e-90	6.11464e-90	1.00839e-89	-8.53926e-91	7.06532e-90	5.73748e-92	-1.46688e-89	-4.59149e-91	8.40278e-91	-6.20661e-92	3.75886e-90	-1.27673e-90	1.05798e-89	-8.51977e-91	2.85769e-91	6.11724e-91	-4.10791e-90	-3.06127e-90	2.86893e-90	-5.5733e-91	6.92146e-91	-2.57486e-90	-1.92597e-91	-6.11094e-90	-2.00095e-90	-1.79014e-90	4.65029e-91	9.65698e-89
1.83391e-92	5.06756e-91	8.36575e-92	-9.49685e-92	1.47968e-91	-4.00772e-92	8.28346e-92	2.51895e-91	1.15879e-91	1.64425e-91	2.95905e-91	2.7973e-92	4.22765e-91	3.27979e-91	-2.70774e-91	-7.69512e-91	-1.21458e-91	3.74612e-91	2.32018e-91	3.12725e-91	-5.26465e-92	1.58446e-91	1.67479e-91	1.66171e-91	-6.25756e-91	-5.12934e-91	1.96144e-93	-2.44127e-92	4.77952e-91	1.19227e-92	6.8622e-90
4.43937e-93	-1.16735e-92	1.23999e-91	-1.27548e-92	-5.0593e-92	1.00997e-92	1.4561e-92	5.62405e-92	3.9893e-92	5.8074e-93	-2.65742e-92	1.90497e-93	8.66962e-92	1.00045e-91	-1.13315e-92	2.68002e-92	1.05977e-92	-2.86818e-93	-3.65508e-92	1.90758e-92	4.29737e-93	-3.16934e-92	3.60689e-92	3.45102e-92	7.34882e-92	-6.21441e-92	7.7118e-93	-5.97484e-93	4.40818e-92	-1.28879e-91	1.08136e-90
-2.97987e-93	4.04298e-94	-2.06572e-93	6.91743e-94	-4.4956e-94	-1.13957e-92	-1.39597e-93	2.19918e-93	-1.53744e-93	-4.10153e-94	-2.30956e-94	8.13854e-94	-1.69415e-93	-2.0622e-94	-5.66189e-93	3.99097e-94	1.26317e-92	1.01328e-92	-7.46263e-93	-2.8193e-93	-4.88102e-94	-4.51595e-93	-4.51054e-94	-1.68302e-93	9.44286e-94	-3.14941e-93	-9.59881e-94	-1.84365e-93	2.1891e-94	1.75065e-93	8.15872e-92
4.95322e-94	5.19737e-95	-1.06418e-94	1.60531e-94	-2.89411e-95	1.3512e-94	-1.80319e-94	-2.83166e-94	2.6089e-94	-4.20648e-95	2.51656e-94	-1.43214e-94	7.85186e-95	2.16044e-96	-3.13237e-96	4.69052e-95	4.70266e-94	2.04708e-94	8.30707e-95	-3.91979e-94	1.40664e-94	3.02933e-94	-6.78922e-96	-5.36994e-94	-2.33293e-94	-5.11664e-95	1.34134e-93	5.88979e-94	-1.41451e-94	-2.46142e-94	7.01011e-93
-2.45518e-95	-4.04469e-95	1.06901e-95	-6.73543e-96	3.61894e-96	-3.00738e-95	-1.07233e-95	1.28733e-95	1.70922e-95	-1.62312e-94	1.92821e-95	1.27758e-95	-4.37388e-96	1.17647e-95	-2.83609e-96	-1.21442e-95	3.21998e-95	9.34834e-96	4.57363e-95	-3.59888e-95	2.99955e-96	4.66692e-95	1.31118e-95	-2.70899e-95	-8.87554e-97	-1.21623e-95	-9.98466e-96	3.67137e-95	1.31614e-95	-3.91003e-95	7.07448e-94
-3.3057e-97	2.05724e-97	-1.75472e-96	5.0886e-97	-3.17919e-96	3.57406e-97	-3.77367e-97	2.83789e-96	-7.75181e-97	6.42404e-97	-2.91002e-97	-5.09776e-99	3.87236e-96	2.10904e-96	-8.31639e-97	-9.6885e-97	6.15304e-97	-4.24801e-98	-3.932e-96	6.13265e-97	-1.87349e-97	3.37982e-96	2.09736e-96	8.44213e-97	-8.70557e-97	-6.165e-97	-9.12703e-96	-5.05221e-96	-1.87563e-96	-1.44021e-97	4.8445e-95
3.99291e-98	5.01514e-97	1.4644e-98	4.9899e-97	-5.17031e-98	-4.29184e-98	-7.02719e-97	-1.8114e-97	5.18936e-98	6.05715e-98	-3.62974e-97	7.23018e-98	6.91608e-98	4.80328e-98	1.49146e-97	1.33575e-97	-1.1022e-97	-1.79846e-98	-1.27619e-97	-1.49526e-98	6.43884e-97	1.36237e-97	9.81272e-99	1.07454e-97	3.85072e-97	-4.05379e-97	5.87629e-98	1.29116e-98	-3.2672e-97	-1.03034e-98	5.34852e-96
-2.41508e-98	-1.48468e-98	-3.84229e-99	-1.6624e-99	2.21971e-99	-4.52657e-99	-4.78231e-99	-2.08261e-98	1.59086e-98	-1.31556e-98	2.89947e-98	-1.35767e-98	-9.55574e-99	2.46586e-98	3.21684e-98	-2.12235e-98	4.0639e-99	6.98744e-99	4.03471e-99	1.3579e-99	4.91403e-99	-8.80317e-100	-1.08133e-100	-4.72686e-99	1.66858e-98	-2.45405e-98	-1.33902e-99	3.65027e-99	-6.17575e-98	7.38142e-99	3.78527e-97
-1.62013e-99	-3.20224e-101	-2.07175e-99	-1.53778e-99	3.6501e-99	5.89897e-99	1.20911e-99	2.9507e-99	-5.47047e-100	1.35383e-99	-8.5318e-99	-1.0956e-99	3.43262e-100	3.68202e-100	-3.71925e-100	3.12807e-101	1.09555e-99	-1.1155e-99	3.19932e-100	1.84436e-100	-1.15897e-100	5.47095e-101	2.62338e-99	3.62115e-99	6.78361e-100	6.38289e-100	-9.34913e-101	-1.44528e-99	1.49126e-100	-2.38956e-100	4.39876e-98
7.4904e-101	6.0112e-101	-1.24271e-100	-7.06984e-102	-3.10725e-100	2.05757e-100	5.30012e-101	-1.69859e-101	2.63998e-103	-2.48293e-101	4.03138e-101	1.41232e-100	-1.0224e-100	1.8829e-101	3.84031e-101	-7.12815e-101	4.48727e-101	-3.68264e-101	-1.23752e-100	2.02385e-101	8.07629e-102	5.5742e-103	3.94669e-100	-1.52812e-101	1.53174e-100	-5.55676e-101	-2.5096e-101	-1.1463e-102	-1.204e-100	1.36765e-100	2.42664e-99
3.9329e-102	4.21218e-101	-5.33184e-102	1.52636e-102	-7.6407e-104	7.98822e-102	-3.46272e-101	-3.12179e-101	1.55588e-103	1.19785e-101	-2.05416e-101	-8.40993e-103	6.70132e-102	-5.42183e-102	-1.65e-102	-3.24261e-102	3.32236e-102	3.45638e-102	3.78065e-102	-3.62938e-102	7.88993e-102	-6.00686e-102	9.08664e-102	1.80424e-102	1.09244e-101	-4.287e-102	-5.22917e-101	-4.03478e-102	-7.41149e-102	1.09502e-101	3.06231e-100
2.19237e-103	7.02655e-104	1.50349e-103	-2.48346e-103	6.66018e-103	-1.58056e-103	1.12086e-102	4.77026e-103	-1.54295e-102	8.22715e-103	1.64127e-102	3.26274e-102	-4.10046e-103	7.60473e-103	1.68938e-102	3.07224e-103	1.04212e-103	-2.34915e-102	-8.90655e-103	5.35571e-104	-9.45093e-103	8.19725e-103	-8.00859e-103	-6.41947e-103	6.72327e-103	-2.57845e-102	-3.14567e-102	-2.34091e-103	-1.79038e-103	-7.08596e-103	2.76703e-101
-4.95028e-104	1.14534e-103	-3.34142e-104	-5.94413e-106	-1.48608e-103	-1.6364e-103	-5.95853e-104	1.27107e-103	-4.26159e-104	-7.80136e-104	4.81959e-104	-4.90173e-105	1.42981e-105	2.68933e-104	1.72626e-104	-1.6722e-104	-9.26664e-105	1.43402e-103	-5.96855e-104	-9.73141e-104	5.45071e-104	7.68745e-104	-9.51405e-104	5.18905e-104	3.94867e-104	7.93797e-105	5.22027e-104	-8.98069e-104	-6.33867e-104	6.5933e-104	1.83985e-102
1.41586e-105	-8.50643e-105	-1.62392e-105	-5.05252e-105	-9.96942e-106	1.29904e-104	-6.57459e-106	-3.86311e-104	1.22935e-104	-2.24454e-105	5.6689e-106	1.05765e-104	2.50439e-104	-1.15153e-104	7.62482e-105	5.22676e-105	-2.66865e-104	-4.04072e-105	-4.1579e-105	2.64305e-105	-3.08687e-105	5.64247e-106	-2.15693e-104	-2.16041e-105	4.32572e-106	-2.47364e-104	2.291e-105	7.43003e-105	1.40425e-105	1.04864e-105	2.47219e-103
-4.20721e-106	-3.64271e-106	7.09367e-106	8.06678e-106	1.20755e-105	1.23029e-107	-1.86999e-106	-9.23614e-106	3.97619e-106	1.43523e-107	1.20742e-105	1.73436e-106	4.62356e-107	-4.212e-107	-1.03704e-106	-7.48184e-106	1.7029e-106	-1.17102e-105	9.27489e-106	7.39333e-106	-6.5567e-106	-2.84636e-106	7.35186e-106	1.06188e-106	-1.13532e-106	-1.2454e-105	5.45755e-107	4.5795e-105	-1.53789e-106	-1.7026e-105	2.00038e-104
-5.49499e-108	-6.01292e-108	-1.30303e-107	1.08222e-106	-6.15982e-107	1.7676e-106	4.0101e-107	-7.59703e-107	4.34324e-106	1.1773e-107	-2.026e-106	1.65917e-106	5.32954e-107	-4.2589e-107	-5.90772e-107	-7.92247e-108	8.59297e-108	1.1472e-106	1.37693e-106	2.91309e-107	1.40559e-108	-1.29827e-106	4.9429e-107	-1.4198e-106	1.80649e-107	-1.03499e-108	-8.15738e-107	1.18124e-108	-5.19032e-106	-3.19622e-108	2.70155e-105
-4.78179e-108	-3.33491e-107	2.25718e-107	2.96517e-108	-2.10542e-108	-2.00062e-108	-5.04601e-108	-2.74543e-108	-5.90122e-108	-2.9387e-108	-4.69247e-108	-1.10199e-108	1.771e-108	-6.66501e-109	-8.90782e-108	5.92355e-108	4.70053e-108	4.48102e-108	2.72627e-108	-1.00906e-107	1.10559e-108	-4.97186e-108	1.45505e-107	4.27292e-109	1.39895e-108	-3.48624e-108	1.33291e-108	3.05812e-107	9.4527e-108	-6.24969e-108	2.03024e-106
-1.08043e-108	-1.76794e-109	-5.07394e-109	1.36997e-109	9.17646e-109	-4.81055e-109	3.61186e-109	-2.35977e-109	-3.48232e-108	9.04618e-110	4.5611e-109	-7.713e-110	1.10087e-108	1.63568e-108	-1.1626e-108	3.46951e-109	-4.27867e-109	1.32589e-108	-2.89805e-109	-1.11578e-109	1.10892e-109	-5.26801e-111	5.36273e-109	6.5681e-110	2.0625e-109	-1.26205e-109	1.58899e-110	1.63473e-109	-1.0044e-108	-1.99129e-109	1.68382e-107
-1.37182e-110	3.74114e-110	1.45624e-110	-7.31454e-110	-1.64211e-112	1.69543e-110	-3.96096e-110	1.40994e-110	-4.88867e-110	3.07574e-111	3.2009e-110	1.64679e-110	-2.93374e-111	-7.54198e-110	-4.05722e-110	-2.29353e-110	2.55175e-110	1.26445e-109	-5.9791e-110	1.28068e-110	-1.50945e-111	-8.53263e-110	1.4251e-110	-7.32328e-110	-7.65818e-110	-1.20768e-110	-1.2211e-109	-2.36554e-110	-4.78599e-110	-1.53772e-110	1.14851e-108
7.02951e-111	1.66874e-111	2.43947e-111	1.03601e-111	7.11015e-112	1.33714e-110	1.00401e-112	-7.91652e-111	1.93135e-111	-2.08702e-110	1.92026e-111	1.59023e-111	9.10355e-111	3.66129e-111	2.67943e-111	-4.27474e-111	2.57372e-111	4.34803e-111	3.52077e-113	-3.02429e-111	-7.00786e-111	1.66779e-111	-1.00042e-110	3.72082e-111	-1.61942e-110	-6.09057e-111	-1.69873e-110	3.75519e-112	-2.60316e-111	-6.04412e-111	1.60981e-109
-5.04788e-113	4.79833e-112	-6.93455e-112	2.10625e-112	-8.03136e-113	1.01844e-111	-5.34519e-113	-8.75802e-113	4.32938e-113	2.19813e-112	2.52967e-113	-1.58782e-111	2.73756e-112	5.82095e-113	4.1736e-112	1.70639e-113	1.80824e-112	-1.24893e-111	-2.89186e-112	7.72229e-112	-6.27811e-112	-1.1205e-111	-2.40711e-112	8.34165e-112	2.61479e-112	1.24507e-112	-4.9825e-112	2.55598e-112	-5.39715e-112	-7.68798e-113	1.23876e-110
6.84978e-113	9.07366e-114	-8.59587e-113	-6.50669e-114	-9.47922e-113	1.05889e-112	-3.73671e-113	-7.27701e-114	-2.69846e-113	3.65768e-113	-1.12754e-113	-9.74888e-113	5.63735e-113	9.88358e-114	6.23131e-113	1.64395e-113	1.29293e-112	3.57977e-114	3.67933e-113	-1.17285e-113	-1.9874e-113	1.96634e-113	-1.4128e-113	-3.55615e-114	-3.65681e-113	9.45556e-114	1.91209e-114	5.15982e-113	-1.28319e-112	-2.26335e-113	1.2218e-111
-1.8923e-114	3.73373e-114	5.96844e-114	-4.13828e-114	-7.28856e-115	7.4924e-114	4.46459e-114	3.07731e-114	8.71839e-114	-6.57501e-116	-1.78462e-114	-4.51527e-114	1.46269e-114	6.93531e-115	4.55017e-114	-1.1099e-115	1.02698e-114	-7.94649e-115	1.38798e-114	2.5775e-115	3.98404e-114	-5.1333e-114	-3.62631e-115	9.62851e-114	-6.78802e-114	1.83219e-114	1.03891e-114	-4.7636e-115	9.27309e-115	1.71732e-114	8.87533e-113
-2.58748e-115	1.67902e-115	-6.64451e-115	1.80915e-115	-3.15489e-115	1.88282e-115	1.91244e-115	1.64865e-115	-6.53117e-117	-5.36463e-115	3.45171e-115	-5.33352e-116	2.76531e-115	9.32731e-116	-1.48832e-115	-1.94106e-115	3.79462e-115	-3.10855e-116	-9.69192e-115	-5.24852e-116	-4.77672e-116	-1.24239e-115	-3.04176e-118	9.20609e-116	8.23614e-115	-3.10857e-115	2.58281e-115	1.00733e-115	-1.21218e-114	-2.13503e-116	8.20975e-114
3.89804e-116	4.09387e-119	-6.85148e-117	6.85982e-117	-4.33864e-116	-6.37611e-117	3.81531e-116	1.56545e-116	3.34856e-117	5.26999e-116	-1.92872e-116	-2.41043e-116	-8.08143e-117	3.37237e-116	1.50203e-116	7.76252e-117	-5.90858e-117	-6.09953e-116	-2.22629e-117	2.45651e-116	1.68255e-116	-3.88533e-117	1.40698e-116	-2.55707e-116	1.0388e-116	-2.71241e-116	-4.21325e-116	-9.08989e-117	2.39516e-116	-1.96091e-115	7.83155e-115
-9.11762e-118	2.13139e-117	2.86372e-117	2.50301e-117	-1.39709e-117	-1.01591e-116	-5.19423e-118	-1.19601e-117	9.45778e-118	1.63854e-116	9.45915e-118	5.72266e-117	-6.81361e-118	1.82428e-118	9.56875e-118	3.91057e-117	1.43544e-118	1.48906e-117	-3.62238e-118	3.27362e-117	6.63242e-118	-1.45199e-117	-6.64603e-118	-2.31906e-117	-4.15534e-118	2.96867e-117	-3.22952e-117	2.12874e-118	1.0743e-116	2.12441e-117	8.14739e-116
-2.32064e-118	4.46907e-118	2.05608e-118	3.43355e-119	-3.49458e-119	9.80581e-119	-1.93503e-118	9.9924e-119	-1.0394e-118	1.209e-119	-1.26636e-117	1.56275e-118	3.40946e-119	-1.18619e-118	-8.45179e-119	8.58647e-118	-8.98765e-119	-5.9669e-119	3.77131e-118	6.40031e-118	1.6287e-119	-2.56224e-119	9.33707e-119	-1.19726e-118	-1.01788e-118	2.62833e-118	3.45688e-120	-7.04001e-119	-2.34545e-118	-7.49723e-118	6.82435e-117
-4.7431e-120	3.25072e-119	2.14811e-119	-2.66219e-119	-3.39901e-120	-1.22688e-119	2.20713e-119	-1.9659e-119	6.78632e-120	1.45383e-118	-1.56201e-119	3.85154e-120	1.92263e-120	-1.5086e-119	9.68277e-120	-4.4852e-120	3.37635e-120	-7.71023e-121	4.26172e-120	3.62177e-119	-9.9922e-120	-4.26073e-120	-5.05867e-120	-6.70978e-120	3.37343e-119	6.40026e-119	-8.06889e-120	1.13615e-119	-8.51765e-120	-1.31887e-119	5.55091e-118
-6.04147e-121	-5.9355e-121	1.46525e-120	1.32047e-120	6.01573e-121	3.15019e-121	-8.88111e-121	-3.60457e-120	-4.64778e-121	-8.03833e-121	-4.55393e-121	1.54194e-121	5.03115e-121	1.29686e-120	-2.49644e-123	-7.75427e-120	-3.20594e-120	-8.11781e-121	-2.64196e-121	-1.29146e-120	2.85611e-120	-5.28309e-121	-1.17513e-120	1.58599e-120	4.97523e-120	3.69398e-121	4.8391e-120	4.81245e-121	-8.90558e-121	-6.06437e-121	4.47085e-119
-1.00139e-121	-3.15925e-122	1.67976e-121	8.3399e-122	1.02963e-122	-4.90438e-121	-2.23878e-122	-2.05695e-121	1.95624e-120	1.06677e-122	2.4213e-121	-2.98971e-121	-3.50674e-121	1.94418e-121	4.25147e-123	-4.91384e-121	3.81469e-122	-1.08381e-121	5.52106e-122	4.33638e-121	-1.44585e-121	2.38606e-121	-4.67678e-122	-1.68029e-121	-3.96309e-122	4.42928e-122	-3.63164e-122	-7.49443e-121	5.75294e-122	2.54839e-121	7.07608e-120
-6.39197e-123	1.47867e-122	1.02477e-122	1.33913e-122	-1.36929e-122	1.3688e-122	-1.22426e-124	-5.7098e-123	6.27962e-123	3.55955e-122	-1.01934e-122	-7.51932e-124	-1.28081e-122	6.31335e-122	6.85115e-123	8.73149e-123	-1.0606e-122	1.16131e-122	2.97061e-124	-9.29744e-123	-1.64997e-122	1.70622e-122	-3.66951e-122	-3.51005e-123	1.93818e-124	3.7887e-122	1.26927e-123	-1.74175e-122	1.47864e-123	7.32541e-123	3.93528e-121
4.91629e-123	-1.0502e-123	1.04408e-123	-1.32907e-123	-8.4952e-124	-2.66196e-124	6.88701e-124	-4.17296e-124	-2.48273e-123	-2.43223e-123	6.60073e-124	1.07127e-124	5.10733e-124	-1.64099e-123	-1.65275e-123	-4.80302e-125	-1.62184e-123	1.57277e-124	7.93533e-124	-1.50063e-124	9.50509e-125	4.52187e-123	3.50911e-124	1.672e-123	1.96154e-124	-8.33454e-124	7.13884e-124	-5.01793e-124	-1.32957e-124	7.39244e-124	3.25761e-122
-8.10602e-125	-1.75632e-125	-1.52173e-125	1.8228e-125	1.78961e-124	-1.6074e-124	-4.92738e-125	1.7992e-126	-1.79896e-124	7.16117e-124	-1.18886e-124	-6.33032e-126	-2.2046e-124	1.11984e-124	1.48936e-125	1.48857e-125	-2.39334e-125	2.2913e-125	5.78059e-125	8.15079e-126	1.61007e-124	2.2505e-125	4.08551e-124	-1.6613e-125	5.19879e-125	-1.23257e-125	5.93868e-124	-2.76987e-124	-1.38843e-125	4.36025e-124	4.01285e-123
1.31413e-125	1.36976e-125	-4.87146e-127	-8.2849e-127	4.71666e-126	4.00098e-126	3.96463e-126	1.05946e-125	4.51121e-125	5.20434e-126	4.74152e-126	6.80909e-127	3.53972e-125	-1.82722e-125	5.76259e-126	-8.27282e-126	7.65516e-126	7.89038e-126	-4.23354e-126	-5.80367e-126	3.87102e-126	1.1238e-125	-7.06931e-126	-2.64642e-126	-5.76317e-126	-8.35663e-126	-3.61227e-126	6.94288e-126	2.88846e-126	-2.47769e-125	2.77623e-124
1.56376e-127	2.63806e-127	2.34106e-126	2.08361e-127	7.1156e-127	-7.0615e-127	-1.79893e-126	1.62695e-126	2.00634e-126	-9.43377e-127	-2.24672e-126	-9.2034e-128	8.59169e-127	-5.34927e-127	-3.49089e-127	-4.84037e-127	-3.19338e-127	-2.43409e-126	5.95592e-127	-2.94055e-127	-4.63856e-127	3.05507e-126	4.7521e-127	6.13026e-127	-5.09977e-127	4.69959e-127	-1.48774e-126	4.45271e-127	-7.78357e-127	3.82796e-127	2.76532e-125
-4.00155e-128	-2.59125e-127	2.31188e-127	2.8929e-128	-8.2793e-127	3.83732e-128	-5.08258e-128	6.16889e-128	2.17408e-128	-4.34129e-128	-4.27923e-129	-7.62857e-130	7.85749e-129	1.38602e-127	-1.36186e-127	-4.35907e-128	-8.00503e-128	-1.48423e-128	-1.62109e-127	-1.27518e-127	1.28331e-127	-5.52739e-128	1.16775e-128	-6.56441e-128	-1.09564e-128	-2.76468e-128	-2.71925e-129	-7.07806e-128	3.11058e-129	1.93859e-127	2.88903e-126
1.57249e-130	-2.9156e-129	-2.28746e-128	1.68922e-129	-3.0237e-129	9.30406e-129	-4.14835e-129	-9.26814e-130	-8.32591e-129	1.90575e-129	-1.27931e-129	1.84803e-128	-8.11975e-129	-5.1494e-129	-1.16984e-128	-2.67712e-128	8.33388e-129	-6.8874e-130	2.96083e-129	2.51574e-128	-7.9185e-129	-1.18828e-128	9.42901e-129	3.55915e-129	-6.36371e-129	-1.84156e-128	1.75849e-128	-3.37041e-129	-6.43688e-129	2.25145e-129	2.51123e-127
2.49914e-130	1.05924e-129	1.18798e-129	1.78177e-129	-6.69869e-130	-1.62568e-130	8.69394e-131	7.93696e-130	5.45699e-130	-1.78422e-130	-1.3772e-131	-9.0107e-130	-7.89656e-131	1.71574e-129	-7.3101e-131	5.42686e-130	1.9679e-129	-1.92978e-129	2.48872e-129	1.11934e-129	-1.25802e-129	1.00109e-129	-2.67565e-130	8.20459e-130	2.21485e-131	1.5042e-130	2.17157e-130	-1.35878e-129	1.0586e-129	-1.65276e-130	2.38667e-128
2.18652e-130	-2.5547e-131	-3.05454e-131	3.58036e-131	1.3187e-131	-2.80007e-132	-2.07334e-131	-1.40633e-131	8.57029e-132	1.2272e-130	6.10504e-131	4.0758e-131	-1.26113e-130	8.63892e-131	4.03509e-133	-4.01455e-131	3.22962e-130	-1.00403e-130	-2.10813e-131	-2.39493e-132	2.94801e-131	-2.71674e-131	2.59584e-131	1.34263e-130	-4.04404e-131	4.64485e-131	5.89829e-131	2.25072e-131	1.40019e-131	-2.06806e-130	1.90038e-129
-1.39071e-132	1.87882e-133	4.14185e-132	8.33706e-132	8.8674e-132	-1.05047e-132	-6.73845e-133	7.5577e-132	-7.88036e-134	-1.13576e-131	2.50858e-132	4.76411e-132	1.57069e-132	1.41162e-131	-1.48222e-131	-2.28116e-132	-8.50663e-133	-5.66502e-133	-2.2458e-132	4.00897e-132	1.96786e-131	4.5594e-132	-3.42163e-132	1.51545e-132	4.98763e-132	-2.37454e-131	-2.97937e-132	2.72886e-133	-1.33789e-132	1.02613e-131	1.64138e-130
-1.60518e-133	-2.95944e-132	5.23456e-133	6.38696e-133	-5.25746e-133	-1.64133e-132	1.40652e-132	-2.66907e-134	-8.86353e-134	-6.49275e-133	1.06229e-132	-5.06625e-134	1.92251e-133	7.08499e-133	6.41244e-133	4.45316e-134	-7.25085e-134	1.75548e-133	1.45263e-132	3.05234e-133	5.52041e-134	-4.5319e-133	4.39069e-133	-6.83489e-133	-5.39504e-133	6.43716e-133	5.6598e-133	-1.27455e-133	2.4479e-134	-8.40026e-134	1.69418e-131
3.62686e-134	1.38565e-133	2.82752e-135	7.24035e-134	-1.41037e-134	-2.60502e-133	1.85543e-134	2.39028e-134	-6.35475e-134	4.07352e-135	1.46786e-134	-1.41584e-134	-8.38836e-135	-1.00485e-133	-3.82022e-135	2.35122e-134	-1.76184e-135	1.70632e-134	2.62678e-134	-1.62394e-134	-4.51707e-135	9.0205e-134	-6.01424e-134	1.68842e-134	-1.66246e-134	1.36746e-133	1.45312e-133	4.73524e-134	3.8882e-136	-4.69007e-134	1.4262e-132
-5.64832e-136	-8.9592e-135	-1.26037e-134	2.23315e-135	1.47213e-135	-2.52223e-135	1.95586e-135	1.10299e-135	6.74379e-135	2.51524e-134	-2.9319e-136	-3.3127e-136	-2.32022e-135	3.34357e-134	-1.26032e-134	3.00182e-135	-1.53754e-135	3.76279e-135	7.44138e-135	-5.95215e-135	3.9518e-136	-2.19607e-136	2.07445e-135	-1.00446e-135	1.16762e-135	-3.44751e-135	-6.21156e-135	8.42396e-135	2.659e-135	-3.60145e-135	1.63194e-133
-1.69962e-137	-1.25936e-136	9.01314e-136	3.40437e-138	-2.85798e-136	-4.34982e-136	9.91486e-137	-2.51536e-137	7.61042e-136	-3.88101e-136	-1.00176e-135	-1.71827e-136	5.89737e-136	-3.23259e-137	-1.74785e-136	1.06076e-137	3.78131e-137	-1.67729e-137	6.27661e-137	-1.77834e-137	7.98608e-137	-2.60374e-137	-1.41046e-136	1.90134e-136	3.32695e-137	7.77204e-136	-7.33495e-136	-2.15869e-136	-5.59583e-136	4.67103e-137	7.96126e-135
9.26335e-138	-6.79341e-137	-1.48902e-137	7.02257e-138	6.40086e-138	2.81036e-137	-2.51357e-137	1.54331e-137	-3.14328e-137	5.09441e-137	3.15186e-137	-3.47066e-138	2.07304e-138	8.86839e-138	-1.78825e-138	-1.75032e-137	9.39778e-138	-1.59e-136	-6.17775e-138	-5.98174e-137	-2.3549e-137	-5.76066e-138	2.06397e-137	-1.22119e-137	3.3367e-137	6.41718e-138	1.57777e-137	2.35891e-137	1.70462e-136	8.10577e-138	8.76056e-136
6.78478e-138	-2.92479e-138	3.75574e-139	-4.56004e-140	1.85473e-138	-8.78162e-139	1.0583e-138	-1.17479e-137	-2.23086e-137	3.87393e-138	-2.4713e-138	1.4863e-139	-8.33908e-139	5.34003e-139	1.94784e-139	-9.64243e-138	3.3888e-139	3.76571e-138	-1.16993e-138	-3.74075e-139	-2.23479e-138	-3.68683e-141	1.90423e-139	-9.81263e-140	7.00127e-138	7.50411e-138	1.26937e-139	3.03634e-138	-3.14388e-139	-5.95298e-140	9.18957e-137
3.41863e-139	1.8515e-139	1.17591e-139	3.20488e-139	-2.50802e-140	6.36672e-139	-1.17901e-139	6.0291e-139	5.85369e-139	-1.41996e-139	-8.67562e-140	-8.23911e-139	2.62898e-140	-4.53484e-139	-6.41879e-139	-8.26637e-139	5.45018e-140	2.57312e-139	-1.08166e-138	-5.92898e-140	3.02123e-140	-4.12247e-139	-2.34287e-139	5.53998e-139	1.89322e-139	1.53398e-139	-1.05667e-139	4.82617e-139	2.39801e-139	-2.68697e-139	1.0057e-137
-4.71737e-141	2.62983e-141	-1.70848e-141	-3.72886e-140	1.86519e-140	-2.90545e-141	-1.41841e-140	3.55473e-140	2.03156e-141	3.79232e-140	1.82998e-140	-5.95682e-141	-1.42833e-141	-7.71173e-140	-2.87614e-140	5.36914e-140	2.78839e-140	-2.48638e-140	3.96726e-140	7.9594e-141	-1.15155e-140	1.05775e-139	-8.61418e-141	2.5364e-142	-3.17593e-140	7.34387e-142	1.28244e-140	5.48789e-140	5.40505e-141	-2.24118e-141	6.77224e-139
-9.03786e-141	-1.07061e-141	1.5218e-141	-8.00083e-142	-2.13758e-141	-2.03337e-143	-6.48855e-141	-4.42732e-141	4.43329e-142	3.25171e-141	-3.92574e-141	-1.51066e-141	4.61738e-142	-4.03143e-141	-1.25342e-141	-3.02536e-141	1.04674e-141	3.02199e-141	4.41253e-141	-4.49458e-141	-4.39317e-142	1.39902e-142	-8.77955e-142	-1.02789e-141	-6.38446e-142	-1.86197e-141	-2.72461e-141	6.53571e-143	-1.14158e-141	-1.61634e-141	6.69167e-140
-6.25286e-142	-8.62603e-143	-1.13986e-142	7.73826e-143	-1.41707e-142	-4.37966e-142	5.54607e-142	4.05424e-142	-1.28194e-142	-1.82765e-142	1.62153e-143	-4.26662e-142	-2.48488e-142	3.17413e-143	-4.15623e-144	2.60077e-143	-7.34102e-143	1.12095e-142	2.77099e-142	1.04018e-142	-2.29092e-143	-4.15496e-142	-3.58706e-143	2.70099e-143	6.68657e-143	7.20549e-143	-1.46954e-142	-7.31447e-143	-1.24013e-142	-5.49255e-143	5.11271e-141
-6.21893e-144	-1.06223e-144	-6.54184e-143	1.91536e-144	3.5074e-144	3.19765e-143	-4.60152e-143	1.19586e-143	-3.68977e-144	-8.63407e-144	-1.12208e-143	-1.49607e-143	-1.60204e-144	4.8084e-143	-8.99889e-144	-4.88902e-143	-3.3387e-144	-4.57325e-144	1.02808e-142	2.14588e-144	6.05349e-144	-1.15779e-143	2.38465e-145	2.20254e-143	-5.64733e-145	-7.76085e-144	1.93647e-143	-4.77041e-144	-9.7823e-144	-4.17817e-144	5.13336e-142
8.95941e-145	2.25702e-144	1.0488e-144	5.69062e-146	8.0132e-146	3.87863e-145	-1.06813e-145	2.94428e-145	-1.20478e-144	-1.4615e-144	5.62961e-144	2.94284e-144	1.0314e-145	1.59415e-144	3.01221e-144	2.58769e-144	-2.56116e-144	1.34654e-145	-2.49601e-145	-4.46333e-146	-2.2493e-145	-1.69302e-144	-3.45244e-146	1.79183e-145	4.8787e-145	2.27244e-144	1.61487e-144	2.48259e-145	3.27429e-144	-5.56958e-146	3.6739e-143
-1.96267e-145	-2.59528e-145	-2.15405e-145	1.33284e-145	-3.59102e-145	2.18182e-145	5.39524e-146	1.79225e-146	-4.16951e-147	3.63858e-145	-2.01911e-145	-3.01145e-145	4.54365e-146	-6.17642e-146	-1.41952e-145	2.91706e-146	-2.48168e-146	2.84646e-145	6.15588e-147	-9.91765e-147	1.39307e-145	-6.01578e-146	-5.93102e-146	-4.20299e-146	-1.0018e-145	-3.0936e-147	1.5056e-145	5.35433e-145	2.72905e-145	-6.8649e-147	4.29843e-144
-6.45614e-147	6.7536e-147	6.41016e-147	-2.73523e-147	-4.19027e-146	-3.39235e-147	1.8973e-147	5.28247e-148	1.70964e-146	-3.75366e-146	4.10215e-147	-9.60928e-147	-2.28101e-146	1.67529e-146	1.92431e-146	-9.47433e-148	1.96423e-147	-1.08037e-146	-6.76581e-146	1.43776e-146	4.30759e-146	7.48973e-147	1.59637e-148	2.26251e-147	1.63433e-146	1.02218e-146	1.82848e-148	-1.18678e-146	5.16158e-148	2.23145e-146	4.07411e-145
3.32256e-147	-3.59679e-147	-2.67729e-148	1.86575e-147	-4.95773e-148	-4.21844e-148	-1.09755e-147	-4.96877e-148	-1.60861e-147	2.80183e-147	-2.95351e-147	-5.53978e-148	2.46984e-147	-1.07269e-147	-2.57317e-148	4.72303e-148	1.252e-147	2.10951e-147	-2.65625e-148	2.89065e-148	5.14787e-148	1.39511e-147	-1.55201e-148	1.49671e-148	-3.27109e-148	-1.97958e-148	-2.16205e-147	-2.07955e-148	-4.39119e-149	1.44414e-147	3.4269e-146
-8.2507e-149	-2.60869e-149	-3.27173e-149	-5.09125e-149	-1.41329e-149	-4.71544e-149	5.32173e-149	3.21104e-149	2.11826e-148	1.54665e-149	2.1857e-148	-3.93978e-148	-3.90137e-150	1.14443e-148	-1.52238e-149	-9.67029e-149	-5.65722e-148	2.75707e-149	-7.46694e-149	-5.51088e-149	3.97561e-148	1.60313e-149	-5.17367e-149	-7.56241e-149	2.8057e-148	-8.20808e-149	-1.1402e-148	6.16412e-149	3.04352e-148	-6.21988e-149	3.57784e-147
-5.70475e-150	2.60441e-151	-9.39968e-151	-2.15858e-150	-7.87247e-150	-6.22028e-151	5.33256e-150	1.19739e-149	1.75375e-150	7.37133e-151	-3.5384e-150	-2.08916e-149	-1.53828e-149	-1.98237e-149	-6.15486e-150	-3.16976e-150	-4.69877e-151	-8.74752e-150	4.96172e-150	-3.99847e-150	2.95264e-150	4.74507e-150	-9.9051e-150	-1.83362e-149	-7.05355e-150	1.02919e-149	7.04481e-150	2.52455e-150	1.18229e-150	-2.78127e-149	2.16343e-148
-1.0541e-151	1.98158e-150	-1.26245e-152	2.6375e-150	1.87683e-151	4.65906e-150	1.17114e-150	-4.90238e-150	9.41157e-151	-6.58466e-152	6.21305e-151	3.77333e-150	1.45081e-150	-3.65061e-151	8.97372e-151	1.01576e-150	-1.30316e-150	6.70859e-151	-1.06854e-150	-2.04264e-150	1.94564e-151	-1.055e-150	-1.46552e-150	-1.04482e-151	2.79336e-151	-3.01938e-151	-9.12018e-152	2.32949e-150	-7.43925e-152	2.08133e-150	3.78505e-149
-2.16224e-152	-5.06323e-152	2.02658e-151	-7.14015e-152	-5.74563e-152	1.13508e-151	1.01625e-151	3.30102e-152	-5.12242e-152	6.46476e-152	1.81004e-151	-2.02271e-152	-6.79399e-153	2.60795e-151	-9.35505e-153	-3.11953e-151	6.11562e-153	-3.24603e-152	-3.03059e-152	1.88327e-151	3.48044e-152	5.77059e-153	1.29996e-152	-1.33837e-151	4.99548e-152	2.74653e-151	-1.04029e-151	-4.34791e-153	-1.14642e-151	-5.40319e-153	2.55556e-150
2.35956e-154	3.25343e-152	-4.18259e-153	-1.6537e-153	-7.18812e-154	4.66302e-153	1.88037e-152	-1.03873e-153	-1.94227e-153	3.8048e-153	6.5899e-153	-4.26782e-153	3.4016e-153	1.00619e-152	1.79424e-152	2.26188e-153	5.67658e-153	-3.0822e-153	5.96478e-153	-3.85352e-153	3.82786e-153	1.22757e-152	8.58908e-153	1.60054e-152	-1.02523e-152	6.07017e-154	-3.02406e-152	2.96936e-154	-5.31548e-153	-7.67627e-153	2.27767e-151
1.22399e-153	-3.11236e-154	1.52765e-154	1.66941e-154	-5.48622e-154	5.40368e-154	-4.27406e-154	-1.23794e-153	-3.63088e-154	1.20125e-154	1.26807e-153	-2.50855e-154	6.98932e-154	-3.01343e-153	-4.34521e-154	1.94298e-154	-3.54486e-154	8.40568e-154	-8.64731e-154	-3.35895e-155	-1.80968e-153	2.22742e-154	-6.16024e-154	2.15944e-153	-1.15262e-154	-1.01589e-155	-1.57636e-154	-3.06578e-154	1.65206e-154	1.94737e-154	1.88034e-152
1.6885e-156	5.19552e-155	7.79729e-155	-7.11381e-156	3.43596e-155	-2.79035e-155	2.64743e-155	-9.16735e-155	-3.48913e-155	8.42086e-156	-2.66887e-155	2.62194e-154	2.71293e-155	-2.22388e-155	-5.40206e-155	-1.04904e-154	-6.51398e-155	4.6808e-155	4.25642e-155	1.13202e-154	-3.92057e-155	7.07751e-155	-5.88297e-156	-2.34275e-155	-1.44492e-154	5.46019e-155	1.25556e-154	5.16594e-155	-1.89383e-154	1.86018e-155	1.85093e-153
5.08669e-156	9.52321e-156	-3.32967e-156	2.52718e-156	2.60282e-155	4.5556e-156	2.44813e-156	8.55603e-156	-4.34662e-157	1.22794e-155	1.47533e-156	5.71512e-156	5.34068e-156	-5.84772e-156	-5.2042e-156	1.19695e-155	-1.81201e-156	-5.21818e-156	-3.93239e-156	2.7704e-156	-4.16944e-156	-4.08702e-156	2.08109e-156	4.76613e-156	-1.87089e-157	-1.24967e-155	6.37291e-157	3.45188e-156	-1.21471e-156	1.88996e-157	1.57335e-154
5.14639e-157	-4.66076e-157	5.10185e-158	-4.76011e-157	5.85123e-157	4.91185e-157	-5.84649e-157	-4.87008e-158	3.30922e-158	1.69226e-156	-5.24992e-157	6.94723e-157	3.03293e-156	-1.14691e-157	6.45904e-158	9.39008e-157	2.9053e-156	-5.9165e-157	5.98461e-159	-8.56897e-157	1.85495e-157	-1.42034e-156	-1.59893e-158	-7.04967e-158	-1.33838e-157	-2.28923e-158	-8.8428e-158	-3.96989e-158	-5.37381e-158	-7.1844e-157	1.74229e-155
1.50255e-158	-1.35532e-158	6.56181e-158	-6.16075e-159	4.02599e-159	-2.3892e-159	6.2884e-158	2.2215e-158	4.26457e-158	1.17358e-158	2.13724e-159	6.54703e-158	1.02117e-158	2.302e-158	-2.51723e-158	3.76667e-157	-1.12411e-158	-3.38334e-158	2.74428e-158	1.04191e-158	-9.16972e-158	8.372e-159	9.47232e-158	1.79846e-158	1.1201e-157	-7.88246e-158	-1.03198e-158	-3.33851e-159	-2.75179e-159	-6.40971e-159	1.2583e-156
-2.28178e-159	-1.24498e-159	4.64075e-160	2.02634e-159	-1.11967e-159	-9.84096e-159	-2.46681e-159	8.84585e-160	-2.33036e-159	-2.93547e-159	-2.4757e-159	-3.68688e-159	-9.81818e-161	1.13107e-158	3.05654e-161	-2.50518e-159	1.81535e-159	4.23002e-159	-3.80775e-159	-2.8249e-159	1.80679e-159	3.83334e-159	5.29151e-159	5.02848e-160	-2.3267e-159	-6.69942e-160	-7.70599e-159	-4.92963e-159	1.4513e-159	-6.47857e-159	9.33769e-158
1.15651e-160	-7.70387e-161	7.4168e-160	1.33337e-159	-8.01741e-160	-3.46771e-160	-1.31306e-159	-4.00401e-160	5.10167e-160	1.17591e-160	-3.89204e-160	7.9363e-162	4.02548e-160	1.85003e-159	1.05801e-159	-5.018e-160	9.2825e-162	3.42153e-160	-3.96793e-160	1.40231e-160	-1.84137e-160	2.69558e-161	3.41767e-161	-4.54239e-160	-2.59994e-161	-5.14943e-160	7.26721e-161	-3.16678e-160	-2.35499e-160	9.7651e-160	1.36973e-158
1.66413e-161	1.01783e-160	1.15821e-161	-1.54484e-161	1.24734e-161	-1.95171e-161	-3.83876e-161	4.56207e-161	3.35381e-161	1.54756e-160	1.66951e-161	7.21226e-161	1.36598e-160	-3.94847e-161	-2.15908e-161	4.83291e-161	-2.14578e-161	-5.41821e-161	-3.34622e-161	-8.75164e-162	1.1038e-160	7.96286e-162	-1.6335e-162	5.01725e-161	-7.92999e-162	1.46936e-161	-4.01173e-161	-1.1704e-161	-1.32924e-160	-3.24507e-162	1.28318e-159
6.42068e-163	-1.88697e-162	2.64964e-162	-1.25513e-161	-6.50376e-163	4.57641e-162	5.50399e-163	1.39344e-162	2.12449e-162	-7.17801e-162	1.71112e-162	1.06853e-162	-5.29721e-163	-8.40583e-164	-5.86617e-162	2.48568e-162	5.04552e-162	3.20734e-162	4.79654e-162	-3.31165e-162	-2.96892e-162	4.34203e-162	4.49559e-164	-3.64759e-162	-3.46425e-162	8.88674e-163	1.52494e-162	1.08898e-161	2.68654e-162	-2.41645e-162	9.51836e-161
-1.24276e-163	5.4738e-163	-3.1554e-164	2.19501e-164	4.33227e-163	-2.44883e-163	3.86245e-165	2.43254e-164	6.93307e-163	2.08215e-163	1.05815e-164	-1.97669e-163	-5.67241e-164	9.81942e-164	-1.06438e-163	-1.82002e-163	-2.00115e-164	-7.48187e-164	5.94971e-163	1.68825e-162	1.37897e-164	-2.07832e-164	2.073e-163	-5.65825e-164	7.85464e-163	-5.0858e-164	-5.76166e-164	-2.71312e-164	1.1066e-163	2.37278e-163	6.93011e-162
-1.3875e-164	3.23177e-164	3.03441e-164	-1.92132e-164	-8.24278e-165	-1.61829e-164	-8.54906e-165	-1.92273e-164	3.64437e-164	-4.31688e-164	-7.8834e-164	-1.11764e-163	-3.4407e-164	-2.68179e-164	1.48635e-164	-3.44793e-165	-1.14302e-164	-7.33927e-166	-9.27114e-165	-4.44967e-164	5.74835e-164	-2.06163e-164	4.63978e-164	-1.07767e-163	-8.87212e-165	-1.08258e-164	-6.6974e-165	-6.95486e-165	-2.29598e-164	-9.14688e-165	8.61352e-163
-3.43785e-165	1.11665e-165	-6.73426e-166	7.44346e-166	3.34524e-165	-3.38646e-166	-1.61419e-165	-1.45826e-165	-1.30807e-165	-8.08847e-166	-5.16446e-166	1.56211e-165	-2.59187e-165	-4.72973e-167	-7.31354e-166	3.0068e-166	-1.61124e-165	1.10132e-165	1.61137e-164	-8.147e-166	-1.05873e-167	-1.274e-164	-1.6745e-165	-1.29689e-166	8.59323e-165	-3.36052e-165	-2.10276e-165	1.91488e-165	-6.02377e-166	-3.37418e-165	7.47389e-164
1.85658e-166	2.7833e-167	7.43512e-167	-4.13425e-167	-2.22636e-166	-5.25791e-167	1.10441e-166	-1.44421e-166	-6.57307e-167	9.90014e-167	5.60619e-167	1.11653e-166	-2.15389e-166	1.27681e-166	8.78035e-167	5.54808e-166	-4.56128e-167	2.53204e-166	-9.69872e-168	-7.71908e-167	1.53538e-167	3.8875e-167	-4.22817e-166	2.76679e-167	-2.28824e-166	-3.67027e-166	-8.99541e-167	5.42721e-167	3.96937e-166	1.56186e-166	4.36101e-165
-5.94607e-168	-4.94915e-168	1.96653e-168	4.11854e-167	6.18289e-167	5.39679e-168	-8.32188e-168	-6.33222e-168	-3.30197e-167	7.16325e-168	-3.20904e-168	1.47192e-167	-8.23613e-168	1.67675e-167	1.74325e-167	-3.87704e-167	-4.03292e-167	3.01166e-167	4.00753e-168	6.63833e-168	-8.74257e-167	-3.48686e-168	-4.83317e-169	3.31043e-168	1.10732e-168	-1.34227e-168	-1.50274e-167	-1.75543e-167	-8.26236e-168	3.15005e-168	4.97486e-166
1.30745e-168	-1.056e-168	-1.68031e-168	6.83736e-169	3.20539e-168	-1.64433e-168	1.84696e-168	2.85163e-168	-7.21843e-169	1.0964e-168	1.27603e-168	-1.57095e-168	-9.72775e-169	-1.80115e-170	-1.02224e-169	-3.4641e-168	2.86563e-168	-1.23819e-169	-2.77932e-168	-1.39298e-169	-1.12827e-168	5.58801e-168	1.15165e-168	6.56675e-170	-4.45488e-169	1.13443e-168	-1.47829e-168	-1.92243e-168	4.58803e-168	1.73959e-169	4.70825e-167
-2.24484e-170	-2.06531e-169	-2.33305e-170	8.20066e-170	5.47526e-170	1.16042e-169	-1.36369e-169	-1.31191e-170	-2.50088e-170	-1.52444e-170	1.05743e-169	6.84673e-169	5.6073e-170	4.72207e-170	5.56272e-169	2.45739e-169	6.84476e-171	5.54103e-170	-2.38723e-169	9.00832e-171	-2.4896e-169	-3.26447e-169	1.27625e-169	-4.26234e-170	3.83863e-170	6.34614e-170	-5.10906e-169	1.15489e-170	-3.72779e-170	1.95664e-170	4.12736e-168
3.07213e-171	6.57993e-171	-2.36512e-170	1.28643e-171	4.94553e-171	-1.29589e-170	-2.29302e-170	-2.75426e-171	1.34586e-170	-3.02546e-170	2.11497e-171	-1.74251e-170	7.68634e-172	2.9255e-170	-9.4285e-171	4.39517e-171	1.07633e-170	-4.70734e-171	-3.0826e-171	2.49975e-171	-1.19849e-170	-4.28492e-171	2.67268e-170	-3.81366e-171	-1.34236e-170	-2.19541e-172	-1.50558e-170	2.11391e-171	-1.39421e-171	2.29056e-170	3.08255e-169
9.10445e-173	-3.09554e-172	5.5587e-172	-1.34019e-171	1.30219e-171	-4.32414e-171	5.10697e-173	1.34889e-172	-4.75896e-171	1.09986e-171	3.93811e-171	1.87964e-171	-9.23623e-172	-9.03225e-172	3.36051e-172	3.05668e-171	7.79446e-173	-1.52372e-171	-6.5655e-172	1.14222e-171	-3.11929e-173	3.44458e-171	6.68201e-172	-3.00608e-172	3.20794e-172	6.2489e-172	-4.25903e-172	9.68388e-172	2.40979e-171	-7.09065e-172	3.8309e-170
1.34197e-172	-4.17751e-173	-1.52198e-173	-7.33629e-173	-9.44635e-174	-1.21676e-172	-1.31392e-172	-1.54504e-172	-2.13507e-172	7.4516e-174	-2.0912e-173	-9.26588e-173	-3.73325e-173	4.011e-173	9.08127e-173	-3.29491e-173	-3.71892e-173	-2.9673e-173	-2.94201e-172	-2.72651e-173	6.76296e-172	-3.26056e-173	3.96753e-173	3.10056e-173	-6.95124e-173	2.12173e-174	7.17334e-173	4.40746e-173	-3.22751e-173	-1.22231e-173	2.61716e-171
7.66293e-175	4.2259e-174	-4.75725e-173	-1.26277e-173	3.86745e-174	-2.69502e-174	-3.17967e-174	6.2201e-174	-1.82632e-173	5.0865e-175	4.8403e-173	-3.80579e-174	3.00117e-174	-1.55422e-173	5.55517e-175	-3.19686e-175	-3.84956e-174	4.57044e-174	9.69753e-174	-9.04521e-175	-2.97701e-174	-3.47663e-175	-1.54623e-173	2.2101e-174	1.38259e-173	-1.81686e-174	1.37019e-173	1.91815e-174	1.62957e-173	-1.16437e-173	2.70775e-172
4.40939e-175	-8.14943e-176	-1.56484e-175	5.25799e-175	-7.22344e-175	1.41832e-175	1.23648e-174	1.98118e-176	-8.60549e-176	2.23355e-175	-6.24723e-174	1.32504e-174	-1.46075e-175	3.60076e-174	3.4926e-175	4.40821e-175	1.31722e-175	1.56081e-175	9.95312e-175	-6.90244e-175	1.95628e-174	-2.26519e-174	-5.84732e-175	3.60985e-174	-2.28591e-174	-5.32991e-175	5.02718e-175	4.46215e-175	1.1239e-176	2.01911e-175	3.01142e-173
-4.50303e-177	-1.81568e-176	1.53804e-177	1.49361e-175	-2.4968e-176	-1.07467e-175	7.16864e-176	-1.12802e-175	-1.61237e-176	7.77205e-177	-1.01346e-176	-1.51009e-175	-7.16312e-176	4.17715e-175	1.2516e-175	-2.61104e-176	-1.87611e-176	3.37157e-176	-3.09972e-176	1.58538e-177	3.96946e-176	-1.82624e-176	-2.39306e-176	7.22736e-176	-1.40087e-176	2.61658e-176	5.84822e-176	-6.31838e-176	4.94421e-176	-1.75667e-175	1.94231e-174
3.1394e-177	-2.89693e-177	2.12304e-176	-6.29552e-178	-8.39044e-179	-4.26384e-176	8.08193e-177	1.08958e-177	5.85177e-177	-1.75569e-177	-6.27318e-176	-4.9905e-177	-1.75487e-178	4.00573e-177	8.25193e-177	6.14432e-177	2.23964e-177	-2.86474e-177	-8.76662e-177	3.07801e-177	-1.0125e-176	9.84894e-178	2.35573e-177	-7.45871e-177	7.43021e-177	-6.31705e-177	-3.14795e-178	-1.08647e-178	1.22382e-177	7.41467e-177	2.3438e-175
-1.51242e-177	-1.62127e-177	8.89038e-178	1.23613e-178	-5.6756e-178	1.19266e-177	2.64486e-178	6.47108e-178	-1.80342e-177	-6.23295e-178	-6.64815e-177	-1.23123e-178	-1.45178e-178	8.11865e-179	-9.11762e-179	3.37062e-179	-4.13316e-178	-8.39064e-178	-9.47395e-178	-8.51947e-178	4.43889e-178	3.78347e-178	2.41895e-177	1.14487e-177	4.74291e-179	4.54798e-178	2.38502e-178	2.67642e-178	1.13373e-177	1.57524e-178	2.61048e-176
2.33662e-179	-7.87293e-179	-8.62967e-180	-6.79722e-179	5.22337e-180	1.42648e-178	-2.60854e-179	-7.07328e-179	-1.88964e-179	1.02426e-179	1.69652e-178	2.32328e-179	-6.39249e-180	1.33501e-179	2.2638e-179	5.28534e-180	1.41704e-178	4.92419e-179	2.61961e-179	-1.88656e-179	-2.20121e-179	6.52489e-180	3.055e-179	-3.17925e-179	1.50354e-179	7.77528e-179	-1.11699e-179	-5.1112e-179	-1.38096e-179	2.40211e-179	1.21286e-177
-2.69284e-180	7.08908e-180	2.79209e-180	-2.2695e-181	-1.54165e-180	7.81958e-180	4.52068e-181	1.05032e-180	-3.02466e-181	4.42058e-180	-1.50545e-179	-2.38862e-179	-1.40459e-179	1.09717e-180	5.16412e-180	-3.00095e-180	2.6304e-180	-9.539e-181	1.01445e-181	5.50357e-180	2.64635e-180	-1.00352e-180	9.59562e-181	1.40183e-180	8.90324e-181	3.15451e-181	-3.33981e-180	4.98704e-180	-9.99588e-181	4.45835e-180	1.20828e-178
-1.27845e-181	9.73746e-182	1.58947e-180	-6.04774e-183	2.13157e-180	1.19255e-180	-5.55224e-181	3.41089e-181	3.08321e-182	-2.33671e-182	-1.17312e-181	-1.93256e-181	-1.17401e-180	2.18552e-181	-9.56147e-181	1.47594e-181	8.66961e-181	-4.76674e-181	-2.21118e-180	5.57179e-181	-2.1313e-181	-1.32703e-180	2.06819e-181	-7.745e-181	4.3121e-181	-1.57178e-181	-6.25956e-182	-5.88158e-181	2.73718e-181	1.89932e-181	1.72385e-179
1.2878e-182	-8.77803e-183	1.69199e-181	7.42613e-182	-3.16028e-182	-7.61104e-183	-5.36392e-182	1.58893e-182	1.40315e-181	-3.83236e-182	-2.49468e-182	1.72444e-183	-1.71937e-182	-1.59342e-182	1.21878e-182	1.96367e-183	1.55014e-182	3.29718e-183	-8.39162e-183	1.78206e-182	2.12411e-182	2.54226e-183	-1.28216e-183	3.6958e-183	2.84524e-182	1.2159e-181	3.90859e-182	1.51069e-182	2.29587e-183	4.09628e-182	9.47714e-181
2.64588e-183	-3.24292e-183	-2.23323e-183	-4.14414e-183	-1.31273e-182	3.30142e-183	-1.8147e-183	-6.3744e-184	-1.6085e-183	-4.65407e-184	-9.89098e-186	7.38238e-183	-7.17083e-184	-7.21352e-184	6.47454e-184	-6.77209e-183	-7.00166e-183	-9.77614e-184	3.98154e-183	-1.32478e-183	6.53585e-184	-7.09292e-184	6.72973e-184	1.0234e-182	-7.24603e-184	3.28253e-183	2.91288e-183	1.68137e-183	-4.53803e-183	1.09649e-183	8.92626e-182
2.43932e-184	-3.08798e-184	1.24454e-184	7.60284e-185	1.05664e-183	1.92608e-184	1.74547e-184	1.63661e-184	1.15236e-184	-4.11901e-186	-6.20839e-185	1.13475e-184	-1.40272e-184	-3.86843e-184	-6.43764e-184	-9.46226e-185	1.33324e-183	-1.63785e-184	4.46899e-184	-7.71921e-184	4.06181e-187	-4.03465e-185	-8.37651e-185	-3.69718e-183	1.96159e-185	2.29391e-184	-1.59025e-184	-3.37579e-185	-2.4879e-184	-1.62576e-185	1.11455e-182
-5.67445e-189	1.15355e-186	1.40954e-185	7.20544e-186	1.78576e-184	-2.27597e-186	-9.5427e-185	6.77301e-186	-2.59142e-186	8.99726e-186	4.68083e-185	-1.66446e-185	-3.0733e-186	-2.49505e-186	2.53253e-187	7.62763e-186	-1.40411e-185	-1.02527e-185	2.81763e-185	-2.0718e-185	3.73196e-185	-9.19991e-187	-5.0465e-187	2.70648e-185	-1.3646e-186	5.08913e-186	1.57014e-187	-1.68442e-184	-1.63462e-185	-1.38874e-185	7.38286e-184
-4.0406e-186	1.95481e-187	-2.59707e-186	3.76906e-186	6.3645e-186	2.70432e-186	5.29055e-186	-5.46575e-186	4.77624e-186	4.08217e-187	2.33648e-185	1.19516e-188	-2.33647e-186	-2.81657e-186	8.08839e-188	-4.34287e-186	-1.63666e-186	-1.83749e-187	1.46092e-186	8.81501e-188	2.36998e-187	1.18334e-186	6.47635e-188	1.09131e-186	1.33755e-186	-1.51499e-187	2.04715e-186	5.71409e-186	-7.81077e-188	-2.87119e-186	8.67108e-185
-2.37614e-188	-3.30299e-187	-1.29109e-188	-1.18951e-186	-1.05256e-187	2.17116e-188	5.98978e-188	9.5413e-188	-1.65554e-187	2.12995e-186	-2.17369e-189	2.70481e-187	3.1911e-187	2.73496e-187	1.05772e-187	2.73971e-187	-3.99068e-187	4.80067e-187	-3.56015e-187	-6.19034e-189	4.49078e-189	-1.10225e-187	-1.0198e-187	4.16974e-188	-7.04466e-188	-5.74138e-188	-8.23431e-188	-7.9962e-187	9.06739e-188	-1.20889e-187	8.10039e-186
-8.74551e-189	-6.4782e-189	-1.0439e-188	1.64867e-188	-6.98328e-188	-6.28734e-189	-2.04304e-188	-8.00971e-188	1.09333e-189	3.74885e-188	5.82893e-188	7.77894e-189	2.13635e-188	-1.59631e-188	-2.05099e-188	-3.0383e-188	-7.13651e-189	5.53538e-189	-6.82481e-188	1.10601e-188	9.74468e-189	2.28664e-188	2.50761e-188	2.44859e-188	-8.51103e-189	-4.34501e-188	-2.29435e-188	9.85175e-189	4.69777e-188	1.6172e-189	7.19171e-187
-1.21011e-189	-1.17118e-189	1.15552e-189	-3.5925e-190	6.23076e-189	2.66745e-190	3.78317e-189	2.15762e-189	-6.81825e-189	1.59065e-188	7.82299e-190	3.51852e-189	-8.24106e-190	1.2757e-189	7.32409e-189	5.10689e-190	1.65497e-189	2.70253e-190	-4.52524e-190	5.85753e-190	1.21819e-190	-1.34493e-189	-2.30894e-189	-5.21799e-189	-1.53117e-189	4.19949e-189	-1.71474e-189	-1.27843e-189	-1.7791e-189	2.86206e-189	7.86167e-188
3.51256e-190	2.24103e-191	2.71304e-190	2.90943e-190	1.0248e-190	5.06239e-191	-2.3936e-190	3.87501e-190	-2.75468e-191	1.75078e-190	1.38047e-191	-8.0974e-192	5.367e-191	1.03363e-191	1.55469e-190	2.8042e-190	-9.99572e-193	1.0921e-190	-3.91642e-191	5.66549e-191	-3.51298e-190	3.16987e-190	-2.43956e-190	-1.62714e-190	6.52119e-191	1.34348e-190	-5.50983e-191	-1.73955e-190	-5.3558e-190	2.00054e-190	4.88553e-189
3.24561e-191	1.25127e-191	-7.36124e-192	-8.75677e-192	-2.57493e-191	-9.15614e-193	7.46291e-191	-8.51637e-192	1.36014e-191	2.82698e-191	-9.62345e-192	1.60696e-192	-1.60191e-191	2.55888e-191	-5.0487e-192	1.17896e-193	3.12392e-192	1.45334e-191	2.02539e-191	-3.3023e-192	1.66206e-191	1.12001e-191	2.13922e-191	-3.15222e-192	1.55749e-193	1.04519e-191	-2.12727e-191	-1.03919e-191	-3.08605e-191	-4.69223e-192	4.42177e-190
-2.25373e-193	-3.33038e-193	-2.51722e-192	2.28544e-192	-9.52951e-193	-9.1668e-193	3.00402e-192	-1.59136e-192	-9.13055e-193	-7.47111e-193	3.27813e-193	1.97441e-193	-8.18865e-195	-1.50813e-192	-6.58761e-193	5.44496e-192	5.94349e-193	-1.05579e-192	1.65224e-192	-2.05896e-193	6.34239e-193	4.90754e-193	-5.70222e-194	4.90489e-193	2.18302e-193	-5.16058e-192	-9.34054e-194	-1.67919e-192	-2.19442e-192	-1.65586e-192	3.78141e-191
1.28247e-192	9.47926e-194	-1.39279e-193	-1.121e-194	7.5379e-194	-7.61468e-194	4.43986e-194	-7.35672e-194	1.42442e-193	2.60412e-194	1.22954e-196	-1.01275e-195	-6.47645e-194	-1.8359e-194	7.86728e-194	-6.81376e-196	1.01116e-193	2.3102e-193	3.79888e-194	-7.39842e-194	1.48484e-194	-1.14915e-194	2.87793e-193	7.97262e-194	-4.24108e-194	1.57846e-193	2.76184e-194	-7.96164e-194	2.59427e-194	2.30654e-194	3.32381e-192
-3.95239e-195	5.95131e-195	-2.61784e-194	1.25967e-194	1.76557e-194	-4.28861e-195	2.79102e-195	-3.54584e-195	-1.98254e-195	3.97867e-195	3.11641e-195	-5.20825e-195	-2.63492e-194	-1.83833e-194	9.71569e-196	1.11971e-194	-4.69506e-195	-2.09478e-194	-5.77978e-195	-1.38012e-194	4.30407e-195	-6.34257e-195	2.09615e-195	3.45258e-195	1.96174e-194	-2.34473e-194	1.78354e-195	3.07926e-195	-2.50362e-195	5.33388e-194	3.13336e-193
9.54688e-197	2.25804e-195	-2.63155e-196	-3.35447e-195	-1.39314e-196	-3.5271e-195	-9.02463e-197	3.92354e-197	9.23919e-196	1.97518e-196	1.61434e-196	-2.43239e-196	-2.88164e-196	-8.44382e-196	-2.26491e-195	-1.47747e-196	2.41494e-195	2.62787e-196	6.03984e-196	-4.19321e-196	-4.22906e-196	-2.67933e-195	3.8536e-195	-5.87486e-196	-1.33472e-195	1.12724e-195	-3.05505e-196	3.32342e-196	-9.41968e-197	2.66349e-195	3.19402e-194
-1.73423e-197	-8.58264e-197	-1.86189e-196	-3.52077e-197	6.00309e-197	4.97992e-197	6.63908e-197	-7.62564e-199	-1.26991e-197	-4.8939e-197	6.5318e-197	-9.024e-197	-2.21094e-196	1.28929e-197	-4.78438e-198	2.67077e-197	2.19136e-196	-2.32111e-197	2.82248e-197	7.6099e-197	3.97687e-198	-5.90219e-196	-8.1153e-197	-1.53183e-196	-2.04227e-196	1.0265e-196	-3.32453e-197	5.20379e-197	2.18699e-197	-1.7981e-197	2.59144e-195
-6.94474e-198	-2.95767e-198	2.56628e-197	5.78149e-198	3.68809e-198	8.90975e-198	2.40529e-197	8.29325e-198	-3.76281e-199	-4.06223e-198	6.17213e-198	-5.33084e-197	-6.5687e-198	6.62109e-198	1.91057e-198	9.3292e-198	-1.40038e-197	9.25522e-199	-3.67012e-198	-3.99803e-198	4.93766e-198	-4.50281e-198	-9.06938e-199	-7.21772e-198	-1.2054e-197	3.23882e-198	4.94546e-197	-1.36551e-197	-1.73794e-197	-6.49464e-198	3.17078e-196
1.37815e-198	-1.72471e-198	-6.18698e-199	4.62132e-199	7.37005e-199	-1.01525e-198	-3.12346e-199	3.1305e-199	-1.58153e-199	-7.19344e-199	-9.29518e-199	-5.26426e-199	-1.1986e-198	2.34713e-199	2.27008e-199	-7.02153e-199	-4.98806e-200	-3.17584e-199	1.9952e-199	-2.30205e-199	3.75536e-199	1.02133e-198	3.21576e-199	2.20018e-198	-4.44483e-199	-1.82818e-198	5.01032e-199	2.01282e-198	-2.53372e-198	-4.11742e-199	2.37051e-197
2.07302e-199	-4.97238e-200	-2.33431e-199	4.26331e-200	3.43177e-200	1.3386e-200	-5.23769e-200	9.54466e-200	2.76722e-201	1.80871e-199	-4.57339e-199	-3.36797e-200	-1.25419e-199	1.21232e-200	-9.58196e-200	7.9484e-200	-5.22258e-202	-6.55339e-200	-3.85407e-201	5.82485e-200	-7.19542e-201	4.79093e-202	-2.98923e-201	6.00276e-200	2.11099e-200	1.78966e-200	3.13236e-200	5.45115e-200	-2.1149e-201	-2.00806e-200	2.06201e-198
1.21588e-201	-2.88372e-201	1.0098e-200	1.21707e-201	-2.0934e-201	3.31406e-202	5.31469e-201	8.82508e-202	-6.2662e-201	9.73276e-201	-3.49008e-202	-3.04869e-202	-2.35848e-200	-8.94861e-202	9.30856e-202	1.89281e-201	-4.94636e-201	9.88379e-202	-1.615e-202	-4.11357e-201	-2.64136e-201	6.28873e-201	5.24456e-202	7.77997e-201	2.7521e-200	-1.57873e-202	-1.03188e-200	1.91211e-200	4.31642e-201	-1.55242e-200	1.72397e-199
1.84313e-202	-6.66275e-202	1.18767e-201	1.38747e-201	-4.49332e-203	1.86858e-202	1.60285e-201	4.98183e-203	2.41205e-203	1.06231e-202	2.40694e-202	3.41279e-202	-2.29602e-203	-7.0417e-202	5.51998e-203	-1.27029e-201	2.67205e-202	-1.33981e-202	-5.21777e-202	-2.60837e-201	-2.07127e-202	-4.2906e-203	1.44936e-202	3.97951e-202	-1.94232e-202	1.40861e-201	1.97738e-201	1.93892e-202	1.04931e-201	-2.74622e-203	1.72503e-200
3.9868e-203	7.24972e-203	-3.72906e-203	7.6668e-204	-4.16495e-203	1.02627e-202	5.01121e-203	1.99892e-203	1.14708e-202	-4.37505e-203	2.28782e-203	-2.07176e-202	-8.27197e-204	5.63366e-204	-1.05341e-202	-4.30887e-203	-9.13169e-203	-1.78097e-203	5.84587e-202	-1.61891e-202	4.88805e-204	4.09703e-203	-3.63168e-203	-1.01001e-202	-2.48644e-204	4.48949e-203	-9.57061e-204	4.58729e-203	3.02331e-203	6.554e-203	2.15993e-201
8.25481e-205	-3.99873e-205	-8.29549e-204	1.12246e-204	-2.5817e-204	-3.04292e-204	4.28792e-204	1.96416e-204	1.12795e-205	-1.24629e-203	-2.00762e-204	-1.74311e-203	-6.55694e-205	-7.85788e-206	8.98924e-205	-2.74457e-204	3.12299e-206	3.56641e-204	1.19933e-204	-1.03335e-203	3.88528e-204	-1.16317e-204	-4.21721e-204	9.36601e-204	5.94765e-204	2.0944e-204	-1.3301e-204	2.77364e-204	5.9241e-204	-1.08365e-203	1.21581e-202
4.04978e-205	-6.1157e-206	6.28288e-205	-2.8725e-205	8.02087e-205	7.13375e-205	-1.87819e-205	1.04718e-205	-1.73177e-205	1.54657e-204	4.42487e-205	5.03992e-206	-5.24177e-205	5.85523e-205	-5.64207e-206	4.00009e-205	1.12588e-205	-1.70766e-204	-3.25816e-205	-1.27573e-205	5.17216e-205	-8.90045e-206	6.62118e-206	-3.7889e-205	-1.60339e-204	-9.73927e-205	3.81055e-206	-4.48605e-205	-3.40996e-205	1.84593e-205	1.3883e-203
3.54699e-206	-1.83336e-205	-1.33352e-206	8.45032e-207	2.54714e-206	-2.4509e-206	-8.74657e-207	-1.46275e-207	-5.18904e-206	-5.66527e-206	-2.23094e-206	2.72623e-206	-4.15732e-205	-1.28298e-205	2.16831e-206	1.96982e-206	1.75489e-206	-6.26413e-206	-4.50448e-207	3.01187e-206	2.38005e-206	-3.09419e-206	6.75281e-206	-4.48376e-206	-6.85247e-207	1.02956e-207	-9.05298e-208	-8.36404e-206	-7.61462e-207	-1.10297e-206	1.4373e-204
-1.97865e-207	1.05279e-207	4.87828e-207	5.34759e-207	-1.0142e-207	4.62684e-208	3.46537e-208	-2.0347e-208	3.6674e-208	1.97915e-206	1.14956e-207	1.73194e-207	2.69527e-207	7.45636e-207	1.71308e-207	4.02064e-208	-1.5452e-207	-4.10993e-207	5.96662e-207	8.51031e-208	1.98877e-207	8.54575e-208	6.91693e-207	4.87788e-208	2.93333e-207	3.51175e-207	-7.15763e-207	-8.17966e-207	-5.15155e-208	-1.10254e-207	9.67117e-206
-4.73759e-209	1.15892e-208	4.56975e-208	-6.42688e-209	5.76879e-209	-3.33945e-208	5.12566e-208	-5.868e-209	7.23611e-208	2.07434e-208	-3.0582e-208	5.18203e-209	4.1562e-209	2.34384e-208	-4.99019e-208	7.13148e-209	3.57514e-208	-2.67131e-207	-3.04307e-208	-7.1692e-209	-4.58912e-209	-1.04843e-208	2.64156e-209	-9.27998e-210	1.10953e-207	-1.81982e-208	-2.74235e-208	-3.34059e-208	-2.35532e-208	7.85475e-209	9.5875e-207
-1.45822e-208	-3.64521e-211	4.13592e-209	4.91087e-209	7.93494e-210	-5.90532e-210	-5.84764e-211	-4.80789e-211	-2.21255e-209	-3.60983e-209	2.0982e-209	-8.52216e-209	6.78217e-210	1.87317e-210	1.15457e-209	-5.20159e-210	-7.29933e-210	9.35567e-210	-6.02717e-209	-2.86206e-209	-5.567e-210	1.46365e-210	-5.46271e-210	-3.9164e-210	4.21689e-211	-5.83026e-210	-3.78195e-209	-2.47527e-209	2.14919e-209	3.78528e-210	6.57448e-208
6.95998e-212	3.38504e-210	5.57269e-210	-6.71973e-211	3.04019e-211	8.80355e-211	-5.54943e-210	-3.07945e-211	-1.98785e-211	9.24244e-210	2.31949e-210	1.75437e-210	-2.33596e-210	-3.76495e-211	-2.03294e-210	-1.45124e-210	1.32521e-210	-9.98164e-211	2.17228e-210	-8.40446e-211	-5.44122e-210	-1.22127e-210	-1.79531e-210	1.81523e-211	-1.53274e-210	1.95954e-211	8.65336e-210	-1.74434e-210	7.43729e-211	4.78405e-211	6.37767e-209
6.02147e-212	1.564e-211	-3.33496e-211	-1.15792e-211	1.6161e-212	1.75609e-211	2.06099e-211	6.39011e-211	6.73472e-212	5.14153e-212	-3.64307e-212	1.23392e-211	2.63644e-211	-1.85749e-211	-3.13491e-211	3.41989e-213	-1.57078e-211	2.07951e-211	1.23529e-211	-4.28523e-212	2.87993e-211	-2.05282e-211	-1.88214e-211	-1.69635e-210	3.08648e-211	-1.7862e-211	-2.34563e-211	-1.23177e-211	-7.48959e-212	9.49275e-212	6.67175e-210
-4.06524e-212	3.81673e-214	3.76442e-212	9.89076e-213	1.12033e-212	1.74766e-213	-1.99513e-212	1.18894e-212	-1.08716e-213	6.18929e-213	8.3812e-213	4.63716e-212	-4.17886e-213	-5.14493e-213	7.09691e-213	6.58874e-212	9.56916e-213	3.76877e-213	-1.06828e-212	-6.42749e-213	4.09445e-212	-1.56037e-213	-5.44039e-212	-3.31536e-212	-1.29644e-213	-1.21676e-211	2.34529e-212	-1.3743e-213	3.99864e-213	1.21446e-212	6.02152e-211
-7.20905e-214	-4.2304e-215	1.30073e-213	-1.31381e-213	-7.19802e-214	-9.9415e-213	1.69617e-214	7.01173e-214	1.44214e-213	1.86483e-213	7.06039e-214	-7.80291e-214	1.23681e-213	1.16015e-213	-5.07838e-214	-1.36565e-213	-9.35804e-214	-2.8936e-214	-2.97657e-214	8.59009e-213	6.0179e-215	-6.12614e-214	-8.35762e-214	1.32529e-213	-3.06787e-214	-9.81621e-213	-1.69018e-212	-5.41423e-214	-1.99979e-214	1.42372e-213	6.61103e-212
-2.78898e-214	-2.22802e-214	8.21147e-215	-9.45021e-215	-1.59606e-214	-1.52796e-214	-2.28393e-215	2.67096e-214	-9.52268e-215	-4.89115e-214	1.66104e-214	-2.2407e-214	-7.30573e-215	1.78337e-214	5.31381e-214	-1.59953e-214	-5.21058e-216	-6.04625e-215	-1.74665e-214	3.46197e-215	2.47001e-215	6.32221e-215	9.38112e-216	-5.28447e-215	3.11166e-214	1.17949e-214	4.09814e-215	-2.50193e-214	-2.25701e-215	-4.37936e-215	4.40966e-213
-4.77134e-216	1.19864e-215	4.7693e-217	4.48315e-216	4.70986e-216	8.33716e-216	5.5757e-216	3.49468e-217	-4.74229e-216	-1.99734e-216	7.77696e-216	-2.84198e-215	-8.99727e-216	2.11031e-215	6.15076e-217	9.49688e-216	1.13953e-216	1.18336e-216	-1.12622e-215	1.72475e-215	3.46411e-216	-4.38246e-215	-3.09248e-216	9.7854e-216	1.40674e-215	3.50321e-215	5.33459e-216	6.10141e-216	6.44014e-217	-2.16782e-215	2.97696e-214
1.82069e-217	-4.11232e-216	3.54529e-217	-1.51036e-217	2.4279e-216	-2.06224e-217	-1.07275e-216	-6.88351e-218	3.915e-218	5.52963e-216	-1.06169e-217	-4.08657e-217	1.87327e-217	-3.79737e-217	2.32847e-217	-3.57094e-216	-1.97916e-217	-5.30134e-216	-4.9791e-217	9.03386e-217	-4.44153e-216	2.34395e-216	4.36761e-218	3.8959e-217	7.17977e-217	-7.81061e-217	1.03814e-216	-2.43152e-217	-9.55876e-217	-2.80859e-217	3.71665e-215
-2.99038e-218	-5.25396e-218	1.78353e-217	2.2222e-217	8.91922e-218	-1.04131e-218	-3.44682e-218	-1.67231e-217	2.01132e-218	4.60684e-218	1.19437e-218	-2.17058e-219	4.38708e-217	4.53988e-218	4.40933e-217	-4.23603e-218	-4.71338e-218	-2.16201e-218	6.89817e-219	-2.02593e-218	-1.36077e-217	9.2408e-218	-4.33814e-218	-8.11834e-218	1.53675e-217	-4.78242e-218	-4.6731e-217	-6.66249e-218	-5.60419e-218	-1.6216e-217	3.23461e-216
-3.8742e-219	4.42211e-219	3.56688e-218	2.86509e-218	-5.63454e-219	-4.5491e-218	1.84549e-219	-6.5681e-219	-3.25689e-219	3.51139e-219	1.03806e-218	-5.93871e-219	-8.14799e-219	9.58004e-219	-1.63211e-218	-5.80301e-220	2.73452e-219	-2.81011e-219	-7.30865e-220	-1.74626e-219	-4.83694e-219	4.30954e-219	-1.13581e-219	4.49507e-218	5.39723e-219	-6.25282e-219	5.08026e-219	-1.62946e-220	-1.04244e-218	8.75684e-219	2.89201e-217
-8.79203e-220	-4.99224e-221	-1.21789e-221	-3.62648e-220	9.52359e-220	-1.6268e-220	-8.43083e-220	4.11725e-220	7.57364e-221	1.41041e-220	1.05677e-220	-6.85088e-221	-7.64569e-220	2.6077e-220	-5.14922e-220	5.80189e-219	3.2929e-220	1.30006e-219	4.44812e-220	3.92739e-220	1.50847e-220	-1.32847e-220	3.29214e-220	5.83562e-221	4.39033e-219	8.93093e-220	5.23663e-221	-5.45068e-220	-1.1515e-220	-9.63042e-220	2.15041e-218
7.69626e-221	-3.38101e-221	-5.26573e-220	-7.02824e-221	1.67234e-221	4.06895e-221	1.71044e-220	-4.41637e-220	-3.25726e-220	-1.57473e-221	-5.97972e-221	1.44162e-221	-5.3746e-221	-1.55505e-220	1.98514e-221	-6.8947e-221	4.78021e-222	3.61777e-222	-6.74209e-221	-1.68138e-220	1.00374e-221	-2.56926e-221	-8.23315e-221	-1.04608e-220	-3.07332e-221	-9.47497e-221	1.49266e-221	2.14859e-220	5.01965e-221	-1.16985e-220	3.08053e-219
1.53924e-223	-1.03211e-221	5.08007e-222	-1.11921e-222	7.87626e-222	5.92864e-222	2.35375e-222	6.33576e-222	-2.33018e-222	7.20471e-222	4.85676e-223	3.41106e-222	7.33021e-222	-5.27517e-223	6.96626e-223	-1.68489e-221	-5.88425e-224	-6.59867e-222	-4.03949e-221	1.1758e-221	-1.09815e-221	-1.22557e-223	4.99314e-222	5.66828e-222	-1.88685e-222	-1.90115e-223	-1.90745e-222	-6.38748e-222	-4.77544e-222	-1.07042e-221	1.84431e-220
-2.8075e-223	1.57437e-222	-5.30779e-224	-1.72252e-223	3.76833e-223	3.5871e-224	-9.7559e-223	1.20165e-223	3.44463e-223	8.2688e-225	8.232e-223	-4.18981e-224	-3.59239e-223	1.41426e-223	7.76477e-224	6.76108e-223	3.85024e-223	9.51601e-223	4.71767e-224	-8.94143e-224	2.3768e-223	2.04897e-222	-1.55173e-225	1.01699e-224	-2.69135e-223	-1.93389e-222	-4.7197e-223	-9.2e-223	-1.81265e-223	3.1085e-223	1.39199e-221
-3.36272e-225	1.12281e-223	-8.06597e-224	1.68388e-224	3.04266e-224	-1.36976e-223	5.68507e-225	-7.42677e-224	-4.5077e-224	3.4202e-224	-1.71282e-224	5.0562e-224	4.1271e-224	1.25008e-223	2.19423e-225	1.52812e-224	-2.79929e-224	2.15404e-223	-1.53231e-224	-2.63278e-224	1.10625e-224	8.4439e-224	-7.27328e-224	-4.15585e-223	-2.99823e-224	-1.9339e-223	7.45624e-225	-6.40099e-224	-1.98472e-224	2.00649e-223	2.17542e-222
4.20851e-226	-1.10984e-225	9.14787e-225	2.1414e-225	-2.98646e-225	7.76931e-225	1.86833e-224	-2.13133e-225	1.00688e-224	-5.04532e-226	-1.27927e-225	-9.59096e-226	-9.18839e-227	3.29152e-226	-7.30924e-225	-2.56402e-225	2.17334e-225	-1.06806e-224	-6.46475e-226	-2.1109e-225	1.59687e-225	2.0404e-226	5.95167e-226	-1.09633e-225	-8.82885e-226	2.64862e-224	-2.08035e-227	-2.55852e-225	-3.56558e-225	3.38468e-227	1.20148e-223
9.17209e-226	6.91033e-226	1.69569e-226	-6.07919e-226	-1.02417e-226	9.36014e-227	-3.22297e-226	1.1222e-226	4.2861e-227	1.46337e-226	2.06025e-226	2.91786e-226	6.35071e-226	1.37655e-227	-3.42581e-226	6.3577e-226	1.053e-225	-4.10509e-226	2.7565e-225	-4.34141e-226	4.86401e-226	-1.38497e-225	1.00446e-226	1.77961e-225	-6.80914e-226	2.11003e-226	-1.51195e-225	1.48662e-227	-1.403e-226	9.60071e-226	1.72551e-224
-2.89147e-227	-8.74481e-228	1.28721e-226	7.23563e-228	-5.29571e-228	2.64196e-228	1.02911e-227	-9.94864e-227	-2.35278e-227	2.85962e-227	2.49402e-228	2.66153e-227	4.8231e-227	-2.34681e-227	7.41095e-227	1.09985e-227	-1.26192e-227	5.12246e-227	2.83419e-227	-1.09639e-226	-5.20898e-227	1.30848e-226	-1.87037e-228	-3.6656e-227	-3.4532e-229	5.50979e-227	6.64628e-227	3.89099e-227	-1.62122e-226	9.01084e-228	1.28461e-225
-2.85434e-228	-4.16615e-228	-1.54346e-228	-1.54622e-228	-4.65809e-229	-2.17473e-228	-4.20073e-228	6.23165e-228	2.05742e-228	1.18556e-227	-3.65864e-229	-3.2042e-228	7.4128e-229	1.62095e-227	9.29765e-228	1.64576e-227	4.16082e-228	2.01897e-228	1.07247e-227	1.59544e-228	-9.45964e-229	2.93343e-228	1.43636e-227	1.36638e-227	-4.24586e-228	2.93548e-228	-6.97403e-228	1.51617e-227	9.76051e-229	3.29017e-228	1.67362e-226
2.40041e-230	-4.72199e-229	6.61194e-230	-4.73867e-230	-5.37237e-229	-1.5101e-230	3.15627e-229	3.00977e-230	3.66421e-229	-1.12231e-229	-1.8811e-229	-5.93247e-229	-2.80355e-229	-6.76548e-230	-7.06496e-230	-1.31779e-229	-4.72203e-229	-5.42486e-229	2.19034e-229	-1.93364e-229	-3.8943e-230	-2.53621e-229	-3.17656e-230	-2.93826e-229	-1.75858e-229	2.42325e-229	5.86425e-229	1.32246e-228	3.46178e-229	2.93512e-228	1.09718e-227
-2.67949e-230	-4.56108e-231	3.55634e-231	3.32907e-230	-1.4555e-229	-7.00076e-231	2.82171e-233	-1.67925e-230	-2.94494e-230	-6.26686e-230	1.25091e-229	-7.85244e-230	-5.4306e-230	-1.46516e-231	-9.75696e-230	7.76977e-231	-3.78133e-231	1.15884e-229	5.76283e-230	-2.34042e-230	-5.3799e-233	-2.62834e-230	-2.23411e-230	-1.88374e-230	1.04933e-230	2.08782e-230	1.77495e-230	-2.59415e-231	-3.59198e-230	5.14294e-230	1.1017e-228
-1.06567e-230	-1.78448e-231	1.17772e-230	-1.29558e-231	2.06493e-231	9.4252e-233	-8.66142e-233	8.50049e-231	-4.82292e-231	1.12024e-230	4.07127e-231	-1.54651e-231	1.9171e-231	-1.02297e-231	2.31005e-231	1.93085e-232	1.3271e-231	5.22848e-231	-2.07218e-231	-1.62849e-231	6.94047e-231	-1.64074e-231	-1.33786e-231	1.4462e-231	1.79281e-231	1.22052e-231	4.4376e-232	-8.21037e-232	1.0123e-230	-2.24053e-231	1.0161e-229
-5.45556e-232	-8.05293e-233	-2.05482e-232	1.79042e-232	3.12227e-235	-8.15888e-233	-6.18438e-232	-4.64778e-233	-3.09032e-232	-7.89985e-232	-6.9423e-232	1.60972e-232	8.17061e-233	-1.5802e-232	-2.6171e-233	9.53459e-233	3.19504e-233	-2.47907e-231	3.85413e-232	-9.01167e-233	5.10735e-233	-4.38637e-232	4.53298e-234	-2.64379e-232	-3.76285e-233	6.01762e-233	-5.26634e-232	-1.13197e-232	-5.83172e-232	-5.34612e-232	9.67348e-231
6.74831e-234	8.52117e-234	8.55786e-233	1.1886e-233	-4.19054e-233	-2.65349e-233	-7.50099e-234	-1.73538e-233	1.26371e-233	-1.72818e-234	3.36044e-234	2.10927e-233	-4.905e-234	3.58254e-233	-2.39153e-234	-2.03293e-233	-4.2014e-233	-4.15798e-233	-4.17563e-233	1.99193e-233	-3.31308e-233	-1.03539e-232	5.53444e-233	-1.17946e-233	5.30774e-234	-2.9801e-233	-5.76999e-234	-5.41742e-234	-2.12672e-233	3.24234e-234	7.28183e-232
1.15412e-234	2.83848e-234	-4.57556e-235	-2.52611e-234	-7.27422e-235	2.6436e-234	5.05515e-234	1.09267e-234	2.49333e-234	1.62535e-235	9.68523e-235	-3.94636e-235	-7.6566e-234	7.52651e-234	-6.15429e-234	-3.76321e-237	4.21875e-234	-1.52066e-235	-1.88562e-235	1.18799e-233	8.0033e-235	2.59774e-234	2.39208e-234	-6.05801e-234	2.44285e-235	2.51474e-234	3.35289e-234	-3.86647e-235	-3.02121e-234	5.01044e-234	8.46729e-233
6.03655e-235	-4.65534e-235	4.4128e-235	-9.47178e-235	-4.8353e-236	-2.80728e-236	1.01358e-235	2.52409e-235	1.31884e-235	-1.09231e-235	3.1601e-235	-6.5683e-236	-1.59696e-236	-4.05627e-235	-8.18678e-235	-1.60781e-237	-6.34767e-236	-8.52223e-236	-3.12547e-236	-2.39109e-236	3.13677e-235	4.67895e-235	-2.81489e-235	2.96231e-236	3.70965e-235	1.0954e-235	-1.15607e-236	-4.20433e-236	-1.28412e-235	-1.08471e-236	6.72245e-234
-8.19454e-237	7.94985e-238	2.44373e-238	-6.52781e-236	3.52478e-236	1.30662e-236	-3.22376e-237	6.44564e-237	-1.06893e-236	-3.97698e-237	-5.04174e-237	1.17563e-236	-3.91669e-236	-2.58595e-236	8.77751e-237	-1.48869e-236	-6.56216e-237	1.00975e-236	-2.30313e-236	-6.34235e-236	2.15659e-236	9.34955e-237	-3.38411e-236	8.38781e-237	2.74537e-237	7.06138e-237	-4.2613e-237	2.37669e-237	-6.40732e-237	3.13953e-236	4.83157e-235
2.46045e-237	2.5664e-237	1.20626e-237	-5.37829e-238	6.39725e-238	3.85972e-238	6.83548e-239	-2.81539e-238	-3.18112e-237	-3.20421e-237	-1.8699e-238	2.21768e-237	1.22528e-237	-1.05478e-237	-1.86231e-237	4.65306e-239	-6.55827e-239	3.99256e-238	3.07781e-237	-1.63278e-238	5.24941e-237	1.672e-237	2.42653e-237	1.32031e-238	-3.75057e-238	-3.69633e-237	-1.26288e-237	5.17027e-238	-9.81597e-238	7.30202e-238	4.18744e-236
-3.47305e-240	2.11722e-238	1.10719e-238	1.25421e-239	-2.76529e-239	4.47055e-238	1.795e-239	1.00136e-238	2.24841e-238	1.23789e-238	-5.04773e-240	-1.07151e-238	7.0451e-238	-4.70454e-239	-2.9751e-238	-2.5937e-238	-9.95745e-239	2.04019e-238	-4.03019e-239	3.14796e-239	-5.90809e-238	1.64406e-238	-7.4609e-240	1.17412e-239	-2.56733e-239	-2.49505e-238	8.10643e-238	-4.63518e-239	4.91049e-239	1.02425e-238	5.13401e-237
-2.89733e-239	-8.98517e-240	8.59851e-239	-1.15358e-239	-8.48948e-240	1.63333e-240	-2.88206e-239	-1.11428e-239	-5.66215e-240	-4.38637e-240	1.89292e-239	-1.3978e-239	-1.16211e-239	-1.42934e-239	-6.33373e-241	-3.97937e-240	-1.84128e-240	-2.63457e-240	-7.46293e-240	-4.44547e-240	4.3085e-239	1.27214e-239	4.85888e-240	2.31103e-239	-1.35994e-239	-7.71042e-240	-1.58859e-239	2.49557e-239	2.31745e-240	3.14091e-239	4.55086e-238
4.9645e-240	-1.73888e-240	-6.08775e-241	1.58711e-241	1.23692e-240	-1.19966e-240	7.17235e-241	-9.2735e-242	-2.11648e-240	4.67013e-240	-3.85898e-241	1.25567e-240	9.30287e-241	-6.62143e-242	1.41941e-240	-3.94416e-241	4.05754e-241	1.54719e-240	-5.01051e-241	-1.51158e-240	7.49046e-241	1.68142e-240	-7.94216e-242	-2.29738e-241	5.24995e-241	-3.73432e-241	-1.64371e-240	-3.62048e-240	-8.75789e-241	-1.44932e-240	3.71489e-239
-7.82207e-242	-1.05971e-241	-3.8546e-241	-7.01049e-243	-4.26984e-242	-1.41881e-241	9.64123e-242	3.69124e-242	1.12565e-241	3.01959e-241	1.21764e-241	2.96798e-241	3.91577e-242	5.73974e-242	9.4287e-242	2.11798e-241	6.21016e-241	-1.51395e-241	-7.33691e-242	-4.19178e-242	6.93538e-243	1.65595e-241	6.50209e-242	1.85618e-243	1.18696e-241	-2.13485e-241	-5.57779e-242	-7.96409e-242	-1.89961e-241	-9.29483e-242	4.00791e-240
-2.39163e-243	-2.31965e-242	5.80546e-243	2.05665e-242	1.89669e-243	2.96848e-243	-1.37523e-242	7.10521e-242	-1.02118e-242	-6.46461e-243	-6.71671e-243	7.34123e-243	3.54014e-242	1.27323e-242	-3.98516e-243	1.40256e-242	9.9627e-243	7.44216e-243	-2.61782e-243	1.05751e-243	3.63139e-244	-3.99245e-242	1.03779e-243	1.36781e-243	1.25231e-243	1.05926e-242	-2.74173e-244	8.81045e-243	-2.95737e-243	-4.45285e-243	3.30622e-241
7.35016e-244	2.10852e-244	-3.23417e-244	4.14417e-244	2.61343e-244	2.25977e-243	-5.49457e-244	1.64662e-243	-1.11951e-244	-1.34133e-244	-1.83432e-244	3.13839e-244	2.20202e-243	1.6835e-243	-2.99963e-244	5.17415e-244	1.5328e-243	-2.51196e-243	-1.94357e-243	2.42005e-244	-1.67089e-243	-4.08231e-244	8.73645e-246	-3.26912e-243	-2.37274e-243	-9.68283e-245	-1.23075e-243	1.4641e-244	-2.0787e-243	-1.62998e-243	3.09899e-242
-1.64523e-245	-2.24558e-244	-1.4913e-244	4.11968e-245	5.9166e-245	-5.38142e-245	-1.6697e-244	3.68639e-245	8.75775e-246	1.36323e-245	4.98613e-245	-1.30366e-244	-2.46219e-245	-8.98898e-245	2.19608e-245	-8.2034e-246	-1.77057e-244	5.06683e-245	-1.2418e-245	5.44323e-247	-8.71936e-245	-3.03868e-244	-7.87682e-245	3.36761e-244	-1.11593e-245	1.11181e-245	-4.84718e-245	-2.76289e-244	-1.98864e-245	-1.78672e-245	2.52752e-243
6.88275e-247	7.19749e-246	9.93248e-246	-3.24403e-246	-2.64403e-245	3.19454e-246	-2.45287e-246	-1.65252e-245	-4.61756e-246	3.80045e-246	2.03755e-246	1.25673e-246	-7.04962e-246	-3.07479e-246	-4.24409e-246	-2.85321e-247	-5.05061e-247	7.80742e-246	-8.07065e-246	-1.59678e-245	-4.02137e-246	3.55436e-245	4.44431e-247	-6.2157e-247	8.03045e-246	6.31136e-246	1.20324e-246	6.05485e-247	-2.39007e-246	-6.92747e-246	1.94491e-244
4.08277e-247	-2.60393e-247	-2.60698e-246	-5.90277e-247	-4.16462e-247	-3.61309e-247	-1.83994e-247	-5.46777e-247	4.62959e-247	7.52576e-247	2.31091e-247	-9.65695e-247	2.12475e-248	-1.3355e-247	5.92163e-247	-1.65766e-247	-2.24866e-247	-1.65289e-246	-8.81823e-248	-6.2356e-248	1.47073e-246	-1.23654e-246	1.69929e-246	-1.79755e-246	3.31321e-247	-1.37571e-247	-1.83391e-247	-3.65183e-246	-3.25972e-247	1.77684e-247	2.17397e-245
-1.71527e-247	-6.19734e-248	4.06482e-249	-2.00375e-247	-1.12508e-247	-2.40389e-248	-1.28387e-248	-6.58229e-248	-1.33527e-248	9.77372e-248	-4.06682e-249	3.16855e-249	-1.00403e-248	-1.44388e-247	-1.57922e-248	-1.87891e-247	2.10011e-247	1.98772e-247	1.03341e-247	2.81447e-248	-2.02955e-248	-6.43306e-248	-6.01597e-248	-6.60152e-249	6.72242e-248	8.84068e-248	-4.56474e-248	3.99973e-248	2.31424e-248	4.70511e-248	2.13271e-246
1.35241e-249	-5.67198e-249	-4.01609e-249	-1.13048e-248	4.2363e-249	1.1694e-248	-4.2857e-250	9.38188e-249	7.31848e-250	6.78424e-250	-4.8141e-249	-1.13735e-249	-4.04868e-248	-1.63894e-249	1.12657e-248	-3.16403e-249	-1.31731e-249	-1.3948e-249	3.62046e-248	-6.10581e-249	8.23929e-249	2.05686e-249	-1.80858e-250	1.59071e-248	2.92187e-250	1.62494e-248	3.07792e-249	-3.79427e-250	4.48687e-249	-5.2801e-249	2.13176e-247
-3.2275e-250	-4.79659e-250	-1.84551e-250	-1.61723e-250	3.65763e-250	3.73431e-251	2.56435e-250	1.42015e-250	-5.28221e-250	2.8266e-251	1.35486e-251	4.16391e-250	-6.81443e-251	-8.4451e-250	1.74439e-249	-9.21831e-251	1.79269e-250	9.74227e-251	-1.45618e-250	-5.74254e-250	7.4765e-250	-7.45292e-250	4.27488e-250	3.32814e-249	-4.21599e-249	-2.35118e-250	-1.49248e-251	-6.96444e-251	1.00615e-250	-8.87087e-250	1.74544e-248
-6.16247e-251	-7.90996e-252	-1.16431e-251	8.78388e-252	5.74809e-251	-1.85235e-251	2.2654e-251	-4.86997e-252	-2.66771e-251	-1.91249e-251	4.6764e-252	4.07583e-251	-6.44007e-252	1.01906e-250	-5.54392e-252	-3.72104e-251	-1.80006e-250	-3.77135e-251	7.75292e-251	6.46309e-253	-6.12017e-251	2.95523e-251	-2.49766e-252	1.03282e-250	1.01644e-252	-2.36026e-250	1.81147e-251	-2.07917e-251	2.95342e-251	1.94725e-254	1.23376e-249
-1.22232e-252	3.95083e-253	-1.52822e-251	-6.42808e-252	1.18042e-252	-1.15799e-251	5.73547e-253	-3.50601e-252	-2.8051e-253	2.37419e-253	-1.06771e-252	-8.70252e-253	-3.577e-252	3.80171e-252	9.27551e-255	3.73219e-252	-9.03668e-252	6.64793e-252	9.23824e-252	-3.63059e-253	1.99027e-251	-2.81964e-252	-1.37368e-252	-2.77284e-252	-8.12646e-253	-1.46979e-251	2.14595e-253	-2.86214e-252	-2.30367e-252	8.31943e-253	1.27621e-250
-1.41136e-254	-1.56702e-253	8.61036e-254	2.11056e-253	7.33504e-254	3.13457e-254	-1.81349e-252	5.58216e-253	6.08303e-253	2.35024e-253	-5.74268e-255	5.67471e-253	6.84261e-254	1.06543e-252	-4.96039e-254	-3.61756e-253	9.46743e-254	5.63698e-253	-3.37022e-253	-5.4152e-253	-7.28995e-254	4.98333e-253	1.34571e-253	2.27597e-253	6.38075e-255	-4.42759e-254	4.6824e-254	1.55599e-253	-1.24343e-253	-4.77557e-253	9.23143e-252
-8.95679e-254	3.61488e-254	-1.36166e-253	-4.42349e-255	2.08376e-254	-2.11347e-254	-8.11219e-255	1.92482e-254	6.82942e-255	2.56453e-254	-2.65859e-254	-2.36694e-255	-7.11123e-255	-1.36284e-255	-7.88721e-255	3.16795e-254	5.86625e-254	-1.05558e-254	1.27481e-254	1.16063e-254	-2.70099e-255	1.03396e-254	1.95877e-254	1.70403e-254	3.29923e-254	-2.66204e-254	4.24461e-254	1.98929e-254	2.37765e-254	-3.44857e-254	7.68563e-253
8.05098e-256	-3.31928e-256	3.69216e-255	-8.89274e-257	-2.77531e-256	-2.19517e-255	-5.98829e-256	1.06741e-255	-3.43211e-255	7.32398e-256	-4.68393e-255	4.29003e-255	4.23993e-255	-9.26694e-256	-1.51287e-256	-4.50561e-255	8.00551e-255	-4.72137e-256	-2.85757e-255	-5.81819e-255	-3.13093e-255	1.12674e-254	-4.91437e-256	-1.65765e-255	3.14245e-256	1.10589e-255	-4.00708e-255	-1.27322e-255	2.15576e-255	-5.25693e-255	7.9833e-254
2.14875e-257	-1.53462e-256	-2.9765e-256	6.54273e-258	-2.11669e-256	1.72117e-256	-6.40991e-257	3.85313e-256	6.02766e-256	-7.15532e-256	2.93197e-256	2.58865e-257	1.65815e-256	-1.15908e-255	3.70543e-256	2.55277e-256	-2.27178e-257	-5.20044e-257	-8.16228e-257	4.68797e-258	2.10193e-256	-5.83885e-256	-5.15505e-256	-2.48096e-257	-5.49712e-256	1.43693e-256	5.35801e-257	-1.7585e-256	1.10178e-255	-8.11802e-256	9.23227e-255
-5.09743e-258	-1.08272e-257	2.71556e-257	8.95977e-258	-2.66101e-257	3.91631e-258	4.03612e-259	1.74303e-258	9.20666e-258	-2.71691e-257	6.96607e-258	-1.61993e-257	7.33825e-258	1.14526e-257	4.65383e-258	-1.0645e-257	-2.56008e-257	3.53763e-257	1.84838e-257	5.28088e-258	1.7879e-257	8.69407e-258	-6.52428e-257	-1.39583e-258	8.82202e-257	1.22131e-256	-9.0626e-258	-4.46474e-258	6.74456e-258	1.1282e-256	6.9974e-256
-1.57836e-258	4.73169e-259	-1.42554e-259	2.30041e-259	7.2857e-259	-7.85323e-259	-1.97908e-259	-2.49181e-258	1.90198e-259	9.09042e-259	-3.67394e-259	-1.54957e-258	-5.37919e-260	1.27289e-258	-1.78446e-258	-1.26144e-259	-1.18114e-258	-6.58264e-259	9.84341e-258	-1.795e-258	3.39419e-259	-3.63789e-259	-2.3585e-258	2.47862e-259	3.05901e-259	9.01229e-259	4.78344e-258	-1.7797e-257	8.78755e-259	-5.28681e-258	5.96217e-257
2.53373e-259	3.07788e-260	9.97929e-260	4.39125e-260	-9.97392e-260	-1.97955e-259	1.12299e-259	9.46845e-260	-2.94255e-259	-8.02244e-260	2.33892e-259	-1.24397e-259	-2.75621e-259	2.18032e-259	-2.02149e-259	-9.96838e-260	-1.09458e-259	-8.41394e-259	1.23185e-259	-1.92244e-259	4.10589e-259	-5.78554e-259	2.77841e-259	1.99249e-259	2.59227e-259	1.54069e-259	2.81109e-260	-6.93136e-260	5.76918e-261	-7.52789e-259	6.46259e-258
9.89927e-261	-4.68388e-260	-1.92444e-260	6.3381e-261	2.22758e-261	9.1706e-260	2.70596e-260	8.94483e-261	4.76845e-261	-2.4709e-260	1.86655e-260	1.97119e-261	2.16389e-261	-1.14946e-260	-8.07486e-261	-4.3061e-261	-1.34864e-260	3.48801e-261	1.57948e-260	-3.40748e-261	8.56049e-260	-1.28532e-260	6.91303e-260	2.48285e-260	-9.43655e-260	-5.23207e-260	6.32377e-262	4.1768e-262	-2.92859e-260	-9.70043e-261	7.03728e-259
1.03208e-261	-2.84393e-263	-2.25007e-261	-1.0446e-261	-2.71375e-261	8.96912e-262	-5.52285e-261	3.57251e-261	-1.49478e-261	1.54498e-262	4.39622e-262	-8.20589e-262	-2.71161e-261	-4.17755e-263	3.63372e-262	1.73735e-262	5.56809e-261	2.57535e-261	-3.8827e-261	-8.19998e-262	8.70373e-261	-6.92499e-262	4.4482e-262	2.67274e-261	-2.03458e-261	7.10798e-262	-5.45485e-262	2.6849e-262	-1.80202e-262	1.49655e-261	5.38572e-260
-1.13133e-262	2.25517e-263	-3.16337e-263	1.48839e-262	-1.12462e-262	1.45368e-262	-3.12426e-263	8.87621e-262	-5.25885e-263	2.15452e-262	-7.157e-263	-4.42658e-263	-1.67077e-262	-3.63755e-264	-1.49586e-262	2.78438e-262	-3.67381e-263	4.02611e-263	-1.78527e-265	-1.46971e-263	-1.03042e-262	-1.92268e-262	-8.31656e-263	-2.47637e-262	6.43541e-262	3.62939e-263	-2.44953e-262	-5.48211e-262	-1.11335e-262	-9.91039e-263	4.87689e-261
-2.07047e-263	-3.31075e-263	-2.30877e-263	-6.65715e-264	-3.51219e-264	1.42501e-263	-1.43535e-264	9.56837e-264	-2.18261e-263	-1.79974e-263	-7.36567e-264	-1.71014e-263	-5.92203e-264	3.6299e-264	1.01225e-263	-2.73891e-264	-3.87668e-263	-3.82091e-265	-8.34346e-264	1.11701e-264	-1.42979e-263	2.04143e-264	6.34509e-264	2.09994e-263	-2.2844e-264	-1.66579e-263	-5.82052e-264	-2.82049e-263	6.37528e-264	-9.35009e-264	3.60013e-262
-4.77948e-265	4.11792e-265	5.81959e-264	4.11998e-265	-8.47375e-265	1.30301e-264	1.08304e-264	1.85397e-265	-3.58216e-265	-2.16093e-264	-6.64539e-265	-6.16297e-265	-1.38013e-265	-4.83879e-264	-2.51778e-264	-1.42294e-264	4.89086e-265	-2.82427e-266	-9.20973e-265	-2.96324e-264	3.52982e-264	5.01691e-265	1.35279e-264	-2.11199e-264	-2.26235e-266	2.07427e-264	1.75432e-264	8.50208e-265	-6.78095e-265	-2.38769e-264	4.29227e-263
1.69993e-265	-7.03541e-266	1.39493e-265	-6.30789e-265	-1.64416e-266	-1.528e-265	-1.2936e-265	-9.80652e-266	1.00625e-265	-5.0066e-266	1.00685e-265	-1.80815e-266	1.34053e-265	4.83159e-266	-1.07231e-265	1.18521e-265	-1.1112e-265	4.46538e-266	-5.91224e-266	-2.14359e-266	1.30492e-265	1.41715e-266	-1.60318e-265	1.7287e-265	-2.69057e-265	-1.99477e-265	-5.52815e-266	-4.19525e-265	-2.19605e-266	9.79749e-266	3.86233e-264
4.31304e-267	9.89565e-268	-2.84184e-267	-8.99532e-270	-6.54163e-267	-2.76061e-267	-8.29609e-267	2.06114e-268	3.1821e-267	4.70246e-267	7.80063e-267	3.4662e-267	-3.62089e-267	5.1994e-267	7.52077e-267	1.9839e-266	-4.28427e-267	-1.5373e-266	-8.49473e-267	1.82049e-266	-3.40187e-267	4.06664e-266	2.63281e-266	-1.10848e-267	-2.86794e-267	-1.16798e-266	-8.24734e-268	1.92472e-266	1.01927e-266	3.3116e-267	2.47275e-265
2.71032e-267	2.12762e-268	-4.30232e-267	6.14839e-268	9.5795e-269	3.85048e-268	5.12202e-267	2.15538e-269	1.77062e-267	-1.12533e-267	-1.17232e-267	2.32622e-267	-2.5614e-267	-5.10959e-268	-7.25397e-268	1.0707e-268	9.02729e-268	-2.73026e-268	-3.08607e-268	1.55288e-269	1.80375e-267	4.97527e-268	-2.77342e-268	-1.38566e-267	7.59957e-268	-7.44515e-268	4.61093e-268	8.92328e-268	-9.01609e-268	9.32011e-268	3.39197e-266
6.24753e-270	-4.75531e-270	-1.78039e-268	-4.14765e-270	-2.35734e-268	-8.57726e-270	-1.13408e-268	2.11672e-269	4.53488e-269	-1.52145e-269	-1.03716e-268	8.89208e-269	2.16826e-268	3.30303e-269	-3.85421e-270	1.05617e-269	-5.43918e-269	-5.19153e-269	1.64873e-268	1.53204e-268	3.54395e-269	1.21982e-269	2.57182e-268	6.16689e-269	-5.40382e-269	-4.418e-269	-1.06582e-268	-5.89057e-269	-1.7482e-268	-6.06511e-270	2.32501e-267
1.11147e-269	-5.14058e-270	-6.4763e-270	-2.54018e-269	5.4716e-270	-2.0561e-270	4.64953e-270	1.76748e-270	-9.95417e-271	8.43835e-270	-7.85794e-270	1.53031e-270	1.50918e-269	-1.73991e-269	8.24335e-270	-1.51193e-270	1.41362e-270	-1.28438e-270	2.26992e-270	-3.4394e-270	1.77633e-269	-2.04806e-270	2.13042e-270	5.52145e-270	4.41308e-270	7.96826e-270	9.43056e-271	-3.56003e-270	-4.22521e-270	-1.74616e-269	1.97588e-268
1.07815e-271	-4.07841e-271	8.18305e-271	-1.17856e-270	2.64107e-271	-5.90685e-271	2.84183e-270	1.67993e-270	-1.35728e-271	-8.05173e-272	-8.04756e-271	3.28512e-271	-1.68917e-270	3.8633e-271	-1.37304e-270	-7.16154e-272	-3.78722e-271	-3.11873e-271	-2.9741e-271	1.48612e-270	4.26586e-271	8.40913e-272	-7.09371e-271	1.66697e-271	-3.12172e-271	1.19841e-270	1.86489e-271	2.05062e-271	-2.01103e-272	1.09772e-270	1.96396e-269
-1.54548e-271	-3.05292e-273	-1.18784e-271	3.74369e-272	4.3645e-272	2.80385e-272	-1.88479e-271	2.37498e-272	3.81244e-272	-8.53415e-273	1.09196e-271	-7.40526e-272	1.22137e-272	-6.76328e-272	3.35162e-272	-4.60631e-272	1.18704e-271	3.87688e-273	-1.50876e-271	-4.38451e-272	5.15536e-272	6.05468e-273	4.41518e-272	8.87951e-272	-2.01634e-271	-2.68133e-271	-2.52919e-272	-2.10495e-272	1.59125e-271	9.68397e-273	2.17984e-270
-3.36122e-273	-5.68449e-274	1.2459e-273	7.04711e-273	-1.84928e-272	-2.71787e-273	9.31158e-273	-8.33682e-273	-3.48935e-273	6.64026e-273	8.86375e-273	1.93334e-272	2.75331e-273	8.66427e-274	-9.13461e-274	1.17843e-273	1.15965e-272	-7.20169e-273	2.07111e-273	6.20124e-273	1.23433e-273	-6.01809e-273	1.76773e-273	-4.72236e-273	-1.7861e-272	2.17343e-273	3.5757e-273	-8.44695e-274	-7.03063e-273	-1.15071e-272	1.78926e-271
-4.9091e-275	-3.46595e-274	1.65682e-274	-3.01627e-274	5.05638e-275	3.78752e-275	6.81349e-274	-5.87311e-274	3.92623e-274	-1.24832e-274	1.14794e-273	3.53112e-275	4.13336e-274	1.82966e-275	-3.3686e-274	-1.18702e-274	-1.79878e-275	3.63506e-275	-3.94291e-274	6.55881e-275	1.51882e-274	-1.48681e-273	-1.54066e-274	1.44915e-273	4.65275e-274	1.73772e-274	7.01553e-274	1.17515e-274	1.23085e-274	1.11771e-274	1.02571e-272
1.63385e-276	-1.84091e-275	-1.26516e-275	-3.87672e-276	3.29906e-276	2.83933e-275	-4.48598e-276	1.56001e-275	1.71064e-274	5.35017e-275	-2.12021e-275	4.56014e-275	-6.19785e-276	-1.50624e-275	-6.47417e-276	-9.16003e-275	5.47012e-275	1.06379e-274	7.15647e-275	-2.47871e-275	-7.41128e-275	-4.72054e-276	2.39258e-277	8.52091e-275	-4.32047e-275	1.00059e-275	3.12257e-275	2.44263e-274	4.30191e-275	3.53002e-275	1.32779e-273
7.8055e-276	3.33642e-276	2.18603e-277	7.15728e-277	7.08211e-278	4.21796e-276	-3.57177e-277	1.63139e-277	9.20266e-277	4.51737e-276	-3.2845e-276	-6.79203e-277	6.5134e-276	1.41057e-276	-8.12943e-277	2.30252e-276	-3.26464e-278	-4.77275e-277	3.0385e-275	-2.25971e-277	1.27365e-276	-4.67656e-277	3.82325e-276	4.99524e-276	-3.09682e-276	4.11786e-276	4.40082e-277	1.95103e-277	-1.01401e-276	-7.49596e-276	9.53666e-275
5.99848e-278	-1.28495e-278	-7.70098e-277	-1.02711e-277	-6.1383e-277	3.6956e-278	-3.29308e-277	-4.43008e-278	-1.38547e-277	1.62987e-277	-8.7931e-277	7.48295e-278	2.95073e-277	6.37605e-278	-5.39198e-277	-6.33239e-277	1.36043e-278	6.62787e-277	-1.63702e-276	-1.81792e-277	1.22886e-276	-8.79092e-278	-2.9205e-277	4.51348e-277	-1.13726e-277	3.20361e-277	-1.35127e-277	-1.32601e-277	-1.16384e-276	-4.77999e-278	1.12258e-275
-8.89971e-279	-3.66252e-279	-1.10893e-278	9.77563e-278	7.72634e-278	1.04211e-277	-1.11689e-279	-2.42328e-278	2.85181e-278	-5.47271e-278	8.32637e-279	7.28061e-279	3.64314e-279	9.01981e-278	8.92957e-279	-3.58569e-278	-1.61571e-278	5.02287e-278	-3.51062e-278	3.83325e-280	-2.53029e-279	1.17521e-278	8.25721e-279	-3.80876e-279	-2.82278e-278	3.02504e-278	-1.93096e-278	1.74441e-279	3.69913e-278	1.07297e-277	9.17756e-277
3.20935e-279	-2.3312e-279	1.98637e-278	4.68654e-280	-8.67087e-280	7.0876e-281	-5.53767e-280	-8.74336e-279	1.02818e-279	-2.43004e-279	-4.53946e-279	-1.8724e-278	7.65759e-280	4.22051e-279	2.17798e-280	-1.986e-279	2.24957e-279	-1.27338e-280	-2.07996e-279	2.57333e-279	-2.33371e-279	-1.00766e-279	7.97568e-280	-1.30822e-280	-3.05805e-279	-1.31105e-279	7.09589e-280	-1.79274e-279	9.44759e-279	2.52881e-279	1.00168e-277
7.57721e-280	5.91226e-280	-3.05213e-280	-5.75064e-280	-1.53035e-281	4.00946e-280	-1.00895e-280	-1.97044e-280	2.14919e-281	-1.49413e-281	-2.14894e-280	-5.4438e-281	1.66263e-280	8.02065e-281	5.29929e-281	1.15028e-280	8.86037e-281	7.83486e-280	-5.04125e-280	-1.89434e-280	-2.9779e-281	2.48112e-280	2.30276e-280	-5.59344e-281	-1.6065e-280	8.27977e-282	-2.83931e-280	4.52847e-280	1.2888e-281	1.04343e-279	7.75544e-279
1.22831e-281	-1.33925e-281	5.25563e-281	-1.24288e-281	-9.09949e-282	4.28811e-281	-8.06847e-282	-5.90012e-282	-2.98387e-281	2.50388e-281	-1.73461e-281	4.41844e-282	1.41468e-281	2.8317e-281	-1.81763e-282	-3.10942e-281	9.99748e-282	-1.48661e-282	-1.3861e-281	3.14839e-281	1.00891e-281	1.5507e-281	-1.9813e-281	3.15208e-282	3.19199e-281	3.29307e-281	5.02688e-282	5.27682e-282	-1.9548e-281	1.10987e-280	6.19708e-280
-5.67293e-283	2.72015e-282	-1.03434e-282	2.089e-283	1.29655e-283	2.95428e-284	-3.24063e-283	1.72747e-283	-2.34523e-283	-8.70601e-283	2.79318e-282	1.33433e-282	-6.27167e-282	-3.14965e-283	-1.64652e-282	7.60721e-283	3.50452e-282	2.31938e-282	-1.79762e-282	1.69201e-283	-1.67866e-282	3.54798e-282	-1.09681e-282	-1.02059e-281	9.49415e-283	1.68362e-283	-7.75625e-283	-1.7388e-282	-4.25142e-282	-1.07024e-282	5.26871e-281
1.48574e-283	3.0582e-283	2.25077e-283	2.19455e-283	2.4895e-283	-2.6035e-283	-2.56052e-284	-8.96756e-285	-1.45906e-283	-4.76318e-284	-4.69887e-283	9.50843e-284	7.42246e-285	-2.93607e-285	5.60808e-284	-1.4541e-283	-1.27004e-283	-6.10509e-283	1.56179e-283	1.22103e-284	-8.5005e-284	-6.03206e-283	1.24285e-283	5.94944e-283	2.8274e-284	2.86884e-284	-9.3137e-283	4.72117e-285	8.7954e-283	2.1806e-286	6.59931e-282
5.58026e-284	-9.50965e-285	4.00962e-285	2.58422e-285	7.69664e-284	-2.43355e-285	-4.98418e-284	-9.91524e-285	5.20324e-285	-1.4934e-284	-6.51853e-285	2.41082e-284	6.70773e-285	-1.84408e-284	-1.85076e-284	-2.09794e-284	-1.28198e-284	6.56057e-285	6.81367e-287	-6.94857e-285	-1.9689e-284	-3.43448e-284	-3.40454e-284	-1.56152e-284	5.19028e-285	-1.4581e-284	1.66419e-284	-1.16002e-284	3.61337e-284	-2.34393e-285	5.43045e-283
-1.38399e-285	1.30914e-285	1.39472e-285	-4.87039e-286	-7.77864e-286	1.08594e-285	2.80132e-286	4.0189e-286	2.74039e-285	2.24114e-285	1.99601e-286	8.83414e-286	-2.84467e-286	7.37876e-285	5.42068e-286	1.4125e-285	-1.28092e-285	3.13206e-285	1.4878e-286	2.69492e-285	-5.03513e-285	1.47865e-285	6.29632e-286	3.53191e-285	3.0215e-286	6.76563e-285	3.08764e-286	-6.91972e-286	1.17626e-285	6.71005e-286	5.06508e-284
-4.72061e-286	-7.39653e-286	1.44818e-286	-1.21091e-286	1.69533e-286	3.62211e-286	4.36806e-286	-3.85998e-287	-4.91437e-287	-2.93365e-287	-8.21447e-288	2.30529e-287	3.34935e-287	-2.23776e-286	-9.76606e-287	-1.00384e-286	1.32849e-286	-4.2931e-287	6.84203e-287	-2.41661e-287	5.22686e-286	-2.92745e-287	-3.37967e-286	-2.47015e-286	1.56701e-286	6.45897e-287	1.98836e-286	1.10133e-286	2.03159e-286	1.18078e-287	5.20037e-285
-3.40246e-287	2.97527e-289	-2.52234e-288	-2.97758e-288	7.98288e-288	4.18631e-287	-3.11354e-288	2.01771e-288	-2.66192e-287	-6.00394e-287	-2.62494e-287	-1.08441e-287	-1.19392e-287	1.77496e-287	4.68238e-287	-1.83626e-289	1.50155e-287	1.57643e-287	-1.73412e-287	9.8883e-288	5.62359e-289	2.92998e-288	-2.55581e-288	-7.90843e-288	-3.35883e-287	-1.23704e-287	-4.4886e-288	2.40937e-288	2.96607e-288	1.10282e-287	4.34064e-286
-5.35137e-289	1.22434e-288	2.13776e-289	-4.05047e-289	9.49575e-289	-6.5417e-288	2.0171e-288	3.77778e-289	2.47538e-288	4.79244e-289	-5.35696e-289	-1.58097e-288	-2.67528e-289	1.7573e-288	-2.50093e-288	7.41557e-289	2.87031e-288	2.68831e-288	2.08855e-288	-7.36755e-289	2.8857e-290	-4.74283e-289	1.75603e-288	1.6933e-288	7.13997e-289	2.57626e-288	3.51087e-289	6.83028e-291	1.19542e-288	7.97387e-289	4.05804e-287
-5.02036e-290	1.21923e-289	-3.37258e-290	-2.87465e-289	-8.68087e-290	-3.64616e-290	-6.40272e-289	1.37738e-289	-6.97376e-289	5.60409e-290	5.92903e-290	-6.9446e-290	7.35715e-290	2.50455e-290	4.63255e-290	3.58144e-290	4.13434e-290	-1.36471e-289	4.16534e-290	9.4556e-290	4.66976e-290	-3.46029e-289	2.41777e-290	6.12934e-290	-6.29352e-290	-1.1318e-289	-2.5214e-291	-4.95948e-290	1.96878e-289	7.32187e-290	3.74806e-288
1.23461e-290	-4.36476e-290	2.62887e-290	5.62133e-291	-1.38008e-290	-1.32518e-290	6.89185e-292	-1.63088e-291	-1.01318e-290	4.50531e-291	3.28579e-291	-5.6614e-291	-2.69974e-291	1.16324e-291	-1.21105e-290	1.37124e-290	2.2422e-290	-1.38113e-290	2.58342e-291	-3.91481e-291	5.05874e-292	-1.61551e-290	-3.24815e-291	1.90303e-290	-1.24019e-291	1.2225e-290	7.12574e-291	-7.7686e-291	-2.13827e-291	9.82404e-291	2.92539e-289
-2.9038e-292	1.0982e-291	-5.8232e-292	-3.81766e-291	-1.04659e-291	1.98668e-292	1.44068e-291	-2.57847e-292	-1.75698e-291	-4.67976e-292	-1.25361e-292	2.40499e-291	1.35007e-293	-2.24036e-292	-1.82986e-292	-6.14147e-292	-1.57536e-292	6.51852e-292	2.43931e-291	6.22963e-292	5.76852e-292	-2.52466e-292	1.56867e-294	3.74739e-292	-3.12652e-292	1.2583e-292	-5.47483e-291	-3.65172e-294	1.94207e-292	2.67271e-292	2.5978e-290
-2.42703e-294	1.39487e-292	4.62663e-293	2.31148e-293	1.17726e-292	-1.10314e-293	2.98273e-293	4.88588e-293	1.36337e-292	2.28592e-294	3.59983e-293	-2.09977e-293	6.88945e-293	-9.9739e-293	3.52326e-293	1.75994e-292	1.3901e-293	1.22617e-292	5.2102e-293	3.21689e-293	-3.05921e-292	2.73846e-293	3.65208e-293	1.27764e-293	3.84498e-292	1.49706e-293	3.15712e-293	5.15863e-293	1.63563e-295	5.24256e-293	2.13282e-291
-2.03063e-293	4.33738e-295	-6.7396e-294	-1.56137e-294	-1.88896e-293	2.14103e-293	5.83951e-295	-1.18556e-293	2.00779e-294	7.97869e-294	-2.0801e-294	3.93083e-295	7.23228e-294	4.58199e-294	1.7525e-295	-6.62957e-294	2.28512e-294	4.18376e-294	-8.10239e-294	1.59648e-293	-5.28816e-294	-1.18872e-293	1.56773e-293	3.48423e-294	-6.15375e-294	3.85126e-294	-3.94502e-294	1.10397e-295	-2.18747e-294	-2.55503e-293	2.2153e-292
-1.69348e-294	5.65437e-295	4.39014e-295	6.73999e-296	6.35554e-295	-5.13678e-295	-1.18745e-294	-6.35301e-295	-1.17655e-294	1.45537e-295	3.39372e-295	-6.85597e-296	-6.22295e-295	-9.97585e-296	2.14192e-295	-1.92607e-295	-1.13248e-295	1.4115e-296	-9.00306e-295	8.78642e-295	1.53162e-295	1.10758e-295	4.92934e-296	5.13468e-294	4.98169e-295	2.07716e-296	-4.28179e-295	-4.56518e-296	-3.72623e-295	-1.04838e-295	1.74206e-293
2.67767e-296	-4.30344e-296	6.03259e-296	-4.01644e-297	2.03068e-295	1.72135e-296	1.61157e-296	-5.83688e-298	1.8252e-295	3.90197e-295	1.02495e-295	-1.0712e-296	1.67067e-296	-6.73675e-296	-1.05249e-295	1.65564e-296	-3.366e-296	-9.61114e-297	-6.36843e-296	-1.15124e-296	-5.15452e-296	6.92269e-296	-1.17665e-296	4.77977e-296	3.2467e-296	-1.48076e-295	2.75156e-296	1.02529e-295	4.50945e-296	3.19131e-296	1.94934e-294
1.49591e-296	4.5037e-298	4.56976e-297	5.35574e-297	-3.28298e-297	1.01757e-297	-1.63328e-297	4.7909e-297	1.38554e-296	2.4229e-297	-8.44339e-298	-1.07939e-297	-3.1216e-297	-1.06368e-297	6.81673e-297	-5.85844e-297	-5.80672e-299	8.17763e-297	6.2083e-299	3.22623e-297	-1.29028e-297	-6.28756e-297	6.05459e-297	8.23785e-297	1.18268e-296	-4.0333e-297	-6.41023e-297	-2.4365e-297	2.08788e-297	-1.05748e-296	1.41886e-295
2.03029e-299	4.48328e-298	2.45733e-298	-6.92456e-298	-1.11855e-298	-2.3968e-298	2.6129e-298	1.50859e-298	2.28949e-298	-1.28913e-297	-7.32757e-299	1.10522e-297	-2.0088e-297	-2.09496e-298	-6.5925e-298	-1.01981e-297	-2.94473e-298	2.13619e-297	5.94814e-298	1.57844e-298	4.39068e-298	-1.55361e-298	5.01928e-298	-3.69584e-298	6.66366e-298	4.06014e-299	9.06705e-298	1.54546e-298	3.50978e-298	-8.14613e-298	1.63475e-296
-6.93731e-300	-1.17316e-300	-3.3907e-299	4.93122e-299	-8.69011e-299	6.24686e-299	1.69709e-299	2.62475e-299	-9.04936e-301	-8.7369e-300	-5.4858e-299	3.07435e-299	1.55618e-299	-1.50892e-299	-2.72804e-299	-1.57613e-299	-3.18562e-299	1.85397e-299	2.17041e-299	6.58572e-299	-5.41444e-299	-2.5532e-299	8.09094e-299	-1.34141e-299	1.67281e-300	-4.19167e-299	-3.50152e-300	9.32878e-299	3.56041e-300	1.93435e-299	9.28093e-298
-4.27384e-300	-7.86549e-301	-2.14965e-300	-1.74716e-300	2.25114e-300	4.9082e-300	1.48977e-299	-1.00004e-301	-3.18687e-300	-8.05113e-301	2.83352e-300	2.02388e-301	-1.21562e-299	-3.3968e-300	5.75118e-300	6.33661e-300	9.05979e-300	-6.04878e-300	-6.69864e-300	-8.56678e-300	1.14235e-300	5.41774e-301	-3.98066e-301	2.02061e-300	4.74596e-300	3.67919e-300	-2.12026e-300	-8.01929e-301	8.44207e-300	-9.38323e-300	1.29432e-298
1.19542e-300	-8.75941e-302	3.7909e-302	-2.4789e-301	1.25419e-300	2.59258e-301	2.33176e-303	-1.1232e-300	5.29898e-301	-1.09277e-301	-2.91801e-301	-6.04193e-301	7.55736e-302	2.60108e-301	2.76708e-301	1.15374e-301	3.99398e-301	-1.40781e-301	-1.61774e-301	-2.87641e-301	4.39583e-302	-2.79084e-301	-8.46458e-302	4.63872e-302	4.77003e-301	2.19208e-301	-2.9699e-303	-2.38611e-301	9.21415e-302	9.45664e-302	9.03889e-300
4.257e-302	-1.89445e-302	-2.41425e-302	-9.09352e-303	2.21598e-302	3.56192e-302	-6.98934e-303	1.52182e-303	1.03664e-302	-9.5692e-304	-1.25222e-303	-1.15637e-303	-5.46599e-304	-5.74116e-303	1.72879e-302	-2.47355e-302	3.26008e-301	-1.23312e-302	-4.00767e-303	-7.664e-303	3.49791e-302	2.24069e-303	-3.36812e-302	-4.08228e-303	-2.72038e-302	5.11623e-302	1.51947e-301	7.97585e-303	-5.70518e-302	3.35387e-303	9.46773e-301
4.2248e-303	8.04665e-304	-9.46353e-304	-1.59997e-303	1.71015e-303	3.7282e-303	1.60269e-303	-4.93155e-303	-5.01033e-303	-3.19379e-303	-4.10467e-303	-3.21045e-303	2.59279e-303	-9.2313e-303	1.67818e-302	8.38833e-303	-1.39606e-303	-1.09287e-303	-1.22868e-303	1.77895e-303	8.1844e-303	5.42779e-304	5.60725e-303	-4.94175e-304	-2.53499e-303	-8.00347e-304	1.02167e-302	-1.03359e-303	-5.56203e-303	2.2169e-303	1.14752e-301
-5.91036e-304	-9.2468e-305	-6.67557e-305	2.85549e-304	-2.79293e-304	-5.85329e-306	6.029e-305	2.06206e-304	-3.28079e-304	-1.05779e-304	1.1931e-304	3.31175e-305	7.40242e-305	-5.50959e-304	-1.10546e-303	3.57398e-304	-1.09696e-304	-8.9321e-305	-8.42655e-305	1.01742e-304	3.21576e-304	1.33867e-305	-3.07978e-304	-3.82394e-305	1.91298e-304	-1.98931e-305	6.9423e-304	-1.53074e-303	8.02968e-305	1.00423e-304	7.94466e-303
2.88339e-305	6.53529e-306	2.03916e-305	4.14991e-306	-1.57658e-305	-2.49986e-305	4.98782e-306	2.32585e-306	-2.02071e-305	-1.38497e-305	-4.44909e-306	-4.89427e-306	-1.93745e-305	1.92723e-307	1.23297e-304	-8.06776e-305	1.92002e-305	-1.14416e-306	-2.45405e-305	-7.79333e-305	-7.24766e-306	7.65453e-305	1.18875e-305	-4.22509e-305	-9.91166e-305	-1.4124e-305	3.38311e-306	5.23149e-306	1.84439e-305	6.2061e-306	7.82186e-304
-1.35211e-306	-1.53061e-306	-3.22144e-307	-1.77805e-307	-6.41438e-307	-6.35228e-307	9.61704e-307	1.85908e-306	-2.40885e-306	5.71947e-306	-3.48107e-306	2.18214e-306	1.65737e-306	-1.69133e-306	-5.78906e-307	-2.54887e-307	-6.79894e-306	2.02859e-306	-8.17851e-307	-2.19841e-306	-2.21169e-306	-1.47122e-307	2.39315e-306	2.90481e-306	1.58257e-305	5.65611e-308	1.48105e-306	-7.43759e-307	-2.62362e-306	-2.57544e-307	6.59429e-305
1.49823e-307	-9.5088e-308	-6.5312e-308	-5.19015e-307	-1.9415e-307	2.63491e-307	4.73561e-308	-2.13484e-307	7.49381e-308	-1.09099e-307	0	4.81461e-308	-1.07948e-307	-6.22202e-308	-3.48625e-307	3.13839e-307	-2.27293e-307	1.1011e-307	5.0102e-308	-4.82003e-308	-3.36256e-307	-4.25034e-307	5.05388e-308	0	-2.33598e-307	-1.01554e-307	-7.2443e-308	3.8204e-307	-5.35821e-307	2.46434e-307	5.45243e-306
-4.22722e-308	0	0	0	-7.97948e-308	0	0	0	0	0	0	-4.34453e-308	5.47519e-308	2.62411e-308	0	0	0	0	0	0	0	0	2.27469e-308	0	0	0	-5.50397e-308	0	0	0	5.15845e-307
0	0	0	0	0	0	0	0	0	0	0	0	0	0	0	0	0	0	0	0	0	0	0	0	0	0	0	0	0	0	4.71169e-308
0	0	0	0	0	0	0	0	0	0	0	0	0	0	0	0	0	0	0	0	0	0	0	0	0	0	0	0	0	0	0
0	0	0	0	0	0	0	0	0	0	0	0	0	0	0	0	0	0	0	0	0	0	0	0	0	0	0	0	0	0	0
0	0	0	0	0	0	0	0	0	0	0	0	0	0	0	0	0	0	0	0	0	0	0	0	0	0	0	0	0	0	0
0	0	0	0	0	0	0	0	0	0	0	0	0	0	0	0	0	0	0	0	0	0	0	0	0	0	0	0	0	0	0
0	0	0	0	0	0	0	0	0	0	0	0	0	0	0	0	0	0	0	0	0	0	0	0	0	0	0	0	0	0	0
0	0	0	0	0	0	0	0	0	0	0	0	0	0	0	0	0	0	0	0	0	0	0	0	0	0	0	0	0	0	0
0	0	0	0	0	0	0	0	0	0	0	0	0	0	0	0	0	0	0	0	0	0	0	0	0	0	0	0	0	0	0
0	0	0	0	0	0	0	0	0	0	0	0	0	0	0	0	0	0	0	0	0	0	0	0	0	0	0	0	0	0	0
0	0	0	0	0	0	0	0	0	0	0	0	0	0	0	0	0	0	0	0	0	0	0	0	0	0	0	0	0	0	0
0	0	0	0	0	0	0	0	0	0	0	0	0	0	0	0	0	0	0	0	0	0	0	0	0	0	0	0	0	0	0
0	0	0	0	0	0	0	0	0	0	0	0	0	0	0	0	0	0	0	0	0	0	0	0	0	0	0	0	0	0	0
0	0	0	0	0	0	0	0	0	0	0	0	0	0	0	0	0	0	0	0	0	0	0	0	0	0	0	0	0	0	0
0	0	0	0	0	0	0	0	0	0	0	0	0	0	0	0	0	0	0	0	0	0	0	0	0	0	0	0	0	0	0
0	0	0	0	0	0	0	0	0	0	0	0	0	0	0	0	0	0	0	0	0	0	0	0	0	0	0	0	0	0	0
0	0	0	0	0	0	0	0	0	0	0	0	0	0	0	0	0	0	0	0	0	0	0	0	0	0	0	0	0	0	0
0	0	0	0	0	0	0	0	0	0	0	0	0	0	0	0	0	0	0	0	0	0	0	0	0	0	0	0	0	0	0
0	0	0	0	0	0	0	0	0	0	0	0	0	0	0	0	0	0	0	0	0	0	0	0	0	0	0	0	0	0	0
0	0	0	0	0	0	0	0	0	0	0	0	0	0	0	0	0	0	0	0	0	0	0	0	0	0	0	0	0	0	0
0	0	0	0	0	0	0	0	0	0	0	0	0	0	0	0	0	0	0	0	0	0	0	0	0	0	0	0	0	0	0
0	0	0	0	0	0	0	0	0	0	0	0	0	0	0	0	0	0	0	0	0	0	0	0	0	0	0	0	0	0	0
0	0	0	0	0	0	0	0	0	0	0	0	0	0	0	0	0	0	0	0	0	0	0	0	0	0	0	0	0	0	0
0	0	0	0	0	0	0	0	0	0	0	0	0	0	0	0	0	0	0	0	0	0	0	0	0	0	0	0	0	0	0
0	0	0	0	0	0	0	0	0	0	0	0	0	0	0	0	0	0	0	0	0	0	0	0	0	0	0	0	0	0	0
0	0	0	0	0	0	0	0	0	0	0	0	0	0	0	0	0	0	0	0	0	0	0	0	0	0	0	0	0	0	0
0	0	0	0	0	0	0	0	0	0	0	0	0	0	0	0	0	0	0	0	0	0	0	0	0	0	0	0	0	0	0
0	0	0	0	0	0	0	0	0	0	0	0	0	0	0	0	0	0	0	0	0	0	0	0	0	0	0	0	0	0	0
0	0	0	0	0	0	0	0	0	0	0	0	0	0	0	0	0	0	0	0	0	0	0	0	0	0	0	0	0	0	0
0	0	0	0	0	0	0	0	0	0	0	0	0	0	0	0	0	0	0	0	0	0	0	0	0	0	0	0	0	0	0
0	0	0	0	0	0	0	0	0	0	0	0	0	0	0	0	0	0	0	0	0	0	0	0	0	0	0	0	0	0	0
0	0	0	0	0	0	0	0	0	0	0	0	0	0	0	0	0	0	0	0	0	0	0	0	0	0	0	0	0	0	0
0	0	0	0	0	0	0	0	0	0	0	0	0	0	0	0	0	0	0	0	0	0	0	0	0	0	0	0	0	0	0
0	0	0	0	0	0	0	0	0	0	0	0	0	0	0	0	0	0	0	0	0	0	0	0	0	0	0	0	0	0	0
0	0	0	0	0	0	0	0	0	0	0	0	0	0	0	0	0	0	0	0	0	0	0	0	0	0	0	0	0	0	0
0	0	0	0	0	0	0	0	0	0	0	0	0	0	0	0	0	0	0	0	0	0	0	0	0	0	0	0	0	0	0
0	0	0	0	0	0	0	0	0	0	0	0	0	0	0	0	0	0	0	0	0	0	0	0	0	0	0	0	0	0	0
0	0	0	0	0	0	0	0	0	0	0	0	0	0	0	0	0	0	0	0	0	0	0	0	0	0	0	0	0	0	0
0	0	0	0	0	0	0	0	0	0	0	0	0	0	0	0	0	0	0	0	0	0	0	0	0	0	0	0	0	0	0
0	0	0	0	0	0	0	0	0	0	0	0	0	0	0	0	0	0	0	0	0	0	0	0	0	0	0	0	0	0	0
0	0	0	0	0	0	0	0	0	0	0	0	0	0	0	0	0	0	0	0	0	0	0	0	0	0	0	0	0	0	0
0	0	0	0	0	0	0	0	0	0	0	0	0	0	0	0	0	0	0	0	0	0	0	0	0	0	0	0	0	0	0
0	0	0	0	0	0	0	0	0	0	0	0	0	0	0	0	0	0	0	0	0	0	0	0	0	0	0	0	0	0	0
0	0	0	0	0	0	0	0	0	0	0	0	0	0	0	0	0	0	0	0	0	0	0	0	0	0	0	0	0	0	0
0	0	0	0	0	0	0	0	0	0	0	0	0	0	0	0	0	0	0	0	0	0	0	0	0	0	0	0	0	0	0
0	0	0	0	0	0	0	0	0	0	0	0	0	0	0	0	0	0	0	0	0	0	0	0	0	0	0	0	0	0	0
0	0	0	0	0	0	0	0	0	0	0	0	0	0	0	0	0	0	0	0	0	0	0	0	0	0	0	0	0	0	0
0	0	0	0	0	0	0	0	0	0	0	0	0	0	0	0	0	0	0	0	0	0	0	0	0	0	0	0	0	0	0
0	0	0	0	0	0	0	0	0	0	0	0	0	0	0	0	0	0	0	0	0	0	0	0	0	0	0	0	0	0	0
0	0	0	0	0	0	0	0	0	0	0	0	0	0	0	0	0	0	0	0	0	0	0	0	0	0	0	0	0	0	0
0	0	0	0	0	0	0	0	0	0	0	0	0	0	0	0	0	0	0	0	0	0	0	0	0	0	0	0	0	0	0
0	0	0	0	0	0	0	0	0	0	0	0	0	0	0	0	0	0	0	0	0	0	0	0	0	0	0	0	0	0	0
0	0	0	0	0	0	0	0	0	0	0	0	0	0	0	0	0	0	0	0	0	0	0	0	0	0	0	0	0	0	0
0	0	0	0	0	0	0	0	0	0	0	0	0	0	0	0	0	0	0	0	0	0	0	0	0	0	0	0	0	0	0
0	0	0	0	0	0	0	0	0	0	0	0	0	0	0	0	0	0	0	0	0	0	0	0	0	0	0	0	0	0	0
0	0	0	0	0	0	0	0	0	0	0	0	0	0	0	0	0	0	0	0	0	0	0	0	0	0	0	0	0	0	0
0	0	0	0	0	0	0	0	0	0	0	0	0	0	0	0	0	0	0	0	0	0	0	0	0	0	0	0	0	0	0
0	0	0	0	0	0	0	0	0	0	0	0	0	0	0	0	0	0	0	0	0	0	0	0	0	0	0	0	0	0	0
0	0	0	0	0	0	0	0	0	0	0	0	0	0	0	0	0	0	0	0	0	0	0	0	0	0	0	0	0	0	0
0	0	0	0	0	0	0	0	0	0	0	0	0	0	0	0	0	0	0	0	0	0	0	0	0	0	0	0	0	0	0
0	0	0	0	0	0	0	0	0	0	0	0	0	0	0	0	0	0	0	0	0	0	0	0	0	0	0	0	0	0	0
0	0	0	0	0	0	0	0	0	0	0	0	0	0	0	0	0	0	0	0	0	0	0	0	0	0	0	0	0	0	0
0	0	0	0	0	0	0	0	0	0	0	0	0	0	0	0	0	0	0	0	0	0	0	0	0	0	0	0	0	0	0
0	0	0	0	0	0	0	0	0	0	0	0	0	0	0	0	0	0	0	0	0	0	0	0	0	0	0	0	0	0	0
0	0	0	0	0	0	0	0	0	0	0	0	0	0	0	0	0	0	0	0	0	0	0	0	0	0	0	0	0	0	0
0	0	0	0	0	0	0	0	0	0	0	0	0	0	0	0	0	0	0	0	0	0	0	0	0	0	0	0	0	0	0
0	0	0	0	0	0	0	0	0	0	0	0	0	0	0	0	0	0	0	0	0	0	0	0	0	0	0	0	0	0	0
0	0	0	0	0	0	0	0	0	0	0	0	0	0	0	0	0	0	0	0	0	0	0	0	0	0	0	0	0	0	0
0	0	0	0	0	0	0	0	0	0	0	0	0	0	0	0	0	0	0	0	0	0	0	0	0	0	0	0	0	0	0
0	0	0	0	0	0	0	0	0	0	0	0	0	0	0	0	0	0	0	0	0	0	0	0	0	0	0	0	0	0	0
0	0	0	0	0	0	0	0	0	0	0	0	0	0	0	0	0	0	0	0	0	0	0	0	0	0	0	0	0	0	0
0	0	0	0	0	0	0	0	0	0	0	0	0	0	0	0	0	0	0	0	0	0	0	0	0	0	0	0	0	0	0
0	0	0	0	0	0	0	0	0	0	0	0	0	0	0	0	0	0	0	0	0	0	0	0	0	0	0	0	0	0	0
0	0	0	0	0	0	0	0	0	0	0	0	0	0	0	0	0	0	0	0	0	0	0	0	0	0	0	0	0	0	0
0	0	0	0	0	0	0	0	0	0	0	0	0	0	0	0	0	0	0	0	0	0	0	0	0	0	0	0	0	0	0
0	0	0	0	0	0	0	0	0	0	0	0	0	0	0	0	0	0	0	0	0	0	0	0	0	0	0	0	0	0	0
0	0	0	0	0	0	0	0	0	0	0	0	0	0	0	0	0	0	0	0	0	0	0	0	0	0	0	0	0	0	0
0	0	0	0	0	0	0	0	0	0	0	0	0	0	0	0	0	0	0	0	0	0	0	0	0	0	0	0	0	0	0
0	0	0	0	0	0	0	0	0	0	0	0	0	0	0	0	0	0	0	0	0	0	0	0	0	0	0	0	0	0	0
0	0	0	0	0	0	0	0	0	0	0	0	0	0	0	0	0	0	0	0	0	0	0	0	0	0	0	0	0	0	0
0	0	0	0	0	0	0	0	0	0	0	0	0	0	0	0	0	0	0	0	0	0	0	0	0	0	0	0	0	0	0
0	0	0	0	0	0	0	0	0	0	0	0	0	0	0	0	0	0	0	0	0	0	0	0	0	0	0	0	0	0	0
0	0	0	0	0	0	0	0	0	0	0	0	0	0	0	0	0	0	0	0	0	0	0	0	0	0	0	0	0	0	0
0	0	0	0	0	0	0	0	0	0	0	0	0	0	0	0	0	0	0	0	0	0	0	0	0	0	0	0	0	0	0
0	0	0	0	0	0	0	0	0	0	0	0	0	0	0	0	0	0	0	0	0	0	0	0	0	0	0	0	0	0	0
0	0	0	0	0	0	0	0	0	0	0	0	0	0	0	0	0	0	0	0	0	0	0	0	0	0	0	0	0	0	0
0	0	0	0	0	0	0	0	0	0	0	0	0	0	0	0	0	0	0	0	0	0	0	0	0	0	0	0	0	0	0
0	0	0	0	0	0	0	0	0	0	0	0	0	0	0	0	0	0	0	0	0	0	0	0	0	0	0	0	0	0	0
0	0	0	0	0	0	0	0	0	0	0	0	0	0	0	0	0	0	0	0	0	0	0	0	0	0	0	0	0	0	0
0	0	0	0	0	0	0	0	0	0	0	0	0	0	0	0	0	0	0	0	0	0	0	0	0	0	0	0	0	0	0
0	0	0	0	0	0	0	0	0	0	0	0	0	0	0	0	0	0	0	0	0	0	0	0	0	0	0	0	0	0	0
0	0	0	0	0	0	0	0	0	0	0	0	0	0	0	0	0	0	0	0	0	0	0	0	0	0	0	0	0	0	0
0	0	0	0	0	0	0	0	0	0	0	0	0	0	0	0	0	0	0	0	0	0	0	0	0	0	0	0	0	0	0
0	0	0	0	0	0	0	0	0	0	0	0	0	0	0	0	0	0	0	0	0	0	0	0	0	0	0	0	0	0	0
0	0	0	0	0	0	0	0	0	0	0	0	0	0	0	0	0	0	0	0	0	0	0	0	0	0	0	0	0	0	0
0	0	0	0	0	0	0	0	0	0	0	0	0	0	0	0	0	0	0	0	0	0	0	0	0	0	0	0	0	0	0
0	0	0	0	0	0	0	0	0	0	0	0	0	0	0	0	0	0	0	0	0	0	0	0	0	0	0	0	0	0	0
0	0	0	0	0	0	0	0	0	0	0	0	0	0	0	0	0	0	0	0	0	0	0	0	0	0	0	0	0	0	0
0	0	0	0	0	0	0	0	0	0	0	0	0	0	0	0	0	0	0	0	0	0	0	0	0	0	0	0	0	0	0
0	0	0	0	0	0	0	0	0	0	0	0	0	0	0	0	0	0	0	0	0	0	0	0	0	0	0	0	0	0	0
0	0	0	0	0	0	0	0	0	0	0	0	0	0	0	0	0	0	0	0	0	0	0	0	0	0	0	0	0	0	0
0	0	0	0	0	0	0	0	0	0	0	0	0	0	0	0	0	0	0	0	0	0	0	0	0	0	0	0	0	0	0
0	0	0	0	0	0	0	0	0	0	0	0	0	0	0	0	0	0	0	0	0	0	0	0	0	0	0	0	0	0	0
0	0	0	0	0	0	0	0	0	0	0	0	0	0	0	0	0	0	0	0	0	0	0	0	0	0	0	0	0	0	0
0	0	0	0	0	0	0	0	0	0	0	0	0	0	0	0	0	0	0	0	0	0	0	0	0	0	0	0	0	0	0
0	0	0	0	0	0	0	0	0	0	0	0	0	0	0	0	0	0	0	0	0	0	0	0	0	0	0	0	0	0	0
0	0	0	0	0	0	0	0	0	0	0	0	0	0	0	0	0	0	0	0	0	0	0	0	0	0	0	0	0	0	0
0	0	0	0	0	0	0	0	0	0	0	0	0	0	0	0	0	0	0	0	0	0	0	0	0	0	0	0	0	0	0
0	0	0	0	0	0	0	0	0	0	0	0	0	0	0	0	0	0	0	0	0	0	0	0	0	0	0	0	0	0	0
0	0	0	0	0	0	0	0	0	0	0	0	0	0	0	0	0	0	0	0	0	0	0	0	0	0	0	0	0	0	0
0	0	0	0	0	0	0	0	0	0	0	0	0	0	0	0	0	0	0	0	0	0	0	0	0	0	0	0	0	0	0
0	0	0	0	0	0	0	0	0	0	0	0	0	0	0	0	0	0	0	0	0	0	0	0	0	0	0	0	0	0	0
0	0	0	0	0	0	0	0	0	0	0	0	0	0	0	0	0	0	0	0	0	0	0	0	0	0	0	0	0	0	0
0	0	0	0	0	0	0	0	0	0	0	0	0	0	0	0	0	0	0	0	0	0	0	0	0	0	0	0	0	0	0
0	0	0	0	0	0	0	0	0	0	0	0	0	0	0	0	0	0	0	0	0	0	0	0	0	0	0	0	0	0	0
0	0	0	0	0	0	0	0	0	0	0	0	0	0	0	0	0	0	0	0	0	0	0	0	0	0	0	0	0	0	0
0	0	0	0	0	0	0	0	0	0	0	0	0	0	0	0	0	0	0	0	0	0	0	0	0	0	0	0	0	0	0
0	0	0	0	0	0	0	0	0	0	0	0	0	0	0	0	0	0	0	0	0	0	0	0	0	0	0	0	0	0	0
0	0	0	0	0	0	0	0	0	0	0	0	0	0	0	0	0	0	0	0	0	0	0	0	0	0	0	0	0	0	0
0	0	0	0	0	0	0	0	0	0	0	0	0	0	0	0	0	0	0	0	0	0	0	0	0	0	0	0	0	0	0
0	0	0	0	0	0	0	0	0	0	0	0	0	0	0	0	0	0	0	0	0	0	0	0	0	0	0	0	0	0	0
0	0	0	0	0	0	0	0	0	0	0	0	0	0	0	0	0	0	0	0	0	0	0	0	0	0	0	0	0	0	0
0	0	0	0	0	0	0	0	0	0	0	0	0	0	0	0	0	0	0	0	0	0	0	0	0	0	0	0	0	0	0
0	0	0	0	0	0	0	0	0	0	0	0	0	0	0	0	0	0	0	0	0	0	0	0	0	0	0	0	0	0	0
0	0	0	0	0	0	0	0	0	0	0	0	0	0	0	0	0	0	0	0	0	0	0	0	0	0	0	0	0	0	0
0	0	0	0	0	0	0	0	0	0	0	0	0	0	0	0	0	0	0	0	0	0	0	0	0	0	0	0	0	0	0
0	0	0	0	0	0	0	0	0	0	0	0	0	0	0	0	0	0	0	0	0	0	0	0	0	0	0	0	0	0	0
0	0	0	0	0	0	0	0	0	0	0	0	0	0	0	0	0	0	0	0	0	0	0	0	0	0	0	0	0	0	0
0	0	0	0	0	0	0	0	0	0	0	0	0	0	0	0	0	0	0	0	0	0	0	0	0	0	0	0	0	0	0
0	0	0	0	0	0	0	0	0	0	0	0	0	0	0	0	0	0	0	0	0	0	0	0	0	0	0	0	0	0	0
0	0	0	0	0	0	0	0	0	0	0	0	0	0	0	0	0	0	0	0	0	0	0	0	0	0	0	0	0	0	0
0	0	0	0	0	0	0	0	0	0	0	0	0	0	0	0	0	0	0	0	0	0	0	0	0	0	0	0	0	0	0
0	0	0	0	0	0	0	0	0	0	0	0	0	0	0	0	0	0	0	0	0	0	0	0	0	0	0	0	0	0	0
0	0	0	0	0	0	0	0	0	0	0	0	0	0	0	0	0	0	0	0	0	0	0	0	0	0	0	0	0	0	0
0	0	0	0	0	0	0	0	0	0	0	0	0	0	0	0	0	0	0	0	0	0	0	0	0	0	0	0	0	0	0
0	0	0	0	0	0	0	0	0	0	0	0	0	0	0	0	0	0	0	0	0	0	0	0	0	0	0	0	0	0	0
0	0	0	0	0	0	0	0	0	0	0	0	0	0	0	0	0	0	0	0	0	0	0	0	0	0	0	0	0	0	0
0	0	0	0	0	0	0	0	0	0	0	0	0	0	0	0	0	0	0	0	0	0	0	0	0	0	0	0	0	0	0
0	0	0	0	0	0	0	0	0	0	0	0	0	0	0	0	0	0	0	0	0	0	0	0	0	0	0	0	0	0	0
0	0	0	0	0	0	0	0	0	0	0	0	0	0	0	0	0	0	0	0	0	0	0	0	0	0	0	0	0	0	0
0	0	0	0	0	0	0	0	0	0	0	0	0	0	0	0	0	0	0	0	0	0	0	0	0	0	0	0	0	0	0
0	0	0	0	0	0	0	0	0	0	0	0	0	0	0	0	0	0	0	0	0	0	0	0	0	0	0	0	0	0	0
0	0	0	0	0	0	0	0	0	0	0	0	0	0	0	0	0	0	0	0	0	0	0	0	0	0	0	0	0	0	0
0	0	0	0	0	0	0	0	0	0	0	0	0	0	0	0	0	0	0	0	0	0	0	0	0	0	0	0	0	0	0
0	0	0	0	0	0	0	0	0	0	0	0	0	0	0	0	0	0	0	0	0	0	0	0	0	0	0	0	0	0	0
0	0	0	0	0	0	0	0	0	0	0	0	0	0	0	0	0	0	0	0	0	0	0	0	0	0	0	0	0	0	0
0	0	0	0	0	0	0	0	0	0	0	0	0	0	0	0	0	0	0	0	0	0	0	0	0	0	0	0	0	0	0
0	0	0	0	0	0	0	0	0	0	0	0	0	0	0	0	0	0	0	0	0	0	0	0	0	0	0	0	0	0	0
0	0	0	0	0	0	0	0	0	0	0	0	0	0	0	0	0	0	0	0	0	0	0	0	0	0	0	0	0	0	0
0	0	0	0	0	0	0	0	0	0	0	0	0	0	0	0	0	0	0	0	0	0	0	0	0	0	0	0	0	0	0
0	0	0	0	0	0	0	0	0	0	0	0	0	0	0	0	0	0	0	0	0	0	0	0	0	0	0	0	0	0	0
0	0	0	0	0	0	0	0	0	0	0	0	0	0	0	0	0	0	0	0	0	0	0	0	0	0	0	0	0	0	0
0	0	0	0	0	0	0	0	0	0	0	0	0	0	0	0	0	0	0	0	0	0	0	0	0	0	0	0	0	0	0
0	0	0	0	0	0	0	0	0	0	0	0	0	0	0	0	0	0	0	0	0	0	0	0	0	0	0	0	0	0	0
0	0	0	0	0	0	0	0	0	0	0	0	0	0	0	0	0	0	0	0	0	0	0	0	0	0	0	0	0	0	0
0	0	0	0	0	0	0	0	0	0	0	0	0	0	0	0	0	0	0	0	0	0	0	0	0	0	0	0	0	0	0
0	0	0	0	0	0	0	0	0	0	0	0	0	0	0	0	0	0	0	0	0	0	0	0	0	0	0	0	0	0	0
0	0	0	0	0	0	0	0	0	0	0	0	0	0	0	0	0	0	0	0	0	0	0	0	0	0	0	0	0	0	0
0	0	0	0	0	0	0	0	0	0	0	0	0	0	0	0	0	0	0	0	0	0	0	0	0	0	0	0	0	0	0
0	0	0	0	0	0	0	0	0	0	0	0	0	0	0	0	0	0	0	0	0	0	0	0	0	0	0	0	0	0	0
0	0	0	0	0	0	0	0	0	0	0	0	0	0	0	0	0	0	0	0	0	0	0	0	0	0	0	0	0	0	0
0	0	0	0	0	0	0	0	0	0	0	0	0	0	0	0	0	0	0	0	0	0	0	0	0	0	0	0	0	0	0
0	0	0	0	0	0	0	0	0	0	0	0	0	0	0	0	0	0	0	0	0	0	0	0	0	0	0	0	0	0	0
0	0	0	0	0	0	0	0	0	0	0	0	0	0	0	0	0	0	0	0	0	0	0	0	0	0	0	0	0	0	0
0	0	0	0	0	0	0	0	0	0	0	0	0	0	0	0	0	0	0	0	0	0	0	0	0	0	0	0	0	0	0
0	0	0	0	0	0	0	0	0	0	0	0	0	0	0	0	0	0	0	0	0	0	0	0	0	0	0	0	0	0	0
0	0	0	0	0	0	0	0	0	0	0	0	0	0	0	0	0	0	0	0	0	0	0	0	0	0	0	0	0	0	0
0	0	0	0	0	0	0	0	0	0	0	0	0	0	0	0	0	0	0	0	0	0	0	0	0	0	0	0	0	0	0
0	0	0	0	0	0	0	0	0	0	0	0	0	0	0	0	0	0	0	0	0	0	0	0	0	0	0	0	0	0	0
0	0	0	0	0	0	0	0	0	0	0	0	0	0	0	0	0	0	0	0	0	0	0	0	0	0	0	0	0	0	0
0	0	0	0	0	0	0	0	0	0	0	0	0	0	0	0	0	0	0	0	0	0	0	0	0	0	0	0	0	0	0
0	0	0	0	0	0	0	0	0	0	0	0	0	0	0	0	0	0	0	0	0	0	0	0	0	0	0	0	0	0	0
0	0	0	0	0	0	0	0	0	0	0	0	0	0	0	0	0	0	0	0	0	0	0	0	0	0	0	0	0	0	0
0	0	0	0	0	0	0	0	0	0	0	0	0	0	0	0	0	0	0	0	0	0	0	0	0	0	0	0	0	0	0
0	0	0	0	0	0	0	0	0	0	0	0	0	0	0	0	0	0	0	0	0	0	0	0	0	0	0	0	0	0	0
0	0	0	0	0	0	0	0	0	0	0	0	0	0	0	0	0	0	0	0	0	0	0	0	0	0	0	0	0	0	0
0	0	0	0	0	0	0	0	0	0	0	0	0	0	0	0	0	0	0	0	0	0	0	0	0	0	0	0	0	0	0
0	0	0	0	0	0	0	0	0	0	0	0	0	0	0	0	0	0	0	0	0	0	0	0	0	0	0	0	0	0	0
0	0	0	0	0	0	0	0	0	0	0	0	0	0	0	0	0	0	0	0	0	0	0	0	0	0	0	0	0	0	0
0	0	0	0	0	0	0	0	0	0	0	0	0	0	0	0	0	0	0	0	0	0	0	0	0	0	0	0	0	0	0
0	0	0	0	0	0	0	0	0	0	0	0	0	0	0	0	0	0	0	0	0	0	0	0	0	0	0	0	0	0	0
0	0	0	0	0	0	0	0	0	0	0	0	0	0	0	0	0	0	0	0	0	0	0	0	0	0	0	0	0	0	0
0	0	0	0	0	0	0	0	0	0	0	0	0	0	0	0	0	0	0	0	0	0	0	0	0	0	0	0	0	0	0
0	0	0	0	0	0	0	0	0	0	0	0	0	0	0	0	0	0	0	0	0	0	0	0	0	0	0	0	0	0	0
0	0	0	0	0	0	0	0	0	0	0	0	0	0	0	0	0	0	0	0	0	0	0	0	0	0	0	0	0	0	0
0	0	0	0	0	0	0	0	0	0	0	0	0	0	0	0	0	0	0	0	0	0	0	0	0	0	0	0	0	0	0
0	0	0	0	0	0	0	0	0	0	0	0	0	0	0	0	0	0	0	0	0	0	0	0	0	0	0	0	0	0	0
0	0	0	0	0	0	0	0	0	0	0	0	0	0	0	0	0	0	0	0	0	0	0	0	0	0	0	0	0	0	0
0	0	0	0	0	0	0	0	0	0	0	0	0	0	0	0	0	0	0	0	0	0	0	0	0	0	0	0	0	0	0
0	0	0	0	0	0	0	0	0	0	0	0	0	0	0	0	0	0	0	0	0	0	0	0	0	0	0	0	0	0	0
0	0	0	0	0	0	0	0	0	0	0	0	0	0	0	0	0	0	0	0	0	0	0	0	0	0	0	0	0	0	0
0	0	0	0	0	0	0	0	0	0	0	0	0	0	0	0	0	0	0	0	0	0	0	0	0	0	0	0	0	0	0
0	0	0	0	0	0	0	0	0	0	0	0	0	0	0	0	0	0	0	0	0	0	0	0	0	0	0	0	0	0	0
0	0	0	0	0	0	0	0	0	0	0	0	0	0	0	0	0	0	0	0	0	0	0	0	0	0	0	0	0	0	0
0	0	0	0	0	0	0	0	0	0	0	0	0	0	0	0	0	0	0	0	0	0	0	0	0	0	0	0	0	0	0
0	0	0	0	0	0	0	0	0	0	0	0	0	0	0	0	0	0	0	0	0	0	0	0	0	0	0	0	0	0	0
0	0	0	0	0	0	0	0	0	0	0	0	0	0	0	0	0	0	0	0	0	0	0	0	0	0	0	0	0	0	0
0	0	0	0	0	0	0	0	0	0	0	0	0	0	0	0	0	0	0	0	0	0	0	0	0	0	0	0	0	0	0
0	0	0	0	0	0	0	0	0	0	0	0	0	0	0	0	0	0	0	0	0	0	0	0	0	0	0	0	0	0	0
0	0	0	0	0	0	0	0	0	0	0	0	0	0	0	0	0	0	0	0	0	0	0	0	0	0	0	0	0	0	0
0	0	0	0	0	0	0	0	0	0	0	0	0	0	0	0	0	0	0	0	0	0	0	0	0	0	0	0	0	0	0
0	0	0	0	0	0	0	0	0	0	0	0	0	0	0	0	0	0	0	0	0	0	0	0	0	0	0	0	0	0	0
0	0	0	0	0	0	0	0	0	0	0	0	0	0	0	0	0	0	0	0	0	0	0	0	0	0	0	0	0	0	0
0	0	0	0	0	0	0	0	0	0	0	0	0	0	0	0	0	0	0	0	0	0	0	0	0	0	0	0	0	0	0
0	0	0	0	0	0	0	0	0	0	0	0	0	0	0	0	0	0	0	0	0	0	0	0	0	0	0	0	0	0	0
0	0	0	0	0	0	0	0	0	0	0	0	0	0	0	0	0	0	0	0	0	0	0	0	0	0	0	0	0	0	0
0	0	0	0	0	0	0	0	0	0	0	0	0	0	0	0	0	0	0	0	0	0	0	0	0	0	0	0	0	0	0
0	0	0	0	0	0	0	0	0	0	0	0	0	0	0	0	0	0	0	0	0	0	0	0	0	0	0	0	0	0	0
0	0	0	0	0	0	0	0	0	0	0	0	0	0	0	0	0	0	0	0	0	0	0	0	0	0	0	0	0	0	0
0	0	0	0	0	0	0	0	0	0	0	0	0	0	0	0	0	0	0	0	0	0	0	0	0	0	0	0	0	0	0
0	0	0	0	0	0	0	0	0	0	0	0	0	0	0	0	0	0	0	0	0	0	0	0	0	0	0	0	0	0	0
0	0	0	0	0	0	0	0	0	0	0	0	0	0	0	0	0	0	0	0	0	0	0	0	0	0	0	0	0	0	0
0	0	0	0	0	0	0	0	0	0	0	0	0	0	0	0	0	0	0	0	0	0	0	0	0	0	0	0	0	0	0
0	0	0	0	0	0	0	0	0	0	0	0	0	0	0	0	0	0	0	0	0	0	0	0	0	0	0	0	0	0	0
0	0	0	0	0	0	0	0	0	0	0	0	0	0	0	0	0	0	0	0	0	0	0	0	0	0	0	0	0	0	0
0	0	0	0	0	0	0	0	0	0	0	0	0	0	0	0	0	0	0	0	0	0	0	0	0	0	0	0	0	0	0
0	0	0	0	0	0	0	0	0	0	0	0	0	0	0	0	0	0	0	0	0	0	0	0	0	0	0	0	0	0	0
0	0	0	0	0	0	0	0	0	0	0	0	0	0	0	0	0	0	0	0	0	0	0	0	0	0	0	0	0	0	0
0	0	0	0	0	0	0	0	0	0	0	0	0	0	0	0	0	0	0	0	0	0	0	0	0	0	0	0	0	0	0
0	0	0	0	0	0	0	0	0	0	0	0	0	0	0	0	0	0	0	0	0	0	0	0	0	0	0	0	0	0	0
0	0	0	0	0	0	0	0	0	0	0	0	0	0	0	0	0	0	0	0	0	0	0	0	0	0	0	0	0	0	0
0	0	0	0	0	0	0	0	0	0	0	0	0	0	0	0	0	0	0	0	0	0	0	0	0	0	0	0	0	0	0
0	0	0	0	0	0	0	0	0	0	0	0	0	0	0	0	0	0	0	0	0	0	0	0	0	0	0	0	0	0	0
0	0	0	0	0	0	0	0	0	0	0	0	0	0	0	0	0	0	0	0	0	0	0	0	0	0	0	0	0	0	0
0	0	0	0	0	0	0	0	0	0	0	0	0	0	0	0	0	0	0	0	0	0	0	0	0	0	0	0	0	0	0
0	0	0	0	0	0	0	0	0	0	0	0	0	0	0	0	0	0	0	0	0	0	0	0	0	0	0	0	0	0	0
0	0	0	0	0	0	0	0	0	0	0	0	0	0	0	0	0	0	0	0	0	0	0	0	0	0	0	0	0	0	0
0	0	0	0	0	0	0	0	0	0	0	0	0	0	0	0	0	0	0	0	0	0	0	0	0	0	0	0	0	0	0
0	0	0	0	0	0	0	0	0	0	0	0	0	0	0	0	0	0	0	0	0	0	0	0	0	0	0	0	0	0	0
0	0	0	0	0	0	0	0	0	0	0	0	0	0	0	0	0	0	0	0	0	0	0	0	0	0	0	0	0	0	0
0	0	0	0	0	0	0	0	0	0	0	0	0	0	0	0	0	0	0	0	0	0	0	0	0	0	0	0	0	0	0
0	0	0	0	0	0	0	0	0	0	0	0	0	0	0	0	0	0	0	0	0	0	0	0	0	0	0	0	0	0	0
0	0	0	0	0	0	0	0	0	0	0	0	0	0	0	0	0	0	0	0	0	0	0	0	0	0	0	0	0	0	0
0	0	0	0	0	0	0	0	0	0	0	0	0	0	0	0	0	0	0	0	0	0	0	0	0	0	0	0	0	0	0
0	0	0	0	0	0	0	0	0	0	0	0	0	0	0	0	0	0	0	0	0	0	0	0	0	0	0	0	0	0	0
0	0	0	0	0	0	0	0	0	0	0	0	0	0	0	0	0	0	0	0	0	0	0	0	0	0	0	0	0	0	0
0	0	0	0	0	0	0	0	0	0	0	0	0	0	0	0	0	0	0	0	0	0	0	0	0	0	0	0	0	0	0
0	0	0	0	0	0	0	0	0	0	0	0	0	0	0	0	0	0	0	0	0	0	0	0	0	0	0	0	0	0	0
0	0	0	0	0	0	0	0	0	0	0	0	0	0	0	0	0	0	0	0	0	0	0	0	0	0	0	0	0	0	0
0	0	0	0	0	0	0	0	0	0	0	0	0	0	0	0	0	0	0	0	0	0	0	0	0	0	0	0	0	0	0
0	0	0	0	0	0	0	0	0	0	0	0	0	0	0	0	0	0	0	0	0	0	0	0	0	0	0	0	0	0	0
0	0	0	0	0	0	0	0	0	0	0	0	0	0	0	0	0	0	0	0	0	0	0	0	0	0	0	0	0	0	0
0	0	0	0	0	0	0	0	0	0	0	0	0	0	0	0	0	0	0	0	0	0	0	0	0	0	0	0	0	0	0
0	0	0	0	0	0	0	0	0	0	0	0	0	0	0	0	0	0	0	0	0	0	0	0	0	0	0	0	0	0	0
0	0	0	0	0	0	0	0	0	0	0	0	0	0	0	0	0	0	0	0	0	0	0	0	0	0	0	0	0	0	0
0	0	0	0	0	0	0	0	0	0	0	0	0	0	0	0	0	0	0	0	0	0	0	0	0	0	0	0	0	0	0
0	0	0	0	0	0	0	0	0	0	0	0	0	0	0	0	0	0	0	0	0	0	0	0	0	0	0	0	0	0	0
0	0	0	0	0	0	0	0	0	0	0	0	0	0	0	0	0	0	0	0	0	0	0	0	0	0	0	0	0	0	0
0	0	0	0	0	0	0	0	0	0	0	0	0	0	0	0	0	0	0	0	0	0	0	0	0	0	0	0	0	0	0
0	0	0	0	0	0	0	0	0	0	0	0	0	0	0	0	0	0	0	0	0	0	0	0	0	0	0	0	0	0	0
0	0	0	0	0	0	0	0	0	0	0	0	0	0	0	0	0	0	0	0	0	0	0	0	0	0	0	0	0	0	0
0	0	0	0	0	0	0	0	0	0	0	0	0	0	0	0	0	0	0	0	0	0	0	0	0	0	0	0	0	0	0
0	0	0	0	0	0	0	0	0	0	0	0	0	0	0	0	0	0	0	0	0	0	0	0	0	0	0	0	0	0	0
0	0	0	0	0	0	0	0	0	0	0	0	0	0	0	0	0	0	0	0	0	0	0	0	0	0	0	0	0	0	0
0	0	0	0	0	0	0	0	0	0	0	0	0	0	0	0	0	0	0	0	0	0	0	0	0	0	0	0	0	0	0
0	0	0	0	0	0	0	0	0	0	0	0	0	0	0	0	0	0	0	0	0	0	0	0	0	0	0	0	0	0	0
0	0	0	0	0	0	0	0	0	0	0	0	0	0	0	0	0	0	0	0	0	0	0	0	0	0	0	0	0	0	0
0	0	0	0	0	0	0	0	0	0	0	0	0	0	0	0	0	0	0	0	0	0	0	0	0	0	0	0	0	0	0
0	0	0	0	0	0	0	0	0	0	0	0	0	0	0	0	0	0	0	0	0	0	0	0	0	0	0	0	0	0	0
0	0	0	0	0	0	0	0	0	0	0	0	0	0	0	0	0	0	0	0	0	0	0	0	0	0	0	0	0	0	0
0	0	0	0	0	0	0	0	0	0	0	0	0	0	0	0	0	0	0	0	0	0	0	0	0	0	0	0	0	0	0
0	0	0	0	0	0	0	0	0	0	0	0	0	0	0	0	0	0	0	0	0	0	0	0	0	0	0	0	0	0	0
0	0	0	0	0	0	0	0	0	0	0	0	0	0	0	0	0	0	0	0	0	0	0	0	0	0	0	0	0	0	0
0	0	0	0	0	0	0	0	0	0	0	0	0	0	0	0	0	0	0	0	0	0	0	0	0	0	0	0	0	0	0
0	0	0	0	0	0	0	0	0	0	0	0	0	0	0	0	0	0	0	0	0	0	0	0	0	0	0	0	0	0	0
0	0	0	0	0	0	0	0	0	0	0	0	0	0	0	0	0	0	0	0	0	0	0	0	0	0	0	0	0	0	0
0	0	0	0	0	0	0	0	0	0	0	0	0	0	0	0	0	0	0	0	0	0	0	0	0	0	0	0	0	0	0
0	0	0	0	0	0	0	0	0	0	0	0	0	0	0	0	0	0	0	0	0	0	0	0	0	0	0	0	0	0	0
0	0	0	0	0	0	0	0	0	0	0	0	0	0	0	0	0	0	0	0	0	0	0	0	0	0	0	0	0	0	0
0	0	0	0	0	0	0	0	0	0	0	0	0	0	0	0	0	0	0	0	0	0	0	0	0	0	0	0	0	0	0
0	0	0	0	0	0	0	0	0	0	0	0	0	0	0	0	0	0	0	0	0	0	0	0	0	0	0	0	0	0	0
0	0	0	0	0	0	0	0	0	0	0	0	0	0	0	0	0	0	0	0	0	0	0	0	0	0	0	0	0	0	0
0	0	0	0	0	0	0	0	0	0	0	0	0	0	0	0	0	0	0	0	0	0	0	0	0	0	0	0	0	0	0
0	0	0	0	0	0	0	0	0	0	0	0	0	0	0	0	0	0	0	0	0	0	0	0	0	0	0	0	0	0	0
0	0	0	0	0	0	0	0	0	0	0	0	0	0	0	0	0	0	0	0	0	0	0	0	0	0	0	0	0	0	0
0	0	0	0	0	0	0	0	0	0	0	0	0	0	0	0	0	0	0	0	0	0	0	0	0	0	0	0	0	0	0
0	0	0	0	0	0	0	0	0	0	0	0	0	0	0	0	0	0	0	0	0	0	0	0	0	0	0	0	0	0	0
0	0	0	0	0	0	0	0	0	0	0	0	0	0	0	0	0	0	0	0	0	0	0	0	0	0	0	0	0	0	0
0	0	0	0	0	0	0	0	0	0	0	0	0	0	0	0	0	0	0	0	0	0	0	0	0	0	0	0	0	0	0
0	0	0	0	0	0	0	0	0	0	0	0	0	0	0	0	0	0	0	0	0	0	0	0	0	0	0	0	0	0	0
0	0	0	0	0	0	0	0	0	0	0	0	0	0	0	0	0	0	0	0	0	0	0	0	0	0	0	0	0	0	0
0	0	0	0	0	0	0	0	0	0	0	0	0	0	0	0	0	0	0	0	0	0	0	0	0	0	0	0	0	0	0
0	0	0	0	0	0	0	0	0	0	0	0	0	0	0	0	0	0	0	0	0	0	0	0	0	0	0	0	0	0	0
0	0	0	0	0	0	0	0	0	0	0	0	0	0	0	0	0	0	0	0	0	0	0	0	0	0	0	0	0	0	0
0	0	0	0	0	0	0	0	0	0	0	0	0	0	0	0	0	0	0	0	0	0	0	0	0	0	0	0	0	0	0
0	0	0	0	0	0	0	0	0	0	0	0	0	0	0	0	0	0	0	0	0	0	0	0	0	0	0	0	0	0	0
0	0	0	0	0	0	0	0	0	0	0	0	0	0	0	0	0	0	0	0	0	0	0	0	0	0	0	0	0	0	0
0	0	0	0	0	0	0	0	0	0	0	0	0	0	0	0	0	0	0	0	0	0	0	0	0	0	0	0	0	0	0
0	0	0	0	0	0	0	0	0	0	0	0	0	0	0	0	0	0	0	0	0	0	0	0	0	0	0	0	0	0	0
0	0	0	0	0	0	0	0	0	0	0	0	0	0	0	0	0	0	0	0	0	0	0	0	0	0	0	0	0	0	0
0	0	0	0	0	0	0	0	0	0	0	0	0	0	0	0	0	0	0	0	0	0	0	0	0	0	0	0	0	0	0
0	0	0	0	0	0	0	0	0	0	0	0	0	0	0	0	0	0	0	0	0	0	0	0	0	0	0	0	0	0	0
0	0	0	0	0	0	0	0	0	0	0	0	0	0	0	0	0	0	0	0	0	0	0	0	0	0	0	0	0	0	0
0	0	0	0	0	0	0	0	0	0	0	0	0	0	0	0	0	0	0	0	0	0	0	0	0	0	0	0	0	0	0
0	0	0	0	0	0	0	0	0	0	0	0	0	0	0	0	0	0	0	0	0	0	0	0	0	0	0	0	0	0	0
0	0	0	0	0	0	0	0	0	0	0	0	0	0	0	0	0	0	0	0	0	0	0	0	0	0	0	0	0	0	0
0	0	0	0	0	0	0	0	0	0	0	0	0	0	0	0	0	0	0	0	0	0	0	0	0	0	0	0	0	0	0
0	0	0	0	0	0	0	0	0	0	0	0	0	0	0	0	0	0	0	0	0	0	0	0	0	0	0	0	0	0	0
0	0	0	0	0	0	0	0	0	0	0	0	0	0	0	0	0	0	0	0	0	0	0	0	0	0	0	0	0	0	0
0	0	0	0	0	0	0	0	0	0	0	0	0	0	0	0	0	0	0	0	0	0	0	0	0	0	0	0	0	0	0
0	0	0	0	0	0	0	0	0	0	0	0	0	0	0	0	0	0	0	0	0	0	0	0	0	0	0	0	0	0	0
0	0	0	0	0	0	0	0	0	0	0	0	0	0	0	0	0	0	0	0	0	0	0	0	0	0	0	0	0	0	0
0	0	0	0	0	0	0	0	0	0	0	0	0	0	0	0	0	0	0	0	0	0	0	0	0	0	0	0	0	0	0
0	0	0	0	0	0	0	0	0	0	0	0	0	0	0	0	0	0	0	0	0	0	0	0	0	0	0	0	0	0	0
0	0	0	0	0	0	0	0	0	0	0	0	0	0	0	0	0	0	0	0	0	0	0	0	0	0	0	0	0	0	0
0	0	0	0	0	0	0	0	0	0	0	0	0	0	0	0	0	0	0	0	0	0	0	0	0	0	0	0	0	0	0
0	0	0	0	0	0	0	0	0	0	0	0	0	0	0	0	0	0	0	0	0	0	0	0	0	0	0	0	0	0	0
0	0	0	0	0	0	0	0	0	0	0	0	0	0	0	0	0	0	0	0	0	0	0	0	0	0	0	0	0	0	0
0	0	0	0	0	0	0	0	0	0	0	0	0	0	0	0	0	0	0	0	0	0	0	0	0	0	0	0	0	0	0
0	0	0	0	0	0	0	0	0	0	0	0	0	0	0	0	0	0	0	0	0	0	0	0	0	0	0	0	0	0	0
0	0	0	0	0	0	0	0	0	0	0	0	0	0	0	0	0	0	0	0	0	0	0	0	0	0	0	0	0	0	0
0	0	0	0	0	0	0	0	0	0	0	0	0	0	0	0	0	0	0	0	0	0	0	0	0	0	0	0	0	0	0
0	0	0	0	0	0	0	0	0	0	0	0	0	0	0	0	0	0	0	0	0	0	0	0	0	0	0	0	0	0	0
0	0	0	0	0	0	0	0	0	0	0	0	0	0	0	0	0	0	0	0	0	0	0	0	0	0	0	0	0	0	0
0	0	0	0	0	0	0	0	0	0	0	0	0	0	0	0	0	0	0	0	0	0	0	0	0	0	0	0	0	0	0
0	0	0	0	0	0	0	0	0	0	0	0	0	0	0	0	0	0	0	0	0	0	0	0	0	0	0	0	0	0	0
0	0	0	0	0	0	0	0	0	0	0	0	0	0	0	0	0	0	0	0	0	0	0	0	0	0	0	0	0	0	0
0	0	0	0	0	0	0	0	0	0	0	0	0	0	0	0	0	0	0	0	0	0	0	0	0	0	0	0	0	0	0
0	0	0	0	0	0	0	0	0	0	0	0	0	0	0	0	0	0	0	0	0	0	0	0	0	0	0	0	0	0	0
0	0	0	0	0	0	0	0	0	0	0	0	0	0	0	0	0	0	0	0	0	0	0	0	0	0	0	0	0	0	0
0	0	0	0	0	0	0	0	0	0	0	0	0	0	0	0	0	0	0	0	0	0	0	0	0	0	0	0	0	0	0
0	0	0	0	0	0	0	0	0	0	0	0	0	0	0	0	0	0	0	0	0	0	0	0	0	0	0	0	0	0	0
0	0	0	0	0	0	0	0	0	0	0	0	0	0	0	0	0	0	0	0	0	0	0	0	0	0	0	0	0	0	0
0	0	0	0	0	0	0	0	0	0	0	0	0	0	0	0	0	0	0	0	0	0	0	0	0	0	0	0	0	0	0
0	0	0	0	0	0	0	0	0	0	0	0	0	0	0	0	0	0	0	0	0	0	0	0	0	0	0	0	0	0	0
0	0	0	0	0	0	0	0	0	0	0	0	0	0	0	0	0	0	0	0	0	0	0	0	0	0	0	0	0	0	0
0	0	0	0	0	0	0	0	0	0	0	0	0	0	0	0	0	0	0	0	0	0	0	0	0	0	0	0	0	0	0
0	0	0	0	0	0	0	0	0	0	0	0	0	0	0	0	0	0	0	0	0	0	0	0	0	0	0	0	0	0	0
0	0	0	0	0	0	0	0	0	0	0	0	0	0	0	0	0	0	0	0	0	0	0	0	0	0	0	0	0	0	0
0	0	0	0	0	0	0	0	0	0	0	0	0	0	0	0	0	0	0	0	0	0	0	0	0	0	0	0	0	0	0
0	0	0	0	0	0	0	0	0	0	0	0	0	0	0	0	0	0	0	0	0	0	0	0	0	0	0	0	0	0	0
0	0	0	0	0	0	0	0	0	0	0	0	0	0	0	0	0	0	0	0	0	0	0	0	0	0	0	0	0	0	0
0	0	0	0	0	0	0	0	0	0	0	0	0	0	0	0	0	0	0	0	0	0	0	0	0	0	0	0	0	0	0
0	0	0	0	0	0	0	0	0	0	0	0	0	0	0	0	0	0	0	0	0	0	0	0	0	0	0	0	0	0	0
0	0	0	0	0	0	0	0	0	0	0	0	0	0	0	0	0	0	0	0	0	0	0	0	0	0	0	0	0	0	0
0	0	0	0	0	0	0	0	0	0	0	0	0	0	0	0	0	0	0	0	0	0	0	0	0	0	0	0	0	0	0
0	0	0	0	0	0	0	0	0	0	0	0	0	0	0	0	0	0	0	0	0	0	0	0	0	0	0	0	0	0	0
0	0	0	0	0	0	0	0	0	0	0	0	0	0	0	0	0	0	0	0	0	0	0	0	0	0	0	0	0	0	0
0	0	0	0	0	0	0	0	0	0	0	0	0	0	0	0	0	0	0	0	0	0	0	0	0	0	0	0	0	0	0
0	0	0	0	0	0	0	0	0	0	0	0	0	0	0	0	0	0	0	0	0	0	0	0	0	0	0	0	0	0	0
0	0	0	0	0	0	0	0	0	0	0	0	0	0	0	0	0	0	0	0	0	0	0	0	0	0	0	0	0	0	0
0	0	0	0	0	0	0	0	0	0	0	0	0	0	0	0	0	0	0	0	0	0	0	0	0	0	0	0	0	0	0
0	0	0	0	0	0	0	0	0	0	0	0	0	0	0	0	0	0	0	0	0	0	0	0	0	0	0	0	0	0	0
0	0	0	0	0	0	0	0	0	0	0	0	0	0	0	0	0	0	0	0	0	0	0	0	0	0	0	0	0	0	0
0	0	0	0	0	0	0	0	0	0	0	0	0	0	0	0	0	0	0	0	0	0	0	0	0	0	0	0	0	0	0
0	0	0	0	0	0	0	0	0	0	0	0	0	0	0	0	0	0	0	0	0	0	0	0	0	0	0	0	0	0	0
0	0	0	0	0	0	0	0	0	0	0	0	0	0	0	0	0	0	0	0	0	0	0	0	0	0	0	0	0	0	0
0	0	0	0	0	0	0	0	0	0	0	0	0	0	0	0	0	0	0	0	0	0	0	0	0	0	0	0	0	0	0
0	0	0	0	0	0	0	0	0	0	0	0	0	0	0	0	0	0	0	0	0	0	0	0	0	0	0	0	0	0	0
0	0	0	0	0	0	0	0	0	0	0	0	0	0	0	0	0	0	0	0	0	0	0	0	0	0	0	0	0	0	0
0	0	0	0	0	0	0	0	0	0	0	0	0	0	0	0	0	0	0	0	0	0	0	0	0	0	0	0	0	0	0
0	0	0	0	0	0	0	0	0	0	0	0	0	0	0	0	0	0	0	0	0	0	0	0	0	0	0	0	0	0	0
0	0	0	0	0	0	0	0	0	0	0	0	0	0	0	0	0	0	0	0	0	0	0	0	0	0	0	0	0	0	0
0	0	0	0	0	0	0	0	0	0	0	0	0	0	0	0	0	0	0	0	0	0	0	0	0	0	0	0	0	0	0
0	0	0	0	0	0	0	0	0	0	0	0	0	0	0	0	0	0	0	0	0	0	0	0	0	0	0	0	0	0	0
0	0	0	0	0	0	0	0	0	0	0	0	0	0	0	0	0	0	0	0	0	0	0	0	0	0	0	0	0	0	0
0	0	0	0	0	0	0	0	0	0	0	0	0	0	0	0	0	0	0	0	0	0	0	0	0	0	0	0	0	0	0
0	0	0	0	0	0	0	0	0	0	0	0	0	0	0	0	0	0	0	0	0	0	0	0	0	0	0	0	0	0	0
0	0	0	0	0	0	0	0	0	0	0	0	0	0	0	0	0	0	0	0	0	0	0	0	0	0	0	0	0	0	0
0	0	0	0	0	0	0	0	0	0	0	0	0	0	0	0	0	0	0	0	0	0	0	0	0	0	0	0	0	0	0
0	0	0	0	0	0	0	0	0	0	0	0	0	0	0	0	0	0	0	0	0	0	0	0	0	0	0	0	0	0	0
0	0	0	0	0	0	0	0	0	0	0	0	0	0	0	0	0	0	0	0	0	0	0	0	0	0	0	0	0	0	0
0	0	0	0	0	0	0	0	0	0	0	0	0	0	0	0	0	0	0	0	0	0	0	0	0	0	0	0	0	0	0
0	0	0	0	0	0	0	0	0	0	0	0	0	0	0	0	0	0	0	0	0	0	0	0	0	0	0	0	0	0	0
0	0	0	0	0	0	0	0	0	0	0	0	0	0	0	0	0	0	0	0	0	0	0	0	0	0	0	0	0	0	0
0	0	0	0	0	0	0	0	0	0	0	0	0	0	0	0	0	0	0	0	0	0	0	0	0	0	0	0	0	0	0
0	0	0	0	0	0	0	0	0	0	0	0	0	0	0	0	0	0	0	0	0	0	0	0	0	0	0	0	0	0	0
0	0	0	0	0	0	0	0	0	0	0	0	0	0	0	0	0	0	0	0	0	0	0	0	0	0	0	0	0	0	0
0	0	0	0	0	0	0	0	0	0	0	0	0	0	0	0	0	0	0	0	0	0	0	0	0	0	0	0	0	0	0
0	0	0	0	0	0	0	0	0	0	0	0	0	0	0	0	0	0	0	0	0	0	0	0	0	0	0	0	0	0	0
0	0	0	0	0	0	0	0	0	0	0	0	0	0	0	0	0	0	0	0	0	0	0	0	0	0	0	0	0	0	0
0	0	0	0	0	0	0	0	0	0	0	0	0	0	0	0	0	0	0	0	0	0	0	0	0	0	0	0	0	0	0
0	0	0	0	0	0	0	0	0	0	0	0	0	0	0	0	0	0	0	0	0	0	0	0	0	0	0	0	0	0	0
0	0	0	0	0	0	0	0	0	0	0	0	0	0	0	0	0	0	0	0	0	0	0	0	0	0	0	0	0	0	0
0	0	0	0	0	0	0	0	0	0	0	0	0	0	0	0	0	0	0	0	0	0	0	0	0	0	0	0	0	0	0
0	0	0	0	0	0	0	0	0	0	0	0	0	0	0	0	0	0	0	0	0	0	0	0	0	0	0	0	0	0	0
0	0	0	0	0	0	0	0	0	0	0	0	0	0	0	0	0	0	0	0	0	0	0	0	0	0	0	0	0	0	0
0	0	0	0	0	0	0	0	0	0	0	0	0	0	0	0	0	0	0	0	0	0	0	0	0	0	0	0	0	0	0
0	0	0	0	0	0	0	0	0	0	0	0	0	0	0	0	0	0	0	0	0	0	0	0	0	0	0	0	0	0	0
0	0	0	0	0	0	0	0	0	0	0	0	0	0	0	0	0	0	0	0	0	0	0	0	0	0	0	0	0	0	0
0	0	0	0	0	0	0	0	0	0	0	0	0	0	0	0	0	0	0	0	0	0	0	0	0	0	0	0	0	0	0
0	0	0	0	0	0	0	0	0	0	0	0	0	0	0	0	0	0	0	0	0	0	0	0	0	0	0	0	0	0	0
0	0	0	0	0	0	0	0	0	0	0	0	0	0	0	0	0	0	0	0	0	0	0	0	0	0	0	0	0	0	0
0	0	0	0	0	0	0	0	0	0	0	0	0	0	0	0	0	0	0	0	0	0	0	0	0	0	0	0	0	0	0
0	0	0	0	0	0	0	0	0	0	0	0	0	0	0	0	0	0	0	0	0	0	0	0	0	0	0	0	0	0	0
0	0	0	0	0	0	0	0	0	0	0	0	0	0	0	0	0	0	0	0	0	0	0	0	0	0	0	0	0	0	0
0	0	0	0	0	0	0	0	0	0	0	0	0	0	0	0	0	0	0	0	0	0	0	0	0	0	0	0	0	0	0
0	0	0	0	0	0	0	0	0	0	0	0	0	0	0	0	0	0	0	0	0	0	0	0	0	0	0	0	0	0	0
0	0	0	0	0	0	0	0	0	0	0	0	0	0	0	0	0	0	0	0	0	0	0	0	0	0	0	0	0	0	0
0	0	0	0	0	0	0	0	0	0	0	0	0	0	0	0	0	0	0	0	0	0	0	0	0	0	0	0	0	0	0
0	0	0	0	0	0	0	0	0	0	0	0	0	0	0	0	0	0	0	0	0	0	0	0	0	0	0	0	0	0	0
0	0	0	0	0	0	0	0	0	0	0	0	0	0	0	0	0	0	0	0	0	0	0	0	0	0	0	0	0	0	0
0	0	0	0	0	0	0	0	0	0	0	0	0	0	0	0	0	0	0	0	0	0	0	0	0	0	0	0	0	0	0
0	0	0	0	0	0	0	0	0	0	0	0	0	0	0	0	0	0	0	0	0	0	0	0	0	0	0	0	0	0	0
0	0	0	0	0	0	0	0	0	0	0	0	0	0	0	0	0	0	0	0	0	0	0	0	0	0	0	0	0	0	0
0	0	0	0	0	0	0	0	0	0	0	0	0	0	0	0	0	0	0	0	0	0	0	0	0	0	0	0	0	0	0
0	0	0	0	0	0	0	0	0	0	0	0	0	0	0	0	0	0	0	0	0	0	0	0	0	0	0	0	0	0	0
0	0	0	0	0	0	0	0	0	0	0	0	0	0	0	0	0	0	0	0	0	0	0	0	0	0	0	0	0	0	0
0	0	0	0	0	0	0	0	0	0	0	0	0	0	0	0	0	0	0	0	0	0	0	0	0	0	0	0	0	0	0
0	0	0	0	0	0	0	0	0	0	0	0	0	0	0	0	0	0	0	0	0	0	0	0	0	0	0	0	0	0	0
0	0	0	0	0	0	0	0	0	0	0	0	0	0	0	0	0	0	0	0	0	0	0	0	0	0	0	0	0	0	0
0	0	0	0	0	0	0	0	0	0	0	0	0	0	0	0	0	0	0	0	0	0	0	0	0	0	0	0	0	0	0
0	0	0	0	0	0	0	0	0	0	0	0	0	0	0	0	0	0	0	0	0	0	0	0	0	0	0	0	0	0	0
0	0	0	0	0	0	0	0	0	0	0	0	0	0	0	0	0	0	0	0	0	0	0	0	0	0	0	0	0	0	0
0	0	0	0	0	0	0	0	0	0	0	0	0	0	0	0	0	0	0	0	0	0	0	0	0	0	0	0	0	0	0
0	0	0	0	0	0	0	0	0	0	0	0	0	0	0	0	0	0	0	0	0	0	0	0	0	0	0	0	0	0	0
0	0	0	0	0	0	0	0	0	0	0	0	0	0	0	0	0	0	0	0	0	0	0	0	0	0	0	0	0	0	0
0	0	0	0	0	0	0	0	0	0	0	0	0	0	0	0	0	0	0	0	0	0	0	0	0	0	0	0	0	0	0
0	0	0	0	0	0	0	0	0	0	0	0	0	0	0	0	0	0	0	0	0	0	0	0	0	0	0	0	0	0	0
0	0	0	0	0	0	0	0	0	0	0	0	0	0	0	0	0	0	0	0	0	0	0	0	0	0	0	0	0	0	0
0	0	0	0	0	0	0	0	0	0	0	0	0	0	0	0	0	0	0	0	0	0	0	0	0	0	0	0	0	0	0
0	0	0	0	0	0	0	0	0	0	0	0	0	0	0	0	0	0	0	0	0	0	0	0	0	0	0	0	0	0	0
0	0	0	0	0	0	0	0	0	0	0	0	0	0	0	0	0	0	0	0	0	0	0	0	0	0	0	0	0	0	0
0	0	0	0	0	0	0	0	0	0	0	0	0	0	0	0	0	0	0	0	0	0	0	0	0	0	0	0	0	0	0
0	0	0	0	0	0	0	0	0	0	0	0	0	0	0	0	0	0	0	0	0	0	0	0	0	0	0	0	0	0	0
0	0	0	0	0	0	0	0	0	0	0	0	0	0	0	0	0	0	0	0	0	0	0	0	0	0	0	0	0	0	0
0	0	0	0	0	0	0	0	0	0	0	0	0	0	0	0	0	0	0	0	0	0	0	0	0	0	0	0	0	0	0
0	0	0	0	0	0	0	0	0	0	0	0	0	0	0	0	0	0	0	0	0	0	0	0	0	0	0	0	0	0	0
0	0	0	0	0	0	0	0	0	0	0	0	0	0	0	0	0	0	0	0	0	0	0	0	0	0	0	0	0	0	0
0	0	0	0	0	0	0	0	0	0	0	0	0	0	0	0	0	0	0	0	0	0	0	0	0	0	0	0	0	0	0
0	0	0	0	0	0	0	0	0	0	0	0	0	0	0	0	0	0	0	0	0	0	0	0	0	0	0	0	0	0	0
0	0	0	0	0	0	0	0	0	0	0	0	0	0	0	0	0	0	0	0	0	0	0	0	0	0	0	0	0	0	0
0	0	0	0	0	0	0	0	0	0	0	0	0	0	0	0	0	0	0	0	0	0	0	0	0	0	0	0	0	0	0
0	0	0	0	0	0	0	0	0	0	0	0	0	0	0	0	0	0	0	0	0	0	0	0	0	0	0	0	0	0	0
0	0	0	0	0	0	0	0	0	0	0	0	0	0	0	0	0	0	0	0	0	0	0	0	0	0	0	0	0	0	0
0	0	0	0	0	0	0	0	0	0	0	0	0	0	0	0	0	0	0	0	0	0	0	0	0	0	0	0	0	0	0
0	0	0	0	0	0	0	0	0	0	0	0	0	0	0	0	0	0	0	0	0	0	0	0	0	0	0	0	0	0	0
0	0	0	0	0	0	0	0	0	0	0	0	0	0	0	0	0	0	0	0	0	0	0	0	0	0	0	0	0	0	0
0	0	0	0	0	0	0	0	0	0	0	0	0	0	0	0	0	0	0	0	0	0	0	0	0	0	0	0	0	0	0
0	0	0	0	0	0	0	0	0	0	0	0	0	0	0	0	0	0	0	0	0	0	0	0	0	0	0	0	0	0	0
0	0	0	0	0	0	0	0	0	0	0	0	0	0	0	0	0	0	0	0	0	0	0	0	0	0	0	0	0	0	0
0	0	0	0	0	0	0	0	0	0	0	0	0	0	0	0	0	0	0	0	0	0	0	0	0	0	0	0	0	0	0
0	0	0	0	0	0	0	0	0	0	0	0	0	0	0	0	0	0	0	0	0	0	0	0	0	0	0	0	0	0	0
0	0	0	0	0	0	0	0	0	0	0	0	0	0	0	0	0	0	0	0	0	0	0	0	0	0	0	0	0	0	0
0	0	0	0	0	0	0	0	0	0	0	0	0	0	0	0	0	0	0	0	0	0	0	0	0	0	0	0	0	0	0
0	0	0	0	0	0	0	0	0	0	0	0	0	0	0	0	0	0	0	0	0	0	0	0	0	0	0	0	0	0	0
0	0	0	0	0	0	0	0	0	0	0	0	0	0	0	0	0	0	0	0	0	0	0	0	0	0	0	0	0	0	0
0	0	0	0	0	0	0	0	0	0	0	0	0	0	0	0	0	0	0	0	0	0	0	0	0	0	0	0	0	0	0
0	0	0	0	0	0	0	0	0	0	0	0	0	0	0	0	0	0	0	0	0	0	0	0	0	0	0	0	0	0	0
0	0	0	0	0	0	0	0	0	0	0	0	0	0	0	0	0	0	0	0	0	0	0	0	0	0	0	0	0	0	0
0	0	0	0	0	0	0	0	0	0	0	0	0	0	0	0	0	0	0	0	0	0	0	0	0	0	0	0	0	0	0
0	0	0	0	0	0	0	0	0	0	0	0	0	0	0	0	0	0	0	0	0	0	0	0	0	0	0	0	0	0	0
0	0	0	0	0	0	0	0	0	0	0	0	0	0	0	0	0	0	0	0	0	0	0	0	0	0	0	0	0	0	0
0	0	0	0	0	0	0	0	0	0	0	0	0	0	0	0	0	0	0	0	0	0	0	0	0	0	0	0	0	0	0
0	0	0	0	0	0	0	0	0	0	0	0	0	0	0	0	0	0	0	0	0	0	0	0	0	0	0	0	0	0	0
0	0	0	0	0	0	0	0	0	0	0	0	0	0	0	0	0	0	0	0	0	0	0	0	0	0	0	0	0	0	0
0	0	0	0	0	0	0	0	0	0	0	0	0	0	0	0	0	0	0	0	0	0	0	0	0	0	0	0	0	0	0
0	0	0	0	0	0	0	0	0	0	0	0	0	0	0	0	0	0	0	0	0	0	0	0	0	0	0	0	0	0	0
0	0	0	0	0	0	0	0	0	0	0	0	0	0	0	0	0	0	0	0	0	0	0	0	0	0	0	0	0	0	0
0	0	0	0	0	0	0	0	0	0	0	0	0	0	0	0	0	0	0	0	0	0	0	0	0	0	0	0	0	0	0
0	0	0	0	0	0	0	0	0	0	0	0	0	0	0	0	0	0	0	0	0	0	0	0	0	0	0	0	0	0	0
0	0	0	0	0	0	0	0	0	0	0	0	0	0	0	0	0	0	0	0	0	0	0	0	0	0	0	0	0	0	0
0	0	0	0	0	0	0	0	0	0	0	0	0	0	0	0	0	0	0	0	0	0	0	0	0	0	0	0	0	0	0
0	0	0	0	0	0	0	0	0	0	0	0	0	0	0	0	0	0	0	0	0	0	0	0	0	0	0	0	0	0	0
0	0	0	0	0	0	0	0	0	0	0	0	0	0	0	0	0	0	0	0	0	0	0	0	0	0	0	0	0	0	0
0	0	0	0	0	0	0	0	0	0	0	0	0	0	0	0	0	0	0	0	0	0	0	0	0	0	0	0	0	0	0
0	0	0	0	0	0	0	0	0	0	0	0	0	0	0	0	0	0	0	0	0	0	0	0	0	0	0	0	0	0	0
0	0	0	0	0	0	0	0	0	0	0	0	0	0	0	0	0	0	0	0	0	0	0	0	0	0	0	0	0	0	0
0	0	0	0	0	0	0	0	0	0	0	0	0	0	0	0	0	0	0	0	0	0	0	0	0	0	0	0	0	0	0
0	0	0	0	0	0	0	0	0	0	0	0	0	0	0	0	0	0	0	0	0	0	0	0	0	0	0	0	0	0	0
0	0	0	0	0	0	0	0	0	0	0	0	0	0	0	0	0	0	0	0	0	0	0	0	0	0	0	0	0	0	0
0	0	0	0	0	0	0	0	0	0	0	0	0	0	0	0	0	0	0	0	0	0	0	0	0	0	0	0	0	0	0
0	0	0	0	0	0	0	0	0	0	0	0	0	0	0	0	0	0	0	0	0	0	0	0	0	0	0	0	0	0	0
0	0	0	0	0	0	0	0	0	0	0	0	0	0	0	0	0	0	0	0	0	0	0	0	0	0	0	0	0	0	0
0	0	0	0	0	0	0	0	0	0	0	0	0	0	0	0	0	0	0	0	0	0	0	0	0	0	0	0	0	0	0
0	0	0	0	0	0	0	0	0	0	0	0	0	0	0	0	0	0	0	0	0	0	0	0	0	0	0	0	0	0	0
0	0	0	0	0	0	0	0	0	0	0	0	0	0	0	0	0	0	0	0	0	0	0	0	0	0	0	0	0	0	0
0	0	0	0	0	0	0	0	0	0	0	0	0	0	0	0	0	0	0	0	0	0	0	0	0	0	0	0	0	0	0
0	0	0	0	0	0	0	0	0	0	0	0	0	0	0	0	0	0	0	0	0	0	0	0	0	0	0	0	0	0	0
0	0	0	0	0	0	0	0	0	0	0	0	0	0	0	0	0	0	0	0	0	0	0	0	0	0	0	0	0	0	0
0	0	0	0	0	0	0	0	0	0	0	0	0	0	0	0	0	0	0	0	0	0	0	0	0	0	0	0	0	0	0
0	0	0	0	0	0	0	0	0	0	0	0	0	0	0	0	0	0	0	0	0	0	0	0	0	0	0	0	0	0	0
0	0	0	0	0	0	0	0	0	0	0	0	0	0	0	0	0	0	0	0	0	0	0	0	0	0	0	0	0	0	0
0	0	0	0	0	0	0	0	0	0	0	0	0	0	0	0	0	0	0	0	0	0	0	0	0	0	0	0	0	0	0
0	0	0	0	0	0	0	0	0	0	0	0	0	0	0	0	0	0	0	0	0	0	0	0	0	0	0	0	0	0	0
0	0	0	0	0	0	0	0	0	0	0	0	0	0	0	0	0	0	0	0	0	0	0	0	0	0	0	0	0	0	0
0	0	0	0	0	0	0	0	0	0	0	0	0	0	0	0	0	0	0	0	0	0	0	0	0	0	0	0	0	0	0
0	0	0	0	0	0	0	0	0	0	0	0	0	0	0	0	0	0	0	0	0	0	0	0	0	0	0	0	0	0	0
0	0	0	0	0	0	0	0	0	0	0	0	0	0	0	0	0	0	0	0	0	0	0	0	0	0	0	0	0	0	0
0	0	0	0	0	0	0	0	0	0	0	0	0	0	0	0	0	0	0	0	0	0	0	0	0	0	0	0	0	0	0
0	0	0	0	0	0	0	0	0	0	0	0	0	0	0	0	0	0	0	0	0	0	0	0	0	0	0	0	0	0	0
0	0	0	0	0	0	0	0	0	0	0	0	0	0	0	0	0	0	0	0	0	0	0	0	0	0	0	0	0	0	0
0	0	0	0	0	0	0	0	0	0	0	0	0	0	0	0	0	0	0	0	0	0	0	0	0	0	0	0	0	0	0
0	0	0	0	0	0	0	0	0	0	0	0	0	0	0	0	0	0	0	0	0	0	0	0	0	0	0	0	0	0	0
0	0	0	0	0	0	0	0	0	0	0	0	0	0	0	0	0	0	0	0	0	0	0	0	0	0	0	0	0	0	0
0	0	0	0	0	0	0	0	0	0	0	0	0	0	0	0	0	0	0	0	0	0	0	0	0	0	0	0	0	0	0
0	0	0	0	0	0	0	0	0	0	0	0	0	0	0	0	0	0	0	0	0	0	0	0	0	0	0	0	0	0	0
0	0	0	0	0	0	0	0	0	0	0	0	0	0	0	0	0	0	0	0	0	0	0	0	0	0	0	0	0	0	0
0	0	0	0	0	0	0	0	0	0	0	0	0	0	0	0	0	0	0	0	0	0	0	0	0	0	0	0	0	0	0
0	0	0	0	0	0	0	0	0	0	0	0	0	0	0	0	0	0	0	0	0	0	0	0	0	0	0	0	0	0	0
0	0	0	0	0	0	0	0	0	0	0	0	0	0	0	0	0	0	0	0	0	0	0	0	0	0	0	0	0	0	0
0	0	0	0	0	0	0	0	0	0	0	0	0	0	0	0	0	0	0	0	0	0	0	0	0	0	0	0	0	0	0
0	0	0	0	0	0	0	0	0	0	0	0	0	0	0	0	0	0	0	0	0	0	0	0	0	0	0	0	0	0	0
0	0	0	0	0	0	0	0	0	0	0	0	0	0	0	0	0	0	0	0	0	0	0	0	0	0	0	0	0	0	0
0	0	0	0	0	0	0	0	0	0	0	0	0	0	0	0	0	0	0	0	0	0	0	0	0	0	0	0	0	0	0
0	0	0	0	0	0	0	0	0	0	0	0	0	0	0	0	0	0	0	0	0	0	0	0	0	0	0	0	0	0	0
0	0	0	0	0	0	0	0	0	0	0	0	0	0	0	0	0	0	0	0	0	0	0	0	0	0	0	0	0	0	0
0	0	0	0	0	0	0	0	0	0	0	0	0	0	0	0	0	0	0	0	0	0	0	0	0	0	0	0	0	0	0
0	0	0	0	0	0	0	0	0	0	0	0	0	0	0	0	0	0	0	0	0	0	0	0	0	0	0	0	0	0	0
0	0	0	0	0	0	0	0	0	0	0	0	0	0	0	0	0	0	0	0	0	0	0	0	0	0	0	0	0	0	0
0	0	0	0	0	0	0	0	0	0	0	0	0	0	0	0	0	0	0	0	0	0	0	0	0	0	0	0	0	0	0
0	0	0	0	0	0	0	0	0	0	0	0	0	0	0	0	0	0	0	0	0	0	0	0	0	0	0	0	0	0	0
0	0	0	0	0	0	0	0	0	0	0	0	0	0	0	0	0	0	0	0	0	0	0	0	0	0	0	0	0	0	0
0	0	0	0	0	0	0	0	0	0	0	0	0	0	0	0	0	0	0	0	0	0	0	0	0	0	0	0	0	0	0
0	0	0	0	0	0	0	0	0	0	0	0	0	0	0	0	0	0	0	0	0	0	0	0	0	0	0	0	0	0	0
0	0	0	0	0	0	0	0	0	0	0	0	0	0	0	0	0	0	0	0	0	0	0	0	0	0	0	0	0	0	0
0	0	0	0	0	0	0	0	0	0	0	0	0	0	0	0	0	0	0	0	0	0	0	0	0	0	0	0	0	0	0
0	0	0	0	0	0	0	0	0	0	0	0	0	0	0	0	0	0	0	0	0	0	0	0	0	0	0	0	0	0	0
0	0	0	0	0	0	0	0	0	0	0	0	0	0	0	0	0	0	0	0	0	0	0	0	0	0	0	0	0	0	0
0	0	0	0	0	0	0	0	0	0	0	0	0	0	0	0	0	0	0	0	0	0	0	0	0	0	0	0	0	0	0
0	0	0	0	0	0	0	0	0	0	0	0	0	0	0	0	0	0	0	0	0	0	0	0	0	0	0	0	0	0	0
0	0	0	0	0	0	0	0	0	0	0	0	0	0	0	0	0	0	0	0	0	0	0	0	0	0	0	0	0	0	0
0	0	0	0	0	0	0	0	0	0	0	0	0	0	0	0	0	0	0	0	0	0	0	0	0	0	0	0	0	0	0
0	0	0	0	0	0	0	0	0	0	0	0	0	0	0	0	0	0	0	0	0	0	0	0	0	0	0	0	0	0	0
0	0	0	0	0	0	0	0	0	0	0	0	0	0	0	0	0	0	0	0	0	0	0	0	0	0	0	0	0	0	0
0	0	0	0	0	0	0	0	0	0	0	0	0	0	0	0	0	0	0	0	0	0	0	0	0	0	0	0	0	0	0
0	0	0	0	0	0	0	0	0	0	0	0	0	0	0	0	0	0	0	0	0	0	0	0	0	0	0	0	0	0	0
0	0	0	0	0	0	0	0	0	0	0	0	0	0	0	0	0	0	0	0	0	0	0	0	0	0	0	0	0	0	0
0	0	0	0	0	0	0	0	0	0	0	0	0	0	0	0	0	0	0	0	0	0	0	0	0	0	0	0	0	0	0
0	0	0	0	0	0	0	0	0	0	0	0	0	0	0	0	0	0	0	0	0	0	0	0	0	0	0	0	0	0	0
0	0	0	0	0	0	0	0	0	0	0	0	0	0	0	0	0	0	0	0	0	0	0	0	0	0	0	0	0	0	0
0	0	0	0	0	0	0	0	0	0	0	0	0	0	0	0	0	0	0	0	0	0	0	0	0	0	0	0	0	0	0
0	0	0	0	0	0	0	0	0	0	0	0	0	0	0	0	0	0	0	0	0	0	0	0	0	0	0	0	0	0	0
0	0	0	0	0	0	0	0	0	0	0	0	0	0	0	0	0	0	0	0	0	0	0	0	0	0	0	0	0	0	0
0	0	0	0	0	0	0	0	0	0	0	0	0	0	0	0	0	0	0	0	0	0	0	0	0	0	0	0	0	0	0
0	0	0	0	0	0	0	0	0	0	0	0	0	0	0	0	0	0	0	0	0	0	0	0	0	0	0	0	0	0	0
0	0	0	0	0	0	0	0	0	0	0	0	0	0	0	0	0	0	0	0	0	0	0	0	0	0	0	0	0	0	0
0	0	0	0	0	0	0	0	0	0	0	0	0	0	0	0	0	0	0	0	0	0	0	0	0	0	0	0	0	0	0
0	0	0	0	0	0	0	0	0	0	0	0	0	0	0	0	0	0	0	0	0	0	0	0	0	0	0	0	0	0	0
0	0	0	0	0	0	0	0	0	0	0	0	0	0	0	0	0	0	0	0	0	0	0	0	0	0	0	0	0	0	0
0	0	0	0	0	0	0	0	0	0	0	0	0	0	0	0	0	0	0	0	0	0	0	0	0	0	0	0	0	0	0
0	0	0	0	0	0	0	0	0	0	0	0	0	0	0	0	0	0	0	0	0	0	0	0	0	0	0	0	0	0	0
0	0	0	0	0	0	0	0	0	0	0	0	0	0	0	0	0	0	0	0	0	0	0	0	0	0	0	0	0	0	0
0	0	0	0	0	0	0	0	0	0	0	0	0	0	0	0	0	0	0	0	0	0	0	0	0	0	0	0	0	0	0
0	0	0	0	0	0	0	0	0	0	0	0	0	0	0	0	0	0	0	0	0	0	0	0	0	0	0	0	0	0	0
0	0	0	0	0	0	0	0	0	0	0	0	0	0	0	0	0	0	0	0	0	0	0	0	0	0	0	0	0	0	0
0	0	0	0	0	0	0	0	0	0	0	0	0	0	0	0	0	0	0	0	0	0	0	0	0	0	0	0	0	0	0
0	0	0	0	0	0	0	0	0	0	0	0	0	0	0	0	0	0	0	0	0	0	0	0	0	0	0	0	0	0	0
0	0	0	0	0	0	0	0	0	0	0	0	0	0	0	0	0	0	0	0	0	0	0	0	0	0	0	0	0	0	0
0	0	0	0	0	0	0	0	0	0	0	0	0	0	0	0	0	0	0	0	0	0	0	0	0	0	0	0	0	0	0
0	0	0	0	0	0	0	0	0	0	0	0	0	0	0	0	0	0	0	0	0	0	0	0	0	0	0	0	0	0	0
0	0	0	0	0	0	0	0	0	0	0	0	0	0	0	0	0	0	0	0	0	0	0	0	0	0	0	0	0	0	0
0	0	0	0	0	0	0	0	0	0	0	0	0	0	0	0	0	0	0	0	0	0	0	0	0	0	0	0	0	0	0
0	0	0	0	0	0	0	0	0	0	0	0	0	0	0	0	0	0	0	0	0	0	0	0	0	0	0	0	0	0	0
0	0	0	0	0	0	0	0	0	0	0	0	0	0	0	0	0	0	0	0	0	0	0	0	0	0	0	0	0	0	0
0	0	0	0	0	0	0	0	0	0	0	0	0	0	0	0	0	0	0	0	0	0	0	0	0	0	0	0	0	0	0
0	0	0	0	0	0	0	0	0	0	0	0	0	0	0	0	0	0	0	0	0	0	0	0	0	0	0	0	0	0	0
0	0	0	0	0	0	0	0	0	0	0	0	0	0	0	0	0	0	0	0	0	0	0	0	0	0	0	0	0	0	0
0	0	0	0	0	0	0	0	0	0	0	0	0	0	0	0	0	0	0	0	0	0	0	0	0	0	0	0	0	0	0
0	0	0	0	0	0	0	0	0	0	0	0	0	0	0	0	0	0	0	0	0	0	0	0	0	0	0	0	0	0	0
0	0	0	0	0	0	0	0	0	0	0	0	0	0	0	0	0	0	0	0	0	0	0	0	0	0	0	0	0	0	0
0	0	0	0	0	0	0	0	0	0	0	0	0	0	0	0	0	0	0	0	0	0	0	0	0	0	0	0	0	0	0
0	0	0	0	0	0	0	0	0	0	0	0	0	0	0	0	0	0	0	0	0	0	0	0	0	0	0	0	0	0	0
0	0	0	0	0	0	0	0	0	0	0	0	0	0	0	0	0	0	0	0	0	0	0	0	0	0	0	0	0	0	0
0	0	0	0	0	0	0	0	0	0	0	0	0	0	0	0	0	0	0	0	0	0	0	0	0	0	0	0	0	0	0
0	0	0	0	0	0	0	0	0	0	0	0	0	0	0	0	0	0	0	0	0	0	0	0	0	0	0	0	0	0	0
0	0	0	0	0	0	0	0	0	0	0	0	0	0	0	0	0	0	0	0	0	0	0	0	0	0	0	0	0	0	0
0	0	0	0	0	0	0	0	0	0	0	0	0	0	0	0	0	0	0	0	0	0	0	0	0	0	0	0	0	0	0
0	0	0	0	0	0	0	0	0	0	0	0	0	0	0	0	0	0	0	0	0	0	0	0	0	0	0	0	0	0	0
0	0	0	0	0	0	0	0	0	0	0	0	0	0	0	0	0	0	0	0	0	0	0	0	0	0	0	0	0	0	0
0	0	0	0	0	0	0	0	0	0	0	0	0	0	0	0	0	0	0	0	0	0	0	0	0	0	0	0	0	0	0
0	0	0	0	0	0	0	0	0	0	0	0	0	0	0	0	0	0	0	0	0	0	0	0	0	0	0	0	0	0	0
0	0	0	0	0	0	0	0	0	0	0	0	0	0	0	0	0	0	0	0	0	0	0	0	0	0	0	0	0	0	0
0	0	0	0	0	0	0	0	0	0	0	0	0	0	0	0	0	0	0	0	0	0	0	0	0	0	0	0	0	0	0
0	0	0	0	0	0	0	0	0	0	0	0	0	0	0	0	0	0	0	0	0	0	0	0	0	0	0	0	0	0	0
0	0	0	0	0	0	0	0	0	0	0	0	0	0	0	0	0	0	0	0	0	0	0	0	0	0	0	0	0	0	0
0	0	0	0	0	0	0	0	0	0	0	0	0	0	0	0	0	0	0	0	0	0	0	0	0	0	0	0	0	0	0
0	0	0	0	0	0	0	0	0	0	0	0	0	0	0	0	0	0	0	0	0	0	0	0	0	0	0	0	0	0	0
0	0	0	0	0	0	0	0	0	0	0	0	0	0	0	0	0	0	0	0	0	0	0	0	0	0	0	0	0	0	0
0	0	0	0	0	0	0	0	0	0	0	0	0	0	0	0	0	0	0	0	0	0	0	0	0	0	0	0	0	0	0
0	0	0	0	0	0	0	0	0	0	0	0	0	0	0	0	0	0	0	0	0	0	0	0	0	0	0	0	0	0	0
0	0	0	0	0	0	0	0	0	0	0	0	0	0	0	0	0	0	0	0	0	0	0	0	0	0	0	0	0	0	0
0	0	0	0	0	0	0	0	0	0	0	0	0	0	0	0	0	0	0	0	0	0	0	0	0	0	0	0	0	0	0
0	0	0	0	0	0	0	0	0	0	0	0	0	0	0	0	0	0	0	0	0	0	0	0	0	0	0	0	0	0	0
0	0	0	0	0	0	0	0	0	0	0	0	0	0	0	0	0	0	0	0	0	0	0	0	0	0	0	0	0	0	0
0	0	0	0	0	0	0	0	0	0	0	0	0	0	0	0	0	0	0	0	0	0	0	0	0	0	0	0	0	0	0
0	0	0	0	0	0	0	0	0	0	0	0	0	0	0	0	0	0	0	0	0	0	0	0	0	0	0	0	0	0	0
0	0	0	0	0	0	0	0	0	0	0	0	0	0	0	0	0	0	0	0	0	0	0	0	0	0	0	0	0	0	0
0	0	0	0	0	0	0	0	0	0	0	0	0	0	0	0	0	0	0	0	0	0	0	0	0	0	0	0	0	0	0
0	0	0	0	0	0	0	0	0	0	0	0	0	0	0	0	0	0	0	0	0	0	0	0	0	0	0	0	0	0	0
0	0	0	0	0	0	0	0	0	0	0	0	0	0	0	0	0	0	0	0	0	0	0	0	0	0	0	0	0	0	0
0	0	0	0	0	0	0	0	0	0	0	0	0	0	0	0	0	0	0	0	0	0	0	0	0	0	0	0	0	0	0
0	0	0	0	0	0	0	0	0	0	0	0	0	0	0	0	0	0	0	0	0	0	0	0	0	0	0	0	0	0	0
0	0	0	0	0	0	0	0	0	0	0	0	0	0	0	0	0	0	0	0	0	0	0	0	0	0	0	0	0	0	0
0	0	0	0	0	0	0	0	0	0	0	0	0	0	0	0	0	0	0	0	0	0	0	0	0	0	0	0	0	0	0
0	0	0	0	0	0	0	0	0	0	0	0	0	0	0	0	0	0	0	0	0	0	0	0	0	0	0	0	0	0	0
0	0	0	0	0	0	0	0	0	0	0	0	0	0	0	0	0	0	0	0	0	0	0	0	0	0	0	0	0	0	0
0	0	0	0	0	0	0	0	0	0	0	0	0	0	0	0	0	0	0	0	0	0	0	0	0	0	0	0	0	0	0
0	0	0	0	0	0	0	0	0	0	0	0	0	0	0	0	0	0	0	0	0	0	0	0	0	0	0	0	0	0	0
0	0	0	0	0	0	0	0	0	0	0	0	0	0	0	0	0	0	0	0	0	0	0	0	0	0	0	0	0	0	0
0	0	0	0	0	0	0	0	0	0	0	0	0	0	0	0	0	0	0	0	0	0	0	0	0	0	0	0	0	0	0
0	0	0	0	0	0	0	0	0	0	0	0	0	0	0	0	0	0	0	0	0	0	0	0	0	0	0	0	0	0	0
0	0	0	0	0	0	0	0	0	0	0	0	0	0	0	0	0	0	0	0	0	0	0	0	0	0	0	0	0	0	0
0	0	0	0	0	0	0	0	0	0	0	0	0	0	0	0	0	0	0	0	0	0	0	0	0	0	0	0	0	0	0
0	0	0	0	0	0	0	0	0	0	0	0	0	0	0	0	0	0	0	0	0	0	0	0	0	0	0	0	0	0	0
0	0	0	0	0	0	0	0	0	0	0	0	0	0	0	0	0	0	0	0	0	0	0	0	0	0	0	0	0	0	0
0	0	0	0	0	0	0	0	0	0	0	0	0	0	0	0	0	0	0	0	0	0	0	0	0	0	0	0	0	0	0
0	0	0	0	0	0	0	0	0	0	0	0	0	0	0	0	0	0	0	0	0	0	0	0	0	0	0	0	0	0	0
0	0	0	0	0	0	0	0	0	0	0	0	0	0	0	0	0	0	0	0	0	0	0	0	0	0	0	0	0	0	0
0	0	0	0	0	0	0	0	0	0	0	0	0	0	0	0	0	0	0	0	0	0	0	0	0	0	0	0	0	0	0
0	0	0	0	0	0	0	0	0	0	0	0	0	0	0	0	0	0	0	0	0	0	0	0	0	0	0	0	0	0	0
0	0	0	0	0	0	0	0	0	0	0	0	0	0	0	0	0	0	0	0	0	0	0	0	0	0	0	0	0	0	0
0	0	0	0	0	0	0	0	0	0	0	0	0	0	0	0	0	0	0	0	0	0	0	0	0	0	0	0	0	0	0
0	0	0	0	0	0	0	0	0	0	0	0	0	0	0	0	0	0	0	0	0	0	0	0	0	0	0	0	0	0	0
0	0	0	0	0	0	0	0	0	0	0	0	0	0	0	0	0	0	0	0	0	0	0	0	0	0	0	0	0	0	0
0	0	0	0	0	0	0	0	0	0	0	0	0	0	0	0	0	0	0	0	0	0	0	0	0	0	0	0	0	0	0
0	0	0	0	0	0	0	0	0	0	0	0	0	0	0	0	0	0	0	0	0	0	0	0	0	0	0	0	0	0	0
0	0	0	0	0	0	0	0	0	0	0	0	0	0	0	0	0	0	0	0	0	0	0	0	0	0	0	0	0	0	0
0	0	0	0	0	0	0	0	0	0	0	0	0	0	0	0	0	0	0	0	0	0	0	0	0	0	0	0	0	0	0
0	0	0	0	0	0	0	0	0	0	0	0	0	0	0	0	0	0	0	0	0	0	0	0	0	0	0	0	0	0	0
0	0	0	0	0	0	0	0	0	0	0	0	0	0	0	0	0	0	0	0	0	0	0	0	0	0	0	0	0	0	0
0	0	0	0	0	0	0	0	0	0	0	0	0	0	0	0	0	0	0	0	0	0	0	0	0	0	0	0	0	0	0
0	0	0	0	0	0	0	0	0	0	0	0	0	0	0	0	0	0	0	0	0	0	0	0	0	0	0	0	0	0	0
0	0	0	0	0	0	0	0	0	0	0	0	0	0	0	0	0	0	0	0	0	0	0	0	0	0	0	0	0	0	0
0	0	0	0	0	0	0	0	0	0	0	0	0	0	0	0	0	0	0	0	0	0	0	0	0	0	0	0	0	0	0
0	0	0	0	0	0	0	0	0	0	0	0	0	0	0	0	0	0	0	0	0	0	0	0	0	0	0	0	0	0	0
0	0	0	0	0	0	0	0	0	0	0	0	0	0	0	0	0	0	0	0	0	0	0	0	0	0	0	0	0	0	0
0	0	0	0	0	0	0	0	0	0	0	0	0	0	0	0	0	0	0	0	0	0	0	0	0	0	0	0	0	0	0
0	0	0	0	0	0	0	0	0	0	0	0	0	0	0	0	0	0	0	0	0	0	0	0	0	0	0	0	0	0	0
0	0	0	0	0	0	0	0	0	0	0	0	0	0	0	0	0	0	0	0	0	0	0	0	0	0	0	0	0	0	0
0	0	0	0	0	0	0	0	0	0	0	0	0	0	0	0	0	0	0	0	0	0	0	0	0	0	0	0	0	0	0
0	0	0	0	0	0	0	0	0	0	0	0	0	0	0	0	0	0	0	0	0	0	0	0	0	0	0	0	0	0	0
0	0	0	0	0	0	0	0	0	0	0	0	0	0	0	0	0	0	0	0	0	0	0	0	0	0	0	0	0	0	0
0	0	0	0	0	0	0	0	0	0	0	0	0	0	0	0	0	0	0	0	0	0	0	0	0	0	0	0	0	0	0
0	0	0	0	0	0	0	0	0	0	0	0	0	0	0	0	0	0	0	0	0	0	0	0	0	0	0	0	0	0	0
0	0	0	0	0	0	0	0	0	0	0	0	0	0	0	0	0	0	0	0	0	0	0	0	0	0	0	0	0	0	0
0	0	0	0	0	0	0	0	0	0	0	0	0	0	0	0	0	0	0	0	0	0	0	0	0	0	0	0	0	0	0
0	0	0	0	0	0	0	0	0	0	0	0	0	0	0	0	0	0	0	0	0	0	0	0	0	0	0	0	0	0	0
0	0	0	0	0	0	0	0	0	0	0	0	0	0	0	0	0	0	0	0	0	0	0	0	0	0	0	0	0	0	0
0	0	0	0	0	0	0	0	0	0	0	0	0	0	0	0	0	0	0	0	0	0	0	0	0	0	0	0	0	0	0
0	0	0	0	0	0	0	0	0	0	0	0	0	0	0	0	0	0	0	0	0	0	0	0	0	0	0	0	0	0	0
0	0	0	0	0	0	0	0	0	0	0	0	0	0	0	0	0	0	0	0	0	0	0	0	0	0	0	0	0	0	0
0	0	0	0	0	0	0	0	0	0	0	0	0	0	0	0	0	0	0	0	0	0	0	0	0	0	0	0	0	0	0
0	0	0	0	0	0	0	0	0	0	0	0	0	0	0	0	0	0	0	0	0	0	0	0	0	0	0	0	0	0	0
0	0	0	0	0	0	0	0	0	0	0	0	0	0	0	0	0	0	0	0	0	0	0	0	0	0	0	0	0	0	0
0	0	0	0	0	0	0	0	0	0	0	0	0	0	0	0	0	0	0	0	0	0	0	0	0	0	0	0	0	0	0
0	0	0	0	0	0	0	0	0	0	0	0	0	0	0	0	0	0	0	0	0	0	0	0	0	0	0	0	0	0	0
0	0	0	0	0	0	0	0	0	0	0	0	0	0	0	0	0	0	0	0	0	0	0	0	0	0	0	0	0	0	0
0	0	0	0	0	0	0	0	0	0	0	0	0	0	0	0	0	0	0	0	0	0	0	0	0	0	0	0	0	0	0
0	0	0	0	0	0	0	0	0	0	0	0	0	0	0	0	0	0	0	0	0	0	0	0	0	0	0	0	0	0	0
0	0	0	0	0	0	0	0	0	0	0	0	0	0	0	0	0	0	0	0	0	0	0	0	0	0	0	0	0	0	0
0	0	0	0	0	0	0	0	0	0	0	0	0	0	0	0	0	0	0	0	0	0	0	0	0	0	0	0	0	0	0
0	0	0	0	0	0	0	0	0	0	0	0	0	0	0	0	0	0	0	0	0	0	0	0	0	0	0	0	0	0	0
0	0	0	0	0	0	0	0	0	0	0	0	0	0	0	0	0	0	0	0	0	0	0	0	0	0	0	0	0	0	0
0	0	0	0	0	0	0	0	0	0	0	0	0	0	0	0	0	0	0	0	0	0	0	0	0	0	0	0	0	0	0
0	0	0	0	0	0	0	0	0	0	0	0	0	0	0	0	0	0	0	0	0	0	0	0	0	0	0	0	0	0	0
0	0	0	0	0	0	0	0	0	0	0	0	0	0	0	0	0	0	0	0	0	0	0	0	0	0	0	0	0	0	0
0	0	0	0	0	0	0	0	0	0	0	0	0	0	0	0	0	0	0	0	0	0	0	0	0	0	0	0	0	0	0
0	0	0	0	0	0	0	0	0	0	0	0	0	0	0	0	0	0	0	0	0	0	0	0	0	0	0	0	0	0	0
0	0	0	0	0	0	0	0	0	0	0	0	0	0	0	0	0	0	0	0	0	0	0	0	0	0	0	0	0	0	0
0	0	0	0	0	0	0	0	0	0	0	0	0	0	0	0	0	0	0	0	0	0	0	0	0	0	0	0	0	0	0
0	0	0	0	0	0	0	0	0	0	0	0	0	0	0	0	0	0	0	0	0	0	0	0	0	0	0	0	0	0	0
0	0	0	0	0	0	0	0	0	0	0	0	0	0	0	0	0	0	0	0	0	0	0	0	0	0	0	0	0	0	0
0	0	0	0	0	0	0	0	0	0	0	0	0	0	0	0	0	0	0	0	0	0	0	0	0	0	0	0	0	0	0
0	0	0	0	0	0	0	0	0	0	0	0	0	0	0	0	0	0	0	0	0	0	0	0	0	0	0	0	0	0	0
0	0	0	0	0	0	0	0	0	0	0	0	0	0	0	0	0	0	0	0	0	0	0	0	0	0	0	0	0	0	0
0	0	0	0	0	0	0	0	0	0	0	0	0	0	0	0	0	0	0	0	0	0	0	0	0	0	0	0	0	0	0
0	0	0	0	0	0	0	0	0	0	0	0	0	0	0	0	0	0	0	0	0	0	0	0	0	0	0	0	0	0	0
0	0	0	0	0	0	0	0	0	0	0	0	0	0	0	0	0	0	0	0	0	0	0	0	0	0	0	0	0	0	0
0	0	0	0	0	0	0	0	0	0	0	0	0	0	0	0	0	0	0	0	0	0	0	0	0	0	0	0	0	0	0
0	0	0	0	0	0	0	0	0	0	0	0	0	0	0	0	0	0	0	0	0	0	0	0	0	0	0	0	0	0	0
0	0	0	0	0	0	0	0	0	0	0	0	0	0	0	0	0	0	0	0	0	0	0	0	0	0	0	0	0	0	0
0	0	0	0	0	0	0	0	0	0	0	0	0	0	0	0	0	0	0	0	0	0	0	0	0	0	0	0	0	0	0
0	0	0	0	0	0	0	0	0	0	0	0	0	0	0	0	0	0	0	0	0	0	0	0	0	0	0	0	0	0	0
0	0	0	0	0	0	0	0	0	0	0	0	0	0	0	0	0	0	0	0	0	0	0	0	0	0	0	0	0	0	0
0	0	0	0	0	0	0	0	0	0	0	0	0	0	0	0	0	0	0	0	0	0	0	0	0	0	0	0	0	0	0
0	0	0	0	0	0	0	0	0	0	0	0	0	0	0	0	0	0	0	0	0	0	0	0	0	0	0	0	0	0	0
0	0	0	0	0	0	0	0	0	0	0	0	0	0	0	0	0	0	0	0	0	0	0	0	0	0	0	0	0	0	0
0	0	0	0	0	0	0	0	0	0	0	0	0	0	0	0	0	0	0	0	0	0	0	0	0	0	0	0	0	0	0
0	0	0	0	0	0	0	0	0	0	0	0	0	0	0	0	0	0	0	0	0	0	0	0	0	0	0	0	0	0	0
0	0	0	0	0	0	0	0	0	0	0	0	0	0	0	0	0	0	0	0	0	0	0	0	0	0	0	0	0	0	0
0	0	0	0	0	0	0	0	0	0	0	0	0	0	0	0	0	0	0	0	0	0	0	0	0	0	0	0	0	0	0
0	0	0	0	0	0	0	0	0	0	0	0	0	0	0	0	0	0	0	0	0	0	0	0	0	0	0	0	0	0	0
0	0	0	0	0	0	0	0	0	0	0	0	0	0	0	0	0	0	0	0	0	0	0	0	0	0	0	0	0	0	0
0	0	0	0	0	0	0	0	0	0	0	0	0	0	0	0	0	0	0	0	0	0	0	0	0	0	0	0	0	0	0
0	0	0	0	0	0	0	0	0	0	0	0	0	0	0	0	0	0	0	0	0	0	0	0	0	0	0	0	0	0	0
0	0	0	0	0	0	0	0	0	0	0	0	0	0	0	0	0	0	0	0	0	0	0	0	0	0	0	0	0	0	0
0	0	0	0	0	0	0	0	0	0	0	0	0	0	0	0	0	0	0	0	0	0	0	0	0	0	0	0	0	0	0
0	0	0	0	0	0	0	0	0	0	0	0	0	0	0	0	0	0	0	0	0	0	0	0	0	0	0	0	0	0	0
0	0	0	0	0	0	0	0	0	0	0	0	0	0	0	0	0	0	0	0	0	0	0	0	0	0	0	0	0	0	0
0	0	0	0	0	0	0	0	0	0	0	0	0	0	0	0	0	0	0	0	0	0	0	0	0	0	0	0	0	0	0
0	0	0	0	0	0	0	0	0	0	0	0	0	0	0	0	0	0	0	0	0	0	0	0	0	0	0	0	0	0	0
0	0	0	0	0	0	0	0	0	0	0	0	0	0	0	0	0	0	0	0	0	0	0	0	0	0	0	0	0	0	0
0	0	0	0	0	0	0	0	0	0	0	0	0	0	0	0	0	0	0	0	0	0	0	0	0	0	0	0	0	0	0
0	0	0	0	0	0	0	0	0	0	0	0	0	0	0	0	0	0	0	0	0	0	0	0	0	0	0	0	0	0	0
0	0	0	0	0	0	0	0	0	0	0	0	0	0	0	0	0	0	0	0	0	0	0	0	0	0	0	0	0	0	0
0	0	0	0	0	0	0	0	0	0	0	0	0	0	0	0	0	0	0	0	0	0	0	0	0	0	0	0	0	0	0
0	0	0	0	0	0	0	0	0	0	0	0	0	0	0	0	0	0	0	0	0	0	0	0	0	0	0	0	0	0	0
0	0	0	0	0	0	0	0	0	0	0	0	0	0	0	0	0	0	0	0	0	0	0	0	0	0	0	0	0	0	0
0	0	0	0	0	0	0	0	0	0	0	0	0	0	0	0	0	0	0	0	0	0	0	0	0	0	0	0	0	0	0
0	0	0	0	0	0	0	0	0	0	0	0	0	0	0	0	0	0	0	0	0	0	0	0	0	0	0	0	0	0	0
0	0	0	0	0	0	0	0	0	0	0	0	0	0	0	0	0	0	0	0	0	0	0	0	0	0	0	0	0	0	0
0	0	0	0	0	0	0	0	0	0	0	0	0	0	0	0	0	0	0	0	0	0	0	0	0	0	0	0	0	0	0
0	0	0	0	0	0	0	0	0	0	0	0	0	0	0	0	0	0	0	0	0	0	0	0	0	0	0	0	0	0	0
0	0	0	0	0	0	0	0	0	0	0	0	0	0	0	0	0	0	0	0	0	0	0	0	0	0	0	0	0	0	0
0	0	0	0	0	0	0	0	0	0	0	0	0	0	0	0	0	0	0	0	0	0	0	0	0	0	0	0	0	0	0
0	0	0	0	0	0	0	0	0	0	0	0	0	0	0	0	0	0	0	0	0	0	0	0	0	0	0	0	0	0	0
0	0	0	0	0	0	0	0	0	0	0	0	0	0	0	0	0	0	0	0	0	0	0	0	0	0	0	0	0	0	0
0	0	0	0	0	0	0	0	0	0	0	0	0	0	0	0	0	0	0	0	0	0	0	0	0	0	0	0	0	0	0
0	0	0	0	0	0	0	0	0	0	0	0	0	0	0	0	0	0	0	0	0	0	0	0	0	0	0	0	0	0	0
0	0	0	0	0	0	0	0	0	0	0	0	0	0	0	0	0	0	0	0	0	0	0	0	0	0	0	0	0	0	0
0	0	0	0	0	0	0	0	0	0	0	0	0	0	0	0	0	0	0	0	0	0	0	0	0	0	0	0	0	0	0
0	0	0	0	0	0	0	0	0	0	0	0	0	0	0	0	0	0	0	0	0	0	0	0	0	0	0	0	0	0	0
0	0	0	0	0	0	0	0	0	0	0	0	0	0	0	0	0	0	0	0	0	0	0	0	0	0	0	0	0	0	0
0	0	0	0	0	0	0	0	0	0	0	0	0	0	0	0	0	0	0	0	0	0	0	0	0	0	0	0	0	0	0
0	0	0	0	0	0	0	0	0	0	0	0	0	0	0	0	0	0	0	0	0	0	0	0	0	0	0	0	0	0	0
0	0	0	0	0	0	0	0	0	0	0	0	0	0	0	0	0	0	0	0	0	0	0	0	0	0	0	0	0	0	0
0	0	0	0	0	0	0	0	0	0	0	0	0	0	0	0	0	0	0	0	0	0	0	0	0	0	0	0	0	0	0
0	0	0	0	0	0	0	0	0	0	0	0	0	0	0	0	0	0	0	0	0	0	0	0	0	0	0	0	0	0	0
0	0	0	0	0	0	0	0	0	0	0	0	0	0	0	0	0	0	0	0	0	0	0	0	0	0	0	0	0	0	0
0	0	0	0	0	0	0	0	0	0	0	0	0	0	0	0	0	0	0	0	0	0	0	0	0	0	0	0	0	0	0
0	0	0	0	0	0	0	0	0	0	0	0	0	0	0	0	0	0	0	0	0	0	0	0	0	0	0	0	0	0	0
0	0	0	0	0	0	0	0	0	0	0	0	0	0	0	0	0	0	0	0	0	0	0	0	0	0	0	0	0	0	0
0	0	0	0	0	0	0	0	0	0	0	0	0	0	0	0	0	0	0	0	0	0	0	0	0	0	0	0	0	0	0
0	0	0	0	0	0	0	0	0	0	0	0	0	0	0	0	0	0	0	0	0	0	0	0	0	0	0	0	0	0	0
0	0	0	0	0	0	0	0	0	0	0	0	0	0	0	0	0	0	0	0	0	0	0	0	0	0	0	0	0	0	0
0	0	0	0	0	0	0	0	0	0	0	0	0	0	0	0	0	0	0	0	0	0	0	0	0	0	0	0	0	0	0
0	0	0	0	0	0	0	0	0	0	0	0	0	0	0	0	0	0	0	0	0	0	0	0	0	0	0	0	0	0	0
0	0	0	0	0	0	0	0	0	0	0	0	0	0	0	0	0	0	0	0	0	0	0	0	0	0	0	0	0	0	0
0	0	0	0	0	0	0	0	0	0	0	0	0	0	0	0	0	0	0	0	0	0	0	0	0	0	0	0	0	0	0
0	0	0	0	0	0	0	0	0	0	0	0	0	0	0	0	0	0	0	0	0	0	0	0	0	0	0	0	0	0	0
0	0	0	0	0	0	0	0	0	0	0	0	0	0	0	0	0	0	0	0	0	0	0	0	0	0	0	0	0	0	0
0	0	0	0	0	0	0	0	0	0	0	0	0	0	0	0	0	0	0	0	0	0	0	0	0	0	0	0	0	0	0
0	0	0	0	0	0	0	0	0	0	0	0	0	0	0	0	0	0	0	0	0	0	0	0	0	0	0	0	0	0	0
0	0	0	0	0	0	0	0	0	0	0	0	0	0	0	0	0	0	0	0	0	0	0	0	0	0	0	0	0	0	0
0	0	0	0	0	0	0	0	0	0	0	0	0	0	0	0	0	0	0	0	0	0	0	0	0	0	0	0	0	0	0
0	0	0	0	0	0	0	0	0	0	0	0	0	0	0	0	0	0	0	0	0	0	0	0	0	0	0	0	0	0	0
0	0	0	0	0	0	0	0	0	0	0	0	0	0	0	0	0	0	0	0	0	0	0	0	0	0	0	0	0	0	0
0	0	0	0	0	0	0	0	0	0	0	0	0	0	0	0	0	0	0	0	0	0	0	0	0	0	0	0	0	0	0
0	0	0	0	0	0	0	0	0	0	0	0	0	0	0	0	0	0	0	0	0	0	0	0	0	0	0	0	0	0	0
0	0	0	0	0	0	0	0	0	0	0	0	0	0	0	0	0	0	0	0	0	0	0	0	0	0	0	0	0	0	0
0	0	0	0	0	0	0	0	0	0	0	0	0	0	0	0	0	0	0	0	0	0	0	0	0	0	0	0	0	0	0
0	0	0	0	0	0	0	0	0	0	0	0	0	0	0	0	0	0	0	0	0	0	0	0	0	0	0	0	0	0	0
0	0	0	0	0	0	0	0	0	0	0	0	0	0	0	0	0	0	0	0	0	0	0	0	0	0	0	0	0	0	0
0	0	0	0	0	0	0	0	0	0	0	0	0	0	0	0	0	0	0	0	0	0	0	0	0	0	0	0	0	0	0
0	0	0	0	0	0	0	0	0	0	0	0	0	0	0	0	0	0	0	0	0	0	0	0	0	0	0	0	0	0	0
0	0	0	0	0	0	0	0	0	0	0	0	0	0	0	0	0	0	0	0	0	0	0	0	0	0	0	0	0	0	0
0	0	0	0	0	0	0	0	0	0	0	0	0	0	0	0	0	0	0	0	0	0	0	0	0	0	0	0	0	0	0
0	0	0	0	0	0	0	0	0	0	0	0	0	0	0	0	0	0	0	0	0	0	0	0	0	0	0	0	0	0	0
0	0	0	0	0	0	0	0	0	0	0	0	0	0	0	0	0	0	0	0	0	0	0	0	0	0	0	0	0	0	0
0	0	0	0	0	0	0	0	0	0	0	0	0	0	0	0	0	0	0	0	0	0	0	0	0	0	0	0	0	0	0
0	0	0	0	0	0	0	0	0	0	0	0	0	0	0	0	0	0	0	0	0	0	0	0	0	0	0	0	0	0	0
0	0	0	0	0	0	0	0	0	0	0	0	0	0	0	0	0	0	0	0	0	0	0	0	0	0	0	0	0	0	0
0	0	0	0	0	0	0	0	0	0	0	0	0	0	0	0	0	0	0	0	0	0	0	0	0	0	0	0	0	0	0
0	0	0	0	0	0	0	0	0	0	0	0	0	0	0	0	0	0	0	0	0	0	0	0	0	0	0	0	0	0	0
0	0	0	0	0	0	0	0	0	0	0	0	0	0	0	0	0	0	0	0	0	0	0	0	0	0	0	0	0	0	0
0	0	0	0	0	0	0	0	0	0	0	0	0	0	0	0	0	0	0	0	0	0	0	0	0	0	0	0	0	0	0
0	0	0	0	0	0	0	0	0	0	0	0	0	0	0	0	0	0	0	0	0	0	0	0	0	0	0	0	0	0	0
0	0	0	0	0	0	0	0	0	0	0	0	0	0	0	0	0	0	0	0	0	0	0	0	0	0	0	0	0	0	0
0	0	0	0	0	0	0	0	0	0	0	0	0	0	0	0	0	0	0	0	0	0	0	0	0	0	0	0	0	0	0
0	0	0	0	0	0	0	0	0	0	0	0	0	0	0	0	0	0	0	0	0	0	0	0	0	0	0	0	0	0	0
0	0	0	0	0	0	0	0	0	0	0	0	0	0	0	0	0	0	0	0	0	0	0	0	0	0	0	0	0	0	0
0	0	0	0	0	0	0	0	0	0	0	0	0	0	0	0	0	0	0	0	0	0	0	0	0	0	0	0	0	0	0
0	0	0	0	0	0	0	0	0	0	0	0	0	0	0	0	0	0	0	0	0	0	0	0	0	0	0	0	0	0	0
0	0	0	0	0	0	0	0	0	0	0	0	0	0	0	0	0	0	0	0	0	0	0	0	0	0	0	0	0	0	0
0	0	0	0	0	0	0	0	0	0	0	0	0	0	0	0	0	0	0	0	0	0	0	0	0	0	0	0	0	0	0
0	0	0	0	0	0	0	0	0	0	0	0	0	0	0	0	0	0	0	0	0	0	0	0	0	0	0	0	0	0	0
0	0	0	0	0	0	0	0	0	0	0	0	0	0	0	0	0	0	0	0	0	0	0	0	0	0	0	0	0	0	0
0	0	0	0	0	0	0	0	0	0	0	0	0	0	0	0	0	0	0	0	0	0	0	0	0	0	0	0	0	0	0
0	0	0	0	0	0	0	0	0	0	0	0	0	0	0	0	0	0	0	0	0	0	0	0	0	0	0	0	0	0	0
0	0	0	0	0	0	0	0	0	0	0	0	0	0	0	0	0	0	0	0	0	0	0	0	0	0	0	0	0	0	0
0	0	0	0	0	0	0	0	0	0	0	0	0	0	0	0	0	0	0	0	0	0	0	0	0	0	0	0	0	0	0
0	0	0	0	0	0	0	0	0	0	0	0	0	0	0	0	0	0	0	0	0	0	0	0	0	0	0	0	0	0	0
0	0	0	0	0	0	0	0	0	0	0	0	0	0	0	0	0	0	0	0	0	0	0	0	0	0	0	0	0	0	0
0	0	0	0	0	0	0	0	0	0	0	0	0	0	0	0	0	0	0	0	0	0	0	0	0	0	0	0	0	0	0
0	0	0	0	0	0	0	0	0	0	0	0	0	0	0	0	0	0	0	0	0	0	0	0	0	0	0	0	0	0	0
0	0	0	0	0	0	0	0	0	0	0	0	0	0	0	0	0	0	0	0	0	0	0	0	0	0	0	0	0	0	0
0	0	0	0	0	0	0	0	0	0	0	0	0	0	0	0	0	0	0	0	0	0	0	0	0	0	0	0	0	0	0
0	0	0	0	0	0	0	0	0	0	0	0	0	0	0	0	0	0	0	0	0	0	0	0	0	0	0	0	0	0	0
0	0	0	0	0	0	0	0	0	0	0	0	0	0	0	0	0	0	0	0	0	0	0	0	0	0	0	0	0	0	0
0	0	0	0	0	0	0	0	0	0	0	0	0	0	0	0	0	0	0	0	0	0	0	0	0	0	0	0	0	0	0
0	0	0	0	0	0	0	0	0	0	0	0	0	0	0	0	0	0	0	0	0	0	0	0	0	0	0	0	0	0	0
0	0	0	0	0	0	0	0	0	0	0	0	0	0	0	0	0	0	0	0	0	0	0	0	0	0	0	0	0	0	0
0	0	0	0	0	0	0	0	0	0	0	0	0	0	0	0	0	0	0	0	0	0	0	0	0	0	0	0	0	0	0
0	0	0	0	0	0	0	0	0	0	0	0	0	0	0	0	0	0	0	0	0	0	0	0	0	0	0	0	0	0	0
0	0	0	0	0	0	0	0	0	0	0	0	0	0	0	0	0	0	0	0	0	0	0	0	0	0	0	0	0	0	0
0	0	0	0	0	0	0	0	0	0	0	0	0	0	0	0	0	0	0	0	0	0	0	0	0	0	0	0	0	0	0
0	0	0	0	0	0	0	0	0	0	0	0	0	0	0	0	0	0	0	0	0	0	0	0	0	0	0	0	0	0	0
0	0	0	0	0	0	0	0	0	0	0	0	0	0	0	0	0	0	0	0	0	0	0	0	0	0	0	0	0	0	0
0	0	0	0	0	0	0	0	0	0	0	0	0	0	0	0	0	0	0	0	0	0	0	0	0	0	0	0	0	0	0
0	0	0	0	0	0	0	0	0	0	0	0	0	0	0	0	0	0	0	0	0	0	0	0	0	0	0	0	0	0	0
0	0	0	0	0	0	0	0	0	0	0	0	0	0	0	0	0	0	0	0	0	0	0	0	0	0	0	0	0	0	0
0	0	0	0	0	0	0	0	0	0	0	0	0	0	0	0	0	0	0	0	0	0	0	0	0	0	0	0	0	0	0
0	0	0	0	0	0	0	0	0	0	0	0	0	0	0	0	0	0	0	0	0	0	0	0	0	0	0	0	0	0	0
0	0	0	0	0	0	0	0	0	0	0	0	0	0	0	0	0	0	0	0	0	0	0	0	0	0	0	0	0	0	0
0	0	0	0	0	0	0	0	0	0	0	0	0	0	0	0	0	0	0	0	0	0	0	0	0	0	0	0	0	0	0
0	0	0	0	0	0	0	0	0	0	0	0	0	0	0	0	0	0	0	0	0	0	0	0	0	0	0	0	0	0	0
0	0	0	0	0	0	0	0	0	0	0	0	0	0	0	0	0	0	0	0	0	0	0	0	0	0	0	0	0	0	0
0	0	0	0	0	0	0	0	0	0	0	0	0	0	0	0	0	0	0	0	0	0	0	0	0	0	0	0	0	0	0
0	0	0	0	0	0	0	0	0	0	0	0	0	0	0	0	0	0	0	0	0	0	0	0	0	0	0	0	0	0	0
0	0	0	0	0	0	0	0	0	0	0	0	0	0	0	0	0	0	0	0	0	0	0	0	0	0	0	0	0	0	0
0	0	0	0	0	0	0	0	0	0	0	0	0	0	0	0	0	0	0	0	0	0	0	0	0	0	0	0	0	0	0
0	0	0	0	0	0	0	0	0	0	0	0	0	0	0	0	0	0	0	0	0	0	0	0	0	0	0	0	0	0	0
0	0	0	0	0	0	0	0	0	0	0	0	0	0	0	0	0	0	0	0	0	0	0	0	0	0	0	0	0	0	0
0	0	0	0	0	0	0	0	0	0	0	0	0	0	0	0	0	0	0	0	0	0	0	0	0	0	0	0	0	0	0
0	0	0	0	0	0	0	0	0	0	0	0	0	0	0	0	0	0	0	0	0	0	0	0	0	0	0	0	0	0	0
0	0	0	0	0	0	0	0	0	0	0	0	0	0	0	0	0	0	0	0	0	0	0	0	0	0	0	0	0	0	0
0	0	0	0	0	0	0	0	0	0	0	0	0	0	0	0	0	0	0	0	0	0	0	0	0	0	0	0	0	0	0
0	0	0	0	0	0	0	0	0	0	0	0	0	0	0	0	0	0	0	0	0	0	0	0	0	0	0	0	0	0	0
0	0	0	0	0	0	0	0	0	0	0	0	0	0	0	0	0	0	0	0	0	0	0	0	0	0	0	0	0	0	0
0	0	0	0	0	0	0	0	0	0	0	0	0	0	0	0	0	0	0	0	0	0	0	0	0	0	0	0	0	0	0
0	0	0	0	0	0	0	0	0	0	0	0	0	0	0	0	0	0	0	0	0	0	0	0	0	0	0	0	0	0	0
0	0	0	0	0	0	0	0	0	0	0	0	0	0	0	0	0	0	0	0	0	0	0	0	0	0	0	0	0	0	0
0	0	0	0	0	0	0	0	0	0	0	0	0	0	0	0	0	0	0	0	0	0	0	0	0	0	0	0	0	0	0
0	0	0	0	0	0	0	0	0	0	0	0	0	0	0	0	0	0	0	0	0	0	0	0	0	0	0	0	0	0	0
0	0	0	0	0	0	0	0	0	0	0	0	0	0	0	0	0	0	0	0	0	0	0	0	0	0	0	0	0	0	0
0	0	0	0	0	0	0	0	0	0	0	0	0	0	0	0	0	0	0	0	0	0	0	0	0	0	0	0	0	0	0
0	0	0	0	0	0	0	0	0	0	0	0	0	0	0	0	0	0	0	0	0	0	0	0	0	0	0	0	0	0	0
0	0	0	0	0	0	0	0	0	0	0	0	0	0	0	0	0	0	0	0	0	0	0	0	0	0	0	0	0	0	0
0	0	0	0	0	0	0	0	0	0	0	0	0	0	0	0	0	0	0	0	0	0	0	0	0	0	0	0	0	0	0
0	0	0	0	0	0	0	0	0	0	0	0	0	0	0	0	0	0	0	0	0	0	0	0	0	0	0	0	0	0	0
0	0	0	0	0	0	0	0	0	0	0	0	0	0	0	0	0	0	0	0	0	0	0	0	0	0	0	0	0	0	0
0	0	0	0	0	0	0	0	0	0	0	0	0	0	0	0	0	0	0	0	0	0	0	0	0	0	0	0	0	0	0
0	0	0	0	0	0	0	0	0	0	0	0	0	0	0	0	0	0	0	0	0	0	0	0	0	0	0	0	0	0	0
0	0	0	0	0	0	0	0	0	0	0	0	0	0	0	0	0	0	0	0	0	0	0	0	0	0	0	0	0	0	0
0	0	0	0	0	0	0	0	0	0	0	0	0	0	0	0	0	0	0	0	0	0	0	0	0	0	0	0	0	0	0
0	0	0	0	0	0	0	0	0	0	0	0	0	0	0	0	0	0	0	0	0	0	0	0	0	0	0	0	0	0	0
0	0	0	0	0	0	0	0	0	0	0	0	0	0	0	0	0	0	0	0	0	0	0	0	0	0	0	0	0	0	0
0	0	0	0	0	0	0	0	0	0	0	0	0	0	0	0	0	0	0	0	0	0	0	0	0	0	0	0	0	0	0
0	0	0	0	0	0	0	0	0	0	0	0	0	0	0	0	0	0	0	0	0	0	0	0	0	0	0	0	0	0	0
0	0	0	0	0	0	0	0	0	0	0	0	0	0	0	0	0	0	0	0	0	0	0	0	0	0	0	0	0	0	0
0	0	0	0	0	0	0	0	0	0	0	0	0	0	0	0	0	0	0	0	0	0	0	0	0	0	0	0	0	0	0
0	0	0	0	0	0	0	0	0	0	0	0	0	0	0	0	0	0	0	0	0	0	0	0	0	0	0	0	0	0	0
0	0	0	0	0	0	0	0	0	0	0	0	0	0	0	0	0	0	0	0	0	0	0	0	0	0	0	0	0	0	0
0	0	0	0	0	0	0	0	0	0	0	0	0	0	0	0	0	0	0	0	0	0	0	0	0	0	0	0	0	0	0
0	0	0	0	0	0	0	0	0	0	0	0	0	0	0	0	0	0	0	0	0	0	0	0	0	0	0	0	0	0	0
0	0	0	0	0	0	0	0	0	0	0	0	0	0	0	0	0	0	0	0	0	0	0	0	0	0	0	0	0	0	0
0	0	0	0	0	0	0	0	0	0	0	0	0	0	0	0	0	0	0	0	0	0	0	0	0	0	0	0	0	0	0
0	0	0	0	0	0	0	0	0	0	0	0	0	0	0	0	0	0	0	0	0	0	0	0	0	0	0	0	0	0	0
0	0	0	0	0	0	0	0	0	0	0	0	0	0	0	0	0	0	0	0	0	0	0	0	0	0	0	0	0	0	0
0	0	0	0	0	0	0	0	0	0	0	0	0	0	0	0	0	0	0	0	0	0	0	0	0	0	0	0	0	0	0
0	0	0	0	0	0	0	0	0	0	0	0	0	0	0	0	0	0	0	0	0	0	0	0	0	0	0	0	0	0	0
0	0	0	0	0	0	0	0	0	0	0	0	0	0	0	0	0	0	0	0	0	0	0	0	0	0	0	0	0	0	0
0	0	0	0	0	0	0	0	0	0	0	0	0	0	0	0	0	0	0	0	0	0	0	0	0	0	0	0	0	0	0
0	0	0	0	0	0	0	0	0	0	0	0	0	0	0	0	0	0	0	0	0	0	0	0	0	0	0	0	0	0	0
0	0	0	0	0	0	0	0	0	0	0	0	0	0	0	0	0	0	0	0	0	0	0	0	0	0	0	0	0	0	0
0	0	0	0	0	0	0	0	0	0	0	0	0	0	0	0	0	0	0	0	0	0	0	0	0	0	0	0	0	0	0
0	0	0	0	0	0	0	0	0	0	0	0	0	0	0	0	0	0	0	0	0	0	0	0	0	0	0	0	0	0	0
0	0	0	0	0	0	0	0	0	0	0	0	0	0	0	0	0	0	0	0	0	0	0	0	0	0	0	0	0	0	0
0	0	0	0	0	0	0	0	0	0	0	0	0	0	0	0	0	0	0	0	0	0	0	0	0	0	0	0	0	0	0
0	0	0	0	0	0	0	0	0	0	0	0	0	0	0	0	0	0	0	0	0	0	0	0	0	0	0	0	0	0	0
0	0	0	0	0	0	0	0	0	0	0	0	0	0	0	0	0	0	0	0	0	0	0	0	0	0	0	0	0	0	0
0	0	0	0	0	0	0	0	0	0	0	0	0	0	0	0	0	0	0	0	0	0	0	0	0	0	0	0	0	0	0
0	0	0	0	0	0	0	0	0	0	0	0	0	0	0	0	0	0	0	0	0	0	0	0	0	0	0	0	0	0	0
0	0	0	0	0	0	0	0	0	0	0	0	0	0	0	0	0	0	0	0	0	0	0	0	0	0	0	0	0	0	0
0	0	0	0	0	0	0	0	0	0	0	0	0	0	0	0	0	0	0	0	0	0	0	0	0	0	0	0	0	0	0
0	0	0	0	0	0	0	0	0	0	0	0	0	0	0	0	0	0	0	0	0	0	0	0	0	0	0	0	0	0	0
0	0	0	0	0	0	0	0	0	0	0	0	0	0	0	0	0	0	0	0	0	0	0	0	0	0	0	0	0	0	0
0	0	0	0	0	0	0	0	0	0	0	0	0	0	0	0	0	0	0	0	0	0	0	0	0	0	0	0	0	0	0
0	0	0	0	0	0	0	0	0	0	0	0	0	0	0	0	0	0	0	0	0	0	0	0	0	0	0	0	0	0	0
0	0	0	0	0	0	0	0	0	0	0	0	0	0	0	0	0	0	0	0	0	0	0	0	0	0	0	0	0	0	0
0	0	0	0	0	0	0	0	0	0	0	0	0	0	0	0	0	0	0	0	0	0	0	0	0	0	0	0	0	0	0
0	0	0	0	0	0	0	0	0	0	0	0	0	0	0	0	0	0	0	0	0	0	0	0	0	0	0	0	0	0	0
0	0	0	0	0	0	0	0	0	0	0	0	0	0	0	0	0	0	0	0	0	0	0	0	0	0	0	0	0	0	0
0	0	0	0	0	0	0	0	0	0	0	0	0	0	0	0	0	0	0	0	0	0	0	0	0	0	0	0	0	0	0
0	0	0	0	0	0	0	0	0	0	0	0	0	0	0	0	0	0	0	0	0	0	0	0	0	0	0	0	0	0	0
0	0	0	0	0	0	0	0	0	0	0	0	0	0	0	0	0	0	0	0	0	0	0	0	0	0	0	0	0	0	0
0	0	0	0	0	0	0	0	0	0	0	0	0	0	0	0	0	0	0	0	0	0	0	0	0	0	0	0	0	0	0
0	0	0	0	0	0	0	0	0	0	0	0	0	0	0	0	0	0	0	0	0	0	0	0	0	0	0	0	0	0	0
0	0	0	0	0	0	0	0	0	0	0	0	0	0	0	0	0	0	0	0	0	0	0	0	0	0	0	0	0	0	0
0	0	0	0	0	0	0	0	0	0	0	0	0	0	0	0	0	0	0	0	0	0	0	0	0	0	0	0	0	0	0
0	0	0	0	0	0	0	0	0	0	0	0	0	0	0	0	0	0	0	0	0	0	0	0	0	0	0	0	0	0	0
0	0	0	0	0	0	0	0	0	0	0	0	0	0	0	0	0	0	0	0	0	0	0	0	0	0	0	0	0	0	0
0	0	0	0	0	0	0	0	0	0	0	0	0	0	0	0	0	0	0	0	0	0	0	0	0	0	0	0	0	0	0
0	0	0	0	0	0	0	0	0	0	0	0	0	0	0	0	0	0	0	0	0	0	0	0	0	0	0	0	0	0	0
0	0	0	0	0	0	0	0	0	0	0	0	0	0	0	0	0	0	0	0	0	0	0	0	0	0	0	0	0	0	0
0	0	0	0	0	0	0	0	0	0	0	0	0	0	0	0	0	0	0	0	0	0	0	0	0	0	0	0	0	0	0
0	0	0	0	0	0	0	0	0	0	0	0	0	0	0	0	0	0	0	0	0	0	0	0	0	0	0	0	0	0	0
0	0	0	0	0	0	0	0	0	0	0	0	0	0	0	0	0	0	0	0	0	0	0	0	0	0	0	0	0	0	0
0	0	0	0	0	0	0	0	0	0	0	0	0	0	0	0	0	0	0	0	0	0	0	0	0	0	0	0	0	0	0
0	0	0	0	0	0	0	0	0	0	0	0	0	0	0	0	0	0	0	0	0	0	0	0	0	0	0	0	0	0	0
0	0	0	0	0	0	0	0	0	0	0	0	0	0	0	0	0	0	0	0	0	0	0	0	0	0	0	0	0	0	0
0	0	0	0	0	0	0	0	0	0	0	0	0	0	0	0	0	0	0	0	0	0	0	0	0	0	0	0	0	0	0
0	0	0	0	0	0	0	0	0	0	0	0	0	0	0	0	0	0	0	0	0	0	0	0	0	0	0	0	0	0	0
0	0	0	0	0	0	0	0	0	0	0	0	0	0	0	0	0	0	0	0	0	0	0	0	0	0	0	0	0	0	0
0	0	0	0	0	0	0	0	0	0	0	0	0	0	0	0	0	0	0	0	0	0	0	0	0	0	0	0	0	0	0
0	0	0	0	0	0	0	0	0	0	0	0	0	0	0	0	0	0	0	0	0	0	0	0	0	0	0	0	0	0	0
0	0	0	0	0	0	0	0	0	0	0	0	0	0	0	0	0	0	0	0	0	0	0	0	0	0	0	0	0	0	0
0	0	0	0	0	0	0	0	0	0	0	0	0	0	0	0	0	0	0	0	0	0	0	0	0	0	0	0	0	0	0
0	0	0	0	0	0	0	0	0	0	0	0	0	0	0	0	0	0	0	0	0	0	0	0	0	0	0	0	0	0	0
0	0	0	0	0	0	0	0	0	0	0	0	0	0	0	0	0	0	0	0	0	0	0	0	0	0	0	0	0	0	0
0	0	0	0	0	0	0	0	0	0	0	0	0	0	0	0	0	0	0	0	0	0	0	0	0	0	0	0	0	0	0
0	0	0	0	0	0	0	0	0	0	0	0	0	0	0	0	0	0	0	0	0	0	0	0	0	0	0	0	0	0	0
0	0	0	0	0	0	0	0	0	0	0	0	0	0	0	0	0	0	0	0	0	0	0	0	0	0	0	0	0	0	0
0	0	0	0	0	0	0	0	0	0	0	0	0	0	0	0	0	0	0	0	0	0	0	0	0	0	0	0	0	0	0
0	0	0	0	0	0	0	0	0	0	0	0	0	0	0	0	0	0	0	0	0	0	0	0	0	0	0	0	0	0	0
0	0	0	0	0	0	0	0	0	0	0	0	0	0	0	0	0	0	0	0	0	0	0	0	0	0	0	0	0	0	0
0	0	0	0	0	0	0	0	0	0	0	0	0	0	0	0	0	0	0	0	0	0	0	0	0	0	0	0	0	0	0
0	0	0	0	0	0	0	0	0	0	0	0	0	0	0	0	0	0	0	0	0	0	0	0	0	0	0	0	0	0	0
0	0	0	0	0	0	0	0	0	0	0	0	0	0	0	0	0	0	0	0	0	0	0	0	0	0	0	0	0	0	0
0	0	0	0	0	0	0	0	0	0	0	0	0	0	0	0	0	0	0	0	0	0	0	0	0	0	0	0	0	0	0
0	0	0	0	0	0	0	0	0	0	0	0	0	0	0	0	0	0	0	0	0	0	0	0	0	0	0	0	0	0	0
0	0	0	0	0	0	0	0	0	0	0	0	0	0	0	0	0	0	0	0	0	0	0	0	0	0	0	0	0	0	0
0	0	0	0	0	0	0	0	0	0	0	0	0	0	0	0	0	0	0	0	0	0	0	0	0	0	0	0	0	0	0
0	0	0	0	0	0	0	0	0	0	0	0	0	0	0	0	0	0	0	0	0	0	0	0	0	0	0	0	0	0	0
0	0	0	0	0	0	0	0	0	0	0	0	0	0	0	0	0	0	0	0	0	0	0	0	0	0	0	0	0	0	0
0	0	0	0	0	0	0	0	0	0	0	0	0	0	0	0	0	0	0	0	0	0	0	0	0	0	0	0	0	0	0
0	0	0	0	0	0	0	0	0	0	0	0	0	0	0	0	0	0	0	0	0	0	0	0	0	0	0	0	0	0	0
0	0	0	0	0	0	0	0	0	0	0	0	0	0	0	0	0	0	0	0	0	0	0	0	0	0	0	0	0	0	0
0	0	0	0	0	0	0	0	0	0	0	0	0	0	0	0	0	0	0	0	0	0	0	0	0	0	0	0	0	0	0
0	0	0	0	0	0	0	0	0	0	0	0	0	0	0	0	0	0	0	0	0	0	0	0	0	0	0	0	0	0	0
0	0	0	0	0	0	0	0	0	0	0	0	0	0	0	0	0	0	0	0	0	0	0	0	0	0	0	0	0	0	0
0	0	0	0	0	0	0	0	0	0	0	0	0	0	0	0	0	0	0	0	0	0	0	0	0	0	0	0	0	0	0
0	0	0	0	0	0	0	0	0	0	0	0	0	0	0	0	0	0	0	0	0	0	0	0	0	0	0	0	0	0	0
0	0	0	0	0	0	0	0	0	0	0	0	0	0	0	0	0	0	0	0	0	0	0	0	0	0	0	0	0	0	0
0	0	0	0	0	0	0	0	0	0	0	0	0	0	0	0	0	0	0	0	0	0	0	0	0	0	0	0	0	0	0
0	0	0	0	0	0	0	0	0	0	0	0	0	0	0	0	0	0	0	0	0	0	0	0	0	0	0	0	0	0	0
0	0	0	0	0	0	0	0	0	0	0	0	0	0	0	0	0	0	0	0	0	0	0	0	0	0	0	0	0	0	0
0	0	0	0	0	0	0	0	0	0	0	0	0	0	0	0	0	0	0	0	0	0	0	0	0	0	0	0	0	0	0
0	0	0	0	0	0	0	0	0	0	0	0	0	0	0	0	0	0	0	0	0	0	0	0	0	0	0	0	0	0	0
0	0	0	0	0	0	0	0	0	0	0	0	0	0	0	0	0	0	0	0	0	0	0	0	0	0	0	0	0	0	0
0	0	0	0	0	0	0	0	0	0	0	0	0	0	0	0	0	0	0	0	0	0	0	0	0	0	0	0	0	0	0
0	0	0	0	0	0	0	0	0	0	0	0	0	0	0	0	0	0	0	0	0	0	0	0	0	0	0	0	0	0	0
0	0	0	0	0	0	0	0	0	0	0	0	0	0	0	0	0	0	0	0	0	0	0	0	0	0	0	0	0	0	0
0	0	0	0	0	0	0	0	0	0	0	0	0	0	0	0	0	0	0	0	0	0	0	0	0	0	0	0	0	0	0
0	0	0	0	0	0	0	0	0	0	0	0	0	0	0	0	0	0	0	0	0	0	0	0	0	0	0	0	0	0	0
0	0	0	0	0	0	0	0	0	0	0	0	0	0	0	0	0	0	0	0	0	0	0	0	0	0	0	0	0	0	0
0	0	0	0	0	0	0	0	0	0	0	0	0	0	0	0	0	0	0	0	0	0	0	0	0	0	0	0	0	0	0
0	0	0	0	0	0	0	0	0	0	0	0	0	0	0	0	0	0	0	0	0	0	0	0	0	0	0	0	0	0	0
0	0	0	0	0	0	0	0	0	0	0	0	0	0	0	0	0	0	0	0	0	0	0	0	0	0	0	0	0	0	0
0	0	0	0	0	0	0	0	0	0	0	0	0	0	0	0	0	0	0	0	0	0	0	0	0	0	0	0	0	0	0
0	0	0	0	0	0	0	0	0	0	0	0	0	0	0	0	0	0	0	0	0	0	0	0	0	0	0	0	0	0	0
0	0	0	0	0	0	0	0	0	0	0	0	0	0	0	0	0	0	0	0	0	0	0	0	0	0	0	0	0	0	0
0	0	0	0	0	0	0	0	0	0	0	0	0	0	0	0	0	0	0	0	0	0	0	0	0	0	0	0	0	0	0
0	0	0	0	0	0	0	0	0	0	0	0	0	0	0	0	0	0	0	0	0	0	0	0	0	0	0	0	0	0	0
0	0	0	0	0	0	0	0	0	0	0	0	0	0	0	0	0	0	0	0	0	0	0	0	0	0	0	0	0	0	0
0	0	0	0	0	0	0	0	0	0	0	0	0	0	0	0	0	0	0	0	0	0	0	0	0	0	0	0	0	0	0
0	0	0	0	0	0	0	0	0	0	0	0	0	0	0	0	0	0	0	0	0	0	0	0	0	0	0	0	0	0	0
0	0	0	0	0	0	0	0	0	0	0	0	0	0	0	0	0	0	0	0	0	0	0	0	0	0	0	0	0	0	0
0	0	0	0	0	0	0	0	0	0	0	0	0	0	0	0	0	0	0	0	0	0	0	0	0	0	0	0	0	0	0
0	0	0	0	0	0	0	0	0	0	0	0	0	0	0	0	0	0	0	0	0	0	0	0	0	0	0	0	0	0	0
0	0	0	0	0	0	0	0	0	0	0	0	0	0	0	0	0	0	0	0	0	0	0	0	0	0	0	0	0	0	0
0	0	0	0	0	0	0	0	0	0	0	0	0	0	0	0	0	0	0	0	0	0	0	0	0	0	0	0	0	0	0
0	0	0	0	0	0	0	0	0	0	0	0	0	0	0	0	0	0	0	0	0	0	0	0	0	0	0	0	0	0	0
0	0	0	0	0	0	0	0	0	0	0	0	0	0	0	0	0	0	0	0	0	0	0	0	0	0	0	0	0	0	0
0	0	0	0	0	0	0	0	0	0	0	0	0	0	0	0	0	0	0	0	0	0	0	0	0	0	0	0	0	0	0
0	0	0	0	0	0	0	0	0	0	0	0	0	0	0	0	0	0	0	0	0	0	0	0	0	0	0	0	0	0	0
0	0	0	0	0	0	0	0	0	0	0	0	0	0	0	0	0	0	0	0	0	0	0	0	0	0	0	0	0	0	0
0	0	0	0	0	0	0	0	0	0	0	0	0	0	0	0	0	0	0	0	0	0	0	0	0	0	0	0	0	0	0
0	0	0	0	0	0	0	0	0	0	0	0	0	0	0	0	0	0	0	0	0	0	0	0	0	0	0	0	0	0	0
0	0	0	0	0	0	0	0	0	0	0	0	0	0	0	0	0	0	0	0	0	0	0	0	0	0	0	0	0	0	0
0	0	0	0	0	0	0	0	0	0	0	0	0	0	0	0	0	0	0	0	0	0	0	0	0	0	0	0	0	0	0
0	0	0	0	0	0	0	0	0	0	0	0	0	0	0	0	0	0	0	0	0	0	0	0	0	0	0	0	0	0	0
0	0	0	0	0	0	0	0	0	0	0	0	0	0	0	0	0	0	0	0	0	0	0	0	0	0	0	0	0	0	0
0	0	0	0	0	0	0	0	0	0	0	0	0	0	0	0	0	0	0	0	0	0	0	0	0	0	0	0	0	0	0
0	0	0	0	0	0	0	0	0	0	0	0	0	0	0	0	0	0	0	0	0	0	0	0	0	0	0	0	0	0	0
0	0	0	0	0	0	0	0	0	0	0	0	0	0	0	0	0	0	0	0	0	0	0	0	0	0	0	0	0	0	0
0	0	0	0	0	0	0	0	0	0	0	0	0	0	0	0	0	0	0	0	0	0	0	0	0	0	0	0	0	0	0
0	0	0	0	0	0	0	0	0	0	0	0	0	0	0	0	0	0	0	0	0	0	0	0	0	0	0	0	0	0	0
0	0	0	0	0	0	0	0	0	0	0	0	0	0	0	0	0	0	0	0	0	0	0	0	0	0	0	0	0	0	0
0	0	0	0	0	0	0	0	0	0	0	0	0	0	0	0	0	0	0	0	0	0	0	0	0	0	0	0	0	0	0
0	0	0	0	0	0	0	0	0	0	0	0	0	0	0	0	0	0	0	0	0	0	0	0	0	0	0	0	0	0	0
0	0	0	0	0	0	0	0	0	0	0	0	0	0	0	0	0	0	0	0	0	0	0	0	0	0	0	0	0	0	0
0	0	0	0	0	0	0	0	0	0	0	0	0	0	0	0	0	0	0	0	0	0	0	0	0	0	0	0	0	0	0
0	0	0	0	0	0	0	0	0	0	0	0	0	0	0	0	0	0	0	0	0	0	0	0	0	0	0	0	0	0	0
0	0	0	0	0	0	0	0	0	0	0	0	0	0	0	0	0	0	0	0	0	0	0	0	0	0	0	0	0	0	0
0	0	0	0	0	0	0	0	0	0	0	0	0	0	0	0	0	0	0	0	0	0	0	0	0	0	0	0	0	0	0
0	0	0	0	0	0	0	0	0	0	0	0	0	0	0	0	0	0	0	0	0	0	0	0	0	0	0	0	0	0	0
0	0	0	0	0	0	0	0	0	0	0	0	0	0	0	0	0	0	0	0	0	0	0	0	0	0	0	0	0	0	0
0	0	0	0	0	0	0	0	0	0	0	0	0	0	0	0	0	0	0	0	0	0	0	0	0	0	0	0	0	0	0
0	0	0	0	0	0	0	0	0	0	0	0	0	0	0	0	0	0	0	0	0	0	0	0	0	0	0	0	0	0	0
0	0	0	0	0	0	0	0	0	0	0	0	0	0	0	0	0	0	0	0	0	0	0	0	0	0	0	0	0	0	0
0	0	0	0	0	0	0	0	0	0	0	0	0	0	0	0	0	0	0	0	0	0	0	0	0	0	0	0	0	0	0
0	0	0	0	0	0	0	0	0	0	0	0	0	0	0	0	0	0	0	0	0	0	0	0	0	0	0	0	0	0	0
0	0	0	0	0	0	0	0	0	0	0	0	0	0	0	0	0	0	0	0	0	0	0	0	0	0	0	0	0	0	0
0	0	0	0	0	0	0	0	0	0	0	0	0	0	0	0	0	0	0	0	0	0	0	0	0	0	0	0	0	0	0
0	0	0	0	0	0	0	0	0	0	0	0	0	0	0	0	0	0	0	0	0	0	0	0	0	0	0	0	0	0	0
0	0	0	0	0	0	0	0	0	0	0	0	0	0	0	0	0	0	0	0	0	0	0	0	0	0	0	0	0	0	0
0	0	0	0	0	0	0	0	0	0	0	0	0	0	0	0	0	0	0	0	0	0	0	0	0	0	0	0	0	0	0
0	0	0	0	0	0	0	0	0	0	0	0	0	0	0	0	0	0	0	0	0	0	0	0	0	0	0	0	0	0	0
0	0	0	0	0	0	0	0	0	0	0	0	0	0	0	0	0	0	0	0	0	0	0	0	0	0	0	0	0	0	0
0	0	0	0	0	0	0	0	0	0	0	0	0	0	0	0	0	0	0	0	0	0	0	0	0	0	0	0	0	0	0
0	0	0	0	0	0	0	0	0	0	0	0	0	0	0	0	0	0	0	0	0	0	0	0	0	0	0	0	0	0	0
0	0	0	0	0	0	0	0	0	0	0	0	0	0	0	0	0	0	0	0	0	0	0	0	0	0	0	0	0	0	0
0	0	0	0	0	0	0	0	0	0	0	0	0	0	0	0	0	0	0	0	0	0	0	0	0	0	0	0	0	0	0
0	0	0	0	0	0	0	0	0	0	0	0	0	0	0	0	0	0	0	0	0	0	0	0	0	0	0	0	0	0	0
0	0	0	0	0	0	0	0	0	0	0	0	0	0	0	0	0	0	0	0	0	0	0	0	0	0	0	0	0	0	0
0	0	0	0	0	0	0	0	0	0	0	0	0	0	0	0	0	0	0	0	0	0	0	0	0	0	0	0	0	0	0
0	0	0	0	0	0	0	0	0	0	0	0	0	0	0	0	0	0	0	0	0	0	0	0	0	0	0	0	0	0	0
0	0	0	0	0	0	0	0	0	0	0	0	0	0	0	0	0	0	0	0	0	0	0	0	0	0	0	0	0	0	0
0	0	0	0	0	0	0	0	0	0	0	0	0	0	0	0	0	0	0	0	0	0	0	0	0	0	0	0	0	0	0
0	0	0	0	0	0	0	0	0	0	0	0	0	0	0	0	0	0	0	0	0	0	0	0	0	0	0	0	0	0	0
0	0	0	0	0	0	0	0	0	0	0	0	0	0	0	0	0	0	0	0	0	0	0	0	0	0	0	0	0	0	0
0	0	0	0	0	0	0	0	0	0	0	0	0	0	0	0	0	0	0	0	0	0	0	0	0	0	0	0	0	0	0
0	0	0	0	0	0	0	0	0	0	0	0	0	0	0	0	0	0	0	0	0	0	0	0	0	0	0	0	0	0	0
0	0	0	0	0	0	0	0	0	0	0	0	0	0	0	0	0	0	0	0	0	0	0	0	0	0	0	0	0	0	0
0	0	0	0	0	0	0	0	0	0	0	0	0	0	0	0	0	0	0	0	0	0	0	0	0	0	0	0	0	0	0
0	0	0	0	0	0	0	0	0	0	0	0	0	0	0	0	0	0	0	0	0	0	0	0	0	0	0	0	0	0	0
0	0	0	0	0	0	0	0	0	0	0	0	0	0	0	0	0	0	0	0	0	0	0	0	0	0	0	0	0	0	0
0	0	0	0	0	0	0	0	0	0	0	0	0	0	0	0	0	0	0	0	0	0	0	0	0	0	0	0	0	0	0
0	0	0	0	0	0	0	0	0	0	0	0	0	0	0	0	0	0	0	0	0	0	0	0	0	0	0	0	0	0	0
0	0	0	0	0	0	0	0	0	0	0	0	0	0	0	0	0	0	0	0	0	0	0	0	0	0	0	0	0	0	0
0	0	0	0	0	0	0	0	0	0	0	0	0	0	0	0	0	0	0	0	0	0	0	0	0	0	0	0	0	0	0
0	0	0	0	0	0	0	0	0	0	0	0	0	0	0	0	0	0	0	0	0	0	0	0	0	0	0	0	0	0	0
0	0	0	0	0	0	0	0	0	0	0	0	0	0	0	0	0	0	0	0	0	0	0	0	0	0	0	0	0	0	0
0	0	0	0	0	0	0	0	0	0	0	0	0	0	0	0	0	0	0	0	0	0	0	0	0	0	0	0	0	0	0
0	0	0	0	0	0	0	0	0	0	0	0	0	0	0	0	0	0	0	0	0	0	0	0	0	0	0	0	0	0	0
0	0	0	0	0	0	0	0	0	0	0	0	0	0	0	0	0	0	0	0	0	0	0	0	0	0	0	0	0	0	0
0	0	0	0	0	0	0	0	0	0	0	0	0	0	0	0	0	0	0	0	0	0	0	0	0	0	0	0	0	0	0
0	0	0	0	0	0	0	0	0	0	0	0	0	0	0	0	0	0	0	0	0	0	0	0	0	0	0	0	0	0	0
0	0	0	0	0	0	0	0	0	0	0	0	0	0	0	0	0	0	0	0	0	0	0	0	0	0	0	0	0	0	0
0	0	0	0	0	0	0	0	0	0	0	0	0	0	0	0	0	0	0	0	0	0	0	0	0	0	0	0	0	0	0
0	0	0	0	0	0	0	0	0	0	0	0	0	0	0	0	0	0	0	0	0	0	0	0	0	0	0	0	0	0	0
0	0	0	0	0	0	0	0	0	0	0	0	0	0	0	0	0	0	0	0	0	0	0	0	0	0	0	0	0	0	0
0	0	0	0	0	0	0	0	0	0	0	0	0	0	0	0	0	0	0	0	0	0	0	0	0	0	0	0	0	0	0
0	0	0	0	0	0	0	0	0	0	0	0	0	0	0	0	0	0	0	0	0	0	0	0	0	0	0	0	0	0	0
0	0	0	0	0	0	0	0	0	0	0	0	0	0	0	0	0	0	0	0	0	0	0	0	0	0	0	0	0	0	0
0	0	0	0	0	0	0	0	0	0	0	0	0	0	0	0	0	0	0	0	0	0	0	0	0	0	0	0	0	0	0
0	0	0	0	0	0	0	0	0	0	0	0	0	0	0	0	0	0	0	0	0	0	0	0	0	0	0	0	0	0	0
0	0	0	0	0	0	0	0	0	0	0	0	0	0	0	0	0	0	0	0	0	0	0	0	0	0	0	0	0	0	0
0	0	0	0	0	0	0	0	0	0	0	0	0	0	0	0	0	0	0	0	0	0	0	0	0	0	0	0	0	0	0
0	0	0	0	0	0	0	0	0	0	0	0	0	0	0	0	0	0	0	0	0	0	0	0	0	0	0	0	0	0	0
0	0	0	0	0	0	0	0	0	0	0	0	0	0	0	0	0	0	0	0	0	0	0	0	0	0	0	0	0	0	0
0	0	0	0	0	0	0	0	0	0	0	0	0	0	0	0	0	0	0	0	0	0	0	0	0	0	0	0	0	0	0
0	0	0	0	0	0	0	0	0	0	0	0	0	0	0	0	0	0	0	0	0	0	0	0	0	0	0	0	0	0	0
0	0	0	0	0	0	0	0	0	0	0	0	0	0	0	0	0	0	0	0	0	0	0	0	0	0	0	0	0	0	0
0	0	0	0	0	0	0	0	0	0	0	0	0	0	0	0	0	0	0	0	0	0	0	0	0	0	0	0	0	0	0
0	0	0	0	0	0	0	0	0	0	0	0	0	0	0	0	0	0	0	0	0	0	0	0	0	0	0	0	0	0	0
0	0	0	0	0	0	0	0	0	0	0	0	0	0	0	0	0	0	0	0	0	0	0	0	0	0	0	0	0	0	0
0	0	0	0	0	0	0	0	0	0	0	0	0	0	0	0	0	0	0	0	0	0	0	0	0	0	0	0	0	0	0
0	0	0	0	0	0	0	0	0	0	0	0	0	0	0	0	0	0	0	0	0	0	0	0	0	0	0	0	0	0	0
0	0	0	0	0	0	0	0	0	0	0	0	0	0	0	0	0	0	0	0	0	0	0	0	0	0	0	0	0	0	0
0	0	0	0	0	0	0	0	0	0	0	0	0	0	0	0	0	0	0	0	0	0	0	0	0	0	0	0	0	0	0
0	0	0	0	0	0	0	0	0	0	0	0	0	0	0	0	0	0	0	0	0	0	0	0	0	0	0	0	0	0	0
0	0	0	0	0	0	0	0	0	0	0	0	0	0	0	0	0	0	0	0	0	0	0	0	0	0	0	0	0	0	0
0	0	0	0	0	0	0	0	0	0	0	0	0	0	0	0	0	0	0	0	0	0	0	0	0	0	0	0	0	0	0
0	0	0	0	0	0	0	0	0	0	0	0	0	0	0	0	0	0	0	0	0	0	0	0	0	0	0	0	0	0	0
0	0	0	0	0	0	0	0	0	0	0	0	0	0	0	0	0	0	0	0	0	0	0	0	0	0	0	0	0	0	0
0	0	0	0	0	0	0	0	0	0	0	0	0	0	0	0	0	0	0	0	0	0	0	0	0	0	0	0	0	0	0
0	0	0	0	0	0	0	0	0	0	0	0	0	0	0	0	0	0	0	0	0	0	0	0	0	0	0	0	0	0	0
0	0	0	0	0	0	0	0	0	0	0	0	0	0	0	0	0	0	0	0	0	0	0	0	0	0	0	0	0	0	0
0	0	0	0	0	0	0	0	0	0	0	0	0	0	0	0	0	0	0	0	0	0	0	0	0	0	0	0	0	0	0
0	0	0	0	0	0	0	0	0	0	0	0	0	0	0	0	0	0	0	0	0	0	0	0	0	0	0	0	0	0	0
0	0	0	0	0	0	0	0	0	0	0	0	0	0	0	0	0	0	0	0	0	0	0	0	0	0	0	0	0	0	0
0	0	0	0	0	0	0	0	0	0	0	0	0	0	0	0	0	0	0	0	0	0	0	0	0	0	0	0	0	0	0
0	0	0	0	0	0	0	0	0	0	0	0	0	0	0	0	0	0	0	0	0	0	0	0	0	0	0	0	0	0	0
0	0	0	0	0	0	0	0	0	0	0	0	0	0	0	0	0	0	0	0	0	0	0	0	0	0	0	0	0	0	0
0	0	0	0	0	0	0	0	0	0	0	0	0	0	0	0	0	0	0	0	0	0	0	0	0	0	0	0	0	0	0
0	0	0	0	0	0	0	0	0	0	0	0	0	0	0	0	0	0	0	0	0	0	0	0	0	0	0	0	0	0	0
0	0	0	0	0	0	0	0	0	0	0	0	0	0	0	0	0	0	0	0	0	0	0	0	0	0	0	0	0	0	0
0	0	0	0	0	0	0	0	0	0	0	0	0	0	0	0	0	0	0	0	0	0	0	0	0	0	0	0	0	0	0
0	0	0	0	0	0	0	0	0	0	0	0	0	0	0	0	0	0	0	0	0	0	0	0	0	0	0	0	0	0	0
0	0	0	0	0	0	0	0	0	0	0	0	0	0	0	0	0	0	0	0	0	0	0	0	0	0	0	0	0	0	0
0	0	0	0	0	0	0	0	0	0	0	0	0	0	0	0	0	0	0	0	0	0	0	0	0	0	0	0	0	0	0
0	0	0	0	0	0	0	0	0	0	0	0	0	0	0	0	0	0	0	0	0	0	0	0	0	0	0	0	0	0	0
0	0	0	0	0	0	0	0	0	0	0	0	0	0	0	0	0	0	0	0	0	0	0	0	0	0	0	0	0	0	0
0	0	0	0	0	0	0	0	0	0	0	0	0	0	0	0	0	0	0	0	0	0	0	0	0	0	0	0	0	0	0
0	0	0	0	0	0	0	0	0	0	0	0	0	0	0	0	0	0	0	0	0	0	0	0	0	0	0	0	0	0	0
0	0	0	0	0	0	0	0	0	0	0	0	0	0	0	0	0	0	0	0	0	0	0	0	0	0	0	0	0	0	0
0	0	0	0	0	0	0	0	0	0	0	0	0	0	0	0	0	0	0	0	0	0	0	0	0	0	0	0	0	0	0
0	0	0	0	0	0	0	0	0	0	0	0	0	0	0	0	0	0	0	0	0	0	0	0	0	0	0	0	0	0	0
0	0	0	0	0	0	0	0	0	0	0	0	0	0	0	0	0	0	0	0	0	0	0	0	0	0	0	0	0	0	0
0	0	0	0	0	0	0	0	0	0	0	0	0	0	0	0	0	0	0	0	0	0	0	0	0	0	0	0	0	0	0
0	0	0	0	0	0	0	0	0	0	0	0	0	0	0	0	0	0	0	0	0	0	0	0	0	0	0	0	0	0	0
0	0	0	0	0	0	0	0	0	0	0	0	0	0	0	0	0	0	0	0	0	0	0	0	0	0	0	0	0	0	0
0	0	0	0	0	0	0	0	0	0	0	0	0	0	0	0	0	0	0	0	0	0	0	0	0	0	0	0	0	0	0
0	0	0	0	0	0	0	0	0	0	0	0	0	0	0	0	0	0	0	0	0	0	0	0	0	0	0	0	0	0	0
0	0	0	0	0	0	0	0	0	0	0	0	0	0	0	0	0	0	0	0	0	0	0	0	0	0	0	0	0	0	0
0	0	0	0	0	0	0	0	0	0	0	0	0	0	0	0	0	0	0	0	0	0	0	0	0	0	0	0	0	0	0
0	0	0	0	0	0	0	0	0	0	0	0	0	0	0	0	0	0	0	0	0	0	0	0	0	0	0	0	0	0	0
0	0	0	0	0	0	0	0	0	0	0	0	0	0	0	0	0	0	0	0	0	0	0	0	0	0	0	0	0	0	0
0	0	0	0	0	0	0	0	0	0	0	0	0	0	0	0	0	0	0	0	0	0	0	0	0	0	0	0	0	0	0
0	0	0	0	0	0	0	0	0	0	0	0	0	0	0	0	0	0	0	0	0	0	0	0	0	0	0	0	0	0	0
0	0	0	0	0	0	0	0	0	0	0	0	0	0	0	0	0	0	0	0	0	0	0	0	0	0	0	0	0	0	0
0	0	0	0	0	0	0	0	0	0	0	0	0	0	0	0	0	0	0	0	0	0	0	0	0	0	0	0	0	0	0
0	0	0	0	0	0	0	0	0	0	0	0	0	0	0	0	0	0	0	0	0	0	0	0	0	0	0	0	0	0	0
0	0	0	0	0	0	0	0	0	0	0	0	0	0	0	0	0	0	0	0	0	0	0	0	0	0	0	0	0	0	0
0	0	0	0	0	0	0	0	0	0	0	0	0	0	0	0	0	0	0	0	0	0	0	0	0	0	0	0	0	0	0
0	0	0	0	0	0	0	0	0	0	0	0	0	0	0	0	0	0	0	0	0	0	0	0	0	0	0	0	0	0	0
0	0	0	0	0	0	0	0	0	0	0	0	0	0	0	0	0	0	0	0	0	0	0	0	0	0	0	0	0	0	0
0	0	0	0	0	0	0	0	0	0	0	0	0	0	0	0	0	0	0	0	0	0	0	0	0	0	0	0	0	0	0
0	0	0	0	0	0	0	0	0	0	0	0	0	0	0	0	0	0	0	0	0	0	0	0	0	0	0	0	0	0	0
0	0	0	0	0	0	0	0	0	0	0	0	0	0	0	0	0	0	0	0	0	0	0	0	0	0	0	0	0	0	0
0	0	0	0	0	0	0	0	0	0	0	0	0	0	0	0	0	0	0	0	0	0	0	0	0	0	0	0	0	0	0
0	0	0	0	0	0	0	0	0	0	0	0	0	0	0	0	0	0	0	0	0	0	0	0	0	0	0	0	0	0	0
0	0	0	0	0	0	0	0	0	0	0	0	0	0	0	0	0	0	0	0	0	0	0	0	0	0	0	0	0	0	0
0	0	0	0	0	0	0	0	0	0	0	0	0	0	0	0	0	0	0	0	0	0	0	0	0	0	0	0	0	0	0
0	0	0	0	0	0	0	0	0	0	0	0	0	0	0	0	0	0	0	0	0	0	0	0	0	0	0	0	0	0	0
0	0	0	0	0	0	0	0	0	0	0	0	0	0	0	0	0	0	0	0	0	0	0	0	0	0	0	0	0	0	0
0	0	0	0	0	0	0	0	0	0	0	0	0	0	0	0	0	0	0	0	0	0	0	0	0	0	0	0	0	0	0
0	0	0	0	0	0	0	0	0	0	0	0	0	0	0	0	0	0	0	0	0	0	0	0	0	0	0	0	0	0	0
0	0	0	0	0	0	0	0	0	0	0	0	0	0	0	0	0	0	0	0	0	0	0	0	0	0	0	0	0	0	0
0	0	0	0	0	0	0	0	0	0	0	0	0	0	0	0	0	0	0	0	0	0	0	0	0	0	0	0	0	0	0
0	0	0	0	0	0	0	0	0	0	0	0	0	0	0	0	0	0	0	0	0	0	0	0	0	0	0	0	0	0	0
0	0	0	0	0	0	0	0	0	0	0	0	0	0	0	0	0	0	0	0	0	0	0	0	0	0	0	0	0	0	0
0	0	0	0	0	0	0	0	0	0	0	0	0	0	0	0	0	0	0	0	0	0	0	0	0	0	0	0	0	0	0
0	0	0	0	0	0	0	0	0	0	0	0	0	0	0	0	0	0	0	0	0	0	0	0	0	0	0	0	0	0	0
0	0	0	0	0	0	0	0	0	0	0	0	0	0	0	0	0	0	0	0	0	0	0	0	0	0	0	0	0	0	0
0	0	0	0	0	0	0	0	0	0	0	0	0	0	0	0	0	0	0	0	0	0	0	0	0	0	0	0	0	0	0
0	0	0	0	0	0	0	0	0	0	0	0	0	0	0	0	0	0	0	0	0	0	0	0	0	0	0	0	0	0	0
0	0	0	0	0	0	0	0	0	0	0	0	0	0	0	0	0	0	0	0	0	0	0	0	0	0	0	0	0	0	0
0	0	0	0	0	0	0	0	0	0	0	0	0	0	0	0	0	0	0	0	0	0	0	0	0	0	0	0	0	0	0
0	0	0	0	0	0	0	0	0	0	0	0	0	0	0	0	0	0	0	0	0	0	0	0	0	0	0	0	0	0	0
0	0	0	0	0	0	0	0	0	0	0	0	0	0	0	0	0	0	0	0	0	0	0	0	0	0	0	0	0	0	0
0	0	0	0	0	0	0	0	0	0	0	0	0	0	0	0	0	0	0	0	0	0	0	0	0	0	0	0	0	0	0
0	0	0	0	0	0	0	0	0	0	0	0	0	0	0	0	0	0	0	0	0	0	0	0	0	0	0	0	0	0	0
0	0	0	0	0	0	0	0	0	0	0	0	0	0	0	0	0	0	0	0	0	0	0	0	0	0	0	0	0	0	0
0	0	0	0	0	0	0	0	0	0	0	0	0	0	0	0	0	0	0	0	0	0	0	0	0	0	0	0	0	0	0
0	0	0	0	0	0	0	0	0	0	0	0	0	0	0	0	0	0	0	0	0	0	0	0	0	0	0	0	0	0	0
0	0	0	0	0	0	0	0	0	0	0	0	0	0	0	0	0	0	0	0	0	0	0	0	0	0	0	0	0	0	0
0	0	0	0	0	0	0	0	0	0	0	0	0	0	0	0	0	0	0	0	0	0	0	0	0	0	0	0	0	0	0
0	0	0	0	0	0	0	0	0	0	0	0	0	0	0	0	0	0	0	0	0	0	0	0	0	0	0	0	0	0	0
0	0	0	0	0	0	0	0	0	0	0	0	0	0	0	0	0	0	0	0	0	0	0	0	0	0	0	0	0	0	0
0	0	0	0	0	0	0	0	0	0	0	0	0	0	0	0	0	0	0	0	0	0	0	0	0	0	0	0	0	0	0
0	0	0	0	0	0	0	0	0	0	0	0	0	0	0	0	0	0	0	0	0	0	0	0	0	0	0	0	0	0	0
0	0	0	0	0	0	0	0	0	0	0	0	0	0	0	0	0	0	0	0	0	0	0	0	0	0	0	0	0	0	0
0	0	0	0	0	0	0	0	0	0	0	0	0	0	0	0	0	0	0	0	0	0	0	0	0	0	0	0	0	0	0
0	0	0	0	0	0	0	0	0	0	0	0	0	0	0	0	0	0	0	0	0	0	0	0	0	0	0	0	0	0	0
0	0	0	0	0	0	0	0	0	0	0	0	0	0	0	0	0	0	0	0	0	0	0	0	0	0	0	0	0	0	0
0	0	0	0	0	0	0	0	0	0	0	0	0	0	0	0	0	0	0	0	0	0	0	0	0	0	0	0	0	0	0
0	0	0	0	0	0	0	0	0	0	0	0	0	0	0	0	0	0	0	0	0	0	0	0	0	0	0	0	0	0	0
0	0	0	0	0	0	0	0	0	0	0	0	0	0	0	0	0	0	0	0	0	0	0	0	0	0	0	0	0	0	0
0	0	0	0	0	0	0	0	0	0	0	0	0	0	0	0	0	0	0	0	0	0	0	0	0	0	0	0	0	0	0
0	0	0	0	0	0	0	0	0	0	0	0	0	0	0	0	0	0	0	0	0	0	0	0	0	0	0	0	0	0	0
0	0	0	0	0	0	0	0	0	0	0	0	0	0	0	0	0	0	0	0	0	0	0	0	0	0	0	0	0	0	0
0	0	0	0	0	0	0	0	0	0	0	0	0	0	0	0	0	0	0	0	0	0	0	0	0	0	0	0	0	0	0
0	0	0	0	0	0	0	0	0	0	0	0	0	0	0	0	0	0	0	0	0	0	0	0	0	0	0	0	0	0	0
0	0	0	0	0	0	0	0	0	0	0	0	0	0	0	0	0	0	0	0	0	0	0	0	0	0	0	0	0	0	0
0	0	0	0	0	0	0	0	0	0	0	0	0	0	0	0	0	0	0	0	0	0	0	0	0	0	0	0	0	0	0
0	0	0	0	0	0	0	0	0	0	0	0	0	0	0	0	0	0	0	0	0	0	0	0	0	0	0	0	0	0	0
0	0	0	0	0	0	0	0	0	0	0	0	0	0	0	0	0	0	0	0	0	0	0	0	0	0	0	0	0	0	0
0	0	0	0	0	0	0	0	0	0	0	0	0	0	0	0	0	0	0	0	0	0	0	0	0	0	0	0	0	0	0
0	0	0	0	0	0	0	0	0	0	0	0	0	0	0	0	0	0	0	0	0	0	0	0	0	0	0	0	0	0	0
0	0	0	0	0	0	0	0	0	0	0	0	0	0	0	0	0	0	0	0	0	0	0	0	0	0	0	0	0	0	0
0	0	0	0	0	0	0	0	0	0	0	0	0	0	0	0	0	0	0	0	0	0	0	0	0	0	0	0	0	0	0
0	0	0	0	0	0	0	0	0	0	0	0	0	0	0	0	0	0	0	0	0	0	0	0	0	0	0	0	0	0	0
0	0	0	0	0	0	0	0	0	0	0	0	0	0	0	0	0	0	0	0	0	0	0	0	0	0	0	0	0	0	0
0	0	0	0	0	0	0	0	0	0	0	0	0	0	0	0	0	0	0	0	0	0	0	0	0	0	0	0	0	0	0
0	0	0	0	0	0	0	0	0	0	0	0	0	0	0	0	0	0	0	0	0	0	0	0	0	0	0	0	0	0	0
0	0	0	0	0	0	0	0	0	0	0	0	0	0	0	0	0	0	0	0	0	0	0	0	0	0	0	0	0	0	0
0	0	0	0	0	0	0	0	0	0	0	0	0	0	0	0	0	0	0	0	0	0	0	0	0	0	0	0	0	0	0
0	0	0	0	0	0	0	0	0	0	0	0	0	0	0	0	0	0	0	0	0	0	0	0	0	0	0	0	0	0	0
0	0	0	0	0	0	0	0	0	0	0	0	0	0	0	0	0	0	0	0	0	0	0	0	0	0	0	0	0	0	0
0	0	0	0	0	0	0	0	0	0	0	0	0	0	0	0	0	0	0	0	0	0	0	0	0	0	0	0	0	0	0
0	0	0	0	0	0	0	0	0	0	0	0	0	0	0	0	0	0	0	0	0	0	0	0	0	0	0	0	0	0	0
0	0	0	0	0	0	0	0	0	0	0	0	0	0	0	0	0	0	0	0	0	0	0	0	0	0	0	0	0	0	0
0	0	0	0	0	0	0	0	0	0	0	0	0	0	0	0	0	0	0	0	0	0	0	0	0	0	0	0	0	0	0
0	0	0	0	0	0	0	0	0	0	0	0	0	0	0	0	0	0	0	0	0	0	0	0	0	0	0	0	0	0	0
0	0	0	0	0	0	0	0	0	0	0	0	0	0	0	0	0	0	0	0	0	0	0	0	0	0	0	0	0	0	0
0	0	0	0	0	0	0	0	0	0	0	0	0	0	0	0	0	0	0	0	0	0	0	0	0	0	0	0	0	0	0
0	0	0	0	0	0	0	0	0	0	0	0	0	0	0	0	0	0	0	0	0	0	0	0	0	0	0	0	0	0	0
0	0	0	0	0	0	0	0	0	0	0	0	0	0	0	0	0	0	0	0	0	0	0	0	0	0	0	0	0	0	0
0	0	0	0	0	0	0	0	0	0	0	0	0	0	0	0	0	0	0	0	0	0	0	0	0	0	0	0	0	0	0
0	0	0	0	0	0	0	0	0	0	0	0	0	0	0	0	0	0	0	0	0	0	0	0	0	0	0	0	0	0	0
0	0	0	0	0	0	0	0	0	0	0	0	0	0	0	0	0	0	0	0	0	0	0	0	0	0	0	0	0	0	0
0	0	0	0	0	0	0	0	0	0	0	0	0	0	0	0	0	0	0	0	0	0	0	0	0	0	0	0	0	0	0
0	0	0	0	0	0	0	0	0	0	0	0	0	0	0	0	0	0	0	0	0	0	0	0	0	0	0	0	0	0	0
0	0	0	0	0	0	0	0	0	0	0	0	0	0	0	0	0	0	0	0	0	0	0	0	0	0	0	0	0	0	0
0	0	0	0	0	0	0	0	0	0	0	0	0	0	0	0	0	0	0	0	0	0	0	0	0	0	0	0	0	0	0
0	0	0	0	0	0	0	0	0	0	0	0	0	0	0	0	0	0	0	0	0	0	0	0	0	0	0	0	0	0	0
0	0	0	0	0	0	0	0	0	0	0	0	0	0	0	0	0	0	0	0	0	0	0	0	0	0	0	0	0	0	0
0	0	0	0	0	0	0	0	0	0	0	0	0	0	0	0	0	0	0	0	0	0	0	0	0	0	0	0	0	0	0
0	0	0	0	0	0	0	0	0	0	0	0	0	0	0	0	0	0	0	0	0	0	0	0	0	0	0	0	0	0	0
0	0	0	0	0	0	0	0	0	0	0	0	0	0	0	0	0	0	0	0	0	0	0	0	0	0	0	0	0	0	0
0	0	0	0	0	0	0	0	0	0	0	0	0	0	0	0	0	0	0	0	0	0	0	0	0	0	0	0	0	0	0
0	0	0	0	0	0	0	0	0	0	0	0	0	0	0	0	0	0	0	0	0	0	0	0	0	0	0	0	0	0	0
0	0	0	0	0	0	0	0	0	0	0	0	0	0	0	0	0	0	0	0	0	0	0	0	0	0	0	0	0	0	0
0	0	0	0	0	0	0	0	0	0	0	0	0	0	0	0	0	0	0	0	0	0	0	0	0	0	0	0	0	0	0
0	0	0	0	0	0	0	0	0	0	0	0	0	0	0	0	0	0	0	0	0	0	0	0	0	0	0	0	0	0	0
0	0	0	0	0	0	0	0	0	0	0	0	0	0	0	0	0	0	0	0	0	0	0	0	0	0	0	0	0	0	0
0	0	0	0	0	0	0	0	0	0	0	0	0	0	0	0	0	0	0	0	0	0	0	0	0	0	0	0	0	0	0
0	0	0	0	0	0	0	0	0	0	0	0	0	0	0	0	0	0	0	0	0	0	0	0	0	0	0	0	0	0	0
0	0	0	0	0	0	0	0	0	0	0	0	0	0	0	0	0	0	0	0	0	0	0	0	0	0	0	0	0	0	0
0	0	0	0	0	0	0	0	0	0	0	0	0	0	0	0	0	0	0	0	0	0	0	0	0	0	0	0	0	0	0
0	0	0	0	0	0	0	0	0	0	0	0	0	0	0	0	0	0	0	0	0	0	0	0	0	0	0	0	0	0	0
0	0	0	0	0	0	0	0	0	0	0	0	0	0	0	0	0	0	0	0	0	0	0	0	0	0	0	0	0	0	0
0	0	0	0	0	0	0	0	0	0	0	0	0	0	0	0	0	0	0	0	0	0	0	0	0	0	0	0	0	0	0
0	0	0	0	0	0	0	0	0	0	0	0	0	0	0	0	0	0	0	0	0	0	0	0	0	0	0	0	0	0	0
0	0	0	0	0	0	0	0	0	0	0	0	0	0	0	0	0	0	0	0	0	0	0	0	0	0	0	0	0	0	0
0	0	0	0	0	0	0	0	0	0	0	0	0	0	0	0	0	0	0	0	0	0	0	0	0	0	0	0	0	0	0
0	0	0	0	0	0	0	0	0	0	0	0	0	0	0	0	0	0	0	0	0	0	0	0	0	0	0	0	0	0	0
0	0	0	0	0	0	0	0	0	0	0	0	0	0	0	0	0	0	0	0	0	0	0	0	0	0	0	0	0	0	0
0	0	0	0	0	0	0	0	0	0	0	0	0	0	0	0	0	0	0	0	0	0	0	0	0	0	0	0	0	0	0
0	0	0	0	0	0	0	0	0	0	0	0	0	0	0	0	0	0	0	0	0	0	0	0	0	0	0	0	0	0	0
0	0	0	0	0	0	0	0	0	0	0	0	0	0	0	0	0	0	0	0	0	0	0	0	0	0	0	0	0	0	0
0	0	0	0	0	0	0	0	0	0	0	0	0	0	0	0	0	0	0	0	0	0	0	0	0	0	0	0	0	0	0
0	0	0	0	0	0	0	0	0	0	0	0	0	0	0	0	0	0	0	0	0	0	0	0	0	0	0	0	0	0	0
0	0	0	0	0	0	0	0	0	0	0	0	0	0	0	0	0	0	0	0	0	0	0	0	0	0	0	0	0	0	0
0	0	0	0	0	0	0	0	0	0	0	0	0	0	0	0	0	0	0	0	0	0	0	0	0	0	0	0	0	0	0
0	0	0	0	0	0	0	0	0	0	0	0	0	0	0	0	0	0	0	0	0	0	0	0	0	0	0	0	0	0	0
0	0	0	0	0	0	0	0	0	0	0	0	0	0	0	0	0	0	0	0	0	0	0	0	0	0	0	0	0	0	0
0	0	0	0	0	0	0	0	0	0	0	0	0	0	0	0	0	0	0	0	0	0	0	0	0	0	0	0	0	0	0
0	0	0	0	0	0	0	0	0	0	0	0	0	0	0	0	0	0	0	0	0	0	0	0	0	0	0	0	0	0	0
0	0	0	0	0	0	0	0	0	0	0	0	0	0	0	0	0	0	0	0	0	0	0	0	0	0	0	0	0	0	0
0	0	0	0	0	0	0	0	0	0	0	0	0	0	0	0	0	0	0	0	0	0	0	0	0	0	0	0	0	0	0
0	0	0	0	0	0	0	0	0	0	0	0	0	0	0	0	0	0	0	0	0	0	0	0	0	0	0	0	0	0	0
0	0	0	0	0	0	0	0	0	0	0	0	0	0	0	0	0	0	0	0	0	0	0	0	0	0	0	0	0	0	0
0	0	0	0	0	0	0	0	0	0	0	0	0	0	0	0	0	0	0	0	0	0	0	0	0	0	0	0	0	0	0
0	0	0	0	0	0	0	0	0	0	0	0	0	0	0	0	0	0	0	0	0	0	0	0	0	0	0	0	0	0	0
0	0	0	0	0	0	0	0	0	0	0	0	0	0	0	0	0	0	0	0	0	0	0	0	0	0	0	0	0	0	0
0	0	0	0	0	0	0	0	0	0	0	0	0	0	0	0	0	0	0	0	0	0	0	0	0	0	0	0	0	0	0
0	0	0	0	0	0	0	0	0	0	0	0	0	0	0	0	0	0	0	0	0	0	0	0	0	0	0	0	0	0	0
0	0	0	0	0	0	0	0	0	0	0	0	0	0	0	0	0	0	0	0	0	0	0	0	0	0	0	0	0	0	0
0	0	0	0	0	0	0	0	0	0	0	0	0	0	0	0	0	0	0	0	0	0	0	0	0	0	0	0	0	0	0
0	0	0	0	0	0	0	0	0	0	0	0	0	0	0	0	0	0	0	0	0	0	0	0	0	0	0	0	0	0	0
0	0	0	0	0	0	0	0	0	0	0	0	0	0	0	0	0	0	0	0	0	0	0	0	0	0	0	0	0	0	0
0	0	0	0	0	0	0	0	0	0	0	0	0	0	0	0	0	0	0	0	0	0	0	0	0	0	0	0	0	0	0
0	0	0	0	0	0	0	0	0	0	0	0	0	0	0	0	0	0	0	0	0	0	0	0	0	0	0	0	0	0	0
0	0	0	0	0	0	0	0	0	0	0	0	0	0	0	0	0	0	0	0	0	0	0	0	0	0	0	0	0	0	0
0	0	0	0	0	0	0	0	0	0	0	0	0	0	0	0	0	0	0	0	0	0	0	0	0	0	0	0	0	0	0
0	0	0	0	0	0	0	0	0	0	0	0	0	0	0	0	0	0	0	0	0	0	0	0	0	0	0	0	0	0	0
0	0	0	0	0	0	0	0	0	0	0	0	0	0	0	0	0	0	0	0	0	0	0	0	0	0	0	0	0	0	0
0	0	0	0	0	0	0	0	0	0	0	0	0	0	0	0	0	0	0	0	0	0	0	0	0	0	0	0	0	0	0
0	0	0	0	0	0	0	0	0	0	0	0	0	0	0	0	0	0	0	0	0	0	0	0	0	0	0	0	0	0	0
0	0	0	0	0	0	0	0	0	0	0	0	0	0	0	0	0	0	0	0	0	0	0	0	0	0	0	0	0	0	0
0	0	0	0	0	0	0	0	0	0	0	0	0	0	0	0	0	0	0	0	0	0	0	0	0	0	0	0	0	0	0
0	0	0	0	0	0	0	0	0	0	0	0	0	0	0	0	0	0	0	0	0	0	0	0	0	0	0	0	0	0	0
0	0	0	0	0	0	0	0	0	0	0	0	0	0	0	0	0	0	0	0	0	0	0	0	0	0	0	0	0	0	0
0	0	0	0	0	0	0	0	0	0	0	0	0	0	0	0	0	0	0	0	0	0	0	0	0	0	0	0	0	0	0
0	0	0	0	0	0	0	0	0	0	0	0	0	0	0	0	0	0	0	0	0	0	0	0	0	0	0	0	0	0	0
0	0	0	0	0	0	0	0	0	0	0	0	0	0	0	0	0	0	0	0	0	0	0	0	0	0	0	0	0	0	0
0	0	0	0	0	0	0	0	0	0	0	0	0	0	0	0	0	0	0	0	0	0	0	0	0	0	0	0	0	0	0
0	0	0	0	0	0	0	0	0	0	0	0	0	0	0	0	0	0	0	0	0	0	0	0	0	0	0	0	0	0	0
0	0	0	0	0	0	0	0	0	0	0	0	0	0	0	0	0	0	0	0	0	0	0	0	0	0	0	0	0	0	0
0	0	0	0	0	0	0	0	0	0	0	0	0	0	0	0	0	0	0	0	0	0	0	0	0	0	0	0	0	0	0
0	0	0	0	0	0	0	0	0	0	0	0	0	0	0	0	0	0	0	0	0	0	0	0	0	0	0	0	0	0	0
0	0	0	0	0	0	0	0	0	0	0	0	0	0	0	0	0	0	0	0	0	0	0	0	0	0	0	0	0	0	0
0	0	0	0	0	0	0	0	0	0	0	0	0	0	0	0	0	0	0	0	0	0	0	0	0	0	0	0	0	0	0
0	0	0	0	0	0	0	0	0	0	0	0	0	0	0	0	0	0	0	0	0	0	0	0	0	0	0	0	0	0	0
0	0	0	0	0	0	0	0	0	0	0	0	0	0	0	0	0	0	0	0	0	0	0	0	0	0	0	0	0	0	0
0	0	0	0	0	0	0	0	0	0	0	0	0	0	0	0	0	0	0	0	0	0	0	0	0	0	0	0	0	0	0
0	0	0	0	0	0	0	0	0	0	0	0	0	0	0	0	0	0	0	0	0	0	0	0	0	0	0	0	0	0	0
0	0	0	0	0	0	0	0	0	0	0	0	0	0	0	0	0	0	0	0	0	0	0	0	0	0	0	0	0	0	0
0	0	0	0	0	0	0	0	0	0	0	0	0	0	0	0	0	0	0	0	0	0	0	0	0	0	0	0	0	0	0
0	0	0	0	0	0	0	0	0	0	0	0	0	0	0	0	0	0	0	0	0	0	0	0	0	0	0	0	0	0	0
0	0	0	0	0	0	0	0	0	0	0	0	0	0	0	0	0	0	0	0	0	0	0	0	0	0	0	0	0	0	0
0	0	0	0	0	0	0	0	0	0	0	0	0	0	0	0	0	0	0	0	0	0	0	0	0	0	0	0	0	0	0
0	0	0	0	0	0	0	0	0	0	0	0	0	0	0	0	0	0	0	0	0	0	0	0	0	0	0	0	0	0	0
0	0	0	0	0	0	0	0	0	0	0	0	0	0	0	0	0	0	0	0	0	0	0	0	0	0	0	0	0	0	0
0	0	0	0	0	0	0	0	0	0	0	0	0	0	0	0	0	0	0	0	0	0	0	0	0	0	0	0	0	0	0
0	0	0	0	0	0	0	0	0	0	0	0	0	0	0	0	0	0	0	0	0	0	0	0	0	0	0	0	0	0	0
0	0	0	0	0	0	0	0	0	0	0	0	0	0	0	0	0	0	0	0	0	0	0	0	0	0	0	0	0	0	0
0	0	0	0	0	0	0	0	0	0	0	0	0	0	0	0	0	0	0	0	0	0	0	0	0	0	0	0	0	0	0
0	0	0	0	0	0	0	0	0	0	0	0	0	0	0	0	0	0	0	0	0	0	0	0	0	0	0	0	0	0	0
0	0	0	0	0	0	0	0	0	0	0	0	0	0	0	0	0	0	0	0	0	0	0	0	0	0	0	0	0	0	0
0	0	0	0	0	0	0	0	0	0	0	0	0	0	0	0	0	0	0	0	0	0	0	0	0	0	0	0	0	0	0
0	0	0	0	0	0	0	0	0	0	0	0	0	0	0	0	0	0	0	0	0	0	0	0	0	0	0	0	0	0	0
0	0	0	0	0	0	0	0	0	0	0	0	0	0	0	0	0	0	0	0	0	0	0	0	0	0	0	0	0	0	0
0	0	0	0	0	0	0	0	0	0	0	0	0	0	0	0	0	0	0	0	0	0	0	0	0	0	0	0	0	0	0
0	0	0	0	0	0	0	0	0	0	0	0	0	0	0	0	0	0	0	0	0	0	0	0	0	0	0	0	0	0	0
0	0	0	0	0	0	0	0	0	0	0	0	0	0	0	0	0	0	0	0	0	0	0	0	0	0	0	0	0	0	0
0	0	0	0	0	0	0	0	0	0	0	0	0	0	0	0	0	0	0	0	0	0	0	0	0	0	0	0	0	0	0
0	0	0	0	0	0	0	0	0	0	0	0	0	0	0	0	0	0	0	0	0	0	0	0	0	0	0	0	0	0	0
0	0	0	0	0	0	0	0	0	0	0	0	0	0	0	0	0	0	0	0	0	0	0	0	0	0	0	0	0	0	0
0	0	0	0	0	0	0	0	0	0	0	0	0	0	0	0	0	0	0	0	0	0	0	0	0	0	0	0	0	0	0
0	0	0	0	0	0	0	0	0	0	0	0	0	0	0	0	0	0	0	0	0	0	0	0	0	0	0	0	0	0	0
0	0	0	0	0	0	0	0	0	0	0	0	0	0	0	0	0	0	0	0	0	0	0	0	0	0	0	0	0	0	0
0	0	0	0	0	0	0	0	0	0	0	0	0	0	0	0	0	0	0	0	0	0	0	0	0	0	0	0	0	0	0
0	0	0	0	0	0	0	0	0	0	0	0	0	0	0	0	0	0	0	0	0	0	0	0	0	0	0	0	0	0	0
0	0	0	0	0	0	0	0	0	0	0	0	0	0	0	0	0	0	0	0	0	0	0	0	0	0	0	0	0	0	0
0	0	0	0	0	0	0	0	0	0	0	0	0	0	0	0	0	0	0	0	0	0	0	0	0	0	0	0	0	0	0
0	0	0	0	0	0	0	0	0	0	0	0	0	0	0	0	0	0	0	0	0	0	0	0	0	0	0	0	0	0	0
0	0	0	0	0	0	0	0	0	0	0	0	0	0	0	0	0	0	0	0	0	0	0	0	0	0	0	0	0	0	0
0	0	0	0	0	0	0	0	0	0	0	0	0	0	0	0	0	0	0	0	0	0	0	0	0	0	0	0	0	0	0
0	0	0	0	0	0	0	0	0	0	0	0	0	0	0	0	0	0	0	0	0	0	0	0	0	0	0	0	0	0	0
0	0	0	0	0	0	0	0	0	0	0	0	0	0	0	0	0	0	0	0	0	0	0	0	0	0	0	0	0	0	0
0	0	0	0	0	0	0	0	0	0	0	0	0	0	0	0	0	0	0	0	0	0	0	0	0	0	0	0	0	0	0
0	0	0	0	0	0	0	0	0	0	0	0	0	0	0	0	0	0	0	0	0	0	0	0	0	0	0	0	0	0	0
0	0	0	0	0	0	0	0	0	0	0	0	0	0	0	0	0	0	0	0	0	0	0	0	0	0	0	0	0	0	0
0	0	0	0	0	0	0	0	0	0	0	0	0	0	0	0	0	0	0	0	0	0	0	0	0	0	0	0	0	0	0
0	0	0	0	0	0	0	0	0	0	0	0	0	0	0	0	0	0	0	0	0	0	0	0	0	0	0	0	0	0	0
0	0	0	0	0	0	0	0	0	0	0	0	0	0	0	0	0	0	0	0	0	0	0	0	0	0	0	0	0	0	0
0	0	0	0	0	0	0	0	0	0	0	0	0	0	0	0	0	0	0	0	0	0	0	0	0	0	0	0	0	0	0
0	0	0	0	0	0	0	0	0	0	0	0	0	0	0	0	0	0	0	0	0	0	0	0	0	0	0	0	0	0	0
0	0	0	0	0	0	0	0	0	0	0	0	0	0	0	0	0	0	0	0	0	0	0	0	0	0	0	0	0	0	0
0	0	0	0	0	0	0	0	0	0	0	0	0	0	0	0	0	0	0	0	0	0	0	0	0	0	0	0	0	0	0
0	0	0	0	0	0	0	0	0	0	0	0	0	0	0	0	0	0	0	0	0	0	0	0	0	0	0	0	0	0	0
0	0	0	0	0	0	0	0	0	0	0	0	0	0	0	0	0	0	0	0	0	0	0	0	0	0	0	0	0	0	0
0	0	0	0	0	0	0	0	0	0	0	0	0	0	0	0	0	0	0	0	0	0	0	0	0	0	0	0	0	0	0
0	0	0	0	0	0	0	0	0	0	0	0	0	0	0	0	0	0	0	0	0	0	0	0	0	0	0	0	0	0	0
0	0	0	0	0	0	0	0	0	0	0	0	0	0	0	0	0	0	0	0	0	0	0	0	0	0	0	0	0	0	0
0	0	0	0	0	0	0	0	0	0	0	0	0	0	0	0	0	0	0	0	0	0	0	0	0	0	0	0	0	0	0
0	0	0	0	0	0	0	0	0	0	0	0	0	0	0	0	0	0	0	0	0	0	0	0	0	0	0	0	0	0	0
0	0	0	0	0	0	0	0	0	0	0	0	0	0	0	0	0	0	0	0	0	0	0	0	0	0	0	0	0	0	0
0	0	0	0	0	0	0	0	0	0	0	0	0	0	0	0	0	0	0	0	0	0	0	0	0	0	0	0	0	0	0
0	0	0	0	0	0	0	0	0	0	0	0	0	0	0	0	0	0	0	0	0	0	0	0	0	0	0	0	0	0	0
0	0	0	0	0	0	0	0	0	0	0	0	0	0	0	0	0	0	0	0	0	0	0	0	0	0	0	0	0	0	0
0	0	0	0	0	0	0	0	0	0	0	0	0	0	0	0	0	0	0	0	0	0	0	0	0	0	0	0	0	0	0
0	0	0	0	0	0	0	0	0	0	0	0	0	0	0	0	0	0	0	0	0	0	0	0	0	0	0	0	0	0	0
0	0	0	0	0	0	0	0	0	0	0	0	0	0	0	0	0	0	0	0	0	0	0	0	0	0	0	0	0	0	0
0	0	0	0	0	0	0	0	0	0	0	0	0	0	0	0	0	0	0	0	0	0	0	0	0	0	0	0	0	0	0
0	0	0	0	0	0	0	0	0	0	0	0	0	0	0	0	0	0	0	0	0	0	0	0	0	0	0	0	0	0	0
0	0	0	0	0	0	0	0	0	0	0	0	0	0	0	0	0	0	0	0	0	0	0	0	0	0	0	0	0	0	0
0	0	0	0	0	0	0	0	0	0	0	0	0	0	0	0	0	0	0	0	0	0	0	0	0	0	0	0	0	0	0
0	0	0	0	0	0	0	0	0	0	0	0	0	0	0	0	0	0	0	0	0	0	0	0	0	0	0	0	0	0	0
0	0	0	0	0	0	0	0	0	0	0	0	0	0	0	0	0	0	0	0	0	0	0	0	0	0	0	0	0	0	0
0	0	0	0	0	0	0	0	0	0	0	0	0	0	0	0	0	0	0	0	0	0	0	0	0	0	0	0	0	0	0
0	0	0	0	0	0	0	0	0	0	0	0	0	0	0	0	0	0	0	0	0	0	0	0	0	0	0	0	0	0	0
0	0	0	0	0	0	0	0	0	0	0	0	0	0	0	0	0	0	0	0	0	0	0	0	0	0	0	0	0	0	0
0	0	0	0	0	0	0	0	0	0	0	0	0	0	0	0	0	0	0	0	0	0	0	0	0	0	0	0	0	0	0
0	0	0	0	0	0	0	0	0	0	0	0	0	0	0	0	0	0	0	0	0	0	0	0	0	0	0	0	0	0	0
0	0	0	0	0	0	0	0	0	0	0	0	0	0	0	0	0	0	0	0	0	0	0	0	0	0	0	0	0	0	0
0	0	0	0	0	0	0	0	0	0	0	0	0	0	0	0	0	0	0	0	0	0	0	0	0	0	0	0	0	0	0
0	0	0	0	0	0	0	0	0	0	0	0	0	0	0	0	0	0	0	0	0	0	0	0	0	0	0	0	0	0	0
0	0	0	0	0	0	0	0	0	0	0	0	0	0	0	0	0	0	0	0	0	0	0	0	0	0	0	0	0	0	0
0	0	0	0	0	0	0	0	0	0	0	0	0	0	0	0	0	0	0	0	0	0	0	0	0	0	0	0	0	0	0
0	0	0	0	0	0	0	0	0	0	0	0	0	0	0	0	0	0	0	0	0	0	0	0	0	0	0	0	0	0	0
0	0	0	0	0	0	0	0	0	0	0	0	0	0	0	0	0	0	0	0	0	0	0	0	0	0	0	0	0	0	0
0	0	0	0	0	0	0	0	0	0	0	0	0	0	0	0	0	0	0	0	0	0	0	0	0	0	0	0	0	0	0
0	0	0	0	0	0	0	0	0	0	0	0	0	0	0	0	0	0	0	0	0	0	0	0	0	0	0	0	0	0	0
0	0	0	0	0	0	0	0	0	0	0	0	0	0	0	0	0	0	0	0	0	0	0	0	0	0	0	0	0	0	0
0	0	0	0	0	0	0	0	0	0	0	0	0	0	0	0	0	0	0	0	0	0	0	0	0	0	0	0	0	0	0
0	0	0	0	0	0	0	0	0	0	0	0	0	0	0	0	0	0	0	0	0	0	0	0	0	0	0	0	0	0	0
0	0	0	0	0	0	0	0	0	0	0	0	0	0	0	0	0	0	0	0	0	0	0	0	0	0	0	0	0	0	0
0	0	0	0	0	0	0	0	0	0	0	0	0	0	0	0	0	0	0	0	0	0	0	0	0	0	0	0	0	0	0
0	0	0	0	0	0	0	0	0	0	0	0	0	0	0	0	0	0	0	0	0	0	0	0	0	0	0	0	0	0	0
0	0	0	0	0	0	0	0	0	0	0	0	0	0	0	0	0	0	0	0	0	0	0	0	0	0	0	0	0	0	0
0	0	0	0	0	0	0	0	0	0	0	0	0	0	0	0	0	0	0	0	0	0	0	0	0	0	0	0	0	0	0
0	0	0	0	0	0	0	0	0	0	0	0	0	0	0	0	0	0	0	0	0	0	0	0	0	0	0	0	0	0	0
0	0	0	0	0	0	0	0	0	0	0	0	0	0	0	0	0	0	0	0	0	0	0	0	0	0	0	0	0	0	0
0	0	0	0	0	0	0	0	0	0	0	0	0	0	0	0	0	0	0	0	0	0	0	0	0	0	0	0	0	0	0
0	0	0	0	0	0	0	0	0	0	0	0	0	0	0	0	0	0	0	0	0	0	0	0	0	0	0	0	0	0	0
0	0	0	0	0	0	0	0	0	0	0	0	0	0	0	0	0	0	0	0	0	0	0	0	0	0	0	0	0	0	0
0	0	0	0	0	0	0	0	0	0	0	0	0	0	0	0	0	0	0	0	0	0	0	0	0	0	0	0	0	0	0
0	0	0	0	0	0	0	0	0	0	0	0	0	0	0	0	0	0	0	0	0	0	0	0	0	0	0	0	0	0	0
0	0	0	0	0	0	0	0	0	0	0	0	0	0	0	0	0	0	0	0	0	0	0	0	0	0	0	0	0	0	0
0	0	0	0	0	0	0	0	0	0	0	0	0	0	0	0	0	0	0	0	0	0	0	0	0	0	0	0	0	0	0
0	0	0	0	0	0	0	0	0	0	0	0	0	0	0	0	0	0	0	0	0	0	0	0	0	0	0	0	0	0	0
0	0	0	0	0	0	0	0	0	0	0	0	0	0	0	0	0	0	0	0	0	0	0	0	0	0	0	0	0	0	0
0	0	0	0	0	0	0	0	0	0	0	0	0	0	0	0	0	0	0	0	0	0	0	0	0	0	0	0	0	0	0
0	0	0	0	0	0	0	0	0	0	0	0	0	0	0	0	0	0	0	0	0	0	0	0	0	0	0	0	0	0	0
0	0	0	0	0	0	0	0	0	0	0	0	0	0	0	0	0	0	0	0	0	0	0	0	0	0	0	0	0	0	0
0	0	0	0	0	0	0	0	0	0	0	0	0	0	0	0	0	0	0	0	0	0	0	0	0	0	0	0	0	0	0
0	0	0	0	0	0	0	0	0	0	0	0	0	0	0	0	0	0	0	0	0	0	0	0	0	0	0	0	0	0	0
0	0	0	0	0	0	0	0	0	0	0	0	0	0	0	0	0	0	0	0	0	0	0	0	0	0	0	0	0	0	0
0	0	0	0	0	0	0	0	0	0	0	0	0	0	0	0	0	0	0	0	0	0	0	0	0	0	0	0	0	0	0
0	0	0	0	0	0	0	0	0	0	0	0	0	0	0	0	0	0	0	0	0	0	0	0	0	0	0	0	0	0	0
0	0	0	0	0	0	0	0	0	0	0	0	0	0	0	0	0	0	0	0	0	0	0	0	0	0	0	0	0	0	0
0	0	0	0	0	0	0	0	0	0	0	0	0	0	0	0	0	0	0	0	0	0	0	0	0	0	0	0	0	0	0
0	0	0	0	0	0	0	0	0	0	0	0	0	0	0	0	0	0	0	0	0	0	0	0	0	0	0	0	0	0	0
0	0	0	0	0	0	0	0	0	0	0	0	0	0	0	0	0	0	0	0	0	0	0	0	0	0	0	0	0	0	0
0	0	0	0	0	0	0	0	0	0	0	0	0	0	0	0	0	0	0	0	0	0	0	0	0	0	0	0	0	0	0
0	0	0	0	0	0	0	0	0	0	0	0	0	0	0	0	0	0	0	0	0	0	0	0	0	0	0	0	0	0	0
0	0	0	0	0	0	0	0	0	0	0	0	0	0	0	0	0	0	0	0	0	0	0	0	0	0	0	0	0	0	0
0	0	0	0	0	0	0	0	0	0	0	0	0	0	0	0	0	0	0	0	0	0	0	0	0	0	0	0	0	0	0
0	0	0	0	0	0	0	0	0	0	0	0	0	0	0	0	0	0	0	0	0	0	0	0	0	0	0	0	0	0	0
0	0	0	0	0	0	0	0	0	0	0	0	0	0	0	0	0	0	0	0	0	0	0	0	0	0	0	0	0	0	0
0	0	0	0	0	0	0	0	0	0	0	0	0	0	0	0	0	0	0	0	0	0	0	0	0	0	0	0	0	0	0
0	0	0	0	0	0	0	0	0	0	0	0	0	0	0	0	0	0	0	0	0	0	0	0	0	0	0	0	0	0	0
0	0	0	0	0	0	0	0	0	0	0	0	0	0	0	0	0	0	0	0	0	0	0	0	0	0	0	0	0	0	0
0	0	0	0	0	0	0	0	0	0	0	0	0	0	0	0	0	0	0	0	0	0	0	0	0	0	0	0	0	0	0
0	0	0	0	0	0	0	0	0	0	0	0	0	0	0	0	0	0	0	0	0	0	0	0	0	0	0	0	0	0	0
0	0	0	0	0	0	0	0	0	0	0	0	0	0	0	0	0	0	0	0	0	0	0	0	0	0	0	0	0	0	0
0	0	0	0	0	0	0	0	0	0	0	0	0	0	0	0	0	0	0	0	0	0	0	0	0	0	0	0	0	0	0
0	0	0	0	0	0	0	0	0	0	0	0	0	0	0	0	0	0	0	0	0	0	0	0	0	0	0	0	0	0	0
0	0	0	0	0	0	0	0	0	0	0	0	0	0	0	0	0	0	0	0	0	0	0	0	0	0	0	0	0	0	0
0	0	0	0	0	0	0	0	0	0	0	0	0	0	0	0	0	0	0	0	0	0	0	0	0	0	0	0	0	0	0
0	0	0	0	0	0	0	0	0	0	0	0	0	0	0	0	0	0	0	0	0	0	0	0	0	0	0	0	0	0	0
0	0	0	0	0	0	0	0	0	0	0	0	0	0	0	0	0	0	0	0	0	0	0	0	0	0	0	0	0	0	0
0	0	0	0	0	0	0	0	0	0	0	0	0	0	0	0	0	0	0	0	0	0	0	0	0	0	0	0	0	0	0
0	0	0	0	0	0	0	0	0	0	0	0	0	0	0	0	0	0	0	0	0	0	0	0	0	0	0	0	0	0	0
0	0	0	0	0	0	0	0	0	0	0	0	0	0	0	0	0	0	0	0	0	0	0	0	0	0	0	0	0	0	0
0	0	0	0	0	0	0	0	0	0	0	0	0	0	0	0	0	0	0	0	0	0	0	0	0	0	0	0	0	0	0
0	0	0	0	0	0	0	0	0	0	0	0	0	0	0	0	0	0	0	0	0	0	0	0	0	0	0	0	0	0	0
0	0	0	0	0	0	0	0	0	0	0	0	0	0	0	0	0	0	0	0	0	0	0	0	0	0	0	0	0	0	0
0	0	0	0	0	0	0	0	0	0	0	0	0	0	0	0	0	0	0	0	0	0	0	0	0	0	0	0	0	0	0
0	0	0	0	0	0	0	0	0	0	0	0	0	0	0	0	0	0	0	0	0	0	0	0	0	0	0	0	0	0	0
0	0	0	0	0	0	0	0	0	0	0	0	0	0	0	0	0	0	0	0	0	0	0	0	0	0	0	0	0	0	0
0	0	0	0	0	0	0	0	0	0	0	0	0	0	0	0	0	0	0	0	0	0	0	0	0	0	0	0	0	0	0
0	0	0	0	0	0	0	0	0	0	0	0	0	0	0	0	0	0	0	0	0	0	0	0	0	0	0	0	0	0	0
0	0	0	0	0	0	0	0	0	0	0	0	0	0	0	0	0	0	0	0	0	0	0	0	0	0	0	0	0	0	0
0	0	0	0	0	0	0	0	0	0	0	0	0	0	0	0	0	0	0	0	0	0	0	0	0	0	0	0	0	0	0
0	0	0	0	0	0	0	0	0	0	0	0	0	0	0	0	0	0	0	0	0	0	0	0	0	0	0	0	0	0	0
0	0	0	0	0	0	0	0	0	0	0	0	0	0	0	0	0	0	0	0	0	0	0	0	0	0	0	0	0	0	0
0	0	0	0	0	0	0	0	0	0	0	0	0	0	0	0	0	0	0	0	0	0	0	0	0	0	0	0	0	0	0
0	0	0	0	0	0	0	0	0	0	0	0	0	0	0	0	0	0	0	0	0	0	0	0	0	0	0	0	0	0	0
0	0	0	0	0	0	0	0	0	0	0	0	0	0	0	0	0	0	0	0	0	0	0	0	0	0	0	0	0	0	0
0	0	0	0	0	0	0	0	0	0	0	0	0	0	0	0	0	0	0	0	0	0	0	0	0	0	0	0	0	0	0
0	0	0	0	0	0	0	0	0	0	0	0	0	0	0	0	0	0	0	0	0	0	0	0	0	0	0	0	0	0	0
0	0	0	0	0	0	0	0	0	0	0	0	0	0	0	0	0	0	0	0	0	0	0	0	0	0	0	0	0	0	0
0	0	0	0	0	0	0	0	0	0	0	0	0	0	0	0	0	0	0	0	0	0	0	0	0	0	0	0	0	0	0
0	0	0	0	0	0	0	0	0	0	0	0	0	0	0	0	0	0	0	0	0	0	0	0	0	0	0	0	0	0	0
0	0	0	0	0	0	0	0	0	0	0	0	0	0	0	0	0	0	0	0	0	0	0	0	0	0	0	0	0	0	0
0	0	0	0	0	0	0	0	0	0	0	0	0	0	0	0	0	0	0	0	0	0	0	0	0	0	0	0	0	0	0
0	0	0	0	0	0	0	0	0	0	0	0	0	0	0	0	0	0	0	0	0	0	0	0	0	0	0	0	0	0	0
0	0	0	0	0	0	0	0	0	0	0	0	0	0	0	0	0	0	0	0	0	0	0	0	0	0	0	0	0	0	0
0	0	0	0	0	0	0	0	0	0	0	0	0	0	0	0	0	0	0	0	0	0	0	0	0	0	0	0	0	0	0
0	0	0	0	0	0	0	0	0	0	0	0	0	0	0	0	0	0	0	0	0	0	0	0	0	0	0	0	0	0	0
0	0	0	0	0	0	0	0	0	0	0	0	0	0	0	0	0	0	0	0	0	0	0	0	0	0	0	0	0	0	0
0	0	0	0	0	0	0	0	0	0	0	0	0	0	0	0	0	0	0	0	0	0	0	0	0	0	0	0	0	0	0
0	0	0	0	0	0	0	0	0	0	0	0	0	0	0	0	0	0	0	0	0	0	0	0	0	0	0	0	0	0	0
0	0	0	0	0	0	0	0	0	0	0	0	0	0	0	0	0	0	0	0	0	0	0	0	0	0	0	0	0	0	0
0	0	0	0	0	0	0	0	0	0	0	0	0	0	0	0	0	0	0	0	0	0	0	0	0	0	0	0	0	0	0
0	0	0	0	0	0	0	0	0	0	0	0	0	0	0	0	0	0	0	0	0	0	0	0	0	0	0	0	0	0	0
0	0	0	0	0	0	0	0	0	0	0	0	0	0	0	0	0	0	0	0	0	0	0	0	0	0	0	0	0	0	0
0	0	0	0	0	0	0	0	0	0	0	0	0	0	0	0	0	0	0	0	0	0	0	0	0	0	0	0	0	0	0
0	0	0	0	0	0	0	0	0	0	0	0	0	0	0	0	0	0	0	0	0	0	0	0	0	0	0	0	0	0	0
0	0	0	0	0	0	0	0	0	0	0	0	0	0	0	0	0	0	0	0	0	0	0	0	0	0	0	0	0	0	0
0	0	0	0	0	0	0	0	0	0	0	0	0	0	0	0	0	0	0	0	0	0	0	0	0	0	0	0	0	0	0
0	0	0	0	0	0	0	0	0	0	0	0	0	0	0	0	0	0	0	0	0	0	0	0	0	0	0	0	0	0	0
0	0	0	0	0	0	0	0	0	0	0	0	0	0	0	0	0	0	0	0	0	0	0	0	0	0	0	0	0	0	0
0	0	0	0	0	0	0	0	0	0	0	0	0	0	0	0	0	0	0	0	0	0	0	0	0	0	0	0	0	0	0
0	0	0	0	0	0	0	0	0	0	0	0	0	0	0	0	0	0	0	0	0	0	0	0	0	0	0	0	0	0	0
0	0	0	0	0	0	0	0	0	0	0	0	0	0	0	0	0	0	0	0	0	0	0	0	0	0	0	0	0	0	0
0	0	0	0	0	0	0	0	0	0	0	0	0	0	0	0	0	0	0	0	0	0	0	0	0	0	0	0	0	0	0
0	0	0	0	0	0	0	0	0	0	0	0	0	0	0	0	0	0	0	0	0	0	0	0	0	0	0	0	0	0	0
0	0	0	0	0	0	0	0	0	0	0	0	0	0	0	0	0	0	0	0	0	0	0	0	0	0	0	0	0	0	0
0	0	0	0	0	0	0	0	0	0	0	0	0	0	0	0	0	0	0	0	0	0	0	0	0	0	0	0	0	0	0
0	0	0	0	0	0	0	0	0	0	0	0	0	0	0	0	0	0	0	0	0	0	0	0	0	0	0	0	0	0	0
0	0	0	0	0	0	0	0	0	0	0	0	0	0	0	0	0	0	0	0	0	0	0	0	0	0	0	0	0	0	0
0	0	0	0	0	0	0	0	0	0	0	0	0	0	0	0	0	0	0	0	0	0	0	0	0	0	0	0	0	0	0
0	0	0	0	0	0	0	0	0	0	0	0	0	0	0	0	0	0	0	0	0	0	0	0	0	0	0	0	0	0	0
0	0	0	0	0	0	0	0	0	0	0	0	0	0	0	0	0	0	0	0	0	0	0	0	0	0	0	0	0	0	0
0	0	0	0	0	0	0	0	0	0	0	0	0	0	0	0	0	0	0	0	0	0	0	0	0	0	0	0	0	0	0
0	0	0	0	0	0	0	0	0	0	0	0	0	0	0	0	0	0	0	0	0	0	0	0	0	0	0	0	0	0	0
0	0	0	0	0	0	0	0	0	0	0	0	0	0	0	0	0	0	0	0	0	0	0	0	0	0	0	0	0	0	0
0	0	0	0	0	0	0	0	0	0	0	0	0	0	0	0	0	0	0	0	0	0	0	0	0	0	0	0	0	0	0
0	0	0	0	0	0	0	0	0	0	0	0	0	0	0	0	0	0	0	0	0	0	0	0	0	0	0	0	0	0	0
0	0	0	0	0	0	0	0	0	0	0	0	0	0	0	0	0	0	0	0	0	0	0	0	0	0	0	0	0	0	0
0	0	0	0	0	0	0	0	0	0	0	0	0	0	0	0	0	0	0	0	0	0	0	0	0	0	0	0	0	0	0
0	0	0	0	0	0	0	0	0	0	0	0	0	0	0	0	0	0	0	0	0	0	0	0	0	0	0	0	0	0	0
0	0	0	0	0	0	0	0	0	0	0	0	0	0	0	0	0	0	0	0	0	0	0	0	0	0	0	0	0	0	0
0	0	0	0	0	0	0	0	0	0	0	0	0	0	0	0	0	0	0	0	0	0	0	0	0	0	0	0	0	0	0
0	0	0	0	0	0	0	0	0	0	0	0	0	0	0	0	0	0	0	0	0	0	0	0	0	0	0	0	0	0	0
0	0	0	0	0	0	0	0	0	0	0	0	0	0	0	0	0	0	0	0	0	0	0	0	0	0	0	0	0	0	0
0	0	0	0	0	0	0	0	0	0	0	0	0	0	0	0	0	0	0	0	0	0	0	0	0	0	0	0	0	0	0
0	0	0	0	0	0	0	0	0	0	0	0	0	0	0	0	0	0	0	0	0	0	0	0	0	0	0	0	0	0	0
0	0	0	0	0	0	0	0	0	0	0	0	0	0	0	0	0	0	0	0	0	0	0	0	0	0	0	0	0	0	0
0	0	0	0	0	0	0	0	0	0	0	0	0	0	0	0	0	0	0	0	0	0	0	0	0	0	0	0	0	0	0
0	0	0	0	0	0	0	0	0	0	0	0	0	0	0	0	0	0	0	0	0	0	0	0	0	0	0	0	0	0	0
0	0	0	0	0	0	0	0	0	0	0	0	0	0	0	0	0	0	0	0	0	0	0	0	0	0	0	0	0	0	0
0	0	0	0	0	0	0	0	0	0	0	0	0	0	0	0	0	0	0	0	0	0	0	0	0	0	0	0	0	0	0
0	0	0	0	0	0	0	0	0	0	0	0	0	0	0	0	0	0	0	0	0	0	0	0	0	0	0	0	0	0	0
0	0	0	0	0	0	0	0	0	0	0	0	0	0	0	0	0	0	0	0	0	0	0	0	0	0	0	0	0	0	0
0	0	0	0	0	0	0	0	0	0	0	0	0	0	0	0	0	0	0	0	0	0	0	0	0	0	0	0	0	0	0
0	0	0	0	0	0	0	0	0	0	0	0	0	0	0	0	0	0	0	0	0	0	0	0	0	0	0	0	0	0	0
0	0	0	0	0	0	0	0	0	0	0	0	0	0	0	0	0	0	0	0	0	0	0	0	0	0	0	0	0	0	0
0	0	0	0	0	0	0	0	0	0	0	0	0	0	0	0	0	0	0	0	0	0	0	0	0	0	0	0	0	0	0
0	0	0	0	0	0	0	0	0	0	0	0	0	0	0	0	0	0	0	0	0	0	0	0	0	0	0	0	0	0	0
0	0	0	0	0	0	0	0	0	0	0	0	0	0	0	0	0	0	0	0	0	0	0	0	0	0	0	0	0	0	0
0	0	0	0	0	0	0	0	0	0	0	0	0	0	0	0	0	0	0	0	0	0	0	0	0	0	0	0	0	0	0
0	0	0	0	0	0	0	0	0	0	0	0	0	0	0	0	0	0	0	0	0	0	0	0	0	0	0	0	0	0	0
0	0	0	0	0	0	0	0	0	0	0	0	0	0	0	0	0	0	0	0	0	0	0	0	0	0	0	0	0	0	0
0	0	0	0	0	0	0	0	0	0	0	0	0	0	0	0	0	0	0	0	0	0	0	0	0	0	0	0	0	0	0
0	0	0	0	0	0	0	0	0	0	0	0	0	0	0	0	0	0	0	0	0	0	0	0	0	0	0	0	0	0	0
0	0	0	0	0	0	0	0	0	0	0	0	0	0	0	0	0	0	0	0	0	0	0	0	0	0	0	0	0	0	0
0	0	0	0	0	0	0	0	0	0	0	0	0	0	0	0	0	0	0	0	0	0	0	0	0	0	0	0	0	0	0
0	0	0	0	0	0	0	0	0	0	0	0	0	0	0	0	0	0	0	0	0	0	0	0	0	0	0	0	0	0	0
0	0	0	0	0	0	0	0	0	0	0	0	0	0	0	0	0	0	0	0	0	0	0	0	0	0	0	0	0	0	0
0	0	0	0	0	0	0	0	0	0	0	0	0	0	0	0	0	0	0	0	0	0	0	0	0	0	0	0	0	0	0
0	0	0	0	0	0	0	0	0	0	0	0	0	0	0	0	0	0	0	0	0	0	0	0	0	0	0	0	0	0	0
0	0	0	0	0	0	0	0	0	0	0	0	0	0	0	0	0	0	0	0	0	0	0	0	0	0	0	0	0	0	0
0	0	0	0	0	0	0	0	0	0	0	0	0	0	0	0	0	0	0	0	0	0	0	0	0	0	0	0	0	0	0
0	0	0	0	0	0	0	0	0	0	0	0	0	0	0	0	0	0	0	0	0	0	0	0	0	0	0	0	0	0	0
0	0	0	0	0	0	0	0	0	0	0	0	0	0	0	0	0	0	0	0	0	0	0	0	0	0	0	0	0	0	0
0	0	0	0	0	0	0	0	0	0	0	0	0	0	0	0	0	0	0	0	0	0	0	0	0	0	0	0	0	0	0
0	0	0	0	0	0	0	0	0	0	0	0	0	0	0	0	0	0	0	0	0	0	0	0	0	0	0	0	0	0	0
0	0	0	0	0	0	0	0	0	0	0	0	0	0	0	0	0	0	0	0	0	0	0	0	0	0	0	0	0	0	0
0	0	0	0	0	0	0	0	0	0	0	0	0	0	0	0	0	0	0	0	0	0	0	0	0	0	0	0	0	0	0
0	0	0	0	0	0	0	0	0	0	0	0	0	0	0	0	0	0	0	0	0	0	0	0	0	0	0	0	0	0	0
0	0	0	0	0	0	0	0	0	0	0	0	0	0	0	0	0	0	0	0	0	0	0	0	0	0	0	0	0	0	0
0	0	0	0	0	0	0	0	0	0	0	0	0	0	0	0	0	0	0	0	0	0	0	0	0	0	0	0	0	0	0
0	0	0	0	0	0	0	0	0	0	0	0	0	0	0	0	0	0	0	0	0	0	0	0	0	0	0	0	0	0	0
0	0	0	0	0	0	0	0	0	0	0	0	0	0	0	0	0	0	0	0	0	0	0	0	0	0	0	0	0	0	0
0	0	0	0	0	0	0	0	0	0	0	0	0	0	0	0	0	0	0	0	0	0	0	0	0	0	0	0	0	0	0
0	0	0	0	0	0	0	0	0	0	0	0	0	0	0	0	0	0	0	0	0	0	0	0	0	0	0	0	0	0	0
0	0	0	0	0	0	0	0	0	0	0	0	0	0	0	0	0	0	0	0	0	0	0	0	0	0	0	0	0	0	0
0	0	0	0	0	0	0	0	0	0	0	0	0	0	0	0	0	0	0	0	0	0	0	0	0	0	0	0	0	0	0
0	0	0	0	0	0	0	0	0	0	0	0	0	0	0	0	0	0	0	0	0	0	0	0	0	0	0	0	0	0	0
0	0	0	0	0	0	0	0	0	0	0	0	0	0	0	0	0	0	0	0	0	0	0	0	0	0	0	0	0	0	0
0	0	0	0	0	0	0	0	0	0	0	0	0	0	0	0	0	0	0	0	0	0	0	0	0	0	0	0	0	0	0
0	0	0	0	0	0	0	0	0	0	0	0	0	0	0	0	0	0	0	0	0	0	0	0	0	0	0	0	0	0	0
0	0	0	0	0	0	0	0	0	0	0	0	0	0	0	0	0	0	0	0	0	0	0	0	0	0	0	0	0	0	0
0	0	0	0	0	0	0	0	0	0	0	0	0	0	0	0	0	0	0	0	0	0	0	0	0	0	0	0	0	0	0
0	0	0	0	0	0	0	0	0	0	0	0	0	0	0	0	0	0	0	0	0	0	0	0	0	0	0	0	0	0	0
0	0	0	0	0	0	0	0	0	0	0	0	0	0	0	0	0	0	0	0	0	0	0	0	0	0	0	0	0	0	0
0	0	0	0	0	0	0	0	0	0	0	0	0	0	0	0	0	0	0	0	0	0	0	0	0	0	0	0	0	0	0
0	0	0	0	0	0	0	0	0	0	0	0	0	0	0	0	0	0	0	0	0	0	0	0	0	0	0	0	0	0	0
0	0	0	0	0	0	0	0	0	0	0	0	0	0	0	0	0	0	0	0	0	0	0	0	0	0	0	0	0	0	0
0	0	0	0	0	0	0	0	0	0	0	0	0	0	0	0	0	0	0	0	0	0	0	0	0	0	0	0	0	0	0
0	0	0	0	0	0	0	0	0	0	0	0	0	0	0	0	0	0	0	0	0	0	0	0	0	0	0	0	0	0	0
0	0	0	0	0	0	0	0	0	0	0	0	0	0	0	0	0	0	0	0	0	0	0	0	0	0	0	0	0	0	0
0	0	0	0	0	0	0	0	0	0	0	0	0	0	0	0	0	0	0	0	0	0	0	0	0	0	0	0	0	0	0
0	0	0	0	0	0	0	0	0	0	0	0	0	0	0	0	0	0	0	0	0	0	0	0	0	0	0	0	0	0	0
0	0	0	0	0	0	0	0	0	0	0	0	0	0	0	0	0	0	0	0	0	0	0	0	0	0	0	0	0	0	0
0	0	0	0	0	0	0	0	0	0	0	0	0	0	0	0	0	0	0	0	0	0	0	0	0	0	0	0	0	0	0
0	0	0	0	0	0	0	0	0	0	0	0	0	0	0	0	0	0	0	0	0	0	0	0	0	0	0	0	0	0	0
0	0	0	0	0	0	0	0	0	0	0	0	0	0	0	0	0	0	0	0	0	0	0	0	0	0	0	0	0	0	0
0	0	0	0	0	0	0	0	0	0	0	0	0	0	0	0	0	0	0	0	0	0	0	0	0	0	0	0	0	0	0
0	0	0	0	0	0	0	0	0	0	0	0	0	0	0	0	0	0	0	0	0	0	0	0	0	0	0	0	0	0	0
0	0	0	0	0	0	0	0	0	0	0	0	0	0	0	0	0	0	0	0	0	0	0	0	0	0	0	0	0	0	0
0	0	0	0	0	0	0	0	0	0	0	0	0	0	0	0	0	0	0	0	0	0	0	0	0	0	0	0	0	0	0
0	0	0	0	0	0	0	0	0	0	0	0	0	0	0	0	0	0	0	0	0	0	0	0	0	0	0	0	0	0	0
0	0	0	0	0	0	0	0	0	0	0	0	0	0	0	0	0	0	0	0	0	0	0	0	0	0	0	0	0	0	0
0	0	0	0	0	0	0	0	0	0	0	0	0	0	0	0	0	0	0	0	0	0	0	0	0	0	0	0	0	0	0
0	0	0	0	0	0	0	0	0	0	0	0	0	0	0	0	0	0	0	0	0	0	0	0	0	0	0	0	0	0	0
0	0	0	0	0	0	0	0	0	0	0	0	0	0	0	0	0	0	0	0	0	0	0	0	0	0	0	0	0	0	0
0	0	0	0	0	0	0	0	0	0	0	0	0	0	0	0	0	0	0	0	0	0	0	0	0	0	0	0	0	0	0
0	0	0	0	0	0	0	0	0	0	0	0	0	0	0	0	0	0	0	0	0	0	0	0	0	0	0	0	0	0	0
0	0	0	0	0	0	0	0	0	0	0	0	0	0	0	0	0	0	0	0	0	0	0	0	0	0	0	0	0	0	0
0	0	0	0	0	0	0	0	0	0	0	0	0	0	0	0	0	0	0	0	0	0	0	0	0	0	0	0	0	0	0
0	0	0	0	0	0	0	0	0	0	0	0	0	0	0	0	0	0	0	0	0	0	0	0	0	0	0	0	0	0	0
0	0	0	0	0	0	0	0	0	0	0	0	0	0	0	0	0	0	0	0	0	0	0	0	0	0	0	0	0	0	0
0	0	0	0	0	0	0	0	0	0	0	0	0	0	0	0	0	0	0	0	0	0	0	0	0	0	0	0	0	0	0
0	0	0	0	0	0	0	0	0	0	0	0	0	0	0	0	0	0	0	0	0	0	0	0	0	0	0	0	0	0	0
0	0	0	0	0	0	0	0	0	0	0	0	0	0	0	0	0	0	0	0	0	0	0	0	0	0	0	0	0	0	0
0	0	0	0	0	0	0	0	0	0	0	0	0	0	0	0	0	0	0	0	0	0	0	0	0	0	0	0	0	0	0
0	0	0	0	0	0	0	0	0	0	0	0	0	0	0	0	0	0	0	0	0	0	0	0	0	0	0	0	0	0	0
0	0	0	0	0	0	0	0	0	0	0	0	0	0	0	0	0	0	0	0	0	0	0	0	0	0	0	0	0	0	0
0	0	0	0	0	0	0	0	0	0	0	0	0	0	0	0	0	0	0	0	0	0	0	0	0	0	0	0	0	0	0
0	0	0	0	0	0	0	0	0	0	0	0	0	0	0	0	0	0	0	0	0	0	0	0	0	0	0	0	0	0	0
0	0	0	0	0	0	0	0	0	0	0	0	0	0	0	0	0	0	0	0	0	0	0	0	0	0	0	0	0	0	0
0	0	0	0	0	0	0	0	0	0	0	0	0	0	0	0	0	0	0	0	0	0	0	0	0	0	0	0	0	0	0
0	0	0	0	0	0	0	0	0	0	0	0	0	0	0	0	0	0	0	0	0	0	0	0	0	0	0	0	0	0	0
0	0	0	0	0	0	0	0	0	0	0	0	0	0	0	0	0	0	0	0	0	0	0	0	0	0	0	0	0	0	0
0	0	0	0	0	0	0	0	0	0	0	0	0	0	0	0	0	0	0	0	0	0	0	0	0	0	0	0	0	0	0
0	0	0	0	0	0	0	0	0	0	0	0	0	0	0	0	0	0	0	0	0	0	0	0	0	0	0	0	0	0	0
0	0	0	0	0	0	0	0	0	0	0	0	0	0	0	0	0	0	0	0	0	0	0	0	0	0	0	0	0	0	0
0	0	0	0	0	0	0	0	0	0	0	0	0	0	0	0	0	0	0	0	0	0	0	0	0	0	0	0	0	0	0
0	0	0	0	0	0	0	0	0	0	0	0	0	0	0	0	0	0	0	0	0	0	0	0	0	0	0	0	0	0	0
0	0	0	0	0	0	0	0	0	0	0	0	0	0	0	0	0	0	0	0	0	0	0	0	0	0	0	0	0	0	0
0	0	0	0	0	0	0	0	0	0	0	0	0	0	0	0	0	0	0	0	0	0	0	0	0	0	0	0	0	0	0
0	0	0	0	0	0	0	0	0	0	0	0	0	0	0	0	0	0	0	0	0	0	0	0	0	0	0	0	0	0	0
0	0	0	0	0	0	0	0	0	0	0	0	0	0	0	0	0	0	0	0	0	0	0	0	0	0	0	0	0	0	0
0	0	0	0	0	0	0	0	0	0	0	0	0	0	0	0	0	0	0	0	0	0	0	0	0	0	0	0	0	0	0
0	0	0	0	0	0	0	0	0	0	0	0	0	0	0	0	0	0	0	0	0	0	0	0	0	0	0	0	0	0	0
0	0	0	0	0	0	0	0	0	0	0	0	0	0	0	0	0	0	0	0	0	0	0	0	0	0	0	0	0	0	0
0	0	0	0	0	0	0	0	0	0	0	0	0	0	0	0	0	0	0	0	0	0	0	0	0	0	0	0	0	0	0
0	0	0	0	0	0	0	0	0	0	0	0	0	0	0	0	0	0	0	0	0	0	0	0	0	0	0	0	0	0	0
0	0	0	0	0	0	0	0	0	0	0	0	0	0	0	0	0	0	0	0	0	0	0	0	0	0	0	0	0	0	0
0	0	0	0	0	0	0	0	0	0	0	0	0	0	0	0	0	0	0	0	0	0	0	0	0	0	0	0	0	0	0
0	0	0	0	0	0	0	0	0	0	0	0	0	0	0	0	0	0	0	0	0	0	0	0	0	0	0	0	0	0	0
0	0	0	0	0	0	0	0	0	0	0	0	0	0	0	0	0	0	0	0	0	0	0	0	0	0	0	0	0	0	0
0	0	0	0	0	0	0	0	0	0	0	0	0	0	0	0	0	0	0	0	0	0	0	0	0	0	0	0	0	0	0
0	0	0	0	0	0	0	0	0	0	0	0	0	0	0	0	0	0	0	0	0	0	0	0	0	0	0	0	0	0	0
0	0	0	0	0	0	0	0	0	0	0	0	0	0	0	0	0	0	0	0	0	0	0	0	0	0	0	0	0	0	0
0	0	0	0	0	0	0	0	0	0	0	0	0	0	0	0	0	0	0	0	0	0	0	0	0	0	0	0	0	0	0
0	0	0	0	0	0	0	0	0	0	0	0	0	0	0	0	0	0	0	0	0	0	0	0	0	0	0	0	0	0	0
0	0	0	0	0	0	0	0	0	0	0	0	0	0	0	0	0	0	0	0	0	0	0	0	0	0	0	0	0	0	0
0	0	0	0	0	0	0	0	0	0	0	0	0	0	0	0	0	0	0	0	0	0	0	0	0	0	0	0	0	0	0
0	0	0	0	0	0	0	0	0	0	0	0	0	0	0	0	0	0	0	0	0	0	0	0	0	0	0	0	0	0	0
0	0	0	0	0	0	0	0	0	0	0	0	0	0	0	0	0	0	0	0	0	0	0	0	0	0	0	0	0	0	0
0	0	0	0	0	0	0	0	0	0	0	0	0	0	0	0	0	0	0	0	0	0	0	0	0	0	0	0	0	0	0
0	0	0	0	0	0	0	0	0	0	0	0	0	0	0	0	0	0	0	0	0	0	0	0	0	0	0	0	0	0	0
0	0	0	0	0	0	0	0	0	0	0	0	0	0	0	0	0	0	0	0	0	0	0	0	0	0	0	0	0	0	0
0	0	0	0	0	0	0	0	0	0	0	0	0	0	0	0	0	0	0	0	0	0	0	0	0	0	0	0	0	0	0
0	0	0	0	0	0	0	0	0	0	0	0	0	0	0	0	0	0	0	0	0	0	0	0	0	0	0	0	0	0	0
0	0	0	0	0	0	0	0	0	0	0	0	0	0	0	0	0	0	0	0	0	0	0	0	0	0	0	0	0	0	0
0	0	0	0	0	0	0	0	0	0	0	0	0	0	0	0	0	0	0	0	0	0	0	0	0	0	0	0	0	0	0
0	0	0	0	0	0	0	0	0	0	0	0	0	0	0	0	0	0	0	0	0	0	0	0	0	0	0	0	0	0	0
0	0	0	0	0	0	0	0	0	0	0	0	0	0	0	0	0	0	0	0	0	0	0	0	0	0	0	0	0	0	0
0	0	0	0	0	0	0	0	0	0	0	0	0	0	0	0	0	0	0	0	0	0	0	0	0	0	0	0	0	0	0
0	0	0	0	0	0	0	0	0	0	0	0	0	0	0	0	0	0	0	0	0	0	0	0	0	0	0	0	0	0	0
0	0	0	0	0	0	0	0	0	0	0	0	0	0	0	0	0	0	0	0	0	0	0	0	0	0	0	0	0	0	0
0	0	0	0	0	0	0	0	0	0	0	0	0	0	0	0	0	0	0	0	0	0	0	0	0	0	0	0	0	0	0
0	0	0	0	0	0	0	0	0	0	0	0	0	0	0	0	0	0	0	0	0	0	0	0	0	0	0	0	0	0	0
0	0	0	0	0	0	0	0	0	0	0	0	0	0	0	0	0	0	0	0	0	0	0	0	0	0	0	0	0	0	0
0	0	0	0	0	0	0	0	0	0	0	0	0	0	0	0	0	0	0	0	0	0	0	0	0	0	0	0	0	0	0
0	0	0	0	0	0	0	0	0	0	0	0	0	0	0	0	0	0	0	0	0	0	0	0	0	0	0	0	0	0	0
0	0	0	0	0	0	0	0	0	0	0	0	0	0	0	0	0	0	0	0	0	0	0	0	0	0	0	0	0	0	0
0	0	0	0	0	0	0	0	0	0	0	0	0	0	0	0	0	0	0	0	0	0	0	0	0	0	0	0	0	0	0
0	0	0	0	0	0	0	0	0	0	0	0	0	0	0	0	0	0	0	0	0	0	0	0	0	0	0	0	0	0	0
0	0	0	0	0	0	0	0	0	0	0	0	0	0	0	0	0	0	0	0	0	0	0	0	0	0	0	0	0	0	0
0	0	0	0	0	0	0	0	0	0	0	0	0	0	0	0	0	0	0	0	0	0	0	0	0	0	0	0	0	0	0
0	0	0	0	0	0	0	0	0	0	0	0	0	0	0	0	0	0	0	0	0	0	0	0	0	0	0	0	0	0	0
0	0	0	0	0	0	0	0	0	0	0	0	0	0	0	0	0	0	0	0	0	0	0	0	0	0	0	0	0	0	0
0	0	0	0	0	0	0	0	0	0	0	0	0	0	0	0	0	0	0	0	0	0	0	0	0	0	0	0	0	0	0
0	0	0	0	0	0	0	0	0	0	0	0	0	0	0	0	0	0	0	0	0	0	0	0	0	0	0	0	0	0	0
0	0	0	0	0	0	0	0	0	0	0	0	0	0	0	0	0	0	0	0	0	0	0	0	0	0	0	0	0	0	0
0	0	0	0	0	0	0	0	0	0	0	0	0	0	0	0	0	0	0	0	0	0	0	0	0	0	0	0	0	0	0
0	0	0	0	0	0	0	0	0	0	0	0	0	0	0	0	0	0	0	0	0	0	0	0	0	0	0	0	0	0	0
0	0	0	0	0	0	0	0	0	0	0	0	0	0	0	0	0	0	0	0	0	0	0	0	0	0	0	0	0	0	0
0	0	0	0	0	0	0	0	0	0	0	0	0	0	0	0	0	0	0	0	0	0	0	0	0	0	0	0	0	0	0
0	0	0	0	0	0	0	0	0	0	0	0	0	0	0	0	0	0	0	0	0	0	0	0	0	0	0	0	0	0	0
0	0	0	0	0	0	0	0	0	0	0	0	0	0	0	0	0	0	0	0	0	0	0	0	0	0	0	0	0	0	0
0	0	0	0	0	0	0	0	0	0	0	0	0	0	0	0	0	0	0	0	0	0	0	0	0	0	0	0	0	0	0
0	0	0	0	0	0	0	0	0	0	0	0	0	0	0	0	0	0	0	0	0	0	0	0	0	0	0	0	0	0	0
0	0	0	0	0	0	0	0	0	0	0	0	0	0	0	0	0	0	0	0	0	0	0	0	0	0	0	0	0	0	0
0	0	0	0	0	0	0	0	0	0	0	0	0	0	0	0	0	0	0	0	0	0	0	0	0	0	0	0	0	0	0
0	0	0	0	0	0	0	0	0	0	0	0	0	0	0	0	0	0	0	0	0	0	0	0	0	0	0	0	0	0	0
0	0	0	0	0	0	0	0	0	0	0	0	0	0	0	0	0	0	0	0	0	0	0	0	0	0	0	0	0	0	0
0	0	0	0	0	0	0	0	0	0	0	0	0	0	0	0	0	0	0	0	0	0	0	0	0	0	0	0	0	0	0
0	0	0	0	0	0	0	0	0	0	0	0	0	0	0	0	0	0	0	0	0	0	0	0	0	0	0	0	0	0	0
0	0	0	0	0	0	0	0	0	0	0	0	0	0	0	0	0	0	0	0	0	0	0	0	0	0	0	0	0	0	0
0	0	0	0	0	0	0	0	0	0	0	0	0	0	0	0	0	0	0	0	0	0	0	0	0	0	0	0	0	0	0
0	0	0	0	0	0	0	0	0	0	0	0	0	0	0	0	0	0	0	0	0	0	0	0	0	0	0	0	0	0	0
0	0	0	0	0	0	0	0	0	0	0	0	0	0	0	0	0	0	0	0	0	0	0	0	0	0	0	0	0	0	0
0	0	0	0	0	0	0	0	0	0	0	0	0	0	0	0	0	0	0	0	0	0	0	0	0	0	0	0	0	0	0
0	0	0	0	0	0	0	0	0	0	0	0	0	0	0	0	0	0	0	0	0	0	0	0	0	0	0	0	0	0	0
0	0	0	0	0	0	0	0	0	0	0	0	0	0	0	0	0	0	0	0	0	0	0	0	0	0	0	0	0	0	0
0	0	0	0	0	0	0	0	0	0	0	0	0	0	0	0	0	0	0	0	0	0	0	0	0	0	0	0	0	0	0
0	0	0	0	0	0	0	0	0	0	0	0	0	0	0	0	0	0	0	0	0	0	0	0	0	0	0	0	0	0	0
0	0	0	0	0	0	0	0	0	0	0	0	0	0	0	0	0	0	0	0	0	0	0	0	0	0	0	0	0	0	0
0	0	0	0	0	0	0	0	0	0	0	0	0	0	0	0	0	0	0	0	0	0	0	0	0	0	0	0	0	0	0
0	0	0	0	0	0	0	0	0	0	0	0	0	0	0	0	0	0	0	0	0	0	0	0	0	0	0	0	0	0	0
0	0	0	0	0	0	0	0	0	0	0	0	0	0	0	0	0	0	0	0	0	0	0	0	0	0	0	0	0	0	0
0	0	0	0	0	0	0	0	0	0	0	0	0	0	0	0	0	0	0	0	0	0	0	0	0	0	0	0	0	0	0
0	0	0	0	0	0	0	0	0	0	0	0	0	0	0	0	0	0	0	0	0	0	0	0	0	0	0	0	0	0	0
0	0	0	0	0	0	0	0	0	0	0	0	0	0	0	0	0	0	0	0	0	0	0	0	0	0	0	0	0	0	0
0	0	0	0	0	0	0	0	0	0	0	0	0	0	0	0	0	0	0	0	0	0	0	0	0	0	0	0	0	0	0
0	0	0	0	0	0	0	0	0	0	0	0	0	0	0	0	0	0	0	0	0	0	0	0	0	0	0	0	0	0	0
0	0	0	0	0	0	0	0	0	0	0	0	0	0	0	0	0	0	0	0	0	0	0	0	0	0	0	0	0	0	0
0	0	0	0	0	0	0	0	0	0	0	0	0	0	0	0	0	0	0	0	0	0	0	0	0	0	0	0	0	0	0
0	0	0	0	0	0	0	0	0	0	0	0	0	0	0	0	0	0	0	0	0	0	0	0	0	0	0	0	0	0	0
0	0	0	0	0	0	0	0	0	0	0	0	0	0	0	0	0	0	0	0	0	0	0	0	0	0	0	0	0	0	0
0	0	0	0	0	0	0	0	0	0	0	0	0	0	0	0	0	0	0	0	0	0	0	0	0	0	0	0	0	0	0
0	0	0	0	0	0	0	0	0	0	0	0	0	0	0	0	0	0	0	0	0	0	0	0	0	0	0	0	0	0	0
0	0	0	0	0	0	0	0	0	0	0	0	0	0	0	0	0	0	0	0	0	0	0	0	0	0	0	0	0	0	0
0	0	0	0	0	0	0	0	0	0	0	0	0	0	0	0	0	0	0	0	0	0	0	0	0	0	0	0	0	0	0
0	0	0	0	0	0	0	0	0	0	0	0	0	0	0	0	0	0	0	0	0	0	0	0	0	0	0	0	0	0	0
0	0	0	0	0	0	0	0	0	0	0	0	0	0	0	0	0	0	0	0	0	0	0	0	0	0	0	0	0	0	0
0	0	0	0	0	0	0	0	0	0	0	0	0	0	0	0	0	0	0	0	0	0	0	0	0	0	0	0	0	0	0
0	0	0	0	0	0	0	0	0	0	0	0	0	0	0	0	0	0	0	0	0	0	0	0	0	0	0	0	0	0	0
0	0	0	0	0	0	0	0	0	0	0	0	0	0	0	0	0	0	0	0	0	0	0	0	0	0	0	0	0	0	0
0	0	0	0	0	0	0	0	0	0	0	0	0	0	0	0	0	0	0	0	0	0	0	0	0	0	0	0	0	0	0
0	0	0	0	0	0	0	0	0	0	0	0	0	0	0	0	0	0	0	0	0	0	0	0	0	0	0	0	0	0	0
0	0	0	0	0	0	0	0	0	0	0	0	0	0	0	0	0	0	0	0	0	0	0	0	0	0	0	0	0	0	0
0	0	0	0	0	0	0	0	0	0	0	0	0	0	0	0	0	0	0	0	0	0	0	0	0	0	0	0	0	0	0
0	0	0	0	0	0	0	0	0	0	0	0	0	0	0	0	0	0	0	0	0	0	0	0	0	0	0	0	0	0	0
0	0	0	0	0	0	0	0	0	0	0	0	0	0	0	0	0	0	0	0	0	0	0	0	0	0	0	0	0	0	0
0	0	0	0	0	0	0	0	0	0	0	0	0	0	0	0	0	0	0	0	0	0	0	0	0	0	0	0	0	0	0
0	0	0	0	0	0	0	0	0	0	0	0	0	0	0	0	0	0	0	0	0	0	0	0	0	0	0	0	0	0	0
0	0	0	0	0	0	0	0	0	0	0	0	0	0	0	0	0	0	0	0	0	0	0	0	0	0	0	0	0	0	0
0	0	0	0	0	0	0	0	0	0	0	0	0	0	0	0	0	0	0	0	0	0	0	0	0	0	0	0	0	0	0
0	0	0	0	0	0	0	0	0	0	0	0	0	0	0	0	0	0	0	0	0	0	0	0	0	0	0	0	0	0	0
0	0	0	0	0	0	0	0	0	0	0	0	0	0	0	0	0	0	0	0	0	0	0	0	0	0	0	0	0	0	0
0	0	0	0	0	0	0	0	0	0	0	0	0	0	0	0	0	0	0	0	0	0	0	0	0	0	0	0	0	0	0
0	0	0	0	0	0	0	0	0	0	0	0	0	0	0	0	0	0	0	0	0	0	0	0	0	0	0	0	0	0	0
0	0	0	0	0	0	0	0	0	0	0	0	0	0	0	0	0	0	0	0	0	0	0	0	0	0	0	0	0	0	0
0	0	0	0	0	0	0	0	0	0	0	0	0	0	0	0	0	0	0	0	0	0	0	0	0	0	0	0	0	0	0
0	0	0	0	0	0	0	0	0	0	0	0	0	0	0	0	0	0	0	0	0	0	0	0	0	0	0	0	0	0	0
0	0	0	0	0	0	0	0	0	0	0	0	0	0	0	0	0	0	0	0	0	0	0	0	0	0	0	0	0	0	0
0	0	0	0	0	0	0	0	0	0	0	0	0	0	0	0	0	0	0	0	0	0	0	0	0	0	0	0	0	0	0
0	0	0	0	0	0	0	0	0	0	0	0	0	0	0	0	0	0	0	0	0	0	0	0	0	0	0	0	0	0	0
0	0	0	0	0	0	0	0	0	0	0	0	0	0	0	0	0	0	0	0	0	0	0	0	0	0	0	0	0	0	0
0	0	0	0	0	0	0	0	0	0	0	0	0	0	0	0	0	0	0	0	0	0	0	0	0	0	0	0	0	0	0
0	0	0	0	0	0	0	0	0	0	0	0	0	0	0	0	0	0	0	0	0	0	0	0	0	0	0	0	0	0	0
0	0	0	0	0	0	0	0	0	0	0	0	0	0	0	0	0	0	0	0	0	0	0	0	0	0	0	0	0	0	0
0	0	0	0	0	0	0	0	0	0	0	0	0	0	0	0	0	0	0	0	0	0	0	0	0	0	0	0	0	0	0
0	0	0	0	0	0	0	0	0	0	0	0	0	0	0	0	0	0	0	0	0	0	0	0	0	0	0	0	0	0	0
0	0	0	0	0	0	0	0	0	0	0	0	0	0	0	0	0	0	0	0	0	0	0	0	0	0	0	0	0	0	0
0	0	0	0	0	0	0	0	0	0	0	0	0	0	0	0	0	0	0	0	0	0	0	0	0	0	0	0	0	0	0
0	0	0	0	0	0	0	0	0	0	0	0	0	0	0	0	0	0	0	0	0	0	0	0	0	0	0	0	0	0	0
0	0	0	0	0	0	0	0	0	0	0	0	0	0	0	0	0	0	0	0	0	0	0	0	0	0	0	0	0	0	0
0	0	0	0	0	0	0	0	0	0	0	0	0	0	0	0	0	0	0	0	0	0	0	0	0	0	0	0	0	0	0
0	0	0	0	0	0	0	0	0	0	0	0	0	0	0	0	0	0	0	0	0	0	0	0	0	0	0	0	0	0	0
0	0	0	0	0	0	0	0	0	0	0	0	0	0	0	0	0	0	0	0	0	0	0	0	0	0	0	0	0	0	0
0	0	0	0	0	0	0	0	0	0	0	0	0	0	0	0	0	0	0	0	0	0	0	0	0	0	0	0	0	0	0
0	0	0	0	0	0	0	0	0	0	0	0	0	0	0	0	0	0	0	0	0	0	0	0	0	0	0	0	0	0	0
0	0	0	0	0	0	0	0	0	0	0	0	0	0	0	0	0	0	0	0	0	0	0	0	0	0	0	0	0	0	0
0	0	0	0	0	0	0	0	0	0	0	0	0	0	0	0	0	0	0	0	0	0	0	0	0	0	0	0	0	0	0
0	0	0	0	0	0	0	0	0	0	0	0	0	0	0	0	0	0	0	0	0	0	0	0	0	0	0	0	0	0	0
0	0	0	0	0	0	0	0	0	0	0	0	0	0	0	0	0	0	0	0	0	0	0	0	0	0	0	0	0	0	0
0	0	0	0	0	0	0	0	0	0	0	0	0	0	0	0	0	0	0	0	0	0	0	0	0	0	0	0	0	0	0
0	0	0	0	0	0	0	0	0	0	0	0	0	0	0	0	0	0	0	0	0	0	0	0	0	0	0	0	0	0	0
0	0	0	0	0	0	0	0	0	0	0	0	0	0	0	0	0	0	0	0	0	0	0	0	0	0	0	0	0	0	0
0	0	0	0	0	0	0	0	0	0	0	0	0	0	0	0	0	0	0	0	0	0	0	0	0	0	0	0	0	0	0
0	0	0	0	0	0	0	0	0	0	0	0	0	0	0	0	0	0	0	0	0	0	0	0	0	0	0	0	0	0	0
0	0	0	0	0	0	0	0	0	0	0	0	0	0	0	0	0	0	0	0	0	0	0	0	0	0	0	0	0	0	0
0	0	0	0	0	0	0	0	0	0	0	0	0	0	0	0	0	0	0	0	0	0	0	0	0	0	0	0	0	0	0
0	0	0	0	0	0	0	0	0	0	0	0	0	0	0	0	0	0	0	0	0	0	0	0	0	0	0	0	0	0	0
0	0	0	0	0	0	0	0	0	0	0	0	0	0	0	0	0	0	0	0	0	0	0	0	0	0	0	0	0	0	0
0	0	0	0	0	0	0	0	0	0	0	0	0	0	0	0	0	0	0	0	0	0	0	0	0	0	0	0	0	0	0
0	0	0	0	0	0	0	0	0	0	0	0	0	0	0	0	0	0	0	0	0	0	0	0	0	0	0	0	0	0	0
0	0	0	0	0	0	0	0	0	0	0	0	0	0	0	0	0	0	0	0	0	0	0	0	0	0	0	0	0	0	0
0	0	0	0	0	0	0	0	0	0	0	0	0	0	0	0	0	0	0	0	0	0	0	0	0	0	0	0	0	0	0
0	0	0	0	0	0	0	0	0	0	0	0	0	0	0	0	0	0	0	0	0	0	0	0	0	0	0	0	0	0	0
0	0	0	0	0	0	0	0	0	0	0	0	0	0	0	0	0	0	0	0	0	0	0	0	0	0	0	0	0	0	0
0	0	0	0	0	0	0	0	0	0	0	0	0	0	0	0	0	0	0	0	0	0	0	0	0	0	0	0	0	0	0
0	0	0	0	0	0	0	0	0	0	0	0	0	0	0	0	0	0	0	0	0	0	0	0	0	0	0	0	0	0	0
0	0	0	0	0	0	0	0	0	0	0	0	0	0	0	0	0	0	0	0	0	0	0	0	0	0	0	0	0	0	0
0	0	0	0	0	0	0	0	0	0	0	0	0	0	0	0	0	0	0	0	0	0	0	0	0	0	0	0	0	0	0
0	0	0	0	0	0	0	0	0	0	0	0	0	0	0	0	0	0	0	0	0	0	0	0	0	0	0	0	0	0	0
0	0	0	0	0	0	0	0	0	0	0	0	0	0	0	0	0	0	0	0	0	0	0	0	0	0	0	0	0	0	0
0	0	0	0	0	0	0	0	0	0	0	0	0	0	0	0	0	0	0	0	0	0	0	0	0	0	0	0	0	0	0
0	0	0	0	0	0	0	0	0	0	0	0	0	0	0	0	0	0	0	0	0	0	0	0	0	0	0	0	0	0	0
0	0	0	0	0	0	0	0	0	0	0	0	0	0	0	0	0	0	0	0	0	0	0	0	0	0	0	0	0	0	0
0	0	0	0	0	0	0	0	0	0	0	0	0	0	0	0	0	0	0	0	0	0	0	0	0	0	0	0	0	0	0
0	0	0	0	0	0	0	0	0	0	0	0	0	0	0	0	0	0	0	0	0	0	0	0	0	0	0	0	0	0	0
0	0	0	0	0	0	0	0	0	0	0	0	0	0	0	0	0	0	0	0	0	0	0	0	0	0	0	0	0	0	0
0	0	0	0	0	0	0	0	0	0	0	0	0	0	0	0	0	0	0	0	0	0	0	0	0	0	0	0	0	0	0
0	0	0	0	0	0	0	0	0	0	0	0	0	0	0	0	0	0	0	0	0	0	0	0	0	0	0	0	0	0	0
0	0	0	0	0	0	0	0	0	0	0	0	0	0	0	0	0	0	0	0	0	0	0	0	0	0	0	0	0	0	0
0	0	0	0	0	0	0	0	0	0	0	0	0	0	0	0	0	0	0	0	0	0	0	0	0	0	0	0	0	0	0
0	0	0	0	0	0	0	0	0	0	0	0	0	0	0	0	0	0	0	0	0	0	0	0	0	0	0	0	0	0	0
0	0	0	0	0	0	0	0	0	0	0	0	0	0	0	0	0	0	0	0	0	0	0	0	0	0	0	0	0	0	0
0	0	0	0	0	0	0	0	0	0	0	0	0	0	0	0	0	0	0	0	0	0	0	0	0	0	0	0	0	0	0
0	0	0	0	0	0	0	0	0	0	0	0	0	0	0	0	0	0	0	0	0	0	0	0	0	0	0	0	0	0	0
0	0	0	0	0	0	0	0	0	0	0	0	0	0	0	0	0	0	0	0	0	0	0	0	0	0	0	0	0	0	0
0	0	0	0	0	0	0	0	0	0	0	0	0	0	0	0	0	0	0	0	0	0	0	0	0	0	0	0	0	0	0
0	0	0	0	0	0	0	0	0	0	0	0	0	0	0	0	0	0	0	0	0	0	0	0	0	0	0	0	0	0	0
0	0	0	0	0	0	0	0	0	0	0	0	0	0	0	0	0	0	0	0	0	0	0	0	0	0	0	0	0	0	0
0	0	0	0	0	0	0	0	0	0	0	0	0	0	0	0	0	0	0	0	0	0	0	0	0	0	0	0	0	0	0
0	0	0	0	0	0	0	0	0	0	0	0	0	0	0	0	0	0	0	0	0	0	0	0	0	0	0	0	0	0	0
0	0	0	0	0	0	0	0	0	0	0	0	0	0	0	0	0	0	0	0	0	0	0	0	0	0	0	0	0	0	0
0	0	0	0	0	0	0	0	0	0	0	0	0	0	0	0	0	0	0	0	0	0	0	0	0	0	0	0	0	0	0
0	0	0	0	0	0	0	0	0	0	0	0	0	0	0	0	0	0	0	0	0	0	0	0	0	0	0	0	0	0	0
0	0	0	0	0	0	0	0	0	0	0	0	0	0	0	0	0	0	0	0	0	0	0	0	0	0	0	0	0	0	0
0	0	0	0	0	0	0	0	0	0	0	0	0	0	0	0	0	0	0	0	0	0	0	0	0	0	0	0	0	0	0
0	0	0	0	0	0	0	0	0	0	0	0	0	0	0	0	0	0	0	0	0	0	0	0	0	0	0	0	0	0	0
0	0	0	0	0	0	0	0	0	0	0	0	0	0	0	0	0	0	0	0	0	0	0	0	0	0	0	0	0	0	0
0	0	0	0	0	0	0	0	0	0	0	0	0	0	0	0	0	0	0	0	0	0	0	0	0	0	0	0	0	0	0
0	0	0	0	0	0	0	0	0	0	0	0	0	0	0	0	0	0	0	0	0	0	0	0	0	0	0	0	0	0	0
0	0	0	0	0	0	0	0	0	0	0	0	0	0	0	0	0	0	0	0	0	0	0	0	0	0	0	0	0	0	0
0	0	0	0	0	0	0	0	0	0	0	0	0	0	0	0	0	0	0	0	0	0	0	0	0	0	0	0	0	0	0
0	0	0	0	0	0	0	0	0	0	0	0	0	0	0	0	0	0	0	0	0	0	0	0	0	0	0	0	0	0	0
0	0	0	0	0	0	0	0	0	0	0	0	0	0	0	0	0	0	0	0	0	0	0	0	0	0	0	0	0	0	0
0	0	0	0	0	0	0	0	0	0	0	0	0	0	0	0	0	0	0	0	0	0	0	0	0	0	0	0	0	0	0
0	0	0	0	0	0	0	0	0	0	0	0	0	0	0	0	0	0	0	0	0	0	0	0	0	0	0	0	0	0	0
0	0	0	0	0	0	0	0	0	0	0	0	0	0	0	0	0	0	0	0	0	0	0	0	0	0	0	0	0	0	0
0	0	0	0	0	0	0	0	0	0	0	0	0	0	0	0	0	0	0	0	0	0	0	0	0	0	0	0	0	0	0
0	0	0	0	0	0	0	0	0	0	0	0	0	0	0	0	0	0	0	0	0	0	0	0	0	0	0	0	0	0	0
0	0	0	0	0	0	0	0	0	0	0	0	0	0	0	0	0	0	0	0	0	0	0	0	0	0	0	0	0	0	0
0	0	0	0	0	0	0	0	0	0	0	0	0	0	0	0	0	0	0	0	0	0	0	0	0	0	0	0	0	0	0
0	0	0	0	0	0	0	0	0	0	0	0	0	0	0	0	0	0	0	0	0	0	0	0	0	0	0	0	0	0	0
0	0	0	0	0	0	0	0	0	0	0	0	0	0	0	0	0	0	0	0	0	0	0	0	0	0	0	0	0	0	0
[truncated: 1,000 more rows]
