# Supplementary material for: A modified shuffled frog leaping algorithm with inertia weight
Source: Sci Rep. 2024 Feb 20;14:4146. doi: 10.1038/s41598-024-51306-1 (PMC11224354; doi:10.1038/s41598-024-51306-1)
Supplement: Supplementary file 1 — Supplementary Information. [file 41598_2024_51306_MOESM1_ESM.zip › data/F2/MSFLA_L_6.xls]

## Sheet: Sheet1
0.064761	-0.119637	0.199798	0.249244	-0.094243	0.127766	-0.113482	-0.00707277	0.523018	0.362234	-0.0633641	0.667295	0.139532	0.94396	0.11015	-0.514194	0.0853013	-0.145079	-0.328876	0.12557	0.0240961	-0.349474	-0.170949	0.198083	0.0365077	-0.253776	0.0108241	-0.0235982	-0.220983	0.249351	6.52222
0.0013777	-0.0422036	-0.0325923	-0.0188432	-0.0290234	-0.0208354	-0.00384983	0.0232488	0.0358552	0.0665333	0.00626926	-0.00302709	-0.00762632	-0.00117536	0.0290018	0.000999282	-0.0582167	0.00503797	0.0249453	0.0111634	-0.00392943	-0.00956409	0.0286054	-0.00825182	0.0556199	-0.0134339	0.017623	0.000239842	-0.00175768	0.00762225	0.568473
0.000697308	4.99133e-05	0.00183646	0.000412626	-0.000134808	-0.00194883	6.71419e-05	-0.00036664	-0.00107869	0.0068595	-0.00340787	0.00426792	0.000720294	-0.000194412	0.00013498	-0.000193723	-0.000890515	-0.00167772	0.00139418	-0.000646533	-7.73591e-05	0.000514405	-0.00151803	-0.00532387	0.00168454	0.00125779	-3.37318e-05	0.000731535	-0.000854906	-0.00429359	0.0432698
-1.28315e-06	0.000191469	0.000470437	0.000289573	-1.33528e-05	5.24825e-05	-3.36484e-05	-7.05011e-05	6.24036e-05	0.000127334	-6.65473e-05	0.000273815	2.21779e-05	-1.67194e-05	5.32125e-05	-0.000141789	5.78215e-05	0.000194189	-4.25313e-05	2.62383e-05	-0.000199903	0.000226806	6.49422e-05	-3.78083e-05	-1.00324e-05	0.000221258	6.25826e-05	-5.49127e-05	5.12751e-05	0.00011553	0.00325258
-3.41078e-06	-3.75809e-05	-1.32989e-05	-2.20901e-05	2.18603e-05	1.16347e-05	-2.35091e-05	-2.18671e-05	9.04601e-06	1.05372e-05	-2.06275e-05	-0.000113067	7.93043e-08	-2.29414e-05	1.54024e-05	4.14261e-05	8.50771e-06	-1.67075e-05	1.12511e-07	-1.35588e-06	3.44709e-05	4.20219e-05	-7.76734e-06	-4.1224e-06	-3.18467e-06	1.34939e-05	-6.67353e-07	-4.2369e-06	-4.33138e-06	2.98688e-06	0.000532346
-1.36554e-05	-1.34452e-06	-4.1462e-08	1.61035e-06	9.36862e-07	-1.29407e-06	-3.81747e-06	8.79657e-06	5.35929e-08	-3.58709e-08	2.73399e-06	-4.96447e-07	5.85722e-07	1.67632e-07	-2.85193e-07	-4.25958e-07	-2.95852e-06	-7.50533e-07	-2.30267e-06	4.58088e-07	3.79032e-07	-6.80979e-07	7.12168e-07	3.53579e-07	7.27487e-07	-1.18166e-06	5.72361e-07	1.11516e-06	-2.65869e-07	2.6859e-07	4.90078e-05
1.81809e-07	-7.63423e-08	3.09844e-08	3.06043e-08	5.7299e-09	-3.47767e-08	1.19848e-07	-3.94064e-08	-6.64698e-09	-1.01827e-07	-5.65459e-09	-6.89547e-08	-9.50435e-08	2.49371e-08	4.94059e-08	-2.79665e-07	-2.51839e-07	2.43967e-07	1.4597e-08	-3.3798e-07	2.51892e-08	-7.55197e-08	-2.22319e-07	1.12552e-08	4.16705e-08	-4.72515e-08	-3.34375e-08	5.45576e-07	5.11716e-08	5.67276e-08	3.11014e-06
-1.28455e-08	1.08036e-09	-3.3182e-09	2.6918e-09	2.45195e-10	-4.17101e-10	-1.18834e-08	-1.13226e-08	-1.43014e-09	-7.91751e-10	-5.75924e-09	7.00905e-09	2.36995e-08	-2.09807e-08	-2.97903e-09	2.61569e-11	1.47049e-08	2.41897e-08	2.77789e-08	-2.8377e-09	6.19682e-09	7.5922e-09	-2.86188e-09	-1.0028e-08	-4.08779e-08	8.15589e-09	2.07567e-08	-6.65012e-09	1.20245e-09	-3.92787e-08	3.19591e-07
5.77467e-10	-5.57544e-10	1.32186e-09	-5.71158e-09	1.42675e-11	3.40175e-10	9.24236e-11	-1.02702e-09	1.31653e-09	6.69313e-10	-2.49417e-09	1.55264e-11	-8.9239e-10	5.87633e-11	7.52471e-10	5.66199e-11	4.10019e-10	9.78517e-10	1.19512e-09	-5.08825e-10	7.22188e-10	-1.77298e-10	1.12505e-11	-1.24885e-09	-2.57498e-10	2.05496e-11	1.11783e-09	2.36627e-10	-1.05303e-09	2.64568e-09	2.64814e-08
1.95347e-11	1.21499e-11	7.35832e-11	5.23237e-11	1.80393e-11	2.09124e-11	1.25749e-10	-2.00825e-11	-6.77429e-11	-2.10633e-11	-2.99066e-10	-5.06806e-10	-1.91671e-10	1.20259e-11	-6.3099e-11	5.50528e-11	-5.1782e-11	4.24112e-12	2.67449e-11	2.09643e-10	-9.33817e-11	-2.98863e-11	-1.16657e-10	1.5436e-10	4.83072e-11	-3.76842e-11	-4.11733e-10	-1.95852e-11	-5.40297e-11	-5.36509e-11	2.87059e-09
-7.74554e-12	6.57594e-12	-3.36477e-12	1.61451e-13	-3.07819e-12	-1.2908e-11	-8.2503e-13	1.40851e-12	2.97257e-12	-8.8773e-12	2.18336e-13	-6.81746e-12	-1.76057e-12	-4.15321e-12	1.12241e-12	2.70414e-12	6.06969e-12	2.27595e-14	-1.31693e-11	-1.13329e-12	-1.20782e-11	2.62756e-11	-3.12113e-11	6.02612e-12	-1.593e-11	1.7756e-12	9.76009e-12	-3.49824e-11	3.48036e-12	-2.55668e-12	2.29165e-10
2.32992e-13	1.57104e-12	3.99003e-13	-1.15779e-13	2.09818e-12	1.63927e-12	1.41587e-13	-3.47624e-13	4.16484e-13	-4.07238e-13	7.60757e-13	-3.06871e-13	5.23585e-13	5.73151e-13	-2.25681e-12	-2.74713e-14	1.61902e-12	5.93283e-13	-4.29417e-13	3.39106e-12	-7.94135e-14	-2.24713e-13	9.26584e-13	-1.11389e-13	-1.63723e-13	1.27255e-12	4.19705e-14	2.7426e-14	2.57e-13	9.39036e-14	2.10493e-11
-2.76184e-14	4.17449e-14	-2.1462e-14	5.53232e-14	8.73534e-14	2.99549e-14	-7.82554e-14	-5.89986e-14	6.85311e-15	1.96551e-13	-2.03145e-14	1.05079e-14	-6.43788e-16	1.91559e-13	5.47439e-14	8.53742e-14	-2.06279e-14	1.2365e-14	1.95178e-13	-1.29963e-14	1.20878e-14	3.66682e-14	9.78841e-15	-3.21043e-14	2.18379e-13	5.99887e-14	-8.77612e-15	-3.79929e-14	-9.69018e-15	1.01146e-14	1.64402e-12
-3.14247e-14	-6.64773e-15	6.48774e-15	1.6205e-14	5.16513e-15	-5.28291e-16	-1.30391e-15	8.08483e-16	-3.23076e-15	1.23635e-14	6.53719e-16	-3.00297e-15	1.08034e-14	-2.06838e-15	-1.26453e-15	-5.84264e-15	-7.49578e-16	-1.41167e-15	-8.91983e-15	-6.44718e-15	-3.12598e-15	-9.86918e-16	6.4609e-16	-2.88111e-15	-1.38857e-14	1.64914e-15	-3.51075e-15	2.10232e-15	-9.29747e-17	1.97055e-15	1.56181e-13
2.77444e-15	-3.99546e-16	7.18541e-16	-8.98807e-17	-5.07438e-16	-1.69397e-16	5.04385e-16	-3.47233e-16	-6.22634e-16	-6.47628e-17	3.04919e-18	3.06715e-17	-2.88546e-16	-5.76586e-16	8.11614e-16	1.48008e-16	9.18385e-16	7.35711e-16	-3.40138e-17	2.54716e-16	-1.17654e-15	-2.07613e-16	2.07285e-15	6.00124e-17	8.82989e-16	2.24018e-17	-8.1599e-17	-2.94822e-17	2.48669e-17	2.66679e-15	1.72247e-14
-9.07002e-17	-4.56103e-17	-5.41348e-17	-2.98272e-18	3.63521e-18	-4.04641e-18	-2.26721e-17	-3.76106e-17	-3.66116e-17	6.60447e-17	-4.60687e-17	3.1154e-17	-1.61185e-16	-2.9115e-18	-2.76725e-16	2.60534e-17	-8.17522e-17	2.62904e-17	3.88822e-18	-9.77938e-17	2.3437e-18	-1.21192e-18	-1.03901e-16	5.56674e-18	-2.76234e-19	1.51668e-17	1.95713e-17	1.00932e-16	7.32119e-17	-6.83396e-17	1.50839e-15
-2.56637e-18	6.08821e-18	1.52732e-19	2.24531e-18	2.29256e-19	-6.28355e-18	1.3528e-18	1.25153e-18	-8.83224e-18	3.28873e-19	-2.0415e-19	3.65708e-18	3.54645e-18	1.40283e-18	3.61596e-18	-2.91322e-18	3.12216e-19	-4.67216e-18	-1.92539e-18	-1.79167e-18	-2.17778e-18	-4.05678e-17	-5.29982e-18	-5.08225e-18	-6.13187e-18	-8.05695e-19	-2.24672e-17	5.4542e-18	-4.38905e-19	4.65511e-19	1.42263e-16
-1.17467e-18	6.0776e-20	6.11566e-20	1.28523e-19	7.10744e-20	1.03876e-18	3.5845e-19	7.71089e-19	-7.52382e-20	3.1695e-18	9.51727e-20	1.26389e-19	1.53053e-18	-2.12232e-19	-1.55142e-19	-3.42555e-20	-1.55222e-19	-4.93993e-19	2.01122e-19	1.06513e-19	-2.03148e-19	3.43429e-19	1.30671e-18	-1.86375e-21	2.60844e-19	8.15802e-19	4.85719e-19	2.66004e-19	2.43474e-20	2.53423e-20	1.3753e-17
-6.47012e-21	-2.17883e-20	-2.01401e-20	1.06242e-19	3.02429e-20	6.66691e-21	-4.20908e-21	7.87003e-21	-1.63742e-20	5.33518e-21	-6.47202e-22	1.58584e-20	-6.06914e-21	7.47923e-22	-2.57928e-21	-2.30689e-20	2.2021e-20	-7.25295e-20	-1.78555e-20	-2.48888e-19	4.54375e-20	1.34953e-20	2.06908e-20	2.10253e-20	1.35574e-21	-7.19609e-21	-1.39517e-20	6.99943e-20	-2.49314e-20	-6.31301e-20	9.16812e-19
8.05744e-22	1.15449e-21	5.57335e-22	-2.82972e-21	-9.11395e-21	-2.391e-22	4.29256e-21	2.28282e-21	4.69376e-21	3.65177e-21	-2.77217e-21	9.03482e-21	-4.15289e-22	-1.51334e-20	3.24773e-21	-4.68277e-21	1.20752e-22	1.30111e-22	1.97873e-21	-7.71245e-22	-4.88854e-21	6.19774e-21	2.37783e-21	2.32112e-22	-1.99107e-22	-1.39047e-21	-1.85558e-21	5.02519e-22	3.40941e-21	-4.15825e-22	8.93774e-20
4.09915e-22	-7.94817e-23	-3.98219e-23	2.23131e-22	-4.86333e-22	3.82687e-22	2.17224e-22	1.21288e-22	-2.52513e-22	3.35884e-22	-1.24364e-22	-2.28871e-22	1.44551e-22	-2.09282e-22	-9.1596e-23	4.41785e-23	-4.6984e-22	5.78848e-23	5.0079e-22	-8.23517e-23	5.45361e-23	2.12714e-22	2.43252e-22	9.59999e-22	8.75112e-23	1.30255e-22	-5.61766e-22	-2.89604e-22	-3.04347e-22	-1.60139e-23	7.36199e-21
-5.10634e-24	-5.46765e-23	9.02439e-24	-3.6073e-24	-2.0754e-23	-6.85439e-25	-5.55141e-24	5.58978e-23	9.07718e-24	3.40626e-23	-4.17354e-24	3.72601e-23	3.75195e-23	-1.64613e-25	1.72229e-23	5.13383e-24	-1.01814e-22	-3.3203e-25	1.86065e-23	-1.26666e-23	-2.57736e-23	-4.10263e-24	9.38846e-24	3.71973e-23	-1.3728e-23	2.49336e-23	8.81751e-24	-7.55791e-24	-4.68608e-24	-3.69308e-24	5.73215e-22
8.14224e-25	7.86869e-24	4.05985e-25	-4.53465e-24	-3.76359e-24	-4.8992e-25	-7.40681e-26	-5.05546e-24	7.1877e-25	1.19596e-24	5.44278e-26	-2.0966e-24	-5.01152e-25	-4.0306e-24	-5.06201e-24	-7.63074e-25	-9.19267e-25	-2.58058e-24	7.06667e-25	4.14092e-25	-2.52936e-24	2.58357e-25	3.71806e-24	-3.72933e-24	4.24449e-25	3.7417e-24	2.27708e-24	-1.97161e-24	-1.56607e-24	-4.62957e-24	6.68954e-23
-1.94502e-25	1.13659e-25	2.66532e-27	-1.4226e-25	2.67796e-25	-6.02792e-26	-7.96791e-26	-6.41366e-28	9.82636e-26	2.10045e-25	-4.14891e-26	3.78746e-25	-9.56999e-25	-1.09275e-25	-1.42001e-25	8.60017e-27	-2.5337e-25	-6.64001e-26	-3.37579e-26	8.70739e-26	2.71901e-26	-1.71377e-25	-9.30258e-25	1.18769e-25	-6.52073e-25	-8.11123e-25	-2.46821e-25	3.43261e-26	9.27747e-26	3.47995e-25	6.68021e-24
-5.88472e-27	3.61547e-26	4.82161e-28	1.10971e-25	2.9894e-26	1.93345e-26	-5.09485e-27	5.42961e-27	-1.11804e-26	4.8036e-27	-7.33854e-27	3.39392e-27	-1.86962e-27	-2.69639e-27	-3.28428e-26	2.35464e-27	4.28376e-26	1.02308e-27	-9.1336e-27	4.75942e-27	-1.92149e-26	1.25598e-26	-1.92657e-26	-3.79501e-26	-1.69816e-26	-7.57112e-27	1.64215e-26	-5.64219e-27	-1.71827e-26	1.51294e-26	5.05398e-25
-1.52297e-28	7.01433e-28	1.29602e-27	-6.65032e-27	1.72878e-27	-1.00183e-27	2.96617e-27	1.95238e-27	2.81437e-27	-3.52671e-28	-3.67358e-28	1.09964e-27	2.5638e-27	-1.36907e-27	-1.15517e-27	-8.21716e-29	-2.03088e-28	4.29291e-27	-6.26764e-28	-1.13684e-27	-3.89926e-28	-1.50478e-28	2.75042e-27	3.40655e-30	2.45288e-27	7.04659e-27	7.13867e-29	1.15073e-27	2.89664e-27	-1.83583e-28	4.96091e-26
5.66093e-29	2.59999e-29	-2.6323e-29	-5.63656e-29	-8.4742e-29	5.87588e-28	7.65064e-29	2.51748e-28	-4.83827e-30	-6.66563e-29	-4.03098e-29	-3.718e-28	-6.71519e-30	-1.5104e-29	2.62674e-29	-1.42487e-28	-2.50328e-28	-4.92495e-30	-2.15581e-29	-6.28331e-29	-1.12559e-28	-9.3956e-31	1.85099e-28	1.57942e-29	-2.56639e-28	-2.16721e-28	-1.95729e-28	-1.24932e-28	-9.87934e-29	-2.05599e-28	3.59251e-27
1.86604e-30	1.10674e-29	-8.44485e-30	1.68581e-29	-1.54908e-29	8.84827e-30	6.1805e-30	-8.969e-30	-8.57671e-31	-6.1502e-30	-2.48969e-29	-4.43165e-29	5.7292e-30	-1.26018e-30	1.27717e-29	-5.68174e-30	-2.18581e-29	-7.15518e-30	3.22212e-30	-2.49763e-29	-5.42365e-30	1.57217e-29	-1.87005e-29	-8.56454e-33	-1.10504e-29	-1.91763e-29	-5.92961e-30	2.03966e-29	6.65385e-30	1.85481e-29	3.5821e-28
-2.57339e-30	-1.09233e-30	-1.23905e-30	-1.0723e-30	6.47658e-31	1.48277e-31	1.66874e-30	-7.11875e-31	4.1942e-32	-7.70404e-31	-1.76813e-31	1.71205e-31	1.41829e-30	6.34605e-30	-7.36364e-31	-1.51034e-30	3.92853e-31	-3.34769e-31	4.32866e-30	7.04879e-31	-5.57086e-30	-5.24683e-31	1.9672e-31	4.31615e-30	-1.41662e-31	-1.62411e-30	-2.02027e-31	4.98655e-31	-3.19161e-31	-2.4935e-30	4.19737e-29
-4.42129e-32	-2.05988e-31	1.44535e-31	-5.55606e-33	4.02968e-32	-6.70369e-32	2.48384e-31	4.04543e-32	-2.04897e-31	3.26453e-31	6.63385e-32	-2.94843e-32	-1.68994e-31	1.29311e-32	1.15826e-31	2.07868e-31	4.04593e-31	-3.62928e-32	1.66988e-31	2.17072e-31	-1.66062e-32	2.99446e-31	-2.16687e-32	-1.19864e-31	2.66731e-32	1.13569e-32	7.99621e-33	-6.23977e-33	-1.45056e-31	-1.01204e-31	3.51031e-30
8.50856e-33	-4.94428e-33	-2.02831e-33	1.2591e-32	-7.65572e-33	4.89797e-33	1.2947e-32	-5.8124e-33	6.12056e-34	-6.12165e-33	-6.34641e-33	7.90098e-33	5.11718e-33	-1.95833e-33	1.86163e-33	1.48381e-32	-9.10119e-34	-2.61465e-33	3.01321e-33	-7.30744e-33	1.05341e-32	-7.58297e-33	-8.17422e-33	-2.33733e-33	2.08366e-33	5.8736e-33	1.32783e-33	-7.7155e-33	-4.06798e-33	3.11692e-33	1.70801e-31
1.08687e-33	-4.44995e-34	-9.48886e-34	-1.24459e-33	-7.05684e-34	-1.29363e-33	-2.36336e-33	3.51491e-33	6.0971e-35	1.30595e-33	-1.7639e-33	5.17593e-36	-1.2509e-34	-7.51848e-34	7.39343e-34	-5.56289e-34	-1.13675e-34	-2.24436e-34	6.71229e-34	-1.04122e-33	1.2015e-33	-3.48977e-34	-5.81544e-34	3.37918e-33	-1.14043e-33	-1.213e-33	-5.4073e-34	1.46862e-33	5.62919e-33	3.67695e-34	3.48329e-32
-1.96443e-35	-1.62877e-35	-1.33442e-34	6.46578e-36	2.58536e-35	-1.62499e-35	3.8344e-35	-1.14139e-34	-4.1162e-36	-1.98231e-34	-1.42588e-34	-1.07853e-34	4.1972e-34	1.55924e-34	-9.71655e-35	3.62809e-35	-1.10004e-35	-1.0818e-34	3.0482e-34	-5.55441e-35	-1.81094e-35	-5.90267e-36	2.86556e-36	-3.25988e-35	9.00649e-35	-2.40326e-35	-3.01195e-35	-8.65169e-36	3.07464e-35	-1.51794e-35	2.27012e-33
-1.46733e-36	1.96524e-36	1.34158e-36	-4.77678e-36	-5.45299e-36	3.59925e-36	2.83309e-36	9.8146e-37	-2.66856e-36	-3.75797e-36	-1.16531e-35	4.15485e-36	5.24181e-36	-1.04142e-35	-1.36856e-37	-1.66036e-36	-1.00077e-35	-1.72213e-35	-1.99608e-35	4.77867e-36	-2.88266e-35	4.61561e-36	1.674e-36	-1.54933e-35	1.01095e-35	-4.53203e-36	1.58195e-35	8.62338e-36	7.83073e-36	1.72056e-36	2.13319e-34
1.50284e-37	1.6577e-37	-5.26936e-37	4.69865e-37	1.11572e-37	-4.27896e-37	5.31202e-37	2.68295e-36	3.30418e-37	1.15645e-37	3.9127e-37	1.49418e-37	-1.70182e-36	1.09409e-37	1.52172e-37	1.91236e-37	-4.40618e-37	1.10252e-37	1.7793e-37	4.93514e-37	1.12076e-37	-2.83903e-37	3.32964e-39	-8.05422e-38	9.85906e-38	-1.55883e-37	8.86399e-37	-6.24234e-36	-4.3894e-37	-1.95712e-37	1.79279e-35
-3.3352e-38	2.25336e-39	1.40162e-38	6.51619e-38	-1.39583e-38	-5.83214e-38	5.80216e-38	6.35551e-39	8.92696e-38	-9.76188e-38	-5.80562e-38	-6.7433e-39	-4.96445e-37	-4.8173e-38	3.47309e-39	-1.06807e-38	-1.45167e-38	-2.7274e-38	-1.1893e-38	3.6697e-38	7.46689e-38	1.63592e-38	-1.12643e-38	-1.69726e-38	-2.78322e-38	2.85824e-38	-1.03128e-37	6.9662e-38	-8.80568e-38	-6.4816e-38	1.65362e-36
1.07439e-39	5.94666e-39	7.23996e-40	-1.01407e-38	7.62945e-39	1.63948e-39	-1.61434e-39	-1.13833e-38	-1.24445e-39	1.07067e-38	-2.3608e-39	2.77842e-39	2.96219e-39	-1.25251e-39	-2.65611e-39	-4.47105e-39	-1.11908e-39	-2.23545e-39	-6.56238e-39	6.59993e-40	1.30751e-40	-1.82644e-38	-3.69888e-39	9.46263e-40	1.50918e-39	4.26233e-38	-1.96442e-38	7.83105e-40	-1.3176e-39	4.60828e-39	1.72687e-37
-2.09354e-40	-1.27037e-40	-2.72814e-40	-1.62935e-40	4.27192e-40	3.48692e-40	-3.93108e-40	-2.92203e-40	-1.97617e-40	5.24287e-40	2.90327e-40	-2.55424e-40	1.72856e-40	-3.34424e-40	1.14248e-40	5.27555e-42	-1.4843e-39	-1.42549e-40	8.98508e-41	4.10142e-40	-1.81464e-41	-4.58273e-40	-1.58001e-39	2.2585e-40	-8.72163e-41	-3.94596e-40	-1.92486e-40	-3.74134e-39	8.76242e-40	-9.98432e-41	1.39286e-38
-2.71678e-41	6.45542e-41	-7.49839e-42	5.94281e-41	1.46017e-41	-6.17499e-41	-2.20969e-41	-2.84014e-41	-1.55804e-41	4.59912e-41	2.06455e-42	-8.87065e-42	-2.85084e-41	-2.46429e-41	6.56078e-41	4.22485e-41	7.68119e-41	7.62352e-41	-5.5234e-42	-1.44708e-41	8.46307e-41	2.2605e-41	1.70906e-41	-3.92234e-42	6.56087e-42	-2.1212e-41	-1.79056e-40	-6.77006e-42	1.14115e-41	-9.9607e-41	1.14492e-39
-5.84842e-44	-1.5118e-42	-9.09136e-43	-4.34692e-43	1.0918e-42	-1.97391e-42	-5.99089e-43	1.9206e-42	-1.44401e-43	-7.93615e-44	1.29725e-41	6.13978e-42	-1.76088e-42	1.69623e-42	7.33e-42	-1.91692e-42	-3.12144e-43	2.19272e-41	4.47237e-42	6.43594e-42	1.01594e-42	1.67466e-43	-4.31125e-42	6.58016e-42	2.46667e-43	1.81626e-43	1.69939e-41	-1.44419e-43	-4.27501e-43	-1.23445e-41	1.16101e-40
9.24513e-44	1.05388e-43	6.6623e-43	1.54976e-43	3.00434e-44	-8.46039e-43	2.50691e-42	-4.70658e-45	-3.84526e-43	-2.00463e-44	2.20827e-43	3.33558e-43	-1.48974e-42	-4.66301e-43	-2.02288e-43	-2.77695e-43	-5.53077e-43	3.08431e-43	-1.61169e-43	-1.22526e-43	3.073e-43	2.30762e-43	-1.43762e-43	-9.60199e-43	5.91846e-43	1.28504e-43	-4.79713e-44	2.54191e-44	-7.61022e-43	6.57442e-43	1.28012e-41
-1.17578e-44	1.98757e-45	1.35272e-44	-2.03712e-44	8.15835e-45	-2.17634e-44	1.9244e-44	-2.87654e-44	-1.43112e-44	-1.69934e-44	-1.32707e-43	2.43254e-44	4.81008e-45	3.16467e-45	-6.29229e-44	2.73584e-44	5.42071e-44	-5.67917e-44	1.41552e-43	-1.8368e-44	-6.15623e-45	-9.89004e-44	-4.73173e-45	2.89604e-44	9.56011e-45	-8.83446e-45	-6.45361e-46	7.12764e-45	2.43892e-45	3.80054e-45	8.54242e-43
8.17881e-46	3.06471e-46	-3.226e-45	-1.02708e-45	-2.50811e-45	-3.04507e-45	-4.74987e-45	-2.85275e-45	-1.47194e-45	6.50897e-46	-7.8901e-46	-7.71406e-46	-4.11159e-45	1.46245e-45	-1.81587e-45	-6.86096e-46	-3.17342e-45	-2.0416e-45	2.97278e-46	-3.74247e-47	-3.49906e-45	3.91068e-45	-2.47195e-45	6.99074e-46	-4.21743e-45	-8.7085e-45	-3.61921e-45	2.18626e-45	5.41693e-45	-3.55251e-47	7.06069e-44
-2.83511e-46	-6.09384e-47	-1.37346e-46	-2.04303e-46	3.08467e-46	-3.62344e-46	6.78768e-47	1.8496e-46	-9.20545e-46	1.02312e-46	-7.16595e-47	-7.27183e-48	-1.62297e-48	3.66136e-46	-5.26236e-46	1.18117e-46	-7.56257e-47	6.35364e-47	6.15582e-47	-2.02357e-46	4.31319e-46	2.25662e-46	1.03913e-46	-5.65927e-46	2.28773e-46	-7.23148e-46	3.38242e-46	6.67175e-47	-1.76838e-46	-1.55137e-47	7.00278e-45
1.30177e-47	3.07242e-47	2.72424e-47	-1.97313e-48	-3.79276e-47	-3.1921e-47	1.11176e-47	5.03702e-48	1.46402e-47	2.05711e-47	3.61711e-48	8.03575e-48	2.21051e-48	1.43993e-47	-1.07847e-47	9.57097e-48	-1.20561e-47	5.10345e-48	3.51797e-47	1.56067e-47	3.07907e-48	-8.62298e-48	-2.69049e-47	2.82971e-47	-2.77153e-47	3.20908e-47	1.10844e-47	4.2984e-47	-9.3145e-48	-2.27384e-47	5.23568e-46
2.12622e-49	-9.97118e-50	-4.16646e-48	-3.77296e-48	-7.31741e-48	6.87435e-49	-1.01701e-48	-3.64557e-49	2.31552e-48	2.27086e-48	-5.92761e-49	2.90636e-48	-2.71537e-48	-2.64321e-49	2.50178e-48	2.00367e-48	-2.19081e-48	-5.10593e-49	-8.65551e-49	-1.11255e-48	-3.92549e-48	7.99341e-49	-5.2635e-49	7.15049e-49	-2.39078e-48	-4.17715e-49	5.89417e-48	1.69668e-50	-1.11067e-48	-2.13062e-48	5.58155e-47
-9.42417e-49	-1.34246e-49	-1.15323e-49	6.42509e-50	5.15529e-51	-3.07951e-50	1.18442e-49	3.5265e-49	-1.59242e-49	6.01044e-50	3.03767e-50	-1.76467e-50	1.21081e-49	-5.57895e-50	8.87754e-50	3.52783e-49	-6.66837e-50	2.4163e-49	-2.35136e-49	7.80616e-50	1.05366e-49	3.32616e-49	-2.70527e-50	1.6318e-49	-4.29182e-49	2.97815e-49	-1.90976e-50	-3.0715e-49	9.28951e-49	5.33234e-50	5.93432e-48
-5.1978e-50	5.95416e-51	6.74598e-51	-8.03091e-51	7.01364e-51	2.15214e-51	9.00579e-51	-3.97465e-52	-1.07498e-51	8.28037e-51	-6.61694e-51	1.03492e-50	-2.35517e-50	-5.10408e-51	-1.39418e-50	-3.14709e-51	-8.3817e-51	7.73527e-52	-1.22191e-50	-3.03153e-52	-4.5789e-51	1.74383e-50	8.37501e-51	-4.39818e-51	1.57599e-49	-1.34672e-50	9.55877e-52	-3.01875e-50	2.3687e-51	-3.22576e-51	4.27616e-49
-7.54509e-52	-3.72331e-51	7.83781e-52	4.61895e-53	1.53093e-51	1.01154e-50	-9.6493e-52	7.73539e-52	4.20856e-52	-1.04344e-51	1.49815e-51	-8.09569e-52	-1.40601e-51	2.89202e-51	1.17986e-51	-2.71856e-52	-4.4542e-52	-2.62927e-52	1.71465e-52	-1.84051e-51	7.88035e-52	-5.15581e-52	-2.64012e-51	-4.63516e-52	4.35615e-52	-1.04614e-52	1.22457e-51	-1.67428e-52	1.43706e-51	-4.41072e-52	3.91523e-50
-3.09287e-52	-1.30124e-52	8.77857e-53	-3.89664e-52	4.6884e-53	-2.44805e-53	-3.79012e-53	1.18327e-52	-8.07708e-53	3.19924e-52	-1.34785e-52	1.16093e-52	1.06638e-52	-1.72402e-52	5.87293e-53	1.43086e-52	3.16417e-52	6.74642e-53	1.70422e-53	3.6383e-53	5.14579e-53	1.24692e-52	6.09925e-54	1.58361e-52	2.20675e-52	1.89192e-52	-1.93629e-53	-2.60396e-54	-7.73261e-53	1.76753e-53	3.58163e-51
-1.38068e-54	-3.52948e-54	8.72154e-54	-3.97108e-54	-2.12765e-54	-4.71246e-54	1.25527e-54	-8.85519e-54	-3.3417e-54	5.16181e-54	-1.84015e-53	6.5829e-54	-5.23589e-54	-4.9426e-54	-9.48165e-54	-2.61873e-54	-6.78996e-53	-4.8875e-54	-9.19001e-54	7.14438e-55	-6.06604e-55	8.6003e-55	-5.35691e-56	1.09588e-52	3.60534e-54	-2.84718e-54	-5.5963e-53	-1.49537e-53	-3.41388e-54	-4.94303e-54	3.69846e-52
-4.65495e-55	-2.08865e-54	3.79636e-54	-2.28283e-54	-3.64634e-55	1.30213e-54	-8.76066e-56	-5.90963e-55	-1.43887e-54	-5.95244e-55	-6.22724e-55	-2.01749e-54	-5.51222e-55	1.68621e-54	1.05277e-55	-4.09408e-56	1.51377e-55	-2.67353e-55	-1.8222e-55	-7.70619e-55	4.0931e-55	1.45875e-56	-1.38393e-54	7.60412e-55	-2.35707e-55	5.93601e-55	-8.37158e-55	-2.39793e-55	-1.20104e-53	-3.16685e-55	3.62098e-53
-1.459e-56	-4.29752e-56	-1.05333e-55	-1.0988e-55	7.43221e-56	1.86336e-56	1.35992e-55	-2.24065e-57	-6.01849e-56	1.16554e-56	2.86822e-56	7.50941e-56	6.68015e-56	5.45712e-56	-5.7801e-58	-1.56475e-56	-2.98934e-55	4.99555e-56	1.55373e-55	-5.78534e-56	1.82223e-56	7.92365e-57	-7.08799e-57	-1.18583e-55	-3.156e-56	8.08369e-56	1.36026e-56	-6.18632e-56	1.31246e-56	-7.43387e-56	1.80644e-54
-3.06104e-58	7.91779e-58	7.74613e-57	-1.25527e-57	-3.91965e-58	-3.0938e-57	8.19336e-57	-5.60366e-58	8.22852e-57	-2.13127e-56	3.64072e-57	-3.59822e-57	-5.21627e-57	3.91425e-57	1.2432e-57	6.80556e-57	5.0459e-56	2.56627e-57	5.01484e-57	-9.10358e-57	-1.27503e-56	-1.98035e-57	6.80134e-57	-2.67011e-56	-2.14374e-56	8.5336e-58	-6.96598e-58	-5.70335e-57	1.5817e-59	4.49699e-57	2.24879e-55
-8.70847e-58	5.3271e-58	-1.18529e-58	-5.55018e-58	-3.63978e-59	7.56023e-59	-3.41781e-57	1.00341e-58	-2.41873e-58	-1.98306e-57	1.71828e-59	3.639e-58	3.95098e-58	-3.41691e-58	-1.59518e-58	8.32824e-59	7.11558e-59	4.91074e-59	6.66804e-58	-1.59689e-58	-1.54932e-58	-4.14717e-58	-5.19732e-58	-2.19728e-59	7.93417e-58	-1.31138e-57	-7.96258e-57	-2.41806e-58	-3.4585e-58	6.74862e-58	2.26809e-56
-4.27303e-60	1.71837e-59	2.61622e-59	1.28298e-59	2.22022e-60	3.93493e-59	-5.40908e-59	-1.05908e-59	-1.16436e-59	4.50553e-59	-7.28701e-59	9.98348e-59	1.09501e-58	5.10222e-59	3.34287e-59	-7.25641e-59	7.00454e-59	-8.09214e-59	-4.34508e-60	1.05497e-58	1.77826e-58	-9.23153e-59	2.8319e-58	-1.11633e-58	4.1686e-58	6.89036e-59	4.43681e-60	4.12277e-59	-7.87233e-59	7.88858e-59	2.27743e-57
-2.3908e-61	5.80138e-60	-5.37628e-60	-2.31408e-60	-1.70726e-61	2.15619e-60	-1.38304e-59	3.56985e-61	8.21775e-60	1.83874e-59	-5.10409e-60	1.20104e-59	1.07919e-59	4.63675e-60	-6.19823e-60	-2.75223e-61	-3.36159e-61	2.66089e-60	-1.14143e-60	-5.42342e-63	-6.62417e-60	-5.66179e-61	1.32113e-61	-2.54278e-60	-1.05384e-59	-5.62624e-60	-7.73547e-61	6.18259e-60	7.49434e-60	2.6535e-59	1.67026e-58
-8.6681e-61	-3.85663e-61	-5.18752e-61	2.12948e-60	8.5944e-61	1.5075e-60	-3.86496e-62	-3.12157e-62	-8.67862e-62	2.95e-61	-9.68001e-62	7.72644e-61	-6.80517e-62	1.0902e-61	1.20146e-60	-2.02154e-61	-3.73785e-61	1.74864e-61	6.02404e-61	1.50086e-61	1.65435e-62	3.36677e-62	2.66995e-61	5.33536e-61	3.5868e-61	-1.6869e-63	9.52155e-62	3.57235e-61	-1.18266e-61	-3.36349e-61	1.25887e-59
-6.51501e-62	3.91936e-63	-2.09872e-62	-4.09968e-62	-4.94148e-62	1.62337e-61	4.67833e-62	-2.40126e-62	1.06277e-61	3.27243e-62	2.89529e-62	-2.62673e-62	5.1689e-62	4.32243e-62	-7.40147e-62	-8.7483e-62	4.34601e-62	-5.42227e-62	-3.63786e-62	1.04324e-62	4.47479e-63	-2.44072e-62	1.26488e-61	6.73321e-65	-2.6561e-62	-8.40501e-63	2.15082e-62	9.02315e-62	2.20342e-61	-5.13524e-62	1.58256e-60
-9.38925e-64	1.33635e-63	-2.67855e-63	-1.56808e-63	-3.87218e-63	-8.23452e-63	-1.71629e-62	1.05338e-63	7.29504e-63	-2.4553e-64	-6.91352e-63	7.11693e-63	3.87014e-63	-6.10667e-63	2.58218e-63	-8.20438e-63	-5.40919e-63	-2.63216e-63	-3.99069e-63	-1.9721e-63	-9.03507e-63	7.34075e-64	-4.4308e-63	3.32323e-63	8.0249e-64	-4.46601e-63	1.04415e-62	6.64373e-64	-4.10616e-63	2.70464e-63	1.33892e-61
-6.79203e-64	-4.12718e-64	5.8173e-64	3.51319e-64	1.83643e-64	5.43356e-65	2.94767e-64	2.92936e-64	1.00841e-63	1.60024e-64	7.06706e-64	1.95529e-64	-4.45788e-64	-1.13097e-63	2.66391e-64	2.26624e-64	-3.97809e-64	3.12967e-64	4.10132e-65	1.75728e-66	-4.89214e-64	-3.82272e-64	2.28596e-64	1.48508e-64	-2.90208e-64	-1.09547e-64	-1.99812e-64	-2.03566e-64	-2.36391e-64	2.53282e-64	1.0286e-62
-3.31068e-67	-2.35477e-65	3.30976e-65	-4.01393e-65	8.54075e-66	-2.42468e-65	-8.12892e-66	3.24009e-65	-7.61544e-66	-1.75316e-65	4.00534e-66	2.87154e-65	-2.35593e-65	1.5306e-65	1.70226e-64	5.16749e-65	1.96102e-65	1.57977e-64	9.53751e-65	1.61537e-65	6.6156e-66	1.42447e-65	4.17597e-66	1.7463e-65	-1.49155e-65	8.68807e-65	-1.77215e-65	1.37766e-65	4.19376e-65	-1.54719e-66	9.97462e-64
-1.43992e-66	-9.69347e-66	-1.95609e-66	8.80434e-66	1.462e-68	-2.92247e-66	-1.54958e-66	-4.85469e-66	-2.03534e-67	9.93945e-67	-7.35344e-66	-1.2076e-66	-3.29928e-66	-5.46571e-66	5.13547e-66	-3.2681e-66	-1.32746e-66	1.8864e-66	-1.99325e-67	-6.40988e-69	2.5591e-66	3.79287e-66	-4.83633e-66	-3.97794e-67	3.98954e-66	-9.83502e-67	-1.61835e-66	-6.95637e-67	9.37556e-66	5.40745e-67	9.03713e-65
2.53827e-68	-2.35529e-68	2.31119e-68	3.18483e-67	-1.28407e-67	1.81828e-67	2.29407e-67	-1.86358e-67	-4.14468e-67	-1.42584e-66	-4.46725e-68	-1.19036e-67	-1.62844e-67	1.30375e-67	4.30623e-67	9.53838e-68	3.74859e-67	1.68644e-67	1.54937e-67	-3.27348e-67	4.24044e-67	3.13215e-67	-6.273e-68	-3.24529e-67	-4.66162e-67	-9.02163e-68	8.98749e-68	-5.11983e-68	1.25968e-67	1.57989e-67	7.07149e-66
3.44041e-69	1.36565e-68	1.86108e-68	4.09323e-68	1.48957e-68	1.03872e-68	-1.49572e-70	-1.6716e-68	-2.1826e-69	-9.14614e-69	-5.64747e-69	1.06076e-67	-2.30192e-69	2.71662e-68	-3.73575e-68	-1.125e-68	-3.32371e-68	-3.89201e-69	-7.0391e-69	-9.62675e-69	-2.23565e-68	-9.02693e-69	1.2241e-69	9.60305e-68	-7.42722e-69	1.51275e-68	-1.42075e-68	-6.35537e-69	1.96352e-68	-5.32791e-70	5.65635e-67
5.6794e-69	-9.24663e-70	-6.97062e-70	-7.39822e-69	9.50039e-69	-1.96072e-70	-3.30266e-69	1.01131e-69	3.63373e-69	2.72971e-71	3.57706e-70	7.45636e-69	-5.21867e-69	1.42097e-70	-1.2399e-69	2.10606e-69	3.96956e-70	5.508e-70	6.04334e-69	-1.01286e-69	-1.42881e-70	-1.6135e-70	-6.68054e-70	3.35492e-69	-7.08627e-70	-2.20831e-71	-1.22375e-69	-2.56724e-69	4.30893e-70	-1.52886e-70	6.63283e-68
1.7587e-70	-3.95355e-71	5.27988e-70	5.06444e-70	-6.36533e-72	-1.32369e-70	-6.45084e-72	3.11099e-71	-1.72003e-70	8.68661e-71	-6.12951e-71	1.95182e-70	1.22883e-70	1.57661e-71	-9.28655e-71	9.09925e-70	1.68944e-70	-1.39725e-70	-9.48826e-71	-1.70046e-71	-2.4535e-70	-1.25089e-70	1.77817e-70	2.59272e-70	1.61217e-70	4.84099e-71	2.51204e-70	-1.01479e-69	1.29923e-71	3.62867e-71	5.8359e-69
2.68374e-71	-5.04541e-73	-5.19507e-73	4.31483e-72	-1.22239e-71	-5.0878e-72	-5.69095e-73	1.36924e-71	-7.73573e-72	4.38737e-71	-9.53655e-72	1.36438e-71	-2.78989e-71	1.32364e-71	-1.79467e-71	-3.78652e-72	-9.90219e-72	1.66216e-73	1.8878e-71	-3.03862e-72	8.65043e-72	-1.18911e-71	2.10923e-72	-1.71106e-71	-1.64858e-70	-8.98619e-72	2.96151e-71	2.12697e-71	1.08032e-72	2.16238e-71	5.20587e-70
2.6808e-72	-1.65695e-72	-3.21175e-73	-1.14253e-72	1.84775e-73	2.60407e-72	2.21137e-73	-9.76834e-73	3.11381e-72	6.29923e-72	-1.07548e-72	-5.68978e-72	-2.01039e-72	-1.67452e-73	1.76984e-73	-2.77332e-72	-8.97907e-73	2.77015e-72	-5.22869e-73	9.49843e-73	-3.28293e-72	-3.04654e-73	-1.088e-72	-2.5719e-72	-2.46881e-73	-2.47543e-72	-8.64516e-73	2.89956e-74	2.05036e-72	-5.41683e-73	4.96908e-71
-1.92107e-73	2.40055e-73	1.52829e-73	-8.51156e-75	1.46932e-73	4.40131e-74	-2.31224e-74	-2.02228e-73	-5.02859e-74	-6.86574e-74	1.17245e-73	3.62203e-73	-2.64535e-74	3.53196e-74	5.93733e-73	1.81148e-74	-2.72099e-74	-6.46733e-73	-2.36543e-74	-6.11734e-74	3.07389e-73	-9.38751e-74	2.11081e-73	8.87192e-74	5.63047e-73	4.22869e-73	3.71176e-75	-1.94728e-73	1.388e-74	-1.2478e-73	5.06466e-72
3.26316e-75	-1.3783e-74	-2.82541e-74	-2.05565e-74	4.97348e-75	7.13493e-75	1.21596e-74	-5.99345e-75	-5.69711e-75	3.89233e-75	-1.0067e-74	7.23576e-75	3.71659e-75	3.00022e-75	-2.39992e-74	6.26702e-74	-2.63792e-74	-4.01463e-74	1.74048e-74	3.9726e-74	1.51856e-74	6.07898e-75	4.15369e-75	9.3572e-75	-3.6622e-75	2.08998e-74	-7.07603e-75	-4.72925e-74	-1.23619e-74	-1.02801e-74	4.76401e-73
1.92142e-76	4.3045e-77	-3.04657e-75	-4.71904e-76	-3.71633e-76	-4.9747e-75	-1.0494e-77	-3.18569e-75	2.37598e-76	2.62843e-75	-3.6503e-76	-3.54085e-77	5.54636e-76	2.87012e-76	-1.69992e-76	-3.38228e-77	-2.63817e-77	1.17445e-76	6.52743e-76	3.37213e-76	7.05164e-75	-2.21142e-76	-2.0038e-75	4.44599e-76	7.47685e-76	-4.64158e-76	1.99366e-75	-1.30503e-75	-5.56928e-75	1.34709e-75	3.889e-74
-1.12058e-76	-4.28614e-76	1.19992e-77	4.38875e-78	-2.18094e-77	-9.49725e-77	3.18253e-77	-8.48512e-77	3.08923e-78	8.53724e-77	-1.84373e-78	-5.5696e-77	-1.22118e-76	2.96421e-78	8.08525e-78	-1.20464e-76	4.5472e-77	1.26329e-76	-5.03216e-76	1.34753e-76	-3.70784e-77	-2.39535e-76	6.99285e-78	3.97648e-78	3.70466e-80	1.38014e-76	-1.27313e-76	1.43521e-76	7.6523e-77	-2.15634e-77	2.79448e-75
2.0234e-78	-3.48329e-77	9.99257e-78	-3.7762e-78	2.74023e-78	-7.08715e-78	7.78951e-78	2.79263e-78	1.08508e-77	5.22148e-78	3.69295e-78	-5.97282e-78	2.03023e-77	1.85252e-79	-6.50694e-78	-9.07897e-79	2.46289e-78	-1.42218e-77	7.5241e-78	-1.7473e-77	7.50936e-78	5.65597e-77	-1.11712e-78	7.70593e-78	-6.00531e-78	7.75388e-78	3.91703e-77	2.10283e-78	3.93293e-77	-4.90123e-78	3.38512e-76
-1.71578e-78	8.72769e-79	-2.43919e-79	-5.33747e-79	8.2716e-79	-3.99648e-79	-2.0583e-79	1.92505e-79	4.77118e-79	1.55937e-78	6.98025e-80	-1.28721e-78	8.91366e-79	-2.41591e-78	-1.50533e-78	-1.77372e-78	1.30714e-78	1.62567e-79	9.68937e-79	-3.74483e-79	-2.8313e-79	2.30524e-78	1.06113e-79	5.68664e-79	-1.70563e-78	-1.83548e-79	2.31145e-79	3.71884e-79	-3.27436e-79	1.05199e-79	2.39723e-77
-4.15219e-80	9.70935e-81	-1.89099e-80	-5.07809e-80	-2.45833e-79	-3.38126e-79	-4.47804e-80	8.67199e-80	1.08378e-79	-1.31499e-80	1.85349e-80	-1.34577e-79	-5.94507e-79	-2.4144e-81	-7.99845e-80	1.94599e-81	3.93721e-80	-3.91189e-80	3.61312e-80	-6.38736e-80	6.66238e-80	1.62623e-81	3.268e-81	-4.03028e-79	6.45176e-81	7.23181e-80	5.35847e-82	4.07641e-80	-1.38785e-79	1.00999e-79	2.80277e-78
-1.28599e-81	2.39047e-80	-8.31993e-81	7.8289e-81	3.6348e-82	-1.09738e-80	8.09935e-81	3.44991e-80	1.47054e-81	-7.99557e-81	-1.96676e-81	5.61952e-82	9.15548e-81	3.09414e-81	3.73277e-80	4.63577e-81	-9.09965e-82	7.23259e-81	-3.55153e-82	-3.64101e-81	-1.30461e-80	-5.61576e-81	-1.30978e-80	3.44357e-81	8.69231e-81	-3.29055e-81	-1.7199e-81	1.17037e-81	3.85216e-81	-2.76555e-80	2.55206e-79
6.1467e-83	-4.53352e-82	2.30405e-81	-7.98573e-82	-6.65996e-82	4.01194e-82	5.10157e-82	2.28378e-82	1.00979e-81	2.70118e-81	-3.3681e-83	-1.47068e-82	-2.02948e-82	4.73884e-82	1.56957e-81	-3.72054e-82	-1.06723e-81	-6.77571e-82	-2.84362e-83	3.58036e-83	-1.40712e-83	6.37894e-82	2.43701e-81	-2.95254e-83	-2.09591e-81	2.35402e-82	-8.36766e-82	4.52419e-82	7.66484e-84	6.5557e-82	2.11446e-80
-2.69326e-83	7.10009e-83	1.97679e-83	5.20159e-83	-6.4153e-83	-9.62984e-83	1.79557e-83	-1.17921e-82	3.71567e-83	-5.42779e-83	-9.08283e-83	-1.53445e-82	2.14935e-82	1.30747e-83	1.08759e-82	6.37974e-83	-1.56562e-82	2.09399e-83	8.68569e-83	-2.7332e-82	3.10005e-83	-9.94377e-83	2.42989e-82	2.4158e-84	2.42756e-84	-6.65601e-83	7.28799e-84	9.8279e-85	3.61159e-84	4.76378e-83	2.24435e-81
2.85184e-84	-5.6512e-84	3.30347e-84	5.32383e-84	2.67497e-84	-3.40555e-84	1.37519e-83	1.59079e-83	-2.659e-83	6.73597e-84	2.1373e-84	-1.02773e-84	-2.59601e-84	-5.03807e-84	3.1616e-84	6.04879e-84	-1.91084e-84	4.60383e-84	-5.93845e-84	-4.42022e-84	-4.86136e-84	-2.10078e-83	5.84829e-84	3.35256e-84	-5.06455e-85	-5.78757e-84	1.06446e-83	1.28173e-83	-2.90061e-84	-8.86151e-85	1.91692e-82
3.07913e-86	5.50361e-88	6.90325e-85	5.44956e-85	-2.74622e-85	4.6967e-85	5.58177e-85	3.02896e-85	-6.5688e-85	-3.00261e-84	1.20704e-85	1.64052e-85	4.53494e-85	1.09643e-85	-2.5457e-85	-4.85265e-85	9.10866e-87	3.30336e-85	-1.06601e-84	-5.60625e-85	-4.60672e-85	-2.14093e-85	-8.02162e-85	-2.01658e-84	-3.64065e-85	4.11924e-85	-7.15771e-85	1.04731e-84	4.99217e-86	-2.22643e-85	1.63904e-83
7.6096e-86	1.60321e-85	-8.34106e-86	-2.84053e-85	3.18261e-89	-1.81163e-86	-1.67168e-86	-2.77068e-87	-2.11557e-86	4.23346e-86	-3.04661e-86	-8.72939e-86	1.41925e-85	3.18261e-86	-5.35163e-85	-1.69741e-86	4.33088e-86	-2.86936e-87	1.22254e-86	2.03761e-86	1.40313e-86	3.07395e-86	8.20339e-87	-9.67184e-87	6.20238e-86	-3.66552e-86	-7.28898e-87	6.14336e-86	4.06993e-86	-5.73317e-86	1.95551e-84
-1.23262e-86	-1.27275e-87	1.20503e-86	3.33185e-87	-3.30396e-87	1.22626e-86	5.93281e-87	-2.24004e-87	-1.18581e-86	-5.42567e-87	8.08266e-88	-9.38686e-88	8.11251e-88	-1.09704e-87	-1.76488e-87	1.16647e-87	1.7029e-88	-3.84534e-87	9.54947e-88	5.10674e-88	1.05916e-87	9.1801e-88	4.27975e-89	-2.87723e-87	6.293e-87	-2.66095e-87	-1.65083e-87	-3.60893e-88	6.30329e-87	-2.22704e-87	1.06465e-85
2.73533e-87	-2.39954e-88	6.2057e-89	-8.84513e-89	6.06468e-88	6.93837e-88	2.87159e-88	3.3786e-88	-2.36818e-89	-8.77638e-89	1.37712e-88	-1.07142e-88	-3.58174e-88	-3.8168e-88	-3.02999e-88	5.93529e-89	8.38656e-88	-2.92672e-89	6.91473e-88	-9.94419e-88	-1.75473e-88	-2.00042e-88	-2.13544e-88	1.37474e-88	1.08043e-88	-1.59805e-88	-2.68945e-88	-1.80444e-88	-6.77252e-88	-2.48347e-88	1.14328e-86
7.30809e-89	-2.30473e-89	-4.61462e-90	1.14987e-89	1.01479e-88	-5.67399e-89	-9.77631e-90	-2.29832e-89	2.76152e-90	5.42368e-89	2.72164e-91	-3.91606e-89	-2.40634e-89	-2.9042e-89	9.01701e-89	-1.67663e-89	-2.51729e-88	1.81248e-89	-3.70671e-89	-1.48029e-90	-1.39984e-89	-1.18148e-89	-1.04964e-89	-1.21673e-89	-4.43986e-89	4.43321e-89	2.00029e-89	-6.66724e-89	4.44136e-90	-2.44193e-89	1.12084e-87
3.2203e-90	1.13415e-91	-7.27197e-91	1.35626e-90	-4.99101e-91	4.28021e-90	-2.01997e-90	-5.86183e-90	3.50543e-90	1.54723e-89	-2.04198e-90	-2.71747e-90	6.60785e-92	-5.79139e-92	-5.46826e-90	-2.19911e-89	1.41111e-90	-2.24314e-90	-5.78611e-90	-7.17653e-90	3.43978e-90	-1.32285e-90	-6.89231e-90	-3.54818e-90	8.09345e-90	-6.32029e-91	2.49659e-90	1.5382e-90	-8.95124e-90	1.29364e-90	1.24224e-88
-3.03619e-92	1.38778e-91	-2.51957e-92	-9.72747e-92	7.19272e-92	-1.04617e-91	1.12023e-90	5.33894e-92	-2.11036e-91	-5.93492e-92	-2.64013e-91	1.57237e-91	4.37558e-91	1.17839e-91	2.84269e-91	-1.0018e-92	-7.34176e-91	-8.48186e-91	3.68215e-91	-3.75891e-92	2.6745e-91	1.2511e-91	3.75488e-91	3.65189e-93	-1.67763e-91	-1.02658e-90	-1.98866e-92	3.99402e-92	4.86004e-91	-2.98238e-91	7.98137e-90
-5.67602e-93	1.35578e-92	-7.39124e-92	1.08654e-91	9.87854e-93	2.09623e-92	-3.2094e-92	-9.43429e-93	1.2657e-92	-8.19654e-93	-8.14074e-93	-8.05207e-93	-1.13976e-91	2.05271e-92	-6.21268e-92	-1.17947e-91	-3.13419e-92	-1.65652e-93	8.72623e-93	1.03986e-92	1.31674e-92	-1.79494e-92	-3.55269e-93	6.72834e-92	1.05168e-92	3.49742e-92	5.37005e-93	-2.56639e-92	6.6878e-93	8.84069e-93	8.71923e-91
1.3982e-92	2.36563e-93	9.66471e-94	9.44046e-94	1.60854e-93	-2.99063e-93	-2.94443e-93	-3.30287e-93	-2.86277e-93	1.5158e-93	7.53545e-94	-3.14026e-93	-9.45387e-95	-1.35035e-93	-4.0074e-93	-3.15313e-93	4.25326e-93	2.84356e-94	-4.26024e-94	-1.08176e-94	-1.52088e-93	2.34089e-93	-4.052e-93	1.726e-92	2.12747e-93	3.29707e-93	-5.18515e-95	-1.32692e-92	-4.41481e-94	-1.51346e-93	9.69285e-92
-1.25652e-94	-2.80155e-94	3.43734e-94	2.44316e-94	-5.14381e-94	1.78954e-94	1.38961e-94	-1.43185e-93	-2.54145e-97	4.71792e-94	6.25496e-95	-4.51755e-95	-6.10662e-95	1.66719e-94	-5.21778e-94	-7.35875e-95	3.05553e-94	-3.99656e-95	-4.35918e-94	-1.03619e-94	-1.87502e-94	-2.21492e-94	8.48926e-95	5.15525e-94	-5.24539e-96	2.09723e-94	1.46304e-94	4.37145e-94	-7.25832e-94	7.3474e-95	8.15311e-93
3.70929e-97	-9.37941e-96	1.66126e-97	3.84289e-96	-5.0112e-95	4.99423e-96	-2.10832e-95	1.01779e-95	5.30291e-96	1.90957e-95	3.01967e-95	-2.34396e-95	-4.77739e-95	-1.75139e-96	8.12341e-96	-1.80616e-95	1.47665e-95	2.5186e-97	-1.81701e-96	-1.01504e-94	-2.00097e-96	-1.30556e-95	1.45413e-95	4.01185e-96	4.75798e-96	9.68714e-96	-3.25547e-96	2.90558e-96	2.77382e-95	5.1121e-96	4.59277e-94
2.5104e-96	-1.41044e-97	1.22267e-96	9.34026e-96	7.2113e-96	-1.83043e-97	2.4882e-96	-3.38124e-97	4.55667e-97	-4.79741e-97	-8.90297e-98	-5.35103e-98	-2.17853e-96	7.63469e-98	-1.09761e-96	6.82164e-98	5.30501e-97	-7.57898e-99	-1.26953e-96	-7.54906e-98	-6.1692e-96	1.25749e-96	1.40669e-97	9.82192e-99	4.93617e-97	6.46533e-97	5.4314e-96	2.27183e-96	7.92576e-97	1.62373e-97	4.71923e-95
-1.85309e-97	3.85586e-97	2.37231e-97	-1.94198e-97	-2.05078e-97	-5.54512e-98	-1.60553e-98	-4.56312e-98	4.09829e-99	-2.68406e-98	5.21824e-98	8.58632e-98	3.02453e-97	-2.38832e-97	-8.03625e-98	-1.73262e-97	-6.88847e-98	9.89424e-98	-7.73402e-98	-1.07086e-99	1.51119e-97	4.1956e-98	1.55519e-97	7.66099e-99	-1.03667e-98	-4.10215e-98	2.95109e-98	-1.6374e-98	5.31251e-97	1.95724e-98	3.53902e-96
-1.76016e-98	2.83913e-98	-6.54909e-98	-7.08701e-99	-2.52677e-98	5.04455e-99	-2.53301e-98	3.12093e-98	9.54393e-100	-5.20649e-99	2.93632e-98	-9.57652e-99	3.2215e-98	-8.59377e-99	-1.35046e-98	2.39609e-98	-5.56649e-99	9.79547e-99	-1.6752e-98	-1.08552e-98	8.60616e-99	-4.22971e-100	1.03116e-98	5.43748e-99	-1.49552e-98	-1.47674e-98	-9.35568e-99	-3.45472e-100	3.32063e-99	-3.09672e-99	4.42386e-97
5.95761e-101	-1.07783e-99	-3.05301e-100	6.14856e-99	2.01333e-99	-1.01338e-99	-6.45637e-100	-8.79691e-100	1.02001e-100	8.86458e-100	2.08436e-99	2.34926e-99	-1.97862e-99	-2.15334e-100	-1.57534e-100	1.02209e-99	4.92305e-100	-5.67512e-100	-1.12036e-99	-1.48793e-99	-3.83269e-100	1.96271e-100	-3.99461e-100	7.84986e-100	-2.81547e-99	4.71499e-100	-5.43087e-100	-3.84685e-100	2.10487e-99	-5.04435e-100	3.31951e-98
7.77951e-102	4.78051e-101	-1.79091e-100	2.67498e-101	-1.60678e-100	-4.85944e-101	7.97933e-102	-9.81981e-101	-2.9236e-101	7.7225e-101	1.71559e-100	2.06945e-100	-1.5912e-100	-9.64969e-102	4.13574e-101	1.64954e-100	-7.91283e-101	-9.05599e-101	-1.71984e-100	-9.32901e-101	5.06034e-102	-1.92112e-102	-9.00216e-100	-5.1222e-100	-1.99586e-101	-1.21533e-100	-6.47463e-101	-1.24419e-100	9.57908e-101	-1.54754e-101	3.73322e-99
-9.96249e-102	5.76118e-103	-5.11435e-103	3.67942e-101	1.34225e-102	-3.51123e-103	-6.14716e-102	-6.7069e-102	-9.33759e-102	9.21748e-103	1.59625e-101	1.51208e-103	-1.48276e-102	5.07211e-102	6.25354e-102	-8.97789e-101	8.46985e-103	2.16596e-102	-3.54136e-101	-3.55687e-101	5.22219e-102	-6.60672e-102	-7.35106e-102	2.08842e-101	-2.25265e-101	2.1321e-101	6.57692e-102	4.038e-102	3.09985e-102	2.24643e-101	3.85438e-100
-3.98859e-102	2.05057e-103	-1.98427e-102	-6.19345e-104	-3.98109e-104	-4.50206e-103	8.12176e-103	-5.75693e-103	3.73134e-103	1.93512e-102	4.16711e-102	-4.68253e-103	-4.97283e-103	-2.34563e-103	-5.43604e-103	-8.25028e-103	5.71655e-103	8.9747e-103	-1.78663e-103	-2.78814e-102	2.59903e-102	2.82776e-102	-2.34426e-103	-3.25182e-103	8.23237e-103	5.86051e-103	1.66862e-103	1.85046e-102	-1.0082e-102	7.12092e-103	3.27311e-101
-3.8366e-104	-1.6921e-103	-1.21619e-103	3.21614e-105	-1.283e-103	1.42203e-103	-1.40612e-104	1.63059e-105	-1.73014e-104	4.79822e-104	-7.42836e-105	2.24751e-103	6.53195e-104	2.76627e-103	6.27212e-104	4.54778e-104	-6.27648e-104	-3.53433e-104	1.24058e-103	-1.50195e-103	6.95485e-103	-3.95347e-104	1.17978e-103	-4.52874e-104	-3.69553e-104	2.43196e-104	7.84954e-105	-9.89004e-104	-6.78507e-104	5.54441e-104	2.92818e-102
1.78907e-105	5.95021e-106	-1.62502e-104	-2.27364e-105	-1.21633e-104	4.5531e-105	6.15972e-105	3.21913e-105	-1.27288e-105	7.31288e-105	2.22631e-104	1.49172e-104	-6.97564e-106	2.61446e-105	6.19303e-105	7.8129e-105	-1.68481e-104	1.03207e-105	-4.53159e-105	-6.52295e-105	2.0263e-104	-5.3403e-105	-4.07364e-107	-6.91719e-106	-5.74593e-105	1.04844e-104	-3.16042e-104	1.6882e-104	9.63669e-105	-1.08128e-104	2.50524e-103
7.31144e-106	1.05619e-106	3.47244e-108	1.34005e-106	-5.45253e-106	-2.06139e-105	-9.73753e-106	-1.81044e-106	-1.79799e-106	-4.6175e-106	-1.43935e-105	-1.03477e-105	4.68773e-106	5.15771e-106	-4.81145e-108	-1.63502e-106	-1.47385e-106	2.42221e-105	1.5148e-106	7.83601e-106	8.26059e-106	-1.85184e-105	8.94067e-108	2.19195e-105	6.71044e-106	-2.4409e-105	-4.08825e-106	2.91071e-106	-6.04734e-107	2.07509e-107	2.12807e-104
-1.491e-106	-2.21114e-107	-1.62858e-106	2.28177e-107	-4.40926e-107	6.24345e-108	1.09894e-106	-5.64546e-108	1.3131e-107	-2.72669e-106	2.11792e-106	2.93648e-107	-6.38507e-108	4.71237e-109	1.61374e-106	-1.99773e-106	-5.72449e-107	3.93608e-107	-2.43186e-107	3.91877e-107	-9.64234e-107	3.82764e-107	1.05234e-107	-5.36816e-107	9.74584e-107	-3.92074e-108	2.72999e-107	3.78316e-107	2.71779e-106	-1.36634e-107	2.22869e-105
1.3256e-107	4.8356e-108	-3.27691e-107	-6.68243e-108	-3.7439e-108	9.24462e-108	2.17631e-108	-9.97088e-108	-9.01998e-109	9.90907e-108	1.03747e-107	8.90771e-109	7.66013e-108	1.07536e-108	-6.90143e-108	4.27958e-108	5.42188e-109	-6.57288e-110	-1.54086e-107	-2.78771e-109	1.20981e-108	1.12957e-107	2.53915e-108	-2.1177e-108	-2.88417e-107	-2.83238e-108	-1.08289e-108	-2.8793e-108	-6.88703e-108	-2.66142e-108	2.03314e-106
2.08237e-109	7.79581e-109	-2.18053e-109	5.37723e-109	-2.40403e-109	-3.3348e-108	7.3547e-109	1.26891e-109	1.99234e-109	1.37951e-109	-2.8284e-110	-3.0734e-109	3.32411e-108	-1.89718e-109	5.34903e-109	1.64912e-108	8.55646e-109	9.83446e-111	7.09386e-110	-2.94232e-111	2.34631e-109	4.72165e-108	9.81317e-110	6.18779e-110	1.96171e-109	-7.64898e-109	-5.94089e-109	-3.46726e-109	-1.4695e-109	4.0393e-109	2.10602e-107
-2.19533e-111	1.45336e-110	2.56248e-111	-9.70998e-110	2.59006e-110	-5.20715e-110	-6.41454e-111	1.50659e-110	2.50257e-110	-1.11308e-110	-9.11663e-110	-5.9259e-110	-1.37113e-109	-3.83881e-111	-5.37906e-110	8.06369e-110	-1.50716e-110	1.28157e-110	-2.4135e-110	-1.24174e-109	-1.13829e-111	-6.13484e-110	1.088e-109	-2.03183e-110	-5.78393e-110	1.83312e-110	-2.22357e-110	-1.80665e-110	-1.92043e-111	-1.81124e-110	1.18211e-108
-3.55035e-112	1.9132e-111	-2.24907e-111	-1.55568e-111	1.48403e-110	-1.46002e-111	-4.17948e-112	-8.93838e-112	1.36555e-111	-8.99876e-111	-4.87909e-111	2.98428e-111	5.58693e-111	3.40232e-111	1.0538e-110	4.53275e-111	-3.8685e-111	3.97941e-111	1.67937e-111	-1.24177e-111	2.65965e-111	1.02613e-111	-7.30026e-112	-9.89752e-111	-1.40105e-111	5.06585e-112	7.67261e-112	-6.39906e-111	-2.09045e-111	1.21499e-110	1.1437e-109
-1.55076e-112	8.27731e-113	1.39914e-112	-8.54316e-113	3.36714e-112	-6.63056e-113	-1.31351e-111	-1.84234e-112	-7.99252e-112	-1.58468e-112	8.6216e-114	-1.18291e-111	-3.30543e-112	-1.6282e-112	-1.20931e-112	-1.36802e-112	-6.87321e-112	-1.3979e-113	8.14434e-112	-8.37345e-112	-8.99353e-112	-7.59087e-113	-1.39648e-113	6.51631e-113	5.05711e-112	4.52007e-112	-3.97782e-112	1.30806e-112	7.90622e-113	-3.05641e-112	1.05428e-110
5.74074e-114	-8.59692e-113	-6.54492e-114	-1.05492e-114	-2.16669e-113	-1.76001e-113	-5.07283e-114	-2.16712e-113	1.1073e-113	-7.76139e-114	2.23485e-113	2.9945e-113	-2.2339e-114	-6.28969e-113	-3.13104e-114	3.79183e-113	-8.23938e-113	-6.70861e-113	-1.92939e-113	-6.38895e-113	-1.83452e-113	2.12151e-113	5.89754e-114	-1.62524e-112	-2.11537e-113	-3.10812e-113	-1.86687e-113	-1.11945e-113	-1.31093e-113	6.45101e-113	9.42992e-112
1.16492e-114	-2.35421e-113	-2.09233e-113	3.65889e-114	1.05577e-114	2.53652e-114	5.26464e-114	-4.71053e-115	3.64269e-115	-4.79638e-114	2.38912e-115	1.11148e-115	9.54418e-114	-9.46533e-115	-6.74005e-115	1.59758e-114	9.85249e-114	8.92879e-114	7.91954e-116	-2.13515e-114	-5.61068e-114	-6.20848e-115	-1.72898e-114	4.86695e-114	-2.90722e-114	-1.8259e-114	-6.65314e-115	-9.2115e-115	-1.30054e-114	-1.29471e-114	1.19628e-112
-3.00509e-115	-5.22827e-116	1.22025e-115	1.30623e-116	-8.0326e-115	7.11247e-116	4.06071e-115	2.65211e-115	3.43869e-115	-2.54137e-115	-2.40419e-115	6.9406e-116	-6.08065e-115	-1.76277e-114	-2.92483e-115	-5.52401e-116	-5.18472e-115	1.06613e-115	1.46388e-115	-5.91462e-116	-2.09115e-115	9.63249e-116	-3.84629e-115	-1.3232e-115	5.26385e-117	5.24647e-117	-1.92639e-115	-1.06616e-115	-6.52465e-116	-2.31427e-115	7.91939e-114
5.56008e-118	1.40931e-116	-7.4009e-117	1.32206e-117	-5.37936e-116	-6.47089e-117	-4.7471e-117	-1.13843e-116	-3.56076e-116	7.60477e-117	9.26781e-117	-4.10887e-116	-4.75807e-117	1.52595e-116	-1.38125e-116	1.49238e-116	4.58052e-117	1.11578e-116	1.76565e-116	-2.44897e-116	5.91039e-116	6.00711e-117	1.46961e-116	2.82607e-116	-5.71622e-118	-6.07363e-117	5.80191e-117	2.02866e-115	-1.09258e-118	-4.18528e-116	6.65318e-115
-1.44477e-117	-6.9857e-117	-5.26378e-118	2.95403e-117	1.86574e-117	-1.15413e-116	2.0697e-118	-4.46976e-118	-1.00211e-117	5.06453e-117	-2.34361e-118	1.50698e-117	-2.8294e-117	-5.40932e-118	1.70197e-117	2.36828e-117	2.92461e-118	5.77435e-118	-3.46416e-117	-1.96845e-117	1.99456e-117	-4.58366e-117	-9.35851e-117	3.92922e-117	3.3496e-117	-3.36911e-118	1.42345e-118	-1.72175e-117	1.14641e-117	-2.5852e-117	7.66711e-116
-7.95295e-119	4.45306e-119	-1.06586e-118	2.99264e-120	-2.61913e-119	1.14537e-118	-5.55467e-119	-2.41609e-118	3.73996e-119	-6.30559e-118	1.13211e-117	-7.94406e-119	3.39323e-119	8.14338e-118	1.57007e-118	-4.27104e-118	-3.32646e-119	-1.55294e-118	-7.71619e-119	-3.51261e-118	-1.0043e-118	-8.8775e-120	-6.28844e-118	2.9464e-118	-1.35454e-118	4.38077e-119	-6.95168e-119	-6.04193e-118	-8.48589e-119	-3.09344e-118	6.88036e-117
-3.46041e-120	3.37795e-120	-3.17766e-119	4.51127e-120	2.23553e-119	-5.18271e-119	2.82752e-119	-1.88291e-120	8.74598e-120	1.50766e-119	4.20403e-119	-3.56988e-120	-1.33601e-119	7.42076e-121	-9.41043e-120	-2.25967e-119	1.83062e-119	1.54172e-119	-1.65626e-120	-3.41527e-120	-8.18849e-119	-9.96022e-120	6.37729e-119	-1.44512e-119	-1.48395e-119	3.73151e-120	3.7452e-120	2.43779e-119	2.11956e-119	-3.88779e-119	5.7864e-118
-9.7569e-121	1.02203e-120	-4.58769e-121	-7.26969e-121	1.78853e-121	-3.51113e-120	2.3887e-120	-1.38691e-120	-1.94559e-120	-1.32928e-121	-4.65864e-121	-4.22404e-121	3.66069e-120	2.59636e-121	-1.33715e-120	-2.60868e-120	1.71425e-120	-1.22586e-120	1.28646e-120	-7.5052e-121	-6.57104e-121	-4.23525e-120	7.34639e-121	-1.69692e-120	-3.05498e-121	-2.25566e-120	1.30836e-121	-5.52987e-121	7.63727e-121	9.25584e-121	3.87173e-119
1.26064e-121	-2.64996e-121	1.18828e-121	-9.49831e-123	-3.74277e-122	-4.72805e-121	-7.63454e-121	1.13704e-122	-1.63231e-121	-1.44671e-121	3.2669e-121	1.21124e-121	4.46827e-121	-2.97752e-122	4.5733e-122	7.62177e-122	-1.76152e-121	-2.4165e-121	9.13296e-122	-1.88673e-121	-2.23711e-123	-7.78075e-122	8.07699e-122	-1.98861e-121	-1.9638e-121	-2.9588e-122	1.7419e-122	8.52898e-122	-3.65346e-122	-1.24146e-122	4.59382e-120
9.50285e-123	-3.02412e-123	-2.33318e-122	8.55546e-123	-1.53586e-122	-3.2182e-123	-2.07795e-122	-5.65077e-123	-8.26102e-123	-8.89542e-124	1.18796e-122	-6.03666e-123	5.32706e-123	1.91196e-122	2.00823e-122	1.09743e-122	2.9564e-122	2.49379e-123	-3.02399e-122	2.39077e-122	3.47159e-122	-6.97607e-123	-4.86017e-122	-1.3991e-122	9.40414e-123	1.76787e-122	4.43415e-123	1.28811e-122	7.92305e-122	5.43754e-122	5.40485e-121
1.46869e-124	-5.31976e-124	3.6944e-124	-3.18711e-124	3.14828e-124	4.5976e-124	1.63319e-123	-1.75184e-123	-2.10109e-123	-8.10377e-124	-3.46134e-124	-5.22258e-124	-1.88219e-123	-6.88665e-124	-5.38472e-124	1.15674e-124	-1.43266e-123	6.48417e-124	1.58248e-123	-2.17547e-125	-7.29685e-124	9.3762e-124	-6.95342e-124	5.27608e-124	7.80895e-126	1.37782e-123	1.91318e-123	1.5701e-123	9.86389e-124	7.95031e-123	3.29127e-122
4.55461e-125	1.75339e-124	1.49245e-124	1.45732e-124	-3.71189e-125	-3.35246e-124	2.75167e-124	2.64066e-124	-2.61908e-124	4.45795e-125	-5.77708e-125	-4.08563e-125	-5.22374e-125	1.41727e-124	-2.5299e-124	-2.24837e-124	1.44019e-125	-1.99664e-124	8.47835e-126	-4.10272e-125	1.0897e-124	1.01941e-124	1.19329e-124	-6.83504e-125	-7.11878e-127	-1.84106e-124	7.4489e-125	-2.84388e-124	-3.08442e-125	5.47546e-124	4.28861e-123
-4.0046e-126	-1.19548e-125	-1.07566e-125	2.75062e-125	-1.0959e-125	-1.09672e-125	-2.62362e-125	1.66447e-125	-7.94138e-126	5.43643e-127	5.48653e-125	-4.46337e-125	1.61828e-125	1.38739e-125	9.61357e-126	5.45683e-126	-2.69184e-125	-2.80695e-125	-2.25355e-125	-1.3822e-125	-1.26395e-125	-5.6474e-126	-1.57777e-126	1.05191e-125	-1.08277e-125	2.20186e-125	-4.80623e-126	1.37125e-125	-2.00163e-125	-3.48745e-125	5.00125e-124
-4.83928e-128	2.84269e-127	4.77489e-127	6.98702e-127	1.2887e-126	-7.26205e-127	1.04106e-126	-2.17418e-126	-3.63219e-127	8.48572e-127	3.77204e-126	-6.12841e-127	-2.87933e-126	7.00389e-127	-1.44872e-126	-1.32721e-126	1.62352e-126	2.1311e-126	-7.96097e-127	1.10175e-126	8.76415e-128	9.6131e-129	2.68505e-127	2.20751e-126	-3.20231e-127	-7.87961e-127	6.91487e-128	-3.51684e-128	3.39446e-126	-2.44583e-127	3.17686e-125
-1.77671e-127	-6.18499e-128	-4.38151e-127	7.18821e-128	1.23391e-128	-1.24617e-127	-4.5784e-129	2.79697e-129	-9.16988e-129	4.72453e-128	5.37572e-127	-1.41108e-127	-1.68316e-128	-3.40735e-128	-4.70375e-128	1.91026e-129	-8.08523e-128	-4.0784e-128	3.29914e-128	-1.10349e-127	1.22824e-127	-2.16578e-127	2.33802e-127	8.02851e-128	7.59462e-128	2.38762e-127	-1.97555e-127	-1.18093e-129	-1.17609e-127	-1.43839e-127	3.42219e-126
-2.93354e-130	2.19381e-130	-1.98839e-129	2.70643e-128	-4.21043e-130	-2.29524e-128	-2.77825e-129	-6.58409e-129	-1.6662e-128	-4.74401e-129	4.24377e-129	-5.43542e-129	-2.42132e-128	-6.0425e-129	-1.41472e-128	-1.48127e-129	-1.82674e-129	-9.6262e-129	3.43659e-128	-8.29389e-130	-6.05531e-130	1.86562e-128	1.93591e-128	-8.40485e-129	-6.36217e-130	-6.96778e-129	-5.30707e-129	-1.06627e-128	6.49419e-129	5.41312e-129	2.68425e-127
-5.16415e-130	8.71296e-130	-2.65588e-130	2.07145e-130	1.3537e-129	2.04442e-130	3.99172e-130	1.35852e-129	3.18686e-130	2.45349e-130	6.26896e-132	-8.73616e-130	-8.35186e-130	-2.91831e-131	-6.76217e-130	1.56198e-129	-6.4417e-130	1.42175e-130	2.71293e-130	-7.64168e-130	-2.70096e-130	-5.79896e-130	9.26775e-130	-1.17538e-129	-2.8636e-131	-2.33318e-130	1.61387e-129	6.38511e-130	-1.00938e-129	1.08492e-129	1.91054e-128
9.23045e-131	8.60241e-132	9.565e-131	3.50087e-131	6.12443e-131	-8.95249e-132	-3.49895e-131	1.42397e-130	4.42578e-131	8.83914e-132	-2.25961e-131	-1.47234e-131	5.30252e-131	-2.48917e-131	1.19537e-130	1.72354e-131	-1.70216e-131	3.64246e-131	-1.6391e-130	-4.05735e-131	8.68933e-131	1.52233e-130	4.5597e-131	-1.00006e-130	-1.15741e-131	-8.67286e-131	2.04094e-130	-4.66477e-131	-1.16056e-131	8.39325e-131	1.8715e-129
2.87399e-132	-8.26017e-132	1.28617e-132	-4.17365e-132	-3.81975e-133	3.43233e-132	-6.12668e-132	-1.0896e-132	-1.23185e-132	7.85521e-132	-1.60222e-131	-1.95824e-131	4.94272e-133	-6.00915e-132	-1.77313e-132	-1.53264e-131	1.38075e-132	1.22581e-132	5.92168e-133	8.44923e-133	2.58838e-133	-3.78529e-133	-1.59089e-132	-5.17134e-132	-2.85249e-131	-1.51889e-132	1.54821e-132	7.25561e-132	6.05498e-132	9.19737e-132	1.61462e-130
1.28153e-133	1.48843e-132	-2.47306e-132	-1.62557e-133	-3.01667e-133	-4.46575e-134	-1.32093e-132	-1.21632e-132	2.49606e-133	-4.76633e-133	4.1437e-134	-1.20099e-133	6.41574e-133	4.04253e-134	6.05825e-134	-5.82472e-133	-7.17466e-134	-5.11221e-133	-2.80951e-134	9.9775e-133	7.18828e-133	6.44707e-133	3.81435e-133	7.69274e-134	-3.56802e-133	-6.03773e-134	-5.05608e-133	-1.68602e-133	-1.02517e-133	7.96659e-134	1.40529e-131
3.32371e-134	-4.27209e-134	1.75107e-134	5.29087e-134	5.53159e-134	2.51353e-133	4.79465e-134	-1.26703e-134	-3.85679e-134	4.10543e-134	-9.56912e-135	4.70829e-135	-4.13754e-134	-1.21647e-134	7.33412e-135	-1.73225e-134	2.70312e-134	3.34593e-134	6.99424e-135	8.53647e-135	1.48194e-134	6.62987e-134	-1.70335e-133	-3.13488e-134	-7.05866e-134	4.4794e-136	2.06081e-134	1.32032e-134	-3.05393e-134	3.6504e-134	1.21647e-132
9.53061e-135	3.17501e-135	-7.3846e-136	-1.94961e-135	1.66344e-134	-2.05642e-136	-5.47745e-135	-5.69223e-136	3.33713e-135	-7.24223e-137	-5.44879e-135	-1.14259e-134	-1.66625e-135	-6.85852e-136	4.89104e-135	-1.02149e-134	8.1792e-135	-2.84486e-135	-3.94997e-135	-5.3514e-135	-1.14217e-135	1.11065e-134	1.56659e-135	1.28536e-134	4.41101e-135	-6.61141e-136	-1.26102e-135	-2.18907e-135	-9.35082e-135	-1.12711e-134	1.52161e-133
4.00146e-137	-7.55383e-136	5.40178e-136	-1.31655e-136	2.79826e-137	4.97354e-136	2.68309e-137	6.45413e-137	1.02537e-136	-1.03734e-136	-2.48002e-137	1.58396e-135	-1.23653e-136	-1.07977e-136	-3.81168e-138	-1.35624e-136	-7.6984e-136	2.03501e-137	-4.37972e-136	9.40197e-136	-8.7951e-136	-3.71751e-136	1.17513e-136	-1.59439e-136	-1.86835e-136	1.02841e-135	4.42329e-136	-7.16889e-136	4.59413e-136	-2.17485e-136	1.1018e-134
3.81415e-137	-1.78078e-138	-1.09072e-136	-4.88281e-138	3.77398e-138	4.85743e-138	-1.13898e-136	-2.80043e-137	-1.65202e-137	-1.87483e-138	8.86808e-138	-1.97943e-136	2.29652e-137	-6.32335e-139	2.00556e-137	1.17239e-136	1.44386e-137	1.08833e-137	2.87286e-137	-1.93659e-137	3.04446e-137	2.12683e-137	-2.18391e-138	7.61597e-137	-4.921e-137	1.46186e-137	4.4254e-137	5.49112e-137	-4.86371e-137	-3.76038e-137	1.14322e-135
9.80237e-139	5.54597e-139	3.6e-138	-2.19945e-138	-9.10754e-139	9.09847e-139	3.58693e-138	9.80916e-139	-1.33273e-137	-1.58401e-138	-3.11426e-138	4.52976e-139	-5.55407e-138	1.33091e-138	-1.40688e-138	-1.49162e-138	2.34355e-139	2.29612e-138	1.18473e-137	1.22722e-138	-1.38628e-138	-1.97094e-138	-2.07914e-138	6.93003e-138	3.15946e-139	6.42092e-140	7.59896e-139	4.65773e-140	-3.135e-138	3.0084e-138	7.72862e-137
-3.54607e-139	-3.18128e-139	1.49309e-138	-9.10248e-139	-3.09573e-140	-3.55442e-140	-1.31391e-139	2.29878e-139	8.88016e-139	-5.5024e-139	-4.67338e-139	1.54004e-139	3.06593e-139	-1.07819e-138	-9.61211e-140	3.66149e-140	-4.13531e-140	-8.46338e-141	-8.47834e-139	7.27225e-139	-1.35081e-139	2.69205e-139	-3.80396e-139	1.44597e-138	-6.97055e-139	-3.16331e-139	-1.66102e-139	4.88435e-140	-4.11576e-140	-8.37729e-140	1.22898e-137
2.42959e-140	1.30301e-141	-6.80419e-142	-2.78893e-141	6.11456e-141	6.75926e-140	-1.94881e-141	2.52528e-141	3.56748e-140	-2.00123e-140	-4.17681e-141	-5.63957e-140	3.02706e-140	8.30619e-141	-5.3482e-141	-1.36122e-139	4.57513e-141	1.92365e-140	1.28836e-140	-7.28332e-141	-4.05673e-140	-3.09371e-141	-7.10635e-140	8.54104e-141	2.44565e-141	1.4731e-140	-1.24216e-140	-6.75815e-141	-2.12982e-140	9.3406e-141	6.37796e-139
-1.27695e-141	-8.23437e-142	-5.24946e-141	-1.53115e-141	-6.57449e-142	-1.02824e-141	3.9762e-141	-3.02644e-142	2.35314e-141	2.45437e-141	1.92368e-141	6.68043e-142	7.66647e-144	2.02347e-140	-6.61865e-143	-2.69783e-141	8.83505e-142	-1.15524e-142	1.77413e-141	-1.66975e-141	-3.6918e-142	-2.09412e-141	1.34321e-141	4.24906e-141	3.10336e-141	6.8184e-142	1.05812e-140	-4.00467e-143	1.18766e-141	1.01911e-141	7.43628e-140
-1.01113e-142	-3.11464e-143	-7.25703e-143	1.39025e-141	1.59833e-142	-8.72659e-143	-3.37856e-142	-2.33937e-142	-5.83345e-143	3.69167e-143	3.64199e-143	-3.11959e-143	5.73759e-142	4.99579e-143	1.1528e-142	1.18353e-142	-6.30286e-143	8.34214e-143	4.12533e-142	6.57972e-143	-3.05375e-142	-6.50413e-142	-1.60222e-142	1.37563e-143	1.44785e-143	-3.87892e-143	-1.20685e-142	-4.30575e-143	3.06853e-142	3.14643e-143	5.74406e-141
-1.1419e-143	-3.91315e-143	-1.89527e-144	-1.90301e-143	1.91363e-143	-5.96163e-144	-1.23298e-143	2.04893e-143	-1.23091e-143	2.797e-143	-5.48835e-143	-3.35157e-143	6.25231e-145	-8.1667e-144	2.50447e-144	-3.64354e-144	6.37412e-144	-1.7313e-143	-1.48926e-143	5.21557e-144	2.04299e-143	-9.6535e-144	1.35569e-143	4.2998e-143	2.31646e-143	1.67147e-144	-1.17292e-143	-7.06154e-143	1.27169e-143	1.86381e-143	5.4198e-142
3.62767e-144	2.3543e-145	3.25699e-144	6.32793e-145	-2.2006e-144	-9.64208e-145	1.72945e-144	5.41302e-145	3.67795e-145	-2.60734e-144	-1.476e-144	2.19433e-144	6.40339e-145	-3.82105e-144	-1.95275e-144	-4.57092e-144	1.37489e-144	4.70175e-145	1.79439e-144	-2.2764e-145	2.18529e-144	1.00033e-144	-1.76549e-144	-5.55112e-144	4.02305e-144	1.07694e-144	1.77429e-144	9.03084e-145	-1.33694e-144	2.1631e-144	5.64657e-143
2.26433e-145	-4.79053e-145	-7.26921e-146	1.51486e-145	1.38553e-146	-1.00546e-146	1.90941e-146	-2.13629e-146	2.62422e-146	1.70778e-145	-8.4988e-146	9.23479e-146	-1.05397e-146	5.21526e-146	-3.35895e-145	9.00852e-146	-9.36121e-146	3.32395e-146	2.72007e-146	3.22607e-147	-1.65361e-145	-5.07705e-146	1.24726e-145	7.6103e-146	2.52522e-145	-3.7571e-146	-3.60695e-145	1.62334e-145	-8.84763e-145	-6.87007e-146	4.19788e-144
-3.96975e-147	9.0321e-147	-1.57676e-146	1.34526e-147	-1.20604e-146	-9.64736e-147	8.50362e-146	3.85578e-146	2.5201e-147	6.75369e-147	-1.17008e-146	4.25875e-146	1.60928e-147	5.5257e-147	-4.05695e-147	-6.21761e-147	8.28417e-146	3.98455e-147	-2.55817e-147	2.04823e-147	3.90499e-147	-2.22544e-147	-1.28211e-146	3.20641e-147	-3.74513e-146	7.10042e-147	1.67404e-146	-3.89633e-147	-3.59506e-147	3.15029e-147	4.41912e-145
-1.62659e-147	3.42433e-147	1.71786e-147	6.44006e-148	1.38354e-147	-7.60655e-149	5.68433e-148	5.98111e-148	-4.96213e-148	9.79984e-149	-1.30122e-147	3.1492e-147	5.16939e-148	1.34663e-147	2.06051e-148	6.55043e-148	2.34499e-147	2.79358e-147	5.51494e-148	2.11336e-147	3.0065e-147	1.08309e-146	-1.47154e-147	-9.70252e-148	-6.59693e-148	-8.20988e-149	2.29973e-148	-2.37647e-148	8.28321e-148	1.06806e-147	4.49967e-146
1.01568e-151	4.23323e-148	-4.41798e-148	5.66239e-150	1.3535e-148	-4.18112e-149	-1.35425e-148	-1.41203e-148	-8.92188e-149	-5.16088e-148	-1.16755e-148	-7.42297e-149	2.39561e-149	2.35971e-149	-6.01628e-149	-5.94709e-150	-4.76067e-148	7.27399e-149	6.24108e-149	9.21273e-149	1.31545e-149	7.65264e-149	3.33882e-151	-8.82299e-149	2.649e-149	4.1262e-148	1.88071e-149	-6.83692e-150	2.03443e-148	-7.67355e-149	3.86115e-147
9.85614e-150	2.60382e-150	-5.3955e-150	-7.28274e-153	-7.34485e-151	-9.56857e-150	-1.21683e-149	2.81247e-149	-9.0897e-150	-2.03353e-149	-6.41228e-150	-1.95455e-149	1.28751e-150	-2.6888e-149	2.58952e-150	1.13373e-149	3.12488e-150	-9.29062e-150	-1.59637e-149	-2.49354e-150	1.84853e-150	3.45288e-149	-2.46878e-150	-1.20944e-149	4.98498e-150	-2.72433e-149	-9.33631e-150	-3.85254e-150	1.53982e-149	5.21548e-151	3.09094e-148
-3.18724e-150	6.01713e-151	-6.24048e-151	1.68293e-151	-1.33361e-150	-4.3025e-150	2.7512e-151	2.97623e-150	2.25568e-152	6.40431e-150	-1.16935e-150	-1.29084e-152	-2.577e-151	1.33619e-150	1.61032e-150	4.13292e-151	-3.58494e-151	-4.6e-150	-2.00697e-151	5.59757e-152	7.77613e-151	2.1411e-150	-2.8545e-151	2.59079e-151	-9.51105e-151	-4.07228e-151	-4.67008e-151	-7.73836e-151	-8.71138e-151	2.01131e-151	3.70452e-149
5.06279e-152	2.55798e-152	-7.20513e-152	-1.01316e-152	2.79427e-153	7.62376e-152	4.29125e-152	1.95337e-151	4.31835e-152	-8.53157e-153	-8.64425e-152	-2.10133e-153	-1.60424e-151	9.58736e-152	-3.0257e-153	5.64252e-152	-7.75157e-152	-9.07265e-152	-8.56072e-153	-4.17299e-152	1.69037e-151	-2.36251e-152	7.54582e-154	-4.22344e-151	-1.27305e-151	-2.81271e-152	4.78195e-153	1.60944e-152	6.74225e-152	6.00473e-152	2.06975e-150
-9.806e-153	-5.17025e-153	-3.531e-153	1.17392e-152	4.38309e-153	5.03369e-152	-9.14908e-153	-1.42648e-152	-4.15072e-153	8.39563e-153	-8.72771e-153	-8.64979e-152	-3.05581e-152	3.58625e-153	4.01995e-153	-1.13422e-152	1.08812e-153	-4.11083e-154	-1.08451e-152	-4.1399e-153	-1.0757e-152	-9.3982e-154	-4.55416e-153	-6.50754e-154	3.1428e-153	1.32606e-152	-1.07142e-152	-2.21776e-153	-4.10542e-154	-5.30889e-152	3.81879e-151
3.03502e-154	-7.57079e-154	-5.186e-154	-3.36035e-154	-6.69227e-154	-5.7132e-154	1.11783e-154	4.59653e-154	2.13685e-153	-1.14418e-153	5.06885e-154	-2.24166e-154	6.31581e-155	-5.13842e-154	9.83803e-154	1.47396e-154	-2.37627e-154	4.07003e-154	5.5925e-154	4.69186e-154	-1.7943e-154	1.11157e-153	3.63716e-154	-3.16904e-154	2.18192e-153	1.59784e-153	3.28363e-154	-6.34831e-154	5.49209e-154	6.58655e-154	1.9043e-152
1.31453e-154	8.98548e-155	-2.97214e-155	-4.54419e-155	1.3687e-154	-6.07033e-155	1.09809e-155	6.71156e-155	7.61549e-155	-4.0906e-155	-3.16875e-155	-3.59328e-154	1.85713e-155	4.97661e-155	-1.48263e-155	9.43007e-155	-1.4174e-154	4.21661e-156	3.30142e-155	-4.27839e-155	-1.39037e-155	-1.2552e-155	2.55746e-155	1.74016e-155	-2.01186e-155	-4.88614e-155	-5.82222e-155	3.07116e-155	7.66604e-155	-3.60159e-155	1.81946e-153
-9.6114e-157	7.51662e-156	1.78598e-155	5.12594e-156	5.09338e-156	1.99778e-156	4.14127e-156	-7.56423e-156	1.09279e-155	-1.56379e-156	2.69099e-156	1.33851e-155	3.01437e-156	-5.31036e-156	-2.87839e-156	-4.18286e-156	-6.89168e-156	-2.22253e-155	5.85223e-156	-4.43414e-156	7.24127e-156	1.35224e-155	-2.84742e-156	5.49207e-156	-3.99981e-156	1.19948e-156	-2.96497e-156	-3.38755e-156	3.29436e-156	-4.17983e-156	1.81746e-154
-2.97859e-156	-5.46716e-157	-2.36153e-157	-1.17966e-156	1.18803e-156	1.07486e-156	3.37541e-157	-3.57305e-157	-3.54902e-157	9.76094e-157	-1.12118e-156	-9.83315e-158	-3.17833e-158	6.21285e-157	9.89128e-157	-1.01657e-156	1.14955e-156	-6.93677e-158	-2.02657e-158	8.73542e-157	-1.29474e-157	2.92967e-157	1.97934e-157	2.17795e-157	1.80666e-156	-1.10879e-157	-6.10499e-157	8.25898e-157	6.05236e-157	4.24791e-157	2.0443e-155
-1.68921e-158	-5.78057e-159	2.64184e-158	-1.9386e-158	-4.74538e-158	-2.44108e-158	-4.56678e-158	-4.06516e-157	1.46974e-158	1.58789e-158	1.41661e-158	-1.26446e-158	-1.19426e-157	-5.67378e-159	9.64035e-159	5.63408e-159	-1.44605e-158	-1.02309e-157	-2.99932e-158	2.92853e-159	-3.08935e-158	-3.60378e-158	-1.05856e-158	-4.18583e-158	-1.98704e-158	9.62659e-158	6.18615e-159	9.68668e-158	4.90808e-158	1.07246e-157	1.43487e-156
-1.7598e-159	-4.00769e-160	-4.68972e-159	3.21109e-159	2.50125e-159	-1.42485e-159	-2.17644e-159	4.90203e-160	5.7177e-160	-1.13038e-159	-7.088e-159	1.3962e-159	1.05258e-160	-3.34007e-159	-1.30505e-158	7.77567e-160	-4.56015e-161	3.50217e-159	-5.10735e-159	2.06293e-158	4.29777e-159	1.86596e-158	-5.51982e-160	5.55643e-160	1.24616e-160	-5.36108e-160	-3.5245e-159	3.60211e-159	8.19228e-161	4.8e-159	1.10133e-157
1.85791e-160	-5.98706e-161	8.60241e-160	2.80923e-161	-5.39464e-160	2.50788e-160	-7.18088e-161	-1.14489e-159	1.04386e-160	-2.33915e-161	9.54799e-160	2.52966e-160	-2.14207e-160	2.06191e-160	-7.85776e-161	2.55489e-161	6.94888e-161	5.07136e-160	-2.8052e-161	-5.46537e-160	-6.87882e-162	-5.02346e-160	-4.20376e-161	5.5616e-160	1.68689e-159	2.77597e-160	3.29717e-160	9.77446e-160	-3.29406e-160	-4.86237e-160	1.13469e-158
2.1385e-162	1.0673e-161	1.42039e-160	-2.40368e-161	-2.44375e-161	-7.09292e-161	1.05036e-161	-2.57947e-162	4.43936e-161	-4.28624e-161	7.97425e-161	5.65143e-161	-1.58293e-161	-4.74341e-161	1.77932e-160	-2.06649e-160	-2.31303e-161	-4.3361e-161	3.27915e-161	-1.81258e-160	1.711e-161	2.6516e-161	1.93833e-161	2.70293e-161	1.73901e-161	-3.54204e-161	3.60983e-161	-8.52559e-161	-1.42662e-161	4.9267e-162	1.52263e-159
1.50578e-162	8.83392e-162	-1.11809e-161	-4.16304e-162	-4.84782e-162	2.0668e-162	-1.26695e-161	-7.92121e-163	-1.56958e-161	-6.11443e-163	5.95019e-163	1.08797e-161	-3.50067e-163	5.49363e-162	-8.83571e-163	-1.55426e-162	-2.34563e-162	8.11352e-163	1.18588e-162	-3.08028e-162	-4.60965e-162	8.21449e-162	-1.66574e-163	-3.74341e-162	9.18743e-163	1.41729e-162	-1.31468e-161	1.85089e-163	1.44233e-163	1.3968e-162	1.2349e-160
-1.01811e-164	-1.12221e-163	-2.87772e-163	-1.91032e-162	-6.08794e-163	4.13779e-163	1.88488e-163	-4.31889e-163	8.25872e-164	3.13714e-164	-7.32148e-163	2.25556e-163	-7.99235e-164	2.0225e-163	2.99495e-163	-4.55836e-165	2.46431e-163	-1.69729e-163	-3.06853e-163	4.40229e-163	5.79111e-164	1.56984e-163	8.24007e-163	5.66337e-163	-2.29017e-163	-1.33048e-163	6.01363e-164	4.85738e-163	-1.03713e-162	3.87138e-163	1.0722e-161
1.05032e-164	2.73018e-164	-2.17281e-164	1.07172e-164	1.50914e-164	2.30945e-164	4.94954e-165	-7.2104e-166	-5.80639e-164	8.3326e-164	-2.07405e-163	1.74869e-164	-7.78371e-165	-7.63786e-166	-1.16824e-163	1.12847e-164	-1.15836e-164	2.05383e-164	-4.90786e-164	1.25254e-164	2.87753e-165	-2.34751e-164	5.45582e-165	1.36735e-164	-9.92074e-165	-9.08174e-164	-2.10902e-164	-7.05981e-164	1.67544e-164	-2.6547e-165	9.68089e-163
6.93462e-166	-1.33298e-166	-4.88405e-165	-3.30116e-165	-4.70853e-166	2.20664e-165	-6.20392e-166	-1.68721e-165	-3.44209e-165	-6.06809e-165	-6.62659e-167	-3.37027e-165	2.63277e-166	4.44332e-166	-4.74684e-166	-2.31744e-165	-4.86472e-165	-1.46713e-164	-1.9245e-165	-6.97264e-165	8.26083e-165	2.67752e-165	-1.03715e-166	-3.35451e-165	1.50891e-165	-9.68176e-166	7.11225e-165	-4.98272e-165	-1.68738e-165	8.77861e-166	9.04105e-164
-5.98093e-167	-4.71676e-167	3.33829e-166	3.20324e-167	7.29686e-167	4.72594e-166	-2.96515e-167	4.24629e-166	3.18031e-166	6.42972e-167	-1.13619e-166	-2.83982e-168	-1.35446e-166	-1.79084e-167	8.32043e-167	-5.12682e-166	5.02553e-167	9.83122e-167	2.22873e-166	9.51804e-166	6.1223e-167	1.25293e-166	-1.38599e-166	-5.03468e-166	3.41223e-166	1.09497e-165	1.49985e-166	7.51125e-167	7.32409e-167	-2.37194e-166	6.84427e-165
-8.55213e-168	-7.99383e-167	-4.12107e-168	-5.31572e-167	6.97927e-168	4.56919e-168	-8.39183e-168	-4.86177e-168	1.43823e-167	2.94177e-167	6.11568e-167	3.11409e-167	-7.0104e-167	1.05175e-167	-2.09725e-167	-2.03508e-167	1.59321e-167	-2.05519e-167	-1.79476e-167	-2.6442e-167	4.26058e-167	-3.01921e-167	2.5412e-168	-1.93267e-167	-2.63907e-167	-8.6924e-168	1.25107e-167	-2.12459e-167	1.79548e-168	-5.22829e-167	7.27071e-166
-8.19712e-169	1.35334e-168	-5.14748e-168	3.98564e-169	5.49587e-168	-2.86115e-168	-1.41676e-168	1.03363e-168	1.25856e-168	-1.76663e-168	3.63392e-169	-2.00717e-168	-6.85098e-168	-8.83721e-169	-1.84895e-168	-2.94732e-168	-1.16314e-168	9.01769e-169	-2.02206e-169	-2.07854e-168	1.66934e-168	7.6e-169	9.8341e-169	2.35501e-168	1.526e-167	-2.66505e-168	2.40474e-168	2.46934e-168	1.94505e-168	-4.77801e-169	7.17886e-167
-3.54192e-169	4.43777e-169	-6.66982e-170	8.51432e-170	-1.23722e-169	2.69495e-169	8.7039e-170	-1.43634e-170	2.17289e-170	1.16325e-169	-2.53316e-169	1.70309e-170	9.17447e-170	-4.42281e-169	-3.75285e-169	3.37558e-169	-2.51991e-170	2.82184e-169	1.97603e-169	3.84915e-170	5.33401e-170	-7.53371e-170	1.86674e-170	2.8641e-169	-1.06438e-169	2.42488e-170	-3.90054e-170	1.33342e-169	6.61002e-170	2.03209e-169	4.64928e-168
-4.97933e-170	1.22156e-172	9.06224e-172	1.06428e-170	5.67253e-171	-1.50879e-170	6.31623e-171	6.28545e-171	-3.09582e-170	-3.45389e-170	1.13864e-171	-2.73107e-170	-1.53284e-170	-8.71954e-171	1.09265e-171	2.37971e-171	3.8094e-170	-1.83343e-170	-5.23184e-171	-2.39119e-170	2.01728e-170	-1.87202e-170	2.53063e-170	-2.19259e-170	1.80063e-170	9.58031e-171	1.29185e-171	-5.63427e-171	-9.02398e-171	9.78612e-171	4.41313e-169
6.50264e-172	3.85958e-172	8.91091e-172	-1.44988e-171	1.4643e-172	-4.16382e-171	-1.96367e-171	-4.24262e-172	9.13711e-172	6.70708e-172	2.4259e-172	3.95025e-172	4.02178e-172	-3.72637e-171	-1.19066e-171	-3.03384e-171	8.35903e-172	3.05322e-172	-8.71861e-173	-2.52137e-172	-2.78483e-172	4.46566e-172	7.55687e-172	2.77578e-172	1.11564e-170	3.83872e-171	-3.40875e-173	1.99981e-171	-1.76043e-171	1.51832e-171	4.41971e-170
1.67641e-172	-1.5546e-173	-5.68273e-173	1.30251e-173	-4.42372e-173	4.20428e-173	1.90799e-172	2.17028e-172	-4.99937e-173	9.91569e-173	-4.45165e-173	6.4151e-173	4.91135e-174	-8.33447e-173	4.42114e-172	-1.51678e-173	1.24194e-173	-2.7368e-172	-4.87807e-173	-7.09183e-173	-1.67785e-173	6.3657e-172	1.16766e-172	-1.25675e-172	-2.19257e-172	2.80699e-172	9.23263e-173	3.14335e-173	-3.54408e-174	6.90412e-174	3.48625e-171
1.27036e-173	-5.30444e-174	5.10178e-174	1.01251e-173	-3.3383e-174	-1.57804e-173	2.12282e-174	1.23385e-173	1.96348e-173	1.3468e-173	-8.30086e-174	1.44466e-173	4.74589e-174	-4.58824e-174	-8.95738e-174	6.02428e-173	1.80637e-173	3.53011e-174	-7.57247e-174	4.54678e-174	1.01844e-173	-6.67195e-174	-9.71039e-174	1.1845e-174	3.47734e-174	-3.38401e-173	-1.35501e-174	5.13939e-174	2.05375e-173	-3.33024e-174	3.30343e-172
-3.65361e-174	7.98782e-175	1.15375e-174	-5.52078e-175	7.03194e-175	-5.26713e-176	1.14135e-174	-4.5166e-175	-1.74992e-174	-8.84853e-175	2.28342e-174	-6.93706e-176	-3.51378e-175	-4.28814e-175	1.40036e-175	1.41932e-174	3.41574e-174	7.88107e-175	-1.24283e-175	-6.16697e-175	-2.35074e-175	2.52629e-175	1.8361e-174	-1.92391e-174	1.44698e-175	-7.06013e-175	-2.18456e-175	-2.21611e-174	6.99195e-175	-1.85128e-174	3.08625e-173
-1.03414e-176	-1.20522e-176	-4.14509e-175	4.71196e-176	8.05246e-176	-2.1227e-176	-2.199e-176	4.93594e-176	8.89095e-176	2.10274e-176	7.03702e-176	4.07005e-175	-7.986e-176	-1.21395e-175	-2.13784e-176	-4.63621e-176	3.42078e-176	3.00553e-176	1.71263e-176	9.44698e-177	8.33637e-176	-1.21189e-175	2.5736e-176	-3.49708e-176	-3.29274e-175	4.27487e-177	5.684e-176	-3.45224e-175	-5.44133e-176	-1.99926e-176	2.67955e-174
2.17786e-177	1.15123e-176	7.78283e-177	2.18107e-177	3.49944e-177	8.35935e-178	-1.07535e-176	8.21789e-177	7.96037e-177	-3.46026e-178	6.96057e-177	-4.93623e-178	-9.03171e-177	1.24919e-176	-5.63234e-177	-7.60208e-178	1.18963e-177	7.10624e-178	2.55252e-177	-5.57055e-177	1.96347e-177	3.85192e-177	1.5242e-176	3.1924e-176	4.61085e-178	-1.45971e-176	-7.058e-177	-1.39587e-176	-3.60906e-177	-1.06579e-177	1.94392e-175
4.61123e-178	-5.59019e-178	-8.3647e-179	-8.3969e-178	-1.02796e-177	1.08265e-180	-1.65112e-178	-2.59308e-178	-6.63354e-178	2.26342e-178	-5.83004e-179	5.68321e-178	7.55204e-178	-2.05895e-179	-2.63804e-177	-2.57884e-178	-5.5039e-178	1.47266e-177	2.36174e-177	3.06442e-177	-2.29005e-178	-1.20921e-177	-4.05091e-178	-1.20796e-178	-8.3091e-179	-1.09343e-177	6.17634e-180	6.58354e-178	-6.45106e-178	-1.25879e-179	2.0497e-176
6.13102e-179	-4.93464e-179	3.38754e-179	3.14243e-180	-2.84782e-180	-1.65013e-178	1.74681e-179	8.01748e-180	3.41131e-178	-3.77113e-179	6.80329e-179	-1.92196e-179	-3.88569e-180	-1.225e-178	-1.65191e-179	-2.7236e-179	1.9108e-178	1.30179e-178	5.4452e-179	1.67716e-179	-8.93785e-179	-5.0558e-179	-1.13482e-178	-8.83457e-179	-1.05806e-179	1.60969e-179	-2.49186e-179	-1.32654e-178	-3.82606e-179	-2.57936e-179	1.95981e-177
1.07743e-180	-3.07154e-180	-9.2279e-181	-3.19213e-181	6.07142e-181	1.63107e-180	-1.51909e-179	2.13944e-180	-9.71053e-180	-3.73241e-180	3.23091e-181	2.25943e-179	1.00351e-180	8.97453e-180	1.01144e-182	1.01346e-179	-1.41493e-180	6.45078e-180	-1.09415e-180	3.4183e-180	2.74394e-180	2.8094e-181	-9.31738e-181	-8.196e-180	1.55416e-180	-6.25521e-180	-1.41516e-179	-4.78625e-180	3.36049e-180	4.72707e-180	1.40808e-178
2.81938e-181	-1.70299e-180	-1.50298e-181	-4.20542e-182	6.8954e-181	-8.07788e-181	4.5895e-182	-2.58618e-181	-8.28799e-182	3.51007e-182	1.292e-181	3.00878e-181	3.06054e-182	8.24762e-181	-1.50592e-180	-6.48284e-181	-1.03671e-180	-8.76706e-181	6.21186e-182	-3.59487e-181	1.25025e-180	1.21409e-180	7.23939e-181	4.19793e-181	2.09162e-181	-5.50836e-182	1.78988e-181	-6.10093e-182	6.72952e-181	1.51531e-180	1.61723e-179
3.0277e-182	-1.03292e-181	1.56474e-182	2.19432e-182	2.28396e-182	6.18404e-182	-1.72059e-182	1.78738e-182	-2.78202e-183	-3.51245e-182	-5.12419e-183	1.15776e-181	1.23926e-181	-5.80449e-183	-7.57971e-182	5.51724e-182	-5.72044e-182	4.1882e-182	1.67371e-183	1.13247e-181	1.39496e-182	-1.35786e-181	-2.05289e-182	-4.38016e-182	4.13989e-182	8.67765e-182	-1.72405e-182	1.61168e-182	-1.51637e-182	-1.29585e-183	1.31649e-180
-1.0752e-183	-6.80247e-183	-3.66234e-183	-3.10371e-183	-6.16499e-183	-3.75266e-184	6.57594e-183	1.39543e-182	3.57686e-183	1.52495e-184	-1.11672e-183	9.34886e-184	-1.02286e-182	-1.3873e-183	5.93808e-184	8.82348e-184	5.58266e-183	1.68468e-183	-3.85841e-183	-6.61968e-184	-2.41334e-183	5.98931e-184	2.32847e-183	-1.24612e-183	-1.29863e-182	-1.01831e-183	5.50879e-183	-4.2534e-186	-1.25661e-183	-7.10488e-183	1.06841e-181
-1.40463e-185	-1.45155e-184	-1.99435e-185	3.26805e-184	1.94725e-184	6.82271e-186	-4.13889e-185	-4.54341e-184	-7.61625e-184	2.47502e-184	-1.22639e-184	-1.63305e-184	-8.67162e-184	-4.57928e-184	5.67544e-184	1.49999e-184	5.94784e-184	8.61492e-184	-5.06039e-185	-1.97849e-185	6.2844e-184	-1.76609e-184	1.26323e-184	-5.39382e-187	-3.22727e-184	8.77837e-185	9.84295e-184	5.54362e-184	-1.11473e-184	3.16149e-184	9.3763e-183
-4.57842e-185	9.71148e-185	1.17614e-186	-1.56003e-185	-2.01991e-185	1.20669e-185	-4.75241e-185	-8.78516e-185	-1.14768e-185	3.34669e-185	-2.49547e-185	-9.96902e-185	-1.35914e-185	1.03227e-184	-6.64844e-185	2.0489e-185	8.38843e-185	1.89219e-185	1.83454e-186	2.05327e-185	-1.86035e-185	-3.5276e-185	-7.08233e-186	4.58186e-186	3.45986e-185	9.30164e-186	5.46555e-185	9.68207e-186	-1.87457e-185	-1.57335e-185	1.03413e-183
7.36948e-187	1.37939e-186	5.04928e-186	2.48042e-187	1.67553e-187	-8.39629e-187	7.52388e-187	1.99763e-186	7.82679e-186	-8.18446e-186	9.24359e-187	-1.77492e-186	-1.01209e-185	1.8919e-186	6.77002e-187	-3.97611e-186	-4.62753e-187	3.07025e-186	-1.34764e-186	-4.20387e-187	-2.46047e-186	4.11916e-186	-9.33853e-187	2.68613e-186	-7.71503e-186	-9.30804e-187	-2.36054e-186	8.10325e-186	4.78072e-187	-5.51626e-186	8.71519e-185
-3.75844e-187	-5.87546e-187	-8.84568e-188	-6.84177e-187	-7.51845e-188	1.61322e-187	-3.65732e-187	-4.43427e-188	1.60524e-187	-1.05524e-186	-3.36687e-187	8.5817e-189	-4.2021e-187	-1.73807e-187	-2.2096e-187	-9.98251e-188	4.12646e-187	2.20908e-189	-2.38894e-187	6.57928e-188	-5.65024e-188	-5.0216e-188	3.7565e-188	3.53097e-187	2.08563e-187	2.95059e-187	-1.68034e-188	9.70528e-188	-7.81863e-188	-2.37996e-187	7.00902e-186
1.28815e-188	-3.11077e-188	-1.00605e-188	1.94791e-188	2.02724e-188	-3.61017e-188	-7.91181e-189	3.90964e-189	-2.07708e-189	5.65725e-189	4.79476e-188	-1.71356e-188	-1.74692e-188	9.53959e-190	8.50377e-190	1.45622e-189	-1.3098e-188	-8.83561e-189	-3.8352e-188	-5.99761e-189	9.72664e-188	-6.1762e-191	1.28388e-187	-2.16229e-189	5.55035e-188	-1.14732e-188	-1.12948e-188	3.80948e-188	1.91584e-189	5.88383e-189	6.53599e-187
1.06424e-189	-3.09202e-190	-1.24575e-189	-7.15565e-189	1.2203e-189	-2.04341e-189	-7.28776e-189	7.97737e-189	-2.57762e-189	-4.90895e-189	-2.45926e-190	1.5971e-189	2.31372e-189	-4.3243e-190	1.06623e-189	1.44652e-189	3.92635e-189	-4.42694e-190	-1.56785e-189	-1.99096e-190	-6.29543e-190	-1.9825e-190	1.18869e-189	4.52307e-189	-2.01557e-189	4.99703e-189	-1.03776e-189	-1.65596e-188	9.34011e-189	4.05975e-189	9.35776e-188
9.0555e-192	3.96834e-190	-1.21871e-190	-2.89428e-190	-4.62739e-191	-1.3353e-190	-7.20255e-191	1.22176e-191	1.29258e-189	9.16376e-191	1.43588e-191	1.75862e-191	4.93127e-190	-8.05139e-191	-2.96025e-190	-4.72681e-191	-1.06655e-191	-3.489e-191	-2.49046e-191	8.40139e-190	5.93332e-191	9.78589e-191	-3.25285e-191	1.76758e-190	1.20113e-190	1.51506e-191	1.28454e-190	1.6498e-190	1.09353e-191	5.29391e-191	5.18398e-189
4.60982e-192	5.24192e-192	1.22688e-192	-2.89834e-191	-1.0254e-192	1.49346e-191	7.22766e-192	1.51908e-191	4.56097e-193	-1.09178e-191	1.34619e-192	-3.94632e-191	3.66202e-191	-9.34081e-192	-5.23838e-191	-1.22352e-191	-3.71041e-192	1.63305e-192	-1.55291e-191	-1.1621e-191	2.8438e-191	8.36901e-192	-1.03948e-191	-1.2991e-191	7.05346e-192	7.31626e-192	3.5612e-191	-4.50385e-191	-1.43077e-191	1.49366e-191	4.58155e-190
6.54628e-193	8.77662e-193	1.0671e-192	-1.85725e-193	-1.19253e-191	-8.89119e-193	-1.31082e-192	2.13172e-192	7.32292e-193	1.26846e-192	-4.29811e-192	2.66749e-192	-4.74248e-193	1.42637e-192	-2.95389e-193	-4.59023e-193	-1.90967e-192	-2.31988e-192	-1.92717e-192	1.62997e-192	-1.65416e-192	4.52788e-193	4.26447e-193	9.81342e-193	9.00764e-193	-1.23386e-192	1.23547e-192	2.28482e-192	3.26207e-193	3.31551e-193	4.82776e-191
2.52181e-194	1.34286e-194	1.1218e-193	-7.93995e-194	-4.32969e-194	-3.61242e-193	1.30528e-193	-1.80824e-194	-7.44639e-194	6.86269e-194	1.46884e-194	-2.77533e-193	-1.41484e-194	-6.39339e-194	6.90192e-194	4.32162e-194	6.64749e-194	1.16857e-193	-9.85847e-194	-4.03459e-193	-8.63919e-193	-6.84169e-195	-1.95863e-193	1.16119e-193	4.66504e-194	-3.82955e-193	2.80647e-193	3.82222e-194	2.08852e-193	-8.06151e-194	4.31507e-192
-4.60316e-195	-5.3196e-196	6.67018e-194	-3.11526e-194	-2.26732e-195	2.25577e-194	1.73734e-194	4.17716e-195	1.14933e-194	1.14608e-194	5.82691e-195	-4.30951e-195	9.41504e-195	1.07337e-195	-5.6049e-195	-4.41444e-195	-4.0509e-195	4.72283e-195	-1.82949e-194	3.29864e-194	-2.53671e-195	9.56132e-195	2.15823e-194	1.99553e-194	-4.15476e-195	-3.91478e-194	-4.85877e-195	-6.37315e-195	1.86949e-195	-1.97978e-195	3.75038e-193
-4.52722e-196	-2.48215e-195	-2.77485e-195	4.58764e-196	-2.09814e-195	-1.37602e-195	-1.62869e-195	1.1293e-194	6.97701e-197	-1.01112e-195	-7.2141e-197	3.64243e-196	3.74855e-195	-7.00478e-196	1.24409e-197	-1.1545e-195	1.75078e-195	-7.30098e-196	-1.13816e-195	1.58016e-195	-1.90935e-196	1.33499e-195	4.88033e-195	-2.33342e-196	-4.42076e-196	-3.19228e-196	1.94534e-195	-1.34878e-195	-9.35622e-197	5.72144e-196	4.62575e-194
-9.28889e-197	1.34161e-197	-2.31564e-196	-2.41885e-197	1.89153e-196	1.67155e-197	-1.23277e-196	2.602e-196	-7.52336e-199	2.40503e-196	-5.86877e-198	7.5361e-197	-8.00731e-197	-8.41473e-197	5.37356e-197	7.76742e-197	1.77515e-196	2.29183e-196	-4.29512e-196	1.83709e-196	2.13561e-197	-2.39868e-197	1.29068e-196	1.91781e-196	-9.81397e-198	1.34303e-197	5.77738e-197	1.19873e-196	-1.53585e-196	-9.23246e-197	3.40243e-195
-4.2693e-198	5.17781e-198	4.60299e-197	3.71675e-199	-1.22514e-197	-1.58545e-197	-1.50467e-197	-1.80978e-198	1.33009e-198	-1.14738e-198	2.59153e-198	-6.95841e-198	6.59511e-199	8.27669e-198	-1.3013e-197	-2.32868e-197	4.89401e-198	-8.89362e-198	8.33357e-199	-1.5858e-197	-7.51948e-198	-2.19306e-197	1.819e-197	2.99952e-197	-8.66985e-199	-3.30599e-197	1.62826e-197	-3.35353e-198	1.58867e-197	1.11821e-197	3.46821e-196
-1.28696e-198	3.67489e-199	-3.0985e-199	-1.0322e-198	3.68848e-198	-1.34777e-200	2.81687e-199	1.22876e-198	7.1808e-199	5.75942e-199	-6.46611e-199	-4.80792e-199	-7.92724e-199	-3.88088e-198	-2.43742e-199	1.63819e-198	-2.10084e-199	2.68277e-199	-5.08212e-199	1.15367e-198	-1.68626e-199	1.66507e-198	7.75434e-199	-3.91495e-199	2.20101e-199	3.7649e-199	4.05624e-199	-9.98327e-199	1.52234e-199	-6.37447e-199	2.5117e-197
5.37313e-200	-2.82249e-200	1.26539e-199	1.44388e-200	6.71653e-202	-4.52581e-200	8.82267e-200	1.54064e-200	-3.72368e-199	-1.9927e-199	-2.20525e-199	1.49482e-199	-9.78991e-201	-1.17319e-199	-3.17172e-200	8.14935e-201	-6.32971e-201	-3.51344e-200	6.95209e-200	4.12719e-200	-3.68023e-200	1.10212e-200	-9.93384e-200	5.25556e-200	-1.23569e-201	7.57329e-200	-3.17188e-200	2.8809e-199	-3.19994e-200	-3.4148e-200	2.29602e-198
-1.90993e-201	1.6879e-201	5.79115e-201	-5.35539e-202	-4.46412e-201	2.11968e-201	1.44448e-200	1.07861e-201	4.21727e-200	-8.24141e-201	9.28702e-202	-3.03478e-200	4.78401e-201	6.28321e-201	-7.72236e-202	3.19279e-201	5.55272e-201	-7.29374e-201	3.05615e-200	9.57389e-203	-1.6082e-200	9.66247e-203	1.87306e-200	1.95226e-201	-1.91453e-201	2.15572e-200	-3.89856e-201	-3.73079e-201	3.88609e-201	1.82486e-201	2.45932e-199
-1.69315e-201	-6.90497e-202	4.28663e-202	2.4873e-202	6.28432e-202	5.01486e-201	2.56622e-203	5.82829e-202	-2.98662e-202	2.11992e-202	6.17734e-203	-1.85179e-203	-2.28433e-202	-3.61808e-202	8.97553e-202	-1.32055e-201	1.22263e-202	-1.86649e-202	8.47213e-202	7.0651e-202	-1.2708e-201	-7.3094e-203	-2.76077e-202	2.39126e-202	1.30854e-202	-2.51198e-203	1.46909e-201	-5.99972e-203	-9.34265e-202	-2.51568e-203	1.90783e-200
3.29106e-204	6.20909e-203	2.21138e-203	1.70165e-202	1.75938e-202	-3.23329e-203	6.06785e-203	-1.26227e-202	-2.88449e-202	-2.55308e-203	1.68638e-203	2.38665e-203	1.61745e-203	-5.10122e-204	3.67333e-203	2.6708e-203	3.5492e-203	-4.25716e-203	2.84766e-203	-7.82563e-203	5.04402e-203	-6.06684e-203	-3.34518e-203	-6.465e-203	1.32439e-202	1.26503e-202	-1.74793e-202	-6.62384e-203	-4.87501e-203	5.52841e-203	2.09028e-201
-2.95194e-204	3.60825e-204	8.02874e-205	1.10575e-204	-1.2102e-205	-1.34127e-205	7.26409e-205	-1.13907e-203	4.32341e-205	-3.41169e-204	7.9889e-204	-1.83594e-204	-1.46389e-203	8.18275e-204	5.79316e-205	1.0552e-204	-1.97578e-203	-1.41431e-204	8.97911e-204	-3.78225e-204	-6.54129e-205	-3.50867e-204	1.88484e-204	2.6294e-204	3.6409e-204	-9.02067e-204	7.36902e-204	1.21938e-203	-6.09042e-204	-3.30951e-204	1.43201e-202
-4.06158e-206	-1.52487e-205	7.15748e-206	5.48709e-206	9.68678e-206	-1.60372e-205	-1.08799e-205	-1.15437e-205	-5.02467e-205	-1.77042e-205	-4.56532e-206	-1.1617e-205	1.94482e-205	-6.43042e-206	2.56599e-205	2.58651e-204	-5.90543e-205	2.07886e-204	7.65258e-206	2.5818e-205	-4.12427e-205	-2.35587e-206	-1.21649e-204	-6.10204e-206	-2.39076e-205	4.22667e-206	-7.99511e-205	1.31517e-205	5.63568e-204	-1.38531e-205	1.64484e-203
6.0966e-206	-1.19857e-206	-2.15614e-206	6.96841e-206	2.12345e-206	7.31357e-206	3.25622e-206	2.0341e-206	6.68343e-206	-2.5544e-206	4.24971e-206	9.96391e-207	5.90723e-206	-8.38375e-206	-1.16255e-206	1.54708e-206	-2.64277e-206	2.01312e-206	-1.45751e-207	-1.11875e-206	1.00781e-205	7.88546e-207	2.95321e-207	-2.11226e-206	-9.54632e-206	-9.88623e-207	2.71453e-206	2.88026e-206	-6.50772e-206	-7.31984e-207	1.05196e-204
-2.16232e-207	1.02212e-207	7.16088e-207	-2.06507e-207	4.11144e-207	-6.65243e-207	3.54767e-207	3.65068e-207	-4.18813e-207	-2.00378e-207	-1.35752e-207	2.59374e-207	1.06206e-207	6.69416e-207	-2.10719e-208	5.30195e-208	-1.96152e-207	5.28685e-207	-6.12137e-208	3.09412e-208	-6.30622e-207	-3.90882e-207	-9.87183e-208	-7.08148e-207	-6.1806e-207	-7.30488e-207	8.11987e-207	-1.29776e-207	-3.04619e-208	-1.83879e-207	1.00513e-205
-2.91813e-209	-6.57889e-209	-3.97811e-208	6.6316e-209	-8.10234e-208	3.65768e-209	1.01946e-207	1.96328e-208	4.12726e-208	-3.61311e-208	-9.06587e-209	-2.27192e-208	-3.80931e-209	8.75306e-208	-7.84001e-208	4.94938e-208	6.12752e-209	-3.08077e-208	6.822e-209	1.38535e-209	3.47755e-207	6.00172e-208	8.57255e-211	1.24584e-208	2.92276e-207	1.48316e-208	6.3631e-208	1.48156e-208	2.93717e-208	1.12572e-207	1.58355e-206
1.09894e-209	6.7576e-210	2.03885e-209	2.44001e-209	6.87085e-213	3.51496e-210	-3.30062e-209	-3.72984e-209	-2.8829e-209	2.92385e-209	1.82668e-209	-1.3084e-209	-8.82156e-209	-4.57494e-209	-6.76908e-209	-9.63379e-209	-2.19066e-210	-2.02187e-209	-1.1758e-208	-2.15909e-209	-9.12197e-210	-3.75617e-210	1.20518e-209	5.13487e-210	2.89553e-209	3.11711e-209	-3.17368e-209	-3.66828e-210	-3.65338e-209	-2.18281e-209	8.69312e-208
3.61112e-210	-2.34264e-210	-6.15235e-211	5.3916e-212	-3.08327e-210	2.63704e-210	1.54078e-210	7.42955e-210	-4.68336e-210	-3.09045e-210	1.01965e-210	6.75904e-211	-2.43842e-210	-7.26601e-211	-9.53139e-211	2.52655e-210	6.26453e-210	-3.12781e-210	1.42393e-211	-2.90701e-211	-4.88995e-211	-1.42852e-210	7.44997e-211	1.49401e-210	7.96321e-211	-5.87639e-211	1.1011e-210	1.09932e-210	-4.01939e-210	-1.0888e-210	6.01022e-209
1.11774e-211	2.0123e-211	-5.68775e-211	-2.13764e-212	-9.75382e-212	1.2766e-212	8.01385e-212	-4.62497e-211	-1.63191e-211	1.6788e-211	-2.08588e-211	-2.82974e-211	1.96003e-211	1.58898e-213	1.3731e-211	1.51602e-211	-1.39182e-211	7.39874e-212	1.55219e-211	-3.32922e-211	1.80387e-211	1.10144e-211	5.07241e-212	-7.4985e-211	9.8149e-213	-6.51132e-212	1.0157e-210	3.09558e-212	-2.40294e-211	-5.09287e-211	6.52882e-210
1.2752e-212	-1.64694e-213	-2.29775e-212	-7.12279e-213	-8.67681e-213	9.92623e-213	6.28026e-213	-2.94047e-212	7.78135e-212	9.22879e-213	4.93765e-213	5.12153e-212	-2.08396e-212	5.0729e-213	6.0624e-213	-2.44607e-213	-6.25086e-213	3.60153e-212	-3.37565e-212	-7.22438e-213	3.6531e-212	-7.64128e-212	1.00686e-212	1.37944e-213	9.45968e-213	-1.67642e-212	-1.9996e-212	-6.28505e-212	-5.22007e-214	1.35465e-212	6.07181e-211
-2.90259e-214	1.96141e-213	-3.77791e-213	-3.67735e-213	-2.17209e-213	5.35381e-214	-5.18527e-215	2.59167e-214	-1.08225e-212	5.84615e-214	9.89078e-214	3.14881e-213	2.44884e-213	-5.1831e-214	-1.49762e-213	1.84433e-214	-8.66431e-215	-3.50479e-213	7.15434e-213	5.74715e-214	-3.17332e-213	2.83338e-213	-3.28199e-213	4.00665e-214	1.06286e-213	-4.66184e-214	-1.1338e-213	-1.33532e-213	2.09648e-213	1.0851e-213	6.11092e-212
-4.24159e-215	5.67387e-215	-1.86075e-214	-4.57942e-215	-6.1541e-215	7.92546e-215	-1.11347e-213	7.34495e-215	2.22397e-214	-2.05926e-214	2.21184e-214	-1.85918e-215	-3.35047e-214	3.3404e-214	-1.45411e-215	-6.4175e-215	6.6016e-215	-7.45482e-215	-4.85314e-214	-6.34055e-214	1.3759e-214	-9.39383e-215	-4.18005e-215	7.65774e-215	-2.46052e-214	9.45289e-215	-5.02097e-215	-3.31816e-216	4.30376e-214	-1.79525e-215	5.52692e-213
-7.13995e-216	3.98404e-216	-1.84713e-215	1.23112e-215	-2.64192e-215	-6.26681e-216	-4.9798e-215	8.81214e-217	7.6537e-217	-3.12861e-216	1.79478e-215	-2.90407e-215	-5.63874e-215	-3.69683e-215	8.80172e-216	-2.21935e-215	1.73159e-215	-2.31228e-216	1.39401e-216	-1.11918e-216	6.95424e-215	-2.07316e-215	-1.45032e-217	-1.96146e-215	1.21933e-215	-4.65003e-216	3.35935e-215	-8.44863e-216	1.86948e-215	7.17339e-216	5.17434e-214
1.09154e-216	2.79734e-216	1.15681e-216	3.3005e-218	-1.74975e-216	1.32469e-216	8.76451e-217	-7.69473e-217	-1.53838e-216	1.33329e-216	-3.2416e-216	5.00481e-217	1.54564e-216	2.35779e-217	4.08664e-216	-7.4023e-218	-2.28767e-217	7.00435e-217	-9.91471e-217	-1.86069e-216	3.17437e-216	-4.32918e-216	1.01036e-216	-3.48077e-216	-1.7846e-216	-7.72877e-217	-3.34808e-216	2.03758e-216	-9.90676e-216	-2.95788e-217	5.62766e-215
-6.3025e-218	-6.90553e-218	-1.39147e-217	3.08306e-217	9.35291e-218	7.11861e-218	-2.45298e-217	3.60427e-217	-4.33291e-218	-6.02836e-218	-4.81709e-218	-1.05576e-217	1.59489e-218	4.85263e-218	1.1306e-217	6.90806e-218	2.12387e-217	-1.24176e-217	-1.11771e-217	2.69368e-217	-2.39905e-217	6.22515e-218	-3.35312e-217	-2.29774e-217	2.49604e-217	4.4821e-218	7.39169e-218	-2.66628e-217	-1.97234e-219	7.66621e-218	4.1525e-216
-4.32758e-218	-8.27384e-221	8.35916e-220	3.15765e-219	2.06938e-218	1.98981e-218	1.78499e-218	-2.76352e-219	5.96506e-219	6.13733e-219	-1.81481e-219	-1.52211e-218	-1.64983e-218	2.09045e-219	1.24541e-218	-2.18565e-218	-1.66699e-218	3.13407e-219	-3.16562e-219	5.52185e-219	-6.14229e-219	3.53974e-218	7.859e-220	-1.06008e-218	2.45358e-219	-3.76841e-219	-1.62302e-218	5.74266e-219	2.54782e-218	1.84424e-218	3.44128e-217
2.75846e-219	1.34522e-219	-1.21961e-219	-1.18244e-219	-3.30261e-220	-1.77494e-219	-3.18982e-220	-2.02002e-219	6.29422e-220	1.05363e-219	-7.27441e-220	-4.5119e-220	1.01288e-219	5.36938e-219	-1.18632e-220	-9.56613e-220	-4.41213e-221	1.16693e-219	2.2268e-219	2.34966e-219	2.61269e-220	2.16879e-219	2.68598e-219	-2.91828e-219	-2.88285e-219	-3.39931e-220	-4.96325e-220	-5.54682e-220	8.27362e-221	-2.83775e-219	4.22852e-218
-2.24656e-221	1.25451e-220	4.5287e-221	-2.74805e-220	-3.04551e-221	1.03717e-220	-6.24191e-221	-1.60125e-221	3.18085e-220	-2.73502e-220	-7.76397e-222	1.93034e-221	2.14291e-221	-1.78404e-220	1.34306e-221	-5.53625e-221	3.13587e-221	1.60101e-220	-3.98892e-221	-5.92967e-221	1.28993e-220	-3.13217e-220	4.80347e-220	3.02866e-220	6.61979e-221	-5.87892e-221	-8.82095e-221	-8.20739e-222	4.46563e-221	-3.79213e-221	3.38794e-219
2.57685e-223	6.11946e-223	1.436e-222	-2.96913e-222	2.06884e-222	-9.23049e-222	-5.50656e-222	7.22591e-222	-5.3589e-223	6.31071e-223	2.29442e-222	1.30703e-221	-3.53728e-222	-4.46425e-222	-1.13762e-221	1.61961e-222	-7.30162e-222	3.82796e-222	2.20591e-222	-6.29586e-223	1.17595e-222	-2.13507e-222	-2.84059e-221	-5.97288e-222	-9.4767e-222	6.94331e-223	3.21683e-222	-3.67666e-222	-1.13062e-221	-4.09581e-222	1.50957e-220
-8.48334e-224	-7.69063e-223	-7.39791e-224	8.75671e-224	2.51351e-223	-9.98878e-223	-8.68365e-223	-1.79262e-224	-1.99815e-222	1.95883e-222	7.12388e-224	2.24864e-223	7.17216e-223	1.51087e-222	-6.02136e-225	-2.37879e-223	-5.15887e-223	2.31388e-223	-4.39091e-223	-6.43853e-223	-5.27279e-224	2.33555e-222	7.70557e-222	-5.37525e-223	-9.41624e-224	-4.33316e-223	-2.33448e-223	6.33896e-224	-7.32899e-223	4.2202e-223	2.43179e-221
-3.66827e-225	-5.49315e-224	-3.75016e-224	1.54352e-223	-2.75427e-224	2.61466e-223	-1.79009e-224	1.80426e-224	4.03033e-224	2.65279e-226	-4.77704e-224	2.79061e-224	9.12705e-225	-6.0743e-224	4.60488e-223	-2.103e-224	-3.86501e-225	-1.22407e-223	-2.13068e-223	3.65176e-224	-2.22834e-223	9.32674e-225	-8.18032e-224	-1.63762e-224	-5.11442e-224	-2.80666e-223	-1.97005e-225	-5.74868e-224	-8.63969e-224	-2.35451e-224	2.45045e-222
-4.17327e-225	7.36453e-226	-3.26915e-225	1.07658e-224	-1.34866e-224	9.26987e-225	1.42473e-224	-6.07572e-226	-8.71906e-225	-3.04609e-225	-1.92115e-226	3.14308e-224	-1.30453e-224	-1.75499e-225	-7.69424e-225	-3.79224e-225	-6.92853e-226	-8.74197e-226	4.28521e-225	-8.00958e-225	-3.63154e-225	1.0868e-225	9.7244e-226	-6.2846e-225	-1.36135e-224	1.1677e-224	1.70407e-225	1.10111e-225	-1.13241e-224	-1.67158e-225	1.93159e-223
-5.96356e-226	4.96565e-227	-2.8929e-227	-1.00914e-226	-9.7977e-226	-2.15733e-226	6.41881e-227	1.38846e-225	-3.55294e-225	1.13495e-226	-1.68097e-225	-2.35024e-226	9.92218e-227	4.21216e-227	2.94278e-226	3.03943e-226	1.51949e-226	-1.84012e-226	-1.71317e-225	-1.56468e-225	-6.11217e-226	4.69725e-226	-8.55454e-226	7.4665e-226	-4.99819e-227	3.18896e-226	-1.07573e-225	-1.31594e-226	1.49714e-226	7.29039e-226	1.84978e-224
-4.55213e-227	6.77734e-227	-2.9113e-229	1.67745e-226	3.31862e-227	-2.05594e-227	3.30203e-226	-1.30284e-227	-6.61249e-229	9.50539e-227	-1.77551e-227	-1.33458e-226	-7.03425e-227	-6.5718e-227	-7.12359e-228	-1.39992e-227	-9.42827e-228	-9.92865e-228	-2.36034e-227	1.34678e-227	2.85863e-227	-7.58852e-228	1.34436e-227	3.53139e-227	6.88852e-227	-2.47059e-227	1.39766e-227	-2.21347e-227	-9.86942e-227	4.66855e-227	1.49886e-225
2.86036e-228	-1.81067e-228	4.37347e-228	-8.93431e-228	1.73073e-228	-2.34443e-229	1.31789e-228	8.41757e-228	6.52302e-228	2.45384e-228	-1.92748e-228	-7.75524e-229	1.93241e-227	6.58614e-229	6.41636e-228	7.20745e-228	-9.86964e-229	1.28091e-228	3.26017e-230	-2.33313e-228	-6.3841e-228	-1.15561e-228	-1.79756e-228	-2.29213e-228	1.99806e-229	1.18308e-227	-7.32326e-228	-1.82446e-229	4.11832e-228	-8.40473e-228	1.23288e-226
-1.15305e-229	-3.83726e-229	-4.43141e-231	-2.2003e-229	-2.35226e-229	1.35463e-229	-1.23877e-228	3.62881e-230	3.86967e-229	8.4871e-229	-1.469e-229	1.33808e-228	-7.05611e-229	3.3256e-229	-3.88098e-229	1.25325e-228	-8.35789e-230	1.75099e-229	8.39087e-229	4.64045e-229	-1.33795e-229	5.79743e-229	7.6753e-229	8.9053e-229	-6.56651e-229	5.75843e-229	1.23863e-229	4.02443e-229	7.02415e-229	-1.06634e-229	1.42707e-227
1.25995e-230	-3.67383e-231	-2.59335e-230	3.70548e-230	2.85019e-230	1.14805e-230	1.25599e-231	-2.93815e-234	-6.20075e-230	2.28728e-231	3.60017e-230	-1.24321e-230	-1.69485e-230	-3.19017e-230	-3.7531e-231	-1.4834e-229	-9.75836e-230	3.36736e-231	3.64402e-230	1.884e-230	-3.42424e-230	2.19522e-231	8.35099e-230	-1.55718e-231	-2.80204e-230	-4.8909e-230	-6.35935e-231	-5.56359e-230	1.15691e-229	7.04622e-231	9.73573e-229
8.69652e-232	-5.04719e-231	9.44086e-232	4.13937e-231	3.03271e-231	2.931e-231	-6.54706e-233	-4.80587e-231	1.14591e-232	-3.43342e-231	1.02057e-231	-3.10253e-231	-6.53346e-231	4.85406e-231	2.46448e-232	1.74862e-231	-1.51063e-231	-4.81977e-232	4.1379e-231	-2.03511e-231	-4.45292e-231	5.29139e-231	-2.17025e-231	-8.02006e-231	5.02599e-232	9.47693e-231	-8.19234e-232	-7.13183e-232	1.33963e-230	2.41328e-231	9.83108e-230
-1.73296e-232	-5.98398e-233	1.99676e-232	-4.34925e-232	1.94668e-232	-2.54887e-233	-1.95278e-232	-4.74197e-232	-3.3589e-233	-5.77523e-233	-3.86678e-232	1.66289e-232	7.33587e-232	-3.61018e-234	2.10213e-232	2.79416e-232	-4.11128e-232	-7.40613e-232	-2.80881e-232	-3.12406e-232	1.98044e-232	5.64422e-233	1.84954e-232	3.673e-232	2.81109e-234	-2.28809e-232	-1.38995e-231	-1.41572e-232	3.5487e-232	-4.73444e-233	8.34563e-231
1.26162e-232	3.59153e-234	-2.78807e-233	1.03668e-232	-3.21969e-235	-2.05192e-233	-1.52114e-233	2.53407e-233	1.43131e-233	1.74029e-233	3.16263e-234	2.92303e-233	-8.88498e-234	1.89369e-234	-2.15234e-234	6.16754e-233	4.52019e-233	2.67302e-233	2.56301e-233	8.17211e-234	7.79172e-234	2.90147e-233	6.46123e-234	-6.95134e-234	2.21327e-233	-8.73913e-234	-2.34756e-233	-3.80097e-233	-2.73665e-233	-8.55693e-234	7.45645e-232
2.885e-236	1.24604e-234	-1.0899e-234	-1.81456e-234	1.04484e-234	1.37949e-234	-1.85137e-234	-7.11913e-234	-5.17017e-234	-6.50757e-234	4.43905e-235	-9.44734e-234	4.0428e-235	1.30106e-234	-1.43e-234	1.73057e-234	6.39232e-235	1.63624e-235	2.44904e-234	-1.34826e-234	1.14197e-235	5.23349e-234	3.61563e-234	-9.58132e-234	3.34006e-235	8.94552e-235	-5.17961e-235	-6.78826e-234	4.34923e-234	1.18804e-234	7.92259e-233
-8.42652e-236	6.29388e-236	-2.54897e-235	4.53815e-236	-1.57448e-235	1.57622e-235	3.30052e-235	1.55558e-234	-1.79109e-236	2.98233e-236	-1.83977e-235	9.63683e-236	2.11332e-235	3.2793e-235	-8.26205e-235	-3.51739e-235	-1.10225e-235	-8.16753e-237	-3.75756e-236	-1.44222e-235	1.23162e-235	3.65253e-235	-7.53304e-235	-1.32832e-235	-9.91545e-236	6.19369e-235	-8.72835e-236	5.74828e-235	1.94392e-235	-8.13868e-236	8.02462e-234
-3.95462e-236	-9.75282e-237	1.87685e-237	5.28076e-236	-3.19131e-236	9.69419e-237	-1.20886e-236	-5.40522e-237	8.43605e-237	-5.11014e-236	-2.80869e-236	-8.4475e-236	1.70715e-236	-5.46039e-237	3.31113e-236	-3.41903e-237	-2.15211e-236	-4.3144e-236	-5.85308e-236	2.73779e-236	-2.42247e-237	-2.70682e-236	7.94234e-236	8.3166e-237	-3.37167e-236	6.87291e-237	-1.5319e-236	-5.88992e-237	8.26972e-236	-5.91388e-237	8.1246e-235
-1.3593e-237	1.95231e-237	-1.38236e-236	1.89127e-238	1.9882e-237	-1.3517e-237	-1.97729e-237	-9.04784e-237	4.60246e-237	-7.32338e-240	-5.24736e-239	-5.26945e-238	-1.92276e-237	1.66005e-237	-2.52213e-237	-7.31402e-238	7.25239e-238	-1.09043e-237	-1.5418e-237	-1.89548e-237	-4.78931e-237	6.7587e-238	2.93328e-238	-1.31318e-237	-2.13704e-237	-2.43341e-237	8.60488e-238	-1.02278e-237	5.97854e-238	-2.30379e-237	6.53949e-236
-6.75071e-239	1.80107e-238	4.47401e-238	-9.0066e-239	2.96658e-238	7.16582e-239	-1.46969e-238	9.80331e-239	-4.72043e-238	-7.09455e-239	1.22671e-238	-1.67715e-238	-3.10545e-238	-8.02704e-239	1.72923e-238	1.97292e-238	2.14741e-239	9.1037e-239	1.3143e-238	-4.818e-238	1.39403e-237	1.46846e-238	-7.27909e-239	5.72689e-238	4.2228e-239	1.23428e-238	5.69489e-238	6.87472e-238	4.49829e-239	-2.3727e-239	7.39623e-237
2.23671e-239	2.63862e-239	-3.75454e-239	9.61315e-240	-2.89711e-239	-7.87532e-241	6.62989e-240	6.80574e-240	-9.74042e-240	1.23153e-239	4.74992e-240	2.6103e-240	-3.86382e-239	1.12274e-239	1.73981e-239	1.96474e-239	-3.2084e-239	-7.23442e-240	1.57068e-239	-5.4928e-240	9.43757e-241	-2.69662e-239	6.12521e-240	1.23195e-239	-4.89052e-240	6.83607e-239	1.15785e-239	2.8364e-240	-1.50279e-239	-4.01137e-240	4.69011e-238
1.51535e-241	8.58302e-241	4.23746e-241	-4.25895e-241	-3.57866e-242	-1.18638e-240	2.55516e-242	-2.3608e-241	-4.24125e-243	8.74954e-241	-6.1573e-240	3.1655e-241	-1.46742e-240	4.16136e-240	-9.90639e-242	4.00591e-241	-6.99966e-241	2.01704e-241	-8.92835e-242	1.32987e-240	7.01916e-241	-2.99481e-241	-1.02733e-240	-5.61001e-241	-3.94264e-242	-1.00316e-240	-2.55734e-240	-1.03949e-240	-1.63218e-241	-1.66176e-242	2.65546e-239
2.67149e-242	-2.76081e-241	3.33081e-242	-6.4943e-242	-7.87801e-242	-4.66736e-242	4.29953e-241	-4.18757e-241	1.86801e-242	-1.01425e-241	2.15069e-241	-7.39012e-242	-3.52769e-241	-7.14812e-242	2.70224e-242	-2.80554e-242	-8.24859e-242	1.24632e-241	-1.86312e-241	-1.24922e-241	-4.6502e-241	3.74142e-242	9.3458e-242	-4.15021e-242	6.91517e-243	5.6953e-242	1.47687e-241	2.7109e-242	3.37927e-241	-5.61342e-242	4.05209e-240
-4.07789e-243	5.10809e-243	-3.35858e-242	1.84939e-242	4.68145e-242	-7.59714e-245	9.34978e-243	-1.60212e-242	7.87897e-243	-9.6615e-244	-2.20519e-242	2.32273e-243	-4.22453e-243	5.57224e-243	3.42919e-243	-3.65685e-244	7.46341e-243	1.47606e-242	-1.30825e-243	4.6031e-243	1.05832e-241	-2.04689e-244	1.84643e-242	-1.36052e-242	-2.5412e-243	-2.7429e-242	-8.4907e-244	-2.51995e-243	1.67437e-242	5.73229e-243	4.02395e-241
8.17357e-244	-1.32265e-244	1.45332e-243	2.75777e-244	-9.08098e-245	1.19295e-245	-4.22178e-244	9.0213e-244	4.40987e-245	-7.89149e-244	-3.7121e-244	-1.30178e-244	5.23816e-244	1.33917e-243	-6.58768e-244	6.99698e-244	-5.77327e-244	-3.12509e-243	5.88203e-244	2.47653e-244	-1.92813e-243	-2.35479e-243	1.24378e-243	-2.12671e-244	7.79841e-244	2.15597e-243	4.55873e-243	2.18943e-243	1.89906e-244	-7.04897e-245	2.88839e-242
-4.16087e-245	-1.25692e-245	-3.75436e-245	-2.30802e-244	-2.46548e-244	-5.60058e-245	-4.99706e-245	-8.10227e-244	3.16482e-245	5.91247e-246	-3.74175e-245	3.58113e-245	-1.04597e-244	2.84521e-244	2.12313e-245	-3.72139e-245	1.46502e-244	-1.59004e-244	-1.02895e-244	3.44271e-245	2.67841e-245	-1.24352e-244	-2.83277e-245	6.75618e-245	-2.48473e-245	5.89223e-245	-1.06178e-244	-1.3551e-245	4.29051e-246	-1.48826e-246	2.94276e-243
-3.84504e-246	-2.41755e-246	4.01898e-246	-3.85764e-246	1.40771e-245	1.19976e-245	-8.75078e-246	2.22991e-246	1.67873e-245	2.59334e-246	-4.77877e-245	8.7951e-246	1.07243e-245	-1.20039e-245	2.63473e-246	-8.60548e-246	-1.48541e-245	-2.09227e-245	-9.02238e-246	-1.105e-246	1.99832e-245	1.56941e-245	2.29841e-246	-2.27298e-245	-1.6366e-245	1.05851e-245	3.86086e-246	7.8937e-246	2.54855e-245	-8.53644e-246	3.40464e-244
-1.47892e-246	3.55856e-247	3.63329e-247	6.49054e-247	-1.96091e-246	-3.95327e-247	7.2387e-247	7.7224e-247	-2.98321e-246	6.31117e-247	-2.31968e-248	1.99099e-247	-5.06599e-247	1.44957e-246	-2.55833e-247	-7.09933e-247	-2.00463e-246	4.77268e-247	-6.18859e-247	-3.09369e-247	-4.50714e-247	-7.60455e-247	1.25342e-247	-7.93748e-248	1.152e-247	-1.84458e-246	3.97838e-247	7.54898e-247	2.97647e-246	-3.77151e-249	2.43768e-245
3.32779e-247	-2.48516e-248	-1.65469e-248	1.04503e-248	1.19807e-247	3.09671e-249	-3.25495e-248	-9.24564e-248	3.69208e-248	7.65366e-248	-1.51206e-247	-1.93253e-247	7.95065e-249	1.16091e-248	3.12818e-247	5.08146e-248	5.58675e-248	-1.91992e-248	2.46245e-249	4.64436e-248	1.49752e-248	1.37483e-247	-1.95286e-248	1.5385e-247	7.40642e-248	-2.0143e-247	-8.23831e-249	-2.39996e-248	5.72416e-248	-2.74164e-248	2.31585e-246
-2.28233e-249	1.38175e-248	-2.3412e-248	-3.348e-249	-2.74672e-250	-3.08174e-249	4.34713e-249	2.9748e-249	-1.72727e-249	4.19178e-249	-2.78847e-249	1.1499e-248	-3.0358e-249	1.80449e-248	-9.86517e-249	9.02167e-249	-8.72397e-249	-6.05352e-248	-8.40839e-249	5.70224e-249	1.13392e-249	5.03532e-249	1.19551e-249	-1.08135e-248	1.00634e-249	1.40765e-249	1.40943e-248	-1.59693e-250	-6.78064e-249	-2.30345e-249	2.41012e-247
4.55538e-251	4.79625e-251	-1.93358e-250	-2.34989e-250	-1.05903e-249	3.04992e-250	2.46209e-250	-2.25521e-250	-2.52341e-250	-5.04765e-250	-1.35555e-249	1.70083e-250	-3.51922e-251	1.04017e-250	4.572e-250	-1.18674e-250	3.54602e-250	-1.08168e-250	-2.72663e-250	1.7955e-250	-7.4249e-250	3.5469e-250	3.76241e-250	1.49012e-249	3.72258e-251	6.70745e-250	6.0151e-250	6.45867e-250	8.45528e-251	1.82338e-249	1.30972e-248
9.41827e-251	-9.01996e-252	-6.81014e-251	3.96257e-251	-6.57514e-251	4.15918e-251	1.65514e-251	-2.91581e-251	-2.8961e-251	-2.11606e-251	1.95015e-251	-7.25623e-252	1.73245e-252	-2.40871e-251	-3.85995e-251	-3.8769e-252	3.48721e-251	6.87143e-251	-1.57416e-251	1.58131e-251	-1.12177e-251	-1.55307e-251	1.82088e-251	3.45205e-251	7.53133e-251	2.7963e-251	5.61812e-251	-1.69232e-251	-1.27054e-250	-3.81053e-250	1.40826e-249
-2.14341e-253	3.5937e-252	5.78424e-253	3.69607e-252	-3.19997e-252	4.49753e-252	-1.19809e-252	6.38011e-253	-5.61482e-252	6.93603e-252	-3.68293e-253	-1.02487e-251	-1.08598e-252	1.42886e-252	7.03116e-252	-5.76806e-252	-1.98741e-252	2.40608e-252	-6.7173e-252	7.78705e-252	3.98519e-253	4.18571e-252	5.92161e-252	-1.06788e-252	-3.19069e-252	-2.6635e-251	-1.23916e-251	2.96984e-252	1.54518e-251	-9.20508e-253	1.48129e-250
9.39359e-253	9.88541e-253	9.10765e-253	-1.57468e-254	5.07684e-253	-7.55582e-253	-5.99968e-253	6.98979e-254	-1.01904e-253	6.87488e-253	-2.07297e-252	-1.33856e-255	4.84068e-253	6.52471e-254	2.25689e-253	2.04034e-253	-2.55068e-253	-8.52866e-253	1.77478e-254	-4.02037e-253	-2.45185e-253	-1.062e-253	-1.32405e-253	5.55847e-254	-9.77301e-254	-2.01394e-253	-6.52789e-253	-6.4571e-254	2.97441e-253	3.30076e-252	1.53121e-251
4.29511e-254	-1.82482e-254	-1.58895e-254	-1.61289e-254	3.91372e-255	2.33277e-254	2.40186e-254	7.56636e-254	8.65242e-255	1.95381e-253	1.82931e-254	-1.46161e-253	2.13539e-254	-2.97582e-254	-3.58874e-254	1.31137e-253	-4.50404e-254	-2.27445e-254	3.55987e-255	6.24663e-257	-4.67263e-254	3.44647e-254	-5.65002e-255	-1.21014e-253	-4.6022e-254	-2.54542e-254	3.73035e-254	5.74065e-254	-5.17735e-254	-2.74566e-254	1.33144e-252
-1.39691e-255	1.72731e-255	-2.32688e-256	-2.20004e-255	1.05606e-255	-2.32339e-256	-3.31281e-256	9.21462e-257	1.51408e-254	2.28116e-255	2.66624e-254	-2.53309e-255	-4.56602e-256	-2.6966e-256	4.69305e-256	-2.80231e-256	-9.52913e-255	-7.69984e-256	1.47794e-254	-3.55258e-255	3.59724e-255	-2.86363e-256	-1.74951e-256	-2.8845e-255	3.73472e-255	7.92315e-255	-3.79068e-255	1.26996e-255	5.2762e-256	-1.90873e-254	1.2727e-253
7.27528e-256	-2.05952e-256	-3.9903e-256	4.24766e-257	9.41501e-257	7.23189e-256	-1.94676e-256	7.84547e-257	3.33352e-256	-5.09566e-257	1.01066e-256	1.67771e-256	1.40847e-257	5.81583e-257	8.6905e-257	6.65685e-256	1.50122e-256	-1.79293e-256	-1.39912e-256	-1.65613e-256	-9.60437e-258	-2.5425e-258	1.94187e-256	-1.57762e-256	2.49845e-256	-1.07075e-256	7.94861e-257	-6.80148e-256	5.4635e-260	1.00976e-255	7.06884e-255
3.33091e-257	3.48951e-257	4.23242e-257	1.3704e-257	2.48876e-257	3.14922e-257	5.29087e-257	-1.35618e-258	9.41841e-257	-5.48228e-257	-8.1084e-257	-3.25867e-257	4.55581e-258	-1.94698e-257	1.37445e-258	-1.61624e-257	4.01605e-257	-7.92617e-259	7.31007e-259	-4.70022e-257	1.97516e-258	-1.79382e-257	4.70757e-257	-3.92483e-258	6.03029e-257	5.50559e-258	-7.24765e-257	-1.4676e-256	-1.16184e-257	-6.23321e-257	1.05771e-255
9.6251e-259	-2.04596e-258	2.49441e-259	-2.56824e-259	-1.02576e-258	-1.61613e-259	7.14038e-259	-3.85387e-258	8.49656e-260	1.70046e-258	1.31317e-258	-1.60437e-258	3.84936e-259	3.06164e-258	3.55251e-258	2.07912e-259	2.05927e-259	-1.55044e-259	-8.81015e-258	-3.10649e-258	3.77443e-258	4.69074e-259	5.6064e-258	2.48017e-258	-1.73303e-258	1.32336e-258	-8.25005e-258	-5.18068e-258	1.3217e-258	6.97556e-259	6.4294e-257
-6.5884e-260	7.40993e-259	-2.26876e-259	-1.32384e-259	-1.48872e-259	1.33688e-259	4.05046e-260	-1.30505e-259	1.18294e-259	-1.87677e-260	1.48512e-259	6.38995e-260	-1.81675e-259	-7.70466e-260	-5.70768e-259	-2.10926e-260	-1.44367e-258	-6.87105e-260	4.68935e-261	-5.16206e-259	7.70252e-260	8.24426e-261	-5.08495e-259	-5.6883e-259	6.86039e-259	8.38883e-259	2.79395e-259	-2.82633e-259	1.14048e-259	-9.82605e-260	8.31489e-258
6.84233e-261	-3.08733e-260	3.2899e-261	7.64094e-261	3.36199e-260	4.56828e-261	-1.27075e-260	-5.58035e-260	9.00013e-260	2.4531e-261	-3.05531e-260	1.28686e-262	-2.1555e-261	1.17255e-260	-1.83607e-260	-2.21271e-260	4.00339e-260	-6.98506e-260	9.47294e-261	-1.63157e-260	1.69861e-260	4.3641e-261	-1.04182e-260	7.56321e-261	-1.22048e-260	6.76779e-262	-3.70682e-260	4.80576e-260	6.11819e-262	-3.66662e-260	6.43141e-259
-1.48663e-262	-1.18019e-261	-8.87323e-262	1.58862e-264	-2.65068e-261	6.69563e-262	-2.03095e-261	-3.79036e-261	7.02738e-262	4.90847e-262	-3.06348e-262	-2.76402e-261	1.27077e-261	-3.65263e-262	-5.24538e-261	5.17723e-261	-1.11832e-262	1.96937e-261	5.04673e-261	5.05391e-261	7.75898e-261	-6.62587e-262	-1.20033e-261	-1.19815e-262	7.92231e-262	-2.46095e-263	-2.34624e-261	-3.72888e-262	1.77824e-261	8.67639e-262	5.57873e-260
3.05863e-263	2.98338e-263	1.9374e-264	-7.86219e-262	-2.51564e-262	-1.37827e-263	-2.31607e-263	-2.67898e-263	1.17944e-262	-1.76289e-262	2.36777e-262	-4.08751e-262	-4.57793e-263	6.97612e-263	8.40882e-262	-8.30559e-262	1.0944e-262	6.66705e-263	-4.18257e-263	-5.09219e-262	3.4294e-262	2.406e-262	3.13543e-263	-1.84979e-263	2.24306e-262	-1.77135e-263	1.8013e-262	2.93232e-262	-4.41922e-262	-7.43373e-262	7.15184e-261
-4.64828e-263	-2.70657e-263	-3.26089e-264	-8.13947e-264	1.60622e-263	3.38522e-263	-1.72886e-263	-2.22713e-264	1.07321e-262	-3.20426e-263	-5.08213e-265	-1.73327e-263	1.34454e-263	1.81448e-263	-8.30442e-264	2.66326e-263	-1.56309e-263	-1.101e-263	-1.35564e-263	6.73711e-264	5.31591e-264	1.4582e-263	-9.87646e-264	-1.67825e-263	-1.49027e-263	8.63985e-264	9.27514e-264	1.1432e-263	-2.41015e-264	-1.99681e-263	5.3823e-262
4.35283e-265	1.10883e-264	6.65243e-265	-1.57498e-264	-2.87934e-264	-1.69944e-264	1.4888e-264	1.11942e-265	1.23762e-265	-5.15999e-264	-2.0173e-264	-1.02684e-266	-7.8516e-265	1.22735e-264	-1.11558e-264	1.69319e-264	-1.48555e-264	-1.30532e-264	-9.20243e-265	1.35443e-264	-2.92731e-264	9.77718e-266	9.56773e-265	8.43441e-265	-5.78145e-265	-1.06533e-264	-3.52357e-264	-1.91421e-264	1.31377e-264	1.55608e-265	4.05379e-263
1.30097e-265	-1.14241e-266	4.76463e-266	-9.01342e-266	-2.376e-266	-6.12713e-266	-1.72196e-266	1.40168e-265	-5.68012e-266	2.17689e-265	1.46473e-265	2.5374e-266	-9.05689e-266	-5.99658e-266	2.75135e-266	-7.18136e-267	9.1678e-266	-8.3638e-267	1.53715e-265	3.88594e-267	-9.34695e-266	1.60358e-265	1.03553e-266	4.83322e-265	-1.3475e-265	9.11076e-266	2.10874e-265	-1.53066e-266	-1.47979e-266	1.26188e-265	2.75146e-264
-1.25439e-266	-1.05203e-267	1.07875e-266	-5.07693e-267	3.81232e-267	-1.49879e-266	-2.07711e-267	3.9348e-267	-8.14801e-268	1.43116e-266	1.34572e-266	-5.03741e-266	9.28396e-267	3.11858e-267	-7.803e-267	-1.1781e-266	1.34565e-266	-4.91355e-266	-3.4509e-267	-1.52497e-266	2.35576e-267	-5.13727e-266	-6.97151e-267	1.76954e-266	-8.61813e-267	2.86849e-268	-3.91139e-267	7.50224e-268	2.75861e-267	-3.16305e-266	3.7286e-265
9.00348e-269	-3.27814e-268	3.71371e-267	1.82998e-267	-6.51184e-268	4.13479e-267	1.21206e-267	5.54873e-268	-2.13589e-268	-9.34393e-269	1.36847e-268	1.18066e-267	2.73615e-269	-2.55241e-267	-2.97299e-268	1.45647e-267	-1.3765e-267	2.76093e-268	-3.46984e-268	5.65286e-268	3.09892e-268	-4.70953e-268	3.36501e-267	-2.61598e-267	1.36761e-267	2.5538e-268	2.77127e-268	-5.01119e-269	-1.71084e-268	-7.26793e-268	3.06473e-266
-2.64115e-268	-5.67787e-269	8.11677e-271	-6.0907e-270	4.3929e-269	-5.99522e-269	-2.09431e-269	-3.68455e-268	-2.22205e-269	5.41566e-269	-2.3515e-268	-1.1613e-268	5.89431e-269	-3.64876e-269	-4.01924e-268	1.72794e-269	-5.27727e-269	-1.47388e-268	7.33538e-269	-3.43213e-269	1.83682e-268	4.33565e-269	2.38529e-271	1.52709e-269	-7.45344e-269	-6.02364e-269	-2.76427e-268	-1.20243e-268	3.81294e-269	-1.78847e-268	3.06217e-267
3.74064e-270	-2.42411e-270	-2.62605e-270	-1.64758e-269	6.04225e-271	2.09109e-269	-2.84045e-270	-7.06789e-271	8.68342e-271	-3.67408e-270	1.22812e-270	-4.67369e-270	1.56025e-270	-2.87547e-269	1.90845e-270	-2.26909e-270	-2.55812e-269	2.13687e-270	-1.25749e-269	5.66489e-270	-5.83797e-271	9.09631e-270	1.60461e-269	3.76063e-270	5.16593e-271	-1.71632e-269	2.67834e-270	-1.31241e-269	-9.34824e-271	6.26303e-270	2.1139e-268
-4.11661e-270	-1.52261e-271	-4.98925e-271	4.63919e-270	-5.84694e-271	-1.00569e-270	-2.22746e-271	4.69721e-272	-6.0686e-271	-9.28811e-272	2.90327e-270	-7.67767e-271	2.29921e-271	-1.11115e-270	6.32784e-271	-6.65562e-271	1.00243e-270	-1.41944e-270	-2.3306e-271	2.38111e-272	1.89562e-271	-2.53387e-271	-4.17951e-271	-2.66852e-271	-3.31821e-271	-1.52498e-271	-1.11054e-270	3.2757e-270	4.26927e-271	8.68184e-271	2.82495e-269
-1.13509e-271	1.05284e-271	3.80319e-272	7.1483e-272	2.26749e-274	7.90634e-272	2.90187e-273	-1.04377e-271	1.2317e-272	-9.67505e-272	4.1521e-271	7.92871e-273	7.91311e-272	8.52098e-272	8.56216e-272	7.38082e-272	-6.15281e-272	-1.36288e-271	2.24799e-273	5.01928e-273	2.43399e-272	1.3844e-273	-5.98744e-272	1.37993e-271	3.35368e-273	1.10743e-271	1.00821e-271	-2.21262e-272	5.9856e-272	2.82328e-273	2.09925e-270
-5.80033e-273	-2.39526e-274	4.65307e-273	3.84351e-273	-7.1053e-273	-1.19295e-272	3.02238e-273	-4.22614e-273	-1.45663e-274	-1.0983e-273	-3.60164e-273	-5.50946e-273	2.12698e-272	1.00613e-273	-1.79108e-272	1.21606e-272	-1.10369e-272	-1.29902e-272	-4.84031e-273	3.34298e-273	5.5538e-273	1.92287e-272	-2.35666e-273	-5.72938e-273	1.56173e-273	-4.35873e-273	4.15713e-273	7.40795e-274	3.28982e-273	1.65225e-273	1.84362e-271
3.76999e-274	8.93004e-275	-6.74955e-274	2.05875e-273	6.5434e-274	1.39245e-274	2.88792e-274	6.44442e-274	8.15338e-275	6.27672e-274	-1.82287e-274	1.65271e-274	-9.48847e-275	8.04061e-274	-1.40638e-274	1.2029e-273	6.83627e-274	-9.1365e-276	4.33155e-274	-1.13884e-273	-1.1046e-274	1.83219e-273	-1.52293e-274	1.9115e-274	5.24295e-274	-2.12937e-273	3.54328e-274	3.6326e-274	-3.71259e-274	3.26404e-273	1.97835e-272
-2.10452e-274	2.43405e-275	3.25902e-274	1.11254e-274	-3.74874e-275	6.23987e-275	1.34252e-274	5.32558e-275	1.61922e-275	-6.48492e-275	8.62993e-276	2.88663e-275	2.32246e-275	-2.43838e-275	-5.12955e-275	-1.40086e-274	2.8094e-275	4.2984e-275	3.5541e-275	1.28048e-274	7.79983e-276	-1.44092e-275	-3.00017e-275	4.44623e-275	-1.76268e-275	-9.43149e-276	-1.18539e-275	-1.34662e-274	2.2551e-275	-3.3066e-277	1.84467e-273
1.89315e-276	-4.48396e-276	-1.17146e-276	4.65799e-277	4.88092e-276	2.06755e-276	1.46972e-276	-6.51685e-276	3.44923e-276	-1.65791e-275	8.87265e-276	1.16352e-276	2.60389e-277	-1.82738e-276	8.70906e-277	-1.45188e-275	-5.5797e-276	2.57664e-276	7.72443e-277	1.90424e-277	-3.03329e-276	-1.60949e-276	7.11634e-276	-3.71414e-276	-1.74806e-276	2.73715e-276	-4.17839e-275	1.91959e-275	1.63615e-277	1.89869e-276	1.62611e-274
3.18885e-277	6.10954e-277	-6.26984e-277	-1.82295e-277	-2.05133e-278	3.90726e-277	1.46887e-277	1.64077e-277	-2.49293e-278	-1.07258e-276	2.64115e-277	1.0468e-276	8.50391e-278	1.22949e-278	1.62265e-278	4.21183e-277	6.72609e-277	-3.12418e-277	9.94619e-278	-1.5255e-277	2.68277e-278	7.99955e-278	-9.27296e-277	2.6463e-277	-3.47282e-277	6.35281e-278	-2.92217e-277	-4.07335e-278	9.41971e-278	-5.36714e-277	9.31495e-276
2.90866e-279	2.66913e-278	-7.69405e-279	-4.44712e-278	-3.24211e-278	-2.03374e-279	2.56697e-279	1.33244e-278	-1.13043e-278	-7.9707e-278	-1.15275e-278	3.27274e-278	3.04205e-278	-1.54565e-278	-1.83295e-277	-5.52932e-279	-3.0678e-278	3.63018e-278	2.02058e-278	1.73745e-278	-2.5134e-278	1.45156e-277	3.57218e-279	-1.74047e-278	5.01239e-279	-8.61616e-280	-4.7386e-278	-5.49296e-279	1.30423e-278	-2.40087e-279	8.72103e-277
5.73918e-279	-3.61409e-279	-5.41394e-279	-2.86938e-280	3.51068e-280	2.68743e-279	1.93819e-279	-5.36461e-279	1.19824e-279	-1.90495e-279	-3.35429e-279	-1.03971e-279	5.02171e-279	1.1936e-279	2.02851e-278	-1.21063e-279	-2.30851e-279	-3.17337e-279	9.744e-279	2.33202e-279	-1.01369e-279	1.51934e-278	3.41309e-280	-7.18115e-279	2.23423e-279	9.2866e-279	1.12692e-278	5.74313e-279	-1.68697e-280	-1.47208e-279	1.32065e-277
2.48231e-280	5.38397e-280	2.55987e-280	1.24137e-280	4.33256e-280	-1.67684e-280	-7.13395e-280	-2.68483e-280	-6.20981e-280	7.5368e-281	5.50242e-281	-1.40847e-280	-3.57127e-282	-4.44324e-280	1.60074e-279	-6.26147e-280	1.93578e-280	-1.11669e-280	5.87267e-280	-3.375e-280	-5.77285e-280	6.37547e-280	4.62254e-280	4.84886e-280	2.65997e-280	5.85295e-281	-1.47548e-280	-1.44936e-280	5.17199e-280	2.76867e-280	1.11196e-278
9.29404e-281	-7.63627e-281	-3.07735e-281	-1.14017e-281	-4.40618e-281	1.13475e-281	-1.59425e-281	-2.55613e-281	1.42297e-280	-1.09608e-281	-1.61367e-281	-1.90793e-282	6.52821e-281	-1.6968e-281	5.17829e-281	8.48475e-281	7.00719e-283	-2.046e-281	-5.89522e-282	-6.85411e-281	-3.93715e-281	6.46979e-282	-3.23319e-281	2.1361e-280	1.86442e-281	5.5263e-282	-7.43949e-282	-1.68661e-281	-6.46363e-282	7.37681e-282	1.14827e-279
-3.13115e-282	4.17693e-283	1.16904e-282	-3.72598e-282	1.25783e-281	2.63556e-282	1.44831e-282	-4.10826e-283	1.28635e-282	-4.54621e-283	9.15711e-283	2.35405e-283	-2.74569e-282	1.02662e-282	-2.1936e-282	1.15347e-281	4.95622e-283	-1.77921e-282	2.42622e-282	-1.97469e-282	-3.13214e-283	1.66068e-282	-8.67611e-283	-1.58142e-282	-3.16261e-282	8.82409e-283	-7.0871e-283	1.05509e-282	-4.10825e-282	-2.97609e-282	6.99015e-281
4.19429e-283	1.7495e-282	-4.63531e-284	3.90131e-284	-6.62431e-284	-7.50171e-284	1.40474e-283	-2.43449e-283	3.94343e-284	3.56413e-283	-1.17679e-284	-1.03432e-284	-5.83098e-284	1.33128e-283	9.9964e-283	4.42867e-284	-1.74723e-283	2.81255e-283	3.98269e-283	1.07366e-284	-3.89421e-283	4.31654e-284	1.60005e-283	1.28941e-283	4.1463e-285	-2.0934e-283	-5.45154e-284	4.07358e-284	-1.49095e-282	-1.09017e-283	7.92802e-282
-4.9311e-285	-2.67771e-285	-2.57721e-284	-8.38821e-285	9.43617e-284	-1.13346e-284	-4.88511e-286	-6.47205e-285	-2.24561e-284	-2.86207e-284	7.88158e-285	-1.57145e-285	-1.31204e-284	-1.35339e-284	-1.29062e-284	2.25047e-283	-1.03136e-284	-4.38369e-285	-4.62142e-284	5.07922e-284	-2.778e-284	1.17445e-285	-3.55582e-284	-3.28181e-286	2.11088e-284	3.11184e-284	2.26716e-284	3.47255e-284	-1.32614e-284	-2.47789e-285	7.81472e-283
2.50623e-285	-2.12058e-285	-2.73904e-285	5.32056e-285	-5.4399e-285	9.35955e-285	-3.8194e-286	-2.10183e-285	1.72904e-286	1.31109e-284	2.03758e-286	1.44863e-285	-1.08617e-285	-1.03285e-285	-3.18668e-285	3.00947e-285	1.12761e-285	3.56981e-286	-4.36432e-285	1.08806e-287	-1.61852e-285	9.02366e-287	-1.7772e-286	-5.53898e-286	-8.70313e-286	1.16351e-285	-1.9432e-285	1.53742e-285	4.5149e-286	-1.08662e-285	6.85737e-284
6.70636e-287	6.48092e-286	5.00223e-287	3.43956e-287	3.85265e-286	-1.7639e-285	-1.07404e-286	1.1601e-286	-3.97429e-287	-7.75131e-287	-1.0805e-287	7.4962e-287	-2.97367e-286	-1.65982e-287	-2.00065e-286	-8.23453e-287	1.10759e-286	-1.22784e-286	-4.18561e-287	-2.87479e-289	1.72522e-286	-2.05149e-286	2.83436e-286	-2.08892e-286	1.23201e-286	7.48743e-288	8.68896e-287	-6.44653e-287	1.44293e-286	-1.98909e-286	5.74248e-285
9.86999e-288	1.69783e-287	-2.28756e-287	4.55992e-288	-9.70826e-288	2.19286e-287	-2.27677e-287	-2.5204e-287	-2.99766e-287	4.18461e-287	4.7711e-288	-4.91054e-288	6.05926e-288	-4.83701e-288	-3.20853e-288	-7.40361e-289	6.08235e-288	7.41034e-288	-2.01708e-287	-8.70065e-288	9.68426e-287	1.03935e-286	2.50069e-288	-1.64799e-288	2.28578e-287	1.18701e-287	5.37648e-288	3.21083e-287	-1.76351e-287	1.90647e-287	5.86444e-286
-1.75108e-288	-4.41036e-289	-7.96808e-289	3.35669e-289	-8.08048e-289	-1.22234e-288	-1.99687e-288	6.08219e-290	-1.29469e-288	-2.85834e-289	-1.7037e-288	-3.05705e-288	-2.50685e-288	5.05528e-289	-4.80152e-288	8.36482e-290	-9.16335e-291	4.81984e-289	-9.46929e-290	1.29194e-289	-1.72216e-289	-3.9451e-288	8.43492e-290	5.40377e-289	2.4752e-288	-2.43614e-288	1.86938e-288	9.31494e-289	-5.42008e-288	6.04839e-289	4.08457e-287
2.17998e-289	-1.32356e-289	1.03197e-289	3.43164e-290	8.27986e-290	-2.01044e-289	2.306e-290	-6.51699e-290	2.34813e-289	6.49805e-289	-1.79462e-290	-1.97569e-289	-3.99146e-290	1.9281e-290	-2.74384e-289	-5.53524e-290	-6.52941e-290	-1.18649e-290	-1.22309e-290	-6.25886e-290	8.17925e-291	6.39149e-291	-1.21868e-290	7.59195e-291	1.01048e-289	-1.26233e-289	-4.10783e-290	6.84222e-290	-2.0811e-290	-7.48198e-290	2.96775e-288
9.54134e-291	1.34037e-291	6.37709e-291	9.1836e-291	-9.54435e-291	2.17165e-290	5.23831e-291	-8.64274e-290	1.69601e-290	-5.06244e-290	2.91411e-291	-2.21077e-290	6.61733e-291	2.11222e-290	-1.51764e-291	-5.13058e-291	-4.34975e-291	-1.6661e-291	2.19188e-290	1.64152e-290	-1.55465e-291	-1.39456e-291	2.73722e-291	-1.32407e-291	2.43613e-291	-9.16265e-291	-2.36195e-292	8.92813e-292	2.41893e-291	-5.37686e-291	3.48247e-289
1.47199e-291	2.5332e-291	-2.94317e-291	1.13563e-291	3.50997e-292	-1.01985e-291	-4.6198e-292	-5.05829e-292	-1.7509e-291	-4.22848e-292	-9.96188e-292	5.96785e-292	-1.5324e-291	1.05066e-291	-4.90175e-292	4.07602e-292	-7.08983e-292	-5.25336e-292	6.89987e-292	-9.73624e-292	2.26996e-291	6.55761e-292	1.25821e-293	-8.83267e-292	-1.15415e-291	-1.54543e-293	-4.92491e-292	4.81228e-292	-1.01752e-292	8.96906e-292	2.75317e-290
1.08167e-292	1.94205e-292	3.4325e-292	-1.82223e-292	2.36534e-293	6.56332e-293	-1.23336e-292	-3.72752e-292	1.46923e-295	1.56457e-293	5.49642e-293	6.03812e-293	-1.95779e-292	6.34658e-293	9.95168e-293	-4.3876e-294	-1.17345e-293	-2.02708e-292	-1.04858e-292	-3.52458e-293	1.32729e-294	-9.7586e-294	-1.90221e-292	-1.94018e-292	-1.79596e-293	1.21282e-292	-2.32259e-292	-8.89067e-293	7.51285e-293	-4.99964e-293	3.24291e-291
7.24711e-295	-1.48624e-294	-4.25503e-294	-8.79101e-296	5.46156e-294	-1.51598e-293	-1.62579e-294	-5.98894e-294	-1.65886e-293	2.21113e-293	-3.83428e-294	2.54288e-294	1.02992e-293	-5.5866e-294	-4.16141e-293	-1.04919e-293	1.21539e-293	1.83391e-294	-1.76067e-294	-1.28394e-293	-2.82969e-294	4.61447e-294	7.45604e-294	6.93919e-294	3.19832e-293	-1.8558e-294	-5.4385e-295	1.02585e-293	8.67979e-294	-1.4566e-294	2.53064e-292
-8.4751e-295	-2.44016e-294	-1.59285e-295	4.57445e-295	4.48373e-295	-1.07249e-295	2.51903e-295	-1.12797e-294	6.65598e-295	1.33418e-295	-3.41213e-294	6.64793e-295	-1.31937e-294	1.30384e-295	-7.90705e-295	3.17688e-295	4.02968e-295	2.38168e-294	-9.46173e-295	-3.6765e-295	9.01511e-295	3.64335e-295	2.4693e-296	-5.96697e-295	-1.02936e-294	1.26535e-295	8.30565e-295	2.56663e-294	2.02712e-295	1.48261e-294	2.54981e-293
-3.64838e-296	8.42746e-296	-1.19921e-296	1.30588e-296	-8.56928e-296	1.12712e-295	9.62164e-296	6.98421e-296	4.8333e-296	1.00922e-295	-2.52422e-296	-6.61003e-296	3.56785e-296	-2.63362e-296	2.20458e-296	2.74388e-297	4.79765e-296	4.00443e-296	7.858e-295	-4.24492e-296	-5.21061e-296	-3.33589e-297	1.83241e-296	4.99704e-296	2.76605e-296	1.46001e-295	2.99865e-295	2.23411e-296	5.24505e-296	-5.97271e-296	2.48573e-294
9.78713e-298	1.21879e-297	1.77646e-297	4.2859e-298	-4.66001e-297	-1.0393e-297	-2.27632e-296	-9.97509e-297	-3.75371e-297	3.00917e-297	-7.29308e-297	1.13232e-296	1.86068e-298	8.05525e-297	-1.96171e-296	4.5882e-297	-5.178e-297	-5.68629e-297	8.64811e-297	1.13235e-297	-2.96828e-297	-5.20044e-297	6.93676e-297	-1.52316e-296	1.38202e-296	9.38666e-298	-1.50756e-296	-3.91079e-297	-6.29942e-297	7.21507e-297	1.98907e-295
1.00086e-297	3.64921e-298	7.96981e-299	-4.28251e-298	2.71475e-298	-4.01625e-298	-1.1636e-297	5.27813e-298	-4.52253e-298	3.92726e-298	-1.0869e-298	4.71302e-298	2.241e-297	4.30077e-298	-1.47744e-298	-3.00071e-298	-9.01213e-298	-2.47704e-298	5.15376e-298	9.89948e-299	3.22779e-298	8.83634e-299	2.74256e-298	1.58519e-298	1.42072e-298	1.40416e-298	8.84902e-298	1.35623e-298	1.76873e-298	6.97604e-298	1.35668e-296
-3.01801e-299	-1.45285e-298	-7.91019e-299	-6.0973e-299	2.82693e-299	-1.54915e-299	-1.83961e-298	-1.47692e-299	-8.96154e-299	-3.23283e-299	2.90943e-299	1.4186e-299	1.44141e-299	-2.0132e-298	-3.23191e-299	-1.68318e-299	-3.51931e-299	-2.32044e-299	1.79841e-299	-6.11615e-300	5.79557e-300	4.90062e-300	-1.38846e-299	2.25003e-300	-1.68095e-299	-9.97328e-299	-9.89628e-300	-1.45477e-298	1.89094e-299	1.502e-299	1.40331e-297
-4.93698e-300	4.16353e-300	-1.32685e-300	4.27296e-301	2.9924e-301	-2.79524e-300	-1.9469e-300	4.34951e-301	1.27689e-299	3.91633e-300	3.42269e-300	1.6088e-300	6.84659e-300	2.7288e-300	-7.98695e-301	-6.07165e-300	1.28009e-299	8.09912e-300	-2.65211e-300	-5.99585e-300	-9.73727e-300	5.42838e-301	-4.80941e-301	-1.23836e-299	-2.93201e-300	4.2713e-300	3.22386e-300	-8.76138e-301	1.01047e-300	2.273e-300	1.21773e-298
1.65124e-301	-2.00986e-301	7.33531e-301	-1.09297e-301	3.57942e-301	-6.18884e-302	-2.89631e-301	-4.60884e-301	-1.50832e-300	1.22694e-301	2.86972e-301	2.83477e-301	7.12789e-302	2.39513e-302	1.85922e-301	3.16349e-302	3.1783e-301	8.07423e-301	-6.73936e-302	1.36683e-301	-6.46004e-301	-9.67076e-303	9.53978e-303	-2.54257e-302	-6.26099e-301	1.13009e-302	5.18332e-301	8.83299e-302	1.90446e-301	1.06031e-300	9.40832e-300
-2.74453e-301	-2.89516e-302	1.58511e-302	-7.7943e-303	2.94504e-302	3.26432e-302	-1.35635e-301	-5.00592e-303	-7.90881e-305	-4.82215e-302	-6.57985e-302	8.53254e-303	1.33642e-302	-1.67953e-302	-2.40579e-305	-1.39617e-301	4.08485e-302	4.1504e-302	-1.19875e-305	-6.87793e-303	-5.29448e-302	1.01559e-303	4.08482e-302	2.26132e-303	1.06953e-302	1.07641e-302	-5.06607e-302	-2.46139e-301	3.61456e-302	1.21636e-301	1.48457e-300
3.66201e-303	-1.04741e-303	9.7354e-305	-1.24176e-303	-7.92656e-303	6.05566e-304	4.96723e-305	5.77526e-304	-1.4996e-302	-1.17544e-303	-2.80909e-303	2.85135e-303	4.87964e-303	2.07158e-303	2.225e-303	-3.35413e-303	1.43623e-303	1.55523e-303	-1.33235e-303	-1.14855e-303	2.41501e-303	1.16743e-303	2.64917e-303	-4.40655e-304	-2.49196e-303	-2.36537e-302	2.33032e-304	-1.24812e-303	8.56304e-304	3.03836e-303	9.32362e-302
-4.00597e-304	6.99286e-304	-1.55129e-305	-3.12068e-304	-2.69669e-304	-4.52669e-304	-6.9604e-304	-1.69267e-304	-8.29007e-305	8.04016e-306	-5.88745e-304	3.89653e-304	-1.93068e-304	-1.88183e-304	5.45858e-304	3.05962e-304	5.10176e-304	1.58781e-304	8.22419e-304	-5.23548e-305	-7.984e-306	-6.71041e-305	-3.59881e-304	1.39345e-303	1.85243e-304	7.79137e-305	2.65876e-304	5.71781e-304	-3.96334e-304	-1.06784e-303	1.12547e-302
3.8709e-305	3.83348e-305	1.21218e-305	2.27243e-305	-4.21818e-305	-8.15527e-305	9.91804e-306	-2.23062e-305	-6.09659e-306	2.44044e-305	4.46107e-305	-2.78287e-305	6.13229e-306	-7.86724e-306	-3.14491e-305	-2.64109e-305	-3.28119e-305	-3.13778e-307	9.90917e-306	-2.66644e-306	-2.23269e-305	2.9102e-306	-2.77362e-306	2.46961e-304	3.68755e-305	-4.63127e-305	-7.95284e-305	-8.08209e-306	5.86324e-305	-9.29529e-305	1.08571e-303
-1.65151e-306	-3.73978e-307	-7.99715e-308	8.47651e-307	3.85761e-307	1.02915e-306	-3.23568e-307	2.40508e-306	-3.56678e-307	-3.84793e-306	4.28071e-306	1.3182e-306	-2.11622e-307	-1.41585e-306	1.34038e-306	-1.15141e-306	-1.1707e-306	8.34902e-307	-1.27442e-306	-4.40585e-306	2.38201e-306	-3.29391e-306	-8.01504e-307	-6.5364e-307	2.43309e-308	-1.51983e-306	3.92861e-307	5.44328e-306	7.48749e-307	-1.15612e-305	5.55266e-305
-5.43292e-307	-8.02854e-308	4.81326e-307	-6.89321e-308	-5.64599e-307	1.61987e-307	-6.76362e-307	-1.13772e-307	5.94168e-308	0	-7.4934e-308	0	-2.94933e-308	2.10445e-307	3.10643e-307	9.25187e-308	2.92793e-307	1.34131e-307	0	-3.77044e-308	7.20104e-308	-3.4218e-307	0	-8.62319e-308	-3.93456e-308	1.38828e-307	-3.7565e-307	-4.86222e-308	-1.03616e-306	-2.66109e-308	6.15359e-306
3.22776e-308	0	2.85111e-308	0	-3.03555e-308	0	1.04853e-307	0	-3.0718e-308	2.47168e-308	0	3.03361e-308	0	0	2.52938e-308	-3.26417e-308	2.92033e-308	0	0	0	2.67691e-308	0	-2.82643e-308	0	2.2291e-307	0	0	0	0	2.91751e-308	7.8411e-307
0	0	0	0	0	0	0	0	0	0	0	0	0	0	0	0	0	0	0	0	0	0	0	0	0	0	0	0	0	0	6.25907e-308
0	0	0	0	0	0	0	0	0	0	0	0	0	0	0	0	0	0	0	0	0	0	0	0	0	0	0	0	0	0	0
0	0	0	0	0	0	0	0	0	0	0	0	0	0	0	0	0	0	0	0	0	0	0	0	0	0	0	0	0	0	0
0	0	0	0	0	0	0	0	0	0	0	0	0	0	0	0	0	0	0	0	0	0	0	0	0	0	0	0	0	0	0
0	0	0	0	0	0	0	0	0	0	0	0	0	0	0	0	0	0	0	0	0	0	0	0	0	0	0	0	0	0	0
0	0	0	0	0	0	0	0	0	0	0	0	0	0	0	0	0	0	0	0	0	0	0	0	0	0	0	0	0	0	0
0	0	0	0	0	0	0	0	0	0	0	0	0	0	0	0	0	0	0	0	0	0	0	0	0	0	0	0	0	0	0
0	0	0	0	0	0	0	0	0	0	0	0	0	0	0	0	0	0	0	0	0	0	0	0	0	0	0	0	0	0	0
0	0	0	0	0	0	0	0	0	0	0	0	0	0	0	0	0	0	0	0	0	0	0	0	0	0	0	0	0	0	0
0	0	0	0	0	0	0	0	0	0	0	0	0	0	0	0	0	0	0	0	0	0	0	0	0	0	0	0	0	0	0
0	0	0	0	0	0	0	0	0	0	0	0	0	0	0	0	0	0	0	0	0	0	0	0	0	0	0	0	0	0	0
0	0	0	0	0	0	0	0	0	0	0	0	0	0	0	0	0	0	0	0	0	0	0	0	0	0	0	0	0	0	0
0	0	0	0	0	0	0	0	0	0	0	0	0	0	0	0	0	0	0	0	0	0	0	0	0	0	0	0	0	0	0
0	0	0	0	0	0	0	0	0	0	0	0	0	0	0	0	0	0	0	0	0	0	0	0	0	0	0	0	0	0	0
0	0	0	0	0	0	0	0	0	0	0	0	0	0	0	0	0	0	0	0	0	0	0	0	0	0	0	0	0	0	0
0	0	0	0	0	0	0	0	0	0	0	0	0	0	0	0	0	0	0	0	0	0	0	0	0	0	0	0	0	0	0
0	0	0	0	0	0	0	0	0	0	0	0	0	0	0	0	0	0	0	0	0	0	0	0	0	0	0	0	0	0	0
0	0	0	0	0	0	0	0	0	0	0	0	0	0	0	0	0	0	0	0	0	0	0	0	0	0	0	0	0	0	0
0	0	0	0	0	0	0	0	0	0	0	0	0	0	0	0	0	0	0	0	0	0	0	0	0	0	0	0	0	0	0
0	0	0	0	0	0	0	0	0	0	0	0	0	0	0	0	0	0	0	0	0	0	0	0	0	0	0	0	0	0	0
0	0	0	0	0	0	0	0	0	0	0	0	0	0	0	0	0	0	0	0	0	0	0	0	0	0	0	0	0	0	0
0	0	0	0	0	0	0	0	0	0	0	0	0	0	0	0	0	0	0	0	0	0	0	0	0	0	0	0	0	0	0
0	0	0	0	0	0	0	0	0	0	0	0	0	0	0	0	0	0	0	0	0	0	0	0	0	0	0	0	0	0	0
0	0	0	0	0	0	0	0	0	0	0	0	0	0	0	0	0	0	0	0	0	0	0	0	0	0	0	0	0	0	0
0	0	0	0	0	0	0	0	0	0	0	0	0	0	0	0	0	0	0	0	0	0	0	0	0	0	0	0	0	0	0
0	0	0	0	0	0	0	0	0	0	0	0	0	0	0	0	0	0	0	0	0	0	0	0	0	0	0	0	0	0	0
0	0	0	0	0	0	0	0	0	0	0	0	0	0	0	0	0	0	0	0	0	0	0	0	0	0	0	0	0	0	0
0	0	0	0	0	0	0	0	0	0	0	0	0	0	0	0	0	0	0	0	0	0	0	0	0	0	0	0	0	0	0
0	0	0	0	0	0	0	0	0	0	0	0	0	0	0	0	0	0	0	0	0	0	0	0	0	0	0	0	0	0	0
0	0	0	0	0	0	0	0	0	0	0	0	0	0	0	0	0	0	0	0	0	0	0	0	0	0	0	0	0	0	0
0	0	0	0	0	0	0	0	0	0	0	0	0	0	0	0	0	0	0	0	0	0	0	0	0	0	0	0	0	0	0
0	0	0	0	0	0	0	0	0	0	0	0	0	0	0	0	0	0	0	0	0	0	0	0	0	0	0	0	0	0	0
0	0	0	0	0	0	0	0	0	0	0	0	0	0	0	0	0	0	0	0	0	0	0	0	0	0	0	0	0	0	0
0	0	0	0	0	0	0	0	0	0	0	0	0	0	0	0	0	0	0	0	0	0	0	0	0	0	0	0	0	0	0
0	0	0	0	0	0	0	0	0	0	0	0	0	0	0	0	0	0	0	0	0	0	0	0	0	0	0	0	0	0	0
0	0	0	0	0	0	0	0	0	0	0	0	0	0	0	0	0	0	0	0	0	0	0	0	0	0	0	0	0	0	0
0	0	0	0	0	0	0	0	0	0	0	0	0	0	0	0	0	0	0	0	0	0	0	0	0	0	0	0	0	0	0
0	0	0	0	0	0	0	0	0	0	0	0	0	0	0	0	0	0	0	0	0	0	0	0	0	0	0	0	0	0	0
0	0	0	0	0	0	0	0	0	0	0	0	0	0	0	0	0	0	0	0	0	0	0	0	0	0	0	0	0	0	0
0	0	0	0	0	0	0	0	0	0	0	0	0	0	0	0	0	0	0	0	0	0	0	0	0	0	0	0	0	0	0
0	0	0	0	0	0	0	0	0	0	0	0	0	0	0	0	0	0	0	0	0	0	0	0	0	0	0	0	0	0	0
0	0	0	0	0	0	0	0	0	0	0	0	0	0	0	0	0	0	0	0	0	0	0	0	0	0	0	0	0	0	0
0	0	0	0	0	0	0	0	0	0	0	0	0	0	0	0	0	0	0	0	0	0	0	0	0	0	0	0	0	0	0
0	0	0	0	0	0	0	0	0	0	0	0	0	0	0	0	0	0	0	0	0	0	0	0	0	0	0	0	0	0	0
0	0	0	0	0	0	0	0	0	0	0	0	0	0	0	0	0	0	0	0	0	0	0	0	0	0	0	0	0	0	0
0	0	0	0	0	0	0	0	0	0	0	0	0	0	0	0	0	0	0	0	0	0	0	0	0	0	0	0	0	0	0
0	0	0	0	0	0	0	0	0	0	0	0	0	0	0	0	0	0	0	0	0	0	0	0	0	0	0	0	0	0	0
0	0	0	0	0	0	0	0	0	0	0	0	0	0	0	0	0	0	0	0	0	0	0	0	0	0	0	0	0	0	0
0	0	0	0	0	0	0	0	0	0	0	0	0	0	0	0	0	0	0	0	0	0	0	0	0	0	0	0	0	0	0
0	0	0	0	0	0	0	0	0	0	0	0	0	0	0	0	0	0	0	0	0	0	0	0	0	0	0	0	0	0	0
0	0	0	0	0	0	0	0	0	0	0	0	0	0	0	0	0	0	0	0	0	0	0	0	0	0	0	0	0	0	0
0	0	0	0	0	0	0	0	0	0	0	0	0	0	0	0	0	0	0	0	0	0	0	0	0	0	0	0	0	0	0
0	0	0	0	0	0	0	0	0	0	0	0	0	0	0	0	0	0	0	0	0	0	0	0	0	0	0	0	0	0	0
0	0	0	0	0	0	0	0	0	0	0	0	0	0	0	0	0	0	0	0	0	0	0	0	0	0	0	0	0	0	0
0	0	0	0	0	0	0	0	0	0	0	0	0	0	0	0	0	0	0	0	0	0	0	0	0	0	0	0	0	0	0
0	0	0	0	0	0	0	0	0	0	0	0	0	0	0	0	0	0	0	0	0	0	0	0	0	0	0	0	0	0	0
0	0	0	0	0	0	0	0	0	0	0	0	0	0	0	0	0	0	0	0	0	0	0	0	0	0	0	0	0	0	0
0	0	0	0	0	0	0	0	0	0	0	0	0	0	0	0	0	0	0	0	0	0	0	0	0	0	0	0	0	0	0
0	0	0	0	0	0	0	0	0	0	0	0	0	0	0	0	0	0	0	0	0	0	0	0	0	0	0	0	0	0	0
0	0	0	0	0	0	0	0	0	0	0	0	0	0	0	0	0	0	0	0	0	0	0	0	0	0	0	0	0	0	0
0	0	0	0	0	0	0	0	0	0	0	0	0	0	0	0	0	0	0	0	0	0	0	0	0	0	0	0	0	0	0
0	0	0	0	0	0	0	0	0	0	0	0	0	0	0	0	0	0	0	0	0	0	0	0	0	0	0	0	0	0	0
0	0	0	0	0	0	0	0	0	0	0	0	0	0	0	0	0	0	0	0	0	0	0	0	0	0	0	0	0	0	0
0	0	0	0	0	0	0	0	0	0	0	0	0	0	0	0	0	0	0	0	0	0	0	0	0	0	0	0	0	0	0
0	0	0	0	0	0	0	0	0	0	0	0	0	0	0	0	0	0	0	0	0	0	0	0	0	0	0	0	0	0	0
0	0	0	0	0	0	0	0	0	0	0	0	0	0	0	0	0	0	0	0	0	0	0	0	0	0	0	0	0	0	0
0	0	0	0	0	0	0	0	0	0	0	0	0	0	0	0	0	0	0	0	0	0	0	0	0	0	0	0	0	0	0
0	0	0	0	0	0	0	0	0	0	0	0	0	0	0	0	0	0	0	0	0	0	0	0	0	0	0	0	0	0	0
0	0	0	0	0	0	0	0	0	0	0	0	0	0	0	0	0	0	0	0	0	0	0	0	0	0	0	0	0	0	0
0	0	0	0	0	0	0	0	0	0	0	0	0	0	0	0	0	0	0	0	0	0	0	0	0	0	0	0	0	0	0
0	0	0	0	0	0	0	0	0	0	0	0	0	0	0	0	0	0	0	0	0	0	0	0	0	0	0	0	0	0	0
0	0	0	0	0	0	0	0	0	0	0	0	0	0	0	0	0	0	0	0	0	0	0	0	0	0	0	0	0	0	0
0	0	0	0	0	0	0	0	0	0	0	0	0	0	0	0	0	0	0	0	0	0	0	0	0	0	0	0	0	0	0
0	0	0	0	0	0	0	0	0	0	0	0	0	0	0	0	0	0	0	0	0	0	0	0	0	0	0	0	0	0	0
0	0	0	0	0	0	0	0	0	0	0	0	0	0	0	0	0	0	0	0	0	0	0	0	0	0	0	0	0	0	0
0	0	0	0	0	0	0	0	0	0	0	0	0	0	0	0	0	0	0	0	0	0	0	0	0	0	0	0	0	0	0
0	0	0	0	0	0	0	0	0	0	0	0	0	0	0	0	0	0	0	0	0	0	0	0	0	0	0	0	0	0	0
0	0	0	0	0	0	0	0	0	0	0	0	0	0	0	0	0	0	0	0	0	0	0	0	0	0	0	0	0	0	0
0	0	0	0	0	0	0	0	0	0	0	0	0	0	0	0	0	0	0	0	0	0	0	0	0	0	0	0	0	0	0
0	0	0	0	0	0	0	0	0	0	0	0	0	0	0	0	0	0	0	0	0	0	0	0	0	0	0	0	0	0	0
0	0	0	0	0	0	0	0	0	0	0	0	0	0	0	0	0	0	0	0	0	0	0	0	0	0	0	0	0	0	0
0	0	0	0	0	0	0	0	0	0	0	0	0	0	0	0	0	0	0	0	0	0	0	0	0	0	0	0	0	0	0
0	0	0	0	0	0	0	0	0	0	0	0	0	0	0	0	0	0	0	0	0	0	0	0	0	0	0	0	0	0	0
0	0	0	0	0	0	0	0	0	0	0	0	0	0	0	0	0	0	0	0	0	0	0	0	0	0	0	0	0	0	0
0	0	0	0	0	0	0	0	0	0	0	0	0	0	0	0	0	0	0	0	0	0	0	0	0	0	0	0	0	0	0
0	0	0	0	0	0	0	0	0	0	0	0	0	0	0	0	0	0	0	0	0	0	0	0	0	0	0	0	0	0	0
0	0	0	0	0	0	0	0	0	0	0	0	0	0	0	0	0	0	0	0	0	0	0	0	0	0	0	0	0	0	0
0	0	0	0	0	0	0	0	0	0	0	0	0	0	0	0	0	0	0	0	0	0	0	0	0	0	0	0	0	0	0
0	0	0	0	0	0	0	0	0	0	0	0	0	0	0	0	0	0	0	0	0	0	0	0	0	0	0	0	0	0	0
0	0	0	0	0	0	0	0	0	0	0	0	0	0	0	0	0	0	0	0	0	0	0	0	0	0	0	0	0	0	0
0	0	0	0	0	0	0	0	0	0	0	0	0	0	0	0	0	0	0	0	0	0	0	0	0	0	0	0	0	0	0
0	0	0	0	0	0	0	0	0	0	0	0	0	0	0	0	0	0	0	0	0	0	0	0	0	0	0	0	0	0	0
0	0	0	0	0	0	0	0	0	0	0	0	0	0	0	0	0	0	0	0	0	0	0	0	0	0	0	0	0	0	0
0	0	0	0	0	0	0	0	0	0	0	0	0	0	0	0	0	0	0	0	0	0	0	0	0	0	0	0	0	0	0
0	0	0	0	0	0	0	0	0	0	0	0	0	0	0	0	0	0	0	0	0	0	0	0	0	0	0	0	0	0	0
0	0	0	0	0	0	0	0	0	0	0	0	0	0	0	0	0	0	0	0	0	0	0	0	0	0	0	0	0	0	0
0	0	0	0	0	0	0	0	0	0	0	0	0	0	0	0	0	0	0	0	0	0	0	0	0	0	0	0	0	0	0
0	0	0	0	0	0	0	0	0	0	0	0	0	0	0	0	0	0	0	0	0	0	0	0	0	0	0	0	0	0	0
0	0	0	0	0	0	0	0	0	0	0	0	0	0	0	0	0	0	0	0	0	0	0	0	0	0	0	0	0	0	0
0	0	0	0	0	0	0	0	0	0	0	0	0	0	0	0	0	0	0	0	0	0	0	0	0	0	0	0	0	0	0
0	0	0	0	0	0	0	0	0	0	0	0	0	0	0	0	0	0	0	0	0	0	0	0	0	0	0	0	0	0	0
0	0	0	0	0	0	0	0	0	0	0	0	0	0	0	0	0	0	0	0	0	0	0	0	0	0	0	0	0	0	0
0	0	0	0	0	0	0	0	0	0	0	0	0	0	0	0	0	0	0	0	0	0	0	0	0	0	0	0	0	0	0
0	0	0	0	0	0	0	0	0	0	0	0	0	0	0	0	0	0	0	0	0	0	0	0	0	0	0	0	0	0	0
0	0	0	0	0	0	0	0	0	0	0	0	0	0	0	0	0	0	0	0	0	0	0	0	0	0	0	0	0	0	0
0	0	0	0	0	0	0	0	0	0	0	0	0	0	0	0	0	0	0	0	0	0	0	0	0	0	0	0	0	0	0
0	0	0	0	0	0	0	0	0	0	0	0	0	0	0	0	0	0	0	0	0	0	0	0	0	0	0	0	0	0	0
0	0	0	0	0	0	0	0	0	0	0	0	0	0	0	0	0	0	0	0	0	0	0	0	0	0	0	0	0	0	0
0	0	0	0	0	0	0	0	0	0	0	0	0	0	0	0	0	0	0	0	0	0	0	0	0	0	0	0	0	0	0
0	0	0	0	0	0	0	0	0	0	0	0	0	0	0	0	0	0	0	0	0	0	0	0	0	0	0	0	0	0	0
0	0	0	0	0	0	0	0	0	0	0	0	0	0	0	0	0	0	0	0	0	0	0	0	0	0	0	0	0	0	0
0	0	0	0	0	0	0	0	0	0	0	0	0	0	0	0	0	0	0	0	0	0	0	0	0	0	0	0	0	0	0
0	0	0	0	0	0	0	0	0	0	0	0	0	0	0	0	0	0	0	0	0	0	0	0	0	0	0	0	0	0	0
0	0	0	0	0	0	0	0	0	0	0	0	0	0	0	0	0	0	0	0	0	0	0	0	0	0	0	0	0	0	0
0	0	0	0	0	0	0	0	0	0	0	0	0	0	0	0	0	0	0	0	0	0	0	0	0	0	0	0	0	0	0
0	0	0	0	0	0	0	0	0	0	0	0	0	0	0	0	0	0	0	0	0	0	0	0	0	0	0	0	0	0	0
0	0	0	0	0	0	0	0	0	0	0	0	0	0	0	0	0	0	0	0	0	0	0	0	0	0	0	0	0	0	0
0	0	0	0	0	0	0	0	0	0	0	0	0	0	0	0	0	0	0	0	0	0	0	0	0	0	0	0	0	0	0
0	0	0	0	0	0	0	0	0	0	0	0	0	0	0	0	0	0	0	0	0	0	0	0	0	0	0	0	0	0	0
0	0	0	0	0	0	0	0	0	0	0	0	0	0	0	0	0	0	0	0	0	0	0	0	0	0	0	0	0	0	0
0	0	0	0	0	0	0	0	0	0	0	0	0	0	0	0	0	0	0	0	0	0	0	0	0	0	0	0	0	0	0
0	0	0	0	0	0	0	0	0	0	0	0	0	0	0	0	0	0	0	0	0	0	0	0	0	0	0	0	0	0	0
0	0	0	0	0	0	0	0	0	0	0	0	0	0	0	0	0	0	0	0	0	0	0	0	0	0	0	0	0	0	0
0	0	0	0	0	0	0	0	0	0	0	0	0	0	0	0	0	0	0	0	0	0	0	0	0	0	0	0	0	0	0
0	0	0	0	0	0	0	0	0	0	0	0	0	0	0	0	0	0	0	0	0	0	0	0	0	0	0	0	0	0	0
0	0	0	0	0	0	0	0	0	0	0	0	0	0	0	0	0	0	0	0	0	0	0	0	0	0	0	0	0	0	0
0	0	0	0	0	0	0	0	0	0	0	0	0	0	0	0	0	0	0	0	0	0	0	0	0	0	0	0	0	0	0
0	0	0	0	0	0	0	0	0	0	0	0	0	0	0	0	0	0	0	0	0	0	0	0	0	0	0	0	0	0	0
0	0	0	0	0	0	0	0	0	0	0	0	0	0	0	0	0	0	0	0	0	0	0	0	0	0	0	0	0	0	0
0	0	0	0	0	0	0	0	0	0	0	0	0	0	0	0	0	0	0	0	0	0	0	0	0	0	0	0	0	0	0
0	0	0	0	0	0	0	0	0	0	0	0	0	0	0	0	0	0	0	0	0	0	0	0	0	0	0	0	0	0	0
0	0	0	0	0	0	0	0	0	0	0	0	0	0	0	0	0	0	0	0	0	0	0	0	0	0	0	0	0	0	0
0	0	0	0	0	0	0	0	0	0	0	0	0	0	0	0	0	0	0	0	0	0	0	0	0	0	0	0	0	0	0
0	0	0	0	0	0	0	0	0	0	0	0	0	0	0	0	0	0	0	0	0	0	0	0	0	0	0	0	0	0	0
0	0	0	0	0	0	0	0	0	0	0	0	0	0	0	0	0	0	0	0	0	0	0	0	0	0	0	0	0	0	0
0	0	0	0	0	0	0	0	0	0	0	0	0	0	0	0	0	0	0	0	0	0	0	0	0	0	0	0	0	0	0
0	0	0	0	0	0	0	0	0	0	0	0	0	0	0	0	0	0	0	0	0	0	0	0	0	0	0	0	0	0	0
0	0	0	0	0	0	0	0	0	0	0	0	0	0	0	0	0	0	0	0	0	0	0	0	0	0	0	0	0	0	0
0	0	0	0	0	0	0	0	0	0	0	0	0	0	0	0	0	0	0	0	0	0	0	0	0	0	0	0	0	0	0
0	0	0	0	0	0	0	0	0	0	0	0	0	0	0	0	0	0	0	0	0	0	0	0	0	0	0	0	0	0	0
0	0	0	0	0	0	0	0	0	0	0	0	0	0	0	0	0	0	0	0	0	0	0	0	0	0	0	0	0	0	0
0	0	0	0	0	0	0	0	0	0	0	0	0	0	0	0	0	0	0	0	0	0	0	0	0	0	0	0	0	0	0
0	0	0	0	0	0	0	0	0	0	0	0	0	0	0	0	0	0	0	0	0	0	0	0	0	0	0	0	0	0	0
0	0	0	0	0	0	0	0	0	0	0	0	0	0	0	0	0	0	0	0	0	0	0	0	0	0	0	0	0	0	0
0	0	0	0	0	0	0	0	0	0	0	0	0	0	0	0	0	0	0	0	0	0	0	0	0	0	0	0	0	0	0
0	0	0	0	0	0	0	0	0	0	0	0	0	0	0	0	0	0	0	0	0	0	0	0	0	0	0	0	0	0	0
0	0	0	0	0	0	0	0	0	0	0	0	0	0	0	0	0	0	0	0	0	0	0	0	0	0	0	0	0	0	0
0	0	0	0	0	0	0	0	0	0	0	0	0	0	0	0	0	0	0	0	0	0	0	0	0	0	0	0	0	0	0
0	0	0	0	0	0	0	0	0	0	0	0	0	0	0	0	0	0	0	0	0	0	0	0	0	0	0	0	0	0	0
0	0	0	0	0	0	0	0	0	0	0	0	0	0	0	0	0	0	0	0	0	0	0	0	0	0	0	0	0	0	0
0	0	0	0	0	0	0	0	0	0	0	0	0	0	0	0	0	0	0	0	0	0	0	0	0	0	0	0	0	0	0
0	0	0	0	0	0	0	0	0	0	0	0	0	0	0	0	0	0	0	0	0	0	0	0	0	0	0	0	0	0	0
0	0	0	0	0	0	0	0	0	0	0	0	0	0	0	0	0	0	0	0	0	0	0	0	0	0	0	0	0	0	0
0	0	0	0	0	0	0	0	0	0	0	0	0	0	0	0	0	0	0	0	0	0	0	0	0	0	0	0	0	0	0
0	0	0	0	0	0	0	0	0	0	0	0	0	0	0	0	0	0	0	0	0	0	0	0	0	0	0	0	0	0	0
0	0	0	0	0	0	0	0	0	0	0	0	0	0	0	0	0	0	0	0	0	0	0	0	0	0	0	0	0	0	0
0	0	0	0	0	0	0	0	0	0	0	0	0	0	0	0	0	0	0	0	0	0	0	0	0	0	0	0	0	0	0
0	0	0	0	0	0	0	0	0	0	0	0	0	0	0	0	0	0	0	0	0	0	0	0	0	0	0	0	0	0	0
0	0	0	0	0	0	0	0	0	0	0	0	0	0	0	0	0	0	0	0	0	0	0	0	0	0	0	0	0	0	0
0	0	0	0	0	0	0	0	0	0	0	0	0	0	0	0	0	0	0	0	0	0	0	0	0	0	0	0	0	0	0
0	0	0	0	0	0	0	0	0	0	0	0	0	0	0	0	0	0	0	0	0	0	0	0	0	0	0	0	0	0	0
0	0	0	0	0	0	0	0	0	0	0	0	0	0	0	0	0	0	0	0	0	0	0	0	0	0	0	0	0	0	0
0	0	0	0	0	0	0	0	0	0	0	0	0	0	0	0	0	0	0	0	0	0	0	0	0	0	0	0	0	0	0
0	0	0	0	0	0	0	0	0	0	0	0	0	0	0	0	0	0	0	0	0	0	0	0	0	0	0	0	0	0	0
0	0	0	0	0	0	0	0	0	0	0	0	0	0	0	0	0	0	0	0	0	0	0	0	0	0	0	0	0	0	0
0	0	0	0	0	0	0	0	0	0	0	0	0	0	0	0	0	0	0	0	0	0	0	0	0	0	0	0	0	0	0
0	0	0	0	0	0	0	0	0	0	0	0	0	0	0	0	0	0	0	0	0	0	0	0	0	0	0	0	0	0	0
0	0	0	0	0	0	0	0	0	0	0	0	0	0	0	0	0	0	0	0	0	0	0	0	0	0	0	0	0	0	0
0	0	0	0	0	0	0	0	0	0	0	0	0	0	0	0	0	0	0	0	0	0	0	0	0	0	0	0	0	0	0
0	0	0	0	0	0	0	0	0	0	0	0	0	0	0	0	0	0	0	0	0	0	0	0	0	0	0	0	0	0	0
0	0	0	0	0	0	0	0	0	0	0	0	0	0	0	0	0	0	0	0	0	0	0	0	0	0	0	0	0	0	0
0	0	0	0	0	0	0	0	0	0	0	0	0	0	0	0	0	0	0	0	0	0	0	0	0	0	0	0	0	0	0
0	0	0	0	0	0	0	0	0	0	0	0	0	0	0	0	0	0	0	0	0	0	0	0	0	0	0	0	0	0	0
0	0	0	0	0	0	0	0	0	0	0	0	0	0	0	0	0	0	0	0	0	0	0	0	0	0	0	0	0	0	0
0	0	0	0	0	0	0	0	0	0	0	0	0	0	0	0	0	0	0	0	0	0	0	0	0	0	0	0	0	0	0
0	0	0	0	0	0	0	0	0	0	0	0	0	0	0	0	0	0	0	0	0	0	0	0	0	0	0	0	0	0	0
0	0	0	0	0	0	0	0	0	0	0	0	0	0	0	0	0	0	0	0	0	0	0	0	0	0	0	0	0	0	0
0	0	0	0	0	0	0	0	0	0	0	0	0	0	0	0	0	0	0	0	0	0	0	0	0	0	0	0	0	0	0
0	0	0	0	0	0	0	0	0	0	0	0	0	0	0	0	0	0	0	0	0	0	0	0	0	0	0	0	0	0	0
0	0	0	0	0	0	0	0	0	0	0	0	0	0	0	0	0	0	0	0	0	0	0	0	0	0	0	0	0	0	0
0	0	0	0	0	0	0	0	0	0	0	0	0	0	0	0	0	0	0	0	0	0	0	0	0	0	0	0	0	0	0
0	0	0	0	0	0	0	0	0	0	0	0	0	0	0	0	0	0	0	0	0	0	0	0	0	0	0	0	0	0	0
0	0	0	0	0	0	0	0	0	0	0	0	0	0	0	0	0	0	0	0	0	0	0	0	0	0	0	0	0	0	0
0	0	0	0	0	0	0	0	0	0	0	0	0	0	0	0	0	0	0	0	0	0	0	0	0	0	0	0	0	0	0
0	0	0	0	0	0	0	0	0	0	0	0	0	0	0	0	0	0	0	0	0	0	0	0	0	0	0	0	0	0	0
0	0	0	0	0	0	0	0	0	0	0	0	0	0	0	0	0	0	0	0	0	0	0	0	0	0	0	0	0	0	0
0	0	0	0	0	0	0	0	0	0	0	0	0	0	0	0	0	0	0	0	0	0	0	0	0	0	0	0	0	0	0
0	0	0	0	0	0	0	0	0	0	0	0	0	0	0	0	0	0	0	0	0	0	0	0	0	0	0	0	0	0	0
0	0	0	0	0	0	0	0	0	0	0	0	0	0	0	0	0	0	0	0	0	0	0	0	0	0	0	0	0	0	0
0	0	0	0	0	0	0	0	0	0	0	0	0	0	0	0	0	0	0	0	0	0	0	0	0	0	0	0	0	0	0
0	0	0	0	0	0	0	0	0	0	0	0	0	0	0	0	0	0	0	0	0	0	0	0	0	0	0	0	0	0	0
0	0	0	0	0	0	0	0	0	0	0	0	0	0	0	0	0	0	0	0	0	0	0	0	0	0	0	0	0	0	0
0	0	0	0	0	0	0	0	0	0	0	0	0	0	0	0	0	0	0	0	0	0	0	0	0	0	0	0	0	0	0
0	0	0	0	0	0	0	0	0	0	0	0	0	0	0	0	0	0	0	0	0	0	0	0	0	0	0	0	0	0	0
0	0	0	0	0	0	0	0	0	0	0	0	0	0	0	0	0	0	0	0	0	0	0	0	0	0	0	0	0	0	0
0	0	0	0	0	0	0	0	0	0	0	0	0	0	0	0	0	0	0	0	0	0	0	0	0	0	0	0	0	0	0
0	0	0	0	0	0	0	0	0	0	0	0	0	0	0	0	0	0	0	0	0	0	0	0	0	0	0	0	0	0	0
0	0	0	0	0	0	0	0	0	0	0	0	0	0	0	0	0	0	0	0	0	0	0	0	0	0	0	0	0	0	0
0	0	0	0	0	0	0	0	0	0	0	0	0	0	0	0	0	0	0	0	0	0	0	0	0	0	0	0	0	0	0
0	0	0	0	0	0	0	0	0	0	0	0	0	0	0	0	0	0	0	0	0	0	0	0	0	0	0	0	0	0	0
0	0	0	0	0	0	0	0	0	0	0	0	0	0	0	0	0	0	0	0	0	0	0	0	0	0	0	0	0	0	0
0	0	0	0	0	0	0	0	0	0	0	0	0	0	0	0	0	0	0	0	0	0	0	0	0	0	0	0	0	0	0
0	0	0	0	0	0	0	0	0	0	0	0	0	0	0	0	0	0	0	0	0	0	0	0	0	0	0	0	0	0	0
0	0	0	0	0	0	0	0	0	0	0	0	0	0	0	0	0	0	0	0	0	0	0	0	0	0	0	0	0	0	0
0	0	0	0	0	0	0	0	0	0	0	0	0	0	0	0	0	0	0	0	0	0	0	0	0	0	0	0	0	0	0
0	0	0	0	0	0	0	0	0	0	0	0	0	0	0	0	0	0	0	0	0	0	0	0	0	0	0	0	0	0	0
0	0	0	0	0	0	0	0	0	0	0	0	0	0	0	0	0	0	0	0	0	0	0	0	0	0	0	0	0	0	0
0	0	0	0	0	0	0	0	0	0	0	0	0	0	0	0	0	0	0	0	0	0	0	0	0	0	0	0	0	0	0
0	0	0	0	0	0	0	0	0	0	0	0	0	0	0	0	0	0	0	0	0	0	0	0	0	0	0	0	0	0	0
0	0	0	0	0	0	0	0	0	0	0	0	0	0	0	0	0	0	0	0	0	0	0	0	0	0	0	0	0	0	0
0	0	0	0	0	0	0	0	0	0	0	0	0	0	0	0	0	0	0	0	0	0	0	0	0	0	0	0	0	0	0
0	0	0	0	0	0	0	0	0	0	0	0	0	0	0	0	0	0	0	0	0	0	0	0	0	0	0	0	0	0	0
0	0	0	0	0	0	0	0	0	0	0	0	0	0	0	0	0	0	0	0	0	0	0	0	0	0	0	0	0	0	0
0	0	0	0	0	0	0	0	0	0	0	0	0	0	0	0	0	0	0	0	0	0	0	0	0	0	0	0	0	0	0
0	0	0	0	0	0	0	0	0	0	0	0	0	0	0	0	0	0	0	0	0	0	0	0	0	0	0	0	0	0	0
0	0	0	0	0	0	0	0	0	0	0	0	0	0	0	0	0	0	0	0	0	0	0	0	0	0	0	0	0	0	0
0	0	0	0	0	0	0	0	0	0	0	0	0	0	0	0	0	0	0	0	0	0	0	0	0	0	0	0	0	0	0
0	0	0	0	0	0	0	0	0	0	0	0	0	0	0	0	0	0	0	0	0	0	0	0	0	0	0	0	0	0	0
0	0	0	0	0	0	0	0	0	0	0	0	0	0	0	0	0	0	0	0	0	0	0	0	0	0	0	0	0	0	0
0	0	0	0	0	0	0	0	0	0	0	0	0	0	0	0	0	0	0	0	0	0	0	0	0	0	0	0	0	0	0
0	0	0	0	0	0	0	0	0	0	0	0	0	0	0	0	0	0	0	0	0	0	0	0	0	0	0	0	0	0	0
0	0	0	0	0	0	0	0	0	0	0	0	0	0	0	0	0	0	0	0	0	0	0	0	0	0	0	0	0	0	0
0	0	0	0	0	0	0	0	0	0	0	0	0	0	0	0	0	0	0	0	0	0	0	0	0	0	0	0	0	0	0
0	0	0	0	0	0	0	0	0	0	0	0	0	0	0	0	0	0	0	0	0	0	0	0	0	0	0	0	0	0	0
0	0	0	0	0	0	0	0	0	0	0	0	0	0	0	0	0	0	0	0	0	0	0	0	0	0	0	0	0	0	0
0	0	0	0	0	0	0	0	0	0	0	0	0	0	0	0	0	0	0	0	0	0	0	0	0	0	0	0	0	0	0
0	0	0	0	0	0	0	0	0	0	0	0	0	0	0	0	0	0	0	0	0	0	0	0	0	0	0	0	0	0	0
0	0	0	0	0	0	0	0	0	0	0	0	0	0	0	0	0	0	0	0	0	0	0	0	0	0	0	0	0	0	0
0	0	0	0	0	0	0	0	0	0	0	0	0	0	0	0	0	0	0	0	0	0	0	0	0	0	0	0	0	0	0
0	0	0	0	0	0	0	0	0	0	0	0	0	0	0	0	0	0	0	0	0	0	0	0	0	0	0	0	0	0	0
0	0	0	0	0	0	0	0	0	0	0	0	0	0	0	0	0	0	0	0	0	0	0	0	0	0	0	0	0	0	0
0	0	0	0	0	0	0	0	0	0	0	0	0	0	0	0	0	0	0	0	0	0	0	0	0	0	0	0	0	0	0
0	0	0	0	0	0	0	0	0	0	0	0	0	0	0	0	0	0	0	0	0	0	0	0	0	0	0	0	0	0	0
0	0	0	0	0	0	0	0	0	0	0	0	0	0	0	0	0	0	0	0	0	0	0	0	0	0	0	0	0	0	0
0	0	0	0	0	0	0	0	0	0	0	0	0	0	0	0	0	0	0	0	0	0	0	0	0	0	0	0	0	0	0
0	0	0	0	0	0	0	0	0	0	0	0	0	0	0	0	0	0	0	0	0	0	0	0	0	0	0	0	0	0	0
0	0	0	0	0	0	0	0	0	0	0	0	0	0	0	0	0	0	0	0	0	0	0	0	0	0	0	0	0	0	0
0	0	0	0	0	0	0	0	0	0	0	0	0	0	0	0	0	0	0	0	0	0	0	0	0	0	0	0	0	0	0
0	0	0	0	0	0	0	0	0	0	0	0	0	0	0	0	0	0	0	0	0	0	0	0	0	0	0	0	0	0	0
0	0	0	0	0	0	0	0	0	0	0	0	0	0	0	0	0	0	0	0	0	0	0	0	0	0	0	0	0	0	0
0	0	0	0	0	0	0	0	0	0	0	0	0	0	0	0	0	0	0	0	0	0	0	0	0	0	0	0	0	0	0
0	0	0	0	0	0	0	0	0	0	0	0	0	0	0	0	0	0	0	0	0	0	0	0	0	0	0	0	0	0	0
0	0	0	0	0	0	0	0	0	0	0	0	0	0	0	0	0	0	0	0	0	0	0	0	0	0	0	0	0	0	0
0	0	0	0	0	0	0	0	0	0	0	0	0	0	0	0	0	0	0	0	0	0	0	0	0	0	0	0	0	0	0
0	0	0	0	0	0	0	0	0	0	0	0	0	0	0	0	0	0	0	0	0	0	0	0	0	0	0	0	0	0	0
0	0	0	0	0	0	0	0	0	0	0	0	0	0	0	0	0	0	0	0	0	0	0	0	0	0	0	0	0	0	0
0	0	0	0	0	0	0	0	0	0	0	0	0	0	0	0	0	0	0	0	0	0	0	0	0	0	0	0	0	0	0
0	0	0	0	0	0	0	0	0	0	0	0	0	0	0	0	0	0	0	0	0	0	0	0	0	0	0	0	0	0	0
0	0	0	0	0	0	0	0	0	0	0	0	0	0	0	0	0	0	0	0	0	0	0	0	0	0	0	0	0	0	0
0	0	0	0	0	0	0	0	0	0	0	0	0	0	0	0	0	0	0	0	0	0	0	0	0	0	0	0	0	0	0
0	0	0	0	0	0	0	0	0	0	0	0	0	0	0	0	0	0	0	0	0	0	0	0	0	0	0	0	0	0	0
0	0	0	0	0	0	0	0	0	0	0	0	0	0	0	0	0	0	0	0	0	0	0	0	0	0	0	0	0	0	0
0	0	0	0	0	0	0	0	0	0	0	0	0	0	0	0	0	0	0	0	0	0	0	0	0	0	0	0	0	0	0
0	0	0	0	0	0	0	0	0	0	0	0	0	0	0	0	0	0	0	0	0	0	0	0	0	0	0	0	0	0	0
0	0	0	0	0	0	0	0	0	0	0	0	0	0	0	0	0	0	0	0	0	0	0	0	0	0	0	0	0	0	0
0	0	0	0	0	0	0	0	0	0	0	0	0	0	0	0	0	0	0	0	0	0	0	0	0	0	0	0	0	0	0
0	0	0	0	0	0	0	0	0	0	0	0	0	0	0	0	0	0	0	0	0	0	0	0	0	0	0	0	0	0	0
0	0	0	0	0	0	0	0	0	0	0	0	0	0	0	0	0	0	0	0	0	0	0	0	0	0	0	0	0	0	0
0	0	0	0	0	0	0	0	0	0	0	0	0	0	0	0	0	0	0	0	0	0	0	0	0	0	0	0	0	0	0
0	0	0	0	0	0	0	0	0	0	0	0	0	0	0	0	0	0	0	0	0	0	0	0	0	0	0	0	0	0	0
0	0	0	0	0	0	0	0	0	0	0	0	0	0	0	0	0	0	0	0	0	0	0	0	0	0	0	0	0	0	0
0	0	0	0	0	0	0	0	0	0	0	0	0	0	0	0	0	0	0	0	0	0	0	0	0	0	0	0	0	0	0
0	0	0	0	0	0	0	0	0	0	0	0	0	0	0	0	0	0	0	0	0	0	0	0	0	0	0	0	0	0	0
0	0	0	0	0	0	0	0	0	0	0	0	0	0	0	0	0	0	0	0	0	0	0	0	0	0	0	0	0	0	0
0	0	0	0	0	0	0	0	0	0	0	0	0	0	0	0	0	0	0	0	0	0	0	0	0	0	0	0	0	0	0
0	0	0	0	0	0	0	0	0	0	0	0	0	0	0	0	0	0	0	0	0	0	0	0	0	0	0	0	0	0	0
0	0	0	0	0	0	0	0	0	0	0	0	0	0	0	0	0	0	0	0	0	0	0	0	0	0	0	0	0	0	0
0	0	0	0	0	0	0	0	0	0	0	0	0	0	0	0	0	0	0	0	0	0	0	0	0	0	0	0	0	0	0
0	0	0	0	0	0	0	0	0	0	0	0	0	0	0	0	0	0	0	0	0	0	0	0	0	0	0	0	0	0	0
0	0	0	0	0	0	0	0	0	0	0	0	0	0	0	0	0	0	0	0	0	0	0	0	0	0	0	0	0	0	0
0	0	0	0	0	0	0	0	0	0	0	0	0	0	0	0	0	0	0	0	0	0	0	0	0	0	0	0	0	0	0
0	0	0	0	0	0	0	0	0	0	0	0	0	0	0	0	0	0	0	0	0	0	0	0	0	0	0	0	0	0	0
0	0	0	0	0	0	0	0	0	0	0	0	0	0	0	0	0	0	0	0	0	0	0	0	0	0	0	0	0	0	0
0	0	0	0	0	0	0	0	0	0	0	0	0	0	0	0	0	0	0	0	0	0	0	0	0	0	0	0	0	0	0
0	0	0	0	0	0	0	0	0	0	0	0	0	0	0	0	0	0	0	0	0	0	0	0	0	0	0	0	0	0	0
0	0	0	0	0	0	0	0	0	0	0	0	0	0	0	0	0	0	0	0	0	0	0	0	0	0	0	0	0	0	0
0	0	0	0	0	0	0	0	0	0	0	0	0	0	0	0	0	0	0	0	0	0	0	0	0	0	0	0	0	0	0
0	0	0	0	0	0	0	0	0	0	0	0	0	0	0	0	0	0	0	0	0	0	0	0	0	0	0	0	0	0	0
0	0	0	0	0	0	0	0	0	0	0	0	0	0	0	0	0	0	0	0	0	0	0	0	0	0	0	0	0	0	0
0	0	0	0	0	0	0	0	0	0	0	0	0	0	0	0	0	0	0	0	0	0	0	0	0	0	0	0	0	0	0
0	0	0	0	0	0	0	0	0	0	0	0	0	0	0	0	0	0	0	0	0	0	0	0	0	0	0	0	0	0	0
0	0	0	0	0	0	0	0	0	0	0	0	0	0	0	0	0	0	0	0	0	0	0	0	0	0	0	0	0	0	0
0	0	0	0	0	0	0	0	0	0	0	0	0	0	0	0	0	0	0	0	0	0	0	0	0	0	0	0	0	0	0
0	0	0	0	0	0	0	0	0	0	0	0	0	0	0	0	0	0	0	0	0	0	0	0	0	0	0	0	0	0	0
0	0	0	0	0	0	0	0	0	0	0	0	0	0	0	0	0	0	0	0	0	0	0	0	0	0	0	0	0	0	0
0	0	0	0	0	0	0	0	0	0	0	0	0	0	0	0	0	0	0	0	0	0	0	0	0	0	0	0	0	0	0
0	0	0	0	0	0	0	0	0	0	0	0	0	0	0	0	0	0	0	0	0	0	0	0	0	0	0	0	0	0	0
0	0	0	0	0	0	0	0	0	0	0	0	0	0	0	0	0	0	0	0	0	0	0	0	0	0	0	0	0	0	0
0	0	0	0	0	0	0	0	0	0	0	0	0	0	0	0	0	0	0	0	0	0	0	0	0	0	0	0	0	0	0
0	0	0	0	0	0	0	0	0	0	0	0	0	0	0	0	0	0	0	0	0	0	0	0	0	0	0	0	0	0	0
0	0	0	0	0	0	0	0	0	0	0	0	0	0	0	0	0	0	0	0	0	0	0	0	0	0	0	0	0	0	0
0	0	0	0	0	0	0	0	0	0	0	0	0	0	0	0	0	0	0	0	0	0	0	0	0	0	0	0	0	0	0
0	0	0	0	0	0	0	0	0	0	0	0	0	0	0	0	0	0	0	0	0	0	0	0	0	0	0	0	0	0	0
0	0	0	0	0	0	0	0	0	0	0	0	0	0	0	0	0	0	0	0	0	0	0	0	0	0	0	0	0	0	0
0	0	0	0	0	0	0	0	0	0	0	0	0	0	0	0	0	0	0	0	0	0	0	0	0	0	0	0	0	0	0
0	0	0	0	0	0	0	0	0	0	0	0	0	0	0	0	0	0	0	0	0	0	0	0	0	0	0	0	0	0	0
0	0	0	0	0	0	0	0	0	0	0	0	0	0	0	0	0	0	0	0	0	0	0	0	0	0	0	0	0	0	0
0	0	0	0	0	0	0	0	0	0	0	0	0	0	0	0	0	0	0	0	0	0	0	0	0	0	0	0	0	0	0
0	0	0	0	0	0	0	0	0	0	0	0	0	0	0	0	0	0	0	0	0	0	0	0	0	0	0	0	0	0	0
0	0	0	0	0	0	0	0	0	0	0	0	0	0	0	0	0	0	0	0	0	0	0	0	0	0	0	0	0	0	0
0	0	0	0	0	0	0	0	0	0	0	0	0	0	0	0	0	0	0	0	0	0	0	0	0	0	0	0	0	0	0
0	0	0	0	0	0	0	0	0	0	0	0	0	0	0	0	0	0	0	0	0	0	0	0	0	0	0	0	0	0	0
0	0	0	0	0	0	0	0	0	0	0	0	0	0	0	0	0	0	0	0	0	0	0	0	0	0	0	0	0	0	0
0	0	0	0	0	0	0	0	0	0	0	0	0	0	0	0	0	0	0	0	0	0	0	0	0	0	0	0	0	0	0
0	0	0	0	0	0	0	0	0	0	0	0	0	0	0	0	0	0	0	0	0	0	0	0	0	0	0	0	0	0	0
0	0	0	0	0	0	0	0	0	0	0	0	0	0	0	0	0	0	0	0	0	0	0	0	0	0	0	0	0	0	0
0	0	0	0	0	0	0	0	0	0	0	0	0	0	0	0	0	0	0	0	0	0	0	0	0	0	0	0	0	0	0
0	0	0	0	0	0	0	0	0	0	0	0	0	0	0	0	0	0	0	0	0	0	0	0	0	0	0	0	0	0	0
0	0	0	0	0	0	0	0	0	0	0	0	0	0	0	0	0	0	0	0	0	0	0	0	0	0	0	0	0	0	0
0	0	0	0	0	0	0	0	0	0	0	0	0	0	0	0	0	0	0	0	0	0	0	0	0	0	0	0	0	0	0
0	0	0	0	0	0	0	0	0	0	0	0	0	0	0	0	0	0	0	0	0	0	0	0	0	0	0	0	0	0	0
0	0	0	0	0	0	0	0	0	0	0	0	0	0	0	0	0	0	0	0	0	0	0	0	0	0	0	0	0	0	0
0	0	0	0	0	0	0	0	0	0	0	0	0	0	0	0	0	0	0	0	0	0	0	0	0	0	0	0	0	0	0
0	0	0	0	0	0	0	0	0	0	0	0	0	0	0	0	0	0	0	0	0	0	0	0	0	0	0	0	0	0	0
0	0	0	0	0	0	0	0	0	0	0	0	0	0	0	0	0	0	0	0	0	0	0	0	0	0	0	0	0	0	0
0	0	0	0	0	0	0	0	0	0	0	0	0	0	0	0	0	0	0	0	0	0	0	0	0	0	0	0	0	0	0
0	0	0	0	0	0	0	0	0	0	0	0	0	0	0	0	0	0	0	0	0	0	0	0	0	0	0	0	0	0	0
0	0	0	0	0	0	0	0	0	0	0	0	0	0	0	0	0	0	0	0	0	0	0	0	0	0	0	0	0	0	0
0	0	0	0	0	0	0	0	0	0	0	0	0	0	0	0	0	0	0	0	0	0	0	0	0	0	0	0	0	0	0
0	0	0	0	0	0	0	0	0	0	0	0	0	0	0	0	0	0	0	0	0	0	0	0	0	0	0	0	0	0	0
0	0	0	0	0	0	0	0	0	0	0	0	0	0	0	0	0	0	0	0	0	0	0	0	0	0	0	0	0	0	0
0	0	0	0	0	0	0	0	0	0	0	0	0	0	0	0	0	0	0	0	0	0	0	0	0	0	0	0	0	0	0
0	0	0	0	0	0	0	0	0	0	0	0	0	0	0	0	0	0	0	0	0	0	0	0	0	0	0	0	0	0	0
0	0	0	0	0	0	0	0	0	0	0	0	0	0	0	0	0	0	0	0	0	0	0	0	0	0	0	0	0	0	0
0	0	0	0	0	0	0	0	0	0	0	0	0	0	0	0	0	0	0	0	0	0	0	0	0	0	0	0	0	0	0
0	0	0	0	0	0	0	0	0	0	0	0	0	0	0	0	0	0	0	0	0	0	0	0	0	0	0	0	0	0	0
0	0	0	0	0	0	0	0	0	0	0	0	0	0	0	0	0	0	0	0	0	0	0	0	0	0	0	0	0	0	0
0	0	0	0	0	0	0	0	0	0	0	0	0	0	0	0	0	0	0	0	0	0	0	0	0	0	0	0	0	0	0
0	0	0	0	0	0	0	0	0	0	0	0	0	0	0	0	0	0	0	0	0	0	0	0	0	0	0	0	0	0	0
0	0	0	0	0	0	0	0	0	0	0	0	0	0	0	0	0	0	0	0	0	0	0	0	0	0	0	0	0	0	0
0	0	0	0	0	0	0	0	0	0	0	0	0	0	0	0	0	0	0	0	0	0	0	0	0	0	0	0	0	0	0
0	0	0	0	0	0	0	0	0	0	0	0	0	0	0	0	0	0	0	0	0	0	0	0	0	0	0	0	0	0	0
0	0	0	0	0	0	0	0	0	0	0	0	0	0	0	0	0	0	0	0	0	0	0	0	0	0	0	0	0	0	0
0	0	0	0	0	0	0	0	0	0	0	0	0	0	0	0	0	0	0	0	0	0	0	0	0	0	0	0	0	0	0
0	0	0	0	0	0	0	0	0	0	0	0	0	0	0	0	0	0	0	0	0	0	0	0	0	0	0	0	0	0	0
0	0	0	0	0	0	0	0	0	0	0	0	0	0	0	0	0	0	0	0	0	0	0	0	0	0	0	0	0	0	0
0	0	0	0	0	0	0	0	0	0	0	0	0	0	0	0	0	0	0	0	0	0	0	0	0	0	0	0	0	0	0
0	0	0	0	0	0	0	0	0	0	0	0	0	0	0	0	0	0	0	0	0	0	0	0	0	0	0	0	0	0	0
0	0	0	0	0	0	0	0	0	0	0	0	0	0	0	0	0	0	0	0	0	0	0	0	0	0	0	0	0	0	0
0	0	0	0	0	0	0	0	0	0	0	0	0	0	0	0	0	0	0	0	0	0	0	0	0	0	0	0	0	0	0
0	0	0	0	0	0	0	0	0	0	0	0	0	0	0	0	0	0	0	0	0	0	0	0	0	0	0	0	0	0	0
0	0	0	0	0	0	0	0	0	0	0	0	0	0	0	0	0	0	0	0	0	0	0	0	0	0	0	0	0	0	0
0	0	0	0	0	0	0	0	0	0	0	0	0	0	0	0	0	0	0	0	0	0	0	0	0	0	0	0	0	0	0
0	0	0	0	0	0	0	0	0	0	0	0	0	0	0	0	0	0	0	0	0	0	0	0	0	0	0	0	0	0	0
0	0	0	0	0	0	0	0	0	0	0	0	0	0	0	0	0	0	0	0	0	0	0	0	0	0	0	0	0	0	0
0	0	0	0	0	0	0	0	0	0	0	0	0	0	0	0	0	0	0	0	0	0	0	0	0	0	0	0	0	0	0
0	0	0	0	0	0	0	0	0	0	0	0	0	0	0	0	0	0	0	0	0	0	0	0	0	0	0	0	0	0	0
0	0	0	0	0	0	0	0	0	0	0	0	0	0	0	0	0	0	0	0	0	0	0	0	0	0	0	0	0	0	0
0	0	0	0	0	0	0	0	0	0	0	0	0	0	0	0	0	0	0	0	0	0	0	0	0	0	0	0	0	0	0
0	0	0	0	0	0	0	0	0	0	0	0	0	0	0	0	0	0	0	0	0	0	0	0	0	0	0	0	0	0	0
0	0	0	0	0	0	0	0	0	0	0	0	0	0	0	0	0	0	0	0	0	0	0	0	0	0	0	0	0	0	0
0	0	0	0	0	0	0	0	0	0	0	0	0	0	0	0	0	0	0	0	0	0	0	0	0	0	0	0	0	0	0
0	0	0	0	0	0	0	0	0	0	0	0	0	0	0	0	0	0	0	0	0	0	0	0	0	0	0	0	0	0	0
0	0	0	0	0	0	0	0	0	0	0	0	0	0	0	0	0	0	0	0	0	0	0	0	0	0	0	0	0	0	0
0	0	0	0	0	0	0	0	0	0	0	0	0	0	0	0	0	0	0	0	0	0	0	0	0	0	0	0	0	0	0
0	0	0	0	0	0	0	0	0	0	0	0	0	0	0	0	0	0	0	0	0	0	0	0	0	0	0	0	0	0	0
0	0	0	0	0	0	0	0	0	0	0	0	0	0	0	0	0	0	0	0	0	0	0	0	0	0	0	0	0	0	0
0	0	0	0	0	0	0	0	0	0	0	0	0	0	0	0	0	0	0	0	0	0	0	0	0	0	0	0	0	0	0
0	0	0	0	0	0	0	0	0	0	0	0	0	0	0	0	0	0	0	0	0	0	0	0	0	0	0	0	0	0	0
0	0	0	0	0	0	0	0	0	0	0	0	0	0	0	0	0	0	0	0	0	0	0	0	0	0	0	0	0	0	0
0	0	0	0	0	0	0	0	0	0	0	0	0	0	0	0	0	0	0	0	0	0	0	0	0	0	0	0	0	0	0
0	0	0	0	0	0	0	0	0	0	0	0	0	0	0	0	0	0	0	0	0	0	0	0	0	0	0	0	0	0	0
0	0	0	0	0	0	0	0	0	0	0	0	0	0	0	0	0	0	0	0	0	0	0	0	0	0	0	0	0	0	0
0	0	0	0	0	0	0	0	0	0	0	0	0	0	0	0	0	0	0	0	0	0	0	0	0	0	0	0	0	0	0
0	0	0	0	0	0	0	0	0	0	0	0	0	0	0	0	0	0	0	0	0	0	0	0	0	0	0	0	0	0	0
0	0	0	0	0	0	0	0	0	0	0	0	0	0	0	0	0	0	0	0	0	0	0	0	0	0	0	0	0	0	0
0	0	0	0	0	0	0	0	0	0	0	0	0	0	0	0	0	0	0	0	0	0	0	0	0	0	0	0	0	0	0
0	0	0	0	0	0	0	0	0	0	0	0	0	0	0	0	0	0	0	0	0	0	0	0	0	0	0	0	0	0	0
0	0	0	0	0	0	0	0	0	0	0	0	0	0	0	0	0	0	0	0	0	0	0	0	0	0	0	0	0	0	0
0	0	0	0	0	0	0	0	0	0	0	0	0	0	0	0	0	0	0	0	0	0	0	0	0	0	0	0	0	0	0
0	0	0	0	0	0	0	0	0	0	0	0	0	0	0	0	0	0	0	0	0	0	0	0	0	0	0	0	0	0	0
0	0	0	0	0	0	0	0	0	0	0	0	0	0	0	0	0	0	0	0	0	0	0	0	0	0	0	0	0	0	0
0	0	0	0	0	0	0	0	0	0	0	0	0	0	0	0	0	0	0	0	0	0	0	0	0	0	0	0	0	0	0
0	0	0	0	0	0	0	0	0	0	0	0	0	0	0	0	0	0	0	0	0	0	0	0	0	0	0	0	0	0	0
0	0	0	0	0	0	0	0	0	0	0	0	0	0	0	0	0	0	0	0	0	0	0	0	0	0	0	0	0	0	0
0	0	0	0	0	0	0	0	0	0	0	0	0	0	0	0	0	0	0	0	0	0	0	0	0	0	0	0	0	0	0
0	0	0	0	0	0	0	0	0	0	0	0	0	0	0	0	0	0	0	0	0	0	0	0	0	0	0	0	0	0	0
0	0	0	0	0	0	0	0	0	0	0	0	0	0	0	0	0	0	0	0	0	0	0	0	0	0	0	0	0	0	0
0	0	0	0	0	0	0	0	0	0	0	0	0	0	0	0	0	0	0	0	0	0	0	0	0	0	0	0	0	0	0
0	0	0	0	0	0	0	0	0	0	0	0	0	0	0	0	0	0	0	0	0	0	0	0	0	0	0	0	0	0	0
0	0	0	0	0	0	0	0	0	0	0	0	0	0	0	0	0	0	0	0	0	0	0	0	0	0	0	0	0	0	0
0	0	0	0	0	0	0	0	0	0	0	0	0	0	0	0	0	0	0	0	0	0	0	0	0	0	0	0	0	0	0
0	0	0	0	0	0	0	0	0	0	0	0	0	0	0	0	0	0	0	0	0	0	0	0	0	0	0	0	0	0	0
0	0	0	0	0	0	0	0	0	0	0	0	0	0	0	0	0	0	0	0	0	0	0	0	0	0	0	0	0	0	0
0	0	0	0	0	0	0	0	0	0	0	0	0	0	0	0	0	0	0	0	0	0	0	0	0	0	0	0	0	0	0
0	0	0	0	0	0	0	0	0	0	0	0	0	0	0	0	0	0	0	0	0	0	0	0	0	0	0	0	0	0	0
0	0	0	0	0	0	0	0	0	0	0	0	0	0	0	0	0	0	0	0	0	0	0	0	0	0	0	0	0	0	0
0	0	0	0	0	0	0	0	0	0	0	0	0	0	0	0	0	0	0	0	0	0	0	0	0	0	0	0	0	0	0
0	0	0	0	0	0	0	0	0	0	0	0	0	0	0	0	0	0	0	0	0	0	0	0	0	0	0	0	0	0	0
0	0	0	0	0	0	0	0	0	0	0	0	0	0	0	0	0	0	0	0	0	0	0	0	0	0	0	0	0	0	0
0	0	0	0	0	0	0	0	0	0	0	0	0	0	0	0	0	0	0	0	0	0	0	0	0	0	0	0	0	0	0
0	0	0	0	0	0	0	0	0	0	0	0	0	0	0	0	0	0	0	0	0	0	0	0	0	0	0	0	0	0	0
0	0	0	0	0	0	0	0	0	0	0	0	0	0	0	0	0	0	0	0	0	0	0	0	0	0	0	0	0	0	0
0	0	0	0	0	0	0	0	0	0	0	0	0	0	0	0	0	0	0	0	0	0	0	0	0	0	0	0	0	0	0
0	0	0	0	0	0	0	0	0	0	0	0	0	0	0	0	0	0	0	0	0	0	0	0	0	0	0	0	0	0	0
0	0	0	0	0	0	0	0	0	0	0	0	0	0	0	0	0	0	0	0	0	0	0	0	0	0	0	0	0	0	0
0	0	0	0	0	0	0	0	0	0	0	0	0	0	0	0	0	0	0	0	0	0	0	0	0	0	0	0	0	0	0
0	0	0	0	0	0	0	0	0	0	0	0	0	0	0	0	0	0	0	0	0	0	0	0	0	0	0	0	0	0	0
0	0	0	0	0	0	0	0	0	0	0	0	0	0	0	0	0	0	0	0	0	0	0	0	0	0	0	0	0	0	0
0	0	0	0	0	0	0	0	0	0	0	0	0	0	0	0	0	0	0	0	0	0	0	0	0	0	0	0	0	0	0
0	0	0	0	0	0	0	0	0	0	0	0	0	0	0	0	0	0	0	0	0	0	0	0	0	0	0	0	0	0	0
0	0	0	0	0	0	0	0	0	0	0	0	0	0	0	0	0	0	0	0	0	0	0	0	0	0	0	0	0	0	0
0	0	0	0	0	0	0	0	0	0	0	0	0	0	0	0	0	0	0	0	0	0	0	0	0	0	0	0	0	0	0
0	0	0	0	0	0	0	0	0	0	0	0	0	0	0	0	0	0	0	0	0	0	0	0	0	0	0	0	0	0	0
0	0	0	0	0	0	0	0	0	0	0	0	0	0	0	0	0	0	0	0	0	0	0	0	0	0	0	0	0	0	0
0	0	0	0	0	0	0	0	0	0	0	0	0	0	0	0	0	0	0	0	0	0	0	0	0	0	0	0	0	0	0
0	0	0	0	0	0	0	0	0	0	0	0	0	0	0	0	0	0	0	0	0	0	0	0	0	0	0	0	0	0	0
0	0	0	0	0	0	0	0	0	0	0	0	0	0	0	0	0	0	0	0	0	0	0	0	0	0	0	0	0	0	0
0	0	0	0	0	0	0	0	0	0	0	0	0	0	0	0	0	0	0	0	0	0	0	0	0	0	0	0	0	0	0
0	0	0	0	0	0	0	0	0	0	0	0	0	0	0	0	0	0	0	0	0	0	0	0	0	0	0	0	0	0	0
0	0	0	0	0	0	0	0	0	0	0	0	0	0	0	0	0	0	0	0	0	0	0	0	0	0	0	0	0	0	0
0	0	0	0	0	0	0	0	0	0	0	0	0	0	0	0	0	0	0	0	0	0	0	0	0	0	0	0	0	0	0
0	0	0	0	0	0	0	0	0	0	0	0	0	0	0	0	0	0	0	0	0	0	0	0	0	0	0	0	0	0	0
0	0	0	0	0	0	0	0	0	0	0	0	0	0	0	0	0	0	0	0	0	0	0	0	0	0	0	0	0	0	0
0	0	0	0	0	0	0	0	0	0	0	0	0	0	0	0	0	0	0	0	0	0	0	0	0	0	0	0	0	0	0
0	0	0	0	0	0	0	0	0	0	0	0	0	0	0	0	0	0	0	0	0	0	0	0	0	0	0	0	0	0	0
0	0	0	0	0	0	0	0	0	0	0	0	0	0	0	0	0	0	0	0	0	0	0	0	0	0	0	0	0	0	0
0	0	0	0	0	0	0	0	0	0	0	0	0	0	0	0	0	0	0	0	0	0	0	0	0	0	0	0	0	0	0
0	0	0	0	0	0	0	0	0	0	0	0	0	0	0	0	0	0	0	0	0	0	0	0	0	0	0	0	0	0	0
0	0	0	0	0	0	0	0	0	0	0	0	0	0	0	0	0	0	0	0	0	0	0	0	0	0	0	0	0	0	0
0	0	0	0	0	0	0	0	0	0	0	0	0	0	0	0	0	0	0	0	0	0	0	0	0	0	0	0	0	0	0
0	0	0	0	0	0	0	0	0	0	0	0	0	0	0	0	0	0	0	0	0	0	0	0	0	0	0	0	0	0	0
0	0	0	0	0	0	0	0	0	0	0	0	0	0	0	0	0	0	0	0	0	0	0	0	0	0	0	0	0	0	0
0	0	0	0	0	0	0	0	0	0	0	0	0	0	0	0	0	0	0	0	0	0	0	0	0	0	0	0	0	0	0
0	0	0	0	0	0	0	0	0	0	0	0	0	0	0	0	0	0	0	0	0	0	0	0	0	0	0	0	0	0	0
0	0	0	0	0	0	0	0	0	0	0	0	0	0	0	0	0	0	0	0	0	0	0	0	0	0	0	0	0	0	0
0	0	0	0	0	0	0	0	0	0	0	0	0	0	0	0	0	0	0	0	0	0	0	0	0	0	0	0	0	0	0
0	0	0	0	0	0	0	0	0	0	0	0	0	0	0	0	0	0	0	0	0	0	0	0	0	0	0	0	0	0	0
0	0	0	0	0	0	0	0	0	0	0	0	0	0	0	0	0	0	0	0	0	0	0	0	0	0	0	0	0	0	0
0	0	0	0	0	0	0	0	0	0	0	0	0	0	0	0	0	0	0	0	0	0	0	0	0	0	0	0	0	0	0
0	0	0	0	0	0	0	0	0	0	0	0	0	0	0	0	0	0	0	0	0	0	0	0	0	0	0	0	0	0	0
0	0	0	0	0	0	0	0	0	0	0	0	0	0	0	0	0	0	0	0	0	0	0	0	0	0	0	0	0	0	0
0	0	0	0	0	0	0	0	0	0	0	0	0	0	0	0	0	0	0	0	0	0	0	0	0	0	0	0	0	0	0
0	0	0	0	0	0	0	0	0	0	0	0	0	0	0	0	0	0	0	0	0	0	0	0	0	0	0	0	0	0	0
0	0	0	0	0	0	0	0	0	0	0	0	0	0	0	0	0	0	0	0	0	0	0	0	0	0	0	0	0	0	0
0	0	0	0	0	0	0	0	0	0	0	0	0	0	0	0	0	0	0	0	0	0	0	0	0	0	0	0	0	0	0
0	0	0	0	0	0	0	0	0	0	0	0	0	0	0	0	0	0	0	0	0	0	0	0	0	0	0	0	0	0	0
0	0	0	0	0	0	0	0	0	0	0	0	0	0	0	0	0	0	0	0	0	0	0	0	0	0	0	0	0	0	0
0	0	0	0	0	0	0	0	0	0	0	0	0	0	0	0	0	0	0	0	0	0	0	0	0	0	0	0	0	0	0
0	0	0	0	0	0	0	0	0	0	0	0	0	0	0	0	0	0	0	0	0	0	0	0	0	0	0	0	0	0	0
0	0	0	0	0	0	0	0	0	0	0	0	0	0	0	0	0	0	0	0	0	0	0	0	0	0	0	0	0	0	0
0	0	0	0	0	0	0	0	0	0	0	0	0	0	0	0	0	0	0	0	0	0	0	0	0	0	0	0	0	0	0
0	0	0	0	0	0	0	0	0	0	0	0	0	0	0	0	0	0	0	0	0	0	0	0	0	0	0	0	0	0	0
0	0	0	0	0	0	0	0	0	0	0	0	0	0	0	0	0	0	0	0	0	0	0	0	0	0	0	0	0	0	0
0	0	0	0	0	0	0	0	0	0	0	0	0	0	0	0	0	0	0	0	0	0	0	0	0	0	0	0	0	0	0
0	0	0	0	0	0	0	0	0	0	0	0	0	0	0	0	0	0	0	0	0	0	0	0	0	0	0	0	0	0	0
0	0	0	0	0	0	0	0	0	0	0	0	0	0	0	0	0	0	0	0	0	0	0	0	0	0	0	0	0	0	0
0	0	0	0	0	0	0	0	0	0	0	0	0	0	0	0	0	0	0	0	0	0	0	0	0	0	0	0	0	0	0
0	0	0	0	0	0	0	0	0	0	0	0	0	0	0	0	0	0	0	0	0	0	0	0	0	0	0	0	0	0	0
0	0	0	0	0	0	0	0	0	0	0	0	0	0	0	0	0	0	0	0	0	0	0	0	0	0	0	0	0	0	0
0	0	0	0	0	0	0	0	0	0	0	0	0	0	0	0	0	0	0	0	0	0	0	0	0	0	0	0	0	0	0
0	0	0	0	0	0	0	0	0	0	0	0	0	0	0	0	0	0	0	0	0	0	0	0	0	0	0	0	0	0	0
0	0	0	0	0	0	0	0	0	0	0	0	0	0	0	0	0	0	0	0	0	0	0	0	0	0	0	0	0	0	0
0	0	0	0	0	0	0	0	0	0	0	0	0	0	0	0	0	0	0	0	0	0	0	0	0	0	0	0	0	0	0
0	0	0	0	0	0	0	0	0	0	0	0	0	0	0	0	0	0	0	0	0	0	0	0	0	0	0	0	0	0	0
0	0	0	0	0	0	0	0	0	0	0	0	0	0	0	0	0	0	0	0	0	0	0	0	0	0	0	0	0	0	0
0	0	0	0	0	0	0	0	0	0	0	0	0	0	0	0	0	0	0	0	0	0	0	0	0	0	0	0	0	0	0
0	0	0	0	0	0	0	0	0	0	0	0	0	0	0	0	0	0	0	0	0	0	0	0	0	0	0	0	0	0	0
0	0	0	0	0	0	0	0	0	0	0	0	0	0	0	0	0	0	0	0	0	0	0	0	0	0	0	0	0	0	0
0	0	0	0	0	0	0	0	0	0	0	0	0	0	0	0	0	0	0	0	0	0	0	0	0	0	0	0	0	0	0
0	0	0	0	0	0	0	0	0	0	0	0	0	0	0	0	0	0	0	0	0	0	0	0	0	0	0	0	0	0	0
0	0	0	0	0	0	0	0	0	0	0	0	0	0	0	0	0	0	0	0	0	0	0	0	0	0	0	0	0	0	0
0	0	0	0	0	0	0	0	0	0	0	0	0	0	0	0	0	0	0	0	0	0	0	0	0	0	0	0	0	0	0
0	0	0	0	0	0	0	0	0	0	0	0	0	0	0	0	0	0	0	0	0	0	0	0	0	0	0	0	0	0	0
0	0	0	0	0	0	0	0	0	0	0	0	0	0	0	0	0	0	0	0	0	0	0	0	0	0	0	0	0	0	0
0	0	0	0	0	0	0	0	0	0	0	0	0	0	0	0	0	0	0	0	0	0	0	0	0	0	0	0	0	0	0
0	0	0	0	0	0	0	0	0	0	0	0	0	0	0	0	0	0	0	0	0	0	0	0	0	0	0	0	0	0	0
0	0	0	0	0	0	0	0	0	0	0	0	0	0	0	0	0	0	0	0	0	0	0	0	0	0	0	0	0	0	0
0	0	0	0	0	0	0	0	0	0	0	0	0	0	0	0	0	0	0	0	0	0	0	0	0	0	0	0	0	0	0
0	0	0	0	0	0	0	0	0	0	0	0	0	0	0	0	0	0	0	0	0	0	0	0	0	0	0	0	0	0	0
0	0	0	0	0	0	0	0	0	0	0	0	0	0	0	0	0	0	0	0	0	0	0	0	0	0	0	0	0	0	0
0	0	0	0	0	0	0	0	0	0	0	0	0	0	0	0	0	0	0	0	0	0	0	0	0	0	0	0	0	0	0
0	0	0	0	0	0	0	0	0	0	0	0	0	0	0	0	0	0	0	0	0	0	0	0	0	0	0	0	0	0	0
0	0	0	0	0	0	0	0	0	0	0	0	0	0	0	0	0	0	0	0	0	0	0	0	0	0	0	0	0	0	0
0	0	0	0	0	0	0	0	0	0	0	0	0	0	0	0	0	0	0	0	0	0	0	0	0	0	0	0	0	0	0
0	0	0	0	0	0	0	0	0	0	0	0	0	0	0	0	0	0	0	0	0	0	0	0	0	0	0	0	0	0	0
0	0	0	0	0	0	0	0	0	0	0	0	0	0	0	0	0	0	0	0	0	0	0	0	0	0	0	0	0	0	0
0	0	0	0	0	0	0	0	0	0	0	0	0	0	0	0	0	0	0	0	0	0	0	0	0	0	0	0	0	0	0
0	0	0	0	0	0	0	0	0	0	0	0	0	0	0	0	0	0	0	0	0	0	0	0	0	0	0	0	0	0	0
0	0	0	0	0	0	0	0	0	0	0	0	0	0	0	0	0	0	0	0	0	0	0	0	0	0	0	0	0	0	0
0	0	0	0	0	0	0	0	0	0	0	0	0	0	0	0	0	0	0	0	0	0	0	0	0	0	0	0	0	0	0
0	0	0	0	0	0	0	0	0	0	0	0	0	0	0	0	0	0	0	0	0	0	0	0	0	0	0	0	0	0	0
0	0	0	0	0	0	0	0	0	0	0	0	0	0	0	0	0	0	0	0	0	0	0	0	0	0	0	0	0	0	0
0	0	0	0	0	0	0	0	0	0	0	0	0	0	0	0	0	0	0	0	0	0	0	0	0	0	0	0	0	0	0
0	0	0	0	0	0	0	0	0	0	0	0	0	0	0	0	0	0	0	0	0	0	0	0	0	0	0	0	0	0	0
0	0	0	0	0	0	0	0	0	0	0	0	0	0	0	0	0	0	0	0	0	0	0	0	0	0	0	0	0	0	0
0	0	0	0	0	0	0	0	0	0	0	0	0	0	0	0	0	0	0	0	0	0	0	0	0	0	0	0	0	0	0
0	0	0	0	0	0	0	0	0	0	0	0	0	0	0	0	0	0	0	0	0	0	0	0	0	0	0	0	0	0	0
0	0	0	0	0	0	0	0	0	0	0	0	0	0	0	0	0	0	0	0	0	0	0	0	0	0	0	0	0	0	0
0	0	0	0	0	0	0	0	0	0	0	0	0	0	0	0	0	0	0	0	0	0	0	0	0	0	0	0	0	0	0
0	0	0	0	0	0	0	0	0	0	0	0	0	0	0	0	0	0	0	0	0	0	0	0	0	0	0	0	0	0	0
0	0	0	0	0	0	0	0	0	0	0	0	0	0	0	0	0	0	0	0	0	0	0	0	0	0	0	0	0	0	0
0	0	0	0	0	0	0	0	0	0	0	0	0	0	0	0	0	0	0	0	0	0	0	0	0	0	0	0	0	0	0
0	0	0	0	0	0	0	0	0	0	0	0	0	0	0	0	0	0	0	0	0	0	0	0	0	0	0	0	0	0	0
0	0	0	0	0	0	0	0	0	0	0	0	0	0	0	0	0	0	0	0	0	0	0	0	0	0	0	0	0	0	0
0	0	0	0	0	0	0	0	0	0	0	0	0	0	0	0	0	0	0	0	0	0	0	0	0	0	0	0	0	0	0
0	0	0	0	0	0	0	0	0	0	0	0	0	0	0	0	0	0	0	0	0	0	0	0	0	0	0	0	0	0	0
0	0	0	0	0	0	0	0	0	0	0	0	0	0	0	0	0	0	0	0	0	0	0	0	0	0	0	0	0	0	0
0	0	0	0	0	0	0	0	0	0	0	0	0	0	0	0	0	0	0	0	0	0	0	0	0	0	0	0	0	0	0
0	0	0	0	0	0	0	0	0	0	0	0	0	0	0	0	0	0	0	0	0	0	0	0	0	0	0	0	0	0	0
0	0	0	0	0	0	0	0	0	0	0	0	0	0	0	0	0	0	0	0	0	0	0	0	0	0	0	0	0	0	0
0	0	0	0	0	0	0	0	0	0	0	0	0	0	0	0	0	0	0	0	0	0	0	0	0	0	0	0	0	0	0
0	0	0	0	0	0	0	0	0	0	0	0	0	0	0	0	0	0	0	0	0	0	0	0	0	0	0	0	0	0	0
0	0	0	0	0	0	0	0	0	0	0	0	0	0	0	0	0	0	0	0	0	0	0	0	0	0	0	0	0	0	0
0	0	0	0	0	0	0	0	0	0	0	0	0	0	0	0	0	0	0	0	0	0	0	0	0	0	0	0	0	0	0
0	0	0	0	0	0	0	0	0	0	0	0	0	0	0	0	0	0	0	0	0	0	0	0	0	0	0	0	0	0	0
0	0	0	0	0	0	0	0	0	0	0	0	0	0	0	0	0	0	0	0	0	0	0	0	0	0	0	0	0	0	0
0	0	0	0	0	0	0	0	0	0	0	0	0	0	0	0	0	0	0	0	0	0	0	0	0	0	0	0	0	0	0
0	0	0	0	0	0	0	0	0	0	0	0	0	0	0	0	0	0	0	0	0	0	0	0	0	0	0	0	0	0	0
0	0	0	0	0	0	0	0	0	0	0	0	0	0	0	0	0	0	0	0	0	0	0	0	0	0	0	0	0	0	0
0	0	0	0	0	0	0	0	0	0	0	0	0	0	0	0	0	0	0	0	0	0	0	0	0	0	0	0	0	0	0
0	0	0	0	0	0	0	0	0	0	0	0	0	0	0	0	0	0	0	0	0	0	0	0	0	0	0	0	0	0	0
0	0	0	0	0	0	0	0	0	0	0	0	0	0	0	0	0	0	0	0	0	0	0	0	0	0	0	0	0	0	0
0	0	0	0	0	0	0	0	0	0	0	0	0	0	0	0	0	0	0	0	0	0	0	0	0	0	0	0	0	0	0
0	0	0	0	0	0	0	0	0	0	0	0	0	0	0	0	0	0	0	0	0	0	0	0	0	0	0	0	0	0	0
0	0	0	0	0	0	0	0	0	0	0	0	0	0	0	0	0	0	0	0	0	0	0	0	0	0	0	0	0	0	0
0	0	0	0	0	0	0	0	0	0	0	0	0	0	0	0	0	0	0	0	0	0	0	0	0	0	0	0	0	0	0
0	0	0	0	0	0	0	0	0	0	0	0	0	0	0	0	0	0	0	0	0	0	0	0	0	0	0	0	0	0	0
0	0	0	0	0	0	0	0	0	0	0	0	0	0	0	0	0	0	0	0	0	0	0	0	0	0	0	0	0	0	0
0	0	0	0	0	0	0	0	0	0	0	0	0	0	0	0	0	0	0	0	0	0	0	0	0	0	0	0	0	0	0
0	0	0	0	0	0	0	0	0	0	0	0	0	0	0	0	0	0	0	0	0	0	0	0	0	0	0	0	0	0	0
0	0	0	0	0	0	0	0	0	0	0	0	0	0	0	0	0	0	0	0	0	0	0	0	0	0	0	0	0	0	0
0	0	0	0	0	0	0	0	0	0	0	0	0	0	0	0	0	0	0	0	0	0	0	0	0	0	0	0	0	0	0
0	0	0	0	0	0	0	0	0	0	0	0	0	0	0	0	0	0	0	0	0	0	0	0	0	0	0	0	0	0	0
0	0	0	0	0	0	0	0	0	0	0	0	0	0	0	0	0	0	0	0	0	0	0	0	0	0	0	0	0	0	0
0	0	0	0	0	0	0	0	0	0	0	0	0	0	0	0	0	0	0	0	0	0	0	0	0	0	0	0	0	0	0
0	0	0	0	0	0	0	0	0	0	0	0	0	0	0	0	0	0	0	0	0	0	0	0	0	0	0	0	0	0	0
0	0	0	0	0	0	0	0	0	0	0	0	0	0	0	0	0	0	0	0	0	0	0	0	0	0	0	0	0	0	0
0	0	0	0	0	0	0	0	0	0	0	0	0	0	0	0	0	0	0	0	0	0	0	0	0	0	0	0	0	0	0
0	0	0	0	0	0	0	0	0	0	0	0	0	0	0	0	0	0	0	0	0	0	0	0	0	0	0	0	0	0	0
0	0	0	0	0	0	0	0	0	0	0	0	0	0	0	0	0	0	0	0	0	0	0	0	0	0	0	0	0	0	0
0	0	0	0	0	0	0	0	0	0	0	0	0	0	0	0	0	0	0	0	0	0	0	0	0	0	0	0	0	0	0
0	0	0	0	0	0	0	0	0	0	0	0	0	0	0	0	0	0	0	0	0	0	0	0	0	0	0	0	0	0	0
0	0	0	0	0	0	0	0	0	0	0	0	0	0	0	0	0	0	0	0	0	0	0	0	0	0	0	0	0	0	0
0	0	0	0	0	0	0	0	0	0	0	0	0	0	0	0	0	0	0	0	0	0	0	0	0	0	0	0	0	0	0
0	0	0	0	0	0	0	0	0	0	0	0	0	0	0	0	0	0	0	0	0	0	0	0	0	0	0	0	0	0	0
0	0	0	0	0	0	0	0	0	0	0	0	0	0	0	0	0	0	0	0	0	0	0	0	0	0	0	0	0	0	0
0	0	0	0	0	0	0	0	0	0	0	0	0	0	0	0	0	0	0	0	0	0	0	0	0	0	0	0	0	0	0
0	0	0	0	0	0	0	0	0	0	0	0	0	0	0	0	0	0	0	0	0	0	0	0	0	0	0	0	0	0	0
0	0	0	0	0	0	0	0	0	0	0	0	0	0	0	0	0	0	0	0	0	0	0	0	0	0	0	0	0	0	0
0	0	0	0	0	0	0	0	0	0	0	0	0	0	0	0	0	0	0	0	0	0	0	0	0	0	0	0	0	0	0
0	0	0	0	0	0	0	0	0	0	0	0	0	0	0	0	0	0	0	0	0	0	0	0	0	0	0	0	0	0	0
0	0	0	0	0	0	0	0	0	0	0	0	0	0	0	0	0	0	0	0	0	0	0	0	0	0	0	0	0	0	0
0	0	0	0	0	0	0	0	0	0	0	0	0	0	0	0	0	0	0	0	0	0	0	0	0	0	0	0	0	0	0
0	0	0	0	0	0	0	0	0	0	0	0	0	0	0	0	0	0	0	0	0	0	0	0	0	0	0	0	0	0	0
0	0	0	0	0	0	0	0	0	0	0	0	0	0	0	0	0	0	0	0	0	0	0	0	0	0	0	0	0	0	0
0	0	0	0	0	0	0	0	0	0	0	0	0	0	0	0	0	0	0	0	0	0	0	0	0	0	0	0	0	0	0
0	0	0	0	0	0	0	0	0	0	0	0	0	0	0	0	0	0	0	0	0	0	0	0	0	0	0	0	0	0	0
0	0	0	0	0	0	0	0	0	0	0	0	0	0	0	0	0	0	0	0	0	0	0	0	0	0	0	0	0	0	0
0	0	0	0	0	0	0	0	0	0	0	0	0	0	0	0	0	0	0	0	0	0	0	0	0	0	0	0	0	0	0
0	0	0	0	0	0	0	0	0	0	0	0	0	0	0	0	0	0	0	0	0	0	0	0	0	0	0	0	0	0	0
0	0	0	0	0	0	0	0	0	0	0	0	0	0	0	0	0	0	0	0	0	0	0	0	0	0	0	0	0	0	0
0	0	0	0	0	0	0	0	0	0	0	0	0	0	0	0	0	0	0	0	0	0	0	0	0	0	0	0	0	0	0
0	0	0	0	0	0	0	0	0	0	0	0	0	0	0	0	0	0	0	0	0	0	0	0	0	0	0	0	0	0	0
0	0	0	0	0	0	0	0	0	0	0	0	0	0	0	0	0	0	0	0	0	0	0	0	0	0	0	0	0	0	0
0	0	0	0	0	0	0	0	0	0	0	0	0	0	0	0	0	0	0	0	0	0	0	0	0	0	0	0	0	0	0
0	0	0	0	0	0	0	0	0	0	0	0	0	0	0	0	0	0	0	0	0	0	0	0	0	0	0	0	0	0	0
0	0	0	0	0	0	0	0	0	0	0	0	0	0	0	0	0	0	0	0	0	0	0	0	0	0	0	0	0	0	0
0	0	0	0	0	0	0	0	0	0	0	0	0	0	0	0	0	0	0	0	0	0	0	0	0	0	0	0	0	0	0
0	0	0	0	0	0	0	0	0	0	0	0	0	0	0	0	0	0	0	0	0	0	0	0	0	0	0	0	0	0	0
0	0	0	0	0	0	0	0	0	0	0	0	0	0	0	0	0	0	0	0	0	0	0	0	0	0	0	0	0	0	0
0	0	0	0	0	0	0	0	0	0	0	0	0	0	0	0	0	0	0	0	0	0	0	0	0	0	0	0	0	0	0
0	0	0	0	0	0	0	0	0	0	0	0	0	0	0	0	0	0	0	0	0	0	0	0	0	0	0	0	0	0	0
0	0	0	0	0	0	0	0	0	0	0	0	0	0	0	0	0	0	0	0	0	0	0	0	0	0	0	0	0	0	0
0	0	0	0	0	0	0	0	0	0	0	0	0	0	0	0	0	0	0	0	0	0	0	0	0	0	0	0	0	0	0
0	0	0	0	0	0	0	0	0	0	0	0	0	0	0	0	0	0	0	0	0	0	0	0	0	0	0	0	0	0	0
0	0	0	0	0	0	0	0	0	0	0	0	0	0	0	0	0	0	0	0	0	0	0	0	0	0	0	0	0	0	0
0	0	0	0	0	0	0	0	0	0	0	0	0	0	0	0	0	0	0	0	0	0	0	0	0	0	0	0	0	0	0
0	0	0	0	0	0	0	0	0	0	0	0	0	0	0	0	0	0	0	0	0	0	0	0	0	0	0	0	0	0	0
0	0	0	0	0	0	0	0	0	0	0	0	0	0	0	0	0	0	0	0	0	0	0	0	0	0	0	0	0	0	0
0	0	0	0	0	0	0	0	0	0	0	0	0	0	0	0	0	0	0	0	0	0	0	0	0	0	0	0	0	0	0
0	0	0	0	0	0	0	0	0	0	0	0	0	0	0	0	0	0	0	0	0	0	0	0	0	0	0	0	0	0	0
0	0	0	0	0	0	0	0	0	0	0	0	0	0	0	0	0	0	0	0	0	0	0	0	0	0	0	0	0	0	0
0	0	0	0	0	0	0	0	0	0	0	0	0	0	0	0	0	0	0	0	0	0	0	0	0	0	0	0	0	0	0
0	0	0	0	0	0	0	0	0	0	0	0	0	0	0	0	0	0	0	0	0	0	0	0	0	0	0	0	0	0	0
0	0	0	0	0	0	0	0	0	0	0	0	0	0	0	0	0	0	0	0	0	0	0	0	0	0	0	0	0	0	0
0	0	0	0	0	0	0	0	0	0	0	0	0	0	0	0	0	0	0	0	0	0	0	0	0	0	0	0	0	0	0
0	0	0	0	0	0	0	0	0	0	0	0	0	0	0	0	0	0	0	0	0	0	0	0	0	0	0	0	0	0	0
0	0	0	0	0	0	0	0	0	0	0	0	0	0	0	0	0	0	0	0	0	0	0	0	0	0	0	0	0	0	0
0	0	0	0	0	0	0	0	0	0	0	0	0	0	0	0	0	0	0	0	0	0	0	0	0	0	0	0	0	0	0
0	0	0	0	0	0	0	0	0	0	0	0	0	0	0	0	0	0	0	0	0	0	0	0	0	0	0	0	0	0	0
0	0	0	0	0	0	0	0	0	0	0	0	0	0	0	0	0	0	0	0	0	0	0	0	0	0	0	0	0	0	0
0	0	0	0	0	0	0	0	0	0	0	0	0	0	0	0	0	0	0	0	0	0	0	0	0	0	0	0	0	0	0
0	0	0	0	0	0	0	0	0	0	0	0	0	0	0	0	0	0	0	0	0	0	0	0	0	0	0	0	0	0	0
0	0	0	0	0	0	0	0	0	0	0	0	0	0	0	0	0	0	0	0	0	0	0	0	0	0	0	0	0	0	0
0	0	0	0	0	0	0	0	0	0	0	0	0	0	0	0	0	0	0	0	0	0	0	0	0	0	0	0	0	0	0
0	0	0	0	0	0	0	0	0	0	0	0	0	0	0	0	0	0	0	0	0	0	0	0	0	0	0	0	0	0	0
0	0	0	0	0	0	0	0	0	0	0	0	0	0	0	0	0	0	0	0	0	0	0	0	0	0	0	0	0	0	0
0	0	0	0	0	0	0	0	0	0	0	0	0	0	0	0	0	0	0	0	0	0	0	0	0	0	0	0	0	0	0
0	0	0	0	0	0	0	0	0	0	0	0	0	0	0	0	0	0	0	0	0	0	0	0	0	0	0	0	0	0	0
0	0	0	0	0	0	0	0	0	0	0	0	0	0	0	0	0	0	0	0	0	0	0	0	0	0	0	0	0	0	0
0	0	0	0	0	0	0	0	0	0	0	0	0	0	0	0	0	0	0	0	0	0	0	0	0	0	0	0	0	0	0
0	0	0	0	0	0	0	0	0	0	0	0	0	0	0	0	0	0	0	0	0	0	0	0	0	0	0	0	0	0	0
0	0	0	0	0	0	0	0	0	0	0	0	0	0	0	0	0	0	0	0	0	0	0	0	0	0	0	0	0	0	0
0	0	0	0	0	0	0	0	0	0	0	0	0	0	0	0	0	0	0	0	0	0	0	0	0	0	0	0	0	0	0
0	0	0	0	0	0	0	0	0	0	0	0	0	0	0	0	0	0	0	0	0	0	0	0	0	0	0	0	0	0	0
0	0	0	0	0	0	0	0	0	0	0	0	0	0	0	0	0	0	0	0	0	0	0	0	0	0	0	0	0	0	0
0	0	0	0	0	0	0	0	0	0	0	0	0	0	0	0	0	0	0	0	0	0	0	0	0	0	0	0	0	0	0
0	0	0	0	0	0	0	0	0	0	0	0	0	0	0	0	0	0	0	0	0	0	0	0	0	0	0	0	0	0	0
0	0	0	0	0	0	0	0	0	0	0	0	0	0	0	0	0	0	0	0	0	0	0	0	0	0	0	0	0	0	0
0	0	0	0	0	0	0	0	0	0	0	0	0	0	0	0	0	0	0	0	0	0	0	0	0	0	0	0	0	0	0
0	0	0	0	0	0	0	0	0	0	0	0	0	0	0	0	0	0	0	0	0	0	0	0	0	0	0	0	0	0	0
0	0	0	0	0	0	0	0	0	0	0	0	0	0	0	0	0	0	0	0	0	0	0	0	0	0	0	0	0	0	0
0	0	0	0	0	0	0	0	0	0	0	0	0	0	0	0	0	0	0	0	0	0	0	0	0	0	0	0	0	0	0
0	0	0	0	0	0	0	0	0	0	0	0	0	0	0	0	0	0	0	0	0	0	0	0	0	0	0	0	0	0	0
0	0	0	0	0	0	0	0	0	0	0	0	0	0	0	0	0	0	0	0	0	0	0	0	0	0	0	0	0	0	0
0	0	0	0	0	0	0	0	0	0	0	0	0	0	0	0	0	0	0	0	0	0	0	0	0	0	0	0	0	0	0
0	0	0	0	0	0	0	0	0	0	0	0	0	0	0	0	0	0	0	0	0	0	0	0	0	0	0	0	0	0	0
0	0	0	0	0	0	0	0	0	0	0	0	0	0	0	0	0	0	0	0	0	0	0	0	0	0	0	0	0	0	0
0	0	0	0	0	0	0	0	0	0	0	0	0	0	0	0	0	0	0	0	0	0	0	0	0	0	0	0	0	0	0
0	0	0	0	0	0	0	0	0	0	0	0	0	0	0	0	0	0	0	0	0	0	0	0	0	0	0	0	0	0	0
0	0	0	0	0	0	0	0	0	0	0	0	0	0	0	0	0	0	0	0	0	0	0	0	0	0	0	0	0	0	0
0	0	0	0	0	0	0	0	0	0	0	0	0	0	0	0	0	0	0	0	0	0	0	0	0	0	0	0	0	0	0
0	0	0	0	0	0	0	0	0	0	0	0	0	0	0	0	0	0	0	0	0	0	0	0	0	0	0	0	0	0	0
0	0	0	0	0	0	0	0	0	0	0	0	0	0	0	0	0	0	0	0	0	0	0	0	0	0	0	0	0	0	0
0	0	0	0	0	0	0	0	0	0	0	0	0	0	0	0	0	0	0	0	0	0	0	0	0	0	0	0	0	0	0
0	0	0	0	0	0	0	0	0	0	0	0	0	0	0	0	0	0	0	0	0	0	0	0	0	0	0	0	0	0	0
0	0	0	0	0	0	0	0	0	0	0	0	0	0	0	0	0	0	0	0	0	0	0	0	0	0	0	0	0	0	0
0	0	0	0	0	0	0	0	0	0	0	0	0	0	0	0	0	0	0	0	0	0	0	0	0	0	0	0	0	0	0
0	0	0	0	0	0	0	0	0	0	0	0	0	0	0	0	0	0	0	0	0	0	0	0	0	0	0	0	0	0	0
0	0	0	0	0	0	0	0	0	0	0	0	0	0	0	0	0	0	0	0	0	0	0	0	0	0	0	0	0	0	0
0	0	0	0	0	0	0	0	0	0	0	0	0	0	0	0	0	0	0	0	0	0	0	0	0	0	0	0	0	0	0
0	0	0	0	0	0	0	0	0	0	0	0	0	0	0	0	0	0	0	0	0	0	0	0	0	0	0	0	0	0	0
0	0	0	0	0	0	0	0	0	0	0	0	0	0	0	0	0	0	0	0	0	0	0	0	0	0	0	0	0	0	0
0	0	0	0	0	0	0	0	0	0	0	0	0	0	0	0	0	0	0	0	0	0	0	0	0	0	0	0	0	0	0
0	0	0	0	0	0	0	0	0	0	0	0	0	0	0	0	0	0	0	0	0	0	0	0	0	0	0	0	0	0	0
0	0	0	0	0	0	0	0	0	0	0	0	0	0	0	0	0	0	0	0	0	0	0	0	0	0	0	0	0	0	0
0	0	0	0	0	0	0	0	0	0	0	0	0	0	0	0	0	0	0	0	0	0	0	0	0	0	0	0	0	0	0
0	0	0	0	0	0	0	0	0	0	0	0	0	0	0	0	0	0	0	0	0	0	0	0	0	0	0	0	0	0	0
0	0	0	0	0	0	0	0	0	0	0	0	0	0	0	0	0	0	0	0	0	0	0	0	0	0	0	0	0	0	0
0	0	0	0	0	0	0	0	0	0	0	0	0	0	0	0	0	0	0	0	0	0	0	0	0	0	0	0	0	0	0
0	0	0	0	0	0	0	0	0	0	0	0	0	0	0	0	0	0	0	0	0	0	0	0	0	0	0	0	0	0	0
0	0	0	0	0	0	0	0	0	0	0	0	0	0	0	0	0	0	0	0	0	0	0	0	0	0	0	0	0	0	0
0	0	0	0	0	0	0	0	0	0	0	0	0	0	0	0	0	0	0	0	0	0	0	0	0	0	0	0	0	0	0
0	0	0	0	0	0	0	0	0	0	0	0	0	0	0	0	0	0	0	0	0	0	0	0	0	0	0	0	0	0	0
0	0	0	0	0	0	0	0	0	0	0	0	0	0	0	0	0	0	0	0	0	0	0	0	0	0	0	0	0	0	0
0	0	0	0	0	0	0	0	0	0	0	0	0	0	0	0	0	0	0	0	0	0	0	0	0	0	0	0	0	0	0
0	0	0	0	0	0	0	0	0	0	0	0	0	0	0	0	0	0	0	0	0	0	0	0	0	0	0	0	0	0	0
0	0	0	0	0	0	0	0	0	0	0	0	0	0	0	0	0	0	0	0	0	0	0	0	0	0	0	0	0	0	0
0	0	0	0	0	0	0	0	0	0	0	0	0	0	0	0	0	0	0	0	0	0	0	0	0	0	0	0	0	0	0
0	0	0	0	0	0	0	0	0	0	0	0	0	0	0	0	0	0	0	0	0	0	0	0	0	0	0	0	0	0	0
0	0	0	0	0	0	0	0	0	0	0	0	0	0	0	0	0	0	0	0	0	0	0	0	0	0	0	0	0	0	0
0	0	0	0	0	0	0	0	0	0	0	0	0	0	0	0	0	0	0	0	0	0	0	0	0	0	0	0	0	0	0
0	0	0	0	0	0	0	0	0	0	0	0	0	0	0	0	0	0	0	0	0	0	0	0	0	0	0	0	0	0	0
0	0	0	0	0	0	0	0	0	0	0	0	0	0	0	0	0	0	0	0	0	0	0	0	0	0	0	0	0	0	0
0	0	0	0	0	0	0	0	0	0	0	0	0	0	0	0	0	0	0	0	0	0	0	0	0	0	0	0	0	0	0
0	0	0	0	0	0	0	0	0	0	0	0	0	0	0	0	0	0	0	0	0	0	0	0	0	0	0	0	0	0	0
0	0	0	0	0	0	0	0	0	0	0	0	0	0	0	0	0	0	0	0	0	0	0	0	0	0	0	0	0	0	0
0	0	0	0	0	0	0	0	0	0	0	0	0	0	0	0	0	0	0	0	0	0	0	0	0	0	0	0	0	0	0
0	0	0	0	0	0	0	0	0	0	0	0	0	0	0	0	0	0	0	0	0	0	0	0	0	0	0	0	0	0	0
0	0	0	0	0	0	0	0	0	0	0	0	0	0	0	0	0	0	0	0	0	0	0	0	0	0	0	0	0	0	0
0	0	0	0	0	0	0	0	0	0	0	0	0	0	0	0	0	0	0	0	0	0	0	0	0	0	0	0	0	0	0
0	0	0	0	0	0	0	0	0	0	0	0	0	0	0	0	0	0	0	0	0	0	0	0	0	0	0	0	0	0	0
0	0	0	0	0	0	0	0	0	0	0	0	0	0	0	0	0	0	0	0	0	0	0	0	0	0	0	0	0	0	0
0	0	0	0	0	0	0	0	0	0	0	0	0	0	0	0	0	0	0	0	0	0	0	0	0	0	0	0	0	0	0
0	0	0	0	0	0	0	0	0	0	0	0	0	0	0	0	0	0	0	0	0	0	0	0	0	0	0	0	0	0	0
0	0	0	0	0	0	0	0	0	0	0	0	0	0	0	0	0	0	0	0	0	0	0	0	0	0	0	0	0	0	0
0	0	0	0	0	0	0	0	0	0	0	0	0	0	0	0	0	0	0	0	0	0	0	0	0	0	0	0	0	0	0
0	0	0	0	0	0	0	0	0	0	0	0	0	0	0	0	0	0	0	0	0	0	0	0	0	0	0	0	0	0	0
0	0	0	0	0	0	0	0	0	0	0	0	0	0	0	0	0	0	0	0	0	0	0	0	0	0	0	0	0	0	0
0	0	0	0	0	0	0	0	0	0	0	0	0	0	0	0	0	0	0	0	0	0	0	0	0	0	0	0	0	0	0
0	0	0	0	0	0	0	0	0	0	0	0	0	0	0	0	0	0	0	0	0	0	0	0	0	0	0	0	0	0	0
0	0	0	0	0	0	0	0	0	0	0	0	0	0	0	0	0	0	0	0	0	0	0	0	0	0	0	0	0	0	0
0	0	0	0	0	0	0	0	0	0	0	0	0	0	0	0	0	0	0	0	0	0	0	0	0	0	0	0	0	0	0
0	0	0	0	0	0	0	0	0	0	0	0	0	0	0	0	0	0	0	0	0	0	0	0	0	0	0	0	0	0	0
0	0	0	0	0	0	0	0	0	0	0	0	0	0	0	0	0	0	0	0	0	0	0	0	0	0	0	0	0	0	0
0	0	0	0	0	0	0	0	0	0	0	0	0	0	0	0	0	0	0	0	0	0	0	0	0	0	0	0	0	0	0
0	0	0	0	0	0	0	0	0	0	0	0	0	0	0	0	0	0	0	0	0	0	0	0	0	0	0	0	0	0	0
0	0	0	0	0	0	0	0	0	0	0	0	0	0	0	0	0	0	0	0	0	0	0	0	0	0	0	0	0	0	0
0	0	0	0	0	0	0	0	0	0	0	0	0	0	0	0	0	0	0	0	0	0	0	0	0	0	0	0	0	0	0
0	0	0	0	0	0	0	0	0	0	0	0	0	0	0	0	0	0	0	0	0	0	0	0	0	0	0	0	0	0	0
0	0	0	0	0	0	0	0	0	0	0	0	0	0	0	0	0	0	0	0	0	0	0	0	0	0	0	0	0	0	0
0	0	0	0	0	0	0	0	0	0	0	0	0	0	0	0	0	0	0	0	0	0	0	0	0	0	0	0	0	0	0
0	0	0	0	0	0	0	0	0	0	0	0	0	0	0	0	0	0	0	0	0	0	0	0	0	0	0	0	0	0	0
0	0	0	0	0	0	0	0	0	0	0	0	0	0	0	0	0	0	0	0	0	0	0	0	0	0	0	0	0	0	0
0	0	0	0	0	0	0	0	0	0	0	0	0	0	0	0	0	0	0	0	0	0	0	0	0	0	0	0	0	0	0
0	0	0	0	0	0	0	0	0	0	0	0	0	0	0	0	0	0	0	0	0	0	0	0	0	0	0	0	0	0	0
0	0	0	0	0	0	0	0	0	0	0	0	0	0	0	0	0	0	0	0	0	0	0	0	0	0	0	0	0	0	0
0	0	0	0	0	0	0	0	0	0	0	0	0	0	0	0	0	0	0	0	0	0	0	0	0	0	0	0	0	0	0
0	0	0	0	0	0	0	0	0	0	0	0	0	0	0	0	0	0	0	0	0	0	0	0	0	0	0	0	0	0	0
0	0	0	0	0	0	0	0	0	0	0	0	0	0	0	0	0	0	0	0	0	0	0	0	0	0	0	0	0	0	0
0	0	0	0	0	0	0	0	0	0	0	0	0	0	0	0	0	0	0	0	0	0	0	0	0	0	0	0	0	0	0
0	0	0	0	0	0	0	0	0	0	0	0	0	0	0	0	0	0	0	0	0	0	0	0	0	0	0	0	0	0	0
0	0	0	0	0	0	0	0	0	0	0	0	0	0	0	0	0	0	0	0	0	0	0	0	0	0	0	0	0	0	0
0	0	0	0	0	0	0	0	0	0	0	0	0	0	0	0	0	0	0	0	0	0	0	0	0	0	0	0	0	0	0
0	0	0	0	0	0	0	0	0	0	0	0	0	0	0	0	0	0	0	0	0	0	0	0	0	0	0	0	0	0	0
0	0	0	0	0	0	0	0	0	0	0	0	0	0	0	0	0	0	0	0	0	0	0	0	0	0	0	0	0	0	0
0	0	0	0	0	0	0	0	0	0	0	0	0	0	0	0	0	0	0	0	0	0	0	0	0	0	0	0	0	0	0
0	0	0	0	0	0	0	0	0	0	0	0	0	0	0	0	0	0	0	0	0	0	0	0	0	0	0	0	0	0	0
0	0	0	0	0	0	0	0	0	0	0	0	0	0	0	0	0	0	0	0	0	0	0	0	0	0	0	0	0	0	0
0	0	0	0	0	0	0	0	0	0	0	0	0	0	0	0	0	0	0	0	0	0	0	0	0	0	0	0	0	0	0
0	0	0	0	0	0	0	0	0	0	0	0	0	0	0	0	0	0	0	0	0	0	0	0	0	0	0	0	0	0	0
0	0	0	0	0	0	0	0	0	0	0	0	0	0	0	0	0	0	0	0	0	0	0	0	0	0	0	0	0	0	0
0	0	0	0	0	0	0	0	0	0	0	0	0	0	0	0	0	0	0	0	0	0	0	0	0	0	0	0	0	0	0
0	0	0	0	0	0	0	0	0	0	0	0	0	0	0	0	0	0	0	0	0	0	0	0	0	0	0	0	0	0	0
0	0	0	0	0	0	0	0	0	0	0	0	0	0	0	0	0	0	0	0	0	0	0	0	0	0	0	0	0	0	0
0	0	0	0	0	0	0	0	0	0	0	0	0	0	0	0	0	0	0	0	0	0	0	0	0	0	0	0	0	0	0
0	0	0	0	0	0	0	0	0	0	0	0	0	0	0	0	0	0	0	0	0	0	0	0	0	0	0	0	0	0	0
0	0	0	0	0	0	0	0	0	0	0	0	0	0	0	0	0	0	0	0	0	0	0	0	0	0	0	0	0	0	0
0	0	0	0	0	0	0	0	0	0	0	0	0	0	0	0	0	0	0	0	0	0	0	0	0	0	0	0	0	0	0
0	0	0	0	0	0	0	0	0	0	0	0	0	0	0	0	0	0	0	0	0	0	0	0	0	0	0	0	0	0	0
0	0	0	0	0	0	0	0	0	0	0	0	0	0	0	0	0	0	0	0	0	0	0	0	0	0	0	0	0	0	0
0	0	0	0	0	0	0	0	0	0	0	0	0	0	0	0	0	0	0	0	0	0	0	0	0	0	0	0	0	0	0
0	0	0	0	0	0	0	0	0	0	0	0	0	0	0	0	0	0	0	0	0	0	0	0	0	0	0	0	0	0	0
0	0	0	0	0	0	0	0	0	0	0	0	0	0	0	0	0	0	0	0	0	0	0	0	0	0	0	0	0	0	0
0	0	0	0	0	0	0	0	0	0	0	0	0	0	0	0	0	0	0	0	0	0	0	0	0	0	0	0	0	0	0
0	0	0	0	0	0	0	0	0	0	0	0	0	0	0	0	0	0	0	0	0	0	0	0	0	0	0	0	0	0	0
0	0	0	0	0	0	0	0	0	0	0	0	0	0	0	0	0	0	0	0	0	0	0	0	0	0	0	0	0	0	0
0	0	0	0	0	0	0	0	0	0	0	0	0	0	0	0	0	0	0	0	0	0	0	0	0	0	0	0	0	0	0
0	0	0	0	0	0	0	0	0	0	0	0	0	0	0	0	0	0	0	0	0	0	0	0	0	0	0	0	0	0	0
0	0	0	0	0	0	0	0	0	0	0	0	0	0	0	0	0	0	0	0	0	0	0	0	0	0	0	0	0	0	0
0	0	0	0	0	0	0	0	0	0	0	0	0	0	0	0	0	0	0	0	0	0	0	0	0	0	0	0	0	0	0
0	0	0	0	0	0	0	0	0	0	0	0	0	0	0	0	0	0	0	0	0	0	0	0	0	0	0	0	0	0	0
0	0	0	0	0	0	0	0	0	0	0	0	0	0	0	0	0	0	0	0	0	0	0	0	0	0	0	0	0	0	0
0	0	0	0	0	0	0	0	0	0	0	0	0	0	0	0	0	0	0	0	0	0	0	0	0	0	0	0	0	0	0
0	0	0	0	0	0	0	0	0	0	0	0	0	0	0	0	0	0	0	0	0	0	0	0	0	0	0	0	0	0	0
0	0	0	0	0	0	0	0	0	0	0	0	0	0	0	0	0	0	0	0	0	0	0	0	0	0	0	0	0	0	0
0	0	0	0	0	0	0	0	0	0	0	0	0	0	0	0	0	0	0	0	0	0	0	0	0	0	0	0	0	0	0
0	0	0	0	0	0	0	0	0	0	0	0	0	0	0	0	0	0	0	0	0	0	0	0	0	0	0	0	0	0	0
0	0	0	0	0	0	0	0	0	0	0	0	0	0	0	0	0	0	0	0	0	0	0	0	0	0	0	0	0	0	0
0	0	0	0	0	0	0	0	0	0	0	0	0	0	0	0	0	0	0	0	0	0	0	0	0	0	0	0	0	0	0
0	0	0	0	0	0	0	0	0	0	0	0	0	0	0	0	0	0	0	0	0	0	0	0	0	0	0	0	0	0	0
0	0	0	0	0	0	0	0	0	0	0	0	0	0	0	0	0	0	0	0	0	0	0	0	0	0	0	0	0	0	0
0	0	0	0	0	0	0	0	0	0	0	0	0	0	0	0	0	0	0	0	0	0	0	0	0	0	0	0	0	0	0
0	0	0	0	0	0	0	0	0	0	0	0	0	0	0	0	0	0	0	0	0	0	0	0	0	0	0	0	0	0	0
0	0	0	0	0	0	0	0	0	0	0	0	0	0	0	0	0	0	0	0	0	0	0	0	0	0	0	0	0	0	0
0	0	0	0	0	0	0	0	0	0	0	0	0	0	0	0	0	0	0	0	0	0	0	0	0	0	0	0	0	0	0
0	0	0	0	0	0	0	0	0	0	0	0	0	0	0	0	0	0	0	0	0	0	0	0	0	0	0	0	0	0	0
0	0	0	0	0	0	0	0	0	0	0	0	0	0	0	0	0	0	0	0	0	0	0	0	0	0	0	0	0	0	0
0	0	0	0	0	0	0	0	0	0	0	0	0	0	0	0	0	0	0	0	0	0	0	0	0	0	0	0	0	0	0
0	0	0	0	0	0	0	0	0	0	0	0	0	0	0	0	0	0	0	0	0	0	0	0	0	0	0	0	0	0	0
0	0	0	0	0	0	0	0	0	0	0	0	0	0	0	0	0	0	0	0	0	0	0	0	0	0	0	0	0	0	0
0	0	0	0	0	0	0	0	0	0	0	0	0	0	0	0	0	0	0	0	0	0	0	0	0	0	0	0	0	0	0
0	0	0	0	0	0	0	0	0	0	0	0	0	0	0	0	0	0	0	0	0	0	0	0	0	0	0	0	0	0	0
0	0	0	0	0	0	0	0	0	0	0	0	0	0	0	0	0	0	0	0	0	0	0	0	0	0	0	0	0	0	0
0	0	0	0	0	0	0	0	0	0	0	0	0	0	0	0	0	0	0	0	0	0	0	0	0	0	0	0	0	0	0
0	0	0	0	0	0	0	0	0	0	0	0	0	0	0	0	0	0	0	0	0	0	0	0	0	0	0	0	0	0	0
0	0	0	0	0	0	0	0	0	0	0	0	0	0	0	0	0	0	0	0	0	0	0	0	0	0	0	0	0	0	0
0	0	0	0	0	0	0	0	0	0	0	0	0	0	0	0	0	0	0	0	0	0	0	0	0	0	0	0	0	0	0
0	0	0	0	0	0	0	0	0	0	0	0	0	0	0	0	0	0	0	0	0	0	0	0	0	0	0	0	0	0	0
0	0	0	0	0	0	0	0	0	0	0	0	0	0	0	0	0	0	0	0	0	0	0	0	0	0	0	0	0	0	0
0	0	0	0	0	0	0	0	0	0	0	0	0	0	0	0	0	0	0	0	0	0	0	0	0	0	0	0	0	0	0
0	0	0	0	0	0	0	0	0	0	0	0	0	0	0	0	0	0	0	0	0	0	0	0	0	0	0	0	0	0	0
0	0	0	0	0	0	0	0	0	0	0	0	0	0	0	0	0	0	0	0	0	0	0	0	0	0	0	0	0	0	0
0	0	0	0	0	0	0	0	0	0	0	0	0	0	0	0	0	0	0	0	0	0	0	0	0	0	0	0	0	0	0
0	0	0	0	0	0	0	0	0	0	0	0	0	0	0	0	0	0	0	0	0	0	0	0	0	0	0	0	0	0	0
0	0	0	0	0	0	0	0	0	0	0	0	0	0	0	0	0	0	0	0	0	0	0	0	0	0	0	0	0	0	0
0	0	0	0	0	0	0	0	0	0	0	0	0	0	0	0	0	0	0	0	0	0	0	0	0	0	0	0	0	0	0
0	0	0	0	0	0	0	0	0	0	0	0	0	0	0	0	0	0	0	0	0	0	0	0	0	0	0	0	0	0	0
0	0	0	0	0	0	0	0	0	0	0	0	0	0	0	0	0	0	0	0	0	0	0	0	0	0	0	0	0	0	0
0	0	0	0	0	0	0	0	0	0	0	0	0	0	0	0	0	0	0	0	0	0	0	0	0	0	0	0	0	0	0
0	0	0	0	0	0	0	0	0	0	0	0	0	0	0	0	0	0	0	0	0	0	0	0	0	0	0	0	0	0	0
0	0	0	0	0	0	0	0	0	0	0	0	0	0	0	0	0	0	0	0	0	0	0	0	0	0	0	0	0	0	0
0	0	0	0	0	0	0	0	0	0	0	0	0	0	0	0	0	0	0	0	0	0	0	0	0	0	0	0	0	0	0
0	0	0	0	0	0	0	0	0	0	0	0	0	0	0	0	0	0	0	0	0	0	0	0	0	0	0	0	0	0	0
0	0	0	0	0	0	0	0	0	0	0	0	0	0	0	0	0	0	0	0	0	0	0	0	0	0	0	0	0	0	0
0	0	0	0	0	0	0	0	0	0	0	0	0	0	0	0	0	0	0	0	0	0	0	0	0	0	0	0	0	0	0
0	0	0	0	0	0	0	0	0	0	0	0	0	0	0	0	0	0	0	0	0	0	0	0	0	0	0	0	0	0	0
0	0	0	0	0	0	0	0	0	0	0	0	0	0	0	0	0	0	0	0	0	0	0	0	0	0	0	0	0	0	0
0	0	0	0	0	0	0	0	0	0	0	0	0	0	0	0	0	0	0	0	0	0	0	0	0	0	0	0	0	0	0
0	0	0	0	0	0	0	0	0	0	0	0	0	0	0	0	0	0	0	0	0	0	0	0	0	0	0	0	0	0	0
0	0	0	0	0	0	0	0	0	0	0	0	0	0	0	0	0	0	0	0	0	0	0	0	0	0	0	0	0	0	0
0	0	0	0	0	0	0	0	0	0	0	0	0	0	0	0	0	0	0	0	0	0	0	0	0	0	0	0	0	0	0
0	0	0	0	0	0	0	0	0	0	0	0	0	0	0	0	0	0	0	0	0	0	0	0	0	0	0	0	0	0	0
0	0	0	0	0	0	0	0	0	0	0	0	0	0	0	0	0	0	0	0	0	0	0	0	0	0	0	0	0	0	0
0	0	0	0	0	0	0	0	0	0	0	0	0	0	0	0	0	0	0	0	0	0	0	0	0	0	0	0	0	0	0
0	0	0	0	0	0	0	0	0	0	0	0	0	0	0	0	0	0	0	0	0	0	0	0	0	0	0	0	0	0	0
0	0	0	0	0	0	0	0	0	0	0	0	0	0	0	0	0	0	0	0	0	0	0	0	0	0	0	0	0	0	0
0	0	0	0	0	0	0	0	0	0	0	0	0	0	0	0	0	0	0	0	0	0	0	0	0	0	0	0	0	0	0
0	0	0	0	0	0	0	0	0	0	0	0	0	0	0	0	0	0	0	0	0	0	0	0	0	0	0	0	0	0	0
0	0	0	0	0	0	0	0	0	0	0	0	0	0	0	0	0	0	0	0	0	0	0	0	0	0	0	0	0	0	0
0	0	0	0	0	0	0	0	0	0	0	0	0	0	0	0	0	0	0	0	0	0	0	0	0	0	0	0	0	0	0
0	0	0	0	0	0	0	0	0	0	0	0	0	0	0	0	0	0	0	0	0	0	0	0	0	0	0	0	0	0	0
0	0	0	0	0	0	0	0	0	0	0	0	0	0	0	0	0	0	0	0	0	0	0	0	0	0	0	0	0	0	0
0	0	0	0	0	0	0	0	0	0	0	0	0	0	0	0	0	0	0	0	0	0	0	0	0	0	0	0	0	0	0
0	0	0	0	0	0	0	0	0	0	0	0	0	0	0	0	0	0	0	0	0	0	0	0	0	0	0	0	0	0	0
0	0	0	0	0	0	0	0	0	0	0	0	0	0	0	0	0	0	0	0	0	0	0	0	0	0	0	0	0	0	0
0	0	0	0	0	0	0	0	0	0	0	0	0	0	0	0	0	0	0	0	0	0	0	0	0	0	0	0	0	0	0
0	0	0	0	0	0	0	0	0	0	0	0	0	0	0	0	0	0	0	0	0	0	0	0	0	0	0	0	0	0	0
0	0	0	0	0	0	0	0	0	0	0	0	0	0	0	0	0	0	0	0	0	0	0	0	0	0	0	0	0	0	0
0	0	0	0	0	0	0	0	0	0	0	0	0	0	0	0	0	0	0	0	0	0	0	0	0	0	0	0	0	0	0
0	0	0	0	0	0	0	0	0	0	0	0	0	0	0	0	0	0	0	0	0	0	0	0	0	0	0	0	0	0	0
0	0	0	0	0	0	0	0	0	0	0	0	0	0	0	0	0	0	0	0	0	0	0	0	0	0	0	0	0	0	0
0	0	0	0	0	0	0	0	0	0	0	0	0	0	0	0	0	0	0	0	0	0	0	0	0	0	0	0	0	0	0
0	0	0	0	0	0	0	0	0	0	0	0	0	0	0	0	0	0	0	0	0	0	0	0	0	0	0	0	0	0	0
0	0	0	0	0	0	0	0	0	0	0	0	0	0	0	0	0	0	0	0	0	0	0	0	0	0	0	0	0	0	0
0	0	0	0	0	0	0	0	0	0	0	0	0	0	0	0	0	0	0	0	0	0	0	0	0	0	0	0	0	0	0
0	0	0	0	0	0	0	0	0	0	0	0	0	0	0	0	0	0	0	0	0	0	0	0	0	0	0	0	0	0	0
0	0	0	0	0	0	0	0	0	0	0	0	0	0	0	0	0	0	0	0	0	0	0	0	0	0	0	0	0	0	0
0	0	0	0	0	0	0	0	0	0	0	0	0	0	0	0	0	0	0	0	0	0	0	0	0	0	0	0	0	0	0
0	0	0	0	0	0	0	0	0	0	0	0	0	0	0	0	0	0	0	0	0	0	0	0	0	0	0	0	0	0	0
0	0	0	0	0	0	0	0	0	0	0	0	0	0	0	0	0	0	0	0	0	0	0	0	0	0	0	0	0	0	0
0	0	0	0	0	0	0	0	0	0	0	0	0	0	0	0	0	0	0	0	0	0	0	0	0	0	0	0	0	0	0
0	0	0	0	0	0	0	0	0	0	0	0	0	0	0	0	0	0	0	0	0	0	0	0	0	0	0	0	0	0	0
0	0	0	0	0	0	0	0	0	0	0	0	0	0	0	0	0	0	0	0	0	0	0	0	0	0	0	0	0	0	0
0	0	0	0	0	0	0	0	0	0	0	0	0	0	0	0	0	0	0	0	0	0	0	0	0	0	0	0	0	0	0
0	0	0	0	0	0	0	0	0	0	0	0	0	0	0	0	0	0	0	0	0	0	0	0	0	0	0	0	0	0	0
0	0	0	0	0	0	0	0	0	0	0	0	0	0	0	0	0	0	0	0	0	0	0	0	0	0	0	0	0	0	0
0	0	0	0	0	0	0	0	0	0	0	0	0	0	0	0	0	0	0	0	0	0	0	0	0	0	0	0	0	0	0
0	0	0	0	0	0	0	0	0	0	0	0	0	0	0	0	0	0	0	0	0	0	0	0	0	0	0	0	0	0	0
0	0	0	0	0	0	0	0	0	0	0	0	0	0	0	0	0	0	0	0	0	0	0	0	0	0	0	0	0	0	0
0	0	0	0	0	0	0	0	0	0	0	0	0	0	0	0	0	0	0	0	0	0	0	0	0	0	0	0	0	0	0
0	0	0	0	0	0	0	0	0	0	0	0	0	0	0	0	0	0	0	0	0	0	0	0	0	0	0	0	0	0	0
0	0	0	0	0	0	0	0	0	0	0	0	0	0	0	0	0	0	0	0	0	0	0	0	0	0	0	0	0	0	0
0	0	0	0	0	0	0	0	0	0	0	0	0	0	0	0	0	0	0	0	0	0	0	0	0	0	0	0	0	0	0
0	0	0	0	0	0	0	0	0	0	0	0	0	0	0	0	0	0	0	0	0	0	0	0	0	0	0	0	0	0	0
0	0	0	0	0	0	0	0	0	0	0	0	0	0	0	0	0	0	0	0	0	0	0	0	0	0	0	0	0	0	0
0	0	0	0	0	0	0	0	0	0	0	0	0	0	0	0	0	0	0	0	0	0	0	0	0	0	0	0	0	0	0
0	0	0	0	0	0	0	0	0	0	0	0	0	0	0	0	0	0	0	0	0	0	0	0	0	0	0	0	0	0	0
0	0	0	0	0	0	0	0	0	0	0	0	0	0	0	0	0	0	0	0	0	0	0	0	0	0	0	0	0	0	0
0	0	0	0	0	0	0	0	0	0	0	0	0	0	0	0	0	0	0	0	0	0	0	0	0	0	0	0	0	0	0
0	0	0	0	0	0	0	0	0	0	0	0	0	0	0	0	0	0	0	0	0	0	0	0	0	0	0	0	0	0	0
0	0	0	0	0	0	0	0	0	0	0	0	0	0	0	0	0	0	0	0	0	0	0	0	0	0	0	0	0	0	0
0	0	0	0	0	0	0	0	0	0	0	0	0	0	0	0	0	0	0	0	0	0	0	0	0	0	0	0	0	0	0
0	0	0	0	0	0	0	0	0	0	0	0	0	0	0	0	0	0	0	0	0	0	0	0	0	0	0	0	0	0	0
0	0	0	0	0	0	0	0	0	0	0	0	0	0	0	0	0	0	0	0	0	0	0	0	0	0	0	0	0	0	0
0	0	0	0	0	0	0	0	0	0	0	0	0	0	0	0	0	0	0	0	0	0	0	0	0	0	0	0	0	0	0
0	0	0	0	0	0	0	0	0	0	0	0	0	0	0	0	0	0	0	0	0	0	0	0	0	0	0	0	0	0	0
0	0	0	0	0	0	0	0	0	0	0	0	0	0	0	0	0	0	0	0	0	0	0	0	0	0	0	0	0	0	0
0	0	0	0	0	0	0	0	0	0	0	0	0	0	0	0	0	0	0	0	0	0	0	0	0	0	0	0	0	0	0
0	0	0	0	0	0	0	0	0	0	0	0	0	0	0	0	0	0	0	0	0	0	0	0	0	0	0	0	0	0	0
0	0	0	0	0	0	0	0	0	0	0	0	0	0	0	0	0	0	0	0	0	0	0	0	0	0	0	0	0	0	0
0	0	0	0	0	0	0	0	0	0	0	0	0	0	0	0	0	0	0	0	0	0	0	0	0	0	0	0	0	0	0
0	0	0	0	0	0	0	0	0	0	0	0	0	0	0	0	0	0	0	0	0	0	0	0	0	0	0	0	0	0	0
0	0	0	0	0	0	0	0	0	0	0	0	0	0	0	0	0	0	0	0	0	0	0	0	0	0	0	0	0	0	0
0	0	0	0	0	0	0	0	0	0	0	0	0	0	0	0	0	0	0	0	0	0	0	0	0	0	0	0	0	0	0
0	0	0	0	0	0	0	0	0	0	0	0	0	0	0	0	0	0	0	0	0	0	0	0	0	0	0	0	0	0	0
0	0	0	0	0	0	0	0	0	0	0	0	0	0	0	0	0	0	0	0	0	0	0	0	0	0	0	0	0	0	0
0	0	0	0	0	0	0	0	0	0	0	0	0	0	0	0	0	0	0	0	0	0	0	0	0	0	0	0	0	0	0
0	0	0	0	0	0	0	0	0	0	0	0	0	0	0	0	0	0	0	0	0	0	0	0	0	0	0	0	0	0	0
0	0	0	0	0	0	0	0	0	0	0	0	0	0	0	0	0	0	0	0	0	0	0	0	0	0	0	0	0	0	0
0	0	0	0	0	0	0	0	0	0	0	0	0	0	0	0	0	0	0	0	0	0	0	0	0	0	0	0	0	0	0
0	0	0	0	0	0	0	0	0	0	0	0	0	0	0	0	0	0	0	0	0	0	0	0	0	0	0	0	0	0	0
0	0	0	0	0	0	0	0	0	0	0	0	0	0	0	0	0	0	0	0	0	0	0	0	0	0	0	0	0	0	0
0	0	0	0	0	0	0	0	0	0	0	0	0	0	0	0	0	0	0	0	0	0	0	0	0	0	0	0	0	0	0
0	0	0	0	0	0	0	0	0	0	0	0	0	0	0	0	0	0	0	0	0	0	0	0	0	0	0	0	0	0	0
0	0	0	0	0	0	0	0	0	0	0	0	0	0	0	0	0	0	0	0	0	0	0	0	0	0	0	0	0	0	0
0	0	0	0	0	0	0	0	0	0	0	0	0	0	0	0	0	0	0	0	0	0	0	0	0	0	0	0	0	0	0
0	0	0	0	0	0	0	0	0	0	0	0	0	0	0	0	0	0	0	0	0	0	0	0	0	0	0	0	0	0	0
0	0	0	0	0	0	0	0	0	0	0	0	0	0	0	0	0	0	0	0	0	0	0	0	0	0	0	0	0	0	0
0	0	0	0	0	0	0	0	0	0	0	0	0	0	0	0	0	0	0	0	0	0	0	0	0	0	0	0	0	0	0
0	0	0	0	0	0	0	0	0	0	0	0	0	0	0	0	0	0	0	0	0	0	0	0	0	0	0	0	0	0	0
0	0	0	0	0	0	0	0	0	0	0	0	0	0	0	0	0	0	0	0	0	0	0	0	0	0	0	0	0	0	0
0	0	0	0	0	0	0	0	0	0	0	0	0	0	0	0	0	0	0	0	0	0	0	0	0	0	0	0	0	0	0
0	0	0	0	0	0	0	0	0	0	0	0	0	0	0	0	0	0	0	0	0	0	0	0	0	0	0	0	0	0	0
0	0	0	0	0	0	0	0	0	0	0	0	0	0	0	0	0	0	0	0	0	0	0	0	0	0	0	0	0	0	0
0	0	0	0	0	0	0	0	0	0	0	0	0	0	0	0	0	0	0	0	0	0	0	0	0	0	0	0	0	0	0
0	0	0	0	0	0	0	0	0	0	0	0	0	0	0	0	0	0	0	0	0	0	0	0	0	0	0	0	0	0	0
0	0	0	0	0	0	0	0	0	0	0	0	0	0	0	0	0	0	0	0	0	0	0	0	0	0	0	0	0	0	0
0	0	0	0	0	0	0	0	0	0	0	0	0	0	0	0	0	0	0	0	0	0	0	0	0	0	0	0	0	0	0
0	0	0	0	0	0	0	0	0	0	0	0	0	0	0	0	0	0	0	0	0	0	0	0	0	0	0	0	0	0	0
0	0	0	0	0	0	0	0	0	0	0	0	0	0	0	0	0	0	0	0	0	0	0	0	0	0	0	0	0	0	0
0	0	0	0	0	0	0	0	0	0	0	0	0	0	0	0	0	0	0	0	0	0	0	0	0	0	0	0	0	0	0
0	0	0	0	0	0	0	0	0	0	0	0	0	0	0	0	0	0	0	0	0	0	0	0	0	0	0	0	0	0	0
0	0	0	0	0	0	0	0	0	0	0	0	0	0	0	0	0	0	0	0	0	0	0	0	0	0	0	0	0	0	0
0	0	0	0	0	0	0	0	0	0	0	0	0	0	0	0	0	0	0	0	0	0	0	0	0	0	0	0	0	0	0
0	0	0	0	0	0	0	0	0	0	0	0	0	0	0	0	0	0	0	0	0	0	0	0	0	0	0	0	0	0	0
0	0	0	0	0	0	0	0	0	0	0	0	0	0	0	0	0	0	0	0	0	0	0	0	0	0	0	0	0	0	0
0	0	0	0	0	0	0	0	0	0	0	0	0	0	0	0	0	0	0	0	0	0	0	0	0	0	0	0	0	0	0
0	0	0	0	0	0	0	0	0	0	0	0	0	0	0	0	0	0	0	0	0	0	0	0	0	0	0	0	0	0	0
0	0	0	0	0	0	0	0	0	0	0	0	0	0	0	0	0	0	0	0	0	0	0	0	0	0	0	0	0	0	0
0	0	0	0	0	0	0	0	0	0	0	0	0	0	0	0	0	0	0	0	0	0	0	0	0	0	0	0	0	0	0
0	0	0	0	0	0	0	0	0	0	0	0	0	0	0	0	0	0	0	0	0	0	0	0	0	0	0	0	0	0	0
0	0	0	0	0	0	0	0	0	0	0	0	0	0	0	0	0	0	0	0	0	0	0	0	0	0	0	0	0	0	0
0	0	0	0	0	0	0	0	0	0	0	0	0	0	0	0	0	0	0	0	0	0	0	0	0	0	0	0	0	0	0
0	0	0	0	0	0	0	0	0	0	0	0	0	0	0	0	0	0	0	0	0	0	0	0	0	0	0	0	0	0	0
0	0	0	0	0	0	0	0	0	0	0	0	0	0	0	0	0	0	0	0	0	0	0	0	0	0	0	0	0	0	0
0	0	0	0	0	0	0	0	0	0	0	0	0	0	0	0	0	0	0	0	0	0	0	0	0	0	0	0	0	0	0
0	0	0	0	0	0	0	0	0	0	0	0	0	0	0	0	0	0	0	0	0	0	0	0	0	0	0	0	0	0	0
0	0	0	0	0	0	0	0	0	0	0	0	0	0	0	0	0	0	0	0	0	0	0	0	0	0	0	0	0	0	0
0	0	0	0	0	0	0	0	0	0	0	0	0	0	0	0	0	0	0	0	0	0	0	0	0	0	0	0	0	0	0
0	0	0	0	0	0	0	0	0	0	0	0	0	0	0	0	0	0	0	0	0	0	0	0	0	0	0	0	0	0	0
0	0	0	0	0	0	0	0	0	0	0	0	0	0	0	0	0	0	0	0	0	0	0	0	0	0	0	0	0	0	0
0	0	0	0	0	0	0	0	0	0	0	0	0	0	0	0	0	0	0	0	0	0	0	0	0	0	0	0	0	0	0
0	0	0	0	0	0	0	0	0	0	0	0	0	0	0	0	0	0	0	0	0	0	0	0	0	0	0	0	0	0	0
0	0	0	0	0	0	0	0	0	0	0	0	0	0	0	0	0	0	0	0	0	0	0	0	0	0	0	0	0	0	0
0	0	0	0	0	0	0	0	0	0	0	0	0	0	0	0	0	0	0	0	0	0	0	0	0	0	0	0	0	0	0
0	0	0	0	0	0	0	0	0	0	0	0	0	0	0	0	0	0	0	0	0	0	0	0	0	0	0	0	0	0	0
0	0	0	0	0	0	0	0	0	0	0	0	0	0	0	0	0	0	0	0	0	0	0	0	0	0	0	0	0	0	0
0	0	0	0	0	0	0	0	0	0	0	0	0	0	0	0	0	0	0	0	0	0	0	0	0	0	0	0	0	0	0
0	0	0	0	0	0	0	0	0	0	0	0	0	0	0	0	0	0	0	0	0	0	0	0	0	0	0	0	0	0	0
0	0	0	0	0	0	0	0	0	0	0	0	0	0	0	0	0	0	0	0	0	0	0	0	0	0	0	0	0	0	0
0	0	0	0	0	0	0	0	0	0	0	0	0	0	0	0	0	0	0	0	0	0	0	0	0	0	0	0	0	0	0
0	0	0	0	0	0	0	0	0	0	0	0	0	0	0	0	0	0	0	0	0	0	0	0	0	0	0	0	0	0	0
0	0	0	0	0	0	0	0	0	0	0	0	0	0	0	0	0	0	0	0	0	0	0	0	0	0	0	0	0	0	0
0	0	0	0	0	0	0	0	0	0	0	0	0	0	0	0	0	0	0	0	0	0	0	0	0	0	0	0	0	0	0
0	0	0	0	0	0	0	0	0	0	0	0	0	0	0	0	0	0	0	0	0	0	0	0	0	0	0	0	0	0	0
0	0	0	0	0	0	0	0	0	0	0	0	0	0	0	0	0	0	0	0	0	0	0	0	0	0	0	0	0	0	0
0	0	0	0	0	0	0	0	0	0	0	0	0	0	0	0	0	0	0	0	0	0	0	0	0	0	0	0	0	0	0
0	0	0	0	0	0	0	0	0	0	0	0	0	0	0	0	0	0	0	0	0	0	0	0	0	0	0	0	0	0	0
0	0	0	0	0	0	0	0	0	0	0	0	0	0	0	0	0	0	0	0	0	0	0	0	0	0	0	0	0	0	0
0	0	0	0	0	0	0	0	0	0	0	0	0	0	0	0	0	0	0	0	0	0	0	0	0	0	0	0	0	0	0
0	0	0	0	0	0	0	0	0	0	0	0	0	0	0	0	0	0	0	0	0	0	0	0	0	0	0	0	0	0	0
0	0	0	0	0	0	0	0	0	0	0	0	0	0	0	0	0	0	0	0	0	0	0	0	0	0	0	0	0	0	0
0	0	0	0	0	0	0	0	0	0	0	0	0	0	0	0	0	0	0	0	0	0	0	0	0	0	0	0	0	0	0
0	0	0	0	0	0	0	0	0	0	0	0	0	0	0	0	0	0	0	0	0	0	0	0	0	0	0	0	0	0	0
0	0	0	0	0	0	0	0	0	0	0	0	0	0	0	0	0	0	0	0	0	0	0	0	0	0	0	0	0	0	0
0	0	0	0	0	0	0	0	0	0	0	0	0	0	0	0	0	0	0	0	0	0	0	0	0	0	0	0	0	0	0
0	0	0	0	0	0	0	0	0	0	0	0	0	0	0	0	0	0	0	0	0	0	0	0	0	0	0	0	0	0	0
0	0	0	0	0	0	0	0	0	0	0	0	0	0	0	0	0	0	0	0	0	0	0	0	0	0	0	0	0	0	0
0	0	0	0	0	0	0	0	0	0	0	0	0	0	0	0	0	0	0	0	0	0	0	0	0	0	0	0	0	0	0
0	0	0	0	0	0	0	0	0	0	0	0	0	0	0	0	0	0	0	0	0	0	0	0	0	0	0	0	0	0	0
0	0	0	0	0	0	0	0	0	0	0	0	0	0	0	0	0	0	0	0	0	0	0	0	0	0	0	0	0	0	0
0	0	0	0	0	0	0	0	0	0	0	0	0	0	0	0	0	0	0	0	0	0	0	0	0	0	0	0	0	0	0
0	0	0	0	0	0	0	0	0	0	0	0	0	0	0	0	0	0	0	0	0	0	0	0	0	0	0	0	0	0	0
0	0	0	0	0	0	0	0	0	0	0	0	0	0	0	0	0	0	0	0	0	0	0	0	0	0	0	0	0	0	0
0	0	0	0	0	0	0	0	0	0	0	0	0	0	0	0	0	0	0	0	0	0	0	0	0	0	0	0	0	0	0
0	0	0	0	0	0	0	0	0	0	0	0	0	0	0	0	0	0	0	0	0	0	0	0	0	0	0	0	0	0	0
0	0	0	0	0	0	0	0	0	0	0	0	0	0	0	0	0	0	0	0	0	0	0	0	0	0	0	0	0	0	0
0	0	0	0	0	0	0	0	0	0	0	0	0	0	0	0	0	0	0	0	0	0	0	0	0	0	0	0	0	0	0
0	0	0	0	0	0	0	0	0	0	0	0	0	0	0	0	0	0	0	0	0	0	0	0	0	0	0	0	0	0	0
0	0	0	0	0	0	0	0	0	0	0	0	0	0	0	0	0	0	0	0	0	0	0	0	0	0	0	0	0	0	0
0	0	0	0	0	0	0	0	0	0	0	0	0	0	0	0	0	0	0	0	0	0	0	0	0	0	0	0	0	0	0
0	0	0	0	0	0	0	0	0	0	0	0	0	0	0	0	0	0	0	0	0	0	0	0	0	0	0	0	0	0	0
0	0	0	0	0	0	0	0	0	0	0	0	0	0	0	0	0	0	0	0	0	0	0	0	0	0	0	0	0	0	0
0	0	0	0	0	0	0	0	0	0	0	0	0	0	0	0	0	0	0	0	0	0	0	0	0	0	0	0	0	0	0
0	0	0	0	0	0	0	0	0	0	0	0	0	0	0	0	0	0	0	0	0	0	0	0	0	0	0	0	0	0	0
0	0	0	0	0	0	0	0	0	0	0	0	0	0	0	0	0	0	0	0	0	0	0	0	0	0	0	0	0	0	0
0	0	0	0	0	0	0	0	0	0	0	0	0	0	0	0	0	0	0	0	0	0	0	0	0	0	0	0	0	0	0
0	0	0	0	0	0	0	0	0	0	0	0	0	0	0	0	0	0	0	0	0	0	0	0	0	0	0	0	0	0	0
0	0	0	0	0	0	0	0	0	0	0	0	0	0	0	0	0	0	0	0	0	0	0	0	0	0	0	0	0	0	0
0	0	0	0	0	0	0	0	0	0	0	0	0	0	0	0	0	0	0	0	0	0	0	0	0	0	0	0	0	0	0
0	0	0	0	0	0	0	0	0	0	0	0	0	0	0	0	0	0	0	0	0	0	0	0	0	0	0	0	0	0	0
0	0	0	0	0	0	0	0	0	0	0	0	0	0	0	0	0	0	0	0	0	0	0	0	0	0	0	0	0	0	0
0	0	0	0	0	0	0	0	0	0	0	0	0	0	0	0	0	0	0	0	0	0	0	0	0	0	0	0	0	0	0
0	0	0	0	0	0	0	0	0	0	0	0	0	0	0	0	0	0	0	0	0	0	0	0	0	0	0	0	0	0	0
0	0	0	0	0	0	0	0	0	0	0	0	0	0	0	0	0	0	0	0	0	0	0	0	0	0	0	0	0	0	0
0	0	0	0	0	0	0	0	0	0	0	0	0	0	0	0	0	0	0	0	0	0	0	0	0	0	0	0	0	0	0
0	0	0	0	0	0	0	0	0	0	0	0	0	0	0	0	0	0	0	0	0	0	0	0	0	0	0	0	0	0	0
0	0	0	0	0	0	0	0	0	0	0	0	0	0	0	0	0	0	0	0	0	0	0	0	0	0	0	0	0	0	0
0	0	0	0	0	0	0	0	0	0	0	0	0	0	0	0	0	0	0	0	0	0	0	0	0	0	0	0	0	0	0
0	0	0	0	0	0	0	0	0	0	0	0	0	0	0	0	0	0	0	0	0	0	0	0	0	0	0	0	0	0	0
0	0	0	0	0	0	0	0	0	0	0	0	0	0	0	0	0	0	0	0	0	0	0	0	0	0	0	0	0	0	0
0	0	0	0	0	0	0	0	0	0	0	0	0	0	0	0	0	0	0	0	0	0	0	0	0	0	0	0	0	0	0
0	0	0	0	0	0	0	0	0	0	0	0	0	0	0	0	0	0	0	0	0	0	0	0	0	0	0	0	0	0	0
0	0	0	0	0	0	0	0	0	0	0	0	0	0	0	0	0	0	0	0	0	0	0	0	0	0	0	0	0	0	0
0	0	0	0	0	0	0	0	0	0	0	0	0	0	0	0	0	0	0	0	0	0	0	0	0	0	0	0	0	0	0
0	0	0	0	0	0	0	0	0	0	0	0	0	0	0	0	0	0	0	0	0	0	0	0	0	0	0	0	0	0	0
0	0	0	0	0	0	0	0	0	0	0	0	0	0	0	0	0	0	0	0	0	0	0	0	0	0	0	0	0	0	0
0	0	0	0	0	0	0	0	0	0	0	0	0	0	0	0	0	0	0	0	0	0	0	0	0	0	0	0	0	0	0
0	0	0	0	0	0	0	0	0	0	0	0	0	0	0	0	0	0	0	0	0	0	0	0	0	0	0	0	0	0	0
0	0	0	0	0	0	0	0	0	0	0	0	0	0	0	0	0	0	0	0	0	0	0	0	0	0	0	0	0	0	0
0	0	0	0	0	0	0	0	0	0	0	0	0	0	0	0	0	0	0	0	0	0	0	0	0	0	0	0	0	0	0
0	0	0	0	0	0	0	0	0	0	0	0	0	0	0	0	0	0	0	0	0	0	0	0	0	0	0	0	0	0	0
0	0	0	0	0	0	0	0	0	0	0	0	0	0	0	0	0	0	0	0	0	0	0	0	0	0	0	0	0	0	0
0	0	0	0	0	0	0	0	0	0	0	0	0	0	0	0	0	0	0	0	0	0	0	0	0	0	0	0	0	0	0
0	0	0	0	0	0	0	0	0	0	0	0	0	0	0	0	0	0	0	0	0	0	0	0	0	0	0	0	0	0	0
0	0	0	0	0	0	0	0	0	0	0	0	0	0	0	0	0	0	0	0	0	0	0	0	0	0	0	0	0	0	0
0	0	0	0	0	0	0	0	0	0	0	0	0	0	0	0	0	0	0	0	0	0	0	0	0	0	0	0	0	0	0
0	0	0	0	0	0	0	0	0	0	0	0	0	0	0	0	0	0	0	0	0	0	0	0	0	0	0	0	0	0	0
0	0	0	0	0	0	0	0	0	0	0	0	0	0	0	0	0	0	0	0	0	0	0	0	0	0	0	0	0	0	0
0	0	0	0	0	0	0	0	0	0	0	0	0	0	0	0	0	0	0	0	0	0	0	0	0	0	0	0	0	0	0
0	0	0	0	0	0	0	0	0	0	0	0	0	0	0	0	0	0	0	0	0	0	0	0	0	0	0	0	0	0	0
0	0	0	0	0	0	0	0	0	0	0	0	0	0	0	0	0	0	0	0	0	0	0	0	0	0	0	0	0	0	0
0	0	0	0	0	0	0	0	0	0	0	0	0	0	0	0	0	0	0	0	0	0	0	0	0	0	0	0	0	0	0
0	0	0	0	0	0	0	0	0	0	0	0	0	0	0	0	0	0	0	0	0	0	0	0	0	0	0	0	0	0	0
0	0	0	0	0	0	0	0	0	0	0	0	0	0	0	0	0	0	0	0	0	0	0	0	0	0	0	0	0	0	0
0	0	0	0	0	0	0	0	0	0	0	0	0	0	0	0	0	0	0	0	0	0	0	0	0	0	0	0	0	0	0
0	0	0	0	0	0	0	0	0	0	0	0	0	0	0	0	0	0	0	0	0	0	0	0	0	0	0	0	0	0	0
0	0	0	0	0	0	0	0	0	0	0	0	0	0	0	0	0	0	0	0	0	0	0	0	0	0	0	0	0	0	0
0	0	0	0	0	0	0	0	0	0	0	0	0	0	0	0	0	0	0	0	0	0	0	0	0	0	0	0	0	0	0
0	0	0	0	0	0	0	0	0	0	0	0	0	0	0	0	0	0	0	0	0	0	0	0	0	0	0	0	0	0	0
0	0	0	0	0	0	0	0	0	0	0	0	0	0	0	0	0	0	0	0	0	0	0	0	0	0	0	0	0	0	0
0	0	0	0	0	0	0	0	0	0	0	0	0	0	0	0	0	0	0	0	0	0	0	0	0	0	0	0	0	0	0
0	0	0	0	0	0	0	0	0	0	0	0	0	0	0	0	0	0	0	0	0	0	0	0	0	0	0	0	0	0	0
0	0	0	0	0	0	0	0	0	0	0	0	0	0	0	0	0	0	0	0	0	0	0	0	0	0	0	0	0	0	0
0	0	0	0	0	0	0	0	0	0	0	0	0	0	0	0	0	0	0	0	0	0	0	0	0	0	0	0	0	0	0
0	0	0	0	0	0	0	0	0	0	0	0	0	0	0	0	0	0	0	0	0	0	0	0	0	0	0	0	0	0	0
0	0	0	0	0	0	0	0	0	0	0	0	0	0	0	0	0	0	0	0	0	0	0	0	0	0	0	0	0	0	0
0	0	0	0	0	0	0	0	0	0	0	0	0	0	0	0	0	0	0	0	0	0	0	0	0	0	0	0	0	0	0
0	0	0	0	0	0	0	0	0	0	0	0	0	0	0	0	0	0	0	0	0	0	0	0	0	0	0	0	0	0	0
0	0	0	0	0	0	0	0	0	0	0	0	0	0	0	0	0	0	0	0	0	0	0	0	0	0	0	0	0	0	0
0	0	0	0	0	0	0	0	0	0	0	0	0	0	0	0	0	0	0	0	0	0	0	0	0	0	0	0	0	0	0
0	0	0	0	0	0	0	0	0	0	0	0	0	0	0	0	0	0	0	0	0	0	0	0	0	0	0	0	0	0	0
0	0	0	0	0	0	0	0	0	0	0	0	0	0	0	0	0	0	0	0	0	0	0	0	0	0	0	0	0	0	0
0	0	0	0	0	0	0	0	0	0	0	0	0	0	0	0	0	0	0	0	0	0	0	0	0	0	0	0	0	0	0
0	0	0	0	0	0	0	0	0	0	0	0	0	0	0	0	0	0	0	0	0	0	0	0	0	0	0	0	0	0	0
0	0	0	0	0	0	0	0	0	0	0	0	0	0	0	0	0	0	0	0	0	0	0	0	0	0	0	0	0	0	0
0	0	0	0	0	0	0	0	0	0	0	0	0	0	0	0	0	0	0	0	0	0	0	0	0	0	0	0	0	0	0
0	0	0	0	0	0	0	0	0	0	0	0	0	0	0	0	0	0	0	0	0	0	0	0	0	0	0	0	0	0	0
0	0	0	0	0	0	0	0	0	0	0	0	0	0	0	0	0	0	0	0	0	0	0	0	0	0	0	0	0	0	0
0	0	0	0	0	0	0	0	0	0	0	0	0	0	0	0	0	0	0	0	0	0	0	0	0	0	0	0	0	0	0
0	0	0	0	0	0	0	0	0	0	0	0	0	0	0	0	0	0	0	0	0	0	0	0	0	0	0	0	0	0	0
0	0	0	0	0	0	0	0	0	0	0	0	0	0	0	0	0	0	0	0	0	0	0	0	0	0	0	0	0	0	0
0	0	0	0	0	0	0	0	0	0	0	0	0	0	0	0	0	0	0	0	0	0	0	0	0	0	0	0	0	0	0
0	0	0	0	0	0	0	0	0	0	0	0	0	0	0	0	0	0	0	0	0	0	0	0	0	0	0	0	0	0	0
0	0	0	0	0	0	0	0	0	0	0	0	0	0	0	0	0	0	0	0	0	0	0	0	0	0	0	0	0	0	0
0	0	0	0	0	0	0	0	0	0	0	0	0	0	0	0	0	0	0	0	0	0	0	0	0	0	0	0	0	0	0
0	0	0	0	0	0	0	0	0	0	0	0	0	0	0	0	0	0	0	0	0	0	0	0	0	0	0	0	0	0	0
0	0	0	0	0	0	0	0	0	0	0	0	0	0	0	0	0	0	0	0	0	0	0	0	0	0	0	0	0	0	0
0	0	0	0	0	0	0	0	0	0	0	0	0	0	0	0	0	0	0	0	0	0	0	0	0	0	0	0	0	0	0
0	0	0	0	0	0	0	0	0	0	0	0	0	0	0	0	0	0	0	0	0	0	0	0	0	0	0	0	0	0	0
0	0	0	0	0	0	0	0	0	0	0	0	0	0	0	0	0	0	0	0	0	0	0	0	0	0	0	0	0	0	0
0	0	0	0	0	0	0	0	0	0	0	0	0	0	0	0	0	0	0	0	0	0	0	0	0	0	0	0	0	0	0
0	0	0	0	0	0	0	0	0	0	0	0	0	0	0	0	0	0	0	0	0	0	0	0	0	0	0	0	0	0	0
0	0	0	0	0	0	0	0	0	0	0	0	0	0	0	0	0	0	0	0	0	0	0	0	0	0	0	0	0	0	0
0	0	0	0	0	0	0	0	0	0	0	0	0	0	0	0	0	0	0	0	0	0	0	0	0	0	0	0	0	0	0
0	0	0	0	0	0	0	0	0	0	0	0	0	0	0	0	0	0	0	0	0	0	0	0	0	0	0	0	0	0	0
0	0	0	0	0	0	0	0	0	0	0	0	0	0	0	0	0	0	0	0	0	0	0	0	0	0	0	0	0	0	0
0	0	0	0	0	0	0	0	0	0	0	0	0	0	0	0	0	0	0	0	0	0	0	0	0	0	0	0	0	0	0
0	0	0	0	0	0	0	0	0	0	0	0	0	0	0	0	0	0	0	0	0	0	0	0	0	0	0	0	0	0	0
0	0	0	0	0	0	0	0	0	0	0	0	0	0	0	0	0	0	0	0	0	0	0	0	0	0	0	0	0	0	0
0	0	0	0	0	0	0	0	0	0	0	0	0	0	0	0	0	0	0	0	0	0	0	0	0	0	0	0	0	0	0
0	0	0	0	0	0	0	0	0	0	0	0	0	0	0	0	0	0	0	0	0	0	0	0	0	0	0	0	0	0	0
0	0	0	0	0	0	0	0	0	0	0	0	0	0	0	0	0	0	0	0	0	0	0	0	0	0	0	0	0	0	0
0	0	0	0	0	0	0	0	0	0	0	0	0	0	0	0	0	0	0	0	0	0	0	0	0	0	0	0	0	0	0
0	0	0	0	0	0	0	0	0	0	0	0	0	0	0	0	0	0	0	0	0	0	0	0	0	0	0	0	0	0	0
0	0	0	0	0	0	0	0	0	0	0	0	0	0	0	0	0	0	0	0	0	0	0	0	0	0	0	0	0	0	0
0	0	0	0	0	0	0	0	0	0	0	0	0	0	0	0	0	0	0	0	0	0	0	0	0	0	0	0	0	0	0
0	0	0	0	0	0	0	0	0	0	0	0	0	0	0	0	0	0	0	0	0	0	0	0	0	0	0	0	0	0	0
0	0	0	0	0	0	0	0	0	0	0	0	0	0	0	0	0	0	0	0	0	0	0	0	0	0	0	0	0	0	0
0	0	0	0	0	0	0	0	0	0	0	0	0	0	0	0	0	0	0	0	0	0	0	0	0	0	0	0	0	0	0
0	0	0	0	0	0	0	0	0	0	0	0	0	0	0	0	0	0	0	0	0	0	0	0	0	0	0	0	0	0	0
0	0	0	0	0	0	0	0	0	0	0	0	0	0	0	0	0	0	0	0	0	0	0	0	0	0	0	0	0	0	0
0	0	0	0	0	0	0	0	0	0	0	0	0	0	0	0	0	0	0	0	0	0	0	0	0	0	0	0	0	0	0
0	0	0	0	0	0	0	0	0	0	0	0	0	0	0	0	0	0	0	0	0	0	0	0	0	0	0	0	0	0	0
0	0	0	0	0	0	0	0	0	0	0	0	0	0	0	0	0	0	0	0	0	0	0	0	0	0	0	0	0	0	0
0	0	0	0	0	0	0	0	0	0	0	0	0	0	0	0	0	0	0	0	0	0	0	0	0	0	0	0	0	0	0
0	0	0	0	0	0	0	0	0	0	0	0	0	0	0	0	0	0	0	0	0	0	0	0	0	0	0	0	0	0	0
0	0	0	0	0	0	0	0	0	0	0	0	0	0	0	0	0	0	0	0	0	0	0	0	0	0	0	0	0	0	0
0	0	0	0	0	0	0	0	0	0	0	0	0	0	0	0	0	0	0	0	0	0	0	0	0	0	0	0	0	0	0
0	0	0	0	0	0	0	0	0	0	0	0	0	0	0	0	0	0	0	0	0	0	0	0	0	0	0	0	0	0	0
0	0	0	0	0	0	0	0	0	0	0	0	0	0	0	0	0	0	0	0	0	0	0	0	0	0	0	0	0	0	0
0	0	0	0	0	0	0	0	0	0	0	0	0	0	0	0	0	0	0	0	0	0	0	0	0	0	0	0	0	0	0
0	0	0	0	0	0	0	0	0	0	0	0	0	0	0	0	0	0	0	0	0	0	0	0	0	0	0	0	0	0	0
0	0	0	0	0	0	0	0	0	0	0	0	0	0	0	0	0	0	0	0	0	0	0	0	0	0	0	0	0	0	0
0	0	0	0	0	0	0	0	0	0	0	0	0	0	0	0	0	0	0	0	0	0	0	0	0	0	0	0	0	0	0
0	0	0	0	0	0	0	0	0	0	0	0	0	0	0	0	0	0	0	0	0	0	0	0	0	0	0	0	0	0	0
0	0	0	0	0	0	0	0	0	0	0	0	0	0	0	0	0	0	0	0	0	0	0	0	0	0	0	0	0	0	0
0	0	0	0	0	0	0	0	0	0	0	0	0	0	0	0	0	0	0	0	0	0	0	0	0	0	0	0	0	0	0
0	0	0	0	0	0	0	0	0	0	0	0	0	0	0	0	0	0	0	0	0	0	0	0	0	0	0	0	0	0	0
0	0	0	0	0	0	0	0	0	0	0	0	0	0	0	0	0	0	0	0	0	0	0	0	0	0	0	0	0	0	0
0	0	0	0	0	0	0	0	0	0	0	0	0	0	0	0	0	0	0	0	0	0	0	0	0	0	0	0	0	0	0
0	0	0	0	0	0	0	0	0	0	0	0	0	0	0	0	0	0	0	0	0	0	0	0	0	0	0	0	0	0	0
0	0	0	0	0	0	0	0	0	0	0	0	0	0	0	0	0	0	0	0	0	0	0	0	0	0	0	0	0	0	0
0	0	0	0	0	0	0	0	0	0	0	0	0	0	0	0	0	0	0	0	0	0	0	0	0	0	0	0	0	0	0
0	0	0	0	0	0	0	0	0	0	0	0	0	0	0	0	0	0	0	0	0	0	0	0	0	0	0	0	0	0	0
0	0	0	0	0	0	0	0	0	0	0	0	0	0	0	0	0	0	0	0	0	0	0	0	0	0	0	0	0	0	0
0	0	0	0	0	0	0	0	0	0	0	0	0	0	0	0	0	0	0	0	0	0	0	0	0	0	0	0	0	0	0
0	0	0	0	0	0	0	0	0	0	0	0	0	0	0	0	0	0	0	0	0	0	0	0	0	0	0	0	0	0	0
0	0	0	0	0	0	0	0	0	0	0	0	0	0	0	0	0	0	0	0	0	0	0	0	0	0	0	0	0	0	0
0	0	0	0	0	0	0	0	0	0	0	0	0	0	0	0	0	0	0	0	0	0	0	0	0	0	0	0	0	0	0
0	0	0	0	0	0	0	0	0	0	0	0	0	0	0	0	0	0	0	0	0	0	0	0	0	0	0	0	0	0	0
0	0	0	0	0	0	0	0	0	0	0	0	0	0	0	0	0	0	0	0	0	0	0	0	0	0	0	0	0	0	0
0	0	0	0	0	0	0	0	0	0	0	0	0	0	0	0	0	0	0	0	0	0	0	0	0	0	0	0	0	0	0
0	0	0	0	0	0	0	0	0	0	0	0	0	0	0	0	0	0	0	0	0	0	0	0	0	0	0	0	0	0	0
0	0	0	0	0	0	0	0	0	0	0	0	0	0	0	0	0	0	0	0	0	0	0	0	0	0	0	0	0	0	0
0	0	0	0	0	0	0	0	0	0	0	0	0	0	0	0	0	0	0	0	0	0	0	0	0	0	0	0	0	0	0
0	0	0	0	0	0	0	0	0	0	0	0	0	0	0	0	0	0	0	0	0	0	0	0	0	0	0	0	0	0	0
0	0	0	0	0	0	0	0	0	0	0	0	0	0	0	0	0	0	0	0	0	0	0	0	0	0	0	0	0	0	0
0	0	0	0	0	0	0	0	0	0	0	0	0	0	0	0	0	0	0	0	0	0	0	0	0	0	0	0	0	0	0
0	0	0	0	0	0	0	0	0	0	0	0	0	0	0	0	0	0	0	0	0	0	0	0	0	0	0	0	0	0	0
0	0	0	0	0	0	0	0	0	0	0	0	0	0	0	0	0	0	0	0	0	0	0	0	0	0	0	0	0	0	0
0	0	0	0	0	0	0	0	0	0	0	0	0	0	0	0	0	0	0	0	0	0	0	0	0	0	0	0	0	0	0
0	0	0	0	0	0	0	0	0	0	0	0	0	0	0	0	0	0	0	0	0	0	0	0	0	0	0	0	0	0	0
0	0	0	0	0	0	0	0	0	0	0	0	0	0	0	0	0	0	0	0	0	0	0	0	0	0	0	0	0	0	0
0	0	0	0	0	0	0	0	0	0	0	0	0	0	0	0	0	0	0	0	0	0	0	0	0	0	0	0	0	0	0
0	0	0	0	0	0	0	0	0	0	0	0	0	0	0	0	0	0	0	0	0	0	0	0	0	0	0	0	0	0	0
0	0	0	0	0	0	0	0	0	0	0	0	0	0	0	0	0	0	0	0	0	0	0	0	0	0	0	0	0	0	0
0	0	0	0	0	0	0	0	0	0	0	0	0	0	0	0	0	0	0	0	0	0	0	0	0	0	0	0	0	0	0
0	0	0	0	0	0	0	0	0	0	0	0	0	0	0	0	0	0	0	0	0	0	0	0	0	0	0	0	0	0	0
0	0	0	0	0	0	0	0	0	0	0	0	0	0	0	0	0	0	0	0	0	0	0	0	0	0	0	0	0	0	0
0	0	0	0	0	0	0	0	0	0	0	0	0	0	0	0	0	0	0	0	0	0	0	0	0	0	0	0	0	0	0
0	0	0	0	0	0	0	0	0	0	0	0	0	0	0	0	0	0	0	0	0	0	0	0	0	0	0	0	0	0	0
0	0	0	0	0	0	0	0	0	0	0	0	0	0	0	0	0	0	0	0	0	0	0	0	0	0	0	0	0	0	0
0	0	0	0	0	0	0	0	0	0	0	0	0	0	0	0	0	0	0	0	0	0	0	0	0	0	0	0	0	0	0
0	0	0	0	0	0	0	0	0	0	0	0	0	0	0	0	0	0	0	0	0	0	0	0	0	0	0	0	0	0	0
0	0	0	0	0	0	0	0	0	0	0	0	0	0	0	0	0	0	0	0	0	0	0	0	0	0	0	0	0	0	0
0	0	0	0	0	0	0	0	0	0	0	0	0	0	0	0	0	0	0	0	0	0	0	0	0	0	0	0	0	0	0
0	0	0	0	0	0	0	0	0	0	0	0	0	0	0	0	0	0	0	0	0	0	0	0	0	0	0	0	0	0	0
0	0	0	0	0	0	0	0	0	0	0	0	0	0	0	0	0	0	0	0	0	0	0	0	0	0	0	0	0	0	0
0	0	0	0	0	0	0	0	0	0	0	0	0	0	0	0	0	0	0	0	0	0	0	0	0	0	0	0	0	0	0
0	0	0	0	0	0	0	0	0	0	0	0	0	0	0	0	0	0	0	0	0	0	0	0	0	0	0	0	0	0	0
0	0	0	0	0	0	0	0	0	0	0	0	0	0	0	0	0	0	0	0	0	0	0	0	0	0	0	0	0	0	0
0	0	0	0	0	0	0	0	0	0	0	0	0	0	0	0	0	0	0	0	0	0	0	0	0	0	0	0	0	0	0
0	0	0	0	0	0	0	0	0	0	0	0	0	0	0	0	0	0	0	0	0	0	0	0	0	0	0	0	0	0	0
0	0	0	0	0	0	0	0	0	0	0	0	0	0	0	0	0	0	0	0	0	0	0	0	0	0	0	0	0	0	0
0	0	0	0	0	0	0	0	0	0	0	0	0	0	0	0	0	0	0	0	0	0	0	0	0	0	0	0	0	0	0
0	0	0	0	0	0	0	0	0	0	0	0	0	0	0	0	0	0	0	0	0	0	0	0	0	0	0	0	0	0	0
0	0	0	0	0	0	0	0	0	0	0	0	0	0	0	0	0	0	0	0	0	0	0	0	0	0	0	0	0	0	0
0	0	0	0	0	0	0	0	0	0	0	0	0	0	0	0	0	0	0	0	0	0	0	0	0	0	0	0	0	0	0
0	0	0	0	0	0	0	0	0	0	0	0	0	0	0	0	0	0	0	0	0	0	0	0	0	0	0	0	0	0	0
0	0	0	0	0	0	0	0	0	0	0	0	0	0	0	0	0	0	0	0	0	0	0	0	0	0	0	0	0	0	0
0	0	0	0	0	0	0	0	0	0	0	0	0	0	0	0	0	0	0	0	0	0	0	0	0	0	0	0	0	0	0
0	0	0	0	0	0	0	0	0	0	0	0	0	0	0	0	0	0	0	0	0	0	0	0	0	0	0	0	0	0	0
0	0	0	0	0	0	0	0	0	0	0	0	0	0	0	0	0	0	0	0	0	0	0	0	0	0	0	0	0	0	0
0	0	0	0	0	0	0	0	0	0	0	0	0	0	0	0	0	0	0	0	0	0	0	0	0	0	0	0	0	0	0
0	0	0	0	0	0	0	0	0	0	0	0	0	0	0	0	0	0	0	0	0	0	0	0	0	0	0	0	0	0	0
0	0	0	0	0	0	0	0	0	0	0	0	0	0	0	0	0	0	0	0	0	0	0	0	0	0	0	0	0	0	0
0	0	0	0	0	0	0	0	0	0	0	0	0	0	0	0	0	0	0	0	0	0	0	0	0	0	0	0	0	0	0
0	0	0	0	0	0	0	0	0	0	0	0	0	0	0	0	0	0	0	0	0	0	0	0	0	0	0	0	0	0	0
0	0	0	0	0	0	0	0	0	0	0	0	0	0	0	0	0	0	0	0	0	0	0	0	0	0	0	0	0	0	0
0	0	0	0	0	0	0	0	0	0	0	0	0	0	0	0	0	0	0	0	0	0	0	0	0	0	0	0	0	0	0
0	0	0	0	0	0	0	0	0	0	0	0	0	0	0	0	0	0	0	0	0	0	0	0	0	0	0	0	0	0	0
0	0	0	0	0	0	0	0	0	0	0	0	0	0	0	0	0	0	0	0	0	0	0	0	0	0	0	0	0	0	0
0	0	0	0	0	0	0	0	0	0	0	0	0	0	0	0	0	0	0	0	0	0	0	0	0	0	0	0	0	0	0
0	0	0	0	0	0	0	0	0	0	0	0	0	0	0	0	0	0	0	0	0	0	0	0	0	0	0	0	0	0	0
0	0	0	0	0	0	0	0	0	0	0	0	0	0	0	0	0	0	0	0	0	0	0	0	0	0	0	0	0	0	0
0	0	0	0	0	0	0	0	0	0	0	0	0	0	0	0	0	0	0	0	0	0	0	0	0	0	0	0	0	0	0
0	0	0	0	0	0	0	0	0	0	0	0	0	0	0	0	0	0	0	0	0	0	0	0	0	0	0	0	0	0	0
0	0	0	0	0	0	0	0	0	0	0	0	0	0	0	0	0	0	0	0	0	0	0	0	0	0	0	0	0	0	0
0	0	0	0	0	0	0	0	0	0	0	0	0	0	0	0	0	0	0	0	0	0	0	0	0	0	0	0	0	0	0
0	0	0	0	0	0	0	0	0	0	0	0	0	0	0	0	0	0	0	0	0	0	0	0	0	0	0	0	0	0	0
0	0	0	0	0	0	0	0	0	0	0	0	0	0	0	0	0	0	0	0	0	0	0	0	0	0	0	0	0	0	0
0	0	0	0	0	0	0	0	0	0	0	0	0	0	0	0	0	0	0	0	0	0	0	0	0	0	0	0	0	0	0
0	0	0	0	0	0	0	0	0	0	0	0	0	0	0	0	0	0	0	0	0	0	0	0	0	0	0	0	0	0	0
0	0	0	0	0	0	0	0	0	0	0	0	0	0	0	0	0	0	0	0	0	0	0	0	0	0	0	0	0	0	0
0	0	0	0	0	0	0	0	0	0	0	0	0	0	0	0	0	0	0	0	0	0	0	0	0	0	0	0	0	0	0
0	0	0	0	0	0	0	0	0	0	0	0	0	0	0	0	0	0	0	0	0	0	0	0	0	0	0	0	0	0	0
0	0	0	0	0	0	0	0	0	0	0	0	0	0	0	0	0	0	0	0	0	0	0	0	0	0	0	0	0	0	0
0	0	0	0	0	0	0	0	0	0	0	0	0	0	0	0	0	0	0	0	0	0	0	0	0	0	0	0	0	0	0
0	0	0	0	0	0	0	0	0	0	0	0	0	0	0	0	0	0	0	0	0	0	0	0	0	0	0	0	0	0	0
0	0	0	0	0	0	0	0	0	0	0	0	0	0	0	0	0	0	0	0	0	0	0	0	0	0	0	0	0	0	0
0	0	0	0	0	0	0	0	0	0	0	0	0	0	0	0	0	0	0	0	0	0	0	0	0	0	0	0	0	0	0
0	0	0	0	0	0	0	0	0	0	0	0	0	0	0	0	0	0	0	0	0	0	0	0	0	0	0	0	0	0	0
0	0	0	0	0	0	0	0	0	0	0	0	0	0	0	0	0	0	0	0	0	0	0	0	0	0	0	0	0	0	0
0	0	0	0	0	0	0	0	0	0	0	0	0	0	0	0	0	0	0	0	0	0	0	0	0	0	0	0	0	0	0
0	0	0	0	0	0	0	0	0	0	0	0	0	0	0	0	0	0	0	0	0	0	0	0	0	0	0	0	0	0	0
0	0	0	0	0	0	0	0	0	0	0	0	0	0	0	0	0	0	0	0	0	0	0	0	0	0	0	0	0	0	0
0	0	0	0	0	0	0	0	0	0	0	0	0	0	0	0	0	0	0	0	0	0	0	0	0	0	0	0	0	0	0
0	0	0	0	0	0	0	0	0	0	0	0	0	0	0	0	0	0	0	0	0	0	0	0	0	0	0	0	0	0	0
0	0	0	0	0	0	0	0	0	0	0	0	0	0	0	0	0	0	0	0	0	0	0	0	0	0	0	0	0	0	0
0	0	0	0	0	0	0	0	0	0	0	0	0	0	0	0	0	0	0	0	0	0	0	0	0	0	0	0	0	0	0
0	0	0	0	0	0	0	0	0	0	0	0	0	0	0	0	0	0	0	0	0	0	0	0	0	0	0	0	0	0	0
0	0	0	0	0	0	0	0	0	0	0	0	0	0	0	0	0	0	0	0	0	0	0	0	0	0	0	0	0	0	0
0	0	0	0	0	0	0	0	0	0	0	0	0	0	0	0	0	0	0	0	0	0	0	0	0	0	0	0	0	0	0
0	0	0	0	0	0	0	0	0	0	0	0	0	0	0	0	0	0	0	0	0	0	0	0	0	0	0	0	0	0	0
0	0	0	0	0	0	0	0	0	0	0	0	0	0	0	0	0	0	0	0	0	0	0	0	0	0	0	0	0	0	0
0	0	0	0	0	0	0	0	0	0	0	0	0	0	0	0	0	0	0	0	0	0	0	0	0	0	0	0	0	0	0
0	0	0	0	0	0	0	0	0	0	0	0	0	0	0	0	0	0	0	0	0	0	0	0	0	0	0	0	0	0	0
0	0	0	0	0	0	0	0	0	0	0	0	0	0	0	0	0	0	0	0	0	0	0	0	0	0	0	0	0	0	0
0	0	0	0	0	0	0	0	0	0	0	0	0	0	0	0	0	0	0	0	0	0	0	0	0	0	0	0	0	0	0
0	0	0	0	0	0	0	0	0	0	0	0	0	0	0	0	0	0	0	0	0	0	0	0	0	0	0	0	0	0	0
0	0	0	0	0	0	0	0	0	0	0	0	0	0	0	0	0	0	0	0	0	0	0	0	0	0	0	0	0	0	0
0	0	0	0	0	0	0	0	0	0	0	0	0	0	0	0	0	0	0	0	0	0	0	0	0	0	0	0	0	0	0
0	0	0	0	0	0	0	0	0	0	0	0	0	0	0	0	0	0	0	0	0	0	0	0	0	0	0	0	0	0	0
0	0	0	0	0	0	0	0	0	0	0	0	0	0	0	0	0	0	0	0	0	0	0	0	0	0	0	0	0	0	0
0	0	0	0	0	0	0	0	0	0	0	0	0	0	0	0	0	0	0	0	0	0	0	0	0	0	0	0	0	0	0
0	0	0	0	0	0	0	0	0	0	0	0	0	0	0	0	0	0	0	0	0	0	0	0	0	0	0	0	0	0	0
0	0	0	0	0	0	0	0	0	0	0	0	0	0	0	0	0	0	0	0	0	0	0	0	0	0	0	0	0	0	0
0	0	0	0	0	0	0	0	0	0	0	0	0	0	0	0	0	0	0	0	0	0	0	0	0	0	0	0	0	0	0
0	0	0	0	0	0	0	0	0	0	0	0	0	0	0	0	0	0	0	0	0	0	0	0	0	0	0	0	0	0	0
0	0	0	0	0	0	0	0	0	0	0	0	0	0	0	0	0	0	0	0	0	0	0	0	0	0	0	0	0	0	0
0	0	0	0	0	0	0	0	0	0	0	0	0	0	0	0	0	0	0	0	0	0	0	0	0	0	0	0	0	0	0
0	0	0	0	0	0	0	0	0	0	0	0	0	0	0	0	0	0	0	0	0	0	0	0	0	0	0	0	0	0	0
0	0	0	0	0	0	0	0	0	0	0	0	0	0	0	0	0	0	0	0	0	0	0	0	0	0	0	0	0	0	0
0	0	0	0	0	0	0	0	0	0	0	0	0	0	0	0	0	0	0	0	0	0	0	0	0	0	0	0	0	0	0
0	0	0	0	0	0	0	0	0	0	0	0	0	0	0	0	0	0	0	0	0	0	0	0	0	0	0	0	0	0	0
0	0	0	0	0	0	0	0	0	0	0	0	0	0	0	0	0	0	0	0	0	0	0	0	0	0	0	0	0	0	0
0	0	0	0	0	0	0	0	0	0	0	0	0	0	0	0	0	0	0	0	0	0	0	0	0	0	0	0	0	0	0
0	0	0	0	0	0	0	0	0	0	0	0	0	0	0	0	0	0	0	0	0	0	0	0	0	0	0	0	0	0	0
0	0	0	0	0	0	0	0	0	0	0	0	0	0	0	0	0	0	0	0	0	0	0	0	0	0	0	0	0	0	0
0	0	0	0	0	0	0	0	0	0	0	0	0	0	0	0	0	0	0	0	0	0	0	0	0	0	0	0	0	0	0
0	0	0	0	0	0	0	0	0	0	0	0	0	0	0	0	0	0	0	0	0	0	0	0	0	0	0	0	0	0	0
0	0	0	0	0	0	0	0	0	0	0	0	0	0	0	0	0	0	0	0	0	0	0	0	0	0	0	0	0	0	0
0	0	0	0	0	0	0	0	0	0	0	0	0	0	0	0	0	0	0	0	0	0	0	0	0	0	0	0	0	0	0
0	0	0	0	0	0	0	0	0	0	0	0	0	0	0	0	0	0	0	0	0	0	0	0	0	0	0	0	0	0	0
0	0	0	0	0	0	0	0	0	0	0	0	0	0	0	0	0	0	0	0	0	0	0	0	0	0	0	0	0	0	0
0	0	0	0	0	0	0	0	0	0	0	0	0	0	0	0	0	0	0	0	0	0	0	0	0	0	0	0	0	0	0
0	0	0	0	0	0	0	0	0	0	0	0	0	0	0	0	0	0	0	0	0	0	0	0	0	0	0	0	0	0	0
0	0	0	0	0	0	0	0	0	0	0	0	0	0	0	0	0	0	0	0	0	0	0	0	0	0	0	0	0	0	0
0	0	0	0	0	0	0	0	0	0	0	0	0	0	0	0	0	0	0	0	0	0	0	0	0	0	0	0	0	0	0
0	0	0	0	0	0	0	0	0	0	0	0	0	0	0	0	0	0	0	0	0	0	0	0	0	0	0	0	0	0	0
0	0	0	0	0	0	0	0	0	0	0	0	0	0	0	0	0	0	0	0	0	0	0	0	0	0	0	0	0	0	0
0	0	0	0	0	0	0	0	0	0	0	0	0	0	0	0	0	0	0	0	0	0	0	0	0	0	0	0	0	0	0
0	0	0	0	0	0	0	0	0	0	0	0	0	0	0	0	0	0	0	0	0	0	0	0	0	0	0	0	0	0	0
0	0	0	0	0	0	0	0	0	0	0	0	0	0	0	0	0	0	0	0	0	0	0	0	0	0	0	0	0	0	0
0	0	0	0	0	0	0	0	0	0	0	0	0	0	0	0	0	0	0	0	0	0	0	0	0	0	0	0	0	0	0
0	0	0	0	0	0	0	0	0	0	0	0	0	0	0	0	0	0	0	0	0	0	0	0	0	0	0	0	0	0	0
0	0	0	0	0	0	0	0	0	0	0	0	0	0	0	0	0	0	0	0	0	0	0	0	0	0	0	0	0	0	0
0	0	0	0	0	0	0	0	0	0	0	0	0	0	0	0	0	0	0	0	0	0	0	0	0	0	0	0	0	0	0
0	0	0	0	0	0	0	0	0	0	0	0	0	0	0	0	0	0	0	0	0	0	0	0	0	0	0	0	0	0	0
0	0	0	0	0	0	0	0	0	0	0	0	0	0	0	0	0	0	0	0	0	0	0	0	0	0	0	0	0	0	0
0	0	0	0	0	0	0	0	0	0	0	0	0	0	0	0	0	0	0	0	0	0	0	0	0	0	0	0	0	0	0
0	0	0	0	0	0	0	0	0	0	0	0	0	0	0	0	0	0	0	0	0	0	0	0	0	0	0	0	0	0	0
0	0	0	0	0	0	0	0	0	0	0	0	0	0	0	0	0	0	0	0	0	0	0	0	0	0	0	0	0	0	0
0	0	0	0	0	0	0	0	0	0	0	0	0	0	0	0	0	0	0	0	0	0	0	0	0	0	0	0	0	0	0
0	0	0	0	0	0	0	0	0	0	0	0	0	0	0	0	0	0	0	0	0	0	0	0	0	0	0	0	0	0	0
0	0	0	0	0	0	0	0	0	0	0	0	0	0	0	0	0	0	0	0	0	0	0	0	0	0	0	0	0	0	0
0	0	0	0	0	0	0	0	0	0	0	0	0	0	0	0	0	0	0	0	0	0	0	0	0	0	0	0	0	0	0
0	0	0	0	0	0	0	0	0	0	0	0	0	0	0	0	0	0	0	0	0	0	0	0	0	0	0	0	0	0	0
0	0	0	0	0	0	0	0	0	0	0	0	0	0	0	0	0	0	0	0	0	0	0	0	0	0	0	0	0	0	0
0	0	0	0	0	0	0	0	0	0	0	0	0	0	0	0	0	0	0	0	0	0	0	0	0	0	0	0	0	0	0
0	0	0	0	0	0	0	0	0	0	0	0	0	0	0	0	0	0	0	0	0	0	0	0	0	0	0	0	0	0	0
0	0	0	0	0	0	0	0	0	0	0	0	0	0	0	0	0	0	0	0	0	0	0	0	0	0	0	0	0	0	0
0	0	0	0	0	0	0	0	0	0	0	0	0	0	0	0	0	0	0	0	0	0	0	0	0	0	0	0	0	0	0
0	0	0	0	0	0	0	0	0	0	0	0	0	0	0	0	0	0	0	0	0	0	0	0	0	0	0	0	0	0	0
0	0	0	0	0	0	0	0	0	0	0	0	0	0	0	0	0	0	0	0	0	0	0	0	0	0	0	0	0	0	0
0	0	0	0	0	0	0	0	0	0	0	0	0	0	0	0	0	0	0	0	0	0	0	0	0	0	0	0	0	0	0
0	0	0	0	0	0	0	0	0	0	0	0	0	0	0	0	0	0	0	0	0	0	0	0	0	0	0	0	0	0	0
0	0	0	0	0	0	0	0	0	0	0	0	0	0	0	0	0	0	0	0	0	0	0	0	0	0	0	0	0	0	0
0	0	0	0	0	0	0	0	0	0	0	0	0	0	0	0	0	0	0	0	0	0	0	0	0	0	0	0	0	0	0
0	0	0	0	0	0	0	0	0	0	0	0	0	0	0	0	0	0	0	0	0	0	0	0	0	0	0	0	0	0	0
0	0	0	0	0	0	0	0	0	0	0	0	0	0	0	0	0	0	0	0	0	0	0	0	0	0	0	0	0	0	0
0	0	0	0	0	0	0	0	0	0	0	0	0	0	0	0	0	0	0	0	0	0	0	0	0	0	0	0	0	0	0
0	0	0	0	0	0	0	0	0	0	0	0	0	0	0	0	0	0	0	0	0	0	0	0	0	0	0	0	0	0	0
0	0	0	0	0	0	0	0	0	0	0	0	0	0	0	0	0	0	0	0	0	0	0	0	0	0	0	0	0	0	0
0	0	0	0	0	0	0	0	0	0	0	0	0	0	0	0	0	0	0	0	0	0	0	0	0	0	0	0	0	0	0
0	0	0	0	0	0	0	0	0	0	0	0	0	0	0	0	0	0	0	0	0	0	0	0	0	0	0	0	0	0	0
0	0	0	0	0	0	0	0	0	0	0	0	0	0	0	0	0	0	0	0	0	0	0	0	0	0	0	0	0	0	0
0	0	0	0	0	0	0	0	0	0	0	0	0	0	0	0	0	0	0	0	0	0	0	0	0	0	0	0	0	0	0
0	0	0	0	0	0	0	0	0	0	0	0	0	0	0	0	0	0	0	0	0	0	0	0	0	0	0	0	0	0	0
0	0	0	0	0	0	0	0	0	0	0	0	0	0	0	0	0	0	0	0	0	0	0	0	0	0	0	0	0	0	0
0	0	0	0	0	0	0	0	0	0	0	0	0	0	0	0	0	0	0	0	0	0	0	0	0	0	0	0	0	0	0
0	0	0	0	0	0	0	0	0	0	0	0	0	0	0	0	0	0	0	0	0	0	0	0	0	0	0	0	0	0	0
0	0	0	0	0	0	0	0	0	0	0	0	0	0	0	0	0	0	0	0	0	0	0	0	0	0	0	0	0	0	0
0	0	0	0	0	0	0	0	0	0	0	0	0	0	0	0	0	0	0	0	0	0	0	0	0	0	0	0	0	0	0
0	0	0	0	0	0	0	0	0	0	0	0	0	0	0	0	0	0	0	0	0	0	0	0	0	0	0	0	0	0	0
0	0	0	0	0	0	0	0	0	0	0	0	0	0	0	0	0	0	0	0	0	0	0	0	0	0	0	0	0	0	0
0	0	0	0	0	0	0	0	0	0	0	0	0	0	0	0	0	0	0	0	0	0	0	0	0	0	0	0	0	0	0
0	0	0	0	0	0	0	0	0	0	0	0	0	0	0	0	0	0	0	0	0	0	0	0	0	0	0	0	0	0	0
0	0	0	0	0	0	0	0	0	0	0	0	0	0	0	0	0	0	0	0	0	0	0	0	0	0	0	0	0	0	0
0	0	0	0	0	0	0	0	0	0	0	0	0	0	0	0	0	0	0	0	0	0	0	0	0	0	0	0	0	0	0
0	0	0	0	0	0	0	0	0	0	0	0	0	0	0	0	0	0	0	0	0	0	0	0	0	0	0	0	0	0	0
0	0	0	0	0	0	0	0	0	0	0	0	0	0	0	0	0	0	0	0	0	0	0	0	0	0	0	0	0	0	0
0	0	0	0	0	0	0	0	0	0	0	0	0	0	0	0	0	0	0	0	0	0	0	0	0	0	0	0	0	0	0
0	0	0	0	0	0	0	0	0	0	0	0	0	0	0	0	0	0	0	0	0	0	0	0	0	0	0	0	0	0	0
0	0	0	0	0	0	0	0	0	0	0	0	0	0	0	0	0	0	0	0	0	0	0	0	0	0	0	0	0	0	0
0	0	0	0	0	0	0	0	0	0	0	0	0	0	0	0	0	0	0	0	0	0	0	0	0	0	0	0	0	0	0
0	0	0	0	0	0	0	0	0	0	0	0	0	0	0	0	0	0	0	0	0	0	0	0	0	0	0	0	0	0	0
0	0	0	0	0	0	0	0	0	0	0	0	0	0	0	0	0	0	0	0	0	0	0	0	0	0	0	0	0	0	0
0	0	0	0	0	0	0	0	0	0	0	0	0	0	0	0	0	0	0	0	0	0	0	0	0	0	0	0	0	0	0
0	0	0	0	0	0	0	0	0	0	0	0	0	0	0	0	0	0	0	0	0	0	0	0	0	0	0	0	0	0	0
0	0	0	0	0	0	0	0	0	0	0	0	0	0	0	0	0	0	0	0	0	0	0	0	0	0	0	0	0	0	0
0	0	0	0	0	0	0	0	0	0	0	0	0	0	0	0	0	0	0	0	0	0	0	0	0	0	0	0	0	0	0
0	0	0	0	0	0	0	0	0	0	0	0	0	0	0	0	0	0	0	0	0	0	0	0	0	0	0	0	0	0	0
0	0	0	0	0	0	0	0	0	0	0	0	0	0	0	0	0	0	0	0	0	0	0	0	0	0	0	0	0	0	0
0	0	0	0	0	0	0	0	0	0	0	0	0	0	0	0	0	0	0	0	0	0	0	0	0	0	0	0	0	0	0
0	0	0	0	0	0	0	0	0	0	0	0	0	0	0	0	0	0	0	0	0	0	0	0	0	0	0	0	0	0	0
0	0	0	0	0	0	0	0	0	0	0	0	0	0	0	0	0	0	0	0	0	0	0	0	0	0	0	0	0	0	0
0	0	0	0	0	0	0	0	0	0	0	0	0	0	0	0	0	0	0	0	0	0	0	0	0	0	0	0	0	0	0
0	0	0	0	0	0	0	0	0	0	0	0	0	0	0	0	0	0	0	0	0	0	0	0	0	0	0	0	0	0	0
0	0	0	0	0	0	0	0	0	0	0	0	0	0	0	0	0	0	0	0	0	0	0	0	0	0	0	0	0	0	0
0	0	0	0	0	0	0	0	0	0	0	0	0	0	0	0	0	0	0	0	0	0	0	0	0	0	0	0	0	0	0
0	0	0	0	0	0	0	0	0	0	0	0	0	0	0	0	0	0	0	0	0	0	0	0	0	0	0	0	0	0	0
0	0	0	0	0	0	0	0	0	0	0	0	0	0	0	0	0	0	0	0	0	0	0	0	0	0	0	0	0	0	0
0	0	0	0	0	0	0	0	0	0	0	0	0	0	0	0	0	0	0	0	0	0	0	0	0	0	0	0	0	0	0
0	0	0	0	0	0	0	0	0	0	0	0	0	0	0	0	0	0	0	0	0	0	0	0	0	0	0	0	0	0	0
0	0	0	0	0	0	0	0	0	0	0	0	0	0	0	0	0	0	0	0	0	0	0	0	0	0	0	0	0	0	0
0	0	0	0	0	0	0	0	0	0	0	0	0	0	0	0	0	0	0	0	0	0	0	0	0	0	0	0	0	0	0
0	0	0	0	0	0	0	0	0	0	0	0	0	0	0	0	0	0	0	0	0	0	0	0	0	0	0	0	0	0	0
0	0	0	0	0	0	0	0	0	0	0	0	0	0	0	0	0	0	0	0	0	0	0	0	0	0	0	0	0	0	0
0	0	0	0	0	0	0	0	0	0	0	0	0	0	0	0	0	0	0	0	0	0	0	0	0	0	0	0	0	0	0
0	0	0	0	0	0	0	0	0	0	0	0	0	0	0	0	0	0	0	0	0	0	0	0	0	0	0	0	0	0	0
0	0	0	0	0	0	0	0	0	0	0	0	0	0	0	0	0	0	0	0	0	0	0	0	0	0	0	0	0	0	0
0	0	0	0	0	0	0	0	0	0	0	0	0	0	0	0	0	0	0	0	0	0	0	0	0	0	0	0	0	0	0
0	0	0	0	0	0	0	0	0	0	0	0	0	0	0	0	0	0	0	0	0	0	0	0	0	0	0	0	0	0	0
0	0	0	0	0	0	0	0	0	0	0	0	0	0	0	0	0	0	0	0	0	0	0	0	0	0	0	0	0	0	0
0	0	0	0	0	0	0	0	0	0	0	0	0	0	0	0	0	0	0	0	0	0	0	0	0	0	0	0	0	0	0
0	0	0	0	0	0	0	0	0	0	0	0	0	0	0	0	0	0	0	0	0	0	0	0	0	0	0	0	0	0	0
0	0	0	0	0	0	0	0	0	0	0	0	0	0	0	0	0	0	0	0	0	0	0	0	0	0	0	0	0	0	0
0	0	0	0	0	0	0	0	0	0	0	0	0	0	0	0	0	0	0	0	0	0	0	0	0	0	0	0	0	0	0
0	0	0	0	0	0	0	0	0	0	0	0	0	0	0	0	0	0	0	0	0	0	0	0	0	0	0	0	0	0	0
0	0	0	0	0	0	0	0	0	0	0	0	0	0	0	0	0	0	0	0	0	0	0	0	0	0	0	0	0	0	0
0	0	0	0	0	0	0	0	0	0	0	0	0	0	0	0	0	0	0	0	0	0	0	0	0	0	0	0	0	0	0
0	0	0	0	0	0	0	0	0	0	0	0	0	0	0	0	0	0	0	0	0	0	0	0	0	0	0	0	0	0	0
0	0	0	0	0	0	0	0	0	0	0	0	0	0	0	0	0	0	0	0	0	0	0	0	0	0	0	0	0	0	0
0	0	0	0	0	0	0	0	0	0	0	0	0	0	0	0	0	0	0	0	0	0	0	0	0	0	0	0	0	0	0
0	0	0	0	0	0	0	0	0	0	0	0	0	0	0	0	0	0	0	0	0	0	0	0	0	0	0	0	0	0	0
0	0	0	0	0	0	0	0	0	0	0	0	0	0	0	0	0	0	0	0	0	0	0	0	0	0	0	0	0	0	0
0	0	0	0	0	0	0	0	0	0	0	0	0	0	0	0	0	0	0	0	0	0	0	0	0	0	0	0	0	0	0
0	0	0	0	0	0	0	0	0	0	0	0	0	0	0	0	0	0	0	0	0	0	0	0	0	0	0	0	0	0	0
0	0	0	0	0	0	0	0	0	0	0	0	0	0	0	0	0	0	0	0	0	0	0	0	0	0	0	0	0	0	0
0	0	0	0	0	0	0	0	0	0	0	0	0	0	0	0	0	0	0	0	0	0	0	0	0	0	0	0	0	0	0
0	0	0	0	0	0	0	0	0	0	0	0	0	0	0	0	0	0	0	0	0	0	0	0	0	0	0	0	0	0	0
0	0	0	0	0	0	0	0	0	0	0	0	0	0	0	0	0	0	0	0	0	0	0	0	0	0	0	0	0	0	0
0	0	0	0	0	0	0	0	0	0	0	0	0	0	0	0	0	0	0	0	0	0	0	0	0	0	0	0	0	0	0
0	0	0	0	0	0	0	0	0	0	0	0	0	0	0	0	0	0	0	0	0	0	0	0	0	0	0	0	0	0	0
0	0	0	0	0	0	0	0	0	0	0	0	0	0	0	0	0	0	0	0	0	0	0	0	0	0	0	0	0	0	0
0	0	0	0	0	0	0	0	0	0	0	0	0	0	0	0	0	0	0	0	0	0	0	0	0	0	0	0	0	0	0
0	0	0	0	0	0	0	0	0	0	0	0	0	0	0	0	0	0	0	0	0	0	0	0	0	0	0	0	0	0	0
0	0	0	0	0	0	0	0	0	0	0	0	0	0	0	0	0	0	0	0	0	0	0	0	0	0	0	0	0	0	0
0	0	0	0	0	0	0	0	0	0	0	0	0	0	0	0	0	0	0	0	0	0	0	0	0	0	0	0	0	0	0
0	0	0	0	0	0	0	0	0	0	0	0	0	0	0	0	0	0	0	0	0	0	0	0	0	0	0	0	0	0	0
0	0	0	0	0	0	0	0	0	0	0	0	0	0	0	0	0	0	0	0	0	0	0	0	0	0	0	0	0	0	0
0	0	0	0	0	0	0	0	0	0	0	0	0	0	0	0	0	0	0	0	0	0	0	0	0	0	0	0	0	0	0
0	0	0	0	0	0	0	0	0	0	0	0	0	0	0	0	0	0	0	0	0	0	0	0	0	0	0	0	0	0	0
0	0	0	0	0	0	0	0	0	0	0	0	0	0	0	0	0	0	0	0	0	0	0	0	0	0	0	0	0	0	0
0	0	0	0	0	0	0	0	0	0	0	0	0	0	0	0	0	0	0	0	0	0	0	0	0	0	0	0	0	0	0
0	0	0	0	0	0	0	0	0	0	0	0	0	0	0	0	0	0	0	0	0	0	0	0	0	0	0	0	0	0	0
0	0	0	0	0	0	0	0	0	0	0	0	0	0	0	0	0	0	0	0	0	0	0	0	0	0	0	0	0	0	0
0	0	0	0	0	0	0	0	0	0	0	0	0	0	0	0	0	0	0	0	0	0	0	0	0	0	0	0	0	0	0
0	0	0	0	0	0	0	0	0	0	0	0	0	0	0	0	0	0	0	0	0	0	0	0	0	0	0	0	0	0	0
0	0	0	0	0	0	0	0	0	0	0	0	0	0	0	0	0	0	0	0	0	0	0	0	0	0	0	0	0	0	0
0	0	0	0	0	0	0	0	0	0	0	0	0	0	0	0	0	0	0	0	0	0	0	0	0	0	0	0	0	0	0
0	0	0	0	0	0	0	0	0	0	0	0	0	0	0	0	0	0	0	0	0	0	0	0	0	0	0	0	0	0	0
0	0	0	0	0	0	0	0	0	0	0	0	0	0	0	0	0	0	0	0	0	0	0	0	0	0	0	0	0	0	0
0	0	0	0	0	0	0	0	0	0	0	0	0	0	0	0	0	0	0	0	0	0	0	0	0	0	0	0	0	0	0
0	0	0	0	0	0	0	0	0	0	0	0	0	0	0	0	0	0	0	0	0	0	0	0	0	0	0	0	0	0	0
0	0	0	0	0	0	0	0	0	0	0	0	0	0	0	0	0	0	0	0	0	0	0	0	0	0	0	0	0	0	0
0	0	0	0	0	0	0	0	0	0	0	0	0	0	0	0	0	0	0	0	0	0	0	0	0	0	0	0	0	0	0
0	0	0	0	0	0	0	0	0	0	0	0	0	0	0	0	0	0	0	0	0	0	0	0	0	0	0	0	0	0	0
0	0	0	0	0	0	0	0	0	0	0	0	0	0	0	0	0	0	0	0	0	0	0	0	0	0	0	0	0	0	0
0	0	0	0	0	0	0	0	0	0	0	0	0	0	0	0	0	0	0	0	0	0	0	0	0	0	0	0	0	0	0
0	0	0	0	0	0	0	0	0	0	0	0	0	0	0	0	0	0	0	0	0	0	0	0	0	0	0	0	0	0	0
0	0	0	0	0	0	0	0	0	0	0	0	0	0	0	0	0	0	0	0	0	0	0	0	0	0	0	0	0	0	0
0	0	0	0	0	0	0	0	0	0	0	0	0	0	0	0	0	0	0	0	0	0	0	0	0	0	0	0	0	0	0
0	0	0	0	0	0	0	0	0	0	0	0	0	0	0	0	0	0	0	0	0	0	0	0	0	0	0	0	0	0	0
0	0	0	0	0	0	0	0	0	0	0	0	0	0	0	0	0	0	0	0	0	0	0	0	0	0	0	0	0	0	0
0	0	0	0	0	0	0	0	0	0	0	0	0	0	0	0	0	0	0	0	0	0	0	0	0	0	0	0	0	0	0
0	0	0	0	0	0	0	0	0	0	0	0	0	0	0	0	0	0	0	0	0	0	0	0	0	0	0	0	0	0	0
0	0	0	0	0	0	0	0	0	0	0	0	0	0	0	0	0	0	0	0	0	0	0	0	0	0	0	0	0	0	0
0	0	0	0	0	0	0	0	0	0	0	0	0	0	0	0	0	0	0	0	0	0	0	0	0	0	0	0	0	0	0
0	0	0	0	0	0	0	0	0	0	0	0	0	0	0	0	0	0	0	0	0	0	0	0	0	0	0	0	0	0	0
0	0	0	0	0	0	0	0	0	0	0	0	0	0	0	0	0	0	0	0	0	0	0	0	0	0	0	0	0	0	0
0	0	0	0	0	0	0	0	0	0	0	0	0	0	0	0	0	0	0	0	0	0	0	0	0	0	0	0	0	0	0
0	0	0	0	0	0	0	0	0	0	0	0	0	0	0	0	0	0	0	0	0	0	0	0	0	0	0	0	0	0	0
0	0	0	0	0	0	0	0	0	0	0	0	0	0	0	0	0	0	0	0	0	0	0	0	0	0	0	0	0	0	0
0	0	0	0	0	0	0	0	0	0	0	0	0	0	0	0	0	0	0	0	0	0	0	0	0	0	0	0	0	0	0
0	0	0	0	0	0	0	0	0	0	0	0	0	0	0	0	0	0	0	0	0	0	0	0	0	0	0	0	0	0	0
0	0	0	0	0	0	0	0	0	0	0	0	0	0	0	0	0	0	0	0	0	0	0	0	0	0	0	0	0	0	0
0	0	0	0	0	0	0	0	0	0	0	0	0	0	0	0	0	0	0	0	0	0	0	0	0	0	0	0	0	0	0
0	0	0	0	0	0	0	0	0	0	0	0	0	0	0	0	0	0	0	0	0	0	0	0	0	0	0	0	0	0	0
0	0	0	0	0	0	0	0	0	0	0	0	0	0	0	0	0	0	0	0	0	0	0	0	0	0	0	0	0	0	0
0	0	0	0	0	0	0	0	0	0	0	0	0	0	0	0	0	0	0	0	0	0	0	0	0	0	0	0	0	0	0
0	0	0	0	0	0	0	0	0	0	0	0	0	0	0	0	0	0	0	0	0	0	0	0	0	0	0	0	0	0	0
0	0	0	0	0	0	0	0	0	0	0	0	0	0	0	0	0	0	0	0	0	0	0	0	0	0	0	0	0	0	0
0	0	0	0	0	0	0	0	0	0	0	0	0	0	0	0	0	0	0	0	0	0	0	0	0	0	0	0	0	0	0
0	0	0	0	0	0	0	0	0	0	0	0	0	0	0	0	0	0	0	0	0	0	0	0	0	0	0	0	0	0	0
0	0	0	0	0	0	0	0	0	0	0	0	0	0	0	0	0	0	0	0	0	0	0	0	0	0	0	0	0	0	0
0	0	0	0	0	0	0	0	0	0	0	0	0	0	0	0	0	0	0	0	0	0	0	0	0	0	0	0	0	0	0
0	0	0	0	0	0	0	0	0	0	0	0	0	0	0	0	0	0	0	0	0	0	0	0	0	0	0	0	0	0	0
0	0	0	0	0	0	0	0	0	0	0	0	0	0	0	0	0	0	0	0	0	0	0	0	0	0	0	0	0	0	0
0	0	0	0	0	0	0	0	0	0	0	0	0	0	0	0	0	0	0	0	0	0	0	0	0	0	0	0	0	0	0
0	0	0	0	0	0	0	0	0	0	0	0	0	0	0	0	0	0	0	0	0	0	0	0	0	0	0	0	0	0	0
0	0	0	0	0	0	0	0	0	0	0	0	0	0	0	0	0	0	0	0	0	0	0	0	0	0	0	0	0	0	0
0	0	0	0	0	0	0	0	0	0	0	0	0	0	0	0	0	0	0	0	0	0	0	0	0	0	0	0	0	0	0
0	0	0	0	0	0	0	0	0	0	0	0	0	0	0	0	0	0	0	0	0	0	0	0	0	0	0	0	0	0	0
0	0	0	0	0	0	0	0	0	0	0	0	0	0	0	0	0	0	0	0	0	0	0	0	0	0	0	0	0	0	0
0	0	0	0	0	0	0	0	0	0	0	0	0	0	0	0	0	0	0	0	0	0	0	0	0	0	0	0	0	0	0
0	0	0	0	0	0	0	0	0	0	0	0	0	0	0	0	0	0	0	0	0	0	0	0	0	0	0	0	0	0	0
0	0	0	0	0	0	0	0	0	0	0	0	0	0	0	0	0	0	0	0	0	0	0	0	0	0	0	0	0	0	0
0	0	0	0	0	0	0	0	0	0	0	0	0	0	0	0	0	0	0	0	0	0	0	0	0	0	0	0	0	0	0
0	0	0	0	0	0	0	0	0	0	0	0	0	0	0	0	0	0	0	0	0	0	0	0	0	0	0	0	0	0	0
0	0	0	0	0	0	0	0	0	0	0	0	0	0	0	0	0	0	0	0	0	0	0	0	0	0	0	0	0	0	0
0	0	0	0	0	0	0	0	0	0	0	0	0	0	0	0	0	0	0	0	0	0	0	0	0	0	0	0	0	0	0
0	0	0	0	0	0	0	0	0	0	0	0	0	0	0	0	0	0	0	0	0	0	0	0	0	0	0	0	0	0	0
0	0	0	0	0	0	0	0	0	0	0	0	0	0	0	0	0	0	0	0	0	0	0	0	0	0	0	0	0	0	0
0	0	0	0	0	0	0	0	0	0	0	0	0	0	0	0	0	0	0	0	0	0	0	0	0	0	0	0	0	0	0
0	0	0	0	0	0	0	0	0	0	0	0	0	0	0	0	0	0	0	0	0	0	0	0	0	0	0	0	0	0	0
0	0	0	0	0	0	0	0	0	0	0	0	0	0	0	0	0	0	0	0	0	0	0	0	0	0	0	0	0	0	0
0	0	0	0	0	0	0	0	0	0	0	0	0	0	0	0	0	0	0	0	0	0	0	0	0	0	0	0	0	0	0
0	0	0	0	0	0	0	0	0	0	0	0	0	0	0	0	0	0	0	0	0	0	0	0	0	0	0	0	0	0	0
0	0	0	0	0	0	0	0	0	0	0	0	0	0	0	0	0	0	0	0	0	0	0	0	0	0	0	0	0	0	0
0	0	0	0	0	0	0	0	0	0	0	0	0	0	0	0	0	0	0	0	0	0	0	0	0	0	0	0	0	0	0
0	0	0	0	0	0	0	0	0	0	0	0	0	0	0	0	0	0	0	0	0	0	0	0	0	0	0	0	0	0	0
0	0	0	0	0	0	0	0	0	0	0	0	0	0	0	0	0	0	0	0	0	0	0	0	0	0	0	0	0	0	0
0	0	0	0	0	0	0	0	0	0	0	0	0	0	0	0	0	0	0	0	0	0	0	0	0	0	0	0	0	0	0
0	0	0	0	0	0	0	0	0	0	0	0	0	0	0	0	0	0	0	0	0	0	0	0	0	0	0	0	0	0	0
0	0	0	0	0	0	0	0	0	0	0	0	0	0	0	0	0	0	0	0	0	0	0	0	0	0	0	0	0	0	0
0	0	0	0	0	0	0	0	0	0	0	0	0	0	0	0	0	0	0	0	0	0	0	0	0	0	0	0	0	0	0
0	0	0	0	0	0	0	0	0	0	0	0	0	0	0	0	0	0	0	0	0	0	0	0	0	0	0	0	0	0	0
0	0	0	0	0	0	0	0	0	0	0	0	0	0	0	0	0	0	0	0	0	0	0	0	0	0	0	0	0	0	0
0	0	0	0	0	0	0	0	0	0	0	0	0	0	0	0	0	0	0	0	0	0	0	0	0	0	0	0	0	0	0
0	0	0	0	0	0	0	0	0	0	0	0	0	0	0	0	0	0	0	0	0	0	0	0	0	0	0	0	0	0	0
0	0	0	0	0	0	0	0	0	0	0	0	0	0	0	0	0	0	0	0	0	0	0	0	0	0	0	0	0	0	0
0	0	0	0	0	0	0	0	0	0	0	0	0	0	0	0	0	0	0	0	0	0	0	0	0	0	0	0	0	0	0
0	0	0	0	0	0	0	0	0	0	0	0	0	0	0	0	0	0	0	0	0	0	0	0	0	0	0	0	0	0	0
0	0	0	0	0	0	0	0	0	0	0	0	0	0	0	0	0	0	0	0	0	0	0	0	0	0	0	0	0	0	0
0	0	0	0	0	0	0	0	0	0	0	0	0	0	0	0	0	0	0	0	0	0	0	0	0	0	0	0	0	0	0
0	0	0	0	0	0	0	0	0	0	0	0	0	0	0	0	0	0	0	0	0	0	0	0	0	0	0	0	0	0	0
0	0	0	0	0	0	0	0	0	0	0	0	0	0	0	0	0	0	0	0	0	0	0	0	0	0	0	0	0	0	0
0	0	0	0	0	0	0	0	0	0	0	0	0	0	0	0	0	0	0	0	0	0	0	0	0	0	0	0	0	0	0
0	0	0	0	0	0	0	0	0	0	0	0	0	0	0	0	0	0	0	0	0	0	0	0	0	0	0	0	0	0	0
0	0	0	0	0	0	0	0	0	0	0	0	0	0	0	0	0	0	0	0	0	0	0	0	0	0	0	0	0	0	0
0	0	0	0	0	0	0	0	0	0	0	0	0	0	0	0	0	0	0	0	0	0	0	0	0	0	0	0	0	0	0
0	0	0	0	0	0	0	0	0	0	0	0	0	0	0	0	0	0	0	0	0	0	0	0	0	0	0	0	0	0	0
0	0	0	0	0	0	0	0	0	0	0	0	0	0	0	0	0	0	0	0	0	0	0	0	0	0	0	0	0	0	0
0	0	0	0	0	0	0	0	0	0	0	0	0	0	0	0	0	0	0	0	0	0	0	0	0	0	0	0	0	0	0
0	0	0	0	0	0	0	0	0	0	0	0	0	0	0	0	0	0	0	0	0	0	0	0	0	0	0	0	0	0	0
0	0	0	0	0	0	0	0	0	0	0	0	0	0	0	0	0	0	0	0	0	0	0	0	0	0	0	0	0	0	0
0	0	0	0	0	0	0	0	0	0	0	0	0	0	0	0	0	0	0	0	0	0	0	0	0	0	0	0	0	0	0
0	0	0	0	0	0	0	0	0	0	0	0	0	0	0	0	0	0	0	0	0	0	0	0	0	0	0	0	0	0	0
0	0	0	0	0	0	0	0	0	0	0	0	0	0	0	0	0	0	0	0	0	0	0	0	0	0	0	0	0	0	0
0	0	0	0	0	0	0	0	0	0	0	0	0	0	0	0	0	0	0	0	0	0	0	0	0	0	0	0	0	0	0
0	0	0	0	0	0	0	0	0	0	0	0	0	0	0	0	0	0	0	0	0	0	0	0	0	0	0	0	0	0	0
0	0	0	0	0	0	0	0	0	0	0	0	0	0	0	0	0	0	0	0	0	0	0	0	0	0	0	0	0	0	0
0	0	0	0	0	0	0	0	0	0	0	0	0	0	0	0	0	0	0	0	0	0	0	0	0	0	0	0	0	0	0
0	0	0	0	0	0	0	0	0	0	0	0	0	0	0	0	0	0	0	0	0	0	0	0	0	0	0	0	0	0	0
0	0	0	0	0	0	0	0	0	0	0	0	0	0	0	0	0	0	0	0	0	0	0	0	0	0	0	0	0	0	0
0	0	0	0	0	0	0	0	0	0	0	0	0	0	0	0	0	0	0	0	0	0	0	0	0	0	0	0	0	0	0
0	0	0	0	0	0	0	0	0	0	0	0	0	0	0	0	0	0	0	0	0	0	0	0	0	0	0	0	0	0	0
0	0	0	0	0	0	0	0	0	0	0	0	0	0	0	0	0	0	0	0	0	0	0	0	0	0	0	0	0	0	0
0	0	0	0	0	0	0	0	0	0	0	0	0	0	0	0	0	0	0	0	0	0	0	0	0	0	0	0	0	0	0
0	0	0	0	0	0	0	0	0	0	0	0	0	0	0	0	0	0	0	0	0	0	0	0	0	0	0	0	0	0	0
0	0	0	0	0	0	0	0	0	0	0	0	0	0	0	0	0	0	0	0	0	0	0	0	0	0	0	0	0	0	0
0	0	0	0	0	0	0	0	0	0	0	0	0	0	0	0	0	0	0	0	0	0	0	0	0	0	0	0	0	0	0
0	0	0	0	0	0	0	0	0	0	0	0	0	0	0	0	0	0	0	0	0	0	0	0	0	0	0	0	0	0	0
0	0	0	0	0	0	0	0	0	0	0	0	0	0	0	0	0	0	0	0	0	0	0	0	0	0	0	0	0	0	0
0	0	0	0	0	0	0	0	0	0	0	0	0	0	0	0	0	0	0	0	0	0	0	0	0	0	0	0	0	0	0
0	0	0	0	0	0	0	0	0	0	0	0	0	0	0	0	0	0	0	0	0	0	0	0	0	0	0	0	0	0	0
0	0	0	0	0	0	0	0	0	0	0	0	0	0	0	0	0	0	0	0	0	0	0	0	0	0	0	0	0	0	0
0	0	0	0	0	0	0	0	0	0	0	0	0	0	0	0	0	0	0	0	0	0	0	0	0	0	0	0	0	0	0
0	0	0	0	0	0	0	0	0	0	0	0	0	0	0	0	0	0	0	0	0	0	0	0	0	0	0	0	0	0	0
0	0	0	0	0	0	0	0	0	0	0	0	0	0	0	0	0	0	0	0	0	0	0	0	0	0	0	0	0	0	0
0	0	0	0	0	0	0	0	0	0	0	0	0	0	0	0	0	0	0	0	0	0	0	0	0	0	0	0	0	0	0
0	0	0	0	0	0	0	0	0	0	0	0	0	0	0	0	0	0	0	0	0	0	0	0	0	0	0	0	0	0	0
0	0	0	0	0	0	0	0	0	0	0	0	0	0	0	0	0	0	0	0	0	0	0	0	0	0	0	0	0	0	0
0	0	0	0	0	0	0	0	0	0	0	0	0	0	0	0	0	0	0	0	0	0	0	0	0	0	0	0	0	0	0
0	0	0	0	0	0	0	0	0	0	0	0	0	0	0	0	0	0	0	0	0	0	0	0	0	0	0	0	0	0	0
0	0	0	0	0	0	0	0	0	0	0	0	0	0	0	0	0	0	0	0	0	0	0	0	0	0	0	0	0	0	0
0	0	0	0	0	0	0	0	0	0	0	0	0	0	0	0	0	0	0	0	0	0	0	0	0	0	0	0	0	0	0
0	0	0	0	0	0	0	0	0	0	0	0	0	0	0	0	0	0	0	0	0	0	0	0	0	0	0	0	0	0	0
0	0	0	0	0	0	0	0	0	0	0	0	0	0	0	0	0	0	0	0	0	0	0	0	0	0	0	0	0	0	0
0	0	0	0	0	0	0	0	0	0	0	0	0	0	0	0	0	0	0	0	0	0	0	0	0	0	0	0	0	0	0
0	0	0	0	0	0	0	0	0	0	0	0	0	0	0	0	0	0	0	0	0	0	0	0	0	0	0	0	0	0	0
0	0	0	0	0	0	0	0	0	0	0	0	0	0	0	0	0	0	0	0	0	0	0	0	0	0	0	0	0	0	0
0	0	0	0	0	0	0	0	0	0	0	0	0	0	0	0	0	0	0	0	0	0	0	0	0	0	0	0	0	0	0
0	0	0	0	0	0	0	0	0	0	0	0	0	0	0	0	0	0	0	0	0	0	0	0	0	0	0	0	0	0	0
0	0	0	0	0	0	0	0	0	0	0	0	0	0	0	0	0	0	0	0	0	0	0	0	0	0	0	0	0	0	0
0	0	0	0	0	0	0	0	0	0	0	0	0	0	0	0	0	0	0	0	0	0	0	0	0	0	0	0	0	0	0
0	0	0	0	0	0	0	0	0	0	0	0	0	0	0	0	0	0	0	0	0	0	0	0	0	0	0	0	0	0	0
0	0	0	0	0	0	0	0	0	0	0	0	0	0	0	0	0	0	0	0	0	0	0	0	0	0	0	0	0	0	0
0	0	0	0	0	0	0	0	0	0	0	0	0	0	0	0	0	0	0	0	0	0	0	0	0	0	0	0	0	0	0
0	0	0	0	0	0	0	0	0	0	0	0	0	0	0	0	0	0	0	0	0	0	0	0	0	0	0	0	0	0	0
0	0	0	0	0	0	0	0	0	0	0	0	0	0	0	0	0	0	0	0	0	0	0	0	0	0	0	0	0	0	0
0	0	0	0	0	0	0	0	0	0	0	0	0	0	0	0	0	0	0	0	0	0	0	0	0	0	0	0	0	0	0
0	0	0	0	0	0	0	0	0	0	0	0	0	0	0	0	0	0	0	0	0	0	0	0	0	0	0	0	0	0	0
0	0	0	0	0	0	0	0	0	0	0	0	0	0	0	0	0	0	0	0	0	0	0	0	0	0	0	0	0	0	0
0	0	0	0	0	0	0	0	0	0	0	0	0	0	0	0	0	0	0	0	0	0	0	0	0	0	0	0	0	0	0
0	0	0	0	0	0	0	0	0	0	0	0	0	0	0	0	0	0	0	0	0	0	0	0	0	0	0	0	0	0	0
0	0	0	0	0	0	0	0	0	0	0	0	0	0	0	0	0	0	0	0	0	0	0	0	0	0	0	0	0	0	0
0	0	0	0	0	0	0	0	0	0	0	0	0	0	0	0	0	0	0	0	0	0	0	0	0	0	0	0	0	0	0
0	0	0	0	0	0	0	0	0	0	0	0	0	0	0	0	0	0	0	0	0	0	0	0	0	0	0	0	0	0	0
0	0	0	0	0	0	0	0	0	0	0	0	0	0	0	0	0	0	0	0	0	0	0	0	0	0	0	0	0	0	0
0	0	0	0	0	0	0	0	0	0	0	0	0	0	0	0	0	0	0	0	0	0	0	0	0	0	0	0	0	0	0
0	0	0	0	0	0	0	0	0	0	0	0	0	0	0	0	0	0	0	0	0	0	0	0	0	0	0	0	0	0	0
0	0	0	0	0	0	0	0	0	0	0	0	0	0	0	0	0	0	0	0	0	0	0	0	0	0	0	0	0	0	0
0	0	0	0	0	0	0	0	0	0	0	0	0	0	0	0	0	0	0	0	0	0	0	0	0	0	0	0	0	0	0
0	0	0	0	0	0	0	0	0	0	0	0	0	0	0	0	0	0	0	0	0	0	0	0	0	0	0	0	0	0	0
0	0	0	0	0	0	0	0	0	0	0	0	0	0	0	0	0	0	0	0	0	0	0	0	0	0	0	0	0	0	0
0	0	0	0	0	0	0	0	0	0	0	0	0	0	0	0	0	0	0	0	0	0	0	0	0	0	0	0	0	0	0
0	0	0	0	0	0	0	0	0	0	0	0	0	0	0	0	0	0	0	0	0	0	0	0	0	0	0	0	0	0	0
0	0	0	0	0	0	0	0	0	0	0	0	0	0	0	0	0	0	0	0	0	0	0	0	0	0	0	0	0	0	0
0	0	0	0	0	0	0	0	0	0	0	0	0	0	0	0	0	0	0	0	0	0	0	0	0	0	0	0	0	0	0
0	0	0	0	0	0	0	0	0	0	0	0	0	0	0	0	0	0	0	0	0	0	0	0	0	0	0	0	0	0	0
0	0	0	0	0	0	0	0	0	0	0	0	0	0	0	0	0	0	0	0	0	0	0	0	0	0	0	0	0	0	0
0	0	0	0	0	0	0	0	0	0	0	0	0	0	0	0	0	0	0	0	0	0	0	0	0	0	0	0	0	0	0
0	0	0	0	0	0	0	0	0	0	0	0	0	0	0	0	0	0	0	0	0	0	0	0	0	0	0	0	0	0	0
0	0	0	0	0	0	0	0	0	0	0	0	0	0	0	0	0	0	0	0	0	0	0	0	0	0	0	0	0	0	0
0	0	0	0	0	0	0	0	0	0	0	0	0	0	0	0	0	0	0	0	0	0	0	0	0	0	0	0	0	0	0
0	0	0	0	0	0	0	0	0	0	0	0	0	0	0	0	0	0	0	0	0	0	0	0	0	0	0	0	0	0	0
0	0	0	0	0	0	0	0	0	0	0	0	0	0	0	0	0	0	0	0	0	0	0	0	0	0	0	0	0	0	0
0	0	0	0	0	0	0	0	0	0	0	0	0	0	0	0	0	0	0	0	0	0	0	0	0	0	0	0	0	0	0
0	0	0	0	0	0	0	0	0	0	0	0	0	0	0	0	0	0	0	0	0	0	0	0	0	0	0	0	0	0	0
0	0	0	0	0	0	0	0	0	0	0	0	0	0	0	0	0	0	0	0	0	0	0	0	0	0	0	0	0	0	0
0	0	0	0	0	0	0	0	0	0	0	0	0	0	0	0	0	0	0	0	0	0	0	0	0	0	0	0	0	0	0
0	0	0	0	0	0	0	0	0	0	0	0	0	0	0	0	0	0	0	0	0	0	0	0	0	0	0	0	0	0	0
0	0	0	0	0	0	0	0	0	0	0	0	0	0	0	0	0	0	0	0	0	0	0	0	0	0	0	0	0	0	0
0	0	0	0	0	0	0	0	0	0	0	0	0	0	0	0	0	0	0	0	0	0	0	0	0	0	0	0	0	0	0
0	0	0	0	0	0	0	0	0	0	0	0	0	0	0	0	0	0	0	0	0	0	0	0	0	0	0	0	0	0	0
0	0	0	0	0	0	0	0	0	0	0	0	0	0	0	0	0	0	0	0	0	0	0	0	0	0	0	0	0	0	0
0	0	0	0	0	0	0	0	0	0	0	0	0	0	0	0	0	0	0	0	0	0	0	0	0	0	0	0	0	0	0
0	0	0	0	0	0	0	0	0	0	0	0	0	0	0	0	0	0	0	0	0	0	0	0	0	0	0	0	0	0	0
0	0	0	0	0	0	0	0	0	0	0	0	0	0	0	0	0	0	0	0	0	0	0	0	0	0	0	0	0	0	0
0	0	0	0	0	0	0	0	0	0	0	0	0	0	0	0	0	0	0	0	0	0	0	0	0	0	0	0	0	0	0
0	0	0	0	0	0	0	0	0	0	0	0	0	0	0	0	0	0	0	0	0	0	0	0	0	0	0	0	0	0	0
0	0	0	0	0	0	0	0	0	0	0	0	0	0	0	0	0	0	0	0	0	0	0	0	0	0	0	0	0	0	0
0	0	0	0	0	0	0	0	0	0	0	0	0	0	0	0	0	0	0	0	0	0	0	0	0	0	0	0	0	0	0
0	0	0	0	0	0	0	0	0	0	0	0	0	0	0	0	0	0	0	0	0	0	0	0	0	0	0	0	0	0	0
0	0	0	0	0	0	0	0	0	0	0	0	0	0	0	0	0	0	0	0	0	0	0	0	0	0	0	0	0	0	0
0	0	0	0	0	0	0	0	0	0	0	0	0	0	0	0	0	0	0	0	0	0	0	0	0	0	0	0	0	0	0
0	0	0	0	0	0	0	0	0	0	0	0	0	0	0	0	0	0	0	0	0	0	0	0	0	0	0	0	0	0	0
0	0	0	0	0	0	0	0	0	0	0	0	0	0	0	0	0	0	0	0	0	0	0	0	0	0	0	0	0	0	0
0	0	0	0	0	0	0	0	0	0	0	0	0	0	0	0	0	0	0	0	0	0	0	0	0	0	0	0	0	0	0
0	0	0	0	0	0	0	0	0	0	0	0	0	0	0	0	0	0	0	0	0	0	0	0	0	0	0	0	0	0	0
0	0	0	0	0	0	0	0	0	0	0	0	0	0	0	0	0	0	0	0	0	0	0	0	0	0	0	0	0	0	0
0	0	0	0	0	0	0	0	0	0	0	0	0	0	0	0	0	0	0	0	0	0	0	0	0	0	0	0	0	0	0
0	0	0	0	0	0	0	0	0	0	0	0	0	0	0	0	0	0	0	0	0	0	0	0	0	0	0	0	0	0	0
0	0	0	0	0	0	0	0	0	0	0	0	0	0	0	0	0	0	0	0	0	0	0	0	0	0	0	0	0	0	0
0	0	0	0	0	0	0	0	0	0	0	0	0	0	0	0	0	0	0	0	0	0	0	0	0	0	0	0	0	0	0
0	0	0	0	0	0	0	0	0	0	0	0	0	0	0	0	0	0	0	0	0	0	0	0	0	0	0	0	0	0	0
0	0	0	0	0	0	0	0	0	0	0	0	0	0	0	0	0	0	0	0	0	0	0	0	0	0	0	0	0	0	0
0	0	0	0	0	0	0	0	0	0	0	0	0	0	0	0	0	0	0	0	0	0	0	0	0	0	0	0	0	0	0
0	0	0	0	0	0	0	0	0	0	0	0	0	0	0	0	0	0	0	0	0	0	0	0	0	0	0	0	0	0	0
0	0	0	0	0	0	0	0	0	0	0	0	0	0	0	0	0	0	0	0	0	0	0	0	0	0	0	0	0	0	0
0	0	0	0	0	0	0	0	0	0	0	0	0	0	0	0	0	0	0	0	0	0	0	0	0	0	0	0	0	0	0
0	0	0	0	0	0	0	0	0	0	0	0	0	0	0	0	0	0	0	0	0	0	0	0	0	0	0	0	0	0	0
0	0	0	0	0	0	0	0	0	0	0	0	0	0	0	0	0	0	0	0	0	0	0	0	0	0	0	0	0	0	0
0	0	0	0	0	0	0	0	0	0	0	0	0	0	0	0	0	0	0	0	0	0	0	0	0	0	0	0	0	0	0
0	0	0	0	0	0	0	0	0	0	0	0	0	0	0	0	0	0	0	0	0	0	0	0	0	0	0	0	0	0	0
0	0	0	0	0	0	0	0	0	0	0	0	0	0	0	0	0	0	0	0	0	0	0	0	0	0	0	0	0	0	0
0	0	0	0	0	0	0	0	0	0	0	0	0	0	0	0	0	0	0	0	0	0	0	0	0	0	0	0	0	0	0
0	0	0	0	0	0	0	0	0	0	0	0	0	0	0	0	0	0	0	0	0	0	0	0	0	0	0	0	0	0	0
0	0	0	0	0	0	0	0	0	0	0	0	0	0	0	0	0	0	0	0	0	0	0	0	0	0	0	0	0	0	0
0	0	0	0	0	0	0	0	0	0	0	0	0	0	0	0	0	0	0	0	0	0	0	0	0	0	0	0	0	0	0
0	0	0	0	0	0	0	0	0	0	0	0	0	0	0	0	0	0	0	0	0	0	0	0	0	0	0	0	0	0	0
0	0	0	0	0	0	0	0	0	0	0	0	0	0	0	0	0	0	0	0	0	0	0	0	0	0	0	0	0	0	0
0	0	0	0	0	0	0	0	0	0	0	0	0	0	0	0	0	0	0	0	0	0	0	0	0	0	0	0	0	0	0
0	0	0	0	0	0	0	0	0	0	0	0	0	0	0	0	0	0	0	0	0	0	0	0	0	0	0	0	0	0	0
0	0	0	0	0	0	0	0	0	0	0	0	0	0	0	0	0	0	0	0	0	0	0	0	0	0	0	0	0	0	0
0	0	0	0	0	0	0	0	0	0	0	0	0	0	0	0	0	0	0	0	0	0	0	0	0	0	0	0	0	0	0
0	0	0	0	0	0	0	0	0	0	0	0	0	0	0	0	0	0	0	0	0	0	0	0	0	0	0	0	0	0	0
0	0	0	0	0	0	0	0	0	0	0	0	0	0	0	0	0	0	0	0	0	0	0	0	0	0	0	0	0	0	0
0	0	0	0	0	0	0	0	0	0	0	0	0	0	0	0	0	0	0	0	0	0	0	0	0	0	0	0	0	0	0
0	0	0	0	0	0	0	0	0	0	0	0	0	0	0	0	0	0	0	0	0	0	0	0	0	0	0	0	0	0	0
0	0	0	0	0	0	0	0	0	0	0	0	0	0	0	0	0	0	0	0	0	0	0	0	0	0	0	0	0	0	0
0	0	0	0	0	0	0	0	0	0	0	0	0	0	0	0	0	0	0	0	0	0	0	0	0	0	0	0	0	0	0
0	0	0	0	0	0	0	0	0	0	0	0	0	0	0	0	0	0	0	0	0	0	0	0	0	0	0	0	0	0	0
0	0	0	0	0	0	0	0	0	0	0	0	0	0	0	0	0	0	0	0	0	0	0	0	0	0	0	0	0	0	0
0	0	0	0	0	0	0	0	0	0	0	0	0	0	0	0	0	0	0	0	0	0	0	0	0	0	0	0	0	0	0
0	0	0	0	0	0	0	0	0	0	0	0	0	0	0	0	0	0	0	0	0	0	0	0	0	0	0	0	0	0	0
0	0	0	0	0	0	0	0	0	0	0	0	0	0	0	0	0	0	0	0	0	0	0	0	0	0	0	0	0	0	0
0	0	0	0	0	0	0	0	0	0	0	0	0	0	0	0	0	0	0	0	0	0	0	0	0	0	0	0	0	0	0
0	0	0	0	0	0	0	0	0	0	0	0	0	0	0	0	0	0	0	0	0	0	0	0	0	0	0	0	0	0	0
0	0	0	0	0	0	0	0	0	0	0	0	0	0	0	0	0	0	0	0	0	0	0	0	0	0	0	0	0	0	0
0	0	0	0	0	0	0	0	0	0	0	0	0	0	0	0	0	0	0	0	0	0	0	0	0	0	0	0	0	0	0
0	0	0	0	0	0	0	0	0	0	0	0	0	0	0	0	0	0	0	0	0	0	0	0	0	0	0	0	0	0	0
0	0	0	0	0	0	0	0	0	0	0	0	0	0	0	0	0	0	0	0	0	0	0	0	0	0	0	0	0	0	0
0	0	0	0	0	0	0	0	0	0	0	0	0	0	0	0	0	0	0	0	0	0	0	0	0	0	0	0	0	0	0
0	0	0	0	0	0	0	0	0	0	0	0	0	0	0	0	0	0	0	0	0	0	0	0	0	0	0	0	0	0	0
0	0	0	0	0	0	0	0	0	0	0	0	0	0	0	0	0	0	0	0	0	0	0	0	0	0	0	0	0	0	0
0	0	0	0	0	0	0	0	0	0	0	0	0	0	0	0	0	0	0	0	0	0	0	0	0	0	0	0	0	0	0
0	0	0	0	0	0	0	0	0	0	0	0	0	0	0	0	0	0	0	0	0	0	0	0	0	0	0	0	0	0	0
0	0	0	0	0	0	0	0	0	0	0	0	0	0	0	0	0	0	0	0	0	0	0	0	0	0	0	0	0	0	0
0	0	0	0	0	0	0	0	0	0	0	0	0	0	0	0	0	0	0	0	0	0	0	0	0	0	0	0	0	0	0
0	0	0	0	0	0	0	0	0	0	0	0	0	0	0	0	0	0	0	0	0	0	0	0	0	0	0	0	0	0	0
0	0	0	0	0	0	0	0	0	0	0	0	0	0	0	0	0	0	0	0	0	0	0	0	0	0	0	0	0	0	0
0	0	0	0	0	0	0	0	0	0	0	0	0	0	0	0	0	0	0	0	0	0	0	0	0	0	0	0	0	0	0
0	0	0	0	0	0	0	0	0	0	0	0	0	0	0	0	0	0	0	0	0	0	0	0	0	0	0	0	0	0	0
0	0	0	0	0	0	0	0	0	0	0	0	0	0	0	0	0	0	0	0	0	0	0	0	0	0	0	0	0	0	0
0	0	0	0	0	0	0	0	0	0	0	0	0	0	0	0	0	0	0	0	0	0	0	0	0	0	0	0	0	0	0
0	0	0	0	0	0	0	0	0	0	0	0	0	0	0	0	0	0	0	0	0	0	0	0	0	0	0	0	0	0	0
0	0	0	0	0	0	0	0	0	0	0	0	0	0	0	0	0	0	0	0	0	0	0	0	0	0	0	0	0	0	0
0	0	0	0	0	0	0	0	0	0	0	0	0	0	0	0	0	0	0	0	0	0	0	0	0	0	0	0	0	0	0
0	0	0	0	0	0	0	0	0	0	0	0	0	0	0	0	0	0	0	0	0	0	0	0	0	0	0	0	0	0	0
0	0	0	0	0	0	0	0	0	0	0	0	0	0	0	0	0	0	0	0	0	0	0	0	0	0	0	0	0	0	0
0	0	0	0	0	0	0	0	0	0	0	0	0	0	0	0	0	0	0	0	0	0	0	0	0	0	0	0	0	0	0
0	0	0	0	0	0	0	0	0	0	0	0	0	0	0	0	0	0	0	0	0	0	0	0	0	0	0	0	0	0	0
0	0	0	0	0	0	0	0	0	0	0	0	0	0	0	0	0	0	0	0	0	0	0	0	0	0	0	0	0	0	0
0	0	0	0	0	0	0	0	0	0	0	0	0	0	0	0	0	0	0	0	0	0	0	0	0	0	0	0	0	0	0
0	0	0	0	0	0	0	0	0	0	0	0	0	0	0	0	0	0	0	0	0	0	0	0	0	0	0	0	0	0	0
0	0	0	0	0	0	0	0	0	0	0	0	0	0	0	0	0	0	0	0	0	0	0	0	0	0	0	0	0	0	0
0	0	0	0	0	0	0	0	0	0	0	0	0	0	0	0	0	0	0	0	0	0	0	0	0	0	0	0	0	0	0
0	0	0	0	0	0	0	0	0	0	0	0	0	0	0	0	0	0	0	0	0	0	0	0	0	0	0	0	0	0	0
0	0	0	0	0	0	0	0	0	0	0	0	0	0	0	0	0	0	0	0	0	0	0	0	0	0	0	0	0	0	0
0	0	0	0	0	0	0	0	0	0	0	0	0	0	0	0	0	0	0	0	0	0	0	0	0	0	0	0	0	0	0
0	0	0	0	0	0	0	0	0	0	0	0	0	0	0	0	0	0	0	0	0	0	0	0	0	0	0	0	0	0	0
0	0	0	0	0	0	0	0	0	0	0	0	0	0	0	0	0	0	0	0	0	0	0	0	0	0	0	0	0	0	0
0	0	0	0	0	0	0	0	0	0	0	0	0	0	0	0	0	0	0	0	0	0	0	0	0	0	0	0	0	0	0
0	0	0	0	0	0	0	0	0	0	0	0	0	0	0	0	0	0	0	0	0	0	0	0	0	0	0	0	0	0	0
0	0	0	0	0	0	0	0	0	0	0	0	0	0	0	0	0	0	0	0	0	0	0	0	0	0	0	0	0	0	0
0	0	0	0	0	0	0	0	0	0	0	0	0	0	0	0	0	0	0	0	0	0	0	0	0	0	0	0	0	0	0
0	0	0	0	0	0	0	0	0	0	0	0	0	0	0	0	0	0	0	0	0	0	0	0	0	0	0	0	0	0	0
0	0	0	0	0	0	0	0	0	0	0	0	0	0	0	0	0	0	0	0	0	0	0	0	0	0	0	0	0	0	0
0	0	0	0	0	0	0	0	0	0	0	0	0	0	0	0	0	0	0	0	0	0	0	0	0	0	0	0	0	0	0
0	0	0	0	0	0	0	0	0	0	0	0	0	0	0	0	0	0	0	0	0	0	0	0	0	0	0	0	0	0	0
0	0	0	0	0	0	0	0	0	0	0	0	0	0	0	0	0	0	0	0	0	0	0	0	0	0	0	0	0	0	0
0	0	0	0	0	0	0	0	0	0	0	0	0	0	0	0	0	0	0	0	0	0	0	0	0	0	0	0	0	0	0
0	0	0	0	0	0	0	0	0	0	0	0	0	0	0	0	0	0	0	0	0	0	0	0	0	0	0	0	0	0	0
0	0	0	0	0	0	0	0	0	0	0	0	0	0	0	0	0	0	0	0	0	0	0	0	0	0	0	0	0	0	0
0	0	0	0	0	0	0	0	0	0	0	0	0	0	0	0	0	0	0	0	0	0	0	0	0	0	0	0	0	0	0
0	0	0	0	0	0	0	0	0	0	0	0	0	0	0	0	0	0	0	0	0	0	0	0	0	0	0	0	0	0	0
0	0	0	0	0	0	0	0	0	0	0	0	0	0	0	0	0	0	0	0	0	0	0	0	0	0	0	0	0	0	0
0	0	0	0	0	0	0	0	0	0	0	0	0	0	0	0	0	0	0	0	0	0	0	0	0	0	0	0	0	0	0
0	0	0	0	0	0	0	0	0	0	0	0	0	0	0	0	0	0	0	0	0	0	0	0	0	0	0	0	0	0	0
0	0	0	0	0	0	0	0	0	0	0	0	0	0	0	0	0	0	0	0	0	0	0	0	0	0	0	0	0	0	0
0	0	0	0	0	0	0	0	0	0	0	0	0	0	0	0	0	0	0	0	0	0	0	0	0	0	0	0	0	0	0
0	0	0	0	0	0	0	0	0	0	0	0	0	0	0	0	0	0	0	0	0	0	0	0	0	0	0	0	0	0	0
0	0	0	0	0	0	0	0	0	0	0	0	0	0	0	0	0	0	0	0	0	0	0	0	0	0	0	0	0	0	0
0	0	0	0	0	0	0	0	0	0	0	0	0	0	0	0	0	0	0	0	0	0	0	0	0	0	0	0	0	0	0
0	0	0	0	0	0	0	0	0	0	0	0	0	0	0	0	0	0	0	0	0	0	0	0	0	0	0	0	0	0	0
0	0	0	0	0	0	0	0	0	0	0	0	0	0	0	0	0	0	0	0	0	0	0	0	0	0	0	0	0	0	0
0	0	0	0	0	0	0	0	0	0	0	0	0	0	0	0	0	0	0	0	0	0	0	0	0	0	0	0	0	0	0
0	0	0	0	0	0	0	0	0	0	0	0	0	0	0	0	0	0	0	0	0	0	0	0	0	0	0	0	0	0	0
0	0	0	0	0	0	0	0	0	0	0	0	0	0	0	0	0	0	0	0	0	0	0	0	0	0	0	0	0	0	0
0	0	0	0	0	0	0	0	0	0	0	0	0	0	0	0	0	0	0	0	0	0	0	0	0	0	0	0	0	0	0
0	0	0	0	0	0	0	0	0	0	0	0	0	0	0	0	0	0	0	0	0	0	0	0	0	0	0	0	0	0	0
0	0	0	0	0	0	0	0	0	0	0	0	0	0	0	0	0	0	0	0	0	0	0	0	0	0	0	0	0	0	0
0	0	0	0	0	0	0	0	0	0	0	0	0	0	0	0	0	0	0	0	0	0	0	0	0	0	0	0	0	0	0
0	0	0	0	0	0	0	0	0	0	0	0	0	0	0	0	0	0	0	0	0	0	0	0	0	0	0	0	0	0	0
0	0	0	0	0	0	0	0	0	0	0	0	0	0	0	0	0	0	0	0	0	0	0	0	0	0	0	0	0	0	0
0	0	0	0	0	0	0	0	0	0	0	0	0	0	0	0	0	0	0	0	0	0	0	0	0	0	0	0	0	0	0
0	0	0	0	0	0	0	0	0	0	0	0	0	0	0	0	0	0	0	0	0	0	0	0	0	0	0	0	0	0	0
0	0	0	0	0	0	0	0	0	0	0	0	0	0	0	0	0	0	0	0	0	0	0	0	0	0	0	0	0	0	0
0	0	0	0	0	0	0	0	0	0	0	0	0	0	0	0	0	0	0	0	0	0	0	0	0	0	0	0	0	0	0
0	0	0	0	0	0	0	0	0	0	0	0	0	0	0	0	0	0	0	0	0	0	0	0	0	0	0	0	0	0	0
0	0	0	0	0	0	0	0	0	0	0	0	0	0	0	0	0	0	0	0	0	0	0	0	0	0	0	0	0	0	0
0	0	0	0	0	0	0	0	0	0	0	0	0	0	0	0	0	0	0	0	0	0	0	0	0	0	0	0	0	0	0
0	0	0	0	0	0	0	0	0	0	0	0	0	0	0	0	0	0	0	0	0	0	0	0	0	0	0	0	0	0	0
0	0	0	0	0	0	0	0	0	0	0	0	0	0	0	0	0	0	0	0	0	0	0	0	0	0	0	0	0	0	0
0	0	0	0	0	0	0	0	0	0	0	0	0	0	0	0	0	0	0	0	0	0	0	0	0	0	0	0	0	0	0
0	0	0	0	0	0	0	0	0	0	0	0	0	0	0	0	0	0	0	0	0	0	0	0	0	0	0	0	0	0	0
0	0	0	0	0	0	0	0	0	0	0	0	0	0	0	0	0	0	0	0	0	0	0	0	0	0	0	0	0	0	0
0	0	0	0	0	0	0	0	0	0	0	0	0	0	0	0	0	0	0	0	0	0	0	0	0	0	0	0	0	0	0
0	0	0	0	0	0	0	0	0	0	0	0	0	0	0	0	0	0	0	0	0	0	0	0	0	0	0	0	0	0	0
0	0	0	0	0	0	0	0	0	0	0	0	0	0	0	0	0	0	0	0	0	0	0	0	0	0	0	0	0	0	0
0	0	0	0	0	0	0	0	0	0	0	0	0	0	0	0	0	0	0	0	0	0	0	0	0	0	0	0	0	0	0
0	0	0	0	0	0	0	0	0	0	0	0	0	0	0	0	0	0	0	0	0	0	0	0	0	0	0	0	0	0	0
0	0	0	0	0	0	0	0	0	0	0	0	0	0	0	0	0	0	0	0	0	0	0	0	0	0	0	0	0	0	0
0	0	0	0	0	0	0	0	0	0	0	0	0	0	0	0	0	0	0	0	0	0	0	0	0	0	0	0	0	0	0
0	0	0	0	0	0	0	0	0	0	0	0	0	0	0	0	0	0	0	0	0	0	0	0	0	0	0	0	0	0	0
0	0	0	0	0	0	0	0	0	0	0	0	0	0	0	0	0	0	0	0	0	0	0	0	0	0	0	0	0	0	0
0	0	0	0	0	0	0	0	0	0	0	0	0	0	0	0	0	0	0	0	0	0	0	0	0	0	0	0	0	0	0
0	0	0	0	0	0	0	0	0	0	0	0	0	0	0	0	0	0	0	0	0	0	0	0	0	0	0	0	0	0	0
0	0	0	0	0	0	0	0	0	0	0	0	0	0	0	0	0	0	0	0	0	0	0	0	0	0	0	0	0	0	0
0	0	0	0	0	0	0	0	0	0	0	0	0	0	0	0	0	0	0	0	0	0	0	0	0	0	0	0	0	0	0
0	0	0	0	0	0	0	0	0	0	0	0	0	0	0	0	0	0	0	0	0	0	0	0	0	0	0	0	0	0	0
0	0	0	0	0	0	0	0	0	0	0	0	0	0	0	0	0	0	0	0	0	0	0	0	0	0	0	0	0	0	0
0	0	0	0	0	0	0	0	0	0	0	0	0	0	0	0	0	0	0	0	0	0	0	0	0	0	0	0	0	0	0
0	0	0	0	0	0	0	0	0	0	0	0	0	0	0	0	0	0	0	0	0	0	0	0	0	0	0	0	0	0	0
0	0	0	0	0	0	0	0	0	0	0	0	0	0	0	0	0	0	0	0	0	0	0	0	0	0	0	0	0	0	0
0	0	0	0	0	0	0	0	0	0	0	0	0	0	0	0	0	0	0	0	0	0	0	0	0	0	0	0	0	0	0
0	0	0	0	0	0	0	0	0	0	0	0	0	0	0	0	0	0	0	0	0	0	0	0	0	0	0	0	0	0	0
0	0	0	0	0	0	0	0	0	0	0	0	0	0	0	0	0	0	0	0	0	0	0	0	0	0	0	0	0	0	0
0	0	0	0	0	0	0	0	0	0	0	0	0	0	0	0	0	0	0	0	0	0	0	0	0	0	0	0	0	0	0
0	0	0	0	0	0	0	0	0	0	0	0	0	0	0	0	0	0	0	0	0	0	0	0	0	0	0	0	0	0	0
0	0	0	0	0	0	0	0	0	0	0	0	0	0	0	0	0	0	0	0	0	0	0	0	0	0	0	0	0	0	0
0	0	0	0	0	0	0	0	0	0	0	0	0	0	0	0	0	0	0	0	0	0	0	0	0	0	0	0	0	0	0
0	0	0	0	0	0	0	0	0	0	0	0	0	0	0	0	0	0	0	0	0	0	0	0	0	0	0	0	0	0	0
0	0	0	0	0	0	0	0	0	0	0	0	0	0	0	0	0	0	0	0	0	0	0	0	0	0	0	0	0	0	0
0	0	0	0	0	0	0	0	0	0	0	0	0	0	0	0	0	0	0	0	0	0	0	0	0	0	0	0	0	0	0
0	0	0	0	0	0	0	0	0	0	0	0	0	0	0	0	0	0	0	0	0	0	0	0	0	0	0	0	0	0	0
0	0	0	0	0	0	0	0	0	0	0	0	0	0	0	0	0	0	0	0	0	0	0	0	0	0	0	0	0	0	0
0	0	0	0	0	0	0	0	0	0	0	0	0	0	0	0	0	0	0	0	0	0	0	0	0	0	0	0	0	0	0
0	0	0	0	0	0	0	0	0	0	0	0	0	0	0	0	0	0	0	0	0	0	0	0	0	0	0	0	0	0	0
0	0	0	0	0	0	0	0	0	0	0	0	0	0	0	0	0	0	0	0	0	0	0	0	0	0	0	0	0	0	0
0	0	0	0	0	0	0	0	0	0	0	0	0	0	0	0	0	0	0	0	0	0	0	0	0	0	0	0	0	0	0
0	0	0	0	0	0	0	0	0	0	0	0	0	0	0	0	0	0	0	0	0	0	0	0	0	0	0	0	0	0	0
0	0	0	0	0	0	0	0	0	0	0	0	0	0	0	0	0	0	0	0	0	0	0	0	0	0	0	0	0	0	0
0	0	0	0	0	0	0	0	0	0	0	0	0	0	0	0	0	0	0	0	0	0	0	0	0	0	0	0	0	0	0
0	0	0	0	0	0	0	0	0	0	0	0	0	0	0	0	0	0	0	0	0	0	0	0	0	0	0	0	0	0	0
0	0	0	0	0	0	0	0	0	0	0	0	0	0	0	0	0	0	0	0	0	0	0	0	0	0	0	0	0	0	0
0	0	0	0	0	0	0	0	0	0	0	0	0	0	0	0	0	0	0	0	0	0	0	0	0	0	0	0	0	0	0
0	0	0	0	0	0	0	0	0	0	0	0	0	0	0	0	0	0	0	0	0	0	0	0	0	0	0	0	0	0	0
0	0	0	0	0	0	0	0	0	0	0	0	0	0	0	0	0	0	0	0	0	0	0	0	0	0	0	0	0	0	0
0	0	0	0	0	0	0	0	0	0	0	0	0	0	0	0	0	0	0	0	0	0	0	0	0	0	0	0	0	0	0
0	0	0	0	0	0	0	0	0	0	0	0	0	0	0	0	0	0	0	0	0	0	0	0	0	0	0	0	0	0	0
0	0	0	0	0	0	0	0	0	0	0	0	0	0	0	0	0	0	0	0	0	0	0	0	0	0	0	0	0	0	0
0	0	0	0	0	0	0	0	0	0	0	0	0	0	0	0	0	0	0	0	0	0	0	0	0	0	0	0	0	0	0
0	0	0	0	0	0	0	0	0	0	0	0	0	0	0	0	0	0	0	0	0	0	0	0	0	0	0	0	0	0	0
0	0	0	0	0	0	0	0	0	0	0	0	0	0	0	0	0	0	0	0	0	0	0	0	0	0	0	0	0	0	0
0	0	0	0	0	0	0	0	0	0	0	0	0	0	0	0	0	0	0	0	0	0	0	0	0	0	0	0	0	0	0
0	0	0	0	0	0	0	0	0	0	0	0	0	0	0	0	0	0	0	0	0	0	0	0	0	0	0	0	0	0	0
0	0	0	0	0	0	0	0	0	0	0	0	0	0	0	0	0	0	0	0	0	0	0	0	0	0	0	0	0	0	0
0	0	0	0	0	0	0	0	0	0	0	0	0	0	0	0	0	0	0	0	0	0	0	0	0	0	0	0	0	0	0
0	0	0	0	0	0	0	0	0	0	0	0	0	0	0	0	0	0	0	0	0	0	0	0	0	0	0	0	0	0	0
0	0	0	0	0	0	0	0	0	0	0	0	0	0	0	0	0	0	0	0	0	0	0	0	0	0	0	0	0	0	0
0	0	0	0	0	0	0	0	0	0	0	0	0	0	0	0	0	0	0	0	0	0	0	0	0	0	0	0	0	0	0
0	0	0	0	0	0	0	0	0	0	0	0	0	0	0	0	0	0	0	0	0	0	0	0	0	0	0	0	0	0	0
0	0	0	0	0	0	0	0	0	0	0	0	0	0	0	0	0	0	0	0	0	0	0	0	0	0	0	0	0	0	0
0	0	0	0	0	0	0	0	0	0	0	0	0	0	0	0	0	0	0	0	0	0	0	0	0	0	0	0	0	0	0
0	0	0	0	0	0	0	0	0	0	0	0	0	0	0	0	0	0	0	0	0	0	0	0	0	0	0	0	0	0	0
0	0	0	0	0	0	0	0	0	0	0	0	0	0	0	0	0	0	0	0	0	0	0	0	0	0	0	0	0	0	0
0	0	0	0	0	0	0	0	0	0	0	0	0	0	0	0	0	0	0	0	0	0	0	0	0	0	0	0	0	0	0
0	0	0	0	0	0	0	0	0	0	0	0	0	0	0	0	0	0	0	0	0	0	0	0	0	0	0	0	0	0	0
0	0	0	0	0	0	0	0	0	0	0	0	0	0	0	0	0	0	0	0	0	0	0	0	0	0	0	0	0	0	0
0	0	0	0	0	0	0	0	0	0	0	0	0	0	0	0	0	0	0	0	0	0	0	0	0	0	0	0	0	0	0
0	0	0	0	0	0	0	0	0	0	0	0	0	0	0	0	0	0	0	0	0	0	0	0	0	0	0	0	0	0	0
0	0	0	0	0	0	0	0	0	0	0	0	0	0	0	0	0	0	0	0	0	0	0	0	0	0	0	0	0	0	0
0	0	0	0	0	0	0	0	0	0	0	0	0	0	0	0	0	0	0	0	0	0	0	0	0	0	0	0	0	0	0
0	0	0	0	0	0	0	0	0	0	0	0	0	0	0	0	0	0	0	0	0	0	0	0	0	0	0	0	0	0	0
0	0	0	0	0	0	0	0	0	0	0	0	0	0	0	0	0	0	0	0	0	0	0	0	0	0	0	0	0	0	0
0	0	0	0	0	0	0	0	0	0	0	0	0	0	0	0	0	0	0	0	0	0	0	0	0	0	0	0	0	0	0
0	0	0	0	0	0	0	0	0	0	0	0	0	0	0	0	0	0	0	0	0	0	0	0	0	0	0	0	0	0	0
0	0	0	0	0	0	0	0	0	0	0	0	0	0	0	0	0	0	0	0	0	0	0	0	0	0	0	0	0	0	0
0	0	0	0	0	0	0	0	0	0	0	0	0	0	0	0	0	0	0	0	0	0	0	0	0	0	0	0	0	0	0
0	0	0	0	0	0	0	0	0	0	0	0	0	0	0	0	0	0	0	0	0	0	0	0	0	0	0	0	0	0	0
0	0	0	0	0	0	0	0	0	0	0	0	0	0	0	0	0	0	0	0	0	0	0	0	0	0	0	0	0	0	0
0	0	0	0	0	0	0	0	0	0	0	0	0	0	0	0	0	0	0	0	0	0	0	0	0	0	0	0	0	0	0
0	0	0	0	0	0	0	0	0	0	0	0	0	0	0	0	0	0	0	0	0	0	0	0	0	0	0	0	0	0	0
0	0	0	0	0	0	0	0	0	0	0	0	0	0	0	0	0	0	0	0	0	0	0	0	0	0	0	0	0	0	0
0	0	0	0	0	0	0	0	0	0	0	0	0	0	0	0	0	0	0	0	0	0	0	0	0	0	0	0	0	0	0
0	0	0	0	0	0	0	0	0	0	0	0	0	0	0	0	0	0	0	0	0	0	0	0	0	0	0	0	0	0	0
0	0	0	0	0	0	0	0	0	0	0	0	0	0	0	0	0	0	0	0	0	0	0	0	0	0	0	0	0	0	0
0	0	0	0	0	0	0	0	0	0	0	0	0	0	0	0	0	0	0	0	0	0	0	0	0	0	0	0	0	0	0
0	0	0	0	0	0	0	0	0	0	0	0	0	0	0	0	0	0	0	0	0	0	0	0	0	0	0	0	0	0	0
0	0	0	0	0	0	0	0	0	0	0	0	0	0	0	0	0	0	0	0	0	0	0	0	0	0	0	0	0	0	0
0	0	0	0	0	0	0	0	0	0	0	0	0	0	0	0	0	0	0	0	0	0	0	0	0	0	0	0	0	0	0
0	0	0	0	0	0	0	0	0	0	0	0	0	0	0	0	0	0	0	0	0	0	0	0	0	0	0	0	0	0	0
0	0	0	0	0	0	0	0	0	0	0	0	0	0	0	0	0	0	0	0	0	0	0	0	0	0	0	0	0	0	0
0	0	0	0	0	0	0	0	0	0	0	0	0	0	0	0	0	0	0	0	0	0	0	0	0	0	0	0	0	0	0
0	0	0	0	0	0	0	0	0	0	0	0	0	0	0	0	0	0	0	0	0	0	0	0	0	0	0	0	0	0	0
0	0	0	0	0	0	0	0	0	0	0	0	0	0	0	0	0	0	0	0	0	0	0	0	0	0	0	0	0	0	0
0	0	0	0	0	0	0	0	0	0	0	0	0	0	0	0	0	0	0	0	0	0	0	0	0	0	0	0	0	0	0
0	0	0	0	0	0	0	0	0	0	0	0	0	0	0	0	0	0	0	0	0	0	0	0	0	0	0	0	0	0	0
0	0	0	0	0	0	0	0	0	0	0	0	0	0	0	0	0	0	0	0	0	0	0	0	0	0	0	0	0	0	0
0	0	0	0	0	0	0	0	0	0	0	0	0	0	0	0	0	0	0	0	0	0	0	0	0	0	0	0	0	0	0
0	0	0	0	0	0	0	0	0	0	0	0	0	0	0	0	0	0	0	0	0	0	0	0	0	0	0	0	0	0	0
0	0	0	0	0	0	0	0	0	0	0	0	0	0	0	0	0	0	0	0	0	0	0	0	0	0	0	0	0	0	0
0	0	0	0	0	0	0	0	0	0	0	0	0	0	0	0	0	0	0	0	0	0	0	0	0	0	0	0	0	0	0
0	0	0	0	0	0	0	0	0	0	0	0	0	0	0	0	0	0	0	0	0	0	0	0	0	0	0	0	0	0	0
0	0	0	0	0	0	0	0	0	0	0	0	0	0	0	0	0	0	0	0	0	0	0	0	0	0	0	0	0	0	0
0	0	0	0	0	0	0	0	0	0	0	0	0	0	0	0	0	0	0	0	0	0	0	0	0	0	0	0	0	0	0
0	0	0	0	0	0	0	0	0	0	0	0	0	0	0	0	0	0	0	0	0	0	0	0	0	0	0	0	0	0	0
0	0	0	0	0	0	0	0	0	0	0	0	0	0	0	0	0	0	0	0	0	0	0	0	0	0	0	0	0	0	0
0	0	0	0	0	0	0	0	0	0	0	0	0	0	0	0	0	0	0	0	0	0	0	0	0	0	0	0	0	0	0
0	0	0	0	0	0	0	0	0	0	0	0	0	0	0	0	0	0	0	0	0	0	0	0	0	0	0	0	0	0	0
0	0	0	0	0	0	0	0	0	0	0	0	0	0	0	0	0	0	0	0	0	0	0	0	0	0	0	0	0	0	0
0	0	0	0	0	0	0	0	0	0	0	0	0	0	0	0	0	0	0	0	0	0	0	0	0	0	0	0	0	0	0
0	0	0	0	0	0	0	0	0	0	0	0	0	0	0	0	0	0	0	0	0	0	0	0	0	0	0	0	0	0	0
0	0	0	0	0	0	0	0	0	0	0	0	0	0	0	0	0	0	0	0	0	0	0	0	0	0	0	0	0	0	0
0	0	0	0	0	0	0	0	0	0	0	0	0	0	0	0	0	0	0	0	0	0	0	0	0	0	0	0	0	0	0
0	0	0	0	0	0	0	0	0	0	0	0	0	0	0	0	0	0	0	0	0	0	0	0	0	0	0	0	0	0	0
0	0	0	0	0	0	0	0	0	0	0	0	0	0	0	0	0	0	0	0	0	0	0	0	0	0	0	0	0	0	0
0	0	0	0	0	0	0	0	0	0	0	0	0	0	0	0	0	0	0	0	0	0	0	0	0	0	0	0	0	0	0
0	0	0	0	0	0	0	0	0	0	0	0	0	0	0	0	0	0	0	0	0	0	0	0	0	0	0	0	0	0	0
0	0	0	0	0	0	0	0	0	0	0	0	0	0	0	0	0	0	0	0	0	0	0	0	0	0	0	0	0	0	0
0	0	0	0	0	0	0	0	0	0	0	0	0	0	0	0	0	0	0	0	0	0	0	0	0	0	0	0	0	0	0
0	0	0	0	0	0	0	0	0	0	0	0	0	0	0	0	0	0	0	0	0	0	0	0	0	0	0	0	0	0	0
0	0	0	0	0	0	0	0	0	0	0	0	0	0	0	0	0	0	0	0	0	0	0	0	0	0	0	0	0	0	0
0	0	0	0	0	0	0	0	0	0	0	0	0	0	0	0	0	0	0	0	0	0	0	0	0	0	0	0	0	0	0
0	0	0	0	0	0	0	0	0	0	0	0	0	0	0	0	0	0	0	0	0	0	0	0	0	0	0	0	0	0	0
0	0	0	0	0	0	0	0	0	0	0	0	0	0	0	0	0	0	0	0	0	0	0	0	0	0	0	0	0	0	0
0	0	0	0	0	0	0	0	0	0	0	0	0	0	0	0	0	0	0	0	0	0	0	0	0	0	0	0	0	0	0
[truncated: 1,000 more rows]
