# Supplementary material for: A modified shuffled frog leaping algorithm with inertia weight
Source: Sci Rep. 2024 Feb 20;14:4146. doi: 10.1038/s41598-024-51306-1 (PMC11224354; doi:10.1038/s41598-024-51306-1)
Supplement: Supplementary file 1 — Supplementary Information. [file 41598_2024_51306_MOESM1_ESM.zip › data/F2/MSFLA_L_7.xls]

## Sheet: Sheet1
0.218168	0.117658	-0.0806836	0.0608185	-0.0301484	0.307276	0.501442	-0.244143	0.148426	0.685867	0.0787392	-0.222312	0.129024	0.141288	-0.243688	-0.104921	0.111457	-0.0162212	0.196386	0.0639923	-0.0212206	0.0841451	-0.323972	0.115007	0.103102	0.0695614	-0.0464148	-1.04016	0.509231	-0.451051	6.46652
0.0366063	-0.00145783	0.001377	-0.0390615	-0.0156648	-7.90137e-05	-0.0252134	0.0232661	0.0280295	0.00631005	-0.0576333	0.00132295	-0.00274929	-0.0118117	0.0142695	-0.0379982	-0.0203721	-0.0310882	-0.000272295	0.0217312	-0.00947968	0.00299375	0.00864586	0.0185411	-0.000216128	-0.0683552	0.0119744	0.0175795	-0.0057895	0.0051622	0.525052
-2.03529e-05	0.000217754	0.000249844	-0.00232524	-0.000525131	0.000460218	0.000421837	-0.00169506	0.000586828	-0.000965739	-0.00168065	-0.00933923	0.000402049	-0.00161017	0.000436318	-0.00364173	-0.00307357	-0.00265908	-0.00411814	0.00240939	-0.00558129	-0.000543386	0.000219081	0.00255856	-0.000440451	0.000100342	-0.0026764	0.000600405	6.49259e-05	3.70124e-05	0.0496602
0.000262307	0.000170541	-0.000173009	8.73284e-05	0.000419494	-5.43534e-05	0.000124349	5.35468e-05	-8.39977e-05	-3.28892e-05	-3.92891e-06	2.26016e-05	1.70892e-06	-2.03959e-05	-0.000152222	9.77394e-06	0.000171028	-3.67123e-05	3.33281e-05	0.000789095	-0.000271132	0.000265543	4.1852e-05	4.06419e-06	0.000378931	6.07868e-05	-5.21366e-05	-9.18391e-05	0.000143733	0.000576852	0.00458948
1.95053e-05	-1.73513e-05	-4.01406e-05	-2.81196e-06	-1.4038e-05	5.02012e-06	1.86936e-05	-1.4578e-06	-2.61492e-06	-2.54427e-05	2.26018e-06	3.39724e-05	1.91175e-05	-1.60149e-07	5.63284e-05	1.06052e-05	1.93908e-05	-2.40082e-05	-2.07396e-05	-2.08603e-05	-8.8245e-06	4.1247e-06	5.89879e-06	2.01992e-05	8.94038e-07	9.46155e-06	-1.53608e-05	3.0679e-06	9.96238e-06	1.30977e-05	0.000445411
-3.28401e-06	9.62182e-07	-3.50393e-06	-1.04307e-06	-9.84311e-07	2.39155e-06	-7.64423e-07	8.65821e-08	1.30755e-06	3.44567e-07	2.39705e-06	-2.38434e-07	9.96224e-07	-1.58876e-07	-4.49165e-07	-3.73507e-07	-1.91921e-07	-2.07506e-06	1.8702e-08	-3.38187e-06	-9.62626e-07	-6.08951e-07	1.08933e-06	-2.15211e-06	1.34516e-07	1.15817e-07	-2.09753e-07	6.22937e-07	2.98863e-06	-4.29657e-06	3.81342e-05
3.21198e-08	5.05129e-09	1.70497e-07	1.62238e-09	-4.18181e-08	-1.42398e-09	2.91413e-08	-9.76762e-09	4.04942e-09	5.96013e-08	9.56915e-08	3.59117e-07	5.3909e-08	2.41151e-07	-3.55866e-07	-3.38538e-08	-1.16525e-07	2.42032e-07	-6.56785e-08	-1.02491e-07	-3.37244e-08	-2.81613e-07	-1.20965e-08	-1.00893e-08	-8.41972e-08	4.53569e-07	-1.01847e-07	-4.72668e-08	5.88619e-08	-2.7638e-08	3.13231e-06
-2.22762e-08	-7.13028e-10	-4.56665e-09	1.19425e-08	2.31082e-09	-7.20305e-10	2.46218e-09	7.95208e-09	1.17913e-09	1.25363e-08	-1.35634e-09	-3.72555e-09	-5.20681e-09	7.41024e-09	2.49166e-08	5.61318e-09	-2.69732e-09	1.91023e-09	-6.15211e-09	9.40652e-08	-7.84697e-10	3.757e-09	2.40994e-09	-8.0913e-11	2.18758e-08	8.04647e-09	8.37682e-09	5.46657e-09	2.25353e-08	-3.90257e-09	2.96949e-07
1.45838e-12	9.08666e-10	1.05504e-09	3.76786e-10	-2.94308e-10	-5.52328e-09	-3.61972e-10	-1.10638e-09	4.68802e-09	2.42116e-09	-8.99349e-10	3.06043e-10	-6.65053e-10	-2.36541e-10	1.25422e-10	-3.3033e-10	-5.57921e-11	-4.23741e-10	1.90431e-10	-2.21366e-10	-7.99327e-10	-3.59943e-10	-3.73802e-10	1.30782e-09	-4.9707e-10	5.77272e-11	1.68331e-09	-2.65565e-10	-1.6456e-09	-8.71739e-10	2.8053e-08
7.54669e-11	1.90368e-10	-7.39393e-12	-4.7438e-12	1.36961e-11	-1.35117e-10	-9.67472e-11	4.02092e-10	-7.83316e-12	3.00105e-11	-7.1509e-12	-3.40299e-11	-2.84788e-11	2.41724e-11	7.01515e-11	1.79695e-11	1.12442e-10	-3.59842e-11	1.84139e-10	1.2708e-11	1.40903e-10	-3.08466e-13	9.15162e-13	-6.46506e-12	-1.49186e-11	1.14788e-10	-1.29478e-10	1.51904e-10	-5.90754e-12	2.27249e-11	2.07901e-09
-7.48231e-12	3.0819e-12	-1.42098e-11	4.15716e-12	1.83607e-12	-2.36752e-12	3.85262e-12	2.13428e-12	6.13953e-13	2.0526e-12	-3.10327e-12	-4.66228e-12	-3.87334e-12	-5.28383e-13	3.10831e-12	3.86866e-12	-3.08778e-12	1.64392e-12	-6.21058e-13	-1.22898e-11	1.02051e-12	1.11011e-11	-3.70021e-11	-2.33883e-12	1.81081e-12	1.10628e-14	5.27773e-11	-4.39215e-12	2.97564e-12	-3.28226e-13	1.92333e-10
-2.55047e-12	4.99316e-13	-9.94625e-13	-8.83129e-14	-1.76901e-12	-5.95249e-13	4.0666e-14	3.02068e-13	8.72781e-13	-8.92619e-15	-6.48183e-13	2.94418e-13	1.21651e-13	2.58895e-13	-8.42805e-14	2.6955e-13	2.81092e-13	7.5649e-13	3.71526e-13	7.16858e-13	3.84904e-12	3.06555e-13	-1.43386e-12	-3.97022e-13	6.2172e-13	-9.82422e-13	-1.99365e-13	-1.96562e-13	-6.74651e-13	-3.51452e-12	2.37001e-11
2.56301e-14	8.72605e-14	-2.6196e-14	-6.70235e-15	1.23469e-14	2.1533e-14	8.68931e-15	1.1414e-13	7.36417e-14	-6.82112e-14	1.23916e-15	5.53348e-14	1.00552e-13	3.6711e-14	-1.81261e-14	8.00535e-15	-1.00145e-14	4.97843e-14	-1.05104e-13	-2.72216e-14	1.03924e-14	-1.16271e-14	1.63301e-14	-1.84226e-16	-7.90787e-14	1.81758e-15	8.73844e-14	2.06019e-13	-9.28535e-14	-2.1573e-14	1.3837e-12
-8.70804e-18	1.7909e-15	-7.54e-15	8.93528e-15	8.33216e-15	-1.16792e-16	-6.31116e-15	-1.56437e-16	2.26159e-17	4.92889e-15	-3.20184e-15	-1.94888e-15	6.14921e-16	-3.62636e-15	1.98298e-15	4.48434e-15	-8.12786e-15	-1.36525e-14	6.72843e-15	-1.55127e-15	-3.70845e-15	-6.68248e-15	4.0085e-15	-5.4327e-15	3.01525e-15	1.63774e-15	-2.96317e-15	8.61773e-15	1.71329e-15	5.49142e-15	1.27333e-13
5.30455e-16	-2.34887e-16	5.5119e-16	2.79089e-16	-1.75957e-16	-1.08677e-16	-7.56596e-17	-3.39663e-16	-4.30179e-16	-3.07715e-16	-1.71917e-16	1.97707e-16	-2.6945e-15	-2.73986e-16	7.25168e-16	-8.94271e-18	2.16029e-16	7.49981e-16	3.06994e-16	1.33369e-16	2.1073e-15	4.13895e-16	7.07582e-17	1.41044e-16	-2.83865e-16	2.93296e-16	4.52389e-16	1.83184e-16	-5.63948e-16	-5.67321e-16	1.35891e-14
1.02344e-16	-1.33254e-17	2.62663e-17	1.35105e-18	2.93647e-17	-4.00633e-17	1.30446e-17	-1.61976e-16	4.49612e-18	-3.80452e-18	2.73055e-17	3.65525e-17	1.9027e-17	-5.63216e-18	-2.2684e-17	-1.81693e-17	6.25691e-17	-2.58376e-17	5.80485e-17	1.34663e-17	-1.98424e-17	-2.06194e-17	7.04169e-18	6.10413e-17	-2.86776e-17	8.59173e-18	-6.88334e-17	3.79015e-17	-7.48953e-17	3.28803e-17	1.04565e-15
2.57221e-18	4.61714e-19	1.15839e-18	1.10679e-18	4.2508e-18	8.9282e-18	-5.06617e-19	-8.60841e-18	4.43977e-19	3.38361e-18	3.60644e-18	-3.66783e-18	-3.30974e-19	-1.05757e-17	-9.08207e-19	-6.07338e-18	6.01915e-18	-1.00229e-17	-2.08858e-18	2.11639e-18	3.57434e-18	-1.37306e-18	-1.86304e-18	-3.71336e-18	2.18957e-18	-7.64305e-18	-2.74927e-18	3.55418e-18	6.99969e-18	-3.6843e-19	1.10858e-16
7.08049e-19	1.25172e-20	-2.81833e-19	3.16665e-20	4.0878e-20	2.86943e-19	4.5271e-21	-4.73557e-19	-1.18618e-19	8.8566e-20	2.17021e-19	6.0057e-20	4.98365e-20	-1.61922e-19	1.83407e-19	8.85484e-20	7.40831e-19	9.08415e-20	-1.00239e-19	-4.80272e-19	-2.72496e-19	1.2796e-19	-3.0539e-19	-3.06158e-20	-2.99462e-20	-5.8899e-20	-1.18986e-19	-2.06193e-18	-1.19216e-20	2.81226e-19	7.5195e-18
1.54906e-20	4.482e-20	-2.91522e-20	2.22023e-20	3.73844e-20	2.69941e-20	-4.20039e-21	-2.72133e-21	2.85659e-21	-3.33421e-21	2.11343e-21	5.41849e-21	1.3691e-21	-5.94944e-21	2.39177e-21	1.48813e-20	-2.09955e-19	1.12489e-20	2.09418e-21	1.61043e-20	-1.21074e-20	-8.91209e-21	1.76044e-19	1.09423e-21	8.07254e-21	-9.79248e-20	-5.07747e-21	-1.01987e-20	-3.01312e-20	2.45107e-21	8.12695e-19
-3.50462e-21	-4.04402e-21	-9.01618e-21	1.08678e-21	-8.03517e-22	-8.45165e-22	-4.06337e-21	-4.30914e-22	1.13365e-21	-1.51944e-21	-8.19841e-21	-6.19784e-22	5.6961e-22	6.16339e-22	1.44631e-21	2.32168e-21	-1.14145e-21	6.94904e-22	1.16506e-22	-1.8458e-22	1.29503e-21	1.05117e-21	6.57071e-21	6.73211e-22	-4.44153e-21	5.08297e-21	2.96186e-21	-6.94126e-22	-4.25772e-21	6.12595e-21	7.55115e-20
5.24171e-23	1.03673e-22	8.54804e-22	1.35913e-21	-5.34849e-23	-1.43884e-22	1.37513e-22	1.45025e-22	2.67679e-23	4.27125e-23	9.43814e-23	-3.36313e-22	1.36392e-22	1.39265e-22	4.09604e-23	-8.89823e-23	2.86727e-22	-6.26134e-22	1.22875e-22	-9.29805e-22	5.81427e-22	-1.90151e-22	4.21553e-24	-1.24406e-21	-9.37298e-23	-1.19324e-22	2.65146e-22	1.56163e-22	-4.52972e-23	-6.073e-23	8.48149e-21
1.18095e-24	1.41558e-22	5.39626e-23	3.62069e-23	2.57662e-24	-3.15029e-23	-1.85328e-23	-2.62152e-24	-2.1048e-24	5.56817e-24	-4.69574e-23	6.68844e-24	-3.63847e-23	-2.41792e-23	-2.60107e-23	-5.81395e-24	4.17338e-24	6.55331e-24	3.66627e-24	-3.38814e-23	-1.59491e-23	-9.21349e-24	4.72919e-23	3.6931e-23	3.64102e-23	1.22345e-23	1.621e-24	-3.26193e-24	5.41505e-24	1.10438e-24	6.59556e-22
-2.94839e-24	1.025e-24	4.1598e-24	-1.22093e-24	-1.44836e-24	3.0537e-26	2.33514e-24	-4.06766e-24	2.36103e-25	-1.81236e-25	4.36472e-25	-1.33511e-25	-2.5575e-24	-2.50706e-25	1.50535e-24	4.03253e-25	2.81401e-24	-1.0122e-24	1.63428e-24	1.11921e-24	2.12585e-24	1.87531e-26	8.27963e-24	3.27742e-24	8.75191e-25	-7.46599e-24	9.69238e-24	-4.74254e-24	-6.38554e-24	-9.32618e-24	8.17091e-23
-9.49852e-26	2.12849e-25	1.6148e-25	-5.45933e-26	9.61102e-26	3.28357e-26	5.59709e-27	2.07735e-25	-3.0314e-25	2.67249e-25	1.35493e-25	-2.07192e-25	-2.9905e-25	-1.02464e-25	6.60724e-25	1.44457e-25	5.60255e-26	-1.97319e-25	-1.25317e-25	1.33797e-25	-3.67706e-25	-6.74607e-26	-6.66675e-25	-1.52914e-25	-1.04518e-25	-2.86144e-25	-2.35232e-26	-7.08965e-27	3.03114e-25	6.75409e-26	5.5451e-24
1.0573e-26	5.58187e-27	-3.20213e-27	-1.47761e-27	-3.96167e-29	-3.24468e-26	-1.23799e-25	-1.22667e-26	3.10697e-28	2.03285e-26	-5.29408e-27	-1.3253e-27	-1.43418e-27	-4.17671e-27	-8.50761e-27	6.5295e-26	1.65464e-26	-2.18888e-27	1.44085e-26	-9.1324e-26	-6.27727e-27	3.39165e-26	1.57521e-26	1.59079e-27	3.90662e-27	7.58857e-27	7.29767e-27	-6.91408e-27	3.0392e-28	-5.83777e-27	5.09912e-25
-1.61281e-27	1.80451e-28	-2.77801e-27	-3.94041e-27	1.76333e-27	4.93882e-27	6.04945e-28	-9.05517e-28	3.27203e-27	-1.7599e-28	5.81461e-27	-5.78962e-28	9.82245e-27	-8.20461e-28	-1.36663e-27	-3.49794e-28	-2.06468e-28	-2.06849e-27	8.55929e-29	6.72248e-29	1.69443e-27	5.75134e-28	1.10321e-28	5.35814e-28	-1.20511e-27	-8.26896e-28	5.43e-28	1.21685e-27	-3.50805e-28	-3.70664e-27	5.2118e-26
-1.4156e-29	-5.70243e-29	-2.64365e-29	-3.82139e-31	-9.77884e-29	-9.75901e-29	1.1185e-29	3.37919e-28	-3.36146e-28	1.86588e-28	4.43216e-29	2.27487e-28	-1.95613e-29	1.05224e-29	4.77701e-30	-9.52802e-29	3.49766e-28	4.78441e-28	2.08216e-28	-1.48607e-29	7.77368e-30	-6.25005e-29	-1.49083e-29	-1.16122e-28	-6.77603e-29	-3.22525e-29	3.2177e-29	5.4389e-29	5.27223e-29	1.50249e-29	3.07408e-27
-9.83146e-30	-4.84323e-30	6.63807e-30	-1.80386e-30	-2.553e-29	-2.21278e-29	3.60337e-30	-1.83157e-29	-4.10618e-30	-2.6471e-30	1.0453e-29	3.10471e-30	-1.96991e-30	-1.83561e-29	-4.87493e-31	-9.24983e-30	-4.16509e-29	2.03827e-30	9.55046e-30	-7.61994e-31	5.50874e-30	-2.65542e-29	-4.66452e-30	6.29179e-30	-4.71176e-30	-7.93769e-30	1.1084e-29	-1.08403e-30	-1.8768e-31	5.50149e-30	2.70595e-28
3.68809e-31	1.17659e-30	3.61038e-31	1.82851e-30	1.09906e-30	-4.85984e-30	-2.96615e-31	2.9281e-31	-4.65986e-31	-1.29078e-30	1.64304e-31	-9.79985e-31	5.6264e-31	1.20463e-30	2.0667e-31	1.97365e-30	-8.21403e-30	-2.45151e-30	-2.78511e-30	1.66667e-30	6.31057e-31	1.89508e-30	-2.11845e-30	2.29112e-32	-2.99898e-30	-3.67696e-30	6.21472e-32	-7.90266e-31	-1.12384e-30	3.18222e-31	4.58872e-29
4.49445e-32	-1.18675e-31	3.70685e-32	-1.59046e-32	1.91745e-33	1.15034e-32	-1.0232e-31	1.89694e-31	4.49679e-32	-5.04708e-32	4.54998e-33	-4.97954e-32	1.0398e-32	-6.42434e-32	3.91883e-32	1.63473e-32	1.70119e-32	1.82564e-31	2.46262e-32	-4.38906e-32	4.06984e-32	5.41779e-32	-6.5622e-32	-3.76647e-31	-3.51229e-32	1.78498e-32	1.07584e-31	4.52608e-32	-3.22017e-32	1.00805e-31	1.94605e-30
-1.57253e-33	-3.54872e-33	3.05871e-33	3.41663e-34	2.64676e-33	-3.00846e-32	-3.67941e-33	-2.0521e-33	4.24836e-33	5.51293e-33	1.37551e-33	2.85072e-34	8.54613e-34	8.95637e-33	-5.95019e-33	2.82107e-33	4.06673e-33	-1.57078e-32	3.64075e-32	9.96425e-33	-1.27351e-33	-1.82573e-32	9.8446e-33	9.15832e-33	-2.40346e-33	3.82864e-32	-2.222e-33	-8.7262e-33	-2.57953e-33	7.89788e-34	2.36676e-31
2.777e-33	2.01204e-33	-3.13965e-35	2.79122e-34	4.56478e-35	-8.0333e-34	5.26255e-34	-2.08154e-34	-7.53034e-34	4.55559e-34	-5.67799e-34	-5.3569e-33	-8.9634e-34	-7.78479e-34	1.04869e-33	-1.60652e-34	-8.96117e-35	3.95132e-34	1.27731e-34	-2.33499e-34	-7.22663e-34	-4.81479e-34	-2.5808e-34	8.65512e-34	-5.12053e-34	-1.12251e-33	1.67463e-35	-3.83277e-35	-2.02171e-35	-3.22105e-34	2.19061e-32
3.41404e-36	-7.58666e-35	1.58372e-34	-9.99581e-35	3.0399e-35	-3.9729e-35	-1.99675e-35	-9.26247e-35	-1.93047e-35	8.77961e-36	1.24548e-34	-1.58276e-35	-1.87012e-35	-1.68085e-35	-2.94084e-35	-4.66287e-35	3.05576e-35	-5.80757e-35	-1.57484e-35	1.34698e-34	-2.14127e-34	1.27631e-34	8.75248e-35	4.94263e-35	3.89225e-36	-7.72241e-36	4.02067e-35	5.06929e-35	-8.88607e-35	-7.19606e-35	1.78146e-33
-3.06058e-36	-1.02448e-35	-2.27543e-35	7.13363e-36	-3.78394e-36	4.69581e-37	3.76855e-35	-7.28758e-36	1.03702e-36	-6.95024e-36	6.52692e-37	-1.05559e-36	1.71361e-35	7.33575e-36	-7.58298e-36	9.85369e-36	-1.26641e-36	-1.16582e-35	-1.02853e-35	2.94983e-36	2.29123e-35	2.79789e-36	1.98574e-36	4.51737e-36	2.41883e-36	2.87872e-35	9.43382e-36	-5.2923e-37	8.51316e-36	1.33896e-37	2.52213e-34
2.72081e-37	-5.25608e-37	-1.31483e-37	3.61434e-37	-1.38875e-38	-2.13483e-37	5.98478e-39	2.99605e-36	2.23763e-37	6.26101e-37	-6.94169e-38	-1.41717e-39	6.14282e-37	4.29467e-37	2.01988e-36	-9.60613e-37	1.2556e-38	2.44088e-37	8.00764e-37	-1.48284e-36	-8.35839e-37	4.23562e-40	-3.90624e-37	2.7936e-36	1.2603e-37	4.41053e-37	-8.13973e-37	-1.73607e-36	1.45093e-37	1.25984e-36	2.05477e-35
3.68052e-38	-1.06453e-37	-2.04941e-38	1.36492e-39	-4.69159e-38	1.65618e-39	3.28125e-39	-4.97139e-39	-4.39391e-38	-8.6027e-38	-1.51694e-38	-1.13366e-38	-7.19922e-38	-3.45024e-38	-6.13074e-39	-1.45005e-38	-8.19068e-39	2.72811e-37	-2.21373e-38	9.4659e-39	4.43187e-38	9.9658e-38	2.77473e-38	-1.20961e-37	5.58945e-38	-1.05529e-38	-3.2421e-38	1.45636e-38	-1.27225e-39	2.58863e-38	1.25142e-36
-1.63252e-39	5.05731e-39	2.66983e-40	-4.76841e-42	-5.9306e-39	-1.77852e-39	2.20663e-38	-2.16952e-38	-7.9477e-40	-3.57872e-39	1.88437e-39	2.38746e-40	-2.07104e-39	1.1854e-38	4.01865e-39	-4.16785e-39	-5.81716e-39	4.36851e-39	1.77424e-38	-1.2108e-39	-1.52779e-38	-2.31111e-39	-4.11119e-39	-7.19998e-39	1.80509e-38	4.99182e-38	3.37586e-39	-1.36572e-38	5.83443e-39	8.7431e-39	2.44659e-37
-4.87397e-40	-2.37093e-40	-6.3325e-40	-6.49713e-41	1.23237e-40	2.19076e-40	-1.13662e-39	3.41782e-40	7.42592e-40	1.61882e-41	-1.54909e-40	-2.46682e-41	8.0592e-41	-5.15049e-41	-1.92444e-40	2.30849e-40	5.53665e-40	-3.43604e-40	-4.86438e-40	3.65992e-39	-4.65783e-40	-1.01172e-40	-6.38485e-40	2.12804e-40	1.42303e-40	4.10391e-40	6.7848e-41	2.72365e-40	1.1831e-40	1.34605e-39	1.35563e-38
-3.89884e-41	-2.78305e-42	-3.07415e-42	9.22876e-42	1.4549e-42	5.22248e-41	2.05477e-40	5.58654e-41	2.49451e-41	-1.00998e-41	-9.99644e-41	-6.30079e-42	1.34991e-40	-7.32739e-42	-4.2038e-41	2.29291e-42	-1.58976e-41	-7.90983e-42	5.25193e-41	-2.83741e-41	-1.59106e-41	-6.7549e-41	-6.3619e-41	-2.66824e-41	1.20044e-41	-1.24014e-40	-7.76523e-41	3.29506e-41	-2.7458e-42	4.16706e-41	1.26655e-39
1.14887e-42	-1.06286e-42	3.9327e-43	7.25828e-42	-8.04236e-42	-4.23397e-42	1.13414e-41	-1.39544e-42	-7.85192e-43	-9.76049e-43	6.71557e-42	1.43431e-42	-7.59588e-43	4.80722e-42	-1.87438e-42	6.66678e-43	-1.68695e-43	-2.07837e-42	-2.21818e-43	2.19772e-42	-1.60934e-42	-4.30607e-42	1.33941e-42	3.19562e-43	-2.31923e-42	1.48383e-41	1.01078e-42	-8.72202e-42	5.67724e-43	4.89343e-42	9.74878e-41
-6.89643e-43	8.45536e-43	-1.84515e-44	5.83891e-43	-3.0408e-43	8.81595e-44	-2.24852e-43	1.59201e-42	-1.92285e-42	-1.70584e-43	-4.75365e-43	-3.49717e-43	-2.71641e-43	4.33382e-44	-2.23043e-43	-3.67675e-43	-8.13769e-44	-1.10565e-43	4.80015e-44	8.45677e-43	-1.09572e-42	1.80131e-43	-1.54266e-43	1.8429e-43	9.66373e-45	3.92109e-43	-4.91235e-44	-1.25771e-43	-1.42125e-43	-3.15659e-43	1.19053e-41
1.28378e-44	1.88615e-44	-1.05237e-44	-3.76329e-44	-2.1474e-44	-1.18441e-44	7.59223e-44	-4.86027e-44	-3.41056e-44	1.36462e-44	-5.70342e-44	-7.53065e-46	3.62359e-44	-1.14869e-46	-4.92244e-45	2.73811e-44	7.008e-44	-1.43789e-44	5.06905e-44	8.14973e-44	-7.30406e-45	2.13955e-44	-2.92424e-44	1.61115e-44	8.81086e-44	1.3978e-44	5.85883e-44	4.86038e-44	3.95417e-44	-5.61077e-44	1.00752e-42
4.50167e-45	-6.21285e-45	1.36647e-45	1.97786e-45	5.24379e-46	1.91515e-45	-3.99457e-46	-2.62104e-45	-1.05804e-44	5.73229e-46	1.95669e-45	-2.23698e-47	-9.17041e-45	6.379e-46	2.25155e-45	-3.79069e-46	-1.52667e-45	2.35802e-45	4.30237e-45	1.07577e-45	-8.36163e-45	-3.47014e-45	-2.96316e-46	1.03989e-45	8.06385e-45	6.97791e-45	9.95943e-45	1.09355e-47	1.47027e-45	5.67925e-46	9.45716e-44
-7.79939e-46	-4.51376e-47	-5.0456e-46	5.37948e-47	-4.15725e-47	4.94081e-47	-1.54297e-46	-5.24319e-46	2.55402e-46	2.875e-46	2.94366e-46	-2.8953e-46	-3.49198e-46	-4.23775e-46	1.31136e-46	-8.85472e-47	7.50159e-48	1.25852e-46	-1.4903e-46	-3.07392e-46	-5.03961e-47	1.68521e-46	7.92933e-46	-2.19849e-48	-1.85453e-46	3.45855e-47	-8.56492e-47	1.84187e-46	-1.33636e-47	1.71108e-46	6.55066e-45
1.73261e-47	3.18453e-47	-4.29398e-48	-4.45144e-48	1.13272e-47	-8.26749e-48	-2.46779e-47	-1.37788e-47	5.2284e-48	2.56475e-47	-4.28373e-47	7.19041e-47	-8.84399e-47	-6.03445e-47	7.22949e-48	-4.68859e-48	-4.87022e-48	2.98273e-49	9.9589e-48	-3.40945e-47	1.0435e-46	-5.3027e-48	-2.39036e-47	3.14573e-47	1.82346e-47	-3.55075e-47	7.42287e-47	-1.29582e-47	-2.29923e-47	9.6265e-48	8.10072e-46
-4.05497e-50	1.81183e-49	6.74056e-49	-3.12528e-48	-1.60811e-48	-4.4741e-49	-3.87648e-49	1.38516e-48	1.63625e-49	-1.17611e-48	-4.71938e-48	-2.85447e-48	-2.60385e-49	-2.11366e-48	2.4291e-48	-5.44915e-49	2.40822e-47	-8.7205e-49	1.13999e-47	-4.72217e-49	3.69332e-48	4.72602e-49	4.3163e-48	-3.4004e-48	5.39473e-49	-2.55098e-48	1.20719e-48	5.26524e-48	-4.19753e-48	9.06546e-49	8.5487e-47
-7.77831e-50	5.60389e-50	6.91095e-51	-2.80265e-50	9.17519e-50	-2.86087e-49	-1.31418e-49	2.17679e-49	-1.22008e-49	2.67838e-49	-7.03162e-49	3.19496e-50	-2.11208e-48	1.03929e-49	-7.84223e-49	-2.4017e-49	-1.09121e-49	-1.12934e-49	-2.0297e-49	-1.81776e-50	9.88254e-50	-1.339e-50	-9.57794e-50	3.35933e-49	-3.31412e-50	-9.76385e-50	3.76455e-49	-1.3584e-50	-1.83853e-49	2.68835e-50	6.97974e-48
-1.04948e-51	-7.417e-51	2.14953e-50	2.86095e-50	-7.65064e-51	-4.19583e-51	-2.94114e-50	2.42635e-50	-1.6198e-50	5.02803e-51	1.16707e-50	1.44929e-50	3.89164e-52	2.09253e-51	-3.39961e-51	-3.09035e-51	2.7162e-51	2.02994e-50	1.6032e-50	-5.32088e-51	-5.65519e-52	2.71999e-50	2.85116e-50	5.65772e-52	6.48905e-50	4.33987e-51	3.06351e-50	2.6177e-50	6.97852e-51	-7.09594e-51	4.21782e-49
2.52995e-52	1.23043e-51	1.27099e-51	-3.71323e-53	3.80965e-51	1.76017e-52	8.6925e-51	4.21408e-52	-5.80364e-52	7.25426e-52	-4.34879e-52	1.69802e-51	4.76178e-52	1.30506e-51	-5.66642e-51	-6.8882e-52	3.27002e-52	1.36061e-51	2.46599e-52	-3.61171e-53	5.13257e-51	2.99611e-52	-1.11726e-51	7.8355e-52	-1.94386e-51	1.24649e-52	4.7747e-53	-1.07178e-52	-2.24091e-52	2.64976e-51	4.18669e-50
-1.22293e-52	-1.57331e-52	-1.40304e-52	-6.44747e-54	1.00935e-52	-2.22339e-53	1.16056e-52	1.0842e-52	2.48113e-53	-1.37032e-52	1.40877e-52	-9.58505e-54	-3.52211e-53	1.22651e-54	8.25783e-53	7.48956e-53	3.85959e-53	-1.28738e-53	-2.40881e-52	-1.38236e-52	9.11718e-53	-2.05338e-52	1.93037e-52	9.3246e-52	1.33582e-52	-1.32009e-52	-8.20754e-53	-2.96523e-52	-1.25146e-52	-5.16008e-52	4.41818e-51
2.10874e-53	-2.74487e-54	6.85309e-54	-4.95491e-54	-3.65261e-53	-5.50885e-54	-2.42214e-53	-2.26491e-53	-2.99914e-54	3.72939e-54	-6.97839e-53	-6.10709e-54	5.78264e-54	3.70737e-53	-3.7799e-53	2.96361e-54	-2.89076e-54	3.55541e-53	-3.88753e-53	3.39365e-55	-6.15416e-54	1.94992e-53	-3.91585e-54	-5.35674e-54	2.60909e-54	1.43377e-53	2.00127e-54	-7.05146e-53	-1.42519e-53	-6.6925e-53	5.74009e-52
1.39066e-54	-2.07202e-54	2.74464e-54	7.12617e-55	-2.36308e-55	1.89707e-54	-6.50596e-55	-6.58404e-55	3.02439e-55	-3.21486e-55	4.49393e-55	-1.92541e-54	-5.86517e-55	-1.03293e-54	1.135e-54	-1.07693e-54	-4.42255e-54	-7.09492e-55	4.97567e-54	-5.30558e-55	3.20073e-55	2.74127e-54	-5.73292e-55	-2.70645e-54	-2.4209e-55	-1.0182e-55	2.21388e-56	6.39415e-55	-2.84718e-56	-7.1949e-54	4.24006e-53
-4.04951e-56	-1.69117e-55	-2.12673e-55	1.8193e-55	-5.3522e-56	8.65758e-56	-3.26609e-56	5.23954e-56	1.325e-55	1.08908e-55	-2.50188e-55	-7.45508e-57	4.7373e-56	-4.9085e-56	2.79443e-55	6.00688e-56	4.3559e-55	2.24776e-56	1.91067e-55	9.21948e-56	3.52567e-56	-3.6235e-55	9.93944e-56	3.24649e-56	-9.84583e-56	-8.06558e-56	-5.72077e-56	1.21367e-55	6.37103e-56	-1.56271e-56	3.47221e-54
1.2315e-56	-3.98474e-56	2.14797e-56	1.68248e-57	7.24035e-57	7.00895e-57	5.79355e-58	5.93007e-57	-5.39391e-57	3.07209e-58	-1.70273e-56	-2.81886e-56	-2.74728e-56	9.06567e-58	2.18758e-57	-2.01043e-57	2.06964e-56	-7.00098e-56	5.30959e-56	-3.72256e-57	-6.24865e-57	-1.368e-56	2.71746e-57	9.86119e-57	5.6376e-57	-2.12024e-58	-2.39549e-57	6.19102e-57	-2.1142e-56	6.60286e-58	3.95848e-55
-2.1624e-58	6.40943e-58	1.05785e-59	-1.7498e-57	1.13674e-57	2.01964e-57	-5.81678e-58	-4.07683e-58	-1.01021e-57	-5.82934e-58	-2.60007e-57	1.73646e-58	-2.48526e-57	9.97321e-58	2.56099e-57	2.00867e-57	-7.11511e-58	-6.74794e-58	2.26656e-58	-5.86508e-59	3.30626e-58	-2.59311e-59	-3.02204e-58	-2.23962e-57	1.84332e-57	5.5977e-58	-3.95066e-58	1.89752e-58	5.37685e-59	4.27489e-58	2.72216e-56
5.89022e-59	1.2149e-58	-2.63441e-59	-1.11654e-60	-3.29902e-59	-1.1985e-58	5.38718e-59	-5.10351e-59	1.94834e-59	-1.52829e-58	-4.17802e-60	3.03532e-58	4.52214e-59	8.12289e-61	-4.46576e-59	2.08622e-59	9.06901e-59	-4.49063e-59	9.1097e-59	-7.77731e-59	-2.50855e-59	3.15341e-59	3.17583e-60	9.4041e-60	-2.70938e-58	1.69018e-58	9.26198e-59	-1.34635e-58	1.05696e-59	-2.72427e-58	2.38105e-57
-1.33654e-60	-1.57975e-60	-2.24105e-60	1.35092e-59	8.54944e-60	1.84237e-59	-2.56726e-60	6.23147e-60	8.67692e-60	-6.94778e-60	-7.25249e-60	-2.88302e-60	4.1182e-60	1.99786e-61	-1.31436e-60	-8.52674e-60	-9.2136e-60	1.59535e-60	1.06121e-59	-1.12212e-60	-2.08588e-59	1.77671e-59	-7.94445e-60	-1.72972e-59	-1.64277e-59	1.41717e-60	8.7907e-61	-9.87559e-60	-3.93919e-62	-7.41256e-60	2.1682e-58
-1.06633e-61	-9.23475e-61	3.3274e-61	-7.97633e-61	-1.18038e-61	-6.76962e-61	1.09087e-61	-3.29079e-60	-3.05114e-62	8.6287e-61	-3.89729e-61	1.02106e-60	2.4706e-62	-1.06242e-61	-2.75497e-61	2.30023e-61	2.94853e-61	1.94384e-61	1.45977e-60	1.80684e-61	-4.03127e-61	5.26252e-62	1.58383e-61	5.90169e-61	-3.64291e-60	-2.87029e-60	1.18e-61	-1.55417e-61	-1.27497e-60	-6.63512e-61	2.13551e-59
4.75249e-62	1.63453e-61	-1.43593e-62	-2.02149e-61	-4.54429e-62	3.85209e-62	-9.82422e-62	-1.55488e-62	3.04753e-62	-2.43549e-62	-1.36224e-61	3.85818e-62	-1.82172e-61	-1.7201e-63	-8.24949e-62	3.52639e-62	-1.90744e-61	5.00339e-62	1.05885e-61	-5.15475e-62	-6.68612e-62	2.82644e-62	-1.46882e-61	2.55115e-62	8.54109e-62	-1.53407e-61	1.98094e-63	9.23917e-62	3.48336e-62	-7.75629e-62	2.26784e-60
-8.16156e-63	-5.99723e-63	8.03311e-63	-1.26713e-63	-9.06208e-63	3.82271e-63	-1.53637e-64	3.49023e-63	9.32884e-63	4.93872e-63	-7.4417e-65	-8.20911e-63	2.09759e-62	-4.67102e-63	-2.89208e-63	1.44112e-63	-1.94293e-63	-1.57985e-63	2.44815e-62	2.6001e-63	4.33377e-63	2.11115e-63	-2.40836e-63	-7.67522e-63	1.52094e-62	-1.05355e-63	-3.6153e-63	-3.75517e-63	-1.58361e-63	3.39769e-63	1.68266e-61
3.34969e-64	-2.92734e-64	8.36438e-64	-7.88376e-64	-1.79798e-65	1.83658e-64	6.93484e-65	1.06261e-64	9.79435e-64	2.08404e-64	-8.86453e-64	4.44141e-65	1.26481e-63	3.58427e-64	-6.42305e-65	6.99623e-64	7.21203e-65	-7.7284e-65	1.44974e-64	-7.56417e-65	5.06892e-64	-5.24632e-64	2.64424e-64	-4.62063e-63	6.67987e-64	4.51581e-64	8.15175e-64	-3.99618e-64	-1.83007e-64	-2.10383e-64	1.61499e-62
-3.08218e-65	1.30158e-64	9.62255e-65	1.64408e-65	-1.56192e-65	-1.94794e-65	-6.4351e-66	1.04709e-65	1.56521e-64	2.12781e-65	5.88149e-66	-3.31507e-65	1.30792e-64	1.63991e-65	-4.31198e-65	-1.91461e-64	3.68074e-66	-6.61657e-65	4.87332e-65	-4.96271e-65	-8.17813e-65	-1.39359e-64	-6.21982e-65	4.47249e-66	3.07495e-65	-3.61662e-65	-4.91513e-65	-2.76234e-65	-1.99492e-65	8.38424e-66	1.5523e-63
-2.6836e-66	7.84627e-67	-2.07901e-68	1.75857e-66	-2.93851e-66	8.70935e-67	1.68962e-66	-1.48975e-66	-2.06657e-66	-1.07108e-65	4.70156e-67	6.6997e-66	-9.64417e-67	-4.27414e-66	-2.0006e-65	3.8026e-67	-6.17367e-66	-4.90527e-67	8.97305e-67	1.18728e-66	-8.73856e-67	2.86207e-66	-2.8349e-66	-3.3927e-66	8.26837e-66	-5.50032e-67	-1.57704e-65	-7.45478e-66	1.95346e-66	2.17029e-66	1.12688e-64
-1.65261e-67	-2.49336e-67	-1.47363e-67	-4.30703e-68	-6.53894e-67	-1.76877e-67	-1.34945e-67	-3.4776e-67	-1.13389e-69	1.50548e-66	3.51555e-67	-5.85439e-67	1.73665e-67	-1.08562e-66	4.74987e-68	-4.45136e-68	2.81681e-68	4.28073e-68	1.37029e-67	-7.06004e-67	-4.4165e-67	-5.92912e-68	4.79905e-67	-2.01182e-67	-2.18919e-67	3.6461e-66	-9.2051e-67	-4.65588e-67	9.06879e-68	4.25292e-68	1.31938e-65
-1.32833e-69	-4.49706e-68	-4.1973e-68	9.00495e-69	1.09559e-67	-3.63012e-69	9.66987e-69	3.93114e-69	-1.68333e-68	2.53613e-68	-6.00275e-70	-1.71699e-68	-8.15128e-69	9.62712e-69	2.94484e-68	3.13741e-71	1.85516e-68	-9.53968e-68	1.15566e-68	4.96551e-68	-1.08432e-68	2.31722e-68	7.27647e-68	-1.05217e-68	-1.96391e-69	4.64057e-68	-7.47183e-69	2.63571e-69	3.41778e-68	-2.06099e-68	7.37017e-67
-6.7844e-70	-6.41931e-69	2.62502e-70	7.17781e-71	-2.20925e-69	-7.76221e-69	5.61162e-70	2.23494e-69	2.67503e-69	1.385e-69	-6.0823e-70	-8.87639e-70	1.08381e-68	5.99508e-70	2.85177e-69	-3.81028e-69	-9.47781e-70	-1.41339e-69	-1.01851e-69	-1.1148e-69	1.3077e-69	7.15075e-69	3.96904e-69	-1.34272e-68	2.32041e-70	-7.94826e-70	-8.1635e-70	9.9923e-70	-4.02041e-69	-3.99797e-69	8.50651e-68
-5.87849e-70	-6.20899e-71	5.86368e-71	3.11712e-71	4.99691e-70	-3.55864e-70	-5.7137e-70	1.75585e-71	4.44479e-70	-1.34829e-71	-4.18004e-71	8.0874e-71	3.53763e-71	9.34043e-71	1.95354e-70	-1.14812e-70	-1.27642e-70	3.77278e-70	-6.0775e-70	6.56237e-70	2.94549e-70	-3.97858e-70	9.38186e-72	8.4017e-71	-6.17757e-70	-1.19202e-70	1.98868e-70	-3.72433e-71	6.28742e-70	4.23559e-70	7.7839e-69
5.56364e-71	1.50998e-71	-2.58879e-71	-7.32719e-73	-1.07211e-71	-4.79171e-72	-4.07213e-72	-1.80964e-71	-1.92932e-71	-4.07104e-72	1.31594e-71	-2.48661e-71	6.74703e-72	4.97084e-71	1.3291e-71	-4.58613e-72	-2.55145e-72	1.08628e-71	-1.03719e-71	-6.08559e-72	1.15351e-71	-3.48893e-71	1.2834e-71	-7.24137e-71	-2.13427e-71	6.88606e-72	1.59341e-71	-3.65962e-71	1.48102e-72	-6.29127e-72	5.20836e-70
-6.77907e-72	2.0498e-72	-1.084e-72	4.54229e-72	3.54885e-72	2.84902e-72	-2.64958e-72	2.59061e-73	9.63915e-74	-5.43606e-73	5.28388e-72	-3.72285e-72	-4.12566e-73	1.00875e-72	-3.51776e-73	-7.73836e-74	1.58859e-72	-1.34153e-72	1.9454e-72	-2.86052e-72	-1.78372e-72	6.87802e-72	2.94845e-72	2.58238e-72	4.53303e-73	1.46882e-72	-1.54781e-73	2.94226e-72	-6.90712e-72	3.48987e-73	6.94628e-71
-4.55412e-75	4.00396e-74	-4.71276e-73	4.05146e-74	-2.36196e-73	-5.62416e-73	-6.56297e-73	-4.61667e-74	-3.50132e-73	9.24492e-74	-3.58931e-74	1.93856e-73	-1.72869e-73	1.01728e-74	-3.89961e-73	2.35446e-73	-3.55983e-74	2.27875e-73	1.1561e-72	-2.34393e-74	5.66135e-74	-1.44343e-74	-1.06317e-72	1.3392e-72	-5.75452e-73	-9.85026e-75	2.74482e-74	1.33181e-73	2.03196e-74	-7.73971e-74	8.29832e-72
-5.04697e-75	-3.58177e-74	-2.07391e-75	3.32652e-75	-1.60857e-74	4.54266e-74	-9.27655e-75	8.76363e-74	-5.43408e-77	-1.7943e-74	-1.57282e-74	-1.46098e-75	-5.83078e-74	-5.41035e-75	-3.46955e-74	5.13396e-75	1.16338e-76	-4.13192e-75	-1.03356e-75	-5.67061e-75	7.71905e-75	1.46793e-74	6.18413e-74	-2.90064e-74	-2.81403e-74	2.17418e-74	2.34111e-74	2.10556e-75	-3.57616e-75	1.12719e-73	6.59317e-73
-9.57475e-76	3.08158e-75	2.82394e-75	-3.25369e-76	-7.07367e-76	-9.92254e-76	1.08659e-75	-1.32173e-75	1.62183e-76	2.22946e-75	1.62949e-75	-2.34354e-75	-1.57484e-75	4.50661e-76	-7.59398e-76	-1.18592e-75	-2.70184e-75	-3.19991e-75	-9.47196e-76	-3.26188e-75	8.93844e-76	-4.09814e-75	-5.45813e-75	-3.19191e-76	3.3959e-75	5.17349e-76	2.2093e-77	-3.67416e-75	1.95796e-75	-2.93366e-76	5.23728e-74
2.68103e-77	-4.64675e-76	2.1233e-76	-1.8339e-76	-3.16507e-76	-1.70734e-76	-8.49497e-77	6.31024e-77	-2.06609e-76	8.94789e-77	7.79677e-77	-1.83457e-77	-3.74881e-76	8.10617e-77	1.19734e-76	1.33957e-76	1.83862e-76	-3.32327e-76	-1.86069e-76	5.45911e-78	-2.45851e-76	1.92913e-76	1.74808e-76	1.81087e-76	-1.70271e-76	1.27358e-76	8.46692e-77	-1.86918e-76	-4.32491e-77	1.6065e-77	4.75544e-75
-1.23959e-77	-7.57976e-78	2.93773e-77	2.19156e-77	-9.36595e-78	3.70022e-78	1.39299e-78	-7.72113e-78	5.30349e-78	8.36875e-79	-1.97233e-78	8.06363e-79	-1.43285e-77	1.75947e-78	2.97791e-78	8.47075e-78	9.22832e-78	2.23067e-79	3.86439e-78	3.11407e-78	1.31178e-77	1.24798e-77	-3.6818e-78	-2.73173e-77	3.57209e-78	-3.23686e-79	3.33884e-77	-3.13317e-78	-2.01829e-78	3.4636e-77	2.80003e-76
1.73737e-78	-2.66984e-79	-2.17522e-79	6.14816e-79	4.26465e-79	3.95717e-78	3.79952e-80	1.60236e-80	-1.23457e-79	7.21597e-79	-7.72888e-79	2.27528e-79	-9.05047e-79	2.35882e-78	-1.88061e-79	-4.71646e-79	-1.06428e-78	-8.76733e-79	-2.33159e-78	-1.24542e-79	1.1438e-78	-7.62315e-79	-2.61721e-78	2.45597e-78	3.50868e-80	2.35266e-78	-4.10605e-79	-6.66785e-79	-4.12699e-79	2.10143e-78	3.03991e-77
-4.77115e-80	-1.02922e-78	1.66587e-79	-4.25581e-80	1.09651e-79	-3.23671e-80	-1.77536e-79	-1.20385e-79	-2.25604e-80	1.27723e-79	-9.13038e-80	8.17e-80	4.84043e-79	6.4554e-80	-1.28532e-79	-2.11425e-80	-7.31504e-81	-4.77722e-80	2.9031e-82	1.88526e-80	-6.37207e-81	-2.55202e-79	5.69068e-80	-4.38736e-80	-4.08182e-80	1.25397e-80	1.40997e-79	-2.55005e-79	2.93413e-80	-5.17578e-80	3.71461e-78
5.93017e-80	2.16044e-80	9.35471e-81	3.30871e-83	-8.43242e-81	9.81487e-81	-2.98586e-81	2.31286e-81	-1.54708e-80	1.59496e-80	1.13881e-81	-1.43628e-80	7.84108e-82	1.96526e-82	2.50181e-81	3.90221e-81	-2.28931e-83	-1.37315e-81	2.38199e-80	-2.9763e-80	-2.91062e-81	-2.65604e-81	1.93089e-80	-7.7501e-80	2.19456e-81	1.30425e-81	2.09161e-80	4.41843e-81	-2.53341e-81	6.39531e-81	3.63264e-79
2.44727e-82	3.79659e-82	-2.1993e-84	-1.42874e-81	-6.91577e-82	-1.22525e-81	1.90183e-81	-1.76815e-82	-8.75893e-83	3.3361e-81	2.23267e-81	1.33304e-82	-1.50076e-81	-6.87351e-83	2.23276e-82	-1.68157e-81	5.87015e-82	2.23258e-82	-3.51414e-82	-1.32515e-82	-1.43385e-81	-1.14748e-81	-9.14871e-82	-7.775e-82	-3.85819e-82	-5.05987e-83	-7.55757e-84	-1.95344e-82	-1.03552e-81	1.67936e-81	2.42369e-80
-2.97971e-83	5.70931e-83	-5.67721e-83	-3.30478e-83	2.40439e-82	3.13636e-82	-2.79204e-83	2.16058e-82	6.12496e-83	6.07636e-83	-1.37187e-83	-3.38057e-84	5.13294e-83	-1.04156e-82	1.33188e-82	-2.46951e-83	-7.1024e-83	1.32568e-82	-2.751e-83	-1.22205e-83	-5.34748e-83	-8.59513e-83	-5.53301e-83	-2.53584e-83	-1.3852e-82	-1.89803e-82	-6.19499e-83	4.24776e-83	8.84755e-83	-5.88102e-83	2.47072e-81
-2.72914e-84	-9.79698e-85	-1.47645e-83	-9.76222e-85	-8.96883e-84	1.11488e-83	5.61607e-85	-2.98513e-83	7.61736e-84	5.30762e-84	8.29874e-84	7.3988e-84	4.47348e-84	-8.65435e-84	-2.21789e-84	1.84254e-83	-2.54503e-84	3.24905e-84	-2.79917e-84	5.96535e-84	2.62256e-84	1.34271e-83	1.51887e-83	1.65301e-84	4.57402e-84	-1.56077e-84	-9.51317e-84	-1.12273e-83	-9.88302e-84	1.75924e-83	2.34174e-82
3.13362e-85	2.29013e-84	-2.29643e-84	1.25313e-84	-2.48401e-85	-4.87514e-85	-4.00524e-86	1.84701e-84	-1.24e-85	3.21284e-85	3.03473e-85	-4.87453e-85	7.74696e-85	-3.50114e-86	-2.75512e-85	2.2513e-86	1.85972e-84	1.01544e-84	-9.08055e-85	-6.31951e-86	-1.78897e-84	-3.47091e-86	-1.21331e-85	2.1456e-85	3.41216e-84	8.39994e-85	5.78096e-85	-3.51303e-84	-2.42805e-86	-2.17031e-86	2.55152e-83
-1.96242e-86	-7.69917e-86	-2.26113e-86	1.3677e-85	-1.91674e-85	9.44097e-86	4.75429e-87	-1.65011e-86	4.81512e-87	-1.03793e-85	-1.75647e-85	-5.64852e-87	4.04237e-86	-8.59582e-86	-3.2586e-87	-1.61832e-86	-6.20212e-86	-2.69306e-85	-2.25876e-85	3.3215e-86	-8.121e-86	6.69923e-86	2.4897e-85	-2.00441e-86	6.47378e-86	2.28593e-86	2.48688e-86	1.82016e-86	1.24367e-85	2.95039e-87	2.26468e-84
-1.07319e-87	2.18267e-87	1.04372e-86	1.88082e-87	2.50953e-87	-6.25892e-87	-2.16546e-87	1.74209e-87	2.59422e-88	6.77823e-88	1.0972e-87	-1.10593e-86	1.42081e-87	8.20382e-87	2.34579e-87	-6.79263e-87	-2.44132e-87	-1.25062e-86	-4.83827e-87	-6.15364e-87	-2.35604e-87	1.45305e-86	-6.94277e-87	1.28419e-86	1.96842e-87	-3.84778e-87	-1.00983e-87	-2.9236e-87	3.30267e-87	-1.19537e-86	1.47723e-85
6.48427e-89	1.77614e-87	-3.47909e-88	8.99432e-89	-2.20221e-88	-7.22915e-88	-5.4306e-88	1.34025e-87	-1.69268e-88	1.86763e-88	4.02963e-87	-7.7031e-88	-2.3019e-88	3.66415e-88	-3.04953e-89	-2.33759e-88	1.74611e-88	1.36389e-88	1.0179e-87	1.60243e-88	-2.02547e-88	5.4978e-89	-7.9883e-88	-1.02945e-87	7.48834e-88	-2.92426e-88	8.36041e-88	1.12828e-88	9.07153e-89	-1.45868e-87	1.82366e-86
-5.41679e-89	1.62479e-89	1.53938e-89	2.82383e-89	-5.89241e-89	1.52329e-89	-8.53801e-90	9.86901e-89	8.00585e-90	-5.1942e-89	5.01382e-89	6.59304e-89	2.81562e-89	8.49663e-89	6.35362e-90	-1.1336e-88	1.70585e-89	-3.02356e-89	2.52825e-90	-1.07981e-88	3.19964e-90	-2.97336e-90	-1.77544e-88	9.79215e-89	-2.25965e-89	-8.54619e-90	7.79492e-90	-2.81193e-89	5.67678e-89	1.20323e-88	1.38788e-87
9.06965e-90	-5.5463e-90	3.72556e-91	-6.12598e-90	-7.17939e-92	4.51606e-90	2.82024e-90	-6.87651e-91	2.72374e-90	1.39455e-91	4.29924e-90	-1.48346e-89	-7.5732e-90	3.40168e-90	-3.99032e-90	1.13422e-90	2.65133e-90	-1.2393e-89	3.09594e-90	2.84333e-92	2.38759e-89	-1.69997e-90	7.80903e-90	-7.37523e-90	4.48126e-90	-2.81596e-90	-5.37526e-90	1.36354e-90	-8.68334e-91	-1.62488e-91	1.41302e-88
-1.07505e-91	7.80859e-91	-2.08418e-91	1.62373e-91	3.48172e-91	8.00651e-91	6.04488e-91	3.15824e-92	3.70048e-91	-6.67142e-92	-9.17931e-93	-3.00996e-91	-1.40294e-91	1.07065e-91	-1.25701e-92	-8.97335e-91	6.41547e-91	1.30119e-91	4.7347e-91	-9.54116e-91	8.82888e-92	7.59974e-92	-5.17636e-91	-3.48434e-91	1.60698e-91	-8.52422e-92	-2.44433e-91	-1.31731e-91	1.74037e-90	1.02434e-91	1.06428e-89
-9.46169e-92	6.97644e-92	9.39682e-92	4.67649e-92	-4.25994e-92	7.53679e-93	-3.77742e-92	-4.64718e-93	1.20698e-92	9.20155e-92	-1.25438e-91	-1.1641e-92	-6.77694e-94	-2.92327e-92	-6.31303e-92	-5.68962e-92	3.52127e-92	1.0524e-92	-2.25707e-92	-8.3412e-93	-3.01043e-92	1.36187e-92	-2.64511e-92	4.28154e-92	-2.4386e-93	2.38638e-92	-9.93877e-93	-2.61468e-92	-1.44527e-91	-2.42347e-92	1.20956e-90
8.61167e-94	-5.60524e-94	5.11065e-93	1.79264e-93	-1.85254e-93	-7.48613e-93	-2.5061e-93	-4.24255e-94	-1.2074e-94	-9.21334e-94	9.98483e-94	1.79563e-93	-4.52653e-93	2.89361e-93	-3.73362e-94	-3.6205e-93	-2.93633e-93	-1.74744e-94	-4.12024e-93	-1.59114e-92	-4.36514e-93	-3.12365e-93	-2.09264e-93	1.14564e-92	1.21164e-93	3.87645e-93	4.22198e-93	-9.56268e-94	7.57855e-94	2.22766e-93	9.32766e-92
-1.39583e-94	1.38527e-93	-4.21041e-94	-1.07905e-93	-3.62452e-96	1.80414e-95	-2.61737e-94	-4.15612e-94	-1.95346e-94	-7.8768e-95	-5.51403e-95	-2.54233e-95	-5.72635e-94	1.80495e-94	2.0308e-94	5.02522e-95	7.40932e-95	-3.72828e-95	4.15364e-94	8.82095e-96	2.51631e-94	3.10551e-94	-3.84607e-94	-1.93821e-95	5.23615e-95	-9.90198e-95	1.13129e-94	-7.34309e-94	-2.90525e-94	6.49822e-94	8.52599e-93
1.35752e-96	-6.97289e-95	-1.21401e-95	-7.68133e-96	-4.88572e-96	-1.63018e-95	3.89727e-95	-8.76456e-96	-1.33288e-96	-1.43383e-95	4.26717e-95	5.47079e-96	-3.5931e-95	2.07096e-95	-3.44154e-95	1.12985e-94	-4.83903e-95	-7.75365e-96	4.86455e-95	3.17138e-96	4.95478e-96	-3.0256e-96	3.23709e-95	-7.82504e-96	2.09923e-95	8.04054e-95	-4.02867e-95	-1.58342e-95	1.87249e-95	-7.26738e-96	7.67335e-94
-8.50198e-97	-6.84951e-98	-7.00756e-96	3.64319e-98	-5.55349e-97	-1.47979e-96	4.60769e-97	6.59578e-96	2.07384e-96	-4.69699e-98	-5.44418e-97	2.87389e-97	9.31822e-97	6.19083e-97	-1.76223e-97	8.30736e-98	-1.98189e-96	3.27947e-97	1.15528e-95	2.81192e-97	3.01206e-96	-4.5403e-96	-1.84073e-95	-1.76378e-96	2.25447e-96	5.97313e-97	5.82461e-97	3.10432e-97	-5.71907e-97	3.8564e-97	6.83866e-95
-2.92754e-97	1.21142e-97	-5.21441e-98	2.79091e-97	-3.65405e-97	8.57052e-98	4.36727e-97	8.13753e-98	-5.21339e-98	1.57476e-98	-1.62636e-97	8.5624e-97	4.46009e-97	1.19033e-97	-3.43505e-98	-1.49671e-97	4.15932e-97	4.11157e-97	-5.56631e-98	-1.74673e-96	-2.5204e-97	3.75212e-97	1.11683e-97	-3.50237e-97	2.12845e-97	1.72618e-97	-1.15451e-97	2.07931e-98	1.08479e-97	1.55189e-97	8.05419e-96
-9.99982e-99	-2.88095e-98	2.12826e-98	4.40056e-100	1.29406e-98	-2.62685e-98	1.87726e-98	-4.25355e-98	-1.36573e-98	1.60063e-98	2.21087e-99	3.05789e-98	1.32421e-98	-5.65843e-98	-1.96619e-98	2.37618e-99	-2.60076e-99	-1.52567e-98	-2.57473e-98	-1.91703e-98	-3.08163e-98	-2.31496e-98	9.3719e-99	3.35647e-99	-2.3084e-98	2.98032e-99	1.09669e-98	-1.0408e-98	2.37908e-98	2.27516e-99	5.18341e-97
7.81828e-100	-3.24676e-100	-2.99714e-100	-5.24612e-100	2.52581e-99	1.5511e-99	-2.67915e-100	-1.408e-99	2.1812e-99	-1.56162e-100	-1.54698e-99	5.78376e-100	4.19284e-99	1.19848e-100	6.4765e-100	-1.53182e-98	3.21897e-99	-9.90967e-101	-2.44634e-100	3.53478e-100	6.41591e-100	-6.11044e-99	1.20518e-100	3.60226e-99	9.45509e-100	3.56549e-100	2.03038e-99	1.83056e-100	-3.79493e-99	6.43233e-100	5.47696e-98
1.96572e-101	5.46721e-100	-1.89337e-100	-7.84146e-102	-3.44913e-100	-1.55444e-99	9.64371e-101	-6.98835e-101	-1.71798e-100	-2.31428e-101	1.39525e-100	9.19919e-101	-2.50692e-100	-2.10728e-100	-5.92002e-101	-1.62044e-100	-5.92643e-101	-6.27566e-100	7.4272e-101	-5.58124e-101	-1.84458e-101	8.71127e-102	-2.93726e-101	5.84536e-101	2.27664e-100	-2.22586e-100	-5.21654e-101	1.17693e-100	-1.21432e-100	-1.91762e-100	5.80356e-99
8.16739e-102	-4.07595e-101	-7.10263e-103	9.15402e-101	-6.90838e-102	-5.73705e-102	-2.62249e-101	2.48508e-101	1.76081e-102	6.46016e-102	1.70498e-101	1.21459e-101	5.11181e-103	-1.89063e-101	3.04419e-102	5.52051e-104	-2.55533e-101	1.46991e-101	-7.56607e-102	6.20508e-102	-4.29276e-102	3.38595e-102	-3.94778e-101	-4.77834e-103	2.13893e-101	3.0419e-101	-3.34072e-102	-1.46819e-101	2.24385e-101	2.23323e-101	4.81092e-100
-7.47676e-103	1.66038e-103	-1.89751e-103	-9.28278e-103	-1.59615e-102	2.75123e-103	-1.02961e-103	3.77172e-103	-8.66666e-104	3.69908e-102	2.62385e-102	4.36943e-102	-1.6382e-102	9.40932e-103	-6.58365e-104	3.35698e-103	1.06043e-102	-4.33931e-102	-2.35239e-102	-8.20033e-104	-4.67685e-102	-1.82933e-102	1.02934e-102	-5.56612e-102	1.91352e-102	3.15537e-103	-4.49366e-102	3.62657e-103	1.71888e-102	-8.04898e-103	4.86878e-101
4.24781e-105	6.16153e-104	-8.72609e-103	-8.65052e-104	-8.2209e-104	5.34532e-104	-3.23295e-104	1.06915e-104	-1.23515e-103	4.60032e-103	2.16857e-103	-6.81392e-103	5.12132e-104	5.17238e-104	7.17316e-105	-3.63915e-103	-5.76108e-105	8.60465e-104	1.24687e-103	-4.14382e-104	1.18933e-103	4.68912e-103	3.79516e-104	-4.35604e-104	6.88573e-104	-1.29334e-103	1.17312e-103	-3.01965e-104	-8.86413e-104	4.94574e-105	4.52606e-102
-7.02307e-105	-2.58682e-104	4.85108e-105	1.11725e-104	1.53855e-104	1.19192e-104	-1.37623e-106	-3.14682e-104	-3.94816e-106	1.07966e-104	7.80401e-105	-1.5856e-105	-2.18315e-104	-5.44073e-104	-4.43896e-105	4.01005e-104	1.52037e-104	-6.64763e-107	2.35642e-105	4.46633e-105	-5.86768e-105	-5.96205e-105	-2.7323e-105	2.26021e-105	3.14345e-105	5.14352e-105	1.47992e-104	1.73508e-104	-1.10292e-104	1.30695e-104	3.52635e-103
-1.49907e-105	3.2665e-106	4.50987e-106	-4.38918e-108	-4.63331e-106	7.73336e-107	1.28128e-105	-7.52403e-106	1.18715e-105	-2.86804e-105	-3.53831e-106	1.99832e-106	5.005e-107	2.19578e-106	6.51843e-106	6.0179e-107	8.19875e-106	1.67111e-105	2.24346e-105	-4.75965e-105	1.0007e-105	2.34795e-105	1.1347e-107	-8.05577e-107	-5.96195e-106	1.02004e-105	-1.34914e-105	3.38657e-106	-9.06318e-106	1.15351e-106	2.77063e-104
5.61367e-107	-2.49782e-106	1.07355e-107	-1.12987e-106	-2.68207e-107	1.3364e-106	1.78807e-107	-2.22049e-106	-3.98371e-107	-1.69368e-106	9.5227e-107	-2.03812e-107	-6.14211e-107	5.24679e-107	-7.25133e-107	-4.83147e-107	-1.99583e-107	-1.31939e-106	-1.25634e-107	5.77859e-107	-1.88874e-106	1.14697e-107	2.6335e-106	-3.87312e-107	2.02471e-106	-2.0469e-108	1.0306e-106	5.24699e-107	-1.71437e-107	2.76929e-108	2.49419e-105
2.74758e-108	4.5938e-108	-3.8521e-108	-1.1272e-107	1.49816e-108	-2.93334e-107	6.41622e-108	5.96457e-108	-4.99667e-108	2.12485e-107	-6.19046e-108	-9.07652e-108	-3.29341e-109	-2.01926e-108	6.67006e-108	3.06206e-108	7.33534e-108	-5.13495e-107	-8.15894e-108	4.8124e-108	3.46164e-108	-4.35693e-108	-7.73584e-108	1.39186e-107	-9.77036e-108	5.13969e-108	2.91947e-108	6.00489e-109	6.76636e-108	-2.41365e-109	2.45838e-106
4.93893e-109	-6.55362e-109	4.68056e-109	7.82493e-109	1.77118e-109	4.99664e-109	-1.43804e-109	2.65571e-109	-1.50503e-109	5.34634e-109	9.87179e-110	1.16055e-109	-5.79443e-109	-1.19511e-108	-1.15512e-108	2.48284e-109	-2.66282e-109	2.45822e-109	-3.30393e-108	-6.06242e-110	9.62591e-109	6.45914e-109	-4.48733e-109	1.68033e-109	7.13794e-111	1.42694e-109	-4.91118e-109	1.15036e-108	4.0337e-109	-2.4753e-109	1.6108e-107
-9.0788e-110	-8.15188e-110	3.73147e-110	7.86867e-111	-6.42218e-110	8.93574e-110	3.27398e-109	8.576e-111	5.33339e-110	7.7285e-110	-9.66736e-110	8.31651e-110	1.25557e-109	4.19956e-111	3.03454e-111	7.5703e-111	-9.84987e-110	-1.25359e-110	-3.3398e-110	-1.03685e-109	6.66584e-110	-2.39673e-111	-2.38257e-109	-5.41729e-110	4.09276e-110	2.84345e-110	-1.493e-109	-4.20801e-110	-5.20175e-110	-2.40118e-110	2.10424e-108
-1.165e-110	-2.30206e-111	-5.28707e-112	-3.03058e-111	1.02596e-111	2.47251e-111	3.79342e-111	1.73743e-111	1.92823e-114	2.4946e-111	4.73929e-112	9.28774e-111	-1.24899e-110	1.13043e-110	-5.73622e-111	-1.60707e-111	1.1061e-111	1.06185e-110	5.78712e-112	1.76756e-111	6.67008e-111	-3.89094e-111	3.61504e-111	4.24565e-111	2.77216e-111	-3.9248e-111	-1.21281e-113	-4.57204e-111	1.73815e-111	8.41037e-112	1.16289e-109
-1.90478e-111	5.79888e-112	-7.62527e-113	2.66506e-112	-1.8389e-112	3.30222e-112	-1.66258e-112	2.06742e-112	7.35197e-113	-2.43996e-113	2.15398e-112	2.50929e-112	-6.75591e-112	-9.55693e-113	-2.14569e-112	-1.89176e-112	-5.6979e-114	-2.96655e-113	1.39245e-111	3.68562e-113	-2.37518e-112	-9.88324e-113	-1.39386e-111	2.76455e-112	-1.30867e-113	7.46168e-112	-2.32623e-112	-1.40288e-112	5.0844e-112	-3.18012e-111	1.37457e-110
1.45674e-112	7.10062e-114	5.24387e-114	4.63216e-113	-8.79967e-114	1.46207e-112	-1.90758e-113	-4.48907e-113	1.30262e-113	3.17498e-114	1.59737e-113	-8.76302e-114	1.00534e-112	-1.25988e-113	-2.69353e-113	1.01372e-113	3.59134e-113	-3.41881e-115	-2.69509e-113	-1.76345e-114	-2.11366e-112	-1.34062e-113	-2.20782e-113	1.10197e-112	7.74295e-114	-6.13653e-116	5.07388e-114	-8.57725e-113	-5.05485e-112	-1.3851e-113	1.65446e-111
-3.51465e-114	1.31776e-113	-5.99568e-114	6.0198e-115	1.6036e-114	3.0212e-114	-4.66297e-114	-3.97002e-115	1.65775e-114	1.5823e-113	3.24466e-114	-1.05462e-114	-7.43142e-115	8.98898e-114	7.47113e-115	4.15902e-114	-2.44898e-114	2.52753e-114	5.55269e-114	-2.0768e-113	2.2533e-115	-1.20872e-114	-4.94465e-114	-1.01511e-114	2.59546e-114	1.2362e-114	-1.17046e-113	-5.63167e-115	9.71187e-114	7.40777e-114	1.41303e-112
2.00526e-115	4.75351e-116	5.99156e-116	-1.57161e-114	-4.21501e-115	1.90505e-115	-1.51142e-114	4.84958e-115	-2.29603e-116	6.27116e-115	4.05991e-115	3.97458e-115	-8.05159e-116	9.08886e-117	-2.12337e-116	-1.67717e-115	7.71974e-116	7.77187e-116	2.17791e-115	4.44636e-115	-6.58042e-115	1.77584e-115	4.67944e-115	-4.77397e-115	-4.40486e-116	-1.51835e-115	-1.49781e-116	-3.69385e-115	1.9222e-115	-6.74923e-116	9.65832e-114
2.89317e-117	7.41287e-116	-2.21609e-116	2.83841e-116	-2.43543e-116	2.57961e-115	-8.77984e-117	-1.2266e-116	6.86327e-117	-1.97274e-116	-7.35339e-117	4.46298e-116	8.81607e-118	3.93785e-117	2.06595e-116	-2.22568e-117	-2.23631e-116	-2.68503e-116	-1.04305e-116	-1.77885e-116	-4.50978e-116	1.76485e-116	1.32837e-117	-9.8071e-117	1.15743e-116	1.96578e-116	-3.17227e-116	-4.98774e-117	-1.8465e-116	-4.54173e-116	8.20345e-115
-1.34161e-117	6.18829e-117	4.90655e-117	-3.29798e-117	7.54936e-117	4.23164e-117	-1.15778e-117	-9.78868e-118	-4.1314e-118	1.65349e-117	4.97783e-118	-5.05007e-117	-1.95439e-117	-3.29501e-117	6.30468e-118	6.80759e-117	1.88586e-116	-1.91016e-118	1.07295e-116	2.92351e-118	-1.52536e-117	4.35152e-117	-9.41945e-118	-2.83944e-117	-5.60354e-117	-1.09678e-117	-2.30047e-117	2.3053e-117	6.04281e-118	1.84547e-117	1.0344e-115
1.11222e-118	-1.87505e-117	-5.40472e-119	-3.0919e-118	-1.93229e-118	1.05691e-118	3.45925e-118	-2.91633e-120	4.89221e-118	-9.73711e-119	-3.08142e-118	8.51785e-119	2.35957e-119	4.24574e-118	-1.01217e-117	-4.06502e-119	-6.05432e-118	2.76735e-118	-1.24348e-119	-5.64625e-119	-2.62966e-118	-5.63429e-119	-2.71818e-119	-2.43753e-118	1.87946e-120	-1.84144e-118	-2.63898e-118	1.35546e-119	-3.75526e-118	3.4328e-118	8.20177e-117
4.45046e-119	7.15296e-119	6.72838e-120	-5.81278e-120	-9.35084e-120	-2.0519e-119	2.55577e-119	2.94815e-119	4.29024e-120	-9.59321e-120	-2.46971e-120	-4.60604e-119	2.35491e-119	-4.45222e-119	2.60349e-119	7.16456e-120	-5.51031e-119	-1.83156e-119	-3.39844e-119	-6.73775e-120	-5.03245e-120	4.12394e-120	3.07641e-120	4.65802e-119	4.06454e-119	5.3718e-119	-2.4382e-119	-1.21241e-119	-3.52632e-119	1.83367e-119	7.34592e-118
-5.0609e-121	1.12191e-119	3.1206e-120	4.54543e-121	1.94785e-120	-3.72482e-120	9.46948e-120	3.52678e-120	5.58687e-121	2.30115e-120	2.30571e-120	1.94731e-120	2.05224e-121	3.16988e-120	-2.88507e-120	3.24576e-121	-1.74656e-121	3.74728e-120	-1.0234e-121	6.23657e-121	1.13204e-120	-8.57124e-121	-5.39548e-120	5.31818e-121	-2.18221e-120	-2.81292e-120	7.33423e-121	-1.88012e-120	-2.57557e-120	-5.30838e-122	7.04686e-119
-2.21566e-121	3.74556e-121	-7.53328e-122	1.43399e-121	2.39551e-121	2.70709e-121	-2.40227e-121	-1.45619e-121	-1.18369e-121	-4.38135e-121	-7.23067e-122	-2.13974e-121	2.61773e-122	-3.69986e-122	-1.67716e-121	-1.86544e-122	-9.85775e-122	1.15625e-122	8.16662e-122	4.69281e-121	-2.2793e-122	-2.70187e-122	-1.07966e-122	9.26711e-122	-6.77965e-123	2.35882e-121	-2.91123e-121	-3.61798e-121	-1.92537e-121	2.1204e-121	4.91782e-120
2.02501e-122	2.54403e-122	-3.66426e-122	3.2551e-122	-5.5208e-122	-1.80223e-122	2.74722e-123	-6.83397e-123	-1.34819e-122	7.36748e-123	1.0734e-123	2.32134e-123	-7.38606e-124	8.32354e-124	5.15057e-122	1.03526e-123	-1.97651e-123	-9.02454e-123	6.9378e-123	2.02189e-122	3.10884e-123	3.99644e-123	-5.33377e-124	-1.66115e-122	5.37691e-122	2.06488e-122	8.13926e-122	7.09545e-122	2.51039e-122	-4.24184e-123	5.9457e-121
7.05014e-123	-7.7683e-123	2.41796e-123	-1.7472e-122	-1.35189e-123	-2.21601e-124	3.35569e-125	-2.32977e-123	9.44126e-124	1.22092e-123	-1.19668e-125	3.55149e-124	-3.43418e-125	-5.50107e-124	-5.18497e-124	1.95083e-125	7.08207e-123	-3.65527e-123	3.65599e-123	6.56817e-124	-8.43731e-124	6.38711e-124	-2.558e-123	7.07196e-125	9.84668e-123	-6.18609e-125	5.2517e-123	-3.66972e-123	-4.33424e-124	-8.91011e-124	8.16156e-122
-1.05769e-123	-3.14242e-125	2.20242e-124	-3.20164e-124	4.47046e-124	-1.29523e-125	-6.63735e-125	1.51259e-124	-1.23413e-124	1.84024e-124	8.52551e-125	2.05787e-125	-1.52695e-124	1.64961e-124	-4.46647e-124	-6.12073e-125	8.94307e-125	-7.40704e-125	-1.10314e-124	1.0139e-124	-2.17361e-124	2.21077e-124	1.35276e-124	-2.80551e-125	-1.11556e-124	6.07584e-125	-1.46716e-124	-4.56212e-124	1.71442e-125	1.71366e-125	5.33243e-123
-4.76286e-125	-3.22798e-126	5.3016e-126	-4.55269e-126	1.02479e-125	1.69463e-125	1.63442e-126	7.11653e-126	-2.9751e-125	-5.16502e-126	2.18507e-125	-2.36799e-125	1.6537e-126	8.14182e-127	-5.33743e-126	9.59506e-126	-4.09992e-126	1.38848e-125	-2.41103e-125	-1.11388e-125	-2.57492e-126	6.32939e-126	-1.29729e-125	-2.90761e-125	-3.0469e-125	7.7034e-126	1.96807e-125	-5.87658e-127	-4.25936e-126	-3.17723e-125	3.93163e-124
3.52083e-127	-1.74976e-126	-2.14955e-127	8.88379e-127	-1.55051e-126	-4.35269e-127	-7.39336e-127	1.42216e-127	6.01619e-127	-9.48688e-127	9.23034e-127	-6.03819e-127	5.2644e-127	2.72808e-126	6.13073e-127	7.34474e-127	2.6028e-127	9.53166e-127	1.31331e-126	1.28082e-127	1.79199e-126	1.16103e-126	1.36609e-126	-2.83057e-126	2.51338e-126	-6.16892e-127	-1.43008e-126	-1.57405e-126	9.9714e-127	1.11817e-126	3.1806e-125
-1.3291e-127	-1.4402e-128	-5.85089e-128	-7.32608e-128	5.14262e-128	4.41668e-128	-2.20235e-127	-1.65785e-127	2.00677e-128	9.70185e-128	1.79396e-127	1.39935e-127	-1.80893e-129	3.30531e-128	3.8067e-128	6.18077e-128	-5.87408e-129	1.05379e-127	-8.28883e-127	5.13683e-128	-1.68757e-127	-2.31843e-127	2.24732e-127	-3.94069e-127	2.71723e-128	-3.03332e-128	-3.44948e-127	-9.02913e-128	-1.08488e-127	1.55517e-127	4.09951e-126
-8.84504e-129	8.40501e-129	4.70287e-130	3.60485e-128	6.41954e-131	-9.7493e-129	-5.56804e-129	1.30834e-129	5.30614e-130	-6.75673e-129	2.93142e-128	9.70646e-129	-4.69493e-128	-1.51317e-128	-4.6227e-129	-6.44658e-129	9.51782e-130	-3.12657e-129	4.02685e-129	-1.47594e-129	1.54945e-128	4.2832e-129	3.46609e-129	-3.6732e-128	4.88349e-129	1.09556e-128	-4.13525e-129	2.39069e-128	9.73877e-129	-1.06393e-128	3.23733e-127
-5.32669e-130	6.16739e-130	-7.19578e-130	-1.21483e-130	9.41325e-131	1.09319e-129	9.3397e-130	1.19834e-130	6.95596e-130	-9.77621e-130	6.36356e-130	1.59775e-130	4.33647e-130	-2.36834e-130	-2.57411e-129	-4.64375e-130	1.10514e-129	7.75997e-130	1.9876e-129	-3.27519e-130	-2.79929e-129	1.53596e-129	-1.9001e-130	2.61808e-130	1.24939e-129	-1.39577e-129	2.14504e-129	7.50904e-130	1.71663e-131	6.48497e-130	2.56e-128
1.23593e-132	-2.47957e-130	6.7365e-131	2.02047e-130	-5.66565e-131	2.46047e-131	-4.30226e-131	9.55951e-131	7.47688e-131	-4.09963e-130	5.80229e-130	-1.7452e-130	6.3752e-131	7.32115e-131	-1.38566e-131	-5.21618e-131	2.07319e-131	6.2917e-131	-6.49e-131	-6.0954e-131	-4.16004e-131	3.31598e-131	-8.01118e-132	-3.08954e-130	-8.52237e-131	6.02754e-131	1.71513e-131	5.91725e-131	1.67249e-130	2.38371e-132	3.17363e-129
5.31759e-132	1.35245e-131	4.38494e-133	2.78228e-132	-2.83637e-132	-3.54242e-132	-7.644e-132	5.56719e-132	5.12359e-132	-5.7319e-132	-3.85711e-131	-3.21429e-132	1.08678e-131	1.45905e-131	-1.22609e-131	4.48629e-132	3.50387e-132	8.09249e-132	2.84207e-132	-1.96661e-131	1.01457e-132	2.92649e-132	-5.51323e-132	-3.9324e-134	8.69725e-133	-9.53389e-132	-6.1378e-132	1.34672e-131	-1.75878e-133	-7.45057e-133	2.11027e-130
9.69235e-133	8.34816e-133	5.2062e-133	7.01632e-134	1.61009e-133	-5.48739e-133	4.75007e-133	8.31212e-133	2.02637e-134	1.27758e-133	-1.85878e-133	8.7575e-134	-1.6771e-132	6.72432e-134	-5.69433e-133	6.4915e-133	5.9482e-134	1.58795e-132	-1.07456e-132	-1.9471e-132	-2.18028e-132	4.63677e-133	-1.13044e-132	-9.89305e-133	-1.35807e-133	1.32717e-132	1.70788e-133	7.0632e-133	-1.09697e-133	8.61863e-133	2.05396e-131
1.31331e-133	-5.40372e-134	1.28772e-134	-2.39841e-133	-6.72114e-134	7.37098e-135	-1.44967e-134	2.65607e-135	2.22834e-134	-5.72596e-134	4.58289e-134	3.74978e-133	-9.12771e-135	-1.23929e-135	-5.37551e-134	1.6053e-133	-2.63499e-134	-3.52757e-134	-9.76382e-134	-9.28173e-134	3.89108e-134	-7.50535e-134	4.10727e-134	-1.5935e-134	-1.27207e-134	9.26212e-134	-2.57907e-133	-9.02536e-134	-1.3159e-133	1.15344e-134	2.2745e-132
2.11468e-135	1.48378e-135	2.63228e-135	1.77609e-134	1.15623e-134	-5.00218e-135	8.5673e-135	1.08569e-135	-5.81528e-135	3.25814e-135	2.07466e-135	-8.49264e-136	2.86743e-135	-1.30753e-134	-1.53516e-134	5.47071e-137	8.97704e-136	-9.69225e-135	-1.59658e-134	2.95415e-135	-4.91781e-135	-8.64856e-136	1.10452e-135	-3.63881e-135	1.56064e-134	6.72518e-135	2.07012e-134	-3.409e-135	5.37018e-135	-8.92076e-136	1.86296e-133
3.29176e-136	-1.07336e-136	3.90983e-136	-1.10066e-135	5.72628e-136	1.08457e-136	-5.56084e-136	7.06001e-136	2.25121e-136	2.19991e-136	-1.10598e-135	-8.78655e-136	7.55911e-136	-2.4923e-135	-1.66692e-136	6.90297e-137	-2.55576e-137	5.13327e-137	-1.07248e-135	-9.43036e-136	-4.80386e-136	-8.75386e-136	-8.63334e-136	7.86828e-136	-5.71765e-137	-2.89549e-137	-9.40159e-136	-1.5828e-135	3.59584e-136	-2.89148e-136	1.81412e-134
-2.13031e-138	-1.85011e-136	3.34812e-137	5.06558e-137	1.45325e-136	-1.53719e-137	-3.81542e-137	-2.29644e-137	3.04545e-137	-8.72531e-138	-5.44547e-137	8.59781e-138	2.60622e-137	-1.17556e-137	2.28253e-137	-5.7338e-137	2.10622e-137	-5.96485e-137	2.44267e-137	-2.73766e-137	-1.47847e-136	-1.65452e-137	-9.35749e-138	2.67067e-137	-5.80066e-138	1.87465e-137	6.54973e-138	-4.72298e-138	3.42761e-137	4.52558e-138	1.1209e-135
-2.39517e-138	2.28028e-138	-8.96858e-138	-9.25187e-139	-8.43205e-139	1.40382e-137	-1.48907e-138	-9.23408e-139	3.00731e-138	-9.32524e-139	-1.74645e-139	2.98133e-138	-1.69873e-138	-3.76089e-139	2.94387e-139	-4.27345e-138	-4.93177e-138	-1.98724e-138	4.8588e-138	-2.04641e-139	1.47957e-138	3.56679e-139	3.84543e-138	-1.86298e-137	2.14054e-137	-2.15576e-137	-3.30695e-139	-4.91085e-138	5.60773e-140	-1.49508e-139	1.30306e-136
4.3126e-139	1.16574e-138	-2.19188e-139	1.4802e-138	1.46995e-139	2.54727e-139	1.83026e-139	-1.89558e-139	2.29718e-139	-1.01639e-139	-2.40952e-138	4.83747e-140	1.6611e-139	-3.14708e-139	-8.06279e-139	-2.50584e-139	-3.38437e-139	-7.57768e-140	7.77242e-139	-6.1117e-140	-8.03395e-140	2.02296e-140	-1.84858e-140	-2.4396e-139	-3.24865e-140	9.26985e-140	-3.205e-140	-6.42506e-140	-4.9518e-139	-1.6046e-139	1.08903e-137
4.49635e-141	1.827e-140	3.92087e-140	-1.79985e-140	-7.02686e-140	6.25084e-141	1.34811e-140	1.44903e-140	-2.44364e-140	2.35169e-141	3.64958e-140	6.97121e-141	-2.0875e-140	1.96767e-140	8.55386e-140	-3.64528e-140	-8.8168e-140	7.05031e-140	-7.53342e-141	1.76716e-140	1.96618e-141	-2.67974e-140	1.13213e-140	5.72088e-141	-3.31771e-141	2.1949e-141	-1.03367e-140	-3.14303e-141	-5.37253e-140	-3.47079e-140	7.5437e-139
5.76056e-143	1.09928e-142	8.81211e-143	-2.1648e-140	-3.89173e-141	-5.19131e-142	5.03782e-141	6.41719e-142	-2.22466e-141	5.23139e-141	1.66409e-141	-3.10134e-141	-1.31865e-141	1.16851e-142	-4.74392e-141	-7.30375e-142	-1.30938e-141	-1.90075e-141	4.08568e-141	4.03726e-141	6.64129e-142	-1.15643e-140	2.44315e-141	-4.76064e-141	-1.23174e-141	5.9639e-142	-1.25967e-140	-2.59412e-141	-2.41657e-141	-1.19687e-141	1.02523e-139
2.85154e-142	-4.73674e-143	4.75854e-143	-1.55829e-143	3.77645e-145	-2.67305e-143	1.16478e-143	1.27746e-142	4.47527e-142	1.56614e-143	-5.10248e-143	1.76541e-142	7.49384e-143	7.72757e-142	2.81306e-143	-5.35487e-143	-8.24717e-143	9.19642e-143	-2.84752e-142	-6.5532e-142	1.71112e-143	1.90182e-143	-2.03863e-144	1.51682e-142	-1.47679e-142	2.44314e-142	1.23475e-142	-1.61935e-143	-3.80731e-142	-9.39599e-142	5.33867e-141
-1.22853e-143	-4.52236e-144	-6.44495e-145	-7.26885e-143	-7.81887e-144	1.10312e-143	1.93202e-143	1.53229e-143	2.572e-143	4.35903e-145	3.54168e-143	-2.23887e-144	-8.54306e-143	-7.87971e-144	3.65329e-144	3.77124e-144	1.93691e-144	-8.24979e-143	-7.7172e-143	-4.81447e-144	-1.15549e-144	1.92414e-143	1.66893e-143	-6.66479e-145	-3.92819e-143	-1.48647e-143	5.45779e-144	8.67907e-143	2.54177e-143	-6.8138e-144	6.90981e-142
5.33546e-145	-2.1164e-144	1.44458e-144	-4.41021e-145	7.93385e-145	4.2029e-145	9.2042e-144	2.91139e-144	6.77761e-145	7.34715e-145	-2.14838e-144	-8.73244e-146	-1.12596e-144	2.53497e-145	-3.44231e-145	-3.68136e-144	-6.50446e-144	-6.23559e-146	3.70182e-145	-8.79912e-144	-1.78075e-144	-1.14448e-144	5.14066e-144	-1.37506e-144	1.27188e-145	1.49469e-144	-4.60903e-145	3.43077e-145	7.64046e-145	1.86614e-144	5.71512e-143
2.41288e-146	-2.01573e-146	-2.09699e-145	7.39192e-146	-1.2866e-145	-1.35776e-146	-1.14037e-145	1.22942e-145	-1.59015e-145	-1.17868e-145	-4.35946e-146	-1.37553e-145	-1.10078e-145	1.47786e-145	-4.35574e-145	6.41066e-146	5.60482e-146	1.12803e-145	4.90009e-146	1.5446e-145	2.99186e-148	5.0664e-146	-7.04978e-146	-1.06835e-144	-2.55308e-145	-1.08464e-145	2.14869e-145	-1.13726e-145	-4.00189e-146	-9.90946e-146	4.3163e-144
-4.58146e-148	-2.92902e-147	1.88186e-148	3.97225e-146	-3.53415e-146	-1.68378e-146	-1.55554e-146	3.41664e-146	3.35165e-147	-4.86754e-147	-1.68069e-146	4.08013e-147	-7.72004e-148	2.15423e-146	1.13445e-146	2.50191e-146	6.77692e-146	2.65917e-146	7.29826e-148	2.02601e-146	-1.36497e-146	-2.79523e-147	1.05314e-146	-1.07058e-146	-4.50271e-149	-3.84909e-146	2.63239e-147	1.95027e-146	2.06376e-147	3.01132e-147	4.51762e-145
-8.5382e-148	-5.54866e-147	-4.37601e-148	1.25531e-147	-5.35387e-149	-5.80001e-148	-2.08743e-147	-3.0321e-147	-2.62511e-147	5.85152e-148	-6.02591e-149	2.37241e-147	2.21995e-147	1.11922e-147	1.90792e-148	3.89226e-147	9.07122e-148	-4.41294e-148	-8.08575e-148	8.41533e-149	1.20793e-147	-1.97179e-148	-3.58637e-147	7.13555e-147	1.454e-147	4.4048e-147	-2.05179e-148	-6.60657e-149	4.15041e-148	-2.72623e-148	4.80995e-146
-5.42285e-149	6.43032e-149	-3.76885e-149	-6.21044e-149	3.16699e-149	1.87503e-148	5.96947e-149	-1.30813e-148	5.02091e-148	7.76134e-150	7.3438e-150	-4.21486e-149	-5.93296e-148	-2.32824e-150	-7.18857e-149	1.98624e-149	5.66429e-150	3.7333e-149	1.38656e-149	4.0735e-150	-2.63628e-148	-4.76414e-148	7.60144e-149	4.71713e-148	6.57408e-151	1.08614e-149	3.42764e-149	-1.26183e-148	8.43687e-148	2.14843e-149	4.26058e-147
1.66982e-149	-1.16079e-149	-5.6283e-150	4.03714e-149	4.24836e-150	3.06759e-149	8.64779e-151	-1.23007e-149	5.22633e-150	9.9089e-150	-2.10103e-149	-3.45473e-151	2.45609e-149	9.60806e-150	4.03631e-150	-2.43243e-149	2.27238e-149	-9.43531e-150	-1.32778e-149	1.53342e-149	-1.72195e-149	9.83706e-150	-1.272e-149	-2.46958e-150	1.05992e-149	-6.82858e-150	-4.4141e-149	-5.26386e-149	2.586e-150	-6.51059e-150	4.47737e-148
-1.5738e-151	8.03638e-152	3.65195e-152	2.49272e-151	-1.82531e-151	-1.13425e-151	2.46904e-151	-9.30919e-151	1.46918e-150	-2.40212e-151	-1.28717e-151	1.9137e-151	9.68001e-151	3.67688e-151	8.46707e-151	-9.99483e-152	-1.15865e-152	7.46711e-151	-1.12083e-150	2.25048e-151	-3.15451e-150	-3.29042e-151	7.36882e-151	-2.67706e-150	2.0509e-150	2.63507e-151	8.30907e-150	-6.84931e-151	-2.67721e-151	2.18457e-150	2.90715e-149
1.74967e-152	1.10635e-151	-2.10635e-151	-8.46331e-152	8.64551e-152	-4.91728e-152	5.82878e-152	1.31673e-151	2.28693e-151	5.3702e-152	-3.27926e-151	-1.33422e-151	-1.76177e-152	3.08154e-151	6.71103e-151	-4.90867e-152	3.84965e-151	1.55847e-152	-9.17036e-153	2.54844e-151	4.1651e-152	1.39729e-152	1.38373e-152	-5.65099e-152	5.45336e-152	-5.06357e-152	6.53619e-153	-6.27341e-152	2.18302e-151	2.50835e-152	3.74705e-150
2.20415e-152	4.41403e-154	-3.87539e-152	-5.34956e-153	-1.08625e-152	6.28848e-153	-1.43294e-152	8.62608e-154	-8.07511e-153	2.24751e-152	-1.36142e-152	-2.00096e-153	1.03527e-153	4.56856e-153	-2.66077e-153	2.22122e-152	-2.60374e-152	-9.25265e-154	-7.66363e-153	9.18646e-153	-4.30562e-152	1.19183e-152	-2.87004e-152	1.33594e-152	2.7559e-153	-5.85466e-153	1.64241e-153	-1.95438e-153	1.82756e-153	-1.81332e-153	3.32267e-151
3.33229e-154	-4.52143e-154	-7.18337e-154	-4.67342e-154	-6.73405e-156	5.66645e-154	-1.05833e-153	-4.9559e-156	4.22844e-153	1.66936e-153	-1.94982e-154	2.67117e-154	4.24571e-155	4.24083e-154	-4.43045e-154	-1.53396e-154	-2.37007e-154	-4.08068e-154	9.21735e-154	2.01188e-153	-9.0402e-154	-4.1829e-154	-5.60053e-154	-2.3844e-153	-4.96227e-154	-4.19495e-154	-3.56977e-155	3.85904e-154	6.24714e-154	-5.45308e-154	2.13834e-152
2.03949e-154	2.82014e-154	1.60619e-155	-1.40638e-154	2.10353e-155	-2.09143e-154	-4.23342e-155	-5.31206e-155	-7.54887e-156	-4.04772e-155	1.32857e-154	-1.34826e-154	-3.77555e-155	-6.40382e-155	1.29504e-154	-7.31347e-155	1.26002e-155	-1.7607e-154	-2.30966e-155	-8.57983e-156	3.77458e-156	-5.28776e-157	9.57038e-156	1.3573e-154	5.72825e-155	3.72327e-155	-1.46099e-155	3.31231e-155	5.03493e-155	6.14356e-155	2.21242e-153
-5.47525e-156	-1.33942e-155	1.68113e-155	1.02787e-155	-2.40049e-156	3.75764e-156	1.32332e-155	-3.09095e-156	-5.31686e-156	3.15202e-156	9.04672e-156	-2.11057e-155	-2.48225e-156	5.11186e-156	1.28472e-156	-2.27238e-156	6.88419e-156	1.53215e-156	-8.3857e-157	-8.5071e-156	7.03192e-156	-2.32557e-155	6.60112e-156	-6.25966e-156	-3.49142e-156	-1.35887e-156	-6.34628e-156	-4.93168e-156	-5.0207e-156	-1.00702e-155	2.10344e-154
-2.41796e-157	-1.83522e-157	1.42341e-157	1.27241e-156	3.70809e-156	-1.10866e-156	1.25766e-157	-1.5053e-156	-2.69031e-157	3.21755e-157	4.23753e-157	2.58263e-157	2.86762e-156	-3.84477e-157	1.49556e-156	4.30268e-157	1.7667e-157	-5.34927e-157	3.73039e-157	1.44733e-157	5.8362e-157	3.12941e-157	3.24795e-157	2.68727e-157	-8.1722e-158	-2.35422e-157	6.73417e-158	1.05208e-157	2.6532e-157	5.41253e-158	1.82672e-155
7.98861e-159	-1.00746e-157	-1.15383e-157	-1.27671e-158	8.37239e-158	1.56165e-157	-3.33713e-160	-1.52147e-158	-7.38417e-158	-7.93623e-158	6.07375e-159	-2.79359e-158	4.96049e-158	-3.30401e-159	-6.53083e-158	-1.67149e-158	-4.22315e-158	-1.42734e-158	4.52934e-158	2.46632e-158	1.76658e-158	5.52667e-159	-5.02666e-158	-1.43792e-157	1.73675e-158	-3.95022e-158	3.62921e-158	2.76861e-159	-3.0389e-157	-1.06446e-157	1.66445e-156
-2.67664e-159	1.16203e-158	-6.40968e-159	1.65627e-158	-1.01692e-160	-7.57891e-159	-7.05546e-159	-2.39453e-159	3.745e-158	-5.73262e-159	-4.88324e-160	4.0592e-159	-2.22431e-159	-3.05501e-159	-1.15044e-159	4.90037e-159	2.17667e-158	-7.73133e-160	-4.1524e-159	5.94781e-159	7.035e-160	-1.28996e-158	2.44401e-159	-1.01598e-159	-3.0285e-159	-1.83132e-159	8.81194e-159	8.37252e-159	-3.58528e-160	-7.97667e-159	1.93543e-157
-1.21416e-160	-2.04155e-160	3.0074e-160	1.24973e-160	4.8594e-160	-1.21764e-161	1.03044e-160	-1.81935e-160	2.24195e-160	1.45896e-160	-6.46711e-160	5.9911e-163	-7.62552e-160	-2.78209e-160	8.17005e-160	-1.41821e-159	-1.32816e-160	1.16861e-160	-6.35775e-160	-7.50462e-160	-5.14813e-161	2.08239e-160	-5.88292e-160	-8.47878e-160	-3.03232e-160	1.90902e-160	-8.33589e-161	7.62583e-160	-1.52701e-160	2.95651e-160	1.0948e-158
2.71914e-161	5.85204e-163	-1.84704e-161	5.28897e-162	-2.6519e-161	4.62609e-161	-2.12294e-160	-3.42829e-161	-5.11135e-161	-2.79917e-161	3.34944e-160	4.8343e-161	3.09982e-161	5.45029e-162	-7.39611e-161	-1.20935e-162	1.60206e-161	-7.6505e-161	-1.18815e-161	-1.56251e-161	-2.03087e-161	1.69628e-161	2.87092e-161	2.22448e-162	4.4052e-161	1.27691e-160	-2.16817e-161	-2.4949e-163	3.26524e-161	-3.34568e-161	1.39292e-159
3.68217e-162	2.12907e-163	-2.25624e-163	-2.84817e-162	-1.37497e-162	-9.07462e-162	1.60314e-162	2.45006e-163	7.49977e-162	-5.07842e-162	-6.94738e-163	4.94499e-163	-1.40766e-161	-2.57051e-162	7.49272e-162	-2.3337e-163	-2.00889e-162	3.39036e-162	-8.43959e-162	-1.74981e-162	-1.73404e-161	-1.44e-161	2.19973e-162	7.27072e-162	1.68154e-162	-4.50448e-162	3.1856e-164	-1.72919e-162	1.52964e-161	1.02749e-162	1.38478e-160
7.23873e-163	8.7025e-163	-2.53516e-163	4.12835e-163	-4.07003e-163	-5.53894e-163	-2.85236e-163	6.72994e-163	3.47991e-164	2.85918e-163	1.0299e-163	-3.47424e-163	1.32871e-163	7.00318e-163	-5.6205e-163	4.15926e-164	-5.25751e-163	-6.92468e-164	-3.10726e-163	-1.40801e-164	5.22549e-163	-2.3011e-163	-1.83919e-163	-4.14067e-163	1.64749e-163	1.30248e-163	-2.00579e-163	4.8077e-163	3.64575e-163	-1.37186e-163	1.01361e-161
-3.2228e-164	-1.35951e-164	9.61742e-165	-6.00521e-164	-1.47149e-164	1.92869e-164	4.66279e-165	4.04814e-164	8.65624e-165	1.21408e-164	-1.6565e-165	2.22137e-164	-6.60497e-164	5.48959e-164	-2.79846e-164	-2.1352e-164	5.16821e-165	6.68949e-164	9.23136e-165	1.30835e-163	1.12371e-164	-3.06217e-164	-6.02525e-164	-3.50344e-165	-3.23379e-164	-2.39998e-164	-3.19745e-164	1.03421e-164	1.01758e-164	-7.99267e-165	8.44154e-163
-2.19969e-166	2.18255e-166	1.24914e-164	2.59286e-165	-1.44558e-165	3.21767e-165	-1.83183e-165	-1.06604e-165	-1.0254e-165	-5.38245e-165	-7.11711e-167	-1.58846e-166	-2.27143e-165	3.37354e-165	1.80413e-164	6.94046e-167	-5.38418e-167	-1.0711e-165	1.82771e-165	9.47083e-166	-8.79674e-165	-5.31403e-166	-3.94544e-165	1.37117e-165	8.55812e-165	2.12005e-165	1.64494e-165	1.74743e-164	4.81783e-165	-2.077e-165	1.08714e-163
2.24376e-167	3.57929e-167	-1.00869e-166	-6.22527e-167	3.38603e-168	-1.10758e-165	5.52214e-167	-3.33332e-167	5.15251e-166	1.02112e-166	2.13524e-167	2.18802e-166	2.42103e-166	-1.80193e-166	-4.43069e-166	-6.32686e-166	-3.12773e-167	1.91704e-165	-1.15059e-166	6.36766e-166	-2.30017e-166	-2.93847e-167	1.18531e-167	1.18905e-165	3.79628e-166	2.28114e-166	-4.45691e-167	-6.74705e-166	-3.40075e-167	-8.35095e-167	9.38143e-165
3.05364e-167	2.09477e-168	-4.76486e-167	-3.0405e-167	2.79572e-168	-1.7199e-167	5.39991e-167	7.20175e-168	2.87117e-168	5.42584e-168	2.62154e-167	5.58621e-168	-1.0431e-166	-8.26238e-168	1.38503e-167	4.45228e-168	3.68054e-167	-4.6738e-168	-5.20208e-168	4.87036e-168	1.9223e-167	3.95523e-167	-2.54279e-167	-1.47615e-167	2.75814e-167	1.25363e-168	-1.04906e-167	9.47676e-168	2.82038e-167	-2.92943e-167	6.19671e-166
-1.98584e-168	8.38982e-171	-1.32819e-169	2.14718e-169	8.02429e-169	-1.31351e-168	2.42271e-168	-8.43791e-169	8.34053e-169	-1.13507e-168	-6.17042e-170	3.89709e-168	5.59907e-169	3.4956e-169	1.60182e-168	3.33004e-168	1.64068e-167	-8.75587e-169	6.95237e-169	5.27453e-169	1.01578e-168	-1.65535e-168	7.23395e-168	-3.42065e-169	3.43502e-169	3.16901e-169	-2.05427e-169	1.10891e-169	-1.34647e-169	-5.53606e-169	4.99106e-167
-1.99768e-170	4.23068e-170	1.36345e-169	4.63755e-169	-8.93274e-170	2.78841e-171	-1.13828e-169	-6.80122e-170	-7.14554e-169	7.58666e-171	-1.38916e-169	4.10292e-169	3.9203e-170	-8.80021e-170	3.0626e-169	6.52315e-170	-5.05202e-170	-2.26597e-169	8.43458e-170	5.1731e-169	-5.19641e-170	3.03644e-170	2.07962e-169	8.44035e-170	-1.0905e-169	5.68825e-170	-7.84208e-170	-3.52007e-170	9.93998e-172	1.94643e-169	4.43504e-168
-3.55068e-170	3.90405e-171	4.32495e-170	1.22896e-170	-1.11947e-170	2.2669e-170	-3.06101e-170	2.15338e-170	-6.24562e-170	5.20162e-171	-1.94955e-171	-3.48545e-171	-4.26417e-171	3.41613e-171	-3.0045e-170	7.7346e-171	-1.07321e-170	-5.63374e-171	7.92117e-171	2.32224e-170	-6.11866e-171	6.95475e-171	-1.50288e-171	-2.05169e-170	-8.47945e-171	-1.4969e-170	-2.55888e-171	-2.40085e-171	9.82813e-171	-2.88763e-171	4.23237e-169
2.51275e-171	-6.31427e-172	1.01238e-172	-7.59238e-172	-7.87812e-172	-4.52951e-172	-1.00394e-171	4.00386e-171	1.99269e-173	-1.52385e-172	-6.74191e-172	9.56023e-172	-3.25295e-172	8.69907e-172	1.05604e-171	1.1114e-171	-1.50181e-171	1.14641e-172	-3.14149e-172	4.13786e-172	-1.87706e-172	8.51283e-171	-1.73296e-172	-5.34831e-171	1.1922e-171	3.21948e-172	2.06641e-171	-1.47301e-171	4.6785e-172	-3.23526e-172	3.78299e-170
6.81807e-174	-3.61897e-173	-1.15929e-172	6.50911e-173	-3.62874e-173	-7.47088e-173	5.37834e-172	-1.48867e-173	6.01705e-172	-8.74007e-173	8.26701e-173	1.29243e-172	-6.72031e-173	1.13051e-172	6.75161e-173	7.62289e-173	2.12794e-172	-8.54817e-173	-7.00322e-173	-7.52337e-173	2.45316e-173	-2.30132e-172	-2.53036e-172	-4.02016e-172	-1.12009e-172	3.31973e-173	1.24607e-172	1.68441e-172	-1.82463e-172	-1.81661e-172	4.2684e-171
4.77037e-175	1.55061e-173	1.13478e-173	-4.11465e-173	4.1244e-174	1.47881e-173	-1.81228e-173	-2.84452e-174	1.22502e-174	8.06268e-174	-3.69459e-174	2.16702e-174	-9.66534e-174	8.60925e-174	4.46664e-174	-4.54435e-173	-7.94739e-174	4.48999e-174	-1.88122e-174	-1.93265e-173	-2.27307e-174	-3.41885e-175	-3.77186e-174	7.54126e-174	-1.80849e-173	9.03454e-174	-2.25426e-173	-1.07966e-174	-4.03204e-173	-1.13341e-173	3.41661e-172
6.73622e-175	-2.23781e-174	9.46439e-175	3.62913e-174	8.68233e-175	8.98759e-176	4.31622e-175	1.72135e-174	6.99641e-175	-1.79236e-175	8.74878e-175	8.10001e-176	-2.86491e-175	7.13742e-175	-1.37494e-174	-9.05262e-176	-6.87971e-176	-2.35801e-175	-5.02114e-175	-9.10592e-176	-1.62307e-174	2.75664e-175	1.98192e-174	-6.02965e-175	1.31069e-174	-3.89249e-175	-3.70227e-174	2.19499e-175	-1.17537e-174	-5.20156e-176	2.7129e-173
-2.30318e-176	1.06582e-176	-6.27973e-176	1.46826e-175	5.51753e-177	3.2771e-175	3.29615e-175	-2.15794e-175	3.09598e-175	1.50408e-176	1.32715e-176	1.69871e-176	-2.00317e-177	2.26909e-175	1.37996e-175	-5.47382e-176	3.94932e-177	1.40299e-176	1.77396e-175	-3.0706e-176	-4.82411e-175	-8.70485e-177	1.50821e-176	-4.63886e-176	-9.01135e-177	-1.03709e-175	1.36781e-175	1.03348e-175	4.46409e-176	-1.04766e-175	3.17942e-174
-8.61392e-177	-4.57024e-177	-3.31119e-176	1.50198e-176	5.07643e-178	-1.76937e-177	-1.03995e-176	-3.0442e-177	-1.36191e-176	-3.83143e-177	3.26206e-177	-1.06558e-177	1.66252e-177	-6.07451e-177	8.86228e-177	4.13143e-178	5.43561e-177	4.8445e-178	-1.17e-176	1.18521e-177	-1.13589e-176	7.75258e-178	-1.16577e-176	1.80448e-177	-1.89203e-176	-2.76305e-177	1.39938e-176	-2.87236e-177	-2.62619e-177	1.90338e-176	2.20438e-175
-3.16714e-178	2.00941e-178	-4.93639e-178	1.69444e-177	4.2957e-178	1.45643e-178	1.7016e-177	5.38367e-178	3.20297e-179	-1.97946e-178	-3.55505e-177	-6.88953e-178	-7.72041e-178	3.33774e-177	-7.94122e-179	6.78539e-179	-1.34835e-177	-3.63632e-180	1.31123e-177	-8.36244e-179	8.23963e-178	2.67489e-177	-7.90213e-179	8.60407e-178	-1.05921e-177	3.87401e-180	8.85197e-178	2.83644e-178	4.01431e-178	5.5193e-178	2.46224e-176
-2.91764e-179	8.8692e-179	9.61275e-179	-3.17182e-178	-7.78804e-179	1.13776e-179	-1.42824e-178	-4.25985e-179	6.17987e-179	-4.87882e-180	2.10228e-179	2.54306e-178	3.25164e-179	-4.98845e-179	1.65496e-179	1.44543e-180	-2.1783e-179	-1.11435e-178	-3.83181e-179	-7.72845e-181	-3.49968e-179	1.76183e-178	5.3801e-180	-1.47064e-179	1.08646e-178	3.3426e-179	-7.84515e-179	-1.05329e-178	2.48109e-180	2.17642e-179	2.00193e-177
8.63048e-180	1.27072e-179	6.54923e-180	-5.52152e-180	6.03047e-180	-7.73789e-180	2.10209e-179	9.61279e-181	1.22012e-180	4.1354e-180	7.48088e-180	7.81621e-181	9.13462e-180	6.90913e-180	5.47535e-180	7.43059e-180	3.36356e-180	-1.10882e-179	2.11779e-180	-9.2031e-181	-3.66963e-180	8.86846e-180	-9.75967e-180	-4.03863e-180	-1.81468e-180	8.32782e-180	1.62081e-179	-4.90686e-181	-5.62595e-180	-6.77062e-181	1.88697e-178
-2.67406e-180	-9.50708e-182	3.96393e-181	1.05436e-180	5.18596e-182	8.24769e-181	5.63545e-182	5.00709e-181	-1.56389e-181	-1.64297e-181	3.1182e-182	-4.53506e-181	-1.73292e-181	8.91147e-182	1.66985e-180	-1.53614e-180	-6.07384e-181	-1.13675e-181	3.06721e-180	-2.92621e-181	1.4439e-181	5.41685e-182	3.82085e-181	1.02886e-180	3.37841e-181	1.12769e-180	2.17142e-181	4.14147e-181	-9.25278e-181	-7.09455e-183	1.86469e-179
-2.92721e-182	1.11483e-183	1.32476e-181	2.17854e-182	1.67426e-181	-6.21867e-182	-6.70318e-182	1.78704e-183	-4.37422e-181	4.62544e-182	8.51837e-182	1.31355e-182	-8.14452e-182	1.51618e-182	-1.91287e-181	2.40153e-183	-1.25972e-182	2.94133e-183	-1.04285e-182	1.07451e-181	-3.46513e-182	5.91039e-182	-1.20995e-181	-5.61252e-183	2.39781e-182	-1.04222e-181	9.25865e-183	-1.67575e-183	-4.71025e-182	1.19223e-181	2.01461e-180
-6.43883e-183	6.64788e-183	2.47553e-183	1.36995e-182	-1.29259e-183	-4.25173e-183	-7.86856e-184	1.91013e-182	-8.01742e-184	1.98279e-184	4.52449e-183	-6.04355e-183	1.75325e-183	-1.77359e-183	4.76867e-183	-4.3588e-183	1.1765e-182	1.71842e-183	3.81149e-183	-3.73716e-183	5.56955e-183	1.39141e-182	4.89145e-183	1.31001e-183	-5.47892e-183	1.81593e-182	-1.34728e-183	7.23462e-183	-4.56227e-183	1.0512e-183	1.63468e-181
-1.55354e-183	-1.4507e-184	-1.46619e-184	2.71134e-184	1.93251e-184	-2.98851e-184	5.2239e-185	8.86018e-184	-1.27996e-184	1.1069e-183	-1.24038e-184	-2.19245e-184	1.01847e-183	1.14781e-183	5.88313e-184	-1.83388e-184	-1.346e-183	-7.21287e-184	2.01748e-185	6.09172e-184	-1.35708e-183	5.74913e-184	-2.71059e-185	1.16987e-183	4.76533e-185	-1.37808e-183	9.1539e-186	5.65097e-184	-2.8837e-184	-3.50167e-185	1.62119e-182
-6.05429e-186	8.73505e-186	-2.12314e-185	-3.79796e-185	-8.78497e-187	7.97755e-186	-4.10944e-185	1.8457e-186	7.57476e-185	2.03437e-185	1.95714e-185	3.58421e-185	-2.3065e-184	1.3962e-186	-4.22206e-185	1.01034e-184	5.52837e-185	-7.98541e-185	4.26032e-186	-2.16639e-185	8.34678e-186	-3.92383e-185	1.07972e-184	-1.7026e-185	3.70648e-185	-7.58238e-185	2.6032e-187	3.08853e-185	1.86248e-186	1.99395e-184	1.33154e-183
-3.00138e-187	-1.37138e-186	-3.87049e-186	-5.96424e-186	-5.6681e-186	-5.43554e-186	5.44381e-186	-2.16162e-186	7.33483e-186	-3.96944e-187	-2.22007e-187	5.12035e-186	-3.18725e-186	-4.09329e-186	3.13759e-186	2.28225e-186	-2.2897e-186	7.47557e-186	4.47783e-186	6.02353e-186	3.96889e-186	1.05002e-187	-8.00302e-186	2.10447e-186	1.30095e-186	-7.91964e-186	5.40752e-187	1.01092e-186	-7.92119e-186	1.29046e-185	1.22036e-184
1.60676e-187	-3.70796e-187	-4.43888e-187	-9.21606e-187	1.3924e-187	-1.81043e-188	3.18106e-188	-1.40094e-187	3.71188e-188	-6.48689e-188	-6.80459e-188	6.99884e-187	1.31314e-188	2.98775e-187	8.24838e-188	-1.77057e-187	1.41902e-187	-1.4445e-187	3.75756e-187	-6.05764e-188	9.71164e-188	-4.14638e-187	1.48376e-187	4.58426e-187	-4.00212e-187	-3.35401e-186	-8.20444e-187	-4.56884e-188	7.03763e-188	-3.70537e-187	1.05701e-185
1.91609e-188	-4.94015e-188	1.15831e-188	-3.61165e-188	-1.32639e-187	1.03701e-188	6.73907e-188	-1.74077e-188	3.61966e-188	4.05923e-189	-5.31391e-189	-2.70169e-188	1.1627e-187	-5.36375e-188	3.47322e-188	4.02276e-188	-3.77147e-189	-6.79971e-188	1.64804e-188	-2.29313e-188	-1.72822e-188	1.36482e-188	-1.49116e-188	-2.52593e-188	-3.66695e-188	-1.36137e-188	-7.33341e-188	4.24535e-188	-1.5844e-188	1.24049e-188	1.03812e-186
2.88506e-189	7.83754e-189	-7.00815e-189	-1.58623e-189	-7.78068e-189	1.80829e-190	1.45022e-189	-7.7758e-190	-3.14128e-189	2.25566e-189	8.35441e-190	-2.99083e-189	-1.15142e-189	1.9681e-189	2.20157e-189	1.36618e-189	-1.72719e-189	-3.35944e-190	1.10272e-189	1.47347e-189	3.49423e-190	-1.33382e-189	-6.5165e-190	2.93483e-189	3.89026e-189	-1.1772e-189	4.40199e-189	7.1002e-189	-1.39123e-189	-2.42945e-189	7.57162e-188
-4.46291e-192	-1.65152e-190	-9.111e-191	4.32477e-190	-6.39273e-191	2.10106e-190	-2.67883e-191	4.80546e-190	1.95665e-190	7.91036e-193	3.4063e-191	3.01257e-190	2.36091e-190	-1.32018e-190	-7.50017e-190	-1.17823e-190	2.12836e-190	6.1255e-190	2.30288e-190	6.10685e-191	-3.26187e-192	5.56545e-191	-1.04649e-189	-7.34399e-190	-8.63231e-190	-1.21251e-189	4.02944e-190	-1.50229e-190	5.74019e-190	4.95647e-191	9.45134e-189
3.64056e-192	6.96373e-192	-1.21511e-191	-2.99872e-191	1.19169e-191	1.21486e-192	3.31074e-191	-6.3664e-191	7.08772e-192	1.9078e-192	2.46171e-191	6.73168e-191	-1.21277e-192	1.2252e-191	-2.22056e-192	-4.11072e-191	-2.78078e-191	5.06376e-192	1.71583e-192	1.7749e-191	-1.96265e-192	-2.57806e-191	-4.46337e-191	1.09841e-190	4.37486e-191	-7.26338e-191	1.25159e-191	-3.16702e-191	-1.61659e-191	-4.58884e-192	7.36246e-190
9.98571e-193	1.6469e-192	7.64603e-193	-2.20035e-193	-7.42696e-193	3.5529e-193	3.54368e-192	5.86162e-193	-2.15292e-193	-5.61178e-193	-4.06538e-192	1.53307e-192	5.322e-192	-3.74236e-193	1.50695e-192	1.1617e-192	-6.96786e-192	2.68462e-192	5.10282e-192	3.87489e-193	-1.24894e-192	-1.25953e-192	-2.64499e-192	1.59195e-193	2.17887e-193	-1.05772e-191	-1.28931e-193	1.05239e-192	-1.76321e-193	-1.31078e-192	5.75167e-191
2.74557e-195	-5.89128e-194	-8.4321e-193	3.49008e-194	-1.52292e-193	9.44903e-194	1.3411e-193	7.96922e-194	-8.52923e-194	2.53605e-193	-1.83104e-193	-8.63191e-194	5.10792e-193	2.02069e-194	-3.65832e-194	7.87299e-193	-9.9052e-194	-7.3928e-194	3.06613e-194	1.908e-193	-2.28961e-193	-6.91881e-194	-9.05356e-194	9.1428e-195	-8.01852e-194	2.4431e-194	6.84954e-193	1.03457e-193	-3.29679e-194	-2.55432e-193	5.33725e-192
1.53739e-195	-9.04713e-195	-2.49799e-194	-3.60159e-195	4.5649e-194	-4.39761e-195	-1.56607e-195	6.58273e-195	-1.4947e-195	9.34953e-196	1.1472e-194	-4.03043e-195	-7.89419e-196	-1.51179e-194	-6.34626e-195	-1.7771e-194	4.32419e-194	3.55079e-194	-7.56653e-195	3.39185e-194	-3.05022e-194	-1.94538e-194	9.84758e-195	6.34616e-194	-4.53852e-194	1.0125e-193	-1.65687e-195	4.46713e-195	-3.18938e-194	6.0592e-195	5.8953e-193
4.40144e-195	-5.48139e-196	2.42234e-195	-1.42428e-195	-2.82458e-195	1.05725e-195	2.33447e-195	1.66772e-196	3.94427e-196	9.73753e-196	-8.56668e-195	5.13347e-196	5.89069e-196	-7.05636e-195	-1.09186e-195	4.50438e-196	1.85843e-195	-1.61547e-195	2.32819e-196	-1.24239e-195	1.58878e-195	-3.28363e-195	-8.78648e-196	-2.0703e-196	4.87345e-196	4.84357e-195	5.26945e-195	1.92335e-196	-6.65384e-196	6.8305e-195	6.4011e-194
-1.17113e-196	7.36844e-197	1.32487e-196	-1.77414e-196	3.91638e-197	2.05947e-197	2.67138e-197	-3.0925e-197	-1.08544e-196	2.28901e-196	1.73767e-197	2.8801e-197	2.28517e-196	-1.8385e-197	7.74163e-197	3.83596e-196	-7.10099e-197	8.60735e-197	2.53195e-196	9.58541e-197	6.99876e-198	-1.07379e-196	2.32455e-197	-2.65558e-197	-9.59948e-197	5.92424e-197	-5.93773e-197	-1.2287e-196	-3.28306e-196	5.28421e-197	3.09858e-195
2.68873e-197	8.11097e-198	-6.60955e-198	-1.6021e-197	-1.61389e-198	1.76238e-197	-2.67621e-197	-1.79694e-199	1.42814e-197	-1.11688e-197	-2.97013e-197	-6.66552e-197	-1.34682e-196	1.96886e-198	7.26971e-198	-5.07779e-198	-2.4137e-197	9.43603e-199	4.39123e-198	-1.41296e-197	4.79611e-198	1.30853e-197	4.72221e-198	5.18709e-198	-7.92827e-198	4.04116e-197	9.78024e-198	-3.73161e-198	9.70313e-199	-7.8432e-198	5.16671e-196
-3.95554e-200	-1.63206e-198	1.32178e-200	3.93529e-199	2.86369e-198	2.35322e-198	-1.58846e-198	-4.51525e-198	-1.93073e-199	5.60652e-200	5.00713e-199	1.44473e-198	2.06952e-198	1.52645e-198	-1.08367e-198	-3.10623e-199	1.35189e-199	-5.52822e-199	-2.82191e-199	2.29572e-198	2.92925e-198	3.95965e-199	-1.35229e-199	-1.77974e-199	-2.22167e-198	4.71789e-200	7.72549e-201	2.15414e-199	1.55478e-199	-6.61681e-199	3.07973e-197
-1.00643e-199	6.65058e-199	-7.58916e-200	-1.87443e-199	-1.21171e-201	-2.78434e-200	-4.91591e-200	1.62027e-199	2.87486e-200	1.67386e-199	3.40353e-200	-3.16515e-200	5.961e-200	-1.55037e-199	-1.18995e-200	-2.20254e-199	7.6027e-200	1.01606e-199	1.34663e-199	-1.85647e-199	5.64887e-201	-8.03721e-200	1.11415e-199	-3.77322e-200	-9.77179e-200	-9.69268e-201	1.08187e-200	-1.13433e-199	3.77597e-200	-4.00877e-200	3.02052e-198
5.94098e-201	-9.26546e-201	9.81909e-201	-1.3599e-201	-1.21341e-200	5.34685e-202	-2.60579e-200	-1.88e-201	3.11837e-200	1.16648e-200	-6.78101e-201	-2.23751e-201	3.44265e-200	-4.74359e-201	4.04729e-201	5.90536e-201	1.11012e-201	-2.30492e-200	-3.71166e-200	8.59412e-201	-2.61278e-202	-9.34798e-201	1.11686e-200	-2.89632e-201	9.69135e-201	1.75346e-200	1.18335e-201	-1.42745e-200	4.47871e-201	1.06139e-200	3.19302e-199
2.83578e-202	2.08303e-202	1.05133e-201	-1.37244e-201	3.46727e-202	-4.47016e-202	-1.24555e-201	-4.12162e-201	8.19746e-202	-9.04363e-202	-1.94042e-201	2.91959e-201	1.39735e-201	-1.92186e-201	-2.80378e-202	6.39237e-203	1.03759e-203	1.79885e-202	-2.72733e-202	-7.31712e-203	1.64612e-202	-2.75598e-202	9.33903e-202	1.22983e-201	3.99604e-201	5.53881e-202	-1.35886e-201	5.15047e-201	3.35007e-202	-2.04844e-202	3.40634e-200
5.39909e-203	-3.63894e-203	1.85259e-203	7.43309e-203	5.88203e-203	1.10888e-203	3.62325e-203	-6.34501e-203	-3.46939e-203	-1.01148e-202	-3.4375e-203	-1.98606e-205	-2.33131e-203	3.69858e-203	8.84361e-203	5.09013e-203	5.48641e-203	-6.3771e-203	-1.30329e-202	-2.69245e-202	2.102e-203	4.45532e-203	3.23603e-203	9.36987e-204	1.2265e-202	1.10195e-202	-1.91097e-202	-3.6285e-204	-5.4198e-203	-1.02315e-202	1.93248e-201
-5.07791e-204	-1.43012e-203	1.37793e-204	-1.17821e-204	7.61775e-204	8.29344e-206	8.8107e-205	1.65709e-204	1.21736e-203	1.1061e-203	-6.17892e-204	4.16923e-205	3.96258e-205	1.19687e-203	5.99142e-204	-1.2179e-203	2.67945e-204	9.77007e-206	2.53876e-203	-8.26167e-204	-1.61993e-203	-3.1783e-203	-4.14877e-204	1.506e-205	-1.71549e-204	-2.94357e-204	2.67543e-204	6.23047e-204	-1.43369e-203	-5.65957e-204	2.14809e-202
1.26201e-204	1.18048e-204	-4.11983e-205	2.22278e-205	4.40683e-205	-1.38449e-205	3.29503e-205	5.45485e-205	-3.76136e-204	-1.06755e-204	3.95423e-205	-1.85745e-205	2.69628e-205	-1.58716e-205	-6.06761e-205	3.19973e-206	2.67851e-204	-9.80946e-206	2.38532e-205	3.868e-205	-8.76847e-205	-1.9568e-205	-5.42801e-205	6.73489e-205	-1.39248e-204	-1.82035e-204	-1.34092e-205	-7.96581e-206	-9.07675e-205	-4.17363e-205	2.14504e-203
7.05039e-206	5.75763e-207	1.20074e-205	1.88004e-205	1.97819e-206	-1.29341e-205	-2.60024e-206	6.47143e-206	8.26339e-206	-9.72904e-207	-3.87129e-205	-3.77379e-206	-2.51919e-206	-1.87768e-207	2.85174e-208	5.79221e-207	3.1755e-206	1.38539e-206	6.03424e-206	9.67291e-207	-5.69301e-206	9.28427e-208	6.14094e-206	-8.47695e-207	2.68294e-205	-2.35867e-205	5.44592e-207	-2.84099e-206	2.64675e-206	-8.05435e-206	2.06295e-204
7.50603e-207	-7.8838e-207	-8.27312e-207	2.79233e-207	1.42992e-207	4.50333e-207	-6.05934e-207	-4.65681e-207	5.20058e-207	-8.56954e-207	2.45479e-208	2.1208e-206	-1.81166e-207	-1.40628e-207	2.79417e-206	-2.0051e-206	9.98893e-208	2.44253e-207	-1.97063e-207	-7.88492e-207	1.69516e-209	-2.04325e-207	-6.37756e-207	7.27342e-207	-4.32758e-207	3.1357e-207	-1.3765e-208	-8.00354e-207	1.60173e-207	-6.05555e-208	1.76359e-205
2.90327e-208	-1.49107e-209	-3.4098e-208	-7.26452e-208	7.21407e-209	-9.31141e-208	-4.54988e-208	-1.65282e-208	-4.53915e-208	9.50597e-209	9.06963e-210	2.0796e-207	-4.4178e-208	7.1533e-208	1.14386e-209	1.43839e-208	-5.52064e-208	-1.00154e-208	3.94315e-210	-2.50986e-207	7.4535e-208	8.88238e-208	6.19873e-208	-5.85262e-208	-4.49801e-208	-9.56972e-208	4.32616e-209	-2.05687e-208	1.96931e-208	1.20702e-207	1.60107e-206
3.66487e-209	-6.13909e-209	3.86758e-209	-8.20208e-209	-1.71273e-209	-2.80885e-209	2.35331e-209	1.96157e-209	3.52153e-209	-6.92788e-209	-1.23992e-209	-1.40519e-209	-6.30434e-210	-9.04993e-210	-2.44441e-209	3.30939e-209	-1.36299e-209	9.87604e-210	9.29677e-209	7.669e-210	-6.29091e-209	1.93039e-208	9.95181e-209	-1.65569e-208	-2.21185e-209	1.64869e-209	2.68432e-209	2.38572e-209	6.62286e-210	7.3579e-209	1.32562e-207
1.57376e-211	6.28023e-210	-2.88568e-209	-5.22794e-210	-7.36059e-211	5.33576e-211	-2.70338e-210	1.41199e-210	-4.9328e-210	1.42321e-209	-7.35547e-211	1.77614e-210	-7.33906e-211	2.84287e-210	-1.95243e-209	-9.50284e-211	1.30126e-210	-1.23103e-209	1.93142e-211	-1.121e-209	1.18802e-209	-4.91015e-210	-7.54531e-210	-1.36103e-209	5.06558e-210	-3.56179e-210	1.33871e-210	-1.75812e-210	-5.80827e-211	7.79714e-211	1.67681e-208
2.087e-211	2.9157e-211	1.4045e-210	-9.66229e-212	7.98394e-212	1.04108e-210	3.39345e-212	-1.92158e-210	-6.18795e-211	5.38111e-212	4.97374e-211	2.40576e-211	-8.37711e-212	1.30838e-211	2.68528e-211	-2.77028e-214	3.15436e-211	3.52078e-211	3.21372e-212	-4.48364e-211	1.24073e-211	3.73986e-211	2.49915e-213	-5.45059e-211	-5.40672e-212	6.74748e-212	7.52152e-212	-1.13242e-210	-2.53557e-212	-9.94794e-213	1.05299e-209
2.96444e-212	4.80734e-212	-2.06492e-212	1.52806e-212	1.79197e-212	7.47525e-213	8.1752e-212	1.49763e-212	1.85646e-212	2.34947e-213	2.27499e-211	-1.56029e-211	3.51283e-213	5.9731e-213	3.05209e-212	2.85514e-213	-1.06092e-212	6.69779e-212	-2.00803e-212	-2.35177e-212	-5.98913e-213	-2.09039e-213	-3.07231e-212	-1.11329e-212	-1.45324e-213	1.57851e-213	1.77522e-212	-2.26968e-212	5.92316e-212	1.50923e-214	9.57059e-211
-7.25873e-214	-2.2643e-213	4.96292e-215	1.98651e-215	-5.96738e-213	-2.8155e-214	-1.20701e-213	-1.17205e-212	8.47439e-214	2.40939e-213	7.09875e-213	2.58422e-213	-1.05456e-213	-6.02707e-214	-7.26147e-213	1.40368e-212	1.33483e-213	3.3009e-213	-1.07224e-214	3.10676e-213	-4.22972e-215	-1.36456e-213	-9.51173e-214	1.75013e-213	-1.444e-213	-2.84083e-214	9.37904e-213	5.37419e-213	2.97422e-213	9.61358e-213	9.91584e-212
-1.45016e-214	3.15915e-214	-5.59163e-214	-1.28606e-214	-4.33921e-214	8.65943e-214	-5.28824e-215	5.99988e-215	-1.8724e-215	1.07356e-214	-7.83927e-214	4.32021e-214	-4.74678e-214	5.1188e-214	8.02189e-214	8.12635e-214	-8.58857e-214	-5.14084e-215	3.48853e-216	-6.51926e-214	2.10936e-214	1.39024e-214	2.36397e-214	4.47262e-215	-1.10056e-214	2.10227e-214	-1.67807e-214	2.27235e-214	-4.35046e-214	-7.91493e-215	9.93114e-213
3.45172e-215	-8.01359e-216	1.40809e-214	-1.53197e-215	-5.39516e-218	1.21374e-215	-6.03565e-215	-1.97055e-216	-2.07883e-215	8.49751e-219	-4.30695e-215	-3.0889e-215	-3.29349e-215	7.11839e-215	1.17456e-215	-2.88921e-216	-5.5636e-215	1.76608e-215	9.08655e-216	-7.94748e-217	-5.86905e-216	-1.12259e-215	7.66951e-215	-6.44397e-215	1.45351e-215	-3.13978e-215	3.98937e-216	3.0102e-215	1.49487e-215	-1.44393e-215	8.37506e-214
1.59043e-216	6.82025e-218	-1.38765e-216	-1.6942e-217	6.75211e-219	-6.07186e-217	-3.31648e-216	-4.05336e-216	-1.05044e-216	3.82172e-217	-2.40669e-216	2.9452e-216	1.08099e-216	-1.39171e-215	-1.77491e-216	2.17299e-217	-2.43079e-217	3.17461e-216	-6.88472e-216	-1.90149e-217	2.08063e-217	-2.71531e-216	1.3404e-216	1.80369e-216	8.67341e-217	3.89957e-217	-4.97354e-217	-2.92508e-216	-7.18338e-217	1.22458e-217	5.70548e-215
-8.58085e-217	7.76696e-218	7.33776e-218	1.10715e-217	2.66132e-217	-3.64744e-218	-3.51064e-218	1.07444e-218	9.36931e-217	-4.38131e-217	5.64118e-217	-1.21643e-217	1.3104e-217	-5.91874e-218	-1.68654e-217	2.47335e-217	-3.51407e-220	-1.06238e-217	1.70973e-218	-3.12305e-217	7.71441e-218	-4.87191e-218	6.74274e-217	-1.42621e-218	5.59672e-218	-6.13461e-218	1.17154e-217	-1.83224e-217	1.72111e-217	2.43454e-217	6.21899e-216
-3.05176e-218	3.39166e-218	-1.11752e-218	2.91239e-218	-4.5161e-218	1.70094e-218	2.41767e-219	5.41643e-218	1.68294e-219	2.83087e-219	-2.63475e-218	1.19477e-218	-1.22701e-218	3.74973e-219	6.72921e-220	1.31247e-219	-7.31102e-219	1.54964e-218	2.35176e-218	-6.49876e-218	-9.70967e-218	8.59659e-219	2.46633e-218	-2.50778e-219	-3.55219e-220	-4.87547e-220	3.84952e-218	6.63841e-219	-6.77318e-221	3.00077e-220	5.74821e-217
2.16118e-220	-6.90258e-220	-1.57968e-222	-2.48244e-219	-1.20118e-219	-2.66675e-219	-8.22164e-220	-6.21678e-220	-9.83254e-221	8.24419e-219	8.92264e-220	-7.29614e-220	1.76723e-221	-4.69566e-221	2.14421e-219	-2.46227e-219	-1.23701e-220	-1.43639e-220	6.73617e-221	-6.75893e-220	5.30948e-220	-1.7548e-219	2.50335e-221	-3.60712e-220	-1.87751e-219	-1.72099e-220	-4.00741e-220	-1.63133e-218	1.71308e-220	1.26228e-219	4.7217e-218
-1.25701e-220	5.63377e-221	1.25539e-220	4.25321e-220	-2.18793e-221	-2.63683e-221	-3.6592e-221	1.72459e-221	2.95241e-220	5.4326e-221	3.24984e-221	5.46676e-221	4.31116e-221	-1.26986e-221	-8.19961e-222	-2.29757e-220	2.11638e-221	9.67433e-221	2.94643e-220	5.55494e-221	-5.12325e-221	-5.68558e-221	-1.04732e-220	1.97714e-220	-7.43836e-221	2.12456e-221	-1.79111e-220	-5.74803e-221	-2.81593e-220	-7.53689e-221	3.1333e-219
-4.28459e-222	-4.73392e-222	-1.0908e-222	9.54725e-222	-7.65748e-222	5.23218e-221	-3.78023e-222	7.04339e-221	3.86644e-222	1.69153e-222	3.1766e-222	-1.43491e-221	6.69908e-222	8.41425e-223	-4.58734e-222	1.45798e-221	-8.85535e-222	4.42676e-222	-2.37765e-221	-8.40001e-222	-2.22903e-222	5.19177e-223	4.25288e-223	1.80813e-221	1.79376e-221	-1.74314e-222	7.73787e-222	3.90577e-225	1.29707e-221	4.41614e-222	3.15164e-220
1.22154e-223	1.30354e-223	-1.07436e-222	1.2761e-222	-1.45126e-223	1.35297e-222	1.39116e-223	1.52419e-222	4.48525e-223	-1.01464e-223	1.12459e-222	-1.58977e-222	1.58937e-223	1.16052e-222	-2.70325e-223	-1.41849e-223	-3.26252e-222	9.59248e-223	-1.887e-223	-3.98104e-223	-6.36418e-223	1.05812e-223	-1.06908e-223	9.33355e-223	-1.35265e-222	9.11687e-224	-3.96931e-224	-4.7598e-223	1.34035e-223	-5.81261e-223	2.00262e-221
1.65909e-224	-3.5696e-224	1.01846e-224	-1.08615e-223	4.06615e-224	1.7329e-223	-5.28273e-224	3.60146e-225	-6.36148e-225	9.05468e-224	5.54955e-224	7.56179e-223	-2.35607e-223	-9.50294e-224	-2.48454e-224	8.45125e-224	2.2469e-224	1.76386e-224	9.25481e-225	-3.86952e-224	-6.66587e-224	-1.47381e-223	-5.26532e-224	2.82292e-224	4.94276e-223	7.85876e-224	3.33364e-224	-6.45594e-224	1.77782e-223	1.81964e-223	3.20353e-222
-1.22708e-225	2.28164e-224	-9.62574e-225	9.66332e-225	6.73846e-226	-3.18244e-225	-3.48503e-225	1.48836e-224	-1.22174e-225	-2.75362e-225	-3.8375e-225	-3.41911e-225	-8.25716e-225	2.60198e-225	-1.04567e-224	-1.15157e-224	-9.2525e-225	-2.93603e-224	8.4706e-225	1.01798e-224	1.05987e-225	9.3525e-226	-4.42791e-225	-4.98517e-225	-2.10907e-224	1.57166e-225	-9.76301e-225	-1.28041e-224	-6.89079e-225	2.59465e-225	2.33007e-223
3.59409e-227	1.7096e-226	3.34332e-227	4.61402e-226	1.09085e-225	-2.0836e-225	-1.18522e-225	-1.86357e-226	-7.27505e-226	-2.15415e-225	-1.72413e-226	-2.20863e-225	3.90474e-228	1.08637e-225	2.93215e-226	7.37364e-226	-4.61984e-225	1.69745e-227	-1.06676e-225	-1.3746e-225	-6.11201e-227	-7.90006e-226	-1.47852e-225	-9.71161e-226	1.75278e-225	1.47561e-227	-7.68766e-226	2.67484e-226	-1.27547e-225	2.73274e-225	2.98223e-224
-4.75853e-226	1.38648e-229	-1.7102e-227	4.75031e-227	3.4773e-227	-5.6851e-227	3.76434e-228	-1.27588e-226	-1.7823e-227	-1.38648e-226	-4.55125e-227	-6.64266e-227	2.51639e-227	-1.02059e-227	-2.94464e-227	-4.34723e-227	-6.76906e-227	-2.92143e-227	4.78802e-227	1.29101e-226	1.15279e-227	-2.12799e-226	-1.54121e-227	6.77261e-227	-2.08422e-227	-1.81265e-226	5.99138e-227	3.26526e-227	2.32667e-226	-6.63405e-227	2.3153e-225
-2.81151e-228	6.99078e-229	7.34926e-229	-2.10469e-229	7.04439e-228	6.1257e-228	-1.36239e-228	4.49959e-228	3.14233e-229	1.01942e-229	-1.06156e-227	1.71991e-228	-3.15334e-228	-2.855e-227	5.18261e-228	-1.10647e-227	-3.91483e-228	-3.29151e-228	-5.84786e-228	7.05874e-228	-2.93214e-227	9.3901e-228	8.42273e-228	-5.001e-228	1.71824e-227	-1.40306e-227	5.13915e-229	-1.23598e-228	2.82352e-228	2.0565e-228	1.94281e-226
7.38134e-230	5.25683e-229	-5.42842e-229	-9.51405e-229	-3.82224e-229	-2.92948e-229	1.24759e-229	4.72968e-229	1.07266e-228	-9.0402e-229	-1.88246e-229	-1.3166e-228	2.58573e-228	-1.29345e-229	2.37152e-229	1.65966e-229	-4.00137e-229	-8.6116e-229	-3.75552e-229	-4.3965e-229	7.63051e-229	4.80386e-229	5.18955e-229	-1.19207e-229	1.65836e-231	-4.15111e-230	1.24605e-228	-4.21106e-229	4.77861e-228	2.25134e-230	2.04359e-227
-7.74249e-230	1.34632e-229	-1.99704e-230	-5.85375e-230	-8.3381e-232	-4.9449e-230	-5.76661e-230	-1.60883e-230	-1.63737e-229	6.72003e-230	-7.93505e-230	-3.59857e-230	3.39707e-230	7.27554e-230	-1.48001e-230	-8.82101e-230	-1.64728e-230	-2.56641e-230	7.49448e-230	2.5308e-230	-1.12958e-230	-7.92058e-232	-5.56303e-230	-5.0587e-231	1.62539e-230	-1.57803e-230	6.66833e-230	1.16357e-230	4.12322e-230	5.17671e-230	1.38913e-228
-4.04232e-232	2.20688e-231	-2.24122e-231	1.40752e-231	-1.05216e-230	-2.12359e-231	-3.18819e-231	-5.20187e-231	-3.65749e-231	6.83982e-231	5.4154e-231	5.21698e-231	6.75877e-231	4.51684e-231	2.87441e-231	-6.26759e-231	7.1929e-231	7.39689e-232	-2.20975e-231	-9.71405e-232	1.55129e-231	1.89633e-231	-8.24949e-232	6.84478e-232	5.41065e-231	8.88109e-231	-4.43012e-231	2.39633e-231	-3.26907e-231	1.05628e-231	1.10357e-229
-7.64752e-233	1.54436e-232	-1.71811e-232	-3.37068e-232	1.50019e-231	-2.29607e-232	2.9234e-233	2.44461e-233	5.35978e-232	1.10917e-233	-2.25195e-232	-6.50828e-232	5.58914e-233	-3.95514e-231	-7.64418e-232	9.22747e-232	-6.19113e-232	1.05121e-232	-1.18876e-232	-2.02928e-232	-5.59544e-232	-4.72492e-232	4.68603e-233	-1.05415e-231	-4.43688e-232	-4.16362e-232	6.11791e-232	-2.93933e-232	-1.51408e-231	-4.94292e-232	1.65978e-230
6.19434e-234	-5.8022e-234	2.02118e-233	-3.73905e-234	1.0753e-232	-7.69191e-234	1.15959e-232	1.16634e-233	2.14385e-233	7.98715e-233	1.57864e-233	2.59635e-233	-1.49777e-233	-1.54234e-233	2.39097e-233	8.46826e-233	2.70681e-233	1.05075e-233	-1.77645e-234	6.241e-233	1.44217e-232	-1.7264e-233	6.44379e-233	6.21314e-233	-1.1625e-233	2.18488e-233	4.08886e-233	-2.37527e-233	-4.90591e-233	-4.57392e-234	1.10241e-231
-4.03049e-235	6.55549e-234	-4.2409e-234	-1.30537e-234	-5.70984e-234	-6.83847e-235	3.10555e-234	4.28637e-235	9.00538e-234	-3.91864e-234	3.45432e-234	1.75266e-234	1.37123e-234	1.31354e-234	2.0131e-234	-5.87998e-236	4.4125e-234	-6.68066e-234	1.93886e-234	3.51208e-234	6.81997e-236	-7.23068e-234	-2.52566e-234	-4.13048e-235	-1.21039e-233	2.28451e-234	2.84175e-234	-3.82462e-235	9.80219e-234	3.31166e-235	9.9848e-233
-9.33507e-235	-1.14104e-236	9.52973e-235	-3.83575e-236	-2.08449e-235	3.36403e-236	6.54001e-236	-1.47824e-235	-1.87517e-235	7.28712e-236	-3.27467e-236	-1.33799e-235	-2.82978e-236	7.46202e-236	-2.02114e-235	5.07815e-235	-2.0738e-235	1.24747e-235	-1.35805e-235	-4.85667e-235	1.99627e-235	4.92162e-235	6.47387e-236	1.37947e-234	-8.12926e-236	-4.85839e-235	9.64018e-237	-1.11638e-234	5.72294e-236	4.63203e-236	8.51764e-234
-1.10531e-237	2.38309e-237	5.84095e-237	-1.01236e-235	-1.21472e-236	5.24615e-236	-6.38044e-237	-5.23042e-236	1.16762e-236	6.29793e-236	1.34229e-237	1.39054e-236	1.54499e-236	8.29381e-237	2.18888e-236	7.92759e-238	-8.16284e-237	-2.17861e-237	3.72872e-236	5.35223e-237	6.47045e-236	8.8343e-236	3.98828e-236	-1.29177e-236	-2.52281e-236	-7.73096e-236	-2.1901e-237	-5.25883e-236	-7.96871e-236	1.0573e-236	8.76592e-235
-7.6147e-238	-1.41841e-237	1.19157e-237	-2.05677e-237	3.36842e-237	-4.50946e-237	7.01374e-237	7.61419e-238	6.45746e-237	1.59398e-237	-2.1433e-237	-5.27942e-237	-8.75033e-238	-1.55447e-238	9.02369e-238	1.40311e-237	7.94589e-238	-4.04721e-238	-6.96076e-238	8.01757e-237	-3.47037e-238	-6.71567e-237	-4.30977e-238	-3.14935e-237	1.10885e-237	3.26001e-237	7.70485e-237	9.85343e-238	2.04917e-237	1.11356e-237	7.66692e-236
5.16382e-239	-4.51856e-240	-2.03948e-238	-3.45983e-238	7.38083e-239	-2.04047e-238	-6.49076e-238	3.03809e-240	1.20721e-238	-7.54942e-239	4.0676e-239	2.88561e-238	2.18478e-238	3.58716e-239	-7.45603e-239	-6.08318e-238	-6.40925e-238	1.05928e-238	-4.09961e-238	1.50266e-238	-2.96719e-239	-4.02333e-239	-1.88197e-238	5.76241e-238	2.15622e-238	9.55635e-239	1.86884e-238	7.54904e-238	-1.42946e-238	8.07223e-239	6.6168e-237
3.77897e-240	1.031e-240	2.35464e-239	-4.15227e-240	-3.19331e-239	-2.26497e-241	7.81611e-240	-3.39202e-240	-3.75662e-239	3.77819e-239	-6.54353e-241	-7.54833e-240	3.03925e-239	-2.06004e-239	2.7399e-239	-8.79765e-239	-6.36841e-239	-3.55257e-240	-3.94486e-240	4.49004e-241	-9.69148e-240	5.00014e-240	3.95173e-240	1.5239e-239	-8.89998e-240	4.34961e-240	-1.83227e-239	7.10935e-240	2.93472e-240	3.40958e-241	4.73266e-238
-5.83519e-241	1.51779e-240	3.78987e-241	4.52479e-241	-1.39633e-242	7.40488e-241	-8.86299e-241	-3.03555e-241	-7.1357e-242	9.98712e-241	3.78005e-240	3.42345e-241	-4.89845e-241	-6.698e-241	2.58466e-240	5.09953e-241	1.1301e-239	-1.77538e-241	1.21515e-241	-1.11399e-240	-1.9517e-240	-1.6484e-241	2.63663e-242	-2.12979e-241	-2.44314e-240	-6.48029e-240	-1.49166e-240	-5.84767e-241	1.78498e-240	2.02356e-241	4.23809e-239
-3.29669e-241	-5.11389e-242	6.34288e-241	4.75264e-241	-7.75274e-242	-8.37513e-242	-2.99665e-241	-2.78393e-241	3.20782e-242	2.13984e-241	6.46171e-242	2.22264e-241	7.82203e-242	-8.99014e-242	-1.77052e-242	3.03072e-241	6.08121e-242	-5.56799e-242	7.46202e-242	-1.35058e-242	4.64231e-242	1.53199e-244	8.09651e-242	-3.35589e-243	1.26205e-241	5.77783e-242	-8.38343e-242	-1.40614e-240	-2.47098e-241	1.89972e-241	5.69809e-240
-1.24327e-242	-6.39169e-243	6.53339e-243	3.427e-244	1.01877e-242	-9.68726e-243	2.92331e-242	1.08943e-242	-1.6972e-242	-3.84776e-243	2.68301e-244	-2.99678e-242	-6.27585e-244	3.77141e-242	2.3619e-242	-1.1737e-242	1.54742e-244	-5.3971e-242	1.26063e-242	-3.44018e-243	1.51026e-242	-1.53963e-243	-1.92501e-243	-1.6209e-242	-5.6056e-243	-1.31994e-242	7.09883e-242	3.30242e-242	1.4713e-242	6.98929e-243	4.59925e-241
2.29424e-243	-1.71965e-243	1.94275e-244	-8.0958e-244	-1.89975e-245	-6.77586e-244	1.60415e-243	-1.6707e-243	1.79846e-244	-4.06413e-244	-3.74035e-243	-1.13871e-243	9.26705e-244	-9.67357e-245	-2.60439e-243	6.52183e-244	2.28254e-243	2.31843e-244	3.03154e-243	-2.90495e-244	-1.64739e-243	6.58808e-244	4.12768e-244	2.11139e-243	-2.90304e-243	2.68641e-244	1.21992e-244	1.44842e-243	3.13725e-244	5.4806e-244	3.50052e-242
-4.46313e-246	9.33395e-246	4.7151e-246	-3.12111e-244	-3.63973e-245	-9.77927e-245	-2.7547e-244	-1.90743e-244	-7.56932e-244	1.19067e-245	-2.53235e-244	3.98489e-244	-9.21484e-245	-8.79165e-246	-2.15131e-244	-3.16513e-244	8.19043e-245	-1.39612e-245	1.48679e-244	1.78318e-245	2.04757e-244	-4.7329e-245	8.52156e-245	1.25678e-244	9.21531e-245	-7.6047e-245	-8.35772e-245	6.14381e-245	8.81984e-245	-2.4276e-245	4.13522e-243
-3.26674e-246	8.1664e-247	2.2817e-245	-1.70829e-246	5.28307e-246	-8.76243e-247	-1.26396e-245	-9.77086e-246	7.79852e-246	-2.2327e-246	1.64886e-245	1.65586e-245	1.62267e-245	-6.1901e-246	-2.763e-245	3.31123e-246	3.28056e-247	-1.12133e-245	-5.65349e-246	-1.4725e-245	-8.64587e-246	-8.83218e-246	-5.10346e-246	8.92067e-246	1.46799e-246	-3.15661e-245	3.00829e-245	-7.24614e-245	3.50118e-247	-9.16366e-246	3.62129e-244
5.91544e-247	1.2919e-246	-4.89238e-247	2.16047e-247	2.18716e-247	9.91228e-247	3.00811e-246	-1.29239e-247	2.57573e-248	1.93305e-246	7.81684e-247	-1.43098e-247	-2.80198e-248	3.70836e-247	1.289e-247	1.82605e-246	4.98594e-247	-2.69005e-247	2.80523e-247	-1.32049e-246	-1.86946e-246	-1.79606e-246	-1.11105e-246	5.56367e-247	1.4378e-247	1.08875e-246	4.38485e-247	-2.95793e-248	1.1e-246	2.65917e-248	2.27022e-245
9.31902e-248	-1.27236e-247	-1.11957e-248	1.46939e-248	-5.74534e-249	2.13318e-247	-7.74046e-248	2.21476e-247	5.21776e-249	-2.0563e-248	-1.32705e-248	8.2089e-248	-4.23338e-248	-2.05517e-248	1.27859e-247	2.03018e-247	4.80748e-250	6.70586e-248	9.93875e-248	-3.80285e-248	-1.58869e-247	-1.12087e-247	2.44206e-247	-4.01747e-248	-7.20701e-248	-3.77579e-248	5.06508e-248	-6.57433e-248	1.05077e-248	-1.18686e-247	2.39487e-246
-1.4156e-248	-1.60532e-249	-5.35352e-249	7.7231e-249	8.18026e-250	-2.71513e-249	1.40519e-248	1.93362e-248	1.5918e-248	-8.43732e-249	1.13047e-248	3.17338e-250	-3.37181e-249	-8.01948e-249	3.92047e-248	1.51752e-248	-1.58993e-249	1.06465e-249	4.20543e-249	6.19217e-249	-4.38691e-249	2.04854e-248	2.61237e-249	-5.41095e-249	-2.05177e-248	-8.22503e-250	-1.71977e-249	5.82582e-249	-3.8994e-249	2.80917e-249	2.4905e-247
-7.91636e-250	-5.16755e-250	-2.61273e-250	-1.82034e-249	1.04435e-249	-2.16789e-250	-6.59533e-252	-1.41785e-249	-2.35223e-249	1.10913e-250	3.25961e-250	-2.89902e-250	-9.39404e-250	3.73688e-250	-8.11969e-251	-2.45621e-250	6.05145e-250	1.38922e-250	1.2384e-249	-8.48863e-251	-5.71963e-250	6.45678e-250	3.53562e-251	6.70216e-251	9.6069e-250	1.50171e-250	5.30706e-250	-1.60329e-249	2.01414e-250	-1.39303e-249	1.90212e-248
-9.53651e-251	1.79183e-250	-2.17649e-250	1.74963e-250	9.40082e-252	-8.57972e-251	-4.56582e-250	-2.01827e-250	1.30683e-250	1.03162e-252	8.97819e-251	-1.52209e-251	-1.74751e-251	2.42457e-252	1.47312e-252	2.91469e-250	-5.01542e-251	-1.24972e-251	7.56775e-251	-1.19972e-250	-8.59822e-251	5.2792e-252	5.19565e-253	2.20541e-251	-1.77055e-250	1.99121e-251	1.22215e-250	2.05812e-251	5.13418e-251	2.30031e-250	2.9636e-249
-4.93493e-252	1.28793e-252	-7.06748e-252	8.80766e-252	4.63669e-252	-1.04393e-251	-3.47948e-252	-5.93227e-252	4.9865e-252	1.36911e-251	2.34769e-252	-8.75135e-252	-3.54651e-252	-9.00096e-253	3.17929e-251	9.00946e-253	4.17222e-252	-7.82701e-253	-5.29704e-253	1.36289e-251	-8.64723e-252	2.22128e-251	-1.14244e-251	-3.71932e-252	1.21243e-251	2.67714e-252	3.69845e-252	2.24546e-252	-2.03571e-252	8.95121e-252	2.10352e-250
-1.26505e-252	-2.13726e-253	3.5044e-254	-1.36671e-253	-2.56505e-252	1.90502e-253	1.00225e-252	1.32945e-253	1.08695e-254	4.36397e-253	9.73651e-253	-1.25334e-253	-5.13962e-255	-3.72133e-254	-1.39454e-252	-5.78132e-254	-1.39276e-253	4.29607e-253	4.21411e-254	-5.30996e-253	2.76113e-253	9.98452e-253	1.56516e-253	-1.1888e-252	2.97809e-254	5.4337e-252	8.82203e-254	-7.43995e-253	-5.42341e-254	-4.29476e-253	1.91235e-251
-3.35548e-254	2.38241e-254	1.21761e-254	-1.66787e-254	-3.87587e-255	8.87425e-254	-1.29377e-253	-3.94159e-254	-4.95126e-254	-6.79462e-255	-4.30195e-255	4.06033e-254	-1.28677e-253	1.05788e-253	2.3621e-254	6.41813e-254	1.25043e-253	-6.77167e-255	6.36783e-254	3.12603e-254	3.7551e-253	3.90646e-253	-1.45177e-254	2.31626e-255	8.01612e-254	4.17346e-255	8.70124e-254	6.94485e-254	-4.89901e-255	1.08305e-254	2.03739e-252
5.17869e-255	1.37869e-255	2.81739e-256	-6.06779e-256	1.40292e-255	1.68095e-255	-3.81731e-255	4.98652e-255	-6.51294e-256	6.35419e-256	-2.16071e-255	3.82624e-255	-1.03885e-255	2.14189e-254	-1.12513e-254	-5.3565e-256	-6.23254e-256	2.14542e-255	1.36272e-254	4.95298e-255	-1.72744e-255	-1.68394e-255	4.25712e-256	5.14645e-255	-1.74894e-255	-5.79146e-255	-3.44478e-255	-1.53252e-254	8.86782e-255	2.37955e-255	1.28742e-253
3.25896e-256	1.39898e-256	6.57319e-256	2.42566e-256	-2.3394e-256	8.81737e-257	-4.23974e-256	6.31666e-256	5.048e-256	-4.30979e-256	3.30657e-256	-1.12641e-255	-3.27029e-256	-1.72246e-255	8.04904e-256	-2.66602e-256	7.86136e-256	-1.38088e-256	5.56388e-257	-4.23269e-257	4.18225e-258	2.92395e-256	2.07339e-256	-1.0068e-256	3.31568e-256	-3.29125e-256	-9.05387e-256	-4.47655e-257	5.43962e-256	3.16552e-256	1.23554e-254
1.89067e-256	-2.1696e-257	2.4799e-257	7.47609e-257	-2.82936e-257	5.19513e-258	1.09101e-257	1.90992e-257	4.48541e-258	-6.41471e-257	2.21894e-257	5.89439e-257	7.96816e-257	-9.8324e-257	3.51047e-258	-7.61277e-258	7.1418e-257	-1.7374e-258	2.0218e-257	-9.67598e-258	4.0167e-257	-1.61245e-257	7.99892e-258	8.17875e-257	1.12616e-256	-8.88464e-258	8.00309e-257	1.25843e-257	1.04295e-256	2.54916e-257	1.30575e-255
-3.74994e-258	1.47925e-258	-6.95064e-258	-1.18842e-258	2.62615e-259	-3.69965e-258	-1.90891e-258	-3.00816e-258	1.74192e-258	1.81937e-258	-4.92885e-259	1.99426e-258	-2.99085e-257	-1.26812e-258	-4.18159e-258	1.38447e-257	-4.12922e-258	1.62506e-258	-3.7335e-259	8.06872e-259	-2.32248e-258	6.94606e-259	2.66897e-258	-5.11636e-258	2.253e-258	-8.33513e-259	-8.97741e-259	2.15707e-257	-1.96262e-258	-9.71235e-259	1.23725e-256
-1.04727e-258	-1.16558e-258	2.2074e-259	-1.8134e-259	-3.73826e-259	2.41652e-260	2.21421e-259	1.98053e-259	-2.0578e-260	-2.12184e-259	2.0565e-259	-4.76442e-260	4.99021e-259	2.72956e-259	-1.14859e-259	-1.29833e-259	2.19585e-259	-1.98979e-259	3.06088e-259	-8.24561e-260	3.78045e-260	2.39579e-258	-4.47829e-259	-9.13454e-259	-3.21653e-261	1.71019e-259	1.03286e-259	-6.83273e-259	-1.10576e-258	1.10742e-259	1.17144e-257
-5.32714e-261	2.68845e-260	1.15926e-260	1.90362e-259	7.97935e-262	6.44206e-260	2.45818e-260	-2.40265e-261	-2.72041e-261	-4.99407e-261	3.17991e-260	-2.35669e-260	3.59649e-261	-4.5747e-261	-1.41283e-261	-1.62333e-261	2.42114e-260	-1.32057e-260	1.04699e-259	-3.71537e-261	-2.03606e-260	-9.02812e-261	-2.14307e-260	-7.62131e-261	-2.71674e-260	-1.10741e-261	1.44164e-260	1.6826e-261	2.95832e-260	-1.32191e-260	6.92105e-259
-6.01356e-261	-2.42386e-263	1.72326e-261	-8.49617e-261	-3.02456e-261	2.86951e-262	-8.69637e-262	-3.2752e-261	6.50716e-262	3.50161e-261	-2.62928e-261	-4.75591e-261	-2.1542e-261	4.55669e-262	-9.10464e-262	-1.59623e-261	-5.30076e-262	8.8168e-262	-4.61191e-261	-2.1252e-262	3.09211e-261	-3.02199e-261	-9.27038e-262	-5.94947e-261	2.22215e-261	7.78871e-262	-5.93421e-262	-2.69848e-262	3.28089e-262	-1.50704e-261	6.52939e-260
-1.40888e-263	-1.6163e-262	-1.36748e-262	4.59022e-263	3.04582e-263	5.06232e-263	-3.50674e-262	3.51239e-262	-1.92855e-262	-5.99614e-263	-1.80422e-263	-6.83031e-262	1.61947e-262	-5.07687e-264	1.81832e-262	-2.51872e-262	3.0041e-263	6.43842e-262	-1.98279e-263	1.48602e-262	-1.11273e-262	-8.08152e-264	-3.82995e-262	-1.70418e-262	-6.6386e-263	2.10059e-262	8.92278e-263	1.79759e-262	-7.24113e-263	-3.78743e-263	4.86678e-261
1.15675e-264	-2.02092e-263	3.06558e-264	-7.64727e-264	-8.97614e-265	-2.69157e-263	1.0566e-263	7.39895e-264	-1.35e-263	2.03348e-263	-5.75749e-264	1.24672e-262	1.44359e-263	-2.16946e-263	-1.86999e-263	2.05013e-264	-5.05203e-264	3.83506e-263	-3.47525e-264	4.13435e-264	1.68809e-263	-1.01649e-263	2.36315e-263	-8.28401e-264	-8.29852e-264	-3.70162e-263	-6.11141e-264	-5.17183e-264	3.51142e-264	-1.72698e-263	4.86354e-262
1.33076e-264	-2.47879e-264	-2.05344e-265	-2.60454e-265	-3.00599e-265	4.02569e-265	6.2716e-266	2.11864e-264	3.76989e-264	-1.14694e-264	-7.4174e-265	1.09214e-263	-1.05482e-264	-1.01114e-264	-2.52829e-264	8.26163e-265	1.77479e-264	1.19327e-264	-4.20574e-264	9.69301e-265	-1.83959e-264	3.46405e-264	6.75234e-265	-1.18887e-264	-8.98126e-265	-9.25735e-265	1.36627e-264	2.9443e-266	-1.49597e-264	-8.11989e-265	4.99987e-263
2.81257e-266	-6.38135e-266	5.30056e-266	-1.34305e-265	3.24285e-267	-4.95622e-266	1.45068e-266	9.40228e-266	-1.12049e-265	-1.26948e-265	4.87422e-266	-5.54313e-265	3.74327e-266	-8.80844e-266	6.58431e-267	-2.16842e-265	-2.50706e-266	-8.14698e-265	1.44806e-265	1.63768e-266	-2.62242e-265	2.52604e-265	-7.85008e-266	-4.30324e-266	1.18386e-265	9.22523e-266	4.79887e-266	3.42408e-265	2.05325e-266	4.78245e-265	4.36872e-264
-2.32644e-266	-2.20455e-267	-2.64723e-266	2.00918e-266	1.47109e-266	1.31872e-266	3.37948e-267	3.59672e-267	-1.57097e-266	7.31025e-267	2.16921e-266	1.18721e-266	-2.69184e-266	-8.50757e-266	7.62829e-267	-1.10008e-266	-1.74391e-266	-4.58506e-266	-4.25634e-266	8.79124e-266	1.09797e-266	-2.03125e-267	1.4723e-266	1.30665e-266	3.66412e-267	1.07991e-266	9.34719e-267	6.805e-267	2.15608e-266	2.52893e-267	5.83386e-265
2.23815e-267	-7.04609e-268	-5.40241e-268	1.2702e-267	1.41187e-267	-7.89608e-268	1.00426e-267	8.4958e-268	-3.16883e-269	-8.33951e-268	-1.49445e-267	1.27126e-267	2.87922e-267	-5.07264e-267	-1.01535e-267	-5.24792e-268	4.23243e-267	3.58464e-267	3.2842e-268	-1.52858e-267	1.33465e-267	-1.63368e-267	-3.16651e-267	6.4849e-268	-2.85882e-269	9.47843e-268	1.35559e-268	-8.09927e-268	1.66036e-267	2.39316e-267	4.43647e-266
-1.47334e-269	1.08533e-268	-2.29696e-269	-7.28261e-269	-3.41617e-270	-6.42184e-269	-1.22655e-268	-5.42135e-269	-5.95457e-269	2.73329e-268	2.39046e-269	-2.21969e-269	-5.25341e-268	3.90794e-269	6.75413e-269	-5.87571e-269	1.23977e-268	-1.39043e-268	4.96626e-269	-1.36622e-268	7.23736e-269	4.19788e-269	9.65002e-269	2.73235e-269	-1.8764e-269	1.45257e-268	-1.28415e-268	1.25022e-268	-7.28153e-269	3.17394e-268	3.02841e-267
5.13634e-271	-1.60436e-270	-5.68575e-270	-3.22781e-270	3.29496e-270	-1.6771e-270	1.8996e-269	4.77433e-270	-1.00433e-269	-3.44422e-270	6.90614e-270	2.75702e-269	-4.86258e-270	-2.49736e-269	-1.24362e-270	-1.39366e-269	-2.74893e-269	-2.78591e-270	-7.37612e-270	3.58791e-270	5.25937e-270	3.54466e-270	-2.50544e-269	6.4927e-270	2.39098e-269	-1.07536e-269	1.30862e-269	-1.01729e-269	1.09048e-269	3.10043e-269	3.14176e-268
4.68473e-271	-3.48617e-270	-4.0256e-271	-1.50925e-271	8.47819e-270	-2.15797e-270	1.88622e-271	-3.24373e-270	-2.4195e-271	7.18138e-271	-2.91978e-270	8.51404e-271	-4.58359e-271	1.96383e-270	-4.3102e-271	-2.90005e-271	2.23589e-271	-2.05372e-271	2.53772e-271	-6.00194e-271	-1.9909e-271	1.68876e-271	6.66412e-272	-4.97057e-271	-1.50364e-270	1.84305e-270	1.57306e-270	-1.66954e-271	4.01771e-271	-4.42258e-271	3.45964e-269
-4.25847e-271	-2.69562e-271	2.47442e-272	5.56916e-272	8.23708e-272	-8.90123e-272	1.18969e-272	-2.47962e-271	5.8115e-272	9.33459e-272	4.37821e-272	2.1071e-272	1.56439e-272	9.85096e-272	4.21719e-271	2.08515e-271	-5.6326e-272	1.83375e-272	-2.58651e-271	9.37525e-272	8.49216e-272	1.41103e-271	-5.15879e-272	-7.21223e-273	2.20345e-273	8.11438e-272	9.64699e-272	1.57423e-271	1.6388e-271	1.35908e-271	3.51671e-270
-5.27858e-273	-4.69652e-274	1.18882e-272	6.58798e-273	1.33736e-272	6.09978e-273	-5.26272e-273	1.45904e-272	1.57136e-272	-3.9068e-273	-8.45631e-274	6.11803e-273	2.18996e-272	-8.8039e-274	2.13187e-272	6.03161e-273	5.92641e-272	-3.06659e-273	-8.60157e-274	2.50204e-273	-9.71893e-273	-9.59247e-274	-2.2594e-272	1.32479e-273	3.04947e-273	3.5581e-273	-1.30099e-272	-1.03091e-272	4.85476e-273	1.80666e-272	2.93403e-271
2.4794e-274	-1.07659e-273	-4.20634e-274	2.82997e-274	-7.76928e-274	-4.42239e-274	1.43885e-273	6.5849e-274	-9.4991e-274	6.30516e-274	1.32572e-273	-1.57583e-275	8.29936e-274	-1.09565e-274	4.62055e-274	-3.75429e-275	-3.68239e-275	-1.18589e-273	-4.59089e-273	-6.72738e-274	-9.67102e-274	-4.85815e-274	-1.98624e-273	3.46307e-274	2.31628e-274	1.17252e-274	6.08352e-274	-1.72127e-274	8.6445e-274	5.55617e-274	2.25269e-272
-2.21039e-274	-1.36715e-275	-4.67896e-275	-3.37294e-275	-1.5347e-275	-3.87051e-275	-9.09738e-276	-5.44837e-275	-2.77108e-275	5.9567e-275	8.61144e-276	-2.33088e-275	8.75574e-275	-5.47401e-275	8.59762e-275	3.05639e-275	-2.38418e-275	2.99546e-275	-3.93236e-275	-9.79372e-275	4.32207e-276	2.98886e-275	5.17335e-275	-3.99416e-275	3.59808e-275	2.1552e-275	-1.69331e-275	-5.08333e-275	-1.1887e-274	2.77101e-274	1.64911e-273
-4.05312e-276	4.12093e-276	-3.02469e-276	1.03233e-275	-9.11044e-276	-1.75289e-276	-6.14908e-276	9.57907e-276	-1.93613e-275	-4.11263e-277	1.79448e-275	-7.98881e-276	-1.12938e-275	1.66263e-277	-7.42932e-276	5.36441e-276	-2.79496e-276	-3.35167e-275	2.27705e-276	-1.19351e-276	1.17616e-275	7.18618e-276	-1.96226e-275	-4.9719e-276	1.16416e-275	1.73799e-275	6.61863e-276	-6.13927e-276	-8.68182e-276	1.09522e-276	2.52954e-274
-4.85455e-277	-1.8416e-277	1.25428e-277	-2.28683e-277	-1.18974e-276	-4.12638e-276	-2.4962e-278	1.71453e-277	5.61246e-277	-1.35824e-278	7.3236e-277	-1.04588e-276	-2.72564e-276	2.69455e-277	-2.02491e-276	2.31596e-277	-5.49323e-277	-7.12454e-278	3.7513e-277	-4.68743e-277	1.53864e-277	3.13642e-277	-5.55679e-277	-3.50649e-277	-2.38377e-277	-1.43612e-277	7.57602e-278	7.1112e-277	-5.9665e-277	-1.18023e-277	1.88627e-275
5.25584e-278	-4.36336e-278	2.27982e-277	6.86469e-279	-1.81939e-278	2.78781e-278	6.56802e-279	2.92383e-278	-5.32851e-278	-7.2619e-278	-3.6046e-278	-7.6033e-279	-2.85658e-278	-1.43756e-278	-1.96181e-278	-3.48773e-278	-2.4799e-278	-1.8974e-278	-2.22972e-277	-3.834e-277	-2.02945e-278	-3.38402e-278	1.28573e-278	1.4223e-278	8.38236e-279	1.40195e-277	-1.8565e-279	-1.52253e-277	1.34726e-277	1.15458e-277	1.96414e-276
1.21251e-278	3.08027e-279	-1.84456e-279	-6.60953e-280	-1.07729e-278	3.26007e-280	-1.72469e-279	8.10553e-280	8.7035e-279	2.61874e-279	-5.58498e-279	9.7573e-279	-4.56573e-279	-9.99575e-279	4.11478e-279	3.01868e-279	1.29436e-278	9.67759e-280	2.85331e-280	6.16317e-279	3.22178e-279	4.87789e-279	-1.88247e-278	1.36449e-279	-3.73115e-279	-3.27382e-279	-5.69474e-280	-9.42937e-280	-5.55901e-279	9.63673e-281	1.42526e-277
-3.35039e-280	-1.18834e-280	-1.88852e-280	1.31479e-279	1.59465e-280	-1.95362e-280	-2.50026e-280	-6.09568e-281	-1.09313e-279	1.05199e-279	-6.3363e-280	-6.46775e-281	-8.47316e-280	-3.40636e-281	-1.77886e-280	3.86863e-280	2.0032e-279	1.50316e-280	3.99653e-280	-5.81886e-282	7.58192e-280	-5.79823e-281	4.15874e-281	4.28507e-280	1.83938e-281	-1.65675e-279	5.89422e-280	2.1774e-280	-4.95513e-280	-1.21103e-280	1.38571e-278
-4.15446e-282	1.40791e-281	-5.49013e-282	-9.75736e-281	3.98172e-282	-6.23702e-281	-1.96164e-281	-2.35629e-281	1.03164e-281	-2.53749e-280	-1.06299e-282	1.99006e-282	-1.26448e-281	1.40741e-281	-5.19511e-281	9.94076e-281	1.49709e-280	-2.92329e-282	3.43311e-282	-1.09816e-280	4.57858e-282	3.82079e-281	-9.5871e-281	-6.28519e-282	-1.89742e-282	3.61542e-281	-6.68684e-281	6.72066e-281	8.12362e-281	1.77864e-281	1.358e-279
3.49595e-282	6.49083e-283	-6.52121e-282	-4.51562e-283	1.82539e-282	1.04343e-281	3.82796e-282	-1.96162e-282	1.30187e-282	-1.23106e-282	-4.78063e-283	-2.54365e-282	-2.28917e-283	1.63788e-282	-3.15102e-282	2.26255e-282	-1.2496e-282	-8.44194e-282	1.73914e-282	5.05668e-282	2.02356e-282	-8.43867e-282	-3.15627e-283	-7.22628e-282	1.18782e-282	5.30262e-283	-8.06972e-283	-1.6468e-281	-6.43548e-282	6.91161e-282	1.08834e-280
-2.30598e-284	-4.93471e-283	-4.70834e-283	1.45893e-284	1.17306e-283	3.45557e-283	-4.61904e-283	8.20088e-284	-3.53013e-283	1.8367e-283	-2.28886e-283	-1.809e-283	-1.93388e-283	-9.42191e-284	-1.08463e-283	6.6009e-283	4.57392e-285	-1.08206e-283	-4.38531e-283	-2.576e-282	1.01491e-283	-1.12002e-284	-6.35034e-285	2.28507e-283	-1.61767e-283	1.15809e-283	-5.94393e-283	1.72972e-283	5.64475e-283	1.44111e-283	9.23974e-282
-3.67253e-284	-1.86513e-284	-1.49254e-284	-5.32859e-284	-1.47516e-285	-1.37059e-284	-2.18315e-285	5.22546e-285	-1.37718e-284	3.25243e-284	1.46513e-285	2.54972e-284	9.37413e-286	-4.8336e-285	-2.1736e-284	-1.06382e-283	7.33644e-284	-5.71862e-284	1.76604e-283	8.85737e-285	3.0153e-284	6.72035e-285	8.12968e-284	1.39068e-284	-6.26273e-284	6.78015e-286	2.62897e-284	-1.99703e-284	-1.21727e-284	-2.73734e-284	9.50526e-283
-3.66412e-285	-4.20443e-287	-3.8815e-285	-3.79299e-286	-3.10425e-286	-8.74722e-285	-1.05773e-285	-3.49797e-285	1.98394e-285	-2.49008e-285	-4.56947e-286	-3.59947e-285	7.12623e-286	-5.49864e-285	7.29026e-285	-6.49411e-286	-9.2218e-286	3.41616e-285	1.58373e-287	3.30802e-285	9.69352e-287	4.98966e-285	-2.79621e-285	2.18235e-285	-4.4416e-286	-5.98007e-286	1.42219e-285	1.3062e-285	-3.70972e-285	-1.59047e-285	7.10598e-284
-1.63744e-287	7.30013e-288	3.22158e-287	4.12992e-287	-2.37352e-286	4.32444e-286	9.01373e-287	-2.52959e-287	-1.05601e-287	-2.61819e-286	-1.3032e-286	4.18405e-287	1.00529e-285	-9.73609e-287	1.5542e-286	9.10615e-287	1.26401e-286	-5.49375e-286	3.09995e-287	1.88364e-286	-1.83995e-286	-1.13659e-287	5.97595e-286	1.75591e-286	-7.65966e-287	-3.03954e-286	-1.16632e-286	6.09031e-287	-4.49185e-287	3.13333e-286	5.45611e-285
-3.4653e-287	3.24343e-288	2.8685e-288	-6.93751e-288	1.16536e-287	6.80963e-287	-5.57365e-288	1.62522e-288	-1.49663e-288	-7.14236e-288	1.28887e-286	-1.92985e-287	-3.10462e-287	-1.98618e-287	-4.41402e-287	3.49606e-289	-3.28407e-287	1.23494e-287	7.67206e-288	2.63861e-287	1.7275e-287	5.26933e-289	-5.01758e-287	-1.82586e-288	8.55393e-288	3.00655e-287	-1.94018e-287	-1.03683e-286	-3.32549e-287	2.57261e-287	7.5661e-286
1.96019e-290	8.02181e-289	-3.693e-289	-4.62999e-289	4.41998e-289	-2.03107e-290	1.86059e-289	1.09889e-288	5.53343e-288	1.694e-288	3.0935e-289	2.31532e-288	1.33009e-288	2.18146e-288	1.85477e-288	7.629e-288	6.67217e-289	-6.40736e-290	-1.15347e-289	5.14237e-288	-1.07079e-288	4.05468e-289	1.48536e-288	-9.77445e-289	-3.13788e-288	2.10453e-288	9.16842e-289	-7.98478e-289	-7.60251e-289	-8.44198e-289	4.4739e-287
2.31378e-290	9.05613e-290	2.21053e-289	-9.05111e-290	-5.30779e-290	2.09963e-289	-7.37967e-289	3.91534e-290	-1.31129e-289	-6.64874e-290	8.56797e-290	3.46374e-289	1.47318e-289	9.13411e-290	-2.16635e-289	4.81628e-290	2.18939e-289	1.6307e-290	-2.40061e-289	-6.18738e-289	6.08235e-290	3.52194e-290	7.56187e-289	-3.22392e-289	-8.66321e-290	1.88948e-290	-4.29077e-289	2.51091e-289	1.00436e-289	-1.49374e-289	5.90272e-288
-1.74032e-290	-1.9231e-290	6.28887e-291	-5.68686e-291	1.27861e-290	5.41411e-291	3.8147e-290	1.08007e-290	5.80731e-291	6.20123e-291	3.70198e-291	2.87551e-290	9.78578e-291	-4.94504e-291	4.03788e-291	-2.78926e-290	5.29692e-291	-4.29257e-290	-7.45587e-291	2.15767e-291	-3.74513e-292	5.76409e-291	9.50827e-291	1.26977e-290	3.09854e-290	-4.23041e-292	-1.10473e-290	2.21194e-290	1.47692e-290	-4.81121e-290	4.20522e-289
1.13758e-293	6.54542e-291	-1.41426e-291	5.39052e-293	3.0808e-292	-2.31175e-291	-6.36619e-292	8.82499e-293	-2.81333e-292	2.36654e-292	-1.00597e-291	-1.32516e-291	-1.28981e-291	-1.66862e-291	-1.78047e-293	1.63189e-292	1.41908e-291	-1.81401e-291	-1.26167e-291	-9.08896e-292	-2.10174e-292	3.25266e-292	4.52274e-291	1.52935e-291	-1.99126e-291	3.81953e-291	-1.52231e-292	-1.41949e-291	3.58756e-291	-4.75856e-292	4.07953e-290
4.19182e-292	7.73955e-293	-9.48703e-293	2.18308e-293	1.37462e-293	-2.19128e-292	-5.64642e-293	-2.93319e-292	-5.43345e-293	-3.68429e-293	3.80134e-293	-2.32018e-292	-4.18406e-292	2.8906e-293	2.1571e-293	-2.48825e-293	2.66776e-292	2.57179e-293	3.65565e-292	-3.17262e-293	-5.2335e-294	-1.19852e-293	-4.33891e-293	1.18132e-293	1.28978e-292	-8.5314e-293	9.90975e-293	-3.86094e-293	-4.18155e-294	-4.05966e-293	3.20989e-291
-3.62233e-294	-3.41643e-293	3.32429e-293	3.21302e-294	-5.67282e-294	-6.33341e-294	-1.3363e-293	-4.1514e-295	-1.65654e-295	1.25552e-294	-1.1096e-293	-4.92396e-293	-2.05339e-293	7.10376e-295	-5.62722e-294	3.84745e-294	-9.20863e-294	-2.36136e-294	-1.49956e-294	1.64454e-293	-5.41319e-294	2.53832e-293	-3.29395e-294	-3.40558e-294	-1.81219e-293	7.38678e-293	-1.07473e-293	1.39132e-293	1.78979e-293	-9.43011e-294	4.03492e-292
2.28113e-295	-5.25635e-294	-2.86971e-294	4.01049e-294	8.90906e-295	1.12811e-295	-1.42214e-295	4.65154e-295	-1.10724e-294	3.40344e-295	1.08543e-294	1.12936e-296	2.61304e-295	4.51852e-295	-6.93708e-297	-1.17204e-294	-8.79387e-295	-2.99487e-295	-1.20078e-294	4.69796e-295	1.00206e-294	1.80918e-294	-2.2392e-294	1.21888e-295	2.34853e-294	-2.58672e-295	3.44199e-295	1.22129e-294	1.20376e-294	1.08373e-294	3.28941e-293
1.31399e-296	1.02356e-295	-1.76168e-295	9.1309e-296	-1.5782e-295	4.25212e-296	7.76074e-296	-2.02985e-296	-1.83848e-295	-8.53432e-297	-7.13004e-296	-1.63404e-296	-1.06887e-295	-2.72298e-296	-8.3319e-296	3.87903e-296	1.91709e-295	-4.34877e-296	9.77613e-296	-4.75446e-296	-4.46556e-296	8.04169e-296	-9.86225e-296	-1.32048e-296	8.74302e-296	-4.63613e-296	2.09308e-295	-2.89411e-295	-9.86527e-296	-1.60944e-295	2.72698e-294
-4.26219e-297	3.14889e-296	-5.62552e-297	2.90664e-296	1.31235e-296	-6.82921e-298	-6.69843e-297	-4.75829e-296	5.7847e-297	-1.72296e-296	-4.64429e-297	1.13849e-297	2.2335e-297	-1.00324e-296	2.26153e-296	-8.36158e-298	4.53803e-296	-2.12892e-297	-9.14866e-299	-2.12668e-297	3.38453e-297	-1.58885e-297	1.65224e-297	-7.59104e-298	5.3281e-297	9.36019e-298	-9.67793e-300	-4.32561e-297	-4.01128e-297	-2.35882e-297	2.77127e-295
-1.43964e-298	-1.93126e-297	-1.09233e-297	1.66177e-297	-3.72076e-299	-1.29046e-297	-8.4025e-298	-1.32336e-297	1.67683e-298	2.14444e-297	-1.07011e-298	1.87898e-298	-4.68452e-298	-1.91783e-298	3.06606e-300	5.25303e-299	1.62657e-298	3.92096e-298	7.19111e-299	1.19713e-298	-1.00918e-297	9.77004e-299	2.2674e-297	1.09623e-298	5.43427e-298	-1.26157e-297	1.57575e-297	-1.2122e-298	2.39098e-298	2.10923e-298	1.98257e-296
-2.42858e-299	-2.3852e-298	-7.26318e-299	-6.62477e-299	7.13246e-299	3.0434e-299	-3.82053e-299	5.93485e-299	-9.50112e-300	5.80503e-299	-1.23332e-298	6.09565e-300	2.53892e-298	3.61859e-299	4.98202e-300	1.32742e-299	2.02276e-299	9.09964e-299	-2.21077e-298	4.56465e-299	-1.67851e-299	3.36643e-299	1.29114e-298	-7.38071e-299	-4.72433e-299	1.40031e-299	-1.08636e-299	5.32392e-299	-1.95391e-298	-3.07044e-299	2.08907e-297
5.55116e-300	5.36054e-300	-3.05696e-301	4.70332e-300	9.46344e-301	1.7181e-300	-1.22391e-300	-2.15065e-300	-3.98437e-300	-1.47954e-299	-6.22096e-301	-1.71046e-300	-1.25638e-300	8.22563e-301	2.04615e-299	2.99888e-300	-2.53021e-301	-4.31158e-300	-3.35552e-300	-3.42424e-300	6.04898e-300	1.46211e-301	-3.48402e-300	3.06037e-300	7.60192e-301	2.70729e-300	1.58038e-301	4.92728e-300	2.4755e-300	4.60706e-300	1.08331e-298
-2.30087e-301	6.4525e-301	8.36583e-301	1.36673e-300	1.78347e-300	-1.06278e-301	-3.63549e-301	-2.568e-300	-5.198e-302	-6.4988e-301	-8.13127e-302	1.29143e-300	-1.77309e-301	1.9902e-301	-2.04773e-301	1.58047e-300	1.22506e-301	8.30426e-301	-1.93106e-301	-1.2701e-301	-2.58609e-302	3.28126e-301	1.2354e-301	9.75855e-301	-1.61576e-301	1.01173e-300	-1.22418e-301	1.24659e-301	-3.95808e-301	-8.7993e-302	1.67667e-299
-4.27038e-303	-2.34641e-302	1.54312e-305	-6.81087e-302	-1.04961e-301	-1.37396e-302	-1.35459e-301	1.03587e-302	2.07094e-302	-2.76863e-304	8.98187e-302	1.50473e-301	8.14704e-302	-3.85627e-303	4.09614e-302	-1.73516e-302	5.11011e-302	-1.97676e-302	2.04955e-302	-6.84068e-302	-8.35802e-303	-1.68459e-302	5.24877e-303	3.53644e-302	1.30495e-301	-5.59859e-303	-4.85777e-302	-1.31687e-301	7.52437e-304	-4.69274e-303	1.31269e-300
-5.7237e-303	4.20706e-303	5.66303e-303	-1.13709e-303	-2.16372e-303	-2.46039e-303	2.56668e-303	-5.78779e-303	2.49795e-303	2.93596e-303	2.25624e-304	-2.4522e-303	9.20739e-303	1.37477e-304	7.63752e-303	3.86531e-303	2.72614e-303	-4.23561e-303	4.63215e-304	-1.94952e-303	2.35289e-302	6.69698e-305	1.63639e-303	-4.73818e-304	4.45665e-304	-2.90367e-303	1.01786e-302	-8.83766e-303	-6.05284e-304	-2.18988e-303	1.1891e-301
2.78029e-304	4.3527e-304	-5.15862e-304	-1.32404e-303	5.64835e-305	-1.32797e-303	8.66439e-305	-2.49729e-304	-3.60816e-305	-1.21539e-305	-9.99378e-306	1.20268e-304	9.98823e-304	9.52965e-305	9.96603e-304	-1.30079e-304	6.88511e-304	-1.71321e-304	-1.03706e-304	-7.19786e-305	-7.63793e-305	-6.95059e-304	3.43708e-304	8.38731e-305	-5.52741e-304	3.57458e-304	8.2604e-304	6.24254e-305	-3.62917e-306	-2.22024e-304	1.09322e-302
-1.51464e-305	6.16973e-305	-9.96818e-306	-2.88897e-306	8.68597e-306	-2.85908e-305	2.32456e-305	-9.07137e-308	-4.05677e-305	-1.85456e-305	1.65052e-305	-1.92074e-305	-9.02314e-307	-1.74638e-305	7.12439e-305	-3.77719e-305	-1.46329e-305	-8.38546e-305	5.19815e-307	9.70416e-306	4.43148e-306	1.18914e-304	4.35832e-307	6.11213e-305	-3.2277e-305	7.30986e-306	3.24492e-304	3.89517e-306	1.92692e-305	3.24614e-305	1.08584e-303
-1.09188e-305	2.52573e-306	8.24261e-307	-1.29214e-306	1.0372e-306	3.56206e-308	-1.6142e-306	1.25687e-306	7.48259e-306	2.12981e-306	1.47867e-305	3.23276e-306	3.52374e-306	7.10928e-306	2.66817e-306	-2.66559e-306	0	1.59696e-306	-9.87781e-307	1.43225e-307	-1.21876e-306	-8.11419e-307	9.32248e-307	1.88647e-305	1.70102e-306	-1.32287e-306	-4.904e-307	-1.6955e-306	-1.54488e-306	7.53178e-307	9.51874e-305
-6.758e-307	-5.16019e-307	-1.31853e-306	-1.1152e-306	8.39875e-308	2.08752e-307	-3.47475e-308	-7.01442e-307	4.24979e-308	2.22929e-307	0	-1.62627e-307	3.39701e-307	-3.39533e-307	7.68477e-308	1.80015e-307	0	1.66787e-307	7.16624e-307	7.19802e-308	4.42103e-307	-5.82725e-307	1.59785e-307	3.54607e-307	-1.32839e-307	4.47541e-308	0	3.08272e-307	5.23791e-308	1.52235e-307	9.2373e-306
0	1.24796e-307	0	-4.11131e-308	0	0	3.9831e-308	0	0	-5.54301e-308	2.65056e-308	-2.61023e-308	6.49146e-308	0	0	-3.2652e-308	0	0	-2.52911e-308	0	-8.52203e-308	3.05979e-308	0	0	0	-7.17988e-308	0	-2.3949e-308	0	0	7.63841e-307
0	0	0	0	0	0	0	0	0	0	0	0	0	0	0	0	0	0	0	0	0	0	0	0	0	0	0	0	0	0	1.07089e-307
0	0	0	0	0	0	0	0	0	0	0	0	0	0	0	0	0	0	0	0	0	0	0	0	0	0	0	0	0	0	0
0	0	0	0	0	0	0	0	0	0	0	0	0	0	0	0	0	0	0	0	0	0	0	0	0	0	0	0	0	0	0
0	0	0	0	0	0	0	0	0	0	0	0	0	0	0	0	0	0	0	0	0	0	0	0	0	0	0	0	0	0	0
0	0	0	0	0	0	0	0	0	0	0	0	0	0	0	0	0	0	0	0	0	0	0	0	0	0	0	0	0	0	0
0	0	0	0	0	0	0	0	0	0	0	0	0	0	0	0	0	0	0	0	0	0	0	0	0	0	0	0	0	0	0
0	0	0	0	0	0	0	0	0	0	0	0	0	0	0	0	0	0	0	0	0	0	0	0	0	0	0	0	0	0	0
0	0	0	0	0	0	0	0	0	0	0	0	0	0	0	0	0	0	0	0	0	0	0	0	0	0	0	0	0	0	0
0	0	0	0	0	0	0	0	0	0	0	0	0	0	0	0	0	0	0	0	0	0	0	0	0	0	0	0	0	0	0
0	0	0	0	0	0	0	0	0	0	0	0	0	0	0	0	0	0	0	0	0	0	0	0	0	0	0	0	0	0	0
0	0	0	0	0	0	0	0	0	0	0	0	0	0	0	0	0	0	0	0	0	0	0	0	0	0	0	0	0	0	0
0	0	0	0	0	0	0	0	0	0	0	0	0	0	0	0	0	0	0	0	0	0	0	0	0	0	0	0	0	0	0
0	0	0	0	0	0	0	0	0	0	0	0	0	0	0	0	0	0	0	0	0	0	0	0	0	0	0	0	0	0	0
0	0	0	0	0	0	0	0	0	0	0	0	0	0	0	0	0	0	0	0	0	0	0	0	0	0	0	0	0	0	0
0	0	0	0	0	0	0	0	0	0	0	0	0	0	0	0	0	0	0	0	0	0	0	0	0	0	0	0	0	0	0
0	0	0	0	0	0	0	0	0	0	0	0	0	0	0	0	0	0	0	0	0	0	0	0	0	0	0	0	0	0	0
0	0	0	0	0	0	0	0	0	0	0	0	0	0	0	0	0	0	0	0	0	0	0	0	0	0	0	0	0	0	0
0	0	0	0	0	0	0	0	0	0	0	0	0	0	0	0	0	0	0	0	0	0	0	0	0	0	0	0	0	0	0
0	0	0	0	0	0	0	0	0	0	0	0	0	0	0	0	0	0	0	0	0	0	0	0	0	0	0	0	0	0	0
0	0	0	0	0	0	0	0	0	0	0	0	0	0	0	0	0	0	0	0	0	0	0	0	0	0	0	0	0	0	0
0	0	0	0	0	0	0	0	0	0	0	0	0	0	0	0	0	0	0	0	0	0	0	0	0	0	0	0	0	0	0
0	0	0	0	0	0	0	0	0	0	0	0	0	0	0	0	0	0	0	0	0	0	0	0	0	0	0	0	0	0	0
0	0	0	0	0	0	0	0	0	0	0	0	0	0	0	0	0	0	0	0	0	0	0	0	0	0	0	0	0	0	0
0	0	0	0	0	0	0	0	0	0	0	0	0	0	0	0	0	0	0	0	0	0	0	0	0	0	0	0	0	0	0
0	0	0	0	0	0	0	0	0	0	0	0	0	0	0	0	0	0	0	0	0	0	0	0	0	0	0	0	0	0	0
0	0	0	0	0	0	0	0	0	0	0	0	0	0	0	0	0	0	0	0	0	0	0	0	0	0	0	0	0	0	0
0	0	0	0	0	0	0	0	0	0	0	0	0	0	0	0	0	0	0	0	0	0	0	0	0	0	0	0	0	0	0
0	0	0	0	0	0	0	0	0	0	0	0	0	0	0	0	0	0	0	0	0	0	0	0	0	0	0	0	0	0	0
0	0	0	0	0	0	0	0	0	0	0	0	0	0	0	0	0	0	0	0	0	0	0	0	0	0	0	0	0	0	0
0	0	0	0	0	0	0	0	0	0	0	0	0	0	0	0	0	0	0	0	0	0	0	0	0	0	0	0	0	0	0
0	0	0	0	0	0	0	0	0	0	0	0	0	0	0	0	0	0	0	0	0	0	0	0	0	0	0	0	0	0	0
0	0	0	0	0	0	0	0	0	0	0	0	0	0	0	0	0	0	0	0	0	0	0	0	0	0	0	0	0	0	0
0	0	0	0	0	0	0	0	0	0	0	0	0	0	0	0	0	0	0	0	0	0	0	0	0	0	0	0	0	0	0
0	0	0	0	0	0	0	0	0	0	0	0	0	0	0	0	0	0	0	0	0	0	0	0	0	0	0	0	0	0	0
0	0	0	0	0	0	0	0	0	0	0	0	0	0	0	0	0	0	0	0	0	0	0	0	0	0	0	0	0	0	0
0	0	0	0	0	0	0	0	0	0	0	0	0	0	0	0	0	0	0	0	0	0	0	0	0	0	0	0	0	0	0
0	0	0	0	0	0	0	0	0	0	0	0	0	0	0	0	0	0	0	0	0	0	0	0	0	0	0	0	0	0	0
0	0	0	0	0	0	0	0	0	0	0	0	0	0	0	0	0	0	0	0	0	0	0	0	0	0	0	0	0	0	0
0	0	0	0	0	0	0	0	0	0	0	0	0	0	0	0	0	0	0	0	0	0	0	0	0	0	0	0	0	0	0
0	0	0	0	0	0	0	0	0	0	0	0	0	0	0	0	0	0	0	0	0	0	0	0	0	0	0	0	0	0	0
0	0	0	0	0	0	0	0	0	0	0	0	0	0	0	0	0	0	0	0	0	0	0	0	0	0	0	0	0	0	0
0	0	0	0	0	0	0	0	0	0	0	0	0	0	0	0	0	0	0	0	0	0	0	0	0	0	0	0	0	0	0
0	0	0	0	0	0	0	0	0	0	0	0	0	0	0	0	0	0	0	0	0	0	0	0	0	0	0	0	0	0	0
0	0	0	0	0	0	0	0	0	0	0	0	0	0	0	0	0	0	0	0	0	0	0	0	0	0	0	0	0	0	0
0	0	0	0	0	0	0	0	0	0	0	0	0	0	0	0	0	0	0	0	0	0	0	0	0	0	0	0	0	0	0
0	0	0	0	0	0	0	0	0	0	0	0	0	0	0	0	0	0	0	0	0	0	0	0	0	0	0	0	0	0	0
0	0	0	0	0	0	0	0	0	0	0	0	0	0	0	0	0	0	0	0	0	0	0	0	0	0	0	0	0	0	0
0	0	0	0	0	0	0	0	0	0	0	0	0	0	0	0	0	0	0	0	0	0	0	0	0	0	0	0	0	0	0
0	0	0	0	0	0	0	0	0	0	0	0	0	0	0	0	0	0	0	0	0	0	0	0	0	0	0	0	0	0	0
0	0	0	0	0	0	0	0	0	0	0	0	0	0	0	0	0	0	0	0	0	0	0	0	0	0	0	0	0	0	0
0	0	0	0	0	0	0	0	0	0	0	0	0	0	0	0	0	0	0	0	0	0	0	0	0	0	0	0	0	0	0
0	0	0	0	0	0	0	0	0	0	0	0	0	0	0	0	0	0	0	0	0	0	0	0	0	0	0	0	0	0	0
0	0	0	0	0	0	0	0	0	0	0	0	0	0	0	0	0	0	0	0	0	0	0	0	0	0	0	0	0	0	0
0	0	0	0	0	0	0	0	0	0	0	0	0	0	0	0	0	0	0	0	0	0	0	0	0	0	0	0	0	0	0
0	0	0	0	0	0	0	0	0	0	0	0	0	0	0	0	0	0	0	0	0	0	0	0	0	0	0	0	0	0	0
0	0	0	0	0	0	0	0	0	0	0	0	0	0	0	0	0	0	0	0	0	0	0	0	0	0	0	0	0	0	0
0	0	0	0	0	0	0	0	0	0	0	0	0	0	0	0	0	0	0	0	0	0	0	0	0	0	0	0	0	0	0
0	0	0	0	0	0	0	0	0	0	0	0	0	0	0	0	0	0	0	0	0	0	0	0	0	0	0	0	0	0	0
0	0	0	0	0	0	0	0	0	0	0	0	0	0	0	0	0	0	0	0	0	0	0	0	0	0	0	0	0	0	0
0	0	0	0	0	0	0	0	0	0	0	0	0	0	0	0	0	0	0	0	0	0	0	0	0	0	0	0	0	0	0
0	0	0	0	0	0	0	0	0	0	0	0	0	0	0	0	0	0	0	0	0	0	0	0	0	0	0	0	0	0	0
0	0	0	0	0	0	0	0	0	0	0	0	0	0	0	0	0	0	0	0	0	0	0	0	0	0	0	0	0	0	0
0	0	0	0	0	0	0	0	0	0	0	0	0	0	0	0	0	0	0	0	0	0	0	0	0	0	0	0	0	0	0
0	0	0	0	0	0	0	0	0	0	0	0	0	0	0	0	0	0	0	0	0	0	0	0	0	0	0	0	0	0	0
0	0	0	0	0	0	0	0	0	0	0	0	0	0	0	0	0	0	0	0	0	0	0	0	0	0	0	0	0	0	0
0	0	0	0	0	0	0	0	0	0	0	0	0	0	0	0	0	0	0	0	0	0	0	0	0	0	0	0	0	0	0
0	0	0	0	0	0	0	0	0	0	0	0	0	0	0	0	0	0	0	0	0	0	0	0	0	0	0	0	0	0	0
0	0	0	0	0	0	0	0	0	0	0	0	0	0	0	0	0	0	0	0	0	0	0	0	0	0	0	0	0	0	0
0	0	0	0	0	0	0	0	0	0	0	0	0	0	0	0	0	0	0	0	0	0	0	0	0	0	0	0	0	0	0
0	0	0	0	0	0	0	0	0	0	0	0	0	0	0	0	0	0	0	0	0	0	0	0	0	0	0	0	0	0	0
0	0	0	0	0	0	0	0	0	0	0	0	0	0	0	0	0	0	0	0	0	0	0	0	0	0	0	0	0	0	0
0	0	0	0	0	0	0	0	0	0	0	0	0	0	0	0	0	0	0	0	0	0	0	0	0	0	0	0	0	0	0
0	0	0	0	0	0	0	0	0	0	0	0	0	0	0	0	0	0	0	0	0	0	0	0	0	0	0	0	0	0	0
0	0	0	0	0	0	0	0	0	0	0	0	0	0	0	0	0	0	0	0	0	0	0	0	0	0	0	0	0	0	0
0	0	0	0	0	0	0	0	0	0	0	0	0	0	0	0	0	0	0	0	0	0	0	0	0	0	0	0	0	0	0
0	0	0	0	0	0	0	0	0	0	0	0	0	0	0	0	0	0	0	0	0	0	0	0	0	0	0	0	0	0	0
0	0	0	0	0	0	0	0	0	0	0	0	0	0	0	0	0	0	0	0	0	0	0	0	0	0	0	0	0	0	0
0	0	0	0	0	0	0	0	0	0	0	0	0	0	0	0	0	0	0	0	0	0	0	0	0	0	0	0	0	0	0
0	0	0	0	0	0	0	0	0	0	0	0	0	0	0	0	0	0	0	0	0	0	0	0	0	0	0	0	0	0	0
0	0	0	0	0	0	0	0	0	0	0	0	0	0	0	0	0	0	0	0	0	0	0	0	0	0	0	0	0	0	0
0	0	0	0	0	0	0	0	0	0	0	0	0	0	0	0	0	0	0	0	0	0	0	0	0	0	0	0	0	0	0
0	0	0	0	0	0	0	0	0	0	0	0	0	0	0	0	0	0	0	0	0	0	0	0	0	0	0	0	0	0	0
0	0	0	0	0	0	0	0	0	0	0	0	0	0	0	0	0	0	0	0	0	0	0	0	0	0	0	0	0	0	0
0	0	0	0	0	0	0	0	0	0	0	0	0	0	0	0	0	0	0	0	0	0	0	0	0	0	0	0	0	0	0
0	0	0	0	0	0	0	0	0	0	0	0	0	0	0	0	0	0	0	0	0	0	0	0	0	0	0	0	0	0	0
0	0	0	0	0	0	0	0	0	0	0	0	0	0	0	0	0	0	0	0	0	0	0	0	0	0	0	0	0	0	0
0	0	0	0	0	0	0	0	0	0	0	0	0	0	0	0	0	0	0	0	0	0	0	0	0	0	0	0	0	0	0
0	0	0	0	0	0	0	0	0	0	0	0	0	0	0	0	0	0	0	0	0	0	0	0	0	0	0	0	0	0	0
0	0	0	0	0	0	0	0	0	0	0	0	0	0	0	0	0	0	0	0	0	0	0	0	0	0	0	0	0	0	0
0	0	0	0	0	0	0	0	0	0	0	0	0	0	0	0	0	0	0	0	0	0	0	0	0	0	0	0	0	0	0
0	0	0	0	0	0	0	0	0	0	0	0	0	0	0	0	0	0	0	0	0	0	0	0	0	0	0	0	0	0	0
0	0	0	0	0	0	0	0	0	0	0	0	0	0	0	0	0	0	0	0	0	0	0	0	0	0	0	0	0	0	0
0	0	0	0	0	0	0	0	0	0	0	0	0	0	0	0	0	0	0	0	0	0	0	0	0	0	0	0	0	0	0
0	0	0	0	0	0	0	0	0	0	0	0	0	0	0	0	0	0	0	0	0	0	0	0	0	0	0	0	0	0	0
0	0	0	0	0	0	0	0	0	0	0	0	0	0	0	0	0	0	0	0	0	0	0	0	0	0	0	0	0	0	0
0	0	0	0	0	0	0	0	0	0	0	0	0	0	0	0	0	0	0	0	0	0	0	0	0	0	0	0	0	0	0
0	0	0	0	0	0	0	0	0	0	0	0	0	0	0	0	0	0	0	0	0	0	0	0	0	0	0	0	0	0	0
0	0	0	0	0	0	0	0	0	0	0	0	0	0	0	0	0	0	0	0	0	0	0	0	0	0	0	0	0	0	0
0	0	0	0	0	0	0	0	0	0	0	0	0	0	0	0	0	0	0	0	0	0	0	0	0	0	0	0	0	0	0
0	0	0	0	0	0	0	0	0	0	0	0	0	0	0	0	0	0	0	0	0	0	0	0	0	0	0	0	0	0	0
0	0	0	0	0	0	0	0	0	0	0	0	0	0	0	0	0	0	0	0	0	0	0	0	0	0	0	0	0	0	0
0	0	0	0	0	0	0	0	0	0	0	0	0	0	0	0	0	0	0	0	0	0	0	0	0	0	0	0	0	0	0
0	0	0	0	0	0	0	0	0	0	0	0	0	0	0	0	0	0	0	0	0	0	0	0	0	0	0	0	0	0	0
0	0	0	0	0	0	0	0	0	0	0	0	0	0	0	0	0	0	0	0	0	0	0	0	0	0	0	0	0	0	0
0	0	0	0	0	0	0	0	0	0	0	0	0	0	0	0	0	0	0	0	0	0	0	0	0	0	0	0	0	0	0
0	0	0	0	0	0	0	0	0	0	0	0	0	0	0	0	0	0	0	0	0	0	0	0	0	0	0	0	0	0	0
0	0	0	0	0	0	0	0	0	0	0	0	0	0	0	0	0	0	0	0	0	0	0	0	0	0	0	0	0	0	0
0	0	0	0	0	0	0	0	0	0	0	0	0	0	0	0	0	0	0	0	0	0	0	0	0	0	0	0	0	0	0
0	0	0	0	0	0	0	0	0	0	0	0	0	0	0	0	0	0	0	0	0	0	0	0	0	0	0	0	0	0	0
0	0	0	0	0	0	0	0	0	0	0	0	0	0	0	0	0	0	0	0	0	0	0	0	0	0	0	0	0	0	0
0	0	0	0	0	0	0	0	0	0	0	0	0	0	0	0	0	0	0	0	0	0	0	0	0	0	0	0	0	0	0
0	0	0	0	0	0	0	0	0	0	0	0	0	0	0	0	0	0	0	0	0	0	0	0	0	0	0	0	0	0	0
0	0	0	0	0	0	0	0	0	0	0	0	0	0	0	0	0	0	0	0	0	0	0	0	0	0	0	0	0	0	0
0	0	0	0	0	0	0	0	0	0	0	0	0	0	0	0	0	0	0	0	0	0	0	0	0	0	0	0	0	0	0
0	0	0	0	0	0	0	0	0	0	0	0	0	0	0	0	0	0	0	0	0	0	0	0	0	0	0	0	0	0	0
0	0	0	0	0	0	0	0	0	0	0	0	0	0	0	0	0	0	0	0	0	0	0	0	0	0	0	0	0	0	0
0	0	0	0	0	0	0	0	0	0	0	0	0	0	0	0	0	0	0	0	0	0	0	0	0	0	0	0	0	0	0
0	0	0	0	0	0	0	0	0	0	0	0	0	0	0	0	0	0	0	0	0	0	0	0	0	0	0	0	0	0	0
0	0	0	0	0	0	0	0	0	0	0	0	0	0	0	0	0	0	0	0	0	0	0	0	0	0	0	0	0	0	0
0	0	0	0	0	0	0	0	0	0	0	0	0	0	0	0	0	0	0	0	0	0	0	0	0	0	0	0	0	0	0
0	0	0	0	0	0	0	0	0	0	0	0	0	0	0	0	0	0	0	0	0	0	0	0	0	0	0	0	0	0	0
0	0	0	0	0	0	0	0	0	0	0	0	0	0	0	0	0	0	0	0	0	0	0	0	0	0	0	0	0	0	0
0	0	0	0	0	0	0	0	0	0	0	0	0	0	0	0	0	0	0	0	0	0	0	0	0	0	0	0	0	0	0
0	0	0	0	0	0	0	0	0	0	0	0	0	0	0	0	0	0	0	0	0	0	0	0	0	0	0	0	0	0	0
0	0	0	0	0	0	0	0	0	0	0	0	0	0	0	0	0	0	0	0	0	0	0	0	0	0	0	0	0	0	0
0	0	0	0	0	0	0	0	0	0	0	0	0	0	0	0	0	0	0	0	0	0	0	0	0	0	0	0	0	0	0
0	0	0	0	0	0	0	0	0	0	0	0	0	0	0	0	0	0	0	0	0	0	0	0	0	0	0	0	0	0	0
0	0	0	0	0	0	0	0	0	0	0	0	0	0	0	0	0	0	0	0	0	0	0	0	0	0	0	0	0	0	0
0	0	0	0	0	0	0	0	0	0	0	0	0	0	0	0	0	0	0	0	0	0	0	0	0	0	0	0	0	0	0
0	0	0	0	0	0	0	0	0	0	0	0	0	0	0	0	0	0	0	0	0	0	0	0	0	0	0	0	0	0	0
0	0	0	0	0	0	0	0	0	0	0	0	0	0	0	0	0	0	0	0	0	0	0	0	0	0	0	0	0	0	0
0	0	0	0	0	0	0	0	0	0	0	0	0	0	0	0	0	0	0	0	0	0	0	0	0	0	0	0	0	0	0
0	0	0	0	0	0	0	0	0	0	0	0	0	0	0	0	0	0	0	0	0	0	0	0	0	0	0	0	0	0	0
0	0	0	0	0	0	0	0	0	0	0	0	0	0	0	0	0	0	0	0	0	0	0	0	0	0	0	0	0	0	0
0	0	0	0	0	0	0	0	0	0	0	0	0	0	0	0	0	0	0	0	0	0	0	0	0	0	0	0	0	0	0
0	0	0	0	0	0	0	0	0	0	0	0	0	0	0	0	0	0	0	0	0	0	0	0	0	0	0	0	0	0	0
0	0	0	0	0	0	0	0	0	0	0	0	0	0	0	0	0	0	0	0	0	0	0	0	0	0	0	0	0	0	0
0	0	0	0	0	0	0	0	0	0	0	0	0	0	0	0	0	0	0	0	0	0	0	0	0	0	0	0	0	0	0
0	0	0	0	0	0	0	0	0	0	0	0	0	0	0	0	0	0	0	0	0	0	0	0	0	0	0	0	0	0	0
0	0	0	0	0	0	0	0	0	0	0	0	0	0	0	0	0	0	0	0	0	0	0	0	0	0	0	0	0	0	0
0	0	0	0	0	0	0	0	0	0	0	0	0	0	0	0	0	0	0	0	0	0	0	0	0	0	0	0	0	0	0
0	0	0	0	0	0	0	0	0	0	0	0	0	0	0	0	0	0	0	0	0	0	0	0	0	0	0	0	0	0	0
0	0	0	0	0	0	0	0	0	0	0	0	0	0	0	0	0	0	0	0	0	0	0	0	0	0	0	0	0	0	0
0	0	0	0	0	0	0	0	0	0	0	0	0	0	0	0	0	0	0	0	0	0	0	0	0	0	0	0	0	0	0
0	0	0	0	0	0	0	0	0	0	0	0	0	0	0	0	0	0	0	0	0	0	0	0	0	0	0	0	0	0	0
0	0	0	0	0	0	0	0	0	0	0	0	0	0	0	0	0	0	0	0	0	0	0	0	0	0	0	0	0	0	0
0	0	0	0	0	0	0	0	0	0	0	0	0	0	0	0	0	0	0	0	0	0	0	0	0	0	0	0	0	0	0
0	0	0	0	0	0	0	0	0	0	0	0	0	0	0	0	0	0	0	0	0	0	0	0	0	0	0	0	0	0	0
0	0	0	0	0	0	0	0	0	0	0	0	0	0	0	0	0	0	0	0	0	0	0	0	0	0	0	0	0	0	0
0	0	0	0	0	0	0	0	0	0	0	0	0	0	0	0	0	0	0	0	0	0	0	0	0	0	0	0	0	0	0
0	0	0	0	0	0	0	0	0	0	0	0	0	0	0	0	0	0	0	0	0	0	0	0	0	0	0	0	0	0	0
0	0	0	0	0	0	0	0	0	0	0	0	0	0	0	0	0	0	0	0	0	0	0	0	0	0	0	0	0	0	0
0	0	0	0	0	0	0	0	0	0	0	0	0	0	0	0	0	0	0	0	0	0	0	0	0	0	0	0	0	0	0
0	0	0	0	0	0	0	0	0	0	0	0	0	0	0	0	0	0	0	0	0	0	0	0	0	0	0	0	0	0	0
0	0	0	0	0	0	0	0	0	0	0	0	0	0	0	0	0	0	0	0	0	0	0	0	0	0	0	0	0	0	0
0	0	0	0	0	0	0	0	0	0	0	0	0	0	0	0	0	0	0	0	0	0	0	0	0	0	0	0	0	0	0
0	0	0	0	0	0	0	0	0	0	0	0	0	0	0	0	0	0	0	0	0	0	0	0	0	0	0	0	0	0	0
0	0	0	0	0	0	0	0	0	0	0	0	0	0	0	0	0	0	0	0	0	0	0	0	0	0	0	0	0	0	0
0	0	0	0	0	0	0	0	0	0	0	0	0	0	0	0	0	0	0	0	0	0	0	0	0	0	0	0	0	0	0
0	0	0	0	0	0	0	0	0	0	0	0	0	0	0	0	0	0	0	0	0	0	0	0	0	0	0	0	0	0	0
0	0	0	0	0	0	0	0	0	0	0	0	0	0	0	0	0	0	0	0	0	0	0	0	0	0	0	0	0	0	0
0	0	0	0	0	0	0	0	0	0	0	0	0	0	0	0	0	0	0	0	0	0	0	0	0	0	0	0	0	0	0
0	0	0	0	0	0	0	0	0	0	0	0	0	0	0	0	0	0	0	0	0	0	0	0	0	0	0	0	0	0	0
0	0	0	0	0	0	0	0	0	0	0	0	0	0	0	0	0	0	0	0	0	0	0	0	0	0	0	0	0	0	0
0	0	0	0	0	0	0	0	0	0	0	0	0	0	0	0	0	0	0	0	0	0	0	0	0	0	0	0	0	0	0
0	0	0	0	0	0	0	0	0	0	0	0	0	0	0	0	0	0	0	0	0	0	0	0	0	0	0	0	0	0	0
0	0	0	0	0	0	0	0	0	0	0	0	0	0	0	0	0	0	0	0	0	0	0	0	0	0	0	0	0	0	0
0	0	0	0	0	0	0	0	0	0	0	0	0	0	0	0	0	0	0	0	0	0	0	0	0	0	0	0	0	0	0
0	0	0	0	0	0	0	0	0	0	0	0	0	0	0	0	0	0	0	0	0	0	0	0	0	0	0	0	0	0	0
0	0	0	0	0	0	0	0	0	0	0	0	0	0	0	0	0	0	0	0	0	0	0	0	0	0	0	0	0	0	0
0	0	0	0	0	0	0	0	0	0	0	0	0	0	0	0	0	0	0	0	0	0	0	0	0	0	0	0	0	0	0
0	0	0	0	0	0	0	0	0	0	0	0	0	0	0	0	0	0	0	0	0	0	0	0	0	0	0	0	0	0	0
0	0	0	0	0	0	0	0	0	0	0	0	0	0	0	0	0	0	0	0	0	0	0	0	0	0	0	0	0	0	0
0	0	0	0	0	0	0	0	0	0	0	0	0	0	0	0	0	0	0	0	0	0	0	0	0	0	0	0	0	0	0
0	0	0	0	0	0	0	0	0	0	0	0	0	0	0	0	0	0	0	0	0	0	0	0	0	0	0	0	0	0	0
0	0	0	0	0	0	0	0	0	0	0	0	0	0	0	0	0	0	0	0	0	0	0	0	0	0	0	0	0	0	0
0	0	0	0	0	0	0	0	0	0	0	0	0	0	0	0	0	0	0	0	0	0	0	0	0	0	0	0	0	0	0
0	0	0	0	0	0	0	0	0	0	0	0	0	0	0	0	0	0	0	0	0	0	0	0	0	0	0	0	0	0	0
0	0	0	0	0	0	0	0	0	0	0	0	0	0	0	0	0	0	0	0	0	0	0	0	0	0	0	0	0	0	0
0	0	0	0	0	0	0	0	0	0	0	0	0	0	0	0	0	0	0	0	0	0	0	0	0	0	0	0	0	0	0
0	0	0	0	0	0	0	0	0	0	0	0	0	0	0	0	0	0	0	0	0	0	0	0	0	0	0	0	0	0	0
0	0	0	0	0	0	0	0	0	0	0	0	0	0	0	0	0	0	0	0	0	0	0	0	0	0	0	0	0	0	0
0	0	0	0	0	0	0	0	0	0	0	0	0	0	0	0	0	0	0	0	0	0	0	0	0	0	0	0	0	0	0
0	0	0	0	0	0	0	0	0	0	0	0	0	0	0	0	0	0	0	0	0	0	0	0	0	0	0	0	0	0	0
0	0	0	0	0	0	0	0	0	0	0	0	0	0	0	0	0	0	0	0	0	0	0	0	0	0	0	0	0	0	0
0	0	0	0	0	0	0	0	0	0	0	0	0	0	0	0	0	0	0	0	0	0	0	0	0	0	0	0	0	0	0
0	0	0	0	0	0	0	0	0	0	0	0	0	0	0	0	0	0	0	0	0	0	0	0	0	0	0	0	0	0	0
0	0	0	0	0	0	0	0	0	0	0	0	0	0	0	0	0	0	0	0	0	0	0	0	0	0	0	0	0	0	0
0	0	0	0	0	0	0	0	0	0	0	0	0	0	0	0	0	0	0	0	0	0	0	0	0	0	0	0	0	0	0
0	0	0	0	0	0	0	0	0	0	0	0	0	0	0	0	0	0	0	0	0	0	0	0	0	0	0	0	0	0	0
0	0	0	0	0	0	0	0	0	0	0	0	0	0	0	0	0	0	0	0	0	0	0	0	0	0	0	0	0	0	0
0	0	0	0	0	0	0	0	0	0	0	0	0	0	0	0	0	0	0	0	0	0	0	0	0	0	0	0	0	0	0
0	0	0	0	0	0	0	0	0	0	0	0	0	0	0	0	0	0	0	0	0	0	0	0	0	0	0	0	0	0	0
0	0	0	0	0	0	0	0	0	0	0	0	0	0	0	0	0	0	0	0	0	0	0	0	0	0	0	0	0	0	0
0	0	0	0	0	0	0	0	0	0	0	0	0	0	0	0	0	0	0	0	0	0	0	0	0	0	0	0	0	0	0
0	0	0	0	0	0	0	0	0	0	0	0	0	0	0	0	0	0	0	0	0	0	0	0	0	0	0	0	0	0	0
0	0	0	0	0	0	0	0	0	0	0	0	0	0	0	0	0	0	0	0	0	0	0	0	0	0	0	0	0	0	0
0	0	0	0	0	0	0	0	0	0	0	0	0	0	0	0	0	0	0	0	0	0	0	0	0	0	0	0	0	0	0
0	0	0	0	0	0	0	0	0	0	0	0	0	0	0	0	0	0	0	0	0	0	0	0	0	0	0	0	0	0	0
0	0	0	0	0	0	0	0	0	0	0	0	0	0	0	0	0	0	0	0	0	0	0	0	0	0	0	0	0	0	0
0	0	0	0	0	0	0	0	0	0	0	0	0	0	0	0	0	0	0	0	0	0	0	0	0	0	0	0	0	0	0
0	0	0	0	0	0	0	0	0	0	0	0	0	0	0	0	0	0	0	0	0	0	0	0	0	0	0	0	0	0	0
0	0	0	0	0	0	0	0	0	0	0	0	0	0	0	0	0	0	0	0	0	0	0	0	0	0	0	0	0	0	0
0	0	0	0	0	0	0	0	0	0	0	0	0	0	0	0	0	0	0	0	0	0	0	0	0	0	0	0	0	0	0
0	0	0	0	0	0	0	0	0	0	0	0	0	0	0	0	0	0	0	0	0	0	0	0	0	0	0	0	0	0	0
0	0	0	0	0	0	0	0	0	0	0	0	0	0	0	0	0	0	0	0	0	0	0	0	0	0	0	0	0	0	0
0	0	0	0	0	0	0	0	0	0	0	0	0	0	0	0	0	0	0	0	0	0	0	0	0	0	0	0	0	0	0
0	0	0	0	0	0	0	0	0	0	0	0	0	0	0	0	0	0	0	0	0	0	0	0	0	0	0	0	0	0	0
0	0	0	0	0	0	0	0	0	0	0	0	0	0	0	0	0	0	0	0	0	0	0	0	0	0	0	0	0	0	0
0	0	0	0	0	0	0	0	0	0	0	0	0	0	0	0	0	0	0	0	0	0	0	0	0	0	0	0	0	0	0
0	0	0	0	0	0	0	0	0	0	0	0	0	0	0	0	0	0	0	0	0	0	0	0	0	0	0	0	0	0	0
0	0	0	0	0	0	0	0	0	0	0	0	0	0	0	0	0	0	0	0	0	0	0	0	0	0	0	0	0	0	0
0	0	0	0	0	0	0	0	0	0	0	0	0	0	0	0	0	0	0	0	0	0	0	0	0	0	0	0	0	0	0
0	0	0	0	0	0	0	0	0	0	0	0	0	0	0	0	0	0	0	0	0	0	0	0	0	0	0	0	0	0	0
0	0	0	0	0	0	0	0	0	0	0	0	0	0	0	0	0	0	0	0	0	0	0	0	0	0	0	0	0	0	0
0	0	0	0	0	0	0	0	0	0	0	0	0	0	0	0	0	0	0	0	0	0	0	0	0	0	0	0	0	0	0
0	0	0	0	0	0	0	0	0	0	0	0	0	0	0	0	0	0	0	0	0	0	0	0	0	0	0	0	0	0	0
0	0	0	0	0	0	0	0	0	0	0	0	0	0	0	0	0	0	0	0	0	0	0	0	0	0	0	0	0	0	0
0	0	0	0	0	0	0	0	0	0	0	0	0	0	0	0	0	0	0	0	0	0	0	0	0	0	0	0	0	0	0
0	0	0	0	0	0	0	0	0	0	0	0	0	0	0	0	0	0	0	0	0	0	0	0	0	0	0	0	0	0	0
0	0	0	0	0	0	0	0	0	0	0	0	0	0	0	0	0	0	0	0	0	0	0	0	0	0	0	0	0	0	0
0	0	0	0	0	0	0	0	0	0	0	0	0	0	0	0	0	0	0	0	0	0	0	0	0	0	0	0	0	0	0
0	0	0	0	0	0	0	0	0	0	0	0	0	0	0	0	0	0	0	0	0	0	0	0	0	0	0	0	0	0	0
0	0	0	0	0	0	0	0	0	0	0	0	0	0	0	0	0	0	0	0	0	0	0	0	0	0	0	0	0	0	0
0	0	0	0	0	0	0	0	0	0	0	0	0	0	0	0	0	0	0	0	0	0	0	0	0	0	0	0	0	0	0
0	0	0	0	0	0	0	0	0	0	0	0	0	0	0	0	0	0	0	0	0	0	0	0	0	0	0	0	0	0	0
0	0	0	0	0	0	0	0	0	0	0	0	0	0	0	0	0	0	0	0	0	0	0	0	0	0	0	0	0	0	0
0	0	0	0	0	0	0	0	0	0	0	0	0	0	0	0	0	0	0	0	0	0	0	0	0	0	0	0	0	0	0
0	0	0	0	0	0	0	0	0	0	0	0	0	0	0	0	0	0	0	0	0	0	0	0	0	0	0	0	0	0	0
0	0	0	0	0	0	0	0	0	0	0	0	0	0	0	0	0	0	0	0	0	0	0	0	0	0	0	0	0	0	0
0	0	0	0	0	0	0	0	0	0	0	0	0	0	0	0	0	0	0	0	0	0	0	0	0	0	0	0	0	0	0
0	0	0	0	0	0	0	0	0	0	0	0	0	0	0	0	0	0	0	0	0	0	0	0	0	0	0	0	0	0	0
0	0	0	0	0	0	0	0	0	0	0	0	0	0	0	0	0	0	0	0	0	0	0	0	0	0	0	0	0	0	0
0	0	0	0	0	0	0	0	0	0	0	0	0	0	0	0	0	0	0	0	0	0	0	0	0	0	0	0	0	0	0
0	0	0	0	0	0	0	0	0	0	0	0	0	0	0	0	0	0	0	0	0	0	0	0	0	0	0	0	0	0	0
0	0	0	0	0	0	0	0	0	0	0	0	0	0	0	0	0	0	0	0	0	0	0	0	0	0	0	0	0	0	0
0	0	0	0	0	0	0	0	0	0	0	0	0	0	0	0	0	0	0	0	0	0	0	0	0	0	0	0	0	0	0
0	0	0	0	0	0	0	0	0	0	0	0	0	0	0	0	0	0	0	0	0	0	0	0	0	0	0	0	0	0	0
0	0	0	0	0	0	0	0	0	0	0	0	0	0	0	0	0	0	0	0	0	0	0	0	0	0	0	0	0	0	0
0	0	0	0	0	0	0	0	0	0	0	0	0	0	0	0	0	0	0	0	0	0	0	0	0	0	0	0	0	0	0
0	0	0	0	0	0	0	0	0	0	0	0	0	0	0	0	0	0	0	0	0	0	0	0	0	0	0	0	0	0	0
0	0	0	0	0	0	0	0	0	0	0	0	0	0	0	0	0	0	0	0	0	0	0	0	0	0	0	0	0	0	0
0	0	0	0	0	0	0	0	0	0	0	0	0	0	0	0	0	0	0	0	0	0	0	0	0	0	0	0	0	0	0
0	0	0	0	0	0	0	0	0	0	0	0	0	0	0	0	0	0	0	0	0	0	0	0	0	0	0	0	0	0	0
0	0	0	0	0	0	0	0	0	0	0	0	0	0	0	0	0	0	0	0	0	0	0	0	0	0	0	0	0	0	0
0	0	0	0	0	0	0	0	0	0	0	0	0	0	0	0	0	0	0	0	0	0	0	0	0	0	0	0	0	0	0
0	0	0	0	0	0	0	0	0	0	0	0	0	0	0	0	0	0	0	0	0	0	0	0	0	0	0	0	0	0	0
0	0	0	0	0	0	0	0	0	0	0	0	0	0	0	0	0	0	0	0	0	0	0	0	0	0	0	0	0	0	0
0	0	0	0	0	0	0	0	0	0	0	0	0	0	0	0	0	0	0	0	0	0	0	0	0	0	0	0	0	0	0
0	0	0	0	0	0	0	0	0	0	0	0	0	0	0	0	0	0	0	0	0	0	0	0	0	0	0	0	0	0	0
0	0	0	0	0	0	0	0	0	0	0	0	0	0	0	0	0	0	0	0	0	0	0	0	0	0	0	0	0	0	0
0	0	0	0	0	0	0	0	0	0	0	0	0	0	0	0	0	0	0	0	0	0	0	0	0	0	0	0	0	0	0
0	0	0	0	0	0	0	0	0	0	0	0	0	0	0	0	0	0	0	0	0	0	0	0	0	0	0	0	0	0	0
0	0	0	0	0	0	0	0	0	0	0	0	0	0	0	0	0	0	0	0	0	0	0	0	0	0	0	0	0	0	0
0	0	0	0	0	0	0	0	0	0	0	0	0	0	0	0	0	0	0	0	0	0	0	0	0	0	0	0	0	0	0
0	0	0	0	0	0	0	0	0	0	0	0	0	0	0	0	0	0	0	0	0	0	0	0	0	0	0	0	0	0	0
0	0	0	0	0	0	0	0	0	0	0	0	0	0	0	0	0	0	0	0	0	0	0	0	0	0	0	0	0	0	0
0	0	0	0	0	0	0	0	0	0	0	0	0	0	0	0	0	0	0	0	0	0	0	0	0	0	0	0	0	0	0
0	0	0	0	0	0	0	0	0	0	0	0	0	0	0	0	0	0	0	0	0	0	0	0	0	0	0	0	0	0	0
0	0	0	0	0	0	0	0	0	0	0	0	0	0	0	0	0	0	0	0	0	0	0	0	0	0	0	0	0	0	0
0	0	0	0	0	0	0	0	0	0	0	0	0	0	0	0	0	0	0	0	0	0	0	0	0	0	0	0	0	0	0
0	0	0	0	0	0	0	0	0	0	0	0	0	0	0	0	0	0	0	0	0	0	0	0	0	0	0	0	0	0	0
0	0	0	0	0	0	0	0	0	0	0	0	0	0	0	0	0	0	0	0	0	0	0	0	0	0	0	0	0	0	0
0	0	0	0	0	0	0	0	0	0	0	0	0	0	0	0	0	0	0	0	0	0	0	0	0	0	0	0	0	0	0
0	0	0	0	0	0	0	0	0	0	0	0	0	0	0	0	0	0	0	0	0	0	0	0	0	0	0	0	0	0	0
0	0	0	0	0	0	0	0	0	0	0	0	0	0	0	0	0	0	0	0	0	0	0	0	0	0	0	0	0	0	0
0	0	0	0	0	0	0	0	0	0	0	0	0	0	0	0	0	0	0	0	0	0	0	0	0	0	0	0	0	0	0
0	0	0	0	0	0	0	0	0	0	0	0	0	0	0	0	0	0	0	0	0	0	0	0	0	0	0	0	0	0	0
0	0	0	0	0	0	0	0	0	0	0	0	0	0	0	0	0	0	0	0	0	0	0	0	0	0	0	0	0	0	0
0	0	0	0	0	0	0	0	0	0	0	0	0	0	0	0	0	0	0	0	0	0	0	0	0	0	0	0	0	0	0
0	0	0	0	0	0	0	0	0	0	0	0	0	0	0	0	0	0	0	0	0	0	0	0	0	0	0	0	0	0	0
0	0	0	0	0	0	0	0	0	0	0	0	0	0	0	0	0	0	0	0	0	0	0	0	0	0	0	0	0	0	0
0	0	0	0	0	0	0	0	0	0	0	0	0	0	0	0	0	0	0	0	0	0	0	0	0	0	0	0	0	0	0
0	0	0	0	0	0	0	0	0	0	0	0	0	0	0	0	0	0	0	0	0	0	0	0	0	0	0	0	0	0	0
0	0	0	0	0	0	0	0	0	0	0	0	0	0	0	0	0	0	0	0	0	0	0	0	0	0	0	0	0	0	0
0	0	0	0	0	0	0	0	0	0	0	0	0	0	0	0	0	0	0	0	0	0	0	0	0	0	0	0	0	0	0
0	0	0	0	0	0	0	0	0	0	0	0	0	0	0	0	0	0	0	0	0	0	0	0	0	0	0	0	0	0	0
0	0	0	0	0	0	0	0	0	0	0	0	0	0	0	0	0	0	0	0	0	0	0	0	0	0	0	0	0	0	0
0	0	0	0	0	0	0	0	0	0	0	0	0	0	0	0	0	0	0	0	0	0	0	0	0	0	0	0	0	0	0
0	0	0	0	0	0	0	0	0	0	0	0	0	0	0	0	0	0	0	0	0	0	0	0	0	0	0	0	0	0	0
0	0	0	0	0	0	0	0	0	0	0	0	0	0	0	0	0	0	0	0	0	0	0	0	0	0	0	0	0	0	0
0	0	0	0	0	0	0	0	0	0	0	0	0	0	0	0	0	0	0	0	0	0	0	0	0	0	0	0	0	0	0
0	0	0	0	0	0	0	0	0	0	0	0	0	0	0	0	0	0	0	0	0	0	0	0	0	0	0	0	0	0	0
0	0	0	0	0	0	0	0	0	0	0	0	0	0	0	0	0	0	0	0	0	0	0	0	0	0	0	0	0	0	0
0	0	0	0	0	0	0	0	0	0	0	0	0	0	0	0	0	0	0	0	0	0	0	0	0	0	0	0	0	0	0
0	0	0	0	0	0	0	0	0	0	0	0	0	0	0	0	0	0	0	0	0	0	0	0	0	0	0	0	0	0	0
0	0	0	0	0	0	0	0	0	0	0	0	0	0	0	0	0	0	0	0	0	0	0	0	0	0	0	0	0	0	0
0	0	0	0	0	0	0	0	0	0	0	0	0	0	0	0	0	0	0	0	0	0	0	0	0	0	0	0	0	0	0
0	0	0	0	0	0	0	0	0	0	0	0	0	0	0	0	0	0	0	0	0	0	0	0	0	0	0	0	0	0	0
0	0	0	0	0	0	0	0	0	0	0	0	0	0	0	0	0	0	0	0	0	0	0	0	0	0	0	0	0	0	0
0	0	0	0	0	0	0	0	0	0	0	0	0	0	0	0	0	0	0	0	0	0	0	0	0	0	0	0	0	0	0
0	0	0	0	0	0	0	0	0	0	0	0	0	0	0	0	0	0	0	0	0	0	0	0	0	0	0	0	0	0	0
0	0	0	0	0	0	0	0	0	0	0	0	0	0	0	0	0	0	0	0	0	0	0	0	0	0	0	0	0	0	0
0	0	0	0	0	0	0	0	0	0	0	0	0	0	0	0	0	0	0	0	0	0	0	0	0	0	0	0	0	0	0
0	0	0	0	0	0	0	0	0	0	0	0	0	0	0	0	0	0	0	0	0	0	0	0	0	0	0	0	0	0	0
0	0	0	0	0	0	0	0	0	0	0	0	0	0	0	0	0	0	0	0	0	0	0	0	0	0	0	0	0	0	0
0	0	0	0	0	0	0	0	0	0	0	0	0	0	0	0	0	0	0	0	0	0	0	0	0	0	0	0	0	0	0
0	0	0	0	0	0	0	0	0	0	0	0	0	0	0	0	0	0	0	0	0	0	0	0	0	0	0	0	0	0	0
0	0	0	0	0	0	0	0	0	0	0	0	0	0	0	0	0	0	0	0	0	0	0	0	0	0	0	0	0	0	0
0	0	0	0	0	0	0	0	0	0	0	0	0	0	0	0	0	0	0	0	0	0	0	0	0	0	0	0	0	0	0
0	0	0	0	0	0	0	0	0	0	0	0	0	0	0	0	0	0	0	0	0	0	0	0	0	0	0	0	0	0	0
0	0	0	0	0	0	0	0	0	0	0	0	0	0	0	0	0	0	0	0	0	0	0	0	0	0	0	0	0	0	0
0	0	0	0	0	0	0	0	0	0	0	0	0	0	0	0	0	0	0	0	0	0	0	0	0	0	0	0	0	0	0
0	0	0	0	0	0	0	0	0	0	0	0	0	0	0	0	0	0	0	0	0	0	0	0	0	0	0	0	0	0	0
0	0	0	0	0	0	0	0	0	0	0	0	0	0	0	0	0	0	0	0	0	0	0	0	0	0	0	0	0	0	0
0	0	0	0	0	0	0	0	0	0	0	0	0	0	0	0	0	0	0	0	0	0	0	0	0	0	0	0	0	0	0
0	0	0	0	0	0	0	0	0	0	0	0	0	0	0	0	0	0	0	0	0	0	0	0	0	0	0	0	0	0	0
0	0	0	0	0	0	0	0	0	0	0	0	0	0	0	0	0	0	0	0	0	0	0	0	0	0	0	0	0	0	0
0	0	0	0	0	0	0	0	0	0	0	0	0	0	0	0	0	0	0	0	0	0	0	0	0	0	0	0	0	0	0
0	0	0	0	0	0	0	0	0	0	0	0	0	0	0	0	0	0	0	0	0	0	0	0	0	0	0	0	0	0	0
0	0	0	0	0	0	0	0	0	0	0	0	0	0	0	0	0	0	0	0	0	0	0	0	0	0	0	0	0	0	0
0	0	0	0	0	0	0	0	0	0	0	0	0	0	0	0	0	0	0	0	0	0	0	0	0	0	0	0	0	0	0
0	0	0	0	0	0	0	0	0	0	0	0	0	0	0	0	0	0	0	0	0	0	0	0	0	0	0	0	0	0	0
0	0	0	0	0	0	0	0	0	0	0	0	0	0	0	0	0	0	0	0	0	0	0	0	0	0	0	0	0	0	0
0	0	0	0	0	0	0	0	0	0	0	0	0	0	0	0	0	0	0	0	0	0	0	0	0	0	0	0	0	0	0
0	0	0	0	0	0	0	0	0	0	0	0	0	0	0	0	0	0	0	0	0	0	0	0	0	0	0	0	0	0	0
0	0	0	0	0	0	0	0	0	0	0	0	0	0	0	0	0	0	0	0	0	0	0	0	0	0	0	0	0	0	0
0	0	0	0	0	0	0	0	0	0	0	0	0	0	0	0	0	0	0	0	0	0	0	0	0	0	0	0	0	0	0
0	0	0	0	0	0	0	0	0	0	0	0	0	0	0	0	0	0	0	0	0	0	0	0	0	0	0	0	0	0	0
0	0	0	0	0	0	0	0	0	0	0	0	0	0	0	0	0	0	0	0	0	0	0	0	0	0	0	0	0	0	0
0	0	0	0	0	0	0	0	0	0	0	0	0	0	0	0	0	0	0	0	0	0	0	0	0	0	0	0	0	0	0
0	0	0	0	0	0	0	0	0	0	0	0	0	0	0	0	0	0	0	0	0	0	0	0	0	0	0	0	0	0	0
0	0	0	0	0	0	0	0	0	0	0	0	0	0	0	0	0	0	0	0	0	0	0	0	0	0	0	0	0	0	0
0	0	0	0	0	0	0	0	0	0	0	0	0	0	0	0	0	0	0	0	0	0	0	0	0	0	0	0	0	0	0
0	0	0	0	0	0	0	0	0	0	0	0	0	0	0	0	0	0	0	0	0	0	0	0	0	0	0	0	0	0	0
0	0	0	0	0	0	0	0	0	0	0	0	0	0	0	0	0	0	0	0	0	0	0	0	0	0	0	0	0	0	0
0	0	0	0	0	0	0	0	0	0	0	0	0	0	0	0	0	0	0	0	0	0	0	0	0	0	0	0	0	0	0
0	0	0	0	0	0	0	0	0	0	0	0	0	0	0	0	0	0	0	0	0	0	0	0	0	0	0	0	0	0	0
0	0	0	0	0	0	0	0	0	0	0	0	0	0	0	0	0	0	0	0	0	0	0	0	0	0	0	0	0	0	0
0	0	0	0	0	0	0	0	0	0	0	0	0	0	0	0	0	0	0	0	0	0	0	0	0	0	0	0	0	0	0
0	0	0	0	0	0	0	0	0	0	0	0	0	0	0	0	0	0	0	0	0	0	0	0	0	0	0	0	0	0	0
0	0	0	0	0	0	0	0	0	0	0	0	0	0	0	0	0	0	0	0	0	0	0	0	0	0	0	0	0	0	0
0	0	0	0	0	0	0	0	0	0	0	0	0	0	0	0	0	0	0	0	0	0	0	0	0	0	0	0	0	0	0
0	0	0	0	0	0	0	0	0	0	0	0	0	0	0	0	0	0	0	0	0	0	0	0	0	0	0	0	0	0	0
0	0	0	0	0	0	0	0	0	0	0	0	0	0	0	0	0	0	0	0	0	0	0	0	0	0	0	0	0	0	0
0	0	0	0	0	0	0	0	0	0	0	0	0	0	0	0	0	0	0	0	0	0	0	0	0	0	0	0	0	0	0
0	0	0	0	0	0	0	0	0	0	0	0	0	0	0	0	0	0	0	0	0	0	0	0	0	0	0	0	0	0	0
0	0	0	0	0	0	0	0	0	0	0	0	0	0	0	0	0	0	0	0	0	0	0	0	0	0	0	0	0	0	0
0	0	0	0	0	0	0	0	0	0	0	0	0	0	0	0	0	0	0	0	0	0	0	0	0	0	0	0	0	0	0
0	0	0	0	0	0	0	0	0	0	0	0	0	0	0	0	0	0	0	0	0	0	0	0	0	0	0	0	0	0	0
0	0	0	0	0	0	0	0	0	0	0	0	0	0	0	0	0	0	0	0	0	0	0	0	0	0	0	0	0	0	0
0	0	0	0	0	0	0	0	0	0	0	0	0	0	0	0	0	0	0	0	0	0	0	0	0	0	0	0	0	0	0
0	0	0	0	0	0	0	0	0	0	0	0	0	0	0	0	0	0	0	0	0	0	0	0	0	0	0	0	0	0	0
0	0	0	0	0	0	0	0	0	0	0	0	0	0	0	0	0	0	0	0	0	0	0	0	0	0	0	0	0	0	0
0	0	0	0	0	0	0	0	0	0	0	0	0	0	0	0	0	0	0	0	0	0	0	0	0	0	0	0	0	0	0
0	0	0	0	0	0	0	0	0	0	0	0	0	0	0	0	0	0	0	0	0	0	0	0	0	0	0	0	0	0	0
0	0	0	0	0	0	0	0	0	0	0	0	0	0	0	0	0	0	0	0	0	0	0	0	0	0	0	0	0	0	0
0	0	0	0	0	0	0	0	0	0	0	0	0	0	0	0	0	0	0	0	0	0	0	0	0	0	0	0	0	0	0
0	0	0	0	0	0	0	0	0	0	0	0	0	0	0	0	0	0	0	0	0	0	0	0	0	0	0	0	0	0	0
0	0	0	0	0	0	0	0	0	0	0	0	0	0	0	0	0	0	0	0	0	0	0	0	0	0	0	0	0	0	0
0	0	0	0	0	0	0	0	0	0	0	0	0	0	0	0	0	0	0	0	0	0	0	0	0	0	0	0	0	0	0
0	0	0	0	0	0	0	0	0	0	0	0	0	0	0	0	0	0	0	0	0	0	0	0	0	0	0	0	0	0	0
0	0	0	0	0	0	0	0	0	0	0	0	0	0	0	0	0	0	0	0	0	0	0	0	0	0	0	0	0	0	0
0	0	0	0	0	0	0	0	0	0	0	0	0	0	0	0	0	0	0	0	0	0	0	0	0	0	0	0	0	0	0
0	0	0	0	0	0	0	0	0	0	0	0	0	0	0	0	0	0	0	0	0	0	0	0	0	0	0	0	0	0	0
0	0	0	0	0	0	0	0	0	0	0	0	0	0	0	0	0	0	0	0	0	0	0	0	0	0	0	0	0	0	0
0	0	0	0	0	0	0	0	0	0	0	0	0	0	0	0	0	0	0	0	0	0	0	0	0	0	0	0	0	0	0
0	0	0	0	0	0	0	0	0	0	0	0	0	0	0	0	0	0	0	0	0	0	0	0	0	0	0	0	0	0	0
0	0	0	0	0	0	0	0	0	0	0	0	0	0	0	0	0	0	0	0	0	0	0	0	0	0	0	0	0	0	0
0	0	0	0	0	0	0	0	0	0	0	0	0	0	0	0	0	0	0	0	0	0	0	0	0	0	0	0	0	0	0
0	0	0	0	0	0	0	0	0	0	0	0	0	0	0	0	0	0	0	0	0	0	0	0	0	0	0	0	0	0	0
0	0	0	0	0	0	0	0	0	0	0	0	0	0	0	0	0	0	0	0	0	0	0	0	0	0	0	0	0	0	0
0	0	0	0	0	0	0	0	0	0	0	0	0	0	0	0	0	0	0	0	0	0	0	0	0	0	0	0	0	0	0
0	0	0	0	0	0	0	0	0	0	0	0	0	0	0	0	0	0	0	0	0	0	0	0	0	0	0	0	0	0	0
0	0	0	0	0	0	0	0	0	0	0	0	0	0	0	0	0	0	0	0	0	0	0	0	0	0	0	0	0	0	0
0	0	0	0	0	0	0	0	0	0	0	0	0	0	0	0	0	0	0	0	0	0	0	0	0	0	0	0	0	0	0
0	0	0	0	0	0	0	0	0	0	0	0	0	0	0	0	0	0	0	0	0	0	0	0	0	0	0	0	0	0	0
0	0	0	0	0	0	0	0	0	0	0	0	0	0	0	0	0	0	0	0	0	0	0	0	0	0	0	0	0	0	0
0	0	0	0	0	0	0	0	0	0	0	0	0	0	0	0	0	0	0	0	0	0	0	0	0	0	0	0	0	0	0
0	0	0	0	0	0	0	0	0	0	0	0	0	0	0	0	0	0	0	0	0	0	0	0	0	0	0	0	0	0	0
0	0	0	0	0	0	0	0	0	0	0	0	0	0	0	0	0	0	0	0	0	0	0	0	0	0	0	0	0	0	0
0	0	0	0	0	0	0	0	0	0	0	0	0	0	0	0	0	0	0	0	0	0	0	0	0	0	0	0	0	0	0
0	0	0	0	0	0	0	0	0	0	0	0	0	0	0	0	0	0	0	0	0	0	0	0	0	0	0	0	0	0	0
0	0	0	0	0	0	0	0	0	0	0	0	0	0	0	0	0	0	0	0	0	0	0	0	0	0	0	0	0	0	0
0	0	0	0	0	0	0	0	0	0	0	0	0	0	0	0	0	0	0	0	0	0	0	0	0	0	0	0	0	0	0
0	0	0	0	0	0	0	0	0	0	0	0	0	0	0	0	0	0	0	0	0	0	0	0	0	0	0	0	0	0	0
0	0	0	0	0	0	0	0	0	0	0	0	0	0	0	0	0	0	0	0	0	0	0	0	0	0	0	0	0	0	0
0	0	0	0	0	0	0	0	0	0	0	0	0	0	0	0	0	0	0	0	0	0	0	0	0	0	0	0	0	0	0
0	0	0	0	0	0	0	0	0	0	0	0	0	0	0	0	0	0	0	0	0	0	0	0	0	0	0	0	0	0	0
0	0	0	0	0	0	0	0	0	0	0	0	0	0	0	0	0	0	0	0	0	0	0	0	0	0	0	0	0	0	0
0	0	0	0	0	0	0	0	0	0	0	0	0	0	0	0	0	0	0	0	0	0	0	0	0	0	0	0	0	0	0
0	0	0	0	0	0	0	0	0	0	0	0	0	0	0	0	0	0	0	0	0	0	0	0	0	0	0	0	0	0	0
0	0	0	0	0	0	0	0	0	0	0	0	0	0	0	0	0	0	0	0	0	0	0	0	0	0	0	0	0	0	0
0	0	0	0	0	0	0	0	0	0	0	0	0	0	0	0	0	0	0	0	0	0	0	0	0	0	0	0	0	0	0
0	0	0	0	0	0	0	0	0	0	0	0	0	0	0	0	0	0	0	0	0	0	0	0	0	0	0	0	0	0	0
0	0	0	0	0	0	0	0	0	0	0	0	0	0	0	0	0	0	0	0	0	0	0	0	0	0	0	0	0	0	0
0	0	0	0	0	0	0	0	0	0	0	0	0	0	0	0	0	0	0	0	0	0	0	0	0	0	0	0	0	0	0
0	0	0	0	0	0	0	0	0	0	0	0	0	0	0	0	0	0	0	0	0	0	0	0	0	0	0	0	0	0	0
0	0	0	0	0	0	0	0	0	0	0	0	0	0	0	0	0	0	0	0	0	0	0	0	0	0	0	0	0	0	0
0	0	0	0	0	0	0	0	0	0	0	0	0	0	0	0	0	0	0	0	0	0	0	0	0	0	0	0	0	0	0
0	0	0	0	0	0	0	0	0	0	0	0	0	0	0	0	0	0	0	0	0	0	0	0	0	0	0	0	0	0	0
0	0	0	0	0	0	0	0	0	0	0	0	0	0	0	0	0	0	0	0	0	0	0	0	0	0	0	0	0	0	0
0	0	0	0	0	0	0	0	0	0	0	0	0	0	0	0	0	0	0	0	0	0	0	0	0	0	0	0	0	0	0
0	0	0	0	0	0	0	0	0	0	0	0	0	0	0	0	0	0	0	0	0	0	0	0	0	0	0	0	0	0	0
0	0	0	0	0	0	0	0	0	0	0	0	0	0	0	0	0	0	0	0	0	0	0	0	0	0	0	0	0	0	0
0	0	0	0	0	0	0	0	0	0	0	0	0	0	0	0	0	0	0	0	0	0	0	0	0	0	0	0	0	0	0
0	0	0	0	0	0	0	0	0	0	0	0	0	0	0	0	0	0	0	0	0	0	0	0	0	0	0	0	0	0	0
0	0	0	0	0	0	0	0	0	0	0	0	0	0	0	0	0	0	0	0	0	0	0	0	0	0	0	0	0	0	0
0	0	0	0	0	0	0	0	0	0	0	0	0	0	0	0	0	0	0	0	0	0	0	0	0	0	0	0	0	0	0
0	0	0	0	0	0	0	0	0	0	0	0	0	0	0	0	0	0	0	0	0	0	0	0	0	0	0	0	0	0	0
0	0	0	0	0	0	0	0	0	0	0	0	0	0	0	0	0	0	0	0	0	0	0	0	0	0	0	0	0	0	0
0	0	0	0	0	0	0	0	0	0	0	0	0	0	0	0	0	0	0	0	0	0	0	0	0	0	0	0	0	0	0
0	0	0	0	0	0	0	0	0	0	0	0	0	0	0	0	0	0	0	0	0	0	0	0	0	0	0	0	0	0	0
0	0	0	0	0	0	0	0	0	0	0	0	0	0	0	0	0	0	0	0	0	0	0	0	0	0	0	0	0	0	0
0	0	0	0	0	0	0	0	0	0	0	0	0	0	0	0	0	0	0	0	0	0	0	0	0	0	0	0	0	0	0
0	0	0	0	0	0	0	0	0	0	0	0	0	0	0	0	0	0	0	0	0	0	0	0	0	0	0	0	0	0	0
0	0	0	0	0	0	0	0	0	0	0	0	0	0	0	0	0	0	0	0	0	0	0	0	0	0	0	0	0	0	0
0	0	0	0	0	0	0	0	0	0	0	0	0	0	0	0	0	0	0	0	0	0	0	0	0	0	0	0	0	0	0
0	0	0	0	0	0	0	0	0	0	0	0	0	0	0	0	0	0	0	0	0	0	0	0	0	0	0	0	0	0	0
0	0	0	0	0	0	0	0	0	0	0	0	0	0	0	0	0	0	0	0	0	0	0	0	0	0	0	0	0	0	0
0	0	0	0	0	0	0	0	0	0	0	0	0	0	0	0	0	0	0	0	0	0	0	0	0	0	0	0	0	0	0
0	0	0	0	0	0	0	0	0	0	0	0	0	0	0	0	0	0	0	0	0	0	0	0	0	0	0	0	0	0	0
0	0	0	0	0	0	0	0	0	0	0	0	0	0	0	0	0	0	0	0	0	0	0	0	0	0	0	0	0	0	0
0	0	0	0	0	0	0	0	0	0	0	0	0	0	0	0	0	0	0	0	0	0	0	0	0	0	0	0	0	0	0
0	0	0	0	0	0	0	0	0	0	0	0	0	0	0	0	0	0	0	0	0	0	0	0	0	0	0	0	0	0	0
0	0	0	0	0	0	0	0	0	0	0	0	0	0	0	0	0	0	0	0	0	0	0	0	0	0	0	0	0	0	0
0	0	0	0	0	0	0	0	0	0	0	0	0	0	0	0	0	0	0	0	0	0	0	0	0	0	0	0	0	0	0
0	0	0	0	0	0	0	0	0	0	0	0	0	0	0	0	0	0	0	0	0	0	0	0	0	0	0	0	0	0	0
0	0	0	0	0	0	0	0	0	0	0	0	0	0	0	0	0	0	0	0	0	0	0	0	0	0	0	0	0	0	0
0	0	0	0	0	0	0	0	0	0	0	0	0	0	0	0	0	0	0	0	0	0	0	0	0	0	0	0	0	0	0
0	0	0	0	0	0	0	0	0	0	0	0	0	0	0	0	0	0	0	0	0	0	0	0	0	0	0	0	0	0	0
0	0	0	0	0	0	0	0	0	0	0	0	0	0	0	0	0	0	0	0	0	0	0	0	0	0	0	0	0	0	0
0	0	0	0	0	0	0	0	0	0	0	0	0	0	0	0	0	0	0	0	0	0	0	0	0	0	0	0	0	0	0
0	0	0	0	0	0	0	0	0	0	0	0	0	0	0	0	0	0	0	0	0	0	0	0	0	0	0	0	0	0	0
0	0	0	0	0	0	0	0	0	0	0	0	0	0	0	0	0	0	0	0	0	0	0	0	0	0	0	0	0	0	0
0	0	0	0	0	0	0	0	0	0	0	0	0	0	0	0	0	0	0	0	0	0	0	0	0	0	0	0	0	0	0
0	0	0	0	0	0	0	0	0	0	0	0	0	0	0	0	0	0	0	0	0	0	0	0	0	0	0	0	0	0	0
0	0	0	0	0	0	0	0	0	0	0	0	0	0	0	0	0	0	0	0	0	0	0	0	0	0	0	0	0	0	0
0	0	0	0	0	0	0	0	0	0	0	0	0	0	0	0	0	0	0	0	0	0	0	0	0	0	0	0	0	0	0
0	0	0	0	0	0	0	0	0	0	0	0	0	0	0	0	0	0	0	0	0	0	0	0	0	0	0	0	0	0	0
0	0	0	0	0	0	0	0	0	0	0	0	0	0	0	0	0	0	0	0	0	0	0	0	0	0	0	0	0	0	0
0	0	0	0	0	0	0	0	0	0	0	0	0	0	0	0	0	0	0	0	0	0	0	0	0	0	0	0	0	0	0
0	0	0	0	0	0	0	0	0	0	0	0	0	0	0	0	0	0	0	0	0	0	0	0	0	0	0	0	0	0	0
0	0	0	0	0	0	0	0	0	0	0	0	0	0	0	0	0	0	0	0	0	0	0	0	0	0	0	0	0	0	0
0	0	0	0	0	0	0	0	0	0	0	0	0	0	0	0	0	0	0	0	0	0	0	0	0	0	0	0	0	0	0
0	0	0	0	0	0	0	0	0	0	0	0	0	0	0	0	0	0	0	0	0	0	0	0	0	0	0	0	0	0	0
0	0	0	0	0	0	0	0	0	0	0	0	0	0	0	0	0	0	0	0	0	0	0	0	0	0	0	0	0	0	0
0	0	0	0	0	0	0	0	0	0	0	0	0	0	0	0	0	0	0	0	0	0	0	0	0	0	0	0	0	0	0
0	0	0	0	0	0	0	0	0	0	0	0	0	0	0	0	0	0	0	0	0	0	0	0	0	0	0	0	0	0	0
0	0	0	0	0	0	0	0	0	0	0	0	0	0	0	0	0	0	0	0	0	0	0	0	0	0	0	0	0	0	0
0	0	0	0	0	0	0	0	0	0	0	0	0	0	0	0	0	0	0	0	0	0	0	0	0	0	0	0	0	0	0
0	0	0	0	0	0	0	0	0	0	0	0	0	0	0	0	0	0	0	0	0	0	0	0	0	0	0	0	0	0	0
0	0	0	0	0	0	0	0	0	0	0	0	0	0	0	0	0	0	0	0	0	0	0	0	0	0	0	0	0	0	0
0	0	0	0	0	0	0	0	0	0	0	0	0	0	0	0	0	0	0	0	0	0	0	0	0	0	0	0	0	0	0
0	0	0	0	0	0	0	0	0	0	0	0	0	0	0	0	0	0	0	0	0	0	0	0	0	0	0	0	0	0	0
0	0	0	0	0	0	0	0	0	0	0	0	0	0	0	0	0	0	0	0	0	0	0	0	0	0	0	0	0	0	0
0	0	0	0	0	0	0	0	0	0	0	0	0	0	0	0	0	0	0	0	0	0	0	0	0	0	0	0	0	0	0
0	0	0	0	0	0	0	0	0	0	0	0	0	0	0	0	0	0	0	0	0	0	0	0	0	0	0	0	0	0	0
0	0	0	0	0	0	0	0	0	0	0	0	0	0	0	0	0	0	0	0	0	0	0	0	0	0	0	0	0	0	0
0	0	0	0	0	0	0	0	0	0	0	0	0	0	0	0	0	0	0	0	0	0	0	0	0	0	0	0	0	0	0
0	0	0	0	0	0	0	0	0	0	0	0	0	0	0	0	0	0	0	0	0	0	0	0	0	0	0	0	0	0	0
0	0	0	0	0	0	0	0	0	0	0	0	0	0	0	0	0	0	0	0	0	0	0	0	0	0	0	0	0	0	0
0	0	0	0	0	0	0	0	0	0	0	0	0	0	0	0	0	0	0	0	0	0	0	0	0	0	0	0	0	0	0
0	0	0	0	0	0	0	0	0	0	0	0	0	0	0	0	0	0	0	0	0	0	0	0	0	0	0	0	0	0	0
0	0	0	0	0	0	0	0	0	0	0	0	0	0	0	0	0	0	0	0	0	0	0	0	0	0	0	0	0	0	0
0	0	0	0	0	0	0	0	0	0	0	0	0	0	0	0	0	0	0	0	0	0	0	0	0	0	0	0	0	0	0
0	0	0	0	0	0	0	0	0	0	0	0	0	0	0	0	0	0	0	0	0	0	0	0	0	0	0	0	0	0	0
0	0	0	0	0	0	0	0	0	0	0	0	0	0	0	0	0	0	0	0	0	0	0	0	0	0	0	0	0	0	0
0	0	0	0	0	0	0	0	0	0	0	0	0	0	0	0	0	0	0	0	0	0	0	0	0	0	0	0	0	0	0
0	0	0	0	0	0	0	0	0	0	0	0	0	0	0	0	0	0	0	0	0	0	0	0	0	0	0	0	0	0	0
0	0	0	0	0	0	0	0	0	0	0	0	0	0	0	0	0	0	0	0	0	0	0	0	0	0	0	0	0	0	0
0	0	0	0	0	0	0	0	0	0	0	0	0	0	0	0	0	0	0	0	0	0	0	0	0	0	0	0	0	0	0
0	0	0	0	0	0	0	0	0	0	0	0	0	0	0	0	0	0	0	0	0	0	0	0	0	0	0	0	0	0	0
0	0	0	0	0	0	0	0	0	0	0	0	0	0	0	0	0	0	0	0	0	0	0	0	0	0	0	0	0	0	0
0	0	0	0	0	0	0	0	0	0	0	0	0	0	0	0	0	0	0	0	0	0	0	0	0	0	0	0	0	0	0
0	0	0	0	0	0	0	0	0	0	0	0	0	0	0	0	0	0	0	0	0	0	0	0	0	0	0	0	0	0	0
0	0	0	0	0	0	0	0	0	0	0	0	0	0	0	0	0	0	0	0	0	0	0	0	0	0	0	0	0	0	0
0	0	0	0	0	0	0	0	0	0	0	0	0	0	0	0	0	0	0	0	0	0	0	0	0	0	0	0	0	0	0
0	0	0	0	0	0	0	0	0	0	0	0	0	0	0	0	0	0	0	0	0	0	0	0	0	0	0	0	0	0	0
0	0	0	0	0	0	0	0	0	0	0	0	0	0	0	0	0	0	0	0	0	0	0	0	0	0	0	0	0	0	0
0	0	0	0	0	0	0	0	0	0	0	0	0	0	0	0	0	0	0	0	0	0	0	0	0	0	0	0	0	0	0
0	0	0	0	0	0	0	0	0	0	0	0	0	0	0	0	0	0	0	0	0	0	0	0	0	0	0	0	0	0	0
0	0	0	0	0	0	0	0	0	0	0	0	0	0	0	0	0	0	0	0	0	0	0	0	0	0	0	0	0	0	0
0	0	0	0	0	0	0	0	0	0	0	0	0	0	0	0	0	0	0	0	0	0	0	0	0	0	0	0	0	0	0
0	0	0	0	0	0	0	0	0	0	0	0	0	0	0	0	0	0	0	0	0	0	0	0	0	0	0	0	0	0	0
0	0	0	0	0	0	0	0	0	0	0	0	0	0	0	0	0	0	0	0	0	0	0	0	0	0	0	0	0	0	0
0	0	0	0	0	0	0	0	0	0	0	0	0	0	0	0	0	0	0	0	0	0	0	0	0	0	0	0	0	0	0
0	0	0	0	0	0	0	0	0	0	0	0	0	0	0	0	0	0	0	0	0	0	0	0	0	0	0	0	0	0	0
0	0	0	0	0	0	0	0	0	0	0	0	0	0	0	0	0	0	0	0	0	0	0	0	0	0	0	0	0	0	0
0	0	0	0	0	0	0	0	0	0	0	0	0	0	0	0	0	0	0	0	0	0	0	0	0	0	0	0	0	0	0
0	0	0	0	0	0	0	0	0	0	0	0	0	0	0	0	0	0	0	0	0	0	0	0	0	0	0	0	0	0	0
0	0	0	0	0	0	0	0	0	0	0	0	0	0	0	0	0	0	0	0	0	0	0	0	0	0	0	0	0	0	0
0	0	0	0	0	0	0	0	0	0	0	0	0	0	0	0	0	0	0	0	0	0	0	0	0	0	0	0	0	0	0
0	0	0	0	0	0	0	0	0	0	0	0	0	0	0	0	0	0	0	0	0	0	0	0	0	0	0	0	0	0	0
0	0	0	0	0	0	0	0	0	0	0	0	0	0	0	0	0	0	0	0	0	0	0	0	0	0	0	0	0	0	0
0	0	0	0	0	0	0	0	0	0	0	0	0	0	0	0	0	0	0	0	0	0	0	0	0	0	0	0	0	0	0
0	0	0	0	0	0	0	0	0	0	0	0	0	0	0	0	0	0	0	0	0	0	0	0	0	0	0	0	0	0	0
0	0	0	0	0	0	0	0	0	0	0	0	0	0	0	0	0	0	0	0	0	0	0	0	0	0	0	0	0	0	0
0	0	0	0	0	0	0	0	0	0	0	0	0	0	0	0	0	0	0	0	0	0	0	0	0	0	0	0	0	0	0
0	0	0	0	0	0	0	0	0	0	0	0	0	0	0	0	0	0	0	0	0	0	0	0	0	0	0	0	0	0	0
0	0	0	0	0	0	0	0	0	0	0	0	0	0	0	0	0	0	0	0	0	0	0	0	0	0	0	0	0	0	0
0	0	0	0	0	0	0	0	0	0	0	0	0	0	0	0	0	0	0	0	0	0	0	0	0	0	0	0	0	0	0
0	0	0	0	0	0	0	0	0	0	0	0	0	0	0	0	0	0	0	0	0	0	0	0	0	0	0	0	0	0	0
0	0	0	0	0	0	0	0	0	0	0	0	0	0	0	0	0	0	0	0	0	0	0	0	0	0	0	0	0	0	0
0	0	0	0	0	0	0	0	0	0	0	0	0	0	0	0	0	0	0	0	0	0	0	0	0	0	0	0	0	0	0
0	0	0	0	0	0	0	0	0	0	0	0	0	0	0	0	0	0	0	0	0	0	0	0	0	0	0	0	0	0	0
0	0	0	0	0	0	0	0	0	0	0	0	0	0	0	0	0	0	0	0	0	0	0	0	0	0	0	0	0	0	0
0	0	0	0	0	0	0	0	0	0	0	0	0	0	0	0	0	0	0	0	0	0	0	0	0	0	0	0	0	0	0
0	0	0	0	0	0	0	0	0	0	0	0	0	0	0	0	0	0	0	0	0	0	0	0	0	0	0	0	0	0	0
0	0	0	0	0	0	0	0	0	0	0	0	0	0	0	0	0	0	0	0	0	0	0	0	0	0	0	0	0	0	0
0	0	0	0	0	0	0	0	0	0	0	0	0	0	0	0	0	0	0	0	0	0	0	0	0	0	0	0	0	0	0
0	0	0	0	0	0	0	0	0	0	0	0	0	0	0	0	0	0	0	0	0	0	0	0	0	0	0	0	0	0	0
0	0	0	0	0	0	0	0	0	0	0	0	0	0	0	0	0	0	0	0	0	0	0	0	0	0	0	0	0	0	0
0	0	0	0	0	0	0	0	0	0	0	0	0	0	0	0	0	0	0	0	0	0	0	0	0	0	0	0	0	0	0
0	0	0	0	0	0	0	0	0	0	0	0	0	0	0	0	0	0	0	0	0	0	0	0	0	0	0	0	0	0	0
0	0	0	0	0	0	0	0	0	0	0	0	0	0	0	0	0	0	0	0	0	0	0	0	0	0	0	0	0	0	0
0	0	0	0	0	0	0	0	0	0	0	0	0	0	0	0	0	0	0	0	0	0	0	0	0	0	0	0	0	0	0
0	0	0	0	0	0	0	0	0	0	0	0	0	0	0	0	0	0	0	0	0	0	0	0	0	0	0	0	0	0	0
0	0	0	0	0	0	0	0	0	0	0	0	0	0	0	0	0	0	0	0	0	0	0	0	0	0	0	0	0	0	0
0	0	0	0	0	0	0	0	0	0	0	0	0	0	0	0	0	0	0	0	0	0	0	0	0	0	0	0	0	0	0
0	0	0	0	0	0	0	0	0	0	0	0	0	0	0	0	0	0	0	0	0	0	0	0	0	0	0	0	0	0	0
0	0	0	0	0	0	0	0	0	0	0	0	0	0	0	0	0	0	0	0	0	0	0	0	0	0	0	0	0	0	0
0	0	0	0	0	0	0	0	0	0	0	0	0	0	0	0	0	0	0	0	0	0	0	0	0	0	0	0	0	0	0
0	0	0	0	0	0	0	0	0	0	0	0	0	0	0	0	0	0	0	0	0	0	0	0	0	0	0	0	0	0	0
0	0	0	0	0	0	0	0	0	0	0	0	0	0	0	0	0	0	0	0	0	0	0	0	0	0	0	0	0	0	0
0	0	0	0	0	0	0	0	0	0	0	0	0	0	0	0	0	0	0	0	0	0	0	0	0	0	0	0	0	0	0
0	0	0	0	0	0	0	0	0	0	0	0	0	0	0	0	0	0	0	0	0	0	0	0	0	0	0	0	0	0	0
0	0	0	0	0	0	0	0	0	0	0	0	0	0	0	0	0	0	0	0	0	0	0	0	0	0	0	0	0	0	0
0	0	0	0	0	0	0	0	0	0	0	0	0	0	0	0	0	0	0	0	0	0	0	0	0	0	0	0	0	0	0
0	0	0	0	0	0	0	0	0	0	0	0	0	0	0	0	0	0	0	0	0	0	0	0	0	0	0	0	0	0	0
0	0	0	0	0	0	0	0	0	0	0	0	0	0	0	0	0	0	0	0	0	0	0	0	0	0	0	0	0	0	0
0	0	0	0	0	0	0	0	0	0	0	0	0	0	0	0	0	0	0	0	0	0	0	0	0	0	0	0	0	0	0
0	0	0	0	0	0	0	0	0	0	0	0	0	0	0	0	0	0	0	0	0	0	0	0	0	0	0	0	0	0	0
0	0	0	0	0	0	0	0	0	0	0	0	0	0	0	0	0	0	0	0	0	0	0	0	0	0	0	0	0	0	0
0	0	0	0	0	0	0	0	0	0	0	0	0	0	0	0	0	0	0	0	0	0	0	0	0	0	0	0	0	0	0
0	0	0	0	0	0	0	0	0	0	0	0	0	0	0	0	0	0	0	0	0	0	0	0	0	0	0	0	0	0	0
0	0	0	0	0	0	0	0	0	0	0	0	0	0	0	0	0	0	0	0	0	0	0	0	0	0	0	0	0	0	0
0	0	0	0	0	0	0	0	0	0	0	0	0	0	0	0	0	0	0	0	0	0	0	0	0	0	0	0	0	0	0
0	0	0	0	0	0	0	0	0	0	0	0	0	0	0	0	0	0	0	0	0	0	0	0	0	0	0	0	0	0	0
0	0	0	0	0	0	0	0	0	0	0	0	0	0	0	0	0	0	0	0	0	0	0	0	0	0	0	0	0	0	0
0	0	0	0	0	0	0	0	0	0	0	0	0	0	0	0	0	0	0	0	0	0	0	0	0	0	0	0	0	0	0
0	0	0	0	0	0	0	0	0	0	0	0	0	0	0	0	0	0	0	0	0	0	0	0	0	0	0	0	0	0	0
0	0	0	0	0	0	0	0	0	0	0	0	0	0	0	0	0	0	0	0	0	0	0	0	0	0	0	0	0	0	0
0	0	0	0	0	0	0	0	0	0	0	0	0	0	0	0	0	0	0	0	0	0	0	0	0	0	0	0	0	0	0
0	0	0	0	0	0	0	0	0	0	0	0	0	0	0	0	0	0	0	0	0	0	0	0	0	0	0	0	0	0	0
0	0	0	0	0	0	0	0	0	0	0	0	0	0	0	0	0	0	0	0	0	0	0	0	0	0	0	0	0	0	0
0	0	0	0	0	0	0	0	0	0	0	0	0	0	0	0	0	0	0	0	0	0	0	0	0	0	0	0	0	0	0
0	0	0	0	0	0	0	0	0	0	0	0	0	0	0	0	0	0	0	0	0	0	0	0	0	0	0	0	0	0	0
0	0	0	0	0	0	0	0	0	0	0	0	0	0	0	0	0	0	0	0	0	0	0	0	0	0	0	0	0	0	0
0	0	0	0	0	0	0	0	0	0	0	0	0	0	0	0	0	0	0	0	0	0	0	0	0	0	0	0	0	0	0
0	0	0	0	0	0	0	0	0	0	0	0	0	0	0	0	0	0	0	0	0	0	0	0	0	0	0	0	0	0	0
0	0	0	0	0	0	0	0	0	0	0	0	0	0	0	0	0	0	0	0	0	0	0	0	0	0	0	0	0	0	0
0	0	0	0	0	0	0	0	0	0	0	0	0	0	0	0	0	0	0	0	0	0	0	0	0	0	0	0	0	0	0
0	0	0	0	0	0	0	0	0	0	0	0	0	0	0	0	0	0	0	0	0	0	0	0	0	0	0	0	0	0	0
0	0	0	0	0	0	0	0	0	0	0	0	0	0	0	0	0	0	0	0	0	0	0	0	0	0	0	0	0	0	0
0	0	0	0	0	0	0	0	0	0	0	0	0	0	0	0	0	0	0	0	0	0	0	0	0	0	0	0	0	0	0
0	0	0	0	0	0	0	0	0	0	0	0	0	0	0	0	0	0	0	0	0	0	0	0	0	0	0	0	0	0	0
0	0	0	0	0	0	0	0	0	0	0	0	0	0	0	0	0	0	0	0	0	0	0	0	0	0	0	0	0	0	0
0	0	0	0	0	0	0	0	0	0	0	0	0	0	0	0	0	0	0	0	0	0	0	0	0	0	0	0	0	0	0
0	0	0	0	0	0	0	0	0	0	0	0	0	0	0	0	0	0	0	0	0	0	0	0	0	0	0	0	0	0	0
0	0	0	0	0	0	0	0	0	0	0	0	0	0	0	0	0	0	0	0	0	0	0	0	0	0	0	0	0	0	0
0	0	0	0	0	0	0	0	0	0	0	0	0	0	0	0	0	0	0	0	0	0	0	0	0	0	0	0	0	0	0
0	0	0	0	0	0	0	0	0	0	0	0	0	0	0	0	0	0	0	0	0	0	0	0	0	0	0	0	0	0	0
0	0	0	0	0	0	0	0	0	0	0	0	0	0	0	0	0	0	0	0	0	0	0	0	0	0	0	0	0	0	0
0	0	0	0	0	0	0	0	0	0	0	0	0	0	0	0	0	0	0	0	0	0	0	0	0	0	0	0	0	0	0
0	0	0	0	0	0	0	0	0	0	0	0	0	0	0	0	0	0	0	0	0	0	0	0	0	0	0	0	0	0	0
0	0	0	0	0	0	0	0	0	0	0	0	0	0	0	0	0	0	0	0	0	0	0	0	0	0	0	0	0	0	0
0	0	0	0	0	0	0	0	0	0	0	0	0	0	0	0	0	0	0	0	0	0	0	0	0	0	0	0	0	0	0
0	0	0	0	0	0	0	0	0	0	0	0	0	0	0	0	0	0	0	0	0	0	0	0	0	0	0	0	0	0	0
0	0	0	0	0	0	0	0	0	0	0	0	0	0	0	0	0	0	0	0	0	0	0	0	0	0	0	0	0	0	0
0	0	0	0	0	0	0	0	0	0	0	0	0	0	0	0	0	0	0	0	0	0	0	0	0	0	0	0	0	0	0
0	0	0	0	0	0	0	0	0	0	0	0	0	0	0	0	0	0	0	0	0	0	0	0	0	0	0	0	0	0	0
0	0	0	0	0	0	0	0	0	0	0	0	0	0	0	0	0	0	0	0	0	0	0	0	0	0	0	0	0	0	0
0	0	0	0	0	0	0	0	0	0	0	0	0	0	0	0	0	0	0	0	0	0	0	0	0	0	0	0	0	0	0
0	0	0	0	0	0	0	0	0	0	0	0	0	0	0	0	0	0	0	0	0	0	0	0	0	0	0	0	0	0	0
0	0	0	0	0	0	0	0	0	0	0	0	0	0	0	0	0	0	0	0	0	0	0	0	0	0	0	0	0	0	0
0	0	0	0	0	0	0	0	0	0	0	0	0	0	0	0	0	0	0	0	0	0	0	0	0	0	0	0	0	0	0
0	0	0	0	0	0	0	0	0	0	0	0	0	0	0	0	0	0	0	0	0	0	0	0	0	0	0	0	0	0	0
0	0	0	0	0	0	0	0	0	0	0	0	0	0	0	0	0	0	0	0	0	0	0	0	0	0	0	0	0	0	0
0	0	0	0	0	0	0	0	0	0	0	0	0	0	0	0	0	0	0	0	0	0	0	0	0	0	0	0	0	0	0
0	0	0	0	0	0	0	0	0	0	0	0	0	0	0	0	0	0	0	0	0	0	0	0	0	0	0	0	0	0	0
0	0	0	0	0	0	0	0	0	0	0	0	0	0	0	0	0	0	0	0	0	0	0	0	0	0	0	0	0	0	0
0	0	0	0	0	0	0	0	0	0	0	0	0	0	0	0	0	0	0	0	0	0	0	0	0	0	0	0	0	0	0
0	0	0	0	0	0	0	0	0	0	0	0	0	0	0	0	0	0	0	0	0	0	0	0	0	0	0	0	0	0	0
0	0	0	0	0	0	0	0	0	0	0	0	0	0	0	0	0	0	0	0	0	0	0	0	0	0	0	0	0	0	0
0	0	0	0	0	0	0	0	0	0	0	0	0	0	0	0	0	0	0	0	0	0	0	0	0	0	0	0	0	0	0
0	0	0	0	0	0	0	0	0	0	0	0	0	0	0	0	0	0	0	0	0	0	0	0	0	0	0	0	0	0	0
0	0	0	0	0	0	0	0	0	0	0	0	0	0	0	0	0	0	0	0	0	0	0	0	0	0	0	0	0	0	0
0	0	0	0	0	0	0	0	0	0	0	0	0	0	0	0	0	0	0	0	0	0	0	0	0	0	0	0	0	0	0
0	0	0	0	0	0	0	0	0	0	0	0	0	0	0	0	0	0	0	0	0	0	0	0	0	0	0	0	0	0	0
0	0	0	0	0	0	0	0	0	0	0	0	0	0	0	0	0	0	0	0	0	0	0	0	0	0	0	0	0	0	0
0	0	0	0	0	0	0	0	0	0	0	0	0	0	0	0	0	0	0	0	0	0	0	0	0	0	0	0	0	0	0
0	0	0	0	0	0	0	0	0	0	0	0	0	0	0	0	0	0	0	0	0	0	0	0	0	0	0	0	0	0	0
0	0	0	0	0	0	0	0	0	0	0	0	0	0	0	0	0	0	0	0	0	0	0	0	0	0	0	0	0	0	0
0	0	0	0	0	0	0	0	0	0	0	0	0	0	0	0	0	0	0	0	0	0	0	0	0	0	0	0	0	0	0
0	0	0	0	0	0	0	0	0	0	0	0	0	0	0	0	0	0	0	0	0	0	0	0	0	0	0	0	0	0	0
0	0	0	0	0	0	0	0	0	0	0	0	0	0	0	0	0	0	0	0	0	0	0	0	0	0	0	0	0	0	0
0	0	0	0	0	0	0	0	0	0	0	0	0	0	0	0	0	0	0	0	0	0	0	0	0	0	0	0	0	0	0
0	0	0	0	0	0	0	0	0	0	0	0	0	0	0	0	0	0	0	0	0	0	0	0	0	0	0	0	0	0	0
0	0	0	0	0	0	0	0	0	0	0	0	0	0	0	0	0	0	0	0	0	0	0	0	0	0	0	0	0	0	0
0	0	0	0	0	0	0	0	0	0	0	0	0	0	0	0	0	0	0	0	0	0	0	0	0	0	0	0	0	0	0
0	0	0	0	0	0	0	0	0	0	0	0	0	0	0	0	0	0	0	0	0	0	0	0	0	0	0	0	0	0	0
0	0	0	0	0	0	0	0	0	0	0	0	0	0	0	0	0	0	0	0	0	0	0	0	0	0	0	0	0	0	0
0	0	0	0	0	0	0	0	0	0	0	0	0	0	0	0	0	0	0	0	0	0	0	0	0	0	0	0	0	0	0
0	0	0	0	0	0	0	0	0	0	0	0	0	0	0	0	0	0	0	0	0	0	0	0	0	0	0	0	0	0	0
0	0	0	0	0	0	0	0	0	0	0	0	0	0	0	0	0	0	0	0	0	0	0	0	0	0	0	0	0	0	0
0	0	0	0	0	0	0	0	0	0	0	0	0	0	0	0	0	0	0	0	0	0	0	0	0	0	0	0	0	0	0
0	0	0	0	0	0	0	0	0	0	0	0	0	0	0	0	0	0	0	0	0	0	0	0	0	0	0	0	0	0	0
0	0	0	0	0	0	0	0	0	0	0	0	0	0	0	0	0	0	0	0	0	0	0	0	0	0	0	0	0	0	0
0	0	0	0	0	0	0	0	0	0	0	0	0	0	0	0	0	0	0	0	0	0	0	0	0	0	0	0	0	0	0
0	0	0	0	0	0	0	0	0	0	0	0	0	0	0	0	0	0	0	0	0	0	0	0	0	0	0	0	0	0	0
0	0	0	0	0	0	0	0	0	0	0	0	0	0	0	0	0	0	0	0	0	0	0	0	0	0	0	0	0	0	0
0	0	0	0	0	0	0	0	0	0	0	0	0	0	0	0	0	0	0	0	0	0	0	0	0	0	0	0	0	0	0
0	0	0	0	0	0	0	0	0	0	0	0	0	0	0	0	0	0	0	0	0	0	0	0	0	0	0	0	0	0	0
0	0	0	0	0	0	0	0	0	0	0	0	0	0	0	0	0	0	0	0	0	0	0	0	0	0	0	0	0	0	0
0	0	0	0	0	0	0	0	0	0	0	0	0	0	0	0	0	0	0	0	0	0	0	0	0	0	0	0	0	0	0
0	0	0	0	0	0	0	0	0	0	0	0	0	0	0	0	0	0	0	0	0	0	0	0	0	0	0	0	0	0	0
0	0	0	0	0	0	0	0	0	0	0	0	0	0	0	0	0	0	0	0	0	0	0	0	0	0	0	0	0	0	0
0	0	0	0	0	0	0	0	0	0	0	0	0	0	0	0	0	0	0	0	0	0	0	0	0	0	0	0	0	0	0
0	0	0	0	0	0	0	0	0	0	0	0	0	0	0	0	0	0	0	0	0	0	0	0	0	0	0	0	0	0	0
0	0	0	0	0	0	0	0	0	0	0	0	0	0	0	0	0	0	0	0	0	0	0	0	0	0	0	0	0	0	0
0	0	0	0	0	0	0	0	0	0	0	0	0	0	0	0	0	0	0	0	0	0	0	0	0	0	0	0	0	0	0
0	0	0	0	0	0	0	0	0	0	0	0	0	0	0	0	0	0	0	0	0	0	0	0	0	0	0	0	0	0	0
0	0	0	0	0	0	0	0	0	0	0	0	0	0	0	0	0	0	0	0	0	0	0	0	0	0	0	0	0	0	0
0	0	0	0	0	0	0	0	0	0	0	0	0	0	0	0	0	0	0	0	0	0	0	0	0	0	0	0	0	0	0
0	0	0	0	0	0	0	0	0	0	0	0	0	0	0	0	0	0	0	0	0	0	0	0	0	0	0	0	0	0	0
0	0	0	0	0	0	0	0	0	0	0	0	0	0	0	0	0	0	0	0	0	0	0	0	0	0	0	0	0	0	0
0	0	0	0	0	0	0	0	0	0	0	0	0	0	0	0	0	0	0	0	0	0	0	0	0	0	0	0	0	0	0
0	0	0	0	0	0	0	0	0	0	0	0	0	0	0	0	0	0	0	0	0	0	0	0	0	0	0	0	0	0	0
0	0	0	0	0	0	0	0	0	0	0	0	0	0	0	0	0	0	0	0	0	0	0	0	0	0	0	0	0	0	0
0	0	0	0	0	0	0	0	0	0	0	0	0	0	0	0	0	0	0	0	0	0	0	0	0	0	0	0	0	0	0
0	0	0	0	0	0	0	0	0	0	0	0	0	0	0	0	0	0	0	0	0	0	0	0	0	0	0	0	0	0	0
0	0	0	0	0	0	0	0	0	0	0	0	0	0	0	0	0	0	0	0	0	0	0	0	0	0	0	0	0	0	0
0	0	0	0	0	0	0	0	0	0	0	0	0	0	0	0	0	0	0	0	0	0	0	0	0	0	0	0	0	0	0
0	0	0	0	0	0	0	0	0	0	0	0	0	0	0	0	0	0	0	0	0	0	0	0	0	0	0	0	0	0	0
0	0	0	0	0	0	0	0	0	0	0	0	0	0	0	0	0	0	0	0	0	0	0	0	0	0	0	0	0	0	0
0	0	0	0	0	0	0	0	0	0	0	0	0	0	0	0	0	0	0	0	0	0	0	0	0	0	0	0	0	0	0
0	0	0	0	0	0	0	0	0	0	0	0	0	0	0	0	0	0	0	0	0	0	0	0	0	0	0	0	0	0	0
0	0	0	0	0	0	0	0	0	0	0	0	0	0	0	0	0	0	0	0	0	0	0	0	0	0	0	0	0	0	0
0	0	0	0	0	0	0	0	0	0	0	0	0	0	0	0	0	0	0	0	0	0	0	0	0	0	0	0	0	0	0
0	0	0	0	0	0	0	0	0	0	0	0	0	0	0	0	0	0	0	0	0	0	0	0	0	0	0	0	0	0	0
0	0	0	0	0	0	0	0	0	0	0	0	0	0	0	0	0	0	0	0	0	0	0	0	0	0	0	0	0	0	0
0	0	0	0	0	0	0	0	0	0	0	0	0	0	0	0	0	0	0	0	0	0	0	0	0	0	0	0	0	0	0
0	0	0	0	0	0	0	0	0	0	0	0	0	0	0	0	0	0	0	0	0	0	0	0	0	0	0	0	0	0	0
0	0	0	0	0	0	0	0	0	0	0	0	0	0	0	0	0	0	0	0	0	0	0	0	0	0	0	0	0	0	0
0	0	0	0	0	0	0	0	0	0	0	0	0	0	0	0	0	0	0	0	0	0	0	0	0	0	0	0	0	0	0
0	0	0	0	0	0	0	0	0	0	0	0	0	0	0	0	0	0	0	0	0	0	0	0	0	0	0	0	0	0	0
0	0	0	0	0	0	0	0	0	0	0	0	0	0	0	0	0	0	0	0	0	0	0	0	0	0	0	0	0	0	0
0	0	0	0	0	0	0	0	0	0	0	0	0	0	0	0	0	0	0	0	0	0	0	0	0	0	0	0	0	0	0
0	0	0	0	0	0	0	0	0	0	0	0	0	0	0	0	0	0	0	0	0	0	0	0	0	0	0	0	0	0	0
0	0	0	0	0	0	0	0	0	0	0	0	0	0	0	0	0	0	0	0	0	0	0	0	0	0	0	0	0	0	0
0	0	0	0	0	0	0	0	0	0	0	0	0	0	0	0	0	0	0	0	0	0	0	0	0	0	0	0	0	0	0
0	0	0	0	0	0	0	0	0	0	0	0	0	0	0	0	0	0	0	0	0	0	0	0	0	0	0	0	0	0	0
0	0	0	0	0	0	0	0	0	0	0	0	0	0	0	0	0	0	0	0	0	0	0	0	0	0	0	0	0	0	0
0	0	0	0	0	0	0	0	0	0	0	0	0	0	0	0	0	0	0	0	0	0	0	0	0	0	0	0	0	0	0
0	0	0	0	0	0	0	0	0	0	0	0	0	0	0	0	0	0	0	0	0	0	0	0	0	0	0	0	0	0	0
0	0	0	0	0	0	0	0	0	0	0	0	0	0	0	0	0	0	0	0	0	0	0	0	0	0	0	0	0	0	0
0	0	0	0	0	0	0	0	0	0	0	0	0	0	0	0	0	0	0	0	0	0	0	0	0	0	0	0	0	0	0
0	0	0	0	0	0	0	0	0	0	0	0	0	0	0	0	0	0	0	0	0	0	0	0	0	0	0	0	0	0	0
0	0	0	0	0	0	0	0	0	0	0	0	0	0	0	0	0	0	0	0	0	0	0	0	0	0	0	0	0	0	0
0	0	0	0	0	0	0	0	0	0	0	0	0	0	0	0	0	0	0	0	0	0	0	0	0	0	0	0	0	0	0
0	0	0	0	0	0	0	0	0	0	0	0	0	0	0	0	0	0	0	0	0	0	0	0	0	0	0	0	0	0	0
0	0	0	0	0	0	0	0	0	0	0	0	0	0	0	0	0	0	0	0	0	0	0	0	0	0	0	0	0	0	0
0	0	0	0	0	0	0	0	0	0	0	0	0	0	0	0	0	0	0	0	0	0	0	0	0	0	0	0	0	0	0
0	0	0	0	0	0	0	0	0	0	0	0	0	0	0	0	0	0	0	0	0	0	0	0	0	0	0	0	0	0	0
0	0	0	0	0	0	0	0	0	0	0	0	0	0	0	0	0	0	0	0	0	0	0	0	0	0	0	0	0	0	0
0	0	0	0	0	0	0	0	0	0	0	0	0	0	0	0	0	0	0	0	0	0	0	0	0	0	0	0	0	0	0
0	0	0	0	0	0	0	0	0	0	0	0	0	0	0	0	0	0	0	0	0	0	0	0	0	0	0	0	0	0	0
0	0	0	0	0	0	0	0	0	0	0	0	0	0	0	0	0	0	0	0	0	0	0	0	0	0	0	0	0	0	0
0	0	0	0	0	0	0	0	0	0	0	0	0	0	0	0	0	0	0	0	0	0	0	0	0	0	0	0	0	0	0
0	0	0	0	0	0	0	0	0	0	0	0	0	0	0	0	0	0	0	0	0	0	0	0	0	0	0	0	0	0	0
0	0	0	0	0	0	0	0	0	0	0	0	0	0	0	0	0	0	0	0	0	0	0	0	0	0	0	0	0	0	0
0	0	0	0	0	0	0	0	0	0	0	0	0	0	0	0	0	0	0	0	0	0	0	0	0	0	0	0	0	0	0
0	0	0	0	0	0	0	0	0	0	0	0	0	0	0	0	0	0	0	0	0	0	0	0	0	0	0	0	0	0	0
0	0	0	0	0	0	0	0	0	0	0	0	0	0	0	0	0	0	0	0	0	0	0	0	0	0	0	0	0	0	0
0	0	0	0	0	0	0	0	0	0	0	0	0	0	0	0	0	0	0	0	0	0	0	0	0	0	0	0	0	0	0
0	0	0	0	0	0	0	0	0	0	0	0	0	0	0	0	0	0	0	0	0	0	0	0	0	0	0	0	0	0	0
0	0	0	0	0	0	0	0	0	0	0	0	0	0	0	0	0	0	0	0	0	0	0	0	0	0	0	0	0	0	0
0	0	0	0	0	0	0	0	0	0	0	0	0	0	0	0	0	0	0	0	0	0	0	0	0	0	0	0	0	0	0
0	0	0	0	0	0	0	0	0	0	0	0	0	0	0	0	0	0	0	0	0	0	0	0	0	0	0	0	0	0	0
0	0	0	0	0	0	0	0	0	0	0	0	0	0	0	0	0	0	0	0	0	0	0	0	0	0	0	0	0	0	0
0	0	0	0	0	0	0	0	0	0	0	0	0	0	0	0	0	0	0	0	0	0	0	0	0	0	0	0	0	0	0
0	0	0	0	0	0	0	0	0	0	0	0	0	0	0	0	0	0	0	0	0	0	0	0	0	0	0	0	0	0	0
0	0	0	0	0	0	0	0	0	0	0	0	0	0	0	0	0	0	0	0	0	0	0	0	0	0	0	0	0	0	0
0	0	0	0	0	0	0	0	0	0	0	0	0	0	0	0	0	0	0	0	0	0	0	0	0	0	0	0	0	0	0
0	0	0	0	0	0	0	0	0	0	0	0	0	0	0	0	0	0	0	0	0	0	0	0	0	0	0	0	0	0	0
0	0	0	0	0	0	0	0	0	0	0	0	0	0	0	0	0	0	0	0	0	0	0	0	0	0	0	0	0	0	0
0	0	0	0	0	0	0	0	0	0	0	0	0	0	0	0	0	0	0	0	0	0	0	0	0	0	0	0	0	0	0
0	0	0	0	0	0	0	0	0	0	0	0	0	0	0	0	0	0	0	0	0	0	0	0	0	0	0	0	0	0	0
0	0	0	0	0	0	0	0	0	0	0	0	0	0	0	0	0	0	0	0	0	0	0	0	0	0	0	0	0	0	0
0	0	0	0	0	0	0	0	0	0	0	0	0	0	0	0	0	0	0	0	0	0	0	0	0	0	0	0	0	0	0
0	0	0	0	0	0	0	0	0	0	0	0	0	0	0	0	0	0	0	0	0	0	0	0	0	0	0	0	0	0	0
0	0	0	0	0	0	0	0	0	0	0	0	0	0	0	0	0	0	0	0	0	0	0	0	0	0	0	0	0	0	0
0	0	0	0	0	0	0	0	0	0	0	0	0	0	0	0	0	0	0	0	0	0	0	0	0	0	0	0	0	0	0
0	0	0	0	0	0	0	0	0	0	0	0	0	0	0	0	0	0	0	0	0	0	0	0	0	0	0	0	0	0	0
0	0	0	0	0	0	0	0	0	0	0	0	0	0	0	0	0	0	0	0	0	0	0	0	0	0	0	0	0	0	0
0	0	0	0	0	0	0	0	0	0	0	0	0	0	0	0	0	0	0	0	0	0	0	0	0	0	0	0	0	0	0
0	0	0	0	0	0	0	0	0	0	0	0	0	0	0	0	0	0	0	0	0	0	0	0	0	0	0	0	0	0	0
0	0	0	0	0	0	0	0	0	0	0	0	0	0	0	0	0	0	0	0	0	0	0	0	0	0	0	0	0	0	0
0	0	0	0	0	0	0	0	0	0	0	0	0	0	0	0	0	0	0	0	0	0	0	0	0	0	0	0	0	0	0
0	0	0	0	0	0	0	0	0	0	0	0	0	0	0	0	0	0	0	0	0	0	0	0	0	0	0	0	0	0	0
0	0	0	0	0	0	0	0	0	0	0	0	0	0	0	0	0	0	0	0	0	0	0	0	0	0	0	0	0	0	0
0	0	0	0	0	0	0	0	0	0	0	0	0	0	0	0	0	0	0	0	0	0	0	0	0	0	0	0	0	0	0
0	0	0	0	0	0	0	0	0	0	0	0	0	0	0	0	0	0	0	0	0	0	0	0	0	0	0	0	0	0	0
0	0	0	0	0	0	0	0	0	0	0	0	0	0	0	0	0	0	0	0	0	0	0	0	0	0	0	0	0	0	0
0	0	0	0	0	0	0	0	0	0	0	0	0	0	0	0	0	0	0	0	0	0	0	0	0	0	0	0	0	0	0
0	0	0	0	0	0	0	0	0	0	0	0	0	0	0	0	0	0	0	0	0	0	0	0	0	0	0	0	0	0	0
0	0	0	0	0	0	0	0	0	0	0	0	0	0	0	0	0	0	0	0	0	0	0	0	0	0	0	0	0	0	0
0	0	0	0	0	0	0	0	0	0	0	0	0	0	0	0	0	0	0	0	0	0	0	0	0	0	0	0	0	0	0
0	0	0	0	0	0	0	0	0	0	0	0	0	0	0	0	0	0	0	0	0	0	0	0	0	0	0	0	0	0	0
0	0	0	0	0	0	0	0	0	0	0	0	0	0	0	0	0	0	0	0	0	0	0	0	0	0	0	0	0	0	0
0	0	0	0	0	0	0	0	0	0	0	0	0	0	0	0	0	0	0	0	0	0	0	0	0	0	0	0	0	0	0
0	0	0	0	0	0	0	0	0	0	0	0	0	0	0	0	0	0	0	0	0	0	0	0	0	0	0	0	0	0	0
0	0	0	0	0	0	0	0	0	0	0	0	0	0	0	0	0	0	0	0	0	0	0	0	0	0	0	0	0	0	0
0	0	0	0	0	0	0	0	0	0	0	0	0	0	0	0	0	0	0	0	0	0	0	0	0	0	0	0	0	0	0
0	0	0	0	0	0	0	0	0	0	0	0	0	0	0	0	0	0	0	0	0	0	0	0	0	0	0	0	0	0	0
0	0	0	0	0	0	0	0	0	0	0	0	0	0	0	0	0	0	0	0	0	0	0	0	0	0	0	0	0	0	0
0	0	0	0	0	0	0	0	0	0	0	0	0	0	0	0	0	0	0	0	0	0	0	0	0	0	0	0	0	0	0
0	0	0	0	0	0	0	0	0	0	0	0	0	0	0	0	0	0	0	0	0	0	0	0	0	0	0	0	0	0	0
0	0	0	0	0	0	0	0	0	0	0	0	0	0	0	0	0	0	0	0	0	0	0	0	0	0	0	0	0	0	0
0	0	0	0	0	0	0	0	0	0	0	0	0	0	0	0	0	0	0	0	0	0	0	0	0	0	0	0	0	0	0
0	0	0	0	0	0	0	0	0	0	0	0	0	0	0	0	0	0	0	0	0	0	0	0	0	0	0	0	0	0	0
0	0	0	0	0	0	0	0	0	0	0	0	0	0	0	0	0	0	0	0	0	0	0	0	0	0	0	0	0	0	0
0	0	0	0	0	0	0	0	0	0	0	0	0	0	0	0	0	0	0	0	0	0	0	0	0	0	0	0	0	0	0
0	0	0	0	0	0	0	0	0	0	0	0	0	0	0	0	0	0	0	0	0	0	0	0	0	0	0	0	0	0	0
0	0	0	0	0	0	0	0	0	0	0	0	0	0	0	0	0	0	0	0	0	0	0	0	0	0	0	0	0	0	0
0	0	0	0	0	0	0	0	0	0	0	0	0	0	0	0	0	0	0	0	0	0	0	0	0	0	0	0	0	0	0
0	0	0	0	0	0	0	0	0	0	0	0	0	0	0	0	0	0	0	0	0	0	0	0	0	0	0	0	0	0	0
0	0	0	0	0	0	0	0	0	0	0	0	0	0	0	0	0	0	0	0	0	0	0	0	0	0	0	0	0	0	0
0	0	0	0	0	0	0	0	0	0	0	0	0	0	0	0	0	0	0	0	0	0	0	0	0	0	0	0	0	0	0
0	0	0	0	0	0	0	0	0	0	0	0	0	0	0	0	0	0	0	0	0	0	0	0	0	0	0	0	0	0	0
0	0	0	0	0	0	0	0	0	0	0	0	0	0	0	0	0	0	0	0	0	0	0	0	0	0	0	0	0	0	0
0	0	0	0	0	0	0	0	0	0	0	0	0	0	0	0	0	0	0	0	0	0	0	0	0	0	0	0	0	0	0
0	0	0	0	0	0	0	0	0	0	0	0	0	0	0	0	0	0	0	0	0	0	0	0	0	0	0	0	0	0	0
0	0	0	0	0	0	0	0	0	0	0	0	0	0	0	0	0	0	0	0	0	0	0	0	0	0	0	0	0	0	0
0	0	0	0	0	0	0	0	0	0	0	0	0	0	0	0	0	0	0	0	0	0	0	0	0	0	0	0	0	0	0
0	0	0	0	0	0	0	0	0	0	0	0	0	0	0	0	0	0	0	0	0	0	0	0	0	0	0	0	0	0	0
0	0	0	0	0	0	0	0	0	0	0	0	0	0	0	0	0	0	0	0	0	0	0	0	0	0	0	0	0	0	0
0	0	0	0	0	0	0	0	0	0	0	0	0	0	0	0	0	0	0	0	0	0	0	0	0	0	0	0	0	0	0
0	0	0	0	0	0	0	0	0	0	0	0	0	0	0	0	0	0	0	0	0	0	0	0	0	0	0	0	0	0	0
0	0	0	0	0	0	0	0	0	0	0	0	0	0	0	0	0	0	0	0	0	0	0	0	0	0	0	0	0	0	0
0	0	0	0	0	0	0	0	0	0	0	0	0	0	0	0	0	0	0	0	0	0	0	0	0	0	0	0	0	0	0
0	0	0	0	0	0	0	0	0	0	0	0	0	0	0	0	0	0	0	0	0	0	0	0	0	0	0	0	0	0	0
0	0	0	0	0	0	0	0	0	0	0	0	0	0	0	0	0	0	0	0	0	0	0	0	0	0	0	0	0	0	0
0	0	0	0	0	0	0	0	0	0	0	0	0	0	0	0	0	0	0	0	0	0	0	0	0	0	0	0	0	0	0
0	0	0	0	0	0	0	0	0	0	0	0	0	0	0	0	0	0	0	0	0	0	0	0	0	0	0	0	0	0	0
0	0	0	0	0	0	0	0	0	0	0	0	0	0	0	0	0	0	0	0	0	0	0	0	0	0	0	0	0	0	0
0	0	0	0	0	0	0	0	0	0	0	0	0	0	0	0	0	0	0	0	0	0	0	0	0	0	0	0	0	0	0
0	0	0	0	0	0	0	0	0	0	0	0	0	0	0	0	0	0	0	0	0	0	0	0	0	0	0	0	0	0	0
0	0	0	0	0	0	0	0	0	0	0	0	0	0	0	0	0	0	0	0	0	0	0	0	0	0	0	0	0	0	0
0	0	0	0	0	0	0	0	0	0	0	0	0	0	0	0	0	0	0	0	0	0	0	0	0	0	0	0	0	0	0
0	0	0	0	0	0	0	0	0	0	0	0	0	0	0	0	0	0	0	0	0	0	0	0	0	0	0	0	0	0	0
0	0	0	0	0	0	0	0	0	0	0	0	0	0	0	0	0	0	0	0	0	0	0	0	0	0	0	0	0	0	0
0	0	0	0	0	0	0	0	0	0	0	0	0	0	0	0	0	0	0	0	0	0	0	0	0	0	0	0	0	0	0
0	0	0	0	0	0	0	0	0	0	0	0	0	0	0	0	0	0	0	0	0	0	0	0	0	0	0	0	0	0	0
0	0	0	0	0	0	0	0	0	0	0	0	0	0	0	0	0	0	0	0	0	0	0	0	0	0	0	0	0	0	0
0	0	0	0	0	0	0	0	0	0	0	0	0	0	0	0	0	0	0	0	0	0	0	0	0	0	0	0	0	0	0
0	0	0	0	0	0	0	0	0	0	0	0	0	0	0	0	0	0	0	0	0	0	0	0	0	0	0	0	0	0	0
0	0	0	0	0	0	0	0	0	0	0	0	0	0	0	0	0	0	0	0	0	0	0	0	0	0	0	0	0	0	0
0	0	0	0	0	0	0	0	0	0	0	0	0	0	0	0	0	0	0	0	0	0	0	0	0	0	0	0	0	0	0
0	0	0	0	0	0	0	0	0	0	0	0	0	0	0	0	0	0	0	0	0	0	0	0	0	0	0	0	0	0	0
0	0	0	0	0	0	0	0	0	0	0	0	0	0	0	0	0	0	0	0	0	0	0	0	0	0	0	0	0	0	0
0	0	0	0	0	0	0	0	0	0	0	0	0	0	0	0	0	0	0	0	0	0	0	0	0	0	0	0	0	0	0
0	0	0	0	0	0	0	0	0	0	0	0	0	0	0	0	0	0	0	0	0	0	0	0	0	0	0	0	0	0	0
0	0	0	0	0	0	0	0	0	0	0	0	0	0	0	0	0	0	0	0	0	0	0	0	0	0	0	0	0	0	0
0	0	0	0	0	0	0	0	0	0	0	0	0	0	0	0	0	0	0	0	0	0	0	0	0	0	0	0	0	0	0
0	0	0	0	0	0	0	0	0	0	0	0	0	0	0	0	0	0	0	0	0	0	0	0	0	0	0	0	0	0	0
0	0	0	0	0	0	0	0	0	0	0	0	0	0	0	0	0	0	0	0	0	0	0	0	0	0	0	0	0	0	0
0	0	0	0	0	0	0	0	0	0	0	0	0	0	0	0	0	0	0	0	0	0	0	0	0	0	0	0	0	0	0
0	0	0	0	0	0	0	0	0	0	0	0	0	0	0	0	0	0	0	0	0	0	0	0	0	0	0	0	0	0	0
0	0	0	0	0	0	0	0	0	0	0	0	0	0	0	0	0	0	0	0	0	0	0	0	0	0	0	0	0	0	0
0	0	0	0	0	0	0	0	0	0	0	0	0	0	0	0	0	0	0	0	0	0	0	0	0	0	0	0	0	0	0
0	0	0	0	0	0	0	0	0	0	0	0	0	0	0	0	0	0	0	0	0	0	0	0	0	0	0	0	0	0	0
0	0	0	0	0	0	0	0	0	0	0	0	0	0	0	0	0	0	0	0	0	0	0	0	0	0	0	0	0	0	0
0	0	0	0	0	0	0	0	0	0	0	0	0	0	0	0	0	0	0	0	0	0	0	0	0	0	0	0	0	0	0
0	0	0	0	0	0	0	0	0	0	0	0	0	0	0	0	0	0	0	0	0	0	0	0	0	0	0	0	0	0	0
0	0	0	0	0	0	0	0	0	0	0	0	0	0	0	0	0	0	0	0	0	0	0	0	0	0	0	0	0	0	0
0	0	0	0	0	0	0	0	0	0	0	0	0	0	0	0	0	0	0	0	0	0	0	0	0	0	0	0	0	0	0
0	0	0	0	0	0	0	0	0	0	0	0	0	0	0	0	0	0	0	0	0	0	0	0	0	0	0	0	0	0	0
0	0	0	0	0	0	0	0	0	0	0	0	0	0	0	0	0	0	0	0	0	0	0	0	0	0	0	0	0	0	0
0	0	0	0	0	0	0	0	0	0	0	0	0	0	0	0	0	0	0	0	0	0	0	0	0	0	0	0	0	0	0
0	0	0	0	0	0	0	0	0	0	0	0	0	0	0	0	0	0	0	0	0	0	0	0	0	0	0	0	0	0	0
0	0	0	0	0	0	0	0	0	0	0	0	0	0	0	0	0	0	0	0	0	0	0	0	0	0	0	0	0	0	0
0	0	0	0	0	0	0	0	0	0	0	0	0	0	0	0	0	0	0	0	0	0	0	0	0	0	0	0	0	0	0
0	0	0	0	0	0	0	0	0	0	0	0	0	0	0	0	0	0	0	0	0	0	0	0	0	0	0	0	0	0	0
0	0	0	0	0	0	0	0	0	0	0	0	0	0	0	0	0	0	0	0	0	0	0	0	0	0	0	0	0	0	0
0	0	0	0	0	0	0	0	0	0	0	0	0	0	0	0	0	0	0	0	0	0	0	0	0	0	0	0	0	0	0
0	0	0	0	0	0	0	0	0	0	0	0	0	0	0	0	0	0	0	0	0	0	0	0	0	0	0	0	0	0	0
0	0	0	0	0	0	0	0	0	0	0	0	0	0	0	0	0	0	0	0	0	0	0	0	0	0	0	0	0	0	0
0	0	0	0	0	0	0	0	0	0	0	0	0	0	0	0	0	0	0	0	0	0	0	0	0	0	0	0	0	0	0
0	0	0	0	0	0	0	0	0	0	0	0	0	0	0	0	0	0	0	0	0	0	0	0	0	0	0	0	0	0	0
0	0	0	0	0	0	0	0	0	0	0	0	0	0	0	0	0	0	0	0	0	0	0	0	0	0	0	0	0	0	0
0	0	0	0	0	0	0	0	0	0	0	0	0	0	0	0	0	0	0	0	0	0	0	0	0	0	0	0	0	0	0
0	0	0	0	0	0	0	0	0	0	0	0	0	0	0	0	0	0	0	0	0	0	0	0	0	0	0	0	0	0	0
0	0	0	0	0	0	0	0	0	0	0	0	0	0	0	0	0	0	0	0	0	0	0	0	0	0	0	0	0	0	0
0	0	0	0	0	0	0	0	0	0	0	0	0	0	0	0	0	0	0	0	0	0	0	0	0	0	0	0	0	0	0
0	0	0	0	0	0	0	0	0	0	0	0	0	0	0	0	0	0	0	0	0	0	0	0	0	0	0	0	0	0	0
0	0	0	0	0	0	0	0	0	0	0	0	0	0	0	0	0	0	0	0	0	0	0	0	0	0	0	0	0	0	0
0	0	0	0	0	0	0	0	0	0	0	0	0	0	0	0	0	0	0	0	0	0	0	0	0	0	0	0	0	0	0
0	0	0	0	0	0	0	0	0	0	0	0	0	0	0	0	0	0	0	0	0	0	0	0	0	0	0	0	0	0	0
0	0	0	0	0	0	0	0	0	0	0	0	0	0	0	0	0	0	0	0	0	0	0	0	0	0	0	0	0	0	0
0	0	0	0	0	0	0	0	0	0	0	0	0	0	0	0	0	0	0	0	0	0	0	0	0	0	0	0	0	0	0
0	0	0	0	0	0	0	0	0	0	0	0	0	0	0	0	0	0	0	0	0	0	0	0	0	0	0	0	0	0	0
0	0	0	0	0	0	0	0	0	0	0	0	0	0	0	0	0	0	0	0	0	0	0	0	0	0	0	0	0	0	0
0	0	0	0	0	0	0	0	0	0	0	0	0	0	0	0	0	0	0	0	0	0	0	0	0	0	0	0	0	0	0
0	0	0	0	0	0	0	0	0	0	0	0	0	0	0	0	0	0	0	0	0	0	0	0	0	0	0	0	0	0	0
0	0	0	0	0	0	0	0	0	0	0	0	0	0	0	0	0	0	0	0	0	0	0	0	0	0	0	0	0	0	0
0	0	0	0	0	0	0	0	0	0	0	0	0	0	0	0	0	0	0	0	0	0	0	0	0	0	0	0	0	0	0
0	0	0	0	0	0	0	0	0	0	0	0	0	0	0	0	0	0	0	0	0	0	0	0	0	0	0	0	0	0	0
0	0	0	0	0	0	0	0	0	0	0	0	0	0	0	0	0	0	0	0	0	0	0	0	0	0	0	0	0	0	0
0	0	0	0	0	0	0	0	0	0	0	0	0	0	0	0	0	0	0	0	0	0	0	0	0	0	0	0	0	0	0
0	0	0	0	0	0	0	0	0	0	0	0	0	0	0	0	0	0	0	0	0	0	0	0	0	0	0	0	0	0	0
0	0	0	0	0	0	0	0	0	0	0	0	0	0	0	0	0	0	0	0	0	0	0	0	0	0	0	0	0	0	0
0	0	0	0	0	0	0	0	0	0	0	0	0	0	0	0	0	0	0	0	0	0	0	0	0	0	0	0	0	0	0
0	0	0	0	0	0	0	0	0	0	0	0	0	0	0	0	0	0	0	0	0	0	0	0	0	0	0	0	0	0	0
0	0	0	0	0	0	0	0	0	0	0	0	0	0	0	0	0	0	0	0	0	0	0	0	0	0	0	0	0	0	0
0	0	0	0	0	0	0	0	0	0	0	0	0	0	0	0	0	0	0	0	0	0	0	0	0	0	0	0	0	0	0
0	0	0	0	0	0	0	0	0	0	0	0	0	0	0	0	0	0	0	0	0	0	0	0	0	0	0	0	0	0	0
0	0	0	0	0	0	0	0	0	0	0	0	0	0	0	0	0	0	0	0	0	0	0	0	0	0	0	0	0	0	0
0	0	0	0	0	0	0	0	0	0	0	0	0	0	0	0	0	0	0	0	0	0	0	0	0	0	0	0	0	0	0
0	0	0	0	0	0	0	0	0	0	0	0	0	0	0	0	0	0	0	0	0	0	0	0	0	0	0	0	0	0	0
0	0	0	0	0	0	0	0	0	0	0	0	0	0	0	0	0	0	0	0	0	0	0	0	0	0	0	0	0	0	0
0	0	0	0	0	0	0	0	0	0	0	0	0	0	0	0	0	0	0	0	0	0	0	0	0	0	0	0	0	0	0
0	0	0	0	0	0	0	0	0	0	0	0	0	0	0	0	0	0	0	0	0	0	0	0	0	0	0	0	0	0	0
0	0	0	0	0	0	0	0	0	0	0	0	0	0	0	0	0	0	0	0	0	0	0	0	0	0	0	0	0	0	0
0	0	0	0	0	0	0	0	0	0	0	0	0	0	0	0	0	0	0	0	0	0	0	0	0	0	0	0	0	0	0
0	0	0	0	0	0	0	0	0	0	0	0	0	0	0	0	0	0	0	0	0	0	0	0	0	0	0	0	0	0	0
0	0	0	0	0	0	0	0	0	0	0	0	0	0	0	0	0	0	0	0	0	0	0	0	0	0	0	0	0	0	0
0	0	0	0	0	0	0	0	0	0	0	0	0	0	0	0	0	0	0	0	0	0	0	0	0	0	0	0	0	0	0
0	0	0	0	0	0	0	0	0	0	0	0	0	0	0	0	0	0	0	0	0	0	0	0	0	0	0	0	0	0	0
0	0	0	0	0	0	0	0	0	0	0	0	0	0	0	0	0	0	0	0	0	0	0	0	0	0	0	0	0	0	0
0	0	0	0	0	0	0	0	0	0	0	0	0	0	0	0	0	0	0	0	0	0	0	0	0	0	0	0	0	0	0
0	0	0	0	0	0	0	0	0	0	0	0	0	0	0	0	0	0	0	0	0	0	0	0	0	0	0	0	0	0	0
0	0	0	0	0	0	0	0	0	0	0	0	0	0	0	0	0	0	0	0	0	0	0	0	0	0	0	0	0	0	0
0	0	0	0	0	0	0	0	0	0	0	0	0	0	0	0	0	0	0	0	0	0	0	0	0	0	0	0	0	0	0
0	0	0	0	0	0	0	0	0	0	0	0	0	0	0	0	0	0	0	0	0	0	0	0	0	0	0	0	0	0	0
0	0	0	0	0	0	0	0	0	0	0	0	0	0	0	0	0	0	0	0	0	0	0	0	0	0	0	0	0	0	0
0	0	0	0	0	0	0	0	0	0	0	0	0	0	0	0	0	0	0	0	0	0	0	0	0	0	0	0	0	0	0
0	0	0	0	0	0	0	0	0	0	0	0	0	0	0	0	0	0	0	0	0	0	0	0	0	0	0	0	0	0	0
0	0	0	0	0	0	0	0	0	0	0	0	0	0	0	0	0	0	0	0	0	0	0	0	0	0	0	0	0	0	0
0	0	0	0	0	0	0	0	0	0	0	0	0	0	0	0	0	0	0	0	0	0	0	0	0	0	0	0	0	0	0
0	0	0	0	0	0	0	0	0	0	0	0	0	0	0	0	0	0	0	0	0	0	0	0	0	0	0	0	0	0	0
0	0	0	0	0	0	0	0	0	0	0	0	0	0	0	0	0	0	0	0	0	0	0	0	0	0	0	0	0	0	0
0	0	0	0	0	0	0	0	0	0	0	0	0	0	0	0	0	0	0	0	0	0	0	0	0	0	0	0	0	0	0
0	0	0	0	0	0	0	0	0	0	0	0	0	0	0	0	0	0	0	0	0	0	0	0	0	0	0	0	0	0	0
0	0	0	0	0	0	0	0	0	0	0	0	0	0	0	0	0	0	0	0	0	0	0	0	0	0	0	0	0	0	0
0	0	0	0	0	0	0	0	0	0	0	0	0	0	0	0	0	0	0	0	0	0	0	0	0	0	0	0	0	0	0
0	0	0	0	0	0	0	0	0	0	0	0	0	0	0	0	0	0	0	0	0	0	0	0	0	0	0	0	0	0	0
0	0	0	0	0	0	0	0	0	0	0	0	0	0	0	0	0	0	0	0	0	0	0	0	0	0	0	0	0	0	0
0	0	0	0	0	0	0	0	0	0	0	0	0	0	0	0	0	0	0	0	0	0	0	0	0	0	0	0	0	0	0
0	0	0	0	0	0	0	0	0	0	0	0	0	0	0	0	0	0	0	0	0	0	0	0	0	0	0	0	0	0	0
0	0	0	0	0	0	0	0	0	0	0	0	0	0	0	0	0	0	0	0	0	0	0	0	0	0	0	0	0	0	0
0	0	0	0	0	0	0	0	0	0	0	0	0	0	0	0	0	0	0	0	0	0	0	0	0	0	0	0	0	0	0
0	0	0	0	0	0	0	0	0	0	0	0	0	0	0	0	0	0	0	0	0	0	0	0	0	0	0	0	0	0	0
0	0	0	0	0	0	0	0	0	0	0	0	0	0	0	0	0	0	0	0	0	0	0	0	0	0	0	0	0	0	0
0	0	0	0	0	0	0	0	0	0	0	0	0	0	0	0	0	0	0	0	0	0	0	0	0	0	0	0	0	0	0
0	0	0	0	0	0	0	0	0	0	0	0	0	0	0	0	0	0	0	0	0	0	0	0	0	0	0	0	0	0	0
0	0	0	0	0	0	0	0	0	0	0	0	0	0	0	0	0	0	0	0	0	0	0	0	0	0	0	0	0	0	0
0	0	0	0	0	0	0	0	0	0	0	0	0	0	0	0	0	0	0	0	0	0	0	0	0	0	0	0	0	0	0
0	0	0	0	0	0	0	0	0	0	0	0	0	0	0	0	0	0	0	0	0	0	0	0	0	0	0	0	0	0	0
0	0	0	0	0	0	0	0	0	0	0	0	0	0	0	0	0	0	0	0	0	0	0	0	0	0	0	0	0	0	0
0	0	0	0	0	0	0	0	0	0	0	0	0	0	0	0	0	0	0	0	0	0	0	0	0	0	0	0	0	0	0
0	0	0	0	0	0	0	0	0	0	0	0	0	0	0	0	0	0	0	0	0	0	0	0	0	0	0	0	0	0	0
0	0	0	0	0	0	0	0	0	0	0	0	0	0	0	0	0	0	0	0	0	0	0	0	0	0	0	0	0	0	0
0	0	0	0	0	0	0	0	0	0	0	0	0	0	0	0	0	0	0	0	0	0	0	0	0	0	0	0	0	0	0
0	0	0	0	0	0	0	0	0	0	0	0	0	0	0	0	0	0	0	0	0	0	0	0	0	0	0	0	0	0	0
0	0	0	0	0	0	0	0	0	0	0	0	0	0	0	0	0	0	0	0	0	0	0	0	0	0	0	0	0	0	0
0	0	0	0	0	0	0	0	0	0	0	0	0	0	0	0	0	0	0	0	0	0	0	0	0	0	0	0	0	0	0
0	0	0	0	0	0	0	0	0	0	0	0	0	0	0	0	0	0	0	0	0	0	0	0	0	0	0	0	0	0	0
0	0	0	0	0	0	0	0	0	0	0	0	0	0	0	0	0	0	0	0	0	0	0	0	0	0	0	0	0	0	0
0	0	0	0	0	0	0	0	0	0	0	0	0	0	0	0	0	0	0	0	0	0	0	0	0	0	0	0	0	0	0
0	0	0	0	0	0	0	0	0	0	0	0	0	0	0	0	0	0	0	0	0	0	0	0	0	0	0	0	0	0	0
0	0	0	0	0	0	0	0	0	0	0	0	0	0	0	0	0	0	0	0	0	0	0	0	0	0	0	0	0	0	0
0	0	0	0	0	0	0	0	0	0	0	0	0	0	0	0	0	0	0	0	0	0	0	0	0	0	0	0	0	0	0
0	0	0	0	0	0	0	0	0	0	0	0	0	0	0	0	0	0	0	0	0	0	0	0	0	0	0	0	0	0	0
0	0	0	0	0	0	0	0	0	0	0	0	0	0	0	0	0	0	0	0	0	0	0	0	0	0	0	0	0	0	0
0	0	0	0	0	0	0	0	0	0	0	0	0	0	0	0	0	0	0	0	0	0	0	0	0	0	0	0	0	0	0
0	0	0	0	0	0	0	0	0	0	0	0	0	0	0	0	0	0	0	0	0	0	0	0	0	0	0	0	0	0	0
0	0	0	0	0	0	0	0	0	0	0	0	0	0	0	0	0	0	0	0	0	0	0	0	0	0	0	0	0	0	0
0	0	0	0	0	0	0	0	0	0	0	0	0	0	0	0	0	0	0	0	0	0	0	0	0	0	0	0	0	0	0
0	0	0	0	0	0	0	0	0	0	0	0	0	0	0	0	0	0	0	0	0	0	0	0	0	0	0	0	0	0	0
0	0	0	0	0	0	0	0	0	0	0	0	0	0	0	0	0	0	0	0	0	0	0	0	0	0	0	0	0	0	0
0	0	0	0	0	0	0	0	0	0	0	0	0	0	0	0	0	0	0	0	0	0	0	0	0	0	0	0	0	0	0
0	0	0	0	0	0	0	0	0	0	0	0	0	0	0	0	0	0	0	0	0	0	0	0	0	0	0	0	0	0	0
0	0	0	0	0	0	0	0	0	0	0	0	0	0	0	0	0	0	0	0	0	0	0	0	0	0	0	0	0	0	0
0	0	0	0	0	0	0	0	0	0	0	0	0	0	0	0	0	0	0	0	0	0	0	0	0	0	0	0	0	0	0
0	0	0	0	0	0	0	0	0	0	0	0	0	0	0	0	0	0	0	0	0	0	0	0	0	0	0	0	0	0	0
0	0	0	0	0	0	0	0	0	0	0	0	0	0	0	0	0	0	0	0	0	0	0	0	0	0	0	0	0	0	0
0	0	0	0	0	0	0	0	0	0	0	0	0	0	0	0	0	0	0	0	0	0	0	0	0	0	0	0	0	0	0
0	0	0	0	0	0	0	0	0	0	0	0	0	0	0	0	0	0	0	0	0	0	0	0	0	0	0	0	0	0	0
0	0	0	0	0	0	0	0	0	0	0	0	0	0	0	0	0	0	0	0	0	0	0	0	0	0	0	0	0	0	0
0	0	0	0	0	0	0	0	0	0	0	0	0	0	0	0	0	0	0	0	0	0	0	0	0	0	0	0	0	0	0
0	0	0	0	0	0	0	0	0	0	0	0	0	0	0	0	0	0	0	0	0	0	0	0	0	0	0	0	0	0	0
0	0	0	0	0	0	0	0	0	0	0	0	0	0	0	0	0	0	0	0	0	0	0	0	0	0	0	0	0	0	0
0	0	0	0	0	0	0	0	0	0	0	0	0	0	0	0	0	0	0	0	0	0	0	0	0	0	0	0	0	0	0
0	0	0	0	0	0	0	0	0	0	0	0	0	0	0	0	0	0	0	0	0	0	0	0	0	0	0	0	0	0	0
0	0	0	0	0	0	0	0	0	0	0	0	0	0	0	0	0	0	0	0	0	0	0	0	0	0	0	0	0	0	0
0	0	0	0	0	0	0	0	0	0	0	0	0	0	0	0	0	0	0	0	0	0	0	0	0	0	0	0	0	0	0
0	0	0	0	0	0	0	0	0	0	0	0	0	0	0	0	0	0	0	0	0	0	0	0	0	0	0	0	0	0	0
0	0	0	0	0	0	0	0	0	0	0	0	0	0	0	0	0	0	0	0	0	0	0	0	0	0	0	0	0	0	0
0	0	0	0	0	0	0	0	0	0	0	0	0	0	0	0	0	0	0	0	0	0	0	0	0	0	0	0	0	0	0
0	0	0	0	0	0	0	0	0	0	0	0	0	0	0	0	0	0	0	0	0	0	0	0	0	0	0	0	0	0	0
0	0	0	0	0	0	0	0	0	0	0	0	0	0	0	0	0	0	0	0	0	0	0	0	0	0	0	0	0	0	0
0	0	0	0	0	0	0	0	0	0	0	0	0	0	0	0	0	0	0	0	0	0	0	0	0	0	0	0	0	0	0
0	0	0	0	0	0	0	0	0	0	0	0	0	0	0	0	0	0	0	0	0	0	0	0	0	0	0	0	0	0	0
0	0	0	0	0	0	0	0	0	0	0	0	0	0	0	0	0	0	0	0	0	0	0	0	0	0	0	0	0	0	0
0	0	0	0	0	0	0	0	0	0	0	0	0	0	0	0	0	0	0	0	0	0	0	0	0	0	0	0	0	0	0
0	0	0	0	0	0	0	0	0	0	0	0	0	0	0	0	0	0	0	0	0	0	0	0	0	0	0	0	0	0	0
0	0	0	0	0	0	0	0	0	0	0	0	0	0	0	0	0	0	0	0	0	0	0	0	0	0	0	0	0	0	0
0	0	0	0	0	0	0	0	0	0	0	0	0	0	0	0	0	0	0	0	0	0	0	0	0	0	0	0	0	0	0
0	0	0	0	0	0	0	0	0	0	0	0	0	0	0	0	0	0	0	0	0	0	0	0	0	0	0	0	0	0	0
0	0	0	0	0	0	0	0	0	0	0	0	0	0	0	0	0	0	0	0	0	0	0	0	0	0	0	0	0	0	0
0	0	0	0	0	0	0	0	0	0	0	0	0	0	0	0	0	0	0	0	0	0	0	0	0	0	0	0	0	0	0
0	0	0	0	0	0	0	0	0	0	0	0	0	0	0	0	0	0	0	0	0	0	0	0	0	0	0	0	0	0	0
0	0	0	0	0	0	0	0	0	0	0	0	0	0	0	0	0	0	0	0	0	0	0	0	0	0	0	0	0	0	0
0	0	0	0	0	0	0	0	0	0	0	0	0	0	0	0	0	0	0	0	0	0	0	0	0	0	0	0	0	0	0
0	0	0	0	0	0	0	0	0	0	0	0	0	0	0	0	0	0	0	0	0	0	0	0	0	0	0	0	0	0	0
0	0	0	0	0	0	0	0	0	0	0	0	0	0	0	0	0	0	0	0	0	0	0	0	0	0	0	0	0	0	0
0	0	0	0	0	0	0	0	0	0	0	0	0	0	0	0	0	0	0	0	0	0	0	0	0	0	0	0	0	0	0
0	0	0	0	0	0	0	0	0	0	0	0	0	0	0	0	0	0	0	0	0	0	0	0	0	0	0	0	0	0	0
0	0	0	0	0	0	0	0	0	0	0	0	0	0	0	0	0	0	0	0	0	0	0	0	0	0	0	0	0	0	0
0	0	0	0	0	0	0	0	0	0	0	0	0	0	0	0	0	0	0	0	0	0	0	0	0	0	0	0	0	0	0
0	0	0	0	0	0	0	0	0	0	0	0	0	0	0	0	0	0	0	0	0	0	0	0	0	0	0	0	0	0	0
0	0	0	0	0	0	0	0	0	0	0	0	0	0	0	0	0	0	0	0	0	0	0	0	0	0	0	0	0	0	0
0	0	0	0	0	0	0	0	0	0	0	0	0	0	0	0	0	0	0	0	0	0	0	0	0	0	0	0	0	0	0
0	0	0	0	0	0	0	0	0	0	0	0	0	0	0	0	0	0	0	0	0	0	0	0	0	0	0	0	0	0	0
0	0	0	0	0	0	0	0	0	0	0	0	0	0	0	0	0	0	0	0	0	0	0	0	0	0	0	0	0	0	0
0	0	0	0	0	0	0	0	0	0	0	0	0	0	0	0	0	0	0	0	0	0	0	0	0	0	0	0	0	0	0
0	0	0	0	0	0	0	0	0	0	0	0	0	0	0	0	0	0	0	0	0	0	0	0	0	0	0	0	0	0	0
0	0	0	0	0	0	0	0	0	0	0	0	0	0	0	0	0	0	0	0	0	0	0	0	0	0	0	0	0	0	0
0	0	0	0	0	0	0	0	0	0	0	0	0	0	0	0	0	0	0	0	0	0	0	0	0	0	0	0	0	0	0
0	0	0	0	0	0	0	0	0	0	0	0	0	0	0	0	0	0	0	0	0	0	0	0	0	0	0	0	0	0	0
0	0	0	0	0	0	0	0	0	0	0	0	0	0	0	0	0	0	0	0	0	0	0	0	0	0	0	0	0	0	0
0	0	0	0	0	0	0	0	0	0	0	0	0	0	0	0	0	0	0	0	0	0	0	0	0	0	0	0	0	0	0
0	0	0	0	0	0	0	0	0	0	0	0	0	0	0	0	0	0	0	0	0	0	0	0	0	0	0	0	0	0	0
0	0	0	0	0	0	0	0	0	0	0	0	0	0	0	0	0	0	0	0	0	0	0	0	0	0	0	0	0	0	0
0	0	0	0	0	0	0	0	0	0	0	0	0	0	0	0	0	0	0	0	0	0	0	0	0	0	0	0	0	0	0
0	0	0	0	0	0	0	0	0	0	0	0	0	0	0	0	0	0	0	0	0	0	0	0	0	0	0	0	0	0	0
0	0	0	0	0	0	0	0	0	0	0	0	0	0	0	0	0	0	0	0	0	0	0	0	0	0	0	0	0	0	0
0	0	0	0	0	0	0	0	0	0	0	0	0	0	0	0	0	0	0	0	0	0	0	0	0	0	0	0	0	0	0
0	0	0	0	0	0	0	0	0	0	0	0	0	0	0	0	0	0	0	0	0	0	0	0	0	0	0	0	0	0	0
0	0	0	0	0	0	0	0	0	0	0	0	0	0	0	0	0	0	0	0	0	0	0	0	0	0	0	0	0	0	0
0	0	0	0	0	0	0	0	0	0	0	0	0	0	0	0	0	0	0	0	0	0	0	0	0	0	0	0	0	0	0
0	0	0	0	0	0	0	0	0	0	0	0	0	0	0	0	0	0	0	0	0	0	0	0	0	0	0	0	0	0	0
0	0	0	0	0	0	0	0	0	0	0	0	0	0	0	0	0	0	0	0	0	0	0	0	0	0	0	0	0	0	0
0	0	0	0	0	0	0	0	0	0	0	0	0	0	0	0	0	0	0	0	0	0	0	0	0	0	0	0	0	0	0
0	0	0	0	0	0	0	0	0	0	0	0	0	0	0	0	0	0	0	0	0	0	0	0	0	0	0	0	0	0	0
0	0	0	0	0	0	0	0	0	0	0	0	0	0	0	0	0	0	0	0	0	0	0	0	0	0	0	0	0	0	0
0	0	0	0	0	0	0	0	0	0	0	0	0	0	0	0	0	0	0	0	0	0	0	0	0	0	0	0	0	0	0
0	0	0	0	0	0	0	0	0	0	0	0	0	0	0	0	0	0	0	0	0	0	0	0	0	0	0	0	0	0	0
0	0	0	0	0	0	0	0	0	0	0	0	0	0	0	0	0	0	0	0	0	0	0	0	0	0	0	0	0	0	0
0	0	0	0	0	0	0	0	0	0	0	0	0	0	0	0	0	0	0	0	0	0	0	0	0	0	0	0	0	0	0
0	0	0	0	0	0	0	0	0	0	0	0	0	0	0	0	0	0	0	0	0	0	0	0	0	0	0	0	0	0	0
0	0	0	0	0	0	0	0	0	0	0	0	0	0	0	0	0	0	0	0	0	0	0	0	0	0	0	0	0	0	0
0	0	0	0	0	0	0	0	0	0	0	0	0	0	0	0	0	0	0	0	0	0	0	0	0	0	0	0	0	0	0
0	0	0	0	0	0	0	0	0	0	0	0	0	0	0	0	0	0	0	0	0	0	0	0	0	0	0	0	0	0	0
0	0	0	0	0	0	0	0	0	0	0	0	0	0	0	0	0	0	0	0	0	0	0	0	0	0	0	0	0	0	0
0	0	0	0	0	0	0	0	0	0	0	0	0	0	0	0	0	0	0	0	0	0	0	0	0	0	0	0	0	0	0
0	0	0	0	0	0	0	0	0	0	0	0	0	0	0	0	0	0	0	0	0	0	0	0	0	0	0	0	0	0	0
0	0	0	0	0	0	0	0	0	0	0	0	0	0	0	0	0	0	0	0	0	0	0	0	0	0	0	0	0	0	0
0	0	0	0	0	0	0	0	0	0	0	0	0	0	0	0	0	0	0	0	0	0	0	0	0	0	0	0	0	0	0
0	0	0	0	0	0	0	0	0	0	0	0	0	0	0	0	0	0	0	0	0	0	0	0	0	0	0	0	0	0	0
0	0	0	0	0	0	0	0	0	0	0	0	0	0	0	0	0	0	0	0	0	0	0	0	0	0	0	0	0	0	0
0	0	0	0	0	0	0	0	0	0	0	0	0	0	0	0	0	0	0	0	0	0	0	0	0	0	0	0	0	0	0
0	0	0	0	0	0	0	0	0	0	0	0	0	0	0	0	0	0	0	0	0	0	0	0	0	0	0	0	0	0	0
0	0	0	0	0	0	0	0	0	0	0	0	0	0	0	0	0	0	0	0	0	0	0	0	0	0	0	0	0	0	0
0	0	0	0	0	0	0	0	0	0	0	0	0	0	0	0	0	0	0	0	0	0	0	0	0	0	0	0	0	0	0
0	0	0	0	0	0	0	0	0	0	0	0	0	0	0	0	0	0	0	0	0	0	0	0	0	0	0	0	0	0	0
0	0	0	0	0	0	0	0	0	0	0	0	0	0	0	0	0	0	0	0	0	0	0	0	0	0	0	0	0	0	0
0	0	0	0	0	0	0	0	0	0	0	0	0	0	0	0	0	0	0	0	0	0	0	0	0	0	0	0	0	0	0
0	0	0	0	0	0	0	0	0	0	0	0	0	0	0	0	0	0	0	0	0	0	0	0	0	0	0	0	0	0	0
0	0	0	0	0	0	0	0	0	0	0	0	0	0	0	0	0	0	0	0	0	0	0	0	0	0	0	0	0	0	0
0	0	0	0	0	0	0	0	0	0	0	0	0	0	0	0	0	0	0	0	0	0	0	0	0	0	0	0	0	0	0
0	0	0	0	0	0	0	0	0	0	0	0	0	0	0	0	0	0	0	0	0	0	0	0	0	0	0	0	0	0	0
0	0	0	0	0	0	0	0	0	0	0	0	0	0	0	0	0	0	0	0	0	0	0	0	0	0	0	0	0	0	0
0	0	0	0	0	0	0	0	0	0	0	0	0	0	0	0	0	0	0	0	0	0	0	0	0	0	0	0	0	0	0
0	0	0	0	0	0	0	0	0	0	0	0	0	0	0	0	0	0	0	0	0	0	0	0	0	0	0	0	0	0	0
0	0	0	0	0	0	0	0	0	0	0	0	0	0	0	0	0	0	0	0	0	0	0	0	0	0	0	0	0	0	0
0	0	0	0	0	0	0	0	0	0	0	0	0	0	0	0	0	0	0	0	0	0	0	0	0	0	0	0	0	0	0
0	0	0	0	0	0	0	0	0	0	0	0	0	0	0	0	0	0	0	0	0	0	0	0	0	0	0	0	0	0	0
0	0	0	0	0	0	0	0	0	0	0	0	0	0	0	0	0	0	0	0	0	0	0	0	0	0	0	0	0	0	0
0	0	0	0	0	0	0	0	0	0	0	0	0	0	0	0	0	0	0	0	0	0	0	0	0	0	0	0	0	0	0
0	0	0	0	0	0	0	0	0	0	0	0	0	0	0	0	0	0	0	0	0	0	0	0	0	0	0	0	0	0	0
0	0	0	0	0	0	0	0	0	0	0	0	0	0	0	0	0	0	0	0	0	0	0	0	0	0	0	0	0	0	0
0	0	0	0	0	0	0	0	0	0	0	0	0	0	0	0	0	0	0	0	0	0	0	0	0	0	0	0	0	0	0
0	0	0	0	0	0	0	0	0	0	0	0	0	0	0	0	0	0	0	0	0	0	0	0	0	0	0	0	0	0	0
0	0	0	0	0	0	0	0	0	0	0	0	0	0	0	0	0	0	0	0	0	0	0	0	0	0	0	0	0	0	0
0	0	0	0	0	0	0	0	0	0	0	0	0	0	0	0	0	0	0	0	0	0	0	0	0	0	0	0	0	0	0
0	0	0	0	0	0	0	0	0	0	0	0	0	0	0	0	0	0	0	0	0	0	0	0	0	0	0	0	0	0	0
0	0	0	0	0	0	0	0	0	0	0	0	0	0	0	0	0	0	0	0	0	0	0	0	0	0	0	0	0	0	0
0	0	0	0	0	0	0	0	0	0	0	0	0	0	0	0	0	0	0	0	0	0	0	0	0	0	0	0	0	0	0
0	0	0	0	0	0	0	0	0	0	0	0	0	0	0	0	0	0	0	0	0	0	0	0	0	0	0	0	0	0	0
0	0	0	0	0	0	0	0	0	0	0	0	0	0	0	0	0	0	0	0	0	0	0	0	0	0	0	0	0	0	0
0	0	0	0	0	0	0	0	0	0	0	0	0	0	0	0	0	0	0	0	0	0	0	0	0	0	0	0	0	0	0
0	0	0	0	0	0	0	0	0	0	0	0	0	0	0	0	0	0	0	0	0	0	0	0	0	0	0	0	0	0	0
0	0	0	0	0	0	0	0	0	0	0	0	0	0	0	0	0	0	0	0	0	0	0	0	0	0	0	0	0	0	0
0	0	0	0	0	0	0	0	0	0	0	0	0	0	0	0	0	0	0	0	0	0	0	0	0	0	0	0	0	0	0
0	0	0	0	0	0	0	0	0	0	0	0	0	0	0	0	0	0	0	0	0	0	0	0	0	0	0	0	0	0	0
0	0	0	0	0	0	0	0	0	0	0	0	0	0	0	0	0	0	0	0	0	0	0	0	0	0	0	0	0	0	0
0	0	0	0	0	0	0	0	0	0	0	0	0	0	0	0	0	0	0	0	0	0	0	0	0	0	0	0	0	0	0
0	0	0	0	0	0	0	0	0	0	0	0	0	0	0	0	0	0	0	0	0	0	0	0	0	0	0	0	0	0	0
0	0	0	0	0	0	0	0	0	0	0	0	0	0	0	0	0	0	0	0	0	0	0	0	0	0	0	0	0	0	0
0	0	0	0	0	0	0	0	0	0	0	0	0	0	0	0	0	0	0	0	0	0	0	0	0	0	0	0	0	0	0
0	0	0	0	0	0	0	0	0	0	0	0	0	0	0	0	0	0	0	0	0	0	0	0	0	0	0	0	0	0	0
0	0	0	0	0	0	0	0	0	0	0	0	0	0	0	0	0	0	0	0	0	0	0	0	0	0	0	0	0	0	0
0	0	0	0	0	0	0	0	0	0	0	0	0	0	0	0	0	0	0	0	0	0	0	0	0	0	0	0	0	0	0
0	0	0	0	0	0	0	0	0	0	0	0	0	0	0	0	0	0	0	0	0	0	0	0	0	0	0	0	0	0	0
0	0	0	0	0	0	0	0	0	0	0	0	0	0	0	0	0	0	0	0	0	0	0	0	0	0	0	0	0	0	0
0	0	0	0	0	0	0	0	0	0	0	0	0	0	0	0	0	0	0	0	0	0	0	0	0	0	0	0	0	0	0
0	0	0	0	0	0	0	0	0	0	0	0	0	0	0	0	0	0	0	0	0	0	0	0	0	0	0	0	0	0	0
0	0	0	0	0	0	0	0	0	0	0	0	0	0	0	0	0	0	0	0	0	0	0	0	0	0	0	0	0	0	0
0	0	0	0	0	0	0	0	0	0	0	0	0	0	0	0	0	0	0	0	0	0	0	0	0	0	0	0	0	0	0
0	0	0	0	0	0	0	0	0	0	0	0	0	0	0	0	0	0	0	0	0	0	0	0	0	0	0	0	0	0	0
0	0	0	0	0	0	0	0	0	0	0	0	0	0	0	0	0	0	0	0	0	0	0	0	0	0	0	0	0	0	0
0	0	0	0	0	0	0	0	0	0	0	0	0	0	0	0	0	0	0	0	0	0	0	0	0	0	0	0	0	0	0
0	0	0	0	0	0	0	0	0	0	0	0	0	0	0	0	0	0	0	0	0	0	0	0	0	0	0	0	0	0	0
0	0	0	0	0	0	0	0	0	0	0	0	0	0	0	0	0	0	0	0	0	0	0	0	0	0	0	0	0	0	0
0	0	0	0	0	0	0	0	0	0	0	0	0	0	0	0	0	0	0	0	0	0	0	0	0	0	0	0	0	0	0
0	0	0	0	0	0	0	0	0	0	0	0	0	0	0	0	0	0	0	0	0	0	0	0	0	0	0	0	0	0	0
0	0	0	0	0	0	0	0	0	0	0	0	0	0	0	0	0	0	0	0	0	0	0	0	0	0	0	0	0	0	0
0	0	0	0	0	0	0	0	0	0	0	0	0	0	0	0	0	0	0	0	0	0	0	0	0	0	0	0	0	0	0
0	0	0	0	0	0	0	0	0	0	0	0	0	0	0	0	0	0	0	0	0	0	0	0	0	0	0	0	0	0	0
0	0	0	0	0	0	0	0	0	0	0	0	0	0	0	0	0	0	0	0	0	0	0	0	0	0	0	0	0	0	0
0	0	0	0	0	0	0	0	0	0	0	0	0	0	0	0	0	0	0	0	0	0	0	0	0	0	0	0	0	0	0
0	0	0	0	0	0	0	0	0	0	0	0	0	0	0	0	0	0	0	0	0	0	0	0	0	0	0	0	0	0	0
0	0	0	0	0	0	0	0	0	0	0	0	0	0	0	0	0	0	0	0	0	0	0	0	0	0	0	0	0	0	0
0	0	0	0	0	0	0	0	0	0	0	0	0	0	0	0	0	0	0	0	0	0	0	0	0	0	0	0	0	0	0
0	0	0	0	0	0	0	0	0	0	0	0	0	0	0	0	0	0	0	0	0	0	0	0	0	0	0	0	0	0	0
0	0	0	0	0	0	0	0	0	0	0	0	0	0	0	0	0	0	0	0	0	0	0	0	0	0	0	0	0	0	0
0	0	0	0	0	0	0	0	0	0	0	0	0	0	0	0	0	0	0	0	0	0	0	0	0	0	0	0	0	0	0
0	0	0	0	0	0	0	0	0	0	0	0	0	0	0	0	0	0	0	0	0	0	0	0	0	0	0	0	0	0	0
0	0	0	0	0	0	0	0	0	0	0	0	0	0	0	0	0	0	0	0	0	0	0	0	0	0	0	0	0	0	0
0	0	0	0	0	0	0	0	0	0	0	0	0	0	0	0	0	0	0	0	0	0	0	0	0	0	0	0	0	0	0
0	0	0	0	0	0	0	0	0	0	0	0	0	0	0	0	0	0	0	0	0	0	0	0	0	0	0	0	0	0	0
0	0	0	0	0	0	0	0	0	0	0	0	0	0	0	0	0	0	0	0	0	0	0	0	0	0	0	0	0	0	0
0	0	0	0	0	0	0	0	0	0	0	0	0	0	0	0	0	0	0	0	0	0	0	0	0	0	0	0	0	0	0
0	0	0	0	0	0	0	0	0	0	0	0	0	0	0	0	0	0	0	0	0	0	0	0	0	0	0	0	0	0	0
0	0	0	0	0	0	0	0	0	0	0	0	0	0	0	0	0	0	0	0	0	0	0	0	0	0	0	0	0	0	0
0	0	0	0	0	0	0	0	0	0	0	0	0	0	0	0	0	0	0	0	0	0	0	0	0	0	0	0	0	0	0
0	0	0	0	0	0	0	0	0	0	0	0	0	0	0	0	0	0	0	0	0	0	0	0	0	0	0	0	0	0	0
0	0	0	0	0	0	0	0	0	0	0	0	0	0	0	0	0	0	0	0	0	0	0	0	0	0	0	0	0	0	0
0	0	0	0	0	0	0	0	0	0	0	0	0	0	0	0	0	0	0	0	0	0	0	0	0	0	0	0	0	0	0
0	0	0	0	0	0	0	0	0	0	0	0	0	0	0	0	0	0	0	0	0	0	0	0	0	0	0	0	0	0	0
0	0	0	0	0	0	0	0	0	0	0	0	0	0	0	0	0	0	0	0	0	0	0	0	0	0	0	0	0	0	0
0	0	0	0	0	0	0	0	0	0	0	0	0	0	0	0	0	0	0	0	0	0	0	0	0	0	0	0	0	0	0
0	0	0	0	0	0	0	0	0	0	0	0	0	0	0	0	0	0	0	0	0	0	0	0	0	0	0	0	0	0	0
0	0	0	0	0	0	0	0	0	0	0	0	0	0	0	0	0	0	0	0	0	0	0	0	0	0	0	0	0	0	0
0	0	0	0	0	0	0	0	0	0	0	0	0	0	0	0	0	0	0	0	0	0	0	0	0	0	0	0	0	0	0
0	0	0	0	0	0	0	0	0	0	0	0	0	0	0	0	0	0	0	0	0	0	0	0	0	0	0	0	0	0	0
0	0	0	0	0	0	0	0	0	0	0	0	0	0	0	0	0	0	0	0	0	0	0	0	0	0	0	0	0	0	0
0	0	0	0	0	0	0	0	0	0	0	0	0	0	0	0	0	0	0	0	0	0	0	0	0	0	0	0	0	0	0
0	0	0	0	0	0	0	0	0	0	0	0	0	0	0	0	0	0	0	0	0	0	0	0	0	0	0	0	0	0	0
0	0	0	0	0	0	0	0	0	0	0	0	0	0	0	0	0	0	0	0	0	0	0	0	0	0	0	0	0	0	0
0	0	0	0	0	0	0	0	0	0	0	0	0	0	0	0	0	0	0	0	0	0	0	0	0	0	0	0	0	0	0
0	0	0	0	0	0	0	0	0	0	0	0	0	0	0	0	0	0	0	0	0	0	0	0	0	0	0	0	0	0	0
0	0	0	0	0	0	0	0	0	0	0	0	0	0	0	0	0	0	0	0	0	0	0	0	0	0	0	0	0	0	0
0	0	0	0	0	0	0	0	0	0	0	0	0	0	0	0	0	0	0	0	0	0	0	0	0	0	0	0	0	0	0
0	0	0	0	0	0	0	0	0	0	0	0	0	0	0	0	0	0	0	0	0	0	0	0	0	0	0	0	0	0	0
0	0	0	0	0	0	0	0	0	0	0	0	0	0	0	0	0	0	0	0	0	0	0	0	0	0	0	0	0	0	0
0	0	0	0	0	0	0	0	0	0	0	0	0	0	0	0	0	0	0	0	0	0	0	0	0	0	0	0	0	0	0
0	0	0	0	0	0	0	0	0	0	0	0	0	0	0	0	0	0	0	0	0	0	0	0	0	0	0	0	0	0	0
0	0	0	0	0	0	0	0	0	0	0	0	0	0	0	0	0	0	0	0	0	0	0	0	0	0	0	0	0	0	0
0	0	0	0	0	0	0	0	0	0	0	0	0	0	0	0	0	0	0	0	0	0	0	0	0	0	0	0	0	0	0
0	0	0	0	0	0	0	0	0	0	0	0	0	0	0	0	0	0	0	0	0	0	0	0	0	0	0	0	0	0	0
0	0	0	0	0	0	0	0	0	0	0	0	0	0	0	0	0	0	0	0	0	0	0	0	0	0	0	0	0	0	0
0	0	0	0	0	0	0	0	0	0	0	0	0	0	0	0	0	0	0	0	0	0	0	0	0	0	0	0	0	0	0
0	0	0	0	0	0	0	0	0	0	0	0	0	0	0	0	0	0	0	0	0	0	0	0	0	0	0	0	0	0	0
0	0	0	0	0	0	0	0	0	0	0	0	0	0	0	0	0	0	0	0	0	0	0	0	0	0	0	0	0	0	0
0	0	0	0	0	0	0	0	0	0	0	0	0	0	0	0	0	0	0	0	0	0	0	0	0	0	0	0	0	0	0
0	0	0	0	0	0	0	0	0	0	0	0	0	0	0	0	0	0	0	0	0	0	0	0	0	0	0	0	0	0	0
0	0	0	0	0	0	0	0	0	0	0	0	0	0	0	0	0	0	0	0	0	0	0	0	0	0	0	0	0	0	0
0	0	0	0	0	0	0	0	0	0	0	0	0	0	0	0	0	0	0	0	0	0	0	0	0	0	0	0	0	0	0
0	0	0	0	0	0	0	0	0	0	0	0	0	0	0	0	0	0	0	0	0	0	0	0	0	0	0	0	0	0	0
0	0	0	0	0	0	0	0	0	0	0	0	0	0	0	0	0	0	0	0	0	0	0	0	0	0	0	0	0	0	0
0	0	0	0	0	0	0	0	0	0	0	0	0	0	0	0	0	0	0	0	0	0	0	0	0	0	0	0	0	0	0
0	0	0	0	0	0	0	0	0	0	0	0	0	0	0	0	0	0	0	0	0	0	0	0	0	0	0	0	0	0	0
0	0	0	0	0	0	0	0	0	0	0	0	0	0	0	0	0	0	0	0	0	0	0	0	0	0	0	0	0	0	0
0	0	0	0	0	0	0	0	0	0	0	0	0	0	0	0	0	0	0	0	0	0	0	0	0	0	0	0	0	0	0
0	0	0	0	0	0	0	0	0	0	0	0	0	0	0	0	0	0	0	0	0	0	0	0	0	0	0	0	0	0	0
0	0	0	0	0	0	0	0	0	0	0	0	0	0	0	0	0	0	0	0	0	0	0	0	0	0	0	0	0	0	0
0	0	0	0	0	0	0	0	0	0	0	0	0	0	0	0	0	0	0	0	0	0	0	0	0	0	0	0	0	0	0
0	0	0	0	0	0	0	0	0	0	0	0	0	0	0	0	0	0	0	0	0	0	0	0	0	0	0	0	0	0	0
0	0	0	0	0	0	0	0	0	0	0	0	0	0	0	0	0	0	0	0	0	0	0	0	0	0	0	0	0	0	0
0	0	0	0	0	0	0	0	0	0	0	0	0	0	0	0	0	0	0	0	0	0	0	0	0	0	0	0	0	0	0
0	0	0	0	0	0	0	0	0	0	0	0	0	0	0	0	0	0	0	0	0	0	0	0	0	0	0	0	0	0	0
0	0	0	0	0	0	0	0	0	0	0	0	0	0	0	0	0	0	0	0	0	0	0	0	0	0	0	0	0	0	0
0	0	0	0	0	0	0	0	0	0	0	0	0	0	0	0	0	0	0	0	0	0	0	0	0	0	0	0	0	0	0
0	0	0	0	0	0	0	0	0	0	0	0	0	0	0	0	0	0	0	0	0	0	0	0	0	0	0	0	0	0	0
0	0	0	0	0	0	0	0	0	0	0	0	0	0	0	0	0	0	0	0	0	0	0	0	0	0	0	0	0	0	0
0	0	0	0	0	0	0	0	0	0	0	0	0	0	0	0	0	0	0	0	0	0	0	0	0	0	0	0	0	0	0
0	0	0	0	0	0	0	0	0	0	0	0	0	0	0	0	0	0	0	0	0	0	0	0	0	0	0	0	0	0	0
0	0	0	0	0	0	0	0	0	0	0	0	0	0	0	0	0	0	0	0	0	0	0	0	0	0	0	0	0	0	0
0	0	0	0	0	0	0	0	0	0	0	0	0	0	0	0	0	0	0	0	0	0	0	0	0	0	0	0	0	0	0
0	0	0	0	0	0	0	0	0	0	0	0	0	0	0	0	0	0	0	0	0	0	0	0	0	0	0	0	0	0	0
0	0	0	0	0	0	0	0	0	0	0	0	0	0	0	0	0	0	0	0	0	0	0	0	0	0	0	0	0	0	0
0	0	0	0	0	0	0	0	0	0	0	0	0	0	0	0	0	0	0	0	0	0	0	0	0	0	0	0	0	0	0
0	0	0	0	0	0	0	0	0	0	0	0	0	0	0	0	0	0	0	0	0	0	0	0	0	0	0	0	0	0	0
0	0	0	0	0	0	0	0	0	0	0	0	0	0	0	0	0	0	0	0	0	0	0	0	0	0	0	0	0	0	0
0	0	0	0	0	0	0	0	0	0	0	0	0	0	0	0	0	0	0	0	0	0	0	0	0	0	0	0	0	0	0
0	0	0	0	0	0	0	0	0	0	0	0	0	0	0	0	0	0	0	0	0	0	0	0	0	0	0	0	0	0	0
0	0	0	0	0	0	0	0	0	0	0	0	0	0	0	0	0	0	0	0	0	0	0	0	0	0	0	0	0	0	0
0	0	0	0	0	0	0	0	0	0	0	0	0	0	0	0	0	0	0	0	0	0	0	0	0	0	0	0	0	0	0
0	0	0	0	0	0	0	0	0	0	0	0	0	0	0	0	0	0	0	0	0	0	0	0	0	0	0	0	0	0	0
0	0	0	0	0	0	0	0	0	0	0	0	0	0	0	0	0	0	0	0	0	0	0	0	0	0	0	0	0	0	0
0	0	0	0	0	0	0	0	0	0	0	0	0	0	0	0	0	0	0	0	0	0	0	0	0	0	0	0	0	0	0
0	0	0	0	0	0	0	0	0	0	0	0	0	0	0	0	0	0	0	0	0	0	0	0	0	0	0	0	0	0	0
0	0	0	0	0	0	0	0	0	0	0	0	0	0	0	0	0	0	0	0	0	0	0	0	0	0	0	0	0	0	0
0	0	0	0	0	0	0	0	0	0	0	0	0	0	0	0	0	0	0	0	0	0	0	0	0	0	0	0	0	0	0
0	0	0	0	0	0	0	0	0	0	0	0	0	0	0	0	0	0	0	0	0	0	0	0	0	0	0	0	0	0	0
0	0	0	0	0	0	0	0	0	0	0	0	0	0	0	0	0	0	0	0	0	0	0	0	0	0	0	0	0	0	0
0	0	0	0	0	0	0	0	0	0	0	0	0	0	0	0	0	0	0	0	0	0	0	0	0	0	0	0	0	0	0
0	0	0	0	0	0	0	0	0	0	0	0	0	0	0	0	0	0	0	0	0	0	0	0	0	0	0	0	0	0	0
0	0	0	0	0	0	0	0	0	0	0	0	0	0	0	0	0	0	0	0	0	0	0	0	0	0	0	0	0	0	0
0	0	0	0	0	0	0	0	0	0	0	0	0	0	0	0	0	0	0	0	0	0	0	0	0	0	0	0	0	0	0
0	0	0	0	0	0	0	0	0	0	0	0	0	0	0	0	0	0	0	0	0	0	0	0	0	0	0	0	0	0	0
0	0	0	0	0	0	0	0	0	0	0	0	0	0	0	0	0	0	0	0	0	0	0	0	0	0	0	0	0	0	0
0	0	0	0	0	0	0	0	0	0	0	0	0	0	0	0	0	0	0	0	0	0	0	0	0	0	0	0	0	0	0
0	0	0	0	0	0	0	0	0	0	0	0	0	0	0	0	0	0	0	0	0	0	0	0	0	0	0	0	0	0	0
0	0	0	0	0	0	0	0	0	0	0	0	0	0	0	0	0	0	0	0	0	0	0	0	0	0	0	0	0	0	0
0	0	0	0	0	0	0	0	0	0	0	0	0	0	0	0	0	0	0	0	0	0	0	0	0	0	0	0	0	0	0
0	0	0	0	0	0	0	0	0	0	0	0	0	0	0	0	0	0	0	0	0	0	0	0	0	0	0	0	0	0	0
0	0	0	0	0	0	0	0	0	0	0	0	0	0	0	0	0	0	0	0	0	0	0	0	0	0	0	0	0	0	0
0	0	0	0	0	0	0	0	0	0	0	0	0	0	0	0	0	0	0	0	0	0	0	0	0	0	0	0	0	0	0
0	0	0	0	0	0	0	0	0	0	0	0	0	0	0	0	0	0	0	0	0	0	0	0	0	0	0	0	0	0	0
0	0	0	0	0	0	0	0	0	0	0	0	0	0	0	0	0	0	0	0	0	0	0	0	0	0	0	0	0	0	0
0	0	0	0	0	0	0	0	0	0	0	0	0	0	0	0	0	0	0	0	0	0	0	0	0	0	0	0	0	0	0
0	0	0	0	0	0	0	0	0	0	0	0	0	0	0	0	0	0	0	0	0	0	0	0	0	0	0	0	0	0	0
0	0	0	0	0	0	0	0	0	0	0	0	0	0	0	0	0	0	0	0	0	0	0	0	0	0	0	0	0	0	0
0	0	0	0	0	0	0	0	0	0	0	0	0	0	0	0	0	0	0	0	0	0	0	0	0	0	0	0	0	0	0
0	0	0	0	0	0	0	0	0	0	0	0	0	0	0	0	0	0	0	0	0	0	0	0	0	0	0	0	0	0	0
0	0	0	0	0	0	0	0	0	0	0	0	0	0	0	0	0	0	0	0	0	0	0	0	0	0	0	0	0	0	0
0	0	0	0	0	0	0	0	0	0	0	0	0	0	0	0	0	0	0	0	0	0	0	0	0	0	0	0	0	0	0
0	0	0	0	0	0	0	0	0	0	0	0	0	0	0	0	0	0	0	0	0	0	0	0	0	0	0	0	0	0	0
0	0	0	0	0	0	0	0	0	0	0	0	0	0	0	0	0	0	0	0	0	0	0	0	0	0	0	0	0	0	0
0	0	0	0	0	0	0	0	0	0	0	0	0	0	0	0	0	0	0	0	0	0	0	0	0	0	0	0	0	0	0
0	0	0	0	0	0	0	0	0	0	0	0	0	0	0	0	0	0	0	0	0	0	0	0	0	0	0	0	0	0	0
0	0	0	0	0	0	0	0	0	0	0	0	0	0	0	0	0	0	0	0	0	0	0	0	0	0	0	0	0	0	0
0	0	0	0	0	0	0	0	0	0	0	0	0	0	0	0	0	0	0	0	0	0	0	0	0	0	0	0	0	0	0
0	0	0	0	0	0	0	0	0	0	0	0	0	0	0	0	0	0	0	0	0	0	0	0	0	0	0	0	0	0	0
0	0	0	0	0	0	0	0	0	0	0	0	0	0	0	0	0	0	0	0	0	0	0	0	0	0	0	0	0	0	0
0	0	0	0	0	0	0	0	0	0	0	0	0	0	0	0	0	0	0	0	0	0	0	0	0	0	0	0	0	0	0
0	0	0	0	0	0	0	0	0	0	0	0	0	0	0	0	0	0	0	0	0	0	0	0	0	0	0	0	0	0	0
0	0	0	0	0	0	0	0	0	0	0	0	0	0	0	0	0	0	0	0	0	0	0	0	0	0	0	0	0	0	0
0	0	0	0	0	0	0	0	0	0	0	0	0	0	0	0	0	0	0	0	0	0	0	0	0	0	0	0	0	0	0
0	0	0	0	0	0	0	0	0	0	0	0	0	0	0	0	0	0	0	0	0	0	0	0	0	0	0	0	0	0	0
0	0	0	0	0	0	0	0	0	0	0	0	0	0	0	0	0	0	0	0	0	0	0	0	0	0	0	0	0	0	0
0	0	0	0	0	0	0	0	0	0	0	0	0	0	0	0	0	0	0	0	0	0	0	0	0	0	0	0	0	0	0
0	0	0	0	0	0	0	0	0	0	0	0	0	0	0	0	0	0	0	0	0	0	0	0	0	0	0	0	0	0	0
0	0	0	0	0	0	0	0	0	0	0	0	0	0	0	0	0	0	0	0	0	0	0	0	0	0	0	0	0	0	0
0	0	0	0	0	0	0	0	0	0	0	0	0	0	0	0	0	0	0	0	0	0	0	0	0	0	0	0	0	0	0
0	0	0	0	0	0	0	0	0	0	0	0	0	0	0	0	0	0	0	0	0	0	0	0	0	0	0	0	0	0	0
0	0	0	0	0	0	0	0	0	0	0	0	0	0	0	0	0	0	0	0	0	0	0	0	0	0	0	0	0	0	0
0	0	0	0	0	0	0	0	0	0	0	0	0	0	0	0	0	0	0	0	0	0	0	0	0	0	0	0	0	0	0
0	0	0	0	0	0	0	0	0	0	0	0	0	0	0	0	0	0	0	0	0	0	0	0	0	0	0	0	0	0	0
0	0	0	0	0	0	0	0	0	0	0	0	0	0	0	0	0	0	0	0	0	0	0	0	0	0	0	0	0	0	0
0	0	0	0	0	0	0	0	0	0	0	0	0	0	0	0	0	0	0	0	0	0	0	0	0	0	0	0	0	0	0
0	0	0	0	0	0	0	0	0	0	0	0	0	0	0	0	0	0	0	0	0	0	0	0	0	0	0	0	0	0	0
0	0	0	0	0	0	0	0	0	0	0	0	0	0	0	0	0	0	0	0	0	0	0	0	0	0	0	0	0	0	0
0	0	0	0	0	0	0	0	0	0	0	0	0	0	0	0	0	0	0	0	0	0	0	0	0	0	0	0	0	0	0
0	0	0	0	0	0	0	0	0	0	0	0	0	0	0	0	0	0	0	0	0	0	0	0	0	0	0	0	0	0	0
0	0	0	0	0	0	0	0	0	0	0	0	0	0	0	0	0	0	0	0	0	0	0	0	0	0	0	0	0	0	0
0	0	0	0	0	0	0	0	0	0	0	0	0	0	0	0	0	0	0	0	0	0	0	0	0	0	0	0	0	0	0
0	0	0	0	0	0	0	0	0	0	0	0	0	0	0	0	0	0	0	0	0	0	0	0	0	0	0	0	0	0	0
0	0	0	0	0	0	0	0	0	0	0	0	0	0	0	0	0	0	0	0	0	0	0	0	0	0	0	0	0	0	0
0	0	0	0	0	0	0	0	0	0	0	0	0	0	0	0	0	0	0	0	0	0	0	0	0	0	0	0	0	0	0
0	0	0	0	0	0	0	0	0	0	0	0	0	0	0	0	0	0	0	0	0	0	0	0	0	0	0	0	0	0	0
0	0	0	0	0	0	0	0	0	0	0	0	0	0	0	0	0	0	0	0	0	0	0	0	0	0	0	0	0	0	0
0	0	0	0	0	0	0	0	0	0	0	0	0	0	0	0	0	0	0	0	0	0	0	0	0	0	0	0	0	0	0
0	0	0	0	0	0	0	0	0	0	0	0	0	0	0	0	0	0	0	0	0	0	0	0	0	0	0	0	0	0	0
0	0	0	0	0	0	0	0	0	0	0	0	0	0	0	0	0	0	0	0	0	0	0	0	0	0	0	0	0	0	0
0	0	0	0	0	0	0	0	0	0	0	0	0	0	0	0	0	0	0	0	0	0	0	0	0	0	0	0	0	0	0
0	0	0	0	0	0	0	0	0	0	0	0	0	0	0	0	0	0	0	0	0	0	0	0	0	0	0	0	0	0	0
0	0	0	0	0	0	0	0	0	0	0	0	0	0	0	0	0	0	0	0	0	0	0	0	0	0	0	0	0	0	0
0	0	0	0	0	0	0	0	0	0	0	0	0	0	0	0	0	0	0	0	0	0	0	0	0	0	0	0	0	0	0
0	0	0	0	0	0	0	0	0	0	0	0	0	0	0	0	0	0	0	0	0	0	0	0	0	0	0	0	0	0	0
0	0	0	0	0	0	0	0	0	0	0	0	0	0	0	0	0	0	0	0	0	0	0	0	0	0	0	0	0	0	0
0	0	0	0	0	0	0	0	0	0	0	0	0	0	0	0	0	0	0	0	0	0	0	0	0	0	0	0	0	0	0
0	0	0	0	0	0	0	0	0	0	0	0	0	0	0	0	0	0	0	0	0	0	0	0	0	0	0	0	0	0	0
0	0	0	0	0	0	0	0	0	0	0	0	0	0	0	0	0	0	0	0	0	0	0	0	0	0	0	0	0	0	0
0	0	0	0	0	0	0	0	0	0	0	0	0	0	0	0	0	0	0	0	0	0	0	0	0	0	0	0	0	0	0
0	0	0	0	0	0	0	0	0	0	0	0	0	0	0	0	0	0	0	0	0	0	0	0	0	0	0	0	0	0	0
0	0	0	0	0	0	0	0	0	0	0	0	0	0	0	0	0	0	0	0	0	0	0	0	0	0	0	0	0	0	0
0	0	0	0	0	0	0	0	0	0	0	0	0	0	0	0	0	0	0	0	0	0	0	0	0	0	0	0	0	0	0
0	0	0	0	0	0	0	0	0	0	0	0	0	0	0	0	0	0	0	0	0	0	0	0	0	0	0	0	0	0	0
0	0	0	0	0	0	0	0	0	0	0	0	0	0	0	0	0	0	0	0	0	0	0	0	0	0	0	0	0	0	0
0	0	0	0	0	0	0	0	0	0	0	0	0	0	0	0	0	0	0	0	0	0	0	0	0	0	0	0	0	0	0
0	0	0	0	0	0	0	0	0	0	0	0	0	0	0	0	0	0	0	0	0	0	0	0	0	0	0	0	0	0	0
0	0	0	0	0	0	0	0	0	0	0	0	0	0	0	0	0	0	0	0	0	0	0	0	0	0	0	0	0	0	0
0	0	0	0	0	0	0	0	0	0	0	0	0	0	0	0	0	0	0	0	0	0	0	0	0	0	0	0	0	0	0
0	0	0	0	0	0	0	0	0	0	0	0	0	0	0	0	0	0	0	0	0	0	0	0	0	0	0	0	0	0	0
0	0	0	0	0	0	0	0	0	0	0	0	0	0	0	0	0	0	0	0	0	0	0	0	0	0	0	0	0	0	0
0	0	0	0	0	0	0	0	0	0	0	0	0	0	0	0	0	0	0	0	0	0	0	0	0	0	0	0	0	0	0
0	0	0	0	0	0	0	0	0	0	0	0	0	0	0	0	0	0	0	0	0	0	0	0	0	0	0	0	0	0	0
0	0	0	0	0	0	0	0	0	0	0	0	0	0	0	0	0	0	0	0	0	0	0	0	0	0	0	0	0	0	0
0	0	0	0	0	0	0	0	0	0	0	0	0	0	0	0	0	0	0	0	0	0	0	0	0	0	0	0	0	0	0
0	0	0	0	0	0	0	0	0	0	0	0	0	0	0	0	0	0	0	0	0	0	0	0	0	0	0	0	0	0	0
0	0	0	0	0	0	0	0	0	0	0	0	0	0	0	0	0	0	0	0	0	0	0	0	0	0	0	0	0	0	0
0	0	0	0	0	0	0	0	0	0	0	0	0	0	0	0	0	0	0	0	0	0	0	0	0	0	0	0	0	0	0
0	0	0	0	0	0	0	0	0	0	0	0	0	0	0	0	0	0	0	0	0	0	0	0	0	0	0	0	0	0	0
0	0	0	0	0	0	0	0	0	0	0	0	0	0	0	0	0	0	0	0	0	0	0	0	0	0	0	0	0	0	0
0	0	0	0	0	0	0	0	0	0	0	0	0	0	0	0	0	0	0	0	0	0	0	0	0	0	0	0	0	0	0
0	0	0	0	0	0	0	0	0	0	0	0	0	0	0	0	0	0	0	0	0	0	0	0	0	0	0	0	0	0	0
0	0	0	0	0	0	0	0	0	0	0	0	0	0	0	0	0	0	0	0	0	0	0	0	0	0	0	0	0	0	0
0	0	0	0	0	0	0	0	0	0	0	0	0	0	0	0	0	0	0	0	0	0	0	0	0	0	0	0	0	0	0
0	0	0	0	0	0	0	0	0	0	0	0	0	0	0	0	0	0	0	0	0	0	0	0	0	0	0	0	0	0	0
0	0	0	0	0	0	0	0	0	0	0	0	0	0	0	0	0	0	0	0	0	0	0	0	0	0	0	0	0	0	0
0	0	0	0	0	0	0	0	0	0	0	0	0	0	0	0	0	0	0	0	0	0	0	0	0	0	0	0	0	0	0
0	0	0	0	0	0	0	0	0	0	0	0	0	0	0	0	0	0	0	0	0	0	0	0	0	0	0	0	0	0	0
0	0	0	0	0	0	0	0	0	0	0	0	0	0	0	0	0	0	0	0	0	0	0	0	0	0	0	0	0	0	0
0	0	0	0	0	0	0	0	0	0	0	0	0	0	0	0	0	0	0	0	0	0	0	0	0	0	0	0	0	0	0
0	0	0	0	0	0	0	0	0	0	0	0	0	0	0	0	0	0	0	0	0	0	0	0	0	0	0	0	0	0	0
0	0	0	0	0	0	0	0	0	0	0	0	0	0	0	0	0	0	0	0	0	0	0	0	0	0	0	0	0	0	0
0	0	0	0	0	0	0	0	0	0	0	0	0	0	0	0	0	0	0	0	0	0	0	0	0	0	0	0	0	0	0
0	0	0	0	0	0	0	0	0	0	0	0	0	0	0	0	0	0	0	0	0	0	0	0	0	0	0	0	0	0	0
0	0	0	0	0	0	0	0	0	0	0	0	0	0	0	0	0	0	0	0	0	0	0	0	0	0	0	0	0	0	0
0	0	0	0	0	0	0	0	0	0	0	0	0	0	0	0	0	0	0	0	0	0	0	0	0	0	0	0	0	0	0
0	0	0	0	0	0	0	0	0	0	0	0	0	0	0	0	0	0	0	0	0	0	0	0	0	0	0	0	0	0	0
0	0	0	0	0	0	0	0	0	0	0	0	0	0	0	0	0	0	0	0	0	0	0	0	0	0	0	0	0	0	0
0	0	0	0	0	0	0	0	0	0	0	0	0	0	0	0	0	0	0	0	0	0	0	0	0	0	0	0	0	0	0
0	0	0	0	0	0	0	0	0	0	0	0	0	0	0	0	0	0	0	0	0	0	0	0	0	0	0	0	0	0	0
0	0	0	0	0	0	0	0	0	0	0	0	0	0	0	0	0	0	0	0	0	0	0	0	0	0	0	0	0	0	0
0	0	0	0	0	0	0	0	0	0	0	0	0	0	0	0	0	0	0	0	0	0	0	0	0	0	0	0	0	0	0
0	0	0	0	0	0	0	0	0	0	0	0	0	0	0	0	0	0	0	0	0	0	0	0	0	0	0	0	0	0	0
0	0	0	0	0	0	0	0	0	0	0	0	0	0	0	0	0	0	0	0	0	0	0	0	0	0	0	0	0	0	0
0	0	0	0	0	0	0	0	0	0	0	0	0	0	0	0	0	0	0	0	0	0	0	0	0	0	0	0	0	0	0
0	0	0	0	0	0	0	0	0	0	0	0	0	0	0	0	0	0	0	0	0	0	0	0	0	0	0	0	0	0	0
0	0	0	0	0	0	0	0	0	0	0	0	0	0	0	0	0	0	0	0	0	0	0	0	0	0	0	0	0	0	0
0	0	0	0	0	0	0	0	0	0	0	0	0	0	0	0	0	0	0	0	0	0	0	0	0	0	0	0	0	0	0
0	0	0	0	0	0	0	0	0	0	0	0	0	0	0	0	0	0	0	0	0	0	0	0	0	0	0	0	0	0	0
0	0	0	0	0	0	0	0	0	0	0	0	0	0	0	0	0	0	0	0	0	0	0	0	0	0	0	0	0	0	0
0	0	0	0	0	0	0	0	0	0	0	0	0	0	0	0	0	0	0	0	0	0	0	0	0	0	0	0	0	0	0
0	0	0	0	0	0	0	0	0	0	0	0	0	0	0	0	0	0	0	0	0	0	0	0	0	0	0	0	0	0	0
0	0	0	0	0	0	0	0	0	0	0	0	0	0	0	0	0	0	0	0	0	0	0	0	0	0	0	0	0	0	0
0	0	0	0	0	0	0	0	0	0	0	0	0	0	0	0	0	0	0	0	0	0	0	0	0	0	0	0	0	0	0
0	0	0	0	0	0	0	0	0	0	0	0	0	0	0	0	0	0	0	0	0	0	0	0	0	0	0	0	0	0	0
0	0	0	0	0	0	0	0	0	0	0	0	0	0	0	0	0	0	0	0	0	0	0	0	0	0	0	0	0	0	0
0	0	0	0	0	0	0	0	0	0	0	0	0	0	0	0	0	0	0	0	0	0	0	0	0	0	0	0	0	0	0
0	0	0	0	0	0	0	0	0	0	0	0	0	0	0	0	0	0	0	0	0	0	0	0	0	0	0	0	0	0	0
0	0	0	0	0	0	0	0	0	0	0	0	0	0	0	0	0	0	0	0	0	0	0	0	0	0	0	0	0	0	0
0	0	0	0	0	0	0	0	0	0	0	0	0	0	0	0	0	0	0	0	0	0	0	0	0	0	0	0	0	0	0
0	0	0	0	0	0	0	0	0	0	0	0	0	0	0	0	0	0	0	0	0	0	0	0	0	0	0	0	0	0	0
0	0	0	0	0	0	0	0	0	0	0	0	0	0	0	0	0	0	0	0	0	0	0	0	0	0	0	0	0	0	0
0	0	0	0	0	0	0	0	0	0	0	0	0	0	0	0	0	0	0	0	0	0	0	0	0	0	0	0	0	0	0
0	0	0	0	0	0	0	0	0	0	0	0	0	0	0	0	0	0	0	0	0	0	0	0	0	0	0	0	0	0	0
0	0	0	0	0	0	0	0	0	0	0	0	0	0	0	0	0	0	0	0	0	0	0	0	0	0	0	0	0	0	0
0	0	0	0	0	0	0	0	0	0	0	0	0	0	0	0	0	0	0	0	0	0	0	0	0	0	0	0	0	0	0
0	0	0	0	0	0	0	0	0	0	0	0	0	0	0	0	0	0	0	0	0	0	0	0	0	0	0	0	0	0	0
0	0	0	0	0	0	0	0	0	0	0	0	0	0	0	0	0	0	0	0	0	0	0	0	0	0	0	0	0	0	0
0	0	0	0	0	0	0	0	0	0	0	0	0	0	0	0	0	0	0	0	0	0	0	0	0	0	0	0	0	0	0
0	0	0	0	0	0	0	0	0	0	0	0	0	0	0	0	0	0	0	0	0	0	0	0	0	0	0	0	0	0	0
0	0	0	0	0	0	0	0	0	0	0	0	0	0	0	0	0	0	0	0	0	0	0	0	0	0	0	0	0	0	0
0	0	0	0	0	0	0	0	0	0	0	0	0	0	0	0	0	0	0	0	0	0	0	0	0	0	0	0	0	0	0
0	0	0	0	0	0	0	0	0	0	0	0	0	0	0	0	0	0	0	0	0	0	0	0	0	0	0	0	0	0	0
0	0	0	0	0	0	0	0	0	0	0	0	0	0	0	0	0	0	0	0	0	0	0	0	0	0	0	0	0	0	0
0	0	0	0	0	0	0	0	0	0	0	0	0	0	0	0	0	0	0	0	0	0	0	0	0	0	0	0	0	0	0
0	0	0	0	0	0	0	0	0	0	0	0	0	0	0	0	0	0	0	0	0	0	0	0	0	0	0	0	0	0	0
0	0	0	0	0	0	0	0	0	0	0	0	0	0	0	0	0	0	0	0	0	0	0	0	0	0	0	0	0	0	0
0	0	0	0	0	0	0	0	0	0	0	0	0	0	0	0	0	0	0	0	0	0	0	0	0	0	0	0	0	0	0
0	0	0	0	0	0	0	0	0	0	0	0	0	0	0	0	0	0	0	0	0	0	0	0	0	0	0	0	0	0	0
0	0	0	0	0	0	0	0	0	0	0	0	0	0	0	0	0	0	0	0	0	0	0	0	0	0	0	0	0	0	0
0	0	0	0	0	0	0	0	0	0	0	0	0	0	0	0	0	0	0	0	0	0	0	0	0	0	0	0	0	0	0
0	0	0	0	0	0	0	0	0	0	0	0	0	0	0	0	0	0	0	0	0	0	0	0	0	0	0	0	0	0	0
0	0	0	0	0	0	0	0	0	0	0	0	0	0	0	0	0	0	0	0	0	0	0	0	0	0	0	0	0	0	0
0	0	0	0	0	0	0	0	0	0	0	0	0	0	0	0	0	0	0	0	0	0	0	0	0	0	0	0	0	0	0
0	0	0	0	0	0	0	0	0	0	0	0	0	0	0	0	0	0	0	0	0	0	0	0	0	0	0	0	0	0	0
0	0	0	0	0	0	0	0	0	0	0	0	0	0	0	0	0	0	0	0	0	0	0	0	0	0	0	0	0	0	0
0	0	0	0	0	0	0	0	0	0	0	0	0	0	0	0	0	0	0	0	0	0	0	0	0	0	0	0	0	0	0
0	0	0	0	0	0	0	0	0	0	0	0	0	0	0	0	0	0	0	0	0	0	0	0	0	0	0	0	0	0	0
0	0	0	0	0	0	0	0	0	0	0	0	0	0	0	0	0	0	0	0	0	0	0	0	0	0	0	0	0	0	0
0	0	0	0	0	0	0	0	0	0	0	0	0	0	0	0	0	0	0	0	0	0	0	0	0	0	0	0	0	0	0
0	0	0	0	0	0	0	0	0	0	0	0	0	0	0	0	0	0	0	0	0	0	0	0	0	0	0	0	0	0	0
0	0	0	0	0	0	0	0	0	0	0	0	0	0	0	0	0	0	0	0	0	0	0	0	0	0	0	0	0	0	0
0	0	0	0	0	0	0	0	0	0	0	0	0	0	0	0	0	0	0	0	0	0	0	0	0	0	0	0	0	0	0
0	0	0	0	0	0	0	0	0	0	0	0	0	0	0	0	0	0	0	0	0	0	0	0	0	0	0	0	0	0	0
0	0	0	0	0	0	0	0	0	0	0	0	0	0	0	0	0	0	0	0	0	0	0	0	0	0	0	0	0	0	0
0	0	0	0	0	0	0	0	0	0	0	0	0	0	0	0	0	0	0	0	0	0	0	0	0	0	0	0	0	0	0
0	0	0	0	0	0	0	0	0	0	0	0	0	0	0	0	0	0	0	0	0	0	0	0	0	0	0	0	0	0	0
0	0	0	0	0	0	0	0	0	0	0	0	0	0	0	0	0	0	0	0	0	0	0	0	0	0	0	0	0	0	0
0	0	0	0	0	0	0	0	0	0	0	0	0	0	0	0	0	0	0	0	0	0	0	0	0	0	0	0	0	0	0
0	0	0	0	0	0	0	0	0	0	0	0	0	0	0	0	0	0	0	0	0	0	0	0	0	0	0	0	0	0	0
0	0	0	0	0	0	0	0	0	0	0	0	0	0	0	0	0	0	0	0	0	0	0	0	0	0	0	0	0	0	0
0	0	0	0	0	0	0	0	0	0	0	0	0	0	0	0	0	0	0	0	0	0	0	0	0	0	0	0	0	0	0
0	0	0	0	0	0	0	0	0	0	0	0	0	0	0	0	0	0	0	0	0	0	0	0	0	0	0	0	0	0	0
0	0	0	0	0	0	0	0	0	0	0	0	0	0	0	0	0	0	0	0	0	0	0	0	0	0	0	0	0	0	0
0	0	0	0	0	0	0	0	0	0	0	0	0	0	0	0	0	0	0	0	0	0	0	0	0	0	0	0	0	0	0
0	0	0	0	0	0	0	0	0	0	0	0	0	0	0	0	0	0	0	0	0	0	0	0	0	0	0	0	0	0	0
0	0	0	0	0	0	0	0	0	0	0	0	0	0	0	0	0	0	0	0	0	0	0	0	0	0	0	0	0	0	0
0	0	0	0	0	0	0	0	0	0	0	0	0	0	0	0	0	0	0	0	0	0	0	0	0	0	0	0	0	0	0
0	0	0	0	0	0	0	0	0	0	0	0	0	0	0	0	0	0	0	0	0	0	0	0	0	0	0	0	0	0	0
0	0	0	0	0	0	0	0	0	0	0	0	0	0	0	0	0	0	0	0	0	0	0	0	0	0	0	0	0	0	0
0	0	0	0	0	0	0	0	0	0	0	0	0	0	0	0	0	0	0	0	0	0	0	0	0	0	0	0	0	0	0
0	0	0	0	0	0	0	0	0	0	0	0	0	0	0	0	0	0	0	0	0	0	0	0	0	0	0	0	0	0	0
0	0	0	0	0	0	0	0	0	0	0	0	0	0	0	0	0	0	0	0	0	0	0	0	0	0	0	0	0	0	0
0	0	0	0	0	0	0	0	0	0	0	0	0	0	0	0	0	0	0	0	0	0	0	0	0	0	0	0	0	0	0
0	0	0	0	0	0	0	0	0	0	0	0	0	0	0	0	0	0	0	0	0	0	0	0	0	0	0	0	0	0	0
0	0	0	0	0	0	0	0	0	0	0	0	0	0	0	0	0	0	0	0	0	0	0	0	0	0	0	0	0	0	0
0	0	0	0	0	0	0	0	0	0	0	0	0	0	0	0	0	0	0	0	0	0	0	0	0	0	0	0	0	0	0
0	0	0	0	0	0	0	0	0	0	0	0	0	0	0	0	0	0	0	0	0	0	0	0	0	0	0	0	0	0	0
0	0	0	0	0	0	0	0	0	0	0	0	0	0	0	0	0	0	0	0	0	0	0	0	0	0	0	0	0	0	0
0	0	0	0	0	0	0	0	0	0	0	0	0	0	0	0	0	0	0	0	0	0	0	0	0	0	0	0	0	0	0
0	0	0	0	0	0	0	0	0	0	0	0	0	0	0	0	0	0	0	0	0	0	0	0	0	0	0	0	0	0	0
0	0	0	0	0	0	0	0	0	0	0	0	0	0	0	0	0	0	0	0	0	0	0	0	0	0	0	0	0	0	0
0	0	0	0	0	0	0	0	0	0	0	0	0	0	0	0	0	0	0	0	0	0	0	0	0	0	0	0	0	0	0
0	0	0	0	0	0	0	0	0	0	0	0	0	0	0	0	0	0	0	0	0	0	0	0	0	0	0	0	0	0	0
0	0	0	0	0	0	0	0	0	0	0	0	0	0	0	0	0	0	0	0	0	0	0	0	0	0	0	0	0	0	0
0	0	0	0	0	0	0	0	0	0	0	0	0	0	0	0	0	0	0	0	0	0	0	0	0	0	0	0	0	0	0
0	0	0	0	0	0	0	0	0	0	0	0	0	0	0	0	0	0	0	0	0	0	0	0	0	0	0	0	0	0	0
0	0	0	0	0	0	0	0	0	0	0	0	0	0	0	0	0	0	0	0	0	0	0	0	0	0	0	0	0	0	0
0	0	0	0	0	0	0	0	0	0	0	0	0	0	0	0	0	0	0	0	0	0	0	0	0	0	0	0	0	0	0
0	0	0	0	0	0	0	0	0	0	0	0	0	0	0	0	0	0	0	0	0	0	0	0	0	0	0	0	0	0	0
0	0	0	0	0	0	0	0	0	0	0	0	0	0	0	0	0	0	0	0	0	0	0	0	0	0	0	0	0	0	0
0	0	0	0	0	0	0	0	0	0	0	0	0	0	0	0	0	0	0	0	0	0	0	0	0	0	0	0	0	0	0
0	0	0	0	0	0	0	0	0	0	0	0	0	0	0	0	0	0	0	0	0	0	0	0	0	0	0	0	0	0	0
0	0	0	0	0	0	0	0	0	0	0	0	0	0	0	0	0	0	0	0	0	0	0	0	0	0	0	0	0	0	0
0	0	0	0	0	0	0	0	0	0	0	0	0	0	0	0	0	0	0	0	0	0	0	0	0	0	0	0	0	0	0
0	0	0	0	0	0	0	0	0	0	0	0	0	0	0	0	0	0	0	0	0	0	0	0	0	0	0	0	0	0	0
0	0	0	0	0	0	0	0	0	0	0	0	0	0	0	0	0	0	0	0	0	0	0	0	0	0	0	0	0	0	0
0	0	0	0	0	0	0	0	0	0	0	0	0	0	0	0	0	0	0	0	0	0	0	0	0	0	0	0	0	0	0
0	0	0	0	0	0	0	0	0	0	0	0	0	0	0	0	0	0	0	0	0	0	0	0	0	0	0	0	0	0	0
0	0	0	0	0	0	0	0	0	0	0	0	0	0	0	0	0	0	0	0	0	0	0	0	0	0	0	0	0	0	0
0	0	0	0	0	0	0	0	0	0	0	0	0	0	0	0	0	0	0	0	0	0	0	0	0	0	0	0	0	0	0
0	0	0	0	0	0	0	0	0	0	0	0	0	0	0	0	0	0	0	0	0	0	0	0	0	0	0	0	0	0	0
0	0	0	0	0	0	0	0	0	0	0	0	0	0	0	0	0	0	0	0	0	0	0	0	0	0	0	0	0	0	0
0	0	0	0	0	0	0	0	0	0	0	0	0	0	0	0	0	0	0	0	0	0	0	0	0	0	0	0	0	0	0
0	0	0	0	0	0	0	0	0	0	0	0	0	0	0	0	0	0	0	0	0	0	0	0	0	0	0	0	0	0	0
0	0	0	0	0	0	0	0	0	0	0	0	0	0	0	0	0	0	0	0	0	0	0	0	0	0	0	0	0	0	0
0	0	0	0	0	0	0	0	0	0	0	0	0	0	0	0	0	0	0	0	0	0	0	0	0	0	0	0	0	0	0
0	0	0	0	0	0	0	0	0	0	0	0	0	0	0	0	0	0	0	0	0	0	0	0	0	0	0	0	0	0	0
0	0	0	0	0	0	0	0	0	0	0	0	0	0	0	0	0	0	0	0	0	0	0	0	0	0	0	0	0	0	0
0	0	0	0	0	0	0	0	0	0	0	0	0	0	0	0	0	0	0	0	0	0	0	0	0	0	0	0	0	0	0
0	0	0	0	0	0	0	0	0	0	0	0	0	0	0	0	0	0	0	0	0	0	0	0	0	0	0	0	0	0	0
0	0	0	0	0	0	0	0	0	0	0	0	0	0	0	0	0	0	0	0	0	0	0	0	0	0	0	0	0	0	0
0	0	0	0	0	0	0	0	0	0	0	0	0	0	0	0	0	0	0	0	0	0	0	0	0	0	0	0	0	0	0
0	0	0	0	0	0	0	0	0	0	0	0	0	0	0	0	0	0	0	0	0	0	0	0	0	0	0	0	0	0	0
0	0	0	0	0	0	0	0	0	0	0	0	0	0	0	0	0	0	0	0	0	0	0	0	0	0	0	0	0	0	0
0	0	0	0	0	0	0	0	0	0	0	0	0	0	0	0	0	0	0	0	0	0	0	0	0	0	0	0	0	0	0
0	0	0	0	0	0	0	0	0	0	0	0	0	0	0	0	0	0	0	0	0	0	0	0	0	0	0	0	0	0	0
0	0	0	0	0	0	0	0	0	0	0	0	0	0	0	0	0	0	0	0	0	0	0	0	0	0	0	0	0	0	0
0	0	0	0	0	0	0	0	0	0	0	0	0	0	0	0	0	0	0	0	0	0	0	0	0	0	0	0	0	0	0
0	0	0	0	0	0	0	0	0	0	0	0	0	0	0	0	0	0	0	0	0	0	0	0	0	0	0	0	0	0	0
0	0	0	0	0	0	0	0	0	0	0	0	0	0	0	0	0	0	0	0	0	0	0	0	0	0	0	0	0	0	0
0	0	0	0	0	0	0	0	0	0	0	0	0	0	0	0	0	0	0	0	0	0	0	0	0	0	0	0	0	0	0
0	0	0	0	0	0	0	0	0	0	0	0	0	0	0	0	0	0	0	0	0	0	0	0	0	0	0	0	0	0	0
0	0	0	0	0	0	0	0	0	0	0	0	0	0	0	0	0	0	0	0	0	0	0	0	0	0	0	0	0	0	0
0	0	0	0	0	0	0	0	0	0	0	0	0	0	0	0	0	0	0	0	0	0	0	0	0	0	0	0	0	0	0
0	0	0	0	0	0	0	0	0	0	0	0	0	0	0	0	0	0	0	0	0	0	0	0	0	0	0	0	0	0	0
0	0	0	0	0	0	0	0	0	0	0	0	0	0	0	0	0	0	0	0	0	0	0	0	0	0	0	0	0	0	0
0	0	0	0	0	0	0	0	0	0	0	0	0	0	0	0	0	0	0	0	0	0	0	0	0	0	0	0	0	0	0
0	0	0	0	0	0	0	0	0	0	0	0	0	0	0	0	0	0	0	0	0	0	0	0	0	0	0	0	0	0	0
0	0	0	0	0	0	0	0	0	0	0	0	0	0	0	0	0	0	0	0	0	0	0	0	0	0	0	0	0	0	0
0	0	0	0	0	0	0	0	0	0	0	0	0	0	0	0	0	0	0	0	0	0	0	0	0	0	0	0	0	0	0
0	0	0	0	0	0	0	0	0	0	0	0	0	0	0	0	0	0	0	0	0	0	0	0	0	0	0	0	0	0	0
0	0	0	0	0	0	0	0	0	0	0	0	0	0	0	0	0	0	0	0	0	0	0	0	0	0	0	0	0	0	0
0	0	0	0	0	0	0	0	0	0	0	0	0	0	0	0	0	0	0	0	0	0	0	0	0	0	0	0	0	0	0
0	0	0	0	0	0	0	0	0	0	0	0	0	0	0	0	0	0	0	0	0	0	0	0	0	0	0	0	0	0	0
0	0	0	0	0	0	0	0	0	0	0	0	0	0	0	0	0	0	0	0	0	0	0	0	0	0	0	0	0	0	0
0	0	0	0	0	0	0	0	0	0	0	0	0	0	0	0	0	0	0	0	0	0	0	0	0	0	0	0	0	0	0
0	0	0	0	0	0	0	0	0	0	0	0	0	0	0	0	0	0	0	0	0	0	0	0	0	0	0	0	0	0	0
0	0	0	0	0	0	0	0	0	0	0	0	0	0	0	0	0	0	0	0	0	0	0	0	0	0	0	0	0	0	0
0	0	0	0	0	0	0	0	0	0	0	0	0	0	0	0	0	0	0	0	0	0	0	0	0	0	0	0	0	0	0
0	0	0	0	0	0	0	0	0	0	0	0	0	0	0	0	0	0	0	0	0	0	0	0	0	0	0	0	0	0	0
0	0	0	0	0	0	0	0	0	0	0	0	0	0	0	0	0	0	0	0	0	0	0	0	0	0	0	0	0	0	0
0	0	0	0	0	0	0	0	0	0	0	0	0	0	0	0	0	0	0	0	0	0	0	0	0	0	0	0	0	0	0
0	0	0	0	0	0	0	0	0	0	0	0	0	0	0	0	0	0	0	0	0	0	0	0	0	0	0	0	0	0	0
0	0	0	0	0	0	0	0	0	0	0	0	0	0	0	0	0	0	0	0	0	0	0	0	0	0	0	0	0	0	0
0	0	0	0	0	0	0	0	0	0	0	0	0	0	0	0	0	0	0	0	0	0	0	0	0	0	0	0	0	0	0
0	0	0	0	0	0	0	0	0	0	0	0	0	0	0	0	0	0	0	0	0	0	0	0	0	0	0	0	0	0	0
0	0	0	0	0	0	0	0	0	0	0	0	0	0	0	0	0	0	0	0	0	0	0	0	0	0	0	0	0	0	0
0	0	0	0	0	0	0	0	0	0	0	0	0	0	0	0	0	0	0	0	0	0	0	0	0	0	0	0	0	0	0
0	0	0	0	0	0	0	0	0	0	0	0	0	0	0	0	0	0	0	0	0	0	0	0	0	0	0	0	0	0	0
0	0	0	0	0	0	0	0	0	0	0	0	0	0	0	0	0	0	0	0	0	0	0	0	0	0	0	0	0	0	0
0	0	0	0	0	0	0	0	0	0	0	0	0	0	0	0	0	0	0	0	0	0	0	0	0	0	0	0	0	0	0
0	0	0	0	0	0	0	0	0	0	0	0	0	0	0	0	0	0	0	0	0	0	0	0	0	0	0	0	0	0	0
0	0	0	0	0	0	0	0	0	0	0	0	0	0	0	0	0	0	0	0	0	0	0	0	0	0	0	0	0	0	0
0	0	0	0	0	0	0	0	0	0	0	0	0	0	0	0	0	0	0	0	0	0	0	0	0	0	0	0	0	0	0
0	0	0	0	0	0	0	0	0	0	0	0	0	0	0	0	0	0	0	0	0	0	0	0	0	0	0	0	0	0	0
0	0	0	0	0	0	0	0	0	0	0	0	0	0	0	0	0	0	0	0	0	0	0	0	0	0	0	0	0	0	0
0	0	0	0	0	0	0	0	0	0	0	0	0	0	0	0	0	0	0	0	0	0	0	0	0	0	0	0	0	0	0
0	0	0	0	0	0	0	0	0	0	0	0	0	0	0	0	0	0	0	0	0	0	0	0	0	0	0	0	0	0	0
0	0	0	0	0	0	0	0	0	0	0	0	0	0	0	0	0	0	0	0	0	0	0	0	0	0	0	0	0	0	0
0	0	0	0	0	0	0	0	0	0	0	0	0	0	0	0	0	0	0	0	0	0	0	0	0	0	0	0	0	0	0
0	0	0	0	0	0	0	0	0	0	0	0	0	0	0	0	0	0	0	0	0	0	0	0	0	0	0	0	0	0	0
0	0	0	0	0	0	0	0	0	0	0	0	0	0	0	0	0	0	0	0	0	0	0	0	0	0	0	0	0	0	0
0	0	0	0	0	0	0	0	0	0	0	0	0	0	0	0	0	0	0	0	0	0	0	0	0	0	0	0	0	0	0
0	0	0	0	0	0	0	0	0	0	0	0	0	0	0	0	0	0	0	0	0	0	0	0	0	0	0	0	0	0	0
0	0	0	0	0	0	0	0	0	0	0	0	0	0	0	0	0	0	0	0	0	0	0	0	0	0	0	0	0	0	0
0	0	0	0	0	0	0	0	0	0	0	0	0	0	0	0	0	0	0	0	0	0	0	0	0	0	0	0	0	0	0
0	0	0	0	0	0	0	0	0	0	0	0	0	0	0	0	0	0	0	0	0	0	0	0	0	0	0	0	0	0	0
0	0	0	0	0	0	0	0	0	0	0	0	0	0	0	0	0	0	0	0	0	0	0	0	0	0	0	0	0	0	0
0	0	0	0	0	0	0	0	0	0	0	0	0	0	0	0	0	0	0	0	0	0	0	0	0	0	0	0	0	0	0
0	0	0	0	0	0	0	0	0	0	0	0	0	0	0	0	0	0	0	0	0	0	0	0	0	0	0	0	0	0	0
0	0	0	0	0	0	0	0	0	0	0	0	0	0	0	0	0	0	0	0	0	0	0	0	0	0	0	0	0	0	0
0	0	0	0	0	0	0	0	0	0	0	0	0	0	0	0	0	0	0	0	0	0	0	0	0	0	0	0	0	0	0
0	0	0	0	0	0	0	0	0	0	0	0	0	0	0	0	0	0	0	0	0	0	0	0	0	0	0	0	0	0	0
0	0	0	0	0	0	0	0	0	0	0	0	0	0	0	0	0	0	0	0	0	0	0	0	0	0	0	0	0	0	0
0	0	0	0	0	0	0	0	0	0	0	0	0	0	0	0	0	0	0	0	0	0	0	0	0	0	0	0	0	0	0
0	0	0	0	0	0	0	0	0	0	0	0	0	0	0	0	0	0	0	0	0	0	0	0	0	0	0	0	0	0	0
0	0	0	0	0	0	0	0	0	0	0	0	0	0	0	0	0	0	0	0	0	0	0	0	0	0	0	0	0	0	0
0	0	0	0	0	0	0	0	0	0	0	0	0	0	0	0	0	0	0	0	0	0	0	0	0	0	0	0	0	0	0
0	0	0	0	0	0	0	0	0	0	0	0	0	0	0	0	0	0	0	0	0	0	0	0	0	0	0	0	0	0	0
0	0	0	0	0	0	0	0	0	0	0	0	0	0	0	0	0	0	0	0	0	0	0	0	0	0	0	0	0	0	0
0	0	0	0	0	0	0	0	0	0	0	0	0	0	0	0	0	0	0	0	0	0	0	0	0	0	0	0	0	0	0
0	0	0	0	0	0	0	0	0	0	0	0	0	0	0	0	0	0	0	0	0	0	0	0	0	0	0	0	0	0	0
0	0	0	0	0	0	0	0	0	0	0	0	0	0	0	0	0	0	0	0	0	0	0	0	0	0	0	0	0	0	0
0	0	0	0	0	0	0	0	0	0	0	0	0	0	0	0	0	0	0	0	0	0	0	0	0	0	0	0	0	0	0
0	0	0	0	0	0	0	0	0	0	0	0	0	0	0	0	0	0	0	0	0	0	0	0	0	0	0	0	0	0	0
0	0	0	0	0	0	0	0	0	0	0	0	0	0	0	0	0	0	0	0	0	0	0	0	0	0	0	0	0	0	0
0	0	0	0	0	0	0	0	0	0	0	0	0	0	0	0	0	0	0	0	0	0	0	0	0	0	0	0	0	0	0
0	0	0	0	0	0	0	0	0	0	0	0	0	0	0	0	0	0	0	0	0	0	0	0	0	0	0	0	0	0	0
0	0	0	0	0	0	0	0	0	0	0	0	0	0	0	0	0	0	0	0	0	0	0	0	0	0	0	0	0	0	0
0	0	0	0	0	0	0	0	0	0	0	0	0	0	0	0	0	0	0	0	0	0	0	0	0	0	0	0	0	0	0
0	0	0	0	0	0	0	0	0	0	0	0	0	0	0	0	0	0	0	0	0	0	0	0	0	0	0	0	0	0	0
0	0	0	0	0	0	0	0	0	0	0	0	0	0	0	0	0	0	0	0	0	0	0	0	0	0	0	0	0	0	0
0	0	0	0	0	0	0	0	0	0	0	0	0	0	0	0	0	0	0	0	0	0	0	0	0	0	0	0	0	0	0
0	0	0	0	0	0	0	0	0	0	0	0	0	0	0	0	0	0	0	0	0	0	0	0	0	0	0	0	0	0	0
0	0	0	0	0	0	0	0	0	0	0	0	0	0	0	0	0	0	0	0	0	0	0	0	0	0	0	0	0	0	0
0	0	0	0	0	0	0	0	0	0	0	0	0	0	0	0	0	0	0	0	0	0	0	0	0	0	0	0	0	0	0
0	0	0	0	0	0	0	0	0	0	0	0	0	0	0	0	0	0	0	0	0	0	0	0	0	0	0	0	0	0	0
0	0	0	0	0	0	0	0	0	0	0	0	0	0	0	0	0	0	0	0	0	0	0	0	0	0	0	0	0	0	0
0	0	0	0	0	0	0	0	0	0	0	0	0	0	0	0	0	0	0	0	0	0	0	0	0	0	0	0	0	0	0
0	0	0	0	0	0	0	0	0	0	0	0	0	0	0	0	0	0	0	0	0	0	0	0	0	0	0	0	0	0	0
0	0	0	0	0	0	0	0	0	0	0	0	0	0	0	0	0	0	0	0	0	0	0	0	0	0	0	0	0	0	0
0	0	0	0	0	0	0	0	0	0	0	0	0	0	0	0	0	0	0	0	0	0	0	0	0	0	0	0	0	0	0
0	0	0	0	0	0	0	0	0	0	0	0	0	0	0	0	0	0	0	0	0	0	0	0	0	0	0	0	0	0	0
0	0	0	0	0	0	0	0	0	0	0	0	0	0	0	0	0	0	0	0	0	0	0	0	0	0	0	0	0	0	0
0	0	0	0	0	0	0	0	0	0	0	0	0	0	0	0	0	0	0	0	0	0	0	0	0	0	0	0	0	0	0
0	0	0	0	0	0	0	0	0	0	0	0	0	0	0	0	0	0	0	0	0	0	0	0	0	0	0	0	0	0	0
0	0	0	0	0	0	0	0	0	0	0	0	0	0	0	0	0	0	0	0	0	0	0	0	0	0	0	0	0	0	0
0	0	0	0	0	0	0	0	0	0	0	0	0	0	0	0	0	0	0	0	0	0	0	0	0	0	0	0	0	0	0
0	0	0	0	0	0	0	0	0	0	0	0	0	0	0	0	0	0	0	0	0	0	0	0	0	0	0	0	0	0	0
0	0	0	0	0	0	0	0	0	0	0	0	0	0	0	0	0	0	0	0	0	0	0	0	0	0	0	0	0	0	0
0	0	0	0	0	0	0	0	0	0	0	0	0	0	0	0	0	0	0	0	0	0	0	0	0	0	0	0	0	0	0
0	0	0	0	0	0	0	0	0	0	0	0	0	0	0	0	0	0	0	0	0	0	0	0	0	0	0	0	0	0	0
0	0	0	0	0	0	0	0	0	0	0	0	0	0	0	0	0	0	0	0	0	0	0	0	0	0	0	0	0	0	0
0	0	0	0	0	0	0	0	0	0	0	0	0	0	0	0	0	0	0	0	0	0	0	0	0	0	0	0	0	0	0
0	0	0	0	0	0	0	0	0	0	0	0	0	0	0	0	0	0	0	0	0	0	0	0	0	0	0	0	0	0	0
0	0	0	0	0	0	0	0	0	0	0	0	0	0	0	0	0	0	0	0	0	0	0	0	0	0	0	0	0	0	0
0	0	0	0	0	0	0	0	0	0	0	0	0	0	0	0	0	0	0	0	0	0	0	0	0	0	0	0	0	0	0
0	0	0	0	0	0	0	0	0	0	0	0	0	0	0	0	0	0	0	0	0	0	0	0	0	0	0	0	0	0	0
0	0	0	0	0	0	0	0	0	0	0	0	0	0	0	0	0	0	0	0	0	0	0	0	0	0	0	0	0	0	0
0	0	0	0	0	0	0	0	0	0	0	0	0	0	0	0	0	0	0	0	0	0	0	0	0	0	0	0	0	0	0
0	0	0	0	0	0	0	0	0	0	0	0	0	0	0	0	0	0	0	0	0	0	0	0	0	0	0	0	0	0	0
0	0	0	0	0	0	0	0	0	0	0	0	0	0	0	0	0	0	0	0	0	0	0	0	0	0	0	0	0	0	0
0	0	0	0	0	0	0	0	0	0	0	0	0	0	0	0	0	0	0	0	0	0	0	0	0	0	0	0	0	0	0
0	0	0	0	0	0	0	0	0	0	0	0	0	0	0	0	0	0	0	0	0	0	0	0	0	0	0	0	0	0	0
0	0	0	0	0	0	0	0	0	0	0	0	0	0	0	0	0	0	0	0	0	0	0	0	0	0	0	0	0	0	0
0	0	0	0	0	0	0	0	0	0	0	0	0	0	0	0	0	0	0	0	0	0	0	0	0	0	0	0	0	0	0
0	0	0	0	0	0	0	0	0	0	0	0	0	0	0	0	0	0	0	0	0	0	0	0	0	0	0	0	0	0	0
0	0	0	0	0	0	0	0	0	0	0	0	0	0	0	0	0	0	0	0	0	0	0	0	0	0	0	0	0	0	0
0	0	0	0	0	0	0	0	0	0	0	0	0	0	0	0	0	0	0	0	0	0	0	0	0	0	0	0	0	0	0
0	0	0	0	0	0	0	0	0	0	0	0	0	0	0	0	0	0	0	0	0	0	0	0	0	0	0	0	0	0	0
0	0	0	0	0	0	0	0	0	0	0	0	0	0	0	0	0	0	0	0	0	0	0	0	0	0	0	0	0	0	0
0	0	0	0	0	0	0	0	0	0	0	0	0	0	0	0	0	0	0	0	0	0	0	0	0	0	0	0	0	0	0
0	0	0	0	0	0	0	0	0	0	0	0	0	0	0	0	0	0	0	0	0	0	0	0	0	0	0	0	0	0	0
0	0	0	0	0	0	0	0	0	0	0	0	0	0	0	0	0	0	0	0	0	0	0	0	0	0	0	0	0	0	0
0	0	0	0	0	0	0	0	0	0	0	0	0	0	0	0	0	0	0	0	0	0	0	0	0	0	0	0	0	0	0
0	0	0	0	0	0	0	0	0	0	0	0	0	0	0	0	0	0	0	0	0	0	0	0	0	0	0	0	0	0	0
0	0	0	0	0	0	0	0	0	0	0	0	0	0	0	0	0	0	0	0	0	0	0	0	0	0	0	0	0	0	0
0	0	0	0	0	0	0	0	0	0	0	0	0	0	0	0	0	0	0	0	0	0	0	0	0	0	0	0	0	0	0
0	0	0	0	0	0	0	0	0	0	0	0	0	0	0	0	0	0	0	0	0	0	0	0	0	0	0	0	0	0	0
0	0	0	0	0	0	0	0	0	0	0	0	0	0	0	0	0	0	0	0	0	0	0	0	0	0	0	0	0	0	0
0	0	0	0	0	0	0	0	0	0	0	0	0	0	0	0	0	0	0	0	0	0	0	0	0	0	0	0	0	0	0
0	0	0	0	0	0	0	0	0	0	0	0	0	0	0	0	0	0	0	0	0	0	0	0	0	0	0	0	0	0	0
0	0	0	0	0	0	0	0	0	0	0	0	0	0	0	0	0	0	0	0	0	0	0	0	0	0	0	0	0	0	0
0	0	0	0	0	0	0	0	0	0	0	0	0	0	0	0	0	0	0	0	0	0	0	0	0	0	0	0	0	0	0
0	0	0	0	0	0	0	0	0	0	0	0	0	0	0	0	0	0	0	0	0	0	0	0	0	0	0	0	0	0	0
0	0	0	0	0	0	0	0	0	0	0	0	0	0	0	0	0	0	0	0	0	0	0	0	0	0	0	0	0	0	0
0	0	0	0	0	0	0	0	0	0	0	0	0	0	0	0	0	0	0	0	0	0	0	0	0	0	0	0	0	0	0
0	0	0	0	0	0	0	0	0	0	0	0	0	0	0	0	0	0	0	0	0	0	0	0	0	0	0	0	0	0	0
0	0	0	0	0	0	0	0	0	0	0	0	0	0	0	0	0	0	0	0	0	0	0	0	0	0	0	0	0	0	0
0	0	0	0	0	0	0	0	0	0	0	0	0	0	0	0	0	0	0	0	0	0	0	0	0	0	0	0	0	0	0
0	0	0	0	0	0	0	0	0	0	0	0	0	0	0	0	0	0	0	0	0	0	0	0	0	0	0	0	0	0	0
0	0	0	0	0	0	0	0	0	0	0	0	0	0	0	0	0	0	0	0	0	0	0	0	0	0	0	0	0	0	0
0	0	0	0	0	0	0	0	0	0	0	0	0	0	0	0	0	0	0	0	0	0	0	0	0	0	0	0	0	0	0
0	0	0	0	0	0	0	0	0	0	0	0	0	0	0	0	0	0	0	0	0	0	0	0	0	0	0	0	0	0	0
0	0	0	0	0	0	0	0	0	0	0	0	0	0	0	0	0	0	0	0	0	0	0	0	0	0	0	0	0	0	0
0	0	0	0	0	0	0	0	0	0	0	0	0	0	0	0	0	0	0	0	0	0	0	0	0	0	0	0	0	0	0
0	0	0	0	0	0	0	0	0	0	0	0	0	0	0	0	0	0	0	0	0	0	0	0	0	0	0	0	0	0	0
0	0	0	0	0	0	0	0	0	0	0	0	0	0	0	0	0	0	0	0	0	0	0	0	0	0	0	0	0	0	0
0	0	0	0	0	0	0	0	0	0	0	0	0	0	0	0	0	0	0	0	0	0	0	0	0	0	0	0	0	0	0
0	0	0	0	0	0	0	0	0	0	0	0	0	0	0	0	0	0	0	0	0	0	0	0	0	0	0	0	0	0	0
0	0	0	0	0	0	0	0	0	0	0	0	0	0	0	0	0	0	0	0	0	0	0	0	0	0	0	0	0	0	0
0	0	0	0	0	0	0	0	0	0	0	0	0	0	0	0	0	0	0	0	0	0	0	0	0	0	0	0	0	0	0
0	0	0	0	0	0	0	0	0	0	0	0	0	0	0	0	0	0	0	0	0	0	0	0	0	0	0	0	0	0	0
0	0	0	0	0	0	0	0	0	0	0	0	0	0	0	0	0	0	0	0	0	0	0	0	0	0	0	0	0	0	0
0	0	0	0	0	0	0	0	0	0	0	0	0	0	0	0	0	0	0	0	0	0	0	0	0	0	0	0	0	0	0
0	0	0	0	0	0	0	0	0	0	0	0	0	0	0	0	0	0	0	0	0	0	0	0	0	0	0	0	0	0	0
0	0	0	0	0	0	0	0	0	0	0	0	0	0	0	0	0	0	0	0	0	0	0	0	0	0	0	0	0	0	0
0	0	0	0	0	0	0	0	0	0	0	0	0	0	0	0	0	0	0	0	0	0	0	0	0	0	0	0	0	0	0
0	0	0	0	0	0	0	0	0	0	0	0	0	0	0	0	0	0	0	0	0	0	0	0	0	0	0	0	0	0	0
0	0	0	0	0	0	0	0	0	0	0	0	0	0	0	0	0	0	0	0	0	0	0	0	0	0	0	0	0	0	0
0	0	0	0	0	0	0	0	0	0	0	0	0	0	0	0	0	0	0	0	0	0	0	0	0	0	0	0	0	0	0
0	0	0	0	0	0	0	0	0	0	0	0	0	0	0	0	0	0	0	0	0	0	0	0	0	0	0	0	0	0	0
0	0	0	0	0	0	0	0	0	0	0	0	0	0	0	0	0	0	0	0	0	0	0	0	0	0	0	0	0	0	0
0	0	0	0	0	0	0	0	0	0	0	0	0	0	0	0	0	0	0	0	0	0	0	0	0	0	0	0	0	0	0
0	0	0	0	0	0	0	0	0	0	0	0	0	0	0	0	0	0	0	0	0	0	0	0	0	0	0	0	0	0	0
0	0	0	0	0	0	0	0	0	0	0	0	0	0	0	0	0	0	0	0	0	0	0	0	0	0	0	0	0	0	0
0	0	0	0	0	0	0	0	0	0	0	0	0	0	0	0	0	0	0	0	0	0	0	0	0	0	0	0	0	0	0
0	0	0	0	0	0	0	0	0	0	0	0	0	0	0	0	0	0	0	0	0	0	0	0	0	0	0	0	0	0	0
0	0	0	0	0	0	0	0	0	0	0	0	0	0	0	0	0	0	0	0	0	0	0	0	0	0	0	0	0	0	0
0	0	0	0	0	0	0	0	0	0	0	0	0	0	0	0	0	0	0	0	0	0	0	0	0	0	0	0	0	0	0
0	0	0	0	0	0	0	0	0	0	0	0	0	0	0	0	0	0	0	0	0	0	0	0	0	0	0	0	0	0	0
0	0	0	0	0	0	0	0	0	0	0	0	0	0	0	0	0	0	0	0	0	0	0	0	0	0	0	0	0	0	0
0	0	0	0	0	0	0	0	0	0	0	0	0	0	0	0	0	0	0	0	0	0	0	0	0	0	0	0	0	0	0
0	0	0	0	0	0	0	0	0	0	0	0	0	0	0	0	0	0	0	0	0	0	0	0	0	0	0	0	0	0	0
0	0	0	0	0	0	0	0	0	0	0	0	0	0	0	0	0	0	0	0	0	0	0	0	0	0	0	0	0	0	0
0	0	0	0	0	0	0	0	0	0	0	0	0	0	0	0	0	0	0	0	0	0	0	0	0	0	0	0	0	0	0
0	0	0	0	0	0	0	0	0	0	0	0	0	0	0	0	0	0	0	0	0	0	0	0	0	0	0	0	0	0	0
0	0	0	0	0	0	0	0	0	0	0	0	0	0	0	0	0	0	0	0	0	0	0	0	0	0	0	0	0	0	0
0	0	0	0	0	0	0	0	0	0	0	0	0	0	0	0	0	0	0	0	0	0	0	0	0	0	0	0	0	0	0
0	0	0	0	0	0	0	0	0	0	0	0	0	0	0	0	0	0	0	0	0	0	0	0	0	0	0	0	0	0	0
0	0	0	0	0	0	0	0	0	0	0	0	0	0	0	0	0	0	0	0	0	0	0	0	0	0	0	0	0	0	0
0	0	0	0	0	0	0	0	0	0	0	0	0	0	0	0	0	0	0	0	0	0	0	0	0	0	0	0	0	0	0
0	0	0	0	0	0	0	0	0	0	0	0	0	0	0	0	0	0	0	0	0	0	0	0	0	0	0	0	0	0	0
0	0	0	0	0	0	0	0	0	0	0	0	0	0	0	0	0	0	0	0	0	0	0	0	0	0	0	0	0	0	0
0	0	0	0	0	0	0	0	0	0	0	0	0	0	0	0	0	0	0	0	0	0	0	0	0	0	0	0	0	0	0
0	0	0	0	0	0	0	0	0	0	0	0	0	0	0	0	0	0	0	0	0	0	0	0	0	0	0	0	0	0	0
0	0	0	0	0	0	0	0	0	0	0	0	0	0	0	0	0	0	0	0	0	0	0	0	0	0	0	0	0	0	0
0	0	0	0	0	0	0	0	0	0	0	0	0	0	0	0	0	0	0	0	0	0	0	0	0	0	0	0	0	0	0
0	0	0	0	0	0	0	0	0	0	0	0	0	0	0	0	0	0	0	0	0	0	0	0	0	0	0	0	0	0	0
0	0	0	0	0	0	0	0	0	0	0	0	0	0	0	0	0	0	0	0	0	0	0	0	0	0	0	0	0	0	0
0	0	0	0	0	0	0	0	0	0	0	0	0	0	0	0	0	0	0	0	0	0	0	0	0	0	0	0	0	0	0
0	0	0	0	0	0	0	0	0	0	0	0	0	0	0	0	0	0	0	0	0	0	0	0	0	0	0	0	0	0	0
0	0	0	0	0	0	0	0	0	0	0	0	0	0	0	0	0	0	0	0	0	0	0	0	0	0	0	0	0	0	0
0	0	0	0	0	0	0	0	0	0	0	0	0	0	0	0	0	0	0	0	0	0	0	0	0	0	0	0	0	0	0
0	0	0	0	0	0	0	0	0	0	0	0	0	0	0	0	0	0	0	0	0	0	0	0	0	0	0	0	0	0	0
0	0	0	0	0	0	0	0	0	0	0	0	0	0	0	0	0	0	0	0	0	0	0	0	0	0	0	0	0	0	0
0	0	0	0	0	0	0	0	0	0	0	0	0	0	0	0	0	0	0	0	0	0	0	0	0	0	0	0	0	0	0
0	0	0	0	0	0	0	0	0	0	0	0	0	0	0	0	0	0	0	0	0	0	0	0	0	0	0	0	0	0	0
0	0	0	0	0	0	0	0	0	0	0	0	0	0	0	0	0	0	0	0	0	0	0	0	0	0	0	0	0	0	0
0	0	0	0	0	0	0	0	0	0	0	0	0	0	0	0	0	0	0	0	0	0	0	0	0	0	0	0	0	0	0
0	0	0	0	0	0	0	0	0	0	0	0	0	0	0	0	0	0	0	0	0	0	0	0	0	0	0	0	0	0	0
0	0	0	0	0	0	0	0	0	0	0	0	0	0	0	0	0	0	0	0	0	0	0	0	0	0	0	0	0	0	0
0	0	0	0	0	0	0	0	0	0	0	0	0	0	0	0	0	0	0	0	0	0	0	0	0	0	0	0	0	0	0
0	0	0	0	0	0	0	0	0	0	0	0	0	0	0	0	0	0	0	0	0	0	0	0	0	0	0	0	0	0	0
0	0	0	0	0	0	0	0	0	0	0	0	0	0	0	0	0	0	0	0	0	0	0	0	0	0	0	0	0	0	0
0	0	0	0	0	0	0	0	0	0	0	0	0	0	0	0	0	0	0	0	0	0	0	0	0	0	0	0	0	0	0
0	0	0	0	0	0	0	0	0	0	0	0	0	0	0	0	0	0	0	0	0	0	0	0	0	0	0	0	0	0	0
0	0	0	0	0	0	0	0	0	0	0	0	0	0	0	0	0	0	0	0	0	0	0	0	0	0	0	0	0	0	0
0	0	0	0	0	0	0	0	0	0	0	0	0	0	0	0	0	0	0	0	0	0	0	0	0	0	0	0	0	0	0
0	0	0	0	0	0	0	0	0	0	0	0	0	0	0	0	0	0	0	0	0	0	0	0	0	0	0	0	0	0	0
0	0	0	0	0	0	0	0	0	0	0	0	0	0	0	0	0	0	0	0	0	0	0	0	0	0	0	0	0	0	0
0	0	0	0	0	0	0	0	0	0	0	0	0	0	0	0	0	0	0	0	0	0	0	0	0	0	0	0	0	0	0
0	0	0	0	0	0	0	0	0	0	0	0	0	0	0	0	0	0	0	0	0	0	0	0	0	0	0	0	0	0	0
0	0	0	0	0	0	0	0	0	0	0	0	0	0	0	0	0	0	0	0	0	0	0	0	0	0	0	0	0	0	0
0	0	0	0	0	0	0	0	0	0	0	0	0	0	0	0	0	0	0	0	0	0	0	0	0	0	0	0	0	0	0
0	0	0	0	0	0	0	0	0	0	0	0	0	0	0	0	0	0	0	0	0	0	0	0	0	0	0	0	0	0	0
0	0	0	0	0	0	0	0	0	0	0	0	0	0	0	0	0	0	0	0	0	0	0	0	0	0	0	0	0	0	0
0	0	0	0	0	0	0	0	0	0	0	0	0	0	0	0	0	0	0	0	0	0	0	0	0	0	0	0	0	0	0
0	0	0	0	0	0	0	0	0	0	0	0	0	0	0	0	0	0	0	0	0	0	0	0	0	0	0	0	0	0	0
0	0	0	0	0	0	0	0	0	0	0	0	0	0	0	0	0	0	0	0	0	0	0	0	0	0	0	0	0	0	0
0	0	0	0	0	0	0	0	0	0	0	0	0	0	0	0	0	0	0	0	0	0	0	0	0	0	0	0	0	0	0
0	0	0	0	0	0	0	0	0	0	0	0	0	0	0	0	0	0	0	0	0	0	0	0	0	0	0	0	0	0	0
0	0	0	0	0	0	0	0	0	0	0	0	0	0	0	0	0	0	0	0	0	0	0	0	0	0	0	0	0	0	0
0	0	0	0	0	0	0	0	0	0	0	0	0	0	0	0	0	0	0	0	0	0	0	0	0	0	0	0	0	0	0
0	0	0	0	0	0	0	0	0	0	0	0	0	0	0	0	0	0	0	0	0	0	0	0	0	0	0	0	0	0	0
0	0	0	0	0	0	0	0	0	0	0	0	0	0	0	0	0	0	0	0	0	0	0	0	0	0	0	0	0	0	0
0	0	0	0	0	0	0	0	0	0	0	0	0	0	0	0	0	0	0	0	0	0	0	0	0	0	0	0	0	0	0
0	0	0	0	0	0	0	0	0	0	0	0	0	0	0	0	0	0	0	0	0	0	0	0	0	0	0	0	0	0	0
0	0	0	0	0	0	0	0	0	0	0	0	0	0	0	0	0	0	0	0	0	0	0	0	0	0	0	0	0	0	0
0	0	0	0	0	0	0	0	0	0	0	0	0	0	0	0	0	0	0	0	0	0	0	0	0	0	0	0	0	0	0
0	0	0	0	0	0	0	0	0	0	0	0	0	0	0	0	0	0	0	0	0	0	0	0	0	0	0	0	0	0	0
0	0	0	0	0	0	0	0	0	0	0	0	0	0	0	0	0	0	0	0	0	0	0	0	0	0	0	0	0	0	0
0	0	0	0	0	0	0	0	0	0	0	0	0	0	0	0	0	0	0	0	0	0	0	0	0	0	0	0	0	0	0
0	0	0	0	0	0	0	0	0	0	0	0	0	0	0	0	0	0	0	0	0	0	0	0	0	0	0	0	0	0	0
0	0	0	0	0	0	0	0	0	0	0	0	0	0	0	0	0	0	0	0	0	0	0	0	0	0	0	0	0	0	0
0	0	0	0	0	0	0	0	0	0	0	0	0	0	0	0	0	0	0	0	0	0	0	0	0	0	0	0	0	0	0
0	0	0	0	0	0	0	0	0	0	0	0	0	0	0	0	0	0	0	0	0	0	0	0	0	0	0	0	0	0	0
0	0	0	0	0	0	0	0	0	0	0	0	0	0	0	0	0	0	0	0	0	0	0	0	0	0	0	0	0	0	0
0	0	0	0	0	0	0	0	0	0	0	0	0	0	0	0	0	0	0	0	0	0	0	0	0	0	0	0	0	0	0
0	0	0	0	0	0	0	0	0	0	0	0	0	0	0	0	0	0	0	0	0	0	0	0	0	0	0	0	0	0	0
0	0	0	0	0	0	0	0	0	0	0	0	0	0	0	0	0	0	0	0	0	0	0	0	0	0	0	0	0	0	0
0	0	0	0	0	0	0	0	0	0	0	0	0	0	0	0	0	0	0	0	0	0	0	0	0	0	0	0	0	0	0
0	0	0	0	0	0	0	0	0	0	0	0	0	0	0	0	0	0	0	0	0	0	0	0	0	0	0	0	0	0	0
0	0	0	0	0	0	0	0	0	0	0	0	0	0	0	0	0	0	0	0	0	0	0	0	0	0	0	0	0	0	0
0	0	0	0	0	0	0	0	0	0	0	0	0	0	0	0	0	0	0	0	0	0	0	0	0	0	0	0	0	0	0
0	0	0	0	0	0	0	0	0	0	0	0	0	0	0	0	0	0	0	0	0	0	0	0	0	0	0	0	0	0	0
0	0	0	0	0	0	0	0	0	0	0	0	0	0	0	0	0	0	0	0	0	0	0	0	0	0	0	0	0	0	0
0	0	0	0	0	0	0	0	0	0	0	0	0	0	0	0	0	0	0	0	0	0	0	0	0	0	0	0	0	0	0
0	0	0	0	0	0	0	0	0	0	0	0	0	0	0	0	0	0	0	0	0	0	0	0	0	0	0	0	0	0	0
0	0	0	0	0	0	0	0	0	0	0	0	0	0	0	0	0	0	0	0	0	0	0	0	0	0	0	0	0	0	0
0	0	0	0	0	0	0	0	0	0	0	0	0	0	0	0	0	0	0	0	0	0	0	0	0	0	0	0	0	0	0
0	0	0	0	0	0	0	0	0	0	0	0	0	0	0	0	0	0	0	0	0	0	0	0	0	0	0	0	0	0	0
0	0	0	0	0	0	0	0	0	0	0	0	0	0	0	0	0	0	0	0	0	0	0	0	0	0	0	0	0	0	0
0	0	0	0	0	0	0	0	0	0	0	0	0	0	0	0	0	0	0	0	0	0	0	0	0	0	0	0	0	0	0
0	0	0	0	0	0	0	0	0	0	0	0	0	0	0	0	0	0	0	0	0	0	0	0	0	0	0	0	0	0	0
0	0	0	0	0	0	0	0	0	0	0	0	0	0	0	0	0	0	0	0	0	0	0	0	0	0	0	0	0	0	0
0	0	0	0	0	0	0	0	0	0	0	0	0	0	0	0	0	0	0	0	0	0	0	0	0	0	0	0	0	0	0
0	0	0	0	0	0	0	0	0	0	0	0	0	0	0	0	0	0	0	0	0	0	0	0	0	0	0	0	0	0	0
0	0	0	0	0	0	0	0	0	0	0	0	0	0	0	0	0	0	0	0	0	0	0	0	0	0	0	0	0	0	0
0	0	0	0	0	0	0	0	0	0	0	0	0	0	0	0	0	0	0	0	0	0	0	0	0	0	0	0	0	0	0
0	0	0	0	0	0	0	0	0	0	0	0	0	0	0	0	0	0	0	0	0	0	0	0	0	0	0	0	0	0	0
0	0	0	0	0	0	0	0	0	0	0	0	0	0	0	0	0	0	0	0	0	0	0	0	0	0	0	0	0	0	0
0	0	0	0	0	0	0	0	0	0	0	0	0	0	0	0	0	0	0	0	0	0	0	0	0	0	0	0	0	0	0
0	0	0	0	0	0	0	0	0	0	0	0	0	0	0	0	0	0	0	0	0	0	0	0	0	0	0	0	0	0	0
0	0	0	0	0	0	0	0	0	0	0	0	0	0	0	0	0	0	0	0	0	0	0	0	0	0	0	0	0	0	0
0	0	0	0	0	0	0	0	0	0	0	0	0	0	0	0	0	0	0	0	0	0	0	0	0	0	0	0	0	0	0
0	0	0	0	0	0	0	0	0	0	0	0	0	0	0	0	0	0	0	0	0	0	0	0	0	0	0	0	0	0	0
0	0	0	0	0	0	0	0	0	0	0	0	0	0	0	0	0	0	0	0	0	0	0	0	0	0	0	0	0	0	0
0	0	0	0	0	0	0	0	0	0	0	0	0	0	0	0	0	0	0	0	0	0	0	0	0	0	0	0	0	0	0
0	0	0	0	0	0	0	0	0	0	0	0	0	0	0	0	0	0	0	0	0	0	0	0	0	0	0	0	0	0	0
0	0	0	0	0	0	0	0	0	0	0	0	0	0	0	0	0	0	0	0	0	0	0	0	0	0	0	0	0	0	0
0	0	0	0	0	0	0	0	0	0	0	0	0	0	0	0	0	0	0	0	0	0	0	0	0	0	0	0	0	0	0
0	0	0	0	0	0	0	0	0	0	0	0	0	0	0	0	0	0	0	0	0	0	0	0	0	0	0	0	0	0	0
0	0	0	0	0	0	0	0	0	0	0	0	0	0	0	0	0	0	0	0	0	0	0	0	0	0	0	0	0	0	0
0	0	0	0	0	0	0	0	0	0	0	0	0	0	0	0	0	0	0	0	0	0	0	0	0	0	0	0	0	0	0
0	0	0	0	0	0	0	0	0	0	0	0	0	0	0	0	0	0	0	0	0	0	0	0	0	0	0	0	0	0	0
0	0	0	0	0	0	0	0	0	0	0	0	0	0	0	0	0	0	0	0	0	0	0	0	0	0	0	0	0	0	0
0	0	0	0	0	0	0	0	0	0	0	0	0	0	0	0	0	0	0	0	0	0	0	0	0	0	0	0	0	0	0
0	0	0	0	0	0	0	0	0	0	0	0	0	0	0	0	0	0	0	0	0	0	0	0	0	0	0	0	0	0	0
0	0	0	0	0	0	0	0	0	0	0	0	0	0	0	0	0	0	0	0	0	0	0	0	0	0	0	0	0	0	0
0	0	0	0	0	0	0	0	0	0	0	0	0	0	0	0	0	0	0	0	0	0	0	0	0	0	0	0	0	0	0
0	0	0	0	0	0	0	0	0	0	0	0	0	0	0	0	0	0	0	0	0	0	0	0	0	0	0	0	0	0	0
0	0	0	0	0	0	0	0	0	0	0	0	0	0	0	0	0	0	0	0	0	0	0	0	0	0	0	0	0	0	0
0	0	0	0	0	0	0	0	0	0	0	0	0	0	0	0	0	0	0	0	0	0	0	0	0	0	0	0	0	0	0
0	0	0	0	0	0	0	0	0	0	0	0	0	0	0	0	0	0	0	0	0	0	0	0	0	0	0	0	0	0	0
0	0	0	0	0	0	0	0	0	0	0	0	0	0	0	0	0	0	0	0	0	0	0	0	0	0	0	0	0	0	0
0	0	0	0	0	0	0	0	0	0	0	0	0	0	0	0	0	0	0	0	0	0	0	0	0	0	0	0	0	0	0
0	0	0	0	0	0	0	0	0	0	0	0	0	0	0	0	0	0	0	0	0	0	0	0	0	0	0	0	0	0	0
0	0	0	0	0	0	0	0	0	0	0	0	0	0	0	0	0	0	0	0	0	0	0	0	0	0	0	0	0	0	0
0	0	0	0	0	0	0	0	0	0	0	0	0	0	0	0	0	0	0	0	0	0	0	0	0	0	0	0	0	0	0
0	0	0	0	0	0	0	0	0	0	0	0	0	0	0	0	0	0	0	0	0	0	0	0	0	0	0	0	0	0	0
0	0	0	0	0	0	0	0	0	0	0	0	0	0	0	0	0	0	0	0	0	0	0	0	0	0	0	0	0	0	0
0	0	0	0	0	0	0	0	0	0	0	0	0	0	0	0	0	0	0	0	0	0	0	0	0	0	0	0	0	0	0
0	0	0	0	0	0	0	0	0	0	0	0	0	0	0	0	0	0	0	0	0	0	0	0	0	0	0	0	0	0	0
0	0	0	0	0	0	0	0	0	0	0	0	0	0	0	0	0	0	0	0	0	0	0	0	0	0	0	0	0	0	0
0	0	0	0	0	0	0	0	0	0	0	0	0	0	0	0	0	0	0	0	0	0	0	0	0	0	0	0	0	0	0
0	0	0	0	0	0	0	0	0	0	0	0	0	0	0	0	0	0	0	0	0	0	0	0	0	0	0	0	0	0	0
0	0	0	0	0	0	0	0	0	0	0	0	0	0	0	0	0	0	0	0	0	0	0	0	0	0	0	0	0	0	0
0	0	0	0	0	0	0	0	0	0	0	0	0	0	0	0	0	0	0	0	0	0	0	0	0	0	0	0	0	0	0
0	0	0	0	0	0	0	0	0	0	0	0	0	0	0	0	0	0	0	0	0	0	0	0	0	0	0	0	0	0	0
0	0	0	0	0	0	0	0	0	0	0	0	0	0	0	0	0	0	0	0	0	0	0	0	0	0	0	0	0	0	0
0	0	0	0	0	0	0	0	0	0	0	0	0	0	0	0	0	0	0	0	0	0	0	0	0	0	0	0	0	0	0
0	0	0	0	0	0	0	0	0	0	0	0	0	0	0	0	0	0	0	0	0	0	0	0	0	0	0	0	0	0	0
0	0	0	0	0	0	0	0	0	0	0	0	0	0	0	0	0	0	0	0	0	0	0	0	0	0	0	0	0	0	0
0	0	0	0	0	0	0	0	0	0	0	0	0	0	0	0	0	0	0	0	0	0	0	0	0	0	0	0	0	0	0
0	0	0	0	0	0	0	0	0	0	0	0	0	0	0	0	0	0	0	0	0	0	0	0	0	0	0	0	0	0	0
0	0	0	0	0	0	0	0	0	0	0	0	0	0	0	0	0	0	0	0	0	0	0	0	0	0	0	0	0	0	0
0	0	0	0	0	0	0	0	0	0	0	0	0	0	0	0	0	0	0	0	0	0	0	0	0	0	0	0	0	0	0
0	0	0	0	0	0	0	0	0	0	0	0	0	0	0	0	0	0	0	0	0	0	0	0	0	0	0	0	0	0	0
0	0	0	0	0	0	0	0	0	0	0	0	0	0	0	0	0	0	0	0	0	0	0	0	0	0	0	0	0	0	0
0	0	0	0	0	0	0	0	0	0	0	0	0	0	0	0	0	0	0	0	0	0	0	0	0	0	0	0	0	0	0
0	0	0	0	0	0	0	0	0	0	0	0	0	0	0	0	0	0	0	0	0	0	0	0	0	0	0	0	0	0	0
0	0	0	0	0	0	0	0	0	0	0	0	0	0	0	0	0	0	0	0	0	0	0	0	0	0	0	0	0	0	0
0	0	0	0	0	0	0	0	0	0	0	0	0	0	0	0	0	0	0	0	0	0	0	0	0	0	0	0	0	0	0
0	0	0	0	0	0	0	0	0	0	0	0	0	0	0	0	0	0	0	0	0	0	0	0	0	0	0	0	0	0	0
0	0	0	0	0	0	0	0	0	0	0	0	0	0	0	0	0	0	0	0	0	0	0	0	0	0	0	0	0	0	0
0	0	0	0	0	0	0	0	0	0	0	0	0	0	0	0	0	0	0	0	0	0	0	0	0	0	0	0	0	0	0
0	0	0	0	0	0	0	0	0	0	0	0	0	0	0	0	0	0	0	0	0	0	0	0	0	0	0	0	0	0	0
0	0	0	0	0	0	0	0	0	0	0	0	0	0	0	0	0	0	0	0	0	0	0	0	0	0	0	0	0	0	0
0	0	0	0	0	0	0	0	0	0	0	0	0	0	0	0	0	0	0	0	0	0	0	0	0	0	0	0	0	0	0
0	0	0	0	0	0	0	0	0	0	0	0	0	0	0	0	0	0	0	0	0	0	0	0	0	0	0	0	0	0	0
0	0	0	0	0	0	0	0	0	0	0	0	0	0	0	0	0	0	0	0	0	0	0	0	0	0	0	0	0	0	0
0	0	0	0	0	0	0	0	0	0	0	0	0	0	0	0	0	0	0	0	0	0	0	0	0	0	0	0	0	0	0
0	0	0	0	0	0	0	0	0	0	0	0	0	0	0	0	0	0	0	0	0	0	0	0	0	0	0	0	0	0	0
0	0	0	0	0	0	0	0	0	0	0	0	0	0	0	0	0	0	0	0	0	0	0	0	0	0	0	0	0	0	0
0	0	0	0	0	0	0	0	0	0	0	0	0	0	0	0	0	0	0	0	0	0	0	0	0	0	0	0	0	0	0
0	0	0	0	0	0	0	0	0	0	0	0	0	0	0	0	0	0	0	0	0	0	0	0	0	0	0	0	0	0	0
0	0	0	0	0	0	0	0	0	0	0	0	0	0	0	0	0	0	0	0	0	0	0	0	0	0	0	0	0	0	0
0	0	0	0	0	0	0	0	0	0	0	0	0	0	0	0	0	0	0	0	0	0	0	0	0	0	0	0	0	0	0
0	0	0	0	0	0	0	0	0	0	0	0	0	0	0	0	0	0	0	0	0	0	0	0	0	0	0	0	0	0	0
0	0	0	0	0	0	0	0	0	0	0	0	0	0	0	0	0	0	0	0	0	0	0	0	0	0	0	0	0	0	0
0	0	0	0	0	0	0	0	0	0	0	0	0	0	0	0	0	0	0	0	0	0	0	0	0	0	0	0	0	0	0
0	0	0	0	0	0	0	0	0	0	0	0	0	0	0	0	0	0	0	0	0	0	0	0	0	0	0	0	0	0	0
0	0	0	0	0	0	0	0	0	0	0	0	0	0	0	0	0	0	0	0	0	0	0	0	0	0	0	0	0	0	0
0	0	0	0	0	0	0	0	0	0	0	0	0	0	0	0	0	0	0	0	0	0	0	0	0	0	0	0	0	0	0
0	0	0	0	0	0	0	0	0	0	0	0	0	0	0	0	0	0	0	0	0	0	0	0	0	0	0	0	0	0	0
0	0	0	0	0	0	0	0	0	0	0	0	0	0	0	0	0	0	0	0	0	0	0	0	0	0	0	0	0	0	0
0	0	0	0	0	0	0	0	0	0	0	0	0	0	0	0	0	0	0	0	0	0	0	0	0	0	0	0	0	0	0
0	0	0	0	0	0	0	0	0	0	0	0	0	0	0	0	0	0	0	0	0	0	0	0	0	0	0	0	0	0	0
0	0	0	0	0	0	0	0	0	0	0	0	0	0	0	0	0	0	0	0	0	0	0	0	0	0	0	0	0	0	0
0	0	0	0	0	0	0	0	0	0	0	0	0	0	0	0	0	0	0	0	0	0	0	0	0	0	0	0	0	0	0
0	0	0	0	0	0	0	0	0	0	0	0	0	0	0	0	0	0	0	0	0	0	0	0	0	0	0	0	0	0	0
0	0	0	0	0	0	0	0	0	0	0	0	0	0	0	0	0	0	0	0	0	0	0	0	0	0	0	0	0	0	0
0	0	0	0	0	0	0	0	0	0	0	0	0	0	0	0	0	0	0	0	0	0	0	0	0	0	0	0	0	0	0
0	0	0	0	0	0	0	0	0	0	0	0	0	0	0	0	0	0	0	0	0	0	0	0	0	0	0	0	0	0	0
0	0	0	0	0	0	0	0	0	0	0	0	0	0	0	0	0	0	0	0	0	0	0	0	0	0	0	0	0	0	0
0	0	0	0	0	0	0	0	0	0	0	0	0	0	0	0	0	0	0	0	0	0	0	0	0	0	0	0	0	0	0
0	0	0	0	0	0	0	0	0	0	0	0	0	0	0	0	0	0	0	0	0	0	0	0	0	0	0	0	0	0	0
0	0	0	0	0	0	0	0	0	0	0	0	0	0	0	0	0	0	0	0	0	0	0	0	0	0	0	0	0	0	0
0	0	0	0	0	0	0	0	0	0	0	0	0	0	0	0	0	0	0	0	0	0	0	0	0	0	0	0	0	0	0
0	0	0	0	0	0	0	0	0	0	0	0	0	0	0	0	0	0	0	0	0	0	0	0	0	0	0	0	0	0	0
0	0	0	0	0	0	0	0	0	0	0	0	0	0	0	0	0	0	0	0	0	0	0	0	0	0	0	0	0	0	0
0	0	0	0	0	0	0	0	0	0	0	0	0	0	0	0	0	0	0	0	0	0	0	0	0	0	0	0	0	0	0
0	0	0	0	0	0	0	0	0	0	0	0	0	0	0	0	0	0	0	0	0	0	0	0	0	0	0	0	0	0	0
0	0	0	0	0	0	0	0	0	0	0	0	0	0	0	0	0	0	0	0	0	0	0	0	0	0	0	0	0	0	0
0	0	0	0	0	0	0	0	0	0	0	0	0	0	0	0	0	0	0	0	0	0	0	0	0	0	0	0	0	0	0
0	0	0	0	0	0	0	0	0	0	0	0	0	0	0	0	0	0	0	0	0	0	0	0	0	0	0	0	0	0	0
0	0	0	0	0	0	0	0	0	0	0	0	0	0	0	0	0	0	0	0	0	0	0	0	0	0	0	0	0	0	0
0	0	0	0	0	0	0	0	0	0	0	0	0	0	0	0	0	0	0	0	0	0	0	0	0	0	0	0	0	0	0
0	0	0	0	0	0	0	0	0	0	0	0	0	0	0	0	0	0	0	0	0	0	0	0	0	0	0	0	0	0	0
0	0	0	0	0	0	0	0	0	0	0	0	0	0	0	0	0	0	0	0	0	0	0	0	0	0	0	0	0	0	0
0	0	0	0	0	0	0	0	0	0	0	0	0	0	0	0	0	0	0	0	0	0	0	0	0	0	0	0	0	0	0
0	0	0	0	0	0	0	0	0	0	0	0	0	0	0	0	0	0	0	0	0	0	0	0	0	0	0	0	0	0	0
0	0	0	0	0	0	0	0	0	0	0	0	0	0	0	0	0	0	0	0	0	0	0	0	0	0	0	0	0	0	0
0	0	0	0	0	0	0	0	0	0	0	0	0	0	0	0	0	0	0	0	0	0	0	0	0	0	0	0	0	0	0
0	0	0	0	0	0	0	0	0	0	0	0	0	0	0	0	0	0	0	0	0	0	0	0	0	0	0	0	0	0	0
0	0	0	0	0	0	0	0	0	0	0	0	0	0	0	0	0	0	0	0	0	0	0	0	0	0	0	0	0	0	0
0	0	0	0	0	0	0	0	0	0	0	0	0	0	0	0	0	0	0	0	0	0	0	0	0	0	0	0	0	0	0
0	0	0	0	0	0	0	0	0	0	0	0	0	0	0	0	0	0	0	0	0	0	0	0	0	0	0	0	0	0	0
0	0	0	0	0	0	0	0	0	0	0	0	0	0	0	0	0	0	0	0	0	0	0	0	0	0	0	0	0	0	0
0	0	0	0	0	0	0	0	0	0	0	0	0	0	0	0	0	0	0	0	0	0	0	0	0	0	0	0	0	0	0
0	0	0	0	0	0	0	0	0	0	0	0	0	0	0	0	0	0	0	0	0	0	0	0	0	0	0	0	0	0	0
0	0	0	0	0	0	0	0	0	0	0	0	0	0	0	0	0	0	0	0	0	0	0	0	0	0	0	0	0	0	0
0	0	0	0	0	0	0	0	0	0	0	0	0	0	0	0	0	0	0	0	0	0	0	0	0	0	0	0	0	0	0
0	0	0	0	0	0	0	0	0	0	0	0	0	0	0	0	0	0	0	0	0	0	0	0	0	0	0	0	0	0	0
0	0	0	0	0	0	0	0	0	0	0	0	0	0	0	0	0	0	0	0	0	0	0	0	0	0	0	0	0	0	0
0	0	0	0	0	0	0	0	0	0	0	0	0	0	0	0	0	0	0	0	0	0	0	0	0	0	0	0	0	0	0
0	0	0	0	0	0	0	0	0	0	0	0	0	0	0	0	0	0	0	0	0	0	0	0	0	0	0	0	0	0	0
0	0	0	0	0	0	0	0	0	0	0	0	0	0	0	0	0	0	0	0	0	0	0	0	0	0	0	0	0	0	0
0	0	0	0	0	0	0	0	0	0	0	0	0	0	0	0	0	0	0	0	0	0	0	0	0	0	0	0	0	0	0
0	0	0	0	0	0	0	0	0	0	0	0	0	0	0	0	0	0	0	0	0	0	0	0	0	0	0	0	0	0	0
0	0	0	0	0	0	0	0	0	0	0	0	0	0	0	0	0	0	0	0	0	0	0	0	0	0	0	0	0	0	0
0	0	0	0	0	0	0	0	0	0	0	0	0	0	0	0	0	0	0	0	0	0	0	0	0	0	0	0	0	0	0
0	0	0	0	0	0	0	0	0	0	0	0	0	0	0	0	0	0	0	0	0	0	0	0	0	0	0	0	0	0	0
[truncated: 1,000 more rows]
