# Supplementary material for: A modified shuffled frog leaping algorithm with inertia weight
Source: Sci Rep. 2024 Feb 20;14:4146. doi: 10.1038/s41598-024-51306-1 (PMC11224354; doi:10.1038/s41598-024-51306-1)
Supplement: Supplementary file 1 — Supplementary Information. [file 41598_2024_51306_MOESM1_ESM.zip › data/F2/MSFLA_L_8.xls]

## Sheet: Sheet1
0.000785822	-0.229063	0.25832	0.348602	0.137499	0.426368	-0.370943	-0.459826	-0.0773728	0.114327	0.226039	0.0790265	-0.206211	0.430112	0.09897	-0.0919498	0.155774	-0.000195147	-0.0920655	0.490841	-0.133613	-0.145352	0.00373501	-0.233349	0.0782814	0.408326	0.939738	0.0593974	0.497053	0.331177	7.12431
-0.00458332	-0.0357271	-0.00365034	-0.0257986	0.0463394	-0.0035478	-0.0788162	-0.00358102	-0.000583034	0.00651393	-0.00729529	0.0275757	-0.000610838	-0.0128388	0.00492068	-0.0037657	0.000596725	0.026209	-0.0181326	-0.0362348	-0.00510134	-0.0026278	0.00146949	0.052465	0.0106493	0.0140003	-0.0395633	-0.0344079	-0.0210003	0.03611	0.564716
-9.90026e-05	0.000976431	-0.000484932	-0.00100625	-0.0042307	0.00326029	-0.00269883	0.000160023	-0.00062013	0.0020327	-0.00145185	0.00209365	0.0073261	-0.000346038	0.000640475	0.000951892	-0.000175493	0.000342725	-0.000141936	-0.000252139	0.000873904	0.00225668	-0.000480412	-0.00107177	-0.00574588	-0.000215888	0.00776334	-0.000599065	0.00229586	-0.00239068	0.0529851
-3.22047e-05	0.00017176	-9.49134e-05	0.000154682	2.12336e-05	-8.46473e-05	0.000164421	-0.000132978	-0.000875066	1.36836e-05	0.000144517	-1.87141e-06	-0.000260368	0.000149176	-0.000150184	9.16208e-06	-0.000158964	-4.87882e-05	-4.21476e-05	-9.71773e-05	-7.59685e-05	-4.92368e-05	0.000642237	-1.48914e-06	0.00016456	6.86573e-05	0.000175508	-0.000369803	-8.65809e-05	-0.000208883	0.00465087
-1.08167e-05	-2.97568e-06	1.59021e-05	2.88652e-06	-1.9786e-06	-2.66666e-06	9.14686e-06	1.50715e-05	3.66159e-06	-4.43544e-06	1.93897e-06	-1.62712e-07	-3.15194e-05	1.84301e-05	-8.75808e-06	-4.09276e-05	-4.45428e-06	1.94848e-05	5.93699e-06	-9.45717e-07	2.73342e-05	-5.67591e-06	1.46463e-05	1.24741e-06	6.74988e-06	4.13392e-05	-4.53313e-05	4.4052e-06	1.14092e-05	5.06684e-06	0.000365306
4.20475e-07	-4.23816e-06	2.87034e-06	3.50022e-07	-1.09164e-06	4.41286e-07	-9.09171e-07	6.04702e-07	-4.60748e-06	-9.91716e-08	-1.08545e-06	-7.10256e-09	-5.14429e-07	5.23007e-08	-8.22808e-07	-2.55485e-07	-1.90478e-08	3.53535e-07	7.05537e-07	2.43562e-06	2.28387e-07	1.81517e-07	-1.96231e-06	-5.11541e-06	3.81686e-06	-9.19476e-07	1.87604e-06	-2.51393e-07	-1.36722e-07	3.71124e-08	3.6409e-05
-2.08975e-08	-4.97574e-07	-6.72094e-09	-6.21417e-08	-5.57545e-08	-1.27279e-07	2.30738e-08	-1.74349e-07	-2.07299e-07	-5.44963e-07	2.32571e-08	-1.32906e-08	3.97951e-08	-4.44875e-09	-2.063e-07	5.32556e-08	1.61745e-07	-2.8087e-07	-2.40816e-07	9.40064e-08	-9.6773e-08	-1.08599e-07	1.71056e-07	-6.4163e-08	-4.88294e-08	2.11163e-09	-3.94836e-07	1.16797e-08	-2.11153e-07	-2.95132e-07	4.24217e-06
4.77822e-09	-8.20407e-09	-6.0217e-09	7.13256e-09	5.46656e-08	7.56127e-09	-4.10591e-09	2.66846e-08	-4.80176e-09	8.03346e-09	-2.55466e-08	-1.87475e-08	2.96894e-09	-2.55762e-08	-6.49762e-09	2.14252e-08	-1.64035e-08	7.39966e-09	-1.39015e-08	-5.32596e-09	-6.73965e-10	-5.45123e-09	-1.27263e-08	-1.35441e-10	4.51774e-09	-7.06983e-09	-2.29148e-08	1.46063e-08	3.09335e-08	6.04522e-09	3.80856e-07
7.90152e-11	7.60615e-10	-1.26201e-09	1.96495e-09	5.80104e-11	-3.17489e-09	3.74002e-10	-9.97527e-10	1.14337e-10	9.75525e-10	-8.32842e-10	3.32656e-10	1.1531e-10	6.82945e-11	-2.94825e-11	1.10464e-09	3.78639e-09	-6.22665e-11	-6.01379e-10	-6.35677e-11	1.31658e-10	2.22371e-11	-7.73112e-10	-3.99294e-10	-9.55972e-10	-1.51195e-09	8.37462e-10	2.5982e-10	-5.86197e-10	6.49597e-10	2.2885e-08
6.53803e-11	1.61616e-11	4.17851e-11	-6.92882e-11	-1.18657e-10	-2.60918e-11	-1.47876e-11	-3.71308e-12	1.20298e-10	-3.95206e-12	-1.65023e-11	1.12686e-10	2.30068e-12	-8.24614e-11	1.87465e-11	-4.65276e-11	5.01163e-12	-1.43471e-10	4.08614e-11	-2.20065e-10	-9.67875e-11	-3.22615e-10	1.32139e-10	-1.89966e-10	2.04037e-10	8.43444e-11	1.29757e-10	1.34599e-10	2.98147e-11	-4.34116e-11	2.53622e-09
-9.24497e-12	-4.50712e-12	1.65599e-11	-1.47945e-11	-4.19819e-12	-1.10622e-12	-1.52763e-13	2.41991e-12	4.23025e-12	-1.74771e-11	5.54724e-14	3.22114e-12	9.31492e-13	2.0877e-11	5.38257e-12	-1.29008e-11	-9.24576e-12	1.50956e-12	-9.04155e-12	-2.75411e-12	-7.11713e-12	-2.9208e-12	-5.17646e-12	-2.55058e-12	1.90247e-11	-4.58462e-12	6.50046e-12	-6.24658e-12	2.36209e-11	6.86407e-12	2.25217e-10
-3.23411e-13	-2.37649e-14	-5.06775e-13	-2.74108e-13	-6.42052e-13	-8.03051e-13	1.55818e-12	2.82397e-13	-2.98195e-14	4.35552e-13	1.59624e-12	-9.20729e-13	9.51418e-13	2.02405e-12	2.25539e-12	-9.05956e-13	1.35295e-12	3.33389e-13	4.45864e-13	-9.48428e-14	-2.09873e-13	-1.44724e-13	2.92147e-13	-1.07203e-13	4.91968e-13	-1.83039e-13	1.2222e-12	-6.28635e-13	4.04723e-13	-1.33813e-12	2.07826e-11
-2.55121e-14	-8.31493e-14	-2.03885e-15	7.01407e-14	-9.88626e-14	-1.0889e-15	-3.00058e-14	2.4676e-14	6.82837e-15	-1.13993e-13	-5.40331e-14	-3.67583e-14	6.83204e-14	-2.14109e-14	8.97863e-14	-1.18144e-14	3.91811e-13	9.01037e-14	3.39679e-14	-7.99191e-14	3.55207e-14	5.81165e-14	-1.44337e-13	3.93644e-14	5.33228e-14	-5.62914e-14	-1.24226e-14	-3.08747e-13	4.88035e-14	-1.61422e-14	2.10729e-12
2.16631e-15	9.37559e-15	-2.65493e-14	-3.05682e-15	-8.8569e-15	-1.08706e-14	-4.10148e-16	-3.18281e-15	-8.62107e-15	1.08368e-14	-1.68043e-15	-4.17773e-15	3.31217e-15	1.80687e-15	5.44694e-15	-1.13966e-15	1.16059e-14	3.27742e-15	-5.21887e-16	-1.32976e-15	-8.89509e-15	-3.63754e-15	8.08232e-15	1.49521e-15	6.59569e-16	-2.95654e-14	-1.85098e-14	-6.41866e-15	4.14963e-15	2.51698e-16	1.9989e-13
-1.27793e-15	-2.41959e-16	7.60761e-17	-2.79088e-16	-1.13632e-16	-1.0343e-15	-3.2632e-16	-9.34361e-16	-1.75964e-17	-2.15126e-16	-1.1959e-16	1.50442e-16	1.18019e-16	1.69607e-16	1.09834e-16	5.36464e-17	5.57566e-16	1.42615e-15	-1.09074e-16	-2.12734e-16	-3.08093e-16	3.83397e-17	2.39063e-16	-7.86105e-16	1.81608e-16	-4.33834e-16	1.73714e-15	-6.8499e-16	-6.07591e-17	3.01864e-16	1.23149e-14
-3.62867e-17	3.0852e-17	3.63939e-19	-1.54958e-18	-2.92752e-17	-1.0061e-16	4.83178e-18	-1.88894e-17	-2.09202e-18	2.46222e-17	-1.13267e-17	1.41014e-18	1.05562e-17	-1.94773e-17	4.12381e-18	-8.89246e-17	3.30084e-17	3.09571e-17	-1.04216e-17	-2.71452e-17	1.82889e-17	-1.57973e-18	-9.20005e-17	-3.73606e-17	-3.87727e-18	-3.75601e-17	-5.89471e-17	-1.60949e-17	8.57354e-17	-9.80956e-19	8.3915e-16
-1.4352e-18	3.19615e-18	-3.79824e-19	1.12295e-18	1.17226e-18	-1.192e-18	7.19837e-19	1.48967e-18	1.10053e-17	-3.05473e-18	1.54006e-17	1.67806e-18	-9.01547e-19	-1.69169e-18	4.44639e-18	2.41497e-18	-1.18202e-17	4.70552e-18	-3.04149e-18	7.59671e-18	-2.0927e-18	1.14207e-18	-3.56274e-18	1.02044e-17	1.58844e-18	-3.38159e-18	4.53488e-18	2.66943e-18	-1.2375e-18	-3.78657e-18	1.12665e-16
-3.38263e-19	4.26636e-20	-1.62037e-19	-4.1093e-20	-9.67733e-20	-2.71232e-19	5.46681e-19	-1.31758e-19	2.80194e-19	-1.11753e-19	1.04304e-18	2.77192e-19	-4.93278e-20	-1.67e-19	1.62617e-19	3.5434e-19	-2.47517e-19	8.93331e-20	-2.002e-19	8.31585e-20	-3.61155e-20	1.73176e-18	1.40285e-19	-1.92802e-20	9.4237e-19	-8.00107e-19	1.02378e-18	-4.50495e-19	2.71376e-19	-1.3933e-20	1.01257e-17
-3.08986e-20	1.06918e-20	-3.88257e-20	-3.14075e-20	1.85324e-20	-6.36067e-20	2.31089e-20	3.96916e-20	5.34927e-21	1.30433e-20	4.14753e-22	-1.38633e-21	-2.5686e-21	1.01702e-19	9.22754e-21	1.78647e-20	-7.51902e-20	-1.63237e-21	1.07257e-19	-6.69085e-20	8.23236e-21	-1.12875e-21	-9.03741e-21	5.87587e-21	-1.27005e-21	3.78412e-21	2.03631e-19	-2.45025e-21	-4.39786e-20	1.16537e-20	9.5035e-19
-2.69811e-21	8.91056e-21	1.05759e-21	2.10954e-21	-5.1757e-23	-6.6003e-21	-1.69033e-21	-2.19439e-21	3.39136e-21	7.23247e-22	6.39878e-22	8.34147e-21	3.06715e-21	6.92237e-22	1.71934e-21	-4.43143e-21	-7.13843e-22	-7.56461e-22	-1.11592e-21	1.39539e-21	-1.71383e-22	4.85519e-21	-1.52356e-21	-4.94248e-22	-1.30441e-20	2.05932e-21	-3.50088e-21	-6.13315e-21	2.14358e-21	-4.79266e-21	9.10184e-20
1.26813e-21	-6.9107e-23	-2.82287e-22	-7.71269e-22	2.57703e-23	-3.40994e-23	5.31368e-23	-1.49758e-22	7.05049e-23	-2.00715e-23	1.36935e-21	-7.20666e-22	2.45808e-23	-1.53128e-22	-1.18911e-22	3.73965e-22	-1.6796e-23	5.95953e-23	-6.40292e-23	-6.05035e-22	-2.90184e-22	-2.03727e-22	-4.104e-23	2.75383e-23	1.33328e-23	-6.11535e-23	3.64853e-22	6.60015e-23	4.01497e-22	5.87046e-22	8.30657e-21
-9.94226e-24	1.97021e-24	3.37391e-25	-3.41325e-24	-7.12445e-24	2.00229e-23	5.92215e-24	1.20164e-23	1.46721e-24	2.61273e-24	-1.99571e-24	5.16292e-23	4.26143e-24	-5.95104e-23	-6.66899e-24	2.72482e-23	-8.14609e-24	5.88164e-24	-1.5873e-23	8.4667e-23	2.49163e-23	-1.79325e-24	2.77438e-23	-9.4738e-24	-1.18111e-24	3.66649e-23	-7.39332e-24	-1.81566e-23	1.18911e-23	1.63579e-23	4.86283e-22
-3.62934e-24	7.06684e-25	4.2639e-24	4.11071e-25	-9.73199e-25	3.51659e-24	2.36286e-24	1.5252e-24	8.42501e-24	-5.56082e-28	2.59525e-25	2.62647e-24	-1.84759e-25	5.35248e-25	-1.10906e-24	5.33077e-25	6.6608e-26	7.21935e-25	4.71229e-25	9.90762e-26	-5.73824e-25	-3.19612e-24	1.40341e-26	-3.81802e-24	6.59647e-25	5.27851e-25	-8.18788e-26	-3.49317e-25	-4.8386e-25	7.0462e-25	4.28306e-23
2.10706e-25	1.66474e-26	-3.40453e-25	3.794e-26	-4.2397e-26	-9.94402e-26	1.94607e-26	1.64052e-25	-1.99596e-25	2.43982e-25	-2.84521e-25	-3.70546e-25	-2.00993e-25	3.14437e-26	2.01732e-26	1.41748e-25	-8.40172e-26	-1.10435e-25	-3.46719e-26	5.77893e-26	-3.94298e-26	2.62979e-25	-6.94231e-26	-3.80313e-25	3.38444e-26	-2.41668e-25	-3.43551e-26	-1.60931e-25	-6.08301e-26	1.18777e-24	5.18256e-24
-1.79073e-27	-5.95235e-27	-8.52791e-27	3.64599e-27	4.14796e-27	3.50522e-27	-3.19728e-27	1.47359e-26	6.97828e-26	-8.02928e-27	1.74007e-26	5.82027e-26	-4.32104e-26	-9.17426e-26	1.61902e-27	1.46169e-26	1.5321e-26	1.67081e-27	-8.83651e-26	-9.37921e-27	8.16839e-26	-3.02432e-26	-7.44317e-26	-1.25545e-26	-5.99664e-27	5.58697e-27	-2.51731e-27	-1.57199e-26	-3.91302e-27	8.60461e-27	7.06096e-25
3.29796e-28	-6.03928e-28	-1.13448e-27	5.0453e-28	2.63122e-27	2.57087e-30	3.19733e-28	8.49477e-28	-2.21147e-27	-6.81886e-28	-4.79265e-27	-3.18841e-28	4.8375e-28	8.46554e-28	1.1697e-27	4.76624e-27	8.40758e-28	5.77278e-28	1.00546e-27	-3.92497e-28	-1.27543e-28	4.38964e-28	3.17461e-27	1.14782e-27	-5.32082e-27	8.40847e-28	-7.62151e-27	-2.74396e-27	-2.22256e-28	-1.33004e-27	4.74312e-26
-9.04316e-29	3.5617e-29	-6.2859e-29	-6.54426e-30	9.46094e-29	3.44529e-29	-1.8623e-29	1.91009e-28	1.72623e-28	1.07478e-30	-5.7003e-28	-3.79797e-29	-1.0665e-29	-3.35319e-29	-2.4212e-29	-1.63816e-28	-1.88792e-29	5.47054e-29	-1.78963e-28	-1.50301e-28	-2.24207e-28	-1.17712e-28	9.30755e-29	1.21113e-28	-8.3825e-29	3.34848e-28	7.76368e-29	2.70881e-29	7.70518e-29	-8.91615e-29	3.19665e-27
-3.86047e-30	1.79986e-30	2.06145e-29	-1.84211e-30	-9.80863e-31	-3.62843e-30	-2.35779e-30	6.64575e-30	4.81878e-30	1.53072e-30	7.4812e-30	-2.81198e-29	1.18144e-30	1.45801e-29	-7.2976e-30	8.86969e-30	1.71746e-29	-1.04073e-29	7.90548e-30	-9.46697e-30	-9.00361e-31	8.28288e-30	-4.71035e-30	-1.07161e-30	-5.2845e-30	9.02507e-29	1.00965e-29	-9.05305e-30	6.11929e-30	8.58129e-30	3.04914e-28
3.96688e-31	7.95236e-31	1.50592e-30	-2.10783e-32	8.25622e-31	1.15318e-30	5.24758e-31	4.29297e-31	-8.74083e-31	6.04406e-33	1.23803e-31	2.10617e-30	1.14743e-30	-1.20522e-31	-3.97923e-31	-7.3758e-30	1.63966e-31	-1.38134e-30	-1.44314e-30	-4.84163e-30	-1.62131e-31	-2.57003e-30	6.40937e-31	-7.48951e-31	-1.13063e-30	5.95872e-31	7.53279e-32	1.00038e-31	-4.17222e-31	1.9239e-31	3.22672e-29
-5.91303e-32	-8.37903e-32	-2.04178e-31	2.35815e-33	-1.0256e-31	-2.1935e-32	2.56501e-31	-4.29783e-31	4.72429e-32	1.23873e-32	-9.24111e-32	-5.12949e-32	7.33469e-32	-1.49577e-31	1.16019e-31	-1.41787e-31	1.10132e-32	-4.44662e-32	5.01805e-32	1.98658e-31	-5.17879e-32	6.23384e-32	1.41694e-31	1.15769e-31	-1.50526e-32	5.51541e-32	-1.17596e-32	-5.61067e-32	5.23775e-32	-1.57611e-31	2.86827e-30
7.62085e-34	1.52791e-32	-4.93711e-33	-3.62649e-32	1.71208e-32	1.74638e-33	8.25008e-33	-3.82182e-32	3.13715e-33	1.88519e-34	-1.29294e-33	-1.56891e-32	1.20088e-32	3.25338e-33	3.24506e-33	-1.2995e-32	5.77319e-34	8.53314e-33	-1.45455e-33	4.65773e-32	4.08862e-33	-3.11674e-33	-2.93802e-33	-1.93374e-32	2.64009e-33	3.99206e-32	4.64304e-33	-7.23835e-33	1.46515e-33	-5.35352e-33	3.22272e-31
-8.63109e-35	2.41519e-34	-4.08837e-34	-3.54856e-33	-1.61126e-34	-2.63068e-34	1.31486e-33	4.7339e-34	1.24248e-33	-9.2968e-34	1.8684e-33	3.96997e-34	-5.32e-34	1.58685e-34	-4.48804e-34	-1.85541e-34	-4.99878e-35	5.65455e-34	1.2327e-33	-5.20961e-34	-1.19216e-34	-7.00415e-35	-6.28912e-34	-7.27867e-34	1.3056e-34	5.48375e-33	-4.25452e-35	-3.65274e-34	-5.2653e-34	4.82805e-34	2.32069e-32
1.3444e-35	-5.69699e-36	1.36399e-35	4.02495e-35	7.2062e-35	-1.75168e-35	1.61166e-34	-4.45385e-35	1.59327e-36	-4.77333e-35	1.1145e-34	7.57788e-35	7.11512e-35	2.78825e-35	2.36842e-35	-2.21747e-35	3.53655e-35	4.46974e-35	-2.97506e-34	1.9307e-34	-8.98958e-36	-1.1737e-34	2.8572e-35	6.30168e-36	-9.70175e-35	6.8873e-35	-1.55681e-34	-4.49181e-35	3.16185e-35	1.68542e-34	2.04828e-33
-6.65108e-36	-2.30824e-36	1.58224e-36	2.54658e-36	-2.36028e-36	1.9592e-35	8.69827e-36	-5.21235e-36	-5.03367e-36	-1.81803e-35	-2.27807e-36	5.21731e-37	-9.56139e-37	3.81784e-36	-3.14e-36	-5.40299e-36	1.50561e-35	-1.94403e-35	2.15696e-36	-3.65068e-36	3.55903e-37	1.72402e-35	3.58131e-35	-3.99525e-36	-7.13718e-36	1.08192e-35	-3.43147e-37	-1.82299e-37	-7.11017e-36	-6.08341e-36	2.17666e-34
1.50358e-36	-6.94077e-37	-2.37928e-37	1.11392e-37	-4.63997e-37	-1.06291e-36	-2.02738e-37	-2.53864e-37	-4.06052e-37	-1.7262e-37	-2.67344e-37	-7.78681e-37	1.96833e-37	4.40732e-38	-1.15496e-36	-4.93811e-38	1.52361e-37	-1.52394e-37	3.62754e-39	4.95238e-38	-1.06427e-36	-2.8103e-37	5.74658e-37	-9.65838e-37	-7.86292e-39	5.49873e-38	-4.1634e-38	-1.63909e-37	3.11014e-37	-6.90396e-37	1.21139e-35
-6.96278e-38	2.91513e-40	-4.97008e-38	7.60558e-39	-7.91e-39	-4.45106e-38	-4.37183e-38	9.07373e-38	5.96067e-38	6.29712e-38	-7.96299e-38	1.30731e-39	5.96001e-39	-9.77051e-39	-6.68605e-38	-1.31591e-40	2.09787e-38	4.73253e-38	1.64392e-37	4.4827e-38	-2.67951e-38	-2.02946e-37	-3.11756e-38	-2.42257e-38	-6.1113e-39	1.70638e-37	-2.54931e-38	-1.43538e-39	3.48597e-38	8.02514e-38	1.48179e-36
-7.88013e-40	-3.34462e-39	8.43266e-39	-3.21503e-39	5.90862e-40	-1.05972e-39	-2.24806e-39	-2.5139e-39	-2.77703e-39	6.88964e-40	1.48361e-40	-2.9873e-39	-2.25771e-39	-2.5622e-39	-5.19873e-40	-4.89936e-39	1.61343e-40	1.59236e-40	-6.25416e-39	1.28255e-38	9.17817e-39	-4.82468e-40	2.49551e-38	-6.65566e-39	4.73562e-40	8.60164e-40	3.54247e-39	8.77152e-40	1.18982e-38	5.83991e-39	1.23197e-37
-8.8781e-41	6.82412e-40	2.97965e-41	7.60818e-40	1.97644e-40	-2.47041e-41	-5.75806e-40	-4.38616e-40	-2.99692e-39	1.66943e-40	6.05841e-40	-6.41868e-40	6.18423e-40	9.58954e-41	-5.28678e-40	4.6283e-40	-1.69318e-40	-1.61211e-39	-1.54696e-40	-6.18242e-40	-5.18835e-40	2.53435e-40	4.2666e-40	-1.36196e-40	-1.41294e-41	-1.34158e-40	-1.14618e-40	-4.65774e-40	1.75216e-41	-6.95176e-40	1.42468e-38
5.47917e-41	-5.39343e-42	-2.89973e-41	-3.25785e-41	-1.24885e-41	2.14267e-41	5.20117e-41	2.7303e-40	1.54001e-41	-3.0393e-41	5.81205e-41	3.89074e-41	-4.45769e-42	-2.18405e-42	-7.46634e-42	-1.59662e-41	4.81726e-42	5.09062e-42	-6.83271e-43	-7.25598e-42	2.10056e-41	1.34247e-40	1.53252e-41	-6.43307e-42	4.92002e-41	2.37546e-42	4.79076e-41	-8.23783e-42	7.31787e-43	7.76865e-41	1.03461e-39
3.30118e-42	-7.19973e-43	-1.22408e-42	-5.4337e-42	-8.32153e-42	-1.13423e-42	-4.93851e-42	2.81597e-42	7.41394e-43	5.68013e-42	-7.18022e-43	-1.02997e-42	-1.48991e-42	-3.96745e-42	1.99671e-42	3.49683e-43	-2.03765e-42	4.02111e-43	-6.28706e-44	-2.87675e-42	2.67084e-42	2.79862e-42	-1.97985e-42	-2.65699e-42	1.07964e-41	-9.89953e-42	3.30632e-42	-1.85125e-41	2.69463e-43	5.44277e-42	1.07575e-40
7.70297e-45	5.96385e-44	5.83213e-44	1.65533e-43	1.67477e-43	7.3928e-43	-1.49008e-43	6.90652e-43	2.40793e-43	-1.00721e-43	1.68917e-43	-3.56979e-44	-6.24886e-44	2.77143e-44	2.57267e-43	1.177e-43	-1.34372e-43	4.85308e-44	3.86058e-43	-2.68167e-43	-1.03706e-43	-3.18945e-43	2.00205e-43	-1.66953e-43	-1.74982e-44	-7.52391e-44	-1.91681e-43	-1.12609e-44	8.5403e-44	-1.24612e-42	6.30306e-42
3.47012e-44	-6.95223e-45	2.23847e-44	-2.00134e-44	-6.28886e-45	7.83777e-44	-2.11195e-45	-8.84784e-44	-1.91877e-44	3.75026e-45	-3.32122e-44	-4.03758e-44	-3.10686e-45	2.33967e-44	1.83059e-44	2.2199e-45	7.52162e-45	1.03158e-44	-1.06447e-44	1.00153e-44	1.09784e-43	4.53842e-44	8.33558e-45	-6.26114e-44	1.03448e-44	3.54921e-45	-3.44688e-45	-1.3611e-44	-2.04971e-44	-4.53466e-44	7.64272e-43
3.43009e-45	-3.52653e-45	4.19717e-45	-3.21483e-45	3.08159e-45	1.55135e-45	5.32295e-46	-2.00955e-46	-6.47971e-45	-2.39501e-45	-1.07744e-45	-1.25322e-45	-1.19976e-45	-1.23984e-44	2.20652e-45	2.62972e-45	-2.92575e-46	-1.18155e-45	-3.9718e-47	1.90951e-45	-1.6046e-46	4.61175e-46	4.71939e-45	8.5615e-45	4.03766e-45	-2.28331e-46	-6.68546e-46	-1.45602e-45	5.64639e-46	-1.78631e-45	7.5442e-44
2.51547e-46	-2.27828e-46	-1.96505e-46	-4.91993e-46	1.5702e-48	7.30059e-47	3.61435e-47	-1.04711e-46	-5.11446e-46	3.20325e-46	9.63512e-47	2.19735e-47	3.22492e-46	-1.01844e-46	-3.56015e-47	5.51536e-48	-1.24986e-47	-6.3277e-46	-8.53885e-47	-1.95571e-46	-6.10083e-47	-7.90617e-47	1.14864e-46	5.48922e-47	5.95613e-48	2.22405e-46	-4.46729e-46	4.15147e-46	-1.13723e-46	-1.4227e-46	5.38114e-45
7.73114e-48	-4.01102e-47	1.49982e-47	-3.02108e-47	-1.12508e-48	4.95982e-47	1.5311e-47	6.64011e-48	-2.28123e-47	1.60441e-47	4.99365e-48	-3.73388e-49	-3.10035e-48	-4.96645e-48	-6.43675e-47	3.24514e-48	-6.49246e-48	9.54253e-48	-1.51436e-47	1.78546e-47	1.46659e-47	-2.46498e-47	-8.75679e-48	5.65462e-49	1.90972e-47	-8.51937e-48	-1.76297e-48	1.22549e-47	-1.59889e-48	-1.69705e-48	4.28229e-46
-6.03321e-49	-1.96503e-48	2.19553e-49	-1.10605e-48	6.69285e-50	8.67808e-49	-1.4532e-48	3.7708e-48	-2.80807e-48	-2.36248e-48	1.39208e-47	4.56159e-49	3.09556e-49	-1.91575e-49	4.64816e-48	3.85423e-48	-2.12347e-48	-5.14222e-48	4.17934e-48	-9.30601e-49	1.81573e-49	1.50365e-49	-5.09098e-49	5.40347e-50	2.77306e-48	3.25246e-49	-1.68906e-48	-1.60677e-48	-4.48401e-49	-9.97396e-49	5.97144e-47
-2.09693e-49	1.41777e-49	-7.11927e-50	1.12207e-49	3.34689e-49	3.11168e-49	-3.76182e-51	-3.32269e-50	-2.32296e-49	7.5659e-49	-4.38773e-49	2.77683e-50	3.57859e-49	3.75043e-50	4.39797e-51	-1.64835e-49	-4.6398e-50	1.43405e-50	-3.00059e-50	3.22164e-50	-2.6104e-50	-8.0972e-50	7.31861e-51	-2.96634e-50	-1.78573e-49	-3.57697e-50	3.54559e-49	4.01732e-49	-8.30136e-50	-2.57633e-50	4.58417e-48
1.89335e-51	-2.76205e-51	2.16351e-51	-2.79074e-50	-2.41961e-50	1.45294e-51	-2.9602e-50	9.84849e-51	-3.05278e-53	-2.64752e-51	5.33983e-51	-2.31714e-50	-4.03161e-50	-1.40344e-51	-9.86496e-52	7.57015e-53	9.63776e-51	2.22829e-50	-3.05754e-50	-2.02636e-50	2.75753e-51	7.61157e-51	3.69427e-50	6.86736e-52	-1.117e-51	5.341e-53	4.11689e-51	1.02786e-50	3.11288e-50	-3.50552e-50	3.86305e-49
5.7039e-51	-1.49426e-52	1.58363e-51	-1.67366e-51	2.52715e-51	2.9261e-52	5.52248e-52	2.19273e-51	-2.15417e-51	-3.58557e-51	-5.07883e-52	2.82499e-52	-1.07316e-51	3.37732e-53	-1.08178e-52	-3.50853e-52	8.59732e-52	-1.30435e-51	-3.51588e-51	-3.21518e-52	-2.40827e-52	1.11495e-52	-1.87473e-51	-5.03979e-52	1.21007e-51	-1.02759e-51	1.11522e-51	3.57612e-51	-1.37806e-51	5.45369e-52	4.03564e-50
-1.83633e-53	2.23561e-53	-1.59422e-52	3.22569e-52	2.59538e-52	-2.18005e-53	-6.97485e-53	4.72838e-53	1.45133e-52	3.5033e-54	-1.96534e-53	-5.76231e-53	-5.79729e-54	1.13701e-52	2.41654e-52	1.56497e-52	1.19868e-53	-1.74313e-54	2.21202e-53	1.62038e-53	1.08368e-52	-5.28278e-53	2.24785e-52	-7.27572e-52	3.05373e-53	-1.18939e-54	-2.56759e-53	-8.03371e-56	2.1452e-52	5.77231e-53	3.15998e-51
-3.04248e-54	-1.97243e-54	4.39699e-54	-1.06328e-53	-4.86695e-54	8.75677e-54	1.91966e-56	8.56819e-54	3.68843e-55	-7.13376e-54	-7.36783e-54	4.8293e-54	2.8407e-53	-4.95097e-54	-1.67399e-53	5.02571e-54	1.6004e-53	-7.0587e-54	-1.67459e-53	7.17711e-54	8.0873e-54	2.41188e-54	-5.70079e-54	4.96857e-54	-2.96691e-53	-3.21683e-54	-1.27372e-53	2.35406e-54	-3.87982e-54	1.56021e-54	2.38651e-52
3.22985e-55	-6.46775e-55	-1.05164e-54	-3.38223e-54	-1.91671e-55	1.79746e-55	-1.39515e-54	-1.12096e-54	1.164e-54	-3.82765e-56	-2.83965e-54	-1.75377e-56	-4.86563e-55	-6.9473e-55	-1.3649e-54	-7.34055e-55	1.0834e-54	-9.01224e-57	1.09188e-54	1.95733e-55	8.14783e-55	-3.84182e-55	2.01338e-54	-3.19318e-55	-1.39654e-55	-8.57236e-55	2.75367e-55	-1.742e-55	-2.19966e-55	-2.56285e-54	2.57718e-53
5.80845e-57	-1.11711e-55	1.41039e-55	1.47929e-55	-3.48208e-56	-1.70609e-55	6.5618e-56	-5.60272e-56	-4.3199e-57	-6.56418e-57	-6.16814e-57	7.56476e-55	-2.01753e-55	-1.14442e-55	4.37559e-56	-3.7725e-56	1.49515e-55	3.25683e-55	-6.25048e-57	1.4419e-55	6.33667e-56	-1.34177e-55	-2.34358e-55	1.21514e-55	2.09107e-56	1.19556e-55	2.82072e-56	1.3735e-56	-8.2174e-56	1.00427e-55	3.44883e-54
1.32339e-57	2.04457e-56	1.66841e-57	2.85096e-57	-1.06294e-56	1.56734e-56	-1.03113e-57	6.70412e-57	-2.27765e-58	-6.45928e-57	1.70655e-57	3.51215e-58	-3.65665e-57	-4.90513e-57	4.66302e-57	1.29431e-56	-2.53423e-57	4.38931e-57	1.24699e-56	1.34424e-57	-1.71018e-56	-1.13305e-56	2.38003e-57	1.79109e-56	-6.32996e-57	1.92792e-56	-8.00608e-57	1.61762e-57	3.87591e-57	6.84299e-57	2.10652e-55
6.78192e-59	1.22156e-58	4.55984e-58	1.57551e-58	6.88871e-58	5.42607e-58	-3.13493e-57	-1.9916e-58	3.86228e-58	1.88708e-57	1.30855e-58	1.25913e-57	4.01749e-58	6.78486e-58	2.93757e-58	-9.93146e-59	-7.62136e-59	3.07593e-58	-4.29352e-58	2.43699e-58	-1.35943e-57	1.25428e-57	-4.87118e-58	1.13436e-57	7.34296e-58	2.02858e-58	1.10457e-58	1.65305e-59	4.40386e-57	-4.61273e-57	2.58784e-56
-1.18849e-58	1.45469e-59	4.25747e-59	2.30468e-59	-6.13066e-59	-2.06565e-59	2.06379e-60	7.48405e-59	2.38256e-59	4.27867e-59	-1.06476e-58	1.46259e-59	-2.17428e-59	1.18892e-59	-3.92321e-60	-5.09852e-59	1.63358e-59	6.21273e-59	6.22123e-59	-2.3571e-59	-6.62857e-59	-1.92389e-59	-1.41049e-59	1.15102e-59	2.6506e-58	-2.11518e-59	3.69793e-59	-3.44217e-59	2.06914e-59	2.99316e-59	1.31776e-57
-2.95948e-60	1.50728e-60	-2.66117e-60	-3.60202e-61	-7.66954e-60	2.68576e-60	1.60084e-59	-1.70861e-59	-1.07611e-61	9.15033e-60	5.13357e-60	4.29001e-60	7.2414e-60	-8.51661e-60	1.53234e-60	-3.24865e-60	9.1635e-61	-5.81073e-60	3.01913e-60	-7.18635e-61	-1.78719e-59	7.83062e-62	-2.78473e-60	-3.23579e-60	-2.68696e-59	-1.41642e-59	2.04914e-60	-4.7649e-61	1.50633e-60	2.2209e-61	1.69882e-58
-1.43148e-61	5.34325e-62	1.3511e-60	-1.25613e-60	2.23145e-61	6.55733e-61	6.54736e-61	4.20028e-61	5.90903e-61	-4.55328e-61	-5.33848e-61	-3.52662e-62	-4.56815e-61	1.33361e-61	-1.23084e-61	-1.25212e-62	6.28513e-63	-8.42553e-61	-1.33754e-60	2.86238e-61	-2.11355e-61	-1.17334e-60	-6.59795e-62	-2.3492e-61	3.14325e-61	-1.09561e-60	1.55664e-61	-1.92914e-61	-1.13599e-60	-7.97103e-61	1.49484e-59
1.275e-61	2.72743e-62	2.9198e-62	-5.92955e-62	-2.23702e-63	1.76258e-62	-1.78233e-62	4.55344e-62	-2.6554e-62	2.28689e-62	-2.95389e-61	-7.51398e-62	-9.44756e-62	-2.28033e-64	7.59229e-63	-7.20437e-62	3.77944e-62	-8.32489e-63	3.15181e-62	-1.28365e-62	3.44725e-62	-9.59053e-64	-2.41785e-62	-3.37795e-61	-2.44752e-62	1.79709e-62	-3.70656e-62	5.63001e-62	3.04039e-62	-9.55231e-62	1.6704e-60
-8.62978e-63	3.03693e-63	-1.96413e-64	1.81288e-64	-5.20039e-65	2.07603e-63	-1.82005e-63	4.89441e-63	-1.67549e-62	9.93595e-63	6.93849e-64	-2.01869e-63	-3.31999e-63	1.62495e-65	3.29562e-63	1.03515e-63	-3.91781e-65	7.52999e-63	-1.6511e-63	-6.2892e-63	9.61251e-63	-3.05549e-62	1.80669e-63	2.27018e-63	-1.07801e-62	4.26372e-63	2.01738e-63	-1.51869e-63	5.36871e-63	3.3268e-63	1.44986e-61
5.49049e-64	-2.84386e-64	1.56299e-64	1.28e-65	1.24292e-65	-7.65358e-64	-1.38522e-63	-1.95819e-65	2.85387e-64	7.22647e-64	-8.22149e-65	3.93294e-64	-4.00898e-65	2.59258e-64	2.13375e-65	2.76577e-65	2.39102e-65	-2.17176e-65	-3.93835e-65	-3.50416e-65	-3.71739e-64	4.28668e-64	1.35733e-63	6.17747e-65	-1.79895e-64	4.28857e-65	3.68694e-64	-1.94549e-63	7.94843e-64	-1.50746e-64	1.08391e-62
-3.85305e-65	3.21513e-65	-9.57373e-65	-7.47095e-67	5.63629e-66	3.90109e-66	5.30767e-65	1.18212e-64	-7.29214e-66	-9.35388e-67	-1.38292e-64	-1.08717e-65	-1.29982e-65	-1.28244e-65	1.045e-65	-3.24749e-65	-6.05325e-66	1.02691e-64	-6.9936e-66	5.12418e-66	-2.31347e-65	1.04446e-64	-6.50903e-65	1.23918e-65	1.68025e-66	-2.11495e-65	9.59786e-65	7.92679e-66	-1.34996e-64	5.70183e-66	1.16749e-63
-6.28862e-66	-1.00318e-65	-2.42753e-66	2.25063e-66	1.04556e-66	1.88461e-66	4.13527e-66	-1.44827e-66	4.47668e-66	5.20351e-66	4.43714e-66	-2.34041e-67	-3.57444e-66	8.10391e-67	-8.81975e-67	-1.75218e-66	3.0139e-67	1.61429e-65	-1.25873e-66	-2.45514e-66	4.58043e-67	1.36113e-66	-3.95577e-66	7.86555e-66	-7.08343e-67	-2.20011e-66	1.45264e-65	-2.09981e-67	1.10127e-65	-5.18686e-67	1.13857e-64
8.49396e-68	-4.04116e-68	2.74027e-67	3.8314e-67	6.63647e-67	-1.22558e-67	2.35803e-67	1.51223e-67	-2.82905e-67	-2.13748e-67	1.0087e-68	-7.17121e-68	3.20388e-67	-3.99788e-68	-1.46456e-67	6.4169e-68	-2.69093e-67	5.24916e-67	-1.03953e-66	4.55783e-67	-3.80552e-68	4.82941e-67	3.3085e-67	-1.52435e-67	1.79075e-67	1.37354e-68	2.21537e-69	-1.54745e-67	-7.3753e-67	8.49553e-67	8.33565e-66
-9.03178e-69	-6.74428e-68	-3.34839e-69	3.47623e-68	-2.06184e-68	2.3547e-68	2.29223e-68	1.43719e-68	-2.42627e-68	-1.39273e-68	-1.24397e-68	-7.59817e-69	4.17273e-71	7.339e-68	7.93848e-69	2.98715e-68	1.64674e-69	2.94869e-70	2.367e-68	6.01241e-69	8.18141e-69	1.94963e-68	2.71749e-68	-3.81403e-69	-2.42247e-68	1.64713e-69	1.81746e-68	2.04854e-68	-1.18442e-68	-5.54956e-68	5.87677e-67
1.16816e-69	9.05581e-70	5.44334e-70	3.18022e-69	-2.87223e-70	3.47847e-69	-8.09854e-70	6.68658e-70	2.5414e-70	-1.87756e-69	4.3067e-70	7.41978e-70	4.54413e-69	-5.14259e-70	-2.54207e-69	2.96453e-70	-1.22096e-69	-5.52356e-69	7.40987e-69	-3.65582e-70	1.29085e-69	-1.81435e-69	1.02954e-69	-2.30101e-70	4.76432e-69	6.28499e-70	-1.39222e-69	5.53277e-70	5.79958e-69	-1.07328e-69	5.53397e-68
-6.65718e-70	2.89165e-71	-5.2222e-71	-2.54811e-70	-1.35444e-69	-9.68816e-71	1.61485e-71	-1.0906e-70	7.31503e-71	2.91375e-70	-5.83339e-71	3.63486e-71	-1.69397e-70	1.23666e-70	3.92585e-70	2.57647e-70	1.39985e-71	-1.06826e-70	-3.0466e-70	-5.00794e-70	-3.26146e-70	-5.45926e-70	1.633e-70	-1.542e-70	1.01204e-70	-4.55516e-70	-1.18819e-70	1.40205e-70	-8.81764e-70	-3.50289e-70	8.14435e-69
1.51362e-71	-2.23949e-71	4.27532e-71	1.28438e-71	7.62337e-72	-2.93579e-71	4.26683e-71	3.2771e-71	-2.02322e-71	1.59748e-72	5.18077e-72	1.20626e-71	4.60928e-71	-3.56008e-71	4.40028e-71	2.28254e-72	-9.65862e-72	-1.05868e-71	-1.09566e-72	-1.52348e-71	-3.90093e-71	-2.5281e-71	7.00945e-72	-1.89706e-72	-2.07718e-71	-6.91083e-72	1.34468e-73	6.16137e-72	1.13994e-71	3.18141e-72	5.30933e-70
-2.15427e-72	9.09769e-74	1.45204e-72	-9.78881e-73	6.36469e-72	7.26339e-73	1.16194e-72	7.63652e-73	-2.6798e-72	3.06618e-72	-1.26037e-73	-8.78705e-74	-6.44303e-73	-1.81863e-73	-5.03895e-73	3.58316e-72	-3.24915e-72	7.15168e-72	-4.75909e-73	9.13573e-73	-1.06584e-71	-2.59071e-73	1.93836e-72	-7.32716e-73	-5.98301e-73	1.04226e-72	-3.10237e-73	1.61812e-72	4.41795e-73	-2.00575e-73	5.4156e-71
8.65054e-74	6.16716e-74	-6.79641e-74	8.12983e-75	-6.73894e-74	1.63192e-73	-3.83698e-73	1.27413e-74	5.93022e-74	-1.04959e-73	7.96211e-74	-1.42232e-74	-4.56323e-74	-3.88793e-73	3.85323e-74	-2.83473e-74	3.7151e-74	-2.21806e-73	1.11524e-73	8.32758e-74	2.26003e-73	-8.927e-74	3.45693e-74	2.66793e-74	-2.48542e-73	-1.73893e-73	-2.68245e-73	9.20478e-75	-1.97799e-73	3.79257e-73	3.71792e-72
-5.99276e-75	1.32473e-74	8.24947e-75	-1.83033e-75	-4.02941e-74	1.87965e-74	4.90587e-75	2.81196e-75	1.75252e-74	1.4847e-75	-1.79568e-75	-1.24733e-75	7.68711e-75	-1.30868e-74	-5.71238e-75	-5.21643e-75	1.57956e-74	3.24174e-74	-2.30766e-74	3.55724e-75	6.98674e-75	2.95873e-74	6.41001e-75	-4.24379e-75	1.87833e-74	-2.52201e-75	-1.11988e-74	-1.00572e-74	4.65432e-75	-1.07743e-74	3.29949e-73
3.03703e-75	-2.57061e-76	-1.74141e-76	2.51492e-75	7.69998e-76	1.97672e-75	3.1736e-76	2.16101e-76	-3.72632e-77	-7.24765e-75	3.22956e-76	1.03183e-76	-5.96528e-75	1.07548e-75	8.22745e-77	7.99481e-76	-2.13862e-76	-1.67546e-75	1.16802e-75	-6.12269e-77	-1.12733e-75	-1.77072e-75	-2.66816e-76	-2.2158e-75	6.87186e-76	-6.65475e-76	2.56562e-76	-2.81693e-76	-1.97479e-75	1.01453e-75	3.82764e-74
-9.64177e-77	-6.41182e-78	1.04828e-76	8.14147e-76	-8.63519e-77	-1.51099e-76	2.12962e-76	-2.72522e-78	6.52891e-77	-1.62794e-76	1.40358e-76	-1.18923e-76	-8.44216e-77	-1.61613e-77	-6.92347e-77	2.54856e-77	-4.64713e-77	-8.56954e-77	8.46954e-78	-1.23003e-76	-1.20509e-76	-2.08271e-76	7.2186e-77	4.86717e-77	-2.28412e-76	-1.30448e-76	3.47142e-77	5.57919e-77	-1.04737e-77	-5.17325e-77	3.38246e-75
-4.34118e-78	3.83821e-78	-2.38545e-78	-7.86969e-78	-2.71873e-78	-2.84338e-77	-2.25514e-77	4.75527e-79	3.85157e-78	8.54055e-78	-4.00161e-77	-1.07057e-77	-2.79138e-78	2.70824e-77	3.09693e-78	-1.09492e-77	9.46107e-79	-2.82107e-77	-2.07852e-77	-6.05323e-78	-1.19854e-78	-2.15572e-78	-6.32318e-78	7.62567e-78	-4.04903e-79	3.24477e-78	-1.01004e-77	-6.02966e-78	-8.15218e-78	-1.4748e-77	2.95626e-76
-1.39185e-78	-1.64667e-78	1.66309e-79	-1.12229e-78	-5.88242e-79	2.00094e-79	-4.8807e-79	-2.0734e-79	-1.69076e-79	-1.13493e-78	-3.2186e-80	-2.94445e-79	-1.75592e-78	3.3011e-78	-1.2197e-78	2.34171e-79	1.33492e-79	-4.40827e-79	-7.97553e-79	-1.26277e-78	8.71631e-79	-5.08519e-79	-4.45594e-79	-1.1451e-78	1.45261e-78	-2.55386e-79	5.10862e-79	6.86289e-79	-1.24563e-78	-6.61933e-78	3.0328e-77
5.22152e-81	1.02707e-79	-6.60765e-80	-1.28971e-79	-1.01896e-79	-1.02268e-79	9.8722e-80	-2.74204e-79	-1.15206e-79	2.09005e-80	-1.20435e-79	-8.94457e-80	-5.33837e-80	-1.38708e-79	7.54488e-80	1.8912e-80	7.01147e-80	-1.41456e-79	-2.48653e-80	1.14167e-79	-6.792e-80	-3.89733e-80	-1.45699e-80	-1.17381e-80	7.28085e-80	6.87648e-80	-1.0907e-80	3.39307e-79	1.47103e-80	-2.00354e-79	2.70316e-78
1.28066e-80	2.49189e-81	-3.20401e-81	-1.69275e-80	3.28071e-81	3.709e-81	5.6012e-81	-2.07711e-80	8.27546e-82	3.80659e-81	-1.56899e-80	-1.99851e-81	7.76587e-82	-1.19773e-81	1.47134e-80	-1.52098e-80	2.27893e-81	-1.59155e-80	-4.12773e-81	-9.18832e-82	-4.49193e-81	-1.54471e-80	-1.75125e-80	1.68482e-80	1.83234e-81	-1.00637e-80	1.30162e-80	5.34981e-81	7.8665e-81	2.21445e-80	2.60826e-79
9.21238e-82	-1.85904e-83	-3.98507e-82	2.12212e-82	-2.69423e-82	5.24221e-83	-2.86744e-82	-6.6099e-82	-1.10029e-81	2.94988e-81	-2.64958e-82	-5.32278e-82	-5.73311e-82	-2.47718e-83	-1.26417e-81	1.10629e-81	8.76761e-83	-1.05768e-83	2.28782e-82	8.37453e-82	-3.1898e-83	-2.11547e-82	-3.63922e-82	2.49497e-81	-3.91425e-82	3.68348e-82	-2.56813e-82	-2.91919e-82	-1.72473e-81	8.02549e-82	1.87387e-80
-1.62761e-83	1.941e-84	2.84016e-84	-1.59132e-83	-5.30203e-84	3.72166e-84	4.78222e-83	-4.42418e-83	3.32037e-83	1.21646e-82	6.26389e-83	1.89511e-83	2.8678e-83	-9.46348e-84	-1.47111e-83	1.99129e-82	-5.26536e-82	-9.58804e-83	-5.51832e-84	1.28104e-83	8.57462e-84	3.09992e-83	-2.03329e-82	1.80597e-82	2.27266e-83	1.20496e-83	1.55978e-82	-1.82427e-83	-6.21833e-83	-2.5188e-83	1.98709e-81
2.71281e-84	1.75853e-84	-2.01924e-84	-2.30623e-84	2.79863e-84	-1.30485e-83	-8.81585e-86	-3.59782e-84	1.07208e-83	1.51414e-84	5.06734e-84	7.1131e-85	-7.51377e-85	-6.10443e-84	-2.17894e-84	-4.61687e-85	-1.20066e-84	-5.31423e-84	-1.13924e-84	2.63505e-84	-6.405e-84	-4.98223e-84	-5.32237e-84	-1.69927e-84	1.17498e-84	2.69783e-84	1.66623e-83	-1.10036e-84	-1.86698e-84	-1.95504e-83	1.27591e-82
-5.04847e-85	1.40864e-84	-6.04543e-85	1.04543e-85	-3.33008e-87	3.16616e-86	2.25096e-86	2.07404e-85	2.10142e-85	-6.97418e-85	7.84596e-85	-3.3431e-86	-6.34783e-85	6.39978e-85	-1.48523e-85	-5.12286e-86	-7.65408e-85	-8.47523e-86	8.4927e-86	5.31572e-85	-5.69943e-85	1.12427e-85	2.39648e-86	-1.62189e-85	-1.43305e-85	-1.059e-84	-4.86124e-87	-2.34314e-85	-9.90942e-85	2.29037e-86	1.08781e-83
-2.9497e-86	8.86439e-87	-1.32953e-86	-1.06094e-85	1.05434e-85	1.34431e-86	3.74176e-86	9.94606e-87	-1.05204e-86	-9.46334e-87	-4.36521e-86	5.19535e-86	-2.31824e-86	6.3426e-87	4.6945e-87	-3.552e-86	8.17118e-87	1.49578e-86	9.65054e-87	4.96435e-86	9.96044e-86	-1.49316e-86	-1.19375e-86	7.46108e-87	-6.56787e-86	6.3348e-86	-1.70394e-86	5.42985e-86	-1.74058e-86	1.5735e-86	9.59183e-85
-1.30966e-87	2.24555e-87	9.87607e-88	-8.82295e-88	1.83455e-86	-7.57142e-88	2.98114e-88	-1.19109e-87	-6.42695e-89	1.77498e-87	-5.6561e-87	-4.82747e-87	1.91135e-87	-1.01624e-87	-1.82503e-86	5.95971e-88	1.08941e-87	-1.67243e-87	-1.14017e-87	2.92894e-87	2.30208e-87	-1.9926e-87	2.47092e-87	-5.0027e-87	-6.70875e-88	-3.22892e-87	2.70757e-87	-8.07324e-88	3.63614e-87	-8.86693e-88	9.06505e-86
-1.19165e-89	1.38536e-87	-4.97057e-89	2.46466e-88	6.75819e-89	-3.75644e-89	5.02248e-89	4.15343e-90	-4.53631e-89	2.2223e-88	-1.01964e-87	-9.60428e-88	-5.43962e-88	9.26907e-89	5.18215e-89	1.08886e-88	1.09031e-88	1.73816e-88	-3.42417e-88	3.23842e-88	-2.9684e-89	2.97844e-88	-4.60469e-88	-5.76996e-89	-4.64391e-89	1.62991e-88	-1.83586e-88	-6.83189e-89	-1.72748e-88	1.95914e-88	7.52278e-87
-1.98749e-89	4.67003e-90	9.75813e-90	7.41069e-90	1.38743e-90	-1.53584e-89	4.53508e-90	-9.07324e-90	3.94794e-90	3.51284e-89	-1.94605e-89	5.2049e-89	9.34714e-90	-1.70539e-88	-5.98392e-89	2.61434e-89	1.2601e-89	-1.50711e-89	-9.77206e-90	3.53944e-89	-5.04623e-90	1.79213e-89	-2.97695e-89	-5.60153e-90	-1.02666e-89	-7.20469e-89	3.42331e-90	-4.20337e-89	-1.04767e-89	1.20412e-90	7.19151e-88
2.71534e-91	1.72799e-91	2.36945e-93	-1.75441e-90	6.36953e-91	-4.4968e-90	5.1222e-90	-1.44501e-90	-3.49285e-90	1.67622e-90	4.80517e-91	-1.38626e-89	7.94141e-91	-1.89863e-90	-7.76991e-90	1.47549e-90	3.4926e-90	-3.14807e-90	1.37951e-90	-8.75219e-91	1.65887e-90	-1.40461e-91	2.09126e-90	2.17633e-90	1.57715e-90	-1.05924e-90	-5.58201e-91	2.16058e-89	-1.23628e-89	9.99933e-91	9.84779e-89
-1.48624e-91	-1.7598e-91	1.16039e-91	2.40807e-91	-6.76121e-91	-7.07039e-92	-5.38074e-91	3.05282e-92	9.71252e-93	-1.34664e-91	2.91744e-92	4.04364e-91	5.86983e-93	2.39365e-91	2.00171e-91	1.57835e-91	-2.42909e-91	2.65469e-92	1.11392e-91	-1.17573e-91	1.25797e-91	-1.72026e-91	-5.77732e-92	1.2825e-91	-4.55407e-92	6.42205e-92	-5.57076e-91	6.26707e-92	4.02628e-91	6.25794e-91	5.91823e-90
2.7786e-92	1.29239e-93	1.44269e-93	-2.50378e-92	3.20068e-92	5.87783e-92	-2.77812e-92	6.58742e-93	2.95409e-92	3.15421e-92	-3.63215e-92	2.31947e-93	-4.41229e-93	-6.44237e-93	-1.63886e-92	-5.13011e-92	2.51046e-92	3.07597e-92	6.24775e-92	3.61222e-92	3.70037e-92	-3.95971e-92	1.37129e-92	2.37643e-93	3.41877e-92	-1.10931e-92	3.93984e-92	5.14824e-92	-1.90483e-91	1.69469e-92	9.49727e-91
6.79294e-94	6.54499e-93	-3.84862e-94	-8.78005e-94	-9.6228e-94	-2.00021e-94	1.15207e-92	-1.00717e-93	6.30447e-96	-1.23956e-93	-1.15156e-93	3.48181e-93	-2.9443e-93	1.45259e-93	-1.1114e-93	4.18428e-93	4.38647e-93	-6.59642e-96	-7.46656e-95	1.35141e-93	-6.2296e-94	2.6915e-93	8.65809e-94	-1.35554e-93	-2.06575e-94	1.03526e-94	-2.19729e-93	-8.44917e-93	1.52792e-93	-7.34459e-95	6.1662e-92
-1.14993e-94	-2.04627e-94	-1.13246e-93	-5.83725e-95	-1.53752e-94	-1.09892e-94	2.07575e-94	-8.3709e-96	3.19298e-94	-1.27982e-94	4.16963e-95	8.48512e-95	3.0298e-94	-6.87537e-95	-5.56728e-94	-2.41653e-95	4.11455e-95	1.19379e-94	1.30842e-94	-4.51043e-95	1.07233e-94	2.3361e-94	-1.75795e-96	-1.88711e-94	6.28585e-94	1.2245e-94	-9.83734e-95	-1.34477e-95	5.46706e-94	-2.87292e-95	5.82257e-93
4.6845e-96	-1.12499e-96	-3.75841e-97	-4.83186e-96	4.87401e-95	1.0286e-95	2.6827e-95	1.34458e-95	8.19506e-95	-3.89383e-97	-4.89975e-96	6.09779e-97	4.97038e-95	-1.6088e-96	-6.32453e-96	5.15886e-96	-2.31123e-95	5.05043e-96	-4.33835e-95	-2.0415e-95	2.45279e-95	-3.14805e-95	-4.88191e-95	2.94049e-96	-2.56164e-95	-2.43038e-96	-1.06455e-95	1.73606e-96	1.48441e-95	1.46274e-96	5.17426e-94
2.59737e-97	1.12755e-98	-2.59895e-97	-1.62821e-96	-6.24428e-97	2.61261e-96	-1.8455e-96	-5.15446e-97	-7.21661e-98	-4.41739e-97	-2.05202e-96	-6.31926e-97	8.50326e-97	-2.39967e-96	9.77116e-97	6.17638e-97	-1.94723e-96	-1.95463e-96	-3.39022e-98	1.74044e-96	-2.48409e-97	1.03387e-95	1.3399e-96	3.26699e-96	-2.00298e-97	-3.11763e-97	4.13527e-96	5.46202e-97	3.67545e-97	-9.50587e-97	4.31816e-95
-1.05658e-97	3.51544e-98	-1.21035e-98	-1.13738e-97	1.65412e-97	4.59011e-98	1.32179e-97	4.07306e-97	-1.96619e-98	6.1789e-98	-1.06208e-97	7.36e-98	8.13917e-98	-3.0053e-97	2.69928e-97	1.08528e-98	1.4817e-97	-1.58707e-97	-1.29077e-97	-1.56076e-98	-9.85165e-98	-1.20881e-97	8.67806e-99	3.95243e-97	6.18018e-97	5.21235e-98	1.99815e-98	6.1007e-98	-1.83708e-97	4.01113e-98	3.99124e-96
2.824e-98	7.94323e-99	-6.43001e-98	-2.44142e-98	3.88714e-99	1.2344e-98	8.74236e-99	-1.5549e-100	-9.07245e-100	4.13099e-98	-6.27131e-99	2.17543e-99	-3.67747e-98	2.76085e-98	9.96635e-99	4.52343e-98	-4.25573e-99	1.23573e-99	3.68758e-98	-1.8591e-98	-8.18324e-100	4.33048e-99	-4.82863e-98	-4.46186e-99	1.39672e-98	-3.61568e-100	-9.89842e-99	-4.70856e-99	3.82302e-99	2.20209e-98	4.93909e-97
-5.18668e-99	-2.05264e-99	-3.88664e-99	8.72381e-100	1.84307e-99	1.89007e-100	3.42788e-100	3.38205e-100	-1.31726e-100	3.94598e-99	-8.16432e-100	1.1426e-99	1.44596e-100	-5.5355e-100	3.25799e-99	-6.52078e-100	3.32296e-100	-1.31822e-99	1.5507e-99	1.98187e-99	1.92698e-99	-2.66279e-99	-6.07792e-100	5.70734e-100	-3.53206e-100	5.32992e-100	3.61854e-99	7.01287e-100	2.62393e-100	7.85523e-100	4.25617e-98
1.11671e-100	3.91733e-101	1.48316e-101	5.37552e-101	-5.81536e-102	-2.55248e-103	4.49031e-101	3.93652e-101	7.81158e-101	-2.30454e-101	-2.32121e-100	-7.70377e-101	-2.89041e-100	1.61526e-100	-7.92541e-102	-5.79e-100	-1.71186e-101	-2.2593e-100	1.61463e-100	4.81676e-101	9.92948e-101	-2.89536e-101	1.00173e-100	-2.47857e-100	3.90331e-101	-5.74153e-101	6.5993e-101	-1.02499e-100	1.05045e-100	-2.76718e-101	3.0842e-99
-2.31439e-102	3.53811e-102	-2.79104e-101	-1.54793e-102	9.22938e-103	-1.06035e-101	-5.30189e-102	3.68338e-103	8.62538e-102	-6.52502e-102	5.12371e-104	-1.67294e-103	-9.63447e-102	-2.22177e-101	1.01485e-101	-9.09276e-102	-7.15816e-102	1.18253e-101	-2.0935e-101	4.5528e-101	-9.20383e-102	-1.43553e-101	-3.53347e-102	4.85405e-102	5.8554e-102	-8.40306e-103	1.3468e-101	9.26834e-102	1.26406e-102	1.17738e-101	2.78833e-100
2.80637e-103	-1.89099e-103	4.78898e-103	1.21919e-102	-1.79246e-103	-3.59539e-103	-2.25526e-103	1.52628e-103	8.94091e-103	4.75522e-103	-2.46726e-102	-1.7063e-102	-3.19011e-103	3.45958e-102	-2.49189e-104	-1.80933e-102	-2.79954e-103	1.48361e-104	9.17565e-103	6.67339e-103	-9.1635e-104	1.16333e-102	4.67405e-103	5.04704e-103	4.25574e-104	7.66021e-103	9.01097e-103	-7.1895e-103	4.13349e-103	1.7553e-102	2.29448e-101
1.38801e-103	2.74905e-105	1.21784e-104	-1.3088e-103	-6.02667e-104	2.45397e-105	-3.19755e-104	4.41979e-104	2.01514e-103	4.99924e-104	7.08721e-105	8.02532e-105	1.25337e-103	1.02532e-103	5.25964e-104	-1.10132e-104	-3.60576e-104	1.59286e-104	-4.79737e-104	7.01987e-105	-5.05201e-105	-7.03979e-104	5.58272e-103	-3.01707e-103	-8.53319e-104	-4.58314e-104	3.21494e-104	-2.80498e-104	1.06312e-104	3.95238e-104	2.26553e-102
9.31313e-105	4.61643e-105	-4.7525e-105	1.20469e-105	4.25177e-105	3.09113e-105	1.20834e-105	-2.96676e-106	4.29752e-105	1.1775e-104	4.69597e-105	2.56575e-105	1.11023e-106	4.72022e-105	-1.98898e-105	2.60624e-105	-8.59281e-105	4.02054e-105	-4.92889e-104	-1.0377e-104	1.07096e-104	-2.51108e-105	-3.53634e-106	7.39006e-107	-2.48388e-104	-1.07184e-105	-4.01918e-105	-8.75245e-106	1.4738e-105	-4.3259e-106	1.80134e-103
-4.55628e-107	2.288e-106	8.64074e-106	-4.22088e-106	1.20668e-105	-2.67838e-106	4.73928e-107	6.36296e-106	1.07907e-105	-1.34482e-106	-1.63478e-106	2.98578e-106	1.97277e-106	7.85424e-106	-9.20682e-106	2.6156e-105	-1.0884e-105	-2.20042e-105	4.0848e-106	3.34649e-106	-7.26806e-106	-3.77999e-106	-2.48588e-106	-6.11227e-107	4.52109e-107	4.4387e-106	-2.45343e-106	3.91149e-106	-4.26724e-106	9.79578e-106	1.78917e-104
5.42162e-107	-8.72105e-107	-4.2174e-107	2.21187e-106	5.48934e-108	-5.54004e-107	5.33732e-107	6.48583e-107	2.51374e-107	5.8203e-107	1.77811e-107	2.11735e-107	3.4852e-110	9.81278e-107	9.94481e-107	2.32263e-108	-3.8504e-108	-5.26644e-107	-1.90585e-107	-1.73745e-107	-3.88523e-107	2.81681e-107	3.27336e-107	-2.11736e-106	7.35839e-107	5.48536e-107	2.87885e-108	1.67576e-107	-5.11006e-108	-3.08564e-107	1.49462e-105
-5.13323e-108	-1.42189e-107	4.52466e-109	-1.22826e-108	4.02618e-108	4.88269e-108	2.44917e-107	4.75727e-108	-5.86173e-108	6.28224e-109	1.58598e-107	1.24413e-107	-3.35943e-108	-2.69765e-108	-3.28075e-108	-4.68369e-108	1.51417e-108	2.18396e-108	-4.31423e-108	1.58662e-108	-8.58933e-109	-1.2327e-107	-3.16555e-108	1.22717e-108	8.90959e-108	3.42039e-107	6.6755e-109	5.39893e-108	-2.79473e-108	-1.015e-107	1.97305e-106
2.46202e-109	-1.23959e-109	1.85046e-109	-3.62765e-109	-3.33129e-109	-8.5624e-109	-5.18792e-110	-8.21081e-109	-2.29794e-109	2.85585e-109	3.06511e-109	8.67394e-109	1.05042e-109	-3.18972e-109	4.88571e-109	6.20344e-110	2.67292e-110	7.11203e-109	2.23337e-108	-5.23781e-109	-4.13051e-109	3.18319e-109	-2.89997e-109	-3.01241e-110	-6.71668e-110	2.53055e-109	-1.97495e-109	9.47695e-109	-9.13669e-111	1.52205e-109	1.18175e-107
4.34474e-110	-5.56179e-110	-5.30259e-110	-2.07508e-110	-2.62964e-110	-1.28881e-110	6.03199e-110	6.54333e-110	2.58586e-110	-3.74138e-111	-1.65779e-110	1.60736e-110	2.05136e-110	3.57482e-110	2.27024e-110	5.65734e-110	-2.43943e-110	-1.87387e-110	-6.14117e-111	6.57822e-110	5.98342e-110	-2.62171e-110	1.15534e-109	-9.83871e-111	2.21578e-110	-2.24038e-109	-4.11033e-110	-1.30298e-110	4.70424e-110	6.31539e-110	1.27257e-108
2.85097e-111	2.15091e-110	-8.00467e-111	3.61356e-111	1.38198e-111	2.75631e-112	-3.77716e-112	-6.50455e-111	-8.93328e-112	-5.72116e-112	4.11419e-111	-1.3932e-110	2.96146e-112	-2.69981e-111	-5.54431e-111	-8.8985e-111	-2.48735e-111	-2.44178e-111	1.72347e-111	4.55245e-112	7.52813e-111	-1.0075e-111	-1.90101e-113	2.95109e-111	1.27017e-111	-1.05782e-110	-3.32476e-111	1.3085e-110	-2.6561e-112	-2.55604e-111	1.31162e-109
-5.46181e-113	6.68759e-113	4.11013e-113	-7.01916e-112	5.07969e-112	-6.57097e-112	1.89292e-111	4.09968e-112	-5.0847e-112	9.10574e-113	2.63979e-112	-1.91503e-112	1.06356e-112	-4.68327e-112	1.5752e-111	1.16938e-112	3.53885e-114	-4.17348e-113	1.7512e-113	-4.20416e-112	1.35032e-112	3.28487e-113	-2.45555e-113	-1.83712e-112	1.12976e-113	-2.57355e-113	-1.93583e-112	-3.59911e-112	1.69908e-111	-5.19624e-112	1.13229e-110
-4.18442e-113	-2.02731e-112	-4.38068e-113	2.40104e-113	1.79612e-113	-3.50913e-113	3.72939e-113	2.11267e-113	9.61382e-114	3.2465e-113	7.10113e-113	8.86802e-113	1.90735e-113	8.48394e-114	1.17689e-113	3.56901e-113	-2.62082e-113	7.53275e-114	6.81607e-115	2.15311e-114	-2.4462e-113	-7.8124e-114	-4.55966e-114	2.66835e-114	-3.42905e-113	2.8117e-114	6.82727e-114	-5.51316e-113	-7.80757e-114	8.87356e-114	8.92472e-112
6.25287e-115	-3.02459e-116	2.65619e-114	-4.15265e-114	-1.39459e-116	4.86582e-115	7.30995e-117	1.38544e-114	-1.79498e-114	6.84023e-116	-1.06172e-114	-5.82129e-115	-1.10381e-115	-4.42667e-114	8.85109e-114	-7.28386e-115	8.64526e-114	2.74511e-113	-2.90121e-115	-8.90975e-115	7.0296e-114	-3.17168e-115	9.66966e-115	-1.38042e-114	4.03343e-114	-4.06334e-115	-4.46976e-114	-1.52266e-114	1.67528e-114	4.68199e-114	9.07425e-113
1.94688e-115	3.18649e-116	-1.29653e-115	-1.80868e-116	8.77499e-116	2.04714e-116	-1.93705e-115	4.98512e-115	-1.62634e-115	1.6505e-115	-3.00002e-116	4.73338e-116	-3.70923e-116	-2.41625e-114	3.02673e-117	1.66483e-115	6.76304e-116	1.33714e-115	1.31962e-115	2.0041e-115	-3.19449e-115	-1.99383e-115	5.35657e-116	-6.15754e-115	1.15247e-115	2.66481e-115	-1.39061e-115	1.03565e-115	-7.04782e-116	-2.97562e-116	6.64906e-114
-4.87362e-116	-2.23444e-116	-1.70068e-116	7.46095e-117	-1.45495e-116	1.23597e-116	-1.7246e-116	2.7085e-116	-1.60045e-116	1.69129e-116	5.15451e-116	-4.79902e-116	1.18009e-116	-2.2058e-116	9.20749e-117	-1.49039e-116	-4.04318e-117	-1.45986e-116	-8.59922e-118	-1.13062e-116	2.15186e-116	6.21915e-117	7.93835e-116	6.23104e-117	2.35364e-116	1.5558e-116	-1.74154e-116	-4.82875e-116	-3.0881e-116	-1.75428e-116	6.54593e-115
-2.00753e-117	1.53499e-117	-4.88138e-118	2.3874e-117	2.18015e-117	-4.31941e-117	-2.42153e-117	1.7346e-117	1.94941e-117	6.6254e-117	2.12697e-117	-3.09908e-118	6.65301e-117	6.18576e-117	8.73281e-117	1.09921e-117	3.55628e-117	-1.29935e-117	-7.66823e-118	-2.84914e-118	1.27829e-117	3.96082e-118	9.66913e-119	8.6947e-118	-3.55835e-118	1.84556e-117	-1.65863e-117	5.184e-118	-6.07159e-118	-2.45933e-117	6.6749e-116
8.68265e-119	9.19887e-119	-2.41305e-118	-3.95417e-119	-1.51606e-118	1.60482e-118	3.68029e-119	1.78133e-118	5.54568e-119	-4.01988e-118	7.01562e-120	1.09161e-118	-5.20273e-118	-1.8827e-118	-1.66243e-118	1.17003e-118	2.07268e-118	2.7852e-118	-3.22235e-118	2.06876e-120	3.43064e-118	-2.3921e-119	6.17209e-119	-7.04071e-118	6.72333e-119	-1.41337e-118	-8.49468e-118	-7.76409e-119	3.65748e-119	2.75418e-119	5.69476e-117
-4.44735e-120	-2.94645e-119	-1.01196e-119	-8.89467e-120	5.48897e-121	5.31982e-120	-1.1089e-119	1.61673e-120	-1.08196e-119	-1.75615e-119	-5.55284e-119	-8.07018e-120	-1.96842e-119	-1.29139e-119	9.99238e-120	3.06476e-119	2.51706e-120	-7.53083e-120	5.2245e-120	-1.33845e-119	-5.40787e-119	8.7671e-120	-5.50802e-119	-3.5132e-119	-2.39985e-120	2.39483e-119	3.05123e-119	8.08579e-121	1.02304e-119	-2.26789e-120	4.886e-118
9.44374e-122	2.49799e-120	-1.06582e-120	1.7244e-120	5.04254e-120	-7.01592e-122	6.91073e-120	-6.16877e-120	1.82895e-120	6.75275e-120	8.18404e-121	-1.333e-120	4.23227e-121	-1.65195e-120	1.93774e-121	-4.58706e-121	6.31772e-121	2.56694e-120	-3.03617e-121	1.19283e-120	-8.6762e-121	-2.46981e-121	-7.12531e-121	-1.41894e-120	6.4425e-121	-3.92339e-120	4.72749e-121	4.38457e-120	1.74736e-120	4.27919e-121	5.65771e-119
-2.54996e-122	3.83733e-121	5.91339e-122	-5.13447e-122	4.34803e-121	-1.19371e-122	1.1499e-122	1.63741e-122	2.72453e-122	-2.59341e-121	4.97592e-121	-6.63229e-123	-1.28318e-122	4.80882e-122	4.84573e-123	2.39957e-121	5.80243e-122	-9.48535e-122	-2.89948e-122	2.40381e-122	5.5822e-121	-1.09405e-121	6.8945e-122	-4.48279e-122	-6.0013e-121	-2.67703e-122	-3.47725e-122	1.19838e-121	1.6651e-121	4.81557e-122	4.07434e-120
3.45193e-123	-1.57331e-122	3.55145e-122	-2.98657e-123	9.36999e-124	-5.8337e-122	9.16466e-122	1.06287e-123	5.30411e-123	-9.40304e-125	-2.55046e-122	9.01842e-123	-8.38771e-123	-7.30726e-122	1.3865e-123	1.85024e-123	-3.53357e-123	1.50147e-122	-1.06798e-122	-1.12369e-123	9.86447e-123	-1.81915e-122	1.5663e-122	-8.42824e-123	1.52268e-122	2.88179e-124	-1.95313e-122	-6.7087e-123	1.32467e-122	-4.23535e-123	4.76024e-121
5.28721e-124	-1.1095e-123	8.63547e-124	1.7984e-125	-4.19654e-124	2.44888e-123	-1.27832e-124	-1.72616e-123	-2.7556e-124	-9.9096e-124	1.24867e-125	-5.82799e-123	-7.24139e-123	1.15387e-123	1.37189e-124	1.61595e-123	2.58938e-123	-2.22889e-123	-5.19929e-124	6.96178e-124	-1.77995e-123	5.03581e-123	2.20799e-123	-5.37373e-124	4.56454e-124	1.08007e-123	8.14975e-124	8.7032e-125	-1.4676e-123	-2.43556e-123	4.64349e-122
9.87118e-125	1.38443e-124	-1.41035e-124	-3.38483e-125	4.10586e-126	1.3152e-124	-3.29448e-125	6.59115e-125	1.56227e-124	-7.03745e-125	1.80309e-125	-1.59722e-124	2.77145e-125	7.66796e-126	-2.91754e-125	3.82807e-125	3.32196e-126	2.29696e-124	-1.15977e-124	-1.19199e-125	2.41341e-125	4.92252e-125	1.78809e-124	-3.91192e-125	1.81508e-124	-8.15038e-125	7.0864e-125	-5.56374e-125	1.72955e-124	2.54922e-125	2.39388e-123
2.12201e-125	1.27349e-125	1.03046e-125	-5.53635e-127	-2.34301e-126	2.23553e-125	-1.3685e-126	9.77026e-126	4.02314e-126	-1.74448e-126	4.90438e-126	-7.68593e-126	-3.05772e-126	1.17225e-125	3.88551e-125	-1.08127e-125	-1.61864e-125	8.51953e-126	-5.17635e-126	3.89006e-126	-2.25549e-126	3.45058e-126	-2.16904e-125	4.52665e-126	-7.4586e-127	3.35869e-126	1.55046e-126	-3.41214e-126	2.31314e-125	-1.14973e-125	2.72848e-124
1.20402e-126	-2.77867e-127	1.05108e-127	-3.61182e-127	3.90886e-127	8.54026e-127	1.35377e-126	-3.09013e-126	1.79307e-126	3.25684e-127	4.6492e-127	-9.8172e-127	-2.68246e-126	6.76002e-127	-1.26977e-126	8.163e-127	-1.89887e-126	-2.49268e-127	-2.46622e-126	-2.29976e-128	5.66969e-127	6.10048e-128	-3.20959e-127	-5.52465e-127	5.9708e-127	1.42523e-126	1.54169e-127	-3.09061e-126	1.19567e-126	9.15916e-127	3.01643e-125
8.42068e-128	-4.43937e-128	-3.38633e-128	-4.87024e-130	1.23653e-128	-3.01216e-127	4.18263e-129	-2.14443e-128	2.5774e-127	1.62352e-129	-7.72579e-129	9.38755e-128	-1.16417e-128	-1.56801e-128	-2.81867e-128	7.94617e-128	-1.4106e-127	5.77861e-128	9.77033e-128	-3.62703e-128	-4.49929e-128	5.3697e-129	1.24135e-127	1.36216e-127	-1.0145e-127	-3.40167e-127	-2.27881e-127	1.4318e-128	1.94511e-128	3.3238e-128	2.37813e-126
-1.36219e-128	2.21345e-129	9.58471e-130	1.0553e-129	1.22436e-128	1.17767e-129	1.31929e-128	1.88091e-129	-8.81421e-129	4.25296e-129	-3.16779e-128	3.32429e-130	-2.38669e-129	-1.78602e-128	-6.10678e-130	1.57054e-129	3.30073e-129	1.32394e-128	7.24752e-131	6.18946e-130	1.11503e-129	-6.01632e-129	6.96168e-129	8.42413e-129	5.08589e-130	1.29619e-128	-1.8278e-129	-8.09108e-129	-2.84606e-129	6.72205e-130	1.80506e-127
9.92014e-130	-3.65192e-129	-2.78357e-130	-7.48979e-130	-1.91437e-129	-7.52588e-130	1.79386e-130	-2.76572e-130	9.74288e-130	-2.67501e-129	-5.5634e-130	-4.1049e-130	8.50866e-130	7.19091e-130	8.2997e-130	1.16184e-130	5.5839e-130	7.54653e-130	5.7731e-130	3.66674e-131	7.13133e-130	9.55539e-130	-9.02221e-131	1.3687e-129	4.3526e-130	4.72733e-130	8.81644e-130	-2.10449e-130	1.96206e-130	-5.86034e-131	2.32359e-128
-4.01475e-131	1.02007e-131	-9.36868e-132	3.85552e-131	2.9823e-131	5.23929e-131	8.57128e-131	3.70987e-131	-6.08041e-131	3.21631e-131	-9.70767e-131	-1.35625e-130	1.45964e-130	-2.53474e-130	-2.64373e-131	-3.91802e-130	6.71452e-131	8.03793e-132	5.36841e-133	2.10267e-131	-2.09682e-130	-3.32772e-131	-2.80576e-132	-2.27337e-130	6.92087e-132	3.41557e-131	6.59255e-133	-5.63013e-132	-5.74491e-131	-5.54579e-131	2.17677e-129
-1.75609e-131	-2.85297e-132	-4.84677e-132	-1.291e-131	2.97605e-132	1.03622e-132	-3.79003e-132	7.59439e-133	-9.01685e-133	5.30686e-133	1.26827e-131	-7.53731e-133	3.9178e-132	-2.73449e-132	2.05041e-132	-2.51729e-132	5.88681e-132	-4.1981e-133	-1.442e-133	8.93495e-132	1.54688e-132	-3.28884e-132	1.04999e-131	1.28084e-131	1.03451e-131	4.30627e-133	2.11747e-132	6.84761e-133	-8.76946e-133	1.36499e-132	1.32171e-130
-1.52645e-133	-5.97464e-133	-1.82393e-133	6.67094e-133	-3.44051e-134	-2.42758e-133	-2.72917e-133	-3.03491e-133	-1.64151e-133	1.23638e-132	-2.45997e-133	8.62732e-133	-3.59766e-133	-2.28383e-133	1.49117e-132	-3.88389e-133	-1.21766e-132	-7.57788e-134	1.83236e-133	-1.10395e-132	4.97188e-133	-6.86835e-134	6.39205e-134	5.13978e-133	-5.57118e-135	-4.87838e-133	-5.20184e-133	7.03739e-134	3.26112e-133	-4.78441e-133	1.3043e-131
-7.06506e-134	1.09747e-134	-1.23984e-134	3.92798e-134	1.73779e-134	-5.88232e-134	3.48224e-134	-1.52874e-134	2.40526e-135	-2.65043e-134	-4.17309e-135	9.29669e-134	1.83732e-135	-5.91644e-134	4.23419e-134	-2.8158e-134	-9.17991e-135	4.50977e-134	-1.99275e-134	6.73942e-135	1.69663e-134	8.51664e-134	1.33123e-134	4.1237e-134	-1.55955e-134	-8.31281e-135	-5.63494e-135	-2.52383e-134	-7.38783e-135	-3.45371e-135	8.20415e-133
8.0201e-136	-2.50292e-135	-1.38992e-136	1.80151e-134	-6.2586e-136	-8.7502e-135	1.19244e-135	2.74697e-135	-4.092e-135	3.73815e-136	4.83936e-135	-3.06983e-135	-4.20856e-135	5.96295e-136	-1.54184e-135	1.15665e-134	-4.13648e-136	6.91809e-136	-4.20782e-136	5.33244e-135	7.28782e-136	2.00394e-135	-1.70229e-135	-6.78388e-135	-1.52368e-135	4.22688e-135	3.78179e-135	1.44839e-136	4.26349e-135	2.25952e-135	9.93404e-134
-1.26022e-137	2.68287e-136	-4.48842e-137	-9.66488e-137	-5.87789e-136	-5.40413e-136	1.53334e-136	-7.79909e-136	-6.91179e-137	-7.20805e-137	3.44463e-137	-8.12522e-136	-1.61095e-136	-6.77192e-136	-1.40104e-136	1.9661e-136	-3.21662e-137	1.56275e-136	-3.30261e-136	2.46103e-136	5.98905e-137	-2.35903e-136	-1.98198e-136	3.49827e-136	1.49214e-136	-6.79417e-138	9.2414e-137	-2.4385e-135	-4.07083e-137	-6.47216e-137	9.04801e-135
-3.53976e-137	7.23572e-137	-1.36353e-137	3.44586e-137	3.28169e-138	6.95477e-138	7.08209e-138	1.30468e-137	4.97886e-138	6.06661e-138	2.08252e-137	-6.12105e-138	-5.10672e-138	-9.21114e-137	1.61918e-137	-4.10105e-138	-1.33778e-137	3.76057e-138	-3.68253e-137	2.6374e-137	2.0101e-136	3.10266e-137	4.14796e-138	-2.88669e-138	4.98271e-137	-7.3124e-137	-1.33656e-136	-1.07104e-137	-8.35586e-138	3.85451e-137	9.75344e-136
4.47035e-138	-8.51007e-142	-3.99292e-139	7.72456e-139	-1.07471e-137	1.93375e-138	5.52785e-138	1.46278e-138	3.42646e-138	3.19221e-138	-3.5845e-139	2.09037e-138	-3.74193e-140	-2.00144e-139	-2.57514e-138	-1.93849e-138	9.82787e-139	1.48181e-138	-2.42479e-138	1.28173e-137	7.23242e-140	-8.152e-139	-1.6007e-140	-7.56689e-138	-1.92503e-138	6.24606e-140	-9.34017e-139	3.12307e-138	7.40293e-139	2.85399e-138	7.49491e-137
1.47225e-139	-3.8692e-139	8.13865e-140	5.85994e-139	-2.51691e-139	1.33553e-139	-1.51027e-139	-3.56022e-140	-2.65994e-140	1.15505e-140	3.29048e-141	-5.67895e-139	5.58626e-139	1.4466e-141	1.14914e-139	-1.03547e-139	3.575e-139	1.88467e-139	-7.66301e-139	1.80743e-139	-1.28116e-139	-2.20538e-139	-2.62064e-138	-4.04371e-139	4.72367e-139	1.50775e-140	3.12712e-139	-1.98318e-140	-1.67051e-139	1.65753e-139	9.18074e-138
2.68463e-140	-3.00292e-141	1.12284e-140	1.24929e-140	-6.70787e-141	1.8734e-140	-2.5939e-141	-5.77941e-140	1.88507e-140	9.94804e-141	9.5191e-141	-2.19227e-141	3.15864e-140	5.36993e-141	9.15604e-140	-2.44462e-140	-4.41367e-140	2.13347e-140	-2.04667e-140	-1.94074e-140	2.95605e-141	7.08174e-140	-3.9519e-141	-2.11916e-140	6.6536e-141	6.24456e-140	1.23088e-140	-8.18037e-141	-3.40202e-140	-1.85271e-141	6.62597e-139
2.10458e-141	2.70634e-141	1.82136e-141	-2.4735e-141	7.23714e-141	-1.41776e-141	-9.91947e-142	3.20178e-142	-1.62099e-141	-1.30666e-145	-3.29757e-142	2.18894e-142	-4.02351e-141	-1.03529e-142	-3.70322e-141	7.69016e-141	2.21685e-141	-1.30364e-141	3.83159e-142	-1.60521e-141	4.32015e-141	3.23896e-141	-1.1137e-141	-1.14642e-142	7.61762e-143	-1.38443e-141	-1.68174e-141	4.57543e-142	-2.06865e-141	-7.55883e-142	5.74837e-140
-2.64072e-143	2.56011e-142	2.10341e-143	4.11357e-142	-1.69188e-142	-1.35241e-142	9.41364e-143	3.66864e-142	-5.16807e-143	7.3757e-143	6.86306e-142	-7.92324e-143	-4.96922e-143	6.6599e-142	6.38773e-143	-5.46563e-143	2.3929e-142	-4.03597e-142	1.10357e-142	-2.57326e-142	9.57386e-143	3.18258e-143	3.09416e-142	1.23066e-142	-1.04229e-142	-4.81555e-142	-1.70379e-142	-8.63101e-143	-6.14535e-144	-6.11547e-142	6.23621e-141
-1.83469e-143	-1.9423e-144	-1.82734e-143	2.35949e-144	2.17557e-143	1.48265e-143	3.5933e-144	-4.65247e-143	-4.52248e-144	-5.40988e-144	5.66045e-144	3.18756e-143	-1.57573e-143	-2.87259e-143	-1.05319e-144	5.22888e-143	5.63162e-144	-4.10367e-143	-3.08627e-143	3.7009e-144	2.27797e-143	-1.0254e-144	4.71828e-144	6.17933e-144	1.0669e-143	2.74033e-143	-6.34497e-144	1.29777e-143	-6.4079e-143	-1.54527e-143	5.25777e-142
8.22576e-144	-1.2406e-144	-6.52595e-145	-7.58668e-145	1.26309e-144	7.41398e-144	1.67826e-144	1.07867e-144	2.03726e-144	-1.89817e-144	6.79772e-145	1.48965e-144	5.56096e-144	1.58702e-144	3.1704e-145	3.92643e-145	5.92533e-145	-1.61797e-145	5.8578e-145	1.63349e-144	2.14543e-144	-1.44551e-144	9.80069e-146	5.55649e-146	-1.2196e-144	3.89457e-144	-3.34387e-144	3.213e-144	-6.10625e-147	7.43448e-145	5.54129e-143
2.42988e-145	-3.1675e-145	1.31088e-145	5.15161e-146	-1.00901e-145	-8.92478e-146	3.1414e-145	3.19521e-145	-2.23592e-145	-2.15917e-146	1.56894e-145	2.49527e-145	2.92874e-146	3.0632e-146	6.32189e-146	-7.9405e-146	-1.68671e-146	-1.58417e-145	-2.07622e-145	4.76688e-146	-7.89148e-146	2.92316e-146	1.03871e-146	-7.92507e-146	-5.17237e-146	2.63125e-145	-8.33715e-146	1.74894e-145	3.90484e-146	-2.23548e-145	3.88437e-144
-9.6608e-147	2.3529e-147	4.53547e-147	-5.73656e-147	1.49618e-147	-5.00582e-147	-9.4843e-147	-1.159e-146	-3.95404e-147	2.24702e-148	-2.94978e-148	4.24359e-146	4.50207e-147	-6.62243e-147	-9.25881e-147	1.05504e-146	1.15897e-146	-1.71792e-146	-2.13683e-147	9.17128e-147	-3.17987e-148	-1.22999e-146	1.79873e-146	4.79492e-146	-1.32212e-147	-2.64225e-146	1.17839e-146	-6.01285e-147	3.25948e-147	-1.94636e-146	3.14601e-145
9.69241e-148	-1.67532e-148	-7.54263e-148	-5.40028e-147	2.59766e-149	2.26899e-147	-2.55808e-148	2.78044e-147	-1.19654e-147	7.87926e-149	-1.44459e-149	-8.63895e-148	-4.42656e-147	1.72871e-147	-2.46071e-148	-1.33359e-147	-2.85894e-147	-1.56489e-147	-1.83973e-147	-8.72861e-148	-7.82955e-148	6.8888e-148	-7.01707e-148	-9.88826e-148	-1.43625e-148	-3.10667e-147	7.77391e-148	-2.68412e-147	-7.36922e-149	2.89703e-147	4.24924e-146
-1.40049e-149	1.48113e-150	-8.40564e-150	5.98252e-149	7.85991e-149	-6.42543e-149	3.91686e-149	-2.86034e-148	5.47316e-150	-3.51305e-148	-1.6591e-148	-1.63841e-148	9.21605e-149	-3.11632e-149	5.79296e-149	-8.01338e-148	-3.16942e-148	1.21858e-148	-4.60828e-150	3.88958e-150	-1.75582e-148	-4.10801e-149	3.11745e-149	2.50058e-149	-2.06991e-148	5.99382e-149	1.16092e-149	-8.43939e-149	2.18525e-150	-7.31379e-149	3.37929e-147
-1.13054e-149	-2.40439e-151	2.56614e-153	4.63612e-151	-3.305e-150	-5.75072e-152	1.15664e-149	-1.43002e-149	-7.81598e-151	5.3341e-150	-2.91469e-150	1.36376e-149	6.92472e-150	-1.58437e-149	-1.45493e-149	-4.86029e-150	-2.19175e-149	-8.61151e-150	2.3082e-149	1.09969e-150	4.63386e-151	2.43915e-150	-7.87068e-150	-9.75427e-150	-3.61959e-149	2.76348e-150	-5.19011e-150	3.24535e-150	1.48471e-150	1.54939e-150	2.31754e-148
1.31422e-152	5.90827e-151	3.22228e-151	4.45395e-152	3.38987e-152	-8.84015e-151	4.09531e-151	1.11543e-150	-2.07679e-151	-4.00261e-152	2.79266e-150	-6.87063e-151	1.09687e-150	-7.50445e-152	-3.10496e-151	3.32612e-151	3.18041e-150	-2.46101e-150	1.99618e-150	-1.90913e-151	-2.72706e-150	-2.5449e-151	-1.41829e-151	-1.86692e-150	2.2784e-150	-7.80436e-151	-2.27309e-150	-8.61837e-151	-8.96714e-151	1.56149e-151	2.90215e-149
5.97985e-152	1.41986e-151	-1.61888e-152	3.60113e-152	-5.76309e-152	-3.05777e-153	7.60665e-152	9.72869e-152	-3.823e-152	-1.06212e-153	3.00955e-152	1.78703e-151	1.60021e-151	1.50376e-151	2.1984e-151	-4.14468e-152	1.08238e-151	3.76394e-151	1.13675e-151	-4.77716e-152	-8.93002e-152	-9.48816e-153	-1.36816e-152	-1.24396e-151	7.18686e-152	2.63451e-151	8.05195e-152	9.8385e-153	7.12009e-152	-1.90483e-152	2.70667e-150
1.97359e-152	-1.66942e-152	4.91133e-153	-2.31892e-153	-9.45084e-154	4.43327e-153	-1.31313e-152	-8.76749e-153	2.57818e-153	-3.62268e-153	1.88079e-153	-4.58895e-153	1.23996e-152	3.53239e-153	-4.62438e-153	9.09198e-154	-6.0597e-153	-1.47146e-153	9.21979e-153	-7.15296e-154	8.66116e-155	2.158e-152	2.17726e-154	-1.38608e-152	1.31581e-153	-2.32145e-152	-2.85249e-153	-5.33405e-153	-1.36349e-153	4.70152e-154	1.92836e-151
1.03987e-153	9.5454e-154	1.7582e-154	1.17197e-153	-5.8924e-154	4.13326e-154	-4.3914e-154	-8.39968e-155	1.38039e-153	-2.19993e-154	-2.98108e-154	-6.06219e-155	-2.83513e-154	-4.70511e-154	-3.85037e-154	1.56777e-155	9.40683e-154	2.91667e-154	1.10233e-154	1.02499e-154	-8.50319e-155	-1.65042e-154	-4.80036e-154	-4.5563e-154	-1.77329e-155	-6.46361e-155	1.02898e-153	2.57036e-154	1.94684e-155	-5.89093e-154	1.25895e-152
3.28315e-154	1.78862e-156	2.6081e-156	3.44777e-156	-1.09727e-155	-5.19976e-155	-4.99963e-155	-1.68736e-155	-5.17953e-155	-2.88339e-155	-1.71276e-154	-2.03572e-156	-1.7808e-155	-5.37216e-155	1.49918e-154	5.75064e-155	-9.31734e-157	1.62054e-155	-7.1525e-155	-1.37051e-154	-1.10663e-154	-9.48778e-156	-6.64356e-155	-2.22025e-154	-3.85663e-155	1.85785e-155	-2.09821e-155	-4.34916e-155	1.59525e-156	1.4956e-156	1.75793e-153
-1.16312e-157	4.72348e-156	-2.50117e-155	-3.24349e-156	-1.38296e-155	4.49958e-156	-2.54473e-156	3.83599e-157	-5.20649e-156	-4.92408e-157	-4.62681e-156	1.59442e-155	-2.18549e-155	4.54132e-156	-1.57066e-156	-1.46397e-156	-1.30017e-156	-2.01477e-156	6.86043e-156	-9.02587e-156	-1.993e-156	-2.8369e-156	-1.28698e-156	-3.33898e-156	-1.64145e-156	1.25717e-155	-3.10149e-156	-2.88496e-156	4.52217e-158	-4.91504e-157	1.59447e-154
-2.60025e-157	-2.73123e-157	-1.50925e-157	-6.19493e-158	-6.76893e-158	2.02235e-157	-1.58074e-156	-2.20496e-158	-5.62425e-157	-4.64104e-157	-7.07112e-158	-3.74405e-156	4.29487e-157	1.05532e-156	-1.25743e-157	1.60877e-157	-1.40688e-157	4.43068e-158	5.62569e-157	7.48235e-157	5.43327e-157	-1.52119e-157	-5.58358e-157	-1.26777e-156	7.92876e-157	3.40846e-157	1.16663e-157	-7.85661e-159	-1.68783e-157	-2.05503e-156	1.67309e-155
-8.06997e-159	6.44621e-158	-4.75196e-159	-1.40872e-158	6.78283e-158	1.81704e-158	1.33339e-157	-1.14481e-159	2.89673e-158	1.1708e-157	-4.93167e-158	-2.05363e-158	-1.96101e-159	2.20554e-158	-3.09862e-158	-6.82684e-158	-5.28877e-158	-3.16763e-158	3.35243e-159	2.62368e-158	8.71963e-158	6.10215e-158	3.62241e-159	1.72315e-158	-1.00359e-158	-5.09333e-158	1.08862e-158	2.84764e-159	-6.79723e-159	-2.00302e-157	1.21605e-156
5.84797e-159	1.48674e-158	2.69112e-159	-2.76932e-159	-5.9819e-159	4.33422e-160	4.22549e-159	-5.36894e-160	-8.30828e-159	-2.36415e-160	6.13126e-159	2.79652e-158	-1.02209e-159	1.44285e-159	1.98308e-159	4.4769e-159	4.66109e-159	-4.19202e-161	1.17984e-158	-4.14634e-159	1.67959e-159	-1.24691e-159	7.50111e-159	-2.43706e-159	-3.03527e-159	1.02516e-159	-5.29667e-160	-1.83129e-160	-1.31761e-158	-1.78378e-159	1.42165e-157
-5.78027e-161	1.18977e-160	3.03685e-160	2.1307e-160	-3.88879e-160	6.75961e-162	-1.27113e-161	2.40525e-160	2.65374e-160	-2.16801e-160	-1.18269e-160	4.64643e-160	-2.78642e-160	-4.46443e-160	-4.49912e-161	2.95543e-160	2.24328e-160	-7.13695e-160	-6.21066e-160	3.06758e-160	-3.83713e-161	1.13839e-160	-8.58129e-160	-1.67671e-160	-3.96058e-160	-1.07337e-159	2.37137e-160	-9.87276e-161	-1.11058e-160	-1.56605e-160	8.58993e-159
-3.19861e-161	1.54952e-162	6.50638e-162	5.34834e-161	1.62911e-161	-1.77762e-161	3.52071e-162	-9.97602e-162	3.67242e-161	-1.65592e-161	8.98459e-161	-4.02923e-162	8.86533e-161	6.93606e-161	1.8445e-161	3.96897e-162	-1.31376e-161	-1.79082e-160	2.3591e-161	-6.49191e-162	-3.22059e-162	-1.24192e-161	7.29716e-162	-1.96148e-161	-2.94852e-161	2.6269e-161	1.45717e-160	-2.71348e-161	4.17985e-161	6.76307e-162	1.0107e-159
-5.42891e-162	-1.18643e-162	1.23494e-162	-3.2368e-162	-6.62859e-162	-4.12539e-163	3.3983e-163	3.15931e-163	3.7783e-163	-7.73982e-163	1.69174e-162	-3.16901e-162	-3.11928e-162	1.1365e-162	-2.94949e-162	-1.64863e-162	1.78329e-162	-5.57197e-163	-1.34599e-162	-1.9662e-162	-2.90983e-163	1.22763e-162	-7.81657e-163	2.77927e-162	-3.51711e-163	-2.17113e-163	7.89285e-162	-1.77391e-162	-6.67206e-163	2.03095e-163	5.54886e-161
2.26409e-164	-8.60372e-163	4.17523e-164	-3.59366e-163	-5.7584e-164	-1.44036e-163	-3.14392e-165	4.04034e-163	1.97001e-163	-8.38927e-164	-4.39981e-163	-1.96197e-163	3.19823e-162	5.0419e-164	-1.44928e-164	-5.0955e-163	-1.0882e-163	1.09728e-165	1.81107e-163	6.52291e-163	-1.62461e-163	2.96939e-164	9.57084e-165	-5.73145e-163	2.92163e-163	-1.04371e-163	2.94139e-163	-1.86641e-163	1.52358e-163	2.35631e-163	9.56618e-162
9.21626e-165	2.35716e-164	8.62807e-166	-8.79736e-165	2.43667e-164	1.33259e-164	9.28969e-165	3.09636e-165	-1.03899e-163	-8.27988e-166	4.63248e-165	-3.23426e-165	8.66917e-165	-6.93434e-164	3.37886e-164	-4.28976e-164	-4.01361e-164	2.83367e-164	-1.31413e-163	-3.00619e-164	4.08894e-164	3.46341e-165	-5.61268e-165	3.12894e-164	1.21168e-164	-6.32956e-165	-6.99155e-164	1.9567e-164	-3.43413e-165	6.47055e-165	7.88856e-163
1.10055e-165	-6.87285e-166	2.67659e-165	2.78947e-165	6.63195e-166	5.32224e-167	-3.69369e-166	9.05594e-167	-2.1947e-165	-3.00226e-165	-2.35961e-165	-1.05424e-165	6.37891e-166	5.89039e-166	1.10948e-164	6.39698e-166	1.11472e-166	2.34735e-165	-1.85382e-166	-1.80275e-165	4.92123e-165	1.86404e-165	-2.0762e-165	5.89984e-166	5.18452e-166	4.61105e-165	-3.36984e-166	-4.89936e-166	1.01316e-165	3.67036e-166	5.12375e-164
3.33341e-166	6.80021e-167	-3.71439e-166	-1.92068e-166	1.04671e-167	-1.56995e-166	2.80562e-166	7.11951e-166	-3.61425e-167	-7.13224e-167	-1.44415e-166	-3.73207e-166	-5.91613e-167	3.93711e-167	-6.05566e-167	-2.52733e-166	-1.04982e-167	-6.09262e-167	-8.15694e-167	-3.17629e-167	5.66229e-167	4.44309e-169	-6.16105e-166	-3.90858e-167	-1.58887e-166	3.813e-167	-1.40939e-166	-1.62348e-166	-3.20464e-166	1.21607e-166	5.00112e-165
-5.33154e-168	6.25546e-168	-2.42075e-167	-2.00888e-168	-3.14548e-167	-4.47334e-167	6.8347e-167	1.74316e-167	2.37629e-167	-1.72345e-167	3.10726e-167	-7.4605e-168	4.32427e-168	-3.76439e-169	1.47248e-167	-4.84434e-168	-1.20259e-167	-4.64139e-168	1.6208e-167	3.10505e-167	-8.95943e-168	2.51364e-168	-3.24271e-168	-1.02071e-167	-4.62013e-167	-4.15436e-167	4.87459e-168	1.35839e-167	1.62121e-167	-8.48935e-168	5.23324e-166
4.03672e-169	5.47861e-169	3.63605e-170	-7.79799e-168	-2.04353e-168	1.88823e-168	6.80109e-169	-8.51941e-169	1.14716e-169	6.13314e-168	-3.5496e-169	3.26431e-169	8.67772e-170	4.06694e-168	4.2621e-169	-2.9131e-168	-5.41649e-169	-2.32054e-169	1.09541e-168	-3.70983e-168	5.87525e-169	1.17826e-169	5.28914e-169	-4.93622e-168	4.41018e-169	2.10665e-168	7.31982e-168	-1.83985e-168	1.94762e-168	-4.13278e-169	5.44896e-167
-7.49098e-171	-5.4126e-170	-1.23416e-169	-7.38438e-170	-3.0004e-170	-1.75918e-170	1.5271e-169	9.51057e-170	-1.64677e-169	-5.98013e-169	8.73606e-170	-4.02753e-170	5.67851e-170	1.83387e-169	4.64675e-169	2.74691e-169	1.56177e-170	-9.83885e-170	-4.52771e-170	5.06343e-169	-5.7184e-169	-1.6373e-169	-2.03533e-169	1.59676e-169	4.63107e-169	-5.52537e-172	-2.43832e-170	2.55459e-169	7.03819e-170	-7.76843e-170	5.08013e-168
1.54163e-170	8.01844e-171	-8.46357e-171	-6.89376e-171	-1.8102e-171	3.95839e-171	-7.18247e-171	4.26122e-171	-4.33414e-171	1.43138e-170	-2.29396e-171	3.9558e-171	2.87611e-171	-3.92037e-170	-1.8049e-170	9.21825e-171	2.10232e-171	-3.53264e-171	-1.87181e-171	1.06406e-170	-1.21275e-170	-1.94497e-170	-4.80604e-171	-7.23121e-171	-3.81758e-170	-7.52836e-172	-6.39742e-171	1.37844e-170	-3.8677e-170	-2.56683e-171	3.12365e-169
-4.61766e-173	6.81625e-172	3.67266e-173	2.26362e-171	1.08129e-171	-3.14231e-171	-2.08289e-172	-1.94888e-173	-6.45134e-172	2.93024e-171	6.02139e-172	-1.21975e-171	-5.63665e-172	2.95583e-172	2.50135e-172	-1.0531e-171	2.93049e-171	-3.90609e-172	8.86352e-173	-1.89951e-171	1.36807e-171	-1.07289e-171	7.63503e-173	-1.34259e-171	-2.99468e-172	-8.83323e-173	2.11734e-171	5.22054e-172	1.30791e-171	1.16718e-172	2.86602e-170
-9.55828e-173	5.00276e-173	-1.78063e-172	3.0888e-172	9.37813e-174	-3.11966e-173	3.17787e-173	1.39118e-172	9.0055e-174	-1.08219e-172	-6.83941e-173	-4.38577e-173	2.58417e-174	5.67511e-173	-5.81604e-172	-4.21658e-173	1.98272e-173	4.18869e-173	-2.14101e-173	-6.0917e-173	-4.43544e-172	4.80346e-173	3.71697e-172	4.5183e-173	1.0657e-173	-9.16176e-174	1.58038e-172	1.31421e-173	5.21628e-172	-9.07913e-173	3.61252e-171
-5.36066e-174	7.71289e-174	-8.56147e-174	5.73008e-174	-1.13943e-173	-4.11711e-175	7.68542e-174	-7.6951e-174	-1.03868e-174	2.32482e-174	-9.04246e-175	2.23653e-173	-4.06604e-174	1.66319e-173	-2.64166e-173	-3.50474e-174	-5.11885e-174	6.27113e-176	-2.32989e-173	-1.43333e-173	-6.26333e-174	-1.89283e-173	1.46177e-174	5.68933e-174	4.63033e-175	-7.13129e-174	-5.76168e-173	-1.978e-174	-3.56256e-174	-2.47583e-173	3.0247e-172
-1.39645e-174	-1.97771e-174	-1.43612e-175	-7.84804e-176	-7.52882e-175	7.62263e-175	-7.82313e-176	2.7915e-174	-7.7103e-176	3.6543e-174	2.44695e-175	-3.59414e-175	-3.59415e-175	3.24621e-176	2.51554e-175	8.92766e-175	-2.75294e-174	-1.08968e-174	2.73882e-174	1.6973e-174	1.0255e-174	-4.32127e-175	-5.40563e-175	-9.42306e-176	-2.84035e-175	-1.18208e-175	-1.86945e-175	-3.52939e-175	-1.90262e-175	1.25292e-174	2.66093e-173
-1.74864e-176	1.69486e-176	1.95243e-175	-5.77673e-176	4.06143e-176	-8.54273e-176	1.64658e-175	4.28393e-176	2.86005e-176	2.37696e-175	9.03513e-176	-7.87794e-176	5.53673e-176	1.30571e-176	1.96697e-175	-2.11555e-176	1.07238e-175	1.33023e-175	-2.35681e-176	-1.15006e-175	-1.44618e-177	6.21676e-176	-1.14988e-176	3.33118e-176	-1.2732e-175	1.55699e-175	1.13283e-175	7.54135e-177	8.81956e-177	-1.33428e-176	2.25595e-174
6.43921e-178	1.68772e-177	2.44173e-177	4.19493e-176	-3.6096e-178	-1.04282e-176	6.86594e-177	-4.01319e-176	-2.66483e-177	1.85565e-177	6.41337e-179	-2.99485e-177	6.02833e-177	2.16978e-178	-1.67992e-176	-2.41526e-177	-6.20341e-178	-8.14608e-178	1.51492e-176	-3.11069e-177	1.06149e-177	-5.56184e-177	8.71851e-177	1.17162e-177	2.99172e-177	8.00623e-177	4.86338e-177	5.32967e-177	-1.57716e-177	1.32362e-177	1.97849e-175
2.09181e-177	1.24639e-177	-3.65713e-178	1.48337e-177	-4.51345e-180	-2.31339e-178	-9.19415e-178	5.39933e-178	2.99698e-179	-2.43686e-178	-8.71661e-178	1.1863e-177	-3.58197e-179	6.04591e-178	-1.92284e-178	1.39174e-177	-3.26623e-178	2.05081e-178	-3.92628e-178	6.20775e-179	5.95157e-178	-4.10836e-178	-3.89831e-178	1.19115e-177	-3.33659e-178	-1.86922e-178	-1.66437e-177	-4.27752e-178	3.94944e-179	-6.28326e-178	1.82924e-176
1.7637e-179	-7.34894e-179	3.91021e-179	7.78891e-179	4.69944e-179	4.45838e-179	-4.7493e-179	7.62342e-179	-1.22014e-178	2.6635e-178	-2.64608e-179	4.2626e-179	-9.20944e-179	1.67691e-179	1.49571e-178	-2.38897e-179	-1.04029e-178	-5.14325e-179	-2.48287e-180	-3.1401e-179	1.50685e-178	1.70224e-180	-3.49743e-180	1.70476e-179	1.77743e-179	-1.04663e-178	3.43202e-179	7.52685e-179	-6.384e-179	-9.96131e-179	1.92096e-177
-1.48237e-179	-8.33508e-180	2.61562e-180	5.45945e-179	-1.19611e-179	-1.99069e-180	-3.04632e-180	-5.58958e-180	1.22403e-180	4.90464e-180	-1.64574e-180	-7.22439e-180	7.95983e-181	2.77194e-180	2.28887e-180	1.26014e-179	1.50645e-179	1.55824e-180	2.80848e-180	4.10046e-180	1.19886e-179	6.73619e-180	-1.01207e-180	-2.27939e-179	6.00387e-180	-2.0007e-180	-2.27544e-180	2.43034e-180	-6.68692e-181	1.91605e-179	2.35016e-178
1.18921e-180	7.07128e-182	-6.8464e-181	-1.0794e-180	4.04749e-181	4.55066e-182	-7.72963e-181	-1.0297e-181	-1.38034e-181	-8.04164e-181	-1.00282e-180	4.05647e-181	-1.7743e-181	4.62636e-181	-2.09294e-181	4.71861e-181	7.34183e-181	-3.61604e-181	-1.39592e-181	-6.32779e-182	6.73497e-181	6.99056e-182	3.3167e-181	2.83257e-181	7.71495e-181	-2.32144e-181	8.97411e-181	6.1369e-182	-3.38421e-181	3.45304e-181	1.33252e-179
-5.18261e-182	6.45117e-183	1.05885e-183	3.81494e-183	-5.96777e-182	-1.55722e-181	5.24245e-182	3.46518e-182	1.01184e-182	-4.83325e-183	6.48651e-183	-5.52377e-183	1.2162e-182	7.3516e-182	-1.1412e-183	-2.03344e-182	2.33391e-182	9.88071e-182	2.43758e-182	1.6329e-182	1.71664e-181	-9.56323e-182	7.62184e-182	1.48272e-181	-1.21514e-182	4.72724e-182	4.82366e-182	2.88366e-182	-4.49654e-182	5.00846e-182	1.38593e-180
2.23905e-183	1.20643e-183	1.21793e-183	-2.7314e-183	1.3379e-183	1.57147e-183	5.93853e-183	1.23204e-182	-3.78644e-183	-9.0277e-184	-1.44027e-183	1.12596e-183	9.40787e-183	-8.87451e-184	5.84966e-183	7.43155e-184	2.3258e-183	-7.70231e-184	2.65465e-182	-4.54496e-183	6.09471e-183	1.0932e-183	-1.03632e-183	3.04397e-183	3.90014e-183	-4.53662e-183	6.95869e-183	-8.78305e-184	9.30983e-184	-5.10884e-183	1.20476e-181
3.3007e-185	7.33112e-185	1.38637e-184	-5.42152e-185	3.95271e-184	-1.6325e-184	2.83356e-184	-6.88813e-184	-1.4592e-184	-3.11708e-184	-4.97488e-184	-1.20704e-183	4.91849e-184	9.861e-184	-9.75098e-185	-5.28427e-184	-3.16013e-185	1.45763e-183	-5.95944e-186	-5.13165e-184	8.24352e-185	1.42176e-184	-5.17548e-184	-1.9692e-185	-1.84624e-184	4.04644e-185	5.57624e-185	-1.64135e-184	1.48566e-184	-4.14624e-184	9.87429e-183
-2.51588e-185	-3.84497e-185	1.17264e-185	2.18927e-186	1.36866e-185	1.96936e-186	-1.15263e-184	1.6661e-184	2.17048e-185	3.01476e-185	-9.21181e-185	-3.87119e-185	-8.7428e-186	-7.86068e-185	1.15995e-185	1.45696e-185	-4.46438e-185	-2.12736e-185	1.80714e-185	-1.17981e-184	-4.71758e-185	-4.48435e-185	-4.02477e-186	-5.20883e-185	1.72034e-184	-2.71142e-185	3.15838e-186	2.48002e-185	-1.25528e-185	3.06228e-185	1.29164e-183
-1.94411e-186	-4.05731e-186	-2.33169e-186	3.48486e-187	-3.50689e-186	3.15654e-186	-1.27985e-186	-4.30037e-187	-3.35563e-186	9.36559e-187	-2.30512e-187	3.07727e-186	4.92028e-187	-1.31585e-186	7.65261e-187	-1.53927e-186	-4.39297e-186	2.44629e-186	-3.95461e-187	2.98689e-186	-3.41145e-186	1.90138e-186	-4.57847e-186	-3.77762e-187	6.79984e-187	-5.81546e-187	8.51286e-186	-3.69305e-186	3.14493e-186	-5.43103e-186	7.13014e-185
1.89154e-187	1.02409e-187	-1.25109e-187	-5.01218e-188	1.01647e-187	-4.67117e-187	-3.2127e-187	1.86548e-187	5.74388e-189	9.03348e-188	7.76231e-188	-1.47592e-187	2.08119e-188	-3.28398e-187	-4.54821e-187	-3.97253e-187	1.52933e-187	-3.28788e-187	2.17661e-187	-9.43059e-187	-2.46798e-188	4.86538e-187	1.26883e-186	5.87387e-188	-3.61713e-187	4.47087e-187	4.61194e-187	-1.37053e-188	1.86576e-187	2.36986e-187	8.25444e-186
4.63544e-188	-1.06874e-188	-5.56507e-188	6.41999e-189	1.83008e-188	1.83782e-188	8.01132e-189	-1.83999e-189	2.61988e-188	3.20815e-189	3.04707e-189	3.39365e-188	-7.7737e-189	3.27855e-188	-1.52733e-189	-5.01587e-189	-1.88624e-188	-3.33532e-188	-4.22683e-188	-6.65867e-188	-2.51236e-188	8.99277e-189	-5.83074e-189	-4.83574e-188	-8.27063e-189	1.37773e-188	1.10348e-188	1.15894e-188	-1.64404e-188	-6.79659e-189	5.9642e-187
2.10329e-189	-6.7645e-190	5.80559e-190	-1.64418e-189	3.10973e-190	-1.96515e-189	-1.23235e-190	2.39631e-189	-1.39787e-189	-1.9714e-189	-3.50712e-190	-4.01045e-189	1.5065e-189	9.14942e-190	-1.25693e-189	-2.11165e-189	-8.84461e-190	-3.78966e-190	6.82304e-191	3.26774e-189	-1.42478e-189	-1.17731e-189	3.47175e-189	-1.06359e-188	1.01619e-190	-8.86789e-190	-1.53586e-189	-1.82068e-189	1.34166e-189	3.46917e-189	5.37855e-188
-1.64932e-190	-3.3682e-190	1.03389e-190	-4.27745e-190	9.71839e-191	1.27989e-190	-5.5421e-191	-1.69419e-190	2.07324e-190	2.19551e-190	2.97794e-191	1.03443e-190	-8.29585e-191	-5.35126e-192	-1.59543e-190	1.36777e-190	-2.88705e-190	-2.95138e-190	-2.65019e-190	-1.64855e-190	-1.67779e-190	2.14442e-190	-6.70509e-191	2.62304e-190	1.03866e-190	-2.36425e-191	3.24134e-191	5.32519e-191	5.72818e-190	2.90265e-191	4.96794e-189
6.80511e-192	2.00847e-192	2.28886e-191	-1.09446e-191	2.4905e-191	-2.14669e-191	6.76801e-192	-9.37851e-192	7.09987e-192	1.44012e-191	-5.5839e-192	2.24742e-191	1.93035e-191	3.54443e-192	2.1878e-192	-8.3545e-191	-1.2942e-192	2.74129e-192	-4.26081e-191	-2.85301e-191	5.03562e-192	9.13432e-192	2.06612e-191	-2.83896e-192	2.92591e-192	2.71235e-191	1.38211e-191	-1.18145e-191	-1.12944e-193	-2.41235e-192	4.34359e-190
6.39404e-193	1.41411e-192	1.33428e-192	-1.47563e-192	7.29549e-194	-4.91891e-192	-1.65398e-192	5.19192e-193	-6.43404e-193	6.00859e-193	-2.4454e-193	-1.2658e-192	7.61103e-193	1.29066e-192	3.31955e-192	7.6621e-192	-2.72567e-192	1.41313e-192	-8.01619e-193	1.06355e-192	1.02906e-192	-1.442e-193	-4.86671e-192	1.57815e-192	-2.55405e-192	6.25474e-192	-5.64383e-193	-2.31776e-195	-9.06745e-194	-1.88613e-192	5.27908e-191
9.52275e-193	1.54242e-194	-2.6061e-193	1.3587e-193	2.62078e-193	1.04242e-193	1.86981e-193	7.5608e-195	-6.99922e-194	6.32572e-194	-3.92306e-193	-7.14497e-195	1.40204e-193	-1.31633e-193	6.35109e-195	-1.49725e-194	-7.47299e-194	1.61001e-194	-2.34043e-193	-1.19684e-194	1.13612e-193	2.48974e-193	2.49882e-193	-6.4464e-194	-2.32707e-194	-9.18121e-195	-2.30359e-193	6.96994e-194	1.1684e-193	-2.44433e-193	4.45846e-192
2.06485e-194	-5.29661e-194	-5.8414e-195	7.00188e-195	-7.03323e-195	-3.77047e-195	-2.79728e-195	-9.24866e-195	1.67426e-194	-7.97097e-195	9.02104e-195	1.05681e-194	1.03867e-195	-3.82776e-195	-1.26963e-195	9.72262e-196	2.41095e-195	-1.53109e-195	-4.26619e-194	-1.77928e-194	-1.62715e-194	-3.0319e-194	-1.76339e-195	-1.60573e-194	1.51759e-194	6.02591e-194	1.0651e-194	1.39844e-195	7.42602e-195	1.03618e-194	3.94799e-193
1.35387e-195	-9.60377e-197	-7.41631e-196	-2.72829e-196	1.71759e-196	-2.38236e-195	-4.61509e-196	-4.38658e-197	-2.91391e-196	-6.9727e-197	1.59391e-196	-4.15349e-196	-2.20079e-195	-2.05363e-195	-2.4761e-196	-6.49585e-197	8.39042e-196	-2.36036e-195	1.37172e-195	-1.52154e-196	-5.35738e-196	-1.23582e-195	4.58629e-195	2.79046e-195	3.18464e-196	2.23428e-196	-2.20864e-196	-5.55895e-196	-9.37781e-196	-4.09498e-197	2.71957e-194
-1.42997e-196	3.92132e-198	-5.46628e-196	-2.09316e-196	-9.40864e-197	-2.57545e-197	1.80833e-197	-9.30675e-197	1.88051e-196	1.98329e-197	-6.37605e-197	-4.18801e-197	-1.79531e-197	-1.1208e-197	1.09539e-196	-1.09009e-196	-2.682e-198	-3.58281e-197	1.00028e-196	-8.08607e-197	-1.13154e-196	-2.70845e-197	-2.15568e-196	1.15238e-196	-1.31483e-197	1.22568e-196	-3.46248e-197	4.39483e-197	-9.76681e-197	6.70724e-198	2.7042e-195
8.10727e-198	1.44624e-197	1.69636e-197	-8.02224e-198	1.49302e-197	1.27417e-197	-5.80833e-198	3.01682e-198	3.37546e-198	-1.11152e-198	8.9702e-198	4.43072e-197	-1.28688e-198	3.54928e-198	5.51538e-198	8.45544e-199	2.42012e-198	-4.33421e-197	3.04561e-198	1.93296e-197	1.03037e-197	2.16825e-197	-3.03976e-197	4.56123e-198	2.33915e-198	8.38008e-198	-8.28826e-199	1.21226e-198	-1.8619e-197	-1.75527e-197	3.37029e-196
6.86042e-201	2.32284e-200	-1.39566e-199	2.0868e-198	-8.20673e-199	-4.1956e-199	2.75903e-198	1.63551e-199	1.08223e-198	5.49182e-199	3.47417e-200	4.90503e-199	-3.49628e-199	8.81655e-199	1.21606e-199	-8.71401e-199	2.18016e-199	-4.26793e-198	-2.91009e-199	1.16641e-198	3.25348e-198	6.42244e-199	-1.63691e-198	2.08676e-198	-9.65442e-201	1.44767e-199	3.52513e-199	-5.77371e-199	-1.49695e-198	-2.83631e-198	2.97805e-197
-9.81746e-200	1.87559e-200	-3.70115e-200	-1.40675e-199	-3.85808e-200	-2.00934e-200	-4.68197e-201	2.1935e-200	-7.05739e-200	3.141e-200	-7.01131e-200	1.30383e-199	-2.0075e-199	-1.06072e-200	5.02942e-200	1.90313e-201	-7.52717e-200	-4.7939e-200	-1.1602e-200	-1.38444e-200	1.64153e-199	-1.03763e-199	-1.57205e-200	-9.46223e-200	7.06056e-200	3.5916e-200	1.18226e-199	-1.97174e-199	4.89543e-199	2.7218e-200	2.41154e-198
4.98453e-201	-1.83949e-201	3.23611e-201	-5.89143e-201	6.49216e-201	-1.0615e-201	5.83316e-201	-3.69536e-201	9.51271e-202	8.81561e-201	-1.3757e-201	3.56541e-202	5.14673e-201	1.13033e-200	-9.36059e-203	5.20572e-201	-1.0205e-200	1.31043e-200	-2.32998e-200	-1.19385e-200	-1.76518e-201	6.29151e-202	5.61181e-202	-1.76689e-200	5.80455e-201	4.75261e-201	3.69682e-200	5.87234e-201	-2.04543e-201	1.11154e-200	2.12013e-199
4.10483e-203	3.14053e-202	2.60899e-202	1.10286e-201	7.26192e-202	1.92195e-201	-3.15359e-202	1.44459e-202	-9.00011e-202	-5.97692e-202	-4.00717e-203	-6.56033e-202	-5.07662e-202	-2.04424e-202	2.4053e-202	-2.89142e-202	3.31533e-202	3.17143e-203	-5.73472e-203	9.5185e-203	2.23762e-202	-7.79224e-202	4.39785e-202	7.78093e-202	1.67001e-202	1.70238e-202	-2.46302e-202	-4.15584e-202	9.00855e-202	2.27246e-202	1.31262e-200
-8.05849e-203	5.49699e-203	9.10156e-205	4.40192e-203	2.53399e-203	5.68899e-203	4.30506e-203	-7.14272e-203	2.18921e-203	-3.46625e-203	3.54815e-203	1.2906e-202	-3.70219e-203	4.57927e-203	3.23109e-203	-7.3462e-203	5.49928e-204	-5.71693e-204	2.92658e-202	1.10737e-203	-8.35338e-203	4.03098e-202	-1.00701e-202	-8.07224e-203	-3.0925e-203	1.89335e-202	-3.75077e-203	-7.77619e-203	2.73132e-203	-1.14149e-202	2.24687e-201
1.35778e-204	-2.53055e-204	8.14045e-205	-2.04489e-206	3.56886e-205	1.59884e-203	4.08603e-203	9.66847e-206	5.72844e-204	9.03215e-204	5.46428e-204	-1.60013e-203	3.81541e-204	-9.8347e-205	6.65309e-204	-5.02351e-204	2.44109e-204	-1.73649e-204	-1.10803e-203	1.80853e-204	-7.77299e-205	9.70979e-204	5.93253e-204	-3.07789e-204	6.83509e-204	2.7318e-204	-2.87874e-204	-1.12201e-203	-8.97813e-204	-3.12371e-205	1.84247e-202
6.12637e-205	-1.09131e-205	-1.22579e-205	7.04639e-205	9.86301e-206	-2.23812e-204	-6.49231e-206	-2.43214e-205	3.3125e-205	9.64225e-206	-8.1823e-205	6.16031e-205	8.12387e-205	-4.64443e-206	-1.41611e-205	1.60896e-204	-1.49544e-205	-1.50771e-204	-1.34005e-205	4.02892e-205	-1.70245e-205	-1.64038e-204	-1.604e-205	2.62244e-205	1.51316e-205	-5.60861e-206	4.51653e-205	2.73224e-205	6.47776e-205	-1.76598e-205	1.48493e-203
-8.80481e-206	3.78298e-206	9.95482e-206	-1.89602e-206	-9.26626e-208	5.18909e-207	-2.93147e-206	-5.66212e-207	3.2655e-206	4.04159e-206	-1.45141e-205	-6.15443e-206	1.75979e-206	4.89523e-206	-2.89449e-206	3.374e-207	-2.22626e-206	-1.19244e-206	-1.42075e-205	2.50065e-206	3.75108e-206	-2.07053e-206	-1.16307e-206	-3.95935e-206	-8.31415e-206	3.01921e-207	8.76382e-207	-7.49644e-206	1.39311e-206	6.99923e-206	1.22862e-204
1.19146e-206	6.49362e-208	-7.85254e-207	9.49913e-207	-8.47359e-208	1.06786e-208	1.67582e-206	-2.62786e-207	-1.01597e-207	2.9794e-207	8.82302e-207	-3.57698e-207	-1.82416e-207	-1.31649e-207	-2.64285e-207	5.84729e-207	-2.1998e-207	3.57059e-207	2.41318e-207	-3.52998e-207	6.6862e-207	-3.95284e-207	-1.89639e-207	-2.65179e-207	-2.82967e-207	-7.26236e-209	-6.85923e-208	2.17383e-207	4.2388e-208	1.49813e-207	1.12867e-205
-1.39995e-208	-1.68076e-207	-1.05676e-209	-4.03528e-208	8.28679e-209	1.64493e-208	5.9375e-208	1.24768e-208	6.68451e-209	-3.06607e-208	2.29147e-208	8.93875e-208	1.60705e-208	1.59023e-209	-2.16663e-208	-2.36466e-208	3.88417e-208	-3.00768e-208	1.28483e-208	-2.76064e-208	-2.49942e-209	1.00747e-208	-1.14122e-208	-9.1855e-209	-6.93012e-210	-8.49873e-209	1.15475e-208	1.31141e-208	-1.00575e-208	-3.27941e-207	1.04709e-206
3.03344e-209	2.39023e-209	-2.21337e-209	-6.06133e-210	-1.01992e-209	-2.04837e-209	-8.4517e-210	6.16533e-209	2.42459e-208	5.66588e-209	3.26276e-209	1.48588e-209	-3.44115e-210	8.20974e-209	1.96542e-209	-2.89176e-209	-2.18989e-209	1.39195e-209	4.21246e-209	3.01903e-210	1.99564e-209	-1.14374e-209	-1.58666e-208	4.67946e-210	7.25147e-209	-3.23768e-209	1.17207e-209	-2.40553e-209	2.51353e-209	1.37811e-209	1.11922e-207
9.62146e-211	6.94797e-210	5.16749e-210	1.09054e-210	1.88014e-211	-6.8343e-210	1.65359e-210	-5.24709e-210	1.56339e-209	-5.28932e-210	-1.11021e-209	1.77075e-211	-2.48044e-210	7.55307e-210	-1.99405e-210	-2.28707e-210	-2.06134e-210	-1.00806e-210	2.30789e-210	5.30095e-210	-4.03358e-211	-3.54122e-210	4.27181e-211	7.81049e-210	4.85187e-210	8.07331e-211	1.29495e-210	2.82288e-210	-1.66886e-209	1.06771e-210	1.25002e-208
1.42871e-211	1.63612e-211	-6.63485e-212	-4.88185e-211	-1.65965e-211	-8.91329e-212	6.36156e-211	-1.39709e-211	1.36486e-211	4.69269e-212	-2.76788e-211	8.35792e-211	-6.31024e-211	2.92463e-212	7.93904e-212	-1.67932e-211	3.94433e-211	-5.05895e-213	-4.02191e-211	-3.05109e-211	1.08195e-211	-5.26562e-211	7.18218e-212	6.05789e-212	3.14636e-211	5.7366e-212	-5.88922e-212	-8.95385e-212	6.65671e-212	-5.14223e-212	6.60794e-210
-1.89156e-212	3.18063e-212	-1.74703e-212	-1.09104e-211	-1.23248e-213	-1.11953e-212	-2.04618e-212	-9.57744e-213	1.19726e-212	5.21775e-213	6.67629e-212	-6.86036e-212	-8.23142e-212	2.64966e-213	-5.40062e-214	6.55652e-213	2.96504e-212	-3.54498e-212	-1.47493e-212	-4.8744e-212	7.05817e-213	-1.15878e-212	1.3145e-212	-2.46034e-212	-5.44558e-212	1.16861e-212	-1.58231e-212	-1.26324e-212	8.5297e-213	8.36578e-213	7.60862e-211
-4.88244e-213	1.56329e-213	2.30638e-213	-5.28766e-214	-3.18545e-213	-9.31176e-214	2.68547e-213	-2.66583e-213	-2.75293e-213	1.86723e-214	-2.8397e-213	-5.21569e-216	2.98065e-214	7.31163e-214	-5.81947e-214	-1.00414e-213	3.60799e-213	-3.22942e-213	2.82223e-213	1.26836e-214	2.07918e-215	-9.6123e-214	-5.10169e-213	1.22969e-213	-2.92947e-213	-8.65073e-213	4.07551e-214	5.98895e-213	-9.94788e-214	1.3589e-213	6.4579e-212
-1.59082e-214	-4.31554e-215	-2.61074e-214	-5.765e-214	-1.32661e-214	-2.15263e-214	2.52246e-214	-3.94797e-214	2.43048e-214	1.14595e-214	1.18223e-214	-5.85631e-215	3.92358e-215	1.80558e-214	-1.0979e-215	-1.98266e-214	-2.25588e-214	1.00453e-214	-1.5752e-214	-5.28794e-214	4.94509e-215	2.46012e-214	6.43201e-215	-1.15342e-214	4.62063e-214	-8.40675e-215	2.53161e-215	2.7145e-215	-8.42984e-215	9.0079e-214	6.06941e-213
-1.51238e-216	-5.01517e-216	-4.46503e-217	2.06521e-216	-2.40112e-215	-1.86557e-215	1.46392e-215	3.67548e-216	-2.22708e-215	-3.6199e-215	1.42822e-215	-9.8845e-216	7.824e-216	4.51553e-215	-1.77601e-215	-3.04726e-216	-3.47506e-215	-7.85655e-216	-3.15556e-215	-2.78525e-215	8.59475e-216	-2.40758e-215	-4.69839e-215	-5.10504e-215	1.2173e-215	-2.21249e-215	-9.35676e-216	-8.38201e-215	1.0814e-215	-9.35921e-216	6.06812e-214
-2.529e-216	-1.64814e-216	-1.91731e-216	1.59144e-216	-3.21373e-216	7.04784e-217	1.67754e-217	-2.01923e-216	-9.56946e-217	-6.06524e-217	-6.60395e-217	-1.85197e-218	-4.20749e-216	7.55394e-218	3.10267e-216	4.82274e-217	1.69263e-216	-1.24805e-216	-2.53654e-217	6.28661e-216	4.35532e-217	2.56954e-217	-9.07868e-217	9.19213e-216	1.88846e-216	2.83911e-216	1.97772e-217	7.36731e-217	-8.94973e-217	1.75027e-216	5.24825e-215
-1.23995e-217	7.94254e-219	-1.23858e-217	-5.59085e-218	-9.35211e-218	4.43554e-217	3.43788e-217	-1.63238e-217	7.02192e-218	-2.79936e-217	-2.65395e-217	2.00559e-217	-3.18868e-217	8.59905e-219	-3.67871e-218	9.9658e-217	-8.75748e-218	-1.01604e-218	7.54106e-218	-1.89045e-217	2.02308e-218	-1.28962e-217	2.17197e-218	-4.15509e-218	6.6015e-218	-1.12906e-217	-2.49184e-217	-3.74303e-217	-6.0996e-218	4.33621e-219	4.97514e-216
-1.01688e-218	1.0432e-218	-7.02627e-219	4.29651e-219	3.97618e-219	8.05139e-219	6.02562e-218	4.74526e-219	-1.68023e-218	-2.94193e-219	-8.23978e-219	-5.06655e-219	4.10795e-218	3.35325e-218	1.42128e-218	1.57568e-218	7.30572e-219	6.73015e-219	1.47799e-218	8.35566e-219	-3.30789e-218	1.20847e-218	-3.4626e-219	2.58062e-218	1.43737e-218	-5.26886e-219	1.12887e-218	-2.51617e-219	-7.05676e-219	2.52062e-219	4.01213e-217
-3.70169e-219	-6.40624e-220	7.54803e-220	-2.74505e-220	-2.78828e-220	-9.5715e-220	-4.71779e-219	-1.20705e-219	-1.01326e-220	9.21624e-221	2.51458e-220	-1.77623e-219	2.26501e-220	1.65932e-220	-2.74615e-220	-3.88121e-219	4.05609e-220	-1.28934e-219	1.06675e-220	4.11315e-219	-2.6985e-220	-1.06723e-219	-9.53308e-220	-4.45572e-219	7.9906e-221	1.01264e-219	-2.17346e-219	7.44785e-221	-4.35774e-220	-2.10696e-220	3.59497e-218
1.65868e-220	2.95573e-221	-1.06278e-220	-1.52588e-221	-1.1933e-220	1.05871e-220	-7.08699e-222	1.37139e-220	4.44658e-221	-9.68178e-221	-8.95317e-221	3.80113e-221	1.53354e-220	8.06904e-221	-1.04293e-220	-2.56401e-220	6.30328e-221	-2.45392e-220	4.07065e-220	-6.99483e-221	3.34078e-221	-2.54598e-220	1.00343e-220	9.17919e-221	-2.51147e-221	9.28749e-221	4.88348e-222	-1.54761e-221	-1.0466e-220	3.55276e-221	3.09407e-219
4.36968e-224	-3.39577e-222	1.01658e-221	2.46528e-221	-1.51469e-221	6.20186e-222	-3.61368e-222	-1.41473e-223	-9.14521e-223	-4.85605e-222	1.54819e-221	-1.37937e-223	8.64329e-222	1.79565e-222	-2.86933e-222	-7.14633e-222	-2.39853e-222	-1.78237e-221	-7.97817e-222	-1.40117e-221	2.24509e-222	7.3186e-223	5.74847e-223	-2.07367e-221	-7.87899e-223	-2.18077e-222	3.69692e-222	-3.90114e-222	-8.0748e-222	4.33593e-222	1.94685e-220
8.49787e-223	-1.4516e-223	-1.52379e-223	2.31765e-223	1.09876e-222	1.1663e-223	-4.36497e-223	-2.15572e-223	5.57397e-223	-4.59307e-223	5.65307e-223	-2.30798e-222	-7.68803e-223	-8.17925e-223	-1.0744e-222	-1.89806e-222	-1.26027e-223	1.45323e-222	2.91832e-223	-1.43877e-222	-1.79903e-223	-2.07406e-222	-3.78667e-223	3.20226e-222	4.15748e-223	1.03886e-222	-1.03321e-222	-6.84206e-223	9.60631e-223	-1.36806e-222	2.63412e-221
8.26817e-225	1.4278e-224	3.71068e-224	1.10375e-223	1.2016e-223	2.82154e-224	3.55236e-225	4.95566e-224	1.41912e-223	5.89134e-224	-9.57087e-224	1.35938e-223	5.68621e-224	3.88509e-223	5.73654e-224	-1.1201e-223	-5.60635e-225	-2.30207e-223	3.38228e-224	5.3724e-225	-2.53252e-224	1.88517e-224	-5.93617e-224	3.21202e-223	-7.16753e-224	4.20699e-224	-1.80903e-224	-8.93806e-224	-8.62066e-224	-7.26916e-224	2.4986e-222
1.26841e-225	6.13842e-225	-9.62676e-225	2.87327e-226	4.0514e-225	-4.44126e-225	5.37091e-225	4.85932e-224	2.80294e-225	-1.55612e-225	-6.95882e-225	2.52222e-225	-8.84426e-225	-7.01992e-225	-5.12997e-225	2.299e-224	-3.33159e-225	1.06996e-224	1.03338e-224	-1.51929e-225	1.02609e-224	4.22983e-225	1.68942e-225	-6.82472e-225	-4.83395e-225	-2.75973e-226	3.37576e-225	-2.97428e-226	2.53737e-225	-1.17173e-225	1.98983e-223
5.42365e-228	1.29178e-226	6.12626e-227	4.97437e-226	-8.9032e-226	-2.32068e-226	3.78546e-228	-3.98202e-226	-1.01714e-225	-4.1328e-227	8.69978e-227	-3.69876e-226	-4.10676e-226	-1.96975e-226	-1.85133e-226	1.94853e-226	-6.07902e-226	2.89602e-228	1.22457e-226	-1.39664e-226	9.58508e-227	-2.44804e-226	-2.44074e-225	6.52198e-226	1.34848e-227	-3.47329e-227	-2.46282e-226	3.7138e-226	9.63919e-226	-1.44139e-226	1.08011e-224
-5.78905e-227	1.64523e-227	6.50679e-228	-2.04749e-227	-7.36718e-227	-6.56929e-227	2.21422e-227	1.20819e-226	-1.71063e-226	-2.30235e-227	-4.84463e-227	-2.54945e-227	4.58709e-227	-5.47349e-227	-2.30628e-227	5.75361e-227	8.8703e-228	6.28522e-227	-1.34037e-226	7.58822e-228	-1.34554e-226	-1.51699e-227	1.18687e-226	1.62443e-227	4.72669e-228	7.95122e-227	3.92537e-227	-4.8961e-227	-1.62852e-228	8.71329e-227	1.5921e-225
-1.41723e-229	-6.11074e-228	-6.84172e-228	-1.50109e-228	-1.10623e-227	2.53006e-228	3.92684e-228	-2.84456e-229	-4.36946e-228	-1.03135e-228	-1.0402e-227	9.65619e-228	-2.76975e-227	-9.99458e-229	-9.04782e-228	6.93021e-228	-5.59214e-228	4.16516e-229	7.98264e-229	5.73715e-229	5.51008e-229	-1.33968e-227	-2.03524e-227	3.18679e-228	1.07739e-228	3.59962e-228	2.44281e-228	-2.51415e-228	4.2294e-228	-5.52304e-228	1.66787e-226
-6.58186e-229	-2.84868e-229	2.528e-229	-5.73363e-229	-2.6063e-230	3.66146e-229	-3.51149e-229	3.23508e-228	-1.37901e-229	-3.67544e-229	-2.33271e-229	6.79234e-229	-1.79635e-228	4.05132e-230	3.24648e-229	2.13271e-229	2.00347e-229	-1.01575e-228	-1.88213e-229	-1.97432e-228	-1.8525e-229	2.38287e-229	-1.78737e-229	3.18973e-229	-1.01171e-229	-9.03263e-229	-4.14902e-230	1.32152e-228	4.27435e-229	1.28317e-228	1.79183e-227
-5.59495e-231	-1.14315e-229	-3.33348e-230	-4.31183e-230	9.48917e-230	-5.29856e-230	-3.13599e-230	3.29533e-230	1.25067e-230	-2.5967e-230	-4.73451e-230	-3.03827e-230	1.57072e-229	4.04456e-230	9.63437e-230	1.83113e-230	9.61637e-230	2.90088e-230	-9.67355e-231	3.47356e-230	-6.56376e-231	4.87248e-230	5.36291e-230	2.91123e-230	3.89338e-230	4.96481e-231	-1.64563e-229	2.85508e-230	-2.08088e-231	2.99711e-229	1.68334e-228
1.44717e-231	-2.99482e-231	-4.79286e-231	2.73509e-231	-3.87082e-231	9.98172e-231	1.52831e-232	2.76288e-231	-1.11003e-231	2.80756e-231	1.44593e-230	-1.69553e-231	8.94401e-232	4.24549e-231	-1.03823e-230	5.87523e-231	-6.49225e-231	-7.21452e-231	-9.30067e-232	1.46086e-231	-6.38078e-231	-6.23546e-231	-5.53389e-231	3.03224e-231	-9.68415e-231	1.05788e-230	-1.85355e-231	1.2689e-231	2.91081e-231	2.92376e-231	1.36708e-229
3.71838e-232	-1.40964e-232	-2.7999e-234	-4.98492e-232	2.63096e-232	-2.09939e-232	5.79862e-232	-7.99382e-233	-7.31461e-232	-9.9047e-232	-2.874e-232	4.23697e-233	-1.18622e-231	3.11342e-232	-1.25157e-233	2.54455e-233	-2.0396e-232	-1.66079e-231	-7.59993e-232	-3.48449e-232	-1.81389e-232	6.44451e-232	-1.47083e-233	-2.5988e-233	6.63172e-232	-3.70598e-232	4.04193e-233	5.44379e-232	2.35336e-232	2.8833e-232	1.17161e-230
-4.25288e-233	-1.33198e-233	1.41599e-233	4.26046e-233	-5.0353e-234	-3.32268e-232	-7.15744e-234	1.05035e-233	-2.19393e-233	1.68926e-234	2.04598e-234	-6.50916e-233	9.01694e-233	3.58663e-233	4.31254e-233	1.21031e-234	3.09177e-233	6.42891e-234	3.81782e-234	4.37582e-233	-7.82139e-234	-4.72969e-234	-1.29798e-233	-7.56813e-233	1.69735e-233	-3.82877e-234	1.12206e-233	-1.42197e-233	3.9406e-233	2.13972e-234	1.00264e-231
-4.6074e-234	2.0749e-234	-7.50993e-235	-1.62962e-234	8.68424e-234	-5.57995e-234	-1.57406e-234	-4.82003e-235	-3.85702e-234	-8.04046e-234	-7.55539e-234	4.37241e-235	-8.59976e-235	5.09504e-234	-4.15204e-234	-2.00715e-235	1.52787e-233	3.82622e-234	2.02423e-234	3.93344e-235	2.85478e-234	1.38802e-234	3.00733e-237	4.18754e-234	3.75989e-234	-6.71855e-235	-1.17114e-234	-5.70754e-234	-2.63567e-234	-8.46538e-235	1.0033e-232
1.37178e-236	-2.18792e-235	-1.51461e-235	-2.02542e-236	-2.40386e-235	5.34868e-235	-2.69685e-235	3.13805e-236	5.37069e-235	4.96783e-235	-9.95777e-236	2.5399e-235	-5.91143e-236	4.63728e-235	-3.81456e-235	3.38679e-235	-2.84523e-235	-2.651e-235	-1.15334e-235	-9.52217e-236	5.9734e-236	-9.31885e-236	-1.82952e-235	9.99484e-236	7.75602e-235	1.92393e-234	4.15911e-235	-3.2987e-235	3.72126e-235	8.26674e-236	9.20705e-234
9.89642e-237	4.97359e-237	5.09039e-236	8.22009e-236	4.11645e-237	-3.24186e-236	-2.77374e-236	-1.50213e-237	5.63085e-236	-5.58761e-237	-2.06673e-237	-4.07541e-237	7.31214e-237	-9.33404e-237	3.82523e-236	-2.75038e-236	4.72469e-236	9.82155e-238	-1.59827e-236	3.92591e-236	4.13628e-237	3.20357e-236	-6.83572e-236	1.47946e-237	5.29689e-236	1.44697e-235	2.08177e-237	-9.70549e-237	-7.17018e-237	5.94952e-236	8.49788e-235
-4.66555e-238	4.66879e-237	-7.62244e-237	-4.5123e-238	-6.62318e-238	-2.56852e-237	-4.07133e-238	1.77693e-237	1.27808e-237	2.26658e-237	-4.7482e-237	5.64211e-238	-2.15682e-237	-1.1991e-237	-1.80075e-237	-3.74109e-238	7.40923e-238	3.95617e-237	-4.34346e-237	8.39552e-239	7.6859e-238	3.72755e-237	2.14529e-237	1.81572e-237	-4.02431e-237	-6.13263e-238	-2.35412e-238	1.37434e-238	2.50117e-238	-4.87628e-237	6.07302e-236
-2.0199e-238	1.43609e-238	5.56429e-238	5.30191e-238	-1.00292e-237	-1.39463e-238	4.5632e-239	-1.57077e-238	-2.42052e-240	1.21866e-239	4.00034e-238	2.62354e-238	7.14175e-238	-1.29956e-238	-1.22209e-238	1.86825e-238	1.28318e-238	-7.56208e-239	-5.36874e-240	-1.5804e-239	1.32813e-238	-4.24607e-239	1.67286e-239	4.39761e-238	3.91361e-238	1.45769e-238	-5.39616e-239	-1.92882e-238	3.00395e-238	-5.05106e-239	6.59922e-237
-1.57046e-240	-2.16171e-240	1.80755e-239	2.14619e-239	3.08696e-239	1.008e-239	3.52408e-241	-9.70719e-240	-9.04179e-240	2.07476e-240	-2.36454e-239	1.74859e-240	1.25153e-239	2.83576e-239	5.0944e-240	1.52231e-239	1.13302e-240	-1.67818e-239	2.43108e-239	4.59129e-240	2.31003e-240	-2.47308e-239	5.00672e-240	1.13184e-240	1.49005e-239	2.49101e-239	-6.27313e-239	1.12277e-240	1.02298e-239	2.5046e-239	4.10917e-238
-4.02869e-240	2.69778e-240	1.78077e-240	-1.54786e-241	2.1812e-240	-5.24677e-241	4.693e-240	5.11405e-240	-2.33556e-240	-4.48987e-241	-3.75114e-241	3.99826e-242	4.24221e-242	-1.13502e-240	3.86e-241	-3.80545e-240	9.88353e-241	8.69355e-241	-9.56191e-242	1.78536e-242	2.10774e-240	-6.44869e-240	7.4695e-241	2.63786e-240	4.20028e-240	-1.96975e-240	5.61184e-240	3.12927e-240	-1.47027e-240	1.17945e-241	6.01553e-239
5.75487e-242	1.98999e-241	5.54273e-242	4.6015e-241	-4.98559e-243	-2.49251e-242	-1.70192e-242	-2.27392e-241	5.68869e-242	-2.24378e-241	-1.16808e-242	-5.31779e-242	1.00718e-241	1.82073e-241	7.61927e-242	2.00377e-241	-4.51851e-242	-2.53201e-241	-5.45253e-242	-1.36205e-241	8.80276e-242	1.58532e-242	4.6727e-243	2.41956e-242	-4.5141e-241	-2.29463e-242	3.63216e-241	-1.63362e-241	-6.13512e-241	1.97387e-241	4.38563e-240
-2.2375e-242	3.87767e-243	-4.59723e-243	-8.67754e-243	1.04851e-241	6.48092e-244	-3.31083e-242	-3.14176e-243	2.77953e-243	2.87918e-243	-2.42511e-243	6.93218e-244	-1.35404e-242	1.90745e-244	1.32544e-242	-7.70139e-243	-3.66191e-243	-5.61935e-244	-5.08097e-242	-4.35684e-243	-2.32129e-242	1.04734e-242	-3.11617e-243	-1.4441e-242	2.89949e-242	-5.69922e-242	1.10555e-242	2.83612e-243	-2.43443e-242	-2.94716e-243	4.62545e-241
1.71087e-244	1.92657e-243	1.1419e-243	-7.9582e-244	1.30035e-243	-2.32246e-244	1.36294e-243	-4.4301e-244	4.65766e-245	-1.60552e-243	2.02377e-243	-1.74093e-243	-2.78006e-243	2.53848e-244	-5.27297e-245	-1.14965e-243	2.49645e-243	-4.91474e-243	-3.78987e-244	-7.91108e-244	-7.78091e-244	1.27138e-243	-6.54521e-244	1.43311e-243	-2.53768e-243	2.54423e-243	-2.02351e-244	-1.17998e-244	-2.93758e-244	2.61832e-244	3.57032e-242
1.79304e-245	-2.00555e-244	9.848e-245	1.9505e-245	5.84189e-245	2.81131e-246	8.65857e-245	2.71929e-244	-1.68552e-245	2.04826e-245	-1.44102e-244	-8.55233e-245	-1.59911e-245	6.75751e-245	-2.65384e-244	1.61446e-244	1.48533e-244	1.92929e-244	-6.95488e-245	-2.62396e-244	4.81196e-245	2.25791e-244	1.08576e-244	9.14118e-245	-3.29556e-244	5.14499e-245	-1.45452e-244	-3.38538e-245	2.84443e-245	5.03049e-245	3.31994e-243
1.15577e-246	-4.95395e-246	-1.09284e-245	1.5683e-245	2.2615e-246	-1.93416e-246	-6.67635e-246	-3.74311e-246	1.48972e-245	3.24349e-247	5.77857e-246	3.83675e-247	-8.90782e-246	-1.97429e-245	-2.75531e-245	-5.4851e-246	1.14951e-246	1.91808e-246	-3.54814e-246	-3.11902e-245	-4.91961e-246	2.29855e-245	-2.81454e-246	-1.26664e-245	-2.2606e-247	3.88279e-246	-8.37327e-246	-4.97171e-246	3.16515e-245	-1.59625e-247	2.60866e-244
2.31664e-247	-2.45401e-247	2.56779e-248	1.16516e-247	1.62306e-246	8.29264e-247	-8.94951e-247	1.05844e-246	-1.38065e-247	1.3183e-247	-1.78243e-246	-3.0279e-247	-4.42077e-249	7.18625e-247	-1.49579e-246	-1.75541e-247	-3.61485e-246	-5.64613e-248	-4.29517e-246	4.42325e-247	1.12825e-247	-2.11455e-247	-1.1418e-247	5.25758e-246	-1.21172e-246	-5.55133e-248	9.28128e-247	4.02354e-246	2.61788e-247	5.62167e-247	3.09222e-245
-2.83982e-248	-2.201e-248	9.86716e-248	3.53124e-248	-1.93054e-248	3.58553e-248	-3.56715e-248	5.07833e-247	4.62418e-249	-3.98402e-248	3.83252e-248	1.27639e-247	2.32463e-247	7.85382e-249	-3.747e-249	3.86206e-247	-3.90369e-249	-2.41586e-248	-1.16452e-247	3.01291e-248	-1.96352e-248	-2.8045e-248	-2.78898e-248	-7.7599e-248	2.21986e-248	2.1285e-248	1.10728e-247	-4.26194e-247	-1.22824e-248	6.26675e-248	2.60692e-246
-3.69354e-249	-2.25591e-249	-7.74671e-249	7.80583e-251	-4.31584e-249	2.24062e-248	-1.76315e-248	-4.64611e-249	-1.09742e-249	-2.21294e-248	-1.11135e-248	4.756e-249	1.28924e-249	9.2738e-249	-1.77902e-248	-3.12167e-248	4.28297e-249	2.18235e-249	2.63046e-248	6.01749e-249	-1.00392e-249	5.18757e-249	-1.20251e-248	-8.9879e-249	-1.18352e-249	-1.02809e-248	-1.0528e-249	4.8377e-248	-2.25512e-249	5.25803e-250	2.91107e-247
1.5139e-249	6.23616e-250	-1.92758e-250	-3.30207e-250	1.58265e-249	-3.89469e-250	-3.47112e-249	-4.94272e-250	1.81935e-249	-1.23775e-249	5.93052e-250	-1.44044e-249	-5.13815e-250	2.57853e-250	-1.36134e-251	3.02663e-249	1.92172e-249	4.44182e-250	-3.94769e-250	-4.21844e-250	-2.14223e-250	8.84958e-250	-9.31257e-250	5.70642e-250	-9.48693e-251	-2.37965e-250	5.59015e-251	-3.37618e-250	-4.01124e-250	1.06258e-250	2.45178e-248
-2.50273e-251	3.97779e-251	4.98206e-251	-5.01965e-251	-1.38054e-251	1.53172e-251	-2.9808e-251	9.35048e-251	1.25787e-251	-1.18423e-250	-9.09875e-251	-7.73982e-252	4.0139e-251	-1.81124e-250	-3.69492e-251	-3.14027e-251	-1.34266e-250	-7.72803e-251	3.15705e-250	-2.03859e-251	-1.1611e-250	2.35166e-252	-1.62732e-251	-5.1406e-251	-1.34184e-250	-3.3056e-251	9.28764e-251	-4.24932e-251	1.79005e-251	-1.25247e-251	1.90341e-249
9.64624e-252	8.81979e-252	3.23916e-252	-2.40479e-252	1.51671e-253	1.80564e-252	-1.61504e-251	1.87798e-253	-8.52581e-252	1.08561e-252	2.56253e-252	-3.70732e-252	4.85546e-252	-7.29005e-252	-1.09013e-251	1.1529e-252	1.07991e-251	-9.37058e-253	-4.99825e-253	8.02304e-253	-4.02802e-253	6.69891e-252	-5.12864e-252	6.7332e-252	-3.1546e-252	4.66121e-252	1.07822e-252	1.47707e-251	-4.30762e-252	-6.2391e-253	1.43085e-250
2.56541e-253	-4.04957e-253	-9.46387e-254	-3.80619e-253	-1.50827e-253	1.17844e-253	-4.53392e-253	-4.72438e-253	-7.24699e-253	-1.66538e-253	5.39064e-255	-1.16054e-252	1.49084e-253	-1.02159e-252	-2.12911e-253	-1.5499e-253	-4.97532e-253	1.47468e-252	-3.33897e-253	-6.67385e-253	-2.54527e-253	2.32052e-253	1.63632e-252	5.0305e-253	-7.73038e-253	-2.05861e-253	-2.40816e-253	1.00899e-252	4.90569e-254	1.4491e-252	1.52533e-251
4.86868e-255	-5.87905e-254	-5.47715e-254	5.95561e-254	-9.81675e-257	-9.43989e-255	6.08486e-254	-6.09788e-254	4.51955e-255	-1.93378e-253	2.75078e-254	-8.36046e-254	2.22609e-255	-1.68019e-254	-4.60297e-254	-3.52797e-255	-1.86717e-254	-3.59279e-254	6.26722e-255	1.0031e-254	-1.61522e-254	1.54843e-253	-8.25326e-254	-6.80804e-254	-2.97636e-254	-3.153e-254	2.37556e-254	1.36019e-253	3.65439e-254	-1.94664e-253	1.53173e-252
6.75355e-255	-3.29905e-256	-1.25602e-254	4.33429e-255	-9.45824e-257	1.34576e-255	5.22318e-256	1.23148e-255	8.45769e-255	2.04549e-256	-1.98721e-255	1.36465e-255	-4.08308e-255	1.36855e-255	-1.84389e-255	-1.59731e-256	1.34181e-256	6.45701e-255	-1.04777e-254	2.28388e-255	-1.51355e-255	-2.4454e-255	3.02303e-255	2.36342e-255	3.75954e-255	5.72723e-256	-2.99618e-255	-4.48385e-255	-5.7379e-256	-1.63344e-255	8.93591e-254
6.30187e-257	2.46913e-257	2.70562e-256	-9.04533e-256	3.17171e-256	-2.0384e-256	8.65371e-257	-1.12168e-256	5.78801e-256	3.06776e-256	-3.75231e-257	1.49509e-256	1.02827e-255	-4.77127e-256	2.19499e-256	2.70496e-256	-1.94569e-256	8.40629e-258	5.64648e-256	-3.78809e-256	7.87091e-256	-3.81293e-257	4.99622e-256	2.94157e-256	1.67207e-255	-5.79186e-257	1.14137e-256	-3.36057e-256	4.77388e-256	3.1204e-257	1.05047e-254
8.11432e-257	4.36066e-258	-3.9402e-258	-4.37455e-257	3.76963e-256	-5.34825e-257	1.54299e-257	-1.05616e-257	-9.75776e-257	-1.56838e-258	1.56689e-257	2.0262e-258	3.56046e-257	1.32986e-257	-9.56522e-257	7.97917e-257	2.56886e-257	5.62241e-258	-8.93229e-258	-1.18477e-257	6.29168e-257	4.41748e-257	1.27811e-257	2.54372e-257	-1.83191e-257	2.68184e-257	2.09109e-257	1.02169e-257	-2.54986e-257	6.18015e-257	1.29178e-255
1.81035e-258	-7.84689e-258	-5.3877e-259	5.0069e-259	2.18737e-258	2.46427e-258	-1.58255e-258	5.2882e-259	-4.16514e-259	-2.57273e-258	5.51514e-259	2.41931e-258	-1.17685e-259	2.38746e-258	1.863e-258	-9.98638e-258	6.20398e-258	-1.04641e-259	5.35862e-259	3.83629e-258	-1.73554e-258	9.07275e-258	3.05036e-258	8.96686e-258	-3.51325e-258	5.35035e-259	7.42393e-259	-1.37905e-259	1.60622e-260	-2.30003e-258	7.85252e-257
-5.30061e-259	6.25367e-260	-1.05138e-259	1.29513e-259	8.81187e-260	5.19762e-259	-2.74097e-259	-1.52417e-259	5.76714e-260	-8.12775e-260	2.22582e-259	-1.1953e-259	-8.43756e-260	3.06802e-259	4.32742e-259	-3.11612e-259	-2.68046e-259	-1.17633e-260	2.0655e-259	8.07638e-259	2.21358e-259	1.93985e-259	4.99713e-259	-1.10445e-259	1.18235e-258	-1.7179e-259	-1.8854e-259	2.37665e-260	3.45357e-260	3.75768e-260	7.43629e-258
-4.15906e-260	-1.59519e-261	7.02414e-260	-3.8722e-260	6.70748e-260	7.75502e-261	-2.04149e-260	5.47009e-260	-2.47805e-261	1.72659e-260	-1.43934e-260	-1.36677e-260	-1.92738e-260	8.86023e-261	-1.06059e-260	-1.13727e-260	-1.78686e-261	4.17034e-261	4.79589e-261	8.84275e-260	8.97505e-261	6.10383e-261	8.67359e-261	3.80863e-260	-1.45178e-260	-4.3184e-260	3.90327e-261	1.47227e-261	2.97269e-261	3.50019e-261	6.30582e-259
6.83473e-261	-7.83773e-263	1.19813e-263	2.65907e-261	-2.96749e-261	-9.83566e-262	2.0744e-261	-8.14483e-262	2.42291e-261	2.64964e-261	-9.30092e-263	-3.38159e-261	2.442e-261	4.22474e-261	-1.28296e-261	-8.14677e-262	-1.31673e-261	-1.42877e-261	3.79036e-262	-1.02847e-263	-6.69756e-263	-7.0231e-261	1.16339e-262	-1.79266e-261	-6.49455e-262	1.09972e-260	-2.02097e-260	2.75464e-261	-1.84581e-261	5.08345e-261	8.74098e-260
-1.53482e-262	-1.66663e-262	-1.23027e-262	-2.58661e-263	2.21028e-262	1.15411e-262	-1.37941e-262	1.43171e-263	-5.50614e-262	-1.56999e-262	2.51964e-262	-4.2207e-262	-1.76788e-262	-4.68233e-262	2.4733e-263	1.35583e-263	-1.49015e-262	8.39354e-263	-1.76276e-262	-3.61026e-263	2.45723e-263	9.48539e-263	-3.10667e-262	-8.46913e-263	1.78265e-262	1.29223e-262	-1.7094e-262	-4.55749e-262	-4.51804e-262	-2.83593e-263	5.39715e-261
-1.2451e-262	1.22688e-263	-2.73821e-264	-4.43402e-264	1.02636e-263	-5.48372e-263	8.03892e-264	1.67931e-263	-3.05166e-263	-6.12859e-265	1.91202e-263	-5.45263e-264	3.28881e-264	1.10224e-263	1.8968e-263	-3.93089e-263	-5.87861e-263	-1.86854e-263	-1.25855e-263	-1.66209e-263	-1.64256e-263	-1.73377e-263	9.94527e-264	2.42407e-263	6.44774e-263	6.15686e-264	1.14408e-263	2.39681e-264	3.54474e-264	-5.48509e-265	6.25366e-262
-5.54843e-264	5.2752e-265	-7.57281e-264	3.08827e-265	-3.82355e-265	-4.81258e-265	-2.19043e-264	3.02771e-264	7.68467e-265	-2.03254e-264	7.29155e-265	-7.69221e-265	2.84017e-265	-1.66671e-265	1.99959e-264	2.93009e-264	1.87451e-265	-2.68957e-264	1.75051e-264	-1.16241e-265	-9.55514e-265	-1.11639e-264	-1.68657e-264	2.75553e-265	-1.25208e-264	-1.71703e-264	1.21066e-264	-3.97161e-265	5.43539e-264	-1.3914e-264	4.99006e-263
1.93743e-265	-1.49637e-265	2.97397e-265	6.91471e-267	1.46023e-265	-1.13444e-266	8.09712e-267	1.17683e-266	1.12098e-265	1.08433e-265	-1.62982e-265	-1.60072e-265	3.03915e-265	-2.59995e-266	1.08781e-265	5.27125e-266	1.5392e-266	6.47115e-266	1.01536e-265	2.20017e-265	2.25674e-266	-9.40906e-266	-6.19696e-266	2.57268e-266	-4.1296e-266	2.89933e-266	-8.70907e-266	-1.34031e-265	-2.95525e-265	2.94653e-265	3.34752e-264
1.17095e-265	1.5389e-267	-1.18609e-266	-2.13084e-266	7.27862e-267	-5.2189e-266	3.32069e-267	9.73302e-267	-5.15351e-267	5.48824e-267	-1.4015e-266	5.67935e-268	2.32517e-266	1.12269e-267	-4.0536e-267	4.05024e-266	1.08606e-267	5.3638e-267	2.85149e-267	-9.80257e-267	-1.61833e-266	2.01283e-267	2.36139e-267	-3.01845e-266	-2.16041e-267	1.92028e-266	6.65612e-268	-2.19063e-267	-1.26508e-266	-2.25493e-266	4.47745e-265
1.92285e-268	-3.93896e-267	9.70397e-268	1.4819e-268	-1.41764e-267	-2.52182e-267	-1.23699e-267	1.34637e-267	2.23832e-269	-3.39266e-268	9.07489e-267	-2.42893e-267	-3.64725e-267	2.10616e-268	-1.23472e-268	-7.62313e-269	1.11046e-268	-3.08454e-268	-3.02682e-267	2.39453e-268	-5.70602e-270	2.97954e-268	-5.84228e-268	3.39558e-267	4.11709e-267	-2.44677e-268	-2.46466e-267	-3.82752e-267	-1.33664e-268	-9.23282e-268	4.73758e-266
-5.47189e-269	-8.15533e-269	-6.10229e-269	1.66121e-268	-3.4631e-269	-5.96607e-269	-2.6291e-269	-2.4448e-269	-2.00748e-268	9.94134e-269	8.51253e-269	1.36608e-268	2.32824e-268	-2.94001e-269	4.26435e-269	-2.56275e-268	-1.70715e-269	-2.83569e-269	-2.32961e-269	-1.42878e-268	-3.7297e-268	-1.42543e-269	-2.98719e-270	-3.64733e-269	-3.23289e-269	4.03165e-268	5.87444e-269	4.83237e-269	-3.56274e-269	-1.97053e-269	2.82767e-267
4.37866e-271	-4.18383e-270	4.06993e-270	-1.71003e-269	-4.72286e-270	-1.02399e-269	1.24526e-270	-1.55636e-270	-7.21388e-270	-2.50148e-269	-1.15959e-269	-2.57986e-270	-3.53371e-269	1.0223e-270	-8.80476e-270	1.47984e-269	4.44446e-270	-9.83282e-270	-1.2415e-271	4.68452e-270	-1.9307e-269	-1.77472e-270	-2.7917e-271	1.8449e-271	-3.04053e-270	1.79573e-270	-4.91711e-270	1.14038e-269	-4.32735e-271	-1.09609e-269	2.23105e-268
-1.54381e-271	-9.0424e-271	-6.97074e-271	-2.72388e-271	-3.46804e-271	-1.52586e-270	9.93537e-271	-6.48228e-271	-2.29335e-270	5.58546e-271	4.26253e-271	-1.16382e-271	-2.23785e-270	8.06632e-271	7.91217e-271	1.60743e-270	8.21627e-271	-1.32943e-270	-1.6714e-271	4.73073e-271	-1.11308e-270	-3.16701e-272	5.51409e-273	-9.27627e-271	-1.88213e-271	4.84647e-271	1.31768e-270	-6.41873e-270	-2.66001e-272	-1.0063e-270	2.86915e-269
-1.29526e-271	-2.38669e-271	-5.68766e-273	-1.59383e-272	1.38598e-272	8.25545e-272	-2.36584e-272	-7.40317e-273	8.32099e-272	-8.1046e-272	9.9547e-272	5.99112e-272	-4.94868e-272	4.54855e-274	2.13992e-271	-7.69031e-272	1.24965e-271	5.9123e-272	-1.1385e-272	-6.62396e-271	-3.4194e-271	-8.45374e-272	8.36327e-272	-1.15543e-271	4.92001e-272	-1.2452e-271	4.52233e-272	-7.10633e-272	2.74809e-272	-6.75209e-273	2.98961e-270
8.92383e-273	1.0613e-272	4.04544e-273	-4.31362e-273	-7.14681e-273	2.68981e-274	1.30483e-272	2.05915e-272	1.0725e-272	-1.34672e-272	-1.01641e-273	7.2149e-273	1.43922e-272	4.07186e-273	2.8305e-273	5.2718e-273	1.17697e-273	-2.78823e-273	-1.92958e-272	-1.74961e-273	-1.9035e-273	9.774e-273	3.40424e-272	2.93423e-272	-1.34175e-273	1.97547e-273	7.04506e-273	5.93856e-274	5.44479e-273	-5.64103e-273	2.50056e-271
2.5176e-275	2.46428e-273	-6.79705e-274	8.72135e-274	9.39395e-275	-6.32789e-275	-7.1597e-274	-5.10302e-273	-1.29117e-274	-1.24522e-273	9.32865e-274	9.19863e-274	-5.04801e-274	2.10192e-274	-4.07721e-275	-2.77239e-274	4.49822e-274	2.40859e-274	-5.75421e-274	-1.14804e-273	2.01923e-274	2.14412e-273	-6.02615e-274	6.90685e-274	-1.03327e-273	5.70234e-275	-1.85721e-273	-3.0927e-274	8.34066e-274	1.39215e-273	2.5814e-272
3.12679e-275	1.60314e-274	-4.77441e-275	2.06916e-274	6.04722e-275	4.53581e-274	-8.3787e-275	-4.80504e-274	4.73236e-276	1.08936e-275	-4.7178e-275	-9.0002e-276	6.58124e-275	3.15676e-275	-3.7189e-275	9.60558e-275	-3.85583e-275	-1.88248e-275	6.8375e-275	3.04652e-275	-1.88509e-274	1.05699e-274	5.44118e-275	2.057e-275	-1.20962e-274	4.13249e-275	5.22623e-275	5.47061e-275	2.41103e-274	-2.53591e-275	2.88814e-273
4.7223e-276	1.17517e-277	-1.17904e-275	-2.6106e-276	-1.21125e-276	-5.96698e-276	-4.37035e-278	4.54939e-276	-2.05473e-276	1.05365e-276	-5.90986e-276	-3.34292e-276	-1.46425e-276	-8.54218e-276	-1.02038e-275	-7.23634e-276	3.12549e-277	8.44238e-276	6.41312e-276	-1.38556e-275	6.37165e-276	-3.30192e-276	-7.90288e-277	4.96714e-277	-1.19482e-276	7.73945e-276	1.53301e-275	-6.3785e-276	1.37973e-275	9.16367e-277	1.56161e-274
9.22852e-280	-1.21941e-276	-6.05866e-277	2.86646e-277	-4.66371e-277	-2.84491e-277	-1.53299e-276	2.27066e-277	-5.04599e-277	2.39602e-277	1.37546e-277	7.06405e-277	-1.72535e-279	3.17001e-277	5.15262e-277	-7.98737e-278	4.16847e-277	-5.5004e-277	8.31953e-277	2.26946e-276	5.2215e-277	5.92654e-277	3.67279e-277	2.28333e-278	-1.19108e-277	-7.54866e-277	-8.63307e-277	-3.87228e-277	4.52757e-277	-4.41674e-278	1.53204e-275
7.72914e-279	2.73177e-278	-2.21405e-278	3.83411e-278	1.86196e-278	1.13723e-277	9.58995e-278	4.16505e-278	-2.56697e-278	-1.32305e-278	-2.59861e-278	1.08633e-278	2.33143e-278	-1.31493e-278	-1.98415e-278	4.85514e-278	-1.7102e-278	3.96407e-278	-9.60404e-279	2.08096e-278	7.30597e-279	2.70518e-278	1.46099e-278	-2.69456e-277	-1.16538e-278	-9.63033e-279	-4.86636e-278	-7.89145e-278	6.97045e-279	6.36799e-278	1.17112e-276
6.13829e-279	-1.64562e-278	-2.01847e-279	7.77596e-280	9.51802e-279	1.83604e-278	-3.23368e-278	3.77596e-279	1.16798e-278	-4.99573e-279	3.11621e-280	-1.07656e-278	7.1948e-281	-1.40292e-279	-6.85819e-279	-1.37377e-279	1.45347e-279	8.2023e-279	6.98522e-279	1.68754e-279	-6.81286e-279	-1.29538e-279	-6.48877e-280	-4.29461e-279	1.03052e-279	-2.25459e-279	-2.75437e-279	7.54817e-279	-1.95615e-279	3.48781e-279	1.77253e-277
-2.6076e-280	1.43183e-280	-2.9607e-280	9.93991e-281	4.48906e-280	7.35078e-281	6.82168e-280	2.90408e-280	9.73048e-281	-8.68681e-280	-3.54189e-280	1.76636e-280	9.59374e-280	8.76918e-281	1.20455e-281	1.35281e-279	-8.41635e-281	-1.14287e-280	6.72916e-280	-3.46999e-280	5.96732e-280	4.83649e-280	5.28624e-281	4.73768e-280	-1.38685e-280	2.6534e-280	5.66614e-282	-1.02256e-279	9.43845e-281	6.84547e-280	1.12397e-278
3.29744e-282	-9.82605e-281	8.86177e-282	2.70516e-282	2.71675e-281	4.39035e-282	3.28492e-281	3.4739e-281	-6.15889e-281	-7.92044e-282	4.99867e-281	1.87753e-281	7.07467e-282	3.34405e-281	3.33845e-281	3.86219e-281	2.11526e-281	5.14151e-281	-3.79935e-281	-5.46696e-281	-1.98314e-281	-3.77422e-282	2.05381e-282	-1.10519e-281	3.77186e-281	2.30927e-280	5.80484e-281	-3.34698e-281	3.69692e-281	-1.68798e-280	1.23094e-279
1.02808e-281	4.42543e-282	1.503e-282	-1.0947e-282	-3.33416e-282	2.14788e-282	5.53676e-283	-6.77213e-282	2.08077e-283	-6.15548e-283	-1.60509e-282	-9.51945e-283	-5.78538e-282	2.04999e-283	1.18009e-282	1.31357e-282	2.31833e-282	2.17985e-283	9.38172e-282	2.8585e-282	2.33217e-282	-6.90594e-283	-4.70086e-282	-1.83206e-282	1.04145e-282	-3.81144e-282	4.11275e-282	-5.30669e-282	9.67046e-283	-3.00875e-282	8.45568e-281
2.92549e-284	-4.25032e-284	-1.00531e-283	4.91167e-283	4.63606e-284	3.3328e-283	-2.84382e-283	-2.13447e-283	1.82185e-283	4.64835e-283	2.97383e-283	-2.19513e-283	6.97986e-283	9.78447e-283	1.1313e-283	-8.79491e-283	-2.2059e-283	1.67754e-283	4.86423e-284	-1.61715e-283	-3.23291e-284	-4.11921e-285	3.61872e-283	8.83085e-284	-3.57474e-283	1.03384e-283	-1.83445e-283	3.36311e-283	2.12593e-283	5.73438e-284	7.70978e-282
-3.09341e-284	2.57932e-284	9.13511e-285	-1.36473e-284	-6.72e-284	-1.68609e-284	-1.52703e-285	-8.55684e-286	-3.28498e-284	-3.54108e-284	2.00816e-284	3.35268e-284	1.67101e-284	1.6029e-284	6.36586e-285	1.56151e-284	-3.57284e-284	2.32582e-285	-3.80848e-285	-2.18883e-284	9.16227e-285	-2.81511e-284	-1.03819e-284	5.67948e-285	2.51675e-284	1.2119e-283	-1.39273e-284	5.68922e-284	-1.13994e-284	-1.99719e-284	7.08216e-283
-1.41539e-285	2.55756e-286	7.99308e-286	1.8687e-286	3.50565e-285	5.47763e-285	-2.6939e-285	4.357e-285	-1.01073e-285	-7.38238e-285	-4.87776e-286	7.93852e-286	-3.46113e-285	-2.68322e-285	2.79718e-285	-4.06096e-285	-9.01407e-285	-8.07249e-285	-1.18223e-286	-5.99221e-285	5.32548e-286	7.51706e-286	2.4019e-285	-1.56491e-285	-8.05648e-286	5.06069e-286	3.32705e-285	-6.95014e-285	-2.71125e-285	2.92403e-285	8.70409e-284
-5.2312e-287	2.6374e-287	1.42202e-288	5.51262e-287	3.85976e-286	9.95993e-287	2.21552e-286	-1.15712e-286	4.38665e-286	-1.10486e-287	2.92307e-287	1.23497e-286	-2.41292e-287	-3.83291e-286	-1.35242e-286	2.36507e-286	9.65698e-287	2.82954e-286	8.68493e-287	1.55245e-286	-6.25845e-287	6.4686e-286	-6.56355e-286	1.88909e-288	6.08839e-286	3.49011e-286	-3.54809e-287	-2.40852e-286	-4.06301e-288	-2.40446e-286	5.80768e-285
-8.91696e-288	1.1673e-286	-2.17932e-288	1.22775e-287	-2.24305e-287	-1.03661e-287	4.66347e-288	-1.94165e-287	1.46222e-287	1.6916e-287	1.14935e-288	1.31242e-289	-2.23812e-287	8.72818e-287	1.14949e-286	3.60432e-288	-1.30318e-287	-1.24575e-287	1.31342e-288	4.41653e-287	7.94896e-288	6.1024e-288	8.1526e-289	-6.77875e-288	7.17489e-288	1.14222e-287	-1.24235e-287	-1.5287e-287	-4.84641e-288	-4.57234e-288	6.06354e-286
-4.67006e-289	-1.19805e-288	1.32349e-288	-6.50994e-289	-6.70993e-289	-6.42933e-288	9.70584e-289	-3.44849e-289	2.53842e-288	-3.71146e-289	9.13035e-289	3.12589e-288	-1.89584e-288	-8.2732e-289	5.13917e-289	4.69321e-289	5.5438e-288	1.51729e-288	-4.1338e-288	-1.19279e-289	2.3567e-288	3.49427e-289	-2.15388e-289	-8.40015e-290	3.98569e-288	-6.80913e-289	6.35201e-290	-8.9075e-289	-4.71916e-288	-9.16935e-289	4.82868e-287
6.69541e-291	1.00899e-290	2.08453e-289	-1.80643e-289	1.52151e-291	-2.01724e-289	3.35265e-289	-3.12991e-289	-2.74938e-290	-2.93778e-289	6.45933e-289	-3.44892e-290	1.05759e-289	4.07308e-289	4.07112e-289	-8.15399e-290	3.37282e-289	-9.6292e-290	1.72826e-289	2.47041e-289	2.94308e-290	-7.48e-290	1.00885e-289	3.48954e-289	-6.06426e-289	1.71538e-289	-6.85997e-290	1.8063e-289	4.83634e-289	-1.12444e-289	6.29158e-288
-2.70811e-291	1.80729e-290	-3.76409e-291	-1.48907e-290	5.50226e-292	-1.65905e-290	1.18707e-289	1.22158e-291	5.30454e-290	-3.48436e-290	5.70043e-292	4.52683e-291	-6.02401e-291	-1.32595e-291	7.98115e-291	1.93397e-291	-3.86705e-291	4.97532e-290	-6.29645e-291	1.67062e-291	4.36729e-290	6.56181e-291	-1.26499e-291	7.92742e-291	-7.90532e-291	9.82117e-291	2.15476e-291	-1.58043e-290	1.37957e-291	-1.19007e-291	4.46026e-289
-1.95842e-291	-2.01556e-291	-2.21823e-292	-4.53482e-292	5.89093e-291	-1.8204e-291	-4.04334e-292	7.13969e-292	-4.53137e-292	8.49515e-292	3.40703e-292	4.26699e-292	-2.83264e-291	-4.32802e-292	1.17636e-294	1.59122e-291	1.45e-291	4.31242e-293	-1.4052e-291	-5.88229e-292	9.31566e-292	-4.87868e-292	-1.68103e-291	1.34026e-291	5.3649e-292	-6.56871e-293	-1.82074e-292	4.83349e-292	-1.25329e-291	5.05327e-293	3.09055e-290
-1.71176e-292	-1.01612e-293	-2.06623e-292	7.00404e-293	1.64434e-292	-3.85558e-292	-2.38337e-292	5.06713e-293	2.01203e-293	2.52779e-293	-1.96898e-292	-1.22847e-292	8.05179e-293	3.16025e-292	5.19693e-292	-1.05934e-293	-3.3305e-292	-4.00597e-292	-1.63107e-292	1.56238e-293	5.14778e-293	-5.84229e-293	-3.26934e-293	4.39622e-293	6.07188e-293	8.5762e-293	-1.46321e-292	2.41868e-294	5.08535e-292	-5.74608e-293	4.54912e-291
2.21738e-294	-4.24164e-295	-1.36573e-294	-2.44266e-293	-1.84633e-295	3.23252e-294	-1.31623e-294	-1.76498e-295	8.11956e-295	-4.18472e-294	-3.82086e-293	2.76927e-294	6.33848e-294	-1.58771e-293	1.43212e-293	-1.62246e-294	-5.01127e-294	-1.31784e-293	-5.52025e-295	-6.89345e-294	-6.68706e-294	3.94107e-294	-1.85765e-295	7.09918e-295	-3.11364e-294	-2.67069e-293	-8.45424e-294	-1.33002e-293	-2.92369e-294	-1.11833e-293	2.20318e-292
2.16e-294	-1.73037e-295	1.36681e-294	9.24238e-295	1.77978e-295	-1.59427e-294	-1.91265e-294	1.90962e-294	1.36414e-294	2.39927e-295	-6.46362e-295	-1.40926e-294	-3.16888e-295	-6.37163e-295	-6.94962e-295	6.67875e-295	9.12929e-295	-2.96407e-295	-1.05081e-294	1.44087e-294	-5.5047e-295	-5.51723e-295	2.21569e-296	1.75389e-296	-1.2931e-294	-6.59e-295	1.17273e-294	-5.32693e-295	4.75072e-295	9.07515e-295	2.60782e-293
1.4975e-295	-3.08822e-295	-2.82183e-297	-2.03641e-295	2.76199e-296	-1.0846e-296	-3.70394e-297	-5.12043e-296	-1.13332e-295	-1.67931e-295	-2.30786e-296	-3.69323e-296	-1.06129e-296	-9.962e-297	1.10025e-296	-4.59598e-296	1.74382e-296	3.07697e-296	9.45045e-296	-5.03696e-296	-5.94986e-297	3.69049e-297	2.80484e-296	-1.17312e-295	-2.28053e-295	1.61367e-295	-2.51604e-295	-2.99683e-295	1.96577e-296	-1.31492e-296	2.49882e-294
3.43971e-298	-2.79143e-297	-2.29001e-298	3.94792e-297	1.98435e-297	-4.27105e-297	-3.74535e-297	1.15025e-296	8.27932e-297	4.22049e-297	1.96067e-296	1.82984e-297	3.3067e-297	1.28535e-297	-1.11378e-298	-1.08893e-296	6.60869e-297	5.35472e-297	-6.78311e-297	5.95272e-298	1.44238e-296	-3.39851e-297	6.7678e-298	2.20498e-297	1.44673e-297	-1.49712e-296	4.78311e-299	6.69995e-297	-4.13342e-296	-3.66364e-297	1.86554e-295
-1.84258e-297	2.60324e-299	-1.72886e-297	-1.47572e-298	3.11013e-298	1.50061e-297	-1.87839e-297	8.9209e-298	2.49871e-297	-2.17187e-298	1.99585e-298	2.67679e-299	-1.73219e-297	7.62246e-298	-1.29434e-300	-2.2583e-300	1.51562e-299	1.72905e-297	-1.05906e-297	-3.04879e-298	7.36381e-298	-1.15872e-297	2.51102e-298	5.20678e-298	1.66778e-298	-4.5279e-298	-3.64808e-298	-9.78996e-298	4.45533e-299	-1.21575e-297	2.27661e-296
1.22542e-299	-3.15361e-299	5.72344e-299	3.02678e-299	-5.94084e-300	-1.42877e-298	5.27092e-299	-6.82538e-299	-1.19596e-299	3.18537e-299	3.56262e-299	-1.82144e-299	-2.07116e-299	1.11891e-299	1.97077e-300	1.31739e-299	-3.7481e-299	-2.72308e-299	-4.85219e-299	3.43509e-299	5.47476e-299	-2.165e-299	2.01015e-299	-8.7442e-300	8.84392e-299	5.41162e-299	3.73297e-299	8.94452e-299	3.24026e-299	-7.5038e-299	1.17537e-297
-4.22878e-301	-1.29033e-300	-1.32003e-299	-2.87349e-300	5.01613e-301	1.44144e-300	-2.85481e-300	-6.0572e-300	-3.37677e-300	-9.1041e-301	-2.86332e-300	-1.07901e-299	3.25393e-300	4.97519e-301	9.75826e-300	-4.94766e-301	1.46113e-299	6.32908e-300	-2.97742e-300	6.07884e-300	-2.06709e-299	6.31063e-300	1.99572e-300	-3.86293e-299	3.89699e-301	-6.59683e-300	1.25439e-299	4.38021e-300	-5.82173e-301	3.57347e-300	1.86256e-298
-4.20282e-301	1.01099e-301	-9.50507e-301	-3.74137e-301	5.59067e-302	-3.61833e-300	-1.50826e-301	8.40037e-302	-4.81529e-301	-1.50147e-302	-3.82538e-301	-5.84347e-301	-2.30339e-301	8.53449e-301	-2.8065e-302	8.07081e-302	1.17174e-301	9.23131e-301	-5.51436e-302	2.05646e-303	7.02394e-302	-8.50751e-302	-7.3773e-302	9.72778e-302	-8.70302e-303	-1.29095e-300	-4.58296e-301	-2.79316e-302	-2.89315e-301	-1.20122e-300	1.31114e-299
7.69823e-303	2.78647e-302	1.70912e-302	1.01355e-301	2.76076e-301	-4.69934e-302	1.04082e-301	2.4769e-301	-2.61414e-303	1.62495e-302	-5.52072e-303	1.08997e-302	2.5645e-302	-4.00461e-303	4.86844e-302	9.27361e-303	1.4424e-302	-8.54419e-303	-2.56026e-302	3.32568e-302	7.5797e-303	1.43744e-303	-1.38645e-302	8.26118e-303	-3.46234e-302	2.77374e-302	6.21554e-302	-1.72498e-304	2.03354e-302	4.97676e-303	1.21471e-300
-2.88619e-303	3.72168e-303	-1.68169e-303	4.04478e-303	3.28194e-303	1.34752e-303	1.48457e-303	1.7577e-303	6.26843e-304	6.50443e-304	1.90751e-303	-2.10972e-303	-8.9459e-304	-1.52125e-304	1.06291e-303	-2.29291e-303	-4.30088e-303	-6.87825e-304	2.61045e-303	-2.43263e-303	5.01085e-303	4.83493e-303	-1.72492e-303	1.58086e-302	2.46905e-303	-4.87126e-303	-4.14683e-303	-6.50569e-303	-2.26269e-303	-1.01728e-303	8.8587e-302
-4.73712e-305	7.58738e-305	7.72387e-305	1.27585e-305	-5.7269e-304	4.14002e-306	-6.53442e-305	-1.03552e-304	5.14838e-304	-3.28799e-304	9.3079e-305	-1.3338e-304	-2.55574e-304	1.65288e-304	-6.34989e-305	7.25079e-306	-2.92739e-304	-1.09668e-304	-6.48982e-305	1.0781e-303	4.69123e-304	-2.38825e-305	4.19138e-304	-7.40637e-304	8.95754e-305	2.34536e-304	-1.70234e-304	1.38577e-304	-1.36303e-304	4.93845e-306	6.49303e-303
-4.12934e-305	-5.18146e-305	-3.7372e-306	9.50431e-306	-3.24224e-305	-9.20959e-305	-1.87934e-305	-1.43059e-305	-5.2354e-306	-2.10715e-306	-4.60941e-305	3.54129e-305	-9.34999e-306	-2.7938e-305	2.47705e-305	-6.90117e-306	1.10899e-305	-9.29026e-305	-5.10749e-306	-3.32416e-305	1.33433e-305	-1.02528e-305	4.01919e-306	1.07807e-305	1.13399e-305	7.37048e-305	-3.7007e-305	-8.33193e-305	2.02413e-305	-2.12173e-305	8.49343e-304
5.62216e-307	-2.19061e-306	1.84142e-305	1.22962e-306	-4.02255e-306	3.47454e-307	-1.6726e-306	-5.23056e-306	-2.70227e-307	4.55425e-307	2.33508e-306	2.47611e-306	-3.82991e-306	-1.31017e-307	7.94579e-307	1.623e-306	2.63898e-306	-3.62854e-307	-2.08699e-306	-1.81185e-306	-6.11852e-307	-1.36654e-306	9.95857e-307	-5.43407e-308	-7.84759e-307	3.32765e-307	-9.68045e-306	1.20942e-306	-8.28032e-306	1.89983e-306	7.7702e-305
0	4.91112e-308	3.75393e-308	0	0	-6.56016e-307	1.70123e-307	-2.76065e-307	-6.6081e-308	-9.487e-308	-1.90784e-307	-1.3232e-307	7.99876e-307	6.90768e-308	1.49534e-307	4.50511e-308	-1.12137e-306	0	-3.05993e-308	-4.0974e-307	0	-2.86301e-308	-4.54371e-308	2.89097e-307	9.74127e-308	-1.75238e-307	1.14208e-307	0	-1.00359e-307	-4.81786e-307	5.69775e-306
-2.47103e-308	-2.39359e-308	0	-2.34867e-308	-2.28663e-308	0	0	0	0	5.6947e-308	0	0	4.13513e-308	3.6707e-308	0	0	0	5.96492e-308	0	0	0	0	0	0	8.1124e-308	-3.15871e-308	0	0	0	0	5.59617e-307
0	0	0	0	0	0	0	0	0	0	0	0	0	0	0	0	0	0	0	0	0	0	0	0	0	0	0	0	0	0	5.44836e-308
0	0	0	0	0	0	0	0	0	0	0	0	0	0	0	0	0	0	0	0	0	0	0	0	0	0	0	0	0	0	0
0	0	0	0	0	0	0	0	0	0	0	0	0	0	0	0	0	0	0	0	0	0	0	0	0	0	0	0	0	0	0
0	0	0	0	0	0	0	0	0	0	0	0	0	0	0	0	0	0	0	0	0	0	0	0	0	0	0	0	0	0	0
0	0	0	0	0	0	0	0	0	0	0	0	0	0	0	0	0	0	0	0	0	0	0	0	0	0	0	0	0	0	0
0	0	0	0	0	0	0	0	0	0	0	0	0	0	0	0	0	0	0	0	0	0	0	0	0	0	0	0	0	0	0
0	0	0	0	0	0	0	0	0	0	0	0	0	0	0	0	0	0	0	0	0	0	0	0	0	0	0	0	0	0	0
0	0	0	0	0	0	0	0	0	0	0	0	0	0	0	0	0	0	0	0	0	0	0	0	0	0	0	0	0	0	0
0	0	0	0	0	0	0	0	0	0	0	0	0	0	0	0	0	0	0	0	0	0	0	0	0	0	0	0	0	0	0
0	0	0	0	0	0	0	0	0	0	0	0	0	0	0	0	0	0	0	0	0	0	0	0	0	0	0	0	0	0	0
0	0	0	0	0	0	0	0	0	0	0	0	0	0	0	0	0	0	0	0	0	0	0	0	0	0	0	0	0	0	0
0	0	0	0	0	0	0	0	0	0	0	0	0	0	0	0	0	0	0	0	0	0	0	0	0	0	0	0	0	0	0
0	0	0	0	0	0	0	0	0	0	0	0	0	0	0	0	0	0	0	0	0	0	0	0	0	0	0	0	0	0	0
0	0	0	0	0	0	0	0	0	0	0	0	0	0	0	0	0	0	0	0	0	0	0	0	0	0	0	0	0	0	0
0	0	0	0	0	0	0	0	0	0	0	0	0	0	0	0	0	0	0	0	0	0	0	0	0	0	0	0	0	0	0
0	0	0	0	0	0	0	0	0	0	0	0	0	0	0	0	0	0	0	0	0	0	0	0	0	0	0	0	0	0	0
0	0	0	0	0	0	0	0	0	0	0	0	0	0	0	0	0	0	0	0	0	0	0	0	0	0	0	0	0	0	0
0	0	0	0	0	0	0	0	0	0	0	0	0	0	0	0	0	0	0	0	0	0	0	0	0	0	0	0	0	0	0
0	0	0	0	0	0	0	0	0	0	0	0	0	0	0	0	0	0	0	0	0	0	0	0	0	0	0	0	0	0	0
0	0	0	0	0	0	0	0	0	0	0	0	0	0	0	0	0	0	0	0	0	0	0	0	0	0	0	0	0	0	0
0	0	0	0	0	0	0	0	0	0	0	0	0	0	0	0	0	0	0	0	0	0	0	0	0	0	0	0	0	0	0
0	0	0	0	0	0	0	0	0	0	0	0	0	0	0	0	0	0	0	0	0	0	0	0	0	0	0	0	0	0	0
0	0	0	0	0	0	0	0	0	0	0	0	0	0	0	0	0	0	0	0	0	0	0	0	0	0	0	0	0	0	0
0	0	0	0	0	0	0	0	0	0	0	0	0	0	0	0	0	0	0	0	0	0	0	0	0	0	0	0	0	0	0
0	0	0	0	0	0	0	0	0	0	0	0	0	0	0	0	0	0	0	0	0	0	0	0	0	0	0	0	0	0	0
0	0	0	0	0	0	0	0	0	0	0	0	0	0	0	0	0	0	0	0	0	0	0	0	0	0	0	0	0	0	0
0	0	0	0	0	0	0	0	0	0	0	0	0	0	0	0	0	0	0	0	0	0	0	0	0	0	0	0	0	0	0
0	0	0	0	0	0	0	0	0	0	0	0	0	0	0	0	0	0	0	0	0	0	0	0	0	0	0	0	0	0	0
0	0	0	0	0	0	0	0	0	0	0	0	0	0	0	0	0	0	0	0	0	0	0	0	0	0	0	0	0	0	0
0	0	0	0	0	0	0	0	0	0	0	0	0	0	0	0	0	0	0	0	0	0	0	0	0	0	0	0	0	0	0
0	0	0	0	0	0	0	0	0	0	0	0	0	0	0	0	0	0	0	0	0	0	0	0	0	0	0	0	0	0	0
0	0	0	0	0	0	0	0	0	0	0	0	0	0	0	0	0	0	0	0	0	0	0	0	0	0	0	0	0	0	0
0	0	0	0	0	0	0	0	0	0	0	0	0	0	0	0	0	0	0	0	0	0	0	0	0	0	0	0	0	0	0
0	0	0	0	0	0	0	0	0	0	0	0	0	0	0	0	0	0	0	0	0	0	0	0	0	0	0	0	0	0	0
0	0	0	0	0	0	0	0	0	0	0	0	0	0	0	0	0	0	0	0	0	0	0	0	0	0	0	0	0	0	0
0	0	0	0	0	0	0	0	0	0	0	0	0	0	0	0	0	0	0	0	0	0	0	0	0	0	0	0	0	0	0
0	0	0	0	0	0	0	0	0	0	0	0	0	0	0	0	0	0	0	0	0	0	0	0	0	0	0	0	0	0	0
0	0	0	0	0	0	0	0	0	0	0	0	0	0	0	0	0	0	0	0	0	0	0	0	0	0	0	0	0	0	0
0	0	0	0	0	0	0	0	0	0	0	0	0	0	0	0	0	0	0	0	0	0	0	0	0	0	0	0	0	0	0
0	0	0	0	0	0	0	0	0	0	0	0	0	0	0	0	0	0	0	0	0	0	0	0	0	0	0	0	0	0	0
0	0	0	0	0	0	0	0	0	0	0	0	0	0	0	0	0	0	0	0	0	0	0	0	0	0	0	0	0	0	0
0	0	0	0	0	0	0	0	0	0	0	0	0	0	0	0	0	0	0	0	0	0	0	0	0	0	0	0	0	0	0
0	0	0	0	0	0	0	0	0	0	0	0	0	0	0	0	0	0	0	0	0	0	0	0	0	0	0	0	0	0	0
0	0	0	0	0	0	0	0	0	0	0	0	0	0	0	0	0	0	0	0	0	0	0	0	0	0	0	0	0	0	0
0	0	0	0	0	0	0	0	0	0	0	0	0	0	0	0	0	0	0	0	0	0	0	0	0	0	0	0	0	0	0
0	0	0	0	0	0	0	0	0	0	0	0	0	0	0	0	0	0	0	0	0	0	0	0	0	0	0	0	0	0	0
0	0	0	0	0	0	0	0	0	0	0	0	0	0	0	0	0	0	0	0	0	0	0	0	0	0	0	0	0	0	0
0	0	0	0	0	0	0	0	0	0	0	0	0	0	0	0	0	0	0	0	0	0	0	0	0	0	0	0	0	0	0
0	0	0	0	0	0	0	0	0	0	0	0	0	0	0	0	0	0	0	0	0	0	0	0	0	0	0	0	0	0	0
0	0	0	0	0	0	0	0	0	0	0	0	0	0	0	0	0	0	0	0	0	0	0	0	0	0	0	0	0	0	0
0	0	0	0	0	0	0	0	0	0	0	0	0	0	0	0	0	0	0	0	0	0	0	0	0	0	0	0	0	0	0
0	0	0	0	0	0	0	0	0	0	0	0	0	0	0	0	0	0	0	0	0	0	0	0	0	0	0	0	0	0	0
0	0	0	0	0	0	0	0	0	0	0	0	0	0	0	0	0	0	0	0	0	0	0	0	0	0	0	0	0	0	0
0	0	0	0	0	0	0	0	0	0	0	0	0	0	0	0	0	0	0	0	0	0	0	0	0	0	0	0	0	0	0
0	0	0	0	0	0	0	0	0	0	0	0	0	0	0	0	0	0	0	0	0	0	0	0	0	0	0	0	0	0	0
0	0	0	0	0	0	0	0	0	0	0	0	0	0	0	0	0	0	0	0	0	0	0	0	0	0	0	0	0	0	0
0	0	0	0	0	0	0	0	0	0	0	0	0	0	0	0	0	0	0	0	0	0	0	0	0	0	0	0	0	0	0
0	0	0	0	0	0	0	0	0	0	0	0	0	0	0	0	0	0	0	0	0	0	0	0	0	0	0	0	0	0	0
0	0	0	0	0	0	0	0	0	0	0	0	0	0	0	0	0	0	0	0	0	0	0	0	0	0	0	0	0	0	0
0	0	0	0	0	0	0	0	0	0	0	0	0	0	0	0	0	0	0	0	0	0	0	0	0	0	0	0	0	0	0
0	0	0	0	0	0	0	0	0	0	0	0	0	0	0	0	0	0	0	0	0	0	0	0	0	0	0	0	0	0	0
0	0	0	0	0	0	0	0	0	0	0	0	0	0	0	0	0	0	0	0	0	0	0	0	0	0	0	0	0	0	0
0	0	0	0	0	0	0	0	0	0	0	0	0	0	0	0	0	0	0	0	0	0	0	0	0	0	0	0	0	0	0
0	0	0	0	0	0	0	0	0	0	0	0	0	0	0	0	0	0	0	0	0	0	0	0	0	0	0	0	0	0	0
0	0	0	0	0	0	0	0	0	0	0	0	0	0	0	0	0	0	0	0	0	0	0	0	0	0	0	0	0	0	0
0	0	0	0	0	0	0	0	0	0	0	0	0	0	0	0	0	0	0	0	0	0	0	0	0	0	0	0	0	0	0
0	0	0	0	0	0	0	0	0	0	0	0	0	0	0	0	0	0	0	0	0	0	0	0	0	0	0	0	0	0	0
0	0	0	0	0	0	0	0	0	0	0	0	0	0	0	0	0	0	0	0	0	0	0	0	0	0	0	0	0	0	0
0	0	0	0	0	0	0	0	0	0	0	0	0	0	0	0	0	0	0	0	0	0	0	0	0	0	0	0	0	0	0
0	0	0	0	0	0	0	0	0	0	0	0	0	0	0	0	0	0	0	0	0	0	0	0	0	0	0	0	0	0	0
0	0	0	0	0	0	0	0	0	0	0	0	0	0	0	0	0	0	0	0	0	0	0	0	0	0	0	0	0	0	0
0	0	0	0	0	0	0	0	0	0	0	0	0	0	0	0	0	0	0	0	0	0	0	0	0	0	0	0	0	0	0
0	0	0	0	0	0	0	0	0	0	0	0	0	0	0	0	0	0	0	0	0	0	0	0	0	0	0	0	0	0	0
0	0	0	0	0	0	0	0	0	0	0	0	0	0	0	0	0	0	0	0	0	0	0	0	0	0	0	0	0	0	0
0	0	0	0	0	0	0	0	0	0	0	0	0	0	0	0	0	0	0	0	0	0	0	0	0	0	0	0	0	0	0
0	0	0	0	0	0	0	0	0	0	0	0	0	0	0	0	0	0	0	0	0	0	0	0	0	0	0	0	0	0	0
0	0	0	0	0	0	0	0	0	0	0	0	0	0	0	0	0	0	0	0	0	0	0	0	0	0	0	0	0	0	0
0	0	0	0	0	0	0	0	0	0	0	0	0	0	0	0	0	0	0	0	0	0	0	0	0	0	0	0	0	0	0
0	0	0	0	0	0	0	0	0	0	0	0	0	0	0	0	0	0	0	0	0	0	0	0	0	0	0	0	0	0	0
0	0	0	0	0	0	0	0	0	0	0	0	0	0	0	0	0	0	0	0	0	0	0	0	0	0	0	0	0	0	0
0	0	0	0	0	0	0	0	0	0	0	0	0	0	0	0	0	0	0	0	0	0	0	0	0	0	0	0	0	0	0
0	0	0	0	0	0	0	0	0	0	0	0	0	0	0	0	0	0	0	0	0	0	0	0	0	0	0	0	0	0	0
0	0	0	0	0	0	0	0	0	0	0	0	0	0	0	0	0	0	0	0	0	0	0	0	0	0	0	0	0	0	0
0	0	0	0	0	0	0	0	0	0	0	0	0	0	0	0	0	0	0	0	0	0	0	0	0	0	0	0	0	0	0
0	0	0	0	0	0	0	0	0	0	0	0	0	0	0	0	0	0	0	0	0	0	0	0	0	0	0	0	0	0	0
0	0	0	0	0	0	0	0	0	0	0	0	0	0	0	0	0	0	0	0	0	0	0	0	0	0	0	0	0	0	0
0	0	0	0	0	0	0	0	0	0	0	0	0	0	0	0	0	0	0	0	0	0	0	0	0	0	0	0	0	0	0
0	0	0	0	0	0	0	0	0	0	0	0	0	0	0	0	0	0	0	0	0	0	0	0	0	0	0	0	0	0	0
0	0	0	0	0	0	0	0	0	0	0	0	0	0	0	0	0	0	0	0	0	0	0	0	0	0	0	0	0	0	0
0	0	0	0	0	0	0	0	0	0	0	0	0	0	0	0	0	0	0	0	0	0	0	0	0	0	0	0	0	0	0
0	0	0	0	0	0	0	0	0	0	0	0	0	0	0	0	0	0	0	0	0	0	0	0	0	0	0	0	0	0	0
0	0	0	0	0	0	0	0	0	0	0	0	0	0	0	0	0	0	0	0	0	0	0	0	0	0	0	0	0	0	0
0	0	0	0	0	0	0	0	0	0	0	0	0	0	0	0	0	0	0	0	0	0	0	0	0	0	0	0	0	0	0
0	0	0	0	0	0	0	0	0	0	0	0	0	0	0	0	0	0	0	0	0	0	0	0	0	0	0	0	0	0	0
0	0	0	0	0	0	0	0	0	0	0	0	0	0	0	0	0	0	0	0	0	0	0	0	0	0	0	0	0	0	0
0	0	0	0	0	0	0	0	0	0	0	0	0	0	0	0	0	0	0	0	0	0	0	0	0	0	0	0	0	0	0
0	0	0	0	0	0	0	0	0	0	0	0	0	0	0	0	0	0	0	0	0	0	0	0	0	0	0	0	0	0	0
0	0	0	0	0	0	0	0	0	0	0	0	0	0	0	0	0	0	0	0	0	0	0	0	0	0	0	0	0	0	0
0	0	0	0	0	0	0	0	0	0	0	0	0	0	0	0	0	0	0	0	0	0	0	0	0	0	0	0	0	0	0
0	0	0	0	0	0	0	0	0	0	0	0	0	0	0	0	0	0	0	0	0	0	0	0	0	0	0	0	0	0	0
0	0	0	0	0	0	0	0	0	0	0	0	0	0	0	0	0	0	0	0	0	0	0	0	0	0	0	0	0	0	0
0	0	0	0	0	0	0	0	0	0	0	0	0	0	0	0	0	0	0	0	0	0	0	0	0	0	0	0	0	0	0
0	0	0	0	0	0	0	0	0	0	0	0	0	0	0	0	0	0	0	0	0	0	0	0	0	0	0	0	0	0	0
0	0	0	0	0	0	0	0	0	0	0	0	0	0	0	0	0	0	0	0	0	0	0	0	0	0	0	0	0	0	0
0	0	0	0	0	0	0	0	0	0	0	0	0	0	0	0	0	0	0	0	0	0	0	0	0	0	0	0	0	0	0
0	0	0	0	0	0	0	0	0	0	0	0	0	0	0	0	0	0	0	0	0	0	0	0	0	0	0	0	0	0	0
0	0	0	0	0	0	0	0	0	0	0	0	0	0	0	0	0	0	0	0	0	0	0	0	0	0	0	0	0	0	0
0	0	0	0	0	0	0	0	0	0	0	0	0	0	0	0	0	0	0	0	0	0	0	0	0	0	0	0	0	0	0
0	0	0	0	0	0	0	0	0	0	0	0	0	0	0	0	0	0	0	0	0	0	0	0	0	0	0	0	0	0	0
0	0	0	0	0	0	0	0	0	0	0	0	0	0	0	0	0	0	0	0	0	0	0	0	0	0	0	0	0	0	0
0	0	0	0	0	0	0	0	0	0	0	0	0	0	0	0	0	0	0	0	0	0	0	0	0	0	0	0	0	0	0
0	0	0	0	0	0	0	0	0	0	0	0	0	0	0	0	0	0	0	0	0	0	0	0	0	0	0	0	0	0	0
0	0	0	0	0	0	0	0	0	0	0	0	0	0	0	0	0	0	0	0	0	0	0	0	0	0	0	0	0	0	0
0	0	0	0	0	0	0	0	0	0	0	0	0	0	0	0	0	0	0	0	0	0	0	0	0	0	0	0	0	0	0
0	0	0	0	0	0	0	0	0	0	0	0	0	0	0	0	0	0	0	0	0	0	0	0	0	0	0	0	0	0	0
0	0	0	0	0	0	0	0	0	0	0	0	0	0	0	0	0	0	0	0	0	0	0	0	0	0	0	0	0	0	0
0	0	0	0	0	0	0	0	0	0	0	0	0	0	0	0	0	0	0	0	0	0	0	0	0	0	0	0	0	0	0
0	0	0	0	0	0	0	0	0	0	0	0	0	0	0	0	0	0	0	0	0	0	0	0	0	0	0	0	0	0	0
0	0	0	0	0	0	0	0	0	0	0	0	0	0	0	0	0	0	0	0	0	0	0	0	0	0	0	0	0	0	0
0	0	0	0	0	0	0	0	0	0	0	0	0	0	0	0	0	0	0	0	0	0	0	0	0	0	0	0	0	0	0
0	0	0	0	0	0	0	0	0	0	0	0	0	0	0	0	0	0	0	0	0	0	0	0	0	0	0	0	0	0	0
0	0	0	0	0	0	0	0	0	0	0	0	0	0	0	0	0	0	0	0	0	0	0	0	0	0	0	0	0	0	0
0	0	0	0	0	0	0	0	0	0	0	0	0	0	0	0	0	0	0	0	0	0	0	0	0	0	0	0	0	0	0
0	0	0	0	0	0	0	0	0	0	0	0	0	0	0	0	0	0	0	0	0	0	0	0	0	0	0	0	0	0	0
0	0	0	0	0	0	0	0	0	0	0	0	0	0	0	0	0	0	0	0	0	0	0	0	0	0	0	0	0	0	0
0	0	0	0	0	0	0	0	0	0	0	0	0	0	0	0	0	0	0	0	0	0	0	0	0	0	0	0	0	0	0
0	0	0	0	0	0	0	0	0	0	0	0	0	0	0	0	0	0	0	0	0	0	0	0	0	0	0	0	0	0	0
0	0	0	0	0	0	0	0	0	0	0	0	0	0	0	0	0	0	0	0	0	0	0	0	0	0	0	0	0	0	0
0	0	0	0	0	0	0	0	0	0	0	0	0	0	0	0	0	0	0	0	0	0	0	0	0	0	0	0	0	0	0
0	0	0	0	0	0	0	0	0	0	0	0	0	0	0	0	0	0	0	0	0	0	0	0	0	0	0	0	0	0	0
0	0	0	0	0	0	0	0	0	0	0	0	0	0	0	0	0	0	0	0	0	0	0	0	0	0	0	0	0	0	0
0	0	0	0	0	0	0	0	0	0	0	0	0	0	0	0	0	0	0	0	0	0	0	0	0	0	0	0	0	0	0
0	0	0	0	0	0	0	0	0	0	0	0	0	0	0	0	0	0	0	0	0	0	0	0	0	0	0	0	0	0	0
0	0	0	0	0	0	0	0	0	0	0	0	0	0	0	0	0	0	0	0	0	0	0	0	0	0	0	0	0	0	0
0	0	0	0	0	0	0	0	0	0	0	0	0	0	0	0	0	0	0	0	0	0	0	0	0	0	0	0	0	0	0
0	0	0	0	0	0	0	0	0	0	0	0	0	0	0	0	0	0	0	0	0	0	0	0	0	0	0	0	0	0	0
0	0	0	0	0	0	0	0	0	0	0	0	0	0	0	0	0	0	0	0	0	0	0	0	0	0	0	0	0	0	0
0	0	0	0	0	0	0	0	0	0	0	0	0	0	0	0	0	0	0	0	0	0	0	0	0	0	0	0	0	0	0
0	0	0	0	0	0	0	0	0	0	0	0	0	0	0	0	0	0	0	0	0	0	0	0	0	0	0	0	0	0	0
0	0	0	0	0	0	0	0	0	0	0	0	0	0	0	0	0	0	0	0	0	0	0	0	0	0	0	0	0	0	0
0	0	0	0	0	0	0	0	0	0	0	0	0	0	0	0	0	0	0	0	0	0	0	0	0	0	0	0	0	0	0
0	0	0	0	0	0	0	0	0	0	0	0	0	0	0	0	0	0	0	0	0	0	0	0	0	0	0	0	0	0	0
0	0	0	0	0	0	0	0	0	0	0	0	0	0	0	0	0	0	0	0	0	0	0	0	0	0	0	0	0	0	0
0	0	0	0	0	0	0	0	0	0	0	0	0	0	0	0	0	0	0	0	0	0	0	0	0	0	0	0	0	0	0
0	0	0	0	0	0	0	0	0	0	0	0	0	0	0	0	0	0	0	0	0	0	0	0	0	0	0	0	0	0	0
0	0	0	0	0	0	0	0	0	0	0	0	0	0	0	0	0	0	0	0	0	0	0	0	0	0	0	0	0	0	0
0	0	0	0	0	0	0	0	0	0	0	0	0	0	0	0	0	0	0	0	0	0	0	0	0	0	0	0	0	0	0
0	0	0	0	0	0	0	0	0	0	0	0	0	0	0	0	0	0	0	0	0	0	0	0	0	0	0	0	0	0	0
0	0	0	0	0	0	0	0	0	0	0	0	0	0	0	0	0	0	0	0	0	0	0	0	0	0	0	0	0	0	0
0	0	0	0	0	0	0	0	0	0	0	0	0	0	0	0	0	0	0	0	0	0	0	0	0	0	0	0	0	0	0
0	0	0	0	0	0	0	0	0	0	0	0	0	0	0	0	0	0	0	0	0	0	0	0	0	0	0	0	0	0	0
0	0	0	0	0	0	0	0	0	0	0	0	0	0	0	0	0	0	0	0	0	0	0	0	0	0	0	0	0	0	0
0	0	0	0	0	0	0	0	0	0	0	0	0	0	0	0	0	0	0	0	0	0	0	0	0	0	0	0	0	0	0
0	0	0	0	0	0	0	0	0	0	0	0	0	0	0	0	0	0	0	0	0	0	0	0	0	0	0	0	0	0	0
0	0	0	0	0	0	0	0	0	0	0	0	0	0	0	0	0	0	0	0	0	0	0	0	0	0	0	0	0	0	0
0	0	0	0	0	0	0	0	0	0	0	0	0	0	0	0	0	0	0	0	0	0	0	0	0	0	0	0	0	0	0
0	0	0	0	0	0	0	0	0	0	0	0	0	0	0	0	0	0	0	0	0	0	0	0	0	0	0	0	0	0	0
0	0	0	0	0	0	0	0	0	0	0	0	0	0	0	0	0	0	0	0	0	0	0	0	0	0	0	0	0	0	0
0	0	0	0	0	0	0	0	0	0	0	0	0	0	0	0	0	0	0	0	0	0	0	0	0	0	0	0	0	0	0
0	0	0	0	0	0	0	0	0	0	0	0	0	0	0	0	0	0	0	0	0	0	0	0	0	0	0	0	0	0	0
0	0	0	0	0	0	0	0	0	0	0	0	0	0	0	0	0	0	0	0	0	0	0	0	0	0	0	0	0	0	0
0	0	0	0	0	0	0	0	0	0	0	0	0	0	0	0	0	0	0	0	0	0	0	0	0	0	0	0	0	0	0
0	0	0	0	0	0	0	0	0	0	0	0	0	0	0	0	0	0	0	0	0	0	0	0	0	0	0	0	0	0	0
0	0	0	0	0	0	0	0	0	0	0	0	0	0	0	0	0	0	0	0	0	0	0	0	0	0	0	0	0	0	0
0	0	0	0	0	0	0	0	0	0	0	0	0	0	0	0	0	0	0	0	0	0	0	0	0	0	0	0	0	0	0
0	0	0	0	0	0	0	0	0	0	0	0	0	0	0	0	0	0	0	0	0	0	0	0	0	0	0	0	0	0	0
0	0	0	0	0	0	0	0	0	0	0	0	0	0	0	0	0	0	0	0	0	0	0	0	0	0	0	0	0	0	0
0	0	0	0	0	0	0	0	0	0	0	0	0	0	0	0	0	0	0	0	0	0	0	0	0	0	0	0	0	0	0
0	0	0	0	0	0	0	0	0	0	0	0	0	0	0	0	0	0	0	0	0	0	0	0	0	0	0	0	0	0	0
0	0	0	0	0	0	0	0	0	0	0	0	0	0	0	0	0	0	0	0	0	0	0	0	0	0	0	0	0	0	0
0	0	0	0	0	0	0	0	0	0	0	0	0	0	0	0	0	0	0	0	0	0	0	0	0	0	0	0	0	0	0
0	0	0	0	0	0	0	0	0	0	0	0	0	0	0	0	0	0	0	0	0	0	0	0	0	0	0	0	0	0	0
0	0	0	0	0	0	0	0	0	0	0	0	0	0	0	0	0	0	0	0	0	0	0	0	0	0	0	0	0	0	0
0	0	0	0	0	0	0	0	0	0	0	0	0	0	0	0	0	0	0	0	0	0	0	0	0	0	0	0	0	0	0
0	0	0	0	0	0	0	0	0	0	0	0	0	0	0	0	0	0	0	0	0	0	0	0	0	0	0	0	0	0	0
0	0	0	0	0	0	0	0	0	0	0	0	0	0	0	0	0	0	0	0	0	0	0	0	0	0	0	0	0	0	0
0	0	0	0	0	0	0	0	0	0	0	0	0	0	0	0	0	0	0	0	0	0	0	0	0	0	0	0	0	0	0
0	0	0	0	0	0	0	0	0	0	0	0	0	0	0	0	0	0	0	0	0	0	0	0	0	0	0	0	0	0	0
0	0	0	0	0	0	0	0	0	0	0	0	0	0	0	0	0	0	0	0	0	0	0	0	0	0	0	0	0	0	0
0	0	0	0	0	0	0	0	0	0	0	0	0	0	0	0	0	0	0	0	0	0	0	0	0	0	0	0	0	0	0
0	0	0	0	0	0	0	0	0	0	0	0	0	0	0	0	0	0	0	0	0	0	0	0	0	0	0	0	0	0	0
0	0	0	0	0	0	0	0	0	0	0	0	0	0	0	0	0	0	0	0	0	0	0	0	0	0	0	0	0	0	0
0	0	0	0	0	0	0	0	0	0	0	0	0	0	0	0	0	0	0	0	0	0	0	0	0	0	0	0	0	0	0
0	0	0	0	0	0	0	0	0	0	0	0	0	0	0	0	0	0	0	0	0	0	0	0	0	0	0	0	0	0	0
0	0	0	0	0	0	0	0	0	0	0	0	0	0	0	0	0	0	0	0	0	0	0	0	0	0	0	0	0	0	0
0	0	0	0	0	0	0	0	0	0	0	0	0	0	0	0	0	0	0	0	0	0	0	0	0	0	0	0	0	0	0
0	0	0	0	0	0	0	0	0	0	0	0	0	0	0	0	0	0	0	0	0	0	0	0	0	0	0	0	0	0	0
0	0	0	0	0	0	0	0	0	0	0	0	0	0	0	0	0	0	0	0	0	0	0	0	0	0	0	0	0	0	0
0	0	0	0	0	0	0	0	0	0	0	0	0	0	0	0	0	0	0	0	0	0	0	0	0	0	0	0	0	0	0
0	0	0	0	0	0	0	0	0	0	0	0	0	0	0	0	0	0	0	0	0	0	0	0	0	0	0	0	0	0	0
0	0	0	0	0	0	0	0	0	0	0	0	0	0	0	0	0	0	0	0	0	0	0	0	0	0	0	0	0	0	0
0	0	0	0	0	0	0	0	0	0	0	0	0	0	0	0	0	0	0	0	0	0	0	0	0	0	0	0	0	0	0
0	0	0	0	0	0	0	0	0	0	0	0	0	0	0	0	0	0	0	0	0	0	0	0	0	0	0	0	0	0	0
0	0	0	0	0	0	0	0	0	0	0	0	0	0	0	0	0	0	0	0	0	0	0	0	0	0	0	0	0	0	0
0	0	0	0	0	0	0	0	0	0	0	0	0	0	0	0	0	0	0	0	0	0	0	0	0	0	0	0	0	0	0
0	0	0	0	0	0	0	0	0	0	0	0	0	0	0	0	0	0	0	0	0	0	0	0	0	0	0	0	0	0	0
0	0	0	0	0	0	0	0	0	0	0	0	0	0	0	0	0	0	0	0	0	0	0	0	0	0	0	0	0	0	0
0	0	0	0	0	0	0	0	0	0	0	0	0	0	0	0	0	0	0	0	0	0	0	0	0	0	0	0	0	0	0
0	0	0	0	0	0	0	0	0	0	0	0	0	0	0	0	0	0	0	0	0	0	0	0	0	0	0	0	0	0	0
0	0	0	0	0	0	0	0	0	0	0	0	0	0	0	0	0	0	0	0	0	0	0	0	0	0	0	0	0	0	0
0	0	0	0	0	0	0	0	0	0	0	0	0	0	0	0	0	0	0	0	0	0	0	0	0	0	0	0	0	0	0
0	0	0	0	0	0	0	0	0	0	0	0	0	0	0	0	0	0	0	0	0	0	0	0	0	0	0	0	0	0	0
0	0	0	0	0	0	0	0	0	0	0	0	0	0	0	0	0	0	0	0	0	0	0	0	0	0	0	0	0	0	0
0	0	0	0	0	0	0	0	0	0	0	0	0	0	0	0	0	0	0	0	0	0	0	0	0	0	0	0	0	0	0
0	0	0	0	0	0	0	0	0	0	0	0	0	0	0	0	0	0	0	0	0	0	0	0	0	0	0	0	0	0	0
0	0	0	0	0	0	0	0	0	0	0	0	0	0	0	0	0	0	0	0	0	0	0	0	0	0	0	0	0	0	0
0	0	0	0	0	0	0	0	0	0	0	0	0	0	0	0	0	0	0	0	0	0	0	0	0	0	0	0	0	0	0
0	0	0	0	0	0	0	0	0	0	0	0	0	0	0	0	0	0	0	0	0	0	0	0	0	0	0	0	0	0	0
0	0	0	0	0	0	0	0	0	0	0	0	0	0	0	0	0	0	0	0	0	0	0	0	0	0	0	0	0	0	0
0	0	0	0	0	0	0	0	0	0	0	0	0	0	0	0	0	0	0	0	0	0	0	0	0	0	0	0	0	0	0
0	0	0	0	0	0	0	0	0	0	0	0	0	0	0	0	0	0	0	0	0	0	0	0	0	0	0	0	0	0	0
0	0	0	0	0	0	0	0	0	0	0	0	0	0	0	0	0	0	0	0	0	0	0	0	0	0	0	0	0	0	0
0	0	0	0	0	0	0	0	0	0	0	0	0	0	0	0	0	0	0	0	0	0	0	0	0	0	0	0	0	0	0
0	0	0	0	0	0	0	0	0	0	0	0	0	0	0	0	0	0	0	0	0	0	0	0	0	0	0	0	0	0	0
0	0	0	0	0	0	0	0	0	0	0	0	0	0	0	0	0	0	0	0	0	0	0	0	0	0	0	0	0	0	0
0	0	0	0	0	0	0	0	0	0	0	0	0	0	0	0	0	0	0	0	0	0	0	0	0	0	0	0	0	0	0
0	0	0	0	0	0	0	0	0	0	0	0	0	0	0	0	0	0	0	0	0	0	0	0	0	0	0	0	0	0	0
0	0	0	0	0	0	0	0	0	0	0	0	0	0	0	0	0	0	0	0	0	0	0	0	0	0	0	0	0	0	0
0	0	0	0	0	0	0	0	0	0	0	0	0	0	0	0	0	0	0	0	0	0	0	0	0	0	0	0	0	0	0
0	0	0	0	0	0	0	0	0	0	0	0	0	0	0	0	0	0	0	0	0	0	0	0	0	0	0	0	0	0	0
0	0	0	0	0	0	0	0	0	0	0	0	0	0	0	0	0	0	0	0	0	0	0	0	0	0	0	0	0	0	0
0	0	0	0	0	0	0	0	0	0	0	0	0	0	0	0	0	0	0	0	0	0	0	0	0	0	0	0	0	0	0
0	0	0	0	0	0	0	0	0	0	0	0	0	0	0	0	0	0	0	0	0	0	0	0	0	0	0	0	0	0	0
0	0	0	0	0	0	0	0	0	0	0	0	0	0	0	0	0	0	0	0	0	0	0	0	0	0	0	0	0	0	0
0	0	0	0	0	0	0	0	0	0	0	0	0	0	0	0	0	0	0	0	0	0	0	0	0	0	0	0	0	0	0
0	0	0	0	0	0	0	0	0	0	0	0	0	0	0	0	0	0	0	0	0	0	0	0	0	0	0	0	0	0	0
0	0	0	0	0	0	0	0	0	0	0	0	0	0	0	0	0	0	0	0	0	0	0	0	0	0	0	0	0	0	0
0	0	0	0	0	0	0	0	0	0	0	0	0	0	0	0	0	0	0	0	0	0	0	0	0	0	0	0	0	0	0
0	0	0	0	0	0	0	0	0	0	0	0	0	0	0	0	0	0	0	0	0	0	0	0	0	0	0	0	0	0	0
0	0	0	0	0	0	0	0	0	0	0	0	0	0	0	0	0	0	0	0	0	0	0	0	0	0	0	0	0	0	0
0	0	0	0	0	0	0	0	0	0	0	0	0	0	0	0	0	0	0	0	0	0	0	0	0	0	0	0	0	0	0
0	0	0	0	0	0	0	0	0	0	0	0	0	0	0	0	0	0	0	0	0	0	0	0	0	0	0	0	0	0	0
0	0	0	0	0	0	0	0	0	0	0	0	0	0	0	0	0	0	0	0	0	0	0	0	0	0	0	0	0	0	0
0	0	0	0	0	0	0	0	0	0	0	0	0	0	0	0	0	0	0	0	0	0	0	0	0	0	0	0	0	0	0
0	0	0	0	0	0	0	0	0	0	0	0	0	0	0	0	0	0	0	0	0	0	0	0	0	0	0	0	0	0	0
0	0	0	0	0	0	0	0	0	0	0	0	0	0	0	0	0	0	0	0	0	0	0	0	0	0	0	0	0	0	0
0	0	0	0	0	0	0	0	0	0	0	0	0	0	0	0	0	0	0	0	0	0	0	0	0	0	0	0	0	0	0
0	0	0	0	0	0	0	0	0	0	0	0	0	0	0	0	0	0	0	0	0	0	0	0	0	0	0	0	0	0	0
0	0	0	0	0	0	0	0	0	0	0	0	0	0	0	0	0	0	0	0	0	0	0	0	0	0	0	0	0	0	0
0	0	0	0	0	0	0	0	0	0	0	0	0	0	0	0	0	0	0	0	0	0	0	0	0	0	0	0	0	0	0
0	0	0	0	0	0	0	0	0	0	0	0	0	0	0	0	0	0	0	0	0	0	0	0	0	0	0	0	0	0	0
0	0	0	0	0	0	0	0	0	0	0	0	0	0	0	0	0	0	0	0	0	0	0	0	0	0	0	0	0	0	0
0	0	0	0	0	0	0	0	0	0	0	0	0	0	0	0	0	0	0	0	0	0	0	0	0	0	0	0	0	0	0
0	0	0	0	0	0	0	0	0	0	0	0	0	0	0	0	0	0	0	0	0	0	0	0	0	0	0	0	0	0	0
0	0	0	0	0	0	0	0	0	0	0	0	0	0	0	0	0	0	0	0	0	0	0	0	0	0	0	0	0	0	0
0	0	0	0	0	0	0	0	0	0	0	0	0	0	0	0	0	0	0	0	0	0	0	0	0	0	0	0	0	0	0
0	0	0	0	0	0	0	0	0	0	0	0	0	0	0	0	0	0	0	0	0	0	0	0	0	0	0	0	0	0	0
0	0	0	0	0	0	0	0	0	0	0	0	0	0	0	0	0	0	0	0	0	0	0	0	0	0	0	0	0	0	0
0	0	0	0	0	0	0	0	0	0	0	0	0	0	0	0	0	0	0	0	0	0	0	0	0	0	0	0	0	0	0
0	0	0	0	0	0	0	0	0	0	0	0	0	0	0	0	0	0	0	0	0	0	0	0	0	0	0	0	0	0	0
0	0	0	0	0	0	0	0	0	0	0	0	0	0	0	0	0	0	0	0	0	0	0	0	0	0	0	0	0	0	0
0	0	0	0	0	0	0	0	0	0	0	0	0	0	0	0	0	0	0	0	0	0	0	0	0	0	0	0	0	0	0
0	0	0	0	0	0	0	0	0	0	0	0	0	0	0	0	0	0	0	0	0	0	0	0	0	0	0	0	0	0	0
0	0	0	0	0	0	0	0	0	0	0	0	0	0	0	0	0	0	0	0	0	0	0	0	0	0	0	0	0	0	0
0	0	0	0	0	0	0	0	0	0	0	0	0	0	0	0	0	0	0	0	0	0	0	0	0	0	0	0	0	0	0
0	0	0	0	0	0	0	0	0	0	0	0	0	0	0	0	0	0	0	0	0	0	0	0	0	0	0	0	0	0	0
0	0	0	0	0	0	0	0	0	0	0	0	0	0	0	0	0	0	0	0	0	0	0	0	0	0	0	0	0	0	0
0	0	0	0	0	0	0	0	0	0	0	0	0	0	0	0	0	0	0	0	0	0	0	0	0	0	0	0	0	0	0
0	0	0	0	0	0	0	0	0	0	0	0	0	0	0	0	0	0	0	0	0	0	0	0	0	0	0	0	0	0	0
0	0	0	0	0	0	0	0	0	0	0	0	0	0	0	0	0	0	0	0	0	0	0	0	0	0	0	0	0	0	0
0	0	0	0	0	0	0	0	0	0	0	0	0	0	0	0	0	0	0	0	0	0	0	0	0	0	0	0	0	0	0
0	0	0	0	0	0	0	0	0	0	0	0	0	0	0	0	0	0	0	0	0	0	0	0	0	0	0	0	0	0	0
0	0	0	0	0	0	0	0	0	0	0	0	0	0	0	0	0	0	0	0	0	0	0	0	0	0	0	0	0	0	0
0	0	0	0	0	0	0	0	0	0	0	0	0	0	0	0	0	0	0	0	0	0	0	0	0	0	0	0	0	0	0
0	0	0	0	0	0	0	0	0	0	0	0	0	0	0	0	0	0	0	0	0	0	0	0	0	0	0	0	0	0	0
0	0	0	0	0	0	0	0	0	0	0	0	0	0	0	0	0	0	0	0	0	0	0	0	0	0	0	0	0	0	0
0	0	0	0	0	0	0	0	0	0	0	0	0	0	0	0	0	0	0	0	0	0	0	0	0	0	0	0	0	0	0
0	0	0	0	0	0	0	0	0	0	0	0	0	0	0	0	0	0	0	0	0	0	0	0	0	0	0	0	0	0	0
0	0	0	0	0	0	0	0	0	0	0	0	0	0	0	0	0	0	0	0	0	0	0	0	0	0	0	0	0	0	0
0	0	0	0	0	0	0	0	0	0	0	0	0	0	0	0	0	0	0	0	0	0	0	0	0	0	0	0	0	0	0
0	0	0	0	0	0	0	0	0	0	0	0	0	0	0	0	0	0	0	0	0	0	0	0	0	0	0	0	0	0	0
0	0	0	0	0	0	0	0	0	0	0	0	0	0	0	0	0	0	0	0	0	0	0	0	0	0	0	0	0	0	0
0	0	0	0	0	0	0	0	0	0	0	0	0	0	0	0	0	0	0	0	0	0	0	0	0	0	0	0	0	0	0
0	0	0	0	0	0	0	0	0	0	0	0	0	0	0	0	0	0	0	0	0	0	0	0	0	0	0	0	0	0	0
0	0	0	0	0	0	0	0	0	0	0	0	0	0	0	0	0	0	0	0	0	0	0	0	0	0	0	0	0	0	0
0	0	0	0	0	0	0	0	0	0	0	0	0	0	0	0	0	0	0	0	0	0	0	0	0	0	0	0	0	0	0
0	0	0	0	0	0	0	0	0	0	0	0	0	0	0	0	0	0	0	0	0	0	0	0	0	0	0	0	0	0	0
0	0	0	0	0	0	0	0	0	0	0	0	0	0	0	0	0	0	0	0	0	0	0	0	0	0	0	0	0	0	0
0	0	0	0	0	0	0	0	0	0	0	0	0	0	0	0	0	0	0	0	0	0	0	0	0	0	0	0	0	0	0
0	0	0	0	0	0	0	0	0	0	0	0	0	0	0	0	0	0	0	0	0	0	0	0	0	0	0	0	0	0	0
0	0	0	0	0	0	0	0	0	0	0	0	0	0	0	0	0	0	0	0	0	0	0	0	0	0	0	0	0	0	0
0	0	0	0	0	0	0	0	0	0	0	0	0	0	0	0	0	0	0	0	0	0	0	0	0	0	0	0	0	0	0
0	0	0	0	0	0	0	0	0	0	0	0	0	0	0	0	0	0	0	0	0	0	0	0	0	0	0	0	0	0	0
0	0	0	0	0	0	0	0	0	0	0	0	0	0	0	0	0	0	0	0	0	0	0	0	0	0	0	0	0	0	0
0	0	0	0	0	0	0	0	0	0	0	0	0	0	0	0	0	0	0	0	0	0	0	0	0	0	0	0	0	0	0
0	0	0	0	0	0	0	0	0	0	0	0	0	0	0	0	0	0	0	0	0	0	0	0	0	0	0	0	0	0	0
0	0	0	0	0	0	0	0	0	0	0	0	0	0	0	0	0	0	0	0	0	0	0	0	0	0	0	0	0	0	0
0	0	0	0	0	0	0	0	0	0	0	0	0	0	0	0	0	0	0	0	0	0	0	0	0	0	0	0	0	0	0
0	0	0	0	0	0	0	0	0	0	0	0	0	0	0	0	0	0	0	0	0	0	0	0	0	0	0	0	0	0	0
0	0	0	0	0	0	0	0	0	0	0	0	0	0	0	0	0	0	0	0	0	0	0	0	0	0	0	0	0	0	0
0	0	0	0	0	0	0	0	0	0	0	0	0	0	0	0	0	0	0	0	0	0	0	0	0	0	0	0	0	0	0
0	0	0	0	0	0	0	0	0	0	0	0	0	0	0	0	0	0	0	0	0	0	0	0	0	0	0	0	0	0	0
0	0	0	0	0	0	0	0	0	0	0	0	0	0	0	0	0	0	0	0	0	0	0	0	0	0	0	0	0	0	0
0	0	0	0	0	0	0	0	0	0	0	0	0	0	0	0	0	0	0	0	0	0	0	0	0	0	0	0	0	0	0
0	0	0	0	0	0	0	0	0	0	0	0	0	0	0	0	0	0	0	0	0	0	0	0	0	0	0	0	0	0	0
0	0	0	0	0	0	0	0	0	0	0	0	0	0	0	0	0	0	0	0	0	0	0	0	0	0	0	0	0	0	0
0	0	0	0	0	0	0	0	0	0	0	0	0	0	0	0	0	0	0	0	0	0	0	0	0	0	0	0	0	0	0
0	0	0	0	0	0	0	0	0	0	0	0	0	0	0	0	0	0	0	0	0	0	0	0	0	0	0	0	0	0	0
0	0	0	0	0	0	0	0	0	0	0	0	0	0	0	0	0	0	0	0	0	0	0	0	0	0	0	0	0	0	0
0	0	0	0	0	0	0	0	0	0	0	0	0	0	0	0	0	0	0	0	0	0	0	0	0	0	0	0	0	0	0
0	0	0	0	0	0	0	0	0	0	0	0	0	0	0	0	0	0	0	0	0	0	0	0	0	0	0	0	0	0	0
0	0	0	0	0	0	0	0	0	0	0	0	0	0	0	0	0	0	0	0	0	0	0	0	0	0	0	0	0	0	0
0	0	0	0	0	0	0	0	0	0	0	0	0	0	0	0	0	0	0	0	0	0	0	0	0	0	0	0	0	0	0
0	0	0	0	0	0	0	0	0	0	0	0	0	0	0	0	0	0	0	0	0	0	0	0	0	0	0	0	0	0	0
0	0	0	0	0	0	0	0	0	0	0	0	0	0	0	0	0	0	0	0	0	0	0	0	0	0	0	0	0	0	0
0	0	0	0	0	0	0	0	0	0	0	0	0	0	0	0	0	0	0	0	0	0	0	0	0	0	0	0	0	0	0
0	0	0	0	0	0	0	0	0	0	0	0	0	0	0	0	0	0	0	0	0	0	0	0	0	0	0	0	0	0	0
0	0	0	0	0	0	0	0	0	0	0	0	0	0	0	0	0	0	0	0	0	0	0	0	0	0	0	0	0	0	0
0	0	0	0	0	0	0	0	0	0	0	0	0	0	0	0	0	0	0	0	0	0	0	0	0	0	0	0	0	0	0
0	0	0	0	0	0	0	0	0	0	0	0	0	0	0	0	0	0	0	0	0	0	0	0	0	0	0	0	0	0	0
0	0	0	0	0	0	0	0	0	0	0	0	0	0	0	0	0	0	0	0	0	0	0	0	0	0	0	0	0	0	0
0	0	0	0	0	0	0	0	0	0	0	0	0	0	0	0	0	0	0	0	0	0	0	0	0	0	0	0	0	0	0
0	0	0	0	0	0	0	0	0	0	0	0	0	0	0	0	0	0	0	0	0	0	0	0	0	0	0	0	0	0	0
0	0	0	0	0	0	0	0	0	0	0	0	0	0	0	0	0	0	0	0	0	0	0	0	0	0	0	0	0	0	0
0	0	0	0	0	0	0	0	0	0	0	0	0	0	0	0	0	0	0	0	0	0	0	0	0	0	0	0	0	0	0
0	0	0	0	0	0	0	0	0	0	0	0	0	0	0	0	0	0	0	0	0	0	0	0	0	0	0	0	0	0	0
0	0	0	0	0	0	0	0	0	0	0	0	0	0	0	0	0	0	0	0	0	0	0	0	0	0	0	0	0	0	0
0	0	0	0	0	0	0	0	0	0	0	0	0	0	0	0	0	0	0	0	0	0	0	0	0	0	0	0	0	0	0
0	0	0	0	0	0	0	0	0	0	0	0	0	0	0	0	0	0	0	0	0	0	0	0	0	0	0	0	0	0	0
0	0	0	0	0	0	0	0	0	0	0	0	0	0	0	0	0	0	0	0	0	0	0	0	0	0	0	0	0	0	0
0	0	0	0	0	0	0	0	0	0	0	0	0	0	0	0	0	0	0	0	0	0	0	0	0	0	0	0	0	0	0
0	0	0	0	0	0	0	0	0	0	0	0	0	0	0	0	0	0	0	0	0	0	0	0	0	0	0	0	0	0	0
0	0	0	0	0	0	0	0	0	0	0	0	0	0	0	0	0	0	0	0	0	0	0	0	0	0	0	0	0	0	0
0	0	0	0	0	0	0	0	0	0	0	0	0	0	0	0	0	0	0	0	0	0	0	0	0	0	0	0	0	0	0
0	0	0	0	0	0	0	0	0	0	0	0	0	0	0	0	0	0	0	0	0	0	0	0	0	0	0	0	0	0	0
0	0	0	0	0	0	0	0	0	0	0	0	0	0	0	0	0	0	0	0	0	0	0	0	0	0	0	0	0	0	0
0	0	0	0	0	0	0	0	0	0	0	0	0	0	0	0	0	0	0	0	0	0	0	0	0	0	0	0	0	0	0
0	0	0	0	0	0	0	0	0	0	0	0	0	0	0	0	0	0	0	0	0	0	0	0	0	0	0	0	0	0	0
0	0	0	0	0	0	0	0	0	0	0	0	0	0	0	0	0	0	0	0	0	0	0	0	0	0	0	0	0	0	0
0	0	0	0	0	0	0	0	0	0	0	0	0	0	0	0	0	0	0	0	0	0	0	0	0	0	0	0	0	0	0
0	0	0	0	0	0	0	0	0	0	0	0	0	0	0	0	0	0	0	0	0	0	0	0	0	0	0	0	0	0	0
0	0	0	0	0	0	0	0	0	0	0	0	0	0	0	0	0	0	0	0	0	0	0	0	0	0	0	0	0	0	0
0	0	0	0	0	0	0	0	0	0	0	0	0	0	0	0	0	0	0	0	0	0	0	0	0	0	0	0	0	0	0
0	0	0	0	0	0	0	0	0	0	0	0	0	0	0	0	0	0	0	0	0	0	0	0	0	0	0	0	0	0	0
0	0	0	0	0	0	0	0	0	0	0	0	0	0	0	0	0	0	0	0	0	0	0	0	0	0	0	0	0	0	0
0	0	0	0	0	0	0	0	0	0	0	0	0	0	0	0	0	0	0	0	0	0	0	0	0	0	0	0	0	0	0
0	0	0	0	0	0	0	0	0	0	0	0	0	0	0	0	0	0	0	0	0	0	0	0	0	0	0	0	0	0	0
0	0	0	0	0	0	0	0	0	0	0	0	0	0	0	0	0	0	0	0	0	0	0	0	0	0	0	0	0	0	0
0	0	0	0	0	0	0	0	0	0	0	0	0	0	0	0	0	0	0	0	0	0	0	0	0	0	0	0	0	0	0
0	0	0	0	0	0	0	0	0	0	0	0	0	0	0	0	0	0	0	0	0	0	0	0	0	0	0	0	0	0	0
0	0	0	0	0	0	0	0	0	0	0	0	0	0	0	0	0	0	0	0	0	0	0	0	0	0	0	0	0	0	0
0	0	0	0	0	0	0	0	0	0	0	0	0	0	0	0	0	0	0	0	0	0	0	0	0	0	0	0	0	0	0
0	0	0	0	0	0	0	0	0	0	0	0	0	0	0	0	0	0	0	0	0	0	0	0	0	0	0	0	0	0	0
0	0	0	0	0	0	0	0	0	0	0	0	0	0	0	0	0	0	0	0	0	0	0	0	0	0	0	0	0	0	0
0	0	0	0	0	0	0	0	0	0	0	0	0	0	0	0	0	0	0	0	0	0	0	0	0	0	0	0	0	0	0
0	0	0	0	0	0	0	0	0	0	0	0	0	0	0	0	0	0	0	0	0	0	0	0	0	0	0	0	0	0	0
0	0	0	0	0	0	0	0	0	0	0	0	0	0	0	0	0	0	0	0	0	0	0	0	0	0	0	0	0	0	0
0	0	0	0	0	0	0	0	0	0	0	0	0	0	0	0	0	0	0	0	0	0	0	0	0	0	0	0	0	0	0
0	0	0	0	0	0	0	0	0	0	0	0	0	0	0	0	0	0	0	0	0	0	0	0	0	0	0	0	0	0	0
0	0	0	0	0	0	0	0	0	0	0	0	0	0	0	0	0	0	0	0	0	0	0	0	0	0	0	0	0	0	0
0	0	0	0	0	0	0	0	0	0	0	0	0	0	0	0	0	0	0	0	0	0	0	0	0	0	0	0	0	0	0
0	0	0	0	0	0	0	0	0	0	0	0	0	0	0	0	0	0	0	0	0	0	0	0	0	0	0	0	0	0	0
0	0	0	0	0	0	0	0	0	0	0	0	0	0	0	0	0	0	0	0	0	0	0	0	0	0	0	0	0	0	0
0	0	0	0	0	0	0	0	0	0	0	0	0	0	0	0	0	0	0	0	0	0	0	0	0	0	0	0	0	0	0
0	0	0	0	0	0	0	0	0	0	0	0	0	0	0	0	0	0	0	0	0	0	0	0	0	0	0	0	0	0	0
0	0	0	0	0	0	0	0	0	0	0	0	0	0	0	0	0	0	0	0	0	0	0	0	0	0	0	0	0	0	0
0	0	0	0	0	0	0	0	0	0	0	0	0	0	0	0	0	0	0	0	0	0	0	0	0	0	0	0	0	0	0
0	0	0	0	0	0	0	0	0	0	0	0	0	0	0	0	0	0	0	0	0	0	0	0	0	0	0	0	0	0	0
0	0	0	0	0	0	0	0	0	0	0	0	0	0	0	0	0	0	0	0	0	0	0	0	0	0	0	0	0	0	0
0	0	0	0	0	0	0	0	0	0	0	0	0	0	0	0	0	0	0	0	0	0	0	0	0	0	0	0	0	0	0
0	0	0	0	0	0	0	0	0	0	0	0	0	0	0	0	0	0	0	0	0	0	0	0	0	0	0	0	0	0	0
0	0	0	0	0	0	0	0	0	0	0	0	0	0	0	0	0	0	0	0	0	0	0	0	0	0	0	0	0	0	0
0	0	0	0	0	0	0	0	0	0	0	0	0	0	0	0	0	0	0	0	0	0	0	0	0	0	0	0	0	0	0
0	0	0	0	0	0	0	0	0	0	0	0	0	0	0	0	0	0	0	0	0	0	0	0	0	0	0	0	0	0	0
0	0	0	0	0	0	0	0	0	0	0	0	0	0	0	0	0	0	0	0	0	0	0	0	0	0	0	0	0	0	0
0	0	0	0	0	0	0	0	0	0	0	0	0	0	0	0	0	0	0	0	0	0	0	0	0	0	0	0	0	0	0
0	0	0	0	0	0	0	0	0	0	0	0	0	0	0	0	0	0	0	0	0	0	0	0	0	0	0	0	0	0	0
0	0	0	0	0	0	0	0	0	0	0	0	0	0	0	0	0	0	0	0	0	0	0	0	0	0	0	0	0	0	0
0	0	0	0	0	0	0	0	0	0	0	0	0	0	0	0	0	0	0	0	0	0	0	0	0	0	0	0	0	0	0
0	0	0	0	0	0	0	0	0	0	0	0	0	0	0	0	0	0	0	0	0	0	0	0	0	0	0	0	0	0	0
0	0	0	0	0	0	0	0	0	0	0	0	0	0	0	0	0	0	0	0	0	0	0	0	0	0	0	0	0	0	0
0	0	0	0	0	0	0	0	0	0	0	0	0	0	0	0	0	0	0	0	0	0	0	0	0	0	0	0	0	0	0
0	0	0	0	0	0	0	0	0	0	0	0	0	0	0	0	0	0	0	0	0	0	0	0	0	0	0	0	0	0	0
0	0	0	0	0	0	0	0	0	0	0	0	0	0	0	0	0	0	0	0	0	0	0	0	0	0	0	0	0	0	0
0	0	0	0	0	0	0	0	0	0	0	0	0	0	0	0	0	0	0	0	0	0	0	0	0	0	0	0	0	0	0
0	0	0	0	0	0	0	0	0	0	0	0	0	0	0	0	0	0	0	0	0	0	0	0	0	0	0	0	0	0	0
0	0	0	0	0	0	0	0	0	0	0	0	0	0	0	0	0	0	0	0	0	0	0	0	0	0	0	0	0	0	0
0	0	0	0	0	0	0	0	0	0	0	0	0	0	0	0	0	0	0	0	0	0	0	0	0	0	0	0	0	0	0
0	0	0	0	0	0	0	0	0	0	0	0	0	0	0	0	0	0	0	0	0	0	0	0	0	0	0	0	0	0	0
0	0	0	0	0	0	0	0	0	0	0	0	0	0	0	0	0	0	0	0	0	0	0	0	0	0	0	0	0	0	0
0	0	0	0	0	0	0	0	0	0	0	0	0	0	0	0	0	0	0	0	0	0	0	0	0	0	0	0	0	0	0
0	0	0	0	0	0	0	0	0	0	0	0	0	0	0	0	0	0	0	0	0	0	0	0	0	0	0	0	0	0	0
0	0	0	0	0	0	0	0	0	0	0	0	0	0	0	0	0	0	0	0	0	0	0	0	0	0	0	0	0	0	0
0	0	0	0	0	0	0	0	0	0	0	0	0	0	0	0	0	0	0	0	0	0	0	0	0	0	0	0	0	0	0
0	0	0	0	0	0	0	0	0	0	0	0	0	0	0	0	0	0	0	0	0	0	0	0	0	0	0	0	0	0	0
0	0	0	0	0	0	0	0	0	0	0	0	0	0	0	0	0	0	0	0	0	0	0	0	0	0	0	0	0	0	0
0	0	0	0	0	0	0	0	0	0	0	0	0	0	0	0	0	0	0	0	0	0	0	0	0	0	0	0	0	0	0
0	0	0	0	0	0	0	0	0	0	0	0	0	0	0	0	0	0	0	0	0	0	0	0	0	0	0	0	0	0	0
0	0	0	0	0	0	0	0	0	0	0	0	0	0	0	0	0	0	0	0	0	0	0	0	0	0	0	0	0	0	0
0	0	0	0	0	0	0	0	0	0	0	0	0	0	0	0	0	0	0	0	0	0	0	0	0	0	0	0	0	0	0
0	0	0	0	0	0	0	0	0	0	0	0	0	0	0	0	0	0	0	0	0	0	0	0	0	0	0	0	0	0	0
0	0	0	0	0	0	0	0	0	0	0	0	0	0	0	0	0	0	0	0	0	0	0	0	0	0	0	0	0	0	0
0	0	0	0	0	0	0	0	0	0	0	0	0	0	0	0	0	0	0	0	0	0	0	0	0	0	0	0	0	0	0
0	0	0	0	0	0	0	0	0	0	0	0	0	0	0	0	0	0	0	0	0	0	0	0	0	0	0	0	0	0	0
0	0	0	0	0	0	0	0	0	0	0	0	0	0	0	0	0	0	0	0	0	0	0	0	0	0	0	0	0	0	0
0	0	0	0	0	0	0	0	0	0	0	0	0	0	0	0	0	0	0	0	0	0	0	0	0	0	0	0	0	0	0
0	0	0	0	0	0	0	0	0	0	0	0	0	0	0	0	0	0	0	0	0	0	0	0	0	0	0	0	0	0	0
0	0	0	0	0	0	0	0	0	0	0	0	0	0	0	0	0	0	0	0	0	0	0	0	0	0	0	0	0	0	0
0	0	0	0	0	0	0	0	0	0	0	0	0	0	0	0	0	0	0	0	0	0	0	0	0	0	0	0	0	0	0
0	0	0	0	0	0	0	0	0	0	0	0	0	0	0	0	0	0	0	0	0	0	0	0	0	0	0	0	0	0	0
0	0	0	0	0	0	0	0	0	0	0	0	0	0	0	0	0	0	0	0	0	0	0	0	0	0	0	0	0	0	0
0	0	0	0	0	0	0	0	0	0	0	0	0	0	0	0	0	0	0	0	0	0	0	0	0	0	0	0	0	0	0
0	0	0	0	0	0	0	0	0	0	0	0	0	0	0	0	0	0	0	0	0	0	0	0	0	0	0	0	0	0	0
0	0	0	0	0	0	0	0	0	0	0	0	0	0	0	0	0	0	0	0	0	0	0	0	0	0	0	0	0	0	0
0	0	0	0	0	0	0	0	0	0	0	0	0	0	0	0	0	0	0	0	0	0	0	0	0	0	0	0	0	0	0
0	0	0	0	0	0	0	0	0	0	0	0	0	0	0	0	0	0	0	0	0	0	0	0	0	0	0	0	0	0	0
0	0	0	0	0	0	0	0	0	0	0	0	0	0	0	0	0	0	0	0	0	0	0	0	0	0	0	0	0	0	0
0	0	0	0	0	0	0	0	0	0	0	0	0	0	0	0	0	0	0	0	0	0	0	0	0	0	0	0	0	0	0
0	0	0	0	0	0	0	0	0	0	0	0	0	0	0	0	0	0	0	0	0	0	0	0	0	0	0	0	0	0	0
0	0	0	0	0	0	0	0	0	0	0	0	0	0	0	0	0	0	0	0	0	0	0	0	0	0	0	0	0	0	0
0	0	0	0	0	0	0	0	0	0	0	0	0	0	0	0	0	0	0	0	0	0	0	0	0	0	0	0	0	0	0
0	0	0	0	0	0	0	0	0	0	0	0	0	0	0	0	0	0	0	0	0	0	0	0	0	0	0	0	0	0	0
0	0	0	0	0	0	0	0	0	0	0	0	0	0	0	0	0	0	0	0	0	0	0	0	0	0	0	0	0	0	0
0	0	0	0	0	0	0	0	0	0	0	0	0	0	0	0	0	0	0	0	0	0	0	0	0	0	0	0	0	0	0
0	0	0	0	0	0	0	0	0	0	0	0	0	0	0	0	0	0	0	0	0	0	0	0	0	0	0	0	0	0	0
0	0	0	0	0	0	0	0	0	0	0	0	0	0	0	0	0	0	0	0	0	0	0	0	0	0	0	0	0	0	0
0	0	0	0	0	0	0	0	0	0	0	0	0	0	0	0	0	0	0	0	0	0	0	0	0	0	0	0	0	0	0
0	0	0	0	0	0	0	0	0	0	0	0	0	0	0	0	0	0	0	0	0	0	0	0	0	0	0	0	0	0	0
0	0	0	0	0	0	0	0	0	0	0	0	0	0	0	0	0	0	0	0	0	0	0	0	0	0	0	0	0	0	0
0	0	0	0	0	0	0	0	0	0	0	0	0	0	0	0	0	0	0	0	0	0	0	0	0	0	0	0	0	0	0
0	0	0	0	0	0	0	0	0	0	0	0	0	0	0	0	0	0	0	0	0	0	0	0	0	0	0	0	0	0	0
0	0	0	0	0	0	0	0	0	0	0	0	0	0	0	0	0	0	0	0	0	0	0	0	0	0	0	0	0	0	0
0	0	0	0	0	0	0	0	0	0	0	0	0	0	0	0	0	0	0	0	0	0	0	0	0	0	0	0	0	0	0
0	0	0	0	0	0	0	0	0	0	0	0	0	0	0	0	0	0	0	0	0	0	0	0	0	0	0	0	0	0	0
0	0	0	0	0	0	0	0	0	0	0	0	0	0	0	0	0	0	0	0	0	0	0	0	0	0	0	0	0	0	0
0	0	0	0	0	0	0	0	0	0	0	0	0	0	0	0	0	0	0	0	0	0	0	0	0	0	0	0	0	0	0
0	0	0	0	0	0	0	0	0	0	0	0	0	0	0	0	0	0	0	0	0	0	0	0	0	0	0	0	0	0	0
0	0	0	0	0	0	0	0	0	0	0	0	0	0	0	0	0	0	0	0	0	0	0	0	0	0	0	0	0	0	0
0	0	0	0	0	0	0	0	0	0	0	0	0	0	0	0	0	0	0	0	0	0	0	0	0	0	0	0	0	0	0
0	0	0	0	0	0	0	0	0	0	0	0	0	0	0	0	0	0	0	0	0	0	0	0	0	0	0	0	0	0	0
0	0	0	0	0	0	0	0	0	0	0	0	0	0	0	0	0	0	0	0	0	0	0	0	0	0	0	0	0	0	0
0	0	0	0	0	0	0	0	0	0	0	0	0	0	0	0	0	0	0	0	0	0	0	0	0	0	0	0	0	0	0
0	0	0	0	0	0	0	0	0	0	0	0	0	0	0	0	0	0	0	0	0	0	0	0	0	0	0	0	0	0	0
0	0	0	0	0	0	0	0	0	0	0	0	0	0	0	0	0	0	0	0	0	0	0	0	0	0	0	0	0	0	0
0	0	0	0	0	0	0	0	0	0	0	0	0	0	0	0	0	0	0	0	0	0	0	0	0	0	0	0	0	0	0
0	0	0	0	0	0	0	0	0	0	0	0	0	0	0	0	0	0	0	0	0	0	0	0	0	0	0	0	0	0	0
0	0	0	0	0	0	0	0	0	0	0	0	0	0	0	0	0	0	0	0	0	0	0	0	0	0	0	0	0	0	0
0	0	0	0	0	0	0	0	0	0	0	0	0	0	0	0	0	0	0	0	0	0	0	0	0	0	0	0	0	0	0
0	0	0	0	0	0	0	0	0	0	0	0	0	0	0	0	0	0	0	0	0	0	0	0	0	0	0	0	0	0	0
0	0	0	0	0	0	0	0	0	0	0	0	0	0	0	0	0	0	0	0	0	0	0	0	0	0	0	0	0	0	0
0	0	0	0	0	0	0	0	0	0	0	0	0	0	0	0	0	0	0	0	0	0	0	0	0	0	0	0	0	0	0
0	0	0	0	0	0	0	0	0	0	0	0	0	0	0	0	0	0	0	0	0	0	0	0	0	0	0	0	0	0	0
0	0	0	0	0	0	0	0	0	0	0	0	0	0	0	0	0	0	0	0	0	0	0	0	0	0	0	0	0	0	0
0	0	0	0	0	0	0	0	0	0	0	0	0	0	0	0	0	0	0	0	0	0	0	0	0	0	0	0	0	0	0
0	0	0	0	0	0	0	0	0	0	0	0	0	0	0	0	0	0	0	0	0	0	0	0	0	0	0	0	0	0	0
0	0	0	0	0	0	0	0	0	0	0	0	0	0	0	0	0	0	0	0	0	0	0	0	0	0	0	0	0	0	0
0	0	0	0	0	0	0	0	0	0	0	0	0	0	0	0	0	0	0	0	0	0	0	0	0	0	0	0	0	0	0
0	0	0	0	0	0	0	0	0	0	0	0	0	0	0	0	0	0	0	0	0	0	0	0	0	0	0	0	0	0	0
0	0	0	0	0	0	0	0	0	0	0	0	0	0	0	0	0	0	0	0	0	0	0	0	0	0	0	0	0	0	0
0	0	0	0	0	0	0	0	0	0	0	0	0	0	0	0	0	0	0	0	0	0	0	0	0	0	0	0	0	0	0
0	0	0	0	0	0	0	0	0	0	0	0	0	0	0	0	0	0	0	0	0	0	0	0	0	0	0	0	0	0	0
0	0	0	0	0	0	0	0	0	0	0	0	0	0	0	0	0	0	0	0	0	0	0	0	0	0	0	0	0	0	0
0	0	0	0	0	0	0	0	0	0	0	0	0	0	0	0	0	0	0	0	0	0	0	0	0	0	0	0	0	0	0
0	0	0	0	0	0	0	0	0	0	0	0	0	0	0	0	0	0	0	0	0	0	0	0	0	0	0	0	0	0	0
0	0	0	0	0	0	0	0	0	0	0	0	0	0	0	0	0	0	0	0	0	0	0	0	0	0	0	0	0	0	0
0	0	0	0	0	0	0	0	0	0	0	0	0	0	0	0	0	0	0	0	0	0	0	0	0	0	0	0	0	0	0
0	0	0	0	0	0	0	0	0	0	0	0	0	0	0	0	0	0	0	0	0	0	0	0	0	0	0	0	0	0	0
0	0	0	0	0	0	0	0	0	0	0	0	0	0	0	0	0	0	0	0	0	0	0	0	0	0	0	0	0	0	0
0	0	0	0	0	0	0	0	0	0	0	0	0	0	0	0	0	0	0	0	0	0	0	0	0	0	0	0	0	0	0
0	0	0	0	0	0	0	0	0	0	0	0	0	0	0	0	0	0	0	0	0	0	0	0	0	0	0	0	0	0	0
0	0	0	0	0	0	0	0	0	0	0	0	0	0	0	0	0	0	0	0	0	0	0	0	0	0	0	0	0	0	0
0	0	0	0	0	0	0	0	0	0	0	0	0	0	0	0	0	0	0	0	0	0	0	0	0	0	0	0	0	0	0
0	0	0	0	0	0	0	0	0	0	0	0	0	0	0	0	0	0	0	0	0	0	0	0	0	0	0	0	0	0	0
0	0	0	0	0	0	0	0	0	0	0	0	0	0	0	0	0	0	0	0	0	0	0	0	0	0	0	0	0	0	0
0	0	0	0	0	0	0	0	0	0	0	0	0	0	0	0	0	0	0	0	0	0	0	0	0	0	0	0	0	0	0
0	0	0	0	0	0	0	0	0	0	0	0	0	0	0	0	0	0	0	0	0	0	0	0	0	0	0	0	0	0	0
0	0	0	0	0	0	0	0	0	0	0	0	0	0	0	0	0	0	0	0	0	0	0	0	0	0	0	0	0	0	0
0	0	0	0	0	0	0	0	0	0	0	0	0	0	0	0	0	0	0	0	0	0	0	0	0	0	0	0	0	0	0
0	0	0	0	0	0	0	0	0	0	0	0	0	0	0	0	0	0	0	0	0	0	0	0	0	0	0	0	0	0	0
0	0	0	0	0	0	0	0	0	0	0	0	0	0	0	0	0	0	0	0	0	0	0	0	0	0	0	0	0	0	0
0	0	0	0	0	0	0	0	0	0	0	0	0	0	0	0	0	0	0	0	0	0	0	0	0	0	0	0	0	0	0
0	0	0	0	0	0	0	0	0	0	0	0	0	0	0	0	0	0	0	0	0	0	0	0	0	0	0	0	0	0	0
0	0	0	0	0	0	0	0	0	0	0	0	0	0	0	0	0	0	0	0	0	0	0	0	0	0	0	0	0	0	0
0	0	0	0	0	0	0	0	0	0	0	0	0	0	0	0	0	0	0	0	0	0	0	0	0	0	0	0	0	0	0
0	0	0	0	0	0	0	0	0	0	0	0	0	0	0	0	0	0	0	0	0	0	0	0	0	0	0	0	0	0	0
0	0	0	0	0	0	0	0	0	0	0	0	0	0	0	0	0	0	0	0	0	0	0	0	0	0	0	0	0	0	0
0	0	0	0	0	0	0	0	0	0	0	0	0	0	0	0	0	0	0	0	0	0	0	0	0	0	0	0	0	0	0
0	0	0	0	0	0	0	0	0	0	0	0	0	0	0	0	0	0	0	0	0	0	0	0	0	0	0	0	0	0	0
0	0	0	0	0	0	0	0	0	0	0	0	0	0	0	0	0	0	0	0	0	0	0	0	0	0	0	0	0	0	0
0	0	0	0	0	0	0	0	0	0	0	0	0	0	0	0	0	0	0	0	0	0	0	0	0	0	0	0	0	0	0
0	0	0	0	0	0	0	0	0	0	0	0	0	0	0	0	0	0	0	0	0	0	0	0	0	0	0	0	0	0	0
0	0	0	0	0	0	0	0	0	0	0	0	0	0	0	0	0	0	0	0	0	0	0	0	0	0	0	0	0	0	0
0	0	0	0	0	0	0	0	0	0	0	0	0	0	0	0	0	0	0	0	0	0	0	0	0	0	0	0	0	0	0
0	0	0	0	0	0	0	0	0	0	0	0	0	0	0	0	0	0	0	0	0	0	0	0	0	0	0	0	0	0	0
0	0	0	0	0	0	0	0	0	0	0	0	0	0	0	0	0	0	0	0	0	0	0	0	0	0	0	0	0	0	0
0	0	0	0	0	0	0	0	0	0	0	0	0	0	0	0	0	0	0	0	0	0	0	0	0	0	0	0	0	0	0
0	0	0	0	0	0	0	0	0	0	0	0	0	0	0	0	0	0	0	0	0	0	0	0	0	0	0	0	0	0	0
0	0	0	0	0	0	0	0	0	0	0	0	0	0	0	0	0	0	0	0	0	0	0	0	0	0	0	0	0	0	0
0	0	0	0	0	0	0	0	0	0	0	0	0	0	0	0	0	0	0	0	0	0	0	0	0	0	0	0	0	0	0
0	0	0	0	0	0	0	0	0	0	0	0	0	0	0	0	0	0	0	0	0	0	0	0	0	0	0	0	0	0	0
0	0	0	0	0	0	0	0	0	0	0	0	0	0	0	0	0	0	0	0	0	0	0	0	0	0	0	0	0	0	0
0	0	0	0	0	0	0	0	0	0	0	0	0	0	0	0	0	0	0	0	0	0	0	0	0	0	0	0	0	0	0
0	0	0	0	0	0	0	0	0	0	0	0	0	0	0	0	0	0	0	0	0	0	0	0	0	0	0	0	0	0	0
0	0	0	0	0	0	0	0	0	0	0	0	0	0	0	0	0	0	0	0	0	0	0	0	0	0	0	0	0	0	0
0	0	0	0	0	0	0	0	0	0	0	0	0	0	0	0	0	0	0	0	0	0	0	0	0	0	0	0	0	0	0
0	0	0	0	0	0	0	0	0	0	0	0	0	0	0	0	0	0	0	0	0	0	0	0	0	0	0	0	0	0	0
0	0	0	0	0	0	0	0	0	0	0	0	0	0	0	0	0	0	0	0	0	0	0	0	0	0	0	0	0	0	0
0	0	0	0	0	0	0	0	0	0	0	0	0	0	0	0	0	0	0	0	0	0	0	0	0	0	0	0	0	0	0
0	0	0	0	0	0	0	0	0	0	0	0	0	0	0	0	0	0	0	0	0	0	0	0	0	0	0	0	0	0	0
0	0	0	0	0	0	0	0	0	0	0	0	0	0	0	0	0	0	0	0	0	0	0	0	0	0	0	0	0	0	0
0	0	0	0	0	0	0	0	0	0	0	0	0	0	0	0	0	0	0	0	0	0	0	0	0	0	0	0	0	0	0
0	0	0	0	0	0	0	0	0	0	0	0	0	0	0	0	0	0	0	0	0	0	0	0	0	0	0	0	0	0	0
0	0	0	0	0	0	0	0	0	0	0	0	0	0	0	0	0	0	0	0	0	0	0	0	0	0	0	0	0	0	0
0	0	0	0	0	0	0	0	0	0	0	0	0	0	0	0	0	0	0	0	0	0	0	0	0	0	0	0	0	0	0
0	0	0	0	0	0	0	0	0	0	0	0	0	0	0	0	0	0	0	0	0	0	0	0	0	0	0	0	0	0	0
0	0	0	0	0	0	0	0	0	0	0	0	0	0	0	0	0	0	0	0	0	0	0	0	0	0	0	0	0	0	0
0	0	0	0	0	0	0	0	0	0	0	0	0	0	0	0	0	0	0	0	0	0	0	0	0	0	0	0	0	0	0
0	0	0	0	0	0	0	0	0	0	0	0	0	0	0	0	0	0	0	0	0	0	0	0	0	0	0	0	0	0	0
0	0	0	0	0	0	0	0	0	0	0	0	0	0	0	0	0	0	0	0	0	0	0	0	0	0	0	0	0	0	0
0	0	0	0	0	0	0	0	0	0	0	0	0	0	0	0	0	0	0	0	0	0	0	0	0	0	0	0	0	0	0
0	0	0	0	0	0	0	0	0	0	0	0	0	0	0	0	0	0	0	0	0	0	0	0	0	0	0	0	0	0	0
0	0	0	0	0	0	0	0	0	0	0	0	0	0	0	0	0	0	0	0	0	0	0	0	0	0	0	0	0	0	0
0	0	0	0	0	0	0	0	0	0	0	0	0	0	0	0	0	0	0	0	0	0	0	0	0	0	0	0	0	0	0
0	0	0	0	0	0	0	0	0	0	0	0	0	0	0	0	0	0	0	0	0	0	0	0	0	0	0	0	0	0	0
0	0	0	0	0	0	0	0	0	0	0	0	0	0	0	0	0	0	0	0	0	0	0	0	0	0	0	0	0	0	0
0	0	0	0	0	0	0	0	0	0	0	0	0	0	0	0	0	0	0	0	0	0	0	0	0	0	0	0	0	0	0
0	0	0	0	0	0	0	0	0	0	0	0	0	0	0	0	0	0	0	0	0	0	0	0	0	0	0	0	0	0	0
0	0	0	0	0	0	0	0	0	0	0	0	0	0	0	0	0	0	0	0	0	0	0	0	0	0	0	0	0	0	0
0	0	0	0	0	0	0	0	0	0	0	0	0	0	0	0	0	0	0	0	0	0	0	0	0	0	0	0	0	0	0
0	0	0	0	0	0	0	0	0	0	0	0	0	0	0	0	0	0	0	0	0	0	0	0	0	0	0	0	0	0	0
0	0	0	0	0	0	0	0	0	0	0	0	0	0	0	0	0	0	0	0	0	0	0	0	0	0	0	0	0	0	0
0	0	0	0	0	0	0	0	0	0	0	0	0	0	0	0	0	0	0	0	0	0	0	0	0	0	0	0	0	0	0
0	0	0	0	0	0	0	0	0	0	0	0	0	0	0	0	0	0	0	0	0	0	0	0	0	0	0	0	0	0	0
0	0	0	0	0	0	0	0	0	0	0	0	0	0	0	0	0	0	0	0	0	0	0	0	0	0	0	0	0	0	0
0	0	0	0	0	0	0	0	0	0	0	0	0	0	0	0	0	0	0	0	0	0	0	0	0	0	0	0	0	0	0
0	0	0	0	0	0	0	0	0	0	0	0	0	0	0	0	0	0	0	0	0	0	0	0	0	0	0	0	0	0	0
0	0	0	0	0	0	0	0	0	0	0	0	0	0	0	0	0	0	0	0	0	0	0	0	0	0	0	0	0	0	0
0	0	0	0	0	0	0	0	0	0	0	0	0	0	0	0	0	0	0	0	0	0	0	0	0	0	0	0	0	0	0
0	0	0	0	0	0	0	0	0	0	0	0	0	0	0	0	0	0	0	0	0	0	0	0	0	0	0	0	0	0	0
0	0	0	0	0	0	0	0	0	0	0	0	0	0	0	0	0	0	0	0	0	0	0	0	0	0	0	0	0	0	0
0	0	0	0	0	0	0	0	0	0	0	0	0	0	0	0	0	0	0	0	0	0	0	0	0	0	0	0	0	0	0
0	0	0	0	0	0	0	0	0	0	0	0	0	0	0	0	0	0	0	0	0	0	0	0	0	0	0	0	0	0	0
0	0	0	0	0	0	0	0	0	0	0	0	0	0	0	0	0	0	0	0	0	0	0	0	0	0	0	0	0	0	0
0	0	0	0	0	0	0	0	0	0	0	0	0	0	0	0	0	0	0	0	0	0	0	0	0	0	0	0	0	0	0
0	0	0	0	0	0	0	0	0	0	0	0	0	0	0	0	0	0	0	0	0	0	0	0	0	0	0	0	0	0	0
0	0	0	0	0	0	0	0	0	0	0	0	0	0	0	0	0	0	0	0	0	0	0	0	0	0	0	0	0	0	0
0	0	0	0	0	0	0	0	0	0	0	0	0	0	0	0	0	0	0	0	0	0	0	0	0	0	0	0	0	0	0
0	0	0	0	0	0	0	0	0	0	0	0	0	0	0	0	0	0	0	0	0	0	0	0	0	0	0	0	0	0	0
0	0	0	0	0	0	0	0	0	0	0	0	0	0	0	0	0	0	0	0	0	0	0	0	0	0	0	0	0	0	0
0	0	0	0	0	0	0	0	0	0	0	0	0	0	0	0	0	0	0	0	0	0	0	0	0	0	0	0	0	0	0
0	0	0	0	0	0	0	0	0	0	0	0	0	0	0	0	0	0	0	0	0	0	0	0	0	0	0	0	0	0	0
0	0	0	0	0	0	0	0	0	0	0	0	0	0	0	0	0	0	0	0	0	0	0	0	0	0	0	0	0	0	0
0	0	0	0	0	0	0	0	0	0	0	0	0	0	0	0	0	0	0	0	0	0	0	0	0	0	0	0	0	0	0
0	0	0	0	0	0	0	0	0	0	0	0	0	0	0	0	0	0	0	0	0	0	0	0	0	0	0	0	0	0	0
0	0	0	0	0	0	0	0	0	0	0	0	0	0	0	0	0	0	0	0	0	0	0	0	0	0	0	0	0	0	0
0	0	0	0	0	0	0	0	0	0	0	0	0	0	0	0	0	0	0	0	0	0	0	0	0	0	0	0	0	0	0
0	0	0	0	0	0	0	0	0	0	0	0	0	0	0	0	0	0	0	0	0	0	0	0	0	0	0	0	0	0	0
0	0	0	0	0	0	0	0	0	0	0	0	0	0	0	0	0	0	0	0	0	0	0	0	0	0	0	0	0	0	0
0	0	0	0	0	0	0	0	0	0	0	0	0	0	0	0	0	0	0	0	0	0	0	0	0	0	0	0	0	0	0
0	0	0	0	0	0	0	0	0	0	0	0	0	0	0	0	0	0	0	0	0	0	0	0	0	0	0	0	0	0	0
0	0	0	0	0	0	0	0	0	0	0	0	0	0	0	0	0	0	0	0	0	0	0	0	0	0	0	0	0	0	0
0	0	0	0	0	0	0	0	0	0	0	0	0	0	0	0	0	0	0	0	0	0	0	0	0	0	0	0	0	0	0
0	0	0	0	0	0	0	0	0	0	0	0	0	0	0	0	0	0	0	0	0	0	0	0	0	0	0	0	0	0	0
0	0	0	0	0	0	0	0	0	0	0	0	0	0	0	0	0	0	0	0	0	0	0	0	0	0	0	0	0	0	0
0	0	0	0	0	0	0	0	0	0	0	0	0	0	0	0	0	0	0	0	0	0	0	0	0	0	0	0	0	0	0
0	0	0	0	0	0	0	0	0	0	0	0	0	0	0	0	0	0	0	0	0	0	0	0	0	0	0	0	0	0	0
0	0	0	0	0	0	0	0	0	0	0	0	0	0	0	0	0	0	0	0	0	0	0	0	0	0	0	0	0	0	0
0	0	0	0	0	0	0	0	0	0	0	0	0	0	0	0	0	0	0	0	0	0	0	0	0	0	0	0	0	0	0
0	0	0	0	0	0	0	0	0	0	0	0	0	0	0	0	0	0	0	0	0	0	0	0	0	0	0	0	0	0	0
0	0	0	0	0	0	0	0	0	0	0	0	0	0	0	0	0	0	0	0	0	0	0	0	0	0	0	0	0	0	0
0	0	0	0	0	0	0	0	0	0	0	0	0	0	0	0	0	0	0	0	0	0	0	0	0	0	0	0	0	0	0
0	0	0	0	0	0	0	0	0	0	0	0	0	0	0	0	0	0	0	0	0	0	0	0	0	0	0	0	0	0	0
0	0	0	0	0	0	0	0	0	0	0	0	0	0	0	0	0	0	0	0	0	0	0	0	0	0	0	0	0	0	0
0	0	0	0	0	0	0	0	0	0	0	0	0	0	0	0	0	0	0	0	0	0	0	0	0	0	0	0	0	0	0
0	0	0	0	0	0	0	0	0	0	0	0	0	0	0	0	0	0	0	0	0	0	0	0	0	0	0	0	0	0	0
0	0	0	0	0	0	0	0	0	0	0	0	0	0	0	0	0	0	0	0	0	0	0	0	0	0	0	0	0	0	0
0	0	0	0	0	0	0	0	0	0	0	0	0	0	0	0	0	0	0	0	0	0	0	0	0	0	0	0	0	0	0
0	0	0	0	0	0	0	0	0	0	0	0	0	0	0	0	0	0	0	0	0	0	0	0	0	0	0	0	0	0	0
0	0	0	0	0	0	0	0	0	0	0	0	0	0	0	0	0	0	0	0	0	0	0	0	0	0	0	0	0	0	0
0	0	0	0	0	0	0	0	0	0	0	0	0	0	0	0	0	0	0	0	0	0	0	0	0	0	0	0	0	0	0
0	0	0	0	0	0	0	0	0	0	0	0	0	0	0	0	0	0	0	0	0	0	0	0	0	0	0	0	0	0	0
0	0	0	0	0	0	0	0	0	0	0	0	0	0	0	0	0	0	0	0	0	0	0	0	0	0	0	0	0	0	0
0	0	0	0	0	0	0	0	0	0	0	0	0	0	0	0	0	0	0	0	0	0	0	0	0	0	0	0	0	0	0
0	0	0	0	0	0	0	0	0	0	0	0	0	0	0	0	0	0	0	0	0	0	0	0	0	0	0	0	0	0	0
0	0	0	0	0	0	0	0	0	0	0	0	0	0	0	0	0	0	0	0	0	0	0	0	0	0	0	0	0	0	0
0	0	0	0	0	0	0	0	0	0	0	0	0	0	0	0	0	0	0	0	0	0	0	0	0	0	0	0	0	0	0
0	0	0	0	0	0	0	0	0	0	0	0	0	0	0	0	0	0	0	0	0	0	0	0	0	0	0	0	0	0	0
0	0	0	0	0	0	0	0	0	0	0	0	0	0	0	0	0	0	0	0	0	0	0	0	0	0	0	0	0	0	0
0	0	0	0	0	0	0	0	0	0	0	0	0	0	0	0	0	0	0	0	0	0	0	0	0	0	0	0	0	0	0
0	0	0	0	0	0	0	0	0	0	0	0	0	0	0	0	0	0	0	0	0	0	0	0	0	0	0	0	0	0	0
0	0	0	0	0	0	0	0	0	0	0	0	0	0	0	0	0	0	0	0	0	0	0	0	0	0	0	0	0	0	0
0	0	0	0	0	0	0	0	0	0	0	0	0	0	0	0	0	0	0	0	0	0	0	0	0	0	0	0	0	0	0
0	0	0	0	0	0	0	0	0	0	0	0	0	0	0	0	0	0	0	0	0	0	0	0	0	0	0	0	0	0	0
0	0	0	0	0	0	0	0	0	0	0	0	0	0	0	0	0	0	0	0	0	0	0	0	0	0	0	0	0	0	0
0	0	0	0	0	0	0	0	0	0	0	0	0	0	0	0	0	0	0	0	0	0	0	0	0	0	0	0	0	0	0
0	0	0	0	0	0	0	0	0	0	0	0	0	0	0	0	0	0	0	0	0	0	0	0	0	0	0	0	0	0	0
0	0	0	0	0	0	0	0	0	0	0	0	0	0	0	0	0	0	0	0	0	0	0	0	0	0	0	0	0	0	0
0	0	0	0	0	0	0	0	0	0	0	0	0	0	0	0	0	0	0	0	0	0	0	0	0	0	0	0	0	0	0
0	0	0	0	0	0	0	0	0	0	0	0	0	0	0	0	0	0	0	0	0	0	0	0	0	0	0	0	0	0	0
0	0	0	0	0	0	0	0	0	0	0	0	0	0	0	0	0	0	0	0	0	0	0	0	0	0	0	0	0	0	0
0	0	0	0	0	0	0	0	0	0	0	0	0	0	0	0	0	0	0	0	0	0	0	0	0	0	0	0	0	0	0
0	0	0	0	0	0	0	0	0	0	0	0	0	0	0	0	0	0	0	0	0	0	0	0	0	0	0	0	0	0	0
0	0	0	0	0	0	0	0	0	0	0	0	0	0	0	0	0	0	0	0	0	0	0	0	0	0	0	0	0	0	0
0	0	0	0	0	0	0	0	0	0	0	0	0	0	0	0	0	0	0	0	0	0	0	0	0	0	0	0	0	0	0
0	0	0	0	0	0	0	0	0	0	0	0	0	0	0	0	0	0	0	0	0	0	0	0	0	0	0	0	0	0	0
0	0	0	0	0	0	0	0	0	0	0	0	0	0	0	0	0	0	0	0	0	0	0	0	0	0	0	0	0	0	0
0	0	0	0	0	0	0	0	0	0	0	0	0	0	0	0	0	0	0	0	0	0	0	0	0	0	0	0	0	0	0
0	0	0	0	0	0	0	0	0	0	0	0	0	0	0	0	0	0	0	0	0	0	0	0	0	0	0	0	0	0	0
0	0	0	0	0	0	0	0	0	0	0	0	0	0	0	0	0	0	0	0	0	0	0	0	0	0	0	0	0	0	0
0	0	0	0	0	0	0	0	0	0	0	0	0	0	0	0	0	0	0	0	0	0	0	0	0	0	0	0	0	0	0
0	0	0	0	0	0	0	0	0	0	0	0	0	0	0	0	0	0	0	0	0	0	0	0	0	0	0	0	0	0	0
0	0	0	0	0	0	0	0	0	0	0	0	0	0	0	0	0	0	0	0	0	0	0	0	0	0	0	0	0	0	0
0	0	0	0	0	0	0	0	0	0	0	0	0	0	0	0	0	0	0	0	0	0	0	0	0	0	0	0	0	0	0
0	0	0	0	0	0	0	0	0	0	0	0	0	0	0	0	0	0	0	0	0	0	0	0	0	0	0	0	0	0	0
0	0	0	0	0	0	0	0	0	0	0	0	0	0	0	0	0	0	0	0	0	0	0	0	0	0	0	0	0	0	0
0	0	0	0	0	0	0	0	0	0	0	0	0	0	0	0	0	0	0	0	0	0	0	0	0	0	0	0	0	0	0
0	0	0	0	0	0	0	0	0	0	0	0	0	0	0	0	0	0	0	0	0	0	0	0	0	0	0	0	0	0	0
0	0	0	0	0	0	0	0	0	0	0	0	0	0	0	0	0	0	0	0	0	0	0	0	0	0	0	0	0	0	0
0	0	0	0	0	0	0	0	0	0	0	0	0	0	0	0	0	0	0	0	0	0	0	0	0	0	0	0	0	0	0
0	0	0	0	0	0	0	0	0	0	0	0	0	0	0	0	0	0	0	0	0	0	0	0	0	0	0	0	0	0	0
0	0	0	0	0	0	0	0	0	0	0	0	0	0	0	0	0	0	0	0	0	0	0	0	0	0	0	0	0	0	0
0	0	0	0	0	0	0	0	0	0	0	0	0	0	0	0	0	0	0	0	0	0	0	0	0	0	0	0	0	0	0
0	0	0	0	0	0	0	0	0	0	0	0	0	0	0	0	0	0	0	0	0	0	0	0	0	0	0	0	0	0	0
0	0	0	0	0	0	0	0	0	0	0	0	0	0	0	0	0	0	0	0	0	0	0	0	0	0	0	0	0	0	0
0	0	0	0	0	0	0	0	0	0	0	0	0	0	0	0	0	0	0	0	0	0	0	0	0	0	0	0	0	0	0
0	0	0	0	0	0	0	0	0	0	0	0	0	0	0	0	0	0	0	0	0	0	0	0	0	0	0	0	0	0	0
0	0	0	0	0	0	0	0	0	0	0	0	0	0	0	0	0	0	0	0	0	0	0	0	0	0	0	0	0	0	0
0	0	0	0	0	0	0	0	0	0	0	0	0	0	0	0	0	0	0	0	0	0	0	0	0	0	0	0	0	0	0
0	0	0	0	0	0	0	0	0	0	0	0	0	0	0	0	0	0	0	0	0	0	0	0	0	0	0	0	0	0	0
0	0	0	0	0	0	0	0	0	0	0	0	0	0	0	0	0	0	0	0	0	0	0	0	0	0	0	0	0	0	0
0	0	0	0	0	0	0	0	0	0	0	0	0	0	0	0	0	0	0	0	0	0	0	0	0	0	0	0	0	0	0
0	0	0	0	0	0	0	0	0	0	0	0	0	0	0	0	0	0	0	0	0	0	0	0	0	0	0	0	0	0	0
0	0	0	0	0	0	0	0	0	0	0	0	0	0	0	0	0	0	0	0	0	0	0	0	0	0	0	0	0	0	0
0	0	0	0	0	0	0	0	0	0	0	0	0	0	0	0	0	0	0	0	0	0	0	0	0	0	0	0	0	0	0
0	0	0	0	0	0	0	0	0	0	0	0	0	0	0	0	0	0	0	0	0	0	0	0	0	0	0	0	0	0	0
0	0	0	0	0	0	0	0	0	0	0	0	0	0	0	0	0	0	0	0	0	0	0	0	0	0	0	0	0	0	0
0	0	0	0	0	0	0	0	0	0	0	0	0	0	0	0	0	0	0	0	0	0	0	0	0	0	0	0	0	0	0
0	0	0	0	0	0	0	0	0	0	0	0	0	0	0	0	0	0	0	0	0	0	0	0	0	0	0	0	0	0	0
0	0	0	0	0	0	0	0	0	0	0	0	0	0	0	0	0	0	0	0	0	0	0	0	0	0	0	0	0	0	0
0	0	0	0	0	0	0	0	0	0	0	0	0	0	0	0	0	0	0	0	0	0	0	0	0	0	0	0	0	0	0
0	0	0	0	0	0	0	0	0	0	0	0	0	0	0	0	0	0	0	0	0	0	0	0	0	0	0	0	0	0	0
0	0	0	0	0	0	0	0	0	0	0	0	0	0	0	0	0	0	0	0	0	0	0	0	0	0	0	0	0	0	0
0	0	0	0	0	0	0	0	0	0	0	0	0	0	0	0	0	0	0	0	0	0	0	0	0	0	0	0	0	0	0
0	0	0	0	0	0	0	0	0	0	0	0	0	0	0	0	0	0	0	0	0	0	0	0	0	0	0	0	0	0	0
0	0	0	0	0	0	0	0	0	0	0	0	0	0	0	0	0	0	0	0	0	0	0	0	0	0	0	0	0	0	0
0	0	0	0	0	0	0	0	0	0	0	0	0	0	0	0	0	0	0	0	0	0	0	0	0	0	0	0	0	0	0
0	0	0	0	0	0	0	0	0	0	0	0	0	0	0	0	0	0	0	0	0	0	0	0	0	0	0	0	0	0	0
0	0	0	0	0	0	0	0	0	0	0	0	0	0	0	0	0	0	0	0	0	0	0	0	0	0	0	0	0	0	0
0	0	0	0	0	0	0	0	0	0	0	0	0	0	0	0	0	0	0	0	0	0	0	0	0	0	0	0	0	0	0
0	0	0	0	0	0	0	0	0	0	0	0	0	0	0	0	0	0	0	0	0	0	0	0	0	0	0	0	0	0	0
0	0	0	0	0	0	0	0	0	0	0	0	0	0	0	0	0	0	0	0	0	0	0	0	0	0	0	0	0	0	0
0	0	0	0	0	0	0	0	0	0	0	0	0	0	0	0	0	0	0	0	0	0	0	0	0	0	0	0	0	0	0
0	0	0	0	0	0	0	0	0	0	0	0	0	0	0	0	0	0	0	0	0	0	0	0	0	0	0	0	0	0	0
0	0	0	0	0	0	0	0	0	0	0	0	0	0	0	0	0	0	0	0	0	0	0	0	0	0	0	0	0	0	0
0	0	0	0	0	0	0	0	0	0	0	0	0	0	0	0	0	0	0	0	0	0	0	0	0	0	0	0	0	0	0
0	0	0	0	0	0	0	0	0	0	0	0	0	0	0	0	0	0	0	0	0	0	0	0	0	0	0	0	0	0	0
0	0	0	0	0	0	0	0	0	0	0	0	0	0	0	0	0	0	0	0	0	0	0	0	0	0	0	0	0	0	0
0	0	0	0	0	0	0	0	0	0	0	0	0	0	0	0	0	0	0	0	0	0	0	0	0	0	0	0	0	0	0
0	0	0	0	0	0	0	0	0	0	0	0	0	0	0	0	0	0	0	0	0	0	0	0	0	0	0	0	0	0	0
0	0	0	0	0	0	0	0	0	0	0	0	0	0	0	0	0	0	0	0	0	0	0	0	0	0	0	0	0	0	0
0	0	0	0	0	0	0	0	0	0	0	0	0	0	0	0	0	0	0	0	0	0	0	0	0	0	0	0	0	0	0
0	0	0	0	0	0	0	0	0	0	0	0	0	0	0	0	0	0	0	0	0	0	0	0	0	0	0	0	0	0	0
0	0	0	0	0	0	0	0	0	0	0	0	0	0	0	0	0	0	0	0	0	0	0	0	0	0	0	0	0	0	0
0	0	0	0	0	0	0	0	0	0	0	0	0	0	0	0	0	0	0	0	0	0	0	0	0	0	0	0	0	0	0
0	0	0	0	0	0	0	0	0	0	0	0	0	0	0	0	0	0	0	0	0	0	0	0	0	0	0	0	0	0	0
0	0	0	0	0	0	0	0	0	0	0	0	0	0	0	0	0	0	0	0	0	0	0	0	0	0	0	0	0	0	0
0	0	0	0	0	0	0	0	0	0	0	0	0	0	0	0	0	0	0	0	0	0	0	0	0	0	0	0	0	0	0
0	0	0	0	0	0	0	0	0	0	0	0	0	0	0	0	0	0	0	0	0	0	0	0	0	0	0	0	0	0	0
0	0	0	0	0	0	0	0	0	0	0	0	0	0	0	0	0	0	0	0	0	0	0	0	0	0	0	0	0	0	0
0	0	0	0	0	0	0	0	0	0	0	0	0	0	0	0	0	0	0	0	0	0	0	0	0	0	0	0	0	0	0
0	0	0	0	0	0	0	0	0	0	0	0	0	0	0	0	0	0	0	0	0	0	0	0	0	0	0	0	0	0	0
0	0	0	0	0	0	0	0	0	0	0	0	0	0	0	0	0	0	0	0	0	0	0	0	0	0	0	0	0	0	0
0	0	0	0	0	0	0	0	0	0	0	0	0	0	0	0	0	0	0	0	0	0	0	0	0	0	0	0	0	0	0
0	0	0	0	0	0	0	0	0	0	0	0	0	0	0	0	0	0	0	0	0	0	0	0	0	0	0	0	0	0	0
0	0	0	0	0	0	0	0	0	0	0	0	0	0	0	0	0	0	0	0	0	0	0	0	0	0	0	0	0	0	0
0	0	0	0	0	0	0	0	0	0	0	0	0	0	0	0	0	0	0	0	0	0	0	0	0	0	0	0	0	0	0
0	0	0	0	0	0	0	0	0	0	0	0	0	0	0	0	0	0	0	0	0	0	0	0	0	0	0	0	0	0	0
0	0	0	0	0	0	0	0	0	0	0	0	0	0	0	0	0	0	0	0	0	0	0	0	0	0	0	0	0	0	0
0	0	0	0	0	0	0	0	0	0	0	0	0	0	0	0	0	0	0	0	0	0	0	0	0	0	0	0	0	0	0
0	0	0	0	0	0	0	0	0	0	0	0	0	0	0	0	0	0	0	0	0	0	0	0	0	0	0	0	0	0	0
0	0	0	0	0	0	0	0	0	0	0	0	0	0	0	0	0	0	0	0	0	0	0	0	0	0	0	0	0	0	0
0	0	0	0	0	0	0	0	0	0	0	0	0	0	0	0	0	0	0	0	0	0	0	0	0	0	0	0	0	0	0
0	0	0	0	0	0	0	0	0	0	0	0	0	0	0	0	0	0	0	0	0	0	0	0	0	0	0	0	0	0	0
0	0	0	0	0	0	0	0	0	0	0	0	0	0	0	0	0	0	0	0	0	0	0	0	0	0	0	0	0	0	0
0	0	0	0	0	0	0	0	0	0	0	0	0	0	0	0	0	0	0	0	0	0	0	0	0	0	0	0	0	0	0
0	0	0	0	0	0	0	0	0	0	0	0	0	0	0	0	0	0	0	0	0	0	0	0	0	0	0	0	0	0	0
0	0	0	0	0	0	0	0	0	0	0	0	0	0	0	0	0	0	0	0	0	0	0	0	0	0	0	0	0	0	0
0	0	0	0	0	0	0	0	0	0	0	0	0	0	0	0	0	0	0	0	0	0	0	0	0	0	0	0	0	0	0
0	0	0	0	0	0	0	0	0	0	0	0	0	0	0	0	0	0	0	0	0	0	0	0	0	0	0	0	0	0	0
0	0	0	0	0	0	0	0	0	0	0	0	0	0	0	0	0	0	0	0	0	0	0	0	0	0	0	0	0	0	0
0	0	0	0	0	0	0	0	0	0	0	0	0	0	0	0	0	0	0	0	0	0	0	0	0	0	0	0	0	0	0
0	0	0	0	0	0	0	0	0	0	0	0	0	0	0	0	0	0	0	0	0	0	0	0	0	0	0	0	0	0	0
0	0	0	0	0	0	0	0	0	0	0	0	0	0	0	0	0	0	0	0	0	0	0	0	0	0	0	0	0	0	0
0	0	0	0	0	0	0	0	0	0	0	0	0	0	0	0	0	0	0	0	0	0	0	0	0	0	0	0	0	0	0
0	0	0	0	0	0	0	0	0	0	0	0	0	0	0	0	0	0	0	0	0	0	0	0	0	0	0	0	0	0	0
0	0	0	0	0	0	0	0	0	0	0	0	0	0	0	0	0	0	0	0	0	0	0	0	0	0	0	0	0	0	0
0	0	0	0	0	0	0	0	0	0	0	0	0	0	0	0	0	0	0	0	0	0	0	0	0	0	0	0	0	0	0
0	0	0	0	0	0	0	0	0	0	0	0	0	0	0	0	0	0	0	0	0	0	0	0	0	0	0	0	0	0	0
0	0	0	0	0	0	0	0	0	0	0	0	0	0	0	0	0	0	0	0	0	0	0	0	0	0	0	0	0	0	0
0	0	0	0	0	0	0	0	0	0	0	0	0	0	0	0	0	0	0	0	0	0	0	0	0	0	0	0	0	0	0
0	0	0	0	0	0	0	0	0	0	0	0	0	0	0	0	0	0	0	0	0	0	0	0	0	0	0	0	0	0	0
0	0	0	0	0	0	0	0	0	0	0	0	0	0	0	0	0	0	0	0	0	0	0	0	0	0	0	0	0	0	0
0	0	0	0	0	0	0	0	0	0	0	0	0	0	0	0	0	0	0	0	0	0	0	0	0	0	0	0	0	0	0
0	0	0	0	0	0	0	0	0	0	0	0	0	0	0	0	0	0	0	0	0	0	0	0	0	0	0	0	0	0	0
0	0	0	0	0	0	0	0	0	0	0	0	0	0	0	0	0	0	0	0	0	0	0	0	0	0	0	0	0	0	0
0	0	0	0	0	0	0	0	0	0	0	0	0	0	0	0	0	0	0	0	0	0	0	0	0	0	0	0	0	0	0
0	0	0	0	0	0	0	0	0	0	0	0	0	0	0	0	0	0	0	0	0	0	0	0	0	0	0	0	0	0	0
0	0	0	0	0	0	0	0	0	0	0	0	0	0	0	0	0	0	0	0	0	0	0	0	0	0	0	0	0	0	0
0	0	0	0	0	0	0	0	0	0	0	0	0	0	0	0	0	0	0	0	0	0	0	0	0	0	0	0	0	0	0
0	0	0	0	0	0	0	0	0	0	0	0	0	0	0	0	0	0	0	0	0	0	0	0	0	0	0	0	0	0	0
0	0	0	0	0	0	0	0	0	0	0	0	0	0	0	0	0	0	0	0	0	0	0	0	0	0	0	0	0	0	0
0	0	0	0	0	0	0	0	0	0	0	0	0	0	0	0	0	0	0	0	0	0	0	0	0	0	0	0	0	0	0
0	0	0	0	0	0	0	0	0	0	0	0	0	0	0	0	0	0	0	0	0	0	0	0	0	0	0	0	0	0	0
0	0	0	0	0	0	0	0	0	0	0	0	0	0	0	0	0	0	0	0	0	0	0	0	0	0	0	0	0	0	0
0	0	0	0	0	0	0	0	0	0	0	0	0	0	0	0	0	0	0	0	0	0	0	0	0	0	0	0	0	0	0
0	0	0	0	0	0	0	0	0	0	0	0	0	0	0	0	0	0	0	0	0	0	0	0	0	0	0	0	0	0	0
0	0	0	0	0	0	0	0	0	0	0	0	0	0	0	0	0	0	0	0	0	0	0	0	0	0	0	0	0	0	0
0	0	0	0	0	0	0	0	0	0	0	0	0	0	0	0	0	0	0	0	0	0	0	0	0	0	0	0	0	0	0
0	0	0	0	0	0	0	0	0	0	0	0	0	0	0	0	0	0	0	0	0	0	0	0	0	0	0	0	0	0	0
0	0	0	0	0	0	0	0	0	0	0	0	0	0	0	0	0	0	0	0	0	0	0	0	0	0	0	0	0	0	0
0	0	0	0	0	0	0	0	0	0	0	0	0	0	0	0	0	0	0	0	0	0	0	0	0	0	0	0	0	0	0
0	0	0	0	0	0	0	0	0	0	0	0	0	0	0	0	0	0	0	0	0	0	0	0	0	0	0	0	0	0	0
0	0	0	0	0	0	0	0	0	0	0	0	0	0	0	0	0	0	0	0	0	0	0	0	0	0	0	0	0	0	0
0	0	0	0	0	0	0	0	0	0	0	0	0	0	0	0	0	0	0	0	0	0	0	0	0	0	0	0	0	0	0
0	0	0	0	0	0	0	0	0	0	0	0	0	0	0	0	0	0	0	0	0	0	0	0	0	0	0	0	0	0	0
0	0	0	0	0	0	0	0	0	0	0	0	0	0	0	0	0	0	0	0	0	0	0	0	0	0	0	0	0	0	0
0	0	0	0	0	0	0	0	0	0	0	0	0	0	0	0	0	0	0	0	0	0	0	0	0	0	0	0	0	0	0
0	0	0	0	0	0	0	0	0	0	0	0	0	0	0	0	0	0	0	0	0	0	0	0	0	0	0	0	0	0	0
0	0	0	0	0	0	0	0	0	0	0	0	0	0	0	0	0	0	0	0	0	0	0	0	0	0	0	0	0	0	0
0	0	0	0	0	0	0	0	0	0	0	0	0	0	0	0	0	0	0	0	0	0	0	0	0	0	0	0	0	0	0
0	0	0	0	0	0	0	0	0	0	0	0	0	0	0	0	0	0	0	0	0	0	0	0	0	0	0	0	0	0	0
0	0	0	0	0	0	0	0	0	0	0	0	0	0	0	0	0	0	0	0	0	0	0	0	0	0	0	0	0	0	0
0	0	0	0	0	0	0	0	0	0	0	0	0	0	0	0	0	0	0	0	0	0	0	0	0	0	0	0	0	0	0
0	0	0	0	0	0	0	0	0	0	0	0	0	0	0	0	0	0	0	0	0	0	0	0	0	0	0	0	0	0	0
0	0	0	0	0	0	0	0	0	0	0	0	0	0	0	0	0	0	0	0	0	0	0	0	0	0	0	0	0	0	0
0	0	0	0	0	0	0	0	0	0	0	0	0	0	0	0	0	0	0	0	0	0	0	0	0	0	0	0	0	0	0
0	0	0	0	0	0	0	0	0	0	0	0	0	0	0	0	0	0	0	0	0	0	0	0	0	0	0	0	0	0	0
0	0	0	0	0	0	0	0	0	0	0	0	0	0	0	0	0	0	0	0	0	0	0	0	0	0	0	0	0	0	0
0	0	0	0	0	0	0	0	0	0	0	0	0	0	0	0	0	0	0	0	0	0	0	0	0	0	0	0	0	0	0
0	0	0	0	0	0	0	0	0	0	0	0	0	0	0	0	0	0	0	0	0	0	0	0	0	0	0	0	0	0	0
0	0	0	0	0	0	0	0	0	0	0	0	0	0	0	0	0	0	0	0	0	0	0	0	0	0	0	0	0	0	0
0	0	0	0	0	0	0	0	0	0	0	0	0	0	0	0	0	0	0	0	0	0	0	0	0	0	0	0	0	0	0
0	0	0	0	0	0	0	0	0	0	0	0	0	0	0	0	0	0	0	0	0	0	0	0	0	0	0	0	0	0	0
0	0	0	0	0	0	0	0	0	0	0	0	0	0	0	0	0	0	0	0	0	0	0	0	0	0	0	0	0	0	0
0	0	0	0	0	0	0	0	0	0	0	0	0	0	0	0	0	0	0	0	0	0	0	0	0	0	0	0	0	0	0
0	0	0	0	0	0	0	0	0	0	0	0	0	0	0	0	0	0	0	0	0	0	0	0	0	0	0	0	0	0	0
0	0	0	0	0	0	0	0	0	0	0	0	0	0	0	0	0	0	0	0	0	0	0	0	0	0	0	0	0	0	0
0	0	0	0	0	0	0	0	0	0	0	0	0	0	0	0	0	0	0	0	0	0	0	0	0	0	0	0	0	0	0
0	0	0	0	0	0	0	0	0	0	0	0	0	0	0	0	0	0	0	0	0	0	0	0	0	0	0	0	0	0	0
0	0	0	0	0	0	0	0	0	0	0	0	0	0	0	0	0	0	0	0	0	0	0	0	0	0	0	0	0	0	0
0	0	0	0	0	0	0	0	0	0	0	0	0	0	0	0	0	0	0	0	0	0	0	0	0	0	0	0	0	0	0
0	0	0	0	0	0	0	0	0	0	0	0	0	0	0	0	0	0	0	0	0	0	0	0	0	0	0	0	0	0	0
0	0	0	0	0	0	0	0	0	0	0	0	0	0	0	0	0	0	0	0	0	0	0	0	0	0	0	0	0	0	0
0	0	0	0	0	0	0	0	0	0	0	0	0	0	0	0	0	0	0	0	0	0	0	0	0	0	0	0	0	0	0
0	0	0	0	0	0	0	0	0	0	0	0	0	0	0	0	0	0	0	0	0	0	0	0	0	0	0	0	0	0	0
0	0	0	0	0	0	0	0	0	0	0	0	0	0	0	0	0	0	0	0	0	0	0	0	0	0	0	0	0	0	0
0	0	0	0	0	0	0	0	0	0	0	0	0	0	0	0	0	0	0	0	0	0	0	0	0	0	0	0	0	0	0
0	0	0	0	0	0	0	0	0	0	0	0	0	0	0	0	0	0	0	0	0	0	0	0	0	0	0	0	0	0	0
0	0	0	0	0	0	0	0	0	0	0	0	0	0	0	0	0	0	0	0	0	0	0	0	0	0	0	0	0	0	0
0	0	0	0	0	0	0	0	0	0	0	0	0	0	0	0	0	0	0	0	0	0	0	0	0	0	0	0	0	0	0
0	0	0	0	0	0	0	0	0	0	0	0	0	0	0	0	0	0	0	0	0	0	0	0	0	0	0	0	0	0	0
0	0	0	0	0	0	0	0	0	0	0	0	0	0	0	0	0	0	0	0	0	0	0	0	0	0	0	0	0	0	0
0	0	0	0	0	0	0	0	0	0	0	0	0	0	0	0	0	0	0	0	0	0	0	0	0	0	0	0	0	0	0
0	0	0	0	0	0	0	0	0	0	0	0	0	0	0	0	0	0	0	0	0	0	0	0	0	0	0	0	0	0	0
0	0	0	0	0	0	0	0	0	0	0	0	0	0	0	0	0	0	0	0	0	0	0	0	0	0	0	0	0	0	0
0	0	0	0	0	0	0	0	0	0	0	0	0	0	0	0	0	0	0	0	0	0	0	0	0	0	0	0	0	0	0
0	0	0	0	0	0	0	0	0	0	0	0	0	0	0	0	0	0	0	0	0	0	0	0	0	0	0	0	0	0	0
0	0	0	0	0	0	0	0	0	0	0	0	0	0	0	0	0	0	0	0	0	0	0	0	0	0	0	0	0	0	0
0	0	0	0	0	0	0	0	0	0	0	0	0	0	0	0	0	0	0	0	0	0	0	0	0	0	0	0	0	0	0
0	0	0	0	0	0	0	0	0	0	0	0	0	0	0	0	0	0	0	0	0	0	0	0	0	0	0	0	0	0	0
0	0	0	0	0	0	0	0	0	0	0	0	0	0	0	0	0	0	0	0	0	0	0	0	0	0	0	0	0	0	0
0	0	0	0	0	0	0	0	0	0	0	0	0	0	0	0	0	0	0	0	0	0	0	0	0	0	0	0	0	0	0
0	0	0	0	0	0	0	0	0	0	0	0	0	0	0	0	0	0	0	0	0	0	0	0	0	0	0	0	0	0	0
0	0	0	0	0	0	0	0	0	0	0	0	0	0	0	0	0	0	0	0	0	0	0	0	0	0	0	0	0	0	0
0	0	0	0	0	0	0	0	0	0	0	0	0	0	0	0	0	0	0	0	0	0	0	0	0	0	0	0	0	0	0
0	0	0	0	0	0	0	0	0	0	0	0	0	0	0	0	0	0	0	0	0	0	0	0	0	0	0	0	0	0	0
0	0	0	0	0	0	0	0	0	0	0	0	0	0	0	0	0	0	0	0	0	0	0	0	0	0	0	0	0	0	0
0	0	0	0	0	0	0	0	0	0	0	0	0	0	0	0	0	0	0	0	0	0	0	0	0	0	0	0	0	0	0
0	0	0	0	0	0	0	0	0	0	0	0	0	0	0	0	0	0	0	0	0	0	0	0	0	0	0	0	0	0	0
0	0	0	0	0	0	0	0	0	0	0	0	0	0	0	0	0	0	0	0	0	0	0	0	0	0	0	0	0	0	0
0	0	0	0	0	0	0	0	0	0	0	0	0	0	0	0	0	0	0	0	0	0	0	0	0	0	0	0	0	0	0
0	0	0	0	0	0	0	0	0	0	0	0	0	0	0	0	0	0	0	0	0	0	0	0	0	0	0	0	0	0	0
0	0	0	0	0	0	0	0	0	0	0	0	0	0	0	0	0	0	0	0	0	0	0	0	0	0	0	0	0	0	0
0	0	0	0	0	0	0	0	0	0	0	0	0	0	0	0	0	0	0	0	0	0	0	0	0	0	0	0	0	0	0
0	0	0	0	0	0	0	0	0	0	0	0	0	0	0	0	0	0	0	0	0	0	0	0	0	0	0	0	0	0	0
0	0	0	0	0	0	0	0	0	0	0	0	0	0	0	0	0	0	0	0	0	0	0	0	0	0	0	0	0	0	0
0	0	0	0	0	0	0	0	0	0	0	0	0	0	0	0	0	0	0	0	0	0	0	0	0	0	0	0	0	0	0
0	0	0	0	0	0	0	0	0	0	0	0	0	0	0	0	0	0	0	0	0	0	0	0	0	0	0	0	0	0	0
0	0	0	0	0	0	0	0	0	0	0	0	0	0	0	0	0	0	0	0	0	0	0	0	0	0	0	0	0	0	0
0	0	0	0	0	0	0	0	0	0	0	0	0	0	0	0	0	0	0	0	0	0	0	0	0	0	0	0	0	0	0
0	0	0	0	0	0	0	0	0	0	0	0	0	0	0	0	0	0	0	0	0	0	0	0	0	0	0	0	0	0	0
0	0	0	0	0	0	0	0	0	0	0	0	0	0	0	0	0	0	0	0	0	0	0	0	0	0	0	0	0	0	0
0	0	0	0	0	0	0	0	0	0	0	0	0	0	0	0	0	0	0	0	0	0	0	0	0	0	0	0	0	0	0
0	0	0	0	0	0	0	0	0	0	0	0	0	0	0	0	0	0	0	0	0	0	0	0	0	0	0	0	0	0	0
0	0	0	0	0	0	0	0	0	0	0	0	0	0	0	0	0	0	0	0	0	0	0	0	0	0	0	0	0	0	0
0	0	0	0	0	0	0	0	0	0	0	0	0	0	0	0	0	0	0	0	0	0	0	0	0	0	0	0	0	0	0
0	0	0	0	0	0	0	0	0	0	0	0	0	0	0	0	0	0	0	0	0	0	0	0	0	0	0	0	0	0	0
0	0	0	0	0	0	0	0	0	0	0	0	0	0	0	0	0	0	0	0	0	0	0	0	0	0	0	0	0	0	0
0	0	0	0	0	0	0	0	0	0	0	0	0	0	0	0	0	0	0	0	0	0	0	0	0	0	0	0	0	0	0
0	0	0	0	0	0	0	0	0	0	0	0	0	0	0	0	0	0	0	0	0	0	0	0	0	0	0	0	0	0	0
0	0	0	0	0	0	0	0	0	0	0	0	0	0	0	0	0	0	0	0	0	0	0	0	0	0	0	0	0	0	0
0	0	0	0	0	0	0	0	0	0	0	0	0	0	0	0	0	0	0	0	0	0	0	0	0	0	0	0	0	0	0
0	0	0	0	0	0	0	0	0	0	0	0	0	0	0	0	0	0	0	0	0	0	0	0	0	0	0	0	0	0	0
0	0	0	0	0	0	0	0	0	0	0	0	0	0	0	0	0	0	0	0	0	0	0	0	0	0	0	0	0	0	0
0	0	0	0	0	0	0	0	0	0	0	0	0	0	0	0	0	0	0	0	0	0	0	0	0	0	0	0	0	0	0
0	0	0	0	0	0	0	0	0	0	0	0	0	0	0	0	0	0	0	0	0	0	0	0	0	0	0	0	0	0	0
0	0	0	0	0	0	0	0	0	0	0	0	0	0	0	0	0	0	0	0	0	0	0	0	0	0	0	0	0	0	0
0	0	0	0	0	0	0	0	0	0	0	0	0	0	0	0	0	0	0	0	0	0	0	0	0	0	0	0	0	0	0
0	0	0	0	0	0	0	0	0	0	0	0	0	0	0	0	0	0	0	0	0	0	0	0	0	0	0	0	0	0	0
0	0	0	0	0	0	0	0	0	0	0	0	0	0	0	0	0	0	0	0	0	0	0	0	0	0	0	0	0	0	0
0	0	0	0	0	0	0	0	0	0	0	0	0	0	0	0	0	0	0	0	0	0	0	0	0	0	0	0	0	0	0
0	0	0	0	0	0	0	0	0	0	0	0	0	0	0	0	0	0	0	0	0	0	0	0	0	0	0	0	0	0	0
0	0	0	0	0	0	0	0	0	0	0	0	0	0	0	0	0	0	0	0	0	0	0	0	0	0	0	0	0	0	0
0	0	0	0	0	0	0	0	0	0	0	0	0	0	0	0	0	0	0	0	0	0	0	0	0	0	0	0	0	0	0
0	0	0	0	0	0	0	0	0	0	0	0	0	0	0	0	0	0	0	0	0	0	0	0	0	0	0	0	0	0	0
0	0	0	0	0	0	0	0	0	0	0	0	0	0	0	0	0	0	0	0	0	0	0	0	0	0	0	0	0	0	0
0	0	0	0	0	0	0	0	0	0	0	0	0	0	0	0	0	0	0	0	0	0	0	0	0	0	0	0	0	0	0
0	0	0	0	0	0	0	0	0	0	0	0	0	0	0	0	0	0	0	0	0	0	0	0	0	0	0	0	0	0	0
0	0	0	0	0	0	0	0	0	0	0	0	0	0	0	0	0	0	0	0	0	0	0	0	0	0	0	0	0	0	0
0	0	0	0	0	0	0	0	0	0	0	0	0	0	0	0	0	0	0	0	0	0	0	0	0	0	0	0	0	0	0
0	0	0	0	0	0	0	0	0	0	0	0	0	0	0	0	0	0	0	0	0	0	0	0	0	0	0	0	0	0	0
0	0	0	0	0	0	0	0	0	0	0	0	0	0	0	0	0	0	0	0	0	0	0	0	0	0	0	0	0	0	0
0	0	0	0	0	0	0	0	0	0	0	0	0	0	0	0	0	0	0	0	0	0	0	0	0	0	0	0	0	0	0
0	0	0	0	0	0	0	0	0	0	0	0	0	0	0	0	0	0	0	0	0	0	0	0	0	0	0	0	0	0	0
0	0	0	0	0	0	0	0	0	0	0	0	0	0	0	0	0	0	0	0	0	0	0	0	0	0	0	0	0	0	0
0	0	0	0	0	0	0	0	0	0	0	0	0	0	0	0	0	0	0	0	0	0	0	0	0	0	0	0	0	0	0
0	0	0	0	0	0	0	0	0	0	0	0	0	0	0	0	0	0	0	0	0	0	0	0	0	0	0	0	0	0	0
0	0	0	0	0	0	0	0	0	0	0	0	0	0	0	0	0	0	0	0	0	0	0	0	0	0	0	0	0	0	0
0	0	0	0	0	0	0	0	0	0	0	0	0	0	0	0	0	0	0	0	0	0	0	0	0	0	0	0	0	0	0
0	0	0	0	0	0	0	0	0	0	0	0	0	0	0	0	0	0	0	0	0	0	0	0	0	0	0	0	0	0	0
0	0	0	0	0	0	0	0	0	0	0	0	0	0	0	0	0	0	0	0	0	0	0	0	0	0	0	0	0	0	0
0	0	0	0	0	0	0	0	0	0	0	0	0	0	0	0	0	0	0	0	0	0	0	0	0	0	0	0	0	0	0
0	0	0	0	0	0	0	0	0	0	0	0	0	0	0	0	0	0	0	0	0	0	0	0	0	0	0	0	0	0	0
0	0	0	0	0	0	0	0	0	0	0	0	0	0	0	0	0	0	0	0	0	0	0	0	0	0	0	0	0	0	0
0	0	0	0	0	0	0	0	0	0	0	0	0	0	0	0	0	0	0	0	0	0	0	0	0	0	0	0	0	0	0
0	0	0	0	0	0	0	0	0	0	0	0	0	0	0	0	0	0	0	0	0	0	0	0	0	0	0	0	0	0	0
0	0	0	0	0	0	0	0	0	0	0	0	0	0	0	0	0	0	0	0	0	0	0	0	0	0	0	0	0	0	0
0	0	0	0	0	0	0	0	0	0	0	0	0	0	0	0	0	0	0	0	0	0	0	0	0	0	0	0	0	0	0
0	0	0	0	0	0	0	0	0	0	0	0	0	0	0	0	0	0	0	0	0	0	0	0	0	0	0	0	0	0	0
0	0	0	0	0	0	0	0	0	0	0	0	0	0	0	0	0	0	0	0	0	0	0	0	0	0	0	0	0	0	0
0	0	0	0	0	0	0	0	0	0	0	0	0	0	0	0	0	0	0	0	0	0	0	0	0	0	0	0	0	0	0
0	0	0	0	0	0	0	0	0	0	0	0	0	0	0	0	0	0	0	0	0	0	0	0	0	0	0	0	0	0	0
0	0	0	0	0	0	0	0	0	0	0	0	0	0	0	0	0	0	0	0	0	0	0	0	0	0	0	0	0	0	0
0	0	0	0	0	0	0	0	0	0	0	0	0	0	0	0	0	0	0	0	0	0	0	0	0	0	0	0	0	0	0
0	0	0	0	0	0	0	0	0	0	0	0	0	0	0	0	0	0	0	0	0	0	0	0	0	0	0	0	0	0	0
0	0	0	0	0	0	0	0	0	0	0	0	0	0	0	0	0	0	0	0	0	0	0	0	0	0	0	0	0	0	0
0	0	0	0	0	0	0	0	0	0	0	0	0	0	0	0	0	0	0	0	0	0	0	0	0	0	0	0	0	0	0
0	0	0	0	0	0	0	0	0	0	0	0	0	0	0	0	0	0	0	0	0	0	0	0	0	0	0	0	0	0	0
0	0	0	0	0	0	0	0	0	0	0	0	0	0	0	0	0	0	0	0	0	0	0	0	0	0	0	0	0	0	0
0	0	0	0	0	0	0	0	0	0	0	0	0	0	0	0	0	0	0	0	0	0	0	0	0	0	0	0	0	0	0
0	0	0	0	0	0	0	0	0	0	0	0	0	0	0	0	0	0	0	0	0	0	0	0	0	0	0	0	0	0	0
0	0	0	0	0	0	0	0	0	0	0	0	0	0	0	0	0	0	0	0	0	0	0	0	0	0	0	0	0	0	0
0	0	0	0	0	0	0	0	0	0	0	0	0	0	0	0	0	0	0	0	0	0	0	0	0	0	0	0	0	0	0
0	0	0	0	0	0	0	0	0	0	0	0	0	0	0	0	0	0	0	0	0	0	0	0	0	0	0	0	0	0	0
0	0	0	0	0	0	0	0	0	0	0	0	0	0	0	0	0	0	0	0	0	0	0	0	0	0	0	0	0	0	0
0	0	0	0	0	0	0	0	0	0	0	0	0	0	0	0	0	0	0	0	0	0	0	0	0	0	0	0	0	0	0
0	0	0	0	0	0	0	0	0	0	0	0	0	0	0	0	0	0	0	0	0	0	0	0	0	0	0	0	0	0	0
0	0	0	0	0	0	0	0	0	0	0	0	0	0	0	0	0	0	0	0	0	0	0	0	0	0	0	0	0	0	0
0	0	0	0	0	0	0	0	0	0	0	0	0	0	0	0	0	0	0	0	0	0	0	0	0	0	0	0	0	0	0
0	0	0	0	0	0	0	0	0	0	0	0	0	0	0	0	0	0	0	0	0	0	0	0	0	0	0	0	0	0	0
0	0	0	0	0	0	0	0	0	0	0	0	0	0	0	0	0	0	0	0	0	0	0	0	0	0	0	0	0	0	0
0	0	0	0	0	0	0	0	0	0	0	0	0	0	0	0	0	0	0	0	0	0	0	0	0	0	0	0	0	0	0
0	0	0	0	0	0	0	0	0	0	0	0	0	0	0	0	0	0	0	0	0	0	0	0	0	0	0	0	0	0	0
0	0	0	0	0	0	0	0	0	0	0	0	0	0	0	0	0	0	0	0	0	0	0	0	0	0	0	0	0	0	0
0	0	0	0	0	0	0	0	0	0	0	0	0	0	0	0	0	0	0	0	0	0	0	0	0	0	0	0	0	0	0
0	0	0	0	0	0	0	0	0	0	0	0	0	0	0	0	0	0	0	0	0	0	0	0	0	0	0	0	0	0	0
0	0	0	0	0	0	0	0	0	0	0	0	0	0	0	0	0	0	0	0	0	0	0	0	0	0	0	0	0	0	0
0	0	0	0	0	0	0	0	0	0	0	0	0	0	0	0	0	0	0	0	0	0	0	0	0	0	0	0	0	0	0
0	0	0	0	0	0	0	0	0	0	0	0	0	0	0	0	0	0	0	0	0	0	0	0	0	0	0	0	0	0	0
0	0	0	0	0	0	0	0	0	0	0	0	0	0	0	0	0	0	0	0	0	0	0	0	0	0	0	0	0	0	0
0	0	0	0	0	0	0	0	0	0	0	0	0	0	0	0	0	0	0	0	0	0	0	0	0	0	0	0	0	0	0
0	0	0	0	0	0	0	0	0	0	0	0	0	0	0	0	0	0	0	0	0	0	0	0	0	0	0	0	0	0	0
0	0	0	0	0	0	0	0	0	0	0	0	0	0	0	0	0	0	0	0	0	0	0	0	0	0	0	0	0	0	0
0	0	0	0	0	0	0	0	0	0	0	0	0	0	0	0	0	0	0	0	0	0	0	0	0	0	0	0	0	0	0
0	0	0	0	0	0	0	0	0	0	0	0	0	0	0	0	0	0	0	0	0	0	0	0	0	0	0	0	0	0	0
0	0	0	0	0	0	0	0	0	0	0	0	0	0	0	0	0	0	0	0	0	0	0	0	0	0	0	0	0	0	0
0	0	0	0	0	0	0	0	0	0	0	0	0	0	0	0	0	0	0	0	0	0	0	0	0	0	0	0	0	0	0
0	0	0	0	0	0	0	0	0	0	0	0	0	0	0	0	0	0	0	0	0	0	0	0	0	0	0	0	0	0	0
0	0	0	0	0	0	0	0	0	0	0	0	0	0	0	0	0	0	0	0	0	0	0	0	0	0	0	0	0	0	0
0	0	0	0	0	0	0	0	0	0	0	0	0	0	0	0	0	0	0	0	0	0	0	0	0	0	0	0	0	0	0
0	0	0	0	0	0	0	0	0	0	0	0	0	0	0	0	0	0	0	0	0	0	0	0	0	0	0	0	0	0	0
0	0	0	0	0	0	0	0	0	0	0	0	0	0	0	0	0	0	0	0	0	0	0	0	0	0	0	0	0	0	0
0	0	0	0	0	0	0	0	0	0	0	0	0	0	0	0	0	0	0	0	0	0	0	0	0	0	0	0	0	0	0
0	0	0	0	0	0	0	0	0	0	0	0	0	0	0	0	0	0	0	0	0	0	0	0	0	0	0	0	0	0	0
0	0	0	0	0	0	0	0	0	0	0	0	0	0	0	0	0	0	0	0	0	0	0	0	0	0	0	0	0	0	0
0	0	0	0	0	0	0	0	0	0	0	0	0	0	0	0	0	0	0	0	0	0	0	0	0	0	0	0	0	0	0
0	0	0	0	0	0	0	0	0	0	0	0	0	0	0	0	0	0	0	0	0	0	0	0	0	0	0	0	0	0	0
0	0	0	0	0	0	0	0	0	0	0	0	0	0	0	0	0	0	0	0	0	0	0	0	0	0	0	0	0	0	0
0	0	0	0	0	0	0	0	0	0	0	0	0	0	0	0	0	0	0	0	0	0	0	0	0	0	0	0	0	0	0
0	0	0	0	0	0	0	0	0	0	0	0	0	0	0	0	0	0	0	0	0	0	0	0	0	0	0	0	0	0	0
0	0	0	0	0	0	0	0	0	0	0	0	0	0	0	0	0	0	0	0	0	0	0	0	0	0	0	0	0	0	0
0	0	0	0	0	0	0	0	0	0	0	0	0	0	0	0	0	0	0	0	0	0	0	0	0	0	0	0	0	0	0
0	0	0	0	0	0	0	0	0	0	0	0	0	0	0	0	0	0	0	0	0	0	0	0	0	0	0	0	0	0	0
0	0	0	0	0	0	0	0	0	0	0	0	0	0	0	0	0	0	0	0	0	0	0	0	0	0	0	0	0	0	0
0	0	0	0	0	0	0	0	0	0	0	0	0	0	0	0	0	0	0	0	0	0	0	0	0	0	0	0	0	0	0
0	0	0	0	0	0	0	0	0	0	0	0	0	0	0	0	0	0	0	0	0	0	0	0	0	0	0	0	0	0	0
0	0	0	0	0	0	0	0	0	0	0	0	0	0	0	0	0	0	0	0	0	0	0	0	0	0	0	0	0	0	0
0	0	0	0	0	0	0	0	0	0	0	0	0	0	0	0	0	0	0	0	0	0	0	0	0	0	0	0	0	0	0
0	0	0	0	0	0	0	0	0	0	0	0	0	0	0	0	0	0	0	0	0	0	0	0	0	0	0	0	0	0	0
0	0	0	0	0	0	0	0	0	0	0	0	0	0	0	0	0	0	0	0	0	0	0	0	0	0	0	0	0	0	0
0	0	0	0	0	0	0	0	0	0	0	0	0	0	0	0	0	0	0	0	0	0	0	0	0	0	0	0	0	0	0
0	0	0	0	0	0	0	0	0	0	0	0	0	0	0	0	0	0	0	0	0	0	0	0	0	0	0	0	0	0	0
0	0	0	0	0	0	0	0	0	0	0	0	0	0	0	0	0	0	0	0	0	0	0	0	0	0	0	0	0	0	0
0	0	0	0	0	0	0	0	0	0	0	0	0	0	0	0	0	0	0	0	0	0	0	0	0	0	0	0	0	0	0
0	0	0	0	0	0	0	0	0	0	0	0	0	0	0	0	0	0	0	0	0	0	0	0	0	0	0	0	0	0	0
0	0	0	0	0	0	0	0	0	0	0	0	0	0	0	0	0	0	0	0	0	0	0	0	0	0	0	0	0	0	0
0	0	0	0	0	0	0	0	0	0	0	0	0	0	0	0	0	0	0	0	0	0	0	0	0	0	0	0	0	0	0
0	0	0	0	0	0	0	0	0	0	0	0	0	0	0	0	0	0	0	0	0	0	0	0	0	0	0	0	0	0	0
0	0	0	0	0	0	0	0	0	0	0	0	0	0	0	0	0	0	0	0	0	0	0	0	0	0	0	0	0	0	0
0	0	0	0	0	0	0	0	0	0	0	0	0	0	0	0	0	0	0	0	0	0	0	0	0	0	0	0	0	0	0
0	0	0	0	0	0	0	0	0	0	0	0	0	0	0	0	0	0	0	0	0	0	0	0	0	0	0	0	0	0	0
0	0	0	0	0	0	0	0	0	0	0	0	0	0	0	0	0	0	0	0	0	0	0	0	0	0	0	0	0	0	0
0	0	0	0	0	0	0	0	0	0	0	0	0	0	0	0	0	0	0	0	0	0	0	0	0	0	0	0	0	0	0
0	0	0	0	0	0	0	0	0	0	0	0	0	0	0	0	0	0	0	0	0	0	0	0	0	0	0	0	0	0	0
0	0	0	0	0	0	0	0	0	0	0	0	0	0	0	0	0	0	0	0	0	0	0	0	0	0	0	0	0	0	0
0	0	0	0	0	0	0	0	0	0	0	0	0	0	0	0	0	0	0	0	0	0	0	0	0	0	0	0	0	0	0
0	0	0	0	0	0	0	0	0	0	0	0	0	0	0	0	0	0	0	0	0	0	0	0	0	0	0	0	0	0	0
0	0	0	0	0	0	0	0	0	0	0	0	0	0	0	0	0	0	0	0	0	0	0	0	0	0	0	0	0	0	0
0	0	0	0	0	0	0	0	0	0	0	0	0	0	0	0	0	0	0	0	0	0	0	0	0	0	0	0	0	0	0
0	0	0	0	0	0	0	0	0	0	0	0	0	0	0	0	0	0	0	0	0	0	0	0	0	0	0	0	0	0	0
0	0	0	0	0	0	0	0	0	0	0	0	0	0	0	0	0	0	0	0	0	0	0	0	0	0	0	0	0	0	0
0	0	0	0	0	0	0	0	0	0	0	0	0	0	0	0	0	0	0	0	0	0	0	0	0	0	0	0	0	0	0
0	0	0	0	0	0	0	0	0	0	0	0	0	0	0	0	0	0	0	0	0	0	0	0	0	0	0	0	0	0	0
0	0	0	0	0	0	0	0	0	0	0	0	0	0	0	0	0	0	0	0	0	0	0	0	0	0	0	0	0	0	0
0	0	0	0	0	0	0	0	0	0	0	0	0	0	0	0	0	0	0	0	0	0	0	0	0	0	0	0	0	0	0
0	0	0	0	0	0	0	0	0	0	0	0	0	0	0	0	0	0	0	0	0	0	0	0	0	0	0	0	0	0	0
0	0	0	0	0	0	0	0	0	0	0	0	0	0	0	0	0	0	0	0	0	0	0	0	0	0	0	0	0	0	0
0	0	0	0	0	0	0	0	0	0	0	0	0	0	0	0	0	0	0	0	0	0	0	0	0	0	0	0	0	0	0
0	0	0	0	0	0	0	0	0	0	0	0	0	0	0	0	0	0	0	0	0	0	0	0	0	0	0	0	0	0	0
0	0	0	0	0	0	0	0	0	0	0	0	0	0	0	0	0	0	0	0	0	0	0	0	0	0	0	0	0	0	0
0	0	0	0	0	0	0	0	0	0	0	0	0	0	0	0	0	0	0	0	0	0	0	0	0	0	0	0	0	0	0
0	0	0	0	0	0	0	0	0	0	0	0	0	0	0	0	0	0	0	0	0	0	0	0	0	0	0	0	0	0	0
0	0	0	0	0	0	0	0	0	0	0	0	0	0	0	0	0	0	0	0	0	0	0	0	0	0	0	0	0	0	0
0	0	0	0	0	0	0	0	0	0	0	0	0	0	0	0	0	0	0	0	0	0	0	0	0	0	0	0	0	0	0
0	0	0	0	0	0	0	0	0	0	0	0	0	0	0	0	0	0	0	0	0	0	0	0	0	0	0	0	0	0	0
0	0	0	0	0	0	0	0	0	0	0	0	0	0	0	0	0	0	0	0	0	0	0	0	0	0	0	0	0	0	0
0	0	0	0	0	0	0	0	0	0	0	0	0	0	0	0	0	0	0	0	0	0	0	0	0	0	0	0	0	0	0
0	0	0	0	0	0	0	0	0	0	0	0	0	0	0	0	0	0	0	0	0	0	0	0	0	0	0	0	0	0	0
0	0	0	0	0	0	0	0	0	0	0	0	0	0	0	0	0	0	0	0	0	0	0	0	0	0	0	0	0	0	0
0	0	0	0	0	0	0	0	0	0	0	0	0	0	0	0	0	0	0	0	0	0	0	0	0	0	0	0	0	0	0
0	0	0	0	0	0	0	0	0	0	0	0	0	0	0	0	0	0	0	0	0	0	0	0	0	0	0	0	0	0	0
0	0	0	0	0	0	0	0	0	0	0	0	0	0	0	0	0	0	0	0	0	0	0	0	0	0	0	0	0	0	0
0	0	0	0	0	0	0	0	0	0	0	0	0	0	0	0	0	0	0	0	0	0	0	0	0	0	0	0	0	0	0
0	0	0	0	0	0	0	0	0	0	0	0	0	0	0	0	0	0	0	0	0	0	0	0	0	0	0	0	0	0	0
0	0	0	0	0	0	0	0	0	0	0	0	0	0	0	0	0	0	0	0	0	0	0	0	0	0	0	0	0	0	0
0	0	0	0	0	0	0	0	0	0	0	0	0	0	0	0	0	0	0	0	0	0	0	0	0	0	0	0	0	0	0
0	0	0	0	0	0	0	0	0	0	0	0	0	0	0	0	0	0	0	0	0	0	0	0	0	0	0	0	0	0	0
0	0	0	0	0	0	0	0	0	0	0	0	0	0	0	0	0	0	0	0	0	0	0	0	0	0	0	0	0	0	0
0	0	0	0	0	0	0	0	0	0	0	0	0	0	0	0	0	0	0	0	0	0	0	0	0	0	0	0	0	0	0
0	0	0	0	0	0	0	0	0	0	0	0	0	0	0	0	0	0	0	0	0	0	0	0	0	0	0	0	0	0	0
0	0	0	0	0	0	0	0	0	0	0	0	0	0	0	0	0	0	0	0	0	0	0	0	0	0	0	0	0	0	0
0	0	0	0	0	0	0	0	0	0	0	0	0	0	0	0	0	0	0	0	0	0	0	0	0	0	0	0	0	0	0
0	0	0	0	0	0	0	0	0	0	0	0	0	0	0	0	0	0	0	0	0	0	0	0	0	0	0	0	0	0	0
0	0	0	0	0	0	0	0	0	0	0	0	0	0	0	0	0	0	0	0	0	0	0	0	0	0	0	0	0	0	0
0	0	0	0	0	0	0	0	0	0	0	0	0	0	0	0	0	0	0	0	0	0	0	0	0	0	0	0	0	0	0
0	0	0	0	0	0	0	0	0	0	0	0	0	0	0	0	0	0	0	0	0	0	0	0	0	0	0	0	0	0	0
0	0	0	0	0	0	0	0	0	0	0	0	0	0	0	0	0	0	0	0	0	0	0	0	0	0	0	0	0	0	0
0	0	0	0	0	0	0	0	0	0	0	0	0	0	0	0	0	0	0	0	0	0	0	0	0	0	0	0	0	0	0
0	0	0	0	0	0	0	0	0	0	0	0	0	0	0	0	0	0	0	0	0	0	0	0	0	0	0	0	0	0	0
0	0	0	0	0	0	0	0	0	0	0	0	0	0	0	0	0	0	0	0	0	0	0	0	0	0	0	0	0	0	0
0	0	0	0	0	0	0	0	0	0	0	0	0	0	0	0	0	0	0	0	0	0	0	0	0	0	0	0	0	0	0
0	0	0	0	0	0	0	0	0	0	0	0	0	0	0	0	0	0	0	0	0	0	0	0	0	0	0	0	0	0	0
0	0	0	0	0	0	0	0	0	0	0	0	0	0	0	0	0	0	0	0	0	0	0	0	0	0	0	0	0	0	0
0	0	0	0	0	0	0	0	0	0	0	0	0	0	0	0	0	0	0	0	0	0	0	0	0	0	0	0	0	0	0
0	0	0	0	0	0	0	0	0	0	0	0	0	0	0	0	0	0	0	0	0	0	0	0	0	0	0	0	0	0	0
0	0	0	0	0	0	0	0	0	0	0	0	0	0	0	0	0	0	0	0	0	0	0	0	0	0	0	0	0	0	0
0	0	0	0	0	0	0	0	0	0	0	0	0	0	0	0	0	0	0	0	0	0	0	0	0	0	0	0	0	0	0
0	0	0	0	0	0	0	0	0	0	0	0	0	0	0	0	0	0	0	0	0	0	0	0	0	0	0	0	0	0	0
0	0	0	0	0	0	0	0	0	0	0	0	0	0	0	0	0	0	0	0	0	0	0	0	0	0	0	0	0	0	0
0	0	0	0	0	0	0	0	0	0	0	0	0	0	0	0	0	0	0	0	0	0	0	0	0	0	0	0	0	0	0
0	0	0	0	0	0	0	0	0	0	0	0	0	0	0	0	0	0	0	0	0	0	0	0	0	0	0	0	0	0	0
0	0	0	0	0	0	0	0	0	0	0	0	0	0	0	0	0	0	0	0	0	0	0	0	0	0	0	0	0	0	0
0	0	0	0	0	0	0	0	0	0	0	0	0	0	0	0	0	0	0	0	0	0	0	0	0	0	0	0	0	0	0
0	0	0	0	0	0	0	0	0	0	0	0	0	0	0	0	0	0	0	0	0	0	0	0	0	0	0	0	0	0	0
0	0	0	0	0	0	0	0	0	0	0	0	0	0	0	0	0	0	0	0	0	0	0	0	0	0	0	0	0	0	0
0	0	0	0	0	0	0	0	0	0	0	0	0	0	0	0	0	0	0	0	0	0	0	0	0	0	0	0	0	0	0
0	0	0	0	0	0	0	0	0	0	0	0	0	0	0	0	0	0	0	0	0	0	0	0	0	0	0	0	0	0	0
0	0	0	0	0	0	0	0	0	0	0	0	0	0	0	0	0	0	0	0	0	0	0	0	0	0	0	0	0	0	0
0	0	0	0	0	0	0	0	0	0	0	0	0	0	0	0	0	0	0	0	0	0	0	0	0	0	0	0	0	0	0
0	0	0	0	0	0	0	0	0	0	0	0	0	0	0	0	0	0	0	0	0	0	0	0	0	0	0	0	0	0	0
0	0	0	0	0	0	0	0	0	0	0	0	0	0	0	0	0	0	0	0	0	0	0	0	0	0	0	0	0	0	0
0	0	0	0	0	0	0	0	0	0	0	0	0	0	0	0	0	0	0	0	0	0	0	0	0	0	0	0	0	0	0
0	0	0	0	0	0	0	0	0	0	0	0	0	0	0	0	0	0	0	0	0	0	0	0	0	0	0	0	0	0	0
0	0	0	0	0	0	0	0	0	0	0	0	0	0	0	0	0	0	0	0	0	0	0	0	0	0	0	0	0	0	0
0	0	0	0	0	0	0	0	0	0	0	0	0	0	0	0	0	0	0	0	0	0	0	0	0	0	0	0	0	0	0
0	0	0	0	0	0	0	0	0	0	0	0	0	0	0	0	0	0	0	0	0	0	0	0	0	0	0	0	0	0	0
0	0	0	0	0	0	0	0	0	0	0	0	0	0	0	0	0	0	0	0	0	0	0	0	0	0	0	0	0	0	0
0	0	0	0	0	0	0	0	0	0	0	0	0	0	0	0	0	0	0	0	0	0	0	0	0	0	0	0	0	0	0
0	0	0	0	0	0	0	0	0	0	0	0	0	0	0	0	0	0	0	0	0	0	0	0	0	0	0	0	0	0	0
0	0	0	0	0	0	0	0	0	0	0	0	0	0	0	0	0	0	0	0	0	0	0	0	0	0	0	0	0	0	0
0	0	0	0	0	0	0	0	0	0	0	0	0	0	0	0	0	0	0	0	0	0	0	0	0	0	0	0	0	0	0
0	0	0	0	0	0	0	0	0	0	0	0	0	0	0	0	0	0	0	0	0	0	0	0	0	0	0	0	0	0	0
0	0	0	0	0	0	0	0	0	0	0	0	0	0	0	0	0	0	0	0	0	0	0	0	0	0	0	0	0	0	0
0	0	0	0	0	0	0	0	0	0	0	0	0	0	0	0	0	0	0	0	0	0	0	0	0	0	0	0	0	0	0
0	0	0	0	0	0	0	0	0	0	0	0	0	0	0	0	0	0	0	0	0	0	0	0	0	0	0	0	0	0	0
0	0	0	0	0	0	0	0	0	0	0	0	0	0	0	0	0	0	0	0	0	0	0	0	0	0	0	0	0	0	0
0	0	0	0	0	0	0	0	0	0	0	0	0	0	0	0	0	0	0	0	0	0	0	0	0	0	0	0	0	0	0
0	0	0	0	0	0	0	0	0	0	0	0	0	0	0	0	0	0	0	0	0	0	0	0	0	0	0	0	0	0	0
0	0	0	0	0	0	0	0	0	0	0	0	0	0	0	0	0	0	0	0	0	0	0	0	0	0	0	0	0	0	0
0	0	0	0	0	0	0	0	0	0	0	0	0	0	0	0	0	0	0	0	0	0	0	0	0	0	0	0	0	0	0
0	0	0	0	0	0	0	0	0	0	0	0	0	0	0	0	0	0	0	0	0	0	0	0	0	0	0	0	0	0	0
0	0	0	0	0	0	0	0	0	0	0	0	0	0	0	0	0	0	0	0	0	0	0	0	0	0	0	0	0	0	0
0	0	0	0	0	0	0	0	0	0	0	0	0	0	0	0	0	0	0	0	0	0	0	0	0	0	0	0	0	0	0
0	0	0	0	0	0	0	0	0	0	0	0	0	0	0	0	0	0	0	0	0	0	0	0	0	0	0	0	0	0	0
0	0	0	0	0	0	0	0	0	0	0	0	0	0	0	0	0	0	0	0	0	0	0	0	0	0	0	0	0	0	0
0	0	0	0	0	0	0	0	0	0	0	0	0	0	0	0	0	0	0	0	0	0	0	0	0	0	0	0	0	0	0
0	0	0	0	0	0	0	0	0	0	0	0	0	0	0	0	0	0	0	0	0	0	0	0	0	0	0	0	0	0	0
0	0	0	0	0	0	0	0	0	0	0	0	0	0	0	0	0	0	0	0	0	0	0	0	0	0	0	0	0	0	0
0	0	0	0	0	0	0	0	0	0	0	0	0	0	0	0	0	0	0	0	0	0	0	0	0	0	0	0	0	0	0
0	0	0	0	0	0	0	0	0	0	0	0	0	0	0	0	0	0	0	0	0	0	0	0	0	0	0	0	0	0	0
0	0	0	0	0	0	0	0	0	0	0	0	0	0	0	0	0	0	0	0	0	0	0	0	0	0	0	0	0	0	0
0	0	0	0	0	0	0	0	0	0	0	0	0	0	0	0	0	0	0	0	0	0	0	0	0	0	0	0	0	0	0
0	0	0	0	0	0	0	0	0	0	0	0	0	0	0	0	0	0	0	0	0	0	0	0	0	0	0	0	0	0	0
0	0	0	0	0	0	0	0	0	0	0	0	0	0	0	0	0	0	0	0	0	0	0	0	0	0	0	0	0	0	0
0	0	0	0	0	0	0	0	0	0	0	0	0	0	0	0	0	0	0	0	0	0	0	0	0	0	0	0	0	0	0
0	0	0	0	0	0	0	0	0	0	0	0	0	0	0	0	0	0	0	0	0	0	0	0	0	0	0	0	0	0	0
0	0	0	0	0	0	0	0	0	0	0	0	0	0	0	0	0	0	0	0	0	0	0	0	0	0	0	0	0	0	0
0	0	0	0	0	0	0	0	0	0	0	0	0	0	0	0	0	0	0	0	0	0	0	0	0	0	0	0	0	0	0
0	0	0	0	0	0	0	0	0	0	0	0	0	0	0	0	0	0	0	0	0	0	0	0	0	0	0	0	0	0	0
0	0	0	0	0	0	0	0	0	0	0	0	0	0	0	0	0	0	0	0	0	0	0	0	0	0	0	0	0	0	0
0	0	0	0	0	0	0	0	0	0	0	0	0	0	0	0	0	0	0	0	0	0	0	0	0	0	0	0	0	0	0
0	0	0	0	0	0	0	0	0	0	0	0	0	0	0	0	0	0	0	0	0	0	0	0	0	0	0	0	0	0	0
0	0	0	0	0	0	0	0	0	0	0	0	0	0	0	0	0	0	0	0	0	0	0	0	0	0	0	0	0	0	0
0	0	0	0	0	0	0	0	0	0	0	0	0	0	0	0	0	0	0	0	0	0	0	0	0	0	0	0	0	0	0
0	0	0	0	0	0	0	0	0	0	0	0	0	0	0	0	0	0	0	0	0	0	0	0	0	0	0	0	0	0	0
0	0	0	0	0	0	0	0	0	0	0	0	0	0	0	0	0	0	0	0	0	0	0	0	0	0	0	0	0	0	0
0	0	0	0	0	0	0	0	0	0	0	0	0	0	0	0	0	0	0	0	0	0	0	0	0	0	0	0	0	0	0
0	0	0	0	0	0	0	0	0	0	0	0	0	0	0	0	0	0	0	0	0	0	0	0	0	0	0	0	0	0	0
0	0	0	0	0	0	0	0	0	0	0	0	0	0	0	0	0	0	0	0	0	0	0	0	0	0	0	0	0	0	0
0	0	0	0	0	0	0	0	0	0	0	0	0	0	0	0	0	0	0	0	0	0	0	0	0	0	0	0	0	0	0
0	0	0	0	0	0	0	0	0	0	0	0	0	0	0	0	0	0	0	0	0	0	0	0	0	0	0	0	0	0	0
0	0	0	0	0	0	0	0	0	0	0	0	0	0	0	0	0	0	0	0	0	0	0	0	0	0	0	0	0	0	0
0	0	0	0	0	0	0	0	0	0	0	0	0	0	0	0	0	0	0	0	0	0	0	0	0	0	0	0	0	0	0
0	0	0	0	0	0	0	0	0	0	0	0	0	0	0	0	0	0	0	0	0	0	0	0	0	0	0	0	0	0	0
0	0	0	0	0	0	0	0	0	0	0	0	0	0	0	0	0	0	0	0	0	0	0	0	0	0	0	0	0	0	0
0	0	0	0	0	0	0	0	0	0	0	0	0	0	0	0	0	0	0	0	0	0	0	0	0	0	0	0	0	0	0
0	0	0	0	0	0	0	0	0	0	0	0	0	0	0	0	0	0	0	0	0	0	0	0	0	0	0	0	0	0	0
0	0	0	0	0	0	0	0	0	0	0	0	0	0	0	0	0	0	0	0	0	0	0	0	0	0	0	0	0	0	0
0	0	0	0	0	0	0	0	0	0	0	0	0	0	0	0	0	0	0	0	0	0	0	0	0	0	0	0	0	0	0
0	0	0	0	0	0	0	0	0	0	0	0	0	0	0	0	0	0	0	0	0	0	0	0	0	0	0	0	0	0	0
0	0	0	0	0	0	0	0	0	0	0	0	0	0	0	0	0	0	0	0	0	0	0	0	0	0	0	0	0	0	0
0	0	0	0	0	0	0	0	0	0	0	0	0	0	0	0	0	0	0	0	0	0	0	0	0	0	0	0	0	0	0
0	0	0	0	0	0	0	0	0	0	0	0	0	0	0	0	0	0	0	0	0	0	0	0	0	0	0	0	0	0	0
0	0	0	0	0	0	0	0	0	0	0	0	0	0	0	0	0	0	0	0	0	0	0	0	0	0	0	0	0	0	0
0	0	0	0	0	0	0	0	0	0	0	0	0	0	0	0	0	0	0	0	0	0	0	0	0	0	0	0	0	0	0
0	0	0	0	0	0	0	0	0	0	0	0	0	0	0	0	0	0	0	0	0	0	0	0	0	0	0	0	0	0	0
0	0	0	0	0	0	0	0	0	0	0	0	0	0	0	0	0	0	0	0	0	0	0	0	0	0	0	0	0	0	0
0	0	0	0	0	0	0	0	0	0	0	0	0	0	0	0	0	0	0	0	0	0	0	0	0	0	0	0	0	0	0
0	0	0	0	0	0	0	0	0	0	0	0	0	0	0	0	0	0	0	0	0	0	0	0	0	0	0	0	0	0	0
0	0	0	0	0	0	0	0	0	0	0	0	0	0	0	0	0	0	0	0	0	0	0	0	0	0	0	0	0	0	0
0	0	0	0	0	0	0	0	0	0	0	0	0	0	0	0	0	0	0	0	0	0	0	0	0	0	0	0	0	0	0
0	0	0	0	0	0	0	0	0	0	0	0	0	0	0	0	0	0	0	0	0	0	0	0	0	0	0	0	0	0	0
0	0	0	0	0	0	0	0	0	0	0	0	0	0	0	0	0	0	0	0	0	0	0	0	0	0	0	0	0	0	0
0	0	0	0	0	0	0	0	0	0	0	0	0	0	0	0	0	0	0	0	0	0	0	0	0	0	0	0	0	0	0
0	0	0	0	0	0	0	0	0	0	0	0	0	0	0	0	0	0	0	0	0	0	0	0	0	0	0	0	0	0	0
0	0	0	0	0	0	0	0	0	0	0	0	0	0	0	0	0	0	0	0	0	0	0	0	0	0	0	0	0	0	0
0	0	0	0	0	0	0	0	0	0	0	0	0	0	0	0	0	0	0	0	0	0	0	0	0	0	0	0	0	0	0
0	0	0	0	0	0	0	0	0	0	0	0	0	0	0	0	0	0	0	0	0	0	0	0	0	0	0	0	0	0	0
0	0	0	0	0	0	0	0	0	0	0	0	0	0	0	0	0	0	0	0	0	0	0	0	0	0	0	0	0	0	0
0	0	0	0	0	0	0	0	0	0	0	0	0	0	0	0	0	0	0	0	0	0	0	0	0	0	0	0	0	0	0
0	0	0	0	0	0	0	0	0	0	0	0	0	0	0	0	0	0	0	0	0	0	0	0	0	0	0	0	0	0	0
0	0	0	0	0	0	0	0	0	0	0	0	0	0	0	0	0	0	0	0	0	0	0	0	0	0	0	0	0	0	0
0	0	0	0	0	0	0	0	0	0	0	0	0	0	0	0	0	0	0	0	0	0	0	0	0	0	0	0	0	0	0
0	0	0	0	0	0	0	0	0	0	0	0	0	0	0	0	0	0	0	0	0	0	0	0	0	0	0	0	0	0	0
0	0	0	0	0	0	0	0	0	0	0	0	0	0	0	0	0	0	0	0	0	0	0	0	0	0	0	0	0	0	0
0	0	0	0	0	0	0	0	0	0	0	0	0	0	0	0	0	0	0	0	0	0	0	0	0	0	0	0	0	0	0
0	0	0	0	0	0	0	0	0	0	0	0	0	0	0	0	0	0	0	0	0	0	0	0	0	0	0	0	0	0	0
0	0	0	0	0	0	0	0	0	0	0	0	0	0	0	0	0	0	0	0	0	0	0	0	0	0	0	0	0	0	0
0	0	0	0	0	0	0	0	0	0	0	0	0	0	0	0	0	0	0	0	0	0	0	0	0	0	0	0	0	0	0
0	0	0	0	0	0	0	0	0	0	0	0	0	0	0	0	0	0	0	0	0	0	0	0	0	0	0	0	0	0	0
0	0	0	0	0	0	0	0	0	0	0	0	0	0	0	0	0	0	0	0	0	0	0	0	0	0	0	0	0	0	0
0	0	0	0	0	0	0	0	0	0	0	0	0	0	0	0	0	0	0	0	0	0	0	0	0	0	0	0	0	0	0
0	0	0	0	0	0	0	0	0	0	0	0	0	0	0	0	0	0	0	0	0	0	0	0	0	0	0	0	0	0	0
0	0	0	0	0	0	0	0	0	0	0	0	0	0	0	0	0	0	0	0	0	0	0	0	0	0	0	0	0	0	0
0	0	0	0	0	0	0	0	0	0	0	0	0	0	0	0	0	0	0	0	0	0	0	0	0	0	0	0	0	0	0
0	0	0	0	0	0	0	0	0	0	0	0	0	0	0	0	0	0	0	0	0	0	0	0	0	0	0	0	0	0	0
0	0	0	0	0	0	0	0	0	0	0	0	0	0	0	0	0	0	0	0	0	0	0	0	0	0	0	0	0	0	0
0	0	0	0	0	0	0	0	0	0	0	0	0	0	0	0	0	0	0	0	0	0	0	0	0	0	0	0	0	0	0
0	0	0	0	0	0	0	0	0	0	0	0	0	0	0	0	0	0	0	0	0	0	0	0	0	0	0	0	0	0	0
0	0	0	0	0	0	0	0	0	0	0	0	0	0	0	0	0	0	0	0	0	0	0	0	0	0	0	0	0	0	0
0	0	0	0	0	0	0	0	0	0	0	0	0	0	0	0	0	0	0	0	0	0	0	0	0	0	0	0	0	0	0
0	0	0	0	0	0	0	0	0	0	0	0	0	0	0	0	0	0	0	0	0	0	0	0	0	0	0	0	0	0	0
0	0	0	0	0	0	0	0	0	0	0	0	0	0	0	0	0	0	0	0	0	0	0	0	0	0	0	0	0	0	0
0	0	0	0	0	0	0	0	0	0	0	0	0	0	0	0	0	0	0	0	0	0	0	0	0	0	0	0	0	0	0
0	0	0	0	0	0	0	0	0	0	0	0	0	0	0	0	0	0	0	0	0	0	0	0	0	0	0	0	0	0	0
0	0	0	0	0	0	0	0	0	0	0	0	0	0	0	0	0	0	0	0	0	0	0	0	0	0	0	0	0	0	0
0	0	0	0	0	0	0	0	0	0	0	0	0	0	0	0	0	0	0	0	0	0	0	0	0	0	0	0	0	0	0
0	0	0	0	0	0	0	0	0	0	0	0	0	0	0	0	0	0	0	0	0	0	0	0	0	0	0	0	0	0	0
0	0	0	0	0	0	0	0	0	0	0	0	0	0	0	0	0	0	0	0	0	0	0	0	0	0	0	0	0	0	0
0	0	0	0	0	0	0	0	0	0	0	0	0	0	0	0	0	0	0	0	0	0	0	0	0	0	0	0	0	0	0
0	0	0	0	0	0	0	0	0	0	0	0	0	0	0	0	0	0	0	0	0	0	0	0	0	0	0	0	0	0	0
0	0	0	0	0	0	0	0	0	0	0	0	0	0	0	0	0	0	0	0	0	0	0	0	0	0	0	0	0	0	0
0	0	0	0	0	0	0	0	0	0	0	0	0	0	0	0	0	0	0	0	0	0	0	0	0	0	0	0	0	0	0
0	0	0	0	0	0	0	0	0	0	0	0	0	0	0	0	0	0	0	0	0	0	0	0	0	0	0	0	0	0	0
0	0	0	0	0	0	0	0	0	0	0	0	0	0	0	0	0	0	0	0	0	0	0	0	0	0	0	0	0	0	0
0	0	0	0	0	0	0	0	0	0	0	0	0	0	0	0	0	0	0	0	0	0	0	0	0	0	0	0	0	0	0
0	0	0	0	0	0	0	0	0	0	0	0	0	0	0	0	0	0	0	0	0	0	0	0	0	0	0	0	0	0	0
0	0	0	0	0	0	0	0	0	0	0	0	0	0	0	0	0	0	0	0	0	0	0	0	0	0	0	0	0	0	0
0	0	0	0	0	0	0	0	0	0	0	0	0	0	0	0	0	0	0	0	0	0	0	0	0	0	0	0	0	0	0
0	0	0	0	0	0	0	0	0	0	0	0	0	0	0	0	0	0	0	0	0	0	0	0	0	0	0	0	0	0	0
0	0	0	0	0	0	0	0	0	0	0	0	0	0	0	0	0	0	0	0	0	0	0	0	0	0	0	0	0	0	0
0	0	0	0	0	0	0	0	0	0	0	0	0	0	0	0	0	0	0	0	0	0	0	0	0	0	0	0	0	0	0
0	0	0	0	0	0	0	0	0	0	0	0	0	0	0	0	0	0	0	0	0	0	0	0	0	0	0	0	0	0	0
0	0	0	0	0	0	0	0	0	0	0	0	0	0	0	0	0	0	0	0	0	0	0	0	0	0	0	0	0	0	0
0	0	0	0	0	0	0	0	0	0	0	0	0	0	0	0	0	0	0	0	0	0	0	0	0	0	0	0	0	0	0
0	0	0	0	0	0	0	0	0	0	0	0	0	0	0	0	0	0	0	0	0	0	0	0	0	0	0	0	0	0	0
0	0	0	0	0	0	0	0	0	0	0	0	0	0	0	0	0	0	0	0	0	0	0	0	0	0	0	0	0	0	0
0	0	0	0	0	0	0	0	0	0	0	0	0	0	0	0	0	0	0	0	0	0	0	0	0	0	0	0	0	0	0
0	0	0	0	0	0	0	0	0	0	0	0	0	0	0	0	0	0	0	0	0	0	0	0	0	0	0	0	0	0	0
0	0	0	0	0	0	0	0	0	0	0	0	0	0	0	0	0	0	0	0	0	0	0	0	0	0	0	0	0	0	0
0	0	0	0	0	0	0	0	0	0	0	0	0	0	0	0	0	0	0	0	0	0	0	0	0	0	0	0	0	0	0
0	0	0	0	0	0	0	0	0	0	0	0	0	0	0	0	0	0	0	0	0	0	0	0	0	0	0	0	0	0	0
0	0	0	0	0	0	0	0	0	0	0	0	0	0	0	0	0	0	0	0	0	0	0	0	0	0	0	0	0	0	0
0	0	0	0	0	0	0	0	0	0	0	0	0	0	0	0	0	0	0	0	0	0	0	0	0	0	0	0	0	0	0
0	0	0	0	0	0	0	0	0	0	0	0	0	0	0	0	0	0	0	0	0	0	0	0	0	0	0	0	0	0	0
0	0	0	0	0	0	0	0	0	0	0	0	0	0	0	0	0	0	0	0	0	0	0	0	0	0	0	0	0	0	0
0	0	0	0	0	0	0	0	0	0	0	0	0	0	0	0	0	0	0	0	0	0	0	0	0	0	0	0	0	0	0
0	0	0	0	0	0	0	0	0	0	0	0	0	0	0	0	0	0	0	0	0	0	0	0	0	0	0	0	0	0	0
0	0	0	0	0	0	0	0	0	0	0	0	0	0	0	0	0	0	0	0	0	0	0	0	0	0	0	0	0	0	0
0	0	0	0	0	0	0	0	0	0	0	0	0	0	0	0	0	0	0	0	0	0	0	0	0	0	0	0	0	0	0
0	0	0	0	0	0	0	0	0	0	0	0	0	0	0	0	0	0	0	0	0	0	0	0	0	0	0	0	0	0	0
0	0	0	0	0	0	0	0	0	0	0	0	0	0	0	0	0	0	0	0	0	0	0	0	0	0	0	0	0	0	0
0	0	0	0	0	0	0	0	0	0	0	0	0	0	0	0	0	0	0	0	0	0	0	0	0	0	0	0	0	0	0
0	0	0	0	0	0	0	0	0	0	0	0	0	0	0	0	0	0	0	0	0	0	0	0	0	0	0	0	0	0	0
0	0	0	0	0	0	0	0	0	0	0	0	0	0	0	0	0	0	0	0	0	0	0	0	0	0	0	0	0	0	0
0	0	0	0	0	0	0	0	0	0	0	0	0	0	0	0	0	0	0	0	0	0	0	0	0	0	0	0	0	0	0
0	0	0	0	0	0	0	0	0	0	0	0	0	0	0	0	0	0	0	0	0	0	0	0	0	0	0	0	0	0	0
0	0	0	0	0	0	0	0	0	0	0	0	0	0	0	0	0	0	0	0	0	0	0	0	0	0	0	0	0	0	0
0	0	0	0	0	0	0	0	0	0	0	0	0	0	0	0	0	0	0	0	0	0	0	0	0	0	0	0	0	0	0
0	0	0	0	0	0	0	0	0	0	0	0	0	0	0	0	0	0	0	0	0	0	0	0	0	0	0	0	0	0	0
0	0	0	0	0	0	0	0	0	0	0	0	0	0	0	0	0	0	0	0	0	0	0	0	0	0	0	0	0	0	0
0	0	0	0	0	0	0	0	0	0	0	0	0	0	0	0	0	0	0	0	0	0	0	0	0	0	0	0	0	0	0
0	0	0	0	0	0	0	0	0	0	0	0	0	0	0	0	0	0	0	0	0	0	0	0	0	0	0	0	0	0	0
0	0	0	0	0	0	0	0	0	0	0	0	0	0	0	0	0	0	0	0	0	0	0	0	0	0	0	0	0	0	0
0	0	0	0	0	0	0	0	0	0	0	0	0	0	0	0	0	0	0	0	0	0	0	0	0	0	0	0	0	0	0
0	0	0	0	0	0	0	0	0	0	0	0	0	0	0	0	0	0	0	0	0	0	0	0	0	0	0	0	0	0	0
0	0	0	0	0	0	0	0	0	0	0	0	0	0	0	0	0	0	0	0	0	0	0	0	0	0	0	0	0	0	0
0	0	0	0	0	0	0	0	0	0	0	0	0	0	0	0	0	0	0	0	0	0	0	0	0	0	0	0	0	0	0
0	0	0	0	0	0	0	0	0	0	0	0	0	0	0	0	0	0	0	0	0	0	0	0	0	0	0	0	0	0	0
0	0	0	0	0	0	0	0	0	0	0	0	0	0	0	0	0	0	0	0	0	0	0	0	0	0	0	0	0	0	0
0	0	0	0	0	0	0	0	0	0	0	0	0	0	0	0	0	0	0	0	0	0	0	0	0	0	0	0	0	0	0
0	0	0	0	0	0	0	0	0	0	0	0	0	0	0	0	0	0	0	0	0	0	0	0	0	0	0	0	0	0	0
0	0	0	0	0	0	0	0	0	0	0	0	0	0	0	0	0	0	0	0	0	0	0	0	0	0	0	0	0	0	0
0	0	0	0	0	0	0	0	0	0	0	0	0	0	0	0	0	0	0	0	0	0	0	0	0	0	0	0	0	0	0
0	0	0	0	0	0	0	0	0	0	0	0	0	0	0	0	0	0	0	0	0	0	0	0	0	0	0	0	0	0	0
0	0	0	0	0	0	0	0	0	0	0	0	0	0	0	0	0	0	0	0	0	0	0	0	0	0	0	0	0	0	0
0	0	0	0	0	0	0	0	0	0	0	0	0	0	0	0	0	0	0	0	0	0	0	0	0	0	0	0	0	0	0
0	0	0	0	0	0	0	0	0	0	0	0	0	0	0	0	0	0	0	0	0	0	0	0	0	0	0	0	0	0	0
0	0	0	0	0	0	0	0	0	0	0	0	0	0	0	0	0	0	0	0	0	0	0	0	0	0	0	0	0	0	0
0	0	0	0	0	0	0	0	0	0	0	0	0	0	0	0	0	0	0	0	0	0	0	0	0	0	0	0	0	0	0
0	0	0	0	0	0	0	0	0	0	0	0	0	0	0	0	0	0	0	0	0	0	0	0	0	0	0	0	0	0	0
0	0	0	0	0	0	0	0	0	0	0	0	0	0	0	0	0	0	0	0	0	0	0	0	0	0	0	0	0	0	0
0	0	0	0	0	0	0	0	0	0	0	0	0	0	0	0	0	0	0	0	0	0	0	0	0	0	0	0	0	0	0
0	0	0	0	0	0	0	0	0	0	0	0	0	0	0	0	0	0	0	0	0	0	0	0	0	0	0	0	0	0	0
0	0	0	0	0	0	0	0	0	0	0	0	0	0	0	0	0	0	0	0	0	0	0	0	0	0	0	0	0	0	0
0	0	0	0	0	0	0	0	0	0	0	0	0	0	0	0	0	0	0	0	0	0	0	0	0	0	0	0	0	0	0
0	0	0	0	0	0	0	0	0	0	0	0	0	0	0	0	0	0	0	0	0	0	0	0	0	0	0	0	0	0	0
0	0	0	0	0	0	0	0	0	0	0	0	0	0	0	0	0	0	0	0	0	0	0	0	0	0	0	0	0	0	0
0	0	0	0	0	0	0	0	0	0	0	0	0	0	0	0	0	0	0	0	0	0	0	0	0	0	0	0	0	0	0
0	0	0	0	0	0	0	0	0	0	0	0	0	0	0	0	0	0	0	0	0	0	0	0	0	0	0	0	0	0	0
0	0	0	0	0	0	0	0	0	0	0	0	0	0	0	0	0	0	0	0	0	0	0	0	0	0	0	0	0	0	0
0	0	0	0	0	0	0	0	0	0	0	0	0	0	0	0	0	0	0	0	0	0	0	0	0	0	0	0	0	0	0
0	0	0	0	0	0	0	0	0	0	0	0	0	0	0	0	0	0	0	0	0	0	0	0	0	0	0	0	0	0	0
0	0	0	0	0	0	0	0	0	0	0	0	0	0	0	0	0	0	0	0	0	0	0	0	0	0	0	0	0	0	0
0	0	0	0	0	0	0	0	0	0	0	0	0	0	0	0	0	0	0	0	0	0	0	0	0	0	0	0	0	0	0
0	0	0	0	0	0	0	0	0	0	0	0	0	0	0	0	0	0	0	0	0	0	0	0	0	0	0	0	0	0	0
0	0	0	0	0	0	0	0	0	0	0	0	0	0	0	0	0	0	0	0	0	0	0	0	0	0	0	0	0	0	0
0	0	0	0	0	0	0	0	0	0	0	0	0	0	0	0	0	0	0	0	0	0	0	0	0	0	0	0	0	0	0
0	0	0	0	0	0	0	0	0	0	0	0	0	0	0	0	0	0	0	0	0	0	0	0	0	0	0	0	0	0	0
0	0	0	0	0	0	0	0	0	0	0	0	0	0	0	0	0	0	0	0	0	0	0	0	0	0	0	0	0	0	0
0	0	0	0	0	0	0	0	0	0	0	0	0	0	0	0	0	0	0	0	0	0	0	0	0	0	0	0	0	0	0
0	0	0	0	0	0	0	0	0	0	0	0	0	0	0	0	0	0	0	0	0	0	0	0	0	0	0	0	0	0	0
0	0	0	0	0	0	0	0	0	0	0	0	0	0	0	0	0	0	0	0	0	0	0	0	0	0	0	0	0	0	0
0	0	0	0	0	0	0	0	0	0	0	0	0	0	0	0	0	0	0	0	0	0	0	0	0	0	0	0	0	0	0
0	0	0	0	0	0	0	0	0	0	0	0	0	0	0	0	0	0	0	0	0	0	0	0	0	0	0	0	0	0	0
0	0	0	0	0	0	0	0	0	0	0	0	0	0	0	0	0	0	0	0	0	0	0	0	0	0	0	0	0	0	0
0	0	0	0	0	0	0	0	0	0	0	0	0	0	0	0	0	0	0	0	0	0	0	0	0	0	0	0	0	0	0
0	0	0	0	0	0	0	0	0	0	0	0	0	0	0	0	0	0	0	0	0	0	0	0	0	0	0	0	0	0	0
0	0	0	0	0	0	0	0	0	0	0	0	0	0	0	0	0	0	0	0	0	0	0	0	0	0	0	0	0	0	0
0	0	0	0	0	0	0	0	0	0	0	0	0	0	0	0	0	0	0	0	0	0	0	0	0	0	0	0	0	0	0
0	0	0	0	0	0	0	0	0	0	0	0	0	0	0	0	0	0	0	0	0	0	0	0	0	0	0	0	0	0	0
0	0	0	0	0	0	0	0	0	0	0	0	0	0	0	0	0	0	0	0	0	0	0	0	0	0	0	0	0	0	0
0	0	0	0	0	0	0	0	0	0	0	0	0	0	0	0	0	0	0	0	0	0	0	0	0	0	0	0	0	0	0
0	0	0	0	0	0	0	0	0	0	0	0	0	0	0	0	0	0	0	0	0	0	0	0	0	0	0	0	0	0	0
0	0	0	0	0	0	0	0	0	0	0	0	0	0	0	0	0	0	0	0	0	0	0	0	0	0	0	0	0	0	0
0	0	0	0	0	0	0	0	0	0	0	0	0	0	0	0	0	0	0	0	0	0	0	0	0	0	0	0	0	0	0
0	0	0	0	0	0	0	0	0	0	0	0	0	0	0	0	0	0	0	0	0	0	0	0	0	0	0	0	0	0	0
0	0	0	0	0	0	0	0	0	0	0	0	0	0	0	0	0	0	0	0	0	0	0	0	0	0	0	0	0	0	0
0	0	0	0	0	0	0	0	0	0	0	0	0	0	0	0	0	0	0	0	0	0	0	0	0	0	0	0	0	0	0
0	0	0	0	0	0	0	0	0	0	0	0	0	0	0	0	0	0	0	0	0	0	0	0	0	0	0	0	0	0	0
0	0	0	0	0	0	0	0	0	0	0	0	0	0	0	0	0	0	0	0	0	0	0	0	0	0	0	0	0	0	0
0	0	0	0	0	0	0	0	0	0	0	0	0	0	0	0	0	0	0	0	0	0	0	0	0	0	0	0	0	0	0
0	0	0	0	0	0	0	0	0	0	0	0	0	0	0	0	0	0	0	0	0	0	0	0	0	0	0	0	0	0	0
0	0	0	0	0	0	0	0	0	0	0	0	0	0	0	0	0	0	0	0	0	0	0	0	0	0	0	0	0	0	0
0	0	0	0	0	0	0	0	0	0	0	0	0	0	0	0	0	0	0	0	0	0	0	0	0	0	0	0	0	0	0
0	0	0	0	0	0	0	0	0	0	0	0	0	0	0	0	0	0	0	0	0	0	0	0	0	0	0	0	0	0	0
0	0	0	0	0	0	0	0	0	0	0	0	0	0	0	0	0	0	0	0	0	0	0	0	0	0	0	0	0	0	0
0	0	0	0	0	0	0	0	0	0	0	0	0	0	0	0	0	0	0	0	0	0	0	0	0	0	0	0	0	0	0
0	0	0	0	0	0	0	0	0	0	0	0	0	0	0	0	0	0	0	0	0	0	0	0	0	0	0	0	0	0	0
0	0	0	0	0	0	0	0	0	0	0	0	0	0	0	0	0	0	0	0	0	0	0	0	0	0	0	0	0	0	0
0	0	0	0	0	0	0	0	0	0	0	0	0	0	0	0	0	0	0	0	0	0	0	0	0	0	0	0	0	0	0
0	0	0	0	0	0	0	0	0	0	0	0	0	0	0	0	0	0	0	0	0	0	0	0	0	0	0	0	0	0	0
0	0	0	0	0	0	0	0	0	0	0	0	0	0	0	0	0	0	0	0	0	0	0	0	0	0	0	0	0	0	0
0	0	0	0	0	0	0	0	0	0	0	0	0	0	0	0	0	0	0	0	0	0	0	0	0	0	0	0	0	0	0
0	0	0	0	0	0	0	0	0	0	0	0	0	0	0	0	0	0	0	0	0	0	0	0	0	0	0	0	0	0	0
0	0	0	0	0	0	0	0	0	0	0	0	0	0	0	0	0	0	0	0	0	0	0	0	0	0	0	0	0	0	0
0	0	0	0	0	0	0	0	0	0	0	0	0	0	0	0	0	0	0	0	0	0	0	0	0	0	0	0	0	0	0
0	0	0	0	0	0	0	0	0	0	0	0	0	0	0	0	0	0	0	0	0	0	0	0	0	0	0	0	0	0	0
0	0	0	0	0	0	0	0	0	0	0	0	0	0	0	0	0	0	0	0	0	0	0	0	0	0	0	0	0	0	0
0	0	0	0	0	0	0	0	0	0	0	0	0	0	0	0	0	0	0	0	0	0	0	0	0	0	0	0	0	0	0
0	0	0	0	0	0	0	0	0	0	0	0	0	0	0	0	0	0	0	0	0	0	0	0	0	0	0	0	0	0	0
0	0	0	0	0	0	0	0	0	0	0	0	0	0	0	0	0	0	0	0	0	0	0	0	0	0	0	0	0	0	0
0	0	0	0	0	0	0	0	0	0	0	0	0	0	0	0	0	0	0	0	0	0	0	0	0	0	0	0	0	0	0
0	0	0	0	0	0	0	0	0	0	0	0	0	0	0	0	0	0	0	0	0	0	0	0	0	0	0	0	0	0	0
0	0	0	0	0	0	0	0	0	0	0	0	0	0	0	0	0	0	0	0	0	0	0	0	0	0	0	0	0	0	0
0	0	0	0	0	0	0	0	0	0	0	0	0	0	0	0	0	0	0	0	0	0	0	0	0	0	0	0	0	0	0
0	0	0	0	0	0	0	0	0	0	0	0	0	0	0	0	0	0	0	0	0	0	0	0	0	0	0	0	0	0	0
0	0	0	0	0	0	0	0	0	0	0	0	0	0	0	0	0	0	0	0	0	0	0	0	0	0	0	0	0	0	0
0	0	0	0	0	0	0	0	0	0	0	0	0	0	0	0	0	0	0	0	0	0	0	0	0	0	0	0	0	0	0
0	0	0	0	0	0	0	0	0	0	0	0	0	0	0	0	0	0	0	0	0	0	0	0	0	0	0	0	0	0	0
0	0	0	0	0	0	0	0	0	0	0	0	0	0	0	0	0	0	0	0	0	0	0	0	0	0	0	0	0	0	0
0	0	0	0	0	0	0	0	0	0	0	0	0	0	0	0	0	0	0	0	0	0	0	0	0	0	0	0	0	0	0
0	0	0	0	0	0	0	0	0	0	0	0	0	0	0	0	0	0	0	0	0	0	0	0	0	0	0	0	0	0	0
0	0	0	0	0	0	0	0	0	0	0	0	0	0	0	0	0	0	0	0	0	0	0	0	0	0	0	0	0	0	0
0	0	0	0	0	0	0	0	0	0	0	0	0	0	0	0	0	0	0	0	0	0	0	0	0	0	0	0	0	0	0
0	0	0	0	0	0	0	0	0	0	0	0	0	0	0	0	0	0	0	0	0	0	0	0	0	0	0	0	0	0	0
0	0	0	0	0	0	0	0	0	0	0	0	0	0	0	0	0	0	0	0	0	0	0	0	0	0	0	0	0	0	0
0	0	0	0	0	0	0	0	0	0	0	0	0	0	0	0	0	0	0	0	0	0	0	0	0	0	0	0	0	0	0
0	0	0	0	0	0	0	0	0	0	0	0	0	0	0	0	0	0	0	0	0	0	0	0	0	0	0	0	0	0	0
0	0	0	0	0	0	0	0	0	0	0	0	0	0	0	0	0	0	0	0	0	0	0	0	0	0	0	0	0	0	0
0	0	0	0	0	0	0	0	0	0	0	0	0	0	0	0	0	0	0	0	0	0	0	0	0	0	0	0	0	0	0
0	0	0	0	0	0	0	0	0	0	0	0	0	0	0	0	0	0	0	0	0	0	0	0	0	0	0	0	0	0	0
0	0	0	0	0	0	0	0	0	0	0	0	0	0	0	0	0	0	0	0	0	0	0	0	0	0	0	0	0	0	0
0	0	0	0	0	0	0	0	0	0	0	0	0	0	0	0	0	0	0	0	0	0	0	0	0	0	0	0	0	0	0
0	0	0	0	0	0	0	0	0	0	0	0	0	0	0	0	0	0	0	0	0	0	0	0	0	0	0	0	0	0	0
0	0	0	0	0	0	0	0	0	0	0	0	0	0	0	0	0	0	0	0	0	0	0	0	0	0	0	0	0	0	0
0	0	0	0	0	0	0	0	0	0	0	0	0	0	0	0	0	0	0	0	0	0	0	0	0	0	0	0	0	0	0
0	0	0	0	0	0	0	0	0	0	0	0	0	0	0	0	0	0	0	0	0	0	0	0	0	0	0	0	0	0	0
0	0	0	0	0	0	0	0	0	0	0	0	0	0	0	0	0	0	0	0	0	0	0	0	0	0	0	0	0	0	0
0	0	0	0	0	0	0	0	0	0	0	0	0	0	0	0	0	0	0	0	0	0	0	0	0	0	0	0	0	0	0
0	0	0	0	0	0	0	0	0	0	0	0	0	0	0	0	0	0	0	0	0	0	0	0	0	0	0	0	0	0	0
0	0	0	0	0	0	0	0	0	0	0	0	0	0	0	0	0	0	0	0	0	0	0	0	0	0	0	0	0	0	0
0	0	0	0	0	0	0	0	0	0	0	0	0	0	0	0	0	0	0	0	0	0	0	0	0	0	0	0	0	0	0
0	0	0	0	0	0	0	0	0	0	0	0	0	0	0	0	0	0	0	0	0	0	0	0	0	0	0	0	0	0	0
0	0	0	0	0	0	0	0	0	0	0	0	0	0	0	0	0	0	0	0	0	0	0	0	0	0	0	0	0	0	0
0	0	0	0	0	0	0	0	0	0	0	0	0	0	0	0	0	0	0	0	0	0	0	0	0	0	0	0	0	0	0
0	0	0	0	0	0	0	0	0	0	0	0	0	0	0	0	0	0	0	0	0	0	0	0	0	0	0	0	0	0	0
0	0	0	0	0	0	0	0	0	0	0	0	0	0	0	0	0	0	0	0	0	0	0	0	0	0	0	0	0	0	0
0	0	0	0	0	0	0	0	0	0	0	0	0	0	0	0	0	0	0	0	0	0	0	0	0	0	0	0	0	0	0
0	0	0	0	0	0	0	0	0	0	0	0	0	0	0	0	0	0	0	0	0	0	0	0	0	0	0	0	0	0	0
0	0	0	0	0	0	0	0	0	0	0	0	0	0	0	0	0	0	0	0	0	0	0	0	0	0	0	0	0	0	0
0	0	0	0	0	0	0	0	0	0	0	0	0	0	0	0	0	0	0	0	0	0	0	0	0	0	0	0	0	0	0
0	0	0	0	0	0	0	0	0	0	0	0	0	0	0	0	0	0	0	0	0	0	0	0	0	0	0	0	0	0	0
0	0	0	0	0	0	0	0	0	0	0	0	0	0	0	0	0	0	0	0	0	0	0	0	0	0	0	0	0	0	0
0	0	0	0	0	0	0	0	0	0	0	0	0	0	0	0	0	0	0	0	0	0	0	0	0	0	0	0	0	0	0
0	0	0	0	0	0	0	0	0	0	0	0	0	0	0	0	0	0	0	0	0	0	0	0	0	0	0	0	0	0	0
0	0	0	0	0	0	0	0	0	0	0	0	0	0	0	0	0	0	0	0	0	0	0	0	0	0	0	0	0	0	0
0	0	0	0	0	0	0	0	0	0	0	0	0	0	0	0	0	0	0	0	0	0	0	0	0	0	0	0	0	0	0
0	0	0	0	0	0	0	0	0	0	0	0	0	0	0	0	0	0	0	0	0	0	0	0	0	0	0	0	0	0	0
0	0	0	0	0	0	0	0	0	0	0	0	0	0	0	0	0	0	0	0	0	0	0	0	0	0	0	0	0	0	0
0	0	0	0	0	0	0	0	0	0	0	0	0	0	0	0	0	0	0	0	0	0	0	0	0	0	0	0	0	0	0
0	0	0	0	0	0	0	0	0	0	0	0	0	0	0	0	0	0	0	0	0	0	0	0	0	0	0	0	0	0	0
0	0	0	0	0	0	0	0	0	0	0	0	0	0	0	0	0	0	0	0	0	0	0	0	0	0	0	0	0	0	0
0	0	0	0	0	0	0	0	0	0	0	0	0	0	0	0	0	0	0	0	0	0	0	0	0	0	0	0	0	0	0
0	0	0	0	0	0	0	0	0	0	0	0	0	0	0	0	0	0	0	0	0	0	0	0	0	0	0	0	0	0	0
0	0	0	0	0	0	0	0	0	0	0	0	0	0	0	0	0	0	0	0	0	0	0	0	0	0	0	0	0	0	0
0	0	0	0	0	0	0	0	0	0	0	0	0	0	0	0	0	0	0	0	0	0	0	0	0	0	0	0	0	0	0
0	0	0	0	0	0	0	0	0	0	0	0	0	0	0	0	0	0	0	0	0	0	0	0	0	0	0	0	0	0	0
0	0	0	0	0	0	0	0	0	0	0	0	0	0	0	0	0	0	0	0	0	0	0	0	0	0	0	0	0	0	0
0	0	0	0	0	0	0	0	0	0	0	0	0	0	0	0	0	0	0	0	0	0	0	0	0	0	0	0	0	0	0
0	0	0	0	0	0	0	0	0	0	0	0	0	0	0	0	0	0	0	0	0	0	0	0	0	0	0	0	0	0	0
0	0	0	0	0	0	0	0	0	0	0	0	0	0	0	0	0	0	0	0	0	0	0	0	0	0	0	0	0	0	0
0	0	0	0	0	0	0	0	0	0	0	0	0	0	0	0	0	0	0	0	0	0	0	0	0	0	0	0	0	0	0
0	0	0	0	0	0	0	0	0	0	0	0	0	0	0	0	0	0	0	0	0	0	0	0	0	0	0	0	0	0	0
0	0	0	0	0	0	0	0	0	0	0	0	0	0	0	0	0	0	0	0	0	0	0	0	0	0	0	0	0	0	0
0	0	0	0	0	0	0	0	0	0	0	0	0	0	0	0	0	0	0	0	0	0	0	0	0	0	0	0	0	0	0
0	0	0	0	0	0	0	0	0	0	0	0	0	0	0	0	0	0	0	0	0	0	0	0	0	0	0	0	0	0	0
0	0	0	0	0	0	0	0	0	0	0	0	0	0	0	0	0	0	0	0	0	0	0	0	0	0	0	0	0	0	0
0	0	0	0	0	0	0	0	0	0	0	0	0	0	0	0	0	0	0	0	0	0	0	0	0	0	0	0	0	0	0
0	0	0	0	0	0	0	0	0	0	0	0	0	0	0	0	0	0	0	0	0	0	0	0	0	0	0	0	0	0	0
0	0	0	0	0	0	0	0	0	0	0	0	0	0	0	0	0	0	0	0	0	0	0	0	0	0	0	0	0	0	0
0	0	0	0	0	0	0	0	0	0	0	0	0	0	0	0	0	0	0	0	0	0	0	0	0	0	0	0	0	0	0
0	0	0	0	0	0	0	0	0	0	0	0	0	0	0	0	0	0	0	0	0	0	0	0	0	0	0	0	0	0	0
0	0	0	0	0	0	0	0	0	0	0	0	0	0	0	0	0	0	0	0	0	0	0	0	0	0	0	0	0	0	0
0	0	0	0	0	0	0	0	0	0	0	0	0	0	0	0	0	0	0	0	0	0	0	0	0	0	0	0	0	0	0
0	0	0	0	0	0	0	0	0	0	0	0	0	0	0	0	0	0	0	0	0	0	0	0	0	0	0	0	0	0	0
0	0	0	0	0	0	0	0	0	0	0	0	0	0	0	0	0	0	0	0	0	0	0	0	0	0	0	0	0	0	0
0	0	0	0	0	0	0	0	0	0	0	0	0	0	0	0	0	0	0	0	0	0	0	0	0	0	0	0	0	0	0
0	0	0	0	0	0	0	0	0	0	0	0	0	0	0	0	0	0	0	0	0	0	0	0	0	0	0	0	0	0	0
0	0	0	0	0	0	0	0	0	0	0	0	0	0	0	0	0	0	0	0	0	0	0	0	0	0	0	0	0	0	0
0	0	0	0	0	0	0	0	0	0	0	0	0	0	0	0	0	0	0	0	0	0	0	0	0	0	0	0	0	0	0
0	0	0	0	0	0	0	0	0	0	0	0	0	0	0	0	0	0	0	0	0	0	0	0	0	0	0	0	0	0	0
0	0	0	0	0	0	0	0	0	0	0	0	0	0	0	0	0	0	0	0	0	0	0	0	0	0	0	0	0	0	0
0	0	0	0	0	0	0	0	0	0	0	0	0	0	0	0	0	0	0	0	0	0	0	0	0	0	0	0	0	0	0
0	0	0	0	0	0	0	0	0	0	0	0	0	0	0	0	0	0	0	0	0	0	0	0	0	0	0	0	0	0	0
0	0	0	0	0	0	0	0	0	0	0	0	0	0	0	0	0	0	0	0	0	0	0	0	0	0	0	0	0	0	0
0	0	0	0	0	0	0	0	0	0	0	0	0	0	0	0	0	0	0	0	0	0	0	0	0	0	0	0	0	0	0
0	0	0	0	0	0	0	0	0	0	0	0	0	0	0	0	0	0	0	0	0	0	0	0	0	0	0	0	0	0	0
0	0	0	0	0	0	0	0	0	0	0	0	0	0	0	0	0	0	0	0	0	0	0	0	0	0	0	0	0	0	0
0	0	0	0	0	0	0	0	0	0	0	0	0	0	0	0	0	0	0	0	0	0	0	0	0	0	0	0	0	0	0
0	0	0	0	0	0	0	0	0	0	0	0	0	0	0	0	0	0	0	0	0	0	0	0	0	0	0	0	0	0	0
0	0	0	0	0	0	0	0	0	0	0	0	0	0	0	0	0	0	0	0	0	0	0	0	0	0	0	0	0	0	0
0	0	0	0	0	0	0	0	0	0	0	0	0	0	0	0	0	0	0	0	0	0	0	0	0	0	0	0	0	0	0
0	0	0	0	0	0	0	0	0	0	0	0	0	0	0	0	0	0	0	0	0	0	0	0	0	0	0	0	0	0	0
0	0	0	0	0	0	0	0	0	0	0	0	0	0	0	0	0	0	0	0	0	0	0	0	0	0	0	0	0	0	0
0	0	0	0	0	0	0	0	0	0	0	0	0	0	0	0	0	0	0	0	0	0	0	0	0	0	0	0	0	0	0
0	0	0	0	0	0	0	0	0	0	0	0	0	0	0	0	0	0	0	0	0	0	0	0	0	0	0	0	0	0	0
0	0	0	0	0	0	0	0	0	0	0	0	0	0	0	0	0	0	0	0	0	0	0	0	0	0	0	0	0	0	0
0	0	0	0	0	0	0	0	0	0	0	0	0	0	0	0	0	0	0	0	0	0	0	0	0	0	0	0	0	0	0
0	0	0	0	0	0	0	0	0	0	0	0	0	0	0	0	0	0	0	0	0	0	0	0	0	0	0	0	0	0	0
0	0	0	0	0	0	0	0	0	0	0	0	0	0	0	0	0	0	0	0	0	0	0	0	0	0	0	0	0	0	0
0	0	0	0	0	0	0	0	0	0	0	0	0	0	0	0	0	0	0	0	0	0	0	0	0	0	0	0	0	0	0
0	0	0	0	0	0	0	0	0	0	0	0	0	0	0	0	0	0	0	0	0	0	0	0	0	0	0	0	0	0	0
0	0	0	0	0	0	0	0	0	0	0	0	0	0	0	0	0	0	0	0	0	0	0	0	0	0	0	0	0	0	0
0	0	0	0	0	0	0	0	0	0	0	0	0	0	0	0	0	0	0	0	0	0	0	0	0	0	0	0	0	0	0
0	0	0	0	0	0	0	0	0	0	0	0	0	0	0	0	0	0	0	0	0	0	0	0	0	0	0	0	0	0	0
0	0	0	0	0	0	0	0	0	0	0	0	0	0	0	0	0	0	0	0	0	0	0	0	0	0	0	0	0	0	0
0	0	0	0	0	0	0	0	0	0	0	0	0	0	0	0	0	0	0	0	0	0	0	0	0	0	0	0	0	0	0
0	0	0	0	0	0	0	0	0	0	0	0	0	0	0	0	0	0	0	0	0	0	0	0	0	0	0	0	0	0	0
0	0	0	0	0	0	0	0	0	0	0	0	0	0	0	0	0	0	0	0	0	0	0	0	0	0	0	0	0	0	0
0	0	0	0	0	0	0	0	0	0	0	0	0	0	0	0	0	0	0	0	0	0	0	0	0	0	0	0	0	0	0
0	0	0	0	0	0	0	0	0	0	0	0	0	0	0	0	0	0	0	0	0	0	0	0	0	0	0	0	0	0	0
0	0	0	0	0	0	0	0	0	0	0	0	0	0	0	0	0	0	0	0	0	0	0	0	0	0	0	0	0	0	0
0	0	0	0	0	0	0	0	0	0	0	0	0	0	0	0	0	0	0	0	0	0	0	0	0	0	0	0	0	0	0
0	0	0	0	0	0	0	0	0	0	0	0	0	0	0	0	0	0	0	0	0	0	0	0	0	0	0	0	0	0	0
0	0	0	0	0	0	0	0	0	0	0	0	0	0	0	0	0	0	0	0	0	0	0	0	0	0	0	0	0	0	0
0	0	0	0	0	0	0	0	0	0	0	0	0	0	0	0	0	0	0	0	0	0	0	0	0	0	0	0	0	0	0
0	0	0	0	0	0	0	0	0	0	0	0	0	0	0	0	0	0	0	0	0	0	0	0	0	0	0	0	0	0	0
0	0	0	0	0	0	0	0	0	0	0	0	0	0	0	0	0	0	0	0	0	0	0	0	0	0	0	0	0	0	0
0	0	0	0	0	0	0	0	0	0	0	0	0	0	0	0	0	0	0	0	0	0	0	0	0	0	0	0	0	0	0
0	0	0	0	0	0	0	0	0	0	0	0	0	0	0	0	0	0	0	0	0	0	0	0	0	0	0	0	0	0	0
0	0	0	0	0	0	0	0	0	0	0	0	0	0	0	0	0	0	0	0	0	0	0	0	0	0	0	0	0	0	0
0	0	0	0	0	0	0	0	0	0	0	0	0	0	0	0	0	0	0	0	0	0	0	0	0	0	0	0	0	0	0
0	0	0	0	0	0	0	0	0	0	0	0	0	0	0	0	0	0	0	0	0	0	0	0	0	0	0	0	0	0	0
0	0	0	0	0	0	0	0	0	0	0	0	0	0	0	0	0	0	0	0	0	0	0	0	0	0	0	0	0	0	0
0	0	0	0	0	0	0	0	0	0	0	0	0	0	0	0	0	0	0	0	0	0	0	0	0	0	0	0	0	0	0
0	0	0	0	0	0	0	0	0	0	0	0	0	0	0	0	0	0	0	0	0	0	0	0	0	0	0	0	0	0	0
0	0	0	0	0	0	0	0	0	0	0	0	0	0	0	0	0	0	0	0	0	0	0	0	0	0	0	0	0	0	0
0	0	0	0	0	0	0	0	0	0	0	0	0	0	0	0	0	0	0	0	0	0	0	0	0	0	0	0	0	0	0
0	0	0	0	0	0	0	0	0	0	0	0	0	0	0	0	0	0	0	0	0	0	0	0	0	0	0	0	0	0	0
0	0	0	0	0	0	0	0	0	0	0	0	0	0	0	0	0	0	0	0	0	0	0	0	0	0	0	0	0	0	0
0	0	0	0	0	0	0	0	0	0	0	0	0	0	0	0	0	0	0	0	0	0	0	0	0	0	0	0	0	0	0
0	0	0	0	0	0	0	0	0	0	0	0	0	0	0	0	0	0	0	0	0	0	0	0	0	0	0	0	0	0	0
0	0	0	0	0	0	0	0	0	0	0	0	0	0	0	0	0	0	0	0	0	0	0	0	0	0	0	0	0	0	0
0	0	0	0	0	0	0	0	0	0	0	0	0	0	0	0	0	0	0	0	0	0	0	0	0	0	0	0	0	0	0
0	0	0	0	0	0	0	0	0	0	0	0	0	0	0	0	0	0	0	0	0	0	0	0	0	0	0	0	0	0	0
0	0	0	0	0	0	0	0	0	0	0	0	0	0	0	0	0	0	0	0	0	0	0	0	0	0	0	0	0	0	0
0	0	0	0	0	0	0	0	0	0	0	0	0	0	0	0	0	0	0	0	0	0	0	0	0	0	0	0	0	0	0
0	0	0	0	0	0	0	0	0	0	0	0	0	0	0	0	0	0	0	0	0	0	0	0	0	0	0	0	0	0	0
0	0	0	0	0	0	0	0	0	0	0	0	0	0	0	0	0	0	0	0	0	0	0	0	0	0	0	0	0	0	0
0	0	0	0	0	0	0	0	0	0	0	0	0	0	0	0	0	0	0	0	0	0	0	0	0	0	0	0	0	0	0
0	0	0	0	0	0	0	0	0	0	0	0	0	0	0	0	0	0	0	0	0	0	0	0	0	0	0	0	0	0	0
0	0	0	0	0	0	0	0	0	0	0	0	0	0	0	0	0	0	0	0	0	0	0	0	0	0	0	0	0	0	0
0	0	0	0	0	0	0	0	0	0	0	0	0	0	0	0	0	0	0	0	0	0	0	0	0	0	0	0	0	0	0
0	0	0	0	0	0	0	0	0	0	0	0	0	0	0	0	0	0	0	0	0	0	0	0	0	0	0	0	0	0	0
0	0	0	0	0	0	0	0	0	0	0	0	0	0	0	0	0	0	0	0	0	0	0	0	0	0	0	0	0	0	0
0	0	0	0	0	0	0	0	0	0	0	0	0	0	0	0	0	0	0	0	0	0	0	0	0	0	0	0	0	0	0
0	0	0	0	0	0	0	0	0	0	0	0	0	0	0	0	0	0	0	0	0	0	0	0	0	0	0	0	0	0	0
0	0	0	0	0	0	0	0	0	0	0	0	0	0	0	0	0	0	0	0	0	0	0	0	0	0	0	0	0	0	0
0	0	0	0	0	0	0	0	0	0	0	0	0	0	0	0	0	0	0	0	0	0	0	0	0	0	0	0	0	0	0
0	0	0	0	0	0	0	0	0	0	0	0	0	0	0	0	0	0	0	0	0	0	0	0	0	0	0	0	0	0	0
0	0	0	0	0	0	0	0	0	0	0	0	0	0	0	0	0	0	0	0	0	0	0	0	0	0	0	0	0	0	0
0	0	0	0	0	0	0	0	0	0	0	0	0	0	0	0	0	0	0	0	0	0	0	0	0	0	0	0	0	0	0
0	0	0	0	0	0	0	0	0	0	0	0	0	0	0	0	0	0	0	0	0	0	0	0	0	0	0	0	0	0	0
0	0	0	0	0	0	0	0	0	0	0	0	0	0	0	0	0	0	0	0	0	0	0	0	0	0	0	0	0	0	0
0	0	0	0	0	0	0	0	0	0	0	0	0	0	0	0	0	0	0	0	0	0	0	0	0	0	0	0	0	0	0
0	0	0	0	0	0	0	0	0	0	0	0	0	0	0	0	0	0	0	0	0	0	0	0	0	0	0	0	0	0	0
0	0	0	0	0	0	0	0	0	0	0	0	0	0	0	0	0	0	0	0	0	0	0	0	0	0	0	0	0	0	0
0	0	0	0	0	0	0	0	0	0	0	0	0	0	0	0	0	0	0	0	0	0	0	0	0	0	0	0	0	0	0
0	0	0	0	0	0	0	0	0	0	0	0	0	0	0	0	0	0	0	0	0	0	0	0	0	0	0	0	0	0	0
0	0	0	0	0	0	0	0	0	0	0	0	0	0	0	0	0	0	0	0	0	0	0	0	0	0	0	0	0	0	0
0	0	0	0	0	0	0	0	0	0	0	0	0	0	0	0	0	0	0	0	0	0	0	0	0	0	0	0	0	0	0
0	0	0	0	0	0	0	0	0	0	0	0	0	0	0	0	0	0	0	0	0	0	0	0	0	0	0	0	0	0	0
0	0	0	0	0	0	0	0	0	0	0	0	0	0	0	0	0	0	0	0	0	0	0	0	0	0	0	0	0	0	0
0	0	0	0	0	0	0	0	0	0	0	0	0	0	0	0	0	0	0	0	0	0	0	0	0	0	0	0	0	0	0
0	0	0	0	0	0	0	0	0	0	0	0	0	0	0	0	0	0	0	0	0	0	0	0	0	0	0	0	0	0	0
0	0	0	0	0	0	0	0	0	0	0	0	0	0	0	0	0	0	0	0	0	0	0	0	0	0	0	0	0	0	0
0	0	0	0	0	0	0	0	0	0	0	0	0	0	0	0	0	0	0	0	0	0	0	0	0	0	0	0	0	0	0
0	0	0	0	0	0	0	0	0	0	0	0	0	0	0	0	0	0	0	0	0	0	0	0	0	0	0	0	0	0	0
0	0	0	0	0	0	0	0	0	0	0	0	0	0	0	0	0	0	0	0	0	0	0	0	0	0	0	0	0	0	0
0	0	0	0	0	0	0	0	0	0	0	0	0	0	0	0	0	0	0	0	0	0	0	0	0	0	0	0	0	0	0
0	0	0	0	0	0	0	0	0	0	0	0	0	0	0	0	0	0	0	0	0	0	0	0	0	0	0	0	0	0	0
0	0	0	0	0	0	0	0	0	0	0	0	0	0	0	0	0	0	0	0	0	0	0	0	0	0	0	0	0	0	0
0	0	0	0	0	0	0	0	0	0	0	0	0	0	0	0	0	0	0	0	0	0	0	0	0	0	0	0	0	0	0
0	0	0	0	0	0	0	0	0	0	0	0	0	0	0	0	0	0	0	0	0	0	0	0	0	0	0	0	0	0	0
0	0	0	0	0	0	0	0	0	0	0	0	0	0	0	0	0	0	0	0	0	0	0	0	0	0	0	0	0	0	0
0	0	0	0	0	0	0	0	0	0	0	0	0	0	0	0	0	0	0	0	0	0	0	0	0	0	0	0	0	0	0
0	0	0	0	0	0	0	0	0	0	0	0	0	0	0	0	0	0	0	0	0	0	0	0	0	0	0	0	0	0	0
0	0	0	0	0	0	0	0	0	0	0	0	0	0	0	0	0	0	0	0	0	0	0	0	0	0	0	0	0	0	0
0	0	0	0	0	0	0	0	0	0	0	0	0	0	0	0	0	0	0	0	0	0	0	0	0	0	0	0	0	0	0
0	0	0	0	0	0	0	0	0	0	0	0	0	0	0	0	0	0	0	0	0	0	0	0	0	0	0	0	0	0	0
0	0	0	0	0	0	0	0	0	0	0	0	0	0	0	0	0	0	0	0	0	0	0	0	0	0	0	0	0	0	0
0	0	0	0	0	0	0	0	0	0	0	0	0	0	0	0	0	0	0	0	0	0	0	0	0	0	0	0	0	0	0
0	0	0	0	0	0	0	0	0	0	0	0	0	0	0	0	0	0	0	0	0	0	0	0	0	0	0	0	0	0	0
0	0	0	0	0	0	0	0	0	0	0	0	0	0	0	0	0	0	0	0	0	0	0	0	0	0	0	0	0	0	0
0	0	0	0	0	0	0	0	0	0	0	0	0	0	0	0	0	0	0	0	0	0	0	0	0	0	0	0	0	0	0
0	0	0	0	0	0	0	0	0	0	0	0	0	0	0	0	0	0	0	0	0	0	0	0	0	0	0	0	0	0	0
0	0	0	0	0	0	0	0	0	0	0	0	0	0	0	0	0	0	0	0	0	0	0	0	0	0	0	0	0	0	0
0	0	0	0	0	0	0	0	0	0	0	0	0	0	0	0	0	0	0	0	0	0	0	0	0	0	0	0	0	0	0
0	0	0	0	0	0	0	0	0	0	0	0	0	0	0	0	0	0	0	0	0	0	0	0	0	0	0	0	0	0	0
0	0	0	0	0	0	0	0	0	0	0	0	0	0	0	0	0	0	0	0	0	0	0	0	0	0	0	0	0	0	0
0	0	0	0	0	0	0	0	0	0	0	0	0	0	0	0	0	0	0	0	0	0	0	0	0	0	0	0	0	0	0
0	0	0	0	0	0	0	0	0	0	0	0	0	0	0	0	0	0	0	0	0	0	0	0	0	0	0	0	0	0	0
0	0	0	0	0	0	0	0	0	0	0	0	0	0	0	0	0	0	0	0	0	0	0	0	0	0	0	0	0	0	0
0	0	0	0	0	0	0	0	0	0	0	0	0	0	0	0	0	0	0	0	0	0	0	0	0	0	0	0	0	0	0
0	0	0	0	0	0	0	0	0	0	0	0	0	0	0	0	0	0	0	0	0	0	0	0	0	0	0	0	0	0	0
0	0	0	0	0	0	0	0	0	0	0	0	0	0	0	0	0	0	0	0	0	0	0	0	0	0	0	0	0	0	0
0	0	0	0	0	0	0	0	0	0	0	0	0	0	0	0	0	0	0	0	0	0	0	0	0	0	0	0	0	0	0
0	0	0	0	0	0	0	0	0	0	0	0	0	0	0	0	0	0	0	0	0	0	0	0	0	0	0	0	0	0	0
0	0	0	0	0	0	0	0	0	0	0	0	0	0	0	0	0	0	0	0	0	0	0	0	0	0	0	0	0	0	0
0	0	0	0	0	0	0	0	0	0	0	0	0	0	0	0	0	0	0	0	0	0	0	0	0	0	0	0	0	0	0
0	0	0	0	0	0	0	0	0	0	0	0	0	0	0	0	0	0	0	0	0	0	0	0	0	0	0	0	0	0	0
0	0	0	0	0	0	0	0	0	0	0	0	0	0	0	0	0	0	0	0	0	0	0	0	0	0	0	0	0	0	0
0	0	0	0	0	0	0	0	0	0	0	0	0	0	0	0	0	0	0	0	0	0	0	0	0	0	0	0	0	0	0
0	0	0	0	0	0	0	0	0	0	0	0	0	0	0	0	0	0	0	0	0	0	0	0	0	0	0	0	0	0	0
0	0	0	0	0	0	0	0	0	0	0	0	0	0	0	0	0	0	0	0	0	0	0	0	0	0	0	0	0	0	0
0	0	0	0	0	0	0	0	0	0	0	0	0	0	0	0	0	0	0	0	0	0	0	0	0	0	0	0	0	0	0
0	0	0	0	0	0	0	0	0	0	0	0	0	0	0	0	0	0	0	0	0	0	0	0	0	0	0	0	0	0	0
0	0	0	0	0	0	0	0	0	0	0	0	0	0	0	0	0	0	0	0	0	0	0	0	0	0	0	0	0	0	0
0	0	0	0	0	0	0	0	0	0	0	0	0	0	0	0	0	0	0	0	0	0	0	0	0	0	0	0	0	0	0
0	0	0	0	0	0	0	0	0	0	0	0	0	0	0	0	0	0	0	0	0	0	0	0	0	0	0	0	0	0	0
0	0	0	0	0	0	0	0	0	0	0	0	0	0	0	0	0	0	0	0	0	0	0	0	0	0	0	0	0	0	0
0	0	0	0	0	0	0	0	0	0	0	0	0	0	0	0	0	0	0	0	0	0	0	0	0	0	0	0	0	0	0
0	0	0	0	0	0	0	0	0	0	0	0	0	0	0	0	0	0	0	0	0	0	0	0	0	0	0	0	0	0	0
0	0	0	0	0	0	0	0	0	0	0	0	0	0	0	0	0	0	0	0	0	0	0	0	0	0	0	0	0	0	0
0	0	0	0	0	0	0	0	0	0	0	0	0	0	0	0	0	0	0	0	0	0	0	0	0	0	0	0	0	0	0
0	0	0	0	0	0	0	0	0	0	0	0	0	0	0	0	0	0	0	0	0	0	0	0	0	0	0	0	0	0	0
0	0	0	0	0	0	0	0	0	0	0	0	0	0	0	0	0	0	0	0	0	0	0	0	0	0	0	0	0	0	0
0	0	0	0	0	0	0	0	0	0	0	0	0	0	0	0	0	0	0	0	0	0	0	0	0	0	0	0	0	0	0
0	0	0	0	0	0	0	0	0	0	0	0	0	0	0	0	0	0	0	0	0	0	0	0	0	0	0	0	0	0	0
0	0	0	0	0	0	0	0	0	0	0	0	0	0	0	0	0	0	0	0	0	0	0	0	0	0	0	0	0	0	0
0	0	0	0	0	0	0	0	0	0	0	0	0	0	0	0	0	0	0	0	0	0	0	0	0	0	0	0	0	0	0
0	0	0	0	0	0	0	0	0	0	0	0	0	0	0	0	0	0	0	0	0	0	0	0	0	0	0	0	0	0	0
0	0	0	0	0	0	0	0	0	0	0	0	0	0	0	0	0	0	0	0	0	0	0	0	0	0	0	0	0	0	0
0	0	0	0	0	0	0	0	0	0	0	0	0	0	0	0	0	0	0	0	0	0	0	0	0	0	0	0	0	0	0
0	0	0	0	0	0	0	0	0	0	0	0	0	0	0	0	0	0	0	0	0	0	0	0	0	0	0	0	0	0	0
0	0	0	0	0	0	0	0	0	0	0	0	0	0	0	0	0	0	0	0	0	0	0	0	0	0	0	0	0	0	0
0	0	0	0	0	0	0	0	0	0	0	0	0	0	0	0	0	0	0	0	0	0	0	0	0	0	0	0	0	0	0
0	0	0	0	0	0	0	0	0	0	0	0	0	0	0	0	0	0	0	0	0	0	0	0	0	0	0	0	0	0	0
0	0	0	0	0	0	0	0	0	0	0	0	0	0	0	0	0	0	0	0	0	0	0	0	0	0	0	0	0	0	0
0	0	0	0	0	0	0	0	0	0	0	0	0	0	0	0	0	0	0	0	0	0	0	0	0	0	0	0	0	0	0
0	0	0	0	0	0	0	0	0	0	0	0	0	0	0	0	0	0	0	0	0	0	0	0	0	0	0	0	0	0	0
0	0	0	0	0	0	0	0	0	0	0	0	0	0	0	0	0	0	0	0	0	0	0	0	0	0	0	0	0	0	0
0	0	0	0	0	0	0	0	0	0	0	0	0	0	0	0	0	0	0	0	0	0	0	0	0	0	0	0	0	0	0
0	0	0	0	0	0	0	0	0	0	0	0	0	0	0	0	0	0	0	0	0	0	0	0	0	0	0	0	0	0	0
0	0	0	0	0	0	0	0	0	0	0	0	0	0	0	0	0	0	0	0	0	0	0	0	0	0	0	0	0	0	0
0	0	0	0	0	0	0	0	0	0	0	0	0	0	0	0	0	0	0	0	0	0	0	0	0	0	0	0	0	0	0
0	0	0	0	0	0	0	0	0	0	0	0	0	0	0	0	0	0	0	0	0	0	0	0	0	0	0	0	0	0	0
0	0	0	0	0	0	0	0	0	0	0	0	0	0	0	0	0	0	0	0	0	0	0	0	0	0	0	0	0	0	0
0	0	0	0	0	0	0	0	0	0	0	0	0	0	0	0	0	0	0	0	0	0	0	0	0	0	0	0	0	0	0
0	0	0	0	0	0	0	0	0	0	0	0	0	0	0	0	0	0	0	0	0	0	0	0	0	0	0	0	0	0	0
0	0	0	0	0	0	0	0	0	0	0	0	0	0	0	0	0	0	0	0	0	0	0	0	0	0	0	0	0	0	0
0	0	0	0	0	0	0	0	0	0	0	0	0	0	0	0	0	0	0	0	0	0	0	0	0	0	0	0	0	0	0
0	0	0	0	0	0	0	0	0	0	0	0	0	0	0	0	0	0	0	0	0	0	0	0	0	0	0	0	0	0	0
0	0	0	0	0	0	0	0	0	0	0	0	0	0	0	0	0	0	0	0	0	0	0	0	0	0	0	0	0	0	0
0	0	0	0	0	0	0	0	0	0	0	0	0	0	0	0	0	0	0	0	0	0	0	0	0	0	0	0	0	0	0
0	0	0	0	0	0	0	0	0	0	0	0	0	0	0	0	0	0	0	0	0	0	0	0	0	0	0	0	0	0	0
0	0	0	0	0	0	0	0	0	0	0	0	0	0	0	0	0	0	0	0	0	0	0	0	0	0	0	0	0	0	0
0	0	0	0	0	0	0	0	0	0	0	0	0	0	0	0	0	0	0	0	0	0	0	0	0	0	0	0	0	0	0
0	0	0	0	0	0	0	0	0	0	0	0	0	0	0	0	0	0	0	0	0	0	0	0	0	0	0	0	0	0	0
0	0	0	0	0	0	0	0	0	0	0	0	0	0	0	0	0	0	0	0	0	0	0	0	0	0	0	0	0	0	0
0	0	0	0	0	0	0	0	0	0	0	0	0	0	0	0	0	0	0	0	0	0	0	0	0	0	0	0	0	0	0
0	0	0	0	0	0	0	0	0	0	0	0	0	0	0	0	0	0	0	0	0	0	0	0	0	0	0	0	0	0	0
0	0	0	0	0	0	0	0	0	0	0	0	0	0	0	0	0	0	0	0	0	0	0	0	0	0	0	0	0	0	0
0	0	0	0	0	0	0	0	0	0	0	0	0	0	0	0	0	0	0	0	0	0	0	0	0	0	0	0	0	0	0
0	0	0	0	0	0	0	0	0	0	0	0	0	0	0	0	0	0	0	0	0	0	0	0	0	0	0	0	0	0	0
0	0	0	0	0	0	0	0	0	0	0	0	0	0	0	0	0	0	0	0	0	0	0	0	0	0	0	0	0	0	0
0	0	0	0	0	0	0	0	0	0	0	0	0	0	0	0	0	0	0	0	0	0	0	0	0	0	0	0	0	0	0
0	0	0	0	0	0	0	0	0	0	0	0	0	0	0	0	0	0	0	0	0	0	0	0	0	0	0	0	0	0	0
0	0	0	0	0	0	0	0	0	0	0	0	0	0	0	0	0	0	0	0	0	0	0	0	0	0	0	0	0	0	0
0	0	0	0	0	0	0	0	0	0	0	0	0	0	0	0	0	0	0	0	0	0	0	0	0	0	0	0	0	0	0
0	0	0	0	0	0	0	0	0	0	0	0	0	0	0	0	0	0	0	0	0	0	0	0	0	0	0	0	0	0	0
0	0	0	0	0	0	0	0	0	0	0	0	0	0	0	0	0	0	0	0	0	0	0	0	0	0	0	0	0	0	0
0	0	0	0	0	0	0	0	0	0	0	0	0	0	0	0	0	0	0	0	0	0	0	0	0	0	0	0	0	0	0
0	0	0	0	0	0	0	0	0	0	0	0	0	0	0	0	0	0	0	0	0	0	0	0	0	0	0	0	0	0	0
0	0	0	0	0	0	0	0	0	0	0	0	0	0	0	0	0	0	0	0	0	0	0	0	0	0	0	0	0	0	0
0	0	0	0	0	0	0	0	0	0	0	0	0	0	0	0	0	0	0	0	0	0	0	0	0	0	0	0	0	0	0
0	0	0	0	0	0	0	0	0	0	0	0	0	0	0	0	0	0	0	0	0	0	0	0	0	0	0	0	0	0	0
0	0	0	0	0	0	0	0	0	0	0	0	0	0	0	0	0	0	0	0	0	0	0	0	0	0	0	0	0	0	0
0	0	0	0	0	0	0	0	0	0	0	0	0	0	0	0	0	0	0	0	0	0	0	0	0	0	0	0	0	0	0
0	0	0	0	0	0	0	0	0	0	0	0	0	0	0	0	0	0	0	0	0	0	0	0	0	0	0	0	0	0	0
0	0	0	0	0	0	0	0	0	0	0	0	0	0	0	0	0	0	0	0	0	0	0	0	0	0	0	0	0	0	0
0	0	0	0	0	0	0	0	0	0	0	0	0	0	0	0	0	0	0	0	0	0	0	0	0	0	0	0	0	0	0
0	0	0	0	0	0	0	0	0	0	0	0	0	0	0	0	0	0	0	0	0	0	0	0	0	0	0	0	0	0	0
0	0	0	0	0	0	0	0	0	0	0	0	0	0	0	0	0	0	0	0	0	0	0	0	0	0	0	0	0	0	0
0	0	0	0	0	0	0	0	0	0	0	0	0	0	0	0	0	0	0	0	0	0	0	0	0	0	0	0	0	0	0
0	0	0	0	0	0	0	0	0	0	0	0	0	0	0	0	0	0	0	0	0	0	0	0	0	0	0	0	0	0	0
0	0	0	0	0	0	0	0	0	0	0	0	0	0	0	0	0	0	0	0	0	0	0	0	0	0	0	0	0	0	0
0	0	0	0	0	0	0	0	0	0	0	0	0	0	0	0	0	0	0	0	0	0	0	0	0	0	0	0	0	0	0
0	0	0	0	0	0	0	0	0	0	0	0	0	0	0	0	0	0	0	0	0	0	0	0	0	0	0	0	0	0	0
0	0	0	0	0	0	0	0	0	0	0	0	0	0	0	0	0	0	0	0	0	0	0	0	0	0	0	0	0	0	0
0	0	0	0	0	0	0	0	0	0	0	0	0	0	0	0	0	0	0	0	0	0	0	0	0	0	0	0	0	0	0
0	0	0	0	0	0	0	0	0	0	0	0	0	0	0	0	0	0	0	0	0	0	0	0	0	0	0	0	0	0	0
0	0	0	0	0	0	0	0	0	0	0	0	0	0	0	0	0	0	0	0	0	0	0	0	0	0	0	0	0	0	0
0	0	0	0	0	0	0	0	0	0	0	0	0	0	0	0	0	0	0	0	0	0	0	0	0	0	0	0	0	0	0
0	0	0	0	0	0	0	0	0	0	0	0	0	0	0	0	0	0	0	0	0	0	0	0	0	0	0	0	0	0	0
0	0	0	0	0	0	0	0	0	0	0	0	0	0	0	0	0	0	0	0	0	0	0	0	0	0	0	0	0	0	0
0	0	0	0	0	0	0	0	0	0	0	0	0	0	0	0	0	0	0	0	0	0	0	0	0	0	0	0	0	0	0
0	0	0	0	0	0	0	0	0	0	0	0	0	0	0	0	0	0	0	0	0	0	0	0	0	0	0	0	0	0	0
0	0	0	0	0	0	0	0	0	0	0	0	0	0	0	0	0	0	0	0	0	0	0	0	0	0	0	0	0	0	0
0	0	0	0	0	0	0	0	0	0	0	0	0	0	0	0	0	0	0	0	0	0	0	0	0	0	0	0	0	0	0
0	0	0	0	0	0	0	0	0	0	0	0	0	0	0	0	0	0	0	0	0	0	0	0	0	0	0	0	0	0	0
0	0	0	0	0	0	0	0	0	0	0	0	0	0	0	0	0	0	0	0	0	0	0	0	0	0	0	0	0	0	0
0	0	0	0	0	0	0	0	0	0	0	0	0	0	0	0	0	0	0	0	0	0	0	0	0	0	0	0	0	0	0
0	0	0	0	0	0	0	0	0	0	0	0	0	0	0	0	0	0	0	0	0	0	0	0	0	0	0	0	0	0	0
0	0	0	0	0	0	0	0	0	0	0	0	0	0	0	0	0	0	0	0	0	0	0	0	0	0	0	0	0	0	0
0	0	0	0	0	0	0	0	0	0	0	0	0	0	0	0	0	0	0	0	0	0	0	0	0	0	0	0	0	0	0
0	0	0	0	0	0	0	0	0	0	0	0	0	0	0	0	0	0	0	0	0	0	0	0	0	0	0	0	0	0	0
0	0	0	0	0	0	0	0	0	0	0	0	0	0	0	0	0	0	0	0	0	0	0	0	0	0	0	0	0	0	0
0	0	0	0	0	0	0	0	0	0	0	0	0	0	0	0	0	0	0	0	0	0	0	0	0	0	0	0	0	0	0
0	0	0	0	0	0	0	0	0	0	0	0	0	0	0	0	0	0	0	0	0	0	0	0	0	0	0	0	0	0	0
0	0	0	0	0	0	0	0	0	0	0	0	0	0	0	0	0	0	0	0	0	0	0	0	0	0	0	0	0	0	0
0	0	0	0	0	0	0	0	0	0	0	0	0	0	0	0	0	0	0	0	0	0	0	0	0	0	0	0	0	0	0
0	0	0	0	0	0	0	0	0	0	0	0	0	0	0	0	0	0	0	0	0	0	0	0	0	0	0	0	0	0	0
0	0	0	0	0	0	0	0	0	0	0	0	0	0	0	0	0	0	0	0	0	0	0	0	0	0	0	0	0	0	0
0	0	0	0	0	0	0	0	0	0	0	0	0	0	0	0	0	0	0	0	0	0	0	0	0	0	0	0	0	0	0
0	0	0	0	0	0	0	0	0	0	0	0	0	0	0	0	0	0	0	0	0	0	0	0	0	0	0	0	0	0	0
0	0	0	0	0	0	0	0	0	0	0	0	0	0	0	0	0	0	0	0	0	0	0	0	0	0	0	0	0	0	0
0	0	0	0	0	0	0	0	0	0	0	0	0	0	0	0	0	0	0	0	0	0	0	0	0	0	0	0	0	0	0
0	0	0	0	0	0	0	0	0	0	0	0	0	0	0	0	0	0	0	0	0	0	0	0	0	0	0	0	0	0	0
0	0	0	0	0	0	0	0	0	0	0	0	0	0	0	0	0	0	0	0	0	0	0	0	0	0	0	0	0	0	0
0	0	0	0	0	0	0	0	0	0	0	0	0	0	0	0	0	0	0	0	0	0	0	0	0	0	0	0	0	0	0
0	0	0	0	0	0	0	0	0	0	0	0	0	0	0	0	0	0	0	0	0	0	0	0	0	0	0	0	0	0	0
0	0	0	0	0	0	0	0	0	0	0	0	0	0	0	0	0	0	0	0	0	0	0	0	0	0	0	0	0	0	0
0	0	0	0	0	0	0	0	0	0	0	0	0	0	0	0	0	0	0	0	0	0	0	0	0	0	0	0	0	0	0
0	0	0	0	0	0	0	0	0	0	0	0	0	0	0	0	0	0	0	0	0	0	0	0	0	0	0	0	0	0	0
0	0	0	0	0	0	0	0	0	0	0	0	0	0	0	0	0	0	0	0	0	0	0	0	0	0	0	0	0	0	0
0	0	0	0	0	0	0	0	0	0	0	0	0	0	0	0	0	0	0	0	0	0	0	0	0	0	0	0	0	0	0
0	0	0	0	0	0	0	0	0	0	0	0	0	0	0	0	0	0	0	0	0	0	0	0	0	0	0	0	0	0	0
0	0	0	0	0	0	0	0	0	0	0	0	0	0	0	0	0	0	0	0	0	0	0	0	0	0	0	0	0	0	0
0	0	0	0	0	0	0	0	0	0	0	0	0	0	0	0	0	0	0	0	0	0	0	0	0	0	0	0	0	0	0
0	0	0	0	0	0	0	0	0	0	0	0	0	0	0	0	0	0	0	0	0	0	0	0	0	0	0	0	0	0	0
0	0	0	0	0	0	0	0	0	0	0	0	0	0	0	0	0	0	0	0	0	0	0	0	0	0	0	0	0	0	0
0	0	0	0	0	0	0	0	0	0	0	0	0	0	0	0	0	0	0	0	0	0	0	0	0	0	0	0	0	0	0
0	0	0	0	0	0	0	0	0	0	0	0	0	0	0	0	0	0	0	0	0	0	0	0	0	0	0	0	0	0	0
0	0	0	0	0	0	0	0	0	0	0	0	0	0	0	0	0	0	0	0	0	0	0	0	0	0	0	0	0	0	0
0	0	0	0	0	0	0	0	0	0	0	0	0	0	0	0	0	0	0	0	0	0	0	0	0	0	0	0	0	0	0
0	0	0	0	0	0	0	0	0	0	0	0	0	0	0	0	0	0	0	0	0	0	0	0	0	0	0	0	0	0	0
0	0	0	0	0	0	0	0	0	0	0	0	0	0	0	0	0	0	0	0	0	0	0	0	0	0	0	0	0	0	0
0	0	0	0	0	0	0	0	0	0	0	0	0	0	0	0	0	0	0	0	0	0	0	0	0	0	0	0	0	0	0
0	0	0	0	0	0	0	0	0	0	0	0	0	0	0	0	0	0	0	0	0	0	0	0	0	0	0	0	0	0	0
0	0	0	0	0	0	0	0	0	0	0	0	0	0	0	0	0	0	0	0	0	0	0	0	0	0	0	0	0	0	0
0	0	0	0	0	0	0	0	0	0	0	0	0	0	0	0	0	0	0	0	0	0	0	0	0	0	0	0	0	0	0
0	0	0	0	0	0	0	0	0	0	0	0	0	0	0	0	0	0	0	0	0	0	0	0	0	0	0	0	0	0	0
0	0	0	0	0	0	0	0	0	0	0	0	0	0	0	0	0	0	0	0	0	0	0	0	0	0	0	0	0	0	0
0	0	0	0	0	0	0	0	0	0	0	0	0	0	0	0	0	0	0	0	0	0	0	0	0	0	0	0	0	0	0
0	0	0	0	0	0	0	0	0	0	0	0	0	0	0	0	0	0	0	0	0	0	0	0	0	0	0	0	0	0	0
0	0	0	0	0	0	0	0	0	0	0	0	0	0	0	0	0	0	0	0	0	0	0	0	0	0	0	0	0	0	0
0	0	0	0	0	0	0	0	0	0	0	0	0	0	0	0	0	0	0	0	0	0	0	0	0	0	0	0	0	0	0
0	0	0	0	0	0	0	0	0	0	0	0	0	0	0	0	0	0	0	0	0	0	0	0	0	0	0	0	0	0	0
0	0	0	0	0	0	0	0	0	0	0	0	0	0	0	0	0	0	0	0	0	0	0	0	0	0	0	0	0	0	0
0	0	0	0	0	0	0	0	0	0	0	0	0	0	0	0	0	0	0	0	0	0	0	0	0	0	0	0	0	0	0
0	0	0	0	0	0	0	0	0	0	0	0	0	0	0	0	0	0	0	0	0	0	0	0	0	0	0	0	0	0	0
0	0	0	0	0	0	0	0	0	0	0	0	0	0	0	0	0	0	0	0	0	0	0	0	0	0	0	0	0	0	0
0	0	0	0	0	0	0	0	0	0	0	0	0	0	0	0	0	0	0	0	0	0	0	0	0	0	0	0	0	0	0
0	0	0	0	0	0	0	0	0	0	0	0	0	0	0	0	0	0	0	0	0	0	0	0	0	0	0	0	0	0	0
0	0	0	0	0	0	0	0	0	0	0	0	0	0	0	0	0	0	0	0	0	0	0	0	0	0	0	0	0	0	0
0	0	0	0	0	0	0	0	0	0	0	0	0	0	0	0	0	0	0	0	0	0	0	0	0	0	0	0	0	0	0
0	0	0	0	0	0	0	0	0	0	0	0	0	0	0	0	0	0	0	0	0	0	0	0	0	0	0	0	0	0	0
0	0	0	0	0	0	0	0	0	0	0	0	0	0	0	0	0	0	0	0	0	0	0	0	0	0	0	0	0	0	0
0	0	0	0	0	0	0	0	0	0	0	0	0	0	0	0	0	0	0	0	0	0	0	0	0	0	0	0	0	0	0
0	0	0	0	0	0	0	0	0	0	0	0	0	0	0	0	0	0	0	0	0	0	0	0	0	0	0	0	0	0	0
0	0	0	0	0	0	0	0	0	0	0	0	0	0	0	0	0	0	0	0	0	0	0	0	0	0	0	0	0	0	0
0	0	0	0	0	0	0	0	0	0	0	0	0	0	0	0	0	0	0	0	0	0	0	0	0	0	0	0	0	0	0
0	0	0	0	0	0	0	0	0	0	0	0	0	0	0	0	0	0	0	0	0	0	0	0	0	0	0	0	0	0	0
0	0	0	0	0	0	0	0	0	0	0	0	0	0	0	0	0	0	0	0	0	0	0	0	0	0	0	0	0	0	0
0	0	0	0	0	0	0	0	0	0	0	0	0	0	0	0	0	0	0	0	0	0	0	0	0	0	0	0	0	0	0
0	0	0	0	0	0	0	0	0	0	0	0	0	0	0	0	0	0	0	0	0	0	0	0	0	0	0	0	0	0	0
0	0	0	0	0	0	0	0	0	0	0	0	0	0	0	0	0	0	0	0	0	0	0	0	0	0	0	0	0	0	0
0	0	0	0	0	0	0	0	0	0	0	0	0	0	0	0	0	0	0	0	0	0	0	0	0	0	0	0	0	0	0
0	0	0	0	0	0	0	0	0	0	0	0	0	0	0	0	0	0	0	0	0	0	0	0	0	0	0	0	0	0	0
0	0	0	0	0	0	0	0	0	0	0	0	0	0	0	0	0	0	0	0	0	0	0	0	0	0	0	0	0	0	0
0	0	0	0	0	0	0	0	0	0	0	0	0	0	0	0	0	0	0	0	0	0	0	0	0	0	0	0	0	0	0
0	0	0	0	0	0	0	0	0	0	0	0	0	0	0	0	0	0	0	0	0	0	0	0	0	0	0	0	0	0	0
0	0	0	0	0	0	0	0	0	0	0	0	0	0	0	0	0	0	0	0	0	0	0	0	0	0	0	0	0	0	0
0	0	0	0	0	0	0	0	0	0	0	0	0	0	0	0	0	0	0	0	0	0	0	0	0	0	0	0	0	0	0
0	0	0	0	0	0	0	0	0	0	0	0	0	0	0	0	0	0	0	0	0	0	0	0	0	0	0	0	0	0	0
0	0	0	0	0	0	0	0	0	0	0	0	0	0	0	0	0	0	0	0	0	0	0	0	0	0	0	0	0	0	0
0	0	0	0	0	0	0	0	0	0	0	0	0	0	0	0	0	0	0	0	0	0	0	0	0	0	0	0	0	0	0
0	0	0	0	0	0	0	0	0	0	0	0	0	0	0	0	0	0	0	0	0	0	0	0	0	0	0	0	0	0	0
0	0	0	0	0	0	0	0	0	0	0	0	0	0	0	0	0	0	0	0	0	0	0	0	0	0	0	0	0	0	0
0	0	0	0	0	0	0	0	0	0	0	0	0	0	0	0	0	0	0	0	0	0	0	0	0	0	0	0	0	0	0
0	0	0	0	0	0	0	0	0	0	0	0	0	0	0	0	0	0	0	0	0	0	0	0	0	0	0	0	0	0	0
0	0	0	0	0	0	0	0	0	0	0	0	0	0	0	0	0	0	0	0	0	0	0	0	0	0	0	0	0	0	0
0	0	0	0	0	0	0	0	0	0	0	0	0	0	0	0	0	0	0	0	0	0	0	0	0	0	0	0	0	0	0
0	0	0	0	0	0	0	0	0	0	0	0	0	0	0	0	0	0	0	0	0	0	0	0	0	0	0	0	0	0	0
0	0	0	0	0	0	0	0	0	0	0	0	0	0	0	0	0	0	0	0	0	0	0	0	0	0	0	0	0	0	0
0	0	0	0	0	0	0	0	0	0	0	0	0	0	0	0	0	0	0	0	0	0	0	0	0	0	0	0	0	0	0
0	0	0	0	0	0	0	0	0	0	0	0	0	0	0	0	0	0	0	0	0	0	0	0	0	0	0	0	0	0	0
0	0	0	0	0	0	0	0	0	0	0	0	0	0	0	0	0	0	0	0	0	0	0	0	0	0	0	0	0	0	0
0	0	0	0	0	0	0	0	0	0	0	0	0	0	0	0	0	0	0	0	0	0	0	0	0	0	0	0	0	0	0
0	0	0	0	0	0	0	0	0	0	0	0	0	0	0	0	0	0	0	0	0	0	0	0	0	0	0	0	0	0	0
0	0	0	0	0	0	0	0	0	0	0	0	0	0	0	0	0	0	0	0	0	0	0	0	0	0	0	0	0	0	0
0	0	0	0	0	0	0	0	0	0	0	0	0	0	0	0	0	0	0	0	0	0	0	0	0	0	0	0	0	0	0
0	0	0	0	0	0	0	0	0	0	0	0	0	0	0	0	0	0	0	0	0	0	0	0	0	0	0	0	0	0	0
0	0	0	0	0	0	0	0	0	0	0	0	0	0	0	0	0	0	0	0	0	0	0	0	0	0	0	0	0	0	0
0	0	0	0	0	0	0	0	0	0	0	0	0	0	0	0	0	0	0	0	0	0	0	0	0	0	0	0	0	0	0
0	0	0	0	0	0	0	0	0	0	0	0	0	0	0	0	0	0	0	0	0	0	0	0	0	0	0	0	0	0	0
0	0	0	0	0	0	0	0	0	0	0	0	0	0	0	0	0	0	0	0	0	0	0	0	0	0	0	0	0	0	0
0	0	0	0	0	0	0	0	0	0	0	0	0	0	0	0	0	0	0	0	0	0	0	0	0	0	0	0	0	0	0
0	0	0	0	0	0	0	0	0	0	0	0	0	0	0	0	0	0	0	0	0	0	0	0	0	0	0	0	0	0	0
0	0	0	0	0	0	0	0	0	0	0	0	0	0	0	0	0	0	0	0	0	0	0	0	0	0	0	0	0	0	0
0	0	0	0	0	0	0	0	0	0	0	0	0	0	0	0	0	0	0	0	0	0	0	0	0	0	0	0	0	0	0
0	0	0	0	0	0	0	0	0	0	0	0	0	0	0	0	0	0	0	0	0	0	0	0	0	0	0	0	0	0	0
0	0	0	0	0	0	0	0	0	0	0	0	0	0	0	0	0	0	0	0	0	0	0	0	0	0	0	0	0	0	0
0	0	0	0	0	0	0	0	0	0	0	0	0	0	0	0	0	0	0	0	0	0	0	0	0	0	0	0	0	0	0
0	0	0	0	0	0	0	0	0	0	0	0	0	0	0	0	0	0	0	0	0	0	0	0	0	0	0	0	0	0	0
0	0	0	0	0	0	0	0	0	0	0	0	0	0	0	0	0	0	0	0	0	0	0	0	0	0	0	0	0	0	0
0	0	0	0	0	0	0	0	0	0	0	0	0	0	0	0	0	0	0	0	0	0	0	0	0	0	0	0	0	0	0
0	0	0	0	0	0	0	0	0	0	0	0	0	0	0	0	0	0	0	0	0	0	0	0	0	0	0	0	0	0	0
0	0	0	0	0	0	0	0	0	0	0	0	0	0	0	0	0	0	0	0	0	0	0	0	0	0	0	0	0	0	0
0	0	0	0	0	0	0	0	0	0	0	0	0	0	0	0	0	0	0	0	0	0	0	0	0	0	0	0	0	0	0
0	0	0	0	0	0	0	0	0	0	0	0	0	0	0	0	0	0	0	0	0	0	0	0	0	0	0	0	0	0	0
0	0	0	0	0	0	0	0	0	0	0	0	0	0	0	0	0	0	0	0	0	0	0	0	0	0	0	0	0	0	0
0	0	0	0	0	0	0	0	0	0	0	0	0	0	0	0	0	0	0	0	0	0	0	0	0	0	0	0	0	0	0
0	0	0	0	0	0	0	0	0	0	0	0	0	0	0	0	0	0	0	0	0	0	0	0	0	0	0	0	0	0	0
0	0	0	0	0	0	0	0	0	0	0	0	0	0	0	0	0	0	0	0	0	0	0	0	0	0	0	0	0	0	0
0	0	0	0	0	0	0	0	0	0	0	0	0	0	0	0	0	0	0	0	0	0	0	0	0	0	0	0	0	0	0
0	0	0	0	0	0	0	0	0	0	0	0	0	0	0	0	0	0	0	0	0	0	0	0	0	0	0	0	0	0	0
0	0	0	0	0	0	0	0	0	0	0	0	0	0	0	0	0	0	0	0	0	0	0	0	0	0	0	0	0	0	0
0	0	0	0	0	0	0	0	0	0	0	0	0	0	0	0	0	0	0	0	0	0	0	0	0	0	0	0	0	0	0
0	0	0	0	0	0	0	0	0	0	0	0	0	0	0	0	0	0	0	0	0	0	0	0	0	0	0	0	0	0	0
0	0	0	0	0	0	0	0	0	0	0	0	0	0	0	0	0	0	0	0	0	0	0	0	0	0	0	0	0	0	0
0	0	0	0	0	0	0	0	0	0	0	0	0	0	0	0	0	0	0	0	0	0	0	0	0	0	0	0	0	0	0
0	0	0	0	0	0	0	0	0	0	0	0	0	0	0	0	0	0	0	0	0	0	0	0	0	0	0	0	0	0	0
0	0	0	0	0	0	0	0	0	0	0	0	0	0	0	0	0	0	0	0	0	0	0	0	0	0	0	0	0	0	0
0	0	0	0	0	0	0	0	0	0	0	0	0	0	0	0	0	0	0	0	0	0	0	0	0	0	0	0	0	0	0
0	0	0	0	0	0	0	0	0	0	0	0	0	0	0	0	0	0	0	0	0	0	0	0	0	0	0	0	0	0	0
0	0	0	0	0	0	0	0	0	0	0	0	0	0	0	0	0	0	0	0	0	0	0	0	0	0	0	0	0	0	0
0	0	0	0	0	0	0	0	0	0	0	0	0	0	0	0	0	0	0	0	0	0	0	0	0	0	0	0	0	0	0
0	0	0	0	0	0	0	0	0	0	0	0	0	0	0	0	0	0	0	0	0	0	0	0	0	0	0	0	0	0	0
0	0	0	0	0	0	0	0	0	0	0	0	0	0	0	0	0	0	0	0	0	0	0	0	0	0	0	0	0	0	0
0	0	0	0	0	0	0	0	0	0	0	0	0	0	0	0	0	0	0	0	0	0	0	0	0	0	0	0	0	0	0
0	0	0	0	0	0	0	0	0	0	0	0	0	0	0	0	0	0	0	0	0	0	0	0	0	0	0	0	0	0	0
0	0	0	0	0	0	0	0	0	0	0	0	0	0	0	0	0	0	0	0	0	0	0	0	0	0	0	0	0	0	0
0	0	0	0	0	0	0	0	0	0	0	0	0	0	0	0	0	0	0	0	0	0	0	0	0	0	0	0	0	0	0
0	0	0	0	0	0	0	0	0	0	0	0	0	0	0	0	0	0	0	0	0	0	0	0	0	0	0	0	0	0	0
0	0	0	0	0	0	0	0	0	0	0	0	0	0	0	0	0	0	0	0	0	0	0	0	0	0	0	0	0	0	0
0	0	0	0	0	0	0	0	0	0	0	0	0	0	0	0	0	0	0	0	0	0	0	0	0	0	0	0	0	0	0
0	0	0	0	0	0	0	0	0	0	0	0	0	0	0	0	0	0	0	0	0	0	0	0	0	0	0	0	0	0	0
0	0	0	0	0	0	0	0	0	0	0	0	0	0	0	0	0	0	0	0	0	0	0	0	0	0	0	0	0	0	0
0	0	0	0	0	0	0	0	0	0	0	0	0	0	0	0	0	0	0	0	0	0	0	0	0	0	0	0	0	0	0
0	0	0	0	0	0	0	0	0	0	0	0	0	0	0	0	0	0	0	0	0	0	0	0	0	0	0	0	0	0	0
0	0	0	0	0	0	0	0	0	0	0	0	0	0	0	0	0	0	0	0	0	0	0	0	0	0	0	0	0	0	0
0	0	0	0	0	0	0	0	0	0	0	0	0	0	0	0	0	0	0	0	0	0	0	0	0	0	0	0	0	0	0
0	0	0	0	0	0	0	0	0	0	0	0	0	0	0	0	0	0	0	0	0	0	0	0	0	0	0	0	0	0	0
0	0	0	0	0	0	0	0	0	0	0	0	0	0	0	0	0	0	0	0	0	0	0	0	0	0	0	0	0	0	0
0	0	0	0	0	0	0	0	0	0	0	0	0	0	0	0	0	0	0	0	0	0	0	0	0	0	0	0	0	0	0
0	0	0	0	0	0	0	0	0	0	0	0	0	0	0	0	0	0	0	0	0	0	0	0	0	0	0	0	0	0	0
0	0	0	0	0	0	0	0	0	0	0	0	0	0	0	0	0	0	0	0	0	0	0	0	0	0	0	0	0	0	0
0	0	0	0	0	0	0	0	0	0	0	0	0	0	0	0	0	0	0	0	0	0	0	0	0	0	0	0	0	0	0
0	0	0	0	0	0	0	0	0	0	0	0	0	0	0	0	0	0	0	0	0	0	0	0	0	0	0	0	0	0	0
0	0	0	0	0	0	0	0	0	0	0	0	0	0	0	0	0	0	0	0	0	0	0	0	0	0	0	0	0	0	0
0	0	0	0	0	0	0	0	0	0	0	0	0	0	0	0	0	0	0	0	0	0	0	0	0	0	0	0	0	0	0
0	0	0	0	0	0	0	0	0	0	0	0	0	0	0	0	0	0	0	0	0	0	0	0	0	0	0	0	0	0	0
0	0	0	0	0	0	0	0	0	0	0	0	0	0	0	0	0	0	0	0	0	0	0	0	0	0	0	0	0	0	0
0	0	0	0	0	0	0	0	0	0	0	0	0	0	0	0	0	0	0	0	0	0	0	0	0	0	0	0	0	0	0
0	0	0	0	0	0	0	0	0	0	0	0	0	0	0	0	0	0	0	0	0	0	0	0	0	0	0	0	0	0	0
0	0	0	0	0	0	0	0	0	0	0	0	0	0	0	0	0	0	0	0	0	0	0	0	0	0	0	0	0	0	0
0	0	0	0	0	0	0	0	0	0	0	0	0	0	0	0	0	0	0	0	0	0	0	0	0	0	0	0	0	0	0
0	0	0	0	0	0	0	0	0	0	0	0	0	0	0	0	0	0	0	0	0	0	0	0	0	0	0	0	0	0	0
0	0	0	0	0	0	0	0	0	0	0	0	0	0	0	0	0	0	0	0	0	0	0	0	0	0	0	0	0	0	0
0	0	0	0	0	0	0	0	0	0	0	0	0	0	0	0	0	0	0	0	0	0	0	0	0	0	0	0	0	0	0
0	0	0	0	0	0	0	0	0	0	0	0	0	0	0	0	0	0	0	0	0	0	0	0	0	0	0	0	0	0	0
0	0	0	0	0	0	0	0	0	0	0	0	0	0	0	0	0	0	0	0	0	0	0	0	0	0	0	0	0	0	0
0	0	0	0	0	0	0	0	0	0	0	0	0	0	0	0	0	0	0	0	0	0	0	0	0	0	0	0	0	0	0
0	0	0	0	0	0	0	0	0	0	0	0	0	0	0	0	0	0	0	0	0	0	0	0	0	0	0	0	0	0	0
0	0	0	0	0	0	0	0	0	0	0	0	0	0	0	0	0	0	0	0	0	0	0	0	0	0	0	0	0	0	0
0	0	0	0	0	0	0	0	0	0	0	0	0	0	0	0	0	0	0	0	0	0	0	0	0	0	0	0	0	0	0
0	0	0	0	0	0	0	0	0	0	0	0	0	0	0	0	0	0	0	0	0	0	0	0	0	0	0	0	0	0	0
0	0	0	0	0	0	0	0	0	0	0	0	0	0	0	0	0	0	0	0	0	0	0	0	0	0	0	0	0	0	0
0	0	0	0	0	0	0	0	0	0	0	0	0	0	0	0	0	0	0	0	0	0	0	0	0	0	0	0	0	0	0
0	0	0	0	0	0	0	0	0	0	0	0	0	0	0	0	0	0	0	0	0	0	0	0	0	0	0	0	0	0	0
0	0	0	0	0	0	0	0	0	0	0	0	0	0	0	0	0	0	0	0	0	0	0	0	0	0	0	0	0	0	0
0	0	0	0	0	0	0	0	0	0	0	0	0	0	0	0	0	0	0	0	0	0	0	0	0	0	0	0	0	0	0
0	0	0	0	0	0	0	0	0	0	0	0	0	0	0	0	0	0	0	0	0	0	0	0	0	0	0	0	0	0	0
0	0	0	0	0	0	0	0	0	0	0	0	0	0	0	0	0	0	0	0	0	0	0	0	0	0	0	0	0	0	0
0	0	0	0	0	0	0	0	0	0	0	0	0	0	0	0	0	0	0	0	0	0	0	0	0	0	0	0	0	0	0
0	0	0	0	0	0	0	0	0	0	0	0	0	0	0	0	0	0	0	0	0	0	0	0	0	0	0	0	0	0	0
0	0	0	0	0	0	0	0	0	0	0	0	0	0	0	0	0	0	0	0	0	0	0	0	0	0	0	0	0	0	0
0	0	0	0	0	0	0	0	0	0	0	0	0	0	0	0	0	0	0	0	0	0	0	0	0	0	0	0	0	0	0
0	0	0	0	0	0	0	0	0	0	0	0	0	0	0	0	0	0	0	0	0	0	0	0	0	0	0	0	0	0	0
0	0	0	0	0	0	0	0	0	0	0	0	0	0	0	0	0	0	0	0	0	0	0	0	0	0	0	0	0	0	0
0	0	0	0	0	0	0	0	0	0	0	0	0	0	0	0	0	0	0	0	0	0	0	0	0	0	0	0	0	0	0
0	0	0	0	0	0	0	0	0	0	0	0	0	0	0	0	0	0	0	0	0	0	0	0	0	0	0	0	0	0	0
0	0	0	0	0	0	0	0	0	0	0	0	0	0	0	0	0	0	0	0	0	0	0	0	0	0	0	0	0	0	0
0	0	0	0	0	0	0	0	0	0	0	0	0	0	0	0	0	0	0	0	0	0	0	0	0	0	0	0	0	0	0
0	0	0	0	0	0	0	0	0	0	0	0	0	0	0	0	0	0	0	0	0	0	0	0	0	0	0	0	0	0	0
0	0	0	0	0	0	0	0	0	0	0	0	0	0	0	0	0	0	0	0	0	0	0	0	0	0	0	0	0	0	0
0	0	0	0	0	0	0	0	0	0	0	0	0	0	0	0	0	0	0	0	0	0	0	0	0	0	0	0	0	0	0
0	0	0	0	0	0	0	0	0	0	0	0	0	0	0	0	0	0	0	0	0	0	0	0	0	0	0	0	0	0	0
0	0	0	0	0	0	0	0	0	0	0	0	0	0	0	0	0	0	0	0	0	0	0	0	0	0	0	0	0	0	0
0	0	0	0	0	0	0	0	0	0	0	0	0	0	0	0	0	0	0	0	0	0	0	0	0	0	0	0	0	0	0
0	0	0	0	0	0	0	0	0	0	0	0	0	0	0	0	0	0	0	0	0	0	0	0	0	0	0	0	0	0	0
0	0	0	0	0	0	0	0	0	0	0	0	0	0	0	0	0	0	0	0	0	0	0	0	0	0	0	0	0	0	0
0	0	0	0	0	0	0	0	0	0	0	0	0	0	0	0	0	0	0	0	0	0	0	0	0	0	0	0	0	0	0
0	0	0	0	0	0	0	0	0	0	0	0	0	0	0	0	0	0	0	0	0	0	0	0	0	0	0	0	0	0	0
0	0	0	0	0	0	0	0	0	0	0	0	0	0	0	0	0	0	0	0	0	0	0	0	0	0	0	0	0	0	0
0	0	0	0	0	0	0	0	0	0	0	0	0	0	0	0	0	0	0	0	0	0	0	0	0	0	0	0	0	0	0
0	0	0	0	0	0	0	0	0	0	0	0	0	0	0	0	0	0	0	0	0	0	0	0	0	0	0	0	0	0	0
0	0	0	0	0	0	0	0	0	0	0	0	0	0	0	0	0	0	0	0	0	0	0	0	0	0	0	0	0	0	0
0	0	0	0	0	0	0	0	0	0	0	0	0	0	0	0	0	0	0	0	0	0	0	0	0	0	0	0	0	0	0
0	0	0	0	0	0	0	0	0	0	0	0	0	0	0	0	0	0	0	0	0	0	0	0	0	0	0	0	0	0	0
0	0	0	0	0	0	0	0	0	0	0	0	0	0	0	0	0	0	0	0	0	0	0	0	0	0	0	0	0	0	0
0	0	0	0	0	0	0	0	0	0	0	0	0	0	0	0	0	0	0	0	0	0	0	0	0	0	0	0	0	0	0
0	0	0	0	0	0	0	0	0	0	0	0	0	0	0	0	0	0	0	0	0	0	0	0	0	0	0	0	0	0	0
0	0	0	0	0	0	0	0	0	0	0	0	0	0	0	0	0	0	0	0	0	0	0	0	0	0	0	0	0	0	0
0	0	0	0	0	0	0	0	0	0	0	0	0	0	0	0	0	0	0	0	0	0	0	0	0	0	0	0	0	0	0
0	0	0	0	0	0	0	0	0	0	0	0	0	0	0	0	0	0	0	0	0	0	0	0	0	0	0	0	0	0	0
0	0	0	0	0	0	0	0	0	0	0	0	0	0	0	0	0	0	0	0	0	0	0	0	0	0	0	0	0	0	0
0	0	0	0	0	0	0	0	0	0	0	0	0	0	0	0	0	0	0	0	0	0	0	0	0	0	0	0	0	0	0
0	0	0	0	0	0	0	0	0	0	0	0	0	0	0	0	0	0	0	0	0	0	0	0	0	0	0	0	0	0	0
0	0	0	0	0	0	0	0	0	0	0	0	0	0	0	0	0	0	0	0	0	0	0	0	0	0	0	0	0	0	0
0	0	0	0	0	0	0	0	0	0	0	0	0	0	0	0	0	0	0	0	0	0	0	0	0	0	0	0	0	0	0
0	0	0	0	0	0	0	0	0	0	0	0	0	0	0	0	0	0	0	0	0	0	0	0	0	0	0	0	0	0	0
[truncated: 1,000 more rows]
