# Supplementary material for: A modified shuffled frog leaping algorithm with inertia weight
Source: Sci Rep. 2024 Feb 20;14:4146. doi: 10.1038/s41598-024-51306-1 (PMC11224354; doi:10.1038/s41598-024-51306-1)
Supplement: Supplementary file 1 — Supplementary Information. [file 41598_2024_51306_MOESM1_ESM.zip › data/F2/MSFLA_L_9.xls]

## Sheet: Sheet1
0.455989	0.338728	-0.494938	0.0156653	-0.0445206	0.249022	0.169918	0.0516168	0.0315912	0.0404513	-0.156638	-0.143191	-0.413808	-0.0286738	0.0635493	0.21805	0.0190595	-0.0875229	-0.0812843	0.892586	-0.466547	-0.515245	0.0721239	-0.116418	0.149929	0.0222993	0.109423	0.343766	-0.226327	0.00679522	6.02568
-0.0284914	-0.00534681	0.027425	-0.00843032	0.0179455	0.0295273	-0.00423077	-0.00777682	0.0118566	0.0198928	0.0569906	0.00559946	-0.00546615	0.000915605	-0.00382401	-0.0130743	0.0226924	-0.00511677	-0.00255339	-0.0491515	0.00764031	-0.0618642	-0.0094926	-0.00702116	-0.00279712	-0.00192763	0.0528235	-0.0141786	-0.0178918	-0.0259299	0.527874
0.00240464	0.000373764	-0.00185063	-0.001243	0.000293494	-0.00035232	0.00113143	0.000443379	-0.00432	0.000187017	0.0060376	0.00363958	-0.00439789	6.42695e-05	0.00128644	-0.000210641	0.000894566	0.000775761	-0.000781603	-0.000285663	0.00396762	-0.000881482	-0.00074301	0.00136471	-0.00147416	-0.00193065	-0.00283683	-2.85059e-05	-0.00067082	0.000199454	0.0450709
-0.000154424	-5.26825e-05	-6.95734e-05	-8.193e-05	0.000383862	3.2226e-05	8.43419e-05	1.34234e-05	7.88901e-05	6.61595e-05	0.000182778	-1.5587e-06	0.000128772	-0.000170167	0.000517058	-6.36633e-07	0.000207712	-0.000104074	-0.00018717	-0.000183609	-3.11142e-05	5.13706e-06	-4.56289e-05	-9.51593e-05	0.000137098	0.000158803	-0.000574457	0.000778212	3.29083e-05	0.000276986	0.00483655
-0.000118642	-4.24903e-06	-8.76127e-06	1.47183e-05	1.85317e-05	2.31334e-06	-1.44418e-06	3.16404e-07	-9.23904e-06	1.27427e-05	1.13933e-05	-3.79185e-06	8.15189e-06	5.79754e-06	-1.38023e-05	-3.54746e-06	2.15176e-06	5.47355e-06	-7.75343e-06	-1.12501e-06	2.0176e-05	3.66777e-06	1.18208e-05	1.24442e-05	-1.08937e-05	-1.18496e-05	9.15771e-06	-2.58903e-06	-2.9657e-05	7.70174e-06	0.000373904
2.74161e-06	2.23037e-06	-4.97843e-06	1.27052e-07	9.13351e-07	4.25819e-08	2.57183e-08	3.42837e-08	1.13122e-06	-2.45858e-07	-3.51617e-06	-2.75346e-06	5.75205e-07	-1.11132e-06	8.48817e-07	-7.22638e-07	-1.13238e-06	5.48585e-07	7.24978e-07	-6.80725e-06	1.33183e-07	-1.27246e-06	-9.99462e-08	8.71245e-07	-5.74493e-06	6.8362e-07	8.90692e-08	-2.41498e-07	-1.52206e-06	-1.00376e-07	4.19697e-05
-1.06293e-07	2.57957e-08	-8.3126e-08	-2.29504e-07	-2.09049e-07	6.37363e-08	1.75166e-08	-5.80106e-08	5.23161e-08	2.03253e-07	-3.1804e-09	-1.95811e-08	-1.55715e-08	7.0015e-08	2.08724e-07	5.38398e-09	2.94398e-08	8.30992e-08	-1.45164e-07	-9.99465e-08	-4.36898e-08	1.14439e-07	-2.07437e-08	-3.39924e-08	-8.35625e-08	-1.16547e-07	-5.81895e-08	4.17345e-08	-6.73463e-08	5.28878e-09	2.31424e-06
-9.26783e-09	1.554e-09	2.21764e-08	8.55961e-09	9.14279e-08	6.90438e-09	2.26183e-08	3.57653e-09	3.69261e-09	-1.56187e-09	3.53634e-08	-6.92056e-09	-5.1639e-09	5.49135e-10	1.96417e-09	-5.13728e-09	3.70744e-09	-7.46281e-09	3.65294e-08	-7.3323e-09	1.61436e-08	2.02252e-08	6.22354e-09	-1.14741e-08	-1.1161e-08	-8.08802e-09	1.11705e-09	-2.83043e-09	-5.24109e-09	-7.21597e-09	3.7119e-07
1.93863e-09	3.27133e-10	3.73425e-10	7.10101e-10	7.76393e-10	-7.41899e-10	-2.87781e-09	3.9399e-10	-9.0582e-10	-5.92772e-10	-8.12221e-10	1.12396e-09	-2.44992e-11	-3.01782e-10	2.29181e-09	3.52717e-10	1.57152e-10	7.66135e-10	-5.98553e-10	5.28933e-11	2.01359e-10	8.63937e-10	-1.91567e-10	4.32205e-11	1.01862e-10	1.07011e-09	-1.30882e-09	-7.4203e-10	4.16694e-10	-4.00546e-10	2.14598e-08
1.19331e-11	1.70606e-12	-6.6507e-11	8.8523e-11	-2.98685e-11	2.28524e-12	1.00753e-11	-5.71707e-12	-1.3956e-11	4.01724e-11	-1.27974e-10	8.66533e-12	-9.13385e-11	3.91712e-11	4.36797e-11	6.39088e-11	-7.75311e-11	8.60814e-11	-8.34757e-11	-7.72367e-11	1.53534e-10	-2.21443e-11	-3.10628e-11	5.9025e-11	1.31206e-12	-2.70584e-10	-2.21471e-10	1.93624e-12	-1.14293e-10	1.786e-10	2.02377e-09
1.60472e-12	2.00373e-11	5.42634e-11	-1.29257e-11	-5.58421e-12	-4.73211e-13	-6.33063e-12	7.89935e-12	-6.40571e-13	-7.37382e-13	-6.78372e-12	-4.93374e-12	-1.04361e-11	-5.19552e-12	-1.92189e-11	1.77014e-12	6.6307e-12	-1.79138e-12	1.01991e-11	1.85269e-12	-7.8616e-12	3.64854e-12	-1.08952e-11	-1.18053e-11	2.99566e-12	1.54456e-11	-2.12772e-12	-1.15341e-12	2.02744e-13	1.1515e-12	2.36596e-10
-1.2818e-12	-6.51516e-13	-1.75092e-12	-1.32546e-13	1.11985e-13	3.6406e-12	-1.84633e-13	2.21103e-13	-1.59987e-13	5.08542e-14	7.44848e-13	-4.7881e-13	-1.10471e-12	-1.50878e-13	-8.63288e-13	1.95779e-13	-1.82243e-13	3.4686e-13	-8.59845e-13	-1.16305e-13	6.38944e-13	3.25164e-12	-3.34868e-14	-1.8843e-13	-1.39542e-13	-2.86849e-13	5.83831e-13	2.36702e-12	7.6996e-13	5.2617e-13	2.20154e-11
4.38655e-14	-1.15004e-14	9.86784e-14	-6.71102e-14	-1.87509e-14	1.48158e-14	3.30085e-14	-8.85192e-14	2.39354e-14	-1.41473e-14	4.61002e-13	1.79441e-14	-2.23034e-13	5.54254e-15	-1.04211e-13	-1.5067e-14	8.31344e-15	5.60205e-15	1.69436e-13	2.20568e-14	-9.61694e-16	-8.50731e-14	3.02485e-14	-2.10659e-14	-3.33329e-14	1.16945e-13	3.69436e-14	-6.20782e-14	-8.7448e-14	-3.47073e-14	1.95535e-12
-9.99304e-16	5.45361e-15	-6.80609e-15	1.61003e-15	-8.85281e-15	-1.86894e-16	-1.16116e-14	1.29052e-14	2.01765e-15	1.3968e-15	-4.16698e-15	9.08745e-15	-3.40472e-15	-1.55972e-14	-1.53786e-15	-3.31197e-15	6.02475e-16	8.03762e-16	4.52419e-16	-4.57731e-16	1.12054e-14	6.80208e-15	-6.8415e-15	2.50908e-15	-3.02821e-15	-2.51087e-15	-1.84589e-15	2.25769e-16	-6.51448e-15	2.61185e-15	1.35358e-13
5.22895e-17	-1.42994e-15	9.54842e-16	-5.65932e-16	1.70365e-15	1.40953e-15	3.37528e-16	1.37926e-16	-3.39491e-16	2.32286e-16	-3.36316e-17	2.3284e-15	7.40759e-16	6.35463e-16	-3.30297e-16	4.68717e-18	1.53827e-16	-7.86445e-17	-8.71384e-18	-3.54597e-16	1.68767e-15	2.13567e-16	-3.24124e-17	-1.06355e-15	-3.78064e-17	-1.27595e-16	4.18706e-16	1.36303e-17	-2.24208e-16	3.11929e-15	1.87709e-14
1.03247e-16	1.62879e-16	1.80296e-17	-5.98679e-17	-1.73292e-17	-4.57867e-17	2.70593e-17	1.20323e-16	1.51082e-17	-2.19297e-18	-8.31911e-18	-7.62334e-18	-6.14283e-17	-1.78582e-17	4.01131e-18	7.05161e-17	-9.88328e-18	-1.05466e-16	6.32311e-17	6.17023e-17	-6.06109e-18	2.10368e-17	-7.10472e-18	-1.70756e-17	5.44289e-17	1.51257e-17	4.19993e-18	1.58063e-17	7.34799e-18	4.19866e-17	1.17204e-15
-7.42799e-18	1.02504e-17	-9.24147e-18	-1.25448e-18	2.33423e-17	5.62074e-19	-1.7689e-18	-9.89074e-19	-5.90291e-18	2.83365e-18	-3.72656e-19	4.49652e-19	-3.20488e-18	1.17673e-17	-4.30194e-18	-1.82067e-18	-2.67805e-18	2.09731e-18	-4.18361e-19	-1.87369e-19	-1.06627e-17	-1.78489e-18	2.03372e-18	-6.42138e-19	7.02399e-18	2.6415e-18	-3.29763e-18	7.75316e-19	-2.7135e-18	4.25389e-18	1.26701e-16
-2.06568e-20	-1.41465e-19	2.33022e-19	-3.0773e-20	1.80344e-18	1.90538e-20	1.38243e-19	3.24849e-19	5.62355e-19	-2.75356e-19	6.12772e-19	4.30227e-19	4.92853e-19	-1.35161e-19	6.03964e-19	4.63476e-20	5.11991e-20	-5.75968e-20	3.15414e-20	-2.74671e-19	-9.46428e-19	-2.96775e-19	-3.1638e-20	2.16902e-19	-6.43206e-20	-7.59957e-20	3.23756e-20	1.28996e-18	1.37324e-18	3.48071e-20	1.0648e-17
-3.47991e-21	3.2344e-20	-2.09041e-20	-5.68578e-20	1.16636e-20	-2.34063e-20	8.73293e-21	-1.28096e-19	5.39394e-21	-1.95126e-21	-3.04129e-20	5.57589e-21	-7.60319e-20	5.19879e-21	1.37477e-20	-8.5175e-20	-3.35321e-21	5.4254e-21	-5.4188e-21	4.85263e-21	4.29257e-20	-1.95531e-21	-8.22394e-21	-1.96286e-20	9.48821e-20	-6.28483e-20	9.38038e-20	-2.11038e-20	1.74107e-21	-5.12927e-20	9.26427e-19
6.71669e-21	5.16916e-22	-4.05937e-22	-1.75549e-21	1.0998e-21	2.40763e-21	4.83848e-21	4.82498e-22	-1.7678e-21	1.65163e-21	-2.25604e-21	5.9329e-21	4.51043e-22	1.11959e-21	-3.75691e-21	2.7667e-21	-9.03742e-22	7.42323e-22	5.84096e-21	-2.85595e-22	-5.62115e-21	-1.02007e-20	-2.27445e-22	-9.36699e-22	9.35561e-22	1.65614e-22	3.4231e-21	-6.98046e-21	2.82071e-21	-5.88566e-21	8.28958e-20
-2.47003e-22	6.84113e-23	6.26487e-23	-1.55779e-22	2.9761e-22	-3.38108e-22	9.28484e-22	-3.82262e-23	-5.90607e-22	-3.46815e-23	-1.88962e-21	2.26066e-22	2.88168e-22	-8.63509e-24	-1.53384e-22	-8.66033e-23	8.33858e-22	-2.28044e-22	2.53468e-22	7.78711e-23	1.41035e-22	-5.49107e-22	-1.02266e-22	2.63876e-23	6.03001e-22	1.41724e-22	2.26625e-22	2.87917e-23	2.05264e-22	-3.20482e-22	9.15197e-21
1.46627e-23	-2.80387e-23	8.51435e-23	-1.92668e-23	2.68805e-23	2.31541e-23	2.17609e-24	7.63817e-23	-2.97405e-24	3.852e-24	4.17465e-24	-6.73193e-24	1.18754e-23	-1.11771e-23	-2.68285e-23	-1.35743e-22	-2.01225e-23	1.55902e-22	2.63405e-23	3.15959e-23	-4.87987e-24	1.79877e-23	-7.22968e-25	8.49068e-24	1.25063e-23	-1.66177e-23	1.11778e-23	-8.80447e-24	3.16924e-23	5.96392e-24	8.31865e-22
-5.46806e-25	-4.35674e-25	2.60492e-25	3.96894e-24	4.53655e-24	1.2125e-25	-2.33427e-24	-2.17415e-24	1.27083e-24	-1.56139e-25	3.66822e-25	1.73418e-24	1.12366e-24	1.45464e-23	1.06897e-25	-9.43741e-25	3.65174e-25	-1.09844e-24	7.24972e-25	1.00389e-23	9.54795e-25	-1.42408e-24	1.27249e-25	-3.74897e-25	2.73075e-25	1.08723e-24	5.96019e-24	-7.29394e-25	-1.27495e-24	-3.57449e-24	6.26347e-23
2.06881e-25	3.79821e-25	-9.28412e-26	-2.80508e-25	-1.77468e-26	-4.21395e-25	-1.12869e-25	-3.24744e-26	1.23487e-25	-2.12883e-26	-2.34297e-26	4.52024e-25	2.3622e-26	-5.68989e-25	1.42828e-25	4.92758e-26	-2.97448e-25	5.62629e-26	2.41673e-26	-6.02047e-26	3.8477e-26	-8.51606e-26	1.18916e-25	-4.17329e-25	5.49759e-26	-2.28569e-25	-9.67584e-26	2.36115e-25	-6.33606e-25	4.1125e-26	5.33859e-24
-3.65116e-26	6.10094e-27	1.03067e-26	5.60547e-27	-7.82234e-27	1.16991e-26	6.19902e-26	-8.45182e-28	2.49552e-27	7.56603e-27	2.5029e-27	1.53649e-26	-2.00099e-26	-7.52849e-27	9.86277e-27	-1.60613e-26	-1.61995e-27	1.8159e-27	-5.86746e-27	-8.39449e-28	-1.4436e-26	-1.45322e-26	3.64961e-26	-5.98846e-26	-3.68709e-26	-1.22795e-26	1.47267e-28	-3.54348e-26	-2.30211e-27	4.05871e-26	4.85387e-25
-2.22093e-27	2.72395e-28	-2.90215e-28	-7.74389e-28	-3.10369e-27	-5.7548e-28	2.73677e-27	3.45915e-28	-5.05641e-27	-2.28962e-27	5.22893e-28	-6.75978e-28	4.3809e-27	-1.15102e-28	8.6383e-28	-5.98834e-27	-1.91231e-27	1.32675e-28	-1.5435e-27	-2.06191e-27	-2.95287e-27	-5.487e-28	-3.39422e-27	-2.12125e-28	-3.13334e-28	-1.87504e-29	-3.93716e-27	6.53126e-28	-5.9573e-28	2.00121e-27	5.04905e-26
-1.31606e-28	4.20737e-28	-4.53438e-28	-7.86045e-29	2.81862e-29	-4.6416e-30	1.16974e-27	1.44153e-28	-7.28003e-29	-2.37958e-28	1.87801e-28	-6.24718e-29	-1.05986e-29	2.01716e-28	3.18047e-29	3.08588e-29	-1.76534e-29	7.90021e-29	7.22943e-29	-3.95679e-28	-2.05463e-28	1.62718e-29	-6.30931e-29	2.13306e-28	-1.11951e-28	-9.89857e-30	5.37287e-29	-2.02037e-29	4.30408e-29	-5.34615e-30	4.57405e-27
-2.17954e-29	4.27943e-30	-4.26916e-30	4.53824e-31	2.35948e-29	2.0444e-31	-2.02507e-30	-1.06015e-29	-2.80457e-29	-3.70432e-29	2.89659e-29	-3.40864e-30	3.03399e-29	3.64199e-29	1.65014e-30	-1.41549e-29	2.45075e-29	3.10346e-30	-1.11253e-29	-1.64057e-29	1.19197e-29	1.1369e-29	1.50128e-29	8.50089e-29	3.75793e-30	2.26425e-30	7.69231e-30	8.37153e-31	-7.60471e-30	6.62076e-30	4.54482e-28
-2.71373e-30	-4.67176e-31	6.93401e-31	-2.98276e-30	6.89093e-34	-3.53505e-31	-1.64185e-30	-5.16362e-31	-8.58289e-31	-8.98323e-30	2.07017e-30	-7.3938e-31	-7.50185e-32	-9.58259e-32	1.367e-30	9.39622e-31	5.27144e-31	5.67938e-31	6.89339e-31	-1.97234e-31	-2.50662e-31	1.71228e-31	-4.30766e-31	-2.78933e-31	-2.86304e-31	-1.74914e-30	8.9638e-31	-1.08739e-30	-6.25929e-31	-3.28125e-30	3.55376e-29
4.65727e-32	2.83112e-31	2.2668e-32	-2.79383e-31	1.78006e-31	1.29614e-32	2.48372e-32	1.46585e-33	3.7173e-32	-4.4126e-33	-2.95209e-33	-1.34425e-31	-1.8645e-32	-5.72065e-31	-1.00884e-32	2.786e-31	5.67223e-33	1.54145e-31	1.25216e-33	-2.83259e-32	-2.76697e-32	1.15664e-31	-4.02241e-32	1.50386e-31	2.20497e-31	1.233e-31	7.05861e-32	-8.44969e-32	-2.55297e-32	2.38863e-32	2.979e-30
2.99344e-33	1.00955e-32	2.64198e-32	2.82212e-32	7.63357e-33	3.41761e-32	-3.66084e-33	-9.57155e-33	1.57511e-32	3.55448e-34	-1.42327e-32	1.29687e-33	-3.10309e-33	2.6898e-33	1.04228e-32	1.05906e-32	-3.15234e-32	5.30635e-33	1.33423e-32	-2.15238e-33	3.799e-33	2.09171e-33	3.6529e-33	3.14409e-33	8.61854e-33	2.85654e-33	4.68745e-33	5.34452e-33	-2.21453e-33	1.65087e-32	2.86457e-31
-3.36804e-35	1.67183e-33	-6.15669e-34	1.6614e-33	4.31848e-34	3.44701e-34	-6.96784e-34	-2.76768e-34	-1.83235e-34	9.82859e-35	1.86632e-33	-1.92924e-33	1.69775e-34	7.02567e-34	-8.74628e-34	1.73134e-34	7.10656e-34	-1.38977e-34	-1.0156e-33	2.40913e-34	-3.52173e-34	-6.41452e-34	-1.1904e-34	1.30255e-33	-1.29269e-34	-3.00367e-34	4.68644e-34	-2.02028e-33	-6.02792e-34	4.26175e-34	2.01987e-32
1.92988e-35	-2.97439e-35	-9.73225e-35	7.19367e-35	-2.33011e-34	7.81224e-36	6.55067e-35	-5.39255e-35	-2.19973e-35	1.36866e-34	2.90463e-34	5.37958e-34	-1.48539e-35	-2.61122e-35	8.47606e-35	-5.6491e-35	-3.78925e-36	-9.36991e-35	-6.29646e-36	8.76532e-35	-2.43866e-35	9.44537e-36	1.59251e-34	-2.28774e-35	8.08336e-35	-4.47198e-36	1.4111e-35	1.57294e-34	-2.09684e-35	3.25793e-35	2.46572e-33
7.03718e-37	5.01228e-36	-4.45853e-37	-9.95715e-36	-4.06869e-36	1.75275e-35	1.19516e-36	3.78839e-36	2.92339e-36	2.8557e-36	-8.05598e-36	2.25718e-36	-1.14256e-35	9.33563e-36	-4.71076e-37	1.56826e-35	-4.26191e-36	-3.96586e-36	-2.67283e-36	6.83063e-36	3.58511e-36	-1.30263e-36	-2.1912e-36	1.40375e-35	1.59475e-35	-2.32352e-36	5.14868e-36	5.26244e-36	-7.50047e-36	-1.0999e-35	1.81735e-34
2.69692e-37	-2.28668e-36	-1.4439e-37	-1.74328e-38	-1.21244e-36	-5.76058e-37	3.0097e-37	-1.30343e-38	-7.81494e-38	3.7519e-37	-5.91283e-37	-3.02715e-37	1.52881e-37	-8.1218e-37	3.78855e-37	-1.3627e-36	1.85968e-37	9.95266e-37	-3.25095e-37	-1.44624e-36	-1.25234e-36	-4.4206e-37	-7.80871e-37	-1.0001e-37	2.47463e-37	2.08816e-37	7.75972e-37	9.12828e-38	-7.87909e-37	2.88763e-37	1.68027e-35
2.22858e-37	-6.88505e-38	5.99978e-38	-1.00387e-37	-2.5188e-40	-2.22008e-38	-5.93075e-39	1.45881e-38	-1.2023e-39	-8.761e-38	8.03273e-39	2.70978e-38	4.37236e-38	5.61326e-38	6.45209e-39	1.11602e-38	1.40357e-37	-8.18485e-38	2.03685e-38	-4.74445e-39	6.18526e-39	6.38077e-39	4.28798e-38	-1.92732e-38	-1.06006e-37	-1.45918e-38	-2.86086e-38	6.18726e-39	1.26102e-38	2.79194e-38	1.25444e-36
-5.64503e-39	9.33371e-40	-5.21428e-39	-6.36224e-39	9.85925e-40	-4.925e-40	-2.9598e-39	3.29585e-41	7.06153e-40	-9.2088e-39	-3.67118e-40	6.40149e-40	5.3657e-39	7.01074e-39	-1.7123e-39	3.03695e-39	-3.00096e-39	1.05849e-38	3.59396e-39	7.66745e-40	-1.84202e-38	1.8943e-39	-4.44548e-39	5.62325e-40	1.30619e-39	-1.42795e-38	4.05279e-40	8.92952e-39	8.97496e-40	-2.47113e-39	1.22232e-37
5.37324e-40	-6.04838e-40	-5.02634e-40	9.9199e-40	1.48162e-40	-8.69377e-41	1.20804e-41	5.23798e-40	1.19314e-40	5.83037e-40	-7.95367e-40	-3.00687e-40	7.39179e-40	1.47605e-39	1.2939e-39	-1.58773e-40	7.55335e-41	-2.75766e-40	1.60357e-40	1.20512e-40	-9.22443e-40	-1.97728e-40	-3.48319e-40	3.85592e-41	-1.1239e-39	-5.34963e-40	-1.37168e-39	2.27899e-40	7.80992e-41	3.88765e-40	1.47386e-38
5.33955e-42	5.50405e-41	1.36008e-40	-4.3574e-41	1.70581e-41	6.98355e-43	2.04916e-40	2.44526e-41	-1.27093e-41	5.44698e-41	7.94771e-42	-1.86564e-41	-1.18647e-41	-5.64386e-41	-2.47881e-41	-3.26507e-41	-2.53805e-41	2.91985e-41	-1.36089e-42	-2.33537e-41	9.79478e-41	-5.7087e-41	-7.98252e-41	-4.29933e-41	1.92521e-42	3.29956e-41	-1.08855e-40	-1.14029e-40	-2.09473e-41	-8.95897e-41	1.4321e-39
-2.91936e-42	6.47692e-42	1.06816e-41	-4.85382e-42	-1.76094e-42	4.60458e-42	2.91694e-42	-3.00278e-43	1.42834e-42	1.40421e-41	-1.77733e-42	6.52988e-42	-9.77825e-43	-1.79985e-42	-1.35081e-41	-1.97596e-42	1.3929e-41	8.58601e-43	4.05498e-42	3.92548e-43	2.22401e-42	-5.14592e-42	3.57051e-43	-2.60417e-41	6.04641e-43	-3.72359e-42	3.26332e-42	-8.84493e-43	8.22295e-42	-6.15557e-43	1.46872e-40
6.00564e-43	9.04922e-43	4.97455e-43	1.35246e-43	-8.36585e-44	-7.92561e-44	-3.49995e-44	4.08072e-43	5.27333e-43	4.68017e-43	-2.58384e-43	1.71068e-43	4.51365e-43	-1.71856e-42	-2.53201e-43	-3.38164e-43	-3.62529e-43	-1.40975e-43	6.53246e-43	2.11678e-43	7.0605e-44	8.34406e-43	-1.44156e-43	-8.15631e-44	7.10746e-43	1.16051e-43	8.19035e-44	-1.08374e-43	3.6859e-43	-2.78388e-43	1.10935e-41
3.64381e-44	1.22252e-45	5.55093e-44	2.47604e-45	-4.23703e-44	-7.29761e-44	8.14929e-45	-2.29319e-44	-1.57142e-44	3.97032e-44	-1.27863e-44	2.02219e-44	-1.46053e-44	5.47889e-44	-3.36712e-45	-1.08439e-44	-1.92451e-44	1.77789e-43	1.4285e-44	-4.98907e-44	7.62414e-45	-1.72884e-44	3.51124e-44	1.32788e-44	5.58866e-44	-2.59476e-44	-4.09407e-44	-3.31373e-44	1.18148e-43	-4.08711e-45	1.02676e-42
-1.16745e-45	-1.09273e-45	2.04562e-45	-1.12927e-44	-1.32472e-45	-1.47265e-44	1.03419e-45	-4.61743e-46	9.33821e-45	3.94039e-45	2.01101e-46	-6.75807e-47	-1.86799e-45	1.79645e-45	1.96382e-45	4.46885e-45	-3.59948e-45	-6.37622e-45	5.83447e-46	5.53807e-46	-3.08463e-45	7.61078e-45	-1.14348e-46	2.28853e-45	-7.33798e-45	-7.46587e-46	9.77454e-45	9.82084e-46	-3.90277e-45	1.49718e-45	1.05242e-43
-9.21895e-47	1.68849e-46	-6.3505e-47	-3.10007e-47	9.04887e-47	6.49415e-46	1.39753e-46	-3.99402e-47	1.37017e-46	-5.70271e-47	1.87403e-46	9.74035e-48	-7.09726e-46	-7.83007e-47	-5.79958e-46	-1.43714e-46	4.08241e-46	-4.5948e-46	3.54402e-46	-8.16814e-47	3.08224e-47	-6.07374e-47	1.82781e-45	-9.96977e-46	1.5461e-46	-3.65922e-46	6.98987e-46	6.79608e-46	-3.32119e-46	-1.29582e-45	1.09252e-44
-4.62802e-47	-9.72206e-48	-3.3956e-48	5.95097e-47	-1.06455e-47	3.42093e-47	9.25246e-47	1.42149e-47	7.41084e-47	4.33431e-47	-1.33477e-46	9.58122e-47	1.15031e-47	-5.92685e-47	1.14198e-47	-4.10062e-48	-3.63027e-47	1.53328e-47	-7.85533e-48	4.89932e-48	-8.65251e-48	4.076e-48	1.36041e-46	-1.26984e-47	-2.59633e-47	-2.31304e-48	-3.84088e-48	1.03513e-47	3.45906e-47	7.10718e-48	1.01356e-45
1.97001e-48	7.54049e-48	4.2966e-49	2.28726e-48	-5.34415e-48	-7.66068e-49	-1.57054e-48	-3.36624e-49	2.21635e-49	2.79544e-48	-2.5274e-48	1.15795e-48	1.98643e-48	2.1473e-48	8.90076e-49	-2.19672e-49	-3.92685e-49	3.75883e-48	-7.75977e-49	8.7463e-49	1.49399e-48	-1.59587e-48	1.91115e-48	1.36776e-48	1.12352e-48	-1.037e-48	1.26719e-48	6.76058e-48	-1.06811e-47	-7.36457e-49	6.59675e-47
-8.89064e-50	4.2116e-50	-2.97906e-50	7.08731e-49	-6.05799e-49	3.66195e-50	-6.72187e-51	5.61228e-50	1.29752e-49	-7.29231e-50	1.0323e-49	-7.38398e-49	8.65497e-50	2.44607e-49	2.2188e-49	-2.96368e-50	-4.18982e-49	1.63237e-49	-2.57456e-49	8.00775e-49	-3.61899e-50	4.17223e-51	1.05792e-49	-7.82932e-49	-1.5835e-50	-2.96379e-49	4.35643e-49	-4.46381e-49	-9.29415e-50	1.37453e-50	7.07224e-48
-8.56334e-51	1.97888e-51	1.58153e-51	6.73679e-50	7.42181e-52	2.71982e-50	2.70461e-50	-3.79537e-51	7.74562e-51	2.19845e-50	4.93345e-50	1.59329e-51	4.10979e-50	-5.03094e-50	-3.12024e-51	-3.0176e-50	3.38617e-50	4.44882e-50	-7.33687e-51	2.10794e-50	1.54359e-51	1.15911e-49	5.56171e-52	6.01367e-50	-1.52481e-50	1.31623e-50	2.6075e-51	-1.93588e-50	-3.97844e-51	9.94131e-51	6.92845e-49
4.75317e-51	-2.83333e-53	1.84793e-51	-3.76093e-51	-3.00813e-51	3.94597e-51	6.06591e-52	-1.58867e-52	-2.35619e-51	-2.05915e-51	6.20254e-52	-5.59194e-52	3.38159e-52	3.55491e-53	5.88587e-52	-8.99852e-52	2.77889e-51	-2.27815e-51	-1.24981e-52	9.60709e-52	-3.38407e-52	1.44715e-50	1.41282e-51	-1.84215e-51	1.24951e-51	-1.99098e-51	-3.89223e-51	-3.25147e-51	-1.30948e-51	-1.0979e-53	6.14791e-50
-1.71152e-52	-3.26653e-52	-3.48239e-52	5.22428e-53	-1.85038e-52	-1.84756e-52	-2.61362e-52	-7.90329e-53	5.48029e-53	2.69992e-53	-2.01227e-52	2.14643e-52	-6.07308e-53	-1.08916e-52	-1.66565e-53	2.31088e-52	2.61451e-52	-2.9672e-52	-4.54373e-53	6.19487e-53	5.91853e-53	4.10391e-53	-1.1606e-52	-9.11508e-53	5.85575e-52	-1.42106e-53	-4.02496e-52	-1.57075e-52	-2.07748e-53	-9.70945e-54	4.68637e-51
2.40357e-54	-1.05654e-56	-6.69896e-54	4.31202e-54	8.59846e-53	4.12553e-54	6.50816e-54	1.04492e-53	3.61846e-54	4.49134e-55	-4.7612e-53	3.22022e-54	-5.2591e-53	-1.70263e-54	-3.14103e-53	-2.28269e-53	-2.18197e-54	1.16365e-53	4.20385e-53	2.52142e-53	2.00626e-53	-3.21629e-53	-1.30678e-53	9.21562e-54	3.37691e-53	1.78082e-55	-6.62779e-54	-4.56426e-53	-1.19959e-53	-4.86761e-54	5.42585e-52
6.0609e-56	2.38368e-55	2.43062e-54	4.08406e-55	6.61722e-55	1.76196e-54	-9.22875e-56	2.64423e-55	-1.02001e-53	-3.05154e-54	-9.27093e-56	-9.17639e-55	1.95164e-55	-5.43987e-54	6.29323e-55	-4.20003e-56	-2.9518e-55	-3.14818e-55	-2.52362e-54	-1.82756e-54	-1.94126e-55	-1.68082e-55	1.50841e-54	6.59479e-55	-9.99696e-56	5.86433e-55	-1.76301e-55	-6.29513e-56	9.89379e-55	-9.03185e-55	3.67963e-53
-6.60941e-56	8.75827e-56	-2.07186e-56	-5.30999e-56	1.40692e-55	1.76102e-55	6.70922e-56	1.36541e-55	9.24167e-56	-2.98938e-56	1.34943e-55	5.91548e-56	-1.16791e-55	-1.73257e-58	-1.91415e-55	-2.20416e-56	1.43251e-55	-2.88852e-55	1.90479e-55	-6.51107e-56	-6.47846e-56	3.14845e-56	3.89026e-56	-1.60473e-55	1.72714e-55	-9.4e-56	6.08289e-57	1.56289e-55	2.37621e-55	4.42199e-57	3.04922e-54
-3.00286e-58	-1.86228e-57	1.57082e-58	2.55365e-57	-6.3137e-57	-2.23341e-57	2.12465e-57	-4.78779e-57	4.40385e-57	2.53539e-56	3.43177e-56	-3.88348e-57	8.32104e-57	-5.63302e-57	-2.12662e-57	-4.38928e-58	5.07515e-57	1.08826e-56	-8.65064e-56	-1.39386e-56	7.21137e-57	-2.27087e-56	-1.13159e-56	7.56724e-57	-1.3366e-56	1.10719e-56	-1.08987e-56	-6.10229e-56	-7.85784e-57	1.87449e-56	3.9298e-55
-1.76825e-58	-1.04928e-57	4.76164e-58	-1.05402e-57	2.60455e-58	-7.39455e-58	5.2921e-57	2.18981e-57	-1.65156e-57	2.2074e-57	-8.45909e-58	-3.71158e-59	5.92651e-60	-9.61059e-59	3.01119e-58	9.85009e-58	7.26459e-58	-2.85623e-57	1.19109e-57	-4.52187e-58	4.44648e-58	-7.96114e-58	1.11315e-58	-3.71375e-58	-1.50529e-57	2.1957e-57	1.3563e-57	1.85308e-57	-1.53694e-58	-4.13299e-58	3.1795e-56
-2.96953e-59	-9.59426e-59	-1.02181e-59	-3.13178e-58	-2.72296e-58	-5.28735e-59	2.47784e-58	-9.00933e-60	1.34577e-58	-9.74625e-60	-1.29467e-58	1.34935e-59	-1.86112e-58	-4.8194e-59	-1.85175e-59	-2.236e-59	-1.64258e-58	-2.08958e-58	-4.07291e-59	-9.91694e-59	-2.95481e-59	2.74164e-59	-9.52188e-60	5.95054e-59	-4.04313e-59	6.8033e-59	9.4499e-59	-4.07579e-59	-2.94498e-60	-4.23833e-59	2.52162e-57
-5.44983e-61	-7.01965e-60	-5.50432e-60	-5.16779e-60	2.86281e-60	1.61516e-59	-2.80874e-60	1.526e-60	-1.55265e-59	3.51329e-60	-6.29049e-60	-1.10353e-60	-3.12929e-60	3.58079e-60	-2.16123e-61	-5.97081e-61	1.90461e-59	-3.23688e-59	2.44552e-59	2.01718e-61	5.52226e-61	-3.3684e-60	7.74461e-61	-2.55174e-59	-1.82939e-59	8.14819e-60	2.65261e-60	1.77399e-60	3.73178e-60	6.04404e-60	2.22472e-58
-3.55451e-63	1.1627e-61	7.46194e-64	-3.52535e-60	-3.3863e-63	7.53535e-62	-4.02934e-60	2.14182e-61	9.62298e-61	8.05273e-61	-2.56134e-61	-1.33138e-61	2.1097e-61	4.98861e-61	3.82366e-61	2.39769e-61	9.34767e-62	-1.78764e-60	4.07935e-61	4.27574e-61	-4.21575e-62	9.05359e-61	-2.3477e-61	5.85714e-63	5.32608e-61	1.95177e-62	-1.32984e-60	6.48052e-61	-2.74844e-61	-7.63039e-61	1.89297e-59
1.01052e-61	-2.06134e-62	-1.64841e-61	-2.79906e-63	3.84049e-62	5.10708e-62	-3.09252e-63	-6.88065e-62	-5.428e-63	3.45423e-62	-6.22735e-62	-1.54366e-62	-4.10021e-63	1.02035e-61	-2.8742e-61	5.02978e-63	-6.79529e-62	3.13055e-62	1.87887e-62	1.28437e-62	2.86624e-62	1.85583e-61	-4.98233e-63	-3.44076e-62	2.02209e-62	1.15102e-62	1.41819e-61	-2.77512e-61	-5.44822e-62	-1.46885e-61	2.0039e-60
7.66683e-65	1.37209e-63	6.97741e-63	-5.34708e-63	8.55805e-63	-1.01236e-62	4.93521e-64	4.26292e-63	-3.28553e-63	2.42638e-62	-8.00923e-63	4.08146e-63	3.9045e-63	-8.97841e-63	-7.81486e-63	-1.38466e-63	-1.06813e-62	-6.15605e-63	1.73084e-63	-1.08265e-64	-1.29036e-62	1.40833e-63	3.98508e-63	1.09383e-63	-6.39803e-63	1.09754e-62	1.90925e-62	-2.14976e-63	-4.59438e-63	3.68385e-65	1.80248e-61
5.68144e-68	-1.18492e-63	-1.76992e-64	1.56304e-64	-1.23308e-63	-3.82261e-64	-1.10023e-63	2.95503e-64	-1.24408e-64	-5.49146e-65	1.77259e-63	3.01172e-64	-2.64587e-64	2.05268e-64	4.03118e-64	3.7229e-64	3.22837e-64	9.91755e-64	-1.01978e-63	-3.28435e-64	9.49812e-64	-8.38572e-64	-2.54665e-64	-8.60221e-64	1.37815e-64	5.48378e-64	1.42561e-64	-2.30088e-64	7.89729e-64	2.35636e-64	1.5678e-62
3.4349e-65	-3.85616e-65	9.5409e-66	-1.9296e-65	-3.02608e-66	3.45045e-65	2.36045e-65	1.55626e-65	-4.28197e-65	6.17625e-66	-2.00805e-65	1.65149e-64	3.23774e-65	-1.77729e-65	-5.98998e-65	2.22139e-65	-4.6971e-66	-1.0649e-64	6.2254e-65	-4.66596e-66	-1.41211e-64	2.52584e-64	7.55417e-67	-1.82778e-65	-4.07399e-66	2.38292e-65	-6.57257e-65	5.01439e-65	-1.56147e-64	-1.59398e-64	1.59519e-63
8.03127e-67	2.83095e-66	-7.67024e-66	3.93058e-67	-1.0498e-66	1.50713e-66	-6.14189e-67	2.49073e-65	-5.73895e-66	-2.85183e-66	-1.19608e-66	7.52203e-66	1.32985e-66	-7.96631e-68	-1.02967e-65	2.69922e-65	9.33216e-66	4.69888e-66	-4.29662e-66	-1.46082e-66	7.47635e-67	-9.63478e-67	-2.677e-67	7.55205e-67	9.23999e-66	6.24002e-66	-1.19259e-66	9.82749e-66	2.22188e-66	-3.73755e-68	1.47065e-64
1.01813e-68	-6.48756e-67	5.27712e-67	1.97356e-67	-2.88274e-68	-6.09987e-67	-7.97407e-68	-4.3583e-67	7.88016e-67	1.05744e-66	-4.11381e-68	-3.15332e-68	2.03038e-67	-3.36399e-67	3.16321e-68	-2.6629e-67	-1.30835e-68	-6.86599e-68	-2.7748e-67	8.50594e-68	5.73834e-68	-1.47464e-66	1.13741e-67	-1.06686e-67	-4.03538e-67	4.36758e-68	-2.07786e-67	1.95343e-67	1.09607e-66	3.04545e-67	9.74157e-66
1.60362e-68	-7.51106e-69	5.55115e-68	-1.22551e-68	8.48151e-68	1.42274e-67	3.16203e-68	-1.42831e-68	-1.30947e-68	-2.78275e-68	-2.03948e-68	-2.84053e-68	-5.43199e-69	-8.58323e-68	7.62737e-69	5.96556e-69	-2.69552e-68	1.41155e-68	-1.22777e-68	-3.27642e-68	-1.00131e-67	-1.25198e-68	-7.90662e-68	-2.3387e-68	1.01028e-68	-3.40591e-69	2.18344e-68	-8.38803e-68	5.07801e-69	-4.87454e-68	1.03315e-66
2.24772e-70	-2.1712e-69	2.07644e-69	-9.6351e-69	7.21529e-70	8.54281e-69	3.97629e-69	3.16728e-69	1.69179e-69	1.83232e-69	-2.8766e-69	2.15191e-69	4.23289e-70	5.93314e-70	-1.60212e-69	4.847e-69	-9.70086e-69	-5.33648e-70	-1.41175e-69	3.14572e-70	4.21029e-69	-2.78366e-69	-1.77494e-70	-3.40718e-69	3.9979e-70	1.14804e-69	-3.41527e-70	-3.02005e-69	-5.86833e-69	-4.36991e-70	8.02879e-68
-5.03519e-70	-2.36384e-70	-1.26594e-70	3.98896e-71	-7.61147e-71	5.71328e-70	6.85438e-71	6.54913e-71	-2.79974e-70	1.61746e-70	-1.98961e-70	-2.05679e-70	1.99607e-70	-5.38629e-70	-4.03552e-71	-1.63812e-70	-1.63723e-70	4.56593e-70	1.09358e-70	-2.35215e-70	-5.62709e-71	-2.87674e-71	1.52712e-71	1.11082e-70	-1.77532e-70	-1.02705e-70	1.74569e-70	-1.78053e-70	-3.82992e-71	2.08767e-71	5.34494e-69
-4.86426e-72	-2.99279e-71	-2.9956e-71	5.35306e-72	9.12017e-72	4.82237e-71	-1.49426e-71	-9.87757e-72	-2.32187e-71	2.88158e-71	-6.78579e-71	-3.57886e-72	7.97178e-71	6.95129e-72	3.98456e-72	-1.79468e-72	7.24273e-71	4.54694e-71	5.73841e-71	2.98843e-71	5.44989e-73	2.99769e-71	2.7782e-73	-7.81191e-72	1.67683e-71	-6.13069e-72	3.03609e-71	-4.81789e-71	2.43858e-71	-1.19723e-70	8.5751e-70
4.17945e-72	-2.83022e-72	-2.95396e-72	7.77366e-72	-3.98825e-73	1.09534e-72	2.31369e-72	-1.88587e-72	-2.99836e-72	1.30882e-72	2.02848e-72	-5.35453e-73	7.39244e-73	-1.65924e-72	1.73322e-73	1.33235e-72	6.66652e-72	-2.64309e-72	6.69352e-73	-3.4413e-72	-1.42064e-72	-1.39212e-73	3.4117e-73	2.12146e-73	-4.78349e-73	3.06713e-72	1.87258e-72	4.68402e-73	-4.42485e-72	7.75029e-73	6.0826e-71
1.01356e-74	-1.8467e-74	1.58822e-74	-2.00192e-73	1.2921e-73	-2.1101e-73	-1.71484e-73	2.3534e-74	-4.00377e-74	1.28347e-73	-6.35817e-74	-5.07065e-73	1.66346e-73	3.66263e-74	-2.71206e-74	-3.47571e-73	-8.98285e-74	1.20135e-73	1.88372e-73	4.16772e-73	-1.51585e-73	-2.74769e-73	2.53918e-74	-1.12668e-73	6.67084e-74	1.7469e-73	-7.36675e-75	4.86667e-73	-3.83781e-73	1.64986e-73	4.76033e-72
1.91986e-74	-5.72501e-75	6.25052e-76	2.66375e-74	-6.16249e-75	1.47228e-74	5.83985e-75	2.19088e-74	6.91221e-74	3.60196e-75	-7.97659e-75	2.13827e-75	1.79669e-74	-3.27742e-74	1.17582e-74	6.63135e-74	5.42398e-74	3.18502e-75	4.96218e-75	8.76095e-75	-1.14128e-74	8.79327e-75	8.39704e-75	2.72026e-76	2.04521e-74	-2.07224e-74	-1.16409e-74	-1.37107e-74	4.40519e-74	-6.5411e-75	5.29614e-73
-1.9828e-75	2.13717e-75	3.79916e-75	-5.05837e-76	4.55545e-76	-1.81388e-75	-6.90289e-76	-4.13245e-76	-3.1552e-75	-2.75395e-76	1.91193e-77	-2.63007e-75	7.76418e-76	-2.68781e-75	7.22734e-77	-1.17881e-75	5.54129e-75	4.19448e-76	-2.40763e-76	3.46504e-76	-1.91653e-75	5.92706e-76	2.36229e-75	2.80678e-75	-6.29381e-76	3.01254e-76	-3.78434e-75	8.76872e-76	5.29222e-77	-4.78805e-75	4.72522e-74
2.8918e-76	-2.87195e-77	-6.7291e-78	-4.47518e-78	1.04295e-76	-2.25468e-76	-5.21807e-77	-1.1115e-76	-3.33235e-76	-2.0344e-77	-4.01256e-76	8.52865e-77	-2.47548e-77	8.08825e-78	-1.85257e-76	-2.09311e-76	4.04355e-76	-1.39626e-76	5.73878e-77	4.81487e-77	-3.11045e-76	2.6148e-77	5.13901e-77	-1.6921e-76	-2.38435e-77	1.43014e-77	1.34452e-77	1.49679e-76	-4.45668e-77	3.72133e-77	3.58009e-75
-1.24173e-77	-3.59263e-78	-2.62492e-78	1.75171e-78	-3.95014e-77	-1.10484e-77	-5.43414e-78	5.89291e-78	2.00013e-77	2.43375e-77	-1.60659e-77	-2.33684e-78	-2.02016e-77	5.81455e-78	-2.8791e-77	-3.64472e-78	8.51653e-78	-1.0596e-77	7.28461e-78	-1.02148e-77	-1.57133e-80	-4.16882e-77	9.91435e-78	-2.04121e-78	-1.52597e-77	-1.45268e-77	2.8908e-78	5.64097e-78	7.17083e-78	-2.40541e-77	3.63271e-76
1.15908e-78	3.60638e-79	-1.35021e-78	1.71182e-79	1.20518e-78	-6.9331e-79	-2.94798e-79	8.43286e-81	4.52416e-79	-2.78024e-80	-1.25314e-78	-2.65105e-78	2.03207e-78	2.15761e-78	8.12083e-80	-4.21486e-79	9.61562e-83	-4.70581e-79	-3.66923e-79	-3.93077e-78	-5.58122e-78	-1.65471e-79	-3.4123e-79	-3.35879e-78	-6.2503e-79	3.73791e-79	2.22881e-79	3.92668e-78	1.22534e-78	-5.38293e-79	3.54467e-77
-2.27138e-79	-1.28937e-79	2.09636e-79	4.49617e-80	8.18347e-80	1.17482e-79	-9.55992e-81	1.26635e-79	-6.09951e-80	-6.40888e-80	1.25139e-80	1.58911e-79	2.14662e-80	6.19722e-81	-8.82177e-81	-7.08682e-80	4.68256e-80	1.48182e-81	9.30993e-80	-5.43966e-80	-1.05691e-79	4.75772e-80	2.16605e-79	-3.58419e-80	-1.2757e-79	-5.8273e-80	-3.61066e-80	2.71098e-79	3.66778e-80	1.53096e-79	2.63439e-78
6.80068e-81	1.23731e-81	-5.21122e-81	3.51661e-81	1.87914e-80	3.72222e-81	1.23482e-81	7.23305e-81	1.40168e-81	-5.65935e-81	-7.81645e-81	4.7905e-81	-4.31071e-82	-1.39404e-81	4.26738e-80	-3.55218e-81	1.15328e-80	7.52486e-82	9.53952e-81	-3.89586e-81	-1.08005e-80	1.22416e-81	1.07821e-81	-2.24255e-81	1.60895e-80	4.30389e-80	-1.35461e-81	9.71045e-81	2.38555e-80	-8.61927e-81	2.59201e-79
8.95647e-82	7.1215e-82	1.35766e-82	4.76758e-82	4.3719e-83	-1.42714e-81	7.81637e-82	-4.51491e-82	-9.28996e-82	-3.72312e-82	4.34529e-82	-3.15311e-82	-2.08249e-82	-2.09312e-82	-4.10435e-83	9.90965e-84	-5.5826e-82	1.05877e-81	-6.87539e-82	-3.93655e-82	-1.2123e-81	6.81826e-83	3.77631e-81	1.74164e-82	-3.63489e-81	-2.03254e-81	-7.72255e-82	1.57708e-84	-5.14997e-82	2.18308e-82	2.25477e-80
1.91825e-83	-3.10827e-84	6.29598e-83	5.03067e-82	-6.54652e-83	1.13533e-83	-1.98701e-82	-9.50884e-84	6.92896e-84	-4.80332e-83	-1.73601e-82	1.69974e-83	-1.20889e-83	2.04266e-83	2.81276e-83	4.77002e-84	2.53745e-83	2.33087e-82	4.27235e-83	-2.15326e-82	1.33525e-82	-7.91458e-83	-5.56281e-83	3.24739e-83	7.35342e-83	1.7316e-83	1.68092e-83	1.61053e-82	-3.83681e-83	-7.8364e-84	2.31652e-81
-5.44044e-84	-9.68717e-84	-8.93054e-85	-1.55405e-83	1.34142e-85	-2.31658e-84	1.76246e-85	-1.74931e-83	6.39431e-84	1.03662e-83	1.56894e-85	-5.37079e-84	-3.40163e-83	-1.74644e-83	8.98637e-85	-5.79682e-84	2.32033e-84	-5.84039e-85	8.27761e-84	3.9911e-84	7.26858e-84	3.42584e-84	-4.06872e-84	1.38567e-83	4.63843e-83	-2.25209e-83	8.24286e-84	-6.65423e-84	3.53852e-84	-2.30198e-84	2.65581e-82
6.91616e-86	1.84641e-85	-4.91305e-85	2.649e-85	9.70326e-86	-4.9779e-86	7.64165e-85	3.90732e-85	1.21016e-86	-3.88161e-85	-5.68481e-85	3.75607e-85	3.11997e-86	9.08727e-86	-1.87525e-85	3.48044e-85	1.75524e-84	2.60099e-84	-3.55472e-85	1.82576e-84	8.43198e-85	-6.61516e-85	9.32311e-85	1.60043e-84	-1.37814e-84	2.5396e-85	-3.18799e-86	1.91186e-85	-4.9076e-85	-2.60487e-85	1.7495e-83
1.53664e-85	2.67102e-86	-5.64657e-86	-5.82924e-87	-8.92338e-86	-2.74867e-86	-2.01049e-86	1.69099e-86	8.3919e-86	1.80555e-86	-6.53703e-86	7.63231e-86	-9.48964e-87	-5.04646e-86	2.75027e-86	3.56781e-86	1.63104e-85	3.77455e-86	5.071e-86	-6.43322e-86	-3.66906e-86	-2.52003e-86	-4.98697e-86	-1.86769e-85	-5.39059e-86	-2.88522e-86	-2.59994e-86	2.60012e-85	-5.46426e-86	-6.63909e-86	1.86743e-84
-3.99986e-87	-7.34548e-88	4.73955e-87	-2.00428e-87	-1.54905e-86	6.21183e-87	-1.25138e-87	-1.04832e-87	1.86895e-87	4.50674e-87	4.19214e-87	-1.34998e-87	5.09903e-87	-2.85968e-87	-1.23509e-87	-8.72085e-87	2.23359e-87	2.13065e-87	-4.76226e-87	1.04951e-87	4.85255e-87	9.78944e-87	-4.02157e-87	1.10025e-87	1.69182e-88	1.89742e-87	4.19776e-87	-4.8244e-87	8.25385e-88	-3.77823e-87	1.10945e-85
1.5154e-87	-1.10192e-87	-7.47063e-88	-4.24595e-89	1.7528e-87	-7.38898e-89	-2.86069e-88	1.51977e-88	2.69022e-88	6.47748e-88	-2.45021e-89	-3.16376e-88	-2.15233e-88	1.57489e-88	-1.7315e-88	2.08527e-87	-1.04118e-88	-9.21579e-88	-2.78193e-88	1.39019e-88	-7.95676e-88	7.34967e-88	-2.36071e-88	-2.8755e-88	2.07481e-88	2.653e-88	-2.28258e-88	-1.48507e-87	8.57716e-88	4.12169e-88	1.65135e-86
1.87247e-89	-1.01928e-88	-2.05393e-89	1.90292e-89	2.16284e-89	2.79001e-89	1.82459e-89	-3.37272e-89	-1.59418e-89	6.89471e-89	-1.76761e-88	-4.7526e-89	-5.00431e-89	-1.51324e-90	2.42404e-89	3.73406e-90	-2.13152e-89	3.26952e-90	-7.74157e-89	-1.93029e-89	5.22637e-89	1.39515e-89	1.38886e-89	-1.16778e-89	3.83682e-89	-3.24782e-90	-7.79103e-89	1.66972e-90	-2.77729e-90	-4.88173e-89	1.0363e-87
-7.27557e-91	1.41028e-90	8.83036e-90	-8.30714e-91	-2.58672e-90	-2.5768e-89	-1.09639e-89	-5.65253e-91	8.42877e-90	6.34722e-90	5.43601e-90	-2.76546e-90	-1.23976e-90	-7.1588e-91	2.13126e-90	1.16033e-90	2.17243e-90	3.74069e-90	4.17339e-90	9.30363e-90	-2.20491e-91	2.79425e-90	3.33619e-91	-1.21255e-92	-1.14492e-89	4.46236e-92	-4.24355e-90	7.04974e-91	1.9168e-90	-1.72624e-90	1.22744e-88
-7.31247e-92	2.89858e-92	2.15572e-91	-3.05855e-92	-3.42604e-91	-9.24725e-92	2.47864e-91	2.78635e-91	4.93075e-92	-3.56162e-91	-1.58911e-91	-4.77812e-92	3.00259e-92	-7.82478e-92	4.91795e-90	-1.12e-91	-5.28206e-92	1.88573e-91	1.92467e-91	1.76556e-91	-6.00963e-91	5.35205e-91	4.20346e-91	4.62568e-91	-5.48541e-92	-8.4389e-92	4.81857e-92	2.65695e-91	1.67332e-91	-4.23487e-91	1.07337e-89
-7.07132e-93	-6.00636e-92	-5.04951e-94	-1.2285e-93	1.07601e-92	-1.30177e-92	-2.34491e-92	-1.27965e-91	1.38944e-92	-8.05067e-93	-1.15554e-91	3.86053e-92	2.574e-92	2.21768e-92	2.80821e-93	-3.27288e-93	-1.36453e-92	-4.55555e-92	2.07609e-92	8.69846e-93	-2.7902e-92	1.28988e-92	5.74029e-93	-2.5907e-93	-6.65037e-92	-6.06384e-92	1.3379e-92	-5.16531e-92	2.62027e-92	4.1018e-92	8.71349e-91
-6.02398e-93	-1.50883e-94	-8.79231e-94	3.27738e-93	-4.87227e-93	5.76795e-94	6.78505e-94	5.333e-93	6.95477e-93	-3.66765e-93	-1.02686e-93	5.10012e-94	-1.03402e-93	2.37547e-93	5.95324e-93	1.82664e-93	2.70484e-93	4.71739e-93	4.18367e-93	4.84462e-94	7.88911e-93	7.38987e-94	-1.20808e-93	-5.58235e-94	4.36729e-94	-3.58227e-93	-1.91137e-93	-2.03505e-93	-1.70416e-94	-2.92404e-93	7.86853e-92
-8.61407e-94	-2.74513e-94	2.89975e-95	1.63665e-94	-1.53208e-94	9.208e-94	-2.17096e-94	-1.79812e-93	-7.04982e-95	-2.67375e-94	-1.03722e-94	-1.61659e-95	2.05551e-95	-1.05872e-94	9.83664e-94	6.19903e-94	2.5481e-94	9.27939e-95	-6.02519e-95	4.52532e-96	-3.03054e-94	-2.52895e-94	7.37162e-95	-1.58697e-94	-8.24421e-95	-1.77531e-94	3.49307e-94	9.2038e-95	-4.01821e-94	3.22019e-94	9.23146e-93
-1.26783e-95	2.16834e-95	-6.54217e-96	-6.59796e-95	8.91531e-96	-5.58805e-95	4.95941e-96	6.22978e-96	-1.18878e-95	-7.19588e-96	5.7736e-96	3.04512e-95	-2.62924e-96	2.80792e-95	-9.49461e-95	2.014e-95	7.03682e-96	4.20827e-96	-2.84004e-96	7.9625e-96	-1.78842e-96	4.29878e-96	-5.90971e-96	4.64368e-95	3.15737e-95	-1.48097e-95	-2.72164e-95	-1.29772e-95	3.32782e-95	-8.05952e-95	6.64903e-94
-1.50604e-96	-9.134e-97	-1.35948e-97	3.27053e-97	-1.37191e-96	3.30528e-96	-1.78094e-96	8.76068e-97	8.73029e-97	-5.45206e-97	7.06397e-97	1.79035e-96	-1.21617e-96	1.24101e-96	-1.77497e-96	4.36014e-97	2.26065e-96	4.18752e-98	1.0501e-96	-8.46654e-97	-3.92929e-96	-2.45895e-96	-2.14933e-96	3.52014e-96	4.10058e-96	-2.78123e-96	3.41551e-96	1.41646e-96	-4.58452e-96	-1.00271e-96	5.23578e-95
4.90383e-98	-4.58213e-97	9.97934e-98	1.71583e-99	9.83429e-98	1.22449e-97	4.69346e-98	3.94948e-98	-3.98919e-98	-1.58493e-98	3.04381e-97	-5.77779e-97	1.11279e-96	5.76131e-98	-1.16886e-97	-5.1499e-98	3.39001e-97	-7.32948e-98	1.13454e-97	1.10942e-97	3.00686e-97	-5.13104e-98	-2.22811e-97	-1.75848e-98	1.52818e-98	-1.30886e-97	3.27596e-98	-5.07999e-98	-2.19099e-99	-1.14537e-97	4.76821e-96
-3.98503e-99	-8.0572e-100	-6.05089e-98	8.30004e-99	-3.07538e-99	-1.21655e-99	4.54682e-98	-4.21509e-99	5.37212e-100	-6.27669e-99	-8.77929e-100	-6.53751e-99	-1.3174e-98	-9.8952e-99	4.41677e-99	9.96578e-101	-2.9368e-98	-7.57226e-99	2.51172e-99	-1.04024e-98	2.63607e-99	-5.94138e-99	1.5864e-98	8.07264e-99	7.98168e-99	-4.68633e-99	3.29931e-98	-1.75231e-98	4.20142e-99	-1.04722e-98	3.29616e-97
9.25499e-100	6.74288e-100	9.50454e-100	-3.47058e-100	1.26323e-99	8.82261e-101	3.99983e-99	-8.65803e-100	5.60233e-100	2.00239e-99	1.61332e-99	1.37464e-99	-8.57073e-100	9.25247e-100	-3.68958e-101	2.10799e-99	-5.48433e-100	7.57896e-100	-1.64169e-99	3.83728e-100	-1.17819e-99	6.7632e-101	1.88644e-99	-1.57901e-99	9.82778e-100	-8.01342e-100	5.21934e-100	7.80826e-100	6.96251e-100	-7.6577e-100	3.11841e-98
1.5074e-100	-3.63011e-102	-1.90967e-101	-2.19161e-100	-4.00036e-100	-2.25832e-101	8.57397e-101	8.46421e-101	7.38201e-101	-5.41445e-100	3.22623e-101	9.52699e-101	-1.63417e-100	-2.78049e-100	-1.04758e-100	-1.01844e-100	-3.63468e-101	-5.27208e-101	1.5379e-101	-3.62495e-101	2.51438e-100	2.7807e-100	9.19975e-102	4.17187e-101	-7.66701e-101	4.25678e-101	-1.18371e-100	2.71676e-101	-1.09142e-100	6.83858e-101	3.53992e-99
-1.62773e-102	-7.28719e-102	-2.1421e-103	-1.11173e-101	1.88649e-101	6.89952e-102	1.90594e-102	8.6028e-102	1.00603e-101	1.73283e-101	-4.0768e-101	-1.24397e-101	1.29465e-101	-4.32011e-102	2.6369e-102	-9.04226e-102	-9.70391e-102	2.40248e-101	-5.90481e-101	-2.7811e-103	-3.74693e-101	-9.6804e-102	1.75873e-101	-5.73742e-103	4.15474e-102	-6.6411e-102	-2.03179e-102	5.88125e-102	1.60625e-101	-6.14607e-102	3.65345e-100
-1.53191e-102	-4.40964e-103	-1.05192e-102	-1.07556e-102	-7.76499e-103	-6.42964e-103	5.07748e-103	3.92052e-102	3.74612e-103	4.30787e-103	-4.58068e-103	-3.97027e-103	-1.10927e-102	-4.77083e-103	4.64535e-103	-2.50904e-102	-3.66179e-103	-1.50134e-103	5.66416e-104	2.6551e-104	-4.2435e-103	-2.87744e-103	5.00886e-103	6.13105e-104	-7.1547e-103	-5.41214e-102	9.81337e-103	-2.89509e-103	-1.44573e-103	8.84104e-103	2.64694e-101
-2.58339e-103	-5.59396e-105	-7.19162e-105	-6.14251e-104	-1.14276e-103	3.59225e-104	-7.77605e-106	-8.57337e-105	1.8406e-103	-3.84657e-103	-2.42654e-103	2.40613e-104	-3.49135e-104	-2.84949e-103	-3.64708e-104	-3.74512e-105	-1.73446e-104	1.72145e-104	-4.97401e-104	-2.75329e-103	-2.99007e-105	-1.33638e-103	-2.00604e-104	1.82082e-103	5.03562e-105	-8.52887e-104	3.35307e-104	-1.94827e-104	-4.11967e-104	-3.17569e-104	2.6023e-102
-9.37414e-107	-6.75129e-105	1.26236e-105	3.89829e-105	-7.31759e-104	-2.4414e-105	-1.48585e-104	-1.10737e-104	4.01268e-106	7.53343e-105	1.41433e-105	-4.05017e-105	-2.00837e-104	7.46854e-105	4.68077e-105	-2.30731e-104	8.16083e-105	3.39185e-105	-4.817e-107	2.58599e-104	-5.04363e-104	4.01378e-105	1.56805e-105	-1.95735e-104	-2.18776e-104	3.63801e-105	1.3257e-105	3.50402e-105	-6.90591e-105	-6.20916e-105	3.38773e-103
5.21838e-106	-1.52479e-106	-1.73945e-106	1.48887e-106	1.00222e-105	1.03712e-106	-8.26797e-106	-5.73432e-106	-3.48937e-106	4.31775e-105	1.09485e-105	2.68188e-106	-1.4503e-105	-8.64988e-106	1.48065e-105	-3.93779e-106	-3.85766e-105	-2.73888e-106	1.48257e-105	-4.28274e-106	-8.66239e-107	1.52292e-105	7.56649e-107	2.49885e-106	1.92823e-105	3.0074e-105	-9.63105e-107	2.75631e-106	8.47997e-108	5.23923e-106	2.75402e-104
-1.96438e-106	4.06083e-108	2.89045e-106	1.17648e-107	-5.01869e-107	7.73263e-107	-1.23713e-106	-8.86598e-107	-2.12626e-106	-9.15391e-108	1.50973e-106	-2.46096e-107	-1.2877e-107	-6.22775e-108	6.5711e-107	-2.36306e-106	4.33769e-107	-4.32448e-107	-1.71707e-107	-7.10361e-107	-5.80804e-107	2.22625e-106	-1.10575e-108	1.87982e-106	-8.72417e-107	-1.11685e-106	6.94535e-107	-1.94476e-107	2.21813e-106	-6.67507e-107	2.78069e-105
2.34993e-107	-4.04445e-108	-3.30619e-108	5.34381e-108	-1.56732e-108	5.29541e-108	2.37596e-108	-3.12329e-109	1.20782e-107	-2.87407e-107	-4.29209e-108	3.44067e-107	-3.07049e-109	-2.66977e-109	1.70036e-108	6.7768e-110	9.44211e-108	1.16474e-108	1.18056e-109	2.89833e-108	8.14213e-108	-2.12122e-108	1.14244e-107	-2.77582e-108	1.1777e-107	4.33209e-109	2.04819e-107	-1.10657e-108	-5.99409e-108	1.15528e-107	2.17037e-106
-6.73768e-110	-3.69502e-110	-1.2351e-110	6.87828e-109	2.55573e-109	-4.98711e-109	5.58695e-111	5.87247e-109	-7.12998e-109	1.67991e-109	9.0389e-109	-2.40531e-109	-1.26005e-109	-8.73944e-109	7.50245e-109	-3.54102e-109	-5.99781e-109	1.54502e-108	4.20706e-109	1.74482e-109	5.68481e-109	-2.55731e-109	3.43938e-109	-4.22053e-109	1.29461e-109	1.45901e-108	3.60719e-109	-1.10807e-108	1.43088e-109	-1.9916e-108	1.58035e-107
1.58229e-110	-8.3493e-110	9.34336e-111	-1.49914e-109	1.38342e-109	1.41701e-110	8.61054e-110	3.53392e-110	1.45122e-110	-3.09693e-110	3.9465e-110	-2.62521e-110	1.29928e-109	-2.94349e-110	1.21696e-110	-1.54013e-109	-1.66271e-110	-3.33877e-110	2.14862e-110	7.17695e-111	-2.10055e-110	-1.48662e-110	-9.02011e-111	-2.40047e-109	-1.7524e-110	3.44049e-110	5.49995e-111	-1.28183e-109	-1.01326e-109	-1.81733e-110	1.638e-108
3.9283e-112	3.31722e-111	4.72644e-111	2.73789e-111	-5.27582e-112	1.54205e-112	-3.31526e-112	2.44353e-111	9.33799e-111	1.19856e-111	9.43995e-112	4.18655e-111	3.76073e-111	-5.6181e-111	-8.44849e-112	5.1302e-112	-4.43263e-111	2.15771e-111	-3.14081e-110	-3.50606e-111	7.53628e-111	8.00282e-111	-2.05275e-111	9.45129e-111	4.69499e-112	3.90787e-112	-4.27531e-112	3.96066e-111	2.46671e-111	5.60124e-111	1.22899e-109
4.3725e-112	-1.14839e-112	-4.85795e-112	1.72378e-112	-4.23401e-112	1.68555e-112	-8.8951e-112	1.96485e-113	-5.51387e-112	-1.90538e-112	3.55205e-112	2.06741e-112	4.61227e-112	6.29449e-113	-5.67973e-112	-7.2762e-111	2.87758e-113	1.9646e-112	1.46611e-114	-9.50607e-112	-9.55694e-113	1.84316e-112	-1.66729e-112	8.07351e-112	-1.24253e-112	-4.09077e-112	-2.88329e-112	-3.5315e-112	-2.83629e-112	2.60556e-114	1.62759e-110
1.30345e-112	-4.12236e-112	-1.18347e-114	3.62157e-113	-1.67065e-113	-8.63957e-114	1.12485e-112	1.57373e-113	-6.37974e-113	3.35777e-115	1.45202e-112	1.25068e-112	-1.88543e-113	4.43467e-113	-2.7437e-113	-4.63416e-113	4.38193e-113	-4.57173e-113	2.8319e-113	2.45393e-113	1.91483e-113	1.07452e-113	-1.15591e-112	1.82007e-114	-9.41271e-114	-6.34206e-113	-5.01836e-113	-6.64897e-113	6.89182e-114	1.21602e-114	1.69225e-111
-3.7641e-114	5.07061e-115	9.59319e-114	5.79699e-114	-7.16237e-115	1.51324e-114	-3.44768e-115	1.52549e-114	-6.73138e-114	-2.74619e-115	1.76541e-115	3.93144e-114	-1.14833e-115	6.15694e-115	-2.07035e-114	-3.33182e-114	-5.65828e-114	3.17613e-114	-2.19418e-114	2.08045e-114	-1.46389e-114	-7.63892e-114	1.20769e-113	-3.97326e-114	-4.34798e-114	-1.57514e-114	-5.14215e-114	9.57244e-115	3.21233e-114	-2.02522e-113	1.14757e-112
-5.13255e-116	-7.65108e-116	1.05736e-114	3.59447e-116	1.83272e-115	-1.70377e-115	-1.85389e-115	-1.43821e-115	-3.25976e-115	5.93462e-115	1.70228e-115	-1.06063e-116	-1.78803e-115	2.236e-116	6.02573e-116	1.5199e-115	2.14766e-115	-7.71671e-116	-1.86363e-115	1.97553e-115	6.63049e-115	9.18399e-116	-7.46531e-115	3.92825e-117	-3.59773e-115	1.2942e-115	-1.52642e-115	2.40065e-115	7.317e-117	-7.31927e-115	7.22002e-114
5.55207e-116	1.32145e-116	-2.64382e-117	-3.32335e-116	-1.13432e-115	-1.30906e-116	-2.79914e-116	9.50778e-116	-5.38871e-117	-1.89191e-116	3.94804e-118	-2.49975e-116	-2.31736e-116	8.46053e-117	-4.25747e-117	-5.38863e-116	-4.63123e-116	-2.25852e-116	4.89251e-117	-1.07807e-116	-3.26933e-116	-1.11433e-116	-4.71816e-117	-1.09118e-117	2.10845e-116	-2.24339e-117	-1.16776e-116	-3.66473e-117	-4.00959e-116	-1.8315e-116	7.2498e-115
9.57481e-117	-4.1127e-117	-8.83714e-117	2.38712e-117	-2.47594e-118	-3.78051e-118	1.53229e-118	1.59051e-117	9.92642e-118	1.12159e-117	-5.95652e-118	-4.10157e-117	1.13832e-117	1.2424e-117	-7.29663e-118	-6.1243e-117	5.07247e-118	1.88667e-118	-4.86702e-118	7.20614e-118	4.0493e-117	5.94861e-118	-2.80791e-117	1.10166e-117	3.06289e-117	1.35507e-118	7.08295e-117	-8.55218e-118	-7.00217e-118	-2.10554e-117	6.77266e-116
-9.42776e-119	6.63412e-119	-1.23863e-118	-3.79538e-118	-2.62651e-118	-1.12122e-118	4.66897e-118	1.3981e-118	-1.80194e-118	-3.48609e-118	2.22405e-118	-1.9549e-118	-4.52924e-118	2.71538e-119	-1.50486e-118	-6.13574e-118	-1.58306e-118	1.4649e-119	5.71915e-118	-3.67689e-118	2.5412e-118	2.38614e-118	2.4061e-119	2.55812e-118	1.77962e-118	7.27011e-119	-5.01068e-118	-8.79353e-118	1.49237e-118	2.91019e-119	7.53093e-117
-1.79241e-119	-4.19363e-119	7.0517e-120	1.50836e-119	1.55756e-119	5.19864e-119	1.41397e-120	-1.66399e-119	-1.76233e-120	-7.5593e-120	3.53817e-119	3.26919e-122	-3.46712e-119	1.23694e-119	1.00265e-119	-1.16512e-120	-6.58117e-122	-1.60243e-118	1.67038e-119	-2.21129e-118	5.21703e-119	-6.4433e-120	-4.97478e-119	4.29848e-120	6.55148e-120	-1.74405e-119	4.66014e-119	1.03834e-119	-2.14804e-119	-2.25513e-119	9.06389e-118
-3.77076e-120	1.38666e-120	7.21685e-121	2.54498e-120	2.16192e-120	1.05001e-121	-3.35866e-120	2.58134e-120	-4.60794e-121	1.2261e-120	1.96409e-120	3.29553e-120	2.80765e-121	1.45315e-120	1.02881e-120	-4.99679e-120	1.2606e-120	2.31142e-120	5.53977e-121	-3.63123e-120	5.01415e-122	-6.07431e-121	-5.01909e-121	-1.36682e-120	1.13518e-120	-2.2888e-120	3.12651e-120	1.44131e-121	5.10361e-121	-2.6696e-120	5.14951e-119
2.87145e-121	-2.44064e-122	1.62091e-122	-7.02239e-122	-2.69485e-122	-1.39272e-121	2.4238e-121	1.40772e-121	-2.08694e-122	-1.38033e-121	1.53357e-122	-2.11138e-121	1.44319e-121	1.07804e-121	3.05381e-122	-1.47901e-122	-9.3567e-123	-2.45466e-121	-1.0027e-122	-3.65159e-122	4.99481e-122	8.70366e-122	2.55062e-122	-1.21593e-122	7.38603e-122	1.48694e-121	4.36138e-121	1.55617e-121	-6.00386e-122	2.27866e-122	3.00333e-120
6.81223e-122	5.53935e-123	8.72441e-123	-2.27199e-122	1.6748e-123	6.85722e-122	-2.00346e-122	4.2819e-123	5.20486e-124	-8.44466e-123	-1.09373e-122	-3.89928e-122	1.33213e-122	1.26138e-123	-2.9433e-123	3.22838e-123	-3.44879e-122	-3.08212e-122	2.30955e-122	6.3721e-123	7.98712e-123	1.49747e-122	7.85737e-123	6.47449e-123	1.03605e-122	-1.44074e-122	2.1507e-123	-1.28356e-122	1.0377e-122	1.80798e-122	4.79601e-121
-2.67354e-123	2.51314e-123	8.04655e-124	-1.21116e-124	-2.95257e-124	-2.68796e-124	1.88656e-123	6.02769e-124	-2.3662e-124	-3.82545e-124	8.34937e-125	1.20663e-123	3.5077e-124	5.04957e-124	-6.3468e-124	-5.30669e-124	-9.05339e-124	7.28118e-123	-1.27298e-124	-4.24298e-124	-3.2194e-124	2.61766e-123	-5.27551e-123	-2.35436e-124	3.65633e-123	-8.76446e-124	-6.23446e-127	2.00942e-123	-2.15585e-126	-2.29183e-124	3.7059e-122
-2.98107e-125	4.55771e-127	3.63128e-125	1.17884e-124	-1.7476e-126	1.52501e-126	-2.61311e-125	-9.01199e-125	-9.78739e-125	7.95325e-126	2.46822e-125	-5.84356e-124	3.42411e-124	2.39548e-124	-4.08081e-125	2.4733e-125	6.33008e-124	-1.17581e-124	2.8267e-125	-3.09416e-126	-1.23229e-124	2.40765e-124	-2.51563e-125	3.95738e-125	-1.38349e-124	-1.79564e-124	-2.71486e-125	-4.77671e-124	-3.15171e-125	2.78311e-124	4.00959e-123
-5.51346e-126	2.1377e-125	5.86856e-126	-4.41864e-126	2.31562e-125	1.50279e-125	4.53361e-126	3.01093e-125	-1.04156e-125	7.08013e-126	-3.86594e-126	4.24357e-125	8.83131e-126	3.68897e-126	3.68811e-126	-1.11283e-125	4.82035e-126	-1.06724e-125	-3.21021e-126	-7.19194e-125	-1.36243e-125	-2.62842e-126	1.09794e-125	-1.74971e-125	1.30473e-125	9.38483e-126	5.97876e-126	-2.87995e-126	-2.08431e-125	-5.89648e-126	3.94521e-124
-1.65261e-127	8.06881e-127	1.38489e-126	-1.5124e-127	-4.73758e-127	7.5162e-128	7.22828e-127	-2.81918e-127	-1.22807e-126	-4.63618e-127	-1.63736e-127	-5.64066e-127	-4.62939e-127	-1.52361e-126	-2.47009e-127	4.67384e-127	2.80354e-127	1.54821e-126	-3.03087e-126	4.90496e-126	-3.29085e-126	-6.00305e-127	4.85414e-127	-1.62858e-126	-4.58272e-126	-1.08836e-126	-2.62387e-126	1.23958e-126	-2.49777e-128	-2.59082e-126	3.71022e-125
1.98162e-128	-1.57538e-128	4.23335e-128	6.91034e-128	4.62621e-128	-6.79181e-128	4.50221e-129	3.83078e-128	-7.93334e-128	2.06911e-128	2.84162e-128	2.38884e-127	-2.95954e-127	-1.54666e-127	-1.13298e-128	2.3113e-127	7.33816e-129	9.05764e-128	2.08616e-128	-1.13467e-127	-2.10296e-127	1.3424e-127	2.86146e-127	6.22906e-128	2.61586e-127	-1.2738e-127	-4.1334e-127	-6.5883e-128	-7.52522e-128	3.3104e-128	3.26616e-126
-3.42698e-128	-2.40132e-128	1.02738e-128	5.99656e-129	1.36395e-128	-4.46832e-129	-3.21186e-129	9.5677e-129	3.74424e-129	-1.75384e-129	9.15027e-130	-2.44821e-129	3.35058e-129	-3.46746e-129	-6.97078e-129	1.25109e-129	1.5421e-130	6.03691e-129	6.91555e-129	2.49642e-129	-6.76501e-130	8.98124e-129	-7.89715e-129	2.74704e-130	6.13665e-128	9.56102e-130	2.20041e-129	2.35108e-128	1.76511e-130	1.30314e-129	2.52288e-127
-2.29998e-130	-8.1371e-131	-1.2507e-130	1.82667e-129	9.22177e-130	1.90377e-130	-4.51069e-130	-1.08663e-130	6.0668e-131	1.98241e-129	-1.66302e-130	-3.60912e-131	-4.48516e-130	2.42935e-130	-1.02085e-129	1.26496e-129	1.93075e-129	-5.54165e-130	1.58192e-130	-1.28406e-129	1.94217e-130	-1.13266e-129	-5.42482e-130	-5.00539e-131	-7.97954e-130	5.88336e-130	-2.1913e-130	2.5581e-130	4.05191e-130	-1.19792e-129	1.84691e-128
-3.3298e-131	-3.42048e-131	-6.52043e-131	-4.85996e-131	2.06419e-131	-2.41826e-131	1.42494e-130	-5.32883e-131	1.55631e-130	3.57578e-131	3.66358e-132	1.78706e-130	9.61142e-131	2.46455e-132	1.32091e-130	-1.68068e-131	1.46296e-130	-1.57397e-133	5.971e-131	6.71322e-132	7.84709e-131	2.54836e-132	-2.39308e-131	5.52808e-131	1.75895e-130	1.99199e-130	-5.25618e-132	-1.33973e-130	-4.15319e-132	1.6054e-130	2.09527e-129
9.99789e-134	-1.36881e-131	-1.33706e-132	5.67991e-132	-2.09243e-132	-4.62642e-132	1.37289e-131	2.39293e-132	1.80356e-132	1.18369e-131	5.78862e-134	9.24286e-132	2.69748e-132	-1.66597e-131	-2.39187e-132	4.18319e-132	-1.48704e-131	-1.73982e-132	-4.39117e-132	-4.40731e-132	1.81218e-131	5.01025e-133	-1.5415e-131	-1.52474e-131	-1.09818e-131	-1.1511e-132	5.37854e-132	1.077e-132	1.6062e-133	1.07275e-132	1.87035e-130
-8.58981e-133	3.73651e-133	-2.58846e-133	1.78218e-133	1.46035e-133	-1.05472e-134	3.16319e-133	4.50834e-133	-9.57322e-133	-4.58092e-133	6.06352e-133	-1.5816e-133	-1.27527e-133	1.49408e-133	7.33846e-133	4.02056e-133	5.19695e-134	-7.22236e-134	1.03943e-132	2.24948e-134	2.33392e-132	-1.2642e-132	9.53951e-134	-2.62823e-132	1.01413e-132	-1.62523e-133	1.28835e-133	-1.69287e-133	-8.66186e-134	-8.12155e-135	1.52636e-131
-9.44738e-134	-2.79919e-134	2.5083e-134	-1.21168e-134	-1.06374e-133	6.61303e-134	1.55579e-134	-7.81487e-134	-2.38624e-134	-3.80135e-134	1.91982e-134	-8.99786e-135	-2.61775e-133	-5.98871e-134	2.64176e-134	8.69297e-134	5.37087e-134	-1.00759e-133	-2.51932e-134	-5.6602e-134	-5.8751e-135	-4.78092e-134	-1.66881e-134	-1.41091e-134	5.0717e-134	3.44326e-134	2.2758e-134	-1.90866e-136	8.94211e-134	9.97646e-136	1.47022e-132
-2.38609e-135	-1.9923e-135	7.36521e-135	1.75871e-135	3.14467e-135	3.28457e-135	-4.09892e-136	-4.61484e-136	-6.78756e-135	1.48941e-135	-1.43667e-134	2.0558e-135	3.97127e-136	-1.77649e-135	-2.96408e-135	-1.25572e-134	-7.74102e-136	2.19428e-135	8.24277e-136	-4.30126e-135	-4.81297e-136	-1.53759e-135	-9.72544e-135	-1.27221e-134	4.89709e-135	8.08771e-137	-2.10927e-135	-7.66395e-135	7.5207e-136	-4.95013e-135	1.16211e-133
-8.47628e-139	-5.49341e-137	-3.71617e-137	-2.59328e-136	2.73636e-136	-2.7487e-136	3.0366e-136	1.91273e-136	1.7745e-136	-2.73601e-135	-2.0279e-136	-4.501e-136	7.76443e-137	-8.70153e-137	-1.7542e-136	3.77704e-137	2.8921e-136	3.19809e-136	-1.70301e-136	3.10054e-136	-2.4783e-136	-4.40136e-137	4.70916e-136	-2.84563e-136	1.62139e-136	7.52399e-136	-6.08209e-136	2.22163e-136	-5.08323e-136	1.24721e-136	9.85456e-135
3.33884e-137	5.71683e-139	-3.94404e-138	-4.88715e-137	-8.83268e-138	-2.36669e-137	5.28921e-137	2.98695e-137	-1.35931e-137	-1.91694e-137	-4.79775e-137	-2.17382e-138	-8.22113e-137	3.09658e-137	-3.57184e-137	2.61838e-137	-1.17011e-136	2.67135e-137	4.77012e-137	-1.049e-137	-4.27272e-137	-3.82622e-137	1.46276e-137	-1.99332e-138	5.85096e-137	-7.57148e-139	4.50049e-137	-2.7658e-138	-2.8253e-137	-7.21142e-139	8.95568e-136
5.23113e-138	4.40083e-139	-6.24041e-138	-5.98118e-138	5.68661e-139	-5.49366e-138	3.2518e-138	-2.23714e-138	4.92194e-139	1.10014e-138	4.63538e-139	1.13697e-138	7.49356e-139	1.18809e-137	2.9128e-139	8.08653e-138	3.23111e-138	3.1383e-138	-7.48177e-138	-1.03994e-137	-3.67578e-139	-1.32688e-137	8.83319e-138	2.91409e-139	-2.54379e-138	3.28279e-139	-4.39314e-138	-9.17864e-139	-1.44434e-138	4.55951e-138	1.14844e-136
4.98631e-139	-2.96714e-139	4.05525e-139	-1.43032e-139	1.85348e-139	1.89479e-140	-4.14363e-139	-9.6824e-140	1.41259e-139	-1.45559e-139	-3.73892e-139	1.20357e-139	-4.25875e-139	-4.77558e-140	-4.0701e-140	2.08039e-140	3.46928e-139	-5.87704e-140	-4.71695e-140	-6.74691e-140	-8.45142e-140	-9.51147e-140	1.26275e-139	-2.02097e-139	1.50956e-138	-2.53719e-139	2.0934e-139	-1.02772e-139	3.51399e-139	6.11904e-139	7.44262e-138
2.0963e-140	2.08858e-140	5.64694e-142	-1.34651e-140	1.75474e-140	-2.00368e-140	2.41517e-141	-1.14364e-141	-1.42174e-141	-2.61563e-141	-8.98848e-140	-1.7602e-140	1.1448e-140	4.62455e-140	1.05856e-140	-8.41204e-141	-7.4095e-140	-7.98936e-141	-1.82879e-139	3.03634e-140	1.52058e-140	-9.30996e-141	-1.82014e-141	1.57372e-140	-3.10091e-140	1.65079e-140	-2.19192e-140	-9.97146e-140	1.10026e-140	-8.53317e-141	8.11323e-139
-3.71983e-142	-3.79552e-143	-7.64837e-141	9.46748e-142	-9.25733e-142	-6.19819e-143	-1.42747e-141	-7.40546e-142	-5.28353e-142	-9.99058e-141	4.48564e-141	-1.62134e-141	-1.94591e-141	6.15264e-142	-2.37277e-141	4.42592e-141	4.07658e-141	-1.50606e-142	-3.36314e-144	1.10099e-142	-3.32447e-141	-4.19414e-141	2.34146e-142	-2.28445e-141	-6.28048e-142	-4.55858e-141	3.8167e-141	-3.41817e-142	8.1114e-142	-4.26982e-141	6.69505e-140
7.58585e-142	5.25649e-142	-1.64764e-142	-5.39222e-143	1.02438e-142	6.50024e-142	-3.29982e-143	5.30183e-142	-2.56323e-142	-4.49625e-143	8.8036e-143	7.84732e-142	-8.52945e-142	-1.61873e-142	-2.25138e-143	-2.73348e-142	5.46512e-142	1.24075e-143	2.99692e-143	-9.80185e-143	-9.52634e-143	-7.86531e-142	1.11056e-142	-3.69144e-144	2.57693e-143	-2.72114e-142	-1.78191e-142	-4.28117e-143	1.2657e-142	5.94164e-143	7.69162e-141
5.64115e-143	3.22925e-143	9.54093e-144	-2.74606e-143	-6.69915e-144	4.58686e-144	2.23364e-143	4.72054e-144	7.44383e-145	5.76067e-143	3.56983e-143	-2.6501e-143	-2.03035e-143	1.25042e-144	5.83367e-144	-1.47515e-144	4.68644e-144	-3.47363e-145	6.41226e-144	1.0908e-143	-3.78542e-146	1.42338e-143	-1.90108e-143	1.93187e-143	4.71079e-143	-1.3234e-143	7.90523e-147	-1.90616e-143	4.08022e-144	-2.73106e-143	4.99219e-142
-5.12159e-146	-1.05153e-144	5.47603e-144	-3.89968e-145	8.09794e-145	1.17901e-145	7.30727e-146	-1.34598e-144	1.64536e-144	2.72575e-144	-1.40949e-144	3.63113e-144	-1.95816e-144	7.05451e-144	-1.74025e-144	-4.27301e-145	4.57442e-144	7.19171e-144	1.57964e-144	-2.72903e-144	4.56125e-145	3.6998e-145	5.77415e-144	-2.16051e-144	-3.01601e-145	1.39673e-144	-5.04577e-145	-7.92089e-145	-1.84798e-144	-4.15835e-145	6.00018e-143
-8.869e-146	-2.67224e-145	7.76542e-146	5.58653e-146	-6.83863e-146	1.35127e-145	-1.31917e-146	-4.92401e-145	-4.69816e-146	4.75818e-146	-4.11783e-146	-3.44619e-145	-3.08819e-146	-2.26566e-145	9.80182e-146	-5.92567e-146	-1.47276e-145	1.46635e-145	-9.60494e-146	2.49426e-145	-1.58162e-146	1.18005e-145	-9.39826e-146	-4.52902e-146	8.09339e-146	-7.43052e-146	8.86038e-145	-2.33558e-145	-2.52067e-146	-2.11366e-145	4.51751e-144
-1.53536e-146	-3.65156e-147	1.37617e-146	2.53178e-148	-2.34467e-146	3.65991e-147	-1.09891e-146	-1.01176e-146	-9.48547e-148	1.04637e-146	2.70832e-146	-1.96446e-146	3.05219e-147	1.37535e-146	-1.5861e-147	-3.91229e-147	1.08478e-146	3.63878e-147	1.51896e-146	2.11572e-145	-2.92072e-148	5.07978e-147	-1.22527e-146	8.66819e-148	1.16498e-146	-2.71022e-147	3.54732e-147	6.1902e-147	-9.40511e-147	-1.92208e-146	4.7414e-145
-4.53862e-148	1.62162e-147	-6.07527e-148	1.95751e-147	-4.90661e-147	2.24809e-147	-2.86948e-148	2.46757e-147	-7.00289e-148	7.60453e-148	1.00861e-147	8.10493e-148	1.34463e-147	-4.2991e-148	2.33466e-147	-2.22534e-147	-7.6819e-148	1.73789e-147	-5.57609e-147	2.18314e-148	6.95775e-149	2.29942e-148	5.93454e-147	-1.94453e-147	2.9065e-148	1.81404e-147	-2.53329e-148	-1.27241e-147	-1.08591e-147	-1.39749e-147	4.6757e-146
-5.4362e-149	-1.55877e-148	-4.97772e-149	1.23695e-148	-1.24986e-149	1.84546e-149	2.14746e-148	2.47725e-148	2.01396e-149	2.88869e-149	-1.16901e-148	6.04542e-149	5.74754e-149	-5.71717e-148	-4.79423e-150	1.51026e-148	-1.06845e-148	6.51186e-149	5.03167e-150	1.42912e-148	-1.73943e-148	4.46057e-149	-1.55276e-148	5.31933e-149	2.97664e-149	-2.29688e-149	-1.5441e-148	8.82952e-149	-1.56974e-149	1.46431e-148	3.09302e-147
1.93677e-149	-2.29263e-150	1.5137e-151	9.59341e-150	6.40646e-151	2.06545e-149	3.18614e-150	3.17229e-150	1.27359e-150	1.2975e-149	9.05622e-150	2.21738e-150	4.98277e-150	-1.86545e-149	-4.3131e-150	-1.44919e-149	-8.78192e-150	6.34789e-150	-7.04214e-149	-3.97411e-150	-1.34527e-149	1.20716e-149	-1.29332e-149	-3.17304e-150	-4.12952e-151	3.16233e-150	2.57155e-150	1.58441e-149	1.81633e-149	-8.18754e-150	3.06521e-148
4.70249e-151	1.38397e-150	-1.99352e-150	2.28203e-150	-4.20334e-151	5.99406e-151	-8.46157e-152	2.1964e-151	-8.30258e-151	2.02503e-150	4.07702e-151	-6.82698e-151	4.2352e-151	-4.07484e-151	7.05621e-151	-1.57983e-151	1.13739e-150	-6.56262e-151	3.39577e-150	-9.06709e-151	-7.38377e-152	-8.49325e-151	-1.24636e-150	6.80919e-151	1.49221e-150	-1.96668e-151	5.08939e-150	-7.85498e-151	-5.60984e-152	-3.52845e-151	3.00133e-149
1.11801e-151	-8.3836e-152	5.89731e-153	-6.74784e-153	1.27272e-152	-2.88087e-152	-2.09638e-152	9.63944e-152	5.4213e-153	2.0641e-151	2.21977e-152	3.531e-152	7.75648e-153	2.65656e-152	-5.54996e-152	-2.79686e-151	-1.27384e-152	1.71343e-151	4.93992e-152	-5.254e-152	-7.28052e-153	4.94629e-152	1.76514e-151	1.84928e-152	-4.45622e-155	3.50411e-152	-3.23168e-152	6.25933e-152	1.55185e-151	-1.40733e-151	1.96971e-150
1.73055e-152	9.10518e-154	8.43104e-153	4.96097e-153	7.62117e-153	1.10126e-152	2.03735e-152	6.79587e-153	5.37028e-153	1.03777e-152	-7.07289e-153	-5.47704e-154	1.6861e-154	-9.27245e-154	8.80517e-154	2.57056e-153	9.45043e-153	7.93818e-153	-4.19637e-153	-3.22527e-154	7.00124e-153	-3.49302e-153	-3.09225e-153	-1.98501e-152	-4.0512e-153	1.70752e-153	3.20632e-153	-9.03414e-154	8.79814e-153	1.38416e-153	1.80722e-151
-5.85079e-155	-1.71573e-154	3.29669e-153	-1.21031e-154	2.03722e-154	1.93259e-154	-6.57064e-154	-5.58049e-154	1.64495e-154	-3.14554e-154	-2.58397e-154	9.6889e-154	6.91804e-154	3.07682e-154	1.73923e-153	2.54578e-154	3.82093e-154	-1.2985e-153	1.42223e-153	4.52991e-155	-6.6435e-155	1.84342e-153	4.38944e-154	4.46488e-154	2.18449e-154	9.19896e-154	-2.97905e-154	7.24925e-154	-2.27708e-154	-2.56173e-154	1.8548e-152
2.73378e-156	4.49068e-155	3.9629e-154	2.66264e-156	2.6017e-155	-1.6668e-155	-1.24225e-155	2.34525e-154	2.08052e-155	-1.70224e-155	1.09988e-155	7.04844e-155	-7.1081e-156	-3.75118e-155	2.07809e-154	7.6138e-156	6.63454e-157	-4.07853e-155	-8.14168e-156	-1.73039e-155	-3.76176e-155	2.86382e-155	9.12259e-155	1.05976e-154	2.47435e-154	-1.9463e-155	-1.07108e-154	5.43893e-155	-2.27222e-155	-1.05289e-154	2.00234e-153
3.9728e-156	8.00498e-157	8.8218e-158	1.89849e-156	5.25236e-157	4.61246e-156	1.02043e-155	-7.43685e-157	4.81332e-157	7.71565e-159	-7.92795e-157	-2.35095e-156	3.3743e-156	-3.43796e-156	-6.76653e-156	-2.51939e-155	-5.15178e-157	5.71535e-156	-3.11436e-156	4.36663e-156	-1.22326e-156	-2.62628e-156	-5.07505e-157	2.0279e-157	2.68108e-157	1.80072e-155	7.44993e-156	-1.53603e-155	8.73164e-156	6.66124e-157	1.34006e-154
-3.2135e-157	-6.60209e-158	4.39122e-157	-4.48552e-158	2.79731e-157	-1.49174e-156	-1.15816e-156	1.71705e-156	-7.84243e-157	-4.4658e-157	7.90306e-157	1.166e-157	-7.91647e-157	-1.48222e-157	2.34396e-157	-5.05418e-157	-2.41798e-157	-3.21009e-156	1.63237e-156	-5.46401e-158	-2.74956e-157	7.14093e-158	-2.38639e-157	-9.58355e-157	6.6704e-157	8.3267e-158	-2.01561e-157	-2.7574e-157	-3.35663e-157	-6.0195e-157	1.81829e-155
1.0717e-158	1.54072e-158	6.46166e-158	6.21175e-159	-1.04439e-157	-2.53492e-158	1.24599e-158	-1.02073e-157	1.20755e-157	1.28516e-157	2.63529e-159	4.31906e-158	-2.29884e-157	2.25792e-158	-2.52654e-159	2.50732e-158	-3.90185e-159	6.67563e-159	-3.79267e-158	6.14323e-158	6.58561e-159	3.50898e-158	-1.1148e-158	-1.17511e-157	3.14224e-158	-2.80024e-157	-1.36753e-158	6.18462e-158	1.00315e-158	5.02558e-158	1.64396e-156
3.74135e-159	-5.1419e-159	-9.79636e-161	2.17397e-159	4.05943e-159	-2.9446e-159	-2.15028e-159	3.7948e-159	8.7043e-160	1.0623e-159	-2.73937e-160	7.44709e-159	-1.3973e-159	4.24667e-159	7.48116e-159	3.46096e-159	4.7163e-160	3.85969e-159	-1.4648e-158	2.2032e-159	-3.52088e-159	-5.03659e-159	-1.87125e-159	-5.33578e-159	-1.83449e-159	1.11423e-159	9.62198e-159	1.75649e-159	-1.88428e-159	8.02581e-160	1.04305e-157
5.98951e-161	1.71765e-160	7.83621e-161	9.24055e-161	4.33299e-160	9.03347e-161	-3.4189e-161	8.56269e-162	-6.49076e-161	-4.3737e-160	1.15701e-160	-4.33074e-160	6.59765e-161	-3.37219e-160	1.12352e-160	-2.86874e-160	-7.27455e-160	6.64592e-160	3.75469e-160	-2.77173e-160	5.1051e-161	-2.20377e-159	1.99136e-160	1.63141e-160	1.28698e-159	-8.12263e-160	9.60261e-160	5.08561e-161	-2.32146e-160	1.33559e-160	1.09601e-158
6.65031e-161	-1.43322e-160	5.51766e-161	-8.08512e-162	1.02766e-161	-4.18048e-161	-8.25195e-162	-4.01502e-161	-3.40793e-161	-6.07611e-162	-9.28727e-162	1.10009e-161	-5.19178e-161	-2.37977e-162	-9.5292e-161	-4.73851e-162	-2.81368e-161	-1.92287e-161	2.35487e-161	-3.73972e-162	-4.41451e-161	4.36647e-161	1.00365e-161	1.37007e-161	2.45732e-161	-2.3505e-162	1.36137e-161	3.23366e-161	4.00548e-161	5.38271e-161	9.41299e-160
7.95247e-162	4.31638e-162	-7.29823e-162	-3.93111e-162	-5.3056e-162	2.22608e-163	-1.65749e-162	3.91667e-162	7.48046e-162	3.91465e-162	6.9053e-163	4.11272e-163	-1.74608e-162	-2.23287e-162	7.75886e-163	-6.30187e-163	-7.70846e-162	3.35386e-162	-3.93745e-162	-7.43626e-163	1.42528e-162	6.47977e-163	1.37732e-162	5.10986e-162	-7.04156e-163	8.3876e-163	-5.20748e-162	-2.91717e-163	2.67356e-162	-3.86022e-162	9.03622e-161
-2.31673e-163	-3.36102e-165	-1.78334e-163	-2.15183e-163	4.36674e-163	1.43263e-163	-1.335e-163	3.55733e-164	3.07329e-163	-3.11615e-163	1.86457e-162	1.09063e-163	6.20506e-166	7.75952e-164	3.23144e-163	6.69499e-164	1.41102e-162	1.80715e-163	-4.18905e-163	-7.87216e-165	-1.38286e-163	2.53769e-163	-8.84116e-164	3.86106e-164	-2.50232e-163	1.43134e-164	2.76221e-164	-7.096e-163	-1.17786e-163	1.4094e-163	8.23653e-162
3.43729e-165	5.13553e-165	-2.22504e-164	2.15403e-164	2.6448e-164	1.55253e-164	-4.10599e-164	-5.87006e-164	4.77039e-165	3.35956e-165	7.33625e-164	5.51056e-165	5.12571e-165	-2.49312e-164	5.72605e-164	6.70139e-164	-8.02254e-165	5.76099e-165	9.87926e-166	7.21295e-167	-7.09341e-165	4.15841e-164	3.42202e-164	3.65795e-164	1.52756e-165	-7.46627e-166	-1.26801e-164	-5.49018e-166	-5.68055e-165	-1.75609e-164	6.08497e-163
-8.37393e-166	8.265e-166	6.2504e-166	-1.96161e-165	-1.02039e-165	4.54296e-165	-3.0791e-165	-4.46601e-165	-8.4756e-166	1.12218e-165	5.48719e-166	-1.97178e-166	8.00575e-166	-4.20348e-165	-3.10302e-166	1.00615e-165	4.74101e-165	5.10029e-165	-1.84689e-167	9.00378e-166	2.5127e-165	1.71441e-165	6.91605e-167	-1.90921e-165	9.46701e-166	1.33577e-167	4.2217e-165	-6.89147e-165	1.03492e-165	1.16684e-165	5.76358e-164
3.4468e-166	-8.59352e-167	-2.69723e-166	1.13053e-166	7.09969e-167	-5.18621e-167	7.55482e-167	-5.36652e-167	-4.43e-167	2.06874e-166	-5.34205e-167	1.72582e-166	3.67796e-167	4.68917e-166	1.59999e-166	-2.47599e-166	-6.36963e-167	1.10032e-166	-8.70973e-167	-3.45188e-166	-1.02034e-166	1.48936e-166	-1.599e-167	7.58874e-166	1.91617e-167	-2.19487e-166	-7.41613e-167	3.52385e-166	3.73942e-166	-7.04605e-167	5.19738e-165
3.67432e-167	-1.10291e-167	-1.21619e-167	8.96439e-167	7.74891e-168	-7.14256e-168	-3.5804e-167	3.04686e-167	-2.0486e-167	5.35206e-169	-5.26695e-167	-3.25301e-167	1.14866e-167	9.77396e-168	-3.62038e-168	-1.00161e-167	-1.76377e-167	5.25161e-168	-2.51384e-167	-7.29098e-168	1.17569e-167	2.7881e-169	2.07059e-168	1.13241e-167	-1.54319e-167	-1.21393e-167	-1.21385e-167	-4.17299e-168	-1.96643e-167	-3.22727e-167	5.48429e-166
-8.14029e-169	-2.76786e-168	1.01067e-167	6.46077e-169	-4.07438e-168	4.9212e-168	1.78583e-169	1.92599e-168	1.29111e-168	-1.05097e-169	8.19076e-169	-1.0657e-169	3.41654e-168	3.07797e-168	-6.59925e-171	2.7091e-168	2.37882e-169	-2.47879e-169	3.11042e-168	-6.87157e-168	-1.11594e-168	-4.4595e-169	4.76174e-169	4.84096e-169	7.79738e-170	1.81097e-169	-1.46374e-169	2.74879e-168	-3.80966e-169	5.35077e-168	5.88428e-167
-4.88717e-170	-5.38953e-170	-3.70539e-170	1.00297e-169	9.22323e-170	-1.74377e-169	8.81898e-171	2.66257e-169	1.74073e-169	-2.76991e-169	-1.46842e-170	1.70887e-169	4.75615e-171	1.93753e-169	-1.28639e-169	2.03966e-171	-2.00004e-169	-2.79371e-169	-3.45691e-170	-1.62308e-169	-1.74783e-170	5.29671e-170	-9.76272e-170	-4.3064e-169	3.37774e-169	-1.13994e-169	5.65424e-170	2.49094e-169	-8.20174e-170	-2.23892e-169	4.08591e-168
-1.56713e-170	-3.30124e-170	-1.73674e-171	-2.87128e-170	1.18616e-170	-1.96081e-170	1.42063e-170	-3.49985e-172	4.34786e-171	-8.83888e-171	-2.51066e-171	3.06988e-170	5.15176e-170	4.89817e-172	-7.11497e-171	-9.66265e-171	-5.1165e-171	-3.96744e-171	-4.82115e-171	4.74485e-172	-4.49952e-171	2.50274e-170	-4.57164e-170	-9.05659e-171	-9.91322e-171	-1.21462e-171	-1.00515e-170	-4.59974e-171	-3.82082e-171	-1.60026e-170	3.84622e-169
2.01144e-173	2.59486e-171	-1.1143e-172	4.1801e-172	-1.68743e-171	2.07218e-172	-4.86867e-172	1.56043e-172	1.93377e-173	5.5004e-171	-3.08003e-172	4.30733e-171	6.40502e-172	1.46309e-172	2.41715e-171	-8.05082e-173	-1.04444e-171	-2.61217e-171	-9.65397e-173	-1.93116e-171	-2.53393e-171	1.92767e-172	-6.73279e-172	2.23193e-172	-8.01605e-172	1.38211e-171	-1.42017e-171	1.31302e-171	-3.45563e-171	7.82388e-172	3.75639e-170
-2.4754e-172	-4.32696e-172	3.16469e-173	1.1922e-172	-1.17727e-172	-6.74846e-174	3.63687e-172	-1.49097e-172	1.57251e-174	-7.52678e-173	-1.59191e-172	8.10705e-174	6.41569e-173	-8.85027e-174	4.20087e-173	3.2016e-173	-6.74322e-173	-1.11312e-172	-2.2465e-173	-5.93028e-173	7.701e-173	1.43982e-172	-3.44559e-173	1.15946e-172	-2.58873e-172	-7.19162e-173	-7.6346e-174	1.56424e-173	-1.71107e-172	-1.0439e-172	3.121e-171
-3.09504e-174	-1.27999e-173	4.56921e-174	-4.76708e-175	-3.49289e-174	8.41416e-175	6.50059e-174	-1.01648e-173	-6.47321e-174	-2.99421e-173	2.938e-173	-1.5185e-173	1.59804e-173	-5.31913e-174	-4.08739e-174	-1.79823e-174	-2.03699e-173	9.92858e-174	8.36298e-174	1.21095e-174	-2.08168e-174	-2.28334e-174	9.82227e-175	1.42974e-174	-1.60338e-174	1.66962e-174	-5.90613e-174	-2.8521e-173	-5.78645e-173	-8.06364e-174	3.00384e-172
-4.40819e-175	1.17022e-174	-6.35303e-175	-9.14518e-175	-3.79701e-175	-1.0353e-176	-2.83365e-175	1.7009e-174	2.43303e-174	2.61638e-174	2.25953e-174	9.18205e-175	-5.51585e-175	3.01327e-175	-2.70059e-174	4.40487e-175	4.18824e-176	-1.80938e-174	7.28787e-175	2.37295e-175	-3.82518e-175	3.76065e-175	1.33348e-174	8.52055e-175	-1.53016e-174	-1.40852e-174	-2.54746e-175	-5.71632e-175	-7.13431e-175	1.58141e-174	2.95777e-173
-1.09047e-175	-1.15409e-175	5.77272e-176	2.32091e-175	1.85462e-175	-1.22384e-175	-1.45421e-175	3.5838e-176	5.49382e-176	-1.16688e-175	-7.49835e-177	-1.81248e-176	-2.58908e-175	1.00887e-175	-7.77541e-176	5.77157e-176	7.8739e-176	4.45316e-177	-3.08131e-176	2.99504e-176	1.81279e-176	2.5725e-175	-8.88697e-177	1.65651e-176	-2.50568e-175	1.15182e-177	5.77962e-176	-1.20036e-175	-1.42908e-175	2.87916e-176	2.74193e-174
-4.67284e-179	-3.82796e-176	5.98519e-177	-7.6244e-177	1.89083e-178	-6.64576e-177	1.83197e-177	-3.36517e-177	6.25547e-177	2.8057e-176	-9.85985e-177	1.66909e-176	7.00533e-177	1.76428e-176	1.1168e-178	3.19987e-177	4.71632e-178	7.21566e-177	-1.22606e-176	4.78286e-178	8.85583e-177	1.25783e-177	4.73717e-179	-2.6486e-177	-1.85683e-178	-1.90092e-176	4.38945e-177	-5.51191e-178	-1.84823e-176	2.41073e-177	2.31055e-175
9.34983e-178	-4.12964e-178	-1.50344e-177	6.54552e-178	6.26182e-178	-3.86517e-178	-2.9092e-178	-1.63387e-177	8.21201e-178	7.64084e-178	-2.59384e-178	6.70896e-178	-6.4914e-178	-7.88941e-178	-4.89736e-178	6.21063e-178	2.98456e-178	-1.50093e-177	8.67978e-179	1.6878e-179	6.40842e-178	-5.81099e-178	-4.04467e-178	2.53544e-179	2.96806e-179	-6.98692e-178	-5.72707e-178	6.39075e-178	-6.66018e-179	-2.60722e-178	1.73302e-176
2.36622e-179	6.38071e-179	1.96095e-179	-4.08425e-179	-5.11511e-179	1.68456e-179	-1.85555e-179	-3.93917e-179	-6.03565e-179	7.33762e-179	8.2819e-179	7.83607e-179	-6.14862e-179	-1.8429e-179	-2.28077e-179	-1.27179e-178	-2.38811e-179	8.41401e-179	9.54124e-180	1.1182e-178	7.63054e-179	-2.19854e-178	1.96378e-179	-8.82774e-179	1.73625e-178	2.06878e-179	-5.24019e-179	-2.16545e-178	3.14194e-179	-4.95167e-179	1.97633e-177
-8.94616e-180	5.49085e-180	-8.53896e-180	1.00332e-180	-1.32767e-180	-7.90621e-181	-4.58138e-180	2.62604e-180	2.91561e-180	2.82601e-180	2.7713e-180	-3.60941e-180	-8.97734e-181	8.74834e-180	-6.88097e-180	-7.18383e-181	-3.01045e-180	8.10702e-180	-2.69179e-179	4.18094e-181	4.74476e-180	4.51831e-180	-8.14038e-180	5.49929e-180	1.11351e-179	-2.97572e-180	1.1366e-180	-2.92384e-180	-6.92484e-180	9.04092e-180	1.58166e-178
-4.6831e-182	1.2992e-180	-4.65248e-180	-5.48675e-182	1.73126e-181	-1.7997e-181	6.45848e-182	-5.78103e-181	4.86197e-181	-2.08952e-181	1.66454e-182	1.254e-181	-1.66511e-181	4.96931e-181	-6.82965e-181	2.42172e-181	-1.08906e-181	6.18035e-182	-2.02901e-180	-1.87648e-181	5.90257e-182	-2.56266e-181	1.67453e-180	2.04863e-180	2.5098e-182	-3.36812e-182	3.16664e-182	2.41159e-181	-2.58544e-182	-3.03238e-180	1.92906e-179
3.98178e-182	-1.15464e-183	-1.15738e-181	3.48427e-182	-2.33338e-182	2.49409e-182	3.83796e-182	-9.01839e-183	9.31675e-182	-3.44763e-182	-2.87586e-182	-6.90967e-182	4.19793e-183	-6.60755e-182	2.11292e-182	5.56342e-182	6.3721e-182	-3.6597e-182	-6.01026e-183	-1.11553e-181	-2.43893e-182	-1.89405e-183	-6.34067e-182	-3.31577e-182	6.54578e-182	1.748e-182	7.61563e-182	-5.7464e-182	-6.07917e-182	-5.39746e-182	1.33182e-180
-5.54596e-183	-2.88975e-183	-3.05964e-184	1.26248e-183	2.66344e-183	-9.5066e-184	-2.31728e-183	2.30751e-183	1.89707e-183	1.02646e-182	-4.22953e-183	5.2332e-184	-2.87958e-183	-3.35793e-183	2.48057e-184	9.90103e-184	-1.86312e-182	-1.68035e-182	-5.94598e-184	8.03604e-184	-4.58267e-183	-6.18079e-183	-1.01777e-183	7.25353e-183	9.08173e-184	-1.465e-183	3.21981e-183	-4.11534e-183	7.90006e-183	9.67868e-184	1.17077e-181
6.19419e-184	6.9947e-186	-1.36179e-183	-3.32523e-184	-4.58575e-185	-1.41455e-185	-7.15492e-184	-1.42572e-184	2.64747e-184	-8.55083e-185	-4.52633e-184	2.42156e-184	5.2183e-185	-1.05305e-184	-2.44236e-184	9.18295e-184	2.26986e-184	3.72244e-185	-3.67452e-184	-8.70866e-184	4.38964e-185	3.11134e-184	-6.05397e-185	4.66603e-184	-1.73339e-183	-2.67536e-184	-1.59076e-184	2.30205e-183	9.21823e-185	1.04539e-184	1.26473e-182
-9.92354e-186	6.95822e-185	2.09874e-185	2.75449e-185	3.39945e-185	-2.96436e-186	8.86718e-185	4.94694e-185	-2.45873e-185	-2.95326e-185	8.1452e-186	2.33102e-185	-2.48234e-185	2.47384e-187	1.20847e-185	-1.98001e-184	-1.69533e-185	-2.69432e-186	-4.7201e-185	8.17602e-186	9.13617e-186	3.99057e-186	6.86567e-186	7.31101e-185	1.81339e-185	1.99319e-185	1.43477e-185	6.76172e-185	-6.37951e-186	-4.16402e-185	9.60047e-184
-2.94152e-186	-1.3478e-186	-1.50722e-186	5.91762e-187	8.61574e-186	-5.78972e-186	-2.78506e-186	6.50019e-186	-1.21262e-186	-6.56844e-186	-1.54222e-186	1.42976e-186	-3.91465e-186	-1.95615e-186	9.44509e-186	5.05351e-187	-1.47229e-186	-2.151e-187	2.56467e-187	-1.21157e-187	1.91211e-186	1.34849e-185	-8.04135e-187	3.93364e-186	4.51989e-186	3.16849e-186	-2.25458e-186	-5.51376e-187	-6.44595e-186	-1.38877e-186	9.71822e-185
2.22255e-187	2.81321e-188	4.77837e-187	2.56271e-188	7.30332e-188	-2.08928e-187	1.53785e-186	1.01663e-186	1.80837e-187	2.50097e-188	-3.85196e-188	-3.1816e-187	5.94869e-187	-5.4558e-187	-2.89667e-188	1.4229e-187	4.09983e-187	1.05742e-186	6.17844e-188	-4.68585e-189	3.87747e-187	2.39278e-187	-8.22042e-187	-4.08146e-187	-3.30794e-187	-8.06138e-188	5.5979e-187	-1.83657e-187	1.58452e-187	5.6749e-188	1.02257e-185
-1.25742e-188	4.5117e-188	2.92468e-188	-4.08582e-188	1.17536e-189	-5.75534e-190	-1.89713e-189	-2.34633e-188	-1.25966e-188	3.74261e-189	6.95755e-189	2.01949e-188	-8.48186e-189	1.14639e-188	5.05555e-189	2.7438e-188	5.09928e-188	-5.64591e-188	-6.93821e-189	6.7527e-188	7.14068e-188	1.08453e-188	-2.22903e-188	5.93962e-189	-9.17714e-189	9.34833e-189	-5.66128e-188	7.7742e-189	1.30917e-189	2.30291e-191	6.27482e-187
-1.86124e-189	1.285e-190	-5.64298e-190	-2.90389e-190	-2.25518e-189	1.57501e-189	-7.87889e-190	-3.98081e-190	4.88645e-190	1.99582e-189	4.8985e-189	-7.58889e-193	-2.23683e-190	8.79019e-190	-3.17904e-189	4.43939e-189	4.05922e-190	-6.55478e-190	2.97947e-189	-2.78722e-189	4.9926e-192	-2.23774e-189	-3.29119e-190	1.45717e-189	-1.76232e-189	1.76979e-190	-9.94518e-190	-8.90875e-190	1.60351e-190	8.05026e-189	4.68578e-188
4.01897e-190	-4.3554e-191	7.43897e-191	-4.37037e-190	-3.13572e-190	-4.32093e-191	-1.36766e-190	-4.83e-191	-1.04419e-190	-3.64382e-190	-5.60663e-191	-3.68375e-190	3.2377e-190	9.11948e-191	6.21885e-191	-1.73952e-190	-8.00683e-190	5.26806e-191	-1.36786e-190	-2.12838e-190	1.56546e-191	2.19283e-190	2.5336e-190	-5.5421e-191	8.806e-191	-8.4781e-193	1.22341e-190	-1.71464e-192	1.26162e-190	1.6755e-190	5.29645e-189
2.53731e-191	1.15111e-192	-1.7998e-192	-1.48259e-191	-3.3819e-192	-4.9233e-191	8.18902e-192	1.27274e-191	-7.55823e-192	3.97384e-191	6.31241e-192	-7.71948e-192	2.73152e-192	6.46946e-193	4.21481e-191	-1.11282e-191	1.27658e-191	1.05524e-192	1.23431e-191	-2.53162e-191	2.66784e-192	1.57492e-191	-4.81065e-192	3.51209e-191	-3.86954e-191	9.01199e-192	-1.88448e-191	8.62595e-192	8.04021e-192	8.55438e-192	4.36266e-190
1.50517e-192	-2.65686e-192	9.45657e-193	-3.88059e-192	-3.17837e-193	-3.28687e-192	1.37573e-192	2.27933e-192	1.7628e-192	1.30259e-192	-1.41795e-192	1.2843e-193	-2.21448e-192	-7.637e-193	8.73446e-193	4.85502e-193	1.43231e-192	3.76306e-192	2.61543e-192	1.64922e-192	4.50707e-193	2.12352e-193	4.77772e-193	3.0527e-192	-3.37045e-192	-1.42034e-192	3.1118e-193	4.33025e-193	1.47185e-192	1.47682e-193	4.6005e-191
-1.41355e-194	1.38443e-193	9.76551e-194	3.37503e-194	6.71762e-194	-1.98556e-193	-2.44058e-193	4.23385e-194	9.81398e-194	-4.45684e-194	-8.49698e-194	7.82681e-194	6.31746e-194	6.41447e-194	-4.85472e-194	-1.90629e-193	-3.68254e-193	-5.04396e-193	1.96209e-193	-1.29283e-193	2.76822e-194	-3.89281e-193	6.03097e-195	-8.15482e-194	5.24523e-194	2.53147e-193	-2.00619e-193	1.20681e-195	1.27106e-193	-2.18642e-194	3.86763e-192
-3.14766e-194	-3.49926e-195	5.21309e-195	-4.55426e-195	2.80177e-194	-7.97923e-195	-6.6044e-194	-5.10799e-195	-1.11838e-194	-2.69724e-194	5.86978e-195	-3.87082e-196	-6.22952e-196	2.51704e-195	-1.33269e-194	2.7226e-196	6.06517e-196	-1.48789e-195	2.55214e-195	-1.13578e-195	4.93809e-195	-2.3615e-195	-1.16528e-195	2.79919e-194	2.84306e-196	-8.09318e-195	-2.04761e-194	-1.19496e-194	2.7592e-195	-1.06115e-194	3.09457e-193
5.96756e-196	-1.5336e-196	7.69748e-196	6.36574e-197	2.07387e-195	5.38777e-196	3.50269e-195	-1.5314e-195	-2.30094e-195	2.64784e-195	-6.6889e-196	-4.82117e-196	1.3165e-197	1.31058e-195	4.67919e-195	-5.62548e-196	-1.56139e-195	-1.19388e-195	-4.47745e-196	-1.50344e-195	9.00757e-196	-7.11375e-195	-4.00884e-195	-2.52259e-195	-1.59763e-195	3.65859e-196	8.16764e-196	8.26776e-196	3.97966e-196	2.0576e-195	4.72105e-194
-7.44906e-198	1.1371e-197	3.10726e-197	-1.16823e-197	-1.28989e-197	2.52524e-196	-6.20082e-197	-1.07995e-196	1.35278e-197	-9.40469e-197	-9.18049e-197	-1.17454e-198	-1.52701e-197	1.26601e-196	3.28236e-197	-4.34637e-198	6.25079e-197	3.60382e-196	1.6301e-196	-8.00965e-197	-1.37018e-196	7.54603e-198	2.39061e-196	1.77326e-196	4.28297e-197	-2.51162e-197	2.06512e-196	1.56273e-196	6.51122e-197	-2.11587e-196	2.81097e-195
-4.1353e-199	-2.65632e-198	-1.85265e-197	1.37569e-197	1.3967e-197	-1.56629e-198	3.16417e-198	2.47787e-197	-2.18376e-197	-7.81751e-198	2.46905e-198	-4.8305e-198	5.6769e-200	-1.52483e-197	-3.56088e-198	2.58258e-198	-7.88725e-201	-1.39333e-197	-1.05652e-197	2.18666e-198	-8.35112e-198	-7.48942e-198	1.22642e-197	3.87758e-198	5.14485e-198	-2.98039e-198	2.36831e-199	1.99136e-197	1.47943e-197	-1.47408e-199	2.39125e-196
-2.766e-198	-3.17463e-200	-6.90561e-199	-1.61292e-198	-2.38981e-199	-1.99118e-198	-2.27811e-199	1.56188e-198	3.56154e-199	5.45521e-199	-1.26727e-199	9.03626e-200	6.37961e-199	-3.45951e-199	2.49963e-198	-1.51558e-198	-1.56881e-199	-6.85527e-199	-1.1963e-198	-2.67946e-198	-2.91741e-199	-2.22272e-198	4.19407e-199	-3.19283e-199	-1.98801e-199	-1.27141e-198	1.5791e-199	-9.65474e-201	8.79668e-199	-8.39292e-199	2.6567e-197
-6.11011e-200	-5.63554e-200	-4.52904e-200	-6.23731e-201	2.02783e-200	-1.81708e-200	3.59865e-200	-5.21778e-200	-4.32072e-199	-3.14995e-200	6.35808e-200	-1.64639e-200	9.80183e-200	-2.69058e-200	5.53286e-201	-2.36038e-200	5.83384e-200	-1.93013e-199	7.53348e-200	7.34511e-200	-4.22151e-200	6.11502e-200	2.00849e-200	8.86806e-200	-8.87145e-201	2.44379e-199	1.44087e-200	-7.99379e-201	1.59216e-199	-3.92258e-199	2.43267e-198
-7.37593e-201	-5.02817e-201	-1.19195e-201	5.94658e-201	3.55368e-202	-5.17842e-201	-2.41705e-202	1.34465e-201	2.25966e-200	-9.97757e-201	-2.47683e-201	6.38556e-201	-1.10834e-201	-3.77602e-201	3.4087e-201	3.37229e-201	8.34594e-202	4.16515e-201	-5.28484e-201	-1.09646e-201	9.81766e-201	7.43604e-202	2.30324e-200	-4.03833e-201	-1.28648e-201	-8.71356e-201	-9.16281e-202	-3.01266e-201	2.44069e-201	1.93473e-201	1.47082e-199
1.07528e-202	5.3694e-202	-3.00164e-202	-1.25407e-201	2.40056e-202	4.56803e-202	-1.6012e-203	-9.16174e-202	-1.58772e-201	3.87366e-202	4.66499e-204	5.98257e-202	3.30014e-201	1.67553e-201	1.35975e-201	2.4835e-202	-1.08273e-201	-2.82338e-202	-1.66961e-202	-8.26503e-202	5.06385e-203	2.90442e-202	-1.54648e-202	1.33513e-202	-1.9777e-202	-9.84162e-202	-2.27089e-201	6.71657e-202	-2.7964e-202	-5.35567e-204	2.03868e-200
-1.77757e-202	9.86647e-203	4.86427e-203	3.51875e-203	3.49378e-203	-4.58556e-205	5.30588e-204	-5.93259e-203	-4.22931e-203	2.23523e-202	-2.81076e-203	-2.39431e-204	-4.59689e-204	2.31957e-203	-4.64686e-203	2.12693e-203	-4.76564e-204	7.38624e-203	-1.3936e-203	9.47091e-203	-2.7056e-202	1.29593e-203	1.89125e-203	-6.5478e-203	-1.96465e-203	8.07587e-203	1.27666e-203	-6.79792e-204	1.40134e-202	6.44794e-203	1.73189e-201
-4.60307e-204	1.98797e-203	3.26306e-205	-3.78932e-204	2.77556e-204	1.05124e-204	-7.67994e-204	4.42778e-204	-1.84035e-203	-2.05604e-204	1.07069e-204	-1.651e-204	-1.63755e-204	1.15427e-204	9.59582e-206	-7.99462e-205	-5.42967e-204	1.03239e-204	8.08999e-204	-2.8853e-204	9.1242e-204	-2.79827e-205	4.94808e-203	-2.2531e-204	-1.85073e-204	4.53946e-205	-7.70534e-205	-1.41589e-204	7.53365e-204	1.88436e-204	1.63886e-202
5.21275e-206	1.40976e-204	-1.17807e-204	8.17139e-205	-7.28543e-206	1.40634e-205	5.84478e-205	-1.44834e-205	1.98263e-205	1.4034e-204	-1.28306e-204	-7.9127e-205	-8.54461e-206	1.70334e-205	2.03664e-204	-6.59926e-205	4.20881e-205	-9.14029e-206	-2.7773e-205	-6.97545e-205	-3.80121e-206	1.17623e-205	-5.30289e-205	3.04723e-205	-1.19155e-204	-1.23114e-204	4.56035e-205	-8.75173e-206	-1.2334e-204	4.33455e-205	1.81395e-203
-2.47811e-207	2.30581e-207	-3.24431e-205	2.88696e-207	3.07344e-206	3.2413e-207	-1.50377e-207	5.92493e-206	-9.18095e-206	-5.44844e-207	-1.63358e-206	2.67482e-206	-4.37664e-206	-4.14426e-206	4.1046e-206	-3.12213e-206	-5.83608e-206	1.19586e-206	-5.86896e-207	-8.23892e-206	8.19457e-208	-5.63496e-206	-1.69049e-206	3.17215e-206	6.82123e-206	4.13962e-206	-1.17934e-206	-9.87151e-206	8.57088e-207	-6.30562e-206	1.28077e-204
-1.03209e-206	1.06084e-208	-2.01397e-207	1.51515e-207	1.63125e-207	-3.90545e-208	-2.04387e-207	-1.59292e-206	7.27709e-207	-5.24834e-208	-1.03768e-207	1.89056e-207	-1.76958e-208	-1.43742e-206	-1.173e-206	2.55015e-207	-1.57856e-207	-4.21907e-208	6.02229e-208	6.14638e-209	-1.07244e-206	-2.53179e-207	4.55375e-209	-1.2772e-206	-5.41588e-207	-1.47893e-207	8.52186e-208	-2.50268e-208	-6.44749e-207	-1.1718e-210	1.16696e-205
9.94575e-210	5.20405e-209	4.2125e-208	-4.22869e-208	1.73828e-207	6.19975e-208	-4.62878e-208	1.88565e-208	-6.57437e-208	3.89642e-208	-6.86052e-209	-2.43061e-208	-2.99985e-208	-9.77169e-208	2.16396e-209	-4.9262e-208	-1.0463e-209	-2.02884e-208	-1.36121e-208	-5.51801e-208	1.89501e-208	-1.14654e-208	-5.01192e-209	-4.11576e-208	7.96205e-208	8.92936e-209	5.3159e-208	-1.72625e-208	5.18265e-208	-1.06201e-208	1.09473e-206
1.1042e-208	7.33268e-210	-1.35738e-211	5.36953e-209	3.30898e-209	5.8948e-210	-5.19442e-210	6.02522e-209	-1.94745e-210	-2.52816e-209	4.20689e-209	-7.98745e-209	-1.2459e-208	9.3109e-210	8.01517e-210	5.9884e-211	5.99937e-209	-5.46082e-209	-7.77308e-210	-7.04384e-209	6.0855e-209	-6.94291e-210	-7.75255e-210	4.80672e-209	-1.3891e-209	4.77769e-209	-6.06877e-210	-1.14673e-208	-8.83518e-210	-2.82593e-209	1.10364e-207
-1.85248e-209	-2.3726e-210	-4.50779e-210	-7.51771e-210	-4.32055e-211	3.15166e-210	4.32328e-211	1.04364e-210	1.8129e-210	2.6255e-211	-5.26009e-210	-1.94219e-210	-1.60301e-210	2.99108e-210	-2.89292e-210	-4.76897e-210	4.79763e-211	2.7844e-212	2.53622e-210	2.69103e-210	-3.49112e-210	2.12658e-210	5.5605e-211	-1.35836e-210	3.13682e-210	4.68623e-211	-5.13428e-210	7.52433e-210	1.48678e-210	-4.48255e-210	9.50167e-209
-6.49512e-211	1.17159e-211	-1.16157e-211	-1.11783e-211	2.37223e-211	4.16515e-212	2.68463e-212	1.02036e-211	-5.1447e-211	1.06708e-210	-7.20191e-213	2.83903e-212	2.94716e-212	-1.6328e-212	2.32053e-211	6.9392e-211	2.30064e-211	-2.54527e-211	2.46847e-211	1.64497e-211	1.85744e-211	3.08592e-212	-1.77121e-211	1.06952e-211	-4.11063e-211	2.55105e-211	-1.63323e-211	-1.76325e-211	4.33358e-211	-1.35711e-211	6.96278e-210
-5.06068e-213	-1.22032e-212	-4.99615e-212	2.02456e-212	5.39165e-213	-5.22435e-212	-4.40429e-214	1.19979e-212	5.86095e-212	1.0579e-213	5.05247e-212	3.68332e-213	-4.18614e-212	1.01608e-212	-5.2223e-213	1.36155e-211	-2.23507e-213	3.44336e-213	4.09647e-212	-7.37802e-213	-8.91082e-214	5.30548e-212	1.24844e-211	-1.95082e-212	-1.68463e-212	1.1545e-213	7.33094e-212	-2.56208e-213	7.86015e-213	-1.06486e-212	8.2952e-211
5.34463e-214	1.87952e-214	-5.1015e-213	-2.83042e-214	-2.69439e-214	5.74471e-213	2.10595e-213	8.00816e-213	-3.50478e-213	8.05233e-214	1.63753e-213	-9.78466e-214	-3.45834e-214	1.05973e-213	3.99042e-213	-2.56851e-213	1.52045e-213	-3.42219e-214	3.423e-213	1.35724e-213	-2.20805e-212	-7.49677e-214	-3.52578e-213	-1.61573e-213	1.01334e-213	-7.69029e-214	1.13938e-213	3.31845e-213	-1.93814e-213	5.76363e-214	8.0495e-212
3.81139e-214	2.55695e-214	1.18209e-215	2.09862e-215	1.09576e-215	2.07976e-214	-3.80199e-214	-7.91765e-214	1.15165e-214	-7.89343e-214	-3.7582e-214	-2.28457e-214	-1.50749e-214	6.36009e-215	7.48664e-214	-5.31418e-216	1.71754e-214	2.26009e-215	1.85472e-214	-7.20706e-215	1.93061e-215	2.41696e-214	5.2087e-215	2.60131e-214	4.73691e-214	1.649e-214	4.12641e-214	-3.89976e-214	-5.80101e-215	-1.66475e-214	7.22846e-213
-7.12702e-216	-1.18265e-215	1.2487e-215	7.08585e-216	3.78581e-215	3.67697e-215	-1.86224e-215	-2.80163e-215	-3.665e-216	2.7157e-216	-2.51918e-216	-2.88582e-215	3.96197e-215	5.58974e-216	7.6169e-216	8.85844e-216	-1.25217e-216	3.56233e-216	1.06327e-215	4.94385e-217	-1.76316e-215	4.6715e-216	1.49032e-215	8.53387e-217	-3.74906e-215	-1.72192e-215	2.52312e-215	-5.91214e-215	1.70507e-216	-7.28904e-216	4.61294e-214
1.08182e-216	-2.90462e-217	-4.13697e-217	5.36669e-217	-3.30365e-217	-3.34304e-216	-1.04101e-216	7.09748e-217	-1.23921e-219	-8.76544e-217	-1.86716e-216	3.03603e-218	-2.28715e-216	2.56549e-216	-9.98425e-217	-4.75833e-217	1.0267e-216	3.61981e-216	1.57478e-216	3.1535e-216	5.12179e-216	2.05879e-217	-3.36805e-218	5.87361e-217	8.58017e-217	3.20369e-216	-5.65023e-217	-1.23109e-216	3.94765e-216	-1.89495e-216	4.38729e-215
1.7892e-217	-7.72172e-217	-1.22773e-218	2.71588e-217	-2.21983e-217	-1.14771e-217	-8.80957e-218	-3.23108e-218	6.28062e-218	1.14047e-219	6.39813e-218	-1.97003e-217	-3.54578e-217	2.40723e-218	-3.0762e-218	2.08297e-217	5.68119e-218	5.66308e-218	1.185e-218	-3.14297e-217	8.34498e-218	-5.119e-218	-1.87033e-217	9.74544e-218	-4.76162e-217	1.38059e-217	-5.88517e-219	-3.81582e-218	1.6212e-217	2.77142e-217	4.591e-216
2.57526e-219	-3.46383e-218	1.41683e-218	1.87679e-218	2.97072e-219	-1.10138e-217	-2.05389e-218	-2.25535e-219	9.13123e-219	8.76284e-219	1.72514e-218	-4.50301e-219	8.99557e-219	-6.9028e-219	-6.4478e-220	-7.59015e-219	-6.67195e-219	-1.49155e-219	-3.20282e-219	5.97671e-219	1.53699e-218	1.00072e-218	-4.95103e-219	1.17388e-219	-1.77807e-218	-3.78879e-219	1.15254e-218	-1.56128e-218	-2.53982e-218	1.85668e-218	4.11352e-217
1.9448e-220	1.68347e-219	-1.54784e-220	2.78006e-219	3.83349e-220	-8.35775e-220	-1.6372e-220	1.1502e-219	-9.09328e-220	6.39019e-220	6.98973e-220	7.01083e-220	-2.54726e-220	1.33806e-219	3.30456e-220	1.09158e-220	1.64584e-219	-5.24726e-220	3.34322e-220	1.91439e-222	-2.39078e-220	-1.79955e-220	6.3011e-220	8.65502e-220	1.72068e-219	-7.60123e-220	6.7093e-219	-1.6747e-220	1.75732e-220	2.86539e-220	2.65679e-218
3.81477e-220	2.49082e-220	8.39657e-221	-1.45413e-220	2.83987e-221	-8.28544e-221	3.25597e-222	-6.1515e-221	1.58042e-220	1.90055e-220	7.50905e-221	-1.37363e-221	-2.31891e-220	-6.62672e-221	-5.43167e-220	3.62065e-221	-4.54931e-221	3.60671e-221	8.27899e-221	-8.42266e-221	7.8128e-222	-6.19975e-221	-1.34669e-221	-1.32222e-221	7.17562e-222	1.96438e-220	-3.62206e-220	-1.62386e-221	1.79362e-221	1.06483e-221	3.30613e-219
-3.62969e-223	-1.05602e-221	-1.51318e-221	-5.84431e-222	1.01322e-222	-2.55424e-223	5.7649e-221	2.93145e-221	1.06349e-221	1.84562e-221	1.12798e-221	7.79974e-222	2.99578e-222	-1.5039e-222	1.15769e-221	1.20015e-222	4.34078e-222	-3.93745e-222	-3.48166e-222	-2.45731e-222	7.19498e-223	1.84599e-221	-1.67545e-222	-2.12933e-221	9.13189e-222	1.26415e-221	1.08668e-221	2.69349e-223	1.55709e-222	3.66651e-222	2.80077e-220
1.53467e-222	-2.58406e-223	1.83986e-222	1.38943e-223	-7.51682e-223	-1.83e-224	-1.48327e-222	4.66416e-223	1.24688e-223	8.11802e-223	-5.16708e-223	-2.32019e-222	3.03035e-223	-3.09449e-223	2.72199e-222	-3.70996e-223	6.96528e-224	3.85139e-222	-4.23895e-223	-2.5486e-222	1.62876e-224	-1.09985e-222	8.8857e-224	5.77528e-223	1.18767e-222	2.56618e-223	-3.53163e-223	-9.47418e-223	-6.87501e-223	-4.34132e-223	2.6513e-221
-2.42803e-223	2.43319e-224	7.75841e-224	2.05567e-223	2.51373e-223	-1.6745e-223	-2.79004e-225	-1.81854e-224	4.78509e-224	7.63526e-224	-2.48343e-224	-5.29932e-224	-3.00689e-224	3.94351e-224	4.32148e-223	2.31823e-223	-2.94396e-223	-9.03805e-224	-9.02905e-225	-9.39994e-224	1.45883e-223	2.33734e-224	-3.67287e-224	-1.28296e-223	1.90181e-224	-1.03862e-223	-2.81604e-224	-1.15661e-224	-8.07556e-224	8.54934e-224	3.07653e-222
5.15733e-226	-1.61456e-224	-1.54526e-225	-3.58529e-226	5.32017e-225	2.12828e-225	1.19413e-224	-2.97118e-224	4.04782e-225	7.90559e-225	1.54262e-224	3.62254e-225	-1.51921e-225	-1.22735e-224	-1.32269e-224	-2.26094e-226	-1.50579e-224	1.24329e-224	-3.7373e-226	4.91615e-225	1.63031e-225	-1.77001e-224	9.88841e-225	-1.1108e-225	-7.03517e-225	-2.43438e-226	6.55656e-225	-5.10229e-224	-2.38091e-225	-3.23401e-225	2.59498e-223
-1.59476e-225	6.6892e-226	-7.66884e-226	-6.39115e-226	4.77203e-227	6.53266e-226	7.52211e-226	-2.50294e-227	-5.90087e-227	-3.58069e-226	7.03322e-227	3.80738e-226	2.60885e-225	4.82382e-226	2.66954e-226	-3.60487e-226	3.61035e-226	5.5001e-227	1.38133e-225	1.73445e-226	-4.76525e-226	4.72361e-226	-1.14299e-226	1.37519e-226	-9.47164e-226	-1.54405e-226	1.68029e-226	8.04954e-228	3.85452e-226	-1.40948e-225	1.59788e-224
-1.21438e-227	-1.83052e-226	-2.43426e-227	4.23799e-227	7.50174e-228	-1.40699e-226	-1.16312e-226	-1.18255e-227	-2.05175e-227	1.44272e-229	1.36e-227	-8.60039e-227	3.60595e-227	9.01364e-227	-7.33631e-228	-1.761e-228	4.78955e-228	7.11727e-227	-5.51253e-227	-1.52538e-227	9.58128e-227	2.29219e-226	1.32901e-227	3.75523e-227	2.40149e-226	8.92123e-228	2.48884e-227	1.12502e-226	3.56467e-227	-2.61602e-227	1.7643e-225
-4.37176e-229	-4.52066e-228	4.17933e-228	-6.56039e-228	-3.24974e-228	2.02209e-228	-1.77795e-229	-1.4885e-228	9.56478e-228	-1.21615e-227	-9.35031e-229	-6.85523e-229	1.1562e-228	-7.78226e-229	1.78329e-227	7.14326e-228	-1.79132e-227	1.01673e-227	1.57893e-228	-8.69833e-228	-9.68617e-228	-5.91745e-227	-5.11574e-228	-1.06785e-228	1.80863e-228	-7.34878e-228	-2.08685e-228	-2.63026e-228	6.85242e-228	-4.30564e-228	2.11328e-226
4.08331e-229	1.54856e-229	-5.84289e-230	-3.7334e-229	5.29635e-229	-1.50217e-229	3.35976e-229	-3.05745e-229	-7.70307e-229	2.35551e-229	-4.48721e-229	-2.0504e-229	3.80519e-229	9.49482e-230	6.46124e-229	2.07672e-229	-2.66342e-229	9.45397e-230	-2.43382e-229	-1.97785e-229	-6.05058e-229	-1.11013e-228	-5.37091e-229	-2.12863e-229	2.57222e-229	4.88898e-229	-2.65999e-230	-1.01793e-228	-4.46515e-229	-9.37375e-230	1.09035e-227
-3.90262e-230	-1.45909e-229	-1.90339e-232	-2.1339e-230	-9.21708e-230	-7.14283e-231	-7.32206e-230	2.34335e-230	-2.30735e-230	3.75405e-231	2.98154e-230	-3.93053e-230	9.66763e-231	3.19317e-230	6.1447e-230	-9.90428e-231	1.26311e-229	-1.90852e-229	-8.80423e-230	5.36817e-230	1.60601e-229	-1.24339e-229	-5.32587e-231	-7.02286e-231	-8.24627e-230	-1.04383e-229	6.50131e-233	1.51069e-230	6.32064e-232	-2.22319e-230	1.59239e-228
3.50436e-231	3.74349e-231	-1.13565e-230	1.03415e-231	4.25133e-231	-2.35103e-232	-9.02694e-231	-7.63234e-231	7.16903e-232	-1.60511e-231	3.17033e-232	1.56444e-231	-1.53567e-232	4.99295e-231	2.22623e-232	-1.72683e-230	1.43487e-231	-1.24618e-231	4.54193e-231	-7.37238e-232	-1.88482e-231	-1.74243e-231	3.31066e-231	3.05049e-231	2.73339e-231	-2.04841e-231	3.48484e-231	1.01651e-231	-1.82597e-230	-1.06667e-231	1.14183e-229
-1.27011e-232	6.81518e-232	9.22619e-232	-3.27631e-232	-2.35829e-232	-2.39901e-232	1.57607e-232	-1.65115e-232	-3.14167e-232	2.81457e-232	1.28053e-231	1.0978e-233	5.829e-232	2.45709e-232	-7.9212e-232	6.78355e-232	1.80761e-232	5.65316e-232	1.44189e-233	6.54385e-232	-2.47559e-232	1.98992e-233	-4.76681e-233	7.27307e-232	-1.42013e-234	-1.50628e-232	-4.61001e-232	1.08049e-232	-2.04422e-233	-2.19204e-232	1.04615e-230
7.56332e-235	-8.29393e-234	1.3169e-233	1.76927e-234	2.11859e-233	5.2812e-234	1.24604e-234	8.42572e-233	-6.61354e-234	-4.4136e-234	-3.15867e-233	2.04488e-233	-1.24243e-233	-2.45043e-234	-1.09243e-233	2.98675e-233	4.50252e-234	-3.83454e-234	-4.44359e-234	8.17765e-234	-2.67208e-233	2.22814e-233	6.16561e-234	-2.33747e-233	-6.01543e-234	2.86329e-233	6.43457e-234	7.62906e-236	-1.74824e-234	1.38816e-233	4.10978e-232
-2.21309e-234	4.16245e-234	9.56814e-235	-5.30372e-235	-4.79282e-234	-7.08766e-234	9.2148e-234	-2.68698e-234	-8.8224e-235	-3.21647e-234	-7.20773e-234	7.77848e-235	-9.70236e-235	3.61008e-234	2.84624e-234	-2.3054e-234	2.70888e-234	-2.34478e-234	-3.45015e-234	6.27401e-235	3.7193e-234	7.24706e-234	-2.90281e-234	3.24376e-234	7.89847e-236	1.11044e-234	-4.49181e-234	-7.94076e-235	2.73886e-235	-3.68005e-235	8.68226e-233
3.2114e-235	-9.62231e-236	-3.31381e-235	-1.77192e-236	4.70289e-235	2.17084e-235	-2.35846e-235	5.85061e-235	-1.1621e-234	-5.07561e-236	2.17937e-235	-6.81492e-236	-2.68174e-236	-5.02101e-235	-7.02695e-236	1.18024e-235	-1.28149e-236	-2.04565e-235	2.09036e-235	1.15846e-235	6.03893e-236	8.53993e-236	1.38814e-235	-4.68638e-235	3.49681e-235	-5.08618e-235	-2.05181e-235	3.96745e-235	-5.96225e-235	-4.02396e-235	8.24524e-234
2.19019e-236	2.01356e-236	6.23467e-236	-9.96724e-237	-5.43757e-237	2.34937e-236	-2.5071e-236	2.47683e-237	3.03382e-235	2.03906e-237	-4.61461e-238	1.23273e-236	-5.80172e-236	-9.96298e-237	8.82936e-237	-4.54825e-236	9.30895e-238	-4.67702e-237	4.79474e-237	-3.54309e-236	-2.23475e-236	4.33396e-237	-3.19938e-236	-1.92391e-237	4.18331e-236	9.90053e-238	1.58894e-236	3.8311e-236	-2.60613e-236	5.94068e-237	8.46791e-235
-5.70312e-238	3.39112e-238	5.16958e-238	9.78369e-238	8.9367e-237	1.2255e-237	6.14903e-238	-1.25242e-237	-3.12336e-237	1.99726e-238	2.17669e-237	1.88196e-237	2.10379e-238	-6.93762e-238	-8.0167e-240	-5.60112e-238	1.08568e-237	-3.91948e-237	-4.23859e-238	3.4812e-237	-1.75509e-238	-1.98613e-237	-1.61321e-237	5.52558e-237	-1.05799e-237	-4.69697e-237	9.03557e-237	3.54747e-237	2.80701e-238	-1.11127e-237	6.12289e-236
4.29055e-239	2.09892e-238	1.16666e-238	-7.78623e-238	-1.49422e-238	1.64824e-238	1.48425e-238	-9.49148e-240	1.94311e-239	-1.10603e-238	5.1271e-239	8.47287e-239	3.79039e-238	7.51848e-238	5.50886e-240	1.71189e-238	-1.01166e-237	2.25726e-238	1.85063e-238	-7.13457e-239	-1.05628e-239	4.46821e-238	-4.77707e-239	1.45582e-238	-4.0461e-239	8.25815e-239	1.76352e-238	-1.66667e-238	3.96403e-238	-1.15508e-238	6.31637e-237
-5.24306e-240	-1.59201e-240	-3.8233e-240	1.21182e-239	-3.92601e-240	-1.59477e-239	9.84202e-240	-5.97703e-239	1.90364e-239	7.26769e-240	-9.28934e-240	-2.20955e-240	-3.48693e-239	-7.11865e-240	2.73315e-240	-8.45417e-239	-1.25778e-239	-1.38758e-239	-1.62176e-239	-4.23849e-240	6.23649e-240	-6.71715e-241	-5.5522e-239	-9.75084e-240	4.06804e-239	-8.61794e-240	6.65555e-240	-5.8849e-239	4.49218e-239	-1.07315e-239	5.68875e-238
-6.28909e-241	3.96868e-240	-1.10802e-240	-5.37168e-242	-2.43322e-240	-2.50628e-240	-1.20872e-240	3.99461e-240	-8.4665e-241	-1.06367e-240	4.74645e-242	-2.42025e-240	-2.84423e-240	1.35246e-240	-8.0878e-241	-3.78491e-241	2.84131e-240	2.28194e-240	-7.92201e-242	4.83891e-241	-1.69574e-240	-4.71972e-240	-2.21586e-240	1.02211e-241	1.63282e-240	-1.09114e-240	-1.8077e-240	2.05539e-241	1.15638e-240	1.72952e-240	4.77071e-239
-3.2766e-241	3.54608e-242	1.66802e-242	-1.04494e-241	7.9709e-243	1.21487e-241	5.27573e-242	3.63122e-241	-7.91269e-243	7.38965e-242	-1.68864e-242	2.76488e-241	1.30813e-241	8.18966e-243	1.25264e-242	9.77763e-242	-7.82465e-241	-1.60188e-242	-1.19596e-241	-1.05584e-243	1.5325e-241	-5.62005e-242	-1.31073e-241	5.13673e-242	-5.57805e-242	9.1678e-242	7.83797e-242	-3.63945e-242	3.04727e-242	4.05601e-242	3.29841e-240
-1.74852e-242	-5.24747e-243	-5.28059e-243	-2.39769e-242	-1.39839e-242	1.74962e-242	4.12544e-243	-1.73167e-242	-3.95795e-243	5.39414e-243	-9.32271e-245	-5.63271e-243	4.12657e-242	-6.30274e-242	5.66694e-244	-4.51815e-244	1.19978e-242	-2.48471e-243	-1.47598e-243	7.081e-243	-3.8483e-244	-9.34329e-243	-2.20462e-243	2.75044e-243	-9.29469e-243	-5.26747e-243	-1.61707e-243	-1.29066e-242	-6.0638e-243	2.72273e-242	3.25402e-241
2.14269e-243	1.74977e-243	5.50577e-245	3.36899e-244	6.58744e-245	-1.80923e-245	1.39174e-244	-6.158e-243	-1.37673e-243	4.41862e-244	9.55532e-245	8.88491e-245	-4.59e-244	4.18042e-244	-1.18079e-243	2.4397e-245	8.59762e-245	1.76904e-244	3.52348e-243	4.36593e-244	-1.40511e-244	9.57159e-244	4.14947e-245	-2.7215e-244	2.05183e-246	-1.65397e-243	6.06225e-245	-1.63786e-243	1.40417e-244	8.98087e-244	2.47781e-242
-4.39271e-244	9.6006e-245	1.8982e-244	1.14301e-244	-4.15833e-245	3.73015e-245	1.05013e-244	1.51436e-244	1.76954e-245	2.08198e-245	7.20946e-246	3.24579e-244	1.31982e-244	1.35376e-244	2.8796e-245	-1.96093e-244	-2.59098e-245	1.54056e-244	-3.8538e-244	-7.46489e-245	-5.44954e-245	3.35368e-244	7.62885e-245	7.7057e-245	-7.84878e-245	6.80877e-245	-6.57065e-245	-1.38761e-244	1.58091e-244	-1.26503e-244	3.85612e-243
8.11623e-246	6.98953e-247	4.27695e-246	-7.46518e-246	-6.20017e-246	5.70016e-247	3.11007e-246	1.01092e-246	-7.45689e-248	4.00022e-246	-2.97393e-247	3.99249e-246	-4.80614e-246	4.58252e-247	1.07594e-245	3.29311e-245	1.12022e-245	2.30166e-246	-7.73074e-246	-1.21455e-245	-2.05079e-245	1.35897e-246	-1.8314e-246	-1.45352e-245	4.9082e-246	-2.02552e-245	-2.04144e-246	6.22528e-245	2.67045e-245	2.2549e-246	2.78799e-244
1.40005e-247	3.99108e-247	-2.82187e-248	-1.77207e-247	9.73413e-248	1.79687e-247	2.13183e-247	5.9498e-248	1.25833e-246	-8.44893e-247	-1.78049e-246	5.96838e-247	2.37082e-247	-4.55208e-247	-2.79258e-247	-3.13677e-246	-1.59355e-246	-9.88318e-248	-1.06956e-246	8.67379e-247	-1.86532e-247	6.77897e-247	1.47857e-246	1.00249e-246	-8.27614e-249	-5.06055e-247	3.71116e-247	7.05448e-247	-6.16979e-247	-6.39228e-247	1.9705e-245
4.94458e-248	8.05027e-248	-2.01975e-247	7.15959e-249	-2.94043e-248	-1.91815e-248	-2.37502e-248	2.72771e-247	-3.00074e-247	-2.92936e-248	1.64817e-247	-5.57517e-248	1.33254e-247	-5.8517e-248	2.02832e-248	-2.49589e-248	5.91172e-248	-2.2075e-247	-3.60436e-248	2.16805e-248	6.26018e-248	6.36795e-249	-2.01692e-247	-7.62381e-249	1.35399e-247	-5.85185e-248	-2.09299e-248	-3.90971e-248	-8.20289e-248	1.6783e-247	2.59082e-246
2.85257e-249	2.25111e-248	-2.04232e-249	4.42351e-248	4.94989e-250	-1.51032e-249	-5.68778e-249	-3.33254e-249	1.57511e-249	1.31305e-248	-1.06331e-248	-8.63501e-250	-6.27893e-249	-3.3058e-249	-1.27722e-248	3.10761e-250	1.30568e-249	1.18038e-249	1.76616e-249	1.20713e-249	-5.54503e-249	9.40722e-249	-6.44057e-250	-1.30836e-248	-8.26457e-250	-5.11657e-249	4.21714e-249	-1.39409e-248	1.19608e-248	4.96433e-249	2.06702e-247
2.64076e-249	-2.85003e-250	7.00152e-252	-6.78167e-250	-8.00232e-250	2.64558e-250	-7.77003e-250	-5.36452e-250	-2.49433e-249	-6.64922e-250	4.82624e-250	-2.42731e-250	1.33226e-249	2.47213e-250	-4.47096e-250	4.14886e-251	-4.57497e-251	1.03642e-250	-8.40773e-251	-1.1493e-249	7.40071e-250	-8.60199e-251	2.39724e-249	-2.29567e-250	1.85361e-250	-4.00162e-249	-5.53302e-250	-8.12423e-251	-4.83629e-250	4.13851e-250	2.24965e-248
-1.15456e-250	-2.22118e-251	-4.87404e-251	3.62144e-251	-6.23447e-252	-8.56539e-252	-1.41658e-250	1.23167e-252	7.33492e-251	-1.16175e-251	-1.63156e-250	1.36164e-251	1.96907e-251	4.76832e-251	-7.35875e-251	-4.31481e-251	-3.59753e-251	-2.99548e-251	-5.53296e-252	-2.25389e-251	5.85968e-251	-7.88597e-251	1.58176e-250	5.5764e-252	-2.51407e-251	2.923e-251	-4.13879e-251	6.96402e-251	1.19744e-250	4.5567e-251	1.55208e-249
-3.3893e-252	-5.249e-252	-1.54652e-252	-4.27625e-253	1.49254e-252	7.70968e-252	-1.10459e-251	-1.3378e-252	-9.41654e-253	-3.03701e-252	1.65883e-251	-1.16501e-252	-3.57741e-252	-5.93394e-252	-1.14782e-253	1.06528e-253	1.82872e-251	-8.41606e-252	-1.34018e-251	5.74376e-252	1.14826e-251	6.22769e-252	1.38834e-252	-5.57933e-253	-1.0738e-251	8.23012e-252	3.77972e-252	-7.60642e-252	4.40432e-252	-6.26592e-252	1.70193e-250
4.56486e-253	-1.29519e-252	6.63696e-253	-6.18153e-254	-3.21582e-252	2.33699e-254	-2.34229e-253	-1.20415e-253	8.87571e-254	-9.49889e-254	-1.66751e-253	-8.40843e-253	-7.57407e-253	-4.1944e-253	-1.74155e-253	2.23914e-253	-7.44277e-253	2.67702e-253	-2.89511e-253	-8.64019e-253	1.51046e-253	2.53187e-253	-7.81609e-253	-3.44607e-253	-9.42231e-254	-2.8466e-253	5.05486e-253	-9.02384e-253	9.84583e-254	-1.15632e-253	1.45341e-251
-1.92444e-254	7.07968e-254	2.52539e-254	7.6228e-254	6.40564e-255	-2.0875e-255	-2.96256e-256	7.32897e-254	5.08439e-254	5.72646e-255	-2.89213e-255	6.30828e-254	-9.64247e-255	4.16232e-254	-2.97466e-254	-2.06162e-254	-6.23052e-254	-1.60027e-255	-2.88158e-254	-1.164e-253	4.20543e-254	-6.58792e-254	-1.91255e-253	-3.73943e-254	2.08562e-254	-9.78002e-255	-2.69991e-254	4.4087e-254	-4.55186e-255	-1.82988e-254	1.16805e-252
-1.07732e-254	2.38193e-255	-1.5307e-256	2.01167e-254	9.7943e-255	1.08524e-256	7.2254e-255	6.36184e-255	2.57244e-254	1.08378e-255	2.28529e-255	-2.30671e-255	-1.17623e-254	-1.73354e-255	1.86575e-255	-1.82118e-255	-1.50247e-255	-4.68126e-256	6.22369e-256	2.45081e-255	6.73338e-256	6.08885e-256	-8.61647e-257	-5.17243e-256	-5.24095e-255	-6.33548e-255	2.23544e-255	8.82053e-256	1.16311e-255	1.78091e-255	1.30065e-253
2.66619e-256	-4.35694e-257	-1.19504e-255	4.83885e-256	-5.72905e-257	-1.07153e-256	4.97434e-257	4.75317e-256	-3.01525e-256	-1.84464e-256	-4.75683e-258	-3.40633e-257	-7.01238e-256	-1.26135e-256	-8.95379e-257	5.20046e-257	-2.98399e-256	-8.05041e-257	2.05476e-256	-1.39346e-256	3.45478e-256	7.54408e-257	-7.66311e-256	7.68139e-256	-6.85492e-256	3.74327e-256	1.94929e-256	1.94165e-256	-4.58448e-257	1.39811e-256	8.48601e-255
1.7809e-257	2.24473e-257	7.7836e-257	3.5859e-256	-9.43205e-257	-2.0143e-258	-4.66427e-257	2.57193e-257	-3.58732e-259	2.23329e-258	-3.00699e-257	5.19045e-259	1.23472e-257	-3.14512e-257	2.71763e-258	5.95551e-258	-5.82652e-257	1.61516e-257	8.84574e-257	-1.09476e-258	5.58526e-258	1.6724e-257	2.40694e-258	1.59163e-256	-5.52187e-258	3.92869e-257	2.05168e-258	1.15692e-257	2.11913e-257	-7.72722e-258	1.16623e-255
8.7478e-258	3.66537e-258	-3.50652e-258	3.80934e-259	-1.35909e-258	6.13737e-259	5.4614e-259	-1.52189e-259	2.44732e-258	-1.26662e-259	-1.21121e-258	-7.02053e-259	2.84431e-259	3.03473e-257	-1.17977e-257	3.12429e-259	-4.91278e-259	1.16571e-258	8.25424e-259	-2.33139e-258	3.39625e-258	-5.55737e-259	3.15809e-258	4.45748e-259	-1.77148e-258	-1.91347e-259	-5.85957e-258	8.93582e-260	8.77496e-258	-1.43405e-258	9.66912e-257
2.11991e-259	2.29404e-259	2.30252e-259	5.02922e-260	-5.02062e-259	1.07617e-259	3.24214e-259	-7.41366e-260	3.52853e-259	-6.82426e-260	-1.0575e-259	-6.9492e-260	-1.64859e-259	1.62974e-259	2.09348e-259	-4.0394e-259	-5.2499e-259	1.64374e-260	5.66633e-259	3.09337e-259	-2.70359e-259	-1.34587e-259	6.30561e-260	-1.01267e-259	-1.45814e-259	-5.96145e-260	1.5667e-259	-1.03043e-259	-3.73288e-259	-2.27795e-259	6.32032e-258
-1.75213e-259	8.01953e-261	4.21125e-261	2.43612e-260	-2.43148e-260	-1.13476e-260	-1.46447e-260	-1.1349e-260	3.14257e-260	-3.60573e-260	1.07656e-260	1.58312e-260	-3.28738e-260	-1.57024e-260	-1.06694e-260	9.94967e-262	1.69331e-260	-4.47738e-260	-2.54672e-260	-1.48438e-261	1.27598e-260	1.07905e-259	1.99727e-261	-3.80175e-260	-5.31069e-260	4.76237e-261	2.59795e-260	-5.47635e-263	3.70808e-260	-3.86398e-260	8.36743e-259
-1.49848e-261	-7.17905e-262	-4.11935e-262	-1.38547e-261	2.10398e-261	1.09334e-261	6.40803e-261	-7.25894e-262	-6.29296e-262	-2.7786e-261	9.79882e-262	6.68757e-261	3.97133e-261	1.03907e-263	-1.09602e-260	-1.98301e-261	-3.23715e-262	-1.37578e-261	-1.99834e-262	4.51827e-263	4.80909e-262	-1.83018e-261	-6.94483e-261	-5.66876e-263	-6.38848e-261	2.30141e-261	1.82224e-262	-5.00419e-262	-1.18847e-263	-6.73828e-262	6.36607e-260
3.60318e-263	-4.52189e-262	-1.45839e-262	3.38725e-263	-1.57793e-263	-5.78038e-264	-2.8931e-263	-9.92286e-262	-4.71758e-263	4.12948e-263	-2.87585e-262	-4.15618e-263	-7.55334e-263	-6.49816e-263	1.89897e-263	1.67334e-262	1.19347e-262	-1.45748e-261	1.28624e-262	-1.48061e-262	1.17714e-262	-1.60468e-262	1.19002e-263	-1.18469e-262	7.98552e-262	3.62201e-263	5.68798e-263	1.18933e-263	1.5412e-262	6.82996e-263	5.84319e-261
1.88088e-263	4.81029e-264	5.12711e-264	-5.18685e-263	-3.00395e-263	-1.60517e-263	-1.48359e-263	4.48155e-263	-6.5601e-264	1.24949e-264	3.47246e-264	-7.98186e-264	-7.31599e-264	1.43431e-263	-1.00565e-263	-9.10106e-264	-1.15866e-263	4.73864e-264	1.6289e-263	-3.44035e-263	1.51786e-263	1.17481e-263	-1.54357e-264	3.04838e-263	-6.26032e-263	-1.37103e-262	5.03119e-264	-5.43878e-265	-8.75742e-264	-2.53178e-264	5.8898e-262
-2.28783e-264	-7.16055e-265	3.86871e-265	-1.3998e-265	2.7078e-265	-2.07362e-265	-1.3229e-265	9.67678e-266	-1.10654e-264	-1.05901e-264	-5.37521e-265	-6.39018e-265	1.50872e-264	9.30305e-265	9.89837e-265	1.53838e-264	-7.72127e-265	-2.96e-264	-5.38409e-265	3.24936e-264	-2.70586e-264	-1.9782e-264	8.58999e-264	-7.14339e-265	3.78249e-264	-4.02229e-264	-3.64666e-264	8.15089e-265	7.0958e-265	3.5864e-265	4.73903e-263
-2.13727e-266	9.18104e-266	5.00343e-266	1.67036e-265	-6.28439e-266	-6.74131e-266	-6.5099e-265	8.17053e-266	-7.05373e-266	-2.90297e-266	-9.04858e-266	6.14873e-266	-1.93426e-266	9.02188e-266	4.40137e-266	1.49584e-265	-8.27997e-266	-2.18609e-265	-8.29227e-266	-1.36987e-265	9.00335e-267	1.1935e-265	-1.68052e-265	5.76474e-265	1.04993e-265	-1.4581e-266	3.32608e-265	1.58236e-265	-5.43253e-266	2.06659e-266	3.82751e-264
1.3314e-267	3.33981e-266	-4.23804e-267	-1.4548e-266	-2.05281e-266	2.26495e-267	7.61195e-266	-1.34547e-267	5.13127e-267	-2.20478e-266	-4.11416e-267	2.83285e-267	-1.07077e-267	-1.16069e-267	-8.85287e-267	8.69708e-267	1.36144e-266	6.57537e-267	6.04869e-268	-2.78783e-267	2.17178e-267	-2.79643e-267	-1.19315e-266	2.70485e-266	-4.08023e-266	-2.1801e-267	-2.06983e-268	8.29635e-267	-2.57824e-266	-3.30618e-267	3.55786e-265
-2.94794e-268	-4.23201e-269	9.51731e-268	-2.3809e-267	-7.74163e-269	-7.16701e-268	1.07738e-268	-1.51768e-267	1.18675e-267	1.11105e-268	2.28767e-268	7.5179e-268	-3.27711e-268	1.63304e-267	-8.13035e-268	-2.15786e-267	1.03704e-267	-1.01902e-267	2.14712e-267	-1.36612e-267	-2.44855e-268	5.10584e-269	2.22418e-268	6.01929e-269	1.10358e-267	-2.52364e-269	-2.47717e-267	-1.79685e-268	-4.95868e-269	4.78229e-267	2.80647e-266
6.44989e-271	2.3062e-268	-7.39406e-269	-6.91638e-270	-7.20628e-269	-5.98167e-269	6.32186e-270	-2.04493e-269	-4.49879e-269	1.15633e-268	-3.83837e-269	-1.79136e-268	1.84368e-268	-2.89306e-269	-7.05074e-269	1.10612e-269	-1.22285e-268	7.86149e-270	-4.32105e-269	1.33924e-269	-3.82659e-268	2.73375e-269	2.21226e-269	2.69147e-268	-2.42169e-268	-2.059e-270	2.03639e-269	-8.90195e-269	-1.04416e-268	-2.32312e-268	2.72213e-267
1.22271e-269	-9.79748e-271	4.8222e-270	-1.37293e-269	7.4064e-271	6.91266e-270	-3.81786e-271	1.12963e-273	1.3008e-270	-2.93429e-270	-9.47532e-271	-3.48154e-270	2.38978e-269	2.97955e-269	4.88147e-271	-1.29875e-269	-4.44695e-270	-4.15712e-269	1.45605e-269	-4.08483e-270	-1.8219e-270	3.19594e-269	5.54772e-270	-3.75288e-270	-1.19664e-270	-1.05463e-269	-4.91857e-269	-3.51883e-270	8.96799e-271	-8.10106e-270	2.96818e-268
-6.79762e-272	-1.71411e-270	6.08798e-273	6.68119e-272	-1.75657e-271	-4.59139e-271	-2.27251e-271	-5.26982e-271	3.92069e-271	3.69509e-271	-1.46629e-270	2.77543e-271	-4.94028e-271	-6.75819e-271	9.45135e-271	-8.3936e-271	-1.80333e-270	4.59301e-271	-1.83335e-271	5.13756e-270	3.63362e-270	1.10593e-271	-9.63076e-271	1.81693e-271	1.56491e-270	-3.08785e-271	8.29184e-271	1.05327e-270	2.34538e-271	-5.37631e-271	2.57046e-269
-2.10242e-272	-4.0244e-273	-3.8048e-272	1.07729e-271	1.40396e-271	-1.16362e-272	4.15151e-272	2.92583e-273	-8.966e-272	-1.34759e-272	3.46578e-272	3.2465e-272	-1.01729e-272	1.54308e-271	1.51507e-271	1.57428e-271	-5.08548e-271	-4.88069e-272	-4.64879e-272	-3.68394e-272	3.71649e-272	-1.77227e-271	1.42873e-271	2.89191e-271	4.03493e-272	1.55631e-271	9.48901e-272	-3.70711e-272	1.74095e-272	1.78665e-272	2.66133e-270
2.09315e-272	6.12213e-273	7.30184e-273	5.04845e-273	-1.35296e-272	-6.32729e-273	2.52615e-274	1.92903e-272	1.04562e-273	1.40038e-273	7.63987e-273	1.10404e-272	3.91321e-273	6.93237e-273	1.00179e-272	-8.5092e-274	-1.22057e-273	-6.26993e-274	-1.6328e-272	-4.40123e-273	8.19766e-274	-8.94118e-274	5.8476e-273	2.99527e-273	9.91229e-273	-2.28909e-272	-1.73877e-273	2.08353e-272	4.46655e-273	-5.58247e-273	2.20204e-271
7.35519e-274	7.20182e-274	-8.97308e-275	4.83501e-274	-5.98427e-275	5.2567e-274	-7.29104e-275	-1.0673e-273	-3.56315e-274	-2.87766e-274	1.51116e-273	3.29295e-275	7.9717e-274	-9.22509e-274	-1.12754e-274	2.23352e-273	2.29983e-273	8.05849e-277	2.06857e-273	4.55608e-273	3.0537e-274	7.80552e-274	3.1215e-274	1.44521e-274	4.48929e-275	-1.14778e-273	6.13792e-274	3.36252e-274	1.2115e-273	3.80176e-274	2.42111e-272
4.27919e-275	2.07971e-275	1.67069e-274	1.19083e-275	1.67687e-275	1.9762e-275	-2.39698e-274	-9.69335e-275	-1.01859e-275	6.35517e-275	7.36713e-275	1.33447e-274	-1.20482e-274	-3.72826e-276	1.30917e-275	-5.27025e-276	-3.92872e-276	6.92123e-275	1.03234e-274	3.33959e-275	1.94205e-275	-5.10806e-276	6.45293e-275	-1.46411e-275	-2.49049e-275	-6.33064e-276	-1.45296e-274	-1.30655e-274	4.16817e-275	-1.23745e-275	1.71387e-273
-9.99441e-277	5.90354e-276	-3.04382e-276	-6.99841e-277	1.59998e-276	1.07981e-275	-1.09295e-276	-1.21278e-276	-2.6559e-276	-4.09167e-276	-1.73118e-276	2.16601e-276	6.16323e-277	-3.08147e-276	-5.95557e-276	-1.35492e-276	1.543e-277	-1.84762e-276	-1.80353e-275	-1.30274e-276	-4.04238e-276	-1.95945e-276	6.93817e-279	1.08694e-275	-4.23914e-276	1.86227e-276	-2.07262e-275	2.61629e-277	2.36244e-277	2.0561e-275	1.33108e-274
5.81775e-277	-3.51351e-277	-1.44805e-277	-1.44496e-277	-1.04377e-277	-3.39711e-277	-3.81066e-277	-2.62314e-277	5.12575e-277	1.11208e-276	2.24207e-278	-6.5129e-277	8.30341e-277	4.9648e-277	9.74299e-277	-2.41697e-277	2.66091e-277	5.16222e-278	-2.24227e-277	2.64262e-278	2.03538e-277	-2.60803e-277	2.3252e-277	6.88171e-278	-2.51183e-277	-1.70647e-277	-5.96467e-278	9.07608e-278	-4.23455e-277	-3.64959e-277	9.84577e-276
-1.8184e-279	7.78011e-279	-2.25191e-278	-1.69845e-278	6.18766e-279	-2.01914e-278	-1.90302e-278	5.47871e-278	3.10787e-278	-4.93495e-278	6.43169e-278	-7.17813e-278	2e-278	-3.88284e-278	-1.54036e-278	-6.60401e-278	-2.21638e-278	-5.00083e-279	2.65018e-278	6.33698e-278	-3.04921e-279	9.32152e-278	-1.4232e-278	3.02474e-279	-1.7019e-278	-1.87e-278	-3.73942e-278	5.55709e-279	6.00968e-278	-4.23914e-278	9.17813e-277
-6.54729e-280	2.47228e-279	1.2806e-279	7.70418e-279	-3.15736e-279	-1.61826e-279	-4.38675e-279	2.92022e-279	-3.95873e-279	5.97452e-279	2.89821e-279	1.09649e-278	-1.47434e-279	-5.83828e-279	3.14805e-279	2.10451e-279	7.64073e-280	1.09984e-279	-2.50677e-279	6.13418e-279	7.40971e-279	7.99969e-280	1.19455e-279	1.92355e-279	-9.31863e-280	1.46331e-279	-3.27257e-279	-1.23112e-279	5.49442e-279	-3.2287e-279	9.80105e-278
-6.65516e-280	1.52164e-280	9.27609e-281	-1.20534e-280	-2.86268e-280	-4.53006e-280	-5.0065e-280	2.4374e-280	1.17845e-280	3.94865e-280	2.42967e-281	-2.87675e-281	3.75961e-280	-2.32352e-280	1.58509e-280	5.80523e-280	4.68037e-280	-9.71731e-281	-2.33277e-280	7.08139e-281	-4.76274e-280	1.64688e-280	3.55356e-280	1.27385e-279	-2.07955e-280	5.58044e-280	-5.587e-281	1.156e-279	-4.04087e-280	3.00706e-280	1.02499e-278
1.32799e-281	3.42928e-281	-2.14895e-281	5.42575e-282	1.49363e-280	7.54308e-281	-1.98305e-281	1.43934e-282	9.39351e-281	7.63199e-281	4.27127e-281	-1.29178e-281	2.00888e-281	2.67134e-281	-1.73676e-281	-8.89772e-282	5.01149e-281	1.20177e-280	-1.62672e-281	4.53744e-282	-3.36928e-283	-3.91564e-282	-3.22149e-281	-1.10163e-281	-4.71662e-281	6.15243e-282	6.64804e-282	3.12835e-282	2.19171e-281	-2.2205e-282	9.45318e-280
3.34855e-282	1.26979e-282	1.32971e-282	3.48038e-282	1.38659e-281	-2.58682e-282	2.1456e-283	1.55246e-282	6.94447e-283	6.61782e-282	3.46661e-283	-4.37498e-283	1.27429e-282	-1.27499e-282	6.88181e-283	1.4231e-282	-7.74651e-283	-3.32956e-283	-9.29385e-284	5.39931e-282	3.8846e-282	-1.35688e-283	-1.35718e-282	-3.53266e-282	2.83673e-282	-1.64422e-282	-2.89009e-283	9.16617e-282	-1.17162e-282	2.2743e-282	7.32972e-281
3.21835e-283	-1.61218e-283	-4.16984e-283	5.25161e-284	1.02601e-283	2.29929e-283	4.23132e-283	-2.71022e-283	9.55808e-284	1.39816e-283	7.99298e-284	-1.20184e-283	2.86207e-283	5.13208e-284	4.43556e-284	-3.93657e-283	-6.94186e-284	-3.63499e-283	4.20584e-284	-4.16521e-284	-3.93916e-283	2.21184e-283	1.58176e-283	-4.58703e-283	-1.02341e-282	6.12448e-284	2.57459e-284	-1.32441e-282	-5.57009e-283	6.94552e-284	8.00017e-282
-8.73317e-285	1.90396e-284	9.8373e-285	1.99436e-285	3.2512e-284	-3.2102e-284	-4.53648e-284	-5.99889e-285	-3.66467e-288	-8.70494e-284	2.23523e-284	-2.11721e-285	7.16987e-285	-2.55559e-284	3.81538e-284	-1.29849e-284	-1.66503e-284	-3.2274e-284	1.75847e-284	-3.31737e-284	1.07935e-284	-8.2231e-284	-2.08706e-284	4.05161e-285	6.07334e-285	2.96568e-284	-1.91661e-284	-1.80184e-285	1.74075e-284	-1.54128e-284	6.58117e-283
-9.71705e-286	1.03055e-284	6.30793e-285	1.73575e-286	4.46915e-285	-1.03679e-285	2.02511e-285	-4.81085e-286	-3.31875e-285	3.13162e-286	1.30292e-284	-1.63513e-286	2.39465e-286	2.62443e-285	-3.12491e-286	-9.05482e-286	4.2638e-286	-1.84296e-285	-4.46032e-285	6.2297e-286	-5.90424e-286	5.87386e-286	2.52478e-286	5.25577e-286	-2.13525e-285	4.63942e-286	5.93864e-287	-3.063e-286	-2.18393e-285	-4.08675e-286	6.15434e-284
1.81906e-286	9.28283e-287	1.20666e-286	5.06981e-288	-2.95777e-287	6.26249e-287	-4.80087e-287	-5.69747e-286	5.8391e-287	-2.40537e-286	3.59198e-286	2.95943e-287	-5.96883e-287	4.99771e-287	9.29771e-286	-1.87528e-286	-4.04817e-287	1.39675e-286	1.85537e-287	3.70069e-287	-2.05949e-286	2.29053e-286	-1.16614e-286	-3.54559e-286	1.66554e-286	8.24422e-287	1.73822e-287	2.612e-287	-1.64741e-286	-4.74166e-287	4.67166e-285
2.20024e-287	-2.26984e-287	1.55028e-287	3.88577e-288	1.15609e-287	-8.50169e-287	-2.81947e-288	2.45716e-287	2.71512e-288	5.12463e-288	9.63019e-289	1.09482e-287	-8.45214e-288	7.74477e-288	4.15255e-287	9.3113e-289	7.22838e-289	-1.77892e-287	5.875e-288	3.22153e-287	-1.96162e-287	-2.39287e-288	8.07866e-288	-1.13398e-287	1.81503e-287	2.44674e-287	9.52617e-287	2.84189e-287	-9.0378e-288	-1.19842e-287	5.51813e-286
1.42152e-288	-6.11787e-289	-2.21858e-288	1.11337e-288	1.6361e-288	6.1794e-289	1.25928e-288	-3.74718e-288	-1.39796e-288	1.06747e-287	-1.68569e-288	-1.17101e-289	6.47939e-289	-4.29957e-288	4.95476e-289	-3.10281e-288	1.12397e-288	6.28487e-288	-1.64352e-288	-3.82231e-290	9.22166e-289	3.83031e-290	-2.00332e-288	-1.15335e-288	-3.24427e-289	6.63716e-289	3.37733e-289	3.62774e-289	-6.42505e-289	-8.60989e-289	5.14468e-287
-1.96059e-290	4.73454e-290	2.9069e-290	7.73825e-290	-8.70119e-290	-6.87141e-290	2.12093e-290	-1.76332e-289	-2.32217e-290	-2.96569e-290	5.93927e-290	-3.10361e-289	-2.81634e-290	-5.60633e-290	-1.1778e-289	1.14122e-291	-5.09533e-290	2.21234e-290	1.61478e-289	6.19154e-291	2.95029e-290	4.74456e-289	-6.49195e-289	1.97661e-289	9.92194e-290	2.47971e-290	-2.93483e-289	6.17573e-290	-2.86215e-290	3.98913e-290	3.29178e-288
-9.17804e-291	-1.57281e-291	-4.67085e-291	1.92252e-291	3.07148e-291	2.834e-291	-6.43849e-291	9.47444e-292	1.06548e-290	2.18642e-292	3.29069e-292	8.24681e-292	1.23714e-290	3.13709e-290	-4.65328e-291	1.30152e-290	-5.15496e-292	-4.03753e-291	6.54654e-292	-9.37112e-291	2.10915e-290	2.79609e-291	5.51118e-291	-1.27932e-290	-8.02769e-291	-5.73576e-292	-3.30568e-292	1.06427e-290	-1.30594e-290	1.10726e-291	1.94586e-289
2.90615e-291	-2.14784e-291	2.94584e-292	9.23128e-292	-4.48726e-292	-8.41008e-292	-5.12135e-292	1.30555e-291	3.58143e-291	-1.60041e-291	1.22909e-292	-1.91683e-292	1.2594e-291	6.02654e-292	-3.68616e-292	-2.40848e-292	1.42425e-292	3.70724e-292	9.72831e-293	-1.93124e-292	-3.86051e-292	-1.04501e-293	4.86481e-292	1.49347e-291	-1.62469e-291	-6.33581e-292	5.46457e-292	8.78211e-292	-3.29704e-292	-2.01472e-291	2.65545e-290
1.6835e-293	-8.77967e-293	-9.7252e-293	1.67241e-292	-5.20744e-293	3.25172e-292	7.60946e-293	-1.21024e-292	2.54549e-293	-4.26648e-293	-7.17994e-293	-8.80634e-293	-7.92504e-293	-1.71554e-293	-6.5221e-293	1.0812e-292	-1.91735e-293	3.00448e-293	-5.89304e-293	9.82774e-293	8.60049e-293	-3.76507e-293	-4.40683e-293	-1.69948e-292	-4.0983e-293	-3.47619e-293	1.18938e-293	-1.84208e-292	-5.3116e-293	-3.82984e-293	2.34858e-291
4.06571e-294	1.22456e-293	-1.48306e-294	-1.95694e-293	1.50542e-293	8.0424e-295	1.56516e-293	-7.26766e-294	-3.37367e-294	9.72258e-294	2.86749e-294	4.10588e-294	-2.95362e-294	-6.87946e-295	1.43407e-293	-2.96701e-296	8.97593e-294	4.76298e-294	-5.93551e-294	-9.14289e-295	-1.80028e-294	5.73767e-294	-3.69687e-294	1.01454e-293	1.89664e-293	-1.70286e-294	-7.19435e-294	-2.43273e-293	-1.59563e-293	2.37582e-293	2.48097e-292
-4.33761e-296	-8.38911e-295	-1.36656e-295	-7.28471e-296	1.44755e-294	9.17607e-295	3.58989e-295	-2.6465e-295	-8.15617e-295	-9.02011e-296	6.44783e-295	1.90399e-294	-2.17706e-295	3.7962e-295	-3.57962e-295	-6.33405e-295	-1.27091e-294	4.26609e-295	2.08403e-294	-7.84574e-295	1.30186e-295	5.00317e-296	1.41603e-294	-3.00753e-295	9.38468e-295	-1.87126e-294	-4.5769e-295	-2.21066e-295	-3.3782e-294	2.19533e-295	2.26732e-293
2.18186e-297	1.45219e-295	-6.71165e-296	6.90627e-296	-2.31783e-296	2.56635e-295	8.70438e-297	3.68631e-296	8.7909e-297	5.2154e-297	3.56646e-297	-3.60397e-296	-6.32547e-296	-9.03314e-296	-2.58744e-297	-1.29997e-296	7.05172e-296	-5.8788e-296	1.3016e-296	-1.61378e-296	2.82602e-296	6.36796e-298	-1.3874e-295	5.08033e-296	-8.34564e-296	2.91436e-295	-6.56445e-296	-2.72259e-295	3.00298e-296	1.02313e-295	2.05379e-294
-1.82769e-296	-1.27544e-297	1.44271e-297	-2.03733e-297	-4.02929e-297	-9.89582e-298	1.75965e-297	-6.24999e-298	1.81617e-296	-1.28432e-296	6.6074e-297	-1.96723e-297	3.31416e-296	-3.10524e-297	7.6166e-297	8.40039e-297	-1.88248e-296	4.7285e-297	1.3213e-296	-4.21012e-297	1.13396e-296	-7.47851e-297	7.40552e-297	1.93655e-297	1.3363e-297	-5.93299e-297	-5.23698e-297	1.36061e-296	-4.03913e-297	-8.43728e-298	2.22411e-295
2.29022e-298	-1.03544e-297	1.19145e-297	-3.82919e-298	-4.49797e-299	5.18699e-298	2.11374e-299	5.50079e-297	-1.08501e-299	3.12589e-299	1.29825e-298	-4.46787e-298	-4.00355e-298	-1.23423e-297	-7.31645e-302	2.94879e-297	-3.53114e-299	3.19055e-298	-1.48494e-297	-2.42979e-298	-2.64886e-298	-1.70839e-298	6.55133e-298	-1.85543e-298	-1.37596e-298	1.45187e-297	1.34008e-297	3.44812e-297	7.6008e-298	3.89561e-298	2.50126e-296
4.66221e-299	6.35492e-300	-2.75829e-299	8.56991e-300	-1.09562e-298	4.81866e-300	-4.48407e-300	-4.72701e-299	1.34567e-298	1.9932e-299	1.83402e-299	1.6939e-299	2.8769e-299	1.6578e-300	1.70329e-298	1.26011e-298	-2.03958e-298	-1.48181e-299	-2.35247e-298	2.80661e-299	-5.95818e-300	-3.26822e-299	5.08901e-300	1.65027e-299	5.58537e-300	9.16324e-300	-3.13093e-299	-2.23805e-299	-5.06361e-300	-2.45044e-300	1.39008e-297
-5.92518e-301	2.43424e-300	1.13804e-299	-5.5132e-300	3.4077e-300	3.4595e-300	8.69744e-300	-1.40784e-300	-1.78796e-299	1.10398e-300	1.23749e-300	-1.94661e-300	-4.66413e-300	9.37066e-301	-1.19767e-301	-6.13759e-300	-6.75092e-300	-1.45241e-299	-1.22382e-300	-3.02492e-299	1.02418e-300	8.61929e-300	6.25553e-300	-6.99722e-300	2.49305e-301	-7.16916e-300	-2.62461e-301	-3.86126e-301	-3.64634e-300	-1.34309e-301	1.58411e-298
-9.25698e-302	1.16141e-301	3.16681e-301	-4.80998e-301	3.01498e-301	6.65782e-302	-3.36914e-302	-4.05792e-301	-3.26676e-301	1.72478e-301	-4.28599e-301	3.36758e-301	-4.45354e-301	7.85933e-301	4.69905e-301	4.62101e-301	-8.93427e-301	1.07868e-301	9.08395e-302	-2.77815e-300	-2.85353e-301	-1.10495e-300	5.05576e-301	-9.55859e-302	-1.0878e-300	6.37411e-302	-4.41672e-301	7.61643e-301	7.2102e-301	-7.7338e-301	1.49528e-299
3.05098e-302	-5.48546e-302	1.07928e-302	5.72532e-302	-3.97652e-302	-2.43503e-302	-6.10907e-302	4.47177e-302	-8.06077e-303	6.74503e-303	-2.35419e-302	-9.09515e-302	-1.53242e-302	2.26989e-303	3.05999e-302	2.1655e-302	-6.00599e-302	3.12077e-302	8.29409e-303	-7.72636e-302	6.6479e-302	-2.37719e-302	8.45739e-303	4.49125e-304	6.99928e-303	2.59936e-302	4.81137e-303	-1.95693e-302	-1.72942e-301	8.17263e-302	1.11051e-300
-5.98744e-304	-8.63084e-304	-1.76249e-303	-1.97276e-305	-1.68528e-303	2.07976e-303	3.32095e-303	3.10514e-303	1.60627e-303	2.0103e-303	-2.58252e-304	-3.71226e-304	3.14583e-303	-2.54526e-303	-2.68889e-304	-2.46159e-303	-3.46847e-303	1.05929e-302	-3.16574e-303	-6.02082e-303	1.74993e-303	-5.11854e-303	1.30992e-305	1.00797e-305	5.40502e-303	-5.11544e-303	-1.08978e-303	-1.62855e-303	-7.61475e-304	-1.54472e-302	8.56898e-302
-2.7548e-304	3.9275e-304	-9.71234e-304	4.05187e-305	2.89111e-305	2.84108e-304	9.27284e-305	1.97221e-304	-2.36727e-304	1.46107e-304	1.49402e-304	-2.08529e-304	-2.51861e-304	-7.95852e-304	-8.85572e-305	-7.97427e-305	3.12134e-304	2.73476e-304	6.02516e-305	1.36053e-303	3.04286e-304	-7.38591e-304	1.38864e-303	-8.54628e-305	1.68734e-305	7.38728e-304	8.21971e-304	8.91614e-305	2.55653e-304	1.16933e-305	1.06972e-302
1.40434e-305	-1.19141e-306	8.42485e-306	6.09716e-306	-4.00477e-305	-4.61587e-306	7.50193e-306	-7.281e-307	-3.55037e-306	1.63433e-305	-9.05496e-306	-2.27607e-305	9.03714e-305	-8.97927e-305	1.03205e-304	-2.5815e-305	-2.80602e-305	-3.80931e-305	8.23146e-306	-5.01632e-305	1.15776e-305	1.23774e-305	2.23292e-305	-1.72688e-306	-3.20884e-306	5.81626e-307	4.98969e-305	4.57866e-305	6.52441e-306	-1.43498e-305	7.36451e-304
-1.54119e-306	-6.72163e-307	-2.2053e-306	-9.1116e-307	-8.98757e-307	7.43118e-307	0	2.36832e-306	6.96632e-308	-3.4461e-306	-2.78803e-307	4.1119e-306	-1.39756e-306	2.84385e-306	6.80692e-307	5.04117e-308	2.37875e-307	2.02961e-306	-5.45705e-306	5.10228e-306	9.74671e-306	9.61055e-307	-1.15315e-306	-4.1801e-306	2.44345e-306	-5.2362e-307	2.82267e-306	-3.53733e-306	3.32721e-306	3.91168e-306	6.76739e-305
-1.82177e-307	-8.04709e-308	-1.00342e-307	2.68415e-307	8.39519e-308	2.23316e-307	5.64948e-308	0	8.82409e-307	3.81148e-307	1.09665e-307	3.77096e-307	3.66374e-307	-2.02522e-307	-2.95102e-307	9.94595e-308	1.81215e-307	1.26309e-307	6.71957e-307	-5.87383e-308	0	-1.14114e-307	-5.99988e-308	0	1.57015e-307	-4.1878e-307	-4.87538e-308	2.69395e-307	3.99811e-307	4.1651e-307	6.67521e-306
0	0	0	0	0	0	0	0	3.73212e-308	0	0	9.29017e-308	0	0	0	0	-7.34432e-308	0	2.22545e-308	0	0	-2.63401e-308	-2.52083e-308	0	0	6.83573e-308	7.27783e-308	0	0	0	5.87233e-307
0	0	0	0	0	0	0	0	0	0	0	0	0	0	0	0	0	0	0	0	0	0	0	0	0	0	0	0	0	0	5.68226e-308
0	0	0	0	0	0	0	0	0	0	0	0	0	0	0	0	0	0	0	0	0	0	0	0	0	0	0	0	0	0	0
0	0	0	0	0	0	0	0	0	0	0	0	0	0	0	0	0	0	0	0	0	0	0	0	0	0	0	0	0	0	0
0	0	0	0	0	0	0	0	0	0	0	0	0	0	0	0	0	0	0	0	0	0	0	0	0	0	0	0	0	0	0
0	0	0	0	0	0	0	0	0	0	0	0	0	0	0	0	0	0	0	0	0	0	0	0	0	0	0	0	0	0	0
0	0	0	0	0	0	0	0	0	0	0	0	0	0	0	0	0	0	0	0	0	0	0	0	0	0	0	0	0	0	0
0	0	0	0	0	0	0	0	0	0	0	0	0	0	0	0	0	0	0	0	0	0	0	0	0	0	0	0	0	0	0
0	0	0	0	0	0	0	0	0	0	0	0	0	0	0	0	0	0	0	0	0	0	0	0	0	0	0	0	0	0	0
0	0	0	0	0	0	0	0	0	0	0	0	0	0	0	0	0	0	0	0	0	0	0	0	0	0	0	0	0	0	0
0	0	0	0	0	0	0	0	0	0	0	0	0	0	0	0	0	0	0	0	0	0	0	0	0	0	0	0	0	0	0
0	0	0	0	0	0	0	0	0	0	0	0	0	0	0	0	0	0	0	0	0	0	0	0	0	0	0	0	0	0	0
0	0	0	0	0	0	0	0	0	0	0	0	0	0	0	0	0	0	0	0	0	0	0	0	0	0	0	0	0	0	0
0	0	0	0	0	0	0	0	0	0	0	0	0	0	0	0	0	0	0	0	0	0	0	0	0	0	0	0	0	0	0
0	0	0	0	0	0	0	0	0	0	0	0	0	0	0	0	0	0	0	0	0	0	0	0	0	0	0	0	0	0	0
0	0	0	0	0	0	0	0	0	0	0	0	0	0	0	0	0	0	0	0	0	0	0	0	0	0	0	0	0	0	0
0	0	0	0	0	0	0	0	0	0	0	0	0	0	0	0	0	0	0	0	0	0	0	0	0	0	0	0	0	0	0
0	0	0	0	0	0	0	0	0	0	0	0	0	0	0	0	0	0	0	0	0	0	0	0	0	0	0	0	0	0	0
0	0	0	0	0	0	0	0	0	0	0	0	0	0	0	0	0	0	0	0	0	0	0	0	0	0	0	0	0	0	0
0	0	0	0	0	0	0	0	0	0	0	0	0	0	0	0	0	0	0	0	0	0	0	0	0	0	0	0	0	0	0
0	0	0	0	0	0	0	0	0	0	0	0	0	0	0	0	0	0	0	0	0	0	0	0	0	0	0	0	0	0	0
0	0	0	0	0	0	0	0	0	0	0	0	0	0	0	0	0	0	0	0	0	0	0	0	0	0	0	0	0	0	0
0	0	0	0	0	0	0	0	0	0	0	0	0	0	0	0	0	0	0	0	0	0	0	0	0	0	0	0	0	0	0
0	0	0	0	0	0	0	0	0	0	0	0	0	0	0	0	0	0	0	0	0	0	0	0	0	0	0	0	0	0	0
0	0	0	0	0	0	0	0	0	0	0	0	0	0	0	0	0	0	0	0	0	0	0	0	0	0	0	0	0	0	0
0	0	0	0	0	0	0	0	0	0	0	0	0	0	0	0	0	0	0	0	0	0	0	0	0	0	0	0	0	0	0
0	0	0	0	0	0	0	0	0	0	0	0	0	0	0	0	0	0	0	0	0	0	0	0	0	0	0	0	0	0	0
0	0	0	0	0	0	0	0	0	0	0	0	0	0	0	0	0	0	0	0	0	0	0	0	0	0	0	0	0	0	0
0	0	0	0	0	0	0	0	0	0	0	0	0	0	0	0	0	0	0	0	0	0	0	0	0	0	0	0	0	0	0
0	0	0	0	0	0	0	0	0	0	0	0	0	0	0	0	0	0	0	0	0	0	0	0	0	0	0	0	0	0	0
0	0	0	0	0	0	0	0	0	0	0	0	0	0	0	0	0	0	0	0	0	0	0	0	0	0	0	0	0	0	0
0	0	0	0	0	0	0	0	0	0	0	0	0	0	0	0	0	0	0	0	0	0	0	0	0	0	0	0	0	0	0
0	0	0	0	0	0	0	0	0	0	0	0	0	0	0	0	0	0	0	0	0	0	0	0	0	0	0	0	0	0	0
0	0	0	0	0	0	0	0	0	0	0	0	0	0	0	0	0	0	0	0	0	0	0	0	0	0	0	0	0	0	0
0	0	0	0	0	0	0	0	0	0	0	0	0	0	0	0	0	0	0	0	0	0	0	0	0	0	0	0	0	0	0
0	0	0	0	0	0	0	0	0	0	0	0	0	0	0	0	0	0	0	0	0	0	0	0	0	0	0	0	0	0	0
0	0	0	0	0	0	0	0	0	0	0	0	0	0	0	0	0	0	0	0	0	0	0	0	0	0	0	0	0	0	0
0	0	0	0	0	0	0	0	0	0	0	0	0	0	0	0	0	0	0	0	0	0	0	0	0	0	0	0	0	0	0
0	0	0	0	0	0	0	0	0	0	0	0	0	0	0	0	0	0	0	0	0	0	0	0	0	0	0	0	0	0	0
0	0	0	0	0	0	0	0	0	0	0	0	0	0	0	0	0	0	0	0	0	0	0	0	0	0	0	0	0	0	0
0	0	0	0	0	0	0	0	0	0	0	0	0	0	0	0	0	0	0	0	0	0	0	0	0	0	0	0	0	0	0
0	0	0	0	0	0	0	0	0	0	0	0	0	0	0	0	0	0	0	0	0	0	0	0	0	0	0	0	0	0	0
0	0	0	0	0	0	0	0	0	0	0	0	0	0	0	0	0	0	0	0	0	0	0	0	0	0	0	0	0	0	0
0	0	0	0	0	0	0	0	0	0	0	0	0	0	0	0	0	0	0	0	0	0	0	0	0	0	0	0	0	0	0
0	0	0	0	0	0	0	0	0	0	0	0	0	0	0	0	0	0	0	0	0	0	0	0	0	0	0	0	0	0	0
0	0	0	0	0	0	0	0	0	0	0	0	0	0	0	0	0	0	0	0	0	0	0	0	0	0	0	0	0	0	0
0	0	0	0	0	0	0	0	0	0	0	0	0	0	0	0	0	0	0	0	0	0	0	0	0	0	0	0	0	0	0
0	0	0	0	0	0	0	0	0	0	0	0	0	0	0	0	0	0	0	0	0	0	0	0	0	0	0	0	0	0	0
0	0	0	0	0	0	0	0	0	0	0	0	0	0	0	0	0	0	0	0	0	0	0	0	0	0	0	0	0	0	0
0	0	0	0	0	0	0	0	0	0	0	0	0	0	0	0	0	0	0	0	0	0	0	0	0	0	0	0	0	0	0
0	0	0	0	0	0	0	0	0	0	0	0	0	0	0	0	0	0	0	0	0	0	0	0	0	0	0	0	0	0	0
0	0	0	0	0	0	0	0	0	0	0	0	0	0	0	0	0	0	0	0	0	0	0	0	0	0	0	0	0	0	0
0	0	0	0	0	0	0	0	0	0	0	0	0	0	0	0	0	0	0	0	0	0	0	0	0	0	0	0	0	0	0
0	0	0	0	0	0	0	0	0	0	0	0	0	0	0	0	0	0	0	0	0	0	0	0	0	0	0	0	0	0	0
0	0	0	0	0	0	0	0	0	0	0	0	0	0	0	0	0	0	0	0	0	0	0	0	0	0	0	0	0	0	0
0	0	0	0	0	0	0	0	0	0	0	0	0	0	0	0	0	0	0	0	0	0	0	0	0	0	0	0	0	0	0
0	0	0	0	0	0	0	0	0	0	0	0	0	0	0	0	0	0	0	0	0	0	0	0	0	0	0	0	0	0	0
0	0	0	0	0	0	0	0	0	0	0	0	0	0	0	0	0	0	0	0	0	0	0	0	0	0	0	0	0	0	0
0	0	0	0	0	0	0	0	0	0	0	0	0	0	0	0	0	0	0	0	0	0	0	0	0	0	0	0	0	0	0
0	0	0	0	0	0	0	0	0	0	0	0	0	0	0	0	0	0	0	0	0	0	0	0	0	0	0	0	0	0	0
0	0	0	0	0	0	0	0	0	0	0	0	0	0	0	0	0	0	0	0	0	0	0	0	0	0	0	0	0	0	0
0	0	0	0	0	0	0	0	0	0	0	0	0	0	0	0	0	0	0	0	0	0	0	0	0	0	0	0	0	0	0
0	0	0	0	0	0	0	0	0	0	0	0	0	0	0	0	0	0	0	0	0	0	0	0	0	0	0	0	0	0	0
0	0	0	0	0	0	0	0	0	0	0	0	0	0	0	0	0	0	0	0	0	0	0	0	0	0	0	0	0	0	0
0	0	0	0	0	0	0	0	0	0	0	0	0	0	0	0	0	0	0	0	0	0	0	0	0	0	0	0	0	0	0
0	0	0	0	0	0	0	0	0	0	0	0	0	0	0	0	0	0	0	0	0	0	0	0	0	0	0	0	0	0	0
0	0	0	0	0	0	0	0	0	0	0	0	0	0	0	0	0	0	0	0	0	0	0	0	0	0	0	0	0	0	0
0	0	0	0	0	0	0	0	0	0	0	0	0	0	0	0	0	0	0	0	0	0	0	0	0	0	0	0	0	0	0
0	0	0	0	0	0	0	0	0	0	0	0	0	0	0	0	0	0	0	0	0	0	0	0	0	0	0	0	0	0	0
0	0	0	0	0	0	0	0	0	0	0	0	0	0	0	0	0	0	0	0	0	0	0	0	0	0	0	0	0	0	0
0	0	0	0	0	0	0	0	0	0	0	0	0	0	0	0	0	0	0	0	0	0	0	0	0	0	0	0	0	0	0
0	0	0	0	0	0	0	0	0	0	0	0	0	0	0	0	0	0	0	0	0	0	0	0	0	0	0	0	0	0	0
0	0	0	0	0	0	0	0	0	0	0	0	0	0	0	0	0	0	0	0	0	0	0	0	0	0	0	0	0	0	0
0	0	0	0	0	0	0	0	0	0	0	0	0	0	0	0	0	0	0	0	0	0	0	0	0	0	0	0	0	0	0
0	0	0	0	0	0	0	0	0	0	0	0	0	0	0	0	0	0	0	0	0	0	0	0	0	0	0	0	0	0	0
0	0	0	0	0	0	0	0	0	0	0	0	0	0	0	0	0	0	0	0	0	0	0	0	0	0	0	0	0	0	0
0	0	0	0	0	0	0	0	0	0	0	0	0	0	0	0	0	0	0	0	0	0	0	0	0	0	0	0	0	0	0
0	0	0	0	0	0	0	0	0	0	0	0	0	0	0	0	0	0	0	0	0	0	0	0	0	0	0	0	0	0	0
0	0	0	0	0	0	0	0	0	0	0	0	0	0	0	0	0	0	0	0	0	0	0	0	0	0	0	0	0	0	0
0	0	0	0	0	0	0	0	0	0	0	0	0	0	0	0	0	0	0	0	0	0	0	0	0	0	0	0	0	0	0
0	0	0	0	0	0	0	0	0	0	0	0	0	0	0	0	0	0	0	0	0	0	0	0	0	0	0	0	0	0	0
0	0	0	0	0	0	0	0	0	0	0	0	0	0	0	0	0	0	0	0	0	0	0	0	0	0	0	0	0	0	0
0	0	0	0	0	0	0	0	0	0	0	0	0	0	0	0	0	0	0	0	0	0	0	0	0	0	0	0	0	0	0
0	0	0	0	0	0	0	0	0	0	0	0	0	0	0	0	0	0	0	0	0	0	0	0	0	0	0	0	0	0	0
0	0	0	0	0	0	0	0	0	0	0	0	0	0	0	0	0	0	0	0	0	0	0	0	0	0	0	0	0	0	0
0	0	0	0	0	0	0	0	0	0	0	0	0	0	0	0	0	0	0	0	0	0	0	0	0	0	0	0	0	0	0
0	0	0	0	0	0	0	0	0	0	0	0	0	0	0	0	0	0	0	0	0	0	0	0	0	0	0	0	0	0	0
0	0	0	0	0	0	0	0	0	0	0	0	0	0	0	0	0	0	0	0	0	0	0	0	0	0	0	0	0	0	0
0	0	0	0	0	0	0	0	0	0	0	0	0	0	0	0	0	0	0	0	0	0	0	0	0	0	0	0	0	0	0
0	0	0	0	0	0	0	0	0	0	0	0	0	0	0	0	0	0	0	0	0	0	0	0	0	0	0	0	0	0	0
0	0	0	0	0	0	0	0	0	0	0	0	0	0	0	0	0	0	0	0	0	0	0	0	0	0	0	0	0	0	0
0	0	0	0	0	0	0	0	0	0	0	0	0	0	0	0	0	0	0	0	0	0	0	0	0	0	0	0	0	0	0
0	0	0	0	0	0	0	0	0	0	0	0	0	0	0	0	0	0	0	0	0	0	0	0	0	0	0	0	0	0	0
0	0	0	0	0	0	0	0	0	0	0	0	0	0	0	0	0	0	0	0	0	0	0	0	0	0	0	0	0	0	0
0	0	0	0	0	0	0	0	0	0	0	0	0	0	0	0	0	0	0	0	0	0	0	0	0	0	0	0	0	0	0
0	0	0	0	0	0	0	0	0	0	0	0	0	0	0	0	0	0	0	0	0	0	0	0	0	0	0	0	0	0	0
0	0	0	0	0	0	0	0	0	0	0	0	0	0	0	0	0	0	0	0	0	0	0	0	0	0	0	0	0	0	0
0	0	0	0	0	0	0	0	0	0	0	0	0	0	0	0	0	0	0	0	0	0	0	0	0	0	0	0	0	0	0
0	0	0	0	0	0	0	0	0	0	0	0	0	0	0	0	0	0	0	0	0	0	0	0	0	0	0	0	0	0	0
0	0	0	0	0	0	0	0	0	0	0	0	0	0	0	0	0	0	0	0	0	0	0	0	0	0	0	0	0	0	0
0	0	0	0	0	0	0	0	0	0	0	0	0	0	0	0	0	0	0	0	0	0	0	0	0	0	0	0	0	0	0
0	0	0	0	0	0	0	0	0	0	0	0	0	0	0	0	0	0	0	0	0	0	0	0	0	0	0	0	0	0	0
0	0	0	0	0	0	0	0	0	0	0	0	0	0	0	0	0	0	0	0	0	0	0	0	0	0	0	0	0	0	0
0	0	0	0	0	0	0	0	0	0	0	0	0	0	0	0	0	0	0	0	0	0	0	0	0	0	0	0	0	0	0
0	0	0	0	0	0	0	0	0	0	0	0	0	0	0	0	0	0	0	0	0	0	0	0	0	0	0	0	0	0	0
0	0	0	0	0	0	0	0	0	0	0	0	0	0	0	0	0	0	0	0	0	0	0	0	0	0	0	0	0	0	0
0	0	0	0	0	0	0	0	0	0	0	0	0	0	0	0	0	0	0	0	0	0	0	0	0	0	0	0	0	0	0
0	0	0	0	0	0	0	0	0	0	0	0	0	0	0	0	0	0	0	0	0	0	0	0	0	0	0	0	0	0	0
0	0	0	0	0	0	0	0	0	0	0	0	0	0	0	0	0	0	0	0	0	0	0	0	0	0	0	0	0	0	0
0	0	0	0	0	0	0	0	0	0	0	0	0	0	0	0	0	0	0	0	0	0	0	0	0	0	0	0	0	0	0
0	0	0	0	0	0	0	0	0	0	0	0	0	0	0	0	0	0	0	0	0	0	0	0	0	0	0	0	0	0	0
0	0	0	0	0	0	0	0	0	0	0	0	0	0	0	0	0	0	0	0	0	0	0	0	0	0	0	0	0	0	0
0	0	0	0	0	0	0	0	0	0	0	0	0	0	0	0	0	0	0	0	0	0	0	0	0	0	0	0	0	0	0
0	0	0	0	0	0	0	0	0	0	0	0	0	0	0	0	0	0	0	0	0	0	0	0	0	0	0	0	0	0	0
0	0	0	0	0	0	0	0	0	0	0	0	0	0	0	0	0	0	0	0	0	0	0	0	0	0	0	0	0	0	0
0	0	0	0	0	0	0	0	0	0	0	0	0	0	0	0	0	0	0	0	0	0	0	0	0	0	0	0	0	0	0
0	0	0	0	0	0	0	0	0	0	0	0	0	0	0	0	0	0	0	0	0	0	0	0	0	0	0	0	0	0	0
0	0	0	0	0	0	0	0	0	0	0	0	0	0	0	0	0	0	0	0	0	0	0	0	0	0	0	0	0	0	0
0	0	0	0	0	0	0	0	0	0	0	0	0	0	0	0	0	0	0	0	0	0	0	0	0	0	0	0	0	0	0
0	0	0	0	0	0	0	0	0	0	0	0	0	0	0	0	0	0	0	0	0	0	0	0	0	0	0	0	0	0	0
0	0	0	0	0	0	0	0	0	0	0	0	0	0	0	0	0	0	0	0	0	0	0	0	0	0	0	0	0	0	0
0	0	0	0	0	0	0	0	0	0	0	0	0	0	0	0	0	0	0	0	0	0	0	0	0	0	0	0	0	0	0
0	0	0	0	0	0	0	0	0	0	0	0	0	0	0	0	0	0	0	0	0	0	0	0	0	0	0	0	0	0	0
0	0	0	0	0	0	0	0	0	0	0	0	0	0	0	0	0	0	0	0	0	0	0	0	0	0	0	0	0	0	0
0	0	0	0	0	0	0	0	0	0	0	0	0	0	0	0	0	0	0	0	0	0	0	0	0	0	0	0	0	0	0
0	0	0	0	0	0	0	0	0	0	0	0	0	0	0	0	0	0	0	0	0	0	0	0	0	0	0	0	0	0	0
0	0	0	0	0	0	0	0	0	0	0	0	0	0	0	0	0	0	0	0	0	0	0	0	0	0	0	0	0	0	0
0	0	0	0	0	0	0	0	0	0	0	0	0	0	0	0	0	0	0	0	0	0	0	0	0	0	0	0	0	0	0
0	0	0	0	0	0	0	0	0	0	0	0	0	0	0	0	0	0	0	0	0	0	0	0	0	0	0	0	0	0	0
0	0	0	0	0	0	0	0	0	0	0	0	0	0	0	0	0	0	0	0	0	0	0	0	0	0	0	0	0	0	0
0	0	0	0	0	0	0	0	0	0	0	0	0	0	0	0	0	0	0	0	0	0	0	0	0	0	0	0	0	0	0
0	0	0	0	0	0	0	0	0	0	0	0	0	0	0	0	0	0	0	0	0	0	0	0	0	0	0	0	0	0	0
0	0	0	0	0	0	0	0	0	0	0	0	0	0	0	0	0	0	0	0	0	0	0	0	0	0	0	0	0	0	0
0	0	0	0	0	0	0	0	0	0	0	0	0	0	0	0	0	0	0	0	0	0	0	0	0	0	0	0	0	0	0
0	0	0	0	0	0	0	0	0	0	0	0	0	0	0	0	0	0	0	0	0	0	0	0	0	0	0	0	0	0	0
0	0	0	0	0	0	0	0	0	0	0	0	0	0	0	0	0	0	0	0	0	0	0	0	0	0	0	0	0	0	0
0	0	0	0	0	0	0	0	0	0	0	0	0	0	0	0	0	0	0	0	0	0	0	0	0	0	0	0	0	0	0
0	0	0	0	0	0	0	0	0	0	0	0	0	0	0	0	0	0	0	0	0	0	0	0	0	0	0	0	0	0	0
0	0	0	0	0	0	0	0	0	0	0	0	0	0	0	0	0	0	0	0	0	0	0	0	0	0	0	0	0	0	0
0	0	0	0	0	0	0	0	0	0	0	0	0	0	0	0	0	0	0	0	0	0	0	0	0	0	0	0	0	0	0
0	0	0	0	0	0	0	0	0	0	0	0	0	0	0	0	0	0	0	0	0	0	0	0	0	0	0	0	0	0	0
0	0	0	0	0	0	0	0	0	0	0	0	0	0	0	0	0	0	0	0	0	0	0	0	0	0	0	0	0	0	0
0	0	0	0	0	0	0	0	0	0	0	0	0	0	0	0	0	0	0	0	0	0	0	0	0	0	0	0	0	0	0
0	0	0	0	0	0	0	0	0	0	0	0	0	0	0	0	0	0	0	0	0	0	0	0	0	0	0	0	0	0	0
0	0	0	0	0	0	0	0	0	0	0	0	0	0	0	0	0	0	0	0	0	0	0	0	0	0	0	0	0	0	0
0	0	0	0	0	0	0	0	0	0	0	0	0	0	0	0	0	0	0	0	0	0	0	0	0	0	0	0	0	0	0
0	0	0	0	0	0	0	0	0	0	0	0	0	0	0	0	0	0	0	0	0	0	0	0	0	0	0	0	0	0	0
0	0	0	0	0	0	0	0	0	0	0	0	0	0	0	0	0	0	0	0	0	0	0	0	0	0	0	0	0	0	0
0	0	0	0	0	0	0	0	0	0	0	0	0	0	0	0	0	0	0	0	0	0	0	0	0	0	0	0	0	0	0
0	0	0	0	0	0	0	0	0	0	0	0	0	0	0	0	0	0	0	0	0	0	0	0	0	0	0	0	0	0	0
0	0	0	0	0	0	0	0	0	0	0	0	0	0	0	0	0	0	0	0	0	0	0	0	0	0	0	0	0	0	0
0	0	0	0	0	0	0	0	0	0	0	0	0	0	0	0	0	0	0	0	0	0	0	0	0	0	0	0	0	0	0
0	0	0	0	0	0	0	0	0	0	0	0	0	0	0	0	0	0	0	0	0	0	0	0	0	0	0	0	0	0	0
0	0	0	0	0	0	0	0	0	0	0	0	0	0	0	0	0	0	0	0	0	0	0	0	0	0	0	0	0	0	0
0	0	0	0	0	0	0	0	0	0	0	0	0	0	0	0	0	0	0	0	0	0	0	0	0	0	0	0	0	0	0
0	0	0	0	0	0	0	0	0	0	0	0	0	0	0	0	0	0	0	0	0	0	0	0	0	0	0	0	0	0	0
0	0	0	0	0	0	0	0	0	0	0	0	0	0	0	0	0	0	0	0	0	0	0	0	0	0	0	0	0	0	0
0	0	0	0	0	0	0	0	0	0	0	0	0	0	0	0	0	0	0	0	0	0	0	0	0	0	0	0	0	0	0
0	0	0	0	0	0	0	0	0	0	0	0	0	0	0	0	0	0	0	0	0	0	0	0	0	0	0	0	0	0	0
0	0	0	0	0	0	0	0	0	0	0	0	0	0	0	0	0	0	0	0	0	0	0	0	0	0	0	0	0	0	0
0	0	0	0	0	0	0	0	0	0	0	0	0	0	0	0	0	0	0	0	0	0	0	0	0	0	0	0	0	0	0
0	0	0	0	0	0	0	0	0	0	0	0	0	0	0	0	0	0	0	0	0	0	0	0	0	0	0	0	0	0	0
0	0	0	0	0	0	0	0	0	0	0	0	0	0	0	0	0	0	0	0	0	0	0	0	0	0	0	0	0	0	0
0	0	0	0	0	0	0	0	0	0	0	0	0	0	0	0	0	0	0	0	0	0	0	0	0	0	0	0	0	0	0
0	0	0	0	0	0	0	0	0	0	0	0	0	0	0	0	0	0	0	0	0	0	0	0	0	0	0	0	0	0	0
0	0	0	0	0	0	0	0	0	0	0	0	0	0	0	0	0	0	0	0	0	0	0	0	0	0	0	0	0	0	0
0	0	0	0	0	0	0	0	0	0	0	0	0	0	0	0	0	0	0	0	0	0	0	0	0	0	0	0	0	0	0
0	0	0	0	0	0	0	0	0	0	0	0	0	0	0	0	0	0	0	0	0	0	0	0	0	0	0	0	0	0	0
0	0	0	0	0	0	0	0	0	0	0	0	0	0	0	0	0	0	0	0	0	0	0	0	0	0	0	0	0	0	0
0	0	0	0	0	0	0	0	0	0	0	0	0	0	0	0	0	0	0	0	0	0	0	0	0	0	0	0	0	0	0
0	0	0	0	0	0	0	0	0	0	0	0	0	0	0	0	0	0	0	0	0	0	0	0	0	0	0	0	0	0	0
0	0	0	0	0	0	0	0	0	0	0	0	0	0	0	0	0	0	0	0	0	0	0	0	0	0	0	0	0	0	0
0	0	0	0	0	0	0	0	0	0	0	0	0	0	0	0	0	0	0	0	0	0	0	0	0	0	0	0	0	0	0
0	0	0	0	0	0	0	0	0	0	0	0	0	0	0	0	0	0	0	0	0	0	0	0	0	0	0	0	0	0	0
0	0	0	0	0	0	0	0	0	0	0	0	0	0	0	0	0	0	0	0	0	0	0	0	0	0	0	0	0	0	0
0	0	0	0	0	0	0	0	0	0	0	0	0	0	0	0	0	0	0	0	0	0	0	0	0	0	0	0	0	0	0
0	0	0	0	0	0	0	0	0	0	0	0	0	0	0	0	0	0	0	0	0	0	0	0	0	0	0	0	0	0	0
0	0	0	0	0	0	0	0	0	0	0	0	0	0	0	0	0	0	0	0	0	0	0	0	0	0	0	0	0	0	0
0	0	0	0	0	0	0	0	0	0	0	0	0	0	0	0	0	0	0	0	0	0	0	0	0	0	0	0	0	0	0
0	0	0	0	0	0	0	0	0	0	0	0	0	0	0	0	0	0	0	0	0	0	0	0	0	0	0	0	0	0	0
0	0	0	0	0	0	0	0	0	0	0	0	0	0	0	0	0	0	0	0	0	0	0	0	0	0	0	0	0	0	0
0	0	0	0	0	0	0	0	0	0	0	0	0	0	0	0	0	0	0	0	0	0	0	0	0	0	0	0	0	0	0
0	0	0	0	0	0	0	0	0	0	0	0	0	0	0	0	0	0	0	0	0	0	0	0	0	0	0	0	0	0	0
0	0	0	0	0	0	0	0	0	0	0	0	0	0	0	0	0	0	0	0	0	0	0	0	0	0	0	0	0	0	0
0	0	0	0	0	0	0	0	0	0	0	0	0	0	0	0	0	0	0	0	0	0	0	0	0	0	0	0	0	0	0
0	0	0	0	0	0	0	0	0	0	0	0	0	0	0	0	0	0	0	0	0	0	0	0	0	0	0	0	0	0	0
0	0	0	0	0	0	0	0	0	0	0	0	0	0	0	0	0	0	0	0	0	0	0	0	0	0	0	0	0	0	0
0	0	0	0	0	0	0	0	0	0	0	0	0	0	0	0	0	0	0	0	0	0	0	0	0	0	0	0	0	0	0
0	0	0	0	0	0	0	0	0	0	0	0	0	0	0	0	0	0	0	0	0	0	0	0	0	0	0	0	0	0	0
0	0	0	0	0	0	0	0	0	0	0	0	0	0	0	0	0	0	0	0	0	0	0	0	0	0	0	0	0	0	0
0	0	0	0	0	0	0	0	0	0	0	0	0	0	0	0	0	0	0	0	0	0	0	0	0	0	0	0	0	0	0
0	0	0	0	0	0	0	0	0	0	0	0	0	0	0	0	0	0	0	0	0	0	0	0	0	0	0	0	0	0	0
0	0	0	0	0	0	0	0	0	0	0	0	0	0	0	0	0	0	0	0	0	0	0	0	0	0	0	0	0	0	0
0	0	0	0	0	0	0	0	0	0	0	0	0	0	0	0	0	0	0	0	0	0	0	0	0	0	0	0	0	0	0
0	0	0	0	0	0	0	0	0	0	0	0	0	0	0	0	0	0	0	0	0	0	0	0	0	0	0	0	0	0	0
0	0	0	0	0	0	0	0	0	0	0	0	0	0	0	0	0	0	0	0	0	0	0	0	0	0	0	0	0	0	0
0	0	0	0	0	0	0	0	0	0	0	0	0	0	0	0	0	0	0	0	0	0	0	0	0	0	0	0	0	0	0
0	0	0	0	0	0	0	0	0	0	0	0	0	0	0	0	0	0	0	0	0	0	0	0	0	0	0	0	0	0	0
0	0	0	0	0	0	0	0	0	0	0	0	0	0	0	0	0	0	0	0	0	0	0	0	0	0	0	0	0	0	0
0	0	0	0	0	0	0	0	0	0	0	0	0	0	0	0	0	0	0	0	0	0	0	0	0	0	0	0	0	0	0
0	0	0	0	0	0	0	0	0	0	0	0	0	0	0	0	0	0	0	0	0	0	0	0	0	0	0	0	0	0	0
0	0	0	0	0	0	0	0	0	0	0	0	0	0	0	0	0	0	0	0	0	0	0	0	0	0	0	0	0	0	0
0	0	0	0	0	0	0	0	0	0	0	0	0	0	0	0	0	0	0	0	0	0	0	0	0	0	0	0	0	0	0
0	0	0	0	0	0	0	0	0	0	0	0	0	0	0	0	0	0	0	0	0	0	0	0	0	0	0	0	0	0	0
0	0	0	0	0	0	0	0	0	0	0	0	0	0	0	0	0	0	0	0	0	0	0	0	0	0	0	0	0	0	0
0	0	0	0	0	0	0	0	0	0	0	0	0	0	0	0	0	0	0	0	0	0	0	0	0	0	0	0	0	0	0
0	0	0	0	0	0	0	0	0	0	0	0	0	0	0	0	0	0	0	0	0	0	0	0	0	0	0	0	0	0	0
0	0	0	0	0	0	0	0	0	0	0	0	0	0	0	0	0	0	0	0	0	0	0	0	0	0	0	0	0	0	0
0	0	0	0	0	0	0	0	0	0	0	0	0	0	0	0	0	0	0	0	0	0	0	0	0	0	0	0	0	0	0
0	0	0	0	0	0	0	0	0	0	0	0	0	0	0	0	0	0	0	0	0	0	0	0	0	0	0	0	0	0	0
0	0	0	0	0	0	0	0	0	0	0	0	0	0	0	0	0	0	0	0	0	0	0	0	0	0	0	0	0	0	0
0	0	0	0	0	0	0	0	0	0	0	0	0	0	0	0	0	0	0	0	0	0	0	0	0	0	0	0	0	0	0
0	0	0	0	0	0	0	0	0	0	0	0	0	0	0	0	0	0	0	0	0	0	0	0	0	0	0	0	0	0	0
0	0	0	0	0	0	0	0	0	0	0	0	0	0	0	0	0	0	0	0	0	0	0	0	0	0	0	0	0	0	0
0	0	0	0	0	0	0	0	0	0	0	0	0	0	0	0	0	0	0	0	0	0	0	0	0	0	0	0	0	0	0
0	0	0	0	0	0	0	0	0	0	0	0	0	0	0	0	0	0	0	0	0	0	0	0	0	0	0	0	0	0	0
0	0	0	0	0	0	0	0	0	0	0	0	0	0	0	0	0	0	0	0	0	0	0	0	0	0	0	0	0	0	0
0	0	0	0	0	0	0	0	0	0	0	0	0	0	0	0	0	0	0	0	0	0	0	0	0	0	0	0	0	0	0
0	0	0	0	0	0	0	0	0	0	0	0	0	0	0	0	0	0	0	0	0	0	0	0	0	0	0	0	0	0	0
0	0	0	0	0	0	0	0	0	0	0	0	0	0	0	0	0	0	0	0	0	0	0	0	0	0	0	0	0	0	0
0	0	0	0	0	0	0	0	0	0	0	0	0	0	0	0	0	0	0	0	0	0	0	0	0	0	0	0	0	0	0
0	0	0	0	0	0	0	0	0	0	0	0	0	0	0	0	0	0	0	0	0	0	0	0	0	0	0	0	0	0	0
0	0	0	0	0	0	0	0	0	0	0	0	0	0	0	0	0	0	0	0	0	0	0	0	0	0	0	0	0	0	0
0	0	0	0	0	0	0	0	0	0	0	0	0	0	0	0	0	0	0	0	0	0	0	0	0	0	0	0	0	0	0
0	0	0	0	0	0	0	0	0	0	0	0	0	0	0	0	0	0	0	0	0	0	0	0	0	0	0	0	0	0	0
0	0	0	0	0	0	0	0	0	0	0	0	0	0	0	0	0	0	0	0	0	0	0	0	0	0	0	0	0	0	0
0	0	0	0	0	0	0	0	0	0	0	0	0	0	0	0	0	0	0	0	0	0	0	0	0	0	0	0	0	0	0
0	0	0	0	0	0	0	0	0	0	0	0	0	0	0	0	0	0	0	0	0	0	0	0	0	0	0	0	0	0	0
0	0	0	0	0	0	0	0	0	0	0	0	0	0	0	0	0	0	0	0	0	0	0	0	0	0	0	0	0	0	0
0	0	0	0	0	0	0	0	0	0	0	0	0	0	0	0	0	0	0	0	0	0	0	0	0	0	0	0	0	0	0
0	0	0	0	0	0	0	0	0	0	0	0	0	0	0	0	0	0	0	0	0	0	0	0	0	0	0	0	0	0	0
0	0	0	0	0	0	0	0	0	0	0	0	0	0	0	0	0	0	0	0	0	0	0	0	0	0	0	0	0	0	0
0	0	0	0	0	0	0	0	0	0	0	0	0	0	0	0	0	0	0	0	0	0	0	0	0	0	0	0	0	0	0
0	0	0	0	0	0	0	0	0	0	0	0	0	0	0	0	0	0	0	0	0	0	0	0	0	0	0	0	0	0	0
0	0	0	0	0	0	0	0	0	0	0	0	0	0	0	0	0	0	0	0	0	0	0	0	0	0	0	0	0	0	0
0	0	0	0	0	0	0	0	0	0	0	0	0	0	0	0	0	0	0	0	0	0	0	0	0	0	0	0	0	0	0
0	0	0	0	0	0	0	0	0	0	0	0	0	0	0	0	0	0	0	0	0	0	0	0	0	0	0	0	0	0	0
0	0	0	0	0	0	0	0	0	0	0	0	0	0	0	0	0	0	0	0	0	0	0	0	0	0	0	0	0	0	0
0	0	0	0	0	0	0	0	0	0	0	0	0	0	0	0	0	0	0	0	0	0	0	0	0	0	0	0	0	0	0
0	0	0	0	0	0	0	0	0	0	0	0	0	0	0	0	0	0	0	0	0	0	0	0	0	0	0	0	0	0	0
0	0	0	0	0	0	0	0	0	0	0	0	0	0	0	0	0	0	0	0	0	0	0	0	0	0	0	0	0	0	0
0	0	0	0	0	0	0	0	0	0	0	0	0	0	0	0	0	0	0	0	0	0	0	0	0	0	0	0	0	0	0
0	0	0	0	0	0	0	0	0	0	0	0	0	0	0	0	0	0	0	0	0	0	0	0	0	0	0	0	0	0	0
0	0	0	0	0	0	0	0	0	0	0	0	0	0	0	0	0	0	0	0	0	0	0	0	0	0	0	0	0	0	0
0	0	0	0	0	0	0	0	0	0	0	0	0	0	0	0	0	0	0	0	0	0	0	0	0	0	0	0	0	0	0
0	0	0	0	0	0	0	0	0	0	0	0	0	0	0	0	0	0	0	0	0	0	0	0	0	0	0	0	0	0	0
0	0	0	0	0	0	0	0	0	0	0	0	0	0	0	0	0	0	0	0	0	0	0	0	0	0	0	0	0	0	0
0	0	0	0	0	0	0	0	0	0	0	0	0	0	0	0	0	0	0	0	0	0	0	0	0	0	0	0	0	0	0
0	0	0	0	0	0	0	0	0	0	0	0	0	0	0	0	0	0	0	0	0	0	0	0	0	0	0	0	0	0	0
0	0	0	0	0	0	0	0	0	0	0	0	0	0	0	0	0	0	0	0	0	0	0	0	0	0	0	0	0	0	0
0	0	0	0	0	0	0	0	0	0	0	0	0	0	0	0	0	0	0	0	0	0	0	0	0	0	0	0	0	0	0
0	0	0	0	0	0	0	0	0	0	0	0	0	0	0	0	0	0	0	0	0	0	0	0	0	0	0	0	0	0	0
0	0	0	0	0	0	0	0	0	0	0	0	0	0	0	0	0	0	0	0	0	0	0	0	0	0	0	0	0	0	0
0	0	0	0	0	0	0	0	0	0	0	0	0	0	0	0	0	0	0	0	0	0	0	0	0	0	0	0	0	0	0
0	0	0	0	0	0	0	0	0	0	0	0	0	0	0	0	0	0	0	0	0	0	0	0	0	0	0	0	0	0	0
0	0	0	0	0	0	0	0	0	0	0	0	0	0	0	0	0	0	0	0	0	0	0	0	0	0	0	0	0	0	0
0	0	0	0	0	0	0	0	0	0	0	0	0	0	0	0	0	0	0	0	0	0	0	0	0	0	0	0	0	0	0
0	0	0	0	0	0	0	0	0	0	0	0	0	0	0	0	0	0	0	0	0	0	0	0	0	0	0	0	0	0	0
0	0	0	0	0	0	0	0	0	0	0	0	0	0	0	0	0	0	0	0	0	0	0	0	0	0	0	0	0	0	0
0	0	0	0	0	0	0	0	0	0	0	0	0	0	0	0	0	0	0	0	0	0	0	0	0	0	0	0	0	0	0
0	0	0	0	0	0	0	0	0	0	0	0	0	0	0	0	0	0	0	0	0	0	0	0	0	0	0	0	0	0	0
0	0	0	0	0	0	0	0	0	0	0	0	0	0	0	0	0	0	0	0	0	0	0	0	0	0	0	0	0	0	0
0	0	0	0	0	0	0	0	0	0	0	0	0	0	0	0	0	0	0	0	0	0	0	0	0	0	0	0	0	0	0
0	0	0	0	0	0	0	0	0	0	0	0	0	0	0	0	0	0	0	0	0	0	0	0	0	0	0	0	0	0	0
0	0	0	0	0	0	0	0	0	0	0	0	0	0	0	0	0	0	0	0	0	0	0	0	0	0	0	0	0	0	0
0	0	0	0	0	0	0	0	0	0	0	0	0	0	0	0	0	0	0	0	0	0	0	0	0	0	0	0	0	0	0
0	0	0	0	0	0	0	0	0	0	0	0	0	0	0	0	0	0	0	0	0	0	0	0	0	0	0	0	0	0	0
0	0	0	0	0	0	0	0	0	0	0	0	0	0	0	0	0	0	0	0	0	0	0	0	0	0	0	0	0	0	0
0	0	0	0	0	0	0	0	0	0	0	0	0	0	0	0	0	0	0	0	0	0	0	0	0	0	0	0	0	0	0
0	0	0	0	0	0	0	0	0	0	0	0	0	0	0	0	0	0	0	0	0	0	0	0	0	0	0	0	0	0	0
0	0	0	0	0	0	0	0	0	0	0	0	0	0	0	0	0	0	0	0	0	0	0	0	0	0	0	0	0	0	0
0	0	0	0	0	0	0	0	0	0	0	0	0	0	0	0	0	0	0	0	0	0	0	0	0	0	0	0	0	0	0
0	0	0	0	0	0	0	0	0	0	0	0	0	0	0	0	0	0	0	0	0	0	0	0	0	0	0	0	0	0	0
0	0	0	0	0	0	0	0	0	0	0	0	0	0	0	0	0	0	0	0	0	0	0	0	0	0	0	0	0	0	0
0	0	0	0	0	0	0	0	0	0	0	0	0	0	0	0	0	0	0	0	0	0	0	0	0	0	0	0	0	0	0
0	0	0	0	0	0	0	0	0	0	0	0	0	0	0	0	0	0	0	0	0	0	0	0	0	0	0	0	0	0	0
0	0	0	0	0	0	0	0	0	0	0	0	0	0	0	0	0	0	0	0	0	0	0	0	0	0	0	0	0	0	0
0	0	0	0	0	0	0	0	0	0	0	0	0	0	0	0	0	0	0	0	0	0	0	0	0	0	0	0	0	0	0
0	0	0	0	0	0	0	0	0	0	0	0	0	0	0	0	0	0	0	0	0	0	0	0	0	0	0	0	0	0	0
0	0	0	0	0	0	0	0	0	0	0	0	0	0	0	0	0	0	0	0	0	0	0	0	0	0	0	0	0	0	0
0	0	0	0	0	0	0	0	0	0	0	0	0	0	0	0	0	0	0	0	0	0	0	0	0	0	0	0	0	0	0
0	0	0	0	0	0	0	0	0	0	0	0	0	0	0	0	0	0	0	0	0	0	0	0	0	0	0	0	0	0	0
0	0	0	0	0	0	0	0	0	0	0	0	0	0	0	0	0	0	0	0	0	0	0	0	0	0	0	0	0	0	0
0	0	0	0	0	0	0	0	0	0	0	0	0	0	0	0	0	0	0	0	0	0	0	0	0	0	0	0	0	0	0
0	0	0	0	0	0	0	0	0	0	0	0	0	0	0	0	0	0	0	0	0	0	0	0	0	0	0	0	0	0	0
0	0	0	0	0	0	0	0	0	0	0	0	0	0	0	0	0	0	0	0	0	0	0	0	0	0	0	0	0	0	0
0	0	0	0	0	0	0	0	0	0	0	0	0	0	0	0	0	0	0	0	0	0	0	0	0	0	0	0	0	0	0
0	0	0	0	0	0	0	0	0	0	0	0	0	0	0	0	0	0	0	0	0	0	0	0	0	0	0	0	0	0	0
0	0	0	0	0	0	0	0	0	0	0	0	0	0	0	0	0	0	0	0	0	0	0	0	0	0	0	0	0	0	0
0	0	0	0	0	0	0	0	0	0	0	0	0	0	0	0	0	0	0	0	0	0	0	0	0	0	0	0	0	0	0
0	0	0	0	0	0	0	0	0	0	0	0	0	0	0	0	0	0	0	0	0	0	0	0	0	0	0	0	0	0	0
0	0	0	0	0	0	0	0	0	0	0	0	0	0	0	0	0	0	0	0	0	0	0	0	0	0	0	0	0	0	0
0	0	0	0	0	0	0	0	0	0	0	0	0	0	0	0	0	0	0	0	0	0	0	0	0	0	0	0	0	0	0
0	0	0	0	0	0	0	0	0	0	0	0	0	0	0	0	0	0	0	0	0	0	0	0	0	0	0	0	0	0	0
0	0	0	0	0	0	0	0	0	0	0	0	0	0	0	0	0	0	0	0	0	0	0	0	0	0	0	0	0	0	0
0	0	0	0	0	0	0	0	0	0	0	0	0	0	0	0	0	0	0	0	0	0	0	0	0	0	0	0	0	0	0
0	0	0	0	0	0	0	0	0	0	0	0	0	0	0	0	0	0	0	0	0	0	0	0	0	0	0	0	0	0	0
0	0	0	0	0	0	0	0	0	0	0	0	0	0	0	0	0	0	0	0	0	0	0	0	0	0	0	0	0	0	0
0	0	0	0	0	0	0	0	0	0	0	0	0	0	0	0	0	0	0	0	0	0	0	0	0	0	0	0	0	0	0
0	0	0	0	0	0	0	0	0	0	0	0	0	0	0	0	0	0	0	0	0	0	0	0	0	0	0	0	0	0	0
0	0	0	0	0	0	0	0	0	0	0	0	0	0	0	0	0	0	0	0	0	0	0	0	0	0	0	0	0	0	0
0	0	0	0	0	0	0	0	0	0	0	0	0	0	0	0	0	0	0	0	0	0	0	0	0	0	0	0	0	0	0
0	0	0	0	0	0	0	0	0	0	0	0	0	0	0	0	0	0	0	0	0	0	0	0	0	0	0	0	0	0	0
0	0	0	0	0	0	0	0	0	0	0	0	0	0	0	0	0	0	0	0	0	0	0	0	0	0	0	0	0	0	0
0	0	0	0	0	0	0	0	0	0	0	0	0	0	0	0	0	0	0	0	0	0	0	0	0	0	0	0	0	0	0
0	0	0	0	0	0	0	0	0	0	0	0	0	0	0	0	0	0	0	0	0	0	0	0	0	0	0	0	0	0	0
0	0	0	0	0	0	0	0	0	0	0	0	0	0	0	0	0	0	0	0	0	0	0	0	0	0	0	0	0	0	0
0	0	0	0	0	0	0	0	0	0	0	0	0	0	0	0	0	0	0	0	0	0	0	0	0	0	0	0	0	0	0
0	0	0	0	0	0	0	0	0	0	0	0	0	0	0	0	0	0	0	0	0	0	0	0	0	0	0	0	0	0	0
0	0	0	0	0	0	0	0	0	0	0	0	0	0	0	0	0	0	0	0	0	0	0	0	0	0	0	0	0	0	0
0	0	0	0	0	0	0	0	0	0	0	0	0	0	0	0	0	0	0	0	0	0	0	0	0	0	0	0	0	0	0
0	0	0	0	0	0	0	0	0	0	0	0	0	0	0	0	0	0	0	0	0	0	0	0	0	0	0	0	0	0	0
0	0	0	0	0	0	0	0	0	0	0	0	0	0	0	0	0	0	0	0	0	0	0	0	0	0	0	0	0	0	0
0	0	0	0	0	0	0	0	0	0	0	0	0	0	0	0	0	0	0	0	0	0	0	0	0	0	0	0	0	0	0
0	0	0	0	0	0	0	0	0	0	0	0	0	0	0	0	0	0	0	0	0	0	0	0	0	0	0	0	0	0	0
0	0	0	0	0	0	0	0	0	0	0	0	0	0	0	0	0	0	0	0	0	0	0	0	0	0	0	0	0	0	0
0	0	0	0	0	0	0	0	0	0	0	0	0	0	0	0	0	0	0	0	0	0	0	0	0	0	0	0	0	0	0
0	0	0	0	0	0	0	0	0	0	0	0	0	0	0	0	0	0	0	0	0	0	0	0	0	0	0	0	0	0	0
0	0	0	0	0	0	0	0	0	0	0	0	0	0	0	0	0	0	0	0	0	0	0	0	0	0	0	0	0	0	0
0	0	0	0	0	0	0	0	0	0	0	0	0	0	0	0	0	0	0	0	0	0	0	0	0	0	0	0	0	0	0
0	0	0	0	0	0	0	0	0	0	0	0	0	0	0	0	0	0	0	0	0	0	0	0	0	0	0	0	0	0	0
0	0	0	0	0	0	0	0	0	0	0	0	0	0	0	0	0	0	0	0	0	0	0	0	0	0	0	0	0	0	0
0	0	0	0	0	0	0	0	0	0	0	0	0	0	0	0	0	0	0	0	0	0	0	0	0	0	0	0	0	0	0
0	0	0	0	0	0	0	0	0	0	0	0	0	0	0	0	0	0	0	0	0	0	0	0	0	0	0	0	0	0	0
0	0	0	0	0	0	0	0	0	0	0	0	0	0	0	0	0	0	0	0	0	0	0	0	0	0	0	0	0	0	0
0	0	0	0	0	0	0	0	0	0	0	0	0	0	0	0	0	0	0	0	0	0	0	0	0	0	0	0	0	0	0
0	0	0	0	0	0	0	0	0	0	0	0	0	0	0	0	0	0	0	0	0	0	0	0	0	0	0	0	0	0	0
0	0	0	0	0	0	0	0	0	0	0	0	0	0	0	0	0	0	0	0	0	0	0	0	0	0	0	0	0	0	0
0	0	0	0	0	0	0	0	0	0	0	0	0	0	0	0	0	0	0	0	0	0	0	0	0	0	0	0	0	0	0
0	0	0	0	0	0	0	0	0	0	0	0	0	0	0	0	0	0	0	0	0	0	0	0	0	0	0	0	0	0	0
0	0	0	0	0	0	0	0	0	0	0	0	0	0	0	0	0	0	0	0	0	0	0	0	0	0	0	0	0	0	0
0	0	0	0	0	0	0	0	0	0	0	0	0	0	0	0	0	0	0	0	0	0	0	0	0	0	0	0	0	0	0
0	0	0	0	0	0	0	0	0	0	0	0	0	0	0	0	0	0	0	0	0	0	0	0	0	0	0	0	0	0	0
0	0	0	0	0	0	0	0	0	0	0	0	0	0	0	0	0	0	0	0	0	0	0	0	0	0	0	0	0	0	0
0	0	0	0	0	0	0	0	0	0	0	0	0	0	0	0	0	0	0	0	0	0	0	0	0	0	0	0	0	0	0
0	0	0	0	0	0	0	0	0	0	0	0	0	0	0	0	0	0	0	0	0	0	0	0	0	0	0	0	0	0	0
0	0	0	0	0	0	0	0	0	0	0	0	0	0	0	0	0	0	0	0	0	0	0	0	0	0	0	0	0	0	0
0	0	0	0	0	0	0	0	0	0	0	0	0	0	0	0	0	0	0	0	0	0	0	0	0	0	0	0	0	0	0
0	0	0	0	0	0	0	0	0	0	0	0	0	0	0	0	0	0	0	0	0	0	0	0	0	0	0	0	0	0	0
0	0	0	0	0	0	0	0	0	0	0	0	0	0	0	0	0	0	0	0	0	0	0	0	0	0	0	0	0	0	0
0	0	0	0	0	0	0	0	0	0	0	0	0	0	0	0	0	0	0	0	0	0	0	0	0	0	0	0	0	0	0
0	0	0	0	0	0	0	0	0	0	0	0	0	0	0	0	0	0	0	0	0	0	0	0	0	0	0	0	0	0	0
0	0	0	0	0	0	0	0	0	0	0	0	0	0	0	0	0	0	0	0	0	0	0	0	0	0	0	0	0	0	0
0	0	0	0	0	0	0	0	0	0	0	0	0	0	0	0	0	0	0	0	0	0	0	0	0	0	0	0	0	0	0
0	0	0	0	0	0	0	0	0	0	0	0	0	0	0	0	0	0	0	0	0	0	0	0	0	0	0	0	0	0	0
0	0	0	0	0	0	0	0	0	0	0	0	0	0	0	0	0	0	0	0	0	0	0	0	0	0	0	0	0	0	0
0	0	0	0	0	0	0	0	0	0	0	0	0	0	0	0	0	0	0	0	0	0	0	0	0	0	0	0	0	0	0
0	0	0	0	0	0	0	0	0	0	0	0	0	0	0	0	0	0	0	0	0	0	0	0	0	0	0	0	0	0	0
0	0	0	0	0	0	0	0	0	0	0	0	0	0	0	0	0	0	0	0	0	0	0	0	0	0	0	0	0	0	0
0	0	0	0	0	0	0	0	0	0	0	0	0	0	0	0	0	0	0	0	0	0	0	0	0	0	0	0	0	0	0
0	0	0	0	0	0	0	0	0	0	0	0	0	0	0	0	0	0	0	0	0	0	0	0	0	0	0	0	0	0	0
0	0	0	0	0	0	0	0	0	0	0	0	0	0	0	0	0	0	0	0	0	0	0	0	0	0	0	0	0	0	0
0	0	0	0	0	0	0	0	0	0	0	0	0	0	0	0	0	0	0	0	0	0	0	0	0	0	0	0	0	0	0
0	0	0	0	0	0	0	0	0	0	0	0	0	0	0	0	0	0	0	0	0	0	0	0	0	0	0	0	0	0	0
0	0	0	0	0	0	0	0	0	0	0	0	0	0	0	0	0	0	0	0	0	0	0	0	0	0	0	0	0	0	0
0	0	0	0	0	0	0	0	0	0	0	0	0	0	0	0	0	0	0	0	0	0	0	0	0	0	0	0	0	0	0
0	0	0	0	0	0	0	0	0	0	0	0	0	0	0	0	0	0	0	0	0	0	0	0	0	0	0	0	0	0	0
0	0	0	0	0	0	0	0	0	0	0	0	0	0	0	0	0	0	0	0	0	0	0	0	0	0	0	0	0	0	0
0	0	0	0	0	0	0	0	0	0	0	0	0	0	0	0	0	0	0	0	0	0	0	0	0	0	0	0	0	0	0
0	0	0	0	0	0	0	0	0	0	0	0	0	0	0	0	0	0	0	0	0	0	0	0	0	0	0	0	0	0	0
0	0	0	0	0	0	0	0	0	0	0	0	0	0	0	0	0	0	0	0	0	0	0	0	0	0	0	0	0	0	0
0	0	0	0	0	0	0	0	0	0	0	0	0	0	0	0	0	0	0	0	0	0	0	0	0	0	0	0	0	0	0
0	0	0	0	0	0	0	0	0	0	0	0	0	0	0	0	0	0	0	0	0	0	0	0	0	0	0	0	0	0	0
0	0	0	0	0	0	0	0	0	0	0	0	0	0	0	0	0	0	0	0	0	0	0	0	0	0	0	0	0	0	0
0	0	0	0	0	0	0	0	0	0	0	0	0	0	0	0	0	0	0	0	0	0	0	0	0	0	0	0	0	0	0
0	0	0	0	0	0	0	0	0	0	0	0	0	0	0	0	0	0	0	0	0	0	0	0	0	0	0	0	0	0	0
0	0	0	0	0	0	0	0	0	0	0	0	0	0	0	0	0	0	0	0	0	0	0	0	0	0	0	0	0	0	0
0	0	0	0	0	0	0	0	0	0	0	0	0	0	0	0	0	0	0	0	0	0	0	0	0	0	0	0	0	0	0
0	0	0	0	0	0	0	0	0	0	0	0	0	0	0	0	0	0	0	0	0	0	0	0	0	0	0	0	0	0	0
0	0	0	0	0	0	0	0	0	0	0	0	0	0	0	0	0	0	0	0	0	0	0	0	0	0	0	0	0	0	0
0	0	0	0	0	0	0	0	0	0	0	0	0	0	0	0	0	0	0	0	0	0	0	0	0	0	0	0	0	0	0
0	0	0	0	0	0	0	0	0	0	0	0	0	0	0	0	0	0	0	0	0	0	0	0	0	0	0	0	0	0	0
0	0	0	0	0	0	0	0	0	0	0	0	0	0	0	0	0	0	0	0	0	0	0	0	0	0	0	0	0	0	0
0	0	0	0	0	0	0	0	0	0	0	0	0	0	0	0	0	0	0	0	0	0	0	0	0	0	0	0	0	0	0
0	0	0	0	0	0	0	0	0	0	0	0	0	0	0	0	0	0	0	0	0	0	0	0	0	0	0	0	0	0	0
0	0	0	0	0	0	0	0	0	0	0	0	0	0	0	0	0	0	0	0	0	0	0	0	0	0	0	0	0	0	0
0	0	0	0	0	0	0	0	0	0	0	0	0	0	0	0	0	0	0	0	0	0	0	0	0	0	0	0	0	0	0
0	0	0	0	0	0	0	0	0	0	0	0	0	0	0	0	0	0	0	0	0	0	0	0	0	0	0	0	0	0	0
0	0	0	0	0	0	0	0	0	0	0	0	0	0	0	0	0	0	0	0	0	0	0	0	0	0	0	0	0	0	0
0	0	0	0	0	0	0	0	0	0	0	0	0	0	0	0	0	0	0	0	0	0	0	0	0	0	0	0	0	0	0
0	0	0	0	0	0	0	0	0	0	0	0	0	0	0	0	0	0	0	0	0	0	0	0	0	0	0	0	0	0	0
0	0	0	0	0	0	0	0	0	0	0	0	0	0	0	0	0	0	0	0	0	0	0	0	0	0	0	0	0	0	0
0	0	0	0	0	0	0	0	0	0	0	0	0	0	0	0	0	0	0	0	0	0	0	0	0	0	0	0	0	0	0
0	0	0	0	0	0	0	0	0	0	0	0	0	0	0	0	0	0	0	0	0	0	0	0	0	0	0	0	0	0	0
0	0	0	0	0	0	0	0	0	0	0	0	0	0	0	0	0	0	0	0	0	0	0	0	0	0	0	0	0	0	0
0	0	0	0	0	0	0	0	0	0	0	0	0	0	0	0	0	0	0	0	0	0	0	0	0	0	0	0	0	0	0
0	0	0	0	0	0	0	0	0	0	0	0	0	0	0	0	0	0	0	0	0	0	0	0	0	0	0	0	0	0	0
0	0	0	0	0	0	0	0	0	0	0	0	0	0	0	0	0	0	0	0	0	0	0	0	0	0	0	0	0	0	0
0	0	0	0	0	0	0	0	0	0	0	0	0	0	0	0	0	0	0	0	0	0	0	0	0	0	0	0	0	0	0
0	0	0	0	0	0	0	0	0	0	0	0	0	0	0	0	0	0	0	0	0	0	0	0	0	0	0	0	0	0	0
0	0	0	0	0	0	0	0	0	0	0	0	0	0	0	0	0	0	0	0	0	0	0	0	0	0	0	0	0	0	0
0	0	0	0	0	0	0	0	0	0	0	0	0	0	0	0	0	0	0	0	0	0	0	0	0	0	0	0	0	0	0
0	0	0	0	0	0	0	0	0	0	0	0	0	0	0	0	0	0	0	0	0	0	0	0	0	0	0	0	0	0	0
0	0	0	0	0	0	0	0	0	0	0	0	0	0	0	0	0	0	0	0	0	0	0	0	0	0	0	0	0	0	0
0	0	0	0	0	0	0	0	0	0	0	0	0	0	0	0	0	0	0	0	0	0	0	0	0	0	0	0	0	0	0
0	0	0	0	0	0	0	0	0	0	0	0	0	0	0	0	0	0	0	0	0	0	0	0	0	0	0	0	0	0	0
0	0	0	0	0	0	0	0	0	0	0	0	0	0	0	0	0	0	0	0	0	0	0	0	0	0	0	0	0	0	0
0	0	0	0	0	0	0	0	0	0	0	0	0	0	0	0	0	0	0	0	0	0	0	0	0	0	0	0	0	0	0
0	0	0	0	0	0	0	0	0	0	0	0	0	0	0	0	0	0	0	0	0	0	0	0	0	0	0	0	0	0	0
0	0	0	0	0	0	0	0	0	0	0	0	0	0	0	0	0	0	0	0	0	0	0	0	0	0	0	0	0	0	0
0	0	0	0	0	0	0	0	0	0	0	0	0	0	0	0	0	0	0	0	0	0	0	0	0	0	0	0	0	0	0
0	0	0	0	0	0	0	0	0	0	0	0	0	0	0	0	0	0	0	0	0	0	0	0	0	0	0	0	0	0	0
0	0	0	0	0	0	0	0	0	0	0	0	0	0	0	0	0	0	0	0	0	0	0	0	0	0	0	0	0	0	0
0	0	0	0	0	0	0	0	0	0	0	0	0	0	0	0	0	0	0	0	0	0	0	0	0	0	0	0	0	0	0
0	0	0	0	0	0	0	0	0	0	0	0	0	0	0	0	0	0	0	0	0	0	0	0	0	0	0	0	0	0	0
0	0	0	0	0	0	0	0	0	0	0	0	0	0	0	0	0	0	0	0	0	0	0	0	0	0	0	0	0	0	0
0	0	0	0	0	0	0	0	0	0	0	0	0	0	0	0	0	0	0	0	0	0	0	0	0	0	0	0	0	0	0
0	0	0	0	0	0	0	0	0	0	0	0	0	0	0	0	0	0	0	0	0	0	0	0	0	0	0	0	0	0	0
0	0	0	0	0	0	0	0	0	0	0	0	0	0	0	0	0	0	0	0	0	0	0	0	0	0	0	0	0	0	0
0	0	0	0	0	0	0	0	0	0	0	0	0	0	0	0	0	0	0	0	0	0	0	0	0	0	0	0	0	0	0
0	0	0	0	0	0	0	0	0	0	0	0	0	0	0	0	0	0	0	0	0	0	0	0	0	0	0	0	0	0	0
0	0	0	0	0	0	0	0	0	0	0	0	0	0	0	0	0	0	0	0	0	0	0	0	0	0	0	0	0	0	0
0	0	0	0	0	0	0	0	0	0	0	0	0	0	0	0	0	0	0	0	0	0	0	0	0	0	0	0	0	0	0
0	0	0	0	0	0	0	0	0	0	0	0	0	0	0	0	0	0	0	0	0	0	0	0	0	0	0	0	0	0	0
0	0	0	0	0	0	0	0	0	0	0	0	0	0	0	0	0	0	0	0	0	0	0	0	0	0	0	0	0	0	0
0	0	0	0	0	0	0	0	0	0	0	0	0	0	0	0	0	0	0	0	0	0	0	0	0	0	0	0	0	0	0
0	0	0	0	0	0	0	0	0	0	0	0	0	0	0	0	0	0	0	0	0	0	0	0	0	0	0	0	0	0	0
0	0	0	0	0	0	0	0	0	0	0	0	0	0	0	0	0	0	0	0	0	0	0	0	0	0	0	0	0	0	0
0	0	0	0	0	0	0	0	0	0	0	0	0	0	0	0	0	0	0	0	0	0	0	0	0	0	0	0	0	0	0
0	0	0	0	0	0	0	0	0	0	0	0	0	0	0	0	0	0	0	0	0	0	0	0	0	0	0	0	0	0	0
0	0	0	0	0	0	0	0	0	0	0	0	0	0	0	0	0	0	0	0	0	0	0	0	0	0	0	0	0	0	0
0	0	0	0	0	0	0	0	0	0	0	0	0	0	0	0	0	0	0	0	0	0	0	0	0	0	0	0	0	0	0
0	0	0	0	0	0	0	0	0	0	0	0	0	0	0	0	0	0	0	0	0	0	0	0	0	0	0	0	0	0	0
0	0	0	0	0	0	0	0	0	0	0	0	0	0	0	0	0	0	0	0	0	0	0	0	0	0	0	0	0	0	0
0	0	0	0	0	0	0	0	0	0	0	0	0	0	0	0	0	0	0	0	0	0	0	0	0	0	0	0	0	0	0
0	0	0	0	0	0	0	0	0	0	0	0	0	0	0	0	0	0	0	0	0	0	0	0	0	0	0	0	0	0	0
0	0	0	0	0	0	0	0	0	0	0	0	0	0	0	0	0	0	0	0	0	0	0	0	0	0	0	0	0	0	0
0	0	0	0	0	0	0	0	0	0	0	0	0	0	0	0	0	0	0	0	0	0	0	0	0	0	0	0	0	0	0
0	0	0	0	0	0	0	0	0	0	0	0	0	0	0	0	0	0	0	0	0	0	0	0	0	0	0	0	0	0	0
0	0	0	0	0	0	0	0	0	0	0	0	0	0	0	0	0	0	0	0	0	0	0	0	0	0	0	0	0	0	0
0	0	0	0	0	0	0	0	0	0	0	0	0	0	0	0	0	0	0	0	0	0	0	0	0	0	0	0	0	0	0
0	0	0	0	0	0	0	0	0	0	0	0	0	0	0	0	0	0	0	0	0	0	0	0	0	0	0	0	0	0	0
0	0	0	0	0	0	0	0	0	0	0	0	0	0	0	0	0	0	0	0	0	0	0	0	0	0	0	0	0	0	0
0	0	0	0	0	0	0	0	0	0	0	0	0	0	0	0	0	0	0	0	0	0	0	0	0	0	0	0	0	0	0
0	0	0	0	0	0	0	0	0	0	0	0	0	0	0	0	0	0	0	0	0	0	0	0	0	0	0	0	0	0	0
0	0	0	0	0	0	0	0	0	0	0	0	0	0	0	0	0	0	0	0	0	0	0	0	0	0	0	0	0	0	0
0	0	0	0	0	0	0	0	0	0	0	0	0	0	0	0	0	0	0	0	0	0	0	0	0	0	0	0	0	0	0
0	0	0	0	0	0	0	0	0	0	0	0	0	0	0	0	0	0	0	0	0	0	0	0	0	0	0	0	0	0	0
0	0	0	0	0	0	0	0	0	0	0	0	0	0	0	0	0	0	0	0	0	0	0	0	0	0	0	0	0	0	0
0	0	0	0	0	0	0	0	0	0	0	0	0	0	0	0	0	0	0	0	0	0	0	0	0	0	0	0	0	0	0
0	0	0	0	0	0	0	0	0	0	0	0	0	0	0	0	0	0	0	0	0	0	0	0	0	0	0	0	0	0	0
0	0	0	0	0	0	0	0	0	0	0	0	0	0	0	0	0	0	0	0	0	0	0	0	0	0	0	0	0	0	0
0	0	0	0	0	0	0	0	0	0	0	0	0	0	0	0	0	0	0	0	0	0	0	0	0	0	0	0	0	0	0
0	0	0	0	0	0	0	0	0	0	0	0	0	0	0	0	0	0	0	0	0	0	0	0	0	0	0	0	0	0	0
0	0	0	0	0	0	0	0	0	0	0	0	0	0	0	0	0	0	0	0	0	0	0	0	0	0	0	0	0	0	0
0	0	0	0	0	0	0	0	0	0	0	0	0	0	0	0	0	0	0	0	0	0	0	0	0	0	0	0	0	0	0
0	0	0	0	0	0	0	0	0	0	0	0	0	0	0	0	0	0	0	0	0	0	0	0	0	0	0	0	0	0	0
0	0	0	0	0	0	0	0	0	0	0	0	0	0	0	0	0	0	0	0	0	0	0	0	0	0	0	0	0	0	0
0	0	0	0	0	0	0	0	0	0	0	0	0	0	0	0	0	0	0	0	0	0	0	0	0	0	0	0	0	0	0
0	0	0	0	0	0	0	0	0	0	0	0	0	0	0	0	0	0	0	0	0	0	0	0	0	0	0	0	0	0	0
0	0	0	0	0	0	0	0	0	0	0	0	0	0	0	0	0	0	0	0	0	0	0	0	0	0	0	0	0	0	0
0	0	0	0	0	0	0	0	0	0	0	0	0	0	0	0	0	0	0	0	0	0	0	0	0	0	0	0	0	0	0
0	0	0	0	0	0	0	0	0	0	0	0	0	0	0	0	0	0	0	0	0	0	0	0	0	0	0	0	0	0	0
0	0	0	0	0	0	0	0	0	0	0	0	0	0	0	0	0	0	0	0	0	0	0	0	0	0	0	0	0	0	0
0	0	0	0	0	0	0	0	0	0	0	0	0	0	0	0	0	0	0	0	0	0	0	0	0	0	0	0	0	0	0
0	0	0	0	0	0	0	0	0	0	0	0	0	0	0	0	0	0	0	0	0	0	0	0	0	0	0	0	0	0	0
0	0	0	0	0	0	0	0	0	0	0	0	0	0	0	0	0	0	0	0	0	0	0	0	0	0	0	0	0	0	0
0	0	0	0	0	0	0	0	0	0	0	0	0	0	0	0	0	0	0	0	0	0	0	0	0	0	0	0	0	0	0
0	0	0	0	0	0	0	0	0	0	0	0	0	0	0	0	0	0	0	0	0	0	0	0	0	0	0	0	0	0	0
0	0	0	0	0	0	0	0	0	0	0	0	0	0	0	0	0	0	0	0	0	0	0	0	0	0	0	0	0	0	0
0	0	0	0	0	0	0	0	0	0	0	0	0	0	0	0	0	0	0	0	0	0	0	0	0	0	0	0	0	0	0
0	0	0	0	0	0	0	0	0	0	0	0	0	0	0	0	0	0	0	0	0	0	0	0	0	0	0	0	0	0	0
0	0	0	0	0	0	0	0	0	0	0	0	0	0	0	0	0	0	0	0	0	0	0	0	0	0	0	0	0	0	0
0	0	0	0	0	0	0	0	0	0	0	0	0	0	0	0	0	0	0	0	0	0	0	0	0	0	0	0	0	0	0
0	0	0	0	0	0	0	0	0	0	0	0	0	0	0	0	0	0	0	0	0	0	0	0	0	0	0	0	0	0	0
0	0	0	0	0	0	0	0	0	0	0	0	0	0	0	0	0	0	0	0	0	0	0	0	0	0	0	0	0	0	0
0	0	0	0	0	0	0	0	0	0	0	0	0	0	0	0	0	0	0	0	0	0	0	0	0	0	0	0	0	0	0
0	0	0	0	0	0	0	0	0	0	0	0	0	0	0	0	0	0	0	0	0	0	0	0	0	0	0	0	0	0	0
0	0	0	0	0	0	0	0	0	0	0	0	0	0	0	0	0	0	0	0	0	0	0	0	0	0	0	0	0	0	0
0	0	0	0	0	0	0	0	0	0	0	0	0	0	0	0	0	0	0	0	0	0	0	0	0	0	0	0	0	0	0
0	0	0	0	0	0	0	0	0	0	0	0	0	0	0	0	0	0	0	0	0	0	0	0	0	0	0	0	0	0	0
0	0	0	0	0	0	0	0	0	0	0	0	0	0	0	0	0	0	0	0	0	0	0	0	0	0	0	0	0	0	0
0	0	0	0	0	0	0	0	0	0	0	0	0	0	0	0	0	0	0	0	0	0	0	0	0	0	0	0	0	0	0
0	0	0	0	0	0	0	0	0	0	0	0	0	0	0	0	0	0	0	0	0	0	0	0	0	0	0	0	0	0	0
0	0	0	0	0	0	0	0	0	0	0	0	0	0	0	0	0	0	0	0	0	0	0	0	0	0	0	0	0	0	0
0	0	0	0	0	0	0	0	0	0	0	0	0	0	0	0	0	0	0	0	0	0	0	0	0	0	0	0	0	0	0
0	0	0	0	0	0	0	0	0	0	0	0	0	0	0	0	0	0	0	0	0	0	0	0	0	0	0	0	0	0	0
0	0	0	0	0	0	0	0	0	0	0	0	0	0	0	0	0	0	0	0	0	0	0	0	0	0	0	0	0	0	0
0	0	0	0	0	0	0	0	0	0	0	0	0	0	0	0	0	0	0	0	0	0	0	0	0	0	0	0	0	0	0
0	0	0	0	0	0	0	0	0	0	0	0	0	0	0	0	0	0	0	0	0	0	0	0	0	0	0	0	0	0	0
0	0	0	0	0	0	0	0	0	0	0	0	0	0	0	0	0	0	0	0	0	0	0	0	0	0	0	0	0	0	0
0	0	0	0	0	0	0	0	0	0	0	0	0	0	0	0	0	0	0	0	0	0	0	0	0	0	0	0	0	0	0
0	0	0	0	0	0	0	0	0	0	0	0	0	0	0	0	0	0	0	0	0	0	0	0	0	0	0	0	0	0	0
0	0	0	0	0	0	0	0	0	0	0	0	0	0	0	0	0	0	0	0	0	0	0	0	0	0	0	0	0	0	0
0	0	0	0	0	0	0	0	0	0	0	0	0	0	0	0	0	0	0	0	0	0	0	0	0	0	0	0	0	0	0
0	0	0	0	0	0	0	0	0	0	0	0	0	0	0	0	0	0	0	0	0	0	0	0	0	0	0	0	0	0	0
0	0	0	0	0	0	0	0	0	0	0	0	0	0	0	0	0	0	0	0	0	0	0	0	0	0	0	0	0	0	0
0	0	0	0	0	0	0	0	0	0	0	0	0	0	0	0	0	0	0	0	0	0	0	0	0	0	0	0	0	0	0
0	0	0	0	0	0	0	0	0	0	0	0	0	0	0	0	0	0	0	0	0	0	0	0	0	0	0	0	0	0	0
0	0	0	0	0	0	0	0	0	0	0	0	0	0	0	0	0	0	0	0	0	0	0	0	0	0	0	0	0	0	0
0	0	0	0	0	0	0	0	0	0	0	0	0	0	0	0	0	0	0	0	0	0	0	0	0	0	0	0	0	0	0
0	0	0	0	0	0	0	0	0	0	0	0	0	0	0	0	0	0	0	0	0	0	0	0	0	0	0	0	0	0	0
0	0	0	0	0	0	0	0	0	0	0	0	0	0	0	0	0	0	0	0	0	0	0	0	0	0	0	0	0	0	0
0	0	0	0	0	0	0	0	0	0	0	0	0	0	0	0	0	0	0	0	0	0	0	0	0	0	0	0	0	0	0
0	0	0	0	0	0	0	0	0	0	0	0	0	0	0	0	0	0	0	0	0	0	0	0	0	0	0	0	0	0	0
0	0	0	0	0	0	0	0	0	0	0	0	0	0	0	0	0	0	0	0	0	0	0	0	0	0	0	0	0	0	0
0	0	0	0	0	0	0	0	0	0	0	0	0	0	0	0	0	0	0	0	0	0	0	0	0	0	0	0	0	0	0
0	0	0	0	0	0	0	0	0	0	0	0	0	0	0	0	0	0	0	0	0	0	0	0	0	0	0	0	0	0	0
0	0	0	0	0	0	0	0	0	0	0	0	0	0	0	0	0	0	0	0	0	0	0	0	0	0	0	0	0	0	0
0	0	0	0	0	0	0	0	0	0	0	0	0	0	0	0	0	0	0	0	0	0	0	0	0	0	0	0	0	0	0
0	0	0	0	0	0	0	0	0	0	0	0	0	0	0	0	0	0	0	0	0	0	0	0	0	0	0	0	0	0	0
0	0	0	0	0	0	0	0	0	0	0	0	0	0	0	0	0	0	0	0	0	0	0	0	0	0	0	0	0	0	0
0	0	0	0	0	0	0	0	0	0	0	0	0	0	0	0	0	0	0	0	0	0	0	0	0	0	0	0	0	0	0
0	0	0	0	0	0	0	0	0	0	0	0	0	0	0	0	0	0	0	0	0	0	0	0	0	0	0	0	0	0	0
0	0	0	0	0	0	0	0	0	0	0	0	0	0	0	0	0	0	0	0	0	0	0	0	0	0	0	0	0	0	0
0	0	0	0	0	0	0	0	0	0	0	0	0	0	0	0	0	0	0	0	0	0	0	0	0	0	0	0	0	0	0
0	0	0	0	0	0	0	0	0	0	0	0	0	0	0	0	0	0	0	0	0	0	0	0	0	0	0	0	0	0	0
0	0	0	0	0	0	0	0	0	0	0	0	0	0	0	0	0	0	0	0	0	0	0	0	0	0	0	0	0	0	0
0	0	0	0	0	0	0	0	0	0	0	0	0	0	0	0	0	0	0	0	0	0	0	0	0	0	0	0	0	0	0
0	0	0	0	0	0	0	0	0	0	0	0	0	0	0	0	0	0	0	0	0	0	0	0	0	0	0	0	0	0	0
0	0	0	0	0	0	0	0	0	0	0	0	0	0	0	0	0	0	0	0	0	0	0	0	0	0	0	0	0	0	0
0	0	0	0	0	0	0	0	0	0	0	0	0	0	0	0	0	0	0	0	0	0	0	0	0	0	0	0	0	0	0
0	0	0	0	0	0	0	0	0	0	0	0	0	0	0	0	0	0	0	0	0	0	0	0	0	0	0	0	0	0	0
0	0	0	0	0	0	0	0	0	0	0	0	0	0	0	0	0	0	0	0	0	0	0	0	0	0	0	0	0	0	0
0	0	0	0	0	0	0	0	0	0	0	0	0	0	0	0	0	0	0	0	0	0	0	0	0	0	0	0	0	0	0
0	0	0	0	0	0	0	0	0	0	0	0	0	0	0	0	0	0	0	0	0	0	0	0	0	0	0	0	0	0	0
0	0	0	0	0	0	0	0	0	0	0	0	0	0	0	0	0	0	0	0	0	0	0	0	0	0	0	0	0	0	0
0	0	0	0	0	0	0	0	0	0	0	0	0	0	0	0	0	0	0	0	0	0	0	0	0	0	0	0	0	0	0
0	0	0	0	0	0	0	0	0	0	0	0	0	0	0	0	0	0	0	0	0	0	0	0	0	0	0	0	0	0	0
0	0	0	0	0	0	0	0	0	0	0	0	0	0	0	0	0	0	0	0	0	0	0	0	0	0	0	0	0	0	0
0	0	0	0	0	0	0	0	0	0	0	0	0	0	0	0	0	0	0	0	0	0	0	0	0	0	0	0	0	0	0
0	0	0	0	0	0	0	0	0	0	0	0	0	0	0	0	0	0	0	0	0	0	0	0	0	0	0	0	0	0	0
0	0	0	0	0	0	0	0	0	0	0	0	0	0	0	0	0	0	0	0	0	0	0	0	0	0	0	0	0	0	0
0	0	0	0	0	0	0	0	0	0	0	0	0	0	0	0	0	0	0	0	0	0	0	0	0	0	0	0	0	0	0
0	0	0	0	0	0	0	0	0	0	0	0	0	0	0	0	0	0	0	0	0	0	0	0	0	0	0	0	0	0	0
0	0	0	0	0	0	0	0	0	0	0	0	0	0	0	0	0	0	0	0	0	0	0	0	0	0	0	0	0	0	0
0	0	0	0	0	0	0	0	0	0	0	0	0	0	0	0	0	0	0	0	0	0	0	0	0	0	0	0	0	0	0
0	0	0	0	0	0	0	0	0	0	0	0	0	0	0	0	0	0	0	0	0	0	0	0	0	0	0	0	0	0	0
0	0	0	0	0	0	0	0	0	0	0	0	0	0	0	0	0	0	0	0	0	0	0	0	0	0	0	0	0	0	0
0	0	0	0	0	0	0	0	0	0	0	0	0	0	0	0	0	0	0	0	0	0	0	0	0	0	0	0	0	0	0
0	0	0	0	0	0	0	0	0	0	0	0	0	0	0	0	0	0	0	0	0	0	0	0	0	0	0	0	0	0	0
0	0	0	0	0	0	0	0	0	0	0	0	0	0	0	0	0	0	0	0	0	0	0	0	0	0	0	0	0	0	0
0	0	0	0	0	0	0	0	0	0	0	0	0	0	0	0	0	0	0	0	0	0	0	0	0	0	0	0	0	0	0
0	0	0	0	0	0	0	0	0	0	0	0	0	0	0	0	0	0	0	0	0	0	0	0	0	0	0	0	0	0	0
0	0	0	0	0	0	0	0	0	0	0	0	0	0	0	0	0	0	0	0	0	0	0	0	0	0	0	0	0	0	0
0	0	0	0	0	0	0	0	0	0	0	0	0	0	0	0	0	0	0	0	0	0	0	0	0	0	0	0	0	0	0
0	0	0	0	0	0	0	0	0	0	0	0	0	0	0	0	0	0	0	0	0	0	0	0	0	0	0	0	0	0	0
0	0	0	0	0	0	0	0	0	0	0	0	0	0	0	0	0	0	0	0	0	0	0	0	0	0	0	0	0	0	0
0	0	0	0	0	0	0	0	0	0	0	0	0	0	0	0	0	0	0	0	0	0	0	0	0	0	0	0	0	0	0
0	0	0	0	0	0	0	0	0	0	0	0	0	0	0	0	0	0	0	0	0	0	0	0	0	0	0	0	0	0	0
0	0	0	0	0	0	0	0	0	0	0	0	0	0	0	0	0	0	0	0	0	0	0	0	0	0	0	0	0	0	0
0	0	0	0	0	0	0	0	0	0	0	0	0	0	0	0	0	0	0	0	0	0	0	0	0	0	0	0	0	0	0
0	0	0	0	0	0	0	0	0	0	0	0	0	0	0	0	0	0	0	0	0	0	0	0	0	0	0	0	0	0	0
0	0	0	0	0	0	0	0	0	0	0	0	0	0	0	0	0	0	0	0	0	0	0	0	0	0	0	0	0	0	0
0	0	0	0	0	0	0	0	0	0	0	0	0	0	0	0	0	0	0	0	0	0	0	0	0	0	0	0	0	0	0
0	0	0	0	0	0	0	0	0	0	0	0	0	0	0	0	0	0	0	0	0	0	0	0	0	0	0	0	0	0	0
0	0	0	0	0	0	0	0	0	0	0	0	0	0	0	0	0	0	0	0	0	0	0	0	0	0	0	0	0	0	0
0	0	0	0	0	0	0	0	0	0	0	0	0	0	0	0	0	0	0	0	0	0	0	0	0	0	0	0	0	0	0
0	0	0	0	0	0	0	0	0	0	0	0	0	0	0	0	0	0	0	0	0	0	0	0	0	0	0	0	0	0	0
0	0	0	0	0	0	0	0	0	0	0	0	0	0	0	0	0	0	0	0	0	0	0	0	0	0	0	0	0	0	0
0	0	0	0	0	0	0	0	0	0	0	0	0	0	0	0	0	0	0	0	0	0	0	0	0	0	0	0	0	0	0
0	0	0	0	0	0	0	0	0	0	0	0	0	0	0	0	0	0	0	0	0	0	0	0	0	0	0	0	0	0	0
0	0	0	0	0	0	0	0	0	0	0	0	0	0	0	0	0	0	0	0	0	0	0	0	0	0	0	0	0	0	0
0	0	0	0	0	0	0	0	0	0	0	0	0	0	0	0	0	0	0	0	0	0	0	0	0	0	0	0	0	0	0
0	0	0	0	0	0	0	0	0	0	0	0	0	0	0	0	0	0	0	0	0	0	0	0	0	0	0	0	0	0	0
0	0	0	0	0	0	0	0	0	0	0	0	0	0	0	0	0	0	0	0	0	0	0	0	0	0	0	0	0	0	0
0	0	0	0	0	0	0	0	0	0	0	0	0	0	0	0	0	0	0	0	0	0	0	0	0	0	0	0	0	0	0
0	0	0	0	0	0	0	0	0	0	0	0	0	0	0	0	0	0	0	0	0	0	0	0	0	0	0	0	0	0	0
0	0	0	0	0	0	0	0	0	0	0	0	0	0	0	0	0	0	0	0	0	0	0	0	0	0	0	0	0	0	0
0	0	0	0	0	0	0	0	0	0	0	0	0	0	0	0	0	0	0	0	0	0	0	0	0	0	0	0	0	0	0
0	0	0	0	0	0	0	0	0	0	0	0	0	0	0	0	0	0	0	0	0	0	0	0	0	0	0	0	0	0	0
0	0	0	0	0	0	0	0	0	0	0	0	0	0	0	0	0	0	0	0	0	0	0	0	0	0	0	0	0	0	0
0	0	0	0	0	0	0	0	0	0	0	0	0	0	0	0	0	0	0	0	0	0	0	0	0	0	0	0	0	0	0
0	0	0	0	0	0	0	0	0	0	0	0	0	0	0	0	0	0	0	0	0	0	0	0	0	0	0	0	0	0	0
0	0	0	0	0	0	0	0	0	0	0	0	0	0	0	0	0	0	0	0	0	0	0	0	0	0	0	0	0	0	0
0	0	0	0	0	0	0	0	0	0	0	0	0	0	0	0	0	0	0	0	0	0	0	0	0	0	0	0	0	0	0
0	0	0	0	0	0	0	0	0	0	0	0	0	0	0	0	0	0	0	0	0	0	0	0	0	0	0	0	0	0	0
0	0	0	0	0	0	0	0	0	0	0	0	0	0	0	0	0	0	0	0	0	0	0	0	0	0	0	0	0	0	0
0	0	0	0	0	0	0	0	0	0	0	0	0	0	0	0	0	0	0	0	0	0	0	0	0	0	0	0	0	0	0
0	0	0	0	0	0	0	0	0	0	0	0	0	0	0	0	0	0	0	0	0	0	0	0	0	0	0	0	0	0	0
0	0	0	0	0	0	0	0	0	0	0	0	0	0	0	0	0	0	0	0	0	0	0	0	0	0	0	0	0	0	0
0	0	0	0	0	0	0	0	0	0	0	0	0	0	0	0	0	0	0	0	0	0	0	0	0	0	0	0	0	0	0
0	0	0	0	0	0	0	0	0	0	0	0	0	0	0	0	0	0	0	0	0	0	0	0	0	0	0	0	0	0	0
0	0	0	0	0	0	0	0	0	0	0	0	0	0	0	0	0	0	0	0	0	0	0	0	0	0	0	0	0	0	0
0	0	0	0	0	0	0	0	0	0	0	0	0	0	0	0	0	0	0	0	0	0	0	0	0	0	0	0	0	0	0
0	0	0	0	0	0	0	0	0	0	0	0	0	0	0	0	0	0	0	0	0	0	0	0	0	0	0	0	0	0	0
0	0	0	0	0	0	0	0	0	0	0	0	0	0	0	0	0	0	0	0	0	0	0	0	0	0	0	0	0	0	0
0	0	0	0	0	0	0	0	0	0	0	0	0	0	0	0	0	0	0	0	0	0	0	0	0	0	0	0	0	0	0
0	0	0	0	0	0	0	0	0	0	0	0	0	0	0	0	0	0	0	0	0	0	0	0	0	0	0	0	0	0	0
0	0	0	0	0	0	0	0	0	0	0	0	0	0	0	0	0	0	0	0	0	0	0	0	0	0	0	0	0	0	0
0	0	0	0	0	0	0	0	0	0	0	0	0	0	0	0	0	0	0	0	0	0	0	0	0	0	0	0	0	0	0
0	0	0	0	0	0	0	0	0	0	0	0	0	0	0	0	0	0	0	0	0	0	0	0	0	0	0	0	0	0	0
0	0	0	0	0	0	0	0	0	0	0	0	0	0	0	0	0	0	0	0	0	0	0	0	0	0	0	0	0	0	0
0	0	0	0	0	0	0	0	0	0	0	0	0	0	0	0	0	0	0	0	0	0	0	0	0	0	0	0	0	0	0
0	0	0	0	0	0	0	0	0	0	0	0	0	0	0	0	0	0	0	0	0	0	0	0	0	0	0	0	0	0	0
0	0	0	0	0	0	0	0	0	0	0	0	0	0	0	0	0	0	0	0	0	0	0	0	0	0	0	0	0	0	0
0	0	0	0	0	0	0	0	0	0	0	0	0	0	0	0	0	0	0	0	0	0	0	0	0	0	0	0	0	0	0
0	0	0	0	0	0	0	0	0	0	0	0	0	0	0	0	0	0	0	0	0	0	0	0	0	0	0	0	0	0	0
0	0	0	0	0	0	0	0	0	0	0	0	0	0	0	0	0	0	0	0	0	0	0	0	0	0	0	0	0	0	0
0	0	0	0	0	0	0	0	0	0	0	0	0	0	0	0	0	0	0	0	0	0	0	0	0	0	0	0	0	0	0
0	0	0	0	0	0	0	0	0	0	0	0	0	0	0	0	0	0	0	0	0	0	0	0	0	0	0	0	0	0	0
0	0	0	0	0	0	0	0	0	0	0	0	0	0	0	0	0	0	0	0	0	0	0	0	0	0	0	0	0	0	0
0	0	0	0	0	0	0	0	0	0	0	0	0	0	0	0	0	0	0	0	0	0	0	0	0	0	0	0	0	0	0
0	0	0	0	0	0	0	0	0	0	0	0	0	0	0	0	0	0	0	0	0	0	0	0	0	0	0	0	0	0	0
0	0	0	0	0	0	0	0	0	0	0	0	0	0	0	0	0	0	0	0	0	0	0	0	0	0	0	0	0	0	0
0	0	0	0	0	0	0	0	0	0	0	0	0	0	0	0	0	0	0	0	0	0	0	0	0	0	0	0	0	0	0
0	0	0	0	0	0	0	0	0	0	0	0	0	0	0	0	0	0	0	0	0	0	0	0	0	0	0	0	0	0	0
0	0	0	0	0	0	0	0	0	0	0	0	0	0	0	0	0	0	0	0	0	0	0	0	0	0	0	0	0	0	0
0	0	0	0	0	0	0	0	0	0	0	0	0	0	0	0	0	0	0	0	0	0	0	0	0	0	0	0	0	0	0
0	0	0	0	0	0	0	0	0	0	0	0	0	0	0	0	0	0	0	0	0	0	0	0	0	0	0	0	0	0	0
0	0	0	0	0	0	0	0	0	0	0	0	0	0	0	0	0	0	0	0	0	0	0	0	0	0	0	0	0	0	0
0	0	0	0	0	0	0	0	0	0	0	0	0	0	0	0	0	0	0	0	0	0	0	0	0	0	0	0	0	0	0
0	0	0	0	0	0	0	0	0	0	0	0	0	0	0	0	0	0	0	0	0	0	0	0	0	0	0	0	0	0	0
0	0	0	0	0	0	0	0	0	0	0	0	0	0	0	0	0	0	0	0	0	0	0	0	0	0	0	0	0	0	0
0	0	0	0	0	0	0	0	0	0	0	0	0	0	0	0	0	0	0	0	0	0	0	0	0	0	0	0	0	0	0
0	0	0	0	0	0	0	0	0	0	0	0	0	0	0	0	0	0	0	0	0	0	0	0	0	0	0	0	0	0	0
0	0	0	0	0	0	0	0	0	0	0	0	0	0	0	0	0	0	0	0	0	0	0	0	0	0	0	0	0	0	0
0	0	0	0	0	0	0	0	0	0	0	0	0	0	0	0	0	0	0	0	0	0	0	0	0	0	0	0	0	0	0
0	0	0	0	0	0	0	0	0	0	0	0	0	0	0	0	0	0	0	0	0	0	0	0	0	0	0	0	0	0	0
0	0	0	0	0	0	0	0	0	0	0	0	0	0	0	0	0	0	0	0	0	0	0	0	0	0	0	0	0	0	0
0	0	0	0	0	0	0	0	0	0	0	0	0	0	0	0	0	0	0	0	0	0	0	0	0	0	0	0	0	0	0
0	0	0	0	0	0	0	0	0	0	0	0	0	0	0	0	0	0	0	0	0	0	0	0	0	0	0	0	0	0	0
0	0	0	0	0	0	0	0	0	0	0	0	0	0	0	0	0	0	0	0	0	0	0	0	0	0	0	0	0	0	0
0	0	0	0	0	0	0	0	0	0	0	0	0	0	0	0	0	0	0	0	0	0	0	0	0	0	0	0	0	0	0
0	0	0	0	0	0	0	0	0	0	0	0	0	0	0	0	0	0	0	0	0	0	0	0	0	0	0	0	0	0	0
0	0	0	0	0	0	0	0	0	0	0	0	0	0	0	0	0	0	0	0	0	0	0	0	0	0	0	0	0	0	0
0	0	0	0	0	0	0	0	0	0	0	0	0	0	0	0	0	0	0	0	0	0	0	0	0	0	0	0	0	0	0
0	0	0	0	0	0	0	0	0	0	0	0	0	0	0	0	0	0	0	0	0	0	0	0	0	0	0	0	0	0	0
0	0	0	0	0	0	0	0	0	0	0	0	0	0	0	0	0	0	0	0	0	0	0	0	0	0	0	0	0	0	0
0	0	0	0	0	0	0	0	0	0	0	0	0	0	0	0	0	0	0	0	0	0	0	0	0	0	0	0	0	0	0
0	0	0	0	0	0	0	0	0	0	0	0	0	0	0	0	0	0	0	0	0	0	0	0	0	0	0	0	0	0	0
0	0	0	0	0	0	0	0	0	0	0	0	0	0	0	0	0	0	0	0	0	0	0	0	0	0	0	0	0	0	0
0	0	0	0	0	0	0	0	0	0	0	0	0	0	0	0	0	0	0	0	0	0	0	0	0	0	0	0	0	0	0
0	0	0	0	0	0	0	0	0	0	0	0	0	0	0	0	0	0	0	0	0	0	0	0	0	0	0	0	0	0	0
0	0	0	0	0	0	0	0	0	0	0	0	0	0	0	0	0	0	0	0	0	0	0	0	0	0	0	0	0	0	0
0	0	0	0	0	0	0	0	0	0	0	0	0	0	0	0	0	0	0	0	0	0	0	0	0	0	0	0	0	0	0
0	0	0	0	0	0	0	0	0	0	0	0	0	0	0	0	0	0	0	0	0	0	0	0	0	0	0	0	0	0	0
0	0	0	0	0	0	0	0	0	0	0	0	0	0	0	0	0	0	0	0	0	0	0	0	0	0	0	0	0	0	0
0	0	0	0	0	0	0	0	0	0	0	0	0	0	0	0	0	0	0	0	0	0	0	0	0	0	0	0	0	0	0
0	0	0	0	0	0	0	0	0	0	0	0	0	0	0	0	0	0	0	0	0	0	0	0	0	0	0	0	0	0	0
0	0	0	0	0	0	0	0	0	0	0	0	0	0	0	0	0	0	0	0	0	0	0	0	0	0	0	0	0	0	0
0	0	0	0	0	0	0	0	0	0	0	0	0	0	0	0	0	0	0	0	0	0	0	0	0	0	0	0	0	0	0
0	0	0	0	0	0	0	0	0	0	0	0	0	0	0	0	0	0	0	0	0	0	0	0	0	0	0	0	0	0	0
0	0	0	0	0	0	0	0	0	0	0	0	0	0	0	0	0	0	0	0	0	0	0	0	0	0	0	0	0	0	0
0	0	0	0	0	0	0	0	0	0	0	0	0	0	0	0	0	0	0	0	0	0	0	0	0	0	0	0	0	0	0
0	0	0	0	0	0	0	0	0	0	0	0	0	0	0	0	0	0	0	0	0	0	0	0	0	0	0	0	0	0	0
0	0	0	0	0	0	0	0	0	0	0	0	0	0	0	0	0	0	0	0	0	0	0	0	0	0	0	0	0	0	0
0	0	0	0	0	0	0	0	0	0	0	0	0	0	0	0	0	0	0	0	0	0	0	0	0	0	0	0	0	0	0
0	0	0	0	0	0	0	0	0	0	0	0	0	0	0	0	0	0	0	0	0	0	0	0	0	0	0	0	0	0	0
0	0	0	0	0	0	0	0	0	0	0	0	0	0	0	0	0	0	0	0	0	0	0	0	0	0	0	0	0	0	0
0	0	0	0	0	0	0	0	0	0	0	0	0	0	0	0	0	0	0	0	0	0	0	0	0	0	0	0	0	0	0
0	0	0	0	0	0	0	0	0	0	0	0	0	0	0	0	0	0	0	0	0	0	0	0	0	0	0	0	0	0	0
0	0	0	0	0	0	0	0	0	0	0	0	0	0	0	0	0	0	0	0	0	0	0	0	0	0	0	0	0	0	0
0	0	0	0	0	0	0	0	0	0	0	0	0	0	0	0	0	0	0	0	0	0	0	0	0	0	0	0	0	0	0
0	0	0	0	0	0	0	0	0	0	0	0	0	0	0	0	0	0	0	0	0	0	0	0	0	0	0	0	0	0	0
0	0	0	0	0	0	0	0	0	0	0	0	0	0	0	0	0	0	0	0	0	0	0	0	0	0	0	0	0	0	0
0	0	0	0	0	0	0	0	0	0	0	0	0	0	0	0	0	0	0	0	0	0	0	0	0	0	0	0	0	0	0
0	0	0	0	0	0	0	0	0	0	0	0	0	0	0	0	0	0	0	0	0	0	0	0	0	0	0	0	0	0	0
0	0	0	0	0	0	0	0	0	0	0	0	0	0	0	0	0	0	0	0	0	0	0	0	0	0	0	0	0	0	0
0	0	0	0	0	0	0	0	0	0	0	0	0	0	0	0	0	0	0	0	0	0	0	0	0	0	0	0	0	0	0
0	0	0	0	0	0	0	0	0	0	0	0	0	0	0	0	0	0	0	0	0	0	0	0	0	0	0	0	0	0	0
0	0	0	0	0	0	0	0	0	0	0	0	0	0	0	0	0	0	0	0	0	0	0	0	0	0	0	0	0	0	0
0	0	0	0	0	0	0	0	0	0	0	0	0	0	0	0	0	0	0	0	0	0	0	0	0	0	0	0	0	0	0
0	0	0	0	0	0	0	0	0	0	0	0	0	0	0	0	0	0	0	0	0	0	0	0	0	0	0	0	0	0	0
0	0	0	0	0	0	0	0	0	0	0	0	0	0	0	0	0	0	0	0	0	0	0	0	0	0	0	0	0	0	0
0	0	0	0	0	0	0	0	0	0	0	0	0	0	0	0	0	0	0	0	0	0	0	0	0	0	0	0	0	0	0
0	0	0	0	0	0	0	0	0	0	0	0	0	0	0	0	0	0	0	0	0	0	0	0	0	0	0	0	0	0	0
0	0	0	0	0	0	0	0	0	0	0	0	0	0	0	0	0	0	0	0	0	0	0	0	0	0	0	0	0	0	0
0	0	0	0	0	0	0	0	0	0	0	0	0	0	0	0	0	0	0	0	0	0	0	0	0	0	0	0	0	0	0
0	0	0	0	0	0	0	0	0	0	0	0	0	0	0	0	0	0	0	0	0	0	0	0	0	0	0	0	0	0	0
0	0	0	0	0	0	0	0	0	0	0	0	0	0	0	0	0	0	0	0	0	0	0	0	0	0	0	0	0	0	0
0	0	0	0	0	0	0	0	0	0	0	0	0	0	0	0	0	0	0	0	0	0	0	0	0	0	0	0	0	0	0
0	0	0	0	0	0	0	0	0	0	0	0	0	0	0	0	0	0	0	0	0	0	0	0	0	0	0	0	0	0	0
0	0	0	0	0	0	0	0	0	0	0	0	0	0	0	0	0	0	0	0	0	0	0	0	0	0	0	0	0	0	0
0	0	0	0	0	0	0	0	0	0	0	0	0	0	0	0	0	0	0	0	0	0	0	0	0	0	0	0	0	0	0
0	0	0	0	0	0	0	0	0	0	0	0	0	0	0	0	0	0	0	0	0	0	0	0	0	0	0	0	0	0	0
0	0	0	0	0	0	0	0	0	0	0	0	0	0	0	0	0	0	0	0	0	0	0	0	0	0	0	0	0	0	0
0	0	0	0	0	0	0	0	0	0	0	0	0	0	0	0	0	0	0	0	0	0	0	0	0	0	0	0	0	0	0
0	0	0	0	0	0	0	0	0	0	0	0	0	0	0	0	0	0	0	0	0	0	0	0	0	0	0	0	0	0	0
0	0	0	0	0	0	0	0	0	0	0	0	0	0	0	0	0	0	0	0	0	0	0	0	0	0	0	0	0	0	0
0	0	0	0	0	0	0	0	0	0	0	0	0	0	0	0	0	0	0	0	0	0	0	0	0	0	0	0	0	0	0
0	0	0	0	0	0	0	0	0	0	0	0	0	0	0	0	0	0	0	0	0	0	0	0	0	0	0	0	0	0	0
0	0	0	0	0	0	0	0	0	0	0	0	0	0	0	0	0	0	0	0	0	0	0	0	0	0	0	0	0	0	0
0	0	0	0	0	0	0	0	0	0	0	0	0	0	0	0	0	0	0	0	0	0	0	0	0	0	0	0	0	0	0
0	0	0	0	0	0	0	0	0	0	0	0	0	0	0	0	0	0	0	0	0	0	0	0	0	0	0	0	0	0	0
0	0	0	0	0	0	0	0	0	0	0	0	0	0	0	0	0	0	0	0	0	0	0	0	0	0	0	0	0	0	0
0	0	0	0	0	0	0	0	0	0	0	0	0	0	0	0	0	0	0	0	0	0	0	0	0	0	0	0	0	0	0
0	0	0	0	0	0	0	0	0	0	0	0	0	0	0	0	0	0	0	0	0	0	0	0	0	0	0	0	0	0	0
0	0	0	0	0	0	0	0	0	0	0	0	0	0	0	0	0	0	0	0	0	0	0	0	0	0	0	0	0	0	0
0	0	0	0	0	0	0	0	0	0	0	0	0	0	0	0	0	0	0	0	0	0	0	0	0	0	0	0	0	0	0
0	0	0	0	0	0	0	0	0	0	0	0	0	0	0	0	0	0	0	0	0	0	0	0	0	0	0	0	0	0	0
0	0	0	0	0	0	0	0	0	0	0	0	0	0	0	0	0	0	0	0	0	0	0	0	0	0	0	0	0	0	0
0	0	0	0	0	0	0	0	0	0	0	0	0	0	0	0	0	0	0	0	0	0	0	0	0	0	0	0	0	0	0
0	0	0	0	0	0	0	0	0	0	0	0	0	0	0	0	0	0	0	0	0	0	0	0	0	0	0	0	0	0	0
0	0	0	0	0	0	0	0	0	0	0	0	0	0	0	0	0	0	0	0	0	0	0	0	0	0	0	0	0	0	0
0	0	0	0	0	0	0	0	0	0	0	0	0	0	0	0	0	0	0	0	0	0	0	0	0	0	0	0	0	0	0
0	0	0	0	0	0	0	0	0	0	0	0	0	0	0	0	0	0	0	0	0	0	0	0	0	0	0	0	0	0	0
0	0	0	0	0	0	0	0	0	0	0	0	0	0	0	0	0	0	0	0	0	0	0	0	0	0	0	0	0	0	0
0	0	0	0	0	0	0	0	0	0	0	0	0	0	0	0	0	0	0	0	0	0	0	0	0	0	0	0	0	0	0
0	0	0	0	0	0	0	0	0	0	0	0	0	0	0	0	0	0	0	0	0	0	0	0	0	0	0	0	0	0	0
0	0	0	0	0	0	0	0	0	0	0	0	0	0	0	0	0	0	0	0	0	0	0	0	0	0	0	0	0	0	0
0	0	0	0	0	0	0	0	0	0	0	0	0	0	0	0	0	0	0	0	0	0	0	0	0	0	0	0	0	0	0
0	0	0	0	0	0	0	0	0	0	0	0	0	0	0	0	0	0	0	0	0	0	0	0	0	0	0	0	0	0	0
0	0	0	0	0	0	0	0	0	0	0	0	0	0	0	0	0	0	0	0	0	0	0	0	0	0	0	0	0	0	0
0	0	0	0	0	0	0	0	0	0	0	0	0	0	0	0	0	0	0	0	0	0	0	0	0	0	0	0	0	0	0
0	0	0	0	0	0	0	0	0	0	0	0	0	0	0	0	0	0	0	0	0	0	0	0	0	0	0	0	0	0	0
0	0	0	0	0	0	0	0	0	0	0	0	0	0	0	0	0	0	0	0	0	0	0	0	0	0	0	0	0	0	0
0	0	0	0	0	0	0	0	0	0	0	0	0	0	0	0	0	0	0	0	0	0	0	0	0	0	0	0	0	0	0
0	0	0	0	0	0	0	0	0	0	0	0	0	0	0	0	0	0	0	0	0	0	0	0	0	0	0	0	0	0	0
0	0	0	0	0	0	0	0	0	0	0	0	0	0	0	0	0	0	0	0	0	0	0	0	0	0	0	0	0	0	0
0	0	0	0	0	0	0	0	0	0	0	0	0	0	0	0	0	0	0	0	0	0	0	0	0	0	0	0	0	0	0
0	0	0	0	0	0	0	0	0	0	0	0	0	0	0	0	0	0	0	0	0	0	0	0	0	0	0	0	0	0	0
0	0	0	0	0	0	0	0	0	0	0	0	0	0	0	0	0	0	0	0	0	0	0	0	0	0	0	0	0	0	0
0	0	0	0	0	0	0	0	0	0	0	0	0	0	0	0	0	0	0	0	0	0	0	0	0	0	0	0	0	0	0
0	0	0	0	0	0	0	0	0	0	0	0	0	0	0	0	0	0	0	0	0	0	0	0	0	0	0	0	0	0	0
0	0	0	0	0	0	0	0	0	0	0	0	0	0	0	0	0	0	0	0	0	0	0	0	0	0	0	0	0	0	0
0	0	0	0	0	0	0	0	0	0	0	0	0	0	0	0	0	0	0	0	0	0	0	0	0	0	0	0	0	0	0
0	0	0	0	0	0	0	0	0	0	0	0	0	0	0	0	0	0	0	0	0	0	0	0	0	0	0	0	0	0	0
0	0	0	0	0	0	0	0	0	0	0	0	0	0	0	0	0	0	0	0	0	0	0	0	0	0	0	0	0	0	0
0	0	0	0	0	0	0	0	0	0	0	0	0	0	0	0	0	0	0	0	0	0	0	0	0	0	0	0	0	0	0
0	0	0	0	0	0	0	0	0	0	0	0	0	0	0	0	0	0	0	0	0	0	0	0	0	0	0	0	0	0	0
0	0	0	0	0	0	0	0	0	0	0	0	0	0	0	0	0	0	0	0	0	0	0	0	0	0	0	0	0	0	0
0	0	0	0	0	0	0	0	0	0	0	0	0	0	0	0	0	0	0	0	0	0	0	0	0	0	0	0	0	0	0
0	0	0	0	0	0	0	0	0	0	0	0	0	0	0	0	0	0	0	0	0	0	0	0	0	0	0	0	0	0	0
0	0	0	0	0	0	0	0	0	0	0	0	0	0	0	0	0	0	0	0	0	0	0	0	0	0	0	0	0	0	0
0	0	0	0	0	0	0	0	0	0	0	0	0	0	0	0	0	0	0	0	0	0	0	0	0	0	0	0	0	0	0
0	0	0	0	0	0	0	0	0	0	0	0	0	0	0	0	0	0	0	0	0	0	0	0	0	0	0	0	0	0	0
0	0	0	0	0	0	0	0	0	0	0	0	0	0	0	0	0	0	0	0	0	0	0	0	0	0	0	0	0	0	0
0	0	0	0	0	0	0	0	0	0	0	0	0	0	0	0	0	0	0	0	0	0	0	0	0	0	0	0	0	0	0
0	0	0	0	0	0	0	0	0	0	0	0	0	0	0	0	0	0	0	0	0	0	0	0	0	0	0	0	0	0	0
0	0	0	0	0	0	0	0	0	0	0	0	0	0	0	0	0	0	0	0	0	0	0	0	0	0	0	0	0	0	0
0	0	0	0	0	0	0	0	0	0	0	0	0	0	0	0	0	0	0	0	0	0	0	0	0	0	0	0	0	0	0
0	0	0	0	0	0	0	0	0	0	0	0	0	0	0	0	0	0	0	0	0	0	0	0	0	0	0	0	0	0	0
0	0	0	0	0	0	0	0	0	0	0	0	0	0	0	0	0	0	0	0	0	0	0	0	0	0	0	0	0	0	0
0	0	0	0	0	0	0	0	0	0	0	0	0	0	0	0	0	0	0	0	0	0	0	0	0	0	0	0	0	0	0
0	0	0	0	0	0	0	0	0	0	0	0	0	0	0	0	0	0	0	0	0	0	0	0	0	0	0	0	0	0	0
0	0	0	0	0	0	0	0	0	0	0	0	0	0	0	0	0	0	0	0	0	0	0	0	0	0	0	0	0	0	0
0	0	0	0	0	0	0	0	0	0	0	0	0	0	0	0	0	0	0	0	0	0	0	0	0	0	0	0	0	0	0
0	0	0	0	0	0	0	0	0	0	0	0	0	0	0	0	0	0	0	0	0	0	0	0	0	0	0	0	0	0	0
0	0	0	0	0	0	0	0	0	0	0	0	0	0	0	0	0	0	0	0	0	0	0	0	0	0	0	0	0	0	0
0	0	0	0	0	0	0	0	0	0	0	0	0	0	0	0	0	0	0	0	0	0	0	0	0	0	0	0	0	0	0
0	0	0	0	0	0	0	0	0	0	0	0	0	0	0	0	0	0	0	0	0	0	0	0	0	0	0	0	0	0	0
0	0	0	0	0	0	0	0	0	0	0	0	0	0	0	0	0	0	0	0	0	0	0	0	0	0	0	0	0	0	0
0	0	0	0	0	0	0	0	0	0	0	0	0	0	0	0	0	0	0	0	0	0	0	0	0	0	0	0	0	0	0
0	0	0	0	0	0	0	0	0	0	0	0	0	0	0	0	0	0	0	0	0	0	0	0	0	0	0	0	0	0	0
0	0	0	0	0	0	0	0	0	0	0	0	0	0	0	0	0	0	0	0	0	0	0	0	0	0	0	0	0	0	0
0	0	0	0	0	0	0	0	0	0	0	0	0	0	0	0	0	0	0	0	0	0	0	0	0	0	0	0	0	0	0
0	0	0	0	0	0	0	0	0	0	0	0	0	0	0	0	0	0	0	0	0	0	0	0	0	0	0	0	0	0	0
0	0	0	0	0	0	0	0	0	0	0	0	0	0	0	0	0	0	0	0	0	0	0	0	0	0	0	0	0	0	0
0	0	0	0	0	0	0	0	0	0	0	0	0	0	0	0	0	0	0	0	0	0	0	0	0	0	0	0	0	0	0
0	0	0	0	0	0	0	0	0	0	0	0	0	0	0	0	0	0	0	0	0	0	0	0	0	0	0	0	0	0	0
0	0	0	0	0	0	0	0	0	0	0	0	0	0	0	0	0	0	0	0	0	0	0	0	0	0	0	0	0	0	0
0	0	0	0	0	0	0	0	0	0	0	0	0	0	0	0	0	0	0	0	0	0	0	0	0	0	0	0	0	0	0
0	0	0	0	0	0	0	0	0	0	0	0	0	0	0	0	0	0	0	0	0	0	0	0	0	0	0	0	0	0	0
0	0	0	0	0	0	0	0	0	0	0	0	0	0	0	0	0	0	0	0	0	0	0	0	0	0	0	0	0	0	0
0	0	0	0	0	0	0	0	0	0	0	0	0	0	0	0	0	0	0	0	0	0	0	0	0	0	0	0	0	0	0
0	0	0	0	0	0	0	0	0	0	0	0	0	0	0	0	0	0	0	0	0	0	0	0	0	0	0	0	0	0	0
0	0	0	0	0	0	0	0	0	0	0	0	0	0	0	0	0	0	0	0	0	0	0	0	0	0	0	0	0	0	0
0	0	0	0	0	0	0	0	0	0	0	0	0	0	0	0	0	0	0	0	0	0	0	0	0	0	0	0	0	0	0
0	0	0	0	0	0	0	0	0	0	0	0	0	0	0	0	0	0	0	0	0	0	0	0	0	0	0	0	0	0	0
0	0	0	0	0	0	0	0	0	0	0	0	0	0	0	0	0	0	0	0	0	0	0	0	0	0	0	0	0	0	0
0	0	0	0	0	0	0	0	0	0	0	0	0	0	0	0	0	0	0	0	0	0	0	0	0	0	0	0	0	0	0
0	0	0	0	0	0	0	0	0	0	0	0	0	0	0	0	0	0	0	0	0	0	0	0	0	0	0	0	0	0	0
0	0	0	0	0	0	0	0	0	0	0	0	0	0	0	0	0	0	0	0	0	0	0	0	0	0	0	0	0	0	0
0	0	0	0	0	0	0	0	0	0	0	0	0	0	0	0	0	0	0	0	0	0	0	0	0	0	0	0	0	0	0
0	0	0	0	0	0	0	0	0	0	0	0	0	0	0	0	0	0	0	0	0	0	0	0	0	0	0	0	0	0	0
0	0	0	0	0	0	0	0	0	0	0	0	0	0	0	0	0	0	0	0	0	0	0	0	0	0	0	0	0	0	0
0	0	0	0	0	0	0	0	0	0	0	0	0	0	0	0	0	0	0	0	0	0	0	0	0	0	0	0	0	0	0
0	0	0	0	0	0	0	0	0	0	0	0	0	0	0	0	0	0	0	0	0	0	0	0	0	0	0	0	0	0	0
0	0	0	0	0	0	0	0	0	0	0	0	0	0	0	0	0	0	0	0	0	0	0	0	0	0	0	0	0	0	0
0	0	0	0	0	0	0	0	0	0	0	0	0	0	0	0	0	0	0	0	0	0	0	0	0	0	0	0	0	0	0
0	0	0	0	0	0	0	0	0	0	0	0	0	0	0	0	0	0	0	0	0	0	0	0	0	0	0	0	0	0	0
0	0	0	0	0	0	0	0	0	0	0	0	0	0	0	0	0	0	0	0	0	0	0	0	0	0	0	0	0	0	0
0	0	0	0	0	0	0	0	0	0	0	0	0	0	0	0	0	0	0	0	0	0	0	0	0	0	0	0	0	0	0
0	0	0	0	0	0	0	0	0	0	0	0	0	0	0	0	0	0	0	0	0	0	0	0	0	0	0	0	0	0	0
0	0	0	0	0	0	0	0	0	0	0	0	0	0	0	0	0	0	0	0	0	0	0	0	0	0	0	0	0	0	0
0	0	0	0	0	0	0	0	0	0	0	0	0	0	0	0	0	0	0	0	0	0	0	0	0	0	0	0	0	0	0
0	0	0	0	0	0	0	0	0	0	0	0	0	0	0	0	0	0	0	0	0	0	0	0	0	0	0	0	0	0	0
0	0	0	0	0	0	0	0	0	0	0	0	0	0	0	0	0	0	0	0	0	0	0	0	0	0	0	0	0	0	0
0	0	0	0	0	0	0	0	0	0	0	0	0	0	0	0	0	0	0	0	0	0	0	0	0	0	0	0	0	0	0
0	0	0	0	0	0	0	0	0	0	0	0	0	0	0	0	0	0	0	0	0	0	0	0	0	0	0	0	0	0	0
0	0	0	0	0	0	0	0	0	0	0	0	0	0	0	0	0	0	0	0	0	0	0	0	0	0	0	0	0	0	0
0	0	0	0	0	0	0	0	0	0	0	0	0	0	0	0	0	0	0	0	0	0	0	0	0	0	0	0	0	0	0
0	0	0	0	0	0	0	0	0	0	0	0	0	0	0	0	0	0	0	0	0	0	0	0	0	0	0	0	0	0	0
0	0	0	0	0	0	0	0	0	0	0	0	0	0	0	0	0	0	0	0	0	0	0	0	0	0	0	0	0	0	0
0	0	0	0	0	0	0	0	0	0	0	0	0	0	0	0	0	0	0	0	0	0	0	0	0	0	0	0	0	0	0
0	0	0	0	0	0	0	0	0	0	0	0	0	0	0	0	0	0	0	0	0	0	0	0	0	0	0	0	0	0	0
0	0	0	0	0	0	0	0	0	0	0	0	0	0	0	0	0	0	0	0	0	0	0	0	0	0	0	0	0	0	0
0	0	0	0	0	0	0	0	0	0	0	0	0	0	0	0	0	0	0	0	0	0	0	0	0	0	0	0	0	0	0
0	0	0	0	0	0	0	0	0	0	0	0	0	0	0	0	0	0	0	0	0	0	0	0	0	0	0	0	0	0	0
0	0	0	0	0	0	0	0	0	0	0	0	0	0	0	0	0	0	0	0	0	0	0	0	0	0	0	0	0	0	0
0	0	0	0	0	0	0	0	0	0	0	0	0	0	0	0	0	0	0	0	0	0	0	0	0	0	0	0	0	0	0
0	0	0	0	0	0	0	0	0	0	0	0	0	0	0	0	0	0	0	0	0	0	0	0	0	0	0	0	0	0	0
0	0	0	0	0	0	0	0	0	0	0	0	0	0	0	0	0	0	0	0	0	0	0	0	0	0	0	0	0	0	0
0	0	0	0	0	0	0	0	0	0	0	0	0	0	0	0	0	0	0	0	0	0	0	0	0	0	0	0	0	0	0
0	0	0	0	0	0	0	0	0	0	0	0	0	0	0	0	0	0	0	0	0	0	0	0	0	0	0	0	0	0	0
0	0	0	0	0	0	0	0	0	0	0	0	0	0	0	0	0	0	0	0	0	0	0	0	0	0	0	0	0	0	0
0	0	0	0	0	0	0	0	0	0	0	0	0	0	0	0	0	0	0	0	0	0	0	0	0	0	0	0	0	0	0
0	0	0	0	0	0	0	0	0	0	0	0	0	0	0	0	0	0	0	0	0	0	0	0	0	0	0	0	0	0	0
0	0	0	0	0	0	0	0	0	0	0	0	0	0	0	0	0	0	0	0	0	0	0	0	0	0	0	0	0	0	0
0	0	0	0	0	0	0	0	0	0	0	0	0	0	0	0	0	0	0	0	0	0	0	0	0	0	0	0	0	0	0
0	0	0	0	0	0	0	0	0	0	0	0	0	0	0	0	0	0	0	0	0	0	0	0	0	0	0	0	0	0	0
0	0	0	0	0	0	0	0	0	0	0	0	0	0	0	0	0	0	0	0	0	0	0	0	0	0	0	0	0	0	0
0	0	0	0	0	0	0	0	0	0	0	0	0	0	0	0	0	0	0	0	0	0	0	0	0	0	0	0	0	0	0
0	0	0	0	0	0	0	0	0	0	0	0	0	0	0	0	0	0	0	0	0	0	0	0	0	0	0	0	0	0	0
0	0	0	0	0	0	0	0	0	0	0	0	0	0	0	0	0	0	0	0	0	0	0	0	0	0	0	0	0	0	0
0	0	0	0	0	0	0	0	0	0	0	0	0	0	0	0	0	0	0	0	0	0	0	0	0	0	0	0	0	0	0
0	0	0	0	0	0	0	0	0	0	0	0	0	0	0	0	0	0	0	0	0	0	0	0	0	0	0	0	0	0	0
0	0	0	0	0	0	0	0	0	0	0	0	0	0	0	0	0	0	0	0	0	0	0	0	0	0	0	0	0	0	0
0	0	0	0	0	0	0	0	0	0	0	0	0	0	0	0	0	0	0	0	0	0	0	0	0	0	0	0	0	0	0
0	0	0	0	0	0	0	0	0	0	0	0	0	0	0	0	0	0	0	0	0	0	0	0	0	0	0	0	0	0	0
0	0	0	0	0	0	0	0	0	0	0	0	0	0	0	0	0	0	0	0	0	0	0	0	0	0	0	0	0	0	0
0	0	0	0	0	0	0	0	0	0	0	0	0	0	0	0	0	0	0	0	0	0	0	0	0	0	0	0	0	0	0
0	0	0	0	0	0	0	0	0	0	0	0	0	0	0	0	0	0	0	0	0	0	0	0	0	0	0	0	0	0	0
0	0	0	0	0	0	0	0	0	0	0	0	0	0	0	0	0	0	0	0	0	0	0	0	0	0	0	0	0	0	0
0	0	0	0	0	0	0	0	0	0	0	0	0	0	0	0	0	0	0	0	0	0	0	0	0	0	0	0	0	0	0
0	0	0	0	0	0	0	0	0	0	0	0	0	0	0	0	0	0	0	0	0	0	0	0	0	0	0	0	0	0	0
0	0	0	0	0	0	0	0	0	0	0	0	0	0	0	0	0	0	0	0	0	0	0	0	0	0	0	0	0	0	0
0	0	0	0	0	0	0	0	0	0	0	0	0	0	0	0	0	0	0	0	0	0	0	0	0	0	0	0	0	0	0
0	0	0	0	0	0	0	0	0	0	0	0	0	0	0	0	0	0	0	0	0	0	0	0	0	0	0	0	0	0	0
0	0	0	0	0	0	0	0	0	0	0	0	0	0	0	0	0	0	0	0	0	0	0	0	0	0	0	0	0	0	0
0	0	0	0	0	0	0	0	0	0	0	0	0	0	0	0	0	0	0	0	0	0	0	0	0	0	0	0	0	0	0
0	0	0	0	0	0	0	0	0	0	0	0	0	0	0	0	0	0	0	0	0	0	0	0	0	0	0	0	0	0	0
0	0	0	0	0	0	0	0	0	0	0	0	0	0	0	0	0	0	0	0	0	0	0	0	0	0	0	0	0	0	0
0	0	0	0	0	0	0	0	0	0	0	0	0	0	0	0	0	0	0	0	0	0	0	0	0	0	0	0	0	0	0
0	0	0	0	0	0	0	0	0	0	0	0	0	0	0	0	0	0	0	0	0	0	0	0	0	0	0	0	0	0	0
0	0	0	0	0	0	0	0	0	0	0	0	0	0	0	0	0	0	0	0	0	0	0	0	0	0	0	0	0	0	0
0	0	0	0	0	0	0	0	0	0	0	0	0	0	0	0	0	0	0	0	0	0	0	0	0	0	0	0	0	0	0
0	0	0	0	0	0	0	0	0	0	0	0	0	0	0	0	0	0	0	0	0	0	0	0	0	0	0	0	0	0	0
0	0	0	0	0	0	0	0	0	0	0	0	0	0	0	0	0	0	0	0	0	0	0	0	0	0	0	0	0	0	0
0	0	0	0	0	0	0	0	0	0	0	0	0	0	0	0	0	0	0	0	0	0	0	0	0	0	0	0	0	0	0
0	0	0	0	0	0	0	0	0	0	0	0	0	0	0	0	0	0	0	0	0	0	0	0	0	0	0	0	0	0	0
0	0	0	0	0	0	0	0	0	0	0	0	0	0	0	0	0	0	0	0	0	0	0	0	0	0	0	0	0	0	0
0	0	0	0	0	0	0	0	0	0	0	0	0	0	0	0	0	0	0	0	0	0	0	0	0	0	0	0	0	0	0
0	0	0	0	0	0	0	0	0	0	0	0	0	0	0	0	0	0	0	0	0	0	0	0	0	0	0	0	0	0	0
0	0	0	0	0	0	0	0	0	0	0	0	0	0	0	0	0	0	0	0	0	0	0	0	0	0	0	0	0	0	0
0	0	0	0	0	0	0	0	0	0	0	0	0	0	0	0	0	0	0	0	0	0	0	0	0	0	0	0	0	0	0
0	0	0	0	0	0	0	0	0	0	0	0	0	0	0	0	0	0	0	0	0	0	0	0	0	0	0	0	0	0	0
0	0	0	0	0	0	0	0	0	0	0	0	0	0	0	0	0	0	0	0	0	0	0	0	0	0	0	0	0	0	0
0	0	0	0	0	0	0	0	0	0	0	0	0	0	0	0	0	0	0	0	0	0	0	0	0	0	0	0	0	0	0
0	0	0	0	0	0	0	0	0	0	0	0	0	0	0	0	0	0	0	0	0	0	0	0	0	0	0	0	0	0	0
0	0	0	0	0	0	0	0	0	0	0	0	0	0	0	0	0	0	0	0	0	0	0	0	0	0	0	0	0	0	0
0	0	0	0	0	0	0	0	0	0	0	0	0	0	0	0	0	0	0	0	0	0	0	0	0	0	0	0	0	0	0
0	0	0	0	0	0	0	0	0	0	0	0	0	0	0	0	0	0	0	0	0	0	0	0	0	0	0	0	0	0	0
0	0	0	0	0	0	0	0	0	0	0	0	0	0	0	0	0	0	0	0	0	0	0	0	0	0	0	0	0	0	0
0	0	0	0	0	0	0	0	0	0	0	0	0	0	0	0	0	0	0	0	0	0	0	0	0	0	0	0	0	0	0
0	0	0	0	0	0	0	0	0	0	0	0	0	0	0	0	0	0	0	0	0	0	0	0	0	0	0	0	0	0	0
0	0	0	0	0	0	0	0	0	0	0	0	0	0	0	0	0	0	0	0	0	0	0	0	0	0	0	0	0	0	0
0	0	0	0	0	0	0	0	0	0	0	0	0	0	0	0	0	0	0	0	0	0	0	0	0	0	0	0	0	0	0
0	0	0	0	0	0	0	0	0	0	0	0	0	0	0	0	0	0	0	0	0	0	0	0	0	0	0	0	0	0	0
0	0	0	0	0	0	0	0	0	0	0	0	0	0	0	0	0	0	0	0	0	0	0	0	0	0	0	0	0	0	0
0	0	0	0	0	0	0	0	0	0	0	0	0	0	0	0	0	0	0	0	0	0	0	0	0	0	0	0	0	0	0
0	0	0	0	0	0	0	0	0	0	0	0	0	0	0	0	0	0	0	0	0	0	0	0	0	0	0	0	0	0	0
0	0	0	0	0	0	0	0	0	0	0	0	0	0	0	0	0	0	0	0	0	0	0	0	0	0	0	0	0	0	0
0	0	0	0	0	0	0	0	0	0	0	0	0	0	0	0	0	0	0	0	0	0	0	0	0	0	0	0	0	0	0
0	0	0	0	0	0	0	0	0	0	0	0	0	0	0	0	0	0	0	0	0	0	0	0	0	0	0	0	0	0	0
0	0	0	0	0	0	0	0	0	0	0	0	0	0	0	0	0	0	0	0	0	0	0	0	0	0	0	0	0	0	0
0	0	0	0	0	0	0	0	0	0	0	0	0	0	0	0	0	0	0	0	0	0	0	0	0	0	0	0	0	0	0
0	0	0	0	0	0	0	0	0	0	0	0	0	0	0	0	0	0	0	0	0	0	0	0	0	0	0	0	0	0	0
0	0	0	0	0	0	0	0	0	0	0	0	0	0	0	0	0	0	0	0	0	0	0	0	0	0	0	0	0	0	0
0	0	0	0	0	0	0	0	0	0	0	0	0	0	0	0	0	0	0	0	0	0	0	0	0	0	0	0	0	0	0
0	0	0	0	0	0	0	0	0	0	0	0	0	0	0	0	0	0	0	0	0	0	0	0	0	0	0	0	0	0	0
0	0	0	0	0	0	0	0	0	0	0	0	0	0	0	0	0	0	0	0	0	0	0	0	0	0	0	0	0	0	0
0	0	0	0	0	0	0	0	0	0	0	0	0	0	0	0	0	0	0	0	0	0	0	0	0	0	0	0	0	0	0
0	0	0	0	0	0	0	0	0	0	0	0	0	0	0	0	0	0	0	0	0	0	0	0	0	0	0	0	0	0	0
0	0	0	0	0	0	0	0	0	0	0	0	0	0	0	0	0	0	0	0	0	0	0	0	0	0	0	0	0	0	0
0	0	0	0	0	0	0	0	0	0	0	0	0	0	0	0	0	0	0	0	0	0	0	0	0	0	0	0	0	0	0
0	0	0	0	0	0	0	0	0	0	0	0	0	0	0	0	0	0	0	0	0	0	0	0	0	0	0	0	0	0	0
0	0	0	0	0	0	0	0	0	0	0	0	0	0	0	0	0	0	0	0	0	0	0	0	0	0	0	0	0	0	0
0	0	0	0	0	0	0	0	0	0	0	0	0	0	0	0	0	0	0	0	0	0	0	0	0	0	0	0	0	0	0
0	0	0	0	0	0	0	0	0	0	0	0	0	0	0	0	0	0	0	0	0	0	0	0	0	0	0	0	0	0	0
0	0	0	0	0	0	0	0	0	0	0	0	0	0	0	0	0	0	0	0	0	0	0	0	0	0	0	0	0	0	0
0	0	0	0	0	0	0	0	0	0	0	0	0	0	0	0	0	0	0	0	0	0	0	0	0	0	0	0	0	0	0
0	0	0	0	0	0	0	0	0	0	0	0	0	0	0	0	0	0	0	0	0	0	0	0	0	0	0	0	0	0	0
0	0	0	0	0	0	0	0	0	0	0	0	0	0	0	0	0	0	0	0	0	0	0	0	0	0	0	0	0	0	0
0	0	0	0	0	0	0	0	0	0	0	0	0	0	0	0	0	0	0	0	0	0	0	0	0	0	0	0	0	0	0
0	0	0	0	0	0	0	0	0	0	0	0	0	0	0	0	0	0	0	0	0	0	0	0	0	0	0	0	0	0	0
0	0	0	0	0	0	0	0	0	0	0	0	0	0	0	0	0	0	0	0	0	0	0	0	0	0	0	0	0	0	0
0	0	0	0	0	0	0	0	0	0	0	0	0	0	0	0	0	0	0	0	0	0	0	0	0	0	0	0	0	0	0
0	0	0	0	0	0	0	0	0	0	0	0	0	0	0	0	0	0	0	0	0	0	0	0	0	0	0	0	0	0	0
0	0	0	0	0	0	0	0	0	0	0	0	0	0	0	0	0	0	0	0	0	0	0	0	0	0	0	0	0	0	0
0	0	0	0	0	0	0	0	0	0	0	0	0	0	0	0	0	0	0	0	0	0	0	0	0	0	0	0	0	0	0
0	0	0	0	0	0	0	0	0	0	0	0	0	0	0	0	0	0	0	0	0	0	0	0	0	0	0	0	0	0	0
0	0	0	0	0	0	0	0	0	0	0	0	0	0	0	0	0	0	0	0	0	0	0	0	0	0	0	0	0	0	0
0	0	0	0	0	0	0	0	0	0	0	0	0	0	0	0	0	0	0	0	0	0	0	0	0	0	0	0	0	0	0
0	0	0	0	0	0	0	0	0	0	0	0	0	0	0	0	0	0	0	0	0	0	0	0	0	0	0	0	0	0	0
0	0	0	0	0	0	0	0	0	0	0	0	0	0	0	0	0	0	0	0	0	0	0	0	0	0	0	0	0	0	0
0	0	0	0	0	0	0	0	0	0	0	0	0	0	0	0	0	0	0	0	0	0	0	0	0	0	0	0	0	0	0
0	0	0	0	0	0	0	0	0	0	0	0	0	0	0	0	0	0	0	0	0	0	0	0	0	0	0	0	0	0	0
0	0	0	0	0	0	0	0	0	0	0	0	0	0	0	0	0	0	0	0	0	0	0	0	0	0	0	0	0	0	0
0	0	0	0	0	0	0	0	0	0	0	0	0	0	0	0	0	0	0	0	0	0	0	0	0	0	0	0	0	0	0
0	0	0	0	0	0	0	0	0	0	0	0	0	0	0	0	0	0	0	0	0	0	0	0	0	0	0	0	0	0	0
0	0	0	0	0	0	0	0	0	0	0	0	0	0	0	0	0	0	0	0	0	0	0	0	0	0	0	0	0	0	0
0	0	0	0	0	0	0	0	0	0	0	0	0	0	0	0	0	0	0	0	0	0	0	0	0	0	0	0	0	0	0
0	0	0	0	0	0	0	0	0	0	0	0	0	0	0	0	0	0	0	0	0	0	0	0	0	0	0	0	0	0	0
0	0	0	0	0	0	0	0	0	0	0	0	0	0	0	0	0	0	0	0	0	0	0	0	0	0	0	0	0	0	0
0	0	0	0	0	0	0	0	0	0	0	0	0	0	0	0	0	0	0	0	0	0	0	0	0	0	0	0	0	0	0
0	0	0	0	0	0	0	0	0	0	0	0	0	0	0	0	0	0	0	0	0	0	0	0	0	0	0	0	0	0	0
0	0	0	0	0	0	0	0	0	0	0	0	0	0	0	0	0	0	0	0	0	0	0	0	0	0	0	0	0	0	0
0	0	0	0	0	0	0	0	0	0	0	0	0	0	0	0	0	0	0	0	0	0	0	0	0	0	0	0	0	0	0
0	0	0	0	0	0	0	0	0	0	0	0	0	0	0	0	0	0	0	0	0	0	0	0	0	0	0	0	0	0	0
0	0	0	0	0	0	0	0	0	0	0	0	0	0	0	0	0	0	0	0	0	0	0	0	0	0	0	0	0	0	0
0	0	0	0	0	0	0	0	0	0	0	0	0	0	0	0	0	0	0	0	0	0	0	0	0	0	0	0	0	0	0
0	0	0	0	0	0	0	0	0	0	0	0	0	0	0	0	0	0	0	0	0	0	0	0	0	0	0	0	0	0	0
0	0	0	0	0	0	0	0	0	0	0	0	0	0	0	0	0	0	0	0	0	0	0	0	0	0	0	0	0	0	0
0	0	0	0	0	0	0	0	0	0	0	0	0	0	0	0	0	0	0	0	0	0	0	0	0	0	0	0	0	0	0
0	0	0	0	0	0	0	0	0	0	0	0	0	0	0	0	0	0	0	0	0	0	0	0	0	0	0	0	0	0	0
0	0	0	0	0	0	0	0	0	0	0	0	0	0	0	0	0	0	0	0	0	0	0	0	0	0	0	0	0	0	0
0	0	0	0	0	0	0	0	0	0	0	0	0	0	0	0	0	0	0	0	0	0	0	0	0	0	0	0	0	0	0
0	0	0	0	0	0	0	0	0	0	0	0	0	0	0	0	0	0	0	0	0	0	0	0	0	0	0	0	0	0	0
0	0	0	0	0	0	0	0	0	0	0	0	0	0	0	0	0	0	0	0	0	0	0	0	0	0	0	0	0	0	0
0	0	0	0	0	0	0	0	0	0	0	0	0	0	0	0	0	0	0	0	0	0	0	0	0	0	0	0	0	0	0
0	0	0	0	0	0	0	0	0	0	0	0	0	0	0	0	0	0	0	0	0	0	0	0	0	0	0	0	0	0	0
0	0	0	0	0	0	0	0	0	0	0	0	0	0	0	0	0	0	0	0	0	0	0	0	0	0	0	0	0	0	0
0	0	0	0	0	0	0	0	0	0	0	0	0	0	0	0	0	0	0	0	0	0	0	0	0	0	0	0	0	0	0
0	0	0	0	0	0	0	0	0	0	0	0	0	0	0	0	0	0	0	0	0	0	0	0	0	0	0	0	0	0	0
0	0	0	0	0	0	0	0	0	0	0	0	0	0	0	0	0	0	0	0	0	0	0	0	0	0	0	0	0	0	0
0	0	0	0	0	0	0	0	0	0	0	0	0	0	0	0	0	0	0	0	0	0	0	0	0	0	0	0	0	0	0
0	0	0	0	0	0	0	0	0	0	0	0	0	0	0	0	0	0	0	0	0	0	0	0	0	0	0	0	0	0	0
0	0	0	0	0	0	0	0	0	0	0	0	0	0	0	0	0	0	0	0	0	0	0	0	0	0	0	0	0	0	0
0	0	0	0	0	0	0	0	0	0	0	0	0	0	0	0	0	0	0	0	0	0	0	0	0	0	0	0	0	0	0
0	0	0	0	0	0	0	0	0	0	0	0	0	0	0	0	0	0	0	0	0	0	0	0	0	0	0	0	0	0	0
0	0	0	0	0	0	0	0	0	0	0	0	0	0	0	0	0	0	0	0	0	0	0	0	0	0	0	0	0	0	0
0	0	0	0	0	0	0	0	0	0	0	0	0	0	0	0	0	0	0	0	0	0	0	0	0	0	0	0	0	0	0
0	0	0	0	0	0	0	0	0	0	0	0	0	0	0	0	0	0	0	0	0	0	0	0	0	0	0	0	0	0	0
0	0	0	0	0	0	0	0	0	0	0	0	0	0	0	0	0	0	0	0	0	0	0	0	0	0	0	0	0	0	0
0	0	0	0	0	0	0	0	0	0	0	0	0	0	0	0	0	0	0	0	0	0	0	0	0	0	0	0	0	0	0
0	0	0	0	0	0	0	0	0	0	0	0	0	0	0	0	0	0	0	0	0	0	0	0	0	0	0	0	0	0	0
0	0	0	0	0	0	0	0	0	0	0	0	0	0	0	0	0	0	0	0	0	0	0	0	0	0	0	0	0	0	0
0	0	0	0	0	0	0	0	0	0	0	0	0	0	0	0	0	0	0	0	0	0	0	0	0	0	0	0	0	0	0
0	0	0	0	0	0	0	0	0	0	0	0	0	0	0	0	0	0	0	0	0	0	0	0	0	0	0	0	0	0	0
0	0	0	0	0	0	0	0	0	0	0	0	0	0	0	0	0	0	0	0	0	0	0	0	0	0	0	0	0	0	0
0	0	0	0	0	0	0	0	0	0	0	0	0	0	0	0	0	0	0	0	0	0	0	0	0	0	0	0	0	0	0
0	0	0	0	0	0	0	0	0	0	0	0	0	0	0	0	0	0	0	0	0	0	0	0	0	0	0	0	0	0	0
0	0	0	0	0	0	0	0	0	0	0	0	0	0	0	0	0	0	0	0	0	0	0	0	0	0	0	0	0	0	0
0	0	0	0	0	0	0	0	0	0	0	0	0	0	0	0	0	0	0	0	0	0	0	0	0	0	0	0	0	0	0
0	0	0	0	0	0	0	0	0	0	0	0	0	0	0	0	0	0	0	0	0	0	0	0	0	0	0	0	0	0	0
0	0	0	0	0	0	0	0	0	0	0	0	0	0	0	0	0	0	0	0	0	0	0	0	0	0	0	0	0	0	0
0	0	0	0	0	0	0	0	0	0	0	0	0	0	0	0	0	0	0	0	0	0	0	0	0	0	0	0	0	0	0
0	0	0	0	0	0	0	0	0	0	0	0	0	0	0	0	0	0	0	0	0	0	0	0	0	0	0	0	0	0	0
0	0	0	0	0	0	0	0	0	0	0	0	0	0	0	0	0	0	0	0	0	0	0	0	0	0	0	0	0	0	0
0	0	0	0	0	0	0	0	0	0	0	0	0	0	0	0	0	0	0	0	0	0	0	0	0	0	0	0	0	0	0
0	0	0	0	0	0	0	0	0	0	0	0	0	0	0	0	0	0	0	0	0	0	0	0	0	0	0	0	0	0	0
0	0	0	0	0	0	0	0	0	0	0	0	0	0	0	0	0	0	0	0	0	0	0	0	0	0	0	0	0	0	0
0	0	0	0	0	0	0	0	0	0	0	0	0	0	0	0	0	0	0	0	0	0	0	0	0	0	0	0	0	0	0
0	0	0	0	0	0	0	0	0	0	0	0	0	0	0	0	0	0	0	0	0	0	0	0	0	0	0	0	0	0	0
0	0	0	0	0	0	0	0	0	0	0	0	0	0	0	0	0	0	0	0	0	0	0	0	0	0	0	0	0	0	0
0	0	0	0	0	0	0	0	0	0	0	0	0	0	0	0	0	0	0	0	0	0	0	0	0	0	0	0	0	0	0
0	0	0	0	0	0	0	0	0	0	0	0	0	0	0	0	0	0	0	0	0	0	0	0	0	0	0	0	0	0	0
0	0	0	0	0	0	0	0	0	0	0	0	0	0	0	0	0	0	0	0	0	0	0	0	0	0	0	0	0	0	0
0	0	0	0	0	0	0	0	0	0	0	0	0	0	0	0	0	0	0	0	0	0	0	0	0	0	0	0	0	0	0
0	0	0	0	0	0	0	0	0	0	0	0	0	0	0	0	0	0	0	0	0	0	0	0	0	0	0	0	0	0	0
0	0	0	0	0	0	0	0	0	0	0	0	0	0	0	0	0	0	0	0	0	0	0	0	0	0	0	0	0	0	0
0	0	0	0	0	0	0	0	0	0	0	0	0	0	0	0	0	0	0	0	0	0	0	0	0	0	0	0	0	0	0
0	0	0	0	0	0	0	0	0	0	0	0	0	0	0	0	0	0	0	0	0	0	0	0	0	0	0	0	0	0	0
0	0	0	0	0	0	0	0	0	0	0	0	0	0	0	0	0	0	0	0	0	0	0	0	0	0	0	0	0	0	0
0	0	0	0	0	0	0	0	0	0	0	0	0	0	0	0	0	0	0	0	0	0	0	0	0	0	0	0	0	0	0
0	0	0	0	0	0	0	0	0	0	0	0	0	0	0	0	0	0	0	0	0	0	0	0	0	0	0	0	0	0	0
0	0	0	0	0	0	0	0	0	0	0	0	0	0	0	0	0	0	0	0	0	0	0	0	0	0	0	0	0	0	0
0	0	0	0	0	0	0	0	0	0	0	0	0	0	0	0	0	0	0	0	0	0	0	0	0	0	0	0	0	0	0
0	0	0	0	0	0	0	0	0	0	0	0	0	0	0	0	0	0	0	0	0	0	0	0	0	0	0	0	0	0	0
0	0	0	0	0	0	0	0	0	0	0	0	0	0	0	0	0	0	0	0	0	0	0	0	0	0	0	0	0	0	0
0	0	0	0	0	0	0	0	0	0	0	0	0	0	0	0	0	0	0	0	0	0	0	0	0	0	0	0	0	0	0
0	0	0	0	0	0	0	0	0	0	0	0	0	0	0	0	0	0	0	0	0	0	0	0	0	0	0	0	0	0	0
0	0	0	0	0	0	0	0	0	0	0	0	0	0	0	0	0	0	0	0	0	0	0	0	0	0	0	0	0	0	0
0	0	0	0	0	0	0	0	0	0	0	0	0	0	0	0	0	0	0	0	0	0	0	0	0	0	0	0	0	0	0
0	0	0	0	0	0	0	0	0	0	0	0	0	0	0	0	0	0	0	0	0	0	0	0	0	0	0	0	0	0	0
0	0	0	0	0	0	0	0	0	0	0	0	0	0	0	0	0	0	0	0	0	0	0	0	0	0	0	0	0	0	0
0	0	0	0	0	0	0	0	0	0	0	0	0	0	0	0	0	0	0	0	0	0	0	0	0	0	0	0	0	0	0
0	0	0	0	0	0	0	0	0	0	0	0	0	0	0	0	0	0	0	0	0	0	0	0	0	0	0	0	0	0	0
0	0	0	0	0	0	0	0	0	0	0	0	0	0	0	0	0	0	0	0	0	0	0	0	0	0	0	0	0	0	0
0	0	0	0	0	0	0	0	0	0	0	0	0	0	0	0	0	0	0	0	0	0	0	0	0	0	0	0	0	0	0
0	0	0	0	0	0	0	0	0	0	0	0	0	0	0	0	0	0	0	0	0	0	0	0	0	0	0	0	0	0	0
0	0	0	0	0	0	0	0	0	0	0	0	0	0	0	0	0	0	0	0	0	0	0	0	0	0	0	0	0	0	0
0	0	0	0	0	0	0	0	0	0	0	0	0	0	0	0	0	0	0	0	0	0	0	0	0	0	0	0	0	0	0
0	0	0	0	0	0	0	0	0	0	0	0	0	0	0	0	0	0	0	0	0	0	0	0	0	0	0	0	0	0	0
0	0	0	0	0	0	0	0	0	0	0	0	0	0	0	0	0	0	0	0	0	0	0	0	0	0	0	0	0	0	0
0	0	0	0	0	0	0	0	0	0	0	0	0	0	0	0	0	0	0	0	0	0	0	0	0	0	0	0	0	0	0
0	0	0	0	0	0	0	0	0	0	0	0	0	0	0	0	0	0	0	0	0	0	0	0	0	0	0	0	0	0	0
0	0	0	0	0	0	0	0	0	0	0	0	0	0	0	0	0	0	0	0	0	0	0	0	0	0	0	0	0	0	0
0	0	0	0	0	0	0	0	0	0	0	0	0	0	0	0	0	0	0	0	0	0	0	0	0	0	0	0	0	0	0
0	0	0	0	0	0	0	0	0	0	0	0	0	0	0	0	0	0	0	0	0	0	0	0	0	0	0	0	0	0	0
0	0	0	0	0	0	0	0	0	0	0	0	0	0	0	0	0	0	0	0	0	0	0	0	0	0	0	0	0	0	0
0	0	0	0	0	0	0	0	0	0	0	0	0	0	0	0	0	0	0	0	0	0	0	0	0	0	0	0	0	0	0
0	0	0	0	0	0	0	0	0	0	0	0	0	0	0	0	0	0	0	0	0	0	0	0	0	0	0	0	0	0	0
0	0	0	0	0	0	0	0	0	0	0	0	0	0	0	0	0	0	0	0	0	0	0	0	0	0	0	0	0	0	0
0	0	0	0	0	0	0	0	0	0	0	0	0	0	0	0	0	0	0	0	0	0	0	0	0	0	0	0	0	0	0
0	0	0	0	0	0	0	0	0	0	0	0	0	0	0	0	0	0	0	0	0	0	0	0	0	0	0	0	0	0	0
0	0	0	0	0	0	0	0	0	0	0	0	0	0	0	0	0	0	0	0	0	0	0	0	0	0	0	0	0	0	0
0	0	0	0	0	0	0	0	0	0	0	0	0	0	0	0	0	0	0	0	0	0	0	0	0	0	0	0	0	0	0
0	0	0	0	0	0	0	0	0	0	0	0	0	0	0	0	0	0	0	0	0	0	0	0	0	0	0	0	0	0	0
0	0	0	0	0	0	0	0	0	0	0	0	0	0	0	0	0	0	0	0	0	0	0	0	0	0	0	0	0	0	0
0	0	0	0	0	0	0	0	0	0	0	0	0	0	0	0	0	0	0	0	0	0	0	0	0	0	0	0	0	0	0
0	0	0	0	0	0	0	0	0	0	0	0	0	0	0	0	0	0	0	0	0	0	0	0	0	0	0	0	0	0	0
0	0	0	0	0	0	0	0	0	0	0	0	0	0	0	0	0	0	0	0	0	0	0	0	0	0	0	0	0	0	0
0	0	0	0	0	0	0	0	0	0	0	0	0	0	0	0	0	0	0	0	0	0	0	0	0	0	0	0	0	0	0
0	0	0	0	0	0	0	0	0	0	0	0	0	0	0	0	0	0	0	0	0	0	0	0	0	0	0	0	0	0	0
0	0	0	0	0	0	0	0	0	0	0	0	0	0	0	0	0	0	0	0	0	0	0	0	0	0	0	0	0	0	0
0	0	0	0	0	0	0	0	0	0	0	0	0	0	0	0	0	0	0	0	0	0	0	0	0	0	0	0	0	0	0
0	0	0	0	0	0	0	0	0	0	0	0	0	0	0	0	0	0	0	0	0	0	0	0	0	0	0	0	0	0	0
0	0	0	0	0	0	0	0	0	0	0	0	0	0	0	0	0	0	0	0	0	0	0	0	0	0	0	0	0	0	0
0	0	0	0	0	0	0	0	0	0	0	0	0	0	0	0	0	0	0	0	0	0	0	0	0	0	0	0	0	0	0
0	0	0	0	0	0	0	0	0	0	0	0	0	0	0	0	0	0	0	0	0	0	0	0	0	0	0	0	0	0	0
0	0	0	0	0	0	0	0	0	0	0	0	0	0	0	0	0	0	0	0	0	0	0	0	0	0	0	0	0	0	0
0	0	0	0	0	0	0	0	0	0	0	0	0	0	0	0	0	0	0	0	0	0	0	0	0	0	0	0	0	0	0
0	0	0	0	0	0	0	0	0	0	0	0	0	0	0	0	0	0	0	0	0	0	0	0	0	0	0	0	0	0	0
0	0	0	0	0	0	0	0	0	0	0	0	0	0	0	0	0	0	0	0	0	0	0	0	0	0	0	0	0	0	0
0	0	0	0	0	0	0	0	0	0	0	0	0	0	0	0	0	0	0	0	0	0	0	0	0	0	0	0	0	0	0
0	0	0	0	0	0	0	0	0	0	0	0	0	0	0	0	0	0	0	0	0	0	0	0	0	0	0	0	0	0	0
0	0	0	0	0	0	0	0	0	0	0	0	0	0	0	0	0	0	0	0	0	0	0	0	0	0	0	0	0	0	0
0	0	0	0	0	0	0	0	0	0	0	0	0	0	0	0	0	0	0	0	0	0	0	0	0	0	0	0	0	0	0
0	0	0	0	0	0	0	0	0	0	0	0	0	0	0	0	0	0	0	0	0	0	0	0	0	0	0	0	0	0	0
0	0	0	0	0	0	0	0	0	0	0	0	0	0	0	0	0	0	0	0	0	0	0	0	0	0	0	0	0	0	0
0	0	0	0	0	0	0	0	0	0	0	0	0	0	0	0	0	0	0	0	0	0	0	0	0	0	0	0	0	0	0
0	0	0	0	0	0	0	0	0	0	0	0	0	0	0	0	0	0	0	0	0	0	0	0	0	0	0	0	0	0	0
0	0	0	0	0	0	0	0	0	0	0	0	0	0	0	0	0	0	0	0	0	0	0	0	0	0	0	0	0	0	0
0	0	0	0	0	0	0	0	0	0	0	0	0	0	0	0	0	0	0	0	0	0	0	0	0	0	0	0	0	0	0
0	0	0	0	0	0	0	0	0	0	0	0	0	0	0	0	0	0	0	0	0	0	0	0	0	0	0	0	0	0	0
0	0	0	0	0	0	0	0	0	0	0	0	0	0	0	0	0	0	0	0	0	0	0	0	0	0	0	0	0	0	0
0	0	0	0	0	0	0	0	0	0	0	0	0	0	0	0	0	0	0	0	0	0	0	0	0	0	0	0	0	0	0
0	0	0	0	0	0	0	0	0	0	0	0	0	0	0	0	0	0	0	0	0	0	0	0	0	0	0	0	0	0	0
0	0	0	0	0	0	0	0	0	0	0	0	0	0	0	0	0	0	0	0	0	0	0	0	0	0	0	0	0	0	0
0	0	0	0	0	0	0	0	0	0	0	0	0	0	0	0	0	0	0	0	0	0	0	0	0	0	0	0	0	0	0
0	0	0	0	0	0	0	0	0	0	0	0	0	0	0	0	0	0	0	0	0	0	0	0	0	0	0	0	0	0	0
0	0	0	0	0	0	0	0	0	0	0	0	0	0	0	0	0	0	0	0	0	0	0	0	0	0	0	0	0	0	0
0	0	0	0	0	0	0	0	0	0	0	0	0	0	0	0	0	0	0	0	0	0	0	0	0	0	0	0	0	0	0
0	0	0	0	0	0	0	0	0	0	0	0	0	0	0	0	0	0	0	0	0	0	0	0	0	0	0	0	0	0	0
0	0	0	0	0	0	0	0	0	0	0	0	0	0	0	0	0	0	0	0	0	0	0	0	0	0	0	0	0	0	0
0	0	0	0	0	0	0	0	0	0	0	0	0	0	0	0	0	0	0	0	0	0	0	0	0	0	0	0	0	0	0
0	0	0	0	0	0	0	0	0	0	0	0	0	0	0	0	0	0	0	0	0	0	0	0	0	0	0	0	0	0	0
0	0	0	0	0	0	0	0	0	0	0	0	0	0	0	0	0	0	0	0	0	0	0	0	0	0	0	0	0	0	0
0	0	0	0	0	0	0	0	0	0	0	0	0	0	0	0	0	0	0	0	0	0	0	0	0	0	0	0	0	0	0
0	0	0	0	0	0	0	0	0	0	0	0	0	0	0	0	0	0	0	0	0	0	0	0	0	0	0	0	0	0	0
0	0	0	0	0	0	0	0	0	0	0	0	0	0	0	0	0	0	0	0	0	0	0	0	0	0	0	0	0	0	0
0	0	0	0	0	0	0	0	0	0	0	0	0	0	0	0	0	0	0	0	0	0	0	0	0	0	0	0	0	0	0
0	0	0	0	0	0	0	0	0	0	0	0	0	0	0	0	0	0	0	0	0	0	0	0	0	0	0	0	0	0	0
0	0	0	0	0	0	0	0	0	0	0	0	0	0	0	0	0	0	0	0	0	0	0	0	0	0	0	0	0	0	0
0	0	0	0	0	0	0	0	0	0	0	0	0	0	0	0	0	0	0	0	0	0	0	0	0	0	0	0	0	0	0
0	0	0	0	0	0	0	0	0	0	0	0	0	0	0	0	0	0	0	0	0	0	0	0	0	0	0	0	0	0	0
0	0	0	0	0	0	0	0	0	0	0	0	0	0	0	0	0	0	0	0	0	0	0	0	0	0	0	0	0	0	0
0	0	0	0	0	0	0	0	0	0	0	0	0	0	0	0	0	0	0	0	0	0	0	0	0	0	0	0	0	0	0
0	0	0	0	0	0	0	0	0	0	0	0	0	0	0	0	0	0	0	0	0	0	0	0	0	0	0	0	0	0	0
0	0	0	0	0	0	0	0	0	0	0	0	0	0	0	0	0	0	0	0	0	0	0	0	0	0	0	0	0	0	0
0	0	0	0	0	0	0	0	0	0	0	0	0	0	0	0	0	0	0	0	0	0	0	0	0	0	0	0	0	0	0
0	0	0	0	0	0	0	0	0	0	0	0	0	0	0	0	0	0	0	0	0	0	0	0	0	0	0	0	0	0	0
0	0	0	0	0	0	0	0	0	0	0	0	0	0	0	0	0	0	0	0	0	0	0	0	0	0	0	0	0	0	0
0	0	0	0	0	0	0	0	0	0	0	0	0	0	0	0	0	0	0	0	0	0	0	0	0	0	0	0	0	0	0
0	0	0	0	0	0	0	0	0	0	0	0	0	0	0	0	0	0	0	0	0	0	0	0	0	0	0	0	0	0	0
0	0	0	0	0	0	0	0	0	0	0	0	0	0	0	0	0	0	0	0	0	0	0	0	0	0	0	0	0	0	0
0	0	0	0	0	0	0	0	0	0	0	0	0	0	0	0	0	0	0	0	0	0	0	0	0	0	0	0	0	0	0
0	0	0	0	0	0	0	0	0	0	0	0	0	0	0	0	0	0	0	0	0	0	0	0	0	0	0	0	0	0	0
0	0	0	0	0	0	0	0	0	0	0	0	0	0	0	0	0	0	0	0	0	0	0	0	0	0	0	0	0	0	0
0	0	0	0	0	0	0	0	0	0	0	0	0	0	0	0	0	0	0	0	0	0	0	0	0	0	0	0	0	0	0
0	0	0	0	0	0	0	0	0	0	0	0	0	0	0	0	0	0	0	0	0	0	0	0	0	0	0	0	0	0	0
0	0	0	0	0	0	0	0	0	0	0	0	0	0	0	0	0	0	0	0	0	0	0	0	0	0	0	0	0	0	0
0	0	0	0	0	0	0	0	0	0	0	0	0	0	0	0	0	0	0	0	0	0	0	0	0	0	0	0	0	0	0
0	0	0	0	0	0	0	0	0	0	0	0	0	0	0	0	0	0	0	0	0	0	0	0	0	0	0	0	0	0	0
0	0	0	0	0	0	0	0	0	0	0	0	0	0	0	0	0	0	0	0	0	0	0	0	0	0	0	0	0	0	0
0	0	0	0	0	0	0	0	0	0	0	0	0	0	0	0	0	0	0	0	0	0	0	0	0	0	0	0	0	0	0
0	0	0	0	0	0	0	0	0	0	0	0	0	0	0	0	0	0	0	0	0	0	0	0	0	0	0	0	0	0	0
0	0	0	0	0	0	0	0	0	0	0	0	0	0	0	0	0	0	0	0	0	0	0	0	0	0	0	0	0	0	0
0	0	0	0	0	0	0	0	0	0	0	0	0	0	0	0	0	0	0	0	0	0	0	0	0	0	0	0	0	0	0
0	0	0	0	0	0	0	0	0	0	0	0	0	0	0	0	0	0	0	0	0	0	0	0	0	0	0	0	0	0	0
0	0	0	0	0	0	0	0	0	0	0	0	0	0	0	0	0	0	0	0	0	0	0	0	0	0	0	0	0	0	0
0	0	0	0	0	0	0	0	0	0	0	0	0	0	0	0	0	0	0	0	0	0	0	0	0	0	0	0	0	0	0
0	0	0	0	0	0	0	0	0	0	0	0	0	0	0	0	0	0	0	0	0	0	0	0	0	0	0	0	0	0	0
0	0	0	0	0	0	0	0	0	0	0	0	0	0	0	0	0	0	0	0	0	0	0	0	0	0	0	0	0	0	0
0	0	0	0	0	0	0	0	0	0	0	0	0	0	0	0	0	0	0	0	0	0	0	0	0	0	0	0	0	0	0
0	0	0	0	0	0	0	0	0	0	0	0	0	0	0	0	0	0	0	0	0	0	0	0	0	0	0	0	0	0	0
0	0	0	0	0	0	0	0	0	0	0	0	0	0	0	0	0	0	0	0	0	0	0	0	0	0	0	0	0	0	0
0	0	0	0	0	0	0	0	0	0	0	0	0	0	0	0	0	0	0	0	0	0	0	0	0	0	0	0	0	0	0
0	0	0	0	0	0	0	0	0	0	0	0	0	0	0	0	0	0	0	0	0	0	0	0	0	0	0	0	0	0	0
0	0	0	0	0	0	0	0	0	0	0	0	0	0	0	0	0	0	0	0	0	0	0	0	0	0	0	0	0	0	0
0	0	0	0	0	0	0	0	0	0	0	0	0	0	0	0	0	0	0	0	0	0	0	0	0	0	0	0	0	0	0
0	0	0	0	0	0	0	0	0	0	0	0	0	0	0	0	0	0	0	0	0	0	0	0	0	0	0	0	0	0	0
0	0	0	0	0	0	0	0	0	0	0	0	0	0	0	0	0	0	0	0	0	0	0	0	0	0	0	0	0	0	0
0	0	0	0	0	0	0	0	0	0	0	0	0	0	0	0	0	0	0	0	0	0	0	0	0	0	0	0	0	0	0
0	0	0	0	0	0	0	0	0	0	0	0	0	0	0	0	0	0	0	0	0	0	0	0	0	0	0	0	0	0	0
0	0	0	0	0	0	0	0	0	0	0	0	0	0	0	0	0	0	0	0	0	0	0	0	0	0	0	0	0	0	0
0	0	0	0	0	0	0	0	0	0	0	0	0	0	0	0	0	0	0	0	0	0	0	0	0	0	0	0	0	0	0
0	0	0	0	0	0	0	0	0	0	0	0	0	0	0	0	0	0	0	0	0	0	0	0	0	0	0	0	0	0	0
0	0	0	0	0	0	0	0	0	0	0	0	0	0	0	0	0	0	0	0	0	0	0	0	0	0	0	0	0	0	0
0	0	0	0	0	0	0	0	0	0	0	0	0	0	0	0	0	0	0	0	0	0	0	0	0	0	0	0	0	0	0
0	0	0	0	0	0	0	0	0	0	0	0	0	0	0	0	0	0	0	0	0	0	0	0	0	0	0	0	0	0	0
0	0	0	0	0	0	0	0	0	0	0	0	0	0	0	0	0	0	0	0	0	0	0	0	0	0	0	0	0	0	0
0	0	0	0	0	0	0	0	0	0	0	0	0	0	0	0	0	0	0	0	0	0	0	0	0	0	0	0	0	0	0
0	0	0	0	0	0	0	0	0	0	0	0	0	0	0	0	0	0	0	0	0	0	0	0	0	0	0	0	0	0	0
0	0	0	0	0	0	0	0	0	0	0	0	0	0	0	0	0	0	0	0	0	0	0	0	0	0	0	0	0	0	0
0	0	0	0	0	0	0	0	0	0	0	0	0	0	0	0	0	0	0	0	0	0	0	0	0	0	0	0	0	0	0
0	0	0	0	0	0	0	0	0	0	0	0	0	0	0	0	0	0	0	0	0	0	0	0	0	0	0	0	0	0	0
0	0	0	0	0	0	0	0	0	0	0	0	0	0	0	0	0	0	0	0	0	0	0	0	0	0	0	0	0	0	0
0	0	0	0	0	0	0	0	0	0	0	0	0	0	0	0	0	0	0	0	0	0	0	0	0	0	0	0	0	0	0
0	0	0	0	0	0	0	0	0	0	0	0	0	0	0	0	0	0	0	0	0	0	0	0	0	0	0	0	0	0	0
0	0	0	0	0	0	0	0	0	0	0	0	0	0	0	0	0	0	0	0	0	0	0	0	0	0	0	0	0	0	0
0	0	0	0	0	0	0	0	0	0	0	0	0	0	0	0	0	0	0	0	0	0	0	0	0	0	0	0	0	0	0
0	0	0	0	0	0	0	0	0	0	0	0	0	0	0	0	0	0	0	0	0	0	0	0	0	0	0	0	0	0	0
0	0	0	0	0	0	0	0	0	0	0	0	0	0	0	0	0	0	0	0	0	0	0	0	0	0	0	0	0	0	0
0	0	0	0	0	0	0	0	0	0	0	0	0	0	0	0	0	0	0	0	0	0	0	0	0	0	0	0	0	0	0
0	0	0	0	0	0	0	0	0	0	0	0	0	0	0	0	0	0	0	0	0	0	0	0	0	0	0	0	0	0	0
0	0	0	0	0	0	0	0	0	0	0	0	0	0	0	0	0	0	0	0	0	0	0	0	0	0	0	0	0	0	0
0	0	0	0	0	0	0	0	0	0	0	0	0	0	0	0	0	0	0	0	0	0	0	0	0	0	0	0	0	0	0
0	0	0	0	0	0	0	0	0	0	0	0	0	0	0	0	0	0	0	0	0	0	0	0	0	0	0	0	0	0	0
0	0	0	0	0	0	0	0	0	0	0	0	0	0	0	0	0	0	0	0	0	0	0	0	0	0	0	0	0	0	0
0	0	0	0	0	0	0	0	0	0	0	0	0	0	0	0	0	0	0	0	0	0	0	0	0	0	0	0	0	0	0
0	0	0	0	0	0	0	0	0	0	0	0	0	0	0	0	0	0	0	0	0	0	0	0	0	0	0	0	0	0	0
0	0	0	0	0	0	0	0	0	0	0	0	0	0	0	0	0	0	0	0	0	0	0	0	0	0	0	0	0	0	0
0	0	0	0	0	0	0	0	0	0	0	0	0	0	0	0	0	0	0	0	0	0	0	0	0	0	0	0	0	0	0
0	0	0	0	0	0	0	0	0	0	0	0	0	0	0	0	0	0	0	0	0	0	0	0	0	0	0	0	0	0	0
0	0	0	0	0	0	0	0	0	0	0	0	0	0	0	0	0	0	0	0	0	0	0	0	0	0	0	0	0	0	0
0	0	0	0	0	0	0	0	0	0	0	0	0	0	0	0	0	0	0	0	0	0	0	0	0	0	0	0	0	0	0
0	0	0	0	0	0	0	0	0	0	0	0	0	0	0	0	0	0	0	0	0	0	0	0	0	0	0	0	0	0	0
0	0	0	0	0	0	0	0	0	0	0	0	0	0	0	0	0	0	0	0	0	0	0	0	0	0	0	0	0	0	0
0	0	0	0	0	0	0	0	0	0	0	0	0	0	0	0	0	0	0	0	0	0	0	0	0	0	0	0	0	0	0
0	0	0	0	0	0	0	0	0	0	0	0	0	0	0	0	0	0	0	0	0	0	0	0	0	0	0	0	0	0	0
0	0	0	0	0	0	0	0	0	0	0	0	0	0	0	0	0	0	0	0	0	0	0	0	0	0	0	0	0	0	0
0	0	0	0	0	0	0	0	0	0	0	0	0	0	0	0	0	0	0	0	0	0	0	0	0	0	0	0	0	0	0
0	0	0	0	0	0	0	0	0	0	0	0	0	0	0	0	0	0	0	0	0	0	0	0	0	0	0	0	0	0	0
0	0	0	0	0	0	0	0	0	0	0	0	0	0	0	0	0	0	0	0	0	0	0	0	0	0	0	0	0	0	0
0	0	0	0	0	0	0	0	0	0	0	0	0	0	0	0	0	0	0	0	0	0	0	0	0	0	0	0	0	0	0
0	0	0	0	0	0	0	0	0	0	0	0	0	0	0	0	0	0	0	0	0	0	0	0	0	0	0	0	0	0	0
0	0	0	0	0	0	0	0	0	0	0	0	0	0	0	0	0	0	0	0	0	0	0	0	0	0	0	0	0	0	0
0	0	0	0	0	0	0	0	0	0	0	0	0	0	0	0	0	0	0	0	0	0	0	0	0	0	0	0	0	0	0
0	0	0	0	0	0	0	0	0	0	0	0	0	0	0	0	0	0	0	0	0	0	0	0	0	0	0	0	0	0	0
0	0	0	0	0	0	0	0	0	0	0	0	0	0	0	0	0	0	0	0	0	0	0	0	0	0	0	0	0	0	0
0	0	0	0	0	0	0	0	0	0	0	0	0	0	0	0	0	0	0	0	0	0	0	0	0	0	0	0	0	0	0
0	0	0	0	0	0	0	0	0	0	0	0	0	0	0	0	0	0	0	0	0	0	0	0	0	0	0	0	0	0	0
0	0	0	0	0	0	0	0	0	0	0	0	0	0	0	0	0	0	0	0	0	0	0	0	0	0	0	0	0	0	0
0	0	0	0	0	0	0	0	0	0	0	0	0	0	0	0	0	0	0	0	0	0	0	0	0	0	0	0	0	0	0
0	0	0	0	0	0	0	0	0	0	0	0	0	0	0	0	0	0	0	0	0	0	0	0	0	0	0	0	0	0	0
0	0	0	0	0	0	0	0	0	0	0	0	0	0	0	0	0	0	0	0	0	0	0	0	0	0	0	0	0	0	0
0	0	0	0	0	0	0	0	0	0	0	0	0	0	0	0	0	0	0	0	0	0	0	0	0	0	0	0	0	0	0
0	0	0	0	0	0	0	0	0	0	0	0	0	0	0	0	0	0	0	0	0	0	0	0	0	0	0	0	0	0	0
0	0	0	0	0	0	0	0	0	0	0	0	0	0	0	0	0	0	0	0	0	0	0	0	0	0	0	0	0	0	0
0	0	0	0	0	0	0	0	0	0	0	0	0	0	0	0	0	0	0	0	0	0	0	0	0	0	0	0	0	0	0
0	0	0	0	0	0	0	0	0	0	0	0	0	0	0	0	0	0	0	0	0	0	0	0	0	0	0	0	0	0	0
0	0	0	0	0	0	0	0	0	0	0	0	0	0	0	0	0	0	0	0	0	0	0	0	0	0	0	0	0	0	0
0	0	0	0	0	0	0	0	0	0	0	0	0	0	0	0	0	0	0	0	0	0	0	0	0	0	0	0	0	0	0
0	0	0	0	0	0	0	0	0	0	0	0	0	0	0	0	0	0	0	0	0	0	0	0	0	0	0	0	0	0	0
0	0	0	0	0	0	0	0	0	0	0	0	0	0	0	0	0	0	0	0	0	0	0	0	0	0	0	0	0	0	0
0	0	0	0	0	0	0	0	0	0	0	0	0	0	0	0	0	0	0	0	0	0	0	0	0	0	0	0	0	0	0
0	0	0	0	0	0	0	0	0	0	0	0	0	0	0	0	0	0	0	0	0	0	0	0	0	0	0	0	0	0	0
0	0	0	0	0	0	0	0	0	0	0	0	0	0	0	0	0	0	0	0	0	0	0	0	0	0	0	0	0	0	0
0	0	0	0	0	0	0	0	0	0	0	0	0	0	0	0	0	0	0	0	0	0	0	0	0	0	0	0	0	0	0
0	0	0	0	0	0	0	0	0	0	0	0	0	0	0	0	0	0	0	0	0	0	0	0	0	0	0	0	0	0	0
0	0	0	0	0	0	0	0	0	0	0	0	0	0	0	0	0	0	0	0	0	0	0	0	0	0	0	0	0	0	0
0	0	0	0	0	0	0	0	0	0	0	0	0	0	0	0	0	0	0	0	0	0	0	0	0	0	0	0	0	0	0
0	0	0	0	0	0	0	0	0	0	0	0	0	0	0	0	0	0	0	0	0	0	0	0	0	0	0	0	0	0	0
0	0	0	0	0	0	0	0	0	0	0	0	0	0	0	0	0	0	0	0	0	0	0	0	0	0	0	0	0	0	0
0	0	0	0	0	0	0	0	0	0	0	0	0	0	0	0	0	0	0	0	0	0	0	0	0	0	0	0	0	0	0
0	0	0	0	0	0	0	0	0	0	0	0	0	0	0	0	0	0	0	0	0	0	0	0	0	0	0	0	0	0	0
0	0	0	0	0	0	0	0	0	0	0	0	0	0	0	0	0	0	0	0	0	0	0	0	0	0	0	0	0	0	0
0	0	0	0	0	0	0	0	0	0	0	0	0	0	0	0	0	0	0	0	0	0	0	0	0	0	0	0	0	0	0
0	0	0	0	0	0	0	0	0	0	0	0	0	0	0	0	0	0	0	0	0	0	0	0	0	0	0	0	0	0	0
0	0	0	0	0	0	0	0	0	0	0	0	0	0	0	0	0	0	0	0	0	0	0	0	0	0	0	0	0	0	0
0	0	0	0	0	0	0	0	0	0	0	0	0	0	0	0	0	0	0	0	0	0	0	0	0	0	0	0	0	0	0
0	0	0	0	0	0	0	0	0	0	0	0	0	0	0	0	0	0	0	0	0	0	0	0	0	0	0	0	0	0	0
0	0	0	0	0	0	0	0	0	0	0	0	0	0	0	0	0	0	0	0	0	0	0	0	0	0	0	0	0	0	0
0	0	0	0	0	0	0	0	0	0	0	0	0	0	0	0	0	0	0	0	0	0	0	0	0	0	0	0	0	0	0
0	0	0	0	0	0	0	0	0	0	0	0	0	0	0	0	0	0	0	0	0	0	0	0	0	0	0	0	0	0	0
0	0	0	0	0	0	0	0	0	0	0	0	0	0	0	0	0	0	0	0	0	0	0	0	0	0	0	0	0	0	0
0	0	0	0	0	0	0	0	0	0	0	0	0	0	0	0	0	0	0	0	0	0	0	0	0	0	0	0	0	0	0
0	0	0	0	0	0	0	0	0	0	0	0	0	0	0	0	0	0	0	0	0	0	0	0	0	0	0	0	0	0	0
0	0	0	0	0	0	0	0	0	0	0	0	0	0	0	0	0	0	0	0	0	0	0	0	0	0	0	0	0	0	0
0	0	0	0	0	0	0	0	0	0	0	0	0	0	0	0	0	0	0	0	0	0	0	0	0	0	0	0	0	0	0
0	0	0	0	0	0	0	0	0	0	0	0	0	0	0	0	0	0	0	0	0	0	0	0	0	0	0	0	0	0	0
0	0	0	0	0	0	0	0	0	0	0	0	0	0	0	0	0	0	0	0	0	0	0	0	0	0	0	0	0	0	0
0	0	0	0	0	0	0	0	0	0	0	0	0	0	0	0	0	0	0	0	0	0	0	0	0	0	0	0	0	0	0
0	0	0	0	0	0	0	0	0	0	0	0	0	0	0	0	0	0	0	0	0	0	0	0	0	0	0	0	0	0	0
0	0	0	0	0	0	0	0	0	0	0	0	0	0	0	0	0	0	0	0	0	0	0	0	0	0	0	0	0	0	0
0	0	0	0	0	0	0	0	0	0	0	0	0	0	0	0	0	0	0	0	0	0	0	0	0	0	0	0	0	0	0
0	0	0	0	0	0	0	0	0	0	0	0	0	0	0	0	0	0	0	0	0	0	0	0	0	0	0	0	0	0	0
0	0	0	0	0	0	0	0	0	0	0	0	0	0	0	0	0	0	0	0	0	0	0	0	0	0	0	0	0	0	0
0	0	0	0	0	0	0	0	0	0	0	0	0	0	0	0	0	0	0	0	0	0	0	0	0	0	0	0	0	0	0
0	0	0	0	0	0	0	0	0	0	0	0	0	0	0	0	0	0	0	0	0	0	0	0	0	0	0	0	0	0	0
0	0	0	0	0	0	0	0	0	0	0	0	0	0	0	0	0	0	0	0	0	0	0	0	0	0	0	0	0	0	0
0	0	0	0	0	0	0	0	0	0	0	0	0	0	0	0	0	0	0	0	0	0	0	0	0	0	0	0	0	0	0
0	0	0	0	0	0	0	0	0	0	0	0	0	0	0	0	0	0	0	0	0	0	0	0	0	0	0	0	0	0	0
0	0	0	0	0	0	0	0	0	0	0	0	0	0	0	0	0	0	0	0	0	0	0	0	0	0	0	0	0	0	0
0	0	0	0	0	0	0	0	0	0	0	0	0	0	0	0	0	0	0	0	0	0	0	0	0	0	0	0	0	0	0
0	0	0	0	0	0	0	0	0	0	0	0	0	0	0	0	0	0	0	0	0	0	0	0	0	0	0	0	0	0	0
0	0	0	0	0	0	0	0	0	0	0	0	0	0	0	0	0	0	0	0	0	0	0	0	0	0	0	0	0	0	0
0	0	0	0	0	0	0	0	0	0	0	0	0	0	0	0	0	0	0	0	0	0	0	0	0	0	0	0	0	0	0
0	0	0	0	0	0	0	0	0	0	0	0	0	0	0	0	0	0	0	0	0	0	0	0	0	0	0	0	0	0	0
0	0	0	0	0	0	0	0	0	0	0	0	0	0	0	0	0	0	0	0	0	0	0	0	0	0	0	0	0	0	0
0	0	0	0	0	0	0	0	0	0	0	0	0	0	0	0	0	0	0	0	0	0	0	0	0	0	0	0	0	0	0
0	0	0	0	0	0	0	0	0	0	0	0	0	0	0	0	0	0	0	0	0	0	0	0	0	0	0	0	0	0	0
0	0	0	0	0	0	0	0	0	0	0	0	0	0	0	0	0	0	0	0	0	0	0	0	0	0	0	0	0	0	0
0	0	0	0	0	0	0	0	0	0	0	0	0	0	0	0	0	0	0	0	0	0	0	0	0	0	0	0	0	0	0
0	0	0	0	0	0	0	0	0	0	0	0	0	0	0	0	0	0	0	0	0	0	0	0	0	0	0	0	0	0	0
0	0	0	0	0	0	0	0	0	0	0	0	0	0	0	0	0	0	0	0	0	0	0	0	0	0	0	0	0	0	0
0	0	0	0	0	0	0	0	0	0	0	0	0	0	0	0	0	0	0	0	0	0	0	0	0	0	0	0	0	0	0
0	0	0	0	0	0	0	0	0	0	0	0	0	0	0	0	0	0	0	0	0	0	0	0	0	0	0	0	0	0	0
0	0	0	0	0	0	0	0	0	0	0	0	0	0	0	0	0	0	0	0	0	0	0	0	0	0	0	0	0	0	0
0	0	0	0	0	0	0	0	0	0	0	0	0	0	0	0	0	0	0	0	0	0	0	0	0	0	0	0	0	0	0
0	0	0	0	0	0	0	0	0	0	0	0	0	0	0	0	0	0	0	0	0	0	0	0	0	0	0	0	0	0	0
0	0	0	0	0	0	0	0	0	0	0	0	0	0	0	0	0	0	0	0	0	0	0	0	0	0	0	0	0	0	0
0	0	0	0	0	0	0	0	0	0	0	0	0	0	0	0	0	0	0	0	0	0	0	0	0	0	0	0	0	0	0
0	0	0	0	0	0	0	0	0	0	0	0	0	0	0	0	0	0	0	0	0	0	0	0	0	0	0	0	0	0	0
0	0	0	0	0	0	0	0	0	0	0	0	0	0	0	0	0	0	0	0	0	0	0	0	0	0	0	0	0	0	0
0	0	0	0	0	0	0	0	0	0	0	0	0	0	0	0	0	0	0	0	0	0	0	0	0	0	0	0	0	0	0
0	0	0	0	0	0	0	0	0	0	0	0	0	0	0	0	0	0	0	0	0	0	0	0	0	0	0	0	0	0	0
0	0	0	0	0	0	0	0	0	0	0	0	0	0	0	0	0	0	0	0	0	0	0	0	0	0	0	0	0	0	0
0	0	0	0	0	0	0	0	0	0	0	0	0	0	0	0	0	0	0	0	0	0	0	0	0	0	0	0	0	0	0
0	0	0	0	0	0	0	0	0	0	0	0	0	0	0	0	0	0	0	0	0	0	0	0	0	0	0	0	0	0	0
0	0	0	0	0	0	0	0	0	0	0	0	0	0	0	0	0	0	0	0	0	0	0	0	0	0	0	0	0	0	0
0	0	0	0	0	0	0	0	0	0	0	0	0	0	0	0	0	0	0	0	0	0	0	0	0	0	0	0	0	0	0
0	0	0	0	0	0	0	0	0	0	0	0	0	0	0	0	0	0	0	0	0	0	0	0	0	0	0	0	0	0	0
0	0	0	0	0	0	0	0	0	0	0	0	0	0	0	0	0	0	0	0	0	0	0	0	0	0	0	0	0	0	0
0	0	0	0	0	0	0	0	0	0	0	0	0	0	0	0	0	0	0	0	0	0	0	0	0	0	0	0	0	0	0
0	0	0	0	0	0	0	0	0	0	0	0	0	0	0	0	0	0	0	0	0	0	0	0	0	0	0	0	0	0	0
0	0	0	0	0	0	0	0	0	0	0	0	0	0	0	0	0	0	0	0	0	0	0	0	0	0	0	0	0	0	0
0	0	0	0	0	0	0	0	0	0	0	0	0	0	0	0	0	0	0	0	0	0	0	0	0	0	0	0	0	0	0
0	0	0	0	0	0	0	0	0	0	0	0	0	0	0	0	0	0	0	0	0	0	0	0	0	0	0	0	0	0	0
0	0	0	0	0	0	0	0	0	0	0	0	0	0	0	0	0	0	0	0	0	0	0	0	0	0	0	0	0	0	0
0	0	0	0	0	0	0	0	0	0	0	0	0	0	0	0	0	0	0	0	0	0	0	0	0	0	0	0	0	0	0
0	0	0	0	0	0	0	0	0	0	0	0	0	0	0	0	0	0	0	0	0	0	0	0	0	0	0	0	0	0	0
0	0	0	0	0	0	0	0	0	0	0	0	0	0	0	0	0	0	0	0	0	0	0	0	0	0	0	0	0	0	0
0	0	0	0	0	0	0	0	0	0	0	0	0	0	0	0	0	0	0	0	0	0	0	0	0	0	0	0	0	0	0
0	0	0	0	0	0	0	0	0	0	0	0	0	0	0	0	0	0	0	0	0	0	0	0	0	0	0	0	0	0	0
0	0	0	0	0	0	0	0	0	0	0	0	0	0	0	0	0	0	0	0	0	0	0	0	0	0	0	0	0	0	0
0	0	0	0	0	0	0	0	0	0	0	0	0	0	0	0	0	0	0	0	0	0	0	0	0	0	0	0	0	0	0
0	0	0	0	0	0	0	0	0	0	0	0	0	0	0	0	0	0	0	0	0	0	0	0	0	0	0	0	0	0	0
0	0	0	0	0	0	0	0	0	0	0	0	0	0	0	0	0	0	0	0	0	0	0	0	0	0	0	0	0	0	0
0	0	0	0	0	0	0	0	0	0	0	0	0	0	0	0	0	0	0	0	0	0	0	0	0	0	0	0	0	0	0
0	0	0	0	0	0	0	0	0	0	0	0	0	0	0	0	0	0	0	0	0	0	0	0	0	0	0	0	0	0	0
0	0	0	0	0	0	0	0	0	0	0	0	0	0	0	0	0	0	0	0	0	0	0	0	0	0	0	0	0	0	0
0	0	0	0	0	0	0	0	0	0	0	0	0	0	0	0	0	0	0	0	0	0	0	0	0	0	0	0	0	0	0
0	0	0	0	0	0	0	0	0	0	0	0	0	0	0	0	0	0	0	0	0	0	0	0	0	0	0	0	0	0	0
0	0	0	0	0	0	0	0	0	0	0	0	0	0	0	0	0	0	0	0	0	0	0	0	0	0	0	0	0	0	0
0	0	0	0	0	0	0	0	0	0	0	0	0	0	0	0	0	0	0	0	0	0	0	0	0	0	0	0	0	0	0
0	0	0	0	0	0	0	0	0	0	0	0	0	0	0	0	0	0	0	0	0	0	0	0	0	0	0	0	0	0	0
0	0	0	0	0	0	0	0	0	0	0	0	0	0	0	0	0	0	0	0	0	0	0	0	0	0	0	0	0	0	0
0	0	0	0	0	0	0	0	0	0	0	0	0	0	0	0	0	0	0	0	0	0	0	0	0	0	0	0	0	0	0
0	0	0	0	0	0	0	0	0	0	0	0	0	0	0	0	0	0	0	0	0	0	0	0	0	0	0	0	0	0	0
0	0	0	0	0	0	0	0	0	0	0	0	0	0	0	0	0	0	0	0	0	0	0	0	0	0	0	0	0	0	0
0	0	0	0	0	0	0	0	0	0	0	0	0	0	0	0	0	0	0	0	0	0	0	0	0	0	0	0	0	0	0
0	0	0	0	0	0	0	0	0	0	0	0	0	0	0	0	0	0	0	0	0	0	0	0	0	0	0	0	0	0	0
0	0	0	0	0	0	0	0	0	0	0	0	0	0	0	0	0	0	0	0	0	0	0	0	0	0	0	0	0	0	0
0	0	0	0	0	0	0	0	0	0	0	0	0	0	0	0	0	0	0	0	0	0	0	0	0	0	0	0	0	0	0
0	0	0	0	0	0	0	0	0	0	0	0	0	0	0	0	0	0	0	0	0	0	0	0	0	0	0	0	0	0	0
0	0	0	0	0	0	0	0	0	0	0	0	0	0	0	0	0	0	0	0	0	0	0	0	0	0	0	0	0	0	0
0	0	0	0	0	0	0	0	0	0	0	0	0	0	0	0	0	0	0	0	0	0	0	0	0	0	0	0	0	0	0
0	0	0	0	0	0	0	0	0	0	0	0	0	0	0	0	0	0	0	0	0	0	0	0	0	0	0	0	0	0	0
0	0	0	0	0	0	0	0	0	0	0	0	0	0	0	0	0	0	0	0	0	0	0	0	0	0	0	0	0	0	0
0	0	0	0	0	0	0	0	0	0	0	0	0	0	0	0	0	0	0	0	0	0	0	0	0	0	0	0	0	0	0
0	0	0	0	0	0	0	0	0	0	0	0	0	0	0	0	0	0	0	0	0	0	0	0	0	0	0	0	0	0	0
0	0	0	0	0	0	0	0	0	0	0	0	0	0	0	0	0	0	0	0	0	0	0	0	0	0	0	0	0	0	0
0	0	0	0	0	0	0	0	0	0	0	0	0	0	0	0	0	0	0	0	0	0	0	0	0	0	0	0	0	0	0
0	0	0	0	0	0	0	0	0	0	0	0	0	0	0	0	0	0	0	0	0	0	0	0	0	0	0	0	0	0	0
0	0	0	0	0	0	0	0	0	0	0	0	0	0	0	0	0	0	0	0	0	0	0	0	0	0	0	0	0	0	0
0	0	0	0	0	0	0	0	0	0	0	0	0	0	0	0	0	0	0	0	0	0	0	0	0	0	0	0	0	0	0
0	0	0	0	0	0	0	0	0	0	0	0	0	0	0	0	0	0	0	0	0	0	0	0	0	0	0	0	0	0	0
0	0	0	0	0	0	0	0	0	0	0	0	0	0	0	0	0	0	0	0	0	0	0	0	0	0	0	0	0	0	0
0	0	0	0	0	0	0	0	0	0	0	0	0	0	0	0	0	0	0	0	0	0	0	0	0	0	0	0	0	0	0
0	0	0	0	0	0	0	0	0	0	0	0	0	0	0	0	0	0	0	0	0	0	0	0	0	0	0	0	0	0	0
0	0	0	0	0	0	0	0	0	0	0	0	0	0	0	0	0	0	0	0	0	0	0	0	0	0	0	0	0	0	0
0	0	0	0	0	0	0	0	0	0	0	0	0	0	0	0	0	0	0	0	0	0	0	0	0	0	0	0	0	0	0
0	0	0	0	0	0	0	0	0	0	0	0	0	0	0	0	0	0	0	0	0	0	0	0	0	0	0	0	0	0	0
0	0	0	0	0	0	0	0	0	0	0	0	0	0	0	0	0	0	0	0	0	0	0	0	0	0	0	0	0	0	0
0	0	0	0	0	0	0	0	0	0	0	0	0	0	0	0	0	0	0	0	0	0	0	0	0	0	0	0	0	0	0
0	0	0	0	0	0	0	0	0	0	0	0	0	0	0	0	0	0	0	0	0	0	0	0	0	0	0	0	0	0	0
0	0	0	0	0	0	0	0	0	0	0	0	0	0	0	0	0	0	0	0	0	0	0	0	0	0	0	0	0	0	0
0	0	0	0	0	0	0	0	0	0	0	0	0	0	0	0	0	0	0	0	0	0	0	0	0	0	0	0	0	0	0
0	0	0	0	0	0	0	0	0	0	0	0	0	0	0	0	0	0	0	0	0	0	0	0	0	0	0	0	0	0	0
0	0	0	0	0	0	0	0	0	0	0	0	0	0	0	0	0	0	0	0	0	0	0	0	0	0	0	0	0	0	0
0	0	0	0	0	0	0	0	0	0	0	0	0	0	0	0	0	0	0	0	0	0	0	0	0	0	0	0	0	0	0
0	0	0	0	0	0	0	0	0	0	0	0	0	0	0	0	0	0	0	0	0	0	0	0	0	0	0	0	0	0	0
0	0	0	0	0	0	0	0	0	0	0	0	0	0	0	0	0	0	0	0	0	0	0	0	0	0	0	0	0	0	0
0	0	0	0	0	0	0	0	0	0	0	0	0	0	0	0	0	0	0	0	0	0	0	0	0	0	0	0	0	0	0
0	0	0	0	0	0	0	0	0	0	0	0	0	0	0	0	0	0	0	0	0	0	0	0	0	0	0	0	0	0	0
0	0	0	0	0	0	0	0	0	0	0	0	0	0	0	0	0	0	0	0	0	0	0	0	0	0	0	0	0	0	0
0	0	0	0	0	0	0	0	0	0	0	0	0	0	0	0	0	0	0	0	0	0	0	0	0	0	0	0	0	0	0
0	0	0	0	0	0	0	0	0	0	0	0	0	0	0	0	0	0	0	0	0	0	0	0	0	0	0	0	0	0	0
0	0	0	0	0	0	0	0	0	0	0	0	0	0	0	0	0	0	0	0	0	0	0	0	0	0	0	0	0	0	0
0	0	0	0	0	0	0	0	0	0	0	0	0	0	0	0	0	0	0	0	0	0	0	0	0	0	0	0	0	0	0
0	0	0	0	0	0	0	0	0	0	0	0	0	0	0	0	0	0	0	0	0	0	0	0	0	0	0	0	0	0	0
0	0	0	0	0	0	0	0	0	0	0	0	0	0	0	0	0	0	0	0	0	0	0	0	0	0	0	0	0	0	0
0	0	0	0	0	0	0	0	0	0	0	0	0	0	0	0	0	0	0	0	0	0	0	0	0	0	0	0	0	0	0
0	0	0	0	0	0	0	0	0	0	0	0	0	0	0	0	0	0	0	0	0	0	0	0	0	0	0	0	0	0	0
0	0	0	0	0	0	0	0	0	0	0	0	0	0	0	0	0	0	0	0	0	0	0	0	0	0	0	0	0	0	0
0	0	0	0	0	0	0	0	0	0	0	0	0	0	0	0	0	0	0	0	0	0	0	0	0	0	0	0	0	0	0
0	0	0	0	0	0	0	0	0	0	0	0	0	0	0	0	0	0	0	0	0	0	0	0	0	0	0	0	0	0	0
0	0	0	0	0	0	0	0	0	0	0	0	0	0	0	0	0	0	0	0	0	0	0	0	0	0	0	0	0	0	0
0	0	0	0	0	0	0	0	0	0	0	0	0	0	0	0	0	0	0	0	0	0	0	0	0	0	0	0	0	0	0
0	0	0	0	0	0	0	0	0	0	0	0	0	0	0	0	0	0	0	0	0	0	0	0	0	0	0	0	0	0	0
0	0	0	0	0	0	0	0	0	0	0	0	0	0	0	0	0	0	0	0	0	0	0	0	0	0	0	0	0	0	0
0	0	0	0	0	0	0	0	0	0	0	0	0	0	0	0	0	0	0	0	0	0	0	0	0	0	0	0	0	0	0
0	0	0	0	0	0	0	0	0	0	0	0	0	0	0	0	0	0	0	0	0	0	0	0	0	0	0	0	0	0	0
0	0	0	0	0	0	0	0	0	0	0	0	0	0	0	0	0	0	0	0	0	0	0	0	0	0	0	0	0	0	0
0	0	0	0	0	0	0	0	0	0	0	0	0	0	0	0	0	0	0	0	0	0	0	0	0	0	0	0	0	0	0
0	0	0	0	0	0	0	0	0	0	0	0	0	0	0	0	0	0	0	0	0	0	0	0	0	0	0	0	0	0	0
0	0	0	0	0	0	0	0	0	0	0	0	0	0	0	0	0	0	0	0	0	0	0	0	0	0	0	0	0	0	0
0	0	0	0	0	0	0	0	0	0	0	0	0	0	0	0	0	0	0	0	0	0	0	0	0	0	0	0	0	0	0
0	0	0	0	0	0	0	0	0	0	0	0	0	0	0	0	0	0	0	0	0	0	0	0	0	0	0	0	0	0	0
0	0	0	0	0	0	0	0	0	0	0	0	0	0	0	0	0	0	0	0	0	0	0	0	0	0	0	0	0	0	0
0	0	0	0	0	0	0	0	0	0	0	0	0	0	0	0	0	0	0	0	0	0	0	0	0	0	0	0	0	0	0
0	0	0	0	0	0	0	0	0	0	0	0	0	0	0	0	0	0	0	0	0	0	0	0	0	0	0	0	0	0	0
0	0	0	0	0	0	0	0	0	0	0	0	0	0	0	0	0	0	0	0	0	0	0	0	0	0	0	0	0	0	0
0	0	0	0	0	0	0	0	0	0	0	0	0	0	0	0	0	0	0	0	0	0	0	0	0	0	0	0	0	0	0
0	0	0	0	0	0	0	0	0	0	0	0	0	0	0	0	0	0	0	0	0	0	0	0	0	0	0	0	0	0	0
0	0	0	0	0	0	0	0	0	0	0	0	0	0	0	0	0	0	0	0	0	0	0	0	0	0	0	0	0	0	0
0	0	0	0	0	0	0	0	0	0	0	0	0	0	0	0	0	0	0	0	0	0	0	0	0	0	0	0	0	0	0
0	0	0	0	0	0	0	0	0	0	0	0	0	0	0	0	0	0	0	0	0	0	0	0	0	0	0	0	0	0	0
0	0	0	0	0	0	0	0	0	0	0	0	0	0	0	0	0	0	0	0	0	0	0	0	0	0	0	0	0	0	0
0	0	0	0	0	0	0	0	0	0	0	0	0	0	0	0	0	0	0	0	0	0	0	0	0	0	0	0	0	0	0
0	0	0	0	0	0	0	0	0	0	0	0	0	0	0	0	0	0	0	0	0	0	0	0	0	0	0	0	0	0	0
0	0	0	0	0	0	0	0	0	0	0	0	0	0	0	0	0	0	0	0	0	0	0	0	0	0	0	0	0	0	0
0	0	0	0	0	0	0	0	0	0	0	0	0	0	0	0	0	0	0	0	0	0	0	0	0	0	0	0	0	0	0
0	0	0	0	0	0	0	0	0	0	0	0	0	0	0	0	0	0	0	0	0	0	0	0	0	0	0	0	0	0	0
0	0	0	0	0	0	0	0	0	0	0	0	0	0	0	0	0	0	0	0	0	0	0	0	0	0	0	0	0	0	0
0	0	0	0	0	0	0	0	0	0	0	0	0	0	0	0	0	0	0	0	0	0	0	0	0	0	0	0	0	0	0
0	0	0	0	0	0	0	0	0	0	0	0	0	0	0	0	0	0	0	0	0	0	0	0	0	0	0	0	0	0	0
0	0	0	0	0	0	0	0	0	0	0	0	0	0	0	0	0	0	0	0	0	0	0	0	0	0	0	0	0	0	0
0	0	0	0	0	0	0	0	0	0	0	0	0	0	0	0	0	0	0	0	0	0	0	0	0	0	0	0	0	0	0
0	0	0	0	0	0	0	0	0	0	0	0	0	0	0	0	0	0	0	0	0	0	0	0	0	0	0	0	0	0	0
0	0	0	0	0	0	0	0	0	0	0	0	0	0	0	0	0	0	0	0	0	0	0	0	0	0	0	0	0	0	0
0	0	0	0	0	0	0	0	0	0	0	0	0	0	0	0	0	0	0	0	0	0	0	0	0	0	0	0	0	0	0
0	0	0	0	0	0	0	0	0	0	0	0	0	0	0	0	0	0	0	0	0	0	0	0	0	0	0	0	0	0	0
0	0	0	0	0	0	0	0	0	0	0	0	0	0	0	0	0	0	0	0	0	0	0	0	0	0	0	0	0	0	0
0	0	0	0	0	0	0	0	0	0	0	0	0	0	0	0	0	0	0	0	0	0	0	0	0	0	0	0	0	0	0
0	0	0	0	0	0	0	0	0	0	0	0	0	0	0	0	0	0	0	0	0	0	0	0	0	0	0	0	0	0	0
0	0	0	0	0	0	0	0	0	0	0	0	0	0	0	0	0	0	0	0	0	0	0	0	0	0	0	0	0	0	0
0	0	0	0	0	0	0	0	0	0	0	0	0	0	0	0	0	0	0	0	0	0	0	0	0	0	0	0	0	0	0
0	0	0	0	0	0	0	0	0	0	0	0	0	0	0	0	0	0	0	0	0	0	0	0	0	0	0	0	0	0	0
0	0	0	0	0	0	0	0	0	0	0	0	0	0	0	0	0	0	0	0	0	0	0	0	0	0	0	0	0	0	0
0	0	0	0	0	0	0	0	0	0	0	0	0	0	0	0	0	0	0	0	0	0	0	0	0	0	0	0	0	0	0
0	0	0	0	0	0	0	0	0	0	0	0	0	0	0	0	0	0	0	0	0	0	0	0	0	0	0	0	0	0	0
0	0	0	0	0	0	0	0	0	0	0	0	0	0	0	0	0	0	0	0	0	0	0	0	0	0	0	0	0	0	0
0	0	0	0	0	0	0	0	0	0	0	0	0	0	0	0	0	0	0	0	0	0	0	0	0	0	0	0	0	0	0
0	0	0	0	0	0	0	0	0	0	0	0	0	0	0	0	0	0	0	0	0	0	0	0	0	0	0	0	0	0	0
0	0	0	0	0	0	0	0	0	0	0	0	0	0	0	0	0	0	0	0	0	0	0	0	0	0	0	0	0	0	0
0	0	0	0	0	0	0	0	0	0	0	0	0	0	0	0	0	0	0	0	0	0	0	0	0	0	0	0	0	0	0
0	0	0	0	0	0	0	0	0	0	0	0	0	0	0	0	0	0	0	0	0	0	0	0	0	0	0	0	0	0	0
0	0	0	0	0	0	0	0	0	0	0	0	0	0	0	0	0	0	0	0	0	0	0	0	0	0	0	0	0	0	0
0	0	0	0	0	0	0	0	0	0	0	0	0	0	0	0	0	0	0	0	0	0	0	0	0	0	0	0	0	0	0
0	0	0	0	0	0	0	0	0	0	0	0	0	0	0	0	0	0	0	0	0	0	0	0	0	0	0	0	0	0	0
0	0	0	0	0	0	0	0	0	0	0	0	0	0	0	0	0	0	0	0	0	0	0	0	0	0	0	0	0	0	0
0	0	0	0	0	0	0	0	0	0	0	0	0	0	0	0	0	0	0	0	0	0	0	0	0	0	0	0	0	0	0
0	0	0	0	0	0	0	0	0	0	0	0	0	0	0	0	0	0	0	0	0	0	0	0	0	0	0	0	0	0	0
0	0	0	0	0	0	0	0	0	0	0	0	0	0	0	0	0	0	0	0	0	0	0	0	0	0	0	0	0	0	0
0	0	0	0	0	0	0	0	0	0	0	0	0	0	0	0	0	0	0	0	0	0	0	0	0	0	0	0	0	0	0
0	0	0	0	0	0	0	0	0	0	0	0	0	0	0	0	0	0	0	0	0	0	0	0	0	0	0	0	0	0	0
0	0	0	0	0	0	0	0	0	0	0	0	0	0	0	0	0	0	0	0	0	0	0	0	0	0	0	0	0	0	0
0	0	0	0	0	0	0	0	0	0	0	0	0	0	0	0	0	0	0	0	0	0	0	0	0	0	0	0	0	0	0
0	0	0	0	0	0	0	0	0	0	0	0	0	0	0	0	0	0	0	0	0	0	0	0	0	0	0	0	0	0	0
0	0	0	0	0	0	0	0	0	0	0	0	0	0	0	0	0	0	0	0	0	0	0	0	0	0	0	0	0	0	0
0	0	0	0	0	0	0	0	0	0	0	0	0	0	0	0	0	0	0	0	0	0	0	0	0	0	0	0	0	0	0
0	0	0	0	0	0	0	0	0	0	0	0	0	0	0	0	0	0	0	0	0	0	0	0	0	0	0	0	0	0	0
0	0	0	0	0	0	0	0	0	0	0	0	0	0	0	0	0	0	0	0	0	0	0	0	0	0	0	0	0	0	0
0	0	0	0	0	0	0	0	0	0	0	0	0	0	0	0	0	0	0	0	0	0	0	0	0	0	0	0	0	0	0
0	0	0	0	0	0	0	0	0	0	0	0	0	0	0	0	0	0	0	0	0	0	0	0	0	0	0	0	0	0	0
0	0	0	0	0	0	0	0	0	0	0	0	0	0	0	0	0	0	0	0	0	0	0	0	0	0	0	0	0	0	0
0	0	0	0	0	0	0	0	0	0	0	0	0	0	0	0	0	0	0	0	0	0	0	0	0	0	0	0	0	0	0
0	0	0	0	0	0	0	0	0	0	0	0	0	0	0	0	0	0	0	0	0	0	0	0	0	0	0	0	0	0	0
0	0	0	0	0	0	0	0	0	0	0	0	0	0	0	0	0	0	0	0	0	0	0	0	0	0	0	0	0	0	0
0	0	0	0	0	0	0	0	0	0	0	0	0	0	0	0	0	0	0	0	0	0	0	0	0	0	0	0	0	0	0
0	0	0	0	0	0	0	0	0	0	0	0	0	0	0	0	0	0	0	0	0	0	0	0	0	0	0	0	0	0	0
0	0	0	0	0	0	0	0	0	0	0	0	0	0	0	0	0	0	0	0	0	0	0	0	0	0	0	0	0	0	0
0	0	0	0	0	0	0	0	0	0	0	0	0	0	0	0	0	0	0	0	0	0	0	0	0	0	0	0	0	0	0
0	0	0	0	0	0	0	0	0	0	0	0	0	0	0	0	0	0	0	0	0	0	0	0	0	0	0	0	0	0	0
0	0	0	0	0	0	0	0	0	0	0	0	0	0	0	0	0	0	0	0	0	0	0	0	0	0	0	0	0	0	0
0	0	0	0	0	0	0	0	0	0	0	0	0	0	0	0	0	0	0	0	0	0	0	0	0	0	0	0	0	0	0
0	0	0	0	0	0	0	0	0	0	0	0	0	0	0	0	0	0	0	0	0	0	0	0	0	0	0	0	0	0	0
0	0	0	0	0	0	0	0	0	0	0	0	0	0	0	0	0	0	0	0	0	0	0	0	0	0	0	0	0	0	0
0	0	0	0	0	0	0	0	0	0	0	0	0	0	0	0	0	0	0	0	0	0	0	0	0	0	0	0	0	0	0
0	0	0	0	0	0	0	0	0	0	0	0	0	0	0	0	0	0	0	0	0	0	0	0	0	0	0	0	0	0	0
0	0	0	0	0	0	0	0	0	0	0	0	0	0	0	0	0	0	0	0	0	0	0	0	0	0	0	0	0	0	0
0	0	0	0	0	0	0	0	0	0	0	0	0	0	0	0	0	0	0	0	0	0	0	0	0	0	0	0	0	0	0
0	0	0	0	0	0	0	0	0	0	0	0	0	0	0	0	0	0	0	0	0	0	0	0	0	0	0	0	0	0	0
0	0	0	0	0	0	0	0	0	0	0	0	0	0	0	0	0	0	0	0	0	0	0	0	0	0	0	0	0	0	0
0	0	0	0	0	0	0	0	0	0	0	0	0	0	0	0	0	0	0	0	0	0	0	0	0	0	0	0	0	0	0
0	0	0	0	0	0	0	0	0	0	0	0	0	0	0	0	0	0	0	0	0	0	0	0	0	0	0	0	0	0	0
0	0	0	0	0	0	0	0	0	0	0	0	0	0	0	0	0	0	0	0	0	0	0	0	0	0	0	0	0	0	0
0	0	0	0	0	0	0	0	0	0	0	0	0	0	0	0	0	0	0	0	0	0	0	0	0	0	0	0	0	0	0
0	0	0	0	0	0	0	0	0	0	0	0	0	0	0	0	0	0	0	0	0	0	0	0	0	0	0	0	0	0	0
0	0	0	0	0	0	0	0	0	0	0	0	0	0	0	0	0	0	0	0	0	0	0	0	0	0	0	0	0	0	0
0	0	0	0	0	0	0	0	0	0	0	0	0	0	0	0	0	0	0	0	0	0	0	0	0	0	0	0	0	0	0
0	0	0	0	0	0	0	0	0	0	0	0	0	0	0	0	0	0	0	0	0	0	0	0	0	0	0	0	0	0	0
0	0	0	0	0	0	0	0	0	0	0	0	0	0	0	0	0	0	0	0	0	0	0	0	0	0	0	0	0	0	0
0	0	0	0	0	0	0	0	0	0	0	0	0	0	0	0	0	0	0	0	0	0	0	0	0	0	0	0	0	0	0
0	0	0	0	0	0	0	0	0	0	0	0	0	0	0	0	0	0	0	0	0	0	0	0	0	0	0	0	0	0	0
0	0	0	0	0	0	0	0	0	0	0	0	0	0	0	0	0	0	0	0	0	0	0	0	0	0	0	0	0	0	0
0	0	0	0	0	0	0	0	0	0	0	0	0	0	0	0	0	0	0	0	0	0	0	0	0	0	0	0	0	0	0
0	0	0	0	0	0	0	0	0	0	0	0	0	0	0	0	0	0	0	0	0	0	0	0	0	0	0	0	0	0	0
0	0	0	0	0	0	0	0	0	0	0	0	0	0	0	0	0	0	0	0	0	0	0	0	0	0	0	0	0	0	0
0	0	0	0	0	0	0	0	0	0	0	0	0	0	0	0	0	0	0	0	0	0	0	0	0	0	0	0	0	0	0
0	0	0	0	0	0	0	0	0	0	0	0	0	0	0	0	0	0	0	0	0	0	0	0	0	0	0	0	0	0	0
0	0	0	0	0	0	0	0	0	0	0	0	0	0	0	0	0	0	0	0	0	0	0	0	0	0	0	0	0	0	0
0	0	0	0	0	0	0	0	0	0	0	0	0	0	0	0	0	0	0	0	0	0	0	0	0	0	0	0	0	0	0
0	0	0	0	0	0	0	0	0	0	0	0	0	0	0	0	0	0	0	0	0	0	0	0	0	0	0	0	0	0	0
0	0	0	0	0	0	0	0	0	0	0	0	0	0	0	0	0	0	0	0	0	0	0	0	0	0	0	0	0	0	0
0	0	0	0	0	0	0	0	0	0	0	0	0	0	0	0	0	0	0	0	0	0	0	0	0	0	0	0	0	0	0
0	0	0	0	0	0	0	0	0	0	0	0	0	0	0	0	0	0	0	0	0	0	0	0	0	0	0	0	0	0	0
0	0	0	0	0	0	0	0	0	0	0	0	0	0	0	0	0	0	0	0	0	0	0	0	0	0	0	0	0	0	0
0	0	0	0	0	0	0	0	0	0	0	0	0	0	0	0	0	0	0	0	0	0	0	0	0	0	0	0	0	0	0
0	0	0	0	0	0	0	0	0	0	0	0	0	0	0	0	0	0	0	0	0	0	0	0	0	0	0	0	0	0	0
0	0	0	0	0	0	0	0	0	0	0	0	0	0	0	0	0	0	0	0	0	0	0	0	0	0	0	0	0	0	0
0	0	0	0	0	0	0	0	0	0	0	0	0	0	0	0	0	0	0	0	0	0	0	0	0	0	0	0	0	0	0
0	0	0	0	0	0	0	0	0	0	0	0	0	0	0	0	0	0	0	0	0	0	0	0	0	0	0	0	0	0	0
0	0	0	0	0	0	0	0	0	0	0	0	0	0	0	0	0	0	0	0	0	0	0	0	0	0	0	0	0	0	0
0	0	0	0	0	0	0	0	0	0	0	0	0	0	0	0	0	0	0	0	0	0	0	0	0	0	0	0	0	0	0
0	0	0	0	0	0	0	0	0	0	0	0	0	0	0	0	0	0	0	0	0	0	0	0	0	0	0	0	0	0	0
0	0	0	0	0	0	0	0	0	0	0	0	0	0	0	0	0	0	0	0	0	0	0	0	0	0	0	0	0	0	0
0	0	0	0	0	0	0	0	0	0	0	0	0	0	0	0	0	0	0	0	0	0	0	0	0	0	0	0	0	0	0
0	0	0	0	0	0	0	0	0	0	0	0	0	0	0	0	0	0	0	0	0	0	0	0	0	0	0	0	0	0	0
0	0	0	0	0	0	0	0	0	0	0	0	0	0	0	0	0	0	0	0	0	0	0	0	0	0	0	0	0	0	0
0	0	0	0	0	0	0	0	0	0	0	0	0	0	0	0	0	0	0	0	0	0	0	0	0	0	0	0	0	0	0
0	0	0	0	0	0	0	0	0	0	0	0	0	0	0	0	0	0	0	0	0	0	0	0	0	0	0	0	0	0	0
0	0	0	0	0	0	0	0	0	0	0	0	0	0	0	0	0	0	0	0	0	0	0	0	0	0	0	0	0	0	0
0	0	0	0	0	0	0	0	0	0	0	0	0	0	0	0	0	0	0	0	0	0	0	0	0	0	0	0	0	0	0
0	0	0	0	0	0	0	0	0	0	0	0	0	0	0	0	0	0	0	0	0	0	0	0	0	0	0	0	0	0	0
0	0	0	0	0	0	0	0	0	0	0	0	0	0	0	0	0	0	0	0	0	0	0	0	0	0	0	0	0	0	0
0	0	0	0	0	0	0	0	0	0	0	0	0	0	0	0	0	0	0	0	0	0	0	0	0	0	0	0	0	0	0
0	0	0	0	0	0	0	0	0	0	0	0	0	0	0	0	0	0	0	0	0	0	0	0	0	0	0	0	0	0	0
0	0	0	0	0	0	0	0	0	0	0	0	0	0	0	0	0	0	0	0	0	0	0	0	0	0	0	0	0	0	0
0	0	0	0	0	0	0	0	0	0	0	0	0	0	0	0	0	0	0	0	0	0	0	0	0	0	0	0	0	0	0
0	0	0	0	0	0	0	0	0	0	0	0	0	0	0	0	0	0	0	0	0	0	0	0	0	0	0	0	0	0	0
0	0	0	0	0	0	0	0	0	0	0	0	0	0	0	0	0	0	0	0	0	0	0	0	0	0	0	0	0	0	0
0	0	0	0	0	0	0	0	0	0	0	0	0	0	0	0	0	0	0	0	0	0	0	0	0	0	0	0	0	0	0
0	0	0	0	0	0	0	0	0	0	0	0	0	0	0	0	0	0	0	0	0	0	0	0	0	0	0	0	0	0	0
0	0	0	0	0	0	0	0	0	0	0	0	0	0	0	0	0	0	0	0	0	0	0	0	0	0	0	0	0	0	0
0	0	0	0	0	0	0	0	0	0	0	0	0	0	0	0	0	0	0	0	0	0	0	0	0	0	0	0	0	0	0
0	0	0	0	0	0	0	0	0	0	0	0	0	0	0	0	0	0	0	0	0	0	0	0	0	0	0	0	0	0	0
0	0	0	0	0	0	0	0	0	0	0	0	0	0	0	0	0	0	0	0	0	0	0	0	0	0	0	0	0	0	0
0	0	0	0	0	0	0	0	0	0	0	0	0	0	0	0	0	0	0	0	0	0	0	0	0	0	0	0	0	0	0
0	0	0	0	0	0	0	0	0	0	0	0	0	0	0	0	0	0	0	0	0	0	0	0	0	0	0	0	0	0	0
0	0	0	0	0	0	0	0	0	0	0	0	0	0	0	0	0	0	0	0	0	0	0	0	0	0	0	0	0	0	0
0	0	0	0	0	0	0	0	0	0	0	0	0	0	0	0	0	0	0	0	0	0	0	0	0	0	0	0	0	0	0
0	0	0	0	0	0	0	0	0	0	0	0	0	0	0	0	0	0	0	0	0	0	0	0	0	0	0	0	0	0	0
0	0	0	0	0	0	0	0	0	0	0	0	0	0	0	0	0	0	0	0	0	0	0	0	0	0	0	0	0	0	0
0	0	0	0	0	0	0	0	0	0	0	0	0	0	0	0	0	0	0	0	0	0	0	0	0	0	0	0	0	0	0
0	0	0	0	0	0	0	0	0	0	0	0	0	0	0	0	0	0	0	0	0	0	0	0	0	0	0	0	0	0	0
0	0	0	0	0	0	0	0	0	0	0	0	0	0	0	0	0	0	0	0	0	0	0	0	0	0	0	0	0	0	0
0	0	0	0	0	0	0	0	0	0	0	0	0	0	0	0	0	0	0	0	0	0	0	0	0	0	0	0	0	0	0
0	0	0	0	0	0	0	0	0	0	0	0	0	0	0	0	0	0	0	0	0	0	0	0	0	0	0	0	0	0	0
0	0	0	0	0	0	0	0	0	0	0	0	0	0	0	0	0	0	0	0	0	0	0	0	0	0	0	0	0	0	0
0	0	0	0	0	0	0	0	0	0	0	0	0	0	0	0	0	0	0	0	0	0	0	0	0	0	0	0	0	0	0
0	0	0	0	0	0	0	0	0	0	0	0	0	0	0	0	0	0	0	0	0	0	0	0	0	0	0	0	0	0	0
0	0	0	0	0	0	0	0	0	0	0	0	0	0	0	0	0	0	0	0	0	0	0	0	0	0	0	0	0	0	0
0	0	0	0	0	0	0	0	0	0	0	0	0	0	0	0	0	0	0	0	0	0	0	0	0	0	0	0	0	0	0
0	0	0	0	0	0	0	0	0	0	0	0	0	0	0	0	0	0	0	0	0	0	0	0	0	0	0	0	0	0	0
0	0	0	0	0	0	0	0	0	0	0	0	0	0	0	0	0	0	0	0	0	0	0	0	0	0	0	0	0	0	0
0	0	0	0	0	0	0	0	0	0	0	0	0	0	0	0	0	0	0	0	0	0	0	0	0	0	0	0	0	0	0
0	0	0	0	0	0	0	0	0	0	0	0	0	0	0	0	0	0	0	0	0	0	0	0	0	0	0	0	0	0	0
0	0	0	0	0	0	0	0	0	0	0	0	0	0	0	0	0	0	0	0	0	0	0	0	0	0	0	0	0	0	0
0	0	0	0	0	0	0	0	0	0	0	0	0	0	0	0	0	0	0	0	0	0	0	0	0	0	0	0	0	0	0
0	0	0	0	0	0	0	0	0	0	0	0	0	0	0	0	0	0	0	0	0	0	0	0	0	0	0	0	0	0	0
0	0	0	0	0	0	0	0	0	0	0	0	0	0	0	0	0	0	0	0	0	0	0	0	0	0	0	0	0	0	0
0	0	0	0	0	0	0	0	0	0	0	0	0	0	0	0	0	0	0	0	0	0	0	0	0	0	0	0	0	0	0
0	0	0	0	0	0	0	0	0	0	0	0	0	0	0	0	0	0	0	0	0	0	0	0	0	0	0	0	0	0	0
0	0	0	0	0	0	0	0	0	0	0	0	0	0	0	0	0	0	0	0	0	0	0	0	0	0	0	0	0	0	0
0	0	0	0	0	0	0	0	0	0	0	0	0	0	0	0	0	0	0	0	0	0	0	0	0	0	0	0	0	0	0
0	0	0	0	0	0	0	0	0	0	0	0	0	0	0	0	0	0	0	0	0	0	0	0	0	0	0	0	0	0	0
0	0	0	0	0	0	0	0	0	0	0	0	0	0	0	0	0	0	0	0	0	0	0	0	0	0	0	0	0	0	0
0	0	0	0	0	0	0	0	0	0	0	0	0	0	0	0	0	0	0	0	0	0	0	0	0	0	0	0	0	0	0
0	0	0	0	0	0	0	0	0	0	0	0	0	0	0	0	0	0	0	0	0	0	0	0	0	0	0	0	0	0	0
0	0	0	0	0	0	0	0	0	0	0	0	0	0	0	0	0	0	0	0	0	0	0	0	0	0	0	0	0	0	0
0	0	0	0	0	0	0	0	0	0	0	0	0	0	0	0	0	0	0	0	0	0	0	0	0	0	0	0	0	0	0
0	0	0	0	0	0	0	0	0	0	0	0	0	0	0	0	0	0	0	0	0	0	0	0	0	0	0	0	0	0	0
0	0	0	0	0	0	0	0	0	0	0	0	0	0	0	0	0	0	0	0	0	0	0	0	0	0	0	0	0	0	0
0	0	0	0	0	0	0	0	0	0	0	0	0	0	0	0	0	0	0	0	0	0	0	0	0	0	0	0	0	0	0
0	0	0	0	0	0	0	0	0	0	0	0	0	0	0	0	0	0	0	0	0	0	0	0	0	0	0	0	0	0	0
0	0	0	0	0	0	0	0	0	0	0	0	0	0	0	0	0	0	0	0	0	0	0	0	0	0	0	0	0	0	0
0	0	0	0	0	0	0	0	0	0	0	0	0	0	0	0	0	0	0	0	0	0	0	0	0	0	0	0	0	0	0
0	0	0	0	0	0	0	0	0	0	0	0	0	0	0	0	0	0	0	0	0	0	0	0	0	0	0	0	0	0	0
0	0	0	0	0	0	0	0	0	0	0	0	0	0	0	0	0	0	0	0	0	0	0	0	0	0	0	0	0	0	0
0	0	0	0	0	0	0	0	0	0	0	0	0	0	0	0	0	0	0	0	0	0	0	0	0	0	0	0	0	0	0
0	0	0	0	0	0	0	0	0	0	0	0	0	0	0	0	0	0	0	0	0	0	0	0	0	0	0	0	0	0	0
0	0	0	0	0	0	0	0	0	0	0	0	0	0	0	0	0	0	0	0	0	0	0	0	0	0	0	0	0	0	0
0	0	0	0	0	0	0	0	0	0	0	0	0	0	0	0	0	0	0	0	0	0	0	0	0	0	0	0	0	0	0
0	0	0	0	0	0	0	0	0	0	0	0	0	0	0	0	0	0	0	0	0	0	0	0	0	0	0	0	0	0	0
0	0	0	0	0	0	0	0	0	0	0	0	0	0	0	0	0	0	0	0	0	0	0	0	0	0	0	0	0	0	0
0	0	0	0	0	0	0	0	0	0	0	0	0	0	0	0	0	0	0	0	0	0	0	0	0	0	0	0	0	0	0
0	0	0	0	0	0	0	0	0	0	0	0	0	0	0	0	0	0	0	0	0	0	0	0	0	0	0	0	0	0	0
0	0	0	0	0	0	0	0	0	0	0	0	0	0	0	0	0	0	0	0	0	0	0	0	0	0	0	0	0	0	0
0	0	0	0	0	0	0	0	0	0	0	0	0	0	0	0	0	0	0	0	0	0	0	0	0	0	0	0	0	0	0
0	0	0	0	0	0	0	0	0	0	0	0	0	0	0	0	0	0	0	0	0	0	0	0	0	0	0	0	0	0	0
0	0	0	0	0	0	0	0	0	0	0	0	0	0	0	0	0	0	0	0	0	0	0	0	0	0	0	0	0	0	0
0	0	0	0	0	0	0	0	0	0	0	0	0	0	0	0	0	0	0	0	0	0	0	0	0	0	0	0	0	0	0
0	0	0	0	0	0	0	0	0	0	0	0	0	0	0	0	0	0	0	0	0	0	0	0	0	0	0	0	0	0	0
0	0	0	0	0	0	0	0	0	0	0	0	0	0	0	0	0	0	0	0	0	0	0	0	0	0	0	0	0	0	0
0	0	0	0	0	0	0	0	0	0	0	0	0	0	0	0	0	0	0	0	0	0	0	0	0	0	0	0	0	0	0
0	0	0	0	0	0	0	0	0	0	0	0	0	0	0	0	0	0	0	0	0	0	0	0	0	0	0	0	0	0	0
0	0	0	0	0	0	0	0	0	0	0	0	0	0	0	0	0	0	0	0	0	0	0	0	0	0	0	0	0	0	0
0	0	0	0	0	0	0	0	0	0	0	0	0	0	0	0	0	0	0	0	0	0	0	0	0	0	0	0	0	0	0
0	0	0	0	0	0	0	0	0	0	0	0	0	0	0	0	0	0	0	0	0	0	0	0	0	0	0	0	0	0	0
0	0	0	0	0	0	0	0	0	0	0	0	0	0	0	0	0	0	0	0	0	0	0	0	0	0	0	0	0	0	0
0	0	0	0	0	0	0	0	0	0	0	0	0	0	0	0	0	0	0	0	0	0	0	0	0	0	0	0	0	0	0
0	0	0	0	0	0	0	0	0	0	0	0	0	0	0	0	0	0	0	0	0	0	0	0	0	0	0	0	0	0	0
0	0	0	0	0	0	0	0	0	0	0	0	0	0	0	0	0	0	0	0	0	0	0	0	0	0	0	0	0	0	0
0	0	0	0	0	0	0	0	0	0	0	0	0	0	0	0	0	0	0	0	0	0	0	0	0	0	0	0	0	0	0
0	0	0	0	0	0	0	0	0	0	0	0	0	0	0	0	0	0	0	0	0	0	0	0	0	0	0	0	0	0	0
0	0	0	0	0	0	0	0	0	0	0	0	0	0	0	0	0	0	0	0	0	0	0	0	0	0	0	0	0	0	0
0	0	0	0	0	0	0	0	0	0	0	0	0	0	0	0	0	0	0	0	0	0	0	0	0	0	0	0	0	0	0
0	0	0	0	0	0	0	0	0	0	0	0	0	0	0	0	0	0	0	0	0	0	0	0	0	0	0	0	0	0	0
0	0	0	0	0	0	0	0	0	0	0	0	0	0	0	0	0	0	0	0	0	0	0	0	0	0	0	0	0	0	0
0	0	0	0	0	0	0	0	0	0	0	0	0	0	0	0	0	0	0	0	0	0	0	0	0	0	0	0	0	0	0
0	0	0	0	0	0	0	0	0	0	0	0	0	0	0	0	0	0	0	0	0	0	0	0	0	0	0	0	0	0	0
0	0	0	0	0	0	0	0	0	0	0	0	0	0	0	0	0	0	0	0	0	0	0	0	0	0	0	0	0	0	0
0	0	0	0	0	0	0	0	0	0	0	0	0	0	0	0	0	0	0	0	0	0	0	0	0	0	0	0	0	0	0
0	0	0	0	0	0	0	0	0	0	0	0	0	0	0	0	0	0	0	0	0	0	0	0	0	0	0	0	0	0	0
0	0	0	0	0	0	0	0	0	0	0	0	0	0	0	0	0	0	0	0	0	0	0	0	0	0	0	0	0	0	0
0	0	0	0	0	0	0	0	0	0	0	0	0	0	0	0	0	0	0	0	0	0	0	0	0	0	0	0	0	0	0
0	0	0	0	0	0	0	0	0	0	0	0	0	0	0	0	0	0	0	0	0	0	0	0	0	0	0	0	0	0	0
0	0	0	0	0	0	0	0	0	0	0	0	0	0	0	0	0	0	0	0	0	0	0	0	0	0	0	0	0	0	0
0	0	0	0	0	0	0	0	0	0	0	0	0	0	0	0	0	0	0	0	0	0	0	0	0	0	0	0	0	0	0
0	0	0	0	0	0	0	0	0	0	0	0	0	0	0	0	0	0	0	0	0	0	0	0	0	0	0	0	0	0	0
0	0	0	0	0	0	0	0	0	0	0	0	0	0	0	0	0	0	0	0	0	0	0	0	0	0	0	0	0	0	0
0	0	0	0	0	0	0	0	0	0	0	0	0	0	0	0	0	0	0	0	0	0	0	0	0	0	0	0	0	0	0
0	0	0	0	0	0	0	0	0	0	0	0	0	0	0	0	0	0	0	0	0	0	0	0	0	0	0	0	0	0	0
0	0	0	0	0	0	0	0	0	0	0	0	0	0	0	0	0	0	0	0	0	0	0	0	0	0	0	0	0	0	0
0	0	0	0	0	0	0	0	0	0	0	0	0	0	0	0	0	0	0	0	0	0	0	0	0	0	0	0	0	0	0
0	0	0	0	0	0	0	0	0	0	0	0	0	0	0	0	0	0	0	0	0	0	0	0	0	0	0	0	0	0	0
0	0	0	0	0	0	0	0	0	0	0	0	0	0	0	0	0	0	0	0	0	0	0	0	0	0	0	0	0	0	0
0	0	0	0	0	0	0	0	0	0	0	0	0	0	0	0	0	0	0	0	0	0	0	0	0	0	0	0	0	0	0
0	0	0	0	0	0	0	0	0	0	0	0	0	0	0	0	0	0	0	0	0	0	0	0	0	0	0	0	0	0	0
0	0	0	0	0	0	0	0	0	0	0	0	0	0	0	0	0	0	0	0	0	0	0	0	0	0	0	0	0	0	0
0	0	0	0	0	0	0	0	0	0	0	0	0	0	0	0	0	0	0	0	0	0	0	0	0	0	0	0	0	0	0
0	0	0	0	0	0	0	0	0	0	0	0	0	0	0	0	0	0	0	0	0	0	0	0	0	0	0	0	0	0	0
0	0	0	0	0	0	0	0	0	0	0	0	0	0	0	0	0	0	0	0	0	0	0	0	0	0	0	0	0	0	0
0	0	0	0	0	0	0	0	0	0	0	0	0	0	0	0	0	0	0	0	0	0	0	0	0	0	0	0	0	0	0
0	0	0	0	0	0	0	0	0	0	0	0	0	0	0	0	0	0	0	0	0	0	0	0	0	0	0	0	0	0	0
0	0	0	0	0	0	0	0	0	0	0	0	0	0	0	0	0	0	0	0	0	0	0	0	0	0	0	0	0	0	0
0	0	0	0	0	0	0	0	0	0	0	0	0	0	0	0	0	0	0	0	0	0	0	0	0	0	0	0	0	0	0
0	0	0	0	0	0	0	0	0	0	0	0	0	0	0	0	0	0	0	0	0	0	0	0	0	0	0	0	0	0	0
0	0	0	0	0	0	0	0	0	0	0	0	0	0	0	0	0	0	0	0	0	0	0	0	0	0	0	0	0	0	0
0	0	0	0	0	0	0	0	0	0	0	0	0	0	0	0	0	0	0	0	0	0	0	0	0	0	0	0	0	0	0
0	0	0	0	0	0	0	0	0	0	0	0	0	0	0	0	0	0	0	0	0	0	0	0	0	0	0	0	0	0	0
0	0	0	0	0	0	0	0	0	0	0	0	0	0	0	0	0	0	0	0	0	0	0	0	0	0	0	0	0	0	0
0	0	0	0	0	0	0	0	0	0	0	0	0	0	0	0	0	0	0	0	0	0	0	0	0	0	0	0	0	0	0
0	0	0	0	0	0	0	0	0	0	0	0	0	0	0	0	0	0	0	0	0	0	0	0	0	0	0	0	0	0	0
0	0	0	0	0	0	0	0	0	0	0	0	0	0	0	0	0	0	0	0	0	0	0	0	0	0	0	0	0	0	0
0	0	0	0	0	0	0	0	0	0	0	0	0	0	0	0	0	0	0	0	0	0	0	0	0	0	0	0	0	0	0
0	0	0	0	0	0	0	0	0	0	0	0	0	0	0	0	0	0	0	0	0	0	0	0	0	0	0	0	0	0	0
0	0	0	0	0	0	0	0	0	0	0	0	0	0	0	0	0	0	0	0	0	0	0	0	0	0	0	0	0	0	0
0	0	0	0	0	0	0	0	0	0	0	0	0	0	0	0	0	0	0	0	0	0	0	0	0	0	0	0	0	0	0
0	0	0	0	0	0	0	0	0	0	0	0	0	0	0	0	0	0	0	0	0	0	0	0	0	0	0	0	0	0	0
0	0	0	0	0	0	0	0	0	0	0	0	0	0	0	0	0	0	0	0	0	0	0	0	0	0	0	0	0	0	0
0	0	0	0	0	0	0	0	0	0	0	0	0	0	0	0	0	0	0	0	0	0	0	0	0	0	0	0	0	0	0
0	0	0	0	0	0	0	0	0	0	0	0	0	0	0	0	0	0	0	0	0	0	0	0	0	0	0	0	0	0	0
0	0	0	0	0	0	0	0	0	0	0	0	0	0	0	0	0	0	0	0	0	0	0	0	0	0	0	0	0	0	0
0	0	0	0	0	0	0	0	0	0	0	0	0	0	0	0	0	0	0	0	0	0	0	0	0	0	0	0	0	0	0
0	0	0	0	0	0	0	0	0	0	0	0	0	0	0	0	0	0	0	0	0	0	0	0	0	0	0	0	0	0	0
0	0	0	0	0	0	0	0	0	0	0	0	0	0	0	0	0	0	0	0	0	0	0	0	0	0	0	0	0	0	0
0	0	0	0	0	0	0	0	0	0	0	0	0	0	0	0	0	0	0	0	0	0	0	0	0	0	0	0	0	0	0
0	0	0	0	0	0	0	0	0	0	0	0	0	0	0	0	0	0	0	0	0	0	0	0	0	0	0	0	0	0	0
0	0	0	0	0	0	0	0	0	0	0	0	0	0	0	0	0	0	0	0	0	0	0	0	0	0	0	0	0	0	0
0	0	0	0	0	0	0	0	0	0	0	0	0	0	0	0	0	0	0	0	0	0	0	0	0	0	0	0	0	0	0
0	0	0	0	0	0	0	0	0	0	0	0	0	0	0	0	0	0	0	0	0	0	0	0	0	0	0	0	0	0	0
0	0	0	0	0	0	0	0	0	0	0	0	0	0	0	0	0	0	0	0	0	0	0	0	0	0	0	0	0	0	0
0	0	0	0	0	0	0	0	0	0	0	0	0	0	0	0	0	0	0	0	0	0	0	0	0	0	0	0	0	0	0
0	0	0	0	0	0	0	0	0	0	0	0	0	0	0	0	0	0	0	0	0	0	0	0	0	0	0	0	0	0	0
0	0	0	0	0	0	0	0	0	0	0	0	0	0	0	0	0	0	0	0	0	0	0	0	0	0	0	0	0	0	0
0	0	0	0	0	0	0	0	0	0	0	0	0	0	0	0	0	0	0	0	0	0	0	0	0	0	0	0	0	0	0
0	0	0	0	0	0	0	0	0	0	0	0	0	0	0	0	0	0	0	0	0	0	0	0	0	0	0	0	0	0	0
0	0	0	0	0	0	0	0	0	0	0	0	0	0	0	0	0	0	0	0	0	0	0	0	0	0	0	0	0	0	0
0	0	0	0	0	0	0	0	0	0	0	0	0	0	0	0	0	0	0	0	0	0	0	0	0	0	0	0	0	0	0
0	0	0	0	0	0	0	0	0	0	0	0	0	0	0	0	0	0	0	0	0	0	0	0	0	0	0	0	0	0	0
0	0	0	0	0	0	0	0	0	0	0	0	0	0	0	0	0	0	0	0	0	0	0	0	0	0	0	0	0	0	0
0	0	0	0	0	0	0	0	0	0	0	0	0	0	0	0	0	0	0	0	0	0	0	0	0	0	0	0	0	0	0
0	0	0	0	0	0	0	0	0	0	0	0	0	0	0	0	0	0	0	0	0	0	0	0	0	0	0	0	0	0	0
0	0	0	0	0	0	0	0	0	0	0	0	0	0	0	0	0	0	0	0	0	0	0	0	0	0	0	0	0	0	0
0	0	0	0	0	0	0	0	0	0	0	0	0	0	0	0	0	0	0	0	0	0	0	0	0	0	0	0	0	0	0
0	0	0	0	0	0	0	0	0	0	0	0	0	0	0	0	0	0	0	0	0	0	0	0	0	0	0	0	0	0	0
0	0	0	0	0	0	0	0	0	0	0	0	0	0	0	0	0	0	0	0	0	0	0	0	0	0	0	0	0	0	0
0	0	0	0	0	0	0	0	0	0	0	0	0	0	0	0	0	0	0	0	0	0	0	0	0	0	0	0	0	0	0
0	0	0	0	0	0	0	0	0	0	0	0	0	0	0	0	0	0	0	0	0	0	0	0	0	0	0	0	0	0	0
0	0	0	0	0	0	0	0	0	0	0	0	0	0	0	0	0	0	0	0	0	0	0	0	0	0	0	0	0	0	0
0	0	0	0	0	0	0	0	0	0	0	0	0	0	0	0	0	0	0	0	0	0	0	0	0	0	0	0	0	0	0
0	0	0	0	0	0	0	0	0	0	0	0	0	0	0	0	0	0	0	0	0	0	0	0	0	0	0	0	0	0	0
0	0	0	0	0	0	0	0	0	0	0	0	0	0	0	0	0	0	0	0	0	0	0	0	0	0	0	0	0	0	0
0	0	0	0	0	0	0	0	0	0	0	0	0	0	0	0	0	0	0	0	0	0	0	0	0	0	0	0	0	0	0
0	0	0	0	0	0	0	0	0	0	0	0	0	0	0	0	0	0	0	0	0	0	0	0	0	0	0	0	0	0	0
0	0	0	0	0	0	0	0	0	0	0	0	0	0	0	0	0	0	0	0	0	0	0	0	0	0	0	0	0	0	0
0	0	0	0	0	0	0	0	0	0	0	0	0	0	0	0	0	0	0	0	0	0	0	0	0	0	0	0	0	0	0
0	0	0	0	0	0	0	0	0	0	0	0	0	0	0	0	0	0	0	0	0	0	0	0	0	0	0	0	0	0	0
0	0	0	0	0	0	0	0	0	0	0	0	0	0	0	0	0	0	0	0	0	0	0	0	0	0	0	0	0	0	0
0	0	0	0	0	0	0	0	0	0	0	0	0	0	0	0	0	0	0	0	0	0	0	0	0	0	0	0	0	0	0
0	0	0	0	0	0	0	0	0	0	0	0	0	0	0	0	0	0	0	0	0	0	0	0	0	0	0	0	0	0	0
0	0	0	0	0	0	0	0	0	0	0	0	0	0	0	0	0	0	0	0	0	0	0	0	0	0	0	0	0	0	0
0	0	0	0	0	0	0	0	0	0	0	0	0	0	0	0	0	0	0	0	0	0	0	0	0	0	0	0	0	0	0
0	0	0	0	0	0	0	0	0	0	0	0	0	0	0	0	0	0	0	0	0	0	0	0	0	0	0	0	0	0	0
0	0	0	0	0	0	0	0	0	0	0	0	0	0	0	0	0	0	0	0	0	0	0	0	0	0	0	0	0	0	0
0	0	0	0	0	0	0	0	0	0	0	0	0	0	0	0	0	0	0	0	0	0	0	0	0	0	0	0	0	0	0
0	0	0	0	0	0	0	0	0	0	0	0	0	0	0	0	0	0	0	0	0	0	0	0	0	0	0	0	0	0	0
0	0	0	0	0	0	0	0	0	0	0	0	0	0	0	0	0	0	0	0	0	0	0	0	0	0	0	0	0	0	0
0	0	0	0	0	0	0	0	0	0	0	0	0	0	0	0	0	0	0	0	0	0	0	0	0	0	0	0	0	0	0
0	0	0	0	0	0	0	0	0	0	0	0	0	0	0	0	0	0	0	0	0	0	0	0	0	0	0	0	0	0	0
0	0	0	0	0	0	0	0	0	0	0	0	0	0	0	0	0	0	0	0	0	0	0	0	0	0	0	0	0	0	0
0	0	0	0	0	0	0	0	0	0	0	0	0	0	0	0	0	0	0	0	0	0	0	0	0	0	0	0	0	0	0
0	0	0	0	0	0	0	0	0	0	0	0	0	0	0	0	0	0	0	0	0	0	0	0	0	0	0	0	0	0	0
0	0	0	0	0	0	0	0	0	0	0	0	0	0	0	0	0	0	0	0	0	0	0	0	0	0	0	0	0	0	0
0	0	0	0	0	0	0	0	0	0	0	0	0	0	0	0	0	0	0	0	0	0	0	0	0	0	0	0	0	0	0
0	0	0	0	0	0	0	0	0	0	0	0	0	0	0	0	0	0	0	0	0	0	0	0	0	0	0	0	0	0	0
0	0	0	0	0	0	0	0	0	0	0	0	0	0	0	0	0	0	0	0	0	0	0	0	0	0	0	0	0	0	0
0	0	0	0	0	0	0	0	0	0	0	0	0	0	0	0	0	0	0	0	0	0	0	0	0	0	0	0	0	0	0
0	0	0	0	0	0	0	0	0	0	0	0	0	0	0	0	0	0	0	0	0	0	0	0	0	0	0	0	0	0	0
0	0	0	0	0	0	0	0	0	0	0	0	0	0	0	0	0	0	0	0	0	0	0	0	0	0	0	0	0	0	0
0	0	0	0	0	0	0	0	0	0	0	0	0	0	0	0	0	0	0	0	0	0	0	0	0	0	0	0	0	0	0
0	0	0	0	0	0	0	0	0	0	0	0	0	0	0	0	0	0	0	0	0	0	0	0	0	0	0	0	0	0	0
0	0	0	0	0	0	0	0	0	0	0	0	0	0	0	0	0	0	0	0	0	0	0	0	0	0	0	0	0	0	0
0	0	0	0	0	0	0	0	0	0	0	0	0	0	0	0	0	0	0	0	0	0	0	0	0	0	0	0	0	0	0
0	0	0	0	0	0	0	0	0	0	0	0	0	0	0	0	0	0	0	0	0	0	0	0	0	0	0	0	0	0	0
0	0	0	0	0	0	0	0	0	0	0	0	0	0	0	0	0	0	0	0	0	0	0	0	0	0	0	0	0	0	0
0	0	0	0	0	0	0	0	0	0	0	0	0	0	0	0	0	0	0	0	0	0	0	0	0	0	0	0	0	0	0
0	0	0	0	0	0	0	0	0	0	0	0	0	0	0	0	0	0	0	0	0	0	0	0	0	0	0	0	0	0	0
0	0	0	0	0	0	0	0	0	0	0	0	0	0	0	0	0	0	0	0	0	0	0	0	0	0	0	0	0	0	0
0	0	0	0	0	0	0	0	0	0	0	0	0	0	0	0	0	0	0	0	0	0	0	0	0	0	0	0	0	0	0
0	0	0	0	0	0	0	0	0	0	0	0	0	0	0	0	0	0	0	0	0	0	0	0	0	0	0	0	0	0	0
0	0	0	0	0	0	0	0	0	0	0	0	0	0	0	0	0	0	0	0	0	0	0	0	0	0	0	0	0	0	0
0	0	0	0	0	0	0	0	0	0	0	0	0	0	0	0	0	0	0	0	0	0	0	0	0	0	0	0	0	0	0
0	0	0	0	0	0	0	0	0	0	0	0	0	0	0	0	0	0	0	0	0	0	0	0	0	0	0	0	0	0	0
0	0	0	0	0	0	0	0	0	0	0	0	0	0	0	0	0	0	0	0	0	0	0	0	0	0	0	0	0	0	0
0	0	0	0	0	0	0	0	0	0	0	0	0	0	0	0	0	0	0	0	0	0	0	0	0	0	0	0	0	0	0
0	0	0	0	0	0	0	0	0	0	0	0	0	0	0	0	0	0	0	0	0	0	0	0	0	0	0	0	0	0	0
0	0	0	0	0	0	0	0	0	0	0	0	0	0	0	0	0	0	0	0	0	0	0	0	0	0	0	0	0	0	0
0	0	0	0	0	0	0	0	0	0	0	0	0	0	0	0	0	0	0	0	0	0	0	0	0	0	0	0	0	0	0
0	0	0	0	0	0	0	0	0	0	0	0	0	0	0	0	0	0	0	0	0	0	0	0	0	0	0	0	0	0	0
0	0	0	0	0	0	0	0	0	0	0	0	0	0	0	0	0	0	0	0	0	0	0	0	0	0	0	0	0	0	0
0	0	0	0	0	0	0	0	0	0	0	0	0	0	0	0	0	0	0	0	0	0	0	0	0	0	0	0	0	0	0
0	0	0	0	0	0	0	0	0	0	0	0	0	0	0	0	0	0	0	0	0	0	0	0	0	0	0	0	0	0	0
0	0	0	0	0	0	0	0	0	0	0	0	0	0	0	0	0	0	0	0	0	0	0	0	0	0	0	0	0	0	0
0	0	0	0	0	0	0	0	0	0	0	0	0	0	0	0	0	0	0	0	0	0	0	0	0	0	0	0	0	0	0
0	0	0	0	0	0	0	0	0	0	0	0	0	0	0	0	0	0	0	0	0	0	0	0	0	0	0	0	0	0	0
0	0	0	0	0	0	0	0	0	0	0	0	0	0	0	0	0	0	0	0	0	0	0	0	0	0	0	0	0	0	0
0	0	0	0	0	0	0	0	0	0	0	0	0	0	0	0	0	0	0	0	0	0	0	0	0	0	0	0	0	0	0
0	0	0	0	0	0	0	0	0	0	0	0	0	0	0	0	0	0	0	0	0	0	0	0	0	0	0	0	0	0	0
0	0	0	0	0	0	0	0	0	0	0	0	0	0	0	0	0	0	0	0	0	0	0	0	0	0	0	0	0	0	0
0	0	0	0	0	0	0	0	0	0	0	0	0	0	0	0	0	0	0	0	0	0	0	0	0	0	0	0	0	0	0
0	0	0	0	0	0	0	0	0	0	0	0	0	0	0	0	0	0	0	0	0	0	0	0	0	0	0	0	0	0	0
0	0	0	0	0	0	0	0	0	0	0	0	0	0	0	0	0	0	0	0	0	0	0	0	0	0	0	0	0	0	0
0	0	0	0	0	0	0	0	0	0	0	0	0	0	0	0	0	0	0	0	0	0	0	0	0	0	0	0	0	0	0
0	0	0	0	0	0	0	0	0	0	0	0	0	0	0	0	0	0	0	0	0	0	0	0	0	0	0	0	0	0	0
0	0	0	0	0	0	0	0	0	0	0	0	0	0	0	0	0	0	0	0	0	0	0	0	0	0	0	0	0	0	0
0	0	0	0	0	0	0	0	0	0	0	0	0	0	0	0	0	0	0	0	0	0	0	0	0	0	0	0	0	0	0
0	0	0	0	0	0	0	0	0	0	0	0	0	0	0	0	0	0	0	0	0	0	0	0	0	0	0	0	0	0	0
0	0	0	0	0	0	0	0	0	0	0	0	0	0	0	0	0	0	0	0	0	0	0	0	0	0	0	0	0	0	0
0	0	0	0	0	0	0	0	0	0	0	0	0	0	0	0	0	0	0	0	0	0	0	0	0	0	0	0	0	0	0
0	0	0	0	0	0	0	0	0	0	0	0	0	0	0	0	0	0	0	0	0	0	0	0	0	0	0	0	0	0	0
0	0	0	0	0	0	0	0	0	0	0	0	0	0	0	0	0	0	0	0	0	0	0	0	0	0	0	0	0	0	0
0	0	0	0	0	0	0	0	0	0	0	0	0	0	0	0	0	0	0	0	0	0	0	0	0	0	0	0	0	0	0
0	0	0	0	0	0	0	0	0	0	0	0	0	0	0	0	0	0	0	0	0	0	0	0	0	0	0	0	0	0	0
0	0	0	0	0	0	0	0	0	0	0	0	0	0	0	0	0	0	0	0	0	0	0	0	0	0	0	0	0	0	0
0	0	0	0	0	0	0	0	0	0	0	0	0	0	0	0	0	0	0	0	0	0	0	0	0	0	0	0	0	0	0
0	0	0	0	0	0	0	0	0	0	0	0	0	0	0	0	0	0	0	0	0	0	0	0	0	0	0	0	0	0	0
0	0	0	0	0	0	0	0	0	0	0	0	0	0	0	0	0	0	0	0	0	0	0	0	0	0	0	0	0	0	0
0	0	0	0	0	0	0	0	0	0	0	0	0	0	0	0	0	0	0	0	0	0	0	0	0	0	0	0	0	0	0
0	0	0	0	0	0	0	0	0	0	0	0	0	0	0	0	0	0	0	0	0	0	0	0	0	0	0	0	0	0	0
0	0	0	0	0	0	0	0	0	0	0	0	0	0	0	0	0	0	0	0	0	0	0	0	0	0	0	0	0	0	0
0	0	0	0	0	0	0	0	0	0	0	0	0	0	0	0	0	0	0	0	0	0	0	0	0	0	0	0	0	0	0
0	0	0	0	0	0	0	0	0	0	0	0	0	0	0	0	0	0	0	0	0	0	0	0	0	0	0	0	0	0	0
0	0	0	0	0	0	0	0	0	0	0	0	0	0	0	0	0	0	0	0	0	0	0	0	0	0	0	0	0	0	0
0	0	0	0	0	0	0	0	0	0	0	0	0	0	0	0	0	0	0	0	0	0	0	0	0	0	0	0	0	0	0
0	0	0	0	0	0	0	0	0	0	0	0	0	0	0	0	0	0	0	0	0	0	0	0	0	0	0	0	0	0	0
0	0	0	0	0	0	0	0	0	0	0	0	0	0	0	0	0	0	0	0	0	0	0	0	0	0	0	0	0	0	0
0	0	0	0	0	0	0	0	0	0	0	0	0	0	0	0	0	0	0	0	0	0	0	0	0	0	0	0	0	0	0
0	0	0	0	0	0	0	0	0	0	0	0	0	0	0	0	0	0	0	0	0	0	0	0	0	0	0	0	0	0	0
0	0	0	0	0	0	0	0	0	0	0	0	0	0	0	0	0	0	0	0	0	0	0	0	0	0	0	0	0	0	0
0	0	0	0	0	0	0	0	0	0	0	0	0	0	0	0	0	0	0	0	0	0	0	0	0	0	0	0	0	0	0
0	0	0	0	0	0	0	0	0	0	0	0	0	0	0	0	0	0	0	0	0	0	0	0	0	0	0	0	0	0	0
0	0	0	0	0	0	0	0	0	0	0	0	0	0	0	0	0	0	0	0	0	0	0	0	0	0	0	0	0	0	0
0	0	0	0	0	0	0	0	0	0	0	0	0	0	0	0	0	0	0	0	0	0	0	0	0	0	0	0	0	0	0
0	0	0	0	0	0	0	0	0	0	0	0	0	0	0	0	0	0	0	0	0	0	0	0	0	0	0	0	0	0	0
0	0	0	0	0	0	0	0	0	0	0	0	0	0	0	0	0	0	0	0	0	0	0	0	0	0	0	0	0	0	0
0	0	0	0	0	0	0	0	0	0	0	0	0	0	0	0	0	0	0	0	0	0	0	0	0	0	0	0	0	0	0
0	0	0	0	0	0	0	0	0	0	0	0	0	0	0	0	0	0	0	0	0	0	0	0	0	0	0	0	0	0	0
0	0	0	0	0	0	0	0	0	0	0	0	0	0	0	0	0	0	0	0	0	0	0	0	0	0	0	0	0	0	0
0	0	0	0	0	0	0	0	0	0	0	0	0	0	0	0	0	0	0	0	0	0	0	0	0	0	0	0	0	0	0
0	0	0	0	0	0	0	0	0	0	0	0	0	0	0	0	0	0	0	0	0	0	0	0	0	0	0	0	0	0	0
0	0	0	0	0	0	0	0	0	0	0	0	0	0	0	0	0	0	0	0	0	0	0	0	0	0	0	0	0	0	0
0	0	0	0	0	0	0	0	0	0	0	0	0	0	0	0	0	0	0	0	0	0	0	0	0	0	0	0	0	0	0
0	0	0	0	0	0	0	0	0	0	0	0	0	0	0	0	0	0	0	0	0	0	0	0	0	0	0	0	0	0	0
0	0	0	0	0	0	0	0	0	0	0	0	0	0	0	0	0	0	0	0	0	0	0	0	0	0	0	0	0	0	0
0	0	0	0	0	0	0	0	0	0	0	0	0	0	0	0	0	0	0	0	0	0	0	0	0	0	0	0	0	0	0
0	0	0	0	0	0	0	0	0	0	0	0	0	0	0	0	0	0	0	0	0	0	0	0	0	0	0	0	0	0	0
0	0	0	0	0	0	0	0	0	0	0	0	0	0	0	0	0	0	0	0	0	0	0	0	0	0	0	0	0	0	0
0	0	0	0	0	0	0	0	0	0	0	0	0	0	0	0	0	0	0	0	0	0	0	0	0	0	0	0	0	0	0
0	0	0	0	0	0	0	0	0	0	0	0	0	0	0	0	0	0	0	0	0	0	0	0	0	0	0	0	0	0	0
0	0	0	0	0	0	0	0	0	0	0	0	0	0	0	0	0	0	0	0	0	0	0	0	0	0	0	0	0	0	0
0	0	0	0	0	0	0	0	0	0	0	0	0	0	0	0	0	0	0	0	0	0	0	0	0	0	0	0	0	0	0
0	0	0	0	0	0	0	0	0	0	0	0	0	0	0	0	0	0	0	0	0	0	0	0	0	0	0	0	0	0	0
0	0	0	0	0	0	0	0	0	0	0	0	0	0	0	0	0	0	0	0	0	0	0	0	0	0	0	0	0	0	0
0	0	0	0	0	0	0	0	0	0	0	0	0	0	0	0	0	0	0	0	0	0	0	0	0	0	0	0	0	0	0
0	0	0	0	0	0	0	0	0	0	0	0	0	0	0	0	0	0	0	0	0	0	0	0	0	0	0	0	0	0	0
0	0	0	0	0	0	0	0	0	0	0	0	0	0	0	0	0	0	0	0	0	0	0	0	0	0	0	0	0	0	0
0	0	0	0	0	0	0	0	0	0	0	0	0	0	0	0	0	0	0	0	0	0	0	0	0	0	0	0	0	0	0
0	0	0	0	0	0	0	0	0	0	0	0	0	0	0	0	0	0	0	0	0	0	0	0	0	0	0	0	0	0	0
0	0	0	0	0	0	0	0	0	0	0	0	0	0	0	0	0	0	0	0	0	0	0	0	0	0	0	0	0	0	0
0	0	0	0	0	0	0	0	0	0	0	0	0	0	0	0	0	0	0	0	0	0	0	0	0	0	0	0	0	0	0
0	0	0	0	0	0	0	0	0	0	0	0	0	0	0	0	0	0	0	0	0	0	0	0	0	0	0	0	0	0	0
0	0	0	0	0	0	0	0	0	0	0	0	0	0	0	0	0	0	0	0	0	0	0	0	0	0	0	0	0	0	0
0	0	0	0	0	0	0	0	0	0	0	0	0	0	0	0	0	0	0	0	0	0	0	0	0	0	0	0	0	0	0
0	0	0	0	0	0	0	0	0	0	0	0	0	0	0	0	0	0	0	0	0	0	0	0	0	0	0	0	0	0	0
0	0	0	0	0	0	0	0	0	0	0	0	0	0	0	0	0	0	0	0	0	0	0	0	0	0	0	0	0	0	0
0	0	0	0	0	0	0	0	0	0	0	0	0	0	0	0	0	0	0	0	0	0	0	0	0	0	0	0	0	0	0
0	0	0	0	0	0	0	0	0	0	0	0	0	0	0	0	0	0	0	0	0	0	0	0	0	0	0	0	0	0	0
0	0	0	0	0	0	0	0	0	0	0	0	0	0	0	0	0	0	0	0	0	0	0	0	0	0	0	0	0	0	0
0	0	0	0	0	0	0	0	0	0	0	0	0	0	0	0	0	0	0	0	0	0	0	0	0	0	0	0	0	0	0
0	0	0	0	0	0	0	0	0	0	0	0	0	0	0	0	0	0	0	0	0	0	0	0	0	0	0	0	0	0	0
0	0	0	0	0	0	0	0	0	0	0	0	0	0	0	0	0	0	0	0	0	0	0	0	0	0	0	0	0	0	0
0	0	0	0	0	0	0	0	0	0	0	0	0	0	0	0	0	0	0	0	0	0	0	0	0	0	0	0	0	0	0
0	0	0	0	0	0	0	0	0	0	0	0	0	0	0	0	0	0	0	0	0	0	0	0	0	0	0	0	0	0	0
0	0	0	0	0	0	0	0	0	0	0	0	0	0	0	0	0	0	0	0	0	0	0	0	0	0	0	0	0	0	0
0	0	0	0	0	0	0	0	0	0	0	0	0	0	0	0	0	0	0	0	0	0	0	0	0	0	0	0	0	0	0
0	0	0	0	0	0	0	0	0	0	0	0	0	0	0	0	0	0	0	0	0	0	0	0	0	0	0	0	0	0	0
0	0	0	0	0	0	0	0	0	0	0	0	0	0	0	0	0	0	0	0	0	0	0	0	0	0	0	0	0	0	0
0	0	0	0	0	0	0	0	0	0	0	0	0	0	0	0	0	0	0	0	0	0	0	0	0	0	0	0	0	0	0
0	0	0	0	0	0	0	0	0	0	0	0	0	0	0	0	0	0	0	0	0	0	0	0	0	0	0	0	0	0	0
0	0	0	0	0	0	0	0	0	0	0	0	0	0	0	0	0	0	0	0	0	0	0	0	0	0	0	0	0	0	0
0	0	0	0	0	0	0	0	0	0	0	0	0	0	0	0	0	0	0	0	0	0	0	0	0	0	0	0	0	0	0
0	0	0	0	0	0	0	0	0	0	0	0	0	0	0	0	0	0	0	0	0	0	0	0	0	0	0	0	0	0	0
0	0	0	0	0	0	0	0	0	0	0	0	0	0	0	0	0	0	0	0	0	0	0	0	0	0	0	0	0	0	0
0	0	0	0	0	0	0	0	0	0	0	0	0	0	0	0	0	0	0	0	0	0	0	0	0	0	0	0	0	0	0
0	0	0	0	0	0	0	0	0	0	0	0	0	0	0	0	0	0	0	0	0	0	0	0	0	0	0	0	0	0	0
0	0	0	0	0	0	0	0	0	0	0	0	0	0	0	0	0	0	0	0	0	0	0	0	0	0	0	0	0	0	0
0	0	0	0	0	0	0	0	0	0	0	0	0	0	0	0	0	0	0	0	0	0	0	0	0	0	0	0	0	0	0
[truncated: 1,000 more rows]
