# Supplementary material for: A modified shuffled frog leaping algorithm with inertia weight
Source: Sci Rep. 2024 Feb 20;14:4146. doi: 10.1038/s41598-024-51306-1 (PMC11224354; doi:10.1038/s41598-024-51306-1)
Supplement: Supplementary file 1 — Supplementary Information. [file 41598_2024_51306_MOESM1_ESM.zip › data/F2/MSFLA_L_Compilation.xlsx]

## Sheet: Sheet1
7.15517	5.01912	7.29077	7.97897	7.39394	6.52222	6.46652	7.12431	6.02568	5.64478	5.84017	5.50414	4.31177	8.01067	5.86486	7.19354	6.13783	7.02401	5.94563	7.56705	6.23531	6.14463	6.79569	7.22194	5.93654	6.36826	7.18216	5.97602	6.16489	6.95704	6.50012
0.539669	0.605323	0.550545	0.589791	0.477739	0.568473	0.525052	0.564716	0.527874	0.418521	0.599081	0.610596	0.306331	0.612867	0.55308	0.46194	0.490805	0.566994	0.506172	0.583762	0.668221	0.565503	0.681229	0.59508	0.425054	0.452096	0.444281	0.507403	0.412964	0.504415	0.530519
0.0501489	0.0488859	0.0382389	0.0538702	0.0591678	0.0432698	0.0496602	0.0529851	0.0450709	0.0470945	0.044825	0.0600609	0.0503432	0.0587032	0.0391625	0.0531327	0.0548598	0.0345285	0.0556642	0.0459531	0.0550788	0.0478125	0.041314	0.0436287	0.0483081	0.0440675	0.0414255	0.0408915	0.0386453	0.0412866	0.0476028
0.00399277	0.00435654	0.00530364	0.00328201	0.00533355	0.00325258	0.00458948	0.00465087	0.00483655	0.00487617	0.00409271	0.0045541	0.00477707	0.00389331	0.00523358	0.00507264	0.00383367	0.0040944	0.00468539	0.00392189	0.00443619	0.00586942	0.00410045	0.00392142	0.0049246	0.00509242	0.00599725	0.00390708	0.00403605	0.00293468	0.00446175
0.000372625	0.000379005	0.000446049	0.000386296	0.000401373	0.000532346	0.000445411	0.000365306	0.000373904	0.000512377	0.000386657	0.000310171	0.000359494	0.000343981	0.000309158	0.00055797	0.000455738	0.000386347	0.00045227	0.000425715	0.00038174	0.00041333	0.000463639	0.000435379	0.000363498	0.000450466	0.000488506	0.00056264	0.00052944	0.000391158	0.000422733
3.7529e-05	3.43077e-05	3.6068e-05	4.92513e-05	4.07194e-05	4.90078e-05	3.81342e-05	3.6409e-05	4.19697e-05	3.65905e-05	4.3051e-05	3.86689e-05	3.4452e-05	2.72856e-05	2.90344e-05	4.5323e-05	3.31933e-05	3.18391e-05	3.77125e-05	2.56702e-05	3.11478e-05	4.05793e-05	4.50696e-05	3.16102e-05	3.03249e-05	3.28435e-05	2.75841e-05	3.21114e-05	4.97609e-05	3.53704e-05	3.6754e-05
2.97855e-06	4.03165e-06	3.0718e-06	3.93845e-06	3.80612e-06	3.11014e-06	3.13231e-06	4.24217e-06	2.31424e-06	3.5091e-06	4.00699e-06	3.30392e-06	3.46108e-06	2.95995e-06	3.635e-06	2.83618e-06	3.10038e-06	2.65621e-06	2.5284e-06	3.84468e-06	3.63005e-06	3.44918e-06	5.0206e-06	2.27483e-06	2.9302e-06	3.10262e-06	3.64464e-06	2.21728e-06	3.19707e-06	2.29391e-06	3.27426e-06
3.08964e-07	2.58074e-07	3.02279e-07	2.17106e-07	2.76197e-07	3.19591e-07	2.96949e-07	3.80856e-07	3.7119e-07	2.88165e-07	2.84393e-07	3.39431e-07	2.14152e-07	3.14746e-07	2.80432e-07	3.76627e-07	2.21347e-07	2.43624e-07	3.18665e-07	3.16783e-07	3.57732e-07	3.35193e-07	3.76058e-07	2.68465e-07	2.31252e-07	2.94498e-07	2.92257e-07	2.959e-07	2.76203e-07	2.64069e-07	2.97373e-07
3.04695e-08	2.66613e-08	2.5888e-08	2.75152e-08	3.04099e-08	2.64814e-08	2.8053e-08	2.2885e-08	2.14598e-08	3.61578e-08	3.08861e-08	2.20712e-08	2.06063e-08	2.68692e-08	2.48315e-08	3.21979e-08	2.04808e-08	2.37099e-08	2.42952e-08	1.93836e-08	2.90966e-08	2.58002e-08	2.68195e-08	2.53231e-08	3.12127e-08	3.49468e-08	3.06758e-08	3.31175e-08	2.46487e-08	2.70014e-08	2.69985e-08
2.23565e-09	1.86052e-09	2.15463e-09	2.59637e-09	3.29226e-09	2.87059e-09	2.07901e-09	2.53622e-09	2.02377e-09	2.30219e-09	2.36005e-09	1.76016e-09	2.60057e-09	2.29215e-09	2.11139e-09	2.63804e-09	2.64082e-09	2.63075e-09	2.07034e-09	2.71554e-09	2.9267e-09	2.86848e-09	1.90282e-09	3.48908e-09	2.94127e-09	3.00085e-09	2.42555e-09	3.03624e-09	2.21285e-09	2.58061e-09	2.50518e-09
2.01592e-10	1.66602e-10	2.12643e-10	2.36164e-10	2.53253e-10	2.29165e-10	1.92333e-10	2.25217e-10	2.36596e-10	2.00187e-10	2.33911e-10	1.79568e-10	1.94201e-10	2.57899e-10	1.53258e-10	2.08185e-10	2.16686e-10	2.72856e-10	2.86616e-10	2.85213e-10	2.32143e-10	2.67767e-10	2.26889e-10	2.61812e-10	2.01632e-10	2.33814e-10	1.74321e-10	2.44714e-10	2.11831e-10	1.94598e-10	2.23055e-10
1.74236e-11	2.37945e-11	1.82547e-11	2.54939e-11	2.34596e-11	2.10493e-11	2.37001e-11	2.07826e-11	2.20154e-11	1.92207e-11	1.57085e-11	1.8911e-11	1.36681e-11	2.05257e-11	2.04035e-11	1.83812e-11	2.11443e-11	1.87195e-11	2.85208e-11	2.09337e-11	1.79994e-11	2.33074e-11	1.56274e-11	1.36869e-11	1.88825e-11	2.71332e-11	2.43316e-11	2.7768e-11	2.14083e-11	2.60938e-11	2.0945e-11
1.45159e-12	1.46318e-12	1.66338e-12	1.98118e-12	2.08586e-12	1.64402e-12	1.3837e-12	2.10729e-12	1.95535e-12	2.51851e-12	2.19014e-12	1.24009e-12	1.85845e-12	2.47596e-12	1.43675e-12	2.16086e-12	2.25058e-12	1.87837e-12	1.06595e-12	1.77597e-12	1.86039e-12	1.43726e-12	1.99842e-12	1.90936e-12	2.14451e-12	1.32036e-12	1.5023e-12	2.0726e-12	9.37568e-13	1.91982e-12	1.78966e-12
1.5168e-13	1.87957e-13	1.34467e-13	1.647e-13	1.5951e-13	1.56181e-13	1.27333e-13	1.9989e-13	1.35358e-13	1.9937e-13	1.64554e-13	1.70662e-13	1.61181e-13	1.58709e-13	1.76678e-13	1.29863e-13	1.78085e-13	1.50276e-13	1.62234e-13	1.58316e-13	1.35059e-13	1.85873e-13	1.78763e-13	1.46352e-13	1.48636e-13	1.61667e-13	1.51824e-13	1.76973e-13	1.22348e-13	1.56229e-13	1.59691e-13
1.23493e-14	1.71933e-14	1.41936e-14	1.43062e-14	1.82397e-14	1.72247e-14	1.35891e-14	1.23149e-14	1.87709e-14	1.48656e-14	1.13993e-14	1.20511e-14	1.8505e-14	1.74789e-14	1.04411e-14	2.14297e-14	1.70633e-14	1.36383e-14	1.69526e-14	1.70151e-14	2.08446e-14	1.20432e-14	1.02481e-14	1.45062e-14	1.95911e-14	1.67015e-14	1.62097e-14	1.26308e-14	1.06512e-14	1.72746e-14	1.53241e-14
1.29208e-15	1.43655e-15	1.55342e-15	1.31506e-15	1.74655e-15	1.50839e-15	1.04565e-15	8.3915e-16	1.17204e-15	1.13325e-15	1.52881e-15	1.67043e-15	1.54664e-15	1.30864e-15	1.19218e-15	1.63459e-15	1.57597e-15	1.66453e-15	1.59817e-15	1.18065e-15	1.11226e-15	1.33865e-15	1.4276e-15	1.50745e-15	1.42961e-15	9.73737e-16	1.26421e-15	1.8458e-15	1.25532e-15	1.0831e-15	1.37268e-15
1.03437e-16	1.22929e-16	1.17741e-16	1.50758e-16	1.43776e-16	1.42263e-16	1.10858e-16	1.12665e-16	1.26701e-16	1.48361e-16	1.49077e-16	1.07776e-16	1.25854e-16	1.26493e-16	1.13467e-16	1.28993e-16	9.83159e-17	1.18095e-16	1.30008e-16	1.4707e-16	1.30853e-16	1.39367e-16	1.29963e-16	1.36809e-16	1.33588e-16	9.14282e-17	1.18882e-16	1.73999e-16	1.25714e-16	1.22523e-16	1.27592e-16
1.27805e-17	1.38149e-17	1.3261e-17	8.60123e-18	1.18209e-17	1.3753e-17	7.5195e-18	1.01257e-17	1.0648e-17	1.05079e-17	1.10078e-17	1.27032e-17	1.21172e-17	1.06425e-17	1.21895e-17	9.53434e-18	1.007e-17	9.10271e-18	1.49501e-17	1.01711e-17	1.30324e-17	1.06191e-17	7.95199e-18	1.04354e-17	1.42149e-17	9.80197e-18	6.7945e-18	1.43841e-17	7.32522e-18	9.25602e-18	1.09712e-17
9.27363e-19	9.21453e-19	1.06988e-18	1.22182e-18	1.36377e-18	9.16812e-19	8.12695e-19	9.5035e-19	9.26427e-19	6.31619e-19	1.00127e-18	6.37466e-19	8.50642e-19	8.12365e-19	1.1526e-18	8.49656e-19	8.83584e-19	7.97344e-19	9.64788e-19	1.17795e-18	8.80587e-19	8.66261e-19	1.01757e-18	8.81852e-19	1.45197e-18	7.52139e-19	7.3614e-19	1.04737e-18	8.51975e-19	8.34099e-19	9.3966e-19
7.9006e-20	8.63692e-20	9.77671e-20	6.8063e-20	7.82095e-20	8.93774e-20	7.55115e-20	9.10184e-20	8.28958e-20	9.27465e-20	9.7233e-20	1.0063e-19	6.02472e-20	7.03252e-20	9.1632e-20	8.64103e-20	8.58737e-20	7.83685e-20	7.45063e-20	9.24913e-20	1.04905e-19	1.19411e-19	1.1666e-19	9.37742e-20	1.06985e-19	7.59032e-20	6.74527e-20	7.22581e-20	1.08957e-19	8.77348e-20	8.77574e-20
1.03186e-20	1.11031e-20	9.62857e-21	8.40442e-21	8.15509e-21	7.36199e-21	8.48149e-21	8.30657e-21	9.15197e-21	6.10793e-21	9.1407e-21	6.41278e-21	5.83785e-21	9.06049e-21	9.15864e-21	8.01294e-21	5.92586e-21	6.61586e-21	8.11751e-21	6.22963e-21	8.34767e-21	9.31954e-21	8.50213e-21	9.11485e-21	8.18994e-21	6.29715e-21	5.99253e-21	6.10797e-21	6.56153e-21	6.84359e-21	7.89363e-21
6.75957e-22	8.933e-22	6.92427e-22	8.67612e-22	8.15543e-22	5.73215e-22	6.59556e-22	4.86283e-22	8.31865e-22	5.60963e-22	7.38559e-22	7.1592e-22	6.44782e-22	6.97328e-22	6.9399e-22	7.92566e-22	8.19073e-22	6.90441e-22	1.00242e-21	8.85025e-22	8.60515e-22	6.97217e-22	8.98294e-22	6.74585e-22	6.87392e-22	5.79206e-22	7.0301e-22	1.12801e-21	6.05318e-22	7.68796e-22	7.44639e-22
7.57576e-23	5.03999e-23	7.58517e-23	7.60558e-23	7.1382e-23	6.68954e-23	8.17091e-23	4.28306e-23	6.26347e-23	9.24156e-23	6.66455e-23	7.15259e-23	5.31537e-23	8.96326e-23	5.94206e-23	6.45925e-23	6.92338e-23	6.09198e-23	6.93004e-23	9.58535e-23	8.56643e-23	7.73078e-23	6.81835e-23	6.22681e-23	6.00455e-23	4.34983e-23	5.22464e-23	7.29174e-23	5.93518e-23	6.97284e-23	6.82474e-23
6.61957e-24	5.59248e-24	6.38287e-24	5.36041e-24	9.03343e-24	6.68021e-24	5.5451e-24	5.18256e-24	5.33859e-24	7.17038e-24	3.55794e-24	6.03928e-24	5.21685e-24	5.34395e-24	5.99339e-24	6.62106e-24	5.48347e-24	4.21934e-24	6.87453e-24	7.698e-24	5.76112e-24	6.33295e-24	6.20192e-24	7.40844e-24	6.22073e-24	4.33267e-24	4.90619e-24	5.59389e-24	4.8648e-24	6.81621e-24	5.94641e-24
3.84157e-25	5.47384e-25	6.15109e-25	6.39981e-25	5.65974e-25	5.05398e-25	5.09912e-25	7.06096e-25	4.85387e-25	7.04301e-25	6.53864e-25	6.87862e-25	3.92614e-25	4.7582e-25	5.14162e-25	5.8737e-25	4.51697e-25	5.35215e-25	4.70879e-25	6.80293e-25	6.94731e-25	3.94698e-25	7.39414e-25	5.31971e-25	5.05794e-25	4.89822e-25	4.09558e-25	6.70864e-25	4.37788e-25	5.10621e-25	5.49958e-25
3.93019e-26	4.4331e-26	4.41821e-26	4.49574e-26	4.87437e-26	4.96091e-26	5.2118e-26	4.74312e-26	5.04905e-26	4.47306e-26	5.85496e-26	4.07727e-26	3.23766e-26	4.79534e-26	3.0089e-26	3.56915e-26	3.08849e-26	4.13643e-26	4.70052e-26	5.77759e-26	4.72806e-26	4.68411e-26	5.10353e-26	5.34316e-26	4.54987e-26	4.2312e-26	5.12948e-26	3.27787e-26	3.64256e-26	4.93359e-26	4.48198e-26
4.52915e-27	5.48443e-27	4.37495e-27	4.99914e-27	4.70256e-27	3.59251e-27	3.07408e-27	3.19665e-27	4.57405e-27	5.21938e-27	5.04491e-27	4.95919e-27	3.5499e-27	5.18159e-27	4.30669e-27	6.17155e-27	4.93469e-27	3.63483e-27	4.49703e-27	6.49602e-27	4.21956e-27	5.5552e-27	4.608e-27	3.36668e-27	5.86524e-27	3.95062e-27	2.64411e-27	5.20911e-27	2.90652e-27	5.24192e-27	4.53634e-27
3.07911e-28	4.2899e-28	3.90667e-28	6.38883e-28	4.437e-28	3.5821e-28	2.70595e-28	3.04914e-28	4.54482e-28	4.08666e-28	3.75999e-28	4.03333e-28	3.29672e-28	4.19245e-28	4.08821e-28	3.39124e-28	2.87737e-28	4.45933e-28	3.71987e-28	3.49435e-28	3.56789e-28	3.98751e-28	4.34886e-28	4.66878e-28	3.4253e-28	3.53535e-28	3.98692e-28	4.26928e-28	3.07807e-28	2.95269e-28	3.84012e-28
3.49107e-29	3.7466e-29	3.84367e-29	3.92696e-29	3.56362e-29	4.19737e-29	4.58872e-29	3.22672e-29	3.55376e-29	2.81648e-29	3.3549e-29	3.15687e-29	2.41299e-29	3.53739e-29	4.1959e-29	4.10283e-29	3.09081e-29	3.93423e-29	3.2197e-29	4.80022e-29	3.64291e-29	4.21109e-29	3.50304e-29	4.35244e-29	4.11677e-29	2.61782e-29	3.3832e-29	4.72416e-29	2.75781e-29	2.70283e-29	3.62576e-29
3.2259e-30	3.42084e-30	2.51189e-30	3.47069e-30	4.6503e-30	3.51031e-30	1.94605e-30	2.86827e-30	2.979e-30	2.86575e-30	2.6285e-30	3.07284e-30	2.49305e-30	3.67399e-30	3.93888e-30	5.04258e-30	3.74764e-30	2.9738e-30	3.2465e-30	4.20479e-30	4.11934e-30	2.88311e-30	3.96966e-30	3.97156e-30	2.73577e-30	2.72953e-30	2.99636e-30	4.26624e-30	2.60199e-30	3.56791e-30	3.34377e-30
2.36341e-31	3.02786e-31	2.87544e-31	3.40898e-31	2.76215e-31	1.70801e-31	2.36676e-31	3.22272e-31	2.86457e-31	2.47794e-31	3.93793e-31	2.90617e-31	1.96719e-31	2.42769e-31	2.72693e-31	2.8102e-31	2.3985e-31	3.09283e-31	3.42754e-31	3.94173e-31	3.00407e-31	3.17951e-31	2.36586e-31	2.60363e-31	2.00333e-31	2.92617e-31	3.36506e-31	3.49942e-31	2.6183e-31	2.1554e-31	2.81451e-31
2.46513e-32	2.36394e-32	2.33435e-32	2.86309e-32	2.5805e-32	3.48329e-32	2.19061e-32	2.32069e-32	2.01987e-32	2.84436e-32	2.71209e-32	2.76788e-32	2.6146e-32	2.76892e-32	3.26003e-32	1.85072e-32	1.69759e-32	2.21607e-32	3.23073e-32	2.63968e-32	2.58395e-32	3.05929e-32	2.71681e-32	3.26765e-32	3.26402e-32	2.96508e-32	3.10684e-32	3.35345e-32	2.1388e-32	2.13877e-32	2.66063e-32
2.28218e-33	2.2171e-33	2.39972e-33	1.99636e-33	2.27597e-33	2.27012e-33	1.78146e-33	2.04828e-33	2.46572e-33	3.04975e-33	2.21038e-33	2.79993e-33	2.08775e-33	1.6292e-33	2.46629e-33	1.98491e-33	1.92051e-33	1.66755e-33	2.51293e-33	3.16938e-33	2.41031e-33	1.93551e-33	3.13617e-33	1.90464e-33	2.03704e-33	1.53719e-33	3.1252e-33	2.16681e-33	1.83328e-33	2.2524e-33	2.25247e-33
2.08328e-34	2.53841e-34	1.84984e-34	2.42572e-34	1.96523e-34	2.13319e-34	2.52213e-34	2.17666e-34	1.81735e-34	1.74752e-34	2.46616e-34	1.75979e-34	1.41845e-34	1.70169e-34	1.64007e-34	2.08609e-34	2.31485e-34	1.45339e-34	1.53952e-34	3.55625e-34	2.27227e-34	2.20136e-34	1.86206e-34	2.01165e-34	1.94264e-34	1.56061e-34	2.90855e-34	2.06846e-34	1.59504e-34	2.39248e-34	2.06702e-34
1.95833e-35	2.04269e-35	2.20226e-35	1.89395e-35	1.65676e-35	1.79279e-35	2.05477e-35	1.21139e-35	1.68027e-35	1.76495e-35	2.26625e-35	1.69926e-35	1.13474e-35	1.72608e-35	2.55037e-35	2.63299e-35	1.33734e-35	1.35189e-35	2.0247e-35	2.33539e-35	1.59187e-35	1.76223e-35	1.22935e-35	2.11813e-35	1.92198e-35	1.45523e-35	1.94704e-35	1.58066e-35	2.31176e-35	2.22527e-35	1.84869e-35
1.28203e-36	2.4595e-36	1.20633e-36	1.82836e-36	2.19806e-36	1.65362e-36	1.25142e-36	1.48179e-36	1.25444e-36	1.74084e-36	1.26059e-36	1.68846e-36	1.3763e-36	2.24901e-36	1.72721e-36	1.85039e-36	1.99604e-36	1.62384e-36	2.00604e-36	1.53747e-36	1.37398e-36	1.53699e-36	1.7079e-36	1.3006e-36	2.00711e-36	1.38006e-36	1.52934e-36	1.84275e-36	9.98648e-37	1.63301e-36	1.63274e-36
1.37636e-37	1.83547e-37	1.27957e-37	1.60514e-37	1.91698e-37	1.72687e-37	2.44659e-37	1.23197e-37	1.22232e-37	1.4345e-37	1.24327e-37	1.77401e-37	1.83594e-37	2.20461e-37	1.41746e-37	1.86563e-37	1.86987e-37	1.58589e-37	1.91713e-37	1.38717e-37	1.42976e-37	1.32766e-37	1.75723e-37	1.18519e-37	1.96869e-37	1.45696e-37	1.38238e-37	2.44747e-37	1.67638e-37	2.07603e-37	1.66282e-37
1.30883e-38	2.00559e-38	1.34094e-38	1.00011e-38	2.27049e-38	1.39286e-38	1.35563e-38	1.42468e-38	1.47386e-38	1.28528e-38	1.6127e-38	1.22907e-38	1.43847e-38	1.22188e-38	1.7817e-38	1.83118e-38	8.3791e-39	1.48824e-38	1.10104e-38	1.4848e-38	1.38357e-38	1.65745e-38	1.7715e-38	1.35261e-38	1.33643e-38	1.10855e-38	1.88854e-38	1.64759e-38	1.52344e-38	1.02281e-38	1.45259e-38
1.65909e-39	1.26969e-39	1.29527e-39	1.96002e-39	1.69665e-39	1.14492e-39	1.26655e-39	1.03461e-39	1.4321e-39	1.014e-39	1.28897e-39	1.8356e-39	7.8969e-40	1.10584e-39	1.53992e-39	1.79863e-39	1.76594e-39	1.01745e-39	1.34147e-39	1.71333e-39	1.023e-39	1.39539e-39	1.55282e-39	1.40895e-39	1.21909e-39	1.33394e-39	1.74596e-39	1.64712e-39	1.46349e-39	1.12194e-39	1.39605e-39
9.24689e-41	1.16797e-40	1.04702e-40	9.66978e-41	9.12514e-41	1.16101e-40	9.74878e-41	1.07575e-40	1.46872e-40	9.52538e-41	1.31848e-40	1.22674e-40	1.04744e-40	1.15907e-40	1.25642e-40	1.37858e-40	1.22585e-40	8.36034e-41	1.11003e-40	1.27178e-40	1.42907e-40	1.1606e-40	8.81086e-41	1.12778e-40	1.33994e-40	9.05919e-41	1.49299e-40	1.00148e-40	1.18016e-40	9.01432e-41	1.1301e-40
1.55874e-41	1.0021e-41	9.72421e-42	7.49879e-42	8.82604e-42	1.28012e-41	1.19053e-41	6.30306e-42	1.10935e-41	1.14731e-41	1.21262e-41	1.00471e-41	1.16368e-41	1.14505e-41	8.5118e-42	1.15429e-41	9.9088e-42	1.06269e-41	1.11901e-41	1.4909e-41	1.33613e-41	1.2138e-41	6.82121e-42	9.88378e-42	8.71243e-42	7.09503e-42	1.18008e-41	1.39533e-41	7.41614e-42	8.3643e-42	1.05577e-41
8.51539e-43	1.08906e-42	9.26351e-43	9.97057e-43	1.29755e-42	8.54242e-43	1.00752e-42	7.64272e-43	1.02676e-42	7.85117e-43	1.15818e-42	1.10296e-42	8.36642e-43	1.02717e-42	9.27962e-43	1.21656e-42	8.65443e-43	1.11697e-42	8.98502e-43	1.40918e-42	9.76684e-43	9.43472e-43	8.21629e-43	7.60315e-43	1.1241e-42	7.95219e-43	8.5443e-43	1.0985e-42	5.97966e-43	1.02451e-42	9.71863e-43
8.03464e-44	1.17611e-43	5.17733e-44	8.61021e-44	6.75846e-44	7.06069e-44	9.45716e-44	7.5442e-44	1.05242e-43	9.18223e-44	1.08914e-43	9.04046e-44	6.33054e-44	9.14532e-44	7.95027e-44	1.03832e-43	9.094e-44	7.76756e-44	9.82421e-44	1.11112e-43	1.14257e-43	8.64248e-44	7.80483e-44	1.15093e-43	9.9796e-44	7.79149e-44	8.14351e-44	8.34548e-44	8.58431e-44	9.36276e-44	8.90793e-44
9.39473e-45	8.99114e-45	6.11121e-45	5.90287e-45	9.24189e-45	7.00278e-45	6.55066e-45	5.38114e-45	1.09252e-44	7.23514e-45	6.43871e-45	6.19257e-45	8.2178e-45	1.03379e-44	6.89193e-45	6.56221e-45	6.95821e-45	6.22815e-45	5.72996e-45	7.22948e-45	1.09538e-44	6.98362e-45	9.78446e-45	7.15802e-45	6.9576e-45	8.24316e-45	8.12572e-45	7.75454e-45	6.96479e-45	7.97173e-45	7.61404e-45
8.8906e-46	8.37765e-46	7.77502e-46	6.74026e-46	5.27679e-46	5.23568e-46	8.10072e-46	4.28229e-46	1.01356e-45	8.80789e-46	8.15111e-46	7.30754e-46	6.88155e-46	7.66729e-46	7.84864e-46	7.79624e-46	6.54655e-46	7.97027e-46	6.75425e-46	9.6038e-46	5.34255e-46	5.39329e-46	8.19177e-46	5.88634e-46	7.11601e-46	6.40452e-46	5.81959e-46	8.4629e-46	8.87159e-46	9.3523e-46	7.36635e-46
5.98375e-47	6.52493e-47	5.95438e-47	7.08867e-47	6.09284e-47	5.58155e-47	8.5487e-47	5.97144e-47	6.59675e-47	8.29408e-47	7.19013e-47	5.90716e-47	6.25441e-47	6.13645e-47	5.27734e-47	5.75329e-47	6.61097e-47	4.90503e-47	5.6856e-47	8.04032e-47	5.87246e-47	6.43089e-47	6.26715e-47	5.87114e-47	5.06848e-47	5.41891e-47	6.40527e-47	7.81429e-47	4.89856e-47	6.29739e-47	6.29141e-47
7.73518e-48	5.58527e-48	4.90779e-48	6.20929e-48	4.84242e-48	5.93432e-48	6.97974e-48	4.58417e-48	7.07224e-48	1.015e-47	4.79116e-48	7.02969e-48	6.01449e-48	5.33767e-48	5.87945e-48	7.6672e-48	4.4174e-48	4.37256e-48	3.60093e-48	5.33047e-48	6.00492e-48	7.27959e-48	4.59341e-48	5.88058e-48	3.86378e-48	6.89802e-48	5.5517e-48	6.38832e-48	6.55003e-48	4.72175e-48	5.87245e-48
4.74066e-49	5.18094e-49	4.83207e-49	5.31218e-49	5.97523e-49	4.27616e-49	4.21782e-49	3.86305e-49	6.92845e-49	6.45097e-49	6.4369e-49	5.01766e-49	4.89226e-49	5.79883e-49	6.20181e-49	5.50292e-49	4.57259e-49	4.17456e-49	3.54791e-49	5.60864e-49	5.60335e-49	6.04099e-49	4.43076e-49	3.79551e-49	5.03052e-49	4.09412e-49	4.54814e-49	7.1155e-49	4.3745e-49	5.8352e-49	5.14667e-49
4.27073e-50	4.63227e-50	5.31543e-50	5.57643e-50	3.85363e-50	3.91523e-50	4.18669e-50	4.03564e-50	6.14791e-50	4.86918e-50	3.97174e-50	4.1413e-50	4.08366e-50	3.15386e-50	3.24904e-50	4.7243e-50	4.97512e-50	3.94596e-50	3.65113e-50	4.09068e-50	5.48417e-50	3.83021e-50	4.46144e-50	6.74469e-50	4.69392e-50	4.36014e-50	3.53313e-50	6.03279e-50	4.04453e-50	3.6838e-50	4.45529e-50
4.83125e-51	3.98333e-51	4.76714e-51	3.9536e-51	4.32716e-51	3.58163e-51	4.41818e-51	3.15998e-51	4.68637e-51	4.82034e-51	5.06118e-51	4.05007e-51	2.78156e-51	3.42634e-51	3.59889e-51	4.20028e-51	3.65096e-51	4.81328e-51	3.19002e-51	4.40508e-51	4.67647e-51	4.25671e-51	6.16604e-51	3.51058e-51	4.3545e-51	4.55357e-51	3.84249e-51	4.3745e-51	3.70539e-51	3.56098e-51	4.15693e-51
3.32982e-52	3.76298e-52	3.7372e-52	4.3286e-52	3.13749e-52	3.69846e-52	5.74009e-52	2.38651e-52	5.42585e-52	4.59636e-52	5.12051e-52	4.7778e-52	3.02817e-52	3.22347e-52	4.1294e-52	4.56287e-52	3.89425e-52	3.66624e-52	4.00536e-52	4.58053e-52	3.47822e-52	3.81497e-52	3.91275e-52	3.15871e-52	3.70364e-52	2.84907e-52	2.9136e-52	2.77135e-52	3.58804e-52	3.46841e-52	3.82636e-52
2.79908e-53	3.03841e-53	3.87497e-53	3.438e-53	2.88304e-53	3.62098e-53	4.24006e-53	2.57718e-53	3.67963e-53	3.95137e-53	2.9095e-53	4.10624e-53	4.15052e-53	3.86521e-53	3.90152e-53	4.72088e-53	3.57645e-53	2.67237e-53	2.60722e-53	3.89603e-53	4.73262e-53	2.9757e-53	3.71209e-53	3.43198e-53	3.31724e-53	3.74105e-53	2.56703e-53	4.42335e-53	3.67759e-53	3.41576e-53	3.5501e-53
3.24913e-54	2.85636e-54	2.84981e-54	2.07668e-54	4.34093e-54	1.80644e-54	3.47221e-54	3.44883e-54	3.04922e-54	3.60344e-54	3.22319e-54	3.54423e-54	3.07823e-54	2.58696e-54	2.99265e-54	3.36725e-54	3.17176e-54	3.10652e-54	3.3822e-54	3.7729e-54	3.39148e-54	4.10128e-54	3.03582e-54	3.12485e-54	2.47436e-54	2.7822e-54	2.32455e-54	3.33043e-54	3.53596e-54	3.04155e-54	3.13738e-54
2.40409e-55	2.93177e-55	3.53062e-55	3.11642e-55	3.00566e-55	2.24879e-55	3.95848e-55	2.10652e-55	3.9298e-55	3.46801e-55	3.11287e-55	2.86219e-55	3.21199e-55	3.60163e-55	2.43128e-55	2.95018e-55	2.96605e-55	2.67042e-55	2.20377e-55	2.02981e-55	2.79973e-55	2.63065e-55	3.15226e-55	2.71571e-55	1.79485e-55	3.62785e-55	2.36154e-55	2.62e-55	2.79937e-55	2.29453e-55	2.85123e-55
1.90601e-56	2.49334e-56	1.48377e-56	2.74236e-56	2.45274e-56	2.26809e-56	2.72216e-56	2.58784e-56	3.1795e-56	2.35676e-56	2.92106e-56	2.72013e-56	1.96231e-56	3.37157e-56	1.79055e-56	3.89482e-56	2.40173e-56	1.85994e-56	1.68265e-56	2.16046e-56	2.54832e-56	2.67114e-56	3.3462e-56	1.92764e-56	2.05813e-56	1.88498e-56	3.5825e-56	2.59195e-56	1.87706e-56	2.59789e-56	2.46812e-56
2.61735e-57	2.32537e-57	2.2816e-57	2.46608e-57	2.08013e-57	2.27743e-57	2.38105e-57	1.31776e-57	2.52162e-57	2.27729e-57	2.58812e-57	2.11349e-57	2.24173e-57	2.08633e-57	2.64153e-57	2.13809e-57	2.50617e-57	2.08707e-57	2.67338e-57	2.91536e-57	2.10428e-57	3.07941e-57	2.27854e-57	1.86421e-57	1.61907e-57	1.58326e-57	2.5134e-57	3.01259e-57	2.60277e-57	2.2004e-57	2.31316e-57
2.04171e-58	1.76247e-58	1.71183e-58	1.4376e-58	2.65514e-58	1.67026e-58	2.1682e-58	1.69882e-58	2.22472e-58	2.49936e-58	2.14978e-58	2.36011e-58	1.87099e-58	1.7921e-58	2.19795e-58	3.12656e-58	1.76308e-58	2.3966e-58	1.84011e-58	2.43891e-58	1.95978e-58	2.17461e-58	2.07889e-58	1.48529e-58	1.9237e-58	1.54282e-58	2.49627e-58	2.20605e-58	2.11403e-58	2.48186e-58	2.07565e-58
1.18196e-59	1.75692e-59	1.50136e-59	2.15003e-59	1.98094e-59	1.25887e-59	2.13551e-59	1.49484e-59	1.89297e-59	2.52927e-59	2.07266e-59	2.10463e-59	1.7152e-59	2.66776e-59	2.30139e-59	2.38374e-59	1.68481e-59	1.8512e-59	1.97769e-59	2.39014e-59	1.87736e-59	3.07899e-59	2.18169e-59	2.10175e-59	1.62045e-59	1.85238e-59	2.43164e-59	2.15997e-59	2.06279e-59	1.46828e-59	1.99557e-59
1.52647e-60	2.30344e-60	1.46398e-60	2.20237e-60	1.69787e-60	1.58256e-60	2.26784e-60	1.6704e-60	2.0039e-60	1.61711e-60	1.85173e-60	1.29093e-60	1.87938e-60	1.50454e-60	2.30447e-60	2.67708e-60	1.93599e-60	1.75059e-60	1.20478e-60	2.12469e-60	1.67468e-60	2.3349e-60	2.26411e-60	1.20593e-60	1.42506e-60	1.38918e-60	1.73184e-60	1.98334e-60	1.66186e-60	2.2828e-60	1.82713e-60
1.26523e-61	2.0224e-61	1.42314e-61	1.26065e-61	1.42428e-61	1.33892e-61	1.68266e-61	1.44986e-61	1.80248e-61	1.4045e-61	1.54401e-61	1.07395e-61	1.40655e-61	1.26257e-61	1.85376e-61	2.51224e-61	9.88393e-62	1.52059e-61	1.16623e-61	1.54213e-61	1.88654e-61	1.75797e-61	1.59805e-61	1.07324e-61	1.40723e-61	1.33781e-61	1.55525e-61	1.77647e-61	1.27805e-61	1.59548e-61	1.50702e-61
9.57292e-63	1.49508e-62	1.25819e-62	1.79099e-62	1.52036e-62	1.0286e-62	1.61499e-62	1.08391e-62	1.5678e-62	1.52232e-62	1.46423e-62	9.25417e-63	9.01428e-63	1.20634e-62	8.68346e-63	2.24591e-62	1.00841e-62	1.50606e-62	1.34515e-62	1.53591e-62	1.52223e-62	1.11245e-62	1.53963e-62	1.40268e-62	1.30535e-62	1.17967e-62	1.54561e-62	1.49194e-62	1.81854e-62	9.09409e-63	1.35581e-62
1.18575e-63	1.16822e-63	1.07344e-63	1.54182e-63	1.25116e-63	9.97462e-64	1.5523e-63	1.16749e-63	1.59519e-63	1.52162e-63	1.44272e-63	1.51274e-63	1.11377e-63	1.31508e-63	8.91701e-64	1.5188e-63	1.17638e-63	1.61694e-63	9.38703e-64	1.50167e-63	1.1926e-63	1.7914e-63	1.43629e-63	1.0166e-63	1.22714e-63	1.31268e-63	1.23083e-63	1.13612e-63	1.86392e-63	1.10871e-63	1.31331e-63
1.08143e-64	8.16e-65	8.32098e-65	1.33743e-64	1.05564e-64	9.03713e-65	1.12688e-64	1.13857e-64	1.47065e-64	1.49332e-64	1.41504e-64	1.19004e-64	1.24439e-64	1.04344e-64	1.13008e-64	1.46841e-64	9.5721e-65	9.54919e-65	1.11739e-64	9.62018e-65	1.10179e-64	1.53325e-64	9.48011e-65	9.8784e-65	8.39311e-65	1.02134e-64	1.31131e-64	1.33108e-64	1.34326e-64	7.90124e-65	1.13153e-64
1.21432e-65	9.83156e-66	1.11716e-65	1.19307e-65	1.23965e-65	7.07149e-66	1.31938e-65	8.33565e-66	9.74157e-66	9.33377e-66	9.18255e-66	1.11338e-65	8.26732e-66	8.63916e-66	8.43546e-66	1.23716e-65	1.13517e-65	8.1809e-66	1.02862e-65	9.34126e-66	1.12235e-65	1.25116e-65	1.09045e-65	6.65942e-66	8.95593e-66	7.13264e-66	1.13224e-65	9.8523e-66	7.93469e-66	1.09002e-65	9.99124e-66
8.30198e-67	1.01367e-66	9.55878e-67	9.41613e-67	1.0328e-66	5.65635e-67	7.37017e-67	5.87677e-67	1.03315e-66	7.04382e-67	1.15094e-66	8.65547e-67	8.69201e-67	8.18551e-67	8.03669e-67	1.24959e-66	9.51006e-67	8.66053e-67	7.33046e-67	8.72164e-67	1.46607e-66	7.66529e-67	9.94656e-67	8.21346e-67	8.11455e-67	7.55994e-67	9.39393e-67	7.79755e-67	1.00028e-66	7.49138e-67	8.8888e-67
7.1257e-68	8.68086e-68	1.15762e-67	1.1484e-67	9.77711e-68	6.63283e-68	8.50651e-68	5.53397e-68	8.02879e-68	8.47854e-68	1.13826e-67	8.43808e-68	7.57019e-68	7.91959e-68	9.19152e-68	1.32774e-67	8.14491e-68	6.28092e-68	9.19596e-68	9.53672e-68	1.15339e-67	1.14608e-67	8.13381e-68	9.48545e-68	6.14204e-68	7.10883e-68	8.08969e-68	1.00874e-67	7.70195e-68	6.99683e-68	8.78344e-68
5.7205e-69	6.9871e-69	8.14904e-69	5.91429e-69	6.91421e-69	5.8359e-69	7.7839e-69	8.14435e-69	5.34494e-69	9.88947e-69	9.34555e-69	6.5682e-69	5.85107e-69	5.15e-69	7.49068e-69	1.14556e-68	7.49744e-69	5.80342e-69	3.8068e-69	9.56465e-69	8.16035e-69	8.49749e-69	8.30364e-69	6.31983e-69	5.43978e-69	7.50286e-69	8.36728e-69	7.56123e-69	8.4226e-69	6.01278e-69	7.26016e-69
6.69479e-70	6.0055e-70	6.75061e-70	4.80512e-70	8.05383e-70	5.20587e-70	5.20836e-70	5.30933e-70	8.5751e-70	6.74308e-70	9.2199e-70	8.16701e-70	7.26993e-70	6.23098e-70	6.86011e-70	8.86524e-70	4.1205e-70	5.82629e-70	6.1416e-70	8.12525e-70	8.33628e-70	9.22427e-70	5.57732e-70	4.5626e-70	6.23973e-70	6.13463e-70	7.84571e-70	6.52423e-70	7.83426e-70	6.54905e-70	6.76688e-70
6.74944e-71	5.59526e-71	5.22667e-71	4.95814e-71	7.2833e-71	4.96908e-71	6.94628e-71	5.4156e-71	6.0826e-71	6.03651e-71	6.16331e-71	6.5872e-71	6.10719e-71	5.33393e-71	6.28803e-71	9.0477e-71	7.14227e-71	6.71276e-71	4.21267e-71	8.04073e-71	6.48375e-71	6.01337e-71	5.62585e-71	4.19244e-71	5.94741e-71	5.63271e-71	7.04694e-71	7.13725e-71	6.29558e-71	6.51581e-71	6.19299e-71
3.17314e-72	7.55998e-72	6.53078e-72	5.47819e-72	6.34809e-72	5.06466e-72	8.29832e-72	3.71792e-72	4.76033e-72	5.87635e-72	7.03541e-72	4.05701e-72	4.43371e-72	5.10786e-72	5.06128e-72	7.84367e-72	5.31227e-72	3.72577e-72	5.69426e-72	6.16293e-72	8.39223e-72	5.65565e-72	7.34634e-72	5.99393e-72	4.21508e-72	3.6833e-72	7.2782e-72	6.77751e-72	6.45537e-72	4.69355e-72	5.72444e-72
5.06467e-73	6.07131e-73	4.14253e-73	6.16035e-73	4.76943e-73	4.76401e-73	6.59317e-73	3.29949e-73	5.29614e-73	5.31854e-73	5.54147e-73	4.7739e-73	4.76976e-73	3.90807e-73	4.00097e-73	6.40848e-73	5.51716e-73	3.6061e-73	4.50075e-73	6.42323e-73	5.53524e-73	5.86603e-73	7.86333e-73	4.35565e-73	3.93688e-73	4.27848e-73	8.40773e-73	5.9492e-73	3.9841e-73	3.35921e-73	5.14885e-73
3.43872e-74	3.82314e-74	4.13962e-74	4.53811e-74	4.98793e-74	3.889e-74	5.23728e-74	3.82764e-74	4.72522e-74	4.19298e-74	4.95122e-74	3.68042e-74	4.46909e-74	3.59628e-74	5.76449e-74	7.5956e-74	4.36169e-74	3.69727e-74	4.14259e-74	5.1747e-74	5.18917e-74	5.32782e-74	6.05806e-74	4.15808e-74	4.07176e-74	4.14355e-74	6.28894e-74	3.30044e-74	6.73882e-74	5.02516e-74	4.68449e-74
3.45871e-75	3.68067e-75	3.63975e-75	4.57825e-75	4.45111e-75	2.79448e-75	4.75544e-75	3.38246e-75	3.58009e-75	4.65213e-75	4.10474e-75	3.14834e-75	3.9441e-75	3.31703e-75	3.87747e-75	8.85949e-75	2.42434e-75	4.21103e-75	2.76941e-75	6.35864e-75	5.05982e-75	5.13869e-75	5.47609e-75	4.33619e-75	4.15078e-75	3.37097e-75	4.90973e-75	3.45869e-75	4.77927e-75	3.44274e-75	4.20369e-75
2.6244e-76	3.84154e-76	4.14664e-76	3.47909e-76	3.64799e-76	3.38512e-76	2.80003e-76	2.95626e-76	3.63271e-76	4.21594e-76	4.38082e-76	3.87441e-76	3.22051e-76	3.09726e-76	3.25869e-76	4.14461e-76	2.99716e-76	2.62603e-76	3.76595e-76	3.34362e-76	3.11587e-76	3.79215e-76	3.93021e-76	4.73278e-76	2.52642e-76	4.66907e-76	5.4601e-76	3.80702e-76	4.50666e-76	4.18404e-76	3.6721e-76
3.89111e-77	2.38986e-77	3.43673e-77	4.06126e-77	3.05293e-77	2.39723e-77	3.03991e-77	3.0328e-77	3.54467e-77	3.37176e-77	4.90799e-77	2.65688e-77	2.85975e-77	3.14119e-77	3.90743e-77	5.28815e-77	2.52331e-77	2.87125e-77	2.65667e-77	4.38932e-77	2.92542e-77	4.2205e-77	2.67575e-77	3.67811e-77	2.0919e-77	2.68255e-77	4.43981e-77	3.05269e-77	2.56857e-77	2.44165e-77	3.27324e-77
2.38669e-78	2.95129e-78	4.12405e-78	3.5126e-78	3.27374e-78	2.80277e-78	3.71461e-78	2.70316e-78	2.63439e-78	2.45564e-78	3.94758e-78	1.84057e-78	3.08247e-78	2.55465e-78	3.34049e-78	4.21568e-78	2.05177e-78	2.48052e-78	2.5885e-78	4.07516e-78	3.33642e-78	3.59687e-78	4.9211e-78	2.94143e-78	3.14413e-78	3.22263e-78	4.46047e-78	3.33631e-78	2.63613e-78	2.8544e-78	3.17287e-78
2.59526e-79	2.48925e-79	2.67267e-79	2.18247e-79	3.07191e-79	2.55206e-79	3.63264e-79	2.60826e-79	2.59201e-79	2.21936e-79	3.04606e-79	1.77501e-79	2.30683e-79	2.27395e-79	2.50756e-79	3.13725e-79	1.68402e-79	3.17744e-79	2.26419e-79	3.24679e-79	3.20345e-79	2.6837e-79	3.17975e-79	2.06398e-79	2.18002e-79	2.75245e-79	3.63313e-79	2.89045e-79	2.29471e-79	1.93714e-79	2.62846e-79
2.85076e-80	2.17664e-80	3.56625e-80	2.0323e-80	2.96327e-80	2.11446e-80	2.42369e-80	1.87387e-80	2.25477e-80	2.33184e-80	2.53176e-80	2.32922e-80	2.42128e-80	1.85903e-80	1.66474e-80	2.82191e-80	1.6667e-80	2.43114e-80	2.23769e-80	2.17215e-80	2.57374e-80	3.03309e-80	1.55116e-80	3.11469e-80	2.21405e-80	2.21144e-80	3.51549e-80	2.16056e-80	2.5561e-80	1.91215e-80	2.38553e-80
2.62705e-81	1.62865e-81	2.93572e-81	2.43321e-81	1.96843e-81	2.24435e-81	2.47072e-81	1.98709e-81	2.31652e-81	2.25622e-81	2.29089e-81	2.00826e-81	2.53851e-81	2.90746e-81	1.68349e-81	3.47566e-81	1.93456e-81	2.11538e-81	1.70649e-81	2.5465e-81	2.49148e-81	3.02865e-81	2.34498e-81	2.60721e-81	1.94099e-81	1.85278e-81	2.26087e-81	2.16721e-81	2.01987e-81	2.09572e-81	2.29616e-81
1.40575e-82	1.76283e-82	2.05916e-82	2.83487e-82	1.95482e-82	1.91692e-82	2.34174e-82	1.27591e-82	2.65581e-82	1.56557e-82	2.06205e-82	1.84287e-82	1.34923e-82	2.28745e-82	2.13535e-82	2.72405e-82	2.1708e-82	2.11903e-82	1.4811e-82	2.09392e-82	1.49911e-82	1.80121e-82	2.96061e-82	2.43677e-82	1.80932e-82	1.50185e-82	2.06987e-82	1.59238e-82	2.39132e-82	2.39569e-82	2.01658e-82
2.32415e-83	2.13732e-83	2.38277e-83	1.94629e-83	1.83265e-83	1.63904e-83	2.55152e-83	1.08781e-83	1.7495e-83	2.08689e-83	2.02058e-83	1.57631e-83	1.84449e-83	1.93053e-83	1.67852e-83	2.91818e-83	1.2469e-83	1.29355e-83	1.56324e-83	1.60221e-83	1.65731e-83	2.13026e-83	1.90306e-83	1.83119e-83	1.51813e-83	1.19292e-83	1.96386e-83	1.61707e-83	1.66377e-83	1.29921e-83	1.80631e-83
1.84706e-84	1.68989e-84	1.82121e-84	2.12441e-84	1.48476e-84	1.95551e-84	2.26468e-84	9.59183e-85	1.86743e-84	1.51123e-84	1.67703e-84	1.93166e-84	1.27514e-84	1.06981e-84	1.58104e-84	2.23978e-84	1.48308e-84	1.17095e-84	1.2363e-84	1.84735e-84	2.15271e-84	2.47131e-84	2.04775e-84	1.29958e-84	1.2589e-84	1.03247e-84	1.90706e-84	1.86656e-84	1.41325e-84	1.65038e-84	1.67125e-84
1.24307e-85	1.20989e-85	1.76759e-85	1.20864e-85	1.51597e-85	1.06465e-85	1.47723e-85	9.06505e-86	1.10945e-85	1.60953e-85	1.04599e-85	1.75065e-85	1.18096e-85	1.53973e-85	1.24136e-85	2.35666e-85	1.24534e-85	1.18103e-85	1.72202e-85	1.20206e-85	1.26175e-85	2.06261e-85	1.31437e-85	1.4012e-85	1.00375e-85	1.85073e-85	1.43144e-85	1.01771e-85	9.13411e-86	1.29404e-85	1.37098e-85
1.29138e-86	1.32907e-86	1.73611e-86	1.30813e-86	8.65323e-87	1.14328e-86	1.82366e-86	7.52278e-87	1.65135e-86	9.81402e-87	1.20314e-86	1.24989e-86	1.47331e-86	1.2459e-86	8.9731e-87	2.09311e-86	1.11604e-86	1.09523e-86	1.11531e-86	1.45228e-86	1.21305e-86	2.00147e-86	1.54495e-86	9.48063e-87	9.98133e-87	1.5746e-86	1.2396e-86	1.31147e-86	1.53897e-86	1.02685e-86	1.30735e-86
1.40241e-87	1.60017e-87	1.22275e-87	9.08924e-88	1.1251e-87	1.12084e-87	1.38788e-87	7.19151e-88	1.0363e-87	1.20696e-87	1.50616e-87	1.10638e-87	1.3419e-87	1.06061e-87	1.12051e-87	1.48139e-87	1.45041e-87	5.78646e-88	1.2264e-87	1.24517e-87	1.33204e-87	1.77315e-87	1.2584e-87	5.68466e-88	1.00896e-87	1.10209e-87	1.0554e-87	1.34615e-87	8.63552e-88	1.43947e-87	1.18653e-87
1.00349e-88	1.1031e-88	1.13039e-88	1.32432e-88	9.65698e-89	1.24224e-88	1.41302e-88	9.84779e-89	1.22744e-88	8.85918e-89	1.01176e-88	9.45119e-89	1.18807e-88	1.22556e-88	8.53453e-89	1.92182e-88	9.59367e-89	9.2016e-89	1.09461e-88	8.4715e-89	1.30022e-88	1.5638e-88	1.19111e-88	8.88432e-89	1.00195e-88	8.61711e-89	1.46327e-88	9.29661e-89	1.27156e-88	1.11319e-88	1.12775e-88
8.71469e-90	1.20901e-89	7.00906e-90	1.34421e-89	6.8622e-90	7.98137e-90	1.06428e-89	5.91823e-90	1.07337e-89	8.91904e-90	7.79654e-90	1.09325e-89	8.13143e-90	8.20921e-90	1.06149e-89	1.53136e-89	7.35603e-90	7.84944e-90	1.07441e-89	1.04427e-89	9.73659e-90	1.20024e-89	1.16869e-89	8.69883e-90	8.23014e-90	1.15247e-89	8.19973e-90	8.26942e-90	7.41898e-90	9.42055e-90	9.4964e-90
1.06039e-90	8.5052e-91	1.01035e-90	9.00756e-91	1.08136e-90	8.71923e-91	1.20956e-90	9.49727e-91	8.71349e-91	8.95176e-91	9.52438e-91	8.79139e-91	6.27268e-91	6.84955e-91	6.69099e-91	1.33262e-90	6.95708e-91	7.55871e-91	6.53661e-91	9.63753e-91	9.10018e-91	8.859e-91	9.19232e-91	9.11359e-91	7.22006e-91	1.0879e-90	1.20346e-90	1.10392e-90	8.946e-91	6.93508e-91	9.08251e-91
7.84933e-92	1.07027e-91	6.79288e-92	8.9864e-92	8.15872e-92	9.69285e-92	9.32766e-92	6.1662e-92	7.86853e-92	6.20176e-92	9.0142e-92	7.9942e-92	8.25333e-92	6.71571e-92	7.20254e-92	8.92639e-92	7.48646e-92	7.78726e-92	6.74737e-92	6.35957e-92	7.3093e-92	1.07265e-91	8.50813e-92	7.34798e-92	7.16467e-92	7.36078e-92	9.91676e-92	6.56334e-92	7.82559e-92	7.43963e-92	7.94656e-92
8.69557e-93	7.49245e-93	1.0897e-92	7.35739e-93	7.01011e-93	8.15311e-93	8.52599e-93	5.82257e-93	9.23146e-93	5.97083e-93	8.5019e-93	5.18512e-93	7.03661e-93	6.90783e-93	7.05073e-93	1.12083e-92	5.55449e-93	7.60482e-93	8.52959e-93	6.45499e-93	7.40262e-93	1.10019e-92	8.25648e-93	5.23534e-93	7.51617e-93	6.10036e-93	7.22696e-93	8.16383e-93	7.86291e-93	7.44565e-93	7.64677e-93
4.81574e-94	3.79251e-94	5.71016e-94	6.9501e-94	7.07448e-94	4.59277e-94	7.67335e-94	5.17426e-94	6.64903e-94	5.48856e-94	6.17909e-94	6.91695e-94	6.07911e-94	4.61802e-94	6.56763e-94	9.85698e-94	7.68077e-94	5.33623e-94	6.75714e-94	7.01192e-94	8.11161e-94	8.05471e-94	9.42617e-94	8.00354e-94	4.34774e-94	4.61343e-94	6.60692e-94	7.69307e-94	6.03694e-94	4.44812e-94	6.4089e-94
6.62302e-95	4.47152e-95	6.04283e-95	5.71604e-95	4.8445e-95	4.71923e-95	6.83866e-95	4.31816e-95	5.23578e-95	5.63238e-95	5.27012e-95	8.16225e-95	4.39617e-95	5.55307e-95	6.0099e-95	1.16124e-94	3.5333e-95	4.21493e-95	5.00516e-95	7.20662e-95	7.35277e-95	8.65108e-95	6.58258e-95	5.82601e-95	4.31316e-95	4.45226e-95	7.24596e-95	5.41822e-95	5.19359e-95	4.58254e-95	5.83414e-95
7.29972e-96	4.54296e-96	6.13276e-96	7.83285e-96	5.34852e-96	3.53902e-96	8.05419e-96	3.99124e-96	4.76821e-96	5.20009e-96	5.53208e-96	5.46266e-96	5.45541e-96	5.53381e-96	4.81836e-96	1.05013e-95	4.0424e-96	4.86466e-96	5.29176e-96	6.04376e-96	5.00605e-96	6.1185e-96	5.56454e-96	4.20069e-96	3.59255e-96	5.51049e-96	5.16981e-96	4.56102e-96	6.14365e-96	5.03165e-96	5.50516e-96
5.34429e-97	5.65711e-97	6.53402e-97	5.63572e-97	3.78527e-97	4.42386e-97	5.18341e-97	4.93909e-97	3.29616e-97	4.27175e-97	5.35491e-97	5.9323e-97	3.86648e-97	4.45363e-97	4.1535e-97	7.69076e-97	3.68868e-97	4.14146e-97	4.09824e-97	5.40697e-97	5.62845e-97	7.52641e-97	5.17991e-97	5.15067e-97	2.6383e-97	5.729e-97	4.48811e-97	6.15172e-97	3.19094e-97	3.41345e-97	4.89849e-97
5.14979e-98	4.09454e-98	5.37824e-98	7.1761e-98	4.39876e-98	3.31951e-98	5.47696e-98	4.25617e-98	3.11841e-98	4.41821e-98	4.47889e-98	4.52994e-98	3.13834e-98	3.84884e-98	3.9093e-98	4.93926e-98	2.93999e-98	4.1004e-98	4.35912e-98	5.41053e-98	3.93658e-98	4.8656e-98	4.47791e-98	2.90428e-98	3.44052e-98	4.70187e-98	4.64519e-98	4.75282e-98	5.93931e-98	3.58809e-98	4.38978e-98
3.57429e-99	4.25793e-99	4.06506e-99	2.96164e-99	2.42664e-99	3.73322e-99	5.80356e-99	3.0842e-99	3.53992e-99	2.43835e-99	4.20061e-99	3.4396e-99	4.12341e-99	3.94012e-99	3.27481e-99	5.27749e-99	3.70444e-99	2.50773e-99	4.31071e-99	4.77286e-99	3.56639e-99	6.25602e-99	4.5504e-99	3.87789e-99	3.45951e-99	3.58778e-99	4.80607e-99	3.86213e-99	3.70286e-99	3.5377e-99	3.88811e-99
2.62345e-100	2.84507e-100	4.47653e-100	3.71334e-100	3.06231e-100	3.85438e-100	4.81092e-100	2.78833e-100	3.65345e-100	3.09385e-100	3.51463e-100	3.91536e-100	3.78785e-100	2.69358e-100	2.95582e-100	5.42803e-100	2.27111e-100	2.93301e-100	3.9836e-100	4.01348e-100	3.3297e-100	5.45711e-100	4.61531e-100	2.44117e-100	2.2731e-100	2.92458e-100	4.84994e-100	4.16177e-100	3.50997e-100	5.02236e-100	3.63344e-100
2.41206e-101	3.37997e-101	3.97658e-101	3.48283e-101	2.76703e-101	3.27311e-101	4.86878e-101	2.29448e-101	2.64694e-101	2.93722e-101	3.2507e-101	2.89242e-101	2.12633e-101	2.34747e-101	2.47949e-101	4.43376e-101	3.1024e-101	3.04259e-101	3.17637e-101	2.90424e-101	4.7028e-101	4.73524e-101	4.26708e-101	3.42806e-101	2.25305e-101	3.00232e-101	2.79925e-101	3.31654e-101	2.36792e-101	3.12652e-101	3.19312e-101
2.6592e-102	3.32169e-102	3.46616e-102	2.36866e-102	1.83985e-102	2.92818e-102	4.52606e-102	2.26553e-102	2.6023e-102	2.63077e-102	3.95495e-102	2.32306e-102	2.43788e-102	2.79607e-102	2.93166e-102	5.58354e-102	2.37133e-102	2.66757e-102	1.98375e-102	2.84004e-102	2.85961e-102	4.37477e-102	2.61195e-102	4.2724e-102	2.23299e-102	2.53899e-102	3.6197e-102	3.72872e-102	1.73838e-102	2.68795e-102	2.97212e-102
2.27011e-103	1.69081e-103	2.50864e-103	2.8605e-103	2.47219e-103	2.50524e-103	3.52635e-103	1.80134e-103	3.38773e-103	3.18512e-103	3.29455e-103	2.34087e-103	2.14568e-103	2.60791e-103	2.40382e-103	5.72928e-103	2.49938e-103	2.38887e-103	2.34133e-103	2.18465e-103	2.88443e-103	3.32887e-103	2.60005e-103	2.52156e-103	1.9879e-103	2.90234e-103	2.8091e-103	2.69493e-103	2.29229e-103	2.25123e-103	2.68057e-103
1.93146e-104	2.55425e-104	2.25709e-104	2.86283e-104	2.00038e-104	2.12807e-104	2.77063e-104	1.78917e-104	2.75402e-104	2.27017e-104	2.19405e-104	1.88218e-104	2.97458e-104	1.49699e-104	2.09402e-104	4.2171e-104	2.60297e-104	1.66429e-104	1.71248e-104	2.51701e-104	3.00468e-104	3.21858e-104	2.15679e-104	2.33664e-104	1.59285e-104	2.40718e-104	3.02436e-104	2.42469e-104	2.2856e-104	1.9182e-104	2.36811e-104
2.25233e-105	1.95057e-105	2.2918e-105	2.36649e-105	2.70155e-105	2.22869e-105	2.49419e-105	1.49462e-105	2.78069e-105	2.06905e-105	1.6455e-105	1.95214e-105	2.26657e-105	1.09657e-105	2.34981e-105	4.02944e-105	1.74825e-105	1.69921e-105	1.51976e-105	2.27e-105	2.20403e-105	2.5292e-105	2.67163e-105	2.09593e-105	1.43986e-105	1.71765e-105	2.64043e-105	1.55681e-105	2.14484e-105	2.45354e-105	2.15537e-105
1.40798e-106	1.85477e-106	2.33897e-106	2.04153e-106	2.03024e-106	2.03314e-106	2.45838e-106	1.97305e-106	2.17037e-106	1.93416e-106	1.44136e-106	2.43852e-106	2.51853e-106	1.44491e-106	1.97973e-106	2.96056e-106	1.95885e-106	1.73293e-106	1.2441e-106	1.33039e-106	2.13604e-106	2.28783e-106	2.31805e-106	1.71392e-106	9.50552e-107	1.77764e-106	2.16193e-106	1.20074e-106	1.64296e-106	1.13985e-106	1.8874e-106
1.51695e-107	1.50099e-107	1.2502e-107	2.10902e-107	1.68382e-107	2.10602e-107	1.6108e-107	1.18175e-107	1.58035e-107	1.53532e-107	1.33161e-107	1.13704e-107	1.86069e-107	1.419e-107	1.98879e-107	2.79747e-107	1.40421e-107	1.7531e-107	1.10762e-107	2.0176e-107	1.73605e-107	2.45646e-107	2.1256e-107	1.36173e-107	1.50631e-107	1.47326e-107	1.79757e-107	1.86946e-107	1.66067e-107	1.51899e-107	1.67995e-107
1.42818e-108	1.47369e-108	1.8131e-108	1.4104e-108	1.14851e-108	1.18211e-108	2.10424e-108	1.27257e-108	1.638e-108	8.80075e-109	1.78573e-108	1.51938e-108	1.53608e-108	1.16075e-108	1.52916e-108	3.01208e-108	1.31413e-108	6.86884e-109	1.12109e-108	1.79818e-108	1.62649e-108	2.6543e-108	1.73157e-108	1.0419e-108	9.40032e-109	2.06097e-108	1.80681e-108	1.61157e-108	1.7049e-108	1.29058e-108	1.54278e-108
1.1445e-109	1.49959e-109	1.35033e-109	2.02905e-109	1.60981e-109	1.1437e-109	1.16289e-109	1.31162e-109	1.22899e-109	9.89744e-110	1.65993e-109	1.57469e-109	1.49694e-109	8.87627e-110	1.28599e-109	1.99225e-109	1.40454e-109	9.81708e-110	8.11996e-110	1.80247e-109	1.54451e-109	2.07325e-109	1.20957e-109	1.08031e-109	1.16901e-109	1.36382e-109	1.32008e-109	1.24498e-109	1.10274e-109	1.39117e-109	1.36226e-109
9.52053e-111	1.06545e-110	1.16053e-110	1.51558e-110	1.23876e-110	1.05428e-110	1.37457e-110	1.13229e-110	1.62759e-110	1.10145e-110	1.95499e-110	8.86208e-111	1.43868e-110	1.24367e-110	8.92027e-111	2.24758e-110	1.18435e-110	9.97412e-111	1.09925e-110	1.31859e-110	1.53914e-110	1.26946e-110	9.20727e-111	1.22536e-110	9.85836e-111	1.16547e-110	1.13712e-110	1.48876e-110	1.38584e-110	1.31501e-110	1.26393e-110
8.99262e-112	9.60386e-112	1.51973e-111	1.08457e-111	1.2218e-111	9.42992e-112	1.65446e-111	8.92472e-112	1.69225e-111	6.63746e-112	1.21489e-111	8.45382e-112	1.02482e-111	8.14801e-112	9.48755e-112	2.60912e-111	8.71093e-112	7.601e-112	1.03898e-111	1.27086e-111	1.22407e-111	1.49066e-111	1.03137e-111	9.97123e-112	8.23558e-112	1.31589e-111	1.07585e-111	1.02154e-111	9.10161e-112	1.00215e-111	1.12743e-111
1.11007e-112	7.60915e-113	1.17468e-112	1.13659e-112	8.87533e-113	1.19628e-112	1.41303e-112	9.07425e-113	1.14757e-112	9.9723e-113	1.11575e-112	1.08307e-112	1.22595e-112	9.00994e-113	8.95774e-113	2.07129e-112	9.75555e-113	1.06374e-112	6.94526e-113	9.12717e-113	1.41003e-112	1.26901e-112	1.18524e-112	1.1742e-112	1.15211e-112	1.06412e-112	1.28118e-112	1.02123e-112	9.70555e-113	1.05338e-112	1.10839e-112
8.32418e-114	1.00462e-113	1.01131e-113	1.10985e-113	8.20975e-114	7.91939e-114	9.65832e-114	6.64906e-114	7.22002e-114	7.49647e-114	1.3726e-113	7.42462e-114	9.80289e-114	6.30418e-114	9.79086e-114	2.07472e-113	1.20311e-113	9.50417e-114	5.48021e-114	7.32705e-114	1.02036e-113	1.30491e-113	8.93079e-114	1.20469e-113	7.85503e-114	8.97533e-114	1.23148e-113	8.02099e-114	7.55836e-114	9.73153e-114	9.58532e-114
7.37787e-115	5.06791e-115	1.21051e-114	8.77561e-115	7.83155e-115	6.65318e-115	8.20345e-115	6.54593e-115	7.2498e-115	7.02065e-115	8.15951e-115	1.35825e-114	9.67242e-115	4.71694e-115	8.61461e-115	1.30127e-114	8.12226e-115	6.8046e-115	7.02063e-115	9.5327e-115	8.57068e-115	1.4397e-114	1.11579e-114	1.016e-114	6.35393e-115	1.05485e-114	9.38581e-115	8.45482e-115	9.19643e-115	7.56545e-115	8.72869e-115
7.68473e-116	5.79044e-116	8.00536e-116	1.00561e-115	8.14739e-116	7.66711e-116	1.0344e-115	6.6749e-116	6.77266e-116	6.43793e-116	5.73601e-116	9.17827e-116	7.30856e-116	5.38005e-116	5.18967e-116	1.30128e-115	6.63896e-116	7.47933e-116	5.12397e-116	8.28264e-116	7.78041e-116	1.211e-115	6.37938e-116	1.04404e-115	4.50928e-116	7.40422e-116	9.52201e-116	9.1579e-116	9.27115e-116	6.17879e-116	7.78881e-116
6.40891e-117	8.4324e-117	8.98671e-117	7.31857e-117	6.82435e-117	6.88036e-117	8.20177e-117	5.69476e-117	7.53093e-117	5.84818e-117	8.00599e-117	6.42475e-117	6.00001e-117	3.24553e-117	7.14763e-117	8.87492e-117	8.18349e-117	5.52097e-117	4.39125e-117	7.71116e-117	8.17361e-117	6.51874e-117	6.53191e-117	6.44914e-117	3.35568e-117	6.37717e-117	6.08519e-117	7.26149e-117	7.25243e-117	6.6307e-117	6.74229e-117
6.05335e-118	6.44384e-118	5.12266e-118	5.98559e-118	5.55091e-118	5.7864e-118	7.34592e-118	4.886e-118	9.06389e-118	6.598e-118	5.87943e-118	8.80614e-118	6.08664e-118	3.11725e-118	5.36934e-118	8.03913e-118	5.58933e-118	6.13822e-118	5.2785e-118	6.2697e-118	8.93645e-118	7.59114e-118	6.44479e-118	5.96025e-118	3.89006e-118	4.93237e-118	7.92475e-118	3.99977e-118	4.95638e-118	6.60081e-118	6.1549e-118
6.63303e-119	4.88542e-119	6.9006e-119	4.6619e-119	4.47085e-119	3.87173e-119	7.04686e-119	5.65771e-119	5.14951e-119	6.1004e-119	6.34833e-119	3.98236e-119	5.98944e-119	5.41821e-119	4.45517e-119	8.52367e-119	4.10644e-119	4.63708e-119	4.60159e-119	5.45317e-119	5.95785e-119	5.35014e-119	6.42986e-119	6.08708e-119	3.5809e-119	6.1185e-119	1.01209e-118	5.65178e-119	5.24392e-119	4.27913e-119	5.59045e-119
4.47032e-120	3.98056e-120	4.7798e-120	5.28526e-120	7.07608e-120	4.59382e-120	4.91782e-120	4.07434e-120	3.00333e-120	4.55027e-120	7.2362e-120	5.84965e-120	4.32022e-120	3.73889e-120	4.43449e-120	7.57269e-120	3.55614e-120	4.84273e-120	4.00727e-120	5.74215e-120	5.6623e-120	6.0546e-120	6.10227e-120	4.8918e-120	2.65031e-120	4.99486e-120	7.05358e-120	4.57603e-120	4.96975e-120	3.60885e-120	4.95321e-120
3.97264e-121	3.36609e-121	4.55926e-121	5.63973e-121	3.93528e-121	5.40485e-121	5.9457e-121	4.76024e-121	4.79601e-121	5.3165e-121	5.47798e-121	3.86578e-121	5.35177e-121	3.71772e-121	4.09884e-121	1.13208e-120	3.41322e-121	6.79119e-121	3.59747e-121	3.93815e-121	6.12701e-121	6.19095e-121	5.66807e-121	3.80806e-121	2.9773e-121	5.28181e-121	8.82049e-121	3.96179e-121	2.95857e-121	5.53016e-121	5.01978e-121
3.51706e-122	3.4619e-122	5.39247e-122	5.5953e-122	3.25761e-122	3.29127e-122	8.16156e-122	4.64349e-122	3.7059e-122	4.20818e-122	4.92494e-122	5.98024e-122	5.63776e-122	3.01732e-122	3.58548e-122	5.97205e-122	3.0262e-122	4.58039e-122	2.51619e-122	3.90138e-122	4.83202e-122	6.94945e-122	4.29864e-122	4.05613e-122	3.76362e-122	3.98359e-122	5.23813e-122	2.66675e-122	3.74492e-122	4.04998e-122	4.39866e-122
3.6157e-123	3.10232e-123	3.81518e-123	4.09118e-123	4.01285e-123	4.28861e-123	5.33243e-123	2.39388e-123	4.00959e-123	3.13824e-123	4.95858e-123	5.39344e-123	4.56812e-123	2.57629e-123	2.99501e-123	6.90441e-123	2.86545e-123	2.61791e-123	2.86641e-123	3.25286e-123	3.78588e-123	5.48755e-123	3.3821e-123	2.69637e-123	2.3776e-123	4.68172e-123	3.24049e-123	3.63865e-123	3.53242e-123	4.14321e-123	3.79215e-123
3.39951e-124	3.56363e-124	3.37387e-124	5.13713e-124	2.77623e-124	5.00125e-124	3.93163e-124	2.72848e-124	3.94521e-124	3.90617e-124	3.82109e-124	5.24295e-124	3.56128e-124	2.28788e-124	2.61554e-124	4.40035e-124	2.95309e-124	3.90687e-124	2.5177e-124	3.33057e-124	3.77851e-124	5.26763e-124	2.98903e-124	3.00148e-124	2.53016e-124	2.8681e-124	6.89656e-124	2.4801e-124	2.68908e-124	2.29881e-124	3.57333e-124
2.7005e-125	2.87443e-125	4.13125e-125	2.895e-125	2.76532e-125	3.17686e-125	3.1806e-125	3.01643e-125	3.71022e-125	1.77764e-125	3.52797e-125	2.34734e-125	2.8973e-125	2.63141e-125	2.6105e-125	6.18027e-125	2.80197e-125	3.19642e-125	2.8197e-125	3.51794e-125	3.76696e-125	3.99622e-125	2.95869e-125	2.97033e-125	1.644e-125	3.30757e-125	4.5345e-125	2.32716e-125	2.84404e-125	3.01013e-125	3.13729e-125
2.15451e-126	2.26688e-126	3.10113e-126	3.46343e-126	2.88903e-126	3.42219e-126	4.09951e-126	2.37813e-126	3.26616e-126	3.10641e-126	2.52193e-126	2.90194e-126	2.38812e-126	2.71828e-126	2.47522e-126	4.77745e-126	3.02724e-126	1.93016e-126	1.63794e-126	3.08375e-126	2.192e-126	3.33275e-126	2.78085e-126	3.44814e-126	2.02778e-126	3.11728e-126	3.34078e-126	2.65018e-126	2.04311e-126	2.26646e-126	2.82696e-126
2.34649e-127	1.96108e-127	2.48867e-127	2.35117e-127	2.51123e-127	2.68425e-127	3.23733e-127	1.80506e-127	2.52288e-127	2.51118e-127	2.95519e-127	2.78453e-127	2.1047e-127	1.83951e-127	2.0991e-127	3.22619e-127	2.45321e-127	1.81528e-127	1.58454e-127	3.22472e-127	3.18646e-127	3.36593e-127	2.17526e-127	2.16911e-127	1.63902e-127	1.69715e-127	4.11986e-127	2.72448e-127	3.1009e-127	2.22578e-127	2.49701e-127
2.12504e-128	1.93543e-128	2.0803e-128	2.24909e-128	2.38667e-128	1.91054e-128	2.56e-128	2.32359e-128	1.84691e-128	2.91378e-128	2.61706e-128	2.61737e-128	2.40602e-128	1.30842e-128	2.18772e-128	3.46459e-128	2.28148e-128	2.27602e-128	9.29151e-129	2.01507e-128	2.38427e-128	2.43032e-128	2.04148e-128	2.57161e-128	1.8957e-128	2.8711e-128	2.97424e-128	2.36733e-128	1.97672e-128	1.76729e-128	2.25714e-128
2.28749e-129	2.53883e-129	1.63196e-129	2.34265e-129	1.90038e-129	1.8715e-129	3.17363e-129	2.17677e-129	2.09527e-129	2.43068e-129	2.68293e-129	2.21474e-129	2.0045e-129	1.93853e-129	2.03077e-129	4.15541e-129	2.35607e-129	1.57868e-129	1.23964e-129	2.3559e-129	2.52418e-129	2.62219e-129	2.05239e-129	2.64613e-129	1.21526e-129	1.75696e-129	2.62888e-129	1.27643e-129	1.80363e-129	1.48695e-129	2.16731e-129
1.8666e-130	2.00425e-130	2.01289e-130	1.84887e-130	1.64138e-130	1.61462e-130	2.11027e-130	1.32171e-130	1.87035e-130	1.78208e-130	2.12404e-130	1.68986e-130	1.65181e-130	1.21128e-130	1.63942e-130	3.13783e-130	1.59235e-130	1.4228e-130	1.54004e-130	2.1797e-130	1.33589e-130	2.3774e-130	2.35374e-130	1.7764e-130	1.41037e-130	1.86586e-130	2.84482e-130	1.93131e-130	1.68401e-130	1.97931e-130	1.86071e-130
1.35443e-131	1.08626e-131	1.6485e-131	1.46597e-131	1.69418e-131	1.40529e-131	2.05396e-131	1.3043e-131	1.52636e-131	1.75232e-131	2.47042e-131	1.33046e-131	1.80499e-131	1.12824e-131	1.46144e-131	2.4388e-131	1.71993e-131	1.52866e-131	8.80406e-132	1.67198e-131	1.67428e-131	1.91501e-131	1.95907e-131	1.69205e-131	1.05401e-131	1.81555e-131	2.55816e-131	1.746e-131	1.61061e-131	1.64083e-131	1.64642e-131
1.5081e-132	1.39146e-132	2.31337e-132	1.9576e-132	1.4262e-132	1.21647e-132	2.2745e-132	8.20415e-133	1.47022e-132	1.93668e-132	1.42945e-132	1.25442e-132	1.62111e-132	1.18214e-132	1.52226e-132	2.25053e-132	1.45161e-132	1.34093e-132	1.29333e-132	1.84259e-132	2.09147e-132	1.55905e-132	1.6873e-132	1.27555e-132	1.16018e-132	1.24069e-132	1.97653e-132	1.89018e-132	1.6308e-132	1.41786e-132	1.5811e-132
1.36437e-133	1.03865e-133	1.93614e-133	1.26023e-133	1.63194e-133	1.52161e-133	1.86296e-133	9.93404e-134	1.16211e-133	9.64518e-134	1.49289e-133	8.53213e-134	1.08951e-133	1.14022e-133	1.13992e-133	1.78857e-133	9.38488e-134	9.91149e-134	1.10965e-133	1.82592e-133	1.00876e-133	1.39977e-133	1.04465e-133	1.23155e-133	7.29983e-134	1.4161e-133	2.38874e-133	1.03581e-133	1.05132e-133	1.42635e-133	1.29462e-133
9.8096e-135	1.16218e-134	1.50443e-134	1.49873e-134	7.96126e-135	1.1018e-134	1.81412e-134	9.04801e-135	9.85456e-135	1.02897e-134	1.24914e-134	1.30099e-134	9.36447e-135	9.75245e-135	1.73497e-134	2.32409e-134	1.2346e-134	7.19242e-135	9.21271e-135	1.41555e-134	1.03459e-134	1.61803e-134	1.28079e-134	1.45176e-134	8.17165e-135	7.69082e-135	1.5032e-134	9.16067e-135	5.14882e-135	9.37762e-135	1.18108e-134
1.05694e-135	8.23069e-136	1.54366e-135	1.29457e-135	8.76056e-136	1.14322e-135	1.1209e-135	9.75344e-136	8.95568e-136	1.02216e-135	1.03728e-135	1.09951e-135	1.00306e-135	5.64482e-136	1.26785e-135	1.36197e-135	9.86352e-136	8.79075e-136	7.52257e-136	9.90474e-136	1.17143e-135	1.10006e-135	1.24245e-135	1.08439e-135	5.67708e-136	1.68813e-135	1.88181e-135	1.15313e-135	1.06494e-135	1.36461e-135	1.10041e-135
6.90662e-137	9.54031e-137	1.19089e-136	1.22818e-136	9.18957e-137	7.72862e-137	1.30306e-136	7.49491e-137	1.14844e-136	6.58642e-137	9.97321e-137	7.81553e-137	1.14262e-136	6.59487e-137	1.17416e-136	1.3323e-136	8.90061e-137	8.50048e-137	6.19948e-137	8.50841e-137	1.02343e-136	1.2877e-136	8.93273e-137	1.18397e-136	7.87832e-137	9.06903e-137	1.29184e-136	1.05244e-136	9.7251e-137	1.039e-136	9.78415e-137
8.71105e-138	7.48938e-138	1.27033e-137	7.55986e-138	1.0057e-137	1.22898e-137	1.08903e-137	9.18074e-138	7.44262e-138	7.59224e-138	9.04405e-138	1.07787e-137	9.06736e-138	7.62726e-138	9.02473e-138	1.10114e-137	8.38847e-138	7.1647e-138	5.91418e-138	1.3183e-137	9.61811e-138	9.93734e-138	8.50845e-138	8.04822e-138	6.08726e-138	9.54574e-138	8.5957e-138	6.98656e-138	7.90531e-138	8.76291e-138	8.97053e-138
6.29455e-139	6.49466e-139	9.36079e-139	8.23862e-139	6.77224e-139	6.37796e-139	7.5437e-139	6.62597e-139	8.11323e-139	7.8438e-139	9.43746e-139	6.51703e-139	6.40251e-139	6.39906e-139	6.39493e-139	1.2046e-138	5.0821e-139	5.54863e-139	6.38203e-139	8.04778e-139	7.75741e-139	9.63159e-139	9.15229e-139	9.53812e-139	5.66698e-139	1.10806e-138	1.1518e-138	9.47647e-139	7.32185e-139	7.59843e-139	7.82216e-139
7.54488e-140	6.4608e-140	9.10701e-140	7.82849e-140	6.69167e-140	7.43628e-140	1.02523e-139	5.74837e-140	6.69505e-140	6.80109e-140	6.92836e-140	7.6299e-140	6.24078e-140	5.61234e-140	8.05692e-140	1.33873e-139	4.8523e-140	4.99498e-140	5.40215e-140	7.2674e-140	9.0029e-140	8.28772e-140	9.11462e-140	8.0463e-140	4.11267e-140	9.90071e-140	1.02214e-139	6.87006e-140	6.29253e-140	9.9131e-140	7.55668e-140
5.88543e-141	6.78262e-141	8.034e-141	5.36453e-141	5.11271e-141	5.74406e-141	5.33867e-141	6.23621e-141	7.69162e-141	6.79741e-141	8.70165e-141	4.46263e-141	4.90904e-141	5.58501e-141	6.36644e-141	1.15755e-140	5.24728e-141	6.86769e-141	6.2069e-141	5.39749e-141	9.48309e-141	9.98376e-141	8.6937e-141	5.85681e-141	4.78205e-141	5.23369e-141	9.88509e-141	5.88311e-141	4.66942e-141	5.54952e-141	6.6109e-141
4.69255e-142	5.18434e-142	7.65897e-142	4.94412e-142	5.13336e-142	5.4198e-142	6.90981e-142	5.25777e-142	4.99219e-142	5.53883e-142	7.43109e-142	5.44789e-142	5.24883e-142	4.35489e-142	6.32359e-142	9.39078e-142	3.61392e-142	3.86013e-142	4.21598e-142	5.58744e-142	7.58024e-142	7.7131e-142	5.82369e-142	5.44285e-142	2.89542e-142	8.01203e-142	7.75924e-142	5.54256e-142	4.31103e-142	5.0849e-142	5.71238e-142
4.36983e-143	4.82919e-143	7.97981e-143	5.19089e-143	3.6739e-143	5.64657e-143	5.71512e-143	5.54129e-143	6.00018e-143	7.06341e-143	5.86946e-143	6.37279e-143	5.7338e-143	4.12998e-143	4.38865e-143	9.30573e-143	4.14526e-143	3.52274e-143	3.84247e-143	4.33125e-143	4.5361e-143	7.08051e-143	3.84382e-143	4.52398e-143	3.44435e-143	5.26888e-143	6.63307e-143	5.71398e-143	4.06405e-143	4.80694e-143	5.25227e-143
3.99812e-144	3.96256e-144	5.83997e-144	6.60704e-144	4.29843e-144	4.19788e-144	4.3163e-144	3.88437e-144	4.51751e-144	7.02722e-144	5.05881e-144	5.10692e-144	4.7642e-144	3.95488e-144	3.85701e-144	6.79972e-144	4.08727e-144	4.55335e-144	4.11027e-144	6.67982e-144	4.84429e-144	5.55162e-144	4.28538e-144	4.18074e-144	3.50581e-144	5.96089e-144	7.3247e-144	5.99069e-144	3.55002e-144	5.18049e-144	4.93321e-144
4.03149e-145	4.63902e-145	6.56287e-145	4.51704e-145	4.07411e-145	4.41912e-145	4.51762e-145	3.14601e-145	4.7414e-145	4.38313e-145	5.3809e-145	4.95112e-145	3.69847e-145	4.21285e-145	3.37959e-145	9.04256e-145	3.87916e-145	4.18117e-145	1.93487e-145	5.13553e-145	6.71334e-145	5.79662e-145	4.39956e-145	5.13575e-145	3.30883e-145	4.53229e-145	6.41534e-145	5.82866e-145	3.22825e-145	3.17781e-145	4.64548e-145
4.15125e-146	4.17834e-146	5.10496e-146	3.80127e-146	3.4269e-146	4.49967e-146	4.80995e-146	4.24924e-146	4.6757e-146	5.96469e-146	4.27288e-146	4.70491e-146	2.39602e-146	2.10219e-146	3.13253e-146	7.26859e-146	3.95547e-146	2.48486e-146	2.46344e-146	3.02043e-146	4.79474e-146	5.21355e-146	2.76269e-146	5.03517e-146	2.92088e-146	4.25533e-146	6.34247e-146	3.29094e-146	3.21945e-146	3.58556e-146	4.06947e-146
2.20684e-147	3.31488e-147	3.35793e-147	2.98053e-147	3.57784e-147	3.86115e-147	4.26058e-147	3.37929e-147	3.09302e-147	4.64417e-147	4.6614e-147	3.7565e-147	4.06136e-147	3.19521e-147	3.43453e-147	6.86317e-147	2.71242e-147	2.80791e-147	2.16106e-147	3.71074e-147	5.17448e-147	4.02393e-147	3.56556e-147	3.1083e-147	2.01535e-147	3.48832e-147	5.53691e-147	3.49106e-147	3.16326e-147	4.14397e-147	3.65839e-147
2.44014e-148	3.36136e-148	4.0431e-148	4.34527e-148	2.16343e-148	3.09094e-148	4.47737e-148	2.31754e-148	3.06521e-148	4.67797e-148	3.83428e-148	2.47549e-148	3.47288e-148	2.79638e-148	2.20857e-148	7.4367e-148	3.155e-148	3.0701e-148	1.79975e-148	3.66809e-148	2.94964e-148	3.35911e-148	3.29206e-148	2.59756e-148	2.09297e-148	3.44871e-148	3.96189e-148	3.53534e-148	2.25913e-148	2.7821e-148	3.2726e-148
2.99286e-149	2.62339e-149	3.02816e-149	3.47397e-149	3.78505e-149	3.70452e-149	2.90715e-149	2.90215e-149	3.00133e-149	3.40183e-149	3.32709e-149	2.28942e-149	2.70222e-149	2.80617e-149	2.68491e-149	4.66605e-149	2.55263e-149	2.38583e-149	1.63587e-149	2.248e-149	3.2027e-149	3.85437e-149	4.03507e-149	2.36167e-149	1.45551e-149	2.89891e-149	5.23261e-149	2.87339e-149	3.10251e-149	3.12886e-149	3.04214e-149
1.81652e-150	2.44992e-150	3.48945e-150	3.03956e-150	2.55556e-150	2.06975e-150	3.74705e-150	2.70667e-150	1.96971e-150	3.04687e-150	2.3991e-150	2.47161e-150	1.96228e-150	2.60083e-150	1.61346e-150	4.19878e-150	2.33977e-150	1.96371e-150	1.71827e-150	2.56452e-150	2.83494e-150	3.45711e-150	2.73365e-150	1.79688e-150	1.60637e-150	2.88103e-150	4.31484e-150	2.42379e-150	2.03582e-150	1.95192e-150	2.55866e-150
2.06964e-151	2.3353e-151	3.3505e-151	2.20483e-151	2.27767e-151	3.81879e-151	3.32267e-151	1.92836e-151	1.80722e-151	2.44854e-151	2.69134e-151	2.64191e-151	1.62702e-151	2.64853e-151	1.69711e-151	3.42941e-151	1.52312e-151	2.0943e-151	1.35841e-151	2.28905e-151	2.29872e-151	3.13847e-151	2.44259e-151	1.82538e-151	9.86311e-152	2.87336e-151	3.22947e-151	2.39226e-151	2.21219e-151	2.82418e-151	2.39289e-151
1.84042e-152	1.13339e-152	2.69582e-152	1.97153e-152	1.88034e-152	1.9043e-152	2.13834e-152	1.25895e-152	1.8548e-152	2.17943e-152	1.58248e-152	2.02055e-152	1.55848e-152	2.64547e-152	2.9417e-152	3.83628e-152	1.90314e-152	3.10444e-152	1.28807e-152	1.89716e-152	2.5333e-152	3.60264e-152	1.72525e-152	1.82781e-152	1.28987e-152	2.08904e-152	3.9612e-152	2.36814e-152	2.19549e-152	2.12625e-152	2.17847e-152
2.27807e-153	1.87586e-153	3.01156e-153	2.02165e-153	1.85093e-153	1.81946e-153	2.21242e-153	1.75793e-153	2.00234e-153	3.09925e-153	2.76278e-153	2.24079e-153	1.65364e-153	1.94206e-153	1.58e-153	4.00713e-153	1.68089e-153	1.19994e-153	1.19893e-153	1.55079e-153	2.15573e-153	2.06947e-153	2.03465e-153	1.67785e-153	7.71023e-154	2.31013e-153	2.41146e-153	1.89657e-153	1.8742e-153	1.74893e-153	2.02321e-153
1.31946e-154	1.57478e-154	2.3467e-154	2.01206e-154	1.57335e-154	1.81746e-154	2.10344e-154	1.59447e-154	1.34006e-154	1.53238e-154	2.11622e-154	1.2955e-154	2.23645e-154	1.5785e-154	1.86436e-154	3.27471e-154	1.40479e-154	1.50627e-154	1.25391e-154	1.61556e-154	2.57253e-154	2.2148e-154	1.71648e-154	1.89216e-154	8.12548e-155	1.82962e-154	1.64549e-154	1.62969e-154	1.65595e-154	1.76326e-154	1.76976e-154
1.111e-155	1.61061e-155	2.07052e-155	1.44217e-155	1.74229e-155	2.0443e-155	1.82672e-155	1.67309e-155	1.81829e-155	2.47555e-155	1.51006e-155	1.66498e-155	1.5265e-155	1.10787e-155	1.17269e-155	2.81063e-155	1.47553e-155	1.68709e-155	1.27081e-155	1.76691e-155	2.09775e-155	2.29228e-155	1.37025e-155	1.28661e-155	8.47988e-156	1.58553e-155	2.99069e-155	1.3113e-155	2.01446e-155	1.60746e-155	1.70706e-155
1.05595e-156	1.38794e-156	1.98306e-156	1.23579e-156	1.2583e-156	1.43487e-156	1.66445e-156	1.21605e-156	1.64396e-156	2.21239e-156	1.72365e-156	1.06875e-156	1.0199e-156	1.02132e-156	1.48546e-156	3.47032e-156	1.17232e-156	9.62678e-157	9.58469e-157	1.34016e-156	1.77779e-156	1.33776e-156	1.59383e-156	1.08334e-156	1.01234e-156	1.57196e-156	2.06222e-156	1.01836e-156	1.05418e-156	1.13803e-156	1.43219e-156
8.31991e-158	1.29853e-157	1.3765e-157	1.57718e-157	9.33769e-158	1.10133e-157	1.93543e-157	1.42165e-157	1.04305e-157	1.81654e-157	1.78172e-157	1.23611e-157	1.22666e-157	1.07184e-157	9.18467e-158	1.84477e-157	1.26241e-157	1.17177e-157	6.6425e-158	1.14265e-157	1.47385e-157	1.34189e-157	1.47664e-157	1.20353e-157	6.52047e-158	1.61176e-157	1.41274e-157	1.5428e-157	1.37356e-157	1.37372e-157	1.30397e-157
1.02353e-158	1.17612e-158	1.20606e-158	1.2834e-158	1.36973e-158	1.13469e-158	1.0948e-158	8.58993e-159	1.09601e-158	1.18951e-158	1.45255e-158	8.27833e-159	1.23676e-158	9.02927e-159	1.09599e-158	2.07126e-158	7.24181e-159	7.96363e-159	8.0118e-159	9.90627e-159	1.65692e-158	1.38645e-158	9.80794e-159	9.51792e-159	8.28778e-159	1.71075e-158	1.6184e-158	9.39585e-159	1.27014e-158	1.07225e-158	1.15828e-158
1.02986e-159	9.44372e-160	1.18541e-159	1.19822e-159	1.28318e-159	1.52263e-159	1.39292e-159	1.0107e-159	9.41299e-160	1.17588e-159	1.13828e-159	8.30415e-160	8.68836e-160	8.6043e-160	8.62271e-160	1.53557e-159	1.12537e-159	8.12257e-160	4.88525e-160	8.15374e-160	1.24347e-159	8.68838e-160	1.08528e-159	1.33432e-159	5.3948e-160	1.36438e-159	1.4603e-159	8.54801e-160	1.06672e-159	9.21187e-160	1.05869e-159
8.73121e-161	8.9692e-161	1.2077e-160	9.85241e-161	9.51836e-161	1.2349e-160	1.38478e-160	5.54886e-161	9.03622e-161	8.76137e-161	1.28606e-160	8.40246e-161	8.71145e-161	9.72557e-161	7.74607e-161	1.42994e-160	7.51005e-161	7.11325e-161	4.67337e-161	9.13729e-161	1.14229e-160	1.21124e-160	1.04522e-160	9.6483e-161	5.47728e-161	1.13736e-160	1.16485e-160	8.59491e-161	8.88729e-161	1.0107e-160	9.61984e-161
7.23384e-162	7.68007e-162	6.94407e-162	7.75869e-162	6.93011e-162	1.0722e-161	1.01361e-161	9.56618e-162	8.23653e-162	9.34766e-162	7.67211e-162	6.94318e-162	8.62652e-162	5.7189e-162	6.29199e-162	1.83125e-161	5.07383e-162	6.00441e-162	3.31387e-162	9.42388e-162	8.95753e-162	7.51913e-162	7.21028e-162	7.67027e-162	5.0124e-162	9.83803e-162	1.19705e-161	1.20199e-161	8.17076e-162	8.22967e-162	8.2845e-162
6.39152e-163	8.46421e-163	7.5907e-163	8.96827e-163	8.61352e-163	9.68089e-163	8.44154e-163	7.88856e-163	6.08497e-163	1.03737e-162	9.59311e-163	6.46366e-163	8.29425e-163	5.68745e-163	7.22683e-163	1.36202e-162	7.36629e-163	5.85726e-163	4.48292e-163	1.0002e-162	8.08787e-163	6.16506e-163	7.85575e-163	7.75316e-163	4.4554e-163	7.81561e-163	1.23434e-162	7.22908e-163	8.0686e-163	7.91715e-163	7.95943e-163
8.22916e-164	6.89356e-164	7.04669e-164	6.33915e-164	7.47389e-164	9.04105e-164	1.08714e-163	5.12375e-164	5.76358e-164	7.17496e-164	9.76595e-164	6.46952e-164	9.53348e-164	7.71704e-164	4.34192e-164	1.77805e-163	7.11826e-164	7.03459e-164	5.0815e-164	6.16565e-164	8.39468e-164	8.41736e-164	7.13593e-164	4.76014e-164	3.45507e-164	7.16217e-164	9.48869e-164	6.36538e-164	4.99768e-164	5.23926e-164	7.34606e-164
6.83678e-165	5.32691e-165	6.49456e-165	4.7721e-165	4.36101e-165	6.84427e-165	9.38143e-165	5.00112e-165	5.19738e-165	5.56808e-165	8.29833e-165	4.99352e-165	4.35335e-165	4.39053e-165	6.53685e-165	8.09268e-165	5.76837e-165	6.10254e-165	3.55934e-165	7.18076e-165	7.87622e-165	6.60133e-165	3.88809e-165	5.28581e-165	3.13099e-165	6.56148e-165	1.08735e-164	6.96246e-165	5.5352e-165	6.0223e-165	6.05991e-165
4.18058e-166	5.75355e-166	7.4333e-166	9.54274e-166	4.97486e-166	7.27071e-166	6.19671e-166	5.23324e-166	5.48429e-166	5.99924e-166	8.87027e-166	4.68349e-166	4.6694e-166	6.07659e-166	4.10935e-166	1.04888e-165	4.36237e-166	3.97953e-166	3.37338e-166	6.42795e-166	8.74474e-166	7.36492e-166	5.63889e-166	3.53422e-166	2.40843e-166	5.27174e-166	7.7612e-166	3.81413e-166	4.48755e-166	5.61458e-166	5.79169e-166
6.02173e-167	5.08642e-167	7.14787e-167	5.86086e-167	4.70825e-167	7.17886e-167	4.99106e-167	5.44896e-167	5.88428e-167	6.85738e-167	6.24079e-167	4.92627e-167	4.01783e-167	5.38171e-167	3.94779e-167	8.80802e-167	4.05333e-167	4.7898e-167	2.87662e-167	6.08325e-167	6.42262e-167	5.6328e-167	3.62404e-167	4.81206e-167	3.22782e-167	6.02873e-167	6.10224e-167	6.08955e-167	6.19749e-167	4.59046e-167	5.43463e-167
5.70533e-168	5.10331e-168	6.3505e-168	4.99645e-168	4.12736e-168	4.64928e-168	4.43504e-168	5.08013e-168	4.08591e-168	6.38112e-168	5.65712e-168	4.7884e-168	3.60314e-168	5.68615e-168	3.02806e-168	1.0896e-167	4.03184e-168	4.84864e-168	3.02866e-168	4.07906e-168	5.59231e-168	5.94985e-168	5.21751e-168	4.24107e-168	2.01657e-168	4.27761e-168	7.81952e-168	5.81876e-168	4.37122e-168	3.12443e-168	4.96635e-168
3.21162e-169	3.52646e-169	6.81294e-169	5.84422e-169	3.08255e-169	4.41313e-169	4.23237e-169	3.12365e-169	3.84622e-169	5.04265e-169	6.44195e-169	3.81126e-169	4.00202e-169	4.76562e-169	4.1406e-169	7.31686e-169	2.76796e-169	3.34569e-169	2.28607e-169	3.30428e-169	6.0627e-169	4.28495e-169	2.6948e-169	3.18585e-169	2.47234e-169	4.59791e-169	7.04445e-169	4.73581e-169	4.04477e-169	3.29586e-169	4.25792e-169
3.93343e-170	2.86449e-170	4.88924e-170	4.60015e-170	3.8309e-170	4.41971e-170	3.78299e-170	2.86602e-170	3.75639e-170	5.00547e-170	5.0227e-170	3.19229e-170	3.38824e-170	3.81739e-170	3.04572e-170	5.15299e-170	4.21739e-170	3.41175e-170	2.27333e-170	3.91423e-170	5.37854e-170	4.86308e-170	2.92559e-170	3.26774e-170	2.12986e-170	3.64266e-170	5.13222e-170	4.90857e-170	4.58061e-170	2.43236e-170	3.8882e-170
3.13215e-171	3.42543e-171	3.95591e-171	4.48073e-171	2.61716e-171	3.48625e-171	4.2684e-171	3.61252e-171	3.121e-171	3.90824e-171	3.7402e-171	3.69022e-171	3.49475e-171	2.11535e-171	2.26007e-171	7.4295e-171	3.69253e-171	2.6793e-171	2.1024e-171	3.21958e-171	6.19352e-171	4.3518e-171	3.50747e-171	2.83807e-171	1.40531e-171	4.42496e-171	5.30851e-171	2.96903e-171	4.00401e-171	2.62666e-171	3.60203e-171
3.13812e-172	3.09202e-172	3.55478e-172	4.11078e-172	2.70775e-172	3.30343e-172	3.41661e-172	3.0247e-172	3.00384e-172	5.57595e-172	2.63452e-172	3.40898e-172	3.0149e-172	3.28331e-172	1.90989e-172	6.11979e-172	2.31942e-172	3.17355e-172	2.27084e-172	2.75387e-172	4.79613e-172	3.0739e-172	2.5923e-172	2.84448e-172	1.48521e-172	3.4899e-172	4.04194e-172	4.13747e-172	3.38044e-172	2.59679e-172	3.27519e-172
3.68321e-173	3.04923e-173	4.09403e-173	3.3424e-173	3.01142e-173	3.08625e-173	2.7129e-173	2.66093e-173	2.95777e-173	3.82285e-173	3.05673e-173	2.27633e-173	3.02129e-173	2.46285e-173	2.22189e-173	3.08445e-173	2.36394e-173	2.16708e-173	2.03168e-173	2.89406e-173	4.37482e-173	2.76695e-173	3.67716e-173	2.7348e-173	1.31605e-173	2.89328e-173	4.43628e-173	2.64113e-173	2.52034e-173	2.12576e-173	2.91626e-173
3.28416e-174	2.04957e-174	2.60204e-174	3.02264e-174	1.94231e-174	2.67955e-174	3.17942e-174	2.25595e-174	2.74193e-174	2.48499e-174	2.88851e-174	1.78645e-174	2.55667e-174	1.92502e-174	2.49573e-174	3.86988e-174	2.03933e-174	2.39142e-174	1.68974e-174	2.07573e-174	3.40658e-174	2.0467e-174	2.62175e-174	2.09342e-174	1.28295e-174	2.91689e-174	3.34946e-174	2.82567e-174	2.76154e-174	1.891e-174	2.50523e-174
2.91046e-175	2.18166e-175	2.64179e-175	3.0164e-175	2.3438e-175	1.94392e-175	2.20438e-175	1.97849e-175	2.31055e-175	2.68111e-175	3.19405e-175	2.58042e-175	2.14488e-175	1.97128e-175	1.70254e-175	4.09796e-175	1.50313e-175	2.08874e-175	9.96956e-176	2.25866e-175	3.07469e-175	2.14702e-175	2.50686e-175	2.18099e-175	1.12557e-175	2.11474e-175	3.90918e-175	2.63965e-175	2.50877e-175	2.31371e-175	2.37575e-175
2.66145e-176	1.86789e-176	2.0656e-176	2.72151e-176	2.61048e-176	2.0497e-176	2.46224e-176	1.82924e-176	1.73302e-176	4.14688e-176	3.67031e-176	1.12988e-176	1.71295e-176	2.52101e-176	1.82738e-176	3.44905e-176	1.71992e-176	1.64181e-176	1.29432e-176	1.65734e-176	2.65714e-176	2.07589e-176	1.9997e-176	2.06496e-176	1.20716e-176	2.57524e-176	3.15884e-176	1.68753e-176	3.03396e-176	1.97838e-176	2.24036e-176
2.57455e-177	1.89391e-177	3.0693e-177	2.4418e-177	1.21286e-177	1.95981e-177	2.00193e-177	1.92096e-177	1.97633e-177	2.00495e-177	2.7863e-177	1.84474e-177	2.54661e-177	1.69244e-177	1.42864e-177	4.06377e-177	1.29192e-177	1.2573e-177	9.24368e-178	2.45035e-177	2.51712e-177	1.70567e-177	2.01069e-177	1.74587e-177	7.63654e-178	1.54917e-177	2.32259e-177	2.12975e-177	1.74399e-177	1.21097e-177	1.96808e-177
1.88827e-178	1.30956e-178	2.04994e-178	1.87944e-178	1.20828e-178	1.40808e-178	1.88697e-178	2.35016e-178	1.58166e-178	2.03949e-178	2.85197e-178	1.47272e-178	1.62638e-178	1.46134e-178	1.24137e-178	2.26258e-178	1.74092e-178	9.05721e-179	8.38735e-179	1.75133e-178	2.09968e-178	2.17616e-178	1.44613e-178	1.22037e-178	5.72888e-179	1.62128e-178	2.35541e-178	1.65112e-178	2.0502e-178	1.02926e-178	1.66591e-178
1.2789e-179	1.1147e-179	1.91694e-179	1.54365e-179	1.72385e-179	1.61723e-179	1.86469e-179	1.33252e-179	1.92906e-179	2.0915e-179	1.67125e-179	1.54508e-179	1.59591e-179	1.5004e-179	1.11608e-179	2.80258e-179	1.26937e-179	1.6448e-179	7.99054e-180	1.46862e-179	2.26136e-179	1.76825e-179	1.57608e-179	1.60366e-179	7.1468e-180	1.44718e-179	1.96178e-179	1.3162e-179	1.58562e-179	1.29259e-179	1.57845e-179
1.39451e-180	1.44825e-180	1.71667e-180	1.33817e-180	9.47714e-181	1.31649e-180	2.01461e-180	1.38593e-180	1.33182e-180	1.90953e-180	1.61168e-180	1.23193e-180	1.74289e-180	1.17744e-180	9.05765e-181	2.12497e-180	1.01706e-180	1.20258e-180	8.14603e-181	1.4101e-180	2.244e-180	1.2128e-180	1.1242e-180	1.36724e-180	7.30995e-181	1.26949e-180	1.16103e-180	1.41648e-180	1.54335e-180	1.37823e-180	1.38302e-180
1.71528e-181	1.32859e-181	1.45378e-181	1.81131e-181	8.92626e-182	1.06841e-181	1.63468e-181	1.20476e-181	1.17077e-181	1.32941e-181	1.69139e-181	1.10706e-181	1.2204e-181	1.15658e-181	7.64005e-182	1.89306e-181	8.10539e-182	1.35506e-181	7.20074e-182	1.2271e-181	1.93111e-181	1.35872e-181	7.36575e-182	1.34092e-181	6.14861e-182	1.46664e-181	1.22334e-181	1.54441e-181	1.10246e-181	8.88035e-182	1.25873e-181
1.13979e-182	1.04227e-182	1.1757e-182	1.72726e-182	1.11455e-182	9.3763e-183	1.62119e-182	9.87429e-183	1.26473e-182	1.60842e-182	1.31978e-182	8.49936e-183	1.16201e-182	1.25053e-182	8.47613e-183	1.73722e-182	8.71822e-183	5.77123e-183	5.5278e-183	8.98675e-183	1.69005e-182	1.30319e-182	8.49092e-183	9.13681e-183	6.57064e-183	1.08542e-182	1.80345e-182	1.64745e-182	1.02743e-182	9.97773e-183	1.15537e-182
9.78778e-184	9.75327e-184	1.22991e-183	1.48376e-183	7.38286e-184	1.03413e-183	1.33154e-183	1.29164e-183	9.60047e-184	1.12441e-183	1.32121e-183	8.07767e-184	9.60332e-184	1.15334e-183	8.01178e-184	1.98442e-183	1.08727e-183	8.59232e-184	4.75524e-184	8.62136e-184	1.26262e-183	1.09694e-183	9.67445e-184	7.85336e-184	4.80028e-184	1.12932e-183	1.44469e-183	1.05658e-183	1.37142e-183	9.45864e-184	1.06668e-183
9.32399e-185	7.35925e-185	9.43419e-185	9.68802e-185	8.67108e-185	8.71519e-185	1.22036e-184	7.13014e-185	9.71822e-185	1.36276e-184	1.10947e-184	7.66958e-185	8.16161e-185	1.06014e-184	6.5111e-185	1.71606e-184	1.06212e-184	7.75009e-185	6.23633e-185	6.45472e-185	1.10923e-184	7.54994e-185	9.80524e-185	5.59307e-185	4.80777e-185	9.90703e-185	1.38796e-184	1.10776e-184	8.45271e-185	7.7143e-185	9.26707e-185
9.12418e-186	1.02928e-185	9.0192e-186	9.03135e-186	8.10039e-186	7.00902e-186	1.05701e-185	8.25444e-186	1.02257e-185	1.11807e-185	1.18884e-185	9.48284e-186	1.28984e-185	5.88829e-186	6.93193e-186	8.57144e-186	6.50062e-186	7.75131e-186	4.25705e-186	8.94877e-186	1.06222e-185	1.14429e-185	9.35981e-186	6.29478e-186	4.96927e-186	8.53382e-186	7.72821e-186	9.71209e-186	9.67926e-186	6.66576e-186	8.69784e-186
9.17723e-187	6.07349e-187	8.48096e-187	1.10577e-186	7.19171e-187	6.53599e-187	1.03812e-186	5.9642e-187	6.27482e-187	9.79174e-187	1.0328e-186	7.08061e-187	8.52855e-187	6.35294e-187	6.48747e-187	1.32427e-186	6.8163e-187	6.96224e-187	3.97256e-187	6.15757e-187	9.95938e-187	8.3066e-187	7.47467e-187	5.3592e-187	4.39633e-187	8.08524e-187	5.72327e-187	1.13489e-186	7.03778e-187	6.43115e-187	7.69935e-187
6.58083e-188	6.99071e-188	9.2584e-188	8.74024e-188	7.86167e-188	9.35776e-188	7.57162e-188	5.37855e-188	4.68578e-188	8.11194e-188	8.88317e-188	7.8038e-188	6.98834e-188	3.80529e-188	4.82346e-188	1.02089e-187	6.53778e-188	5.28497e-188	4.23959e-188	6.84793e-188	7.89461e-188	6.803e-188	4.89384e-188	4.68608e-188	4.28197e-188	5.44354e-188	7.24629e-188	9.07854e-188	7.92225e-188	6.31561e-188	6.81755e-188
6.24413e-189	5.00856e-189	7.87185e-189	6.90131e-189	4.88553e-189	5.18398e-189	9.45134e-189	4.96794e-189	5.29645e-189	5.92213e-189	9.43519e-189	7.41654e-189	7.39918e-189	5.6073e-189	6.67508e-189	7.90868e-189	5.11335e-189	5.18502e-189	2.66223e-189	5.54584e-189	5.07249e-189	5.4511e-189	4.63687e-189	6.92032e-189	2.74917e-189	5.91771e-189	6.36236e-189	5.35429e-189	8.64466e-189	3.98513e-189	5.99252e-189
5.03922e-190	5.60457e-190	6.45889e-190	7.36479e-190	4.42177e-190	4.58155e-190	7.36246e-190	4.34359e-190	4.36266e-190	5.78009e-190	7.55555e-190	4.53697e-190	5.19239e-190	6.49626e-190	5.01324e-190	1.01073e-189	4.66594e-190	3.7294e-190	3.09015e-190	5.71881e-190	7.88804e-190	5.29932e-190	5.34992e-190	3.53794e-190	2.3775e-190	6.95367e-190	5.59606e-190	6.17367e-190	5.80027e-190	5.43604e-190	5.52793e-190
4.3974e-191	5.56248e-191	6.46069e-191	4.38914e-191	3.78141e-191	4.82776e-191	5.75167e-191	5.27908e-191	4.6005e-191	6.06321e-191	5.20662e-191	5.03897e-191	5.79201e-191	4.816e-191	3.73693e-191	5.44782e-191	4.30015e-191	4.6409e-191	2.57789e-191	4.36705e-191	5.91433e-191	5.93636e-191	6.50007e-191	4.41231e-191	2.68764e-191	4.86457e-191	4.0911e-191	5.63427e-191	3.68546e-191	5.71164e-191	4.88251e-191
4.53697e-192	4.80135e-192	5.83005e-192	4.66404e-192	3.32381e-192	4.31507e-192	5.33725e-192	4.45846e-192	3.86763e-192	4.6511e-192	5.14693e-192	4.13928e-192	5.12365e-192	6.1368e-192	2.96596e-192	6.98861e-192	4.04427e-192	3.56373e-192	2.62997e-192	3.18734e-192	6.00228e-192	3.74209e-192	4.29254e-192	3.51209e-192	2.37541e-192	3.87803e-192	5.06408e-192	4.74063e-192	4.83582e-192	3.99048e-192	4.40486e-192
4.72451e-193	2.99819e-193	5.20312e-193	4.93909e-193	3.13336e-193	3.75038e-193	5.8953e-193	3.94799e-193	3.09457e-193	5.6466e-193	6.46512e-193	3.14166e-193	4.34528e-193	4.36176e-193	3.54058e-193	5.52503e-193	4.1614e-193	4.08119e-193	2.64971e-193	4.16297e-193	4.94948e-193	5.4508e-193	5.18806e-193	3.12314e-193	1.87038e-193	4.3805e-193	4.30443e-193	4.47537e-193	3.77576e-193	2.89231e-193	4.20594e-193
3.08206e-194	4.35908e-194	4.08714e-194	6.27393e-194	3.19402e-194	4.62575e-194	6.4011e-194	2.71957e-194	4.72105e-194	3.71568e-194	5.55631e-194	3.92068e-194	3.80814e-194	3.10501e-194	3.1988e-194	6.38376e-194	4.0879e-194	3.70068e-194	1.90706e-194	3.39503e-194	3.96532e-194	4.42649e-194	4.97185e-194	2.78238e-194	2.02549e-194	3.62645e-194	4.6836e-194	3.53056e-194	2.97965e-194	4.28396e-194	3.98395e-194
3.32382e-195	3.45706e-195	4.6821e-195	4.25813e-195	2.59144e-195	3.40243e-195	3.09858e-195	2.7042e-195	2.81097e-195	5.45765e-195	4.86182e-195	3.85771e-195	3.72746e-195	2.78596e-195	2.20427e-195	6.51774e-195	3.66658e-195	2.71936e-195	1.65696e-195	3.32146e-195	2.95607e-195	3.50547e-195	2.4809e-195	2.99971e-195	1.03816e-195	4.25339e-195	3.85033e-195	3.88026e-195	3.02426e-195	3.52362e-195	3.4206e-195
3.58858e-196	1.98843e-196	3.93334e-196	3.73566e-196	3.17078e-196	3.46821e-196	5.16671e-196	3.37029e-196	2.39125e-196	2.53652e-196	2.98694e-196	3.18342e-196	3.44401e-196	2.73588e-196	1.99668e-196	6.09825e-196	3.31403e-196	2.92062e-196	2.46604e-196	2.70707e-196	3.05705e-196	2.66313e-196	3.29978e-196	2.0962e-196	1.39836e-196	2.9829e-196	3.16394e-196	3.48325e-196	3.25212e-196	2.55841e-196	3.10526e-196
2.92638e-197	2.16715e-197	4.36019e-197	4.33217e-197	2.37051e-197	2.5117e-197	3.07973e-197	2.97805e-197	2.6567e-197	3.54422e-197	3.45239e-197	2.65258e-197	2.23428e-197	1.64022e-197	1.85518e-197	3.53155e-197	1.65733e-197	2.33563e-197	1.68684e-197	2.7015e-197	2.26124e-197	2.94186e-197	2.50314e-197	2.2738e-197	1.1774e-197	3.17363e-197	3.19319e-197	2.39559e-197	3.29732e-197	2.39494e-197	2.67621e-197
1.84364e-198	2.08769e-198	3.89546e-198	3.96839e-198	2.06201e-198	2.29602e-198	3.02052e-198	2.41154e-198	2.43267e-198	2.77273e-198	3.47464e-198	2.53553e-198	2.51703e-198	2.71076e-198	1.77475e-198	3.95136e-198	2.00661e-198	1.98982e-198	1.96137e-198	2.35838e-198	4.12397e-198	3.31373e-198	2.26998e-198	1.59593e-198	1.6607e-198	1.74287e-198	2.45774e-198	2.2594e-198	2.83048e-198	2.55774e-198	2.56278e-198
2.38658e-199	1.80663e-199	3.23628e-199	3.18069e-199	1.72397e-199	2.45932e-199	3.19302e-199	2.12013e-199	1.47082e-199	1.68178e-199	2.46623e-199	1.90551e-199	1.72391e-199	1.91308e-199	1.78179e-199	4.58259e-199	1.57658e-199	1.6188e-199	1.34021e-199	2.27444e-199	2.82107e-199	2.84573e-199	1.88693e-199	1.74907e-199	1.39851e-199	2.30855e-199	2.43442e-199	2.7548e-199	2.51042e-199	2.14867e-199	2.24335e-199
2.02681e-200	1.92608e-200	2.84675e-200	3.70144e-200	1.72503e-200	1.90783e-200	3.40634e-200	1.31262e-200	2.03868e-200	3.06116e-200	1.56167e-200	2.20702e-200	2.38388e-200	2.03683e-200	1.0726e-200	4.26251e-200	1.94778e-200	2.37631e-200	1.25214e-200	2.04161e-200	2.60876e-200	2.28531e-200	1.86274e-200	1.62553e-200	8.93457e-201	2.13315e-200	2.64843e-200	2.79856e-200	2.35363e-200	1.88782e-200	2.20642e-200
1.95955e-201	1.45964e-201	2.54476e-201	2.32479e-201	2.15993e-201	2.09028e-201	1.93248e-201	2.24687e-201	1.73189e-201	2.25416e-201	1.91928e-201	1.73288e-201	1.29595e-201	1.70827e-201	1.75084e-201	3.39679e-201	1.52213e-201	1.99645e-201	1.2343e-201	1.87204e-201	2.30998e-201	2.34986e-201	2.25224e-201	1.58663e-201	8.46714e-202	1.99856e-201	1.44803e-201	2.42142e-201	1.85541e-201	1.26067e-201	1.91543e-201
1.42255e-202	1.46348e-202	1.68827e-202	2.61126e-202	1.21581e-202	1.43201e-202	2.14809e-202	1.84247e-202	1.63886e-202	1.66107e-202	2.09703e-202	1.87457e-202	1.49978e-202	1.6419e-202	1.5202e-202	3.47772e-202	1.1774e-202	1.54766e-202	1.00566e-202	1.71043e-202	1.68143e-202	1.55458e-202	1.7067e-202	1.10098e-202	9.58269e-203	1.21293e-202	1.71858e-202	2.07178e-202	1.42327e-202	1.3423e-202	1.64823e-202
1.61567e-203	1.58498e-203	2.35951e-203	1.9794e-203	1.3883e-203	1.64484e-203	2.14504e-203	1.48493e-203	1.81395e-203	1.09659e-203	1.84934e-203	1.40718e-203	1.41015e-203	1.12249e-203	1.1674e-203	3.32175e-203	1.24084e-203	1.24763e-203	8.66922e-204	1.25174e-203	1.41788e-203	1.18094e-203	1.62417e-203	1.31236e-203	8.17518e-204	1.78843e-203	1.39125e-203	2.40219e-203	1.08015e-203	1.27002e-203	1.54279e-203
2.04929e-204	1.39181e-204	1.72646e-204	2.00779e-204	1.4373e-204	1.05196e-204	2.06295e-204	1.22862e-204	1.28077e-204	1.48937e-204	1.39049e-204	1.2983e-204	1.16344e-204	1.67078e-204	9.64899e-205	2.93872e-204	8.86078e-205	9.40547e-205	9.55695e-205	1.38572e-204	1.75062e-204	1.22367e-204	1.52841e-204	8.3695e-205	6.93242e-205	1.23027e-204	1.41877e-204	1.65122e-204	1.22436e-204	1.1593e-204	1.40126e-204
1.49638e-205	1.45215e-205	1.31816e-205	1.81981e-205	9.67117e-206	1.00513e-205	1.76359e-205	1.12867e-205	1.16696e-205	1.04884e-205	1.34242e-205	1.16613e-205	1.22451e-205	9.91565e-206	9.39884e-206	2.25495e-205	1.26355e-205	6.51078e-206	4.94153e-206	1.22006e-205	1.11419e-205	1.19108e-205	1.25892e-205	6.52534e-206	6.37699e-206	1.13134e-205	2.11273e-205	1.62261e-205	1.15364e-205	1.16043e-205	1.22501e-205
1.07834e-206	9.86166e-207	1.38154e-206	1.19054e-206	9.5875e-207	1.58355e-206	1.60107e-206	1.04709e-206	1.09473e-206	1.22114e-206	1.3508e-206	9.74193e-207	1.1766e-206	9.37532e-207	8.99896e-207	1.87209e-206	9.01269e-207	9.29104e-207	5.74352e-207	1.33136e-206	1.4653e-206	9.32848e-207	8.56855e-207	7.24879e-207	6.20114e-207	1.19317e-206	1.57712e-206	1.92631e-206	1.05419e-206	6.41302e-207	1.13607e-206
1.07599e-207	1.11421e-207	1.53346e-207	1.83013e-207	6.57448e-208	8.69312e-208	1.32562e-207	1.11922e-207	1.10364e-207	1.27024e-207	1.38257e-207	1.0066e-207	1.06441e-207	7.30879e-208	8.81252e-208	1.84972e-207	9.58456e-208	8.07096e-208	7.5727e-208	1.03654e-207	8.53478e-208	1.03108e-207	1.34681e-207	6.95196e-208	5.52357e-208	9.15307e-208	1.16556e-207	1.23318e-207	7.93219e-208	6.99482e-208	1.05532e-207
8.79763e-209	8.93331e-209	1.16348e-208	1.06503e-208	6.37767e-209	6.01022e-209	1.67681e-208	1.25002e-208	9.50167e-209	1.08286e-208	1.45618e-208	7.44698e-209	7.69366e-209	5.27042e-209	7.40233e-209	1.86494e-208	8.44159e-209	7.99813e-209	5.6311e-209	1.15366e-208	1.41001e-208	6.7412e-209	7.00613e-209	5.53808e-209	3.47323e-209	8.663e-209	1.0269e-208	1.33739e-208	7.25588e-209	6.79513e-209	9.32834e-209
8.00811e-210	7.02584e-210	1.1595e-209	1.23108e-209	6.67175e-210	6.52882e-210	1.05299e-209	6.60794e-210	6.96278e-210	9.52691e-210	1.0227e-209	6.78522e-210	9.07541e-210	8.93858e-210	6.59313e-210	1.46499e-209	9.36383e-210	7.57263e-210	4.5188e-210	5.68148e-210	8.44966e-210	7.11257e-210	8.48469e-210	6.4227e-210	3.89689e-210	7.15724e-210	7.14532e-210	1.0415e-209	6.68687e-210	6.93519e-210	8.06267e-210
9.04342e-211	7.44616e-211	1.29777e-210	1.09693e-210	6.02152e-211	6.07181e-211	9.57059e-211	7.60862e-211	8.2952e-211	8.90109e-211	8.14307e-211	6.58525e-211	6.49766e-211	9.09258e-211	5.43308e-211	1.18289e-210	6.81303e-211	5.0037e-211	5.19478e-211	8.29996e-211	1.0657e-210	6.60549e-211	8.35938e-211	3.93168e-211	3.05132e-211	7.8724e-211	7.91483e-211	6.03256e-211	6.51871e-211	5.57899e-211	7.54399e-211
8.42797e-212	7.12329e-212	1.08929e-211	7.96214e-212	6.61103e-212	6.11092e-212	9.91584e-212	6.4579e-212	8.0495e-212	4.26813e-212	8.73901e-212	7.01833e-212	7.66667e-212	5.23546e-212	5.69886e-212	1.60928e-211	5.76093e-212	4.801e-212	5.10521e-212	8.19513e-212	9.12212e-212	7.88342e-212	8.10628e-212	4.56276e-212	2.73176e-212	6.15314e-212	8.26727e-212	9.54512e-212	6.27218e-212	7.44077e-212	7.34059e-212
7.25711e-213	5.39419e-213	7.58731e-213	8.83941e-213	4.40966e-213	5.52692e-213	9.93114e-213	6.06941e-213	7.22846e-213	6.61794e-213	1.03909e-212	4.76553e-213	6.70373e-213	6.98628e-213	3.11671e-213	1.53532e-212	6.1292e-213	4.93204e-213	3.21707e-213	6.05916e-213	9.21325e-213	6.37028e-213	6.46716e-213	5.37103e-213	2.59051e-213	5.96927e-213	4.90993e-213	6.03841e-213	4.15218e-213	4.17033e-213	6.39226e-213
7.65881e-214	6.74405e-214	6.43063e-214	6.05422e-214	2.97696e-214	5.17434e-214	8.37506e-214	6.06812e-214	4.61294e-214	6.84998e-214	6.2697e-214	4.30313e-214	3.99929e-214	6.92948e-214	4.61666e-214	8.24114e-214	7.19468e-214	3.50877e-214	4.03429e-214	7.48954e-214	6.30369e-214	4.6711e-214	5.66894e-214	4.22241e-214	2.42431e-214	4.39312e-214	5.7347e-214	7.34753e-214	5.52192e-214	3.37046e-214	5.573e-214
6.43444e-215	3.55955e-215	5.76463e-215	5.40301e-215	3.71665e-215	5.62766e-215	5.70548e-215	5.24825e-215	4.38729e-215	5.75502e-215	4.78446e-215	4.12687e-215	4.73327e-215	4.22918e-215	3.58549e-215	1.08303e-214	3.61458e-215	3.97072e-215	3.14949e-215	5.68793e-215	7.31894e-215	4.80541e-215	6.7712e-215	4.23278e-215	2.69319e-215	4.78064e-215	4.40622e-215	6.06139e-215	4.20566e-215	4.1752e-215	4.99217e-215
4.27626e-216	5.34763e-216	7.53796e-216	5.76633e-216	3.23461e-216	4.1525e-216	6.21899e-216	4.97514e-216	4.591e-216	5.44482e-216	5.75584e-216	3.92922e-216	3.88654e-216	3.23017e-216	2.79906e-216	7.32034e-216	5.9985e-216	3.32537e-216	2.20321e-216	4.36199e-216	4.78007e-216	3.29322e-216	5.96952e-216	3.14702e-216	2.75631e-216	3.97613e-216	3.92045e-216	5.2164e-216	3.21957e-216	2.50064e-216	4.43783e-216
5.37741e-217	3.49787e-217	6.84902e-217	6.61881e-217	2.89201e-217	3.44128e-217	5.74821e-217	4.01213e-217	4.11352e-217	3.68549e-217	4.43839e-217	3.34446e-217	2.45074e-217	3.97775e-217	2.52191e-217	6.67124e-217	5.33019e-217	3.42387e-217	2.79884e-217	5.9618e-217	5.09438e-217	3.43899e-217	4.51792e-217	2.56267e-217	1.81696e-217	3.1908e-217	3.45907e-217	5.04051e-217	3.6648e-217	3.02945e-217	4.09902e-217
4.79813e-218	2.36487e-218	5.82987e-218	5.34578e-218	2.15041e-218	4.22852e-218	4.7217e-218	3.59497e-218	2.65679e-218	4.47297e-218	2.67719e-218	4.98998e-218	2.95704e-218	3.36839e-218	2.38318e-218	7.77807e-218	3.03552e-218	3.62735e-218	2.29078e-218	4.1671e-218	3.23072e-218	4.08706e-218	4.74947e-218	3.3969e-218	1.63452e-218	4.66623e-218	4.63849e-218	4.23521e-218	3.05993e-218	1.98738e-218	3.77082e-218
3.09874e-219	2.70778e-219	5.07364e-219	6.2658e-219	3.08053e-219	3.38794e-219	3.1333e-219	3.09407e-219	3.30613e-219	3.84368e-219	4.00123e-219	2.96051e-219	3.16989e-219	3.76027e-219	2.82764e-219	6.17175e-219	3.76823e-219	2.22798e-219	2.14266e-219	3.35155e-219	3.56004e-219	3.08827e-219	3.00562e-219	3.26331e-219	1.61944e-219	3.90139e-219	3.7015e-219	3.17481e-219	3.61355e-219	2.2364e-219	3.41792e-219
3.55299e-220	2.72208e-220	5.00012e-220	4.41727e-220	1.84431e-220	1.50957e-220	3.15164e-220	1.94685e-220	2.80077e-220	3.24771e-220	3.38025e-220	2.51618e-220	2.62896e-220	2.74509e-220	1.99213e-220	4.44568e-220	4.01344e-220	3.16274e-220	1.74408e-220	2.65914e-220	3.52367e-220	2.86433e-220	3.09907e-220	1.38507e-220	1.52694e-220	3.24714e-220	3.70697e-220	4.38339e-220	1.94815e-220	2.20533e-220	2.91237e-220
3.42976e-221	2.62299e-221	4.04969e-221	2.7815e-221	1.39199e-221	2.43179e-221	2.00262e-221	2.63412e-221	2.6513e-221	3.21846e-221	2.13529e-221	2.38895e-221	2.65607e-221	2.00147e-221	1.59573e-221	5.30262e-221	2.45583e-221	2.44423e-221	1.7616e-221	2.95178e-221	3.9546e-221	2.41135e-221	2.82153e-221	1.9096e-221	1.04926e-221	3.53492e-221	2.79007e-221	3.17442e-221	2.67148e-221	1.99013e-221	2.64051e-221
3.0395e-222	2.91922e-222	4.08373e-222	3.47307e-222	2.17542e-222	2.45045e-222	3.20353e-222	2.4986e-222	3.07653e-222	2.44046e-222	2.54297e-222	1.77148e-222	2.24022e-222	1.8801e-222	1.79582e-222	5.16097e-222	2.30678e-222	1.87972e-222	1.1449e-222	3.02868e-222	3.87738e-222	2.30783e-222	2.85347e-222	2.18047e-222	1.23422e-222	1.94782e-222	2.29321e-222	2.87142e-222	2.59901e-222	2.17102e-222	2.5816e-222
2.71743e-223	2.60244e-223	2.87041e-223	2.98107e-223	1.20148e-223	1.93159e-223	2.33007e-223	1.98983e-223	2.59498e-223	3.11703e-223	3.03437e-223	3.16419e-223	3.19451e-223	1.7062e-223	1.49249e-223	5.05348e-223	2.32325e-223	2.27675e-223	1.49602e-223	2.22174e-223	2.93297e-223	2.07873e-223	1.97233e-223	1.71455e-223	1.06306e-223	1.82162e-223	2.50668e-223	3.18674e-223	1.7903e-223	1.9363e-223	2.37675e-223
2.69864e-224	1.90165e-224	3.09377e-224	2.82039e-224	1.72551e-224	1.84978e-224	2.98223e-224	1.08011e-224	1.59788e-224	2.00147e-224	2.37768e-224	1.88565e-224	1.92005e-224	2.31019e-224	1.45389e-224	3.22447e-224	1.9814e-224	1.57864e-224	1.14498e-224	2.01252e-224	1.50416e-224	1.88819e-224	1.68466e-224	1.48793e-224	8.91049e-225	2.13022e-224	2.34911e-224	2.77589e-224	1.35883e-224	1.37816e-224	1.96964e-224
1.95711e-225	2.11767e-225	2.27097e-225	3.20034e-225	1.28461e-225	1.49886e-225	2.3153e-225	1.5921e-225	1.7643e-225	1.65479e-225	2.14573e-225	1.79655e-225	2.05155e-225	1.82547e-225	1.37512e-225	3.5426e-225	1.42223e-225	1.40167e-225	1.10836e-225	2.41128e-225	2.1313e-225	1.30555e-225	2.04282e-225	1.36592e-225	9.06394e-226	1.67303e-225	1.74823e-225	2.59536e-225	1.46394e-225	1.6314e-225	1.85335e-225
1.68859e-226	1.49768e-226	1.85247e-226	1.97761e-226	1.67362e-226	1.23288e-226	1.94281e-226	1.66787e-226	2.11328e-226	1.82536e-226	1.86006e-226	1.39954e-226	1.6017e-226	1.19905e-226	1.66652e-226	3.35595e-226	1.40251e-226	1.01143e-226	8.46722e-227	1.95815e-226	2.12656e-226	1.53827e-226	1.71016e-226	9.6763e-227	7.28239e-227	1.53055e-226	1.77306e-226	2.27683e-226	1.39253e-226	1.4074e-226	1.64083e-226
1.45766e-227	1.75027e-227	2.41639e-227	2.03915e-227	1.09718e-227	1.42707e-227	2.04359e-227	1.79183e-227	1.09035e-227	1.36812e-227	2.08307e-227	1.44574e-227	1.36463e-227	1.24505e-227	1.19862e-227	2.81867e-227	1.26934e-227	1.36368e-227	9.94317e-228	1.47448e-227	1.53256e-227	1.03291e-227	1.51024e-227	9.63466e-228	8.09973e-228	1.3681e-227	1.73415e-227	1.95569e-227	1.08547e-227	1.26893e-227	1.50002e-227
1.88661e-228	1.43933e-228	2.22253e-228	1.47135e-228	1.1017e-228	9.73573e-229	1.38913e-228	1.68334e-228	1.59239e-228	1.12285e-228	1.86761e-228	1.18679e-228	1.4863e-228	1.07691e-228	7.68646e-229	2.4501e-228	1.25453e-228	9.37149e-229	7.19565e-229	1.18399e-228	1.51976e-228	1.17024e-228	1.39509e-228	9.01334e-229	7.21484e-229	8.39675e-229	1.53315e-228	1.6158e-228	1.14851e-228	8.89582e-229	1.3183e-228
1.53846e-229	9.77471e-230	1.75918e-229	1.51798e-229	1.0161e-229	9.83108e-230	1.10357e-229	1.36708e-229	1.14183e-229	1.35001e-229	1.25198e-229	1.14191e-229	1.39562e-229	1.02876e-229	8.69327e-230	2.89283e-229	8.92975e-230	8.50022e-230	6.75676e-230	1.2969e-229	1.85851e-229	8.51704e-230	1.25031e-229	1.02801e-229	4.90621e-230	1.3553e-229	1.22386e-229	2.02421e-229	1.17782e-229	1.141e-229	1.2484e-229
9.91457e-231	1.27803e-230	1.62683e-230	1.61463e-230	9.67348e-231	8.34563e-231	1.65978e-230	1.17161e-230	1.04615e-230	9.0071e-231	1.27662e-230	1.0518e-230	1.19263e-230	8.20186e-231	5.77963e-231	1.90589e-230	8.16046e-231	7.5778e-231	7.08401e-231	1.29267e-230	1.60752e-230	9.63406e-231	1.03538e-230	8.30431e-231	4.47358e-231	1.35576e-230	1.31922e-230	1.56029e-230	7.95766e-231	6.64702e-231	1.10236e-230
1.34678e-231	1.03344e-231	9.45051e-232	9.85004e-232	7.28183e-232	7.45645e-232	1.10241e-231	1.00264e-231	4.10978e-232	7.97438e-232	1.02257e-231	1.07579e-231	1.03316e-231	9.5249e-232	6.66026e-232	1.33423e-231	1.111e-231	9.26492e-232	5.60069e-232	9.41371e-232	1.20825e-231	8.7238e-232	1.47727e-231	7.03506e-232	5.01261e-232	6.39941e-232	1.05641e-231	8.86791e-232	1.0264e-231	7.65892e-232	9.28629e-232
8.19827e-233	9.78547e-233	1.32056e-232	1.04286e-232	8.46729e-233	7.92259e-233	9.9848e-233	1.0033e-232	8.68226e-233	8.71611e-233	9.46852e-233	1.03374e-232	6.45542e-233	6.64194e-233	6.11801e-233	1.77719e-232	8.21823e-233	7.61429e-233	4.59905e-233	1.1057e-232	1.38712e-232	9.7036e-233	8.66444e-233	6.27022e-233	3.03246e-233	1.028e-232	1.0312e-232	1.05351e-232	8.20333e-233	6.76579e-233	9.0448e-233
7.90005e-234	8.96179e-234	9.21264e-234	8.49675e-234	6.72245e-234	8.02462e-234	8.51764e-234	9.20705e-234	8.24524e-234	9.38111e-234	9.95348e-234	6.75596e-234	7.9316e-234	6.13606e-234	8.94752e-234	1.52537e-233	7.66375e-234	7.01624e-234	5.48438e-234	1.17017e-233	9.92315e-234	8.00936e-234	1.02784e-233	4.73239e-234	4.29192e-234	7.77457e-234	1.03416e-233	8.34403e-234	8.57227e-234	6.61397e-234	8.34651e-234
7.31924e-235	7.92905e-235	9.96771e-235	8.29419e-235	4.83157e-235	8.1246e-235	8.76592e-235	8.49788e-235	8.46791e-235	7.59048e-235	9.44698e-235	5.66486e-235	6.73939e-235	4.78897e-235	4.6745e-235	1.52085e-234	4.03335e-235	6.02729e-235	3.24665e-235	9.51273e-235	8.10825e-235	7.22744e-235	8.03501e-235	4.8371e-235	3.31197e-235	6.9177e-235	9.37898e-235	8.63124e-235	9.14649e-235	7.56006e-235	7.40953e-235
1.07693e-235	5.74746e-236	1.0047e-235	1.05023e-235	4.18744e-236	6.53949e-236	7.66692e-236	6.07302e-236	6.12289e-236	6.15935e-236	7.87457e-236	7.81358e-236	4.23539e-236	6.03772e-236	5.61862e-236	9.70472e-236	7.67955e-236	4.06669e-236	3.15556e-236	8.44578e-236	7.16607e-236	6.08977e-236	6.63183e-236	6.94419e-236	3.99128e-236	4.91719e-236	7.10409e-236	7.20316e-236	5.34555e-236	5.86272e-236	6.65677e-236
9.9699e-237	6.66162e-237	8.76654e-237	8.59708e-237	5.13401e-237	7.39623e-237	6.6168e-237	6.59922e-237	6.31637e-237	4.85818e-237	8.67227e-237	5.89795e-237	5.88971e-237	5.18867e-237	3.42415e-237	1.06747e-236	5.2044e-237	6.14028e-237	3.51877e-237	6.84486e-237	7.17749e-237	6.47397e-237	8.49733e-237	3.65997e-237	3.31658e-237	4.07621e-237	4.73377e-237	8.07322e-237	6.12594e-237	6.81782e-237	6.37747e-237
6.84143e-238	4.34311e-238	7.65335e-238	8.54631e-238	4.55086e-238	4.69011e-238	4.73266e-238	4.10917e-238	5.68875e-238	4.38706e-238	8.02833e-238	6.29368e-238	6.13753e-238	4.49896e-238	4.58207e-238	9.26592e-238	7.37485e-238	5.20619e-238	3.19593e-238	4.60522e-238	9.20755e-238	4.28902e-238	7.45633e-238	3.22742e-238	3.23035e-238	3.26125e-238	6.30914e-238	5.98161e-238	6.03205e-238	3.30301e-238	5.56764e-238
6.06659e-239	3.98377e-239	6.50748e-239	4.82649e-239	3.71489e-239	2.65546e-239	4.23809e-239	6.01553e-239	4.77071e-239	3.16814e-239	5.32383e-239	5.18564e-239	3.85525e-239	3.57196e-239	3.88925e-239	8.63783e-239	5.60631e-239	4.31315e-239	1.64795e-239	4.63486e-239	6.38e-239	4.08308e-239	5.64979e-239	3.25154e-239	2.59896e-239	4.98381e-239	6.72089e-239	5.82739e-239	3.76746e-239	3.95218e-239	4.66094e-239
6.8798e-240	4.55342e-240	7.33487e-240	5.71591e-240	4.00791e-240	4.05209e-240	5.69809e-240	4.38563e-240	3.29841e-240	3.79182e-240	6.11513e-240	4.70711e-240	5.53445e-240	4.05423e-240	2.97711e-240	8.3273e-240	4.1884e-240	3.19629e-240	2.0371e-240	4.39181e-240	7.82072e-240	4.16381e-240	4.29578e-240	3.0929e-240	2.36059e-240	3.83229e-240	5.6974e-240	4.8728e-240	3.41062e-240	3.04716e-240	4.5947e-240
4.61179e-241	4.16114e-241	7.47278e-241	6.31392e-241	3.30622e-241	4.02395e-241	4.59925e-241	4.62545e-241	3.25402e-241	2.6479e-241	4.82373e-241	3.70918e-241	4.22838e-241	3.75412e-241	3.34081e-241	7.45731e-241	3.64357e-241	2.49027e-241	2.2868e-241	4.90718e-241	5.39592e-241	2.50306e-241	4.44722e-241	3.68951e-241	2.20452e-241	3.82541e-241	4.93977e-241	4.7749e-241	3.18067e-241	3.18975e-241	4.12695e-241
3.66972e-242	4.02872e-242	4.834e-242	4.71215e-242	3.09899e-242	2.88839e-242	3.50052e-242	3.57032e-242	2.47781e-242	4.7835e-242	4.89085e-242	3.71327e-242	3.30224e-242	2.75188e-242	2.22496e-242	7.16997e-242	4.19495e-242	3.0981e-242	1.83065e-242	4.20022e-242	3.7662e-242	2.44117e-242	3.11482e-242	2.06214e-242	1.6486e-242	3.52456e-242	3.89261e-242	3.98908e-242	2.45723e-242	2.81649e-242	3.48847e-242
5.6578e-243	2.47019e-243	4.10269e-243	4.79924e-243	2.52752e-243	2.94276e-243	4.13522e-243	3.31994e-243	3.85612e-243	3.29074e-243	4.59203e-243	3.24694e-243	2.91604e-243	2.34186e-243	2.82587e-243	6.18802e-243	2.84061e-243	2.83917e-243	1.50307e-243	3.06323e-243	3.45427e-243	3.72273e-243	3.07164e-243	2.43937e-243	1.2115e-243	3.38195e-243	2.99682e-243	3.59736e-243	1.87478e-243	2.4522e-243	3.25539e-243
3.45611e-244	3.18661e-244	5.6245e-244	3.95919e-244	1.94491e-244	3.40464e-244	3.62129e-244	2.60866e-244	2.78799e-244	3.13275e-244	3.31392e-244	3.2074e-244	2.22608e-244	2.23761e-244	2.82675e-244	5.42134e-244	3.57753e-244	2.62283e-244	1.44505e-244	3.07799e-244	2.57097e-244	1.91229e-244	3.59451e-244	2.18137e-244	1.21341e-244	2.04356e-244	3.40151e-244	3.21762e-244	1.98829e-244	2.38511e-244	2.93973e-244
3.33631e-245	2.81072e-245	3.46215e-245	4.42422e-245	2.17397e-245	2.43768e-245	2.27022e-245	3.09222e-245	1.9705e-245	3.37974e-245	2.66979e-245	1.59491e-245	2.53599e-245	2.48766e-245	2.43287e-245	6.68979e-245	3.20402e-245	2.00804e-245	1.1959e-245	2.87399e-245	3.87375e-245	2.21443e-245	2.96617e-245	2.22585e-245	1.06771e-245	2.30029e-245	3.15331e-245	2.82989e-245	2.58864e-245	2.31625e-245	2.7529e-245
2.3691e-246	3.36782e-246	3.81343e-246	2.87571e-246	2.13271e-246	2.31585e-246	2.39487e-246	2.60692e-246	2.59082e-246	2.33707e-246	3.05728e-246	2.41175e-246	2.2052e-246	2.07295e-246	1.40526e-246	6.49402e-246	2.64103e-246	2.21205e-246	1.24759e-246	1.89088e-246	3.07995e-246	2.35935e-246	3.41236e-246	1.80906e-246	1.07032e-246	2.13322e-246	2.06108e-246	2.25328e-246	1.57006e-246	2.03988e-246	2.47436e-246
2.16321e-247	2.67499e-247	3.79907e-247	3.3162e-247	2.13176e-247	2.41012e-247	2.4905e-247	2.91107e-247	2.06702e-247	2.77931e-247	3.55174e-247	2.98506e-247	1.23688e-247	1.61656e-247	1.387e-247	4.434e-247	1.80624e-247	2.2344e-247	1.17317e-247	2.00204e-247	2.16661e-247	1.70555e-247	2.35262e-247	1.53428e-247	8.21056e-248	2.04562e-247	2.66968e-247	2.60488e-247	1.46317e-247	1.64897e-247	2.27276e-247
1.25049e-248	1.68197e-248	2.84576e-248	2.07645e-248	1.74544e-248	1.30972e-248	1.90212e-248	2.45178e-248	2.24965e-248	1.5023e-248	2.39536e-248	2.2813e-248	1.40299e-248	1.63771e-248	1.24706e-248	3.30514e-248	2.32737e-248	2.226e-248	9.63004e-249	2.19489e-248	3.27689e-248	2.10422e-248	1.36228e-248	1.71485e-248	7.3013e-249	2.05714e-248	2.13739e-248	2.37731e-248	1.63216e-248	1.41071e-248	1.92665e-248
1.90829e-249	1.81364e-249	2.7623e-249	1.96711e-249	1.23376e-249	1.40826e-249	2.9636e-249	1.90341e-249	1.55208e-249	2.06518e-249	1.90548e-249	1.87953e-249	1.45184e-249	1.54165e-249	1.21333e-249	3.5028e-249	2.16686e-249	1.14059e-249	7.30993e-250	1.99598e-249	1.88292e-249	1.97258e-249	1.84131e-249	1.29046e-249	8.92825e-250	1.46409e-249	2.37762e-249	1.8773e-249	1.38528e-249	1.67346e-249	1.79215e-249
2.45875e-250	1.65929e-250	2.2375e-250	1.75406e-250	1.27621e-250	1.48129e-250	2.10352e-250	1.43085e-250	1.70193e-250	1.72098e-250	2.21303e-250	1.27949e-250	1.19343e-250	1.14062e-250	1.09939e-250	2.92399e-250	1.76055e-250	1.36257e-250	8.6482e-251	1.87845e-250	2.22326e-250	1.2585e-250	1.65074e-250	1.17547e-250	5.33079e-251	1.16267e-250	2.25576e-250	2.51542e-250	1.8695e-250	9.91903e-251	1.63923e-250
1.95562e-251	1.61256e-251	1.59828e-251	2.0714e-251	9.23143e-252	1.53121e-251	1.91235e-251	1.52533e-251	1.45341e-251	1.41673e-251	1.48975e-251	1.26889e-251	8.70775e-252	1.29573e-251	1.3664e-251	2.04309e-251	1.39199e-251	1.24158e-251	7.42267e-252	1.6395e-251	1.29754e-251	1.23061e-251	2.0747e-251	9.50349e-252	6.46987e-252	1.05627e-251	1.88953e-251	1.47776e-251	1.33116e-251	1.12575e-251	1.41436e-251
1.54779e-252	1.05271e-252	1.64369e-252	1.8555e-252	7.68563e-253	1.33144e-252	2.03739e-252	1.53173e-252	1.16805e-252	1.81046e-252	1.81473e-252	9.89455e-253	7.28153e-253	7.44075e-253	9.36232e-253	2.82192e-252	1.43277e-252	1.01498e-252	5.04766e-253	1.71531e-252	2.06499e-252	9.18218e-253	1.73384e-252	1.01065e-252	6.77489e-253	1.37545e-252	1.43789e-252	1.23482e-252	1.20184e-252	9.67448e-253	1.33575e-252
1.40027e-253	9.9815e-254	1.67232e-253	1.50888e-253	7.9833e-254	1.2727e-253	1.28742e-253	8.93591e-254	1.30065e-253	1.12171e-253	1.02891e-253	1.15216e-253	1.10863e-253	8.04387e-254	8.08024e-254	1.94995e-253	1.48419e-253	1.25166e-253	7.12023e-254	1.46526e-253	1.43942e-253	1.09651e-253	1.4614e-253	9.93333e-254	5.41331e-254	1.17995e-253	1.51402e-253	1.37689e-253	9.88342e-254	9.72405e-254	1.18609e-253
1.17659e-254	8.29647e-255	1.6282e-254	1.65221e-254	9.23227e-255	7.06884e-255	1.23554e-254	1.05047e-254	8.48601e-255	1.42814e-254	1.00626e-254	9.46079e-255	8.98347e-255	9.94883e-255	6.45417e-255	1.83789e-254	1.02462e-254	8.98331e-255	5.45174e-255	1.55754e-254	1.39325e-254	9.9075e-255	1.10318e-254	8.79192e-255	5.54027e-255	8.95514e-255	1.36095e-254	1.23444e-254	1.11997e-254	6.64178e-255	1.06765e-254
1.1162e-255	7.42748e-256	1.57255e-255	1.36423e-255	6.9974e-256	1.05771e-255	1.30575e-255	1.29178e-255	1.16623e-255	1.01861e-255	1.18763e-255	1.20419e-255	1.00212e-255	7.67003e-256	7.7921e-256	1.79222e-255	9.7216e-256	6.91248e-256	4.59665e-256	1.17618e-255	1.48854e-255	5.70841e-256	1.22241e-255	7.31413e-256	5.12068e-256	6.70731e-256	1.01458e-255	1.32789e-255	8.28633e-256	8.74336e-256	1.02029e-255
8.42416e-257	8.95329e-257	1.29519e-256	1.02554e-256	5.96217e-257	6.4294e-257	1.23725e-256	7.85252e-257	9.66912e-257	8.9216e-257	8.53356e-257	7.70094e-257	8.36048e-257	6.75924e-257	6.50025e-257	1.32965e-256	9.35651e-257	1.00238e-256	3.7647e-257	1.03631e-256	1.02692e-256	5.82151e-257	1.07684e-256	6.32527e-257	3.39721e-257	6.86296e-257	8.39301e-257	1.31205e-256	6.07501e-257	6.6502e-257	8.47115e-257
6.77443e-258	6.08706e-258	9.67338e-258	1.38545e-257	6.46259e-258	8.31489e-258	1.17144e-257	7.43629e-258	6.32032e-258	9.31285e-258	8.47703e-258	8.0245e-258	7.0753e-258	5.17325e-258	6.84493e-258	1.22258e-257	7.2126e-258	5.70147e-258	5.07951e-258	9.03157e-258	1.219e-257	6.68594e-258	8.88426e-258	5.64912e-258	3.12809e-258	6.54206e-258	1.02853e-257	1.19007e-257	8.15096e-258	5.91185e-258	8.00417e-258
9.60028e-259	6.71038e-259	1.15905e-258	8.8979e-259	7.03728e-259	6.43141e-259	6.92105e-259	6.30582e-259	8.36743e-259	8.56052e-259	8.26953e-259	5.817e-259	5.55641e-259	4.347e-259	5.53164e-259	1.07106e-258	7.64877e-259	5.9423e-259	4.08477e-259	9.32453e-259	8.87508e-259	5.37996e-259	8.53211e-259	4.93685e-259	2.72693e-259	5.02906e-259	7.92699e-259	6.49455e-259	6.05561e-259	5.41621e-259	6.96761e-259
6.84013e-260	6.92992e-260	1.17489e-259	8.25765e-260	5.38572e-260	5.57873e-260	6.52939e-260	8.74098e-260	6.36607e-260	5.95788e-260	5.95081e-260	5.59558e-260	6.41137e-260	5.0826e-260	5.989e-260	1.04182e-259	5.94713e-260	7.41331e-260	3.78989e-260	6.69398e-260	9.15889e-260	5.91289e-260	7.15777e-260	4.57554e-260	2.41478e-260	6.23733e-260	8.38459e-260	6.29088e-260	4.98803e-260	5.3957e-260	6.53812e-260
7.21407e-261	4.38651e-261	9.53701e-261	6.9018e-261	4.87689e-261	7.15184e-261	4.86678e-261	5.39715e-261	5.84319e-261	6.91401e-261	7.73798e-261	5.0903e-261	5.13647e-261	3.85352e-261	3.92638e-261	1.07611e-260	7.46995e-261	6.23653e-261	2.57974e-261	7.35354e-261	8.94824e-261	4.64764e-261	4.70681e-261	4.72561e-261	2.57768e-261	5.32925e-261	6.29732e-261	5.14329e-261	5.18203e-261	4.69366e-261	5.84954e-261
1.07211e-261	5.60157e-262	7.61675e-262	7.00591e-262	3.60013e-262	5.3823e-262	4.86354e-262	6.25366e-262	5.8898e-262	4.94389e-262	5.23612e-262	5.77674e-262	3.99937e-262	2.98927e-262	2.95007e-262	1.2573e-261	5.10529e-262	4.40455e-262	3.71858e-262	4.5744e-262	7.06123e-262	2.87042e-262	5.46356e-262	3.94628e-262	2.18129e-262	5.22201e-262	4.66407e-262	6.71163e-262	3.86168e-262	4.25061e-262	5.31463e-262
5.06391e-263	4.23584e-263	7.55928e-263	5.96896e-263	4.29227e-263	4.05379e-263	4.99987e-263	4.99006e-263	4.73903e-263	4.58949e-263	3.93639e-263	4.61698e-263	3.90703e-263	2.58087e-263	3.04576e-263	9.86012e-263	5.29999e-263	3.00093e-263	2.70944e-263	4.22289e-263	5.77386e-263	3.30515e-263	6.41683e-263	3.85642e-263	1.81537e-263	4.24402e-263	5.43706e-263	6.25275e-263	4.26901e-263	4.22579e-263	4.64231e-263
6.27444e-264	4.94906e-264	7.12052e-264	5.34261e-264	3.86233e-264	2.75146e-264	4.36872e-264	3.34752e-264	3.82751e-264	4.08315e-264	2.58809e-264	4.43769e-264	5.19779e-264	2.32524e-264	3.33428e-264	8.64816e-264	3.84852e-264	3.51083e-264	2.36912e-264	5.86946e-264	6.32249e-264	3.66137e-264	4.39616e-264	3.16258e-264	1.70529e-264	3.33439e-264	5.52736e-264	5.69146e-264	3.68443e-264	3.58215e-264	4.30414e-264
4.99684e-265	3.14013e-265	5.60735e-265	4.88203e-265	2.47275e-265	3.7286e-265	5.83386e-265	4.47745e-265	3.55786e-265	3.88851e-265	4.08599e-265	2.69723e-265	2.66592e-265	2.50948e-265	2.96175e-265	7.20289e-265	3.04839e-265	3.21619e-265	2.40548e-265	3.12678e-265	6.42393e-265	3.43286e-265	3.11573e-265	3.14774e-265	1.34491e-265	3.45661e-265	4.09655e-265	4.61369e-265	4.78668e-265	3.16793e-265	3.80307e-265
5.41854e-266	3.14891e-266	4.30423e-266	3.75682e-266	3.39197e-266	3.06473e-266	4.43647e-266	4.73758e-266	2.80647e-266	4.20914e-266	4.23221e-266	2.79573e-266	2.56909e-266	2.39049e-266	3.05039e-266	6.9194e-266	3.591e-266	3.33441e-266	2.16203e-266	3.29329e-266	5.0892e-266	3.92147e-266	4.04449e-266	3.10829e-266	1.35061e-266	3.23377e-266	4.66478e-266	4.44886e-266	3.43457e-266	3.07981e-266	3.66629e-266
4.61478e-267	3.48673e-267	4.67987e-267	3.26431e-267	2.32501e-267	3.06217e-267	3.02841e-267	2.82767e-267	2.72213e-267	2.67951e-267	4.27383e-267	3.53918e-267	2.50077e-267	2.08652e-267	2.04962e-267	5.35061e-267	3.44671e-267	3.1423e-267	1.91939e-267	4.21288e-267	5.27861e-267	2.61339e-267	4.70114e-267	2.06087e-267	1.49849e-267	2.97801e-267	2.93326e-267	3.85435e-267	2.60712e-267	2.51868e-267	3.20854e-267
3.785e-268	2.82849e-268	5.32705e-268	4.20337e-268	1.97588e-268	2.1139e-268	3.14176e-268	2.23105e-268	2.96818e-268	2.92448e-268	4.05424e-268	2.76291e-268	2.42077e-268	1.90163e-268	2.43185e-268	6.49524e-268	3.17291e-268	3.24291e-268	2.03461e-268	3.02636e-268	4.4509e-268	2.55351e-268	2.26244e-268	2.31093e-268	1.30518e-268	2.91813e-268	3.05495e-268	2.72441e-268	2.07343e-268	2.26089e-268	2.96525e-268
4.02322e-269	2.1029e-269	5.96124e-269	3.52403e-269	1.96396e-269	2.82495e-269	3.45964e-269	2.86915e-269	2.57046e-269	2.98997e-269	2.28074e-269	2.18078e-269	2.02035e-269	1.67013e-269	1.63683e-269	4.77677e-269	3.54696e-269	1.79219e-269	1.60244e-269	3.38989e-269	5.27637e-269	2.96715e-269	2.68696e-269	1.80147e-269	9.71395e-270	2.63477e-269	2.67949e-269	2.03091e-269	2.58155e-269	2.04924e-269	2.7622e-269
4.21945e-270	2.59048e-270	3.84131e-270	3.16666e-270	2.17984e-270	2.09925e-270	3.51671e-270	2.98961e-270	2.66133e-270	1.89986e-270	4.14886e-270	2.33486e-270	1.947e-270	2.1411e-270	1.7077e-270	3.81089e-270	2.4368e-270	2.42685e-270	1.06451e-270	3.72147e-270	3.23069e-270	2.63248e-270	1.89199e-270	1.88224e-270	9.29391e-271	2.1058e-270	3.12069e-270	2.21964e-270	1.63673e-270	1.61603e-270	2.53901e-270
2.71651e-271	1.95896e-271	3.61039e-271	2.64378e-271	1.78926e-271	1.84362e-271	2.93403e-271	2.50056e-271	2.20204e-271	2.1848e-271	2.84544e-271	2.00608e-271	1.47482e-271	1.29615e-271	1.1809e-271	3.51866e-271	2.00596e-271	2.28691e-271	9.09653e-272	2.3257e-271	2.07162e-271	2.29476e-271	2.7321e-271	1.69601e-271	8.76836e-272	2.22613e-271	2.08422e-271	3.05721e-271	1.29614e-271	1.3548e-271	2.1308e-271
3.28537e-272	1.81214e-272	2.9016e-272	1.70069e-272	1.02571e-272	1.97835e-272	2.25269e-272	2.5814e-272	2.42111e-272	1.73648e-272	2.21686e-272	2.13694e-272	1.29414e-272	1.38289e-272	1.32636e-272	2.74202e-272	2.98815e-272	1.75442e-272	1.08953e-272	1.9631e-272	2.55615e-272	1.60593e-272	1.83423e-272	1.75228e-272	9.46526e-273	1.45171e-272	2.14176e-272	1.89798e-272	1.60059e-272	1.40886e-272	1.9262e-272
2.20248e-273	1.25505e-273	2.87172e-273	2.34392e-273	1.32779e-273	1.84467e-273	1.64911e-273	2.88814e-273	1.71387e-273	1.31525e-273	1.88349e-273	1.84547e-273	1.43314e-273	1.10248e-273	9.39597e-274	2.91303e-273	1.877e-273	1.7052e-273	8.04523e-274	2.2959e-273	2.63431e-273	1.56455e-273	1.6072e-273	1.63165e-273	4.79149e-274	1.37566e-273	2.02539e-273	2.30758e-273	1.62263e-273	1.71737e-273	1.77258e-273
2.09125e-274	1.18087e-274	3.36887e-274	1.87133e-274	9.53666e-275	1.62611e-274	2.52954e-274	1.56161e-274	1.33108e-274	1.45221e-274	1.65962e-274	1.5546e-274	1.37963e-274	1.09355e-274	9.80286e-275	3.63523e-274	1.99725e-274	1.47532e-274	1.01076e-274	2.0694e-274	1.73365e-274	1.70286e-274	1.75724e-274	1.41791e-274	5.53759e-275	9.57943e-275	1.93787e-274	1.70335e-274	1.15664e-274	1.0698e-274	1.62711e-274
1.71706e-275	1.21244e-275	3.03725e-275	1.81625e-275	1.12258e-275	9.31495e-276	1.88627e-275	1.53204e-275	9.84577e-276	1.4967e-275	1.1522e-275	1.15198e-275	9.18625e-276	8.98965e-276	9.62325e-276	2.04864e-275	2.41838e-275	9.85025e-276	7.27292e-276	1.48884e-275	1.83168e-275	1.6167e-275	1.48682e-275	1.14742e-275	5.19749e-276	1.36379e-275	1.63792e-275	1.70933e-275	1.39539e-275	1.1595e-275	1.41191e-275
1.52895e-276	1.244e-276	2.22503e-276	1.32822e-276	9.17756e-277	8.72103e-277	1.96414e-276	1.17112e-276	9.17813e-277	9.44922e-277	1.82567e-276	1.04965e-276	7.63847e-277	6.45816e-277	7.42455e-277	2.5124e-276	2.10682e-276	1.07592e-276	6.78386e-277	1.13573e-276	1.95089e-276	1.32058e-276	1.39464e-276	7.56656e-277	4.66728e-277	1.04725e-276	1.3147e-276	1.88076e-276	8.91934e-277	1.04312e-276	1.25727e-276
1.44502e-277	1.02096e-277	2.37395e-277	1.48426e-277	1.00168e-277	1.32065e-277	1.42526e-277	1.77253e-277	9.80105e-278	1.03322e-277	1.30665e-277	1.20706e-277	9.24804e-278	6.93585e-278	8.86372e-278	2.02874e-277	1.07312e-277	1.09631e-277	7.76607e-278	1.50884e-277	1.95816e-277	1.25412e-277	8.98468e-278	9.04543e-278	3.39261e-278	8.91363e-278	1.18685e-277	1.56318e-277	1.11612e-277	9.66523e-278	1.21461e-277
1.82532e-278	1.13617e-278	2.50939e-278	1.24747e-278	7.75544e-279	1.11196e-278	1.38571e-278	1.12397e-278	1.02499e-278	9.6797e-279	1.20232e-278	1.09046e-278	7.55881e-279	8.80128e-279	7.87538e-279	2.15312e-278	1.26922e-278	8.44183e-279	4.55225e-279	1.04405e-278	1.05118e-278	1.1894e-278	1.08079e-278	8.98296e-279	4.57817e-279	8.80824e-279	1.10513e-278	1.65508e-278	8.05889e-279	9.9336e-279	1.12361e-278
1.40262e-279	1.07022e-279	1.73372e-279	1.20408e-279	6.19708e-280	1.14827e-279	1.358e-279	1.23094e-279	9.45318e-280	1.01502e-279	9.8941e-280	6.94562e-280	6.19496e-280	7.04003e-280	6.27578e-280	1.43385e-279	1.01449e-279	9.37961e-280	5.28637e-280	9.35323e-280	1.21747e-279	1.22012e-279	1.22068e-279	6.4108e-280	4.21163e-280	9.07228e-280	9.67789e-280	1.28491e-279	8.00767e-280	7.70476e-280	9.88829e-280
1.66124e-280	8.40687e-281	1.73573e-280	1.01018e-280	5.26871e-281	6.99015e-281	1.08834e-280	8.45568e-281	7.32972e-281	7.62066e-281	8.3874e-281	7.03971e-281	6.85836e-281	3.74137e-281	7.03842e-281	1.67015e-280	9.73291e-281	7.76273e-281	3.64827e-281	8.40482e-281	1.5489e-280	8.68774e-281	6.79973e-281	6.79101e-281	3.71812e-281	6.09886e-281	9.13938e-281	1.13054e-280	5.0696e-281	6.23967e-281	8.58935e-281
1.4381e-281	7.50132e-282	1.19616e-281	1.00411e-281	6.59931e-282	7.92802e-282	9.23974e-282	7.70978e-282	8.00017e-282	8.90693e-282	8.8315e-282	7.3564e-282	4.62878e-282	5.16423e-282	4.94485e-282	1.52277e-281	8.22925e-282	7.55987e-282	2.46817e-282	1.1252e-281	8.46143e-282	8.37381e-282	6.54681e-282	5.64829e-282	2.97427e-282	7.11971e-282	9.10231e-282	7.97454e-282	6.97889e-282	5.46727e-282	7.88597e-282
9.29533e-283	4.13668e-283	1.15702e-282	7.76439e-283	5.43045e-283	7.81472e-283	9.50526e-283	7.08216e-283	6.58117e-283	7.12289e-283	5.02079e-283	6.77088e-283	4.30773e-283	3.48855e-283	3.67614e-283	1.17882e-282	6.8846e-283	4.14016e-283	4.75017e-283	7.6825e-283	9.95632e-283	7.32686e-283	6.77863e-283	5.61361e-283	1.9835e-283	6.44078e-283	6.4193e-283	6.15526e-283	6.08009e-283	4.69945e-283	6.54223e-283
1.01109e-283	4.55126e-284	1.11644e-283	6.10927e-284	5.06508e-284	6.85737e-284	7.10598e-284	8.70409e-284	6.15434e-284	5.98121e-284	5.84265e-284	7.39537e-284	4.32406e-284	3.39946e-284	4.08361e-284	1.06653e-283	9.09303e-284	5.41194e-284	4.0193e-284	5.96334e-284	9.91951e-284	5.79212e-284	6.66824e-284	4.85861e-284	2.40565e-284	4.6307e-284	4.55676e-284	8.1933e-284	4.58122e-284	5.55078e-284	6.3053e-284
1.09175e-284	6.06712e-285	1.3036e-284	6.31872e-285	5.20037e-285	5.74248e-285	5.45611e-285	5.80768e-285	4.67166e-285	4.54128e-285	5.19101e-285	5.20703e-285	4.27368e-285	3.15759e-285	3.30495e-285	1.17221e-284	6.27598e-285	4.88749e-285	3.48193e-285	4.68931e-285	7.95315e-285	6.17876e-285	6.49816e-285	4.22378e-285	2.19133e-285	5.2276e-285	6.13352e-285	6.83361e-285	4.54809e-285	4.92576e-285	5.82213e-285
1.13262e-285	5.76862e-286	1.21065e-285	6.86567e-286	4.34064e-286	5.86444e-286	7.5661e-286	6.06354e-286	5.51813e-286	6.16851e-286	5.58674e-286	5.2372e-286	3.20553e-286	2.93831e-286	3.68227e-286	6.48238e-286	3.97903e-286	4.72881e-286	3.0354e-286	4.39221e-286	8.55693e-286	4.4834e-286	5.40391e-286	4.31889e-286	2.24648e-286	3.30601e-286	5.34132e-286	5.69081e-286	4.55138e-286	3.97116e-286	5.42422e-286
9.70782e-287	4.79215e-287	8.55775e-287	5.54859e-287	4.05804e-287	4.08457e-287	4.4739e-287	4.82868e-287	5.14468e-287	3.9349e-287	2.94764e-287	5.53566e-287	2.73886e-287	3.37844e-287	2.57494e-287	7.24098e-287	4.89715e-287	3.57025e-287	3.19226e-287	5.84933e-287	9.2905e-287	3.78509e-287	3.72895e-287	2.9312e-287	1.86204e-287	3.71107e-287	4.63162e-287	7.84693e-287	3.63175e-287	3.52695e-287	4.73342e-287
7.3277e-288	3.82388e-288	7.0802e-288	5.63814e-288	3.74806e-288	2.96775e-288	5.90272e-288	6.29158e-288	3.29178e-288	4.25075e-288	2.98477e-288	4.72841e-288	2.94069e-288	2.28112e-288	2.96092e-288	5.64654e-288	2.42726e-288	4.18524e-288	2.37416e-288	4.27715e-288	5.35058e-288	4.2111e-288	4.48543e-288	2.29591e-288	1.59891e-288	4.06878e-288	4.78079e-288	5.49249e-288	3.98008e-288	4.95688e-288	4.21166e-288
4.28207e-289	3.50038e-289	9.66533e-289	6.05672e-289	2.92539e-289	3.48247e-289	4.20522e-289	4.46026e-289	1.94586e-289	3.65198e-289	3.67276e-289	3.31102e-289	2.84494e-289	2.43481e-289	2.00643e-289	4.99704e-289	3.22665e-289	3.61788e-289	1.45066e-289	3.68679e-289	5.73771e-289	4.90032e-289	3.41038e-289	3.35369e-289	1.4026e-289	3.9166e-289	4.44835e-289	5.93872e-289	3.67122e-289	3.6993e-289	3.86345e-289
4.88762e-290	3.68467e-290	6.27979e-290	6.48317e-290	2.5978e-290	2.75317e-290	4.07953e-290	3.09055e-290	2.65545e-290	3.59398e-290	4.96778e-290	3.32748e-290	2.41457e-290	2.23251e-290	2.01153e-290	5.30292e-290	3.02454e-290	2.80781e-290	1.77641e-290	2.98079e-290	5.18211e-290	2.81432e-290	2.36877e-290	2.14365e-290	1.28817e-290	2.96449e-290	3.67575e-290	3.97922e-290	2.37474e-290	3.5456e-290	3.3763e-290
6.21363e-291	3.06062e-291	5.28699e-291	3.15545e-291	2.13282e-291	3.24291e-291	3.20989e-291	4.54912e-291	2.34858e-291	3.02852e-291	3.48847e-291	3.06594e-291	1.83618e-291	2.11301e-291	2.37305e-291	5.64999e-291	3.73948e-291	2.21349e-291	1.80194e-291	2.82695e-291	5.17224e-291	3.69788e-291	2.97753e-291	2.78196e-291	1.35951e-291	3.02142e-291	2.53157e-291	4.00404e-291	2.86818e-291	3.86107e-291	3.25375e-291
5.6601e-292	2.73499e-292	4.30324e-292	3.1854e-292	2.2153e-292	2.53064e-292	4.03492e-292	2.20318e-292	2.48097e-292	2.89537e-292	2.63695e-292	2.36042e-292	1.38488e-292	1.39441e-292	1.84876e-292	4.26894e-292	2.76571e-292	2.34976e-292	1.82596e-292	3.01026e-292	4.40872e-292	2.78852e-292	2.71815e-292	2.04148e-292	1.05265e-292	2.6505e-292	2.56202e-292	2.98838e-292	2.11026e-292	2.18672e-292	2.71992e-292
3.5741e-293	1.94089e-293	3.18097e-293	3.24564e-293	1.74206e-293	2.54981e-293	3.28941e-293	2.60782e-293	2.26732e-293	2.13652e-293	2.40513e-293	3.3445e-293	1.66552e-293	1.82901e-293	1.865e-293	4.51698e-293	3.63247e-293	2.61632e-293	1.40561e-293	3.43773e-293	4.12226e-293	3.00219e-293	2.27293e-293	1.69894e-293	1.16347e-293	2.72095e-293	1.99058e-293	3.40381e-293	2.08662e-293	2.54583e-293	2.60868e-293
3.2294e-294	1.96442e-294	3.74416e-294	1.99781e-294	1.94934e-294	2.48573e-294	2.72698e-294	2.49882e-294	2.05379e-294	1.65128e-294	2.36819e-294	1.79554e-294	1.79242e-294	1.32356e-294	1.72192e-294	4.61521e-294	2.00968e-294	1.64708e-294	1.27751e-294	2.7798e-294	3.35426e-294	2.89146e-294	2.19949e-294	1.38359e-294	7.61055e-295	2.17783e-294	2.1147e-294	2.95156e-294	1.79805e-294	2.39273e-294	2.25524e-294
3.14074e-295	1.53579e-295	5.18107e-295	2.79175e-295	1.41886e-295	1.98907e-295	2.77127e-295	1.86554e-295	2.22411e-295	2.44649e-295	1.4008e-295	2.06734e-295	1.12579e-295	1.39556e-295	1.60228e-295	3.85408e-295	2.25449e-295	1.89258e-295	1.35461e-295	2.36692e-295	4.06187e-295	1.19521e-295	2.41486e-295	1.99586e-295	1.03837e-295	1.35387e-295	1.31704e-295	3.06236e-295	1.4444e-295	1.99718e-295	2.15201e-295
1.77609e-296	1.72904e-296	3.2687e-296	2.92172e-296	1.63475e-296	1.35668e-296	1.98257e-296	2.27661e-296	2.50126e-296	1.88767e-296	1.6212e-296	1.36412e-296	1.24147e-296	1.28114e-296	1.21512e-296	2.36385e-296	1.39857e-296	1.59904e-296	1.36132e-296	1.78858e-296	2.24275e-296	1.69558e-296	1.56472e-296	2.17145e-296	6.21232e-297	1.96913e-296	2.02089e-296	2.15785e-296	1.1247e-296	1.59741e-296	1.79117e-296
2.49222e-297	1.3133e-297	2.71744e-297	1.85603e-297	9.28093e-298	1.40331e-297	2.08907e-297	1.17537e-297	1.39008e-297	1.49362e-297	1.0813e-297	1.4533e-297	8.38856e-298	1.24001e-297	1.02945e-297	2.65434e-297	1.68925e-297	1.26653e-297	8.85004e-298	1.66432e-297	3.1627e-297	1.9038e-297	1.45727e-297	1.29604e-297	7.01186e-298	2.16887e-297	1.49582e-297	1.96766e-297	1.51046e-297	1.2928e-297	1.58725e-297
3.05025e-298	1.1894e-298	2.68754e-298	2.5636e-298	1.29432e-298	1.21773e-298	1.08331e-298	1.86256e-298	1.58411e-298	1.41535e-298	9.65636e-299	1.3618e-298	1.24426e-298	1.10581e-298	9.58129e-299	1.74753e-298	1.15161e-298	1.35065e-298	8.42656e-299	1.73384e-298	2.47525e-298	1.59836e-298	1.45569e-298	1.24829e-298	5.81955e-299	1.38653e-298	1.31263e-298	1.8362e-298	1.15523e-298	1.30574e-298	1.4922e-298
2.78783e-299	1.01232e-299	2.34961e-299	1.71291e-299	9.03889e-300	9.40832e-300	1.67667e-299	1.31114e-299	1.49528e-299	1.26761e-299	1.18235e-299	1.15961e-299	1.01823e-299	6.76447e-300	8.7726e-300	2.32831e-299	1.25374e-299	8.83809e-300	8.2198e-300	1.79188e-299	2.01269e-299	1.23116e-299	1.0804e-299	7.313e-300	6.84541e-300	8.59213e-300	1.02667e-299	1.40236e-299	8.86328e-300	1.38379e-299	1.29167e-299
1.81409e-300	1.02514e-300	2.70515e-300	1.94296e-300	9.46773e-301	1.48457e-300	1.31269e-300	1.21471e-300	1.11051e-300	1.17097e-300	1.40568e-300	1.26162e-300	9.05705e-301	8.05424e-301	5.04443e-301	2.58332e-300	1.23679e-300	1.05337e-300	7.13591e-301	1.33727e-300	1.66857e-300	1.21289e-300	6.5375e-301	1.2072e-300	5.85966e-301	1.28164e-300	9.61948e-301	1.55801e-300	8.58423e-301	8.55048e-301	1.24594e-300
2.39001e-301	1.06813e-301	1.9062e-301	1.74647e-301	1.14752e-301	9.32362e-302	1.1891e-301	8.8587e-302	8.56898e-302	8.94389e-302	8.56574e-302	1.01777e-301	7.32911e-302	6.38186e-302	7.23087e-302	1.7412e-301	1.09449e-301	1.02342e-301	6.53397e-302	9.60776e-302	2.09406e-301	1.22191e-301	9.55923e-302	1.26314e-301	4.55058e-302	7.90339e-302	9.77321e-302	1.4313e-301	8.0629e-302	9.59846e-302	1.1138e-301
2.13088e-302	1.03993e-302	1.60634e-302	1.16475e-302	7.94466e-303	1.12547e-302	1.09322e-302	6.49303e-303	1.06972e-302	1.10693e-302	9.33517e-303	8.67323e-303	5.75157e-303	7.82761e-303	7.27874e-303	1.26789e-302	9.46471e-303	6.89692e-303	6.26808e-303	1.24009e-302	1.53444e-302	9.72939e-303	1.00663e-302	8.07203e-303	4.09496e-303	8.89535e-303	8.6705e-303	1.44935e-302	9.31288e-303	8.44483e-303	1.00503e-302
1.7761e-303	7.93608e-304	1.40661e-303	1.08387e-303	7.82186e-304	1.08571e-303	1.08584e-303	8.49343e-304	7.36451e-304	8.88009e-304	6.2342e-304	8.3935e-304	6.00045e-304	6.78377e-304	6.95504e-304	1.19773e-303	9.226e-304	8.19861e-304	6.63018e-304	8.83328e-304	1.78371e-303	1.1405e-303	1.23519e-303	7.73035e-304	3.36062e-304	6.99721e-304	6.16833e-304	1.03697e-303	6.56654e-304	7.15379e-304	9.135e-304
1.41546e-304	4.61764e-305	9.66384e-305	1.0188e-304	6.59429e-305	5.55266e-305	9.51874e-305	7.7702e-305	6.76739e-305	8.18891e-305	7.33589e-305	9.25144e-305	6.0642e-305	5.04214e-305	4.92374e-305	1.27023e-304	6.92669e-305	8.43056e-305	5.59355e-305	8.4013e-305	1.37626e-304	7.27565e-305	6.38058e-305	8.27935e-305	3.36277e-305	8.04205e-305	6.77059e-305	1.17535e-304	6.59046e-305	7.8686e-305	7.92581e-305
1.18359e-305	7.96023e-306	1.81943e-305	9.59632e-306	5.45243e-306	6.15359e-306	9.2373e-306	5.69775e-306	6.67521e-306	7.57086e-306	4.74291e-306	8.49365e-306	5.27794e-306	3.81416e-306	5.70624e-306	1.02608e-305	6.53512e-306	5.7086e-306	4.72784e-306	9.75956e-306	1.17331e-305	6.79011e-306	5.79723e-306	5.91552e-306	3.24128e-306	6.36937e-306	5.57904e-306	9.63801e-306	5.17403e-306	6.17673e-306	7.32717e-306
1.16478e-306	4.44562e-307	1.25935e-306	1.17035e-306	5.15845e-307	7.8411e-307	7.63841e-307	5.59617e-307	5.87233e-307	6.15336e-307	5.05355e-307	5.53065e-307	3.56946e-307	3.5695e-307	5.39682e-307	9.64827e-307	1.01512e-306	5.39394e-307	3.8125e-307	6.46577e-307	9.88495e-307	6.25487e-307	6.89409e-307	7.11347e-307	2.42603e-307	5.58698e-307	5.71852e-307	6.0244e-307	4.80378e-307	5.59761e-307	6.58489e-307
1.44426e-307	7.21324e-308	1.1075e-307	8.61501e-308	4.71169e-308	6.25907e-308	1.07089e-307	5.44836e-308	5.68226e-308	5.11817e-308	4.83295e-308	6.86259e-308	4.04703e-308	3.59227e-308	3.99065e-308	9.46618e-308	7.5624e-308	4.46117e-308	3.22652e-308	5.02335e-308	9.18535e-308	7.02163e-308	7.75761e-308	4.01501e-308	2.95907e-308	5.11926e-308	5.52918e-308	7.00208e-308	5.53301e-308	5.41566e-308	6.39591e-308
0	0	0	0	0	0	0	0	0	0	0	0	0	0	0	0	0	0	0	0	0	0	0	0	0	0	0	0	0	0	0
0	0	0	0	0	0	0	0	0	0	0	0	0	0	0	0	0	0	0	0	0	0	0	0	0	0	0	0	0	0	0
0	0	0	0	0	0	0	0	0	0	0	0	0	0	0	0	0	0	0	0	0	0	0	0	0	0	0	0	0	0	0
0	0	0	0	0	0	0	0	0	0	0	0	0	0	0	0	0	0	0	0	0	0	0	0	0	0	0	0	0	0	0
0	0	0	0	0	0	0	0	0	0	0	0	0	0	0	0	0	0	0	0	0	0	0	0	0	0	0	0	0	0	0
0	0	0	0	0	0	0	0	0	0	0	0	0	0	0	0	0	0	0	0	0	0	0	0	0	0	0	0	0	0	0
0	0	0	0	0	0	0	0	0	0	0	0	0	0	0	0	0	0	0	0	0	0	0	0	0	0	0	0	0	0	0
0	0	0	0	0	0	0	0	0	0	0	0	0	0	0	0	0	0	0	0	0	0	0	0	0	0	0	0	0	0	0
0	0	0	0	0	0	0	0	0	0	0	0	0	0	0	0	0	0	0	0	0	0	0	0	0	0	0	0	0	0	0
0	0	0	0	0	0	0	0	0	0	0	0	0	0	0	0	0	0	0	0	0	0	0	0	0	0	0	0	0	0	0
0	0	0	0	0	0	0	0	0	0	0	0	0	0	0	0	0	0	0	0	0	0	0	0	0	0	0	0	0	0	0
0	0	0	0	0	0	0	0	0	0	0	0	0	0	0	0	0	0	0	0	0	0	0	0	0	0	0	0	0	0	0
0	0	0	0	0	0	0	0	0	0	0	0	0	0	0	0	0	0	0	0	0	0	0	0	0	0	0	0	0	0	0
0	0	0	0	0	0	0	0	0	0	0	0	0	0	0	0	0	0	0	0	0	0	0	0	0	0	0	0	0	0	0
0	0	0	0	0	0	0	0	0	0	0	0	0	0	0	0	0	0	0	0	0	0	0	0	0	0	0	0	0	0	0
0	0	0	0	0	0	0	0	0	0	0	0	0	0	0	0	0	0	0	0	0	0	0	0	0	0	0	0	0	0	0
0	0	0	0	0	0	0	0	0	0	0	0	0	0	0	0	0	0	0	0	0	0	0	0	0	0	0	0	0	0	0
0	0	0	0	0	0	0	0	0	0	0	0	0	0	0	0	0	0	0	0	0	0	0	0	0	0	0	0	0	0	0
0	0	0	0	0	0	0	0	0	0	0	0	0	0	0	0	0	0	0	0	0	0	0	0	0	0	0	0	0	0	0
0	0	0	0	0	0	0	0	0	0	0	0	0	0	0	0	0	0	0	0	0	0	0	0	0	0	0	0	0	0	0
0	0	0	0	0	0	0	0	0	0	0	0	0	0	0	0	0	0	0	0	0	0	0	0	0	0	0	0	0	0	0
0	0	0	0	0	0	0	0	0	0	0	0	0	0	0	0	0	0	0	0	0	0	0	0	0	0	0	0	0	0	0
0	0	0	0	0	0	0	0	0	0	0	0	0	0	0	0	0	0	0	0	0	0	0	0	0	0	0	0	0	0	0
0	0	0	0	0	0	0	0	0	0	0	0	0	0	0	0	0	0	0	0	0	0	0	0	0	0	0	0	0	0	0
0	0	0	0	0	0	0	0	0	0	0	0	0	0	0	0	0	0	0	0	0	0	0	0	0	0	0	0	0	0	0
0	0	0	0	0	0	0	0	0	0	0	0	0	0	0	0	0	0	0	0	0	0	0	0	0	0	0	0	0	0	0
0	0	0	0	0	0	0	0	0	0	0	0	0	0	0	0	0	0	0	0	0	0	0	0	0	0	0	0	0	0	0
0	0	0	0	0	0	0	0	0	0	0	0	0	0	0	0	0	0	0	0	0	0	0	0	0	0	0	0	0	0	0
0	0	0	0	0	0	0	0	0	0	0	0	0	0	0	0	0	0	0	0	0	0	0	0	0	0	0	0	0	0	0
0	0	0	0	0	0	0	0	0	0	0	0	0	0	0	0	0	0	0	0	0	0	0	0	0	0	0	0	0	0	0
0	0	0	0	0	0	0	0	0	0	0	0	0	0	0	0	0	0	0	0	0	0	0	0	0	0	0	0	0	0	0
0	0	0	0	0	0	0	0	0	0	0	0	0	0	0	0	0	0	0	0	0	0	0	0	0	0	0	0	0	0	0
0	0	0	0	0	0	0	0	0	0	0	0	0	0	0	0	0	0	0	0	0	0	0	0	0	0	0	0	0	0	0
0	0	0	0	0	0	0	0	0	0	0	0	0	0	0	0	0	0	0	0	0	0	0	0	0	0	0	0	0	0	0
0	0	0	0	0	0	0	0	0	0	0	0	0	0	0	0	0	0	0	0	0	0	0	0	0	0	0	0	0	0	0
0	0	0	0	0	0	0	0	0	0	0	0	0	0	0	0	0	0	0	0	0	0	0	0	0	0	0	0	0	0	0
0	0	0	0	0	0	0	0	0	0	0	0	0	0	0	0	0	0	0	0	0	0	0	0	0	0	0	0	0	0	0
0	0	0	0	0	0	0	0	0	0	0	0	0	0	0	0	0	0	0	0	0	0	0	0	0	0	0	0	0	0	0
0	0	0	0	0	0	0	0	0	0	0	0	0	0	0	0	0	0	0	0	0	0	0	0	0	0	0	0	0	0	0
0	0	0	0	0	0	0	0	0	0	0	0	0	0	0	0	0	0	0	0	0	0	0	0	0	0	0	0	0	0	0
0	0	0	0	0	0	0	0	0	0	0	0	0	0	0	0	0	0	0	0	0	0	0	0	0	0	0	0	0	0	0
0	0	0	0	0	0	0	0	0	0	0	0	0	0	0	0	0	0	0	0	0	0	0	0	0	0	0	0	0	0	0
0	0	0	0	0	0	0	0	0	0	0	0	0	0	0	0	0	0	0	0	0	0	0	0	0	0	0	0	0	0	0
0	0	0	0	0	0	0	0	0	0	0	0	0	0	0	0	0	0	0	0	0	0	0	0	0	0	0	0	0	0	0
0	0	0	0	0	0	0	0	0	0	0	0	0	0	0	0	0	0	0	0	0	0	0	0	0	0	0	0	0	0	0
0	0	0	0	0	0	0	0	0	0	0	0	0	0	0	0	0	0	0	0	0	0	0	0	0	0	0	0	0	0	0
0	0	0	0	0	0	0	0	0	0	0	0	0	0	0	0	0	0	0	0	0	0	0	0	0	0	0	0	0	0	0
0	0	0	0	0	0	0	0	0	0	0	0	0	0	0	0	0	0	0	0	0	0	0	0	0	0	0	0	0	0	0
0	0	0	0	0	0	0	0	0	0	0	0	0	0	0	0	0	0	0	0	0	0	0	0	0	0	0	0	0	0	0
0	0	0	0	0	0	0	0	0	0	0	0	0	0	0	0	0	0	0	0	0	0	0	0	0	0	0	0	0	0	0
0	0	0	0	0	0	0	0	0	0	0	0	0	0	0	0	0	0	0	0	0	0	0	0	0	0	0	0	0	0	0
0	0	0	0	0	0	0	0	0	0	0	0	0	0	0	0	0	0	0	0	0	0	0	0	0	0	0	0	0	0	0
0	0	0	0	0	0	0	0	0	0	0	0	0	0	0	0	0	0	0	0	0	0	0	0	0	0	0	0	0	0	0
0	0	0	0	0	0	0	0	0	0	0	0	0	0	0	0	0	0	0	0	0	0	0	0	0	0	0	0	0	0	0
0	0	0	0	0	0	0	0	0	0	0	0	0	0	0	0	0	0	0	0	0	0	0	0	0	0	0	0	0	0	0
0	0	0	0	0	0	0	0	0	0	0	0	0	0	0	0	0	0	0	0	0	0	0	0	0	0	0	0	0	0	0
0	0	0	0	0	0	0	0	0	0	0	0	0	0	0	0	0	0	0	0	0	0	0	0	0	0	0	0	0	0	0
0	0	0	0	0	0	0	0	0	0	0	0	0	0	0	0	0	0	0	0	0	0	0	0	0	0	0	0	0	0	0
0	0	0	0	0	0	0	0	0	0	0	0	0	0	0	0	0	0	0	0	0	0	0	0	0	0	0	0	0	0	0
0	0	0	0	0	0	0	0	0	0	0	0	0	0	0	0	0	0	0	0	0	0	0	0	0	0	0	0	0	0	0
0	0	0	0	0	0	0	0	0	0	0	0	0	0	0	0	0	0	0	0	0	0	0	0	0	0	0	0	0	0	0
0	0	0	0	0	0	0	0	0	0	0	0	0	0	0	0	0	0	0	0	0	0	0	0	0	0	0	0	0	0	0
0	0	0	0	0	0	0	0	0	0	0	0	0	0	0	0	0	0	0	0	0	0	0	0	0	0	0	0	0	0	0
0	0	0	0	0	0	0	0	0	0	0	0	0	0	0	0	0	0	0	0	0	0	0	0	0	0	0	0	0	0	0
0	0	0	0	0	0	0	0	0	0	0	0	0	0	0	0	0	0	0	0	0	0	0	0	0	0	0	0	0	0	0
0	0	0	0	0	0	0	0	0	0	0	0	0	0	0	0	0	0	0	0	0	0	0	0	0	0	0	0	0	0	0
0	0	0	0	0	0	0	0	0	0	0	0	0	0	0	0	0	0	0	0	0	0	0	0	0	0	0	0	0	0	0
0	0	0	0	0	0	0	0	0	0	0	0	0	0	0	0	0	0	0	0	0	0	0	0	0	0	0	0	0	0	0
0	0	0	0	0	0	0	0	0	0	0	0	0	0	0	0	0	0	0	0	0	0	0	0	0	0	0	0	0	0	0
0	0	0	0	0	0	0	0	0	0	0	0	0	0	0	0	0	0	0	0	0	0	0	0	0	0	0	0	0	0	0
0	0	0	0	0	0	0	0	0	0	0	0	0	0	0	0	0	0	0	0	0	0	0	0	0	0	0	0	0	0	0
0	0	0	0	0	0	0	0	0	0	0	0	0	0	0	0	0	0	0	0	0	0	0	0	0	0	0	0	0	0	0
0	0	0	0	0	0	0	0	0	0	0	0	0	0	0	0	0	0	0	0	0	0	0	0	0	0	0	0	0	0	0
0	0	0	0	0	0	0	0	0	0	0	0	0	0	0	0	0	0	0	0	0	0	0	0	0	0	0	0	0	0	0
0	0	0	0	0	0	0	0	0	0	0	0	0	0	0	0	0	0	0	0	0	0	0	0	0	0	0	0	0	0	0
0	0	0	0	0	0	0	0	0	0	0	0	0	0	0	0	0	0	0	0	0	0	0	0	0	0	0	0	0	0	0
0	0	0	0	0	0	0	0	0	0	0	0	0	0	0	0	0	0	0	0	0	0	0	0	0	0	0	0	0	0	0
0	0	0	0	0	0	0	0	0	0	0	0	0	0	0	0	0	0	0	0	0	0	0	0	0	0	0	0	0	0	0
0	0	0	0	0	0	0	0	0	0	0	0	0	0	0	0	0	0	0	0	0	0	0	0	0	0	0	0	0	0	0
0	0	0	0	0	0	0	0	0	0	0	0	0	0	0	0	0	0	0	0	0	0	0	0	0	0	0	0	0	0	0
0	0	0	0	0	0	0	0	0	0	0	0	0	0	0	0	0	0	0	0	0	0	0	0	0	0	0	0	0	0	0
0	0	0	0	0	0	0	0	0	0	0	0	0	0	0	0	0	0	0	0	0	0	0	0	0	0	0	0	0	0	0
0	0	0	0	0	0	0	0	0	0	0	0	0	0	0	0	0	0	0	0	0	0	0	0	0	0	0	0	0	0	0
0	0	0	0	0	0	0	0	0	0	0	0	0	0	0	0	0	0	0	0	0	0	0	0	0	0	0	0	0	0	0
0	0	0	0	0	0	0	0	0	0	0	0	0	0	0	0	0	0	0	0	0	0	0	0	0	0	0	0	0	0	0
0	0	0	0	0	0	0	0	0	0	0	0	0	0	0	0	0	0	0	0	0	0	0	0	0	0	0	0	0	0	0
0	0	0	0	0	0	0	0	0	0	0	0	0	0	0	0	0	0	0	0	0	0	0	0	0	0	0	0	0	0	0
0	0	0	0	0	0	0	0	0	0	0	0	0	0	0	0	0	0	0	0	0	0	0	0	0	0	0	0	0	0	0
0	0	0	0	0	0	0	0	0	0	0	0	0	0	0	0	0	0	0	0	0	0	0	0	0	0	0	0	0	0	0
0	0	0	0	0	0	0	0	0	0	0	0	0	0	0	0	0	0	0	0	0	0	0	0	0	0	0	0	0	0	0
0	0	0	0	0	0	0	0	0	0	0	0	0	0	0	0	0	0	0	0	0	0	0	0	0	0	0	0	0	0	0
0	0	0	0	0	0	0	0	0	0	0	0	0	0	0	0	0	0	0	0	0	0	0	0	0	0	0	0	0	0	0
0	0	0	0	0	0	0	0	0	0	0	0	0	0	0	0	0	0	0	0	0	0	0	0	0	0	0	0	0	0	0
0	0	0	0	0	0	0	0	0	0	0	0	0	0	0	0	0	0	0	0	0	0	0	0	0	0	0	0	0	0	0
0	0	0	0	0	0	0	0	0	0	0	0	0	0	0	0	0	0	0	0	0	0	0	0	0	0	0	0	0	0	0
0	0	0	0	0	0	0	0	0	0	0	0	0	0	0	0	0	0	0	0	0	0	0	0	0	0	0	0	0	0	0
0	0	0	0	0	0	0	0	0	0	0	0	0	0	0	0	0	0	0	0	0	0	0	0	0	0	0	0	0	0	0
0	0	0	0	0	0	0	0	0	0	0	0	0	0	0	0	0	0	0	0	0	0	0	0	0	0	0	0	0	0	0
0	0	0	0	0	0	0	0	0	0	0	0	0	0	0	0	0	0	0	0	0	0	0	0	0	0	0	0	0	0	0
0	0	0	0	0	0	0	0	0	0	0	0	0	0	0	0	0	0	0	0	0	0	0	0	0	0	0	0	0	0	0
0	0	0	0	0	0	0	0	0	0	0	0	0	0	0	0	0	0	0	0	0	0	0	0	0	0	0	0	0	0	0
0	0	0	0	0	0	0	0	0	0	0	0	0	0	0	0	0	0	0	0	0	0	0	0	0	0	0	0	0	0	0
0	0	0	0	0	0	0	0	0	0	0	0	0	0	0	0	0	0	0	0	0	0	0	0	0	0	0	0	0	0	0
0	0	0	0	0	0	0	0	0	0	0	0	0	0	0	0	0	0	0	0	0	0	0	0	0	0	0	0	0	0	0
0	0	0	0	0	0	0	0	0	0	0	0	0	0	0	0	0	0	0	0	0	0	0	0	0	0	0	0	0	0	0
0	0	0	0	0	0	0	0	0	0	0	0	0	0	0	0	0	0	0	0	0	0	0	0	0	0	0	0	0	0	0
0	0	0	0	0	0	0	0	0	0	0	0	0	0	0	0	0	0	0	0	0	0	0	0	0	0	0	0	0	0	0
0	0	0	0	0	0	0	0	0	0	0	0	0	0	0	0	0	0	0	0	0	0	0	0	0	0	0	0	0	0	0
0	0	0	0	0	0	0	0	0	0	0	0	0	0	0	0	0	0	0	0	0	0	0	0	0	0	0	0	0	0	0
0	0	0	0	0	0	0	0	0	0	0	0	0	0	0	0	0	0	0	0	0	0	0	0	0	0	0	0	0	0	0
0	0	0	0	0	0	0	0	0	0	0	0	0	0	0	0	0	0	0	0	0	0	0	0	0	0	0	0	0	0	0
0	0	0	0	0	0	0	0	0	0	0	0	0	0	0	0	0	0	0	0	0	0	0	0	0	0	0	0	0	0	0
0	0	0	0	0	0	0	0	0	0	0	0	0	0	0	0	0	0	0	0	0	0	0	0	0	0	0	0	0	0	0
0	0	0	0	0	0	0	0	0	0	0	0	0	0	0	0	0	0	0	0	0	0	0	0	0	0	0	0	0	0	0
0	0	0	0	0	0	0	0	0	0	0	0	0	0	0	0	0	0	0	0	0	0	0	0	0	0	0	0	0	0	0
0	0	0	0	0	0	0	0	0	0	0	0	0	0	0	0	0	0	0	0	0	0	0	0	0	0	0	0	0	0	0
0	0	0	0	0	0	0	0	0	0	0	0	0	0	0	0	0	0	0	0	0	0	0	0	0	0	0	0	0	0	0
0	0	0	0	0	0	0	0	0	0	0	0	0	0	0	0	0	0	0	0	0	0	0	0	0	0	0	0	0	0	0
0	0	0	0	0	0	0	0	0	0	0	0	0	0	0	0	0	0	0	0	0	0	0	0	0	0	0	0	0	0	0
0	0	0	0	0	0	0	0	0	0	0	0	0	0	0	0	0	0	0	0	0	0	0	0	0	0	0	0	0	0	0
0	0	0	0	0	0	0	0	0	0	0	0	0	0	0	0	0	0	0	0	0	0	0	0	0	0	0	0	0	0	0
0	0	0	0	0	0	0	0	0	0	0	0	0	0	0	0	0	0	0	0	0	0	0	0	0	0	0	0	0	0	0
0	0	0	0	0	0	0	0	0	0	0	0	0	0	0	0	0	0	0	0	0	0	0	0	0	0	0	0	0	0	0
0	0	0	0	0	0	0	0	0	0	0	0	0	0	0	0	0	0	0	0	0	0	0	0	0	0	0	0	0	0	0
0	0	0	0	0	0	0	0	0	0	0	0	0	0	0	0	0	0	0	0	0	0	0	0	0	0	0	0	0	0	0
0	0	0	0	0	0	0	0	0	0	0	0	0	0	0	0	0	0	0	0	0	0	0	0	0	0	0	0	0	0	0
0	0	0	0	0	0	0	0	0	0	0	0	0	0	0	0	0	0	0	0	0	0	0	0	0	0	0	0	0	0	0
0	0	0	0	0	0	0	0	0	0	0	0	0	0	0	0	0	0	0	0	0	0	0	0	0	0	0	0	0	0	0
0	0	0	0	0	0	0	0	0	0	0	0	0	0	0	0	0	0	0	0	0	0	0	0	0	0	0	0	0	0	0
0	0	0	0	0	0	0	0	0	0	0	0	0	0	0	0	0	0	0	0	0	0	0	0	0	0	0	0	0	0	0
0	0	0	0	0	0	0	0	0	0	0	0	0	0	0	0	0	0	0	0	0	0	0	0	0	0	0	0	0	0	0
0	0	0	0	0	0	0	0	0	0	0	0	0	0	0	0	0	0	0	0	0	0	0	0	0	0	0	0	0	0	0
0	0	0	0	0	0	0	0	0	0	0	0	0	0	0	0	0	0	0	0	0	0	0	0	0	0	0	0	0	0	0
0	0	0	0	0	0	0	0	0	0	0	0	0	0	0	0	0	0	0	0	0	0	0	0	0	0	0	0	0	0	0
0	0	0	0	0	0	0	0	0	0	0	0	0	0	0	0	0	0	0	0	0	0	0	0	0	0	0	0	0	0	0
0	0	0	0	0	0	0	0	0	0	0	0	0	0	0	0	0	0	0	0	0	0	0	0	0	0	0	0	0	0	0
0	0	0	0	0	0	0	0	0	0	0	0	0	0	0	0	0	0	0	0	0	0	0	0	0	0	0	0	0	0	0
0	0	0	0	0	0	0	0	0	0	0	0	0	0	0	0	0	0	0	0	0	0	0	0	0	0	0	0	0	0	0
0	0	0	0	0	0	0	0	0	0	0	0	0	0	0	0	0	0	0	0	0	0	0	0	0	0	0	0	0	0	0
0	0	0	0	0	0	0	0	0	0	0	0	0	0	0	0	0	0	0	0	0	0	0	0	0	0	0	0	0	0	0
0	0	0	0	0	0	0	0	0	0	0	0	0	0	0	0	0	0	0	0	0	0	0	0	0	0	0	0	0	0	0
0	0	0	0	0	0	0	0	0	0	0	0	0	0	0	0	0	0	0	0	0	0	0	0	0	0	0	0	0	0	0
0	0	0	0	0	0	0	0	0	0	0	0	0	0	0	0	0	0	0	0	0	0	0	0	0	0	0	0	0	0	0
0	0	0	0	0	0	0	0	0	0	0	0	0	0	0	0	0	0	0	0	0	0	0	0	0	0	0	0	0	0	0
0	0	0	0	0	0	0	0	0	0	0	0	0	0	0	0	0	0	0	0	0	0	0	0	0	0	0	0	0	0	0
0	0	0	0	0	0	0	0	0	0	0	0	0	0	0	0	0	0	0	0	0	0	0	0	0	0	0	0	0	0	0
0	0	0	0	0	0	0	0	0	0	0	0	0	0	0	0	0	0	0	0	0	0	0	0	0	0	0	0	0	0	0
0	0	0	0	0	0	0	0	0	0	0	0	0	0	0	0	0	0	0	0	0	0	0	0	0	0	0	0	0	0	0
0	0	0	0	0	0	0	0	0	0	0	0	0	0	0	0	0	0	0	0	0	0	0	0	0	0	0	0	0	0	0
0	0	0	0	0	0	0	0	0	0	0	0	0	0	0	0	0	0	0	0	0	0	0	0	0	0	0	0	0	0	0
0	0	0	0	0	0	0	0	0	0	0	0	0	0	0	0	0	0	0	0	0	0	0	0	0	0	0	0	0	0	0
0	0	0	0	0	0	0	0	0	0	0	0	0	0	0	0	0	0	0	0	0	0	0	0	0	0	0	0	0	0	0
0	0	0	0	0	0	0	0	0	0	0	0	0	0	0	0	0	0	0	0	0	0	0	0	0	0	0	0	0	0	0
0	0	0	0	0	0	0	0	0	0	0	0	0	0	0	0	0	0	0	0	0	0	0	0	0	0	0	0	0	0	0
0	0	0	0	0	0	0	0	0	0	0	0	0	0	0	0	0	0	0	0	0	0	0	0	0	0	0	0	0	0	0
0	0	0	0	0	0	0	0	0	0	0	0	0	0	0	0	0	0	0	0	0	0	0	0	0	0	0	0	0	0	0
0	0	0	0	0	0	0	0	0	0	0	0	0	0	0	0	0	0	0	0	0	0	0	0	0	0	0	0	0	0	0
0	0	0	0	0	0	0	0	0	0	0	0	0	0	0	0	0	0	0	0	0	0	0	0	0	0	0	0	0	0	0
0	0	0	0	0	0	0	0	0	0	0	0	0	0	0	0	0	0	0	0	0	0	0	0	0	0	0	0	0	0	0
0	0	0	0	0	0	0	0	0	0	0	0	0	0	0	0	0	0	0	0	0	0	0	0	0	0	0	0	0	0	0
0	0	0	0	0	0	0	0	0	0	0	0	0	0	0	0	0	0	0	0	0	0	0	0	0	0	0	0	0	0	0
0	0	0	0	0	0	0	0	0	0	0	0	0	0	0	0	0	0	0	0	0	0	0	0	0	0	0	0	0	0	0
0	0	0	0	0	0	0	0	0	0	0	0	0	0	0	0	0	0	0	0	0	0	0	0	0	0	0	0	0	0	0
0	0	0	0	0	0	0	0	0	0	0	0	0	0	0	0	0	0	0	0	0	0	0	0	0	0	0	0	0	0	0
0	0	0	0	0	0	0	0	0	0	0	0	0	0	0	0	0	0	0	0	0	0	0	0	0	0	0	0	0	0	0
0	0	0	0	0	0	0	0	0	0	0	0	0	0	0	0	0	0	0	0	0	0	0	0	0	0	0	0	0	0	0
0	0	0	0	0	0	0	0	0	0	0	0	0	0	0	0	0	0	0	0	0	0	0	0	0	0	0	0	0	0	0
0	0	0	0	0	0	0	0	0	0	0	0	0	0	0	0	0	0	0	0	0	0	0	0	0	0	0	0	0	0	0
0	0	0	0	0	0	0	0	0	0	0	0	0	0	0	0	0	0	0	0	0	0	0	0	0	0	0	0	0	0	0
0	0	0	0	0	0	0	0	0	0	0	0	0	0	0	0	0	0	0	0	0	0	0	0	0	0	0	0	0	0	0
0	0	0	0	0	0	0	0	0	0	0	0	0	0	0	0	0	0	0	0	0	0	0	0	0	0	0	0	0	0	0
0	0	0	0	0	0	0	0	0	0	0	0	0	0	0	0	0	0	0	0	0	0	0	0	0	0	0	0	0	0	0
0	0	0	0	0	0	0	0	0	0	0	0	0	0	0	0	0	0	0	0	0	0	0	0	0	0	0	0	0	0	0
0	0	0	0	0	0	0	0	0	0	0	0	0	0	0	0	0	0	0	0	0	0	0	0	0	0	0	0	0	0	0
0	0	0	0	0	0	0	0	0	0	0	0	0	0	0	0	0	0	0	0	0	0	0	0	0	0	0	0	0	0	0
0	0	0	0	0	0	0	0	0	0	0	0	0	0	0	0	0	0	0	0	0	0	0	0	0	0	0	0	0	0	0
0	0	0	0	0	0	0	0	0	0	0	0	0	0	0	0	0	0	0	0	0	0	0	0	0	0	0	0	0	0	0
0	0	0	0	0	0	0	0	0	0	0	0	0	0	0	0	0	0	0	0	0	0	0	0	0	0	0	0	0	0	0
0	0	0	0	0	0	0	0	0	0	0	0	0	0	0	0	0	0	0	0	0	0	0	0	0	0	0	0	0	0	0
0	0	0	0	0	0	0	0	0	0	0	0	0	0	0	0	0	0	0	0	0	0	0	0	0	0	0	0	0	0	0
0	0	0	0	0	0	0	0	0	0	0	0	0	0	0	0	0	0	0	0	0	0	0	0	0	0	0	0	0	0	0
0	0	0	0	0	0	0	0	0	0	0	0	0	0	0	0	0	0	0	0	0	0	0	0	0	0	0	0	0	0	0
0	0	0	0	0	0	0	0	0	0	0	0	0	0	0	0	0	0	0	0	0	0	0	0	0	0	0	0	0	0	0
0	0	0	0	0	0	0	0	0	0	0	0	0	0	0	0	0	0	0	0	0	0	0	0	0	0	0	0	0	0	0
0	0	0	0	0	0	0	0	0	0	0	0	0	0	0	0	0	0	0	0	0	0	0	0	0	0	0	0	0	0	0
0	0	0	0	0	0	0	0	0	0	0	0	0	0	0	0	0	0	0	0	0	0	0	0	0	0	0	0	0	0	0
0	0	0	0	0	0	0	0	0	0	0	0	0	0	0	0	0	0	0	0	0	0	0	0	0	0	0	0	0	0	0
0	0	0	0	0	0	0	0	0	0	0	0	0	0	0	0	0	0	0	0	0	0	0	0	0	0	0	0	0	0	0
0	0	0	0	0	0	0	0	0	0	0	0	0	0	0	0	0	0	0	0	0	0	0	0	0	0	0	0	0	0	0
0	0	0	0	0	0	0	0	0	0	0	0	0	0	0	0	0	0	0	0	0	0	0	0	0	0	0	0	0	0	0
0	0	0	0	0	0	0	0	0	0	0	0	0	0	0	0	0	0	0	0	0	0	0	0	0	0	0	0	0	0	0
0	0	0	0	0	0	0	0	0	0	0	0	0	0	0	0	0	0	0	0	0	0	0	0	0	0	0	0	0	0	0
0	0	0	0	0	0	0	0	0	0	0	0	0	0	0	0	0	0	0	0	0	0	0	0	0	0	0	0	0	0	0
0	0	0	0	0	0	0	0	0	0	0	0	0	0	0	0	0	0	0	0	0	0	0	0	0	0	0	0	0	0	0
0	0	0	0	0	0	0	0	0	0	0	0	0	0	0	0	0	0	0	0	0	0	0	0	0	0	0	0	0	0	0
0	0	0	0	0	0	0	0	0	0	0	0	0	0	0	0	0	0	0	0	0	0	0	0	0	0	0	0	0	0	0
0	0	0	0	0	0	0	0	0	0	0	0	0	0	0	0	0	0	0	0	0	0	0	0	0	0	0	0	0	0	0
0	0	0	0	0	0	0	0	0	0	0	0	0	0	0	0	0	0	0	0	0	0	0	0	0	0	0	0	0	0	0
0	0	0	0	0	0	0	0	0	0	0	0	0	0	0	0	0	0	0	0	0	0	0	0	0	0	0	0	0	0	0
0	0	0	0	0	0	0	0	0	0	0	0	0	0	0	0	0	0	0	0	0	0	0	0	0	0	0	0	0	0	0
0	0	0	0	0	0	0	0	0	0	0	0	0	0	0	0	0	0	0	0	0	0	0	0	0	0	0	0	0	0	0
0	0	0	0	0	0	0	0	0	0	0	0	0	0	0	0	0	0	0	0	0	0	0	0	0	0	0	0	0	0	0
0	0	0	0	0	0	0	0	0	0	0	0	0	0	0	0	0	0	0	0	0	0	0	0	0	0	0	0	0	0	0
0	0	0	0	0	0	0	0	0	0	0	0	0	0	0	0	0	0	0	0	0	0	0	0	0	0	0	0	0	0	0
0	0	0	0	0	0	0	0	0	0	0	0	0	0	0	0	0	0	0	0	0	0	0	0	0	0	0	0	0	0	0
0	0	0	0	0	0	0	0	0	0	0	0	0	0	0	0	0	0	0	0	0	0	0	0	0	0	0	0	0	0	0
0	0	0	0	0	0	0	0	0	0	0	0	0	0	0	0	0	0	0	0	0	0	0	0	0	0	0	0	0	0	0
0	0	0	0	0	0	0	0	0	0	0	0	0	0	0	0	0	0	0	0	0	0	0	0	0	0	0	0	0	0	0
0	0	0	0	0	0	0	0	0	0	0	0	0	0	0	0	0	0	0	0	0	0	0	0	0	0	0	0	0	0	0
0	0	0	0	0	0	0	0	0	0	0	0	0	0	0	0	0	0	0	0	0	0	0	0	0	0	0	0	0	0	0
0	0	0	0	0	0	0	0	0	0	0	0	0	0	0	0	0	0	0	0	0	0	0	0	0	0	0	0	0	0	0
0	0	0	0	0	0	0	0	0	0	0	0	0	0	0	0	0	0	0	0	0	0	0	0	0	0	0	0	0	0	0
0	0	0	0	0	0	0	0	0	0	0	0	0	0	0	0	0	0	0	0	0	0	0	0	0	0	0	0	0	0	0
0	0	0	0	0	0	0	0	0	0	0	0	0	0	0	0	0	0	0	0	0	0	0	0	0	0	0	0	0	0	0
0	0	0	0	0	0	0	0	0	0	0	0	0	0	0	0	0	0	0	0	0	0	0	0	0	0	0	0	0	0	0
0	0	0	0	0	0	0	0	0	0	0	0	0	0	0	0	0	0	0	0	0	0	0	0	0	0	0	0	0	0	0
0	0	0	0	0	0	0	0	0	0	0	0	0	0	0	0	0	0	0	0	0	0	0	0	0	0	0	0	0	0	0
0	0	0	0	0	0	0	0	0	0	0	0	0	0	0	0	0	0	0	0	0	0	0	0	0	0	0	0	0	0	0
0	0	0	0	0	0	0	0	0	0	0	0	0	0	0	0	0	0	0	0	0	0	0	0	0	0	0	0	0	0	0
0	0	0	0	0	0	0	0	0	0	0	0	0	0	0	0	0	0	0	0	0	0	0	0	0	0	0	0	0	0	0
0	0	0	0	0	0	0	0	0	0	0	0	0	0	0	0	0	0	0	0	0	0	0	0	0	0	0	0	0	0	0
0	0	0	0	0	0	0	0	0	0	0	0	0	0	0	0	0	0	0	0	0	0	0	0	0	0	0	0	0	0	0
0	0	0	0	0	0	0	0	0	0	0	0	0	0	0	0	0	0	0	0	0	0	0	0	0	0	0	0	0	0	0
0	0	0	0	0	0	0	0	0	0	0	0	0	0	0	0	0	0	0	0	0	0	0	0	0	0	0	0	0	0	0
0	0	0	0	0	0	0	0	0	0	0	0	0	0	0	0	0	0	0	0	0	0	0	0	0	0	0	0	0	0	0
0	0	0	0	0	0	0	0	0	0	0	0	0	0	0	0	0	0	0	0	0	0	0	0	0	0	0	0	0	0	0
0	0	0	0	0	0	0	0	0	0	0	0	0	0	0	0	0	0	0	0	0	0	0	0	0	0	0	0	0	0	0
0	0	0	0	0	0	0	0	0	0	0	0	0	0	0	0	0	0	0	0	0	0	0	0	0	0	0	0	0	0	0
0	0	0	0	0	0	0	0	0	0	0	0	0	0	0	0	0	0	0	0	0	0	0	0	0	0	0	0	0	0	0
0	0	0	0	0	0	0	0	0	0	0	0	0	0	0	0	0	0	0	0	0	0	0	0	0	0	0	0	0	0	0
0	0	0	0	0	0	0	0	0	0	0	0	0	0	0	0	0	0	0	0	0	0	0	0	0	0	0	0	0	0	0
0	0	0	0	0	0	0	0	0	0	0	0	0	0	0	0	0	0	0	0	0	0	0	0	0	0	0	0	0	0	0
0	0	0	0	0	0	0	0	0	0	0	0	0	0	0	0	0	0	0	0	0	0	0	0	0	0	0	0	0	0	0
0	0	0	0	0	0	0	0	0	0	0	0	0	0	0	0	0	0	0	0	0	0	0	0	0	0	0	0	0	0	0
0	0	0	0	0	0	0	0	0	0	0	0	0	0	0	0	0	0	0	0	0	0	0	0	0	0	0	0	0	0	0
0	0	0	0	0	0	0	0	0	0	0	0	0	0	0	0	0	0	0	0	0	0	0	0	0	0	0	0	0	0	0
0	0	0	0	0	0	0	0	0	0	0	0	0	0	0	0	0	0	0	0	0	0	0	0	0	0	0	0	0	0	0
0	0	0	0	0	0	0	0	0	0	0	0	0	0	0	0	0	0	0	0	0	0	0	0	0	0	0	0	0	0	0
0	0	0	0	0	0	0	0	0	0	0	0	0	0	0	0	0	0	0	0	0	0	0	0	0	0	0	0	0	0	0
0	0	0	0	0	0	0	0	0	0	0	0	0	0	0	0	0	0	0	0	0	0	0	0	0	0	0	0	0	0	0
0	0	0	0	0	0	0	0	0	0	0	0	0	0	0	0	0	0	0	0	0	0	0	0	0	0	0	0	0	0	0
0	0	0	0	0	0	0	0	0	0	0	0	0	0	0	0	0	0	0	0	0	0	0	0	0	0	0	0	0	0	0
0	0	0	0	0	0	0	0	0	0	0	0	0	0	0	0	0	0	0	0	0	0	0	0	0	0	0	0	0	0	0
0	0	0	0	0	0	0	0	0	0	0	0	0	0	0	0	0	0	0	0	0	0	0	0	0	0	0	0	0	0	0
0	0	0	0	0	0	0	0	0	0	0	0	0	0	0	0	0	0	0	0	0	0	0	0	0	0	0	0	0	0	0
0	0	0	0	0	0	0	0	0	0	0	0	0	0	0	0	0	0	0	0	0	0	0	0	0	0	0	0	0	0	0
0	0	0	0	0	0	0	0	0	0	0	0	0	0	0	0	0	0	0	0	0	0	0	0	0	0	0	0	0	0	0
0	0	0	0	0	0	0	0	0	0	0	0	0	0	0	0	0	0	0	0	0	0	0	0	0	0	0	0	0	0	0
0	0	0	0	0	0	0	0	0	0	0	0	0	0	0	0	0	0	0	0	0	0	0	0	0	0	0	0	0	0	0
0	0	0	0	0	0	0	0	0	0	0	0	0	0	0	0	0	0	0	0	0	0	0	0	0	0	0	0	0	0	0
0	0	0	0	0	0	0	0	0	0	0	0	0	0	0	0	0	0	0	0	0	0	0	0	0	0	0	0	0	0	0
0	0	0	0	0	0	0	0	0	0	0	0	0	0	0	0	0	0	0	0	0	0	0	0	0	0	0	0	0	0	0
0	0	0	0	0	0	0	0	0	0	0	0	0	0	0	0	0	0	0	0	0	0	0	0	0	0	0	0	0	0	0
0	0	0	0	0	0	0	0	0	0	0	0	0	0	0	0	0	0	0	0	0	0	0	0	0	0	0	0	0	0	0
0	0	0	0	0	0	0	0	0	0	0	0	0	0	0	0	0	0	0	0	0	0	0	0	0	0	0	0	0	0	0
0	0	0	0	0	0	0	0	0	0	0	0	0	0	0	0	0	0	0	0	0	0	0	0	0	0	0	0	0	0	0
0	0	0	0	0	0	0	0	0	0	0	0	0	0	0	0	0	0	0	0	0	0	0	0	0	0	0	0	0	0	0
0	0	0	0	0	0	0	0	0	0	0	0	0	0	0	0	0	0	0	0	0	0	0	0	0	0	0	0	0	0	0
0	0	0	0	0	0	0	0	0	0	0	0	0	0	0	0	0	0	0	0	0	0	0	0	0	0	0	0	0	0	0
0	0	0	0	0	0	0	0	0	0	0	0	0	0	0	0	0	0	0	0	0	0	0	0	0	0	0	0	0	0	0
0	0	0	0	0	0	0	0	0	0	0	0	0	0	0	0	0	0	0	0	0	0	0	0	0	0	0	0	0	0	0
0	0	0	0	0	0	0	0	0	0	0	0	0	0	0	0	0	0	0	0	0	0	0	0	0	0	0	0	0	0	0
0	0	0	0	0	0	0	0	0	0	0	0	0	0	0	0	0	0	0	0	0	0	0	0	0	0	0	0	0	0	0
0	0	0	0	0	0	0	0	0	0	0	0	0	0	0	0	0	0	0	0	0	0	0	0	0	0	0	0	0	0	0
0	0	0	0	0	0	0	0	0	0	0	0	0	0	0	0	0	0	0	0	0	0	0	0	0	0	0	0	0	0	0
0	0	0	0	0	0	0	0	0	0	0	0	0	0	0	0	0	0	0	0	0	0	0	0	0	0	0	0	0	0	0
0	0	0	0	0	0	0	0	0	0	0	0	0	0	0	0	0	0	0	0	0	0	0	0	0	0	0	0	0	0	0
0	0	0	0	0	0	0	0	0	0	0	0	0	0	0	0	0	0	0	0	0	0	0	0	0	0	0	0	0	0	0
0	0	0	0	0	0	0	0	0	0	0	0	0	0	0	0	0	0	0	0	0	0	0	0	0	0	0	0	0	0	0
0	0	0	0	0	0	0	0	0	0	0	0	0	0	0	0	0	0	0	0	0	0	0	0	0	0	0	0	0	0	0
0	0	0	0	0	0	0	0	0	0	0	0	0	0	0	0	0	0	0	0	0	0	0	0	0	0	0	0	0	0	0
0	0	0	0	0	0	0	0	0	0	0	0	0	0	0	0	0	0	0	0	0	0	0	0	0	0	0	0	0	0	0
0	0	0	0	0	0	0	0	0	0	0	0	0	0	0	0	0	0	0	0	0	0	0	0	0	0	0	0	0	0	0
0	0	0	0	0	0	0	0	0	0	0	0	0	0	0	0	0	0	0	0	0	0	0	0	0	0	0	0	0	0	0
0	0	0	0	0	0	0	0	0	0	0	0	0	0	0	0	0	0	0	0	0	0	0	0	0	0	0	0	0	0	0
0	0	0	0	0	0	0	0	0	0	0	0	0	0	0	0	0	0	0	0	0	0	0	0	0	0	0	0	0	0	0
0	0	0	0	0	0	0	0	0	0	0	0	0	0	0	0	0	0	0	0	0	0	0	0	0	0	0	0	0	0	0
0	0	0	0	0	0	0	0	0	0	0	0	0	0	0	0	0	0	0	0	0	0	0	0	0	0	0	0	0	0	0
0	0	0	0	0	0	0	0	0	0	0	0	0	0	0	0	0	0	0	0	0	0	0	0	0	0	0	0	0	0	0
0	0	0	0	0	0	0	0	0	0	0	0	0	0	0	0	0	0	0	0	0	0	0	0	0	0	0	0	0	0	0
0	0	0	0	0	0	0	0	0	0	0	0	0	0	0	0	0	0	0	0	0	0	0	0	0	0	0	0	0	0	0
0	0	0	0	0	0	0	0	0	0	0	0	0	0	0	0	0	0	0	0	0	0	0	0	0	0	0	0	0	0	0
0	0	0	0	0	0	0	0	0	0	0	0	0	0	0	0	0	0	0	0	0	0	0	0	0	0	0	0	0	0	0
0	0	0	0	0	0	0	0	0	0	0	0	0	0	0	0	0	0	0	0	0	0	0	0	0	0	0	0	0	0	0
0	0	0	0	0	0	0	0	0	0	0	0	0	0	0	0	0	0	0	0	0	0	0	0	0	0	0	0	0	0	0
0	0	0	0	0	0	0	0	0	0	0	0	0	0	0	0	0	0	0	0	0	0	0	0	0	0	0	0	0	0	0
0	0	0	0	0	0	0	0	0	0	0	0	0	0	0	0	0	0	0	0	0	0	0	0	0	0	0	0	0	0	0
0	0	0	0	0	0	0	0	0	0	0	0	0	0	0	0	0	0	0	0	0	0	0	0	0	0	0	0	0	0	0
0	0	0	0	0	0	0	0	0	0	0	0	0	0	0	0	0	0	0	0	0	0	0	0	0	0	0	0	0	0	0
0	0	0	0	0	0	0	0	0	0	0	0	0	0	0	0	0	0	0	0	0	0	0	0	0	0	0	0	0	0	0
0	0	0	0	0	0	0	0	0	0	0	0	0	0	0	0	0	0	0	0	0	0	0	0	0	0	0	0	0	0	0
0	0	0	0	0	0	0	0	0	0	0	0	0	0	0	0	0	0	0	0	0	0	0	0	0	0	0	0	0	0	0
0	0	0	0	0	0	0	0	0	0	0	0	0	0	0	0	0	0	0	0	0	0	0	0	0	0	0	0	0	0	0
0	0	0	0	0	0	0	0	0	0	0	0	0	0	0	0	0	0	0	0	0	0	0	0	0	0	0	0	0	0	0
0	0	0	0	0	0	0	0	0	0	0	0	0	0	0	0	0	0	0	0	0	0	0	0	0	0	0	0	0	0	0
0	0	0	0	0	0	0	0	0	0	0	0	0	0	0	0	0	0	0	0	0	0	0	0	0	0	0	0	0	0	0
0	0	0	0	0	0	0	0	0	0	0	0	0	0	0	0	0	0	0	0	0	0	0	0	0	0	0	0	0	0	0
0	0	0	0	0	0	0	0	0	0	0	0	0	0	0	0	0	0	0	0	0	0	0	0	0	0	0	0	0	0	0
0	0	0	0	0	0	0	0	0	0	0	0	0	0	0	0	0	0	0	0	0	0	0	0	0	0	0	0	0	0	0
0	0	0	0	0	0	0	0	0	0	0	0	0	0	0	0	0	0	0	0	0	0	0	0	0	0	0	0	0	0	0
0	0	0	0	0	0	0	0	0	0	0	0	0	0	0	0	0	0	0	0	0	0	0	0	0	0	0	0	0	0	0
0	0	0	0	0	0	0	0	0	0	0	0	0	0	0	0	0	0	0	0	0	0	0	0	0	0	0	0	0	0	0
0	0	0	0	0	0	0	0	0	0	0	0	0	0	0	0	0	0	0	0	0	0	0	0	0	0	0	0	0	0	0
0	0	0	0	0	0	0	0	0	0	0	0	0	0	0	0	0	0	0	0	0	0	0	0	0	0	0	0	0	0	0
0	0	0	0	0	0	0	0	0	0	0	0	0	0	0	0	0	0	0	0	0	0	0	0	0	0	0	0	0	0	0
0	0	0	0	0	0	0	0	0	0	0	0	0	0	0	0	0	0	0	0	0	0	0	0	0	0	0	0	0	0	0
0	0	0	0	0	0	0	0	0	0	0	0	0	0	0	0	0	0	0	0	0	0	0	0	0	0	0	0	0	0	0
0	0	0	0	0	0	0	0	0	0	0	0	0	0	0	0	0	0	0	0	0	0	0	0	0	0	0	0	0	0	0
0	0	0	0	0	0	0	0	0	0	0	0	0	0	0	0	0	0	0	0	0	0	0	0	0	0	0	0	0	0	0
0	0	0	0	0	0	0	0	0	0	0	0	0	0	0	0	0	0	0	0	0	0	0	0	0	0	0	0	0	0	0
0	0	0	0	0	0	0	0	0	0	0	0	0	0	0	0	0	0	0	0	0	0	0	0	0	0	0	0	0	0	0
0	0	0	0	0	0	0	0	0	0	0	0	0	0	0	0	0	0	0	0	0	0	0	0	0	0	0	0	0	0	0
0	0	0	0	0	0	0	0	0	0	0	0	0	0	0	0	0	0	0	0	0	0	0	0	0	0	0	0	0	0	0
0	0	0	0	0	0	0	0	0	0	0	0	0	0	0	0	0	0	0	0	0	0	0	0	0	0	0	0	0	0	0
0	0	0	0	0	0	0	0	0	0	0	0	0	0	0	0	0	0	0	0	0	0	0	0	0	0	0	0	0	0	0
0	0	0	0	0	0	0	0	0	0	0	0	0	0	0	0	0	0	0	0	0	0	0	0	0	0	0	0	0	0	0
0	0	0	0	0	0	0	0	0	0	0	0	0	0	0	0	0	0	0	0	0	0	0	0	0	0	0	0	0	0	0
0	0	0	0	0	0	0	0	0	0	0	0	0	0	0	0	0	0	0	0	0	0	0	0	0	0	0	0	0	0	0
0	0	0	0	0	0	0	0	0	0	0	0	0	0	0	0	0	0	0	0	0	0	0	0	0	0	0	0	0	0	0
0	0	0	0	0	0	0	0	0	0	0	0	0	0	0	0	0	0	0	0	0	0	0	0	0	0	0	0	0	0	0
0	0	0	0	0	0	0	0	0	0	0	0	0	0	0	0	0	0	0	0	0	0	0	0	0	0	0	0	0	0	0
0	0	0	0	0	0	0	0	0	0	0	0	0	0	0	0	0	0	0	0	0	0	0	0	0	0	0	0	0	0	0
0	0	0	0	0	0	0	0	0	0	0	0	0	0	0	0	0	0	0	0	0	0	0	0	0	0	0	0	0	0	0
0	0	0	0	0	0	0	0	0	0	0	0	0	0	0	0	0	0	0	0	0	0	0	0	0	0	0	0	0	0	0
0	0	0	0	0	0	0	0	0	0	0	0	0	0	0	0	0	0	0	0	0	0	0	0	0	0	0	0	0	0	0
0	0	0	0	0	0	0	0	0	0	0	0	0	0	0	0	0	0	0	0	0	0	0	0	0	0	0	0	0	0	0
0	0	0	0	0	0	0	0	0	0	0	0	0	0	0	0	0	0	0	0	0	0	0	0	0	0	0	0	0	0	0
0	0	0	0	0	0	0	0	0	0	0	0	0	0	0	0	0	0	0	0	0	0	0	0	0	0	0	0	0	0	0
0	0	0	0	0	0	0	0	0	0	0	0	0	0	0	0	0	0	0	0	0	0	0	0	0	0	0	0	0	0	0
0	0	0	0	0	0	0	0	0	0	0	0	0	0	0	0	0	0	0	0	0	0	0	0	0	0	0	0	0	0	0
0	0	0	0	0	0	0	0	0	0	0	0	0	0	0	0	0	0	0	0	0	0	0	0	0	0	0	0	0	0	0
0	0	0	0	0	0	0	0	0	0	0	0	0	0	0	0	0	0	0	0	0	0	0	0	0	0	0	0	0	0	0
0	0	0	0	0	0	0	0	0	0	0	0	0	0	0	0	0	0	0	0	0	0	0	0	0	0	0	0	0	0	0
0	0	0	0	0	0	0	0	0	0	0	0	0	0	0	0	0	0	0	0	0	0	0	0	0	0	0	0	0	0	0
0	0	0	0	0	0	0	0	0	0	0	0	0	0	0	0	0	0	0	0	0	0	0	0	0	0	0	0	0	0	0
0	0	0	0	0	0	0	0	0	0	0	0	0	0	0	0	0	0	0	0	0	0	0	0	0	0	0	0	0	0	0
0	0	0	0	0	0	0	0	0	0	0	0	0	0	0	0	0	0	0	0	0	0	0	0	0	0	0	0	0	0	0
0	0	0	0	0	0	0	0	0	0	0	0	0	0	0	0	0	0	0	0	0	0	0	0	0	0	0	0	0	0	0
0	0	0	0	0	0	0	0	0	0	0	0	0	0	0	0	0	0	0	0	0	0	0	0	0	0	0	0	0	0	0
0	0	0	0	0	0	0	0	0	0	0	0	0	0	0	0	0	0	0	0	0	0	0	0	0	0	0	0	0	0	0
0	0	0	0	0	0	0	0	0	0	0	0	0	0	0	0	0	0	0	0	0	0	0	0	0	0	0	0	0	0	0
0	0	0	0	0	0	0	0	0	0	0	0	0	0	0	0	0	0	0	0	0	0	0	0	0	0	0	0	0	0	0
0	0	0	0	0	0	0	0	0	0	0	0	0	0	0	0	0	0	0	0	0	0	0	0	0	0	0	0	0	0	0
0	0	0	0	0	0	0	0	0	0	0	0	0	0	0	0	0	0	0	0	0	0	0	0	0	0	0	0	0	0	0
0	0	0	0	0	0	0	0	0	0	0	0	0	0	0	0	0	0	0	0	0	0	0	0	0	0	0	0	0	0	0
0	0	0	0	0	0	0	0	0	0	0	0	0	0	0	0	0	0	0	0	0	0	0	0	0	0	0	0	0	0	0
0	0	0	0	0	0	0	0	0	0	0	0	0	0	0	0	0	0	0	0	0	0	0	0	0	0	0	0	0	0	0
0	0	0	0	0	0	0	0	0	0	0	0	0	0	0	0	0	0	0	0	0	0	0	0	0	0	0	0	0	0	0
0	0	0	0	0	0	0	0	0	0	0	0	0	0	0	0	0	0	0	0	0	0	0	0	0	0	0	0	0	0	0
0	0	0	0	0	0	0	0	0	0	0	0	0	0	0	0	0	0	0	0	0	0	0	0	0	0	0	0	0	0	0
0	0	0	0	0	0	0	0	0	0	0	0	0	0	0	0	0	0	0	0	0	0	0	0	0	0	0	0	0	0	0
0	0	0	0	0	0	0	0	0	0	0	0	0	0	0	0	0	0	0	0	0	0	0	0	0	0	0	0	0	0	0
0	0	0	0	0	0	0	0	0	0	0	0	0	0	0	0	0	0	0	0	0	0	0	0	0	0	0	0	0	0	0
0	0	0	0	0	0	0	0	0	0	0	0	0	0	0	0	0	0	0	0	0	0	0	0	0	0	0	0	0	0	0
0	0	0	0	0	0	0	0	0	0	0	0	0	0	0	0	0	0	0	0	0	0	0	0	0	0	0	0	0	0	0
0	0	0	0	0	0	0	0	0	0	0	0	0	0	0	0	0	0	0	0	0	0	0	0	0	0	0	0	0	0	0
0	0	0	0	0	0	0	0	0	0	0	0	0	0	0	0	0	0	0	0	0	0	0	0	0	0	0	0	0	0	0
0	0	0	0	0	0	0	0	0	0	0	0	0	0	0	0	0	0	0	0	0	0	0	0	0	0	0	0	0	0	0
0	0	0	0	0	0	0	0	0	0	0	0	0	0	0	0	0	0	0	0	0	0	0	0	0	0	0	0	0	0	0
0	0	0	0	0	0	0	0	0	0	0	0	0	0	0	0	0	0	0	0	0	0	0	0	0	0	0	0	0	0	0
0	0	0	0	0	0	0	0	0	0	0	0	0	0	0	0	0	0	0	0	0	0	0	0	0	0	0	0	0	0	0
0	0	0	0	0	0	0	0	0	0	0	0	0	0	0	0	0	0	0	0	0	0	0	0	0	0	0	0	0	0	0
0	0	0	0	0	0	0	0	0	0	0	0	0	0	0	0	0	0	0	0	0	0	0	0	0	0	0	0	0	0	0
0	0	0	0	0	0	0	0	0	0	0	0	0	0	0	0	0	0	0	0	0	0	0	0	0	0	0	0	0	0	0
0	0	0	0	0	0	0	0	0	0	0	0	0	0	0	0	0	0	0	0	0	0	0	0	0	0	0	0	0	0	0
0	0	0	0	0	0	0	0	0	0	0	0	0	0	0	0	0	0	0	0	0	0	0	0	0	0	0	0	0	0	0
0	0	0	0	0	0	0	0	0	0	0	0	0	0	0	0	0	0	0	0	0	0	0	0	0	0	0	0	0	0	0
0	0	0	0	0	0	0	0	0	0	0	0	0	0	0	0	0	0	0	0	0	0	0	0	0	0	0	0	0	0	0
0	0	0	0	0	0	0	0	0	0	0	0	0	0	0	0	0	0	0	0	0	0	0	0	0	0	0	0	0	0	0
0	0	0	0	0	0	0	0	0	0	0	0	0	0	0	0	0	0	0	0	0	0	0	0	0	0	0	0	0	0	0
0	0	0	0	0	0	0	0	0	0	0	0	0	0	0	0	0	0	0	0	0	0	0	0	0	0	0	0	0	0	0
0	0	0	0	0	0	0	0	0	0	0	0	0	0	0	0	0	0	0	0	0	0	0	0	0	0	0	0	0	0	0
0	0	0	0	0	0	0	0	0	0	0	0	0	0	0	0	0	0	0	0	0	0	0	0	0	0	0	0	0	0	0
0	0	0	0	0	0	0	0	0	0	0	0	0	0	0	0	0	0	0	0	0	0	0	0	0	0	0	0	0	0	0
0	0	0	0	0	0	0	0	0	0	0	0	0	0	0	0	0	0	0	0	0	0	0	0	0	0	0	0	0	0	0
0	0	0	0	0	0	0	0	0	0	0	0	0	0	0	0	0	0	0	0	0	0	0	0	0	0	0	0	0	0	0
0	0	0	0	0	0	0	0	0	0	0	0	0	0	0	0	0	0	0	0	0	0	0	0	0	0	0	0	0	0	0
0	0	0	0	0	0	0	0	0	0	0	0	0	0	0	0	0	0	0	0	0	0	0	0	0	0	0	0	0	0	0
0	0	0	0	0	0	0	0	0	0	0	0	0	0	0	0	0	0	0	0	0	0	0	0	0	0	0	0	0	0	0
0	0	0	0	0	0	0	0	0	0	0	0	0	0	0	0	0	0	0	0	0	0	0	0	0	0	0	0	0	0	0
0	0	0	0	0	0	0	0	0	0	0	0	0	0	0	0	0	0	0	0	0	0	0	0	0	0	0	0	0	0	0
0	0	0	0	0	0	0	0	0	0	0	0	0	0	0	0	0	0	0	0	0	0	0	0	0	0	0	0	0	0	0
0	0	0	0	0	0	0	0	0	0	0	0	0	0	0	0	0	0	0	0	0	0	0	0	0	0	0	0	0	0	0
0	0	0	0	0	0	0	0	0	0	0	0	0	0	0	0	0	0	0	0	0	0	0	0	0	0	0	0	0	0	0
0	0	0	0	0	0	0	0	0	0	0	0	0	0	0	0	0	0	0	0	0	0	0	0	0	0	0	0	0	0	0
0	0	0	0	0	0	0	0	0	0	0	0	0	0	0	0	0	0	0	0	0	0	0	0	0	0	0	0	0	0	0
0	0	0	0	0	0	0	0	0	0	0	0	0	0	0	0	0	0	0	0	0	0	0	0	0	0	0	0	0	0	0
0	0	0	0	0	0	0	0	0	0	0	0	0	0	0	0	0	0	0	0	0	0	0	0	0	0	0	0	0	0	0
0	0	0	0	0	0	0	0	0	0	0	0	0	0	0	0	0	0	0	0	0	0	0	0	0	0	0	0	0	0	0
0	0	0	0	0	0	0	0	0	0	0	0	0	0	0	0	0	0	0	0	0	0	0	0	0	0	0	0	0	0	0
0	0	0	0	0	0	0	0	0	0	0	0	0	0	0	0	0	0	0	0	0	0	0	0	0	0	0	0	0	0	0
0	0	0	0	0	0	0	0	0	0	0	0	0	0	0	0	0	0	0	0	0	0	0	0	0	0	0	0	0	0	0
0	0	0	0	0	0	0	0	0	0	0	0	0	0	0	0	0	0	0	0	0	0	0	0	0	0	0	0	0	0	0
0	0	0	0	0	0	0	0	0	0	0	0	0	0	0	0	0	0	0	0	0	0	0	0	0	0	0	0	0	0	0
0	0	0	0	0	0	0	0	0	0	0	0	0	0	0	0	0	0	0	0	0	0	0	0	0	0	0	0	0	0	0
0	0	0	0	0	0	0	0	0	0	0	0	0	0	0	0	0	0	0	0	0	0	0	0	0	0	0	0	0	0	0
0	0	0	0	0	0	0	0	0	0	0	0	0	0	0	0	0	0	0	0	0	0	0	0	0	0	0	0	0	0	0
0	0	0	0	0	0	0	0	0	0	0	0	0	0	0	0	0	0	0	0	0	0	0	0	0	0	0	0	0	0	0
0	0	0	0	0	0	0	0	0	0	0	0	0	0	0	0	0	0	0	0	0	0	0	0	0	0	0	0	0	0	0
0	0	0	0	0	0	0	0	0	0	0	0	0	0	0	0	0	0	0	0	0	0	0	0	0	0	0	0	0	0	0
0	0	0	0	0	0	0	0	0	0	0	0	0	0	0	0	0	0	0	0	0	0	0	0	0	0	0	0	0	0	0
0	0	0	0	0	0	0	0	0	0	0	0	0	0	0	0	0	0	0	0	0	0	0	0	0	0	0	0	0	0	0
0	0	0	0	0	0	0	0	0	0	0	0	0	0	0	0	0	0	0	0	0	0	0	0	0	0	0	0	0	0	0
0	0	0	0	0	0	0	0	0	0	0	0	0	0	0	0	0	0	0	0	0	0	0	0	0	0	0	0	0	0	0
0	0	0	0	0	0	0	0	0	0	0	0	0	0	0	0	0	0	0	0	0	0	0	0	0	0	0	0	0	0	0
0	0	0	0	0	0	0	0	0	0	0	0	0	0	0	0	0	0	0	0	0	0	0	0	0	0	0	0	0	0	0
0	0	0	0	0	0	0	0	0	0	0	0	0	0	0	0	0	0	0	0	0	0	0	0	0	0	0	0	0	0	0
0	0	0	0	0	0	0	0	0	0	0	0	0	0	0	0	0	0	0	0	0	0	0	0	0	0	0	0	0	0	0
0	0	0	0	0	0	0	0	0	0	0	0	0	0	0	0	0	0	0	0	0	0	0	0	0	0	0	0	0	0	0
0	0	0	0	0	0	0	0	0	0	0	0	0	0	0	0	0	0	0	0	0	0	0	0	0	0	0	0	0	0	0
0	0	0	0	0	0	0	0	0	0	0	0	0	0	0	0	0	0	0	0	0	0	0	0	0	0	0	0	0	0	0
0	0	0	0	0	0	0	0	0	0	0	0	0	0	0	0	0	0	0	0	0	0	0	0	0	0	0	0	0	0	0
0	0	0	0	0	0	0	0	0	0	0	0	0	0	0	0	0	0	0	0	0	0	0	0	0	0	0	0	0	0	0
0	0	0	0	0	0	0	0	0	0	0	0	0	0	0	0	0	0	0	0	0	0	0	0	0	0	0	0	0	0	0
0	0	0	0	0	0	0	0	0	0	0	0	0	0	0	0	0	0	0	0	0	0	0	0	0	0	0	0	0	0	0
0	0	0	0	0	0	0	0	0	0	0	0	0	0	0	0	0	0	0	0	0	0	0	0	0	0	0	0	0	0	0
0	0	0	0	0	0	0	0	0	0	0	0	0	0	0	0	0	0	0	0	0	0	0	0	0	0	0	0	0	0	0
0	0	0	0	0	0	0	0	0	0	0	0	0	0	0	0	0	0	0	0	0	0	0	0	0	0	0	0	0	0	0
0	0	0	0	0	0	0	0	0	0	0	0	0	0	0	0	0	0	0	0	0	0	0	0	0	0	0	0	0	0	0
0	0	0	0	0	0	0	0	0	0	0	0	0	0	0	0	0	0	0	0	0	0	0	0	0	0	0	0	0	0	0
0	0	0	0	0	0	0	0	0	0	0	0	0	0	0	0	0	0	0	0	0	0	0	0	0	0	0	0	0	0	0
0	0	0	0	0	0	0	0	0	0	0	0	0	0	0	0	0	0	0	0	0	0	0	0	0	0	0	0	0	0	0
0	0	0	0	0	0	0	0	0	0	0	0	0	0	0	0	0	0	0	0	0	0	0	0	0	0	0	0	0	0	0
0	0	0	0	0	0	0	0	0	0	0	0	0	0	0	0	0	0	0	0	0	0	0	0	0	0	0	0	0	0	0
0	0	0	0	0	0	0	0	0	0	0	0	0	0	0	0	0	0	0	0	0	0	0	0	0	0	0	0	0	0	0
0	0	0	0	0	0	0	0	0	0	0	0	0	0	0	0	0	0	0	0	0	0	0	0	0	0	0	0	0	0	0
0	0	0	0	0	0	0	0	0	0	0	0	0	0	0	0	0	0	0	0	0	0	0	0	0	0	0	0	0	0	0
0	0	0	0	0	0	0	0	0	0	0	0	0	0	0	0	0	0	0	0	0	0	0	0	0	0	0	0	0	0	0
0	0	0	0	0	0	0	0	0	0	0	0	0	0	0	0	0	0	0	0	0	0	0	0	0	0	0	0	0	0	0
0	0	0	0	0	0	0	0	0	0	0	0	0	0	0	0	0	0	0	0	0	0	0	0	0	0	0	0	0	0	0
0	0	0	0	0	0	0	0	0	0	0	0	0	0	0	0	0	0	0	0	0	0	0	0	0	0	0	0	0	0	0
0	0	0	0	0	0	0	0	0	0	0	0	0	0	0	0	0	0	0	0	0	0	0	0	0	0	0	0	0	0	0
0	0	0	0	0	0	0	0	0	0	0	0	0	0	0	0	0	0	0	0	0	0	0	0	0	0	0	0	0	0	0
0	0	0	0	0	0	0	0	0	0	0	0	0	0	0	0	0	0	0	0	0	0	0	0	0	0	0	0	0	0	0
0	0	0	0	0	0	0	0	0	0	0	0	0	0	0	0	0	0	0	0	0	0	0	0	0	0	0	0	0	0	0
0	0	0	0	0	0	0	0	0	0	0	0	0	0	0	0	0	0	0	0	0	0	0	0	0	0	0	0	0	0	0
0	0	0	0	0	0	0	0	0	0	0	0	0	0	0	0	0	0	0	0	0	0	0	0	0	0	0	0	0	0	0
0	0	0	0	0	0	0	0	0	0	0	0	0	0	0	0	0	0	0	0	0	0	0	0	0	0	0	0	0	0	0
0	0	0	0	0	0	0	0	0	0	0	0	0	0	0	0	0	0	0	0	0	0	0	0	0	0	0	0	0	0	0
0	0	0	0	0	0	0	0	0	0	0	0	0	0	0	0	0	0	0	0	0	0	0	0	0	0	0	0	0	0	0
0	0	0	0	0	0	0	0	0	0	0	0	0	0	0	0	0	0	0	0	0	0	0	0	0	0	0	0	0	0	0
0	0	0	0	0	0	0	0	0	0	0	0	0	0	0	0	0	0	0	0	0	0	0	0	0	0	0	0	0	0	0
0	0	0	0	0	0	0	0	0	0	0	0	0	0	0	0	0	0	0	0	0	0	0	0	0	0	0	0	0	0	0
0	0	0	0	0	0	0	0	0	0	0	0	0	0	0	0	0	0	0	0	0	0	0	0	0	0	0	0	0	0	0
0	0	0	0	0	0	0	0	0	0	0	0	0	0	0	0	0	0	0	0	0	0	0	0	0	0	0	0	0	0	0
0	0	0	0	0	0	0	0	0	0	0	0	0	0	0	0	0	0	0	0	0	0	0	0	0	0	0	0	0	0	0
0	0	0	0	0	0	0	0	0	0	0	0	0	0	0	0	0	0	0	0	0	0	0	0	0	0	0	0	0	0	0
0	0	0	0	0	0	0	0	0	0	0	0	0	0	0	0	0	0	0	0	0	0	0	0	0	0	0	0	0	0	0
0	0	0	0	0	0	0	0	0	0	0	0	0	0	0	0	0	0	0	0	0	0	0	0	0	0	0	0	0	0	0
0	0	0	0	0	0	0	0	0	0	0	0	0	0	0	0	0	0	0	0	0	0	0	0	0	0	0	0	0	0	0
0	0	0	0	0	0	0	0	0	0	0	0	0	0	0	0	0	0	0	0	0	0	0	0	0	0	0	0	0	0	0
0	0	0	0	0	0	0	0	0	0	0	0	0	0	0	0	0	0	0	0	0	0	0	0	0	0	0	0	0	0	0
0	0	0	0	0	0	0	0	0	0	0	0	0	0	0	0	0	0	0	0	0	0	0	0	0	0	0	0	0	0	0
0	0	0	0	0	0	0	0	0	0	0	0	0	0	0	0	0	0	0	0	0	0	0	0	0	0	0	0	0	0	0
0	0	0	0	0	0	0	0	0	0	0	0	0	0	0	0	0	0	0	0	0	0	0	0	0	0	0	0	0	0	0
0	0	0	0	0	0	0	0	0	0	0	0	0	0	0	0	0	0	0	0	0	0	0	0	0	0	0	0	0	0	0
0	0	0	0	0	0	0	0	0	0	0	0	0	0	0	0	0	0	0	0	0	0	0	0	0	0	0	0	0	0	0
0	0	0	0	0	0	0	0	0	0	0	0	0	0	0	0	0	0	0	0	0	0	0	0	0	0	0	0	0	0	0
0	0	0	0	0	0	0	0	0	0	0	0	0	0	0	0	0	0	0	0	0	0	0	0	0	0	0	0	0	0	0
0	0	0	0	0	0	0	0	0	0	0	0	0	0	0	0	0	0	0	0	0	0	0	0	0	0	0	0	0	0	0
0	0	0	0	0	0	0	0	0	0	0	0	0	0	0	0	0	0	0	0	0	0	0	0	0	0	0	0	0	0	0
0	0	0	0	0	0	0	0	0	0	0	0	0	0	0	0	0	0	0	0	0	0	0	0	0	0	0	0	0	0	0
0	0	0	0	0	0	0	0	0	0	0	0	0	0	0	0	0	0	0	0	0	0	0	0	0	0	0	0	0	0	0
0	0	0	0	0	0	0	0	0	0	0	0	0	0	0	0	0	0	0	0	0	0	0	0	0	0	0	0	0	0	0
0	0	0	0	0	0	0	0	0	0	0	0	0	0	0	0	0	0	0	0	0	0	0	0	0	0	0	0	0	0	0
0	0	0	0	0	0	0	0	0	0	0	0	0	0	0	0	0	0	0	0	0	0	0	0	0	0	0	0	0	0	0
0	0	0	0	0	0	0	0	0	0	0	0	0	0	0	0	0	0	0	0	0	0	0	0	0	0	0	0	0	0	0
0	0	0	0	0	0	0	0	0	0	0	0	0	0	0	0	0	0	0	0	0	0	0	0	0	0	0	0	0	0	0
0	0	0	0	0	0	0	0	0	0	0	0	0	0	0	0	0	0	0	0	0	0	0	0	0	0	0	0	0	0	0
0	0	0	0	0	0	0	0	0	0	0	0	0	0	0	0	0	0	0	0	0	0	0	0	0	0	0	0	0	0	0
0	0	0	0	0	0	0	0	0	0	0	0	0	0	0	0	0	0	0	0	0	0	0	0	0	0	0	0	0	0	0
0	0	0	0	0	0	0	0	0	0	0	0	0	0	0	0	0	0	0	0	0	0	0	0	0	0	0	0	0	0	0
0	0	0	0	0	0	0	0	0	0	0	0	0	0	0	0	0	0	0	0	0	0	0	0	0	0	0	0	0	0	0
0	0	0	0	0	0	0	0	0	0	0	0	0	0	0	0	0	0	0	0	0	0	0	0	0	0	0	0	0	0	0
0	0	0	0	0	0	0	0	0	0	0	0	0	0	0	0	0	0	0	0	0	0	0	0	0	0	0	0	0	0	0
0	0	0	0	0	0	0	0	0	0	0	0	0	0	0	0	0	0	0	0	0	0	0	0	0	0	0	0	0	0	0
0	0	0	0	0	0	0	0	0	0	0	0	0	0	0	0	0	0	0	0	0	0	0	0	0	0	0	0	0	0	0
0	0	0	0	0	0	0	0	0	0	0	0	0	0	0	0	0	0	0	0	0	0	0	0	0	0	0	0	0	0	0
0	0	0	0	0	0	0	0	0	0	0	0	0	0	0	0	0	0	0	0	0	0	0	0	0	0	0	0	0	0	0
0	0	0	0	0	0	0	0	0	0	0	0	0	0	0	0	0	0	0	0	0	0	0	0	0	0	0	0	0	0	0
0	0	0	0	0	0	0	0	0	0	0	0	0	0	0	0	0	0	0	0	0	0	0	0	0	0	0	0	0	0	0
0	0	0	0	0	0	0	0	0	0	0	0	0	0	0	0	0	0	0	0	0	0	0	0	0	0	0	0	0	0	0
0	0	0	0	0	0	0	0	0	0	0	0	0	0	0	0	0	0	0	0	0	0	0	0	0	0	0	0	0	0	0
0	0	0	0	0	0	0	0	0	0	0	0	0	0	0	0	0	0	0	0	0	0	0	0	0	0	0	0	0	0	0
0	0	0	0	0	0	0	0	0	0	0	0	0	0	0	0	0	0	0	0	0	0	0	0	0	0	0	0	0	0	0
0	0	0	0	0	0	0	0	0	0	0	0	0	0	0	0	0	0	0	0	0	0	0	0	0	0	0	0	0	0	0
0	0	0	0	0	0	0	0	0	0	0	0	0	0	0	0	0	0	0	0	0	0	0	0	0	0	0	0	0	0	0
0	0	0	0	0	0	0	0	0	0	0	0	0	0	0	0	0	0	0	0	0	0	0	0	0	0	0	0	0	0	0
0	0	0	0	0	0	0	0	0	0	0	0	0	0	0	0	0	0	0	0	0	0	0	0	0	0	0	0	0	0	0
0	0	0	0	0	0	0	0	0	0	0	0	0	0	0	0	0	0	0	0	0	0	0	0	0	0	0	0	0	0	0
0	0	0	0	0	0	0	0	0	0	0	0	0	0	0	0	0	0	0	0	0	0	0	0	0	0	0	0	0	0	0
0	0	0	0	0	0	0	0	0	0	0	0	0	0	0	0	0	0	0	0	0	0	0	0	0	0	0	0	0	0	0
0	0	0	0	0	0	0	0	0	0	0	0	0	0	0	0	0	0	0	0	0	0	0	0	0	0	0	0	0	0	0
0	0	0	0	0	0	0	0	0	0	0	0	0	0	0	0	0	0	0	0	0	0	0	0	0	0	0	0	0	0	0
0	0	0	0	0	0	0	0	0	0	0	0	0	0	0	0	0	0	0	0	0	0	0	0	0	0	0	0	0	0	0
0	0	0	0	0	0	0	0	0	0	0	0	0	0	0	0	0	0	0	0	0	0	0	0	0	0	0	0	0	0	0
0	0	0	0	0	0	0	0	0	0	0	0	0	0	0	0	0	0	0	0	0	0	0	0	0	0	0	0	0	0	0
0	0	0	0	0	0	0	0	0	0	0	0	0	0	0	0	0	0	0	0	0	0	0	0	0	0	0	0	0	0	0
0	0	0	0	0	0	0	0	0	0	0	0	0	0	0	0	0	0	0	0	0	0	0	0	0	0	0	0	0	0	0
0	0	0	0	0	0	0	0	0	0	0	0	0	0	0	0	0	0	0	0	0	0	0	0	0	0	0	0	0	0	0
0	0	0	0	0	0	0	0	0	0	0	0	0	0	0	0	0	0	0	0	0	0	0	0	0	0	0	0	0	0	0
0	0	0	0	0	0	0	0	0	0	0	0	0	0	0	0	0	0	0	0	0	0	0	0	0	0	0	0	0	0	0
0	0	0	0	0	0	0	0	0	0	0	0	0	0	0	0	0	0	0	0	0	0	0	0	0	0	0	0	0	0	0
0	0	0	0	0	0	0	0	0	0	0	0	0	0	0	0	0	0	0	0	0	0	0	0	0	0	0	0	0	0	0
0	0	0	0	0	0	0	0	0	0	0	0	0	0	0	0	0	0	0	0	0	0	0	0	0	0	0	0	0	0	0
0	0	0	0	0	0	0	0	0	0	0	0	0	0	0	0	0	0	0	0	0	0	0	0	0	0	0	0	0	0	0
0	0	0	0	0	0	0	0	0	0	0	0	0	0	0	0	0	0	0	0	0	0	0	0	0	0	0	0	0	0	0
0	0	0	0	0	0	0	0	0	0	0	0	0	0	0	0	0	0	0	0	0	0	0	0	0	0	0	0	0	0	0
0	0	0	0	0	0	0	0	0	0	0	0	0	0	0	0	0	0	0	0	0	0	0	0	0	0	0	0	0	0	0
0	0	0	0	0	0	0	0	0	0	0	0	0	0	0	0	0	0	0	0	0	0	0	0	0	0	0	0	0	0	0
0	0	0	0	0	0	0	0	0	0	0	0	0	0	0	0	0	0	0	0	0	0	0	0	0	0	0	0	0	0	0
0	0	0	0	0	0	0	0	0	0	0	0	0	0	0	0	0	0	0	0	0	0	0	0	0	0	0	0	0	0	0
0	0	0	0	0	0	0	0	0	0	0	0	0	0	0	0	0	0	0	0	0	0	0	0	0	0	0	0	0	0	0
0	0	0	0	0	0	0	0	0	0	0	0	0	0	0	0	0	0	0	0	0	0	0	0	0	0	0	0	0	0	0
0	0	0	0	0	0	0	0	0	0	0	0	0	0	0	0	0	0	0	0	0	0	0	0	0	0	0	0	0	0	0
0	0	0	0	0	0	0	0	0	0	0	0	0	0	0	0	0	0	0	0	0	0	0	0	0	0	0	0	0	0	0
0	0	0	0	0	0	0	0	0	0	0	0	0	0	0	0	0	0	0	0	0	0	0	0	0	0	0	0	0	0	0
0	0	0	0	0	0	0	0	0	0	0	0	0	0	0	0	0	0	0	0	0	0	0	0	0	0	0	0	0	0	0
0	0	0	0	0	0	0	0	0	0	0	0	0	0	0	0	0	0	0	0	0	0	0	0	0	0	0	0	0	0	0
0	0	0	0	0	0	0	0	0	0	0	0	0	0	0	0	0	0	0	0	0	0	0	0	0	0	0	0	0	0	0
0	0	0	0	0	0	0	0	0	0	0	0	0	0	0	0	0	0	0	0	0	0	0	0	0	0	0	0	0	0	0
0	0	0	0	0	0	0	0	0	0	0	0	0	0	0	0	0	0	0	0	0	0	0	0	0	0	0	0	0	0	0
0	0	0	0	0	0	0	0	0	0	0	0	0	0	0	0	0	0	0	0	0	0	0	0	0	0	0	0	0	0	0
0	0	0	0	0	0	0	0	0	0	0	0	0	0	0	0	0	0	0	0	0	0	0	0	0	0	0	0	0	0	0
0	0	0	0	0	0	0	0	0	0	0	0	0	0	0	0	0	0	0	0	0	0	0	0	0	0	0	0	0	0	0
0	0	0	0	0	0	0	0	0	0	0	0	0	0	0	0	0	0	0	0	0	0	0	0	0	0	0	0	0	0	0
0	0	0	0	0	0	0	0	0	0	0	0	0	0	0	0	0	0	0	0	0	0	0	0	0	0	0	0	0	0	0
0	0	0	0	0	0	0	0	0	0	0	0	0	0	0	0	0	0	0	0	0	0	0	0	0	0	0	0	0	0	0
0	0	0	0	0	0	0	0	0	0	0	0	0	0	0	0	0	0	0	0	0	0	0	0	0	0	0	0	0	0	0
0	0	0	0	0	0	0	0	0	0	0	0	0	0	0	0	0	0	0	0	0	0	0	0	0	0	0	0	0	0	0
0	0	0	0	0	0	0	0	0	0	0	0	0	0	0	0	0	0	0	0	0	0	0	0	0	0	0	0	0	0	0
0	0	0	0	0	0	0	0	0	0	0	0	0	0	0	0	0	0	0	0	0	0	0	0	0	0	0	0	0	0	0
0	0	0	0	0	0	0	0	0	0	0	0	0	0	0	0	0	0	0	0	0	0	0	0	0	0	0	0	0	0	0
0	0	0	0	0	0	0	0	0	0	0	0	0	0	0	0	0	0	0	0	0	0	0	0	0	0	0	0	0	0	0
0	0	0	0	0	0	0	0	0	0	0	0	0	0	0	0	0	0	0	0	0	0	0	0	0	0	0	0	0	0	0
0	0	0	0	0	0	0	0	0	0	0	0	0	0	0	0	0	0	0	0	0	0	0	0	0	0	0	0	0	0	0
0	0	0	0	0	0	0	0	0	0	0	0	0	0	0	0	0	0	0	0	0	0	0	0	0	0	0	0	0	0	0
0	0	0	0	0	0	0	0	0	0	0	0	0	0	0	0	0	0	0	0	0	0	0	0	0	0	0	0	0	0	0
0	0	0	0	0	0	0	0	0	0	0	0	0	0	0	0	0	0	0	0	0	0	0	0	0	0	0	0	0	0	0
0	0	0	0	0	0	0	0	0	0	0	0	0	0	0	0	0	0	0	0	0	0	0	0	0	0	0	0	0	0	0
0	0	0	0	0	0	0	0	0	0	0	0	0	0	0	0	0	0	0	0	0	0	0	0	0	0	0	0	0	0	0
0	0	0	0	0	0	0	0	0	0	0	0	0	0	0	0	0	0	0	0	0	0	0	0	0	0	0	0	0	0	0
0	0	0	0	0	0	0	0	0	0	0	0	0	0	0	0	0	0	0	0	0	0	0	0	0	0	0	0	0	0	0
0	0	0	0	0	0	0	0	0	0	0	0	0	0	0	0	0	0	0	0	0	0	0	0	0	0	0	0	0	0	0
0	0	0	0	0	0	0	0	0	0	0	0	0	0	0	0	0	0	0	0	0	0	0	0	0	0	0	0	0	0	0
0	0	0	0	0	0	0	0	0	0	0	0	0	0	0	0	0	0	0	0	0	0	0	0	0	0	0	0	0	0	0
0	0	0	0	0	0	0	0	0	0	0	0	0	0	0	0	0	0	0	0	0	0	0	0	0	0	0	0	0	0	0
0	0	0	0	0	0	0	0	0	0	0	0	0	0	0	0	0	0	0	0	0	0	0	0	0	0	0	0	0	0	0
0	0	0	0	0	0	0	0	0	0	0	0	0	0	0	0	0	0	0	0	0	0	0	0	0	0	0	0	0	0	0
0	0	0	0	0	0	0	0	0	0	0	0	0	0	0	0	0	0	0	0	0	0	0	0	0	0	0	0	0	0	0
0	0	0	0	0	0	0	0	0	0	0	0	0	0	0	0	0	0	0	0	0	0	0	0	0	0	0	0	0	0	0
0	0	0	0	0	0	0	0	0	0	0	0	0	0	0	0	0	0	0	0	0	0	0	0	0	0	0	0	0	0	0
0	0	0	0	0	0	0	0	0	0	0	0	0	0	0	0	0	0	0	0	0	0	0	0	0	0	0	0	0	0	0
0	0	0	0	0	0	0	0	0	0	0	0	0	0	0	0	0	0	0	0	0	0	0	0	0	0	0	0	0	0	0
0	0	0	0	0	0	0	0	0	0	0	0	0	0	0	0	0	0	0	0	0	0	0	0	0	0	0	0	0	0	0
0	0	0	0	0	0	0	0	0	0	0	0	0	0	0	0	0	0	0	0	0	0	0	0	0	0	0	0	0	0	0
0	0	0	0	0	0	0	0	0	0	0	0	0	0	0	0	0	0	0	0	0	0	0	0	0	0	0	0	0	0	0
0	0	0	0	0	0	0	0	0	0	0	0	0	0	0	0	0	0	0	0	0	0	0	0	0	0	0	0	0	0	0
0	0	0	0	0	0	0	0	0	0	0	0	0	0	0	0	0	0	0	0	0	0	0	0	0	0	0	0	0	0	0
0	0	0	0	0	0	0	0	0	0	0	0	0	0	0	0	0	0	0	0	0	0	0	0	0	0	0	0	0	0	0
0	0	0	0	0	0	0	0	0	0	0	0	0	0	0	0	0	0	0	0	0	0	0	0	0	0	0	0	0	0	0
0	0	0	0	0	0	0	0	0	0	0	0	0	0	0	0	0	0	0	0	0	0	0	0	0	0	0	0	0	0	0
0	0	0	0	0	0	0	0	0	0	0	0	0	0	0	0	0	0	0	0	0	0	0	0	0	0	0	0	0	0	0
0	0	0	0	0	0	0	0	0	0	0	0	0	0	0	0	0	0	0	0	0	0	0	0	0	0	0	0	0	0	0
0	0	0	0	0	0	0	0	0	0	0	0	0	0	0	0	0	0	0	0	0	0	0	0	0	0	0	0	0	0	0
0	0	0	0	0	0	0	0	0	0	0	0	0	0	0	0	0	0	0	0	0	0	0	0	0	0	0	0	0	0	0
0	0	0	0	0	0	0	0	0	0	0	0	0	0	0	0	0	0	0	0	0	0	0	0	0	0	0	0	0	0	0
0	0	0	0	0	0	0	0	0	0	0	0	0	0	0	0	0	0	0	0	0	0	0	0	0	0	0	0	0	0	0
0	0	0	0	0	0	0	0	0	0	0	0	0	0	0	0	0	0	0	0	0	0	0	0	0	0	0	0	0	0	0
0	0	0	0	0	0	0	0	0	0	0	0	0	0	0	0	0	0	0	0	0	0	0	0	0	0	0	0	0	0	0
0	0	0	0	0	0	0	0	0	0	0	0	0	0	0	0	0	0	0	0	0	0	0	0	0	0	0	0	0	0	0
0	0	0	0	0	0	0	0	0	0	0	0	0	0	0	0	0	0	0	0	0	0	0	0	0	0	0	0	0	0	0
0	0	0	0	0	0	0	0	0	0	0	0	0	0	0	0	0	0	0	0	0	0	0	0	0	0	0	0	0	0	0
0	0	0	0	0	0	0	0	0	0	0	0	0	0	0	0	0	0	0	0	0	0	0	0	0	0	0	0	0	0	0
0	0	0	0	0	0	0	0	0	0	0	0	0	0	0	0	0	0	0	0	0	0	0	0	0	0	0	0	0	0	0
0	0	0	0	0	0	0	0	0	0	0	0	0	0	0	0	0	0	0	0	0	0	0	0	0	0	0	0	0	0	0
0	0	0	0	0	0	0	0	0	0	0	0	0	0	0	0	0	0	0	0	0	0	0	0	0	0	0	0	0	0	0
0	0	0	0	0	0	0	0	0	0	0	0	0	0	0	0	0	0	0	0	0	0	0	0	0	0	0	0	0	0	0
0	0	0	0	0	0	0	0	0	0	0	0	0	0	0	0	0	0	0	0	0	0	0	0	0	0	0	0	0	0	0
0	0	0	0	0	0	0	0	0	0	0	0	0	0	0	0	0	0	0	0	0	0	0	0	0	0	0	0	0	0	0
0	0	0	0	0	0	0	0	0	0	0	0	0	0	0	0	0	0	0	0	0	0	0	0	0	0	0	0	0	0	0
0	0	0	0	0	0	0	0	0	0	0	0	0	0	0	0	0	0	0	0	0	0	0	0	0	0	0	0	0	0	0
0	0	0	0	0	0	0	0	0	0	0	0	0	0	0	0	0	0	0	0	0	0	0	0	0	0	0	0	0	0	0
0	0	0	0	0	0	0	0	0	0	0	0	0	0	0	0	0	0	0	0	0	0	0	0	0	0	0	0	0	0	0
0	0	0	0	0	0	0	0	0	0	0	0	0	0	0	0	0	0	0	0	0	0	0	0	0	0	0	0	0	0	0
0	0	0	0	0	0	0	0	0	0	0	0	0	0	0	0	0	0	0	0	0	0	0	0	0	0	0	0	0	0	0
0	0	0	0	0	0	0	0	0	0	0	0	0	0	0	0	0	0	0	0	0	0	0	0	0	0	0	0	0	0	0
0	0	0	0	0	0	0	0	0	0	0	0	0	0	0	0	0	0	0	0	0	0	0	0	0	0	0	0	0	0	0
0	0	0	0	0	0	0	0	0	0	0	0	0	0	0	0	0	0	0	0	0	0	0	0	0	0	0	0	0	0	0
0	0	0	0	0	0	0	0	0	0	0	0	0	0	0	0	0	0	0	0	0	0	0	0	0	0	0	0	0	0	0
0	0	0	0	0	0	0	0	0	0	0	0	0	0	0	0	0	0	0	0	0	0	0	0	0	0	0	0	0	0	0
0	0	0	0	0	0	0	0	0	0	0	0	0	0	0	0	0	0	0	0	0	0	0	0	0	0	0	0	0	0	0
0	0	0	0	0	0	0	0	0	0	0	0	0	0	0	0	0	0	0	0	0	0	0	0	0	0	0	0	0	0	0
0	0	0	0	0	0	0	0	0	0	0	0	0	0	0	0	0	0	0	0	0	0	0	0	0	0	0	0	0	0	0
0	0	0	0	0	0	0	0	0	0	0	0	0	0	0	0	0	0	0	0	0	0	0	0	0	0	0	0	0	0	0
0	0	0	0	0	0	0	0	0	0	0	0	0	0	0	0	0	0	0	0	0	0	0	0	0	0	0	0	0	0	0
0	0	0	0	0	0	0	0	0	0	0	0	0	0	0	0	0	0	0	0	0	0	0	0	0	0	0	0	0	0	0
0	0	0	0	0	0	0	0	0	0	0	0	0	0	0	0	0	0	0	0	0	0	0	0	0	0	0	0	0	0	0
0	0	0	0	0	0	0	0	0	0	0	0	0	0	0	0	0	0	0	0	0	0	0	0	0	0	0	0	0	0	0
0	0	0	0	0	0	0	0	0	0	0	0	0	0	0	0	0	0	0	0	0	0	0	0	0	0	0	0	0	0	0
0	0	0	0	0	0	0	0	0	0	0	0	0	0	0	0	0	0	0	0	0	0	0	0	0	0	0	0	0	0	0
0	0	0	0	0	0	0	0	0	0	0	0	0	0	0	0	0	0	0	0	0	0	0	0	0	0	0	0	0	0	0
0	0	0	0	0	0	0	0	0	0	0	0	0	0	0	0	0	0	0	0	0	0	0	0	0	0	0	0	0	0	0
0	0	0	0	0	0	0	0	0	0	0	0	0	0	0	0	0	0	0	0	0	0	0	0	0	0	0	0	0	0	0
0	0	0	0	0	0	0	0	0	0	0	0	0	0	0	0	0	0	0	0	0	0	0	0	0	0	0	0	0	0	0
0	0	0	0	0	0	0	0	0	0	0	0	0	0	0	0	0	0	0	0	0	0	0	0	0	0	0	0	0	0	0
0	0	0	0	0	0	0	0	0	0	0	0	0	0	0	0	0	0	0	0	0	0	0	0	0	0	0	0	0	0	0
0	0	0	0	0	0	0	0	0	0	0	0	0	0	0	0	0	0	0	0	0	0	0	0	0	0	0	0	0	0	0
0	0	0	0	0	0	0	0	0	0	0	0	0	0	0	0	0	0	0	0	0	0	0	0	0	0	0	0	0	0	0
0	0	0	0	0	0	0	0	0	0	0	0	0	0	0	0	0	0	0	0	0	0	0	0	0	0	0	0	0	0	0
0	0	0	0	0	0	0	0	0	0	0	0	0	0	0	0	0	0	0	0	0	0	0	0	0	0	0	0	0	0	0
0	0	0	0	0	0	0	0	0	0	0	0	0	0	0	0	0	0	0	0	0	0	0	0	0	0	0	0	0	0	0
0	0	0	0	0	0	0	0	0	0	0	0	0	0	0	0	0	0	0	0	0	0	0	0	0	0	0	0	0	0	0
0	0	0	0	0	0	0	0	0	0	0	0	0	0	0	0	0	0	0	0	0	0	0	0	0	0	0	0	0	0	0
0	0	0	0	0	0	0	0	0	0	0	0	0	0	0	0	0	0	0	0	0	0	0	0	0	0	0	0	0	0	0
0	0	0	0	0	0	0	0	0	0	0	0	0	0	0	0	0	0	0	0	0	0	0	0	0	0	0	0	0	0	0
0	0	0	0	0	0	0	0	0	0	0	0	0	0	0	0	0	0	0	0	0	0	0	0	0	0	0	0	0	0	0
0	0	0	0	0	0	0	0	0	0	0	0	0	0	0	0	0	0	0	0	0	0	0	0	0	0	0	0	0	0	0
0	0	0	0	0	0	0	0	0	0	0	0	0	0	0	0	0	0	0	0	0	0	0	0	0	0	0	0	0	0	0
0	0	0	0	0	0	0	0	0	0	0	0	0	0	0	0	0	0	0	0	0	0	0	0	0	0	0	0	0	0	0
0	0	0	0	0	0	0	0	0	0	0	0	0	0	0	0	0	0	0	0	0	0	0	0	0	0	0	0	0	0	0
0	0	0	0	0	0	0	0	0	0	0	0	0	0	0	0	0	0	0	0	0	0	0	0	0	0	0	0	0	0	0
0	0	0	0	0	0	0	0	0	0	0	0	0	0	0	0	0	0	0	0	0	0	0	0	0	0	0	0	0	0	0
0	0	0	0	0	0	0	0	0	0	0	0	0	0	0	0	0	0	0	0	0	0	0	0	0	0	0	0	0	0	0
0	0	0	0	0	0	0	0	0	0	0	0	0	0	0	0	0	0	0	0	0	0	0	0	0	0	0	0	0	0	0
0	0	0	0	0	0	0	0	0	0	0	0	0	0	0	0	0	0	0	0	0	0	0	0	0	0	0	0	0	0	0
0	0	0	0	0	0	0	0	0	0	0	0	0	0	0	0	0	0	0	0	0	0	0	0	0	0	0	0	0	0	0
0	0	0	0	0	0	0	0	0	0	0	0	0	0	0	0	0	0	0	0	0	0	0	0	0	0	0	0	0	0	0
0	0	0	0	0	0	0	0	0	0	0	0	0	0	0	0	0	0	0	0	0	0	0	0	0	0	0	0	0	0	0
0	0	0	0	0	0	0	0	0	0	0	0	0	0	0	0	0	0	0	0	0	0	0	0	0	0	0	0	0	0	0
0	0	0	0	0	0	0	0	0	0	0	0	0	0	0	0	0	0	0	0	0	0	0	0	0	0	0	0	0	0	0
0	0	0	0	0	0	0	0	0	0	0	0	0	0	0	0	0	0	0	0	0	0	0	0	0	0	0	0	0	0	0
0	0	0	0	0	0	0	0	0	0	0	0	0	0	0	0	0	0	0	0	0	0	0	0	0	0	0	0	0	0	0
0	0	0	0	0	0	0	0	0	0	0	0	0	0	0	0	0	0	0	0	0	0	0	0	0	0	0	0	0	0	0
0	0	0	0	0	0	0	0	0	0	0	0	0	0	0	0	0	0	0	0	0	0	0	0	0	0	0	0	0	0	0
0	0	0	0	0	0	0	0	0	0	0	0	0	0	0	0	0	0	0	0	0	0	0	0	0	0	0	0	0	0	0
0	0	0	0	0	0	0	0	0	0	0	0	0	0	0	0	0	0	0	0	0	0	0	0	0	0	0	0	0	0	0
0	0	0	0	0	0	0	0	0	0	0	0	0	0	0	0	0	0	0	0	0	0	0	0	0	0	0	0	0	0	0
0	0	0	0	0	0	0	0	0	0	0	0	0	0	0	0	0	0	0	0	0	0	0	0	0	0	0	0	0	0	0
0	0	0	0	0	0	0	0	0	0	0	0	0	0	0	0	0	0	0	0	0	0	0	0	0	0	0	0	0	0	0
0	0	0	0	0	0	0	0	0	0	0	0	0	0	0	0	0	0	0	0	0	0	0	0	0	0	0	0	0	0	0
0	0	0	0	0	0	0	0	0	0	0	0	0	0	0	0	0	0	0	0	0	0	0	0	0	0	0	0	0	0	0
0	0	0	0	0	0	0	0	0	0	0	0	0	0	0	0	0	0	0	0	0	0	0	0	0	0	0	0	0	0	0
0	0	0	0	0	0	0	0	0	0	0	0	0	0	0	0	0	0	0	0	0	0	0	0	0	0	0	0	0	0	0
0	0	0	0	0	0	0	0	0	0	0	0	0	0	0	0	0	0	0	0	0	0	0	0	0	0	0	0	0	0	0
0	0	0	0	0	0	0	0	0	0	0	0	0	0	0	0	0	0	0	0	0	0	0	0	0	0	0	0	0	0	0
0	0	0	0	0	0	0	0	0	0	0	0	0	0	0	0	0	0	0	0	0	0	0	0	0	0	0	0	0	0	0
0	0	0	0	0	0	0	0	0	0	0	0	0	0	0	0	0	0	0	0	0	0	0	0	0	0	0	0	0	0	0
0	0	0	0	0	0	0	0	0	0	0	0	0	0	0	0	0	0	0	0	0	0	0	0	0	0	0	0	0	0	0
0	0	0	0	0	0	0	0	0	0	0	0	0	0	0	0	0	0	0	0	0	0	0	0	0	0	0	0	0	0	0
0	0	0	0	0	0	0	0	0	0	0	0	0	0	0	0	0	0	0	0	0	0	0	0	0	0	0	0	0	0	0
0	0	0	0	0	0	0	0	0	0	0	0	0	0	0	0	0	0	0	0	0	0	0	0	0	0	0	0	0	0	0
0	0	0	0	0	0	0	0	0	0	0	0	0	0	0	0	0	0	0	0	0	0	0	0	0	0	0	0	0	0	0
0	0	0	0	0	0	0	0	0	0	0	0	0	0	0	0	0	0	0	0	0	0	0	0	0	0	0	0	0	0	0
0	0	0	0	0	0	0	0	0	0	0	0	0	0	0	0	0	0	0	0	0	0	0	0	0	0	0	0	0	0	0
0	0	0	0	0	0	0	0	0	0	0	0	0	0	0	0	0	0	0	0	0	0	0	0	0	0	0	0	0	0	0
0	0	0	0	0	0	0	0	0	0	0	0	0	0	0	0	0	0	0	0	0	0	0	0	0	0	0	0	0	0	0
0	0	0	0	0	0	0	0	0	0	0	0	0	0	0	0	0	0	0	0	0	0	0	0	0	0	0	0	0	0	0
0	0	0	0	0	0	0	0	0	0	0	0	0	0	0	0	0	0	0	0	0	0	0	0	0	0	0	0	0	0	0
0	0	0	0	0	0	0	0	0	0	0	0	0	0	0	0	0	0	0	0	0	0	0	0	0	0	0	0	0	0	0
0	0	0	0	0	0	0	0	0	0	0	0	0	0	0	0	0	0	0	0	0	0	0	0	0	0	0	0	0	0	0
0	0	0	0	0	0	0	0	0	0	0	0	0	0	0	0	0	0	0	0	0	0	0	0	0	0	0	0	0	0	0
0	0	0	0	0	0	0	0	0	0	0	0	0	0	0	0	0	0	0	0	0	0	0	0	0	0	0	0	0	0	0
0	0	0	0	0	0	0	0	0	0	0	0	0	0	0	0	0	0	0	0	0	0	0	0	0	0	0	0	0	0	0
0	0	0	0	0	0	0	0	0	0	0	0	0	0	0	0	0	0	0	0	0	0	0	0	0	0	0	0	0	0	0
0	0	0	0	0	0	0	0	0	0	0	0	0	0	0	0	0	0	0	0	0	0	0	0	0	0	0	0	0	0	0
0	0	0	0	0	0	0	0	0	0	0	0	0	0	0	0	0	0	0	0	0	0	0	0	0	0	0	0	0	0	0
0	0	0	0	0	0	0	0	0	0	0	0	0	0	0	0	0	0	0	0	0	0	0	0	0	0	0	0	0	0	0
0	0	0	0	0	0	0	0	0	0	0	0	0	0	0	0	0	0	0	0	0	0	0	0	0	0	0	0	0	0	0
0	0	0	0	0	0	0	0	0	0	0	0	0	0	0	0	0	0	0	0	0	0	0	0	0	0	0	0	0	0	0
0	0	0	0	0	0	0	0	0	0	0	0	0	0	0	0	0	0	0	0	0	0	0	0	0	0	0	0	0	0	0
0	0	0	0	0	0	0	0	0	0	0	0	0	0	0	0	0	0	0	0	0	0	0	0	0	0	0	0	0	0	0
0	0	0	0	0	0	0	0	0	0	0	0	0	0	0	0	0	0	0	0	0	0	0	0	0	0	0	0	0	0	0
0	0	0	0	0	0	0	0	0	0	0	0	0	0	0	0	0	0	0	0	0	0	0	0	0	0	0	0	0	0	0
0	0	0	0	0	0	0	0	0	0	0	0	0	0	0	0	0	0	0	0	0	0	0	0	0	0	0	0	0	0	0
0	0	0	0	0	0	0	0	0	0	0	0	0	0	0	0	0	0	0	0	0	0	0	0	0	0	0	0	0	0	0
0	0	0	0	0	0	0	0	0	0	0	0	0	0	0	0	0	0	0	0	0	0	0	0	0	0	0	0	0	0	0
0	0	0	0	0	0	0	0	0	0	0	0	0	0	0	0	0	0	0	0	0	0	0	0	0	0	0	0	0	0	0
0	0	0	0	0	0	0	0	0	0	0	0	0	0	0	0	0	0	0	0	0	0	0	0	0	0	0	0	0	0	0
0	0	0	0	0	0	0	0	0	0	0	0	0	0	0	0	0	0	0	0	0	0	0	0	0	0	0	0	0	0	0
0	0	0	0	0	0	0	0	0	0	0	0	0	0	0	0	0	0	0	0	0	0	0	0	0	0	0	0	0	0	0
0	0	0	0	0	0	0	0	0	0	0	0	0	0	0	0	0	0	0	0	0	0	0	0	0	0	0	0	0	0	0
0	0	0	0	0	0	0	0	0	0	0	0	0	0	0	0	0	0	0	0	0	0	0	0	0	0	0	0	0	0	0
0	0	0	0	0	0	0	0	0	0	0	0	0	0	0	0	0	0	0	0	0	0	0	0	0	0	0	0	0	0	0
0	0	0	0	0	0	0	0	0	0	0	0	0	0	0	0	0	0	0	0	0	0	0	0	0	0	0	0	0	0	0
0	0	0	0	0	0	0	0	0	0	0	0	0	0	0	0	0	0	0	0	0	0	0	0	0	0	0	0	0	0	0
0	0	0	0	0	0	0	0	0	0	0	0	0	0	0	0	0	0	0	0	0	0	0	0	0	0	0	0	0	0	0
0	0	0	0	0	0	0	0	0	0	0	0	0	0	0	0	0	0	0	0	0	0	0	0	0	0	0	0	0	0	0
0	0	0	0	0	0	0	0	0	0	0	0	0	0	0	0	0	0	0	0	0	0	0	0	0	0	0	0	0	0	0
0	0	0	0	0	0	0	0	0	0	0	0	0	0	0	0	0	0	0	0	0	0	0	0	0	0	0	0	0	0	0
0	0	0	0	0	0	0	0	0	0	0	0	0	0	0	0	0	0	0	0	0	0	0	0	0	0	0	0	0	0	0
0	0	0	0	0	0	0	0	0	0	0	0	0	0	0	0	0	0	0	0	0	0	0	0	0	0	0	0	0	0	0
0	0	0	0	0	0	0	0	0	0	0	0	0	0	0	0	0	0	0	0	0	0	0	0	0	0	0	0	0	0	0
0	0	0	0	0	0	0	0	0	0	0	0	0	0	0	0	0	0	0	0	0	0	0	0	0	0	0	0	0	0	0
0	0	0	0	0	0	0	0	0	0	0	0	0	0	0	0	0	0	0	0	0	0	0	0	0	0	0	0	0	0	0
0	0	0	0	0	0	0	0	0	0	0	0	0	0	0	0	0	0	0	0	0	0	0	0	0	0	0	0	0	0	0
0	0	0	0	0	0	0	0	0	0	0	0	0	0	0	0	0	0	0	0	0	0	0	0	0	0	0	0	0	0	0
0	0	0	0	0	0	0	0	0	0	0	0	0	0	0	0	0	0	0	0	0	0	0	0	0	0	0	0	0	0	0
0	0	0	0	0	0	0	0	0	0	0	0	0	0	0	0	0	0	0	0	0	0	0	0	0	0	0	0	0	0	0
0	0	0	0	0	0	0	0	0	0	0	0	0	0	0	0	0	0	0	0	0	0	0	0	0	0	0	0	0	0	0
0	0	0	0	0	0	0	0	0	0	0	0	0	0	0	0	0	0	0	0	0	0	0	0	0	0	0	0	0	0	0
0	0	0	0	0	0	0	0	0	0	0	0	0	0	0	0	0	0	0	0	0	0	0	0	0	0	0	0	0	0	0
0	0	0	0	0	0	0	0	0	0	0	0	0	0	0	0	0	0	0	0	0	0	0	0	0	0	0	0	0	0	0
0	0	0	0	0	0	0	0	0	0	0	0	0	0	0	0	0	0	0	0	0	0	0	0	0	0	0	0	0	0	0
0	0	0	0	0	0	0	0	0	0	0	0	0	0	0	0	0	0	0	0	0	0	0	0	0	0	0	0	0	0	0
0	0	0	0	0	0	0	0	0	0	0	0	0	0	0	0	0	0	0	0	0	0	0	0	0	0	0	0	0	0	0
0	0	0	0	0	0	0	0	0	0	0	0	0	0	0	0	0	0	0	0	0	0	0	0	0	0	0	0	0	0	0
0	0	0	0	0	0	0	0	0	0	0	0	0	0	0	0	0	0	0	0	0	0	0	0	0	0	0	0	0	0	0
0	0	0	0	0	0	0	0	0	0	0	0	0	0	0	0	0	0	0	0	0	0	0	0	0	0	0	0	0	0	0
0	0	0	0	0	0	0	0	0	0	0	0	0	0	0	0	0	0	0	0	0	0	0	0	0	0	0	0	0	0	0
0	0	0	0	0	0	0	0	0	0	0	0	0	0	0	0	0	0	0	0	0	0	0	0	0	0	0	0	0	0	0
0	0	0	0	0	0	0	0	0	0	0	0	0	0	0	0	0	0	0	0	0	0	0	0	0	0	0	0	0	0	0
0	0	0	0	0	0	0	0	0	0	0	0	0	0	0	0	0	0	0	0	0	0	0	0	0	0	0	0	0	0	0
0	0	0	0	0	0	0	0	0	0	0	0	0	0	0	0	0	0	0	0	0	0	0	0	0	0	0	0	0	0	0
0	0	0	0	0	0	0	0	0	0	0	0	0	0	0	0	0	0	0	0	0	0	0	0	0	0	0	0	0	0	0
0	0	0	0	0	0	0	0	0	0	0	0	0	0	0	0	0	0	0	0	0	0	0	0	0	0	0	0	0	0	0
0	0	0	0	0	0	0	0	0	0	0	0	0	0	0	0	0	0	0	0	0	0	0	0	0	0	0	0	0	0	0
0	0	0	0	0	0	0	0	0	0	0	0	0	0	0	0	0	0	0	0	0	0	0	0	0	0	0	0	0	0	0
0	0	0	0	0	0	0	0	0	0	0	0	0	0	0	0	0	0	0	0	0	0	0	0	0	0	0	0	0	0	0
0	0	0	0	0	0	0	0	0	0	0	0	0	0	0	0	0	0	0	0	0	0	0	0	0	0	0	0	0	0	0
0	0	0	0	0	0	0	0	0	0	0	0	0	0	0	0	0	0	0	0	0	0	0	0	0	0	0	0	0	0	0
0	0	0	0	0	0	0	0	0	0	0	0	0	0	0	0	0	0	0	0	0	0	0	0	0	0	0	0	0	0	0
0	0	0	0	0	0	0	0	0	0	0	0	0	0	0	0	0	0	0	0	0	0	0	0	0	0	0	0	0	0	0
0	0	0	0	0	0	0	0	0	0	0	0	0	0	0	0	0	0	0	0	0	0	0	0	0	0	0	0	0	0	0
0	0	0	0	0	0	0	0	0	0	0	0	0	0	0	0	0	0	0	0	0	0	0	0	0	0	0	0	0	0	0
0	0	0	0	0	0	0	0	0	0	0	0	0	0	0	0	0	0	0	0	0	0	0	0	0	0	0	0	0	0	0
0	0	0	0	0	0	0	0	0	0	0	0	0	0	0	0	0	0	0	0	0	0	0	0	0	0	0	0	0	0	0
0	0	0	0	0	0	0	0	0	0	0	0	0	0	0	0	0	0	0	0	0	0	0	0	0	0	0	0	0	0	0
0	0	0	0	0	0	0	0	0	0	0	0	0	0	0	0	0	0	0	0	0	0	0	0	0	0	0	0	0	0	0
0	0	0	0	0	0	0	0	0	0	0	0	0	0	0	0	0	0	0	0	0	0	0	0	0	0	0	0	0	0	0
0	0	0	0	0	0	0	0	0	0	0	0	0	0	0	0	0	0	0	0	0	0	0	0	0	0	0	0	0	0	0
0	0	0	0	0	0	0	0	0	0	0	0	0	0	0	0	0	0	0	0	0	0	0	0	0	0	0	0	0	0	0
0	0	0	0	0	0	0	0	0	0	0	0	0	0	0	0	0	0	0	0	0	0	0	0	0	0	0	0	0	0	0
0	0	0	0	0	0	0	0	0	0	0	0	0	0	0	0	0	0	0	0	0	0	0	0	0	0	0	0	0	0	0
0	0	0	0	0	0	0	0	0	0	0	0	0	0	0	0	0	0	0	0	0	0	0	0	0	0	0	0	0	0	0
0	0	0	0	0	0	0	0	0	0	0	0	0	0	0	0	0	0	0	0	0	0	0	0	0	0	0	0	0	0	0
0	0	0	0	0	0	0	0	0	0	0	0	0	0	0	0	0	0	0	0	0	0	0	0	0	0	0	0	0	0	0
0	0	0	0	0	0	0	0	0	0	0	0	0	0	0	0	0	0	0	0	0	0	0	0	0	0	0	0	0	0	0
0	0	0	0	0	0	0	0	0	0	0	0	0	0	0	0	0	0	0	0	0	0	0	0	0	0	0	0	0	0	0
0	0	0	0	0	0	0	0	0	0	0	0	0	0	0	0	0	0	0	0	0	0	0	0	0	0	0	0	0	0	0
0	0	0	0	0	0	0	0	0	0	0	0	0	0	0	0	0	0	0	0	0	0	0	0	0	0	0	0	0	0	0
0	0	0	0	0	0	0	0	0	0	0	0	0	0	0	0	0	0	0	0	0	0	0	0	0	0	0	0	0	0	0
0	0	0	0	0	0	0	0	0	0	0	0	0	0	0	0	0	0	0	0	0	0	0	0	0	0	0	0	0	0	0
0	0	0	0	0	0	0	0	0	0	0	0	0	0	0	0	0	0	0	0	0	0	0	0	0	0	0	0	0	0	0
0	0	0	0	0	0	0	0	0	0	0	0	0	0	0	0	0	0	0	0	0	0	0	0	0	0	0	0	0	0	0
0	0	0	0	0	0	0	0	0	0	0	0	0	0	0	0	0	0	0	0	0	0	0	0	0	0	0	0	0	0	0
0	0	0	0	0	0	0	0	0	0	0	0	0	0	0	0	0	0	0	0	0	0	0	0	0	0	0	0	0	0	0
0	0	0	0	0	0	0	0	0	0	0	0	0	0	0	0	0	0	0	0	0	0	0	0	0	0	0	0	0	0	0
0	0	0	0	0	0	0	0	0	0	0	0	0	0	0	0	0	0	0	0	0	0	0	0	0	0	0	0	0	0	0
0	0	0	0	0	0	0	0	0	0	0	0	0	0	0	0	0	0	0	0	0	0	0	0	0	0	0	0	0	0	0
0	0	0	0	0	0	0	0	0	0	0	0	0	0	0	0	0	0	0	0	0	0	0	0	0	0	0	0	0	0	0
0	0	0	0	0	0	0	0	0	0	0	0	0	0	0	0	0	0	0	0	0	0	0	0	0	0	0	0	0	0	0
0	0	0	0	0	0	0	0	0	0	0	0	0	0	0	0	0	0	0	0	0	0	0	0	0	0	0	0	0	0	0
0	0	0	0	0	0	0	0	0	0	0	0	0	0	0	0	0	0	0	0	0	0	0	0	0	0	0	0	0	0	0
0	0	0	0	0	0	0	0	0	0	0	0	0	0	0	0	0	0	0	0	0	0	0	0	0	0	0	0	0	0	0
0	0	0	0	0	0	0	0	0	0	0	0	0	0	0	0	0	0	0	0	0	0	0	0	0	0	0	0	0	0	0
0	0	0	0	0	0	0	0	0	0	0	0	0	0	0	0	0	0	0	0	0	0	0	0	0	0	0	0	0	0	0
0	0	0	0	0	0	0	0	0	0	0	0	0	0	0	0	0	0	0	0	0	0	0	0	0	0	0	0	0	0	0
0	0	0	0	0	0	0	0	0	0	0	0	0	0	0	0	0	0	0	0	0	0	0	0	0	0	0	0	0	0	0
0	0	0	0	0	0	0	0	0	0	0	0	0	0	0	0	0	0	0	0	0	0	0	0	0	0	0	0	0	0	0
0	0	0	0	0	0	0	0	0	0	0	0	0	0	0	0	0	0	0	0	0	0	0	0	0	0	0	0	0	0	0
0	0	0	0	0	0	0	0	0	0	0	0	0	0	0	0	0	0	0	0	0	0	0	0	0	0	0	0	0	0	0
0	0	0	0	0	0	0	0	0	0	0	0	0	0	0	0	0	0	0	0	0	0	0	0	0	0	0	0	0	0	0
0	0	0	0	0	0	0	0	0	0	0	0	0	0	0	0	0	0	0	0	0	0	0	0	0	0	0	0	0	0	0
0	0	0	0	0	0	0	0	0	0	0	0	0	0	0	0	0	0	0	0	0	0	0	0	0	0	0	0	0	0	0
0	0	0	0	0	0	0	0	0	0	0	0	0	0	0	0	0	0	0	0	0	0	0	0	0	0	0	0	0	0	0
0	0	0	0	0	0	0	0	0	0	0	0	0	0	0	0	0	0	0	0	0	0	0	0	0	0	0	0	0	0	0
0	0	0	0	0	0	0	0	0	0	0	0	0	0	0	0	0	0	0	0	0	0	0	0	0	0	0	0	0	0	0
0	0	0	0	0	0	0	0	0	0	0	0	0	0	0	0	0	0	0	0	0	0	0	0	0	0	0	0	0	0	0
0	0	0	0	0	0	0	0	0	0	0	0	0	0	0	0	0	0	0	0	0	0	0	0	0	0	0	0	0	0	0
0	0	0	0	0	0	0	0	0	0	0	0	0	0	0	0	0	0	0	0	0	0	0	0	0	0	0	0	0	0	0
0	0	0	0	0	0	0	0	0	0	0	0	0	0	0	0	0	0	0	0	0	0	0	0	0	0	0	0	0	0	0
0	0	0	0	0	0	0	0	0	0	0	0	0	0	0	0	0	0	0	0	0	0	0	0	0	0	0	0	0	0	0
0	0	0	0	0	0	0	0	0	0	0	0	0	0	0	0	0	0	0	0	0	0	0	0	0	0	0	0	0	0	0
0	0	0	0	0	0	0	0	0	0	0	0	0	0	0	0	0	0	0	0	0	0	0	0	0	0	0	0	0	0	0
0	0	0	0	0	0	0	0	0	0	0	0	0	0	0	0	0	0	0	0	0	0	0	0	0	0	0	0	0	0	0
0	0	0	0	0	0	0	0	0	0	0	0	0	0	0	0	0	0	0	0	0	0	0	0	0	0	0	0	0	0	0
0	0	0	0	0	0	0	0	0	0	0	0	0	0	0	0	0	0	0	0	0	0	0	0	0	0	0	0	0	0	0
0	0	0	0	0	0	0	0	0	0	0	0	0	0	0	0	0	0	0	0	0	0	0	0	0	0	0	0	0	0	0
0	0	0	0	0	0	0	0	0	0	0	0	0	0	0	0	0	0	0	0	0	0	0	0	0	0	0	0	0	0	0
0	0	0	0	0	0	0	0	0	0	0	0	0	0	0	0	0	0	0	0	0	0	0	0	0	0	0	0	0	0	0
0	0	0	0	0	0	0	0	0	0	0	0	0	0	0	0	0	0	0	0	0	0	0	0	0	0	0	0	0	0	0
0	0	0	0	0	0	0	0	0	0	0	0	0	0	0	0	0	0	0	0	0	0	0	0	0	0	0	0	0	0	0
0	0	0	0	0	0	0	0	0	0	0	0	0	0	0	0	0	0	0	0	0	0	0	0	0	0	0	0	0	0	0
0	0	0	0	0	0	0	0	0	0	0	0	0	0	0	0	0	0	0	0	0	0	0	0	0	0	0	0	0	0	0
0	0	0	0	0	0	0	0	0	0	0	0	0	0	0	0	0	0	0	0	0	0	0	0	0	0	0	0	0	0	0
0	0	0	0	0	0	0	0	0	0	0	0	0	0	0	0	0	0	0	0	0	0	0	0	0	0	0	0	0	0	0
0	0	0	0	0	0	0	0	0	0	0	0	0	0	0	0	0	0	0	0	0	0	0	0	0	0	0	0	0	0	0
0	0	0	0	0	0	0	0	0	0	0	0	0	0	0	0	0	0	0	0	0	0	0	0	0	0	0	0	0	0	0
0	0	0	0	0	0	0	0	0	0	0	0	0	0	0	0	0	0	0	0	0	0	0	0	0	0	0	0	0	0	0
0	0	0	0	0	0	0	0	0	0	0	0	0	0	0	0	0	0	0	0	0	0	0	0	0	0	0	0	0	0	0
0	0	0	0	0	0	0	0	0	0	0	0	0	0	0	0	0	0	0	0	0	0	0	0	0	0	0	0	0	0	0
0	0	0	0	0	0	0	0	0	0	0	0	0	0	0	0	0	0	0	0	0	0	0	0	0	0	0	0	0	0	0
0	0	0	0	0	0	0	0	0	0	0	0	0	0	0	0	0	0	0	0	0	0	0	0	0	0	0	0	0	0	0
0	0	0	0	0	0	0	0	0	0	0	0	0	0	0	0	0	0	0	0	0	0	0	0	0	0	0	0	0	0	0
0	0	0	0	0	0	0	0	0	0	0	0	0	0	0	0	0	0	0	0	0	0	0	0	0	0	0	0	0	0	0
0	0	0	0	0	0	0	0	0	0	0	0	0	0	0	0	0	0	0	0	0	0	0	0	0	0	0	0	0	0	0
0	0	0	0	0	0	0	0	0	0	0	0	0	0	0	0	0	0	0	0	0	0	0	0	0	0	0	0	0	0	0
0	0	0	0	0	0	0	0	0	0	0	0	0	0	0	0	0	0	0	0	0	0	0	0	0	0	0	0	0	0	0
0	0	0	0	0	0	0	0	0	0	0	0	0	0	0	0	0	0	0	0	0	0	0	0	0	0	0	0	0	0	0
0	0	0	0	0	0	0	0	0	0	0	0	0	0	0	0	0	0	0	0	0	0	0	0	0	0	0	0	0	0	0
0	0	0	0	0	0	0	0	0	0	0	0	0	0	0	0	0	0	0	0	0	0	0	0	0	0	0	0	0	0	0
0	0	0	0	0	0	0	0	0	0	0	0	0	0	0	0	0	0	0	0	0	0	0	0	0	0	0	0	0	0	0
0	0	0	0	0	0	0	0	0	0	0	0	0	0	0	0	0	0	0	0	0	0	0	0	0	0	0	0	0	0	0
0	0	0	0	0	0	0	0	0	0	0	0	0	0	0	0	0	0	0	0	0	0	0	0	0	0	0	0	0	0	0
0	0	0	0	0	0	0	0	0	0	0	0	0	0	0	0	0	0	0	0	0	0	0	0	0	0	0	0	0	0	0
0	0	0	0	0	0	0	0	0	0	0	0	0	0	0	0	0	0	0	0	0	0	0	0	0	0	0	0	0	0	0
0	0	0	0	0	0	0	0	0	0	0	0	0	0	0	0	0	0	0	0	0	0	0	0	0	0	0	0	0	0	0
0	0	0	0	0	0	0	0	0	0	0	0	0	0	0	0	0	0	0	0	0	0	0	0	0	0	0	0	0	0	0
0	0	0	0	0	0	0	0	0	0	0	0	0	0	0	0	0	0	0	0	0	0	0	0	0	0	0	0	0	0	0
0	0	0	0	0	0	0	0	0	0	0	0	0	0	0	0	0	0	0	0	0	0	0	0	0	0	0	0	0	0	0
0	0	0	0	0	0	0	0	0	0	0	0	0	0	0	0	0	0	0	0	0	0	0	0	0	0	0	0	0	0	0
0	0	0	0	0	0	0	0	0	0	0	0	0	0	0	0	0	0	0	0	0	0	0	0	0	0	0	0	0	0	0
0	0	0	0	0	0	0	0	0	0	0	0	0	0	0	0	0	0	0	0	0	0	0	0	0	0	0	0	0	0	0
0	0	0	0	0	0	0	0	0	0	0	0	0	0	0	0	0	0	0	0	0	0	0	0	0	0	0	0	0	0	0
0	0	0	0	0	0	0	0	0	0	0	0	0	0	0	0	0	0	0	0	0	0	0	0	0	0	0	0	0	0	0
0	0	0	0	0	0	0	0	0	0	0	0	0	0	0	0	0	0	0	0	0	0	0	0	0	0	0	0	0	0	0
0	0	0	0	0	0	0	0	0	0	0	0	0	0	0	0	0	0	0	0	0	0	0	0	0	0	0	0	0	0	0
0	0	0	0	0	0	0	0	0	0	0	0	0	0	0	0	0	0	0	0	0	0	0	0	0	0	0	0	0	0	0
0	0	0	0	0	0	0	0	0	0	0	0	0	0	0	0	0	0	0	0	0	0	0	0	0	0	0	0	0	0	0
0	0	0	0	0	0	0	0	0	0	0	0	0	0	0	0	0	0	0	0	0	0	0	0	0	0	0	0	0	0	0
0	0	0	0	0	0	0	0	0	0	0	0	0	0	0	0	0	0	0	0	0	0	0	0	0	0	0	0	0	0	0
0	0	0	0	0	0	0	0	0	0	0	0	0	0	0	0	0	0	0	0	0	0	0	0	0	0	0	0	0	0	0
0	0	0	0	0	0	0	0	0	0	0	0	0	0	0	0	0	0	0	0	0	0	0	0	0	0	0	0	0	0	0
0	0	0	0	0	0	0	0	0	0	0	0	0	0	0	0	0	0	0	0	0	0	0	0	0	0	0	0	0	0	0
0	0	0	0	0	0	0	0	0	0	0	0	0	0	0	0	0	0	0	0	0	0	0	0	0	0	0	0	0	0	0
0	0	0	0	0	0	0	0	0	0	0	0	0	0	0	0	0	0	0	0	0	0	0	0	0	0	0	0	0	0	0
0	0	0	0	0	0	0	0	0	0	0	0	0	0	0	0	0	0	0	0	0	0	0	0	0	0	0	0	0	0	0
0	0	0	0	0	0	0	0	0	0	0	0	0	0	0	0	0	0	0	0	0	0	0	0	0	0	0	0	0	0	0
0	0	0	0	0	0	0	0	0	0	0	0	0	0	0	0	0	0	0	0	0	0	0	0	0	0	0	0	0	0	0
0	0	0	0	0	0	0	0	0	0	0	0	0	0	0	0	0	0	0	0	0	0	0	0	0	0	0	0	0	0	0
0	0	0	0	0	0	0	0	0	0	0	0	0	0	0	0	0	0	0	0	0	0	0	0	0	0	0	0	0	0	0
0	0	0	0	0	0	0	0	0	0	0	0	0	0	0	0	0	0	0	0	0	0	0	0	0	0	0	0	0	0	0
0	0	0	0	0	0	0	0	0	0	0	0	0	0	0	0	0	0	0	0	0	0	0	0	0	0	0	0	0	0	0
0	0	0	0	0	0	0	0	0	0	0	0	0	0	0	0	0	0	0	0	0	0	0	0	0	0	0	0	0	0	0
0	0	0	0	0	0	0	0	0	0	0	0	0	0	0	0	0	0	0	0	0	0	0	0	0	0	0	0	0	0	0
0	0	0	0	0	0	0	0	0	0	0	0	0	0	0	0	0	0	0	0	0	0	0	0	0	0	0	0	0	0	0
0	0	0	0	0	0	0	0	0	0	0	0	0	0	0	0	0	0	0	0	0	0	0	0	0	0	0	0	0	0	0
0	0	0	0	0	0	0	0	0	0	0	0	0	0	0	0	0	0	0	0	0	0	0	0	0	0	0	0	0	0	0
0	0	0	0	0	0	0	0	0	0	0	0	0	0	0	0	0	0	0	0	0	0	0	0	0	0	0	0	0	0	0
0	0	0	0	0	0	0	0	0	0	0	0	0	0	0	0	0	0	0	0	0	0	0	0	0	0	0	0	0	0	0
0	0	0	0	0	0	0	0	0	0	0	0	0	0	0	0	0	0	0	0	0	0	0	0	0	0	0	0	0	0	0
0	0	0	0	0	0	0	0	0	0	0	0	0	0	0	0	0	0	0	0	0	0	0	0	0	0	0	0	0	0	0
0	0	0	0	0	0	0	0	0	0	0	0	0	0	0	0	0	0	0	0	0	0	0	0	0	0	0	0	0	0	0
0	0	0	0	0	0	0	0	0	0	0	0	0	0	0	0	0	0	0	0	0	0	0	0	0	0	0	0	0	0	0
0	0	0	0	0	0	0	0	0	0	0	0	0	0	0	0	0	0	0	0	0	0	0	0	0	0	0	0	0	0	0
0	0	0	0	0	0	0	0	0	0	0	0	0	0	0	0	0	0	0	0	0	0	0	0	0	0	0	0	0	0	0
0	0	0	0	0	0	0	0	0	0	0	0	0	0	0	0	0	0	0	0	0	0	0	0	0	0	0	0	0	0	0
0	0	0	0	0	0	0	0	0	0	0	0	0	0	0	0	0	0	0	0	0	0	0	0	0	0	0	0	0	0	0
0	0	0	0	0	0	0	0	0	0	0	0	0	0	0	0	0	0	0	0	0	0	0	0	0	0	0	0	0	0	0
0	0	0	0	0	0	0	0	0	0	0	0	0	0	0	0	0	0	0	0	0	0	0	0	0	0	0	0	0	0	0
0	0	0	0	0	0	0	0	0	0	0	0	0	0	0	0	0	0	0	0	0	0	0	0	0	0	0	0	0	0	0
0	0	0	0	0	0	0	0	0	0	0	0	0	0	0	0	0	0	0	0	0	0	0	0	0	0	0	0	0	0	0
0	0	0	0	0	0	0	0	0	0	0	0	0	0	0	0	0	0	0	0	0	0	0	0	0	0	0	0	0	0	0
0	0	0	0	0	0	0	0	0	0	0	0	0	0	0	0	0	0	0	0	0	0	0	0	0	0	0	0	0	0	0
0	0	0	0	0	0	0	0	0	0	0	0	0	0	0	0	0	0	0	0	0	0	0	0	0	0	0	0	0	0	0
0	0	0	0	0	0	0	0	0	0	0	0	0	0	0	0	0	0	0	0	0	0	0	0	0	0	0	0	0	0	0
0	0	0	0	0	0	0	0	0	0	0	0	0	0	0	0	0	0	0	0	0	0	0	0	0	0	0	0	0	0	0
0	0	0	0	0	0	0	0	0	0	0	0	0	0	0	0	0	0	0	0	0	0	0	0	0	0	0	0	0	0	0
0	0	0	0	0	0	0	0	0	0	0	0	0	0	0	0	0	0	0	0	0	0	0	0	0	0	0	0	0	0	0
0	0	0	0	0	0	0	0	0	0	0	0	0	0	0	0	0	0	0	0	0	0	0	0	0	0	0	0	0	0	0
0	0	0	0	0	0	0	0	0	0	0	0	0	0	0	0	0	0	0	0	0	0	0	0	0	0	0	0	0	0	0
0	0	0	0	0	0	0	0	0	0	0	0	0	0	0	0	0	0	0	0	0	0	0	0	0	0	0	0	0	0	0
0	0	0	0	0	0	0	0	0	0	0	0	0	0	0	0	0	0	0	0	0	0	0	0	0	0	0	0	0	0	0
0	0	0	0	0	0	0	0	0	0	0	0	0	0	0	0	0	0	0	0	0	0	0	0	0	0	0	0	0	0	0
0	0	0	0	0	0	0	0	0	0	0	0	0	0	0	0	0	0	0	0	0	0	0	0	0	0	0	0	0	0	0
0	0	0	0	0	0	0	0	0	0	0	0	0	0	0	0	0	0	0	0	0	0	0	0	0	0	0	0	0	0	0
0	0	0	0	0	0	0	0	0	0	0	0	0	0	0	0	0	0	0	0	0	0	0	0	0	0	0	0	0	0	0
0	0	0	0	0	0	0	0	0	0	0	0	0	0	0	0	0	0	0	0	0	0	0	0	0	0	0	0	0	0	0
0	0	0	0	0	0	0	0	0	0	0	0	0	0	0	0	0	0	0	0	0	0	0	0	0	0	0	0	0	0	0
0	0	0	0	0	0	0	0	0	0	0	0	0	0	0	0	0	0	0	0	0	0	0	0	0	0	0	0	0	0	0
0	0	0	0	0	0	0	0	0	0	0	0	0	0	0	0	0	0	0	0	0	0	0	0	0	0	0	0	0	0	0
0	0	0	0	0	0	0	0	0	0	0	0	0	0	0	0	0	0	0	0	0	0	0	0	0	0	0	0	0	0	0
0	0	0	0	0	0	0	0	0	0	0	0	0	0	0	0	0	0	0	0	0	0	0	0	0	0	0	0	0	0	0
0	0	0	0	0	0	0	0	0	0	0	0	0	0	0	0	0	0	0	0	0	0	0	0	0	0	0	0	0	0	0
0	0	0	0	0	0	0	0	0	0	0	0	0	0	0	0	0	0	0	0	0	0	0	0	0	0	0	0	0	0	0
0	0	0	0	0	0	0	0	0	0	0	0	0	0	0	0	0	0	0	0	0	0	0	0	0	0	0	0	0	0	0
0	0	0	0	0	0	0	0	0	0	0	0	0	0	0	0	0	0	0	0	0	0	0	0	0	0	0	0	0	0	0
0	0	0	0	0	0	0	0	0	0	0	0	0	0	0	0	0	0	0	0	0	0	0	0	0	0	0	0	0	0	0
0	0	0	0	0	0	0	0	0	0	0	0	0	0	0	0	0	0	0	0	0	0	0	0	0	0	0	0	0	0	0
0	0	0	0	0	0	0	0	0	0	0	0	0	0	0	0	0	0	0	0	0	0	0	0	0	0	0	0	0	0	0
0	0	0	0	0	0	0	0	0	0	0	0	0	0	0	0	0	0	0	0	0	0	0	0	0	0	0	0	0	0	0
0	0	0	0	0	0	0	0	0	0	0	0	0	0	0	0	0	0	0	0	0	0	0	0	0	0	0	0	0	0	0
0	0	0	0	0	0	0	0	0	0	0	0	0	0	0	0	0	0	0	0	0	0	0	0	0	0	0	0	0	0	0
0	0	0	0	0	0	0	0	0	0	0	0	0	0	0	0	0	0	0	0	0	0	0	0	0	0	0	0	0	0	0
0	0	0	0	0	0	0	0	0	0	0	0	0	0	0	0	0	0	0	0	0	0	0	0	0	0	0	0	0	0	0
0	0	0	0	0	0	0	0	0	0	0	0	0	0	0	0	0	0	0	0	0	0	0	0	0	0	0	0	0	0	0
0	0	0	0	0	0	0	0	0	0	0	0	0	0	0	0	0	0	0	0	0	0	0	0	0	0	0	0	0	0	0
0	0	0	0	0	0	0	0	0	0	0	0	0	0	0	0	0	0	0	0	0	0	0	0	0	0	0	0	0	0	0
0	0	0	0	0	0	0	0	0	0	0	0	0	0	0	0	0	0	0	0	0	0	0	0	0	0	0	0	0	0	0
0	0	0	0	0	0	0	0	0	0	0	0	0	0	0	0	0	0	0	0	0	0	0	0	0	0	0	0	0	0	0
0	0	0	0	0	0	0	0	0	0	0	0	0	0	0	0	0	0	0	0	0	0	0	0	0	0	0	0	0	0	0
0	0	0	0	0	0	0	0	0	0	0	0	0	0	0	0	0	0	0	0	0	0	0	0	0	0	0	0	0	0	0
0	0	0	0	0	0	0	0	0	0	0	0	0	0	0	0	0	0	0	0	0	0	0	0	0	0	0	0	0	0	0
0	0	0	0	0	0	0	0	0	0	0	0	0	0	0	0	0	0	0	0	0	0	0	0	0	0	0	0	0	0	0
0	0	0	0	0	0	0	0	0	0	0	0	0	0	0	0	0	0	0	0	0	0	0	0	0	0	0	0	0	0	0
0	0	0	0	0	0	0	0	0	0	0	0	0	0	0	0	0	0	0	0	0	0	0	0	0	0	0	0	0	0	0
0	0	0	0	0	0	0	0	0	0	0	0	0	0	0	0	0	0	0	0	0	0	0	0	0	0	0	0	0	0	0
0	0	0	0	0	0	0	0	0	0	0	0	0	0	0	0	0	0	0	0	0	0	0	0	0	0	0	0	0	0	0
0	0	0	0	0	0	0	0	0	0	0	0	0	0	0	0	0	0	0	0	0	0	0	0	0	0	0	0	0	0	0
0	0	0	0	0	0	0	0	0	0	0	0	0	0	0	0	0	0	0	0	0	0	0	0	0	0	0	0	0	0	0
0	0	0	0	0	0	0	0	0	0	0	0	0	0	0	0	0	0	0	0	0	0	0	0	0	0	0	0	0	0	0
0	0	0	0	0	0	0	0	0	0	0	0	0	0	0	0	0	0	0	0	0	0	0	0	0	0	0	0	0	0	0
0	0	0	0	0	0	0	0	0	0	0	0	0	0	0	0	0	0	0	0	0	0	0	0	0	0	0	0	0	0	0
0	0	0	0	0	0	0	0	0	0	0	0	0	0	0	0	0	0	0	0	0	0	0	0	0	0	0	0	0	0	0
0	0	0	0	0	0	0	0	0	0	0	0	0	0	0	0	0	0	0	0	0	0	0	0	0	0	0	0	0	0	0
0	0	0	0	0	0	0	0	0	0	0	0	0	0	0	0	0	0	0	0	0	0	0	0	0	0	0	0	0	0	0
0	0	0	0	0	0	0	0	0	0	0	0	0	0	0	0	0	0	0	0	0	0	0	0	0	0	0	0	0	0	0
0	0	0	0	0	0	0	0	0	0	0	0	0	0	0	0	0	0	0	0	0	0	0	0	0	0	0	0	0	0	0
0	0	0	0	0	0	0	0	0	0	0	0	0	0	0	0	0	0	0	0	0	0	0	0	0	0	0	0	0	0	0
0	0	0	0	0	0	0	0	0	0	0	0	0	0	0	0	0	0	0	0	0	0	0	0	0	0	0	0	0	0	0
0	0	0	0	0	0	0	0	0	0	0	0	0	0	0	0	0	0	0	0	0	0	0	0	0	0	0	0	0	0	0
0	0	0	0	0	0	0	0	0	0	0	0	0	0	0	0	0	0	0	0	0	0	0	0	0	0	0	0	0	0	0
0	0	0	0	0	0	0	0	0	0	0	0	0	0	0	0	0	0	0	0	0	0	0	0	0	0	0	0	0	0	0
0	0	0	0	0	0	0	0	0	0	0	0	0	0	0	0	0	0	0	0	0	0	0	0	0	0	0	0	0	0	0
0	0	0	0	0	0	0	0	0	0	0	0	0	0	0	0	0	0	0	0	0	0	0	0	0	0	0	0	0	0	0
0	0	0	0	0	0	0	0	0	0	0	0	0	0	0	0	0	0	0	0	0	0	0	0	0	0	0	0	0	0	0
0	0	0	0	0	0	0	0	0	0	0	0	0	0	0	0	0	0	0	0	0	0	0	0	0	0	0	0	0	0	0
0	0	0	0	0	0	0	0	0	0	0	0	0	0	0	0	0	0	0	0	0	0	0	0	0	0	0	0	0	0	0
0	0	0	0	0	0	0	0	0	0	0	0	0	0	0	0	0	0	0	0	0	0	0	0	0	0	0	0	0	0	0
0	0	0	0	0	0	0	0	0	0	0	0	0	0	0	0	0	0	0	0	0	0	0	0	0	0	0	0	0	0	0
0	0	0	0	0	0	0	0	0	0	0	0	0	0	0	0	0	0	0	0	0	0	0	0	0	0	0	0	0	0	0
0	0	0	0	0	0	0	0	0	0	0	0	0	0	0	0	0	0	0	0	0	0	0	0	0	0	0	0	0	0	0
0	0	0	0	0	0	0	0	0	0	0	0	0	0	0	0	0	0	0	0	0	0	0	0	0	0	0	0	0	0	0
0	0	0	0	0	0	0	0	0	0	0	0	0	0	0	0	0	0	0	0	0	0	0	0	0	0	0	0	0	0	0
0	0	0	0	0	0	0	0	0	0	0	0	0	0	0	0	0	0	0	0	0	0	0	0	0	0	0	0	0	0	0
0	0	0	0	0	0	0	0	0	0	0	0	0	0	0	0	0	0	0	0	0	0	0	0	0	0	0	0	0	0	0
0	0	0	0	0	0	0	0	0	0	0	0	0	0	0	0	0	0	0	0	0	0	0	0	0	0	0	0	0	0	0
0	0	0	0	0	0	0	0	0	0	0	0	0	0	0	0	0	0	0	0	0	0	0	0	0	0	0	0	0	0	0
0	0	0	0	0	0	0	0	0	0	0	0	0	0	0	0	0	0	0	0	0	0	0	0	0	0	0	0	0	0	0
0	0	0	0	0	0	0	0	0	0	0	0	0	0	0	0	0	0	0	0	0	0	0	0	0	0	0	0	0	0	0
0	0	0	0	0	0	0	0	0	0	0	0	0	0	0	0	0	0	0	0	0	0	0	0	0	0	0	0	0	0	0
0	0	0	0	0	0	0	0	0	0	0	0	0	0	0	0	0	0	0	0	0	0	0	0	0	0	0	0	0	0	0
0	0	0	0	0	0	0	0	0	0	0	0	0	0	0	0	0	0	0	0	0	0	0	0	0	0	0	0	0	0	0
0	0	0	0	0	0	0	0	0	0	0	0	0	0	0	0	0	0	0	0	0	0	0	0	0	0	0	0	0	0	0
0	0	0	0	0	0	0	0	0	0	0	0	0	0	0	0	0	0	0	0	0	0	0	0	0	0	0	0	0	0	0
0	0	0	0	0	0	0	0	0	0	0	0	0	0	0	0	0	0	0	0	0	0	0	0	0	0	0	0	0	0	0
0	0	0	0	0	0	0	0	0	0	0	0	0	0	0	0	0	0	0	0	0	0	0	0	0	0	0	0	0	0	0
0	0	0	0	0	0	0	0	0	0	0	0	0	0	0	0	0	0	0	0	0	0	0	0	0	0	0	0	0	0	0
0	0	0	0	0	0	0	0	0	0	0	0	0	0	0	0	0	0	0	0	0	0	0	0	0	0	0	0	0	0	0
0	0	0	0	0	0	0	0	0	0	0	0	0	0	0	0	0	0	0	0	0	0	0	0	0	0	0	0	0	0	0
0	0	0	0	0	0	0	0	0	0	0	0	0	0	0	0	0	0	0	0	0	0	0	0	0	0	0	0	0	0	0
0	0	0	0	0	0	0	0	0	0	0	0	0	0	0	0	0	0	0	0	0	0	0	0	0	0	0	0	0	0	0
0	0	0	0	0	0	0	0	0	0	0	0	0	0	0	0	0	0	0	0	0	0	0	0	0	0	0	0	0	0	0
0	0	0	0	0	0	0	0	0	0	0	0	0	0	0	0	0	0	0	0	0	0	0	0	0	0	0	0	0	0	0
0	0	0	0	0	0	0	0	0	0	0	0	0	0	0	0	0	0	0	0	0	0	0	0	0	0	0	0	0	0	0
0	0	0	0	0	0	0	0	0	0	0	0	0	0	0	0	0	0	0	0	0	0	0	0	0	0	0	0	0	0	0
0	0	0	0	0	0	0	0	0	0	0	0	0	0	0	0	0	0	0	0	0	0	0	0	0	0	0	0	0	0	0
0	0	0	0	0	0	0	0	0	0	0	0	0	0	0	0	0	0	0	0	0	0	0	0	0	0	0	0	0	0	0
0	0	0	0	0	0	0	0	0	0	0	0	0	0	0	0	0	0	0	0	0	0	0	0	0	0	0	0	0	0	0
0	0	0	0	0	0	0	0	0	0	0	0	0	0	0	0	0	0	0	0	0	0	0	0	0	0	0	0	0	0	0
0	0	0	0	0	0	0	0	0	0	0	0	0	0	0	0	0	0	0	0	0	0	0	0	0	0	0	0	0	0	0
0	0	0	0	0	0	0	0	0	0	0	0	0	0	0	0	0	0	0	0	0	0	0	0	0	0	0	0	0	0	0
0	0	0	0	0	0	0	0	0	0	0	0	0	0	0	0	0	0	0	0	0	0	0	0	0	0	0	0	0	0	0
0	0	0	0	0	0	0	0	0	0	0	0	0	0	0	0	0	0	0	0	0	0	0	0	0	0	0	0	0	0	0
0	0	0	0	0	0	0	0	0	0	0	0	0	0	0	0	0	0	0	0	0	0	0	0	0	0	0	0	0	0	0
0	0	0	0	0	0	0	0	0	0	0	0	0	0	0	0	0	0	0	0	0	0	0	0	0	0	0	0	0	0	0
0	0	0	0	0	0	0	0	0	0	0	0	0	0	0	0	0	0	0	0	0	0	0	0	0	0	0	0	0	0	0
0	0	0	0	0	0	0	0	0	0	0	0	0	0	0	0	0	0	0	0	0	0	0	0	0	0	0	0	0	0	0
0	0	0	0	0	0	0	0	0	0	0	0	0	0	0	0	0	0	0	0	0	0	0	0	0	0	0	0	0	0	0
0	0	0	0	0	0	0	0	0	0	0	0	0	0	0	0	0	0	0	0	0	0	0	0	0	0	0	0	0	0	0
0	0	0	0	0	0	0	0	0	0	0	0	0	0	0	0	0	0	0	0	0	0	0	0	0	0	0	0	0	0	0
0	0	0	0	0	0	0	0	0	0	0	0	0	0	0	0	0	0	0	0	0	0	0	0	0	0	0	0	0	0	0
0	0	0	0	0	0	0	0	0	0	0	0	0	0	0	0	0	0	0	0	0	0	0	0	0	0	0	0	0	0	0
0	0	0	0	0	0	0	0	0	0	0	0	0	0	0	0	0	0	0	0	0	0	0	0	0	0	0	0	0	0	0
0	0	0	0	0	0	0	0	0	0	0	0	0	0	0	0	0	0	0	0	0	0	0	0	0	0	0	0	0	0	0
0	0	0	0	0	0	0	0	0	0	0	0	0	0	0	0	0	0	0	0	0	0	0	0	0	0	0	0	0	0	0
0	0	0	0	0	0	0	0	0	0	0	0	0	0	0	0	0	0	0	0	0	0	0	0	0	0	0	0	0	0	0
0	0	0	0	0	0	0	0	0	0	0	0	0	0	0	0	0	0	0	0	0	0	0	0	0	0	0	0	0	0	0
0	0	0	0	0	0	0	0	0	0	0	0	0	0	0	0	0	0	0	0	0	0	0	0	0	0	0	0	0	0	0
0	0	0	0	0	0	0	0	0	0	0	0	0	0	0	0	0	0	0	0	0	0	0	0	0	0	0	0	0	0	0
0	0	0	0	0	0	0	0	0	0	0	0	0	0	0	0	0	0	0	0	0	0	0	0	0	0	0	0	0	0	0
0	0	0	0	0	0	0	0	0	0	0	0	0	0	0	0	0	0	0	0	0	0	0	0	0	0	0	0	0	0	0
0	0	0	0	0	0	0	0	0	0	0	0	0	0	0	0	0	0	0	0	0	0	0	0	0	0	0	0	0	0	0
0	0	0	0	0	0	0	0	0	0	0	0	0	0	0	0	0	0	0	0	0	0	0	0	0	0	0	0	0	0	0
0	0	0	0	0	0	0	0	0	0	0	0	0	0	0	0	0	0	0	0	0	0	0	0	0	0	0	0	0	0	0
0	0	0	0	0	0	0	0	0	0	0	0	0	0	0	0	0	0	0	0	0	0	0	0	0	0	0	0	0	0	0
0	0	0	0	0	0	0	0	0	0	0	0	0	0	0	0	0	0	0	0	0	0	0	0	0	0	0	0	0	0	0
0	0	0	0	0	0	0	0	0	0	0	0	0	0	0	0	0	0	0	0	0	0	0	0	0	0	0	0	0	0	0
0	0	0	0	0	0	0	0	0	0	0	0	0	0	0	0	0	0	0	0	0	0	0	0	0	0	0	0	0	0	0
0	0	0	0	0	0	0	0	0	0	0	0	0	0	0	0	0	0	0	0	0	0	0	0	0	0	0	0	0	0	0
0	0	0	0	0	0	0	0	0	0	0	0	0	0	0	0	0	0	0	0	0	0	0	0	0	0	0	0	0	0	0
0	0	0	0	0	0	0	0	0	0	0	0	0	0	0	0	0	0	0	0	0	0	0	0	0	0	0	0	0	0	0
0	0	0	0	0	0	0	0	0	0	0	0	0	0	0	0	0	0	0	0	0	0	0	0	0	0	0	0	0	0	0
0	0	0	0	0	0	0	0	0	0	0	0	0	0	0	0	0	0	0	0	0	0	0	0	0	0	0	0	0	0	0
0	0	0	0	0	0	0	0	0	0	0	0	0	0	0	0	0	0	0	0	0	0	0	0	0	0	0	0	0	0	0
0	0	0	0	0	0	0	0	0	0	0	0	0	0	0	0	0	0	0	0	0	0	0	0	0	0	0	0	0	0	0
0	0	0	0	0	0	0	0	0	0	0	0	0	0	0	0	0	0	0	0	0	0	0	0	0	0	0	0	0	0	0
0	0	0	0	0	0	0	0	0	0	0	0	0	0	0	0	0	0	0	0	0	0	0	0	0	0	0	0	0	0	0
0	0	0	0	0	0	0	0	0	0	0	0	0	0	0	0	0	0	0	0	0	0	0	0	0	0	0	0	0	0	0
0	0	0	0	0	0	0	0	0	0	0	0	0	0	0	0	0	0	0	0	0	0	0	0	0	0	0	0	0	0	0
0	0	0	0	0	0	0	0	0	0	0	0	0	0	0	0	0	0	0	0	0	0	0	0	0	0	0	0	0	0	0
0	0	0	0	0	0	0	0	0	0	0	0	0	0	0	0	0	0	0	0	0	0	0	0	0	0	0	0	0	0	0
0	0	0	0	0	0	0	0	0	0	0	0	0	0	0	0	0	0	0	0	0	0	0	0	0	0	0	0	0	0	0
0	0	0	0	0	0	0	0	0	0	0	0	0	0	0	0	0	0	0	0	0	0	0	0	0	0	0	0	0	0	0
0	0	0	0	0	0	0	0	0	0	0	0	0	0	0	0	0	0	0	0	0	0	0	0	0	0	0	0	0	0	0
0	0	0	0	0	0	0	0	0	0	0	0	0	0	0	0	0	0	0	0	0	0	0	0	0	0	0	0	0	0	0
0	0	0	0	0	0	0	0	0	0	0	0	0	0	0	0	0	0	0	0	0	0	0	0	0	0	0	0	0	0	0
0	0	0	0	0	0	0	0	0	0	0	0	0	0	0	0	0	0	0	0	0	0	0	0	0	0	0	0	0	0	0
0	0	0	0	0	0	0	0	0	0	0	0	0	0	0	0	0	0	0	0	0	0	0	0	0	0	0	0	0	0	0
0	0	0	0	0	0	0	0	0	0	0	0	0	0	0	0	0	0	0	0	0	0	0	0	0	0	0	0	0	0	0
0	0	0	0	0	0	0	0	0	0	0	0	0	0	0	0	0	0	0	0	0	0	0	0	0	0	0	0	0	0	0
0	0	0	0	0	0	0	0	0	0	0	0	0	0	0	0	0	0	0	0	0	0	0	0	0	0	0	0	0	0	0
0	0	0	0	0	0	0	0	0	0	0	0	0	0	0	0	0	0	0	0	0	0	0	0	0	0	0	0	0	0	0
0	0	0	0	0	0	0	0	0	0	0	0	0	0	0	0	0	0	0	0	0	0	0	0	0	0	0	0	0	0	0
0	0	0	0	0	0	0	0	0	0	0	0	0	0	0	0	0	0	0	0	0	0	0	0	0	0	0	0	0	0	0
0	0	0	0	0	0	0	0	0	0	0	0	0	0	0	0	0	0	0	0	0	0	0	0	0	0	0	0	0	0	0
0	0	0	0	0	0	0	0	0	0	0	0	0	0	0	0	0	0	0	0	0	0	0	0	0	0	0	0	0	0	0
0	0	0	0	0	0	0	0	0	0	0	0	0	0	0	0	0	0	0	0	0	0	0	0	0	0	0	0	0	0	0
0	0	0	0	0	0	0	0	0	0	0	0	0	0	0	0	0	0	0	0	0	0	0	0	0	0	0	0	0	0	0
0	0	0	0	0	0	0	0	0	0	0	0	0	0	0	0	0	0	0	0	0	0	0	0	0	0	0	0	0	0	0
0	0	0	0	0	0	0	0	0	0	0	0	0	0	0	0	0	0	0	0	0	0	0	0	0	0	0	0	0	0	0
0	0	0	0	0	0	0	0	0	0	0	0	0	0	0	0	0	0	0	0	0	0	0	0	0	0	0	0	0	0	0
0	0	0	0	0	0	0	0	0	0	0	0	0	0	0	0	0	0	0	0	0	0	0	0	0	0	0	0	0	0	0
0	0	0	0	0	0	0	0	0	0	0	0	0	0	0	0	0	0	0	0	0	0	0	0	0	0	0	0	0	0	0
0	0	0	0	0	0	0	0	0	0	0	0	0	0	0	0	0	0	0	0	0	0	0	0	0	0	0	0	0	0	0
0	0	0	0	0	0	0	0	0	0	0	0	0	0	0	0	0	0	0	0	0	0	0	0	0	0	0	0	0	0	0
0	0	0	0	0	0	0	0	0	0	0	0	0	0	0	0	0	0	0	0	0	0	0	0	0	0	0	0	0	0	0
0	0	0	0	0	0	0	0	0	0	0	0	0	0	0	0	0	0	0	0	0	0	0	0	0	0	0	0	0	0	0
0	0	0	0	0	0	0	0	0	0	0	0	0	0	0	0	0	0	0	0	0	0	0	0	0	0	0	0	0	0	0
0	0	0	0	0	0	0	0	0	0	0	0	0	0	0	0	0	0	0	0	0	0	0	0	0	0	0	0	0	0	0
0	0	0	0	0	0	0	0	0	0	0	0	0	0	0	0	0	0	0	0	0	0	0	0	0	0	0	0	0	0	0
0	0	0	0	0	0	0	0	0	0	0	0	0	0	0	0	0	0	0	0	0	0	0	0	0	0	0	0	0	0	0
0	0	0	0	0	0	0	0	0	0	0	0	0	0	0	0	0	0	0	0	0	0	0	0	0	0	0	0	0	0	0
0	0	0	0	0	0	0	0	0	0	0	0	0	0	0	0	0	0	0	0	0	0	0	0	0	0	0	0	0	0	0
0	0	0	0	0	0	0	0	0	0	0	0	0	0	0	0	0	0	0	0	0	0	0	0	0	0	0	0	0	0	0
0	0	0	0	0	0	0	0	0	0	0	0	0	0	0	0	0	0	0	0	0	0	0	0	0	0	0	0	0	0	0
0	0	0	0	0	0	0	0	0	0	0	0	0	0	0	0	0	0	0	0	0	0	0	0	0	0	0	0	0	0	0
0	0	0	0	0	0	0	0	0	0	0	0	0	0	0	0	0	0	0	0	0	0	0	0	0	0	0	0	0	0	0
0	0	0	0	0	0	0	0	0	0	0	0	0	0	0	0	0	0	0	0	0	0	0	0	0	0	0	0	0	0	0
0	0	0	0	0	0	0	0	0	0	0	0	0	0	0	0	0	0	0	0	0	0	0	0	0	0	0	0	0	0	0
0	0	0	0	0	0	0	0	0	0	0	0	0	0	0	0	0	0	0	0	0	0	0	0	0	0	0	0	0	0	0
0	0	0	0	0	0	0	0	0	0	0	0	0	0	0	0	0	0	0	0	0	0	0	0	0	0	0	0	0	0	0
0	0	0	0	0	0	0	0	0	0	0	0	0	0	0	0	0	0	0	0	0	0	0	0	0	0	0	0	0	0	0
0	0	0	0	0	0	0	0	0	0	0	0	0	0	0	0	0	0	0	0	0	0	0	0	0	0	0	0	0	0	0
0	0	0	0	0	0	0	0	0	0	0	0	0	0	0	0	0	0	0	0	0	0	0	0	0	0	0	0	0	0	0
0	0	0	0	0	0	0	0	0	0	0	0	0	0	0	0	0	0	0	0	0	0	0	0	0	0	0	0	0	0	0
0	0	0	0	0	0	0	0	0	0	0	0	0	0	0	0	0	0	0	0	0	0	0	0	0	0	0	0	0	0	0
0	0	0	0	0	0	0	0	0	0	0	0	0	0	0	0	0	0	0	0	0	0	0	0	0	0	0	0	0	0	0
0	0	0	0	0	0	0	0	0	0	0	0	0	0	0	0	0	0	0	0	0	0	0	0	0	0	0	0	0	0	0
0	0	0	0	0	0	0	0	0	0	0	0	0	0	0	0	0	0	0	0	0	0	0	0	0	0	0	0	0	0	0
0	0	0	0	0	0	0	0	0	0	0	0	0	0	0	0	0	0	0	0	0	0	0	0	0	0	0	0	0	0	0
0	0	0	0	0	0	0	0	0	0	0	0	0	0	0	0	0	0	0	0	0	0	0	0	0	0	0	0	0	0	0
0	0	0	0	0	0	0	0	0	0	0	0	0	0	0	0	0	0	0	0	0	0	0	0	0	0	0	0	0	0	0
0	0	0	0	0	0	0	0	0	0	0	0	0	0	0	0	0	0	0	0	0	0	0	0	0	0	0	0	0	0	0
0	0	0	0	0	0	0	0	0	0	0	0	0	0	0	0	0	0	0	0	0	0	0	0	0	0	0	0	0	0	0
0	0	0	0	0	0	0	0	0	0	0	0	0	0	0	0	0	0	0	0	0	0	0	0	0	0	0	0	0	0	0
0	0	0	0	0	0	0	0	0	0	0	0	0	0	0	0	0	0	0	0	0	0	0	0	0	0	0	0	0	0	0
0	0	0	0	0	0	0	0	0	0	0	0	0	0	0	0	0	0	0	0	0	0	0	0	0	0	0	0	0	0	0
0	0	0	0	0	0	0	0	0	0	0	0	0	0	0	0	0	0	0	0	0	0	0	0	0	0	0	0	0	0	0
0	0	0	0	0	0	0	0	0	0	0	0	0	0	0	0	0	0	0	0	0	0	0	0	0	0	0	0	0	0	0
0	0	0	0	0	0	0	0	0	0	0	0	0	0	0	0	0	0	0	0	0	0	0	0	0	0	0	0	0	0	0
0	0	0	0	0	0	0	0	0	0	0	0	0	0	0	0	0	0	0	0	0	0	0	0	0	0	0	0	0	0	0
0	0	0	0	0	0	0	0	0	0	0	0	0	0	0	0	0	0	0	0	0	0	0	0	0	0	0	0	0	0	0
0	0	0	0	0	0	0	0	0	0	0	0	0	0	0	0	0	0	0	0	0	0	0	0	0	0	0	0	0	0	0
0	0	0	0	0	0	0	0	0	0	0	0	0	0	0	0	0	0	0	0	0	0	0	0	0	0	0	0	0	0	0
0	0	0	0	0	0	0	0	0	0	0	0	0	0	0	0	0	0	0	0	0	0	0	0	0	0	0	0	0	0	0
0	0	0	0	0	0	0	0	0	0	0	0	0	0	0	0	0	0	0	0	0	0	0	0	0	0	0	0	0	0	0
0	0	0	0	0	0	0	0	0	0	0	0	0	0	0	0	0	0	0	0	0	0	0	0	0	0	0	0	0	0	0
0	0	0	0	0	0	0	0	0	0	0	0	0	0	0	0	0	0	0	0	0	0	0	0	0	0	0	0	0	0	0
0	0	0	0	0	0	0	0	0	0	0	0	0	0	0	0	0	0	0	0	0	0	0	0	0	0	0	0	0	0	0
0	0	0	0	0	0	0	0	0	0	0	0	0	0	0	0	0	0	0	0	0	0	0	0	0	0	0	0	0	0	0
0	0	0	0	0	0	0	0	0	0	0	0	0	0	0	0	0	0	0	0	0	0	0	0	0	0	0	0	0	0	0
0	0	0	0	0	0	0	0	0	0	0	0	0	0	0	0	0	0	0	0	0	0	0	0	0	0	0	0	0	0	0
0	0	0	0	0	0	0	0	0	0	0	0	0	0	0	0	0	0	0	0	0	0	0	0	0	0	0	0	0	0	0
0	0	0	0	0	0	0	0	0	0	0	0	0	0	0	0	0	0	0	0	0	0	0	0	0	0	0	0	0	0	0
0	0	0	0	0	0	0	0	0	0	0	0	0	0	0	0	0	0	0	0	0	0	0	0	0	0	0	0	0	0	0
0	0	0	0	0	0	0	0	0	0	0	0	0	0	0	0	0	0	0	0	0	0	0	0	0	0	0	0	0	0	0
0	0	0	0	0	0	0	0	0	0	0	0	0	0	0	0	0	0	0	0	0	0	0	0	0	0	0	0	0	0	0
0	0	0	0	0	0	0	0	0	0	0	0	0	0	0	0	0	0	0	0	0	0	0	0	0	0	0	0	0	0	0
0	0	0	0	0	0	0	0	0	0	0	0	0	0	0	0	0	0	0	0	0	0	0	0	0	0	0	0	0	0	0
0	0	0	0	0	0	0	0	0	0	0	0	0	0	0	0	0	0	0	0	0	0	0	0	0	0	0	0	0	0	0
0	0	0	0	0	0	0	0	0	0	0	0	0	0	0	0	0	0	0	0	0	0	0	0	0	0	0	0	0	0	0
0	0	0	0	0	0	0	0	0	0	0	0	0	0	0	0	0	0	0	0	0	0	0	0	0	0	0	0	0	0	0
0	0	0	0	0	0	0	0	0	0	0	0	0	0	0	0	0	0	0	0	0	0	0	0	0	0	0	0	0	0	0
0	0	0	0	0	0	0	0	0	0	0	0	0	0	0	0	0	0	0	0	0	0	0	0	0	0	0	0	0	0	0
0	0	0	0	0	0	0	0	0	0	0	0	0	0	0	0	0	0	0	0	0	0	0	0	0	0	0	0	0	0	0
0	0	0	0	0	0	0	0	0	0	0	0	0	0	0	0	0	0	0	0	0	0	0	0	0	0	0	0	0	0	0
0	0	0	0	0	0	0	0	0	0	0	0	0	0	0	0	0	0	0	0	0	0	0	0	0	0	0	0	0	0	0
0	0	0	0	0	0	0	0	0	0	0	0	0	0	0	0	0	0	0	0	0	0	0	0	0	0	0	0	0	0	0
0	0	0	0	0	0	0	0	0	0	0	0	0	0	0	0	0	0	0	0	0	0	0	0	0	0	0	0	0	0	0
0	0	0	0	0	0	0	0	0	0	0	0	0	0	0	0	0	0	0	0	0	0	0	0	0	0	0	0	0	0	0
0	0	0	0	0	0	0	0	0	0	0	0	0	0	0	0	0	0	0	0	0	0	0	0	0	0	0	0	0	0	0
0	0	0	0	0	0	0	0	0	0	0	0	0	0	0	0	0	0	0	0	0	0	0	0	0	0	0	0	0	0	0
0	0	0	0	0	0	0	0	0	0	0	0	0	0	0	0	0	0	0	0	0	0	0	0	0	0	0	0	0	0	0
0	0	0	0	0	0	0	0	0	0	0	0	0	0	0	0	0	0	0	0	0	0	0	0	0	0	0	0	0	0	0
0	0	0	0	0	0	0	0	0	0	0	0	0	0	0	0	0	0	0	0	0	0	0	0	0	0	0	0	0	0	0
0	0	0	0	0	0	0	0	0	0	0	0	0	0	0	0	0	0	0	0	0	0	0	0	0	0	0	0	0	0	0
0	0	0	0	0	0	0	0	0	0	0	0	0	0	0	0	0	0	0	0	0	0	0	0	0	0	0	0	0	0	0
0	0	0	0	0	0	0	0	0	0	0	0	0	0	0	0	0	0	0	0	0	0	0	0	0	0	0	0	0	0	0
0	0	0	0	0	0	0	0	0	0	0	0	0	0	0	0	0	0	0	0	0	0	0	0	0	0	0	0	0	0	0
0	0	0	0	0	0	0	0	0	0	0	0	0	0	0	0	0	0	0	0	0	0	0	0	0	0	0	0	0	0	0
0	0	0	0	0	0	0	0	0	0	0	0	0	0	0	0	0	0	0	0	0	0	0	0	0	0	0	0	0	0	0
0	0	0	0	0	0	0	0	0	0	0	0	0	0	0	0	0	0	0	0	0	0	0	0	0	0	0	0	0	0	0
0	0	0	0	0	0	0	0	0	0	0	0	0	0	0	0	0	0	0	0	0	0	0	0	0	0	0	0	0	0	0
0	0	0	0	0	0	0	0	0	0	0	0	0	0	0	0	0	0	0	0	0	0	0	0	0	0	0	0	0	0	0
0	0	0	0	0	0	0	0	0	0	0	0	0	0	0	0	0	0	0	0	0	0	0	0	0	0	0	0	0	0	0
0	0	0	0	0	0	0	0	0	0	0	0	0	0	0	0	0	0	0	0	0	0	0	0	0	0	0	0	0	0	0
0	0	0	0	0	0	0	0	0	0	0	0	0	0	0	0	0	0	0	0	0	0	0	0	0	0	0	0	0	0	0
0	0	0	0	0	0	0	0	0	0	0	0	0	0	0	0	0	0	0	0	0	0	0	0	0	0	0	0	0	0	0
0	0	0	0	0	0	0	0	0	0	0	0	0	0	0	0	0	0	0	0	0	0	0	0	0	0	0	0	0	0	0
0	0	0	0	0	0	0	0	0	0	0	0	0	0	0	0	0	0	0	0	0	0	0	0	0	0	0	0	0	0	0
0	0	0	0	0	0	0	0	0	0	0	0	0	0	0	0	0	0	0	0	0	0	0	0	0	0	0	0	0	0	0
0	0	0	0	0	0	0	0	0	0	0	0	0	0	0	0	0	0	0	0	0	0	0	0	0	0	0	0	0	0	0
0	0	0	0	0	0	0	0	0	0	0	0	0	0	0	0	0	0	0	0	0	0	0	0	0	0	0	0	0	0	0
0	0	0	0	0	0	0	0	0	0	0	0	0	0	0	0	0	0	0	0	0	0	0	0	0	0	0	0	0	0	0
0	0	0	0	0	0	0	0	0	0	0	0	0	0	0	0	0	0	0	0	0	0	0	0	0	0	0	0	0	0	0
0	0	0	0	0	0	0	0	0	0	0	0	0	0	0	0	0	0	0	0	0	0	0	0	0	0	0	0	0	0	0
0	0	0	0	0	0	0	0	0	0	0	0	0	0	0	0	0	0	0	0	0	0	0	0	0	0	0	0	0	0	0
0	0	0	0	0	0	0	0	0	0	0	0	0	0	0	0	0	0	0	0	0	0	0	0	0	0	0	0	0	0	0
0	0	0	0	0	0	0	0	0	0	0	0	0	0	0	0	0	0	0	0	0	0	0	0	0	0	0	0	0	0	0
0	0	0	0	0	0	0	0	0	0	0	0	0	0	0	0	0	0	0	0	0	0	0	0	0	0	0	0	0	0	0
0	0	0	0	0	0	0	0	0	0	0	0	0	0	0	0	0	0	0	0	0	0	0	0	0	0	0	0	0	0	0
0	0	0	0	0	0	0	0	0	0	0	0	0	0	0	0	0	0	0	0	0	0	0	0	0	0	0	0	0	0	0
0	0	0	0	0	0	0	0	0	0	0	0	0	0	0	0	0	0	0	0	0	0	0	0	0	0	0	0	0	0	0
0	0	0	0	0	0	0	0	0	0	0	0	0	0	0	0	0	0	0	0	0	0	0	0	0	0	0	0	0	0	0
0	0	0	0	0	0	0	0	0	0	0	0	0	0	0	0	0	0	0	0	0	0	0	0	0	0	0	0	0	0	0
0	0	0	0	0	0	0	0	0	0	0	0	0	0	0	0	0	0	0	0	0	0	0	0	0	0	0	0	0	0	0
0	0	0	0	0	0	0	0	0	0	0	0	0	0	0	0	0	0	0	0	0	0	0	0	0	0	0	0	0	0	0
0	0	0	0	0	0	0	0	0	0	0	0	0	0	0	0	0	0	0	0	0	0	0	0	0	0	0	0	0	0	0
0	0	0	0	0	0	0	0	0	0	0	0	0	0	0	0	0	0	0	0	0	0	0	0	0	0	0	0	0	0	0
0	0	0	0	0	0	0	0	0	0	0	0	0	0	0	0	0	0	0	0	0	0	0	0	0	0	0	0	0	0	0
0	0	0	0	0	0	0	0	0	0	0	0	0	0	0	0	0	0	0	0	0	0	0	0	0	0	0	0	0	0	0
0	0	0	0	0	0	0	0	0	0	0	0	0	0	0	0	0	0	0	0	0	0	0	0	0	0	0	0	0	0	0
0	0	0	0	0	0	0	0	0	0	0	0	0	0	0	0	0	0	0	0	0	0	0	0	0	0	0	0	0	0	0
0	0	0	0	0	0	0	0	0	0	0	0	0	0	0	0	0	0	0	0	0	0	0	0	0	0	0	0	0	0	0
0	0	0	0	0	0	0	0	0	0	0	0	0	0	0	0	0	0	0	0	0	0	0	0	0	0	0	0	0	0	0
0	0	0	0	0	0	0	0	0	0	0	0	0	0	0	0	0	0	0	0	0	0	0	0	0	0	0	0	0	0	0
0	0	0	0	0	0	0	0	0	0	0	0	0	0	0	0	0	0	0	0	0	0	0	0	0	0	0	0	0	0	0
0	0	0	0	0	0	0	0	0	0	0	0	0	0	0	0	0	0	0	0	0	0	0	0	0	0	0	0	0	0	0
0	0	0	0	0	0	0	0	0	0	0	0	0	0	0	0	0	0	0	0	0	0	0	0	0	0	0	0	0	0	0
0	0	0	0	0	0	0	0	0	0	0	0	0	0	0	0	0	0	0	0	0	0	0	0	0	0	0	0	0	0	0
0	0	0	0	0	0	0	0	0	0	0	0	0	0	0	0	0	0	0	0	0	0	0	0	0	0	0	0	0	0	0
0	0	0	0	0	0	0	0	0	0	0	0	0	0	0	0	0	0	0	0	0	0	0	0	0	0	0	0	0	0	0
0	0	0	0	0	0	0	0	0	0	0	0	0	0	0	0	0	0	0	0	0	0	0	0	0	0	0	0	0	0	0
0	0	0	0	0	0	0	0	0	0	0	0	0	0	0	0	0	0	0	0	0	0	0	0	0	0	0	0	0	0	0
0	0	0	0	0	0	0	0	0	0	0	0	0	0	0	0	0	0	0	0	0	0	0	0	0	0	0	0	0	0	0
0	0	0	0	0	0	0	0	0	0	0	0	0	0	0	0	0	0	0	0	0	0	0	0	0	0	0	0	0	0	0
0	0	0	0	0	0	0	0	0	0	0	0	0	0	0	0	0	0	0	0	0	0	0	0	0	0	0	0	0	0	0
0	0	0	0	0	0	0	0	0	0	0	0	0	0	0	0	0	0	0	0	0	0	0	0	0	0	0	0	0	0	0
0	0	0	0	0	0	0	0	0	0	0	0	0	0	0	0	0	0	0	0	0	0	0	0	0	0	0	0	0	0	0
0	0	0	0	0	0	0	0	0	0	0	0	0	0	0	0	0	0	0	0	0	0	0	0	0	0	0	0	0	0	0
0	0	0	0	0	0	0	0	0	0	0	0	0	0	0	0	0	0	0	0	0	0	0	0	0	0	0	0	0	0	0
0	0	0	0	0	0	0	0	0	0	0	0	0	0	0	0	0	0	0	0	0	0	0	0	0	0	0	0	0	0	0
0	0	0	0	0	0	0	0	0	0	0	0	0	0	0	0	0	0	0	0	0	0	0	0	0	0	0	0	0	0	0
0	0	0	0	0	0	0	0	0	0	0	0	0	0	0	0	0	0	0	0	0	0	0	0	0	0	0	0	0	0	0
0	0	0	0	0	0	0	0	0	0	0	0	0	0	0	0	0	0	0	0	0	0	0	0	0	0	0	0	0	0	0
0	0	0	0	0	0	0	0	0	0	0	0	0	0	0	0	0	0	0	0	0	0	0	0	0	0	0	0	0	0	0
0	0	0	0	0	0	0	0	0	0	0	0	0	0	0	0	0	0	0	0	0	0	0	0	0	0	0	0	0	0	0
0	0	0	0	0	0	0	0	0	0	0	0	0	0	0	0	0	0	0	0	0	0	0	0	0	0	0	0	0	0	0
0	0	0	0	0	0	0	0	0	0	0	0	0	0	0	0	0	0	0	0	0	0	0	0	0	0	0	0	0	0	0
0	0	0	0	0	0	0	0	0	0	0	0	0	0	0	0	0	0	0	0	0	0	0	0	0	0	0	0	0	0	0
0	0	0	0	0	0	0	0	0	0	0	0	0	0	0	0	0	0	0	0	0	0	0	0	0	0	0	0	0	0	0
0	0	0	0	0	0	0	0	0	0	0	0	0	0	0	0	0	0	0	0	0	0	0	0	0	0	0	0	0	0	0
0	0	0	0	0	0	0	0	0	0	0	0	0	0	0	0	0	0	0	0	0	0	0	0	0	0	0	0	0	0	0
0	0	0	0	0	0	0	0	0	0	0	0	0	0	0	0	0	0	0	0	0	0	0	0	0	0	0	0	0	0	0
0	0	0	0	0	0	0	0	0	0	0	0	0	0	0	0	0	0	0	0	0	0	0	0	0	0	0	0	0	0	0
0	0	0	0	0	0	0	0	0	0	0	0	0	0	0	0	0	0	0	0	0	0	0	0	0	0	0	0	0	0	0
0	0	0	0	0	0	0	0	0	0	0	0	0	0	0	0	0	0	0	0	0	0	0	0	0	0	0	0	0	0	0
0	0	0	0	0	0	0	0	0	0	0	0	0	0	0	0	0	0	0	0	0	0	0	0	0	0	0	0	0	0	0
0	0	0	0	0	0	0	0	0	0	0	0	0	0	0	0	0	0	0	0	0	0	0	0	0	0	0	0	0	0	0
0	0	0	0	0	0	0	0	0	0	0	0	0	0	0	0	0	0	0	0	0	0	0	0	0	0	0	0	0	0	0
0	0	0	0	0	0	0	0	0	0	0	0	0	0	0	0	0	0	0	0	0	0	0	0	0	0	0	0	0	0	0
0	0	0	0	0	0	0	0	0	0	0	0	0	0	0	0	0	0	0	0	0	0	0	0	0	0	0	0	0	0	0
0	0	0	0	0	0	0	0	0	0	0	0	0	0	0	0	0	0	0	0	0	0	0	0	0	0	0	0	0	0	0
0	0	0	0	0	0	0	0	0	0	0	0	0	0	0	0	0	0	0	0	0	0	0	0	0	0	0	0	0	0	0
0	0	0	0	0	0	0	0	0	0	0	0	0	0	0	0	0	0	0	0	0	0	0	0	0	0	0	0	0	0	0
0	0	0	0	0	0	0	0	0	0	0	0	0	0	0	0	0	0	0	0	0	0	0	0	0	0	0	0	0	0	0
0	0	0	0	0	0	0	0	0	0	0	0	0	0	0	0	0	0	0	0	0	0	0	0	0	0	0	0	0	0	0
0	0	0	0	0	0	0	0	0	0	0	0	0	0	0	0	0	0	0	0	0	0	0	0	0	0	0	0	0	0	0
0	0	0	0	0	0	0	0	0	0	0	0	0	0	0	0	0	0	0	0	0	0	0	0	0	0	0	0	0	0	0
0	0	0	0	0	0	0	0	0	0	0	0	0	0	0	0	0	0	0	0	0	0	0	0	0	0	0	0	0	0	0
0	0	0	0	0	0	0	0	0	0	0	0	0	0	0	0	0	0	0	0	0	0	0	0	0	0	0	0	0	0	0
0	0	0	0	0	0	0	0	0	0	0	0	0	0	0	0	0	0	0	0	0	0	0	0	0	0	0	0	0	0	0
0	0	0	0	0	0	0	0	0	0	0	0	0	0	0	0	0	0	0	0	0	0	0	0	0	0	0	0	0	0	0
0	0	0	0	0	0	0	0	0	0	0	0	0	0	0	0	0	0	0	0	0	0	0	0	0	0	0	0	0	0	0
0	0	0	0	0	0	0	0	0	0	0	0	0	0	0	0	0	0	0	0	0	0	0	0	0	0	0	0	0	0	0
0	0	0	0	0	0	0	0	0	0	0	0	0	0	0	0	0	0	0	0	0	0	0	0	0	0	0	0	0	0	0
0	0	0	0	0	0	0	0	0	0	0	0	0	0	0	0	0	0	0	0	0	0	0	0	0	0	0	0	0	0	0
0	0	0	0	0	0	0	0	0	0	0	0	0	0	0	0	0	0	0	0	0	0	0	0	0	0	0	0	0	0	0
0	0	0	0	0	0	0	0	0	0	0	0	0	0	0	0	0	0	0	0	0	0	0	0	0	0	0	0	0	0	0
0	0	0	0	0	0	0	0	0	0	0	0	0	0	0	0	0	0	0	0	0	0	0	0	0	0	0	0	0	0	0
0	0	0	0	0	0	0	0	0	0	0	0	0	0	0	0	0	0	0	0	0	0	0	0	0	0	0	0	0	0	0
0	0	0	0	0	0	0	0	0	0	0	0	0	0	0	0	0	0	0	0	0	0	0	0	0	0	0	0	0	0	0
0	0	0	0	0	0	0	0	0	0	0	0	0	0	0	0	0	0	0	0	0	0	0	0	0	0	0	0	0	0	0
0	0	0	0	0	0	0	0	0	0	0	0	0	0	0	0	0	0	0	0	0	0	0	0	0	0	0	0	0	0	0
0	0	0	0	0	0	0	0	0	0	0	0	0	0	0	0	0	0	0	0	0	0	0	0	0	0	0	0	0	0	0
0	0	0	0	0	0	0	0	0	0	0	0	0	0	0	0	0	0	0	0	0	0	0	0	0	0	0	0	0	0	0
0	0	0	0	0	0	0	0	0	0	0	0	0	0	0	0	0	0	0	0	0	0	0	0	0	0	0	0	0	0	0
0	0	0	0	0	0	0	0	0	0	0	0	0	0	0	0	0	0	0	0	0	0	0	0	0	0	0	0	0	0	0
0	0	0	0	0	0	0	0	0	0	0	0	0	0	0	0	0	0	0	0	0	0	0	0	0	0	0	0	0	0	0
0	0	0	0	0	0	0	0	0	0	0	0	0	0	0	0	0	0	0	0	0	0	0	0	0	0	0	0	0	0	0
0	0	0	0	0	0	0	0	0	0	0	0	0	0	0	0	0	0	0	0	0	0	0	0	0	0	0	0	0	0	0
0	0	0	0	0	0	0	0	0	0	0	0	0	0	0	0	0	0	0	0	0	0	0	0	0	0	0	0	0	0	0
0	0	0	0	0	0	0	0	0	0	0	0	0	0	0	0	0	0	0	0	0	0	0	0	0	0	0	0	0	0	0
0	0	0	0	0	0	0	0	0	0	0	0	0	0	0	0	0	0	0	0	0	0	0	0	0	0	0	0	0	0	0
0	0	0	0	0	0	0	0	0	0	0	0	0	0	0	0	0	0	0	0	0	0	0	0	0	0	0	0	0	0	0
0	0	0	0	0	0	0	0	0	0	0	0	0	0	0	0	0	0	0	0	0	0	0	0	0	0	0	0	0	0	0
0	0	0	0	0	0	0	0	0	0	0	0	0	0	0	0	0	0	0	0	0	0	0	0	0	0	0	0	0	0	0
0	0	0	0	0	0	0	0	0	0	0	0	0	0	0	0	0	0	0	0	0	0	0	0	0	0	0	0	0	0	0
0	0	0	0	0	0	0	0	0	0	0	0	0	0	0	0	0	0	0	0	0	0	0	0	0	0	0	0	0	0	0
0	0	0	0	0	0	0	0	0	0	0	0	0	0	0	0	0	0	0	0	0	0	0	0	0	0	0	0	0	0	0
0	0	0	0	0	0	0	0	0	0	0	0	0	0	0	0	0	0	0	0	0	0	0	0	0	0	0	0	0	0	0
0	0	0	0	0	0	0	0	0	0	0	0	0	0	0	0	0	0	0	0	0	0	0	0	0	0	0	0	0	0	0
0	0	0	0	0	0	0	0	0	0	0	0	0	0	0	0	0	0	0	0	0	0	0	0	0	0	0	0	0	0	0
0	0	0	0	0	0	0	0	0	0	0	0	0	0	0	0	0	0	0	0	0	0	0	0	0	0	0	0	0	0	0
0	0	0	0	0	0	0	0	0	0	0	0	0	0	0	0	0	0	0	0	0	0	0	0	0	0	0	0	0	0	0
0	0	0	0	0	0	0	0	0	0	0	0	0	0	0	0	0	0	0	0	0	0	0	0	0	0	0	0	0	0	0
0	0	0	0	0	0	0	0	0	0	0	0	0	0	0	0	0	0	0	0	0	0	0	0	0	0	0	0	0	0	0
0	0	0	0	0	0	0	0	0	0	0	0	0	0	0	0	0	0	0	0	0	0	0	0	0	0	0	0	0	0	0
0	0	0	0	0	0	0	0	0	0	0	0	0	0	0	0	0	0	0	0	0	0	0	0	0	0	0	0	0	0	0
0	0	0	0	0	0	0	0	0	0	0	0	0	0	0	0	0	0	0	0	0	0	0	0	0	0	0	0	0	0	0
0	0	0	0	0	0	0	0	0	0	0	0	0	0	0	0	0	0	0	0	0	0	0	0	0	0	0	0	0	0	0
0	0	0	0	0	0	0	0	0	0	0	0	0	0	0	0	0	0	0	0	0	0	0	0	0	0	0	0	0	0	0
0	0	0	0	0	0	0	0	0	0	0	0	0	0	0	0	0	0	0	0	0	0	0	0	0	0	0	0	0	0	0
0	0	0	0	0	0	0	0	0	0	0	0	0	0	0	0	0	0	0	0	0	0	0	0	0	0	0	0	0	0	0
0	0	0	0	0	0	0	0	0	0	0	0	0	0	0	0	0	0	0	0	0	0	0	0	0	0	0	0	0	0	0
0	0	0	0	0	0	0	0	0	0	0	0	0	0	0	0	0	0	0	0	0	0	0	0	0	0	0	0	0	0	0
0	0	0	0	0	0	0	0	0	0	0	0	0	0	0	0	0	0	0	0	0	0	0	0	0	0	0	0	0	0	0
0	0	0	0	0	0	0	0	0	0	0	0	0	0	0	0	0	0	0	0	0	0	0	0	0	0	0	0	0	0	0
0	0	0	0	0	0	0	0	0	0	0	0	0	0	0	0	0	0	0	0	0	0	0	0	0	0	0	0	0	0	0
0	0	0	0	0	0	0	0	0	0	0	0	0	0	0	0	0	0	0	0	0	0	0	0	0	0	0	0	0	0	0
0	0	0	0	0	0	0	0	0	0	0	0	0	0	0	0	0	0	0	0	0	0	0	0	0	0	0	0	0	0	0
0	0	0	0	0	0	0	0	0	0	0	0	0	0	0	0	0	0	0	0	0	0	0	0	0	0	0	0	0	0	0
0	0	0	0	0	0	0	0	0	0	0	0	0	0	0	0	0	0	0	0	0	0	0	0	0	0	0	0	0	0	0
0	0	0	0	0	0	0	0	0	0	0	0	0	0	0	0	0	0	0	0	0	0	0	0	0	0	0	0	0	0	0
0	0	0	0	0	0	0	0	0	0	0	0	0	0	0	0	0	0	0	0	0	0	0	0	0	0	0	0	0	0	0
0	0	0	0	0	0	0	0	0	0	0	0	0	0	0	0	0	0	0	0	0	0	0	0	0	0	0	0	0	0	0
0	0	0	0	0	0	0	0	0	0	0	0	0	0	0	0	0	0	0	0	0	0	0	0	0	0	0	0	0	0	0
0	0	0	0	0	0	0	0	0	0	0	0	0	0	0	0	0	0	0	0	0	0	0	0	0	0	0	0	0	0	0
0	0	0	0	0	0	0	0	0	0	0	0	0	0	0	0	0	0	0	0	0	0	0	0	0	0	0	0	0	0	0
0	0	0	0	0	0	0	0	0	0	0	0	0	0	0	0	0	0	0	0	0	0	0	0	0	0	0	0	0	0	0
0	0	0	0	0	0	0	0	0	0	0	0	0	0	0	0	0	0	0	0	0	0	0	0	0	0	0	0	0	0	0
0	0	0	0	0	0	0	0	0	0	0	0	0	0	0	0	0	0	0	0	0	0	0	0	0	0	0	0	0	0	0
0	0	0	0	0	0	0	0	0	0	0	0	0	0	0	0	0	0	0	0	0	0	0	0	0	0	0	0	0	0	0
0	0	0	0	0	0	0	0	0	0	0	0	0	0	0	0	0	0	0	0	0	0	0	0	0	0	0	0	0	0	0
0	0	0	0	0	0	0	0	0	0	0	0	0	0	0	0	0	0	0	0	0	0	0	0	0	0	0	0	0	0	0
0	0	0	0	0	0	0	0	0	0	0	0	0	0	0	0	0	0	0	0	0	0	0	0	0	0	0	0	0	0	0
0	0	0	0	0	0	0	0	0	0	0	0	0	0	0	0	0	0	0	0	0	0	0	0	0	0	0	0	0	0	0
0	0	0	0	0	0	0	0	0	0	0	0	0	0	0	0	0	0	0	0	0	0	0	0	0	0	0	0	0	0	0
0	0	0	0	0	0	0	0	0	0	0	0	0	0	0	0	0	0	0	0	0	0	0	0	0	0	0	0	0	0	0
0	0	0	0	0	0	0	0	0	0	0	0	0	0	0	0	0	0	0	0	0	0	0	0	0	0	0	0	0	0	0
0	0	0	0	0	0	0	0	0	0	0	0	0	0	0	0	0	0	0	0	0	0	0	0	0	0	0	0	0	0	0
0	0	0	0	0	0	0	0	0	0	0	0	0	0	0	0	0	0	0	0	0	0	0	0	0	0	0	0	0	0	0
0	0	0	0	0	0	0	0	0	0	0	0	0	0	0	0	0	0	0	0	0	0	0	0	0	0	0	0	0	0	0
0	0	0	0	0	0	0	0	0	0	0	0	0	0	0	0	0	0	0	0	0	0	0	0	0	0	0	0	0	0	0
0	0	0	0	0	0	0	0	0	0	0	0	0	0	0	0	0	0	0	0	0	0	0	0	0	0	0	0	0	0	0
0	0	0	0	0	0	0	0	0	0	0	0	0	0	0	0	0	0	0	0	0	0	0	0	0	0	0	0	0	0	0
0	0	0	0	0	0	0	0	0	0	0	0	0	0	0	0	0	0	0	0	0	0	0	0	0	0	0	0	0	0	0
0	0	0	0	0	0	0	0	0	0	0	0	0	0	0	0	0	0	0	0	0	0	0	0	0	0	0	0	0	0	0
0	0	0	0	0	0	0	0	0	0	0	0	0	0	0	0	0	0	0	0	0	0	0	0	0	0	0	0	0	0	0
0	0	0	0	0	0	0	0	0	0	0	0	0	0	0	0	0	0	0	0	0	0	0	0	0	0	0	0	0	0	0
0	0	0	0	0	0	0	0	0	0	0	0	0	0	0	0	0	0	0	0	0	0	0	0	0	0	0	0	0	0	0
0	0	0	0	0	0	0	0	0	0	0	0	0	0	0	0	0	0	0	0	0	0	0	0	0	0	0	0	0	0	0
0	0	0	0	0	0	0	0	0	0	0	0	0	0	0	0	0	0	0	0	0	0	0	0	0	0	0	0	0	0	0
0	0	0	0	0	0	0	0	0	0	0	0	0	0	0	0	0	0	0	0	0	0	0	0	0	0	0	0	0	0	0
0	0	0	0	0	0	0	0	0	0	0	0	0	0	0	0	0	0	0	0	0	0	0	0	0	0	0	0	0	0	0
0	0	0	0	0	0	0	0	0	0	0	0	0	0	0	0	0	0	0	0	0	0	0	0	0	0	0	0	0	0	0
0	0	0	0	0	0	0	0	0	0	0	0	0	0	0	0	0	0	0	0	0	0	0	0	0	0	0	0	0	0	0
0	0	0	0	0	0	0	0	0	0	0	0	0	0	0	0	0	0	0	0	0	0	0	0	0	0	0	0	0	0	0
0	0	0	0	0	0	0	0	0	0	0	0	0	0	0	0	0	0	0	0	0	0	0	0	0	0	0	0	0	0	0
0	0	0	0	0	0	0	0	0	0	0	0	0	0	0	0	0	0	0	0	0	0	0	0	0	0	0	0	0	0	0
0	0	0	0	0	0	0	0	0	0	0	0	0	0	0	0	0	0	0	0	0	0	0	0	0	0	0	0	0	0	0
0	0	0	0	0	0	0	0	0	0	0	0	0	0	0	0	0	0	0	0	0	0	0	0	0	0	0	0	0	0	0
0	0	0	0	0	0	0	0	0	0	0	0	0	0	0	0	0	0	0	0	0	0	0	0	0	0	0	0	0	0	0
0	0	0	0	0	0	0	0	0	0	0	0	0	0	0	0	0	0	0	0	0	0	0	0	0	0	0	0	0	0	0
0	0	0	0	0	0	0	0	0	0	0	0	0	0	0	0	0	0	0	0	0	0	0	0	0	0	0	0	0	0	0
0	0	0	0	0	0	0	0	0	0	0	0	0	0	0	0	0	0	0	0	0	0	0	0	0	0	0	0	0	0	0
0	0	0	0	0	0	0	0	0	0	0	0	0	0	0	0	0	0	0	0	0	0	0	0	0	0	0	0	0	0	0
0	0	0	0	0	0	0	0	0	0	0	0	0	0	0	0	0	0	0	0	0	0	0	0	0	0	0	0	0	0	0
0	0	0	0	0	0	0	0	0	0	0	0	0	0	0	0	0	0	0	0	0	0	0	0	0	0	0	0	0	0	0
0	0	0	0	0	0	0	0	0	0	0	0	0	0	0	0	0	0	0	0	0	0	0	0	0	0	0	0	0	0	0
0	0	0	0	0	0	0	0	0	0	0	0	0	0	0	0	0	0	0	0	0	0	0	0	0	0	0	0	0	0	0
0	0	0	0	0	0	0	0	0	0	0	0	0	0	0	0	0	0	0	0	0	0	0	0	0	0	0	0	0	0	0
0	0	0	0	0	0	0	0	0	0	0	0	0	0	0	0	0	0	0	0	0	0	0	0	0	0	0	0	0	0	0
0	0	0	0	0	0	0	0	0	0	0	0	0	0	0	0	0	0	0	0	0	0	0	0	0	0	0	0	0	0	0
0	0	0	0	0	0	0	0	0	0	0	0	0	0	0	0	0	0	0	0	0	0	0	0	0	0	0	0	0	0	0
0	0	0	0	0	0	0	0	0	0	0	0	0	0	0	0	0	0	0	0	0	0	0	0	0	0	0	0	0	0	0
0	0	0	0	0	0	0	0	0	0	0	0	0	0	0	0	0	0	0	0	0	0	0	0	0	0	0	0	0	0	0
0	0	0	0	0	0	0	0	0	0	0	0	0	0	0	0	0	0	0	0	0	0	0	0	0	0	0	0	0	0	0
0	0	0	0	0	0	0	0	0	0	0	0	0	0	0	0	0	0	0	0	0	0	0	0	0	0	0	0	0	0	0
0	0	0	0	0	0	0	0	0	0	0	0	0	0	0	0	0	0	0	0	0	0	0	0	0	0	0	0	0	0	0
0	0	0	0	0	0	0	0	0	0	0	0	0	0	0	0	0	0	0	0	0	0	0	0	0	0	0	0	0	0	0
0	0	0	0	0	0	0	0	0	0	0	0	0	0	0	0	0	0	0	0	0	0	0	0	0	0	0	0	0	0	0
0	0	0	0	0	0	0	0	0	0	0	0	0	0	0	0	0	0	0	0	0	0	0	0	0	0	0	0	0	0	0
0	0	0	0	0	0	0	0	0	0	0	0	0	0	0	0	0	0	0	0	0	0	0	0	0	0	0	0	0	0	0
0	0	0	0	0	0	0	0	0	0	0	0	0	0	0	0	0	0	0	0	0	0	0	0	0	0	0	0	0	0	0
0	0	0	0	0	0	0	0	0	0	0	0	0	0	0	0	0	0	0	0	0	0	0	0	0	0	0	0	0	0	0
0	0	0	0	0	0	0	0	0	0	0	0	0	0	0	0	0	0	0	0	0	0	0	0	0	0	0	0	0	0	0
0	0	0	0	0	0	0	0	0	0	0	0	0	0	0	0	0	0	0	0	0	0	0	0	0	0	0	0	0	0	0
0	0	0	0	0	0	0	0	0	0	0	0	0	0	0	0	0	0	0	0	0	0	0	0	0	0	0	0	0	0	0
0	0	0	0	0	0	0	0	0	0	0	0	0	0	0	0	0	0	0	0	0	0	0	0	0	0	0	0	0	0	0
0	0	0	0	0	0	0	0	0	0	0	0	0	0	0	0	0	0	0	0	0	0	0	0	0	0	0	0	0	0	0
0	0	0	0	0	0	0	0	0	0	0	0	0	0	0	0	0	0	0	0	0	0	0	0	0	0	0	0	0	0	0
0	0	0	0	0	0	0	0	0	0	0	0	0	0	0	0	0	0	0	0	0	0	0	0	0	0	0	0	0	0	0
0	0	0	0	0	0	0	0	0	0	0	0	0	0	0	0	0	0	0	0	0	0	0	0	0	0	0	0	0	0	0
0	0	0	0	0	0	0	0	0	0	0	0	0	0	0	0	0	0	0	0	0	0	0	0	0	0	0	0	0	0	0
0	0	0	0	0	0	0	0	0	0	0	0	0	0	0	0	0	0	0	0	0	0	0	0	0	0	0	0	0	0	0
0	0	0	0	0	0	0	0	0	0	0	0	0	0	0	0	0	0	0	0	0	0	0	0	0	0	0	0	0	0	0
0	0	0	0	0	0	0	0	0	0	0	0	0	0	0	0	0	0	0	0	0	0	0	0	0	0	0	0	0	0	0
0	0	0	0	0	0	0	0	0	0	0	0	0	0	0	0	0	0	0	0	0	0	0	0	0	0	0	0	0	0	0
0	0	0	0	0	0	0	0	0	0	0	0	0	0	0	0	0	0	0	0	0	0	0	0	0	0	0	0	0	0	0
0	0	0	0	0	0	0	0	0	0	0	0	0	0	0	0	0	0	0	0	0	0	0	0	0	0	0	0	0	0	0
0	0	0	0	0	0	0	0	0	0	0	0	0	0	0	0	0	0	0	0	0	0	0	0	0	0	0	0	0	0	0
0	0	0	0	0	0	0	0	0	0	0	0	0	0	0	0	0	0	0	0	0	0	0	0	0	0	0	0	0	0	0
0	0	0	0	0	0	0	0	0	0	0	0	0	0	0	0	0	0	0	0	0	0	0	0	0	0	0	0	0	0	0
0	0	0	0	0	0	0	0	0	0	0	0	0	0	0	0	0	0	0	0	0	0	0	0	0	0	0	0	0	0	0
0	0	0	0	0	0	0	0	0	0	0	0	0	0	0	0	0	0	0	0	0	0	0	0	0	0	0	0	0	0	0
0	0	0	0	0	0	0	0	0	0	0	0	0	0	0	0	0	0	0	0	0	0	0	0	0	0	0	0	0	0	0
0	0	0	0	0	0	0	0	0	0	0	0	0	0	0	0	0	0	0	0	0	0	0	0	0	0	0	0	0	0	0
0	0	0	0	0	0	0	0	0	0	0	0	0	0	0	0	0	0	0	0	0	0	0	0	0	0	0	0	0	0	0
0	0	0	0	0	0	0	0	0	0	0	0	0	0	0	0	0	0	0	0	0	0	0	0	0	0	0	0	0	0	0
0	0	0	0	0	0	0	0	0	0	0	0	0	0	0	0	0	0	0	0	0	0	0	0	0	0	0	0	0	0	0
0	0	0	0	0	0	0	0	0	0	0	0	0	0	0	0	0	0	0	0	0	0	0	0	0	0	0	0	0	0	0
0	0	0	0	0	0	0	0	0	0	0	0	0	0	0	0	0	0	0	0	0	0	0	0	0	0	0	0	0	0	0
0	0	0	0	0	0	0	0	0	0	0	0	0	0	0	0	0	0	0	0	0	0	0	0	0	0	0	0	0	0	0
0	0	0	0	0	0	0	0	0	0	0	0	0	0	0	0	0	0	0	0	0	0	0	0	0	0	0	0	0	0	0
0	0	0	0	0	0	0	0	0	0	0	0	0	0	0	0	0	0	0	0	0	0	0	0	0	0	0	0	0	0	0
0	0	0	0	0	0	0	0	0	0	0	0	0	0	0	0	0	0	0	0	0	0	0	0	0	0	0	0	0	0	0
0	0	0	0	0	0	0	0	0	0	0	0	0	0	0	0	0	0	0	0	0	0	0	0	0	0	0	0	0	0	0
0	0	0	0	0	0	0	0	0	0	0	0	0	0	0	0	0	0	0	0	0	0	0	0	0	0	0	0	0	0	0
0	0	0	0	0	0	0	0	0	0	0	0	0	0	0	0	0	0	0	0	0	0	0	0	0	0	0	0	0	0	0
0	0	0	0	0	0	0	0	0	0	0	0	0	0	0	0	0	0	0	0	0	0	0	0	0	0	0	0	0	0	0
0	0	0	0	0	0	0	0	0	0	0	0	0	0	0	0	0	0	0	0	0	0	0	0	0	0	0	0	0	0	0
0	0	0	0	0	0	0	0	0	0	0	0	0	0	0	0	0	0	0	0	0	0	0	0	0	0	0	0	0	0	0
0	0	0	0	0	0	0	0	0	0	0	0	0	0	0	0	0	0	0	0	0	0	0	0	0	0	0	0	0	0	0
0	0	0	0	0	0	0	0	0	0	0	0	0	0	0	0	0	0	0	0	0	0	0	0	0	0	0	0	0	0	0
0	0	0	0	0	0	0	0	0	0	0	0	0	0	0	0	0	0	0	0	0	0	0	0	0	0	0	0	0	0	0
0	0	0	0	0	0	0	0	0	0	0	0	0	0	0	0	0	0	0	0	0	0	0	0	0	0	0	0	0	0	0
0	0	0	0	0	0	0	0	0	0	0	0	0	0	0	0	0	0	0	0	0	0	0	0	0	0	0	0	0	0	0
0	0	0	0	0	0	0	0	0	0	0	0	0	0	0	0	0	0	0	0	0	0	0	0	0	0	0	0	0	0	0
0	0	0	0	0	0	0	0	0	0	0	0	0	0	0	0	0	0	0	0	0	0	0	0	0	0	0	0	0	0	0
0	0	0	0	0	0	0	0	0	0	0	0	0	0	0	0	0	0	0	0	0	0	0	0	0	0	0	0	0	0	0
0	0	0	0	0	0	0	0	0	0	0	0	0	0	0	0	0	0	0	0	0	0	0	0	0	0	0	0	0	0	0
0	0	0	0	0	0	0	0	0	0	0	0	0	0	0	0	0	0	0	0	0	0	0	0	0	0	0	0	0	0	0
0	0	0	0	0	0	0	0	0	0	0	0	0	0	0	0	0	0	0	0	0	0	0	0	0	0	0	0	0	0	0
0	0	0	0	0	0	0	0	0	0	0	0	0	0	0	0	0	0	0	0	0	0	0	0	0	0	0	0	0	0	0
0	0	0	0	0	0	0	0	0	0	0	0	0	0	0	0	0	0	0	0	0	0	0	0	0	0	0	0	0	0	0
0	0	0	0	0	0	0	0	0	0	0	0	0	0	0	0	0	0	0	0	0	0	0	0	0	0	0	0	0	0	0
0	0	0	0	0	0	0	0	0	0	0	0	0	0	0	0	0	0	0	0	0	0	0	0	0	0	0	0	0	0	0
0	0	0	0	0	0	0	0	0	0	0	0	0	0	0	0	0	0	0	0	0	0	0	0	0	0	0	0	0	0	0
0	0	0	0	0	0	0	0	0	0	0	0	0	0	0	0	0	0	0	0	0	0	0	0	0	0	0	0	0	0	0
0	0	0	0	0	0	0	0	0	0	0	0	0	0	0	0	0	0	0	0	0	0	0	0	0	0	0	0	0	0	0
0	0	0	0	0	0	0	0	0	0	0	0	0	0	0	0	0	0	0	0	0	0	0	0	0	0	0	0	0	0	0
0	0	0	0	0	0	0	0	0	0	0	0	0	0	0	0	0	0	0	0	0	0	0	0	0	0	0	0	0	0	0
0	0	0	0	0	0	0	0	0	0	0	0	0	0	0	0	0	0	0	0	0	0	0	0	0	0	0	0	0	0	0
0	0	0	0	0	0	0	0	0	0	0	0	0	0	0	0	0	0	0	0	0	0	0	0	0	0	0	0	0	0	0
0	0	0	0	0	0	0	0	0	0	0	0	0	0	0	0	0	0	0	0	0	0	0	0	0	0	0	0	0	0	0
0	0	0	0	0	0	0	0	0	0	0	0	0	0	0	0	0	0	0	0	0	0	0	0	0	0	0	0	0	0	0
0	0	0	0	0	0	0	0	0	0	0	0	0	0	0	0	0	0	0	0	0	0	0	0	0	0	0	0	0	0	0
0	0	0	0	0	0	0	0	0	0	0	0	0	0	0	0	0	0	0	0	0	0	0	0	0	0	0	0	0	0	0
0	0	0	0	0	0	0	0	0	0	0	0	0	0	0	0	0	0	0	0	0	0	0	0	0	0	0	0	0	0	0
0	0	0	0	0	0	0	0	0	0	0	0	0	0	0	0	0	0	0	0	0	0	0	0	0	0	0	0	0	0	0
0	0	0	0	0	0	0	0	0	0	0	0	0	0	0	0	0	0	0	0	0	0	0	0	0	0	0	0	0	0	0
0	0	0	0	0	0	0	0	0	0	0	0	0	0	0	0	0	0	0	0	0	0	0	0	0	0	0	0	0	0	0
0	0	0	0	0	0	0	0	0	0	0	0	0	0	0	0	0	0	0	0	0	0	0	0	0	0	0	0	0	0	0
0	0	0	0	0	0	0	0	0	0	0	0	0	0	0	0	0	0	0	0	0	0	0	0	0	0	0	0	0	0	0
0	0	0	0	0	0	0	0	0	0	0	0	0	0	0	0	0	0	0	0	0	0	0	0	0	0	0	0	0	0	0
0	0	0	0	0	0	0	0	0	0	0	0	0	0	0	0	0	0	0	0	0	0	0	0	0	0	0	0	0	0	0
0	0	0	0	0	0	0	0	0	0	0	0	0	0	0	0	0	0	0	0	0	0	0	0	0	0	0	0	0	0	0
0	0	0	0	0	0	0	0	0	0	0	0	0	0	0	0	0	0	0	0	0	0	0	0	0	0	0	0	0	0	0
0	0	0	0	0	0	0	0	0	0	0	0	0	0	0	0	0	0	0	0	0	0	0	0	0	0	0	0	0	0	0
0	0	0	0	0	0	0	0	0	0	0	0	0	0	0	0	0	0	0	0	0	0	0	0	0	0	0	0	0	0	0
0	0	0	0	0	0	0	0	0	0	0	0	0	0	0	0	0	0	0	0	0	0	0	0	0	0	0	0	0	0	0
0	0	0	0	0	0	0	0	0	0	0	0	0	0	0	0	0	0	0	0	0	0	0	0	0	0	0	0	0	0	0
0	0	0	0	0	0	0	0	0	0	0	0	0	0	0	0	0	0	0	0	0	0	0	0	0	0	0	0	0	0	0
0	0	0	0	0	0	0	0	0	0	0	0	0	0	0	0	0	0	0	0	0	0	0	0	0	0	0	0	0	0	0
0	0	0	0	0	0	0	0	0	0	0	0	0	0	0	0	0	0	0	0	0	0	0	0	0	0	0	0	0	0	0
0	0	0	0	0	0	0	0	0	0	0	0	0	0	0	0	0	0	0	0	0	0	0	0	0	0	0	0	0	0	0
0	0	0	0	0	0	0	0	0	0	0	0	0	0	0	0	0	0	0	0	0	0	0	0	0	0	0	0	0	0	0
0	0	0	0	0	0	0	0	0	0	0	0	0	0	0	0	0	0	0	0	0	0	0	0	0	0	0	0	0	0	0
0	0	0	0	0	0	0	0	0	0	0	0	0	0	0	0	0	0	0	0	0	0	0	0	0	0	0	0	0	0	0
0	0	0	0	0	0	0	0	0	0	0	0	0	0	0	0	0	0	0	0	0	0	0	0	0	0	0	0	0	0	0
0	0	0	0	0	0	0	0	0	0	0	0	0	0	0	0	0	0	0	0	0	0	0	0	0	0	0	0	0	0	0
0	0	0	0	0	0	0	0	0	0	0	0	0	0	0	0	0	0	0	0	0	0	0	0	0	0	0	0	0	0	0
0	0	0	0	0	0	0	0	0	0	0	0	0	0	0	0	0	0	0	0	0	0	0	0	0	0	0	0	0	0	0
0	0	0	0	0	0	0	0	0	0	0	0	0	0	0	0	0	0	0	0	0	0	0	0	0	0	0	0	0	0	0
0	0	0	0	0	0	0	0	0	0	0	0	0	0	0	0	0	0	0	0	0	0	0	0	0	0	0	0	0	0	0
0	0	0	0	0	0	0	0	0	0	0	0	0	0	0	0	0	0	0	0	0	0	0	0	0	0	0	0	0	0	0
0	0	0	0	0	0	0	0	0	0	0	0	0	0	0	0	0	0	0	0	0	0	0	0	0	0	0	0	0	0	0
0	0	0	0	0	0	0	0	0	0	0	0	0	0	0	0	0	0	0	0	0	0	0	0	0	0	0	0	0	0	0
0	0	0	0	0	0	0	0	0	0	0	0	0	0	0	0	0	0	0	0	0	0	0	0	0	0	0	0	0	0	0
0	0	0	0	0	0	0	0	0	0	0	0	0	0	0	0	0	0	0	0	0	0	0	0	0	0	0	0	0	0	0
0	0	0	0	0	0	0	0	0	0	0	0	0	0	0	0	0	0	0	0	0	0	0	0	0	0	0	0	0	0	0
0	0	0	0	0	0	0	0	0	0	0	0	0	0	0	0	0	0	0	0	0	0	0	0	0	0	0	0	0	0	0
0	0	0	0	0	0	0	0	0	0	0	0	0	0	0	0	0	0	0	0	0	0	0	0	0	0	0	0	0	0	0
0	0	0	0	0	0	0	0	0	0	0	0	0	0	0	0	0	0	0	0	0	0	0	0	0	0	0	0	0	0	0
0	0	0	0	0	0	0	0	0	0	0	0	0	0	0	0	0	0	0	0	0	0	0	0	0	0	0	0	0	0	0
0	0	0	0	0	0	0	0	0	0	0	0	0	0	0	0	0	0	0	0	0	0	0	0	0	0	0	0	0	0	0
0	0	0	0	0	0	0	0	0	0	0	0	0	0	0	0	0	0	0	0	0	0	0	0	0	0	0	0	0	0	0
0	0	0	0	0	0	0	0	0	0	0	0	0	0	0	0	0	0	0	0	0	0	0	0	0	0	0	0	0	0	0
0	0	0	0	0	0	0	0	0	0	0	0	0	0	0	0	0	0	0	0	0	0	0	0	0	0	0	0	0	0	0
0	0	0	0	0	0	0	0	0	0	0	0	0	0	0	0	0	0	0	0	0	0	0	0	0	0	0	0	0	0	0
0	0	0	0	0	0	0	0	0	0	0	0	0	0	0	0	0	0	0	0	0	0	0	0	0	0	0	0	0	0	0
0	0	0	0	0	0	0	0	0	0	0	0	0	0	0	0	0	0	0	0	0	0	0	0	0	0	0	0	0	0	0
0	0	0	0	0	0	0	0	0	0	0	0	0	0	0	0	0	0	0	0	0	0	0	0	0	0	0	0	0	0	0
0	0	0	0	0	0	0	0	0	0	0	0	0	0	0	0	0	0	0	0	0	0	0	0	0	0	0	0	0	0	0
0	0	0	0	0	0	0	0	0	0	0	0	0	0	0	0	0	0	0	0	0	0	0	0	0	0	0	0	0	0	0
0	0	0	0	0	0	0	0	0	0	0	0	0	0	0	0	0	0	0	0	0	0	0	0	0	0	0	0	0	0	0
0	0	0	0	0	0	0	0	0	0	0	0	0	0	0	0	0	0	0	0	0	0	0	0	0	0	0	0	0	0	0
0	0	0	0	0	0	0	0	0	0	0	0	0	0	0	0	0	0	0	0	0	0	0	0	0	0	0	0	0	0	0
0	0	0	0	0	0	0	0	0	0	0	0	0	0	0	0	0	0	0	0	0	0	0	0	0	0	0	0	0	0	0
0	0	0	0	0	0	0	0	0	0	0	0	0	0	0	0	0	0	0	0	0	0	0	0	0	0	0	0	0	0	0
0	0	0	0	0	0	0	0	0	0	0	0	0	0	0	0	0	0	0	0	0	0	0	0	0	0	0	0	0	0	0
0	0	0	0	0	0	0	0	0	0	0	0	0	0	0	0	0	0	0	0	0	0	0	0	0	0	0	0	0	0	0
0	0	0	0	0	0	0	0	0	0	0	0	0	0	0	0	0	0	0	0	0	0	0	0	0	0	0	0	0	0	0
0	0	0	0	0	0	0	0	0	0	0	0	0	0	0	0	0	0	0	0	0	0	0	0	0	0	0	0	0	0	0
0	0	0	0	0	0	0	0	0	0	0	0	0	0	0	0	0	0	0	0	0	0	0	0	0	0	0	0	0	0	0
0	0	0	0	0	0	0	0	0	0	0	0	0	0	0	0	0	0	0	0	0	0	0	0	0	0	0	0	0	0	0
0	0	0	0	0	0	0	0	0	0	0	0	0	0	0	0	0	0	0	0	0	0	0	0	0	0	0	0	0	0	0
0	0	0	0	0	0	0	0	0	0	0	0	0	0	0	0	0	0	0	0	0	0	0	0	0	0	0	0	0	0	0
0	0	0	0	0	0	0	0	0	0	0	0	0	0	0	0	0	0	0	0	0	0	0	0	0	0	0	0	0	0	0
0	0	0	0	0	0	0	0	0	0	0	0	0	0	0	0	0	0	0	0	0	0	0	0	0	0	0	0	0	0	0
0	0	0	0	0	0	0	0	0	0	0	0	0	0	0	0	0	0	0	0	0	0	0	0	0	0	0	0	0	0	0
0	0	0	0	0	0	0	0	0	0	0	0	0	0	0	0	0	0	0	0	0	0	0	0	0	0	0	0	0	0	0
0	0	0	0	0	0	0	0	0	0	0	0	0	0	0	0	0	0	0	0	0	0	0	0	0	0	0	0	0	0	0
0	0	0	0	0	0	0	0	0	0	0	0	0	0	0	0	0	0	0	0	0	0	0	0	0	0	0	0	0	0	0
0	0	0	0	0	0	0	0	0	0	0	0	0	0	0	0	0	0	0	0	0	0	0	0	0	0	0	0	0	0	0
0	0	0	0	0	0	0	0	0	0	0	0	0	0	0	0	0	0	0	0	0	0	0	0	0	0	0	0	0	0	0
0	0	0	0	0	0	0	0	0	0	0	0	0	0	0	0	0	0	0	0	0	0	0	0	0	0	0	0	0	0	0
0	0	0	0	0	0	0	0	0	0	0	0	0	0	0	0	0	0	0	0	0	0	0	0	0	0	0	0	0	0	0
0	0	0	0	0	0	0	0	0	0	0	0	0	0	0	0	0	0	0	0	0	0	0	0	0	0	0	0	0	0	0
0	0	0	0	0	0	0	0	0	0	0	0	0	0	0	0	0	0	0	0	0	0	0	0	0	0	0	0	0	0	0
0	0	0	0	0	0	0	0	0	0	0	0	0	0	0	0	0	0	0	0	0	0	0	0	0	0	0	0	0	0	0
0	0	0	0	0	0	0	0	0	0	0	0	0	0	0	0	0	0	0	0	0	0	0	0	0	0	0	0	0	0	0
0	0	0	0	0	0	0	0	0	0	0	0	0	0	0	0	0	0	0	0	0	0	0	0	0	0	0	0	0	0	0
0	0	0	0	0	0	0	0	0	0	0	0	0	0	0	0	0	0	0	0	0	0	0	0	0	0	0	0	0	0	0
0	0	0	0	0	0	0	0	0	0	0	0	0	0	0	0	0	0	0	0	0	0	0	0	0	0	0	0	0	0	0
0	0	0	0	0	0	0	0	0	0	0	0	0	0	0	0	0	0	0	0	0	0	0	0	0	0	0	0	0	0	0
0	0	0	0	0	0	0	0	0	0	0	0	0	0	0	0	0	0	0	0	0	0	0	0	0	0	0	0	0	0	0
0	0	0	0	0	0	0	0	0	0	0	0	0	0	0	0	0	0	0	0	0	0	0	0	0	0	0	0	0	0	0
0	0	0	0	0	0	0	0	0	0	0	0	0	0	0	0	0	0	0	0	0	0	0	0	0	0	0	0	0	0	0
0	0	0	0	0	0	0	0	0	0	0	0	0	0	0	0	0	0	0	0	0	0	0	0	0	0	0	0	0	0	0
0	0	0	0	0	0	0	0	0	0	0	0	0	0	0	0	0	0	0	0	0	0	0	0	0	0	0	0	0	0	0
0	0	0	0	0	0	0	0	0	0	0	0	0	0	0	0	0	0	0	0	0	0	0	0	0	0	0	0	0	0	0
0	0	0	0	0	0	0	0	0	0	0	0	0	0	0	0	0	0	0	0	0	0	0	0	0	0	0	0	0	0	0
0	0	0	0	0	0	0	0	0	0	0	0	0	0	0	0	0	0	0	0	0	0	0	0	0	0	0	0	0	0	0
0	0	0	0	0	0	0	0	0	0	0	0	0	0	0	0	0	0	0	0	0	0	0	0	0	0	0	0	0	0	0
0	0	0	0	0	0	0	0	0	0	0	0	0	0	0	0	0	0	0	0	0	0	0	0	0	0	0	0	0	0	0
0	0	0	0	0	0	0	0	0	0	0	0	0	0	0	0	0	0	0	0	0	0	0	0	0	0	0	0	0	0	0
0	0	0	0	0	0	0	0	0	0	0	0	0	0	0	0	0	0	0	0	0	0	0	0	0	0	0	0	0	0	0
0	0	0	0	0	0	0	0	0	0	0	0	0	0	0	0	0	0	0	0	0	0	0	0	0	0	0	0	0	0	0
0	0	0	0	0	0	0	0	0	0	0	0	0	0	0	0	0	0	0	0	0	0	0	0	0	0	0	0	0	0	0
0	0	0	0	0	0	0	0	0	0	0	0	0	0	0	0	0	0	0	0	0	0	0	0	0	0	0	0	0	0	0
0	0	0	0	0	0	0	0	0	0	0	0	0	0	0	0	0	0	0	0	0	0	0	0	0	0	0	0	0	0	0
0	0	0	0	0	0	0	0	0	0	0	0	0	0	0	0	0	0	0	0	0	0	0	0	0	0	0	0	0	0	0
0	0	0	0	0	0	0	0	0	0	0	0	0	0	0	0	0	0	0	0	0	0	0	0	0	0	0	0	0	0	0
0	0	0	0	0	0	0	0	0	0	0	0	0	0	0	0	0	0	0	0	0	0	0	0	0	0	0	0	0	0	0
0	0	0	0	0	0	0	0	0	0	0	0	0	0	0	0	0	0	0	0	0	0	0	0	0	0	0	0	0	0	0
0	0	0	0	0	0	0	0	0	0	0	0	0	0	0	0	0	0	0	0	0	0	0	0	0	0	0	0	0	0	0
0	0	0	0	0	0	0	0	0	0	0	0	0	0	0	0	0	0	0	0	0	0	0	0	0	0	0	0	0	0	0
0	0	0	0	0	0	0	0	0	0	0	0	0	0	0	0	0	0	0	0	0	0	0	0	0	0	0	0	0	0	0
0	0	0	0	0	0	0	0	0	0	0	0	0	0	0	0	0	0	0	0	0	0	0	0	0	0	0	0	0	0	0
0	0	0	0	0	0	0	0	0	0	0	0	0	0	0	0	0	0	0	0	0	0	0	0	0	0	0	0	0	0	0
0	0	0	0	0	0	0	0	0	0	0	0	0	0	0	0	0	0	0	0	0	0	0	0	0	0	0	0	0	0	0
0	0	0	0	0	0	0	0	0	0	0	0	0	0	0	0	0	0	0	0	0	0	0	0	0	0	0	0	0	0	0
0	0	0	0	0	0	0	0	0	0	0	0	0	0	0	0	0	0	0	0	0	0	0	0	0	0	0	0	0	0	0
0	0	0	0	0	0	0	0	0	0	0	0	0	0	0	0	0	0	0	0	0	0	0	0	0	0	0	0	0	0	0
0	0	0	0	0	0	0	0	0	0	0	0	0	0	0	0	0	0	0	0	0	0	0	0	0	0	0	0	0	0	0
0	0	0	0	0	0	0	0	0	0	0	0	0	0	0	0	0	0	0	0	0	0	0	0	0	0	0	0	0	0	0
0	0	0	0	0	0	0	0	0	0	0	0	0	0	0	0	0	0	0	0	0	0	0	0	0	0	0	0	0	0	0
0	0	0	0	0	0	0	0	0	0	0	0	0	0	0	0	0	0	0	0	0	0	0	0	0	0	0	0	0	0	0
0	0	0	0	0	0	0	0	0	0	0	0	0	0	0	0	0	0	0	0	0	0	0	0	0	0	0	0	0	0	0
0	0	0	0	0	0	0	0	0	0	0	0	0	0	0	0	0	0	0	0	0	0	0	0	0	0	0	0	0	0	0
0	0	0	0	0	0	0	0	0	0	0	0	0	0	0	0	0	0	0	0	0	0	0	0	0	0	0	0	0	0	0
0	0	0	0	0	0	0	0	0	0	0	0	0	0	0	0	0	0	0	0	0	0	0	0	0	0	0	0	0	0	0
0	0	0	0	0	0	0	0	0	0	0	0	0	0	0	0	0	0	0	0	0	0	0	0	0	0	0	0	0	0	0
0	0	0	0	0	0	0	0	0	0	0	0	0	0	0	0	0	0	0	0	0	0	0	0	0	0	0	0	0	0	0
0	0	0	0	0	0	0	0	0	0	0	0	0	0	0	0	0	0	0	0	0	0	0	0	0	0	0	0	0	0	0
0	0	0	0	0	0	0	0	0	0	0	0	0	0	0	0	0	0	0	0	0	0	0	0	0	0	0	0	0	0	0
0	0	0	0	0	0	0	0	0	0	0	0	0	0	0	0	0	0	0	0	0	0	0	0	0	0	0	0	0	0	0
0	0	0	0	0	0	0	0	0	0	0	0	0	0	0	0	0	0	0	0	0	0	0	0	0	0	0	0	0	0	0
0	0	0	0	0	0	0	0	0	0	0	0	0	0	0	0	0	0	0	0	0	0	0	0	0	0	0	0	0	0	0
0	0	0	0	0	0	0	0	0	0	0	0	0	0	0	0	0	0	0	0	0	0	0	0	0	0	0	0	0	0	0
0	0	0	0	0	0	0	0	0	0	0	0	0	0	0	0	0	0	0	0	0	0	0	0	0	0	0	0	0	0	0
0	0	0	0	0	0	0	0	0	0	0	0	0	0	0	0	0	0	0	0	0	0	0	0	0	0	0	0	0	0	0
0	0	0	0	0	0	0	0	0	0	0	0	0	0	0	0	0	0	0	0	0	0	0	0	0	0	0	0	0	0	0
0	0	0	0	0	0	0	0	0	0	0	0	0	0	0	0	0	0	0	0	0	0	0	0	0	0	0	0	0	0	0
0	0	0	0	0	0	0	0	0	0	0	0	0	0	0	0	0	0	0	0	0	0	0	0	0	0	0	0	0	0	0
0	0	0	0	0	0	0	0	0	0	0	0	0	0	0	0	0	0	0	0	0	0	0	0	0	0	0	0	0	0	0
0	0	0	0	0	0	0	0	0	0	0	0	0	0	0	0	0	0	0	0	0	0	0	0	0	0	0	0	0	0	0
0	0	0	0	0	0	0	0	0	0	0	0	0	0	0	0	0	0	0	0	0	0	0	0	0	0	0	0	0	0	0
0	0	0	0	0	0	0	0	0	0	0	0	0	0	0	0	0	0	0	0	0	0	0	0	0	0	0	0	0	0	0
0	0	0	0	0	0	0	0	0	0	0	0	0	0	0	0	0	0	0	0	0	0	0	0	0	0	0	0	0	0	0
0	0	0	0	0	0	0	0	0	0	0	0	0	0	0	0	0	0	0	0	0	0	0	0	0	0	0	0	0	0	0
0	0	0	0	0	0	0	0	0	0	0	0	0	0	0	0	0	0	0	0	0	0	0	0	0	0	0	0	0	0	0
0	0	0	0	0	0	0	0	0	0	0	0	0	0	0	0	0	0	0	0	0	0	0	0	0	0	0	0	0	0	0
0	0	0	0	0	0	0	0	0	0	0	0	0	0	0	0	0	0	0	0	0	0	0	0	0	0	0	0	0	0	0
0	0	0	0	0	0	0	0	0	0	0	0	0	0	0	0	0	0	0	0	0	0	0	0	0	0	0	0	0	0	0
0	0	0	0	0	0	0	0	0	0	0	0	0	0	0	0	0	0	0	0	0	0	0	0	0	0	0	0	0	0	0
0	0	0	0	0	0	0	0	0	0	0	0	0	0	0	0	0	0	0	0	0	0	0	0	0	0	0	0	0	0	0
0	0	0	0	0	0	0	0	0	0	0	0	0	0	0	0	0	0	0	0	0	0	0	0	0	0	0	0	0	0	0
0	0	0	0	0	0	0	0	0	0	0	0	0	0	0	0	0	0	0	0	0	0	0	0	0	0	0	0	0	0	0
0	0	0	0	0	0	0	0	0	0	0	0	0	0	0	0	0	0	0	0	0	0	0	0	0	0	0	0	0	0	0
0	0	0	0	0	0	0	0	0	0	0	0	0	0	0	0	0	0	0	0	0	0	0	0	0	0	0	0	0	0	0
0	0	0	0	0	0	0	0	0	0	0	0	0	0	0	0	0	0	0	0	0	0	0	0	0	0	0	0	0	0	0
0	0	0	0	0	0	0	0	0	0	0	0	0	0	0	0	0	0	0	0	0	0	0	0	0	0	0	0	0	0	0
0	0	0	0	0	0	0	0	0	0	0	0	0	0	0	0	0	0	0	0	0	0	0	0	0	0	0	0	0	0	0
0	0	0	0	0	0	0	0	0	0	0	0	0	0	0	0	0	0	0	0	0	0	0	0	0	0	0	0	0	0	0
0	0	0	0	0	0	0	0	0	0	0	0	0	0	0	0	0	0	0	0	0	0	0	0	0	0	0	0	0	0	0
0	0	0	0	0	0	0	0	0	0	0	0	0	0	0	0	0	0	0	0	0	0	0	0	0	0	0	0	0	0	0
0	0	0	0	0	0	0	0	0	0	0	0	0	0	0	0	0	0	0	0	0	0	0	0	0	0	0	0	0	0	0
0	0	0	0	0	0	0	0	0	0	0	0	0	0	0	0	0	0	0	0	0	0	0	0	0	0	0	0	0	0	0
0	0	0	0	0	0	0	0	0	0	0	0	0	0	0	0	0	0	0	0	0	0	0	0	0	0	0	0	0	0	0
0	0	0	0	0	0	0	0	0	0	0	0	0	0	0	0	0	0	0	0	0	0	0	0	0	0	0	0	0	0	0
0	0	0	0	0	0	0	0	0	0	0	0	0	0	0	0	0	0	0	0	0	0	0	0	0	0	0	0	0	0	0
0	0	0	0	0	0	0	0	0	0	0	0	0	0	0	0	0	0	0	0	0	0	0	0	0	0	0	0	0	0	0
0	0	0	0	0	0	0	0	0	0	0	0	0	0	0	0	0	0	0	0	0	0	0	0	0	0	0	0	0	0	0
0	0	0	0	0	0	0	0	0	0	0	0	0	0	0	0	0	0	0	0	0	0	0	0	0	0	0	0	0	0	0
0	0	0	0	0	0	0	0	0	0	0	0	0	0	0	0	0	0	0	0	0	0	0	0	0	0	0	0	0	0	0
0	0	0	0	0	0	0	0	0	0	0	0	0	0	0	0	0	0	0	0	0	0	0	0	0	0	0	0	0	0	0
0	0	0	0	0	0	0	0	0	0	0	0	0	0	0	0	0	0	0	0	0	0	0	0	0	0	0	0	0	0	0
0	0	0	0	0	0	0	0	0	0	0	0	0	0	0	0	0	0	0	0	0	0	0	0	0	0	0	0	0	0	0
0	0	0	0	0	0	0	0	0	0	0	0	0	0	0	0	0	0	0	0	0	0	0	0	0	0	0	0	0	0	0
0	0	0	0	0	0	0	0	0	0	0	0	0	0	0	0	0	0	0	0	0	0	0	0	0	0	0	0	0	0	0
0	0	0	0	0	0	0	0	0	0	0	0	0	0	0	0	0	0	0	0	0	0	0	0	0	0	0	0	0	0	0
0	0	0	0	0	0	0	0	0	0	0	0	0	0	0	0	0	0	0	0	0	0	0	0	0	0	0	0	0	0	0
0	0	0	0	0	0	0	0	0	0	0	0	0	0	0	0	0	0	0	0	0	0	0	0	0	0	0	0	0	0	0
0	0	0	0	0	0	0	0	0	0	0	0	0	0	0	0	0	0	0	0	0	0	0	0	0	0	0	0	0	0	0
0	0	0	0	0	0	0	0	0	0	0	0	0	0	0	0	0	0	0	0	0	0	0	0	0	0	0	0	0	0	0
0	0	0	0	0	0	0	0	0	0	0	0	0	0	0	0	0	0	0	0	0	0	0	0	0	0	0	0	0	0	0
0	0	0	0	0	0	0	0	0	0	0	0	0	0	0	0	0	0	0	0	0	0	0	0	0	0	0	0	0	0	0
0	0	0	0	0	0	0	0	0	0	0	0	0	0	0	0	0	0	0	0	0	0	0	0	0	0	0	0	0	0	0
0	0	0	0	0	0	0	0	0	0	0	0	0	0	0	0	0	0	0	0	0	0	0	0	0	0	0	0	0	0	0
0	0	0	0	0	0	0	0	0	0	0	0	0	0	0	0	0	0	0	0	0	0	0	0	0	0	0	0	0	0	0
0	0	0	0	0	0	0	0	0	0	0	0	0	0	0	0	0	0	0	0	0	0	0	0	0	0	0	0	0	0	0
0	0	0	0	0	0	0	0	0	0	0	0	0	0	0	0	0	0	0	0	0	0	0	0	0	0	0	0	0	0	0
0	0	0	0	0	0	0	0	0	0	0	0	0	0	0	0	0	0	0	0	0	0	0	0	0	0	0	0	0	0	0
0	0	0	0	0	0	0	0	0	0	0	0	0	0	0	0	0	0	0	0	0	0	0	0	0	0	0	0	0	0	0
0	0	0	0	0	0	0	0	0	0	0	0	0	0	0	0	0	0	0	0	0	0	0	0	0	0	0	0	0	0	0
0	0	0	0	0	0	0	0	0	0	0	0	0	0	0	0	0	0	0	0	0	0	0	0	0	0	0	0	0	0	0
0	0	0	0	0	0	0	0	0	0	0	0	0	0	0	0	0	0	0	0	0	0	0	0	0	0	0	0	0	0	0
0	0	0	0	0	0	0	0	0	0	0	0	0	0	0	0	0	0	0	0	0	0	0	0	0	0	0	0	0	0	0
0	0	0	0	0	0	0	0	0	0	0	0	0	0	0	0	0	0	0	0	0	0	0	0	0	0	0	0	0	0	0
0	0	0	0	0	0	0	0	0	0	0	0	0	0	0	0	0	0	0	0	0	0	0	0	0	0	0	0	0	0	0
0	0	0	0	0	0	0	0	0	0	0	0	0	0	0	0	0	0	0	0	0	0	0	0	0	0	0	0	0	0	0
0	0	0	0	0	0	0	0	0	0	0	0	0	0	0	0	0	0	0	0	0	0	0	0	0	0	0	0	0	0	0
0	0	0	0	0	0	0	0	0	0	0	0	0	0	0	0	0	0	0	0	0	0	0	0	0	0	0	0	0	0	0
0	0	0	0	0	0	0	0	0	0	0	0	0	0	0	0	0	0	0	0	0	0	0	0	0	0	0	0	0	0	0
0	0	0	0	0	0	0	0	0	0	0	0	0	0	0	0	0	0	0	0	0	0	0	0	0	0	0	0	0	0	0
0	0	0	0	0	0	0	0	0	0	0	0	0	0	0	0	0	0	0	0	0	0	0	0	0	0	0	0	0	0	0
0	0	0	0	0	0	0	0	0	0	0	0	0	0	0	0	0	0	0	0	0	0	0	0	0	0	0	0	0	0	0
0	0	0	0	0	0	0	0	0	0	0	0	0	0	0	0	0	0	0	0	0	0	0	0	0	0	0	0	0	0	0
0	0	0	0	0	0	0	0	0	0	0	0	0	0	0	0	0	0	0	0	0	0	0	0	0	0	0	0	0	0	0
0	0	0	0	0	0	0	0	0	0	0	0	0	0	0	0	0	0	0	0	0	0	0	0	0	0	0	0	0	0	0
0	0	0	0	0	0	0	0	0	0	0	0	0	0	0	0	0	0	0	0	0	0	0	0	0	0	0	0	0	0	0
0	0	0	0	0	0	0	0	0	0	0	0	0	0	0	0	0	0	0	0	0	0	0	0	0	0	0	0	0	0	0
0	0	0	0	0	0	0	0	0	0	0	0	0	0	0	0	0	0	0	0	0	0	0	0	0	0	0	0	0	0	0
0	0	0	0	0	0	0	0	0	0	0	0	0	0	0	0	0	0	0	0	0	0	0	0	0	0	0	0	0	0	0
0	0	0	0	0	0	0	0	0	0	0	0	0	0	0	0	0	0	0	0	0	0	0	0	0	0	0	0	0	0	0
0	0	0	0	0	0	0	0	0	0	0	0	0	0	0	0	0	0	0	0	0	0	0	0	0	0	0	0	0	0	0
0	0	0	0	0	0	0	0	0	0	0	0	0	0	0	0	0	0	0	0	0	0	0	0	0	0	0	0	0	0	0
0	0	0	0	0	0	0	0	0	0	0	0	0	0	0	0	0	0	0	0	0	0	0	0	0	0	0	0	0	0	0
0	0	0	0	0	0	0	0	0	0	0	0	0	0	0	0	0	0	0	0	0	0	0	0	0	0	0	0	0	0	0
0	0	0	0	0	0	0	0	0	0	0	0	0	0	0	0	0	0	0	0	0	0	0	0	0	0	0	0	0	0	0
0	0	0	0	0	0	0	0	0	0	0	0	0	0	0	0	0	0	0	0	0	0	0	0	0	0	0	0	0	0	0
0	0	0	0	0	0	0	0	0	0	0	0	0	0	0	0	0	0	0	0	0	0	0	0	0	0	0	0	0	0	0
0	0	0	0	0	0	0	0	0	0	0	0	0	0	0	0	0	0	0	0	0	0	0	0	0	0	0	0	0	0	0
0	0	0	0	0	0	0	0	0	0	0	0	0	0	0	0	0	0	0	0	0	0	0	0	0	0	0	0	0	0	0
0	0	0	0	0	0	0	0	0	0	0	0	0	0	0	0	0	0	0	0	0	0	0	0	0	0	0	0	0	0	0
0	0	0	0	0	0	0	0	0	0	0	0	0	0	0	0	0	0	0	0	0	0	0	0	0	0	0	0	0	0	0
0	0	0	0	0	0	0	0	0	0	0	0	0	0	0	0	0	0	0	0	0	0	0	0	0	0	0	0	0	0	0
0	0	0	0	0	0	0	0	0	0	0	0	0	0	0	0	0	0	0	0	0	0	0	0	0	0	0	0	0	0	0
0	0	0	0	0	0	0	0	0	0	0	0	0	0	0	0	0	0	0	0	0	0	0	0	0	0	0	0	0	0	0
0	0	0	0	0	0	0	0	0	0	0	0	0	0	0	0	0	0	0	0	0	0	0	0	0	0	0	0	0	0	0
0	0	0	0	0	0	0	0	0	0	0	0	0	0	0	0	0	0	0	0	0	0	0	0	0	0	0	0	0	0	0
0	0	0	0	0	0	0	0	0	0	0	0	0	0	0	0	0	0	0	0	0	0	0	0	0	0	0	0	0	0	0
0	0	0	0	0	0	0	0	0	0	0	0	0	0	0	0	0	0	0	0	0	0	0	0	0	0	0	0	0	0	0
0	0	0	0	0	0	0	0	0	0	0	0	0	0	0	0	0	0	0	0	0	0	0	0	0	0	0	0	0	0	0
0	0	0	0	0	0	0	0	0	0	0	0	0	0	0	0	0	0	0	0	0	0	0	0	0	0	0	0	0	0	0
0	0	0	0	0	0	0	0	0	0	0	0	0	0	0	0	0	0	0	0	0	0	0	0	0	0	0	0	0	0	0
0	0	0	0	0	0	0	0	0	0	0	0	0	0	0	0	0	0	0	0	0	0	0	0	0	0	0	0	0	0	0
0	0	0	0	0	0	0	0	0	0	0	0	0	0	0	0	0	0	0	0	0	0	0	0	0	0	0	0	0	0	0
0	0	0	0	0	0	0	0	0	0	0	0	0	0	0	0	0	0	0	0	0	0	0	0	0	0	0	0	0	0	0
0	0	0	0	0	0	0	0	0	0	0	0	0	0	0	0	0	0	0	0	0	0	0	0	0	0	0	0	0	0	0
0	0	0	0	0	0	0	0	0	0	0	0	0	0	0	0	0	0	0	0	0	0	0	0	0	0	0	0	0	0	0
0	0	0	0	0	0	0	0	0	0	0	0	0	0	0	0	0	0	0	0	0	0	0	0	0	0	0	0	0	0	0
0	0	0	0	0	0	0	0	0	0	0	0	0	0	0	0	0	0	0	0	0	0	0	0	0	0	0	0	0	0	0
0	0	0	0	0	0	0	0	0	0	0	0	0	0	0	0	0	0	0	0	0	0	0	0	0	0	0	0	0	0	0
0	0	0	0	0	0	0	0	0	0	0	0	0	0	0	0	0	0	0	0	0	0	0	0	0	0	0	0	0	0	0
0	0	0	0	0	0	0	0	0	0	0	0	0	0	0	0	0	0	0	0	0	0	0	0	0	0	0	0	0	0	0
0	0	0	0	0	0	0	0	0	0	0	0	0	0	0	0	0	0	0	0	0	0	0	0	0	0	0	0	0	0	0
0	0	0	0	0	0	0	0	0	0	0	0	0	0	0	0	0	0	0	0	0	0	0	0	0	0	0	0	0	0	0
0	0	0	0	0	0	0	0	0	0	0	0	0	0	0	0	0	0	0	0	0	0	0	0	0	0	0	0	0	0	0
0	0	0	0	0	0	0	0	0	0	0	0	0	0	0	0	0	0	0	0	0	0	0	0	0	0	0	0	0	0	0
0	0	0	0	0	0	0	0	0	0	0	0	0	0	0	0	0	0	0	0	0	0	0	0	0	0	0	0	0	0	0
0	0	0	0	0	0	0	0	0	0	0	0	0	0	0	0	0	0	0	0	0	0	0	0	0	0	0	0	0	0	0
0	0	0	0	0	0	0	0	0	0	0	0	0	0	0	0	0	0	0	0	0	0	0	0	0	0	0	0	0	0	0
0	0	0	0	0	0	0	0	0	0	0	0	0	0	0	0	0	0	0	0	0	0	0	0	0	0	0	0	0	0	0
0	0	0	0	0	0	0	0	0	0	0	0	0	0	0	0	0	0	0	0	0	0	0	0	0	0	0	0	0	0	0
0	0	0	0	0	0	0	0	0	0	0	0	0	0	0	0	0	0	0	0	0	0	0	0	0	0	0	0	0	0	0
0	0	0	0	0	0	0	0	0	0	0	0	0	0	0	0	0	0	0	0	0	0	0	0	0	0	0	0	0	0	0
0	0	0	0	0	0	0	0	0	0	0	0	0	0	0	0	0	0	0	0	0	0	0	0	0	0	0	0	0	0	0
0	0	0	0	0	0	0	0	0	0	0	0	0	0	0	0	0	0	0	0	0	0	0	0	0	0	0	0	0	0	0
0	0	0	0	0	0	0	0	0	0	0	0	0	0	0	0	0	0	0	0	0	0	0	0	0	0	0	0	0	0	0
0	0	0	0	0	0	0	0	0	0	0	0	0	0	0	0	0	0	0	0	0	0	0	0	0	0	0	0	0	0	0
0	0	0	0	0	0	0	0	0	0	0	0	0	0	0	0	0	0	0	0	0	0	0	0	0	0	0	0	0	0	0
0	0	0	0	0	0	0	0	0	0	0	0	0	0	0	0	0	0	0	0	0	0	0	0	0	0	0	0	0	0	0
0	0	0	0	0	0	0	0	0	0	0	0	0	0	0	0	0	0	0	0	0	0	0	0	0	0	0	0	0	0	0
0	0	0	0	0	0	0	0	0	0	0	0	0	0	0	0	0	0	0	0	0	0	0	0	0	0	0	0	0	0	0
0	0	0	0	0	0	0	0	0	0	0	0	0	0	0	0	0	0	0	0	0	0	0	0	0	0	0	0	0	0	0
0	0	0	0	0	0	0	0	0	0	0	0	0	0	0	0	0	0	0	0	0	0	0	0	0	0	0	0	0	0	0
0	0	0	0	0	0	0	0	0	0	0	0	0	0	0	0	0	0	0	0	0	0	0	0	0	0	0	0	0	0	0
0	0	0	0	0	0	0	0	0	0	0	0	0	0	0	0	0	0	0	0	0	0	0	0	0	0	0	0	0	0	0
0	0	0	0	0	0	0	0	0	0	0	0	0	0	0	0	0	0	0	0	0	0	0	0	0	0	0	0	0	0	0
0	0	0	0	0	0	0	0	0	0	0	0	0	0	0	0	0	0	0	0	0	0	0	0	0	0	0	0	0	0	0
0	0	0	0	0	0	0	0	0	0	0	0	0	0	0	0	0	0	0	0	0	0	0	0	0	0	0	0	0	0	0
0	0	0	0	0	0	0	0	0	0	0	0	0	0	0	0	0	0	0	0	0	0	0	0	0	0	0	0	0	0	0
0	0	0	0	0	0	0	0	0	0	0	0	0	0	0	0	0	0	0	0	0	0	0	0	0	0	0	0	0	0	0
0	0	0	0	0	0	0	0	0	0	0	0	0	0	0	0	0	0	0	0	0	0	0	0	0	0	0	0	0	0	0
0	0	0	0	0	0	0	0	0	0	0	0	0	0	0	0	0	0	0	0	0	0	0	0	0	0	0	0	0	0	0
0	0	0	0	0	0	0	0	0	0	0	0	0	0	0	0	0	0	0	0	0	0	0	0	0	0	0	0	0	0	0
0	0	0	0	0	0	0	0	0	0	0	0	0	0	0	0	0	0	0	0	0	0	0	0	0	0	0	0	0	0	0
0	0	0	0	0	0	0	0	0	0	0	0	0	0	0	0	0	0	0	0	0	0	0	0	0	0	0	0	0	0	0
0	0	0	0	0	0	0	0	0	0	0	0	0	0	0	0	0	0	0	0	0	0	0	0	0	0	0	0	0	0	0
0	0	0	0	0	0	0	0	0	0	0	0	0	0	0	0	0	0	0	0	0	0	0	0	0	0	0	0	0	0	0
0	0	0	0	0	0	0	0	0	0	0	0	0	0	0	0	0	0	0	0	0	0	0	0	0	0	0	0	0	0	0
0	0	0	0	0	0	0	0	0	0	0	0	0	0	0	0	0	0	0	0	0	0	0	0	0	0	0	0	0	0	0
0	0	0	0	0	0	0	0	0	0	0	0	0	0	0	0	0	0	0	0	0	0	0	0	0	0	0	0	0	0	0
0	0	0	0	0	0	0	0	0	0	0	0	0	0	0	0	0	0	0	0	0	0	0	0	0	0	0	0	0	0	0
0	0	0	0	0	0	0	0	0	0	0	0	0	0	0	0	0	0	0	0	0	0	0	0	0	0	0	0	0	0	0
0	0	0	0	0	0	0	0	0	0	0	0	0	0	0	0	0	0	0	0	0	0	0	0	0	0	0	0	0	0	0
0	0	0	0	0	0	0	0	0	0	0	0	0	0	0	0	0	0	0	0	0	0	0	0	0	0	0	0	0	0	0
0	0	0	0	0	0	0	0	0	0	0	0	0	0	0	0	0	0	0	0	0	0	0	0	0	0	0	0	0	0	0
0	0	0	0	0	0	0	0	0	0	0	0	0	0	0	0	0	0	0	0	0	0	0	0	0	0	0	0	0	0	0
0	0	0	0	0	0	0	0	0	0	0	0	0	0	0	0	0	0	0	0	0	0	0	0	0	0	0	0	0	0	0
0	0	0	0	0	0	0	0	0	0	0	0	0	0	0	0	0	0	0	0	0	0	0	0	0	0	0	0	0	0	0
0	0	0	0	0	0	0	0	0	0	0	0	0	0	0	0	0	0	0	0	0	0	0	0	0	0	0	0	0	0	0
0	0	0	0	0	0	0	0	0	0	0	0	0	0	0	0	0	0	0	0	0	0	0	0	0	0	0	0	0	0	0
0	0	0	0	0	0	0	0	0	0	0	0	0	0	0	0	0	0	0	0	0	0	0	0	0	0	0	0	0	0	0
0	0	0	0	0	0	0	0	0	0	0	0	0	0	0	0	0	0	0	0	0	0	0	0	0	0	0	0	0	0	0
0	0	0	0	0	0	0	0	0	0	0	0	0	0	0	0	0	0	0	0	0	0	0	0	0	0	0	0	0	0	0
0	0	0	0	0	0	0	0	0	0	0	0	0	0	0	0	0	0	0	0	0	0	0	0	0	0	0	0	0	0	0
0	0	0	0	0	0	0	0	0	0	0	0	0	0	0	0	0	0	0	0	0	0	0	0	0	0	0	0	0	0	0
0	0	0	0	0	0	0	0	0	0	0	0	0	0	0	0	0	0	0	0	0	0	0	0	0	0	0	0	0	0	0
0	0	0	0	0	0	0	0	0	0	0	0	0	0	0	0	0	0	0	0	0	0	0	0	0	0	0	0	0	0	0
0	0	0	0	0	0	0	0	0	0	0	0	0	0	0	0	0	0	0	0	0	0	0	0	0	0	0	0	0	0	0
0	0	0	0	0	0	0	0	0	0	0	0	0	0	0	0	0	0	0	0	0	0	0	0	0	0	0	0	0	0	0
0	0	0	0	0	0	0	0	0	0	0	0	0	0	0	0	0	0	0	0	0	0	0	0	0	0	0	0	0	0	0
0	0	0	0	0	0	0	0	0	0	0	0	0	0	0	0	0	0	0	0	0	0	0	0	0	0	0	0	0	0	0
0	0	0	0	0	0	0	0	0	0	0	0	0	0	0	0	0	0	0	0	0	0	0	0	0	0	0	0	0	0	0
0	0	0	0	0	0	0	0	0	0	0	0	0	0	0	0	0	0	0	0	0	0	0	0	0	0	0	0	0	0	0
0	0	0	0	0	0	0	0	0	0	0	0	0	0	0	0	0	0	0	0	0	0	0	0	0	0	0	0	0	0	0
0	0	0	0	0	0	0	0	0	0	0	0	0	0	0	0	0	0	0	0	0	0	0	0	0	0	0	0	0	0	0
0	0	0	0	0	0	0	0	0	0	0	0	0	0	0	0	0	0	0	0	0	0	0	0	0	0	0	0	0	0	0
0	0	0	0	0	0	0	0	0	0	0	0	0	0	0	0	0	0	0	0	0	0	0	0	0	0	0	0	0	0	0
0	0	0	0	0	0	0	0	0	0	0	0	0	0	0	0	0	0	0	0	0	0	0	0	0	0	0	0	0	0	0
0	0	0	0	0	0	0	0	0	0	0	0	0	0	0	0	0	0	0	0	0	0	0	0	0	0	0	0	0	0	0
0	0	0	0	0	0	0	0	0	0	0	0	0	0	0	0	0	0	0	0	0	0	0	0	0	0	0	0	0	0	0
0	0	0	0	0	0	0	0	0	0	0	0	0	0	0	0	0	0	0	0	0	0	0	0	0	0	0	0	0	0	0
0	0	0	0	0	0	0	0	0	0	0	0	0	0	0	0	0	0	0	0	0	0	0	0	0	0	0	0	0	0	0
0	0	0	0	0	0	0	0	0	0	0	0	0	0	0	0	0	0	0	0	0	0	0	0	0	0	0	0	0	0	0
0	0	0	0	0	0	0	0	0	0	0	0	0	0	0	0	0	0	0	0	0	0	0	0	0	0	0	0	0	0	0
0	0	0	0	0	0	0	0	0	0	0	0	0	0	0	0	0	0	0	0	0	0	0	0	0	0	0	0	0	0	0
0	0	0	0	0	0	0	0	0	0	0	0	0	0	0	0	0	0	0	0	0	0	0	0	0	0	0	0	0	0	0
0	0	0	0	0	0	0	0	0	0	0	0	0	0	0	0	0	0	0	0	0	0	0	0	0	0	0	0	0	0	0
0	0	0	0	0	0	0	0	0	0	0	0	0	0	0	0	0	0	0	0	0	0	0	0	0	0	0	0	0	0	0
0	0	0	0	0	0	0	0	0	0	0	0	0	0	0	0	0	0	0	0	0	0	0	0	0	0	0	0	0	0	0
0	0	0	0	0	0	0	0	0	0	0	0	0	0	0	0	0	0	0	0	0	0	0	0	0	0	0	0	0	0	0
0	0	0	0	0	0	0	0	0	0	0	0	0	0	0	0	0	0	0	0	0	0	0	0	0	0	0	0	0	0	0
0	0	0	0	0	0	0	0	0	0	0	0	0	0	0	0	0	0	0	0	0	0	0	0	0	0	0	0	0	0	0
0	0	0	0	0	0	0	0	0	0	0	0	0	0	0	0	0	0	0	0	0	0	0	0	0	0	0	0	0	0	0
0	0	0	0	0	0	0	0	0	0	0	0	0	0	0	0	0	0	0	0	0	0	0	0	0	0	0	0	0	0	0
0	0	0	0	0	0	0	0	0	0	0	0	0	0	0	0	0	0	0	0	0	0	0	0	0	0	0	0	0	0	0
0	0	0	0	0	0	0	0	0	0	0	0	0	0	0	0	0	0	0	0	0	0	0	0	0	0	0	0	0	0	0
0	0	0	0	0	0	0	0	0	0	0	0	0	0	0	0	0	0	0	0	0	0	0	0	0	0	0	0	0	0	0
0	0	0	0	0	0	0	0	0	0	0	0	0	0	0	0	0	0	0	0	0	0	0	0	0	0	0	0	0	0	0
0	0	0	0	0	0	0	0	0	0	0	0	0	0	0	0	0	0	0	0	0	0	0	0	0	0	0	0	0	0	0
0	0	0	0	0	0	0	0	0	0	0	0	0	0	0	0	0	0	0	0	0	0	0	0	0	0	0	0	0	0	0
0	0	0	0	0	0	0	0	0	0	0	0	0	0	0	0	0	0	0	0	0	0	0	0	0	0	0	0	0	0	0
0	0	0	0	0	0	0	0	0	0	0	0	0	0	0	0	0	0	0	0	0	0	0	0	0	0	0	0	0	0	0
0	0	0	0	0	0	0	0	0	0	0	0	0	0	0	0	0	0	0	0	0	0	0	0	0	0	0	0	0	0	0
0	0	0	0	0	0	0	0	0	0	0	0	0	0	0	0	0	0	0	0	0	0	0	0	0	0	0	0	0	0	0
0	0	0	0	0	0	0	0	0	0	0	0	0	0	0	0	0	0	0	0	0	0	0	0	0	0	0	0	0	0	0
0	0	0	0	0	0	0	0	0	0	0	0	0	0	0	0	0	0	0	0	0	0	0	0	0	0	0	0	0	0	0
0	0	0	0	0	0	0	0	0	0	0	0	0	0	0	0	0	0	0	0	0	0	0	0	0	0	0	0	0	0	0
0	0	0	0	0	0	0	0	0	0	0	0	0	0	0	0	0	0	0	0	0	0	0	0	0	0	0	0	0	0	0
0	0	0	0	0	0	0	0	0	0	0	0	0	0	0	0	0	0	0	0	0	0	0	0	0	0	0	0	0	0	0
0	0	0	0	0	0	0	0	0	0	0	0	0	0	0	0	0	0	0	0	0	0	0	0	0	0	0	0	0	0	0
0	0	0	0	0	0	0	0	0	0	0	0	0	0	0	0	0	0	0	0	0	0	0	0	0	0	0	0	0	0	0
0	0	0	0	0	0	0	0	0	0	0	0	0	0	0	0	0	0	0	0	0	0	0	0	0	0	0	0	0	0	0
0	0	0	0	0	0	0	0	0	0	0	0	0	0	0	0	0	0	0	0	0	0	0	0	0	0	0	0	0	0	0
0	0	0	0	0	0	0	0	0	0	0	0	0	0	0	0	0	0	0	0	0	0	0	0	0	0	0	0	0	0	0
0	0	0	0	0	0	0	0	0	0	0	0	0	0	0	0	0	0	0	0	0	0	0	0	0	0	0	0	0	0	0
0	0	0	0	0	0	0	0	0	0	0	0	0	0	0	0	0	0	0	0	0	0	0	0	0	0	0	0	0	0	0
0	0	0	0	0	0	0	0	0	0	0	0	0	0	0	0	0	0	0	0	0	0	0	0	0	0	0	0	0	0	0
0	0	0	0	0	0	0	0	0	0	0	0	0	0	0	0	0	0	0	0	0	0	0	0	0	0	0	0	0	0	0
0	0	0	0	0	0	0	0	0	0	0	0	0	0	0	0	0	0	0	0	0	0	0	0	0	0	0	0	0	0	0
0	0	0	0	0	0	0	0	0	0	0	0	0	0	0	0	0	0	0	0	0	0	0	0	0	0	0	0	0	0	0
0	0	0	0	0	0	0	0	0	0	0	0	0	0	0	0	0	0	0	0	0	0	0	0	0	0	0	0	0	0	0
0	0	0	0	0	0	0	0	0	0	0	0	0	0	0	0	0	0	0	0	0	0	0	0	0	0	0	0	0	0	0
0	0	0	0	0	0	0	0	0	0	0	0	0	0	0	0	0	0	0	0	0	0	0	0	0	0	0	0	0	0	0
0	0	0	0	0	0	0	0	0	0	0	0	0	0	0	0	0	0	0	0	0	0	0	0	0	0	0	0	0	0	0
0	0	0	0	0	0	0	0	0	0	0	0	0	0	0	0	0	0	0	0	0	0	0	0	0	0	0	0	0	0	0
0	0	0	0	0	0	0	0	0	0	0	0	0	0	0	0	0	0	0	0	0	0	0	0	0	0	0	0	0	0	0
0	0	0	0	0	0	0	0	0	0	0	0	0	0	0	0	0	0	0	0	0	0	0	0	0	0	0	0	0	0	0
0	0	0	0	0	0	0	0	0	0	0	0	0	0	0	0	0	0	0	0	0	0	0	0	0	0	0	0	0	0	0
0	0	0	0	0	0	0	0	0	0	0	0	0	0	0	0	0	0	0	0	0	0	0	0	0	0	0	0	0	0	0
0	0	0	0	0	0	0	0	0	0	0	0	0	0	0	0	0	0	0	0	0	0	0	0	0	0	0	0	0	0	0
0	0	0	0	0	0	0	0	0	0	0	0	0	0	0	0	0	0	0	0	0	0	0	0	0	0	0	0	0	0	0
0	0	0	0	0	0	0	0	0	0	0	0	0	0	0	0	0	0	0	0	0	0	0	0	0	0	0	0	0	0	0
0	0	0	0	0	0	0	0	0	0	0	0	0	0	0	0	0	0	0	0	0	0	0	0	0	0	0	0	0	0	0
0	0	0	0	0	0	0	0	0	0	0	0	0	0	0	0	0	0	0	0	0	0	0	0	0	0	0	0	0	0	0
0	0	0	0	0	0	0	0	0	0	0	0	0	0	0	0	0	0	0	0	0	0	0	0	0	0	0	0	0	0	0
[truncated: 1,000 more rows]
[truncated: 3 more columns]
