# Supplementary material for: A modified shuffled frog leaping algorithm with inertia weight
Source: Sci Rep. 2024 Feb 20;14:4146. doi: 10.1038/s41598-024-51306-1 (PMC11224354; doi:10.1038/s41598-024-51306-1)
Supplement: Supplementary file 1 — Supplementary Information. [file 41598_2024_51306_MOESM1_ESM.zip › data/F2/MSFLA_Q_1.xls]

## Sheet: Sheet1
-0.026165	-0.0563145	0.0717072	0.00324926	0.0175142	-0.599953	-0.132626	-0.212319	-0.152116	0.504235	0.0582117	-1.11976	-0.609322	0.366948	0.022359	0.152055	-0.111905	0.415	-0.0232972	0.158736	0.0280505	0.133104	0.0956085	0.063967	0.0762817	0.679192	0.234307	-0.329261	0.0173719	0.135505	6.60645
0.013204	-0.000708605	-0.0156917	0.00521911	-0.000363839	-0.0234469	0.00299085	0.00822206	-0.00211218	0.0057723	0.00333275	0.00619697	-0.0032126	0.0145181	-0.0389669	0.0096956	0.0503642	0.0182742	0.0098223	0.000137086	-0.00490225	-0.00128759	0.01606	0.0459388	-0.0198963	-0.0012182	-0.0137004	0.00585997	-0.00682837	-0.0697088	0.417653
-0.000749281	0.00156572	0.000190988	0.00120195	9.24447e-05	0.000517685	-0.000847014	0.000651193	0.000945673	-0.000320688	-0.000182733	0.000236171	-0.00195573	-0.00645935	-0.00604557	-0.000415295	0.00755434	-0.00297625	0.000800584	-0.00157359	0.0068102	0.000370675	0.00206539	-0.00147223	-0.0003628	0.000574131	0.000746822	-0.00103616	-0.00158547	0.00125951	0.0515657
0.000365771	-1.34469e-05	-6.70108e-05	-7.99806e-06	0.000160565	0.00012361	2.98023e-06	5.02622e-06	-0.000294821	0.000297233	6.15601e-05	5.08274e-05	8.80057e-05	-4.74893e-05	-0.000299275	-4.12301e-05	-7.02371e-05	0.000464556	-6.98025e-05	-0.000186112	-0.000251896	-3.49146e-06	0.000159384	3.41638e-05	3.30624e-05	0.000398602	-0.00014048	-3.73108e-05	-0.000319075	-0.000108909	0.00420393
1.11792e-05	-2.14062e-05	-4.8556e-06	9.68635e-06	1.69824e-06	1.01461e-05	3.1923e-06	-3.53407e-05	-6.38782e-07	-6.03963e-05	3.15496e-06	1.90732e-05	3.08237e-06	1.61074e-05	-1.75274e-05	3.2297e-05	5.16627e-07	6.41641e-06	2.67739e-08	3.62605e-05	2.46558e-06	1.76037e-05	-9.62093e-06	1.05405e-05	7.95856e-06	-1.83006e-05	8.11828e-05	-2.21944e-06	-1.65078e-05	4.19101e-06	0.000463593
5.27851e-06	-1.27714e-07	9.18948e-09	-1.49543e-06	2.67862e-07	1.55324e-08	-1.18853e-07	-3.80745e-07	-1.9356e-07	-4.53672e-06	1.14462e-06	-1.69673e-06	6.54826e-07	1.14804e-07	3.45201e-09	3.20737e-06	5.52028e-08	-2.13201e-07	4.00721e-07	8.53278e-07	-5.86981e-07	1.02346e-06	5.17575e-06	7.37848e-07	-4.99894e-06	-1.71346e-06	-3.33587e-07	-4.82133e-07	-9.02967e-07	-1.35291e-06	3.80764e-05
1.67707e-08	-1.25971e-08	-7.71666e-07	1.58447e-09	-3.18799e-07	-1.94155e-08	7.8872e-10	4.26966e-07	6.77174e-07	1.21717e-07	1.73629e-09	7.00105e-08	1.27244e-07	-2.08865e-08	-5.25452e-08	2.59687e-07	-2.61624e-07	4.38273e-08	3.70452e-08	3.08785e-08	-5.95111e-08	8.82475e-08	1.07621e-08	2.39638e-07	9.53745e-08	-5.44478e-08	1.66043e-08	-5.4893e-09	-1.65361e-07	9.77935e-08	4.10619e-06
-4.51625e-09	-4.86662e-09	-3.94009e-09	1.91017e-09	2.12539e-08	2.45724e-09	-3.71952e-09	1.76001e-08	-3.15458e-09	2.0362e-08	2.99184e-09	-5.26863e-08	3.00903e-08	4.00045e-09	4.38762e-09	-7.82377e-09	-7.95505e-09	-1.57486e-09	3.30133e-08	3.22754e-08	2.67091e-08	1.36227e-08	1.42626e-08	-1.06786e-07	-1.53829e-08	-1.90924e-09	1.06604e-09	-2.7384e-10	-4.64708e-09	-7.0162e-09	4.52255e-07
-5.36592e-10	-8.22648e-10	2.76492e-11	4.60685e-09	-1.11102e-09	9.99422e-11	-2.86071e-10	8.04818e-10	-1.10963e-09	1.92721e-11	3.64819e-10	-2.09944e-09	8.70266e-10	1.75477e-09	-2.79246e-09	-2.59415e-09	-6.46434e-10	1.19002e-10	-8.13227e-10	-1.49629e-10	1.08874e-09	-1.02952e-09	5.83121e-11	1.6889e-09	1.67483e-09	4.47069e-10	1.31944e-09	8.7091e-10	7.49875e-09	1.95234e-09	3.92575e-08
5.76263e-11	-3.62948e-11	-1.07457e-10	2.11728e-10	1.46168e-11	-3.26625e-11	-7.58567e-12	1.01635e-10	6.16013e-10	-3.1209e-12	-4.60995e-11	-1.37938e-11	-1.10015e-12	1.05568e-10	1.82706e-11	1.38058e-10	5.68648e-12	1.85993e-10	-6.70056e-10	-3.6591e-10	1.27515e-11	-1.1317e-10	4.60088e-11	4.37402e-11	-5.51743e-12	-1.00291e-12	5.37435e-11	2.18569e-12	3.65026e-11	3.09942e-10	3.36384e-09
1.94334e-11	1.77038e-12	-1.26239e-11	-7.28915e-12	-4.43108e-14	2.46411e-12	-8.13774e-13	1.20148e-13	4.67786e-12	1.06641e-12	3.89871e-11	1.38768e-12	-7.55016e-13	-1.56597e-11	-1.05341e-11	-2.84892e-11	-7.55104e-13	-7.21559e-12	2.748e-11	1.22542e-11	-4.89159e-11	1.70754e-11	-1.0466e-12	-1.55261e-11	-3.81534e-11	5.01508e-12	-2.78497e-13	3.34079e-12	-6.18537e-14	9.27625e-12	3.32511e-10
4.70378e-13	-4.74234e-13	-1.4002e-13	1.54745e-12	-2.40033e-14	-2.23074e-13	1.55851e-13	4.91399e-13	-2.25995e-13	6.28552e-13	1.62828e-12	5.4842e-13	-2.88917e-12	-4.62276e-13	-2.54447e-13	1.7496e-12	1.18813e-13	2.78834e-13	1.01619e-13	-1.61359e-14	-1.45351e-12	-1.06304e-12	-3.80214e-13	-1.33347e-13	-4.40291e-13	4.52727e-13	-5.84837e-13	-1.86128e-12	-1.8356e-14	1.07257e-12	1.98887e-11
8.43195e-14	2.08999e-15	1.29214e-13	4.8236e-14	-9.9491e-14	-4.61861e-14	-4.62084e-14	-2.1079e-14	3.65675e-14	-7.29024e-14	-2.02028e-14	-2.19397e-15	9.12352e-15	-2.41396e-14	2.65918e-14	1.61262e-13	-5.85745e-14	1.06099e-14	-4.77827e-15	-3.01961e-14	-1.56582e-14	2.93146e-14	5.91432e-13	-2.72175e-14	3.67693e-14	-1.18398e-13	1.18225e-14	-3.03382e-14	-3.44021e-15	-2.09259e-13	2.00762e-12
2.55826e-15	-1.02542e-16	-4.14555e-15	5.79485e-15	-9.33639e-15	2.2361e-15	-1.54808e-14	1.09018e-15	3.81193e-14	-2.57581e-14	6.84746e-15	-1.66306e-16	-2.8604e-14	-1.35388e-15	-2.3024e-14	-2.04028e-16	1.85746e-15	3.07219e-14	7.22089e-15	2.45975e-15	1.84708e-14	4.74049e-15	-7.15652e-15	-4.15609e-16	3.57206e-17	1.16051e-15	-1.92066e-15	1.75626e-15	-1.85974e-14	6.25121e-16	2.61961e-13
5.65396e-16	-8.22273e-16	3.74743e-16	5.53935e-17	3.09774e-17	5.91473e-17	8.43671e-16	8.84065e-16	6.18703e-17	-8.59059e-16	9.98021e-18	6.19025e-16	7.66306e-16	9.06565e-16	1.28175e-15	-2.9281e-17	2.67143e-16	4.26632e-17	-1.03431e-16	-3.34184e-16	1.07167e-17	-5.36216e-16	2.65816e-15	-3.36404e-16	-4.0512e-16	-1.06874e-15	-6.71457e-16	-1.87816e-17	2.47973e-16	-3.35853e-15	1.8229e-14
-2.86989e-17	1.47912e-17	2.30709e-17	-1.87122e-16	1.38378e-17	1.92766e-17	3.01127e-17	2.79295e-18	-1.86322e-17	3.85112e-17	1.2724e-17	9.03647e-17	-1.77464e-17	-3.63109e-16	-5.02545e-17	1.47133e-17	-9.30246e-17	-3.13971e-17	5.22165e-18	2.05155e-17	1.61833e-17	-5.1854e-17	-2.35994e-17	-1.13755e-16	8.8915e-18	6.86923e-17	-1.55087e-17	3.90814e-18	-1.81794e-17	-8.42508e-18	1.40491e-15
-3.6935e-18	1.24708e-17	1.25929e-17	-2.64456e-17	-3.74625e-18	1.17473e-18	3.29819e-19	3.75594e-18	-5.11788e-18	-7.00353e-18	-1.11413e-19	4.96927e-19	-1.05541e-18	-4.2381e-17	4.87301e-19	3.96945e-18	3.26775e-20	-1.5664e-17	-4.99819e-18	1.46753e-18	-7.26036e-19	3.90367e-18	1.22962e-17	-3.3066e-17	-1.58e-18	-8.18455e-18	-1.39791e-17	-2.17241e-18	5.89288e-18	-2.93185e-19	2.29089e-16
-2.87241e-19	-1.49405e-20	-2.88948e-20	2.96574e-18	-4.56358e-19	4.85454e-19	2.97853e-19	8.15215e-20	1.39179e-18	2.88508e-18	-2.64586e-19	1.1199e-20	-7.094e-19	8.8334e-20	-3.30845e-19	-2.0572e-18	6.90807e-19	-1.99493e-19	3.17144e-19	-1.38966e-19	-1.48194e-19	1.02471e-19	-1.37283e-19	-4.47239e-19	-6.65171e-19	-3.00808e-20	-2.5315e-18	8.81363e-20	-3.73045e-19	-4.89042e-19	1.8715e-17
-5.87346e-20	1.02734e-19	-2.93766e-21	1.06445e-20	1.68543e-19	-3.62384e-20	1.70063e-20	-6.42377e-21	-8.85853e-20	-1.05991e-20	2.3919e-20	1.42813e-19	2.03352e-19	-9.20862e-20	-1.45383e-20	1.83086e-19	1.67907e-21	4.98203e-19	2.7802e-20	-4.1596e-20	-1.90266e-20	-3.67081e-20	1.53658e-21	-1.45347e-20	1.144e-19	9.04465e-22	-3.48217e-19	-1.59959e-20	1.19929e-20	1.60292e-21	2.29644e-18
-4.50342e-21	-1.41825e-22	-2.59111e-21	3.0576e-21	-2.19907e-21	-8.87415e-22	5.77936e-21	-6.12796e-22	2.01781e-20	-6.62671e-22	-1.26446e-20	-2.34038e-22	-1.01676e-23	1.32489e-21	8.07945e-22	-3.61972e-21	1.39018e-20	2.54457e-20	-4.33705e-22	7.78139e-22	-9.36698e-22	6.85927e-22	-9.37838e-21	-4.6375e-22	3.45845e-21	2.66453e-21	8.69156e-21	-3.26042e-22	9.14965e-21	9.04216e-22	1.36473e-19
-4.32851e-22	4.96704e-23	1.96109e-22	-1.95135e-22	-3.35794e-22	-1.10973e-21	-2.11287e-22	-1.09653e-22	-9.73269e-23	7.69193e-23	1.28154e-21	1.44931e-21	5.05301e-22	3.5569e-22	7.02325e-23	-1.54551e-22	-1.36797e-21	-3.11256e-22	-9.00294e-22	8.89706e-23	-6.05295e-21	3.91898e-22	-6.09162e-22	-1.13488e-21	1.25116e-21	-3.41551e-23	-1.21741e-21	-7.09393e-22	8.02284e-23	1.50157e-22	2.0931e-20
3.32615e-23	-5.23304e-23	-6.14475e-23	-1.1463e-23	-1.93794e-23	-8.88278e-24	-2.90883e-25	-3.63802e-23	2.03837e-23	3.77439e-24	6.78832e-24	4.1001e-23	2.8966e-22	6.77263e-23	-1.078e-22	7.58125e-24	-1.0853e-23	3.72309e-23	-1.6362e-22	2.43119e-23	-9.74036e-23	-3.96561e-23	2.76721e-22	-1.27927e-23	-1.81849e-23	-7.89671e-24	-5.65024e-24	-4.77208e-23	-1.29218e-22	-1.55968e-22	1.79538e-21
8.28811e-26	1.0064e-24	3.41606e-24	7.64828e-25	3.11201e-24	-6.54071e-25	-1.34077e-23	-1.5271e-24	2.86845e-24	-4.03753e-25	-2.92352e-24	-2.72753e-24	2.82136e-24	2.52983e-24	5.84924e-24	-2.65181e-23	-9.01063e-25	-1.3854e-23	1.53417e-24	-2.56359e-24	-6.46437e-25	-1.23378e-23	2.8584e-23	8.18079e-24	8.49952e-25	-1.617e-25	9.26404e-26	-3.87267e-24	1.33909e-23	2.71347e-24	1.60296e-22
1.70149e-25	4.26976e-25	-7.30473e-25	6.74691e-25	-9.23532e-25	3.95989e-26	-1.46697e-25	1.5652e-24	9.74217e-25	1.91487e-25	-4.29982e-25	2.57909e-25	-1.20442e-25	-7.28306e-25	-2.38915e-25	-8.14973e-26	-8.81983e-25	-2.50425e-25	8.54964e-26	-3.26453e-25	-4.67342e-26	2.49971e-25	-8.33723e-26	4.57839e-26	-1.29011e-24	-2.87822e-25	4.01921e-27	4.93334e-25	-3.76332e-25	8.481e-25	1.297e-23
3.14454e-26	1.41756e-26	-1.41102e-26	-6.6174e-27	-8.69068e-27	1.15132e-25	3.30902e-26	6.8927e-27	1.10688e-25	3.38851e-26	-7.06792e-26	5.0493e-27	1.48668e-26	-9.82286e-27	-3.53556e-26	-1.19512e-26	1.20393e-26	-6.05651e-26	-1.28951e-25	-4.51443e-26	-1.31159e-26	-4.95073e-26	-2.28627e-26	-6.33466e-27	6.47892e-27	5.02361e-26	8.84276e-28	-1.04657e-26	4.37402e-26	3.87683e-27	9.76655e-25
1.18207e-27	3.27472e-27	5.25143e-29	-2.65279e-27	-2.21124e-28	-4.47776e-28	1.50848e-29	-1.95517e-26	-1.83762e-27	6.66043e-27	-1.48922e-27	-1.14567e-27	-9.56563e-28	1.6619e-27	-6.30664e-28	1.85309e-27	1.32883e-27	4.22113e-28	8.00998e-27	-3.97618e-27	1.19421e-27	1.61694e-27	-3.47806e-28	2.204e-29	-2.01373e-26	6.4981e-27	-3.6386e-27	-8.24632e-29	1.6432e-26	-8.72316e-27	1.16063e-25
7.75214e-29	-7.81932e-29	-1.57227e-29	-7.04378e-30	1.54569e-28	6.4204e-28	1.58202e-27	-4.88768e-28	1.56263e-29	-1.12708e-27	-2.54064e-28	-5.46728e-28	-4.94843e-28	-3.95658e-27	-3.27876e-29	4.02268e-28	3.21133e-30	-2.77905e-29	3.23299e-28	-2.77623e-28	-3.11967e-28	2.82814e-28	-1.29418e-28	3.39135e-28	3.23861e-29	-3.80175e-28	-5.84047e-29	1.70927e-28	9.66819e-29	-1.01548e-28	1.24112e-26
-6.05724e-30	-9.75349e-30	-3.43113e-29	-6.07371e-30	-8.78992e-30	-1.45073e-29	-1.58296e-29	-2.03272e-28	-1.25534e-29	4.00559e-30	1.18639e-29	5.23747e-30	8.44598e-30	1.28144e-30	-9.81136e-30	-5.17269e-29	2.96245e-29	-1.06625e-29	1.90697e-29	-1.25091e-29	-2.00198e-30	-6.36939e-30	2.66379e-29	-1.48579e-30	-8.47476e-29	2.40218e-30	-1.20813e-29	-2.18594e-29	-1.80631e-30	-4.81198e-29	6.82898e-28
-1.20661e-31	3.25117e-30	8.99383e-31	-4.64145e-31	7.204e-32	7.6075e-32	-2.65266e-30	5.59001e-30	-2.34259e-30	4.00979e-32	-2.9842e-30	-1.2416e-30	1.74542e-30	1.72774e-30	2.08612e-30	-3.38155e-30	-5.35554e-30	3.5074e-31	2.36655e-30	-6.16394e-31	2.75195e-30	1.96525e-30	9.62163e-31	-1.1518e-30	2.55658e-30	2.1147e-31	-5.90243e-30	1.97666e-30	-3.12365e-31	-1.29446e-30	5.64498e-29
-4.59925e-32	6.48539e-31	3.24482e-31	-1.93394e-31	1.49879e-31	1.52781e-31	6.85571e-33	4.40775e-31	1.22805e-30	2.8773e-31	5.92989e-33	-9.6513e-33	2.15436e-31	-2.24741e-31	4.23644e-31	-7.25768e-31	-1.82955e-31	3.94275e-31	1.02171e-31	-2.13465e-32	7.77628e-32	1.93189e-31	-5.89901e-32	9.73552e-31	-1.04305e-32	4.01416e-31	-1.45572e-31	2.93374e-32	-6.06616e-31	-4.9068e-32	8.33033e-30
3.41809e-32	2.21671e-32	1.92581e-32	4.66623e-33	4.13965e-33	-3.97569e-33	6.02638e-32	4.05268e-33	-7.44021e-32	5.15677e-32	-6.12228e-33	4.90022e-32	-5.70419e-34	4.41887e-32	-3.61904e-32	1.31693e-32	1.38551e-31	-1.73844e-31	-4.98925e-35	1.90125e-32	-8.9635e-33	-9.0756e-33	-2.1757e-32	3.27574e-32	-1.98726e-34	6.28847e-34	1.42035e-32	-2.73089e-32	1.10573e-33	-1.33325e-33	8.76707e-31
7.93069e-35	-3.15312e-34	1.82383e-33	1.60812e-33	1.52706e-34	3.05103e-34	-6.97641e-35	-3.59386e-34	-1.76524e-33	-7.34001e-34	7.80685e-34	-3.39035e-34	8.93949e-34	6.11227e-33	1.25717e-34	1.81779e-34	4.28138e-34	1.62613e-35	-5.67937e-36	-5.19723e-33	1.04847e-32	2.8251e-34	1.49463e-33	-1.30098e-33	1.54072e-33	-3.20794e-33	-3.3525e-35	-5.57192e-34	1.68527e-33	-4.52869e-33	4.64097e-32
3.82476e-34	2.87972e-34	-1.60966e-34	-4.00357e-34	3.30603e-35	1.44728e-34	1.85196e-34	-1.35729e-34	-1.82535e-34	2.07943e-33	-2.57261e-34	9.85685e-35	-3.52663e-35	1.48243e-34	2.51557e-35	-2.21973e-34	-1.71809e-35	1.91561e-35	-2.25386e-34	-2.41826e-34	-3.16621e-35	-1.26516e-35	5.66815e-34	4.64062e-34	-7.81084e-35	4.92662e-35	-8.25858e-35	8.80629e-35	-8.08815e-35	-7.87509e-35	6.81531e-33
1.22838e-36	8.01162e-36	-4.97888e-36	1.1297e-34	4.08793e-35	-6.44151e-36	-1.21905e-35	-1.83809e-35	1.28e-35	-3.22926e-36	9.29103e-36	-7.84776e-36	4.05965e-35	-2.40871e-35	4.61053e-35	3.02085e-36	-7.4226e-36	-2.42247e-35	1.00405e-34	2.71935e-35	-4.2389e-35	5.05936e-37	3.25551e-35	-2.73539e-36	2.93349e-35	9.18212e-35	4.47909e-36	2.29907e-36	4.95962e-36	1.08107e-35	7.33195e-34
3.47614e-36	-8.68792e-37	5.20055e-38	-1.24924e-36	2.28313e-38	1.0266e-38	-2.39308e-38	3.83219e-37	-5.24384e-36	-1.04982e-36	2.63733e-36	-6.00366e-36	-5.39479e-37	-1.47824e-36	-1.81716e-36	2.35011e-36	-7.79997e-37	7.70793e-37	3.21427e-36	-3.01582e-37	9.29815e-38	-7.52624e-37	-2.40707e-36	3.3696e-36	2.34227e-36	2.65121e-37	4.77539e-37	-2.19609e-37	-7.32798e-37	-5.04094e-36	4.79733e-35
1.91411e-37	2.40483e-37	-3.31228e-38	3.88635e-37	3.96962e-39	-3.2309e-37	-1.06709e-37	7.50137e-39	4.53574e-37	6.60458e-38	-1.0689e-38	-5.62767e-38	-6.7654e-38	5.86974e-38	1.42445e-38	2.51077e-38	-6.23148e-37	-1.13287e-37	6.48153e-38	-7.10594e-38	2.43225e-37	-7.64855e-38	6.31013e-39	6.0155e-39	7.68387e-38	6.11288e-38	-2.03861e-37	2.16219e-37	2.90678e-39	4.94019e-38	3.86191e-36
1.09507e-38	-9.63137e-39	-1.2232e-38	-1.18982e-38	-3.3172e-38	2.73989e-38	1.88456e-38	-2.97682e-38	-3.34763e-39	-6.67094e-39	-2.68486e-38	4.89998e-40	-2.21959e-39	-5.26575e-39	-1.94084e-38	3.06235e-39	-1.09153e-38	2.22863e-39	-1.04909e-38	-7.31366e-39	-3.08507e-39	7.75708e-39	6.4035e-40	-5.46178e-39	7.79135e-38	2.40473e-39	2.36278e-40	4.93274e-38	-3.18724e-39	-2.36501e-39	4.04537e-37
4.53512e-42	-3.02331e-39	2.60372e-39	-1.56366e-39	-1.81341e-40	-5.15713e-39	-2.80142e-39	3.28988e-40	1.28336e-39	-1.04387e-40	-9.42919e-40	-4.2588e-41	1.58026e-40	-1.70773e-39	-4.43885e-39	9.98376e-41	-1.17916e-39	-4.18513e-39	8.68349e-40	-4.59698e-40	-9.16103e-40	-2.27002e-39	-1.20907e-38	2.62048e-40	2.99995e-39	1.98699e-41	-4.46958e-39	-9.70312e-41	-5.92102e-41	2.7981e-40	5.45985e-38
-6.42551e-40	1.4569e-41	2.55134e-40	7.80919e-40	-2.74726e-40	-8.24354e-42	1.07016e-40	-2.78016e-41	-1.09684e-40	2.94882e-42	-2.17094e-42	-5.05591e-41	1.0232e-41	-3.95242e-40	2.32372e-41	-1.36007e-40	2.61091e-42	2.2293e-40	2.478e-41	-4.7785e-41	1.05514e-40	-4.20202e-41	6.72065e-41	3.17605e-41	-2.93428e-41	-2.46004e-41	-5.55262e-42	-1.24736e-41	-2.53035e-41	2.16765e-40	3.69969e-39
6.76508e-43	5.3349e-42	-1.61274e-42	3.80472e-42	1.10955e-41	1.42305e-42	4.45244e-41	4.15267e-42	-2.94617e-43	-1.95371e-41	1.38504e-41	1.23363e-41	-1.17698e-41	4.96143e-42	-3.62174e-42	2.75616e-42	2.31412e-43	3.46599e-41	-9.45335e-41	3.88643e-42	-9.65054e-42	-3.24102e-42	-2.69181e-43	-1.81414e-41	-1.21942e-40	-2.14839e-43	-9.33465e-42	-2.04311e-43	-8.39014e-42	4.2973e-44	4.46495e-40
3.41043e-42	1.36482e-43	-4.02236e-44	-3.58542e-43	-8.5665e-43	6.70399e-43	7.18999e-44	8.43329e-44	1.24269e-43	7.6362e-43	6.89035e-44	-5.64148e-43	-4.27217e-42	1.91798e-43	7.53245e-43	1.91498e-42	1.20922e-42	3.69979e-43	-1.32611e-42	9.22398e-43	-8.32351e-43	-4.79747e-43	-6.85784e-43	4.22918e-43	-2.12617e-43	-2.80046e-44	-6.37657e-42	-3.24796e-42	-1.34162e-42	-9.0784e-44	3.18282e-41
-2.25669e-43	-4.48095e-44	4.56371e-44	1.93867e-43	2.40367e-44	-2.49463e-44	-1.86885e-44	3.4288e-44	-4.34028e-44	-3.15992e-44	-6.40877e-43	1.23994e-43	-1.15706e-43	-2.01256e-43	4.6004e-44	-1.03945e-45	1.42618e-43	8.42821e-44	4.83161e-44	1.197e-44	-1.31043e-44	1.76398e-43	-8.59963e-44	-2.05314e-43	-6.01189e-43	6.56413e-44	4.28139e-44	1.41032e-46	-1.87453e-43	-8.80708e-46	3.48194e-42
1.13971e-44	9.22044e-46	4.11558e-46	6.48241e-45	4.26728e-45	-6.75261e-45	-1.68039e-44	-5.6707e-45	6.57227e-45	-5.02316e-45	-2.35054e-45	4.7535e-44	3.51759e-45	-8.25989e-45	-1.98739e-45	-6.07838e-45	-1.63552e-44	-1.17377e-44	1.01755e-45	-5.63277e-45	3.74725e-45	6.90761e-45	-3.52601e-46	-1.56916e-44	-1.3026e-44	-5.05333e-45	2.88763e-45	1.09195e-44	-2.32e-44	-2.85745e-44	2.79135e-43
2.73782e-46	3.52784e-46	-1.20513e-45	3.24427e-46	-4.3797e-45	3.58034e-46	-5.55656e-46	2.16352e-45	-1.39696e-45	3.71031e-45	-4.75713e-46	-5.31289e-46	-2.50549e-47	-1.83761e-46	1.04371e-45	-6.4715e-46	1.38808e-45	2.57899e-46	1.58492e-46	-6.4404e-48	-3.42219e-47	-1.60266e-46	1.00083e-45	2.90227e-47	1.24552e-45	1.42766e-45	8.2317e-46	-1.17654e-45	-1.39394e-45	9.51379e-46	2.76804e-44
-9.75192e-48	2.86729e-48	1.88562e-48	2.81155e-47	-3.94501e-46	-1.6463e-47	-3.35331e-48	-5.722e-48	-3.14194e-46	-4.74686e-48	1.3468e-47	-9.21883e-47	2.04044e-47	1.52181e-47	-6.32161e-46	4.19191e-47	-2.31094e-47	4.30968e-47	-5.95045e-47	3.48307e-47	7.0971e-47	-3.44278e-47	-1.4888e-47	4.67795e-47	-2.11065e-47	-1.94595e-46	2.05011e-46	-1.29333e-47	5.93447e-47	-2.89114e-47	2.44647e-45
6.84194e-48	-1.07728e-47	3.14721e-48	-1.30603e-48	-5.00871e-49	-9.27857e-48	-1.03744e-47	-5.90344e-48	1.33591e-48	4.4739e-49	2.27221e-49	1.20745e-48	1.53182e-47	2.84713e-47	-1.31356e-47	-1.62919e-47	-9.97818e-48	3.39446e-49	-1.85184e-49	7.49875e-48	3.18422e-48	1.51032e-47	-7.34486e-49	6.55896e-49	-1.96127e-47	2.52303e-49	1.25673e-48	-1.97957e-48	3.3071e-48	2.65361e-47	2.15184e-46
1.62178e-49	7.86581e-49	2.09596e-49	8.08007e-49	1.70664e-48	-3.53232e-49	3.2754e-50	5.87312e-49	1.01313e-49	1.57389e-48	-3.22786e-49	-5.45868e-49	-4.89152e-49	-9.81683e-49	5.6826e-49	-4.59524e-50	2.76611e-48	7.07943e-49	3.15869e-49	1.35296e-49	5.67608e-49	5.60633e-49	-6.91046e-50	-4.42682e-48	9.36343e-49	1.81954e-48	-8.93718e-50	-2.23001e-49	2.43689e-49	-1.70591e-48	2.38424e-47
-1.82136e-51	-3.90982e-51	3.4071e-50	-6.90365e-50	7.00266e-51	-1.74681e-50	-9.02386e-50	5.88135e-50	6.09221e-51	-3.42748e-50	-3.33783e-50	-1.29321e-49	8.34989e-50	-2.08428e-50	-3.67559e-51	-1.06294e-52	5.24586e-51	1.43142e-50	1.702e-50	-3.09083e-50	-8.42347e-52	4.04611e-50	2.17774e-49	2.20742e-49	1.4246e-50	2.93588e-50	6.32066e-52	1.27607e-50	-3.34368e-50	4.81639e-51	1.23611e-48
-1.03415e-51	-1.43634e-51	-1.51203e-50	1.19757e-50	8.91941e-52	3.56583e-52	6.78074e-51	-3.00743e-51	7.37383e-52	-1.12465e-51	-1.14161e-51	1.62156e-51	8.63009e-51	-7.96268e-51	-4.622e-52	-1.50193e-50	-8.72881e-51	-7.09248e-50	-2.83327e-51	-7.79541e-51	-4.56765e-51	2.55321e-51	-1.48267e-51	-6.47114e-51	-4.13041e-50	8.14169e-51	-2.43903e-51	1.8809e-52	-8.40865e-52	1.34317e-51	2.36917e-49
2.3405e-52	-9.5714e-52	-3.8059e-52	-6.56204e-54	9.77307e-53	2.17335e-51	-1.73828e-52	8.90371e-53	2.45093e-52	1.2445e-52	2.11295e-51	6.00465e-53	1.9972e-53	-1.079e-52	-1.78799e-53	-2.18241e-51	-2.85939e-51	-2.36144e-51	2.26683e-53	-7.98144e-52	2.57002e-52	4.81401e-53	-8.53451e-52	-5.533e-52	2.22823e-52	-7.18308e-52	-2.36241e-53	-6.08858e-52	5.17917e-52	-4.20156e-52	1.92482e-50
1.67036e-54	-1.4247e-53	-6.97017e-55	5.72713e-54	-7.08566e-53	-3.21514e-53	2.68398e-53	-7.37682e-54	-6.66341e-53	1.31876e-52	-1.71884e-53	2.14043e-53	-2.61323e-53	-1.43924e-53	3.93187e-53	1.3762e-53	2.59908e-53	-5.21686e-53	-8.59433e-53	5.02607e-53	9.66173e-53	-1.47917e-53	-1.25946e-53	-8.55569e-53	-2.62296e-53	2.31796e-53	2.63722e-53	3.46022e-54	4.25113e-53	-4.31612e-54	1.04027e-51
-4.8432e-55	5.4244e-54	1.26797e-55	8.87447e-55	1.64011e-54	-1.40981e-54	1.22785e-56	-2.08519e-54	-5.10658e-54	5.38444e-55	-7.9073e-55	-1.18541e-53	-6.18874e-54	4.14203e-55	2.38891e-54	-4.98513e-55	-7.12992e-56	-8.58089e-54	-1.77558e-54	3.06558e-53	-2.18928e-54	4.60301e-55	-2.79271e-55	3.32523e-55	-2.63796e-56	4.89868e-54	1.70075e-55	4.06055e-54	-1.19472e-54	4.68694e-54	9.92329e-53
-8.77176e-56	-4.4601e-56	9.97041e-55	8.97712e-57	-2.10779e-55	-2.01241e-56	8.35934e-55	-5.27293e-57	-1.81158e-55	1.08144e-56	6.44689e-55	4.51672e-55	-6.96336e-55	-3.54306e-55	-7.7e-55	-1.31823e-55	-1.95286e-54	4.16412e-55	3.24486e-55	-2.83942e-54	9.43896e-56	-1.04821e-55	1.61432e-56	4.82677e-56	-1.01476e-54	5.28151e-55	-1.62054e-57	1.33458e-54	2.39817e-55	-9.16869e-56	1.44587e-53
1.56374e-56	-2.90839e-56	-3.94847e-56	-1.03999e-55	-2.50857e-57	-1.41711e-56	-1.45196e-56	1.14797e-56	-3.25071e-56	-2.70968e-57	-1.989e-55	1.14557e-58	4.49139e-56	-3.68299e-56	-2.33173e-57	-1.81456e-56	-1.54652e-56	-8.71907e-57	-5.74621e-57	-3.69868e-56	-1.83297e-55	1.27714e-56	-1.68869e-55	-3.92614e-56	-6.95704e-58	2.34141e-58	-1.88189e-57	-9.38839e-56	8.2162e-57	4.96359e-57	1.14833e-54
1.66172e-57	1.59715e-57	9.95658e-58	-3.52401e-58	1.23672e-57	-1.87717e-57	1.06723e-58	2.22749e-57	-1.25015e-57	-5.22431e-57	-8.15958e-58	-3.3245e-57	8.79741e-57	9.80543e-57	2.92387e-56	-5.85616e-57	5.42583e-57	1.60996e-56	1.2727e-57	-3.13422e-58	3.93219e-58	1.50022e-57	-2.06774e-57	-3.56423e-57	-7.99536e-57	-1.15477e-57	4.41565e-57	3.95261e-57	2.53267e-57	5.62711e-58	1.25618e-55
2.3724e-59	7.04914e-60	3.44748e-58	1.75572e-57	-4.96569e-59	-1.24256e-58	-9.06188e-58	2.18096e-58	1.00565e-57	1.32552e-58	2.18059e-58	7.61811e-59	4.7032e-59	1.38652e-58	-2.01496e-58	8.80479e-60	-8.968e-59	2.03261e-58	6.31696e-59	5.09226e-59	1.18857e-58	3.11194e-58	-3.68279e-58	1.68151e-57	6.34842e-59	1.11796e-58	-5.13285e-58	3.66203e-59	-3.48129e-59	9.50878e-58	9.85562e-57
-1.452e-59	-2.50504e-60	-1.778e-59	5.18606e-59	-9.71967e-60	4.22124e-60	4.38003e-59	-7.69167e-59	-5.19986e-59	-6.92871e-60	4.95912e-59	2.97328e-60	-2.85689e-60	-1.38886e-60	-7.66441e-60	9.78603e-60	-8.60965e-59	5.16796e-60	-5.73433e-59	-5.04997e-59	-1.04391e-59	-3.87038e-59	2.12795e-58	1.96781e-59	2.09332e-58	8.6165e-60	-4.91848e-60	-2.67969e-59	2.13197e-60	-4.87024e-59	1.13573e-57
1.8348e-61	1.52345e-62	5.07098e-60	6.03524e-61	7.58827e-61	2.58693e-60	-2.0462e-61	-1.17409e-60	1.74287e-60	-1.37233e-59	1.07324e-59	-7.30886e-60	-3.12164e-60	-1.88913e-59	7.58275e-62	-1.52814e-59	1.01397e-59	2.28752e-60	-9.62721e-62	5.72549e-60	-1.55266e-61	7.18947e-60	1.48183e-60	1.56186e-60	3.70394e-60	3.68596e-60	-2.16979e-60	-6.30539e-62	-3.58845e-61	-1.90111e-60	1.21995e-58
3.41934e-61	1.1775e-61	-2.4055e-62	1.06302e-61	3.8439e-61	-3.5783e-60	9.3102e-61	-5.8525e-61	-2.08682e-61	-4.20475e-62	-1.80365e-62	-3.96473e-61	6.33746e-62	-4.67045e-61	8.8352e-62	4.52053e-61	8.40931e-61	-2.05878e-61	-8.88727e-62	2.6007e-61	7.35073e-61	2.40827e-61	-1.8227e-61	-7.33919e-62	-1.30738e-61	1.09985e-61	-3.02156e-61	1.29673e-61	-2.67771e-61	6.86521e-61	1.20592e-59
2.91982e-63	-4.17524e-63	1.14041e-61	2.44623e-64	1.78228e-61	-5.61434e-62	1.52513e-62	-8.89542e-63	9.17246e-62	-1.03686e-62	-1.02283e-61	7.33577e-63	2.08457e-63	7.99803e-62	4.54131e-62	3.20155e-62	-1.06953e-62	7.03942e-62	2.0817e-62	4.09695e-62	-1.57323e-63	-1.53662e-63	-8.96155e-63	7.20101e-62	-5.34288e-64	-4.23863e-63	3.13386e-62	3.07214e-63	-6.35137e-63	-1.429e-62	1.03789e-60
-2.26723e-63	-1.45835e-63	6.21339e-63	-3.21804e-63	-1.78353e-63	-9.73696e-64	1.78314e-62	1.49142e-65	-7.55892e-64	4.0681e-63	-3.26522e-63	-9.84365e-64	7.90993e-63	5.95353e-63	-7.80464e-64	-1.60661e-63	1.1305e-63	4.68981e-63	1.88503e-63	2.60969e-64	-2.15548e-64	-5.69876e-63	5.84548e-65	-2.47034e-63	-2.22965e-63	-2.35716e-63	-1.44749e-64	-1.62124e-63	-1.77762e-62	8.30125e-64	1.00453e-61
-8.80747e-65	4.16849e-65	1.75401e-65	-5.3655e-65	5.40494e-65	-1.40567e-64	2.80525e-64	7.07857e-64	4.35735e-65	-9.85666e-64	9.98884e-66	-2.93229e-64	1.68683e-65	7.75613e-66	1.75483e-65	-2.64569e-64	-6.08846e-65	-1.32314e-65	2.31363e-64	6.98058e-65	-6.01209e-64	-4.83887e-65	6.35311e-64	1.24203e-64	1.34394e-63	-2.71104e-64	-1.54725e-64	-2.83992e-64	2.10719e-64	-3.73445e-64	7.44548e-63
-8.23645e-66	9.14068e-66	2.90742e-65	-1.24159e-65	1.78749e-64	3.40487e-65	-1.99933e-65	7.65185e-66	-1.11031e-66	-1.90135e-65	6.02416e-67	4.50253e-65	7.92862e-66	3.52053e-66	-6.87669e-65	3.17825e-65	2.08732e-66	-7.69691e-66	2.63136e-65	1.8878e-65	3.63664e-66	-6.61738e-67	6.8695e-66	-9.46942e-66	1.11353e-64	2.14857e-65	-3.59658e-65	-4.64347e-66	-3.74107e-65	9.67872e-66	7.73211e-64
-2.69999e-67	-1.31823e-66	-6.25891e-66	-7.91969e-67	-2.36609e-67	-4.34451e-67	6.00071e-66	-4.80634e-67	-6.2684e-67	3.89002e-67	2.27692e-66	2.78992e-66	1.26215e-67	-2.10253e-67	-1.41939e-66	-2.34369e-67	4.74918e-66	-3.88174e-67	-1.15951e-67	1.87872e-67	2.90581e-67	5.47339e-68	9.5122e-66	-1.50867e-66	-1.43946e-65	-5.43287e-67	-1.17892e-66	1.82171e-67	3.81632e-66	9.12743e-66	6.99145e-65
-3.61571e-67	-1.03731e-67	-3.94336e-67	1.63959e-67	-4.66266e-69	9.52825e-68	-6.02435e-67	-3.99269e-68	-9.33433e-67	-6.9055e-68	-7.32347e-68	3.52971e-67	-8.80235e-68	-9.3404e-69	3.3827e-67	6.80871e-68	2.24248e-68	3.30203e-67	-1.33014e-67	2.41835e-67	-2.21789e-67	1.12176e-69	-6.38136e-69	-3.21668e-67	7.15208e-68	2.90549e-67	-1.69437e-67	-2.09366e-67	-1.7504e-67	-3.01656e-68	5.92283e-66
3.81337e-68	-6.08691e-68	1.02646e-68	3.44953e-68	2.04483e-68	3.82868e-68	1.1458e-69	2.78774e-69	-4.43462e-69	-2.08238e-69	4.79633e-68	-2.34633e-68	2.82872e-69	3.18218e-69	-1.48784e-68	1.93172e-68	1.31861e-68	7.69298e-69	7.61961e-69	-7.44965e-68	6.8959e-68	1.07267e-68	-4.96246e-68	-2.26547e-68	7.06041e-69	-1.21509e-68	1.81206e-69	6.80824e-70	-7.02703e-70	-2.37314e-69	6.04322e-67
7.08135e-70	-1.87317e-69	8.25143e-70	3.13303e-69	5.27764e-70	-8.83168e-70	5.31086e-70	4.74074e-70	1.19453e-68	3.09785e-69	7.12733e-70	-1.61989e-69	-1.1965e-69	1.87842e-69	-1.16933e-69	3.29364e-69	4.90093e-69	2.64938e-69	5.63193e-70	-9.55174e-72	7.28949e-70	-2.53271e-69	2.79005e-70	-2.83586e-69	-3.72355e-70	-2.39477e-69	8.29729e-70	-8.49578e-71	3.35514e-69	-4.78846e-70	5.58846e-68
9.3858e-72	-1.85875e-71	4.54536e-71	-1.91681e-71	1.63957e-69	-1.81402e-72	3.5923e-70	8.31722e-71	5.35503e-70	-1.90014e-70	-1.22868e-70	5.93145e-71	-8.87517e-71	5.52606e-71	-3.18809e-72	6.22372e-71	1.10746e-70	2.99438e-71	-6.90434e-71	5.48116e-70	2.14055e-70	1.40835e-70	-7.73754e-71	9.62311e-70	-1.88801e-70	8.27588e-72	-2.4564e-70	-2.57211e-70	-5.51104e-71	3.17013e-70	6.51799e-69
-3.15775e-71	-2.80183e-72	-9.4791e-72	-3.94262e-72	2.00868e-71	2.39008e-72	-5.23415e-72	2.76366e-72	1.88157e-71	-4.05079e-73	3.1265e-71	-1.09459e-71	3.9033e-71	3.12267e-72	1.25495e-71	-1.63583e-71	-4.29068e-71	8.27672e-71	3.63571e-72	-7.46221e-73	-6.3514e-72	1.39265e-71	-9.41694e-72	1.03222e-71	-1.02381e-72	2.41694e-71	3.8605e-72	-3.07353e-72	1.83194e-71	1.6469e-71	4.47759e-70
-4.52668e-73	1.88102e-72	1.56634e-72	9.60736e-73	2.81223e-72	1.86331e-72	6.43221e-73	-9.56216e-74	-1.0434e-72	4.02196e-73	-6.47554e-73	-4.12443e-72	-6.99138e-73	1.51703e-73	2.0606e-72	4.60931e-73	2.6152e-72	-5.87414e-73	6.27167e-72	-6.66733e-74	-1.99066e-73	1.52152e-72	5.49063e-72	-6.26387e-73	4.24601e-73	2.5498e-73	3.54469e-73	1.2666e-73	-6.33859e-74	2.51909e-73	3.87197e-71
-1.60587e-73	-9.62034e-75	8.12146e-75	-3.4573e-73	-2.09422e-73	-2.8496e-73	-1.82332e-74	8.88352e-74	-2.47891e-73	1.42843e-74	-1.93784e-74	-1.37629e-73	2.54755e-73	1.67564e-73	-7.31556e-73	-1.16884e-73	5.78502e-75	-1.22927e-74	-3.35172e-73	-1.36555e-74	8.94834e-74	-4.24587e-74	-2.84053e-73	-8.16011e-74	6.10357e-74	9.4494e-74	-5.49495e-73	4.84146e-74	-1.61041e-73	1.25712e-74	4.60701e-72
-5.03362e-75	-1.44611e-74	8.28136e-75	1.75409e-75	-2.17584e-74	-8.77172e-75	-7.43521e-75	-3.5745e-75	5.50331e-74	-3.29704e-75	8.2188e-76	9.35845e-77	-1.31843e-75	1.18379e-74	-5.42662e-75	1.58352e-75	-3.75789e-75	-3.54766e-75	-1.17587e-74	2.57446e-75	3.11909e-74	4.82186e-75	-9.03537e-76	-4.78673e-74	-8.71373e-75	-1.01583e-73	1.27811e-75	5.12963e-75	8.69266e-76	1.18158e-75	3.7566e-73
-1.43406e-75	5.57557e-75	2.28727e-76	6.20059e-75	-2.02309e-76	4.59682e-76	-4.36213e-77	2.8855e-75	-2.15475e-76	-2.16418e-76	-4.20593e-76	-3.72019e-76	8.27278e-76	-1.5948e-76	6.4512e-76	-4.02443e-77	1.33085e-75	5.98739e-75	1.94625e-76	1.10415e-75	-2.00624e-76	3.06755e-75	-4.53036e-77	-2.613e-75	-4.90879e-76	-4.76526e-76	3.10426e-76	1.24944e-75	1.05782e-76	1.64192e-75	3.87451e-74
-5.3581e-78	-7.69319e-77	1.55009e-76	6.39408e-78	-2.39395e-76	3.69491e-77	-6.92258e-76	9.11575e-77	4.86141e-77	3.7091e-78	-8.47835e-77	-2.57186e-76	2.23689e-78	4.30248e-77	1.40103e-77	-4.29924e-77	5.58408e-78	3.37516e-76	1.43567e-77	2.46597e-76	-1.47691e-76	1.7594e-77	-1.77589e-76	3.18516e-77	5.84358e-77	6.35728e-77	-3.19589e-77	3.55567e-77	-1.96758e-77	7.69898e-78	2.99569e-75
7.08154e-78	-5.30535e-78	3.74514e-79	-2.52174e-78	9.8516e-77	-1.60966e-79	-5.02413e-78	-3.80123e-78	8.67487e-79	-4.46755e-78	-2.35561e-78	6.18197e-78	-8.66601e-78	4.29946e-78	1.77987e-78	-6.13896e-78	6.40391e-77	-7.89739e-78	-1.37285e-77	3.72747e-79	-2.37627e-77	-1.83705e-78	-2.73992e-78	9.44701e-79	-1.77678e-78	-7.86951e-79	7.78123e-79	1.83311e-77	-1.88503e-77	1.57087e-77	3.29096e-76
-5.35811e-78	6.69421e-79	-8.07206e-79	1.19707e-79	1.28162e-79	8.94127e-80	3.46203e-79	-3.89316e-79	1.5277e-79	3.16902e-80	1.94227e-78	7.6137e-79	-1.82021e-78	1.94522e-79	2.36908e-79	-7.57662e-79	-5.2877e-79	5.83927e-79	-6.52639e-80	6.30402e-80	1.64483e-78	-1.21282e-80	-5.50357e-78	6.96885e-80	-2.28256e-79	2.4127e-79	-2.41022e-79	-9.21123e-80	-5.84295e-80	2.47229e-78	2.56095e-77
-1.44036e-79	4.22579e-81	-3.34676e-80	-9.5733e-80	-2.73607e-79	-3.14613e-81	8.28457e-80	-7.80792e-81	3.02429e-80	-4.1783e-80	9.81373e-80	-1.86503e-82	1.14834e-79	-1.82776e-79	2.93696e-80	-9.23708e-80	4.9829e-79	-1.41867e-80	-5.36389e-80	5.49042e-80	2.79482e-82	1.85984e-80	2.66724e-80	1.82362e-79	-1.0176e-79	-1.62945e-80	1.20575e-79	3.17446e-80	-5.46241e-81	4.30727e-81	2.36365e-78
-5.75504e-81	3.62561e-81	-1.19325e-81	-1.12232e-80	6.9891e-81	9.02034e-82	1.04926e-81	2.48099e-82	-1.06568e-80	-8.07058e-82	-7.3487e-81	-9.01972e-82	-7.95748e-81	-1.14591e-80	4.19503e-80	-1.01795e-82	-4.65623e-82	3.4457e-82	3.63367e-81	-4.54174e-80	-4.22716e-81	-1.11517e-80	-4.13164e-81	-2.19883e-82	2.20054e-80	1.59859e-80	6.03921e-81	-3.50307e-81	-2.08668e-81	-1.55376e-80	2.46918e-79
2.81834e-82	2.22055e-82	1.15481e-81	-1.50931e-81	-7.75888e-83	-2.29146e-82	-2.85083e-82	-2.50824e-81	7.59429e-83	-3.52742e-82	1.34804e-82	3.04205e-82	-4.68426e-82	-5.36135e-82	-1.35137e-81	2.45866e-81	-3.70858e-82	4.90511e-82	-5.4388e-82	-1.26201e-81	-1.33451e-82	-2.94073e-82	1.19788e-81	-1.49123e-81	-2.89905e-82	1.78474e-81	-2.57313e-82	2.55215e-82	4.32361e-82	1.38859e-81	2.21424e-80
-1.13087e-83	1.1415e-83	6.09321e-83	-1.04731e-83	2.46915e-82	5.30029e-82	-1.15142e-82	-3.47079e-83	-6.40703e-83	-1.68766e-83	-1.34569e-83	2.71743e-84	1.58772e-83	1.55913e-83	2.88963e-83	1.83483e-82	-9.67282e-83	-2.88235e-83	-1.84789e-82	5.51505e-83	1.94972e-82	-1.97177e-82	1.67182e-83	-1.02417e-82	-6.20849e-84	-4.10918e-83	-3.48333e-83	1.79092e-83	-6.93548e-83	1.53283e-83	2.42339e-81
2.82764e-84	-9.02278e-84	-3.16441e-84	2.16916e-84	-1.05558e-85	-7.23481e-84	-3.82879e-84	1.20031e-83	-1.4311e-85	-1.23818e-85	-1.03964e-84	2.55217e-84	1.78811e-83	2.60618e-84	-3.34146e-85	7.9134e-84	1.18823e-84	-8.69884e-84	1.00416e-83	6.62034e-84	-5.37748e-84	-7.58252e-84	2.76277e-84	5.19261e-84	3.27805e-83	-8.06519e-84	2.03082e-84	1.31114e-83	-6.29305e-84	2.001e-83	2.02705e-82
5.23429e-86	-5.94005e-85	-6.39023e-86	-1.90231e-84	-6.42062e-85	4.81729e-85	-1.05465e-84	1.68514e-85	-4.57538e-84	-8.53748e-85	3.25006e-84	3.16265e-85	3.55013e-85	1.30913e-84	-5.09781e-85	6.20863e-85	3.13631e-85	1.25615e-86	8.41163e-86	-4.12851e-87	1.64457e-85	3.95559e-85	-1.02249e-85	-1.11437e-85	-1.22935e-85	4.1206e-86	-1.30923e-84	-1.14844e-86	6.26075e-85	2.67676e-85	2.03165e-83
3.57015e-86	1.02796e-86	1.56552e-86	-5.326e-86	-3.15637e-87	-7.02871e-87	-1.47852e-87	3.41159e-86	1.24328e-86	7.58138e-87	1.11297e-85	-1.62316e-85	-4.34582e-86	1.34201e-85	2.76897e-85	-2.18993e-86	-7.25129e-87	5.2795e-88	-5.48626e-87	4.55947e-86	-5.14937e-90	5.20825e-85	8.64161e-87	1.51531e-86	2.71834e-86	-1.37104e-86	8.20821e-88	6.01047e-86	-2.26533e-87	6.3577e-86	1.70191e-84
3.00789e-87	-5.40135e-88	4.15545e-87	-7.87588e-88	3.2027e-87	1.51436e-87	-5.80414e-87	2.92426e-87	-1.05664e-87	5.67315e-88	6.63156e-87	1.96878e-87	1.05144e-89	7.66415e-87	-2.52356e-87	1.57188e-86	-2.24129e-88	5.69774e-88	-3.60266e-87	7.80693e-88	4.21745e-88	5.29099e-88	9.74987e-87	-1.8644e-87	-2.55348e-87	-1.69377e-86	1.89006e-86	-2.80402e-89	5.65159e-87	-2.47095e-87	1.22363e-85
7.85527e-88	3.39257e-88	1.95319e-88	7.05232e-88	2.89944e-88	-1.35002e-88	2.78042e-89	-2.19104e-88	5.23752e-89	2.06216e-88	-2.06247e-88	-6.54687e-88	-4.23344e-88	-1.27402e-87	2.16185e-88	-1.02027e-89	3.21582e-88	-1.63404e-88	-1.69773e-89	1.64833e-88	4.29193e-88	2.65279e-89	1.44224e-87	-5.40184e-89	1.53828e-87	-4.19051e-88	-4.40694e-88	-2.37305e-88	-2.67306e-88	-1.8414e-88	1.1446e-86
-1.27768e-89	-6.18904e-90	-1.52459e-89	3.29733e-90	-6.19049e-90	-3.43284e-89	8.47383e-89	4.53265e-89	4.40813e-89	-2.31077e-89	-3.90502e-90	4.94263e-89	8.39326e-89	6.08997e-89	-4.23411e-89	-1.4795e-88	6.02003e-89	-1.54004e-89	-2.05888e-90	5.11175e-89	-6.09747e-90	1.97744e-89	7.95089e-89	-1.41222e-89	3.96427e-89	-1.31388e-89	1.91754e-89	3.31269e-89	-6.62555e-89	9.81542e-89	1.18151e-87
-5.92286e-90	-5.21931e-90	-6.8443e-91	7.28281e-91	2.3795e-90	1.39988e-89	-1.73051e-91	1.24412e-90	-1.02331e-89	6.09293e-90	1.81399e-90	3.01754e-90	-7.29375e-91	-4.37726e-90	5.8578e-90	1.22329e-89	-4.47978e-90	-6.94542e-92	1.06473e-91	-1.21065e-90	-5.5496e-92	3.83971e-90	-1.90182e-90	5.60532e-90	-3.13577e-91	-4.37552e-90	-4.37036e-91	-3.17485e-90	-3.98992e-90	1.32637e-90	1.05591e-88
-1.62804e-91	-7.44558e-92	4.80965e-92	1.8834e-92	1.80813e-91	-1.75969e-91	-7.97981e-92	-4.15887e-90	8.47052e-92	8.38609e-92	-2.4694e-92	-3.12663e-91	-1.41358e-91	-4.93211e-91	-6.10997e-91	1.14671e-91	1.02891e-93	5.84315e-92	9.97351e-91	-1.52659e-91	-1.28728e-91	-5.39138e-91	2.6811e-91	-2.19963e-91	1.98239e-91	1.73985e-91	3.52062e-91	-1.01581e-91	7.34218e-92	2.72024e-92	1.00577e-89
6.97392e-93	-2.42338e-92	2.71371e-93	5.04223e-92	-8.52761e-93	2.67682e-94	-3.26998e-92	5.01064e-93	4.47814e-93	-1.99278e-93	1.4466e-93	-1.40369e-92	3.4959e-91	-1.64808e-93	-2.05745e-93	-2.25831e-92	9.14373e-93	-1.98879e-92	-1.87657e-93	-5.70311e-93	-1.55227e-93	8.31459e-94	-1.27545e-93	-5.67757e-92	-1.7162e-93	1.86677e-94	-6.37654e-93	1.8216e-92	-5.51437e-92	-3.46166e-92	7.41984e-91
6.71396e-93	-5.82233e-94	2.44013e-94	-5.99343e-93	-3.57773e-93	3.12595e-94	6.12907e-93	5.52878e-93	1.44726e-93	2.70102e-94	-8.93736e-94	-8.91321e-94	1.0859e-93	3.5047e-93	-4.53512e-94	2.47594e-93	6.15369e-94	1.13404e-94	-3.52819e-93	-1.60391e-94	3.21472e-93	6.10989e-95	-4.82959e-94	5.55528e-94	-1.95059e-94	-2.24699e-94	-1.12334e-93	3.53024e-93	7.02531e-93	6.82087e-94	6.16167e-92
1.37648e-95	3.20704e-94	-5.29603e-95	5.80724e-95	-4.19408e-95	2.83503e-94	1.12771e-93	-2.62799e-95	-2.82999e-95	-1.95204e-94	-7.42898e-95	-2.55451e-95	-2.00186e-94	-2.02427e-95	9.02453e-95	-1.62717e-94	7.59888e-95	1.04092e-95	2.17368e-97	1.01632e-95	-2.38681e-95	2.37652e-95	3.90277e-94	-2.92705e-94	-7.66353e-94	-8.66541e-95	-1.16785e-94	9.02426e-94	6.21333e-95	-3.33074e-94	5.81649e-93
1.26926e-96	7.26066e-97	-2.62025e-95	1.78289e-95	-7.83652e-96	-5.22195e-95	3.87181e-95	1.82622e-95	2.28364e-95	1.06529e-95	5.21361e-95	5.80127e-96	-1.21104e-95	-7.07357e-96	-6.75756e-96	5.49771e-95	1.59204e-95	8.45842e-96	9.42728e-97	-4.58448e-95	1.24486e-96	-5.48487e-95	5.93572e-96	-3.96997e-96	2.49829e-96	9.17835e-97	2.08435e-95	3.49377e-95	1.24789e-95	3.5546e-95	5.79796e-94
9.74347e-97	-9.55782e-96	-1.9766e-96	-1.0092e-95	-1.27628e-96	1.13132e-96	5.58968e-98	3.45473e-96	1.60443e-96	-1.0964e-97	-2.4671e-96	2.12974e-98	3.5233e-97	-2.11239e-96	3.59178e-96	-4.66122e-96	-1.16069e-97	-4.68922e-97	2.54099e-96	9.57437e-97	-1.17253e-96	-1.64966e-96	-1.41059e-96	1.86027e-97	4.61747e-96	1.31502e-96	-1.7152e-97	1.28251e-96	3.58897e-97	-1.30126e-96	6.09881e-95
-1.08298e-96	-1.67716e-98	-2.10647e-97	1.51865e-99	-1.04337e-99	-7.6052e-98	1.06289e-98	-9.16013e-98	7.46772e-97	-1.7631e-97	-7.85982e-98	1.63747e-97	-3.55869e-97	-5.07469e-97	-1.56726e-97	1.25917e-96	-2.44155e-98	-1.198e-97	5.89727e-98	3.79632e-97	-1.55547e-97	3.58121e-97	1.11841e-97	-1.70051e-97	-1.79163e-98	6.45668e-98	-3.7014e-97	6.33534e-98	-1.28757e-97	-1.41731e-97	7.10074e-96
3.44113e-101	-1.21317e-98	8.18064e-99	-4.06809e-99	-1.6543e-98	5.74004e-99	3.6076e-99	-3.98087e-98	-2.35714e-98	6.75931e-99	-7.58082e-99	3.15942e-98	4.07407e-100	3.25951e-98	-2.96913e-99	-8.79126e-100	6.67587e-99	3.46142e-99	6.84888e-100	-9.20057e-99	2.72815e-99	2.58518e-99	-9.15546e-98	-2.3224e-98	-2.22073e-99	3.40969e-98	-1.56991e-98	-2.30722e-98	-1.04924e-97	-2.35477e-98	5.40146e-97
-3.30228e-99	2.48002e-100	-1.0775e-99	5.17706e-101	2.22867e-99	-1.34936e-100	6.15887e-100	1.78227e-100	-8.02207e-100	1.97245e-99	2.27377e-99	4.93043e-99	-1.97574e-100	-2.25678e-99	7.15575e-99	2.85861e-100	-1.32008e-99	8.61613e-100	-8.93195e-100	-2.19479e-99	-1.14776e-100	1.09782e-99	3.28056e-99	-2.20357e-99	4.31575e-100	3.04545e-99	-4.9399e-100	-2.58486e-99	9.48104e-100	2.57497e-99	4.97574e-98
-6.8949e-101	3.98846e-100	-1.02722e-101	-4.06336e-101	8.97281e-101	1.47157e-100	-1.45279e-100	1.63455e-100	-2.9414e-100	3.14941e-101	-3.74378e-100	-2.20105e-100	-2.21018e-100	-5.6852e-101	-1.02452e-100	-7.48299e-101	-1.17998e-101	1.51658e-100	-4.58028e-100	1.05419e-100	-1.32127e-100	3.15263e-100	-1.65512e-101	-9.44586e-101	-5.24199e-101	7.0074e-101	-4.23595e-100	1.35632e-100	1.02536e-100	4.85061e-101	4.55766e-99
-9.41098e-101	7.03868e-101	-3.58884e-102	-1.4971e-101	-4.66677e-101	2.41366e-102	6.53937e-102	1.94131e-101	8.93032e-102	-4.95149e-103	1.6718e-101	-1.72375e-101	-1.17277e-101	-1.23571e-102	1.02125e-102	-3.11353e-102	-1.94767e-101	-2.83377e-102	-9.68109e-104	-1.52722e-102	-2.49478e-102	7.6958e-102	-1.60477e-101	5.2622e-103	-2.93203e-102	-1.14127e-101	-1.2546e-101	-6.86668e-103	6.49814e-101	2.46894e-102	4.64296e-100
2.1154e-104	-8.34566e-103	-1.27213e-102	-2.2274e-102	-8.56437e-105	2.6425e-103	4.46874e-104	5.0452e-103	3.40909e-104	3.38695e-105	1.56223e-103	8.60065e-103	1.56829e-104	3.00805e-102	1.32962e-102	-2.00079e-102	3.53652e-102	1.07754e-102	2.87411e-103	3.57664e-103	5.94708e-103	3.15487e-103	-1.14896e-103	5.73989e-103	-2.67936e-104	-9.81202e-103	1.00269e-103	1.67055e-101	6.70724e-103	2.06921e-102	3.99971e-101
6.30663e-104	-1.2784e-103	2.58229e-104	6.95845e-104	5.76617e-104	-2.80768e-104	1.14957e-103	-1.79749e-103	6.43365e-104	4.4867e-104	1.53466e-104	-3.1024e-104	6.07009e-105	-1.88493e-103	-2.68891e-103	-1.58353e-103	1.81389e-103	-2.18574e-103	-1.5546e-103	1.22854e-103	3.88034e-104	6.65024e-104	1.72889e-104	1.04619e-103	1.65858e-104	-3.01372e-103	-8.96771e-104	9.19013e-104	-8.10291e-104	-3.39188e-103	3.26938e-102
7.50283e-106	-1.37633e-104	5.53024e-106	1.75145e-104	3.32381e-105	4.9749e-104	-3.61127e-107	5.33151e-104	2.55647e-104	-2.19795e-105	2.65783e-105	-3.36746e-105	-3.2324e-105	1.75881e-104	-8.85265e-105	6.36048e-105	6.10344e-105	9.97413e-105	-1.82654e-104	-1.68379e-105	-6.94021e-105	-7.23719e-107	-3.42263e-107	-1.53805e-105	1.47651e-105	8.35853e-104	1.90013e-105	3.33072e-105	-7.34154e-105	7.30174e-105	3.58374e-103
6.98747e-106	-1.50513e-105	-1.55637e-105	3.77948e-105	7.15273e-107	-4.34621e-106	1.01357e-105	1.76648e-105	-1.15755e-104	-2.08169e-105	9.58316e-107	-1.32937e-105	9.07834e-106	7.7055e-106	-1.22897e-105	1.79912e-105	9.58582e-106	-1.34244e-105	4.78032e-106	-8.56003e-106	2.93728e-107	6.99469e-107	-1.14286e-105	-3.68558e-105	2.58198e-106	1.21741e-106	-3.57068e-105	3.1666e-106	-2.02814e-106	3.9542e-106	4.40431e-104
7.55118e-107	-3.389e-108	-8.51521e-107	3.81205e-107	6.42869e-107	4.95528e-107	-1.68134e-106	-1.00251e-106	8.65322e-108	-3.66509e-106	1.14271e-107	-4.18888e-107	-2.34612e-106	3.36586e-107	7.94365e-107	1.98287e-107	-3.24186e-107	-2.89548e-106	1.13457e-107	1.98856e-106	-2.07918e-106	-3.35218e-107	5.14292e-108	1.34384e-107	2.46775e-107	-5.85667e-109	3.52691e-106	5.49329e-108	-7.8092e-107	-4.5588e-107	2.67973e-105
1.45378e-108	1.10044e-107	3.64732e-108	-5.22067e-108	6.27475e-108	-1.9085e-107	-4.25025e-108	3.45942e-109	-2.11018e-107	-1.82388e-107	4.01054e-109	1.93287e-107	-9.8524e-108	-8.74713e-109	2.3124e-107	2.62435e-109	1.45726e-108	-1.40266e-107	-1.45965e-107	-1.39814e-108	1.45682e-107	-1.57416e-108	-7.03694e-108	9.61459e-108	1.88799e-108	-6.94413e-108	9.09378e-108	-3.21992e-108	1.70365e-108	3.2456e-108	2.34833e-106
2.60275e-108	6.26613e-110	3.81615e-109	9.25694e-109	-3.34199e-108	2.28797e-109	1.22035e-108	-3.12324e-109	-9.33995e-108	-1.63238e-109	-2.36797e-109	1.60159e-108	-8.60092e-109	1.06353e-108	1.50338e-108	-6.10272e-109	-2.42633e-109	-1.77378e-109	2.91408e-109	-2.01128e-108	2.4926e-109	-2.56962e-110	1.24542e-108	-1.00006e-109	-1.2257e-108	-1.0999e-108	8.81426e-109	-9.91187e-109	-1.01333e-108	1.66964e-109	3.41766e-107
-6.44963e-109	8.32012e-110	-7.64883e-111	7.98988e-111	-2.52918e-110	-1.79729e-110	-2.72007e-111	-5.82421e-111	2.16095e-109	-4.66911e-111	2.41448e-110	-2.59726e-111	-1.20748e-110	-3.09743e-109	-6.97723e-110	-5.02246e-110	-1.11499e-109	-3.48399e-111	-2.19706e-109	-2.61524e-110	1.94014e-109	-4.26143e-111	-1.31249e-109	-2.40784e-110	-6.74e-109	1.08004e-110	4.1119e-110	8.54822e-111	4.17802e-111	-1.83863e-110	2.95641e-108
1.76503e-111	2.69906e-111	-3.60245e-111	2.12037e-111	2.07313e-111	6.47748e-111	1.59728e-111	2.73491e-110	1.07657e-111	6.61398e-113	1.16188e-110	-4.1921e-111	5.88353e-112	-1.34667e-111	2.2264e-111	4.85526e-111	-4.20202e-110	1.05223e-111	-5.1585e-111	2.36581e-110	5.11578e-113	2.19716e-110	1.54407e-111	1.07537e-111	1.52469e-110	9.8539e-112	-4.83651e-113	-4.25475e-112	3.38859e-111	-2.6888e-110	2.17168e-109
-2.18756e-112	-3.89129e-112	7.991e-113	4.13423e-111	9.63919e-114	1.31908e-112	-3.46003e-112	6.53837e-111	3.9382e-113	1.15048e-111	7.96324e-112	-1.02131e-111	1.1246e-112	7.63892e-113	-3.09056e-113	-2.02142e-111	4.80564e-113	-7.84078e-112	-8.8794e-112	-4.76305e-112	-2.60754e-112	-3.2478e-112	1.90797e-112	1.07865e-111	-1.52752e-112	1.60403e-112	-5.17649e-112	2.4638e-111	5.41876e-112	-1.94157e-112	2.51786e-110
4.78007e-113	1.2989e-114	-1.84405e-113	1.67682e-113	3.87357e-113	-2.59664e-113	3.33178e-112	6.84253e-113	3.69896e-113	1.67833e-113	-2.07938e-112	1.24129e-113	1.55564e-113	-3.59718e-113	-2.0801e-112	1.50498e-112	-1.86133e-113	3.91976e-112	-1.5086e-113	-3.29432e-113	9.51497e-113	-5.11047e-113	4.28995e-113	-3.73317e-114	-1.14407e-113	-3.34234e-112	-4.88854e-113	-1.95248e-113	-5.89229e-113	-5.49676e-113	2.41425e-111
-1.08353e-114	1.41349e-114	-1.27334e-114	-7.1264e-115	-3.68269e-114	3.48883e-115	-5.75803e-114	-5.85435e-114	-6.14226e-115	1.53847e-114	5.98778e-114	7.01651e-114	8.75107e-115	-1.81473e-114	-1.9432e-113	-4.53047e-114	-9.18928e-114	-1.67181e-114	1.58851e-114	1.87886e-115	-8.03183e-114	2.18083e-114	-2.58431e-114	-1.75777e-114	5.44139e-114	4.64716e-114	-6.63314e-115	-1.89672e-113	-8.50942e-114	1.01065e-113	1.37463e-112
1.9903e-115	6.48273e-115	-8.92129e-115	-3.71979e-115	1.0374e-114	2.10595e-115	2.84604e-116	5.62825e-115	-4.44706e-115	-1.18974e-114	-1.47252e-114	8.95839e-115	-1.4445e-114	1.43615e-115	-7.93706e-115	2.30687e-116	-6.44869e-115	5.10849e-115	-8.21343e-115	-8.53993e-116	-4.25569e-115	7.65688e-115	-3.51955e-115	7.20532e-116	-6.11399e-116	3.48855e-114	7.70136e-115	5.44695e-115	4.18136e-116	-9.35565e-115	1.9878e-113
-3.1851e-116	3.75849e-116	-3.7103e-116	1.39706e-115	6.70798e-116	-4.86384e-116	2.82956e-116	2.03568e-116	-7.66164e-117	2.40345e-116	-1.52693e-115	2.45522e-116	-3.51392e-116	7.49347e-118	-2.57268e-116	-9.43442e-116	-3.88635e-116	8.83475e-116	1.93139e-116	2.65287e-115	-1.24294e-115	4.80236e-117	-2.56928e-116	6.011e-117	4.53623e-116	-3.91519e-116	1.3435e-115	-1.63615e-116	-1.49445e-116	1.99411e-118	1.5985e-114
-2.52764e-116	-1.35435e-116	-8.54561e-118	2.55986e-117	-2.72959e-118	4.09076e-118	-6.16607e-117	-1.0855e-116	-5.93682e-117	-8.74093e-118	-2.89251e-117	-7.80942e-118	-1.96833e-117	2.86711e-117	1.30076e-116	4.92502e-117	1.04784e-117	6.19623e-117	-3.03943e-118	1.37416e-117	5.97158e-117	-8.09652e-117	-1.06755e-116	-2.22306e-118	-8.44576e-117	-8.46932e-117	-3.68438e-118	1.42859e-118	9.34864e-118	2.7288e-117	1.48168e-115
-2.63186e-119	-2.8306e-119	-3.12057e-118	2.22645e-118	-2.7376e-117	-1.05004e-119	-3.72567e-118	-1.97763e-117	-1.71854e-118	1.80421e-117	3.8664e-118	1.75117e-118	-6.99079e-119	1.81953e-117	-1.05174e-118	8.05978e-118	5.65147e-118	6.92968e-118	3.51003e-118	6.02891e-118	-1.2996e-117	-2.37299e-118	5.10046e-119	5.59176e-118	1.80691e-118	-3.42275e-118	1.31608e-118	-1.38821e-119	6.60699e-119	2.59807e-117	1.87177e-116
-1.90371e-120	3.12204e-121	-4.16944e-119	2.98224e-120	-1.39337e-119	-5.57617e-119	-6.09386e-119	-1.93893e-119	2.24777e-118	-5.63567e-119	-9.03961e-119	1.88439e-118	2.04876e-120	1.35109e-119	4.1323e-118	-1.48438e-119	-7.10983e-119	5.2745e-119	1.15157e-119	2.59812e-119	-1.05736e-120	9.39088e-120	1.89313e-119	1.61111e-118	-2.3194e-118	-2.4613e-118	1.3052e-119	-1.48951e-119	-9.76216e-121	-6.77327e-119	2.12707e-117
1.97664e-120	9.87475e-121	5.61724e-120	-1.61424e-120	-5.35828e-120	-2.29977e-120	3.25261e-120	-5.62065e-120	7.63467e-123	-1.25335e-119	-7.42633e-121	6.48432e-120	9.0219e-120	6.14884e-120	7.93297e-120	-4.50034e-121	-1.66285e-120	1.80044e-120	-8.60018e-120	1.15692e-120	1.88469e-121	1.71955e-120	7.81591e-120	1.45779e-120	-1.50745e-119	-3.11066e-120	-3.32829e-120	-5.64189e-121	2.33975e-120	-2.06289e-120	1.20931e-118
1.10948e-121	-1.47248e-122	4.24801e-121	-2.39253e-121	1.71886e-121	7.35712e-122	1.64173e-121	-1.0579e-121	1.58426e-121	1.19827e-120	1.46248e-120	4.77028e-121	-1.75737e-121	-1.26454e-121	-1.53448e-121	5.42409e-121	-5.41462e-121	-3.95975e-121	-2.3126e-120	-1.1606e-120	-2.36246e-122	1.31626e-121	-8.88476e-121	-1.05376e-121	-8.23338e-122	3.06851e-121	7.58383e-121	-1.93004e-122	4.55017e-122	1.17666e-122	1.23833e-119
1.9785e-123	1.21019e-121	1.57347e-122	3.24121e-122	-5.62081e-123	-1.25943e-123	-5.38738e-123	7.10102e-124	-1.36912e-122	-4.48714e-123	-2.78929e-122	-3.57146e-122	3.85046e-123	4.83266e-122	6.25488e-123	-2.10751e-122	2.24464e-122	3.97242e-123	7.02515e-122	3.52217e-123	-2.25845e-122	-1.90079e-122	-5.80404e-123	-6.57731e-123	-5.50015e-123	-4.29109e-123	3.76471e-122	-3.27526e-121	-3.6711e-122	-1.26155e-122	9.23872e-121
-1.27518e-123	-1.45633e-123	-2.52323e-123	8.93193e-124	-8.06135e-124	-5.12791e-124	6.43477e-123	4.28112e-123	-1.77947e-124	4.70597e-124	7.78134e-124	-5.13489e-123	5.38546e-124	1.00464e-123	-2.23846e-124	-2.69981e-125	-3.68296e-124	6.68105e-123	5.85946e-124	1.42148e-122	-1.79012e-123	-1.41414e-123	-2.5827e-123	-9.35495e-125	-2.74803e-124	-3.59279e-123	1.81889e-123	2.92977e-124	-1.50528e-123	-2.38802e-123	6.41418e-122
7.01118e-125	-2.00541e-125	-1.22599e-125	-1.14636e-124	-4.00863e-123	-4.00279e-126	-2.00269e-124	-3.74281e-124	1.91489e-124	-3.57337e-125	-2.13708e-125	-2.15954e-124	-2.11358e-124	-9.2244e-126	-2.81778e-124	1.15723e-124	2.99808e-125	9.29382e-124	-8.46716e-126	3.62447e-124	7.65224e-125	-5.2304e-125	-8.14185e-124	-1.37638e-124	2.58623e-124	-2.66451e-124	3.89088e-125	-9.51779e-127	-3.38871e-124	1.68076e-124	9.36969e-123
-2.23144e-125	8.14639e-125	3.44657e-125	1.67528e-125	8.90086e-125	-3.61771e-125	-8.35893e-125	8.70718e-125	1.51257e-125	5.44021e-126	-5.77135e-125	1.4681e-125	-1.02424e-125	1.52588e-125	-1.62687e-125	-3.47733e-125	-1.26096e-124	-1.76393e-126	-3.47371e-127	-2.65031e-127	-1.12546e-125	-2.02072e-126	1.35188e-125	-1.09963e-125	4.4577e-125	5.91599e-125	-8.38261e-125	-6.40991e-126	8.32245e-126	-3.4117e-125	1.02302e-123
1.9998e-127	-2.96316e-126	2.04945e-127	-8.96974e-128	-1.90068e-125	6.63413e-126	1.76521e-126	1.70411e-126	-2.37226e-126	-1.38134e-126	-3.7544e-126	-2.56859e-126	1.36381e-126	-6.80163e-127	1.4482e-126	4.84254e-126	1.1504e-126	-3.5176e-127	7.89898e-126	1.77824e-126	-5.83384e-126	1.11708e-127	-1.84648e-125	-1.10895e-127	1.45983e-127	4.3097e-127	-7.6856e-127	-3.26325e-127	-1.2753e-126	-4.42413e-127	9.00695e-125
-1.24981e-127	-7.81141e-127	-1.23802e-127	2.97145e-127	-6.85595e-127	1.33318e-127	-3.46865e-127	3.2436e-128	-5.34178e-127	-4.0021e-127	6.88327e-128	-2.09162e-129	2.93772e-127	2.00107e-128	9.01792e-127	-2.06717e-128	-7.07579e-127	-1.44931e-127	-5.19614e-127	3.37782e-127	2.74644e-127	-2.52347e-127	4.75035e-127	8.5315e-128	-2.66621e-128	1.62153e-127	-7.94179e-128	4.46085e-128	2.82492e-128	2.51319e-127	8.1565e-126
-1.73963e-128	2.51261e-128	4.63257e-129	1.05136e-127	-1.86426e-127	-6.39537e-130	-8.45093e-129	4.57886e-129	3.81749e-129	-8.83717e-128	-5.89916e-128	-1.19e-128	-3.76419e-128	3.19417e-129	6.68149e-129	-3.04956e-128	-2.56711e-128	-3.95387e-129	-9.85624e-129	4.24674e-128	-4.13406e-129	-8.6852e-128	1.73697e-128	2.36365e-129	-3.59337e-128	-1.29454e-129	5.18841e-129	-5.01478e-129	-4.03107e-131	-2.03282e-128	8.53949e-127
3.34857e-129	-7.68802e-131	1.46871e-130	-4.86354e-130	-1.768e-130	-8.13639e-130	-3.97572e-129	-3.18506e-129	1.01227e-129	-9.03129e-130	-2.6521e-129	1.2684e-130	4.73862e-130	-5.22961e-129	4.14132e-129	-1.08742e-129	2.59039e-129	3.43435e-130	1.50155e-130	1.15687e-129	-4.01716e-129	2.68733e-129	-2.3352e-129	5.80225e-130	4.46203e-131	-2.51367e-131	6.55268e-131	3.82296e-130	4.90595e-129	-2.59767e-130	4.73805e-128
4.0766e-130	2.12862e-130	1.18884e-130	1.95816e-131	-9.57712e-131	-4.2791e-130	4.80892e-131	1.50877e-130	-4.24004e-130	-2.2721e-130	-9.56392e-131	4.74798e-131	-8.02497e-132	2.05087e-131	-7.46099e-130	6.66006e-131	-1.25691e-130	-1.15783e-131	-1.27459e-130	1.85535e-130	7.47859e-131	6.37535e-131	-1.68715e-130	-6.2833e-133	-4.54713e-131	-1.03736e-131	3.95368e-130	3.27251e-131	-4.95436e-131	-3.05169e-130	4.714e-129
9.23541e-132	-9.96947e-131	2.90636e-131	-6.76707e-132	-2.3746e-132	-7.5706e-132	-4.70011e-132	8.05337e-132	3.65501e-131	-9.88424e-132	1.71944e-131	-9.16813e-133	-1.15738e-131	-3.19212e-131	-1.93491e-131	-2.82693e-132	1.90822e-133	4.02716e-133	2.19314e-133	8.89256e-131	2.07331e-131	1.0652e-132	1.46595e-131	7.30652e-131	4.67599e-133	4.61902e-132	1.83363e-133	-3.45003e-132	-1.51733e-132	-2.88104e-131	5.35985e-130
7.34623e-133	1.65164e-133	-2.3413e-133	3.46113e-132	-1.64575e-133	1.5141e-132	-1.29841e-132	6.26289e-133	4.88781e-132	-5.57088e-133	3.37292e-133	1.44572e-132	-1.32406e-133	6.38083e-132	-7.07545e-133	1.45078e-132	-2.89547e-134	6.48547e-133	-1.08065e-131	-1.2352e-131	-5.67968e-134	-5.08942e-134	4.82163e-132	3.21729e-133	3.48418e-132	1.40612e-132	-5.27763e-132	1.13683e-132	-2.73988e-132	1.29989e-132	6.85294e-131
1.11129e-133	-1.96173e-133	-1.27453e-133	-1.4185e-134	1.24751e-133	4.69649e-136	7.02512e-134	-2.41024e-135	-1.80709e-133	3.74759e-133	5.41625e-134	-5.06984e-133	1.16252e-133	2.73397e-133	-4.01513e-134	7.10777e-134	-2.62331e-133	-1.28889e-134	5.34998e-135	-1.99833e-133	1.93623e-133	-6.10017e-134	-2.95302e-134	-8.46161e-133	1.88643e-134	-1.03066e-133	1.01045e-134	-2.23182e-134	8.66701e-134	-1.2115e-133	4.23721e-132
1.61622e-135	5.09636e-135	5.36187e-135	-9.57779e-136	-1.75653e-133	-1.72106e-135	-1.83392e-134	-2.725e-134	-1.23118e-134	-3.3889e-134	-6.78642e-135	-1.28825e-134	2.48624e-135	-5.81109e-135	-2.79682e-135	-9.34845e-135	2.12431e-134	-1.45103e-134	-1.03062e-134	-8.62139e-135	3.29132e-135	4.56931e-135	5.92605e-135	-6.10465e-136	-2.43756e-134	-7.90708e-135	4.44308e-134	-2.30521e-135	8.205e-135	7.60816e-135	4.86218e-133
-3.45168e-136	-6.49562e-136	2.06039e-135	1.32614e-137	-2.27692e-136	-1.96683e-135	4.71706e-135	1.85644e-136	1.9715e-135	6.92603e-135	6.98924e-137	-1.56593e-135	1.88311e-135	-4.84423e-136	1.6979e-136	1.49235e-136	-2.7462e-135	-9.24858e-136	2.06656e-135	-1.01218e-135	-2.04559e-136	-1.56906e-135	5.8437e-135	-1.17923e-135	5.05512e-136	7.58018e-137	2.11556e-137	3.80433e-136	-1.14943e-136	-6.39507e-136	4.06692e-134
-1.38382e-136	1.53801e-136	-1.35899e-136	-2.29987e-137	1.00686e-136	7.85784e-138	-1.42858e-137	1.94514e-137	1.25597e-135	-3.91718e-136	-3.04994e-137	3.62786e-137	-1.43157e-136	-9.30645e-138	-3.23922e-137	-1.52315e-137	4.73833e-137	-1.16057e-136	9.20636e-138	-4.39105e-136	-1.29128e-136	-5.69716e-138	-1.68113e-136	-3.1076e-137	-1.66617e-137	4.20239e-137	1.18224e-136	-2.25588e-137	2.53581e-137	-4.9996e-137	3.72851e-135
3.37234e-138	1.61936e-137	-2.35742e-137	9.11897e-138	-1.30516e-138	-5.48559e-138	-9.20786e-138	1.00805e-138	-5.33315e-137	4.59788e-139	-8.88861e-139	-2.17781e-138	-5.8688e-138	-2.28119e-140	2.00201e-138	-3.10041e-138	-2.38502e-139	2.57112e-138	-3.86059e-138	-3.97949e-138	2.0844e-138	-1.83137e-137	9.40298e-138	-1.55497e-137	1.70259e-138	1.2481e-137	-2.30314e-137	2.16208e-138	-1.4839e-137	1.13567e-136	3.60901e-136
-1.57685e-139	2.65493e-139	-1.09725e-138	1.45262e-138	-3.14758e-138	-2.51224e-139	4.05653e-140	1.03629e-140	-2.23713e-139	-1.40643e-139	-6.5116e-138	7.64268e-140	-6.45009e-138	1.20641e-138	2.30455e-138	-2.73585e-138	4.83072e-139	-7.40737e-139	1.42165e-138	-3.70208e-139	2.83369e-141	1.79501e-138	-3.99315e-140	9.51614e-140	1.62537e-139	-1.09855e-138	1.86649e-140	7.5889e-141	-1.02974e-139	-5.76234e-140	3.24686e-137
7.78367e-141	-4.72255e-140	-1.97231e-140	-1.38367e-139	-2.74935e-140	3.75278e-140	-1.72672e-141	3.24079e-142	-1.24197e-140	-1.90095e-139	-8.76147e-141	-2.91017e-139	-1.17333e-139	-5.45933e-140	2.25659e-141	-4.42469e-141	6.32179e-141	4.85827e-140	2.68866e-139	6.63655e-140	1.0543e-140	3.65772e-140	1.31267e-140	3.66164e-140	4.06342e-140	1.92198e-140	-7.72054e-140	-8.5142e-140	-3.17388e-140	3.70855e-139	2.07287e-138
1.43754e-141	7.64934e-142	2.01847e-141	8.99014e-142	5.55098e-141	-1.02934e-140	1.3544e-140	-1.09667e-141	1.66471e-140	5.14974e-141	-6.63609e-142	8.77757e-141	-8.16577e-141	9.31845e-141	-4.78425e-141	-8.0739e-143	9.2841e-142	-1.649e-140	1.24982e-140	-7.55676e-141	2.3957e-140	1.44213e-141	-4.68368e-141	2.89245e-141	-3.5055e-140	1.87927e-141	-3.44992e-141	-1.50757e-141	-4.7163e-140	-6.2491e-142	2.49321e-139
1.53273e-141	3.11626e-142	-1.69418e-142	-6.78465e-142	7.21848e-142	-1.22659e-142	-1.07155e-141	7.82733e-142	8.27331e-142	3.07329e-141	9.73233e-142	1.75812e-141	-4.18084e-143	-2.48685e-141	-2.89075e-141	6.20183e-142	-3.43231e-142	-7.633e-143	-5.15739e-142	-5.82911e-142	-1.12523e-142	-2.58577e-141	2.69623e-142	4.54946e-142	-8.5757e-144	-8.3558e-142	-5.63704e-142	2.50164e-142	1.67343e-142	-1.33446e-141	2.61635e-140
3.46191e-144	3.05759e-143	-2.09141e-142	9.9426e-143	3.17168e-143	-7.18445e-144	-5.42243e-143	-6.70525e-143	1.14761e-143	-5.56131e-144	-9.89829e-143	-1.66639e-142	-1.88455e-142	1.2194e-143	-2.4694e-142	-4.77859e-143	-2.1502e-144	1.88094e-142	2.64737e-143	-6.04857e-143	-9.98437e-143	-4.15381e-144	1.39846e-143	-3.71903e-143	-2.88783e-143	1.72323e-142	2.17962e-143	-5.03597e-143	-1.35425e-142	-3.09863e-142	2.43184e-141
-4.04422e-145	3.63684e-144	-6.42526e-144	2.31476e-143	3.15753e-144	1.45122e-143	1.34859e-143	-6.29393e-144	1.21723e-143	1.01784e-143	-2.34727e-144	1.87652e-144	-5.91927e-144	1.91175e-143	2.0539e-144	9.18437e-144	-1.79287e-144	7.71928e-144	-1.08983e-143	-1.78442e-143	9.18198e-144	1.50053e-143	1.24539e-143	-5.75585e-144	4.66536e-145	1.64087e-144	-2.51809e-145	-7.68113e-144	-1.58674e-143	-2.727e-144	2.43199e-142
-2.17146e-144	4.61307e-145	9.37908e-145	-7.3247e-145	-2.24463e-144	-2.25951e-145	3.64715e-145	-1.97533e-144	-5.01864e-146	3.2595e-146	2.05647e-144	1.75681e-146	-3.82341e-145	1.23447e-146	8.57646e-145	1.34883e-145	1.85042e-145	7.95896e-145	1.51885e-144	-1.84458e-145	3.8193e-145	-3.67889e-146	-2.75265e-145	3.57142e-146	2.82155e-144	-2.61211e-145	2.06673e-145	-2.79126e-146	3.51534e-145	-8.05884e-146	1.98212e-143
-3.27483e-146	1.10313e-145	-8.83179e-146	9.797e-146	3.37725e-146	-6.45436e-146	6.024e-146	-6.11107e-147	6.22994e-146	-1.1237e-147	9.81095e-147	5.95478e-146	2.31943e-146	1.08321e-146	-2.50316e-145	-3.15192e-147	5.44986e-146	7.19831e-146	4.23629e-146	6.47001e-146	4.93822e-147	-2.32619e-146	-1.25836e-146	3.54165e-146	-1.0864e-145	-2.20727e-146	-1.0889e-145	-8.80589e-147	-5.08859e-146	2.40028e-146	1.54734e-144
3.46601e-147	4.21123e-147	-1.17408e-146	1.33144e-147	-2.38157e-146	8.5619e-147	1.33976e-146	-4.65882e-148	-1.25082e-146	-1.06147e-146	3.59107e-147	-8.88576e-147	-1.92837e-147	5.97746e-146	-1.51384e-147	-3.38758e-147	-3.13421e-147	7.36541e-148	1.39712e-146	-8.15277e-148	3.94896e-148	-3.08528e-148	7.60296e-148	-1.61847e-147	-1.10416e-146	6.73346e-148	-2.17097e-147	7.7207e-147	-2.06184e-147	-1.35431e-149	2.14616e-145
9.68105e-149	-7.05503e-148	1.13848e-148	-6.05266e-148	1.20684e-148	-1.53163e-148	7.29082e-149	4.47902e-148	-5.2156e-148	-1.2662e-149	-6.04043e-147	4.35714e-148	2.10266e-148	-4.2327e-148	2.54856e-148	-1.0094e-148	7.10138e-148	-7.81776e-148	2.04944e-148	-4.80356e-148	-6.11264e-148	-1.80196e-148	9.14633e-149	1.04844e-148	4.31994e-148	-3.98661e-148	6.14492e-149	2.08207e-147	-5.05869e-148	-6.7057e-149	1.70279e-146
-4.05545e-150	9.39093e-150	-1.00142e-148	-1.33683e-149	2.59345e-150	-1.0773e-148	-2.93389e-149	-3.37156e-149	-2.89388e-150	-1.71781e-149	-7.9357e-149	1.54433e-148	1.52251e-149	3.47121e-149	2.71655e-149	-2.03269e-149	2.1018e-150	2.36202e-149	9.17288e-149	-4.13477e-150	-8.59234e-149	-6.06566e-150	1.62639e-150	-1.70353e-149	-1.32607e-149	-2.15258e-149	1.00656e-148	-7.28425e-149	2.79754e-149	-9.1356e-149	1.21148e-147
-5.94274e-151	-6.90419e-150	-1.86672e-149	-1.92697e-150	5.02268e-150	9.25373e-151	-2.81571e-150	-1.50497e-149	-1.61229e-150	9.54324e-151	-1.13701e-150	-5.46208e-150	-4.64567e-150	-1.56954e-150	-1.59728e-150	-4.55755e-150	3.29635e-150	-2.24295e-150	-5.79666e-151	1.59291e-151	-1.16327e-150	7.00651e-150	-1.05374e-150	-8.50596e-150	1.49307e-150	-2.32838e-150	4.13702e-151	-1.93765e-150	1.50752e-151	8.02343e-150	1.11797e-148
-2.53913e-151	9.32639e-153	-5.43595e-152	1.66748e-151	9.07177e-152	1.61707e-151	7.26392e-152	-8.2432e-151	-4.72688e-152	1.07623e-150	-9.20891e-152	2.05449e-152	-9.33906e-152	2.8578e-152	2.7208e-151	2.99905e-151	-2.96145e-151	-1.12943e-150	-8.08523e-151	1.43074e-151	2.58863e-152	-4.04151e-153	1.09731e-151	-1.81646e-151	1.96131e-151	-3.18232e-151	1.78232e-150	-1.74118e-150	1.04474e-150	-1.01537e-150	1.23603e-149
5.62641e-153	1.9229e-152	-3.11997e-152	7.92212e-153	-5.26921e-152	3.6181e-152	1.26883e-153	3.17165e-152	8.31645e-153	-2.47647e-153	9.8173e-152	-5.17544e-152	6.34155e-152	1.24685e-151	-2.01952e-153	-6.6751e-153	-1.12892e-151	-2.82253e-152	-1.02326e-151	1.93315e-152	-3.2486e-152	8.51723e-152	-7.13931e-152	2.23237e-151	-1.51775e-152	-5.19398e-152	-2.06098e-152	2.18308e-153	1.74807e-152	-6.90071e-153	1.33271e-150
-8.89705e-154	6.23186e-153	4.20896e-153	-6.62e-154	1.68908e-153	1.59203e-153	1.20225e-154	3.07834e-153	-9.30897e-154	9.18273e-153	-5.95573e-153	-6.25101e-154	-3.5825e-154	7.00214e-153	2.54792e-153	-4.06462e-153	2.73227e-153	7.57222e-153	-4.82373e-154	-6.11428e-153	2.18563e-154	-9.21582e-154	-1.83092e-153	-1.06909e-152	-1.09085e-153	6.76076e-153	-5.44618e-154	-9.87124e-154	3.13827e-153	-7.00426e-153	9.92286e-152
-3.11503e-154	-1.24236e-154	-1.04547e-153	3.21598e-155	7.27184e-156	7.78761e-155	2.87477e-155	3.35205e-155	-1.62528e-155	1.05367e-154	-2.34717e-153	7.09218e-155	1.658e-155	-4.49864e-154	2.53273e-154	1.41983e-153	4.61685e-154	-1.90797e-155	2.92763e-156	-2.2665e-155	9.15014e-155	2.50434e-154	5.07006e-154	6.09881e-155	-3.05216e-155	5.5592e-155	-3.71759e-154	3.13477e-155	-5.29413e-154	1.03421e-154	8.87838e-153
-3.02238e-156	1.14965e-154	8.18884e-156	1.16659e-154	3.85264e-156	3.44508e-156	-3.65341e-156	-1.79178e-156	4.31764e-156	7.30294e-157	1.07787e-156	5.80207e-156	7.15349e-155	3.35751e-156	-3.7499e-155	-5.219e-157	5.0541e-155	-8.82016e-156	-2.64338e-156	7.56207e-156	-4.08663e-155	-1.98752e-156	-3.0088e-156	1.53883e-154	1.24722e-155	-6.62267e-156	5.36626e-156	-1.40373e-155	2.86925e-155	3.59907e-156	7.20522e-154
5.67867e-157	1.37418e-156	2.52304e-156	-3.49581e-156	-1.60862e-157	2.26121e-157	-4.67516e-156	8.21655e-159	2.58115e-157	3.8661e-156	-9.90635e-157	1.68482e-156	-6.69308e-157	7.48262e-156	2.5467e-157	3.39394e-156	1.68418e-156	-3.59342e-158	1.44256e-155	8.41822e-157	4.5807e-157	1.27285e-156	-9.36388e-157	-1.10552e-157	-3.25138e-158	-1.52615e-156	-1.94379e-155	2.28075e-157	-2.43076e-156	-3.96148e-156	7.90138e-155
-2.15998e-157	3.33013e-159	-2.01912e-156	-8.05932e-157	-1.36183e-158	-3.80284e-157	1.5608e-157	-3.45857e-157	-4.56072e-157	2.03587e-157	-1.45846e-157	-3.89997e-160	-2.64127e-158	1.43625e-157	-7.71381e-158	-7.74866e-158	7.90672e-158	-4.23486e-157	-1.97396e-157	1.09714e-158	5.24577e-157	-7.11238e-158	1.81738e-157	7.55597e-158	3.48975e-158	-5.8704e-158	-7.75308e-160	-6.68674e-157	2.11828e-157	-1.57346e-157	7.76692e-156
6.14844e-158	-3.02458e-159	-2.57834e-158	-3.77269e-159	4.25059e-160	3.286e-158	-9.27412e-159	-2.21716e-159	8.83813e-159	-1.87171e-158	4.59558e-158	5.34949e-158	-2.05709e-158	1.44559e-158	-1.22721e-157	-8.08992e-159	-4.95649e-159	-8.109e-158	2.0301e-158	-1.07833e-157	3.18456e-158	-3.3163e-159	-7.17996e-159	2.14182e-159	-3.83321e-158	9.76724e-159	1.81327e-158	1.63442e-158	2.5982e-158	-3.35158e-158	8.32423e-157
-1.02043e-158	8.20101e-160	-1.00504e-158	-4.88935e-159	2.4174e-160	2.42499e-159	3.51569e-161	2.73705e-159	-3.91703e-160	8.22192e-160	1.09866e-159	2.89457e-161	-6.55541e-159	1.97975e-160	7.737e-160	1.93067e-159	3.04394e-159	6.13196e-161	-9.63185e-160	1.0837e-160	-8.72552e-160	2.55267e-159	-4.60249e-159	-1.4421e-159	2.75857e-159	-2.60398e-160	1.46992e-160	1.67445e-159	1.28778e-159	-3.39281e-159	6.637e-158
-2.28072e-160	-7.96023e-162	1.8314e-160	1.41015e-162	-4.5659e-163	9.5961e-160	9.63967e-160	-2.10386e-160	-1.64296e-160	-7.36798e-161	6.07989e-161	5.3759e-161	3.72403e-160	-1.57547e-161	2.01409e-160	1.93063e-160	-1.0137e-161	4.60408e-161	1.08881e-160	2.26857e-161	-3.94653e-162	-1.59012e-160	1.80884e-160	7.71422e-160	-1.73729e-160	1.33347e-160	1.25155e-161	-1.27273e-160	5.50966e-160	5.10961e-161	6.0421e-159
3.31172e-161	6.48829e-162	1.06698e-162	4.45313e-162	6.19544e-161	7.03252e-162	4.8974e-162	5.4557e-162	1.77564e-162	7.56069e-162	-2.8292e-162	-1.20282e-160	1.60749e-161	-2.868e-161	2.00244e-161	-8.03548e-163	2.93835e-161	-1.19659e-161	4.50886e-163	9.07179e-162	-2.13338e-161	-1.07375e-162	1.57733e-161	8.29308e-165	-2.05464e-161	-7.20956e-161	-5.61899e-162	9.86069e-164	-1.10715e-162	1.49064e-161	5.2593e-160
-9.59339e-165	1.21012e-162	2.96175e-162	1.73251e-162	-3.51031e-162	-1.49584e-161	-8.04104e-163	-7.04941e-162	-1.40852e-162	9.82743e-164	1.03759e-162	1.31e-162	-4.41008e-163	-3.00866e-165	1.01841e-162	5.09088e-163	-1.1894e-163	-1.04609e-162	3.511e-163	5.00777e-163	-5.16474e-163	4.91068e-162	-2.93982e-162	3.35955e-162	-4.47871e-163	-1.2044e-162	-8.43311e-162	2.50372e-163	1.81024e-162	-4.08994e-163	6.43605e-161
3.51704e-164	-4.10716e-164	-2.10732e-162	-1.99304e-164	4.26814e-164	4.33838e-165	-7.70111e-165	1.4967e-163	2.89455e-165	-2.58498e-163	-9.11788e-164	1.52564e-163	2.25355e-163	-2.74024e-163	-3.10591e-164	3.38325e-163	-8.54111e-164	-1.42103e-163	1.65839e-164	-3.09535e-163	4.6184e-164	-3.55798e-164	2.17744e-163	8.89988e-164	1.20727e-163	1.98248e-164	2.40288e-163	8.11424e-163	-8.61622e-163	1.64394e-163	6.9422e-162
-3.11535e-165	-7.09131e-165	-2.73677e-164	1.82645e-164	-3.40996e-164	-4.35956e-165	5.19696e-165	4.7515e-164	1.44654e-164	2.86511e-164	-1.35798e-164	5.95996e-165	-3.0696e-164	-1.53782e-165	-7.07388e-165	5.9378e-165	7.06363e-165	4.23472e-164	4.95582e-165	-1.51601e-165	-1.82164e-164	1.68961e-165	-3.42711e-165	-5.12397e-165	-3.11344e-165	8.83677e-166	8.90272e-165	5.83011e-164	-1.42751e-164	7.25931e-165	4.31987e-163
-2.09217e-165	-2.71045e-167	2.64078e-166	-2.09751e-165	1.87684e-165	3.53032e-165	2.27505e-165	-3.12318e-165	-1.59482e-165	4.14683e-168	-2.70502e-165	1.13294e-166	-4.76379e-166	2.09899e-165	1.00906e-165	-2.77951e-166	-1.04326e-165	1.65728e-165	-2.91085e-168	1.9811e-166	9.92763e-166	5.70523e-166	-3.89759e-165	-3.05303e-165	1.9947e-166	3.46322e-166	1.65154e-167	-5.68636e-166	-3.17052e-166	-4.1515e-166	3.68446e-164
-6.41357e-167	-5.50185e-167	-1.99627e-167	2.30655e-167	4.25511e-167	1.02344e-166	1.69588e-166	-5.26905e-168	8.63957e-168	-6.2453e-167	-1.38052e-166	1.9111e-167	1.82033e-166	4.84428e-167	6.93763e-166	-2.83687e-166	5.97787e-167	-3.26506e-166	1.20904e-167	-3.8734e-167	6.43878e-167	1.53877e-166	-2.68207e-166	1.76536e-167	-2.73732e-166	-3.25762e-167	-2.7691e-166	7.83401e-167	6.56339e-167	5.22681e-167	3.63881e-165
-1.83896e-167	-5.93032e-168	3.42982e-168	9.01809e-168	-3.5803e-167	6.92357e-168	-1.84331e-168	8.47821e-168	-1.87969e-168	2.76466e-168	-1.18971e-167	1.14786e-167	-4.42617e-167	-1.29812e-167	8.59573e-168	1.75696e-168	-1.20869e-167	8.06451e-168	3.95718e-167	1.73529e-168	2.58532e-168	-2.18234e-168	-5.86148e-169	-2.97516e-168	2.68805e-167	9.69415e-170	-7.22182e-168	4.48192e-167	-4.60875e-169	-2.2282e-167	3.5698e-166
-1.43744e-170	-2.60929e-168	4.19855e-169	3.97867e-168	-6.07936e-169	6.61095e-170	8.86746e-169	5.85145e-170	1.15079e-169	-2.39165e-169	-1.85742e-168	-8.47302e-169	5.23228e-169	2.31038e-168	9.04961e-170	9.36443e-169	-9.42321e-169	-6.14179e-169	-2.35684e-170	-7.12476e-169	-1.1994e-168	-2.97683e-168	-1.67781e-168	1.4124e-169	-1.34093e-168	1.26148e-170	7.30601e-169	1.39505e-169	-1.72912e-169	-2.31908e-169	2.64773e-167
4.2727e-171	1.94392e-170	-1.11124e-170	4.1386e-171	-3.61789e-170	-5.53544e-171	9.60743e-172	1.12257e-170	5.08837e-170	-2.69979e-169	2.30739e-170	-4.75043e-171	-1.43304e-169	-5.43437e-169	-3.36651e-170	-2.67136e-170	1.07019e-171	1.46661e-170	2.01589e-169	-1.195e-169	1.65618e-169	-1.51633e-169	1.41147e-170	-3.89281e-169	6.61569e-170	-6.2706e-170	1.19057e-170	-1.84064e-169	-2.45095e-170	1.16635e-170	2.60715e-168
1.3715e-170	-3.21853e-171	1.95765e-170	2.02214e-170	8.44811e-172	-4.23162e-171	4.53721e-171	1.14703e-171	6.27371e-172	-4.02358e-170	-4.58782e-171	2.19958e-170	2.51749e-170	9.95552e-171	1.67132e-171	-2.99011e-171	3.54968e-171	7.23682e-172	9.36376e-172	-6.83941e-171	-6.36245e-171	4.44161e-170	-7.92364e-172	-2.61815e-170	4.52157e-171	4.63893e-171	7.81346e-172	5.09287e-172	3.46626e-171	-2.20373e-171	2.80653e-169
8.34534e-172	-7.9758e-172	1.0783e-171	-1.36843e-171	1.39706e-171	1.07254e-171	-6.05567e-172	-5.6165e-172	2.00833e-171	-3.267e-172	2.2359e-171	2.14009e-172	1.71369e-172	-1.49445e-171	8.22182e-172	-2.84514e-171	-2.10955e-171	1.64808e-171	1.37153e-171	-1.2546e-171	-4.7354e-171	3.13171e-172	-1.60718e-171	-1.79999e-172	-1.52248e-171	-5.48725e-172	6.74234e-173	3.44025e-172	-1.57314e-171	3.6861e-173	3.51459e-170
3.24228e-173	-6.82076e-173	-2.20337e-173	4.57943e-173	5.96625e-173	2.3371e-174	-2.71496e-173	1.63857e-172	-2.62385e-173	7.97359e-173	-2.73164e-172	-3.14536e-175	-6.93242e-173	-1.7623e-172	-1.38717e-172	2.43194e-173	-8.92113e-173	-1.40401e-173	4.71722e-173	-1.27251e-173	-1.91453e-172	-1.66577e-173	-2.90717e-173	1.00448e-175	-1.05404e-172	-2.21758e-174	7.12766e-173	2.85619e-174	2.43111e-173	8.79798e-173	1.90398e-171
3.17777e-174	-2.60823e-174	-1.92763e-173	-3.49253e-174	-2.00218e-173	-3.06648e-174	-2.78118e-174	-1.64478e-174	-2.43647e-173	-2.04295e-175	4.70933e-175	4.08338e-173	-1.64864e-173	-6.61722e-174	4.17569e-175	-1.80934e-174	2.34114e-175	2.40399e-174	-9.62185e-175	-5.71875e-174	-5.8042e-174	-1.2215e-173	1.49424e-175	-4.12103e-175	-1.22195e-173	-5.15251e-174	2.87579e-174	-8.36097e-174	-2.95828e-175	6.27994e-175	2.04706e-172
3.92671e-175	5.11069e-175	-3.20461e-176	1.53873e-174	-3.52421e-175	1.55109e-174	-1.60659e-175	-1.54273e-175	9.37077e-176	1.0633e-174	-2.31698e-174	9.52865e-176	-2.25017e-175	1.63552e-176	3.38662e-175	-6.28128e-176	2.59717e-175	5.99975e-176	9.23869e-175	-3.9318e-175	-1.14717e-174	2.77133e-175	8.45668e-176	1.33495e-174	-1.14486e-175	1.77736e-175	7.48055e-175	1.82208e-174	-1.04808e-175	4.06251e-175	1.67591e-173
2.14471e-175	-2.2879e-176	-1.87929e-176	4.12047e-176	-2.3097e-177	3.7765e-177	-1.10986e-175	2.75562e-176	-7.68901e-176	-7.33053e-178	1.42688e-176	-4.40381e-175	2.35414e-176	-2.12374e-176	4.67961e-176	-5.57917e-176	9.13815e-177	1.698e-176	3.60022e-176	3.61109e-177	-3.40052e-176	-5.24824e-176	1.51276e-176	1.19609e-176	1.56926e-176	-2.46409e-176	-1.20472e-175	-3.98938e-176	-1.26624e-175	5.40111e-176	1.68226e-174
2.52169e-177	1.04816e-177	-3.04556e-177	2.89841e-177	7.03225e-177	3.70575e-178	-4.46649e-177	-4.02299e-177	-1.91739e-177	1.43565e-176	1.0041e-176	-8.46545e-178	-4.93304e-178	1.21255e-176	-3.8895e-177	1.03578e-176	6.99084e-177	2.25616e-176	-4.49945e-177	-4.73695e-178	3.20859e-177	-3.9199e-177	3.26866e-177	-2.13365e-177	-1.34252e-176	-2.96356e-177	1.13626e-176	-1.446e-177	-1.39126e-176	5.17583e-177	1.74776e-175
-4.11469e-178	4.06454e-177	-9.38003e-179	-1.86856e-178	-1.70472e-178	6.62293e-178	7.61458e-179	-8.05048e-179	2.45458e-178	-2.0873e-178	-1.59292e-178	-3.44334e-178	3.03938e-178	3.02397e-178	2.23913e-177	4.7697e-178	2.65761e-178	-2.09722e-178	-2.5232e-178	-2.29193e-178	-6.71526e-178	-4.11168e-178	-4.35933e-178	-2.51659e-178	9.84284e-178	-5.12603e-178	-3.77151e-178	1.30502e-178	3.74448e-178	-3.17098e-177	1.83036e-176
3.86136e-179	-1.31742e-179	1.43459e-179	1.44619e-178	4.48724e-179	-1.25177e-178	8.07185e-179	5.33386e-179	5.2823e-180	-3.20804e-179	6.85849e-180	-3.14821e-180	-1.37152e-178	7.41407e-180	1.35224e-179	-2.66601e-178	-1.91877e-180	-1.81895e-178	-5.34668e-181	4.37038e-179	-1.29732e-180	2.65739e-179	1.26854e-178	-1.96938e-179	-9.28482e-180	-3.15227e-180	-1.9965e-180	5.91833e-180	9.15827e-180	3.26369e-179	1.45154e-177
-3.59658e-180	1.01672e-180	1.51677e-180	-8.83509e-181	-2.19492e-180	-1.30594e-182	2.31758e-179	2.01994e-181	-7.26207e-180	5.88506e-180	1.38606e-181	-9.1811e-180	-1.00059e-180	4.28174e-180	4.90956e-181	-1.47816e-180	1.46964e-182	-1.5577e-180	5.79398e-182	-1.44304e-180	2.65399e-180	-1.699e-179	-1.31735e-180	-5.06038e-182	1.03094e-181	-7.52447e-180	1.11612e-179	1.07017e-180	-1.56934e-180	3.68947e-180	1.11521e-178
-1.78261e-182	4.36796e-181	-1.95885e-180	1.41831e-181	-4.15143e-181	1.54534e-181	1.18913e-180	6.51485e-182	1.32602e-182	-1.44663e-181	3.1079e-183	2.47788e-182	1.16745e-180	1.96279e-181	-3.52482e-181	1.25858e-181	-9.50546e-181	-5.90858e-182	7.34453e-181	-1.18833e-181	-2.41844e-182	-4.31675e-181	-6.67891e-181	-3.55076e-181	-3.84833e-181	2.15273e-181	1.25457e-180	2.17066e-181	-1.65385e-180	-4.06936e-182	1.35152e-179
9.21225e-182	1.22592e-182	-3.01956e-182	-5.36749e-182	-2.26475e-182	3.24588e-182	1.2526e-182	2.03211e-182	-8.36957e-182	1.32566e-183	3.46561e-181	3.11394e-181	2.37862e-182	9.11905e-183	9.82479e-182	3.5059e-182	2.13776e-182	1.35992e-182	-2.25471e-182	-4.97992e-183	-4.69971e-183	9.71818e-183	-6.54034e-182	-2.74479e-182	-2.26215e-181	2.69313e-182	-4.68699e-182	-3.54606e-183	8.50404e-182	9.36474e-183	1.75313e-180
4.31162e-183	5.21989e-184	-6.72872e-184	6.31207e-183	-1.23876e-182	-9.11852e-184	-1.05799e-183	6.86782e-183	-8.3898e-184	-4.2114e-184	-1.46091e-182	9.20174e-183	1.457e-183	-2.88313e-184	1.08172e-183	1.02727e-182	-2.85898e-183	2.51461e-184	-1.09319e-184	-2.37445e-183	-7.79456e-185	2.72301e-183	-4.09183e-183	-7.61175e-184	6.87979e-184	9.44179e-184	8.92546e-184	-7.0448e-184	-1.99963e-183	1.07224e-182	1.00414e-181
-2.97986e-184	1.28527e-183	-1.47422e-184	2.37361e-184	3.25439e-185	-1.50231e-183	-4.06582e-184	-1.69087e-185	-3.67351e-184	1.30383e-183	-5.02111e-184	1.6813e-184	1.13572e-184	1.34674e-184	-2.02725e-185	7.23979e-185	2.15297e-184	-1.35997e-184	2.07924e-185	9.63982e-186	9.47773e-185	6.45127e-185	4.80728e-185	1.35881e-184	7.26715e-184	-1.5446e-183	7.90888e-184	-5.37063e-184	-4.59364e-184	-1.55861e-184	1.15482e-182
-1.39105e-185	8.25711e-186	-5.55574e-185	2.76086e-186	1.0314e-185	5.61135e-186	-2.70866e-186	-6.93384e-185	-1.52263e-185	-1.40812e-185	-8.27889e-186	-8.04157e-185	-5.11312e-185	3.48439e-185	7.73579e-186	3.1998e-184	-9.79047e-186	2.23571e-185	-2.45257e-185	-4.65589e-185	1.73692e-185	3.81972e-186	-1.05175e-185	-1.47653e-185	3.4777e-185	-3.63037e-185	-5.27385e-185	5.98758e-185	-2.82196e-186	-2.72865e-185	1.06366e-183
6.20005e-187	-4.66799e-186	-1.07566e-186	2.67105e-187	5.88103e-187	5.42404e-186	5.62317e-187	4.82502e-186	7.50032e-187	-2.80608e-187	6.17371e-186	-6.25802e-188	4.68254e-187	1.35952e-186	3.27345e-187	-1.9851e-186	-4.45746e-187	2.09534e-187	-1.10793e-186	3.79951e-186	1.36056e-186	3.76486e-186	8.01785e-188	-3.89016e-187	5.88524e-187	-1.03498e-186	1.81365e-186	-3.39518e-186	-1.69105e-187	-1.1365e-185	5.89612e-185
1.76021e-186	-2.60488e-187	-7.01027e-187	-3.27223e-188	-6.27148e-187	1.3931e-187	2.13491e-187	1.63233e-189	-2.16547e-187	3.55868e-188	-2.59302e-188	-1.0754e-186	9.57772e-187	-5.54183e-187	-3.11528e-187	-3.49512e-189	-3.29867e-188	-4.56832e-188	-1.17893e-187	2.14823e-187	4.74607e-188	8.98896e-188	6.39374e-187	-2.14596e-187	1.84378e-187	-2.82561e-187	5.63318e-187	-3.91083e-187	6.25001e-187	-3.55829e-187	1.07213e-185
2.28838e-188	1.34313e-188	1.92173e-188	8.20749e-189	6.27588e-189	3.27812e-189	1.21224e-189	-1.43416e-188	1.75102e-188	-8.10991e-189	-2.59646e-188	1.70527e-188	-3.79551e-188	-7.14667e-188	2.2578e-188	4.32206e-188	6.5827e-189	1.40326e-188	-4.39178e-188	-2.03921e-188	-1.41069e-190	-2.1281e-189	4.10289e-189	-3.60093e-188	-6.69023e-188	-1.15027e-188	-2.37491e-189	6.26511e-188	1.6445e-188	4.41655e-189	6.24304e-187
6.4962e-191	2.24761e-190	-6.57302e-190	3.67027e-189	1.77059e-189	-9.24389e-190	-5.93305e-190	3.11735e-189	1.5876e-188	-2.32479e-189	2.79262e-189	3.57114e-190	3.7034e-190	-2.23691e-189	-3.59289e-189	-3.42061e-190	7.47918e-190	-1.56008e-189	-1.01991e-189	-4.39579e-189	-3.27871e-190	-4.595e-190	-3.0677e-190	1.80289e-189	-1.49543e-190	-8.87941e-189	1.4067e-190	-7.10691e-189	8.91953e-189	-1.52642e-189	7.62589e-188
-4.90986e-190	-2.21697e-190	-1.76463e-190	5.25076e-192	-3.51028e-191	9.43497e-191	2.6039e-190	3.12209e-190	-1.33373e-190	8.86753e-191	1.25784e-190	5.41014e-190	-9.20817e-190	3.36123e-190	-1.05571e-190	-5.85635e-191	-1.2835e-191	3.39252e-190	5.11716e-191	1.60575e-190	-1.49222e-191	-1.25151e-190	-5.82714e-191	-3.56179e-190	8.77782e-191	-8.23469e-190	-2.84129e-190	-3.44689e-190	-1.27067e-191	-1.40123e-189	7.97872e-189
1.77076e-191	-2.34586e-191	-2.03066e-191	-1.30406e-192	-1.68571e-191	2.74335e-191	6.06217e-191	1.0851e-190	-2.84988e-191	-1.10664e-191	-1.3424e-191	1.43538e-191	1.37508e-191	-1.01968e-191	8.29882e-192	-4.34587e-191	8.41036e-192	-1.49588e-191	-4.73771e-193	4.41171e-194	2.15769e-191	2.82977e-191	-7.07078e-192	4.33185e-191	3.50829e-191	-1.10808e-190	-2.63228e-192	-3.25749e-191	1.50525e-192	1.58636e-191	7.41866e-190
4.37632e-192	5.3034e-193	-8.84409e-193	-7.90993e-192	1.42369e-193	1.6352e-192	1.46427e-192	-2.96783e-192	7.89728e-192	6.13203e-193	-2.97926e-192	-2.90212e-193	5.521e-193	1.07428e-193	-1.1692e-193	-3.31202e-193	6.86386e-193	-7.17151e-192	4.93081e-193	-1.4378e-192	-4.96691e-194	-5.36026e-194	-1.58572e-193	1.03096e-192	4.27591e-192	2.74407e-192	1.32577e-192	9.73085e-194	8.60964e-193	2.37043e-193	5.34209e-191
9.48664e-194	5.8051e-194	-2.5567e-194	-1.24138e-193	3.45466e-194	9.30247e-195	1.60286e-195	1.40815e-194	-7.35393e-195	-6.82097e-193	3.91772e-193	-2.18018e-193	1.06565e-194	-5.15125e-195	1.34489e-193	-3.29225e-193	-1.05616e-194	7.50429e-193	-6.46741e-194	4.02845e-193	-3.46755e-193	-2.09353e-195	8.22856e-194	1.06052e-192	1.28566e-194	-3.89434e-194	8.03816e-194	-3.49839e-194	2.58936e-195	8.25163e-194	5.11335e-192
1.192e-194	-7.95698e-195	-6.30253e-196	5.0054e-195	-1.35577e-194	-6.44004e-194	2.83646e-195	3.0206e-195	9.03861e-195	2.46961e-194	1.46943e-195	-6.35637e-194	-2.22037e-195	3.31239e-195	-1.80017e-195	-8.22219e-196	1.49945e-194	1.84845e-194	-9.75988e-195	5.04326e-195	-2.39412e-195	3.70025e-194	-1.26207e-195	1.24469e-193	-1.48858e-194	9.84433e-196	-2.0379e-194	-2.55479e-195	-5.97529e-195	-6.52343e-194	5.39675e-193
3.9358e-196	1.12642e-195	1.91686e-196	-4.16472e-195	-2.91597e-195	-4.28003e-197	2.73006e-196	-3.72022e-196	-2.24813e-195	6.78156e-195	-5.02249e-196	-9.54229e-195	-1.87423e-196	1.56324e-195	2.63504e-197	2.22706e-196	-6.46401e-197	9.80358e-196	-4.84514e-196	2.62273e-196	1.98953e-195	6.0112e-196	1.15308e-195	1.86623e-196	-1.95977e-195	-5.38363e-195	2.39521e-196	-8.87692e-197	1.36164e-196	6.8807e-196	4.47722e-194
1.22939e-197	3.94357e-197	2.33098e-196	-2.78831e-197	-3.04258e-197	1.15282e-196	2.70696e-197	-1.15236e-197	6.30248e-197	-1.40504e-197	1.36008e-195	4.5895e-198	-2.50154e-196	-5.38405e-196	-4.19207e-197	2.88681e-197	5.66726e-197	-1.1759e-196	7.20037e-197	7.96115e-197	-4.12268e-198	-2.34918e-197	3.90378e-198	5.29479e-197	-5.48503e-197	1.21985e-196	-3.54776e-196	1.09548e-196	-3.4419e-197	6.0708e-199	3.88463e-195
-3.77376e-199	-1.45303e-197	1.26988e-198	2.89526e-199	-6.45297e-198	8.46992e-199	1.01162e-198	6.00722e-199	4.70565e-197	-8.89251e-198	-5.67762e-199	1.63694e-198	-2.20955e-199	-4.67627e-197	1.05374e-198	5.19712e-199	1.62331e-198	-1.4149e-197	1.87504e-198	2.08007e-197	4.09232e-198	-1.37692e-198	4.29078e-198	-1.32474e-197	-1.96702e-197	1.5858e-197	-1.17317e-197	-2.74382e-197	-1.46773e-197	-6.9565e-199	2.83617e-196
-7.60234e-199	-4.72398e-199	2.03043e-198	2.32563e-198	-1.59638e-198	1.93213e-200	-1.72161e-199	4.9425e-199	-4.30611e-199	2.4955e-198	-1.64916e-199	1.80903e-198	1.56093e-199	-3.63368e-199	-8.46278e-199	-8.34987e-200	2.31947e-198	4.08053e-199	-8.18612e-198	-1.44899e-198	-5.18417e-199	-1.2621e-199	5.45492e-199	-4.27183e-198	1.12985e-198	2.3383e-198	3.28097e-198	5.0999e-199	2.72233e-199	2.31621e-198	4.18922e-197
-1.99927e-199	-9.16225e-200	-8.09881e-201	3.98732e-200	-3.5643e-200	5.13199e-200	-2.15859e-200	5.343e-201	-1.13667e-199	-2.36871e-201	3.19852e-199	3.00438e-199	4.9777e-200	5.22494e-200	2.87565e-200	-1.57862e-200	5.95666e-200	2.66145e-199	-8.89235e-200	-9.34211e-200	9.88356e-200	5.58092e-201	-8.65345e-199	3.814e-199	-3.05711e-199	6.1388e-199	1.0564e-200	6.93112e-200	1.03702e-200	-2.39241e-200	4.22929e-198
-4.55345e-202	-3.2136e-200	-2.26181e-201	-2.67292e-201	9.72688e-201	2.32703e-200	1.72793e-200	-5.94625e-202	1.52126e-200	-6.07777e-202	-2.21641e-201	-2.5367e-200	-8.78526e-201	6.46255e-201	3.72266e-202	-3.77782e-200	1.17727e-200	-5.38459e-201	-1.05937e-200	-1.13235e-201	-2.12363e-201	-6.83475e-201	1.39813e-201	-1.0517e-200	-1.54583e-201	1.66866e-200	-2.09808e-200	3.37468e-200	6.32581e-201	5.15253e-201	3.19394e-199
-2.50225e-202	9.57806e-201	-1.81731e-202	2.15171e-203	3.96456e-203	1.71904e-203	6.38062e-204	-9.52792e-202	-1.83362e-202	7.17295e-203	-1.41165e-201	5.3228e-202	1.98424e-201	6.24036e-203	4.32359e-203	-2.9134e-201	1.46329e-201	-2.72264e-201	1.17941e-202	5.75066e-202	3.53136e-202	-5.87211e-202	-3.63959e-203	-2.19208e-203	1.18681e-201	-1.60127e-202	-9.78587e-201	3.7291e-202	3.00117e-202	-5.5044e-202	3.64837e-200
-3.85747e-203	-1.59129e-202	1.66817e-203	3.28572e-203	9.9518e-204	8.809e-204	-1.54181e-202	-8.90759e-203	-3.27989e-203	-3.17305e-203	-1.65861e-202	-2.00292e-202	5.00448e-202	-1.50575e-203	-5.34133e-203	5.5194e-203	3.69916e-203	-2.98329e-202	-2.11005e-202	8.25894e-204	3.16442e-203	-2.08405e-202	-5.61668e-202	1.99536e-202	8.14804e-204	6.73905e-203	1.77318e-202	-1.90151e-202	1.46198e-202	-3.30851e-203	3.74218e-201
-4.86522e-205	-1.01814e-204	2.38246e-205	-2.71544e-204	6.82852e-205	5.46089e-206	-6.41203e-205	2.67605e-204	-1.94585e-203	8.05904e-204	1.75582e-203	-3.51027e-204	-1.53199e-204	-2.52024e-204	-2.18114e-203	1.91829e-203	9.05079e-204	-2.61312e-204	-7.29601e-203	-4.3958e-203	9.04625e-204	4.9622e-204	1.8872e-205	-3.41e-204	-3.52794e-205	-8.8599e-204	-5.41741e-204	-1.90307e-204	1.27239e-203	-4.09916e-203	3.18584e-202
7.5275e-206	1.85755e-205	-3.42811e-204	1.02257e-204	1.8177e-204	7.82048e-206	-2.20865e-206	-9.33431e-206	-3.59494e-205	-8.02085e-205	5.13937e-205	1.16657e-205	9.1122e-205	5.8376e-205	-1.755e-205	-3.21503e-204	9.97663e-207	-1.24886e-204	7.08614e-205	6.87579e-206	-6.16384e-205	5.61782e-205	5.65939e-205	5.1625e-204	2.18442e-205	4.91982e-206	-1.05307e-204	-2.92747e-205	7.42899e-205	-1.69514e-204	2.6395e-203
-3.74095e-206	1.90092e-207	-6.65902e-206	1.42471e-205	-1.82163e-205	1.40394e-206	1.47033e-206	-3.1696e-206	1.30231e-205	2.50018e-206	9.70844e-206	1.56487e-205	1.18894e-205	-3.30326e-206	5.81449e-207	1.37596e-207	3.83443e-206	-1.9986e-207	-5.84601e-206	-9.57022e-206	1.91705e-205	-1.15771e-205	8.42768e-205	3.98223e-207	-1.04062e-206	9.38637e-207	-1.89998e-206	1.43595e-206	-3.09558e-206	-4.60724e-206	2.53781e-204
2.84222e-207	-2.60082e-207	-3.58037e-208	5.0373e-207	-3.74919e-206	3.65256e-208	6.08887e-208	-3.21184e-207	-8.08981e-208	-3.45539e-207	-4.59964e-207	-6.34775e-207	-3.70419e-206	1.22944e-207	-1.07691e-208	2.39854e-206	-1.41207e-207	-2.4344e-207	-8.6166e-207	3.34401e-207	-5.37988e-207	-4.96019e-208	1.75732e-206	5.67157e-208	-1.23861e-206	1.88929e-207	-3.74334e-207	1.42706e-207	2.5716e-207	-4.1444e-207	1.96078e-205
-1.75914e-208	-2.81011e-209	5.67088e-208	2.08654e-208	6.38534e-208	4.27723e-208	-5.89972e-208	-4.40646e-208	7.27984e-209	1.0267e-208	9.29181e-209	1.89944e-208	4.76778e-209	7.52225e-208	1.47861e-208	-1.87075e-208	9.99868e-208	1.14251e-207	-1.03911e-208	1.44969e-207	-3.91433e-209	3.99347e-208	6.29634e-208	2.01778e-207	-2.53717e-208	-1.14115e-207	7.40624e-209	-5.69514e-209	-1.75736e-207	-6.46172e-208	1.53811e-206
-4.87207e-209	5.14503e-209	1.12974e-208	-1.52305e-208	-3.11014e-209	2.3772e-209	2.15856e-209	3.35131e-210	-1.40556e-209	3.68583e-211	-1.38871e-208	-7.09061e-209	-4.19561e-209	-5.37845e-209	6.41052e-210	1.02289e-208	8.87455e-209	7.96243e-209	-4.54146e-209	-7.52344e-210	1.63454e-210	-3.87039e-209	-1.26353e-208	-1.33856e-209	-1.62801e-209	-1.89297e-208	2.49639e-209	-7.73483e-210	4.65801e-210	-1.5482e-209	1.5337e-207
-1.13496e-212	4.4944e-211	6.05834e-210	2.13831e-213	-2.64974e-210	-1.56416e-210	1.18311e-210	9.11505e-210	5.08948e-210	3.12283e-210	-5.80749e-211	-5.03069e-210	-5.67542e-210	2.98657e-211	-8.85119e-210	8.48177e-210	1.28033e-209	-5.14877e-210	-1.18186e-210	-3.3471e-210	-6.40978e-210	2.06774e-209	-1.83962e-209	1.25591e-210	-5.84204e-211	-5.55734e-210	-3.41612e-210	5.62267e-210	-9.35391e-210	2.95653e-211	1.52214e-208
1.17794e-210	7.40025e-211	-6.56733e-211	2.00137e-212	-6.42438e-212	-9.54248e-212	3.39537e-211	3.25796e-211	1.27441e-211	-5.20891e-211	-6.27392e-210	-3.26054e-212	-1.86997e-210	-6.52791e-211	8.23864e-214	-2.98349e-211	-1.11344e-210	5.52743e-211	4.4193e-211	-1.83762e-210	-2.36576e-211	-5.52164e-212	-2.1486e-211	1.72525e-211	1.77463e-211	7.77196e-211	-4.38648e-213	-8.60744e-212	-4.45841e-211	-6.86885e-212	1.93811e-209
-1.34409e-212	9.80142e-212	1.08404e-213	-1.31731e-212	4.76074e-212	-8.86487e-213	-1.01051e-212	-9.06871e-212	3.80476e-212	-8.81742e-212	-1.04799e-213	-1.14949e-212	1.51072e-212	5.91023e-212	-3.66175e-212	-7.28873e-212	3.69302e-212	4.72014e-212	-7.64764e-213	4.24025e-212	-1.26504e-211	-5.67776e-213	-2.69484e-212	-3.95773e-212	-1.33073e-212	-9.57007e-212	1.05047e-211	-8.58565e-213	8.52837e-212	-3.8635e-212	1.28491e-210
1.27996e-212	-7.25756e-215	7.70711e-213	3.60106e-213	-4.53953e-214	-4.92273e-213	-2.49763e-213	-3.70062e-213	6.44674e-213	4.2175e-213	1.55393e-213	1.454e-212	1.34503e-212	-6.93952e-213	2.00339e-213	-4.11377e-213	5.35443e-213	5.41187e-213	-2.23105e-213	3.81718e-214	-1.39827e-214	-1.33043e-213	5.06911e-215	7.16285e-214	3.29474e-213	1.18625e-213	3.32564e-213	-7.47649e-213	2.61772e-213	-8.15064e-214	1.23353e-211
5.2032e-214	-5.64101e-214	1.33519e-214	-1.26615e-214	1.04833e-214	-1.17177e-213	1.28422e-214	-1.99199e-215	-9.71208e-215	2.23208e-214	2.70185e-214	4.13355e-215	-1.69279e-214	-1.71729e-213	8.47297e-216	-2.67812e-213	-6.17666e-215	1.43914e-214	-4.40156e-214	3.94341e-214	-2.03866e-214	-1.02031e-215	1.03014e-214	-1.35231e-214	2.7114e-214	-1.52339e-213	-1.68961e-215	-8.11871e-215	-1.00077e-215	-7.35536e-214	1.21052e-212
-6.82169e-217	-1.26135e-215	-2.61387e-215	-3.68611e-215	3.24768e-216	2.82644e-215	-4.31672e-215	4.74882e-216	7.88451e-216	6.15115e-215	2.38263e-215	-1.31014e-214	-6.97086e-215	9.5351e-216	-2.26031e-215	3.87062e-215	-2.4248e-215	-5.22081e-216	-1.51309e-214	-1.46366e-215	7.1745e-215	4.01609e-215	4.58429e-215	1.37307e-215	8.89963e-217	1.73654e-216	-4.78023e-216	3.45799e-216	-9.9836e-216	-1.29333e-214	1.03759e-213
-5.25592e-217	2.93586e-216	3.52845e-217	-3.39613e-216	-2.07005e-216	1.58997e-216	1.26636e-215	-3.76713e-216	9.46221e-217	-2.0663e-216	-5.90626e-216	-4.29908e-216	-7.65543e-216	-2.77695e-216	-1.23486e-216	-1.50121e-216	-1.95653e-216	-3.27485e-216	-7.55769e-217	2.93405e-215	-4.12851e-216	-6.50083e-217	9.35353e-217	1.67137e-216	-8.41321e-218	3.37618e-216	-3.14348e-216	2.62086e-216	-4.35972e-216	-7.22396e-217	1.10707e-214
-5.3091e-217	-1.48639e-218	1.59666e-217	-3.3258e-217	4.43632e-217	1.16461e-217	-2.85321e-217	3.53397e-217	7.6801e-217	3.23876e-217	3.68708e-217	2.77916e-217	8.37153e-218	-8.41342e-218	-2.35453e-217	-1.588e-218	-2.93542e-216	3.07869e-217	5.48846e-218	5.63456e-217	-1.04622e-217	-1.28931e-217	-1.39831e-216	-8.30474e-218	2.26702e-217	-6.12659e-218	2.42995e-217	6.99129e-218	-8.36049e-218	5.46364e-217	1.12019e-215
-3.85954e-218	-7.64831e-219	3.71942e-218	-3.88592e-219	-3.86928e-218	2.55766e-219	8.1702e-218	-1.47444e-218	-3.69376e-218	7.21678e-218	-2.47251e-219	1.47158e-218	4.98936e-218	-1.34935e-217	7.6813e-218	3.45513e-219	-9.37324e-219	-1.95898e-218	-1.58232e-218	6.26479e-220	-1.07222e-218	-2.39462e-218	2.63422e-218	-1.53118e-219	1.35317e-218	3.10782e-220	-1.1135e-218	-1.24164e-218	5.97269e-219	-3.21727e-219	7.70949e-217
-5.59714e-219	-3.3681e-220	-3.83706e-219	-4.80485e-219	-8.00677e-219	3.10124e-219	-7.15601e-220	-1.07107e-220	-1.57298e-219	1.93484e-219	-4.64337e-219	2.30497e-219	1.27e-219	2.47871e-220	4.01846e-219	5.32734e-219	-8.94211e-220	-1.79811e-219	-1.58598e-219	-1.87466e-219	-7.57186e-219	-4.58702e-219	-2.54322e-219	7.56167e-221	-1.80335e-220	1.57216e-218	7.66731e-221	4.01733e-219	-1.41907e-218	1.21297e-219	1.04157e-217
2.02561e-220	-2.25961e-220	-7.55656e-221	-1.03621e-219	-4.3781e-220	-2.50085e-220	7.89103e-221	3.43972e-222	-6.58005e-220	-6.84446e-221	4.85197e-220	1.05701e-220	-4.73989e-220	1.59439e-220	-1.19802e-221	-3.16796e-220	4.16254e-222	9.5631e-220	1.70796e-221	-3.43539e-222	-8.04282e-220	-8.85315e-221	4.38234e-220	2.46406e-220	-1.3546e-220	-2.37006e-220	1.59791e-221	-1.04113e-220	6.35551e-221	-1.05986e-220	7.81064e-219
-1.53898e-221	1.42684e-222	-2.36153e-221	3.41212e-221	-7.97123e-221	-1.5072e-221	2.68114e-222	-7.2265e-222	-3.86891e-221	1.11463e-220	1.8608e-221	4.98765e-221	-4.97336e-222	5.34168e-221	7.91247e-222	6.65867e-222	-4.50859e-221	-1.20895e-221	1.67252e-221	-6.74105e-221	1.6476e-221	-2.27022e-222	5.87144e-221	-4.42819e-222	-2.28617e-223	1.45641e-221	-5.83346e-222	-4.8898e-222	-8.37363e-223	-1.1491e-221	7.31887e-220
1.37614e-221	1.48635e-222	-4.88422e-223	7.06939e-223	7.60547e-222	-4.09927e-222	3.04282e-222	-7.57652e-223	-1.67975e-222	7.68019e-223	-3.60028e-222	4.27719e-223	2.51221e-223	1.19917e-223	7.14465e-222	5.86153e-223	-2.69919e-223	-9.17116e-223	-2.24333e-223	-2.71118e-222	-1.80805e-223	9.62057e-224	2.07004e-222	7.61915e-223	8.67167e-223	-9.43886e-223	-9.03473e-222	2.7217e-223	4.75528e-222	-1.28251e-222	7.09133e-221
4.04657e-224	-2.55411e-223	-4.31174e-225	1.24894e-223	1.53779e-223	-1.55956e-224	-1.9437e-223	1.22897e-224	-6.61402e-224	1.02837e-223	1.33874e-223	8.49333e-224	-1.58341e-223	8.3923e-224	5.52178e-223	1.98002e-223	2.24778e-224	-7.23478e-224	-3.96601e-223	1.99927e-223	-2.96107e-223	1.36516e-223	5.67836e-224	1.65079e-224	-7.31374e-223	-2.01491e-223	1.52102e-224	1.8462e-222	-5.31209e-223	1.71944e-223	6.87604e-222
-8.40438e-225	-1.31221e-224	-6.62527e-226	2.39981e-224	-1.01041e-223	-1.77584e-224	-3.82878e-224	-6.47615e-224	2.13831e-224	-9.86666e-224	-1.33653e-223	5.84153e-225	-4.0003e-224	7.76162e-224	1.04027e-225	-3.36317e-225	1.08239e-224	1.08154e-223	2.01024e-224	-2.04329e-225	3.52453e-226	-3.5654e-225	5.52504e-224	-6.44078e-225	-6.94703e-225	-2.06373e-225	1.84005e-224	1.04931e-224	1.93099e-225	-2.86627e-226	8.96457e-223
-4.93263e-225	-1.69685e-226	7.87913e-226	-3.26019e-225	-1.53375e-225	4.40445e-226	-5.86694e-226	1.47572e-226	3.79131e-227	-3.67733e-225	-7.29082e-225	-9.55719e-226	-5.16512e-226	-7.25084e-226	-2.73528e-226	1.44863e-225	6.96677e-226	-5.98418e-226	4.94768e-226	-1.12843e-225	1.91644e-225	4.48209e-225	-8.14358e-226	2.6187e-225	-1.89603e-226	-1.80714e-226	4.63298e-225	1.204e-225	5.1087e-227	-1.45126e-225	4.72439e-224
-7.1114e-227	2.89657e-226	-5.65227e-227	-2.13663e-226	-1.31658e-227	-2.24169e-228	-3.69475e-227	-5.25135e-228	1.23438e-227	-2.00924e-226	1.14474e-226	-9.25483e-227	3.10412e-227	1.95956e-228	2.1876e-227	-5.14567e-226	8.75432e-227	6.03274e-227	2.08156e-226	-1.1851e-225	1.00003e-227	-2.55474e-227	-1.06308e-226	-2.16765e-226	1.97589e-226	-4.17005e-227	3.51672e-227	3.26904e-227	5.24588e-226	2.6478e-227	4.43625e-225
-1.36108e-227	1.17592e-227	7.66424e-229	3.80021e-228	-1.20594e-227	-2.34779e-227	1.46796e-227	3.88428e-227	-1.43448e-228	-2.32879e-228	1.41663e-227	1.4843e-229	-2.43855e-227	3.63773e-228	1.98588e-227	1.43754e-227	4.34383e-227	2.79706e-227	-5.14898e-227	-9.65198e-228	-1.18466e-228	-3.10998e-227	4.91786e-227	1.34266e-227	6.53821e-229	6.53052e-228	1.9707e-227	-1.35471e-227	5.15848e-228	2.03284e-228	4.74402e-226
-6.69874e-230	3.45705e-228	6.98818e-228	6.58458e-229	1.82855e-229	-6.20894e-229	-6.57532e-230	3.4032e-228	2.29388e-228	2.97996e-229	-2.70592e-228	-2.19864e-228	4.8069e-229	-4.43502e-229	-3.04842e-228	5.16195e-228	2.84624e-229	9.58799e-232	-9.40987e-230	1.62425e-228	-9.90714e-229	-3.43263e-228	1.04837e-229	-2.2716e-228	-3.08976e-228	-1.88307e-229	1.68841e-230	-4.36657e-229	2.28662e-229	1.57192e-228	4.64103e-227
1.31396e-230	-1.0241e-229	-5.68954e-229	-2.65776e-230	4.04243e-230	4.98555e-231	2.50568e-230	5.50601e-230	-2.06708e-229	-6.02491e-230	-6.8373e-230	-6.63241e-231	-2.92455e-230	-2.35926e-230	2.43968e-229	4.42222e-231	-6.15284e-229	-4.70513e-231	-9.16529e-231	-1.74633e-229	-2.97233e-232	-8.86799e-231	-1.40943e-230	-1.77695e-229	1.04007e-231	-1.32553e-230	5.73201e-231	-1.16239e-229	-2.49943e-229	-5.32609e-229	3.40336e-228
3.46647e-232	-8.84034e-231	-2.4616e-231	-1.97986e-232	1.53789e-231	1.06808e-231	1.26457e-232	5.24901e-231	9.36135e-231	2.47572e-230	3.03696e-231	8.13995e-231	-1.3858e-230	-5.48545e-231	-6.15489e-231	1.51299e-229	-2.61681e-231	-1.01403e-231	1.42427e-230	-1.0011e-230	5.6644e-231	1.68326e-232	-1.6835e-231	6.64482e-230	-9.39593e-232	5.42234e-232	6.7393e-230	-1.09091e-231	-1.77856e-232	-2.86815e-230	4.42595e-229
1.42464e-232	4.46905e-232	-1.46647e-231	5.42026e-232	1.32535e-233	-1.15523e-232	3.97994e-232	-2.88e-232	-1.15345e-231	2.98157e-232	5.29169e-232	9.0318e-232	1.16351e-231	5.80013e-231	1.27671e-232	-1.10165e-231	-4.83193e-232	-1.6012e-231	1.26193e-231	-8.38543e-232	-8.39069e-232	8.28649e-232	1.12244e-233	1.42918e-231	1.04244e-231	-1.04482e-231	-1.14495e-233	-5.82288e-231	-2.47181e-231	3.99899e-231	3.61749e-230
8.52745e-233	2.98819e-232	2.11008e-233	-3.73136e-232	7.08505e-234	1.98566e-233	1.91692e-232	5.00782e-233	4.47559e-233	-8.73474e-233	-1.63047e-233	1.86781e-232	1.02214e-232	-2.19848e-232	5.04019e-234	1.37923e-233	-5.71069e-232	-1.40162e-233	-3.8067e-232	-2.26957e-233	-1.59619e-232	8.49229e-234	-2.63923e-234	-8.47857e-233	2.6376e-234	-5.63919e-233	1.99677e-232	-1.53103e-232	4.93204e-232	5.90696e-233	3.9312e-231
7.02579e-234	-1.24867e-233	-1.26235e-234	-2.85789e-233	5.26326e-234	8.62891e-234	1.95322e-233	3.04647e-235	1.77011e-233	-5.13224e-234	-7.83353e-234	6.78586e-234	-9.08646e-234	2.21885e-235	-4.46645e-233	-6.66621e-234	1.87667e-233	-1.64234e-234	6.22847e-234	1.03282e-233	1.89389e-233	2.46033e-234	-6.65443e-233	-2.12764e-234	2.17451e-233	5.30686e-235	-1.42457e-233	-9.08384e-234	-2.05906e-233	5.09812e-234	3.79505e-232
-3.53074e-235	-1.61988e-234	9.38776e-235	-1.15913e-234	-3.96092e-236	2.23001e-234	2.14105e-235	-7.79646e-235	-2.98745e-234	9.53816e-235	-2.62866e-234	-2.01314e-234	-2.27783e-235	-9.29666e-235	2.68598e-235	-2.42022e-234	-1.88071e-235	9.38317e-236	-1.33797e-235	-1.76602e-234	2.95995e-235	2.53249e-234	-7.51921e-235	-1.32428e-235	1.05783e-235	6.40526e-235	8.04727e-235	-1.72768e-234	7.16272e-236	-2.97883e-234	3.19873e-233
1.00452e-235	1.24951e-235	5.83678e-236	-2.98657e-236	-4.43239e-236	1.09893e-236	6.3638e-237	2.69094e-235	-3.27031e-237	-5.76215e-237	2.02075e-235	-1.96993e-236	3.37059e-237	4.49648e-236	-1.55019e-235	1.42046e-235	-2.44347e-235	-3.0738e-236	-8.87005e-237	8.37482e-237	-1.74436e-235	-1.27008e-235	-1.00526e-237	-1.46606e-236	1.47575e-236	-1.97193e-235	5.72164e-236	2.77954e-236	1.40051e-235	-4.18595e-236	2.30893e-234
-1.3115e-236	7.04747e-236	4.26373e-237	2.87439e-237	1.03514e-237	-5.57289e-238	1.27018e-236	1.15469e-236	-3.6267e-237	-1.49419e-236	-5.2381e-237	4.6911e-238	1.14253e-237	5.18175e-237	9.09333e-239	2.04507e-239	3.23361e-238	1.00449e-236	3.38113e-237	-2.29767e-236	1.88516e-236	-9.88554e-237	-1.22944e-236	9.91309e-237	-1.08486e-238	-9.30955e-238	-7.94766e-237	4.63582e-237	-1.38267e-236	-1.16116e-237	2.63562e-235
-4.7866e-239	5.59295e-239	1.57298e-237	9.7496e-238	-5.36913e-238	-5.95642e-239	-6.13908e-239	-6.58656e-238	1.42042e-238	1.33276e-238	-4.10682e-237	6.51212e-238	-2.59914e-238	9.93463e-238	-3.93255e-238	-1.93271e-239	4.64709e-239	2.06994e-238	-4.21718e-238	3.10568e-237	1.81578e-240	3.78863e-238	8.62029e-238	3.87676e-238	5.50085e-238	6.5363e-238	3.18101e-238	-4.40442e-237	-7.04238e-238	2.23848e-238	2.29331e-236
4.92865e-239	-2.86646e-239	1.83236e-239	-6.273e-239	4.82868e-238	9.47061e-240	-1.31718e-239	6.1585e-239	1.84196e-239	3.50514e-239	9.09574e-239	-4.05051e-239	1.2283e-239	8.52352e-239	5.31325e-239	-3.70298e-239	-1.39476e-239	-1.45714e-238	9.40997e-240	4.39097e-238	3.57803e-238	-2.84449e-239	1.52871e-238	2.30166e-240	-1.22938e-238	-9.65123e-239	3.48938e-239	-7.0793e-240	6.20747e-240	1.05052e-239	2.52644e-237
7.46083e-242	-5.52572e-240	6.55433e-240	4.97433e-240	8.40305e-241	-5.76092e-241	-6.91611e-240	1.86709e-241	-2.85373e-240	-7.33533e-241	3.53714e-240	-6.59224e-240	5.97836e-241	-1.8746e-240	1.09501e-239	-1.83606e-240	9.07555e-242	-2.07542e-240	1.43719e-240	9.92712e-241	-2.1829e-240	2.5467e-241	-4.62275e-240	-1.35781e-241	2.03142e-239	8.55511e-240	1.16836e-239	1.11357e-239	-1.30229e-239	9.14871e-242	1.31219e-238
-3.52562e-242	-6.16398e-241	2.50309e-240	-3.79479e-243	-5.20367e-242	-1.31077e-240	-1.54343e-241	-6.42301e-241	-1.79724e-241	3.57853e-240	7.24325e-241	-2.58544e-241	-1.45972e-243	-6.5849e-241	3.15352e-242	-7.33639e-242	5.35789e-241	-1.59819e-240	1.31715e-241	2.25553e-241	-3.60844e-242	-1.00105e-241	1.65816e-241	-5.37014e-242	-2.72037e-242	-1.37346e-240	1.18572e-241	1.36236e-241	3.58724e-243	1.57345e-240	1.69034e-239
3.88258e-242	6.21986e-242	-1.43713e-241	1.35669e-241	1.01177e-241	-7.80049e-242	3.37342e-242	1.1179e-241	-3.15218e-242	5.97258e-242	1.47516e-242	7.70166e-242	3.8495e-242	-3.59795e-243	3.79838e-243	1.60604e-242	5.86311e-242	-9.25188e-242	-9.01452e-243	-2.03884e-242	-1.52908e-241	1.89383e-242	7.21223e-243	2.9607e-242	1.41079e-241	-4.22109e-243	5.02503e-243	-2.89349e-242	8.38773e-243	8.22442e-244	1.52777e-240
-4.54778e-243	1.14435e-243	-7.62968e-243	-1.98158e-243	6.90269e-244	1.32002e-242	-2.36581e-243	-1.5462e-243	3.02526e-242	-1.79256e-243	-4.11071e-243	-8.06429e-244	-8.40963e-244	1.88263e-243	2.29914e-243	-6.19115e-243	-8.97826e-243	-2.85905e-244	-8.552e-245	3.12967e-243	3.26077e-244	1.68663e-244	1.3964e-243	1.7894e-243	-6.87406e-244	3.80267e-243	-1.63677e-242	4.29857e-244	-6.48264e-244	-7.32913e-244	1.20111e-241
1.90769e-244	3.56915e-244	-1.39783e-243	3.84706e-244	2.40828e-244	-1.23025e-244	-5.18699e-244	-1.6171e-244	3.99707e-243	-1.1198e-244	2.09096e-244	-3.1287e-246	-1.18507e-244	1.71674e-244	7.83154e-245	-3.72374e-245	9.24646e-244	-2.0854e-244	-6.40461e-245	1.93509e-245	-5.39807e-245	4.21004e-244	-3.6983e-244	-1.21008e-244	-1.78492e-244	6.32958e-245	4.25161e-245	-2.54651e-244	-6.33851e-245	-7.3861e-245	1.09601e-242
-1.36277e-244	-8.02341e-245	2.70178e-245	-3.06321e-247	-5.07466e-245	-2.19027e-245	6.2652e-246	3.26194e-245	1.17015e-244	-1.29843e-245	-6.63066e-245	-1.36797e-245	-6.17944e-246	-5.7461e-246	-1.2229e-245	1.51465e-244	5.66063e-246	-1.67784e-244	-3.52429e-246	4.47488e-245	3.67074e-245	-6.07243e-245	7.12441e-246	-1.09485e-244	3.9833e-245	-1.10095e-245	-5.86931e-246	2.26155e-245	-1.56795e-245	1.22997e-244	1.39474e-243
-1.77411e-245	-2.49229e-245	-1.96379e-246	1.43858e-246	1.98287e-247	-7.87775e-248	2.85341e-246	2.76055e-246	1.65931e-246	1.0261e-245	7.15435e-247	1.83526e-246	-1.86982e-246	-3.43045e-246	-7.34943e-247	8.17427e-247	9.51367e-246	6.21476e-246	-8.31329e-246	5.38563e-246	2.81774e-247	-9.31751e-248	1.585e-246	-2.42701e-246	-2.01166e-246	1.24278e-245	-1.68691e-246	-4.43955e-247	9.48068e-246	-4.36455e-246	1.37511e-244
-1.73858e-247	-3.94261e-248	7.94469e-248	1.77687e-248	-6.4742e-248	-9.69571e-248	7.67038e-248	-5.15357e-247	8.23969e-247	2.29165e-247	1.26796e-247	-3.21325e-248	-5.50143e-248	-8.89332e-248	3.02311e-249	-8.29416e-249	3.0029e-246	-2.05491e-247	-5.21044e-247	-9.82148e-248	1.57617e-248	6.48091e-247	7.30066e-248	9.0657e-247	-1.59043e-246	-1.8002e-247	-2.88296e-247	-1.80637e-247	-3.02924e-248	1.12547e-246	1.12978e-245
4.0377e-249	5.02669e-249	-8.15965e-248	-2.74735e-248	3.14467e-248	4.17008e-248	-3.08162e-248	3.10889e-248	1.56324e-248	-5.43963e-249	-2.65166e-249	-1.41714e-248	-1.2714e-247	-9.68454e-249	2.2251e-248	3.13435e-249	-2.19921e-248	1.20317e-249	9.4016e-248	-4.13846e-248	-8.16046e-248	1.37853e-247	-1.00496e-248	1.05243e-247	-6.6933e-249	-3.26838e-248	1.44192e-248	-2.31577e-248	1.7237e-249	1.56443e-249	1.02688e-246
-5.96579e-250	1.32641e-248	-7.2278e-250	4.38302e-249	-2.21068e-249	-8.0733e-250	5.23835e-251	3.47644e-249	-1.95357e-249	-7.83781e-250	-1.82212e-248	-1.89334e-249	-2.09085e-248	1.09271e-249	-3.69534e-249	1.32919e-249	-3.39312e-249	-3.38599e-250	-7.74724e-249	4.68487e-251	2.27291e-250	5.22702e-249	-2.36387e-250	-3.31101e-249	-2.03369e-249	8.28328e-250	7.13348e-250	-2.24622e-250	-3.73045e-249	2.56775e-249	1.06017e-247
-4.31942e-250	-8.98595e-251	1.56341e-249	-2.72699e-250	-5.97019e-250	1.53591e-250	-1.79196e-250	-8.6079e-250	-5.16852e-250	5.38896e-250	-4.8637e-251	6.1242e-250	1.78902e-250	-3.41983e-250	-6.12069e-250	-1.40519e-250	3.95991e-251	-3.37048e-251	3.41703e-249	1.45253e-250	8.97986e-250	-9.6234e-251	1.11413e-250	5.85072e-251	1.47662e-249	-3.64648e-250	3.14441e-252	3.94358e-250	3.25107e-250	-1.06311e-250	1.46087e-248
-2.64115e-251	-1.26843e-251	1.98425e-251	4.15404e-251	-2.73699e-251	-1.43434e-251	3.40679e-252	1.06183e-250	2.11662e-252	1.12182e-252	-2.44281e-251	8.77181e-253	-1.01286e-250	1.10515e-250	4.15462e-251	-4.63686e-252	1.43894e-251	1.81719e-251	1.07687e-250	-7.49405e-251	1.99757e-250	3.65827e-251	8.56941e-252	-1.10229e-251	6.04133e-251	-1.26873e-251	5.22705e-253	-1.69559e-251	-4.64644e-251	-6.46453e-252	1.15294e-249
2.884e-251	-1.49563e-251	-5.08127e-252	-3.85651e-254	-6.8125e-254	-2.59584e-254	6.30928e-253	-1.55716e-251	-1.65472e-252	1.25652e-253	-6.3612e-252	-2.25204e-252	-1.37565e-252	5.15279e-253	-3.69516e-252	1.39375e-252	4.52812e-252	6.0962e-253	2.72814e-253	-3.86978e-253	-1.29902e-252	2.69783e-252	-9.40592e-253	1.96876e-252	1.07592e-253	-5.71237e-252	1.4362e-252	3.87703e-252	-3.0395e-253	-1.78445e-253	1.06906e-250
-3.03261e-253	1.00147e-253	1.11244e-252	3.44362e-254	1.42257e-253	5.20724e-253	-5.86987e-253	5.80847e-253	-1.61634e-254	-2.11312e-255	2.83951e-254	-2.36383e-253	4.99186e-253	1.00138e-253	-7.95238e-254	3.27447e-253	2.37235e-254	1.60464e-253	1.57433e-253	-6.03636e-254	-1.63195e-253	-3.48999e-253	-2.70175e-253	1.92573e-253	-5.04261e-253	-1.61652e-252	-4.50126e-253	4.37815e-253	-1.6431e-253	1.07671e-253	9.32807e-252
1.60137e-254	9.27868e-255	-3.92666e-255	5.09597e-254	3.61993e-255	-1.19239e-254	-8.47173e-254	-3.91124e-254	-6.27118e-255	-5.00988e-255	1.08218e-255	1.62012e-255	-2.46047e-254	1.13234e-254	7.86712e-255	1.07887e-254	6.2548e-255	-2.52358e-254	1.16527e-254	-1.27867e-254	3.6629e-255	3.47163e-254	-1.80258e-256	-4.08369e-255	9.73246e-254	-5.58902e-254	-2.30838e-254	1.33271e-254	3.63911e-256	-7.28949e-255	5.83972e-253
2.80795e-257	1.08492e-255	1.33507e-255	-3.25301e-256	7.69058e-255	2.36466e-255	-3.03604e-255	-3.98637e-256	1.92775e-256	-1.59615e-255	2.91263e-255	1.26471e-256	-1.22555e-255	1.20446e-255	3.13791e-256	3.71777e-256	4.45176e-257	6.48329e-255	1.75975e-257	-7.92955e-255	5.89503e-256	4.94718e-255	-2.70513e-255	4.41528e-255	-4.62069e-255	1.01006e-255	-3.448e-256	4.16463e-255	7.15048e-256	-1.2582e-255	6.34524e-254
6.83373e-257	6.96262e-256	4.83763e-257	1.87467e-256	-6.99838e-258	-3.83956e-257	1.24467e-256	-1.09686e-256	1.69807e-256	-9.01699e-256	-2.06639e-256	-3.44749e-256	2.02466e-258	-2.16761e-256	7.91244e-257	-2.99531e-256	6.98052e-258	-2.92155e-256	2.94934e-256	1.398e-257	1.04959e-256	2.29162e-256	8.5451e-258	-1.47135e-256	5.45109e-257	-2.59499e-256	5.88325e-257	5.96747e-257	7.2053e-257	-1.81717e-257	5.12092e-255
-4.30595e-257	-4.94983e-257	-2.44211e-258	3.55984e-257	1.10661e-257	9.0712e-257	-4.53754e-258	-1.52817e-258	2.05825e-257	-2.22261e-257	-4.58297e-258	-5.07674e-258	-1.05744e-257	-6.11639e-257	7.02762e-258	-1.72218e-258	-3.32266e-257	3.51571e-257	2.42675e-258	-7.99264e-259	-2.19012e-257	-4.85706e-257	2.73605e-258	-3.12889e-258	1.43327e-257	-1.04625e-257	-1.88236e-258	1.18018e-257	3.84879e-258	5.13671e-257	6.1304e-256
1.0107e-259	-1.01555e-258	6.88533e-258	1.83922e-258	3.48416e-258	-1.86564e-260	-2.37086e-259	2.57921e-258	-2.59821e-258	-3.13285e-259	-9.96063e-259	-4.18294e-259	2.19789e-258	-3.44106e-258	-1.26029e-258	2.99336e-258	-4.84619e-259	-1.29831e-259	6.20924e-259	-1.27618e-259	-1.07265e-258	3.02755e-258	-1.045e-258	-2.83154e-260	7.04476e-259	-1.8956e-258	2.46709e-259	-3.27674e-258	1.69913e-258	-2.25849e-258	4.69964e-257
-8.06199e-260	6.84737e-260	-2.00215e-259	1.44776e-259	-6.17262e-259	3.80375e-260	-1.16144e-259	4.21786e-260	-1.93349e-259	6.78576e-259	-2.60802e-259	1.85562e-262	3.78249e-260	-5.70925e-261	2.34703e-261	-2.39895e-259	-1.5571e-259	5.00987e-260	-5.82919e-259	2.85426e-259	-2.30019e-261	7.50216e-260	-1.30351e-259	1.34492e-259	3.65402e-259	-4.18427e-260	1.90004e-260	-2.65411e-260	-2.16786e-259	-2.62597e-260	4.83855e-258
-3.83193e-261	-1.28415e-260	2.11256e-261	2.69448e-260	-1.00998e-260	-1.24697e-260	-2.75725e-261	7.09922e-261	-2.58376e-261	9.59833e-261	5.60356e-261	3.87419e-261	-5.20164e-261	1.8746e-261	7.76763e-261	-5.05207e-262	-2.25292e-260	2.47152e-260	-1.13091e-260	-1.20954e-260	2.21107e-262	-1.3346e-260	7.01429e-262	4.42095e-260	-1.70724e-261	2.95722e-260	-2.01259e-260	-6.06555e-261	-2.29265e-260	2.00265e-261	3.26693e-259
-8.36042e-263	3.26855e-263	2.79723e-262	-2.08017e-262	4.07746e-262	-7.10896e-262	-5.28125e-261	6.19799e-261	2.5294e-262	-2.47767e-261	3.40444e-263	-2.67152e-261	-2.26882e-262	-2.29913e-262	-1.14393e-261	3.49871e-261	-1.71419e-263	-1.74356e-261	-9.87448e-262	-5.69899e-262	3.51399e-263	1.11402e-261	-3.37382e-262	-1.93251e-261	-2.49335e-261	-2.41667e-261	4.15189e-263	-2.73661e-261	-2.28256e-262	6.39844e-262	3.90309e-260
4.64014e-262	-8.85043e-263	-5.46304e-264	-8.48546e-264	7.62622e-263	-1.18635e-264	-1.39868e-262	-1.75988e-263	-3.84719e-263	2.48122e-264	7.38952e-263	1.28407e-262	3.581e-263	5.08407e-263	6.58094e-263	-3.35479e-263	7.06246e-263	5.27533e-265	-2.97284e-262	2.92865e-263	-2.86058e-263	4.3233e-262	3.09492e-263	-3.09853e-263	5.67646e-264	5.94328e-262	1.26649e-262	-5.6881e-263	8.43114e-264	5.308e-265	2.94373e-261
1.14631e-263	4.06156e-264	4.67706e-264	6.15768e-265	-2.37786e-264	1.55892e-264	3.9815e-264	9.21139e-264	1.28355e-262	2.09394e-264	-3.50604e-265	2.97814e-264	-2.41913e-264	-4.31762e-265	1.09516e-263	-3.67055e-264	2.45203e-264	-4.85677e-264	-1.29641e-263	2.98131e-263	6.80615e-264	6.60187e-264	3.79835e-264	-1.41669e-263	-4.70702e-264	1.78418e-263	1.01519e-263	-2.29302e-265	-3.03134e-263	5.28321e-264	3.39184e-262
-8.24376e-265	7.51113e-265	-4.36456e-264	6.99853e-265	1.00675e-264	-8.70934e-265	-3.4299e-264	-4.07168e-264	-1.52485e-264	3.96273e-265	-2.21932e-265	1.92353e-265	4.97278e-264	-4.00395e-265	8.32354e-265	1.76545e-264	1.9744e-265	3.17468e-264	-5.27852e-266	2.19477e-265	2.44482e-266	-1.32919e-265	-5.76468e-265	2.09402e-264	5.2426e-264	-8.80214e-266	-1.83069e-265	1.04692e-264	-1.47354e-264	-3.69999e-265	4.12019e-263
-4.29599e-266	-2.72924e-266	1.30052e-265	2.67468e-266	-5.73584e-265	-3.55294e-266	-1.87674e-266	-1.0633e-264	-7.86491e-266	-2.55796e-265	-6.54383e-267	-3.30044e-266	-1.83765e-266	-1.21438e-265	-1.75975e-265	-1.37827e-265	2.65721e-266	4.74865e-266	-7.34201e-266	1.20647e-265	-4.41691e-266	1.03247e-265	3.97484e-267	-1.65184e-266	1.05614e-265	-1.35439e-265	-2.63037e-265	-1.41053e-265	-6.00058e-266	-3.31747e-265	4.21877e-264
-4.45197e-267	-2.87095e-266	-4.38843e-267	-2.90522e-267	5.15971e-269	-2.38735e-267	3.73074e-267	1.20291e-266	-1.34088e-266	1.16711e-267	-3.40911e-266	7.19099e-267	-3.61497e-267	-1.39977e-267	-1.16445e-266	-2.24446e-267	-4.8373e-266	2.24063e-266	2.38916e-268	5.77274e-267	2.73979e-268	2.04578e-266	9.14547e-268	-4.35572e-267	-2.43311e-267	-1.59913e-267	-3.73503e-267	6.35635e-267	1.56881e-268	-5.37489e-267	2.55864e-265
4.27892e-268	5.47147e-268	1.01409e-267	7.56041e-269	2.4521e-267	-1.62793e-267	8.28501e-268	1.01966e-267	-5.59488e-267	-1.35904e-267	-1.02202e-268	1.43329e-268	-1.98281e-267	-2.30688e-268	2.18178e-268	-2.05353e-267	2.33993e-268	-4.68166e-269	-2.68786e-267	-2.93103e-269	-1.04851e-267	2.07507e-269	-3.2946e-268	4.67685e-268	-1.00959e-268	1.19628e-268	9.24948e-268	-2.03175e-267	-8.1703e-269	1.69526e-268	2.79705e-266
-1.28293e-269	3.65119e-268	-3.34427e-270	6.29979e-269	-1.22037e-269	3.64864e-270	-9.68785e-270	-3.10103e-269	-1.33052e-269	-3.35197e-269	8.90974e-269	-1.53982e-268	-1.18322e-269	7.70573e-269	-1.35797e-269	1.03905e-268	1.36451e-268	-2.68596e-269	-1.82543e-268	-1.28703e-268	1.99909e-269	-4.33487e-269	2.14531e-269	-1.28386e-268	-8.85534e-270	-1.05475e-269	1.74999e-269	-8.47561e-269	-3.97554e-268	2.96069e-270	2.20703e-267
-3.86056e-271	-7.26201e-270	1.33738e-270	-2.39545e-270	2.51708e-270	2.87627e-270	7.72908e-270	-5.29653e-270	-3.31656e-270	-9.37916e-270	-2.19591e-269	-2.05733e-270	-1.1506e-270	-1.55195e-271	-4.89567e-271	-9.31216e-272	7.82012e-269	2.12796e-270	5.68322e-272	2.31932e-269	7.83867e-271	-1.42825e-270	2.61112e-270	2.08423e-270	1.91135e-270	3.34375e-270	-1.0302e-269	8.72675e-271	2.76447e-270	1.25526e-270	1.99337e-268
2.9216e-270	7.6736e-271	1.31634e-271	-2.02957e-271	-3.4787e-271	7.72884e-272	-7.68963e-271	-1.21891e-270	5.88575e-272	-7.51063e-274	-1.01452e-271	-1.59156e-272	-1.01125e-271	3.057e-270	-5.45103e-271	2.07817e-271	-2.69971e-271	-2.28357e-271	-1.12194e-271	1.80035e-270	-4.61725e-271	-9.64601e-271	9.10494e-271	-1.04035e-270	-8.98633e-273	5.29479e-271	8.40077e-271	-1.0755e-271	-1.75795e-271	-7.88548e-272	1.80534e-269
-2.92038e-273	-4.51338e-273	1.58868e-272	-1.08531e-272	-4.57122e-271	-3.34666e-271	3.59187e-272	-1.83258e-272	2.05478e-273	2.38557e-272	-2.87341e-272	3.07237e-272	-8.43385e-272	-1.09034e-271	3.39733e-272	8.31164e-273	-1.83554e-272	-2.68464e-272	-1.06548e-271	-3.8916e-272	-8.8487e-273	-2.38805e-271	3.90227e-272	-2.70831e-272	-2.34262e-273	9.42056e-272	2.09793e-272	1.07382e-272	1.39883e-272	1.63839e-271	2.01175e-270
1.0764e-272	1.08697e-274	-9.55524e-274	-6.86065e-274	5.8621e-274	-1.73662e-272	-1.73522e-273	-2.77685e-273	-4.91419e-273	4.51578e-274	-4.39255e-273	1.40525e-273	8.19257e-273	1.54279e-273	1.37095e-272	-2.50128e-273	3.50971e-274	-1.82838e-272	-1.57125e-273	-2.37743e-272	2.38772e-273	-7.26927e-273	-3.34693e-273	-9.43115e-275	-1.42478e-273	1.01692e-272	2.64041e-273	7.20348e-273	7.45644e-273	-1.46523e-273	1.59527e-271
1.30566e-273	1.68078e-274	-4.41586e-276	6.71808e-275	-6.27645e-274	-1.66328e-274	-3.67405e-274	-3.90053e-274	-1.29118e-274	-5.50676e-274	-7.57311e-275	-1.42005e-273	-1.52948e-274	-1.04194e-273	-5.61833e-276	9.60173e-276	-4.46093e-274	2.42927e-275	-3.04246e-275	3.43454e-274	-3.15052e-274	-1.5026e-274	7.30264e-273	-1.30707e-273	1.0926e-273	1.15525e-273	6.15664e-274	9.47994e-275	-1.50771e-274	-6.00292e-276	1.95168e-272
-4.89466e-276	-1.14842e-275	1.36396e-275	-1.54551e-277	-7.27658e-275	-1.19062e-274	2.74962e-275	-1.42067e-275	2.569e-276	-1.52081e-274	-6.02231e-277	7.04723e-275	-8.22776e-275	-4.28807e-276	-3.58367e-274	-5.28911e-275	4.15643e-275	-1.54704e-276	-8.78708e-276	1.15636e-274	-2.42349e-275	1.45735e-275	-2.23758e-275	5.23249e-275	3.39555e-275	-4.77068e-275	-7.96134e-275	-5.61048e-275	-5.86819e-276	6.37445e-276	1.49792e-273
8.556e-277	-1.02236e-275	-6.9849e-276	3.0404e-275	-1.76772e-277	2.9772e-277	7.69449e-277	2.61254e-276	-3.26296e-276	-1.84553e-276	-1.31375e-275	7.23764e-277	1.80064e-276	1.73231e-275	-8.3403e-277	-9.74321e-276	-3.98364e-276	3.44608e-276	1.80973e-277	-1.02659e-276	-1.74952e-276	-5.89204e-276	-1.97397e-275	1.23795e-276	-6.59992e-276	-2.52503e-275	-1.0584e-276	-1.58539e-276	-3.2855e-276	-4.14161e-277	1.76445e-274
4.30443e-277	2.01768e-276	1.23148e-277	6.97872e-277	-2.5909e-278	2.32331e-277	2.74422e-277	-1.05971e-277	-1.02899e-276	-1.69896e-277	-8.36562e-278	7.68372e-279	6.08484e-277	-6.78671e-278	-3.3036e-276	4.27962e-278	-1.48061e-277	-5.61595e-277	1.06089e-277	-2.26563e-277	-3.95331e-277	-5.219e-278	2.08743e-277	-6.32196e-278	2.70053e-277	1.098e-277	2.12962e-278	7.51209e-277	-4.09384e-277	-6.01998e-277	1.31463e-275
3.34458e-278	-5.19156e-278	-1.87783e-277	-1.20169e-277	1.41888e-277	-4.74548e-278	2.00415e-278	4.80432e-279	-2.25684e-278	2.29534e-278	3.92298e-279	4.24586e-278	7.79663e-279	5.45468e-279	1.16852e-279	5.8593e-279	1.36203e-278	-1.48697e-278	4.73735e-278	-6.38134e-278	-2.15483e-279	3.14401e-278	-4.86536e-278	-1.92136e-277	3.59094e-278	5.72808e-279	1.01726e-277	-9.57867e-280	6.0347e-279	5.47823e-278	1.33888e-276
6.04661e-280	-5.45955e-281	-3.37475e-278	2.97114e-279	-4.65415e-279	2.41456e-279	-9.04432e-279	1.30997e-279	3.88472e-279	1.22526e-279	2.3236e-280	-3.65317e-279	6.09387e-280	4.3641e-279	-3.59287e-280	2.32248e-279	1.89446e-279	2.94429e-279	2.06716e-279	-3.80086e-279	-2.85722e-279	-2.6862e-279	1.54341e-279	6.09005e-281	2.30072e-279	9.55849e-279	4.90829e-279	-2.30747e-279	-4.64369e-279	3.01159e-280	1.13326e-277
-9.95456e-281	-2.1265e-280	1.59029e-280	-1.17055e-279	-4.38313e-280	1.28766e-281	-2.16463e-280	-1.26847e-280	-1.92669e-280	1.60318e-280	-1.58976e-281	1.98736e-280	-1.87724e-279	-1.76429e-282	1.34233e-279	5.94197e-281	-2.62214e-280	1.00478e-280	9.01352e-281	4.60599e-281	-6.31727e-281	-1.16845e-280	1.23486e-280	9.84556e-281	-2.88919e-280	-5.45021e-280	1.08141e-280	4.58179e-280	1.11118e-280	4.352e-281	8.74039e-279
-2.22498e-281	-1.34922e-281	-4.95698e-282	-1.68989e-281	7.99884e-281	-8.63303e-282	4.48122e-283	-8.0615e-282	-8.118e-281	6.63959e-281	-1.35805e-280	5.56025e-282	2.14718e-281	1.72591e-281	-9.57194e-281	1.2447e-281	1.08424e-281	-9.20287e-282	-1.60731e-281	-5.50755e-282	-2.08697e-281	-2.96592e-281	-8.30574e-282	-5.76175e-282	6.52066e-281	-1.4403e-281	1.15218e-280	-6.65048e-282	7.70453e-282	2.31616e-281	9.29134e-280
1.58759e-282	2.40778e-282	4.17241e-283	-7.49202e-282	-1.1073e-282	-3.67356e-282	9.85365e-283	6.12648e-282	-1.30494e-282	-2.6886e-283	-3.7948e-283	2.62257e-282	-1.03249e-282	-5.71917e-282	-1.05395e-281	-3.67109e-284	2.38326e-282	-1.64825e-282	4.96091e-283	3.84138e-282	-5.90186e-283	2.01495e-282	-2.276e-282	-5.09547e-283	-1.38916e-281	-2.35085e-282	-4.99212e-283	1.35954e-281	-1.40182e-282	9.40839e-283	9.21406e-281
7.3793e-283	7.52209e-284	1.91786e-284	5.66004e-284	3.91877e-283	8.96817e-284	2.88303e-283	2.37492e-283	-1.41304e-283	-4.94155e-284	-2.97292e-283	9.23049e-284	9.48052e-285	2.19517e-282	8.42093e-283	-1.04862e-282	6.07073e-283	1.27278e-283	8.34744e-283	-1.18118e-283	-1.03067e-282	-1.42788e-283	1.54858e-283	8.45963e-283	6.85026e-283	8.41108e-284	4.23552e-283	-1.11264e-284	3.35367e-284	-3.45805e-283	1.20166e-281
9.19287e-285	-1.41203e-284	2.00545e-284	-8.18911e-284	1.18505e-284	-2.99655e-285	-1.13219e-284	-2.43606e-284	1.38552e-284	-2.51859e-285	-2.02534e-284	-5.15314e-285	1.10066e-284	-8.35548e-286	4.90643e-285	-1.64731e-285	-1.35877e-284	-3.4317e-285	9.55122e-284	-3.56025e-285	-1.13207e-284	8.24298e-284	2.22642e-284	-1.41566e-283	-4.84311e-284	9.00113e-285	3.78652e-284	-1.7357e-284	-3.56922e-284	2.11364e-284	7.7912e-283
4.98167e-285	7.35381e-287	1.57344e-284	1.5572e-285	7.64243e-287	4.01482e-288	-3.86191e-287	-4.93223e-286	-2.16356e-285	2.46192e-285	-3.03951e-285	3.072e-285	-1.58037e-284	-4.45575e-285	6.89738e-287	1.53517e-284	-2.35402e-286	-8.30587e-285	1.28361e-285	2.86715e-285	4.72931e-285	1.78105e-286	-4.35634e-287	-3.4402e-285	3.75144e-285	-3.13016e-286	2.35141e-286	8.77532e-285	-2.62706e-286	-9.17674e-286	1.04715e-283
1.65847e-286	-4.76905e-286	2.55004e-286	7.22631e-287	-4.51559e-287	-1.20838e-286	5.80343e-287	3.51514e-286	5.23797e-286	-3.91135e-287	-1.07291e-286	6.58724e-287	1.60725e-286	9.03947e-286	-3.11136e-287	-8.29389e-286	-1.18414e-286	-9.70889e-287	1.01811e-286	2.34768e-288	4.25079e-287	2.39415e-286	-1.09543e-286	-1.37715e-286	6.36222e-286	3.96435e-286	4.66956e-286	2.77961e-287	-4.0903e-286	-3.5374e-286	7.34583e-285
-5.49907e-288	1.10265e-288	1.90616e-288	-9.24097e-288	-1.88069e-288	5.74902e-287	-8.51952e-289	8.88054e-288	-1.15238e-288	-1.79234e-287	2.1618e-287	5.66744e-288	5.44622e-289	-1.51719e-287	-8.18062e-288	9.66613e-289	5.9518e-287	2.74859e-287	9.81621e-288	-1.73473e-288	-1.28852e-287	-3.55817e-287	9.99411e-287	-3.2053e-289	-5.45885e-287	-6.9358e-288	1.43457e-287	-9.42857e-289	-7.31454e-289	6.79246e-287	5.5083e-286
2.9771e-288	-2.45272e-289	-6.2686e-290	3.59509e-290	2.31439e-288	8.43222e-289	1.06883e-288	5.82261e-288	-5.71051e-289	-2.76877e-288	4.74603e-288	-1.99445e-289	4.48687e-288	-7.84969e-288	1.42609e-288	-9.5296e-290	1.05668e-287	-2.78012e-289	1.50589e-288	2.63699e-289	-1.61442e-289	-6.59404e-289	-1.31644e-289	-4.23325e-289	-4.55583e-289	3.14391e-289	-3.33452e-289	-3.0273e-289	-1.20476e-289	8.50518e-288	5.95353e-287
-9.59542e-290	-3.57522e-289	-6.44652e-291	-1.84304e-289	6.18699e-290	-2.00539e-290	-1.27199e-290	-7.78361e-290	-1.73032e-289	2.18374e-289	6.56931e-290	-5.19794e-290	3.12622e-289	4.29691e-290	-2.69263e-289	-2.19154e-290	-4.50877e-291	-5.61607e-291	4.31772e-289	-4.14704e-290	-1.18865e-289	9.36298e-291	-2.84441e-291	-7.41213e-290	-3.44468e-289	-5.98629e-289	3.10166e-290	-5.54319e-290	2.29607e-290	-6.31364e-290	3.77676e-288
-5.14196e-290	-4.92257e-290	-2.54673e-290	-3.25176e-290	1.16557e-290	-3.05128e-291	5.51879e-291	-2.55921e-290	-4.47518e-290	-2.7536e-291	4.71738e-291	1.69894e-290	3.86804e-290	2.93848e-290	-1.26529e-290	-1.28467e-290	3.81878e-291	3.38798e-291	-2.51949e-290	5.82643e-291	-4.73569e-291	3.70514e-291	-4.41695e-291	-1.58495e-291	-5.87224e-291	-2.70963e-291	-1.0382e-291	-9.68997e-292	-4.95196e-292	-1.24169e-291	4.32222e-289
-3.32623e-293	2.91012e-291	1.04954e-291	-1.05724e-292	5.04199e-292	2.0212e-291	-1.20492e-291	-3.33694e-291	2.47903e-292	1.1409e-291	1.90861e-291	7.43327e-292	-1.27878e-291	1.76e-291	-1.28371e-291	2.98976e-293	6.5709e-291	-3.98253e-291	2.37194e-291	1.93929e-291	-4.80623e-292	-1.07246e-291	1.06672e-291	8.57518e-292	7.11489e-291	-1.37204e-291	-1.21487e-292	-3.27921e-291	4.49731e-292	5.22429e-293	5.02906e-290
-6.32613e-292	-2.23716e-292	3.01743e-292	1.06523e-292	2.4692e-293	-6.00574e-293	-2.53265e-293	-3.14169e-292	9.26179e-295	-5.80091e-292	2.54523e-292	3.01131e-294	-2.30634e-292	-5.13995e-293	-1.35413e-294	-9.44524e-293	1.40567e-292	5.88606e-294	-3.64729e-293	-3.43805e-292	-1.46943e-293	6.61291e-294	-5.6815e-293	-3.79292e-294	3.93678e-293	4.89704e-294	-6.42924e-294	1.2948e-293	-6.89897e-293	1.01349e-292	3.74786e-291
-2.03147e-293	1.46534e-294	-1.70735e-293	1.4038e-293	-5.33834e-294	4.74592e-294	-6.25782e-294	7.40088e-294	-9.27002e-294	-1.9711e-293	4.47804e-293	-5.2128e-294	-1.98565e-293	-8.39852e-294	1.13415e-293	1.17669e-293	-4.01573e-295	1.66369e-293	1.43517e-294	-3.82562e-294	2.29251e-293	7.39348e-294	4.13132e-295	1.77479e-293	-8.00572e-294	-2.59233e-293	5.38451e-294	1.23937e-293	-2.85545e-294	-4.36721e-294	3.36681e-292
1.28233e-295	8.69637e-295	1.15583e-295	4.729e-295	-1.4112e-294	-2.09451e-294	-5.72696e-294	4.2881e-294	-1.66575e-294	-1.74124e-295	1.8573e-295	5.79566e-295	-1.17086e-294	4.71656e-295	9.34005e-295	2.90466e-295	2.7102e-295	5.72574e-296	1.81725e-295	-5.63768e-294	5.90692e-295	-2.97891e-295	-2.64308e-295	9.55724e-295	1.64807e-294	2.29749e-296	2.76127e-294	-2.07197e-294	1.66436e-295	-3.73267e-294	3.9239e-293
-6.31338e-297	-3.58491e-296	2.64658e-295	-1.92811e-295	1.79095e-295	1.60011e-295	-3.77758e-297	1.88951e-295	-2.33369e-296	-5.01214e-296	-4.27857e-296	-1.37926e-296	-1.81957e-295	2.04652e-298	-2.02078e-295	-6.58355e-298	-5.04281e-297	6.83607e-296	1.60427e-295	2.50882e-296	-3.05611e-295	3.56926e-296	1.68985e-296	1.83958e-295	3.15226e-295	-1.98489e-295	3.74e-297	-3.10225e-298	-1.17966e-295	-1.97038e-296	3.00291e-294
-1.19328e-296	9.64532e-297	3.67509e-297	1.73827e-298	3.18197e-297	1.17699e-296	1.08324e-296	2.92356e-297	3.23757e-298	-2.78279e-297	-1.74135e-297	-1.90111e-296	-1.18474e-296	-4.19386e-297	-7.56757e-296	4.35036e-297	-1.29457e-297	4.17197e-298	2.00209e-297	-2.09568e-297	4.36715e-296	8.64359e-298	5.33755e-297	8.38825e-298	1.35053e-295	-9.11549e-299	-1.11369e-296	-3.34081e-297	3.11721e-298	-1.57128e-297	3.82088e-295
1.50157e-297	-2.14363e-297	3.68241e-298	1.04116e-297	-1.03901e-297	-1.56391e-297	9.32586e-298	-4.03149e-298	-3.67717e-298	9.78287e-298	9.04537e-298	9.50858e-299	4.6959e-297	-5.39904e-299	-1.51004e-297	5.27201e-299	-2.93947e-298	1.57194e-298	-2.34716e-298	-4.95961e-298	-2.91316e-298	-7.19344e-298	2.46059e-298	-6.45666e-300	4.83568e-298	9.78637e-298	-2.04376e-298	-1.63198e-297	2.91804e-297	1.95445e-297	2.82676e-296
-1.48408e-298	-1.48886e-299	3.00418e-299	2.66209e-299	-3.09543e-300	-6.54154e-300	1.42611e-298	-3.56701e-299	-2.86468e-300	3.86342e-298	7.87303e-301	2.0989e-298	1.29855e-298	-2.78722e-299	-1.55559e-299	3.71165e-299	-1.67234e-298	-9.11145e-303	-9.65767e-299	3.06914e-298	2.36207e-298	-3.99282e-299	1.31791e-299	-9.3257e-299	-4.65692e-300	-2.77474e-299	4.45463e-299	-1.98903e-299	9.12779e-299	-1.42228e-299	2.37381e-297
-6.11318e-302	3.11014e-301	9.1372e-300	7.64535e-301	3.54809e-300	6.06944e-300	-1.43661e-299	1.92323e-299	-2.67007e-299	-4.51223e-300	-4.38743e-300	1.57304e-300	1.70334e-300	-1.93306e-300	-2.46639e-300	-1.30374e-300	1.65546e-299	5.09052e-300	2.46444e-299	-2.35789e-301	7.56726e-301	-7.03625e-302	3.52423e-299	2.02495e-299	2.31647e-299	-8.62539e-300	5.12166e-301	1.82869e-299	-3.20431e-299	-6.21973e-300	2.89766e-298
3.26007e-301	1.23836e-300	-1.11241e-301	-4.4152e-301	-4.42365e-302	-1.80006e-300	9.35124e-301	1.33353e-300	4.78168e-301	-8.20973e-301	2.47575e-301	-5.81992e-302	4.40404e-301	1.27867e-301	-3.27508e-302	-4.5057e-301	-1.91599e-301	-3.71521e-301	-2.8995e-302	-5.28798e-301	1.86066e-300	1.90193e-301	5.57338e-303	-6.70996e-301	-1.39387e-300	-5.26731e-302	5.40504e-301	-9.56235e-301	4.58189e-302	-4.94358e-301	1.62184e-299
-2.7841e-302	3.69128e-303	-6.31124e-302	2.13716e-303	-2.52676e-302	-1.06084e-302	6.66972e-302	-2.08959e-302	1.6991e-301	-9.46817e-302	-1.54978e-302	-3.74227e-302	4.08759e-302	-1.32586e-301	-4.70322e-302	6.83659e-302	-1.97896e-302	1.64618e-302	3.37719e-301	1.95337e-303	-3.51114e-302	-8.68438e-304	2.71087e-302	2.62895e-303	1.17396e-302	-2.73444e-303	-2.26812e-301	4.16017e-302	-2.15838e-302	5.8648e-302	1.63138e-300
7.37847e-304	-1.04614e-303	-1.1683e-302	-2.70949e-302	-6.58535e-303	3.42209e-303	-1.22549e-304	-9.52421e-304	4.00388e-305	-2.92946e-303	4.77902e-303	-9.9934e-303	-1.30341e-302	-5.64697e-303	1.34882e-302	3.07755e-302	1.04217e-303	-2.773e-303	1.43069e-303	4.59196e-303	-3.39229e-303	2.72038e-304	-5.67274e-303	5.44595e-303	2.43382e-303	-2.31828e-303	-4.47073e-304	-6.10952e-303	4.77484e-303	1.8224e-302	1.91259e-301
2.69645e-304	8.92221e-304	-5.21347e-304	-1.40975e-304	3.85927e-304	-4.4302e-304	-1.24237e-304	-1.46697e-304	-7.93532e-305	5.6142e-305	1.56256e-305	1.3243e-305	1.16868e-304	4.23688e-303	-6.0273e-305	2.72959e-304	1.79739e-304	-2.21768e-303	-2.24681e-304	3.96566e-304	8.97712e-304	2.31236e-304	-3.68223e-305	6.16256e-303	3.4369e-304	3.0394e-304	-2.12644e-304	3.38893e-305	-7.61033e-305	-1.67279e-303	2.07655e-302
4.47673e-305	7.22677e-304	-1.07395e-304	1.42344e-304	-1.1144e-305	3.03032e-305	8.70055e-305	-5.74107e-306	-8.66092e-306	7.60329e-305	-9.94314e-306	1.92668e-305	1.42332e-306	2.61268e-305	-1.18929e-305	-6.65097e-306	4.79292e-306	-1.51578e-305	-4.25584e-305	-1.08448e-305	1.06353e-305	7.60062e-305	-5.04652e-305	8.25286e-307	7.97519e-306	1.40874e-304	-9.40762e-306	-5.37837e-307	1.2628e-305	7.05322e-305	1.76462e-303
2.85209e-306	2.48714e-306	3.40232e-306	-1.49016e-306	-8.81071e-306	3.54205e-306	-3.79308e-306	-9.97453e-307	-9.18754e-307	3.00775e-307	-5.93131e-307	5.49898e-308	4.2009e-307	8.90543e-306	4.23937e-306	1.59629e-306	4.22161e-308	8.05279e-307	1.61145e-306	1.54567e-306	-2.0323e-307	1.5964e-306	1.67603e-306	4.77639e-305	2.12219e-305	1.76224e-307	-1.51773e-306	-1.15304e-305	-1.59805e-305	-1.13052e-306	1.51205e-304
-3.06419e-308	-2.35621e-307	-6.23832e-307	2.72006e-307	-2.63862e-307	-2.50331e-308	2.402e-307	-3.25509e-308	4.23294e-307	2.92054e-308	3.01874e-306	-2.04105e-307	-1.47332e-306	5.90211e-307	0	-6.29382e-307	1.52956e-307	-7.07654e-307	-4.08735e-307	-5.66824e-307	-7.07223e-307	-1.7134e-307	-5.8173e-307	6.30942e-307	7.57917e-308	2.93997e-308	-5.62372e-307	5.23851e-307	-3.62409e-308	-1.22555e-306	1.44832e-305
0	7.8898e-308	0	-2.88099e-308	0	0	2.41448e-308	1.03752e-307	1.6543e-307	3.37938e-308	-7.85487e-308	0	0	0	-3.3818e-308	8.02565e-308	2.26336e-308	8.3975e-308	-5.50546e-308	-1.88125e-307	1.47122e-307	0	1.46395e-307	0	0	8.47123e-308	0	-9.18658e-308	6.09853e-308	0	1.61247e-306
0	0	0	0	0	0	0	0	0	0	0	0	0	0	0	0	0	0	0	0	0	0	0	0	0	0	0	0	0	0	1.23461e-307
0	0	0	0	0	0	0	0	0	0	0	0	0	0	0	0	0	0	0	0	0	0	0	0	0	0	0	0	0	0	0
0	0	0	0	0	0	0	0	0	0	0	0	0	0	0	0	0	0	0	0	0	0	0	0	0	0	0	0	0	0	0
0	0	0	0	0	0	0	0	0	0	0	0	0	0	0	0	0	0	0	0	0	0	0	0	0	0	0	0	0	0	0
0	0	0	0	0	0	0	0	0	0	0	0	0	0	0	0	0	0	0	0	0	0	0	0	0	0	0	0	0	0	0
0	0	0	0	0	0	0	0	0	0	0	0	0	0	0	0	0	0	0	0	0	0	0	0	0	0	0	0	0	0	0
0	0	0	0	0	0	0	0	0	0	0	0	0	0	0	0	0	0	0	0	0	0	0	0	0	0	0	0	0	0	0
0	0	0	0	0	0	0	0	0	0	0	0	0	0	0	0	0	0	0	0	0	0	0	0	0	0	0	0	0	0	0
0	0	0	0	0	0	0	0	0	0	0	0	0	0	0	0	0	0	0	0	0	0	0	0	0	0	0	0	0	0	0
0	0	0	0	0	0	0	0	0	0	0	0	0	0	0	0	0	0	0	0	0	0	0	0	0	0	0	0	0	0	0
0	0	0	0	0	0	0	0	0	0	0	0	0	0	0	0	0	0	0	0	0	0	0	0	0	0	0	0	0	0	0
0	0	0	0	0	0	0	0	0	0	0	0	0	0	0	0	0	0	0	0	0	0	0	0	0	0	0	0	0	0	0
0	0	0	0	0	0	0	0	0	0	0	0	0	0	0	0	0	0	0	0	0	0	0	0	0	0	0	0	0	0	0
0	0	0	0	0	0	0	0	0	0	0	0	0	0	0	0	0	0	0	0	0	0	0	0	0	0	0	0	0	0	0
0	0	0	0	0	0	0	0	0	0	0	0	0	0	0	0	0	0	0	0	0	0	0	0	0	0	0	0	0	0	0
0	0	0	0	0	0	0	0	0	0	0	0	0	0	0	0	0	0	0	0	0	0	0	0	0	0	0	0	0	0	0
0	0	0	0	0	0	0	0	0	0	0	0	0	0	0	0	0	0	0	0	0	0	0	0	0	0	0	0	0	0	0
0	0	0	0	0	0	0	0	0	0	0	0	0	0	0	0	0	0	0	0	0	0	0	0	0	0	0	0	0	0	0
0	0	0	0	0	0	0	0	0	0	0	0	0	0	0	0	0	0	0	0	0	0	0	0	0	0	0	0	0	0	0
0	0	0	0	0	0	0	0	0	0	0	0	0	0	0	0	0	0	0	0	0	0	0	0	0	0	0	0	0	0	0
0	0	0	0	0	0	0	0	0	0	0	0	0	0	0	0	0	0	0	0	0	0	0	0	0	0	0	0	0	0	0
0	0	0	0	0	0	0	0	0	0	0	0	0	0	0	0	0	0	0	0	0	0	0	0	0	0	0	0	0	0	0
0	0	0	0	0	0	0	0	0	0	0	0	0	0	0	0	0	0	0	0	0	0	0	0	0	0	0	0	0	0	0
0	0	0	0	0	0	0	0	0	0	0	0	0	0	0	0	0	0	0	0	0	0	0	0	0	0	0	0	0	0	0
0	0	0	0	0	0	0	0	0	0	0	0	0	0	0	0	0	0	0	0	0	0	0	0	0	0	0	0	0	0	0
0	0	0	0	0	0	0	0	0	0	0	0	0	0	0	0	0	0	0	0	0	0	0	0	0	0	0	0	0	0	0
0	0	0	0	0	0	0	0	0	0	0	0	0	0	0	0	0	0	0	0	0	0	0	0	0	0	0	0	0	0	0
0	0	0	0	0	0	0	0	0	0	0	0	0	0	0	0	0	0	0	0	0	0	0	0	0	0	0	0	0	0	0
0	0	0	0	0	0	0	0	0	0	0	0	0	0	0	0	0	0	0	0	0	0	0	0	0	0	0	0	0	0	0
0	0	0	0	0	0	0	0	0	0	0	0	0	0	0	0	0	0	0	0	0	0	0	0	0	0	0	0	0	0	0
0	0	0	0	0	0	0	0	0	0	0	0	0	0	0	0	0	0	0	0	0	0	0	0	0	0	0	0	0	0	0
0	0	0	0	0	0	0	0	0	0	0	0	0	0	0	0	0	0	0	0	0	0	0	0	0	0	0	0	0	0	0
0	0	0	0	0	0	0	0	0	0	0	0	0	0	0	0	0	0	0	0	0	0	0	0	0	0	0	0	0	0	0
0	0	0	0	0	0	0	0	0	0	0	0	0	0	0	0	0	0	0	0	0	0	0	0	0	0	0	0	0	0	0
0	0	0	0	0	0	0	0	0	0	0	0	0	0	0	0	0	0	0	0	0	0	0	0	0	0	0	0	0	0	0
0	0	0	0	0	0	0	0	0	0	0	0	0	0	0	0	0	0	0	0	0	0	0	0	0	0	0	0	0	0	0
0	0	0	0	0	0	0	0	0	0	0	0	0	0	0	0	0	0	0	0	0	0	0	0	0	0	0	0	0	0	0
0	0	0	0	0	0	0	0	0	0	0	0	0	0	0	0	0	0	0	0	0	0	0	0	0	0	0	0	0	0	0
0	0	0	0	0	0	0	0	0	0	0	0	0	0	0	0	0	0	0	0	0	0	0	0	0	0	0	0	0	0	0
0	0	0	0	0	0	0	0	0	0	0	0	0	0	0	0	0	0	0	0	0	0	0	0	0	0	0	0	0	0	0
0	0	0	0	0	0	0	0	0	0	0	0	0	0	0	0	0	0	0	0	0	0	0	0	0	0	0	0	0	0	0
0	0	0	0	0	0	0	0	0	0	0	0	0	0	0	0	0	0	0	0	0	0	0	0	0	0	0	0	0	0	0
0	0	0	0	0	0	0	0	0	0	0	0	0	0	0	0	0	0	0	0	0	0	0	0	0	0	0	0	0	0	0
0	0	0	0	0	0	0	0	0	0	0	0	0	0	0	0	0	0	0	0	0	0	0	0	0	0	0	0	0	0	0
0	0	0	0	0	0	0	0	0	0	0	0	0	0	0	0	0	0	0	0	0	0	0	0	0	0	0	0	0	0	0
0	0	0	0	0	0	0	0	0	0	0	0	0	0	0	0	0	0	0	0	0	0	0	0	0	0	0	0	0	0	0
0	0	0	0	0	0	0	0	0	0	0	0	0	0	0	0	0	0	0	0	0	0	0	0	0	0	0	0	0	0	0
0	0	0	0	0	0	0	0	0	0	0	0	0	0	0	0	0	0	0	0	0	0	0	0	0	0	0	0	0	0	0
0	0	0	0	0	0	0	0	0	0	0	0	0	0	0	0	0	0	0	0	0	0	0	0	0	0	0	0	0	0	0
0	0	0	0	0	0	0	0	0	0	0	0	0	0	0	0	0	0	0	0	0	0	0	0	0	0	0	0	0	0	0
0	0	0	0	0	0	0	0	0	0	0	0	0	0	0	0	0	0	0	0	0	0	0	0	0	0	0	0	0	0	0
0	0	0	0	0	0	0	0	0	0	0	0	0	0	0	0	0	0	0	0	0	0	0	0	0	0	0	0	0	0	0
0	0	0	0	0	0	0	0	0	0	0	0	0	0	0	0	0	0	0	0	0	0	0	0	0	0	0	0	0	0	0
0	0	0	0	0	0	0	0	0	0	0	0	0	0	0	0	0	0	0	0	0	0	0	0	0	0	0	0	0	0	0
0	0	0	0	0	0	0	0	0	0	0	0	0	0	0	0	0	0	0	0	0	0	0	0	0	0	0	0	0	0	0
0	0	0	0	0	0	0	0	0	0	0	0	0	0	0	0	0	0	0	0	0	0	0	0	0	0	0	0	0	0	0
0	0	0	0	0	0	0	0	0	0	0	0	0	0	0	0	0	0	0	0	0	0	0	0	0	0	0	0	0	0	0
0	0	0	0	0	0	0	0	0	0	0	0	0	0	0	0	0	0	0	0	0	0	0	0	0	0	0	0	0	0	0
0	0	0	0	0	0	0	0	0	0	0	0	0	0	0	0	0	0	0	0	0	0	0	0	0	0	0	0	0	0	0
0	0	0	0	0	0	0	0	0	0	0	0	0	0	0	0	0	0	0	0	0	0	0	0	0	0	0	0	0	0	0
0	0	0	0	0	0	0	0	0	0	0	0	0	0	0	0	0	0	0	0	0	0	0	0	0	0	0	0	0	0	0
0	0	0	0	0	0	0	0	0	0	0	0	0	0	0	0	0	0	0	0	0	0	0	0	0	0	0	0	0	0	0
0	0	0	0	0	0	0	0	0	0	0	0	0	0	0	0	0	0	0	0	0	0	0	0	0	0	0	0	0	0	0
0	0	0	0	0	0	0	0	0	0	0	0	0	0	0	0	0	0	0	0	0	0	0	0	0	0	0	0	0	0	0
0	0	0	0	0	0	0	0	0	0	0	0	0	0	0	0	0	0	0	0	0	0	0	0	0	0	0	0	0	0	0
0	0	0	0	0	0	0	0	0	0	0	0	0	0	0	0	0	0	0	0	0	0	0	0	0	0	0	0	0	0	0
0	0	0	0	0	0	0	0	0	0	0	0	0	0	0	0	0	0	0	0	0	0	0	0	0	0	0	0	0	0	0
0	0	0	0	0	0	0	0	0	0	0	0	0	0	0	0	0	0	0	0	0	0	0	0	0	0	0	0	0	0	0
0	0	0	0	0	0	0	0	0	0	0	0	0	0	0	0	0	0	0	0	0	0	0	0	0	0	0	0	0	0	0
0	0	0	0	0	0	0	0	0	0	0	0	0	0	0	0	0	0	0	0	0	0	0	0	0	0	0	0	0	0	0
0	0	0	0	0	0	0	0	0	0	0	0	0	0	0	0	0	0	0	0	0	0	0	0	0	0	0	0	0	0	0
0	0	0	0	0	0	0	0	0	0	0	0	0	0	0	0	0	0	0	0	0	0	0	0	0	0	0	0	0	0	0
0	0	0	0	0	0	0	0	0	0	0	0	0	0	0	0	0	0	0	0	0	0	0	0	0	0	0	0	0	0	0
0	0	0	0	0	0	0	0	0	0	0	0	0	0	0	0	0	0	0	0	0	0	0	0	0	0	0	0	0	0	0
0	0	0	0	0	0	0	0	0	0	0	0	0	0	0	0	0	0	0	0	0	0	0	0	0	0	0	0	0	0	0
0	0	0	0	0	0	0	0	0	0	0	0	0	0	0	0	0	0	0	0	0	0	0	0	0	0	0	0	0	0	0
0	0	0	0	0	0	0	0	0	0	0	0	0	0	0	0	0	0	0	0	0	0	0	0	0	0	0	0	0	0	0
0	0	0	0	0	0	0	0	0	0	0	0	0	0	0	0	0	0	0	0	0	0	0	0	0	0	0	0	0	0	0
0	0	0	0	0	0	0	0	0	0	0	0	0	0	0	0	0	0	0	0	0	0	0	0	0	0	0	0	0	0	0
0	0	0	0	0	0	0	0	0	0	0	0	0	0	0	0	0	0	0	0	0	0	0	0	0	0	0	0	0	0	0
0	0	0	0	0	0	0	0	0	0	0	0	0	0	0	0	0	0	0	0	0	0	0	0	0	0	0	0	0	0	0
0	0	0	0	0	0	0	0	0	0	0	0	0	0	0	0	0	0	0	0	0	0	0	0	0	0	0	0	0	0	0
0	0	0	0	0	0	0	0	0	0	0	0	0	0	0	0	0	0	0	0	0	0	0	0	0	0	0	0	0	0	0
0	0	0	0	0	0	0	0	0	0	0	0	0	0	0	0	0	0	0	0	0	0	0	0	0	0	0	0	0	0	0
0	0	0	0	0	0	0	0	0	0	0	0	0	0	0	0	0	0	0	0	0	0	0	0	0	0	0	0	0	0	0
0	0	0	0	0	0	0	0	0	0	0	0	0	0	0	0	0	0	0	0	0	0	0	0	0	0	0	0	0	0	0
0	0	0	0	0	0	0	0	0	0	0	0	0	0	0	0	0	0	0	0	0	0	0	0	0	0	0	0	0	0	0
0	0	0	0	0	0	0	0	0	0	0	0	0	0	0	0	0	0	0	0	0	0	0	0	0	0	0	0	0	0	0
0	0	0	0	0	0	0	0	0	0	0	0	0	0	0	0	0	0	0	0	0	0	0	0	0	0	0	0	0	0	0
0	0	0	0	0	0	0	0	0	0	0	0	0	0	0	0	0	0	0	0	0	0	0	0	0	0	0	0	0	0	0
0	0	0	0	0	0	0	0	0	0	0	0	0	0	0	0	0	0	0	0	0	0	0	0	0	0	0	0	0	0	0
0	0	0	0	0	0	0	0	0	0	0	0	0	0	0	0	0	0	0	0	0	0	0	0	0	0	0	0	0	0	0
0	0	0	0	0	0	0	0	0	0	0	0	0	0	0	0	0	0	0	0	0	0	0	0	0	0	0	0	0	0	0
0	0	0	0	0	0	0	0	0	0	0	0	0	0	0	0	0	0	0	0	0	0	0	0	0	0	0	0	0	0	0
0	0	0	0	0	0	0	0	0	0	0	0	0	0	0	0	0	0	0	0	0	0	0	0	0	0	0	0	0	0	0
0	0	0	0	0	0	0	0	0	0	0	0	0	0	0	0	0	0	0	0	0	0	0	0	0	0	0	0	0	0	0
0	0	0	0	0	0	0	0	0	0	0	0	0	0	0	0	0	0	0	0	0	0	0	0	0	0	0	0	0	0	0
0	0	0	0	0	0	0	0	0	0	0	0	0	0	0	0	0	0	0	0	0	0	0	0	0	0	0	0	0	0	0
0	0	0	0	0	0	0	0	0	0	0	0	0	0	0	0	0	0	0	0	0	0	0	0	0	0	0	0	0	0	0
0	0	0	0	0	0	0	0	0	0	0	0	0	0	0	0	0	0	0	0	0	0	0	0	0	0	0	0	0	0	0
0	0	0	0	0	0	0	0	0	0	0	0	0	0	0	0	0	0	0	0	0	0	0	0	0	0	0	0	0	0	0
0	0	0	0	0	0	0	0	0	0	0	0	0	0	0	0	0	0	0	0	0	0	0	0	0	0	0	0	0	0	0
0	0	0	0	0	0	0	0	0	0	0	0	0	0	0	0	0	0	0	0	0	0	0	0	0	0	0	0	0	0	0
0	0	0	0	0	0	0	0	0	0	0	0	0	0	0	0	0	0	0	0	0	0	0	0	0	0	0	0	0	0	0
0	0	0	0	0	0	0	0	0	0	0	0	0	0	0	0	0	0	0	0	0	0	0	0	0	0	0	0	0	0	0
0	0	0	0	0	0	0	0	0	0	0	0	0	0	0	0	0	0	0	0	0	0	0	0	0	0	0	0	0	0	0
0	0	0	0	0	0	0	0	0	0	0	0	0	0	0	0	0	0	0	0	0	0	0	0	0	0	0	0	0	0	0
0	0	0	0	0	0	0	0	0	0	0	0	0	0	0	0	0	0	0	0	0	0	0	0	0	0	0	0	0	0	0
0	0	0	0	0	0	0	0	0	0	0	0	0	0	0	0	0	0	0	0	0	0	0	0	0	0	0	0	0	0	0
0	0	0	0	0	0	0	0	0	0	0	0	0	0	0	0	0	0	0	0	0	0	0	0	0	0	0	0	0	0	0
0	0	0	0	0	0	0	0	0	0	0	0	0	0	0	0	0	0	0	0	0	0	0	0	0	0	0	0	0	0	0
0	0	0	0	0	0	0	0	0	0	0	0	0	0	0	0	0	0	0	0	0	0	0	0	0	0	0	0	0	0	0
0	0	0	0	0	0	0	0	0	0	0	0	0	0	0	0	0	0	0	0	0	0	0	0	0	0	0	0	0	0	0
0	0	0	0	0	0	0	0	0	0	0	0	0	0	0	0	0	0	0	0	0	0	0	0	0	0	0	0	0	0	0
0	0	0	0	0	0	0	0	0	0	0	0	0	0	0	0	0	0	0	0	0	0	0	0	0	0	0	0	0	0	0
0	0	0	0	0	0	0	0	0	0	0	0	0	0	0	0	0	0	0	0	0	0	0	0	0	0	0	0	0	0	0
0	0	0	0	0	0	0	0	0	0	0	0	0	0	0	0	0	0	0	0	0	0	0	0	0	0	0	0	0	0	0
0	0	0	0	0	0	0	0	0	0	0	0	0	0	0	0	0	0	0	0	0	0	0	0	0	0	0	0	0	0	0
0	0	0	0	0	0	0	0	0	0	0	0	0	0	0	0	0	0	0	0	0	0	0	0	0	0	0	0	0	0	0
0	0	0	0	0	0	0	0	0	0	0	0	0	0	0	0	0	0	0	0	0	0	0	0	0	0	0	0	0	0	0
0	0	0	0	0	0	0	0	0	0	0	0	0	0	0	0	0	0	0	0	0	0	0	0	0	0	0	0	0	0	0
0	0	0	0	0	0	0	0	0	0	0	0	0	0	0	0	0	0	0	0	0	0	0	0	0	0	0	0	0	0	0
0	0	0	0	0	0	0	0	0	0	0	0	0	0	0	0	0	0	0	0	0	0	0	0	0	0	0	0	0	0	0
0	0	0	0	0	0	0	0	0	0	0	0	0	0	0	0	0	0	0	0	0	0	0	0	0	0	0	0	0	0	0
0	0	0	0	0	0	0	0	0	0	0	0	0	0	0	0	0	0	0	0	0	0	0	0	0	0	0	0	0	0	0
0	0	0	0	0	0	0	0	0	0	0	0	0	0	0	0	0	0	0	0	0	0	0	0	0	0	0	0	0	0	0
0	0	0	0	0	0	0	0	0	0	0	0	0	0	0	0	0	0	0	0	0	0	0	0	0	0	0	0	0	0	0
0	0	0	0	0	0	0	0	0	0	0	0	0	0	0	0	0	0	0	0	0	0	0	0	0	0	0	0	0	0	0
0	0	0	0	0	0	0	0	0	0	0	0	0	0	0	0	0	0	0	0	0	0	0	0	0	0	0	0	0	0	0
0	0	0	0	0	0	0	0	0	0	0	0	0	0	0	0	0	0	0	0	0	0	0	0	0	0	0	0	0	0	0
0	0	0	0	0	0	0	0	0	0	0	0	0	0	0	0	0	0	0	0	0	0	0	0	0	0	0	0	0	0	0
0	0	0	0	0	0	0	0	0	0	0	0	0	0	0	0	0	0	0	0	0	0	0	0	0	0	0	0	0	0	0
0	0	0	0	0	0	0	0	0	0	0	0	0	0	0	0	0	0	0	0	0	0	0	0	0	0	0	0	0	0	0
0	0	0	0	0	0	0	0	0	0	0	0	0	0	0	0	0	0	0	0	0	0	0	0	0	0	0	0	0	0	0
0	0	0	0	0	0	0	0	0	0	0	0	0	0	0	0	0	0	0	0	0	0	0	0	0	0	0	0	0	0	0
0	0	0	0	0	0	0	0	0	0	0	0	0	0	0	0	0	0	0	0	0	0	0	0	0	0	0	0	0	0	0
0	0	0	0	0	0	0	0	0	0	0	0	0	0	0	0	0	0	0	0	0	0	0	0	0	0	0	0	0	0	0
0	0	0	0	0	0	0	0	0	0	0	0	0	0	0	0	0	0	0	0	0	0	0	0	0	0	0	0	0	0	0
0	0	0	0	0	0	0	0	0	0	0	0	0	0	0	0	0	0	0	0	0	0	0	0	0	0	0	0	0	0	0
0	0	0	0	0	0	0	0	0	0	0	0	0	0	0	0	0	0	0	0	0	0	0	0	0	0	0	0	0	0	0
0	0	0	0	0	0	0	0	0	0	0	0	0	0	0	0	0	0	0	0	0	0	0	0	0	0	0	0	0	0	0
0	0	0	0	0	0	0	0	0	0	0	0	0	0	0	0	0	0	0	0	0	0	0	0	0	0	0	0	0	0	0
0	0	0	0	0	0	0	0	0	0	0	0	0	0	0	0	0	0	0	0	0	0	0	0	0	0	0	0	0	0	0
0	0	0	0	0	0	0	0	0	0	0	0	0	0	0	0	0	0	0	0	0	0	0	0	0	0	0	0	0	0	0
0	0	0	0	0	0	0	0	0	0	0	0	0	0	0	0	0	0	0	0	0	0	0	0	0	0	0	0	0	0	0
0	0	0	0	0	0	0	0	0	0	0	0	0	0	0	0	0	0	0	0	0	0	0	0	0	0	0	0	0	0	0
0	0	0	0	0	0	0	0	0	0	0	0	0	0	0	0	0	0	0	0	0	0	0	0	0	0	0	0	0	0	0
0	0	0	0	0	0	0	0	0	0	0	0	0	0	0	0	0	0	0	0	0	0	0	0	0	0	0	0	0	0	0
0	0	0	0	0	0	0	0	0	0	0	0	0	0	0	0	0	0	0	0	0	0	0	0	0	0	0	0	0	0	0
0	0	0	0	0	0	0	0	0	0	0	0	0	0	0	0	0	0	0	0	0	0	0	0	0	0	0	0	0	0	0
0	0	0	0	0	0	0	0	0	0	0	0	0	0	0	0	0	0	0	0	0	0	0	0	0	0	0	0	0	0	0
0	0	0	0	0	0	0	0	0	0	0	0	0	0	0	0	0	0	0	0	0	0	0	0	0	0	0	0	0	0	0
0	0	0	0	0	0	0	0	0	0	0	0	0	0	0	0	0	0	0	0	0	0	0	0	0	0	0	0	0	0	0
0	0	0	0	0	0	0	0	0	0	0	0	0	0	0	0	0	0	0	0	0	0	0	0	0	0	0	0	0	0	0
0	0	0	0	0	0	0	0	0	0	0	0	0	0	0	0	0	0	0	0	0	0	0	0	0	0	0	0	0	0	0
0	0	0	0	0	0	0	0	0	0	0	0	0	0	0	0	0	0	0	0	0	0	0	0	0	0	0	0	0	0	0
0	0	0	0	0	0	0	0	0	0	0	0	0	0	0	0	0	0	0	0	0	0	0	0	0	0	0	0	0	0	0
0	0	0	0	0	0	0	0	0	0	0	0	0	0	0	0	0	0	0	0	0	0	0	0	0	0	0	0	0	0	0
0	0	0	0	0	0	0	0	0	0	0	0	0	0	0	0	0	0	0	0	0	0	0	0	0	0	0	0	0	0	0
0	0	0	0	0	0	0	0	0	0	0	0	0	0	0	0	0	0	0	0	0	0	0	0	0	0	0	0	0	0	0
0	0	0	0	0	0	0	0	0	0	0	0	0	0	0	0	0	0	0	0	0	0	0	0	0	0	0	0	0	0	0
0	0	0	0	0	0	0	0	0	0	0	0	0	0	0	0	0	0	0	0	0	0	0	0	0	0	0	0	0	0	0
0	0	0	0	0	0	0	0	0	0	0	0	0	0	0	0	0	0	0	0	0	0	0	0	0	0	0	0	0	0	0
0	0	0	0	0	0	0	0	0	0	0	0	0	0	0	0	0	0	0	0	0	0	0	0	0	0	0	0	0	0	0
0	0	0	0	0	0	0	0	0	0	0	0	0	0	0	0	0	0	0	0	0	0	0	0	0	0	0	0	0	0	0
0	0	0	0	0	0	0	0	0	0	0	0	0	0	0	0	0	0	0	0	0	0	0	0	0	0	0	0	0	0	0
0	0	0	0	0	0	0	0	0	0	0	0	0	0	0	0	0	0	0	0	0	0	0	0	0	0	0	0	0	0	0
0	0	0	0	0	0	0	0	0	0	0	0	0	0	0	0	0	0	0	0	0	0	0	0	0	0	0	0	0	0	0
0	0	0	0	0	0	0	0	0	0	0	0	0	0	0	0	0	0	0	0	0	0	0	0	0	0	0	0	0	0	0
0	0	0	0	0	0	0	0	0	0	0	0	0	0	0	0	0	0	0	0	0	0	0	0	0	0	0	0	0	0	0
0	0	0	0	0	0	0	0	0	0	0	0	0	0	0	0	0	0	0	0	0	0	0	0	0	0	0	0	0	0	0
0	0	0	0	0	0	0	0	0	0	0	0	0	0	0	0	0	0	0	0	0	0	0	0	0	0	0	0	0	0	0
0	0	0	0	0	0	0	0	0	0	0	0	0	0	0	0	0	0	0	0	0	0	0	0	0	0	0	0	0	0	0
0	0	0	0	0	0	0	0	0	0	0	0	0	0	0	0	0	0	0	0	0	0	0	0	0	0	0	0	0	0	0
0	0	0	0	0	0	0	0	0	0	0	0	0	0	0	0	0	0	0	0	0	0	0	0	0	0	0	0	0	0	0
0	0	0	0	0	0	0	0	0	0	0	0	0	0	0	0	0	0	0	0	0	0	0	0	0	0	0	0	0	0	0
0	0	0	0	0	0	0	0	0	0	0	0	0	0	0	0	0	0	0	0	0	0	0	0	0	0	0	0	0	0	0
0	0	0	0	0	0	0	0	0	0	0	0	0	0	0	0	0	0	0	0	0	0	0	0	0	0	0	0	0	0	0
0	0	0	0	0	0	0	0	0	0	0	0	0	0	0	0	0	0	0	0	0	0	0	0	0	0	0	0	0	0	0
0	0	0	0	0	0	0	0	0	0	0	0	0	0	0	0	0	0	0	0	0	0	0	0	0	0	0	0	0	0	0
0	0	0	0	0	0	0	0	0	0	0	0	0	0	0	0	0	0	0	0	0	0	0	0	0	0	0	0	0	0	0
0	0	0	0	0	0	0	0	0	0	0	0	0	0	0	0	0	0	0	0	0	0	0	0	0	0	0	0	0	0	0
0	0	0	0	0	0	0	0	0	0	0	0	0	0	0	0	0	0	0	0	0	0	0	0	0	0	0	0	0	0	0
0	0	0	0	0	0	0	0	0	0	0	0	0	0	0	0	0	0	0	0	0	0	0	0	0	0	0	0	0	0	0
0	0	0	0	0	0	0	0	0	0	0	0	0	0	0	0	0	0	0	0	0	0	0	0	0	0	0	0	0	0	0
0	0	0	0	0	0	0	0	0	0	0	0	0	0	0	0	0	0	0	0	0	0	0	0	0	0	0	0	0	0	0
0	0	0	0	0	0	0	0	0	0	0	0	0	0	0	0	0	0	0	0	0	0	0	0	0	0	0	0	0	0	0
0	0	0	0	0	0	0	0	0	0	0	0	0	0	0	0	0	0	0	0	0	0	0	0	0	0	0	0	0	0	0
0	0	0	0	0	0	0	0	0	0	0	0	0	0	0	0	0	0	0	0	0	0	0	0	0	0	0	0	0	0	0
0	0	0	0	0	0	0	0	0	0	0	0	0	0	0	0	0	0	0	0	0	0	0	0	0	0	0	0	0	0	0
0	0	0	0	0	0	0	0	0	0	0	0	0	0	0	0	0	0	0	0	0	0	0	0	0	0	0	0	0	0	0
0	0	0	0	0	0	0	0	0	0	0	0	0	0	0	0	0	0	0	0	0	0	0	0	0	0	0	0	0	0	0
0	0	0	0	0	0	0	0	0	0	0	0	0	0	0	0	0	0	0	0	0	0	0	0	0	0	0	0	0	0	0
0	0	0	0	0	0	0	0	0	0	0	0	0	0	0	0	0	0	0	0	0	0	0	0	0	0	0	0	0	0	0
0	0	0	0	0	0	0	0	0	0	0	0	0	0	0	0	0	0	0	0	0	0	0	0	0	0	0	0	0	0	0
0	0	0	0	0	0	0	0	0	0	0	0	0	0	0	0	0	0	0	0	0	0	0	0	0	0	0	0	0	0	0
0	0	0	0	0	0	0	0	0	0	0	0	0	0	0	0	0	0	0	0	0	0	0	0	0	0	0	0	0	0	0
0	0	0	0	0	0	0	0	0	0	0	0	0	0	0	0	0	0	0	0	0	0	0	0	0	0	0	0	0	0	0
0	0	0	0	0	0	0	0	0	0	0	0	0	0	0	0	0	0	0	0	0	0	0	0	0	0	0	0	0	0	0
0	0	0	0	0	0	0	0	0	0	0	0	0	0	0	0	0	0	0	0	0	0	0	0	0	0	0	0	0	0	0
0	0	0	0	0	0	0	0	0	0	0	0	0	0	0	0	0	0	0	0	0	0	0	0	0	0	0	0	0	0	0
0	0	0	0	0	0	0	0	0	0	0	0	0	0	0	0	0	0	0	0	0	0	0	0	0	0	0	0	0	0	0
0	0	0	0	0	0	0	0	0	0	0	0	0	0	0	0	0	0	0	0	0	0	0	0	0	0	0	0	0	0	0
0	0	0	0	0	0	0	0	0	0	0	0	0	0	0	0	0	0	0	0	0	0	0	0	0	0	0	0	0	0	0
0	0	0	0	0	0	0	0	0	0	0	0	0	0	0	0	0	0	0	0	0	0	0	0	0	0	0	0	0	0	0
0	0	0	0	0	0	0	0	0	0	0	0	0	0	0	0	0	0	0	0	0	0	0	0	0	0	0	0	0	0	0
0	0	0	0	0	0	0	0	0	0	0	0	0	0	0	0	0	0	0	0	0	0	0	0	0	0	0	0	0	0	0
0	0	0	0	0	0	0	0	0	0	0	0	0	0	0	0	0	0	0	0	0	0	0	0	0	0	0	0	0	0	0
0	0	0	0	0	0	0	0	0	0	0	0	0	0	0	0	0	0	0	0	0	0	0	0	0	0	0	0	0	0	0
0	0	0	0	0	0	0	0	0	0	0	0	0	0	0	0	0	0	0	0	0	0	0	0	0	0	0	0	0	0	0
0	0	0	0	0	0	0	0	0	0	0	0	0	0	0	0	0	0	0	0	0	0	0	0	0	0	0	0	0	0	0
0	0	0	0	0	0	0	0	0	0	0	0	0	0	0	0	0	0	0	0	0	0	0	0	0	0	0	0	0	0	0
0	0	0	0	0	0	0	0	0	0	0	0	0	0	0	0	0	0	0	0	0	0	0	0	0	0	0	0	0	0	0
0	0	0	0	0	0	0	0	0	0	0	0	0	0	0	0	0	0	0	0	0	0	0	0	0	0	0	0	0	0	0
0	0	0	0	0	0	0	0	0	0	0	0	0	0	0	0	0	0	0	0	0	0	0	0	0	0	0	0	0	0	0
0	0	0	0	0	0	0	0	0	0	0	0	0	0	0	0	0	0	0	0	0	0	0	0	0	0	0	0	0	0	0
0	0	0	0	0	0	0	0	0	0	0	0	0	0	0	0	0	0	0	0	0	0	0	0	0	0	0	0	0	0	0
0	0	0	0	0	0	0	0	0	0	0	0	0	0	0	0	0	0	0	0	0	0	0	0	0	0	0	0	0	0	0
0	0	0	0	0	0	0	0	0	0	0	0	0	0	0	0	0	0	0	0	0	0	0	0	0	0	0	0	0	0	0
0	0	0	0	0	0	0	0	0	0	0	0	0	0	0	0	0	0	0	0	0	0	0	0	0	0	0	0	0	0	0
0	0	0	0	0	0	0	0	0	0	0	0	0	0	0	0	0	0	0	0	0	0	0	0	0	0	0	0	0	0	0
0	0	0	0	0	0	0	0	0	0	0	0	0	0	0	0	0	0	0	0	0	0	0	0	0	0	0	0	0	0	0
0	0	0	0	0	0	0	0	0	0	0	0	0	0	0	0	0	0	0	0	0	0	0	0	0	0	0	0	0	0	0
0	0	0	0	0	0	0	0	0	0	0	0	0	0	0	0	0	0	0	0	0	0	0	0	0	0	0	0	0	0	0
0	0	0	0	0	0	0	0	0	0	0	0	0	0	0	0	0	0	0	0	0	0	0	0	0	0	0	0	0	0	0
0	0	0	0	0	0	0	0	0	0	0	0	0	0	0	0	0	0	0	0	0	0	0	0	0	0	0	0	0	0	0
0	0	0	0	0	0	0	0	0	0	0	0	0	0	0	0	0	0	0	0	0	0	0	0	0	0	0	0	0	0	0
0	0	0	0	0	0	0	0	0	0	0	0	0	0	0	0	0	0	0	0	0	0	0	0	0	0	0	0	0	0	0
0	0	0	0	0	0	0	0	0	0	0	0	0	0	0	0	0	0	0	0	0	0	0	0	0	0	0	0	0	0	0
0	0	0	0	0	0	0	0	0	0	0	0	0	0	0	0	0	0	0	0	0	0	0	0	0	0	0	0	0	0	0
0	0	0	0	0	0	0	0	0	0	0	0	0	0	0	0	0	0	0	0	0	0	0	0	0	0	0	0	0	0	0
0	0	0	0	0	0	0	0	0	0	0	0	0	0	0	0	0	0	0	0	0	0	0	0	0	0	0	0	0	0	0
0	0	0	0	0	0	0	0	0	0	0	0	0	0	0	0	0	0	0	0	0	0	0	0	0	0	0	0	0	0	0
0	0	0	0	0	0	0	0	0	0	0	0	0	0	0	0	0	0	0	0	0	0	0	0	0	0	0	0	0	0	0
0	0	0	0	0	0	0	0	0	0	0	0	0	0	0	0	0	0	0	0	0	0	0	0	0	0	0	0	0	0	0
0	0	0	0	0	0	0	0	0	0	0	0	0	0	0	0	0	0	0	0	0	0	0	0	0	0	0	0	0	0	0
0	0	0	0	0	0	0	0	0	0	0	0	0	0	0	0	0	0	0	0	0	0	0	0	0	0	0	0	0	0	0
0	0	0	0	0	0	0	0	0	0	0	0	0	0	0	0	0	0	0	0	0	0	0	0	0	0	0	0	0	0	0
0	0	0	0	0	0	0	0	0	0	0	0	0	0	0	0	0	0	0	0	0	0	0	0	0	0	0	0	0	0	0
0	0	0	0	0	0	0	0	0	0	0	0	0	0	0	0	0	0	0	0	0	0	0	0	0	0	0	0	0	0	0
0	0	0	0	0	0	0	0	0	0	0	0	0	0	0	0	0	0	0	0	0	0	0	0	0	0	0	0	0	0	0
0	0	0	0	0	0	0	0	0	0	0	0	0	0	0	0	0	0	0	0	0	0	0	0	0	0	0	0	0	0	0
0	0	0	0	0	0	0	0	0	0	0	0	0	0	0	0	0	0	0	0	0	0	0	0	0	0	0	0	0	0	0
0	0	0	0	0	0	0	0	0	0	0	0	0	0	0	0	0	0	0	0	0	0	0	0	0	0	0	0	0	0	0
0	0	0	0	0	0	0	0	0	0	0	0	0	0	0	0	0	0	0	0	0	0	0	0	0	0	0	0	0	0	0
0	0	0	0	0	0	0	0	0	0	0	0	0	0	0	0	0	0	0	0	0	0	0	0	0	0	0	0	0	0	0
0	0	0	0	0	0	0	0	0	0	0	0	0	0	0	0	0	0	0	0	0	0	0	0	0	0	0	0	0	0	0
0	0	0	0	0	0	0	0	0	0	0	0	0	0	0	0	0	0	0	0	0	0	0	0	0	0	0	0	0	0	0
0	0	0	0	0	0	0	0	0	0	0	0	0	0	0	0	0	0	0	0	0	0	0	0	0	0	0	0	0	0	0
0	0	0	0	0	0	0	0	0	0	0	0	0	0	0	0	0	0	0	0	0	0	0	0	0	0	0	0	0	0	0
0	0	0	0	0	0	0	0	0	0	0	0	0	0	0	0	0	0	0	0	0	0	0	0	0	0	0	0	0	0	0
0	0	0	0	0	0	0	0	0	0	0	0	0	0	0	0	0	0	0	0	0	0	0	0	0	0	0	0	0	0	0
0	0	0	0	0	0	0	0	0	0	0	0	0	0	0	0	0	0	0	0	0	0	0	0	0	0	0	0	0	0	0
0	0	0	0	0	0	0	0	0	0	0	0	0	0	0	0	0	0	0	0	0	0	0	0	0	0	0	0	0	0	0
0	0	0	0	0	0	0	0	0	0	0	0	0	0	0	0	0	0	0	0	0	0	0	0	0	0	0	0	0	0	0
0	0	0	0	0	0	0	0	0	0	0	0	0	0	0	0	0	0	0	0	0	0	0	0	0	0	0	0	0	0	0
0	0	0	0	0	0	0	0	0	0	0	0	0	0	0	0	0	0	0	0	0	0	0	0	0	0	0	0	0	0	0
0	0	0	0	0	0	0	0	0	0	0	0	0	0	0	0	0	0	0	0	0	0	0	0	0	0	0	0	0	0	0
0	0	0	0	0	0	0	0	0	0	0	0	0	0	0	0	0	0	0	0	0	0	0	0	0	0	0	0	0	0	0
0	0	0	0	0	0	0	0	0	0	0	0	0	0	0	0	0	0	0	0	0	0	0	0	0	0	0	0	0	0	0
0	0	0	0	0	0	0	0	0	0	0	0	0	0	0	0	0	0	0	0	0	0	0	0	0	0	0	0	0	0	0
0	0	0	0	0	0	0	0	0	0	0	0	0	0	0	0	0	0	0	0	0	0	0	0	0	0	0	0	0	0	0
0	0	0	0	0	0	0	0	0	0	0	0	0	0	0	0	0	0	0	0	0	0	0	0	0	0	0	0	0	0	0
0	0	0	0	0	0	0	0	0	0	0	0	0	0	0	0	0	0	0	0	0	0	0	0	0	0	0	0	0	0	0
0	0	0	0	0	0	0	0	0	0	0	0	0	0	0	0	0	0	0	0	0	0	0	0	0	0	0	0	0	0	0
0	0	0	0	0	0	0	0	0	0	0	0	0	0	0	0	0	0	0	0	0	0	0	0	0	0	0	0	0	0	0
0	0	0	0	0	0	0	0	0	0	0	0	0	0	0	0	0	0	0	0	0	0	0	0	0	0	0	0	0	0	0
0	0	0	0	0	0	0	0	0	0	0	0	0	0	0	0	0	0	0	0	0	0	0	0	0	0	0	0	0	0	0
0	0	0	0	0	0	0	0	0	0	0	0	0	0	0	0	0	0	0	0	0	0	0	0	0	0	0	0	0	0	0
0	0	0	0	0	0	0	0	0	0	0	0	0	0	0	0	0	0	0	0	0	0	0	0	0	0	0	0	0	0	0
0	0	0	0	0	0	0	0	0	0	0	0	0	0	0	0	0	0	0	0	0	0	0	0	0	0	0	0	0	0	0
0	0	0	0	0	0	0	0	0	0	0	0	0	0	0	0	0	0	0	0	0	0	0	0	0	0	0	0	0	0	0
0	0	0	0	0	0	0	0	0	0	0	0	0	0	0	0	0	0	0	0	0	0	0	0	0	0	0	0	0	0	0
0	0	0	0	0	0	0	0	0	0	0	0	0	0	0	0	0	0	0	0	0	0	0	0	0	0	0	0	0	0	0
0	0	0	0	0	0	0	0	0	0	0	0	0	0	0	0	0	0	0	0	0	0	0	0	0	0	0	0	0	0	0
0	0	0	0	0	0	0	0	0	0	0	0	0	0	0	0	0	0	0	0	0	0	0	0	0	0	0	0	0	0	0
0	0	0	0	0	0	0	0	0	0	0	0	0	0	0	0	0	0	0	0	0	0	0	0	0	0	0	0	0	0	0
0	0	0	0	0	0	0	0	0	0	0	0	0	0	0	0	0	0	0	0	0	0	0	0	0	0	0	0	0	0	0
0	0	0	0	0	0	0	0	0	0	0	0	0	0	0	0	0	0	0	0	0	0	0	0	0	0	0	0	0	0	0
0	0	0	0	0	0	0	0	0	0	0	0	0	0	0	0	0	0	0	0	0	0	0	0	0	0	0	0	0	0	0
0	0	0	0	0	0	0	0	0	0	0	0	0	0	0	0	0	0	0	0	0	0	0	0	0	0	0	0	0	0	0
0	0	0	0	0	0	0	0	0	0	0	0	0	0	0	0	0	0	0	0	0	0	0	0	0	0	0	0	0	0	0
0	0	0	0	0	0	0	0	0	0	0	0	0	0	0	0	0	0	0	0	0	0	0	0	0	0	0	0	0	0	0
0	0	0	0	0	0	0	0	0	0	0	0	0	0	0	0	0	0	0	0	0	0	0	0	0	0	0	0	0	0	0
0	0	0	0	0	0	0	0	0	0	0	0	0	0	0	0	0	0	0	0	0	0	0	0	0	0	0	0	0	0	0
0	0	0	0	0	0	0	0	0	0	0	0	0	0	0	0	0	0	0	0	0	0	0	0	0	0	0	0	0	0	0
0	0	0	0	0	0	0	0	0	0	0	0	0	0	0	0	0	0	0	0	0	0	0	0	0	0	0	0	0	0	0
0	0	0	0	0	0	0	0	0	0	0	0	0	0	0	0	0	0	0	0	0	0	0	0	0	0	0	0	0	0	0
0	0	0	0	0	0	0	0	0	0	0	0	0	0	0	0	0	0	0	0	0	0	0	0	0	0	0	0	0	0	0
0	0	0	0	0	0	0	0	0	0	0	0	0	0	0	0	0	0	0	0	0	0	0	0	0	0	0	0	0	0	0
0	0	0	0	0	0	0	0	0	0	0	0	0	0	0	0	0	0	0	0	0	0	0	0	0	0	0	0	0	0	0
0	0	0	0	0	0	0	0	0	0	0	0	0	0	0	0	0	0	0	0	0	0	0	0	0	0	0	0	0	0	0
0	0	0	0	0	0	0	0	0	0	0	0	0	0	0	0	0	0	0	0	0	0	0	0	0	0	0	0	0	0	0
0	0	0	0	0	0	0	0	0	0	0	0	0	0	0	0	0	0	0	0	0	0	0	0	0	0	0	0	0	0	0
0	0	0	0	0	0	0	0	0	0	0	0	0	0	0	0	0	0	0	0	0	0	0	0	0	0	0	0	0	0	0
0	0	0	0	0	0	0	0	0	0	0	0	0	0	0	0	0	0	0	0	0	0	0	0	0	0	0	0	0	0	0
0	0	0	0	0	0	0	0	0	0	0	0	0	0	0	0	0	0	0	0	0	0	0	0	0	0	0	0	0	0	0
0	0	0	0	0	0	0	0	0	0	0	0	0	0	0	0	0	0	0	0	0	0	0	0	0	0	0	0	0	0	0
0	0	0	0	0	0	0	0	0	0	0	0	0	0	0	0	0	0	0	0	0	0	0	0	0	0	0	0	0	0	0
0	0	0	0	0	0	0	0	0	0	0	0	0	0	0	0	0	0	0	0	0	0	0	0	0	0	0	0	0	0	0
0	0	0	0	0	0	0	0	0	0	0	0	0	0	0	0	0	0	0	0	0	0	0	0	0	0	0	0	0	0	0
0	0	0	0	0	0	0	0	0	0	0	0	0	0	0	0	0	0	0	0	0	0	0	0	0	0	0	0	0	0	0
0	0	0	0	0	0	0	0	0	0	0	0	0	0	0	0	0	0	0	0	0	0	0	0	0	0	0	0	0	0	0
0	0	0	0	0	0	0	0	0	0	0	0	0	0	0	0	0	0	0	0	0	0	0	0	0	0	0	0	0	0	0
0	0	0	0	0	0	0	0	0	0	0	0	0	0	0	0	0	0	0	0	0	0	0	0	0	0	0	0	0	0	0
0	0	0	0	0	0	0	0	0	0	0	0	0	0	0	0	0	0	0	0	0	0	0	0	0	0	0	0	0	0	0
0	0	0	0	0	0	0	0	0	0	0	0	0	0	0	0	0	0	0	0	0	0	0	0	0	0	0	0	0	0	0
0	0	0	0	0	0	0	0	0	0	0	0	0	0	0	0	0	0	0	0	0	0	0	0	0	0	0	0	0	0	0
0	0	0	0	0	0	0	0	0	0	0	0	0	0	0	0	0	0	0	0	0	0	0	0	0	0	0	0	0	0	0
0	0	0	0	0	0	0	0	0	0	0	0	0	0	0	0	0	0	0	0	0	0	0	0	0	0	0	0	0	0	0
0	0	0	0	0	0	0	0	0	0	0	0	0	0	0	0	0	0	0	0	0	0	0	0	0	0	0	0	0	0	0
0	0	0	0	0	0	0	0	0	0	0	0	0	0	0	0	0	0	0	0	0	0	0	0	0	0	0	0	0	0	0
0	0	0	0	0	0	0	0	0	0	0	0	0	0	0	0	0	0	0	0	0	0	0	0	0	0	0	0	0	0	0
0	0	0	0	0	0	0	0	0	0	0	0	0	0	0	0	0	0	0	0	0	0	0	0	0	0	0	0	0	0	0
0	0	0	0	0	0	0	0	0	0	0	0	0	0	0	0	0	0	0	0	0	0	0	0	0	0	0	0	0	0	0
0	0	0	0	0	0	0	0	0	0	0	0	0	0	0	0	0	0	0	0	0	0	0	0	0	0	0	0	0	0	0
0	0	0	0	0	0	0	0	0	0	0	0	0	0	0	0	0	0	0	0	0	0	0	0	0	0	0	0	0	0	0
0	0	0	0	0	0	0	0	0	0	0	0	0	0	0	0	0	0	0	0	0	0	0	0	0	0	0	0	0	0	0
0	0	0	0	0	0	0	0	0	0	0	0	0	0	0	0	0	0	0	0	0	0	0	0	0	0	0	0	0	0	0
0	0	0	0	0	0	0	0	0	0	0	0	0	0	0	0	0	0	0	0	0	0	0	0	0	0	0	0	0	0	0
0	0	0	0	0	0	0	0	0	0	0	0	0	0	0	0	0	0	0	0	0	0	0	0	0	0	0	0	0	0	0
0	0	0	0	0	0	0	0	0	0	0	0	0	0	0	0	0	0	0	0	0	0	0	0	0	0	0	0	0	0	0
0	0	0	0	0	0	0	0	0	0	0	0	0	0	0	0	0	0	0	0	0	0	0	0	0	0	0	0	0	0	0
0	0	0	0	0	0	0	0	0	0	0	0	0	0	0	0	0	0	0	0	0	0	0	0	0	0	0	0	0	0	0
0	0	0	0	0	0	0	0	0	0	0	0	0	0	0	0	0	0	0	0	0	0	0	0	0	0	0	0	0	0	0
0	0	0	0	0	0	0	0	0	0	0	0	0	0	0	0	0	0	0	0	0	0	0	0	0	0	0	0	0	0	0
0	0	0	0	0	0	0	0	0	0	0	0	0	0	0	0	0	0	0	0	0	0	0	0	0	0	0	0	0	0	0
0	0	0	0	0	0	0	0	0	0	0	0	0	0	0	0	0	0	0	0	0	0	0	0	0	0	0	0	0	0	0
0	0	0	0	0	0	0	0	0	0	0	0	0	0	0	0	0	0	0	0	0	0	0	0	0	0	0	0	0	0	0
0	0	0	0	0	0	0	0	0	0	0	0	0	0	0	0	0	0	0	0	0	0	0	0	0	0	0	0	0	0	0
0	0	0	0	0	0	0	0	0	0	0	0	0	0	0	0	0	0	0	0	0	0	0	0	0	0	0	0	0	0	0
0	0	0	0	0	0	0	0	0	0	0	0	0	0	0	0	0	0	0	0	0	0	0	0	0	0	0	0	0	0	0
0	0	0	0	0	0	0	0	0	0	0	0	0	0	0	0	0	0	0	0	0	0	0	0	0	0	0	0	0	0	0
0	0	0	0	0	0	0	0	0	0	0	0	0	0	0	0	0	0	0	0	0	0	0	0	0	0	0	0	0	0	0
0	0	0	0	0	0	0	0	0	0	0	0	0	0	0	0	0	0	0	0	0	0	0	0	0	0	0	0	0	0	0
0	0	0	0	0	0	0	0	0	0	0	0	0	0	0	0	0	0	0	0	0	0	0	0	0	0	0	0	0	0	0
0	0	0	0	0	0	0	0	0	0	0	0	0	0	0	0	0	0	0	0	0	0	0	0	0	0	0	0	0	0	0
0	0	0	0	0	0	0	0	0	0	0	0	0	0	0	0	0	0	0	0	0	0	0	0	0	0	0	0	0	0	0
0	0	0	0	0	0	0	0	0	0	0	0	0	0	0	0	0	0	0	0	0	0	0	0	0	0	0	0	0	0	0
0	0	0	0	0	0	0	0	0	0	0	0	0	0	0	0	0	0	0	0	0	0	0	0	0	0	0	0	0	0	0
0	0	0	0	0	0	0	0	0	0	0	0	0	0	0	0	0	0	0	0	0	0	0	0	0	0	0	0	0	0	0
0	0	0	0	0	0	0	0	0	0	0	0	0	0	0	0	0	0	0	0	0	0	0	0	0	0	0	0	0	0	0
0	0	0	0	0	0	0	0	0	0	0	0	0	0	0	0	0	0	0	0	0	0	0	0	0	0	0	0	0	0	0
0	0	0	0	0	0	0	0	0	0	0	0	0	0	0	0	0	0	0	0	0	0	0	0	0	0	0	0	0	0	0
0	0	0	0	0	0	0	0	0	0	0	0	0	0	0	0	0	0	0	0	0	0	0	0	0	0	0	0	0	0	0
0	0	0	0	0	0	0	0	0	0	0	0	0	0	0	0	0	0	0	0	0	0	0	0	0	0	0	0	0	0	0
0	0	0	0	0	0	0	0	0	0	0	0	0	0	0	0	0	0	0	0	0	0	0	0	0	0	0	0	0	0	0
0	0	0	0	0	0	0	0	0	0	0	0	0	0	0	0	0	0	0	0	0	0	0	0	0	0	0	0	0	0	0
0	0	0	0	0	0	0	0	0	0	0	0	0	0	0	0	0	0	0	0	0	0	0	0	0	0	0	0	0	0	0
0	0	0	0	0	0	0	0	0	0	0	0	0	0	0	0	0	0	0	0	0	0	0	0	0	0	0	0	0	0	0
0	0	0	0	0	0	0	0	0	0	0	0	0	0	0	0	0	0	0	0	0	0	0	0	0	0	0	0	0	0	0
0	0	0	0	0	0	0	0	0	0	0	0	0	0	0	0	0	0	0	0	0	0	0	0	0	0	0	0	0	0	0
0	0	0	0	0	0	0	0	0	0	0	0	0	0	0	0	0	0	0	0	0	0	0	0	0	0	0	0	0	0	0
0	0	0	0	0	0	0	0	0	0	0	0	0	0	0	0	0	0	0	0	0	0	0	0	0	0	0	0	0	0	0
0	0	0	0	0	0	0	0	0	0	0	0	0	0	0	0	0	0	0	0	0	0	0	0	0	0	0	0	0	0	0
0	0	0	0	0	0	0	0	0	0	0	0	0	0	0	0	0	0	0	0	0	0	0	0	0	0	0	0	0	0	0
0	0	0	0	0	0	0	0	0	0	0	0	0	0	0	0	0	0	0	0	0	0	0	0	0	0	0	0	0	0	0
0	0	0	0	0	0	0	0	0	0	0	0	0	0	0	0	0	0	0	0	0	0	0	0	0	0	0	0	0	0	0
0	0	0	0	0	0	0	0	0	0	0	0	0	0	0	0	0	0	0	0	0	0	0	0	0	0	0	0	0	0	0
0	0	0	0	0	0	0	0	0	0	0	0	0	0	0	0	0	0	0	0	0	0	0	0	0	0	0	0	0	0	0
0	0	0	0	0	0	0	0	0	0	0	0	0	0	0	0	0	0	0	0	0	0	0	0	0	0	0	0	0	0	0
0	0	0	0	0	0	0	0	0	0	0	0	0	0	0	0	0	0	0	0	0	0	0	0	0	0	0	0	0	0	0
0	0	0	0	0	0	0	0	0	0	0	0	0	0	0	0	0	0	0	0	0	0	0	0	0	0	0	0	0	0	0
0	0	0	0	0	0	0	0	0	0	0	0	0	0	0	0	0	0	0	0	0	0	0	0	0	0	0	0	0	0	0
0	0	0	0	0	0	0	0	0	0	0	0	0	0	0	0	0	0	0	0	0	0	0	0	0	0	0	0	0	0	0
0	0	0	0	0	0	0	0	0	0	0	0	0	0	0	0	0	0	0	0	0	0	0	0	0	0	0	0	0	0	0
0	0	0	0	0	0	0	0	0	0	0	0	0	0	0	0	0	0	0	0	0	0	0	0	0	0	0	0	0	0	0
0	0	0	0	0	0	0	0	0	0	0	0	0	0	0	0	0	0	0	0	0	0	0	0	0	0	0	0	0	0	0
0	0	0	0	0	0	0	0	0	0	0	0	0	0	0	0	0	0	0	0	0	0	0	0	0	0	0	0	0	0	0
0	0	0	0	0	0	0	0	0	0	0	0	0	0	0	0	0	0	0	0	0	0	0	0	0	0	0	0	0	0	0
0	0	0	0	0	0	0	0	0	0	0	0	0	0	0	0	0	0	0	0	0	0	0	0	0	0	0	0	0	0	0
0	0	0	0	0	0	0	0	0	0	0	0	0	0	0	0	0	0	0	0	0	0	0	0	0	0	0	0	0	0	0
0	0	0	0	0	0	0	0	0	0	0	0	0	0	0	0	0	0	0	0	0	0	0	0	0	0	0	0	0	0	0
0	0	0	0	0	0	0	0	0	0	0	0	0	0	0	0	0	0	0	0	0	0	0	0	0	0	0	0	0	0	0
0	0	0	0	0	0	0	0	0	0	0	0	0	0	0	0	0	0	0	0	0	0	0	0	0	0	0	0	0	0	0
0	0	0	0	0	0	0	0	0	0	0	0	0	0	0	0	0	0	0	0	0	0	0	0	0	0	0	0	0	0	0
0	0	0	0	0	0	0	0	0	0	0	0	0	0	0	0	0	0	0	0	0	0	0	0	0	0	0	0	0	0	0
0	0	0	0	0	0	0	0	0	0	0	0	0	0	0	0	0	0	0	0	0	0	0	0	0	0	0	0	0	0	0
0	0	0	0	0	0	0	0	0	0	0	0	0	0	0	0	0	0	0	0	0	0	0	0	0	0	0	0	0	0	0
0	0	0	0	0	0	0	0	0	0	0	0	0	0	0	0	0	0	0	0	0	0	0	0	0	0	0	0	0	0	0
0	0	0	0	0	0	0	0	0	0	0	0	0	0	0	0	0	0	0	0	0	0	0	0	0	0	0	0	0	0	0
0	0	0	0	0	0	0	0	0	0	0	0	0	0	0	0	0	0	0	0	0	0	0	0	0	0	0	0	0	0	0
0	0	0	0	0	0	0	0	0	0	0	0	0	0	0	0	0	0	0	0	0	0	0	0	0	0	0	0	0	0	0
0	0	0	0	0	0	0	0	0	0	0	0	0	0	0	0	0	0	0	0	0	0	0	0	0	0	0	0	0	0	0
0	0	0	0	0	0	0	0	0	0	0	0	0	0	0	0	0	0	0	0	0	0	0	0	0	0	0	0	0	0	0
0	0	0	0	0	0	0	0	0	0	0	0	0	0	0	0	0	0	0	0	0	0	0	0	0	0	0	0	0	0	0
0	0	0	0	0	0	0	0	0	0	0	0	0	0	0	0	0	0	0	0	0	0	0	0	0	0	0	0	0	0	0
0	0	0	0	0	0	0	0	0	0	0	0	0	0	0	0	0	0	0	0	0	0	0	0	0	0	0	0	0	0	0
0	0	0	0	0	0	0	0	0	0	0	0	0	0	0	0	0	0	0	0	0	0	0	0	0	0	0	0	0	0	0
0	0	0	0	0	0	0	0	0	0	0	0	0	0	0	0	0	0	0	0	0	0	0	0	0	0	0	0	0	0	0
0	0	0	0	0	0	0	0	0	0	0	0	0	0	0	0	0	0	0	0	0	0	0	0	0	0	0	0	0	0	0
0	0	0	0	0	0	0	0	0	0	0	0	0	0	0	0	0	0	0	0	0	0	0	0	0	0	0	0	0	0	0
0	0	0	0	0	0	0	0	0	0	0	0	0	0	0	0	0	0	0	0	0	0	0	0	0	0	0	0	0	0	0
0	0	0	0	0	0	0	0	0	0	0	0	0	0	0	0	0	0	0	0	0	0	0	0	0	0	0	0	0	0	0
0	0	0	0	0	0	0	0	0	0	0	0	0	0	0	0	0	0	0	0	0	0	0	0	0	0	0	0	0	0	0
0	0	0	0	0	0	0	0	0	0	0	0	0	0	0	0	0	0	0	0	0	0	0	0	0	0	0	0	0	0	0
0	0	0	0	0	0	0	0	0	0	0	0	0	0	0	0	0	0	0	0	0	0	0	0	0	0	0	0	0	0	0
0	0	0	0	0	0	0	0	0	0	0	0	0	0	0	0	0	0	0	0	0	0	0	0	0	0	0	0	0	0	0
0	0	0	0	0	0	0	0	0	0	0	0	0	0	0	0	0	0	0	0	0	0	0	0	0	0	0	0	0	0	0
0	0	0	0	0	0	0	0	0	0	0	0	0	0	0	0	0	0	0	0	0	0	0	0	0	0	0	0	0	0	0
0	0	0	0	0	0	0	0	0	0	0	0	0	0	0	0	0	0	0	0	0	0	0	0	0	0	0	0	0	0	0
0	0	0	0	0	0	0	0	0	0	0	0	0	0	0	0	0	0	0	0	0	0	0	0	0	0	0	0	0	0	0
0	0	0	0	0	0	0	0	0	0	0	0	0	0	0	0	0	0	0	0	0	0	0	0	0	0	0	0	0	0	0
0	0	0	0	0	0	0	0	0	0	0	0	0	0	0	0	0	0	0	0	0	0	0	0	0	0	0	0	0	0	0
0	0	0	0	0	0	0	0	0	0	0	0	0	0	0	0	0	0	0	0	0	0	0	0	0	0	0	0	0	0	0
0	0	0	0	0	0	0	0	0	0	0	0	0	0	0	0	0	0	0	0	0	0	0	0	0	0	0	0	0	0	0
0	0	0	0	0	0	0	0	0	0	0	0	0	0	0	0	0	0	0	0	0	0	0	0	0	0	0	0	0	0	0
0	0	0	0	0	0	0	0	0	0	0	0	0	0	0	0	0	0	0	0	0	0	0	0	0	0	0	0	0	0	0
0	0	0	0	0	0	0	0	0	0	0	0	0	0	0	0	0	0	0	0	0	0	0	0	0	0	0	0	0	0	0
0	0	0	0	0	0	0	0	0	0	0	0	0	0	0	0	0	0	0	0	0	0	0	0	0	0	0	0	0	0	0
0	0	0	0	0	0	0	0	0	0	0	0	0	0	0	0	0	0	0	0	0	0	0	0	0	0	0	0	0	0	0
0	0	0	0	0	0	0	0	0	0	0	0	0	0	0	0	0	0	0	0	0	0	0	0	0	0	0	0	0	0	0
0	0	0	0	0	0	0	0	0	0	0	0	0	0	0	0	0	0	0	0	0	0	0	0	0	0	0	0	0	0	0
0	0	0	0	0	0	0	0	0	0	0	0	0	0	0	0	0	0	0	0	0	0	0	0	0	0	0	0	0	0	0
0	0	0	0	0	0	0	0	0	0	0	0	0	0	0	0	0	0	0	0	0	0	0	0	0	0	0	0	0	0	0
0	0	0	0	0	0	0	0	0	0	0	0	0	0	0	0	0	0	0	0	0	0	0	0	0	0	0	0	0	0	0
0	0	0	0	0	0	0	0	0	0	0	0	0	0	0	0	0	0	0	0	0	0	0	0	0	0	0	0	0	0	0
0	0	0	0	0	0	0	0	0	0	0	0	0	0	0	0	0	0	0	0	0	0	0	0	0	0	0	0	0	0	0
0	0	0	0	0	0	0	0	0	0	0	0	0	0	0	0	0	0	0	0	0	0	0	0	0	0	0	0	0	0	0
0	0	0	0	0	0	0	0	0	0	0	0	0	0	0	0	0	0	0	0	0	0	0	0	0	0	0	0	0	0	0
0	0	0	0	0	0	0	0	0	0	0	0	0	0	0	0	0	0	0	0	0	0	0	0	0	0	0	0	0	0	0
0	0	0	0	0	0	0	0	0	0	0	0	0	0	0	0	0	0	0	0	0	0	0	0	0	0	0	0	0	0	0
0	0	0	0	0	0	0	0	0	0	0	0	0	0	0	0	0	0	0	0	0	0	0	0	0	0	0	0	0	0	0
0	0	0	0	0	0	0	0	0	0	0	0	0	0	0	0	0	0	0	0	0	0	0	0	0	0	0	0	0	0	0
0	0	0	0	0	0	0	0	0	0	0	0	0	0	0	0	0	0	0	0	0	0	0	0	0	0	0	0	0	0	0
0	0	0	0	0	0	0	0	0	0	0	0	0	0	0	0	0	0	0	0	0	0	0	0	0	0	0	0	0	0	0
0	0	0	0	0	0	0	0	0	0	0	0	0	0	0	0	0	0	0	0	0	0	0	0	0	0	0	0	0	0	0
0	0	0	0	0	0	0	0	0	0	0	0	0	0	0	0	0	0	0	0	0	0	0	0	0	0	0	0	0	0	0
0	0	0	0	0	0	0	0	0	0	0	0	0	0	0	0	0	0	0	0	0	0	0	0	0	0	0	0	0	0	0
0	0	0	0	0	0	0	0	0	0	0	0	0	0	0	0	0	0	0	0	0	0	0	0	0	0	0	0	0	0	0
0	0	0	0	0	0	0	0	0	0	0	0	0	0	0	0	0	0	0	0	0	0	0	0	0	0	0	0	0	0	0
0	0	0	0	0	0	0	0	0	0	0	0	0	0	0	0	0	0	0	0	0	0	0	0	0	0	0	0	0	0	0
0	0	0	0	0	0	0	0	0	0	0	0	0	0	0	0	0	0	0	0	0	0	0	0	0	0	0	0	0	0	0
0	0	0	0	0	0	0	0	0	0	0	0	0	0	0	0	0	0	0	0	0	0	0	0	0	0	0	0	0	0	0
0	0	0	0	0	0	0	0	0	0	0	0	0	0	0	0	0	0	0	0	0	0	0	0	0	0	0	0	0	0	0
0	0	0	0	0	0	0	0	0	0	0	0	0	0	0	0	0	0	0	0	0	0	0	0	0	0	0	0	0	0	0
0	0	0	0	0	0	0	0	0	0	0	0	0	0	0	0	0	0	0	0	0	0	0	0	0	0	0	0	0	0	0
0	0	0	0	0	0	0	0	0	0	0	0	0	0	0	0	0	0	0	0	0	0	0	0	0	0	0	0	0	0	0
0	0	0	0	0	0	0	0	0	0	0	0	0	0	0	0	0	0	0	0	0	0	0	0	0	0	0	0	0	0	0
0	0	0	0	0	0	0	0	0	0	0	0	0	0	0	0	0	0	0	0	0	0	0	0	0	0	0	0	0	0	0
0	0	0	0	0	0	0	0	0	0	0	0	0	0	0	0	0	0	0	0	0	0	0	0	0	0	0	0	0	0	0
0	0	0	0	0	0	0	0	0	0	0	0	0	0	0	0	0	0	0	0	0	0	0	0	0	0	0	0	0	0	0
0	0	0	0	0	0	0	0	0	0	0	0	0	0	0	0	0	0	0	0	0	0	0	0	0	0	0	0	0	0	0
0	0	0	0	0	0	0	0	0	0	0	0	0	0	0	0	0	0	0	0	0	0	0	0	0	0	0	0	0	0	0
0	0	0	0	0	0	0	0	0	0	0	0	0	0	0	0	0	0	0	0	0	0	0	0	0	0	0	0	0	0	0
0	0	0	0	0	0	0	0	0	0	0	0	0	0	0	0	0	0	0	0	0	0	0	0	0	0	0	0	0	0	0
0	0	0	0	0	0	0	0	0	0	0	0	0	0	0	0	0	0	0	0	0	0	0	0	0	0	0	0	0	0	0
0	0	0	0	0	0	0	0	0	0	0	0	0	0	0	0	0	0	0	0	0	0	0	0	0	0	0	0	0	0	0
0	0	0	0	0	0	0	0	0	0	0	0	0	0	0	0	0	0	0	0	0	0	0	0	0	0	0	0	0	0	0
0	0	0	0	0	0	0	0	0	0	0	0	0	0	0	0	0	0	0	0	0	0	0	0	0	0	0	0	0	0	0
0	0	0	0	0	0	0	0	0	0	0	0	0	0	0	0	0	0	0	0	0	0	0	0	0	0	0	0	0	0	0
0	0	0	0	0	0	0	0	0	0	0	0	0	0	0	0	0	0	0	0	0	0	0	0	0	0	0	0	0	0	0
0	0	0	0	0	0	0	0	0	0	0	0	0	0	0	0	0	0	0	0	0	0	0	0	0	0	0	0	0	0	0
0	0	0	0	0	0	0	0	0	0	0	0	0	0	0	0	0	0	0	0	0	0	0	0	0	0	0	0	0	0	0
0	0	0	0	0	0	0	0	0	0	0	0	0	0	0	0	0	0	0	0	0	0	0	0	0	0	0	0	0	0	0
0	0	0	0	0	0	0	0	0	0	0	0	0	0	0	0	0	0	0	0	0	0	0	0	0	0	0	0	0	0	0
0	0	0	0	0	0	0	0	0	0	0	0	0	0	0	0	0	0	0	0	0	0	0	0	0	0	0	0	0	0	0
0	0	0	0	0	0	0	0	0	0	0	0	0	0	0	0	0	0	0	0	0	0	0	0	0	0	0	0	0	0	0
0	0	0	0	0	0	0	0	0	0	0	0	0	0	0	0	0	0	0	0	0	0	0	0	0	0	0	0	0	0	0
0	0	0	0	0	0	0	0	0	0	0	0	0	0	0	0	0	0	0	0	0	0	0	0	0	0	0	0	0	0	0
0	0	0	0	0	0	0	0	0	0	0	0	0	0	0	0	0	0	0	0	0	0	0	0	0	0	0	0	0	0	0
0	0	0	0	0	0	0	0	0	0	0	0	0	0	0	0	0	0	0	0	0	0	0	0	0	0	0	0	0	0	0
0	0	0	0	0	0	0	0	0	0	0	0	0	0	0	0	0	0	0	0	0	0	0	0	0	0	0	0	0	0	0
0	0	0	0	0	0	0	0	0	0	0	0	0	0	0	0	0	0	0	0	0	0	0	0	0	0	0	0	0	0	0
0	0	0	0	0	0	0	0	0	0	0	0	0	0	0	0	0	0	0	0	0	0	0	0	0	0	0	0	0	0	0
0	0	0	0	0	0	0	0	0	0	0	0	0	0	0	0	0	0	0	0	0	0	0	0	0	0	0	0	0	0	0
0	0	0	0	0	0	0	0	0	0	0	0	0	0	0	0	0	0	0	0	0	0	0	0	0	0	0	0	0	0	0
0	0	0	0	0	0	0	0	0	0	0	0	0	0	0	0	0	0	0	0	0	0	0	0	0	0	0	0	0	0	0
0	0	0	0	0	0	0	0	0	0	0	0	0	0	0	0	0	0	0	0	0	0	0	0	0	0	0	0	0	0	0
0	0	0	0	0	0	0	0	0	0	0	0	0	0	0	0	0	0	0	0	0	0	0	0	0	0	0	0	0	0	0
0	0	0	0	0	0	0	0	0	0	0	0	0	0	0	0	0	0	0	0	0	0	0	0	0	0	0	0	0	0	0
0	0	0	0	0	0	0	0	0	0	0	0	0	0	0	0	0	0	0	0	0	0	0	0	0	0	0	0	0	0	0
0	0	0	0	0	0	0	0	0	0	0	0	0	0	0	0	0	0	0	0	0	0	0	0	0	0	0	0	0	0	0
0	0	0	0	0	0	0	0	0	0	0	0	0	0	0	0	0	0	0	0	0	0	0	0	0	0	0	0	0	0	0
0	0	0	0	0	0	0	0	0	0	0	0	0	0	0	0	0	0	0	0	0	0	0	0	0	0	0	0	0	0	0
0	0	0	0	0	0	0	0	0	0	0	0	0	0	0	0	0	0	0	0	0	0	0	0	0	0	0	0	0	0	0
0	0	0	0	0	0	0	0	0	0	0	0	0	0	0	0	0	0	0	0	0	0	0	0	0	0	0	0	0	0	0
0	0	0	0	0	0	0	0	0	0	0	0	0	0	0	0	0	0	0	0	0	0	0	0	0	0	0	0	0	0	0
0	0	0	0	0	0	0	0	0	0	0	0	0	0	0	0	0	0	0	0	0	0	0	0	0	0	0	0	0	0	0
0	0	0	0	0	0	0	0	0	0	0	0	0	0	0	0	0	0	0	0	0	0	0	0	0	0	0	0	0	0	0
0	0	0	0	0	0	0	0	0	0	0	0	0	0	0	0	0	0	0	0	0	0	0	0	0	0	0	0	0	0	0
0	0	0	0	0	0	0	0	0	0	0	0	0	0	0	0	0	0	0	0	0	0	0	0	0	0	0	0	0	0	0
0	0	0	0	0	0	0	0	0	0	0	0	0	0	0	0	0	0	0	0	0	0	0	0	0	0	0	0	0	0	0
0	0	0	0	0	0	0	0	0	0	0	0	0	0	0	0	0	0	0	0	0	0	0	0	0	0	0	0	0	0	0
0	0	0	0	0	0	0	0	0	0	0	0	0	0	0	0	0	0	0	0	0	0	0	0	0	0	0	0	0	0	0
0	0	0	0	0	0	0	0	0	0	0	0	0	0	0	0	0	0	0	0	0	0	0	0	0	0	0	0	0	0	0
0	0	0	0	0	0	0	0	0	0	0	0	0	0	0	0	0	0	0	0	0	0	0	0	0	0	0	0	0	0	0
0	0	0	0	0	0	0	0	0	0	0	0	0	0	0	0	0	0	0	0	0	0	0	0	0	0	0	0	0	0	0
0	0	0	0	0	0	0	0	0	0	0	0	0	0	0	0	0	0	0	0	0	0	0	0	0	0	0	0	0	0	0
0	0	0	0	0	0	0	0	0	0	0	0	0	0	0	0	0	0	0	0	0	0	0	0	0	0	0	0	0	0	0
0	0	0	0	0	0	0	0	0	0	0	0	0	0	0	0	0	0	0	0	0	0	0	0	0	0	0	0	0	0	0
0	0	0	0	0	0	0	0	0	0	0	0	0	0	0	0	0	0	0	0	0	0	0	0	0	0	0	0	0	0	0
0	0	0	0	0	0	0	0	0	0	0	0	0	0	0	0	0	0	0	0	0	0	0	0	0	0	0	0	0	0	0
0	0	0	0	0	0	0	0	0	0	0	0	0	0	0	0	0	0	0	0	0	0	0	0	0	0	0	0	0	0	0
0	0	0	0	0	0	0	0	0	0	0	0	0	0	0	0	0	0	0	0	0	0	0	0	0	0	0	0	0	0	0
0	0	0	0	0	0	0	0	0	0	0	0	0	0	0	0	0	0	0	0	0	0	0	0	0	0	0	0	0	0	0
0	0	0	0	0	0	0	0	0	0	0	0	0	0	0	0	0	0	0	0	0	0	0	0	0	0	0	0	0	0	0
0	0	0	0	0	0	0	0	0	0	0	0	0	0	0	0	0	0	0	0	0	0	0	0	0	0	0	0	0	0	0
0	0	0	0	0	0	0	0	0	0	0	0	0	0	0	0	0	0	0	0	0	0	0	0	0	0	0	0	0	0	0
0	0	0	0	0	0	0	0	0	0	0	0	0	0	0	0	0	0	0	0	0	0	0	0	0	0	0	0	0	0	0
0	0	0	0	0	0	0	0	0	0	0	0	0	0	0	0	0	0	0	0	0	0	0	0	0	0	0	0	0	0	0
0	0	0	0	0	0	0	0	0	0	0	0	0	0	0	0	0	0	0	0	0	0	0	0	0	0	0	0	0	0	0
0	0	0	0	0	0	0	0	0	0	0	0	0	0	0	0	0	0	0	0	0	0	0	0	0	0	0	0	0	0	0
0	0	0	0	0	0	0	0	0	0	0	0	0	0	0	0	0	0	0	0	0	0	0	0	0	0	0	0	0	0	0
0	0	0	0	0	0	0	0	0	0	0	0	0	0	0	0	0	0	0	0	0	0	0	0	0	0	0	0	0	0	0
0	0	0	0	0	0	0	0	0	0	0	0	0	0	0	0	0	0	0	0	0	0	0	0	0	0	0	0	0	0	0
0	0	0	0	0	0	0	0	0	0	0	0	0	0	0	0	0	0	0	0	0	0	0	0	0	0	0	0	0	0	0
0	0	0	0	0	0	0	0	0	0	0	0	0	0	0	0	0	0	0	0	0	0	0	0	0	0	0	0	0	0	0
0	0	0	0	0	0	0	0	0	0	0	0	0	0	0	0	0	0	0	0	0	0	0	0	0	0	0	0	0	0	0
0	0	0	0	0	0	0	0	0	0	0	0	0	0	0	0	0	0	0	0	0	0	0	0	0	0	0	0	0	0	0
0	0	0	0	0	0	0	0	0	0	0	0	0	0	0	0	0	0	0	0	0	0	0	0	0	0	0	0	0	0	0
0	0	0	0	0	0	0	0	0	0	0	0	0	0	0	0	0	0	0	0	0	0	0	0	0	0	0	0	0	0	0
0	0	0	0	0	0	0	0	0	0	0	0	0	0	0	0	0	0	0	0	0	0	0	0	0	0	0	0	0	0	0
0	0	0	0	0	0	0	0	0	0	0	0	0	0	0	0	0	0	0	0	0	0	0	0	0	0	0	0	0	0	0
0	0	0	0	0	0	0	0	0	0	0	0	0	0	0	0	0	0	0	0	0	0	0	0	0	0	0	0	0	0	0
0	0	0	0	0	0	0	0	0	0	0	0	0	0	0	0	0	0	0	0	0	0	0	0	0	0	0	0	0	0	0
0	0	0	0	0	0	0	0	0	0	0	0	0	0	0	0	0	0	0	0	0	0	0	0	0	0	0	0	0	0	0
0	0	0	0	0	0	0	0	0	0	0	0	0	0	0	0	0	0	0	0	0	0	0	0	0	0	0	0	0	0	0
0	0	0	0	0	0	0	0	0	0	0	0	0	0	0	0	0	0	0	0	0	0	0	0	0	0	0	0	0	0	0
0	0	0	0	0	0	0	0	0	0	0	0	0	0	0	0	0	0	0	0	0	0	0	0	0	0	0	0	0	0	0
0	0	0	0	0	0	0	0	0	0	0	0	0	0	0	0	0	0	0	0	0	0	0	0	0	0	0	0	0	0	0
0	0	0	0	0	0	0	0	0	0	0	0	0	0	0	0	0	0	0	0	0	0	0	0	0	0	0	0	0	0	0
0	0	0	0	0	0	0	0	0	0	0	0	0	0	0	0	0	0	0	0	0	0	0	0	0	0	0	0	0	0	0
0	0	0	0	0	0	0	0	0	0	0	0	0	0	0	0	0	0	0	0	0	0	0	0	0	0	0	0	0	0	0
0	0	0	0	0	0	0	0	0	0	0	0	0	0	0	0	0	0	0	0	0	0	0	0	0	0	0	0	0	0	0
0	0	0	0	0	0	0	0	0	0	0	0	0	0	0	0	0	0	0	0	0	0	0	0	0	0	0	0	0	0	0
0	0	0	0	0	0	0	0	0	0	0	0	0	0	0	0	0	0	0	0	0	0	0	0	0	0	0	0	0	0	0
0	0	0	0	0	0	0	0	0	0	0	0	0	0	0	0	0	0	0	0	0	0	0	0	0	0	0	0	0	0	0
0	0	0	0	0	0	0	0	0	0	0	0	0	0	0	0	0	0	0	0	0	0	0	0	0	0	0	0	0	0	0
0	0	0	0	0	0	0	0	0	0	0	0	0	0	0	0	0	0	0	0	0	0	0	0	0	0	0	0	0	0	0
0	0	0	0	0	0	0	0	0	0	0	0	0	0	0	0	0	0	0	0	0	0	0	0	0	0	0	0	0	0	0
0	0	0	0	0	0	0	0	0	0	0	0	0	0	0	0	0	0	0	0	0	0	0	0	0	0	0	0	0	0	0
0	0	0	0	0	0	0	0	0	0	0	0	0	0	0	0	0	0	0	0	0	0	0	0	0	0	0	0	0	0	0
0	0	0	0	0	0	0	0	0	0	0	0	0	0	0	0	0	0	0	0	0	0	0	0	0	0	0	0	0	0	0
0	0	0	0	0	0	0	0	0	0	0	0	0	0	0	0	0	0	0	0	0	0	0	0	0	0	0	0	0	0	0
0	0	0	0	0	0	0	0	0	0	0	0	0	0	0	0	0	0	0	0	0	0	0	0	0	0	0	0	0	0	0
0	0	0	0	0	0	0	0	0	0	0	0	0	0	0	0	0	0	0	0	0	0	0	0	0	0	0	0	0	0	0
0	0	0	0	0	0	0	0	0	0	0	0	0	0	0	0	0	0	0	0	0	0	0	0	0	0	0	0	0	0	0
0	0	0	0	0	0	0	0	0	0	0	0	0	0	0	0	0	0	0	0	0	0	0	0	0	0	0	0	0	0	0
0	0	0	0	0	0	0	0	0	0	0	0	0	0	0	0	0	0	0	0	0	0	0	0	0	0	0	0	0	0	0
0	0	0	0	0	0	0	0	0	0	0	0	0	0	0	0	0	0	0	0	0	0	0	0	0	0	0	0	0	0	0
0	0	0	0	0	0	0	0	0	0	0	0	0	0	0	0	0	0	0	0	0	0	0	0	0	0	0	0	0	0	0
0	0	0	0	0	0	0	0	0	0	0	0	0	0	0	0	0	0	0	0	0	0	0	0	0	0	0	0	0	0	0
0	0	0	0	0	0	0	0	0	0	0	0	0	0	0	0	0	0	0	0	0	0	0	0	0	0	0	0	0	0	0
0	0	0	0	0	0	0	0	0	0	0	0	0	0	0	0	0	0	0	0	0	0	0	0	0	0	0	0	0	0	0
0	0	0	0	0	0	0	0	0	0	0	0	0	0	0	0	0	0	0	0	0	0	0	0	0	0	0	0	0	0	0
0	0	0	0	0	0	0	0	0	0	0	0	0	0	0	0	0	0	0	0	0	0	0	0	0	0	0	0	0	0	0
0	0	0	0	0	0	0	0	0	0	0	0	0	0	0	0	0	0	0	0	0	0	0	0	0	0	0	0	0	0	0
0	0	0	0	0	0	0	0	0	0	0	0	0	0	0	0	0	0	0	0	0	0	0	0	0	0	0	0	0	0	0
0	0	0	0	0	0	0	0	0	0	0	0	0	0	0	0	0	0	0	0	0	0	0	0	0	0	0	0	0	0	0
0	0	0	0	0	0	0	0	0	0	0	0	0	0	0	0	0	0	0	0	0	0	0	0	0	0	0	0	0	0	0
0	0	0	0	0	0	0	0	0	0	0	0	0	0	0	0	0	0	0	0	0	0	0	0	0	0	0	0	0	0	0
0	0	0	0	0	0	0	0	0	0	0	0	0	0	0	0	0	0	0	0	0	0	0	0	0	0	0	0	0	0	0
0	0	0	0	0	0	0	0	0	0	0	0	0	0	0	0	0	0	0	0	0	0	0	0	0	0	0	0	0	0	0
0	0	0	0	0	0	0	0	0	0	0	0	0	0	0	0	0	0	0	0	0	0	0	0	0	0	0	0	0	0	0
0	0	0	0	0	0	0	0	0	0	0	0	0	0	0	0	0	0	0	0	0	0	0	0	0	0	0	0	0	0	0
0	0	0	0	0	0	0	0	0	0	0	0	0	0	0	0	0	0	0	0	0	0	0	0	0	0	0	0	0	0	0
0	0	0	0	0	0	0	0	0	0	0	0	0	0	0	0	0	0	0	0	0	0	0	0	0	0	0	0	0	0	0
0	0	0	0	0	0	0	0	0	0	0	0	0	0	0	0	0	0	0	0	0	0	0	0	0	0	0	0	0	0	0
0	0	0	0	0	0	0	0	0	0	0	0	0	0	0	0	0	0	0	0	0	0	0	0	0	0	0	0	0	0	0
0	0	0	0	0	0	0	0	0	0	0	0	0	0	0	0	0	0	0	0	0	0	0	0	0	0	0	0	0	0	0
0	0	0	0	0	0	0	0	0	0	0	0	0	0	0	0	0	0	0	0	0	0	0	0	0	0	0	0	0	0	0
0	0	0	0	0	0	0	0	0	0	0	0	0	0	0	0	0	0	0	0	0	0	0	0	0	0	0	0	0	0	0
0	0	0	0	0	0	0	0	0	0	0	0	0	0	0	0	0	0	0	0	0	0	0	0	0	0	0	0	0	0	0
0	0	0	0	0	0	0	0	0	0	0	0	0	0	0	0	0	0	0	0	0	0	0	0	0	0	0	0	0	0	0
0	0	0	0	0	0	0	0	0	0	0	0	0	0	0	0	0	0	0	0	0	0	0	0	0	0	0	0	0	0	0
0	0	0	0	0	0	0	0	0	0	0	0	0	0	0	0	0	0	0	0	0	0	0	0	0	0	0	0	0	0	0
0	0	0	0	0	0	0	0	0	0	0	0	0	0	0	0	0	0	0	0	0	0	0	0	0	0	0	0	0	0	0
0	0	0	0	0	0	0	0	0	0	0	0	0	0	0	0	0	0	0	0	0	0	0	0	0	0	0	0	0	0	0
0	0	0	0	0	0	0	0	0	0	0	0	0	0	0	0	0	0	0	0	0	0	0	0	0	0	0	0	0	0	0
0	0	0	0	0	0	0	0	0	0	0	0	0	0	0	0	0	0	0	0	0	0	0	0	0	0	0	0	0	0	0
0	0	0	0	0	0	0	0	0	0	0	0	0	0	0	0	0	0	0	0	0	0	0	0	0	0	0	0	0	0	0
0	0	0	0	0	0	0	0	0	0	0	0	0	0	0	0	0	0	0	0	0	0	0	0	0	0	0	0	0	0	0
0	0	0	0	0	0	0	0	0	0	0	0	0	0	0	0	0	0	0	0	0	0	0	0	0	0	0	0	0	0	0
0	0	0	0	0	0	0	0	0	0	0	0	0	0	0	0	0	0	0	0	0	0	0	0	0	0	0	0	0	0	0
0	0	0	0	0	0	0	0	0	0	0	0	0	0	0	0	0	0	0	0	0	0	0	0	0	0	0	0	0	0	0
0	0	0	0	0	0	0	0	0	0	0	0	0	0	0	0	0	0	0	0	0	0	0	0	0	0	0	0	0	0	0
0	0	0	0	0	0	0	0	0	0	0	0	0	0	0	0	0	0	0	0	0	0	0	0	0	0	0	0	0	0	0
0	0	0	0	0	0	0	0	0	0	0	0	0	0	0	0	0	0	0	0	0	0	0	0	0	0	0	0	0	0	0
0	0	0	0	0	0	0	0	0	0	0	0	0	0	0	0	0	0	0	0	0	0	0	0	0	0	0	0	0	0	0
0	0	0	0	0	0	0	0	0	0	0	0	0	0	0	0	0	0	0	0	0	0	0	0	0	0	0	0	0	0	0
0	0	0	0	0	0	0	0	0	0	0	0	0	0	0	0	0	0	0	0	0	0	0	0	0	0	0	0	0	0	0
0	0	0	0	0	0	0	0	0	0	0	0	0	0	0	0	0	0	0	0	0	0	0	0	0	0	0	0	0	0	0
0	0	0	0	0	0	0	0	0	0	0	0	0	0	0	0	0	0	0	0	0	0	0	0	0	0	0	0	0	0	0
0	0	0	0	0	0	0	0	0	0	0	0	0	0	0	0	0	0	0	0	0	0	0	0	0	0	0	0	0	0	0
0	0	0	0	0	0	0	0	0	0	0	0	0	0	0	0	0	0	0	0	0	0	0	0	0	0	0	0	0	0	0
0	0	0	0	0	0	0	0	0	0	0	0	0	0	0	0	0	0	0	0	0	0	0	0	0	0	0	0	0	0	0
0	0	0	0	0	0	0	0	0	0	0	0	0	0	0	0	0	0	0	0	0	0	0	0	0	0	0	0	0	0	0
0	0	0	0	0	0	0	0	0	0	0	0	0	0	0	0	0	0	0	0	0	0	0	0	0	0	0	0	0	0	0
0	0	0	0	0	0	0	0	0	0	0	0	0	0	0	0	0	0	0	0	0	0	0	0	0	0	0	0	0	0	0
0	0	0	0	0	0	0	0	0	0	0	0	0	0	0	0	0	0	0	0	0	0	0	0	0	0	0	0	0	0	0
0	0	0	0	0	0	0	0	0	0	0	0	0	0	0	0	0	0	0	0	0	0	0	0	0	0	0	0	0	0	0
0	0	0	0	0	0	0	0	0	0	0	0	0	0	0	0	0	0	0	0	0	0	0	0	0	0	0	0	0	0	0
0	0	0	0	0	0	0	0	0	0	0	0	0	0	0	0	0	0	0	0	0	0	0	0	0	0	0	0	0	0	0
0	0	0	0	0	0	0	0	0	0	0	0	0	0	0	0	0	0	0	0	0	0	0	0	0	0	0	0	0	0	0
0	0	0	0	0	0	0	0	0	0	0	0	0	0	0	0	0	0	0	0	0	0	0	0	0	0	0	0	0	0	0
0	0	0	0	0	0	0	0	0	0	0	0	0	0	0	0	0	0	0	0	0	0	0	0	0	0	0	0	0	0	0
0	0	0	0	0	0	0	0	0	0	0	0	0	0	0	0	0	0	0	0	0	0	0	0	0	0	0	0	0	0	0
0	0	0	0	0	0	0	0	0	0	0	0	0	0	0	0	0	0	0	0	0	0	0	0	0	0	0	0	0	0	0
0	0	0	0	0	0	0	0	0	0	0	0	0	0	0	0	0	0	0	0	0	0	0	0	0	0	0	0	0	0	0
0	0	0	0	0	0	0	0	0	0	0	0	0	0	0	0	0	0	0	0	0	0	0	0	0	0	0	0	0	0	0
0	0	0	0	0	0	0	0	0	0	0	0	0	0	0	0	0	0	0	0	0	0	0	0	0	0	0	0	0	0	0
0	0	0	0	0	0	0	0	0	0	0	0	0	0	0	0	0	0	0	0	0	0	0	0	0	0	0	0	0	0	0
0	0	0	0	0	0	0	0	0	0	0	0	0	0	0	0	0	0	0	0	0	0	0	0	0	0	0	0	0	0	0
0	0	0	0	0	0	0	0	0	0	0	0	0	0	0	0	0	0	0	0	0	0	0	0	0	0	0	0	0	0	0
0	0	0	0	0	0	0	0	0	0	0	0	0	0	0	0	0	0	0	0	0	0	0	0	0	0	0	0	0	0	0
0	0	0	0	0	0	0	0	0	0	0	0	0	0	0	0	0	0	0	0	0	0	0	0	0	0	0	0	0	0	0
0	0	0	0	0	0	0	0	0	0	0	0	0	0	0	0	0	0	0	0	0	0	0	0	0	0	0	0	0	0	0
0	0	0	0	0	0	0	0	0	0	0	0	0	0	0	0	0	0	0	0	0	0	0	0	0	0	0	0	0	0	0
0	0	0	0	0	0	0	0	0	0	0	0	0	0	0	0	0	0	0	0	0	0	0	0	0	0	0	0	0	0	0
0	0	0	0	0	0	0	0	0	0	0	0	0	0	0	0	0	0	0	0	0	0	0	0	0	0	0	0	0	0	0
0	0	0	0	0	0	0	0	0	0	0	0	0	0	0	0	0	0	0	0	0	0	0	0	0	0	0	0	0	0	0
0	0	0	0	0	0	0	0	0	0	0	0	0	0	0	0	0	0	0	0	0	0	0	0	0	0	0	0	0	0	0
0	0	0	0	0	0	0	0	0	0	0	0	0	0	0	0	0	0	0	0	0	0	0	0	0	0	0	0	0	0	0
0	0	0	0	0	0	0	0	0	0	0	0	0	0	0	0	0	0	0	0	0	0	0	0	0	0	0	0	0	0	0
0	0	0	0	0	0	0	0	0	0	0	0	0	0	0	0	0	0	0	0	0	0	0	0	0	0	0	0	0	0	0
0	0	0	0	0	0	0	0	0	0	0	0	0	0	0	0	0	0	0	0	0	0	0	0	0	0	0	0	0	0	0
0	0	0	0	0	0	0	0	0	0	0	0	0	0	0	0	0	0	0	0	0	0	0	0	0	0	0	0	0	0	0
0	0	0	0	0	0	0	0	0	0	0	0	0	0	0	0	0	0	0	0	0	0	0	0	0	0	0	0	0	0	0
0	0	0	0	0	0	0	0	0	0	0	0	0	0	0	0	0	0	0	0	0	0	0	0	0	0	0	0	0	0	0
0	0	0	0	0	0	0	0	0	0	0	0	0	0	0	0	0	0	0	0	0	0	0	0	0	0	0	0	0	0	0
0	0	0	0	0	0	0	0	0	0	0	0	0	0	0	0	0	0	0	0	0	0	0	0	0	0	0	0	0	0	0
0	0	0	0	0	0	0	0	0	0	0	0	0	0	0	0	0	0	0	0	0	0	0	0	0	0	0	0	0	0	0
0	0	0	0	0	0	0	0	0	0	0	0	0	0	0	0	0	0	0	0	0	0	0	0	0	0	0	0	0	0	0
0	0	0	0	0	0	0	0	0	0	0	0	0	0	0	0	0	0	0	0	0	0	0	0	0	0	0	0	0	0	0
0	0	0	0	0	0	0	0	0	0	0	0	0	0	0	0	0	0	0	0	0	0	0	0	0	0	0	0	0	0	0
0	0	0	0	0	0	0	0	0	0	0	0	0	0	0	0	0	0	0	0	0	0	0	0	0	0	0	0	0	0	0
0	0	0	0	0	0	0	0	0	0	0	0	0	0	0	0	0	0	0	0	0	0	0	0	0	0	0	0	0	0	0
0	0	0	0	0	0	0	0	0	0	0	0	0	0	0	0	0	0	0	0	0	0	0	0	0	0	0	0	0	0	0
0	0	0	0	0	0	0	0	0	0	0	0	0	0	0	0	0	0	0	0	0	0	0	0	0	0	0	0	0	0	0
0	0	0	0	0	0	0	0	0	0	0	0	0	0	0	0	0	0	0	0	0	0	0	0	0	0	0	0	0	0	0
0	0	0	0	0	0	0	0	0	0	0	0	0	0	0	0	0	0	0	0	0	0	0	0	0	0	0	0	0	0	0
0	0	0	0	0	0	0	0	0	0	0	0	0	0	0	0	0	0	0	0	0	0	0	0	0	0	0	0	0	0	0
0	0	0	0	0	0	0	0	0	0	0	0	0	0	0	0	0	0	0	0	0	0	0	0	0	0	0	0	0	0	0
0	0	0	0	0	0	0	0	0	0	0	0	0	0	0	0	0	0	0	0	0	0	0	0	0	0	0	0	0	0	0
0	0	0	0	0	0	0	0	0	0	0	0	0	0	0	0	0	0	0	0	0	0	0	0	0	0	0	0	0	0	0
0	0	0	0	0	0	0	0	0	0	0	0	0	0	0	0	0	0	0	0	0	0	0	0	0	0	0	0	0	0	0
0	0	0	0	0	0	0	0	0	0	0	0	0	0	0	0	0	0	0	0	0	0	0	0	0	0	0	0	0	0	0
0	0	0	0	0	0	0	0	0	0	0	0	0	0	0	0	0	0	0	0	0	0	0	0	0	0	0	0	0	0	0
0	0	0	0	0	0	0	0	0	0	0	0	0	0	0	0	0	0	0	0	0	0	0	0	0	0	0	0	0	0	0
0	0	0	0	0	0	0	0	0	0	0	0	0	0	0	0	0	0	0	0	0	0	0	0	0	0	0	0	0	0	0
0	0	0	0	0	0	0	0	0	0	0	0	0	0	0	0	0	0	0	0	0	0	0	0	0	0	0	0	0	0	0
0	0	0	0	0	0	0	0	0	0	0	0	0	0	0	0	0	0	0	0	0	0	0	0	0	0	0	0	0	0	0
0	0	0	0	0	0	0	0	0	0	0	0	0	0	0	0	0	0	0	0	0	0	0	0	0	0	0	0	0	0	0
0	0	0	0	0	0	0	0	0	0	0	0	0	0	0	0	0	0	0	0	0	0	0	0	0	0	0	0	0	0	0
0	0	0	0	0	0	0	0	0	0	0	0	0	0	0	0	0	0	0	0	0	0	0	0	0	0	0	0	0	0	0
0	0	0	0	0	0	0	0	0	0	0	0	0	0	0	0	0	0	0	0	0	0	0	0	0	0	0	0	0	0	0
0	0	0	0	0	0	0	0	0	0	0	0	0	0	0	0	0	0	0	0	0	0	0	0	0	0	0	0	0	0	0
0	0	0	0	0	0	0	0	0	0	0	0	0	0	0	0	0	0	0	0	0	0	0	0	0	0	0	0	0	0	0
0	0	0	0	0	0	0	0	0	0	0	0	0	0	0	0	0	0	0	0	0	0	0	0	0	0	0	0	0	0	0
0	0	0	0	0	0	0	0	0	0	0	0	0	0	0	0	0	0	0	0	0	0	0	0	0	0	0	0	0	0	0
0	0	0	0	0	0	0	0	0	0	0	0	0	0	0	0	0	0	0	0	0	0	0	0	0	0	0	0	0	0	0
0	0	0	0	0	0	0	0	0	0	0	0	0	0	0	0	0	0	0	0	0	0	0	0	0	0	0	0	0	0	0
0	0	0	0	0	0	0	0	0	0	0	0	0	0	0	0	0	0	0	0	0	0	0	0	0	0	0	0	0	0	0
0	0	0	0	0	0	0	0	0	0	0	0	0	0	0	0	0	0	0	0	0	0	0	0	0	0	0	0	0	0	0
0	0	0	0	0	0	0	0	0	0	0	0	0	0	0	0	0	0	0	0	0	0	0	0	0	0	0	0	0	0	0
0	0	0	0	0	0	0	0	0	0	0	0	0	0	0	0	0	0	0	0	0	0	0	0	0	0	0	0	0	0	0
0	0	0	0	0	0	0	0	0	0	0	0	0	0	0	0	0	0	0	0	0	0	0	0	0	0	0	0	0	0	0
0	0	0	0	0	0	0	0	0	0	0	0	0	0	0	0	0	0	0	0	0	0	0	0	0	0	0	0	0	0	0
0	0	0	0	0	0	0	0	0	0	0	0	0	0	0	0	0	0	0	0	0	0	0	0	0	0	0	0	0	0	0
0	0	0	0	0	0	0	0	0	0	0	0	0	0	0	0	0	0	0	0	0	0	0	0	0	0	0	0	0	0	0
0	0	0	0	0	0	0	0	0	0	0	0	0	0	0	0	0	0	0	0	0	0	0	0	0	0	0	0	0	0	0
0	0	0	0	0	0	0	0	0	0	0	0	0	0	0	0	0	0	0	0	0	0	0	0	0	0	0	0	0	0	0
0	0	0	0	0	0	0	0	0	0	0	0	0	0	0	0	0	0	0	0	0	0	0	0	0	0	0	0	0	0	0
0	0	0	0	0	0	0	0	0	0	0	0	0	0	0	0	0	0	0	0	0	0	0	0	0	0	0	0	0	0	0
0	0	0	0	0	0	0	0	0	0	0	0	0	0	0	0	0	0	0	0	0	0	0	0	0	0	0	0	0	0	0
0	0	0	0	0	0	0	0	0	0	0	0	0	0	0	0	0	0	0	0	0	0	0	0	0	0	0	0	0	0	0
0	0	0	0	0	0	0	0	0	0	0	0	0	0	0	0	0	0	0	0	0	0	0	0	0	0	0	0	0	0	0
0	0	0	0	0	0	0	0	0	0	0	0	0	0	0	0	0	0	0	0	0	0	0	0	0	0	0	0	0	0	0
0	0	0	0	0	0	0	0	0	0	0	0	0	0	0	0	0	0	0	0	0	0	0	0	0	0	0	0	0	0	0
0	0	0	0	0	0	0	0	0	0	0	0	0	0	0	0	0	0	0	0	0	0	0	0	0	0	0	0	0	0	0
0	0	0	0	0	0	0	0	0	0	0	0	0	0	0	0	0	0	0	0	0	0	0	0	0	0	0	0	0	0	0
0	0	0	0	0	0	0	0	0	0	0	0	0	0	0	0	0	0	0	0	0	0	0	0	0	0	0	0	0	0	0
0	0	0	0	0	0	0	0	0	0	0	0	0	0	0	0	0	0	0	0	0	0	0	0	0	0	0	0	0	0	0
0	0	0	0	0	0	0	0	0	0	0	0	0	0	0	0	0	0	0	0	0	0	0	0	0	0	0	0	0	0	0
0	0	0	0	0	0	0	0	0	0	0	0	0	0	0	0	0	0	0	0	0	0	0	0	0	0	0	0	0	0	0
0	0	0	0	0	0	0	0	0	0	0	0	0	0	0	0	0	0	0	0	0	0	0	0	0	0	0	0	0	0	0
0	0	0	0	0	0	0	0	0	0	0	0	0	0	0	0	0	0	0	0	0	0	0	0	0	0	0	0	0	0	0
0	0	0	0	0	0	0	0	0	0	0	0	0	0	0	0	0	0	0	0	0	0	0	0	0	0	0	0	0	0	0
0	0	0	0	0	0	0	0	0	0	0	0	0	0	0	0	0	0	0	0	0	0	0	0	0	0	0	0	0	0	0
0	0	0	0	0	0	0	0	0	0	0	0	0	0	0	0	0	0	0	0	0	0	0	0	0	0	0	0	0	0	0
0	0	0	0	0	0	0	0	0	0	0	0	0	0	0	0	0	0	0	0	0	0	0	0	0	0	0	0	0	0	0
0	0	0	0	0	0	0	0	0	0	0	0	0	0	0	0	0	0	0	0	0	0	0	0	0	0	0	0	0	0	0
0	0	0	0	0	0	0	0	0	0	0	0	0	0	0	0	0	0	0	0	0	0	0	0	0	0	0	0	0	0	0
0	0	0	0	0	0	0	0	0	0	0	0	0	0	0	0	0	0	0	0	0	0	0	0	0	0	0	0	0	0	0
0	0	0	0	0	0	0	0	0	0	0	0	0	0	0	0	0	0	0	0	0	0	0	0	0	0	0	0	0	0	0
0	0	0	0	0	0	0	0	0	0	0	0	0	0	0	0	0	0	0	0	0	0	0	0	0	0	0	0	0	0	0
0	0	0	0	0	0	0	0	0	0	0	0	0	0	0	0	0	0	0	0	0	0	0	0	0	0	0	0	0	0	0
0	0	0	0	0	0	0	0	0	0	0	0	0	0	0	0	0	0	0	0	0	0	0	0	0	0	0	0	0	0	0
0	0	0	0	0	0	0	0	0	0	0	0	0	0	0	0	0	0	0	0	0	0	0	0	0	0	0	0	0	0	0
0	0	0	0	0	0	0	0	0	0	0	0	0	0	0	0	0	0	0	0	0	0	0	0	0	0	0	0	0	0	0
0	0	0	0	0	0	0	0	0	0	0	0	0	0	0	0	0	0	0	0	0	0	0	0	0	0	0	0	0	0	0
0	0	0	0	0	0	0	0	0	0	0	0	0	0	0	0	0	0	0	0	0	0	0	0	0	0	0	0	0	0	0
0	0	0	0	0	0	0	0	0	0	0	0	0	0	0	0	0	0	0	0	0	0	0	0	0	0	0	0	0	0	0
0	0	0	0	0	0	0	0	0	0	0	0	0	0	0	0	0	0	0	0	0	0	0	0	0	0	0	0	0	0	0
0	0	0	0	0	0	0	0	0	0	0	0	0	0	0	0	0	0	0	0	0	0	0	0	0	0	0	0	0	0	0
0	0	0	0	0	0	0	0	0	0	0	0	0	0	0	0	0	0	0	0	0	0	0	0	0	0	0	0	0	0	0
0	0	0	0	0	0	0	0	0	0	0	0	0	0	0	0	0	0	0	0	0	0	0	0	0	0	0	0	0	0	0
0	0	0	0	0	0	0	0	0	0	0	0	0	0	0	0	0	0	0	0	0	0	0	0	0	0	0	0	0	0	0
0	0	0	0	0	0	0	0	0	0	0	0	0	0	0	0	0	0	0	0	0	0	0	0	0	0	0	0	0	0	0
0	0	0	0	0	0	0	0	0	0	0	0	0	0	0	0	0	0	0	0	0	0	0	0	0	0	0	0	0	0	0
0	0	0	0	0	0	0	0	0	0	0	0	0	0	0	0	0	0	0	0	0	0	0	0	0	0	0	0	0	0	0
0	0	0	0	0	0	0	0	0	0	0	0	0	0	0	0	0	0	0	0	0	0	0	0	0	0	0	0	0	0	0
0	0	0	0	0	0	0	0	0	0	0	0	0	0	0	0	0	0	0	0	0	0	0	0	0	0	0	0	0	0	0
0	0	0	0	0	0	0	0	0	0	0	0	0	0	0	0	0	0	0	0	0	0	0	0	0	0	0	0	0	0	0
0	0	0	0	0	0	0	0	0	0	0	0	0	0	0	0	0	0	0	0	0	0	0	0	0	0	0	0	0	0	0
0	0	0	0	0	0	0	0	0	0	0	0	0	0	0	0	0	0	0	0	0	0	0	0	0	0	0	0	0	0	0
0	0	0	0	0	0	0	0	0	0	0	0	0	0	0	0	0	0	0	0	0	0	0	0	0	0	0	0	0	0	0
0	0	0	0	0	0	0	0	0	0	0	0	0	0	0	0	0	0	0	0	0	0	0	0	0	0	0	0	0	0	0
0	0	0	0	0	0	0	0	0	0	0	0	0	0	0	0	0	0	0	0	0	0	0	0	0	0	0	0	0	0	0
0	0	0	0	0	0	0	0	0	0	0	0	0	0	0	0	0	0	0	0	0	0	0	0	0	0	0	0	0	0	0
0	0	0	0	0	0	0	0	0	0	0	0	0	0	0	0	0	0	0	0	0	0	0	0	0	0	0	0	0	0	0
0	0	0	0	0	0	0	0	0	0	0	0	0	0	0	0	0	0	0	0	0	0	0	0	0	0	0	0	0	0	0
0	0	0	0	0	0	0	0	0	0	0	0	0	0	0	0	0	0	0	0	0	0	0	0	0	0	0	0	0	0	0
0	0	0	0	0	0	0	0	0	0	0	0	0	0	0	0	0	0	0	0	0	0	0	0	0	0	0	0	0	0	0
0	0	0	0	0	0	0	0	0	0	0	0	0	0	0	0	0	0	0	0	0	0	0	0	0	0	0	0	0	0	0
0	0	0	0	0	0	0	0	0	0	0	0	0	0	0	0	0	0	0	0	0	0	0	0	0	0	0	0	0	0	0
0	0	0	0	0	0	0	0	0	0	0	0	0	0	0	0	0	0	0	0	0	0	0	0	0	0	0	0	0	0	0
0	0	0	0	0	0	0	0	0	0	0	0	0	0	0	0	0	0	0	0	0	0	0	0	0	0	0	0	0	0	0
0	0	0	0	0	0	0	0	0	0	0	0	0	0	0	0	0	0	0	0	0	0	0	0	0	0	0	0	0	0	0
0	0	0	0	0	0	0	0	0	0	0	0	0	0	0	0	0	0	0	0	0	0	0	0	0	0	0	0	0	0	0
0	0	0	0	0	0	0	0	0	0	0	0	0	0	0	0	0	0	0	0	0	0	0	0	0	0	0	0	0	0	0
0	0	0	0	0	0	0	0	0	0	0	0	0	0	0	0	0	0	0	0	0	0	0	0	0	0	0	0	0	0	0
0	0	0	0	0	0	0	0	0	0	0	0	0	0	0	0	0	0	0	0	0	0	0	0	0	0	0	0	0	0	0
0	0	0	0	0	0	0	0	0	0	0	0	0	0	0	0	0	0	0	0	0	0	0	0	0	0	0	0	0	0	0
0	0	0	0	0	0	0	0	0	0	0	0	0	0	0	0	0	0	0	0	0	0	0	0	0	0	0	0	0	0	0
0	0	0	0	0	0	0	0	0	0	0	0	0	0	0	0	0	0	0	0	0	0	0	0	0	0	0	0	0	0	0
0	0	0	0	0	0	0	0	0	0	0	0	0	0	0	0	0	0	0	0	0	0	0	0	0	0	0	0	0	0	0
0	0	0	0	0	0	0	0	0	0	0	0	0	0	0	0	0	0	0	0	0	0	0	0	0	0	0	0	0	0	0
0	0	0	0	0	0	0	0	0	0	0	0	0	0	0	0	0	0	0	0	0	0	0	0	0	0	0	0	0	0	0
0	0	0	0	0	0	0	0	0	0	0	0	0	0	0	0	0	0	0	0	0	0	0	0	0	0	0	0	0	0	0
0	0	0	0	0	0	0	0	0	0	0	0	0	0	0	0	0	0	0	0	0	0	0	0	0	0	0	0	0	0	0
0	0	0	0	0	0	0	0	0	0	0	0	0	0	0	0	0	0	0	0	0	0	0	0	0	0	0	0	0	0	0
0	0	0	0	0	0	0	0	0	0	0	0	0	0	0	0	0	0	0	0	0	0	0	0	0	0	0	0	0	0	0
0	0	0	0	0	0	0	0	0	0	0	0	0	0	0	0	0	0	0	0	0	0	0	0	0	0	0	0	0	0	0
0	0	0	0	0	0	0	0	0	0	0	0	0	0	0	0	0	0	0	0	0	0	0	0	0	0	0	0	0	0	0
0	0	0	0	0	0	0	0	0	0	0	0	0	0	0	0	0	0	0	0	0	0	0	0	0	0	0	0	0	0	0
0	0	0	0	0	0	0	0	0	0	0	0	0	0	0	0	0	0	0	0	0	0	0	0	0	0	0	0	0	0	0
0	0	0	0	0	0	0	0	0	0	0	0	0	0	0	0	0	0	0	0	0	0	0	0	0	0	0	0	0	0	0
0	0	0	0	0	0	0	0	0	0	0	0	0	0	0	0	0	0	0	0	0	0	0	0	0	0	0	0	0	0	0
0	0	0	0	0	0	0	0	0	0	0	0	0	0	0	0	0	0	0	0	0	0	0	0	0	0	0	0	0	0	0
0	0	0	0	0	0	0	0	0	0	0	0	0	0	0	0	0	0	0	0	0	0	0	0	0	0	0	0	0	0	0
0	0	0	0	0	0	0	0	0	0	0	0	0	0	0	0	0	0	0	0	0	0	0	0	0	0	0	0	0	0	0
0	0	0	0	0	0	0	0	0	0	0	0	0	0	0	0	0	0	0	0	0	0	0	0	0	0	0	0	0	0	0
0	0	0	0	0	0	0	0	0	0	0	0	0	0	0	0	0	0	0	0	0	0	0	0	0	0	0	0	0	0	0
0	0	0	0	0	0	0	0	0	0	0	0	0	0	0	0	0	0	0	0	0	0	0	0	0	0	0	0	0	0	0
0	0	0	0	0	0	0	0	0	0	0	0	0	0	0	0	0	0	0	0	0	0	0	0	0	0	0	0	0	0	0
0	0	0	0	0	0	0	0	0	0	0	0	0	0	0	0	0	0	0	0	0	0	0	0	0	0	0	0	0	0	0
0	0	0	0	0	0	0	0	0	0	0	0	0	0	0	0	0	0	0	0	0	0	0	0	0	0	0	0	0	0	0
0	0	0	0	0	0	0	0	0	0	0	0	0	0	0	0	0	0	0	0	0	0	0	0	0	0	0	0	0	0	0
0	0	0	0	0	0	0	0	0	0	0	0	0	0	0	0	0	0	0	0	0	0	0	0	0	0	0	0	0	0	0
0	0	0	0	0	0	0	0	0	0	0	0	0	0	0	0	0	0	0	0	0	0	0	0	0	0	0	0	0	0	0
0	0	0	0	0	0	0	0	0	0	0	0	0	0	0	0	0	0	0	0	0	0	0	0	0	0	0	0	0	0	0
0	0	0	0	0	0	0	0	0	0	0	0	0	0	0	0	0	0	0	0	0	0	0	0	0	0	0	0	0	0	0
0	0	0	0	0	0	0	0	0	0	0	0	0	0	0	0	0	0	0	0	0	0	0	0	0	0	0	0	0	0	0
0	0	0	0	0	0	0	0	0	0	0	0	0	0	0	0	0	0	0	0	0	0	0	0	0	0	0	0	0	0	0
0	0	0	0	0	0	0	0	0	0	0	0	0	0	0	0	0	0	0	0	0	0	0	0	0	0	0	0	0	0	0
0	0	0	0	0	0	0	0	0	0	0	0	0	0	0	0	0	0	0	0	0	0	0	0	0	0	0	0	0	0	0
0	0	0	0	0	0	0	0	0	0	0	0	0	0	0	0	0	0	0	0	0	0	0	0	0	0	0	0	0	0	0
0	0	0	0	0	0	0	0	0	0	0	0	0	0	0	0	0	0	0	0	0	0	0	0	0	0	0	0	0	0	0
0	0	0	0	0	0	0	0	0	0	0	0	0	0	0	0	0	0	0	0	0	0	0	0	0	0	0	0	0	0	0
0	0	0	0	0	0	0	0	0	0	0	0	0	0	0	0	0	0	0	0	0	0	0	0	0	0	0	0	0	0	0
0	0	0	0	0	0	0	0	0	0	0	0	0	0	0	0	0	0	0	0	0	0	0	0	0	0	0	0	0	0	0
0	0	0	0	0	0	0	0	0	0	0	0	0	0	0	0	0	0	0	0	0	0	0	0	0	0	0	0	0	0	0
0	0	0	0	0	0	0	0	0	0	0	0	0	0	0	0	0	0	0	0	0	0	0	0	0	0	0	0	0	0	0
0	0	0	0	0	0	0	0	0	0	0	0	0	0	0	0	0	0	0	0	0	0	0	0	0	0	0	0	0	0	0
0	0	0	0	0	0	0	0	0	0	0	0	0	0	0	0	0	0	0	0	0	0	0	0	0	0	0	0	0	0	0
0	0	0	0	0	0	0	0	0	0	0	0	0	0	0	0	0	0	0	0	0	0	0	0	0	0	0	0	0	0	0
0	0	0	0	0	0	0	0	0	0	0	0	0	0	0	0	0	0	0	0	0	0	0	0	0	0	0	0	0	0	0
0	0	0	0	0	0	0	0	0	0	0	0	0	0	0	0	0	0	0	0	0	0	0	0	0	0	0	0	0	0	0
0	0	0	0	0	0	0	0	0	0	0	0	0	0	0	0	0	0	0	0	0	0	0	0	0	0	0	0	0	0	0
0	0	0	0	0	0	0	0	0	0	0	0	0	0	0	0	0	0	0	0	0	0	0	0	0	0	0	0	0	0	0
0	0	0	0	0	0	0	0	0	0	0	0	0	0	0	0	0	0	0	0	0	0	0	0	0	0	0	0	0	0	0
0	0	0	0	0	0	0	0	0	0	0	0	0	0	0	0	0	0	0	0	0	0	0	0	0	0	0	0	0	0	0
0	0	0	0	0	0	0	0	0	0	0	0	0	0	0	0	0	0	0	0	0	0	0	0	0	0	0	0	0	0	0
0	0	0	0	0	0	0	0	0	0	0	0	0	0	0	0	0	0	0	0	0	0	0	0	0	0	0	0	0	0	0
0	0	0	0	0	0	0	0	0	0	0	0	0	0	0	0	0	0	0	0	0	0	0	0	0	0	0	0	0	0	0
0	0	0	0	0	0	0	0	0	0	0	0	0	0	0	0	0	0	0	0	0	0	0	0	0	0	0	0	0	0	0
0	0	0	0	0	0	0	0	0	0	0	0	0	0	0	0	0	0	0	0	0	0	0	0	0	0	0	0	0	0	0
0	0	0	0	0	0	0	0	0	0	0	0	0	0	0	0	0	0	0	0	0	0	0	0	0	0	0	0	0	0	0
0	0	0	0	0	0	0	0	0	0	0	0	0	0	0	0	0	0	0	0	0	0	0	0	0	0	0	0	0	0	0
0	0	0	0	0	0	0	0	0	0	0	0	0	0	0	0	0	0	0	0	0	0	0	0	0	0	0	0	0	0	0
0	0	0	0	0	0	0	0	0	0	0	0	0	0	0	0	0	0	0	0	0	0	0	0	0	0	0	0	0	0	0
0	0	0	0	0	0	0	0	0	0	0	0	0	0	0	0	0	0	0	0	0	0	0	0	0	0	0	0	0	0	0
0	0	0	0	0	0	0	0	0	0	0	0	0	0	0	0	0	0	0	0	0	0	0	0	0	0	0	0	0	0	0
0	0	0	0	0	0	0	0	0	0	0	0	0	0	0	0	0	0	0	0	0	0	0	0	0	0	0	0	0	0	0
0	0	0	0	0	0	0	0	0	0	0	0	0	0	0	0	0	0	0	0	0	0	0	0	0	0	0	0	0	0	0
0	0	0	0	0	0	0	0	0	0	0	0	0	0	0	0	0	0	0	0	0	0	0	0	0	0	0	0	0	0	0
0	0	0	0	0	0	0	0	0	0	0	0	0	0	0	0	0	0	0	0	0	0	0	0	0	0	0	0	0	0	0
0	0	0	0	0	0	0	0	0	0	0	0	0	0	0	0	0	0	0	0	0	0	0	0	0	0	0	0	0	0	0
0	0	0	0	0	0	0	0	0	0	0	0	0	0	0	0	0	0	0	0	0	0	0	0	0	0	0	0	0	0	0
0	0	0	0	0	0	0	0	0	0	0	0	0	0	0	0	0	0	0	0	0	0	0	0	0	0	0	0	0	0	0
0	0	0	0	0	0	0	0	0	0	0	0	0	0	0	0	0	0	0	0	0	0	0	0	0	0	0	0	0	0	0
0	0	0	0	0	0	0	0	0	0	0	0	0	0	0	0	0	0	0	0	0	0	0	0	0	0	0	0	0	0	0
0	0	0	0	0	0	0	0	0	0	0	0	0	0	0	0	0	0	0	0	0	0	0	0	0	0	0	0	0	0	0
0	0	0	0	0	0	0	0	0	0	0	0	0	0	0	0	0	0	0	0	0	0	0	0	0	0	0	0	0	0	0
0	0	0	0	0	0	0	0	0	0	0	0	0	0	0	0	0	0	0	0	0	0	0	0	0	0	0	0	0	0	0
0	0	0	0	0	0	0	0	0	0	0	0	0	0	0	0	0	0	0	0	0	0	0	0	0	0	0	0	0	0	0
0	0	0	0	0	0	0	0	0	0	0	0	0	0	0	0	0	0	0	0	0	0	0	0	0	0	0	0	0	0	0
0	0	0	0	0	0	0	0	0	0	0	0	0	0	0	0	0	0	0	0	0	0	0	0	0	0	0	0	0	0	0
0	0	0	0	0	0	0	0	0	0	0	0	0	0	0	0	0	0	0	0	0	0	0	0	0	0	0	0	0	0	0
0	0	0	0	0	0	0	0	0	0	0	0	0	0	0	0	0	0	0	0	0	0	0	0	0	0	0	0	0	0	0
0	0	0	0	0	0	0	0	0	0	0	0	0	0	0	0	0	0	0	0	0	0	0	0	0	0	0	0	0	0	0
0	0	0	0	0	0	0	0	0	0	0	0	0	0	0	0	0	0	0	0	0	0	0	0	0	0	0	0	0	0	0
0	0	0	0	0	0	0	0	0	0	0	0	0	0	0	0	0	0	0	0	0	0	0	0	0	0	0	0	0	0	0
0	0	0	0	0	0	0	0	0	0	0	0	0	0	0	0	0	0	0	0	0	0	0	0	0	0	0	0	0	0	0
0	0	0	0	0	0	0	0	0	0	0	0	0	0	0	0	0	0	0	0	0	0	0	0	0	0	0	0	0	0	0
0	0	0	0	0	0	0	0	0	0	0	0	0	0	0	0	0	0	0	0	0	0	0	0	0	0	0	0	0	0	0
0	0	0	0	0	0	0	0	0	0	0	0	0	0	0	0	0	0	0	0	0	0	0	0	0	0	0	0	0	0	0
0	0	0	0	0	0	0	0	0	0	0	0	0	0	0	0	0	0	0	0	0	0	0	0	0	0	0	0	0	0	0
0	0	0	0	0	0	0	0	0	0	0	0	0	0	0	0	0	0	0	0	0	0	0	0	0	0	0	0	0	0	0
0	0	0	0	0	0	0	0	0	0	0	0	0	0	0	0	0	0	0	0	0	0	0	0	0	0	0	0	0	0	0
0	0	0	0	0	0	0	0	0	0	0	0	0	0	0	0	0	0	0	0	0	0	0	0	0	0	0	0	0	0	0
0	0	0	0	0	0	0	0	0	0	0	0	0	0	0	0	0	0	0	0	0	0	0	0	0	0	0	0	0	0	0
0	0	0	0	0	0	0	0	0	0	0	0	0	0	0	0	0	0	0	0	0	0	0	0	0	0	0	0	0	0	0
0	0	0	0	0	0	0	0	0	0	0	0	0	0	0	0	0	0	0	0	0	0	0	0	0	0	0	0	0	0	0
0	0	0	0	0	0	0	0	0	0	0	0	0	0	0	0	0	0	0	0	0	0	0	0	0	0	0	0	0	0	0
0	0	0	0	0	0	0	0	0	0	0	0	0	0	0	0	0	0	0	0	0	0	0	0	0	0	0	0	0	0	0
0	0	0	0	0	0	0	0	0	0	0	0	0	0	0	0	0	0	0	0	0	0	0	0	0	0	0	0	0	0	0
0	0	0	0	0	0	0	0	0	0	0	0	0	0	0	0	0	0	0	0	0	0	0	0	0	0	0	0	0	0	0
0	0	0	0	0	0	0	0	0	0	0	0	0	0	0	0	0	0	0	0	0	0	0	0	0	0	0	0	0	0	0
0	0	0	0	0	0	0	0	0	0	0	0	0	0	0	0	0	0	0	0	0	0	0	0	0	0	0	0	0	0	0
0	0	0	0	0	0	0	0	0	0	0	0	0	0	0	0	0	0	0	0	0	0	0	0	0	0	0	0	0	0	0
0	0	0	0	0	0	0	0	0	0	0	0	0	0	0	0	0	0	0	0	0	0	0	0	0	0	0	0	0	0	0
0	0	0	0	0	0	0	0	0	0	0	0	0	0	0	0	0	0	0	0	0	0	0	0	0	0	0	0	0	0	0
0	0	0	0	0	0	0	0	0	0	0	0	0	0	0	0	0	0	0	0	0	0	0	0	0	0	0	0	0	0	0
0	0	0	0	0	0	0	0	0	0	0	0	0	0	0	0	0	0	0	0	0	0	0	0	0	0	0	0	0	0	0
0	0	0	0	0	0	0	0	0	0	0	0	0	0	0	0	0	0	0	0	0	0	0	0	0	0	0	0	0	0	0
0	0	0	0	0	0	0	0	0	0	0	0	0	0	0	0	0	0	0	0	0	0	0	0	0	0	0	0	0	0	0
0	0	0	0	0	0	0	0	0	0	0	0	0	0	0	0	0	0	0	0	0	0	0	0	0	0	0	0	0	0	0
0	0	0	0	0	0	0	0	0	0	0	0	0	0	0	0	0	0	0	0	0	0	0	0	0	0	0	0	0	0	0
0	0	0	0	0	0	0	0	0	0	0	0	0	0	0	0	0	0	0	0	0	0	0	0	0	0	0	0	0	0	0
0	0	0	0	0	0	0	0	0	0	0	0	0	0	0	0	0	0	0	0	0	0	0	0	0	0	0	0	0	0	0
0	0	0	0	0	0	0	0	0	0	0	0	0	0	0	0	0	0	0	0	0	0	0	0	0	0	0	0	0	0	0
0	0	0	0	0	0	0	0	0	0	0	0	0	0	0	0	0	0	0	0	0	0	0	0	0	0	0	0	0	0	0
0	0	0	0	0	0	0	0	0	0	0	0	0	0	0	0	0	0	0	0	0	0	0	0	0	0	0	0	0	0	0
0	0	0	0	0	0	0	0	0	0	0	0	0	0	0	0	0	0	0	0	0	0	0	0	0	0	0	0	0	0	0
0	0	0	0	0	0	0	0	0	0	0	0	0	0	0	0	0	0	0	0	0	0	0	0	0	0	0	0	0	0	0
0	0	0	0	0	0	0	0	0	0	0	0	0	0	0	0	0	0	0	0	0	0	0	0	0	0	0	0	0	0	0
0	0	0	0	0	0	0	0	0	0	0	0	0	0	0	0	0	0	0	0	0	0	0	0	0	0	0	0	0	0	0
0	0	0	0	0	0	0	0	0	0	0	0	0	0	0	0	0	0	0	0	0	0	0	0	0	0	0	0	0	0	0
0	0	0	0	0	0	0	0	0	0	0	0	0	0	0	0	0	0	0	0	0	0	0	0	0	0	0	0	0	0	0
0	0	0	0	0	0	0	0	0	0	0	0	0	0	0	0	0	0	0	0	0	0	0	0	0	0	0	0	0	0	0
0	0	0	0	0	0	0	0	0	0	0	0	0	0	0	0	0	0	0	0	0	0	0	0	0	0	0	0	0	0	0
0	0	0	0	0	0	0	0	0	0	0	0	0	0	0	0	0	0	0	0	0	0	0	0	0	0	0	0	0	0	0
0	0	0	0	0	0	0	0	0	0	0	0	0	0	0	0	0	0	0	0	0	0	0	0	0	0	0	0	0	0	0
0	0	0	0	0	0	0	0	0	0	0	0	0	0	0	0	0	0	0	0	0	0	0	0	0	0	0	0	0	0	0
0	0	0	0	0	0	0	0	0	0	0	0	0	0	0	0	0	0	0	0	0	0	0	0	0	0	0	0	0	0	0
0	0	0	0	0	0	0	0	0	0	0	0	0	0	0	0	0	0	0	0	0	0	0	0	0	0	0	0	0	0	0
0	0	0	0	0	0	0	0	0	0	0	0	0	0	0	0	0	0	0	0	0	0	0	0	0	0	0	0	0	0	0
0	0	0	0	0	0	0	0	0	0	0	0	0	0	0	0	0	0	0	0	0	0	0	0	0	0	0	0	0	0	0
0	0	0	0	0	0	0	0	0	0	0	0	0	0	0	0	0	0	0	0	0	0	0	0	0	0	0	0	0	0	0
0	0	0	0	0	0	0	0	0	0	0	0	0	0	0	0	0	0	0	0	0	0	0	0	0	0	0	0	0	0	0
0	0	0	0	0	0	0	0	0	0	0	0	0	0	0	0	0	0	0	0	0	0	0	0	0	0	0	0	0	0	0
0	0	0	0	0	0	0	0	0	0	0	0	0	0	0	0	0	0	0	0	0	0	0	0	0	0	0	0	0	0	0
0	0	0	0	0	0	0	0	0	0	0	0	0	0	0	0	0	0	0	0	0	0	0	0	0	0	0	0	0	0	0
0	0	0	0	0	0	0	0	0	0	0	0	0	0	0	0	0	0	0	0	0	0	0	0	0	0	0	0	0	0	0
0	0	0	0	0	0	0	0	0	0	0	0	0	0	0	0	0	0	0	0	0	0	0	0	0	0	0	0	0	0	0
0	0	0	0	0	0	0	0	0	0	0	0	0	0	0	0	0	0	0	0	0	0	0	0	0	0	0	0	0	0	0
0	0	0	0	0	0	0	0	0	0	0	0	0	0	0	0	0	0	0	0	0	0	0	0	0	0	0	0	0	0	0
0	0	0	0	0	0	0	0	0	0	0	0	0	0	0	0	0	0	0	0	0	0	0	0	0	0	0	0	0	0	0
0	0	0	0	0	0	0	0	0	0	0	0	0	0	0	0	0	0	0	0	0	0	0	0	0	0	0	0	0	0	0
0	0	0	0	0	0	0	0	0	0	0	0	0	0	0	0	0	0	0	0	0	0	0	0	0	0	0	0	0	0	0
0	0	0	0	0	0	0	0	0	0	0	0	0	0	0	0	0	0	0	0	0	0	0	0	0	0	0	0	0	0	0
0	0	0	0	0	0	0	0	0	0	0	0	0	0	0	0	0	0	0	0	0	0	0	0	0	0	0	0	0	0	0
0	0	0	0	0	0	0	0	0	0	0	0	0	0	0	0	0	0	0	0	0	0	0	0	0	0	0	0	0	0	0
0	0	0	0	0	0	0	0	0	0	0	0	0	0	0	0	0	0	0	0	0	0	0	0	0	0	0	0	0	0	0
0	0	0	0	0	0	0	0	0	0	0	0	0	0	0	0	0	0	0	0	0	0	0	0	0	0	0	0	0	0	0
0	0	0	0	0	0	0	0	0	0	0	0	0	0	0	0	0	0	0	0	0	0	0	0	0	0	0	0	0	0	0
0	0	0	0	0	0	0	0	0	0	0	0	0	0	0	0	0	0	0	0	0	0	0	0	0	0	0	0	0	0	0
0	0	0	0	0	0	0	0	0	0	0	0	0	0	0	0	0	0	0	0	0	0	0	0	0	0	0	0	0	0	0
0	0	0	0	0	0	0	0	0	0	0	0	0	0	0	0	0	0	0	0	0	0	0	0	0	0	0	0	0	0	0
0	0	0	0	0	0	0	0	0	0	0	0	0	0	0	0	0	0	0	0	0	0	0	0	0	0	0	0	0	0	0
0	0	0	0	0	0	0	0	0	0	0	0	0	0	0	0	0	0	0	0	0	0	0	0	0	0	0	0	0	0	0
0	0	0	0	0	0	0	0	0	0	0	0	0	0	0	0	0	0	0	0	0	0	0	0	0	0	0	0	0	0	0
0	0	0	0	0	0	0	0	0	0	0	0	0	0	0	0	0	0	0	0	0	0	0	0	0	0	0	0	0	0	0
0	0	0	0	0	0	0	0	0	0	0	0	0	0	0	0	0	0	0	0	0	0	0	0	0	0	0	0	0	0	0
0	0	0	0	0	0	0	0	0	0	0	0	0	0	0	0	0	0	0	0	0	0	0	0	0	0	0	0	0	0	0
0	0	0	0	0	0	0	0	0	0	0	0	0	0	0	0	0	0	0	0	0	0	0	0	0	0	0	0	0	0	0
0	0	0	0	0	0	0	0	0	0	0	0	0	0	0	0	0	0	0	0	0	0	0	0	0	0	0	0	0	0	0
0	0	0	0	0	0	0	0	0	0	0	0	0	0	0	0	0	0	0	0	0	0	0	0	0	0	0	0	0	0	0
0	0	0	0	0	0	0	0	0	0	0	0	0	0	0	0	0	0	0	0	0	0	0	0	0	0	0	0	0	0	0
0	0	0	0	0	0	0	0	0	0	0	0	0	0	0	0	0	0	0	0	0	0	0	0	0	0	0	0	0	0	0
0	0	0	0	0	0	0	0	0	0	0	0	0	0	0	0	0	0	0	0	0	0	0	0	0	0	0	0	0	0	0
0	0	0	0	0	0	0	0	0	0	0	0	0	0	0	0	0	0	0	0	0	0	0	0	0	0	0	0	0	0	0
0	0	0	0	0	0	0	0	0	0	0	0	0	0	0	0	0	0	0	0	0	0	0	0	0	0	0	0	0	0	0
0	0	0	0	0	0	0	0	0	0	0	0	0	0	0	0	0	0	0	0	0	0	0	0	0	0	0	0	0	0	0
0	0	0	0	0	0	0	0	0	0	0	0	0	0	0	0	0	0	0	0	0	0	0	0	0	0	0	0	0	0	0
0	0	0	0	0	0	0	0	0	0	0	0	0	0	0	0	0	0	0	0	0	0	0	0	0	0	0	0	0	0	0
0	0	0	0	0	0	0	0	0	0	0	0	0	0	0	0	0	0	0	0	0	0	0	0	0	0	0	0	0	0	0
0	0	0	0	0	0	0	0	0	0	0	0	0	0	0	0	0	0	0	0	0	0	0	0	0	0	0	0	0	0	0
0	0	0	0	0	0	0	0	0	0	0	0	0	0	0	0	0	0	0	0	0	0	0	0	0	0	0	0	0	0	0
0	0	0	0	0	0	0	0	0	0	0	0	0	0	0	0	0	0	0	0	0	0	0	0	0	0	0	0	0	0	0
0	0	0	0	0	0	0	0	0	0	0	0	0	0	0	0	0	0	0	0	0	0	0	0	0	0	0	0	0	0	0
0	0	0	0	0	0	0	0	0	0	0	0	0	0	0	0	0	0	0	0	0	0	0	0	0	0	0	0	0	0	0
0	0	0	0	0	0	0	0	0	0	0	0	0	0	0	0	0	0	0	0	0	0	0	0	0	0	0	0	0	0	0
0	0	0	0	0	0	0	0	0	0	0	0	0	0	0	0	0	0	0	0	0	0	0	0	0	0	0	0	0	0	0
0	0	0	0	0	0	0	0	0	0	0	0	0	0	0	0	0	0	0	0	0	0	0	0	0	0	0	0	0	0	0
0	0	0	0	0	0	0	0	0	0	0	0	0	0	0	0	0	0	0	0	0	0	0	0	0	0	0	0	0	0	0
0	0	0	0	0	0	0	0	0	0	0	0	0	0	0	0	0	0	0	0	0	0	0	0	0	0	0	0	0	0	0
0	0	0	0	0	0	0	0	0	0	0	0	0	0	0	0	0	0	0	0	0	0	0	0	0	0	0	0	0	0	0
0	0	0	0	0	0	0	0	0	0	0	0	0	0	0	0	0	0	0	0	0	0	0	0	0	0	0	0	0	0	0
0	0	0	0	0	0	0	0	0	0	0	0	0	0	0	0	0	0	0	0	0	0	0	0	0	0	0	0	0	0	0
0	0	0	0	0	0	0	0	0	0	0	0	0	0	0	0	0	0	0	0	0	0	0	0	0	0	0	0	0	0	0
0	0	0	0	0	0	0	0	0	0	0	0	0	0	0	0	0	0	0	0	0	0	0	0	0	0	0	0	0	0	0
0	0	0	0	0	0	0	0	0	0	0	0	0	0	0	0	0	0	0	0	0	0	0	0	0	0	0	0	0	0	0
0	0	0	0	0	0	0	0	0	0	0	0	0	0	0	0	0	0	0	0	0	0	0	0	0	0	0	0	0	0	0
0	0	0	0	0	0	0	0	0	0	0	0	0	0	0	0	0	0	0	0	0	0	0	0	0	0	0	0	0	0	0
0	0	0	0	0	0	0	0	0	0	0	0	0	0	0	0	0	0	0	0	0	0	0	0	0	0	0	0	0	0	0
0	0	0	0	0	0	0	0	0	0	0	0	0	0	0	0	0	0	0	0	0	0	0	0	0	0	0	0	0	0	0
0	0	0	0	0	0	0	0	0	0	0	0	0	0	0	0	0	0	0	0	0	0	0	0	0	0	0	0	0	0	0
0	0	0	0	0	0	0	0	0	0	0	0	0	0	0	0	0	0	0	0	0	0	0	0	0	0	0	0	0	0	0
0	0	0	0	0	0	0	0	0	0	0	0	0	0	0	0	0	0	0	0	0	0	0	0	0	0	0	0	0	0	0
0	0	0	0	0	0	0	0	0	0	0	0	0	0	0	0	0	0	0	0	0	0	0	0	0	0	0	0	0	0	0
0	0	0	0	0	0	0	0	0	0	0	0	0	0	0	0	0	0	0	0	0	0	0	0	0	0	0	0	0	0	0
0	0	0	0	0	0	0	0	0	0	0	0	0	0	0	0	0	0	0	0	0	0	0	0	0	0	0	0	0	0	0
0	0	0	0	0	0	0	0	0	0	0	0	0	0	0	0	0	0	0	0	0	0	0	0	0	0	0	0	0	0	0
0	0	0	0	0	0	0	0	0	0	0	0	0	0	0	0	0	0	0	0	0	0	0	0	0	0	0	0	0	0	0
0	0	0	0	0	0	0	0	0	0	0	0	0	0	0	0	0	0	0	0	0	0	0	0	0	0	0	0	0	0	0
0	0	0	0	0	0	0	0	0	0	0	0	0	0	0	0	0	0	0	0	0	0	0	0	0	0	0	0	0	0	0
0	0	0	0	0	0	0	0	0	0	0	0	0	0	0	0	0	0	0	0	0	0	0	0	0	0	0	0	0	0	0
0	0	0	0	0	0	0	0	0	0	0	0	0	0	0	0	0	0	0	0	0	0	0	0	0	0	0	0	0	0	0
0	0	0	0	0	0	0	0	0	0	0	0	0	0	0	0	0	0	0	0	0	0	0	0	0	0	0	0	0	0	0
0	0	0	0	0	0	0	0	0	0	0	0	0	0	0	0	0	0	0	0	0	0	0	0	0	0	0	0	0	0	0
0	0	0	0	0	0	0	0	0	0	0	0	0	0	0	0	0	0	0	0	0	0	0	0	0	0	0	0	0	0	0
0	0	0	0	0	0	0	0	0	0	0	0	0	0	0	0	0	0	0	0	0	0	0	0	0	0	0	0	0	0	0
0	0	0	0	0	0	0	0	0	0	0	0	0	0	0	0	0	0	0	0	0	0	0	0	0	0	0	0	0	0	0
0	0	0	0	0	0	0	0	0	0	0	0	0	0	0	0	0	0	0	0	0	0	0	0	0	0	0	0	0	0	0
0	0	0	0	0	0	0	0	0	0	0	0	0	0	0	0	0	0	0	0	0	0	0	0	0	0	0	0	0	0	0
0	0	0	0	0	0	0	0	0	0	0	0	0	0	0	0	0	0	0	0	0	0	0	0	0	0	0	0	0	0	0
0	0	0	0	0	0	0	0	0	0	0	0	0	0	0	0	0	0	0	0	0	0	0	0	0	0	0	0	0	0	0
0	0	0	0	0	0	0	0	0	0	0	0	0	0	0	0	0	0	0	0	0	0	0	0	0	0	0	0	0	0	0
0	0	0	0	0	0	0	0	0	0	0	0	0	0	0	0	0	0	0	0	0	0	0	0	0	0	0	0	0	0	0
0	0	0	0	0	0	0	0	0	0	0	0	0	0	0	0	0	0	0	0	0	0	0	0	0	0	0	0	0	0	0
0	0	0	0	0	0	0	0	0	0	0	0	0	0	0	0	0	0	0	0	0	0	0	0	0	0	0	0	0	0	0
0	0	0	0	0	0	0	0	0	0	0	0	0	0	0	0	0	0	0	0	0	0	0	0	0	0	0	0	0	0	0
0	0	0	0	0	0	0	0	0	0	0	0	0	0	0	0	0	0	0	0	0	0	0	0	0	0	0	0	0	0	0
0	0	0	0	0	0	0	0	0	0	0	0	0	0	0	0	0	0	0	0	0	0	0	0	0	0	0	0	0	0	0
0	0	0	0	0	0	0	0	0	0	0	0	0	0	0	0	0	0	0	0	0	0	0	0	0	0	0	0	0	0	0
0	0	0	0	0	0	0	0	0	0	0	0	0	0	0	0	0	0	0	0	0	0	0	0	0	0	0	0	0	0	0
0	0	0	0	0	0	0	0	0	0	0	0	0	0	0	0	0	0	0	0	0	0	0	0	0	0	0	0	0	0	0
0	0	0	0	0	0	0	0	0	0	0	0	0	0	0	0	0	0	0	0	0	0	0	0	0	0	0	0	0	0	0
0	0	0	0	0	0	0	0	0	0	0	0	0	0	0	0	0	0	0	0	0	0	0	0	0	0	0	0	0	0	0
0	0	0	0	0	0	0	0	0	0	0	0	0	0	0	0	0	0	0	0	0	0	0	0	0	0	0	0	0	0	0
0	0	0	0	0	0	0	0	0	0	0	0	0	0	0	0	0	0	0	0	0	0	0	0	0	0	0	0	0	0	0
0	0	0	0	0	0	0	0	0	0	0	0	0	0	0	0	0	0	0	0	0	0	0	0	0	0	0	0	0	0	0
0	0	0	0	0	0	0	0	0	0	0	0	0	0	0	0	0	0	0	0	0	0	0	0	0	0	0	0	0	0	0
0	0	0	0	0	0	0	0	0	0	0	0	0	0	0	0	0	0	0	0	0	0	0	0	0	0	0	0	0	0	0
0	0	0	0	0	0	0	0	0	0	0	0	0	0	0	0	0	0	0	0	0	0	0	0	0	0	0	0	0	0	0
0	0	0	0	0	0	0	0	0	0	0	0	0	0	0	0	0	0	0	0	0	0	0	0	0	0	0	0	0	0	0
0	0	0	0	0	0	0	0	0	0	0	0	0	0	0	0	0	0	0	0	0	0	0	0	0	0	0	0	0	0	0
0	0	0	0	0	0	0	0	0	0	0	0	0	0	0	0	0	0	0	0	0	0	0	0	0	0	0	0	0	0	0
0	0	0	0	0	0	0	0	0	0	0	0	0	0	0	0	0	0	0	0	0	0	0	0	0	0	0	0	0	0	0
0	0	0	0	0	0	0	0	0	0	0	0	0	0	0	0	0	0	0	0	0	0	0	0	0	0	0	0	0	0	0
0	0	0	0	0	0	0	0	0	0	0	0	0	0	0	0	0	0	0	0	0	0	0	0	0	0	0	0	0	0	0
0	0	0	0	0	0	0	0	0	0	0	0	0	0	0	0	0	0	0	0	0	0	0	0	0	0	0	0	0	0	0
0	0	0	0	0	0	0	0	0	0	0	0	0	0	0	0	0	0	0	0	0	0	0	0	0	0	0	0	0	0	0
0	0	0	0	0	0	0	0	0	0	0	0	0	0	0	0	0	0	0	0	0	0	0	0	0	0	0	0	0	0	0
0	0	0	0	0	0	0	0	0	0	0	0	0	0	0	0	0	0	0	0	0	0	0	0	0	0	0	0	0	0	0
0	0	0	0	0	0	0	0	0	0	0	0	0	0	0	0	0	0	0	0	0	0	0	0	0	0	0	0	0	0	0
0	0	0	0	0	0	0	0	0	0	0	0	0	0	0	0	0	0	0	0	0	0	0	0	0	0	0	0	0	0	0
0	0	0	0	0	0	0	0	0	0	0	0	0	0	0	0	0	0	0	0	0	0	0	0	0	0	0	0	0	0	0
0	0	0	0	0	0	0	0	0	0	0	0	0	0	0	0	0	0	0	0	0	0	0	0	0	0	0	0	0	0	0
0	0	0	0	0	0	0	0	0	0	0	0	0	0	0	0	0	0	0	0	0	0	0	0	0	0	0	0	0	0	0
0	0	0	0	0	0	0	0	0	0	0	0	0	0	0	0	0	0	0	0	0	0	0	0	0	0	0	0	0	0	0
0	0	0	0	0	0	0	0	0	0	0	0	0	0	0	0	0	0	0	0	0	0	0	0	0	0	0	0	0	0	0
0	0	0	0	0	0	0	0	0	0	0	0	0	0	0	0	0	0	0	0	0	0	0	0	0	0	0	0	0	0	0
0	0	0	0	0	0	0	0	0	0	0	0	0	0	0	0	0	0	0	0	0	0	0	0	0	0	0	0	0	0	0
0	0	0	0	0	0	0	0	0	0	0	0	0	0	0	0	0	0	0	0	0	0	0	0	0	0	0	0	0	0	0
0	0	0	0	0	0	0	0	0	0	0	0	0	0	0	0	0	0	0	0	0	0	0	0	0	0	0	0	0	0	0
0	0	0	0	0	0	0	0	0	0	0	0	0	0	0	0	0	0	0	0	0	0	0	0	0	0	0	0	0	0	0
0	0	0	0	0	0	0	0	0	0	0	0	0	0	0	0	0	0	0	0	0	0	0	0	0	0	0	0	0	0	0
0	0	0	0	0	0	0	0	0	0	0	0	0	0	0	0	0	0	0	0	0	0	0	0	0	0	0	0	0	0	0
0	0	0	0	0	0	0	0	0	0	0	0	0	0	0	0	0	0	0	0	0	0	0	0	0	0	0	0	0	0	0
0	0	0	0	0	0	0	0	0	0	0	0	0	0	0	0	0	0	0	0	0	0	0	0	0	0	0	0	0	0	0
0	0	0	0	0	0	0	0	0	0	0	0	0	0	0	0	0	0	0	0	0	0	0	0	0	0	0	0	0	0	0
0	0	0	0	0	0	0	0	0	0	0	0	0	0	0	0	0	0	0	0	0	0	0	0	0	0	0	0	0	0	0
0	0	0	0	0	0	0	0	0	0	0	0	0	0	0	0	0	0	0	0	0	0	0	0	0	0	0	0	0	0	0
0	0	0	0	0	0	0	0	0	0	0	0	0	0	0	0	0	0	0	0	0	0	0	0	0	0	0	0	0	0	0
0	0	0	0	0	0	0	0	0	0	0	0	0	0	0	0	0	0	0	0	0	0	0	0	0	0	0	0	0	0	0
0	0	0	0	0	0	0	0	0	0	0	0	0	0	0	0	0	0	0	0	0	0	0	0	0	0	0	0	0	0	0
0	0	0	0	0	0	0	0	0	0	0	0	0	0	0	0	0	0	0	0	0	0	0	0	0	0	0	0	0	0	0
0	0	0	0	0	0	0	0	0	0	0	0	0	0	0	0	0	0	0	0	0	0	0	0	0	0	0	0	0	0	0
0	0	0	0	0	0	0	0	0	0	0	0	0	0	0	0	0	0	0	0	0	0	0	0	0	0	0	0	0	0	0
0	0	0	0	0	0	0	0	0	0	0	0	0	0	0	0	0	0	0	0	0	0	0	0	0	0	0	0	0	0	0
0	0	0	0	0	0	0	0	0	0	0	0	0	0	0	0	0	0	0	0	0	0	0	0	0	0	0	0	0	0	0
0	0	0	0	0	0	0	0	0	0	0	0	0	0	0	0	0	0	0	0	0	0	0	0	0	0	0	0	0	0	0
0	0	0	0	0	0	0	0	0	0	0	0	0	0	0	0	0	0	0	0	0	0	0	0	0	0	0	0	0	0	0
0	0	0	0	0	0	0	0	0	0	0	0	0	0	0	0	0	0	0	0	0	0	0	0	0	0	0	0	0	0	0
0	0	0	0	0	0	0	0	0	0	0	0	0	0	0	0	0	0	0	0	0	0	0	0	0	0	0	0	0	0	0
0	0	0	0	0	0	0	0	0	0	0	0	0	0	0	0	0	0	0	0	0	0	0	0	0	0	0	0	0	0	0
0	0	0	0	0	0	0	0	0	0	0	0	0	0	0	0	0	0	0	0	0	0	0	0	0	0	0	0	0	0	0
0	0	0	0	0	0	0	0	0	0	0	0	0	0	0	0	0	0	0	0	0	0	0	0	0	0	0	0	0	0	0
0	0	0	0	0	0	0	0	0	0	0	0	0	0	0	0	0	0	0	0	0	0	0	0	0	0	0	0	0	0	0
0	0	0	0	0	0	0	0	0	0	0	0	0	0	0	0	0	0	0	0	0	0	0	0	0	0	0	0	0	0	0
0	0	0	0	0	0	0	0	0	0	0	0	0	0	0	0	0	0	0	0	0	0	0	0	0	0	0	0	0	0	0
0	0	0	0	0	0	0	0	0	0	0	0	0	0	0	0	0	0	0	0	0	0	0	0	0	0	0	0	0	0	0
0	0	0	0	0	0	0	0	0	0	0	0	0	0	0	0	0	0	0	0	0	0	0	0	0	0	0	0	0	0	0
0	0	0	0	0	0	0	0	0	0	0	0	0	0	0	0	0	0	0	0	0	0	0	0	0	0	0	0	0	0	0
0	0	0	0	0	0	0	0	0	0	0	0	0	0	0	0	0	0	0	0	0	0	0	0	0	0	0	0	0	0	0
0	0	0	0	0	0	0	0	0	0	0	0	0	0	0	0	0	0	0	0	0	0	0	0	0	0	0	0	0	0	0
0	0	0	0	0	0	0	0	0	0	0	0	0	0	0	0	0	0	0	0	0	0	0	0	0	0	0	0	0	0	0
0	0	0	0	0	0	0	0	0	0	0	0	0	0	0	0	0	0	0	0	0	0	0	0	0	0	0	0	0	0	0
0	0	0	0	0	0	0	0	0	0	0	0	0	0	0	0	0	0	0	0	0	0	0	0	0	0	0	0	0	0	0
0	0	0	0	0	0	0	0	0	0	0	0	0	0	0	0	0	0	0	0	0	0	0	0	0	0	0	0	0	0	0
0	0	0	0	0	0	0	0	0	0	0	0	0	0	0	0	0	0	0	0	0	0	0	0	0	0	0	0	0	0	0
0	0	0	0	0	0	0	0	0	0	0	0	0	0	0	0	0	0	0	0	0	0	0	0	0	0	0	0	0	0	0
0	0	0	0	0	0	0	0	0	0	0	0	0	0	0	0	0	0	0	0	0	0	0	0	0	0	0	0	0	0	0
0	0	0	0	0	0	0	0	0	0	0	0	0	0	0	0	0	0	0	0	0	0	0	0	0	0	0	0	0	0	0
0	0	0	0	0	0	0	0	0	0	0	0	0	0	0	0	0	0	0	0	0	0	0	0	0	0	0	0	0	0	0
0	0	0	0	0	0	0	0	0	0	0	0	0	0	0	0	0	0	0	0	0	0	0	0	0	0	0	0	0	0	0
0	0	0	0	0	0	0	0	0	0	0	0	0	0	0	0	0	0	0	0	0	0	0	0	0	0	0	0	0	0	0
0	0	0	0	0	0	0	0	0	0	0	0	0	0	0	0	0	0	0	0	0	0	0	0	0	0	0	0	0	0	0
0	0	0	0	0	0	0	0	0	0	0	0	0	0	0	0	0	0	0	0	0	0	0	0	0	0	0	0	0	0	0
0	0	0	0	0	0	0	0	0	0	0	0	0	0	0	0	0	0	0	0	0	0	0	0	0	0	0	0	0	0	0
0	0	0	0	0	0	0	0	0	0	0	0	0	0	0	0	0	0	0	0	0	0	0	0	0	0	0	0	0	0	0
0	0	0	0	0	0	0	0	0	0	0	0	0	0	0	0	0	0	0	0	0	0	0	0	0	0	0	0	0	0	0
0	0	0	0	0	0	0	0	0	0	0	0	0	0	0	0	0	0	0	0	0	0	0	0	0	0	0	0	0	0	0
0	0	0	0	0	0	0	0	0	0	0	0	0	0	0	0	0	0	0	0	0	0	0	0	0	0	0	0	0	0	0
0	0	0	0	0	0	0	0	0	0	0	0	0	0	0	0	0	0	0	0	0	0	0	0	0	0	0	0	0	0	0
0	0	0	0	0	0	0	0	0	0	0	0	0	0	0	0	0	0	0	0	0	0	0	0	0	0	0	0	0	0	0
0	0	0	0	0	0	0	0	0	0	0	0	0	0	0	0	0	0	0	0	0	0	0	0	0	0	0	0	0	0	0
0	0	0	0	0	0	0	0	0	0	0	0	0	0	0	0	0	0	0	0	0	0	0	0	0	0	0	0	0	0	0
0	0	0	0	0	0	0	0	0	0	0	0	0	0	0	0	0	0	0	0	0	0	0	0	0	0	0	0	0	0	0
0	0	0	0	0	0	0	0	0	0	0	0	0	0	0	0	0	0	0	0	0	0	0	0	0	0	0	0	0	0	0
0	0	0	0	0	0	0	0	0	0	0	0	0	0	0	0	0	0	0	0	0	0	0	0	0	0	0	0	0	0	0
0	0	0	0	0	0	0	0	0	0	0	0	0	0	0	0	0	0	0	0	0	0	0	0	0	0	0	0	0	0	0
0	0	0	0	0	0	0	0	0	0	0	0	0	0	0	0	0	0	0	0	0	0	0	0	0	0	0	0	0	0	0
0	0	0	0	0	0	0	0	0	0	0	0	0	0	0	0	0	0	0	0	0	0	0	0	0	0	0	0	0	0	0
0	0	0	0	0	0	0	0	0	0	0	0	0	0	0	0	0	0	0	0	0	0	0	0	0	0	0	0	0	0	0
0	0	0	0	0	0	0	0	0	0	0	0	0	0	0	0	0	0	0	0	0	0	0	0	0	0	0	0	0	0	0
0	0	0	0	0	0	0	0	0	0	0	0	0	0	0	0	0	0	0	0	0	0	0	0	0	0	0	0	0	0	0
0	0	0	0	0	0	0	0	0	0	0	0	0	0	0	0	0	0	0	0	0	0	0	0	0	0	0	0	0	0	0
0	0	0	0	0	0	0	0	0	0	0	0	0	0	0	0	0	0	0	0	0	0	0	0	0	0	0	0	0	0	0
0	0	0	0	0	0	0	0	0	0	0	0	0	0	0	0	0	0	0	0	0	0	0	0	0	0	0	0	0	0	0
0	0	0	0	0	0	0	0	0	0	0	0	0	0	0	0	0	0	0	0	0	0	0	0	0	0	0	0	0	0	0
0	0	0	0	0	0	0	0	0	0	0	0	0	0	0	0	0	0	0	0	0	0	0	0	0	0	0	0	0	0	0
0	0	0	0	0	0	0	0	0	0	0	0	0	0	0	0	0	0	0	0	0	0	0	0	0	0	0	0	0	0	0
0	0	0	0	0	0	0	0	0	0	0	0	0	0	0	0	0	0	0	0	0	0	0	0	0	0	0	0	0	0	0
0	0	0	0	0	0	0	0	0	0	0	0	0	0	0	0	0	0	0	0	0	0	0	0	0	0	0	0	0	0	0
0	0	0	0	0	0	0	0	0	0	0	0	0	0	0	0	0	0	0	0	0	0	0	0	0	0	0	0	0	0	0
0	0	0	0	0	0	0	0	0	0	0	0	0	0	0	0	0	0	0	0	0	0	0	0	0	0	0	0	0	0	0
0	0	0	0	0	0	0	0	0	0	0	0	0	0	0	0	0	0	0	0	0	0	0	0	0	0	0	0	0	0	0
0	0	0	0	0	0	0	0	0	0	0	0	0	0	0	0	0	0	0	0	0	0	0	0	0	0	0	0	0	0	0
0	0	0	0	0	0	0	0	0	0	0	0	0	0	0	0	0	0	0	0	0	0	0	0	0	0	0	0	0	0	0
0	0	0	0	0	0	0	0	0	0	0	0	0	0	0	0	0	0	0	0	0	0	0	0	0	0	0	0	0	0	0
0	0	0	0	0	0	0	0	0	0	0	0	0	0	0	0	0	0	0	0	0	0	0	0	0	0	0	0	0	0	0
0	0	0	0	0	0	0	0	0	0	0	0	0	0	0	0	0	0	0	0	0	0	0	0	0	0	0	0	0	0	0
0	0	0	0	0	0	0	0	0	0	0	0	0	0	0	0	0	0	0	0	0	0	0	0	0	0	0	0	0	0	0
0	0	0	0	0	0	0	0	0	0	0	0	0	0	0	0	0	0	0	0	0	0	0	0	0	0	0	0	0	0	0
0	0	0	0	0	0	0	0	0	0	0	0	0	0	0	0	0	0	0	0	0	0	0	0	0	0	0	0	0	0	0
0	0	0	0	0	0	0	0	0	0	0	0	0	0	0	0	0	0	0	0	0	0	0	0	0	0	0	0	0	0	0
0	0	0	0	0	0	0	0	0	0	0	0	0	0	0	0	0	0	0	0	0	0	0	0	0	0	0	0	0	0	0
0	0	0	0	0	0	0	0	0	0	0	0	0	0	0	0	0	0	0	0	0	0	0	0	0	0	0	0	0	0	0
0	0	0	0	0	0	0	0	0	0	0	0	0	0	0	0	0	0	0	0	0	0	0	0	0	0	0	0	0	0	0
0	0	0	0	0	0	0	0	0	0	0	0	0	0	0	0	0	0	0	0	0	0	0	0	0	0	0	0	0	0	0
0	0	0	0	0	0	0	0	0	0	0	0	0	0	0	0	0	0	0	0	0	0	0	0	0	0	0	0	0	0	0
0	0	0	0	0	0	0	0	0	0	0	0	0	0	0	0	0	0	0	0	0	0	0	0	0	0	0	0	0	0	0
0	0	0	0	0	0	0	0	0	0	0	0	0	0	0	0	0	0	0	0	0	0	0	0	0	0	0	0	0	0	0
0	0	0	0	0	0	0	0	0	0	0	0	0	0	0	0	0	0	0	0	0	0	0	0	0	0	0	0	0	0	0
0	0	0	0	0	0	0	0	0	0	0	0	0	0	0	0	0	0	0	0	0	0	0	0	0	0	0	0	0	0	0
0	0	0	0	0	0	0	0	0	0	0	0	0	0	0	0	0	0	0	0	0	0	0	0	0	0	0	0	0	0	0
0	0	0	0	0	0	0	0	0	0	0	0	0	0	0	0	0	0	0	0	0	0	0	0	0	0	0	0	0	0	0
0	0	0	0	0	0	0	0	0	0	0	0	0	0	0	0	0	0	0	0	0	0	0	0	0	0	0	0	0	0	0
0	0	0	0	0	0	0	0	0	0	0	0	0	0	0	0	0	0	0	0	0	0	0	0	0	0	0	0	0	0	0
0	0	0	0	0	0	0	0	0	0	0	0	0	0	0	0	0	0	0	0	0	0	0	0	0	0	0	0	0	0	0
0	0	0	0	0	0	0	0	0	0	0	0	0	0	0	0	0	0	0	0	0	0	0	0	0	0	0	0	0	0	0
0	0	0	0	0	0	0	0	0	0	0	0	0	0	0	0	0	0	0	0	0	0	0	0	0	0	0	0	0	0	0
0	0	0	0	0	0	0	0	0	0	0	0	0	0	0	0	0	0	0	0	0	0	0	0	0	0	0	0	0	0	0
0	0	0	0	0	0	0	0	0	0	0	0	0	0	0	0	0	0	0	0	0	0	0	0	0	0	0	0	0	0	0
0	0	0	0	0	0	0	0	0	0	0	0	0	0	0	0	0	0	0	0	0	0	0	0	0	0	0	0	0	0	0
0	0	0	0	0	0	0	0	0	0	0	0	0	0	0	0	0	0	0	0	0	0	0	0	0	0	0	0	0	0	0
0	0	0	0	0	0	0	0	0	0	0	0	0	0	0	0	0	0	0	0	0	0	0	0	0	0	0	0	0	0	0
0	0	0	0	0	0	0	0	0	0	0	0	0	0	0	0	0	0	0	0	0	0	0	0	0	0	0	0	0	0	0
0	0	0	0	0	0	0	0	0	0	0	0	0	0	0	0	0	0	0	0	0	0	0	0	0	0	0	0	0	0	0
0	0	0	0	0	0	0	0	0	0	0	0	0	0	0	0	0	0	0	0	0	0	0	0	0	0	0	0	0	0	0
0	0	0	0	0	0	0	0	0	0	0	0	0	0	0	0	0	0	0	0	0	0	0	0	0	0	0	0	0	0	0
0	0	0	0	0	0	0	0	0	0	0	0	0	0	0	0	0	0	0	0	0	0	0	0	0	0	0	0	0	0	0
0	0	0	0	0	0	0	0	0	0	0	0	0	0	0	0	0	0	0	0	0	0	0	0	0	0	0	0	0	0	0
0	0	0	0	0	0	0	0	0	0	0	0	0	0	0	0	0	0	0	0	0	0	0	0	0	0	0	0	0	0	0
0	0	0	0	0	0	0	0	0	0	0	0	0	0	0	0	0	0	0	0	0	0	0	0	0	0	0	0	0	0	0
0	0	0	0	0	0	0	0	0	0	0	0	0	0	0	0	0	0	0	0	0	0	0	0	0	0	0	0	0	0	0
0	0	0	0	0	0	0	0	0	0	0	0	0	0	0	0	0	0	0	0	0	0	0	0	0	0	0	0	0	0	0
0	0	0	0	0	0	0	0	0	0	0	0	0	0	0	0	0	0	0	0	0	0	0	0	0	0	0	0	0	0	0
0	0	0	0	0	0	0	0	0	0	0	0	0	0	0	0	0	0	0	0	0	0	0	0	0	0	0	0	0	0	0
0	0	0	0	0	0	0	0	0	0	0	0	0	0	0	0	0	0	0	0	0	0	0	0	0	0	0	0	0	0	0
0	0	0	0	0	0	0	0	0	0	0	0	0	0	0	0	0	0	0	0	0	0	0	0	0	0	0	0	0	0	0
0	0	0	0	0	0	0	0	0	0	0	0	0	0	0	0	0	0	0	0	0	0	0	0	0	0	0	0	0	0	0
0	0	0	0	0	0	0	0	0	0	0	0	0	0	0	0	0	0	0	0	0	0	0	0	0	0	0	0	0	0	0
0	0	0	0	0	0	0	0	0	0	0	0	0	0	0	0	0	0	0	0	0	0	0	0	0	0	0	0	0	0	0
0	0	0	0	0	0	0	0	0	0	0	0	0	0	0	0	0	0	0	0	0	0	0	0	0	0	0	0	0	0	0
0	0	0	0	0	0	0	0	0	0	0	0	0	0	0	0	0	0	0	0	0	0	0	0	0	0	0	0	0	0	0
0	0	0	0	0	0	0	0	0	0	0	0	0	0	0	0	0	0	0	0	0	0	0	0	0	0	0	0	0	0	0
0	0	0	0	0	0	0	0	0	0	0	0	0	0	0	0	0	0	0	0	0	0	0	0	0	0	0	0	0	0	0
0	0	0	0	0	0	0	0	0	0	0	0	0	0	0	0	0	0	0	0	0	0	0	0	0	0	0	0	0	0	0
0	0	0	0	0	0	0	0	0	0	0	0	0	0	0	0	0	0	0	0	0	0	0	0	0	0	0	0	0	0	0
0	0	0	0	0	0	0	0	0	0	0	0	0	0	0	0	0	0	0	0	0	0	0	0	0	0	0	0	0	0	0
0	0	0	0	0	0	0	0	0	0	0	0	0	0	0	0	0	0	0	0	0	0	0	0	0	0	0	0	0	0	0
0	0	0	0	0	0	0	0	0	0	0	0	0	0	0	0	0	0	0	0	0	0	0	0	0	0	0	0	0	0	0
0	0	0	0	0	0	0	0	0	0	0	0	0	0	0	0	0	0	0	0	0	0	0	0	0	0	0	0	0	0	0
0	0	0	0	0	0	0	0	0	0	0	0	0	0	0	0	0	0	0	0	0	0	0	0	0	0	0	0	0	0	0
0	0	0	0	0	0	0	0	0	0	0	0	0	0	0	0	0	0	0	0	0	0	0	0	0	0	0	0	0	0	0
0	0	0	0	0	0	0	0	0	0	0	0	0	0	0	0	0	0	0	0	0	0	0	0	0	0	0	0	0	0	0
0	0	0	0	0	0	0	0	0	0	0	0	0	0	0	0	0	0	0	0	0	0	0	0	0	0	0	0	0	0	0
0	0	0	0	0	0	0	0	0	0	0	0	0	0	0	0	0	0	0	0	0	0	0	0	0	0	0	0	0	0	0
0	0	0	0	0	0	0	0	0	0	0	0	0	0	0	0	0	0	0	0	0	0	0	0	0	0	0	0	0	0	0
0	0	0	0	0	0	0	0	0	0	0	0	0	0	0	0	0	0	0	0	0	0	0	0	0	0	0	0	0	0	0
0	0	0	0	0	0	0	0	0	0	0	0	0	0	0	0	0	0	0	0	0	0	0	0	0	0	0	0	0	0	0
0	0	0	0	0	0	0	0	0	0	0	0	0	0	0	0	0	0	0	0	0	0	0	0	0	0	0	0	0	0	0
0	0	0	0	0	0	0	0	0	0	0	0	0	0	0	0	0	0	0	0	0	0	0	0	0	0	0	0	0	0	0
0	0	0	0	0	0	0	0	0	0	0	0	0	0	0	0	0	0	0	0	0	0	0	0	0	0	0	0	0	0	0
0	0	0	0	0	0	0	0	0	0	0	0	0	0	0	0	0	0	0	0	0	0	0	0	0	0	0	0	0	0	0
0	0	0	0	0	0	0	0	0	0	0	0	0	0	0	0	0	0	0	0	0	0	0	0	0	0	0	0	0	0	0
0	0	0	0	0	0	0	0	0	0	0	0	0	0	0	0	0	0	0	0	0	0	0	0	0	0	0	0	0	0	0
0	0	0	0	0	0	0	0	0	0	0	0	0	0	0	0	0	0	0	0	0	0	0	0	0	0	0	0	0	0	0
0	0	0	0	0	0	0	0	0	0	0	0	0	0	0	0	0	0	0	0	0	0	0	0	0	0	0	0	0	0	0
0	0	0	0	0	0	0	0	0	0	0	0	0	0	0	0	0	0	0	0	0	0	0	0	0	0	0	0	0	0	0
0	0	0	0	0	0	0	0	0	0	0	0	0	0	0	0	0	0	0	0	0	0	0	0	0	0	0	0	0	0	0
0	0	0	0	0	0	0	0	0	0	0	0	0	0	0	0	0	0	0	0	0	0	0	0	0	0	0	0	0	0	0
0	0	0	0	0	0	0	0	0	0	0	0	0	0	0	0	0	0	0	0	0	0	0	0	0	0	0	0	0	0	0
0	0	0	0	0	0	0	0	0	0	0	0	0	0	0	0	0	0	0	0	0	0	0	0	0	0	0	0	0	0	0
0	0	0	0	0	0	0	0	0	0	0	0	0	0	0	0	0	0	0	0	0	0	0	0	0	0	0	0	0	0	0
0	0	0	0	0	0	0	0	0	0	0	0	0	0	0	0	0	0	0	0	0	0	0	0	0	0	0	0	0	0	0
0	0	0	0	0	0	0	0	0	0	0	0	0	0	0	0	0	0	0	0	0	0	0	0	0	0	0	0	0	0	0
0	0	0	0	0	0	0	0	0	0	0	0	0	0	0	0	0	0	0	0	0	0	0	0	0	0	0	0	0	0	0
0	0	0	0	0	0	0	0	0	0	0	0	0	0	0	0	0	0	0	0	0	0	0	0	0	0	0	0	0	0	0
0	0	0	0	0	0	0	0	0	0	0	0	0	0	0	0	0	0	0	0	0	0	0	0	0	0	0	0	0	0	0
0	0	0	0	0	0	0	0	0	0	0	0	0	0	0	0	0	0	0	0	0	0	0	0	0	0	0	0	0	0	0
0	0	0	0	0	0	0	0	0	0	0	0	0	0	0	0	0	0	0	0	0	0	0	0	0	0	0	0	0	0	0
0	0	0	0	0	0	0	0	0	0	0	0	0	0	0	0	0	0	0	0	0	0	0	0	0	0	0	0	0	0	0
0	0	0	0	0	0	0	0	0	0	0	0	0	0	0	0	0	0	0	0	0	0	0	0	0	0	0	0	0	0	0
0	0	0	0	0	0	0	0	0	0	0	0	0	0	0	0	0	0	0	0	0	0	0	0	0	0	0	0	0	0	0
0	0	0	0	0	0	0	0	0	0	0	0	0	0	0	0	0	0	0	0	0	0	0	0	0	0	0	0	0	0	0
0	0	0	0	0	0	0	0	0	0	0	0	0	0	0	0	0	0	0	0	0	0	0	0	0	0	0	0	0	0	0
0	0	0	0	0	0	0	0	0	0	0	0	0	0	0	0	0	0	0	0	0	0	0	0	0	0	0	0	0	0	0
0	0	0	0	0	0	0	0	0	0	0	0	0	0	0	0	0	0	0	0	0	0	0	0	0	0	0	0	0	0	0
0	0	0	0	0	0	0	0	0	0	0	0	0	0	0	0	0	0	0	0	0	0	0	0	0	0	0	0	0	0	0
0	0	0	0	0	0	0	0	0	0	0	0	0	0	0	0	0	0	0	0	0	0	0	0	0	0	0	0	0	0	0
0	0	0	0	0	0	0	0	0	0	0	0	0	0	0	0	0	0	0	0	0	0	0	0	0	0	0	0	0	0	0
0	0	0	0	0	0	0	0	0	0	0	0	0	0	0	0	0	0	0	0	0	0	0	0	0	0	0	0	0	0	0
0	0	0	0	0	0	0	0	0	0	0	0	0	0	0	0	0	0	0	0	0	0	0	0	0	0	0	0	0	0	0
0	0	0	0	0	0	0	0	0	0	0	0	0	0	0	0	0	0	0	0	0	0	0	0	0	0	0	0	0	0	0
0	0	0	0	0	0	0	0	0	0	0	0	0	0	0	0	0	0	0	0	0	0	0	0	0	0	0	0	0	0	0
0	0	0	0	0	0	0	0	0	0	0	0	0	0	0	0	0	0	0	0	0	0	0	0	0	0	0	0	0	0	0
0	0	0	0	0	0	0	0	0	0	0	0	0	0	0	0	0	0	0	0	0	0	0	0	0	0	0	0	0	0	0
0	0	0	0	0	0	0	0	0	0	0	0	0	0	0	0	0	0	0	0	0	0	0	0	0	0	0	0	0	0	0
0	0	0	0	0	0	0	0	0	0	0	0	0	0	0	0	0	0	0	0	0	0	0	0	0	0	0	0	0	0	0
0	0	0	0	0	0	0	0	0	0	0	0	0	0	0	0	0	0	0	0	0	0	0	0	0	0	0	0	0	0	0
0	0	0	0	0	0	0	0	0	0	0	0	0	0	0	0	0	0	0	0	0	0	0	0	0	0	0	0	0	0	0
0	0	0	0	0	0	0	0	0	0	0	0	0	0	0	0	0	0	0	0	0	0	0	0	0	0	0	0	0	0	0
0	0	0	0	0	0	0	0	0	0	0	0	0	0	0	0	0	0	0	0	0	0	0	0	0	0	0	0	0	0	0
0	0	0	0	0	0	0	0	0	0	0	0	0	0	0	0	0	0	0	0	0	0	0	0	0	0	0	0	0	0	0
0	0	0	0	0	0	0	0	0	0	0	0	0	0	0	0	0	0	0	0	0	0	0	0	0	0	0	0	0	0	0
0	0	0	0	0	0	0	0	0	0	0	0	0	0	0	0	0	0	0	0	0	0	0	0	0	0	0	0	0	0	0
0	0	0	0	0	0	0	0	0	0	0	0	0	0	0	0	0	0	0	0	0	0	0	0	0	0	0	0	0	0	0
0	0	0	0	0	0	0	0	0	0	0	0	0	0	0	0	0	0	0	0	0	0	0	0	0	0	0	0	0	0	0
0	0	0	0	0	0	0	0	0	0	0	0	0	0	0	0	0	0	0	0	0	0	0	0	0	0	0	0	0	0	0
0	0	0	0	0	0	0	0	0	0	0	0	0	0	0	0	0	0	0	0	0	0	0	0	0	0	0	0	0	0	0
0	0	0	0	0	0	0	0	0	0	0	0	0	0	0	0	0	0	0	0	0	0	0	0	0	0	0	0	0	0	0
0	0	0	0	0	0	0	0	0	0	0	0	0	0	0	0	0	0	0	0	0	0	0	0	0	0	0	0	0	0	0
0	0	0	0	0	0	0	0	0	0	0	0	0	0	0	0	0	0	0	0	0	0	0	0	0	0	0	0	0	0	0
0	0	0	0	0	0	0	0	0	0	0	0	0	0	0	0	0	0	0	0	0	0	0	0	0	0	0	0	0	0	0
0	0	0	0	0	0	0	0	0	0	0	0	0	0	0	0	0	0	0	0	0	0	0	0	0	0	0	0	0	0	0
0	0	0	0	0	0	0	0	0	0	0	0	0	0	0	0	0	0	0	0	0	0	0	0	0	0	0	0	0	0	0
0	0	0	0	0	0	0	0	0	0	0	0	0	0	0	0	0	0	0	0	0	0	0	0	0	0	0	0	0	0	0
0	0	0	0	0	0	0	0	0	0	0	0	0	0	0	0	0	0	0	0	0	0	0	0	0	0	0	0	0	0	0
0	0	0	0	0	0	0	0	0	0	0	0	0	0	0	0	0	0	0	0	0	0	0	0	0	0	0	0	0	0	0
0	0	0	0	0	0	0	0	0	0	0	0	0	0	0	0	0	0	0	0	0	0	0	0	0	0	0	0	0	0	0
0	0	0	0	0	0	0	0	0	0	0	0	0	0	0	0	0	0	0	0	0	0	0	0	0	0	0	0	0	0	0
0	0	0	0	0	0	0	0	0	0	0	0	0	0	0	0	0	0	0	0	0	0	0	0	0	0	0	0	0	0	0
0	0	0	0	0	0	0	0	0	0	0	0	0	0	0	0	0	0	0	0	0	0	0	0	0	0	0	0	0	0	0
0	0	0	0	0	0	0	0	0	0	0	0	0	0	0	0	0	0	0	0	0	0	0	0	0	0	0	0	0	0	0
0	0	0	0	0	0	0	0	0	0	0	0	0	0	0	0	0	0	0	0	0	0	0	0	0	0	0	0	0	0	0
0	0	0	0	0	0	0	0	0	0	0	0	0	0	0	0	0	0	0	0	0	0	0	0	0	0	0	0	0	0	0
0	0	0	0	0	0	0	0	0	0	0	0	0	0	0	0	0	0	0	0	0	0	0	0	0	0	0	0	0	0	0
0	0	0	0	0	0	0	0	0	0	0	0	0	0	0	0	0	0	0	0	0	0	0	0	0	0	0	0	0	0	0
0	0	0	0	0	0	0	0	0	0	0	0	0	0	0	0	0	0	0	0	0	0	0	0	0	0	0	0	0	0	0
0	0	0	0	0	0	0	0	0	0	0	0	0	0	0	0	0	0	0	0	0	0	0	0	0	0	0	0	0	0	0
0	0	0	0	0	0	0	0	0	0	0	0	0	0	0	0	0	0	0	0	0	0	0	0	0	0	0	0	0	0	0
0	0	0	0	0	0	0	0	0	0	0	0	0	0	0	0	0	0	0	0	0	0	0	0	0	0	0	0	0	0	0
0	0	0	0	0	0	0	0	0	0	0	0	0	0	0	0	0	0	0	0	0	0	0	0	0	0	0	0	0	0	0
0	0	0	0	0	0	0	0	0	0	0	0	0	0	0	0	0	0	0	0	0	0	0	0	0	0	0	0	0	0	0
0	0	0	0	0	0	0	0	0	0	0	0	0	0	0	0	0	0	0	0	0	0	0	0	0	0	0	0	0	0	0
0	0	0	0	0	0	0	0	0	0	0	0	0	0	0	0	0	0	0	0	0	0	0	0	0	0	0	0	0	0	0
0	0	0	0	0	0	0	0	0	0	0	0	0	0	0	0	0	0	0	0	0	0	0	0	0	0	0	0	0	0	0
0	0	0	0	0	0	0	0	0	0	0	0	0	0	0	0	0	0	0	0	0	0	0	0	0	0	0	0	0	0	0
0	0	0	0	0	0	0	0	0	0	0	0	0	0	0	0	0	0	0	0	0	0	0	0	0	0	0	0	0	0	0
0	0	0	0	0	0	0	0	0	0	0	0	0	0	0	0	0	0	0	0	0	0	0	0	0	0	0	0	0	0	0
0	0	0	0	0	0	0	0	0	0	0	0	0	0	0	0	0	0	0	0	0	0	0	0	0	0	0	0	0	0	0
0	0	0	0	0	0	0	0	0	0	0	0	0	0	0	0	0	0	0	0	0	0	0	0	0	0	0	0	0	0	0
0	0	0	0	0	0	0	0	0	0	0	0	0	0	0	0	0	0	0	0	0	0	0	0	0	0	0	0	0	0	0
0	0	0	0	0	0	0	0	0	0	0	0	0	0	0	0	0	0	0	0	0	0	0	0	0	0	0	0	0	0	0
0	0	0	0	0	0	0	0	0	0	0	0	0	0	0	0	0	0	0	0	0	0	0	0	0	0	0	0	0	0	0
0	0	0	0	0	0	0	0	0	0	0	0	0	0	0	0	0	0	0	0	0	0	0	0	0	0	0	0	0	0	0
0	0	0	0	0	0	0	0	0	0	0	0	0	0	0	0	0	0	0	0	0	0	0	0	0	0	0	0	0	0	0
0	0	0	0	0	0	0	0	0	0	0	0	0	0	0	0	0	0	0	0	0	0	0	0	0	0	0	0	0	0	0
0	0	0	0	0	0	0	0	0	0	0	0	0	0	0	0	0	0	0	0	0	0	0	0	0	0	0	0	0	0	0
0	0	0	0	0	0	0	0	0	0	0	0	0	0	0	0	0	0	0	0	0	0	0	0	0	0	0	0	0	0	0
0	0	0	0	0	0	0	0	0	0	0	0	0	0	0	0	0	0	0	0	0	0	0	0	0	0	0	0	0	0	0
0	0	0	0	0	0	0	0	0	0	0	0	0	0	0	0	0	0	0	0	0	0	0	0	0	0	0	0	0	0	0
0	0	0	0	0	0	0	0	0	0	0	0	0	0	0	0	0	0	0	0	0	0	0	0	0	0	0	0	0	0	0
0	0	0	0	0	0	0	0	0	0	0	0	0	0	0	0	0	0	0	0	0	0	0	0	0	0	0	0	0	0	0
0	0	0	0	0	0	0	0	0	0	0	0	0	0	0	0	0	0	0	0	0	0	0	0	0	0	0	0	0	0	0
0	0	0	0	0	0	0	0	0	0	0	0	0	0	0	0	0	0	0	0	0	0	0	0	0	0	0	0	0	0	0
0	0	0	0	0	0	0	0	0	0	0	0	0	0	0	0	0	0	0	0	0	0	0	0	0	0	0	0	0	0	0
0	0	0	0	0	0	0	0	0	0	0	0	0	0	0	0	0	0	0	0	0	0	0	0	0	0	0	0	0	0	0
0	0	0	0	0	0	0	0	0	0	0	0	0	0	0	0	0	0	0	0	0	0	0	0	0	0	0	0	0	0	0
0	0	0	0	0	0	0	0	0	0	0	0	0	0	0	0	0	0	0	0	0	0	0	0	0	0	0	0	0	0	0
0	0	0	0	0	0	0	0	0	0	0	0	0	0	0	0	0	0	0	0	0	0	0	0	0	0	0	0	0	0	0
0	0	0	0	0	0	0	0	0	0	0	0	0	0	0	0	0	0	0	0	0	0	0	0	0	0	0	0	0	0	0
0	0	0	0	0	0	0	0	0	0	0	0	0	0	0	0	0	0	0	0	0	0	0	0	0	0	0	0	0	0	0
0	0	0	0	0	0	0	0	0	0	0	0	0	0	0	0	0	0	0	0	0	0	0	0	0	0	0	0	0	0	0
0	0	0	0	0	0	0	0	0	0	0	0	0	0	0	0	0	0	0	0	0	0	0	0	0	0	0	0	0	0	0
0	0	0	0	0	0	0	0	0	0	0	0	0	0	0	0	0	0	0	0	0	0	0	0	0	0	0	0	0	0	0
0	0	0	0	0	0	0	0	0	0	0	0	0	0	0	0	0	0	0	0	0	0	0	0	0	0	0	0	0	0	0
0	0	0	0	0	0	0	0	0	0	0	0	0	0	0	0	0	0	0	0	0	0	0	0	0	0	0	0	0	0	0
0	0	0	0	0	0	0	0	0	0	0	0	0	0	0	0	0	0	0	0	0	0	0	0	0	0	0	0	0	0	0
0	0	0	0	0	0	0	0	0	0	0	0	0	0	0	0	0	0	0	0	0	0	0	0	0	0	0	0	0	0	0
0	0	0	0	0	0	0	0	0	0	0	0	0	0	0	0	0	0	0	0	0	0	0	0	0	0	0	0	0	0	0
0	0	0	0	0	0	0	0	0	0	0	0	0	0	0	0	0	0	0	0	0	0	0	0	0	0	0	0	0	0	0
0	0	0	0	0	0	0	0	0	0	0	0	0	0	0	0	0	0	0	0	0	0	0	0	0	0	0	0	0	0	0
0	0	0	0	0	0	0	0	0	0	0	0	0	0	0	0	0	0	0	0	0	0	0	0	0	0	0	0	0	0	0
0	0	0	0	0	0	0	0	0	0	0	0	0	0	0	0	0	0	0	0	0	0	0	0	0	0	0	0	0	0	0
0	0	0	0	0	0	0	0	0	0	0	0	0	0	0	0	0	0	0	0	0	0	0	0	0	0	0	0	0	0	0
0	0	0	0	0	0	0	0	0	0	0	0	0	0	0	0	0	0	0	0	0	0	0	0	0	0	0	0	0	0	0
0	0	0	0	0	0	0	0	0	0	0	0	0	0	0	0	0	0	0	0	0	0	0	0	0	0	0	0	0	0	0
0	0	0	0	0	0	0	0	0	0	0	0	0	0	0	0	0	0	0	0	0	0	0	0	0	0	0	0	0	0	0
0	0	0	0	0	0	0	0	0	0	0	0	0	0	0	0	0	0	0	0	0	0	0	0	0	0	0	0	0	0	0
0	0	0	0	0	0	0	0	0	0	0	0	0	0	0	0	0	0	0	0	0	0	0	0	0	0	0	0	0	0	0
0	0	0	0	0	0	0	0	0	0	0	0	0	0	0	0	0	0	0	0	0	0	0	0	0	0	0	0	0	0	0
0	0	0	0	0	0	0	0	0	0	0	0	0	0	0	0	0	0	0	0	0	0	0	0	0	0	0	0	0	0	0
0	0	0	0	0	0	0	0	0	0	0	0	0	0	0	0	0	0	0	0	0	0	0	0	0	0	0	0	0	0	0
0	0	0	0	0	0	0	0	0	0	0	0	0	0	0	0	0	0	0	0	0	0	0	0	0	0	0	0	0	0	0
0	0	0	0	0	0	0	0	0	0	0	0	0	0	0	0	0	0	0	0	0	0	0	0	0	0	0	0	0	0	0
0	0	0	0	0	0	0	0	0	0	0	0	0	0	0	0	0	0	0	0	0	0	0	0	0	0	0	0	0	0	0
0	0	0	0	0	0	0	0	0	0	0	0	0	0	0	0	0	0	0	0	0	0	0	0	0	0	0	0	0	0	0
0	0	0	0	0	0	0	0	0	0	0	0	0	0	0	0	0	0	0	0	0	0	0	0	0	0	0	0	0	0	0
0	0	0	0	0	0	0	0	0	0	0	0	0	0	0	0	0	0	0	0	0	0	0	0	0	0	0	0	0	0	0
0	0	0	0	0	0	0	0	0	0	0	0	0	0	0	0	0	0	0	0	0	0	0	0	0	0	0	0	0	0	0
0	0	0	0	0	0	0	0	0	0	0	0	0	0	0	0	0	0	0	0	0	0	0	0	0	0	0	0	0	0	0
0	0	0	0	0	0	0	0	0	0	0	0	0	0	0	0	0	0	0	0	0	0	0	0	0	0	0	0	0	0	0
0	0	0	0	0	0	0	0	0	0	0	0	0	0	0	0	0	0	0	0	0	0	0	0	0	0	0	0	0	0	0
0	0	0	0	0	0	0	0	0	0	0	0	0	0	0	0	0	0	0	0	0	0	0	0	0	0	0	0	0	0	0
0	0	0	0	0	0	0	0	0	0	0	0	0	0	0	0	0	0	0	0	0	0	0	0	0	0	0	0	0	0	0
0	0	0	0	0	0	0	0	0	0	0	0	0	0	0	0	0	0	0	0	0	0	0	0	0	0	0	0	0	0	0
0	0	0	0	0	0	0	0	0	0	0	0	0	0	0	0	0	0	0	0	0	0	0	0	0	0	0	0	0	0	0
0	0	0	0	0	0	0	0	0	0	0	0	0	0	0	0	0	0	0	0	0	0	0	0	0	0	0	0	0	0	0
0	0	0	0	0	0	0	0	0	0	0	0	0	0	0	0	0	0	0	0	0	0	0	0	0	0	0	0	0	0	0
0	0	0	0	0	0	0	0	0	0	0	0	0	0	0	0	0	0	0	0	0	0	0	0	0	0	0	0	0	0	0
0	0	0	0	0	0	0	0	0	0	0	0	0	0	0	0	0	0	0	0	0	0	0	0	0	0	0	0	0	0	0
0	0	0	0	0	0	0	0	0	0	0	0	0	0	0	0	0	0	0	0	0	0	0	0	0	0	0	0	0	0	0
0	0	0	0	0	0	0	0	0	0	0	0	0	0	0	0	0	0	0	0	0	0	0	0	0	0	0	0	0	0	0
0	0	0	0	0	0	0	0	0	0	0	0	0	0	0	0	0	0	0	0	0	0	0	0	0	0	0	0	0	0	0
0	0	0	0	0	0	0	0	0	0	0	0	0	0	0	0	0	0	0	0	0	0	0	0	0	0	0	0	0	0	0
0	0	0	0	0	0	0	0	0	0	0	0	0	0	0	0	0	0	0	0	0	0	0	0	0	0	0	0	0	0	0
0	0	0	0	0	0	0	0	0	0	0	0	0	0	0	0	0	0	0	0	0	0	0	0	0	0	0	0	0	0	0
0	0	0	0	0	0	0	0	0	0	0	0	0	0	0	0	0	0	0	0	0	0	0	0	0	0	0	0	0	0	0
0	0	0	0	0	0	0	0	0	0	0	0	0	0	0	0	0	0	0	0	0	0	0	0	0	0	0	0	0	0	0
0	0	0	0	0	0	0	0	0	0	0	0	0	0	0	0	0	0	0	0	0	0	0	0	0	0	0	0	0	0	0
0	0	0	0	0	0	0	0	0	0	0	0	0	0	0	0	0	0	0	0	0	0	0	0	0	0	0	0	0	0	0
0	0	0	0	0	0	0	0	0	0	0	0	0	0	0	0	0	0	0	0	0	0	0	0	0	0	0	0	0	0	0
0	0	0	0	0	0	0	0	0	0	0	0	0	0	0	0	0	0	0	0	0	0	0	0	0	0	0	0	0	0	0
0	0	0	0	0	0	0	0	0	0	0	0	0	0	0	0	0	0	0	0	0	0	0	0	0	0	0	0	0	0	0
0	0	0	0	0	0	0	0	0	0	0	0	0	0	0	0	0	0	0	0	0	0	0	0	0	0	0	0	0	0	0
0	0	0	0	0	0	0	0	0	0	0	0	0	0	0	0	0	0	0	0	0	0	0	0	0	0	0	0	0	0	0
0	0	0	0	0	0	0	0	0	0	0	0	0	0	0	0	0	0	0	0	0	0	0	0	0	0	0	0	0	0	0
0	0	0	0	0	0	0	0	0	0	0	0	0	0	0	0	0	0	0	0	0	0	0	0	0	0	0	0	0	0	0
0	0	0	0	0	0	0	0	0	0	0	0	0	0	0	0	0	0	0	0	0	0	0	0	0	0	0	0	0	0	0
0	0	0	0	0	0	0	0	0	0	0	0	0	0	0	0	0	0	0	0	0	0	0	0	0	0	0	0	0	0	0
0	0	0	0	0	0	0	0	0	0	0	0	0	0	0	0	0	0	0	0	0	0	0	0	0	0	0	0	0	0	0
0	0	0	0	0	0	0	0	0	0	0	0	0	0	0	0	0	0	0	0	0	0	0	0	0	0	0	0	0	0	0
0	0	0	0	0	0	0	0	0	0	0	0	0	0	0	0	0	0	0	0	0	0	0	0	0	0	0	0	0	0	0
0	0	0	0	0	0	0	0	0	0	0	0	0	0	0	0	0	0	0	0	0	0	0	0	0	0	0	0	0	0	0
0	0	0	0	0	0	0	0	0	0	0	0	0	0	0	0	0	0	0	0	0	0	0	0	0	0	0	0	0	0	0
0	0	0	0	0	0	0	0	0	0	0	0	0	0	0	0	0	0	0	0	0	0	0	0	0	0	0	0	0	0	0
0	0	0	0	0	0	0	0	0	0	0	0	0	0	0	0	0	0	0	0	0	0	0	0	0	0	0	0	0	0	0
0	0	0	0	0	0	0	0	0	0	0	0	0	0	0	0	0	0	0	0	0	0	0	0	0	0	0	0	0	0	0
0	0	0	0	0	0	0	0	0	0	0	0	0	0	0	0	0	0	0	0	0	0	0	0	0	0	0	0	0	0	0
0	0	0	0	0	0	0	0	0	0	0	0	0	0	0	0	0	0	0	0	0	0	0	0	0	0	0	0	0	0	0
0	0	0	0	0	0	0	0	0	0	0	0	0	0	0	0	0	0	0	0	0	0	0	0	0	0	0	0	0	0	0
0	0	0	0	0	0	0	0	0	0	0	0	0	0	0	0	0	0	0	0	0	0	0	0	0	0	0	0	0	0	0
0	0	0	0	0	0	0	0	0	0	0	0	0	0	0	0	0	0	0	0	0	0	0	0	0	0	0	0	0	0	0
0	0	0	0	0	0	0	0	0	0	0	0	0	0	0	0	0	0	0	0	0	0	0	0	0	0	0	0	0	0	0
0	0	0	0	0	0	0	0	0	0	0	0	0	0	0	0	0	0	0	0	0	0	0	0	0	0	0	0	0	0	0
0	0	0	0	0	0	0	0	0	0	0	0	0	0	0	0	0	0	0	0	0	0	0	0	0	0	0	0	0	0	0
0	0	0	0	0	0	0	0	0	0	0	0	0	0	0	0	0	0	0	0	0	0	0	0	0	0	0	0	0	0	0
0	0	0	0	0	0	0	0	0	0	0	0	0	0	0	0	0	0	0	0	0	0	0	0	0	0	0	0	0	0	0
0	0	0	0	0	0	0	0	0	0	0	0	0	0	0	0	0	0	0	0	0	0	0	0	0	0	0	0	0	0	0
0	0	0	0	0	0	0	0	0	0	0	0	0	0	0	0	0	0	0	0	0	0	0	0	0	0	0	0	0	0	0
0	0	0	0	0	0	0	0	0	0	0	0	0	0	0	0	0	0	0	0	0	0	0	0	0	0	0	0	0	0	0
0	0	0	0	0	0	0	0	0	0	0	0	0	0	0	0	0	0	0	0	0	0	0	0	0	0	0	0	0	0	0
0	0	0	0	0	0	0	0	0	0	0	0	0	0	0	0	0	0	0	0	0	0	0	0	0	0	0	0	0	0	0
0	0	0	0	0	0	0	0	0	0	0	0	0	0	0	0	0	0	0	0	0	0	0	0	0	0	0	0	0	0	0
0	0	0	0	0	0	0	0	0	0	0	0	0	0	0	0	0	0	0	0	0	0	0	0	0	0	0	0	0	0	0
0	0	0	0	0	0	0	0	0	0	0	0	0	0	0	0	0	0	0	0	0	0	0	0	0	0	0	0	0	0	0
0	0	0	0	0	0	0	0	0	0	0	0	0	0	0	0	0	0	0	0	0	0	0	0	0	0	0	0	0	0	0
0	0	0	0	0	0	0	0	0	0	0	0	0	0	0	0	0	0	0	0	0	0	0	0	0	0	0	0	0	0	0
0	0	0	0	0	0	0	0	0	0	0	0	0	0	0	0	0	0	0	0	0	0	0	0	0	0	0	0	0	0	0
0	0	0	0	0	0	0	0	0	0	0	0	0	0	0	0	0	0	0	0	0	0	0	0	0	0	0	0	0	0	0
0	0	0	0	0	0	0	0	0	0	0	0	0	0	0	0	0	0	0	0	0	0	0	0	0	0	0	0	0	0	0
0	0	0	0	0	0	0	0	0	0	0	0	0	0	0	0	0	0	0	0	0	0	0	0	0	0	0	0	0	0	0
0	0	0	0	0	0	0	0	0	0	0	0	0	0	0	0	0	0	0	0	0	0	0	0	0	0	0	0	0	0	0
0	0	0	0	0	0	0	0	0	0	0	0	0	0	0	0	0	0	0	0	0	0	0	0	0	0	0	0	0	0	0
0	0	0	0	0	0	0	0	0	0	0	0	0	0	0	0	0	0	0	0	0	0	0	0	0	0	0	0	0	0	0
0	0	0	0	0	0	0	0	0	0	0	0	0	0	0	0	0	0	0	0	0	0	0	0	0	0	0	0	0	0	0
0	0	0	0	0	0	0	0	0	0	0	0	0	0	0	0	0	0	0	0	0	0	0	0	0	0	0	0	0	0	0
0	0	0	0	0	0	0	0	0	0	0	0	0	0	0	0	0	0	0	0	0	0	0	0	0	0	0	0	0	0	0
0	0	0	0	0	0	0	0	0	0	0	0	0	0	0	0	0	0	0	0	0	0	0	0	0	0	0	0	0	0	0
0	0	0	0	0	0	0	0	0	0	0	0	0	0	0	0	0	0	0	0	0	0	0	0	0	0	0	0	0	0	0
0	0	0	0	0	0	0	0	0	0	0	0	0	0	0	0	0	0	0	0	0	0	0	0	0	0	0	0	0	0	0
0	0	0	0	0	0	0	0	0	0	0	0	0	0	0	0	0	0	0	0	0	0	0	0	0	0	0	0	0	0	0
0	0	0	0	0	0	0	0	0	0	0	0	0	0	0	0	0	0	0	0	0	0	0	0	0	0	0	0	0	0	0
0	0	0	0	0	0	0	0	0	0	0	0	0	0	0	0	0	0	0	0	0	0	0	0	0	0	0	0	0	0	0
0	0	0	0	0	0	0	0	0	0	0	0	0	0	0	0	0	0	0	0	0	0	0	0	0	0	0	0	0	0	0
0	0	0	0	0	0	0	0	0	0	0	0	0	0	0	0	0	0	0	0	0	0	0	0	0	0	0	0	0	0	0
0	0	0	0	0	0	0	0	0	0	0	0	0	0	0	0	0	0	0	0	0	0	0	0	0	0	0	0	0	0	0
0	0	0	0	0	0	0	0	0	0	0	0	0	0	0	0	0	0	0	0	0	0	0	0	0	0	0	0	0	0	0
0	0	0	0	0	0	0	0	0	0	0	0	0	0	0	0	0	0	0	0	0	0	0	0	0	0	0	0	0	0	0
0	0	0	0	0	0	0	0	0	0	0	0	0	0	0	0	0	0	0	0	0	0	0	0	0	0	0	0	0	0	0
0	0	0	0	0	0	0	0	0	0	0	0	0	0	0	0	0	0	0	0	0	0	0	0	0	0	0	0	0	0	0
0	0	0	0	0	0	0	0	0	0	0	0	0	0	0	0	0	0	0	0	0	0	0	0	0	0	0	0	0	0	0
0	0	0	0	0	0	0	0	0	0	0	0	0	0	0	0	0	0	0	0	0	0	0	0	0	0	0	0	0	0	0
0	0	0	0	0	0	0	0	0	0	0	0	0	0	0	0	0	0	0	0	0	0	0	0	0	0	0	0	0	0	0
0	0	0	0	0	0	0	0	0	0	0	0	0	0	0	0	0	0	0	0	0	0	0	0	0	0	0	0	0	0	0
0	0	0	0	0	0	0	0	0	0	0	0	0	0	0	0	0	0	0	0	0	0	0	0	0	0	0	0	0	0	0
0	0	0	0	0	0	0	0	0	0	0	0	0	0	0	0	0	0	0	0	0	0	0	0	0	0	0	0	0	0	0
0	0	0	0	0	0	0	0	0	0	0	0	0	0	0	0	0	0	0	0	0	0	0	0	0	0	0	0	0	0	0
0	0	0	0	0	0	0	0	0	0	0	0	0	0	0	0	0	0	0	0	0	0	0	0	0	0	0	0	0	0	0
0	0	0	0	0	0	0	0	0	0	0	0	0	0	0	0	0	0	0	0	0	0	0	0	0	0	0	0	0	0	0
0	0	0	0	0	0	0	0	0	0	0	0	0	0	0	0	0	0	0	0	0	0	0	0	0	0	0	0	0	0	0
0	0	0	0	0	0	0	0	0	0	0	0	0	0	0	0	0	0	0	0	0	0	0	0	0	0	0	0	0	0	0
0	0	0	0	0	0	0	0	0	0	0	0	0	0	0	0	0	0	0	0	0	0	0	0	0	0	0	0	0	0	0
0	0	0	0	0	0	0	0	0	0	0	0	0	0	0	0	0	0	0	0	0	0	0	0	0	0	0	0	0	0	0
0	0	0	0	0	0	0	0	0	0	0	0	0	0	0	0	0	0	0	0	0	0	0	0	0	0	0	0	0	0	0
0	0	0	0	0	0	0	0	0	0	0	0	0	0	0	0	0	0	0	0	0	0	0	0	0	0	0	0	0	0	0
0	0	0	0	0	0	0	0	0	0	0	0	0	0	0	0	0	0	0	0	0	0	0	0	0	0	0	0	0	0	0
0	0	0	0	0	0	0	0	0	0	0	0	0	0	0	0	0	0	0	0	0	0	0	0	0	0	0	0	0	0	0
0	0	0	0	0	0	0	0	0	0	0	0	0	0	0	0	0	0	0	0	0	0	0	0	0	0	0	0	0	0	0
0	0	0	0	0	0	0	0	0	0	0	0	0	0	0	0	0	0	0	0	0	0	0	0	0	0	0	0	0	0	0
0	0	0	0	0	0	0	0	0	0	0	0	0	0	0	0	0	0	0	0	0	0	0	0	0	0	0	0	0	0	0
0	0	0	0	0	0	0	0	0	0	0	0	0	0	0	0	0	0	0	0	0	0	0	0	0	0	0	0	0	0	0
0	0	0	0	0	0	0	0	0	0	0	0	0	0	0	0	0	0	0	0	0	0	0	0	0	0	0	0	0	0	0
0	0	0	0	0	0	0	0	0	0	0	0	0	0	0	0	0	0	0	0	0	0	0	0	0	0	0	0	0	0	0
0	0	0	0	0	0	0	0	0	0	0	0	0	0	0	0	0	0	0	0	0	0	0	0	0	0	0	0	0	0	0
0	0	0	0	0	0	0	0	0	0	0	0	0	0	0	0	0	0	0	0	0	0	0	0	0	0	0	0	0	0	0
0	0	0	0	0	0	0	0	0	0	0	0	0	0	0	0	0	0	0	0	0	0	0	0	0	0	0	0	0	0	0
0	0	0	0	0	0	0	0	0	0	0	0	0	0	0	0	0	0	0	0	0	0	0	0	0	0	0	0	0	0	0
0	0	0	0	0	0	0	0	0	0	0	0	0	0	0	0	0	0	0	0	0	0	0	0	0	0	0	0	0	0	0
0	0	0	0	0	0	0	0	0	0	0	0	0	0	0	0	0	0	0	0	0	0	0	0	0	0	0	0	0	0	0
0	0	0	0	0	0	0	0	0	0	0	0	0	0	0	0	0	0	0	0	0	0	0	0	0	0	0	0	0	0	0
0	0	0	0	0	0	0	0	0	0	0	0	0	0	0	0	0	0	0	0	0	0	0	0	0	0	0	0	0	0	0
0	0	0	0	0	0	0	0	0	0	0	0	0	0	0	0	0	0	0	0	0	0	0	0	0	0	0	0	0	0	0
0	0	0	0	0	0	0	0	0	0	0	0	0	0	0	0	0	0	0	0	0	0	0	0	0	0	0	0	0	0	0
0	0	0	0	0	0	0	0	0	0	0	0	0	0	0	0	0	0	0	0	0	0	0	0	0	0	0	0	0	0	0
0	0	0	0	0	0	0	0	0	0	0	0	0	0	0	0	0	0	0	0	0	0	0	0	0	0	0	0	0	0	0
0	0	0	0	0	0	0	0	0	0	0	0	0	0	0	0	0	0	0	0	0	0	0	0	0	0	0	0	0	0	0
0	0	0	0	0	0	0	0	0	0	0	0	0	0	0	0	0	0	0	0	0	0	0	0	0	0	0	0	0	0	0
0	0	0	0	0	0	0	0	0	0	0	0	0	0	0	0	0	0	0	0	0	0	0	0	0	0	0	0	0	0	0
0	0	0	0	0	0	0	0	0	0	0	0	0	0	0	0	0	0	0	0	0	0	0	0	0	0	0	0	0	0	0
0	0	0	0	0	0	0	0	0	0	0	0	0	0	0	0	0	0	0	0	0	0	0	0	0	0	0	0	0	0	0
0	0	0	0	0	0	0	0	0	0	0	0	0	0	0	0	0	0	0	0	0	0	0	0	0	0	0	0	0	0	0
0	0	0	0	0	0	0	0	0	0	0	0	0	0	0	0	0	0	0	0	0	0	0	0	0	0	0	0	0	0	0
0	0	0	0	0	0	0	0	0	0	0	0	0	0	0	0	0	0	0	0	0	0	0	0	0	0	0	0	0	0	0
0	0	0	0	0	0	0	0	0	0	0	0	0	0	0	0	0	0	0	0	0	0	0	0	0	0	0	0	0	0	0
0	0	0	0	0	0	0	0	0	0	0	0	0	0	0	0	0	0	0	0	0	0	0	0	0	0	0	0	0	0	0
0	0	0	0	0	0	0	0	0	0	0	0	0	0	0	0	0	0	0	0	0	0	0	0	0	0	0	0	0	0	0
0	0	0	0	0	0	0	0	0	0	0	0	0	0	0	0	0	0	0	0	0	0	0	0	0	0	0	0	0	0	0
0	0	0	0	0	0	0	0	0	0	0	0	0	0	0	0	0	0	0	0	0	0	0	0	0	0	0	0	0	0	0
0	0	0	0	0	0	0	0	0	0	0	0	0	0	0	0	0	0	0	0	0	0	0	0	0	0	0	0	0	0	0
0	0	0	0	0	0	0	0	0	0	0	0	0	0	0	0	0	0	0	0	0	0	0	0	0	0	0	0	0	0	0
0	0	0	0	0	0	0	0	0	0	0	0	0	0	0	0	0	0	0	0	0	0	0	0	0	0	0	0	0	0	0
0	0	0	0	0	0	0	0	0	0	0	0	0	0	0	0	0	0	0	0	0	0	0	0	0	0	0	0	0	0	0
0	0	0	0	0	0	0	0	0	0	0	0	0	0	0	0	0	0	0	0	0	0	0	0	0	0	0	0	0	0	0
0	0	0	0	0	0	0	0	0	0	0	0	0	0	0	0	0	0	0	0	0	0	0	0	0	0	0	0	0	0	0
0	0	0	0	0	0	0	0	0	0	0	0	0	0	0	0	0	0	0	0	0	0	0	0	0	0	0	0	0	0	0
0	0	0	0	0	0	0	0	0	0	0	0	0	0	0	0	0	0	0	0	0	0	0	0	0	0	0	0	0	0	0
0	0	0	0	0	0	0	0	0	0	0	0	0	0	0	0	0	0	0	0	0	0	0	0	0	0	0	0	0	0	0
0	0	0	0	0	0	0	0	0	0	0	0	0	0	0	0	0	0	0	0	0	0	0	0	0	0	0	0	0	0	0
0	0	0	0	0	0	0	0	0	0	0	0	0	0	0	0	0	0	0	0	0	0	0	0	0	0	0	0	0	0	0
0	0	0	0	0	0	0	0	0	0	0	0	0	0	0	0	0	0	0	0	0	0	0	0	0	0	0	0	0	0	0
0	0	0	0	0	0	0	0	0	0	0	0	0	0	0	0	0	0	0	0	0	0	0	0	0	0	0	0	0	0	0
0	0	0	0	0	0	0	0	0	0	0	0	0	0	0	0	0	0	0	0	0	0	0	0	0	0	0	0	0	0	0
0	0	0	0	0	0	0	0	0	0	0	0	0	0	0	0	0	0	0	0	0	0	0	0	0	0	0	0	0	0	0
0	0	0	0	0	0	0	0	0	0	0	0	0	0	0	0	0	0	0	0	0	0	0	0	0	0	0	0	0	0	0
0	0	0	0	0	0	0	0	0	0	0	0	0	0	0	0	0	0	0	0	0	0	0	0	0	0	0	0	0	0	0
0	0	0	0	0	0	0	0	0	0	0	0	0	0	0	0	0	0	0	0	0	0	0	0	0	0	0	0	0	0	0
0	0	0	0	0	0	0	0	0	0	0	0	0	0	0	0	0	0	0	0	0	0	0	0	0	0	0	0	0	0	0
0	0	0	0	0	0	0	0	0	0	0	0	0	0	0	0	0	0	0	0	0	0	0	0	0	0	0	0	0	0	0
0	0	0	0	0	0	0	0	0	0	0	0	0	0	0	0	0	0	0	0	0	0	0	0	0	0	0	0	0	0	0
0	0	0	0	0	0	0	0	0	0	0	0	0	0	0	0	0	0	0	0	0	0	0	0	0	0	0	0	0	0	0
0	0	0	0	0	0	0	0	0	0	0	0	0	0	0	0	0	0	0	0	0	0	0	0	0	0	0	0	0	0	0
0	0	0	0	0	0	0	0	0	0	0	0	0	0	0	0	0	0	0	0	0	0	0	0	0	0	0	0	0	0	0
0	0	0	0	0	0	0	0	0	0	0	0	0	0	0	0	0	0	0	0	0	0	0	0	0	0	0	0	0	0	0
0	0	0	0	0	0	0	0	0	0	0	0	0	0	0	0	0	0	0	0	0	0	0	0	0	0	0	0	0	0	0
0	0	0	0	0	0	0	0	0	0	0	0	0	0	0	0	0	0	0	0	0	0	0	0	0	0	0	0	0	0	0
0	0	0	0	0	0	0	0	0	0	0	0	0	0	0	0	0	0	0	0	0	0	0	0	0	0	0	0	0	0	0
0	0	0	0	0	0	0	0	0	0	0	0	0	0	0	0	0	0	0	0	0	0	0	0	0	0	0	0	0	0	0
0	0	0	0	0	0	0	0	0	0	0	0	0	0	0	0	0	0	0	0	0	0	0	0	0	0	0	0	0	0	0
0	0	0	0	0	0	0	0	0	0	0	0	0	0	0	0	0	0	0	0	0	0	0	0	0	0	0	0	0	0	0
0	0	0	0	0	0	0	0	0	0	0	0	0	0	0	0	0	0	0	0	0	0	0	0	0	0	0	0	0	0	0
0	0	0	0	0	0	0	0	0	0	0	0	0	0	0	0	0	0	0	0	0	0	0	0	0	0	0	0	0	0	0
0	0	0	0	0	0	0	0	0	0	0	0	0	0	0	0	0	0	0	0	0	0	0	0	0	0	0	0	0	0	0
0	0	0	0	0	0	0	0	0	0	0	0	0	0	0	0	0	0	0	0	0	0	0	0	0	0	0	0	0	0	0
0	0	0	0	0	0	0	0	0	0	0	0	0	0	0	0	0	0	0	0	0	0	0	0	0	0	0	0	0	0	0
0	0	0	0	0	0	0	0	0	0	0	0	0	0	0	0	0	0	0	0	0	0	0	0	0	0	0	0	0	0	0
0	0	0	0	0	0	0	0	0	0	0	0	0	0	0	0	0	0	0	0	0	0	0	0	0	0	0	0	0	0	0
0	0	0	0	0	0	0	0	0	0	0	0	0	0	0	0	0	0	0	0	0	0	0	0	0	0	0	0	0	0	0
0	0	0	0	0	0	0	0	0	0	0	0	0	0	0	0	0	0	0	0	0	0	0	0	0	0	0	0	0	0	0
0	0	0	0	0	0	0	0	0	0	0	0	0	0	0	0	0	0	0	0	0	0	0	0	0	0	0	0	0	0	0
0	0	0	0	0	0	0	0	0	0	0	0	0	0	0	0	0	0	0	0	0	0	0	0	0	0	0	0	0	0	0
0	0	0	0	0	0	0	0	0	0	0	0	0	0	0	0	0	0	0	0	0	0	0	0	0	0	0	0	0	0	0
0	0	0	0	0	0	0	0	0	0	0	0	0	0	0	0	0	0	0	0	0	0	0	0	0	0	0	0	0	0	0
0	0	0	0	0	0	0	0	0	0	0	0	0	0	0	0	0	0	0	0	0	0	0	0	0	0	0	0	0	0	0
0	0	0	0	0	0	0	0	0	0	0	0	0	0	0	0	0	0	0	0	0	0	0	0	0	0	0	0	0	0	0
0	0	0	0	0	0	0	0	0	0	0	0	0	0	0	0	0	0	0	0	0	0	0	0	0	0	0	0	0	0	0
0	0	0	0	0	0	0	0	0	0	0	0	0	0	0	0	0	0	0	0	0	0	0	0	0	0	0	0	0	0	0
0	0	0	0	0	0	0	0	0	0	0	0	0	0	0	0	0	0	0	0	0	0	0	0	0	0	0	0	0	0	0
0	0	0	0	0	0	0	0	0	0	0	0	0	0	0	0	0	0	0	0	0	0	0	0	0	0	0	0	0	0	0
0	0	0	0	0	0	0	0	0	0	0	0	0	0	0	0	0	0	0	0	0	0	0	0	0	0	0	0	0	0	0
0	0	0	0	0	0	0	0	0	0	0	0	0	0	0	0	0	0	0	0	0	0	0	0	0	0	0	0	0	0	0
0	0	0	0	0	0	0	0	0	0	0	0	0	0	0	0	0	0	0	0	0	0	0	0	0	0	0	0	0	0	0
0	0	0	0	0	0	0	0	0	0	0	0	0	0	0	0	0	0	0	0	0	0	0	0	0	0	0	0	0	0	0
0	0	0	0	0	0	0	0	0	0	0	0	0	0	0	0	0	0	0	0	0	0	0	0	0	0	0	0	0	0	0
0	0	0	0	0	0	0	0	0	0	0	0	0	0	0	0	0	0	0	0	0	0	0	0	0	0	0	0	0	0	0
0	0	0	0	0	0	0	0	0	0	0	0	0	0	0	0	0	0	0	0	0	0	0	0	0	0	0	0	0	0	0
0	0	0	0	0	0	0	0	0	0	0	0	0	0	0	0	0	0	0	0	0	0	0	0	0	0	0	0	0	0	0
0	0	0	0	0	0	0	0	0	0	0	0	0	0	0	0	0	0	0	0	0	0	0	0	0	0	0	0	0	0	0
0	0	0	0	0	0	0	0	0	0	0	0	0	0	0	0	0	0	0	0	0	0	0	0	0	0	0	0	0	0	0
0	0	0	0	0	0	0	0	0	0	0	0	0	0	0	0	0	0	0	0	0	0	0	0	0	0	0	0	0	0	0
0	0	0	0	0	0	0	0	0	0	0	0	0	0	0	0	0	0	0	0	0	0	0	0	0	0	0	0	0	0	0
0	0	0	0	0	0	0	0	0	0	0	0	0	0	0	0	0	0	0	0	0	0	0	0	0	0	0	0	0	0	0
0	0	0	0	0	0	0	0	0	0	0	0	0	0	0	0	0	0	0	0	0	0	0	0	0	0	0	0	0	0	0
0	0	0	0	0	0	0	0	0	0	0	0	0	0	0	0	0	0	0	0	0	0	0	0	0	0	0	0	0	0	0
0	0	0	0	0	0	0	0	0	0	0	0	0	0	0	0	0	0	0	0	0	0	0	0	0	0	0	0	0	0	0
0	0	0	0	0	0	0	0	0	0	0	0	0	0	0	0	0	0	0	0	0	0	0	0	0	0	0	0	0	0	0
0	0	0	0	0	0	0	0	0	0	0	0	0	0	0	0	0	0	0	0	0	0	0	0	0	0	0	0	0	0	0
0	0	0	0	0	0	0	0	0	0	0	0	0	0	0	0	0	0	0	0	0	0	0	0	0	0	0	0	0	0	0
0	0	0	0	0	0	0	0	0	0	0	0	0	0	0	0	0	0	0	0	0	0	0	0	0	0	0	0	0	0	0
0	0	0	0	0	0	0	0	0	0	0	0	0	0	0	0	0	0	0	0	0	0	0	0	0	0	0	0	0	0	0
0	0	0	0	0	0	0	0	0	0	0	0	0	0	0	0	0	0	0	0	0	0	0	0	0	0	0	0	0	0	0
0	0	0	0	0	0	0	0	0	0	0	0	0	0	0	0	0	0	0	0	0	0	0	0	0	0	0	0	0	0	0
0	0	0	0	0	0	0	0	0	0	0	0	0	0	0	0	0	0	0	0	0	0	0	0	0	0	0	0	0	0	0
0	0	0	0	0	0	0	0	0	0	0	0	0	0	0	0	0	0	0	0	0	0	0	0	0	0	0	0	0	0	0
0	0	0	0	0	0	0	0	0	0	0	0	0	0	0	0	0	0	0	0	0	0	0	0	0	0	0	0	0	0	0
0	0	0	0	0	0	0	0	0	0	0	0	0	0	0	0	0	0	0	0	0	0	0	0	0	0	0	0	0	0	0
0	0	0	0	0	0	0	0	0	0	0	0	0	0	0	0	0	0	0	0	0	0	0	0	0	0	0	0	0	0	0
0	0	0	0	0	0	0	0	0	0	0	0	0	0	0	0	0	0	0	0	0	0	0	0	0	0	0	0	0	0	0
0	0	0	0	0	0	0	0	0	0	0	0	0	0	0	0	0	0	0	0	0	0	0	0	0	0	0	0	0	0	0
0	0	0	0	0	0	0	0	0	0	0	0	0	0	0	0	0	0	0	0	0	0	0	0	0	0	0	0	0	0	0
0	0	0	0	0	0	0	0	0	0	0	0	0	0	0	0	0	0	0	0	0	0	0	0	0	0	0	0	0	0	0
0	0	0	0	0	0	0	0	0	0	0	0	0	0	0	0	0	0	0	0	0	0	0	0	0	0	0	0	0	0	0
0	0	0	0	0	0	0	0	0	0	0	0	0	0	0	0	0	0	0	0	0	0	0	0	0	0	0	0	0	0	0
0	0	0	0	0	0	0	0	0	0	0	0	0	0	0	0	0	0	0	0	0	0	0	0	0	0	0	0	0	0	0
0	0	0	0	0	0	0	0	0	0	0	0	0	0	0	0	0	0	0	0	0	0	0	0	0	0	0	0	0	0	0
0	0	0	0	0	0	0	0	0	0	0	0	0	0	0	0	0	0	0	0	0	0	0	0	0	0	0	0	0	0	0
0	0	0	0	0	0	0	0	0	0	0	0	0	0	0	0	0	0	0	0	0	0	0	0	0	0	0	0	0	0	0
0	0	0	0	0	0	0	0	0	0	0	0	0	0	0	0	0	0	0	0	0	0	0	0	0	0	0	0	0	0	0
0	0	0	0	0	0	0	0	0	0	0	0	0	0	0	0	0	0	0	0	0	0	0	0	0	0	0	0	0	0	0
0	0	0	0	0	0	0	0	0	0	0	0	0	0	0	0	0	0	0	0	0	0	0	0	0	0	0	0	0	0	0
0	0	0	0	0	0	0	0	0	0	0	0	0	0	0	0	0	0	0	0	0	0	0	0	0	0	0	0	0	0	0
0	0	0	0	0	0	0	0	0	0	0	0	0	0	0	0	0	0	0	0	0	0	0	0	0	0	0	0	0	0	0
0	0	0	0	0	0	0	0	0	0	0	0	0	0	0	0	0	0	0	0	0	0	0	0	0	0	0	0	0	0	0
0	0	0	0	0	0	0	0	0	0	0	0	0	0	0	0	0	0	0	0	0	0	0	0	0	0	0	0	0	0	0
0	0	0	0	0	0	0	0	0	0	0	0	0	0	0	0	0	0	0	0	0	0	0	0	0	0	0	0	0	0	0
0	0	0	0	0	0	0	0	0	0	0	0	0	0	0	0	0	0	0	0	0	0	0	0	0	0	0	0	0	0	0
0	0	0	0	0	0	0	0	0	0	0	0	0	0	0	0	0	0	0	0	0	0	0	0	0	0	0	0	0	0	0
0	0	0	0	0	0	0	0	0	0	0	0	0	0	0	0	0	0	0	0	0	0	0	0	0	0	0	0	0	0	0
0	0	0	0	0	0	0	0	0	0	0	0	0	0	0	0	0	0	0	0	0	0	0	0	0	0	0	0	0	0	0
0	0	0	0	0	0	0	0	0	0	0	0	0	0	0	0	0	0	0	0	0	0	0	0	0	0	0	0	0	0	0
0	0	0	0	0	0	0	0	0	0	0	0	0	0	0	0	0	0	0	0	0	0	0	0	0	0	0	0	0	0	0
0	0	0	0	0	0	0	0	0	0	0	0	0	0	0	0	0	0	0	0	0	0	0	0	0	0	0	0	0	0	0
0	0	0	0	0	0	0	0	0	0	0	0	0	0	0	0	0	0	0	0	0	0	0	0	0	0	0	0	0	0	0
0	0	0	0	0	0	0	0	0	0	0	0	0	0	0	0	0	0	0	0	0	0	0	0	0	0	0	0	0	0	0
0	0	0	0	0	0	0	0	0	0	0	0	0	0	0	0	0	0	0	0	0	0	0	0	0	0	0	0	0	0	0
0	0	0	0	0	0	0	0	0	0	0	0	0	0	0	0	0	0	0	0	0	0	0	0	0	0	0	0	0	0	0
0	0	0	0	0	0	0	0	0	0	0	0	0	0	0	0	0	0	0	0	0	0	0	0	0	0	0	0	0	0	0
0	0	0	0	0	0	0	0	0	0	0	0	0	0	0	0	0	0	0	0	0	0	0	0	0	0	0	0	0	0	0
0	0	0	0	0	0	0	0	0	0	0	0	0	0	0	0	0	0	0	0	0	0	0	0	0	0	0	0	0	0	0
0	0	0	0	0	0	0	0	0	0	0	0	0	0	0	0	0	0	0	0	0	0	0	0	0	0	0	0	0	0	0
0	0	0	0	0	0	0	0	0	0	0	0	0	0	0	0	0	0	0	0	0	0	0	0	0	0	0	0	0	0	0
0	0	0	0	0	0	0	0	0	0	0	0	0	0	0	0	0	0	0	0	0	0	0	0	0	0	0	0	0	0	0
0	0	0	0	0	0	0	0	0	0	0	0	0	0	0	0	0	0	0	0	0	0	0	0	0	0	0	0	0	0	0
0	0	0	0	0	0	0	0	0	0	0	0	0	0	0	0	0	0	0	0	0	0	0	0	0	0	0	0	0	0	0
0	0	0	0	0	0	0	0	0	0	0	0	0	0	0	0	0	0	0	0	0	0	0	0	0	0	0	0	0	0	0
0	0	0	0	0	0	0	0	0	0	0	0	0	0	0	0	0	0	0	0	0	0	0	0	0	0	0	0	0	0	0
0	0	0	0	0	0	0	0	0	0	0	0	0	0	0	0	0	0	0	0	0	0	0	0	0	0	0	0	0	0	0
0	0	0	0	0	0	0	0	0	0	0	0	0	0	0	0	0	0	0	0	0	0	0	0	0	0	0	0	0	0	0
0	0	0	0	0	0	0	0	0	0	0	0	0	0	0	0	0	0	0	0	0	0	0	0	0	0	0	0	0	0	0
0	0	0	0	0	0	0	0	0	0	0	0	0	0	0	0	0	0	0	0	0	0	0	0	0	0	0	0	0	0	0
0	0	0	0	0	0	0	0	0	0	0	0	0	0	0	0	0	0	0	0	0	0	0	0	0	0	0	0	0	0	0
0	0	0	0	0	0	0	0	0	0	0	0	0	0	0	0	0	0	0	0	0	0	0	0	0	0	0	0	0	0	0
0	0	0	0	0	0	0	0	0	0	0	0	0	0	0	0	0	0	0	0	0	0	0	0	0	0	0	0	0	0	0
0	0	0	0	0	0	0	0	0	0	0	0	0	0	0	0	0	0	0	0	0	0	0	0	0	0	0	0	0	0	0
0	0	0	0	0	0	0	0	0	0	0	0	0	0	0	0	0	0	0	0	0	0	0	0	0	0	0	0	0	0	0
0	0	0	0	0	0	0	0	0	0	0	0	0	0	0	0	0	0	0	0	0	0	0	0	0	0	0	0	0	0	0
0	0	0	0	0	0	0	0	0	0	0	0	0	0	0	0	0	0	0	0	0	0	0	0	0	0	0	0	0	0	0
0	0	0	0	0	0	0	0	0	0	0	0	0	0	0	0	0	0	0	0	0	0	0	0	0	0	0	0	0	0	0
0	0	0	0	0	0	0	0	0	0	0	0	0	0	0	0	0	0	0	0	0	0	0	0	0	0	0	0	0	0	0
0	0	0	0	0	0	0	0	0	0	0	0	0	0	0	0	0	0	0	0	0	0	0	0	0	0	0	0	0	0	0
0	0	0	0	0	0	0	0	0	0	0	0	0	0	0	0	0	0	0	0	0	0	0	0	0	0	0	0	0	0	0
0	0	0	0	0	0	0	0	0	0	0	0	0	0	0	0	0	0	0	0	0	0	0	0	0	0	0	0	0	0	0
0	0	0	0	0	0	0	0	0	0	0	0	0	0	0	0	0	0	0	0	0	0	0	0	0	0	0	0	0	0	0
0	0	0	0	0	0	0	0	0	0	0	0	0	0	0	0	0	0	0	0	0	0	0	0	0	0	0	0	0	0	0
0	0	0	0	0	0	0	0	0	0	0	0	0	0	0	0	0	0	0	0	0	0	0	0	0	0	0	0	0	0	0
0	0	0	0	0	0	0	0	0	0	0	0	0	0	0	0	0	0	0	0	0	0	0	0	0	0	0	0	0	0	0
0	0	0	0	0	0	0	0	0	0	0	0	0	0	0	0	0	0	0	0	0	0	0	0	0	0	0	0	0	0	0
0	0	0	0	0	0	0	0	0	0	0	0	0	0	0	0	0	0	0	0	0	0	0	0	0	0	0	0	0	0	0
0	0	0	0	0	0	0	0	0	0	0	0	0	0	0	0	0	0	0	0	0	0	0	0	0	0	0	0	0	0	0
0	0	0	0	0	0	0	0	0	0	0	0	0	0	0	0	0	0	0	0	0	0	0	0	0	0	0	0	0	0	0
0	0	0	0	0	0	0	0	0	0	0	0	0	0	0	0	0	0	0	0	0	0	0	0	0	0	0	0	0	0	0
0	0	0	0	0	0	0	0	0	0	0	0	0	0	0	0	0	0	0	0	0	0	0	0	0	0	0	0	0	0	0
0	0	0	0	0	0	0	0	0	0	0	0	0	0	0	0	0	0	0	0	0	0	0	0	0	0	0	0	0	0	0
0	0	0	0	0	0	0	0	0	0	0	0	0	0	0	0	0	0	0	0	0	0	0	0	0	0	0	0	0	0	0
0	0	0	0	0	0	0	0	0	0	0	0	0	0	0	0	0	0	0	0	0	0	0	0	0	0	0	0	0	0	0
0	0	0	0	0	0	0	0	0	0	0	0	0	0	0	0	0	0	0	0	0	0	0	0	0	0	0	0	0	0	0
0	0	0	0	0	0	0	0	0	0	0	0	0	0	0	0	0	0	0	0	0	0	0	0	0	0	0	0	0	0	0
0	0	0	0	0	0	0	0	0	0	0	0	0	0	0	0	0	0	0	0	0	0	0	0	0	0	0	0	0	0	0
0	0	0	0	0	0	0	0	0	0	0	0	0	0	0	0	0	0	0	0	0	0	0	0	0	0	0	0	0	0	0
0	0	0	0	0	0	0	0	0	0	0	0	0	0	0	0	0	0	0	0	0	0	0	0	0	0	0	0	0	0	0
0	0	0	0	0	0	0	0	0	0	0	0	0	0	0	0	0	0	0	0	0	0	0	0	0	0	0	0	0	0	0
0	0	0	0	0	0	0	0	0	0	0	0	0	0	0	0	0	0	0	0	0	0	0	0	0	0	0	0	0	0	0
0	0	0	0	0	0	0	0	0	0	0	0	0	0	0	0	0	0	0	0	0	0	0	0	0	0	0	0	0	0	0
0	0	0	0	0	0	0	0	0	0	0	0	0	0	0	0	0	0	0	0	0	0	0	0	0	0	0	0	0	0	0
0	0	0	0	0	0	0	0	0	0	0	0	0	0	0	0	0	0	0	0	0	0	0	0	0	0	0	0	0	0	0
0	0	0	0	0	0	0	0	0	0	0	0	0	0	0	0	0	0	0	0	0	0	0	0	0	0	0	0	0	0	0
0	0	0	0	0	0	0	0	0	0	0	0	0	0	0	0	0	0	0	0	0	0	0	0	0	0	0	0	0	0	0
0	0	0	0	0	0	0	0	0	0	0	0	0	0	0	0	0	0	0	0	0	0	0	0	0	0	0	0	0	0	0
0	0	0	0	0	0	0	0	0	0	0	0	0	0	0	0	0	0	0	0	0	0	0	0	0	0	0	0	0	0	0
0	0	0	0	0	0	0	0	0	0	0	0	0	0	0	0	0	0	0	0	0	0	0	0	0	0	0	0	0	0	0
0	0	0	0	0	0	0	0	0	0	0	0	0	0	0	0	0	0	0	0	0	0	0	0	0	0	0	0	0	0	0
0	0	0	0	0	0	0	0	0	0	0	0	0	0	0	0	0	0	0	0	0	0	0	0	0	0	0	0	0	0	0
0	0	0	0	0	0	0	0	0	0	0	0	0	0	0	0	0	0	0	0	0	0	0	0	0	0	0	0	0	0	0
0	0	0	0	0	0	0	0	0	0	0	0	0	0	0	0	0	0	0	0	0	0	0	0	0	0	0	0	0	0	0
0	0	0	0	0	0	0	0	0	0	0	0	0	0	0	0	0	0	0	0	0	0	0	0	0	0	0	0	0	0	0
0	0	0	0	0	0	0	0	0	0	0	0	0	0	0	0	0	0	0	0	0	0	0	0	0	0	0	0	0	0	0
0	0	0	0	0	0	0	0	0	0	0	0	0	0	0	0	0	0	0	0	0	0	0	0	0	0	0	0	0	0	0
0	0	0	0	0	0	0	0	0	0	0	0	0	0	0	0	0	0	0	0	0	0	0	0	0	0	0	0	0	0	0
0	0	0	0	0	0	0	0	0	0	0	0	0	0	0	0	0	0	0	0	0	0	0	0	0	0	0	0	0	0	0
0	0	0	0	0	0	0	0	0	0	0	0	0	0	0	0	0	0	0	0	0	0	0	0	0	0	0	0	0	0	0
0	0	0	0	0	0	0	0	0	0	0	0	0	0	0	0	0	0	0	0	0	0	0	0	0	0	0	0	0	0	0
0	0	0	0	0	0	0	0	0	0	0	0	0	0	0	0	0	0	0	0	0	0	0	0	0	0	0	0	0	0	0
0	0	0	0	0	0	0	0	0	0	0	0	0	0	0	0	0	0	0	0	0	0	0	0	0	0	0	0	0	0	0
0	0	0	0	0	0	0	0	0	0	0	0	0	0	0	0	0	0	0	0	0	0	0	0	0	0	0	0	0	0	0
0	0	0	0	0	0	0	0	0	0	0	0	0	0	0	0	0	0	0	0	0	0	0	0	0	0	0	0	0	0	0
0	0	0	0	0	0	0	0	0	0	0	0	0	0	0	0	0	0	0	0	0	0	0	0	0	0	0	0	0	0	0
0	0	0	0	0	0	0	0	0	0	0	0	0	0	0	0	0	0	0	0	0	0	0	0	0	0	0	0	0	0	0
0	0	0	0	0	0	0	0	0	0	0	0	0	0	0	0	0	0	0	0	0	0	0	0	0	0	0	0	0	0	0
0	0	0	0	0	0	0	0	0	0	0	0	0	0	0	0	0	0	0	0	0	0	0	0	0	0	0	0	0	0	0
0	0	0	0	0	0	0	0	0	0	0	0	0	0	0	0	0	0	0	0	0	0	0	0	0	0	0	0	0	0	0
0	0	0	0	0	0	0	0	0	0	0	0	0	0	0	0	0	0	0	0	0	0	0	0	0	0	0	0	0	0	0
0	0	0	0	0	0	0	0	0	0	0	0	0	0	0	0	0	0	0	0	0	0	0	0	0	0	0	0	0	0	0
0	0	0	0	0	0	0	0	0	0	0	0	0	0	0	0	0	0	0	0	0	0	0	0	0	0	0	0	0	0	0
0	0	0	0	0	0	0	0	0	0	0	0	0	0	0	0	0	0	0	0	0	0	0	0	0	0	0	0	0	0	0
0	0	0	0	0	0	0	0	0	0	0	0	0	0	0	0	0	0	0	0	0	0	0	0	0	0	0	0	0	0	0
0	0	0	0	0	0	0	0	0	0	0	0	0	0	0	0	0	0	0	0	0	0	0	0	0	0	0	0	0	0	0
0	0	0	0	0	0	0	0	0	0	0	0	0	0	0	0	0	0	0	0	0	0	0	0	0	0	0	0	0	0	0
0	0	0	0	0	0	0	0	0	0	0	0	0	0	0	0	0	0	0	0	0	0	0	0	0	0	0	0	0	0	0
0	0	0	0	0	0	0	0	0	0	0	0	0	0	0	0	0	0	0	0	0	0	0	0	0	0	0	0	0	0	0
0	0	0	0	0	0	0	0	0	0	0	0	0	0	0	0	0	0	0	0	0	0	0	0	0	0	0	0	0	0	0
0	0	0	0	0	0	0	0	0	0	0	0	0	0	0	0	0	0	0	0	0	0	0	0	0	0	0	0	0	0	0
0	0	0	0	0	0	0	0	0	0	0	0	0	0	0	0	0	0	0	0	0	0	0	0	0	0	0	0	0	0	0
0	0	0	0	0	0	0	0	0	0	0	0	0	0	0	0	0	0	0	0	0	0	0	0	0	0	0	0	0	0	0
0	0	0	0	0	0	0	0	0	0	0	0	0	0	0	0	0	0	0	0	0	0	0	0	0	0	0	0	0	0	0
0	0	0	0	0	0	0	0	0	0	0	0	0	0	0	0	0	0	0	0	0	0	0	0	0	0	0	0	0	0	0
0	0	0	0	0	0	0	0	0	0	0	0	0	0	0	0	0	0	0	0	0	0	0	0	0	0	0	0	0	0	0
0	0	0	0	0	0	0	0	0	0	0	0	0	0	0	0	0	0	0	0	0	0	0	0	0	0	0	0	0	0	0
0	0	0	0	0	0	0	0	0	0	0	0	0	0	0	0	0	0	0	0	0	0	0	0	0	0	0	0	0	0	0
0	0	0	0	0	0	0	0	0	0	0	0	0	0	0	0	0	0	0	0	0	0	0	0	0	0	0	0	0	0	0
0	0	0	0	0	0	0	0	0	0	0	0	0	0	0	0	0	0	0	0	0	0	0	0	0	0	0	0	0	0	0
0	0	0	0	0	0	0	0	0	0	0	0	0	0	0	0	0	0	0	0	0	0	0	0	0	0	0	0	0	0	0
0	0	0	0	0	0	0	0	0	0	0	0	0	0	0	0	0	0	0	0	0	0	0	0	0	0	0	0	0	0	0
0	0	0	0	0	0	0	0	0	0	0	0	0	0	0	0	0	0	0	0	0	0	0	0	0	0	0	0	0	0	0
0	0	0	0	0	0	0	0	0	0	0	0	0	0	0	0	0	0	0	0	0	0	0	0	0	0	0	0	0	0	0
0	0	0	0	0	0	0	0	0	0	0	0	0	0	0	0	0	0	0	0	0	0	0	0	0	0	0	0	0	0	0
0	0	0	0	0	0	0	0	0	0	0	0	0	0	0	0	0	0	0	0	0	0	0	0	0	0	0	0	0	0	0
0	0	0	0	0	0	0	0	0	0	0	0	0	0	0	0	0	0	0	0	0	0	0	0	0	0	0	0	0	0	0
0	0	0	0	0	0	0	0	0	0	0	0	0	0	0	0	0	0	0	0	0	0	0	0	0	0	0	0	0	0	0
0	0	0	0	0	0	0	0	0	0	0	0	0	0	0	0	0	0	0	0	0	0	0	0	0	0	0	0	0	0	0
0	0	0	0	0	0	0	0	0	0	0	0	0	0	0	0	0	0	0	0	0	0	0	0	0	0	0	0	0	0	0
0	0	0	0	0	0	0	0	0	0	0	0	0	0	0	0	0	0	0	0	0	0	0	0	0	0	0	0	0	0	0
0	0	0	0	0	0	0	0	0	0	0	0	0	0	0	0	0	0	0	0	0	0	0	0	0	0	0	0	0	0	0
0	0	0	0	0	0	0	0	0	0	0	0	0	0	0	0	0	0	0	0	0	0	0	0	0	0	0	0	0	0	0
0	0	0	0	0	0	0	0	0	0	0	0	0	0	0	0	0	0	0	0	0	0	0	0	0	0	0	0	0	0	0
0	0	0	0	0	0	0	0	0	0	0	0	0	0	0	0	0	0	0	0	0	0	0	0	0	0	0	0	0	0	0
0	0	0	0	0	0	0	0	0	0	0	0	0	0	0	0	0	0	0	0	0	0	0	0	0	0	0	0	0	0	0
0	0	0	0	0	0	0	0	0	0	0	0	0	0	0	0	0	0	0	0	0	0	0	0	0	0	0	0	0	0	0
0	0	0	0	0	0	0	0	0	0	0	0	0	0	0	0	0	0	0	0	0	0	0	0	0	0	0	0	0	0	0
0	0	0	0	0	0	0	0	0	0	0	0	0	0	0	0	0	0	0	0	0	0	0	0	0	0	0	0	0	0	0
0	0	0	0	0	0	0	0	0	0	0	0	0	0	0	0	0	0	0	0	0	0	0	0	0	0	0	0	0	0	0
0	0	0	0	0	0	0	0	0	0	0	0	0	0	0	0	0	0	0	0	0	0	0	0	0	0	0	0	0	0	0
0	0	0	0	0	0	0	0	0	0	0	0	0	0	0	0	0	0	0	0	0	0	0	0	0	0	0	0	0	0	0
0	0	0	0	0	0	0	0	0	0	0	0	0	0	0	0	0	0	0	0	0	0	0	0	0	0	0	0	0	0	0
0	0	0	0	0	0	0	0	0	0	0	0	0	0	0	0	0	0	0	0	0	0	0	0	0	0	0	0	0	0	0
0	0	0	0	0	0	0	0	0	0	0	0	0	0	0	0	0	0	0	0	0	0	0	0	0	0	0	0	0	0	0
0	0	0	0	0	0	0	0	0	0	0	0	0	0	0	0	0	0	0	0	0	0	0	0	0	0	0	0	0	0	0
0	0	0	0	0	0	0	0	0	0	0	0	0	0	0	0	0	0	0	0	0	0	0	0	0	0	0	0	0	0	0
0	0	0	0	0	0	0	0	0	0	0	0	0	0	0	0	0	0	0	0	0	0	0	0	0	0	0	0	0	0	0
0	0	0	0	0	0	0	0	0	0	0	0	0	0	0	0	0	0	0	0	0	0	0	0	0	0	0	0	0	0	0
0	0	0	0	0	0	0	0	0	0	0	0	0	0	0	0	0	0	0	0	0	0	0	0	0	0	0	0	0	0	0
0	0	0	0	0	0	0	0	0	0	0	0	0	0	0	0	0	0	0	0	0	0	0	0	0	0	0	0	0	0	0
0	0	0	0	0	0	0	0	0	0	0	0	0	0	0	0	0	0	0	0	0	0	0	0	0	0	0	0	0	0	0
0	0	0	0	0	0	0	0	0	0	0	0	0	0	0	0	0	0	0	0	0	0	0	0	0	0	0	0	0	0	0
0	0	0	0	0	0	0	0	0	0	0	0	0	0	0	0	0	0	0	0	0	0	0	0	0	0	0	0	0	0	0
0	0	0	0	0	0	0	0	0	0	0	0	0	0	0	0	0	0	0	0	0	0	0	0	0	0	0	0	0	0	0
0	0	0	0	0	0	0	0	0	0	0	0	0	0	0	0	0	0	0	0	0	0	0	0	0	0	0	0	0	0	0
0	0	0	0	0	0	0	0	0	0	0	0	0	0	0	0	0	0	0	0	0	0	0	0	0	0	0	0	0	0	0
0	0	0	0	0	0	0	0	0	0	0	0	0	0	0	0	0	0	0	0	0	0	0	0	0	0	0	0	0	0	0
0	0	0	0	0	0	0	0	0	0	0	0	0	0	0	0	0	0	0	0	0	0	0	0	0	0	0	0	0	0	0
0	0	0	0	0	0	0	0	0	0	0	0	0	0	0	0	0	0	0	0	0	0	0	0	0	0	0	0	0	0	0
0	0	0	0	0	0	0	0	0	0	0	0	0	0	0	0	0	0	0	0	0	0	0	0	0	0	0	0	0	0	0
0	0	0	0	0	0	0	0	0	0	0	0	0	0	0	0	0	0	0	0	0	0	0	0	0	0	0	0	0	0	0
0	0	0	0	0	0	0	0	0	0	0	0	0	0	0	0	0	0	0	0	0	0	0	0	0	0	0	0	0	0	0
0	0	0	0	0	0	0	0	0	0	0	0	0	0	0	0	0	0	0	0	0	0	0	0	0	0	0	0	0	0	0
0	0	0	0	0	0	0	0	0	0	0	0	0	0	0	0	0	0	0	0	0	0	0	0	0	0	0	0	0	0	0
0	0	0	0	0	0	0	0	0	0	0	0	0	0	0	0	0	0	0	0	0	0	0	0	0	0	0	0	0	0	0
0	0	0	0	0	0	0	0	0	0	0	0	0	0	0	0	0	0	0	0	0	0	0	0	0	0	0	0	0	0	0
0	0	0	0	0	0	0	0	0	0	0	0	0	0	0	0	0	0	0	0	0	0	0	0	0	0	0	0	0	0	0
0	0	0	0	0	0	0	0	0	0	0	0	0	0	0	0	0	0	0	0	0	0	0	0	0	0	0	0	0	0	0
0	0	0	0	0	0	0	0	0	0	0	0	0	0	0	0	0	0	0	0	0	0	0	0	0	0	0	0	0	0	0
0	0	0	0	0	0	0	0	0	0	0	0	0	0	0	0	0	0	0	0	0	0	0	0	0	0	0	0	0	0	0
0	0	0	0	0	0	0	0	0	0	0	0	0	0	0	0	0	0	0	0	0	0	0	0	0	0	0	0	0	0	0
0	0	0	0	0	0	0	0	0	0	0	0	0	0	0	0	0	0	0	0	0	0	0	0	0	0	0	0	0	0	0
0	0	0	0	0	0	0	0	0	0	0	0	0	0	0	0	0	0	0	0	0	0	0	0	0	0	0	0	0	0	0
0	0	0	0	0	0	0	0	0	0	0	0	0	0	0	0	0	0	0	0	0	0	0	0	0	0	0	0	0	0	0
0	0	0	0	0	0	0	0	0	0	0	0	0	0	0	0	0	0	0	0	0	0	0	0	0	0	0	0	0	0	0
0	0	0	0	0	0	0	0	0	0	0	0	0	0	0	0	0	0	0	0	0	0	0	0	0	0	0	0	0	0	0
0	0	0	0	0	0	0	0	0	0	0	0	0	0	0	0	0	0	0	0	0	0	0	0	0	0	0	0	0	0	0
0	0	0	0	0	0	0	0	0	0	0	0	0	0	0	0	0	0	0	0	0	0	0	0	0	0	0	0	0	0	0
0	0	0	0	0	0	0	0	0	0	0	0	0	0	0	0	0	0	0	0	0	0	0	0	0	0	0	0	0	0	0
0	0	0	0	0	0	0	0	0	0	0	0	0	0	0	0	0	0	0	0	0	0	0	0	0	0	0	0	0	0	0
0	0	0	0	0	0	0	0	0	0	0	0	0	0	0	0	0	0	0	0	0	0	0	0	0	0	0	0	0	0	0
0	0	0	0	0	0	0	0	0	0	0	0	0	0	0	0	0	0	0	0	0	0	0	0	0	0	0	0	0	0	0
0	0	0	0	0	0	0	0	0	0	0	0	0	0	0	0	0	0	0	0	0	0	0	0	0	0	0	0	0	0	0
0	0	0	0	0	0	0	0	0	0	0	0	0	0	0	0	0	0	0	0	0	0	0	0	0	0	0	0	0	0	0
0	0	0	0	0	0	0	0	0	0	0	0	0	0	0	0	0	0	0	0	0	0	0	0	0	0	0	0	0	0	0
0	0	0	0	0	0	0	0	0	0	0	0	0	0	0	0	0	0	0	0	0	0	0	0	0	0	0	0	0	0	0
0	0	0	0	0	0	0	0	0	0	0	0	0	0	0	0	0	0	0	0	0	0	0	0	0	0	0	0	0	0	0
0	0	0	0	0	0	0	0	0	0	0	0	0	0	0	0	0	0	0	0	0	0	0	0	0	0	0	0	0	0	0
0	0	0	0	0	0	0	0	0	0	0	0	0	0	0	0	0	0	0	0	0	0	0	0	0	0	0	0	0	0	0
0	0	0	0	0	0	0	0	0	0	0	0	0	0	0	0	0	0	0	0	0	0	0	0	0	0	0	0	0	0	0
0	0	0	0	0	0	0	0	0	0	0	0	0	0	0	0	0	0	0	0	0	0	0	0	0	0	0	0	0	0	0
0	0	0	0	0	0	0	0	0	0	0	0	0	0	0	0	0	0	0	0	0	0	0	0	0	0	0	0	0	0	0
0	0	0	0	0	0	0	0	0	0	0	0	0	0	0	0	0	0	0	0	0	0	0	0	0	0	0	0	0	0	0
0	0	0	0	0	0	0	0	0	0	0	0	0	0	0	0	0	0	0	0	0	0	0	0	0	0	0	0	0	0	0
0	0	0	0	0	0	0	0	0	0	0	0	0	0	0	0	0	0	0	0	0	0	0	0	0	0	0	0	0	0	0
0	0	0	0	0	0	0	0	0	0	0	0	0	0	0	0	0	0	0	0	0	0	0	0	0	0	0	0	0	0	0
0	0	0	0	0	0	0	0	0	0	0	0	0	0	0	0	0	0	0	0	0	0	0	0	0	0	0	0	0	0	0
0	0	0	0	0	0	0	0	0	0	0	0	0	0	0	0	0	0	0	0	0	0	0	0	0	0	0	0	0	0	0
0	0	0	0	0	0	0	0	0	0	0	0	0	0	0	0	0	0	0	0	0	0	0	0	0	0	0	0	0	0	0
0	0	0	0	0	0	0	0	0	0	0	0	0	0	0	0	0	0	0	0	0	0	0	0	0	0	0	0	0	0	0
0	0	0	0	0	0	0	0	0	0	0	0	0	0	0	0	0	0	0	0	0	0	0	0	0	0	0	0	0	0	0
0	0	0	0	0	0	0	0	0	0	0	0	0	0	0	0	0	0	0	0	0	0	0	0	0	0	0	0	0	0	0
0	0	0	0	0	0	0	0	0	0	0	0	0	0	0	0	0	0	0	0	0	0	0	0	0	0	0	0	0	0	0
0	0	0	0	0	0	0	0	0	0	0	0	0	0	0	0	0	0	0	0	0	0	0	0	0	0	0	0	0	0	0
0	0	0	0	0	0	0	0	0	0	0	0	0	0	0	0	0	0	0	0	0	0	0	0	0	0	0	0	0	0	0
0	0	0	0	0	0	0	0	0	0	0	0	0	0	0	0	0	0	0	0	0	0	0	0	0	0	0	0	0	0	0
0	0	0	0	0	0	0	0	0	0	0	0	0	0	0	0	0	0	0	0	0	0	0	0	0	0	0	0	0	0	0
0	0	0	0	0	0	0	0	0	0	0	0	0	0	0	0	0	0	0	0	0	0	0	0	0	0	0	0	0	0	0
0	0	0	0	0	0	0	0	0	0	0	0	0	0	0	0	0	0	0	0	0	0	0	0	0	0	0	0	0	0	0
0	0	0	0	0	0	0	0	0	0	0	0	0	0	0	0	0	0	0	0	0	0	0	0	0	0	0	0	0	0	0
0	0	0	0	0	0	0	0	0	0	0	0	0	0	0	0	0	0	0	0	0	0	0	0	0	0	0	0	0	0	0
0	0	0	0	0	0	0	0	0	0	0	0	0	0	0	0	0	0	0	0	0	0	0	0	0	0	0	0	0	0	0
0	0	0	0	0	0	0	0	0	0	0	0	0	0	0	0	0	0	0	0	0	0	0	0	0	0	0	0	0	0	0
0	0	0	0	0	0	0	0	0	0	0	0	0	0	0	0	0	0	0	0	0	0	0	0	0	0	0	0	0	0	0
0	0	0	0	0	0	0	0	0	0	0	0	0	0	0	0	0	0	0	0	0	0	0	0	0	0	0	0	0	0	0
0	0	0	0	0	0	0	0	0	0	0	0	0	0	0	0	0	0	0	0	0	0	0	0	0	0	0	0	0	0	0
0	0	0	0	0	0	0	0	0	0	0	0	0	0	0	0	0	0	0	0	0	0	0	0	0	0	0	0	0	0	0
0	0	0	0	0	0	0	0	0	0	0	0	0	0	0	0	0	0	0	0	0	0	0	0	0	0	0	0	0	0	0
0	0	0	0	0	0	0	0	0	0	0	0	0	0	0	0	0	0	0	0	0	0	0	0	0	0	0	0	0	0	0
0	0	0	0	0	0	0	0	0	0	0	0	0	0	0	0	0	0	0	0	0	0	0	0	0	0	0	0	0	0	0
0	0	0	0	0	0	0	0	0	0	0	0	0	0	0	0	0	0	0	0	0	0	0	0	0	0	0	0	0	0	0
0	0	0	0	0	0	0	0	0	0	0	0	0	0	0	0	0	0	0	0	0	0	0	0	0	0	0	0	0	0	0
0	0	0	0	0	0	0	0	0	0	0	0	0	0	0	0	0	0	0	0	0	0	0	0	0	0	0	0	0	0	0
0	0	0	0	0	0	0	0	0	0	0	0	0	0	0	0	0	0	0	0	0	0	0	0	0	0	0	0	0	0	0
0	0	0	0	0	0	0	0	0	0	0	0	0	0	0	0	0	0	0	0	0	0	0	0	0	0	0	0	0	0	0
0	0	0	0	0	0	0	0	0	0	0	0	0	0	0	0	0	0	0	0	0	0	0	0	0	0	0	0	0	0	0
0	0	0	0	0	0	0	0	0	0	0	0	0	0	0	0	0	0	0	0	0	0	0	0	0	0	0	0	0	0	0
0	0	0	0	0	0	0	0	0	0	0	0	0	0	0	0	0	0	0	0	0	0	0	0	0	0	0	0	0	0	0
0	0	0	0	0	0	0	0	0	0	0	0	0	0	0	0	0	0	0	0	0	0	0	0	0	0	0	0	0	0	0
0	0	0	0	0	0	0	0	0	0	0	0	0	0	0	0	0	0	0	0	0	0	0	0	0	0	0	0	0	0	0
0	0	0	0	0	0	0	0	0	0	0	0	0	0	0	0	0	0	0	0	0	0	0	0	0	0	0	0	0	0	0
0	0	0	0	0	0	0	0	0	0	0	0	0	0	0	0	0	0	0	0	0	0	0	0	0	0	0	0	0	0	0
0	0	0	0	0	0	0	0	0	0	0	0	0	0	0	0	0	0	0	0	0	0	0	0	0	0	0	0	0	0	0
0	0	0	0	0	0	0	0	0	0	0	0	0	0	0	0	0	0	0	0	0	0	0	0	0	0	0	0	0	0	0
0	0	0	0	0	0	0	0	0	0	0	0	0	0	0	0	0	0	0	0	0	0	0	0	0	0	0	0	0	0	0
0	0	0	0	0	0	0	0	0	0	0	0	0	0	0	0	0	0	0	0	0	0	0	0	0	0	0	0	0	0	0
0	0	0	0	0	0	0	0	0	0	0	0	0	0	0	0	0	0	0	0	0	0	0	0	0	0	0	0	0	0	0
0	0	0	0	0	0	0	0	0	0	0	0	0	0	0	0	0	0	0	0	0	0	0	0	0	0	0	0	0	0	0
0	0	0	0	0	0	0	0	0	0	0	0	0	0	0	0	0	0	0	0	0	0	0	0	0	0	0	0	0	0	0
0	0	0	0	0	0	0	0	0	0	0	0	0	0	0	0	0	0	0	0	0	0	0	0	0	0	0	0	0	0	0
0	0	0	0	0	0	0	0	0	0	0	0	0	0	0	0	0	0	0	0	0	0	0	0	0	0	0	0	0	0	0
0	0	0	0	0	0	0	0	0	0	0	0	0	0	0	0	0	0	0	0	0	0	0	0	0	0	0	0	0	0	0
0	0	0	0	0	0	0	0	0	0	0	0	0	0	0	0	0	0	0	0	0	0	0	0	0	0	0	0	0	0	0
0	0	0	0	0	0	0	0	0	0	0	0	0	0	0	0	0	0	0	0	0	0	0	0	0	0	0	0	0	0	0
0	0	0	0	0	0	0	0	0	0	0	0	0	0	0	0	0	0	0	0	0	0	0	0	0	0	0	0	0	0	0
0	0	0	0	0	0	0	0	0	0	0	0	0	0	0	0	0	0	0	0	0	0	0	0	0	0	0	0	0	0	0
0	0	0	0	0	0	0	0	0	0	0	0	0	0	0	0	0	0	0	0	0	0	0	0	0	0	0	0	0	0	0
0	0	0	0	0	0	0	0	0	0	0	0	0	0	0	0	0	0	0	0	0	0	0	0	0	0	0	0	0	0	0
0	0	0	0	0	0	0	0	0	0	0	0	0	0	0	0	0	0	0	0	0	0	0	0	0	0	0	0	0	0	0
0	0	0	0	0	0	0	0	0	0	0	0	0	0	0	0	0	0	0	0	0	0	0	0	0	0	0	0	0	0	0
0	0	0	0	0	0	0	0	0	0	0	0	0	0	0	0	0	0	0	0	0	0	0	0	0	0	0	0	0	0	0
0	0	0	0	0	0	0	0	0	0	0	0	0	0	0	0	0	0	0	0	0	0	0	0	0	0	0	0	0	0	0
[truncated: 1,000 more rows]
