# Supplementary material for: A modified shuffled frog leaping algorithm with inertia weight
Source: Sci Rep. 2024 Feb 20;14:4146. doi: 10.1038/s41598-024-51306-1 (PMC11224354; doi:10.1038/s41598-024-51306-1)
Supplement: Supplementary file 1 — Supplementary Information. [file 41598_2024_51306_MOESM1_ESM.zip › data/F2/MSFLA_Q_10.xls]

## Sheet: Sheet1
-0.0602291	-0.132338	0.0715589	0.16198	0.0926292	-0.35154	0.0234552	0.0516761	-0.00931225	0.606609	0.593379	0.0156587	0.173594	0.00138937	0.0471758	0.446716	0.0223554	-2.12291	-0.179564	0.0822633	-0.0210602	0.0283275	0.231905	-0.0374671	-0.121192	-0.953757	-0.16919	0.0768262	0.0226693	-0.287414	7.19614
0.00719477	0.0905859	-0.0174572	-0.000968105	-0.00280065	-0.00360134	-0.0058675	-0.00510778	0.0126851	-0.0184495	-0.00133832	0.0185277	0.00843345	-0.0118581	0.00147964	-0.00616197	-0.0363156	-0.0419649	-0.00251064	-0.0820893	0.00320024	0.00106467	-0.00187187	0.0084281	0.113693	0.00547427	0.00739132	0.0106724	-0.00910013	-0.0056958	0.54199
-3.84256e-05	-0.000969015	-0.00323581	-0.000189303	0.000106869	0.00123771	-0.000733053	-0.0017537	0.00178273	-0.000123448	-0.00138056	-0.000845594	0.00057716	0.0044062	-0.000239619	0.00155103	-0.000353127	9.84104e-05	-0.00351388	8.62725e-05	1.25575e-05	0.000971078	-0.00440663	-0.000636363	0.000521627	0.000580983	-0.00509887	0.000655709	-0.000635453	0.000500664	0.0372418
1.05532e-05	3.69027e-05	7.47755e-06	0.000227146	0.000228688	5.03471e-05	-5.09201e-05	6.63065e-05	-5.14955e-05	-4.58783e-05	-7.47332e-07	1.23155e-05	-0.000407955	-0.0001021	2.2367e-05	-0.000140998	3.73747e-06	-6.59393e-06	-4.39215e-05	-4.14572e-05	5.27649e-05	-2.96955e-05	0.000173009	0.000242643	-0.000264135	7.91968e-05	-3.15207e-05	-4.8281e-05	-2.3968e-05	-0.000472168	0.00297529
-7.60249e-07	-1.01871e-05	5.07026e-06	-3.28171e-06	-1.83426e-06	1.4044e-05	-5.95641e-05	-2.70053e-06	1.63996e-05	1.0225e-05	3.35067e-06	-1.67005e-06	-3.69425e-05	-1.59267e-05	2.32998e-06	-8.66885e-06	2.77031e-06	1.09957e-06	1.44161e-05	6.6212e-05	-4.91557e-06	-1.50197e-06	-6.72092e-06	2.29448e-05	-1.66429e-05	-2.58203e-05	3.23361e-06	-8.0094e-06	5.31047e-06	-1.56887e-05	0.000388242
-1.53023e-07	1.90757e-06	2.79165e-07	-4.80172e-06	2.06795e-06	6.88051e-09	-4.32776e-07	-1.327e-07	-1.83285e-07	7.87007e-08	-9.68034e-09	-1.49812e-07	7.56598e-07	2.62825e-06	-1.81433e-07	1.70895e-06	9.28496e-08	1.43236e-06	8.72467e-08	-8.66446e-07	2.06775e-07	1.31944e-06	5.63952e-08	-2.03447e-06	8.25989e-06	-8.72992e-08	-3.12487e-06	-8.45495e-07	3.97969e-07	4.14216e-08	3.43314e-05
5.91712e-08	-7.51508e-08	-1.55078e-07	4.28468e-08	-2.03281e-08	4.47768e-08	-8.92207e-08	9.93373e-09	-8.53806e-08	-1.64713e-08	-3.16203e-07	-1.24637e-07	3.77731e-07	3.48355e-08	-1.68411e-07	8.54669e-08	2.01766e-08	1.81632e-08	5.99413e-08	-8.4301e-08	-5.63003e-08	5.68958e-07	-1.11669e-07	5.93363e-08	-4.96681e-08	-2.00832e-06	-1.62981e-08	-3.36155e-07	-1.85519e-08	1.66802e-07	5.28029e-06
1.27334e-09	-7.27805e-09	-1.26111e-09	-7.44864e-09	-5.3628e-09	3.97948e-09	2.8804e-09	9.07208e-09	-5.30048e-09	2.40174e-08	-4.21611e-09	2.51899e-08	-9.80574e-09	-3.82668e-09	-2.67067e-09	-1.64857e-08	3.73976e-10	-1.64433e-09	1.3039e-08	-6.73028e-09	-1.14143e-09	-2.92169e-09	1.21832e-09	-5.01367e-08	3.38415e-09	-2.92305e-08	-2.33217e-08	1.15913e-08	-1.45072e-08	9.45179e-09	2.98761e-07
3.05098e-10	8.58544e-10	1.10191e-10	-8.40653e-09	-2.0866e-10	-5.22561e-11	-5.56338e-10	-2.30351e-10	-4.75581e-10	2.23906e-09	2.39094e-10	-1.29735e-10	2.1017e-09	1.06232e-09	-5.13724e-10	-2.22924e-09	-1.19192e-09	9.28174e-10	2.31164e-09	-7.71727e-11	-3.42638e-10	-4.76381e-10	-6.56687e-10	-1.90236e-09	-6.91093e-09	-2.2906e-09	6.04595e-09	-2.88799e-11	-1.1888e-09	-5.64092e-10	4.46346e-08
1.4294e-10	-1.91841e-10	-2.01433e-12	3.21111e-13	-4.25536e-14	-1.92894e-10	4.19048e-11	2.85912e-10	2.59138e-10	-1.92465e-12	5.6771e-11	8.35221e-12	2.70859e-11	-4.0848e-12	-1.54326e-10	-1.40024e-12	5.03307e-12	8.41847e-11	-7.72263e-12	3.00085e-10	2.44169e-11	-3.12076e-10	2.68306e-11	1.21452e-11	6.46938e-11	-3.01406e-12	-2.57861e-10	-1.2269e-11	2.47306e-11	6.24212e-12	2.51226e-09
-8.4491e-12	5.12693e-12	4.15644e-11	-2.78203e-11	-6.45246e-13	-2.19163e-12	1.30219e-11	1.07971e-12	4.05662e-11	4.25773e-12	4.98027e-11	2.35446e-12	-5.12764e-12	-1.34815e-12	-4.34313e-11	1.22755e-11	-1.9374e-12	-1.48206e-11	-2.95342e-12	8.00821e-13	-1.42428e-11	8.40384e-14	3.48418e-13	-8.51942e-12	5.29964e-12	3.45755e-12	-2.84498e-13	1.47735e-11	3.24903e-11	-1.13572e-12	3.60211e-10
-7.6195e-13	2.69924e-13	1.68718e-14	5.83912e-13	-2.98535e-12	5.72019e-13	-4.87406e-13	-1.40706e-12	7.58008e-15	1.29034e-13	-3.76348e-12	4.80625e-13	-2.57847e-12	-7.13722e-14	4.42859e-14	6.33031e-13	-5.96058e-13	3.17336e-13	8.29644e-15	8.37464e-14	1.35462e-12	7.08477e-13	6.51043e-14	-4.70703e-13	-8.77153e-14	4.32238e-13	5.59866e-13	1.23125e-12	-6.62652e-13	-4.93838e-12	2.63088e-11
-1.86971e-13	1.20594e-14	-2.35831e-13	-2.59216e-15	4.98129e-14	-3.70618e-14	2.90288e-14	1.07547e-13	-7.67403e-14	-1.4822e-15	7.13189e-14	-1.70128e-13	-2.70783e-14	3.01812e-14	2.71218e-14	9.83403e-14	1.81506e-14	2.99465e-15	-2.18712e-15	1.02348e-13	1.1044e-14	2.1049e-15	1.18662e-15	-7.37053e-14	-1.445e-14	8.60741e-14	6.49296e-14	2.96987e-14	1.75905e-14	-5.79745e-14	1.64773e-12
7.80734e-16	-6.33357e-16	-2.71381e-14	-2.33003e-15	1.03637e-14	-3.79817e-15	-3.0341e-15	-4.83174e-15	4.99503e-15	-4.87329e-18	-3.19742e-15	2.79648e-14	-2.85293e-15	-7.92196e-16	2.79515e-16	-2.24184e-14	-1.16389e-15	2.42663e-15	-8.95633e-16	7.11489e-15	5.97322e-15	-7.43281e-16	-8.75135e-15	-3.05573e-15	2.21005e-15	-4.59083e-15	3.74096e-16	1.09487e-14	2.31306e-15	-4.7544e-16	1.66452e-13
-2.96168e-17	-1.18104e-15	-2.72181e-16	2.3263e-15	1.48358e-15	1.09429e-16	2.11233e-15	-4.37818e-17	2.37237e-15	-2.69659e-15	-3.07463e-16	-4.22614e-16	2.27859e-15	-3.88952e-16	-3.267e-15	2.30659e-16	1.91659e-16	-5.93917e-16	-8.51383e-16	-6.55332e-16	-3.98008e-16	-1.39309e-15	4.75627e-17	-3.23153e-16	-6.49041e-17	-1.85155e-16	-1.24832e-16	4.36676e-16	5.27856e-16	-2.94456e-17	2.53455e-14
-7.59838e-17	1.72533e-16	1.41129e-16	2.81403e-19	3.0615e-17	2.29526e-17	3.32414e-17	-3.98823e-17	-1.51291e-18	-3.62466e-18	1.34788e-16	-1.59692e-16	9.71341e-18	-9.69072e-18	4.99477e-16	-1.90999e-17	-7.8593e-17	-2.2619e-16	-2.11773e-18	5.78366e-17	8.71606e-19	-1.4153e-18	-2.06264e-17	1.09815e-17	2.9015e-17	-1.16811e-17	-1.81632e-18	-1.03144e-19	-1.17117e-17	-8.36244e-17	1.8908e-15
-1.28254e-19	-8.43917e-19	1.4404e-18	7.31866e-19	3.29444e-18	9.84629e-19	-2.21076e-18	-2.06804e-17	9.26567e-19	-1.80044e-17	-1.62379e-17	4.23987e-18	5.01038e-18	-3.37304e-21	3.63527e-17	-1.26846e-18	6.29948e-18	1.97784e-17	1.16868e-18	-1.41809e-18	3.66708e-19	-5.07561e-18	-1.74207e-18	6.21272e-18	-9.97586e-19	-9.79912e-20	-1.64743e-18	-7.4972e-18	3.97969e-20	1.86032e-17	1.83303e-16
-2.13284e-19	-7.80386e-20	6.24613e-20	1.1471e-18	6.65006e-20	-3.89239e-19	-5.94278e-19	-1.24337e-19	1.54651e-19	-6.27603e-19	1.34627e-19	1.20186e-20	-3.63374e-19	9.64136e-20	-9.95135e-21	-3.44398e-19	4.80796e-19	-3.44608e-20	1.62469e-18	1.11398e-19	1.08495e-19	2.85418e-20	9.01235e-20	-6.28287e-19	8.44621e-19	8.0709e-19	-4.68248e-19	-9.27059e-19	7.05517e-19	-6.01966e-19	1.18796e-17
7.93591e-21	1.15406e-20	-1.04691e-20	-3.91022e-20	-1.88256e-20	-1.16961e-21	-4.12296e-20	-2.73096e-20	7.95005e-21	-1.32437e-19	2.25385e-20	-3.68187e-20	-2.00181e-19	-1.71064e-21	-9.2521e-20	-9.35284e-21	4.17373e-21	-1.63454e-20	5.20432e-19	-4.24465e-20	9.59036e-20	-3.13992e-20	-1.60841e-20	-2.39483e-20	-6.63221e-20	8.27037e-20	-2.74906e-20	-1.25563e-19	2.41533e-20	1.06093e-20	1.74867e-18
-8.53278e-22	-1.44288e-21	-3.8308e-22	1.63862e-20	1.0197e-21	1.09038e-20	1.04843e-20	7.67291e-22	4.74319e-22	1.81066e-21	-4.76176e-22	-4.22953e-21	6.63987e-22	1.77475e-20	1.27634e-22	-1.05018e-20	-1.55645e-21	1.4219e-20	1.47693e-21	3.24665e-21	-8.81235e-21	-1.81128e-21	-1.80981e-21	1.1961e-20	4.28459e-22	4.45238e-21	-1.0039e-22	4.39228e-22	2.23299e-21	2.13738e-21	1.32956e-19
-1.89593e-25	-1.18913e-21	-2.22743e-22	3.24541e-22	1.54892e-21	-6.96209e-22	-5.50967e-22	-5.0509e-22	1.77696e-22	-2.97068e-22	-4.65467e-22	2.27279e-23	-2.12754e-22	-1.98451e-22	5.33771e-23	-1.06779e-22	-4.67898e-23	-4.38497e-23	7.49782e-23	2.46689e-22	-4.3898e-22	2.21759e-23	-6.46256e-22	2.44693e-22	1.83791e-22	-1.3932e-22	-9.00849e-23	-5.85602e-23	-1.42308e-21	3.79053e-22	1.06104e-20
-9.69308e-24	-1.8351e-23	-4.91355e-23	8.5874e-23	7.67876e-23	2.60026e-24	2.39717e-24	-4.61805e-22	5.55094e-23	-5.91905e-25	-1.86615e-23	-6.9014e-24	1.89597e-24	-6.37155e-23	2.02008e-24	-9.51396e-23	1.07727e-23	1.23757e-22	8.25487e-25	8.67465e-24	8.68829e-24	-1.58666e-24	6.82835e-23	-5.56501e-24	4.05578e-23	3.8475e-23	-6.20031e-24	3.35889e-24	-8.51225e-23	-7.26139e-24	1.36021e-21
5.0283e-24	-1.13637e-23	3.93397e-24	-5.23208e-24	1.26044e-24	3.68682e-24	2.68282e-26	4.11964e-24	-3.14478e-24	5.95275e-24	4.92683e-25	-5.70556e-25	1.0368e-24	-1.20502e-24	-5.17273e-26	7.04675e-27	6.97991e-25	-2.6981e-24	1.6047e-24	1.89419e-25	-1.19351e-23	7.36624e-24	1.27946e-25	3.82387e-24	2.73185e-24	6.29734e-25	-4.23334e-24	9.32899e-24	-2.91394e-23	-1.83267e-24	1.23452e-22
-9.91682e-27	4.63046e-26	3.79737e-26	-2.98538e-26	8.24442e-25	1.08403e-25	5.43783e-26	1.98119e-24	7.4418e-26	1.63087e-24	1.88584e-25	1.02213e-24	-1.05583e-25	1.90138e-25	-2.7433e-25	-4.99095e-25	-1.31938e-25	2.93151e-25	3.14303e-25	6.35751e-25	-1.65297e-25	1.91548e-25	-1.21847e-24	-1.33404e-26	1.8204e-25	-4.45568e-26	-6.12308e-26	-2.73324e-25	7.55291e-25	1.73553e-26	1.13752e-23
1.28254e-26	-2.64487e-27	4.12553e-28	1.71909e-25	-3.69288e-27	1.06758e-26	4.48443e-27	7.17433e-27	7.13498e-26	1.97716e-26	1.94565e-26	2.148e-27	-1.54482e-26	6.37872e-27	3.61983e-26	2.46508e-26	2.58717e-26	-1.97187e-26	-5.03327e-27	4.35738e-26	-2.79258e-26	-1.05211e-25	-1.745e-26	-5.07674e-27	-6.91731e-26	-1.34262e-27	2.71384e-26	-1.51409e-26	-4.41414e-26	-2.38307e-26	8.39849e-25
5.87242e-27	-1.0433e-26	-1.35498e-27	-7.35156e-28	-1.71557e-27	-7.34632e-28	-8.38744e-30	9.35848e-27	3.2411e-27	-1.71237e-28	3.52177e-28	-1.77894e-28	1.9194e-26	-3.24462e-27	4.09746e-28	2.90203e-27	4.13376e-27	-9.10524e-27	2.67146e-27	-4.07413e-27	-2.5992e-28	4.17593e-28	-1.94502e-27	-1.85402e-28	-1.48252e-29	-4.93593e-27	-2.78635e-29	7.62808e-28	6.75042e-27	-8.35409e-28	9.60252e-26
4.27727e-28	2.04175e-29	8.152e-29	-7.26794e-28	-7.17307e-29	1.71583e-28	1.3361e-28	-2.95679e-29	-2.57277e-28	-6.71877e-30	5.42853e-28	-3.72538e-28	4.13877e-28	-2.79313e-30	2.16405e-28	3.20897e-28	-2.74164e-28	2.91284e-29	5.95026e-30	-5.73523e-30	7.70575e-29	3.12463e-29	-5.08669e-28	-8.36404e-31	-3.23434e-29	6.78113e-29	4.95284e-29	-1.98176e-27	1.57223e-28	9.02959e-29	7.10806e-27
2.66338e-30	-9.4026e-30	4.19771e-30	6.31237e-29	4.94832e-29	1.48463e-29	1.1493e-29	6.55021e-29	-1.79093e-30	9.25187e-30	8.89246e-30	9.67196e-30	2.59425e-29	2.43659e-30	2.30911e-29	4.09008e-30	-4.95442e-31	1.0287e-30	1.55468e-29	-2.40661e-29	-1.29412e-29	1.12666e-29	1.53769e-29	1.14934e-28	-2.20992e-29	-1.35101e-29	7.77939e-30	4.16015e-29	9.35255e-29	-6.61403e-29	7.46191e-28
3.37167e-30	4.48671e-30	3.76065e-30	-7.27421e-31	3.01139e-30	-2.47234e-30	-1.12466e-30	-2.3547e-30	2.21519e-30	-1.74242e-30	-2.53673e-31	-3.3145e-31	-7.01503e-30	-2.96154e-30	-1.46246e-30	-5.29026e-30	-5.79766e-31	2.17137e-30	4.09268e-31	1.09762e-31	1.19743e-30	-4.92373e-31	-3.90375e-31	1.84778e-31	1.22664e-30	2.30842e-32	-2.48196e-30	-1.48665e-30	-1.21169e-31	2.81016e-30	5.62664e-29
-8.67572e-32	9.42165e-32	-2.7039e-31	2.40542e-31	-7.63234e-33	-6.24018e-32	4.24974e-32	-1.81834e-31	3.63257e-33	-3.09205e-32	-1.33581e-31	5.75109e-31	-4.75668e-31	1.23024e-31	4.24608e-31	-3.70362e-32	5.52548e-33	1.90351e-31	3.36507e-31	7.53827e-31	5.5355e-31	4.4833e-32	-1.33627e-32	-7.91155e-31	4.11113e-32	1.49859e-31	-2.24325e-32	-9.11716e-33	-1.44628e-31	4.16177e-32	5.88773e-30
1.09535e-32	5.33613e-32	1.40628e-33	6.26545e-32	5.8637e-34	-4.63052e-33	2.95718e-33	-1.44696e-33	1.2633e-32	-3.31183e-34	-9.39269e-33	2.54799e-32	4.43562e-32	3.01863e-33	-1.13164e-32	-4.21562e-33	-7.77219e-33	1.37641e-31	6.1185e-32	1.78743e-32	-4.66685e-32	-1.93124e-32	7.46217e-32	6.93601e-33	-1.80864e-32	3.5457e-33	1.62021e-32	-9.79135e-32	-1.06024e-32	1.19011e-32	7.79002e-31
1.46058e-33	3.12581e-33	-1.22988e-33	-1.52186e-33	2.98448e-34	8.5785e-33	-1.06288e-33	-5.38923e-34	-1.13391e-34	3.18552e-33	5.05702e-33	-5.03579e-33	-6.44005e-34	5.74544e-34	1.38795e-33	-5.60689e-34	-9.92205e-34	-4.2184e-33	-5.12999e-34	-4.12853e-34	-1.65838e-34	-6.73939e-35	9.6048e-34	-1.22966e-33	-1.03451e-33	1.33694e-32	2.07815e-33	-6.02627e-35	1.45483e-33	-2.1388e-33	6.30716e-32
-1.84676e-35	4.65593e-34	2.7403e-35	-1.68486e-35	7.53401e-35	-5.08415e-34	-1.62028e-34	1.35246e-34	-1.97775e-34	-3.23151e-34	1.67658e-35	-1.60331e-35	-6.12374e-35	4.56266e-34	-4.36217e-35	1.70094e-34	5.88729e-35	-4.39086e-34	2.11021e-34	-4.28997e-34	-2.42208e-34	-2.65107e-35	5.2972e-35	9.18132e-35	-4.41761e-34	2.75975e-36	-2.25336e-35	1.91589e-34	1.25649e-35	-1.52835e-34	5.06981e-33
-6.39077e-35	-2.42119e-36	-9.63012e-37	1.88443e-35	8.65241e-36	3.65047e-36	1.33843e-37	1.70359e-35	1.66871e-35	-1.96207e-35	-4.28625e-36	3.64549e-36	-1.82916e-35	4.29906e-36	6.63635e-36	4.67011e-36	-3.21652e-35	-3.20455e-35	2.81714e-36	-3.67992e-36	1.72732e-36	1.12646e-34	-3.88562e-37	5.31323e-35	-2.42008e-36	-9.71713e-36	-6.79006e-36	-3.41692e-36	-2.18585e-36	4.45405e-35	5.01418e-34
1.22987e-36	-8.99589e-38	3.27918e-38	-1.1917e-36	-1.68701e-37	2.22967e-36	-1.79924e-37	1.55999e-37	-5.76169e-36	1.07838e-37	-4.40484e-37	-2.44991e-36	-3.28425e-36	-1.47183e-36	8.98091e-37	1.76033e-36	2.43915e-37	2.68906e-36	-1.1803e-36	-1.08412e-36	-1.89738e-36	1.00499e-36	-1.73229e-36	2.05634e-37	1.32405e-36	-9.62088e-36	1.05664e-37	2.28875e-37	5.93413e-37	2.03701e-37	4.35673e-35
2.19715e-37	5.39058e-40	-2.42405e-37	6.96786e-38	1.44532e-38	-4.08171e-37	2.06882e-38	-2.46086e-37	-2.3808e-37	-4.43035e-39	8.13891e-39	1.23445e-37	-7.63069e-37	-1.77639e-39	4.04287e-37	5.47346e-38	2.36601e-38	2.0466e-37	-2.47897e-37	1.33046e-38	9.35723e-38	-1.91998e-37	-5.67071e-38	5.77612e-37	-1.23431e-37	-2.42795e-37	-6.10686e-38	-3.918e-37	6.48181e-38	-6.28326e-37	5.74135e-36
1.92075e-39	1.73403e-38	2.0783e-39	1.6783e-38	7.17621e-42	-1.73513e-39	2.42254e-38	-1.02907e-39	-2.55977e-38	4.50094e-39	3.20879e-38	-1.76514e-39	2.83208e-38	1.9566e-38	-1.71282e-39	-2.79511e-38	-1.78538e-39	5.45127e-39	-4.60313e-39	9.21997e-39	-1.36324e-39	1.35325e-38	3.25036e-40	4.17381e-38	-2.14023e-39	2.03277e-39	7.23037e-40	-3.87675e-38	2.22004e-38	-1.05055e-38	3.6101e-37
2.07741e-39	1.14394e-39	1.30549e-39	-7.23215e-41	1.20772e-39	-8.69635e-40	5.94407e-40	-1.95127e-40	-1.05002e-40	-7.33705e-39	-2.14472e-41	4.18787e-40	2.42276e-39	2.94827e-42	3.31861e-39	-6.39696e-40	-2.39861e-39	8.03123e-40	1.82839e-41	1.51429e-39	2.55094e-39	2.30166e-39	3.10706e-39	2.58344e-39	1.14694e-39	-3.33626e-40	-9.49313e-40	-1.21795e-39	3.1034e-40	2.02469e-39	4.29926e-38
1.15692e-40	-1.46814e-40	-7.28472e-41	7.08598e-40	8.0369e-41	7.43772e-42	5.77119e-41	1.9485e-41	9.25423e-41	6.22356e-40	-4.22539e-41	-7.03043e-42	-1.92363e-41	2.94859e-41	-1.42973e-40	-1.04749e-41	-3.42437e-41	-7.70507e-41	1.93252e-41	-1.21067e-40	3.67604e-42	1.16522e-41	-2.45736e-40	-7.67714e-41	1.41303e-43	-3.47532e-41	-3.57516e-40	3.58588e-41	-6.36046e-41	1.68918e-41	3.2736e-39
1.14333e-41	-6.56368e-42	2.99135e-43	5.72702e-42	4.04245e-41	-2.22406e-41	1.487e-42	3.59841e-43	-8.32786e-42	-3.35337e-43	2.89737e-42	-3.43349e-43	7.00719e-42	-6.21677e-43	-1.02564e-41	2.30928e-41	-1.06756e-41	1.36619e-41	-2.52339e-41	9.91779e-42	-9.23496e-42	1.22821e-41	3.32408e-41	-6.77924e-42	-3.33729e-43	-1.22599e-42	3.56381e-42	2.06857e-42	1.3276e-42	2.9483e-41	3.00446e-40
-5.1434e-43	5.2909e-43	2.62073e-42	-1.35604e-42	2.6374e-42	2.63151e-42	7.20944e-43	1.89195e-42	-5.0016e-44	-6.23155e-42	3.85609e-43	-1.33979e-42	-1.84016e-42	-3.83782e-43	-1.19713e-42	-3.29371e-42	8.22039e-45	-3.06847e-42	-1.34257e-44	-1.51052e-43	-2.95153e-42	8.39703e-43	1.41797e-43	1.8401e-43	1.72905e-42	-4.24353e-43	1.46179e-42	3.63429e-43	2.83797e-44	-1.40771e-43	3.91297e-41
-1.4666e-43	-8.40777e-44	-6.67079e-44	-3.76946e-44	3.65814e-44	-1.73406e-44	-2.49495e-45	1.58094e-44	5.53253e-44	1.307e-43	-8.90273e-44	-6.55128e-44	1.20194e-43	-8.36299e-44	3.63554e-44	2.01752e-44	1.1006e-44	4.45302e-44	6.42225e-43	-6.89806e-45	1.7445e-43	7.64491e-44	5.66776e-44	-9.43884e-44	9.44324e-44	6.54225e-43	2.70411e-44	8.16233e-43	4.70836e-44	5.6477e-44	3.8104e-42
-4.68128e-45	-1.82096e-45	-3.26155e-46	-9.23121e-45	-5.84022e-45	-7.63505e-46	-2.24595e-44	-4.67007e-46	-5.50766e-45	-3.60951e-44	-9.58163e-45	-1.26297e-44	-1.19385e-45	-1.13431e-44	3.3182e-45	-4.90872e-46	2.6592e-45	-7.37701e-46	-1.22344e-44	1.99213e-45	3.0382e-44	-5.29095e-45	-4.59348e-45	1.02292e-45	-5.00308e-45	2.34568e-44	-1.02808e-44	3.11257e-46	1.42732e-45	2.04558e-45	2.27188e-43
2.58603e-46	-8.09977e-47	3.66577e-46	1.03196e-45	7.40155e-46	-1.40083e-45	8.63132e-46	8.10774e-47	-6.32723e-46	7.6346e-46	2.46491e-47	3.20393e-47	-1.00892e-45	-1.23295e-46	1.12752e-46	2.82437e-46	4.2552e-47	-5.45136e-47	2.66587e-47	-8.45919e-46	2.758e-46	-2.05401e-45	-1.29003e-45	7.12389e-46	4.98897e-46	-5.64959e-46	-7.453e-49	1.8492e-45	3.07986e-45	3.73808e-46	1.9473e-44
5.27572e-48	1.8494e-47	3.91535e-47	2.98011e-47	-1.11428e-47	-6.17477e-47	1.63479e-47	3.18193e-47	1.38651e-47	-1.68482e-47	-1.67132e-47	-1.17984e-47	-4.98624e-48	-1.70054e-47	-1.06262e-46	-2.45543e-46	3.86643e-47	1.0331e-47	-2.58405e-47	4.99669e-46	1.79678e-47	-3.32173e-46	-7.96387e-48	-7.4348e-47	1.89243e-46	-1.33855e-46	-2.18748e-46	-1.78638e-46	1.6525e-46	-9.34238e-47	2.63292e-45
-4.15473e-48	-2.12215e-48	5.23521e-47	5.01352e-48	4.32287e-48	8.99003e-49	-5.03512e-48	-5.12126e-48	-3.87892e-48	-1.54569e-48	1.70666e-47	-1.89107e-47	-1.91267e-48	1.22516e-47	9.4864e-49	7.15406e-48	5.49818e-49	-1.48473e-48	1.02527e-47	1.16684e-48	8.00653e-49	-1.77979e-47	4.95637e-48	-2.16694e-50	2.29722e-48	-1.61341e-47	-3.11258e-47	4.26077e-48	-6.46575e-48	-5.722e-48	2.45726e-46
-4.06907e-49	3.237e-50	-2.20513e-50	-5.48089e-49	4.72207e-49	7.07075e-49	1.15511e-48	-3.18977e-49	1.65136e-50	-1.03724e-49	5.52569e-49	-2.28536e-49	-1.75965e-49	-1.01467e-49	8.40231e-49	-4.87298e-49	1.66181e-49	-5.56465e-49	3.61907e-50	-3.91918e-49	-1.78217e-48	-2.27851e-49	2.312e-48	1.82017e-49	4.39903e-49	-2.34429e-48	2.80021e-49	9.89491e-49	3.56682e-48	-1.43935e-49	1.95884e-47
-1.9389e-50	2.11019e-50	-3.01848e-50	2.79679e-51	-1.77341e-50	-7.19566e-50	-2.39686e-51	6.14586e-50	1.03605e-49	-4.18296e-50	-7.40792e-51	1.00645e-49	2.06029e-50	1.83897e-50	5.53726e-50	1.10867e-49	2.03736e-49	1.43202e-49	-4.34624e-51	-1.45718e-49	-1.0573e-49	4.11575e-50	2.04194e-49	1.23752e-50	7.74112e-50	-6.04662e-50	5.08457e-50	-5.05084e-51	4.00741e-50	3.96977e-50	1.81974e-48
-6.64293e-51	-2.56724e-51	9.74077e-52	-3.39359e-51	3.30057e-51	-2.46678e-52	-4.59303e-50	5.67742e-51	-8.06572e-52	8.88471e-52	1.50766e-50	-1.01421e-50	1.33432e-50	1.87872e-51	2.7431e-52	-2.01816e-51	4.74847e-52	1.89043e-51	2.79406e-50	-4.67968e-52	-8.45397e-53	-5.69733e-51	3.63393e-51	-3.30679e-52	-2.59426e-51	-5.64427e-51	-7.63757e-51	-9.42586e-51	3.47914e-51	-5.52248e-51	1.87985e-49
5.97925e-54	-1.18956e-52	4.09175e-53	-1.44465e-52	6.48666e-52	-2.26055e-52	1.56806e-52	-1.99037e-52	-1.61573e-53	-7.99973e-52	-8.2915e-53	3.22683e-53	1.03736e-52	-7.7e-52	8.05041e-52	-3.27675e-53	5.52852e-52	-1.52046e-52	3.28093e-53	6.20069e-52	6.93025e-53	2.60952e-52	-7.9215e-53	1.68325e-53	-3.59074e-52	-4.24659e-52	-8.39882e-52	3.06867e-52	8.25062e-52	-7.57231e-52	9.48059e-51
3.75042e-53	-9.57063e-53	-2.01903e-54	6.36091e-54	-2.46148e-52	-1.79645e-53	5.88444e-54	-1.67025e-53	1.11316e-52	2.24125e-53	1.09042e-53	2.66018e-54	6.26146e-54	1.14867e-53	1.72131e-53	-4.02343e-53	-1.2711e-54	1.75683e-52	8.76189e-55	-1.59744e-52	-3.97304e-53	5.52373e-53	-1.56796e-53	1.30194e-53	-1.33403e-53	8.53968e-54	-3.05131e-54	-9.38329e-53	-5.23305e-55	4.37861e-53	1.27509e-51
-1.33083e-54	-4.67309e-55	-5.46536e-55	-3.72889e-54	-8.30137e-55	-1.76299e-54	2.66664e-55	4.05979e-56	8.07323e-54	7.58722e-54	-3.85787e-54	2.04802e-54	2.2812e-54	2.51954e-53	1.26039e-53	-5.35926e-54	-1.45689e-53	1.5603e-53	-6.41144e-55	-4.90435e-57	-7.47732e-55	5.73017e-54	-1.01858e-53	6.12455e-55	-2.84127e-54	-5.97564e-55	2.08752e-56	-6.62492e-54	-1.84651e-54	-1.31953e-53	1.492e-52
-1.28136e-56	6.14185e-56	-1.25154e-54	1.20931e-54	-5.94242e-55	2.08644e-54	-4.22361e-56	2.65192e-55	6.63742e-55	-2.3219e-55	2.3381e-55	-1.2283e-54	2.06334e-54	3.59168e-55	-4.55162e-57	3.79968e-56	-1.99962e-55	4.51189e-56	-4.07422e-56	-6.14364e-55	7.72696e-55	-6.43828e-55	-2.11764e-55	3.24545e-54	-2.92713e-55	6.02192e-55	-7.32786e-56	3.43284e-55	1.26885e-55	-7.36896e-55	1.82955e-53
2.78168e-57	-1.90159e-56	-1.97874e-57	3.30473e-56	-7.50733e-57	-8.26147e-56	-3.27615e-55	-3.80504e-56	4.94226e-57	1.64875e-56	-1.67395e-56	2.22759e-55	9.1421e-57	4.59976e-57	-4.3867e-57	-4.69536e-56	-4.95936e-55	-1.60265e-56	-1.49545e-56	1.25817e-55	1.80421e-57	-4.7843e-56	2.87856e-57	-5.18355e-56	-4.58477e-57	-2.60022e-57	-2.46497e-56	-3.50848e-56	4.20417e-57	-1.28852e-56	1.67973e-54
1.00263e-57	-6.2694e-57	1.52293e-60	2.0415e-57	-2.85836e-57	4.84439e-57	-2.43823e-58	-6.55499e-57	5.29801e-58	3.22888e-58	-6.6366e-57	-5.81447e-58	1.40297e-56	-1.76078e-56	-4.69592e-58	-4.4826e-57	-1.80724e-58	-5.31091e-58	-3.56113e-57	-5.07979e-57	1.04154e-57	5.08496e-58	-8.88839e-58	6.41582e-57	1.79967e-57	1.68674e-56	-2.97554e-57	6.99148e-57	6.46994e-57	5.16816e-57	1.26957e-55
7.96169e-61	5.08327e-59	-2.95048e-58	1.79967e-59	-7.20471e-59	1.43387e-57	-6.52656e-58	-5.92106e-59	2.21892e-59	1.09954e-58	1.48785e-58	3.73927e-58	1.35057e-58	-5.64652e-58	2.45741e-59	-1.73585e-59	2.09152e-58	6.82697e-58	-1.24669e-57	-2.04418e-59	-1.58156e-58	9.31668e-59	-2.07911e-59	-1.74511e-58	1.63377e-58	5.32254e-59	-8.23608e-59	-7.69851e-60	-3.53918e-59	-1.11293e-57	8.03955e-57
-2.86888e-59	-3.07554e-59	-7.23869e-59	1.51009e-59	-1.23123e-60	-3.72912e-59	-2.76803e-60	-8.96758e-60	2.31094e-60	3.02432e-58	-1.29682e-59	-1.17635e-58	-4.66222e-59	-5.14404e-60	-4.85357e-60	5.69424e-60	1.33218e-59	1.79625e-60	8.16989e-60	-1.20683e-59	8.7022e-60	2.53945e-61	9.23245e-61	-8.17749e-60	-8.21235e-59	1.32537e-59	-4.95207e-60	1.78487e-59	-6.36326e-60	5.26155e-59	9.2542e-58
1.12137e-59	-2.49587e-60	2.38765e-60	-3.69199e-60	9.8846e-61	2.79209e-61	-1.07514e-60	-2.16381e-60	-2.81448e-60	-1.31214e-60	-4.1452e-59	3.75626e-61	-1.04224e-61	-9.03037e-61	-2.03826e-60	3.81136e-61	-1.46259e-61	1.56394e-59	-3.11761e-60	-1.49382e-61	2.33696e-63	1.10775e-61	2.35367e-61	-1.28922e-60	7.66084e-62	-1.48721e-60	-2.52655e-60	2.23934e-60	-3.37503e-61	8.07878e-61	1.01842e-58
5.89479e-63	1.99315e-62	4.05014e-61	-4.74848e-63	3.26058e-61	-1.0034e-62	1.43922e-60	-6.27714e-62	2.97402e-61	3.09976e-61	-5.48187e-62	3.27388e-62	-1.37948e-61	1.91456e-61	8.65489e-62	2.8973e-61	-2.52408e-61	-3.4798e-62	-4.26476e-62	-2.62304e-61	-1.19264e-61	1.75588e-61	-4.32341e-61	-7.37939e-61	8.57711e-62	2.70291e-61	4.94074e-61	6.02635e-61	-4.26698e-61	-4.78997e-61	8.09005e-60
-1.75464e-62	-4.56153e-62	-1.54646e-61	9.67052e-64	5.72727e-62	3.35971e-63	-5.1754e-62	2.39676e-63	7.21324e-63	4.78695e-62	-1.07513e-62	-3.77432e-63	-1.33375e-62	1.16212e-62	-3.08032e-62	6.47435e-63	7.92758e-63	1.05098e-63	1.35961e-62	-2.01135e-63	-3.63686e-63	2.65178e-63	-1.53173e-62	5.32429e-62	1.32574e-62	-1.07302e-64	-7.97759e-62	4.7863e-64	-6.31161e-62	6.83699e-64	7.22256e-61
1.06399e-63	1.24971e-62	1.48803e-63	-7.09133e-63	-1.33375e-63	2.96055e-63	-2.41783e-63	-2.06038e-63	5.76621e-64	1.65265e-63	-1.41032e-63	-3.92122e-63	1.72911e-63	1.70525e-63	-1.20375e-63	8.02655e-65	5.28645e-64	-1.05444e-63	-3.86371e-65	1.62097e-62	-3.2495e-64	4.94709e-64	-4.27509e-65	6.73033e-64	2.46364e-63	-1.40123e-64	-5.10514e-64	1.81806e-64	3.90097e-64	-2.53657e-64	6.64989e-62
1.47244e-64	-1.02305e-65	2.0489e-65	7.72516e-64	3.0115e-65	-2.20753e-66	-2.31396e-64	1.12661e-64	1.85649e-64	-3.307e-64	2.49855e-67	3.01578e-65	4.88259e-64	4.71282e-64	-1.47565e-64	-6.83457e-65	4.92965e-64	-3.10256e-64	-1.32106e-64	4.62721e-65	-1.17371e-64	1.95887e-64	4.91325e-64	-2.00199e-63	9.38059e-65	7.02808e-64	9.89744e-65	-1.43197e-64	-4.61503e-66	9.34404e-66	7.88998e-63
5.39018e-66	9.23375e-66	-3.63892e-65	-1.07083e-65	-1.02477e-65	-1.32612e-66	4.13449e-66	-2.09651e-66	1.65406e-65	2.00083e-65	2.95418e-66	-6.67706e-67	-4.85245e-65	2.81456e-65	-3.41263e-65	4.52874e-65	-4.36611e-65	4.03184e-67	1.66444e-65	-3.27072e-65	1.69348e-65	-7.27632e-66	2.17921e-65	1.30193e-66	-7.31574e-66	4.48936e-65	2.39052e-66	-1.93559e-65	-5.54562e-65	-2.97293e-65	5.75643e-64
-3.92957e-67	-3.99289e-66	1.17116e-66	-1.0794e-67	-2.49955e-66	-1.00503e-66	-3.51709e-66	6.47095e-66	-8.47477e-67	5.76743e-67	-8.34743e-68	2.75365e-67	6.83634e-68	-3.65003e-67	-2.18443e-67	6.71379e-67	-1.83243e-66	6.05896e-66	2.70266e-67	-1.02269e-66	-7.03829e-67	1.93324e-66	3.36472e-66	-9.5764e-67	3.42296e-66	-4.56641e-68	-1.55832e-67	-9.96057e-66	2.90461e-66	-2.90359e-66	5.78008e-65
-5.60663e-68	-5.43538e-68	1.0278e-67	-3.37137e-68	6.10704e-67	-8.71059e-68	-4.19107e-68	-4.26176e-68	4.36968e-68	-2.16863e-67	1.81367e-67	-2.42351e-68	1.14714e-67	5.37312e-68	-3.14548e-67	3.402e-67	1.75725e-67	3.39214e-68	6.8792e-67	3.72604e-67	5.03795e-68	4.85089e-68	3.10072e-67	-9.13994e-69	-3.92716e-68	-2.00858e-67	4.42959e-68	-1.56217e-67	7.08688e-67	-4.10926e-68	5.1973e-66
4.68268e-70	1.60227e-69	-2.00126e-68	-1.07271e-68	-2.70007e-69	8.60728e-69	5.84514e-68	-8.09846e-68	3.36845e-68	-3.0618e-68	-4.41145e-69	-1.64399e-68	-1.15338e-69	8.52957e-69	-7.29017e-70	7.04595e-69	3.43776e-69	9.9557e-69	2.96352e-69	-7.34551e-70	-7.28969e-69	-1.87508e-70	-1.10083e-69	-1.1379e-68	7.44717e-69	-7.34833e-69	-1.05695e-67	-6.45354e-69	-4.51e-68	-4.8159e-70	4.95739e-67
-6.97835e-69	4.37601e-69	3.74776e-69	4.17878e-70	-1.30626e-69	2.58995e-70	1.38922e-70	1.55647e-69	3.33467e-71	2.21542e-69	2.78708e-70	5.69345e-70	2.74859e-70	-7.71969e-70	6.79687e-70	-6.64223e-71	3.06714e-70	5.35865e-70	-2.61057e-70	-4.81791e-69	9.87504e-70	7.04684e-70	1.47107e-70	3.92874e-69	6.43871e-71	-6.42633e-70	-1.46251e-69	-9.03678e-70	-2.27978e-70	-2.89723e-69	4.15584e-68
-1.54239e-70	-1.26838e-71	-5.98571e-70	-1.29313e-71	-2.25243e-71	1.19642e-71	-1.23826e-70	1.05515e-70	-8.06348e-71	-4.23645e-71	1.82157e-71	-5.79447e-70	2.38931e-70	1.17453e-70	5.87176e-71	8.25679e-71	-4.57437e-70	2.16577e-70	7.02412e-72	1.89029e-70	-7.86266e-70	-3.0034e-72	6.10051e-72	-2.66742e-71	4.624e-70	1.22411e-70	4.27177e-71	3.88594e-72	-1.90218e-71	1.47755e-70	4.75089e-69
-4.40184e-72	1.36868e-71	1.79073e-72	2.86821e-71	1.12182e-71	-7.7591e-72	-7.69133e-72	1.33115e-71	1.32951e-71	5.56456e-72	6.90191e-72	-3.88104e-71	1.63482e-71	9.15786e-72	2.6592e-72	7.57495e-72	-2.6361e-71	-3.23419e-72	-1.05127e-71	5.87258e-72	-2.23671e-71	-9.9392e-73	1.00565e-71	-4.20089e-72	-1.78009e-71	-6.09331e-72	4.19886e-72	1.13702e-71	-3.03992e-71	-4.22674e-71	3.84583e-70
-3.12605e-72	-1.07707e-72	-1.84e-73	-2.28161e-72	7.80393e-73	3.3761e-72	-1.27744e-72	-1.04959e-72	2.12118e-72	-4.17702e-74	1.34862e-72	7.38583e-73	4.05358e-74	4.00233e-73	3.30134e-72	-1.35681e-73	4.74106e-72	-1.4338e-72	2.61232e-73	1.35716e-73	5.45073e-73	-9.10543e-73	-2.83619e-72	1.08161e-72	-3.79071e-72	5.81061e-73	6.80733e-72	-4.76584e-72	3.12664e-73	-2.76322e-73	4.97593e-71
5.94975e-75	-4.28794e-74	-3.29169e-73	2.99458e-74	-7.4531e-75	-2.40365e-73	1.43996e-73	-2.36378e-74	4.73262e-73	-6.43014e-74	-7.43014e-75	2.59238e-75	1.30411e-75	2.61931e-73	3.67698e-75	-1.28546e-73	4.69762e-73	3.00079e-73	-2.44e-74	-6.60006e-74	-2.31018e-74	1.31416e-73	-2.61208e-73	-2.52513e-73	-3.91862e-74	-5.41852e-74	1.35468e-72	-1.40486e-73	3.806e-74	-4.0347e-74	4.96186e-72
-1.2585e-74	1.6433e-74	-2.68267e-74	4.26296e-75	2.99403e-76	-4.68562e-76	-4.60362e-76	-7.15431e-75	-6.4282e-76	-3.95872e-76	1.62538e-74	-1.20168e-74	-1.29067e-74	-4.64852e-74	4.39574e-75	3.07446e-75	2.05236e-74	-3.49258e-74	-9.24743e-75	1.48887e-75	1.82688e-75	-9.59534e-77	7.93664e-76	-5.05217e-75	3.57295e-75	-4.18379e-74	6.54301e-76	-1.87756e-74	-2.95152e-75	1.17652e-74	3.18174e-73
-5.65443e-76	1.40773e-75	-5.64115e-76	-1.9912e-76	6.61286e-76	-1.48349e-76	2.9857e-75	-2.1376e-76	2.24401e-76	1.03397e-76	-4.77311e-76	2.06582e-75	1.83034e-75	-2.73811e-76	-9.67173e-76	3.46391e-76	6.62215e-76	-3.9005e-75	2.95532e-76	-9.85484e-76	-1.33331e-75	9.00972e-76	-3.9489e-76	1.20425e-75	-1.06254e-75	6.89746e-77	1.8176e-76	-2.11112e-76	-1.96969e-76	6.184e-77	2.44945e-74
1.49312e-77	-2.20789e-76	5.73951e-77	1.18125e-76	-5.2937e-78	5.04337e-77	-9.14903e-77	7.67253e-77	-1.01804e-76	8.11957e-77	-1.22785e-77	-1.12883e-76	2.83044e-76	9.5534e-77	2.28037e-76	3.26711e-77	-3.40128e-77	3.61334e-77	-5.51755e-76	-1.43504e-76	-5.63846e-77	7.53883e-77	1.90789e-77	1.44121e-77	-1.80059e-76	-1.00519e-77	-2.75289e-77	-3.34573e-77	1.20899e-76	1.39288e-76	3.02458e-75
-3.94327e-77	-1.40979e-78	5.58413e-78	-2.11802e-79	1.6878e-77	-3.07232e-78	1.61572e-78	2.86799e-77	-3.03647e-78	-1.08215e-77	4.81187e-78	-6.08585e-80	4.0217e-79	1.71936e-77	-1.6814e-77	-1.68759e-77	-5.75831e-78	-7.67693e-79	-9.30008e-79	-1.67937e-77	2.27948e-78	-4.86693e-79	1.32432e-78	5.4664e-78	1.51718e-77	-6.13915e-78	-1.96308e-77	-2.64817e-78	4.1434e-78	4.29017e-77	2.91342e-76
-1.23999e-79	-1.96085e-79	-5.74021e-80	4.78199e-80	-7.31907e-78	2.93558e-80	-4.64072e-79	-1.73744e-79	5.25463e-79	6.79646e-79	-4.19208e-79	-2.93915e-79	3.55405e-78	-9.89233e-79	-7.50163e-79	3.96634e-78	-1.12516e-78	1.80602e-79	4.69175e-79	1.17953e-79	-5.54855e-79	5.52307e-79	1.26889e-78	4.02266e-79	-2.07429e-78	5.11056e-79	3.454e-79	-4.93849e-80	-5.63003e-78	-1.00104e-78	3.3872e-77
1.14579e-80	-2.65645e-79	1.20093e-80	-2.04042e-79	7.50663e-80	-1.91209e-80	4.23308e-80	9.24754e-81	4.76471e-80	-4.75858e-80	-2.83052e-80	-6.04485e-80	1.49794e-79	1.23508e-80	-1.03977e-79	1.01301e-79	-1.76797e-80	5.91103e-80	-5.47875e-80	6.98573e-81	-3.54803e-79	-1.40167e-80	2.75805e-79	2.16252e-80	-2.2093e-80	1.5131e-79	-8.31423e-80	1.13555e-80	5.67463e-80	7.71203e-80	2.39691e-78
2.47013e-81	4.74004e-81	5.06608e-84	9.84558e-82	-2.13975e-81	-4.18717e-82	-9.78994e-82	-7.01689e-82	-2.27842e-80	1.47566e-80	1.21105e-80	9.38258e-81	-1.37426e-81	-9.48154e-82	-4.25944e-81	-1.87161e-81	3.10032e-80	-9.56677e-82	1.74908e-81	-2.20908e-81	-1.48477e-80	4.86485e-81	8.97837e-81	-2.0771e-80	-7.06579e-81	-2.4068e-81	-2.87581e-81	-3.77983e-81	-5.91567e-81	1.39348e-80	2.01285e-79
9.09394e-82	2.48056e-82	6.4185e-83	-5.69076e-83	-2.46914e-81	7.59872e-83	-2.20717e-82	-2.47828e-83	6.32374e-83	-1.13177e-82	-7.80875e-81	2.10329e-81	-1.82732e-81	-7.99638e-82	-7.24776e-82	-1.7078e-81	2.50917e-81	9.17922e-83	2.02407e-82	-4.73005e-83	6.31492e-82	1.38849e-82	1.77077e-82	9.79107e-83	-2.43659e-82	-4.9529e-81	3.36685e-82	-1.01718e-81	-2.84309e-82	1.89755e-82	3.01377e-80
-3.69992e-83	-4.79125e-83	-1.51995e-83	5.25257e-84	-7.69951e-83	-1.78304e-83	2.83532e-84	2.72327e-84	1.37944e-82	-3.67272e-83	2.61151e-83	-4.86232e-83	9.61678e-83	1.49276e-83	-1.99068e-83	-6.21352e-83	-1.04169e-82	3.46512e-82	3.28885e-83	1.08752e-82	-1.63141e-83	1.96781e-83	1.92e-83	1.93182e-82	2.71935e-82	1.22037e-83	-1.43226e-82	9.85097e-84	-7.09876e-85	-1.30085e-83	1.93992e-81
1.50409e-83	1.42518e-83	8.54704e-84	-5.37747e-83	3.1663e-84	-1.17803e-85	2.90929e-84	2.17549e-84	-1.22135e-83	-1.5175e-83	-4.20893e-84	-3.86671e-85	-6.5961e-84	3.25652e-83	-5.67497e-84	1.85303e-84	-4.5015e-85	-1.67174e-84	6.0568e-84	1.51387e-85	-8.66741e-85	-1.33831e-83	4.4392e-84	1.097e-84	-8.0938e-84	6.45085e-84	2.12265e-85	6.59404e-85	-5.84196e-84	-3.88163e-87	2.28035e-82
-4.71501e-85	-7.89488e-85	5.80896e-85	-2.22053e-85	1.57975e-84	3.29221e-85	-4.22322e-86	-3.90382e-85	-4.23192e-84	-4.49218e-86	5.22391e-85	2.97747e-86	-1.06905e-84	1.56023e-85	9.05384e-86	-2.46096e-86	3.99944e-85	7.83182e-86	-9.17974e-86	-2.22351e-85	4.37286e-85	5.06224e-85	1.35707e-84	-1.35466e-84	-1.37233e-84	-4.4933e-85	3.7921e-85	3.47624e-85	9.5416e-86	-2.22961e-85	1.78893e-83
1.53196e-87	-3.23555e-86	1.51815e-86	5.98861e-86	-1.32869e-85	8.02865e-88	1.53822e-87	5.94879e-87	-2.03802e-86	-8.29279e-86	5.2173e-86	-1.35253e-85	-1.84701e-86	-1.47429e-86	7.3001e-87	-2.20364e-85	-6.63917e-87	-5.36174e-86	-2.0751e-86	-2.33901e-87	3.86222e-87	-5.60573e-87	-2.56179e-86	-1.24408e-85	-2.63766e-85	-2.25848e-85	9.23987e-86	-1.44961e-86	-9.29181e-86	-3.95025e-86	1.77349e-84
-1.57843e-87	2.02018e-86	4.69024e-87	-2.06351e-86	-2.73908e-87	-4.83639e-87	5.56805e-87	-3.32925e-87	2.5608e-88	3.89246e-88	1.32135e-86	-3.81319e-87	1.44317e-88	2.399e-87	-3.83211e-87	2.69251e-87	1.09899e-86	-3.11181e-87	6.41734e-88	3.25361e-87	6.01479e-88	1.71151e-86	-1.58994e-87	-4.23134e-87	-6.80124e-88	3.87339e-89	1.06577e-87	2.4733e-87	-2.10597e-87	3.92386e-86	1.77456e-85
-5.87374e-89	2.77372e-88	3.1828e-87	1.02549e-88	-5.11768e-89	-3.6797e-88	7.61085e-88	5.31271e-89	-6.43666e-88	1.5313e-88	-8.61009e-88	6.47033e-88	-1.92193e-88	6.03676e-89	-1.63823e-88	9.73046e-88	-5.85302e-88	-1.60046e-88	5.11864e-88	-4.05165e-88	1.65732e-88	-4.06044e-89	-3.46848e-88	-1.4918e-88	4.22819e-88	-9.29216e-90	2.11597e-88	-1.36963e-87	-3.4498e-89	-3.76865e-89	1.29993e-86
-6.46587e-89	2.06338e-90	-3.93336e-90	1.00247e-89	-1.41645e-88	-4.33528e-89	2.51705e-88	-1.3864e-88	9.37021e-90	2.37573e-89	2.52314e-90	1.00523e-89	-3.01945e-90	-1.46072e-89	1.09094e-88	5.33262e-90	2.29938e-89	2.2824e-90	-1.64774e-88	-4.63917e-91	3.65943e-89	1.40099e-89	1.58405e-89	-7.19702e-89	4.88428e-89	1.62272e-88	1.4198e-89	-1.39496e-88	-7.26208e-90	1.77376e-88	1.71216e-87
-1.00365e-90	-1.05848e-89	-2.2088e-90	3.25127e-90	7.00135e-91	4.48624e-90	4.10093e-90	-6.49268e-91	-9.41792e-90	2.12171e-90	1.24112e-91	-1.07114e-91	-4.89894e-90	2.21272e-89	-1.98748e-90	-1.58192e-90	3.24692e-90	-2.68614e-92	-1.01438e-90	9.02029e-91	-1.03065e-91	-1.48365e-90	-4.80293e-90	-1.3749e-90	-6.17985e-91	-3.31675e-91	1.68641e-90	3.95913e-91	-9.23599e-90	-3.28892e-90	9.78631e-89
2.45118e-93	4.94721e-91	-2.23687e-91	-1.20039e-90	-9.0287e-92	-1.53999e-90	-2.95138e-91	1.62825e-91	-2.48153e-91	1.85233e-91	-1.23788e-92	3.4342e-92	2.10692e-91	3.90607e-91	1.37531e-90	1.80786e-90	4.73522e-92	9.65164e-92	-1.08448e-92	-5.11743e-93	4.94175e-92	4.09356e-92	-2.60928e-92	5.62589e-92	-2.6095e-92	4.83297e-91	-1.48633e-91	9.5561e-92	-3.24788e-90	3.29213e-91	1.29373e-89
1.62518e-93	-1.71044e-92	1.99106e-92	-1.0979e-91	-1.57375e-93	-1.59525e-91	5.3415e-93	-3.43918e-92	-5.20241e-92	5.71569e-93	5.81624e-92	5.58939e-93	-3.54526e-92	4.93946e-92	-2.23619e-93	-2.99317e-92	2.29021e-92	6.72154e-92	6.44453e-93	2.99859e-93	6.89178e-95	3.37323e-92	4.94081e-93	1.60448e-92	-5.72055e-92	1.41428e-92	4.78008e-92	4.80679e-92	-3.02288e-93	-1.35602e-91	1.04796e-90
-3.61971e-95	2.08257e-94	-1.09908e-93	8.09108e-93	-2.28829e-93	-2.56984e-94	-2.19517e-92	-2.1272e-93	-8.17549e-93	3.20359e-93	1.25665e-93	-6.95227e-93	-2.451e-93	4.48662e-93	-2.04412e-94	-2.40924e-93	1.26316e-93	2.16021e-93	-3.24931e-93	-2.92454e-94	2.99242e-93	-3.91687e-93	2.91649e-93	-3.31625e-94	5.09521e-94	5.91918e-94	4.44303e-93	-4.51101e-95	-2.55857e-93	3.40721e-93	9.38759e-92
7.96676e-95	-1.4184e-94	-1.89376e-93	1.72615e-94	5.00407e-96	-1.59111e-93	1.45828e-93	1.02499e-94	1.10374e-93	3.24659e-94	1.20247e-95	-4.93535e-95	-9.07106e-94	-1.82535e-94	-2.72734e-94	5.12804e-95	4.93793e-95	-2.59396e-94	-4.08862e-94	-3.72479e-94	8.42805e-96	2.66899e-94	7.32155e-95	1.6279e-94	-6.39686e-95	5.1319e-94	1.27785e-94	-3.59299e-94	-1.21493e-94	1.16817e-94	1.12522e-92
2.45651e-96	-5.71325e-96	8.92199e-95	4.12099e-97	2.69546e-96	-9.28417e-97	4.02029e-96	5.72608e-95	-7.28097e-97	1.24956e-96	-2.16136e-96	-7.20315e-95	1.33866e-94	-1.57166e-96	5.70397e-96	1.25392e-94	-8.41944e-96	-1.2828e-95	-5.75183e-95	4.21108e-96	-1.59803e-95	-2.34265e-95	-2.05864e-96	4.4747e-96	5.00121e-97	6.3815e-97	1.23328e-94	-1.66056e-94	-2.19831e-95	-1.05871e-95	9.57421e-94
9.7291e-97	-3.66034e-97	1.07731e-97	-3.41358e-96	2.4173e-96	3.59766e-96	-1.56324e-96	2.0344e-96	1.22431e-96	-6.85315e-96	-1.70983e-96	-5.69361e-96	1.14613e-96	4.37492e-98	-3.06901e-96	1.99566e-96	8.31938e-96	-5.37417e-97	2.77225e-96	3.33904e-96	1.181e-95	1.42992e-96	2.34373e-96	-4.10219e-98	-1.60986e-97	-1.80048e-96	5.55549e-96	-3.78352e-98	7.42489e-96	8.79109e-96	9.05718e-95
-1.6251e-97	3.24985e-97	1.17771e-96	-6.86542e-97	1.03941e-96	2.60761e-97	-1.75354e-97	2.98141e-97	1.70128e-98	-8.00596e-98	2.63332e-98	-2.35865e-97	-4.16802e-98	-3.18174e-98	1.71564e-97	5.89535e-97	5.2809e-97	-2.30045e-98	-4.86026e-97	3.69625e-97	1.67432e-97	6.22277e-97	-6.89641e-97	9.52256e-100	-1.97289e-98	-6.55941e-99	-5.10902e-98	8.01873e-98	-9.40349e-97	1.88961e-97	9.4932e-96
-1.02014e-98	1.28061e-98	1.62577e-97	-3.57998e-99	2.11542e-98	-2.8429e-98	-1.24724e-98	-8.30409e-99	-5.01919e-98	-1.70984e-99	9.7616e-100	-4.77311e-99	1.26083e-97	5.43524e-99	-1.82721e-98	-1.74755e-97	2.06555e-99	3.09905e-98	-8.78253e-99	-1.5761e-97	-6.84203e-100	-3.97636e-99	-4.72644e-99	6.63826e-99	-9.65099e-99	1.32804e-98	1.85598e-98	-1.54184e-97	-2.14652e-99	-4.68929e-98	1.10191e-96
-5.30776e-100	-6.07068e-101	5.16188e-99	-7.63425e-101	7.86794e-100	-1.48732e-98	9.2591e-100	1.19178e-99	4.67422e-100	-7.58675e-100	7.69538e-99	-3.98617e-99	8.23543e-101	6.2409e-101	1.13975e-100	1.51136e-99	-3.11732e-99	7.86213e-100	-4.34342e-99	-1.60029e-99	-4.87425e-99	-8.7888e-100	1.58916e-100	5.43302e-100	1.19727e-99	-1.95155e-99	6.04281e-99	-9.47854e-101	5.12416e-99	3.64621e-99	7.26445e-98
1.19592e-102	-4.30323e-101	1.80486e-100	4.82321e-101	5.7162e-100	1.87453e-100	-4.55194e-101	-2.07216e-100	-5.25798e-100	1.9389e-100	-7.88433e-101	-1.31258e-100	1.01467e-100	8.57758e-101	3.27785e-100	1.42355e-101	-1.19047e-100	2.6281e-102	1.67372e-100	-3.67518e-101	2.09045e-100	-6.33812e-101	2.344e-101	-1.08398e-100	-3.12602e-100	1.64629e-100	7.53062e-101	-8.70002e-102	-3.81568e-102	-2.49771e-101	4.0639e-99
-1.0026e-101	1.43422e-103	-2.50703e-102	-5.19788e-102	1.15426e-101	5.33197e-102	-5.2962e-102	3.69983e-103	5.31004e-101	2.55806e-101	5.12074e-102	-1.49136e-101	1.62293e-101	1.52488e-101	5.07321e-101	-5.54591e-102	-4.21813e-101	-6.80659e-103	2.24735e-102	-1.51832e-101	2.85832e-100	1.23864e-101	-1.13235e-102	-1.83856e-101	4.05689e-102	3.03793e-101	4.7794e-102	2.4573e-101	-4.53486e-101	-2.77024e-102	7.16823e-100
-1.22948e-102	-1.42228e-103	2.68428e-103	7.50442e-103	-4.62021e-102	2.54667e-102	2.03558e-102	5.26586e-102	-5.34037e-103	1.04706e-103	3.21258e-103	2.76316e-102	-1.11122e-102	6.20953e-103	6.75393e-104	8.13469e-103	-4.8908e-103	3.49816e-104	-1.06611e-103	-2.95491e-102	1.76931e-102	3.37855e-102	-3.52893e-104	3.24374e-103	3.53684e-103	-8.7906e-102	1.67602e-102	7.00744e-102	-2.02582e-102	-1.17169e-102	5.33136e-101
4.61726e-103	2.96653e-103	-1.36803e-103	-2.13757e-103	-1.6632e-104	6.23177e-104	-3.25806e-104	1.53712e-103	-1.36028e-104	1.09578e-103	-5.08865e-103	4.26405e-104	-1.39118e-102	-1.40065e-104	-2.9607e-103	1.05973e-103	5.22696e-104	3.28651e-103	5.95812e-103	3.30877e-103	-3.29554e-103	2.0663e-103	2.76716e-105	-1.10444e-104	1.23588e-104	2.72457e-103	9.17987e-104	2.40792e-103	-2.86486e-103	-1.58999e-104	6.63349e-102
-3.37681e-104	-6.98102e-105	1.31021e-105	3.60937e-105	3.30062e-104	4.98461e-104	3.23883e-104	1.46598e-105	1.03107e-104	4.55284e-104	9.2699e-104	1.39954e-105	2.19114e-104	2.30505e-104	-9.87719e-106	1.99609e-104	5.38872e-105	8.46158e-105	-1.23584e-104	-9.24778e-105	3.56204e-105	-3.52133e-105	4.85911e-105	-1.00979e-104	-9.17448e-105	-2.32327e-104	-2.00646e-104	1.97403e-105	-1.65129e-105	-3.78696e-106	4.92196e-103
1.64199e-106	-1.88847e-106	-1.23061e-105	-1.12386e-105	-2.68425e-106	1.6166e-105	4.09569e-106	-6.44816e-105	1.1265e-104	-1.88258e-105	-4.52261e-108	5.82499e-106	2.23982e-107	2.30804e-105	1.97257e-105	-2.64351e-106	1.707e-105	-3.32186e-106	-1.74841e-107	1.40935e-105	1.82819e-105	-2.31058e-105	-3.17759e-107	1.94014e-107	1.28657e-106	3.59319e-106	2.61061e-105	1.31637e-106	5.66541e-105	3.6665e-105	4.99703e-104
4.28008e-107	8.03191e-107	-2.05299e-106	-2.20469e-106	9.87027e-107	-2.35156e-106	-1.96184e-107	-9.55961e-107	1.43417e-106	4.88296e-107	-2.68842e-107	3.5603e-106	-2.91197e-106	-1.35253e-106	-3.92406e-107	1.23842e-106	3.69669e-108	5.22304e-107	-2.86793e-108	-4.82455e-107	-1.03593e-106	-2.2398e-107	-1.09113e-106	3.50105e-106	-3.8091e-107	1.80132e-108	6.66948e-107	-4.74665e-107	-8.52568e-107	-1.22677e-107	3.10648e-105
1.40855e-107	4.08525e-108	8.20531e-108	-2.12758e-107	1.54561e-107	-1.51649e-107	-4.8582e-107	-1.1448e-107	2.89144e-108	-1.3416e-107	-9.9841e-108	3.41899e-107	-2.0017e-108	6.63506e-108	-5.84949e-109	-3.0709e-107	2.28058e-107	3.23036e-107	1.892e-107	-2.90992e-108	2.18131e-107	3.96612e-108	-1.64168e-108	-2.80565e-107	5.55192e-108	2.65595e-108	7.08788e-108	-7.22421e-108	-2.43259e-108	1.24804e-107	4.08565e-106
-2.24455e-108	3.75917e-108	1.82103e-109	-1.49311e-109	-2.44253e-108	-3.95368e-111	1.5606e-108	-2.03705e-108	-3.56617e-110	4.25928e-109	-5.29474e-108	-3.55191e-109	-8.054e-110	-4.38037e-110	3.39433e-108	-1.26988e-109	5.52792e-108	-2.74892e-108	1.16055e-107	1.43469e-108	-2.57497e-108	-2.59088e-109	7.29471e-109	-3.04262e-109	1.12756e-109	-2.46658e-108	2.56292e-108	6.49911e-110	-2.19068e-108	4.47166e-109	5.51664e-107
7.09271e-110	-1.73891e-111	4.72013e-110	7.54113e-110	-1.6357e-110	-9.98671e-110	1.89105e-111	-2.16137e-111	-1.30059e-110	-6.3347e-110	-7.48771e-110	2.78956e-109	2.3375e-110	-4.52535e-109	7.8576e-109	7.28876e-111	3.25971e-110	4.53458e-111	1.03408e-109	-1.62787e-109	4.22974e-110	1.20917e-109	3.02877e-109	3.65263e-110	-4.0189e-109	-5.9163e-111	3.0542e-109	8.5019e-110	-6.51341e-111	-2.66883e-109	3.89229e-108
-4.60771e-111	-3.85443e-111	-2.87493e-110	-3.8716e-111	1.11948e-111	-3.18026e-111	-1.56405e-111	5.5724e-111	-1.83487e-110	-1.28032e-110	-9.46671e-111	6.61621e-110	-5.26088e-111	1.29491e-110	-3.43044e-111	-1.9998e-111	-1.44875e-110	1.0066e-111	2.50464e-110	-2.38355e-112	3.78428e-110	2.04661e-110	-6.68466e-111	1.01819e-111	1.67827e-110	-9.92715e-111	7.84916e-111	-3.09922e-110	-1.33018e-111	-1.43232e-111	3.58044e-109
-1.54691e-113	8.57086e-113	-1.68672e-112	-6.53363e-112	7.43084e-113	6.12798e-112	-3.7848e-112	-3.54546e-112	3.65642e-113	4.40592e-112	5.33515e-113	-2.72987e-111	2.65765e-112	-2.86745e-112	8.90568e-112	-1.544e-111	-5.02369e-111	-1.63825e-112	1.03593e-112	-1.16653e-113	-2.1593e-112	4.62158e-111	-1.20904e-111	-1.65058e-111	-1.04237e-112	-1.17072e-111	4.89259e-112	-6.37794e-113	-1.34594e-111	-2.0341e-111	2.67987e-110
-4.56861e-113	-4.58415e-113	6.87578e-113	-6.89919e-113	-5.92737e-114	1.1298e-112	1.21346e-113	-6.35936e-113	4.77359e-114	-4.25767e-114	6.60185e-112	3.77999e-114	-1.07801e-112	8.83181e-116	9.85492e-113	-2.74212e-112	3.53825e-112	1.45705e-113	3.85974e-113	1.63954e-112	5.92125e-113	1.29751e-112	1.00212e-112	-2.96244e-114	4.9902e-113	1.96969e-113	-3.01004e-113	1.21747e-113	-4.71396e-114	-1.1679e-112	2.67402e-111
-2.03669e-113	1.90818e-113	1.11288e-113	1.35332e-114	1.19237e-113	4.73094e-115	-2.34831e-114	-2.63019e-114	-4.22971e-114	1.33893e-114	3.09597e-114	-4.51946e-113	-4.47487e-115	-2.16023e-113	6.95247e-114	-3.1776e-113	-2.50975e-113	1.57197e-114	1.01486e-114	-4.07757e-114	-8.66542e-114	5.43706e-114	8.27216e-114	-2.71388e-114	5.92315e-114	-4.10247e-114	1.99727e-113	-9.99963e-115	-1.52905e-114	2.20009e-113	2.95322e-112
5.71154e-115	-2.53483e-115	9.3608e-115	4.20227e-115	-1.43417e-114	7.35123e-115	6.25342e-115	-3.71058e-116	-1.24832e-115	3.10355e-115	3.47788e-115	-1.34712e-114	-4.4616e-115	5.38704e-115	4.53382e-115	1.08292e-115	-3.97042e-115	2.26395e-114	-1.72291e-115	-1.45755e-117	1.35595e-116	2.65492e-116	-6.49284e-116	-9.48041e-116	-3.30961e-114	6.28372e-115	-3.75302e-114	1.84297e-114	8.66773e-116	-1.22827e-114	2.25728e-113
6.6917e-116	1.56327e-115	6.22419e-116	2.33035e-115	2.25351e-116	-8.22545e-117	-3.28406e-116	-2.44227e-120	3.11046e-116	-2.3669e-116	1.22372e-115	-1.95579e-116	1.27138e-116	-3.35433e-115	1.57869e-116	-1.96117e-116	-3.01151e-116	-1.55631e-116	7.82594e-116	-2.86429e-116	6.78502e-117	8.53274e-116	6.73364e-117	-8.12402e-116	-6.83843e-118	-7.1534e-118	2.98153e-115	1.40607e-115	-4.99664e-115	-8.72773e-116	2.52214e-114
1.8498e-117	-2.48438e-116	1.01236e-118	5.02096e-117	1.61054e-118	-1.27462e-117	4.34611e-117	3.08839e-117	1.23287e-116	1.81906e-116	-3.86068e-117	-2.34402e-117	-3.02893e-117	3.97996e-117	7.55973e-117	4.43464e-117	-5.44124e-117	1.06605e-116	1.15845e-116	-1.33927e-116	5.58716e-117	8.79073e-118	3.80168e-116	1.0438e-116	-2.18769e-117	-1.07213e-116	6.7617e-117	7.82936e-118	-2.17433e-117	8.705e-117	2.23746e-115
2.03498e-118	-4.51438e-119	-5.65229e-120	-1.96734e-118	-8.75507e-118	-2.28877e-118	2.02708e-119	7.57056e-119	8.50671e-118	3.80016e-118	-4.45581e-118	-1.79928e-117	9.92204e-118	3.51361e-118	-2.66559e-118	6.45344e-118	-5.97338e-118	1.53555e-117	-2.00104e-117	-1.34422e-117	-2.14857e-117	2.6824e-118	1.76655e-117	-5.10629e-117	7.48279e-119	5.80608e-118	2.49893e-119	1.67459e-118	2.02285e-117	-2.66904e-117	2.769e-116
-5.07975e-119	-5.26735e-120	1.43113e-119	-1.8484e-119	-3.51443e-119	1.20557e-119	1.78993e-118	2.2158e-118	8.23898e-120	-5.1647e-120	-6.78594e-118	6.14882e-120	1.47156e-119	1.67872e-118	-7.4884e-119	-6.25381e-120	8.32773e-120	-2.4873e-119	-1.97315e-119	-2.54012e-120	-1.397e-118	-2.34323e-119	6.55546e-119	-4.53409e-119	-8.48961e-119	2.99729e-120	-1.4067e-119	1.86502e-120	3.10586e-118	1.22583e-118	2.365e-117
2.46185e-120	1.17531e-120	1.11358e-119	-6.24093e-120	1.86761e-120	5.00508e-120	2.54898e-119	1.06193e-119	-5.45569e-120	9.1316e-120	2.38778e-120	5.89965e-120	1.08622e-119	-8.56691e-120	-5.12611e-120	1.13233e-119	1.61809e-121	1.9012e-120	4.81057e-120	2.81248e-120	-1.73754e-119	-6.78577e-120	5.339e-120	-5.71628e-120	1.07773e-120	-3.37191e-120	-1.01114e-121	1.71441e-120	-1.55186e-119	-1.7744e-120	1.9121e-118
-5.98026e-122	-1.41393e-120	-4.98167e-121	7.91715e-121	6.04708e-123	-8.70491e-122	2.72604e-121	-1.34158e-120	4.79071e-121	6.36599e-122	9.23113e-121	4.08736e-120	-4.12549e-122	-2.86966e-121	-1.59713e-121	-3.2098e-121	-1.55257e-121	3.14295e-122	-4.42501e-123	1.97513e-122	4.19573e-122	5.15987e-121	6.57967e-121	-3.49223e-121	-1.4878e-120	8.73461e-122	2.06301e-122	-1.42758e-120	6.31464e-122	2.27719e-121	1.59232e-119
-1.00787e-122	1.27186e-121	-3.65102e-122	1.19232e-123	3.01538e-123	3.55217e-122	1.76849e-122	1.59163e-122	7.7282e-123	3.05742e-122	2.865e-122	-2.56723e-123	1.03353e-122	-4.76987e-122	-3.60764e-123	3.41501e-122	-1.27672e-122	5.90312e-123	1.91182e-122	-8.69955e-122	3.01238e-122	4.7065e-122	8.42474e-123	3.56406e-122	-5.25391e-123	-5.83294e-122	-6.66505e-124	-4.51281e-121	-1.46282e-121	-2.79696e-123	1.32306e-120
-3.37199e-125	-9.22353e-124	-7.27432e-123	1.72968e-123	1.16631e-125	4.6157e-123	6.65612e-123	9.74578e-124	3.34785e-123	2.93359e-124	1.60017e-123	5.43644e-124	-1.4672e-123	8.37619e-123	1.71413e-122	3.28717e-123	-5.3732e-123	5.92355e-123	1.78669e-123	7.58283e-124	5.80235e-123	7.48653e-124	-1.562e-123	-4.37023e-122	-4.23967e-123	-1.17709e-124	-4.73123e-124	2.56617e-122	-8.40754e-124	2.96344e-123	1.58228e-121
-2.55747e-124	2.81754e-123	7.47529e-124	-1.24806e-124	-7.04348e-124	-1.70704e-124	5.56719e-125	8.42752e-125	1.06838e-125	-5.18645e-124	3.16827e-125	-7.67956e-125	1.08306e-125	2.77237e-124	1.05239e-124	-1.23814e-123	-2.15259e-124	-6.86359e-125	4.93378e-126	1.62629e-125	7.23923e-124	2.23496e-125	1.8712e-124	-2.90096e-124	2.92886e-125	-1.02323e-124	1.92797e-124	-9.57247e-125	5.81041e-125	1.60161e-123	1.08383e-122
-3.10269e-126	-4.36479e-126	-8.03842e-125	-2.04225e-124	3.37046e-125	-3.86055e-125	-5.18192e-126	-3.28883e-127	1.93683e-125	-3.0044e-126	-8.54976e-125	-5.35433e-125	4.47909e-125	2.18301e-125	2.27888e-125	-1.12617e-124	1.84269e-125	9.82983e-126	2.21627e-126	4.5572e-127	1.3477e-124	1.85587e-126	8.84966e-127	9.34839e-127	2.84973e-125	2.79448e-125	-1.80794e-124	1.95284e-125	-1.30049e-124	1.30879e-125	1.30261e-123
-4.60348e-127	2.66611e-127	-1.9073e-127	-3.51091e-126	-5.82189e-127	-5.65141e-126	-5.27557e-127	-2.65744e-126	1.66829e-126	9.16667e-126	-1.51612e-127	-3.17585e-127	-2.56876e-126	2.77741e-127	2.21697e-126	-1.26437e-125	3.17624e-126	-1.26494e-128	4.8205e-129	1.29727e-126	-1.58235e-126	5.64133e-128	1.19064e-125	-1.09279e-127	-1.85537e-126	-3.22996e-126	4.82218e-127	1.60599e-125	-6.5423e-126	-4.06306e-126	9.32367e-125
1.3556e-127	4.74131e-128	-4.1805e-127	-8.35985e-127	2.47269e-127	-1.78503e-126	-2.13627e-127	-4.4998e-128	-5.98026e-127	-4.12393e-127	-2.44284e-130	8.46192e-128	-6.83866e-127	3.69425e-127	7.42503e-128	-3.5672e-128	1.52723e-126	-9.46693e-127	1.44575e-128	-4.90342e-127	-1.1604e-127	-3.03524e-128	1.23267e-127	-1.0616e-127	2.32713e-127	2.02542e-128	7.47708e-128	-5.09229e-128	2.74744e-127	-1.41746e-127	1.01361e-125
1.60808e-128	7.09203e-129	-2.06952e-129	1.35786e-128	-1.67854e-128	2.0076e-128	1.39442e-128	4.8495e-128	-1.81503e-129	2.53607e-129	-1.3447e-128	-1.40736e-127	-3.34579e-128	1.3733e-127	-5.82233e-128	-9.49307e-129	-1.80814e-129	5.01257e-128	-1.11594e-127	3.05202e-129	-1.70454e-128	1.36113e-127	2.0111e-128	-1.35105e-128	2.27586e-129	-1.16618e-128	-2.66759e-128	9.32526e-129	5.12213e-129	-7.4667e-128	1.01825e-126
2.52189e-129	-4.51763e-130	-1.07622e-129	-2.77208e-129	1.90676e-129	8.79107e-129	9.27007e-130	-6.38717e-130	-4.69909e-129	8.47794e-130	-3.04687e-129	2.98767e-129	-2.39185e-129	-2.33951e-130	1.22744e-128	-1.19949e-129	1.08194e-129	3.57082e-130	4.14724e-130	-3.27328e-129	4.24467e-130	-7.83517e-129	3.27777e-129	-1.55806e-129	1.8495e-129	2.21977e-129	-8.98036e-130	-4.78733e-130	-1.00874e-128	1.20936e-129	8.17319e-128
-2.1628e-130	-5.38663e-131	2.71056e-130	-4.29679e-129	7.73153e-130	1.81508e-130	2.84545e-132	-3.12954e-130	9.80258e-131	-9.17371e-132	1.51341e-130	-2.34089e-130	6.92567e-131	4.85017e-130	-5.601e-131	-1.60219e-130	-2.10476e-131	1.39333e-130	-2.77324e-131	1.81615e-130	2.29e-130	2.55149e-130	4.12607e-131	5.212e-130	7.20788e-132	1.0632e-130	1.09158e-129	-3.59968e-131	4.34116e-131	4.84506e-132	1.00773e-128
1.06424e-131	-9.0243e-132	-2.1427e-131	-3.15066e-131	1.03563e-131	1.83711e-132	-2.74075e-131	-1.27214e-130	5.85904e-132	-2.07162e-132	1.83595e-131	-1.41762e-130	4.62701e-131	-4.60157e-131	-1.99913e-131	1.68952e-131	2.86208e-131	5.84444e-132	-4.98667e-132	-3.3706e-131	-6.76847e-131	1.80638e-132	1.64346e-132	-1.32318e-131	4.24741e-131	7.75835e-131	2.55214e-131	8.55067e-133	1.85212e-130	8.71282e-132	1.03452e-129
2.99437e-133	3.89585e-133	-3.21898e-133	5.49573e-133	1.95416e-133	-2.00287e-133	3.24244e-132	-1.43669e-131	2.28113e-133	-6.19266e-133	5.40714e-132	2.18864e-133	1.52325e-132	1.12863e-132	-1.05858e-132	-1.43033e-132	-8.38903e-133	-6.56459e-133	-3.4959e-133	4.77364e-132	3.2912e-132	-2.05912e-132	-1.26634e-132	2.7807e-132	1.2517e-132	2.70015e-132	-2.64176e-133	8.81636e-132	1.01734e-132	9.1101e-134	6.13365e-131
5.18272e-134	-2.08712e-134	4.00524e-133	-8.11052e-134	1.98667e-134	1.50294e-135	1.50536e-133	-6.99673e-134	-1.89566e-133	-1.30932e-132	3.29553e-133	-9.23976e-134	1.73003e-134	2.64728e-133	-5.3139e-134	1.68513e-132	-5.98362e-133	1.97984e-134	1.23918e-132	5.48741e-133	1.27897e-134	-1.36737e-134	-1.59352e-133	-1.95042e-133	-5.97742e-134	1.7254e-134	4.67617e-134	-1.40534e-133	-4.50322e-133	1.56081e-133	8.395e-132
8.80191e-135	-1.04955e-134	-1.49959e-135	5.07041e-134	-1.39944e-134	-2.81148e-136	9.82295e-135	3.50739e-135	1.52727e-133	-1.00218e-135	-5.3692e-135	-4.33824e-135	-4.2285e-134	-1.33849e-134	-8.81898e-135	-5.09129e-134	-4.22815e-135	-9.64224e-135	8.09822e-135	-2.59873e-134	3.03355e-135	5.35207e-134	2.99239e-134	1.00585e-134	7.02198e-135	6.09197e-134	-2.00848e-134	-6.01909e-135	1.71076e-134	1.87358e-134	6.52327e-133
4.3494e-136	1.01278e-135	2.2381e-135	-2.51563e-136	6.96362e-136	2.49452e-136	-1.38482e-135	5.60907e-136	2.71665e-136	-4.037e-136	-5.59793e-136	-1.27173e-135	-9.02753e-136	6.74899e-136	-7.12193e-136	-2.85733e-136	-3.17365e-135	-3.28069e-135	-2.50373e-135	-5.76032e-136	-1.22038e-135	-2.33239e-135	-1.22665e-135	-5.42806e-136	2.87189e-135	2.24018e-135	8.06676e-137	-1.32458e-135	-2.74946e-136	-1.61774e-134	4.97374e-134
-7.15432e-136	2.09503e-137	7.02857e-138	3.62043e-136	-9.5761e-137	-7.68496e-137	2.11875e-136	3.05983e-137	3.0361e-136	-3.86421e-137	-8.38195e-138	-1.22528e-135	-4.99435e-137	6.03912e-137	-1.97908e-137	1.32456e-137	2.83908e-136	-1.0027e-137	5.81865e-137	-6.29653e-136	5.15461e-137	-1.35615e-138	-1.3195e-137	3.50293e-137	-1.64551e-137	9.3901e-136	-3.55282e-137	2.06554e-136	-1.95693e-136	7.84661e-138	5.72381e-135
-1.99586e-138	-2.05928e-137	-7.1588e-138	-1.33804e-138	1.77933e-138	-2.75268e-138	-1.16877e-138	2.25782e-137	7.27205e-139	1.22663e-137	5.55129e-138	-1.17474e-137	-6.11913e-139	1.13077e-137	-9.23349e-138	1.38568e-137	9.79876e-137	2.66007e-138	6.24728e-139	-2.57338e-138	-2.96482e-137	4.95566e-138	-2.48242e-138	3.32481e-138	8.75739e-138	4.58888e-138	2.53193e-137	-1.70798e-137	1.98454e-137	-4.38323e-138	3.48897e-136
6.67816e-139	7.31762e-139	2.1787e-140	5.96006e-139	1.22671e-138	-2.48427e-139	-2.58905e-139	4.71246e-138	-1.36905e-138	-1.81055e-139	1.55998e-139	-1.73107e-139	1.85037e-138	1.25865e-140	-3.58097e-138	1.21784e-138	1.13759e-137	1.61705e-139	-1.66245e-139	-2.41867e-138	-2.89014e-138	-1.78706e-138	-1.50004e-138	-2.50731e-139	2.95763e-139	1.02424e-138	-2.54808e-139	-6.67949e-139	-1.04463e-139	2.35624e-138	4.22588e-137
2.4813e-139	8.40963e-140	2.2277e-139	2.64096e-140	-1.24803e-139	-1.68042e-140	1.35589e-139	8.16842e-139	-5.32063e-140	2.68183e-141	1.61261e-139	-2.60339e-140	2.39743e-140	1.13593e-139	-2.17108e-139	-1.16576e-139	-1.10813e-139	-1.86138e-139	-1.46472e-139	-7.62271e-139	2.52206e-141	8.38851e-140	3.41001e-140	-8.82238e-142	5.21225e-141	1.65648e-139	-1.7881e-140	-3.10748e-140	-3.11783e-140	-4.61121e-140	4.01407e-138
3.57995e-141	1.46322e-141	2.34101e-141	8.40196e-140	-9.96164e-141	6.51486e-141	-5.67908e-143	-3.85396e-141	1.0732e-140	5.30821e-141	1.61252e-140	-5.48769e-141	2.47534e-141	-6.49326e-141	3.81995e-142	2.3159e-141	-3.35454e-142	-6.34858e-141	2.45786e-140	1.2177e-140	-6.84424e-141	-3.05012e-140	-1.25558e-140	-8.46986e-141	2.60936e-142	5.20454e-141	3.09888e-140	-8.56646e-141	1.86072e-140	-4.96014e-142	3.27045e-139
-8.58833e-143	1.3477e-141	1.66366e-141	-7.25324e-142	-3.65019e-142	1.21036e-141	-2.72584e-142	-3.17745e-142	-6.12711e-142	1.43642e-142	-2.29074e-141	3.79234e-143	-3.33483e-141	-1.85835e-142	-4.17211e-142	-1.05975e-142	3.63198e-142	-1.1317e-143	3.4893e-142	-1.17047e-141	-2.23228e-141	-1.30518e-142	-8.46776e-143	2.16678e-142	-4.02019e-143	-1.90077e-143	7.32354e-142	-6.49335e-142	1.00914e-141	-8.45528e-143	2.02098e-140
2.67653e-143	8.52922e-142	9.58002e-143	4.7216e-142	4.37147e-143	-2.78589e-143	-1.49887e-143	2.76795e-143	-2.20503e-143	1.07492e-143	-2.22468e-142	1.46357e-144	1.12487e-143	1.7002e-142	8.1657e-143	-7.37996e-143	2.16426e-143	-4.36922e-143	1.22444e-142	-4.02076e-142	4.73964e-143	4.85074e-144	-1.54532e-143	-9.10938e-143	-5.93931e-143	-1.62618e-142	-1.08989e-143	2.86389e-143	2.08939e-142	-9.07248e-143	3.46521e-141
1.02572e-143	-1.46256e-143	-6.30916e-144	1.43853e-144	3.92253e-144	1.66833e-144	-8.28845e-143	1.62743e-143	-9.55621e-145	2.52251e-143	1.52698e-143	-4.72296e-144	-3.20889e-144	-3.37691e-144	1.22973e-144	1.91788e-143	-1.73749e-143	-1.20822e-144	-9.92698e-144	3.07399e-144	-3.36588e-143	3.78782e-144	-7.81771e-144	-2.09854e-143	4.8038e-144	9.29997e-144	3.18578e-143	5.91835e-144	-2.1283e-143	-1.03116e-144	3.82576e-142
-1.46079e-145	6.10122e-146	-1.89774e-145	8.09468e-145	1.01669e-145	2.22019e-144	1.332e-145	-2.07734e-144	-1.25513e-145	-8.20627e-145	-7.51329e-146	-1.28968e-144	1.6524e-145	3.98848e-145	2.70503e-145	6.94823e-145	6.41792e-146	3.5369e-146	2.26161e-144	-6.80936e-145	1.4982e-144	-9.96407e-146	-7.83577e-146	1.38294e-145	2.39994e-145	7.32883e-145	-3.05637e-146	-5.30084e-144	-1.05379e-144	9.21135e-145	2.27149e-143
-3.25988e-147	7.74259e-146	-6.33196e-146	-5.34569e-145	1.30807e-146	1.33446e-145	-8.95773e-146	3.08285e-146	3.04101e-146	-2.9228e-146	1.91481e-146	-1.73098e-146	-2.13961e-145	-1.02069e-144	3.80603e-146	6.14785e-145	4.98018e-147	1.02441e-146	1.45211e-145	-2.10433e-145	-1.64691e-147	3.60899e-146	-2.47827e-146	4.64317e-146	-2.89528e-146	1.9129e-145	-1.02216e-146	-3.88909e-146	8.51611e-147	-4.24755e-146	3.72927e-144
8.48453e-147	1.47369e-146	-8.71441e-147	6.20014e-147	6.49938e-147	-3.93524e-148	-1.66461e-147	-1.6857e-148	-9.64941e-148	-1.29883e-146	1.64563e-146	-1.96515e-146	-2.43839e-147	1.91684e-146	-2.87452e-147	2.70943e-146	-1.64031e-147	-1.33888e-147	3.04779e-148	5.95691e-146	3.18175e-147	1.72009e-146	-2.68514e-148	7.76253e-147	-6.55097e-146	-2.46959e-146	-9.2308e-147	3.44655e-147	-4.58749e-147	6.67115e-147	3.53907e-145
6.66145e-148	1.15873e-147	-1.87047e-148	-8.1506e-148	5.66229e-149	-8.18396e-149	4.14027e-149	2.2154e-148	-2.97564e-147	8.49954e-148	-2.30975e-148	-2.95552e-148	-8.33436e-148	-2.74397e-148	-1.25776e-147	-5.17087e-148	1.66471e-148	-2.23736e-148	6.77527e-149	8.89027e-148	7.01338e-149	4.70078e-150	1.3706e-148	-3.78291e-147	-6.8575e-149	-2.52784e-148	1.19491e-147	8.33753e-148	1.20096e-148	2.46448e-147	2.07396e-146
2.11883e-148	-8.47497e-150	-2.08763e-148	-2.00263e-150	-3.13575e-149	1.35193e-149	2.16594e-148	1.14572e-149	-2.87522e-150	2.44621e-148	-1.28004e-148	7.71575e-149	-3.23283e-149	-1.77878e-149	-1.16334e-149	-1.83953e-148	5.1343e-148	-1.85673e-148	2.34129e-149	2.34684e-149	-2.95156e-149	-2.92751e-148	2.59073e-149	4.16218e-149	5.75895e-149	-2.25804e-149	1.68829e-149	1.95415e-148	-6.15495e-149	3.22096e-148	3.2143e-147
-1.10379e-149	1.98636e-149	1.93169e-150	1.32209e-149	6.00826e-151	-4.53355e-152	3.10758e-149	6.44365e-151	1.62629e-149	8.86617e-151	-5.77175e-150	8.24671e-150	-4.58065e-150	-2.16372e-150	8.6249e-151	-3.58762e-151	7.85527e-150	-2.28448e-151	6.28916e-150	6.55442e-150	1.26763e-150	-1.22596e-149	-1.68364e-152	-1.49379e-150	-3.59397e-151	-2.18247e-150	-1.36326e-151	-1.51881e-150	7.13156e-150	5.37859e-150	1.70226e-148
2.69395e-151	-9.45448e-152	-1.33862e-152	-4.46369e-152	-2.91678e-151	-4.14527e-150	1.61611e-150	-1.6298e-151	3.17493e-151	3.21137e-151	1.55891e-151	2.12577e-152	-7.30468e-151	3.51533e-151	-3.05578e-151	7.90505e-151	-1.79786e-150	-1.62921e-151	3.205e-151	-5.09279e-151	3.72037e-150	1.79083e-151	-2.31442e-151	-2.63251e-150	1.87323e-150	2.44544e-153	-1.67711e-150	3.90735e-151	-1.43363e-151	-9.60643e-151	2.42333e-149
-2.17208e-152	-3.7981e-152	2.52906e-151	-7.4743e-152	-7.20771e-152	2.06937e-152	-4.50219e-153	-2.86632e-152	-2.00796e-151	9.081e-152	1.74734e-151	1.88682e-152	-7.68541e-152	4.60786e-152	-1.38992e-151	-4.85295e-153	1.56614e-151	8.32809e-152	1.07789e-153	-2.38105e-153	8.15759e-152	2.04774e-152	-1.35691e-151	-6.66779e-153	4.38217e-153	8.66366e-152	-6.46866e-152	2.5765e-153	9.45768e-152	2.75333e-153	2.00865e-150
4.72925e-153	1.73094e-153	-1.45433e-152	-4.13132e-154	1.39393e-153	1.76496e-152	-4.07249e-154	-7.72592e-153	-2.09015e-155	7.64607e-154	4.91219e-153	3.84772e-154	-2.0047e-152	1.10118e-152	-5.09871e-153	9.00577e-154	1.04067e-153	2.72498e-152	3.35518e-153	-2.27809e-152	8.41085e-154	2.34867e-153	8.24179e-153	7.06381e-154	-2.60393e-153	-7.90433e-153	-4.98598e-153	-8.65767e-153	-3.04435e-153	-3.18855e-154	1.85813e-151
4.21507e-154	1.47798e-154	-1.01036e-154	-6.80433e-154	-1.55016e-155	9.09292e-156	5.60063e-154	-2.92451e-154	-1.187e-154	-4.45328e-155	4.36016e-154	1.04639e-154	-3.72572e-154	7.16871e-154	9.55589e-155	-1.63032e-153	-9.07694e-155	4.40154e-154	3.84468e-154	2.32512e-153	-3.72366e-154	-1.58146e-154	-1.37037e-153	1.45245e-154	-4.4442e-154	3.29748e-153	-3.33386e-154	4.07608e-155	-1.99884e-153	7.95874e-154	1.79445e-152
-7.86155e-156	1.47665e-154	8.73757e-155	-1.76279e-156	3.44386e-154	-2.51567e-156	-4.2628e-155	-8.06789e-155	-1.59334e-155	-7.7741e-156	9.95397e-155	-3.95883e-155	2.04874e-154	1.05699e-155	4.07892e-156	-6.77009e-156	7.70905e-157	8.82624e-156	-2.87478e-155	5.95911e-156	-1.2338e-155	6.65478e-155	1.32485e-155	-2.01387e-154	3.52389e-155	4.59165e-156	-7.05074e-155	-4.00719e-155	2.53739e-155	3.43351e-156	1.62105e-153
-1.32815e-156	-2.36261e-156	-5.39599e-156	-7.67623e-157	-1.56969e-156	3.72939e-157	-3.14345e-157	1.02651e-156	6.05834e-157	3.23581e-157	-2.49558e-156	4.01977e-156	-1.24321e-155	-9.29687e-156	2.99703e-156	-2.3452e-156	-8.13239e-156	-1.30274e-155	4.36099e-159	3.00641e-157	-2.35052e-157	1.8928e-156	4.89464e-156	1.50899e-156	7.06663e-157	8.09856e-157	3.30191e-157	4.35807e-157	-1.14756e-155	-5.09672e-156	9.6505e-155
-1.28468e-157	1.03505e-157	-1.63586e-156	4.12481e-157	6.01118e-158	-3.71411e-157	5.27401e-157	-7.82808e-157	-3.05129e-158	-1.90367e-157	-7.85188e-157	-1.30464e-156	-1.01094e-156	-1.18743e-157	4.25745e-157	-1.39805e-157	4.01662e-157	3.64211e-158	-1.89473e-157	1.27078e-156	8.798e-158	-1.70106e-157	4.41277e-158	-5.20594e-157	-9.24586e-157	-2.98639e-157	5.87192e-157	1.98322e-157	4.89891e-157	4.80454e-157	1.37282e-155
2.81688e-159	-6.82711e-159	6.83079e-158	-6.55674e-158	1.74533e-157	5.8439e-158	-5.83318e-158	4.53878e-159	1.97227e-158	1.28687e-158	-8.38911e-159	1.93989e-158	-1.15394e-157	-8.18738e-158	-5.23085e-158	7.724e-158	-4.15138e-158	-3.45546e-158	2.72319e-159	4.02891e-159	1.94844e-158	-2.3418e-158	1.19867e-157	-5.46837e-159	2.40599e-158	1.1844e-158	1.24702e-158	-5.98642e-158	-5.84867e-158	1.02938e-158	1.25463e-156
1.52942e-158	-2.37321e-159	8.70134e-160	-2.4524e-159	5.06266e-159	-2.05299e-159	-6.50145e-159	1.42307e-159	-1.24292e-158	5.28882e-160	-4.47929e-159	-1.28972e-158	4.49067e-159	7.57422e-160	-1.91319e-160	-3.29947e-159	3.5418e-159	4.7155e-160	5.14163e-160	-6.12008e-159	3.76737e-159	-7.81684e-160	-5.84415e-160	3.59207e-159	-2.25319e-159	-4.91781e-159	1.01482e-158	1.62286e-159	-7.14019e-159	-3.60223e-159	1.24161e-157
2.29879e-160	3.44802e-160	-2.7168e-160	1.30014e-161	-2.46429e-159	5.02884e-160	8.35867e-161	-1.65849e-159	-3.71355e-161	-7.59304e-160	1.0099e-160	-8.48311e-162	3.02551e-160	1.229e-159	7.75958e-161	-1.98427e-160	-2.12622e-161	-3.60137e-160	-6.00229e-161	-1.3178e-160	2.24893e-160	6.65044e-162	-5.94587e-162	4.69916e-160	2.76588e-161	9.06275e-162	2.33243e-160	7.26523e-161	-2.0951e-161	-4.52908e-160	1.03792e-158
1.13018e-161	-2.45787e-161	5.52594e-161	1.73524e-161	9.64502e-161	3.74093e-161	1.94306e-161	5.35754e-161	-5.56401e-161	-1.09119e-160	3.66902e-162	6.34368e-162	-6.01819e-161	-4.93443e-162	-1.7866e-162	-8.24962e-161	-3.54975e-162	-8.13421e-162	1.14257e-162	5.09162e-162	5.00755e-162	6.20746e-161	1.64276e-160	-3.02783e-162	1.10117e-162	2.05107e-161	3.56256e-162	-1.06865e-161	-6.17218e-163	-1.49831e-160	1.07814e-159
-4.91942e-162	5.4645e-164	7.87954e-163	-1.99036e-163	-8.53922e-164	7.56811e-165	2.53056e-163	4.50441e-162	-7.517e-162	5.55758e-162	-5.69422e-163	2.83765e-162	-1.81276e-162	6.53622e-163	-1.94881e-163	7.80161e-163	-1.21126e-162	-2.34206e-162	-1.51325e-163	-1.19977e-161	2.26002e-163	1.72299e-162	-3.4097e-161	-5.62351e-162	-2.66334e-163	-1.79511e-162	8.67345e-163	-3.18939e-163	-1.06469e-162	9.52585e-162	1.01945e-160
-4.61313e-163	5.23514e-165	-1.79187e-164	-1.96862e-163	-3.71134e-163	8.87643e-163	2.68808e-163	-5.88404e-163	-7.32024e-166	2.66225e-164	8.73628e-164	-2.14069e-163	1.57896e-163	4.12873e-163	1.89064e-164	-1.09432e-162	1.56771e-164	1.92582e-164	6.36861e-163	-3.31892e-163	-2.94516e-164	-6.14024e-163	1.095e-164	-3.85443e-164	1.76956e-163	-7.62134e-164	-2.88419e-163	4.15674e-166	-2.02606e-163	-4.24795e-163	7.67616e-162
1.88346e-164	1.23832e-165	-6.2153e-166	8.00555e-165	3.34392e-164	-6.34414e-165	-2.52298e-164	-4.47664e-166	4.20911e-164	1.29204e-163	2.24182e-165	-5.3365e-165	-1.63585e-165	-6.89337e-165	1.26267e-164	-2.92785e-165	3.25705e-165	-3.42979e-165	3.48615e-165	9.5823e-165	-3.3877e-164	1.54278e-165	4.05207e-165	1.46643e-164	2.43712e-164	-3.73825e-165	1.55147e-165	9.24052e-165	1.38057e-165	-6.4587e-164	4.75879e-163
-1.11365e-165	3.02024e-165	-2.30693e-164	-1.94569e-166	-7.74408e-166	-6.63921e-167	1.81507e-166	4.60438e-166	2.18794e-165	1.9099e-164	-1.69431e-165	-3.00002e-167	5.4385e-166	-1.27621e-165	8.92539e-166	-4.16942e-166	4.15218e-166	-1.38232e-165	-4.96959e-166	-4.10585e-166	9.56614e-166	5.89185e-165	1.92587e-165	2.73352e-166	-2.84451e-166	-3.26874e-166	-2.87524e-166	-3.6619e-166	5.95513e-166	-5.03097e-165	7.36656e-164
1.6458e-167	-6.37283e-168	-2.86603e-167	2.63012e-166	1.04362e-168	-8.05965e-167	-2.17048e-168	3.40326e-168	3.61787e-167	7.12815e-168	5.83047e-167	-6.60474e-166	-2.93416e-166	1.26654e-165	-7.57488e-167	1.8923e-168	7.41424e-168	-3.57025e-167	-1.28181e-167	1.48398e-166	-4.88118e-166	-1.77421e-165	2.51894e-167	3.5798e-166	3.2253e-166	2.19084e-166	-2.48349e-167	1.75097e-166	-2.23806e-166	-2.54415e-167	6.64202e-165
7.83006e-167	-1.06683e-168	-6.95809e-168	-1.07039e-169	7.84358e-168	-2.96685e-168	-2.36656e-168	2.28228e-168	-1.93697e-168	-6.93388e-167	1.10844e-168	-4.80337e-167	2.57913e-169	-8.9111e-168	1.13578e-167	-2.81901e-168	8.34158e-168	-1.92687e-167	-3.59813e-169	-8.42347e-168	7.09787e-170	9.77629e-167	-3.18757e-169	-7.33116e-167	3.47591e-167	-4.41753e-168	1.29375e-167	-2.4445e-168	1.80861e-167	7.49854e-168	5.33657e-166
-2.40666e-168	-1.70736e-168	3.36616e-169	-2.70067e-168	-1.24251e-168	-7.17062e-169	3.50733e-168	-9.91237e-169	-1.76464e-169	-1.59556e-168	2.4832e-168	-3.43718e-168	1.92213e-168	-2.29735e-170	3.86632e-168	6.52261e-170	-1.01098e-168	-9.2425e-169	3.8925e-169	-4.38672e-168	-2.72025e-169	-3.88601e-169	5.73979e-168	1.28306e-170	-4.8443e-168	-2.41831e-168	7.23479e-170	2.90995e-170	3.41776e-168	6.24698e-169	5.17095e-167
2.51324e-169	-3.04932e-169	2.71059e-169	-4.40536e-170	4.36556e-171	-2.50335e-169	2.74265e-170	7.60336e-170	-8.75772e-170	3.47083e-169	2.55967e-169	-4.23938e-171	3.31709e-169	-6.10008e-171	-1.92919e-170	1.91165e-170	4.36207e-171	1.69792e-169	-4.20548e-170	1.9236e-170	4.96013e-170	4.41816e-169	-7.55041e-169	2.69139e-169	-6.47321e-170	-3.39294e-170	3.59731e-170	-7.22042e-170	2.6465e-169	3.01714e-170	4.55331e-168
-3.35225e-171	3.45797e-170	-2.65385e-170	2.88616e-171	7.63302e-171	-1.41007e-169	-5.89822e-171	4.09058e-171	-1.49334e-170	-1.66692e-171	1.69417e-170	1.13109e-171	3.72775e-170	-1.58732e-171	-6.54387e-171	7.74869e-171	1.91783e-170	-1.33571e-172	9.54832e-171	-5.73193e-171	-1.55511e-170	4.65483e-170	7.61199e-170	-9.40703e-172	9.04282e-171	-8.17963e-171	-3.33819e-170	-3.36939e-170	5.37257e-171	4.65491e-171	5.81894e-169
-7.82092e-172	2.11982e-172	4.0916e-171	7.844e-172	-2.04106e-173	-5.33491e-174	-7.00294e-173	-1.72826e-171	-2.41659e-172	-1.05838e-171	-2.85558e-172	5.40293e-171	-7.07778e-171	1.32999e-171	1.21923e-171	5.27734e-172	2.13911e-171	9.97047e-173	-8.19591e-173	-1.1384e-172	-4.97869e-171	4.60084e-171	-3.93734e-171	-5.70194e-172	2.84796e-171	-4.13886e-173	-4.10678e-172	2.30081e-171	2.13347e-171	-3.55247e-171	5.26458e-170
2.7895e-173	8.92255e-174	-3.12906e-172	1.13709e-172	1.8655e-172	7.06695e-174	9.00119e-174	1.68411e-172	-1.50874e-173	7.48343e-173	1.30132e-173	-4.50711e-172	2.25936e-173	-5.36589e-173	-8.66751e-174	-3.64293e-173	-3.93862e-172	8.67523e-174	1.40599e-173	8.2321e-172	7.18255e-173	6.23641e-173	-1.70854e-173	-1.28564e-173	-3.99262e-173	5.53851e-173	6.27754e-172	1.0657e-172	4.51597e-172	1.02716e-172	4.29734e-171
2.77987e-173	8.81888e-175	7.55357e-175	-1.00742e-175	6.78816e-174	-7.6537e-176	9.87297e-174	-4.82714e-174	9.48379e-174	1.31137e-173	5.48196e-174	1.4904e-173	-1.41429e-176	-2.06072e-174	-2.62591e-174	6.15323e-173	-3.06491e-173	-2.86416e-173	-1.30555e-176	3.33715e-175	2.41648e-173	5.68171e-174	-3.15247e-174	-3.23835e-176	4.06358e-175	1.75902e-173	-3.48623e-173	1.43431e-173	1.86954e-174	-3.50328e-174	3.25562e-172
-5.62462e-176	1.69774e-175	-8.60342e-177	-1.26386e-176	7.25198e-175	-2.53728e-174	-1.47714e-176	-3.72747e-174	2.044e-175	-5.23523e-174	1.96105e-175	-8.90615e-175	-2.52859e-174	-2.4375e-176	-2.76975e-174	2.5612e-175	-4.69591e-175	-8.48495e-175	-6.06311e-175	1.30597e-174	-2.04002e-174	4.07242e-176	6.95424e-176	-2.74567e-174	1.066e-175	-2.07627e-175	4.58987e-174	-4.49734e-175	3.11564e-174	6.86745e-174	4.28204e-173
-1.46532e-176	-2.59452e-176	-6.03136e-177	-7.39336e-175	7.33008e-177	1.01124e-175	5.45843e-177	3.72917e-176	-2.50819e-175	-1.86692e-176	-2.87247e-175	2.40332e-175	4.78081e-176	-2.01662e-175	-7.21971e-176	1.01153e-175	2.01176e-175	3.61567e-175	5.71684e-175	1.11962e-175	-5.53353e-177	-8.0914e-176	4.31085e-176	1.82488e-175	-1.02148e-174	3.68131e-175	-3.35162e-176	1.15273e-175	-4.79585e-176	9.10772e-177	5.31096e-174
1.40653e-177	-8.09135e-177	5.73287e-179	8.96257e-177	4.77346e-177	-1.20326e-177	3.30325e-176	-1.18612e-176	-2.19036e-176	-3.55384e-177	3.23543e-177	4.9498e-177	-1.47069e-176	-5.58715e-176	4.3004e-177	1.42311e-176	6.37995e-177	-2.5814e-178	-2.26462e-177	-1.17828e-177	7.55676e-177	-4.01426e-178	-1.67633e-177	-2.78794e-177	-4.26716e-177	4.33726e-177	-1.20195e-176	-1.13905e-178	1.03799e-177	-1.41934e-177	2.37839e-175
1.91933e-177	5.6287e-179	1.11306e-177	5.14516e-178	-2.76776e-178	7.51091e-179	-1.71102e-177	6.31708e-178	7.93213e-178	-4.44417e-178	-5.27036e-178	-2.83537e-178	8.876e-178	3.72907e-178	-1.37218e-178	-2.13512e-178	9.52272e-178	1.23755e-178	3.48289e-178	-4.43921e-178	2.08642e-178	2.81846e-178	7.37827e-180	-2.80206e-177	-3.34149e-178	5.35492e-179	-9.19808e-179	-7.75581e-177	-3.00009e-178	-2.41432e-178	2.39023e-176
2.68576e-178	-3.86719e-182	-6.93682e-180	2.19024e-179	-2.51009e-179	1.81712e-179	-1.29962e-178	4.52977e-179	1.99031e-179	-1.77089e-179	-6.87529e-180	-1.93844e-179	1.84041e-179	-2.85766e-179	1.03382e-179	2.80443e-178	6.07071e-179	1.28261e-179	-5.08499e-179	-9.22469e-180	3.99531e-179	-3.6468e-179	2.34748e-178	3.31457e-179	-2.43931e-180	-7.36594e-179	-8.02502e-180	3.03165e-180	-1.01993e-178	1.01841e-179	1.59487e-177
1.17329e-179	2.95487e-180	-1.56019e-179	3.14677e-180	-6.07658e-180	4.67995e-180	-4.33297e-179	1.30835e-179	2.96913e-180	-3.03096e-180	6.25977e-181	-6.8219e-180	2.31046e-180	-4.08889e-181	-1.93497e-181	-2.98961e-180	1.02152e-179	3.8939e-181	-6.92273e-181	-6.92961e-180	-6.08922e-180	-1.02294e-179	1.19345e-179	-2.70491e-180	9.60883e-181	-5.06335e-180	8.54859e-181	-8.88763e-182	-1.85036e-180	2.86736e-180	1.80827e-178
-1.1326e-180	2.32797e-180	6.07736e-181	-5.84093e-180	5.34716e-181	-1.45988e-181	3.44742e-181	8.12521e-181	7.5137e-181	-1.43056e-180	1.19483e-180	-1.59805e-181	1.73457e-182	-5.26841e-181	4.43778e-181	-9.36176e-181	-7.83935e-181	-2.12605e-181	-3.1798e-181	6.97096e-181	3.53534e-182	1.06234e-180	-1.50644e-181	1.4588e-181	-1.27765e-181	-1.59026e-180	3.4897e-181	3.62898e-181	1.89007e-180	3.57993e-181	2.52917e-179
1.90768e-182	-2.7132e-183	5.08777e-182	2.07305e-181	-1.13901e-182	-1.58705e-182	5.74734e-182	-2.11307e-182	7.66954e-183	-4.29941e-183	-2.44742e-183	-1.38055e-182	2.91397e-182	-6.67117e-183	-3.77732e-181	-4.0792e-182	-6.78392e-183	-8.86344e-184	2.52554e-182	-5.04482e-182	-5.21763e-181	-1.69856e-183	-1.24101e-181	8.4474e-183	-7.74557e-184	-1.17919e-182	1.4644e-181	-1.18784e-182	-2.79956e-181	7.90559e-183	2.06652e-180
-9.59853e-183	4.22635e-183	1.52478e-183	-5.16027e-182	6.70252e-183	4.25838e-183	1.01388e-182	-2.01157e-183	-4.47134e-184	-2.15064e-183	-1.03312e-183	-1.39262e-183	3.97209e-183	-1.70948e-183	1.45922e-182	2.32854e-182	1.24948e-182	-1.4566e-184	5.86436e-184	4.87593e-183	2.14439e-183	5.69225e-184	6.63592e-185	-1.55128e-182	3.79415e-183	-1.67716e-182	-1.329e-182	1.999e-183	3.87189e-183	-6.92672e-183	2.21695e-181
1.00479e-184	7.02934e-185	-2.96006e-184	-7.45699e-185	8.98968e-184	-7.08514e-184	-2.62431e-184	-1.85645e-184	-2.54889e-184	-7.13806e-185	2.37025e-185	-2.22688e-185	4.7743e-184	4.88167e-184	2.32661e-184	-3.85142e-184	-7.5118e-184	-9.0948e-184	-5.25216e-186	5.48298e-184	1.30321e-184	-1.23598e-184	1.31572e-183	8.33668e-186	-1.07956e-183	-1.56335e-183	-5.74696e-184	-1.97604e-184	1.01324e-184	2.58955e-184	1.21202e-182
5.19257e-185	-2.72129e-185	1.02933e-186	-8.06128e-185	2.70241e-185	-1.45513e-185	-2.91213e-185	-1.22023e-184	2.74464e-184	-1.22199e-185	1.39749e-185	8.29544e-185	1.39502e-184	-2.38959e-185	-5.92697e-185	1.68798e-185	-3.22713e-185	-5.53559e-185	7.84333e-186	8.66868e-186	1.4778e-184	-5.64288e-187	1.10811e-184	-1.03438e-184	-2.18295e-184	-1.25497e-184	5.06652e-185	1.21642e-185	-9.72809e-185	5.98132e-188	1.94736e-183
3.21477e-186	-2.98115e-186	1.95911e-187	-8.3706e-186	-9.16817e-186	7.09441e-186	1.73488e-185	-4.68377e-186	-1.48892e-186	6.03796e-187	-1.43876e-186	-1.156e-185	-5.92295e-187	2.04478e-186	4.9753e-188	4.36094e-186	4.42554e-186	7.73348e-186	-2.0608e-186	3.68697e-187	7.80247e-186	-4.1424e-186	1.48868e-186	-4.86964e-186	-5.27942e-187	3.21892e-186	-5.97818e-186	5.98572e-185	9.69739e-187	5.90233e-186	1.84543e-184
1.35405e-188	-3.91131e-187	-1.29923e-186	-1.0956e-187	3.06635e-186	1.15301e-186	-5.23748e-187	2.41366e-187	9.90624e-188	9.83607e-187	-1.73251e-187	7.39457e-189	-6.49844e-187	-4.97288e-187	-4.72112e-188	-4.49952e-187	-6.97094e-187	-1.54765e-187	-2.14529e-188	1.02194e-186	-5.23576e-187	1.25039e-187	9.26027e-188	9.29376e-188	-1.80743e-186	7.88943e-188	4.50783e-187	-6.45428e-187	1.2726e-186	1.38343e-186	1.80735e-185
-8.91289e-189	2.83925e-188	-1.71222e-187	-1.52211e-187	-1.19259e-187	7.0574e-189	-2.35981e-188	-4.86173e-188	-3.07578e-188	1.19785e-187	4.94597e-188	4.01726e-188	-1.62901e-188	-4.00456e-188	1.15861e-188	1.65781e-189	-5.98474e-189	5.99342e-190	1.16852e-188	2.94146e-188	-2.97474e-188	3.00511e-189	-1.3398e-187	-1.211e-187	-4.5189e-187	-2.01498e-188	1.60293e-188	6.83994e-189	-5.03472e-188	6.30083e-189	1.7561e-186
2.71797e-189	-9.65039e-190	1.62317e-188	3.0039e-189	-8.92853e-191	-6.95286e-189	-7.07542e-190	-2.26057e-189	4.44933e-189	-6.91458e-189	-6.97437e-190	-1.60709e-189	1.9003e-188	-2.46765e-189	-8.35196e-190	-5.58171e-189	-3.72891e-189	-9.92181e-189	1.76113e-188	-1.47101e-191	-5.4131e-189	5.17859e-189	-6.20092e-190	4.00378e-190	-7.47068e-190	-2.18931e-189	1.22937e-189	2.84938e-188	2.91617e-189	-1.05012e-188	1.63451e-187
5.70225e-191	3.58627e-190	-4.6802e-191	3.62985e-190	1.65997e-190	3.05998e-189	-1.37357e-190	-3.78691e-190	5.29501e-191	-1.66114e-190	-1.57862e-190	-6.91964e-192	-6.35988e-190	6.5153e-191	-1.05904e-189	2.64745e-190	-8.37712e-191	-1.24714e-190	1.64172e-190	1.40767e-190	-3.31443e-190	-4.59758e-190	3.61268e-190	1.73149e-190	2.59716e-190	-6.91409e-192	-4.03788e-190	3.60889e-190	-1.83641e-189	3.28928e-189	1.49723e-188
1.92038e-190	4.02005e-191	3.32169e-192	-2.24042e-193	-1.66783e-191	-1.16547e-192	-1.06166e-192	2.28357e-192	-1.15759e-191	-2.91965e-191	2.77076e-192	-3.15121e-191	-3.27495e-192	6.41621e-192	2.41294e-192	1.47051e-194	-9.76018e-191	8.98651e-191	-2.16924e-192	4.374e-191	2.59555e-191	-3.67491e-191	2.32994e-192	2.00456e-192	-6.69374e-192	1.80493e-192	-2.33803e-192	-9.07027e-191	-2.43974e-192	1.92479e-190	9.4102e-190
1.40242e-192	-1.71647e-191	1.43578e-192	1.86739e-192	-7.11339e-192	-1.88951e-193	-1.37534e-193	-1.14512e-192	1.14221e-192	1.09374e-192	-4.74906e-194	3.4248e-193	1.25278e-192	-2.01135e-191	4.48696e-192	7.99307e-192	3.86696e-192	1.61292e-192	-1.43727e-192	5.97208e-193	3.45046e-192	-8.02289e-192	2.42043e-193	-1.27009e-192	-3.88157e-192	7.00764e-192	7.03421e-192	-1.13543e-193	1.48642e-192	2.54521e-192	1.09496e-190
-7.759e-193	-1.49945e-194	-5.18803e-193	-9.52224e-193	1.26262e-194	-7.86096e-194	3.62415e-193	-3.99191e-194	-6.28093e-194	-1.58384e-194	-3.47801e-194	1.81798e-193	4.48064e-193	1.59315e-193	-3.35193e-195	4.95077e-193	1.44204e-193	9.82704e-194	1.19581e-192	-5.55817e-193	4.4982e-194	-7.22928e-193	1.46528e-194	-3.14435e-193	1.01429e-192	6.84989e-194	5.28255e-194	-5.35074e-193	3.93478e-194	-5.56394e-193	9.51405e-192
-9.12534e-196	1.84739e-194	2.03527e-195	-3.98829e-195	-3.62145e-195	-1.06875e-194	-2.51156e-196	1.48831e-194	9.18089e-195	1.15992e-193	9.62758e-195	1.37359e-195	1.6883e-194	-2.54032e-193	-3.69812e-194	-9.28272e-194	1.41342e-194	3.57196e-194	-5.17999e-194	2.01443e-194	-8.48667e-196	1.67546e-193	-7.35892e-194	-1.19075e-194	-1.49331e-194	1.14294e-194	-2.4901e-194	-1.67858e-195	-7.02224e-195	-1.51578e-194	1.04256e-192
-1.6918e-195	2.67954e-195	-1.06835e-195	8.45506e-195	3.24371e-195	-6.58029e-195	-7.03415e-196	-8.32649e-196	-2.82773e-196	1.93432e-195	3.48822e-196	-1.13919e-194	-1.40464e-195	-5.00462e-196	-3.2555e-196	1.59106e-195	-1.40818e-196	-1.87647e-196	3.25799e-195	-4.03492e-195	3.29724e-195	6.13745e-195	-8.95894e-196	6.43469e-195	-7.54379e-195	2.68244e-195	-3.8338e-195	3.70009e-195	7.62676e-197	-2.04168e-196	8.54615e-194
3.68007e-198	2.21759e-198	-2.95758e-198	-1.01066e-196	1.9509e-196	1.13976e-196	8.83166e-197	-8.20987e-196	1.38022e-196	-9.14104e-197	-3.55987e-197	-6.09986e-199	4.24113e-196	-3.46462e-196	6.71594e-197	-2.60151e-196	3.75037e-197	1.47968e-196	-1.61071e-196	5.33923e-197	-3.45634e-197	2.64618e-196	1.74099e-196	7.41755e-196	-4.81978e-196	1.87815e-195	2.43392e-196	6.43325e-198	2.01803e-196	4.59061e-198	7.12314e-195
-6.34908e-200	8.38278e-197	-6.98722e-198	-1.19194e-197	-8.61603e-198	-5.59622e-197	-8.04175e-198	1.48457e-197	3.21561e-197	-3.83227e-198	7.14313e-197	4.50131e-199	5.9277e-198	8.46464e-199	-1.01358e-196	-2.68318e-197	-2.00914e-197	4.52839e-198	3.03543e-199	5.34549e-199	9.25693e-198	1.21698e-197	3.30331e-197	-1.18434e-197	2.78105e-197	-5.38761e-198	-2.96358e-198	-7.66327e-198	-5.13578e-198	-4.14708e-198	5.77966e-196
-1.32044e-198	-1.27705e-198	-5.96905e-199	-4.65786e-199	1.28496e-198	4.94101e-199	8.17525e-199	-6.47949e-198	-2.65097e-198	7.217e-198	-7.97277e-200	2.36021e-198	-1.26109e-198	-7.41403e-199	1.52426e-198	2.04802e-198	2.74295e-200	-9.81957e-200	2.99476e-199	-3.83871e-198	-5.43042e-199	1.39004e-198	-1.11422e-197	-8.70884e-200	1.79916e-198	-4.79612e-199	-7.78619e-198	3.02426e-198	5.38416e-199	2.04451e-198	6.37172e-197
1.41681e-200	-1.93286e-199	-3.282e-200	1.16413e-198	6.5415e-200	9.6266e-200	8.88966e-200	2.77115e-200	-3.71934e-200	-5.7241e-200	5.97457e-199	2.03854e-199	4.17411e-199	3.93865e-199	2.07505e-198	-4.12095e-199	1.23725e-199	-2.58078e-199	-1.69309e-199	-1.20294e-200	-6.82514e-201	-2.37641e-200	7.31361e-200	-8.30331e-200	7.29434e-201	-1.29057e-199	-3.84235e-199	-5.78706e-199	-1.80114e-199	4.68527e-200	7.95302e-198
-4.2756e-201	4.59977e-200	-1.27206e-200	3.00888e-200	5.37176e-202	-4.05644e-201	1.88726e-200	6.69701e-201	6.35821e-201	5.89915e-201	4.02299e-201	1.381e-201	-7.31169e-200	-5.90334e-201	-1.16877e-199	-2.17248e-201	2.43603e-201	-5.12078e-201	-6.27487e-200	3.06887e-201	-7.63569e-200	2.40375e-200	-9.85558e-201	1.1263e-201	1.56708e-200	8.46572e-201	-1.16583e-200	9.70352e-204	-1.78802e-200	-6.27712e-201	5.83689e-199
-3.01401e-202	1.36701e-201	1.94124e-202	-9.44605e-202	-1.59753e-201	7.06971e-202	-8.95243e-201	4.0433e-202	1.54852e-201	4.18259e-202	2.14582e-201	3.78647e-201	1.84e-201	-7.04148e-202	-1.58617e-201	-4.01642e-201	1.0687e-201	-2.32068e-201	-7.34871e-202	3.90948e-202	5.58683e-203	2.43974e-201	6.29117e-202	-2.43521e-201	-1.74741e-202	2.0724e-202	7.99724e-202	1.29002e-201	-1.42737e-200	-1.83779e-201	5.91725e-200
1.63572e-202	-2.30705e-202	4.76679e-202	2.86937e-202	-4.79463e-203	-3.57673e-203	-5.85964e-202	3.33201e-203	2.15968e-203	6.09495e-203	-3.5142e-203	-2.00284e-203	-1.76817e-203	-6.79822e-203	1.14622e-202	7.47415e-203	2.32168e-203	-2.04186e-202	-1.08441e-203	-3.91125e-202	-3.17891e-203	1.75858e-203	5.36045e-202	-3.85012e-203	4.32112e-202	4.46388e-202	-1.9089e-202	2.02031e-203	-3.74546e-203	-3.25939e-202	4.97992e-201
-9.77993e-204	-1.02556e-203	-3.61317e-204	6.82966e-204	5.11583e-203	4.05255e-203	-1.56061e-204	-4.17317e-204	5.89397e-203	-3.21765e-203	1.08211e-203	-1.28479e-203	3.97775e-204	7.47877e-204	-5.36476e-205	-4.70935e-203	-3.5468e-203	4.48882e-203	-3.13571e-203	2.29104e-203	-1.97912e-203	8.03121e-204	1.65118e-203	-3.08824e-203	-6.50134e-204	-1.25744e-203	1.90756e-205	-4.25157e-204	-9.93822e-204	-1.23853e-203	5.5745e-202
-1.36793e-205	-1.54101e-204	5.21618e-206	2.74919e-205	1.70387e-206	3.0276e-205	-3.87745e-204	8.21192e-205	2.56092e-204	1.46202e-204	3.26316e-205	-9.3549e-204	-1.72907e-204	4.31234e-205	3.16746e-205	1.49662e-204	-4.24749e-205	7.8608e-205	-8.22915e-206	-2.3733e-204	1.27131e-206	2.25139e-204	8.38027e-206	-5.04965e-205	-1.70021e-204	-1.66816e-206	-5.05714e-206	6.947e-205	6.95247e-206	-2.28369e-204	3.60358e-203
1.08535e-205	-5.82239e-206	-5.59041e-206	1.27214e-204	-2.10326e-206	7.27786e-206	-3.14201e-206	2.82556e-205	2.80561e-206	7.7411e-207	1.7396e-206	2.70711e-206	-2.76919e-207	-3.15521e-206	-6.98619e-206	-8.41025e-206	-8.05054e-207	2.1644e-207	8.67242e-206	-3.97619e-206	2.10996e-206	-3.45572e-208	1.15683e-205	-1.11899e-205	-2.20056e-205	2.35764e-206	1.29065e-205	1.498e-205	-1.52001e-206	-3.93314e-206	3.13389e-204
5.93766e-208	-1.17278e-207	-2.54549e-206	-6.79992e-206	1.68661e-206	-3.4421e-208	2.49229e-206	-3.20024e-206	2.15473e-207	-3.81564e-207	-8.19127e-208	2.00704e-208	9.66414e-207	-7.12802e-207	-2.36672e-206	8.99391e-207	-9.76647e-209	8.18626e-207	8.48758e-207	-4.33244e-206	2.64828e-207	-8.48075e-207	-6.65695e-209	1.75096e-206	3.60088e-207	1.83709e-207	4.62766e-207	3.19735e-208	4.14831e-206	-8.73988e-207	3.75209e-205
-1.55275e-208	-1.59556e-208	-3.96565e-207	5.24646e-208	1.00542e-207	-1.04429e-208	-2.58939e-208	-5.44209e-207	2.30261e-207	4.7375e-207	-3.02423e-208	3.69456e-208	1.11842e-208	1.14033e-208	9.27575e-209	-1.07001e-207	1.12695e-208	9.66906e-208	-3.64653e-208	2.73796e-208	-6.07286e-208	1.56452e-207	3.63806e-208	-7.35528e-209	-1.17979e-208	-5.00442e-209	-3.44016e-208	-1.0912e-206	2.16269e-210	-4.12762e-209	3.65113e-206
2.83473e-208	2.97688e-209	-2.23663e-208	1.06862e-209	3.71985e-210	8.51016e-210	2.47085e-209	-7.8022e-210	-2.94698e-209	5.59811e-209	-1.54211e-209	-3.61306e-209	-3.89309e-209	-1.87521e-208	3.48449e-209	6.43233e-209	4.35106e-209	-2.63089e-209	1.87506e-208	2.99387e-208	6.62229e-210	-1.80865e-209	-2.51773e-208	-5.69093e-209	4.36353e-208	2.19617e-209	2.29237e-208	1.83936e-208	-8.19633e-209	-2.91048e-208	3.18956e-207
-3.95681e-211	-9.75789e-210	-2.47166e-210	1.47017e-209	4.05596e-210	-6.77402e-210	-1.65109e-209	-1.59049e-210	-8.02519e-210	-3.0419e-210	-2.24227e-209	3.11855e-210	-5.02863e-209	9.70818e-210	7.78837e-209	-7.32342e-211	2.60305e-209	-2.06991e-209	2.99573e-211	-8.2637e-210	-9.88711e-210	4.00223e-210	8.37562e-210	1.31193e-209	7.46602e-213	1.14981e-210	-7.89071e-210	-3.51488e-210	-1.69216e-209	-5.5395e-210	3.57178e-208
2.9175e-211	-1.21372e-211	-8.9663e-210	5.98583e-210	3.69845e-211	-6.3028e-211	-1.09849e-210	-1.58758e-211	-1.39117e-210	-2.53352e-211	-1.49588e-211	-6.22548e-211	5.04423e-211	-3.54123e-212	-1.43312e-210	-4.36765e-210	1.55823e-211	-4.87512e-211	-3.32747e-210	-1.0852e-210	-4.15227e-213	4.46211e-211	-1.24826e-212	1.24461e-212	-6.19014e-211	4.03876e-211	-6.40494e-211	-9.74932e-211	-3.7929e-212	9.86593e-211	3.5574e-209
5.57924e-212	4.88431e-211	2.28314e-212	7.98413e-213	1.72035e-214	2.31817e-212	7.05259e-213	-4.26039e-212	-1.23933e-212	-4.80287e-213	-4.24306e-212	-2.8249e-211	-2.33769e-212	1.63332e-211	3.50327e-211	-3.91403e-212	1.0044e-211	-1.98417e-211	-1.60043e-212	1.84362e-211	2.77703e-212	-4.07739e-213	-2.74192e-211	-7.54108e-213	3.86205e-212	-1.38047e-212	-9.42997e-212	-4.13659e-213	-1.51273e-211	-7.79508e-212	2.75923e-210
2.45391e-213	8.40767e-214	-2.53456e-213	-2.21251e-214	-1.05452e-212	1.32407e-212	5.14019e-213	4.40979e-214	2.48385e-213	-7.57733e-214	2.25405e-212	-9.88792e-212	-2.73448e-212	-2.38159e-212	-7.11099e-214	-6.52148e-214	1.14908e-212	5.3175e-213	2.24457e-214	-7.48419e-214	-1.96895e-212	-3.50904e-213	-1.74683e-214	-1.83572e-213	-7.22709e-213	-1.7259e-212	8.95364e-213	3.62586e-213	-2.12522e-213	5.60568e-213	3.00389e-211
3.43225e-214	-1.001e-213	1.70739e-214	2.93848e-214	-8.14195e-215	2.03089e-214	2.5089e-213	-5.81057e-214	3.75163e-214	-1.37941e-213	-2.09777e-214	1.22098e-213	-1.29449e-213	1.13284e-213	-3.15019e-213	-7.14881e-214	4.54305e-214	1.14115e-214	1.19494e-213	-3.53389e-215	-1.41152e-214	-7.76588e-214	-5.95917e-214	2.0389e-214	-2.59119e-214	1.17957e-214	-2.33065e-213	3.30192e-214	-1.09662e-214	-6.47129e-214	2.1972e-212
-1.84546e-214	5.24028e-215	-4.87769e-215	2.85677e-216	6.4976e-216	-1.85098e-214	-1.87548e-216	-7.73496e-214	-4.10325e-215	1.8663e-215	5.97718e-215	1.18042e-214	-8.84467e-216	-2.19735e-216	1.24841e-214	1.26206e-215	4.19123e-215	-1.60854e-215	1.89835e-215	4.83032e-215	-1.44526e-214	-6.36822e-217	1.85063e-215	1.34487e-214	-1.57176e-214	2.76776e-216	4.15286e-215	1.00098e-215	-3.36813e-215	7.7876e-216	2.31795e-213
6.99194e-216	1.67716e-215	2.22844e-217	-1.88411e-216	2.04042e-216	4.40823e-216	1.93518e-216	3.11619e-216	9.02452e-218	-1.10156e-217	3.42931e-216	1.11199e-215	-6.975e-217	-2.57207e-217	9.15999e-216	-7.25256e-217	3.0475e-215	-4.26407e-215	2.72042e-216	2.39511e-218	4.13697e-215	-5.66995e-218	8.66284e-217	1.29175e-216	-5.6223e-216	-1.14637e-215	-2.12536e-216	8.08966e-216	-1.55413e-217	4.08e-216	2.13941e-214
-4.41347e-216	8.34803e-217	1.83631e-217	8.89288e-217	-1.12387e-217	-6.80489e-217	3.34811e-217	5.34406e-217	-1.61529e-217	4.39275e-217	-1.46631e-218	-9.46459e-217	3.85543e-217	-2.38826e-217	-9.83249e-217	5.54405e-218	-4.95423e-218	5.80968e-217	-1.5165e-216	4.56735e-217	2.38167e-218	2.25564e-216	1.31284e-217	-6.95987e-218	-1.8086e-217	2.13344e-217	7.90241e-218	-6.55977e-217	-6.24687e-217	-3.72523e-216	2.17715e-215
-5.36573e-220	-9.25303e-219	9.15745e-222	8.56055e-218	5.49714e-218	4.02715e-219	-1.22709e-218	-1.97009e-218	-1.77336e-218	4.38091e-218	2.46455e-218	-4.55552e-218	2.13456e-217	7.94095e-218	1.27936e-218	9.72975e-218	-2.13458e-218	1.0869e-218	5.17379e-219	-1.79177e-219	-1.27406e-217	1.52379e-217	-1.51077e-218	-6.74833e-218	9.50466e-219	-1.71628e-218	-3.39326e-218	2.71278e-218	-4.37348e-218	-8.03817e-218	1.33448e-216
-2.35358e-218	-7.5425e-219	3.35311e-219	-3.37271e-219	-1.11333e-221	1.44474e-218	-4.00811e-219	5.59781e-220	1.839e-219	3.27314e-219	-1.72909e-219	-4.57685e-219	-2.98854e-219	2.55625e-218	-3.14817e-218	2.28329e-219	-5.60963e-219	3.9003e-219	-2.64995e-221	-1.11412e-218	3.04517e-219	-1.77554e-219	-4.45749e-220	4.00755e-220	-2.84652e-220	-2.73152e-219	-4.99043e-219	-1.80454e-219	-1.52566e-218	-1.16028e-219	1.83138e-217
6.72325e-221	-1.97176e-219	1.75997e-221	-1.28263e-219	6.95414e-220	-7.20629e-221	4.89042e-221	-2.59782e-220	6.6456e-220	1.34488e-221	-1.30506e-220	6.10507e-220	2.22857e-219	-1.20216e-221	-1.04478e-219	-2.85744e-221	-5.90417e-220	-2.62552e-220	-8.55848e-220	1.69111e-220	7.2411e-221	-1.09605e-219	-3.22205e-220	1.4637e-220	-3.09425e-220	-2.73629e-220	-5.45565e-220	2.42904e-219	-8.08522e-220	-2.62667e-220	1.72922e-218
3.88018e-221	-1.33022e-220	1.80084e-220	-3.13242e-222	1.45776e-222	3.30182e-222	2.40605e-221	1.0197e-221	-1.73599e-221	8.76908e-222	2.97399e-221	-2.20983e-221	-7.88057e-223	-2.93689e-221	1.37516e-221	1.96286e-222	1.78336e-222	-5.60426e-221	3.69045e-221	-1.39771e-221	4.56667e-221	2.08888e-221	5.50183e-221	6.65777e-221	-5.01101e-221	2.54817e-221	-1.27218e-221	-5.33457e-222	1.04106e-221	7.36185e-221	9.92432e-220
5.18799e-222	-1.91856e-221	-1.21134e-222	1.36217e-222	-4.07185e-223	8.4606e-223	2.81792e-222	4.65304e-222	4.04725e-223	-5.63351e-222	-1.2597e-222	-1.77847e-221	2.03496e-222	7.47785e-223	1.8384e-222	-7.88148e-222	6.60827e-222	4.52553e-222	-3.10189e-221	-2.83687e-222	1.45635e-222	1.37208e-222	7.94432e-223	6.57009e-222	-1.77489e-221	3.03268e-222	-6.50885e-223	-1.90843e-222	8.9588e-222	8.15854e-223	1.61555e-220
-1.27071e-223	3.77903e-223	-3.04321e-224	-4.87379e-223	-7.62281e-223	-2.87447e-224	6.42541e-223	-2.40443e-224	1.88598e-224	1.70415e-223	-5.59647e-224	-3.96809e-223	5.91194e-223	-2.771e-223	-1.0428e-222	6.05802e-223	1.09812e-222	2.19112e-222	-4.10202e-223	1.06185e-222	2.88874e-224	5.70294e-223	-2.53065e-223	-5.64988e-224	-1.24936e-222	4.95346e-224	-1.43532e-222	3.04329e-223	3.03879e-224	1.99111e-223	1.45774e-221
-1.34293e-225	9.51183e-224	7.02161e-226	-2.09844e-224	1.27327e-223	5.54386e-225	7.54037e-225	-3.59181e-224	1.76851e-224	4.08992e-225	-3.46687e-225	9.6888e-226	-1.49642e-225	-7.76784e-224	-2.47615e-224	-2.03988e-225	5.29349e-224	-3.21276e-224	-4.7371e-225	-3.63644e-224	6.08473e-224	1.13905e-225	3.69137e-224	-6.2328e-224	1.89613e-224	2.46783e-225	2.17194e-224	2.19766e-224	3.43038e-225	-6.88322e-226	7.833e-223
3.17354e-225	5.01398e-225	4.29734e-226	6.42442e-225	4.08527e-226	-2.67233e-226	6.56543e-225	-2.88298e-225	-4.32887e-225	3.08539e-226	3.01954e-225	-1.10228e-225	3.58718e-226	4.46319e-226	8.3986e-225	5.3263e-226	5.27427e-225	-7.43765e-226	2.16235e-225	6.17877e-226	6.34818e-225	6.04628e-225	9.37372e-226	2.23199e-225	-2.19938e-225	-5.5034e-227	-1.24873e-226	7.88554e-225	3.08982e-225	1.66784e-225	8.30459e-224
1.27362e-226	1.14327e-226	-3.84351e-226	2.05256e-227	1.78645e-226	2.17365e-227	7.74489e-227	-4.29647e-227	1.64758e-226	-4.89104e-226	9.73365e-226	2.08789e-225	5.50748e-227	-2.14903e-226	1.03318e-225	7.36686e-228	1.35794e-226	-1.98321e-227	-2.96627e-228	-1.11016e-225	-5.97496e-227	2.14501e-226	3.14528e-226	1.99172e-227	3.87776e-226	4.5463e-227	4.36112e-226	-2.91903e-226	-5.16886e-226	3.79192e-227	9.58651e-225
-6.27854e-227	2.52071e-227	-2.13797e-227	1.58581e-227	-2.6993e-227	1.68888e-227	1.05031e-227	-1.81712e-227	1.90994e-227	1.05951e-227	-5.51345e-229	-2.60541e-228	2.28324e-226	-2.20536e-228	-1.40713e-227	2.27365e-227	8.84654e-228	1.56422e-228	5.01482e-228	4.79909e-228	-3.03393e-227	-4.86457e-229	3.5053e-227	1.24476e-228	-1.47299e-227	-2.12826e-228	-7.81661e-227	4.09215e-226	2.57111e-227	-7.41057e-227	1.18938e-225
-2.37849e-228	-2.63809e-229	1.76844e-229	1.50938e-229	6.23832e-228	1.89589e-228	3.33031e-228	1.3781e-227	9.34687e-229	-2.20892e-228	2.69061e-229	8.82284e-228	1.73287e-228	4.84056e-228	1.30236e-227	-2.27687e-228	1.73353e-228	-3.26738e-228	-7.23009e-228	-4.49859e-229	5.27369e-228	2.28692e-228	-7.83746e-228	5.51919e-228	5.75107e-228	1.90339e-227	3.11597e-230	-7.82006e-229	-8.50176e-229	8.40481e-229	1.23212e-226
-1.55766e-229	-7.41658e-229	3.79541e-230	1.60431e-228	1.08852e-229	-2.33341e-230	7.78684e-230	-1.74847e-229	-1.63769e-229	-4.30104e-230	-8.83212e-230	2.61155e-229	8.24995e-232	-6.74292e-230	7.07418e-230	-7.38351e-230	2.93909e-229	1.15007e-229	1.18192e-228	-5.84458e-230	-8.56253e-229	8.94229e-230	-1.32681e-228	-7.36596e-231	1.96023e-229	2.8675e-229	1.30361e-229	-4.20008e-230	-1.05209e-229	9.01246e-229	9.2844e-228
3.67404e-230	-7.39223e-231	2.31501e-230	-2.0385e-232	-1.08973e-229	-4.94906e-230	1.80467e-230	2.32797e-230	3.48961e-232	2.07225e-231	1.77957e-232	2.86228e-230	-1.80731e-230	1.42856e-230	-1.8477e-230	2.39725e-231	-2.32807e-231	-3.07895e-230	2.67518e-230	4.93792e-231	-1.54959e-230	4.84675e-231	-1.046e-231	1.42349e-230	-2.33538e-231	3.12536e-230	-3.06571e-230	3.60821e-229	-1.5426e-230	2.40918e-230	9.16747e-229
1.24172e-231	-2.74864e-232	-9.41996e-231	-5.69634e-231	3.28718e-231	-1.77787e-231	-2.64974e-231	-5.12678e-232	1.43304e-231	1.93051e-232	-9.26353e-233	4.0216e-232	4.58149e-231	2.59304e-231	2.31329e-231	7.69641e-232	2.14324e-231	8.86384e-233	6.9946e-231	-1.76121e-231	9.61088e-231	-8.82544e-232	-1.00059e-230	5.81277e-231	4.7564e-233	4.01425e-231	3.4675e-231	9.71746e-232	8.37358e-232	1.26056e-232	8.40029e-230
-5.36584e-233	-1.06964e-231	3.27864e-232	-2.08641e-232	1.16002e-232	-6.13437e-232	-3.96297e-233	-1.85707e-232	-8.09308e-234	-6.18108e-233	1.03363e-232	-3.72618e-233	6.48583e-233	2.37065e-232	1.34954e-232	7.4121e-233	2.21971e-232	1.40606e-232	-1.67637e-233	1.12704e-232	1.02213e-233	5.03943e-234	9.25961e-234	2.35866e-232	5.36771e-233	6.74116e-234	5.20633e-232	-3.97545e-232	3.59411e-234	2.32395e-232	5.30312e-231
-9.42532e-234	-4.37608e-233	5.85945e-234	-1.34477e-233	1.17157e-234	-1.7753e-232	-5.71487e-234	-8.25297e-233	-2.22452e-233	2.80449e-235	2.49832e-233	-8.78641e-234	5.09011e-234	1.04774e-233	-1.87577e-233	-4.66335e-234	1.329e-233	5.42075e-233	-5.55389e-233	1.43133e-234	2.12396e-234	-7.99147e-234	-3.64971e-233	-3.18172e-233	-4.64091e-234	-1.58289e-233	7.6181e-233	2.04568e-233	2.09931e-234	1.46445e-233	7.71472e-232
2.3263e-235	-2.84434e-235	6.37859e-236	-2.39712e-234	7.75975e-235	-1.4308e-235	-1.65373e-234	5.43056e-234	1.4219e-234	4.80239e-235	-1.71e-234	-8.0074e-235	-3.93645e-235	6.40866e-234	6.30799e-235	-3.78853e-234	3.46145e-234	-4.15709e-235	-3.4781e-235	-3.95482e-235	-8.65047e-235	-6.60392e-234	5.23716e-235	4.55504e-235	7.07985e-234	-3.4835e-235	1.5428e-234	-2.25364e-234	-1.40506e-234	-1.32552e-234	5.36397e-233
3.2992e-236	1.14746e-235	2.97817e-235	-4.00704e-235	-5.35259e-235	6.74156e-235	-1.26796e-235	-3.93455e-235	-8.22462e-235	-2.61373e-235	-5.64257e-235	5.95376e-237	1.4366e-236	-1.50648e-236	-1.9021e-235	5.51256e-237	-1.04735e-235	9.48448e-235	-3.30834e-236	2.14812e-236	-6.37317e-236	3.53241e-235	-4.46434e-235	-1.73552e-236	-3.12816e-235	3.3684e-236	-3.07691e-237	-4.39611e-235	-1.6101e-235	1.27259e-235	7.52109e-234
2.17253e-236	-1.95486e-236	-2.33625e-237	3.02703e-236	1.31441e-236	-4.90708e-237	-1.19286e-237	2.97033e-236	-8.87539e-238	1.12072e-236	-4.08446e-237	2.34033e-236	-2.75097e-237	3.28681e-237	2.63432e-236	-8.84779e-237	-2.58321e-236	-1.73851e-236	2.41848e-236	2.67049e-236	7.49468e-238	5.32883e-237	1.73055e-236	-3.02292e-236	1.68046e-236	-8.4908e-236	-1.3025e-237	-2.37103e-238	-6.23928e-238	-4.75776e-237	4.59993e-235
-1.23534e-236	-2.2458e-237	4.31528e-238	7.26839e-238	-1.51186e-237	6.65506e-238	1.82014e-237	-1.51162e-239	-2.68615e-238	3.51829e-238	-1.06596e-237	-1.69587e-237	-2.73933e-238	-1.00082e-237	9.15319e-237	1.73007e-236	-4.4433e-238	1.25234e-237	4.48372e-238	-1.85215e-238	-1.41658e-238	9.11802e-238	-4.86861e-239	6.77032e-237	1.80881e-238	-2.06636e-238	8.50747e-238	-9.55234e-239	3.98952e-239	3.92589e-238	6.28501e-236
-3.62621e-239	-1.42721e-238	1.06547e-239	-7.54537e-239	-2.03744e-238	1.14549e-238	1.13722e-237	-6.52763e-239	-7.89602e-239	2.81135e-239	-1.50106e-238	1.73181e-239	-1.45521e-238	3.2731e-239	-2.92411e-239	9.95528e-239	-2.36423e-239	6.34486e-238	-4.44405e-239	-1.12954e-239	4.03109e-240	-3.18192e-240	-3.9159e-240	-5.14334e-239	-2.49275e-238	-7.53446e-239	1.02779e-239	1.91742e-238	-2.02256e-240	-2.79098e-238	3.95161e-237
8.60526e-241	8.0223e-239	2.64484e-239	6.80514e-240	-9.78582e-240	-5.42941e-241	2.36134e-239	-7.94494e-240	1.74251e-240	-2.47073e-239	4.45507e-239	-1.2323e-239	-2.78447e-240	1.03311e-239	4.77036e-239	-1.94616e-238	2.43307e-240	2.47702e-239	9.74789e-240	2.03828e-239	-9.22024e-240	-3.85855e-239	2.4323e-240	1.03248e-240	2.18809e-240	3.82604e-239	-3.60734e-240	-4.35865e-241	-1.99163e-240	-1.99833e-239	6.70054e-238
-1.97878e-240	2.07525e-242	1.76619e-240	-1.69017e-241	-6.48357e-241	6.6067e-242	-2.67954e-241	3.58883e-240	1.44858e-240	-5.09891e-240	1.86172e-241	6.07132e-242	-1.78706e-240	9.62466e-242	1.00379e-241	1.70244e-241	1.68105e-240	-2.90033e-240	1.93165e-240	-6.50738e-240	5.07564e-241	-9.16387e-241	-1.64513e-240	1.13684e-240	-3.47168e-241	-2.29225e-241	3.0541e-241	1.92123e-240	3.38419e-240	-1.17647e-241	4.09854e-239
4.52191e-242	2.79038e-241	1.56786e-242	-1.09489e-241	-1.45581e-242	-6.55435e-242	1.596e-242	1.70439e-241	3.59714e-243	-2.47816e-243	1.03015e-242	4.92366e-243	4.58642e-242	-5.02452e-243	1.81159e-243	-3.4242e-241	1.22224e-242	1.02358e-243	4.04551e-244	-7.2212e-241	-5.79407e-242	7.95144e-242	4.13537e-242	-4.72222e-242	6.8719e-243	7.10751e-243	7.06983e-242	-1.26919e-242	-1.204e-241	1.603e-241	2.47222e-240
-1.39675e-242	3.39775e-243	-8.05419e-243	-9.99343e-242	2.73525e-243	4.4917e-243	3.78527e-244	-4.02194e-243	-2.02336e-242	-1.82695e-243	3.7931e-243	5.87366e-243	8.75728e-243	-1.29993e-243	-5.28341e-244	7.13423e-243	1.70613e-243	-7.42844e-244	-3.45315e-242	-1.19394e-242	-1.62826e-242	-3.4289e-244	9.40833e-243	-1.85973e-243	3.58482e-244	-6.37045e-243	-4.32229e-243	8.96141e-243	-5.14828e-243	6.45537e-243	2.94858e-241
-3.43677e-245	6.24294e-244	4.41316e-243	7.61996e-245	-2.56155e-244	2.09502e-243	1.24452e-243	1.53601e-243	2.14414e-243	4.77545e-244	5.8837e-244	-6.27926e-243	1.64701e-244	2.10663e-243	-1.57904e-244	-9.34963e-244	1.01406e-244	-2.57725e-244	8.45109e-244	5.25545e-244	-5.72453e-244	-3.71753e-245	-3.95832e-244	3.11578e-243	-4.33283e-244	1.19953e-244	-3.42061e-245	-2.0502e-244	2.16456e-243	1.53413e-243	3.34754e-242
3.32818e-245	-1.76076e-245	1.88462e-244	-7.63181e-245	5.27805e-246	-3.29088e-247	-3.33252e-244	5.05822e-245	-3.648e-246	-7.5049e-245	-3.1252e-245	1.02962e-244	-4.05563e-244	2.45301e-246	-1.20675e-244	-5.68365e-246	2.81343e-245	-5.41444e-246	-2.2907e-245	1.78061e-245	5.17194e-245	-5.15668e-245	-2.65105e-245	3.79796e-246	1.31122e-244	-5.09015e-245	3.35601e-245	1.13654e-244	1.7066e-245	-8.51565e-245	2.09171e-243
-1.3283e-245	1.67799e-246	-4.08167e-246	-8.72278e-246	-1.86559e-245	-1.66736e-247	-1.31488e-245	-1.18497e-245	-6.34677e-246	8.00747e-247	1.46776e-246	-3.26993e-245	-3.09534e-246	1.06911e-245	6.46237e-246	-2.03894e-246	3.12639e-247	-3.4774e-245	-2.81374e-246	9.17831e-247	5.51339e-247	2.25046e-246	4.81284e-246	2.14583e-245	-3.54145e-245	2.891e-246	-8.78171e-246	1.79442e-245	4.46683e-245	-1.57578e-245	3.28537e-244
2.5396e-246	2.23535e-247	7.11562e-247	-1.50643e-247	6.49874e-247	-4.53313e-247	1.6337e-247	-8.62239e-247	1.35543e-247	4.51079e-248	-7.60773e-247	6.08544e-247	1.50607e-246	1.19972e-247	-1.77073e-247	-3.70873e-247	-7.61096e-248	-1.25827e-246	-1.83157e-248	-2.20198e-247	-5.57393e-247	6.86708e-248	2.79838e-247	2.07413e-246	-1.28572e-247	-1.24811e-246	-9.21334e-247	-6.30231e-247	-1.20334e-247	3.5433e-247	1.74339e-245
-4.60775e-247	9.52196e-248	-1.57103e-247	2.50444e-247	-1.07851e-247	-4.80794e-248	-2.49865e-248	-2.20854e-248	-2.26611e-248	5.40523e-248	1.99157e-248	5.54858e-249	-8.06629e-248	3.05071e-249	1.32278e-248	-3.00776e-248	-2.72855e-247	1.29893e-248	6.11753e-248	6.48559e-248	2.10323e-247	-2.56455e-249	-1.40817e-247	9.02457e-248	4.13309e-248	-3.99576e-249	3.8604e-249	3.9593e-248	1.06647e-248	-1.91978e-248	2.37021e-246
3.45064e-249	2.00178e-248	-3.05417e-249	3.07748e-249	7.7722e-249	1.45579e-249	-2.94142e-249	-1.00058e-248	1.4082e-248	5.1598e-249	-2.0879e-249	2.06229e-249	1.24904e-249	-1.17481e-249	7.25035e-249	-3.3555e-249	-6.71711e-250	2.01233e-250	-3.5097e-249	-4.01091e-249	-4.33814e-248	3.87237e-249	-2.40317e-249	4.33399e-249	2.15164e-249	-1.58048e-249	6.05346e-249	2.83156e-249	-9.39149e-249	5.19426e-248	2.24533e-247
6.54831e-250	1.69059e-250	3.63351e-250	-2.27174e-251	-1.16503e-250	-1.04083e-250	-3.84409e-251	9.6106e-250	6.3078e-250	2.0379e-249	-6.07586e-251	4.18186e-250	-4.55924e-250	8.25898e-249	-4.36553e-250	5.3582e-250	5.69139e-250	5.4589e-252	1.66826e-250	-1.80627e-250	2.20252e-251	2.93307e-250	-1.41731e-249	-8.45858e-250	-3.95526e-250	-7.0505e-251	7.64837e-251	-8.26856e-250	-4.00073e-250	1.02394e-249	2.15589e-248
-6.50669e-251	1.43925e-251	2.9987e-252	-2.02574e-251	-2.9483e-251	-4.33864e-251	8.14756e-251	1.51206e-250	1.19225e-250	1.72886e-251	-1.13703e-250	-4.07739e-250	2.70714e-251	3.60178e-251	1.79364e-250	-1.63303e-250	2.58597e-252	1.57615e-250	-7.58999e-251	-1.52418e-251	1.21777e-250	-3.68445e-251	5.28191e-251	-2.9105e-251	5.2615e-252	2.97801e-251	2.86286e-251	4.21957e-251	1.00285e-250	1.05755e-251	2.18059e-249
8.37778e-252	2.05836e-252	3.91382e-253	5.91437e-252	9.37745e-252	-2.99995e-252	-9.79981e-253	-3.95805e-253	6.28372e-251	6.41554e-253	-1.86068e-251	-4.79865e-253	3.93373e-253	-4.07852e-252	-6.57693e-252	4.26455e-252	4.16839e-252	-4.20442e-253	5.25738e-252	-4.42693e-252	1.07563e-251	-2.92796e-253	1.26142e-251	-3.04178e-252	-6.26067e-252	1.98019e-252	-1.20037e-252	-1.35257e-252	-1.21159e-251	-4.91869e-254	1.92311e-250
4.06132e-253	1.59723e-252	3.83679e-254	5.17365e-254	5.79442e-254	-2.17347e-253	-2.91634e-253	2.36653e-253	6.7803e-253	-1.30011e-253	2.8827e-253	2.60981e-253	-3.78686e-254	1.6322e-253	2.60158e-255	2.21484e-253	7.5311e-254	6.26534e-252	4.90241e-254	3.86899e-253	7.49322e-253	-1.97784e-253	-2.46997e-253	5.41223e-253	2.87924e-253	-2.33291e-254	-1.90684e-252	3.41983e-254	-4.7788e-254	2.89401e-252	1.83855e-251
-4.88172e-254	7.16272e-254	-2.82172e-255	5.05738e-254	-5.01443e-254	2.51238e-254	-1.13727e-256	1.86229e-254	8.45833e-255	4.96732e-254	1.00119e-253	3.70045e-254	-1.12886e-253	-8.36636e-254	5.27922e-255	-7.96232e-255	-6.84872e-255	1.91013e-256	5.66876e-254	-3.52107e-253	-1.19487e-254	3.2295e-255	-1.70833e-253	-3.59595e-254	2.07599e-254	8.29113e-255	2.81865e-253	1.02306e-254	1.64277e-254	5.97969e-254	1.70807e-252
9.61946e-256	1.40985e-254	-9.09829e-256	5.3291e-255	1.93522e-254	-2.42609e-254	4.63195e-256	-1.17962e-254	1.38634e-255	-3.11201e-255	4.94518e-255	1.91662e-255	-4.02209e-254	-8.16601e-255	-7.21818e-255	1.44382e-255	-8.15212e-255	3.60302e-255	-9.51562e-255	-1.03999e-254	-3.90694e-257	-1.3273e-255	-9.72902e-255	-8.77195e-256	-1.0976e-255	-1.58711e-255	-4.62066e-256	-5.84187e-255	-4.01468e-255	7.439e-255	2.09666e-253
1.41818e-256	2.09219e-256	-1.59796e-255	2.04567e-256	-2.41809e-256	-1.00503e-256	1.08346e-256	1.28118e-256	1.15638e-255	1.60081e-256	1.63179e-256	3.61095e-256	3.66205e-257	-1.70301e-255	2.96258e-256	1.52467e-256	3.0108e-256	-1.16424e-256	2.58829e-256	6.7632e-256	-8.66817e-256	-2.32696e-256	-2.4898e-257	-2.23926e-255	-2.73025e-257	-1.78196e-257	-2.64174e-257	5.30277e-256	4.37354e-256	-3.09041e-256	1.2826e-254
2.50434e-257	4.66711e-257	-8.14236e-258	1.11999e-257	-2.55174e-257	1.77867e-257	6.89872e-258	5.17533e-257	-1.03818e-257	9.01794e-258	-1.27666e-257	7.10554e-257	5.07546e-257	5.71207e-257	-3.35673e-257	2.004e-258	1.70457e-258	1.45625e-257	1.70147e-256	-9.2915e-257	6.87886e-257	-9.60344e-260	-9.81484e-259	-1.42153e-258	1.41681e-258	3.29079e-257	-4.87223e-258	9.17089e-257	-2.16333e-257	-1.98161e-257	9.62654e-256
-5.49495e-258	-7.78984e-259	1.04614e-258	-1.59183e-258	2.46969e-258	4.03122e-258	6.87148e-260	1.13467e-258	1.53516e-259	-9.59109e-260	5.65943e-258	2.16987e-258	3.42062e-258	-6.80652e-258	-2.99321e-258	1.82028e-258	-2.63889e-258	-7.89383e-259	5.71637e-261	-2.0953e-258	-2.82328e-258	5.38467e-258	-1.40916e-259	-1.66527e-260	-7.57824e-259	1.29394e-257	-8.37294e-259	1.68793e-257	5.54576e-259	6.26367e-259	8.62252e-257
-3.14588e-259	-1.1729e-261	1.40337e-258	-1.10691e-259	-2.16428e-260	1.87172e-260	1.78719e-258	-2.79707e-259	-1.58618e-259	4.40122e-259	-2.00441e-260	4.81482e-260	3.35076e-259	1.30736e-259	7.37228e-259	-5.16528e-259	-2.89462e-259	-2.55814e-260	2.02266e-259	-2.42079e-260	1.7911e-259	6.83717e-259	6.99994e-260	-3.93489e-260	3.69409e-262	1.09213e-258	-5.21858e-259	-5.99527e-259	-6.28353e-259	2.6499e-259	1.09445e-257
6.94394e-260	-2.94458e-260	3.17777e-260	2.93965e-260	-1.08283e-261	3.06775e-261	1.81323e-260	-1.50342e-261	-2.46479e-260	-8.66963e-261	2.30951e-260	-3.98178e-261	-1.93629e-261	-3.09637e-260	-8.05421e-261	3.35726e-260	-3.14587e-260	-1.73989e-260	1.16389e-260	-1.90301e-259	-1.01611e-261	-2.12191e-261	9.02724e-260	7.22704e-260	1.38177e-260	-3.54551e-262	-4.35554e-262	1.89896e-261	-4.72606e-261	-1.2684e-260	7.69162e-259
1.72759e-260	2.05497e-261	-4.12189e-262	-1.22297e-262	1.44354e-261	7.11907e-262	-1.32498e-261	-4.01073e-261	-4.42666e-263	3.12963e-262	9.79449e-263	2.93531e-261	7.69492e-262	4.3534e-262	7.59559e-262	2.12808e-262	-3.70095e-261	1.54826e-261	-6.22483e-261	-2.44681e-261	1.85137e-260	3.39493e-262	-6.43876e-262	3.3762e-262	-2.1647e-262	-4.88147e-262	1.15739e-262	3.91952e-262	5.6154e-261	3.65538e-262	7.3873e-260
-3.25922e-262	-3.67084e-263	-4.15448e-263	-3.49513e-262	-1.76252e-263	-3.2833e-262	-3.28003e-262	-1.46186e-262	-1.20489e-261	-3.15756e-262	8.27412e-263	9.91418e-264	3.85019e-262	-4.16203e-262	-8.49064e-264	-7.09418e-263	5.67796e-263	4.83475e-262	1.62991e-262	-4.08877e-262	-3.94567e-262	2.85919e-263	2.22217e-262	2.83309e-262	1.95288e-264	7.50679e-263	1.19605e-262	-4.42478e-262	1.72422e-263	-1.12734e-262	6.87767e-261
1.8386e-262	5.12684e-263	1.41289e-263	-5.46058e-264	1.40526e-263	-1.04021e-263	3.53256e-264	4.67899e-264	-2.2132e-264	1.59331e-262	3.01721e-264	-5.01543e-263	-2.5362e-263	-1.82013e-263	-1.79342e-263	-3.56214e-263	-8.82135e-264	1.24463e-263	1.11632e-263	-1.44723e-264	2.52175e-264	-2.95492e-264	-1.87913e-263	-5.97912e-264	-2.86067e-263	3.93191e-263	-2.05798e-263	-3.54302e-263	1.47831e-264	4.34218e-263	8.32181e-262
-6.27827e-264	-3.16001e-265	4.43198e-264	6.78273e-265	1.37669e-264	-1.62708e-264	6.54055e-266	6.75187e-265	6.71583e-265	-2.0111e-265	2.80829e-265	-4.59053e-265	-2.98729e-265	2.14115e-265	-8.90552e-264	-6.37395e-264	-6.41764e-265	1.03322e-264	1.41425e-264	-1.1307e-265	-2.36203e-264	1.69972e-264	8.9971e-266	2.05064e-267	-5.87827e-264	-4.23173e-264	-1.18331e-264	-1.76413e-264	-2.54144e-264	1.54145e-264	5.73502e-263
7.07099e-266	-6.11808e-268	3.49911e-265	-7.60475e-266	-4.30279e-265	3.48322e-265	-1.39901e-266	-1.38099e-266	-6.83554e-266	1.88178e-266	3.72223e-266	2.26381e-265	2.9019e-265	-6.15375e-267	1.95955e-265	1.33573e-265	5.26782e-266	4.70603e-265	1.26408e-265	4.74396e-265	1.34139e-265	4.43605e-266	-1.67625e-265	9.05985e-266	-6.31297e-266	-4.70555e-266	2.26421e-265	-6.32265e-266	-1.1568e-265	4.99254e-265	4.85591e-264
1.71993e-265	-1.2724e-266	-7.60911e-267	4.55257e-266	1.07154e-265	-1.14171e-267	-5.9523e-267	-4.60649e-266	8.97525e-268	8.34389e-268	-8.48134e-266	-8.85051e-267	4.2339e-266	5.76201e-267	2.51398e-267	9.07883e-267	6.12934e-267	1.2418e-267	8.22405e-267	-2.99297e-266	2.00577e-266	-4.90598e-268	-1.19061e-266	-3.82118e-267	-5.14474e-266	-1.88641e-266	5.57086e-266	1.61781e-266	3.07933e-266	-2.48029e-266	8.32849e-265
5.12614e-268	2.57854e-266	8.73018e-268	-8.09544e-267	-9.58421e-268	3.72486e-268	1.87316e-268	-6.83137e-268	6.58649e-269	-5.11521e-268	4.00475e-267	-1.53967e-267	-3.10173e-267	-4.35265e-268	-2.62517e-268	8.30528e-268	9.01882e-268	-6.00894e-270	-5.6721e-268	1.37795e-267	-5.22775e-268	-7.47494e-268	-5.58643e-268	-1.19929e-268	-1.32247e-268	7.06122e-268	4.50526e-269	-1.83533e-267	-1.60484e-267	-1.38756e-267	5.87328e-266
-1.29835e-268	9.54088e-269	7.11371e-269	1.72477e-268	-7.04135e-270	-8.42904e-269	-1.62795e-269	-1.9067e-268	3.63135e-268	-1.40309e-268	-3.42168e-269	5.7251e-269	-5.67029e-271	3.27167e-268	4.28443e-268	1.14061e-267	6.23e-269	-2.87713e-268	-1.80973e-268	-5.47619e-269	-6.14272e-269	2.46528e-268	-2.53529e-269	9.55722e-269	-5.98349e-269	1.70913e-269	5.38322e-268	-6.42807e-269	-1.64358e-269	5.24288e-268	5.49372e-267
-6.22608e-270	-2.04668e-270	-7.02209e-270	-6.78563e-270	2.02125e-270	4.43665e-270	1.2202e-269	-2.97695e-270	-9.75153e-271	-3.49589e-270	1.31509e-269	-6.89661e-270	2.73204e-270	2.56098e-270	-7.79627e-271	1.79275e-269	1.99106e-269	1.12833e-269	-1.90572e-269	-1.94739e-269	-1.75462e-270	1.46743e-269	-1.58044e-269	2.97551e-271	2.1358e-269	3.90837e-269	6.78439e-269	9.51352e-270	-9.28273e-269	-4.00045e-270	4.29119e-268
-2.38592e-271	1.18367e-271	4.18195e-270	5.54996e-271	-1.58034e-270	-2.41073e-270	-5.1897e-271	1.69879e-270	2.24927e-270	1.68163e-270	-6.36303e-271	-1.48915e-270	-9.3983e-271	-1.21794e-271	4.64181e-273	3.20201e-270	3.93811e-271	-2.37433e-270	8.11887e-270	-7.76991e-271	-5.59988e-271	1.71973e-271	-1.17159e-270	-2.21801e-271	-3.29326e-270	4.71906e-270	-7.62563e-272	-1.8396e-270	-8.55481e-272	-2.03582e-272	4.54508e-269
-1.67626e-272	-4.79015e-271	6.49688e-273	1.56228e-271	-2.36878e-272	-1.01496e-271	6.13506e-272	9.23155e-272	-7.17899e-272	4.0338e-272	-1.24135e-272	1.42773e-271	1.23383e-272	1.02691e-272	1.90887e-271	5.51912e-271	1.19306e-271	-1.32666e-271	1.58471e-271	-2.02197e-271	-4.00721e-271	1.86893e-272	1.98431e-271	2.58898e-272	1.31464e-272	-1.05734e-271	3.72841e-273	-1.25993e-271	-3.37081e-272	6.32093e-273	3.51508e-270
-1.72108e-272	-2.59702e-273	-2.72138e-273	4.33024e-273	7.0215e-274	-1.15899e-272	3.54683e-272	4.00645e-273	-5.33565e-273	8.52237e-272	-2.25305e-274	-1.40558e-272	3.34833e-273	-4.50334e-273	-1.31386e-272	1.35717e-273	8.4171e-274	1.20894e-272	3.0327e-272	-3.32556e-272	-8.4432e-273	3.66927e-272	1.98155e-272	1.06293e-272	-3.11479e-272	-4.17828e-273	6.43076e-272	-6.74467e-273	2.08794e-272	2.51817e-272	5.10348e-271
1.98062e-274	-4.89323e-274	6.03518e-274	2.75563e-274	3.86359e-274	2.11789e-273	-2.1101e-274	1.44497e-273	2.15074e-273	2.47866e-273	-2.15857e-273	1.66909e-273	-6.0131e-274	3.04846e-273	2.79558e-273	-1.65714e-274	8.67812e-274	2.1836e-273	5.28397e-275	-5.18041e-274	2.86361e-274	-6.31849e-273	2.67454e-274	-5.20706e-273	1.96517e-274	3.32189e-273	1.52623e-273	3.94904e-274	2.5406e-274	-3.56363e-273	4.57537e-272
-1.47959e-275	-6.32907e-276	1.97875e-276	1.69682e-276	2.96696e-276	2.42814e-275	5.887e-275	-7.54013e-275	-4.78274e-274	-8.43434e-275	-7.75418e-276	7.06736e-275	-4.6003e-275	1.25448e-275	1.59363e-274	1.3533e-274	-7.77481e-274	8.4632e-277	-1.81299e-274	-5.09262e-275	-8.71254e-275	4.38386e-275	-6.11178e-276	4.58296e-276	-2.35948e-275	4.19155e-275	-4.8155e-277	-3.97663e-276	-6.14798e-275	1.53821e-274	2.61809e-273
6.40387e-277	1.9528e-276	-6.73513e-276	2.64472e-275	-7.3364e-276	-9.08419e-277	-4.36329e-275	2.56278e-275	-7.45426e-276	1.19428e-275	4.04297e-275	-5.8877e-275	4.17103e-275	-1.72419e-276	5.70979e-276	1.98431e-276	-5.71813e-276	-8.08169e-276	-1.42581e-277	2.71827e-275	-1.2523e-275	2.35146e-276	-2.82546e-276	-4.59324e-277	2.30121e-276	-5.32066e-277	1.87332e-276	5.07972e-276	-3.3277e-276	1.0354e-275	3.65866e-274
-1.54183e-278	1.02444e-276	-6.7102e-277	2.21979e-277	-5.6869e-277	-7.31531e-277	-1.13791e-276	4.66325e-277	-1.00553e-278	-3.55559e-278	1.70877e-277	-7.13852e-277	-3.84084e-279	6.82753e-278	-2.99925e-277	-1.62399e-277	-1.06579e-276	-1.09327e-276	3.25499e-277	-7.43048e-277	-2.83864e-277	-2.42238e-277	6.81023e-277	-2.21721e-277	-8.36864e-277	-1.90395e-276	-2.00009e-276	-6.81777e-279	6.50034e-277	2.34039e-276	1.86967e-275
-2.10218e-278	5.28458e-279	9.9108e-278	5.72423e-278	-9.72504e-279	-1.107e-277	-9.68566e-279	-3.80652e-278	2.46028e-277	-4.5495e-279	-3.90875e-277	2.72908e-278	-1.72414e-277	8.40321e-278	6.04935e-279	1.53528e-278	-4.42376e-279	2.09058e-277	-2.16311e-279	1.72021e-278	5.93305e-279	-2.90183e-279	-1.02779e-278	3.8673e-278	8.52123e-279	7.82234e-278	-1.18244e-278	3.90469e-278	1.16949e-277	4.50292e-278	1.88765e-276
-2.78645e-279	3.44881e-279	-9.48079e-279	5.57934e-280	6.16402e-279	1.52136e-280	1.46301e-278	-1.35935e-278	-2.90412e-279	-5.00608e-279	-3.14697e-279	-1.52643e-279	-5.22578e-279	-4.42469e-278	-1.03398e-279	-8.08777e-279	-2.04189e-279	2.28104e-278	3.69876e-279	-5.90117e-279	-2.76418e-278	-8.66205e-279	-7.59727e-279	-1.26322e-279	8.95247e-279	3.55842e-280	2.54259e-278	-1.61478e-279	9.15013e-279	6.86401e-279	2.53972e-277
1.46645e-279	2.57143e-280	-4.43583e-280	7.26229e-280	1.29158e-280	-8.36859e-280	5.619e-280	4.78602e-281	2.34211e-279	-8.02787e-280	-1.49893e-280	-1.89616e-281	-3.71806e-280	1.77423e-279	-1.78533e-282	1.81561e-279	6.28055e-280	2.82341e-279	-8.36462e-281	-2.05003e-280	-3.19878e-280	1.4286e-280	-2.90764e-281	-3.75195e-281	1.06281e-280	3.13635e-281	3.05997e-279	-3.4447e-280	5.48256e-280	3.85939e-281	2.01448e-278
-1.01857e-280	3.60108e-281	-1.96538e-281	-6.01249e-281	-2.18653e-281	2.50753e-281	-1.35413e-281	-1.24429e-281	2.42497e-283	-3.30075e-280	1.19618e-280	-3.42788e-281	-1.14561e-281	-4.79722e-281	-1.8877e-281	-1.18005e-281	1.38068e-283	-2.60945e-281	6.83941e-284	2.52817e-281	1.27891e-281	2.43837e-280	-1.54248e-280	1.53991e-282	-2.37575e-280	5.97519e-282	-1.51925e-280	6.57585e-281	2.01083e-281	2.90794e-281	1.83931e-279
1.08091e-281	-2.13958e-281	2.94467e-282	-4.6632e-283	-1.97988e-282	-1.34887e-281	6.3669e-282	5.28543e-282	2.72233e-283	-4.99518e-282	3.16854e-282	1.3858e-282	1.51834e-282	8.98817e-283	2.28424e-282	-4.39428e-281	-2.18686e-282	-2.81045e-282	-8.43629e-284	4.16403e-282	-9.26772e-283	5.4651e-282	3.32984e-283	1.23425e-281	4.18635e-284	1.82437e-281	-3.21443e-282	-1.11565e-283	-2.66362e-282	1.11126e-281	1.84904e-280
1.40424e-284	1.2693e-282	-2.46688e-283	1.18343e-283	-2.04471e-283	1.81702e-283	3.31588e-283	-1.05165e-282	3.31316e-283	2.96779e-283	-1.13871e-283	-4.89106e-284	-7.0882e-285	5.55021e-283	-6.79011e-283	-3.87368e-283	-7.31152e-283	3.56988e-284	6.67436e-284	5.26944e-283	2.41706e-284	4.12574e-284	5.98618e-284	7.75057e-283	3.92879e-285	-4.06223e-283	5.64443e-283	1.22722e-282	-1.83822e-283	-9.18869e-284	1.05756e-281
-3.12129e-283	-1.28603e-284	8.73224e-284	-6.91155e-284	-1.21832e-284	-1.19655e-284	4.47986e-285	3.55905e-284	-3.92586e-283	-1.70294e-284	-5.50525e-284	-1.72702e-285	-1.45332e-284	-4.56995e-284	1.9847e-284	1.88307e-285	-1.10682e-283	-6.65672e-285	-1.03874e-284	-3.72761e-284	4.04468e-284	3.40519e-286	7.58517e-284	-1.94116e-284	-1.59208e-284	5.62314e-284	-4.31063e-284	-3.39408e-284	-1.89236e-284	3.08416e-284	1.59402e-282
2.73659e-285	1.02262e-284	3.33653e-285	2.20457e-285	-2.5991e-285	8.19111e-285	-4.45355e-285	-4.41213e-285	1.44676e-286	5.23725e-285	-3.38219e-285	-9.05269e-285	-2.43078e-286	2.2371e-284	4.67481e-285	1.25229e-287	8.23146e-285	2.23312e-286	-4.11896e-285	1.94488e-284	-1.82077e-285	-1.56531e-285	2.93476e-285	6.36725e-286	-1.46145e-284	-1.57958e-285	-7.5736e-285	-3.86252e-285	2.88696e-285	5.75225e-285	1.58528e-283
2.24587e-286	7.00339e-286	-7.11326e-287	-2.41676e-287	1.18982e-286	-1.97564e-286	-9.30088e-286	1.21081e-286	-2.99257e-286	3.57303e-286	1.39079e-285	1.23851e-286	1.28856e-286	6.58321e-287	4.61328e-287	8.32666e-286	-1.92102e-286	3.01936e-287	6.75224e-287	-2.61669e-286	-7.34e-286	1.04566e-285	-6.8768e-287	2.31241e-286	3.97248e-286	2.26235e-286	3.31489e-286	-1.23135e-285	8.81579e-286	1.10654e-285	1.24382e-284
1.33404e-288	3.12316e-287	-9.61881e-288	2.30861e-287	-1.18796e-287	-1.22573e-286	2.31448e-287	-1.19546e-287	-1.59335e-287	4.41264e-287	2.25229e-287	5.82899e-288	6.17165e-288	2.87283e-287	2.46426e-287	8.15843e-287	-7.87276e-287	-4.05639e-288	-2.18809e-287	2.23324e-287	-3.5134e-287	-5.2872e-287	-1.70008e-287	1.29654e-286	-4.23124e-286	2.1996e-287	5.19741e-287	2.00837e-287	-7.45065e-288	8.42631e-288	1.35907e-285
3.92134e-288	-3.45061e-288	1.29952e-288	7.61948e-288	-1.13137e-287	-1.06373e-288	-2.454e-288	4.27503e-289	-2.39554e-288	-7.53216e-290	-7.43508e-289	1.54291e-288	2.41263e-288	-4.95966e-289	-1.08176e-289	5.16795e-289	1.49235e-287	3.47408e-288	-1.51511e-287	4.16447e-288	-5.29835e-288	1.46505e-289	5.2174e-289	1.8381e-289	-7.68361e-289	1.19293e-287	1.51747e-288	-2.02879e-288	1.07858e-288	-8.49604e-289	1.01876e-286
1.4623e-289	-4.82172e-290	7.76089e-289	-1.01306e-288	7.47219e-290	-2.58423e-290	-5.96912e-290	-7.7746e-289	1.16571e-289	9.03358e-289	1.2908e-289	-1.30769e-289	2.37084e-291	6.13416e-289	-3.24291e-289	8.01351e-289	-3.98023e-288	-4.9989e-290	-1.77676e-289	3.14631e-289	8.21836e-291	1.2631e-289	-1.56352e-289	2.22118e-289	7.13191e-289	5.07187e-290	2.87005e-289	-9.88341e-290	-8.32836e-290	1.86591e-288	1.4077e-287
1.46596e-290	-4.35021e-290	3.04514e-291	-1.61392e-289	-6.38846e-290	2.16391e-291	5.92836e-290	3.43528e-290	-1.67068e-290	-1.73566e-290	3.3396e-290	6.12297e-291	3.96406e-291	-7.79971e-291	-1.96823e-291	-6.74864e-291	-4.41891e-291	5.13047e-291	-6.45468e-291	2.19684e-290	-4.35226e-291	-7.05249e-291	-2.10858e-290	2.08811e-289	7.3228e-291	2.80007e-291	-2.90816e-290	-4.91097e-290	1.48322e-290	-3.87262e-291	8.62639e-289
-1.68203e-292	-2.4149e-293	-5.94915e-291	3.99204e-291	2.3482e-293	5.10762e-291	4.06893e-293	-2.56936e-292	-1.82653e-291	-1.25373e-290	2.88088e-291	-2.55088e-291	2.25212e-292	-1.92258e-291	4.13491e-292	3.41068e-291	1.55298e-290	2.17159e-290	-4.86254e-291	-5.56651e-292	-1.14193e-291	3.34267e-291	-2.04998e-291	-8.82519e-292	2.35906e-292	1.96975e-291	1.37064e-291	-2.44146e-291	3.09779e-292	8.05506e-291	1.05794e-289
-2.29261e-293	-5.13887e-292	1.03825e-291	8.45099e-294	-1.62076e-292	8.49984e-293	9.28753e-294	3.37733e-292	-3.34052e-292	5.00226e-293	3.23327e-292	2.19168e-292	-3.65082e-293	4.91723e-293	-3.41269e-292	1.96145e-292	-1.26237e-293	-3.54242e-293	1.22583e-293	-2.63231e-292	-1.11588e-291	3.84664e-292	-7.21394e-293	-4.255e-292	1.16266e-292	3.8527e-293	-3.47409e-292	5.18621e-292	-8.95054e-293	-1.94063e-292	7.35337e-291
1.44515e-293	-8.18373e-293	1.8239e-293	5.28826e-293	4.9381e-293	-5.09295e-294	-7.77415e-294	-9.74825e-294	-3.59199e-294	1.48161e-293	1.76644e-294	6.46588e-293	-3.22695e-293	-5.5071e-293	4.50994e-294	1.62529e-293	-2.4993e-293	1.58711e-293	2.15953e-294	1.10649e-293	-2.52924e-293	-1.41092e-293	-1.06091e-294	-2.59114e-293	1.65218e-293	1.01695e-294	-1.8544e-293	1.94814e-292	-2.78283e-293	1.85873e-293	8.30118e-292
-5.09448e-294	-1.4936e-295	2.05888e-294	1.02437e-294	-1.52902e-295	-5.0266e-294	1.53667e-293	-1.4979e-294	1.44487e-294	-1.06731e-294	-4.61278e-295	-8.65864e-296	4.5584e-295	-6.24056e-295	-3.31944e-294	3.9889e-294	3.65324e-294	-6.41391e-294	8.98788e-294	6.10165e-294	1.68236e-294	-3.22977e-294	-1.49094e-293	-9.31739e-295	-7.64642e-295	2.23335e-295	-1.4588e-294	5.6316e-294	8.38813e-294	-7.96493e-295	1.04992e-292
1.10802e-294	-6.03961e-295	1.34163e-295	3.02661e-296	1.08253e-295	-8.61257e-296	-3.08467e-295	-5.75192e-296	-1.42251e-295	-9.65192e-296	1.0911e-295	6.76112e-297	1.06609e-297	-3.71404e-295	-9.83721e-295	-6.15543e-296	2.30735e-295	9.58256e-296	-5.70509e-296	1.47968e-295	3.42134e-295	1.75131e-295	9.38878e-296	6.09799e-296	-1.08256e-294	-9.20392e-296	1.3829e-295	1.30544e-294	6.37405e-295	1.34652e-295	8.80326e-294
-4.26048e-296	-3.73531e-298	1.16467e-297	6.70773e-297	-5.29651e-297	3.95169e-297	-3.72282e-298	8.32863e-297	2.37045e-297	8.013e-297	-2.11609e-295	8.68023e-298	-3.77195e-297	1.72463e-298	-3.61214e-298	-1.1067e-295	9.37903e-297	-1.12755e-296	-2.06996e-297	-1.20688e-296	2.37106e-297	-3.33999e-296	4.08002e-296	-7.56238e-296	-5.74277e-300	-1.94718e-296	-3.48904e-297	-2.58381e-297	1.08827e-295	-5.73294e-296	7.85332e-295
-4.0643e-298	-2.15447e-297	8.00304e-298	-9.58941e-297	3.06249e-297	-7.52777e-298	2.15863e-297	-8.09732e-297	5.19794e-298	1.12712e-297	3.0966e-297	-1.11413e-297	2.58373e-298	7.40089e-298	4.69402e-298	-5.84533e-297	-1.21422e-296	-1.91628e-297	4.26365e-298	6.74673e-299	-4.96869e-298	-2.31206e-297	8.55896e-298	2.17677e-297	-2.04384e-297	-1.82847e-298	-2.20269e-299	-3.48732e-297	-8.28898e-298	1.55579e-297	6.87073e-296
3.01375e-299	-8.53887e-298	1.50434e-298	6.14225e-300	6.4771e-299	1.49011e-298	1.69687e-300	-1.76494e-298	1.32029e-299	2.53099e-298	-5.61856e-298	1.11363e-297	2.39024e-299	-6.35159e-299	-4.16039e-299	-2.15635e-299	6.23026e-299	4.22898e-298	-1.13402e-298	-3.46815e-299	8.38647e-298	-3.83718e-298	8.18921e-299	-2.70393e-299	-3.84724e-298	2.01685e-298	2.24148e-298	1.47311e-298	-1.08387e-299	7.53776e-299	6.53362e-297
-1.98774e-299	2.54442e-299	-3.45875e-300	-7.45401e-299	1.70743e-299	-2.84079e-301	-7.28738e-299	7.92083e-300	-1.60941e-300	1.62455e-299	8.77467e-299	-4.75318e-300	-4.53897e-300	3.8317e-300	-8.52299e-301	-1.63583e-299	4.10078e-299	-2.81904e-300	9.60623e-300	-8.7402e-303	-2.77236e-300	1.48808e-301	-2.65627e-300	2.5785e-300	-2.13733e-300	2.42109e-300	1.74041e-299	1.01908e-299	-7.65719e-301	-6.81484e-299	5.20075e-298
2.14494e-300	-2.96047e-301	8.30586e-302	7.64831e-300	-7.17382e-301	-3.02036e-300	-1.8057e-300	-1.22519e-299	5.90299e-301	-1.67342e-301	9.16228e-301	2.58373e-301	1.45771e-301	-8.30786e-300	-1.09515e-300	1.54988e-300	2.75543e-300	7.89941e-301	-5.19288e-301	3.5261e-302	-2.3761e-300	-2.77425e-300	-2.2299e-301	-1.52459e-300	-7.99596e-301	1.07679e-302	9.57526e-301	-4.18049e-301	-1.29014e-300	8.43427e-301	5.63159e-299
-9.72579e-302	2.17608e-302	4.62969e-302	-1.89021e-303	-3.44043e-303	-1.2405e-301	-1.14511e-301	2.32315e-302	-2.07184e-302	3.25865e-303	-1.26956e-303	-2.9988e-301	-2.9643e-301	-1.98715e-302	9.1589e-303	-4.43491e-303	-4.58114e-303	6.22355e-301	1.20257e-301	2.99304e-303	-3.67469e-303	-8.2247e-303	5.18808e-301	1.27428e-302	-7.65873e-302	3.52785e-303	-2.72183e-302	-6.33518e-303	1.67844e-301	-3.59693e-302	2.69858e-300
-3.0657e-302	1.53965e-302	-8.87601e-303	-3.46791e-303	-2.23169e-303	1.18832e-302	2.09751e-302	1.60815e-303	-4.12204e-302	1.52284e-302	-5.08147e-303	8.54341e-303	-8.48721e-303	-4.53401e-303	7.16063e-303	-4.53105e-302	-3.08275e-302	-2.00365e-302	2.10173e-303	1.23892e-302	1.70495e-303	2.20858e-302	-5.11558e-302	2.40129e-302	-4.75541e-303	1.90991e-303	-1.96977e-302	1.05679e-302	9.20643e-303	3.93048e-303	4.45044e-301
-9.94691e-305	1.15574e-303	5.44415e-304	-2.99961e-304	2.0741e-304	-4.50136e-304	-1.07848e-303	-1.10599e-303	-5.54983e-304	-9.87598e-304	-8.58052e-303	-1.70354e-303	-5.36594e-305	6.77584e-304	1.0358e-304	-1.84291e-303	-1.17197e-303	-6.93355e-305	1.46827e-304	2.9343e-305	4.54334e-305	-1.51104e-305	7.16464e-304	7.85206e-304	3.26982e-305	7.97959e-303	3.96155e-304	-1.34252e-305	2.48526e-303	-4.21487e-304	3.37543e-302
2.56143e-305	-4.95188e-305	1.22857e-305	-1.34726e-304	2.05717e-304	6.22902e-305	1.98632e-306	-1.16079e-305	4.85685e-305	3.90348e-305	5.32796e-306	-1.54589e-305	1.24615e-304	5.28625e-306	1.89914e-305	7.2772e-306	-4.72604e-304	8.49026e-305	1.27437e-304	6.75576e-306	-7.26048e-305	-2.19734e-304	3.12301e-305	1.13457e-306	1.06864e-304	6.62324e-306	9.35299e-305	-5.83269e-305	1.05022e-305	-9.96917e-306	2.07052e-303
-2.14587e-306	2.46101e-306	-2.08657e-305	-1.66094e-305	-5.04067e-305	7.52974e-306	-5.11753e-305	2.0582e-305	2.16232e-305	1.7628e-305	4.48163e-306	-9.64496e-307	2.19559e-305	5.031e-305	3.72697e-307	-1.24393e-305	-1.81266e-306	2.04884e-305	2.06953e-306	2.33674e-305	7.2251e-306	2.10841e-305	3.33714e-306	2.56975e-306	1.01911e-305	4.5972e-305	3.27458e-306	2.17601e-306	-3.57122e-306	2.43905e-305	4.73081e-304
9.20444e-308	-3.78153e-306	3.81135e-307	-8.80922e-307	-3.12371e-307	9.30647e-308	4.0939e-306	1.17787e-306	2.55673e-306	-6.08578e-307	1.58328e-307	2.491e-306	8.62386e-307	4.44648e-307	-4.19655e-307	1.63785e-307	4.04627e-307	0	4.73174e-306	4.85079e-307	0	0	9.10382e-308	-1.76258e-307	9.07469e-307	0	1.02503e-306	2.0475e-306	4.01237e-307	-6.20934e-307	2.94451e-305
0	-1.01515e-307	-5.63565e-308	0	0	6.81843e-308	-3.46949e-308	6.76519e-308	1.00699e-307	-1.1573e-307	-1.05144e-307	-8.43099e-307	-4.41128e-307	1.08472e-307	-1.05381e-307	1.80742e-307	-2.60656e-307	4.94265e-308	1.73581e-307	0	-2.58966e-308	6.85625e-308	8.57931e-308	-6.04234e-308	0	-2.52379e-308	0	0	-2.80066e-307	0	3.4528e-306
0	0	0	0	0	0	0	0	0	0	0	0	0	0	0	2.53258e-308	0	0	0	0	0	0	0	0	0	0	0	0	0	0	2.50422e-307
0	0	0	0	0	0	0	0	0	0	0	0	0	0	0	0	0	0	0	0	0	0	0	0	0	0	0	0	0	0	0
0	0	0	0	0	0	0	0	0	0	0	0	0	0	0	0	0	0	0	0	0	0	0	0	0	0	0	0	0	0	0
0	0	0	0	0	0	0	0	0	0	0	0	0	0	0	0	0	0	0	0	0	0	0	0	0	0	0	0	0	0	0
0	0	0	0	0	0	0	0	0	0	0	0	0	0	0	0	0	0	0	0	0	0	0	0	0	0	0	0	0	0	0
0	0	0	0	0	0	0	0	0	0	0	0	0	0	0	0	0	0	0	0	0	0	0	0	0	0	0	0	0	0	0
0	0	0	0	0	0	0	0	0	0	0	0	0	0	0	0	0	0	0	0	0	0	0	0	0	0	0	0	0	0	0
0	0	0	0	0	0	0	0	0	0	0	0	0	0	0	0	0	0	0	0	0	0	0	0	0	0	0	0	0	0	0
0	0	0	0	0	0	0	0	0	0	0	0	0	0	0	0	0	0	0	0	0	0	0	0	0	0	0	0	0	0	0
0	0	0	0	0	0	0	0	0	0	0	0	0	0	0	0	0	0	0	0	0	0	0	0	0	0	0	0	0	0	0
0	0	0	0	0	0	0	0	0	0	0	0	0	0	0	0	0	0	0	0	0	0	0	0	0	0	0	0	0	0	0
0	0	0	0	0	0	0	0	0	0	0	0	0	0	0	0	0	0	0	0	0	0	0	0	0	0	0	0	0	0	0
0	0	0	0	0	0	0	0	0	0	0	0	0	0	0	0	0	0	0	0	0	0	0	0	0	0	0	0	0	0	0
0	0	0	0	0	0	0	0	0	0	0	0	0	0	0	0	0	0	0	0	0	0	0	0	0	0	0	0	0	0	0
0	0	0	0	0	0	0	0	0	0	0	0	0	0	0	0	0	0	0	0	0	0	0	0	0	0	0	0	0	0	0
0	0	0	0	0	0	0	0	0	0	0	0	0	0	0	0	0	0	0	0	0	0	0	0	0	0	0	0	0	0	0
0	0	0	0	0	0	0	0	0	0	0	0	0	0	0	0	0	0	0	0	0	0	0	0	0	0	0	0	0	0	0
0	0	0	0	0	0	0	0	0	0	0	0	0	0	0	0	0	0	0	0	0	0	0	0	0	0	0	0	0	0	0
0	0	0	0	0	0	0	0	0	0	0	0	0	0	0	0	0	0	0	0	0	0	0	0	0	0	0	0	0	0	0
0	0	0	0	0	0	0	0	0	0	0	0	0	0	0	0	0	0	0	0	0	0	0	0	0	0	0	0	0	0	0
0	0	0	0	0	0	0	0	0	0	0	0	0	0	0	0	0	0	0	0	0	0	0	0	0	0	0	0	0	0	0
0	0	0	0	0	0	0	0	0	0	0	0	0	0	0	0	0	0	0	0	0	0	0	0	0	0	0	0	0	0	0
0	0	0	0	0	0	0	0	0	0	0	0	0	0	0	0	0	0	0	0	0	0	0	0	0	0	0	0	0	0	0
0	0	0	0	0	0	0	0	0	0	0	0	0	0	0	0	0	0	0	0	0	0	0	0	0	0	0	0	0	0	0
0	0	0	0	0	0	0	0	0	0	0	0	0	0	0	0	0	0	0	0	0	0	0	0	0	0	0	0	0	0	0
0	0	0	0	0	0	0	0	0	0	0	0	0	0	0	0	0	0	0	0	0	0	0	0	0	0	0	0	0	0	0
0	0	0	0	0	0	0	0	0	0	0	0	0	0	0	0	0	0	0	0	0	0	0	0	0	0	0	0	0	0	0
0	0	0	0	0	0	0	0	0	0	0	0	0	0	0	0	0	0	0	0	0	0	0	0	0	0	0	0	0	0	0
0	0	0	0	0	0	0	0	0	0	0	0	0	0	0	0	0	0	0	0	0	0	0	0	0	0	0	0	0	0	0
0	0	0	0	0	0	0	0	0	0	0	0	0	0	0	0	0	0	0	0	0	0	0	0	0	0	0	0	0	0	0
0	0	0	0	0	0	0	0	0	0	0	0	0	0	0	0	0	0	0	0	0	0	0	0	0	0	0	0	0	0	0
0	0	0	0	0	0	0	0	0	0	0	0	0	0	0	0	0	0	0	0	0	0	0	0	0	0	0	0	0	0	0
0	0	0	0	0	0	0	0	0	0	0	0	0	0	0	0	0	0	0	0	0	0	0	0	0	0	0	0	0	0	0
0	0	0	0	0	0	0	0	0	0	0	0	0	0	0	0	0	0	0	0	0	0	0	0	0	0	0	0	0	0	0
0	0	0	0	0	0	0	0	0	0	0	0	0	0	0	0	0	0	0	0	0	0	0	0	0	0	0	0	0	0	0
0	0	0	0	0	0	0	0	0	0	0	0	0	0	0	0	0	0	0	0	0	0	0	0	0	0	0	0	0	0	0
0	0	0	0	0	0	0	0	0	0	0	0	0	0	0	0	0	0	0	0	0	0	0	0	0	0	0	0	0	0	0
0	0	0	0	0	0	0	0	0	0	0	0	0	0	0	0	0	0	0	0	0	0	0	0	0	0	0	0	0	0	0
0	0	0	0	0	0	0	0	0	0	0	0	0	0	0	0	0	0	0	0	0	0	0	0	0	0	0	0	0	0	0
0	0	0	0	0	0	0	0	0	0	0	0	0	0	0	0	0	0	0	0	0	0	0	0	0	0	0	0	0	0	0
0	0	0	0	0	0	0	0	0	0	0	0	0	0	0	0	0	0	0	0	0	0	0	0	0	0	0	0	0	0	0
0	0	0	0	0	0	0	0	0	0	0	0	0	0	0	0	0	0	0	0	0	0	0	0	0	0	0	0	0	0	0
0	0	0	0	0	0	0	0	0	0	0	0	0	0	0	0	0	0	0	0	0	0	0	0	0	0	0	0	0	0	0
0	0	0	0	0	0	0	0	0	0	0	0	0	0	0	0	0	0	0	0	0	0	0	0	0	0	0	0	0	0	0
0	0	0	0	0	0	0	0	0	0	0	0	0	0	0	0	0	0	0	0	0	0	0	0	0	0	0	0	0	0	0
0	0	0	0	0	0	0	0	0	0	0	0	0	0	0	0	0	0	0	0	0	0	0	0	0	0	0	0	0	0	0
0	0	0	0	0	0	0	0	0	0	0	0	0	0	0	0	0	0	0	0	0	0	0	0	0	0	0	0	0	0	0
0	0	0	0	0	0	0	0	0	0	0	0	0	0	0	0	0	0	0	0	0	0	0	0	0	0	0	0	0	0	0
0	0	0	0	0	0	0	0	0	0	0	0	0	0	0	0	0	0	0	0	0	0	0	0	0	0	0	0	0	0	0
0	0	0	0	0	0	0	0	0	0	0	0	0	0	0	0	0	0	0	0	0	0	0	0	0	0	0	0	0	0	0
0	0	0	0	0	0	0	0	0	0	0	0	0	0	0	0	0	0	0	0	0	0	0	0	0	0	0	0	0	0	0
0	0	0	0	0	0	0	0	0	0	0	0	0	0	0	0	0	0	0	0	0	0	0	0	0	0	0	0	0	0	0
0	0	0	0	0	0	0	0	0	0	0	0	0	0	0	0	0	0	0	0	0	0	0	0	0	0	0	0	0	0	0
0	0	0	0	0	0	0	0	0	0	0	0	0	0	0	0	0	0	0	0	0	0	0	0	0	0	0	0	0	0	0
0	0	0	0	0	0	0	0	0	0	0	0	0	0	0	0	0	0	0	0	0	0	0	0	0	0	0	0	0	0	0
0	0	0	0	0	0	0	0	0	0	0	0	0	0	0	0	0	0	0	0	0	0	0	0	0	0	0	0	0	0	0
0	0	0	0	0	0	0	0	0	0	0	0	0	0	0	0	0	0	0	0	0	0	0	0	0	0	0	0	0	0	0
0	0	0	0	0	0	0	0	0	0	0	0	0	0	0	0	0	0	0	0	0	0	0	0	0	0	0	0	0	0	0
0	0	0	0	0	0	0	0	0	0	0	0	0	0	0	0	0	0	0	0	0	0	0	0	0	0	0	0	0	0	0
0	0	0	0	0	0	0	0	0	0	0	0	0	0	0	0	0	0	0	0	0	0	0	0	0	0	0	0	0	0	0
0	0	0	0	0	0	0	0	0	0	0	0	0	0	0	0	0	0	0	0	0	0	0	0	0	0	0	0	0	0	0
0	0	0	0	0	0	0	0	0	0	0	0	0	0	0	0	0	0	0	0	0	0	0	0	0	0	0	0	0	0	0
0	0	0	0	0	0	0	0	0	0	0	0	0	0	0	0	0	0	0	0	0	0	0	0	0	0	0	0	0	0	0
0	0	0	0	0	0	0	0	0	0	0	0	0	0	0	0	0	0	0	0	0	0	0	0	0	0	0	0	0	0	0
0	0	0	0	0	0	0	0	0	0	0	0	0	0	0	0	0	0	0	0	0	0	0	0	0	0	0	0	0	0	0
0	0	0	0	0	0	0	0	0	0	0	0	0	0	0	0	0	0	0	0	0	0	0	0	0	0	0	0	0	0	0
0	0	0	0	0	0	0	0	0	0	0	0	0	0	0	0	0	0	0	0	0	0	0	0	0	0	0	0	0	0	0
0	0	0	0	0	0	0	0	0	0	0	0	0	0	0	0	0	0	0	0	0	0	0	0	0	0	0	0	0	0	0
0	0	0	0	0	0	0	0	0	0	0	0	0	0	0	0	0	0	0	0	0	0	0	0	0	0	0	0	0	0	0
0	0	0	0	0	0	0	0	0	0	0	0	0	0	0	0	0	0	0	0	0	0	0	0	0	0	0	0	0	0	0
0	0	0	0	0	0	0	0	0	0	0	0	0	0	0	0	0	0	0	0	0	0	0	0	0	0	0	0	0	0	0
0	0	0	0	0	0	0	0	0	0	0	0	0	0	0	0	0	0	0	0	0	0	0	0	0	0	0	0	0	0	0
0	0	0	0	0	0	0	0	0	0	0	0	0	0	0	0	0	0	0	0	0	0	0	0	0	0	0	0	0	0	0
0	0	0	0	0	0	0	0	0	0	0	0	0	0	0	0	0	0	0	0	0	0	0	0	0	0	0	0	0	0	0
0	0	0	0	0	0	0	0	0	0	0	0	0	0	0	0	0	0	0	0	0	0	0	0	0	0	0	0	0	0	0
0	0	0	0	0	0	0	0	0	0	0	0	0	0	0	0	0	0	0	0	0	0	0	0	0	0	0	0	0	0	0
0	0	0	0	0	0	0	0	0	0	0	0	0	0	0	0	0	0	0	0	0	0	0	0	0	0	0	0	0	0	0
0	0	0	0	0	0	0	0	0	0	0	0	0	0	0	0	0	0	0	0	0	0	0	0	0	0	0	0	0	0	0
0	0	0	0	0	0	0	0	0	0	0	0	0	0	0	0	0	0	0	0	0	0	0	0	0	0	0	0	0	0	0
0	0	0	0	0	0	0	0	0	0	0	0	0	0	0	0	0	0	0	0	0	0	0	0	0	0	0	0	0	0	0
0	0	0	0	0	0	0	0	0	0	0	0	0	0	0	0	0	0	0	0	0	0	0	0	0	0	0	0	0	0	0
0	0	0	0	0	0	0	0	0	0	0	0	0	0	0	0	0	0	0	0	0	0	0	0	0	0	0	0	0	0	0
0	0	0	0	0	0	0	0	0	0	0	0	0	0	0	0	0	0	0	0	0	0	0	0	0	0	0	0	0	0	0
0	0	0	0	0	0	0	0	0	0	0	0	0	0	0	0	0	0	0	0	0	0	0	0	0	0	0	0	0	0	0
0	0	0	0	0	0	0	0	0	0	0	0	0	0	0	0	0	0	0	0	0	0	0	0	0	0	0	0	0	0	0
0	0	0	0	0	0	0	0	0	0	0	0	0	0	0	0	0	0	0	0	0	0	0	0	0	0	0	0	0	0	0
0	0	0	0	0	0	0	0	0	0	0	0	0	0	0	0	0	0	0	0	0	0	0	0	0	0	0	0	0	0	0
0	0	0	0	0	0	0	0	0	0	0	0	0	0	0	0	0	0	0	0	0	0	0	0	0	0	0	0	0	0	0
0	0	0	0	0	0	0	0	0	0	0	0	0	0	0	0	0	0	0	0	0	0	0	0	0	0	0	0	0	0	0
0	0	0	0	0	0	0	0	0	0	0	0	0	0	0	0	0	0	0	0	0	0	0	0	0	0	0	0	0	0	0
0	0	0	0	0	0	0	0	0	0	0	0	0	0	0	0	0	0	0	0	0	0	0	0	0	0	0	0	0	0	0
0	0	0	0	0	0	0	0	0	0	0	0	0	0	0	0	0	0	0	0	0	0	0	0	0	0	0	0	0	0	0
0	0	0	0	0	0	0	0	0	0	0	0	0	0	0	0	0	0	0	0	0	0	0	0	0	0	0	0	0	0	0
0	0	0	0	0	0	0	0	0	0	0	0	0	0	0	0	0	0	0	0	0	0	0	0	0	0	0	0	0	0	0
0	0	0	0	0	0	0	0	0	0	0	0	0	0	0	0	0	0	0	0	0	0	0	0	0	0	0	0	0	0	0
0	0	0	0	0	0	0	0	0	0	0	0	0	0	0	0	0	0	0	0	0	0	0	0	0	0	0	0	0	0	0
0	0	0	0	0	0	0	0	0	0	0	0	0	0	0	0	0	0	0	0	0	0	0	0	0	0	0	0	0	0	0
0	0	0	0	0	0	0	0	0	0	0	0	0	0	0	0	0	0	0	0	0	0	0	0	0	0	0	0	0	0	0
0	0	0	0	0	0	0	0	0	0	0	0	0	0	0	0	0	0	0	0	0	0	0	0	0	0	0	0	0	0	0
0	0	0	0	0	0	0	0	0	0	0	0	0	0	0	0	0	0	0	0	0	0	0	0	0	0	0	0	0	0	0
0	0	0	0	0	0	0	0	0	0	0	0	0	0	0	0	0	0	0	0	0	0	0	0	0	0	0	0	0	0	0
0	0	0	0	0	0	0	0	0	0	0	0	0	0	0	0	0	0	0	0	0	0	0	0	0	0	0	0	0	0	0
0	0	0	0	0	0	0	0	0	0	0	0	0	0	0	0	0	0	0	0	0	0	0	0	0	0	0	0	0	0	0
0	0	0	0	0	0	0	0	0	0	0	0	0	0	0	0	0	0	0	0	0	0	0	0	0	0	0	0	0	0	0
0	0	0	0	0	0	0	0	0	0	0	0	0	0	0	0	0	0	0	0	0	0	0	0	0	0	0	0	0	0	0
0	0	0	0	0	0	0	0	0	0	0	0	0	0	0	0	0	0	0	0	0	0	0	0	0	0	0	0	0	0	0
0	0	0	0	0	0	0	0	0	0	0	0	0	0	0	0	0	0	0	0	0	0	0	0	0	0	0	0	0	0	0
0	0	0	0	0	0	0	0	0	0	0	0	0	0	0	0	0	0	0	0	0	0	0	0	0	0	0	0	0	0	0
0	0	0	0	0	0	0	0	0	0	0	0	0	0	0	0	0	0	0	0	0	0	0	0	0	0	0	0	0	0	0
0	0	0	0	0	0	0	0	0	0	0	0	0	0	0	0	0	0	0	0	0	0	0	0	0	0	0	0	0	0	0
0	0	0	0	0	0	0	0	0	0	0	0	0	0	0	0	0	0	0	0	0	0	0	0	0	0	0	0	0	0	0
0	0	0	0	0	0	0	0	0	0	0	0	0	0	0	0	0	0	0	0	0	0	0	0	0	0	0	0	0	0	0
0	0	0	0	0	0	0	0	0	0	0	0	0	0	0	0	0	0	0	0	0	0	0	0	0	0	0	0	0	0	0
0	0	0	0	0	0	0	0	0	0	0	0	0	0	0	0	0	0	0	0	0	0	0	0	0	0	0	0	0	0	0
0	0	0	0	0	0	0	0	0	0	0	0	0	0	0	0	0	0	0	0	0	0	0	0	0	0	0	0	0	0	0
0	0	0	0	0	0	0	0	0	0	0	0	0	0	0	0	0	0	0	0	0	0	0	0	0	0	0	0	0	0	0
0	0	0	0	0	0	0	0	0	0	0	0	0	0	0	0	0	0	0	0	0	0	0	0	0	0	0	0	0	0	0
0	0	0	0	0	0	0	0	0	0	0	0	0	0	0	0	0	0	0	0	0	0	0	0	0	0	0	0	0	0	0
0	0	0	0	0	0	0	0	0	0	0	0	0	0	0	0	0	0	0	0	0	0	0	0	0	0	0	0	0	0	0
0	0	0	0	0	0	0	0	0	0	0	0	0	0	0	0	0	0	0	0	0	0	0	0	0	0	0	0	0	0	0
0	0	0	0	0	0	0	0	0	0	0	0	0	0	0	0	0	0	0	0	0	0	0	0	0	0	0	0	0	0	0
0	0	0	0	0	0	0	0	0	0	0	0	0	0	0	0	0	0	0	0	0	0	0	0	0	0	0	0	0	0	0
0	0	0	0	0	0	0	0	0	0	0	0	0	0	0	0	0	0	0	0	0	0	0	0	0	0	0	0	0	0	0
0	0	0	0	0	0	0	0	0	0	0	0	0	0	0	0	0	0	0	0	0	0	0	0	0	0	0	0	0	0	0
0	0	0	0	0	0	0	0	0	0	0	0	0	0	0	0	0	0	0	0	0	0	0	0	0	0	0	0	0	0	0
0	0	0	0	0	0	0	0	0	0	0	0	0	0	0	0	0	0	0	0	0	0	0	0	0	0	0	0	0	0	0
0	0	0	0	0	0	0	0	0	0	0	0	0	0	0	0	0	0	0	0	0	0	0	0	0	0	0	0	0	0	0
0	0	0	0	0	0	0	0	0	0	0	0	0	0	0	0	0	0	0	0	0	0	0	0	0	0	0	0	0	0	0
0	0	0	0	0	0	0	0	0	0	0	0	0	0	0	0	0	0	0	0	0	0	0	0	0	0	0	0	0	0	0
0	0	0	0	0	0	0	0	0	0	0	0	0	0	0	0	0	0	0	0	0	0	0	0	0	0	0	0	0	0	0
0	0	0	0	0	0	0	0	0	0	0	0	0	0	0	0	0	0	0	0	0	0	0	0	0	0	0	0	0	0	0
0	0	0	0	0	0	0	0	0	0	0	0	0	0	0	0	0	0	0	0	0	0	0	0	0	0	0	0	0	0	0
0	0	0	0	0	0	0	0	0	0	0	0	0	0	0	0	0	0	0	0	0	0	0	0	0	0	0	0	0	0	0
0	0	0	0	0	0	0	0	0	0	0	0	0	0	0	0	0	0	0	0	0	0	0	0	0	0	0	0	0	0	0
0	0	0	0	0	0	0	0	0	0	0	0	0	0	0	0	0	0	0	0	0	0	0	0	0	0	0	0	0	0	0
0	0	0	0	0	0	0	0	0	0	0	0	0	0	0	0	0	0	0	0	0	0	0	0	0	0	0	0	0	0	0
0	0	0	0	0	0	0	0	0	0	0	0	0	0	0	0	0	0	0	0	0	0	0	0	0	0	0	0	0	0	0
0	0	0	0	0	0	0	0	0	0	0	0	0	0	0	0	0	0	0	0	0	0	0	0	0	0	0	0	0	0	0
0	0	0	0	0	0	0	0	0	0	0	0	0	0	0	0	0	0	0	0	0	0	0	0	0	0	0	0	0	0	0
0	0	0	0	0	0	0	0	0	0	0	0	0	0	0	0	0	0	0	0	0	0	0	0	0	0	0	0	0	0	0
0	0	0	0	0	0	0	0	0	0	0	0	0	0	0	0	0	0	0	0	0	0	0	0	0	0	0	0	0	0	0
0	0	0	0	0	0	0	0	0	0	0	0	0	0	0	0	0	0	0	0	0	0	0	0	0	0	0	0	0	0	0
0	0	0	0	0	0	0	0	0	0	0	0	0	0	0	0	0	0	0	0	0	0	0	0	0	0	0	0	0	0	0
0	0	0	0	0	0	0	0	0	0	0	0	0	0	0	0	0	0	0	0	0	0	0	0	0	0	0	0	0	0	0
0	0	0	0	0	0	0	0	0	0	0	0	0	0	0	0	0	0	0	0	0	0	0	0	0	0	0	0	0	0	0
0	0	0	0	0	0	0	0	0	0	0	0	0	0	0	0	0	0	0	0	0	0	0	0	0	0	0	0	0	0	0
0	0	0	0	0	0	0	0	0	0	0	0	0	0	0	0	0	0	0	0	0	0	0	0	0	0	0	0	0	0	0
0	0	0	0	0	0	0	0	0	0	0	0	0	0	0	0	0	0	0	0	0	0	0	0	0	0	0	0	0	0	0
0	0	0	0	0	0	0	0	0	0	0	0	0	0	0	0	0	0	0	0	0	0	0	0	0	0	0	0	0	0	0
0	0	0	0	0	0	0	0	0	0	0	0	0	0	0	0	0	0	0	0	0	0	0	0	0	0	0	0	0	0	0
0	0	0	0	0	0	0	0	0	0	0	0	0	0	0	0	0	0	0	0	0	0	0	0	0	0	0	0	0	0	0
0	0	0	0	0	0	0	0	0	0	0	0	0	0	0	0	0	0	0	0	0	0	0	0	0	0	0	0	0	0	0
0	0	0	0	0	0	0	0	0	0	0	0	0	0	0	0	0	0	0	0	0	0	0	0	0	0	0	0	0	0	0
0	0	0	0	0	0	0	0	0	0	0	0	0	0	0	0	0	0	0	0	0	0	0	0	0	0	0	0	0	0	0
0	0	0	0	0	0	0	0	0	0	0	0	0	0	0	0	0	0	0	0	0	0	0	0	0	0	0	0	0	0	0
0	0	0	0	0	0	0	0	0	0	0	0	0	0	0	0	0	0	0	0	0	0	0	0	0	0	0	0	0	0	0
0	0	0	0	0	0	0	0	0	0	0	0	0	0	0	0	0	0	0	0	0	0	0	0	0	0	0	0	0	0	0
0	0	0	0	0	0	0	0	0	0	0	0	0	0	0	0	0	0	0	0	0	0	0	0	0	0	0	0	0	0	0
0	0	0	0	0	0	0	0	0	0	0	0	0	0	0	0	0	0	0	0	0	0	0	0	0	0	0	0	0	0	0
0	0	0	0	0	0	0	0	0	0	0	0	0	0	0	0	0	0	0	0	0	0	0	0	0	0	0	0	0	0	0
0	0	0	0	0	0	0	0	0	0	0	0	0	0	0	0	0	0	0	0	0	0	0	0	0	0	0	0	0	0	0
0	0	0	0	0	0	0	0	0	0	0	0	0	0	0	0	0	0	0	0	0	0	0	0	0	0	0	0	0	0	0
0	0	0	0	0	0	0	0	0	0	0	0	0	0	0	0	0	0	0	0	0	0	0	0	0	0	0	0	0	0	0
0	0	0	0	0	0	0	0	0	0	0	0	0	0	0	0	0	0	0	0	0	0	0	0	0	0	0	0	0	0	0
0	0	0	0	0	0	0	0	0	0	0	0	0	0	0	0	0	0	0	0	0	0	0	0	0	0	0	0	0	0	0
0	0	0	0	0	0	0	0	0	0	0	0	0	0	0	0	0	0	0	0	0	0	0	0	0	0	0	0	0	0	0
0	0	0	0	0	0	0	0	0	0	0	0	0	0	0	0	0	0	0	0	0	0	0	0	0	0	0	0	0	0	0
0	0	0	0	0	0	0	0	0	0	0	0	0	0	0	0	0	0	0	0	0	0	0	0	0	0	0	0	0	0	0
0	0	0	0	0	0	0	0	0	0	0	0	0	0	0	0	0	0	0	0	0	0	0	0	0	0	0	0	0	0	0
0	0	0	0	0	0	0	0	0	0	0	0	0	0	0	0	0	0	0	0	0	0	0	0	0	0	0	0	0	0	0
0	0	0	0	0	0	0	0	0	0	0	0	0	0	0	0	0	0	0	0	0	0	0	0	0	0	0	0	0	0	0
0	0	0	0	0	0	0	0	0	0	0	0	0	0	0	0	0	0	0	0	0	0	0	0	0	0	0	0	0	0	0
0	0	0	0	0	0	0	0	0	0	0	0	0	0	0	0	0	0	0	0	0	0	0	0	0	0	0	0	0	0	0
0	0	0	0	0	0	0	0	0	0	0	0	0	0	0	0	0	0	0	0	0	0	0	0	0	0	0	0	0	0	0
0	0	0	0	0	0	0	0	0	0	0	0	0	0	0	0	0	0	0	0	0	0	0	0	0	0	0	0	0	0	0
0	0	0	0	0	0	0	0	0	0	0	0	0	0	0	0	0	0	0	0	0	0	0	0	0	0	0	0	0	0	0
0	0	0	0	0	0	0	0	0	0	0	0	0	0	0	0	0	0	0	0	0	0	0	0	0	0	0	0	0	0	0
0	0	0	0	0	0	0	0	0	0	0	0	0	0	0	0	0	0	0	0	0	0	0	0	0	0	0	0	0	0	0
0	0	0	0	0	0	0	0	0	0	0	0	0	0	0	0	0	0	0	0	0	0	0	0	0	0	0	0	0	0	0
0	0	0	0	0	0	0	0	0	0	0	0	0	0	0	0	0	0	0	0	0	0	0	0	0	0	0	0	0	0	0
0	0	0	0	0	0	0	0	0	0	0	0	0	0	0	0	0	0	0	0	0	0	0	0	0	0	0	0	0	0	0
0	0	0	0	0	0	0	0	0	0	0	0	0	0	0	0	0	0	0	0	0	0	0	0	0	0	0	0	0	0	0
0	0	0	0	0	0	0	0	0	0	0	0	0	0	0	0	0	0	0	0	0	0	0	0	0	0	0	0	0	0	0
0	0	0	0	0	0	0	0	0	0	0	0	0	0	0	0	0	0	0	0	0	0	0	0	0	0	0	0	0	0	0
0	0	0	0	0	0	0	0	0	0	0	0	0	0	0	0	0	0	0	0	0	0	0	0	0	0	0	0	0	0	0
0	0	0	0	0	0	0	0	0	0	0	0	0	0	0	0	0	0	0	0	0	0	0	0	0	0	0	0	0	0	0
0	0	0	0	0	0	0	0	0	0	0	0	0	0	0	0	0	0	0	0	0	0	0	0	0	0	0	0	0	0	0
0	0	0	0	0	0	0	0	0	0	0	0	0	0	0	0	0	0	0	0	0	0	0	0	0	0	0	0	0	0	0
0	0	0	0	0	0	0	0	0	0	0	0	0	0	0	0	0	0	0	0	0	0	0	0	0	0	0	0	0	0	0
0	0	0	0	0	0	0	0	0	0	0	0	0	0	0	0	0	0	0	0	0	0	0	0	0	0	0	0	0	0	0
0	0	0	0	0	0	0	0	0	0	0	0	0	0	0	0	0	0	0	0	0	0	0	0	0	0	0	0	0	0	0
0	0	0	0	0	0	0	0	0	0	0	0	0	0	0	0	0	0	0	0	0	0	0	0	0	0	0	0	0	0	0
0	0	0	0	0	0	0	0	0	0	0	0	0	0	0	0	0	0	0	0	0	0	0	0	0	0	0	0	0	0	0
0	0	0	0	0	0	0	0	0	0	0	0	0	0	0	0	0	0	0	0	0	0	0	0	0	0	0	0	0	0	0
0	0	0	0	0	0	0	0	0	0	0	0	0	0	0	0	0	0	0	0	0	0	0	0	0	0	0	0	0	0	0
0	0	0	0	0	0	0	0	0	0	0	0	0	0	0	0	0	0	0	0	0	0	0	0	0	0	0	0	0	0	0
0	0	0	0	0	0	0	0	0	0	0	0	0	0	0	0	0	0	0	0	0	0	0	0	0	0	0	0	0	0	0
0	0	0	0	0	0	0	0	0	0	0	0	0	0	0	0	0	0	0	0	0	0	0	0	0	0	0	0	0	0	0
0	0	0	0	0	0	0	0	0	0	0	0	0	0	0	0	0	0	0	0	0	0	0	0	0	0	0	0	0	0	0
0	0	0	0	0	0	0	0	0	0	0	0	0	0	0	0	0	0	0	0	0	0	0	0	0	0	0	0	0	0	0
0	0	0	0	0	0	0	0	0	0	0	0	0	0	0	0	0	0	0	0	0	0	0	0	0	0	0	0	0	0	0
0	0	0	0	0	0	0	0	0	0	0	0	0	0	0	0	0	0	0	0	0	0	0	0	0	0	0	0	0	0	0
0	0	0	0	0	0	0	0	0	0	0	0	0	0	0	0	0	0	0	0	0	0	0	0	0	0	0	0	0	0	0
0	0	0	0	0	0	0	0	0	0	0	0	0	0	0	0	0	0	0	0	0	0	0	0	0	0	0	0	0	0	0
0	0	0	0	0	0	0	0	0	0	0	0	0	0	0	0	0	0	0	0	0	0	0	0	0	0	0	0	0	0	0
0	0	0	0	0	0	0	0	0	0	0	0	0	0	0	0	0	0	0	0	0	0	0	0	0	0	0	0	0	0	0
0	0	0	0	0	0	0	0	0	0	0	0	0	0	0	0	0	0	0	0	0	0	0	0	0	0	0	0	0	0	0
0	0	0	0	0	0	0	0	0	0	0	0	0	0	0	0	0	0	0	0	0	0	0	0	0	0	0	0	0	0	0
0	0	0	0	0	0	0	0	0	0	0	0	0	0	0	0	0	0	0	0	0	0	0	0	0	0	0	0	0	0	0
0	0	0	0	0	0	0	0	0	0	0	0	0	0	0	0	0	0	0	0	0	0	0	0	0	0	0	0	0	0	0
0	0	0	0	0	0	0	0	0	0	0	0	0	0	0	0	0	0	0	0	0	0	0	0	0	0	0	0	0	0	0
0	0	0	0	0	0	0	0	0	0	0	0	0	0	0	0	0	0	0	0	0	0	0	0	0	0	0	0	0	0	0
0	0	0	0	0	0	0	0	0	0	0	0	0	0	0	0	0	0	0	0	0	0	0	0	0	0	0	0	0	0	0
0	0	0	0	0	0	0	0	0	0	0	0	0	0	0	0	0	0	0	0	0	0	0	0	0	0	0	0	0	0	0
0	0	0	0	0	0	0	0	0	0	0	0	0	0	0	0	0	0	0	0	0	0	0	0	0	0	0	0	0	0	0
0	0	0	0	0	0	0	0	0	0	0	0	0	0	0	0	0	0	0	0	0	0	0	0	0	0	0	0	0	0	0
0	0	0	0	0	0	0	0	0	0	0	0	0	0	0	0	0	0	0	0	0	0	0	0	0	0	0	0	0	0	0
0	0	0	0	0	0	0	0	0	0	0	0	0	0	0	0	0	0	0	0	0	0	0	0	0	0	0	0	0	0	0
0	0	0	0	0	0	0	0	0	0	0	0	0	0	0	0	0	0	0	0	0	0	0	0	0	0	0	0	0	0	0
0	0	0	0	0	0	0	0	0	0	0	0	0	0	0	0	0	0	0	0	0	0	0	0	0	0	0	0	0	0	0
0	0	0	0	0	0	0	0	0	0	0	0	0	0	0	0	0	0	0	0	0	0	0	0	0	0	0	0	0	0	0
0	0	0	0	0	0	0	0	0	0	0	0	0	0	0	0	0	0	0	0	0	0	0	0	0	0	0	0	0	0	0
0	0	0	0	0	0	0	0	0	0	0	0	0	0	0	0	0	0	0	0	0	0	0	0	0	0	0	0	0	0	0
0	0	0	0	0	0	0	0	0	0	0	0	0	0	0	0	0	0	0	0	0	0	0	0	0	0	0	0	0	0	0
0	0	0	0	0	0	0	0	0	0	0	0	0	0	0	0	0	0	0	0	0	0	0	0	0	0	0	0	0	0	0
0	0	0	0	0	0	0	0	0	0	0	0	0	0	0	0	0	0	0	0	0	0	0	0	0	0	0	0	0	0	0
0	0	0	0	0	0	0	0	0	0	0	0	0	0	0	0	0	0	0	0	0	0	0	0	0	0	0	0	0	0	0
0	0	0	0	0	0	0	0	0	0	0	0	0	0	0	0	0	0	0	0	0	0	0	0	0	0	0	0	0	0	0
0	0	0	0	0	0	0	0	0	0	0	0	0	0	0	0	0	0	0	0	0	0	0	0	0	0	0	0	0	0	0
0	0	0	0	0	0	0	0	0	0	0	0	0	0	0	0	0	0	0	0	0	0	0	0	0	0	0	0	0	0	0
0	0	0	0	0	0	0	0	0	0	0	0	0	0	0	0	0	0	0	0	0	0	0	0	0	0	0	0	0	0	0
0	0	0	0	0	0	0	0	0	0	0	0	0	0	0	0	0	0	0	0	0	0	0	0	0	0	0	0	0	0	0
0	0	0	0	0	0	0	0	0	0	0	0	0	0	0	0	0	0	0	0	0	0	0	0	0	0	0	0	0	0	0
0	0	0	0	0	0	0	0	0	0	0	0	0	0	0	0	0	0	0	0	0	0	0	0	0	0	0	0	0	0	0
0	0	0	0	0	0	0	0	0	0	0	0	0	0	0	0	0	0	0	0	0	0	0	0	0	0	0	0	0	0	0
0	0	0	0	0	0	0	0	0	0	0	0	0	0	0	0	0	0	0	0	0	0	0	0	0	0	0	0	0	0	0
0	0	0	0	0	0	0	0	0	0	0	0	0	0	0	0	0	0	0	0	0	0	0	0	0	0	0	0	0	0	0
0	0	0	0	0	0	0	0	0	0	0	0	0	0	0	0	0	0	0	0	0	0	0	0	0	0	0	0	0	0	0
0	0	0	0	0	0	0	0	0	0	0	0	0	0	0	0	0	0	0	0	0	0	0	0	0	0	0	0	0	0	0
0	0	0	0	0	0	0	0	0	0	0	0	0	0	0	0	0	0	0	0	0	0	0	0	0	0	0	0	0	0	0
0	0	0	0	0	0	0	0	0	0	0	0	0	0	0	0	0	0	0	0	0	0	0	0	0	0	0	0	0	0	0
0	0	0	0	0	0	0	0	0	0	0	0	0	0	0	0	0	0	0	0	0	0	0	0	0	0	0	0	0	0	0
0	0	0	0	0	0	0	0	0	0	0	0	0	0	0	0	0	0	0	0	0	0	0	0	0	0	0	0	0	0	0
0	0	0	0	0	0	0	0	0	0	0	0	0	0	0	0	0	0	0	0	0	0	0	0	0	0	0	0	0	0	0
0	0	0	0	0	0	0	0	0	0	0	0	0	0	0	0	0	0	0	0	0	0	0	0	0	0	0	0	0	0	0
0	0	0	0	0	0	0	0	0	0	0	0	0	0	0	0	0	0	0	0	0	0	0	0	0	0	0	0	0	0	0
0	0	0	0	0	0	0	0	0	0	0	0	0	0	0	0	0	0	0	0	0	0	0	0	0	0	0	0	0	0	0
0	0	0	0	0	0	0	0	0	0	0	0	0	0	0	0	0	0	0	0	0	0	0	0	0	0	0	0	0	0	0
0	0	0	0	0	0	0	0	0	0	0	0	0	0	0	0	0	0	0	0	0	0	0	0	0	0	0	0	0	0	0
0	0	0	0	0	0	0	0	0	0	0	0	0	0	0	0	0	0	0	0	0	0	0	0	0	0	0	0	0	0	0
0	0	0	0	0	0	0	0	0	0	0	0	0	0	0	0	0	0	0	0	0	0	0	0	0	0	0	0	0	0	0
0	0	0	0	0	0	0	0	0	0	0	0	0	0	0	0	0	0	0	0	0	0	0	0	0	0	0	0	0	0	0
0	0	0	0	0	0	0	0	0	0	0	0	0	0	0	0	0	0	0	0	0	0	0	0	0	0	0	0	0	0	0
0	0	0	0	0	0	0	0	0	0	0	0	0	0	0	0	0	0	0	0	0	0	0	0	0	0	0	0	0	0	0
0	0	0	0	0	0	0	0	0	0	0	0	0	0	0	0	0	0	0	0	0	0	0	0	0	0	0	0	0	0	0
0	0	0	0	0	0	0	0	0	0	0	0	0	0	0	0	0	0	0	0	0	0	0	0	0	0	0	0	0	0	0
0	0	0	0	0	0	0	0	0	0	0	0	0	0	0	0	0	0	0	0	0	0	0	0	0	0	0	0	0	0	0
0	0	0	0	0	0	0	0	0	0	0	0	0	0	0	0	0	0	0	0	0	0	0	0	0	0	0	0	0	0	0
0	0	0	0	0	0	0	0	0	0	0	0	0	0	0	0	0	0	0	0	0	0	0	0	0	0	0	0	0	0	0
0	0	0	0	0	0	0	0	0	0	0	0	0	0	0	0	0	0	0	0	0	0	0	0	0	0	0	0	0	0	0
0	0	0	0	0	0	0	0	0	0	0	0	0	0	0	0	0	0	0	0	0	0	0	0	0	0	0	0	0	0	0
0	0	0	0	0	0	0	0	0	0	0	0	0	0	0	0	0	0	0	0	0	0	0	0	0	0	0	0	0	0	0
0	0	0	0	0	0	0	0	0	0	0	0	0	0	0	0	0	0	0	0	0	0	0	0	0	0	0	0	0	0	0
0	0	0	0	0	0	0	0	0	0	0	0	0	0	0	0	0	0	0	0	0	0	0	0	0	0	0	0	0	0	0
0	0	0	0	0	0	0	0	0	0	0	0	0	0	0	0	0	0	0	0	0	0	0	0	0	0	0	0	0	0	0
0	0	0	0	0	0	0	0	0	0	0	0	0	0	0	0	0	0	0	0	0	0	0	0	0	0	0	0	0	0	0
0	0	0	0	0	0	0	0	0	0	0	0	0	0	0	0	0	0	0	0	0	0	0	0	0	0	0	0	0	0	0
0	0	0	0	0	0	0	0	0	0	0	0	0	0	0	0	0	0	0	0	0	0	0	0	0	0	0	0	0	0	0
0	0	0	0	0	0	0	0	0	0	0	0	0	0	0	0	0	0	0	0	0	0	0	0	0	0	0	0	0	0	0
0	0	0	0	0	0	0	0	0	0	0	0	0	0	0	0	0	0	0	0	0	0	0	0	0	0	0	0	0	0	0
0	0	0	0	0	0	0	0	0	0	0	0	0	0	0	0	0	0	0	0	0	0	0	0	0	0	0	0	0	0	0
0	0	0	0	0	0	0	0	0	0	0	0	0	0	0	0	0	0	0	0	0	0	0	0	0	0	0	0	0	0	0
0	0	0	0	0	0	0	0	0	0	0	0	0	0	0	0	0	0	0	0	0	0	0	0	0	0	0	0	0	0	0
0	0	0	0	0	0	0	0	0	0	0	0	0	0	0	0	0	0	0	0	0	0	0	0	0	0	0	0	0	0	0
0	0	0	0	0	0	0	0	0	0	0	0	0	0	0	0	0	0	0	0	0	0	0	0	0	0	0	0	0	0	0
0	0	0	0	0	0	0	0	0	0	0	0	0	0	0	0	0	0	0	0	0	0	0	0	0	0	0	0	0	0	0
0	0	0	0	0	0	0	0	0	0	0	0	0	0	0	0	0	0	0	0	0	0	0	0	0	0	0	0	0	0	0
0	0	0	0	0	0	0	0	0	0	0	0	0	0	0	0	0	0	0	0	0	0	0	0	0	0	0	0	0	0	0
0	0	0	0	0	0	0	0	0	0	0	0	0	0	0	0	0	0	0	0	0	0	0	0	0	0	0	0	0	0	0
0	0	0	0	0	0	0	0	0	0	0	0	0	0	0	0	0	0	0	0	0	0	0	0	0	0	0	0	0	0	0
0	0	0	0	0	0	0	0	0	0	0	0	0	0	0	0	0	0	0	0	0	0	0	0	0	0	0	0	0	0	0
0	0	0	0	0	0	0	0	0	0	0	0	0	0	0	0	0	0	0	0	0	0	0	0	0	0	0	0	0	0	0
0	0	0	0	0	0	0	0	0	0	0	0	0	0	0	0	0	0	0	0	0	0	0	0	0	0	0	0	0	0	0
0	0	0	0	0	0	0	0	0	0	0	0	0	0	0	0	0	0	0	0	0	0	0	0	0	0	0	0	0	0	0
0	0	0	0	0	0	0	0	0	0	0	0	0	0	0	0	0	0	0	0	0	0	0	0	0	0	0	0	0	0	0
0	0	0	0	0	0	0	0	0	0	0	0	0	0	0	0	0	0	0	0	0	0	0	0	0	0	0	0	0	0	0
0	0	0	0	0	0	0	0	0	0	0	0	0	0	0	0	0	0	0	0	0	0	0	0	0	0	0	0	0	0	0
0	0	0	0	0	0	0	0	0	0	0	0	0	0	0	0	0	0	0	0	0	0	0	0	0	0	0	0	0	0	0
0	0	0	0	0	0	0	0	0	0	0	0	0	0	0	0	0	0	0	0	0	0	0	0	0	0	0	0	0	0	0
0	0	0	0	0	0	0	0	0	0	0	0	0	0	0	0	0	0	0	0	0	0	0	0	0	0	0	0	0	0	0
0	0	0	0	0	0	0	0	0	0	0	0	0	0	0	0	0	0	0	0	0	0	0	0	0	0	0	0	0	0	0
0	0	0	0	0	0	0	0	0	0	0	0	0	0	0	0	0	0	0	0	0	0	0	0	0	0	0	0	0	0	0
0	0	0	0	0	0	0	0	0	0	0	0	0	0	0	0	0	0	0	0	0	0	0	0	0	0	0	0	0	0	0
0	0	0	0	0	0	0	0	0	0	0	0	0	0	0	0	0	0	0	0	0	0	0	0	0	0	0	0	0	0	0
0	0	0	0	0	0	0	0	0	0	0	0	0	0	0	0	0	0	0	0	0	0	0	0	0	0	0	0	0	0	0
0	0	0	0	0	0	0	0	0	0	0	0	0	0	0	0	0	0	0	0	0	0	0	0	0	0	0	0	0	0	0
0	0	0	0	0	0	0	0	0	0	0	0	0	0	0	0	0	0	0	0	0	0	0	0	0	0	0	0	0	0	0
0	0	0	0	0	0	0	0	0	0	0	0	0	0	0	0	0	0	0	0	0	0	0	0	0	0	0	0	0	0	0
0	0	0	0	0	0	0	0	0	0	0	0	0	0	0	0	0	0	0	0	0	0	0	0	0	0	0	0	0	0	0
0	0	0	0	0	0	0	0	0	0	0	0	0	0	0	0	0	0	0	0	0	0	0	0	0	0	0	0	0	0	0
0	0	0	0	0	0	0	0	0	0	0	0	0	0	0	0	0	0	0	0	0	0	0	0	0	0	0	0	0	0	0
0	0	0	0	0	0	0	0	0	0	0	0	0	0	0	0	0	0	0	0	0	0	0	0	0	0	0	0	0	0	0
0	0	0	0	0	0	0	0	0	0	0	0	0	0	0	0	0	0	0	0	0	0	0	0	0	0	0	0	0	0	0
0	0	0	0	0	0	0	0	0	0	0	0	0	0	0	0	0	0	0	0	0	0	0	0	0	0	0	0	0	0	0
0	0	0	0	0	0	0	0	0	0	0	0	0	0	0	0	0	0	0	0	0	0	0	0	0	0	0	0	0	0	0
0	0	0	0	0	0	0	0	0	0	0	0	0	0	0	0	0	0	0	0	0	0	0	0	0	0	0	0	0	0	0
0	0	0	0	0	0	0	0	0	0	0	0	0	0	0	0	0	0	0	0	0	0	0	0	0	0	0	0	0	0	0
0	0	0	0	0	0	0	0	0	0	0	0	0	0	0	0	0	0	0	0	0	0	0	0	0	0	0	0	0	0	0
0	0	0	0	0	0	0	0	0	0	0	0	0	0	0	0	0	0	0	0	0	0	0	0	0	0	0	0	0	0	0
0	0	0	0	0	0	0	0	0	0	0	0	0	0	0	0	0	0	0	0	0	0	0	0	0	0	0	0	0	0	0
0	0	0	0	0	0	0	0	0	0	0	0	0	0	0	0	0	0	0	0	0	0	0	0	0	0	0	0	0	0	0
0	0	0	0	0	0	0	0	0	0	0	0	0	0	0	0	0	0	0	0	0	0	0	0	0	0	0	0	0	0	0
0	0	0	0	0	0	0	0	0	0	0	0	0	0	0	0	0	0	0	0	0	0	0	0	0	0	0	0	0	0	0
0	0	0	0	0	0	0	0	0	0	0	0	0	0	0	0	0	0	0	0	0	0	0	0	0	0	0	0	0	0	0
0	0	0	0	0	0	0	0	0	0	0	0	0	0	0	0	0	0	0	0	0	0	0	0	0	0	0	0	0	0	0
0	0	0	0	0	0	0	0	0	0	0	0	0	0	0	0	0	0	0	0	0	0	0	0	0	0	0	0	0	0	0
0	0	0	0	0	0	0	0	0	0	0	0	0	0	0	0	0	0	0	0	0	0	0	0	0	0	0	0	0	0	0
0	0	0	0	0	0	0	0	0	0	0	0	0	0	0	0	0	0	0	0	0	0	0	0	0	0	0	0	0	0	0
0	0	0	0	0	0	0	0	0	0	0	0	0	0	0	0	0	0	0	0	0	0	0	0	0	0	0	0	0	0	0
0	0	0	0	0	0	0	0	0	0	0	0	0	0	0	0	0	0	0	0	0	0	0	0	0	0	0	0	0	0	0
0	0	0	0	0	0	0	0	0	0	0	0	0	0	0	0	0	0	0	0	0	0	0	0	0	0	0	0	0	0	0
0	0	0	0	0	0	0	0	0	0	0	0	0	0	0	0	0	0	0	0	0	0	0	0	0	0	0	0	0	0	0
0	0	0	0	0	0	0	0	0	0	0	0	0	0	0	0	0	0	0	0	0	0	0	0	0	0	0	0	0	0	0
0	0	0	0	0	0	0	0	0	0	0	0	0	0	0	0	0	0	0	0	0	0	0	0	0	0	0	0	0	0	0
0	0	0	0	0	0	0	0	0	0	0	0	0	0	0	0	0	0	0	0	0	0	0	0	0	0	0	0	0	0	0
0	0	0	0	0	0	0	0	0	0	0	0	0	0	0	0	0	0	0	0	0	0	0	0	0	0	0	0	0	0	0
0	0	0	0	0	0	0	0	0	0	0	0	0	0	0	0	0	0	0	0	0	0	0	0	0	0	0	0	0	0	0
0	0	0	0	0	0	0	0	0	0	0	0	0	0	0	0	0	0	0	0	0	0	0	0	0	0	0	0	0	0	0
0	0	0	0	0	0	0	0	0	0	0	0	0	0	0	0	0	0	0	0	0	0	0	0	0	0	0	0	0	0	0
0	0	0	0	0	0	0	0	0	0	0	0	0	0	0	0	0	0	0	0	0	0	0	0	0	0	0	0	0	0	0
0	0	0	0	0	0	0	0	0	0	0	0	0	0	0	0	0	0	0	0	0	0	0	0	0	0	0	0	0	0	0
0	0	0	0	0	0	0	0	0	0	0	0	0	0	0	0	0	0	0	0	0	0	0	0	0	0	0	0	0	0	0
0	0	0	0	0	0	0	0	0	0	0	0	0	0	0	0	0	0	0	0	0	0	0	0	0	0	0	0	0	0	0
0	0	0	0	0	0	0	0	0	0	0	0	0	0	0	0	0	0	0	0	0	0	0	0	0	0	0	0	0	0	0
0	0	0	0	0	0	0	0	0	0	0	0	0	0	0	0	0	0	0	0	0	0	0	0	0	0	0	0	0	0	0
0	0	0	0	0	0	0	0	0	0	0	0	0	0	0	0	0	0	0	0	0	0	0	0	0	0	0	0	0	0	0
0	0	0	0	0	0	0	0	0	0	0	0	0	0	0	0	0	0	0	0	0	0	0	0	0	0	0	0	0	0	0
0	0	0	0	0	0	0	0	0	0	0	0	0	0	0	0	0	0	0	0	0	0	0	0	0	0	0	0	0	0	0
0	0	0	0	0	0	0	0	0	0	0	0	0	0	0	0	0	0	0	0	0	0	0	0	0	0	0	0	0	0	0
0	0	0	0	0	0	0	0	0	0	0	0	0	0	0	0	0	0	0	0	0	0	0	0	0	0	0	0	0	0	0
0	0	0	0	0	0	0	0	0	0	0	0	0	0	0	0	0	0	0	0	0	0	0	0	0	0	0	0	0	0	0
0	0	0	0	0	0	0	0	0	0	0	0	0	0	0	0	0	0	0	0	0	0	0	0	0	0	0	0	0	0	0
0	0	0	0	0	0	0	0	0	0	0	0	0	0	0	0	0	0	0	0	0	0	0	0	0	0	0	0	0	0	0
0	0	0	0	0	0	0	0	0	0	0	0	0	0	0	0	0	0	0	0	0	0	0	0	0	0	0	0	0	0	0
0	0	0	0	0	0	0	0	0	0	0	0	0	0	0	0	0	0	0	0	0	0	0	0	0	0	0	0	0	0	0
0	0	0	0	0	0	0	0	0	0	0	0	0	0	0	0	0	0	0	0	0	0	0	0	0	0	0	0	0	0	0
0	0	0	0	0	0	0	0	0	0	0	0	0	0	0	0	0	0	0	0	0	0	0	0	0	0	0	0	0	0	0
0	0	0	0	0	0	0	0	0	0	0	0	0	0	0	0	0	0	0	0	0	0	0	0	0	0	0	0	0	0	0
0	0	0	0	0	0	0	0	0	0	0	0	0	0	0	0	0	0	0	0	0	0	0	0	0	0	0	0	0	0	0
0	0	0	0	0	0	0	0	0	0	0	0	0	0	0	0	0	0	0	0	0	0	0	0	0	0	0	0	0	0	0
0	0	0	0	0	0	0	0	0	0	0	0	0	0	0	0	0	0	0	0	0	0	0	0	0	0	0	0	0	0	0
0	0	0	0	0	0	0	0	0	0	0	0	0	0	0	0	0	0	0	0	0	0	0	0	0	0	0	0	0	0	0
0	0	0	0	0	0	0	0	0	0	0	0	0	0	0	0	0	0	0	0	0	0	0	0	0	0	0	0	0	0	0
0	0	0	0	0	0	0	0	0	0	0	0	0	0	0	0	0	0	0	0	0	0	0	0	0	0	0	0	0	0	0
0	0	0	0	0	0	0	0	0	0	0	0	0	0	0	0	0	0	0	0	0	0	0	0	0	0	0	0	0	0	0
0	0	0	0	0	0	0	0	0	0	0	0	0	0	0	0	0	0	0	0	0	0	0	0	0	0	0	0	0	0	0
0	0	0	0	0	0	0	0	0	0	0	0	0	0	0	0	0	0	0	0	0	0	0	0	0	0	0	0	0	0	0
0	0	0	0	0	0	0	0	0	0	0	0	0	0	0	0	0	0	0	0	0	0	0	0	0	0	0	0	0	0	0
0	0	0	0	0	0	0	0	0	0	0	0	0	0	0	0	0	0	0	0	0	0	0	0	0	0	0	0	0	0	0
0	0	0	0	0	0	0	0	0	0	0	0	0	0	0	0	0	0	0	0	0	0	0	0	0	0	0	0	0	0	0
0	0	0	0	0	0	0	0	0	0	0	0	0	0	0	0	0	0	0	0	0	0	0	0	0	0	0	0	0	0	0
0	0	0	0	0	0	0	0	0	0	0	0	0	0	0	0	0	0	0	0	0	0	0	0	0	0	0	0	0	0	0
0	0	0	0	0	0	0	0	0	0	0	0	0	0	0	0	0	0	0	0	0	0	0	0	0	0	0	0	0	0	0
0	0	0	0	0	0	0	0	0	0	0	0	0	0	0	0	0	0	0	0	0	0	0	0	0	0	0	0	0	0	0
0	0	0	0	0	0	0	0	0	0	0	0	0	0	0	0	0	0	0	0	0	0	0	0	0	0	0	0	0	0	0
0	0	0	0	0	0	0	0	0	0	0	0	0	0	0	0	0	0	0	0	0	0	0	0	0	0	0	0	0	0	0
0	0	0	0	0	0	0	0	0	0	0	0	0	0	0	0	0	0	0	0	0	0	0	0	0	0	0	0	0	0	0
0	0	0	0	0	0	0	0	0	0	0	0	0	0	0	0	0	0	0	0	0	0	0	0	0	0	0	0	0	0	0
0	0	0	0	0	0	0	0	0	0	0	0	0	0	0	0	0	0	0	0	0	0	0	0	0	0	0	0	0	0	0
0	0	0	0	0	0	0	0	0	0	0	0	0	0	0	0	0	0	0	0	0	0	0	0	0	0	0	0	0	0	0
0	0	0	0	0	0	0	0	0	0	0	0	0	0	0	0	0	0	0	0	0	0	0	0	0	0	0	0	0	0	0
0	0	0	0	0	0	0	0	0	0	0	0	0	0	0	0	0	0	0	0	0	0	0	0	0	0	0	0	0	0	0
0	0	0	0	0	0	0	0	0	0	0	0	0	0	0	0	0	0	0	0	0	0	0	0	0	0	0	0	0	0	0
0	0	0	0	0	0	0	0	0	0	0	0	0	0	0	0	0	0	0	0	0	0	0	0	0	0	0	0	0	0	0
0	0	0	0	0	0	0	0	0	0	0	0	0	0	0	0	0	0	0	0	0	0	0	0	0	0	0	0	0	0	0
0	0	0	0	0	0	0	0	0	0	0	0	0	0	0	0	0	0	0	0	0	0	0	0	0	0	0	0	0	0	0
0	0	0	0	0	0	0	0	0	0	0	0	0	0	0	0	0	0	0	0	0	0	0	0	0	0	0	0	0	0	0
0	0	0	0	0	0	0	0	0	0	0	0	0	0	0	0	0	0	0	0	0	0	0	0	0	0	0	0	0	0	0
0	0	0	0	0	0	0	0	0	0	0	0	0	0	0	0	0	0	0	0	0	0	0	0	0	0	0	0	0	0	0
0	0	0	0	0	0	0	0	0	0	0	0	0	0	0	0	0	0	0	0	0	0	0	0	0	0	0	0	0	0	0
0	0	0	0	0	0	0	0	0	0	0	0	0	0	0	0	0	0	0	0	0	0	0	0	0	0	0	0	0	0	0
0	0	0	0	0	0	0	0	0	0	0	0	0	0	0	0	0	0	0	0	0	0	0	0	0	0	0	0	0	0	0
0	0	0	0	0	0	0	0	0	0	0	0	0	0	0	0	0	0	0	0	0	0	0	0	0	0	0	0	0	0	0
0	0	0	0	0	0	0	0	0	0	0	0	0	0	0	0	0	0	0	0	0	0	0	0	0	0	0	0	0	0	0
0	0	0	0	0	0	0	0	0	0	0	0	0	0	0	0	0	0	0	0	0	0	0	0	0	0	0	0	0	0	0
0	0	0	0	0	0	0	0	0	0	0	0	0	0	0	0	0	0	0	0	0	0	0	0	0	0	0	0	0	0	0
0	0	0	0	0	0	0	0	0	0	0	0	0	0	0	0	0	0	0	0	0	0	0	0	0	0	0	0	0	0	0
0	0	0	0	0	0	0	0	0	0	0	0	0	0	0	0	0	0	0	0	0	0	0	0	0	0	0	0	0	0	0
0	0	0	0	0	0	0	0	0	0	0	0	0	0	0	0	0	0	0	0	0	0	0	0	0	0	0	0	0	0	0
0	0	0	0	0	0	0	0	0	0	0	0	0	0	0	0	0	0	0	0	0	0	0	0	0	0	0	0	0	0	0
0	0	0	0	0	0	0	0	0	0	0	0	0	0	0	0	0	0	0	0	0	0	0	0	0	0	0	0	0	0	0
0	0	0	0	0	0	0	0	0	0	0	0	0	0	0	0	0	0	0	0	0	0	0	0	0	0	0	0	0	0	0
0	0	0	0	0	0	0	0	0	0	0	0	0	0	0	0	0	0	0	0	0	0	0	0	0	0	0	0	0	0	0
0	0	0	0	0	0	0	0	0	0	0	0	0	0	0	0	0	0	0	0	0	0	0	0	0	0	0	0	0	0	0
0	0	0	0	0	0	0	0	0	0	0	0	0	0	0	0	0	0	0	0	0	0	0	0	0	0	0	0	0	0	0
0	0	0	0	0	0	0	0	0	0	0	0	0	0	0	0	0	0	0	0	0	0	0	0	0	0	0	0	0	0	0
0	0	0	0	0	0	0	0	0	0	0	0	0	0	0	0	0	0	0	0	0	0	0	0	0	0	0	0	0	0	0
0	0	0	0	0	0	0	0	0	0	0	0	0	0	0	0	0	0	0	0	0	0	0	0	0	0	0	0	0	0	0
0	0	0	0	0	0	0	0	0	0	0	0	0	0	0	0	0	0	0	0	0	0	0	0	0	0	0	0	0	0	0
0	0	0	0	0	0	0	0	0	0	0	0	0	0	0	0	0	0	0	0	0	0	0	0	0	0	0	0	0	0	0
0	0	0	0	0	0	0	0	0	0	0	0	0	0	0	0	0	0	0	0	0	0	0	0	0	0	0	0	0	0	0
0	0	0	0	0	0	0	0	0	0	0	0	0	0	0	0	0	0	0	0	0	0	0	0	0	0	0	0	0	0	0
0	0	0	0	0	0	0	0	0	0	0	0	0	0	0	0	0	0	0	0	0	0	0	0	0	0	0	0	0	0	0
0	0	0	0	0	0	0	0	0	0	0	0	0	0	0	0	0	0	0	0	0	0	0	0	0	0	0	0	0	0	0
0	0	0	0	0	0	0	0	0	0	0	0	0	0	0	0	0	0	0	0	0	0	0	0	0	0	0	0	0	0	0
0	0	0	0	0	0	0	0	0	0	0	0	0	0	0	0	0	0	0	0	0	0	0	0	0	0	0	0	0	0	0
0	0	0	0	0	0	0	0	0	0	0	0	0	0	0	0	0	0	0	0	0	0	0	0	0	0	0	0	0	0	0
0	0	0	0	0	0	0	0	0	0	0	0	0	0	0	0	0	0	0	0	0	0	0	0	0	0	0	0	0	0	0
0	0	0	0	0	0	0	0	0	0	0	0	0	0	0	0	0	0	0	0	0	0	0	0	0	0	0	0	0	0	0
0	0	0	0	0	0	0	0	0	0	0	0	0	0	0	0	0	0	0	0	0	0	0	0	0	0	0	0	0	0	0
0	0	0	0	0	0	0	0	0	0	0	0	0	0	0	0	0	0	0	0	0	0	0	0	0	0	0	0	0	0	0
0	0	0	0	0	0	0	0	0	0	0	0	0	0	0	0	0	0	0	0	0	0	0	0	0	0	0	0	0	0	0
0	0	0	0	0	0	0	0	0	0	0	0	0	0	0	0	0	0	0	0	0	0	0	0	0	0	0	0	0	0	0
0	0	0	0	0	0	0	0	0	0	0	0	0	0	0	0	0	0	0	0	0	0	0	0	0	0	0	0	0	0	0
0	0	0	0	0	0	0	0	0	0	0	0	0	0	0	0	0	0	0	0	0	0	0	0	0	0	0	0	0	0	0
0	0	0	0	0	0	0	0	0	0	0	0	0	0	0	0	0	0	0	0	0	0	0	0	0	0	0	0	0	0	0
0	0	0	0	0	0	0	0	0	0	0	0	0	0	0	0	0	0	0	0	0	0	0	0	0	0	0	0	0	0	0
0	0	0	0	0	0	0	0	0	0	0	0	0	0	0	0	0	0	0	0	0	0	0	0	0	0	0	0	0	0	0
0	0	0	0	0	0	0	0	0	0	0	0	0	0	0	0	0	0	0	0	0	0	0	0	0	0	0	0	0	0	0
0	0	0	0	0	0	0	0	0	0	0	0	0	0	0	0	0	0	0	0	0	0	0	0	0	0	0	0	0	0	0
0	0	0	0	0	0	0	0	0	0	0	0	0	0	0	0	0	0	0	0	0	0	0	0	0	0	0	0	0	0	0
0	0	0	0	0	0	0	0	0	0	0	0	0	0	0	0	0	0	0	0	0	0	0	0	0	0	0	0	0	0	0
0	0	0	0	0	0	0	0	0	0	0	0	0	0	0	0	0	0	0	0	0	0	0	0	0	0	0	0	0	0	0
0	0	0	0	0	0	0	0	0	0	0	0	0	0	0	0	0	0	0	0	0	0	0	0	0	0	0	0	0	0	0
0	0	0	0	0	0	0	0	0	0	0	0	0	0	0	0	0	0	0	0	0	0	0	0	0	0	0	0	0	0	0
0	0	0	0	0	0	0	0	0	0	0	0	0	0	0	0	0	0	0	0	0	0	0	0	0	0	0	0	0	0	0
0	0	0	0	0	0	0	0	0	0	0	0	0	0	0	0	0	0	0	0	0	0	0	0	0	0	0	0	0	0	0
0	0	0	0	0	0	0	0	0	0	0	0	0	0	0	0	0	0	0	0	0	0	0	0	0	0	0	0	0	0	0
0	0	0	0	0	0	0	0	0	0	0	0	0	0	0	0	0	0	0	0	0	0	0	0	0	0	0	0	0	0	0
0	0	0	0	0	0	0	0	0	0	0	0	0	0	0	0	0	0	0	0	0	0	0	0	0	0	0	0	0	0	0
0	0	0	0	0	0	0	0	0	0	0	0	0	0	0	0	0	0	0	0	0	0	0	0	0	0	0	0	0	0	0
0	0	0	0	0	0	0	0	0	0	0	0	0	0	0	0	0	0	0	0	0	0	0	0	0	0	0	0	0	0	0
0	0	0	0	0	0	0	0	0	0	0	0	0	0	0	0	0	0	0	0	0	0	0	0	0	0	0	0	0	0	0
0	0	0	0	0	0	0	0	0	0	0	0	0	0	0	0	0	0	0	0	0	0	0	0	0	0	0	0	0	0	0
0	0	0	0	0	0	0	0	0	0	0	0	0	0	0	0	0	0	0	0	0	0	0	0	0	0	0	0	0	0	0
0	0	0	0	0	0	0	0	0	0	0	0	0	0	0	0	0	0	0	0	0	0	0	0	0	0	0	0	0	0	0
0	0	0	0	0	0	0	0	0	0	0	0	0	0	0	0	0	0	0	0	0	0	0	0	0	0	0	0	0	0	0
0	0	0	0	0	0	0	0	0	0	0	0	0	0	0	0	0	0	0	0	0	0	0	0	0	0	0	0	0	0	0
0	0	0	0	0	0	0	0	0	0	0	0	0	0	0	0	0	0	0	0	0	0	0	0	0	0	0	0	0	0	0
0	0	0	0	0	0	0	0	0	0	0	0	0	0	0	0	0	0	0	0	0	0	0	0	0	0	0	0	0	0	0
0	0	0	0	0	0	0	0	0	0	0	0	0	0	0	0	0	0	0	0	0	0	0	0	0	0	0	0	0	0	0
0	0	0	0	0	0	0	0	0	0	0	0	0	0	0	0	0	0	0	0	0	0	0	0	0	0	0	0	0	0	0
0	0	0	0	0	0	0	0	0	0	0	0	0	0	0	0	0	0	0	0	0	0	0	0	0	0	0	0	0	0	0
0	0	0	0	0	0	0	0	0	0	0	0	0	0	0	0	0	0	0	0	0	0	0	0	0	0	0	0	0	0	0
0	0	0	0	0	0	0	0	0	0	0	0	0	0	0	0	0	0	0	0	0	0	0	0	0	0	0	0	0	0	0
0	0	0	0	0	0	0	0	0	0	0	0	0	0	0	0	0	0	0	0	0	0	0	0	0	0	0	0	0	0	0
0	0	0	0	0	0	0	0	0	0	0	0	0	0	0	0	0	0	0	0	0	0	0	0	0	0	0	0	0	0	0
0	0	0	0	0	0	0	0	0	0	0	0	0	0	0	0	0	0	0	0	0	0	0	0	0	0	0	0	0	0	0
0	0	0	0	0	0	0	0	0	0	0	0	0	0	0	0	0	0	0	0	0	0	0	0	0	0	0	0	0	0	0
0	0	0	0	0	0	0	0	0	0	0	0	0	0	0	0	0	0	0	0	0	0	0	0	0	0	0	0	0	0	0
0	0	0	0	0	0	0	0	0	0	0	0	0	0	0	0	0	0	0	0	0	0	0	0	0	0	0	0	0	0	0
0	0	0	0	0	0	0	0	0	0	0	0	0	0	0	0	0	0	0	0	0	0	0	0	0	0	0	0	0	0	0
0	0	0	0	0	0	0	0	0	0	0	0	0	0	0	0	0	0	0	0	0	0	0	0	0	0	0	0	0	0	0
0	0	0	0	0	0	0	0	0	0	0	0	0	0	0	0	0	0	0	0	0	0	0	0	0	0	0	0	0	0	0
0	0	0	0	0	0	0	0	0	0	0	0	0	0	0	0	0	0	0	0	0	0	0	0	0	0	0	0	0	0	0
0	0	0	0	0	0	0	0	0	0	0	0	0	0	0	0	0	0	0	0	0	0	0	0	0	0	0	0	0	0	0
0	0	0	0	0	0	0	0	0	0	0	0	0	0	0	0	0	0	0	0	0	0	0	0	0	0	0	0	0	0	0
0	0	0	0	0	0	0	0	0	0	0	0	0	0	0	0	0	0	0	0	0	0	0	0	0	0	0	0	0	0	0
0	0	0	0	0	0	0	0	0	0	0	0	0	0	0	0	0	0	0	0	0	0	0	0	0	0	0	0	0	0	0
0	0	0	0	0	0	0	0	0	0	0	0	0	0	0	0	0	0	0	0	0	0	0	0	0	0	0	0	0	0	0
0	0	0	0	0	0	0	0	0	0	0	0	0	0	0	0	0	0	0	0	0	0	0	0	0	0	0	0	0	0	0
0	0	0	0	0	0	0	0	0	0	0	0	0	0	0	0	0	0	0	0	0	0	0	0	0	0	0	0	0	0	0
0	0	0	0	0	0	0	0	0	0	0	0	0	0	0	0	0	0	0	0	0	0	0	0	0	0	0	0	0	0	0
0	0	0	0	0	0	0	0	0	0	0	0	0	0	0	0	0	0	0	0	0	0	0	0	0	0	0	0	0	0	0
0	0	0	0	0	0	0	0	0	0	0	0	0	0	0	0	0	0	0	0	0	0	0	0	0	0	0	0	0	0	0
0	0	0	0	0	0	0	0	0	0	0	0	0	0	0	0	0	0	0	0	0	0	0	0	0	0	0	0	0	0	0
0	0	0	0	0	0	0	0	0	0	0	0	0	0	0	0	0	0	0	0	0	0	0	0	0	0	0	0	0	0	0
0	0	0	0	0	0	0	0	0	0	0	0	0	0	0	0	0	0	0	0	0	0	0	0	0	0	0	0	0	0	0
0	0	0	0	0	0	0	0	0	0	0	0	0	0	0	0	0	0	0	0	0	0	0	0	0	0	0	0	0	0	0
0	0	0	0	0	0	0	0	0	0	0	0	0	0	0	0	0	0	0	0	0	0	0	0	0	0	0	0	0	0	0
0	0	0	0	0	0	0	0	0	0	0	0	0	0	0	0	0	0	0	0	0	0	0	0	0	0	0	0	0	0	0
0	0	0	0	0	0	0	0	0	0	0	0	0	0	0	0	0	0	0	0	0	0	0	0	0	0	0	0	0	0	0
0	0	0	0	0	0	0	0	0	0	0	0	0	0	0	0	0	0	0	0	0	0	0	0	0	0	0	0	0	0	0
0	0	0	0	0	0	0	0	0	0	0	0	0	0	0	0	0	0	0	0	0	0	0	0	0	0	0	0	0	0	0
0	0	0	0	0	0	0	0	0	0	0	0	0	0	0	0	0	0	0	0	0	0	0	0	0	0	0	0	0	0	0
0	0	0	0	0	0	0	0	0	0	0	0	0	0	0	0	0	0	0	0	0	0	0	0	0	0	0	0	0	0	0
0	0	0	0	0	0	0	0	0	0	0	0	0	0	0	0	0	0	0	0	0	0	0	0	0	0	0	0	0	0	0
0	0	0	0	0	0	0	0	0	0	0	0	0	0	0	0	0	0	0	0	0	0	0	0	0	0	0	0	0	0	0
0	0	0	0	0	0	0	0	0	0	0	0	0	0	0	0	0	0	0	0	0	0	0	0	0	0	0	0	0	0	0
0	0	0	0	0	0	0	0	0	0	0	0	0	0	0	0	0	0	0	0	0	0	0	0	0	0	0	0	0	0	0
0	0	0	0	0	0	0	0	0	0	0	0	0	0	0	0	0	0	0	0	0	0	0	0	0	0	0	0	0	0	0
0	0	0	0	0	0	0	0	0	0	0	0	0	0	0	0	0	0	0	0	0	0	0	0	0	0	0	0	0	0	0
0	0	0	0	0	0	0	0	0	0	0	0	0	0	0	0	0	0	0	0	0	0	0	0	0	0	0	0	0	0	0
0	0	0	0	0	0	0	0	0	0	0	0	0	0	0	0	0	0	0	0	0	0	0	0	0	0	0	0	0	0	0
0	0	0	0	0	0	0	0	0	0	0	0	0	0	0	0	0	0	0	0	0	0	0	0	0	0	0	0	0	0	0
0	0	0	0	0	0	0	0	0	0	0	0	0	0	0	0	0	0	0	0	0	0	0	0	0	0	0	0	0	0	0
0	0	0	0	0	0	0	0	0	0	0	0	0	0	0	0	0	0	0	0	0	0	0	0	0	0	0	0	0	0	0
0	0	0	0	0	0	0	0	0	0	0	0	0	0	0	0	0	0	0	0	0	0	0	0	0	0	0	0	0	0	0
0	0	0	0	0	0	0	0	0	0	0	0	0	0	0	0	0	0	0	0	0	0	0	0	0	0	0	0	0	0	0
0	0	0	0	0	0	0	0	0	0	0	0	0	0	0	0	0	0	0	0	0	0	0	0	0	0	0	0	0	0	0
0	0	0	0	0	0	0	0	0	0	0	0	0	0	0	0	0	0	0	0	0	0	0	0	0	0	0	0	0	0	0
0	0	0	0	0	0	0	0	0	0	0	0	0	0	0	0	0	0	0	0	0	0	0	0	0	0	0	0	0	0	0
0	0	0	0	0	0	0	0	0	0	0	0	0	0	0	0	0	0	0	0	0	0	0	0	0	0	0	0	0	0	0
0	0	0	0	0	0	0	0	0	0	0	0	0	0	0	0	0	0	0	0	0	0	0	0	0	0	0	0	0	0	0
0	0	0	0	0	0	0	0	0	0	0	0	0	0	0	0	0	0	0	0	0	0	0	0	0	0	0	0	0	0	0
0	0	0	0	0	0	0	0	0	0	0	0	0	0	0	0	0	0	0	0	0	0	0	0	0	0	0	0	0	0	0
0	0	0	0	0	0	0	0	0	0	0	0	0	0	0	0	0	0	0	0	0	0	0	0	0	0	0	0	0	0	0
0	0	0	0	0	0	0	0	0	0	0	0	0	0	0	0	0	0	0	0	0	0	0	0	0	0	0	0	0	0	0
0	0	0	0	0	0	0	0	0	0	0	0	0	0	0	0	0	0	0	0	0	0	0	0	0	0	0	0	0	0	0
0	0	0	0	0	0	0	0	0	0	0	0	0	0	0	0	0	0	0	0	0	0	0	0	0	0	0	0	0	0	0
0	0	0	0	0	0	0	0	0	0	0	0	0	0	0	0	0	0	0	0	0	0	0	0	0	0	0	0	0	0	0
0	0	0	0	0	0	0	0	0	0	0	0	0	0	0	0	0	0	0	0	0	0	0	0	0	0	0	0	0	0	0
0	0	0	0	0	0	0	0	0	0	0	0	0	0	0	0	0	0	0	0	0	0	0	0	0	0	0	0	0	0	0
0	0	0	0	0	0	0	0	0	0	0	0	0	0	0	0	0	0	0	0	0	0	0	0	0	0	0	0	0	0	0
0	0	0	0	0	0	0	0	0	0	0	0	0	0	0	0	0	0	0	0	0	0	0	0	0	0	0	0	0	0	0
0	0	0	0	0	0	0	0	0	0	0	0	0	0	0	0	0	0	0	0	0	0	0	0	0	0	0	0	0	0	0
0	0	0	0	0	0	0	0	0	0	0	0	0	0	0	0	0	0	0	0	0	0	0	0	0	0	0	0	0	0	0
0	0	0	0	0	0	0	0	0	0	0	0	0	0	0	0	0	0	0	0	0	0	0	0	0	0	0	0	0	0	0
0	0	0	0	0	0	0	0	0	0	0	0	0	0	0	0	0	0	0	0	0	0	0	0	0	0	0	0	0	0	0
0	0	0	0	0	0	0	0	0	0	0	0	0	0	0	0	0	0	0	0	0	0	0	0	0	0	0	0	0	0	0
0	0	0	0	0	0	0	0	0	0	0	0	0	0	0	0	0	0	0	0	0	0	0	0	0	0	0	0	0	0	0
0	0	0	0	0	0	0	0	0	0	0	0	0	0	0	0	0	0	0	0	0	0	0	0	0	0	0	0	0	0	0
0	0	0	0	0	0	0	0	0	0	0	0	0	0	0	0	0	0	0	0	0	0	0	0	0	0	0	0	0	0	0
0	0	0	0	0	0	0	0	0	0	0	0	0	0	0	0	0	0	0	0	0	0	0	0	0	0	0	0	0	0	0
0	0	0	0	0	0	0	0	0	0	0	0	0	0	0	0	0	0	0	0	0	0	0	0	0	0	0	0	0	0	0
0	0	0	0	0	0	0	0	0	0	0	0	0	0	0	0	0	0	0	0	0	0	0	0	0	0	0	0	0	0	0
0	0	0	0	0	0	0	0	0	0	0	0	0	0	0	0	0	0	0	0	0	0	0	0	0	0	0	0	0	0	0
0	0	0	0	0	0	0	0	0	0	0	0	0	0	0	0	0	0	0	0	0	0	0	0	0	0	0	0	0	0	0
0	0	0	0	0	0	0	0	0	0	0	0	0	0	0	0	0	0	0	0	0	0	0	0	0	0	0	0	0	0	0
0	0	0	0	0	0	0	0	0	0	0	0	0	0	0	0	0	0	0	0	0	0	0	0	0	0	0	0	0	0	0
0	0	0	0	0	0	0	0	0	0	0	0	0	0	0	0	0	0	0	0	0	0	0	0	0	0	0	0	0	0	0
0	0	0	0	0	0	0	0	0	0	0	0	0	0	0	0	0	0	0	0	0	0	0	0	0	0	0	0	0	0	0
0	0	0	0	0	0	0	0	0	0	0	0	0	0	0	0	0	0	0	0	0	0	0	0	0	0	0	0	0	0	0
0	0	0	0	0	0	0	0	0	0	0	0	0	0	0	0	0	0	0	0	0	0	0	0	0	0	0	0	0	0	0
0	0	0	0	0	0	0	0	0	0	0	0	0	0	0	0	0	0	0	0	0	0	0	0	0	0	0	0	0	0	0
0	0	0	0	0	0	0	0	0	0	0	0	0	0	0	0	0	0	0	0	0	0	0	0	0	0	0	0	0	0	0
0	0	0	0	0	0	0	0	0	0	0	0	0	0	0	0	0	0	0	0	0	0	0	0	0	0	0	0	0	0	0
0	0	0	0	0	0	0	0	0	0	0	0	0	0	0	0	0	0	0	0	0	0	0	0	0	0	0	0	0	0	0
0	0	0	0	0	0	0	0	0	0	0	0	0	0	0	0	0	0	0	0	0	0	0	0	0	0	0	0	0	0	0
0	0	0	0	0	0	0	0	0	0	0	0	0	0	0	0	0	0	0	0	0	0	0	0	0	0	0	0	0	0	0
0	0	0	0	0	0	0	0	0	0	0	0	0	0	0	0	0	0	0	0	0	0	0	0	0	0	0	0	0	0	0
0	0	0	0	0	0	0	0	0	0	0	0	0	0	0	0	0	0	0	0	0	0	0	0	0	0	0	0	0	0	0
0	0	0	0	0	0	0	0	0	0	0	0	0	0	0	0	0	0	0	0	0	0	0	0	0	0	0	0	0	0	0
0	0	0	0	0	0	0	0	0	0	0	0	0	0	0	0	0	0	0	0	0	0	0	0	0	0	0	0	0	0	0
0	0	0	0	0	0	0	0	0	0	0	0	0	0	0	0	0	0	0	0	0	0	0	0	0	0	0	0	0	0	0
0	0	0	0	0	0	0	0	0	0	0	0	0	0	0	0	0	0	0	0	0	0	0	0	0	0	0	0	0	0	0
0	0	0	0	0	0	0	0	0	0	0	0	0	0	0	0	0	0	0	0	0	0	0	0	0	0	0	0	0	0	0
0	0	0	0	0	0	0	0	0	0	0	0	0	0	0	0	0	0	0	0	0	0	0	0	0	0	0	0	0	0	0
0	0	0	0	0	0	0	0	0	0	0	0	0	0	0	0	0	0	0	0	0	0	0	0	0	0	0	0	0	0	0
0	0	0	0	0	0	0	0	0	0	0	0	0	0	0	0	0	0	0	0	0	0	0	0	0	0	0	0	0	0	0
0	0	0	0	0	0	0	0	0	0	0	0	0	0	0	0	0	0	0	0	0	0	0	0	0	0	0	0	0	0	0
0	0	0	0	0	0	0	0	0	0	0	0	0	0	0	0	0	0	0	0	0	0	0	0	0	0	0	0	0	0	0
0	0	0	0	0	0	0	0	0	0	0	0	0	0	0	0	0	0	0	0	0	0	0	0	0	0	0	0	0	0	0
0	0	0	0	0	0	0	0	0	0	0	0	0	0	0	0	0	0	0	0	0	0	0	0	0	0	0	0	0	0	0
0	0	0	0	0	0	0	0	0	0	0	0	0	0	0	0	0	0	0	0	0	0	0	0	0	0	0	0	0	0	0
0	0	0	0	0	0	0	0	0	0	0	0	0	0	0	0	0	0	0	0	0	0	0	0	0	0	0	0	0	0	0
0	0	0	0	0	0	0	0	0	0	0	0	0	0	0	0	0	0	0	0	0	0	0	0	0	0	0	0	0	0	0
0	0	0	0	0	0	0	0	0	0	0	0	0	0	0	0	0	0	0	0	0	0	0	0	0	0	0	0	0	0	0
0	0	0	0	0	0	0	0	0	0	0	0	0	0	0	0	0	0	0	0	0	0	0	0	0	0	0	0	0	0	0
0	0	0	0	0	0	0	0	0	0	0	0	0	0	0	0	0	0	0	0	0	0	0	0	0	0	0	0	0	0	0
0	0	0	0	0	0	0	0	0	0	0	0	0	0	0	0	0	0	0	0	0	0	0	0	0	0	0	0	0	0	0
0	0	0	0	0	0	0	0	0	0	0	0	0	0	0	0	0	0	0	0	0	0	0	0	0	0	0	0	0	0	0
0	0	0	0	0	0	0	0	0	0	0	0	0	0	0	0	0	0	0	0	0	0	0	0	0	0	0	0	0	0	0
0	0	0	0	0	0	0	0	0	0	0	0	0	0	0	0	0	0	0	0	0	0	0	0	0	0	0	0	0	0	0
0	0	0	0	0	0	0	0	0	0	0	0	0	0	0	0	0	0	0	0	0	0	0	0	0	0	0	0	0	0	0
0	0	0	0	0	0	0	0	0	0	0	0	0	0	0	0	0	0	0	0	0	0	0	0	0	0	0	0	0	0	0
0	0	0	0	0	0	0	0	0	0	0	0	0	0	0	0	0	0	0	0	0	0	0	0	0	0	0	0	0	0	0
0	0	0	0	0	0	0	0	0	0	0	0	0	0	0	0	0	0	0	0	0	0	0	0	0	0	0	0	0	0	0
0	0	0	0	0	0	0	0	0	0	0	0	0	0	0	0	0	0	0	0	0	0	0	0	0	0	0	0	0	0	0
0	0	0	0	0	0	0	0	0	0	0	0	0	0	0	0	0	0	0	0	0	0	0	0	0	0	0	0	0	0	0
0	0	0	0	0	0	0	0	0	0	0	0	0	0	0	0	0	0	0	0	0	0	0	0	0	0	0	0	0	0	0
0	0	0	0	0	0	0	0	0	0	0	0	0	0	0	0	0	0	0	0	0	0	0	0	0	0	0	0	0	0	0
0	0	0	0	0	0	0	0	0	0	0	0	0	0	0	0	0	0	0	0	0	0	0	0	0	0	0	0	0	0	0
0	0	0	0	0	0	0	0	0	0	0	0	0	0	0	0	0	0	0	0	0	0	0	0	0	0	0	0	0	0	0
0	0	0	0	0	0	0	0	0	0	0	0	0	0	0	0	0	0	0	0	0	0	0	0	0	0	0	0	0	0	0
0	0	0	0	0	0	0	0	0	0	0	0	0	0	0	0	0	0	0	0	0	0	0	0	0	0	0	0	0	0	0
0	0	0	0	0	0	0	0	0	0	0	0	0	0	0	0	0	0	0	0	0	0	0	0	0	0	0	0	0	0	0
0	0	0	0	0	0	0	0	0	0	0	0	0	0	0	0	0	0	0	0	0	0	0	0	0	0	0	0	0	0	0
0	0	0	0	0	0	0	0	0	0	0	0	0	0	0	0	0	0	0	0	0	0	0	0	0	0	0	0	0	0	0
0	0	0	0	0	0	0	0	0	0	0	0	0	0	0	0	0	0	0	0	0	0	0	0	0	0	0	0	0	0	0
0	0	0	0	0	0	0	0	0	0	0	0	0	0	0	0	0	0	0	0	0	0	0	0	0	0	0	0	0	0	0
0	0	0	0	0	0	0	0	0	0	0	0	0	0	0	0	0	0	0	0	0	0	0	0	0	0	0	0	0	0	0
0	0	0	0	0	0	0	0	0	0	0	0	0	0	0	0	0	0	0	0	0	0	0	0	0	0	0	0	0	0	0
0	0	0	0	0	0	0	0	0	0	0	0	0	0	0	0	0	0	0	0	0	0	0	0	0	0	0	0	0	0	0
0	0	0	0	0	0	0	0	0	0	0	0	0	0	0	0	0	0	0	0	0	0	0	0	0	0	0	0	0	0	0
0	0	0	0	0	0	0	0	0	0	0	0	0	0	0	0	0	0	0	0	0	0	0	0	0	0	0	0	0	0	0
0	0	0	0	0	0	0	0	0	0	0	0	0	0	0	0	0	0	0	0	0	0	0	0	0	0	0	0	0	0	0
0	0	0	0	0	0	0	0	0	0	0	0	0	0	0	0	0	0	0	0	0	0	0	0	0	0	0	0	0	0	0
0	0	0	0	0	0	0	0	0	0	0	0	0	0	0	0	0	0	0	0	0	0	0	0	0	0	0	0	0	0	0
0	0	0	0	0	0	0	0	0	0	0	0	0	0	0	0	0	0	0	0	0	0	0	0	0	0	0	0	0	0	0
0	0	0	0	0	0	0	0	0	0	0	0	0	0	0	0	0	0	0	0	0	0	0	0	0	0	0	0	0	0	0
0	0	0	0	0	0	0	0	0	0	0	0	0	0	0	0	0	0	0	0	0	0	0	0	0	0	0	0	0	0	0
0	0	0	0	0	0	0	0	0	0	0	0	0	0	0	0	0	0	0	0	0	0	0	0	0	0	0	0	0	0	0
0	0	0	0	0	0	0	0	0	0	0	0	0	0	0	0	0	0	0	0	0	0	0	0	0	0	0	0	0	0	0
0	0	0	0	0	0	0	0	0	0	0	0	0	0	0	0	0	0	0	0	0	0	0	0	0	0	0	0	0	0	0
0	0	0	0	0	0	0	0	0	0	0	0	0	0	0	0	0	0	0	0	0	0	0	0	0	0	0	0	0	0	0
0	0	0	0	0	0	0	0	0	0	0	0	0	0	0	0	0	0	0	0	0	0	0	0	0	0	0	0	0	0	0
0	0	0	0	0	0	0	0	0	0	0	0	0	0	0	0	0	0	0	0	0	0	0	0	0	0	0	0	0	0	0
0	0	0	0	0	0	0	0	0	0	0	0	0	0	0	0	0	0	0	0	0	0	0	0	0	0	0	0	0	0	0
0	0	0	0	0	0	0	0	0	0	0	0	0	0	0	0	0	0	0	0	0	0	0	0	0	0	0	0	0	0	0
0	0	0	0	0	0	0	0	0	0	0	0	0	0	0	0	0	0	0	0	0	0	0	0	0	0	0	0	0	0	0
0	0	0	0	0	0	0	0	0	0	0	0	0	0	0	0	0	0	0	0	0	0	0	0	0	0	0	0	0	0	0
0	0	0	0	0	0	0	0	0	0	0	0	0	0	0	0	0	0	0	0	0	0	0	0	0	0	0	0	0	0	0
0	0	0	0	0	0	0	0	0	0	0	0	0	0	0	0	0	0	0	0	0	0	0	0	0	0	0	0	0	0	0
0	0	0	0	0	0	0	0	0	0	0	0	0	0	0	0	0	0	0	0	0	0	0	0	0	0	0	0	0	0	0
0	0	0	0	0	0	0	0	0	0	0	0	0	0	0	0	0	0	0	0	0	0	0	0	0	0	0	0	0	0	0
0	0	0	0	0	0	0	0	0	0	0	0	0	0	0	0	0	0	0	0	0	0	0	0	0	0	0	0	0	0	0
0	0	0	0	0	0	0	0	0	0	0	0	0	0	0	0	0	0	0	0	0	0	0	0	0	0	0	0	0	0	0
0	0	0	0	0	0	0	0	0	0	0	0	0	0	0	0	0	0	0	0	0	0	0	0	0	0	0	0	0	0	0
0	0	0	0	0	0	0	0	0	0	0	0	0	0	0	0	0	0	0	0	0	0	0	0	0	0	0	0	0	0	0
0	0	0	0	0	0	0	0	0	0	0	0	0	0	0	0	0	0	0	0	0	0	0	0	0	0	0	0	0	0	0
0	0	0	0	0	0	0	0	0	0	0	0	0	0	0	0	0	0	0	0	0	0	0	0	0	0	0	0	0	0	0
0	0	0	0	0	0	0	0	0	0	0	0	0	0	0	0	0	0	0	0	0	0	0	0	0	0	0	0	0	0	0
0	0	0	0	0	0	0	0	0	0	0	0	0	0	0	0	0	0	0	0	0	0	0	0	0	0	0	0	0	0	0
0	0	0	0	0	0	0	0	0	0	0	0	0	0	0	0	0	0	0	0	0	0	0	0	0	0	0	0	0	0	0
0	0	0	0	0	0	0	0	0	0	0	0	0	0	0	0	0	0	0	0	0	0	0	0	0	0	0	0	0	0	0
0	0	0	0	0	0	0	0	0	0	0	0	0	0	0	0	0	0	0	0	0	0	0	0	0	0	0	0	0	0	0
0	0	0	0	0	0	0	0	0	0	0	0	0	0	0	0	0	0	0	0	0	0	0	0	0	0	0	0	0	0	0
0	0	0	0	0	0	0	0	0	0	0	0	0	0	0	0	0	0	0	0	0	0	0	0	0	0	0	0	0	0	0
0	0	0	0	0	0	0	0	0	0	0	0	0	0	0	0	0	0	0	0	0	0	0	0	0	0	0	0	0	0	0
0	0	0	0	0	0	0	0	0	0	0	0	0	0	0	0	0	0	0	0	0	0	0	0	0	0	0	0	0	0	0
0	0	0	0	0	0	0	0	0	0	0	0	0	0	0	0	0	0	0	0	0	0	0	0	0	0	0	0	0	0	0
0	0	0	0	0	0	0	0	0	0	0	0	0	0	0	0	0	0	0	0	0	0	0	0	0	0	0	0	0	0	0
0	0	0	0	0	0	0	0	0	0	0	0	0	0	0	0	0	0	0	0	0	0	0	0	0	0	0	0	0	0	0
0	0	0	0	0	0	0	0	0	0	0	0	0	0	0	0	0	0	0	0	0	0	0	0	0	0	0	0	0	0	0
0	0	0	0	0	0	0	0	0	0	0	0	0	0	0	0	0	0	0	0	0	0	0	0	0	0	0	0	0	0	0
0	0	0	0	0	0	0	0	0	0	0	0	0	0	0	0	0	0	0	0	0	0	0	0	0	0	0	0	0	0	0
0	0	0	0	0	0	0	0	0	0	0	0	0	0	0	0	0	0	0	0	0	0	0	0	0	0	0	0	0	0	0
0	0	0	0	0	0	0	0	0	0	0	0	0	0	0	0	0	0	0	0	0	0	0	0	0	0	0	0	0	0	0
0	0	0	0	0	0	0	0	0	0	0	0	0	0	0	0	0	0	0	0	0	0	0	0	0	0	0	0	0	0	0
0	0	0	0	0	0	0	0	0	0	0	0	0	0	0	0	0	0	0	0	0	0	0	0	0	0	0	0	0	0	0
0	0	0	0	0	0	0	0	0	0	0	0	0	0	0	0	0	0	0	0	0	0	0	0	0	0	0	0	0	0	0
0	0	0	0	0	0	0	0	0	0	0	0	0	0	0	0	0	0	0	0	0	0	0	0	0	0	0	0	0	0	0
0	0	0	0	0	0	0	0	0	0	0	0	0	0	0	0	0	0	0	0	0	0	0	0	0	0	0	0	0	0	0
0	0	0	0	0	0	0	0	0	0	0	0	0	0	0	0	0	0	0	0	0	0	0	0	0	0	0	0	0	0	0
0	0	0	0	0	0	0	0	0	0	0	0	0	0	0	0	0	0	0	0	0	0	0	0	0	0	0	0	0	0	0
0	0	0	0	0	0	0	0	0	0	0	0	0	0	0	0	0	0	0	0	0	0	0	0	0	0	0	0	0	0	0
0	0	0	0	0	0	0	0	0	0	0	0	0	0	0	0	0	0	0	0	0	0	0	0	0	0	0	0	0	0	0
0	0	0	0	0	0	0	0	0	0	0	0	0	0	0	0	0	0	0	0	0	0	0	0	0	0	0	0	0	0	0
0	0	0	0	0	0	0	0	0	0	0	0	0	0	0	0	0	0	0	0	0	0	0	0	0	0	0	0	0	0	0
0	0	0	0	0	0	0	0	0	0	0	0	0	0	0	0	0	0	0	0	0	0	0	0	0	0	0	0	0	0	0
0	0	0	0	0	0	0	0	0	0	0	0	0	0	0	0	0	0	0	0	0	0	0	0	0	0	0	0	0	0	0
0	0	0	0	0	0	0	0	0	0	0	0	0	0	0	0	0	0	0	0	0	0	0	0	0	0	0	0	0	0	0
0	0	0	0	0	0	0	0	0	0	0	0	0	0	0	0	0	0	0	0	0	0	0	0	0	0	0	0	0	0	0
0	0	0	0	0	0	0	0	0	0	0	0	0	0	0	0	0	0	0	0	0	0	0	0	0	0	0	0	0	0	0
0	0	0	0	0	0	0	0	0	0	0	0	0	0	0	0	0	0	0	0	0	0	0	0	0	0	0	0	0	0	0
0	0	0	0	0	0	0	0	0	0	0	0	0	0	0	0	0	0	0	0	0	0	0	0	0	0	0	0	0	0	0
0	0	0	0	0	0	0	0	0	0	0	0	0	0	0	0	0	0	0	0	0	0	0	0	0	0	0	0	0	0	0
0	0	0	0	0	0	0	0	0	0	0	0	0	0	0	0	0	0	0	0	0	0	0	0	0	0	0	0	0	0	0
0	0	0	0	0	0	0	0	0	0	0	0	0	0	0	0	0	0	0	0	0	0	0	0	0	0	0	0	0	0	0
0	0	0	0	0	0	0	0	0	0	0	0	0	0	0	0	0	0	0	0	0	0	0	0	0	0	0	0	0	0	0
0	0	0	0	0	0	0	0	0	0	0	0	0	0	0	0	0	0	0	0	0	0	0	0	0	0	0	0	0	0	0
0	0	0	0	0	0	0	0	0	0	0	0	0	0	0	0	0	0	0	0	0	0	0	0	0	0	0	0	0	0	0
0	0	0	0	0	0	0	0	0	0	0	0	0	0	0	0	0	0	0	0	0	0	0	0	0	0	0	0	0	0	0
0	0	0	0	0	0	0	0	0	0	0	0	0	0	0	0	0	0	0	0	0	0	0	0	0	0	0	0	0	0	0
0	0	0	0	0	0	0	0	0	0	0	0	0	0	0	0	0	0	0	0	0	0	0	0	0	0	0	0	0	0	0
0	0	0	0	0	0	0	0	0	0	0	0	0	0	0	0	0	0	0	0	0	0	0	0	0	0	0	0	0	0	0
0	0	0	0	0	0	0	0	0	0	0	0	0	0	0	0	0	0	0	0	0	0	0	0	0	0	0	0	0	0	0
0	0	0	0	0	0	0	0	0	0	0	0	0	0	0	0	0	0	0	0	0	0	0	0	0	0	0	0	0	0	0
0	0	0	0	0	0	0	0	0	0	0	0	0	0	0	0	0	0	0	0	0	0	0	0	0	0	0	0	0	0	0
0	0	0	0	0	0	0	0	0	0	0	0	0	0	0	0	0	0	0	0	0	0	0	0	0	0	0	0	0	0	0
0	0	0	0	0	0	0	0	0	0	0	0	0	0	0	0	0	0	0	0	0	0	0	0	0	0	0	0	0	0	0
0	0	0	0	0	0	0	0	0	0	0	0	0	0	0	0	0	0	0	0	0	0	0	0	0	0	0	0	0	0	0
0	0	0	0	0	0	0	0	0	0	0	0	0	0	0	0	0	0	0	0	0	0	0	0	0	0	0	0	0	0	0
0	0	0	0	0	0	0	0	0	0	0	0	0	0	0	0	0	0	0	0	0	0	0	0	0	0	0	0	0	0	0
0	0	0	0	0	0	0	0	0	0	0	0	0	0	0	0	0	0	0	0	0	0	0	0	0	0	0	0	0	0	0
0	0	0	0	0	0	0	0	0	0	0	0	0	0	0	0	0	0	0	0	0	0	0	0	0	0	0	0	0	0	0
0	0	0	0	0	0	0	0	0	0	0	0	0	0	0	0	0	0	0	0	0	0	0	0	0	0	0	0	0	0	0
0	0	0	0	0	0	0	0	0	0	0	0	0	0	0	0	0	0	0	0	0	0	0	0	0	0	0	0	0	0	0
0	0	0	0	0	0	0	0	0	0	0	0	0	0	0	0	0	0	0	0	0	0	0	0	0	0	0	0	0	0	0
0	0	0	0	0	0	0	0	0	0	0	0	0	0	0	0	0	0	0	0	0	0	0	0	0	0	0	0	0	0	0
0	0	0	0	0	0	0	0	0	0	0	0	0	0	0	0	0	0	0	0	0	0	0	0	0	0	0	0	0	0	0
0	0	0	0	0	0	0	0	0	0	0	0	0	0	0	0	0	0	0	0	0	0	0	0	0	0	0	0	0	0	0
0	0	0	0	0	0	0	0	0	0	0	0	0	0	0	0	0	0	0	0	0	0	0	0	0	0	0	0	0	0	0
0	0	0	0	0	0	0	0	0	0	0	0	0	0	0	0	0	0	0	0	0	0	0	0	0	0	0	0	0	0	0
0	0	0	0	0	0	0	0	0	0	0	0	0	0	0	0	0	0	0	0	0	0	0	0	0	0	0	0	0	0	0
0	0	0	0	0	0	0	0	0	0	0	0	0	0	0	0	0	0	0	0	0	0	0	0	0	0	0	0	0	0	0
0	0	0	0	0	0	0	0	0	0	0	0	0	0	0	0	0	0	0	0	0	0	0	0	0	0	0	0	0	0	0
0	0	0	0	0	0	0	0	0	0	0	0	0	0	0	0	0	0	0	0	0	0	0	0	0	0	0	0	0	0	0
0	0	0	0	0	0	0	0	0	0	0	0	0	0	0	0	0	0	0	0	0	0	0	0	0	0	0	0	0	0	0
0	0	0	0	0	0	0	0	0	0	0	0	0	0	0	0	0	0	0	0	0	0	0	0	0	0	0	0	0	0	0
0	0	0	0	0	0	0	0	0	0	0	0	0	0	0	0	0	0	0	0	0	0	0	0	0	0	0	0	0	0	0
0	0	0	0	0	0	0	0	0	0	0	0	0	0	0	0	0	0	0	0	0	0	0	0	0	0	0	0	0	0	0
0	0	0	0	0	0	0	0	0	0	0	0	0	0	0	0	0	0	0	0	0	0	0	0	0	0	0	0	0	0	0
0	0	0	0	0	0	0	0	0	0	0	0	0	0	0	0	0	0	0	0	0	0	0	0	0	0	0	0	0	0	0
0	0	0	0	0	0	0	0	0	0	0	0	0	0	0	0	0	0	0	0	0	0	0	0	0	0	0	0	0	0	0
0	0	0	0	0	0	0	0	0	0	0	0	0	0	0	0	0	0	0	0	0	0	0	0	0	0	0	0	0	0	0
0	0	0	0	0	0	0	0	0	0	0	0	0	0	0	0	0	0	0	0	0	0	0	0	0	0	0	0	0	0	0
0	0	0	0	0	0	0	0	0	0	0	0	0	0	0	0	0	0	0	0	0	0	0	0	0	0	0	0	0	0	0
0	0	0	0	0	0	0	0	0	0	0	0	0	0	0	0	0	0	0	0	0	0	0	0	0	0	0	0	0	0	0
0	0	0	0	0	0	0	0	0	0	0	0	0	0	0	0	0	0	0	0	0	0	0	0	0	0	0	0	0	0	0
0	0	0	0	0	0	0	0	0	0	0	0	0	0	0	0	0	0	0	0	0	0	0	0	0	0	0	0	0	0	0
0	0	0	0	0	0	0	0	0	0	0	0	0	0	0	0	0	0	0	0	0	0	0	0	0	0	0	0	0	0	0
0	0	0	0	0	0	0	0	0	0	0	0	0	0	0	0	0	0	0	0	0	0	0	0	0	0	0	0	0	0	0
0	0	0	0	0	0	0	0	0	0	0	0	0	0	0	0	0	0	0	0	0	0	0	0	0	0	0	0	0	0	0
0	0	0	0	0	0	0	0	0	0	0	0	0	0	0	0	0	0	0	0	0	0	0	0	0	0	0	0	0	0	0
0	0	0	0	0	0	0	0	0	0	0	0	0	0	0	0	0	0	0	0	0	0	0	0	0	0	0	0	0	0	0
0	0	0	0	0	0	0	0	0	0	0	0	0	0	0	0	0	0	0	0	0	0	0	0	0	0	0	0	0	0	0
0	0	0	0	0	0	0	0	0	0	0	0	0	0	0	0	0	0	0	0	0	0	0	0	0	0	0	0	0	0	0
0	0	0	0	0	0	0	0	0	0	0	0	0	0	0	0	0	0	0	0	0	0	0	0	0	0	0	0	0	0	0
0	0	0	0	0	0	0	0	0	0	0	0	0	0	0	0	0	0	0	0	0	0	0	0	0	0	0	0	0	0	0
0	0	0	0	0	0	0	0	0	0	0	0	0	0	0	0	0	0	0	0	0	0	0	0	0	0	0	0	0	0	0
0	0	0	0	0	0	0	0	0	0	0	0	0	0	0	0	0	0	0	0	0	0	0	0	0	0	0	0	0	0	0
0	0	0	0	0	0	0	0	0	0	0	0	0	0	0	0	0	0	0	0	0	0	0	0	0	0	0	0	0	0	0
0	0	0	0	0	0	0	0	0	0	0	0	0	0	0	0	0	0	0	0	0	0	0	0	0	0	0	0	0	0	0
0	0	0	0	0	0	0	0	0	0	0	0	0	0	0	0	0	0	0	0	0	0	0	0	0	0	0	0	0	0	0
0	0	0	0	0	0	0	0	0	0	0	0	0	0	0	0	0	0	0	0	0	0	0	0	0	0	0	0	0	0	0
0	0	0	0	0	0	0	0	0	0	0	0	0	0	0	0	0	0	0	0	0	0	0	0	0	0	0	0	0	0	0
0	0	0	0	0	0	0	0	0	0	0	0	0	0	0	0	0	0	0	0	0	0	0	0	0	0	0	0	0	0	0
0	0	0	0	0	0	0	0	0	0	0	0	0	0	0	0	0	0	0	0	0	0	0	0	0	0	0	0	0	0	0
0	0	0	0	0	0	0	0	0	0	0	0	0	0	0	0	0	0	0	0	0	0	0	0	0	0	0	0	0	0	0
0	0	0	0	0	0	0	0	0	0	0	0	0	0	0	0	0	0	0	0	0	0	0	0	0	0	0	0	0	0	0
0	0	0	0	0	0	0	0	0	0	0	0	0	0	0	0	0	0	0	0	0	0	0	0	0	0	0	0	0	0	0
0	0	0	0	0	0	0	0	0	0	0	0	0	0	0	0	0	0	0	0	0	0	0	0	0	0	0	0	0	0	0
0	0	0	0	0	0	0	0	0	0	0	0	0	0	0	0	0	0	0	0	0	0	0	0	0	0	0	0	0	0	0
0	0	0	0	0	0	0	0	0	0	0	0	0	0	0	0	0	0	0	0	0	0	0	0	0	0	0	0	0	0	0
0	0	0	0	0	0	0	0	0	0	0	0	0	0	0	0	0	0	0	0	0	0	0	0	0	0	0	0	0	0	0
0	0	0	0	0	0	0	0	0	0	0	0	0	0	0	0	0	0	0	0	0	0	0	0	0	0	0	0	0	0	0
0	0	0	0	0	0	0	0	0	0	0	0	0	0	0	0	0	0	0	0	0	0	0	0	0	0	0	0	0	0	0
0	0	0	0	0	0	0	0	0	0	0	0	0	0	0	0	0	0	0	0	0	0	0	0	0	0	0	0	0	0	0
0	0	0	0	0	0	0	0	0	0	0	0	0	0	0	0	0	0	0	0	0	0	0	0	0	0	0	0	0	0	0
0	0	0	0	0	0	0	0	0	0	0	0	0	0	0	0	0	0	0	0	0	0	0	0	0	0	0	0	0	0	0
0	0	0	0	0	0	0	0	0	0	0	0	0	0	0	0	0	0	0	0	0	0	0	0	0	0	0	0	0	0	0
0	0	0	0	0	0	0	0	0	0	0	0	0	0	0	0	0	0	0	0	0	0	0	0	0	0	0	0	0	0	0
0	0	0	0	0	0	0	0	0	0	0	0	0	0	0	0	0	0	0	0	0	0	0	0	0	0	0	0	0	0	0
0	0	0	0	0	0	0	0	0	0	0	0	0	0	0	0	0	0	0	0	0	0	0	0	0	0	0	0	0	0	0
0	0	0	0	0	0	0	0	0	0	0	0	0	0	0	0	0	0	0	0	0	0	0	0	0	0	0	0	0	0	0
0	0	0	0	0	0	0	0	0	0	0	0	0	0	0	0	0	0	0	0	0	0	0	0	0	0	0	0	0	0	0
0	0	0	0	0	0	0	0	0	0	0	0	0	0	0	0	0	0	0	0	0	0	0	0	0	0	0	0	0	0	0
0	0	0	0	0	0	0	0	0	0	0	0	0	0	0	0	0	0	0	0	0	0	0	0	0	0	0	0	0	0	0
0	0	0	0	0	0	0	0	0	0	0	0	0	0	0	0	0	0	0	0	0	0	0	0	0	0	0	0	0	0	0
0	0	0	0	0	0	0	0	0	0	0	0	0	0	0	0	0	0	0	0	0	0	0	0	0	0	0	0	0	0	0
0	0	0	0	0	0	0	0	0	0	0	0	0	0	0	0	0	0	0	0	0	0	0	0	0	0	0	0	0	0	0
0	0	0	0	0	0	0	0	0	0	0	0	0	0	0	0	0	0	0	0	0	0	0	0	0	0	0	0	0	0	0
0	0	0	0	0	0	0	0	0	0	0	0	0	0	0	0	0	0	0	0	0	0	0	0	0	0	0	0	0	0	0
0	0	0	0	0	0	0	0	0	0	0	0	0	0	0	0	0	0	0	0	0	0	0	0	0	0	0	0	0	0	0
0	0	0	0	0	0	0	0	0	0	0	0	0	0	0	0	0	0	0	0	0	0	0	0	0	0	0	0	0	0	0
0	0	0	0	0	0	0	0	0	0	0	0	0	0	0	0	0	0	0	0	0	0	0	0	0	0	0	0	0	0	0
0	0	0	0	0	0	0	0	0	0	0	0	0	0	0	0	0	0	0	0	0	0	0	0	0	0	0	0	0	0	0
0	0	0	0	0	0	0	0	0	0	0	0	0	0	0	0	0	0	0	0	0	0	0	0	0	0	0	0	0	0	0
0	0	0	0	0	0	0	0	0	0	0	0	0	0	0	0	0	0	0	0	0	0	0	0	0	0	0	0	0	0	0
0	0	0	0	0	0	0	0	0	0	0	0	0	0	0	0	0	0	0	0	0	0	0	0	0	0	0	0	0	0	0
0	0	0	0	0	0	0	0	0	0	0	0	0	0	0	0	0	0	0	0	0	0	0	0	0	0	0	0	0	0	0
0	0	0	0	0	0	0	0	0	0	0	0	0	0	0	0	0	0	0	0	0	0	0	0	0	0	0	0	0	0	0
0	0	0	0	0	0	0	0	0	0	0	0	0	0	0	0	0	0	0	0	0	0	0	0	0	0	0	0	0	0	0
0	0	0	0	0	0	0	0	0	0	0	0	0	0	0	0	0	0	0	0	0	0	0	0	0	0	0	0	0	0	0
0	0	0	0	0	0	0	0	0	0	0	0	0	0	0	0	0	0	0	0	0	0	0	0	0	0	0	0	0	0	0
0	0	0	0	0	0	0	0	0	0	0	0	0	0	0	0	0	0	0	0	0	0	0	0	0	0	0	0	0	0	0
0	0	0	0	0	0	0	0	0	0	0	0	0	0	0	0	0	0	0	0	0	0	0	0	0	0	0	0	0	0	0
0	0	0	0	0	0	0	0	0	0	0	0	0	0	0	0	0	0	0	0	0	0	0	0	0	0	0	0	0	0	0
0	0	0	0	0	0	0	0	0	0	0	0	0	0	0	0	0	0	0	0	0	0	0	0	0	0	0	0	0	0	0
0	0	0	0	0	0	0	0	0	0	0	0	0	0	0	0	0	0	0	0	0	0	0	0	0	0	0	0	0	0	0
0	0	0	0	0	0	0	0	0	0	0	0	0	0	0	0	0	0	0	0	0	0	0	0	0	0	0	0	0	0	0
0	0	0	0	0	0	0	0	0	0	0	0	0	0	0	0	0	0	0	0	0	0	0	0	0	0	0	0	0	0	0
0	0	0	0	0	0	0	0	0	0	0	0	0	0	0	0	0	0	0	0	0	0	0	0	0	0	0	0	0	0	0
0	0	0	0	0	0	0	0	0	0	0	0	0	0	0	0	0	0	0	0	0	0	0	0	0	0	0	0	0	0	0
0	0	0	0	0	0	0	0	0	0	0	0	0	0	0	0	0	0	0	0	0	0	0	0	0	0	0	0	0	0	0
0	0	0	0	0	0	0	0	0	0	0	0	0	0	0	0	0	0	0	0	0	0	0	0	0	0	0	0	0	0	0
0	0	0	0	0	0	0	0	0	0	0	0	0	0	0	0	0	0	0	0	0	0	0	0	0	0	0	0	0	0	0
0	0	0	0	0	0	0	0	0	0	0	0	0	0	0	0	0	0	0	0	0	0	0	0	0	0	0	0	0	0	0
0	0	0	0	0	0	0	0	0	0	0	0	0	0	0	0	0	0	0	0	0	0	0	0	0	0	0	0	0	0	0
0	0	0	0	0	0	0	0	0	0	0	0	0	0	0	0	0	0	0	0	0	0	0	0	0	0	0	0	0	0	0
0	0	0	0	0	0	0	0	0	0	0	0	0	0	0	0	0	0	0	0	0	0	0	0	0	0	0	0	0	0	0
0	0	0	0	0	0	0	0	0	0	0	0	0	0	0	0	0	0	0	0	0	0	0	0	0	0	0	0	0	0	0
0	0	0	0	0	0	0	0	0	0	0	0	0	0	0	0	0	0	0	0	0	0	0	0	0	0	0	0	0	0	0
0	0	0	0	0	0	0	0	0	0	0	0	0	0	0	0	0	0	0	0	0	0	0	0	0	0	0	0	0	0	0
0	0	0	0	0	0	0	0	0	0	0	0	0	0	0	0	0	0	0	0	0	0	0	0	0	0	0	0	0	0	0
0	0	0	0	0	0	0	0	0	0	0	0	0	0	0	0	0	0	0	0	0	0	0	0	0	0	0	0	0	0	0
0	0	0	0	0	0	0	0	0	0	0	0	0	0	0	0	0	0	0	0	0	0	0	0	0	0	0	0	0	0	0
0	0	0	0	0	0	0	0	0	0	0	0	0	0	0	0	0	0	0	0	0	0	0	0	0	0	0	0	0	0	0
0	0	0	0	0	0	0	0	0	0	0	0	0	0	0	0	0	0	0	0	0	0	0	0	0	0	0	0	0	0	0
0	0	0	0	0	0	0	0	0	0	0	0	0	0	0	0	0	0	0	0	0	0	0	0	0	0	0	0	0	0	0
0	0	0	0	0	0	0	0	0	0	0	0	0	0	0	0	0	0	0	0	0	0	0	0	0	0	0	0	0	0	0
0	0	0	0	0	0	0	0	0	0	0	0	0	0	0	0	0	0	0	0	0	0	0	0	0	0	0	0	0	0	0
0	0	0	0	0	0	0	0	0	0	0	0	0	0	0	0	0	0	0	0	0	0	0	0	0	0	0	0	0	0	0
0	0	0	0	0	0	0	0	0	0	0	0	0	0	0	0	0	0	0	0	0	0	0	0	0	0	0	0	0	0	0
0	0	0	0	0	0	0	0	0	0	0	0	0	0	0	0	0	0	0	0	0	0	0	0	0	0	0	0	0	0	0
0	0	0	0	0	0	0	0	0	0	0	0	0	0	0	0	0	0	0	0	0	0	0	0	0	0	0	0	0	0	0
0	0	0	0	0	0	0	0	0	0	0	0	0	0	0	0	0	0	0	0	0	0	0	0	0	0	0	0	0	0	0
0	0	0	0	0	0	0	0	0	0	0	0	0	0	0	0	0	0	0	0	0	0	0	0	0	0	0	0	0	0	0
0	0	0	0	0	0	0	0	0	0	0	0	0	0	0	0	0	0	0	0	0	0	0	0	0	0	0	0	0	0	0
0	0	0	0	0	0	0	0	0	0	0	0	0	0	0	0	0	0	0	0	0	0	0	0	0	0	0	0	0	0	0
0	0	0	0	0	0	0	0	0	0	0	0	0	0	0	0	0	0	0	0	0	0	0	0	0	0	0	0	0	0	0
0	0	0	0	0	0	0	0	0	0	0	0	0	0	0	0	0	0	0	0	0	0	0	0	0	0	0	0	0	0	0
0	0	0	0	0	0	0	0	0	0	0	0	0	0	0	0	0	0	0	0	0	0	0	0	0	0	0	0	0	0	0
0	0	0	0	0	0	0	0	0	0	0	0	0	0	0	0	0	0	0	0	0	0	0	0	0	0	0	0	0	0	0
0	0	0	0	0	0	0	0	0	0	0	0	0	0	0	0	0	0	0	0	0	0	0	0	0	0	0	0	0	0	0
0	0	0	0	0	0	0	0	0	0	0	0	0	0	0	0	0	0	0	0	0	0	0	0	0	0	0	0	0	0	0
0	0	0	0	0	0	0	0	0	0	0	0	0	0	0	0	0	0	0	0	0	0	0	0	0	0	0	0	0	0	0
0	0	0	0	0	0	0	0	0	0	0	0	0	0	0	0	0	0	0	0	0	0	0	0	0	0	0	0	0	0	0
0	0	0	0	0	0	0	0	0	0	0	0	0	0	0	0	0	0	0	0	0	0	0	0	0	0	0	0	0	0	0
0	0	0	0	0	0	0	0	0	0	0	0	0	0	0	0	0	0	0	0	0	0	0	0	0	0	0	0	0	0	0
0	0	0	0	0	0	0	0	0	0	0	0	0	0	0	0	0	0	0	0	0	0	0	0	0	0	0	0	0	0	0
0	0	0	0	0	0	0	0	0	0	0	0	0	0	0	0	0	0	0	0	0	0	0	0	0	0	0	0	0	0	0
0	0	0	0	0	0	0	0	0	0	0	0	0	0	0	0	0	0	0	0	0	0	0	0	0	0	0	0	0	0	0
0	0	0	0	0	0	0	0	0	0	0	0	0	0	0	0	0	0	0	0	0	0	0	0	0	0	0	0	0	0	0
0	0	0	0	0	0	0	0	0	0	0	0	0	0	0	0	0	0	0	0	0	0	0	0	0	0	0	0	0	0	0
0	0	0	0	0	0	0	0	0	0	0	0	0	0	0	0	0	0	0	0	0	0	0	0	0	0	0	0	0	0	0
0	0	0	0	0	0	0	0	0	0	0	0	0	0	0	0	0	0	0	0	0	0	0	0	0	0	0	0	0	0	0
0	0	0	0	0	0	0	0	0	0	0	0	0	0	0	0	0	0	0	0	0	0	0	0	0	0	0	0	0	0	0
0	0	0	0	0	0	0	0	0	0	0	0	0	0	0	0	0	0	0	0	0	0	0	0	0	0	0	0	0	0	0
0	0	0	0	0	0	0	0	0	0	0	0	0	0	0	0	0	0	0	0	0	0	0	0	0	0	0	0	0	0	0
0	0	0	0	0	0	0	0	0	0	0	0	0	0	0	0	0	0	0	0	0	0	0	0	0	0	0	0	0	0	0
0	0	0	0	0	0	0	0	0	0	0	0	0	0	0	0	0	0	0	0	0	0	0	0	0	0	0	0	0	0	0
0	0	0	0	0	0	0	0	0	0	0	0	0	0	0	0	0	0	0	0	0	0	0	0	0	0	0	0	0	0	0
0	0	0	0	0	0	0	0	0	0	0	0	0	0	0	0	0	0	0	0	0	0	0	0	0	0	0	0	0	0	0
0	0	0	0	0	0	0	0	0	0	0	0	0	0	0	0	0	0	0	0	0	0	0	0	0	0	0	0	0	0	0
0	0	0	0	0	0	0	0	0	0	0	0	0	0	0	0	0	0	0	0	0	0	0	0	0	0	0	0	0	0	0
0	0	0	0	0	0	0	0	0	0	0	0	0	0	0	0	0	0	0	0	0	0	0	0	0	0	0	0	0	0	0
0	0	0	0	0	0	0	0	0	0	0	0	0	0	0	0	0	0	0	0	0	0	0	0	0	0	0	0	0	0	0
0	0	0	0	0	0	0	0	0	0	0	0	0	0	0	0	0	0	0	0	0	0	0	0	0	0	0	0	0	0	0
0	0	0	0	0	0	0	0	0	0	0	0	0	0	0	0	0	0	0	0	0	0	0	0	0	0	0	0	0	0	0
0	0	0	0	0	0	0	0	0	0	0	0	0	0	0	0	0	0	0	0	0	0	0	0	0	0	0	0	0	0	0
0	0	0	0	0	0	0	0	0	0	0	0	0	0	0	0	0	0	0	0	0	0	0	0	0	0	0	0	0	0	0
0	0	0	0	0	0	0	0	0	0	0	0	0	0	0	0	0	0	0	0	0	0	0	0	0	0	0	0	0	0	0
0	0	0	0	0	0	0	0	0	0	0	0	0	0	0	0	0	0	0	0	0	0	0	0	0	0	0	0	0	0	0
0	0	0	0	0	0	0	0	0	0	0	0	0	0	0	0	0	0	0	0	0	0	0	0	0	0	0	0	0	0	0
0	0	0	0	0	0	0	0	0	0	0	0	0	0	0	0	0	0	0	0	0	0	0	0	0	0	0	0	0	0	0
0	0	0	0	0	0	0	0	0	0	0	0	0	0	0	0	0	0	0	0	0	0	0	0	0	0	0	0	0	0	0
0	0	0	0	0	0	0	0	0	0	0	0	0	0	0	0	0	0	0	0	0	0	0	0	0	0	0	0	0	0	0
0	0	0	0	0	0	0	0	0	0	0	0	0	0	0	0	0	0	0	0	0	0	0	0	0	0	0	0	0	0	0
0	0	0	0	0	0	0	0	0	0	0	0	0	0	0	0	0	0	0	0	0	0	0	0	0	0	0	0	0	0	0
0	0	0	0	0	0	0	0	0	0	0	0	0	0	0	0	0	0	0	0	0	0	0	0	0	0	0	0	0	0	0
0	0	0	0	0	0	0	0	0	0	0	0	0	0	0	0	0	0	0	0	0	0	0	0	0	0	0	0	0	0	0
0	0	0	0	0	0	0	0	0	0	0	0	0	0	0	0	0	0	0	0	0	0	0	0	0	0	0	0	0	0	0
0	0	0	0	0	0	0	0	0	0	0	0	0	0	0	0	0	0	0	0	0	0	0	0	0	0	0	0	0	0	0
0	0	0	0	0	0	0	0	0	0	0	0	0	0	0	0	0	0	0	0	0	0	0	0	0	0	0	0	0	0	0
0	0	0	0	0	0	0	0	0	0	0	0	0	0	0	0	0	0	0	0	0	0	0	0	0	0	0	0	0	0	0
0	0	0	0	0	0	0	0	0	0	0	0	0	0	0	0	0	0	0	0	0	0	0	0	0	0	0	0	0	0	0
0	0	0	0	0	0	0	0	0	0	0	0	0	0	0	0	0	0	0	0	0	0	0	0	0	0	0	0	0	0	0
0	0	0	0	0	0	0	0	0	0	0	0	0	0	0	0	0	0	0	0	0	0	0	0	0	0	0	0	0	0	0
0	0	0	0	0	0	0	0	0	0	0	0	0	0	0	0	0	0	0	0	0	0	0	0	0	0	0	0	0	0	0
0	0	0	0	0	0	0	0	0	0	0	0	0	0	0	0	0	0	0	0	0	0	0	0	0	0	0	0	0	0	0
0	0	0	0	0	0	0	0	0	0	0	0	0	0	0	0	0	0	0	0	0	0	0	0	0	0	0	0	0	0	0
0	0	0	0	0	0	0	0	0	0	0	0	0	0	0	0	0	0	0	0	0	0	0	0	0	0	0	0	0	0	0
0	0	0	0	0	0	0	0	0	0	0	0	0	0	0	0	0	0	0	0	0	0	0	0	0	0	0	0	0	0	0
0	0	0	0	0	0	0	0	0	0	0	0	0	0	0	0	0	0	0	0	0	0	0	0	0	0	0	0	0	0	0
0	0	0	0	0	0	0	0	0	0	0	0	0	0	0	0	0	0	0	0	0	0	0	0	0	0	0	0	0	0	0
0	0	0	0	0	0	0	0	0	0	0	0	0	0	0	0	0	0	0	0	0	0	0	0	0	0	0	0	0	0	0
0	0	0	0	0	0	0	0	0	0	0	0	0	0	0	0	0	0	0	0	0	0	0	0	0	0	0	0	0	0	0
0	0	0	0	0	0	0	0	0	0	0	0	0	0	0	0	0	0	0	0	0	0	0	0	0	0	0	0	0	0	0
0	0	0	0	0	0	0	0	0	0	0	0	0	0	0	0	0	0	0	0	0	0	0	0	0	0	0	0	0	0	0
0	0	0	0	0	0	0	0	0	0	0	0	0	0	0	0	0	0	0	0	0	0	0	0	0	0	0	0	0	0	0
0	0	0	0	0	0	0	0	0	0	0	0	0	0	0	0	0	0	0	0	0	0	0	0	0	0	0	0	0	0	0
0	0	0	0	0	0	0	0	0	0	0	0	0	0	0	0	0	0	0	0	0	0	0	0	0	0	0	0	0	0	0
0	0	0	0	0	0	0	0	0	0	0	0	0	0	0	0	0	0	0	0	0	0	0	0	0	0	0	0	0	0	0
0	0	0	0	0	0	0	0	0	0	0	0	0	0	0	0	0	0	0	0	0	0	0	0	0	0	0	0	0	0	0
0	0	0	0	0	0	0	0	0	0	0	0	0	0	0	0	0	0	0	0	0	0	0	0	0	0	0	0	0	0	0
0	0	0	0	0	0	0	0	0	0	0	0	0	0	0	0	0	0	0	0	0	0	0	0	0	0	0	0	0	0	0
0	0	0	0	0	0	0	0	0	0	0	0	0	0	0	0	0	0	0	0	0	0	0	0	0	0	0	0	0	0	0
0	0	0	0	0	0	0	0	0	0	0	0	0	0	0	0	0	0	0	0	0	0	0	0	0	0	0	0	0	0	0
0	0	0	0	0	0	0	0	0	0	0	0	0	0	0	0	0	0	0	0	0	0	0	0	0	0	0	0	0	0	0
0	0	0	0	0	0	0	0	0	0	0	0	0	0	0	0	0	0	0	0	0	0	0	0	0	0	0	0	0	0	0
0	0	0	0	0	0	0	0	0	0	0	0	0	0	0	0	0	0	0	0	0	0	0	0	0	0	0	0	0	0	0
0	0	0	0	0	0	0	0	0	0	0	0	0	0	0	0	0	0	0	0	0	0	0	0	0	0	0	0	0	0	0
0	0	0	0	0	0	0	0	0	0	0	0	0	0	0	0	0	0	0	0	0	0	0	0	0	0	0	0	0	0	0
0	0	0	0	0	0	0	0	0	0	0	0	0	0	0	0	0	0	0	0	0	0	0	0	0	0	0	0	0	0	0
0	0	0	0	0	0	0	0	0	0	0	0	0	0	0	0	0	0	0	0	0	0	0	0	0	0	0	0	0	0	0
0	0	0	0	0	0	0	0	0	0	0	0	0	0	0	0	0	0	0	0	0	0	0	0	0	0	0	0	0	0	0
0	0	0	0	0	0	0	0	0	0	0	0	0	0	0	0	0	0	0	0	0	0	0	0	0	0	0	0	0	0	0
0	0	0	0	0	0	0	0	0	0	0	0	0	0	0	0	0	0	0	0	0	0	0	0	0	0	0	0	0	0	0
0	0	0	0	0	0	0	0	0	0	0	0	0	0	0	0	0	0	0	0	0	0	0	0	0	0	0	0	0	0	0
0	0	0	0	0	0	0	0	0	0	0	0	0	0	0	0	0	0	0	0	0	0	0	0	0	0	0	0	0	0	0
0	0	0	0	0	0	0	0	0	0	0	0	0	0	0	0	0	0	0	0	0	0	0	0	0	0	0	0	0	0	0
0	0	0	0	0	0	0	0	0	0	0	0	0	0	0	0	0	0	0	0	0	0	0	0	0	0	0	0	0	0	0
0	0	0	0	0	0	0	0	0	0	0	0	0	0	0	0	0	0	0	0	0	0	0	0	0	0	0	0	0	0	0
0	0	0	0	0	0	0	0	0	0	0	0	0	0	0	0	0	0	0	0	0	0	0	0	0	0	0	0	0	0	0
0	0	0	0	0	0	0	0	0	0	0	0	0	0	0	0	0	0	0	0	0	0	0	0	0	0	0	0	0	0	0
0	0	0	0	0	0	0	0	0	0	0	0	0	0	0	0	0	0	0	0	0	0	0	0	0	0	0	0	0	0	0
0	0	0	0	0	0	0	0	0	0	0	0	0	0	0	0	0	0	0	0	0	0	0	0	0	0	0	0	0	0	0
0	0	0	0	0	0	0	0	0	0	0	0	0	0	0	0	0	0	0	0	0	0	0	0	0	0	0	0	0	0	0
0	0	0	0	0	0	0	0	0	0	0	0	0	0	0	0	0	0	0	0	0	0	0	0	0	0	0	0	0	0	0
0	0	0	0	0	0	0	0	0	0	0	0	0	0	0	0	0	0	0	0	0	0	0	0	0	0	0	0	0	0	0
0	0	0	0	0	0	0	0	0	0	0	0	0	0	0	0	0	0	0	0	0	0	0	0	0	0	0	0	0	0	0
0	0	0	0	0	0	0	0	0	0	0	0	0	0	0	0	0	0	0	0	0	0	0	0	0	0	0	0	0	0	0
0	0	0	0	0	0	0	0	0	0	0	0	0	0	0	0	0	0	0	0	0	0	0	0	0	0	0	0	0	0	0
0	0	0	0	0	0	0	0	0	0	0	0	0	0	0	0	0	0	0	0	0	0	0	0	0	0	0	0	0	0	0
0	0	0	0	0	0	0	0	0	0	0	0	0	0	0	0	0	0	0	0	0	0	0	0	0	0	0	0	0	0	0
0	0	0	0	0	0	0	0	0	0	0	0	0	0	0	0	0	0	0	0	0	0	0	0	0	0	0	0	0	0	0
0	0	0	0	0	0	0	0	0	0	0	0	0	0	0	0	0	0	0	0	0	0	0	0	0	0	0	0	0	0	0
0	0	0	0	0	0	0	0	0	0	0	0	0	0	0	0	0	0	0	0	0	0	0	0	0	0	0	0	0	0	0
0	0	0	0	0	0	0	0	0	0	0	0	0	0	0	0	0	0	0	0	0	0	0	0	0	0	0	0	0	0	0
0	0	0	0	0	0	0	0	0	0	0	0	0	0	0	0	0	0	0	0	0	0	0	0	0	0	0	0	0	0	0
0	0	0	0	0	0	0	0	0	0	0	0	0	0	0	0	0	0	0	0	0	0	0	0	0	0	0	0	0	0	0
0	0	0	0	0	0	0	0	0	0	0	0	0	0	0	0	0	0	0	0	0	0	0	0	0	0	0	0	0	0	0
0	0	0	0	0	0	0	0	0	0	0	0	0	0	0	0	0	0	0	0	0	0	0	0	0	0	0	0	0	0	0
0	0	0	0	0	0	0	0	0	0	0	0	0	0	0	0	0	0	0	0	0	0	0	0	0	0	0	0	0	0	0
0	0	0	0	0	0	0	0	0	0	0	0	0	0	0	0	0	0	0	0	0	0	0	0	0	0	0	0	0	0	0
0	0	0	0	0	0	0	0	0	0	0	0	0	0	0	0	0	0	0	0	0	0	0	0	0	0	0	0	0	0	0
0	0	0	0	0	0	0	0	0	0	0	0	0	0	0	0	0	0	0	0	0	0	0	0	0	0	0	0	0	0	0
0	0	0	0	0	0	0	0	0	0	0	0	0	0	0	0	0	0	0	0	0	0	0	0	0	0	0	0	0	0	0
0	0	0	0	0	0	0	0	0	0	0	0	0	0	0	0	0	0	0	0	0	0	0	0	0	0	0	0	0	0	0
0	0	0	0	0	0	0	0	0	0	0	0	0	0	0	0	0	0	0	0	0	0	0	0	0	0	0	0	0	0	0
0	0	0	0	0	0	0	0	0	0	0	0	0	0	0	0	0	0	0	0	0	0	0	0	0	0	0	0	0	0	0
0	0	0	0	0	0	0	0	0	0	0	0	0	0	0	0	0	0	0	0	0	0	0	0	0	0	0	0	0	0	0
0	0	0	0	0	0	0	0	0	0	0	0	0	0	0	0	0	0	0	0	0	0	0	0	0	0	0	0	0	0	0
0	0	0	0	0	0	0	0	0	0	0	0	0	0	0	0	0	0	0	0	0	0	0	0	0	0	0	0	0	0	0
0	0	0	0	0	0	0	0	0	0	0	0	0	0	0	0	0	0	0	0	0	0	0	0	0	0	0	0	0	0	0
0	0	0	0	0	0	0	0	0	0	0	0	0	0	0	0	0	0	0	0	0	0	0	0	0	0	0	0	0	0	0
0	0	0	0	0	0	0	0	0	0	0	0	0	0	0	0	0	0	0	0	0	0	0	0	0	0	0	0	0	0	0
0	0	0	0	0	0	0	0	0	0	0	0	0	0	0	0	0	0	0	0	0	0	0	0	0	0	0	0	0	0	0
0	0	0	0	0	0	0	0	0	0	0	0	0	0	0	0	0	0	0	0	0	0	0	0	0	0	0	0	0	0	0
0	0	0	0	0	0	0	0	0	0	0	0	0	0	0	0	0	0	0	0	0	0	0	0	0	0	0	0	0	0	0
0	0	0	0	0	0	0	0	0	0	0	0	0	0	0	0	0	0	0	0	0	0	0	0	0	0	0	0	0	0	0
0	0	0	0	0	0	0	0	0	0	0	0	0	0	0	0	0	0	0	0	0	0	0	0	0	0	0	0	0	0	0
0	0	0	0	0	0	0	0	0	0	0	0	0	0	0	0	0	0	0	0	0	0	0	0	0	0	0	0	0	0	0
0	0	0	0	0	0	0	0	0	0	0	0	0	0	0	0	0	0	0	0	0	0	0	0	0	0	0	0	0	0	0
0	0	0	0	0	0	0	0	0	0	0	0	0	0	0	0	0	0	0	0	0	0	0	0	0	0	0	0	0	0	0
0	0	0	0	0	0	0	0	0	0	0	0	0	0	0	0	0	0	0	0	0	0	0	0	0	0	0	0	0	0	0
0	0	0	0	0	0	0	0	0	0	0	0	0	0	0	0	0	0	0	0	0	0	0	0	0	0	0	0	0	0	0
0	0	0	0	0	0	0	0	0	0	0	0	0	0	0	0	0	0	0	0	0	0	0	0	0	0	0	0	0	0	0
0	0	0	0	0	0	0	0	0	0	0	0	0	0	0	0	0	0	0	0	0	0	0	0	0	0	0	0	0	0	0
0	0	0	0	0	0	0	0	0	0	0	0	0	0	0	0	0	0	0	0	0	0	0	0	0	0	0	0	0	0	0
0	0	0	0	0	0	0	0	0	0	0	0	0	0	0	0	0	0	0	0	0	0	0	0	0	0	0	0	0	0	0
0	0	0	0	0	0	0	0	0	0	0	0	0	0	0	0	0	0	0	0	0	0	0	0	0	0	0	0	0	0	0
0	0	0	0	0	0	0	0	0	0	0	0	0	0	0	0	0	0	0	0	0	0	0	0	0	0	0	0	0	0	0
0	0	0	0	0	0	0	0	0	0	0	0	0	0	0	0	0	0	0	0	0	0	0	0	0	0	0	0	0	0	0
0	0	0	0	0	0	0	0	0	0	0	0	0	0	0	0	0	0	0	0	0	0	0	0	0	0	0	0	0	0	0
0	0	0	0	0	0	0	0	0	0	0	0	0	0	0	0	0	0	0	0	0	0	0	0	0	0	0	0	0	0	0
0	0	0	0	0	0	0	0	0	0	0	0	0	0	0	0	0	0	0	0	0	0	0	0	0	0	0	0	0	0	0
0	0	0	0	0	0	0	0	0	0	0	0	0	0	0	0	0	0	0	0	0	0	0	0	0	0	0	0	0	0	0
0	0	0	0	0	0	0	0	0	0	0	0	0	0	0	0	0	0	0	0	0	0	0	0	0	0	0	0	0	0	0
0	0	0	0	0	0	0	0	0	0	0	0	0	0	0	0	0	0	0	0	0	0	0	0	0	0	0	0	0	0	0
0	0	0	0	0	0	0	0	0	0	0	0	0	0	0	0	0	0	0	0	0	0	0	0	0	0	0	0	0	0	0
0	0	0	0	0	0	0	0	0	0	0	0	0	0	0	0	0	0	0	0	0	0	0	0	0	0	0	0	0	0	0
0	0	0	0	0	0	0	0	0	0	0	0	0	0	0	0	0	0	0	0	0	0	0	0	0	0	0	0	0	0	0
0	0	0	0	0	0	0	0	0	0	0	0	0	0	0	0	0	0	0	0	0	0	0	0	0	0	0	0	0	0	0
0	0	0	0	0	0	0	0	0	0	0	0	0	0	0	0	0	0	0	0	0	0	0	0	0	0	0	0	0	0	0
0	0	0	0	0	0	0	0	0	0	0	0	0	0	0	0	0	0	0	0	0	0	0	0	0	0	0	0	0	0	0
0	0	0	0	0	0	0	0	0	0	0	0	0	0	0	0	0	0	0	0	0	0	0	0	0	0	0	0	0	0	0
0	0	0	0	0	0	0	0	0	0	0	0	0	0	0	0	0	0	0	0	0	0	0	0	0	0	0	0	0	0	0
0	0	0	0	0	0	0	0	0	0	0	0	0	0	0	0	0	0	0	0	0	0	0	0	0	0	0	0	0	0	0
0	0	0	0	0	0	0	0	0	0	0	0	0	0	0	0	0	0	0	0	0	0	0	0	0	0	0	0	0	0	0
0	0	0	0	0	0	0	0	0	0	0	0	0	0	0	0	0	0	0	0	0	0	0	0	0	0	0	0	0	0	0
0	0	0	0	0	0	0	0	0	0	0	0	0	0	0	0	0	0	0	0	0	0	0	0	0	0	0	0	0	0	0
0	0	0	0	0	0	0	0	0	0	0	0	0	0	0	0	0	0	0	0	0	0	0	0	0	0	0	0	0	0	0
0	0	0	0	0	0	0	0	0	0	0	0	0	0	0	0	0	0	0	0	0	0	0	0	0	0	0	0	0	0	0
0	0	0	0	0	0	0	0	0	0	0	0	0	0	0	0	0	0	0	0	0	0	0	0	0	0	0	0	0	0	0
0	0	0	0	0	0	0	0	0	0	0	0	0	0	0	0	0	0	0	0	0	0	0	0	0	0	0	0	0	0	0
0	0	0	0	0	0	0	0	0	0	0	0	0	0	0	0	0	0	0	0	0	0	0	0	0	0	0	0	0	0	0
0	0	0	0	0	0	0	0	0	0	0	0	0	0	0	0	0	0	0	0	0	0	0	0	0	0	0	0	0	0	0
0	0	0	0	0	0	0	0	0	0	0	0	0	0	0	0	0	0	0	0	0	0	0	0	0	0	0	0	0	0	0
0	0	0	0	0	0	0	0	0	0	0	0	0	0	0	0	0	0	0	0	0	0	0	0	0	0	0	0	0	0	0
0	0	0	0	0	0	0	0	0	0	0	0	0	0	0	0	0	0	0	0	0	0	0	0	0	0	0	0	0	0	0
0	0	0	0	0	0	0	0	0	0	0	0	0	0	0	0	0	0	0	0	0	0	0	0	0	0	0	0	0	0	0
0	0	0	0	0	0	0	0	0	0	0	0	0	0	0	0	0	0	0	0	0	0	0	0	0	0	0	0	0	0	0
0	0	0	0	0	0	0	0	0	0	0	0	0	0	0	0	0	0	0	0	0	0	0	0	0	0	0	0	0	0	0
0	0	0	0	0	0	0	0	0	0	0	0	0	0	0	0	0	0	0	0	0	0	0	0	0	0	0	0	0	0	0
0	0	0	0	0	0	0	0	0	0	0	0	0	0	0	0	0	0	0	0	0	0	0	0	0	0	0	0	0	0	0
0	0	0	0	0	0	0	0	0	0	0	0	0	0	0	0	0	0	0	0	0	0	0	0	0	0	0	0	0	0	0
0	0	0	0	0	0	0	0	0	0	0	0	0	0	0	0	0	0	0	0	0	0	0	0	0	0	0	0	0	0	0
0	0	0	0	0	0	0	0	0	0	0	0	0	0	0	0	0	0	0	0	0	0	0	0	0	0	0	0	0	0	0
0	0	0	0	0	0	0	0	0	0	0	0	0	0	0	0	0	0	0	0	0	0	0	0	0	0	0	0	0	0	0
0	0	0	0	0	0	0	0	0	0	0	0	0	0	0	0	0	0	0	0	0	0	0	0	0	0	0	0	0	0	0
0	0	0	0	0	0	0	0	0	0	0	0	0	0	0	0	0	0	0	0	0	0	0	0	0	0	0	0	0	0	0
0	0	0	0	0	0	0	0	0	0	0	0	0	0	0	0	0	0	0	0	0	0	0	0	0	0	0	0	0	0	0
0	0	0	0	0	0	0	0	0	0	0	0	0	0	0	0	0	0	0	0	0	0	0	0	0	0	0	0	0	0	0
0	0	0	0	0	0	0	0	0	0	0	0	0	0	0	0	0	0	0	0	0	0	0	0	0	0	0	0	0	0	0
0	0	0	0	0	0	0	0	0	0	0	0	0	0	0	0	0	0	0	0	0	0	0	0	0	0	0	0	0	0	0
0	0	0	0	0	0	0	0	0	0	0	0	0	0	0	0	0	0	0	0	0	0	0	0	0	0	0	0	0	0	0
0	0	0	0	0	0	0	0	0	0	0	0	0	0	0	0	0	0	0	0	0	0	0	0	0	0	0	0	0	0	0
0	0	0	0	0	0	0	0	0	0	0	0	0	0	0	0	0	0	0	0	0	0	0	0	0	0	0	0	0	0	0
0	0	0	0	0	0	0	0	0	0	0	0	0	0	0	0	0	0	0	0	0	0	0	0	0	0	0	0	0	0	0
0	0	0	0	0	0	0	0	0	0	0	0	0	0	0	0	0	0	0	0	0	0	0	0	0	0	0	0	0	0	0
0	0	0	0	0	0	0	0	0	0	0	0	0	0	0	0	0	0	0	0	0	0	0	0	0	0	0	0	0	0	0
0	0	0	0	0	0	0	0	0	0	0	0	0	0	0	0	0	0	0	0	0	0	0	0	0	0	0	0	0	0	0
0	0	0	0	0	0	0	0	0	0	0	0	0	0	0	0	0	0	0	0	0	0	0	0	0	0	0	0	0	0	0
0	0	0	0	0	0	0	0	0	0	0	0	0	0	0	0	0	0	0	0	0	0	0	0	0	0	0	0	0	0	0
0	0	0	0	0	0	0	0	0	0	0	0	0	0	0	0	0	0	0	0	0	0	0	0	0	0	0	0	0	0	0
0	0	0	0	0	0	0	0	0	0	0	0	0	0	0	0	0	0	0	0	0	0	0	0	0	0	0	0	0	0	0
0	0	0	0	0	0	0	0	0	0	0	0	0	0	0	0	0	0	0	0	0	0	0	0	0	0	0	0	0	0	0
0	0	0	0	0	0	0	0	0	0	0	0	0	0	0	0	0	0	0	0	0	0	0	0	0	0	0	0	0	0	0
0	0	0	0	0	0	0	0	0	0	0	0	0	0	0	0	0	0	0	0	0	0	0	0	0	0	0	0	0	0	0
0	0	0	0	0	0	0	0	0	0	0	0	0	0	0	0	0	0	0	0	0	0	0	0	0	0	0	0	0	0	0
0	0	0	0	0	0	0	0	0	0	0	0	0	0	0	0	0	0	0	0	0	0	0	0	0	0	0	0	0	0	0
0	0	0	0	0	0	0	0	0	0	0	0	0	0	0	0	0	0	0	0	0	0	0	0	0	0	0	0	0	0	0
0	0	0	0	0	0	0	0	0	0	0	0	0	0	0	0	0	0	0	0	0	0	0	0	0	0	0	0	0	0	0
0	0	0	0	0	0	0	0	0	0	0	0	0	0	0	0	0	0	0	0	0	0	0	0	0	0	0	0	0	0	0
0	0	0	0	0	0	0	0	0	0	0	0	0	0	0	0	0	0	0	0	0	0	0	0	0	0	0	0	0	0	0
0	0	0	0	0	0	0	0	0	0	0	0	0	0	0	0	0	0	0	0	0	0	0	0	0	0	0	0	0	0	0
0	0	0	0	0	0	0	0	0	0	0	0	0	0	0	0	0	0	0	0	0	0	0	0	0	0	0	0	0	0	0
0	0	0	0	0	0	0	0	0	0	0	0	0	0	0	0	0	0	0	0	0	0	0	0	0	0	0	0	0	0	0
0	0	0	0	0	0	0	0	0	0	0	0	0	0	0	0	0	0	0	0	0	0	0	0	0	0	0	0	0	0	0
0	0	0	0	0	0	0	0	0	0	0	0	0	0	0	0	0	0	0	0	0	0	0	0	0	0	0	0	0	0	0
0	0	0	0	0	0	0	0	0	0	0	0	0	0	0	0	0	0	0	0	0	0	0	0	0	0	0	0	0	0	0
0	0	0	0	0	0	0	0	0	0	0	0	0	0	0	0	0	0	0	0	0	0	0	0	0	0	0	0	0	0	0
0	0	0	0	0	0	0	0	0	0	0	0	0	0	0	0	0	0	0	0	0	0	0	0	0	0	0	0	0	0	0
0	0	0	0	0	0	0	0	0	0	0	0	0	0	0	0	0	0	0	0	0	0	0	0	0	0	0	0	0	0	0
0	0	0	0	0	0	0	0	0	0	0	0	0	0	0	0	0	0	0	0	0	0	0	0	0	0	0	0	0	0	0
0	0	0	0	0	0	0	0	0	0	0	0	0	0	0	0	0	0	0	0	0	0	0	0	0	0	0	0	0	0	0
0	0	0	0	0	0	0	0	0	0	0	0	0	0	0	0	0	0	0	0	0	0	0	0	0	0	0	0	0	0	0
0	0	0	0	0	0	0	0	0	0	0	0	0	0	0	0	0	0	0	0	0	0	0	0	0	0	0	0	0	0	0
0	0	0	0	0	0	0	0	0	0	0	0	0	0	0	0	0	0	0	0	0	0	0	0	0	0	0	0	0	0	0
0	0	0	0	0	0	0	0	0	0	0	0	0	0	0	0	0	0	0	0	0	0	0	0	0	0	0	0	0	0	0
0	0	0	0	0	0	0	0	0	0	0	0	0	0	0	0	0	0	0	0	0	0	0	0	0	0	0	0	0	0	0
0	0	0	0	0	0	0	0	0	0	0	0	0	0	0	0	0	0	0	0	0	0	0	0	0	0	0	0	0	0	0
0	0	0	0	0	0	0	0	0	0	0	0	0	0	0	0	0	0	0	0	0	0	0	0	0	0	0	0	0	0	0
0	0	0	0	0	0	0	0	0	0	0	0	0	0	0	0	0	0	0	0	0	0	0	0	0	0	0	0	0	0	0
0	0	0	0	0	0	0	0	0	0	0	0	0	0	0	0	0	0	0	0	0	0	0	0	0	0	0	0	0	0	0
0	0	0	0	0	0	0	0	0	0	0	0	0	0	0	0	0	0	0	0	0	0	0	0	0	0	0	0	0	0	0
0	0	0	0	0	0	0	0	0	0	0	0	0	0	0	0	0	0	0	0	0	0	0	0	0	0	0	0	0	0	0
0	0	0	0	0	0	0	0	0	0	0	0	0	0	0	0	0	0	0	0	0	0	0	0	0	0	0	0	0	0	0
0	0	0	0	0	0	0	0	0	0	0	0	0	0	0	0	0	0	0	0	0	0	0	0	0	0	0	0	0	0	0
0	0	0	0	0	0	0	0	0	0	0	0	0	0	0	0	0	0	0	0	0	0	0	0	0	0	0	0	0	0	0
0	0	0	0	0	0	0	0	0	0	0	0	0	0	0	0	0	0	0	0	0	0	0	0	0	0	0	0	0	0	0
0	0	0	0	0	0	0	0	0	0	0	0	0	0	0	0	0	0	0	0	0	0	0	0	0	0	0	0	0	0	0
0	0	0	0	0	0	0	0	0	0	0	0	0	0	0	0	0	0	0	0	0	0	0	0	0	0	0	0	0	0	0
0	0	0	0	0	0	0	0	0	0	0	0	0	0	0	0	0	0	0	0	0	0	0	0	0	0	0	0	0	0	0
0	0	0	0	0	0	0	0	0	0	0	0	0	0	0	0	0	0	0	0	0	0	0	0	0	0	0	0	0	0	0
0	0	0	0	0	0	0	0	0	0	0	0	0	0	0	0	0	0	0	0	0	0	0	0	0	0	0	0	0	0	0
0	0	0	0	0	0	0	0	0	0	0	0	0	0	0	0	0	0	0	0	0	0	0	0	0	0	0	0	0	0	0
0	0	0	0	0	0	0	0	0	0	0	0	0	0	0	0	0	0	0	0	0	0	0	0	0	0	0	0	0	0	0
0	0	0	0	0	0	0	0	0	0	0	0	0	0	0	0	0	0	0	0	0	0	0	0	0	0	0	0	0	0	0
0	0	0	0	0	0	0	0	0	0	0	0	0	0	0	0	0	0	0	0	0	0	0	0	0	0	0	0	0	0	0
0	0	0	0	0	0	0	0	0	0	0	0	0	0	0	0	0	0	0	0	0	0	0	0	0	0	0	0	0	0	0
0	0	0	0	0	0	0	0	0	0	0	0	0	0	0	0	0	0	0	0	0	0	0	0	0	0	0	0	0	0	0
0	0	0	0	0	0	0	0	0	0	0	0	0	0	0	0	0	0	0	0	0	0	0	0	0	0	0	0	0	0	0
0	0	0	0	0	0	0	0	0	0	0	0	0	0	0	0	0	0	0	0	0	0	0	0	0	0	0	0	0	0	0
0	0	0	0	0	0	0	0	0	0	0	0	0	0	0	0	0	0	0	0	0	0	0	0	0	0	0	0	0	0	0
0	0	0	0	0	0	0	0	0	0	0	0	0	0	0	0	0	0	0	0	0	0	0	0	0	0	0	0	0	0	0
0	0	0	0	0	0	0	0	0	0	0	0	0	0	0	0	0	0	0	0	0	0	0	0	0	0	0	0	0	0	0
0	0	0	0	0	0	0	0	0	0	0	0	0	0	0	0	0	0	0	0	0	0	0	0	0	0	0	0	0	0	0
0	0	0	0	0	0	0	0	0	0	0	0	0	0	0	0	0	0	0	0	0	0	0	0	0	0	0	0	0	0	0
0	0	0	0	0	0	0	0	0	0	0	0	0	0	0	0	0	0	0	0	0	0	0	0	0	0	0	0	0	0	0
0	0	0	0	0	0	0	0	0	0	0	0	0	0	0	0	0	0	0	0	0	0	0	0	0	0	0	0	0	0	0
0	0	0	0	0	0	0	0	0	0	0	0	0	0	0	0	0	0	0	0	0	0	0	0	0	0	0	0	0	0	0
0	0	0	0	0	0	0	0	0	0	0	0	0	0	0	0	0	0	0	0	0	0	0	0	0	0	0	0	0	0	0
0	0	0	0	0	0	0	0	0	0	0	0	0	0	0	0	0	0	0	0	0	0	0	0	0	0	0	0	0	0	0
0	0	0	0	0	0	0	0	0	0	0	0	0	0	0	0	0	0	0	0	0	0	0	0	0	0	0	0	0	0	0
0	0	0	0	0	0	0	0	0	0	0	0	0	0	0	0	0	0	0	0	0	0	0	0	0	0	0	0	0	0	0
0	0	0	0	0	0	0	0	0	0	0	0	0	0	0	0	0	0	0	0	0	0	0	0	0	0	0	0	0	0	0
0	0	0	0	0	0	0	0	0	0	0	0	0	0	0	0	0	0	0	0	0	0	0	0	0	0	0	0	0	0	0
0	0	0	0	0	0	0	0	0	0	0	0	0	0	0	0	0	0	0	0	0	0	0	0	0	0	0	0	0	0	0
0	0	0	0	0	0	0	0	0	0	0	0	0	0	0	0	0	0	0	0	0	0	0	0	0	0	0	0	0	0	0
0	0	0	0	0	0	0	0	0	0	0	0	0	0	0	0	0	0	0	0	0	0	0	0	0	0	0	0	0	0	0
0	0	0	0	0	0	0	0	0	0	0	0	0	0	0	0	0	0	0	0	0	0	0	0	0	0	0	0	0	0	0
0	0	0	0	0	0	0	0	0	0	0	0	0	0	0	0	0	0	0	0	0	0	0	0	0	0	0	0	0	0	0
0	0	0	0	0	0	0	0	0	0	0	0	0	0	0	0	0	0	0	0	0	0	0	0	0	0	0	0	0	0	0
0	0	0	0	0	0	0	0	0	0	0	0	0	0	0	0	0	0	0	0	0	0	0	0	0	0	0	0	0	0	0
0	0	0	0	0	0	0	0	0	0	0	0	0	0	0	0	0	0	0	0	0	0	0	0	0	0	0	0	0	0	0
0	0	0	0	0	0	0	0	0	0	0	0	0	0	0	0	0	0	0	0	0	0	0	0	0	0	0	0	0	0	0
0	0	0	0	0	0	0	0	0	0	0	0	0	0	0	0	0	0	0	0	0	0	0	0	0	0	0	0	0	0	0
0	0	0	0	0	0	0	0	0	0	0	0	0	0	0	0	0	0	0	0	0	0	0	0	0	0	0	0	0	0	0
0	0	0	0	0	0	0	0	0	0	0	0	0	0	0	0	0	0	0	0	0	0	0	0	0	0	0	0	0	0	0
0	0	0	0	0	0	0	0	0	0	0	0	0	0	0	0	0	0	0	0	0	0	0	0	0	0	0	0	0	0	0
0	0	0	0	0	0	0	0	0	0	0	0	0	0	0	0	0	0	0	0	0	0	0	0	0	0	0	0	0	0	0
0	0	0	0	0	0	0	0	0	0	0	0	0	0	0	0	0	0	0	0	0	0	0	0	0	0	0	0	0	0	0
0	0	0	0	0	0	0	0	0	0	0	0	0	0	0	0	0	0	0	0	0	0	0	0	0	0	0	0	0	0	0
0	0	0	0	0	0	0	0	0	0	0	0	0	0	0	0	0	0	0	0	0	0	0	0	0	0	0	0	0	0	0
0	0	0	0	0	0	0	0	0	0	0	0	0	0	0	0	0	0	0	0	0	0	0	0	0	0	0	0	0	0	0
0	0	0	0	0	0	0	0	0	0	0	0	0	0	0	0	0	0	0	0	0	0	0	0	0	0	0	0	0	0	0
0	0	0	0	0	0	0	0	0	0	0	0	0	0	0	0	0	0	0	0	0	0	0	0	0	0	0	0	0	0	0
0	0	0	0	0	0	0	0	0	0	0	0	0	0	0	0	0	0	0	0	0	0	0	0	0	0	0	0	0	0	0
0	0	0	0	0	0	0	0	0	0	0	0	0	0	0	0	0	0	0	0	0	0	0	0	0	0	0	0	0	0	0
0	0	0	0	0	0	0	0	0	0	0	0	0	0	0	0	0	0	0	0	0	0	0	0	0	0	0	0	0	0	0
0	0	0	0	0	0	0	0	0	0	0	0	0	0	0	0	0	0	0	0	0	0	0	0	0	0	0	0	0	0	0
0	0	0	0	0	0	0	0	0	0	0	0	0	0	0	0	0	0	0	0	0	0	0	0	0	0	0	0	0	0	0
0	0	0	0	0	0	0	0	0	0	0	0	0	0	0	0	0	0	0	0	0	0	0	0	0	0	0	0	0	0	0
0	0	0	0	0	0	0	0	0	0	0	0	0	0	0	0	0	0	0	0	0	0	0	0	0	0	0	0	0	0	0
0	0	0	0	0	0	0	0	0	0	0	0	0	0	0	0	0	0	0	0	0	0	0	0	0	0	0	0	0	0	0
0	0	0	0	0	0	0	0	0	0	0	0	0	0	0	0	0	0	0	0	0	0	0	0	0	0	0	0	0	0	0
0	0	0	0	0	0	0	0	0	0	0	0	0	0	0	0	0	0	0	0	0	0	0	0	0	0	0	0	0	0	0
0	0	0	0	0	0	0	0	0	0	0	0	0	0	0	0	0	0	0	0	0	0	0	0	0	0	0	0	0	0	0
0	0	0	0	0	0	0	0	0	0	0	0	0	0	0	0	0	0	0	0	0	0	0	0	0	0	0	0	0	0	0
0	0	0	0	0	0	0	0	0	0	0	0	0	0	0	0	0	0	0	0	0	0	0	0	0	0	0	0	0	0	0
0	0	0	0	0	0	0	0	0	0	0	0	0	0	0	0	0	0	0	0	0	0	0	0	0	0	0	0	0	0	0
0	0	0	0	0	0	0	0	0	0	0	0	0	0	0	0	0	0	0	0	0	0	0	0	0	0	0	0	0	0	0
0	0	0	0	0	0	0	0	0	0	0	0	0	0	0	0	0	0	0	0	0	0	0	0	0	0	0	0	0	0	0
0	0	0	0	0	0	0	0	0	0	0	0	0	0	0	0	0	0	0	0	0	0	0	0	0	0	0	0	0	0	0
0	0	0	0	0	0	0	0	0	0	0	0	0	0	0	0	0	0	0	0	0	0	0	0	0	0	0	0	0	0	0
0	0	0	0	0	0	0	0	0	0	0	0	0	0	0	0	0	0	0	0	0	0	0	0	0	0	0	0	0	0	0
0	0	0	0	0	0	0	0	0	0	0	0	0	0	0	0	0	0	0	0	0	0	0	0	0	0	0	0	0	0	0
0	0	0	0	0	0	0	0	0	0	0	0	0	0	0	0	0	0	0	0	0	0	0	0	0	0	0	0	0	0	0
0	0	0	0	0	0	0	0	0	0	0	0	0	0	0	0	0	0	0	0	0	0	0	0	0	0	0	0	0	0	0
0	0	0	0	0	0	0	0	0	0	0	0	0	0	0	0	0	0	0	0	0	0	0	0	0	0	0	0	0	0	0
0	0	0	0	0	0	0	0	0	0	0	0	0	0	0	0	0	0	0	0	0	0	0	0	0	0	0	0	0	0	0
0	0	0	0	0	0	0	0	0	0	0	0	0	0	0	0	0	0	0	0	0	0	0	0	0	0	0	0	0	0	0
0	0	0	0	0	0	0	0	0	0	0	0	0	0	0	0	0	0	0	0	0	0	0	0	0	0	0	0	0	0	0
0	0	0	0	0	0	0	0	0	0	0	0	0	0	0	0	0	0	0	0	0	0	0	0	0	0	0	0	0	0	0
0	0	0	0	0	0	0	0	0	0	0	0	0	0	0	0	0	0	0	0	0	0	0	0	0	0	0	0	0	0	0
0	0	0	0	0	0	0	0	0	0	0	0	0	0	0	0	0	0	0	0	0	0	0	0	0	0	0	0	0	0	0
0	0	0	0	0	0	0	0	0	0	0	0	0	0	0	0	0	0	0	0	0	0	0	0	0	0	0	0	0	0	0
0	0	0	0	0	0	0	0	0	0	0	0	0	0	0	0	0	0	0	0	0	0	0	0	0	0	0	0	0	0	0
0	0	0	0	0	0	0	0	0	0	0	0	0	0	0	0	0	0	0	0	0	0	0	0	0	0	0	0	0	0	0
0	0	0	0	0	0	0	0	0	0	0	0	0	0	0	0	0	0	0	0	0	0	0	0	0	0	0	0	0	0	0
0	0	0	0	0	0	0	0	0	0	0	0	0	0	0	0	0	0	0	0	0	0	0	0	0	0	0	0	0	0	0
0	0	0	0	0	0	0	0	0	0	0	0	0	0	0	0	0	0	0	0	0	0	0	0	0	0	0	0	0	0	0
0	0	0	0	0	0	0	0	0	0	0	0	0	0	0	0	0	0	0	0	0	0	0	0	0	0	0	0	0	0	0
0	0	0	0	0	0	0	0	0	0	0	0	0	0	0	0	0	0	0	0	0	0	0	0	0	0	0	0	0	0	0
0	0	0	0	0	0	0	0	0	0	0	0	0	0	0	0	0	0	0	0	0	0	0	0	0	0	0	0	0	0	0
0	0	0	0	0	0	0	0	0	0	0	0	0	0	0	0	0	0	0	0	0	0	0	0	0	0	0	0	0	0	0
0	0	0	0	0	0	0	0	0	0	0	0	0	0	0	0	0	0	0	0	0	0	0	0	0	0	0	0	0	0	0
0	0	0	0	0	0	0	0	0	0	0	0	0	0	0	0	0	0	0	0	0	0	0	0	0	0	0	0	0	0	0
0	0	0	0	0	0	0	0	0	0	0	0	0	0	0	0	0	0	0	0	0	0	0	0	0	0	0	0	0	0	0
0	0	0	0	0	0	0	0	0	0	0	0	0	0	0	0	0	0	0	0	0	0	0	0	0	0	0	0	0	0	0
0	0	0	0	0	0	0	0	0	0	0	0	0	0	0	0	0	0	0	0	0	0	0	0	0	0	0	0	0	0	0
0	0	0	0	0	0	0	0	0	0	0	0	0	0	0	0	0	0	0	0	0	0	0	0	0	0	0	0	0	0	0
0	0	0	0	0	0	0	0	0	0	0	0	0	0	0	0	0	0	0	0	0	0	0	0	0	0	0	0	0	0	0
0	0	0	0	0	0	0	0	0	0	0	0	0	0	0	0	0	0	0	0	0	0	0	0	0	0	0	0	0	0	0
0	0	0	0	0	0	0	0	0	0	0	0	0	0	0	0	0	0	0	0	0	0	0	0	0	0	0	0	0	0	0
0	0	0	0	0	0	0	0	0	0	0	0	0	0	0	0	0	0	0	0	0	0	0	0	0	0	0	0	0	0	0
0	0	0	0	0	0	0	0	0	0	0	0	0	0	0	0	0	0	0	0	0	0	0	0	0	0	0	0	0	0	0
0	0	0	0	0	0	0	0	0	0	0	0	0	0	0	0	0	0	0	0	0	0	0	0	0	0	0	0	0	0	0
0	0	0	0	0	0	0	0	0	0	0	0	0	0	0	0	0	0	0	0	0	0	0	0	0	0	0	0	0	0	0
0	0	0	0	0	0	0	0	0	0	0	0	0	0	0	0	0	0	0	0	0	0	0	0	0	0	0	0	0	0	0
0	0	0	0	0	0	0	0	0	0	0	0	0	0	0	0	0	0	0	0	0	0	0	0	0	0	0	0	0	0	0
0	0	0	0	0	0	0	0	0	0	0	0	0	0	0	0	0	0	0	0	0	0	0	0	0	0	0	0	0	0	0
0	0	0	0	0	0	0	0	0	0	0	0	0	0	0	0	0	0	0	0	0	0	0	0	0	0	0	0	0	0	0
0	0	0	0	0	0	0	0	0	0	0	0	0	0	0	0	0	0	0	0	0	0	0	0	0	0	0	0	0	0	0
0	0	0	0	0	0	0	0	0	0	0	0	0	0	0	0	0	0	0	0	0	0	0	0	0	0	0	0	0	0	0
0	0	0	0	0	0	0	0	0	0	0	0	0	0	0	0	0	0	0	0	0	0	0	0	0	0	0	0	0	0	0
0	0	0	0	0	0	0	0	0	0	0	0	0	0	0	0	0	0	0	0	0	0	0	0	0	0	0	0	0	0	0
0	0	0	0	0	0	0	0	0	0	0	0	0	0	0	0	0	0	0	0	0	0	0	0	0	0	0	0	0	0	0
0	0	0	0	0	0	0	0	0	0	0	0	0	0	0	0	0	0	0	0	0	0	0	0	0	0	0	0	0	0	0
0	0	0	0	0	0	0	0	0	0	0	0	0	0	0	0	0	0	0	0	0	0	0	0	0	0	0	0	0	0	0
0	0	0	0	0	0	0	0	0	0	0	0	0	0	0	0	0	0	0	0	0	0	0	0	0	0	0	0	0	0	0
0	0	0	0	0	0	0	0	0	0	0	0	0	0	0	0	0	0	0	0	0	0	0	0	0	0	0	0	0	0	0
0	0	0	0	0	0	0	0	0	0	0	0	0	0	0	0	0	0	0	0	0	0	0	0	0	0	0	0	0	0	0
0	0	0	0	0	0	0	0	0	0	0	0	0	0	0	0	0	0	0	0	0	0	0	0	0	0	0	0	0	0	0
0	0	0	0	0	0	0	0	0	0	0	0	0	0	0	0	0	0	0	0	0	0	0	0	0	0	0	0	0	0	0
0	0	0	0	0	0	0	0	0	0	0	0	0	0	0	0	0	0	0	0	0	0	0	0	0	0	0	0	0	0	0
0	0	0	0	0	0	0	0	0	0	0	0	0	0	0	0	0	0	0	0	0	0	0	0	0	0	0	0	0	0	0
0	0	0	0	0	0	0	0	0	0	0	0	0	0	0	0	0	0	0	0	0	0	0	0	0	0	0	0	0	0	0
0	0	0	0	0	0	0	0	0	0	0	0	0	0	0	0	0	0	0	0	0	0	0	0	0	0	0	0	0	0	0
0	0	0	0	0	0	0	0	0	0	0	0	0	0	0	0	0	0	0	0	0	0	0	0	0	0	0	0	0	0	0
0	0	0	0	0	0	0	0	0	0	0	0	0	0	0	0	0	0	0	0	0	0	0	0	0	0	0	0	0	0	0
0	0	0	0	0	0	0	0	0	0	0	0	0	0	0	0	0	0	0	0	0	0	0	0	0	0	0	0	0	0	0
0	0	0	0	0	0	0	0	0	0	0	0	0	0	0	0	0	0	0	0	0	0	0	0	0	0	0	0	0	0	0
0	0	0	0	0	0	0	0	0	0	0	0	0	0	0	0	0	0	0	0	0	0	0	0	0	0	0	0	0	0	0
0	0	0	0	0	0	0	0	0	0	0	0	0	0	0	0	0	0	0	0	0	0	0	0	0	0	0	0	0	0	0
0	0	0	0	0	0	0	0	0	0	0	0	0	0	0	0	0	0	0	0	0	0	0	0	0	0	0	0	0	0	0
0	0	0	0	0	0	0	0	0	0	0	0	0	0	0	0	0	0	0	0	0	0	0	0	0	0	0	0	0	0	0
0	0	0	0	0	0	0	0	0	0	0	0	0	0	0	0	0	0	0	0	0	0	0	0	0	0	0	0	0	0	0
0	0	0	0	0	0	0	0	0	0	0	0	0	0	0	0	0	0	0	0	0	0	0	0	0	0	0	0	0	0	0
0	0	0	0	0	0	0	0	0	0	0	0	0	0	0	0	0	0	0	0	0	0	0	0	0	0	0	0	0	0	0
0	0	0	0	0	0	0	0	0	0	0	0	0	0	0	0	0	0	0	0	0	0	0	0	0	0	0	0	0	0	0
0	0	0	0	0	0	0	0	0	0	0	0	0	0	0	0	0	0	0	0	0	0	0	0	0	0	0	0	0	0	0
0	0	0	0	0	0	0	0	0	0	0	0	0	0	0	0	0	0	0	0	0	0	0	0	0	0	0	0	0	0	0
0	0	0	0	0	0	0	0	0	0	0	0	0	0	0	0	0	0	0	0	0	0	0	0	0	0	0	0	0	0	0
0	0	0	0	0	0	0	0	0	0	0	0	0	0	0	0	0	0	0	0	0	0	0	0	0	0	0	0	0	0	0
0	0	0	0	0	0	0	0	0	0	0	0	0	0	0	0	0	0	0	0	0	0	0	0	0	0	0	0	0	0	0
0	0	0	0	0	0	0	0	0	0	0	0	0	0	0	0	0	0	0	0	0	0	0	0	0	0	0	0	0	0	0
0	0	0	0	0	0	0	0	0	0	0	0	0	0	0	0	0	0	0	0	0	0	0	0	0	0	0	0	0	0	0
0	0	0	0	0	0	0	0	0	0	0	0	0	0	0	0	0	0	0	0	0	0	0	0	0	0	0	0	0	0	0
0	0	0	0	0	0	0	0	0	0	0	0	0	0	0	0	0	0	0	0	0	0	0	0	0	0	0	0	0	0	0
0	0	0	0	0	0	0	0	0	0	0	0	0	0	0	0	0	0	0	0	0	0	0	0	0	0	0	0	0	0	0
0	0	0	0	0	0	0	0	0	0	0	0	0	0	0	0	0	0	0	0	0	0	0	0	0	0	0	0	0	0	0
0	0	0	0	0	0	0	0	0	0	0	0	0	0	0	0	0	0	0	0	0	0	0	0	0	0	0	0	0	0	0
0	0	0	0	0	0	0	0	0	0	0	0	0	0	0	0	0	0	0	0	0	0	0	0	0	0	0	0	0	0	0
0	0	0	0	0	0	0	0	0	0	0	0	0	0	0	0	0	0	0	0	0	0	0	0	0	0	0	0	0	0	0
0	0	0	0	0	0	0	0	0	0	0	0	0	0	0	0	0	0	0	0	0	0	0	0	0	0	0	0	0	0	0
0	0	0	0	0	0	0	0	0	0	0	0	0	0	0	0	0	0	0	0	0	0	0	0	0	0	0	0	0	0	0
0	0	0	0	0	0	0	0	0	0	0	0	0	0	0	0	0	0	0	0	0	0	0	0	0	0	0	0	0	0	0
0	0	0	0	0	0	0	0	0	0	0	0	0	0	0	0	0	0	0	0	0	0	0	0	0	0	0	0	0	0	0
0	0	0	0	0	0	0	0	0	0	0	0	0	0	0	0	0	0	0	0	0	0	0	0	0	0	0	0	0	0	0
0	0	0	0	0	0	0	0	0	0	0	0	0	0	0	0	0	0	0	0	0	0	0	0	0	0	0	0	0	0	0
0	0	0	0	0	0	0	0	0	0	0	0	0	0	0	0	0	0	0	0	0	0	0	0	0	0	0	0	0	0	0
0	0	0	0	0	0	0	0	0	0	0	0	0	0	0	0	0	0	0	0	0	0	0	0	0	0	0	0	0	0	0
0	0	0	0	0	0	0	0	0	0	0	0	0	0	0	0	0	0	0	0	0	0	0	0	0	0	0	0	0	0	0
0	0	0	0	0	0	0	0	0	0	0	0	0	0	0	0	0	0	0	0	0	0	0	0	0	0	0	0	0	0	0
0	0	0	0	0	0	0	0	0	0	0	0	0	0	0	0	0	0	0	0	0	0	0	0	0	0	0	0	0	0	0
0	0	0	0	0	0	0	0	0	0	0	0	0	0	0	0	0	0	0	0	0	0	0	0	0	0	0	0	0	0	0
0	0	0	0	0	0	0	0	0	0	0	0	0	0	0	0	0	0	0	0	0	0	0	0	0	0	0	0	0	0	0
0	0	0	0	0	0	0	0	0	0	0	0	0	0	0	0	0	0	0	0	0	0	0	0	0	0	0	0	0	0	0
0	0	0	0	0	0	0	0	0	0	0	0	0	0	0	0	0	0	0	0	0	0	0	0	0	0	0	0	0	0	0
0	0	0	0	0	0	0	0	0	0	0	0	0	0	0	0	0	0	0	0	0	0	0	0	0	0	0	0	0	0	0
0	0	0	0	0	0	0	0	0	0	0	0	0	0	0	0	0	0	0	0	0	0	0	0	0	0	0	0	0	0	0
0	0	0	0	0	0	0	0	0	0	0	0	0	0	0	0	0	0	0	0	0	0	0	0	0	0	0	0	0	0	0
0	0	0	0	0	0	0	0	0	0	0	0	0	0	0	0	0	0	0	0	0	0	0	0	0	0	0	0	0	0	0
0	0	0	0	0	0	0	0	0	0	0	0	0	0	0	0	0	0	0	0	0	0	0	0	0	0	0	0	0	0	0
0	0	0	0	0	0	0	0	0	0	0	0	0	0	0	0	0	0	0	0	0	0	0	0	0	0	0	0	0	0	0
0	0	0	0	0	0	0	0	0	0	0	0	0	0	0	0	0	0	0	0	0	0	0	0	0	0	0	0	0	0	0
0	0	0	0	0	0	0	0	0	0	0	0	0	0	0	0	0	0	0	0	0	0	0	0	0	0	0	0	0	0	0
0	0	0	0	0	0	0	0	0	0	0	0	0	0	0	0	0	0	0	0	0	0	0	0	0	0	0	0	0	0	0
0	0	0	0	0	0	0	0	0	0	0	0	0	0	0	0	0	0	0	0	0	0	0	0	0	0	0	0	0	0	0
0	0	0	0	0	0	0	0	0	0	0	0	0	0	0	0	0	0	0	0	0	0	0	0	0	0	0	0	0	0	0
0	0	0	0	0	0	0	0	0	0	0	0	0	0	0	0	0	0	0	0	0	0	0	0	0	0	0	0	0	0	0
0	0	0	0	0	0	0	0	0	0	0	0	0	0	0	0	0	0	0	0	0	0	0	0	0	0	0	0	0	0	0
0	0	0	0	0	0	0	0	0	0	0	0	0	0	0	0	0	0	0	0	0	0	0	0	0	0	0	0	0	0	0
0	0	0	0	0	0	0	0	0	0	0	0	0	0	0	0	0	0	0	0	0	0	0	0	0	0	0	0	0	0	0
0	0	0	0	0	0	0	0	0	0	0	0	0	0	0	0	0	0	0	0	0	0	0	0	0	0	0	0	0	0	0
0	0	0	0	0	0	0	0	0	0	0	0	0	0	0	0	0	0	0	0	0	0	0	0	0	0	0	0	0	0	0
0	0	0	0	0	0	0	0	0	0	0	0	0	0	0	0	0	0	0	0	0	0	0	0	0	0	0	0	0	0	0
0	0	0	0	0	0	0	0	0	0	0	0	0	0	0	0	0	0	0	0	0	0	0	0	0	0	0	0	0	0	0
0	0	0	0	0	0	0	0	0	0	0	0	0	0	0	0	0	0	0	0	0	0	0	0	0	0	0	0	0	0	0
0	0	0	0	0	0	0	0	0	0	0	0	0	0	0	0	0	0	0	0	0	0	0	0	0	0	0	0	0	0	0
0	0	0	0	0	0	0	0	0	0	0	0	0	0	0	0	0	0	0	0	0	0	0	0	0	0	0	0	0	0	0
0	0	0	0	0	0	0	0	0	0	0	0	0	0	0	0	0	0	0	0	0	0	0	0	0	0	0	0	0	0	0
0	0	0	0	0	0	0	0	0	0	0	0	0	0	0	0	0	0	0	0	0	0	0	0	0	0	0	0	0	0	0
0	0	0	0	0	0	0	0	0	0	0	0	0	0	0	0	0	0	0	0	0	0	0	0	0	0	0	0	0	0	0
0	0	0	0	0	0	0	0	0	0	0	0	0	0	0	0	0	0	0	0	0	0	0	0	0	0	0	0	0	0	0
0	0	0	0	0	0	0	0	0	0	0	0	0	0	0	0	0	0	0	0	0	0	0	0	0	0	0	0	0	0	0
0	0	0	0	0	0	0	0	0	0	0	0	0	0	0	0	0	0	0	0	0	0	0	0	0	0	0	0	0	0	0
0	0	0	0	0	0	0	0	0	0	0	0	0	0	0	0	0	0	0	0	0	0	0	0	0	0	0	0	0	0	0
0	0	0	0	0	0	0	0	0	0	0	0	0	0	0	0	0	0	0	0	0	0	0	0	0	0	0	0	0	0	0
0	0	0	0	0	0	0	0	0	0	0	0	0	0	0	0	0	0	0	0	0	0	0	0	0	0	0	0	0	0	0
0	0	0	0	0	0	0	0	0	0	0	0	0	0	0	0	0	0	0	0	0	0	0	0	0	0	0	0	0	0	0
0	0	0	0	0	0	0	0	0	0	0	0	0	0	0	0	0	0	0	0	0	0	0	0	0	0	0	0	0	0	0
0	0	0	0	0	0	0	0	0	0	0	0	0	0	0	0	0	0	0	0	0	0	0	0	0	0	0	0	0	0	0
0	0	0	0	0	0	0	0	0	0	0	0	0	0	0	0	0	0	0	0	0	0	0	0	0	0	0	0	0	0	0
0	0	0	0	0	0	0	0	0	0	0	0	0	0	0	0	0	0	0	0	0	0	0	0	0	0	0	0	0	0	0
0	0	0	0	0	0	0	0	0	0	0	0	0	0	0	0	0	0	0	0	0	0	0	0	0	0	0	0	0	0	0
0	0	0	0	0	0	0	0	0	0	0	0	0	0	0	0	0	0	0	0	0	0	0	0	0	0	0	0	0	0	0
0	0	0	0	0	0	0	0	0	0	0	0	0	0	0	0	0	0	0	0	0	0	0	0	0	0	0	0	0	0	0
0	0	0	0	0	0	0	0	0	0	0	0	0	0	0	0	0	0	0	0	0	0	0	0	0	0	0	0	0	0	0
0	0	0	0	0	0	0	0	0	0	0	0	0	0	0	0	0	0	0	0	0	0	0	0	0	0	0	0	0	0	0
0	0	0	0	0	0	0	0	0	0	0	0	0	0	0	0	0	0	0	0	0	0	0	0	0	0	0	0	0	0	0
0	0	0	0	0	0	0	0	0	0	0	0	0	0	0	0	0	0	0	0	0	0	0	0	0	0	0	0	0	0	0
0	0	0	0	0	0	0	0	0	0	0	0	0	0	0	0	0	0	0	0	0	0	0	0	0	0	0	0	0	0	0
0	0	0	0	0	0	0	0	0	0	0	0	0	0	0	0	0	0	0	0	0	0	0	0	0	0	0	0	0	0	0
0	0	0	0	0	0	0	0	0	0	0	0	0	0	0	0	0	0	0	0	0	0	0	0	0	0	0	0	0	0	0
0	0	0	0	0	0	0	0	0	0	0	0	0	0	0	0	0	0	0	0	0	0	0	0	0	0	0	0	0	0	0
0	0	0	0	0	0	0	0	0	0	0	0	0	0	0	0	0	0	0	0	0	0	0	0	0	0	0	0	0	0	0
0	0	0	0	0	0	0	0	0	0	0	0	0	0	0	0	0	0	0	0	0	0	0	0	0	0	0	0	0	0	0
0	0	0	0	0	0	0	0	0	0	0	0	0	0	0	0	0	0	0	0	0	0	0	0	0	0	0	0	0	0	0
0	0	0	0	0	0	0	0	0	0	0	0	0	0	0	0	0	0	0	0	0	0	0	0	0	0	0	0	0	0	0
0	0	0	0	0	0	0	0	0	0	0	0	0	0	0	0	0	0	0	0	0	0	0	0	0	0	0	0	0	0	0
0	0	0	0	0	0	0	0	0	0	0	0	0	0	0	0	0	0	0	0	0	0	0	0	0	0	0	0	0	0	0
0	0	0	0	0	0	0	0	0	0	0	0	0	0	0	0	0	0	0	0	0	0	0	0	0	0	0	0	0	0	0
0	0	0	0	0	0	0	0	0	0	0	0	0	0	0	0	0	0	0	0	0	0	0	0	0	0	0	0	0	0	0
0	0	0	0	0	0	0	0	0	0	0	0	0	0	0	0	0	0	0	0	0	0	0	0	0	0	0	0	0	0	0
0	0	0	0	0	0	0	0	0	0	0	0	0	0	0	0	0	0	0	0	0	0	0	0	0	0	0	0	0	0	0
0	0	0	0	0	0	0	0	0	0	0	0	0	0	0	0	0	0	0	0	0	0	0	0	0	0	0	0	0	0	0
0	0	0	0	0	0	0	0	0	0	0	0	0	0	0	0	0	0	0	0	0	0	0	0	0	0	0	0	0	0	0
0	0	0	0	0	0	0	0	0	0	0	0	0	0	0	0	0	0	0	0	0	0	0	0	0	0	0	0	0	0	0
0	0	0	0	0	0	0	0	0	0	0	0	0	0	0	0	0	0	0	0	0	0	0	0	0	0	0	0	0	0	0
0	0	0	0	0	0	0	0	0	0	0	0	0	0	0	0	0	0	0	0	0	0	0	0	0	0	0	0	0	0	0
0	0	0	0	0	0	0	0	0	0	0	0	0	0	0	0	0	0	0	0	0	0	0	0	0	0	0	0	0	0	0
0	0	0	0	0	0	0	0	0	0	0	0	0	0	0	0	0	0	0	0	0	0	0	0	0	0	0	0	0	0	0
0	0	0	0	0	0	0	0	0	0	0	0	0	0	0	0	0	0	0	0	0	0	0	0	0	0	0	0	0	0	0
0	0	0	0	0	0	0	0	0	0	0	0	0	0	0	0	0	0	0	0	0	0	0	0	0	0	0	0	0	0	0
0	0	0	0	0	0	0	0	0	0	0	0	0	0	0	0	0	0	0	0	0	0	0	0	0	0	0	0	0	0	0
0	0	0	0	0	0	0	0	0	0	0	0	0	0	0	0	0	0	0	0	0	0	0	0	0	0	0	0	0	0	0
0	0	0	0	0	0	0	0	0	0	0	0	0	0	0	0	0	0	0	0	0	0	0	0	0	0	0	0	0	0	0
0	0	0	0	0	0	0	0	0	0	0	0	0	0	0	0	0	0	0	0	0	0	0	0	0	0	0	0	0	0	0
0	0	0	0	0	0	0	0	0	0	0	0	0	0	0	0	0	0	0	0	0	0	0	0	0	0	0	0	0	0	0
0	0	0	0	0	0	0	0	0	0	0	0	0	0	0	0	0	0	0	0	0	0	0	0	0	0	0	0	0	0	0
0	0	0	0	0	0	0	0	0	0	0	0	0	0	0	0	0	0	0	0	0	0	0	0	0	0	0	0	0	0	0
0	0	0	0	0	0	0	0	0	0	0	0	0	0	0	0	0	0	0	0	0	0	0	0	0	0	0	0	0	0	0
0	0	0	0	0	0	0	0	0	0	0	0	0	0	0	0	0	0	0	0	0	0	0	0	0	0	0	0	0	0	0
0	0	0	0	0	0	0	0	0	0	0	0	0	0	0	0	0	0	0	0	0	0	0	0	0	0	0	0	0	0	0
0	0	0	0	0	0	0	0	0	0	0	0	0	0	0	0	0	0	0	0	0	0	0	0	0	0	0	0	0	0	0
0	0	0	0	0	0	0	0	0	0	0	0	0	0	0	0	0	0	0	0	0	0	0	0	0	0	0	0	0	0	0
0	0	0	0	0	0	0	0	0	0	0	0	0	0	0	0	0	0	0	0	0	0	0	0	0	0	0	0	0	0	0
0	0	0	0	0	0	0	0	0	0	0	0	0	0	0	0	0	0	0	0	0	0	0	0	0	0	0	0	0	0	0
0	0	0	0	0	0	0	0	0	0	0	0	0	0	0	0	0	0	0	0	0	0	0	0	0	0	0	0	0	0	0
0	0	0	0	0	0	0	0	0	0	0	0	0	0	0	0	0	0	0	0	0	0	0	0	0	0	0	0	0	0	0
0	0	0	0	0	0	0	0	0	0	0	0	0	0	0	0	0	0	0	0	0	0	0	0	0	0	0	0	0	0	0
0	0	0	0	0	0	0	0	0	0	0	0	0	0	0	0	0	0	0	0	0	0	0	0	0	0	0	0	0	0	0
0	0	0	0	0	0	0	0	0	0	0	0	0	0	0	0	0	0	0	0	0	0	0	0	0	0	0	0	0	0	0
0	0	0	0	0	0	0	0	0	0	0	0	0	0	0	0	0	0	0	0	0	0	0	0	0	0	0	0	0	0	0
0	0	0	0	0	0	0	0	0	0	0	0	0	0	0	0	0	0	0	0	0	0	0	0	0	0	0	0	0	0	0
0	0	0	0	0	0	0	0	0	0	0	0	0	0	0	0	0	0	0	0	0	0	0	0	0	0	0	0	0	0	0
0	0	0	0	0	0	0	0	0	0	0	0	0	0	0	0	0	0	0	0	0	0	0	0	0	0	0	0	0	0	0
0	0	0	0	0	0	0	0	0	0	0	0	0	0	0	0	0	0	0	0	0	0	0	0	0	0	0	0	0	0	0
0	0	0	0	0	0	0	0	0	0	0	0	0	0	0	0	0	0	0	0	0	0	0	0	0	0	0	0	0	0	0
0	0	0	0	0	0	0	0	0	0	0	0	0	0	0	0	0	0	0	0	0	0	0	0	0	0	0	0	0	0	0
0	0	0	0	0	0	0	0	0	0	0	0	0	0	0	0	0	0	0	0	0	0	0	0	0	0	0	0	0	0	0
0	0	0	0	0	0	0	0	0	0	0	0	0	0	0	0	0	0	0	0	0	0	0	0	0	0	0	0	0	0	0
0	0	0	0	0	0	0	0	0	0	0	0	0	0	0	0	0	0	0	0	0	0	0	0	0	0	0	0	0	0	0
0	0	0	0	0	0	0	0	0	0	0	0	0	0	0	0	0	0	0	0	0	0	0	0	0	0	0	0	0	0	0
0	0	0	0	0	0	0	0	0	0	0	0	0	0	0	0	0	0	0	0	0	0	0	0	0	0	0	0	0	0	0
0	0	0	0	0	0	0	0	0	0	0	0	0	0	0	0	0	0	0	0	0	0	0	0	0	0	0	0	0	0	0
0	0	0	0	0	0	0	0	0	0	0	0	0	0	0	0	0	0	0	0	0	0	0	0	0	0	0	0	0	0	0
0	0	0	0	0	0	0	0	0	0	0	0	0	0	0	0	0	0	0	0	0	0	0	0	0	0	0	0	0	0	0
0	0	0	0	0	0	0	0	0	0	0	0	0	0	0	0	0	0	0	0	0	0	0	0	0	0	0	0	0	0	0
0	0	0	0	0	0	0	0	0	0	0	0	0	0	0	0	0	0	0	0	0	0	0	0	0	0	0	0	0	0	0
0	0	0	0	0	0	0	0	0	0	0	0	0	0	0	0	0	0	0	0	0	0	0	0	0	0	0	0	0	0	0
0	0	0	0	0	0	0	0	0	0	0	0	0	0	0	0	0	0	0	0	0	0	0	0	0	0	0	0	0	0	0
0	0	0	0	0	0	0	0	0	0	0	0	0	0	0	0	0	0	0	0	0	0	0	0	0	0	0	0	0	0	0
0	0	0	0	0	0	0	0	0	0	0	0	0	0	0	0	0	0	0	0	0	0	0	0	0	0	0	0	0	0	0
0	0	0	0	0	0	0	0	0	0	0	0	0	0	0	0	0	0	0	0	0	0	0	0	0	0	0	0	0	0	0
0	0	0	0	0	0	0	0	0	0	0	0	0	0	0	0	0	0	0	0	0	0	0	0	0	0	0	0	0	0	0
0	0	0	0	0	0	0	0	0	0	0	0	0	0	0	0	0	0	0	0	0	0	0	0	0	0	0	0	0	0	0
0	0	0	0	0	0	0	0	0	0	0	0	0	0	0	0	0	0	0	0	0	0	0	0	0	0	0	0	0	0	0
0	0	0	0	0	0	0	0	0	0	0	0	0	0	0	0	0	0	0	0	0	0	0	0	0	0	0	0	0	0	0
0	0	0	0	0	0	0	0	0	0	0	0	0	0	0	0	0	0	0	0	0	0	0	0	0	0	0	0	0	0	0
0	0	0	0	0	0	0	0	0	0	0	0	0	0	0	0	0	0	0	0	0	0	0	0	0	0	0	0	0	0	0
0	0	0	0	0	0	0	0	0	0	0	0	0	0	0	0	0	0	0	0	0	0	0	0	0	0	0	0	0	0	0
0	0	0	0	0	0	0	0	0	0	0	0	0	0	0	0	0	0	0	0	0	0	0	0	0	0	0	0	0	0	0
0	0	0	0	0	0	0	0	0	0	0	0	0	0	0	0	0	0	0	0	0	0	0	0	0	0	0	0	0	0	0
0	0	0	0	0	0	0	0	0	0	0	0	0	0	0	0	0	0	0	0	0	0	0	0	0	0	0	0	0	0	0
0	0	0	0	0	0	0	0	0	0	0	0	0	0	0	0	0	0	0	0	0	0	0	0	0	0	0	0	0	0	0
0	0	0	0	0	0	0	0	0	0	0	0	0	0	0	0	0	0	0	0	0	0	0	0	0	0	0	0	0	0	0
0	0	0	0	0	0	0	0	0	0	0	0	0	0	0	0	0	0	0	0	0	0	0	0	0	0	0	0	0	0	0
0	0	0	0	0	0	0	0	0	0	0	0	0	0	0	0	0	0	0	0	0	0	0	0	0	0	0	0	0	0	0
0	0	0	0	0	0	0	0	0	0	0	0	0	0	0	0	0	0	0	0	0	0	0	0	0	0	0	0	0	0	0
0	0	0	0	0	0	0	0	0	0	0	0	0	0	0	0	0	0	0	0	0	0	0	0	0	0	0	0	0	0	0
0	0	0	0	0	0	0	0	0	0	0	0	0	0	0	0	0	0	0	0	0	0	0	0	0	0	0	0	0	0	0
0	0	0	0	0	0	0	0	0	0	0	0	0	0	0	0	0	0	0	0	0	0	0	0	0	0	0	0	0	0	0
0	0	0	0	0	0	0	0	0	0	0	0	0	0	0	0	0	0	0	0	0	0	0	0	0	0	0	0	0	0	0
0	0	0	0	0	0	0	0	0	0	0	0	0	0	0	0	0	0	0	0	0	0	0	0	0	0	0	0	0	0	0
0	0	0	0	0	0	0	0	0	0	0	0	0	0	0	0	0	0	0	0	0	0	0	0	0	0	0	0	0	0	0
0	0	0	0	0	0	0	0	0	0	0	0	0	0	0	0	0	0	0	0	0	0	0	0	0	0	0	0	0	0	0
0	0	0	0	0	0	0	0	0	0	0	0	0	0	0	0	0	0	0	0	0	0	0	0	0	0	0	0	0	0	0
0	0	0	0	0	0	0	0	0	0	0	0	0	0	0	0	0	0	0	0	0	0	0	0	0	0	0	0	0	0	0
0	0	0	0	0	0	0	0	0	0	0	0	0	0	0	0	0	0	0	0	0	0	0	0	0	0	0	0	0	0	0
0	0	0	0	0	0	0	0	0	0	0	0	0	0	0	0	0	0	0	0	0	0	0	0	0	0	0	0	0	0	0
0	0	0	0	0	0	0	0	0	0	0	0	0	0	0	0	0	0	0	0	0	0	0	0	0	0	0	0	0	0	0
0	0	0	0	0	0	0	0	0	0	0	0	0	0	0	0	0	0	0	0	0	0	0	0	0	0	0	0	0	0	0
0	0	0	0	0	0	0	0	0	0	0	0	0	0	0	0	0	0	0	0	0	0	0	0	0	0	0	0	0	0	0
0	0	0	0	0	0	0	0	0	0	0	0	0	0	0	0	0	0	0	0	0	0	0	0	0	0	0	0	0	0	0
0	0	0	0	0	0	0	0	0	0	0	0	0	0	0	0	0	0	0	0	0	0	0	0	0	0	0	0	0	0	0
0	0	0	0	0	0	0	0	0	0	0	0	0	0	0	0	0	0	0	0	0	0	0	0	0	0	0	0	0	0	0
0	0	0	0	0	0	0	0	0	0	0	0	0	0	0	0	0	0	0	0	0	0	0	0	0	0	0	0	0	0	0
0	0	0	0	0	0	0	0	0	0	0	0	0	0	0	0	0	0	0	0	0	0	0	0	0	0	0	0	0	0	0
0	0	0	0	0	0	0	0	0	0	0	0	0	0	0	0	0	0	0	0	0	0	0	0	0	0	0	0	0	0	0
0	0	0	0	0	0	0	0	0	0	0	0	0	0	0	0	0	0	0	0	0	0	0	0	0	0	0	0	0	0	0
0	0	0	0	0	0	0	0	0	0	0	0	0	0	0	0	0	0	0	0	0	0	0	0	0	0	0	0	0	0	0
0	0	0	0	0	0	0	0	0	0	0	0	0	0	0	0	0	0	0	0	0	0	0	0	0	0	0	0	0	0	0
0	0	0	0	0	0	0	0	0	0	0	0	0	0	0	0	0	0	0	0	0	0	0	0	0	0	0	0	0	0	0
0	0	0	0	0	0	0	0	0	0	0	0	0	0	0	0	0	0	0	0	0	0	0	0	0	0	0	0	0	0	0
0	0	0	0	0	0	0	0	0	0	0	0	0	0	0	0	0	0	0	0	0	0	0	0	0	0	0	0	0	0	0
0	0	0	0	0	0	0	0	0	0	0	0	0	0	0	0	0	0	0	0	0	0	0	0	0	0	0	0	0	0	0
0	0	0	0	0	0	0	0	0	0	0	0	0	0	0	0	0	0	0	0	0	0	0	0	0	0	0	0	0	0	0
0	0	0	0	0	0	0	0	0	0	0	0	0	0	0	0	0	0	0	0	0	0	0	0	0	0	0	0	0	0	0
0	0	0	0	0	0	0	0	0	0	0	0	0	0	0	0	0	0	0	0	0	0	0	0	0	0	0	0	0	0	0
0	0	0	0	0	0	0	0	0	0	0	0	0	0	0	0	0	0	0	0	0	0	0	0	0	0	0	0	0	0	0
0	0	0	0	0	0	0	0	0	0	0	0	0	0	0	0	0	0	0	0	0	0	0	0	0	0	0	0	0	0	0
0	0	0	0	0	0	0	0	0	0	0	0	0	0	0	0	0	0	0	0	0	0	0	0	0	0	0	0	0	0	0
0	0	0	0	0	0	0	0	0	0	0	0	0	0	0	0	0	0	0	0	0	0	0	0	0	0	0	0	0	0	0
0	0	0	0	0	0	0	0	0	0	0	0	0	0	0	0	0	0	0	0	0	0	0	0	0	0	0	0	0	0	0
0	0	0	0	0	0	0	0	0	0	0	0	0	0	0	0	0	0	0	0	0	0	0	0	0	0	0	0	0	0	0
0	0	0	0	0	0	0	0	0	0	0	0	0	0	0	0	0	0	0	0	0	0	0	0	0	0	0	0	0	0	0
0	0	0	0	0	0	0	0	0	0	0	0	0	0	0	0	0	0	0	0	0	0	0	0	0	0	0	0	0	0	0
0	0	0	0	0	0	0	0	0	0	0	0	0	0	0	0	0	0	0	0	0	0	0	0	0	0	0	0	0	0	0
0	0	0	0	0	0	0	0	0	0	0	0	0	0	0	0	0	0	0	0	0	0	0	0	0	0	0	0	0	0	0
0	0	0	0	0	0	0	0	0	0	0	0	0	0	0	0	0	0	0	0	0	0	0	0	0	0	0	0	0	0	0
0	0	0	0	0	0	0	0	0	0	0	0	0	0	0	0	0	0	0	0	0	0	0	0	0	0	0	0	0	0	0
0	0	0	0	0	0	0	0	0	0	0	0	0	0	0	0	0	0	0	0	0	0	0	0	0	0	0	0	0	0	0
0	0	0	0	0	0	0	0	0	0	0	0	0	0	0	0	0	0	0	0	0	0	0	0	0	0	0	0	0	0	0
0	0	0	0	0	0	0	0	0	0	0	0	0	0	0	0	0	0	0	0	0	0	0	0	0	0	0	0	0	0	0
0	0	0	0	0	0	0	0	0	0	0	0	0	0	0	0	0	0	0	0	0	0	0	0	0	0	0	0	0	0	0
0	0	0	0	0	0	0	0	0	0	0	0	0	0	0	0	0	0	0	0	0	0	0	0	0	0	0	0	0	0	0
0	0	0	0	0	0	0	0	0	0	0	0	0	0	0	0	0	0	0	0	0	0	0	0	0	0	0	0	0	0	0
0	0	0	0	0	0	0	0	0	0	0	0	0	0	0	0	0	0	0	0	0	0	0	0	0	0	0	0	0	0	0
0	0	0	0	0	0	0	0	0	0	0	0	0	0	0	0	0	0	0	0	0	0	0	0	0	0	0	0	0	0	0
0	0	0	0	0	0	0	0	0	0	0	0	0	0	0	0	0	0	0	0	0	0	0	0	0	0	0	0	0	0	0
0	0	0	0	0	0	0	0	0	0	0	0	0	0	0	0	0	0	0	0	0	0	0	0	0	0	0	0	0	0	0
0	0	0	0	0	0	0	0	0	0	0	0	0	0	0	0	0	0	0	0	0	0	0	0	0	0	0	0	0	0	0
0	0	0	0	0	0	0	0	0	0	0	0	0	0	0	0	0	0	0	0	0	0	0	0	0	0	0	0	0	0	0
0	0	0	0	0	0	0	0	0	0	0	0	0	0	0	0	0	0	0	0	0	0	0	0	0	0	0	0	0	0	0
0	0	0	0	0	0	0	0	0	0	0	0	0	0	0	0	0	0	0	0	0	0	0	0	0	0	0	0	0	0	0
0	0	0	0	0	0	0	0	0	0	0	0	0	0	0	0	0	0	0	0	0	0	0	0	0	0	0	0	0	0	0
0	0	0	0	0	0	0	0	0	0	0	0	0	0	0	0	0	0	0	0	0	0	0	0	0	0	0	0	0	0	0
0	0	0	0	0	0	0	0	0	0	0	0	0	0	0	0	0	0	0	0	0	0	0	0	0	0	0	0	0	0	0
0	0	0	0	0	0	0	0	0	0	0	0	0	0	0	0	0	0	0	0	0	0	0	0	0	0	0	0	0	0	0
0	0	0	0	0	0	0	0	0	0	0	0	0	0	0	0	0	0	0	0	0	0	0	0	0	0	0	0	0	0	0
0	0	0	0	0	0	0	0	0	0	0	0	0	0	0	0	0	0	0	0	0	0	0	0	0	0	0	0	0	0	0
0	0	0	0	0	0	0	0	0	0	0	0	0	0	0	0	0	0	0	0	0	0	0	0	0	0	0	0	0	0	0
0	0	0	0	0	0	0	0	0	0	0	0	0	0	0	0	0	0	0	0	0	0	0	0	0	0	0	0	0	0	0
0	0	0	0	0	0	0	0	0	0	0	0	0	0	0	0	0	0	0	0	0	0	0	0	0	0	0	0	0	0	0
0	0	0	0	0	0	0	0	0	0	0	0	0	0	0	0	0	0	0	0	0	0	0	0	0	0	0	0	0	0	0
0	0	0	0	0	0	0	0	0	0	0	0	0	0	0	0	0	0	0	0	0	0	0	0	0	0	0	0	0	0	0
0	0	0	0	0	0	0	0	0	0	0	0	0	0	0	0	0	0	0	0	0	0	0	0	0	0	0	0	0	0	0
0	0	0	0	0	0	0	0	0	0	0	0	0	0	0	0	0	0	0	0	0	0	0	0	0	0	0	0	0	0	0
0	0	0	0	0	0	0	0	0	0	0	0	0	0	0	0	0	0	0	0	0	0	0	0	0	0	0	0	0	0	0
0	0	0	0	0	0	0	0	0	0	0	0	0	0	0	0	0	0	0	0	0	0	0	0	0	0	0	0	0	0	0
0	0	0	0	0	0	0	0	0	0	0	0	0	0	0	0	0	0	0	0	0	0	0	0	0	0	0	0	0	0	0
0	0	0	0	0	0	0	0	0	0	0	0	0	0	0	0	0	0	0	0	0	0	0	0	0	0	0	0	0	0	0
0	0	0	0	0	0	0	0	0	0	0	0	0	0	0	0	0	0	0	0	0	0	0	0	0	0	0	0	0	0	0
0	0	0	0	0	0	0	0	0	0	0	0	0	0	0	0	0	0	0	0	0	0	0	0	0	0	0	0	0	0	0
0	0	0	0	0	0	0	0	0	0	0	0	0	0	0	0	0	0	0	0	0	0	0	0	0	0	0	0	0	0	0
0	0	0	0	0	0	0	0	0	0	0	0	0	0	0	0	0	0	0	0	0	0	0	0	0	0	0	0	0	0	0
0	0	0	0	0	0	0	0	0	0	0	0	0	0	0	0	0	0	0	0	0	0	0	0	0	0	0	0	0	0	0
0	0	0	0	0	0	0	0	0	0	0	0	0	0	0	0	0	0	0	0	0	0	0	0	0	0	0	0	0	0	0
0	0	0	0	0	0	0	0	0	0	0	0	0	0	0	0	0	0	0	0	0	0	0	0	0	0	0	0	0	0	0
0	0	0	0	0	0	0	0	0	0	0	0	0	0	0	0	0	0	0	0	0	0	0	0	0	0	0	0	0	0	0
0	0	0	0	0	0	0	0	0	0	0	0	0	0	0	0	0	0	0	0	0	0	0	0	0	0	0	0	0	0	0
0	0	0	0	0	0	0	0	0	0	0	0	0	0	0	0	0	0	0	0	0	0	0	0	0	0	0	0	0	0	0
0	0	0	0	0	0	0	0	0	0	0	0	0	0	0	0	0	0	0	0	0	0	0	0	0	0	0	0	0	0	0
0	0	0	0	0	0	0	0	0	0	0	0	0	0	0	0	0	0	0	0	0	0	0	0	0	0	0	0	0	0	0
0	0	0	0	0	0	0	0	0	0	0	0	0	0	0	0	0	0	0	0	0	0	0	0	0	0	0	0	0	0	0
0	0	0	0	0	0	0	0	0	0	0	0	0	0	0	0	0	0	0	0	0	0	0	0	0	0	0	0	0	0	0
0	0	0	0	0	0	0	0	0	0	0	0	0	0	0	0	0	0	0	0	0	0	0	0	0	0	0	0	0	0	0
0	0	0	0	0	0	0	0	0	0	0	0	0	0	0	0	0	0	0	0	0	0	0	0	0	0	0	0	0	0	0
0	0	0	0	0	0	0	0	0	0	0	0	0	0	0	0	0	0	0	0	0	0	0	0	0	0	0	0	0	0	0
0	0	0	0	0	0	0	0	0	0	0	0	0	0	0	0	0	0	0	0	0	0	0	0	0	0	0	0	0	0	0
0	0	0	0	0	0	0	0	0	0	0	0	0	0	0	0	0	0	0	0	0	0	0	0	0	0	0	0	0	0	0
0	0	0	0	0	0	0	0	0	0	0	0	0	0	0	0	0	0	0	0	0	0	0	0	0	0	0	0	0	0	0
0	0	0	0	0	0	0	0	0	0	0	0	0	0	0	0	0	0	0	0	0	0	0	0	0	0	0	0	0	0	0
0	0	0	0	0	0	0	0	0	0	0	0	0	0	0	0	0	0	0	0	0	0	0	0	0	0	0	0	0	0	0
0	0	0	0	0	0	0	0	0	0	0	0	0	0	0	0	0	0	0	0	0	0	0	0	0	0	0	0	0	0	0
0	0	0	0	0	0	0	0	0	0	0	0	0	0	0	0	0	0	0	0	0	0	0	0	0	0	0	0	0	0	0
0	0	0	0	0	0	0	0	0	0	0	0	0	0	0	0	0	0	0	0	0	0	0	0	0	0	0	0	0	0	0
0	0	0	0	0	0	0	0	0	0	0	0	0	0	0	0	0	0	0	0	0	0	0	0	0	0	0	0	0	0	0
0	0	0	0	0	0	0	0	0	0	0	0	0	0	0	0	0	0	0	0	0	0	0	0	0	0	0	0	0	0	0
0	0	0	0	0	0	0	0	0	0	0	0	0	0	0	0	0	0	0	0	0	0	0	0	0	0	0	0	0	0	0
0	0	0	0	0	0	0	0	0	0	0	0	0	0	0	0	0	0	0	0	0	0	0	0	0	0	0	0	0	0	0
0	0	0	0	0	0	0	0	0	0	0	0	0	0	0	0	0	0	0	0	0	0	0	0	0	0	0	0	0	0	0
0	0	0	0	0	0	0	0	0	0	0	0	0	0	0	0	0	0	0	0	0	0	0	0	0	0	0	0	0	0	0
0	0	0	0	0	0	0	0	0	0	0	0	0	0	0	0	0	0	0	0	0	0	0	0	0	0	0	0	0	0	0
0	0	0	0	0	0	0	0	0	0	0	0	0	0	0	0	0	0	0	0	0	0	0	0	0	0	0	0	0	0	0
0	0	0	0	0	0	0	0	0	0	0	0	0	0	0	0	0	0	0	0	0	0	0	0	0	0	0	0	0	0	0
0	0	0	0	0	0	0	0	0	0	0	0	0	0	0	0	0	0	0	0	0	0	0	0	0	0	0	0	0	0	0
0	0	0	0	0	0	0	0	0	0	0	0	0	0	0	0	0	0	0	0	0	0	0	0	0	0	0	0	0	0	0
0	0	0	0	0	0	0	0	0	0	0	0	0	0	0	0	0	0	0	0	0	0	0	0	0	0	0	0	0	0	0
0	0	0	0	0	0	0	0	0	0	0	0	0	0	0	0	0	0	0	0	0	0	0	0	0	0	0	0	0	0	0
0	0	0	0	0	0	0	0	0	0	0	0	0	0	0	0	0	0	0	0	0	0	0	0	0	0	0	0	0	0	0
0	0	0	0	0	0	0	0	0	0	0	0	0	0	0	0	0	0	0	0	0	0	0	0	0	0	0	0	0	0	0
0	0	0	0	0	0	0	0	0	0	0	0	0	0	0	0	0	0	0	0	0	0	0	0	0	0	0	0	0	0	0
0	0	0	0	0	0	0	0	0	0	0	0	0	0	0	0	0	0	0	0	0	0	0	0	0	0	0	0	0	0	0
0	0	0	0	0	0	0	0	0	0	0	0	0	0	0	0	0	0	0	0	0	0	0	0	0	0	0	0	0	0	0
0	0	0	0	0	0	0	0	0	0	0	0	0	0	0	0	0	0	0	0	0	0	0	0	0	0	0	0	0	0	0
0	0	0	0	0	0	0	0	0	0	0	0	0	0	0	0	0	0	0	0	0	0	0	0	0	0	0	0	0	0	0
0	0	0	0	0	0	0	0	0	0	0	0	0	0	0	0	0	0	0	0	0	0	0	0	0	0	0	0	0	0	0
0	0	0	0	0	0	0	0	0	0	0	0	0	0	0	0	0	0	0	0	0	0	0	0	0	0	0	0	0	0	0
0	0	0	0	0	0	0	0	0	0	0	0	0	0	0	0	0	0	0	0	0	0	0	0	0	0	0	0	0	0	0
0	0	0	0	0	0	0	0	0	0	0	0	0	0	0	0	0	0	0	0	0	0	0	0	0	0	0	0	0	0	0
0	0	0	0	0	0	0	0	0	0	0	0	0	0	0	0	0	0	0	0	0	0	0	0	0	0	0	0	0	0	0
0	0	0	0	0	0	0	0	0	0	0	0	0	0	0	0	0	0	0	0	0	0	0	0	0	0	0	0	0	0	0
0	0	0	0	0	0	0	0	0	0	0	0	0	0	0	0	0	0	0	0	0	0	0	0	0	0	0	0	0	0	0
0	0	0	0	0	0	0	0	0	0	0	0	0	0	0	0	0	0	0	0	0	0	0	0	0	0	0	0	0	0	0
0	0	0	0	0	0	0	0	0	0	0	0	0	0	0	0	0	0	0	0	0	0	0	0	0	0	0	0	0	0	0
0	0	0	0	0	0	0	0	0	0	0	0	0	0	0	0	0	0	0	0	0	0	0	0	0	0	0	0	0	0	0
0	0	0	0	0	0	0	0	0	0	0	0	0	0	0	0	0	0	0	0	0	0	0	0	0	0	0	0	0	0	0
0	0	0	0	0	0	0	0	0	0	0	0	0	0	0	0	0	0	0	0	0	0	0	0	0	0	0	0	0	0	0
0	0	0	0	0	0	0	0	0	0	0	0	0	0	0	0	0	0	0	0	0	0	0	0	0	0	0	0	0	0	0
0	0	0	0	0	0	0	0	0	0	0	0	0	0	0	0	0	0	0	0	0	0	0	0	0	0	0	0	0	0	0
0	0	0	0	0	0	0	0	0	0	0	0	0	0	0	0	0	0	0	0	0	0	0	0	0	0	0	0	0	0	0
0	0	0	0	0	0	0	0	0	0	0	0	0	0	0	0	0	0	0	0	0	0	0	0	0	0	0	0	0	0	0
0	0	0	0	0	0	0	0	0	0	0	0	0	0	0	0	0	0	0	0	0	0	0	0	0	0	0	0	0	0	0
0	0	0	0	0	0	0	0	0	0	0	0	0	0	0	0	0	0	0	0	0	0	0	0	0	0	0	0	0	0	0
0	0	0	0	0	0	0	0	0	0	0	0	0	0	0	0	0	0	0	0	0	0	0	0	0	0	0	0	0	0	0
0	0	0	0	0	0	0	0	0	0	0	0	0	0	0	0	0	0	0	0	0	0	0	0	0	0	0	0	0	0	0
0	0	0	0	0	0	0	0	0	0	0	0	0	0	0	0	0	0	0	0	0	0	0	0	0	0	0	0	0	0	0
0	0	0	0	0	0	0	0	0	0	0	0	0	0	0	0	0	0	0	0	0	0	0	0	0	0	0	0	0	0	0
0	0	0	0	0	0	0	0	0	0	0	0	0	0	0	0	0	0	0	0	0	0	0	0	0	0	0	0	0	0	0
0	0	0	0	0	0	0	0	0	0	0	0	0	0	0	0	0	0	0	0	0	0	0	0	0	0	0	0	0	0	0
0	0	0	0	0	0	0	0	0	0	0	0	0	0	0	0	0	0	0	0	0	0	0	0	0	0	0	0	0	0	0
0	0	0	0	0	0	0	0	0	0	0	0	0	0	0	0	0	0	0	0	0	0	0	0	0	0	0	0	0	0	0
0	0	0	0	0	0	0	0	0	0	0	0	0	0	0	0	0	0	0	0	0	0	0	0	0	0	0	0	0	0	0
0	0	0	0	0	0	0	0	0	0	0	0	0	0	0	0	0	0	0	0	0	0	0	0	0	0	0	0	0	0	0
0	0	0	0	0	0	0	0	0	0	0	0	0	0	0	0	0	0	0	0	0	0	0	0	0	0	0	0	0	0	0
0	0	0	0	0	0	0	0	0	0	0	0	0	0	0	0	0	0	0	0	0	0	0	0	0	0	0	0	0	0	0
0	0	0	0	0	0	0	0	0	0	0	0	0	0	0	0	0	0	0	0	0	0	0	0	0	0	0	0	0	0	0
0	0	0	0	0	0	0	0	0	0	0	0	0	0	0	0	0	0	0	0	0	0	0	0	0	0	0	0	0	0	0
0	0	0	0	0	0	0	0	0	0	0	0	0	0	0	0	0	0	0	0	0	0	0	0	0	0	0	0	0	0	0
0	0	0	0	0	0	0	0	0	0	0	0	0	0	0	0	0	0	0	0	0	0	0	0	0	0	0	0	0	0	0
0	0	0	0	0	0	0	0	0	0	0	0	0	0	0	0	0	0	0	0	0	0	0	0	0	0	0	0	0	0	0
0	0	0	0	0	0	0	0	0	0	0	0	0	0	0	0	0	0	0	0	0	0	0	0	0	0	0	0	0	0	0
0	0	0	0	0	0	0	0	0	0	0	0	0	0	0	0	0	0	0	0	0	0	0	0	0	0	0	0	0	0	0
0	0	0	0	0	0	0	0	0	0	0	0	0	0	0	0	0	0	0	0	0	0	0	0	0	0	0	0	0	0	0
0	0	0	0	0	0	0	0	0	0	0	0	0	0	0	0	0	0	0	0	0	0	0	0	0	0	0	0	0	0	0
0	0	0	0	0	0	0	0	0	0	0	0	0	0	0	0	0	0	0	0	0	0	0	0	0	0	0	0	0	0	0
0	0	0	0	0	0	0	0	0	0	0	0	0	0	0	0	0	0	0	0	0	0	0	0	0	0	0	0	0	0	0
0	0	0	0	0	0	0	0	0	0	0	0	0	0	0	0	0	0	0	0	0	0	0	0	0	0	0	0	0	0	0
0	0	0	0	0	0	0	0	0	0	0	0	0	0	0	0	0	0	0	0	0	0	0	0	0	0	0	0	0	0	0
0	0	0	0	0	0	0	0	0	0	0	0	0	0	0	0	0	0	0	0	0	0	0	0	0	0	0	0	0	0	0
0	0	0	0	0	0	0	0	0	0	0	0	0	0	0	0	0	0	0	0	0	0	0	0	0	0	0	0	0	0	0
0	0	0	0	0	0	0	0	0	0	0	0	0	0	0	0	0	0	0	0	0	0	0	0	0	0	0	0	0	0	0
0	0	0	0	0	0	0	0	0	0	0	0	0	0	0	0	0	0	0	0	0	0	0	0	0	0	0	0	0	0	0
0	0	0	0	0	0	0	0	0	0	0	0	0	0	0	0	0	0	0	0	0	0	0	0	0	0	0	0	0	0	0
0	0	0	0	0	0	0	0	0	0	0	0	0	0	0	0	0	0	0	0	0	0	0	0	0	0	0	0	0	0	0
0	0	0	0	0	0	0	0	0	0	0	0	0	0	0	0	0	0	0	0	0	0	0	0	0	0	0	0	0	0	0
0	0	0	0	0	0	0	0	0	0	0	0	0	0	0	0	0	0	0	0	0	0	0	0	0	0	0	0	0	0	0
0	0	0	0	0	0	0	0	0	0	0	0	0	0	0	0	0	0	0	0	0	0	0	0	0	0	0	0	0	0	0
0	0	0	0	0	0	0	0	0	0	0	0	0	0	0	0	0	0	0	0	0	0	0	0	0	0	0	0	0	0	0
0	0	0	0	0	0	0	0	0	0	0	0	0	0	0	0	0	0	0	0	0	0	0	0	0	0	0	0	0	0	0
0	0	0	0	0	0	0	0	0	0	0	0	0	0	0	0	0	0	0	0	0	0	0	0	0	0	0	0	0	0	0
0	0	0	0	0	0	0	0	0	0	0	0	0	0	0	0	0	0	0	0	0	0	0	0	0	0	0	0	0	0	0
0	0	0	0	0	0	0	0	0	0	0	0	0	0	0	0	0	0	0	0	0	0	0	0	0	0	0	0	0	0	0
0	0	0	0	0	0	0	0	0	0	0	0	0	0	0	0	0	0	0	0	0	0	0	0	0	0	0	0	0	0	0
0	0	0	0	0	0	0	0	0	0	0	0	0	0	0	0	0	0	0	0	0	0	0	0	0	0	0	0	0	0	0
0	0	0	0	0	0	0	0	0	0	0	0	0	0	0	0	0	0	0	0	0	0	0	0	0	0	0	0	0	0	0
0	0	0	0	0	0	0	0	0	0	0	0	0	0	0	0	0	0	0	0	0	0	0	0	0	0	0	0	0	0	0
0	0	0	0	0	0	0	0	0	0	0	0	0	0	0	0	0	0	0	0	0	0	0	0	0	0	0	0	0	0	0
0	0	0	0	0	0	0	0	0	0	0	0	0	0	0	0	0	0	0	0	0	0	0	0	0	0	0	0	0	0	0
0	0	0	0	0	0	0	0	0	0	0	0	0	0	0	0	0	0	0	0	0	0	0	0	0	0	0	0	0	0	0
0	0	0	0	0	0	0	0	0	0	0	0	0	0	0	0	0	0	0	0	0	0	0	0	0	0	0	0	0	0	0
0	0	0	0	0	0	0	0	0	0	0	0	0	0	0	0	0	0	0	0	0	0	0	0	0	0	0	0	0	0	0
0	0	0	0	0	0	0	0	0	0	0	0	0	0	0	0	0	0	0	0	0	0	0	0	0	0	0	0	0	0	0
0	0	0	0	0	0	0	0	0	0	0	0	0	0	0	0	0	0	0	0	0	0	0	0	0	0	0	0	0	0	0
0	0	0	0	0	0	0	0	0	0	0	0	0	0	0	0	0	0	0	0	0	0	0	0	0	0	0	0	0	0	0
0	0	0	0	0	0	0	0	0	0	0	0	0	0	0	0	0	0	0	0	0	0	0	0	0	0	0	0	0	0	0
0	0	0	0	0	0	0	0	0	0	0	0	0	0	0	0	0	0	0	0	0	0	0	0	0	0	0	0	0	0	0
0	0	0	0	0	0	0	0	0	0	0	0	0	0	0	0	0	0	0	0	0	0	0	0	0	0	0	0	0	0	0
0	0	0	0	0	0	0	0	0	0	0	0	0	0	0	0	0	0	0	0	0	0	0	0	0	0	0	0	0	0	0
0	0	0	0	0	0	0	0	0	0	0	0	0	0	0	0	0	0	0	0	0	0	0	0	0	0	0	0	0	0	0
0	0	0	0	0	0	0	0	0	0	0	0	0	0	0	0	0	0	0	0	0	0	0	0	0	0	0	0	0	0	0
0	0	0	0	0	0	0	0	0	0	0	0	0	0	0	0	0	0	0	0	0	0	0	0	0	0	0	0	0	0	0
0	0	0	0	0	0	0	0	0	0	0	0	0	0	0	0	0	0	0	0	0	0	0	0	0	0	0	0	0	0	0
0	0	0	0	0	0	0	0	0	0	0	0	0	0	0	0	0	0	0	0	0	0	0	0	0	0	0	0	0	0	0
0	0	0	0	0	0	0	0	0	0	0	0	0	0	0	0	0	0	0	0	0	0	0	0	0	0	0	0	0	0	0
0	0	0	0	0	0	0	0	0	0	0	0	0	0	0	0	0	0	0	0	0	0	0	0	0	0	0	0	0	0	0
0	0	0	0	0	0	0	0	0	0	0	0	0	0	0	0	0	0	0	0	0	0	0	0	0	0	0	0	0	0	0
0	0	0	0	0	0	0	0	0	0	0	0	0	0	0	0	0	0	0	0	0	0	0	0	0	0	0	0	0	0	0
0	0	0	0	0	0	0	0	0	0	0	0	0	0	0	0	0	0	0	0	0	0	0	0	0	0	0	0	0	0	0
0	0	0	0	0	0	0	0	0	0	0	0	0	0	0	0	0	0	0	0	0	0	0	0	0	0	0	0	0	0	0
0	0	0	0	0	0	0	0	0	0	0	0	0	0	0	0	0	0	0	0	0	0	0	0	0	0	0	0	0	0	0
0	0	0	0	0	0	0	0	0	0	0	0	0	0	0	0	0	0	0	0	0	0	0	0	0	0	0	0	0	0	0
0	0	0	0	0	0	0	0	0	0	0	0	0	0	0	0	0	0	0	0	0	0	0	0	0	0	0	0	0	0	0
0	0	0	0	0	0	0	0	0	0	0	0	0	0	0	0	0	0	0	0	0	0	0	0	0	0	0	0	0	0	0
0	0	0	0	0	0	0	0	0	0	0	0	0	0	0	0	0	0	0	0	0	0	0	0	0	0	0	0	0	0	0
0	0	0	0	0	0	0	0	0	0	0	0	0	0	0	0	0	0	0	0	0	0	0	0	0	0	0	0	0	0	0
0	0	0	0	0	0	0	0	0	0	0	0	0	0	0	0	0	0	0	0	0	0	0	0	0	0	0	0	0	0	0
0	0	0	0	0	0	0	0	0	0	0	0	0	0	0	0	0	0	0	0	0	0	0	0	0	0	0	0	0	0	0
0	0	0	0	0	0	0	0	0	0	0	0	0	0	0	0	0	0	0	0	0	0	0	0	0	0	0	0	0	0	0
0	0	0	0	0	0	0	0	0	0	0	0	0	0	0	0	0	0	0	0	0	0	0	0	0	0	0	0	0	0	0
0	0	0	0	0	0	0	0	0	0	0	0	0	0	0	0	0	0	0	0	0	0	0	0	0	0	0	0	0	0	0
0	0	0	0	0	0	0	0	0	0	0	0	0	0	0	0	0	0	0	0	0	0	0	0	0	0	0	0	0	0	0
0	0	0	0	0	0	0	0	0	0	0	0	0	0	0	0	0	0	0	0	0	0	0	0	0	0	0	0	0	0	0
0	0	0	0	0	0	0	0	0	0	0	0	0	0	0	0	0	0	0	0	0	0	0	0	0	0	0	0	0	0	0
0	0	0	0	0	0	0	0	0	0	0	0	0	0	0	0	0	0	0	0	0	0	0	0	0	0	0	0	0	0	0
0	0	0	0	0	0	0	0	0	0	0	0	0	0	0	0	0	0	0	0	0	0	0	0	0	0	0	0	0	0	0
0	0	0	0	0	0	0	0	0	0	0	0	0	0	0	0	0	0	0	0	0	0	0	0	0	0	0	0	0	0	0
0	0	0	0	0	0	0	0	0	0	0	0	0	0	0	0	0	0	0	0	0	0	0	0	0	0	0	0	0	0	0
0	0	0	0	0	0	0	0	0	0	0	0	0	0	0	0	0	0	0	0	0	0	0	0	0	0	0	0	0	0	0
0	0	0	0	0	0	0	0	0	0	0	0	0	0	0	0	0	0	0	0	0	0	0	0	0	0	0	0	0	0	0
0	0	0	0	0	0	0	0	0	0	0	0	0	0	0	0	0	0	0	0	0	0	0	0	0	0	0	0	0	0	0
0	0	0	0	0	0	0	0	0	0	0	0	0	0	0	0	0	0	0	0	0	0	0	0	0	0	0	0	0	0	0
0	0	0	0	0	0	0	0	0	0	0	0	0	0	0	0	0	0	0	0	0	0	0	0	0	0	0	0	0	0	0
0	0	0	0	0	0	0	0	0	0	0	0	0	0	0	0	0	0	0	0	0	0	0	0	0	0	0	0	0	0	0
0	0	0	0	0	0	0	0	0	0	0	0	0	0	0	0	0	0	0	0	0	0	0	0	0	0	0	0	0	0	0
0	0	0	0	0	0	0	0	0	0	0	0	0	0	0	0	0	0	0	0	0	0	0	0	0	0	0	0	0	0	0
0	0	0	0	0	0	0	0	0	0	0	0	0	0	0	0	0	0	0	0	0	0	0	0	0	0	0	0	0	0	0
0	0	0	0	0	0	0	0	0	0	0	0	0	0	0	0	0	0	0	0	0	0	0	0	0	0	0	0	0	0	0
0	0	0	0	0	0	0	0	0	0	0	0	0	0	0	0	0	0	0	0	0	0	0	0	0	0	0	0	0	0	0
0	0	0	0	0	0	0	0	0	0	0	0	0	0	0	0	0	0	0	0	0	0	0	0	0	0	0	0	0	0	0
0	0	0	0	0	0	0	0	0	0	0	0	0	0	0	0	0	0	0	0	0	0	0	0	0	0	0	0	0	0	0
0	0	0	0	0	0	0	0	0	0	0	0	0	0	0	0	0	0	0	0	0	0	0	0	0	0	0	0	0	0	0
0	0	0	0	0	0	0	0	0	0	0	0	0	0	0	0	0	0	0	0	0	0	0	0	0	0	0	0	0	0	0
0	0	0	0	0	0	0	0	0	0	0	0	0	0	0	0	0	0	0	0	0	0	0	0	0	0	0	0	0	0	0
0	0	0	0	0	0	0	0	0	0	0	0	0	0	0	0	0	0	0	0	0	0	0	0	0	0	0	0	0	0	0
0	0	0	0	0	0	0	0	0	0	0	0	0	0	0	0	0	0	0	0	0	0	0	0	0	0	0	0	0	0	0
0	0	0	0	0	0	0	0	0	0	0	0	0	0	0	0	0	0	0	0	0	0	0	0	0	0	0	0	0	0	0
0	0	0	0	0	0	0	0	0	0	0	0	0	0	0	0	0	0	0	0	0	0	0	0	0	0	0	0	0	0	0
0	0	0	0	0	0	0	0	0	0	0	0	0	0	0	0	0	0	0	0	0	0	0	0	0	0	0	0	0	0	0
0	0	0	0	0	0	0	0	0	0	0	0	0	0	0	0	0	0	0	0	0	0	0	0	0	0	0	0	0	0	0
0	0	0	0	0	0	0	0	0	0	0	0	0	0	0	0	0	0	0	0	0	0	0	0	0	0	0	0	0	0	0
0	0	0	0	0	0	0	0	0	0	0	0	0	0	0	0	0	0	0	0	0	0	0	0	0	0	0	0	0	0	0
0	0	0	0	0	0	0	0	0	0	0	0	0	0	0	0	0	0	0	0	0	0	0	0	0	0	0	0	0	0	0
0	0	0	0	0	0	0	0	0	0	0	0	0	0	0	0	0	0	0	0	0	0	0	0	0	0	0	0	0	0	0
0	0	0	0	0	0	0	0	0	0	0	0	0	0	0	0	0	0	0	0	0	0	0	0	0	0	0	0	0	0	0
0	0	0	0	0	0	0	0	0	0	0	0	0	0	0	0	0	0	0	0	0	0	0	0	0	0	0	0	0	0	0
0	0	0	0	0	0	0	0	0	0	0	0	0	0	0	0	0	0	0	0	0	0	0	0	0	0	0	0	0	0	0
0	0	0	0	0	0	0	0	0	0	0	0	0	0	0	0	0	0	0	0	0	0	0	0	0	0	0	0	0	0	0
0	0	0	0	0	0	0	0	0	0	0	0	0	0	0	0	0	0	0	0	0	0	0	0	0	0	0	0	0	0	0
0	0	0	0	0	0	0	0	0	0	0	0	0	0	0	0	0	0	0	0	0	0	0	0	0	0	0	0	0	0	0
0	0	0	0	0	0	0	0	0	0	0	0	0	0	0	0	0	0	0	0	0	0	0	0	0	0	0	0	0	0	0
0	0	0	0	0	0	0	0	0	0	0	0	0	0	0	0	0	0	0	0	0	0	0	0	0	0	0	0	0	0	0
0	0	0	0	0	0	0	0	0	0	0	0	0	0	0	0	0	0	0	0	0	0	0	0	0	0	0	0	0	0	0
0	0	0	0	0	0	0	0	0	0	0	0	0	0	0	0	0	0	0	0	0	0	0	0	0	0	0	0	0	0	0
0	0	0	0	0	0	0	0	0	0	0	0	0	0	0	0	0	0	0	0	0	0	0	0	0	0	0	0	0	0	0
0	0	0	0	0	0	0	0	0	0	0	0	0	0	0	0	0	0	0	0	0	0	0	0	0	0	0	0	0	0	0
0	0	0	0	0	0	0	0	0	0	0	0	0	0	0	0	0	0	0	0	0	0	0	0	0	0	0	0	0	0	0
0	0	0	0	0	0	0	0	0	0	0	0	0	0	0	0	0	0	0	0	0	0	0	0	0	0	0	0	0	0	0
0	0	0	0	0	0	0	0	0	0	0	0	0	0	0	0	0	0	0	0	0	0	0	0	0	0	0	0	0	0	0
0	0	0	0	0	0	0	0	0	0	0	0	0	0	0	0	0	0	0	0	0	0	0	0	0	0	0	0	0	0	0
0	0	0	0	0	0	0	0	0	0	0	0	0	0	0	0	0	0	0	0	0	0	0	0	0	0	0	0	0	0	0
0	0	0	0	0	0	0	0	0	0	0	0	0	0	0	0	0	0	0	0	0	0	0	0	0	0	0	0	0	0	0
0	0	0	0	0	0	0	0	0	0	0	0	0	0	0	0	0	0	0	0	0	0	0	0	0	0	0	0	0	0	0
0	0	0	0	0	0	0	0	0	0	0	0	0	0	0	0	0	0	0	0	0	0	0	0	0	0	0	0	0	0	0
0	0	0	0	0	0	0	0	0	0	0	0	0	0	0	0	0	0	0	0	0	0	0	0	0	0	0	0	0	0	0
0	0	0	0	0	0	0	0	0	0	0	0	0	0	0	0	0	0	0	0	0	0	0	0	0	0	0	0	0	0	0
0	0	0	0	0	0	0	0	0	0	0	0	0	0	0	0	0	0	0	0	0	0	0	0	0	0	0	0	0	0	0
0	0	0	0	0	0	0	0	0	0	0	0	0	0	0	0	0	0	0	0	0	0	0	0	0	0	0	0	0	0	0
0	0	0	0	0	0	0	0	0	0	0	0	0	0	0	0	0	0	0	0	0	0	0	0	0	0	0	0	0	0	0
0	0	0	0	0	0	0	0	0	0	0	0	0	0	0	0	0	0	0	0	0	0	0	0	0	0	0	0	0	0	0
0	0	0	0	0	0	0	0	0	0	0	0	0	0	0	0	0	0	0	0	0	0	0	0	0	0	0	0	0	0	0
0	0	0	0	0	0	0	0	0	0	0	0	0	0	0	0	0	0	0	0	0	0	0	0	0	0	0	0	0	0	0
0	0	0	0	0	0	0	0	0	0	0	0	0	0	0	0	0	0	0	0	0	0	0	0	0	0	0	0	0	0	0
0	0	0	0	0	0	0	0	0	0	0	0	0	0	0	0	0	0	0	0	0	0	0	0	0	0	0	0	0	0	0
0	0	0	0	0	0	0	0	0	0	0	0	0	0	0	0	0	0	0	0	0	0	0	0	0	0	0	0	0	0	0
0	0	0	0	0	0	0	0	0	0	0	0	0	0	0	0	0	0	0	0	0	0	0	0	0	0	0	0	0	0	0
0	0	0	0	0	0	0	0	0	0	0	0	0	0	0	0	0	0	0	0	0	0	0	0	0	0	0	0	0	0	0
0	0	0	0	0	0	0	0	0	0	0	0	0	0	0	0	0	0	0	0	0	0	0	0	0	0	0	0	0	0	0
0	0	0	0	0	0	0	0	0	0	0	0	0	0	0	0	0	0	0	0	0	0	0	0	0	0	0	0	0	0	0
0	0	0	0	0	0	0	0	0	0	0	0	0	0	0	0	0	0	0	0	0	0	0	0	0	0	0	0	0	0	0
0	0	0	0	0	0	0	0	0	0	0	0	0	0	0	0	0	0	0	0	0	0	0	0	0	0	0	0	0	0	0
0	0	0	0	0	0	0	0	0	0	0	0	0	0	0	0	0	0	0	0	0	0	0	0	0	0	0	0	0	0	0
0	0	0	0	0	0	0	0	0	0	0	0	0	0	0	0	0	0	0	0	0	0	0	0	0	0	0	0	0	0	0
0	0	0	0	0	0	0	0	0	0	0	0	0	0	0	0	0	0	0	0	0	0	0	0	0	0	0	0	0	0	0
0	0	0	0	0	0	0	0	0	0	0	0	0	0	0	0	0	0	0	0	0	0	0	0	0	0	0	0	0	0	0
0	0	0	0	0	0	0	0	0	0	0	0	0	0	0	0	0	0	0	0	0	0	0	0	0	0	0	0	0	0	0
0	0	0	0	0	0	0	0	0	0	0	0	0	0	0	0	0	0	0	0	0	0	0	0	0	0	0	0	0	0	0
0	0	0	0	0	0	0	0	0	0	0	0	0	0	0	0	0	0	0	0	0	0	0	0	0	0	0	0	0	0	0
0	0	0	0	0	0	0	0	0	0	0	0	0	0	0	0	0	0	0	0	0	0	0	0	0	0	0	0	0	0	0
0	0	0	0	0	0	0	0	0	0	0	0	0	0	0	0	0	0	0	0	0	0	0	0	0	0	0	0	0	0	0
0	0	0	0	0	0	0	0	0	0	0	0	0	0	0	0	0	0	0	0	0	0	0	0	0	0	0	0	0	0	0
0	0	0	0	0	0	0	0	0	0	0	0	0	0	0	0	0	0	0	0	0	0	0	0	0	0	0	0	0	0	0
0	0	0	0	0	0	0	0	0	0	0	0	0	0	0	0	0	0	0	0	0	0	0	0	0	0	0	0	0	0	0
0	0	0	0	0	0	0	0	0	0	0	0	0	0	0	0	0	0	0	0	0	0	0	0	0	0	0	0	0	0	0
0	0	0	0	0	0	0	0	0	0	0	0	0	0	0	0	0	0	0	0	0	0	0	0	0	0	0	0	0	0	0
0	0	0	0	0	0	0	0	0	0	0	0	0	0	0	0	0	0	0	0	0	0	0	0	0	0	0	0	0	0	0
0	0	0	0	0	0	0	0	0	0	0	0	0	0	0	0	0	0	0	0	0	0	0	0	0	0	0	0	0	0	0
0	0	0	0	0	0	0	0	0	0	0	0	0	0	0	0	0	0	0	0	0	0	0	0	0	0	0	0	0	0	0
0	0	0	0	0	0	0	0	0	0	0	0	0	0	0	0	0	0	0	0	0	0	0	0	0	0	0	0	0	0	0
0	0	0	0	0	0	0	0	0	0	0	0	0	0	0	0	0	0	0	0	0	0	0	0	0	0	0	0	0	0	0
0	0	0	0	0	0	0	0	0	0	0	0	0	0	0	0	0	0	0	0	0	0	0	0	0	0	0	0	0	0	0
0	0	0	0	0	0	0	0	0	0	0	0	0	0	0	0	0	0	0	0	0	0	0	0	0	0	0	0	0	0	0
0	0	0	0	0	0	0	0	0	0	0	0	0	0	0	0	0	0	0	0	0	0	0	0	0	0	0	0	0	0	0
0	0	0	0	0	0	0	0	0	0	0	0	0	0	0	0	0	0	0	0	0	0	0	0	0	0	0	0	0	0	0
0	0	0	0	0	0	0	0	0	0	0	0	0	0	0	0	0	0	0	0	0	0	0	0	0	0	0	0	0	0	0
0	0	0	0	0	0	0	0	0	0	0	0	0	0	0	0	0	0	0	0	0	0	0	0	0	0	0	0	0	0	0
0	0	0	0	0	0	0	0	0	0	0	0	0	0	0	0	0	0	0	0	0	0	0	0	0	0	0	0	0	0	0
0	0	0	0	0	0	0	0	0	0	0	0	0	0	0	0	0	0	0	0	0	0	0	0	0	0	0	0	0	0	0
0	0	0	0	0	0	0	0	0	0	0	0	0	0	0	0	0	0	0	0	0	0	0	0	0	0	0	0	0	0	0
0	0	0	0	0	0	0	0	0	0	0	0	0	0	0	0	0	0	0	0	0	0	0	0	0	0	0	0	0	0	0
0	0	0	0	0	0	0	0	0	0	0	0	0	0	0	0	0	0	0	0	0	0	0	0	0	0	0	0	0	0	0
0	0	0	0	0	0	0	0	0	0	0	0	0	0	0	0	0	0	0	0	0	0	0	0	0	0	0	0	0	0	0
0	0	0	0	0	0	0	0	0	0	0	0	0	0	0	0	0	0	0	0	0	0	0	0	0	0	0	0	0	0	0
0	0	0	0	0	0	0	0	0	0	0	0	0	0	0	0	0	0	0	0	0	0	0	0	0	0	0	0	0	0	0
0	0	0	0	0	0	0	0	0	0	0	0	0	0	0	0	0	0	0	0	0	0	0	0	0	0	0	0	0	0	0
0	0	0	0	0	0	0	0	0	0	0	0	0	0	0	0	0	0	0	0	0	0	0	0	0	0	0	0	0	0	0
0	0	0	0	0	0	0	0	0	0	0	0	0	0	0	0	0	0	0	0	0	0	0	0	0	0	0	0	0	0	0
0	0	0	0	0	0	0	0	0	0	0	0	0	0	0	0	0	0	0	0	0	0	0	0	0	0	0	0	0	0	0
0	0	0	0	0	0	0	0	0	0	0	0	0	0	0	0	0	0	0	0	0	0	0	0	0	0	0	0	0	0	0
0	0	0	0	0	0	0	0	0	0	0	0	0	0	0	0	0	0	0	0	0	0	0	0	0	0	0	0	0	0	0
0	0	0	0	0	0	0	0	0	0	0	0	0	0	0	0	0	0	0	0	0	0	0	0	0	0	0	0	0	0	0
0	0	0	0	0	0	0	0	0	0	0	0	0	0	0	0	0	0	0	0	0	0	0	0	0	0	0	0	0	0	0
0	0	0	0	0	0	0	0	0	0	0	0	0	0	0	0	0	0	0	0	0	0	0	0	0	0	0	0	0	0	0
0	0	0	0	0	0	0	0	0	0	0	0	0	0	0	0	0	0	0	0	0	0	0	0	0	0	0	0	0	0	0
0	0	0	0	0	0	0	0	0	0	0	0	0	0	0	0	0	0	0	0	0	0	0	0	0	0	0	0	0	0	0
0	0	0	0	0	0	0	0	0	0	0	0	0	0	0	0	0	0	0	0	0	0	0	0	0	0	0	0	0	0	0
0	0	0	0	0	0	0	0	0	0	0	0	0	0	0	0	0	0	0	0	0	0	0	0	0	0	0	0	0	0	0
0	0	0	0	0	0	0	0	0	0	0	0	0	0	0	0	0	0	0	0	0	0	0	0	0	0	0	0	0	0	0
0	0	0	0	0	0	0	0	0	0	0	0	0	0	0	0	0	0	0	0	0	0	0	0	0	0	0	0	0	0	0
0	0	0	0	0	0	0	0	0	0	0	0	0	0	0	0	0	0	0	0	0	0	0	0	0	0	0	0	0	0	0
0	0	0	0	0	0	0	0	0	0	0	0	0	0	0	0	0	0	0	0	0	0	0	0	0	0	0	0	0	0	0
0	0	0	0	0	0	0	0	0	0	0	0	0	0	0	0	0	0	0	0	0	0	0	0	0	0	0	0	0	0	0
0	0	0	0	0	0	0	0	0	0	0	0	0	0	0	0	0	0	0	0	0	0	0	0	0	0	0	0	0	0	0
0	0	0	0	0	0	0	0	0	0	0	0	0	0	0	0	0	0	0	0	0	0	0	0	0	0	0	0	0	0	0
0	0	0	0	0	0	0	0	0	0	0	0	0	0	0	0	0	0	0	0	0	0	0	0	0	0	0	0	0	0	0
0	0	0	0	0	0	0	0	0	0	0	0	0	0	0	0	0	0	0	0	0	0	0	0	0	0	0	0	0	0	0
0	0	0	0	0	0	0	0	0	0	0	0	0	0	0	0	0	0	0	0	0	0	0	0	0	0	0	0	0	0	0
0	0	0	0	0	0	0	0	0	0	0	0	0	0	0	0	0	0	0	0	0	0	0	0	0	0	0	0	0	0	0
0	0	0	0	0	0	0	0	0	0	0	0	0	0	0	0	0	0	0	0	0	0	0	0	0	0	0	0	0	0	0
0	0	0	0	0	0	0	0	0	0	0	0	0	0	0	0	0	0	0	0	0	0	0	0	0	0	0	0	0	0	0
0	0	0	0	0	0	0	0	0	0	0	0	0	0	0	0	0	0	0	0	0	0	0	0	0	0	0	0	0	0	0
0	0	0	0	0	0	0	0	0	0	0	0	0	0	0	0	0	0	0	0	0	0	0	0	0	0	0	0	0	0	0
0	0	0	0	0	0	0	0	0	0	0	0	0	0	0	0	0	0	0	0	0	0	0	0	0	0	0	0	0	0	0
0	0	0	0	0	0	0	0	0	0	0	0	0	0	0	0	0	0	0	0	0	0	0	0	0	0	0	0	0	0	0
0	0	0	0	0	0	0	0	0	0	0	0	0	0	0	0	0	0	0	0	0	0	0	0	0	0	0	0	0	0	0
0	0	0	0	0	0	0	0	0	0	0	0	0	0	0	0	0	0	0	0	0	0	0	0	0	0	0	0	0	0	0
0	0	0	0	0	0	0	0	0	0	0	0	0	0	0	0	0	0	0	0	0	0	0	0	0	0	0	0	0	0	0
0	0	0	0	0	0	0	0	0	0	0	0	0	0	0	0	0	0	0	0	0	0	0	0	0	0	0	0	0	0	0
0	0	0	0	0	0	0	0	0	0	0	0	0	0	0	0	0	0	0	0	0	0	0	0	0	0	0	0	0	0	0
0	0	0	0	0	0	0	0	0	0	0	0	0	0	0	0	0	0	0	0	0	0	0	0	0	0	0	0	0	0	0
0	0	0	0	0	0	0	0	0	0	0	0	0	0	0	0	0	0	0	0	0	0	0	0	0	0	0	0	0	0	0
0	0	0	0	0	0	0	0	0	0	0	0	0	0	0	0	0	0	0	0	0	0	0	0	0	0	0	0	0	0	0
0	0	0	0	0	0	0	0	0	0	0	0	0	0	0	0	0	0	0	0	0	0	0	0	0	0	0	0	0	0	0
0	0	0	0	0	0	0	0	0	0	0	0	0	0	0	0	0	0	0	0	0	0	0	0	0	0	0	0	0	0	0
0	0	0	0	0	0	0	0	0	0	0	0	0	0	0	0	0	0	0	0	0	0	0	0	0	0	0	0	0	0	0
0	0	0	0	0	0	0	0	0	0	0	0	0	0	0	0	0	0	0	0	0	0	0	0	0	0	0	0	0	0	0
0	0	0	0	0	0	0	0	0	0	0	0	0	0	0	0	0	0	0	0	0	0	0	0	0	0	0	0	0	0	0
0	0	0	0	0	0	0	0	0	0	0	0	0	0	0	0	0	0	0	0	0	0	0	0	0	0	0	0	0	0	0
0	0	0	0	0	0	0	0	0	0	0	0	0	0	0	0	0	0	0	0	0	0	0	0	0	0	0	0	0	0	0
0	0	0	0	0	0	0	0	0	0	0	0	0	0	0	0	0	0	0	0	0	0	0	0	0	0	0	0	0	0	0
0	0	0	0	0	0	0	0	0	0	0	0	0	0	0	0	0	0	0	0	0	0	0	0	0	0	0	0	0	0	0
0	0	0	0	0	0	0	0	0	0	0	0	0	0	0	0	0	0	0	0	0	0	0	0	0	0	0	0	0	0	0
0	0	0	0	0	0	0	0	0	0	0	0	0	0	0	0	0	0	0	0	0	0	0	0	0	0	0	0	0	0	0
0	0	0	0	0	0	0	0	0	0	0	0	0	0	0	0	0	0	0	0	0	0	0	0	0	0	0	0	0	0	0
0	0	0	0	0	0	0	0	0	0	0	0	0	0	0	0	0	0	0	0	0	0	0	0	0	0	0	0	0	0	0
0	0	0	0	0	0	0	0	0	0	0	0	0	0	0	0	0	0	0	0	0	0	0	0	0	0	0	0	0	0	0
0	0	0	0	0	0	0	0	0	0	0	0	0	0	0	0	0	0	0	0	0	0	0	0	0	0	0	0	0	0	0
0	0	0	0	0	0	0	0	0	0	0	0	0	0	0	0	0	0	0	0	0	0	0	0	0	0	0	0	0	0	0
0	0	0	0	0	0	0	0	0	0	0	0	0	0	0	0	0	0	0	0	0	0	0	0	0	0	0	0	0	0	0
0	0	0	0	0	0	0	0	0	0	0	0	0	0	0	0	0	0	0	0	0	0	0	0	0	0	0	0	0	0	0
0	0	0	0	0	0	0	0	0	0	0	0	0	0	0	0	0	0	0	0	0	0	0	0	0	0	0	0	0	0	0
0	0	0	0	0	0	0	0	0	0	0	0	0	0	0	0	0	0	0	0	0	0	0	0	0	0	0	0	0	0	0
0	0	0	0	0	0	0	0	0	0	0	0	0	0	0	0	0	0	0	0	0	0	0	0	0	0	0	0	0	0	0
0	0	0	0	0	0	0	0	0	0	0	0	0	0	0	0	0	0	0	0	0	0	0	0	0	0	0	0	0	0	0
0	0	0	0	0	0	0	0	0	0	0	0	0	0	0	0	0	0	0	0	0	0	0	0	0	0	0	0	0	0	0
0	0	0	0	0	0	0	0	0	0	0	0	0	0	0	0	0	0	0	0	0	0	0	0	0	0	0	0	0	0	0
0	0	0	0	0	0	0	0	0	0	0	0	0	0	0	0	0	0	0	0	0	0	0	0	0	0	0	0	0	0	0
0	0	0	0	0	0	0	0	0	0	0	0	0	0	0	0	0	0	0	0	0	0	0	0	0	0	0	0	0	0	0
0	0	0	0	0	0	0	0	0	0	0	0	0	0	0	0	0	0	0	0	0	0	0	0	0	0	0	0	0	0	0
0	0	0	0	0	0	0	0	0	0	0	0	0	0	0	0	0	0	0	0	0	0	0	0	0	0	0	0	0	0	0
0	0	0	0	0	0	0	0	0	0	0	0	0	0	0	0	0	0	0	0	0	0	0	0	0	0	0	0	0	0	0
0	0	0	0	0	0	0	0	0	0	0	0	0	0	0	0	0	0	0	0	0	0	0	0	0	0	0	0	0	0	0
0	0	0	0	0	0	0	0	0	0	0	0	0	0	0	0	0	0	0	0	0	0	0	0	0	0	0	0	0	0	0
0	0	0	0	0	0	0	0	0	0	0	0	0	0	0	0	0	0	0	0	0	0	0	0	0	0	0	0	0	0	0
0	0	0	0	0	0	0	0	0	0	0	0	0	0	0	0	0	0	0	0	0	0	0	0	0	0	0	0	0	0	0
0	0	0	0	0	0	0	0	0	0	0	0	0	0	0	0	0	0	0	0	0	0	0	0	0	0	0	0	0	0	0
0	0	0	0	0	0	0	0	0	0	0	0	0	0	0	0	0	0	0	0	0	0	0	0	0	0	0	0	0	0	0
0	0	0	0	0	0	0	0	0	0	0	0	0	0	0	0	0	0	0	0	0	0	0	0	0	0	0	0	0	0	0
0	0	0	0	0	0	0	0	0	0	0	0	0	0	0	0	0	0	0	0	0	0	0	0	0	0	0	0	0	0	0
0	0	0	0	0	0	0	0	0	0	0	0	0	0	0	0	0	0	0	0	0	0	0	0	0	0	0	0	0	0	0
0	0	0	0	0	0	0	0	0	0	0	0	0	0	0	0	0	0	0	0	0	0	0	0	0	0	0	0	0	0	0
0	0	0	0	0	0	0	0	0	0	0	0	0	0	0	0	0	0	0	0	0	0	0	0	0	0	0	0	0	0	0
0	0	0	0	0	0	0	0	0	0	0	0	0	0	0	0	0	0	0	0	0	0	0	0	0	0	0	0	0	0	0
0	0	0	0	0	0	0	0	0	0	0	0	0	0	0	0	0	0	0	0	0	0	0	0	0	0	0	0	0	0	0
0	0	0	0	0	0	0	0	0	0	0	0	0	0	0	0	0	0	0	0	0	0	0	0	0	0	0	0	0	0	0
0	0	0	0	0	0	0	0	0	0	0	0	0	0	0	0	0	0	0	0	0	0	0	0	0	0	0	0	0	0	0
0	0	0	0	0	0	0	0	0	0	0	0	0	0	0	0	0	0	0	0	0	0	0	0	0	0	0	0	0	0	0
0	0	0	0	0	0	0	0	0	0	0	0	0	0	0	0	0	0	0	0	0	0	0	0	0	0	0	0	0	0	0
0	0	0	0	0	0	0	0	0	0	0	0	0	0	0	0	0	0	0	0	0	0	0	0	0	0	0	0	0	0	0
0	0	0	0	0	0	0	0	0	0	0	0	0	0	0	0	0	0	0	0	0	0	0	0	0	0	0	0	0	0	0
0	0	0	0	0	0	0	0	0	0	0	0	0	0	0	0	0	0	0	0	0	0	0	0	0	0	0	0	0	0	0
0	0	0	0	0	0	0	0	0	0	0	0	0	0	0	0	0	0	0	0	0	0	0	0	0	0	0	0	0	0	0
0	0	0	0	0	0	0	0	0	0	0	0	0	0	0	0	0	0	0	0	0	0	0	0	0	0	0	0	0	0	0
0	0	0	0	0	0	0	0	0	0	0	0	0	0	0	0	0	0	0	0	0	0	0	0	0	0	0	0	0	0	0
0	0	0	0	0	0	0	0	0	0	0	0	0	0	0	0	0	0	0	0	0	0	0	0	0	0	0	0	0	0	0
0	0	0	0	0	0	0	0	0	0	0	0	0	0	0	0	0	0	0	0	0	0	0	0	0	0	0	0	0	0	0
0	0	0	0	0	0	0	0	0	0	0	0	0	0	0	0	0	0	0	0	0	0	0	0	0	0	0	0	0	0	0
0	0	0	0	0	0	0	0	0	0	0	0	0	0	0	0	0	0	0	0	0	0	0	0	0	0	0	0	0	0	0
0	0	0	0	0	0	0	0	0	0	0	0	0	0	0	0	0	0	0	0	0	0	0	0	0	0	0	0	0	0	0
0	0	0	0	0	0	0	0	0	0	0	0	0	0	0	0	0	0	0	0	0	0	0	0	0	0	0	0	0	0	0
0	0	0	0	0	0	0	0	0	0	0	0	0	0	0	0	0	0	0	0	0	0	0	0	0	0	0	0	0	0	0
0	0	0	0	0	0	0	0	0	0	0	0	0	0	0	0	0	0	0	0	0	0	0	0	0	0	0	0	0	0	0
0	0	0	0	0	0	0	0	0	0	0	0	0	0	0	0	0	0	0	0	0	0	0	0	0	0	0	0	0	0	0
0	0	0	0	0	0	0	0	0	0	0	0	0	0	0	0	0	0	0	0	0	0	0	0	0	0	0	0	0	0	0
0	0	0	0	0	0	0	0	0	0	0	0	0	0	0	0	0	0	0	0	0	0	0	0	0	0	0	0	0	0	0
0	0	0	0	0	0	0	0	0	0	0	0	0	0	0	0	0	0	0	0	0	0	0	0	0	0	0	0	0	0	0
0	0	0	0	0	0	0	0	0	0	0	0	0	0	0	0	0	0	0	0	0	0	0	0	0	0	0	0	0	0	0
0	0	0	0	0	0	0	0	0	0	0	0	0	0	0	0	0	0	0	0	0	0	0	0	0	0	0	0	0	0	0
0	0	0	0	0	0	0	0	0	0	0	0	0	0	0	0	0	0	0	0	0	0	0	0	0	0	0	0	0	0	0
0	0	0	0	0	0	0	0	0	0	0	0	0	0	0	0	0	0	0	0	0	0	0	0	0	0	0	0	0	0	0
0	0	0	0	0	0	0	0	0	0	0	0	0	0	0	0	0	0	0	0	0	0	0	0	0	0	0	0	0	0	0
0	0	0	0	0	0	0	0	0	0	0	0	0	0	0	0	0	0	0	0	0	0	0	0	0	0	0	0	0	0	0
0	0	0	0	0	0	0	0	0	0	0	0	0	0	0	0	0	0	0	0	0	0	0	0	0	0	0	0	0	0	0
[truncated: 1,000 more rows]
