# Supplementary material for: A modified shuffled frog leaping algorithm with inertia weight
Source: Sci Rep. 2024 Feb 20;14:4146. doi: 10.1038/s41598-024-51306-1 (PMC11224354; doi:10.1038/s41598-024-51306-1)
Supplement: Supplementary file 1 — Supplementary Information. [file 41598_2024_51306_MOESM1_ESM.zip › data/F2/MSFLA_Q_11.xls]

## Sheet: Sheet1
0.420431	0.0377306	-0.0132011	-0.0910219	0.185727	0.00473935	-0.107974	0.0583842	-0.10036	0.813975	0.125286	0.00765577	-0.132899	0.161934	-0.877422	-0.325317	0.403318	0.0681501	-0.0207857	0.02367	0.0163325	0.0101368	0.064207	-0.126292	0.0177897	0.35615	0.0662682	0.121637	0.383575	-1.44136	6.58373
-0.0118267	-0.00176945	0.00199358	0.00312527	-0.000264714	-0.178016	-0.00812039	0.014482	-0.0173244	-0.0115831	0.00701607	0.0104516	-0.0218406	0.00151875	-0.0102066	0.0177401	0.0666636	-0.00148458	-0.00113676	-0.00794891	0.00299462	0.0196217	0.00509608	-0.0132931	-0.00106972	-0.0786231	-0.00361192	-0.00563079	0.00384853	0.00322125	0.531524
6.80172e-05	0.000474138	-0.000612408	-0.00742239	0.00175136	-0.00136155	0.000146869	-0.000304109	-0.000284695	-0.000344098	0.0011541	0.000164213	-5.47988e-05	0.000605868	-0.000560084	0.00307799	-0.000757592	-0.00047709	-0.000255035	0.000430339	-0.00421992	-0.00120792	-0.000409296	-0.00144996	0.000624453	-9.21139e-05	0.000345057	-0.00249527	0.000532504	0.000917864	0.0326011
-3.66572e-05	0.000178636	-0.000676813	0.00036445	0.000129913	-0.000412053	6.60928e-05	-2.59149e-05	-0.000112606	-5.60472e-05	0.000108304	6.79698e-06	0.000396169	3.14968e-06	-1.5395e-05	-0.000198297	8.76827e-05	-7.85224e-05	0.000163963	5.94788e-05	-0.0002002	-3.06962e-05	-2.91949e-06	-0.000975029	-0.000110598	-6.4798e-05	3.95954e-05	-6.38493e-05	-4.74788e-05	-7.72854e-05	0.00478939
-9.30938e-06	-8.46151e-06	3.04043e-06	4.38567e-06	1.04978e-05	1.87576e-06	-8.28019e-06	2.09391e-05	-5.29722e-07	-4.41381e-06	1.4975e-05	-4.46075e-06	2.47593e-06	6.73234e-07	1.81936e-07	4.45943e-06	-4.69706e-05	7.3535e-06	-1.73425e-05	-1.22773e-05	-3.46007e-05	-3.25443e-05	-2.19379e-05	1.64348e-06	-3.0972e-05	-1.24323e-06	1.62224e-06	1.30585e-05	-8.20157e-06	1.88461e-06	0.000330612
-3.03361e-07	1.19541e-06	-1.11898e-07	-6.46276e-08	-6.40408e-06	-6.90449e-08	1.00819e-06	-2.3754e-06	1.78527e-06	1.61199e-06	-1.82447e-06	-1.00197e-06	-1.7603e-08	-3.25055e-07	5.8905e-07	-2.13603e-06	-2.21961e-06	4.20306e-07	5.74543e-08	-5.97624e-07	4.91746e-08	6.92602e-08	-4.62984e-08	4.60337e-08	3.29949e-08	6.29947e-06	-3.42558e-06	-1.37694e-07	-7.14178e-07	-3.29741e-08	3.49721e-05
-1.14261e-07	1.21127e-07	-1.19734e-07	6.55364e-09	2.25925e-07	6.89126e-09	-1.41483e-07	2.76974e-07	1.47357e-08	-1.27662e-07	-2.93018e-08	2.963e-09	1.46968e-07	9.61575e-09	7.90851e-08	-1.82959e-08	5.73735e-07	-2.60206e-08	-9.78653e-08	2.36033e-07	-1.26835e-07	1.52446e-07	1.31194e-09	-1.67772e-07	-3.04067e-08	1.8024e-07	-1.89528e-07	8.70875e-09	1.30631e-08	2.97205e-07	3.54275e-06
2.04e-08	2.06903e-08	2.6821e-08	4.04164e-09	-2.91894e-08	-5.10021e-09	-6.16224e-09	-7.19277e-09	-9.18101e-09	4.81227e-09	-2.43352e-08	-5.00474e-08	3.0337e-08	3.43361e-09	5.77163e-09	-8.19451e-10	-2.14933e-08	1.50814e-09	-3.47479e-09	4.39042e-09	4.31901e-09	2.88726e-09	1.81147e-08	2.1888e-08	5.86242e-10	4.21757e-10	5.50399e-09	3.53704e-09	1.44657e-08	1.33498e-09	3.5226e-07
3.67855e-10	-4.41676e-10	5.2489e-11	4.14655e-09	-2.14394e-09	1.04689e-09	9.18673e-10	1.23697e-09	9.79202e-10	-6.39736e-10	-1.23268e-09	9.91283e-11	2.79884e-09	1.26617e-09	1.71406e-11	4.73591e-09	-1.58435e-09	1.50689e-09	-1.9912e-10	-1.29117e-09	-1.7577e-09	1.42741e-09	1.57541e-10	1.23053e-09	-1.64826e-10	2.98402e-10	-2.2772e-09	6.67099e-10	-1.50334e-09	5.45216e-11	3.6244e-08
2.91107e-11	6.1471e-11	-3.50238e-11	-3.76732e-10	4.05009e-10	5.70359e-11	1.0293e-13	-1.28214e-10	1.92149e-11	3.45684e-11	-3.34394e-12	3.86708e-11	2.38945e-11	-4.55507e-10	-3.52842e-12	-2.12128e-10	1.63785e-12	-8.47548e-11	-2.1442e-10	-4.6217e-11	-5.66087e-12	-4.21352e-11	-5.48793e-12	3.46092e-10	1.43345e-11	-1.94451e-12	2.14238e-11	-3.93988e-11	2.48415e-10	-9.43906e-12	2.96492e-09
5.52946e-13	-2.19854e-12	1.03255e-11	-1.87769e-12	2.75623e-11	1.48667e-12	-6.84097e-12	-1.25485e-12	1.90358e-11	4.93302e-11	-4.48368e-11	1.06762e-12	-1.23506e-11	5.54571e-13	4.42523e-12	1.74306e-12	6.3065e-11	-7.33272e-12	6.00337e-13	-1.62383e-12	8.14828e-12	1.00387e-12	4.79708e-12	-2.21909e-13	-1.79236e-11	6.99592e-13	1.41612e-12	-1.74824e-12	2.43926e-12	9.1063e-13	2.97374e-10
-8.39207e-13	-2.27675e-13	-2.7772e-14	1.75296e-13	-7.65816e-14	7.8041e-13	-4.61013e-13	8.77107e-14	7.2687e-12	-5.03071e-14	1.80904e-12	-2.3817e-12	5.45224e-13	-2.05149e-12	-7.07338e-14	1.32749e-13	-1.20535e-13	-1.07547e-12	2.41574e-12	1.23529e-13	8.63673e-13	-1.70676e-13	5.40249e-13	5.67944e-13	5.36956e-13	-1.19064e-12	-5.47067e-13	3.29786e-13	2.74624e-13	-2.4313e-12	2.81738e-11
8.28262e-14	5.72065e-15	2.98004e-14	4.67144e-15	1.04832e-13	8.72265e-14	-7.22161e-14	1.73193e-14	-4.14098e-14	-1.28522e-13	-1.73028e-14	-3.82221e-15	1.12508e-14	-3.48981e-14	-6.58733e-15	1.83393e-13	-1.68517e-14	1.23134e-14	2.51714e-14	-5.65704e-14	2.57783e-13	1.17936e-13	-8.53196e-15	-5.45016e-14	-4.12283e-14	1.60673e-13	4.55806e-14	2.29931e-13	-3.32121e-14	-9.0922e-14	1.98301e-12
-2.80099e-14	-2.93684e-16	3.46324e-15	-2.0336e-14	-3.88185e-15	2.72685e-15	-7.33168e-16	-5.7963e-15	-3.35103e-14	3.1673e-14	-5.20457e-15	-9.93919e-15	9.60148e-15	1.8647e-14	8.33815e-15	2.24155e-15	2.31584e-15	-3.07284e-15	-8.04603e-15	6.50827e-15	1.38255e-15	2.59564e-14	-2.96954e-16	-2.33701e-14	-5.67135e-16	-1.38959e-14	-1.85221e-15	-1.50905e-15	6.08073e-15	-1.21217e-14	2.91372e-13
-1.14116e-15	5.12266e-17	2.96207e-17	-2.09154e-15	7.48598e-17	2.639e-15	9.09432e-16	-1.08375e-15	5.86241e-16	-8.61495e-18	-1.09564e-15	-2.13313e-15	1.55164e-16	-6.77448e-16	-1.32364e-18	-2.54688e-16	-9.1866e-17	-1.21636e-15	1.72816e-16	1.88593e-15	-3.9349e-16	-4.0607e-15	8.22514e-16	-8.28692e-16	-7.03341e-17	-1.64236e-15	6.09977e-16	-2.7185e-16	4.27069e-17	2.80666e-16	2.53231e-14
1.45474e-17	1.15482e-17	-4.08429e-19	-7.41966e-18	2.90478e-17	1.2641e-18	-4.82339e-17	4.18261e-17	-9.24637e-17	9.00611e-17	-4.74465e-18	-6.50263e-17	1.52403e-17	-2.72459e-17	6.1323e-17	1.97884e-17	-7.34292e-18	4.84495e-17	-2.77525e-17	6.49288e-17	-2.77114e-17	-3.65387e-18	9.95436e-17	1.60305e-17	-2.36914e-17	-1.56957e-17	-3.41008e-16	4.07821e-17	4.16802e-17	5.19349e-17	1.34039e-15
-1.51842e-17	1.27072e-18	-7.20445e-18	1.99425e-18	7.65182e-19	-7.62748e-18	-7.44264e-19	-1.49823e-18	-4.87008e-18	1.44361e-18	3.03774e-18	2.40308e-18	-7.56358e-18	-7.03049e-18	3.05119e-18	1.76083e-17	-3.17257e-18	1.30124e-21	1.07291e-19	-5.20185e-19	3.53542e-18	2.44823e-17	-1.42351e-20	1.27479e-17	4.24203e-18	2.08398e-18	-6.239e-18	5.33276e-19	1.26574e-18	-9.80068e-19	1.43222e-16
-1.72207e-19	-4.24503e-19	-1.10594e-19	5.17112e-19	-5.59207e-20	2.67654e-19	7.68708e-20	7.4189e-21	-4.42679e-19	8.44791e-19	5.55824e-19	-1.36675e-19	-2.55459e-18	-1.11159e-18	1.71184e-18	-1.57113e-19	3.08984e-18	6.36609e-21	2.82669e-19	-2.9007e-19	-4.79413e-20	-8.66045e-19	-2.90248e-19	1.41233e-18	-2.73701e-19	3.45706e-19	-1.74371e-19	-4.52827e-20	2.22737e-20	-1.9633e-19	1.64906e-17
-3.16131e-20	5.50744e-20	2.70872e-20	1.05263e-19	7.57593e-21	1.79029e-20	-8.89906e-21	-7.97843e-22	2.54805e-20	-9.31394e-21	-4.68201e-20	8.60886e-20	2.6795e-20	1.28958e-20	2.70343e-20	-3.47911e-20	2.16432e-21	-1.20569e-20	9.19677e-20	3.12033e-20	1.63585e-20	-3.84239e-20	1.70669e-20	7.70145e-20	-1.54064e-20	2.75429e-20	4.06896e-20	-2.73552e-21	2.96917e-20	7.48309e-20	1.00059e-18
-7.1034e-21	-6.77088e-22	1.78776e-21	2.05927e-21	-7.10479e-22	-4.88955e-23	6.34641e-21	5.40444e-22	-2.83562e-23	4.34111e-22	-5.35987e-23	3.3007e-21	1.74687e-21	1.37692e-21	2.88552e-21	9.66732e-22	9.21008e-21	-1.00607e-22	1.55796e-20	-7.19539e-21	2.54867e-21	-6.63132e-21	7.17535e-22	-1.80747e-21	3.84238e-21	2.39518e-23	-1.09969e-20	8.33209e-21	-6.06143e-22	-7.49262e-21	1.05151e-19
-5.14049e-23	-1.31e-22	-1.3703e-23	8.97071e-23	-2.23529e-22	-1.90127e-22	1.28153e-21	-5.29497e-22	-2.982e-22	1.81223e-21	7.3469e-22	2.28144e-22	-1.48966e-22	-3.28996e-23	9.5499e-22	-1.39317e-22	7.05358e-22	-1.18321e-22	1.21544e-22	9.82649e-23	4.35355e-22	-1.97365e-21	2.61388e-23	5.00528e-22	7.09543e-23	-1.2418e-23	3.9045e-23	3.39297e-23	1.0365e-22	-5.1153e-22	1.16106e-20
-1.43536e-23	2.58505e-24	6.15197e-24	-4.51349e-23	1.35115e-23	-1.04371e-23	-1.4396e-22	2.81253e-24	-2.17521e-23	-1.18243e-23	1.09863e-23	-1.55818e-23	-1.93778e-22	-1.30137e-23	-2.89796e-23	-5.72454e-24	6.14112e-24	-4.6112e-24	1.33368e-22	1.45145e-23	1.1989e-24	-3.54211e-24	-1.27658e-23	-1.52956e-23	5.16581e-23	3.76874e-23	-4.77609e-24	1.73634e-23	7.31976e-24	-6.91932e-23	9.20022e-22
-2.31912e-24	2.43048e-24	-8.75671e-24	-1.87521e-25	-3.052e-24	2.93895e-25	1.10606e-24	-1.7933e-23	1.25024e-24	-2.85879e-25	-2.34686e-24	7.29043e-24	4.17993e-24	-4.8815e-25	5.81141e-24	2.31253e-24	1.04312e-23	-1.62613e-24	-5.88072e-26	1.92419e-24	-3.93053e-25	-9.53616e-25	4.04125e-24	1.57603e-24	-1.39713e-24	-9.92819e-25	2.41942e-24	-2.48479e-25	-3.84137e-25	-2.05008e-24	8.85406e-23
-1.46614e-24	6.79464e-26	-7.85077e-25	-2.50845e-26	-1.21394e-25	3.00171e-25	2.03517e-26	8.79524e-26	-3.11768e-25	5.3849e-26	3.50982e-25	-1.78986e-25	-1.20328e-25	-6.67276e-25	-1.58374e-25	1.10053e-24	2.47507e-25	3.33007e-25	4.1185e-25	-8.85843e-26	1.24162e-26	-9.34353e-26	-1.18116e-26	-5.47445e-26	-1.91885e-26	-4.77549e-25	-5.39277e-25	7.19216e-25	-6.12847e-26	1.21154e-24	1.00976e-23
3.00813e-27	-2.93246e-26	-1.96284e-26	-3.07799e-26	6.69893e-26	1.92192e-26	-1.65981e-25	-1.37728e-26	4.96596e-26	1.25353e-26	2.30871e-27	-2.17406e-27	2.25272e-26	-1.14144e-26	-2.02959e-26	-6.87973e-28	8.94771e-27	2.92034e-27	-4.88501e-28	-9.64883e-28	-1.08171e-26	-4.34622e-28	2.6917e-28	-2.02654e-26	-1.79926e-26	3.02384e-26	-5.49535e-27	-7.95193e-27	8.75625e-26	5.54548e-26	7.2011e-25
-3.56642e-27	7.17947e-27	-1.22685e-27	2.78686e-27	4.30639e-27	-3.62781e-28	-1.24019e-27	-1.65037e-27	7.69138e-28	-1.76011e-27	-4.95559e-27	-4.30796e-28	2.92977e-27	-2.06431e-27	8.13355e-27	1.13874e-26	9.74985e-28	-6.80188e-27	4.98208e-28	-6.27926e-28	8.27865e-28	-1.70846e-27	-6.21821e-28	-8.9245e-28	3.51306e-28	1.84128e-29	-2.20078e-27	1.98519e-28	-2.53781e-27	1.89154e-27	7.49019e-26
-9.6592e-30	6.63298e-29	6.92251e-29	2.39302e-29	-7.71103e-28	5.3369e-29	6.76834e-29	3.2578e-28	1.62985e-29	8.9884e-29	-6.96205e-29	5.08515e-28	1.48519e-27	-3.05021e-29	-7.13653e-29	-2.26761e-29	-1.70941e-28	4.32881e-29	-1.00254e-28	2.03688e-28	1.19503e-28	2.02613e-27	5.07163e-29	2.57914e-28	-2.27624e-29	3.87966e-28	-8.85044e-29	2.94329e-29	-1.62409e-28	6.50573e-28	7.99522e-27
-4.76188e-30	-5.29459e-30	5.95598e-30	-3.61334e-30	-3.52865e-29	-5.71748e-30	9.18702e-31	-2.57171e-29	-1.23432e-30	1.02752e-29	2.84957e-29	-1.64503e-29	-4.41549e-29	1.68149e-29	-3.7181e-29	3.49126e-31	-5.92783e-29	8.1793e-31	4.03141e-31	-6.64073e-30	-7.70099e-30	-1.01435e-29	-2.59723e-29	-1.29403e-29	1.08602e-29	-1.28012e-30	-8.63643e-30	-3.54474e-29	3.81123e-30	-1.18027e-29	4.37956e-28
2.10307e-30	-5.29507e-30	1.06242e-30	6.45353e-31	-4.56195e-30	1.76778e-30	-9.43721e-31	-1.5837e-30	1.61845e-31	3.61798e-31	1.1033e-30	-1.12461e-30	-4.57726e-31	1.0217e-30	-4.78832e-30	-2.65688e-30	2.79718e-33	-4.20856e-30	7.34582e-31	-2.5876e-30	-4.20231e-31	-4.04484e-31	-3.51457e-30	-6.11763e-31	-3.14758e-30	1.07449e-31	7.90231e-31	-2.41234e-30	8.68823e-31	-9.40775e-31	5.0391e-29
9.3121e-32	-1.19134e-31	1.9112e-30	7.12281e-31	7.03189e-32	6.27762e-32	-1.59127e-31	-1.17218e-31	2.2692e-31	1.14845e-31	4.49041e-31	3.60594e-32	-5.60416e-33	-9.77393e-31	1.10732e-31	3.43893e-31	-1.00162e-32	3.42831e-31	-1.12201e-32	1.87274e-31	-3.33785e-31	-1.44395e-32	-1.26331e-32	-1.92107e-32	-4.71473e-32	8.22836e-33	7.09864e-32	-3.9454e-32	-2.00628e-32	3.98022e-32	6.66676e-30
1.73069e-32	4.6679e-33	2.75293e-33	1.06032e-33	2.23263e-32	5.77797e-33	1.35675e-32	3.26911e-33	6.44863e-34	1.9986e-32	-1.07202e-32	9.34105e-33	1.17815e-32	-1.30818e-32	-4.48536e-33	5.74553e-32	1.96999e-34	-6.22062e-33	-3.29199e-33	-5.86818e-32	-3.28362e-32	-2.37602e-33	6.60481e-32	-1.72221e-33	-1.04002e-32	2.34657e-32	2.47448e-32	1.73723e-33	1.67397e-33	1.14644e-32	4.43085e-31
4.13469e-34	2.63224e-33	1.83934e-33	-9.57182e-35	-8.99128e-35	-1.02685e-33	-7.38733e-34	-4.08487e-33	-8.69061e-36	-1.50548e-33	-2.16188e-33	-9.2385e-34	-2.85793e-35	-7.70879e-34	-9.15805e-33	4.63663e-34	-2.62655e-33	9.82465e-34	2.75565e-34	-1.25255e-33	7.38799e-35	5.99521e-35	-3.47502e-33	4.07524e-34	1.32754e-34	-1.00713e-33	-3.82922e-35	3.72964e-34	-8.08487e-33	9.33811e-34	4.56655e-32
4.42707e-35	-7.41365e-34	1.39851e-34	-2.04729e-35	4.64316e-35	2.32454e-34	-2.91386e-35	-1.05262e-34	-2.03132e-34	1.26212e-34	6.32244e-35	-5.54261e-37	1.03454e-35	-2.11781e-34	1.91424e-35	1.49519e-34	-2.05786e-36	-9.72189e-36	1.06121e-33	-7.20947e-35	2.83983e-35	1.09497e-35	-7.48089e-35	4.4026e-36	-1.27844e-35	-6.77462e-35	-4.58338e-36	-3.29427e-34	3.09541e-35	4.29022e-34	4.28132e-33
-3.31434e-35	2.54e-36	3.92854e-36	7.62275e-35	3.59327e-38	-3.07516e-36	-1.23885e-35	1.15979e-36	9.74821e-35	2.74121e-36	1.0117e-35	2.29875e-35	-1.56894e-35	-3.69286e-35	-3.91182e-36	5.621e-35	-1.1697e-36	-5.39153e-35	5.66349e-36	4.28195e-35	2.37574e-36	-2.53418e-35	-1.75063e-36	1.84015e-36	-1.57697e-35	-5.46492e-36	-8.72735e-36	3.69838e-35	-1.00153e-36	1.52397e-35	5.9663e-34
-1.29207e-36	1.74739e-36	4.89967e-37	9.69505e-38	-1.19345e-36	-2.85373e-36	8.55128e-39	-3.18743e-37	-2.24967e-36	-6.65419e-38	-1.07282e-37	-1.72448e-36	5.07133e-37	2.89619e-37	-6.85361e-37	-3.27257e-36	1.41831e-36	1.21341e-37	-1.02238e-36	1.61162e-36	-7.61491e-39	-6.59689e-37	-6.49769e-37	-7.05745e-38	-3.27574e-36	-3.05513e-36	2.54697e-38	1.66435e-37	-3.99619e-36	-4.81116e-37	3.34649e-35
-1.02069e-38	2.24394e-38	4.28209e-37	4.53669e-38	-7.17105e-38	2.9359e-39	-1.04429e-37	5.72474e-37	-2.55572e-38	8.71749e-38	1.88853e-37	2.53271e-37	6.554e-38	-1.75266e-38	-5.11303e-39	1.42464e-38	-1.11568e-38	2.99098e-38	4.20827e-38	-2.79868e-38	6.52451e-38	-1.56511e-38	4.72317e-38	3.09487e-37	5.25273e-39	1.38401e-37	1.61054e-37	-1.23088e-37	5.98021e-38	-3.57978e-37	3.30938e-36
-1.76075e-38	5.90134e-40	-4.20499e-38	-1.55678e-38	6.94373e-42	2.2154e-38	-8.28244e-38	1.12931e-39	4.92208e-39	4.19238e-38	3.65514e-39	-2.80195e-39	-3.89536e-39	8.1766e-39	-1.14966e-38	7.06235e-39	7.99116e-40	-3.59318e-39	2.35061e-39	2.46066e-38	-5.07788e-39	-2.49039e-38	-1.50499e-39	-8.87137e-39	-3.89158e-38	-9.05692e-39	-3.50465e-39	2.52988e-40	2.60037e-38	7.64068e-39	4.22946e-37
2.24172e-41	8.07724e-40	1.9645e-40	-1.015e-40	3.35819e-40	-7.00869e-40	3.27168e-39	3.3508e-40	-1.693e-39	2.8861e-40	-1.54839e-39	8.24578e-40	-1.7611e-40	7.94741e-41	-2.63153e-40	-2.32974e-40	-1.47718e-40	2.17487e-40	1.02631e-39	3.72244e-40	7.94168e-40	-2.97496e-39	-1.15628e-39	-8.18607e-41	1.87398e-39	1.25927e-40	9.08131e-40	7.19054e-40	-1.89886e-39	3.35215e-41	2.32083e-38
1.23258e-40	-6.88487e-41	-8.79665e-41	1.0535e-41	4.75554e-41	3.58602e-41	7.22227e-41	1.46245e-41	-1.42115e-40	-5.07383e-41	-2.16946e-41	-6.78058e-42	-5.05937e-41	-1.21348e-40	-3.07379e-40	1.93011e-41	-1.60544e-41	-6.09804e-41	1.43181e-40	1.90251e-41	9.12488e-41	-9.17572e-42	-2.71277e-41	1.84087e-40	7.0069e-41	1.11926e-40	1.32006e-40	1.10144e-40	-2.08434e-41	-9.4303e-42	2.18612e-39
1.6879e-42	2.72492e-41	2.27958e-42	-3.29192e-43	-1.56997e-41	6.6208e-42	-8.10872e-42	2.11612e-42	2.74104e-42	-1.13318e-41	-4.22768e-42	-1.76724e-43	-3.17169e-42	-2.08864e-42	5.1421e-41	2.28106e-42	4.55939e-43	-2.37498e-41	4.30895e-42	-3.95377e-42	-2.69096e-42	2.28709e-41	2.64532e-41	-3.45328e-43	-4.64215e-43	-1.70623e-44	-1.30968e-41	3.90073e-42	-1.82617e-41	-2.87201e-41	2.9082e-40
2.28642e-44	1.56807e-42	9.25265e-43	-2.20031e-43	-1.44734e-43	-1.34163e-42	4.6014e-44	3.15763e-43	-3.13244e-43	-7.74345e-44	-7.27174e-43	4.00756e-43	-2.71501e-42	-1.02994e-42	-6.46736e-43	3.97e-42	5.66049e-43	-8.19561e-44	-6.51502e-43	-4.1812e-43	1.14737e-43	8.14421e-43	8.69124e-43	-6.67767e-43	-3.47706e-43	-1.09621e-42	2.82867e-42	2.65685e-43	-2.5483e-42	-1.16749e-42	2.69024e-41
-1.69242e-43	-1.03753e-45	6.59871e-46	1.8096e-43	3.4865e-43	3.57914e-44	1.70719e-44	3.66003e-44	2.3054e-44	-1.05881e-44	6.32761e-45	-2.93093e-45	-1.39279e-44	5.70618e-45	-4.19077e-44	-3.25336e-44	2.46646e-43	-2.49603e-43	-2.60888e-43	1.39629e-44	1.44772e-43	-2.60676e-45	-2.79551e-44	-9.13563e-45	-5.35878e-44	-6.60109e-44	1.47774e-45	1.61095e-45	4.65507e-45	-8.57078e-45	2.01847e-42
-2.41647e-45	-2.27984e-45	-3.59988e-45	-1.77904e-44	4.41379e-45	-9.66954e-47	1.10451e-45	-1.64572e-44	-3.85534e-45	7.36215e-45	-3.87406e-45	8.83414e-46	-8.58342e-46	-3.15456e-45	1.44627e-44	-2.11316e-45	-3.05686e-45	2.23482e-45	-2.10952e-45	6.62987e-46	-2.59284e-44	1.174e-45	-1.52122e-45	-4.85116e-45	1.10123e-45	-7.08295e-45	6.09e-45	-1.973e-44	3.37326e-45	1.46627e-44	1.78302e-43
8.91752e-46	-4.08948e-46	-4.79863e-46	1.98672e-47	-1.35804e-46	7.90589e-46	-3.46392e-46	4.74865e-47	-4.12126e-46	9.18933e-46	1.50207e-46	-1.24782e-45	-1.17007e-47	2.441e-46	2.05831e-46	2.22065e-45	1.06096e-45	-2.10124e-45	3.96412e-47	-5.25984e-46	8.0461e-47	1.28394e-46	1.27325e-46	1.41302e-46	-1.41607e-48	-5.07547e-48	-3.65626e-46	4.00903e-46	7.70827e-46	-6.77197e-45	2.10532e-44
1.55398e-47	-2.25469e-47	-1.09554e-46	-4.72194e-48	2.87086e-47	1.04068e-46	3.18239e-46	-8.65816e-47	-3.95851e-47	2.49564e-47	-7.80146e-47	-6.23743e-48	1.39354e-46	4.12768e-47	-5.46696e-49	-8.29831e-48	-5.74737e-48	2.11152e-47	1.74637e-48	-1.00363e-46	-5.87813e-47	4.16163e-48	-5.87448e-47	-8.22468e-48	-7.35948e-47	-1.45016e-46	-7.70763e-47	3.73471e-47	-8.13387e-47	-3.40603e-47	1.73555e-45
-3.96485e-48	2.07369e-48	-1.69042e-48	1.9149e-47	-1.20007e-49	-2.40816e-48	-1.54863e-48	-1.70637e-47	7.61063e-48	3.13425e-48	2.43247e-48	-1.36701e-48	-5.87915e-49	8.60309e-49	1.29572e-49	-5.74133e-48	4.43145e-48	-4.38677e-47	-4.70136e-48	-2.87859e-49	8.96437e-48	-1.10909e-47	2.46752e-48	3.37971e-48	6.20642e-48	1.7893e-48	5.96413e-49	1.45654e-47	-1.00715e-48	3.76492e-48	1.77002e-46
2.0437e-49	-5.24178e-49	1.31956e-48	-5.17469e-49	-3.92699e-49	-2.30001e-48	-8.08656e-50	4.07431e-49	-1.29235e-51	6.69465e-50	-1.78286e-49	-1.12458e-48	1.23668e-48	-2.14686e-49	1.10207e-48	4.51235e-49	9.45279e-51	2.16e-49	6.53992e-49	2.60374e-49	-1.72432e-49	1.64984e-49	4.18283e-48	2.72105e-49	1.01518e-49	1.98035e-49	-1.19001e-49	2.74367e-49	-2.35909e-49	1.68113e-48	1.86645e-47
2.38611e-50	2.56772e-50	-6.47148e-51	-6.92915e-50	-4.33919e-51	1.56871e-49	-2.59855e-50	-1.09376e-50	1.47032e-50	-7.31706e-52	1.03729e-50	3.88544e-51	1.13523e-50	2.87408e-51	2.57398e-51	-2.60196e-50	-9.42009e-51	-1.00043e-49	3.43255e-50	-3.50596e-51	2.3899e-52	1.13454e-50	-3.87942e-50	-8.53927e-50	-1.18816e-50	3.05746e-50	2.27352e-50	1.00904e-50	3.64825e-50	1.16066e-49	9.06844e-49
7.87171e-51	2.39803e-51	6.29503e-52	-1.27384e-50	-2.55937e-52	-1.18535e-51	-1.48957e-51	8.93547e-51	-1.6067e-51	-3.01915e-51	-4.16319e-51	1.10253e-52	-8.91107e-51	-6.15206e-52	7.96845e-53	-3.06651e-51	5.56254e-52	-3.13648e-50	-6.29345e-53	-2.78591e-51	-5.90891e-51	-1.30232e-51	-1.45586e-51	8.0491e-51	-1.653e-52	-1.24255e-53	1.44839e-51	-1.38804e-52	-2.42997e-52	-1.57585e-51	1.12146e-49
2.70657e-52	-4.56977e-53	5.63419e-53	3.22707e-52	3.42917e-52	-2.39795e-52	-2.709e-52	-2.94175e-52	-1.0751e-52	1.461e-52	-2.85646e-54	-4.67622e-53	5.01909e-52	-7.31088e-53	9.44605e-52	1.13512e-51	1.39034e-51	-1.37151e-53	-8.38542e-53	1.46081e-52	-1.73437e-52	-1.14215e-54	4.59384e-52	-4.8491e-53	-8.72614e-52	1.43037e-52	-1.57995e-53	2.65034e-51	5.69672e-53	-5.13353e-52	1.13697e-50
5.44526e-53	6.55911e-54	-8.2608e-56	1.43609e-52	-2.39431e-53	-2.41098e-53	1.09322e-53	-4.77523e-53	-5.23067e-53	-6.07316e-53	1.55565e-53	6.17313e-54	1.08982e-54	7.84306e-54	1.6733e-53	-1.10727e-53	-8.66141e-53	-2.30751e-55	1.89498e-52	3.08809e-53	1.93377e-53	-8.84099e-54	3.74741e-53	3.60755e-53	-4.62517e-54	-2.67356e-55	-4.87744e-55	-4.32694e-53	1.26026e-53	-1.08471e-54	9.54236e-52
-1.3023e-54	-1.67429e-55	-2.02072e-55	-2.12189e-54	4.43027e-54	-2.36581e-54	-1.80854e-55	2.00891e-54	-6.97767e-55	1.02868e-53	2.66452e-54	7.59052e-55	-2.91227e-55	-1.87599e-54	2.99257e-54	-6.06748e-54	2.22311e-54	-9.8045e-54	-5.09837e-54	1.22757e-54	3.29682e-54	-2.73054e-54	-1.78895e-54	-2.71149e-54	-1.71916e-54	-5.62207e-55	8.85965e-55	-1.77089e-55	1.89466e-54	-2.72652e-54	7.52619e-53
2.90642e-55	-2.62557e-56	-4.1116e-56	-1.59448e-56	9.22569e-56	2.41295e-56	-1.62471e-55	-6.94681e-57	3.54158e-55	-1.02673e-56	-1.842e-56	8.28536e-55	4.52185e-57	-7.78672e-56	-2.56029e-55	-1.07846e-54	1.97012e-56	-8.52139e-56	5.07476e-55	6.20525e-56	8.50881e-55	-7.16065e-57	-8.15836e-56	-7.84539e-56	1.02001e-55	-7.08523e-55	-1.24178e-55	5.37304e-56	8.78576e-55	1.91973e-55	7.03952e-54
9.87751e-57	-5.24231e-56	1.24735e-57	-2.39446e-56	-8.59672e-57	-4.00003e-56	8.86881e-57	-5.36985e-57	-1.54824e-56	3.56032e-56	-4.10818e-56	-9.664e-57	-4.89379e-56	3.6481e-57	-9.70867e-57	-3.77051e-56	-1.25639e-56	-3.52465e-56	3.50932e-58	-7.86861e-56	5.3092e-57	-3.99144e-56	-3.38201e-58	3.25927e-56	2.24787e-56	-8.30893e-57	-1.64101e-55	-1.36593e-58	-2.39053e-57	-5.78983e-58	7.55156e-55
-6.47405e-58	-1.38723e-57	-4.54378e-57	-4.57065e-58	-1.28172e-57	-5.38697e-59	2.79575e-58	7.56895e-58	6.98354e-58	-1.27684e-57	1.67981e-57	-3.60566e-57	1.75726e-57	8.07521e-58	2.51872e-57	6.62297e-58	-5.88064e-58	-1.34015e-57	1.038e-56	1.40261e-56	5.87729e-57	-4.54136e-57	8.1395e-58	2.48432e-56	-1.93003e-58	-6.88613e-59	-5.23518e-57	1.51203e-57	2.47854e-57	2.19912e-57	9.65108e-56
1.62197e-58	-2.50459e-59	-1.93842e-58	-1.67961e-59	1.26631e-57	1.78317e-58	-5.297e-59	1.13877e-57	3.59926e-59	-2.7554e-59	3.10681e-58	1.49353e-58	7.86887e-58	4.19829e-60	-9.84918e-58	-1.23064e-58	-1.45827e-58	5.56337e-59	1.69381e-58	4.75858e-59	-1.18957e-57	2.83151e-59	-9.6917e-58	1.13875e-58	6.14343e-59	-4.32903e-59	2.24539e-58	1.18446e-58	-4.01741e-59	1.0753e-58	8.77166e-57
4.53149e-59	-5.23825e-59	-1.45616e-59	1.77461e-59	-5.59491e-59	1.74705e-59	-2.89603e-59	-2.94548e-60	-4.56164e-61	3.83729e-60	2.01909e-60	-1.80532e-60	1.26945e-59	-9.52714e-60	1.62566e-60	-2.64711e-60	-1.1844e-60	-2.89493e-58	-6.92215e-60	-1.00553e-59	-1.05713e-59	-5.69217e-59	4.40091e-59	-8.03602e-59	9.8865e-60	4.93206e-60	-2.62919e-60	1.5269e-59	1.23195e-59	5.74066e-59	8.71903e-58
3.81798e-60	6.34142e-60	3.33565e-60	1.69693e-60	-2.21725e-60	-5.42103e-61	-3.9463e-61	-4.16631e-61	-9.16471e-60	1.62573e-61	2.8553e-60	1.39429e-60	7.8201e-60	4.66083e-60	-2.01013e-61	-1.3815e-60	-2.03544e-60	2.15179e-61	-9.28477e-61	8.52839e-61	8.18448e-62	-6.83823e-60	1.81746e-60	1.94932e-61	-5.43798e-61	-2.75085e-60	-4.17884e-62	1.0911e-60	-1.90615e-60	8.27554e-61	6.65285e-59
5.61042e-63	-3.41425e-62	-4.00576e-63	-1.59891e-61	5.868e-61	3.19321e-62	-5.06287e-61	4.12291e-62	-1.66629e-61	4.84392e-62	-6.94308e-64	-1.72299e-61	2.67509e-61	1.572e-60	2.73631e-61	1.30736e-61	-6.67583e-62	5.34018e-62	-2.35927e-62	-1.22656e-61	-5.84161e-62	6.01917e-61	-3.2454e-61	-1.52099e-61	-2.52871e-61	1.11663e-61	-3.81777e-61	7.83626e-62	6.19625e-61	-3.63261e-61	7.21278e-60
2.42028e-62	-5.86381e-63	-2.04601e-62	1.63746e-62	5.02351e-63	-2.01176e-63	-2.87618e-63	3.89365e-63	1.53702e-62	2.38579e-64	3.43219e-62	1.29324e-62	-2.26905e-63	-1.19695e-62	9.65273e-64	-2.03061e-62	2.0579e-63	-1.73533e-62	-5.34385e-63	2.41569e-63	-2.97975e-63	2.5743e-63	3.68472e-62	-1.49959e-62	-1.37723e-62	2.20233e-62	5.53007e-63	3.4329e-63	-4.70689e-62	-5.03714e-63	3.60512e-61
1.18574e-63	-1.63197e-63	-1.74683e-65	3.08254e-63	-5.65397e-64	5.49624e-64	9.28556e-65	-5.04249e-64	-1.35278e-63	-1.31779e-63	-1.34809e-63	-6.89091e-64	-1.08784e-64	-4.79798e-64	-2.50033e-64	-1.22224e-63	2.35999e-63	3.35874e-64	-1.02475e-63	2.56186e-64	-1.01847e-63	-4.6398e-65	5.00318e-63	-1.95063e-63	-1.94377e-63	-2.85452e-64	7.5365e-63	-1.04791e-63	-2.23462e-64	2.58823e-63	4.00192e-62
4.06605e-64	-1.2836e-65	1.07656e-65	-2.99994e-65	3.25414e-65	2.9813e-65	1.03054e-64	2.51662e-64	1.31451e-65	2.13169e-64	2.97841e-65	-1.18534e-64	1.54245e-65	-1.51156e-64	-1.89928e-64	-9.10857e-65	6.30251e-65	9.62318e-65	-1.72044e-65	-1.16098e-64	-7.23755e-65	8.03521e-65	-7.92783e-65	-7.63793e-66	1.27815e-64	4.34641e-65	8.16569e-65	5.61189e-64	-2.99103e-64	-1.15981e-64	3.46091e-63
3.46035e-65	-9.92589e-66	-6.10934e-68	-1.07612e-65	-7.0509e-66	9.40131e-66	-1.21234e-65	1.39596e-64	-1.07674e-65	6.44641e-66	1.32968e-65	-8.00536e-66	-7.73689e-66	-2.84544e-66	-6.40394e-66	-2.83679e-65	-5.29823e-65	-3.90575e-66	-5.81252e-66	-6.10808e-66	4.87677e-66	1.03622e-65	-1.10869e-66	2.03018e-66	3.90314e-66	8.5099e-66	2.33768e-65	1.4894e-65	-1.37516e-66	-1.60282e-65	4.62667e-64
-4.40115e-66	-3.7974e-67	9.48835e-67	1.64472e-66	-1.60493e-67	3.18136e-66	-2.00061e-66	2.05608e-66	-3.30892e-67	-4.49654e-67	8.51856e-67	-5.16274e-67	-7.81844e-67	-1.30297e-68	2.86841e-68	2.85193e-66	-1.65548e-66	2.44442e-68	-1.09764e-67	1.43163e-66	7.10713e-66	9.10962e-67	-3.20478e-67	-1.39474e-67	-5.2568e-68	-2.22329e-67	4.20191e-67	-1.63035e-67	3.8505e-67	-4.97757e-66	3.85173e-65
1.65487e-68	2.36274e-68	-1.32482e-67	1.01669e-68	-1.293e-67	1.0558e-68	-5.20414e-67	-2.71775e-67	4.39711e-68	-1.69008e-67	5.92503e-72	-8.26796e-67	1.87118e-68	-1.27465e-68	9.03935e-69	3.68322e-69	-1.09248e-68	2.11088e-68	-2.30829e-68	-7.64718e-68	-9.00935e-69	2.27257e-68	-4.38965e-67	6.38802e-68	1.42259e-67	-8.57001e-69	7.82787e-68	-2.24481e-67	-1.17982e-67	-2.06241e-68	3.4572e-66
1.8808e-68	-1.52137e-68	4.76303e-71	-2.79279e-68	2.10613e-68	-7.38787e-69	-1.61296e-68	1.0242e-68	-1.2676e-68	-6.60448e-69	-8.74325e-69	-5.73788e-70	-2.12885e-68	-1.85929e-68	4.32915e-69	6.29847e-69	-8.61568e-69	9.28482e-69	-6.77122e-70	-6.37307e-68	4.16867e-69	-8.87496e-69	-6.85159e-70	-1.39287e-70	5.31728e-69	-6.71596e-70	7.58896e-70	4.14321e-68	-6.39543e-69	8.26787e-69	3.54944e-67
3.51176e-71	4.37976e-69	9.00744e-70	-2.7445e-69	-5.48146e-69	-1.65983e-70	4.85848e-69	5.66972e-69	-2.7139e-71	-2.30979e-71	-9.60933e-70	-9.44214e-70	1.49039e-70	5.17313e-69	5.64367e-71	-2.54291e-70	2.57159e-73	-1.72424e-70	-2.09329e-69	-1.14854e-69	1.82144e-69	-6.22196e-71	7.49843e-70	-1.49081e-69	7.04543e-70	7.44134e-71	6.79761e-70	-3.46909e-70	-1.30379e-69	3.04122e-69	4.55135e-68
1.00347e-71	5.78308e-71	2.59493e-71	-3.06692e-71	3.75266e-70	1.62012e-71	-2.47311e-70	2.88619e-71	-2.59938e-70	-7.47806e-71	1.00674e-70	2.94859e-70	3.49337e-70	-4.69526e-70	2.95011e-71	-8.05685e-71	5.98471e-72	4.61789e-71	-2.41315e-71	-1.29184e-70	7.15171e-72	-2.76751e-71	-6.10933e-71	1.13077e-72	1.89032e-71	1.25392e-71	3.61318e-72	4.27119e-71	-1.21076e-70	-1.61873e-71	2.96887e-69
3.33375e-73	3.66461e-72	-1.74549e-71	-2.09678e-71	-5.07417e-72	1.50474e-72	-7.24898e-72	1.06172e-71	-2.92209e-73	-5.33502e-73	-3.61487e-72	8.36103e-72	2.02893e-72	-3.57908e-72	-2.22219e-72	-1.96335e-72	1.6148e-72	4.16615e-71	1.22089e-71	2.10452e-71	5.11213e-72	3.27083e-72	5.22688e-71	-8.27059e-72	4.69324e-72	-1.49641e-71	1.07114e-71	1.13027e-71	5.26881e-71	-2.36635e-72	3.3164e-70
6.57047e-72	-7.05473e-75	5.14016e-73	1.85251e-73	-1.56876e-72	-2.59764e-73	1.2165e-72	-3.46789e-73	-3.30297e-74	-9.06555e-74	-8.33918e-73	2.47754e-73	-1.89065e-73	-5.65021e-73	1.98015e-73	1.30568e-73	-3.85305e-73	-2.80544e-72	2.50221e-72	5.78013e-74	-3.54551e-72	5.08774e-75	-1.51652e-72	3.08988e-74	1.65805e-72	2.58086e-73	6.2644e-74	-2.53327e-72	2.83812e-73	3.10517e-73	2.89118e-71
2.17057e-74	-1.70116e-75	5.55081e-74	4.17326e-73	4.47412e-74	9.90407e-74	-5.01856e-73	-1.87519e-73	-5.21748e-77	1.11381e-73	-1.92812e-73	1.10801e-74	9.11516e-75	-4.07444e-73	6.55666e-75	-1.74364e-75	5.00258e-74	-1.40554e-74	6.61558e-75	-3.08592e-74	-8.6885e-74	-4.67757e-74	1.0637e-74	2.24556e-73	-2.34923e-73	-1.10945e-74	6.06303e-75	-3.65871e-73	4.07729e-74	6.00762e-75	3.20472e-72
4.08759e-75	-1.71619e-75	-4.51663e-75	-3.61392e-74	-9.54676e-77	1.82095e-74	-5.05143e-76	8.54665e-75	-2.25645e-74	3.7634e-74	-1.13205e-74	-2.63396e-74	-5.27361e-75	-7.99293e-76	-3.91129e-74	-2.21953e-75	2.69631e-75	1.48938e-74	5.32847e-76	-1.26599e-74	6.88789e-74	-2.65243e-75	-1.35051e-74	9.3217e-76	-9.98027e-76	1.42595e-74	-8.9718e-76	-4.42237e-74	-3.06113e-76	4.17541e-74	4.3827e-73
-3.58257e-75	1.14027e-75	2.16331e-75	4.06491e-75	-2.37085e-76	1.11903e-76	4.94252e-77	-9.70452e-76	-4.39645e-77	-3.73046e-77	3.22057e-76	-2.23705e-76	-2.4517e-77	-1.97963e-76	9.91808e-77	8.80121e-76	4.01889e-76	4.8474e-75	-5.25295e-75	-1.3697e-75	-1.21447e-76	3.79567e-76	-5.80513e-76	8.19393e-76	-1.24735e-75	1.74079e-75	7.24569e-76	2.77395e-77	-4.65674e-78	-3.44991e-77	3.17012e-74
2.95897e-77	-1.76354e-76	-1.63423e-77	1.27659e-76	-2.26722e-76	6.56922e-77	-3.65914e-77	-1.09372e-76	-1.47685e-76	-1.17754e-77	-4.0517e-76	-5.53682e-77	-2.91192e-78	-1.02732e-76	3.58711e-76	6.79481e-77	2.95891e-77	-6.18971e-78	1.09599e-77	2.46219e-77	4.33854e-77	-3.41718e-77	2.07125e-77	-3.26481e-78	-3.00758e-77	-2.30515e-77	1.21674e-78	-1.46687e-77	-8.42809e-78	5.84775e-78	2.19681e-75
-1.2339e-78	2.75433e-77	-4.64068e-78	1.07864e-78	1.91928e-78	-2.65672e-77	1.30684e-78	-2.15691e-78	4.13701e-81	2.91537e-78	1.30712e-78	3.52063e-78	1.69916e-77	-1.91981e-79	-3.53661e-80	-5.74045e-78	3.62971e-78	1.51305e-78	3.60579e-78	5.20316e-78	1.77901e-78	-1.35732e-78	-7.28233e-79	1.58304e-78	2.97047e-78	-3.51079e-77	-1.93835e-79	-4.41399e-78	4.88549e-79	6.65349e-78	1.66381e-76
1.21221e-79	-2.86473e-79	2.48203e-79	1.77255e-79	6.32498e-79	-2.28881e-79	1.83864e-79	-1.51769e-79	2.40593e-80	2.82174e-79	-8.63516e-79	6.97546e-79	4.5062e-79	6.72144e-79	-1.99521e-78	-5.04035e-79	-1.33699e-79	-9.09933e-79	4.69779e-79	1.54491e-78	2.50952e-79	-1.02467e-79	1.38737e-80	1.59782e-79	1.08019e-78	-9.65697e-79	6.74256e-79	-1.95904e-78	-1.0883e-78	1.6885e-78	1.85608e-77
1.47676e-80	4.74538e-81	-2.67344e-81	3.25772e-79	-5.11871e-81	-2.41687e-80	-3.82505e-80	-1.13857e-81	2.35129e-80	4.74937e-80	3.7404e-79	-5.21164e-81	-8.97578e-80	1.3176e-80	-6.44929e-81	2.28444e-81	-7.06046e-80	-3.45675e-80	2.65241e-80	5.06772e-80	-4.83058e-81	2.42381e-82	-2.8656e-80	3.25471e-80	-4.42627e-81	-8.99312e-82	-1.97654e-79	-9.15092e-80	2.2407e-80	-8.51247e-81	1.55262e-78
3.27016e-81	1.61437e-81	-2.23443e-81	-6.11797e-81	1.60684e-81	9.18131e-82	-3.21591e-81	-1.14705e-81	-1.46165e-81	-2.70575e-81	2.73162e-80	1.08161e-80	2.20707e-81	-2.45444e-81	2.01536e-80	-4.33312e-81	8.4438e-82	2.0125e-80	-3.43642e-82	-9.496e-82	-3.07891e-81	9.41193e-82	9.61327e-81	-1.27384e-80	1.3511e-81	-1.20302e-80	5.8688e-81	-1.69804e-80	7.42702e-81	-2.21537e-82	1.84086e-79
5.30713e-83	1.40054e-81	2.91197e-83	4.58847e-83	2.20824e-82	5.57648e-83	9.4472e-83	-4.46211e-82	2.95464e-81	2.93443e-82	-8.10545e-82	-7.49388e-83	-7.6739e-82	1.14184e-81	5.76948e-83	5.41948e-82	-5.91087e-82	1.3419e-81	6.29163e-83	-2.40252e-82	9.3822e-83	-1.53438e-81	6.60211e-84	9.71627e-83	5.02361e-81	2.32259e-83	-9.56221e-84	-2.09404e-81	-1.39758e-81	-3.89863e-82	2.18943e-80
-1.38723e-83	2.07002e-82	-2.30587e-82	-5.09589e-83	-1.08857e-83	3.57766e-83	-2.93825e-83	1.13946e-82	9.62762e-84	-1.49697e-85	6.4317e-84	-6.80129e-83	-6.71807e-83	-1.66437e-82	2.89563e-83	3.42079e-84	1.16135e-83	-3.82855e-83	-5.15136e-83	3.81768e-83	2.47872e-83	1.12935e-83	1.10941e-82	2.66695e-84	-1.00092e-82	-1.05509e-83	1.30956e-82	-2.73375e-83	1.21245e-83	2.04e-83	1.63337e-81
2.4085e-84	-1.79221e-83	-2.33269e-84	2.64791e-84	1.2574e-83	-8.04805e-84	-1.14729e-83	2.05979e-84	5.14914e-84	-1.19716e-84	-7.79445e-84	2.41603e-84	-1.16055e-84	-3.13942e-84	-5.74639e-84	4.4774e-83	-4.51153e-84	-2.88144e-85	7.8382e-85	1.8757e-84	1.79534e-84	4.88101e-84	-9.88541e-85	4.03973e-85	-1.01598e-83	1.77084e-83	-9.82606e-84	-1.83925e-84	-2.6307e-84	-1.24992e-84	1.89785e-82
8.95732e-86	-1.39864e-85	9.67521e-85	-4.29143e-85	-6.97582e-85	-6.19669e-85	-3.29783e-86	9.74631e-87	8.73687e-86	7.03519e-86	-1.07491e-85	-7.65096e-85	-2.81141e-85	-8.42254e-86	1.49178e-85	-7.69676e-86	-2.91081e-84	1.43374e-84	5.66692e-86	-6.32102e-85	1.24854e-84	-2.51024e-84	5.83816e-85	-1.27818e-85	1.08729e-84	5.64085e-87	-3.62265e-86	8.6731e-85	-3.79275e-85	1.73898e-85	1.66613e-83
1.3001e-86	6.14885e-87	1.08284e-85	-1.4258e-87	5.62862e-86	-1.405e-86	-8.08295e-86	-5.3166e-87	-3.87204e-86	-4.36472e-86	-2.49406e-86	-2.42298e-86	-1.79513e-87	-3.24876e-87	1.04667e-85	1.71796e-86	2.15078e-86	7.92948e-87	-1.37341e-86	5.27062e-86	-4.23261e-86	-3.20941e-86	-3.26136e-87	-1.77979e-85	6.84731e-86	1.07628e-86	-3.01101e-87	5.72816e-87	1.05167e-86	6.2058e-87	1.00001e-84
-8.0326e-87	2.28635e-88	-6.49808e-87	1.7951e-88	3.17936e-88	-1.35219e-87	-5.66697e-89	5.69601e-87	-4.17509e-86	-2.09724e-88	2.08075e-88	2.16055e-89	9.94032e-87	-2.00457e-88	-6.13981e-88	1.76579e-87	-3.44581e-87	-1.43032e-87	6.83461e-87	-1.47026e-87	-3.84369e-87	4.21622e-88	3.0492e-88	-3.43246e-87	-1.67623e-86	-1.16987e-86	-1.74371e-87	1.10126e-87	-2.78811e-88	-7.57046e-87	1.37411e-85
4.06741e-89	1.42146e-87	2.04668e-88	-3.02623e-88	-5.23524e-88	9.36383e-89	-5.06253e-88	4.98932e-89	-1.27476e-88	2.5821e-88	-1.22718e-89	2.11123e-87	-3.58125e-88	-7.41667e-89	-2.06496e-88	-8.6255e-89	-2.68894e-88	3.55047e-90	-1.08313e-88	5.60989e-88	4.31247e-88	1.63658e-88	-3.92137e-88	6.46881e-88	-2.9132e-89	1.08364e-88	-1.3287e-88	-1.85776e-88	-2.61725e-88	-9.75384e-88	1.06459e-86
-5.03536e-90	9.87492e-90	2.75147e-89	-5.49826e-89	-4.30311e-89	-9.63902e-90	-5.29793e-89	8.87356e-89	4.23898e-89	4.49475e-89	-6.01694e-89	-5.46798e-89	1.4038e-90	-1.0941e-89	-7.96054e-89	-9.77774e-91	1.05748e-89	-1.83596e-90	4.7749e-90	2.42808e-90	-1.8487e-90	1.28719e-90	-1.08349e-90	-2.38359e-89	-1.26236e-89	1.59086e-89	3.98375e-90	2.58173e-89	-8.72622e-89	1.29708e-90	7.81469e-88
6.08577e-90	-1.55491e-91	9.17923e-91	-8.58515e-91	-1.10534e-90	-1.62386e-91	-6.88406e-90	-1.30417e-90	-3.40546e-91	1.24391e-90	2.54515e-90	5.42788e-91	8.84943e-90	-1.04359e-89	-2.32132e-90	4.6659e-91	2.29678e-91	6.624e-90	3.1795e-90	-2.18325e-90	1.61911e-90	-3.85367e-91	9.04996e-91	1.49928e-90	3.18102e-91	-7.74475e-90	-1.16456e-90	-3.70329e-90	-2.92159e-90	6.16463e-90	8.28614e-89
1.70385e-92	1.05445e-90	-1.39104e-91	-1.03476e-92	3.00526e-92	-7.68034e-92	-3.91991e-91	-4.68172e-91	1.48819e-92	2.73045e-92	-8.81596e-91	2.36345e-91	-5.49225e-92	-1.66628e-91	-4.63488e-91	3.84312e-91	1.02523e-92	-1.08555e-92	-4.74767e-91	1.86661e-92	-1.31536e-91	1.80334e-91	7.89799e-92	2.66207e-93	-1.00547e-92	3.26137e-91	1.81485e-92	1.39401e-90	-6.55971e-92	-1.4283e-92	7.15372e-90
-6.05138e-92	1.41858e-92	-1.54852e-91	-8.80072e-93	-2.19089e-92	3.40823e-93	1.06552e-92	2.07348e-95	-3.918e-94	-2.49117e-92	-2.78479e-92	6.15628e-93	2.62805e-92	-6.10176e-93	-3.07154e-92	-2.38352e-93	-6.91827e-94	1.63062e-92	-6.0467e-92	-7.87748e-92	-3.01031e-92	-6.25711e-93	3.02117e-92	2.36175e-93	-4.16139e-92	8.38398e-93	1.20209e-93	-3.77999e-92	-1.98831e-92	-2.52904e-92	7.58481e-91
3.44069e-93	9.93729e-95	1.09157e-93	1.882e-93	1.24626e-93	1.25169e-92	5.90493e-94	6.77666e-93	2.09705e-93	1.4341e-93	9.84772e-94	3.42034e-93	-1.67282e-93	-2.17486e-95	-1.39684e-93	2.3571e-93	5.27061e-93	-1.87392e-93	-5.73028e-93	-4.23457e-93	1.64343e-93	-3.56883e-95	1.07025e-93	-1.83365e-93	-1.36354e-94	8.64973e-94	8.63333e-94	2.7275e-94	1.41602e-93	7.67272e-93	7.39473e-92
-5.40863e-95	-1.01623e-94	3.88025e-95	6.2525e-95	-4.76547e-95	7.88381e-94	-7.60878e-95	-1.38731e-93	6.60112e-95	4.06926e-94	2.83236e-94	-4.12359e-95	-5.98935e-94	-5.42462e-94	9.46362e-95	-9.51041e-95	6.7393e-95	1.21491e-94	-1.81579e-94	-1.0597e-94	-1.23834e-94	4.85395e-94	-3.70372e-94	7.42992e-94	6.97025e-94	9.08612e-96	1.88071e-95	2.97469e-94	-2.25635e-94	1.12951e-95	8.14336e-93
-9.7794e-96	-1.59577e-95	2.35025e-95	3.16629e-95	7.76129e-96	1.05722e-94	-9.90819e-97	-8.98817e-97	1.4042e-95	-2.16878e-95	1.41738e-98	-1.39635e-95	-4.049e-95	5.40316e-95	-2.69137e-95	2.40015e-96	4.41528e-98	-4.6184e-95	-1.42169e-96	-4.00567e-96	-3.02707e-95	-2.16928e-96	2.73019e-97	-5.59536e-96	-1.98367e-95	-2.38304e-96	-5.91999e-95	1.25717e-94	3.8046e-97	1.97367e-95	6.87036e-94
-2.65662e-96	-8.26722e-96	1.09043e-96	-2.59828e-96	8.87895e-99	-9.65854e-97	3.01504e-98	1.59022e-97	-2.5956e-97	-2.20481e-97	-6.05867e-97	-7.75244e-97	2.0973e-96	1.42007e-96	8.66599e-98	-3.68112e-96	-4.10981e-97	-4.99002e-97	-2.12965e-97	-1.79312e-96	4.70448e-96	4.78027e-96	-1.01577e-96	-2.68542e-97	-1.76486e-97	-2.67612e-97	7.03924e-97	-3.95815e-97	1.20137e-96	1.92797e-96	4.32811e-95
-7.14065e-98	-5.83523e-97	-1.30884e-97	-7.74786e-99	1.51476e-98	-6.81742e-99	-1.31944e-97	2.14909e-97	-4.24357e-99	2.11717e-98	-8.02285e-98	8.81319e-98	1.22536e-97	4.19678e-97	-6.33107e-98	-3.05441e-98	-1.13991e-97	1.99809e-97	-6.7295e-99	-6.80804e-97	4.09273e-98	-1.32488e-97	-3.68582e-98	1.86139e-97	-2.71443e-98	-2.44663e-97	1.77288e-99	7.83135e-97	7.09958e-98	4.63495e-99	4.52232e-96
1.53974e-98	7.36873e-100	3.81637e-99	-1.26317e-99	-8.42999e-99	-1.99253e-98	5.52558e-99	2.57815e-98	-1.3861e-98	-1.18333e-98	9.48767e-99	2.04221e-98	6.99719e-99	5.8448e-99	6.96815e-98	1.07328e-97	-6.18326e-99	-1.41101e-98	9.75904e-101	3.68146e-100	-1.39822e-98	-5.55747e-98	3.30117e-98	-1.39627e-97	-1.72132e-100	-3.42743e-99	3.29487e-99	3.12539e-99	-3.82656e-98	-3.76611e-99	6.41338e-97
2.68959e-99	-6.20641e-100	-9.15213e-99	3.3158e-99	7.49041e-100	-1.41022e-100	6.9477e-100	-1.72894e-100	-1.6613e-100	-3.00854e-100	6.09453e-100	2.55135e-99	2.11654e-100	5.93766e-100	9.06237e-100	7.52927e-100	-3.57385e-99	-2.53882e-100	2.35567e-100	1.68524e-98	-1.42428e-99	3.89167e-100	-1.55841e-100	-2.27075e-100	-1.41673e-99	-1.69275e-100	2.54554e-99	4.01803e-99	1.2045e-99	3.15549e-99	5.92499e-98
-9.76867e-100	1.82487e-102	-3.60646e-101	1.25262e-100	9.86053e-102	3.4529e-101	7.93341e-101	3.83785e-100	2.88728e-101	-3.08928e-100	1.0901e-100	1.52445e-100	-5.35436e-101	3.28535e-100	2.2082e-101	1.75541e-100	3.51874e-101	-2.71104e-101	5.15476e-101	1.25842e-101	3.10426e-101	1.38219e-101	-4.2597e-100	8.7746e-104	4.09964e-101	-2.25549e-102	1.92131e-100	-6.72074e-102	1.48296e-100	-1.42501e-100	3.95674e-99
3.61198e-101	-2.22279e-101	-5.77821e-102	-1.09356e-100	5.8368e-102	4.35993e-104	-4.34112e-102	1.46511e-101	1.7384e-100	2.59047e-102	2.67327e-103	-8.25777e-102	1.76922e-105	-5.01775e-102	5.09357e-102	5.56397e-102	2.20014e-102	2.24872e-103	-4.16413e-102	1.00464e-101	3.01278e-102	-3.12883e-102	1.05514e-101	8.99366e-103	-4.49182e-101	2.01537e-102	-9.40534e-102	-1.62466e-102	-1.74403e-101	9.95374e-103	5.09614e-100
-2.55294e-102	1.18256e-104	-5.03723e-102	-1.98021e-102	2.00907e-102	3.82814e-102	-9.60516e-103	2.80153e-102	-4.52669e-103	-9.90123e-104	-6.24939e-103	6.81038e-103	1.91293e-103	-1.58112e-104	-2.21812e-102	6.95496e-103	8.16624e-103	3.22743e-102	-9.33335e-104	2.04083e-102	-1.14976e-103	-4.99459e-103	-7.9434e-102	3.06222e-104	-1.7394e-103	1.18655e-103	-1.21348e-102	1.44049e-103	-2.92138e-102	-3.68337e-103	4.38664e-101
-9.8528e-104	-3.18245e-104	1.24017e-104	-6.6843e-104	7.2989e-106	9.81023e-103	2.80727e-103	-9.2422e-104	-2.36217e-105	-3.7244e-104	9.85949e-104	-3.737e-105	1.58825e-104	1.08712e-103	-4.65336e-103	1.45161e-103	4.54473e-104	-2.38101e-104	2.28568e-104	-1.22774e-103	-1.45861e-103	2.30199e-104	-1.33109e-104	-4.18119e-104	4.10327e-104	8.12991e-105	1.04987e-104	1.66249e-104	-5.10738e-104	-1.54149e-103	3.16193e-102
-3.81409e-104	3.99934e-105	-4.01452e-105	2.92907e-104	-2.82057e-106	-2.07813e-105	-5.50071e-104	-2.58722e-105	3.99825e-105	-7.68123e-105	-4.33591e-105	6.07698e-106	1.88407e-105	1.40091e-104	-6.11234e-104	-1.05358e-104	-3.04128e-105	-7.27802e-105	-5.89524e-105	-6.10376e-105	5.25888e-105	-1.3656e-105	-9.00307e-105	-7.9091e-105	-1.12261e-104	1.41321e-105	-4.6162e-105	4.3318e-105	5.08426e-105	3.03722e-104	3.42474e-103
3.63694e-106	2.68393e-106	-9.01828e-106	1.97039e-105	9.72353e-105	-1.49659e-107	-4.03949e-107	-1.13643e-106	7.50228e-107	8.43382e-106	-1.022e-105	2.31797e-106	-1.37298e-105	-1.02196e-106	-3.81687e-107	-4.91522e-106	-5.61695e-106	-2.88482e-106	-9.80856e-107	-2.30205e-106	-7.82503e-106	2.7766e-105	2.42364e-106	1.16378e-106	-1.9712e-106	-4.264e-106	-2.57425e-106	-3.67191e-105	-1.58038e-105	-7.01586e-105	3.58193e-104
1.57008e-106	8.28514e-108	1.15299e-106	7.84155e-107	9.89281e-108	-3.92649e-107	6.58063e-108	1.48293e-106	1.20205e-107	1.20043e-107	-2.69139e-107	1.54694e-106	8.25179e-108	1.78705e-108	3.92206e-106	1.25113e-108	-7.69169e-108	-7.89662e-108	-8.97317e-107	-1.07453e-107	-4.21658e-107	-4.34307e-107	-1.60259e-108	1.70534e-107	3.35069e-107	9.69114e-107	3.45021e-106	-4.9444e-107	7.37026e-107	-3.92355e-106	2.38343e-105
5.52116e-108	7.37677e-109	-1.01704e-108	8.06948e-109	7.33079e-109	-3.79788e-108	-4.46692e-109	-1.50969e-107	2.71827e-107	-1.48237e-107	-3.80062e-108	-2.25026e-107	3.45537e-108	-4.2872e-107	3.27924e-107	-2.33085e-108	-1.99225e-107	1.50095e-107	5.4072e-109	4.65091e-108	-1.46896e-108	2.1919e-107	2.25687e-107	-2.26471e-109	2.45113e-107	1.11887e-107	3.13224e-109	-1.18943e-107	1.46415e-108	-3.70692e-107	3.50665e-106
1.75384e-109	-5.54149e-108	-4.41848e-108	4.86498e-108	3.65569e-109	1.55372e-109	-1.28402e-108	-1.25976e-108	5.46756e-110	-1.3749e-108	2.19761e-109	1.69663e-108	-2.82341e-110	-5.05135e-110	-2.18239e-108	-4.02345e-109	-1.95456e-109	-1.24254e-108	-2.40202e-110	6.84322e-109	-1.72183e-109	1.30825e-110	-2.9673e-108	3.0195e-109	3.55612e-109	-2.8333e-108	-2.84038e-109	-1.08078e-109	-8.78344e-109	5.5931e-109	3.4694e-107
-2.63833e-109	1.89226e-109	2.13026e-109	9.14155e-110	6.93529e-110	4.71174e-110	5.86884e-110	3.34276e-112	-1.34789e-109	-7.71894e-110	-7.24691e-111	4.97315e-110	-1.68535e-110	-6.28664e-110	-1.76902e-109	4.70309e-110	6.60437e-111	-2.9912e-110	4.25435e-109	5.36927e-110	1.66087e-109	6.71959e-110	7.04952e-110	4.04198e-112	-7.49467e-110	8.62321e-110	2.97718e-110	-1.97065e-109	4.28596e-110	-1.70357e-110	2.77334e-108
6.37556e-111	9.71598e-111	-9.09407e-111	1.99742e-112	6.68321e-112	-3.36692e-111	-1.94972e-111	-1.87961e-111	-7.15536e-111	-3.04925e-111	-5.01629e-112	7.91945e-111	-1.8602e-110	4.60885e-111	-6.03528e-111	1.07053e-111	-1.32912e-112	2.09793e-112	7.1236e-111	-1.47277e-111	4.8526e-111	3.49517e-111	-5.56827e-112	3.98236e-111	-3.3514e-111	-6.75198e-110	-2.30844e-113	-2.46701e-111	-1.5587e-111	1.60004e-111	1.80538e-109
-2.10776e-112	-4.27362e-112	-1.44495e-113	2.99116e-112	-1.81977e-112	-5.56385e-112	1.82911e-112	-2.46429e-111	7.29584e-112	3.62203e-112	-3.6133e-112	3.79079e-112	2.5702e-111	6.43221e-112	2.4536e-112	6.80837e-112	2.98621e-112	-1.52482e-111	1.4577e-112	-6.55322e-113	-6.79013e-112	-1.29039e-112	-7.07502e-113	1.85128e-112	-5.03121e-113	-1.06071e-112	9.36452e-112	2.09581e-111	1.64899e-112	-2.46133e-111	1.92226e-110
2.8916e-112	-8.17917e-114	-5.81284e-114	-8.41802e-114	-5.02015e-113	-1.39274e-113	6.28835e-113	9.45682e-113	-1.33903e-114	4.8008e-113	1.26903e-113	3.05666e-113	-1.57622e-112	-1.87768e-113	-1.27288e-112	-9.04719e-114	-4.27944e-113	2.66189e-113	-7.28039e-113	4.49147e-113	-1.96857e-112	-5.24718e-113	-6.67807e-114	2.42526e-112	4.59981e-113	1.61655e-112	6.10149e-113	-7.89577e-113	-1.70699e-114	-3.89061e-112	2.36255e-111
-3.90654e-115	7.08053e-115	-3.41087e-114	1.87715e-114	-8.60678e-115	4.85395e-114	-5.16307e-114	6.60841e-115	-1.32585e-115	7.43802e-115	-6.03788e-115	6.30517e-114	-9.03638e-117	-5.68391e-114	-1.00415e-114	2.8688e-113	-2.34501e-114	3.20513e-114	-1.11006e-114	2.58866e-114	-2.06055e-114	8.05931e-116	-2.55271e-114	3.39293e-114	9.46788e-114	-2.73643e-114	-1.402e-113	1.18934e-113	1.31427e-113	-1.04709e-113	1.40163e-112
1.44865e-114	3.78157e-116	2.56115e-115	-5.1435e-115	2.25906e-116	7.13643e-115	4.32295e-115	3.68358e-115	-9.70759e-115	-8.75033e-116	-5.74645e-116	3.27357e-116	-5.79469e-115	1.397e-114	1.21315e-115	1.83572e-114	-3.66012e-116	8.63935e-115	-1.99054e-115	-5.25066e-117	-6.42436e-115	-3.26908e-115	4.87824e-115	5.60918e-115	-1.44742e-115	1.48141e-115	-7.77215e-116	-7.14635e-115	-1.06595e-115	2.25751e-115	1.34163e-113
8.78066e-117	1.06377e-116	-4.23589e-116	8.0909e-116	3.06203e-118	2.05452e-116	-6.6766e-116	-1.36287e-115	1.77361e-117	2.94667e-116	-6.75568e-117	-2.479e-116	6.88477e-116	3.04102e-116	1.17477e-115	1.67969e-116	7.79054e-116	9.7986e-116	-1.0471e-116	3.81884e-116	-1.97076e-116	-2.21394e-115	-3.85025e-116	1.35483e-116	1.43417e-115	2.96691e-115	6.41054e-117	3.28504e-116	-8.74259e-116	3.71508e-116	1.78456e-114
-3.11338e-116	2.66316e-117	-1.78476e-116	1.2308e-117	3.04416e-116	-7.86885e-118	2.77446e-118	4.71157e-118	3.29083e-117	4.6291e-117	-1.26088e-116	2.56891e-117	-1.89999e-117	1.17853e-116	-4.84933e-117	-1.50128e-117	-5.91867e-118	-1.26276e-116	-1.85745e-116	-4.04624e-117	-2.0986e-117	-1.00841e-116	7.68942e-117	2.81748e-117	6.1074e-117	-6.30051e-118	2.63561e-117	-8.6256e-119	-1.51255e-117	-1.77832e-117	1.99266e-115
3.71066e-119	1.01562e-118	-1.17361e-118	3.01805e-118	2.82846e-119	-4.31239e-118	-3.24827e-118	-5.82197e-119	3.29756e-118	7.6464e-118	-1.3177e-117	2.24255e-119	1.29314e-118	5.04343e-118	4.54823e-118	4.75008e-118	-3.98583e-119	-2.21064e-118	-2.53377e-118	-5.55896e-118	-2.7171e-118	-5.23623e-119	-2.27217e-118	-1.89317e-118	1.88448e-120	1.97933e-117	4.56258e-119	-6.4077e-118	-1.11474e-118	-3.54388e-119	1.00237e-116
8.10524e-122	6.02398e-119	-6.90395e-119	7.3229e-119	2.49928e-119	4.24433e-119	-6.27827e-120	-1.24542e-120	-2.70133e-120	-8.50361e-119	-2.26935e-118	2.31934e-119	7.27465e-119	-5.92055e-120	2.7903e-118	-2.2981e-120	-7.81686e-119	3.08552e-119	2.05042e-120	-1.13022e-119	-3.99877e-119	-2.61841e-119	2.72534e-119	2.5658e-120	-5.95727e-119	2.72532e-118	1.90322e-119	-1.6517e-118	-5.95489e-119	-3.26135e-120	1.77289e-117
3.28591e-120	-1.76749e-120	3.23183e-122	2.36224e-121	-9.08043e-121	-6.41178e-122	-1.22793e-120	-3.21148e-121	-3.71164e-120	1.08965e-119	-1.00862e-119	3.75972e-120	-1.1308e-119	7.45448e-120	3.2189e-120	1.04144e-120	-1.09344e-120	1.70912e-119	-2.6965e-120	5.43024e-120	-2.223e-120	1.5646e-120	3.51623e-121	-1.35913e-120	-9.31808e-120	1.08038e-119	1.00022e-120	-5.50547e-120	4.80962e-120	-9.46933e-121	1.23514e-118
-4.42912e-124	3.71988e-121	-2.35241e-122	-3.64658e-122	-2.56841e-121	-8.472e-122	5.93846e-122	-9.5936e-122	8.44352e-122	1.88535e-121	-3.6576e-121	-8.76459e-121	-3.11884e-122	-1.10425e-121	1.32345e-122	-7.65916e-121	5.67267e-122	2.20013e-120	4.14004e-123	3.10784e-121	-5.05385e-121	2.14533e-121	-1.71533e-121	-3.76772e-121	1.56782e-122	-1.49199e-120	2.8469e-121	-1.9479e-122	-3.11129e-122	2.93237e-121	9.34144e-120
-5.12438e-122	-3.00373e-124	-1.6209e-123	2.66276e-124	-2.89994e-123	-9.49832e-123	-3.59628e-123	9.48825e-123	2.00898e-121	1.0433e-123	-4.31291e-123	-1.32123e-122	-1.72991e-123	-2.57147e-122	-2.23303e-122	-2.85001e-122	-2.39783e-122	5.32237e-123	-7.87801e-123	-4.81778e-124	2.74783e-122	-9.62423e-123	-2.94162e-124	2.24421e-123	1.51103e-121	5.1859e-123	-5.64045e-123	5.99966e-123	-8.01229e-122	3.71782e-122	7.39188e-121
6.79887e-124	9.50181e-125	7.17833e-123	6.50012e-124	6.39591e-124	-5.53714e-123	2.59224e-124	-9.91891e-124	-7.49835e-124	-2.49046e-123	-1.24229e-122	5.47468e-125	-4.1805e-124	-1.49104e-124	1.73422e-123	-8.69348e-124	1.30366e-123	2.39933e-123	-2.4532e-124	-1.63125e-123	-9.88945e-124	1.6223e-123	4.48355e-125	-1.223e-123	9.27219e-123	8.9223e-123	4.4507e-123	4.21707e-126	-2.04022e-123	-9.11231e-124	6.99792e-122
1.05799e-124	-1.97179e-124	4.00407e-125	-8.5837e-125	1.20353e-125	-1.22198e-124	9.75091e-125	7.19606e-125	3.92832e-126	-3.60383e-124	4.74664e-124	3.85737e-126	1.68855e-124	1.98747e-124	-1.88278e-124	1.92566e-124	-1.5846e-124	5.70453e-125	-4.8187e-126	-2.5938e-123	2.12654e-124	6.03633e-126	1.7783e-124	6.98095e-125	7.43611e-126	-4.9178e-125	-8.73971e-125	-6.65311e-125	2.88864e-125	-6.75165e-125	5.91124e-123
7.10452e-125	-1.01549e-125	-8.53024e-126	1.246e-125	4.10958e-126	2.27317e-125	-1.07153e-126	-1.2328e-126	-4.59316e-126	2.16767e-124	-2.70028e-125	4.59019e-126	-9.3544e-127	2.75605e-126	-5.966e-126	-8.34403e-125	-6.48534e-126	-4.7793e-125	-5.45814e-127	-6.62273e-126	1.44784e-125	-4.67853e-125	8.66134e-125	2.85009e-125	1.20724e-125	-4.75307e-126	5.61694e-125	-1.47903e-125	3.2709e-125	2.67851e-126	8.38385e-124
2.07375e-126	3.83809e-126	-1.82588e-126	-9.58762e-127	-3.29635e-129	-7.28067e-128	-2.34301e-126	2.79939e-127	-4.1619e-127	-2.55575e-128	5.41938e-127	1.05545e-125	5.27196e-126	2.14729e-128	-2.82921e-127	-5.20055e-126	4.21631e-127	1.56564e-126	9.07628e-128	3.42916e-126	4.75283e-127	1.3694e-125	1.20534e-125	7.7663e-127	2.70927e-127	-1.07663e-126	6.65982e-126	2.01024e-126	4.1618e-127	2.31044e-126	7.89614e-125
6.69151e-127	-1.40125e-127	1.38284e-127	-3.53083e-127	-1.54633e-126	2.71586e-126	-6.02071e-127	2.33128e-128	2.29038e-127	-1.46825e-128	-8.60734e-128	-9.11977e-127	1.04317e-127	2.99817e-128	-8.14419e-128	7.77713e-128	3.2786e-128	3.2034e-128	-9.44004e-129	1.50951e-127	-8.72929e-130	1.52945e-128	8.41037e-128	-1.86122e-128	-1.30584e-127	-3.69894e-128	-1.38326e-128	8.13406e-128	8.46643e-128	-3.16732e-127	8.73174e-126
-6.09654e-128	-1.93961e-128	-3.85561e-129	7.48677e-128	-8.80384e-129	-7.38181e-129	1.14523e-129	-1.21508e-128	1.23314e-128	-1.93453e-128	6.20794e-129	2.09099e-128	4.2251e-130	5.73577e-128	-3.70467e-128	-3.69906e-128	3.17661e-129	-6.90663e-129	-3.1187e-129	-2.13084e-128	-1.23828e-128	-7.06627e-130	3.67523e-128	1.5474e-129	8.02697e-129	-5.92304e-128	5.78776e-128	1.8775e-128	-3.71877e-129	6.21395e-129	6.18921e-127
6.34913e-130	4.72815e-130	-8.48049e-130	1.3672e-130	3.12398e-129	-1.50841e-129	-1.39291e-129	1.29393e-131	3.36605e-130	2.26863e-129	-2.69633e-130	1.87378e-129	1.4545e-130	-1.17922e-129	-1.72866e-130	8.26131e-130	-6.1284e-130	-2.4487e-129	1.51664e-129	-7.48272e-130	-1.00933e-130	1.42606e-129	2.75278e-129	7.70927e-130	5.9871e-129	-1.7876e-129	2.18897e-130	5.56305e-129	-3.26109e-130	-6.0016e-129	4.54646e-128
7.81589e-132	3.25365e-132	4.74454e-131	-1.11179e-130	7.54821e-132	1.36008e-129	1.6408e-130	-1.40621e-130	4.81241e-131	-1.51723e-130	-1.18037e-131	-1.51545e-130	-1.19134e-130	-2.54068e-130	1.05255e-130	-1.52576e-131	-4.08988e-132	7.03867e-131	-7.04534e-132	-1.71184e-131	-1.86264e-131	7.24801e-130	2.98037e-131	5.03856e-130	-2.21618e-131	7.18532e-133	-9.14744e-130	-3.35153e-131	-3.15682e-130	-6.64226e-131	5.42791e-129
-3.09422e-133	8.98078e-133	1.7139e-131	2.76514e-131	5.41907e-132	1.45135e-132	-1.08146e-130	-1.56066e-131	4.77294e-131	-5.20611e-132	-2.6737e-131	-1.20057e-132	-5.19741e-132	8.44117e-133	-5.85996e-132	-5.07978e-132	3.48285e-132	-7.76335e-132	-2.29159e-131	1.38824e-132	-5.43371e-132	4.53532e-133	-2.97965e-132	-3.8605e-132	7.25672e-133	-4.60556e-132	5.30887e-132	2.38504e-131	1.01907e-131	-1.41196e-132	3.68846e-130
3.05035e-134	-4.93443e-133	-1.80134e-132	6.53435e-132	-2.15305e-132	4.08179e-132	2.71225e-133	-3.77132e-133	5.7675e-133	-4.51641e-134	-2.01828e-133	-1.50537e-132	-2.71038e-133	-2.25296e-133	2.50458e-132	1.8729e-132	5.05102e-132	4.19742e-132	-1.10872e-132	1.00885e-132	2.24524e-132	2.41533e-133	-3.86198e-133	7.1249e-132	2.80442e-133	1.34967e-132	-1.02995e-132	3.83704e-133	-6.96957e-133	2.56294e-133	4.83067e-131
1.00583e-132	-2.78069e-134	-8.22462e-134	-6.66816e-134	-1.89892e-133	-3.00598e-133	1.30819e-135	4.98218e-134	6.2894e-135	-2.91433e-134	-9.51887e-134	-6.44479e-134	7.36063e-134	3.09274e-134	-1.42288e-135	-1.6168e-133	-6.12074e-134	-1.32197e-134	-8.05486e-134	5.65441e-135	-2.07074e-134	3.34809e-134	1.0332e-132	4.20456e-133	-1.0047e-133	1.84697e-133	-4.55274e-135	7.64464e-134	1.11058e-133	-6.43406e-133	4.97599e-132
-6.94197e-136	-1.10758e-134	-2.39434e-135	1.55478e-134	1.79499e-134	4.97014e-135	-3.89569e-135	-1.135e-135	9.76898e-136	8.29689e-136	1.45672e-134	-6.37422e-135	-3.5155e-134	2.84713e-135	6.57402e-135	7.41941e-135	5.47483e-135	-4.26768e-135	-1.75172e-134	-3.53286e-135	-3.54413e-135	5.42064e-135	-3.41262e-135	-1.28602e-134	-2.15327e-134	-7.06938e-136	4.33066e-136	1.45434e-134	-6.64999e-134	9.72879e-135	3.01881e-133
-6.16916e-136	6.41092e-136	-1.05099e-135	5.70736e-136	2.65093e-136	1.00679e-136	-8.50398e-137	2.30251e-136	2.22493e-135	4.58015e-136	-5.77931e-136	1.60337e-136	-8.99274e-136	9.99602e-136	1.25372e-135	-2.25351e-137	1.00704e-137	1.50979e-135	-3.88455e-136	1.38467e-135	3.23635e-136	-2.18672e-137	-5.14337e-135	1.48097e-135	-3.6076e-136	-1.1394e-136	-4.51264e-136	7.70458e-136	-2.10267e-136	-1.62293e-135	2.39496e-134
1.65261e-137	3.85124e-136	9.00495e-139	3.21019e-137	1.86806e-136	5.71094e-138	9.04101e-138	1.62269e-136	-2.80408e-138	2.24845e-136	8.89593e-138	-4.64612e-137	-1.20662e-136	-1.35924e-137	-1.14078e-136	1.29063e-137	-1.06783e-136	1.27479e-136	2.84946e-136	-1.04383e-136	5.33352e-137	6.59229e-137	-1.58491e-136	4.52217e-137	-5.7442e-138	4.56326e-137	3.44692e-136	-2.56954e-137	3.15313e-137	-4.08793e-136	3.15137e-135
4.82485e-138	6.00928e-138	4.99778e-137	4.18888e-137	-3.44083e-138	-2.09519e-138	-1.01903e-138	4.0275e-138	-1.77893e-138	-1.89756e-137	-7.65756e-138	5.09037e-138	-1.42828e-139	3.98314e-138	-1.69883e-137	1.89806e-137	1.93772e-137	-7.93151e-140	-2.59522e-138	1.30018e-138	-1.11716e-137	-1.64525e-140	-5.81381e-138	4.13147e-137	-1.67323e-137	4.158e-138	2.45365e-138	2.03836e-138	3.02634e-138	1.00861e-138	2.97966e-136
4.21906e-141	-5.58618e-139	-1.00322e-139	3.53363e-138	-2.49226e-139	-3.38043e-139	-1.20998e-138	-4.78993e-139	-1.61521e-138	7.81663e-139	-5.02944e-140	-1.46605e-138	-2.81411e-139	2.9384e-138	1.01845e-138	-1.36737e-138	6.97323e-139	-4.23155e-138	-7.6595e-143	-3.05994e-139	-1.17059e-138	8.66845e-140	-2.50028e-139	-4.83894e-140	-9.68795e-139	1.63011e-138	7.25074e-140	7.8845e-139	7.77011e-139	-4.81515e-138	3.18345e-137
-7.83952e-141	9.55346e-141	8.44367e-140	5.87074e-140	3.67484e-140	-6.54457e-140	2.09522e-139	1.75717e-139	-2.5453e-139	-1.52147e-139	-1.10636e-140	-7.37275e-140	1.17497e-139	2.75832e-140	-1.21026e-139	1.72113e-140	-4.89741e-140	8.7705e-140	-3.72726e-139	-6.93751e-141	-2.8526e-141	1.21846e-140	-1.62326e-141	-2.70224e-139	-1.29037e-139	-5.67868e-140	-5.05634e-141	-3.48088e-140	1.08933e-140	2.95142e-140	2.49208e-138
-1.41923e-142	5.71504e-141	2.56e-141	1.35454e-141	-4.471e-141	-3.99389e-140	3.46425e-140	4.92102e-141	2.95573e-142	7.77211e-142	-2.17591e-140	-6.42301e-141	-2.48435e-141	-2.78463e-142	2.09382e-141	-1.83104e-141	2.23552e-140	4.58303e-142	-6.15192e-142	-7.42368e-142	1.45104e-141	7.51206e-141	-1.14181e-141	4.55251e-142	-1.90075e-140	-5.28867e-142	2.69329e-141	-2.65266e-141	7.37288e-141	3.66852e-140	2.33359e-139
1.30332e-142	-8.89765e-143	2.9826e-142	5.2703e-142	-3.15293e-144	-1.01588e-142	-1.88936e-142	1.3728e-142	7.77917e-144	2.6746e-141	-5.72412e-142	4.13063e-142	2.09805e-142	-2.86001e-143	5.05516e-142	2.62138e-142	6.67834e-143	-6.32491e-142	1.87015e-142	1.36271e-142	-1.74382e-141	1.36289e-143	1.4568e-141	-1.79168e-143	4.5668e-141	-8.55462e-142	-1.35738e-141	-1.21326e-141	2.2822e-142	-1.6374e-142	1.8789e-140
5.63936e-144	-6.61548e-143	-7.77438e-145	4.78286e-144	8.89311e-143	-2.06008e-143	4.56898e-144	-4.16319e-143	-7.19879e-145	1.24791e-142	-1.03032e-142	4.34635e-144	-5.70899e-143	-3.06632e-144	2.86658e-143	-5.09629e-143	5.8817e-143	1.25079e-142	-1.07358e-144	3.47454e-143	-1.56827e-143	1.90773e-143	-1.17247e-142	1.37911e-143	-2.84938e-143	2.27444e-142	1.14031e-142	5.08661e-143	-6.47109e-143	3.15684e-143	1.50839e-141
-3.66803e-144	1.60518e-143	-6.71433e-145	-8.15085e-144	-3.18055e-143	-1.44862e-144	-5.05264e-144	-7.60372e-145	-3.31358e-144	1.00618e-144	1.40755e-145	-7.59008e-145	-2.01288e-143	-7.59339e-145	3.47234e-144	-5.91599e-145	-1.20975e-144	2.76994e-144	-1.13122e-144	-2.76627e-144	6.15044e-144	9.70123e-145	-3.42163e-143	5.08585e-144	-7.85292e-144	2.98792e-143	1.19303e-145	-5.75925e-144	-3.6734e-144	1.19696e-144	2.00562e-142
6.07541e-146	-4.16101e-145	4.74145e-145	1.20994e-145	-1.13564e-144	-3.65655e-145	3.27555e-145	-4.97979e-146	-1.02613e-144	8.26405e-145	6.68944e-146	3.32926e-145	-6.37353e-145	6.19403e-145	8.26841e-146	2.71525e-145	5.00486e-145	5.62622e-145	7.08998e-146	3.89017e-145	-1.51078e-144	-7.0421e-145	-6.98605e-145	5.69254e-146	1.76211e-145	-5.41491e-146	7.59053e-145	8.59685e-146	-2.20377e-145	3.1072e-145	1.2914e-143
-6.50001e-147	-4.09066e-146	-8.73972e-146	7.52796e-147	8.73002e-147	5.31635e-146	2.21016e-146	3.79061e-147	-3.7797e-145	2.5232e-146	-7.49278e-146	9.04098e-147	-2.71933e-146	-2.8628e-145	4.36359e-148	2.71602e-146	-1.90164e-147	2.60972e-146	1.04924e-146	1.13147e-145	-3.32659e-146	4.76604e-146	8.66741e-147	8.72696e-146	1.54598e-147	5.69893e-147	3.8392e-146	2.6737e-146	-6.91547e-147	6.51366e-146	1.53129e-144
-3.37039e-148	6.78457e-148	1.36057e-147	-1.5704e-147	-1.20439e-147	1.2977e-147	-8.39538e-148	-3.37618e-147	5.58402e-147	1.0663e-146	-9.62656e-147	-8.47726e-148	1.02391e-147	1.31309e-146	1.59492e-147	4.76292e-147	1.98491e-148	4.55128e-147	-3.2232e-146	-5.25915e-147	3.22647e-147	4.01997e-147	4.13868e-147	-2.22129e-147	5.41421e-147	1.39704e-148	-3.22696e-148	-4.32437e-147	1.1848e-147	-2.30772e-147	1.27439e-145
1.90559e-148	-4.44133e-148	1.25854e-148	-8.47856e-149	-1.65134e-148	-1.21767e-148	1.22683e-147	8.47999e-148	-5.22462e-148	2.3618e-148	-7.97795e-149	3.2782e-148	-6.55642e-148	-8.18509e-148	-4.76995e-150	1.42807e-147	1.99144e-148	-2.90826e-148	3.63333e-148	6.80745e-148	4.18768e-148	1.89857e-148	4.48774e-149	9.19703e-149	1.38679e-148	-4.55148e-149	-2.81218e-147	-1.79808e-147	3.69512e-149	-2.10918e-148	1.46021e-146
2.81232e-149	2.11666e-148	-3.19394e-149	3.17088e-149	1.95642e-149	5.79039e-149	3.93103e-149	-8.0662e-149	1.29366e-149	-2.16738e-150	-3.92505e-150	2.11826e-149	1.40306e-149	1.13133e-149	2.79927e-149	2.13393e-148	3.2206e-150	1.63876e-149	-3.17445e-149	1.72642e-150	-1.88586e-149	-2.5199e-149	4.85232e-149	-1.78669e-149	-1.3444e-148	7.71553e-150	-3.54238e-149	-2.75264e-149	-8.20999e-150	1.24231e-149	1.19708e-147
8.65104e-150	-9.80672e-150	-1.02268e-150	-8.78161e-151	-4.29239e-150	-1.26347e-149	1.36532e-150	-1.27481e-150	-8.04049e-151	-7.42477e-151	7.94637e-150	-6.55948e-151	-2.65105e-151	-7.32172e-151	9.7753e-151	2.83015e-150	-3.27389e-152	8.38962e-150	2.84629e-151	3.16604e-150	-8.47978e-151	-2.67993e-150	-7.70494e-151	-2.49146e-150	-1.67655e-150	1.08406e-150	-1.9981e-149	1.92552e-150	1.76687e-149	-1.37447e-150	1.17253e-148
3.18264e-151	1.56928e-151	-2.55185e-151	-7.62675e-152	8.23895e-151	1.13435e-150	-5.30541e-152	-1.42467e-151	-1.15541e-151	9.55808e-152	-2.84977e-154	6.81404e-151	-4.73491e-151	-7.6481e-152	3.29223e-152	4.08418e-151	-3.78602e-151	3.98603e-151	-1.87573e-151	9.99713e-152	8.69842e-152	-1.60996e-151	1.06293e-151	9.37718e-151	6.922e-153	-1.40098e-151	-3.62617e-151	2.58739e-151	3.30804e-151	3.03537e-151	8.604e-150
-1.37656e-152	-4.53537e-152	-3.92175e-152	-3.21024e-152	-8.33097e-153	9.96552e-153	6.15806e-153	2.90679e-153	4.28384e-153	2.87034e-152	6.44037e-153	7.2347e-152	-2.13283e-153	2.63738e-153	-9.24271e-153	-3.56237e-151	2.43769e-151	1.70978e-152	-3.72296e-152	-1.28701e-152	-1.06344e-151	-1.40544e-152	6.50303e-154	-1.0844e-152	3.38933e-152	1.72306e-154	1.74273e-152	-3.78247e-153	-3.83994e-153	6.98298e-152	1.21163e-150
1.73308e-154	-7.2234e-154	-1.45835e-154	-4.34008e-153	1.5846e-152	5.56259e-154	-5.99482e-154	-3.51623e-153	-1.08263e-153	-7.21036e-154	-1.80024e-153	-1.08038e-153	2.54138e-154	-1.69374e-153	-5.32611e-154	-8.1307e-153	-4.01427e-153	3.91917e-153	-6.64045e-153	-1.77599e-154	1.24926e-153	-5.96153e-153	-5.66027e-154	7.82683e-153	1.80896e-153	6.90926e-153	-9.65568e-155	5.00748e-154	-5.4356e-153	4.07849e-153	9.03798e-152
3.45763e-154	-9.72744e-155	7.92581e-156	2.09018e-154	-6.16248e-156	1.72129e-155	9.56625e-155	3.56064e-154	2.86146e-156	-7.8699e-155	-3.5898e-154	-1.2816e-154	1.59292e-154	3.53174e-155	-1.00753e-154	8.48136e-156	-8.96427e-154	-1.4756e-155	-9.49272e-155	6.74924e-154	7.28228e-155	2.07876e-154	3.22225e-154	8.3486e-155	8.56024e-154	-1.97556e-154	-3.70041e-154	2.24631e-154	-4.30459e-155	2.01513e-154	6.26788e-153
-2.91429e-155	5.42308e-156	-4.2232e-156	-3.56679e-155	-4.80736e-157	-3.01181e-155	5.42815e-156	2.89519e-157	1.26301e-155	-3.23277e-155	-5.30683e-156	2.02101e-155	1.99719e-155	-1.62688e-154	1.14968e-154	-4.78568e-155	5.04453e-155	-3.49797e-156	-5.45081e-155	-1.20788e-155	2.3519e-155	-8.24343e-157	-5.93448e-155	-1.18626e-156	4.275e-157	-6.78825e-156	7.662e-155	6.12284e-156	2.25109e-155	-6.52968e-155	9.09904e-154
4.2204e-157	-1.47181e-156	2.65364e-157	2.90205e-156	-4.21579e-156	8.57146e-158	1.88213e-156	5.55098e-156	8.74882e-156	2.53011e-156	-2.59129e-157	7.7609e-156	1.7963e-156	3.96776e-156	2.95652e-156	8.23279e-157	3.45912e-157	-1.44651e-157	4.63616e-156	-9.69098e-157	-1.7537e-156	7.47458e-158	4.89504e-156	-9.47479e-156	1.07599e-156	-3.40672e-156	-7.44649e-156	-4.03581e-156	-8.02622e-156	1.37019e-156	9.32942e-155
-4.74652e-158	1.1777e-157	9.69007e-158	-5.16904e-159	1.4632e-157	-6.79795e-159	6.07826e-160	7.08009e-158	3.62598e-158	-5.59616e-157	4.70567e-157	3.89227e-157	-1.56053e-158	-6.67461e-159	4.15693e-159	5.08353e-157	4.8811e-158	-7.49909e-158	-2.0228e-158	2.32871e-158	2.5624e-157	-2.3275e-158	-5.64981e-159	1.12623e-158	3.82908e-158	4.16265e-157	3.24462e-157	-8.07491e-158	1.92623e-157	3.19551e-157	4.31798e-156
1.48978e-159	1.8779e-158	5.50398e-159	-1.29801e-158	5.80448e-159	-6.89433e-159	-1.16319e-158	5.24867e-158	1.83482e-158	-3.43586e-158	2.67341e-158	1.95854e-159	-1.97379e-158	7.31015e-158	-2.41512e-158	4.80259e-159	-9.63702e-158	4.63247e-159	-3.80186e-158	7.13713e-159	6.73705e-159	-2.60063e-159	8.93077e-160	-2.51627e-159	-3.16589e-159	-4.48243e-159	-1.93393e-158	3.667e-159	-3.28759e-159	1.71452e-159	5.13325e-157
1.78787e-158	6.68911e-159	-1.01716e-160	-1.04434e-159	-1.43629e-159	-8.45466e-160	4.83433e-160	-3.51073e-160	1.27777e-159	-3.15156e-159	-1.13481e-159	1.05358e-159	-6.97796e-161	-5.57102e-159	-1.30012e-158	-1.9494e-160	-1.97726e-160	-5.00667e-160	-7.62116e-160	-9.23716e-159	5.81614e-160	-2.08672e-160	7.33802e-160	4.00112e-159	-8.09787e-159	3.32574e-161	1.70339e-160	-3.02399e-159	-7.56008e-159	2.53039e-159	9.19235e-158
3.21292e-161	-5.38411e-160	1.69517e-160	-4.31163e-160	1.01543e-160	5.10141e-160	-3.11116e-161	-1.76869e-160	8.10011e-161	-1.50052e-160	2.77208e-159	-7.59536e-161	1.41223e-161	-1.62583e-160	9.13355e-160	1.50086e-161	1.10196e-159	7.64623e-161	1.59012e-160	-9.81858e-163	1.98405e-161	2.36722e-160	5.60033e-161	4.38588e-160	-1.0026e-160	5.96191e-161	1.93563e-161	-1.87618e-161	2.23115e-160	4.10043e-161	8.72673e-159
1.36597e-161	-1.4336e-160	8.06145e-162	-2.44321e-161	3.68442e-161	7.7082e-163	5.71559e-162	-3.24398e-161	-6.20394e-162	4.05972e-162	1.11952e-161	6.45785e-161	-2.3479e-162	-4.88102e-162	1.45949e-161	-3.32064e-164	3.64933e-162	2.91626e-161	1.09458e-160	-2.41615e-161	1.78191e-162	-2.80362e-161	-5.48841e-161	5.57069e-163	-1.45127e-163	-4.31845e-162	-3.32882e-161	1.18311e-161	8.43489e-162	8.29523e-162	6.91182e-160
3.77766e-163	-8.48169e-164	-6.06326e-162	2.23438e-162	5.90176e-163	-7.42088e-163	4.68798e-162	-2.96609e-163	8.77667e-163	9.71696e-163	-3.36462e-162	-1.30518e-163	1.89003e-162	1.13572e-162	1.13309e-162	4.6033e-163	-3.94119e-164	-1.18971e-163	-3.0153e-162	-2.39551e-163	7.51529e-162	1.57946e-163	3.69612e-162	-2.68062e-162	-2.29449e-162	-1.37505e-163	-1.79464e-162	2.05985e-162	5.84116e-162	-2.05805e-162	5.66896e-161
-8.42751e-164	8.7004e-164	1.08295e-163	-4.22739e-164	-1.32405e-164	7.27369e-163	-2.21625e-163	-1.46915e-163	1.71684e-163	-5.48801e-164	-1.591e-163	-4.75977e-165	-1.22185e-164	1.53172e-162	2.75744e-163	2.76694e-164	-2.64287e-164	-1.53386e-163	7.78016e-164	3.95378e-165	-1.28062e-163	5.86109e-163	-5.31275e-163	-2.33205e-163	-3.56896e-165	-2.73338e-163	-3.0515e-164	1.58715e-163	3.78646e-164	-1.17814e-162	7.09114e-162
-9.06452e-164	2.83501e-165	-2.72849e-165	-9.20992e-165	9.82622e-165	-9.59883e-165	-1.81456e-165	-7.8325e-165	3.93231e-165	5.35187e-165	4.08208e-165	-1.93461e-164	1.00443e-165	-4.06721e-165	1.43224e-164	-1.06597e-164	7.41558e-165	2.03281e-164	-2.50873e-164	1.69584e-166	-1.24178e-164	5.48175e-166	-2.03538e-164	1.37029e-165	8.88266e-165	-1.74432e-164	4.04017e-166	-1.1972e-164	-1.35094e-164	2.31676e-164	3.60326e-163
2.93016e-165	-6.48266e-166	-1.08296e-165	-9.81812e-165	-1.09432e-165	1.41748e-165	7.2821e-167	2.64791e-165	8.76547e-166	1.19767e-165	5.85449e-166	3.48433e-165	-7.00971e-165	5.8268e-167	1.2014e-167	-1.00738e-166	1.59503e-165	1.6369e-167	-1.08342e-165	-1.11467e-165	-4.63864e-166	2.22022e-166	1.71129e-165	5.10695e-165	-3.67654e-166	1.43648e-165	-5.97985e-166	-2.72774e-165	-6.56859e-165	-4.74289e-166	5.65231e-164
-6.05713e-167	-3.81161e-167	2.76986e-166	-1.4932e-166	-1.34512e-167	9.48306e-167	4.17991e-168	-3.29458e-166	8.06099e-168	2.28916e-166	1.21682e-167	2.53183e-166	-6.67041e-166	-2.61906e-166	7.58652e-167	4.04222e-167	4.41108e-167	5.90078e-167	5.69147e-167	-1.93231e-166	-2.27e-167	-5.06664e-166	2.0996e-166	1.66278e-166	2.91497e-167	-1.91609e-166	-1.15712e-168	-1.79628e-166	1.07625e-166	1.3134e-166	4.41385e-165
-3.1512e-168	5.24277e-168	-2.41708e-168	-9.89661e-168	-1.07723e-168	-2.56572e-167	5.89146e-168	-7.48938e-167	5.99796e-168	-7.75298e-167	-1.91732e-168	-3.70717e-167	-2.09356e-167	1.18135e-167	4.64812e-168	7.86647e-168	-1.23356e-167	5.11173e-168	9.74586e-168	1.83112e-168	5.10697e-169	-1.85566e-168	-4.95994e-168	5.21409e-168	2.51757e-167	1.33398e-167	8.59238e-168	-2.41637e-169	-1.57152e-167	6.40867e-169	4.01278e-166
-3.32327e-169	-6.47731e-169	-2.04341e-168	8.87021e-169	-1.03633e-168	-2.24935e-168	-3.97239e-169	2.27943e-170	-8.81444e-168	-1.2193e-168	5.39093e-170	3.64315e-169	-4.34652e-169	-4.47057e-170	9.69834e-169	4.56589e-169	4.43223e-168	8.62539e-171	2.13315e-169	-8.78927e-169	-6.26052e-170	4.61882e-168	-1.56152e-169	-2.89074e-169	1.86658e-169	-1.25391e-168	1.1642e-169	-4.90366e-169	1.08766e-168	4.00783e-169	3.41695e-167
-7.11807e-170	1.22315e-169	2.62478e-170	-2.1621e-169	-2.12677e-170	3.65653e-170	1.14337e-169	-2.51741e-169	2.61859e-172	-3.53274e-170	2.27603e-171	8.33246e-170	-5.6332e-171	1.39021e-171	-5.55255e-170	2.83787e-170	-4.83464e-171	-1.30438e-169	1.00956e-169	1.33928e-169	9.91947e-171	1.61496e-169	-3.08248e-169	8.56209e-171	-1.38776e-170	6.73722e-170	6.93312e-169	-6.0958e-171	1.65692e-169	-1.12594e-169	2.98931e-168
-1.01094e-170	-5.07031e-171	-2.12056e-170	-3.80158e-171	2.12569e-170	1.35105e-170	-1.95813e-171	1.86028e-172	8.72252e-171	2.86613e-170	-3.15199e-172	5.57469e-171	2.46902e-171	-5.06328e-171	-1.56372e-171	-2.23189e-170	-3.24285e-171	2.11007e-170	6.42272e-172	2.65011e-172	1.13909e-170	6.97565e-171	1.55583e-171	-1.03864e-170	3.78579e-171	1.43695e-170	1.91517e-171	-4.65368e-170	2.90922e-171	2.71256e-171	2.79576e-169
1.67968e-172	-4.02632e-173	-2.81376e-171	-6.23451e-173	1.76135e-172	-2.87182e-171	-1.15353e-173	-2.32201e-172	-2.53784e-172	-1.0261e-171	-7.8994e-172	-6.00737e-173	5.25647e-172	2.47823e-172	-6.46643e-173	2.71495e-171	1.57999e-172	-3.146e-173	6.25497e-174	-4.47202e-172	5.26683e-173	-2.50142e-174	-3.90793e-172	5.36797e-173	-3.24771e-172	-3.46423e-171	-6.2305e-172	-3.32912e-172	-3.34604e-171	5.46945e-171	2.6762e-170
5.93841e-173	-4.36061e-174	-2.1665e-172	4.94335e-173	6.69677e-174	1.7714e-172	4.62176e-173	-3.33208e-175	1.51309e-172	-1.97898e-172	5.9733e-174	9.72546e-173	-1.35555e-172	-3.33297e-173	-3.60109e-173	-1.20121e-172	-6.31176e-173	-1.59226e-173	-2.97626e-172	-1.8966e-173	-2.56315e-174	-9.64022e-174	1.29279e-174	-3.73456e-172	1.78713e-174	8.20308e-174	-1.07775e-172	1.69371e-172	-6.32643e-173	-2.1945e-172	2.6901e-171
-8.83919e-174	-8.14017e-175	2.97975e-174	-2.1085e-174	-1.93418e-174	-4.55987e-174	9.03687e-174	8.22941e-175	-2.49588e-176	-2.80607e-173	-1.45209e-173	-1.28987e-173	-3.55281e-175	1.6398e-174	4.71411e-174	8.1334e-175	3.90159e-175	1.33418e-173	1.12046e-173	3.07635e-174	-4.6613e-174	1.15893e-174	2.76905e-174	-1.36365e-174	-4.4101e-174	9.61862e-174	-8.53323e-174	1.0225e-173	-2.47556e-173	-4.96634e-174	1.94598e-172
-5.01026e-175	5.44521e-177	-5.33984e-175	-1.97777e-174	-1.23233e-175	-2.01556e-175	-1.15581e-174	1.08805e-174	9.73576e-175	-8.39195e-175	-4.64259e-175	-1.20001e-176	-2.50146e-175	1.23681e-174	6.11005e-176	-3.95005e-174	1.47573e-174	-1.77306e-174	9.06335e-176	7.57789e-176	2.02959e-175	-1.6499e-175	4.33682e-174	-3.72597e-174	1.72426e-174	5.80916e-175	-6.44834e-175	7.70262e-176	-2.1043e-175	1.09832e-174	2.95557e-173
9.48669e-177	-7.5212e-176	9.22145e-176	-2.31685e-176	-2.08428e-176	2.7795e-176	-4.44151e-176	5.30687e-176	5.16289e-176	4.34295e-176	-6.90343e-177	1.78935e-175	4.14586e-176	8.42371e-176	-1.50482e-175	1.39751e-175	5.45494e-176	4.49435e-176	-2.01425e-176	1.44395e-176	-2.12958e-176	4.76999e-176	3.62732e-177	2.28191e-176	8.80489e-176	5.77329e-176	1.67218e-176	-5.49003e-176	2.87093e-178	-3.04431e-176	1.52068e-174
-4.67033e-177	8.49008e-178	-3.4e-177	-4.91895e-179	-3.89676e-177	1.13736e-176	7.77104e-178	4.39203e-178	-7.99394e-177	-9.49914e-177	1.39597e-176	-7.85942e-178	2.44428e-177	2.28135e-176	-3.86982e-177	5.31252e-177	-1.52982e-176	-7.73108e-177	1.16036e-178	-8.33691e-178	1.22958e-177	6.04874e-178	2.12643e-179	-3.78021e-178	2.05456e-178	2.22207e-179	-5.64977e-177	2.94871e-177	6.02218e-177	5.57452e-177	1.3877e-175
1.91781e-178	6.84985e-179	-4.87523e-178	-5.70008e-178	2.80401e-177	2.1887e-178	2.52686e-179	2.76804e-178	-8.41166e-178	1.07969e-177	1.8265e-178	2.76415e-179	5.00716e-179	2.05185e-178	-8.80846e-179	-4.96401e-178	2.86934e-179	2.66131e-178	-2.00184e-178	-1.44186e-178	3.3766e-177	1.32423e-178	1.4091e-179	-1.46706e-178	5.24761e-178	2.18036e-178	9.3395e-179	4.68721e-179	7.14579e-178	1.35611e-179	1.35339e-176
4.29604e-179	1.12734e-179	-1.46015e-179	-1.3117e-180	2.18167e-179	4.21066e-179	-2.17434e-179	7.17031e-180	-2.6682e-179	-1.80198e-178	-5.19638e-179	-1.54138e-179	-2.77233e-179	7.44406e-180	-9.29141e-179	-3.45423e-179	6.48847e-179	-4.79252e-180	1.23223e-178	-2.77315e-178	3.73887e-180	-1.1907e-178	1.77168e-179	-9.12366e-179	-4.76196e-179	3.75345e-178	8.97367e-179	-6.69847e-180	-4.9439e-179	4.96977e-179	1.92038e-177
1.38475e-181	1.09645e-181	-2.11368e-182	-3.70606e-180	-5.35859e-180	4.72059e-180	9.24689e-181	5.84021e-180	-2.65143e-180	7.08819e-180	9.24828e-182	-9.46988e-181	-1.27319e-181	-8.59132e-180	1.00021e-181	-3.85616e-180	-3.46278e-180	1.49542e-179	-6.11741e-180	-8.83562e-181	-3.11482e-180	9.29878e-180	-7.26319e-180	8.22287e-180	3.57146e-180	1.0077e-180	-2.27941e-181	2.57995e-180	4.55477e-181	-3.75633e-180	1.0919e-178
2.45655e-182	4.62265e-182	-5.20967e-181	3.49666e-181	2.3587e-181	1.51951e-182	1.49147e-183	-3.28782e-181	-1.87097e-181	5.13092e-181	3.45501e-181	1.49306e-181	-3.26784e-180	-1.77318e-181	2.56076e-184	1.28157e-181	1.00771e-181	2.03715e-181	-1.75423e-181	9.47558e-181	-7.76276e-182	-1.35928e-182	-2.8479e-181	-1.03498e-182	-1.8947e-182	-2.42022e-181	-5.72907e-182	-7.51006e-182	-5.14341e-181	-3.33575e-181	9.34644e-180
-1.85326e-183	1.0504e-182	3.7423e-183	2.10339e-182	-2.13984e-182	-5.96532e-183	2.19432e-181	5.38918e-183	-8.9711e-183	-1.7058e-183	1.45119e-182	-1.69228e-182	7.98513e-182	2.51749e-183	8.07076e-182	7.99044e-183	-1.22505e-182	7.04215e-182	6.01395e-182	1.41706e-182	-1.33661e-181	-9.94791e-182	-1.5364e-182	1.3299e-182	1.21905e-182	-1.0962e-182	-2.44348e-183	-1.31698e-181	8.52435e-182	-1.77912e-181	1.34173e-180
2.66929e-183	1.95319e-183	1.85838e-183	-7.53229e-184	8.68813e-183	-2.60414e-185	8.65327e-183	5.04989e-184	1.62494e-183	-2.44915e-182	4.23197e-183	2.62071e-183	-1.6322e-184	9.03226e-183	4.66987e-184	7.86523e-183	-9.6183e-185	1.88185e-184	8.50373e-185	6.52171e-184	-2.17672e-184	3.55781e-184	2.56546e-183	6.84786e-183	-1.05641e-183	-7.52273e-184	-1.04265e-182	-1.13095e-183	4.73013e-183	2.02967e-182	1.25005e-181
-1.97118e-185	1.23961e-184	2.24051e-184	2.65979e-184	1.0542e-184	-6.11362e-185	-5.237e-185	-1.81245e-184	-4.83772e-185	2.44009e-184	-8.71766e-186	3.55364e-184	-5.19108e-184	1.39509e-183	6.47679e-185	-1.05961e-183	1.58777e-185	-9.89398e-184	-5.76979e-184	2.42823e-184	2.90755e-184	1.26957e-184	-5.96093e-185	5.54791e-184	-2.52671e-184	-1.02282e-185	-8.00696e-184	3.40173e-184	3.39374e-184	4.93907e-184	9.82315e-183
-6.21136e-186	4.04619e-185	-3.43717e-185	-5.5764e-185	-1.31114e-185	-9.64386e-186	9.31851e-185	-1.35383e-185	-1.31637e-185	-3.93128e-185	-2.78682e-185	-5.62645e-185	-1.93675e-184	7.27171e-185	-7.53756e-186	5.05523e-186	-1.91978e-185	-3.74961e-185	1.00243e-185	-9.37404e-185	-2.16966e-186	-1.63767e-185	1.67691e-186	-6.57158e-185	2.27887e-185	-1.25426e-186	3.49766e-187	-8.43545e-185	-1.01101e-185	-2.60226e-186	1.04974e-183
1.04924e-185	-2.24782e-186	-3.15298e-186	3.45127e-188	1.35072e-187	9.02842e-187	2.38368e-186	-7.28985e-186	-2.75093e-186	-2.83611e-186	2.80652e-188	-1.82589e-186	6.92725e-187	-3.2987e-186	-3.93462e-186	5.31717e-187	-2.80659e-185	1.25004e-186	4.957e-186	1.70826e-186	-3.055e-186	-1.03965e-187	2.18182e-186	2.82393e-187	-8.11551e-186	1.30031e-187	-1.21356e-185	2.09108e-186	-1.13832e-186	-8.50345e-187	1.08603e-184
1.59081e-187	3.67039e-188	3.20142e-188	-4.75434e-188	9.40783e-187	-5.46427e-188	2.88816e-187	2.67356e-187	3.05806e-188	-4.92959e-188	-4.33725e-187	-1.8913e-187	-2.9427e-187	2.07173e-188	1.64234e-187	-4.4624e-188	-4.30809e-188	-5.76937e-188	-4.04625e-188	9.26046e-188	-6.35729e-187	-7.15858e-188	1.11705e-187	2.84915e-187	-3.56292e-187	-5.68121e-187	2.61723e-187	1.22905e-188	-3.11553e-187	-6.02288e-188	5.9615e-186
1.32433e-188	1.61655e-188	3.94833e-188	3.45356e-188	1.89245e-189	-9.58186e-189	8.77171e-188	-3.43001e-188	-3.62837e-188	1.2379e-189	-6.59582e-188	-9.03446e-188	1.04553e-189	4.81743e-190	2.98474e-189	-3.11449e-188	4.33006e-189	1.54024e-188	-4.9244e-188	2.98844e-189	-1.92226e-189	-3.50056e-188	-4.26459e-188	-4.92057e-189	-2.16165e-188	-4.38685e-190	-6.3366e-191	-1.23577e-188	3.44935e-189	1.41544e-188	6.7494e-187
-6.97744e-190	2.3161e-189	3.56809e-189	4.63293e-189	-7.34458e-190	1.18099e-189	1.63448e-189	1.74508e-189	4.44929e-189	-6.2482e-190	1.45516e-190	-3.40096e-190	5.953e-190	-6.55458e-189	-3.07574e-189	-6.26667e-189	1.17703e-190	6.83343e-189	3.92232e-190	2.13272e-189	-7.25486e-189	2.20432e-190	7.66204e-191	6.37095e-190	-7.2549e-190	9.84222e-190	1.30883e-189	8.53318e-190	-2.3516e-189	-2.13018e-189	6.45806e-188
-8.3607e-190	4.01801e-190	-1.00439e-190	-3.63944e-191	3.49972e-190	-5.975e-191	6.25279e-191	1.70231e-189	-1.16284e-191	-1.55691e-191	-6.40666e-191	-1.12087e-190	-2.05102e-190	-6.96048e-190	8.89093e-191	1.50105e-190	-5.44079e-192	1.89189e-190	-5.32873e-190	-5.4327e-192	2.13715e-190	1.39262e-190	-3.15222e-193	-3.76275e-191	-1.76479e-191	-4.00898e-190	1.7479e-191	-8.60128e-190	1.21796e-190	-4.72842e-191	7.48186e-189
-1.84804e-191	6.27989e-192	-5.18909e-192	-1.25769e-191	6.1169e-191	-7.98566e-193	1.44523e-192	-5.93416e-192	1.04885e-191	-9.55438e-192	7.09946e-192	-8.60963e-192	-3.40723e-192	4.39708e-191	-2.20293e-192	-2.64495e-193	-2.47524e-191	2.63383e-191	9.81223e-192	-1.14567e-191	-1.28267e-192	-6.68947e-192	5.21955e-192	-5.16065e-192	-5.47369e-192	-4.01624e-191	4.23863e-192	7.54882e-192	-4.27648e-191	3.53344e-192	3.91904e-190
-5.19726e-193	-5.09077e-194	4.65766e-192	1.24935e-193	-6.63818e-194	-9.31529e-193	-7.01219e-193	-2.14324e-193	-7.45703e-193	-1.06201e-192	4.80596e-192	1.73335e-192	-7.57627e-192	2.10191e-192	-4.68318e-193	-1.93352e-192	9.35241e-195	2.07446e-192	-7.57219e-194	-3.39099e-193	-3.74685e-192	-2.78062e-193	1.36105e-192	6.68703e-193	-1.71316e-192	-3.37842e-192	5.90356e-194	-7.94792e-193	1.29284e-193	8.67717e-193	4.31894e-191
-3.74485e-193	2.04789e-194	-8.38447e-195	-5.37465e-193	-3.93815e-194	-8.53464e-196	3.75997e-193	2.78968e-193	-2.67922e-194	-3.9154e-194	5.87666e-194	6.81562e-194	6.27922e-194	-3.74737e-193	-3.75963e-194	6.80894e-193	-2.77194e-193	1.29376e-193	-8.48088e-194	-1.20663e-193	1.27279e-193	-5.42827e-193	3.54483e-193	-3.08573e-194	-5.04102e-195	9.43267e-195	-1.34104e-193	1.08417e-193	-7.62617e-194	-6.06699e-194	5.04632e-192
1.27947e-194	-1.11349e-195	-3.39376e-194	-6.92578e-195	-5.13704e-195	1.84499e-194	-1.67293e-195	1.15839e-194	-1.247e-195	-2.84391e-194	4.12346e-194	-3.17573e-194	-3.25278e-195	1.27063e-194	-5.2541e-195	3.4306e-195	1.38436e-194	-7.28731e-196	-1.30642e-194	-6.58407e-196	-1.90103e-194	-5.84886e-194	2.53265e-194	7.13499e-195	-9.68302e-195	-2.25726e-194	8.00298e-195	1.74604e-194	-7.83635e-195	-4.07407e-195	4.26822e-193
-2.05414e-195	-3.51969e-195	-1.83807e-196	2.0293e-195	1.18928e-196	-1.27331e-196	-2.58735e-197	-2.40279e-196	-9.95386e-196	-1.49547e-195	-3.25437e-195	-5.51661e-196	-2.49588e-195	-3.45528e-195	1.66726e-195	-6.90707e-196	-5.82303e-196	3.54744e-196	2.35373e-196	2.40253e-195	-9.48845e-195	1.14794e-195	1.95564e-195	-2.63882e-196	4.73083e-195	-4.05227e-196	2.04768e-195	-6.4387e-196	3.79597e-197	-1.55171e-194	6.27189e-194
9.80752e-198	5.58448e-197	-2.66745e-196	8.34954e-198	-1.238e-197	-2.60523e-196	-4.12167e-197	-4.20086e-197	-7.93116e-198	1.33161e-196	1.54059e-196	-1.27875e-196	1.38378e-197	5.63112e-197	1.25761e-196	2.96704e-198	2.52887e-197	4.87918e-196	-4.39261e-196	-5.29631e-198	-4.91368e-196	4.30131e-197	-8.39815e-197	1.82872e-196	-6.9681e-198	8.414e-198	-9.59327e-197	4.18607e-198	1.47153e-197	2.329e-196	3.44089e-195
4.85498e-198	3.30832e-199	-1.67733e-198	-6.33877e-198	-5.63155e-198	3.143e-198	-1.67545e-197	1.02856e-197	-2.36455e-199	-8.73477e-199	-3.17893e-198	-2.53108e-198	-3.31213e-197	-3.94763e-199	3.10642e-197	-3.01157e-198	7.51767e-198	1.61442e-198	1.27755e-197	5.23638e-199	-3.9298e-198	1.17943e-198	-6.13985e-199	-5.05791e-197	-2.90848e-198	-1.30129e-198	-2.68655e-197	4.45447e-198	3.45313e-198	2.79158e-199	2.41424e-196
3.84114e-199	-9.73795e-199	-4.33879e-200	-1.72892e-199	8.16629e-199	6.27963e-200	1.14961e-198	2.67734e-198	-3.84425e-199	-4.95819e-200	-2.58536e-199	-5.47225e-200	-8.43976e-200	-1.08225e-197	5.27376e-199	6.1692e-199	3.27944e-200	-1.27438e-198	7.24397e-199	1.62436e-199	-6.61751e-200	1.03578e-198	-4.90133e-199	-8.97937e-199	-2.11221e-198	-1.1954e-198	1.41942e-198	1.07157e-200	3.28504e-198	2.3036e-198	3.40895e-197
1.21606e-199	6.48617e-200	-4.78324e-200	-1.68333e-199	-1.69237e-199	4.68334e-200	4.55404e-199	-1.50855e-200	-1.33997e-199	-1.3736e-199	4.18388e-199	1.24581e-200	-1.50714e-199	-2.04474e-201	-4.95633e-201	4.48808e-200	3.70219e-200	1.70175e-199	1.258e-199	-1.22806e-200	7.31678e-200	1.46992e-201	7.40818e-200	6.19025e-200	-1.79514e-200	3.04159e-199	4.10142e-199	8.68347e-200	1.4474e-199	-1.30341e-198	4.81713e-198
-1.84734e-200	-6.53689e-201	-5.47525e-201	2.99832e-201	5.9289e-201	-5.70404e-201	-2.52252e-200	2.6547e-200	1.04829e-200	-4.19263e-200	1.99183e-202	6.58917e-201	-3.09867e-200	3.84703e-202	-1.75962e-201	6.17326e-201	-1.38849e-201	-5.80483e-201	4.92623e-201	5.84011e-201	8.61257e-200	8.43976e-202	6.6622e-201	3.61707e-201	5.87484e-202	-1.8029e-200	1.9068e-201	1.62464e-201	-1.29378e-202	3.51496e-201	3.36392e-199
1.18849e-202	-6.13751e-202	-1.04044e-201	2.88146e-203	3.35232e-203	7.66233e-204	2.58907e-202	-5.11635e-202	-1.15457e-201	1.05217e-201	-4.99623e-203	5.86259e-202	9.35834e-202	-4.35984e-202	-1.6623e-202	-3.16136e-202	6.3307e-202	-1.8292e-201	-3.8982e-202	-3.27471e-202	-6.19641e-202	-1.76794e-202	-7.7237e-202	-3.54062e-202	-4.05098e-202	1.57134e-203	1.67376e-201	6.95805e-202	-4.61768e-203	2.02567e-202	1.54523e-200
-3.1193e-203	1.91471e-202	-2.52668e-202	2.01969e-203	5.35338e-203	-3.1958e-203	1.42833e-202	3.08872e-203	-2.88224e-203	-1.80712e-202	6.85604e-205	-7.20576e-203	6.94087e-204	6.00997e-202	-2.97134e-203	2.2713e-203	8.79229e-204	-1.62735e-204	5.33588e-203	-7.16071e-204	-1.4765e-202	-8.06134e-203	-4.03958e-202	1.94217e-202	-3.40378e-202	-3.99512e-203	2.09642e-202	-4.3643e-203	-6.42643e-203	1.93222e-203	3.31196e-201
2.37262e-204	-1.04944e-203	-1.74692e-204	-8.52184e-204	-3.22322e-203	-1.06997e-204	1.73391e-203	1.65321e-203	-3.34609e-204	-7.50198e-204	2.40071e-204	-1.33841e-203	1.27815e-204	3.93113e-205	2.74641e-204	-4.77878e-205	-1.80789e-203	-2.36124e-204	2.62253e-203	-2.74579e-204	1.41982e-203	-4.31607e-205	-4.77477e-204	-1.74992e-203	-5.00925e-204	6.75584e-204	-6.45597e-204	8.60028e-207	-1.38736e-204	-1.2444e-204	2.29014e-202
5.49583e-205	2.29761e-204	4.76623e-205	-2.8654e-204	2.80684e-205	2.45348e-205	-1.87214e-205	6.97918e-205	4.75655e-206	3.39764e-204	-1.36676e-204	-2.76356e-204	-8.22219e-206	8.68584e-205	-1.56605e-204	-5.05059e-205	-9.89373e-207	2.59398e-205	-1.3222e-204	-3.69454e-206	-5.23827e-204	-5.95589e-204	4.65685e-205	-1.01823e-204	-1.23854e-204	2.58531e-207	-5.40163e-205	-2.05946e-205	6.06444e-205	-1.85687e-205	3.52837e-203
-8.67101e-206	1.02366e-206	-1.45263e-205	1.16006e-208	-1.60161e-206	6.21755e-207	1.99028e-206	2.21531e-206	1.11319e-205	1.10958e-205	-1.53131e-206	-2.49465e-206	-3.13218e-206	-5.62913e-206	-1.44389e-205	-2.89352e-206	-3.13498e-206	-6.35052e-206	6.53263e-206	1.45565e-206	-2.73796e-206	3.29533e-206	9.52237e-206	6.38597e-206	2.74532e-206	2.48678e-206	-1.80364e-206	9.91296e-207	-1.35138e-205	3.12059e-207	1.44277e-204
1.68734e-207	-2.78476e-207	-2.19172e-208	2.7889e-207	-8.82091e-207	-2.10233e-207	-7.74836e-208	1.82701e-207	-1.88368e-206	2.5244e-207	5.53548e-208	4.06809e-208	-4.5914e-208	-1.15246e-206	-1.4533e-207	1.58633e-207	-4.97716e-208	3.52772e-208	-1.18349e-206	4.55292e-207	-1.72648e-206	7.36186e-207	-2.28004e-207	-1.89396e-207	-1.29769e-208	1.31822e-206	-8.19413e-208	3.97931e-206	-1.44347e-206	-7.13166e-208	1.73462e-205
-7.81949e-209	-5.92955e-209	1.8481e-207	-9.40346e-209	6.45275e-209	-5.22823e-208	2.47003e-207	1.10517e-207	-1.69458e-207	1.86841e-209	1.34512e-207	-8.87254e-209	-5.32516e-208	2.51871e-208	-1.70761e-208	3.29886e-209	-3.36783e-209	-3.52313e-208	9.34819e-208	-4.09922e-207	-6.41992e-209	2.99129e-208	-8.5371e-209	-8.93871e-208	-1.08967e-207	-4.91755e-208	3.20351e-210	7.93047e-209	-1.73482e-208	3.75583e-210	1.89812e-206
-1.87732e-208	-1.16635e-209	-6.75382e-209	5.84054e-209	1.20824e-209	-3.53193e-210	-1.1412e-208	2.24813e-209	7.26213e-209	3.63619e-209	7.06482e-208	1.167e-208	2.26956e-209	9.37476e-210	5.08346e-210	1.22306e-210	3.2721e-209	-7.94413e-209	2.07519e-210	5.23461e-210	-2.38694e-209	3.25677e-208	5.83363e-209	-2.48264e-210	-1.82795e-209	2.31293e-209	1.00315e-209	1.24949e-209	-1.12589e-209	1.396e-209	2.06709e-207
5.67138e-210	-1.43219e-210	1.50295e-210	-9.20518e-211	-9.53701e-211	1.82036e-209	8.59156e-210	1.10715e-210	2.69523e-211	1.55879e-209	1.03815e-210	-3.72376e-211	1.09487e-210	-5.74713e-212	2.91681e-211	-1.84714e-209	2.25108e-211	-3.72754e-209	-3.29028e-211	8.73294e-210	-8.69665e-210	-2.74194e-209	3.47835e-210	2.54012e-210	4.07747e-210	-1.44046e-210	1.8941e-209	2.94797e-210	-9.75919e-211	-7.73354e-210	2.0038e-208
-2.52372e-212	-3.71423e-211	-8.3316e-211	1.14745e-210	-7.16893e-212	3.99205e-213	1.35492e-211	-6.54302e-211	5.36193e-212	-2.37113e-211	-7.18939e-212	1.9565e-210	2.68565e-211	-1.1863e-210	-1.85314e-211	6.38632e-211	5.95086e-211	2.36901e-210	8.2583e-212	-2.68548e-212	1.11314e-211	1.34033e-210	-1.34702e-212	-4.3717e-212	3.47513e-211	5.58274e-213	-1.1225e-211	-3.18087e-212	-2.73651e-213	1.61195e-210	1.45349e-209
-9.44311e-212	8.43678e-213	4.83919e-212	3.71648e-212	-7.29502e-212	-5.78918e-212	-4.38778e-213	2.18168e-212	1.08663e-212	-6.71386e-212	-1.20693e-212	-5.19086e-213	-4.61436e-212	1.18854e-212	-5.16055e-212	4.1588e-213	-4.87298e-213	5.07563e-213	-1.29154e-211	9.43224e-213	1.40293e-211	7.22833e-213	2.11602e-211	2.21165e-215	7.95946e-213	-3.89371e-212	-4.37064e-212	8.46133e-213	-2.47445e-212	-2.56044e-212	1.21162e-210
1.05238e-212	-6.33342e-213	-2.36972e-214	-7.72893e-213	-4.29646e-213	5.00037e-213	-1.59838e-213	2.159e-213	1.47947e-213	-2.90944e-213	6.69053e-214	-2.61091e-213	2.50883e-213	-6.48302e-213	5.60227e-215	6.52978e-214	-8.13212e-213	-4.65954e-213	-8.22358e-214	-5.9097e-214	3.73731e-215	-1.29054e-213	2.67643e-214	3.95745e-213	1.88746e-213	1.66282e-213	-1.34838e-213	-3.73591e-213	-8.69842e-214	2.00447e-212	1.04554e-211
7.59657e-214	9.6942e-215	-2.56023e-214	3.55944e-214	3.80597e-214	5.67187e-214	7.04424e-216	3.55541e-214	1.79532e-214	3.69681e-215	7.89554e-214	-1.58772e-213	-1.06141e-214	1.31864e-214	1.78864e-216	6.49481e-215	-6.18167e-215	-5.5902e-214	-1.50114e-214	-7.48999e-215	2.75693e-216	3.28295e-214	-1.42101e-214	2.05032e-215	7.96684e-215	4.31491e-214	-2.02157e-214	1.94074e-213	2.59697e-216	3.41214e-215	9.70773e-213
-1.82e-216	2.35502e-215	2.46373e-215	-1.97434e-216	3.24903e-215	5.89891e-216	1.83315e-216	-1.5608e-215	-8.95937e-215	-5.33699e-215	-6.14856e-216	4.89288e-217	9.0803e-216	-1.34606e-215	-4.80683e-216	-1.34138e-215	-2.57237e-215	-4.90501e-215	3.92033e-216	3.39606e-216	-4.44883e-215	-2.28115e-215	-3.96243e-215	2.38108e-216	-2.43246e-215	-2.19005e-216	-2.4204e-216	-5.2967e-215	5.12328e-216	-5.71589e-214	1.14818e-213
-2.95067e-216	4.48515e-217	1.44683e-215	1.07006e-216	-6.49852e-217	6.78606e-216	4.70791e-216	5.03397e-217	5.00718e-216	2.49171e-219	2.72761e-216	9.40792e-216	1.08826e-215	-1.28004e-217	-1.27989e-216	1.37322e-216	4.59758e-216	3.01757e-216	-7.0752e-216	-5.92003e-217	3.25985e-216	-2.51524e-216	1.97394e-217	-1.18369e-217	-4.89378e-216	-5.32614e-216	1.19225e-216	2.28376e-216	5.69043e-216	-4.68341e-217	1.03622e-214
1.91086e-217	1.44011e-217	-1.93341e-216	-5.88804e-218	-3.99886e-218	-1.785e-217	-5.52167e-217	-1.15713e-216	-1.08199e-219	9.10385e-218	-3.4539e-217	6.60354e-218	2.58537e-217	-2.86809e-217	1.13712e-217	6.22156e-218	-4.79218e-217	5.49248e-217	1.73453e-218	7.37936e-218	-3.14134e-217	-3.61023e-217	-2.18977e-217	-1.90656e-217	-4.0741e-217	-1.15085e-217	-1.39815e-217	-4.00172e-217	-3.06266e-217	2.98447e-218	9.08298e-216
-2.07556e-218	6.36452e-218	-1.97957e-218	1.13415e-218	1.26155e-218	-2.15069e-218	1.15956e-217	-4.9817e-218	-2.41143e-218	2.04639e-218	1.68809e-220	-8.21433e-220	1.15765e-217	-1.37022e-218	-8.48062e-220	8.52034e-219	-9.09244e-218	1.5843e-218	3.07956e-218	1.64775e-217	-7.78087e-219	8.33653e-218	-1.32698e-219	-8.75424e-218	4.17768e-221	-7.13508e-218	1.72283e-218	-6.7353e-219	1.8182e-219	1.62043e-219	1.08099e-216
-4.19115e-220	1.27247e-218	-2.17501e-219	-1.67117e-220	8.1452e-219	-2.19625e-219	-6.65173e-220	-3.39199e-219	-8.61052e-220	7.91443e-219	1.41203e-219	-1.01327e-219	-5.91802e-219	-5.55598e-220	3.06998e-219	5.8178e-221	6.99302e-220	1.84856e-220	-3.85473e-220	-7.24171e-219	1.26567e-218	9.21137e-222	-3.17185e-219	-1.98939e-220	9.75361e-220	-2.4488e-221	3.693e-220	-4.03716e-221	7.47287e-220	-2.60965e-219	8.00016e-218
-2.92819e-221	-8.79062e-220	-3.17081e-220	-2.03567e-220	1.0496e-219	7.98241e-221	-5.95172e-221	-2.12848e-220	-3.18033e-220	2.62457e-220	-1.21595e-221	5.65089e-221	1.91174e-221	4.75509e-221	-1.33178e-220	-7.06968e-220	-1.75599e-220	-2.08603e-220	-4.06106e-221	-9.28484e-221	1.39478e-220	-5.6918e-220	-6.33457e-221	3.24174e-221	3.00477e-220	9.84894e-221	1.23736e-221	1.59026e-220	2.12726e-220	1.40381e-222	6.49334e-219
-6.28127e-222	2.54676e-221	-5.34449e-222	1.0383e-221	3.08022e-221	8.14583e-221	1.2784e-221	-3.94058e-221	-2.44743e-221	4.10216e-222	5.70805e-221	-2.79874e-221	2.40664e-221	3.40759e-222	-1.4291e-221	1.98655e-221	-1.47312e-221	-2.25891e-221	-7.51717e-222	1.29371e-221	1.43465e-221	1.5673e-220	-7.85436e-222	-2.44424e-222	-8.5987e-221	-1.50197e-221	2.91052e-222	4.61417e-222	-4.51635e-222	1.74216e-221	7.56821e-220
-2.25214e-224	1.18802e-221	-1.0511e-222	2.51173e-223	1.69447e-222	-3.09755e-223	-9.81923e-223	6.02965e-222	-2.26187e-223	3.31726e-224	-1.92135e-223	-3.92323e-223	-1.15977e-222	-7.34404e-224	-4.02639e-222	2.37933e-223	-3.54157e-223	2.4095e-222	-1.0066e-222	4.48263e-223	1.55938e-222	-4.51184e-222	2.10331e-222	-1.14155e-222	-2.0817e-222	-1.72298e-223	2.81532e-223	-7.89074e-222	-1.7426e-223	3.07524e-222	5.57726e-221
7.53184e-225	7.07665e-224	2.66886e-224	4.81921e-223	-4.98882e-224	-1.25303e-224	8.91548e-224	5.59191e-223	4.92138e-224	1.85585e-224	-1.20317e-223	3.27004e-224	-1.03324e-222	1.15672e-222	3.48013e-224	-4.34036e-225	-2.21687e-224	2.2122e-224	-2.66435e-223	-1.74342e-225	-1.49496e-223	-2.5238e-223	8.09388e-226	1.149e-223	-1.75981e-223	-5.84934e-224	1.10331e-224	-6.01118e-224	-2.95991e-224	1.43159e-222	6.34443e-222
1.49423e-224	-1.47203e-224	8.05899e-225	2.83761e-225	2.44841e-224	5.7938e-225	-4.74888e-225	-2.28298e-224	2.42425e-225	1.49718e-224	7.57111e-226	5.50991e-225	-7.28597e-224	-7.53678e-225	1.67271e-224	-4.89806e-225	-6.70602e-224	-4.14094e-225	-3.06759e-224	4.3415e-225	-2.33386e-225	-3.051e-224	-1.25574e-226	-1.03178e-224	5.04675e-224	1.80181e-225	-1.01549e-224	-6.63525e-225	1.14751e-225	5.24593e-225	4.49059e-223
-2.7106e-226	7.46719e-225	-3.47085e-226	1.00906e-226	4.56907e-226	1.04436e-225	-5.81325e-225	-1.29291e-225	9.86635e-225	1.98409e-226	-4.23239e-225	-5.25576e-227	1.18929e-226	2.23185e-225	5.0255e-227	-1.75581e-225	-7.56943e-226	-1.4734e-225	1.74922e-225	-2.81141e-226	5.89263e-225	-3.58397e-225	-4.2707e-226	-8.03372e-226	-1.06162e-225	-1.21916e-226	3.09506e-226	-2.06257e-225	-4.23757e-226	1.20323e-224	6.62796e-224
6.76365e-227	1.81237e-226	-1.30184e-226	-2.34302e-227	2.74141e-227	-2.09188e-226	-2.78767e-226	8.45187e-228	-6.74205e-227	-1.5329e-226	1.0699e-228	6.68113e-226	-1.31844e-226	2.16342e-227	7.36881e-226	8.43894e-228	8.41238e-227	-5.59778e-226	9.80772e-227	2.83673e-227	-1.93242e-228	8.30604e-227	-1.69207e-226	1.59081e-227	-3.53256e-226	1.56342e-226	2.9713e-226	-3.7307e-226	1.84892e-227	2.46148e-226	5.19989e-225
-1.10408e-228	-1.96318e-227	-2.1857e-228	-3.10529e-228	-1.10844e-227	1.69754e-227	1.66813e-227	-1.06388e-228	-1.31536e-228	3.77589e-228	5.11741e-228	1.80137e-228	-1.54858e-228	1.82373e-228	3.77374e-228	1.01994e-227	-2.16354e-227	-3.38383e-229	-3.17787e-227	3.27173e-227	-1.06315e-228	-2.69352e-227	-5.67068e-228	1.32305e-227	-3.37548e-228	9.35645e-227	-3.36794e-227	1.65725e-227	-5.71211e-228	2.51428e-227	4.12603e-226
-7.02876e-230	1.43831e-228	1.0415e-228	3.50737e-229	1.03579e-229	8.21802e-229	-1.7082e-228	-1.02603e-229	4.82173e-229	1.19505e-230	9.52868e-229	-8.14155e-230	-6.60582e-229	-3.53145e-228	3.93627e-229	-3.40446e-229	-2.41885e-229	-2.90263e-228	1.38271e-228	1.73416e-228	2.98079e-230	-1.0974e-228	-1.96073e-229	-1.512e-228	-3.14165e-229	3.90245e-228	2.93373e-229	1.47444e-228	-5.18412e-230	-1.84143e-228	2.90659e-227
-1.766e-230	3.72759e-229	-3.06063e-229	-9.76508e-230	-2.64038e-229	1.67856e-229	4.60368e-231	2.03028e-231	-6.2041e-230	4.67595e-230	5.11402e-231	3.81575e-229	2.4823e-229	2.65675e-229	8.98748e-230	1.23228e-229	-1.33204e-229	-2.90986e-229	-1.71598e-230	3.57242e-229	-2.64594e-230	2.61006e-230	-1.14761e-229	1.68938e-229	-3.59005e-229	2.98009e-229	8.54438e-231	1.59487e-230	-2.3705e-230	2.19225e-230	4.31714e-228
2.12085e-231	-5.14726e-231	4.47327e-230	-4.19057e-231	7.52258e-232	2.75865e-230	3.51714e-231	-1.41902e-230	1.97199e-231	-6.65963e-231	2.13813e-231	-5.34279e-231	2.39281e-231	1.07475e-230	4.56225e-231	7.53206e-231	-1.12874e-230	-5.51057e-230	1.10702e-230	3.19293e-230	-8.8361e-232	-3.74168e-230	4.78884e-231	1.31801e-231	1.60855e-230	4.1185e-231	4.66937e-231	-6.81398e-232	-1.07819e-231	6.64646e-231	3.30664e-229
-2.47919e-232	4.8633e-232	3.73635e-232	2.44273e-232	3.09376e-232	-7.05531e-232	-3.08792e-231	-1.18279e-231	5.40938e-233	-2.18721e-232	-2.2462e-231	6.71909e-233	-1.59809e-231	1.29303e-231	2.74267e-233	8.04932e-232	1.61432e-231	-1.01117e-233	-2.24996e-232	-4.91021e-233	-3.01449e-232	1.82971e-231	-1.80693e-232	1.12443e-231	-3.80653e-233	1.21183e-232	-2.10029e-232	-2.19986e-231	8.82433e-232	-8.62392e-233	2.18201e-230
2.82726e-233	-8.69001e-234	-7.45896e-232	-3.61152e-233	-1.5568e-233	2.64005e-232	-1.53634e-232	1.27956e-232	-2.32226e-233	-6.29458e-233	-1.66228e-232	3.51932e-235	2.69964e-233	-2.51533e-233	-4.09617e-233	-7.97019e-233	1.17259e-232	1.29127e-232	-8.2897e-233	-6.54713e-233	-1.34194e-232	-7.64971e-234	-2.31337e-232	-2.04771e-232	1.20188e-233	-3.62703e-233	-1.7636e-234	-2.71629e-233	-2.13964e-234	7.04088e-234	2.8648e-231
1.90912e-233	-1.01197e-233	5.61652e-236	8.93674e-235	-1.39633e-233	-1.8562e-234	4.64825e-235	3.58405e-234	3.1185e-234	5.91582e-235	-1.33566e-233	5.69643e-233	6.4912e-234	3.47024e-233	-2.22125e-235	9.45102e-234	-2.19392e-233	4.646e-234	-3.87033e-234	-6.48866e-233	3.68987e-235	4.29925e-234	4.81616e-234	2.58932e-234	-2.39583e-233	1.02334e-235	4.69426e-234	3.71485e-234	-3.64953e-234	9.26976e-234	3.27732e-232
7.87135e-235	-6.83697e-236	3.60903e-235	4.06786e-235	-9.96611e-236	-3.83542e-235	4.5466e-236	-7.96397e-236	3.73991e-235	-3.67943e-234	-7.29896e-235	-9.94382e-235	-3.09043e-235	-7.36314e-236	-3.27639e-235	7.88298e-236	7.7732e-235	-3.13701e-236	-2.73312e-235	-2.29317e-236	-1.78039e-235	-3.85141e-235	-2.81829e-235	3.83557e-235	-8.13435e-235	-1.57493e-234	7.09256e-235	-4.495e-235	1.47724e-235	-4.90086e-236	1.48757e-233
-9.40153e-236	-9.35504e-236	-1.03589e-237	4.93857e-235	1.28715e-236	2.77066e-236	1.12411e-235	-1.62426e-235	-3.0593e-235	6.68753e-236	8.03063e-237	2.06535e-236	2.35434e-236	1.55553e-235	2.00928e-235	6.81413e-236	-6.54877e-236	-2.60947e-236	-4.86319e-236	1.5395e-237	2.01346e-237	1.4196e-235	-8.58852e-238	-5.93536e-236	7.05438e-236	4.62196e-236	8.04992e-236	1.44638e-236	-8.66639e-236	2.31227e-235	2.72309e-234
-1.85116e-236	2.01709e-236	-1.32038e-237	3.72409e-237	8.1389e-238	2.71789e-237	2.2285e-237	7.9811e-238	5.03757e-236	7.04511e-238	-1.02466e-236	4.01247e-237	1.04487e-237	1.41771e-237	-1.8671e-236	6.076e-237	1.22789e-237	-2.01213e-237	-1.68552e-237	-3.02619e-237	2.60671e-237	2.1282e-237	-1.12048e-236	2.09911e-236	3.08306e-237	-2.98397e-237	-2.29873e-236	-7.96194e-237	-2.91623e-236	-3.61252e-237	2.57508e-235
-3.87074e-239	-4.00932e-238	-4.34997e-238	8.22523e-238	-1.4874e-238	3.49445e-238	3.5554e-239	6.94466e-240	3.07767e-237	5.11002e-239	5.32702e-239	3.75181e-238	-4.25376e-239	-3.85507e-238	-6.32934e-238	7.44032e-238	-5.91045e-238	1.10025e-237	5.19693e-238	-2.04655e-238	-5.80491e-238	9.3655e-238	5.27807e-239	-1.22829e-238	-5.23259e-239	-3.51963e-238	-4.84214e-239	-4.52181e-238	9.9623e-238	1.01543e-237	1.46249e-236
-1.07793e-238	-5.53715e-239	-1.07087e-239	1.03598e-238	8.47203e-239	-3.01009e-239	2.0255e-240	-1.48324e-239	-1.2087e-238	3.96582e-239	-9.10789e-239	1.33317e-239	1.42247e-239	-6.25102e-240	3.9264e-240	2.93457e-240	3.74201e-239	9.32185e-239	3.8401e-239	6.6044e-240	1.14483e-241	5.22992e-239	4.40813e-239	5.62072e-240	-1.50757e-238	2.44233e-240	1.24876e-238	2.96999e-239	6.8658e-239	-8.41099e-240	1.36403e-237
4.88421e-241	-1.97533e-240	-6.28767e-240	2.25783e-240	-3.338e-241	-2.24423e-239	2.07105e-240	5.65142e-241	5.41056e-242	-1.36449e-239	1.70661e-239	-1.03815e-239	-8.98802e-240	-1.25524e-240	-6.31847e-240	3.50158e-240	3.8704e-240	-8.36434e-240	-2.7459e-239	5.27649e-240	-1.33043e-239	-2.90224e-240	-5.41279e-240	2.18753e-240	7.54116e-240	-2.26233e-240	-7.49953e-240	-7.88154e-240	-9.63872e-240	-5.95598e-240	2.07188e-238
8.63745e-242	-1.31418e-240	-7.39762e-242	-1.96622e-240	9.07718e-241	-7.49223e-241	-1.20174e-241	-2.64244e-240	3.37607e-242	1.65429e-241	-8.53965e-242	-1.4583e-240	-6.85058e-242	-2.01667e-242	-5.24097e-241	3.20058e-241	4.77497e-241	-1.63651e-241	-2.07194e-243	6.34444e-241	-3.0917e-240	1.73296e-243	1.40817e-241	-3.77465e-241	-1.57649e-241	1.80064e-241	-4.745e-241	2.31171e-242	1.45375e-241	-1.90662e-241	1.65968e-239
-1.34336e-241	4.26772e-243	1.36583e-242	-8.30262e-243	-1.18384e-243	1.402e-241	-5.13085e-242	2.78552e-242	-5.57098e-243	-2.83959e-242	1.97128e-243	-6.23829e-242	1.13468e-242	-2.93592e-242	7.82146e-242	7.2381e-243	-1.12129e-241	-9.05132e-242	6.09335e-243	5.00175e-242	-4.44592e-242	3.62926e-242	-3.53787e-242	-7.58703e-242	-1.73672e-242	-6.28066e-242	-4.85739e-242	-2.29525e-242	-1.07932e-242	3.02821e-242	1.24912e-240
-4.81914e-245	2.99148e-244	-4.69567e-243	4.96299e-243	-1.39782e-242	-1.81632e-242	3.07072e-244	3.48499e-242	-3.85113e-243	-8.0187e-245	1.23493e-244	-6.38471e-244	4.04449e-245	3.60199e-244	8.81149e-244	-8.88889e-244	2.1668e-243	-3.1959e-243	5.41567e-243	-3.41158e-244	-3.91528e-243	-1.13378e-243	-6.43762e-243	1.61755e-244	1.6028e-243	2.69415e-243	2.62308e-242	2.28761e-242	1.40003e-244	-2.08808e-243	1.62568e-241
2.84894e-244	-3.29807e-244	1.04118e-243	-1.32992e-244	-2.82067e-244	8.68071e-245	1.43815e-244	-1.19133e-244	2.18572e-244	-6.63309e-244	7.07135e-244	-1.62914e-243	1.08479e-244	6.01823e-244	5.13393e-245	-3.23746e-245	6.68575e-244	5.78715e-245	3.30196e-245	-1.06634e-243	-9.93119e-244	-3.2824e-244	-3.39714e-244	-9.17754e-245	5.90539e-244	-1.71501e-244	-4.66452e-245	-4.13051e-244	-1.57394e-244	-1.59829e-244	1.15505e-242
2.09656e-246	1.01281e-244	-4.27806e-244	-5.3554e-245	8.46735e-245	-3.86221e-246	4.08145e-246	1.38967e-245	-1.84484e-244	-3.80958e-246	1.06364e-244	2.1739e-246	-3.42001e-245	-4.47814e-245	3.20217e-246	7.00097e-247	1.23367e-245	-4.66975e-245	-7.20838e-246	-1.58392e-244	6.32443e-245	2.87504e-245	6.32107e-245	-2.78629e-245	-2.67382e-245	-5.07579e-245	-1.46546e-246	3.0407e-246	-1.73201e-245	1.06058e-244	1.68405e-243
-3.48744e-246	1.79528e-247	-7.64612e-247	-1.93428e-247	-1.71332e-246	-5.16018e-247	4.90511e-246	5.24697e-247	1.03621e-246	1.65562e-246	-5.49875e-246	1.21007e-245	3.62588e-248	-3.09389e-246	-4.5327e-247	-5.97524e-246	1.01322e-246	-1.31061e-246	-4.92533e-247	8.6993e-246	-6.76666e-247	1.46646e-246	-7.59857e-247	7.43323e-246	-2.615e-245	2.08695e-248	1.50134e-245	-2.55131e-246	2.7278e-246	2.62973e-246	1.13079e-244
4.08633e-248	-4.9065e-247	-6.58516e-249	-1.17062e-248	2.65235e-248	-2.72061e-248	1.88728e-247	-9.57864e-248	2.41169e-247	-3.42681e-248	-1.70972e-247	1.91213e-247	1.50922e-248	1.07004e-248	6.20266e-247	-9.38232e-249	1.72602e-247	6.92884e-248	1.65061e-246	4.99598e-247	-2.22133e-248	-5.82286e-247	-3.79452e-247	1.47638e-246	6.11723e-247	3.94259e-247	-4.52924e-247	-3.05685e-247	2.42416e-247	-1.52335e-246	1.05639e-245
-1.66265e-249	1.07621e-249	1.2553e-248	-1.31968e-249	-5.29902e-248	-1.76657e-249	-2.83076e-248	4.55384e-249	-6.13898e-248	7.67557e-249	-5.05828e-249	-2.14378e-250	3.54653e-248	2.03347e-248	7.07743e-248	-5.31493e-248	-1.79984e-247	4.66783e-248	-7.85783e-248	-3.06973e-248	1.16498e-249	-3.47055e-250	1.20241e-248	-1.14497e-247	2.07755e-247	-1.18053e-248	2.09135e-248	-4.1968e-249	2.06563e-248	4.45976e-249	1.09205e-246
-2.72742e-249	-8.72069e-249	5.544e-249	4.06368e-249	-3.47433e-249	2.76251e-250	7.242e-250	1.92639e-249	1.46599e-249	4.33402e-251	6.8299e-249	-4.88799e-249	4.61461e-250	1.71825e-249	-1.76808e-249	1.24798e-249	3.27958e-249	2.09596e-250	-6.21983e-249	4.78967e-249	1.2988e-249	-2.62366e-250	2.79976e-249	6.62363e-250	-4.33007e-249	-1.06903e-249	1.96755e-249	-9.26559e-249	-6.85333e-249	4.52e-251	8.89327e-248
5.12524e-251	-1.74078e-250	7.27943e-250	1.61762e-250	8.50117e-251	5.89623e-250	-2.51997e-250	7.87425e-251	-4.39832e-250	-6.75911e-250	-1.89703e-249	1.27271e-251	-6.8297e-250	-3.02858e-250	7.94123e-254	1.96456e-250	1.68299e-250	2.54907e-250	-1.49507e-250	3.72891e-250	3.0348e-250	-4.3868e-250	9.04637e-252	2.65568e-250	-1.47463e-251	-3.94824e-250	-6.12731e-251	3.53932e-251	-6.14516e-250	-1.39539e-250	9.55094e-249
-2.12447e-251	4.67229e-252	-3.45521e-253	-5.0985e-251	1.1691e-251	1.80821e-251	-2.6775e-250	-4.18709e-251	-2.38111e-251	-2.56845e-251	-6.5298e-252	4.54289e-252	1.31146e-252	6.96354e-251	9.52535e-252	7.97159e-251	-9.01211e-252	-6.73379e-251	1.94562e-251	-9.70318e-253	-5.03322e-253	-7.24617e-251	1.78116e-251	7.96742e-254	-2.2873e-251	1.55579e-250	-9.06038e-253	3.5492e-251	-5.38354e-252	1.23968e-251	1.05766e-249
-7.86778e-252	-2.15605e-253	-8.179e-254	4.71534e-252	-1.01861e-253	-1.77739e-252	-2.79092e-253	1.13804e-252	5.31882e-253	6.68499e-253	1.22038e-252	-2.03278e-252	-5.46402e-253	-1.69267e-252	1.40802e-252	-1.72468e-252	-2.3517e-253	-3.1458e-252	4.18201e-252	1.59575e-251	-1.50109e-252	2.55071e-252	4.2446e-252	-6.87088e-253	4.33101e-253	9.73789e-254	-5.56968e-253	4.899e-253	-1.17078e-252	-4.99264e-254	6.13043e-251
-3.12616e-253	-2.2908e-253	-1.88297e-254	-8.36988e-255	6.04475e-254	-4.19921e-253	5.32758e-256	-2.58226e-253	1.02394e-253	1.36341e-253	3.1323e-253	-3.76003e-253	-8.74147e-254	4.78748e-255	-6.89659e-254	-6.78414e-255	-2.19812e-253	-1.57903e-253	3.97936e-253	-8.69049e-253	8.82838e-253	-1.18524e-254	3.61108e-254	2.94325e-254	-8.85877e-254	-7.28999e-254	-1.96758e-253	-4.05447e-253	2.88594e-254	-3.18517e-254	5.83328e-252
-1.43546e-253	-1.00354e-254	-3.97431e-254	4.23348e-256	1.62354e-253	6.00208e-255	1.80147e-254	1.74073e-255	2.56525e-255	8.6127e-254	-7.99001e-254	-4.61816e-254	1.7987e-254	-8.72486e-255	6.39263e-254	2.81723e-254	-4.03888e-254	7.16625e-255	-8.13714e-255	2.78876e-254	-1.13063e-254	-9.57948e-256	2.81696e-254	-5.03154e-255	-1.1828e-254	1.04612e-255	-3.49444e-254	-1.23968e-254	1.7676e-255	-2.95052e-255	9.09423e-253
-1.8704e-255	8.12851e-257	7.6016e-256	1.14375e-255	1.30821e-256	6.92004e-257	-1.10271e-255	-1.18174e-255	5.98742e-255	1.02466e-255	1.78755e-255	2.17939e-255	-2.20213e-255	-2.81355e-256	-5.71251e-255	3.47872e-256	-1.97399e-255	2.62839e-255	4.16376e-255	-7.3086e-255	-2.42229e-256	-6.48507e-257	1.70425e-255	1.99573e-255	-1.74578e-256	4.94304e-255	-1.8289e-255	5.36756e-255	6.80392e-258	-1.05179e-254	6.87835e-254
8.52349e-256	4.64436e-256	-2.5175e-257	3.25329e-256	1.02728e-256	-2.61185e-256	9.30913e-257	-1.47027e-256	2.64381e-256	-5.75888e-257	-9.08758e-257	5.89016e-256	-4.51671e-256	3.68055e-256	1.17925e-256	7.11207e-256	3.00295e-256	6.57476e-257	-9.83848e-257	-1.29328e-256	-2.59603e-257	-2.51713e-256	6.4544e-257	-1.48776e-256	-8.78162e-258	7.83609e-258	-7.60252e-256	-2.2333e-256	1.75618e-256	5.94722e-256	7.77733e-255
-1.38806e-258	6.6502e-259	3.81265e-257	1.50903e-258	4.71773e-259	6.69983e-258	-1.90277e-257	-4.59057e-258	2.85293e-257	3.21075e-257	7.41053e-258	3.76854e-258	6.34303e-258	-5.33957e-258	-1.80327e-259	-7.81597e-258	4.81287e-258	8.63484e-258	-3.66797e-258	1.31948e-257	-1.11017e-257	4.01272e-258	2.23044e-257	-1.33375e-258	-3.40982e-257	8.04605e-257	1.74309e-258	-2.44493e-258	3.47537e-257	-1.01658e-258	3.87553e-256
6.22314e-260	-4.8146e-259	-5.84317e-258	2.82617e-259	-1.26762e-258	1.65295e-258	2.80717e-258	4.33409e-259	-8.04649e-259	-1.06334e-258	2.93884e-259	4.60565e-259	1.76409e-259	6.59664e-259	3.86134e-259	2.09085e-259	-3.40376e-260	-6.07365e-259	2.03537e-257	1.20452e-258	-1.06349e-258	1.55636e-258	-1.64547e-259	4.5411e-260	5.84925e-259	-8.92496e-258	-2.29219e-259	-1.46157e-258	-2.55573e-258	-2.28348e-258	5.79536e-257
-4.22987e-259	-1.75578e-259	-2.43239e-260	-1.11511e-260	6.02922e-259	-3.51667e-260	6.6503e-260	-3.58193e-259	3.70631e-260	-2.24075e-260	-3.46289e-260	1.01558e-259	2.89341e-259	-7.26382e-260	-7.80898e-260	8.75439e-261	8.60512e-260	-1.71614e-259	-3.11273e-260	3.79824e-259	-4.75149e-261	-6.04835e-259	1.31421e-260	-1.00281e-259	-6.95221e-261	7.46614e-261	-7.022e-261	3.68888e-260	-8.06028e-261	2.43312e-260	3.82365e-258
-1.37558e-260	-7.20748e-262	-3.63514e-260	-2.48701e-261	4.3168e-261	1.09076e-260	4.40497e-261	-1.79743e-260	-2.71523e-262	4.12455e-261	1.19309e-262	-9.12746e-261	1.73366e-261	-6.28767e-261	1.42617e-261	-7.74437e-261	-3.20295e-260	-1.28221e-260	6.58837e-261	1.1973e-260	4.28148e-261	7.54136e-261	4.09633e-261	-5.39499e-261	-8.17658e-261	5.07063e-262	-4.43168e-261	-3.52574e-261	1.15538e-260	7.73712e-262	2.35449e-259
1.44244e-262	1.9931e-261	-9.5541e-262	-3.77858e-261	-2.37742e-262	-1.2088e-261	1.1373e-261	-5.1903e-261	-2.67609e-262	6.48662e-263	2.01774e-262	1.07004e-261	1.25918e-262	4.81012e-262	5.41507e-262	-3.51465e-262	-1.43709e-260	-1.7109e-261	-1.23616e-263	-1.3772e-261	1.13195e-261	-5.95919e-262	-4.29986e-262	7.81234e-262	-4.2042e-262	-2.4834e-262	-6.09445e-262	1.52491e-261	1.07864e-261	-1.72512e-262	4.22144e-260
1.13862e-262	1.91883e-262	9.42939e-263	2.88518e-263	-1.82456e-262	-3.37454e-264	1.8303e-262	-3.0021e-263	-3.69014e-262	-3.26438e-263	-1.08592e-262	-9.89222e-264	1.47249e-263	-4.9165e-264	4.63628e-263	-3.83341e-262	7.70013e-263	-2.99365e-263	1.17544e-262	-2.02725e-263	-3.10625e-263	-1.07395e-263	9.60951e-264	1.66646e-262	-2.50804e-262	6.75107e-263	-2.49654e-264	4.3286e-263	7.322e-263	3.78619e-263	2.73525e-261
4.84415e-265	-3.4612e-263	6.61655e-264	1.02404e-263	-6.35485e-264	-4.82347e-263	-9.29744e-264	-7.05337e-264	2.07123e-264	5.52255e-264	2.94764e-263	-2.35988e-264	3.64758e-264	-1.67814e-264	-9.52772e-264	4.5573e-264	-9.17822e-265	4.51007e-264	1.15226e-263	-1.94252e-264	2.04623e-264	-3.73727e-264	1.53238e-264	-1.61045e-263	3.25052e-264	2.46712e-264	9.68669e-265	-2.08142e-266	-1.79622e-263	1.76944e-262	4.25661e-262
-1.48131e-264	4.29553e-265	-2.54861e-265	6.85514e-265	1.81501e-264	-4.21663e-265	-3.99336e-265	1.9291e-265	-1.13844e-264	-4.88214e-265	-4.34544e-265	-1.6897e-264	1.99471e-266	-3.18707e-265	4.40343e-266	1.54912e-265	1.14673e-266	6.67006e-265	-3.11749e-264	3.86346e-266	-5.57059e-265	3.98565e-264	5.39257e-265	-2.45263e-264	1.02513e-264	-2.62901e-265	-1.73173e-265	-1.4043e-265	7.80174e-265	-2.88621e-265	2.40083e-263
6.80394e-266	1.02393e-265	1.01738e-265	2.2546e-267	-4.42502e-265	5.37011e-265	1.95305e-265	2.94658e-266	-5.10604e-267	-3.1056e-266	7.13558e-265	1.16694e-265	9.34897e-267	-1.82255e-266	1.49222e-265	4.47419e-266	-4.53768e-266	1.50062e-266	-6.54198e-267	-2.84731e-265	-1.50347e-265	1.73782e-266	6.11527e-266	-3.22344e-267	-1.20841e-266	1.12454e-265	1.4638e-266	-1.35076e-266	6.61393e-267	4.15599e-266	3.35128e-264
-2.84566e-267	3.0457e-266	2.38729e-266	1.92687e-266	7.17457e-267	1.80894e-268	5.00727e-268	-1.75586e-266	2.2901e-266	5.78404e-266	-3.92906e-267	-2.62957e-267	1.3353e-266	-9.25468e-269	-2.47301e-267	-7.27101e-268	-1.42309e-268	-7.05811e-267	-1.58139e-266	1.95667e-267	3.89825e-267	9.44208e-269	-1.37037e-266	-2.34033e-266	2.39757e-268	-5.84002e-267	-4.07118e-268	9.37857e-267	6.6852e-267	-3.04886e-268	2.94731e-265
-1.59475e-267	1.36874e-268	2.22936e-268	3.42536e-267	1.37295e-268	-5.66469e-268	5.97271e-268	3.24706e-269	2.32804e-267	7.36556e-267	2.83895e-268	-6.28028e-268	-3.33241e-269	3.62702e-268	6.81521e-269	1.73365e-268	1.78833e-267	1.69303e-267	-1.40989e-268	2.03628e-268	-6.35992e-269	2.29252e-268	-7.92203e-268	-9.39897e-269	2.57246e-267	-8.41203e-268	4.11106e-271	-1.07914e-268	-8.32354e-271	2.59328e-268	2.67437e-266
-6.62491e-269	7.95768e-270	-6.89038e-270	-1.62907e-270	-2.16334e-268	-2.80076e-269	4.77125e-270	1.7608e-269	-1.61866e-268	1.56197e-268	1.12061e-268	3.09714e-268	5.54866e-269	-1.36158e-268	7.53888e-270	-9.16398e-270	1.03386e-269	5.8631e-270	2.37972e-269	-3.87353e-269	-7.10848e-269	1.82644e-269	-1.30987e-268	6.03633e-268	1.0165e-269	-1.3413e-268	-1.14781e-268	-6.93993e-269	-1.53746e-269	7.59025e-271	2.54495e-267
2.08857e-270	1.13575e-270	-5.55331e-270	4.57237e-270	-1.50481e-269	-3.43403e-269	-6.09319e-270	7.22029e-270	-1.69192e-270	-9.99808e-270	2.42206e-269	2.18189e-269	1.79803e-269	-2.15998e-269	-7.08931e-270	8.11592e-270	1.42322e-270	-3.94103e-270	4.34816e-270	-1.70981e-270	-1.74435e-270	-5.10817e-271	-1.1094e-269	-7.08758e-270	8.87142e-270	-1.00467e-269	-8.0828e-270	3.43105e-270	6.92425e-270	5.12247e-270	2.62904e-268
3.18982e-270	-1.01096e-271	-1.41137e-270	3.96285e-273	-1.18429e-272	1.93897e-272	2.14014e-270	5.68297e-271	-1.33252e-270	1.77537e-270	-1.70025e-271	2.60216e-271	5.09563e-272	-2.42899e-271	7.30332e-271	1.52814e-271	5.92646e-271	-8.32252e-272	2.22983e-270	-3.47971e-271	-3.34341e-271	-1.59207e-270	4.37929e-272	-2.67402e-271	-9.39629e-271	2.53684e-271	-1.27227e-270	3.05306e-271	-2.22673e-271	4.23178e-270	2.48777e-269
-1.08889e-271	-2.6468e-272	-8.90621e-273	5.80521e-272	-2.40963e-272	-3.96586e-272	5.38868e-272	-9.21074e-274	2.98472e-272	-4.64412e-273	2.46869e-271	-2.16754e-272	7.7922e-272	8.39071e-272	-7.62247e-273	-3.3892e-272	-1.34944e-272	3.51818e-272	-1.61418e-272	1.34751e-272	1.97158e-272	7.14861e-273	9.66478e-274	3.24068e-272	2.59838e-272	1.7908e-272	-7.12058e-272	-3.97877e-272	-5.78037e-272	8.02368e-272	1.25871e-270
-1.74555e-273	-3.62474e-274	-1.07839e-272	-1.10855e-272	-4.11382e-274	7.58815e-273	-1.18919e-272	-1.20343e-272	-3.31919e-273	3.64489e-273	-2.14313e-273	6.11921e-273	-3.57443e-273	-7.1185e-274	-6.75768e-274	-5.25678e-273	-2.71884e-273	2.42604e-273	1.6775e-273	-2.1138e-273	-7.87954e-274	4.74194e-273	-5.52362e-275	1.04361e-272	-3.11417e-273	3.22389e-274	1.24561e-272	-5.20846e-273	2.90798e-273	1.86051e-274	1.30501e-271
-3.24745e-273	-8.39018e-275	1.24253e-274	2.38045e-275	-1.06966e-273	-1.60734e-275	-4.06779e-274	-4.97277e-275	-1.01763e-274	-1.02881e-275	1.48295e-273	-6.92148e-274	-5.3861e-275	-1.85852e-275	5.74016e-274	1.2461e-275	-1.00278e-274	-4.94662e-275	3.70026e-275	9.2292e-276	3.94992e-273	6.58371e-274	3.66116e-275	-5.40018e-274	-2.11452e-273	8.43271e-274	-1.76008e-274	-2.28383e-275	-2.38982e-274	4.2588e-274	1.71701e-272
5.77316e-275	3.92083e-277	-5.30924e-274	-1.08123e-275	1.81705e-274	-4.29231e-275	2.03761e-277	2.72949e-275	9.02547e-276	3.78918e-275	-1.08763e-275	1.62509e-275	1.72315e-276	8.74552e-275	1.51822e-276	-5.18924e-277	1.23417e-275	2.56866e-275	-1.60649e-275	-1.736e-275	-7.3592e-275	1.1193e-275	-8.47202e-275	-1.11334e-275	-3.77428e-275	3.41425e-275	-1.049e-274	-6.79334e-275	3.75403e-275	-1.55162e-275	1.56711e-273
-3.05797e-276	9.51578e-276	-3.32314e-277	-1.94119e-276	-9.29589e-276	8.26134e-276	7.75438e-277	8.49199e-277	1.96392e-276	-3.11268e-276	-8.18332e-277	-1.42185e-276	-1.10965e-276	-6.83276e-277	2.31131e-277	4.21678e-276	1.75263e-276	2.07014e-276	3.62623e-276	9.64448e-277	3.80416e-276	-9.49909e-276	5.03027e-276	-5.9596e-277	1.62457e-276	-1.79423e-275	3.77727e-276	9.70413e-277	-7.98154e-277	-5.6204e-277	1.00604e-274
-3.0094e-277	-9.04804e-277	-1.17007e-276	3.22887e-277	4.03846e-277	6.16027e-277	-5.14081e-278	5.31418e-277	4.85729e-278	9.92988e-277	7.83646e-277	-1.71757e-276	-4.02869e-277	2.39087e-277	9.49592e-278	3.31027e-277	4.29301e-278	-2.02493e-276	-1.377e-276	3.20841e-277	7.31516e-278	-4.48242e-277	-8.90894e-279	9.9309e-278	2.49855e-277	9.32158e-277	1.7317e-278	1.59021e-277	-2.57026e-277	7.87184e-277	1.571e-275
-1.12579e-277	-5.99024e-278	-4.95029e-279	6.00768e-278	2.77175e-278	8.20267e-279	1.45624e-279	-2.60227e-278	3.77369e-280	6.4368e-279	1.3894e-278	6.30966e-279	-3.14508e-279	-1.59856e-278	9.98687e-278	2.01979e-278	1.77055e-278	4.76792e-279	-7.12391e-278	2.63281e-278	7.18043e-279	2.79212e-278	9.55405e-278	3.52079e-279	-5.54264e-279	2.67686e-277	-4.92001e-278	-3.25494e-278	-3.40272e-278	-1.71716e-277	1.28205e-276
-7.10201e-280	-3.26851e-279	-2.71348e-280	-3.76528e-280	7.81177e-279	1.53764e-279	-2.16883e-278	4.7896e-280	-3.77863e-279	-1.03985e-279	3.58394e-280	9.56548e-280	-6.42854e-279	-5.54141e-280	-4.26828e-281	2.04409e-278	2.26401e-279	1.15674e-278	3.98371e-279	1.69794e-279	-1.15087e-280	-3.22928e-279	-2.96475e-279	-1.2899e-279	-5.58955e-280	1.71202e-278	9.86551e-280	1.12375e-278	-3.46213e-280	-1.3788e-278	1.40892e-277
1.15209e-280	-9.5245e-281	3.85966e-281	-5.13813e-281	8.11763e-280	3.58244e-282	1.70823e-280	3.10525e-281	-7.60958e-280	-1.7976e-279	2.459e-280	1.53501e-279	-1.05308e-279	-1.00914e-279	-4.6882e-281	8.00067e-282	-6.16844e-281	7.74876e-281	-1.59987e-280	5.71696e-281	2.24107e-281	1.08396e-280	5.04001e-281	8.24252e-280	-1.8596e-279	1.90155e-280	-1.72597e-280	-2.02279e-280	-7.0925e-280	-2.63188e-280	1.25331e-278
3.12764e-282	3.43705e-281	3.35527e-282	1.36632e-281	2.07086e-280	3.2839e-281	-4.00511e-282	9.47208e-282	-2.0123e-282	1.64556e-280	4.57561e-281	-1.86853e-281	5.99997e-281	2.4358e-282	6.7349e-281	-5.14857e-282	5.878e-283	-1.40446e-281	-6.53453e-282	-1.13737e-280	9.93212e-282	-4.90915e-281	-4.22075e-281	1.57573e-281	1.07842e-281	3.26379e-282	1.1606e-282	-7.06516e-281	-3.69247e-281	-2.28284e-281	1.07137e-279
-2.05523e-283	-3.91461e-282	4.60683e-282	1.55093e-282	1.80912e-282	2.65015e-282	-1.27742e-283	-2.646e-282	3.5202e-282	6.39028e-283	-1.93026e-283	-2.59576e-282	-1.0365e-282	-2.973e-283	1.50553e-283	-3.59093e-282	1.50164e-281	2.68097e-282	6.21902e-282	5.39422e-283	-2.40938e-282	-1.34964e-282	-6.79465e-283	-2.23035e-282	-3.028e-282	6.95078e-283	-6.6278e-282	-2.64456e-283	1.71668e-282	-1.57256e-282	7.45634e-281
-2.66467e-283	-6.17594e-284	3.07123e-283	-2.17347e-283	-2.5047e-283	1.44339e-283	-2.48847e-283	1.09812e-283	-3.17995e-283	-3.19178e-283	3.4673e-283	-9.22008e-284	3.50346e-283	-1.06112e-283	3.08695e-283	-1.03657e-284	-8.53971e-284	-3.95071e-283	2.519e-283	-1.03298e-282	-2.8194e-283	-5.81536e-284	-5.82304e-284	2.04592e-284	5.96067e-283	3.37604e-283	-4.80247e-283	-5.0738e-284	3.85007e-283	-1.41038e-283	7.63262e-282
1.96902e-284	-1.92563e-285	6.02824e-285	1.29412e-285	4.6282e-284	-2.70232e-284	-5.24115e-284	8.39587e-284	4.17605e-284	-4.93138e-284	1.28064e-284	-1.00559e-284	-4.01637e-284	-6.74136e-285	-2.81662e-284	-6.30618e-284	2.81517e-284	-2.81837e-284	-1.01369e-284	3.71791e-284	-5.14186e-284	-1.66526e-284	-1.47045e-284	3.34456e-284	9.62449e-287	1.28903e-284	-1.00324e-284	1.46986e-284	1.05896e-285	1.1926e-284	7.61258e-283
-5.07321e-286	7.2887e-286	5.37459e-286	-6.63839e-286	3.10594e-285	-6.45277e-285	3.59821e-285	5.14312e-285	5.01621e-286	-1.32928e-285	1.7513e-285	2.90233e-285	-4.3241e-285	7.60276e-286	1.06513e-284	4.65752e-286	1.86122e-284	-1.13576e-285	5.88436e-286	1.04313e-284	6.40283e-285	3.53017e-287	3.26426e-286	1.78832e-285	3.12069e-285	-1.61843e-285	2.69036e-285	-1.89975e-285	1.08813e-285	1.40031e-285	9.45616e-284
1.15876e-286	9.64793e-287	-8.33572e-287	1.83334e-288	-2.58033e-286	6.07068e-287	-7.32943e-286	4.71704e-286	2.99979e-288	-6.98007e-287	-7.09007e-286	-1.2143e-286	-1.77561e-286	-1.11027e-286	5.55651e-286	3.11999e-287	-1.40322e-285	-7.13065e-288	-7.16282e-287	-5.41219e-286	-1.02469e-286	-1.05163e-286	-1.89988e-286	3.81492e-286	3.05509e-287	-3.0248e-286	3.31146e-286	-4.98416e-287	1.65559e-286	6.03221e-287	7.34182e-285
3.78033e-287	1.76583e-287	-9.47491e-289	-4.27495e-288	4.45314e-287	1.54791e-289	1.34364e-287	-1.33273e-287	-7.45354e-288	-4.21725e-287	1.16589e-287	7.65378e-289	-1.89227e-287	1.17109e-287	-1.91713e-287	6.26474e-287	-9.25524e-287	-5.5196e-288	-2.82835e-288	-1.14643e-286	-2.69917e-287	-1.02843e-287	-2.27273e-288	-6.36241e-287	4.63805e-288	6.59961e-287	1.06202e-288	-1.7598e-287	-9.69441e-287	3.51821e-287	8.46773e-286
-7.65431e-288	-3.24765e-288	-1.7243e-288	2.43632e-288	-4.86343e-289	-5.77328e-289	-1.26079e-289	-1.23092e-289	-5.26738e-289	-1.52515e-289	2.61297e-290	-9.75847e-289	1.45317e-288	-3.77855e-289	3.25063e-289	1.19771e-288	-3.01179e-288	1.81649e-288	-3.74694e-288	3.20987e-289	-6.57696e-288	2.74277e-288	-1.98136e-288	-3.43395e-288	9.2554e-289	1.09927e-289	3.69641e-289	-6.06219e-288	-4.46982e-289	2.73308e-289	5.32293e-287
-1.45651e-290	2.681e-290	9.80264e-292	-2.0211e-289	-1.23702e-289	1.49499e-289	-1.06035e-289	9.57388e-290	-3.29586e-289	-2.94033e-289	6.16556e-290	2.63907e-289	4.62683e-290	7.75721e-291	1.45045e-289	-4.34408e-289	-1.99741e-289	3.53045e-291	1.30654e-289	6.99557e-289	-2.19065e-289	5.44407e-291	2.81316e-290	-4.38167e-289	3.18514e-289	2.12326e-290	1.99907e-289	1.73026e-291	-1.55164e-290	-8.43791e-291	4.59173e-288
-2.43803e-290	-2.63591e-291	3.82518e-291	3.42928e-291	9.68504e-290	-6.96383e-290	2.58563e-290	3.99832e-290	7.31095e-291	1.82298e-291	-6.74767e-292	-9.08164e-290	-4.62769e-290	3.6376e-290	-2.23608e-290	-1.5009e-290	3.99171e-292	3.74767e-290	-1.57525e-290	4.67605e-290	1.91661e-290	9.28158e-291	5.50704e-290	7.76189e-292	-7.80984e-291	1.52464e-290	2.82895e-290	-7.3322e-291	-1.71446e-290	2.32415e-290	7.70994e-289
1.14928e-291	1.18032e-291	2.31596e-291	1.04232e-291	-9.06609e-291	1.14832e-291	-2.13163e-291	-4.11784e-292	6.39654e-292	3.06848e-292	-1.57075e-291	-1.43309e-292	-2.76818e-293	7.01177e-291	-2.22105e-291	1.21668e-291	4.28489e-292	-2.15094e-292	-1.0799e-291	-1.14378e-291	4.59795e-292	-9.02252e-293	-6.34078e-292	1.91983e-292	1.55321e-291	-3.4639e-291	-3.61384e-291	-4.93596e-291	-2.78138e-291	2.47805e-291	5.46531e-290
4.03599e-292	2.0954e-292	-9.10136e-292	-5.45331e-292	3.63043e-294	3.07632e-293	2.80936e-292	-1.58036e-293	2.8864e-292	-4.8646e-293	-9.24025e-293	9.90424e-293	5.2564e-293	-6.91853e-292	-1.2563e-293	-5.45096e-293	1.71118e-293	-3.17079e-293	-3.85865e-292	2.0338e-293	5.54577e-293	-4.94006e-293	-2.0459e-293	1.85616e-292	-8.47815e-293	-1.91944e-292	-1.86951e-293	8.66264e-293	-9.6612e-293	-9.22879e-293	5.07686e-291
-3.07742e-294	2.75789e-294	-2.83369e-295	6.73745e-294	-1.04923e-293	-1.66849e-294	2.37914e-293	-7.02902e-296	1.88245e-294	-8.00217e-294	7.80422e-294	-6.84744e-296	-5.96819e-294	-9.86173e-294	4.66186e-294	-4.73913e-293	6.31095e-295	-5.72468e-294	2.53298e-293	-8.79184e-294	8.4049e-295	-6.16943e-294	4.28405e-294	-1.71959e-293	2.10807e-293	9.24339e-295	-1.14628e-294	-8.36368e-294	3.74362e-294	-7.06545e-293	3.094e-292
-6.23105e-295	-3.48981e-296	2.71523e-294	-8.40354e-295	-2.79636e-295	-2.75482e-295	-1.92742e-294	1.07537e-294	-5.14483e-296	-2.40885e-294	-3.07025e-294	1.65038e-295	4.00083e-295	-1.89978e-295	8.9901e-295	1.81629e-295	-1.95005e-295	1.2648e-295	1.64714e-294	-4.94535e-294	-6.24004e-295	-5.90481e-296	9.69038e-297	-2.42017e-294	-4.64101e-295	-3.44362e-295	6.3499e-295	3.49757e-295	-2.15105e-295	-7.2245e-295	2.78954e-293
-4.75e-297	-1.29482e-295	-2.97979e-296	1.37471e-296	-7.63237e-295	-1.28906e-295	-3.68846e-295	2.99225e-297	2.47772e-296	-9.84306e-298	1.88518e-295	-4.38637e-296	-2.24284e-296	-2.00201e-296	5.60303e-297	-1.38108e-297	2.1403e-296	2.41148e-295	1.20477e-295	-1.59752e-295	4.47232e-296	-1.85512e-295	-1.26837e-295	1.21334e-295	7.76473e-296	-3.12882e-296	-1.15917e-296	-4.66863e-296	6.15298e-296	-3.95692e-296	3.03883e-294
4.49121e-297	-4.56338e-298	1.42439e-296	-1.1651e-296	4.75051e-298	8.20064e-297	2.60968e-297	-5.10294e-298	3.08083e-296	3.19478e-297	-1.12838e-296	-4.43489e-298	1.08672e-296	1.38359e-296	8.86229e-297	-1.36807e-297	9.70768e-297	8.64922e-296	1.0296e-296	-3.33966e-298	-1.87286e-296	-1.00923e-296	-3.90054e-296	-1.2341e-296	3.73053e-297	-2.27781e-296	8.90929e-297	-1.38536e-296	3.98436e-296	1.88482e-298	3.99603e-295
1.20727e-297	-8.34779e-297	-9.36423e-298	-1.15437e-297	-3.01947e-297	7.09727e-298	8.54888e-298	3.299e-297	8.57582e-298	6.88335e-298	1.43178e-298	-8.51479e-299	-2.93587e-298	3.18261e-298	2.28054e-297	5.2802e-298	-1.50678e-297	-1.24144e-297	2.32276e-297	6.19122e-298	-3.34865e-298	7.26349e-298	-7.62127e-298	2.41386e-298	4.52432e-298	4.38948e-298	-2.00269e-298	-4.23612e-298	-3.37789e-298	-3.64611e-299	3.43679e-296
3.93375e-298	-6.57834e-299	9.91839e-299	3.46779e-298	3.4409e-299	1.05998e-299	1.0899e-298	-4.34368e-298	-9.8217e-299	8.57184e-299	6.70819e-299	-7.7303e-299	3.11731e-299	-1.43624e-298	-2.11615e-299	7.80256e-300	5.33463e-299	-2.84415e-299	9.62215e-299	-1.31827e-298	-6.63171e-299	-1.68759e-298	-9.13013e-298	-5.30779e-299	3.39458e-298	-1.87635e-298	3.06227e-299	-2.06403e-299	8.43005e-299	-3.25663e-299	4.2318e-297
2.65424e-301	1.15192e-299	6.54872e-300	4.07112e-299	-6.62327e-300	-1.08883e-299	-3.40706e-300	1.44332e-301	8.89286e-300	3.13303e-299	2.06952e-300	-4.34843e-301	4.83519e-299	8.1041e-301	-8.31374e-300	2.92507e-299	1.13826e-300	1.01729e-299	-5.26831e-300	7.81592e-301	-4.48659e-301	1.25757e-300	-3.56536e-300	1.63552e-299	2.46859e-299	-1.02305e-300	-6.80872e-301	-6.24307e-301	-7.5603e-300	1.32002e-300	2.84444e-298
-7.8613e-303	6.34435e-302	-1.73399e-301	4.4591e-301	-3.63039e-300	-8.9156e-301	1.92637e-301	1.80713e-301	-1.40041e-300	-1.1525e-301	4.5962e-302	2.53722e-301	-3.40686e-301	2.12185e-300	1.35443e-301	5.06179e-302	2.18743e-302	3.09001e-300	-1.51393e-301	5.88622e-302	-5.06852e-302	-6.56555e-302	4.12785e-301	1.35755e-301	3.70392e-301	-8.9116e-302	1.83184e-301	3.15199e-302	-6.60214e-301	3.57769e-301	1.57291e-299
-4.63338e-303	-2.69662e-303	-4.09003e-302	5.8736e-302	-5.214e-302	-1.63959e-301	-5.83595e-303	-6.78104e-301	-1.42496e-302	3.20147e-302	2.46363e-303	3.53016e-302	-4.31727e-302	-1.74838e-302	-4.2572e-302	4.41015e-303	4.70556e-302	-1.26452e-302	9.3269e-302	3.50841e-302	3.52082e-301	1.69427e-302	6.33393e-303	-3.91986e-302	-2.50462e-301	8.99708e-303	-5.93543e-302	-5.9056e-302	8.73973e-303	-7.31305e-303	2.19521e-300
-2.83614e-302	1.21018e-303	1.98759e-303	-3.2234e-303	1.24748e-303	-5.53116e-303	9.20237e-303	-4.30171e-303	-2.5694e-303	-7.72048e-303	-6.05518e-303	3.10632e-303	8.63431e-304	2.90389e-302	1.64125e-303	6.85738e-303	6.24918e-304	4.54087e-303	-2.52863e-303	6.54235e-303	3.1858e-302	-3.75466e-303	3.93163e-303	-3.56254e-303	1.65431e-304	-4.33231e-303	-3.15072e-303	7.16638e-305	3.88744e-303	2.79367e-304	1.82148e-301
5.45562e-304	-2.65059e-304	-4.23494e-304	-9.26759e-305	1.51122e-303	-1.36086e-303	-1.98952e-303	-1.21821e-303	-3.23857e-304	-1.75697e-304	2.28252e-304	-4.90341e-304	6.77297e-304	1.03789e-303	-2.37418e-304	2.15372e-303	1.86804e-304	6.60355e-304	-5.01091e-305	1.9714e-304	-1.47289e-303	1.66741e-304	1.19209e-304	-1.26781e-306	4.30482e-304	5.63833e-305	-8.53499e-305	1.87354e-303	3.75166e-307	-6.25742e-305	1.80943e-302
-1.52476e-304	-2.34835e-305	-1.01775e-304	1.43855e-305	-5.23841e-305	5.54892e-305	1.1888e-305	-3.77771e-305	1.81567e-304	1.05941e-305	4.31251e-305	1.71591e-304	-9.19435e-306	-2.33627e-304	-3.0612e-305	4.49992e-306	-9.9919e-305	-9.81155e-305	-1.01249e-304	5.59378e-305	-1.89935e-304	2.56435e-305	-1.55128e-305	2.0725e-305	-5.64536e-305	2.77978e-305	4.7354e-305	-1.45658e-305	-4.28674e-305	3.19989e-305	1.96254e-303
-7.43392e-308	-1.14205e-305	-1.02926e-306	5.02579e-306	-8.20974e-306	-4.5271e-306	1.04589e-306	-1.51108e-306	1.25694e-305	-3.20702e-306	9.6959e-306	3.03604e-306	2.49288e-305	-3.63633e-307	9.71482e-308	-4.31664e-305	4.0168e-306	9.01137e-306	-2.35986e-305	7.58957e-306	-2.86232e-306	1.61418e-306	5.02308e-306	-7.64233e-307	1.66094e-306	2.91665e-306	2.431e-306	-1.5701e-305	2.567e-305	3.37522e-305	2.6652e-304
3.31097e-307	-7.93456e-307	1.98071e-307	-2.65547e-306	-1.34879e-307	-2.37233e-308	-5.7471e-308	3.43156e-306	2.46739e-306	0	2.86972e-306	-7.01037e-308	-5.83703e-307	-2.76261e-307	3.94533e-308	1.12629e-306	4.31308e-308	-7.6066e-307	-7.5365e-307	1.73895e-307	0	-2.39051e-306	2.09373e-307	1.19007e-306	1.02285e-306	-4.43256e-308	-1.86136e-307	4.09282e-308	2.27114e-307	2.74372e-308	2.21503e-305
0	-3.7063e-308	0	-3.22058e-308	-8.02738e-308	1.26075e-307	0	2.70037e-308	0	1.65111e-307	-3.06011e-308	-1.35161e-307	-6.822e-308	2.51371e-308	0	-6.22492e-308	1.68318e-307	0	-6.58433e-308	0	-9.59592e-308	4.89307e-308	7.285e-308	-7.20465e-308	0	0	0	0	3.14287e-308	0	1.43533e-306
0	0	0	0	0	0	0	0	0	0	0	0	0	0	0	0	0	0	0	2.64359e-308	0	0	0	0	0	3.03362e-308	0	0	0	0	1.95515e-307
0	0	0	0	0	0	0	0	0	0	0	0	0	0	0	0	0	0	0	0	0	0	0	0	0	0	0	0	0	0	0
0	0	0	0	0	0	0	0	0	0	0	0	0	0	0	0	0	0	0	0	0	0	0	0	0	0	0	0	0	0	0
0	0	0	0	0	0	0	0	0	0	0	0	0	0	0	0	0	0	0	0	0	0	0	0	0	0	0	0	0	0	0
0	0	0	0	0	0	0	0	0	0	0	0	0	0	0	0	0	0	0	0	0	0	0	0	0	0	0	0	0	0	0
0	0	0	0	0	0	0	0	0	0	0	0	0	0	0	0	0	0	0	0	0	0	0	0	0	0	0	0	0	0	0
0	0	0	0	0	0	0	0	0	0	0	0	0	0	0	0	0	0	0	0	0	0	0	0	0	0	0	0	0	0	0
0	0	0	0	0	0	0	0	0	0	0	0	0	0	0	0	0	0	0	0	0	0	0	0	0	0	0	0	0	0	0
0	0	0	0	0	0	0	0	0	0	0	0	0	0	0	0	0	0	0	0	0	0	0	0	0	0	0	0	0	0	0
0	0	0	0	0	0	0	0	0	0	0	0	0	0	0	0	0	0	0	0	0	0	0	0	0	0	0	0	0	0	0
0	0	0	0	0	0	0	0	0	0	0	0	0	0	0	0	0	0	0	0	0	0	0	0	0	0	0	0	0	0	0
0	0	0	0	0	0	0	0	0	0	0	0	0	0	0	0	0	0	0	0	0	0	0	0	0	0	0	0	0	0	0
0	0	0	0	0	0	0	0	0	0	0	0	0	0	0	0	0	0	0	0	0	0	0	0	0	0	0	0	0	0	0
0	0	0	0	0	0	0	0	0	0	0	0	0	0	0	0	0	0	0	0	0	0	0	0	0	0	0	0	0	0	0
0	0	0	0	0	0	0	0	0	0	0	0	0	0	0	0	0	0	0	0	0	0	0	0	0	0	0	0	0	0	0
0	0	0	0	0	0	0	0	0	0	0	0	0	0	0	0	0	0	0	0	0	0	0	0	0	0	0	0	0	0	0
0	0	0	0	0	0	0	0	0	0	0	0	0	0	0	0	0	0	0	0	0	0	0	0	0	0	0	0	0	0	0
0	0	0	0	0	0	0	0	0	0	0	0	0	0	0	0	0	0	0	0	0	0	0	0	0	0	0	0	0	0	0
0	0	0	0	0	0	0	0	0	0	0	0	0	0	0	0	0	0	0	0	0	0	0	0	0	0	0	0	0	0	0
0	0	0	0	0	0	0	0	0	0	0	0	0	0	0	0	0	0	0	0	0	0	0	0	0	0	0	0	0	0	0
0	0	0	0	0	0	0	0	0	0	0	0	0	0	0	0	0	0	0	0	0	0	0	0	0	0	0	0	0	0	0
0	0	0	0	0	0	0	0	0	0	0	0	0	0	0	0	0	0	0	0	0	0	0	0	0	0	0	0	0	0	0
0	0	0	0	0	0	0	0	0	0	0	0	0	0	0	0	0	0	0	0	0	0	0	0	0	0	0	0	0	0	0
0	0	0	0	0	0	0	0	0	0	0	0	0	0	0	0	0	0	0	0	0	0	0	0	0	0	0	0	0	0	0
0	0	0	0	0	0	0	0	0	0	0	0	0	0	0	0	0	0	0	0	0	0	0	0	0	0	0	0	0	0	0
0	0	0	0	0	0	0	0	0	0	0	0	0	0	0	0	0	0	0	0	0	0	0	0	0	0	0	0	0	0	0
0	0	0	0	0	0	0	0	0	0	0	0	0	0	0	0	0	0	0	0	0	0	0	0	0	0	0	0	0	0	0
0	0	0	0	0	0	0	0	0	0	0	0	0	0	0	0	0	0	0	0	0	0	0	0	0	0	0	0	0	0	0
0	0	0	0	0	0	0	0	0	0	0	0	0	0	0	0	0	0	0	0	0	0	0	0	0	0	0	0	0	0	0
0	0	0	0	0	0	0	0	0	0	0	0	0	0	0	0	0	0	0	0	0	0	0	0	0	0	0	0	0	0	0
0	0	0	0	0	0	0	0	0	0	0	0	0	0	0	0	0	0	0	0	0	0	0	0	0	0	0	0	0	0	0
0	0	0	0	0	0	0	0	0	0	0	0	0	0	0	0	0	0	0	0	0	0	0	0	0	0	0	0	0	0	0
0	0	0	0	0	0	0	0	0	0	0	0	0	0	0	0	0	0	0	0	0	0	0	0	0	0	0	0	0	0	0
0	0	0	0	0	0	0	0	0	0	0	0	0	0	0	0	0	0	0	0	0	0	0	0	0	0	0	0	0	0	0
0	0	0	0	0	0	0	0	0	0	0	0	0	0	0	0	0	0	0	0	0	0	0	0	0	0	0	0	0	0	0
0	0	0	0	0	0	0	0	0	0	0	0	0	0	0	0	0	0	0	0	0	0	0	0	0	0	0	0	0	0	0
0	0	0	0	0	0	0	0	0	0	0	0	0	0	0	0	0	0	0	0	0	0	0	0	0	0	0	0	0	0	0
0	0	0	0	0	0	0	0	0	0	0	0	0	0	0	0	0	0	0	0	0	0	0	0	0	0	0	0	0	0	0
0	0	0	0	0	0	0	0	0	0	0	0	0	0	0	0	0	0	0	0	0	0	0	0	0	0	0	0	0	0	0
0	0	0	0	0	0	0	0	0	0	0	0	0	0	0	0	0	0	0	0	0	0	0	0	0	0	0	0	0	0	0
0	0	0	0	0	0	0	0	0	0	0	0	0	0	0	0	0	0	0	0	0	0	0	0	0	0	0	0	0	0	0
0	0	0	0	0	0	0	0	0	0	0	0	0	0	0	0	0	0	0	0	0	0	0	0	0	0	0	0	0	0	0
0	0	0	0	0	0	0	0	0	0	0	0	0	0	0	0	0	0	0	0	0	0	0	0	0	0	0	0	0	0	0
0	0	0	0	0	0	0	0	0	0	0	0	0	0	0	0	0	0	0	0	0	0	0	0	0	0	0	0	0	0	0
0	0	0	0	0	0	0	0	0	0	0	0	0	0	0	0	0	0	0	0	0	0	0	0	0	0	0	0	0	0	0
0	0	0	0	0	0	0	0	0	0	0	0	0	0	0	0	0	0	0	0	0	0	0	0	0	0	0	0	0	0	0
0	0	0	0	0	0	0	0	0	0	0	0	0	0	0	0	0	0	0	0	0	0	0	0	0	0	0	0	0	0	0
0	0	0	0	0	0	0	0	0	0	0	0	0	0	0	0	0	0	0	0	0	0	0	0	0	0	0	0	0	0	0
0	0	0	0	0	0	0	0	0	0	0	0	0	0	0	0	0	0	0	0	0	0	0	0	0	0	0	0	0	0	0
0	0	0	0	0	0	0	0	0	0	0	0	0	0	0	0	0	0	0	0	0	0	0	0	0	0	0	0	0	0	0
0	0	0	0	0	0	0	0	0	0	0	0	0	0	0	0	0	0	0	0	0	0	0	0	0	0	0	0	0	0	0
0	0	0	0	0	0	0	0	0	0	0	0	0	0	0	0	0	0	0	0	0	0	0	0	0	0	0	0	0	0	0
0	0	0	0	0	0	0	0	0	0	0	0	0	0	0	0	0	0	0	0	0	0	0	0	0	0	0	0	0	0	0
0	0	0	0	0	0	0	0	0	0	0	0	0	0	0	0	0	0	0	0	0	0	0	0	0	0	0	0	0	0	0
0	0	0	0	0	0	0	0	0	0	0	0	0	0	0	0	0	0	0	0	0	0	0	0	0	0	0	0	0	0	0
0	0	0	0	0	0	0	0	0	0	0	0	0	0	0	0	0	0	0	0	0	0	0	0	0	0	0	0	0	0	0
0	0	0	0	0	0	0	0	0	0	0	0	0	0	0	0	0	0	0	0	0	0	0	0	0	0	0	0	0	0	0
0	0	0	0	0	0	0	0	0	0	0	0	0	0	0	0	0	0	0	0	0	0	0	0	0	0	0	0	0	0	0
0	0	0	0	0	0	0	0	0	0	0	0	0	0	0	0	0	0	0	0	0	0	0	0	0	0	0	0	0	0	0
0	0	0	0	0	0	0	0	0	0	0	0	0	0	0	0	0	0	0	0	0	0	0	0	0	0	0	0	0	0	0
0	0	0	0	0	0	0	0	0	0	0	0	0	0	0	0	0	0	0	0	0	0	0	0	0	0	0	0	0	0	0
0	0	0	0	0	0	0	0	0	0	0	0	0	0	0	0	0	0	0	0	0	0	0	0	0	0	0	0	0	0	0
0	0	0	0	0	0	0	0	0	0	0	0	0	0	0	0	0	0	0	0	0	0	0	0	0	0	0	0	0	0	0
0	0	0	0	0	0	0	0	0	0	0	0	0	0	0	0	0	0	0	0	0	0	0	0	0	0	0	0	0	0	0
0	0	0	0	0	0	0	0	0	0	0	0	0	0	0	0	0	0	0	0	0	0	0	0	0	0	0	0	0	0	0
0	0	0	0	0	0	0	0	0	0	0	0	0	0	0	0	0	0	0	0	0	0	0	0	0	0	0	0	0	0	0
0	0	0	0	0	0	0	0	0	0	0	0	0	0	0	0	0	0	0	0	0	0	0	0	0	0	0	0	0	0	0
0	0	0	0	0	0	0	0	0	0	0	0	0	0	0	0	0	0	0	0	0	0	0	0	0	0	0	0	0	0	0
0	0	0	0	0	0	0	0	0	0	0	0	0	0	0	0	0	0	0	0	0	0	0	0	0	0	0	0	0	0	0
0	0	0	0	0	0	0	0	0	0	0	0	0	0	0	0	0	0	0	0	0	0	0	0	0	0	0	0	0	0	0
0	0	0	0	0	0	0	0	0	0	0	0	0	0	0	0	0	0	0	0	0	0	0	0	0	0	0	0	0	0	0
0	0	0	0	0	0	0	0	0	0	0	0	0	0	0	0	0	0	0	0	0	0	0	0	0	0	0	0	0	0	0
0	0	0	0	0	0	0	0	0	0	0	0	0	0	0	0	0	0	0	0	0	0	0	0	0	0	0	0	0	0	0
0	0	0	0	0	0	0	0	0	0	0	0	0	0	0	0	0	0	0	0	0	0	0	0	0	0	0	0	0	0	0
0	0	0	0	0	0	0	0	0	0	0	0	0	0	0	0	0	0	0	0	0	0	0	0	0	0	0	0	0	0	0
0	0	0	0	0	0	0	0	0	0	0	0	0	0	0	0	0	0	0	0	0	0	0	0	0	0	0	0	0	0	0
0	0	0	0	0	0	0	0	0	0	0	0	0	0	0	0	0	0	0	0	0	0	0	0	0	0	0	0	0	0	0
0	0	0	0	0	0	0	0	0	0	0	0	0	0	0	0	0	0	0	0	0	0	0	0	0	0	0	0	0	0	0
0	0	0	0	0	0	0	0	0	0	0	0	0	0	0	0	0	0	0	0	0	0	0	0	0	0	0	0	0	0	0
0	0	0	0	0	0	0	0	0	0	0	0	0	0	0	0	0	0	0	0	0	0	0	0	0	0	0	0	0	0	0
0	0	0	0	0	0	0	0	0	0	0	0	0	0	0	0	0	0	0	0	0	0	0	0	0	0	0	0	0	0	0
0	0	0	0	0	0	0	0	0	0	0	0	0	0	0	0	0	0	0	0	0	0	0	0	0	0	0	0	0	0	0
0	0	0	0	0	0	0	0	0	0	0	0	0	0	0	0	0	0	0	0	0	0	0	0	0	0	0	0	0	0	0
0	0	0	0	0	0	0	0	0	0	0	0	0	0	0	0	0	0	0	0	0	0	0	0	0	0	0	0	0	0	0
0	0	0	0	0	0	0	0	0	0	0	0	0	0	0	0	0	0	0	0	0	0	0	0	0	0	0	0	0	0	0
0	0	0	0	0	0	0	0	0	0	0	0	0	0	0	0	0	0	0	0	0	0	0	0	0	0	0	0	0	0	0
0	0	0	0	0	0	0	0	0	0	0	0	0	0	0	0	0	0	0	0	0	0	0	0	0	0	0	0	0	0	0
0	0	0	0	0	0	0	0	0	0	0	0	0	0	0	0	0	0	0	0	0	0	0	0	0	0	0	0	0	0	0
0	0	0	0	0	0	0	0	0	0	0	0	0	0	0	0	0	0	0	0	0	0	0	0	0	0	0	0	0	0	0
0	0	0	0	0	0	0	0	0	0	0	0	0	0	0	0	0	0	0	0	0	0	0	0	0	0	0	0	0	0	0
0	0	0	0	0	0	0	0	0	0	0	0	0	0	0	0	0	0	0	0	0	0	0	0	0	0	0	0	0	0	0
0	0	0	0	0	0	0	0	0	0	0	0	0	0	0	0	0	0	0	0	0	0	0	0	0	0	0	0	0	0	0
0	0	0	0	0	0	0	0	0	0	0	0	0	0	0	0	0	0	0	0	0	0	0	0	0	0	0	0	0	0	0
0	0	0	0	0	0	0	0	0	0	0	0	0	0	0	0	0	0	0	0	0	0	0	0	0	0	0	0	0	0	0
0	0	0	0	0	0	0	0	0	0	0	0	0	0	0	0	0	0	0	0	0	0	0	0	0	0	0	0	0	0	0
0	0	0	0	0	0	0	0	0	0	0	0	0	0	0	0	0	0	0	0	0	0	0	0	0	0	0	0	0	0	0
0	0	0	0	0	0	0	0	0	0	0	0	0	0	0	0	0	0	0	0	0	0	0	0	0	0	0	0	0	0	0
0	0	0	0	0	0	0	0	0	0	0	0	0	0	0	0	0	0	0	0	0	0	0	0	0	0	0	0	0	0	0
0	0	0	0	0	0	0	0	0	0	0	0	0	0	0	0	0	0	0	0	0	0	0	0	0	0	0	0	0	0	0
0	0	0	0	0	0	0	0	0	0	0	0	0	0	0	0	0	0	0	0	0	0	0	0	0	0	0	0	0	0	0
0	0	0	0	0	0	0	0	0	0	0	0	0	0	0	0	0	0	0	0	0	0	0	0	0	0	0	0	0	0	0
0	0	0	0	0	0	0	0	0	0	0	0	0	0	0	0	0	0	0	0	0	0	0	0	0	0	0	0	0	0	0
0	0	0	0	0	0	0	0	0	0	0	0	0	0	0	0	0	0	0	0	0	0	0	0	0	0	0	0	0	0	0
0	0	0	0	0	0	0	0	0	0	0	0	0	0	0	0	0	0	0	0	0	0	0	0	0	0	0	0	0	0	0
0	0	0	0	0	0	0	0	0	0	0	0	0	0	0	0	0	0	0	0	0	0	0	0	0	0	0	0	0	0	0
0	0	0	0	0	0	0	0	0	0	0	0	0	0	0	0	0	0	0	0	0	0	0	0	0	0	0	0	0	0	0
0	0	0	0	0	0	0	0	0	0	0	0	0	0	0	0	0	0	0	0	0	0	0	0	0	0	0	0	0	0	0
0	0	0	0	0	0	0	0	0	0	0	0	0	0	0	0	0	0	0	0	0	0	0	0	0	0	0	0	0	0	0
0	0	0	0	0	0	0	0	0	0	0	0	0	0	0	0	0	0	0	0	0	0	0	0	0	0	0	0	0	0	0
0	0	0	0	0	0	0	0	0	0	0	0	0	0	0	0	0	0	0	0	0	0	0	0	0	0	0	0	0	0	0
0	0	0	0	0	0	0	0	0	0	0	0	0	0	0	0	0	0	0	0	0	0	0	0	0	0	0	0	0	0	0
0	0	0	0	0	0	0	0	0	0	0	0	0	0	0	0	0	0	0	0	0	0	0	0	0	0	0	0	0	0	0
0	0	0	0	0	0	0	0	0	0	0	0	0	0	0	0	0	0	0	0	0	0	0	0	0	0	0	0	0	0	0
0	0	0	0	0	0	0	0	0	0	0	0	0	0	0	0	0	0	0	0	0	0	0	0	0	0	0	0	0	0	0
0	0	0	0	0	0	0	0	0	0	0	0	0	0	0	0	0	0	0	0	0	0	0	0	0	0	0	0	0	0	0
0	0	0	0	0	0	0	0	0	0	0	0	0	0	0	0	0	0	0	0	0	0	0	0	0	0	0	0	0	0	0
0	0	0	0	0	0	0	0	0	0	0	0	0	0	0	0	0	0	0	0	0	0	0	0	0	0	0	0	0	0	0
0	0	0	0	0	0	0	0	0	0	0	0	0	0	0	0	0	0	0	0	0	0	0	0	0	0	0	0	0	0	0
0	0	0	0	0	0	0	0	0	0	0	0	0	0	0	0	0	0	0	0	0	0	0	0	0	0	0	0	0	0	0
0	0	0	0	0	0	0	0	0	0	0	0	0	0	0	0	0	0	0	0	0	0	0	0	0	0	0	0	0	0	0
0	0	0	0	0	0	0	0	0	0	0	0	0	0	0	0	0	0	0	0	0	0	0	0	0	0	0	0	0	0	0
0	0	0	0	0	0	0	0	0	0	0	0	0	0	0	0	0	0	0	0	0	0	0	0	0	0	0	0	0	0	0
0	0	0	0	0	0	0	0	0	0	0	0	0	0	0	0	0	0	0	0	0	0	0	0	0	0	0	0	0	0	0
0	0	0	0	0	0	0	0	0	0	0	0	0	0	0	0	0	0	0	0	0	0	0	0	0	0	0	0	0	0	0
0	0	0	0	0	0	0	0	0	0	0	0	0	0	0	0	0	0	0	0	0	0	0	0	0	0	0	0	0	0	0
0	0	0	0	0	0	0	0	0	0	0	0	0	0	0	0	0	0	0	0	0	0	0	0	0	0	0	0	0	0	0
0	0	0	0	0	0	0	0	0	0	0	0	0	0	0	0	0	0	0	0	0	0	0	0	0	0	0	0	0	0	0
0	0	0	0	0	0	0	0	0	0	0	0	0	0	0	0	0	0	0	0	0	0	0	0	0	0	0	0	0	0	0
0	0	0	0	0	0	0	0	0	0	0	0	0	0	0	0	0	0	0	0	0	0	0	0	0	0	0	0	0	0	0
0	0	0	0	0	0	0	0	0	0	0	0	0	0	0	0	0	0	0	0	0	0	0	0	0	0	0	0	0	0	0
0	0	0	0	0	0	0	0	0	0	0	0	0	0	0	0	0	0	0	0	0	0	0	0	0	0	0	0	0	0	0
0	0	0	0	0	0	0	0	0	0	0	0	0	0	0	0	0	0	0	0	0	0	0	0	0	0	0	0	0	0	0
0	0	0	0	0	0	0	0	0	0	0	0	0	0	0	0	0	0	0	0	0	0	0	0	0	0	0	0	0	0	0
0	0	0	0	0	0	0	0	0	0	0	0	0	0	0	0	0	0	0	0	0	0	0	0	0	0	0	0	0	0	0
0	0	0	0	0	0	0	0	0	0	0	0	0	0	0	0	0	0	0	0	0	0	0	0	0	0	0	0	0	0	0
0	0	0	0	0	0	0	0	0	0	0	0	0	0	0	0	0	0	0	0	0	0	0	0	0	0	0	0	0	0	0
0	0	0	0	0	0	0	0	0	0	0	0	0	0	0	0	0	0	0	0	0	0	0	0	0	0	0	0	0	0	0
0	0	0	0	0	0	0	0	0	0	0	0	0	0	0	0	0	0	0	0	0	0	0	0	0	0	0	0	0	0	0
0	0	0	0	0	0	0	0	0	0	0	0	0	0	0	0	0	0	0	0	0	0	0	0	0	0	0	0	0	0	0
0	0	0	0	0	0	0	0	0	0	0	0	0	0	0	0	0	0	0	0	0	0	0	0	0	0	0	0	0	0	0
0	0	0	0	0	0	0	0	0	0	0	0	0	0	0	0	0	0	0	0	0	0	0	0	0	0	0	0	0	0	0
0	0	0	0	0	0	0	0	0	0	0	0	0	0	0	0	0	0	0	0	0	0	0	0	0	0	0	0	0	0	0
0	0	0	0	0	0	0	0	0	0	0	0	0	0	0	0	0	0	0	0	0	0	0	0	0	0	0	0	0	0	0
0	0	0	0	0	0	0	0	0	0	0	0	0	0	0	0	0	0	0	0	0	0	0	0	0	0	0	0	0	0	0
0	0	0	0	0	0	0	0	0	0	0	0	0	0	0	0	0	0	0	0	0	0	0	0	0	0	0	0	0	0	0
0	0	0	0	0	0	0	0	0	0	0	0	0	0	0	0	0	0	0	0	0	0	0	0	0	0	0	0	0	0	0
0	0	0	0	0	0	0	0	0	0	0	0	0	0	0	0	0	0	0	0	0	0	0	0	0	0	0	0	0	0	0
0	0	0	0	0	0	0	0	0	0	0	0	0	0	0	0	0	0	0	0	0	0	0	0	0	0	0	0	0	0	0
0	0	0	0	0	0	0	0	0	0	0	0	0	0	0	0	0	0	0	0	0	0	0	0	0	0	0	0	0	0	0
0	0	0	0	0	0	0	0	0	0	0	0	0	0	0	0	0	0	0	0	0	0	0	0	0	0	0	0	0	0	0
0	0	0	0	0	0	0	0	0	0	0	0	0	0	0	0	0	0	0	0	0	0	0	0	0	0	0	0	0	0	0
0	0	0	0	0	0	0	0	0	0	0	0	0	0	0	0	0	0	0	0	0	0	0	0	0	0	0	0	0	0	0
0	0	0	0	0	0	0	0	0	0	0	0	0	0	0	0	0	0	0	0	0	0	0	0	0	0	0	0	0	0	0
0	0	0	0	0	0	0	0	0	0	0	0	0	0	0	0	0	0	0	0	0	0	0	0	0	0	0	0	0	0	0
0	0	0	0	0	0	0	0	0	0	0	0	0	0	0	0	0	0	0	0	0	0	0	0	0	0	0	0	0	0	0
0	0	0	0	0	0	0	0	0	0	0	0	0	0	0	0	0	0	0	0	0	0	0	0	0	0	0	0	0	0	0
0	0	0	0	0	0	0	0	0	0	0	0	0	0	0	0	0	0	0	0	0	0	0	0	0	0	0	0	0	0	0
0	0	0	0	0	0	0	0	0	0	0	0	0	0	0	0	0	0	0	0	0	0	0	0	0	0	0	0	0	0	0
0	0	0	0	0	0	0	0	0	0	0	0	0	0	0	0	0	0	0	0	0	0	0	0	0	0	0	0	0	0	0
0	0	0	0	0	0	0	0	0	0	0	0	0	0	0	0	0	0	0	0	0	0	0	0	0	0	0	0	0	0	0
0	0	0	0	0	0	0	0	0	0	0	0	0	0	0	0	0	0	0	0	0	0	0	0	0	0	0	0	0	0	0
0	0	0	0	0	0	0	0	0	0	0	0	0	0	0	0	0	0	0	0	0	0	0	0	0	0	0	0	0	0	0
0	0	0	0	0	0	0	0	0	0	0	0	0	0	0	0	0	0	0	0	0	0	0	0	0	0	0	0	0	0	0
0	0	0	0	0	0	0	0	0	0	0	0	0	0	0	0	0	0	0	0	0	0	0	0	0	0	0	0	0	0	0
0	0	0	0	0	0	0	0	0	0	0	0	0	0	0	0	0	0	0	0	0	0	0	0	0	0	0	0	0	0	0
0	0	0	0	0	0	0	0	0	0	0	0	0	0	0	0	0	0	0	0	0	0	0	0	0	0	0	0	0	0	0
0	0	0	0	0	0	0	0	0	0	0	0	0	0	0	0	0	0	0	0	0	0	0	0	0	0	0	0	0	0	0
0	0	0	0	0	0	0	0	0	0	0	0	0	0	0	0	0	0	0	0	0	0	0	0	0	0	0	0	0	0	0
0	0	0	0	0	0	0	0	0	0	0	0	0	0	0	0	0	0	0	0	0	0	0	0	0	0	0	0	0	0	0
0	0	0	0	0	0	0	0	0	0	0	0	0	0	0	0	0	0	0	0	0	0	0	0	0	0	0	0	0	0	0
0	0	0	0	0	0	0	0	0	0	0	0	0	0	0	0	0	0	0	0	0	0	0	0	0	0	0	0	0	0	0
0	0	0	0	0	0	0	0	0	0	0	0	0	0	0	0	0	0	0	0	0	0	0	0	0	0	0	0	0	0	0
0	0	0	0	0	0	0	0	0	0	0	0	0	0	0	0	0	0	0	0	0	0	0	0	0	0	0	0	0	0	0
0	0	0	0	0	0	0	0	0	0	0	0	0	0	0	0	0	0	0	0	0	0	0	0	0	0	0	0	0	0	0
0	0	0	0	0	0	0	0	0	0	0	0	0	0	0	0	0	0	0	0	0	0	0	0	0	0	0	0	0	0	0
0	0	0	0	0	0	0	0	0	0	0	0	0	0	0	0	0	0	0	0	0	0	0	0	0	0	0	0	0	0	0
0	0	0	0	0	0	0	0	0	0	0	0	0	0	0	0	0	0	0	0	0	0	0	0	0	0	0	0	0	0	0
0	0	0	0	0	0	0	0	0	0	0	0	0	0	0	0	0	0	0	0	0	0	0	0	0	0	0	0	0	0	0
0	0	0	0	0	0	0	0	0	0	0	0	0	0	0	0	0	0	0	0	0	0	0	0	0	0	0	0	0	0	0
0	0	0	0	0	0	0	0	0	0	0	0	0	0	0	0	0	0	0	0	0	0	0	0	0	0	0	0	0	0	0
0	0	0	0	0	0	0	0	0	0	0	0	0	0	0	0	0	0	0	0	0	0	0	0	0	0	0	0	0	0	0
0	0	0	0	0	0	0	0	0	0	0	0	0	0	0	0	0	0	0	0	0	0	0	0	0	0	0	0	0	0	0
0	0	0	0	0	0	0	0	0	0	0	0	0	0	0	0	0	0	0	0	0	0	0	0	0	0	0	0	0	0	0
0	0	0	0	0	0	0	0	0	0	0	0	0	0	0	0	0	0	0	0	0	0	0	0	0	0	0	0	0	0	0
0	0	0	0	0	0	0	0	0	0	0	0	0	0	0	0	0	0	0	0	0	0	0	0	0	0	0	0	0	0	0
0	0	0	0	0	0	0	0	0	0	0	0	0	0	0	0	0	0	0	0	0	0	0	0	0	0	0	0	0	0	0
0	0	0	0	0	0	0	0	0	0	0	0	0	0	0	0	0	0	0	0	0	0	0	0	0	0	0	0	0	0	0
0	0	0	0	0	0	0	0	0	0	0	0	0	0	0	0	0	0	0	0	0	0	0	0	0	0	0	0	0	0	0
0	0	0	0	0	0	0	0	0	0	0	0	0	0	0	0	0	0	0	0	0	0	0	0	0	0	0	0	0	0	0
0	0	0	0	0	0	0	0	0	0	0	0	0	0	0	0	0	0	0	0	0	0	0	0	0	0	0	0	0	0	0
0	0	0	0	0	0	0	0	0	0	0	0	0	0	0	0	0	0	0	0	0	0	0	0	0	0	0	0	0	0	0
0	0	0	0	0	0	0	0	0	0	0	0	0	0	0	0	0	0	0	0	0	0	0	0	0	0	0	0	0	0	0
0	0	0	0	0	0	0	0	0	0	0	0	0	0	0	0	0	0	0	0	0	0	0	0	0	0	0	0	0	0	0
0	0	0	0	0	0	0	0	0	0	0	0	0	0	0	0	0	0	0	0	0	0	0	0	0	0	0	0	0	0	0
0	0	0	0	0	0	0	0	0	0	0	0	0	0	0	0	0	0	0	0	0	0	0	0	0	0	0	0	0	0	0
0	0	0	0	0	0	0	0	0	0	0	0	0	0	0	0	0	0	0	0	0	0	0	0	0	0	0	0	0	0	0
0	0	0	0	0	0	0	0	0	0	0	0	0	0	0	0	0	0	0	0	0	0	0	0	0	0	0	0	0	0	0
0	0	0	0	0	0	0	0	0	0	0	0	0	0	0	0	0	0	0	0	0	0	0	0	0	0	0	0	0	0	0
0	0	0	0	0	0	0	0	0	0	0	0	0	0	0	0	0	0	0	0	0	0	0	0	0	0	0	0	0	0	0
0	0	0	0	0	0	0	0	0	0	0	0	0	0	0	0	0	0	0	0	0	0	0	0	0	0	0	0	0	0	0
0	0	0	0	0	0	0	0	0	0	0	0	0	0	0	0	0	0	0	0	0	0	0	0	0	0	0	0	0	0	0
0	0	0	0	0	0	0	0	0	0	0	0	0	0	0	0	0	0	0	0	0	0	0	0	0	0	0	0	0	0	0
0	0	0	0	0	0	0	0	0	0	0	0	0	0	0	0	0	0	0	0	0	0	0	0	0	0	0	0	0	0	0
0	0	0	0	0	0	0	0	0	0	0	0	0	0	0	0	0	0	0	0	0	0	0	0	0	0	0	0	0	0	0
0	0	0	0	0	0	0	0	0	0	0	0	0	0	0	0	0	0	0	0	0	0	0	0	0	0	0	0	0	0	0
0	0	0	0	0	0	0	0	0	0	0	0	0	0	0	0	0	0	0	0	0	0	0	0	0	0	0	0	0	0	0
0	0	0	0	0	0	0	0	0	0	0	0	0	0	0	0	0	0	0	0	0	0	0	0	0	0	0	0	0	0	0
0	0	0	0	0	0	0	0	0	0	0	0	0	0	0	0	0	0	0	0	0	0	0	0	0	0	0	0	0	0	0
0	0	0	0	0	0	0	0	0	0	0	0	0	0	0	0	0	0	0	0	0	0	0	0	0	0	0	0	0	0	0
0	0	0	0	0	0	0	0	0	0	0	0	0	0	0	0	0	0	0	0	0	0	0	0	0	0	0	0	0	0	0
0	0	0	0	0	0	0	0	0	0	0	0	0	0	0	0	0	0	0	0	0	0	0	0	0	0	0	0	0	0	0
0	0	0	0	0	0	0	0	0	0	0	0	0	0	0	0	0	0	0	0	0	0	0	0	0	0	0	0	0	0	0
0	0	0	0	0	0	0	0	0	0	0	0	0	0	0	0	0	0	0	0	0	0	0	0	0	0	0	0	0	0	0
0	0	0	0	0	0	0	0	0	0	0	0	0	0	0	0	0	0	0	0	0	0	0	0	0	0	0	0	0	0	0
0	0	0	0	0	0	0	0	0	0	0	0	0	0	0	0	0	0	0	0	0	0	0	0	0	0	0	0	0	0	0
0	0	0	0	0	0	0	0	0	0	0	0	0	0	0	0	0	0	0	0	0	0	0	0	0	0	0	0	0	0	0
0	0	0	0	0	0	0	0	0	0	0	0	0	0	0	0	0	0	0	0	0	0	0	0	0	0	0	0	0	0	0
0	0	0	0	0	0	0	0	0	0	0	0	0	0	0	0	0	0	0	0	0	0	0	0	0	0	0	0	0	0	0
0	0	0	0	0	0	0	0	0	0	0	0	0	0	0	0	0	0	0	0	0	0	0	0	0	0	0	0	0	0	0
0	0	0	0	0	0	0	0	0	0	0	0	0	0	0	0	0	0	0	0	0	0	0	0	0	0	0	0	0	0	0
0	0	0	0	0	0	0	0	0	0	0	0	0	0	0	0	0	0	0	0	0	0	0	0	0	0	0	0	0	0	0
0	0	0	0	0	0	0	0	0	0	0	0	0	0	0	0	0	0	0	0	0	0	0	0	0	0	0	0	0	0	0
0	0	0	0	0	0	0	0	0	0	0	0	0	0	0	0	0	0	0	0	0	0	0	0	0	0	0	0	0	0	0
0	0	0	0	0	0	0	0	0	0	0	0	0	0	0	0	0	0	0	0	0	0	0	0	0	0	0	0	0	0	0
0	0	0	0	0	0	0	0	0	0	0	0	0	0	0	0	0	0	0	0	0	0	0	0	0	0	0	0	0	0	0
0	0	0	0	0	0	0	0	0	0	0	0	0	0	0	0	0	0	0	0	0	0	0	0	0	0	0	0	0	0	0
0	0	0	0	0	0	0	0	0	0	0	0	0	0	0	0	0	0	0	0	0	0	0	0	0	0	0	0	0	0	0
0	0	0	0	0	0	0	0	0	0	0	0	0	0	0	0	0	0	0	0	0	0	0	0	0	0	0	0	0	0	0
0	0	0	0	0	0	0	0	0	0	0	0	0	0	0	0	0	0	0	0	0	0	0	0	0	0	0	0	0	0	0
0	0	0	0	0	0	0	0	0	0	0	0	0	0	0	0	0	0	0	0	0	0	0	0	0	0	0	0	0	0	0
0	0	0	0	0	0	0	0	0	0	0	0	0	0	0	0	0	0	0	0	0	0	0	0	0	0	0	0	0	0	0
0	0	0	0	0	0	0	0	0	0	0	0	0	0	0	0	0	0	0	0	0	0	0	0	0	0	0	0	0	0	0
0	0	0	0	0	0	0	0	0	0	0	0	0	0	0	0	0	0	0	0	0	0	0	0	0	0	0	0	0	0	0
0	0	0	0	0	0	0	0	0	0	0	0	0	0	0	0	0	0	0	0	0	0	0	0	0	0	0	0	0	0	0
0	0	0	0	0	0	0	0	0	0	0	0	0	0	0	0	0	0	0	0	0	0	0	0	0	0	0	0	0	0	0
0	0	0	0	0	0	0	0	0	0	0	0	0	0	0	0	0	0	0	0	0	0	0	0	0	0	0	0	0	0	0
0	0	0	0	0	0	0	0	0	0	0	0	0	0	0	0	0	0	0	0	0	0	0	0	0	0	0	0	0	0	0
0	0	0	0	0	0	0	0	0	0	0	0	0	0	0	0	0	0	0	0	0	0	0	0	0	0	0	0	0	0	0
0	0	0	0	0	0	0	0	0	0	0	0	0	0	0	0	0	0	0	0	0	0	0	0	0	0	0	0	0	0	0
0	0	0	0	0	0	0	0	0	0	0	0	0	0	0	0	0	0	0	0	0	0	0	0	0	0	0	0	0	0	0
0	0	0	0	0	0	0	0	0	0	0	0	0	0	0	0	0	0	0	0	0	0	0	0	0	0	0	0	0	0	0
0	0	0	0	0	0	0	0	0	0	0	0	0	0	0	0	0	0	0	0	0	0	0	0	0	0	0	0	0	0	0
0	0	0	0	0	0	0	0	0	0	0	0	0	0	0	0	0	0	0	0	0	0	0	0	0	0	0	0	0	0	0
0	0	0	0	0	0	0	0	0	0	0	0	0	0	0	0	0	0	0	0	0	0	0	0	0	0	0	0	0	0	0
0	0	0	0	0	0	0	0	0	0	0	0	0	0	0	0	0	0	0	0	0	0	0	0	0	0	0	0	0	0	0
0	0	0	0	0	0	0	0	0	0	0	0	0	0	0	0	0	0	0	0	0	0	0	0	0	0	0	0	0	0	0
0	0	0	0	0	0	0	0	0	0	0	0	0	0	0	0	0	0	0	0	0	0	0	0	0	0	0	0	0	0	0
0	0	0	0	0	0	0	0	0	0	0	0	0	0	0	0	0	0	0	0	0	0	0	0	0	0	0	0	0	0	0
0	0	0	0	0	0	0	0	0	0	0	0	0	0	0	0	0	0	0	0	0	0	0	0	0	0	0	0	0	0	0
0	0	0	0	0	0	0	0	0	0	0	0	0	0	0	0	0	0	0	0	0	0	0	0	0	0	0	0	0	0	0
0	0	0	0	0	0	0	0	0	0	0	0	0	0	0	0	0	0	0	0	0	0	0	0	0	0	0	0	0	0	0
0	0	0	0	0	0	0	0	0	0	0	0	0	0	0	0	0	0	0	0	0	0	0	0	0	0	0	0	0	0	0
0	0	0	0	0	0	0	0	0	0	0	0	0	0	0	0	0	0	0	0	0	0	0	0	0	0	0	0	0	0	0
0	0	0	0	0	0	0	0	0	0	0	0	0	0	0	0	0	0	0	0	0	0	0	0	0	0	0	0	0	0	0
0	0	0	0	0	0	0	0	0	0	0	0	0	0	0	0	0	0	0	0	0	0	0	0	0	0	0	0	0	0	0
0	0	0	0	0	0	0	0	0	0	0	0	0	0	0	0	0	0	0	0	0	0	0	0	0	0	0	0	0	0	0
0	0	0	0	0	0	0	0	0	0	0	0	0	0	0	0	0	0	0	0	0	0	0	0	0	0	0	0	0	0	0
0	0	0	0	0	0	0	0	0	0	0	0	0	0	0	0	0	0	0	0	0	0	0	0	0	0	0	0	0	0	0
0	0	0	0	0	0	0	0	0	0	0	0	0	0	0	0	0	0	0	0	0	0	0	0	0	0	0	0	0	0	0
0	0	0	0	0	0	0	0	0	0	0	0	0	0	0	0	0	0	0	0	0	0	0	0	0	0	0	0	0	0	0
0	0	0	0	0	0	0	0	0	0	0	0	0	0	0	0	0	0	0	0	0	0	0	0	0	0	0	0	0	0	0
0	0	0	0	0	0	0	0	0	0	0	0	0	0	0	0	0	0	0	0	0	0	0	0	0	0	0	0	0	0	0
0	0	0	0	0	0	0	0	0	0	0	0	0	0	0	0	0	0	0	0	0	0	0	0	0	0	0	0	0	0	0
0	0	0	0	0	0	0	0	0	0	0	0	0	0	0	0	0	0	0	0	0	0	0	0	0	0	0	0	0	0	0
0	0	0	0	0	0	0	0	0	0	0	0	0	0	0	0	0	0	0	0	0	0	0	0	0	0	0	0	0	0	0
0	0	0	0	0	0	0	0	0	0	0	0	0	0	0	0	0	0	0	0	0	0	0	0	0	0	0	0	0	0	0
0	0	0	0	0	0	0	0	0	0	0	0	0	0	0	0	0	0	0	0	0	0	0	0	0	0	0	0	0	0	0
0	0	0	0	0	0	0	0	0	0	0	0	0	0	0	0	0	0	0	0	0	0	0	0	0	0	0	0	0	0	0
0	0	0	0	0	0	0	0	0	0	0	0	0	0	0	0	0	0	0	0	0	0	0	0	0	0	0	0	0	0	0
0	0	0	0	0	0	0	0	0	0	0	0	0	0	0	0	0	0	0	0	0	0	0	0	0	0	0	0	0	0	0
0	0	0	0	0	0	0	0	0	0	0	0	0	0	0	0	0	0	0	0	0	0	0	0	0	0	0	0	0	0	0
0	0	0	0	0	0	0	0	0	0	0	0	0	0	0	0	0	0	0	0	0	0	0	0	0	0	0	0	0	0	0
0	0	0	0	0	0	0	0	0	0	0	0	0	0	0	0	0	0	0	0	0	0	0	0	0	0	0	0	0	0	0
0	0	0	0	0	0	0	0	0	0	0	0	0	0	0	0	0	0	0	0	0	0	0	0	0	0	0	0	0	0	0
0	0	0	0	0	0	0	0	0	0	0	0	0	0	0	0	0	0	0	0	0	0	0	0	0	0	0	0	0	0	0
0	0	0	0	0	0	0	0	0	0	0	0	0	0	0	0	0	0	0	0	0	0	0	0	0	0	0	0	0	0	0
0	0	0	0	0	0	0	0	0	0	0	0	0	0	0	0	0	0	0	0	0	0	0	0	0	0	0	0	0	0	0
0	0	0	0	0	0	0	0	0	0	0	0	0	0	0	0	0	0	0	0	0	0	0	0	0	0	0	0	0	0	0
0	0	0	0	0	0	0	0	0	0	0	0	0	0	0	0	0	0	0	0	0	0	0	0	0	0	0	0	0	0	0
0	0	0	0	0	0	0	0	0	0	0	0	0	0	0	0	0	0	0	0	0	0	0	0	0	0	0	0	0	0	0
0	0	0	0	0	0	0	0	0	0	0	0	0	0	0	0	0	0	0	0	0	0	0	0	0	0	0	0	0	0	0
0	0	0	0	0	0	0	0	0	0	0	0	0	0	0	0	0	0	0	0	0	0	0	0	0	0	0	0	0	0	0
0	0	0	0	0	0	0	0	0	0	0	0	0	0	0	0	0	0	0	0	0	0	0	0	0	0	0	0	0	0	0
0	0	0	0	0	0	0	0	0	0	0	0	0	0	0	0	0	0	0	0	0	0	0	0	0	0	0	0	0	0	0
0	0	0	0	0	0	0	0	0	0	0	0	0	0	0	0	0	0	0	0	0	0	0	0	0	0	0	0	0	0	0
0	0	0	0	0	0	0	0	0	0	0	0	0	0	0	0	0	0	0	0	0	0	0	0	0	0	0	0	0	0	0
0	0	0	0	0	0	0	0	0	0	0	0	0	0	0	0	0	0	0	0	0	0	0	0	0	0	0	0	0	0	0
0	0	0	0	0	0	0	0	0	0	0	0	0	0	0	0	0	0	0	0	0	0	0	0	0	0	0	0	0	0	0
0	0	0	0	0	0	0	0	0	0	0	0	0	0	0	0	0	0	0	0	0	0	0	0	0	0	0	0	0	0	0
0	0	0	0	0	0	0	0	0	0	0	0	0	0	0	0	0	0	0	0	0	0	0	0	0	0	0	0	0	0	0
0	0	0	0	0	0	0	0	0	0	0	0	0	0	0	0	0	0	0	0	0	0	0	0	0	0	0	0	0	0	0
0	0	0	0	0	0	0	0	0	0	0	0	0	0	0	0	0	0	0	0	0	0	0	0	0	0	0	0	0	0	0
0	0	0	0	0	0	0	0	0	0	0	0	0	0	0	0	0	0	0	0	0	0	0	0	0	0	0	0	0	0	0
0	0	0	0	0	0	0	0	0	0	0	0	0	0	0	0	0	0	0	0	0	0	0	0	0	0	0	0	0	0	0
0	0	0	0	0	0	0	0	0	0	0	0	0	0	0	0	0	0	0	0	0	0	0	0	0	0	0	0	0	0	0
0	0	0	0	0	0	0	0	0	0	0	0	0	0	0	0	0	0	0	0	0	0	0	0	0	0	0	0	0	0	0
0	0	0	0	0	0	0	0	0	0	0	0	0	0	0	0	0	0	0	0	0	0	0	0	0	0	0	0	0	0	0
0	0	0	0	0	0	0	0	0	0	0	0	0	0	0	0	0	0	0	0	0	0	0	0	0	0	0	0	0	0	0
0	0	0	0	0	0	0	0	0	0	0	0	0	0	0	0	0	0	0	0	0	0	0	0	0	0	0	0	0	0	0
0	0	0	0	0	0	0	0	0	0	0	0	0	0	0	0	0	0	0	0	0	0	0	0	0	0	0	0	0	0	0
0	0	0	0	0	0	0	0	0	0	0	0	0	0	0	0	0	0	0	0	0	0	0	0	0	0	0	0	0	0	0
0	0	0	0	0	0	0	0	0	0	0	0	0	0	0	0	0	0	0	0	0	0	0	0	0	0	0	0	0	0	0
0	0	0	0	0	0	0	0	0	0	0	0	0	0	0	0	0	0	0	0	0	0	0	0	0	0	0	0	0	0	0
0	0	0	0	0	0	0	0	0	0	0	0	0	0	0	0	0	0	0	0	0	0	0	0	0	0	0	0	0	0	0
0	0	0	0	0	0	0	0	0	0	0	0	0	0	0	0	0	0	0	0	0	0	0	0	0	0	0	0	0	0	0
0	0	0	0	0	0	0	0	0	0	0	0	0	0	0	0	0	0	0	0	0	0	0	0	0	0	0	0	0	0	0
0	0	0	0	0	0	0	0	0	0	0	0	0	0	0	0	0	0	0	0	0	0	0	0	0	0	0	0	0	0	0
0	0	0	0	0	0	0	0	0	0	0	0	0	0	0	0	0	0	0	0	0	0	0	0	0	0	0	0	0	0	0
0	0	0	0	0	0	0	0	0	0	0	0	0	0	0	0	0	0	0	0	0	0	0	0	0	0	0	0	0	0	0
0	0	0	0	0	0	0	0	0	0	0	0	0	0	0	0	0	0	0	0	0	0	0	0	0	0	0	0	0	0	0
0	0	0	0	0	0	0	0	0	0	0	0	0	0	0	0	0	0	0	0	0	0	0	0	0	0	0	0	0	0	0
0	0	0	0	0	0	0	0	0	0	0	0	0	0	0	0	0	0	0	0	0	0	0	0	0	0	0	0	0	0	0
0	0	0	0	0	0	0	0	0	0	0	0	0	0	0	0	0	0	0	0	0	0	0	0	0	0	0	0	0	0	0
0	0	0	0	0	0	0	0	0	0	0	0	0	0	0	0	0	0	0	0	0	0	0	0	0	0	0	0	0	0	0
0	0	0	0	0	0	0	0	0	0	0	0	0	0	0	0	0	0	0	0	0	0	0	0	0	0	0	0	0	0	0
0	0	0	0	0	0	0	0	0	0	0	0	0	0	0	0	0	0	0	0	0	0	0	0	0	0	0	0	0	0	0
0	0	0	0	0	0	0	0	0	0	0	0	0	0	0	0	0	0	0	0	0	0	0	0	0	0	0	0	0	0	0
0	0	0	0	0	0	0	0	0	0	0	0	0	0	0	0	0	0	0	0	0	0	0	0	0	0	0	0	0	0	0
0	0	0	0	0	0	0	0	0	0	0	0	0	0	0	0	0	0	0	0	0	0	0	0	0	0	0	0	0	0	0
0	0	0	0	0	0	0	0	0	0	0	0	0	0	0	0	0	0	0	0	0	0	0	0	0	0	0	0	0	0	0
0	0	0	0	0	0	0	0	0	0	0	0	0	0	0	0	0	0	0	0	0	0	0	0	0	0	0	0	0	0	0
0	0	0	0	0	0	0	0	0	0	0	0	0	0	0	0	0	0	0	0	0	0	0	0	0	0	0	0	0	0	0
0	0	0	0	0	0	0	0	0	0	0	0	0	0	0	0	0	0	0	0	0	0	0	0	0	0	0	0	0	0	0
0	0	0	0	0	0	0	0	0	0	0	0	0	0	0	0	0	0	0	0	0	0	0	0	0	0	0	0	0	0	0
0	0	0	0	0	0	0	0	0	0	0	0	0	0	0	0	0	0	0	0	0	0	0	0	0	0	0	0	0	0	0
0	0	0	0	0	0	0	0	0	0	0	0	0	0	0	0	0	0	0	0	0	0	0	0	0	0	0	0	0	0	0
0	0	0	0	0	0	0	0	0	0	0	0	0	0	0	0	0	0	0	0	0	0	0	0	0	0	0	0	0	0	0
0	0	0	0	0	0	0	0	0	0	0	0	0	0	0	0	0	0	0	0	0	0	0	0	0	0	0	0	0	0	0
0	0	0	0	0	0	0	0	0	0	0	0	0	0	0	0	0	0	0	0	0	0	0	0	0	0	0	0	0	0	0
0	0	0	0	0	0	0	0	0	0	0	0	0	0	0	0	0	0	0	0	0	0	0	0	0	0	0	0	0	0	0
0	0	0	0	0	0	0	0	0	0	0	0	0	0	0	0	0	0	0	0	0	0	0	0	0	0	0	0	0	0	0
0	0	0	0	0	0	0	0	0	0	0	0	0	0	0	0	0	0	0	0	0	0	0	0	0	0	0	0	0	0	0
0	0	0	0	0	0	0	0	0	0	0	0	0	0	0	0	0	0	0	0	0	0	0	0	0	0	0	0	0	0	0
0	0	0	0	0	0	0	0	0	0	0	0	0	0	0	0	0	0	0	0	0	0	0	0	0	0	0	0	0	0	0
0	0	0	0	0	0	0	0	0	0	0	0	0	0	0	0	0	0	0	0	0	0	0	0	0	0	0	0	0	0	0
0	0	0	0	0	0	0	0	0	0	0	0	0	0	0	0	0	0	0	0	0	0	0	0	0	0	0	0	0	0	0
0	0	0	0	0	0	0	0	0	0	0	0	0	0	0	0	0	0	0	0	0	0	0	0	0	0	0	0	0	0	0
0	0	0	0	0	0	0	0	0	0	0	0	0	0	0	0	0	0	0	0	0	0	0	0	0	0	0	0	0	0	0
0	0	0	0	0	0	0	0	0	0	0	0	0	0	0	0	0	0	0	0	0	0	0	0	0	0	0	0	0	0	0
0	0	0	0	0	0	0	0	0	0	0	0	0	0	0	0	0	0	0	0	0	0	0	0	0	0	0	0	0	0	0
0	0	0	0	0	0	0	0	0	0	0	0	0	0	0	0	0	0	0	0	0	0	0	0	0	0	0	0	0	0	0
0	0	0	0	0	0	0	0	0	0	0	0	0	0	0	0	0	0	0	0	0	0	0	0	0	0	0	0	0	0	0
0	0	0	0	0	0	0	0	0	0	0	0	0	0	0	0	0	0	0	0	0	0	0	0	0	0	0	0	0	0	0
0	0	0	0	0	0	0	0	0	0	0	0	0	0	0	0	0	0	0	0	0	0	0	0	0	0	0	0	0	0	0
0	0	0	0	0	0	0	0	0	0	0	0	0	0	0	0	0	0	0	0	0	0	0	0	0	0	0	0	0	0	0
0	0	0	0	0	0	0	0	0	0	0	0	0	0	0	0	0	0	0	0	0	0	0	0	0	0	0	0	0	0	0
0	0	0	0	0	0	0	0	0	0	0	0	0	0	0	0	0	0	0	0	0	0	0	0	0	0	0	0	0	0	0
0	0	0	0	0	0	0	0	0	0	0	0	0	0	0	0	0	0	0	0	0	0	0	0	0	0	0	0	0	0	0
0	0	0	0	0	0	0	0	0	0	0	0	0	0	0	0	0	0	0	0	0	0	0	0	0	0	0	0	0	0	0
0	0	0	0	0	0	0	0	0	0	0	0	0	0	0	0	0	0	0	0	0	0	0	0	0	0	0	0	0	0	0
0	0	0	0	0	0	0	0	0	0	0	0	0	0	0	0	0	0	0	0	0	0	0	0	0	0	0	0	0	0	0
0	0	0	0	0	0	0	0	0	0	0	0	0	0	0	0	0	0	0	0	0	0	0	0	0	0	0	0	0	0	0
0	0	0	0	0	0	0	0	0	0	0	0	0	0	0	0	0	0	0	0	0	0	0	0	0	0	0	0	0	0	0
0	0	0	0	0	0	0	0	0	0	0	0	0	0	0	0	0	0	0	0	0	0	0	0	0	0	0	0	0	0	0
0	0	0	0	0	0	0	0	0	0	0	0	0	0	0	0	0	0	0	0	0	0	0	0	0	0	0	0	0	0	0
0	0	0	0	0	0	0	0	0	0	0	0	0	0	0	0	0	0	0	0	0	0	0	0	0	0	0	0	0	0	0
0	0	0	0	0	0	0	0	0	0	0	0	0	0	0	0	0	0	0	0	0	0	0	0	0	0	0	0	0	0	0
0	0	0	0	0	0	0	0	0	0	0	0	0	0	0	0	0	0	0	0	0	0	0	0	0	0	0	0	0	0	0
0	0	0	0	0	0	0	0	0	0	0	0	0	0	0	0	0	0	0	0	0	0	0	0	0	0	0	0	0	0	0
0	0	0	0	0	0	0	0	0	0	0	0	0	0	0	0	0	0	0	0	0	0	0	0	0	0	0	0	0	0	0
0	0	0	0	0	0	0	0	0	0	0	0	0	0	0	0	0	0	0	0	0	0	0	0	0	0	0	0	0	0	0
0	0	0	0	0	0	0	0	0	0	0	0	0	0	0	0	0	0	0	0	0	0	0	0	0	0	0	0	0	0	0
0	0	0	0	0	0	0	0	0	0	0	0	0	0	0	0	0	0	0	0	0	0	0	0	0	0	0	0	0	0	0
0	0	0	0	0	0	0	0	0	0	0	0	0	0	0	0	0	0	0	0	0	0	0	0	0	0	0	0	0	0	0
0	0	0	0	0	0	0	0	0	0	0	0	0	0	0	0	0	0	0	0	0	0	0	0	0	0	0	0	0	0	0
0	0	0	0	0	0	0	0	0	0	0	0	0	0	0	0	0	0	0	0	0	0	0	0	0	0	0	0	0	0	0
0	0	0	0	0	0	0	0	0	0	0	0	0	0	0	0	0	0	0	0	0	0	0	0	0	0	0	0	0	0	0
0	0	0	0	0	0	0	0	0	0	0	0	0	0	0	0	0	0	0	0	0	0	0	0	0	0	0	0	0	0	0
0	0	0	0	0	0	0	0	0	0	0	0	0	0	0	0	0	0	0	0	0	0	0	0	0	0	0	0	0	0	0
0	0	0	0	0	0	0	0	0	0	0	0	0	0	0	0	0	0	0	0	0	0	0	0	0	0	0	0	0	0	0
0	0	0	0	0	0	0	0	0	0	0	0	0	0	0	0	0	0	0	0	0	0	0	0	0	0	0	0	0	0	0
0	0	0	0	0	0	0	0	0	0	0	0	0	0	0	0	0	0	0	0	0	0	0	0	0	0	0	0	0	0	0
0	0	0	0	0	0	0	0	0	0	0	0	0	0	0	0	0	0	0	0	0	0	0	0	0	0	0	0	0	0	0
0	0	0	0	0	0	0	0	0	0	0	0	0	0	0	0	0	0	0	0	0	0	0	0	0	0	0	0	0	0	0
0	0	0	0	0	0	0	0	0	0	0	0	0	0	0	0	0	0	0	0	0	0	0	0	0	0	0	0	0	0	0
0	0	0	0	0	0	0	0	0	0	0	0	0	0	0	0	0	0	0	0	0	0	0	0	0	0	0	0	0	0	0
0	0	0	0	0	0	0	0	0	0	0	0	0	0	0	0	0	0	0	0	0	0	0	0	0	0	0	0	0	0	0
0	0	0	0	0	0	0	0	0	0	0	0	0	0	0	0	0	0	0	0	0	0	0	0	0	0	0	0	0	0	0
0	0	0	0	0	0	0	0	0	0	0	0	0	0	0	0	0	0	0	0	0	0	0	0	0	0	0	0	0	0	0
0	0	0	0	0	0	0	0	0	0	0	0	0	0	0	0	0	0	0	0	0	0	0	0	0	0	0	0	0	0	0
0	0	0	0	0	0	0	0	0	0	0	0	0	0	0	0	0	0	0	0	0	0	0	0	0	0	0	0	0	0	0
0	0	0	0	0	0	0	0	0	0	0	0	0	0	0	0	0	0	0	0	0	0	0	0	0	0	0	0	0	0	0
0	0	0	0	0	0	0	0	0	0	0	0	0	0	0	0	0	0	0	0	0	0	0	0	0	0	0	0	0	0	0
0	0	0	0	0	0	0	0	0	0	0	0	0	0	0	0	0	0	0	0	0	0	0	0	0	0	0	0	0	0	0
0	0	0	0	0	0	0	0	0	0	0	0	0	0	0	0	0	0	0	0	0	0	0	0	0	0	0	0	0	0	0
0	0	0	0	0	0	0	0	0	0	0	0	0	0	0	0	0	0	0	0	0	0	0	0	0	0	0	0	0	0	0
0	0	0	0	0	0	0	0	0	0	0	0	0	0	0	0	0	0	0	0	0	0	0	0	0	0	0	0	0	0	0
0	0	0	0	0	0	0	0	0	0	0	0	0	0	0	0	0	0	0	0	0	0	0	0	0	0	0	0	0	0	0
0	0	0	0	0	0	0	0	0	0	0	0	0	0	0	0	0	0	0	0	0	0	0	0	0	0	0	0	0	0	0
0	0	0	0	0	0	0	0	0	0	0	0	0	0	0	0	0	0	0	0	0	0	0	0	0	0	0	0	0	0	0
0	0	0	0	0	0	0	0	0	0	0	0	0	0	0	0	0	0	0	0	0	0	0	0	0	0	0	0	0	0	0
0	0	0	0	0	0	0	0	0	0	0	0	0	0	0	0	0	0	0	0	0	0	0	0	0	0	0	0	0	0	0
0	0	0	0	0	0	0	0	0	0	0	0	0	0	0	0	0	0	0	0	0	0	0	0	0	0	0	0	0	0	0
0	0	0	0	0	0	0	0	0	0	0	0	0	0	0	0	0	0	0	0	0	0	0	0	0	0	0	0	0	0	0
0	0	0	0	0	0	0	0	0	0	0	0	0	0	0	0	0	0	0	0	0	0	0	0	0	0	0	0	0	0	0
0	0	0	0	0	0	0	0	0	0	0	0	0	0	0	0	0	0	0	0	0	0	0	0	0	0	0	0	0	0	0
0	0	0	0	0	0	0	0	0	0	0	0	0	0	0	0	0	0	0	0	0	0	0	0	0	0	0	0	0	0	0
0	0	0	0	0	0	0	0	0	0	0	0	0	0	0	0	0	0	0	0	0	0	0	0	0	0	0	0	0	0	0
0	0	0	0	0	0	0	0	0	0	0	0	0	0	0	0	0	0	0	0	0	0	0	0	0	0	0	0	0	0	0
0	0	0	0	0	0	0	0	0	0	0	0	0	0	0	0	0	0	0	0	0	0	0	0	0	0	0	0	0	0	0
0	0	0	0	0	0	0	0	0	0	0	0	0	0	0	0	0	0	0	0	0	0	0	0	0	0	0	0	0	0	0
0	0	0	0	0	0	0	0	0	0	0	0	0	0	0	0	0	0	0	0	0	0	0	0	0	0	0	0	0	0	0
0	0	0	0	0	0	0	0	0	0	0	0	0	0	0	0	0	0	0	0	0	0	0	0	0	0	0	0	0	0	0
0	0	0	0	0	0	0	0	0	0	0	0	0	0	0	0	0	0	0	0	0	0	0	0	0	0	0	0	0	0	0
0	0	0	0	0	0	0	0	0	0	0	0	0	0	0	0	0	0	0	0	0	0	0	0	0	0	0	0	0	0	0
0	0	0	0	0	0	0	0	0	0	0	0	0	0	0	0	0	0	0	0	0	0	0	0	0	0	0	0	0	0	0
0	0	0	0	0	0	0	0	0	0	0	0	0	0	0	0	0	0	0	0	0	0	0	0	0	0	0	0	0	0	0
0	0	0	0	0	0	0	0	0	0	0	0	0	0	0	0	0	0	0	0	0	0	0	0	0	0	0	0	0	0	0
0	0	0	0	0	0	0	0	0	0	0	0	0	0	0	0	0	0	0	0	0	0	0	0	0	0	0	0	0	0	0
0	0	0	0	0	0	0	0	0	0	0	0	0	0	0	0	0	0	0	0	0	0	0	0	0	0	0	0	0	0	0
0	0	0	0	0	0	0	0	0	0	0	0	0	0	0	0	0	0	0	0	0	0	0	0	0	0	0	0	0	0	0
0	0	0	0	0	0	0	0	0	0	0	0	0	0	0	0	0	0	0	0	0	0	0	0	0	0	0	0	0	0	0
0	0	0	0	0	0	0	0	0	0	0	0	0	0	0	0	0	0	0	0	0	0	0	0	0	0	0	0	0	0	0
0	0	0	0	0	0	0	0	0	0	0	0	0	0	0	0	0	0	0	0	0	0	0	0	0	0	0	0	0	0	0
0	0	0	0	0	0	0	0	0	0	0	0	0	0	0	0	0	0	0	0	0	0	0	0	0	0	0	0	0	0	0
0	0	0	0	0	0	0	0	0	0	0	0	0	0	0	0	0	0	0	0	0	0	0	0	0	0	0	0	0	0	0
0	0	0	0	0	0	0	0	0	0	0	0	0	0	0	0	0	0	0	0	0	0	0	0	0	0	0	0	0	0	0
0	0	0	0	0	0	0	0	0	0	0	0	0	0	0	0	0	0	0	0	0	0	0	0	0	0	0	0	0	0	0
0	0	0	0	0	0	0	0	0	0	0	0	0	0	0	0	0	0	0	0	0	0	0	0	0	0	0	0	0	0	0
0	0	0	0	0	0	0	0	0	0	0	0	0	0	0	0	0	0	0	0	0	0	0	0	0	0	0	0	0	0	0
0	0	0	0	0	0	0	0	0	0	0	0	0	0	0	0	0	0	0	0	0	0	0	0	0	0	0	0	0	0	0
0	0	0	0	0	0	0	0	0	0	0	0	0	0	0	0	0	0	0	0	0	0	0	0	0	0	0	0	0	0	0
0	0	0	0	0	0	0	0	0	0	0	0	0	0	0	0	0	0	0	0	0	0	0	0	0	0	0	0	0	0	0
0	0	0	0	0	0	0	0	0	0	0	0	0	0	0	0	0	0	0	0	0	0	0	0	0	0	0	0	0	0	0
0	0	0	0	0	0	0	0	0	0	0	0	0	0	0	0	0	0	0	0	0	0	0	0	0	0	0	0	0	0	0
0	0	0	0	0	0	0	0	0	0	0	0	0	0	0	0	0	0	0	0	0	0	0	0	0	0	0	0	0	0	0
0	0	0	0	0	0	0	0	0	0	0	0	0	0	0	0	0	0	0	0	0	0	0	0	0	0	0	0	0	0	0
0	0	0	0	0	0	0	0	0	0	0	0	0	0	0	0	0	0	0	0	0	0	0	0	0	0	0	0	0	0	0
0	0	0	0	0	0	0	0	0	0	0	0	0	0	0	0	0	0	0	0	0	0	0	0	0	0	0	0	0	0	0
0	0	0	0	0	0	0	0	0	0	0	0	0	0	0	0	0	0	0	0	0	0	0	0	0	0	0	0	0	0	0
0	0	0	0	0	0	0	0	0	0	0	0	0	0	0	0	0	0	0	0	0	0	0	0	0	0	0	0	0	0	0
0	0	0	0	0	0	0	0	0	0	0	0	0	0	0	0	0	0	0	0	0	0	0	0	0	0	0	0	0	0	0
0	0	0	0	0	0	0	0	0	0	0	0	0	0	0	0	0	0	0	0	0	0	0	0	0	0	0	0	0	0	0
0	0	0	0	0	0	0	0	0	0	0	0	0	0	0	0	0	0	0	0	0	0	0	0	0	0	0	0	0	0	0
0	0	0	0	0	0	0	0	0	0	0	0	0	0	0	0	0	0	0	0	0	0	0	0	0	0	0	0	0	0	0
0	0	0	0	0	0	0	0	0	0	0	0	0	0	0	0	0	0	0	0	0	0	0	0	0	0	0	0	0	0	0
0	0	0	0	0	0	0	0	0	0	0	0	0	0	0	0	0	0	0	0	0	0	0	0	0	0	0	0	0	0	0
0	0	0	0	0	0	0	0	0	0	0	0	0	0	0	0	0	0	0	0	0	0	0	0	0	0	0	0	0	0	0
0	0	0	0	0	0	0	0	0	0	0	0	0	0	0	0	0	0	0	0	0	0	0	0	0	0	0	0	0	0	0
0	0	0	0	0	0	0	0	0	0	0	0	0	0	0	0	0	0	0	0	0	0	0	0	0	0	0	0	0	0	0
0	0	0	0	0	0	0	0	0	0	0	0	0	0	0	0	0	0	0	0	0	0	0	0	0	0	0	0	0	0	0
0	0	0	0	0	0	0	0	0	0	0	0	0	0	0	0	0	0	0	0	0	0	0	0	0	0	0	0	0	0	0
0	0	0	0	0	0	0	0	0	0	0	0	0	0	0	0	0	0	0	0	0	0	0	0	0	0	0	0	0	0	0
0	0	0	0	0	0	0	0	0	0	0	0	0	0	0	0	0	0	0	0	0	0	0	0	0	0	0	0	0	0	0
0	0	0	0	0	0	0	0	0	0	0	0	0	0	0	0	0	0	0	0	0	0	0	0	0	0	0	0	0	0	0
0	0	0	0	0	0	0	0	0	0	0	0	0	0	0	0	0	0	0	0	0	0	0	0	0	0	0	0	0	0	0
0	0	0	0	0	0	0	0	0	0	0	0	0	0	0	0	0	0	0	0	0	0	0	0	0	0	0	0	0	0	0
0	0	0	0	0	0	0	0	0	0	0	0	0	0	0	0	0	0	0	0	0	0	0	0	0	0	0	0	0	0	0
0	0	0	0	0	0	0	0	0	0	0	0	0	0	0	0	0	0	0	0	0	0	0	0	0	0	0	0	0	0	0
0	0	0	0	0	0	0	0	0	0	0	0	0	0	0	0	0	0	0	0	0	0	0	0	0	0	0	0	0	0	0
0	0	0	0	0	0	0	0	0	0	0	0	0	0	0	0	0	0	0	0	0	0	0	0	0	0	0	0	0	0	0
0	0	0	0	0	0	0	0	0	0	0	0	0	0	0	0	0	0	0	0	0	0	0	0	0	0	0	0	0	0	0
0	0	0	0	0	0	0	0	0	0	0	0	0	0	0	0	0	0	0	0	0	0	0	0	0	0	0	0	0	0	0
0	0	0	0	0	0	0	0	0	0	0	0	0	0	0	0	0	0	0	0	0	0	0	0	0	0	0	0	0	0	0
0	0	0	0	0	0	0	0	0	0	0	0	0	0	0	0	0	0	0	0	0	0	0	0	0	0	0	0	0	0	0
0	0	0	0	0	0	0	0	0	0	0	0	0	0	0	0	0	0	0	0	0	0	0	0	0	0	0	0	0	0	0
0	0	0	0	0	0	0	0	0	0	0	0	0	0	0	0	0	0	0	0	0	0	0	0	0	0	0	0	0	0	0
0	0	0	0	0	0	0	0	0	0	0	0	0	0	0	0	0	0	0	0	0	0	0	0	0	0	0	0	0	0	0
0	0	0	0	0	0	0	0	0	0	0	0	0	0	0	0	0	0	0	0	0	0	0	0	0	0	0	0	0	0	0
0	0	0	0	0	0	0	0	0	0	0	0	0	0	0	0	0	0	0	0	0	0	0	0	0	0	0	0	0	0	0
0	0	0	0	0	0	0	0	0	0	0	0	0	0	0	0	0	0	0	0	0	0	0	0	0	0	0	0	0	0	0
0	0	0	0	0	0	0	0	0	0	0	0	0	0	0	0	0	0	0	0	0	0	0	0	0	0	0	0	0	0	0
0	0	0	0	0	0	0	0	0	0	0	0	0	0	0	0	0	0	0	0	0	0	0	0	0	0	0	0	0	0	0
0	0	0	0	0	0	0	0	0	0	0	0	0	0	0	0	0	0	0	0	0	0	0	0	0	0	0	0	0	0	0
0	0	0	0	0	0	0	0	0	0	0	0	0	0	0	0	0	0	0	0	0	0	0	0	0	0	0	0	0	0	0
0	0	0	0	0	0	0	0	0	0	0	0	0	0	0	0	0	0	0	0	0	0	0	0	0	0	0	0	0	0	0
0	0	0	0	0	0	0	0	0	0	0	0	0	0	0	0	0	0	0	0	0	0	0	0	0	0	0	0	0	0	0
0	0	0	0	0	0	0	0	0	0	0	0	0	0	0	0	0	0	0	0	0	0	0	0	0	0	0	0	0	0	0
0	0	0	0	0	0	0	0	0	0	0	0	0	0	0	0	0	0	0	0	0	0	0	0	0	0	0	0	0	0	0
0	0	0	0	0	0	0	0	0	0	0	0	0	0	0	0	0	0	0	0	0	0	0	0	0	0	0	0	0	0	0
0	0	0	0	0	0	0	0	0	0	0	0	0	0	0	0	0	0	0	0	0	0	0	0	0	0	0	0	0	0	0
0	0	0	0	0	0	0	0	0	0	0	0	0	0	0	0	0	0	0	0	0	0	0	0	0	0	0	0	0	0	0
0	0	0	0	0	0	0	0	0	0	0	0	0	0	0	0	0	0	0	0	0	0	0	0	0	0	0	0	0	0	0
0	0	0	0	0	0	0	0	0	0	0	0	0	0	0	0	0	0	0	0	0	0	0	0	0	0	0	0	0	0	0
0	0	0	0	0	0	0	0	0	0	0	0	0	0	0	0	0	0	0	0	0	0	0	0	0	0	0	0	0	0	0
0	0	0	0	0	0	0	0	0	0	0	0	0	0	0	0	0	0	0	0	0	0	0	0	0	0	0	0	0	0	0
0	0	0	0	0	0	0	0	0	0	0	0	0	0	0	0	0	0	0	0	0	0	0	0	0	0	0	0	0	0	0
0	0	0	0	0	0	0	0	0	0	0	0	0	0	0	0	0	0	0	0	0	0	0	0	0	0	0	0	0	0	0
0	0	0	0	0	0	0	0	0	0	0	0	0	0	0	0	0	0	0	0	0	0	0	0	0	0	0	0	0	0	0
0	0	0	0	0	0	0	0	0	0	0	0	0	0	0	0	0	0	0	0	0	0	0	0	0	0	0	0	0	0	0
0	0	0	0	0	0	0	0	0	0	0	0	0	0	0	0	0	0	0	0	0	0	0	0	0	0	0	0	0	0	0
0	0	0	0	0	0	0	0	0	0	0	0	0	0	0	0	0	0	0	0	0	0	0	0	0	0	0	0	0	0	0
0	0	0	0	0	0	0	0	0	0	0	0	0	0	0	0	0	0	0	0	0	0	0	0	0	0	0	0	0	0	0
0	0	0	0	0	0	0	0	0	0	0	0	0	0	0	0	0	0	0	0	0	0	0	0	0	0	0	0	0	0	0
0	0	0	0	0	0	0	0	0	0	0	0	0	0	0	0	0	0	0	0	0	0	0	0	0	0	0	0	0	0	0
0	0	0	0	0	0	0	0	0	0	0	0	0	0	0	0	0	0	0	0	0	0	0	0	0	0	0	0	0	0	0
0	0	0	0	0	0	0	0	0	0	0	0	0	0	0	0	0	0	0	0	0	0	0	0	0	0	0	0	0	0	0
0	0	0	0	0	0	0	0	0	0	0	0	0	0	0	0	0	0	0	0	0	0	0	0	0	0	0	0	0	0	0
0	0	0	0	0	0	0	0	0	0	0	0	0	0	0	0	0	0	0	0	0	0	0	0	0	0	0	0	0	0	0
0	0	0	0	0	0	0	0	0	0	0	0	0	0	0	0	0	0	0	0	0	0	0	0	0	0	0	0	0	0	0
0	0	0	0	0	0	0	0	0	0	0	0	0	0	0	0	0	0	0	0	0	0	0	0	0	0	0	0	0	0	0
0	0	0	0	0	0	0	0	0	0	0	0	0	0	0	0	0	0	0	0	0	0	0	0	0	0	0	0	0	0	0
0	0	0	0	0	0	0	0	0	0	0	0	0	0	0	0	0	0	0	0	0	0	0	0	0	0	0	0	0	0	0
0	0	0	0	0	0	0	0	0	0	0	0	0	0	0	0	0	0	0	0	0	0	0	0	0	0	0	0	0	0	0
0	0	0	0	0	0	0	0	0	0	0	0	0	0	0	0	0	0	0	0	0	0	0	0	0	0	0	0	0	0	0
0	0	0	0	0	0	0	0	0	0	0	0	0	0	0	0	0	0	0	0	0	0	0	0	0	0	0	0	0	0	0
0	0	0	0	0	0	0	0	0	0	0	0	0	0	0	0	0	0	0	0	0	0	0	0	0	0	0	0	0	0	0
0	0	0	0	0	0	0	0	0	0	0	0	0	0	0	0	0	0	0	0	0	0	0	0	0	0	0	0	0	0	0
0	0	0	0	0	0	0	0	0	0	0	0	0	0	0	0	0	0	0	0	0	0	0	0	0	0	0	0	0	0	0
0	0	0	0	0	0	0	0	0	0	0	0	0	0	0	0	0	0	0	0	0	0	0	0	0	0	0	0	0	0	0
0	0	0	0	0	0	0	0	0	0	0	0	0	0	0	0	0	0	0	0	0	0	0	0	0	0	0	0	0	0	0
0	0	0	0	0	0	0	0	0	0	0	0	0	0	0	0	0	0	0	0	0	0	0	0	0	0	0	0	0	0	0
0	0	0	0	0	0	0	0	0	0	0	0	0	0	0	0	0	0	0	0	0	0	0	0	0	0	0	0	0	0	0
0	0	0	0	0	0	0	0	0	0	0	0	0	0	0	0	0	0	0	0	0	0	0	0	0	0	0	0	0	0	0
0	0	0	0	0	0	0	0	0	0	0	0	0	0	0	0	0	0	0	0	0	0	0	0	0	0	0	0	0	0	0
0	0	0	0	0	0	0	0	0	0	0	0	0	0	0	0	0	0	0	0	0	0	0	0	0	0	0	0	0	0	0
0	0	0	0	0	0	0	0	0	0	0	0	0	0	0	0	0	0	0	0	0	0	0	0	0	0	0	0	0	0	0
0	0	0	0	0	0	0	0	0	0	0	0	0	0	0	0	0	0	0	0	0	0	0	0	0	0	0	0	0	0	0
0	0	0	0	0	0	0	0	0	0	0	0	0	0	0	0	0	0	0	0	0	0	0	0	0	0	0	0	0	0	0
0	0	0	0	0	0	0	0	0	0	0	0	0	0	0	0	0	0	0	0	0	0	0	0	0	0	0	0	0	0	0
0	0	0	0	0	0	0	0	0	0	0	0	0	0	0	0	0	0	0	0	0	0	0	0	0	0	0	0	0	0	0
0	0	0	0	0	0	0	0	0	0	0	0	0	0	0	0	0	0	0	0	0	0	0	0	0	0	0	0	0	0	0
0	0	0	0	0	0	0	0	0	0	0	0	0	0	0	0	0	0	0	0	0	0	0	0	0	0	0	0	0	0	0
0	0	0	0	0	0	0	0	0	0	0	0	0	0	0	0	0	0	0	0	0	0	0	0	0	0	0	0	0	0	0
0	0	0	0	0	0	0	0	0	0	0	0	0	0	0	0	0	0	0	0	0	0	0	0	0	0	0	0	0	0	0
0	0	0	0	0	0	0	0	0	0	0	0	0	0	0	0	0	0	0	0	0	0	0	0	0	0	0	0	0	0	0
0	0	0	0	0	0	0	0	0	0	0	0	0	0	0	0	0	0	0	0	0	0	0	0	0	0	0	0	0	0	0
0	0	0	0	0	0	0	0	0	0	0	0	0	0	0	0	0	0	0	0	0	0	0	0	0	0	0	0	0	0	0
0	0	0	0	0	0	0	0	0	0	0	0	0	0	0	0	0	0	0	0	0	0	0	0	0	0	0	0	0	0	0
0	0	0	0	0	0	0	0	0	0	0	0	0	0	0	0	0	0	0	0	0	0	0	0	0	0	0	0	0	0	0
0	0	0	0	0	0	0	0	0	0	0	0	0	0	0	0	0	0	0	0	0	0	0	0	0	0	0	0	0	0	0
0	0	0	0	0	0	0	0	0	0	0	0	0	0	0	0	0	0	0	0	0	0	0	0	0	0	0	0	0	0	0
0	0	0	0	0	0	0	0	0	0	0	0	0	0	0	0	0	0	0	0	0	0	0	0	0	0	0	0	0	0	0
0	0	0	0	0	0	0	0	0	0	0	0	0	0	0	0	0	0	0	0	0	0	0	0	0	0	0	0	0	0	0
0	0	0	0	0	0	0	0	0	0	0	0	0	0	0	0	0	0	0	0	0	0	0	0	0	0	0	0	0	0	0
0	0	0	0	0	0	0	0	0	0	0	0	0	0	0	0	0	0	0	0	0	0	0	0	0	0	0	0	0	0	0
0	0	0	0	0	0	0	0	0	0	0	0	0	0	0	0	0	0	0	0	0	0	0	0	0	0	0	0	0	0	0
0	0	0	0	0	0	0	0	0	0	0	0	0	0	0	0	0	0	0	0	0	0	0	0	0	0	0	0	0	0	0
0	0	0	0	0	0	0	0	0	0	0	0	0	0	0	0	0	0	0	0	0	0	0	0	0	0	0	0	0	0	0
0	0	0	0	0	0	0	0	0	0	0	0	0	0	0	0	0	0	0	0	0	0	0	0	0	0	0	0	0	0	0
0	0	0	0	0	0	0	0	0	0	0	0	0	0	0	0	0	0	0	0	0	0	0	0	0	0	0	0	0	0	0
0	0	0	0	0	0	0	0	0	0	0	0	0	0	0	0	0	0	0	0	0	0	0	0	0	0	0	0	0	0	0
0	0	0	0	0	0	0	0	0	0	0	0	0	0	0	0	0	0	0	0	0	0	0	0	0	0	0	0	0	0	0
0	0	0	0	0	0	0	0	0	0	0	0	0	0	0	0	0	0	0	0	0	0	0	0	0	0	0	0	0	0	0
0	0	0	0	0	0	0	0	0	0	0	0	0	0	0	0	0	0	0	0	0	0	0	0	0	0	0	0	0	0	0
0	0	0	0	0	0	0	0	0	0	0	0	0	0	0	0	0	0	0	0	0	0	0	0	0	0	0	0	0	0	0
0	0	0	0	0	0	0	0	0	0	0	0	0	0	0	0	0	0	0	0	0	0	0	0	0	0	0	0	0	0	0
0	0	0	0	0	0	0	0	0	0	0	0	0	0	0	0	0	0	0	0	0	0	0	0	0	0	0	0	0	0	0
0	0	0	0	0	0	0	0	0	0	0	0	0	0	0	0	0	0	0	0	0	0	0	0	0	0	0	0	0	0	0
0	0	0	0	0	0	0	0	0	0	0	0	0	0	0	0	0	0	0	0	0	0	0	0	0	0	0	0	0	0	0
0	0	0	0	0	0	0	0	0	0	0	0	0	0	0	0	0	0	0	0	0	0	0	0	0	0	0	0	0	0	0
0	0	0	0	0	0	0	0	0	0	0	0	0	0	0	0	0	0	0	0	0	0	0	0	0	0	0	0	0	0	0
0	0	0	0	0	0	0	0	0	0	0	0	0	0	0	0	0	0	0	0	0	0	0	0	0	0	0	0	0	0	0
0	0	0	0	0	0	0	0	0	0	0	0	0	0	0	0	0	0	0	0	0	0	0	0	0	0	0	0	0	0	0
0	0	0	0	0	0	0	0	0	0	0	0	0	0	0	0	0	0	0	0	0	0	0	0	0	0	0	0	0	0	0
0	0	0	0	0	0	0	0	0	0	0	0	0	0	0	0	0	0	0	0	0	0	0	0	0	0	0	0	0	0	0
0	0	0	0	0	0	0	0	0	0	0	0	0	0	0	0	0	0	0	0	0	0	0	0	0	0	0	0	0	0	0
0	0	0	0	0	0	0	0	0	0	0	0	0	0	0	0	0	0	0	0	0	0	0	0	0	0	0	0	0	0	0
0	0	0	0	0	0	0	0	0	0	0	0	0	0	0	0	0	0	0	0	0	0	0	0	0	0	0	0	0	0	0
0	0	0	0	0	0	0	0	0	0	0	0	0	0	0	0	0	0	0	0	0	0	0	0	0	0	0	0	0	0	0
0	0	0	0	0	0	0	0	0	0	0	0	0	0	0	0	0	0	0	0	0	0	0	0	0	0	0	0	0	0	0
0	0	0	0	0	0	0	0	0	0	0	0	0	0	0	0	0	0	0	0	0	0	0	0	0	0	0	0	0	0	0
0	0	0	0	0	0	0	0	0	0	0	0	0	0	0	0	0	0	0	0	0	0	0	0	0	0	0	0	0	0	0
0	0	0	0	0	0	0	0	0	0	0	0	0	0	0	0	0	0	0	0	0	0	0	0	0	0	0	0	0	0	0
0	0	0	0	0	0	0	0	0	0	0	0	0	0	0	0	0	0	0	0	0	0	0	0	0	0	0	0	0	0	0
0	0	0	0	0	0	0	0	0	0	0	0	0	0	0	0	0	0	0	0	0	0	0	0	0	0	0	0	0	0	0
0	0	0	0	0	0	0	0	0	0	0	0	0	0	0	0	0	0	0	0	0	0	0	0	0	0	0	0	0	0	0
0	0	0	0	0	0	0	0	0	0	0	0	0	0	0	0	0	0	0	0	0	0	0	0	0	0	0	0	0	0	0
0	0	0	0	0	0	0	0	0	0	0	0	0	0	0	0	0	0	0	0	0	0	0	0	0	0	0	0	0	0	0
0	0	0	0	0	0	0	0	0	0	0	0	0	0	0	0	0	0	0	0	0	0	0	0	0	0	0	0	0	0	0
0	0	0	0	0	0	0	0	0	0	0	0	0	0	0	0	0	0	0	0	0	0	0	0	0	0	0	0	0	0	0
0	0	0	0	0	0	0	0	0	0	0	0	0	0	0	0	0	0	0	0	0	0	0	0	0	0	0	0	0	0	0
0	0	0	0	0	0	0	0	0	0	0	0	0	0	0	0	0	0	0	0	0	0	0	0	0	0	0	0	0	0	0
0	0	0	0	0	0	0	0	0	0	0	0	0	0	0	0	0	0	0	0	0	0	0	0	0	0	0	0	0	0	0
0	0	0	0	0	0	0	0	0	0	0	0	0	0	0	0	0	0	0	0	0	0	0	0	0	0	0	0	0	0	0
0	0	0	0	0	0	0	0	0	0	0	0	0	0	0	0	0	0	0	0	0	0	0	0	0	0	0	0	0	0	0
0	0	0	0	0	0	0	0	0	0	0	0	0	0	0	0	0	0	0	0	0	0	0	0	0	0	0	0	0	0	0
0	0	0	0	0	0	0	0	0	0	0	0	0	0	0	0	0	0	0	0	0	0	0	0	0	0	0	0	0	0	0
0	0	0	0	0	0	0	0	0	0	0	0	0	0	0	0	0	0	0	0	0	0	0	0	0	0	0	0	0	0	0
0	0	0	0	0	0	0	0	0	0	0	0	0	0	0	0	0	0	0	0	0	0	0	0	0	0	0	0	0	0	0
0	0	0	0	0	0	0	0	0	0	0	0	0	0	0	0	0	0	0	0	0	0	0	0	0	0	0	0	0	0	0
0	0	0	0	0	0	0	0	0	0	0	0	0	0	0	0	0	0	0	0	0	0	0	0	0	0	0	0	0	0	0
0	0	0	0	0	0	0	0	0	0	0	0	0	0	0	0	0	0	0	0	0	0	0	0	0	0	0	0	0	0	0
0	0	0	0	0	0	0	0	0	0	0	0	0	0	0	0	0	0	0	0	0	0	0	0	0	0	0	0	0	0	0
0	0	0	0	0	0	0	0	0	0	0	0	0	0	0	0	0	0	0	0	0	0	0	0	0	0	0	0	0	0	0
0	0	0	0	0	0	0	0	0	0	0	0	0	0	0	0	0	0	0	0	0	0	0	0	0	0	0	0	0	0	0
0	0	0	0	0	0	0	0	0	0	0	0	0	0	0	0	0	0	0	0	0	0	0	0	0	0	0	0	0	0	0
0	0	0	0	0	0	0	0	0	0	0	0	0	0	0	0	0	0	0	0	0	0	0	0	0	0	0	0	0	0	0
0	0	0	0	0	0	0	0	0	0	0	0	0	0	0	0	0	0	0	0	0	0	0	0	0	0	0	0	0	0	0
0	0	0	0	0	0	0	0	0	0	0	0	0	0	0	0	0	0	0	0	0	0	0	0	0	0	0	0	0	0	0
0	0	0	0	0	0	0	0	0	0	0	0	0	0	0	0	0	0	0	0	0	0	0	0	0	0	0	0	0	0	0
0	0	0	0	0	0	0	0	0	0	0	0	0	0	0	0	0	0	0	0	0	0	0	0	0	0	0	0	0	0	0
0	0	0	0	0	0	0	0	0	0	0	0	0	0	0	0	0	0	0	0	0	0	0	0	0	0	0	0	0	0	0
0	0	0	0	0	0	0	0	0	0	0	0	0	0	0	0	0	0	0	0	0	0	0	0	0	0	0	0	0	0	0
0	0	0	0	0	0	0	0	0	0	0	0	0	0	0	0	0	0	0	0	0	0	0	0	0	0	0	0	0	0	0
0	0	0	0	0	0	0	0	0	0	0	0	0	0	0	0	0	0	0	0	0	0	0	0	0	0	0	0	0	0	0
0	0	0	0	0	0	0	0	0	0	0	0	0	0	0	0	0	0	0	0	0	0	0	0	0	0	0	0	0	0	0
0	0	0	0	0	0	0	0	0	0	0	0	0	0	0	0	0	0	0	0	0	0	0	0	0	0	0	0	0	0	0
0	0	0	0	0	0	0	0	0	0	0	0	0	0	0	0	0	0	0	0	0	0	0	0	0	0	0	0	0	0	0
0	0	0	0	0	0	0	0	0	0	0	0	0	0	0	0	0	0	0	0	0	0	0	0	0	0	0	0	0	0	0
0	0	0	0	0	0	0	0	0	0	0	0	0	0	0	0	0	0	0	0	0	0	0	0	0	0	0	0	0	0	0
0	0	0	0	0	0	0	0	0	0	0	0	0	0	0	0	0	0	0	0	0	0	0	0	0	0	0	0	0	0	0
0	0	0	0	0	0	0	0	0	0	0	0	0	0	0	0	0	0	0	0	0	0	0	0	0	0	0	0	0	0	0
0	0	0	0	0	0	0	0	0	0	0	0	0	0	0	0	0	0	0	0	0	0	0	0	0	0	0	0	0	0	0
0	0	0	0	0	0	0	0	0	0	0	0	0	0	0	0	0	0	0	0	0	0	0	0	0	0	0	0	0	0	0
0	0	0	0	0	0	0	0	0	0	0	0	0	0	0	0	0	0	0	0	0	0	0	0	0	0	0	0	0	0	0
0	0	0	0	0	0	0	0	0	0	0	0	0	0	0	0	0	0	0	0	0	0	0	0	0	0	0	0	0	0	0
0	0	0	0	0	0	0	0	0	0	0	0	0	0	0	0	0	0	0	0	0	0	0	0	0	0	0	0	0	0	0
0	0	0	0	0	0	0	0	0	0	0	0	0	0	0	0	0	0	0	0	0	0	0	0	0	0	0	0	0	0	0
0	0	0	0	0	0	0	0	0	0	0	0	0	0	0	0	0	0	0	0	0	0	0	0	0	0	0	0	0	0	0
0	0	0	0	0	0	0	0	0	0	0	0	0	0	0	0	0	0	0	0	0	0	0	0	0	0	0	0	0	0	0
0	0	0	0	0	0	0	0	0	0	0	0	0	0	0	0	0	0	0	0	0	0	0	0	0	0	0	0	0	0	0
0	0	0	0	0	0	0	0	0	0	0	0	0	0	0	0	0	0	0	0	0	0	0	0	0	0	0	0	0	0	0
0	0	0	0	0	0	0	0	0	0	0	0	0	0	0	0	0	0	0	0	0	0	0	0	0	0	0	0	0	0	0
0	0	0	0	0	0	0	0	0	0	0	0	0	0	0	0	0	0	0	0	0	0	0	0	0	0	0	0	0	0	0
0	0	0	0	0	0	0	0	0	0	0	0	0	0	0	0	0	0	0	0	0	0	0	0	0	0	0	0	0	0	0
0	0	0	0	0	0	0	0	0	0	0	0	0	0	0	0	0	0	0	0	0	0	0	0	0	0	0	0	0	0	0
0	0	0	0	0	0	0	0	0	0	0	0	0	0	0	0	0	0	0	0	0	0	0	0	0	0	0	0	0	0	0
0	0	0	0	0	0	0	0	0	0	0	0	0	0	0	0	0	0	0	0	0	0	0	0	0	0	0	0	0	0	0
0	0	0	0	0	0	0	0	0	0	0	0	0	0	0	0	0	0	0	0	0	0	0	0	0	0	0	0	0	0	0
0	0	0	0	0	0	0	0	0	0	0	0	0	0	0	0	0	0	0	0	0	0	0	0	0	0	0	0	0	0	0
0	0	0	0	0	0	0	0	0	0	0	0	0	0	0	0	0	0	0	0	0	0	0	0	0	0	0	0	0	0	0
0	0	0	0	0	0	0	0	0	0	0	0	0	0	0	0	0	0	0	0	0	0	0	0	0	0	0	0	0	0	0
0	0	0	0	0	0	0	0	0	0	0	0	0	0	0	0	0	0	0	0	0	0	0	0	0	0	0	0	0	0	0
0	0	0	0	0	0	0	0	0	0	0	0	0	0	0	0	0	0	0	0	0	0	0	0	0	0	0	0	0	0	0
0	0	0	0	0	0	0	0	0	0	0	0	0	0	0	0	0	0	0	0	0	0	0	0	0	0	0	0	0	0	0
0	0	0	0	0	0	0	0	0	0	0	0	0	0	0	0	0	0	0	0	0	0	0	0	0	0	0	0	0	0	0
0	0	0	0	0	0	0	0	0	0	0	0	0	0	0	0	0	0	0	0	0	0	0	0	0	0	0	0	0	0	0
0	0	0	0	0	0	0	0	0	0	0	0	0	0	0	0	0	0	0	0	0	0	0	0	0	0	0	0	0	0	0
0	0	0	0	0	0	0	0	0	0	0	0	0	0	0	0	0	0	0	0	0	0	0	0	0	0	0	0	0	0	0
0	0	0	0	0	0	0	0	0	0	0	0	0	0	0	0	0	0	0	0	0	0	0	0	0	0	0	0	0	0	0
0	0	0	0	0	0	0	0	0	0	0	0	0	0	0	0	0	0	0	0	0	0	0	0	0	0	0	0	0	0	0
0	0	0	0	0	0	0	0	0	0	0	0	0	0	0	0	0	0	0	0	0	0	0	0	0	0	0	0	0	0	0
0	0	0	0	0	0	0	0	0	0	0	0	0	0	0	0	0	0	0	0	0	0	0	0	0	0	0	0	0	0	0
0	0	0	0	0	0	0	0	0	0	0	0	0	0	0	0	0	0	0	0	0	0	0	0	0	0	0	0	0	0	0
0	0	0	0	0	0	0	0	0	0	0	0	0	0	0	0	0	0	0	0	0	0	0	0	0	0	0	0	0	0	0
0	0	0	0	0	0	0	0	0	0	0	0	0	0	0	0	0	0	0	0	0	0	0	0	0	0	0	0	0	0	0
0	0	0	0	0	0	0	0	0	0	0	0	0	0	0	0	0	0	0	0	0	0	0	0	0	0	0	0	0	0	0
0	0	0	0	0	0	0	0	0	0	0	0	0	0	0	0	0	0	0	0	0	0	0	0	0	0	0	0	0	0	0
0	0	0	0	0	0	0	0	0	0	0	0	0	0	0	0	0	0	0	0	0	0	0	0	0	0	0	0	0	0	0
0	0	0	0	0	0	0	0	0	0	0	0	0	0	0	0	0	0	0	0	0	0	0	0	0	0	0	0	0	0	0
0	0	0	0	0	0	0	0	0	0	0	0	0	0	0	0	0	0	0	0	0	0	0	0	0	0	0	0	0	0	0
0	0	0	0	0	0	0	0	0	0	0	0	0	0	0	0	0	0	0	0	0	0	0	0	0	0	0	0	0	0	0
0	0	0	0	0	0	0	0	0	0	0	0	0	0	0	0	0	0	0	0	0	0	0	0	0	0	0	0	0	0	0
0	0	0	0	0	0	0	0	0	0	0	0	0	0	0	0	0	0	0	0	0	0	0	0	0	0	0	0	0	0	0
0	0	0	0	0	0	0	0	0	0	0	0	0	0	0	0	0	0	0	0	0	0	0	0	0	0	0	0	0	0	0
0	0	0	0	0	0	0	0	0	0	0	0	0	0	0	0	0	0	0	0	0	0	0	0	0	0	0	0	0	0	0
0	0	0	0	0	0	0	0	0	0	0	0	0	0	0	0	0	0	0	0	0	0	0	0	0	0	0	0	0	0	0
0	0	0	0	0	0	0	0	0	0	0	0	0	0	0	0	0	0	0	0	0	0	0	0	0	0	0	0	0	0	0
0	0	0	0	0	0	0	0	0	0	0	0	0	0	0	0	0	0	0	0	0	0	0	0	0	0	0	0	0	0	0
0	0	0	0	0	0	0	0	0	0	0	0	0	0	0	0	0	0	0	0	0	0	0	0	0	0	0	0	0	0	0
0	0	0	0	0	0	0	0	0	0	0	0	0	0	0	0	0	0	0	0	0	0	0	0	0	0	0	0	0	0	0
0	0	0	0	0	0	0	0	0	0	0	0	0	0	0	0	0	0	0	0	0	0	0	0	0	0	0	0	0	0	0
0	0	0	0	0	0	0	0	0	0	0	0	0	0	0	0	0	0	0	0	0	0	0	0	0	0	0	0	0	0	0
0	0	0	0	0	0	0	0	0	0	0	0	0	0	0	0	0	0	0	0	0	0	0	0	0	0	0	0	0	0	0
0	0	0	0	0	0	0	0	0	0	0	0	0	0	0	0	0	0	0	0	0	0	0	0	0	0	0	0	0	0	0
0	0	0	0	0	0	0	0	0	0	0	0	0	0	0	0	0	0	0	0	0	0	0	0	0	0	0	0	0	0	0
0	0	0	0	0	0	0	0	0	0	0	0	0	0	0	0	0	0	0	0	0	0	0	0	0	0	0	0	0	0	0
0	0	0	0	0	0	0	0	0	0	0	0	0	0	0	0	0	0	0	0	0	0	0	0	0	0	0	0	0	0	0
0	0	0	0	0	0	0	0	0	0	0	0	0	0	0	0	0	0	0	0	0	0	0	0	0	0	0	0	0	0	0
0	0	0	0	0	0	0	0	0	0	0	0	0	0	0	0	0	0	0	0	0	0	0	0	0	0	0	0	0	0	0
0	0	0	0	0	0	0	0	0	0	0	0	0	0	0	0	0	0	0	0	0	0	0	0	0	0	0	0	0	0	0
0	0	0	0	0	0	0	0	0	0	0	0	0	0	0	0	0	0	0	0	0	0	0	0	0	0	0	0	0	0	0
0	0	0	0	0	0	0	0	0	0	0	0	0	0	0	0	0	0	0	0	0	0	0	0	0	0	0	0	0	0	0
0	0	0	0	0	0	0	0	0	0	0	0	0	0	0	0	0	0	0	0	0	0	0	0	0	0	0	0	0	0	0
0	0	0	0	0	0	0	0	0	0	0	0	0	0	0	0	0	0	0	0	0	0	0	0	0	0	0	0	0	0	0
0	0	0	0	0	0	0	0	0	0	0	0	0	0	0	0	0	0	0	0	0	0	0	0	0	0	0	0	0	0	0
0	0	0	0	0	0	0	0	0	0	0	0	0	0	0	0	0	0	0	0	0	0	0	0	0	0	0	0	0	0	0
0	0	0	0	0	0	0	0	0	0	0	0	0	0	0	0	0	0	0	0	0	0	0	0	0	0	0	0	0	0	0
0	0	0	0	0	0	0	0	0	0	0	0	0	0	0	0	0	0	0	0	0	0	0	0	0	0	0	0	0	0	0
0	0	0	0	0	0	0	0	0	0	0	0	0	0	0	0	0	0	0	0	0	0	0	0	0	0	0	0	0	0	0
0	0	0	0	0	0	0	0	0	0	0	0	0	0	0	0	0	0	0	0	0	0	0	0	0	0	0	0	0	0	0
0	0	0	0	0	0	0	0	0	0	0	0	0	0	0	0	0	0	0	0	0	0	0	0	0	0	0	0	0	0	0
0	0	0	0	0	0	0	0	0	0	0	0	0	0	0	0	0	0	0	0	0	0	0	0	0	0	0	0	0	0	0
0	0	0	0	0	0	0	0	0	0	0	0	0	0	0	0	0	0	0	0	0	0	0	0	0	0	0	0	0	0	0
0	0	0	0	0	0	0	0	0	0	0	0	0	0	0	0	0	0	0	0	0	0	0	0	0	0	0	0	0	0	0
0	0	0	0	0	0	0	0	0	0	0	0	0	0	0	0	0	0	0	0	0	0	0	0	0	0	0	0	0	0	0
0	0	0	0	0	0	0	0	0	0	0	0	0	0	0	0	0	0	0	0	0	0	0	0	0	0	0	0	0	0	0
0	0	0	0	0	0	0	0	0	0	0	0	0	0	0	0	0	0	0	0	0	0	0	0	0	0	0	0	0	0	0
0	0	0	0	0	0	0	0	0	0	0	0	0	0	0	0	0	0	0	0	0	0	0	0	0	0	0	0	0	0	0
0	0	0	0	0	0	0	0	0	0	0	0	0	0	0	0	0	0	0	0	0	0	0	0	0	0	0	0	0	0	0
0	0	0	0	0	0	0	0	0	0	0	0	0	0	0	0	0	0	0	0	0	0	0	0	0	0	0	0	0	0	0
0	0	0	0	0	0	0	0	0	0	0	0	0	0	0	0	0	0	0	0	0	0	0	0	0	0	0	0	0	0	0
0	0	0	0	0	0	0	0	0	0	0	0	0	0	0	0	0	0	0	0	0	0	0	0	0	0	0	0	0	0	0
0	0	0	0	0	0	0	0	0	0	0	0	0	0	0	0	0	0	0	0	0	0	0	0	0	0	0	0	0	0	0
0	0	0	0	0	0	0	0	0	0	0	0	0	0	0	0	0	0	0	0	0	0	0	0	0	0	0	0	0	0	0
0	0	0	0	0	0	0	0	0	0	0	0	0	0	0	0	0	0	0	0	0	0	0	0	0	0	0	0	0	0	0
0	0	0	0	0	0	0	0	0	0	0	0	0	0	0	0	0	0	0	0	0	0	0	0	0	0	0	0	0	0	0
0	0	0	0	0	0	0	0	0	0	0	0	0	0	0	0	0	0	0	0	0	0	0	0	0	0	0	0	0	0	0
0	0	0	0	0	0	0	0	0	0	0	0	0	0	0	0	0	0	0	0	0	0	0	0	0	0	0	0	0	0	0
0	0	0	0	0	0	0	0	0	0	0	0	0	0	0	0	0	0	0	0	0	0	0	0	0	0	0	0	0	0	0
0	0	0	0	0	0	0	0	0	0	0	0	0	0	0	0	0	0	0	0	0	0	0	0	0	0	0	0	0	0	0
0	0	0	0	0	0	0	0	0	0	0	0	0	0	0	0	0	0	0	0	0	0	0	0	0	0	0	0	0	0	0
0	0	0	0	0	0	0	0	0	0	0	0	0	0	0	0	0	0	0	0	0	0	0	0	0	0	0	0	0	0	0
0	0	0	0	0	0	0	0	0	0	0	0	0	0	0	0	0	0	0	0	0	0	0	0	0	0	0	0	0	0	0
0	0	0	0	0	0	0	0	0	0	0	0	0	0	0	0	0	0	0	0	0	0	0	0	0	0	0	0	0	0	0
0	0	0	0	0	0	0	0	0	0	0	0	0	0	0	0	0	0	0	0	0	0	0	0	0	0	0	0	0	0	0
0	0	0	0	0	0	0	0	0	0	0	0	0	0	0	0	0	0	0	0	0	0	0	0	0	0	0	0	0	0	0
0	0	0	0	0	0	0	0	0	0	0	0	0	0	0	0	0	0	0	0	0	0	0	0	0	0	0	0	0	0	0
0	0	0	0	0	0	0	0	0	0	0	0	0	0	0	0	0	0	0	0	0	0	0	0	0	0	0	0	0	0	0
0	0	0	0	0	0	0	0	0	0	0	0	0	0	0	0	0	0	0	0	0	0	0	0	0	0	0	0	0	0	0
0	0	0	0	0	0	0	0	0	0	0	0	0	0	0	0	0	0	0	0	0	0	0	0	0	0	0	0	0	0	0
0	0	0	0	0	0	0	0	0	0	0	0	0	0	0	0	0	0	0	0	0	0	0	0	0	0	0	0	0	0	0
0	0	0	0	0	0	0	0	0	0	0	0	0	0	0	0	0	0	0	0	0	0	0	0	0	0	0	0	0	0	0
0	0	0	0	0	0	0	0	0	0	0	0	0	0	0	0	0	0	0	0	0	0	0	0	0	0	0	0	0	0	0
0	0	0	0	0	0	0	0	0	0	0	0	0	0	0	0	0	0	0	0	0	0	0	0	0	0	0	0	0	0	0
0	0	0	0	0	0	0	0	0	0	0	0	0	0	0	0	0	0	0	0	0	0	0	0	0	0	0	0	0	0	0
0	0	0	0	0	0	0	0	0	0	0	0	0	0	0	0	0	0	0	0	0	0	0	0	0	0	0	0	0	0	0
0	0	0	0	0	0	0	0	0	0	0	0	0	0	0	0	0	0	0	0	0	0	0	0	0	0	0	0	0	0	0
0	0	0	0	0	0	0	0	0	0	0	0	0	0	0	0	0	0	0	0	0	0	0	0	0	0	0	0	0	0	0
0	0	0	0	0	0	0	0	0	0	0	0	0	0	0	0	0	0	0	0	0	0	0	0	0	0	0	0	0	0	0
0	0	0	0	0	0	0	0	0	0	0	0	0	0	0	0	0	0	0	0	0	0	0	0	0	0	0	0	0	0	0
0	0	0	0	0	0	0	0	0	0	0	0	0	0	0	0	0	0	0	0	0	0	0	0	0	0	0	0	0	0	0
0	0	0	0	0	0	0	0	0	0	0	0	0	0	0	0	0	0	0	0	0	0	0	0	0	0	0	0	0	0	0
0	0	0	0	0	0	0	0	0	0	0	0	0	0	0	0	0	0	0	0	0	0	0	0	0	0	0	0	0	0	0
0	0	0	0	0	0	0	0	0	0	0	0	0	0	0	0	0	0	0	0	0	0	0	0	0	0	0	0	0	0	0
0	0	0	0	0	0	0	0	0	0	0	0	0	0	0	0	0	0	0	0	0	0	0	0	0	0	0	0	0	0	0
0	0	0	0	0	0	0	0	0	0	0	0	0	0	0	0	0	0	0	0	0	0	0	0	0	0	0	0	0	0	0
0	0	0	0	0	0	0	0	0	0	0	0	0	0	0	0	0	0	0	0	0	0	0	0	0	0	0	0	0	0	0
0	0	0	0	0	0	0	0	0	0	0	0	0	0	0	0	0	0	0	0	0	0	0	0	0	0	0	0	0	0	0
0	0	0	0	0	0	0	0	0	0	0	0	0	0	0	0	0	0	0	0	0	0	0	0	0	0	0	0	0	0	0
0	0	0	0	0	0	0	0	0	0	0	0	0	0	0	0	0	0	0	0	0	0	0	0	0	0	0	0	0	0	0
0	0	0	0	0	0	0	0	0	0	0	0	0	0	0	0	0	0	0	0	0	0	0	0	0	0	0	0	0	0	0
0	0	0	0	0	0	0	0	0	0	0	0	0	0	0	0	0	0	0	0	0	0	0	0	0	0	0	0	0	0	0
0	0	0	0	0	0	0	0	0	0	0	0	0	0	0	0	0	0	0	0	0	0	0	0	0	0	0	0	0	0	0
0	0	0	0	0	0	0	0	0	0	0	0	0	0	0	0	0	0	0	0	0	0	0	0	0	0	0	0	0	0	0
0	0	0	0	0	0	0	0	0	0	0	0	0	0	0	0	0	0	0	0	0	0	0	0	0	0	0	0	0	0	0
0	0	0	0	0	0	0	0	0	0	0	0	0	0	0	0	0	0	0	0	0	0	0	0	0	0	0	0	0	0	0
0	0	0	0	0	0	0	0	0	0	0	0	0	0	0	0	0	0	0	0	0	0	0	0	0	0	0	0	0	0	0
0	0	0	0	0	0	0	0	0	0	0	0	0	0	0	0	0	0	0	0	0	0	0	0	0	0	0	0	0	0	0
0	0	0	0	0	0	0	0	0	0	0	0	0	0	0	0	0	0	0	0	0	0	0	0	0	0	0	0	0	0	0
0	0	0	0	0	0	0	0	0	0	0	0	0	0	0	0	0	0	0	0	0	0	0	0	0	0	0	0	0	0	0
0	0	0	0	0	0	0	0	0	0	0	0	0	0	0	0	0	0	0	0	0	0	0	0	0	0	0	0	0	0	0
0	0	0	0	0	0	0	0	0	0	0	0	0	0	0	0	0	0	0	0	0	0	0	0	0	0	0	0	0	0	0
0	0	0	0	0	0	0	0	0	0	0	0	0	0	0	0	0	0	0	0	0	0	0	0	0	0	0	0	0	0	0
0	0	0	0	0	0	0	0	0	0	0	0	0	0	0	0	0	0	0	0	0	0	0	0	0	0	0	0	0	0	0
0	0	0	0	0	0	0	0	0	0	0	0	0	0	0	0	0	0	0	0	0	0	0	0	0	0	0	0	0	0	0
0	0	0	0	0	0	0	0	0	0	0	0	0	0	0	0	0	0	0	0	0	0	0	0	0	0	0	0	0	0	0
0	0	0	0	0	0	0	0	0	0	0	0	0	0	0	0	0	0	0	0	0	0	0	0	0	0	0	0	0	0	0
0	0	0	0	0	0	0	0	0	0	0	0	0	0	0	0	0	0	0	0	0	0	0	0	0	0	0	0	0	0	0
0	0	0	0	0	0	0	0	0	0	0	0	0	0	0	0	0	0	0	0	0	0	0	0	0	0	0	0	0	0	0
0	0	0	0	0	0	0	0	0	0	0	0	0	0	0	0	0	0	0	0	0	0	0	0	0	0	0	0	0	0	0
0	0	0	0	0	0	0	0	0	0	0	0	0	0	0	0	0	0	0	0	0	0	0	0	0	0	0	0	0	0	0
0	0	0	0	0	0	0	0	0	0	0	0	0	0	0	0	0	0	0	0	0	0	0	0	0	0	0	0	0	0	0
0	0	0	0	0	0	0	0	0	0	0	0	0	0	0	0	0	0	0	0	0	0	0	0	0	0	0	0	0	0	0
0	0	0	0	0	0	0	0	0	0	0	0	0	0	0	0	0	0	0	0	0	0	0	0	0	0	0	0	0	0	0
0	0	0	0	0	0	0	0	0	0	0	0	0	0	0	0	0	0	0	0	0	0	0	0	0	0	0	0	0	0	0
0	0	0	0	0	0	0	0	0	0	0	0	0	0	0	0	0	0	0	0	0	0	0	0	0	0	0	0	0	0	0
0	0	0	0	0	0	0	0	0	0	0	0	0	0	0	0	0	0	0	0	0	0	0	0	0	0	0	0	0	0	0
0	0	0	0	0	0	0	0	0	0	0	0	0	0	0	0	0	0	0	0	0	0	0	0	0	0	0	0	0	0	0
0	0	0	0	0	0	0	0	0	0	0	0	0	0	0	0	0	0	0	0	0	0	0	0	0	0	0	0	0	0	0
0	0	0	0	0	0	0	0	0	0	0	0	0	0	0	0	0	0	0	0	0	0	0	0	0	0	0	0	0	0	0
0	0	0	0	0	0	0	0	0	0	0	0	0	0	0	0	0	0	0	0	0	0	0	0	0	0	0	0	0	0	0
0	0	0	0	0	0	0	0	0	0	0	0	0	0	0	0	0	0	0	0	0	0	0	0	0	0	0	0	0	0	0
0	0	0	0	0	0	0	0	0	0	0	0	0	0	0	0	0	0	0	0	0	0	0	0	0	0	0	0	0	0	0
0	0	0	0	0	0	0	0	0	0	0	0	0	0	0	0	0	0	0	0	0	0	0	0	0	0	0	0	0	0	0
0	0	0	0	0	0	0	0	0	0	0	0	0	0	0	0	0	0	0	0	0	0	0	0	0	0	0	0	0	0	0
0	0	0	0	0	0	0	0	0	0	0	0	0	0	0	0	0	0	0	0	0	0	0	0	0	0	0	0	0	0	0
0	0	0	0	0	0	0	0	0	0	0	0	0	0	0	0	0	0	0	0	0	0	0	0	0	0	0	0	0	0	0
0	0	0	0	0	0	0	0	0	0	0	0	0	0	0	0	0	0	0	0	0	0	0	0	0	0	0	0	0	0	0
0	0	0	0	0	0	0	0	0	0	0	0	0	0	0	0	0	0	0	0	0	0	0	0	0	0	0	0	0	0	0
0	0	0	0	0	0	0	0	0	0	0	0	0	0	0	0	0	0	0	0	0	0	0	0	0	0	0	0	0	0	0
0	0	0	0	0	0	0	0	0	0	0	0	0	0	0	0	0	0	0	0	0	0	0	0	0	0	0	0	0	0	0
0	0	0	0	0	0	0	0	0	0	0	0	0	0	0	0	0	0	0	0	0	0	0	0	0	0	0	0	0	0	0
0	0	0	0	0	0	0	0	0	0	0	0	0	0	0	0	0	0	0	0	0	0	0	0	0	0	0	0	0	0	0
0	0	0	0	0	0	0	0	0	0	0	0	0	0	0	0	0	0	0	0	0	0	0	0	0	0	0	0	0	0	0
0	0	0	0	0	0	0	0	0	0	0	0	0	0	0	0	0	0	0	0	0	0	0	0	0	0	0	0	0	0	0
0	0	0	0	0	0	0	0	0	0	0	0	0	0	0	0	0	0	0	0	0	0	0	0	0	0	0	0	0	0	0
0	0	0	0	0	0	0	0	0	0	0	0	0	0	0	0	0	0	0	0	0	0	0	0	0	0	0	0	0	0	0
0	0	0	0	0	0	0	0	0	0	0	0	0	0	0	0	0	0	0	0	0	0	0	0	0	0	0	0	0	0	0
0	0	0	0	0	0	0	0	0	0	0	0	0	0	0	0	0	0	0	0	0	0	0	0	0	0	0	0	0	0	0
0	0	0	0	0	0	0	0	0	0	0	0	0	0	0	0	0	0	0	0	0	0	0	0	0	0	0	0	0	0	0
0	0	0	0	0	0	0	0	0	0	0	0	0	0	0	0	0	0	0	0	0	0	0	0	0	0	0	0	0	0	0
0	0	0	0	0	0	0	0	0	0	0	0	0	0	0	0	0	0	0	0	0	0	0	0	0	0	0	0	0	0	0
0	0	0	0	0	0	0	0	0	0	0	0	0	0	0	0	0	0	0	0	0	0	0	0	0	0	0	0	0	0	0
0	0	0	0	0	0	0	0	0	0	0	0	0	0	0	0	0	0	0	0	0	0	0	0	0	0	0	0	0	0	0
0	0	0	0	0	0	0	0	0	0	0	0	0	0	0	0	0	0	0	0	0	0	0	0	0	0	0	0	0	0	0
0	0	0	0	0	0	0	0	0	0	0	0	0	0	0	0	0	0	0	0	0	0	0	0	0	0	0	0	0	0	0
0	0	0	0	0	0	0	0	0	0	0	0	0	0	0	0	0	0	0	0	0	0	0	0	0	0	0	0	0	0	0
0	0	0	0	0	0	0	0	0	0	0	0	0	0	0	0	0	0	0	0	0	0	0	0	0	0	0	0	0	0	0
0	0	0	0	0	0	0	0	0	0	0	0	0	0	0	0	0	0	0	0	0	0	0	0	0	0	0	0	0	0	0
0	0	0	0	0	0	0	0	0	0	0	0	0	0	0	0	0	0	0	0	0	0	0	0	0	0	0	0	0	0	0
0	0	0	0	0	0	0	0	0	0	0	0	0	0	0	0	0	0	0	0	0	0	0	0	0	0	0	0	0	0	0
0	0	0	0	0	0	0	0	0	0	0	0	0	0	0	0	0	0	0	0	0	0	0	0	0	0	0	0	0	0	0
0	0	0	0	0	0	0	0	0	0	0	0	0	0	0	0	0	0	0	0	0	0	0	0	0	0	0	0	0	0	0
0	0	0	0	0	0	0	0	0	0	0	0	0	0	0	0	0	0	0	0	0	0	0	0	0	0	0	0	0	0	0
0	0	0	0	0	0	0	0	0	0	0	0	0	0	0	0	0	0	0	0	0	0	0	0	0	0	0	0	0	0	0
0	0	0	0	0	0	0	0	0	0	0	0	0	0	0	0	0	0	0	0	0	0	0	0	0	0	0	0	0	0	0
0	0	0	0	0	0	0	0	0	0	0	0	0	0	0	0	0	0	0	0	0	0	0	0	0	0	0	0	0	0	0
0	0	0	0	0	0	0	0	0	0	0	0	0	0	0	0	0	0	0	0	0	0	0	0	0	0	0	0	0	0	0
0	0	0	0	0	0	0	0	0	0	0	0	0	0	0	0	0	0	0	0	0	0	0	0	0	0	0	0	0	0	0
0	0	0	0	0	0	0	0	0	0	0	0	0	0	0	0	0	0	0	0	0	0	0	0	0	0	0	0	0	0	0
0	0	0	0	0	0	0	0	0	0	0	0	0	0	0	0	0	0	0	0	0	0	0	0	0	0	0	0	0	0	0
0	0	0	0	0	0	0	0	0	0	0	0	0	0	0	0	0	0	0	0	0	0	0	0	0	0	0	0	0	0	0
0	0	0	0	0	0	0	0	0	0	0	0	0	0	0	0	0	0	0	0	0	0	0	0	0	0	0	0	0	0	0
0	0	0	0	0	0	0	0	0	0	0	0	0	0	0	0	0	0	0	0	0	0	0	0	0	0	0	0	0	0	0
0	0	0	0	0	0	0	0	0	0	0	0	0	0	0	0	0	0	0	0	0	0	0	0	0	0	0	0	0	0	0
0	0	0	0	0	0	0	0	0	0	0	0	0	0	0	0	0	0	0	0	0	0	0	0	0	0	0	0	0	0	0
0	0	0	0	0	0	0	0	0	0	0	0	0	0	0	0	0	0	0	0	0	0	0	0	0	0	0	0	0	0	0
0	0	0	0	0	0	0	0	0	0	0	0	0	0	0	0	0	0	0	0	0	0	0	0	0	0	0	0	0	0	0
0	0	0	0	0	0	0	0	0	0	0	0	0	0	0	0	0	0	0	0	0	0	0	0	0	0	0	0	0	0	0
0	0	0	0	0	0	0	0	0	0	0	0	0	0	0	0	0	0	0	0	0	0	0	0	0	0	0	0	0	0	0
0	0	0	0	0	0	0	0	0	0	0	0	0	0	0	0	0	0	0	0	0	0	0	0	0	0	0	0	0	0	0
0	0	0	0	0	0	0	0	0	0	0	0	0	0	0	0	0	0	0	0	0	0	0	0	0	0	0	0	0	0	0
0	0	0	0	0	0	0	0	0	0	0	0	0	0	0	0	0	0	0	0	0	0	0	0	0	0	0	0	0	0	0
0	0	0	0	0	0	0	0	0	0	0	0	0	0	0	0	0	0	0	0	0	0	0	0	0	0	0	0	0	0	0
0	0	0	0	0	0	0	0	0	0	0	0	0	0	0	0	0	0	0	0	0	0	0	0	0	0	0	0	0	0	0
0	0	0	0	0	0	0	0	0	0	0	0	0	0	0	0	0	0	0	0	0	0	0	0	0	0	0	0	0	0	0
0	0	0	0	0	0	0	0	0	0	0	0	0	0	0	0	0	0	0	0	0	0	0	0	0	0	0	0	0	0	0
0	0	0	0	0	0	0	0	0	0	0	0	0	0	0	0	0	0	0	0	0	0	0	0	0	0	0	0	0	0	0
0	0	0	0	0	0	0	0	0	0	0	0	0	0	0	0	0	0	0	0	0	0	0	0	0	0	0	0	0	0	0
0	0	0	0	0	0	0	0	0	0	0	0	0	0	0	0	0	0	0	0	0	0	0	0	0	0	0	0	0	0	0
0	0	0	0	0	0	0	0	0	0	0	0	0	0	0	0	0	0	0	0	0	0	0	0	0	0	0	0	0	0	0
0	0	0	0	0	0	0	0	0	0	0	0	0	0	0	0	0	0	0	0	0	0	0	0	0	0	0	0	0	0	0
0	0	0	0	0	0	0	0	0	0	0	0	0	0	0	0	0	0	0	0	0	0	0	0	0	0	0	0	0	0	0
0	0	0	0	0	0	0	0	0	0	0	0	0	0	0	0	0	0	0	0	0	0	0	0	0	0	0	0	0	0	0
0	0	0	0	0	0	0	0	0	0	0	0	0	0	0	0	0	0	0	0	0	0	0	0	0	0	0	0	0	0	0
0	0	0	0	0	0	0	0	0	0	0	0	0	0	0	0	0	0	0	0	0	0	0	0	0	0	0	0	0	0	0
0	0	0	0	0	0	0	0	0	0	0	0	0	0	0	0	0	0	0	0	0	0	0	0	0	0	0	0	0	0	0
0	0	0	0	0	0	0	0	0	0	0	0	0	0	0	0	0	0	0	0	0	0	0	0	0	0	0	0	0	0	0
0	0	0	0	0	0	0	0	0	0	0	0	0	0	0	0	0	0	0	0	0	0	0	0	0	0	0	0	0	0	0
0	0	0	0	0	0	0	0	0	0	0	0	0	0	0	0	0	0	0	0	0	0	0	0	0	0	0	0	0	0	0
0	0	0	0	0	0	0	0	0	0	0	0	0	0	0	0	0	0	0	0	0	0	0	0	0	0	0	0	0	0	0
0	0	0	0	0	0	0	0	0	0	0	0	0	0	0	0	0	0	0	0	0	0	0	0	0	0	0	0	0	0	0
0	0	0	0	0	0	0	0	0	0	0	0	0	0	0	0	0	0	0	0	0	0	0	0	0	0	0	0	0	0	0
0	0	0	0	0	0	0	0	0	0	0	0	0	0	0	0	0	0	0	0	0	0	0	0	0	0	0	0	0	0	0
0	0	0	0	0	0	0	0	0	0	0	0	0	0	0	0	0	0	0	0	0	0	0	0	0	0	0	0	0	0	0
0	0	0	0	0	0	0	0	0	0	0	0	0	0	0	0	0	0	0	0	0	0	0	0	0	0	0	0	0	0	0
0	0	0	0	0	0	0	0	0	0	0	0	0	0	0	0	0	0	0	0	0	0	0	0	0	0	0	0	0	0	0
0	0	0	0	0	0	0	0	0	0	0	0	0	0	0	0	0	0	0	0	0	0	0	0	0	0	0	0	0	0	0
0	0	0	0	0	0	0	0	0	0	0	0	0	0	0	0	0	0	0	0	0	0	0	0	0	0	0	0	0	0	0
0	0	0	0	0	0	0	0	0	0	0	0	0	0	0	0	0	0	0	0	0	0	0	0	0	0	0	0	0	0	0
0	0	0	0	0	0	0	0	0	0	0	0	0	0	0	0	0	0	0	0	0	0	0	0	0	0	0	0	0	0	0
0	0	0	0	0	0	0	0	0	0	0	0	0	0	0	0	0	0	0	0	0	0	0	0	0	0	0	0	0	0	0
0	0	0	0	0	0	0	0	0	0	0	0	0	0	0	0	0	0	0	0	0	0	0	0	0	0	0	0	0	0	0
0	0	0	0	0	0	0	0	0	0	0	0	0	0	0	0	0	0	0	0	0	0	0	0	0	0	0	0	0	0	0
0	0	0	0	0	0	0	0	0	0	0	0	0	0	0	0	0	0	0	0	0	0	0	0	0	0	0	0	0	0	0
0	0	0	0	0	0	0	0	0	0	0	0	0	0	0	0	0	0	0	0	0	0	0	0	0	0	0	0	0	0	0
0	0	0	0	0	0	0	0	0	0	0	0	0	0	0	0	0	0	0	0	0	0	0	0	0	0	0	0	0	0	0
0	0	0	0	0	0	0	0	0	0	0	0	0	0	0	0	0	0	0	0	0	0	0	0	0	0	0	0	0	0	0
0	0	0	0	0	0	0	0	0	0	0	0	0	0	0	0	0	0	0	0	0	0	0	0	0	0	0	0	0	0	0
0	0	0	0	0	0	0	0	0	0	0	0	0	0	0	0	0	0	0	0	0	0	0	0	0	0	0	0	0	0	0
0	0	0	0	0	0	0	0	0	0	0	0	0	0	0	0	0	0	0	0	0	0	0	0	0	0	0	0	0	0	0
0	0	0	0	0	0	0	0	0	0	0	0	0	0	0	0	0	0	0	0	0	0	0	0	0	0	0	0	0	0	0
0	0	0	0	0	0	0	0	0	0	0	0	0	0	0	0	0	0	0	0	0	0	0	0	0	0	0	0	0	0	0
0	0	0	0	0	0	0	0	0	0	0	0	0	0	0	0	0	0	0	0	0	0	0	0	0	0	0	0	0	0	0
0	0	0	0	0	0	0	0	0	0	0	0	0	0	0	0	0	0	0	0	0	0	0	0	0	0	0	0	0	0	0
0	0	0	0	0	0	0	0	0	0	0	0	0	0	0	0	0	0	0	0	0	0	0	0	0	0	0	0	0	0	0
0	0	0	0	0	0	0	0	0	0	0	0	0	0	0	0	0	0	0	0	0	0	0	0	0	0	0	0	0	0	0
0	0	0	0	0	0	0	0	0	0	0	0	0	0	0	0	0	0	0	0	0	0	0	0	0	0	0	0	0	0	0
0	0	0	0	0	0	0	0	0	0	0	0	0	0	0	0	0	0	0	0	0	0	0	0	0	0	0	0	0	0	0
0	0	0	0	0	0	0	0	0	0	0	0	0	0	0	0	0	0	0	0	0	0	0	0	0	0	0	0	0	0	0
0	0	0	0	0	0	0	0	0	0	0	0	0	0	0	0	0	0	0	0	0	0	0	0	0	0	0	0	0	0	0
0	0	0	0	0	0	0	0	0	0	0	0	0	0	0	0	0	0	0	0	0	0	0	0	0	0	0	0	0	0	0
0	0	0	0	0	0	0	0	0	0	0	0	0	0	0	0	0	0	0	0	0	0	0	0	0	0	0	0	0	0	0
0	0	0	0	0	0	0	0	0	0	0	0	0	0	0	0	0	0	0	0	0	0	0	0	0	0	0	0	0	0	0
0	0	0	0	0	0	0	0	0	0	0	0	0	0	0	0	0	0	0	0	0	0	0	0	0	0	0	0	0	0	0
0	0	0	0	0	0	0	0	0	0	0	0	0	0	0	0	0	0	0	0	0	0	0	0	0	0	0	0	0	0	0
0	0	0	0	0	0	0	0	0	0	0	0	0	0	0	0	0	0	0	0	0	0	0	0	0	0	0	0	0	0	0
0	0	0	0	0	0	0	0	0	0	0	0	0	0	0	0	0	0	0	0	0	0	0	0	0	0	0	0	0	0	0
0	0	0	0	0	0	0	0	0	0	0	0	0	0	0	0	0	0	0	0	0	0	0	0	0	0	0	0	0	0	0
0	0	0	0	0	0	0	0	0	0	0	0	0	0	0	0	0	0	0	0	0	0	0	0	0	0	0	0	0	0	0
0	0	0	0	0	0	0	0	0	0	0	0	0	0	0	0	0	0	0	0	0	0	0	0	0	0	0	0	0	0	0
0	0	0	0	0	0	0	0	0	0	0	0	0	0	0	0	0	0	0	0	0	0	0	0	0	0	0	0	0	0	0
0	0	0	0	0	0	0	0	0	0	0	0	0	0	0	0	0	0	0	0	0	0	0	0	0	0	0	0	0	0	0
0	0	0	0	0	0	0	0	0	0	0	0	0	0	0	0	0	0	0	0	0	0	0	0	0	0	0	0	0	0	0
0	0	0	0	0	0	0	0	0	0	0	0	0	0	0	0	0	0	0	0	0	0	0	0	0	0	0	0	0	0	0
0	0	0	0	0	0	0	0	0	0	0	0	0	0	0	0	0	0	0	0	0	0	0	0	0	0	0	0	0	0	0
0	0	0	0	0	0	0	0	0	0	0	0	0	0	0	0	0	0	0	0	0	0	0	0	0	0	0	0	0	0	0
0	0	0	0	0	0	0	0	0	0	0	0	0	0	0	0	0	0	0	0	0	0	0	0	0	0	0	0	0	0	0
0	0	0	0	0	0	0	0	0	0	0	0	0	0	0	0	0	0	0	0	0	0	0	0	0	0	0	0	0	0	0
0	0	0	0	0	0	0	0	0	0	0	0	0	0	0	0	0	0	0	0	0	0	0	0	0	0	0	0	0	0	0
0	0	0	0	0	0	0	0	0	0	0	0	0	0	0	0	0	0	0	0	0	0	0	0	0	0	0	0	0	0	0
0	0	0	0	0	0	0	0	0	0	0	0	0	0	0	0	0	0	0	0	0	0	0	0	0	0	0	0	0	0	0
0	0	0	0	0	0	0	0	0	0	0	0	0	0	0	0	0	0	0	0	0	0	0	0	0	0	0	0	0	0	0
0	0	0	0	0	0	0	0	0	0	0	0	0	0	0	0	0	0	0	0	0	0	0	0	0	0	0	0	0	0	0
0	0	0	0	0	0	0	0	0	0	0	0	0	0	0	0	0	0	0	0	0	0	0	0	0	0	0	0	0	0	0
0	0	0	0	0	0	0	0	0	0	0	0	0	0	0	0	0	0	0	0	0	0	0	0	0	0	0	0	0	0	0
0	0	0	0	0	0	0	0	0	0	0	0	0	0	0	0	0	0	0	0	0	0	0	0	0	0	0	0	0	0	0
0	0	0	0	0	0	0	0	0	0	0	0	0	0	0	0	0	0	0	0	0	0	0	0	0	0	0	0	0	0	0
0	0	0	0	0	0	0	0	0	0	0	0	0	0	0	0	0	0	0	0	0	0	0	0	0	0	0	0	0	0	0
0	0	0	0	0	0	0	0	0	0	0	0	0	0	0	0	0	0	0	0	0	0	0	0	0	0	0	0	0	0	0
0	0	0	0	0	0	0	0	0	0	0	0	0	0	0	0	0	0	0	0	0	0	0	0	0	0	0	0	0	0	0
0	0	0	0	0	0	0	0	0	0	0	0	0	0	0	0	0	0	0	0	0	0	0	0	0	0	0	0	0	0	0
0	0	0	0	0	0	0	0	0	0	0	0	0	0	0	0	0	0	0	0	0	0	0	0	0	0	0	0	0	0	0
0	0	0	0	0	0	0	0	0	0	0	0	0	0	0	0	0	0	0	0	0	0	0	0	0	0	0	0	0	0	0
0	0	0	0	0	0	0	0	0	0	0	0	0	0	0	0	0	0	0	0	0	0	0	0	0	0	0	0	0	0	0
0	0	0	0	0	0	0	0	0	0	0	0	0	0	0	0	0	0	0	0	0	0	0	0	0	0	0	0	0	0	0
0	0	0	0	0	0	0	0	0	0	0	0	0	0	0	0	0	0	0	0	0	0	0	0	0	0	0	0	0	0	0
0	0	0	0	0	0	0	0	0	0	0	0	0	0	0	0	0	0	0	0	0	0	0	0	0	0	0	0	0	0	0
0	0	0	0	0	0	0	0	0	0	0	0	0	0	0	0	0	0	0	0	0	0	0	0	0	0	0	0	0	0	0
0	0	0	0	0	0	0	0	0	0	0	0	0	0	0	0	0	0	0	0	0	0	0	0	0	0	0	0	0	0	0
0	0	0	0	0	0	0	0	0	0	0	0	0	0	0	0	0	0	0	0	0	0	0	0	0	0	0	0	0	0	0
0	0	0	0	0	0	0	0	0	0	0	0	0	0	0	0	0	0	0	0	0	0	0	0	0	0	0	0	0	0	0
0	0	0	0	0	0	0	0	0	0	0	0	0	0	0	0	0	0	0	0	0	0	0	0	0	0	0	0	0	0	0
0	0	0	0	0	0	0	0	0	0	0	0	0	0	0	0	0	0	0	0	0	0	0	0	0	0	0	0	0	0	0
0	0	0	0	0	0	0	0	0	0	0	0	0	0	0	0	0	0	0	0	0	0	0	0	0	0	0	0	0	0	0
0	0	0	0	0	0	0	0	0	0	0	0	0	0	0	0	0	0	0	0	0	0	0	0	0	0	0	0	0	0	0
0	0	0	0	0	0	0	0	0	0	0	0	0	0	0	0	0	0	0	0	0	0	0	0	0	0	0	0	0	0	0
0	0	0	0	0	0	0	0	0	0	0	0	0	0	0	0	0	0	0	0	0	0	0	0	0	0	0	0	0	0	0
0	0	0	0	0	0	0	0	0	0	0	0	0	0	0	0	0	0	0	0	0	0	0	0	0	0	0	0	0	0	0
0	0	0	0	0	0	0	0	0	0	0	0	0	0	0	0	0	0	0	0	0	0	0	0	0	0	0	0	0	0	0
0	0	0	0	0	0	0	0	0	0	0	0	0	0	0	0	0	0	0	0	0	0	0	0	0	0	0	0	0	0	0
0	0	0	0	0	0	0	0	0	0	0	0	0	0	0	0	0	0	0	0	0	0	0	0	0	0	0	0	0	0	0
0	0	0	0	0	0	0	0	0	0	0	0	0	0	0	0	0	0	0	0	0	0	0	0	0	0	0	0	0	0	0
0	0	0	0	0	0	0	0	0	0	0	0	0	0	0	0	0	0	0	0	0	0	0	0	0	0	0	0	0	0	0
0	0	0	0	0	0	0	0	0	0	0	0	0	0	0	0	0	0	0	0	0	0	0	0	0	0	0	0	0	0	0
0	0	0	0	0	0	0	0	0	0	0	0	0	0	0	0	0	0	0	0	0	0	0	0	0	0	0	0	0	0	0
0	0	0	0	0	0	0	0	0	0	0	0	0	0	0	0	0	0	0	0	0	0	0	0	0	0	0	0	0	0	0
0	0	0	0	0	0	0	0	0	0	0	0	0	0	0	0	0	0	0	0	0	0	0	0	0	0	0	0	0	0	0
0	0	0	0	0	0	0	0	0	0	0	0	0	0	0	0	0	0	0	0	0	0	0	0	0	0	0	0	0	0	0
0	0	0	0	0	0	0	0	0	0	0	0	0	0	0	0	0	0	0	0	0	0	0	0	0	0	0	0	0	0	0
0	0	0	0	0	0	0	0	0	0	0	0	0	0	0	0	0	0	0	0	0	0	0	0	0	0	0	0	0	0	0
0	0	0	0	0	0	0	0	0	0	0	0	0	0	0	0	0	0	0	0	0	0	0	0	0	0	0	0	0	0	0
0	0	0	0	0	0	0	0	0	0	0	0	0	0	0	0	0	0	0	0	0	0	0	0	0	0	0	0	0	0	0
0	0	0	0	0	0	0	0	0	0	0	0	0	0	0	0	0	0	0	0	0	0	0	0	0	0	0	0	0	0	0
0	0	0	0	0	0	0	0	0	0	0	0	0	0	0	0	0	0	0	0	0	0	0	0	0	0	0	0	0	0	0
0	0	0	0	0	0	0	0	0	0	0	0	0	0	0	0	0	0	0	0	0	0	0	0	0	0	0	0	0	0	0
0	0	0	0	0	0	0	0	0	0	0	0	0	0	0	0	0	0	0	0	0	0	0	0	0	0	0	0	0	0	0
0	0	0	0	0	0	0	0	0	0	0	0	0	0	0	0	0	0	0	0	0	0	0	0	0	0	0	0	0	0	0
0	0	0	0	0	0	0	0	0	0	0	0	0	0	0	0	0	0	0	0	0	0	0	0	0	0	0	0	0	0	0
0	0	0	0	0	0	0	0	0	0	0	0	0	0	0	0	0	0	0	0	0	0	0	0	0	0	0	0	0	0	0
0	0	0	0	0	0	0	0	0	0	0	0	0	0	0	0	0	0	0	0	0	0	0	0	0	0	0	0	0	0	0
0	0	0	0	0	0	0	0	0	0	0	0	0	0	0	0	0	0	0	0	0	0	0	0	0	0	0	0	0	0	0
0	0	0	0	0	0	0	0	0	0	0	0	0	0	0	0	0	0	0	0	0	0	0	0	0	0	0	0	0	0	0
0	0	0	0	0	0	0	0	0	0	0	0	0	0	0	0	0	0	0	0	0	0	0	0	0	0	0	0	0	0	0
0	0	0	0	0	0	0	0	0	0	0	0	0	0	0	0	0	0	0	0	0	0	0	0	0	0	0	0	0	0	0
0	0	0	0	0	0	0	0	0	0	0	0	0	0	0	0	0	0	0	0	0	0	0	0	0	0	0	0	0	0	0
0	0	0	0	0	0	0	0	0	0	0	0	0	0	0	0	0	0	0	0	0	0	0	0	0	0	0	0	0	0	0
0	0	0	0	0	0	0	0	0	0	0	0	0	0	0	0	0	0	0	0	0	0	0	0	0	0	0	0	0	0	0
0	0	0	0	0	0	0	0	0	0	0	0	0	0	0	0	0	0	0	0	0	0	0	0	0	0	0	0	0	0	0
0	0	0	0	0	0	0	0	0	0	0	0	0	0	0	0	0	0	0	0	0	0	0	0	0	0	0	0	0	0	0
0	0	0	0	0	0	0	0	0	0	0	0	0	0	0	0	0	0	0	0	0	0	0	0	0	0	0	0	0	0	0
0	0	0	0	0	0	0	0	0	0	0	0	0	0	0	0	0	0	0	0	0	0	0	0	0	0	0	0	0	0	0
0	0	0	0	0	0	0	0	0	0	0	0	0	0	0	0	0	0	0	0	0	0	0	0	0	0	0	0	0	0	0
0	0	0	0	0	0	0	0	0	0	0	0	0	0	0	0	0	0	0	0	0	0	0	0	0	0	0	0	0	0	0
0	0	0	0	0	0	0	0	0	0	0	0	0	0	0	0	0	0	0	0	0	0	0	0	0	0	0	0	0	0	0
0	0	0	0	0	0	0	0	0	0	0	0	0	0	0	0	0	0	0	0	0	0	0	0	0	0	0	0	0	0	0
0	0	0	0	0	0	0	0	0	0	0	0	0	0	0	0	0	0	0	0	0	0	0	0	0	0	0	0	0	0	0
0	0	0	0	0	0	0	0	0	0	0	0	0	0	0	0	0	0	0	0	0	0	0	0	0	0	0	0	0	0	0
0	0	0	0	0	0	0	0	0	0	0	0	0	0	0	0	0	0	0	0	0	0	0	0	0	0	0	0	0	0	0
0	0	0	0	0	0	0	0	0	0	0	0	0	0	0	0	0	0	0	0	0	0	0	0	0	0	0	0	0	0	0
0	0	0	0	0	0	0	0	0	0	0	0	0	0	0	0	0	0	0	0	0	0	0	0	0	0	0	0	0	0	0
0	0	0	0	0	0	0	0	0	0	0	0	0	0	0	0	0	0	0	0	0	0	0	0	0	0	0	0	0	0	0
0	0	0	0	0	0	0	0	0	0	0	0	0	0	0	0	0	0	0	0	0	0	0	0	0	0	0	0	0	0	0
0	0	0	0	0	0	0	0	0	0	0	0	0	0	0	0	0	0	0	0	0	0	0	0	0	0	0	0	0	0	0
0	0	0	0	0	0	0	0	0	0	0	0	0	0	0	0	0	0	0	0	0	0	0	0	0	0	0	0	0	0	0
0	0	0	0	0	0	0	0	0	0	0	0	0	0	0	0	0	0	0	0	0	0	0	0	0	0	0	0	0	0	0
0	0	0	0	0	0	0	0	0	0	0	0	0	0	0	0	0	0	0	0	0	0	0	0	0	0	0	0	0	0	0
0	0	0	0	0	0	0	0	0	0	0	0	0	0	0	0	0	0	0	0	0	0	0	0	0	0	0	0	0	0	0
0	0	0	0	0	0	0	0	0	0	0	0	0	0	0	0	0	0	0	0	0	0	0	0	0	0	0	0	0	0	0
0	0	0	0	0	0	0	0	0	0	0	0	0	0	0	0	0	0	0	0	0	0	0	0	0	0	0	0	0	0	0
0	0	0	0	0	0	0	0	0	0	0	0	0	0	0	0	0	0	0	0	0	0	0	0	0	0	0	0	0	0	0
0	0	0	0	0	0	0	0	0	0	0	0	0	0	0	0	0	0	0	0	0	0	0	0	0	0	0	0	0	0	0
0	0	0	0	0	0	0	0	0	0	0	0	0	0	0	0	0	0	0	0	0	0	0	0	0	0	0	0	0	0	0
0	0	0	0	0	0	0	0	0	0	0	0	0	0	0	0	0	0	0	0	0	0	0	0	0	0	0	0	0	0	0
0	0	0	0	0	0	0	0	0	0	0	0	0	0	0	0	0	0	0	0	0	0	0	0	0	0	0	0	0	0	0
0	0	0	0	0	0	0	0	0	0	0	0	0	0	0	0	0	0	0	0	0	0	0	0	0	0	0	0	0	0	0
0	0	0	0	0	0	0	0	0	0	0	0	0	0	0	0	0	0	0	0	0	0	0	0	0	0	0	0	0	0	0
0	0	0	0	0	0	0	0	0	0	0	0	0	0	0	0	0	0	0	0	0	0	0	0	0	0	0	0	0	0	0
0	0	0	0	0	0	0	0	0	0	0	0	0	0	0	0	0	0	0	0	0	0	0	0	0	0	0	0	0	0	0
0	0	0	0	0	0	0	0	0	0	0	0	0	0	0	0	0	0	0	0	0	0	0	0	0	0	0	0	0	0	0
0	0	0	0	0	0	0	0	0	0	0	0	0	0	0	0	0	0	0	0	0	0	0	0	0	0	0	0	0	0	0
0	0	0	0	0	0	0	0	0	0	0	0	0	0	0	0	0	0	0	0	0	0	0	0	0	0	0	0	0	0	0
0	0	0	0	0	0	0	0	0	0	0	0	0	0	0	0	0	0	0	0	0	0	0	0	0	0	0	0	0	0	0
0	0	0	0	0	0	0	0	0	0	0	0	0	0	0	0	0	0	0	0	0	0	0	0	0	0	0	0	0	0	0
0	0	0	0	0	0	0	0	0	0	0	0	0	0	0	0	0	0	0	0	0	0	0	0	0	0	0	0	0	0	0
0	0	0	0	0	0	0	0	0	0	0	0	0	0	0	0	0	0	0	0	0	0	0	0	0	0	0	0	0	0	0
0	0	0	0	0	0	0	0	0	0	0	0	0	0	0	0	0	0	0	0	0	0	0	0	0	0	0	0	0	0	0
0	0	0	0	0	0	0	0	0	0	0	0	0	0	0	0	0	0	0	0	0	0	0	0	0	0	0	0	0	0	0
0	0	0	0	0	0	0	0	0	0	0	0	0	0	0	0	0	0	0	0	0	0	0	0	0	0	0	0	0	0	0
0	0	0	0	0	0	0	0	0	0	0	0	0	0	0	0	0	0	0	0	0	0	0	0	0	0	0	0	0	0	0
0	0	0	0	0	0	0	0	0	0	0	0	0	0	0	0	0	0	0	0	0	0	0	0	0	0	0	0	0	0	0
0	0	0	0	0	0	0	0	0	0	0	0	0	0	0	0	0	0	0	0	0	0	0	0	0	0	0	0	0	0	0
0	0	0	0	0	0	0	0	0	0	0	0	0	0	0	0	0	0	0	0	0	0	0	0	0	0	0	0	0	0	0
0	0	0	0	0	0	0	0	0	0	0	0	0	0	0	0	0	0	0	0	0	0	0	0	0	0	0	0	0	0	0
0	0	0	0	0	0	0	0	0	0	0	0	0	0	0	0	0	0	0	0	0	0	0	0	0	0	0	0	0	0	0
0	0	0	0	0	0	0	0	0	0	0	0	0	0	0	0	0	0	0	0	0	0	0	0	0	0	0	0	0	0	0
0	0	0	0	0	0	0	0	0	0	0	0	0	0	0	0	0	0	0	0	0	0	0	0	0	0	0	0	0	0	0
0	0	0	0	0	0	0	0	0	0	0	0	0	0	0	0	0	0	0	0	0	0	0	0	0	0	0	0	0	0	0
0	0	0	0	0	0	0	0	0	0	0	0	0	0	0	0	0	0	0	0	0	0	0	0	0	0	0	0	0	0	0
0	0	0	0	0	0	0	0	0	0	0	0	0	0	0	0	0	0	0	0	0	0	0	0	0	0	0	0	0	0	0
0	0	0	0	0	0	0	0	0	0	0	0	0	0	0	0	0	0	0	0	0	0	0	0	0	0	0	0	0	0	0
0	0	0	0	0	0	0	0	0	0	0	0	0	0	0	0	0	0	0	0	0	0	0	0	0	0	0	0	0	0	0
0	0	0	0	0	0	0	0	0	0	0	0	0	0	0	0	0	0	0	0	0	0	0	0	0	0	0	0	0	0	0
0	0	0	0	0	0	0	0	0	0	0	0	0	0	0	0	0	0	0	0	0	0	0	0	0	0	0	0	0	0	0
0	0	0	0	0	0	0	0	0	0	0	0	0	0	0	0	0	0	0	0	0	0	0	0	0	0	0	0	0	0	0
0	0	0	0	0	0	0	0	0	0	0	0	0	0	0	0	0	0	0	0	0	0	0	0	0	0	0	0	0	0	0
0	0	0	0	0	0	0	0	0	0	0	0	0	0	0	0	0	0	0	0	0	0	0	0	0	0	0	0	0	0	0
0	0	0	0	0	0	0	0	0	0	0	0	0	0	0	0	0	0	0	0	0	0	0	0	0	0	0	0	0	0	0
0	0	0	0	0	0	0	0	0	0	0	0	0	0	0	0	0	0	0	0	0	0	0	0	0	0	0	0	0	0	0
0	0	0	0	0	0	0	0	0	0	0	0	0	0	0	0	0	0	0	0	0	0	0	0	0	0	0	0	0	0	0
0	0	0	0	0	0	0	0	0	0	0	0	0	0	0	0	0	0	0	0	0	0	0	0	0	0	0	0	0	0	0
0	0	0	0	0	0	0	0	0	0	0	0	0	0	0	0	0	0	0	0	0	0	0	0	0	0	0	0	0	0	0
0	0	0	0	0	0	0	0	0	0	0	0	0	0	0	0	0	0	0	0	0	0	0	0	0	0	0	0	0	0	0
0	0	0	0	0	0	0	0	0	0	0	0	0	0	0	0	0	0	0	0	0	0	0	0	0	0	0	0	0	0	0
0	0	0	0	0	0	0	0	0	0	0	0	0	0	0	0	0	0	0	0	0	0	0	0	0	0	0	0	0	0	0
0	0	0	0	0	0	0	0	0	0	0	0	0	0	0	0	0	0	0	0	0	0	0	0	0	0	0	0	0	0	0
0	0	0	0	0	0	0	0	0	0	0	0	0	0	0	0	0	0	0	0	0	0	0	0	0	0	0	0	0	0	0
0	0	0	0	0	0	0	0	0	0	0	0	0	0	0	0	0	0	0	0	0	0	0	0	0	0	0	0	0	0	0
0	0	0	0	0	0	0	0	0	0	0	0	0	0	0	0	0	0	0	0	0	0	0	0	0	0	0	0	0	0	0
0	0	0	0	0	0	0	0	0	0	0	0	0	0	0	0	0	0	0	0	0	0	0	0	0	0	0	0	0	0	0
0	0	0	0	0	0	0	0	0	0	0	0	0	0	0	0	0	0	0	0	0	0	0	0	0	0	0	0	0	0	0
0	0	0	0	0	0	0	0	0	0	0	0	0	0	0	0	0	0	0	0	0	0	0	0	0	0	0	0	0	0	0
0	0	0	0	0	0	0	0	0	0	0	0	0	0	0	0	0	0	0	0	0	0	0	0	0	0	0	0	0	0	0
0	0	0	0	0	0	0	0	0	0	0	0	0	0	0	0	0	0	0	0	0	0	0	0	0	0	0	0	0	0	0
0	0	0	0	0	0	0	0	0	0	0	0	0	0	0	0	0	0	0	0	0	0	0	0	0	0	0	0	0	0	0
0	0	0	0	0	0	0	0	0	0	0	0	0	0	0	0	0	0	0	0	0	0	0	0	0	0	0	0	0	0	0
0	0	0	0	0	0	0	0	0	0	0	0	0	0	0	0	0	0	0	0	0	0	0	0	0	0	0	0	0	0	0
0	0	0	0	0	0	0	0	0	0	0	0	0	0	0	0	0	0	0	0	0	0	0	0	0	0	0	0	0	0	0
0	0	0	0	0	0	0	0	0	0	0	0	0	0	0	0	0	0	0	0	0	0	0	0	0	0	0	0	0	0	0
0	0	0	0	0	0	0	0	0	0	0	0	0	0	0	0	0	0	0	0	0	0	0	0	0	0	0	0	0	0	0
0	0	0	0	0	0	0	0	0	0	0	0	0	0	0	0	0	0	0	0	0	0	0	0	0	0	0	0	0	0	0
0	0	0	0	0	0	0	0	0	0	0	0	0	0	0	0	0	0	0	0	0	0	0	0	0	0	0	0	0	0	0
0	0	0	0	0	0	0	0	0	0	0	0	0	0	0	0	0	0	0	0	0	0	0	0	0	0	0	0	0	0	0
0	0	0	0	0	0	0	0	0	0	0	0	0	0	0	0	0	0	0	0	0	0	0	0	0	0	0	0	0	0	0
0	0	0	0	0	0	0	0	0	0	0	0	0	0	0	0	0	0	0	0	0	0	0	0	0	0	0	0	0	0	0
0	0	0	0	0	0	0	0	0	0	0	0	0	0	0	0	0	0	0	0	0	0	0	0	0	0	0	0	0	0	0
0	0	0	0	0	0	0	0	0	0	0	0	0	0	0	0	0	0	0	0	0	0	0	0	0	0	0	0	0	0	0
0	0	0	0	0	0	0	0	0	0	0	0	0	0	0	0	0	0	0	0	0	0	0	0	0	0	0	0	0	0	0
0	0	0	0	0	0	0	0	0	0	0	0	0	0	0	0	0	0	0	0	0	0	0	0	0	0	0	0	0	0	0
0	0	0	0	0	0	0	0	0	0	0	0	0	0	0	0	0	0	0	0	0	0	0	0	0	0	0	0	0	0	0
0	0	0	0	0	0	0	0	0	0	0	0	0	0	0	0	0	0	0	0	0	0	0	0	0	0	0	0	0	0	0
0	0	0	0	0	0	0	0	0	0	0	0	0	0	0	0	0	0	0	0	0	0	0	0	0	0	0	0	0	0	0
0	0	0	0	0	0	0	0	0	0	0	0	0	0	0	0	0	0	0	0	0	0	0	0	0	0	0	0	0	0	0
0	0	0	0	0	0	0	0	0	0	0	0	0	0	0	0	0	0	0	0	0	0	0	0	0	0	0	0	0	0	0
0	0	0	0	0	0	0	0	0	0	0	0	0	0	0	0	0	0	0	0	0	0	0	0	0	0	0	0	0	0	0
0	0	0	0	0	0	0	0	0	0	0	0	0	0	0	0	0	0	0	0	0	0	0	0	0	0	0	0	0	0	0
0	0	0	0	0	0	0	0	0	0	0	0	0	0	0	0	0	0	0	0	0	0	0	0	0	0	0	0	0	0	0
0	0	0	0	0	0	0	0	0	0	0	0	0	0	0	0	0	0	0	0	0	0	0	0	0	0	0	0	0	0	0
0	0	0	0	0	0	0	0	0	0	0	0	0	0	0	0	0	0	0	0	0	0	0	0	0	0	0	0	0	0	0
0	0	0	0	0	0	0	0	0	0	0	0	0	0	0	0	0	0	0	0	0	0	0	0	0	0	0	0	0	0	0
0	0	0	0	0	0	0	0	0	0	0	0	0	0	0	0	0	0	0	0	0	0	0	0	0	0	0	0	0	0	0
0	0	0	0	0	0	0	0	0	0	0	0	0	0	0	0	0	0	0	0	0	0	0	0	0	0	0	0	0	0	0
0	0	0	0	0	0	0	0	0	0	0	0	0	0	0	0	0	0	0	0	0	0	0	0	0	0	0	0	0	0	0
0	0	0	0	0	0	0	0	0	0	0	0	0	0	0	0	0	0	0	0	0	0	0	0	0	0	0	0	0	0	0
0	0	0	0	0	0	0	0	0	0	0	0	0	0	0	0	0	0	0	0	0	0	0	0	0	0	0	0	0	0	0
0	0	0	0	0	0	0	0	0	0	0	0	0	0	0	0	0	0	0	0	0	0	0	0	0	0	0	0	0	0	0
0	0	0	0	0	0	0	0	0	0	0	0	0	0	0	0	0	0	0	0	0	0	0	0	0	0	0	0	0	0	0
0	0	0	0	0	0	0	0	0	0	0	0	0	0	0	0	0	0	0	0	0	0	0	0	0	0	0	0	0	0	0
0	0	0	0	0	0	0	0	0	0	0	0	0	0	0	0	0	0	0	0	0	0	0	0	0	0	0	0	0	0	0
0	0	0	0	0	0	0	0	0	0	0	0	0	0	0	0	0	0	0	0	0	0	0	0	0	0	0	0	0	0	0
0	0	0	0	0	0	0	0	0	0	0	0	0	0	0	0	0	0	0	0	0	0	0	0	0	0	0	0	0	0	0
0	0	0	0	0	0	0	0	0	0	0	0	0	0	0	0	0	0	0	0	0	0	0	0	0	0	0	0	0	0	0
0	0	0	0	0	0	0	0	0	0	0	0	0	0	0	0	0	0	0	0	0	0	0	0	0	0	0	0	0	0	0
0	0	0	0	0	0	0	0	0	0	0	0	0	0	0	0	0	0	0	0	0	0	0	0	0	0	0	0	0	0	0
0	0	0	0	0	0	0	0	0	0	0	0	0	0	0	0	0	0	0	0	0	0	0	0	0	0	0	0	0	0	0
0	0	0	0	0	0	0	0	0	0	0	0	0	0	0	0	0	0	0	0	0	0	0	0	0	0	0	0	0	0	0
0	0	0	0	0	0	0	0	0	0	0	0	0	0	0	0	0	0	0	0	0	0	0	0	0	0	0	0	0	0	0
0	0	0	0	0	0	0	0	0	0	0	0	0	0	0	0	0	0	0	0	0	0	0	0	0	0	0	0	0	0	0
0	0	0	0	0	0	0	0	0	0	0	0	0	0	0	0	0	0	0	0	0	0	0	0	0	0	0	0	0	0	0
0	0	0	0	0	0	0	0	0	0	0	0	0	0	0	0	0	0	0	0	0	0	0	0	0	0	0	0	0	0	0
0	0	0	0	0	0	0	0	0	0	0	0	0	0	0	0	0	0	0	0	0	0	0	0	0	0	0	0	0	0	0
0	0	0	0	0	0	0	0	0	0	0	0	0	0	0	0	0	0	0	0	0	0	0	0	0	0	0	0	0	0	0
0	0	0	0	0	0	0	0	0	0	0	0	0	0	0	0	0	0	0	0	0	0	0	0	0	0	0	0	0	0	0
0	0	0	0	0	0	0	0	0	0	0	0	0	0	0	0	0	0	0	0	0	0	0	0	0	0	0	0	0	0	0
0	0	0	0	0	0	0	0	0	0	0	0	0	0	0	0	0	0	0	0	0	0	0	0	0	0	0	0	0	0	0
0	0	0	0	0	0	0	0	0	0	0	0	0	0	0	0	0	0	0	0	0	0	0	0	0	0	0	0	0	0	0
0	0	0	0	0	0	0	0	0	0	0	0	0	0	0	0	0	0	0	0	0	0	0	0	0	0	0	0	0	0	0
0	0	0	0	0	0	0	0	0	0	0	0	0	0	0	0	0	0	0	0	0	0	0	0	0	0	0	0	0	0	0
0	0	0	0	0	0	0	0	0	0	0	0	0	0	0	0	0	0	0	0	0	0	0	0	0	0	0	0	0	0	0
0	0	0	0	0	0	0	0	0	0	0	0	0	0	0	0	0	0	0	0	0	0	0	0	0	0	0	0	0	0	0
0	0	0	0	0	0	0	0	0	0	0	0	0	0	0	0	0	0	0	0	0	0	0	0	0	0	0	0	0	0	0
0	0	0	0	0	0	0	0	0	0	0	0	0	0	0	0	0	0	0	0	0	0	0	0	0	0	0	0	0	0	0
0	0	0	0	0	0	0	0	0	0	0	0	0	0	0	0	0	0	0	0	0	0	0	0	0	0	0	0	0	0	0
0	0	0	0	0	0	0	0	0	0	0	0	0	0	0	0	0	0	0	0	0	0	0	0	0	0	0	0	0	0	0
0	0	0	0	0	0	0	0	0	0	0	0	0	0	0	0	0	0	0	0	0	0	0	0	0	0	0	0	0	0	0
0	0	0	0	0	0	0	0	0	0	0	0	0	0	0	0	0	0	0	0	0	0	0	0	0	0	0	0	0	0	0
0	0	0	0	0	0	0	0	0	0	0	0	0	0	0	0	0	0	0	0	0	0	0	0	0	0	0	0	0	0	0
0	0	0	0	0	0	0	0	0	0	0	0	0	0	0	0	0	0	0	0	0	0	0	0	0	0	0	0	0	0	0
0	0	0	0	0	0	0	0	0	0	0	0	0	0	0	0	0	0	0	0	0	0	0	0	0	0	0	0	0	0	0
0	0	0	0	0	0	0	0	0	0	0	0	0	0	0	0	0	0	0	0	0	0	0	0	0	0	0	0	0	0	0
0	0	0	0	0	0	0	0	0	0	0	0	0	0	0	0	0	0	0	0	0	0	0	0	0	0	0	0	0	0	0
0	0	0	0	0	0	0	0	0	0	0	0	0	0	0	0	0	0	0	0	0	0	0	0	0	0	0	0	0	0	0
0	0	0	0	0	0	0	0	0	0	0	0	0	0	0	0	0	0	0	0	0	0	0	0	0	0	0	0	0	0	0
0	0	0	0	0	0	0	0	0	0	0	0	0	0	0	0	0	0	0	0	0	0	0	0	0	0	0	0	0	0	0
0	0	0	0	0	0	0	0	0	0	0	0	0	0	0	0	0	0	0	0	0	0	0	0	0	0	0	0	0	0	0
0	0	0	0	0	0	0	0	0	0	0	0	0	0	0	0	0	0	0	0	0	0	0	0	0	0	0	0	0	0	0
0	0	0	0	0	0	0	0	0	0	0	0	0	0	0	0	0	0	0	0	0	0	0	0	0	0	0	0	0	0	0
0	0	0	0	0	0	0	0	0	0	0	0	0	0	0	0	0	0	0	0	0	0	0	0	0	0	0	0	0	0	0
0	0	0	0	0	0	0	0	0	0	0	0	0	0	0	0	0	0	0	0	0	0	0	0	0	0	0	0	0	0	0
0	0	0	0	0	0	0	0	0	0	0	0	0	0	0	0	0	0	0	0	0	0	0	0	0	0	0	0	0	0	0
0	0	0	0	0	0	0	0	0	0	0	0	0	0	0	0	0	0	0	0	0	0	0	0	0	0	0	0	0	0	0
0	0	0	0	0	0	0	0	0	0	0	0	0	0	0	0	0	0	0	0	0	0	0	0	0	0	0	0	0	0	0
0	0	0	0	0	0	0	0	0	0	0	0	0	0	0	0	0	0	0	0	0	0	0	0	0	0	0	0	0	0	0
0	0	0	0	0	0	0	0	0	0	0	0	0	0	0	0	0	0	0	0	0	0	0	0	0	0	0	0	0	0	0
0	0	0	0	0	0	0	0	0	0	0	0	0	0	0	0	0	0	0	0	0	0	0	0	0	0	0	0	0	0	0
0	0	0	0	0	0	0	0	0	0	0	0	0	0	0	0	0	0	0	0	0	0	0	0	0	0	0	0	0	0	0
0	0	0	0	0	0	0	0	0	0	0	0	0	0	0	0	0	0	0	0	0	0	0	0	0	0	0	0	0	0	0
0	0	0	0	0	0	0	0	0	0	0	0	0	0	0	0	0	0	0	0	0	0	0	0	0	0	0	0	0	0	0
0	0	0	0	0	0	0	0	0	0	0	0	0	0	0	0	0	0	0	0	0	0	0	0	0	0	0	0	0	0	0
0	0	0	0	0	0	0	0	0	0	0	0	0	0	0	0	0	0	0	0	0	0	0	0	0	0	0	0	0	0	0
0	0	0	0	0	0	0	0	0	0	0	0	0	0	0	0	0	0	0	0	0	0	0	0	0	0	0	0	0	0	0
0	0	0	0	0	0	0	0	0	0	0	0	0	0	0	0	0	0	0	0	0	0	0	0	0	0	0	0	0	0	0
0	0	0	0	0	0	0	0	0	0	0	0	0	0	0	0	0	0	0	0	0	0	0	0	0	0	0	0	0	0	0
0	0	0	0	0	0	0	0	0	0	0	0	0	0	0	0	0	0	0	0	0	0	0	0	0	0	0	0	0	0	0
0	0	0	0	0	0	0	0	0	0	0	0	0	0	0	0	0	0	0	0	0	0	0	0	0	0	0	0	0	0	0
0	0	0	0	0	0	0	0	0	0	0	0	0	0	0	0	0	0	0	0	0	0	0	0	0	0	0	0	0	0	0
0	0	0	0	0	0	0	0	0	0	0	0	0	0	0	0	0	0	0	0	0	0	0	0	0	0	0	0	0	0	0
0	0	0	0	0	0	0	0	0	0	0	0	0	0	0	0	0	0	0	0	0	0	0	0	0	0	0	0	0	0	0
0	0	0	0	0	0	0	0	0	0	0	0	0	0	0	0	0	0	0	0	0	0	0	0	0	0	0	0	0	0	0
0	0	0	0	0	0	0	0	0	0	0	0	0	0	0	0	0	0	0	0	0	0	0	0	0	0	0	0	0	0	0
0	0	0	0	0	0	0	0	0	0	0	0	0	0	0	0	0	0	0	0	0	0	0	0	0	0	0	0	0	0	0
0	0	0	0	0	0	0	0	0	0	0	0	0	0	0	0	0	0	0	0	0	0	0	0	0	0	0	0	0	0	0
0	0	0	0	0	0	0	0	0	0	0	0	0	0	0	0	0	0	0	0	0	0	0	0	0	0	0	0	0	0	0
0	0	0	0	0	0	0	0	0	0	0	0	0	0	0	0	0	0	0	0	0	0	0	0	0	0	0	0	0	0	0
0	0	0	0	0	0	0	0	0	0	0	0	0	0	0	0	0	0	0	0	0	0	0	0	0	0	0	0	0	0	0
0	0	0	0	0	0	0	0	0	0	0	0	0	0	0	0	0	0	0	0	0	0	0	0	0	0	0	0	0	0	0
0	0	0	0	0	0	0	0	0	0	0	0	0	0	0	0	0	0	0	0	0	0	0	0	0	0	0	0	0	0	0
0	0	0	0	0	0	0	0	0	0	0	0	0	0	0	0	0	0	0	0	0	0	0	0	0	0	0	0	0	0	0
0	0	0	0	0	0	0	0	0	0	0	0	0	0	0	0	0	0	0	0	0	0	0	0	0	0	0	0	0	0	0
0	0	0	0	0	0	0	0	0	0	0	0	0	0	0	0	0	0	0	0	0	0	0	0	0	0	0	0	0	0	0
0	0	0	0	0	0	0	0	0	0	0	0	0	0	0	0	0	0	0	0	0	0	0	0	0	0	0	0	0	0	0
0	0	0	0	0	0	0	0	0	0	0	0	0	0	0	0	0	0	0	0	0	0	0	0	0	0	0	0	0	0	0
0	0	0	0	0	0	0	0	0	0	0	0	0	0	0	0	0	0	0	0	0	0	0	0	0	0	0	0	0	0	0
0	0	0	0	0	0	0	0	0	0	0	0	0	0	0	0	0	0	0	0	0	0	0	0	0	0	0	0	0	0	0
0	0	0	0	0	0	0	0	0	0	0	0	0	0	0	0	0	0	0	0	0	0	0	0	0	0	0	0	0	0	0
0	0	0	0	0	0	0	0	0	0	0	0	0	0	0	0	0	0	0	0	0	0	0	0	0	0	0	0	0	0	0
0	0	0	0	0	0	0	0	0	0	0	0	0	0	0	0	0	0	0	0	0	0	0	0	0	0	0	0	0	0	0
0	0	0	0	0	0	0	0	0	0	0	0	0	0	0	0	0	0	0	0	0	0	0	0	0	0	0	0	0	0	0
0	0	0	0	0	0	0	0	0	0	0	0	0	0	0	0	0	0	0	0	0	0	0	0	0	0	0	0	0	0	0
0	0	0	0	0	0	0	0	0	0	0	0	0	0	0	0	0	0	0	0	0	0	0	0	0	0	0	0	0	0	0
0	0	0	0	0	0	0	0	0	0	0	0	0	0	0	0	0	0	0	0	0	0	0	0	0	0	0	0	0	0	0
0	0	0	0	0	0	0	0	0	0	0	0	0	0	0	0	0	0	0	0	0	0	0	0	0	0	0	0	0	0	0
0	0	0	0	0	0	0	0	0	0	0	0	0	0	0	0	0	0	0	0	0	0	0	0	0	0	0	0	0	0	0
0	0	0	0	0	0	0	0	0	0	0	0	0	0	0	0	0	0	0	0	0	0	0	0	0	0	0	0	0	0	0
0	0	0	0	0	0	0	0	0	0	0	0	0	0	0	0	0	0	0	0	0	0	0	0	0	0	0	0	0	0	0
0	0	0	0	0	0	0	0	0	0	0	0	0	0	0	0	0	0	0	0	0	0	0	0	0	0	0	0	0	0	0
0	0	0	0	0	0	0	0	0	0	0	0	0	0	0	0	0	0	0	0	0	0	0	0	0	0	0	0	0	0	0
0	0	0	0	0	0	0	0	0	0	0	0	0	0	0	0	0	0	0	0	0	0	0	0	0	0	0	0	0	0	0
0	0	0	0	0	0	0	0	0	0	0	0	0	0	0	0	0	0	0	0	0	0	0	0	0	0	0	0	0	0	0
0	0	0	0	0	0	0	0	0	0	0	0	0	0	0	0	0	0	0	0	0	0	0	0	0	0	0	0	0	0	0
0	0	0	0	0	0	0	0	0	0	0	0	0	0	0	0	0	0	0	0	0	0	0	0	0	0	0	0	0	0	0
0	0	0	0	0	0	0	0	0	0	0	0	0	0	0	0	0	0	0	0	0	0	0	0	0	0	0	0	0	0	0
0	0	0	0	0	0	0	0	0	0	0	0	0	0	0	0	0	0	0	0	0	0	0	0	0	0	0	0	0	0	0
0	0	0	0	0	0	0	0	0	0	0	0	0	0	0	0	0	0	0	0	0	0	0	0	0	0	0	0	0	0	0
0	0	0	0	0	0	0	0	0	0	0	0	0	0	0	0	0	0	0	0	0	0	0	0	0	0	0	0	0	0	0
0	0	0	0	0	0	0	0	0	0	0	0	0	0	0	0	0	0	0	0	0	0	0	0	0	0	0	0	0	0	0
0	0	0	0	0	0	0	0	0	0	0	0	0	0	0	0	0	0	0	0	0	0	0	0	0	0	0	0	0	0	0
0	0	0	0	0	0	0	0	0	0	0	0	0	0	0	0	0	0	0	0	0	0	0	0	0	0	0	0	0	0	0
0	0	0	0	0	0	0	0	0	0	0	0	0	0	0	0	0	0	0	0	0	0	0	0	0	0	0	0	0	0	0
0	0	0	0	0	0	0	0	0	0	0	0	0	0	0	0	0	0	0	0	0	0	0	0	0	0	0	0	0	0	0
0	0	0	0	0	0	0	0	0	0	0	0	0	0	0	0	0	0	0	0	0	0	0	0	0	0	0	0	0	0	0
0	0	0	0	0	0	0	0	0	0	0	0	0	0	0	0	0	0	0	0	0	0	0	0	0	0	0	0	0	0	0
0	0	0	0	0	0	0	0	0	0	0	0	0	0	0	0	0	0	0	0	0	0	0	0	0	0	0	0	0	0	0
0	0	0	0	0	0	0	0	0	0	0	0	0	0	0	0	0	0	0	0	0	0	0	0	0	0	0	0	0	0	0
0	0	0	0	0	0	0	0	0	0	0	0	0	0	0	0	0	0	0	0	0	0	0	0	0	0	0	0	0	0	0
0	0	0	0	0	0	0	0	0	0	0	0	0	0	0	0	0	0	0	0	0	0	0	0	0	0	0	0	0	0	0
0	0	0	0	0	0	0	0	0	0	0	0	0	0	0	0	0	0	0	0	0	0	0	0	0	0	0	0	0	0	0
0	0	0	0	0	0	0	0	0	0	0	0	0	0	0	0	0	0	0	0	0	0	0	0	0	0	0	0	0	0	0
0	0	0	0	0	0	0	0	0	0	0	0	0	0	0	0	0	0	0	0	0	0	0	0	0	0	0	0	0	0	0
0	0	0	0	0	0	0	0	0	0	0	0	0	0	0	0	0	0	0	0	0	0	0	0	0	0	0	0	0	0	0
0	0	0	0	0	0	0	0	0	0	0	0	0	0	0	0	0	0	0	0	0	0	0	0	0	0	0	0	0	0	0
0	0	0	0	0	0	0	0	0	0	0	0	0	0	0	0	0	0	0	0	0	0	0	0	0	0	0	0	0	0	0
0	0	0	0	0	0	0	0	0	0	0	0	0	0	0	0	0	0	0	0	0	0	0	0	0	0	0	0	0	0	0
0	0	0	0	0	0	0	0	0	0	0	0	0	0	0	0	0	0	0	0	0	0	0	0	0	0	0	0	0	0	0
0	0	0	0	0	0	0	0	0	0	0	0	0	0	0	0	0	0	0	0	0	0	0	0	0	0	0	0	0	0	0
0	0	0	0	0	0	0	0	0	0	0	0	0	0	0	0	0	0	0	0	0	0	0	0	0	0	0	0	0	0	0
0	0	0	0	0	0	0	0	0	0	0	0	0	0	0	0	0	0	0	0	0	0	0	0	0	0	0	0	0	0	0
0	0	0	0	0	0	0	0	0	0	0	0	0	0	0	0	0	0	0	0	0	0	0	0	0	0	0	0	0	0	0
0	0	0	0	0	0	0	0	0	0	0	0	0	0	0	0	0	0	0	0	0	0	0	0	0	0	0	0	0	0	0
0	0	0	0	0	0	0	0	0	0	0	0	0	0	0	0	0	0	0	0	0	0	0	0	0	0	0	0	0	0	0
0	0	0	0	0	0	0	0	0	0	0	0	0	0	0	0	0	0	0	0	0	0	0	0	0	0	0	0	0	0	0
0	0	0	0	0	0	0	0	0	0	0	0	0	0	0	0	0	0	0	0	0	0	0	0	0	0	0	0	0	0	0
0	0	0	0	0	0	0	0	0	0	0	0	0	0	0	0	0	0	0	0	0	0	0	0	0	0	0	0	0	0	0
0	0	0	0	0	0	0	0	0	0	0	0	0	0	0	0	0	0	0	0	0	0	0	0	0	0	0	0	0	0	0
0	0	0	0	0	0	0	0	0	0	0	0	0	0	0	0	0	0	0	0	0	0	0	0	0	0	0	0	0	0	0
0	0	0	0	0	0	0	0	0	0	0	0	0	0	0	0	0	0	0	0	0	0	0	0	0	0	0	0	0	0	0
0	0	0	0	0	0	0	0	0	0	0	0	0	0	0	0	0	0	0	0	0	0	0	0	0	0	0	0	0	0	0
0	0	0	0	0	0	0	0	0	0	0	0	0	0	0	0	0	0	0	0	0	0	0	0	0	0	0	0	0	0	0
0	0	0	0	0	0	0	0	0	0	0	0	0	0	0	0	0	0	0	0	0	0	0	0	0	0	0	0	0	0	0
0	0	0	0	0	0	0	0	0	0	0	0	0	0	0	0	0	0	0	0	0	0	0	0	0	0	0	0	0	0	0
0	0	0	0	0	0	0	0	0	0	0	0	0	0	0	0	0	0	0	0	0	0	0	0	0	0	0	0	0	0	0
0	0	0	0	0	0	0	0	0	0	0	0	0	0	0	0	0	0	0	0	0	0	0	0	0	0	0	0	0	0	0
0	0	0	0	0	0	0	0	0	0	0	0	0	0	0	0	0	0	0	0	0	0	0	0	0	0	0	0	0	0	0
0	0	0	0	0	0	0	0	0	0	0	0	0	0	0	0	0	0	0	0	0	0	0	0	0	0	0	0	0	0	0
0	0	0	0	0	0	0	0	0	0	0	0	0	0	0	0	0	0	0	0	0	0	0	0	0	0	0	0	0	0	0
0	0	0	0	0	0	0	0	0	0	0	0	0	0	0	0	0	0	0	0	0	0	0	0	0	0	0	0	0	0	0
0	0	0	0	0	0	0	0	0	0	0	0	0	0	0	0	0	0	0	0	0	0	0	0	0	0	0	0	0	0	0
0	0	0	0	0	0	0	0	0	0	0	0	0	0	0	0	0	0	0	0	0	0	0	0	0	0	0	0	0	0	0
0	0	0	0	0	0	0	0	0	0	0	0	0	0	0	0	0	0	0	0	0	0	0	0	0	0	0	0	0	0	0
0	0	0	0	0	0	0	0	0	0	0	0	0	0	0	0	0	0	0	0	0	0	0	0	0	0	0	0	0	0	0
0	0	0	0	0	0	0	0	0	0	0	0	0	0	0	0	0	0	0	0	0	0	0	0	0	0	0	0	0	0	0
0	0	0	0	0	0	0	0	0	0	0	0	0	0	0	0	0	0	0	0	0	0	0	0	0	0	0	0	0	0	0
0	0	0	0	0	0	0	0	0	0	0	0	0	0	0	0	0	0	0	0	0	0	0	0	0	0	0	0	0	0	0
0	0	0	0	0	0	0	0	0	0	0	0	0	0	0	0	0	0	0	0	0	0	0	0	0	0	0	0	0	0	0
0	0	0	0	0	0	0	0	0	0	0	0	0	0	0	0	0	0	0	0	0	0	0	0	0	0	0	0	0	0	0
0	0	0	0	0	0	0	0	0	0	0	0	0	0	0	0	0	0	0	0	0	0	0	0	0	0	0	0	0	0	0
0	0	0	0	0	0	0	0	0	0	0	0	0	0	0	0	0	0	0	0	0	0	0	0	0	0	0	0	0	0	0
0	0	0	0	0	0	0	0	0	0	0	0	0	0	0	0	0	0	0	0	0	0	0	0	0	0	0	0	0	0	0
0	0	0	0	0	0	0	0	0	0	0	0	0	0	0	0	0	0	0	0	0	0	0	0	0	0	0	0	0	0	0
0	0	0	0	0	0	0	0	0	0	0	0	0	0	0	0	0	0	0	0	0	0	0	0	0	0	0	0	0	0	0
0	0	0	0	0	0	0	0	0	0	0	0	0	0	0	0	0	0	0	0	0	0	0	0	0	0	0	0	0	0	0
0	0	0	0	0	0	0	0	0	0	0	0	0	0	0	0	0	0	0	0	0	0	0	0	0	0	0	0	0	0	0
0	0	0	0	0	0	0	0	0	0	0	0	0	0	0	0	0	0	0	0	0	0	0	0	0	0	0	0	0	0	0
0	0	0	0	0	0	0	0	0	0	0	0	0	0	0	0	0	0	0	0	0	0	0	0	0	0	0	0	0	0	0
0	0	0	0	0	0	0	0	0	0	0	0	0	0	0	0	0	0	0	0	0	0	0	0	0	0	0	0	0	0	0
0	0	0	0	0	0	0	0	0	0	0	0	0	0	0	0	0	0	0	0	0	0	0	0	0	0	0	0	0	0	0
0	0	0	0	0	0	0	0	0	0	0	0	0	0	0	0	0	0	0	0	0	0	0	0	0	0	0	0	0	0	0
0	0	0	0	0	0	0	0	0	0	0	0	0	0	0	0	0	0	0	0	0	0	0	0	0	0	0	0	0	0	0
0	0	0	0	0	0	0	0	0	0	0	0	0	0	0	0	0	0	0	0	0	0	0	0	0	0	0	0	0	0	0
0	0	0	0	0	0	0	0	0	0	0	0	0	0	0	0	0	0	0	0	0	0	0	0	0	0	0	0	0	0	0
0	0	0	0	0	0	0	0	0	0	0	0	0	0	0	0	0	0	0	0	0	0	0	0	0	0	0	0	0	0	0
0	0	0	0	0	0	0	0	0	0	0	0	0	0	0	0	0	0	0	0	0	0	0	0	0	0	0	0	0	0	0
0	0	0	0	0	0	0	0	0	0	0	0	0	0	0	0	0	0	0	0	0	0	0	0	0	0	0	0	0	0	0
0	0	0	0	0	0	0	0	0	0	0	0	0	0	0	0	0	0	0	0	0	0	0	0	0	0	0	0	0	0	0
0	0	0	0	0	0	0	0	0	0	0	0	0	0	0	0	0	0	0	0	0	0	0	0	0	0	0	0	0	0	0
0	0	0	0	0	0	0	0	0	0	0	0	0	0	0	0	0	0	0	0	0	0	0	0	0	0	0	0	0	0	0
0	0	0	0	0	0	0	0	0	0	0	0	0	0	0	0	0	0	0	0	0	0	0	0	0	0	0	0	0	0	0
0	0	0	0	0	0	0	0	0	0	0	0	0	0	0	0	0	0	0	0	0	0	0	0	0	0	0	0	0	0	0
0	0	0	0	0	0	0	0	0	0	0	0	0	0	0	0	0	0	0	0	0	0	0	0	0	0	0	0	0	0	0
0	0	0	0	0	0	0	0	0	0	0	0	0	0	0	0	0	0	0	0	0	0	0	0	0	0	0	0	0	0	0
0	0	0	0	0	0	0	0	0	0	0	0	0	0	0	0	0	0	0	0	0	0	0	0	0	0	0	0	0	0	0
0	0	0	0	0	0	0	0	0	0	0	0	0	0	0	0	0	0	0	0	0	0	0	0	0	0	0	0	0	0	0
0	0	0	0	0	0	0	0	0	0	0	0	0	0	0	0	0	0	0	0	0	0	0	0	0	0	0	0	0	0	0
0	0	0	0	0	0	0	0	0	0	0	0	0	0	0	0	0	0	0	0	0	0	0	0	0	0	0	0	0	0	0
0	0	0	0	0	0	0	0	0	0	0	0	0	0	0	0	0	0	0	0	0	0	0	0	0	0	0	0	0	0	0
0	0	0	0	0	0	0	0	0	0	0	0	0	0	0	0	0	0	0	0	0	0	0	0	0	0	0	0	0	0	0
0	0	0	0	0	0	0	0	0	0	0	0	0	0	0	0	0	0	0	0	0	0	0	0	0	0	0	0	0	0	0
0	0	0	0	0	0	0	0	0	0	0	0	0	0	0	0	0	0	0	0	0	0	0	0	0	0	0	0	0	0	0
0	0	0	0	0	0	0	0	0	0	0	0	0	0	0	0	0	0	0	0	0	0	0	0	0	0	0	0	0	0	0
0	0	0	0	0	0	0	0	0	0	0	0	0	0	0	0	0	0	0	0	0	0	0	0	0	0	0	0	0	0	0
0	0	0	0	0	0	0	0	0	0	0	0	0	0	0	0	0	0	0	0	0	0	0	0	0	0	0	0	0	0	0
0	0	0	0	0	0	0	0	0	0	0	0	0	0	0	0	0	0	0	0	0	0	0	0	0	0	0	0	0	0	0
0	0	0	0	0	0	0	0	0	0	0	0	0	0	0	0	0	0	0	0	0	0	0	0	0	0	0	0	0	0	0
0	0	0	0	0	0	0	0	0	0	0	0	0	0	0	0	0	0	0	0	0	0	0	0	0	0	0	0	0	0	0
0	0	0	0	0	0	0	0	0	0	0	0	0	0	0	0	0	0	0	0	0	0	0	0	0	0	0	0	0	0	0
0	0	0	0	0	0	0	0	0	0	0	0	0	0	0	0	0	0	0	0	0	0	0	0	0	0	0	0	0	0	0
0	0	0	0	0	0	0	0	0	0	0	0	0	0	0	0	0	0	0	0	0	0	0	0	0	0	0	0	0	0	0
0	0	0	0	0	0	0	0	0	0	0	0	0	0	0	0	0	0	0	0	0	0	0	0	0	0	0	0	0	0	0
0	0	0	0	0	0	0	0	0	0	0	0	0	0	0	0	0	0	0	0	0	0	0	0	0	0	0	0	0	0	0
0	0	0	0	0	0	0	0	0	0	0	0	0	0	0	0	0	0	0	0	0	0	0	0	0	0	0	0	0	0	0
0	0	0	0	0	0	0	0	0	0	0	0	0	0	0	0	0	0	0	0	0	0	0	0	0	0	0	0	0	0	0
0	0	0	0	0	0	0	0	0	0	0	0	0	0	0	0	0	0	0	0	0	0	0	0	0	0	0	0	0	0	0
0	0	0	0	0	0	0	0	0	0	0	0	0	0	0	0	0	0	0	0	0	0	0	0	0	0	0	0	0	0	0
0	0	0	0	0	0	0	0	0	0	0	0	0	0	0	0	0	0	0	0	0	0	0	0	0	0	0	0	0	0	0
0	0	0	0	0	0	0	0	0	0	0	0	0	0	0	0	0	0	0	0	0	0	0	0	0	0	0	0	0	0	0
0	0	0	0	0	0	0	0	0	0	0	0	0	0	0	0	0	0	0	0	0	0	0	0	0	0	0	0	0	0	0
0	0	0	0	0	0	0	0	0	0	0	0	0	0	0	0	0	0	0	0	0	0	0	0	0	0	0	0	0	0	0
0	0	0	0	0	0	0	0	0	0	0	0	0	0	0	0	0	0	0	0	0	0	0	0	0	0	0	0	0	0	0
0	0	0	0	0	0	0	0	0	0	0	0	0	0	0	0	0	0	0	0	0	0	0	0	0	0	0	0	0	0	0
0	0	0	0	0	0	0	0	0	0	0	0	0	0	0	0	0	0	0	0	0	0	0	0	0	0	0	0	0	0	0
0	0	0	0	0	0	0	0	0	0	0	0	0	0	0	0	0	0	0	0	0	0	0	0	0	0	0	0	0	0	0
0	0	0	0	0	0	0	0	0	0	0	0	0	0	0	0	0	0	0	0	0	0	0	0	0	0	0	0	0	0	0
0	0	0	0	0	0	0	0	0	0	0	0	0	0	0	0	0	0	0	0	0	0	0	0	0	0	0	0	0	0	0
0	0	0	0	0	0	0	0	0	0	0	0	0	0	0	0	0	0	0	0	0	0	0	0	0	0	0	0	0	0	0
0	0	0	0	0	0	0	0	0	0	0	0	0	0	0	0	0	0	0	0	0	0	0	0	0	0	0	0	0	0	0
0	0	0	0	0	0	0	0	0	0	0	0	0	0	0	0	0	0	0	0	0	0	0	0	0	0	0	0	0	0	0
0	0	0	0	0	0	0	0	0	0	0	0	0	0	0	0	0	0	0	0	0	0	0	0	0	0	0	0	0	0	0
0	0	0	0	0	0	0	0	0	0	0	0	0	0	0	0	0	0	0	0	0	0	0	0	0	0	0	0	0	0	0
0	0	0	0	0	0	0	0	0	0	0	0	0	0	0	0	0	0	0	0	0	0	0	0	0	0	0	0	0	0	0
0	0	0	0	0	0	0	0	0	0	0	0	0	0	0	0	0	0	0	0	0	0	0	0	0	0	0	0	0	0	0
0	0	0	0	0	0	0	0	0	0	0	0	0	0	0	0	0	0	0	0	0	0	0	0	0	0	0	0	0	0	0
0	0	0	0	0	0	0	0	0	0	0	0	0	0	0	0	0	0	0	0	0	0	0	0	0	0	0	0	0	0	0
0	0	0	0	0	0	0	0	0	0	0	0	0	0	0	0	0	0	0	0	0	0	0	0	0	0	0	0	0	0	0
0	0	0	0	0	0	0	0	0	0	0	0	0	0	0	0	0	0	0	0	0	0	0	0	0	0	0	0	0	0	0
0	0	0	0	0	0	0	0	0	0	0	0	0	0	0	0	0	0	0	0	0	0	0	0	0	0	0	0	0	0	0
0	0	0	0	0	0	0	0	0	0	0	0	0	0	0	0	0	0	0	0	0	0	0	0	0	0	0	0	0	0	0
0	0	0	0	0	0	0	0	0	0	0	0	0	0	0	0	0	0	0	0	0	0	0	0	0	0	0	0	0	0	0
0	0	0	0	0	0	0	0	0	0	0	0	0	0	0	0	0	0	0	0	0	0	0	0	0	0	0	0	0	0	0
0	0	0	0	0	0	0	0	0	0	0	0	0	0	0	0	0	0	0	0	0	0	0	0	0	0	0	0	0	0	0
0	0	0	0	0	0	0	0	0	0	0	0	0	0	0	0	0	0	0	0	0	0	0	0	0	0	0	0	0	0	0
0	0	0	0	0	0	0	0	0	0	0	0	0	0	0	0	0	0	0	0	0	0	0	0	0	0	0	0	0	0	0
0	0	0	0	0	0	0	0	0	0	0	0	0	0	0	0	0	0	0	0	0	0	0	0	0	0	0	0	0	0	0
0	0	0	0	0	0	0	0	0	0	0	0	0	0	0	0	0	0	0	0	0	0	0	0	0	0	0	0	0	0	0
0	0	0	0	0	0	0	0	0	0	0	0	0	0	0	0	0	0	0	0	0	0	0	0	0	0	0	0	0	0	0
0	0	0	0	0	0	0	0	0	0	0	0	0	0	0	0	0	0	0	0	0	0	0	0	0	0	0	0	0	0	0
0	0	0	0	0	0	0	0	0	0	0	0	0	0	0	0	0	0	0	0	0	0	0	0	0	0	0	0	0	0	0
0	0	0	0	0	0	0	0	0	0	0	0	0	0	0	0	0	0	0	0	0	0	0	0	0	0	0	0	0	0	0
0	0	0	0	0	0	0	0	0	0	0	0	0	0	0	0	0	0	0	0	0	0	0	0	0	0	0	0	0	0	0
0	0	0	0	0	0	0	0	0	0	0	0	0	0	0	0	0	0	0	0	0	0	0	0	0	0	0	0	0	0	0
0	0	0	0	0	0	0	0	0	0	0	0	0	0	0	0	0	0	0	0	0	0	0	0	0	0	0	0	0	0	0
0	0	0	0	0	0	0	0	0	0	0	0	0	0	0	0	0	0	0	0	0	0	0	0	0	0	0	0	0	0	0
0	0	0	0	0	0	0	0	0	0	0	0	0	0	0	0	0	0	0	0	0	0	0	0	0	0	0	0	0	0	0
0	0	0	0	0	0	0	0	0	0	0	0	0	0	0	0	0	0	0	0	0	0	0	0	0	0	0	0	0	0	0
0	0	0	0	0	0	0	0	0	0	0	0	0	0	0	0	0	0	0	0	0	0	0	0	0	0	0	0	0	0	0
0	0	0	0	0	0	0	0	0	0	0	0	0	0	0	0	0	0	0	0	0	0	0	0	0	0	0	0	0	0	0
0	0	0	0	0	0	0	0	0	0	0	0	0	0	0	0	0	0	0	0	0	0	0	0	0	0	0	0	0	0	0
0	0	0	0	0	0	0	0	0	0	0	0	0	0	0	0	0	0	0	0	0	0	0	0	0	0	0	0	0	0	0
0	0	0	0	0	0	0	0	0	0	0	0	0	0	0	0	0	0	0	0	0	0	0	0	0	0	0	0	0	0	0
0	0	0	0	0	0	0	0	0	0	0	0	0	0	0	0	0	0	0	0	0	0	0	0	0	0	0	0	0	0	0
0	0	0	0	0	0	0	0	0	0	0	0	0	0	0	0	0	0	0	0	0	0	0	0	0	0	0	0	0	0	0
0	0	0	0	0	0	0	0	0	0	0	0	0	0	0	0	0	0	0	0	0	0	0	0	0	0	0	0	0	0	0
0	0	0	0	0	0	0	0	0	0	0	0	0	0	0	0	0	0	0	0	0	0	0	0	0	0	0	0	0	0	0
0	0	0	0	0	0	0	0	0	0	0	0	0	0	0	0	0	0	0	0	0	0	0	0	0	0	0	0	0	0	0
0	0	0	0	0	0	0	0	0	0	0	0	0	0	0	0	0	0	0	0	0	0	0	0	0	0	0	0	0	0	0
0	0	0	0	0	0	0	0	0	0	0	0	0	0	0	0	0	0	0	0	0	0	0	0	0	0	0	0	0	0	0
0	0	0	0	0	0	0	0	0	0	0	0	0	0	0	0	0	0	0	0	0	0	0	0	0	0	0	0	0	0	0
0	0	0	0	0	0	0	0	0	0	0	0	0	0	0	0	0	0	0	0	0	0	0	0	0	0	0	0	0	0	0
0	0	0	0	0	0	0	0	0	0	0	0	0	0	0	0	0	0	0	0	0	0	0	0	0	0	0	0	0	0	0
0	0	0	0	0	0	0	0	0	0	0	0	0	0	0	0	0	0	0	0	0	0	0	0	0	0	0	0	0	0	0
0	0	0	0	0	0	0	0	0	0	0	0	0	0	0	0	0	0	0	0	0	0	0	0	0	0	0	0	0	0	0
0	0	0	0	0	0	0	0	0	0	0	0	0	0	0	0	0	0	0	0	0	0	0	0	0	0	0	0	0	0	0
0	0	0	0	0	0	0	0	0	0	0	0	0	0	0	0	0	0	0	0	0	0	0	0	0	0	0	0	0	0	0
0	0	0	0	0	0	0	0	0	0	0	0	0	0	0	0	0	0	0	0	0	0	0	0	0	0	0	0	0	0	0
0	0	0	0	0	0	0	0	0	0	0	0	0	0	0	0	0	0	0	0	0	0	0	0	0	0	0	0	0	0	0
0	0	0	0	0	0	0	0	0	0	0	0	0	0	0	0	0	0	0	0	0	0	0	0	0	0	0	0	0	0	0
0	0	0	0	0	0	0	0	0	0	0	0	0	0	0	0	0	0	0	0	0	0	0	0	0	0	0	0	0	0	0
0	0	0	0	0	0	0	0	0	0	0	0	0	0	0	0	0	0	0	0	0	0	0	0	0	0	0	0	0	0	0
0	0	0	0	0	0	0	0	0	0	0	0	0	0	0	0	0	0	0	0	0	0	0	0	0	0	0	0	0	0	0
0	0	0	0	0	0	0	0	0	0	0	0	0	0	0	0	0	0	0	0	0	0	0	0	0	0	0	0	0	0	0
0	0	0	0	0	0	0	0	0	0	0	0	0	0	0	0	0	0	0	0	0	0	0	0	0	0	0	0	0	0	0
0	0	0	0	0	0	0	0	0	0	0	0	0	0	0	0	0	0	0	0	0	0	0	0	0	0	0	0	0	0	0
0	0	0	0	0	0	0	0	0	0	0	0	0	0	0	0	0	0	0	0	0	0	0	0	0	0	0	0	0	0	0
0	0	0	0	0	0	0	0	0	0	0	0	0	0	0	0	0	0	0	0	0	0	0	0	0	0	0	0	0	0	0
0	0	0	0	0	0	0	0	0	0	0	0	0	0	0	0	0	0	0	0	0	0	0	0	0	0	0	0	0	0	0
0	0	0	0	0	0	0	0	0	0	0	0	0	0	0	0	0	0	0	0	0	0	0	0	0	0	0	0	0	0	0
0	0	0	0	0	0	0	0	0	0	0	0	0	0	0	0	0	0	0	0	0	0	0	0	0	0	0	0	0	0	0
0	0	0	0	0	0	0	0	0	0	0	0	0	0	0	0	0	0	0	0	0	0	0	0	0	0	0	0	0	0	0
0	0	0	0	0	0	0	0	0	0	0	0	0	0	0	0	0	0	0	0	0	0	0	0	0	0	0	0	0	0	0
0	0	0	0	0	0	0	0	0	0	0	0	0	0	0	0	0	0	0	0	0	0	0	0	0	0	0	0	0	0	0
0	0	0	0	0	0	0	0	0	0	0	0	0	0	0	0	0	0	0	0	0	0	0	0	0	0	0	0	0	0	0
0	0	0	0	0	0	0	0	0	0	0	0	0	0	0	0	0	0	0	0	0	0	0	0	0	0	0	0	0	0	0
0	0	0	0	0	0	0	0	0	0	0	0	0	0	0	0	0	0	0	0	0	0	0	0	0	0	0	0	0	0	0
0	0	0	0	0	0	0	0	0	0	0	0	0	0	0	0	0	0	0	0	0	0	0	0	0	0	0	0	0	0	0
0	0	0	0	0	0	0	0	0	0	0	0	0	0	0	0	0	0	0	0	0	0	0	0	0	0	0	0	0	0	0
0	0	0	0	0	0	0	0	0	0	0	0	0	0	0	0	0	0	0	0	0	0	0	0	0	0	0	0	0	0	0
0	0	0	0	0	0	0	0	0	0	0	0	0	0	0	0	0	0	0	0	0	0	0	0	0	0	0	0	0	0	0
0	0	0	0	0	0	0	0	0	0	0	0	0	0	0	0	0	0	0	0	0	0	0	0	0	0	0	0	0	0	0
0	0	0	0	0	0	0	0	0	0	0	0	0	0	0	0	0	0	0	0	0	0	0	0	0	0	0	0	0	0	0
0	0	0	0	0	0	0	0	0	0	0	0	0	0	0	0	0	0	0	0	0	0	0	0	0	0	0	0	0	0	0
0	0	0	0	0	0	0	0	0	0	0	0	0	0	0	0	0	0	0	0	0	0	0	0	0	0	0	0	0	0	0
0	0	0	0	0	0	0	0	0	0	0	0	0	0	0	0	0	0	0	0	0	0	0	0	0	0	0	0	0	0	0
0	0	0	0	0	0	0	0	0	0	0	0	0	0	0	0	0	0	0	0	0	0	0	0	0	0	0	0	0	0	0
0	0	0	0	0	0	0	0	0	0	0	0	0	0	0	0	0	0	0	0	0	0	0	0	0	0	0	0	0	0	0
0	0	0	0	0	0	0	0	0	0	0	0	0	0	0	0	0	0	0	0	0	0	0	0	0	0	0	0	0	0	0
0	0	0	0	0	0	0	0	0	0	0	0	0	0	0	0	0	0	0	0	0	0	0	0	0	0	0	0	0	0	0
0	0	0	0	0	0	0	0	0	0	0	0	0	0	0	0	0	0	0	0	0	0	0	0	0	0	0	0	0	0	0
0	0	0	0	0	0	0	0	0	0	0	0	0	0	0	0	0	0	0	0	0	0	0	0	0	0	0	0	0	0	0
0	0	0	0	0	0	0	0	0	0	0	0	0	0	0	0	0	0	0	0	0	0	0	0	0	0	0	0	0	0	0
0	0	0	0	0	0	0	0	0	0	0	0	0	0	0	0	0	0	0	0	0	0	0	0	0	0	0	0	0	0	0
0	0	0	0	0	0	0	0	0	0	0	0	0	0	0	0	0	0	0	0	0	0	0	0	0	0	0	0	0	0	0
0	0	0	0	0	0	0	0	0	0	0	0	0	0	0	0	0	0	0	0	0	0	0	0	0	0	0	0	0	0	0
0	0	0	0	0	0	0	0	0	0	0	0	0	0	0	0	0	0	0	0	0	0	0	0	0	0	0	0	0	0	0
0	0	0	0	0	0	0	0	0	0	0	0	0	0	0	0	0	0	0	0	0	0	0	0	0	0	0	0	0	0	0
0	0	0	0	0	0	0	0	0	0	0	0	0	0	0	0	0	0	0	0	0	0	0	0	0	0	0	0	0	0	0
0	0	0	0	0	0	0	0	0	0	0	0	0	0	0	0	0	0	0	0	0	0	0	0	0	0	0	0	0	0	0
0	0	0	0	0	0	0	0	0	0	0	0	0	0	0	0	0	0	0	0	0	0	0	0	0	0	0	0	0	0	0
0	0	0	0	0	0	0	0	0	0	0	0	0	0	0	0	0	0	0	0	0	0	0	0	0	0	0	0	0	0	0
0	0	0	0	0	0	0	0	0	0	0	0	0	0	0	0	0	0	0	0	0	0	0	0	0	0	0	0	0	0	0
0	0	0	0	0	0	0	0	0	0	0	0	0	0	0	0	0	0	0	0	0	0	0	0	0	0	0	0	0	0	0
0	0	0	0	0	0	0	0	0	0	0	0	0	0	0	0	0	0	0	0	0	0	0	0	0	0	0	0	0	0	0
0	0	0	0	0	0	0	0	0	0	0	0	0	0	0	0	0	0	0	0	0	0	0	0	0	0	0	0	0	0	0
0	0	0	0	0	0	0	0	0	0	0	0	0	0	0	0	0	0	0	0	0	0	0	0	0	0	0	0	0	0	0
0	0	0	0	0	0	0	0	0	0	0	0	0	0	0	0	0	0	0	0	0	0	0	0	0	0	0	0	0	0	0
0	0	0	0	0	0	0	0	0	0	0	0	0	0	0	0	0	0	0	0	0	0	0	0	0	0	0	0	0	0	0
0	0	0	0	0	0	0	0	0	0	0	0	0	0	0	0	0	0	0	0	0	0	0	0	0	0	0	0	0	0	0
0	0	0	0	0	0	0	0	0	0	0	0	0	0	0	0	0	0	0	0	0	0	0	0	0	0	0	0	0	0	0
0	0	0	0	0	0	0	0	0	0	0	0	0	0	0	0	0	0	0	0	0	0	0	0	0	0	0	0	0	0	0
0	0	0	0	0	0	0	0	0	0	0	0	0	0	0	0	0	0	0	0	0	0	0	0	0	0	0	0	0	0	0
0	0	0	0	0	0	0	0	0	0	0	0	0	0	0	0	0	0	0	0	0	0	0	0	0	0	0	0	0	0	0
0	0	0	0	0	0	0	0	0	0	0	0	0	0	0	0	0	0	0	0	0	0	0	0	0	0	0	0	0	0	0
0	0	0	0	0	0	0	0	0	0	0	0	0	0	0	0	0	0	0	0	0	0	0	0	0	0	0	0	0	0	0
0	0	0	0	0	0	0	0	0	0	0	0	0	0	0	0	0	0	0	0	0	0	0	0	0	0	0	0	0	0	0
0	0	0	0	0	0	0	0	0	0	0	0	0	0	0	0	0	0	0	0	0	0	0	0	0	0	0	0	0	0	0
0	0	0	0	0	0	0	0	0	0	0	0	0	0	0	0	0	0	0	0	0	0	0	0	0	0	0	0	0	0	0
0	0	0	0	0	0	0	0	0	0	0	0	0	0	0	0	0	0	0	0	0	0	0	0	0	0	0	0	0	0	0
0	0	0	0	0	0	0	0	0	0	0	0	0	0	0	0	0	0	0	0	0	0	0	0	0	0	0	0	0	0	0
0	0	0	0	0	0	0	0	0	0	0	0	0	0	0	0	0	0	0	0	0	0	0	0	0	0	0	0	0	0	0
0	0	0	0	0	0	0	0	0	0	0	0	0	0	0	0	0	0	0	0	0	0	0	0	0	0	0	0	0	0	0
0	0	0	0	0	0	0	0	0	0	0	0	0	0	0	0	0	0	0	0	0	0	0	0	0	0	0	0	0	0	0
0	0	0	0	0	0	0	0	0	0	0	0	0	0	0	0	0	0	0	0	0	0	0	0	0	0	0	0	0	0	0
0	0	0	0	0	0	0	0	0	0	0	0	0	0	0	0	0	0	0	0	0	0	0	0	0	0	0	0	0	0	0
0	0	0	0	0	0	0	0	0	0	0	0	0	0	0	0	0	0	0	0	0	0	0	0	0	0	0	0	0	0	0
0	0	0	0	0	0	0	0	0	0	0	0	0	0	0	0	0	0	0	0	0	0	0	0	0	0	0	0	0	0	0
0	0	0	0	0	0	0	0	0	0	0	0	0	0	0	0	0	0	0	0	0	0	0	0	0	0	0	0	0	0	0
0	0	0	0	0	0	0	0	0	0	0	0	0	0	0	0	0	0	0	0	0	0	0	0	0	0	0	0	0	0	0
0	0	0	0	0	0	0	0	0	0	0	0	0	0	0	0	0	0	0	0	0	0	0	0	0	0	0	0	0	0	0
0	0	0	0	0	0	0	0	0	0	0	0	0	0	0	0	0	0	0	0	0	0	0	0	0	0	0	0	0	0	0
0	0	0	0	0	0	0	0	0	0	0	0	0	0	0	0	0	0	0	0	0	0	0	0	0	0	0	0	0	0	0
0	0	0	0	0	0	0	0	0	0	0	0	0	0	0	0	0	0	0	0	0	0	0	0	0	0	0	0	0	0	0
0	0	0	0	0	0	0	0	0	0	0	0	0	0	0	0	0	0	0	0	0	0	0	0	0	0	0	0	0	0	0
0	0	0	0	0	0	0	0	0	0	0	0	0	0	0	0	0	0	0	0	0	0	0	0	0	0	0	0	0	0	0
0	0	0	0	0	0	0	0	0	0	0	0	0	0	0	0	0	0	0	0	0	0	0	0	0	0	0	0	0	0	0
0	0	0	0	0	0	0	0	0	0	0	0	0	0	0	0	0	0	0	0	0	0	0	0	0	0	0	0	0	0	0
0	0	0	0	0	0	0	0	0	0	0	0	0	0	0	0	0	0	0	0	0	0	0	0	0	0	0	0	0	0	0
0	0	0	0	0	0	0	0	0	0	0	0	0	0	0	0	0	0	0	0	0	0	0	0	0	0	0	0	0	0	0
0	0	0	0	0	0	0	0	0	0	0	0	0	0	0	0	0	0	0	0	0	0	0	0	0	0	0	0	0	0	0
0	0	0	0	0	0	0	0	0	0	0	0	0	0	0	0	0	0	0	0	0	0	0	0	0	0	0	0	0	0	0
0	0	0	0	0	0	0	0	0	0	0	0	0	0	0	0	0	0	0	0	0	0	0	0	0	0	0	0	0	0	0
0	0	0	0	0	0	0	0	0	0	0	0	0	0	0	0	0	0	0	0	0	0	0	0	0	0	0	0	0	0	0
0	0	0	0	0	0	0	0	0	0	0	0	0	0	0	0	0	0	0	0	0	0	0	0	0	0	0	0	0	0	0
0	0	0	0	0	0	0	0	0	0	0	0	0	0	0	0	0	0	0	0	0	0	0	0	0	0	0	0	0	0	0
0	0	0	0	0	0	0	0	0	0	0	0	0	0	0	0	0	0	0	0	0	0	0	0	0	0	0	0	0	0	0
0	0	0	0	0	0	0	0	0	0	0	0	0	0	0	0	0	0	0	0	0	0	0	0	0	0	0	0	0	0	0
0	0	0	0	0	0	0	0	0	0	0	0	0	0	0	0	0	0	0	0	0	0	0	0	0	0	0	0	0	0	0
0	0	0	0	0	0	0	0	0	0	0	0	0	0	0	0	0	0	0	0	0	0	0	0	0	0	0	0	0	0	0
0	0	0	0	0	0	0	0	0	0	0	0	0	0	0	0	0	0	0	0	0	0	0	0	0	0	0	0	0	0	0
0	0	0	0	0	0	0	0	0	0	0	0	0	0	0	0	0	0	0	0	0	0	0	0	0	0	0	0	0	0	0
0	0	0	0	0	0	0	0	0	0	0	0	0	0	0	0	0	0	0	0	0	0	0	0	0	0	0	0	0	0	0
0	0	0	0	0	0	0	0	0	0	0	0	0	0	0	0	0	0	0	0	0	0	0	0	0	0	0	0	0	0	0
0	0	0	0	0	0	0	0	0	0	0	0	0	0	0	0	0	0	0	0	0	0	0	0	0	0	0	0	0	0	0
0	0	0	0	0	0	0	0	0	0	0	0	0	0	0	0	0	0	0	0	0	0	0	0	0	0	0	0	0	0	0
0	0	0	0	0	0	0	0	0	0	0	0	0	0	0	0	0	0	0	0	0	0	0	0	0	0	0	0	0	0	0
0	0	0	0	0	0	0	0	0	0	0	0	0	0	0	0	0	0	0	0	0	0	0	0	0	0	0	0	0	0	0
0	0	0	0	0	0	0	0	0	0	0	0	0	0	0	0	0	0	0	0	0	0	0	0	0	0	0	0	0	0	0
0	0	0	0	0	0	0	0	0	0	0	0	0	0	0	0	0	0	0	0	0	0	0	0	0	0	0	0	0	0	0
0	0	0	0	0	0	0	0	0	0	0	0	0	0	0	0	0	0	0	0	0	0	0	0	0	0	0	0	0	0	0
0	0	0	0	0	0	0	0	0	0	0	0	0	0	0	0	0	0	0	0	0	0	0	0	0	0	0	0	0	0	0
0	0	0	0	0	0	0	0	0	0	0	0	0	0	0	0	0	0	0	0	0	0	0	0	0	0	0	0	0	0	0
0	0	0	0	0	0	0	0	0	0	0	0	0	0	0	0	0	0	0	0	0	0	0	0	0	0	0	0	0	0	0
0	0	0	0	0	0	0	0	0	0	0	0	0	0	0	0	0	0	0	0	0	0	0	0	0	0	0	0	0	0	0
0	0	0	0	0	0	0	0	0	0	0	0	0	0	0	0	0	0	0	0	0	0	0	0	0	0	0	0	0	0	0
0	0	0	0	0	0	0	0	0	0	0	0	0	0	0	0	0	0	0	0	0	0	0	0	0	0	0	0	0	0	0
0	0	0	0	0	0	0	0	0	0	0	0	0	0	0	0	0	0	0	0	0	0	0	0	0	0	0	0	0	0	0
0	0	0	0	0	0	0	0	0	0	0	0	0	0	0	0	0	0	0	0	0	0	0	0	0	0	0	0	0	0	0
0	0	0	0	0	0	0	0	0	0	0	0	0	0	0	0	0	0	0	0	0	0	0	0	0	0	0	0	0	0	0
0	0	0	0	0	0	0	0	0	0	0	0	0	0	0	0	0	0	0	0	0	0	0	0	0	0	0	0	0	0	0
0	0	0	0	0	0	0	0	0	0	0	0	0	0	0	0	0	0	0	0	0	0	0	0	0	0	0	0	0	0	0
0	0	0	0	0	0	0	0	0	0	0	0	0	0	0	0	0	0	0	0	0	0	0	0	0	0	0	0	0	0	0
0	0	0	0	0	0	0	0	0	0	0	0	0	0	0	0	0	0	0	0	0	0	0	0	0	0	0	0	0	0	0
0	0	0	0	0	0	0	0	0	0	0	0	0	0	0	0	0	0	0	0	0	0	0	0	0	0	0	0	0	0	0
0	0	0	0	0	0	0	0	0	0	0	0	0	0	0	0	0	0	0	0	0	0	0	0	0	0	0	0	0	0	0
0	0	0	0	0	0	0	0	0	0	0	0	0	0	0	0	0	0	0	0	0	0	0	0	0	0	0	0	0	0	0
0	0	0	0	0	0	0	0	0	0	0	0	0	0	0	0	0	0	0	0	0	0	0	0	0	0	0	0	0	0	0
0	0	0	0	0	0	0	0	0	0	0	0	0	0	0	0	0	0	0	0	0	0	0	0	0	0	0	0	0	0	0
0	0	0	0	0	0	0	0	0	0	0	0	0	0	0	0	0	0	0	0	0	0	0	0	0	0	0	0	0	0	0
0	0	0	0	0	0	0	0	0	0	0	0	0	0	0	0	0	0	0	0	0	0	0	0	0	0	0	0	0	0	0
0	0	0	0	0	0	0	0	0	0	0	0	0	0	0	0	0	0	0	0	0	0	0	0	0	0	0	0	0	0	0
0	0	0	0	0	0	0	0	0	0	0	0	0	0	0	0	0	0	0	0	0	0	0	0	0	0	0	0	0	0	0
0	0	0	0	0	0	0	0	0	0	0	0	0	0	0	0	0	0	0	0	0	0	0	0	0	0	0	0	0	0	0
0	0	0	0	0	0	0	0	0	0	0	0	0	0	0	0	0	0	0	0	0	0	0	0	0	0	0	0	0	0	0
0	0	0	0	0	0	0	0	0	0	0	0	0	0	0	0	0	0	0	0	0	0	0	0	0	0	0	0	0	0	0
0	0	0	0	0	0	0	0	0	0	0	0	0	0	0	0	0	0	0	0	0	0	0	0	0	0	0	0	0	0	0
0	0	0	0	0	0	0	0	0	0	0	0	0	0	0	0	0	0	0	0	0	0	0	0	0	0	0	0	0	0	0
0	0	0	0	0	0	0	0	0	0	0	0	0	0	0	0	0	0	0	0	0	0	0	0	0	0	0	0	0	0	0
0	0	0	0	0	0	0	0	0	0	0	0	0	0	0	0	0	0	0	0	0	0	0	0	0	0	0	0	0	0	0
0	0	0	0	0	0	0	0	0	0	0	0	0	0	0	0	0	0	0	0	0	0	0	0	0	0	0	0	0	0	0
0	0	0	0	0	0	0	0	0	0	0	0	0	0	0	0	0	0	0	0	0	0	0	0	0	0	0	0	0	0	0
0	0	0	0	0	0	0	0	0	0	0	0	0	0	0	0	0	0	0	0	0	0	0	0	0	0	0	0	0	0	0
0	0	0	0	0	0	0	0	0	0	0	0	0	0	0	0	0	0	0	0	0	0	0	0	0	0	0	0	0	0	0
0	0	0	0	0	0	0	0	0	0	0	0	0	0	0	0	0	0	0	0	0	0	0	0	0	0	0	0	0	0	0
0	0	0	0	0	0	0	0	0	0	0	0	0	0	0	0	0	0	0	0	0	0	0	0	0	0	0	0	0	0	0
0	0	0	0	0	0	0	0	0	0	0	0	0	0	0	0	0	0	0	0	0	0	0	0	0	0	0	0	0	0	0
0	0	0	0	0	0	0	0	0	0	0	0	0	0	0	0	0	0	0	0	0	0	0	0	0	0	0	0	0	0	0
0	0	0	0	0	0	0	0	0	0	0	0	0	0	0	0	0	0	0	0	0	0	0	0	0	0	0	0	0	0	0
0	0	0	0	0	0	0	0	0	0	0	0	0	0	0	0	0	0	0	0	0	0	0	0	0	0	0	0	0	0	0
0	0	0	0	0	0	0	0	0	0	0	0	0	0	0	0	0	0	0	0	0	0	0	0	0	0	0	0	0	0	0
0	0	0	0	0	0	0	0	0	0	0	0	0	0	0	0	0	0	0	0	0	0	0	0	0	0	0	0	0	0	0
0	0	0	0	0	0	0	0	0	0	0	0	0	0	0	0	0	0	0	0	0	0	0	0	0	0	0	0	0	0	0
0	0	0	0	0	0	0	0	0	0	0	0	0	0	0	0	0	0	0	0	0	0	0	0	0	0	0	0	0	0	0
0	0	0	0	0	0	0	0	0	0	0	0	0	0	0	0	0	0	0	0	0	0	0	0	0	0	0	0	0	0	0
0	0	0	0	0	0	0	0	0	0	0	0	0	0	0	0	0	0	0	0	0	0	0	0	0	0	0	0	0	0	0
0	0	0	0	0	0	0	0	0	0	0	0	0	0	0	0	0	0	0	0	0	0	0	0	0	0	0	0	0	0	0
0	0	0	0	0	0	0	0	0	0	0	0	0	0	0	0	0	0	0	0	0	0	0	0	0	0	0	0	0	0	0
0	0	0	0	0	0	0	0	0	0	0	0	0	0	0	0	0	0	0	0	0	0	0	0	0	0	0	0	0	0	0
0	0	0	0	0	0	0	0	0	0	0	0	0	0	0	0	0	0	0	0	0	0	0	0	0	0	0	0	0	0	0
0	0	0	0	0	0	0	0	0	0	0	0	0	0	0	0	0	0	0	0	0	0	0	0	0	0	0	0	0	0	0
0	0	0	0	0	0	0	0	0	0	0	0	0	0	0	0	0	0	0	0	0	0	0	0	0	0	0	0	0	0	0
0	0	0	0	0	0	0	0	0	0	0	0	0	0	0	0	0	0	0	0	0	0	0	0	0	0	0	0	0	0	0
0	0	0	0	0	0	0	0	0	0	0	0	0	0	0	0	0	0	0	0	0	0	0	0	0	0	0	0	0	0	0
0	0	0	0	0	0	0	0	0	0	0	0	0	0	0	0	0	0	0	0	0	0	0	0	0	0	0	0	0	0	0
0	0	0	0	0	0	0	0	0	0	0	0	0	0	0	0	0	0	0	0	0	0	0	0	0	0	0	0	0	0	0
0	0	0	0	0	0	0	0	0	0	0	0	0	0	0	0	0	0	0	0	0	0	0	0	0	0	0	0	0	0	0
0	0	0	0	0	0	0	0	0	0	0	0	0	0	0	0	0	0	0	0	0	0	0	0	0	0	0	0	0	0	0
0	0	0	0	0	0	0	0	0	0	0	0	0	0	0	0	0	0	0	0	0	0	0	0	0	0	0	0	0	0	0
0	0	0	0	0	0	0	0	0	0	0	0	0	0	0	0	0	0	0	0	0	0	0	0	0	0	0	0	0	0	0
0	0	0	0	0	0	0	0	0	0	0	0	0	0	0	0	0	0	0	0	0	0	0	0	0	0	0	0	0	0	0
0	0	0	0	0	0	0	0	0	0	0	0	0	0	0	0	0	0	0	0	0	0	0	0	0	0	0	0	0	0	0
0	0	0	0	0	0	0	0	0	0	0	0	0	0	0	0	0	0	0	0	0	0	0	0	0	0	0	0	0	0	0
0	0	0	0	0	0	0	0	0	0	0	0	0	0	0	0	0	0	0	0	0	0	0	0	0	0	0	0	0	0	0
0	0	0	0	0	0	0	0	0	0	0	0	0	0	0	0	0	0	0	0	0	0	0	0	0	0	0	0	0	0	0
0	0	0	0	0	0	0	0	0	0	0	0	0	0	0	0	0	0	0	0	0	0	0	0	0	0	0	0	0	0	0
0	0	0	0	0	0	0	0	0	0	0	0	0	0	0	0	0	0	0	0	0	0	0	0	0	0	0	0	0	0	0
0	0	0	0	0	0	0	0	0	0	0	0	0	0	0	0	0	0	0	0	0	0	0	0	0	0	0	0	0	0	0
0	0	0	0	0	0	0	0	0	0	0	0	0	0	0	0	0	0	0	0	0	0	0	0	0	0	0	0	0	0	0
0	0	0	0	0	0	0	0	0	0	0	0	0	0	0	0	0	0	0	0	0	0	0	0	0	0	0	0	0	0	0
0	0	0	0	0	0	0	0	0	0	0	0	0	0	0	0	0	0	0	0	0	0	0	0	0	0	0	0	0	0	0
0	0	0	0	0	0	0	0	0	0	0	0	0	0	0	0	0	0	0	0	0	0	0	0	0	0	0	0	0	0	0
0	0	0	0	0	0	0	0	0	0	0	0	0	0	0	0	0	0	0	0	0	0	0	0	0	0	0	0	0	0	0
0	0	0	0	0	0	0	0	0	0	0	0	0	0	0	0	0	0	0	0	0	0	0	0	0	0	0	0	0	0	0
0	0	0	0	0	0	0	0	0	0	0	0	0	0	0	0	0	0	0	0	0	0	0	0	0	0	0	0	0	0	0
0	0	0	0	0	0	0	0	0	0	0	0	0	0	0	0	0	0	0	0	0	0	0	0	0	0	0	0	0	0	0
0	0	0	0	0	0	0	0	0	0	0	0	0	0	0	0	0	0	0	0	0	0	0	0	0	0	0	0	0	0	0
0	0	0	0	0	0	0	0	0	0	0	0	0	0	0	0	0	0	0	0	0	0	0	0	0	0	0	0	0	0	0
0	0	0	0	0	0	0	0	0	0	0	0	0	0	0	0	0	0	0	0	0	0	0	0	0	0	0	0	0	0	0
0	0	0	0	0	0	0	0	0	0	0	0	0	0	0	0	0	0	0	0	0	0	0	0	0	0	0	0	0	0	0
0	0	0	0	0	0	0	0	0	0	0	0	0	0	0	0	0	0	0	0	0	0	0	0	0	0	0	0	0	0	0
0	0	0	0	0	0	0	0	0	0	0	0	0	0	0	0	0	0	0	0	0	0	0	0	0	0	0	0	0	0	0
0	0	0	0	0	0	0	0	0	0	0	0	0	0	0	0	0	0	0	0	0	0	0	0	0	0	0	0	0	0	0
0	0	0	0	0	0	0	0	0	0	0	0	0	0	0	0	0	0	0	0	0	0	0	0	0	0	0	0	0	0	0
0	0	0	0	0	0	0	0	0	0	0	0	0	0	0	0	0	0	0	0	0	0	0	0	0	0	0	0	0	0	0
0	0	0	0	0	0	0	0	0	0	0	0	0	0	0	0	0	0	0	0	0	0	0	0	0	0	0	0	0	0	0
0	0	0	0	0	0	0	0	0	0	0	0	0	0	0	0	0	0	0	0	0	0	0	0	0	0	0	0	0	0	0
0	0	0	0	0	0	0	0	0	0	0	0	0	0	0	0	0	0	0	0	0	0	0	0	0	0	0	0	0	0	0
0	0	0	0	0	0	0	0	0	0	0	0	0	0	0	0	0	0	0	0	0	0	0	0	0	0	0	0	0	0	0
0	0	0	0	0	0	0	0	0	0	0	0	0	0	0	0	0	0	0	0	0	0	0	0	0	0	0	0	0	0	0
0	0	0	0	0	0	0	0	0	0	0	0	0	0	0	0	0	0	0	0	0	0	0	0	0	0	0	0	0	0	0
0	0	0	0	0	0	0	0	0	0	0	0	0	0	0	0	0	0	0	0	0	0	0	0	0	0	0	0	0	0	0
0	0	0	0	0	0	0	0	0	0	0	0	0	0	0	0	0	0	0	0	0	0	0	0	0	0	0	0	0	0	0
0	0	0	0	0	0	0	0	0	0	0	0	0	0	0	0	0	0	0	0	0	0	0	0	0	0	0	0	0	0	0
0	0	0	0	0	0	0	0	0	0	0	0	0	0	0	0	0	0	0	0	0	0	0	0	0	0	0	0	0	0	0
0	0	0	0	0	0	0	0	0	0	0	0	0	0	0	0	0	0	0	0	0	0	0	0	0	0	0	0	0	0	0
0	0	0	0	0	0	0	0	0	0	0	0	0	0	0	0	0	0	0	0	0	0	0	0	0	0	0	0	0	0	0
0	0	0	0	0	0	0	0	0	0	0	0	0	0	0	0	0	0	0	0	0	0	0	0	0	0	0	0	0	0	0
0	0	0	0	0	0	0	0	0	0	0	0	0	0	0	0	0	0	0	0	0	0	0	0	0	0	0	0	0	0	0
0	0	0	0	0	0	0	0	0	0	0	0	0	0	0	0	0	0	0	0	0	0	0	0	0	0	0	0	0	0	0
0	0	0	0	0	0	0	0	0	0	0	0	0	0	0	0	0	0	0	0	0	0	0	0	0	0	0	0	0	0	0
0	0	0	0	0	0	0	0	0	0	0	0	0	0	0	0	0	0	0	0	0	0	0	0	0	0	0	0	0	0	0
0	0	0	0	0	0	0	0	0	0	0	0	0	0	0	0	0	0	0	0	0	0	0	0	0	0	0	0	0	0	0
0	0	0	0	0	0	0	0	0	0	0	0	0	0	0	0	0	0	0	0	0	0	0	0	0	0	0	0	0	0	0
0	0	0	0	0	0	0	0	0	0	0	0	0	0	0	0	0	0	0	0	0	0	0	0	0	0	0	0	0	0	0
0	0	0	0	0	0	0	0	0	0	0	0	0	0	0	0	0	0	0	0	0	0	0	0	0	0	0	0	0	0	0
0	0	0	0	0	0	0	0	0	0	0	0	0	0	0	0	0	0	0	0	0	0	0	0	0	0	0	0	0	0	0
0	0	0	0	0	0	0	0	0	0	0	0	0	0	0	0	0	0	0	0	0	0	0	0	0	0	0	0	0	0	0
0	0	0	0	0	0	0	0	0	0	0	0	0	0	0	0	0	0	0	0	0	0	0	0	0	0	0	0	0	0	0
0	0	0	0	0	0	0	0	0	0	0	0	0	0	0	0	0	0	0	0	0	0	0	0	0	0	0	0	0	0	0
0	0	0	0	0	0	0	0	0	0	0	0	0	0	0	0	0	0	0	0	0	0	0	0	0	0	0	0	0	0	0
0	0	0	0	0	0	0	0	0	0	0	0	0	0	0	0	0	0	0	0	0	0	0	0	0	0	0	0	0	0	0
0	0	0	0	0	0	0	0	0	0	0	0	0	0	0	0	0	0	0	0	0	0	0	0	0	0	0	0	0	0	0
0	0	0	0	0	0	0	0	0	0	0	0	0	0	0	0	0	0	0	0	0	0	0	0	0	0	0	0	0	0	0
0	0	0	0	0	0	0	0	0	0	0	0	0	0	0	0	0	0	0	0	0	0	0	0	0	0	0	0	0	0	0
0	0	0	0	0	0	0	0	0	0	0	0	0	0	0	0	0	0	0	0	0	0	0	0	0	0	0	0	0	0	0
0	0	0	0	0	0	0	0	0	0	0	0	0	0	0	0	0	0	0	0	0	0	0	0	0	0	0	0	0	0	0
0	0	0	0	0	0	0	0	0	0	0	0	0	0	0	0	0	0	0	0	0	0	0	0	0	0	0	0	0	0	0
0	0	0	0	0	0	0	0	0	0	0	0	0	0	0	0	0	0	0	0	0	0	0	0	0	0	0	0	0	0	0
0	0	0	0	0	0	0	0	0	0	0	0	0	0	0	0	0	0	0	0	0	0	0	0	0	0	0	0	0	0	0
0	0	0	0	0	0	0	0	0	0	0	0	0	0	0	0	0	0	0	0	0	0	0	0	0	0	0	0	0	0	0
0	0	0	0	0	0	0	0	0	0	0	0	0	0	0	0	0	0	0	0	0	0	0	0	0	0	0	0	0	0	0
0	0	0	0	0	0	0	0	0	0	0	0	0	0	0	0	0	0	0	0	0	0	0	0	0	0	0	0	0	0	0
0	0	0	0	0	0	0	0	0	0	0	0	0	0	0	0	0	0	0	0	0	0	0	0	0	0	0	0	0	0	0
0	0	0	0	0	0	0	0	0	0	0	0	0	0	0	0	0	0	0	0	0	0	0	0	0	0	0	0	0	0	0
0	0	0	0	0	0	0	0	0	0	0	0	0	0	0	0	0	0	0	0	0	0	0	0	0	0	0	0	0	0	0
0	0	0	0	0	0	0	0	0	0	0	0	0	0	0	0	0	0	0	0	0	0	0	0	0	0	0	0	0	0	0
0	0	0	0	0	0	0	0	0	0	0	0	0	0	0	0	0	0	0	0	0	0	0	0	0	0	0	0	0	0	0
0	0	0	0	0	0	0	0	0	0	0	0	0	0	0	0	0	0	0	0	0	0	0	0	0	0	0	0	0	0	0
0	0	0	0	0	0	0	0	0	0	0	0	0	0	0	0	0	0	0	0	0	0	0	0	0	0	0	0	0	0	0
0	0	0	0	0	0	0	0	0	0	0	0	0	0	0	0	0	0	0	0	0	0	0	0	0	0	0	0	0	0	0
0	0	0	0	0	0	0	0	0	0	0	0	0	0	0	0	0	0	0	0	0	0	0	0	0	0	0	0	0	0	0
0	0	0	0	0	0	0	0	0	0	0	0	0	0	0	0	0	0	0	0	0	0	0	0	0	0	0	0	0	0	0
0	0	0	0	0	0	0	0	0	0	0	0	0	0	0	0	0	0	0	0	0	0	0	0	0	0	0	0	0	0	0
0	0	0	0	0	0	0	0	0	0	0	0	0	0	0	0	0	0	0	0	0	0	0	0	0	0	0	0	0	0	0
0	0	0	0	0	0	0	0	0	0	0	0	0	0	0	0	0	0	0	0	0	0	0	0	0	0	0	0	0	0	0
0	0	0	0	0	0	0	0	0	0	0	0	0	0	0	0	0	0	0	0	0	0	0	0	0	0	0	0	0	0	0
0	0	0	0	0	0	0	0	0	0	0	0	0	0	0	0	0	0	0	0	0	0	0	0	0	0	0	0	0	0	0
0	0	0	0	0	0	0	0	0	0	0	0	0	0	0	0	0	0	0	0	0	0	0	0	0	0	0	0	0	0	0
0	0	0	0	0	0	0	0	0	0	0	0	0	0	0	0	0	0	0	0	0	0	0	0	0	0	0	0	0	0	0
0	0	0	0	0	0	0	0	0	0	0	0	0	0	0	0	0	0	0	0	0	0	0	0	0	0	0	0	0	0	0
0	0	0	0	0	0	0	0	0	0	0	0	0	0	0	0	0	0	0	0	0	0	0	0	0	0	0	0	0	0	0
0	0	0	0	0	0	0	0	0	0	0	0	0	0	0	0	0	0	0	0	0	0	0	0	0	0	0	0	0	0	0
0	0	0	0	0	0	0	0	0	0	0	0	0	0	0	0	0	0	0	0	0	0	0	0	0	0	0	0	0	0	0
0	0	0	0	0	0	0	0	0	0	0	0	0	0	0	0	0	0	0	0	0	0	0	0	0	0	0	0	0	0	0
0	0	0	0	0	0	0	0	0	0	0	0	0	0	0	0	0	0	0	0	0	0	0	0	0	0	0	0	0	0	0
0	0	0	0	0	0	0	0	0	0	0	0	0	0	0	0	0	0	0	0	0	0	0	0	0	0	0	0	0	0	0
0	0	0	0	0	0	0	0	0	0	0	0	0	0	0	0	0	0	0	0	0	0	0	0	0	0	0	0	0	0	0
0	0	0	0	0	0	0	0	0	0	0	0	0	0	0	0	0	0	0	0	0	0	0	0	0	0	0	0	0	0	0
0	0	0	0	0	0	0	0	0	0	0	0	0	0	0	0	0	0	0	0	0	0	0	0	0	0	0	0	0	0	0
0	0	0	0	0	0	0	0	0	0	0	0	0	0	0	0	0	0	0	0	0	0	0	0	0	0	0	0	0	0	0
0	0	0	0	0	0	0	0	0	0	0	0	0	0	0	0	0	0	0	0	0	0	0	0	0	0	0	0	0	0	0
0	0	0	0	0	0	0	0	0	0	0	0	0	0	0	0	0	0	0	0	0	0	0	0	0	0	0	0	0	0	0
0	0	0	0	0	0	0	0	0	0	0	0	0	0	0	0	0	0	0	0	0	0	0	0	0	0	0	0	0	0	0
0	0	0	0	0	0	0	0	0	0	0	0	0	0	0	0	0	0	0	0	0	0	0	0	0	0	0	0	0	0	0
0	0	0	0	0	0	0	0	0	0	0	0	0	0	0	0	0	0	0	0	0	0	0	0	0	0	0	0	0	0	0
0	0	0	0	0	0	0	0	0	0	0	0	0	0	0	0	0	0	0	0	0	0	0	0	0	0	0	0	0	0	0
0	0	0	0	0	0	0	0	0	0	0	0	0	0	0	0	0	0	0	0	0	0	0	0	0	0	0	0	0	0	0
0	0	0	0	0	0	0	0	0	0	0	0	0	0	0	0	0	0	0	0	0	0	0	0	0	0	0	0	0	0	0
0	0	0	0	0	0	0	0	0	0	0	0	0	0	0	0	0	0	0	0	0	0	0	0	0	0	0	0	0	0	0
0	0	0	0	0	0	0	0	0	0	0	0	0	0	0	0	0	0	0	0	0	0	0	0	0	0	0	0	0	0	0
0	0	0	0	0	0	0	0	0	0	0	0	0	0	0	0	0	0	0	0	0	0	0	0	0	0	0	0	0	0	0
0	0	0	0	0	0	0	0	0	0	0	0	0	0	0	0	0	0	0	0	0	0	0	0	0	0	0	0	0	0	0
0	0	0	0	0	0	0	0	0	0	0	0	0	0	0	0	0	0	0	0	0	0	0	0	0	0	0	0	0	0	0
0	0	0	0	0	0	0	0	0	0	0	0	0	0	0	0	0	0	0	0	0	0	0	0	0	0	0	0	0	0	0
0	0	0	0	0	0	0	0	0	0	0	0	0	0	0	0	0	0	0	0	0	0	0	0	0	0	0	0	0	0	0
0	0	0	0	0	0	0	0	0	0	0	0	0	0	0	0	0	0	0	0	0	0	0	0	0	0	0	0	0	0	0
0	0	0	0	0	0	0	0	0	0	0	0	0	0	0	0	0	0	0	0	0	0	0	0	0	0	0	0	0	0	0
0	0	0	0	0	0	0	0	0	0	0	0	0	0	0	0	0	0	0	0	0	0	0	0	0	0	0	0	0	0	0
0	0	0	0	0	0	0	0	0	0	0	0	0	0	0	0	0	0	0	0	0	0	0	0	0	0	0	0	0	0	0
0	0	0	0	0	0	0	0	0	0	0	0	0	0	0	0	0	0	0	0	0	0	0	0	0	0	0	0	0	0	0
0	0	0	0	0	0	0	0	0	0	0	0	0	0	0	0	0	0	0	0	0	0	0	0	0	0	0	0	0	0	0
0	0	0	0	0	0	0	0	0	0	0	0	0	0	0	0	0	0	0	0	0	0	0	0	0	0	0	0	0	0	0
0	0	0	0	0	0	0	0	0	0	0	0	0	0	0	0	0	0	0	0	0	0	0	0	0	0	0	0	0	0	0
0	0	0	0	0	0	0	0	0	0	0	0	0	0	0	0	0	0	0	0	0	0	0	0	0	0	0	0	0	0	0
0	0	0	0	0	0	0	0	0	0	0	0	0	0	0	0	0	0	0	0	0	0	0	0	0	0	0	0	0	0	0
0	0	0	0	0	0	0	0	0	0	0	0	0	0	0	0	0	0	0	0	0	0	0	0	0	0	0	0	0	0	0
0	0	0	0	0	0	0	0	0	0	0	0	0	0	0	0	0	0	0	0	0	0	0	0	0	0	0	0	0	0	0
0	0	0	0	0	0	0	0	0	0	0	0	0	0	0	0	0	0	0	0	0	0	0	0	0	0	0	0	0	0	0
0	0	0	0	0	0	0	0	0	0	0	0	0	0	0	0	0	0	0	0	0	0	0	0	0	0	0	0	0	0	0
0	0	0	0	0	0	0	0	0	0	0	0	0	0	0	0	0	0	0	0	0	0	0	0	0	0	0	0	0	0	0
0	0	0	0	0	0	0	0	0	0	0	0	0	0	0	0	0	0	0	0	0	0	0	0	0	0	0	0	0	0	0
0	0	0	0	0	0	0	0	0	0	0	0	0	0	0	0	0	0	0	0	0	0	0	0	0	0	0	0	0	0	0
0	0	0	0	0	0	0	0	0	0	0	0	0	0	0	0	0	0	0	0	0	0	0	0	0	0	0	0	0	0	0
0	0	0	0	0	0	0	0	0	0	0	0	0	0	0	0	0	0	0	0	0	0	0	0	0	0	0	0	0	0	0
0	0	0	0	0	0	0	0	0	0	0	0	0	0	0	0	0	0	0	0	0	0	0	0	0	0	0	0	0	0	0
0	0	0	0	0	0	0	0	0	0	0	0	0	0	0	0	0	0	0	0	0	0	0	0	0	0	0	0	0	0	0
0	0	0	0	0	0	0	0	0	0	0	0	0	0	0	0	0	0	0	0	0	0	0	0	0	0	0	0	0	0	0
0	0	0	0	0	0	0	0	0	0	0	0	0	0	0	0	0	0	0	0	0	0	0	0	0	0	0	0	0	0	0
0	0	0	0	0	0	0	0	0	0	0	0	0	0	0	0	0	0	0	0	0	0	0	0	0	0	0	0	0	0	0
0	0	0	0	0	0	0	0	0	0	0	0	0	0	0	0	0	0	0	0	0	0	0	0	0	0	0	0	0	0	0
0	0	0	0	0	0	0	0	0	0	0	0	0	0	0	0	0	0	0	0	0	0	0	0	0	0	0	0	0	0	0
0	0	0	0	0	0	0	0	0	0	0	0	0	0	0	0	0	0	0	0	0	0	0	0	0	0	0	0	0	0	0
0	0	0	0	0	0	0	0	0	0	0	0	0	0	0	0	0	0	0	0	0	0	0	0	0	0	0	0	0	0	0
0	0	0	0	0	0	0	0	0	0	0	0	0	0	0	0	0	0	0	0	0	0	0	0	0	0	0	0	0	0	0
0	0	0	0	0	0	0	0	0	0	0	0	0	0	0	0	0	0	0	0	0	0	0	0	0	0	0	0	0	0	0
0	0	0	0	0	0	0	0	0	0	0	0	0	0	0	0	0	0	0	0	0	0	0	0	0	0	0	0	0	0	0
0	0	0	0	0	0	0	0	0	0	0	0	0	0	0	0	0	0	0	0	0	0	0	0	0	0	0	0	0	0	0
0	0	0	0	0	0	0	0	0	0	0	0	0	0	0	0	0	0	0	0	0	0	0	0	0	0	0	0	0	0	0
0	0	0	0	0	0	0	0	0	0	0	0	0	0	0	0	0	0	0	0	0	0	0	0	0	0	0	0	0	0	0
0	0	0	0	0	0	0	0	0	0	0	0	0	0	0	0	0	0	0	0	0	0	0	0	0	0	0	0	0	0	0
0	0	0	0	0	0	0	0	0	0	0	0	0	0	0	0	0	0	0	0	0	0	0	0	0	0	0	0	0	0	0
0	0	0	0	0	0	0	0	0	0	0	0	0	0	0	0	0	0	0	0	0	0	0	0	0	0	0	0	0	0	0
0	0	0	0	0	0	0	0	0	0	0	0	0	0	0	0	0	0	0	0	0	0	0	0	0	0	0	0	0	0	0
0	0	0	0	0	0	0	0	0	0	0	0	0	0	0	0	0	0	0	0	0	0	0	0	0	0	0	0	0	0	0
0	0	0	0	0	0	0	0	0	0	0	0	0	0	0	0	0	0	0	0	0	0	0	0	0	0	0	0	0	0	0
0	0	0	0	0	0	0	0	0	0	0	0	0	0	0	0	0	0	0	0	0	0	0	0	0	0	0	0	0	0	0
0	0	0	0	0	0	0	0	0	0	0	0	0	0	0	0	0	0	0	0	0	0	0	0	0	0	0	0	0	0	0
0	0	0	0	0	0	0	0	0	0	0	0	0	0	0	0	0	0	0	0	0	0	0	0	0	0	0	0	0	0	0
0	0	0	0	0	0	0	0	0	0	0	0	0	0	0	0	0	0	0	0	0	0	0	0	0	0	0	0	0	0	0
0	0	0	0	0	0	0	0	0	0	0	0	0	0	0	0	0	0	0	0	0	0	0	0	0	0	0	0	0	0	0
0	0	0	0	0	0	0	0	0	0	0	0	0	0	0	0	0	0	0	0	0	0	0	0	0	0	0	0	0	0	0
0	0	0	0	0	0	0	0	0	0	0	0	0	0	0	0	0	0	0	0	0	0	0	0	0	0	0	0	0	0	0
0	0	0	0	0	0	0	0	0	0	0	0	0	0	0	0	0	0	0	0	0	0	0	0	0	0	0	0	0	0	0
0	0	0	0	0	0	0	0	0	0	0	0	0	0	0	0	0	0	0	0	0	0	0	0	0	0	0	0	0	0	0
0	0	0	0	0	0	0	0	0	0	0	0	0	0	0	0	0	0	0	0	0	0	0	0	0	0	0	0	0	0	0
0	0	0	0	0	0	0	0	0	0	0	0	0	0	0	0	0	0	0	0	0	0	0	0	0	0	0	0	0	0	0
0	0	0	0	0	0	0	0	0	0	0	0	0	0	0	0	0	0	0	0	0	0	0	0	0	0	0	0	0	0	0
0	0	0	0	0	0	0	0	0	0	0	0	0	0	0	0	0	0	0	0	0	0	0	0	0	0	0	0	0	0	0
0	0	0	0	0	0	0	0	0	0	0	0	0	0	0	0	0	0	0	0	0	0	0	0	0	0	0	0	0	0	0
0	0	0	0	0	0	0	0	0	0	0	0	0	0	0	0	0	0	0	0	0	0	0	0	0	0	0	0	0	0	0
0	0	0	0	0	0	0	0	0	0	0	0	0	0	0	0	0	0	0	0	0	0	0	0	0	0	0	0	0	0	0
0	0	0	0	0	0	0	0	0	0	0	0	0	0	0	0	0	0	0	0	0	0	0	0	0	0	0	0	0	0	0
0	0	0	0	0	0	0	0	0	0	0	0	0	0	0	0	0	0	0	0	0	0	0	0	0	0	0	0	0	0	0
0	0	0	0	0	0	0	0	0	0	0	0	0	0	0	0	0	0	0	0	0	0	0	0	0	0	0	0	0	0	0
0	0	0	0	0	0	0	0	0	0	0	0	0	0	0	0	0	0	0	0	0	0	0	0	0	0	0	0	0	0	0
0	0	0	0	0	0	0	0	0	0	0	0	0	0	0	0	0	0	0	0	0	0	0	0	0	0	0	0	0	0	0
0	0	0	0	0	0	0	0	0	0	0	0	0	0	0	0	0	0	0	0	0	0	0	0	0	0	0	0	0	0	0
0	0	0	0	0	0	0	0	0	0	0	0	0	0	0	0	0	0	0	0	0	0	0	0	0	0	0	0	0	0	0
0	0	0	0	0	0	0	0	0	0	0	0	0	0	0	0	0	0	0	0	0	0	0	0	0	0	0	0	0	0	0
0	0	0	0	0	0	0	0	0	0	0	0	0	0	0	0	0	0	0	0	0	0	0	0	0	0	0	0	0	0	0
0	0	0	0	0	0	0	0	0	0	0	0	0	0	0	0	0	0	0	0	0	0	0	0	0	0	0	0	0	0	0
0	0	0	0	0	0	0	0	0	0	0	0	0	0	0	0	0	0	0	0	0	0	0	0	0	0	0	0	0	0	0
0	0	0	0	0	0	0	0	0	0	0	0	0	0	0	0	0	0	0	0	0	0	0	0	0	0	0	0	0	0	0
0	0	0	0	0	0	0	0	0	0	0	0	0	0	0	0	0	0	0	0	0	0	0	0	0	0	0	0	0	0	0
0	0	0	0	0	0	0	0	0	0	0	0	0	0	0	0	0	0	0	0	0	0	0	0	0	0	0	0	0	0	0
0	0	0	0	0	0	0	0	0	0	0	0	0	0	0	0	0	0	0	0	0	0	0	0	0	0	0	0	0	0	0
0	0	0	0	0	0	0	0	0	0	0	0	0	0	0	0	0	0	0	0	0	0	0	0	0	0	0	0	0	0	0
0	0	0	0	0	0	0	0	0	0	0	0	0	0	0	0	0	0	0	0	0	0	0	0	0	0	0	0	0	0	0
0	0	0	0	0	0	0	0	0	0	0	0	0	0	0	0	0	0	0	0	0	0	0	0	0	0	0	0	0	0	0
0	0	0	0	0	0	0	0	0	0	0	0	0	0	0	0	0	0	0	0	0	0	0	0	0	0	0	0	0	0	0
0	0	0	0	0	0	0	0	0	0	0	0	0	0	0	0	0	0	0	0	0	0	0	0	0	0	0	0	0	0	0
0	0	0	0	0	0	0	0	0	0	0	0	0	0	0	0	0	0	0	0	0	0	0	0	0	0	0	0	0	0	0
0	0	0	0	0	0	0	0	0	0	0	0	0	0	0	0	0	0	0	0	0	0	0	0	0	0	0	0	0	0	0
0	0	0	0	0	0	0	0	0	0	0	0	0	0	0	0	0	0	0	0	0	0	0	0	0	0	0	0	0	0	0
0	0	0	0	0	0	0	0	0	0	0	0	0	0	0	0	0	0	0	0	0	0	0	0	0	0	0	0	0	0	0
0	0	0	0	0	0	0	0	0	0	0	0	0	0	0	0	0	0	0	0	0	0	0	0	0	0	0	0	0	0	0
0	0	0	0	0	0	0	0	0	0	0	0	0	0	0	0	0	0	0	0	0	0	0	0	0	0	0	0	0	0	0
0	0	0	0	0	0	0	0	0	0	0	0	0	0	0	0	0	0	0	0	0	0	0	0	0	0	0	0	0	0	0
0	0	0	0	0	0	0	0	0	0	0	0	0	0	0	0	0	0	0	0	0	0	0	0	0	0	0	0	0	0	0
0	0	0	0	0	0	0	0	0	0	0	0	0	0	0	0	0	0	0	0	0	0	0	0	0	0	0	0	0	0	0
0	0	0	0	0	0	0	0	0	0	0	0	0	0	0	0	0	0	0	0	0	0	0	0	0	0	0	0	0	0	0
0	0	0	0	0	0	0	0	0	0	0	0	0	0	0	0	0	0	0	0	0	0	0	0	0	0	0	0	0	0	0
0	0	0	0	0	0	0	0	0	0	0	0	0	0	0	0	0	0	0	0	0	0	0	0	0	0	0	0	0	0	0
0	0	0	0	0	0	0	0	0	0	0	0	0	0	0	0	0	0	0	0	0	0	0	0	0	0	0	0	0	0	0
0	0	0	0	0	0	0	0	0	0	0	0	0	0	0	0	0	0	0	0	0	0	0	0	0	0	0	0	0	0	0
0	0	0	0	0	0	0	0	0	0	0	0	0	0	0	0	0	0	0	0	0	0	0	0	0	0	0	0	0	0	0
0	0	0	0	0	0	0	0	0	0	0	0	0	0	0	0	0	0	0	0	0	0	0	0	0	0	0	0	0	0	0
0	0	0	0	0	0	0	0	0	0	0	0	0	0	0	0	0	0	0	0	0	0	0	0	0	0	0	0	0	0	0
0	0	0	0	0	0	0	0	0	0	0	0	0	0	0	0	0	0	0	0	0	0	0	0	0	0	0	0	0	0	0
0	0	0	0	0	0	0	0	0	0	0	0	0	0	0	0	0	0	0	0	0	0	0	0	0	0	0	0	0	0	0
0	0	0	0	0	0	0	0	0	0	0	0	0	0	0	0	0	0	0	0	0	0	0	0	0	0	0	0	0	0	0
0	0	0	0	0	0	0	0	0	0	0	0	0	0	0	0	0	0	0	0	0	0	0	0	0	0	0	0	0	0	0
0	0	0	0	0	0	0	0	0	0	0	0	0	0	0	0	0	0	0	0	0	0	0	0	0	0	0	0	0	0	0
0	0	0	0	0	0	0	0	0	0	0	0	0	0	0	0	0	0	0	0	0	0	0	0	0	0	0	0	0	0	0
0	0	0	0	0	0	0	0	0	0	0	0	0	0	0	0	0	0	0	0	0	0	0	0	0	0	0	0	0	0	0
0	0	0	0	0	0	0	0	0	0	0	0	0	0	0	0	0	0	0	0	0	0	0	0	0	0	0	0	0	0	0
0	0	0	0	0	0	0	0	0	0	0	0	0	0	0	0	0	0	0	0	0	0	0	0	0	0	0	0	0	0	0
0	0	0	0	0	0	0	0	0	0	0	0	0	0	0	0	0	0	0	0	0	0	0	0	0	0	0	0	0	0	0
0	0	0	0	0	0	0	0	0	0	0	0	0	0	0	0	0	0	0	0	0	0	0	0	0	0	0	0	0	0	0
0	0	0	0	0	0	0	0	0	0	0	0	0	0	0	0	0	0	0	0	0	0	0	0	0	0	0	0	0	0	0
0	0	0	0	0	0	0	0	0	0	0	0	0	0	0	0	0	0	0	0	0	0	0	0	0	0	0	0	0	0	0
0	0	0	0	0	0	0	0	0	0	0	0	0	0	0	0	0	0	0	0	0	0	0	0	0	0	0	0	0	0	0
0	0	0	0	0	0	0	0	0	0	0	0	0	0	0	0	0	0	0	0	0	0	0	0	0	0	0	0	0	0	0
0	0	0	0	0	0	0	0	0	0	0	0	0	0	0	0	0	0	0	0	0	0	0	0	0	0	0	0	0	0	0
0	0	0	0	0	0	0	0	0	0	0	0	0	0	0	0	0	0	0	0	0	0	0	0	0	0	0	0	0	0	0
0	0	0	0	0	0	0	0	0	0	0	0	0	0	0	0	0	0	0	0	0	0	0	0	0	0	0	0	0	0	0
0	0	0	0	0	0	0	0	0	0	0	0	0	0	0	0	0	0	0	0	0	0	0	0	0	0	0	0	0	0	0
0	0	0	0	0	0	0	0	0	0	0	0	0	0	0	0	0	0	0	0	0	0	0	0	0	0	0	0	0	0	0
0	0	0	0	0	0	0	0	0	0	0	0	0	0	0	0	0	0	0	0	0	0	0	0	0	0	0	0	0	0	0
0	0	0	0	0	0	0	0	0	0	0	0	0	0	0	0	0	0	0	0	0	0	0	0	0	0	0	0	0	0	0
0	0	0	0	0	0	0	0	0	0	0	0	0	0	0	0	0	0	0	0	0	0	0	0	0	0	0	0	0	0	0
0	0	0	0	0	0	0	0	0	0	0	0	0	0	0	0	0	0	0	0	0	0	0	0	0	0	0	0	0	0	0
0	0	0	0	0	0	0	0	0	0	0	0	0	0	0	0	0	0	0	0	0	0	0	0	0	0	0	0	0	0	0
0	0	0	0	0	0	0	0	0	0	0	0	0	0	0	0	0	0	0	0	0	0	0	0	0	0	0	0	0	0	0
0	0	0	0	0	0	0	0	0	0	0	0	0	0	0	0	0	0	0	0	0	0	0	0	0	0	0	0	0	0	0
0	0	0	0	0	0	0	0	0	0	0	0	0	0	0	0	0	0	0	0	0	0	0	0	0	0	0	0	0	0	0
0	0	0	0	0	0	0	0	0	0	0	0	0	0	0	0	0	0	0	0	0	0	0	0	0	0	0	0	0	0	0
0	0	0	0	0	0	0	0	0	0	0	0	0	0	0	0	0	0	0	0	0	0	0	0	0	0	0	0	0	0	0
0	0	0	0	0	0	0	0	0	0	0	0	0	0	0	0	0	0	0	0	0	0	0	0	0	0	0	0	0	0	0
0	0	0	0	0	0	0	0	0	0	0	0	0	0	0	0	0	0	0	0	0	0	0	0	0	0	0	0	0	0	0
0	0	0	0	0	0	0	0	0	0	0	0	0	0	0	0	0	0	0	0	0	0	0	0	0	0	0	0	0	0	0
0	0	0	0	0	0	0	0	0	0	0	0	0	0	0	0	0	0	0	0	0	0	0	0	0	0	0	0	0	0	0
0	0	0	0	0	0	0	0	0	0	0	0	0	0	0	0	0	0	0	0	0	0	0	0	0	0	0	0	0	0	0
0	0	0	0	0	0	0	0	0	0	0	0	0	0	0	0	0	0	0	0	0	0	0	0	0	0	0	0	0	0	0
0	0	0	0	0	0	0	0	0	0	0	0	0	0	0	0	0	0	0	0	0	0	0	0	0	0	0	0	0	0	0
0	0	0	0	0	0	0	0	0	0	0	0	0	0	0	0	0	0	0	0	0	0	0	0	0	0	0	0	0	0	0
0	0	0	0	0	0	0	0	0	0	0	0	0	0	0	0	0	0	0	0	0	0	0	0	0	0	0	0	0	0	0
0	0	0	0	0	0	0	0	0	0	0	0	0	0	0	0	0	0	0	0	0	0	0	0	0	0	0	0	0	0	0
0	0	0	0	0	0	0	0	0	0	0	0	0	0	0	0	0	0	0	0	0	0	0	0	0	0	0	0	0	0	0
0	0	0	0	0	0	0	0	0	0	0	0	0	0	0	0	0	0	0	0	0	0	0	0	0	0	0	0	0	0	0
0	0	0	0	0	0	0	0	0	0	0	0	0	0	0	0	0	0	0	0	0	0	0	0	0	0	0	0	0	0	0
0	0	0	0	0	0	0	0	0	0	0	0	0	0	0	0	0	0	0	0	0	0	0	0	0	0	0	0	0	0	0
0	0	0	0	0	0	0	0	0	0	0	0	0	0	0	0	0	0	0	0	0	0	0	0	0	0	0	0	0	0	0
0	0	0	0	0	0	0	0	0	0	0	0	0	0	0	0	0	0	0	0	0	0	0	0	0	0	0	0	0	0	0
0	0	0	0	0	0	0	0	0	0	0	0	0	0	0	0	0	0	0	0	0	0	0	0	0	0	0	0	0	0	0
0	0	0	0	0	0	0	0	0	0	0	0	0	0	0	0	0	0	0	0	0	0	0	0	0	0	0	0	0	0	0
0	0	0	0	0	0	0	0	0	0	0	0	0	0	0	0	0	0	0	0	0	0	0	0	0	0	0	0	0	0	0
0	0	0	0	0	0	0	0	0	0	0	0	0	0	0	0	0	0	0	0	0	0	0	0	0	0	0	0	0	0	0
0	0	0	0	0	0	0	0	0	0	0	0	0	0	0	0	0	0	0	0	0	0	0	0	0	0	0	0	0	0	0
0	0	0	0	0	0	0	0	0	0	0	0	0	0	0	0	0	0	0	0	0	0	0	0	0	0	0	0	0	0	0
0	0	0	0	0	0	0	0	0	0	0	0	0	0	0	0	0	0	0	0	0	0	0	0	0	0	0	0	0	0	0
0	0	0	0	0	0	0	0	0	0	0	0	0	0	0	0	0	0	0	0	0	0	0	0	0	0	0	0	0	0	0
0	0	0	0	0	0	0	0	0	0	0	0	0	0	0	0	0	0	0	0	0	0	0	0	0	0	0	0	0	0	0
0	0	0	0	0	0	0	0	0	0	0	0	0	0	0	0	0	0	0	0	0	0	0	0	0	0	0	0	0	0	0
[truncated: 1,000 more rows]
