# Supplementary material for: A modified shuffled frog leaping algorithm with inertia weight
Source: Sci Rep. 2024 Feb 20;14:4146. doi: 10.1038/s41598-024-51306-1 (PMC11224354; doi:10.1038/s41598-024-51306-1)
Supplement: Supplementary file 1 — Supplementary Information. [file 41598_2024_51306_MOESM1_ESM.zip › data/F2/MSFLA_Q_12.xls]

## Sheet: Sheet1
0.480332	0.0351617	-0.00900384	0.108201	0.0783508	-0.0640723	-0.00225585	-0.041227	0.739213	-0.1631	0.0901381	-0.676973	-0.016647	-0.121845	-0.36351	0.1691	-0.0368725	-0.0559359	-0.636692	-0.0333917	0.319223	-0.0253445	0.0596409	-0.0490035	0.0931276	0.516215	-0.0159603	-0.0382545	-0.0201248	-0.201802	5.26072
0.00557354	-0.00661594	0.0318517	0.00261478	0.0757986	0.00118076	-0.00180361	0.0126321	-0.000465861	0.0011852	-0.00132822	-0.052012	-0.0339377	-0.011257	0.0820816	0.0128107	0.0615774	0.0205828	-0.000553746	-0.0104341	0.0176542	-0.00794412	0.000845022	-0.11279	-0.0104704	-0.00599972	0.0225434	-0.00856756	0.0210586	-0.0334095	0.66758
-0.00410669	-0.000107427	0.00169018	5.66184e-05	0.000302647	-0.000360398	-0.00924476	6.06788e-05	8.66383e-05	0.000323132	-7.59424e-05	0.000426148	0.000176956	-0.000252051	-0.000928368	0.000486268	-0.00111119	0.000770612	0.00182614	0.0018591	-0.000256866	-0.000564652	-0.00277376	-0.00106225	0.000104685	-0.000310692	-0.000596068	0.000626277	0.00390246	-0.00218183	0.0366315
0.000105219	-0.000198482	1.02501e-05	8.21668e-05	0.000512644	0.000616222	5.02539e-06	-4.10763e-05	-0.000164135	-0.000245436	1.11869e-05	3.37881e-05	5.72328e-05	-1.95326e-05	-0.000125847	-6.79898e-05	-0.000153881	-0.000119605	0.00044399	0.00019875	-0.000112928	-8.62507e-05	0.000181225	-2.48256e-06	-1.19298e-05	-6.99227e-05	-1.73458e-05	-4.85536e-06	-1.67301e-05	-3.2666e-05	0.00374879
-8.46673e-05	5.52198e-05	-8.36382e-06	9.89918e-06	7.71369e-06	-1.58684e-05	6.91904e-06	3.07516e-05	2.78958e-06	7.29163e-07	4.44141e-07	3.90133e-06	-2.82982e-06	5.58265e-06	-1.10286e-06	2.51634e-06	2.11784e-05	9.78106e-07	-9.37158e-07	-5.5426e-06	1.38674e-05	4.53951e-06	1.06581e-05	-1.82962e-05	-1.40875e-05	-3.86666e-06	6.98305e-06	5.77734e-05	1.83635e-05	-8.92051e-06	0.000425291
1.94171e-08	6.3186e-07	2.07935e-06	1.26728e-07	-6.45669e-08	2.28682e-07	4.35831e-09	-6.49235e-08	-3.8343e-08	-2.67779e-07	4.90458e-06	-3.70964e-07	2.4056e-07	-6.04834e-07	-8.31961e-06	2.38039e-08	-1.05323e-06	-1.56384e-07	-2.49162e-07	-4.09922e-06	-1.33986e-06	5.32057e-07	-1.38821e-06	-5.08175e-07	-2.61684e-07	-2.74158e-06	-9.1941e-07	1.23513e-06	3.04705e-07	-5.1174e-06	3.78966e-05
-2.34157e-08	-2.40282e-07	-1.33323e-08	-2.32357e-08	4.29193e-09	-2.09957e-07	-6.77652e-08	2.7415e-07	3.08401e-07	-4.11847e-07	5.57838e-10	-4.97124e-08	-1.37089e-07	5.17051e-08	-8.12906e-10	3.40545e-08	1.61255e-08	1.72685e-08	-3.40687e-09	-2.35768e-08	2.03594e-09	1.16018e-08	1.45325e-08	-1.28345e-07	-1.81222e-07	-3.94909e-08	-3.6566e-08	-2.8297e-08	5.71967e-07	1.57041e-09	2.92662e-06
-7.48441e-10	5.14486e-09	-4.6034e-09	-3.19872e-09	-1.73991e-09	-2.4611e-08	-8.08265e-10	4.08188e-09	-3.18453e-08	-1.00368e-09	-7.75016e-09	-5.07159e-09	-5.96537e-09	-6.23626e-10	-1.36583e-10	1.25043e-09	-3.82235e-09	-2.66644e-10	-1.09214e-09	6.46009e-09	-8.62252e-09	-5.74454e-10	-3.01457e-08	8.69309e-10	1.80346e-08	2.10497e-08	-4.69029e-09	-1.38139e-08	1.67356e-08	6.21371e-10	2.25382e-07
-9.34238e-10	-1.56775e-09	2.33562e-10	-2.12877e-10	-2.80871e-10	2.07101e-09	-1.41618e-09	2.80976e-10	-2.01822e-10	1.89547e-09	9.66837e-10	2.02527e-10	-5.77026e-10	-3.00689e-10	-2.17359e-10	1.68424e-11	6.19872e-10	-2.58687e-10	-1.78881e-10	1.1949e-10	4.17377e-09	-1.07885e-10	4.24607e-10	-4.02002e-11	5.28948e-11	-1.42847e-10	7.33114e-10	-2.01902e-09	2.15312e-11	-9.40323e-10	2.12092e-08
-6.18976e-11	3.42042e-11	-7.17069e-11	3.00936e-12	5.83528e-11	9.24296e-11	-4.31912e-10	5.56939e-11	-2.82175e-11	3.08442e-10	2.52742e-11	4.26753e-11	-3.93599e-11	1.69891e-10	-5.4387e-11	-3.11792e-11	-5.08962e-11	9.81561e-11	4.10022e-11	5.05889e-11	-2.56656e-11	1.66188e-11	1.04716e-10	-1.05317e-11	-4.89323e-12	-1.39222e-11	4.6781e-11	2.41283e-11	1.71013e-11	-7.02576e-11	2.08389e-09
2.48362e-12	1.90192e-11	2.89726e-12	-1.61632e-12	-4.18134e-13	-7.41122e-13	8.03121e-12	-3.7668e-11	1.76368e-12	-2.54244e-12	-3.52759e-12	-8.49292e-13	2.34147e-12	-1.5311e-12	2.4468e-15	-2.57683e-12	1.87259e-11	-5.37775e-13	-5.43836e-11	4.12171e-13	-2.64013e-12	8.70172e-12	1.11052e-12	9.11015e-12	4.11963e-12	1.4438e-12	-1.98698e-12	-1.84298e-12	9.47902e-12	1.83443e-11	2.20848e-10
-1.44015e-12	1.78109e-13	-9.51091e-13	8.63713e-14	1.52249e-13	-2.71728e-13	6.94184e-13	-7.90457e-14	-4.639e-13	-3.27412e-13	-7.91976e-14	-1.87295e-12	-1.63444e-13	3.80674e-13	9.43806e-14	-5.69217e-13	4.95721e-13	-1.1862e-12	1.87762e-12	4.47882e-13	-2.714e-13	-1.29262e-12	1.19367e-14	-2.51071e-13	-6.96396e-13	4.96542e-13	3.58955e-14	6.3869e-14	2.94824e-12	6.04151e-13	1.84836e-11
-5.24489e-15	9.61529e-14	8.74548e-14	6.32668e-14	1.98769e-14	8.7932e-15	3.75586e-14	1.94504e-14	2.97691e-15	1.75769e-14	2.81605e-15	4.18389e-14	2.30227e-13	3.93366e-14	1.66028e-13	1.49322e-13	-8.5485e-15	2.57429e-13	4.71783e-15	-4.53719e-14	2.55619e-14	5.43296e-13	3.93515e-15	-7.9122e-15	2.04385e-13	-2.13999e-13	2.90935e-15	-8.75298e-14	-1.86819e-13	1.18527e-13	2.69886e-12
-5.70029e-15	-3.82792e-16	-3.57633e-15	-1.02312e-16	-5.56338e-15	9.85309e-15	1.22124e-14	9.02581e-15	1.49539e-17	3.79064e-16	-1.39318e-14	-2.82612e-15	-6.67296e-15	-5.56713e-16	7.44758e-16	1.26064e-14	3.06358e-14	-5.40549e-16	1.28503e-15	-5.4988e-15	2.36398e-14	-4.76915e-16	4.70071e-15	5.87685e-18	1.34627e-16	-6.68573e-16	5.38505e-16	4.87874e-15	2.22656e-15	-3.79002e-15	1.6317e-13
5.51019e-17	-1.09546e-16	7.55969e-17	1.07945e-16	2.02918e-16	3.46182e-16	4.17924e-16	-1.98687e-15	-1.03351e-15	-4.65442e-16	6.14861e-16	-1.02631e-15	-1.18953e-15	-3.50854e-17	-7.65455e-17	-3.47205e-16	-2.32722e-17	1.07759e-15	1.9654e-17	4.76706e-17	-7.75338e-17	5.90727e-16	1.16333e-16	5.26715e-16	-6.9023e-17	-8.72935e-16	1.06027e-15	-1.19759e-15	2.8304e-17	1.94283e-17	1.38176e-14
-1.19262e-16	-2.0711e-18	-3.05732e-17	-1.16831e-16	9.28152e-18	1.92442e-17	-4.64947e-18	-6.29534e-17	5.37292e-17	-1.02411e-16	2.10061e-16	-4.67742e-17	-1.07016e-16	-1.85936e-17	-7.43799e-17	-3.75433e-17	1.66669e-16	-5.25543e-17	-2.59301e-17	-4.58131e-17	4.3131e-17	-3.42812e-17	1.03853e-16	2.0651e-17	7.8168e-18	-2.22689e-18	-2.33393e-17	-6.98332e-17	2.07546e-17	5.98139e-17	1.69204e-15
2.84887e-18	1.89923e-17	-3.63503e-18	3.10301e-18	1.70309e-17	3.20903e-19	-2.52742e-18	4.51286e-18	-7.03666e-19	-5.01761e-18	6.16469e-19	-7.67067e-20	1.34716e-18	-4.50392e-18	1.21379e-18	1.62202e-18	-6.25977e-18	5.07071e-19	3.03185e-17	-6.79338e-18	-5.73207e-19	-7.49897e-19	1.03523e-18	3.35285e-19	2.26354e-19	-6.48938e-21	-5.85143e-19	-1.7894e-18	1.10032e-18	7.45381e-18	1.25807e-16
1.97794e-19	2.30747e-19	9.59116e-20	-3.86554e-19	3.06949e-19	-9.37409e-19	8.8955e-20	-1.21278e-19	-4.33521e-20	1.12893e-21	-2.52797e-19	-8.77034e-19	3.62777e-20	-5.84933e-19	-2.36653e-20	-1.98521e-19	-2.0092e-18	-5.33136e-20	-1.13525e-18	-3.33632e-20	5.86812e-19	-4.89923e-20	-1.62351e-19	4.48575e-19	3.43648e-18	-4.47691e-19	-5.55181e-20	-7.51844e-20	6.54356e-19	-3.47388e-19	1.38778e-17
-1.34212e-19	-1.15658e-20	4.23461e-21	4.86651e-20	7.52277e-20	3.97971e-22	-2.65727e-21	-8.52103e-21	-1.49187e-20	-4.00346e-20	2.80746e-20	-2.2646e-20	-1.99686e-20	2.24601e-20	1.11072e-20	3.95118e-20	4.71851e-22	8.01077e-21	-8.80174e-20	-3.01819e-21	-3.13724e-20	1.08685e-19	2.13026e-20	1.34589e-20	-6.84329e-21	1.1198e-19	-5.36748e-21	3.01583e-19	-3.63626e-20	-4.59519e-20	1.26663e-18
-3.90975e-22	3.71441e-21	3.51924e-21	-5.45577e-21	1.63077e-21	5.07681e-22	1.11691e-21	3.83948e-21	-7.67938e-22	-9.99312e-21	-1.04816e-21	4.59307e-22	9.30825e-22	-1.07671e-23	-6.69002e-22	1.96522e-21	-7.61889e-21	9.58425e-22	-5.78413e-21	-5.7953e-21	8.00454e-22	2.33211e-22	1.81533e-21	-1.48576e-21	1.3343e-20	7.11105e-22	-5.45998e-21	1.22457e-22	-2.51133e-21	4.59173e-21	8.72507e-20
-6.48473e-23	-6.66683e-23	1.1715e-21	2.78264e-22	5.41247e-22	-2.12011e-22	2.91841e-23	-1.02359e-21	2.04889e-23	-1.57709e-22	-5.9615e-22	1.19514e-21	4.54286e-23	-4.02925e-23	-1.25152e-23	-2.79095e-22	-5.89053e-22	-9.8914e-22	6.67949e-22	-9.01282e-22	1.03596e-22	-7.49992e-23	4.68634e-22	-2.51085e-22	7.90881e-23	-8.94467e-22	-3.30256e-22	6.37965e-23	-1.11741e-21	6.73291e-22	1.29382e-20
-8.68644e-25	-9.80129e-23	-3.44601e-25	-3.93359e-23	-2.33755e-22	6.81259e-23	-6.08184e-24	-5.83144e-23	-4.46619e-26	-8.1264e-24	-1.05889e-24	2.02888e-24	-1.09519e-23	-2.41146e-23	-3.28808e-23	-2.30162e-23	-2.4822e-23	3.54397e-25	-6.85021e-23	5.61787e-24	4.81999e-24	4.1417e-24	4.71052e-23	2.31199e-23	1.39767e-23	2.2691e-22	-1.19457e-23	-1.93435e-23	2.28548e-23	8.76775e-24	1.08934e-21
7.33322e-25	1.37095e-24	-1.52801e-25	-1.04487e-24	-3.2624e-24	-2.11779e-25	-1.61489e-24	3.83925e-25	-2.11897e-23	-3.03386e-24	-3.5734e-25	3.63397e-24	-2.62211e-24	-3.97274e-24	-3.04373e-25	1.66295e-24	-9.08774e-25	3.46442e-24	1.95573e-25	1.31615e-25	2.72914e-24	4.486e-25	2.23388e-23	1.94281e-24	7.93863e-24	2.50465e-24	-9.79603e-25	1.0263e-24	2.96142e-24	1.08931e-24	9.42116e-23
-1.26715e-26	-2.58401e-27	1.03635e-25	6.57774e-25	-2.15945e-25	6.79895e-26	-8.0208e-26	5.12151e-25	5.10205e-27	-5.50088e-25	-1.00214e-24	1.89824e-25	4.41724e-27	1.50564e-25	1.44381e-26	-2.79564e-26	7.55063e-26	-7.41745e-27	7.16381e-25	8.23937e-25	1.00849e-25	-1.09973e-25	-3.24437e-26	-6.01468e-25	5.189e-25	5.65802e-26	-9.25904e-27	-2.60148e-25	-1.82857e-24	-3.4315e-25	9.08206e-24
8.17488e-27	-3.51446e-27	2.55597e-27	-4.18676e-27	-4.64877e-27	-2.1816e-26	2.52345e-26	-1.15967e-26	-9.22981e-27	7.50442e-27	-4.54996e-27	2.51857e-27	-2.90629e-26	-5.44229e-26	-4.22245e-27	-1.32784e-25	-1.38407e-26	-1.37812e-26	1.84059e-26	-6.95799e-27	1.38322e-26	2.82547e-26	-3.97176e-26	-2.17206e-26	3.48654e-27	-2.82407e-26	-9.49241e-28	5.4674e-27	4.85122e-26	5.48053e-27	5.74671e-25
-5.91726e-27	2.68281e-27	2.04786e-27	-9.03831e-28	-3.52976e-27	2.17959e-27	-2.01484e-27	1.80122e-27	3.07128e-27	-1.60819e-27	-5.32338e-27	-5.21911e-27	5.57038e-27	7.79303e-29	3.09114e-28	2.99812e-27	-1.05645e-26	-2.82597e-27	-4.23959e-27	-3.40186e-29	1.31692e-28	-2.68425e-28	-1.60321e-26	2.34923e-27	-2.04487e-27	-1.58341e-28	-1.18382e-27	-4.31955e-28	-3.87122e-27	1.0237e-27	9.04141e-26
-2.10168e-28	1.15819e-28	-1.0479e-27	1.05806e-29	2.53762e-28	-3.49835e-28	-1.47895e-29	8.47276e-29	4.87393e-29	-2.1013e-30	-5.37641e-28	-4.90381e-28	-9.70601e-30	-4.94274e-29	-3.75807e-28	-1.44153e-29	5.68149e-29	-1.18588e-28	3.64335e-29	-2.08216e-28	-4.1968e-30	4.05142e-28	6.62565e-29	2.25134e-28	8.06731e-28	-9.61832e-28	7.95865e-28	3.50711e-28	-5.79045e-30	-2.93288e-28	7.9508e-27
6.91304e-30	2.10327e-29	-1.66001e-29	6.31439e-30	-9.77853e-30	1.25294e-29	8.25651e-31	-5.38876e-29	-5.11702e-30	1.31672e-28	-7.34251e-31	5.05044e-30	4.45486e-29	1.29747e-30	2.52362e-30	3.27533e-29	-5.37916e-30	1.04521e-28	1.47971e-29	-2.29135e-30	8.69015e-29	8.01715e-29	9.78263e-30	3.04251e-29	2.96583e-31	-3.69907e-30	-2.2748e-30	-5.71156e-30	-9.346e-31	-5.44033e-29	7.53167e-28
3.90022e-30	-8.58691e-31	-2.70134e-31	1.04875e-30	-3.70827e-30	-2.75653e-30	1.28664e-32	-1.67069e-30	3.45631e-31	-7.12873e-31	9.53824e-31	4.96597e-30	3.67471e-31	-8.24061e-31	-5.86122e-30	2.64751e-30	-6.44733e-31	3.40316e-30	7.84463e-32	-1.17325e-31	-2.33136e-30	6.23144e-30	1.18347e-30	-3.00505e-31	-3.62287e-30	8.0026e-32	2.02587e-30	-1.40151e-31	1.36397e-30	5.3875e-31	5.29668e-29
5.05996e-32	-1.19101e-31	1.7386e-33	3.06102e-32	-2.48446e-31	-4.59198e-31	1.99657e-30	4.98156e-32	3.9092e-31	1.7754e-33	2.38503e-32	-9.8914e-32	4.31045e-32	4.65765e-32	1.44679e-32	-2.69146e-32	-4.34965e-32	5.54489e-31	-1.11718e-31	9.0881e-32	7.81211e-32	-3.24275e-31	5.55749e-32	1.89496e-34	-1.77853e-31	-9.55208e-32	1.22217e-31	1.8263e-31	-4.32626e-32	-7.25023e-31	6.20785e-30
2.63085e-32	4.77687e-32	-1.60942e-34	-2.16221e-33	-5.79397e-32	2.25044e-31	-3.80715e-32	-1.19187e-33	-8.7954e-34	-3.49221e-33	-2.53036e-33	4.92125e-33	1.82726e-32	-2.80686e-32	-1.41786e-31	1.10798e-32	5.86489e-32	-1.26192e-32	-1.61345e-32	-2.36637e-33	4.76522e-34	3.05268e-32	8.21479e-33	-4.49542e-32	-1.69783e-32	-5.23859e-33	-9.70421e-34	-1.7535e-33	1.05468e-34	-7.04605e-32	8.79126e-31
8.05179e-34	-8.05323e-34	2.98504e-33	5.27231e-35	2.54847e-33	1.79134e-33	-4.96646e-33	-7.0296e-33	-2.12883e-34	-2.83259e-34	1.26206e-34	5.76232e-35	8.40416e-34	4.71552e-34	5.76963e-35	2.17126e-33	-6.46048e-34	-3.13798e-33	5.89499e-34	1.86714e-33	-7.28342e-34	-6.53011e-34	-1.10595e-33	-8.83853e-34	-1.58574e-33	6.88338e-34	4.04147e-33	8.66526e-34	-4.88028e-34	5.09248e-34	4.29962e-32
-6.70871e-35	4.29873e-34	-6.91903e-35	-1.1527e-34	-8.43836e-36	-1.76666e-34	-9.43236e-35	-1.24656e-34	-2.89875e-34	-1.54475e-34	8.28867e-35	-4.76787e-34	9.70708e-34	-2.52154e-35	1.33138e-33	2.96838e-34	-1.93934e-35	1.08043e-34	6.314e-35	4.84647e-35	7.83879e-36	5.36056e-35	-3.6992e-35	5.29787e-34	9.93581e-34	-6.58331e-35	1.99756e-35	6.38768e-35	-9.97584e-35	-8.17333e-36	6.83214e-33
-3.15824e-36	-7.28839e-36	-2.5964e-36	-3.7586e-35	-2.56535e-36	1.65127e-34	2.5153e-36	-6.12783e-36	1.10669e-36	-2.3135e-37	-1.02641e-34	-5.63785e-36	6.42034e-37	1.02672e-35	-1.27369e-35	9.88537e-36	3.05115e-35	7.45444e-36	-4.29132e-35	-4.12568e-36	-5.11448e-37	-1.37463e-36	-4.74602e-36	5.27976e-36	1.18164e-35	-4.16459e-36	-9.57714e-37	-1.47224e-36	-1.16964e-36	-1.12927e-35	4.97903e-34
1.03483e-37	-2.88163e-37	4.75889e-36	1.61976e-37	7.67234e-37	-1.6275e-37	-5.23451e-39	2.66117e-36	-4.6151e-37	1.36963e-37	-6.1575e-38	-2.73649e-37	2.41738e-36	2.67794e-36	-2.05911e-37	-1.00512e-37	4.38483e-37	-1.62722e-37	-5.80591e-36	-7.2789e-37	2.78218e-37	1.80877e-37	-1.30998e-37	-1.59841e-37	-1.02107e-36	-5.72844e-36	-7.45917e-36	-1.90343e-37	-1.66102e-37	2.54591e-37	3.7949e-35
1.43911e-37	-2.44341e-37	-1.2446e-38	-4.96129e-38	1.36076e-37	-2.42394e-37	1.23237e-37	8.74093e-38	-1.02489e-36	-3.36699e-38	-1.22362e-38	3.76379e-38	-1.2605e-37	1.66511e-37	-2.25785e-38	-1.69293e-37	6.91263e-38	-6.10452e-38	1.04951e-38	3.38859e-38	5.32685e-39	-8.28443e-38	1.02839e-37	1.97326e-38	-1.40787e-38	5.61519e-38	8.68735e-38	3.26014e-39	-1.50342e-38	-1.20799e-37	3.31379e-36
8.74502e-39	1.07329e-38	1.09939e-38	-2.15998e-38	-3.71664e-38	-2.23576e-39	-4.00693e-39	1.29189e-38	1.16054e-37	-3.24116e-39	-1.10313e-38	-3.21662e-38	4.93116e-40	-2.37822e-39	3.32482e-39	-6.76612e-40	6.17857e-39	1.39795e-40	3.33284e-39	-2.00726e-39	-2.00093e-39	1.52946e-38	1.76997e-39	1.48231e-39	-1.09132e-38	-2.97168e-39	-3.38218e-39	7.22841e-38	-4.71331e-39	-9.71989e-39	4.13956e-37
-1.84852e-39	9.98849e-40	1.56375e-40	1.1933e-39	1.9546e-41	1.68865e-40	2.02957e-40	1.36211e-40	-1.17873e-40	5.81025e-41	-8.35442e-39	1.67373e-40	1.11041e-40	3.6992e-40	2.81095e-40	-4.10859e-41	-1.562e-39	-2.09868e-40	4.94843e-39	-9.33678e-42	2.13932e-39	1.69833e-40	-4.50217e-40	-4.27587e-40	1.09648e-39	1.87484e-39	9.76171e-40	-1.69333e-40	-3.99748e-40	-1.0408e-41	2.86691e-38
-2.06877e-40	1.06115e-40	-1.4729e-41	-1.0944e-40	-2.67914e-40	1.4094e-40	-3.479e-41	-2.28717e-40	1.20876e-42	2.08563e-40	1.66962e-41	-2.9097e-40	1.66606e-40	8.54064e-41	1.16786e-41	4.61462e-41	-9.25989e-42	1.19988e-40	-2.84995e-41	5.30415e-42	3.48861e-42	6.56537e-41	-4.10838e-41	-1.09622e-41	-6.17871e-41	2.67145e-40	9.43618e-41	-1.73473e-40	-5.92429e-43	3.30705e-43	2.81873e-39
7.6466e-43	-3.17884e-41	-5.00528e-42	9.3693e-42	-6.03162e-43	-7.72906e-43	2.22613e-43	-1.5088e-41	3.3445e-42	-4.72247e-41	1.36884e-41	1.54263e-42	-4.09358e-41	-1.28468e-41	-4.69354e-42	1.59613e-42	-7.28343e-42	-4.58969e-42	6.25687e-42	3.62464e-43	-4.34666e-42	6.48669e-42	4.58929e-44	8.091e-42	-1.1956e-41	-5.83071e-42	1.57629e-42	-5.26842e-42	1.85513e-42	7.90485e-42	2.61341e-40
-6.24472e-43	3.9156e-43	-1.42217e-42	1.43837e-43	8.52997e-44	-1.34447e-43	-4.71176e-43	2.39355e-43	-4.44271e-43	-1.44388e-45	-2.56331e-42	1.50329e-42	6.58278e-43	2.01037e-43	-2.31017e-42	-2.26738e-43	-5.59143e-43	2.75647e-42	-2.25623e-42	1.48428e-42	1.57619e-44	-1.19506e-42	6.66722e-43	-4.01342e-43	1.7209e-42	-4.5363e-43	-1.813e-43	-3.11933e-43	-5.48132e-43	-3.87495e-42	2.78467e-41
2.54261e-43	-7.30442e-44	-3.26939e-44	-1.19326e-44	7.5257e-44	9.6118e-44	-6.24572e-45	-1.47668e-43	1.14786e-43	-4.77415e-44	1.92664e-44	6.08535e-44	2.04709e-44	9.47255e-44	-8.38012e-45	-8.58985e-45	3.40013e-43	-1.66541e-43	-3.05016e-46	3.97412e-44	4.93385e-46	-2.93593e-44	-1.29633e-43	1.33981e-44	9.84246e-44	-1.21931e-43	-6.7342e-45	-5.93054e-44	-9.67158e-44	-3.35062e-43	2.50969e-42
1.55074e-44	-9.03212e-45	2.42763e-45	-1.2382e-44	-3.99359e-45	3.48718e-44	5.09096e-44	-2.29313e-45	-1.57087e-44	2.23582e-46	3.30975e-45	4.47535e-45	-1.93159e-45	-9.31799e-46	7.49611e-46	-1.78177e-44	-2.74918e-44	-1.94427e-44	2.18474e-44	-1.85458e-45	1.22688e-45	4.77284e-45	1.96979e-45	-1.28346e-45	-7.6864e-45	-4.14466e-45	-1.42318e-45	6.23264e-45	-7.3929e-45	-7.96432e-45	2.91299e-43
-2.00404e-46	4.8104e-46	-5.72883e-46	-1.0828e-46	2.48226e-46	1.9814e-46	2.95942e-46	9.11252e-46	-2.13576e-45	2.60768e-46	1.91005e-46	-7.979e-46	1.121e-45	-1.47368e-46	-6.83387e-46	-1.86597e-47	-1.62438e-45	1.35044e-45	1.59978e-48	-2.22833e-48	1.20626e-46	3.67878e-46	7.57058e-47	-3.65033e-46	1.41561e-47	-3.70207e-45	-4.56062e-46	4.2583e-46	-1.07793e-46	1.54976e-46	1.71408e-44
1.62255e-46	-2.33472e-47	-4.49357e-47	-3.85749e-47	7.29528e-47	4.35342e-47	1.48642e-46	7.36598e-48	2.28987e-49	4.38099e-47	1.49653e-46	-7.01742e-48	-1.5417e-47	7.4619e-48	-5.29144e-47	5.33516e-48	9.64843e-47	1.52015e-46	1.58397e-47	1.48655e-46	-1.53477e-46	-2.31303e-46	2.87742e-47	3.28696e-47	-8.14155e-48	-8.19529e-47	6.84377e-48	1.93264e-47	1.91343e-47	5.86216e-48	1.82412e-45
3.61985e-48	8.28984e-48	1.82893e-49	-3.94553e-48	-5.78249e-49	-1.09161e-47	2.57548e-48	4.24287e-48	3.80785e-48	-3.14922e-47	-1.32678e-47	-6.82888e-49	-1.15155e-47	-3.61305e-47	2.82383e-49	1.80905e-47	-1.82399e-48	2.28308e-48	6.66162e-48	-4.50444e-49	-3.71006e-48	6.33108e-49	-5.05235e-48	2.76181e-48	2.69893e-48	-4.52032e-48	5.94114e-48	5.35919e-49	-8.29484e-49	-2.77473e-47	2.1527e-46
4.8348e-49	9.29895e-50	-2.67207e-49	-5.86999e-51	1.9415e-48	-7.30932e-49	1.63394e-49	2.01556e-48	2.1156e-48	6.5978e-50	3.48109e-49	-3.36556e-49	6.78857e-49	-4.03744e-48	-7.18769e-49	1.27872e-49	1.52351e-48	-2.3465e-49	3.54037e-48	4.77271e-49	4.18335e-49	2.09154e-48	-1.32465e-48	1.6544e-48	1.77952e-49	-1.91316e-49	3.43824e-49	2.42206e-49	-1.66709e-49	6.08387e-49	2.71252e-47
-1.61876e-49	-5.83824e-49	-3.55186e-50	-1.72963e-51	-3.62406e-50	-4.16634e-50	-4.65845e-51	-8.35282e-50	-5.99018e-50	4.52889e-51	-3.59121e-51	2.62696e-50	-9.82045e-50	1.13512e-50	-9.99764e-51	-4.63291e-50	-9.01138e-50	2.79407e-50	-3.07599e-50	1.00775e-50	-3.27122e-50	1.76758e-50	1.41642e-50	-1.05706e-49	1.0629e-50	-4.6408e-50	1.46007e-49	-2.52465e-50	2.65892e-50	-5.69814e-51	1.79894e-48
8.04131e-51	1.15159e-52	2.32349e-51	3.2866e-52	-5.83808e-52	2.11321e-52	5.48385e-51	-2.90998e-50	1.2357e-50	2.0171e-51	1.09813e-51	-1.11853e-52	9.14994e-51	1.03602e-52	-2.87446e-51	-4.48703e-52	5.50983e-51	-1.44692e-50	1.10462e-51	4.26095e-52	-5.8767e-51	2.71588e-51	5.57303e-51	-3.82678e-51	2.39568e-51	8.06268e-52	4.58267e-52	-2.38138e-51	-1.38316e-51	-2.54229e-50	1.46698e-49
-1.37552e-52	-5.2292e-52	2.96358e-52	7.32568e-52	7.29804e-52	2.68597e-52	-8.61317e-53	2.05935e-52	-1.94889e-52	2.25454e-52	-1.83359e-52	-5.2955e-54	-5.34674e-52	-9.07003e-53	2.54338e-52	1.46588e-53	5.45717e-52	5.63685e-52	-9.29107e-53	7.74649e-52	1.27695e-51	1.33631e-51	-2.69893e-53	-1.69195e-52	9.09997e-53	5.31828e-52	-4.8761e-52	7.34271e-52	-1.57393e-53	1.17166e-51	1.23017e-50
-4.67321e-53	3.4896e-53	-2.9502e-54	-2.55693e-53	7.09069e-53	-1.69624e-53	-1.71658e-53	2.30754e-53	3.12828e-53	9.23065e-53	-1.37274e-53	-1.16772e-52	-1.48059e-52	-5.48263e-53	-5.90318e-53	2.72348e-53	5.29122e-53	1.29017e-52	-8.12063e-54	-2.14335e-53	1.26375e-53	-2.35619e-54	4.76556e-53	-1.51311e-52	2.85386e-52	-3.17413e-53	-2.584e-52	7.25814e-55	-2.37194e-53	-2.36893e-53	1.8306e-51
3.47664e-54	-2.03123e-53	-1.73361e-54	3.84254e-54	-1.26862e-54	-4.561e-55	5.56138e-55	1.12158e-53	-3.3305e-55	1.23846e-53	-4.55689e-54	4.08328e-54	-2.97415e-55	-1.03931e-54	4.55387e-54	-6.99316e-53	-8.85035e-55	2.96838e-54	-1.7077e-55	-3.71091e-54	1.20788e-54	4.66504e-54	3.71495e-54	-5.97223e-54	8.93147e-55	-5.41695e-55	4.0146e-53	2.42715e-54	2.72992e-54	-1.29836e-55	2.10205e-52
-3.49438e-55	2.84983e-56	-1.85463e-54	-3.51603e-55	-9.77209e-56	-2.02509e-54	-5.19177e-55	-2.51353e-55	6.88315e-56	1.33419e-55	-6.28441e-55	9.72018e-56	7.67188e-55	6.8586e-56	-2.34132e-54	4.49749e-55	1.70718e-56	6.63091e-56	-3.61289e-56	-3.31179e-55	2.48015e-55	4.83901e-56	4.79099e-55	-2.6838e-55	2.27982e-55	4.80525e-56	1.24956e-55	-1.66288e-55	-1.13677e-54	-2.12965e-54	1.53605e-53
8.11658e-57	3.2545e-56	-8.38799e-56	-2.59726e-56	-2.11668e-56	2.14571e-56	-7.49319e-57	-4.63665e-56	2.12085e-55	3.47149e-56	5.55509e-58	5.63758e-56	-3.43849e-56	2.77029e-58	1.21769e-56	1.52612e-58	-2.22984e-56	-2.10861e-58	-4.29657e-56	3.95159e-57	-2.70885e-56	2.84831e-57	-2.09424e-55	6.8332e-56	4.38702e-57	7.07649e-56	-3.3291e-56	1.07802e-55	1.29023e-56	-6.58783e-56	1.26987e-54
1.97703e-57	-2.25671e-57	-1.45212e-57	-4.23761e-58	1.51089e-56	-3.95091e-57	-2.24716e-58	1.38352e-58	-1.71926e-57	-1.28734e-57	-6.49081e-57	-2.31595e-56	-4.92067e-57	4.12942e-58	-4.20925e-57	1.9052e-57	2.78651e-58	-4.20221e-59	-8.10549e-57	2.68813e-57	-7.27663e-57	1.2412e-56	-2.53044e-57	6.62823e-57	-2.29945e-57	-4.43315e-57	-4.3453e-57	1.10267e-57	-1.74674e-56	1.13643e-57	1.40383e-55
1.21492e-58	-2.34407e-58	-2.25776e-59	6.81694e-58	-1.51959e-58	-4.20744e-58	-9.3676e-59	4.41485e-58	-1.38112e-57	3.85668e-60	1.00607e-58	-7.86476e-59	-4.74094e-58	-2.26682e-58	-9.32662e-59	-1.50363e-58	-3.16e-58	2.42224e-58	-1.91854e-58	-1.90721e-59	1.84696e-58	-1.36042e-57	5.47259e-58	1.98439e-58	1.70763e-58	-5.75475e-58	3.98015e-59	2.84976e-58	1.11342e-58	6.99095e-58	9.61809e-57
-1.02431e-58	4.96688e-61	-4.3748e-60	5.30192e-59	1.59703e-59	-1.21696e-59	-9.67499e-59	-3.7015e-61	-1.7391e-60	3.13748e-59	2.70213e-60	2.20757e-59	3.188e-59	4.05374e-59	-9.32235e-59	-9.79525e-61	-9.79204e-61	1.88082e-59	-9.8976e-59	-2.9216e-59	6.24248e-59	-8.65088e-60	2.27321e-59	6.8419e-60	-5.0706e-60	2.68212e-60	2.61983e-59	-6.85218e-60	-2.48409e-59	-5.64597e-59	8.80827e-58
-5.45821e-61	-4.4137e-61	3.6511e-60	2.10903e-60	-7.66764e-61	7.58832e-63	6.15741e-61	1.44616e-60	-1.33266e-59	3.77365e-60	4.49765e-60	-1.48377e-60	-1.0867e-60	-2.40962e-60	3.56748e-61	-2.35232e-61	-5.27553e-61	2.46823e-60	9.21562e-60	-8.66954e-61	5.6073e-60	2.85122e-60	-1.13084e-60	-1.00278e-60	3.51424e-60	-7.80493e-60	1.48939e-60	1.88964e-60	-1.03928e-60	2.79863e-60	7.89601e-59
-1.24476e-60	4.46274e-64	7.95067e-61	-5.68052e-61	9.17058e-63	1.5602e-61	4.33789e-62	1.20767e-61	8.28371e-62	1.46516e-60	7.76807e-62	-6.24661e-61	1.77158e-61	-9.82875e-61	2.84391e-61	7.69986e-62	-3.11867e-61	4.26193e-63	-1.25755e-61	1.01373e-60	4.66141e-61	-1.33275e-61	-2.75526e-62	3.8616e-61	-1.30589e-61	-4.42231e-61	2.83978e-61	6.26522e-63	-1.43062e-61	-1.77446e-63	1.01861e-59
2.39067e-62	2.33059e-63	-1.53165e-62	3.67934e-62	-5.99156e-63	-8.6292e-62	5.50546e-62	-5.56433e-62	5.39456e-63	7.75246e-64	3.95597e-63	4.20177e-62	7.42164e-63	3.90504e-62	-1.39522e-61	1.66435e-62	-7.16086e-63	4.52206e-63	-2.71109e-63	5.10019e-62	-7.08199e-62	7.44942e-63	1.35526e-63	-4.66296e-62	-7.26354e-63	-1.26306e-63	1.03452e-62	-3.97392e-63	1.30312e-62	2.42445e-62	7.87881e-61
-4.60272e-63	-1.79899e-62	1.7155e-63	1.1554e-63	-8.17999e-64	-9.68149e-64	8.91853e-64	-1.90087e-63	-1.84015e-63	-4.87704e-64	3.60378e-63	7.96015e-64	-1.20441e-62	3.55616e-64	-3.96033e-63	-2.25061e-63	7.06847e-64	6.35361e-65	-9.5426e-64	-1.8153e-63	9.12252e-63	-2.66949e-64	-7.90704e-63	-4.24731e-64	-8.05999e-63	-1.36604e-64	-7.95434e-63	-6.50139e-64	-6.33949e-63	-2.17473e-63	1.01957e-61
-1.00379e-63	-8.55419e-65	9.02389e-65	5.98633e-65	-4.59635e-66	4.59969e-65	2.99654e-65	-5.71227e-64	2.08769e-64	2.04022e-64	1.21752e-64	-1.87189e-66	6.04402e-64	4.77996e-65	2.39512e-63	1.22448e-65	2.87259e-64	-6.71046e-65	4.76338e-65	1.70852e-64	-8.90333e-65	-5.30441e-65	-1.21206e-64	1.00891e-64	-1.48557e-64	-1.61282e-64	9.35886e-67	-3.22256e-64	3.07737e-64	-1.1638e-64	7.48136e-63
-4.507e-65	2.00226e-65	1.95413e-65	-1.52031e-65	-8.59391e-67	-1.85888e-66	2.21188e-66	-1.78389e-64	-6.44904e-66	-2.7084e-66	-8.93195e-66	5.62499e-66	-6.24999e-66	9.79725e-66	-8.60341e-66	-1.37455e-66	5.96667e-65	-1.24313e-65	4.08787e-66	-2.41652e-65	-2.50757e-66	1.06346e-65	1.29749e-67	-1.69745e-65	4.59467e-65	6.05216e-66	-9.49345e-66	9.6554e-66	-8.83133e-66	-2.10134e-65	5.64485e-64
1.43109e-67	1.8437e-67	1.2341e-66	-4.2241e-66	5.63962e-67	-7.62128e-66	3.01421e-67	1.71201e-66	-1.53794e-66	-2.44819e-67	-4.20382e-67	1.61762e-66	-3.53519e-67	7.72267e-67	3.90602e-66	1.05866e-67	-8.5298e-68	8.81668e-67	-7.79056e-68	-1.00174e-67	4.22583e-66	1.65984e-66	-1.36119e-65	-4.99292e-67	1.41351e-67	4.04196e-66	3.60673e-67	2.62247e-67	-4.7008e-66	2.77945e-66	5.83711e-65
3.91314e-67	3.72686e-67	-2.06525e-67	-1.4306e-67	4.70197e-67	-1.10169e-67	-2.28222e-67	-1.04307e-67	-3.24916e-68	-5.40675e-68	-5.24718e-68	2.89394e-68	3.54598e-67	-1.36777e-66	2.88163e-67	9.56386e-69	2.70588e-68	-8.83394e-68	-1.51513e-67	8.37599e-67	-1.07012e-66	3.04495e-68	5.34261e-68	-4.69384e-68	-6.24773e-69	5.98171e-68	-1.34814e-67	-1.02049e-67	-2.74955e-68	-2.54693e-68	6.87589e-66
-1.55601e-68	1.27454e-69	5.63522e-68	8.8705e-69	2.11298e-68	-1.52884e-69	2.86775e-68	-7.23026e-69	4.45489e-68	-1.24118e-68	-5.67263e-69	6.79891e-69	-5.35729e-69	1.5336e-69	1.31092e-67	-3.14393e-69	1.10049e-68	-9.9508e-68	1.25972e-68	-5.53026e-69	-1.29232e-68	-2.92158e-68	1.31111e-68	-4.76968e-68	3.216e-70	2.77218e-68	2.8186e-70	1.05761e-68	-6.73117e-69	1.29067e-68	6.41309e-67
-4.88123e-70	1.32128e-70	1.40544e-69	2.54654e-70	-2.09231e-69	-3.64257e-70	6.73079e-69	2.25537e-70	2.81698e-69	7.41621e-70	4.37939e-70	1.26402e-70	-7.02522e-70	-1.82263e-69	7.4812e-70	9.74392e-71	-3.11515e-69	1.36919e-70	1.10733e-69	8.22343e-71	2.1319e-69	-6.6256e-69	1.00999e-69	-1.61001e-68	1.01126e-70	-6.20439e-71	-3.39575e-70	-2.55626e-69	-3.17253e-69	-1.1177e-70	5.58394e-68
-2.05497e-70	-2.08397e-70	1.1574e-70	4.08149e-71	-3.80264e-71	1.46515e-71	1.11224e-69	4.74261e-70	6.9823e-71	-4.43287e-70	2.52969e-70	1.88541e-70	-5.79463e-70	-1.0617e-70	-3.77123e-70	-9.84853e-72	1.04033e-70	-2.34226e-72	-6.07013e-71	-1.48358e-70	1.75411e-70	1.34487e-70	2.18256e-70	1.66036e-70	-2.32955e-72	-5.0034e-71	1.13637e-70	-1.17441e-70	2.87205e-70	8.54921e-72	5.82567e-69
-1.52412e-72	-1.30394e-71	1.61172e-71	2.67647e-71	-1.37017e-71	-3.9486e-71	6.49037e-72	-1.37672e-71	1.38057e-71	2.65144e-72	2.32617e-71	2.46148e-71	1.48419e-73	-1.1912e-71	3.99619e-72	1.2621e-71	2.61881e-72	2.96578e-72	5.84568e-72	5.84643e-71	2.62143e-72	4.91188e-73	-2.06575e-71	6.57989e-72	-1.17528e-71	8.90574e-71	-3.24964e-71	-1.54442e-71	4.89643e-72	-1.85272e-71	4.96321e-70
-4.32878e-74	-8.87332e-72	-5.52409e-72	-2.28557e-73	3.11654e-72	2.43763e-73	-2.0355e-72	-4.24859e-73	2.64836e-73	-2.36962e-73	-1.50904e-72	5.13332e-73	2.37458e-74	-1.23989e-72	6.18127e-74	2.47833e-72	-5.60741e-73	-8.3563e-73	-3.56016e-72	-6.12327e-73	-1.77544e-72	-9.8168e-73	-1.99705e-73	-3.23382e-72	2.28663e-73	-1.36255e-72	2.68237e-73	-8.69012e-74	6.70949e-73	-4.01233e-73	4.15959e-71
-1.00837e-73	-8.06775e-74	7.18356e-74	-3.79246e-73	-8.78576e-74	3.2571e-74	-2.32804e-74	-2.40792e-74	1.85355e-73	3.06818e-74	-1.35681e-73	6.66688e-75	-5.83258e-75	9.35206e-73	1.43631e-73	-9.15151e-74	-1.82372e-73	1.26251e-73	9.83211e-75	-2.52952e-74	-5.18915e-75	-5.20037e-74	-3.61628e-73	-2.40432e-75	-5.42597e-74	-1.07112e-73	3.87317e-73	1.31429e-73	-1.93218e-73	2.33408e-74	3.99661e-72
1.93679e-75	3.43377e-75	1.06384e-74	-4.15244e-75	-3.21123e-75	-3.89132e-75	-1.59508e-75	3.95452e-75	-3.1869e-76	6.42643e-76	-6.20431e-74	1.06154e-75	-1.53926e-74	-1.49254e-75	-2.78996e-76	-9.02917e-76	1.45113e-74	-9.63148e-76	1.25337e-74	-3.96444e-75	-1.54279e-74	3.3322e-75	-2.74028e-74	-8.28872e-76	6.57781e-74	1.46614e-74	-6.64438e-76	-3.31695e-74	1.08391e-74	3.81753e-75	3.22841e-73
2.55827e-76	-2.50587e-76	6.85445e-77	-3.15578e-76	1.95451e-75	-2.88507e-75	-2.21337e-76	1.00751e-75	-6.91094e-76	1.10482e-75	-1.48297e-75	5.99421e-76	-4.42633e-76	3.80129e-77	-4.05674e-76	8.45143e-77	1.67608e-76	3.65229e-76	-2.52618e-75	-1.32728e-75	-1.21887e-76	4.81651e-76	-3.33171e-76	4.37748e-76	1.64657e-75	2.95923e-75	-4.60972e-76	-1.579e-75	-6.04899e-75	-3.4014e-76	3.06038e-74
-3.87232e-78	-1.93891e-77	-2.69029e-76	-1.14713e-77	-2.45026e-76	-8.21182e-77	4.65386e-77	-1.29148e-76	1.36727e-76	1.23974e-76	1.36635e-76	-9.6837e-77	4.78831e-77	-1.6928e-76	1.77408e-76	-9.99352e-77	-3.55465e-78	1.00529e-77	-5.6557e-78	-4.12542e-77	2.1122e-77	2.52268e-77	-2.56217e-77	1.33344e-77	-2.20604e-77	-3.17029e-77	-6.5294e-77	3.4728e-76	2.31703e-76	-2.70773e-77	2.66621e-75
-5.51242e-78	-2.69372e-77	3.1075e-78	-1.54046e-77	-7.13673e-78	-5.08941e-78	-3.64071e-79	1.52692e-77	-3.29425e-78	5.19471e-78	-7.91454e-78	1.32046e-77	4.98957e-78	1.70288e-77	-6.42659e-78	4.72707e-78	-2.16892e-78	-2.1692e-78	-1.23771e-77	7.9657e-78	-1.62973e-78	1.25328e-78	-4.13568e-78	-8.05177e-78	4.15439e-78	1.09935e-78	-6.2633e-78	9.34061e-77	-4.31036e-78	-4.45046e-78	2.95037e-76
2.58309e-79	3.27657e-79	-1.10769e-78	-1.57017e-79	7.96568e-80	-3.61415e-78	-3.64912e-81	-3.37983e-80	1.22167e-78	9.93247e-80	7.24812e-79	-2.54479e-78	-6.99782e-80	9.28211e-79	-4.87352e-79	2.89564e-79	-7.10473e-79	5.06828e-79	5.98803e-79	-4.7719e-79	-6.86905e-79	6.4639e-81	-1.25864e-78	1.02619e-79	1.59046e-78	3.16479e-79	-1.08461e-78	-1.0315e-79	1.15529e-78	-1.02784e-79	2.06483e-77
-1.25026e-79	-6.49557e-80	-5.09136e-80	-1.0409e-79	2.36627e-80	-2.54054e-79	-3.36863e-80	5.25548e-80	3.38252e-81	4.58899e-81	8.16185e-80	-4.14953e-80	1.89889e-79	-1.61059e-79	9.99705e-80	-8.06123e-80	3.66622e-80	-2.6511e-80	-6.39285e-82	3.42988e-81	6.15299e-80	-1.06829e-80	5.72446e-80	2.47615e-80	-3.27126e-80	-1.01767e-80	3.99234e-80	9.23545e-80	-5.83564e-80	-3.10185e-80	1.85756e-78
1.14722e-80	2.23286e-80	2.11398e-80	7.45105e-82	2.50287e-81	-4.32793e-81	-1.04142e-80	1.35897e-80	2.53479e-82	-8.10718e-81	-1.0529e-81	1.01546e-80	-1.13892e-80	-4.6741e-82	-4.28696e-81	1.05243e-81	-4.57644e-81	-7.08536e-81	-8.52425e-81	1.09017e-81	3.98598e-81	-6.81094e-82	-2.34572e-81	6.98715e-82	7.46254e-81	-3.0393e-82	-2.08913e-80	1.54697e-80	-4.24377e-81	4.55411e-81	2.05198e-79
-8.18781e-82	5.97985e-82	-5.4752e-81	5.26406e-82	-1.84666e-82	5.27342e-81	3.21108e-82	1.13746e-82	5.47651e-82	-3.06425e-82	3.66446e-82	7.81659e-82	8.92352e-82	-1.89146e-81	-3.0472e-82	6.36038e-82	-9.62337e-82	8.79216e-82	1.83962e-81	3.81436e-83	-8.99503e-82	-1.00433e-82	6.2232e-82	-8.11774e-82	1.99737e-81	8.04892e-82	1.45335e-82	5.40185e-83	-3.59799e-81	6.78159e-82	3.24692e-80
-1.34944e-83	6.4595e-83	3.945e-83	-3.55648e-83	2.36035e-83	2.31618e-82	1.32184e-83	-1.9406e-82	5.49722e-83	5.00911e-84	-4.94046e-83	1.72796e-83	6.61573e-83	-1.45107e-82	-2.65855e-82	1.64411e-83	-1.09156e-82	-4.61268e-84	-4.17725e-83	2.09235e-82	9.58298e-83	1.07433e-83	1.73986e-82	-4.96841e-85	8.05421e-83	1.28141e-82	-2.09827e-84	-3.31091e-84	-5.17164e-84	5.83542e-83	2.15928e-81
3.48855e-84	-2.56911e-83	9.43396e-86	2.31016e-84	-7.87233e-84	5.73649e-84	-4.21063e-84	-7.34286e-84	-7.96511e-85	-4.31372e-84	-1.90211e-85	1.4513e-83	2.03487e-84	-1.51689e-83	1.77355e-83	5.66583e-84	3.7751e-84	-3.73993e-84	-1.23574e-83	-6.99834e-85	-2.4232e-85	1.07943e-84	3.57536e-83	-1.04472e-85	-1.26102e-83	-7.23893e-85	-1.03993e-86	-1.44866e-83	3.3656e-84	-6.61829e-84	2.12732e-82
4.84421e-86	6.28522e-87	9.30173e-85	-5.66695e-85	-7.84704e-85	6.92047e-86	-2.99765e-86	9.18536e-85	-3.64038e-85	-3.94913e-86	5.59913e-85	9.91774e-85	-6.03828e-86	5.18929e-85	-2.34844e-86	-2.42067e-87	-2.87671e-84	9.02834e-87	-1.37722e-85	1.20078e-85	4.11593e-85	2.34476e-85	-4.36495e-86	-2.90362e-85	7.87921e-86	1.04106e-85	-3.71346e-86	9.16255e-86	1.40641e-84	7.81191e-86	1.18343e-83
1.34559e-86	2.85258e-87	3.47642e-85	-9.88578e-86	-1.70356e-86	2.68267e-87	4.43974e-86	-2.43524e-86	-1.72524e-87	3.084e-86	1.05096e-85	-5.5818e-86	-1.22821e-86	-5.44742e-86	1.95702e-86	-6.085e-88	-6.19981e-85	6.11205e-86	4.44143e-85	-2.09529e-86	1.984e-86	4.02013e-86	-6.02777e-86	-2.4204e-86	5.6075e-86	4.46858e-87	-1.71151e-86	-2.54485e-87	5.74544e-86	-4.76094e-87	2.26483e-84
1.7932e-86	-7.11737e-87	2.1449e-88	1.88901e-87	-1.27003e-87	3.51348e-87	9.95704e-87	-3.13101e-87	-2.06663e-86	2.02461e-88	-3.18968e-86	-5.37313e-88	-6.70007e-87	-4.62474e-87	2.11434e-87	-2.19043e-88	4.83154e-87	-2.43316e-87	-7.92748e-88	8.87774e-88	-3.08864e-86	9.25676e-87	-2.66769e-89	1.04487e-86	3.46725e-86	-1.05558e-87	1.50061e-88	7.76111e-89	-7.75421e-87	7.51418e-88	2.16011e-85
-6.21909e-89	2.18493e-88	1.03909e-87	1.21725e-87	5.88953e-88	8.52644e-88	-1.85427e-89	-1.03814e-88	-9.73819e-88	-2.89531e-88	5.79619e-89	2.10437e-87	-8.61076e-90	1.01478e-87	-3.00399e-88	-2.13116e-89	-1.60249e-89	-6.95279e-88	-7.22908e-89	-2.19211e-88	5.01887e-88	9.78477e-88	-1.12474e-87	-1.29478e-87	-9.07147e-88	-4.19027e-88	-1.28419e-89	5.19369e-88	2.15938e-88	6.45797e-88	1.64946e-86
7.99288e-90	2.4858e-90	2.34384e-90	-7.43202e-90	8.56937e-90	1.42024e-89	-1.04291e-88	6.78308e-91	8.16751e-91	8.76651e-90	3.28045e-89	-3.00657e-89	4.6901e-90	6.56578e-90	-3.71497e-90	-8.72027e-89	1.08838e-89	1.12418e-88	-1.47404e-88	9.88741e-91	6.08599e-89	7.37428e-89	-3.39543e-89	1.52167e-89	-1.51559e-91	-4.53344e-89	1.67122e-88	7.59353e-89	4.39167e-90	1.30303e-88	1.20133e-87
-9.32465e-90	6.27689e-90	-2.35863e-90	-9.14244e-92	3.95744e-90	-1.49401e-90	-5.91187e-91	5.35184e-90	-1.00724e-90	-2.37375e-90	-2.21503e-89	-6.71404e-91	1.84513e-89	-9.13691e-91	-4.15559e-90	7.8408e-90	2.17897e-90	7.1592e-90	-1.4423e-89	-6.73167e-91	-5.69663e-90	7.26749e-91	-6.99844e-90	4.19115e-90	-1.15862e-90	-4.21833e-90	-5.3538e-90	-1.04347e-90	2.53007e-90	-1.23398e-91	1.43485e-88
9.10151e-91	-3.19258e-90	5.98525e-92	-9.35282e-91	2.59306e-91	1.46983e-90	-6.85399e-92	1.13142e-91	2.70415e-91	-1.79977e-91	-2.65049e-90	1.90589e-91	4.56981e-91	5.66056e-93	6.8451e-91	-3.87366e-92	-3.33919e-91	-4.64408e-91	-2.49984e-91	-3.36289e-91	-3.77539e-94	1.97365e-92	5.82428e-93	1.783e-90	-9.71626e-91	7.14673e-92	-2.96703e-91	2.405e-90	-3.7332e-92	-9.15438e-92	1.85533e-89
3.90496e-92	-1.18221e-92	4.77232e-93	-5.29039e-92	-7.09414e-92	-3.70306e-92	-4.69602e-93	1.34918e-92	-1.75343e-93	2.00227e-92	-1.64613e-94	6.12424e-92	-1.71223e-92	-1.78723e-92	9.64675e-92	-1.65417e-92	-5.83715e-92	-2.07791e-92	-2.49714e-93	-6.19921e-93	-3.01977e-93	-8.34423e-95	-5.63443e-92	-4.74115e-93	-5.83963e-94	-8.46728e-94	-9.38688e-92	-6.77829e-93	1.94139e-92	-1.54601e-92	7.54882e-91
-1.23429e-93	9.81684e-94	1.47947e-93	-1.5183e-94	1.73233e-94	-6.69574e-93	2.88577e-94	-8.02292e-93	-3.60821e-93	8.37026e-94	1.72977e-93	4.51701e-95	1.32118e-92	3.02027e-94	4.06773e-95	3.08405e-94	6.35926e-94	-1.51338e-93	-2.12975e-92	4.99023e-94	2.20143e-94	4.95749e-94	-2.75233e-94	9.41759e-94	-8.09646e-93	-3.3893e-94	1.13194e-92	4.83768e-93	-3.58585e-93	5.87335e-93	9.90412e-92
6.33342e-95	1.45216e-93	-3.41242e-95	4.28913e-95	4.56645e-94	-4.98245e-95	-6.41469e-94	1.08997e-94	-1.93457e-95	8.60461e-96	-1.06917e-94	2.02415e-95	-5.52546e-94	-9.39165e-94	-2.20804e-94	-8.46738e-94	7.86256e-94	-4.42867e-95	8.51474e-95	-1.10871e-95	1.31586e-94	-1.40682e-94	-6.84833e-94	-3.16435e-94	1.11087e-94	2.66273e-95	4.98542e-94	2.33478e-95	-1.37651e-94	1.50834e-93	1.00697e-92
-4.44697e-96	6.92662e-95	9.9538e-96	-9.15544e-95	-1.05664e-95	-1.54986e-96	-1.97008e-95	-1.66851e-95	1.29735e-94	-1.05232e-95	1.03272e-95	2.95783e-95	-1.4344e-95	1.8244e-94	-1.77438e-95	-6.51144e-96	5.21201e-95	2.14714e-96	1.56841e-95	3.32219e-95	-1.08897e-96	-2.28256e-95	2.04075e-95	5.26906e-95	-1.08161e-95	1.23247e-96	2.91133e-95	9.77373e-96	5.63878e-95	7.89384e-95	1.01137e-93
-3.04099e-96	3.98504e-97	1.59932e-97	-5.82881e-96	3.38133e-98	-3.89055e-97	9.2477e-96	1.8575e-96	-3.41834e-96	1.26155e-97	2.16659e-97	-5.71146e-96	1.76366e-96	1.97305e-96	7.99116e-97	1.28251e-96	4.4767e-96	-2.17701e-96	1.53809e-96	-2.51714e-97	7.3571e-97	-2.573e-97	-3.41336e-99	8.9181e-96	-5.7267e-96	2.37136e-96	-4.45823e-96	1.61634e-96	-3.95352e-96	6.18679e-97	7.33501e-95
-4.11806e-98	1.21367e-97	-1.61563e-98	-3.87599e-98	-1.71647e-96	-1.92749e-97	2.91387e-97	-3.71301e-97	8.48437e-98	1.76519e-97	8.31215e-98	1.30134e-97	-9.58668e-98	-1.09197e-96	-1.65847e-97	5.29568e-98	2.58721e-97	4.18525e-97	-1.588e-98	-4.32333e-98	1.32921e-97	2.03413e-98	1.98515e-98	-5.56761e-99	-3.64776e-97	-1.03146e-98	4.22765e-97	6.53342e-98	1.34907e-97	-1.55097e-96	8.13473e-96
-1.82672e-98	6.85088e-99	-4.07431e-98	-6.06546e-99	3.78135e-98	-4.93985e-99	-9.16316e-98	-2.1515e-98	-7.82636e-99	-3.11117e-98	2.47603e-97	1.55979e-97	1.62936e-98	3.08207e-98	1.83287e-98	-6.24088e-99	2.1177e-99	2.41405e-98	6.12932e-98	2.23492e-99	-7.86868e-99	1.93884e-100	5.44044e-100	-1.48113e-97	-1.24641e-99	4.57867e-99	2.97802e-98	1.83826e-98	7.44329e-100	1.25309e-99	1.04452e-96
-5.26924e-100	1.10293e-98	-1.50228e-99	-3.538e-99	1.76761e-99	-2.53801e-99	3.95731e-99	-1.44417e-99	4.28773e-99	-7.52364e-99	6.66939e-100	-3.73078e-100	5.61602e-100	1.40601e-100	-8.1791e-100	-1.57916e-99	9.81894e-99	2.09904e-100	-1.84658e-100	3.68684e-100	2.06394e-99	-2.96561e-99	8.56283e-101	5.17117e-100	1.31674e-99	1.09584e-100	-8.68435e-100	-2.30312e-99	9.41758e-100	-4.57328e-100	6.44658e-98
-1.24287e-100	-3.18206e-101	-3.56966e-100	2.55931e-100	-6.43166e-100	4.17136e-100	-2.89418e-101	1.41154e-99	7.71888e-101	-3.57583e-101	-1.6765e-100	5.72055e-100	2.73429e-100	1.63177e-100	-6.30522e-100	1.07421e-100	7.52226e-101	5.67846e-100	6.94501e-101	3.52759e-101	-1.1784e-101	2.99014e-100	4.79072e-100	1.3415e-101	-3.83574e-100	1.83607e-101	6.46705e-101	3.86577e-101	-4.8633e-100	7.62191e-100	8.60186e-99
-4.68061e-103	1.3196e-101	9.26059e-102	-8.1894e-102	-3.74328e-102	1.88271e-101	-1.56547e-102	-1.30719e-103	-6.74563e-101	2.85513e-101	-1.40441e-102	4.47334e-101	1.42927e-102	-5.21905e-102	1.67969e-101	1.03065e-102	4.73226e-103	-1.68106e-101	-4.47841e-102	-1.17982e-101	6.12983e-102	-5.90964e-103	-4.13688e-101	-2.81645e-103	4.59874e-101	-9.15199e-103	-1.31083e-101	1.13882e-100	-7.7203e-103	4.08922e-101	5.19491e-100
2.36989e-102	3.98251e-102	4.92543e-105	-7.79891e-102	5.92743e-102	-5.48684e-102	2.36266e-102	-8.80838e-103	8.08776e-103	-3.66605e-102	-1.18165e-103	2.68099e-102	1.20023e-102	4.88789e-103	1.34241e-102	-1.74947e-103	-2.10793e-102	-2.41075e-103	8.77104e-103	8.18739e-103	-1.62248e-102	4.84326e-102	1.62874e-102	-2.24932e-103	9.72107e-102	-6.15042e-102	-4.95775e-104	6.47803e-103	-1.19158e-103	5.03831e-103	6.88505e-101
-6.09762e-106	-1.60768e-104	-8.58767e-104	-3.82484e-104	9.85594e-105	-9.35763e-103	-9.56685e-104	7.81127e-105	-1.32499e-103	-2.64006e-103	3.9266e-104	6.55617e-104	-7.04965e-104	7.45295e-105	1.09397e-103	-5.25734e-104	-6.66004e-104	-2.06469e-103	-1.85714e-103	-2.2338e-103	3.58274e-104	-1.41342e-103	1.67065e-104	1.56017e-103	-6.40211e-103	1.1172e-104	-8.42479e-104	6.30559e-104	1.5197e-103	-3.85585e-104	3.95244e-102
-1.95285e-104	6.96667e-104	-7.28018e-106	-4.90009e-104	-1.30709e-104	-3.73005e-105	2.92825e-104	-9.46244e-105	1.6715e-104	6.25484e-106	2.57644e-105	1.05784e-103	1.75629e-104	-1.35779e-104	2.53366e-104	4.62264e-105	2.63082e-104	-1.99153e-104	-3.21372e-104	2.97518e-105	5.49726e-105	-5.43967e-104	-1.98099e-104	-7.76255e-105	-5.01036e-105	1.4702e-104	-4.35019e-105	2.97543e-105	-2.29789e-105	2.01835e-104	5.99593e-103
1.53122e-106	-5.08834e-106	-1.87509e-106	1.78654e-105	-7.38808e-106	-1.27708e-105	-1.86003e-105	2.06042e-106	-1.71643e-105	-4.54289e-106	5.55065e-106	2.01737e-105	-6.70593e-107	1.43927e-105	1.55343e-106	1.68386e-106	8.23468e-106	-1.08051e-105	2.05068e-105	2.24038e-105	1.59492e-105	-3.68323e-106	-5.59628e-106	-2.53871e-106	-2.40455e-107	2.28809e-106	-4.53307e-106	-3.22035e-107	2.43652e-106	8.15969e-105	3.14047e-104
-6.46145e-108	1.27281e-107	-6.15001e-107	-1.84843e-106	3.7464e-107	6.03354e-108	7.31867e-106	2.70335e-106	3.90172e-108	5.65692e-107	7.41491e-108	5.311e-108	-5.04044e-107	-3.19451e-107	3.3101e-106	9.06098e-107	-5.13349e-106	-2.26333e-106	6.41901e-106	1.7613e-107	2.5903e-107	-1.7162e-107	2.48645e-106	1.26438e-106	1.633e-107	1.42821e-106	3.79266e-107	-7.68588e-106	-8.51252e-107	-2.40043e-108	4.75893e-105
-1.75014e-108	-1.41806e-107	-1.32061e-107	-3.19751e-108	-4.39533e-107	2.28017e-108	-5.65436e-107	8.33695e-108	3.17368e-108	-5.3533e-108	-2.72917e-108	-1.4305e-107	9.71799e-108	-7.53745e-107	-1.07026e-108	-4.77106e-107	4.22764e-108	-1.28321e-107	-2.58413e-107	-8.90769e-108	-1.10766e-108	5.16999e-110	-5.9683e-108	-2.19834e-108	1.13021e-107	-1.65078e-108	-1.06247e-107	-1.51979e-107	-8.57593e-109	2.52524e-108	4.06176e-106
3.11178e-108	-8.43305e-108	2.71921e-108	2.51383e-108	2.02356e-108	-2.55132e-110	-7.32529e-109	1.33226e-109	9.04269e-109	-8.28002e-109	-3.3538e-108	-2.30501e-108	4.93237e-109	-6.48313e-110	-6.51337e-109	1.24219e-108	1.24258e-109	-2.96925e-109	-4.70543e-110	-4.95153e-109	1.31949e-109	-9.91531e-110	-1.58463e-108	-7.25191e-108	1.85301e-109	3.15232e-109	-1.35744e-108	2.49524e-110	-2.33886e-108	-1.12569e-109	4.39008e-107
-5.32035e-110	-3.04338e-109	-3.58523e-110	-2.39993e-109	-7.89076e-111	-7.68447e-111	-4.76186e-110	2.24119e-109	-7.53152e-110	4.8624e-110	-4.40888e-109	1.3821e-109	9.10736e-109	1.98348e-109	8.01643e-110	-1.83275e-110	-6.55841e-111	2.66394e-110	5.34598e-110	-2.49169e-109	-9.15107e-110	-1.84541e-111	-2.44971e-110	2.40879e-110	7.06017e-113	4.92472e-111	-2.12661e-109	6.22653e-110	1.22618e-109	2.87775e-109	3.99939e-108
1.30784e-111	2.61532e-110	4.41261e-112	1.62076e-111	-3.64362e-110	-2.37658e-110	-5.34283e-111	-2.28929e-111	2.18763e-111	3.6987e-111	6.80928e-111	7.68366e-111	2.34286e-112	9.11902e-113	1.44642e-111	-7.04222e-112	1.36528e-111	-5.84669e-112	1.98132e-111	-4.00167e-111	4.54565e-111	3.52978e-110	1.76011e-111	6.75072e-110	-4.29466e-111	-1.71764e-110	2.76077e-112	2.91424e-110	4.48057e-111	3.0687e-111	2.95695e-109
-1.4626e-112	3.82206e-114	-5.97674e-112	9.14952e-113	-6.67449e-114	3.62383e-112	-1.57678e-111	-8.33132e-112	-2.60993e-111	1.59066e-112	1.91385e-112	2.40146e-113	1.36541e-111	-4.07782e-112	-8.08059e-112	-1.85877e-112	-1.79648e-112	-1.68027e-112	-5.98811e-112	-1.44119e-112	4.64942e-111	2.70422e-112	-6.45801e-111	-1.94483e-112	-2.15994e-114	4.32441e-112	7.53038e-112	1.20956e-111	-7.11186e-112	-3.4114e-112	2.54822e-110
-3.44168e-113	1.66685e-114	-7.7567e-113	1.13664e-112	-1.22364e-113	2.55815e-113	9.37724e-113	1.04774e-113	1.92906e-112	-8.60944e-113	2.82615e-112	2.4032e-112	3.79934e-113	-4.2636e-114	1.83515e-112	-1.10394e-113	2.62014e-112	6.38704e-113	-9.84598e-114	1.85812e-113	-2.88397e-113	8.46188e-113	-1.17274e-113	4.26513e-113	-8.67741e-114	1.2943e-113	-4.43515e-112	7.36291e-113	6.08481e-113	2.23175e-113	2.55221e-111
1.52505e-113	-5.81763e-114	2.30339e-113	1.08191e-115	3.74413e-114	-6.81908e-114	1.47452e-114	2.94202e-114	6.67776e-115	-1.9097e-114	-2.78208e-114	3.068e-114	1.1936e-113	-1.01051e-113	1.9587e-114	1.07561e-113	-8.30534e-114	-7.7753e-114	2.13612e-114	1.37986e-114	1.2139e-113	-6.64906e-114	5.36548e-115	8.68763e-114	3.59566e-113	-1.10079e-115	-1.45586e-114	2.49299e-115	-6.55937e-115	-1.28239e-114	1.89692e-112
6.01065e-116	4.69155e-115	-1.31913e-115	-1.02656e-114	-1.59015e-114	-3.2389e-115	1.05654e-114	4.17287e-115	-3.5666e-115	-6.95324e-116	1.07436e-115	1.41623e-114	-1.77884e-115	4.12072e-116	2.19181e-116	-1.02795e-114	-1.91844e-115	9.04378e-115	-5.62033e-115	8.09951e-115	-2.91947e-114	6.71171e-115	-2.34378e-115	1.11815e-114	-5.34761e-115	3.7079e-116	4.17186e-115	1.01198e-115	4.58492e-115	9.76166e-115	1.82307e-113
-1.09007e-115	-6.34374e-117	4.77639e-116	-4.9206e-116	2.16684e-115	7.8051e-116	-1.74613e-115	4.30299e-118	9.30046e-117	9.78391e-116	1.10974e-116	-9.92966e-117	5.94158e-117	-2.51518e-117	-1.88461e-116	1.19139e-117	-5.11077e-116	1.17968e-116	9.65448e-116	-5.39131e-118	-1.30904e-115	-3.38142e-116	-6.05919e-117	-1.27384e-116	1.0933e-116	6.51252e-116	-1.34822e-115	1.16407e-115	-1.75861e-115	5.96841e-119	1.68547e-114
3.96638e-117	4.26782e-117	3.40739e-117	-7.24052e-117	-3.48633e-117	-3.46479e-117	-3.05554e-116	-1.34149e-117	-1.34061e-116	7.46832e-118	2.4345e-118	3.07992e-119	2.3005e-117	-4.99127e-117	-3.83522e-117	1.81809e-117	1.49733e-116	2.08024e-117	3.70559e-117	-7.19231e-118	1.07572e-117	3.25148e-117	-1.87574e-117	-7.5413e-118	-6.23097e-117	-3.31171e-116	-3.44995e-116	8.20682e-117	5.22986e-117	-1.36322e-118	2.00958e-115
3.25922e-118	2.94378e-120	5.72981e-118	4.23651e-118	1.29974e-117	-7.89597e-118	-2.10396e-120	-1.08847e-117	4.55275e-118	-4.27437e-117	-3.80182e-117	-5.60378e-118	-7.48183e-122	8.71391e-118	1.62072e-117	9.7778e-118	1.7735e-118	2.75737e-119	-1.03256e-118	-2.06906e-119	1.24563e-117	8.61325e-118	-8.49441e-118	1.92244e-118	3.89572e-118	6.63684e-118	-6.06404e-119	-6.94086e-119	1.35332e-118	-1.57281e-117	2.34362e-116
1.28751e-118	-3.12882e-120	-9.3917e-120	-1.02105e-118	5.95539e-120	1.8856e-120	7.21593e-120	4.86074e-120	3.43852e-118	-9.58304e-119	4.84319e-119	-2.878e-119	1.23243e-118	3.68276e-119	3.8739e-121	-1.36362e-119	3.77235e-119	1.09651e-118	1.93878e-119	1.94999e-119	-1.65002e-119	3.96619e-119	1.9678e-118	2.05548e-118	5.75818e-119	-6.48163e-120	2.97218e-121	6.9142e-120	2.63959e-118	-2.93254e-120	1.9372e-117
3.73775e-120	4.81064e-120	-5.21231e-120	-2.59279e-120	2.65327e-120	-9.29084e-121	-2.63638e-120	-2.56497e-119	2.77316e-120	3.42208e-120	-3.68472e-120	-1.7903e-120	5.27318e-120	-3.83019e-120	-1.49828e-121	1.94712e-120	4.77305e-121	1.92534e-120	-9.08124e-120	-9.78062e-121	-1.72192e-120	-6.38229e-121	-2.10595e-120	8.96957e-120	-1.18343e-120	1.44631e-120	1.82913e-121	2.21363e-120	6.78741e-120	-9.44534e-121	1.09748e-118
-2.56028e-121	3.96685e-121	-1.45374e-120	-5.14253e-122	1.4585e-120	-4.14303e-122	2.68009e-121	-4.52038e-121	-4.14531e-122	-5.37819e-122	-8.1296e-121	-2.90994e-123	-1.20492e-121	-1.92038e-120	-8.42447e-121	-5.72137e-121	-1.95579e-121	-3.30739e-121	-9.73782e-121	-1.64877e-122	-6.75958e-122	1.05499e-121	-1.60631e-122	2.28445e-121	2.03297e-121	-2.34307e-121	2.35132e-120	1.07384e-121	6.84562e-122	2.55557e-121	1.38989e-119
4.92384e-122	-2.49594e-124	1.30392e-122	-4.12444e-124	-1.2515e-122	-3.60871e-123	-1.47587e-122	1.1978e-122	3.51024e-121	4.4342e-123	1.11697e-122	9.44044e-122	-3.07812e-122	-2.4959e-122	-9.42565e-123	1.00805e-122	2.93157e-122	3.00592e-122	-4.31271e-122	-4.1969e-123	-1.30833e-123	2.79729e-122	-2.78627e-122	-6.38283e-122	-1.2311e-122	1.91202e-122	-1.88004e-124	-3.84313e-123	-4.08651e-124	1.26116e-121	1.03174e-120
9.43922e-124	1.23863e-123	-4.62854e-123	4.67987e-124	-5.86055e-124	-7.1659e-124	-4.92025e-123	1.16076e-123	1.93257e-123	6.69745e-124	-8.60771e-124	-3.97883e-123	-2.42955e-122	-1.80207e-123	1.55097e-123	9.73671e-124	-3.50577e-124	7.47374e-123	1.86297e-123	-1.9564e-122	9.55442e-124	5.9596e-124	2.80184e-123	-1.16005e-123	1.55361e-123	-3.19889e-122	1.23519e-123	4.43991e-123	3.52674e-124	1.04179e-123	1.26104e-121
-1.60637e-124	7.39684e-125	-2.82354e-124	1.33319e-124	6.13408e-124	2.81912e-123	8.19159e-124	-1.59193e-125	5.00555e-125	2.68192e-124	9.00652e-125	4.19251e-125	9.74894e-126	5.84578e-125	7.80979e-124	1.19662e-124	2.57653e-125	-7.62093e-125	-2.90039e-124	-4.46853e-124	-7.37565e-125	-1.51854e-124	-2.54652e-124	-1.86997e-127	-5.31134e-124	9.436e-125	1.4669e-124	-3.43312e-124	6.8454e-125	4.87684e-124	9.32792e-123
-2.88574e-125	3.43628e-125	-1.37478e-124	5.96785e-126	-2.00465e-126	-8.72072e-127	-1.03162e-125	-9.72426e-126	3.53814e-125	-1.36803e-126	-4.51315e-125	-2.79811e-126	-1.71759e-125	-6.28573e-125	3.9931e-125	8.42898e-125	3.83186e-125	2.31843e-125	5.65583e-126	3.44497e-125	8.45171e-125	-5.91189e-126	-3.55082e-126	-3.32287e-125	1.5797e-125	-7.9472e-126	2.01561e-125	-1.19746e-125	-1.0082e-124	-2.16839e-124	1.12087e-123
-5.34773e-126	2.78599e-126	5.60332e-126	-1.3082e-126	-1.11564e-125	-2.10674e-127	7.44121e-127	1.80942e-125	-7.0249e-127	3.46302e-127	-6.83552e-126	2.28098e-127	-1.87799e-126	1.0752e-125	-3.49549e-126	-4.32515e-126	-4.29986e-126	2.53862e-127	3.29166e-127	-2.86072e-127	2.94073e-127	-1.19837e-125	1.32442e-126	9.02958e-127	9.66156e-128	-1.11775e-126	2.25264e-128	3.64245e-126	9.6855e-127	4.53855e-126	1.03874e-124
-1.98452e-128	-3.91246e-127	-8.80382e-128	4.56723e-127	9.61975e-128	1.09519e-127	3.58527e-128	-6.78946e-127	1.73642e-127	-3.02676e-127	-1.00231e-126	-8.70161e-129	-1.24235e-127	6.9662e-128	-5.06145e-127	4.19614e-127	-5.14095e-127	7.49235e-127	-7.7023e-127	-1.85886e-127	2.87601e-127	-8.05621e-128	-1.52516e-126	-2.06451e-128	-2.04311e-128	-1.42036e-127	1.40513e-126	-6.87944e-127	2.47019e-127	-4.18356e-128	1.11612e-125
2.56983e-129	-8.50134e-129	1.53293e-127	-1.50362e-128	-7.69738e-128	2.22424e-128	-1.18955e-128	-8.81246e-128	-1.36133e-128	-7.75755e-129	-6.53164e-128	-1.84688e-128	-3.19542e-128	-1.34977e-128	-4.83821e-130	-1.71968e-128	6.13942e-128	6.53021e-128	-1.12313e-128	8.67423e-128	1.10089e-128	4.27228e-129	-1.268e-128	-6.50984e-128	3.806e-128	1.66765e-129	-6.19614e-129	-4.53261e-129	3.81835e-129	-2.0782e-128	9.39712e-127
5.33827e-130	1.02558e-128	-1.06773e-128	-8.93054e-130	-1.63951e-129	-1.48304e-128	8.38043e-130	1.11922e-128	-1.10464e-129	3.65205e-129	8.54503e-130	9.91171e-130	6.30868e-130	-5.02331e-129	6.40154e-129	6.26832e-131	-3.0254e-129	-2.42631e-130	5.80687e-130	-4.06699e-130	-2.36425e-129	1.03584e-129	4.75376e-130	2.20894e-129	-3.21033e-130	-9.73901e-131	1.39962e-128	8.59595e-130	3.50209e-129	-6.83289e-130	9.93803e-128
-1.06183e-130	-1.29973e-130	-1.54822e-131	3.31126e-130	-7.19116e-131	-8.6602e-131	-3.76193e-130	2.10362e-130	-2.21993e-130	2.90644e-132	-2.4524e-130	-3.80108e-130	-3.06695e-130	1.65038e-131	-4.58038e-131	4.04892e-130	6.70225e-130	9.4467e-132	8.96504e-130	4.74073e-131	1.22465e-129	5.52157e-130	-8.47017e-131	-9.13093e-132	-3.3177e-130	-2.09821e-131	-2.1123e-130	-1.27573e-130	4.3307e-132	-2.28638e-129	9.42846e-129
-4.49495e-133	2.46705e-131	8.1141e-132	2.36618e-131	5.77352e-131	-3.14089e-131	7.38514e-132	7.6634e-132	-3.88493e-131	-8.15744e-132	-2.48702e-130	2.10511e-132	5.47556e-132	-1.08766e-131	-2.96796e-131	2.53295e-132	-7.58867e-131	-1.25262e-132	-4.5028e-131	1.24585e-131	1.23335e-132	-1.26669e-131	4.94693e-131	4.82893e-131	-1.36826e-131	-3.16232e-132	2.98353e-132	-6.82091e-132	-4.67318e-131	1.36711e-130	9.63844e-130
-1.60873e-133	1.74395e-132	1.32108e-132	-1.03362e-132	2.24193e-133	2.4098e-133	8.44401e-134	-3.72139e-133	1.15932e-131	-1.63655e-132	6.09058e-133	1.0634e-131	-1.60182e-133	8.91412e-133	-1.03425e-132	3.01608e-133	-2.55849e-132	3.37259e-132	-6.50161e-133	-4.36834e-132	-5.33859e-132	3.21586e-132	-1.1961e-133	-9.01388e-132	-2.91124e-132	-1.03817e-132	-1.45551e-132	-7.96134e-133	-7.33071e-134	-2.21736e-132	6.91708e-131
-5.15908e-134	9.23519e-134	3.84467e-135	-3.82866e-134	-8.54969e-134	-7.16106e-135	4.61105e-133	6.05879e-133	3.46749e-133	2.55164e-133	-1.39887e-134	3.60394e-133	-6.39138e-133	5.80216e-135	6.18829e-133	-1.81981e-135	-6.29656e-134	8.68018e-134	-2.19425e-133	6.67343e-134	9.97419e-133	-4.18428e-135	5.31278e-134	3.39158e-133	1.24258e-133	5.27446e-134	4.78011e-134	1.81511e-133	-2.20441e-133	-1.76833e-134	6.06186e-132
1.54591e-134	-6.89758e-135	-1.38264e-134	-1.38167e-135	2.75788e-135	5.92427e-134	8.57534e-136	-4.85176e-135	-7.99018e-135	-5.2244e-135	-3.0378e-134	-6.54579e-135	-5.15926e-135	6.02268e-135	-9.64264e-135	4.2897e-135	2.83832e-134	-1.44747e-134	-1.9537e-134	-1.51468e-134	-6.66494e-135	-8.12439e-136	-2.37127e-134	-8.27484e-135	9.15289e-136	1.3694e-134	7.32133e-134	8.409e-135	6.99565e-134	1.32597e-134	4.76982e-133
2.5523e-136	-2.81188e-135	1.55388e-135	-6.29057e-136	3.31608e-135	5.75424e-135	1.27786e-134	-2.71832e-136	7.83702e-135	5.99807e-135	3.6589e-135	8.92337e-135	-1.16194e-136	-1.88947e-136	-2.74809e-136	-3.93878e-135	-8.86593e-137	-1.93861e-135	3.25716e-135	3.31769e-137	-1.09869e-136	-3.21129e-137	4.81234e-136	3.8729e-136	-1.50736e-135	-4.55201e-137	-2.12796e-135	-1.84635e-135	-1.29082e-135	4.51387e-136	7.19044e-134
-2.54459e-137	1.45413e-137	-1.35523e-136	-1.22999e-136	2.29506e-136	-7.84498e-138	-2.0615e-137	-1.03561e-136	-5.6834e-137	-1.03275e-136	1.08308e-136	6.23412e-137	4.25678e-137	7.21637e-137	8.46356e-137	-9.92157e-138	-6.53384e-137	1.63789e-136	-8.34206e-136	1.33935e-136	7.51595e-137	-2.1342e-137	6.55024e-137	1.87827e-137	1.19744e-136	1.29736e-136	4.83364e-137	1.70261e-136	-5.60162e-136	6.44998e-138	3.61283e-135
-2.47928e-137	-3.46106e-137	-1.50579e-138	5.56601e-137	-1.03278e-137	2.76613e-138	-4.84856e-138	1.68435e-137	-2.8212e-138	-5.66697e-137	7.97426e-138	-4.46787e-137	-8.07927e-138	1.80659e-138	-7.82276e-138	-8.66529e-138	-1.80348e-137	2.1742e-137	1.67196e-137	4.7934e-137	4.96708e-137	-4.84445e-138	5.11159e-137	-4.99971e-137	-1.0982e-136	-6.75378e-140	-2.31462e-138	-6.40019e-138	-7.61411e-138	-4.74814e-138	6.80896e-136
-7.38782e-139	1.59321e-138	-2.54846e-138	6.76883e-139	8.00407e-138	-5.95147e-139	-1.36414e-138	-8.74909e-139	-1.12742e-137	-4.00349e-139	5.47363e-139	2.87875e-140	-1.66448e-139	1.84308e-139	3.22819e-139	3.1771e-139	-3.72103e-140	-6.24613e-139	-1.73042e-139	-2.90849e-138	-1.14987e-137	-1.28226e-138	5.81388e-139	-7.85121e-139	-2.71783e-139	-8.2426e-139	-7.13912e-139	-4.92189e-139	-3.84033e-139	-3.44734e-140	5.0249e-137
-3.14178e-139	4.40852e-141	5.46456e-140	3.7835e-140	4.93677e-140	-1.7969e-139	-3.14859e-140	2.17018e-140	-1.41829e-140	-1.35794e-140	-1.40723e-139	1.47749e-141	4.018e-140	-1.46966e-140	5.52034e-140	-2.6502e-140	-6.17774e-141	2.56751e-140	1.93783e-139	3.41272e-140	1.9572e-140	-5.98149e-140	-8.56061e-141	1.80509e-141	6.42256e-140	1.86173e-138	6.90877e-140	-4.84344e-140	-2.14826e-140	9.51442e-140	3.50948e-138
-4.2281e-140	8.8717e-141	8.9278e-141	3.03804e-140	2.48505e-141	-9.90371e-143	-4.4004e-141	-6.38653e-142	3.06307e-140	-2.21075e-141	7.88316e-140	-1.30668e-140	-2.01382e-141	6.31572e-142	1.6768e-140	1.09128e-140	-1.67533e-140	-5.7931e-140	-8.80658e-141	-1.05119e-141	3.14022e-141	1.02009e-141	-1.42446e-141	-3.28988e-141	-5.30574e-141	-1.18003e-140	-2.8683e-140	2.32423e-141	-6.74412e-143	-2.03727e-141	3.96785e-139
-2.10991e-141	2.20079e-141	-3.90153e-142	-1.68396e-141	-8.56929e-142	1.49408e-142	8.59642e-142	1.09497e-141	4.89622e-141	2.63769e-141	1.30312e-141	2.35567e-141	-1.2126e-143	-1.0063e-142	8.83183e-143	1.93347e-141	5.67515e-142	-7.8635e-142	1.08715e-142	8.03891e-142	-4.04887e-142	-1.21175e-141	-2.75544e-142	1.25371e-141	2.54528e-143	-3.20486e-142	-5.30346e-142	-3.09508e-142	1.44507e-142	-1.5155e-141	3.09312e-140
6.05379e-143	-2.28289e-143	-3.59782e-143	1.42795e-142	1.10025e-142	-3.76108e-142	-1.13712e-142	-9.63558e-143	7.94312e-144	6.41794e-144	3.39769e-143	-1.32511e-143	-9.95403e-143	1.59581e-142	-1.38511e-144	-5.94178e-143	3.24517e-143	-4.10921e-142	2.62097e-143	4.35551e-143	-3.65765e-143	6.61316e-143	3.17176e-142	-3.11554e-143	-2.23735e-142	1.27289e-143	2.74744e-142	-1.37622e-143	-7.84734e-143	-2.00209e-143	2.9275e-141
-3.67164e-144	-1.67554e-143	4.25642e-145	-2.30738e-145	1.60563e-143	-6.5218e-143	-1.19708e-145	-1.46686e-143	-4.03231e-144	1.02307e-143	-1.04729e-145	3.08124e-144	-1.67287e-143	3.90301e-144	1.08726e-144	-1.39993e-144	1.51249e-144	3.98676e-144	5.0937e-144	3.33533e-145	6.32017e-143	-5.03333e-144	-1.32035e-144	7.39793e-144	-2.56254e-144	-6.88583e-144	-4.85534e-144	-3.76197e-144	-7.15896e-143	-1.10186e-143	3.46268e-142
2.58577e-146	1.92493e-145	-1.39492e-144	-1.39379e-144	-8.76201e-145	-6.58169e-144	-6.83397e-145	-2.47892e-146	-7.00095e-145	3.66094e-145	7.70587e-145	-5.78154e-146	2.45561e-144	1.80171e-144	-9.84326e-145	2.57261e-145	-5.25882e-145	-1.53378e-146	4.97698e-146	-1.58058e-144	8.35058e-145	-7.46679e-146	2.40758e-146	4.37015e-145	7.55979e-144	-2.18318e-145	1.49555e-144	8.53453e-146	8.92141e-145	-1.32378e-144	3.36839e-143
6.82756e-147	-7.3823e-146	1.48529e-145	1.67879e-145	1.36323e-145	1.96822e-145	5.68419e-146	-8.41877e-146	1.67846e-146	-1.12796e-146	1.22782e-146	-6.13034e-146	-3.94403e-146	-6.34466e-147	-3.73784e-147	-7.4479e-146	1.52404e-147	-4.54532e-146	3.87753e-146	1.11273e-146	3.63338e-146	-5.59919e-146	3.11683e-147	1.98139e-146	-9.3273e-145	1.14894e-146	4.14608e-145	-4.17746e-146	-6.2484e-146	-1.40157e-146	2.78612e-144
-8.90274e-147	-2.34534e-147	2.25015e-147	-1.21789e-148	2.71787e-147	6.05052e-147	-1.43645e-146	1.40664e-146	1.75545e-146	-6.87947e-148	7.15328e-147	2.82184e-147	-4.43966e-148	-7.28133e-147	-5.35938e-147	4.20592e-148	1.40909e-146	3.2041e-147	8.63538e-147	4.50875e-148	1.04737e-147	-1.09284e-146	3.66919e-148	1.17747e-146	1.0332e-147	-7.86963e-147	2.33457e-146	-1.64067e-146	-6.71712e-146	-8.40488e-148	2.59708e-145
8.43749e-148	-3.82847e-149	1.15421e-147	-1.0142e-148	-2.63609e-147	5.24047e-148	3.31591e-148	-1.27178e-147	9.16109e-148	-1.83798e-148	-1.21683e-148	5.64397e-149	-2.0425e-148	-4.09002e-147	1.38771e-147	9.09182e-149	-1.74393e-148	1.21757e-147	-7.85406e-148	4.92783e-148	-1.93209e-148	2.27037e-148	-2.2987e-148	1.92774e-147	1.01651e-147	-8.81638e-148	-1.95033e-149	-1.25618e-147	-3.76196e-148	-3.18434e-147	2.59345e-146
8.9662e-149	-8.75513e-150	1.01084e-149	-2.63851e-148	-8.34729e-150	-6.17399e-149	2.2625e-149	-3.70123e-149	-1.56924e-150	-5.04035e-149	9.56232e-151	-1.82199e-148	-4.39533e-149	1.26965e-149	-1.7269e-149	-2.27522e-148	8.17314e-149	-5.85867e-149	-1.80512e-148	8.1472e-150	-5.03848e-149	-2.1395e-150	1.08562e-149	4.36581e-150	1.4588e-148	-5.80848e-149	-2.45362e-148	-2.14168e-149	-5.03175e-148	-6.78136e-149	2.47713e-147
5.56232e-149	1.60652e-151	-8.95693e-150	-7.0176e-151	-1.23783e-150	-1.15794e-149	-3.54579e-151	-3.67347e-152	-1.0486e-151	-7.70035e-150	-1.48327e-150	2.66673e-149	-2.8196e-150	-5.49211e-150	1.10732e-149	-1.77848e-149	-6.9695e-151	-9.73845e-151	2.81693e-150	9.91371e-152	2.41878e-151	1.24109e-150	3.77926e-150	5.25746e-150	9.87419e-150	-4.92585e-150	1.43524e-150	8.25261e-151	1.53565e-149	-5.41138e-149	2.53414e-148
-9.16016e-153	-4.99458e-152	5.00803e-151	-9.13217e-152	-1.5262e-151	-5.46427e-151	3.19733e-150	-2.20257e-152	1.09861e-150	3.694e-152	-3.83661e-151	8.92138e-152	-1.68528e-151	4.17421e-152	-6.04699e-151	-1.03441e-150	2.64272e-151	1.63055e-151	-1.27957e-151	-1.08252e-151	9.49629e-151	6.11724e-152	4.21636e-151	-5.99603e-151	-4.06581e-151	1.02261e-150	-7.37516e-151	1.51278e-153	4.76938e-151	5.98327e-151	1.39665e-149
-1.58246e-152	-4.31466e-152	-3.33465e-154	-1.37645e-153	9.75377e-152	8.67862e-152	-2.36454e-152	4.48886e-152	-6.78747e-152	2.67196e-152	4.52041e-151	-3.97055e-152	4.63391e-152	-3.4876e-152	-7.52785e-152	1.24272e-151	-1.23858e-152	3.06352e-153	7.32503e-152	-1.26386e-151	2.15127e-153	-8.62814e-152	-2.56334e-152	-3.16661e-152	-1.86689e-151	-1.12818e-152	9.51628e-152	4.06512e-153	1.01538e-152	-5.28074e-152	1.90162e-150
-6.33576e-153	-7.00529e-154	-1.12085e-153	2.6085e-153	-2.69586e-153	-3.29123e-154	-2.41056e-152	-4.65035e-153	-1.21269e-153	8.84058e-155	1.6183e-153	-7.75551e-153	-7.47844e-154	7.06493e-153	-1.03415e-152	2.24377e-153	-6.87744e-153	1.251e-152	6.15257e-153	-1.63768e-152	-4.35589e-153	5.60844e-156	-2.07691e-154	1.03478e-153	-3.35295e-153	-1.65433e-154	3.23818e-153	4.09827e-154	-2.44316e-152	-1.18051e-153	1.53919e-151
1.73638e-153	-4.45779e-154	-1.59953e-154	4.60868e-155	-4.04608e-154	-4.09429e-153	4.91874e-154	-5.38786e-154	-1.7481e-154	9.13695e-155	3.11302e-154	-2.22024e-154	9.08342e-155	-1.29416e-154	-1.85778e-154	-9.99834e-154	3.64873e-154	-9.90668e-155	1.18105e-154	-3.21468e-154	-4.21755e-154	8.47914e-154	-2.19774e-155	5.75853e-154	9.20106e-155	-8.83517e-155	3.06864e-153	1.2819e-154	-4.95211e-155	3.39924e-154	1.66608e-152
-3.51875e-155	-1.40878e-155	-7.89474e-156	1.66865e-155	1.78987e-155	-6.00521e-155	8.66974e-156	-1.26266e-155	-4.34962e-155	-3.79034e-154	-2.47555e-155	-3.05868e-155	1.55207e-155	1.78424e-157	-2.58703e-155	1.85708e-154	-1.88683e-157	-6.51451e-155	1.89974e-155	-1.06268e-154	7.37306e-156	8.10981e-156	-1.31606e-155	-8.21177e-155	-3.39144e-155	2.05586e-155	-6.35279e-155	-1.80251e-156	1.65301e-155	9.19769e-156	1.32514e-153
-8.14527e-156	4.74232e-157	2.66001e-156	-2.55952e-156	7.82987e-157	3.12522e-155	3.48011e-156	-3.73594e-156	-7.86729e-156	-4.96404e-156	-2.6047e-157	9.07909e-157	-1.23816e-156	1.60075e-156	3.03433e-156	-7.14073e-156	-4.72941e-156	1.31086e-156	1.19648e-156	2.86943e-156	-2.13804e-158	-9.88455e-156	6.813e-156	3.09246e-156	-2.37441e-156	-1.31256e-156	1.42386e-155	-9.02962e-156	-8.57386e-157	-1.94282e-156	1.39777e-154
8.32695e-157	5.43992e-159	-2.84049e-157	-8.23475e-157	-3.27708e-158	-8.22814e-159	-3.81406e-158	-2.29238e-156	-1.16809e-156	3.26069e-157	2.81656e-158	3.56904e-157	-8.02442e-157	9.00035e-157	2.08524e-157	4.49235e-158	-2.04861e-157	9.69398e-158	-3.39816e-160	-2.99086e-158	4.10654e-159	-7.33148e-158	-1.98767e-157	-8.34109e-157	-6.32908e-158	2.12164e-156	1.08525e-157	4.6841e-158	-2.30311e-157	1.1847e-157	1.22838e-155
3.57409e-158	1.54663e-157	1.99695e-158	-3.78216e-158	2.81992e-158	1.18101e-158	1.80065e-158	1.0311e-158	1.25293e-158	2.48249e-158	2.07076e-158	-2.04432e-158	1.67413e-159	9.46753e-158	4.4169e-158	1.3993e-158	-4.4017e-159	1.06636e-157	1.84784e-159	1.10136e-157	2.18707e-158	2.89189e-158	3.23086e-158	-6.24472e-161	-1.33087e-158	-2.82987e-157	-4.74815e-160	7.99543e-158	2.22944e-158	4.21039e-159	1.25895e-156
6.96115e-159	4.92721e-160	1.95333e-160	5.30275e-160	-2.19569e-159	1.6971e-158	-1.22151e-159	-1.28435e-159	-1.01194e-159	-6.95905e-160	-1.32812e-159	2.27144e-159	-1.89518e-159	-1.9378e-159	-1.17872e-159	-2.70568e-159	-1.01964e-158	5.66857e-159	-3.17804e-159	-5.91809e-160	2.61108e-159	-3.07898e-159	-7.00316e-159	1.75143e-159	5.27564e-160	4.38124e-160	-3.97288e-160	-1.00156e-159	3.39039e-159	1.27678e-159	8.39881e-158
-4.22637e-160	2.83215e-160	-2.12083e-161	1.69376e-160	-1.39069e-160	-2.33719e-160	1.81606e-160	1.25968e-159	-1.98059e-161	-1.15008e-160	-5.60656e-160	-1.617e-160	-1.71275e-160	-1.74023e-159	3.9258e-160	-4.37706e-161	7.06562e-162	3.27127e-160	-2.66857e-160	-4.29765e-160	7.04898e-160	-2.16777e-160	1.51496e-160	1.74045e-161	-8.75573e-161	2.59952e-160	7.55982e-161	1.77199e-160	3.81771e-161	4.36519e-160	9.11194e-159
4.8682e-161	1.34181e-161	-5.10958e-162	-1.46814e-161	-6.75943e-161	-5.05516e-161	1.66243e-161	-1.59638e-160	1.1812e-160	-1.81033e-161	-2.31521e-162	2.13153e-161	-1.81486e-162	1.12808e-161	6.07309e-162	-1.04656e-161	-2.36699e-162	-6.75916e-162	1.87819e-161	-7.92284e-162	-4.39314e-162	6.54813e-162	-9.13844e-161	4.53387e-161	7.65806e-163	7.48682e-163	-2.14678e-162	9.75333e-162	2.35531e-162	1.59047e-160	9.241e-160
-1.58388e-163	2.51329e-162	-1.96604e-163	1.30445e-162	9.80963e-163	6.16948e-163	1.31937e-161	1.27715e-163	4.564e-162	1.92407e-163	1.1082e-162	4.96602e-163	7.84209e-162	-4.11813e-163	-1.78527e-162	8.1613e-164	3.54048e-162	3.69988e-162	3.01987e-162	-3.06695e-162	-1.41545e-162	2.83797e-162	4.41668e-163	-7.71867e-162	-6.97452e-163	-6.30866e-162	-8.1836e-163	-1.68507e-162	-2.21659e-162	1.5468e-162	7.45879e-161
-2.02924e-163	-2.06458e-163	-1.38364e-163	-9.2212e-163	6.16947e-163	6.6799e-163	-1.58942e-163	3.92502e-163	2.25763e-164	2.33027e-163	-2.98252e-163	2.61462e-163	-2.76803e-164	1.39692e-163	-2.75259e-163	3.38627e-163	1.33409e-163	1.5355e-163	-2.34365e-163	-1.08834e-163	5.64371e-166	-1.17386e-162	1.40445e-163	-1.31625e-163	-1.26097e-164	-2.42497e-163	-1.07231e-162	-4.52692e-164	-1.35141e-164	-2.56678e-164	8.39135e-162
2.75944e-166	4.92833e-165	-2.55629e-165	6.24542e-166	8.94762e-165	9.85244e-165	2.85345e-164	2.7788e-164	-3.07809e-163	-9.66542e-166	3.2372e-165	1.45696e-164	-1.80183e-164	1.13361e-164	1.86676e-165	-6.86252e-164	1.62462e-164	1.80397e-165	-4.90037e-165	7.34843e-165	1.27678e-164	-2.73791e-164	-5.99505e-164	4.11901e-165	-2.10211e-165	-3.60724e-164	8.54684e-164	-2.98934e-165	-1.07093e-164	3.35325e-165	7.85147e-163
-1.70087e-166	-8.39936e-166	1.08851e-165	5.48189e-166	3.22124e-165	4.45597e-165	-1.64557e-166	-1.06346e-164	9.08518e-167	1.09935e-164	1.51856e-164	-1.67214e-166	3.3418e-165	-1.78085e-166	6.73173e-166	-1.85291e-166	4.60243e-166	-5.40551e-166	3.76545e-167	-5.04818e-166	2.0392e-166	-5.00192e-166	-8.28975e-167	-1.8592e-166	1.20613e-165	9.64747e-165	1.99285e-166	8.19407e-165	-4.86636e-165	1.84808e-166	7.87529e-164
-8.43967e-166	-1.28683e-166	1.76204e-166	7.82781e-167	5.6785e-166	7.89423e-168	-2.29228e-167	2.0588e-167	2.16541e-166	-2.91678e-166	-5.3232e-167	8.48125e-167	1.06686e-166	-3.81988e-167	7.07916e-169	3.81732e-166	4.92624e-168	3.78978e-166	4.82362e-166	1.28068e-166	8.93726e-167	-1.45732e-166	-2.96043e-167	2.32409e-167	-4.20529e-167	-3.17731e-168	2.02969e-166	1.58667e-166	1.24693e-165	9.24205e-167	6.04847e-165
-1.15906e-167	-7.21051e-168	1.00646e-168	2.98857e-167	2.1483e-167	-3.55208e-169	3.00698e-167	-2.30913e-167	3.98915e-168	-2.3242e-168	6.80293e-168	-1.20285e-167	3.28796e-168	8.90916e-169	-1.3425e-168	-4.34551e-168	2.27148e-167	-4.5876e-168	-3.33069e-167	-1.38814e-166	-2.42774e-167	8.24647e-168	-5.80448e-168	-8.68059e-169	2.94183e-168	2.40269e-167	4.49059e-168	7.11921e-168	-5.39087e-168	2.05607e-168	4.4435e-166
4.12903e-169	5.43599e-168	-1.97253e-168	-3.73804e-169	-4.31134e-169	3.28414e-169	-2.92519e-168	-9.48231e-170	1.77542e-168	2.14157e-168	2.17171e-168	-8.24354e-169	-2.53463e-168	-1.66894e-168	-2.86272e-169	-1.46698e-167	3.47002e-169	6.28597e-168	9.24233e-169	-7.80268e-169	-2.24694e-169	-4.84682e-169	-2.14077e-169	1.07672e-168	-5.01299e-170	2.5346e-168	-1.0882e-169	-2.31556e-168	1.18991e-168	-7.11941e-168	6.17036e-167
6.57138e-171	5.03573e-169	3.03246e-169	1.34273e-169	4.2573e-169	-1.04321e-169	9.81933e-171	1.2408e-169	6.5649e-170	-1.30123e-169	-8.23081e-171	-3.30898e-170	-2.59399e-169	-1.96188e-169	4.49713e-170	1.07764e-169	1.35281e-170	1.94303e-169	-4.85826e-171	-2.22215e-171	1.64184e-171	7.20317e-170	-1.00324e-170	1.13884e-169	1.58715e-169	-2.10394e-170	2.3593e-171	1.27141e-168	-2.12409e-169	1.79455e-170	4.55341e-168
-3.76079e-172	5.47699e-171	3.57727e-170	-1.49118e-170	5.48148e-170	-6.9615e-171	-9.54489e-172	1.48433e-171	1.20555e-171	-3.35617e-173	1.4991e-170	1.88122e-170	1.27452e-170	5.36197e-171	5.67627e-172	-6.03239e-170	4.06587e-171	-6.1307e-170	3.06283e-171	4.80047e-171	6.00152e-170	-6.87903e-170	2.32691e-170	-1.51991e-170	-4.60288e-171	5.04299e-171	2.64954e-171	-2.70254e-171	1.04603e-171	-1.08092e-170	5.02157e-169
6.36984e-173	2.23761e-172	-8.72738e-172	6.22859e-172	1.69594e-171	6.0085e-172	-2.77169e-172	3.07753e-171	-3.84563e-172	-6.30511e-172	4.13569e-172	1.58776e-173	3.15904e-172	8.7889e-174	-1.2874e-171	6.70899e-171	-4.2861e-172	-3.7287e-172	-3.32538e-171	2.05457e-171	3.5696e-171	2.73996e-172	-2.2709e-171	-2.89012e-171	3.50141e-171	1.15429e-171	4.75798e-172	2.70597e-172	6.21731e-171	8.6884e-172	4.48744e-170
-1.07174e-172	-1.9161e-173	-1.37676e-173	-1.07636e-173	8.39064e-173	-8.33561e-174	-2.13679e-173	9.12416e-173	-5.78445e-173	5.81593e-173	3.81576e-173	-3.36368e-172	-1.30844e-172	-2.4996e-173	-3.39855e-174	6.40115e-172	-5.43082e-172	-3.10967e-173	1.55395e-174	-4.09376e-173	6.40238e-173	-1.2607e-174	-6.39314e-173	7.28202e-172	-3.56236e-172	-3.50355e-172	7.12915e-173	2.60468e-173	1.07198e-172	5.84631e-173	4.08928e-171
-9.10698e-174	-2.79201e-174	6.7657e-173	-3.55927e-174	4.8106e-175	4.56037e-175	-7.32675e-174	-4.39572e-174	1.04197e-174	2.21654e-173	-6.11731e-174	3.21017e-176	-1.55e-173	-6.16155e-174	8.78942e-174	1.97391e-173	-1.24516e-174	-5.08496e-174	3.64784e-175	-1.74859e-173	4.57801e-174	-2.13813e-173	-1.71076e-174	3.10124e-174	3.81205e-174	-2.07677e-173	3.49908e-173	-1.75767e-174	-4.19834e-173	7.73202e-174	3.41318e-172
2.18315e-177	5.26045e-174	7.57924e-176	-4.60804e-175	-4.41612e-175	4.84648e-175	-7.42195e-175	-4.95932e-175	-1.29799e-176	-5.20552e-174	-4.57037e-175	-1.01386e-174	-1.45195e-174	-4.63057e-176	2.0004e-175	-4.30697e-175	3.83583e-174	-1.18801e-174	-5.15494e-175	-2.20836e-176	-7.22221e-175	9.14347e-176	4.91491e-175	-2.35869e-175	-1.90625e-174	-4.79085e-174	-4.59758e-175	7.63983e-176	-3.76626e-175	-2.37984e-175	3.17323e-173
6.1984e-177	-3.42115e-177	5.73832e-177	-8.36622e-176	1.68669e-176	2.7664e-176	-9.14367e-177	-1.15797e-176	-4.82713e-177	1.6369e-175	5.81462e-175	1.73326e-176	3.79283e-176	-1.64076e-175	1.14537e-175	9.6452e-176	2.08308e-175	-2.04086e-176	1.60501e-175	4.02967e-177	-1.68101e-178	-3.09264e-175	-7.90385e-176	5.8412e-176	2.79138e-177	2.54156e-176	-5.33358e-177	-2.40393e-177	2.87202e-176	3.86854e-177	2.25324e-174
8.84561e-177	-1.46898e-177	8.95524e-178	-2.82669e-178	-5.96184e-176	-3.53006e-176	-5.67262e-177	-3.09681e-177	1.82003e-177	-9.13573e-178	1.30556e-176	1.52067e-178	-1.49782e-176	8.11387e-178	2.11152e-176	7.76962e-176	-3.12453e-177	3.19743e-177	-1.07216e-177	-5.12428e-176	1.54915e-177	-1.13928e-176	-2.05798e-176	1.83457e-176	-8.0175e-178	3.78415e-176	-4.42763e-177	8.10831e-177	-8.90638e-180	-1.04603e-177	4.08462e-175
4.68222e-178	7.77395e-180	-2.77047e-178	-5.62664e-178	3.86892e-178	-6.16151e-178	-3.60349e-177	-1.63488e-177	8.63915e-178	-5.25241e-178	6.56181e-178	-1.02945e-177	-1.30501e-177	-7.83931e-177	-1.34997e-178	2.4393e-178	2.46978e-177	-9.5287e-179	1.35449e-178	-2.58756e-178	-1.25873e-179	-1.72116e-177	7.86838e-178	1.001e-177	4.0551e-178	1.31679e-178	-1.24182e-177	-1.34982e-178	-1.16729e-178	6.63652e-178	2.93304e-176
-1.86103e-180	-1.0419e-180	6.93653e-179	1.79873e-180	-7.88959e-179	-6.17646e-179	4.13863e-179	7.14425e-179	-1.98899e-179	-3.63164e-178	-1.09025e-178	-1.55381e-179	-6.51928e-179	-3.01635e-180	-5.1663e-179	2.39586e-178	-3.96331e-179	5.11694e-179	-1.43657e-178	2.27164e-178	6.96779e-180	7.89436e-180	-8.22649e-179	5.86334e-180	-1.62439e-180	2.29842e-179	1.13563e-180	7.67025e-178	1.07054e-179	4.36988e-179	2.60642e-177
-2.89245e-180	-5.72329e-180	5.09927e-179	-1.57742e-180	-5.93459e-180	-3.38228e-180	-4.6759e-180	8.28504e-180	-3.86088e-180	9.19049e-180	-8.4807e-181	-8.49422e-180	-3.51816e-179	-2.46773e-180	-4.54998e-180	-1.31232e-180	-3.46249e-180	-8.43623e-180	1.48333e-179	-2.68087e-179	-1.94689e-180	6.96348e-180	-7.76305e-180	3.58808e-179	-8.26306e-181	-2.14128e-180	-6.19692e-181	2.25295e-181	1.22317e-180	-1.06328e-179	2.71133e-178
-9.75993e-181	4.49909e-181	1.93834e-181	-5.80453e-181	-4.87024e-182	2.52699e-181	-1.05504e-180	-7.31746e-182	2.98867e-182	-1.20965e-180	-7.90606e-183	-5.02504e-181	9.18516e-181	-3.4755e-182	1.3899e-180	-4.14761e-181	-1.45096e-182	-1.12674e-181	-1.52204e-181	1.05976e-180	-5.91264e-181	2.664e-181	2.0336e-181	1.1087e-181	4.46716e-181	1.27836e-180	-7.88798e-181	3.24593e-180	9.24026e-182	-3.54618e-181	1.68555e-179
3.28618e-182	3.38559e-183	5.25962e-182	-3.76637e-182	-1.11888e-181	-4.34432e-182	-6.84104e-182	8.5541e-183	-1.86901e-183	-3.23732e-181	-2.65541e-183	1.87413e-182	-7.95232e-182	-3.29971e-183	5.12925e-182	1.51374e-181	4.81247e-183	5.01012e-183	1.39145e-182	5.09819e-182	-1.22258e-181	-7.62332e-184	-1.61776e-181	1.03141e-181	2.79553e-182	9.69594e-182	4.29337e-182	3.54756e-182	-9.15737e-182	7.93785e-183	1.75678e-180
2.07949e-184	1.7284e-182	-7.39237e-183	-8.52213e-183	2.02438e-183	2.12007e-183	-2.09824e-183	-3.03986e-184	-1.73011e-182	-2.88687e-182	1.41642e-182	1.24134e-183	1.7334e-182	8.40223e-183	-2.24012e-183	-1.82881e-182	7.68334e-183	-4.84682e-183	5.95968e-183	1.07114e-184	-3.01159e-182	8.4906e-183	1.75826e-184	-6.64522e-185	-5.38754e-184	-4.1795e-182	-6.74468e-184	7.4348e-183	9.81214e-184	8.30596e-184	2.57493e-181
-2.94344e-183	-5.16629e-184	2.8834e-184	3.28219e-183	1.21166e-183	2.29873e-183	-1.11831e-186	6.66099e-185	1.40748e-183	7.3276e-184	-1.28978e-184	-1.25262e-185	-1.59783e-184	-6.88379e-184	3.14333e-184	1.60023e-183	9.01304e-184	-2.93384e-184	3.24931e-184	1.22738e-184	-4.19465e-184	-9.16122e-184	-5.83265e-184	3.64925e-184	4.53663e-185	2.55817e-184	-1.13845e-184	-1.40602e-183	-3.98802e-184	-6.45679e-184	2.24449e-182
-5.82641e-185	5.60746e-185	-4.92529e-185	-1.02078e-186	-9.48679e-186	-6.27905e-186	-2.10751e-186	2.73384e-186	4.12928e-185	2.59721e-185	8.4169e-186	-4.14798e-185	5.89275e-185	1.97274e-184	2.59338e-184	-9.05614e-186	-2.77773e-185	1.1473e-186	-2.92232e-185	5.51523e-187	-1.09306e-186	1.18488e-185	4.9393e-185	2.72665e-185	-7.13216e-186	-1.69292e-185	-2.94205e-185	-7.67652e-185	-1.13541e-185	1.64379e-185	1.13332e-183
4.69317e-186	-7.49108e-187	1.00906e-185	5.80454e-186	2.34228e-186	9.3099e-186	1.49413e-186	1.06586e-185	1.16464e-187	-1.07489e-185	2.17424e-185	1.0387e-186	-6.21969e-186	2.05343e-185	-1.7206e-186	-9.63332e-187	-3.4482e-187	5.54008e-186	-1.93796e-186	1.62585e-186	1.6012e-187	-7.86981e-187	-2.25998e-187	1.09685e-186	1.93632e-186	8.08184e-187	-1.38109e-186	-1.404e-186	7.56273e-187	4.16153e-186	1.30393e-184
6.04795e-187	3.07848e-187	-4.82087e-188	-3.09952e-188	-1.97834e-187	1.9378e-188	2.37302e-187	1.84117e-187	2.11947e-187	9.24282e-188	-8.39934e-187	-2.92617e-187	3.97226e-187	-4.68891e-188	4.88246e-187	-4.35713e-188	6.15121e-187	1.51717e-188	-1.4002e-186	4.77269e-187	5.71344e-188	9.95093e-187	-1.68441e-186	7.44123e-187	6.1017e-188	2.89512e-186	5.78016e-187	-1.71433e-188	-2.42081e-187	2.43302e-187	1.40685e-185
6.95492e-189	2.64121e-188	1.28613e-189	-9.50496e-188	7.36206e-188	-3.56479e-188	-5.77796e-189	-1.56674e-187	-2.77097e-188	1.02041e-187	-9.37864e-188	-2.20252e-188	-7.57456e-189	-4.00567e-189	1.98385e-188	7.41241e-189	-3.90565e-188	7.31663e-188	4.24706e-188	-1.9558e-187	-3.39274e-187	-1.00827e-188	1.10097e-187	-1.94273e-188	-3.91516e-188	7.06107e-190	4.27452e-189	-1.72541e-189	2.70692e-189	-1.1748e-188	1.57528e-186
1.9273e-188	-4.06747e-190	1.08877e-189	1.33429e-190	3.33428e-189	-7.19072e-189	-6.95684e-189	8.04107e-190	5.08905e-189	1.88153e-188	4.65403e-189	-5.13973e-190	4.23083e-190	6.02306e-189	9.56378e-190	3.28914e-189	7.95407e-189	5.65258e-190	-1.07864e-188	-6.69203e-189	1.36833e-189	5.505e-190	-8.88945e-190	2.8579e-189	8.68809e-189	2.50312e-190	-5.66831e-191	-3.96781e-189	1.43611e-191	-5.64486e-190	1.24157e-187
6.96617e-190	-3.80563e-190	-1.26874e-189	-3.75832e-190	-2.08568e-190	-3.54948e-190	4.95317e-191	-4.05385e-190	7.36591e-191	5.04498e-191	-8.95599e-190	1.40247e-189	-5.71065e-191	-7.08632e-190	5.22134e-189	8.1081e-191	-7.25725e-191	9.42132e-192	2.79517e-190	-7.4761e-191	-2.24591e-190	1.18966e-189	2.6672e-190	4.12103e-191	-2.47682e-189	2.44032e-191	-1.3984e-190	-2.15162e-190	-1.34857e-191	9.50321e-191	1.73537e-188
-2.90837e-191	1.5366e-191	2.41889e-191	-5.40429e-191	-9.80008e-191	-3.64273e-192	-2.69851e-192	1.41439e-191	1.60639e-192	4.37835e-191	1.65715e-190	3.02571e-191	1.29229e-192	-8.4901e-192	1.72901e-191	3.76742e-192	7.15952e-192	2.65931e-191	3.20882e-192	5.85797e-194	6.99331e-192	-1.59325e-190	2.14134e-192	2.44248e-191	-2.93714e-191	-1.95991e-193	-1.13341e-191	5.61014e-191	9.71055e-191	-1.81333e-191	9.55515e-190
-9.65989e-193	-1.91239e-192	1.71767e-192	2.21558e-192	-1.08693e-192	-1.24782e-192	-1.03266e-192	-2.44914e-192	-3.37018e-192	-1.18466e-192	-2.88628e-192	1.26732e-192	8.70782e-192	3.16421e-192	1.69314e-193	-1.1401e-193	6.6166e-192	-9.14668e-194	-2.09568e-193	6.85388e-192	3.37079e-193	3.71651e-192	1.8188e-192	-2.23282e-192	-5.64372e-193	2.08875e-192	-2.45929e-192	4.18824e-193	2.13666e-192	-1.0371e-191	7.34076e-191
5.86694e-196	-3.60241e-194	3.05615e-194	-1.31132e-193	4.80048e-193	2.16873e-194	-1.99517e-193	7.92087e-193	8.38428e-194	-1.10215e-193	4.52042e-195	-2.41739e-194	5.74673e-193	3.93475e-194	1.20313e-193	-3.41361e-193	-1.45134e-193	5.00921e-193	9.66172e-194	2.97569e-194	3.27077e-193	1.91688e-193	-3.29075e-193	1.45453e-192	7.59627e-193	5.47773e-194	-2.73613e-194	-1.71932e-194	-6.71227e-193	6.9652e-194	7.66473e-192
9.47734e-194	4.07792e-196	5.13391e-196	-5.90421e-194	3.8817e-194	-5.94675e-195	-5.26412e-194	-3.0172e-195	6.92026e-194	9.79107e-195	1.7265e-194	-1.71621e-194	1.86958e-193	-8.69488e-197	-5.2064e-195	1.4507e-194	2.79146e-195	3.57068e-196	2.33751e-194	-2.9373e-194	-8.28224e-198	-4.96742e-195	-2.30033e-194	2.04762e-194	2.70441e-194	1.5671e-195	-3.64432e-195	1.42997e-194	2.30514e-196	1.5526e-194	7.42002e-193
-3.68127e-196	2.02507e-195	-5.62174e-195	3.2853e-195	4.65591e-195	8.30473e-196	-5.37385e-195	5.25744e-195	-1.49465e-194	3.96323e-195	1.53033e-195	3.96921e-196	-4.26581e-196	2.64962e-195	-1.8465e-195	-1.66497e-194	1.25522e-195	5.31388e-195	5.74236e-197	2.40893e-195	5.46256e-196	5.23267e-196	-1.29333e-196	-2.69709e-195	3.10644e-195	-1.40701e-196	1.62869e-195	1.51937e-194	-2.25496e-195	-2.77293e-196	1.0536e-193
-1.03906e-197	1.57389e-195	-2.33582e-196	2.01858e-195	7.48266e-196	-3.16425e-196	-1.3055e-196	-1.91378e-197	-2.09601e-196	1.10367e-196	3.869e-197	1.26905e-196	1.60206e-196	1.17643e-199	-3.48729e-197	7.66591e-197	-1.2643e-197	-1.12821e-196	-2.30744e-196	-1.19387e-196	3.99603e-196	3.80845e-196	8.26912e-198	-1.95937e-196	-4.16241e-196	-1.65889e-196	3.3845e-196	-1.07833e-196	-3.90015e-196	2.105e-197	8.70796e-195
8.73957e-199	1.66556e-198	2.13341e-197	-4.16369e-197	-1.11101e-197	-2.43449e-197	9.19976e-198	3.44477e-197	-7.16863e-197	1.39648e-197	1.60072e-197	-4.70616e-197	1.85932e-198	-2.7282e-197	-6.54592e-198	1.17026e-196	-2.74388e-198	3.54817e-197	-1.5299e-197	9.84489e-198	1.09788e-196	-1.72411e-198	2.39596e-197	-3.90528e-197	1.81212e-197	2.15181e-197	5.92252e-198	-3.03916e-197	-6.46982e-198	-2.92713e-198	7.6929e-196
8.73726e-200	5.91573e-199	1.24113e-199	-6.34171e-198	-1.34895e-199	1.11981e-198	-1.98402e-199	2.58543e-200	1.24194e-199	-6.17891e-199	-1.27924e-197	-9.21642e-199	-3.31418e-199	-8.95349e-200	-2.73225e-199	7.49817e-198	-2.55775e-198	-5.16737e-198	-5.70967e-198	-7.68822e-200	1.04641e-198	1.62802e-199	-8.15081e-199	-1.66126e-199	-6.67947e-198	7.21609e-199	-5.99898e-199	-7.60929e-199	-2.25442e-199	1.41657e-198	5.73781e-197
-1.6721e-199	-1.97959e-199	-5.84364e-200	-2.75712e-199	1.80711e-198	2.88697e-199	5.7593e-199	2.23963e-199	-6.5013e-200	-7.42319e-200	-8.67742e-200	-5.13286e-200	-5.7673e-200	-3.3516e-200	5.73512e-200	1.96333e-199	4.41375e-200	4.38198e-199	1.52028e-199	5.28189e-200	-3.57093e-199	-1.57184e-199	-1.17242e-199	-2.42752e-200	-2.83737e-199	-9.18072e-201	2.85839e-199	-1.12028e-199	7.11528e-200	2.02851e-199	6.525e-198
2.35094e-200	3.39002e-201	1.73811e-201	-1.93218e-200	5.13448e-201	-1.04447e-200	-3.48727e-201	3.38273e-200	6.28699e-200	3.12401e-200	-4.69915e-201	1.86502e-200	-3.27448e-201	-9.517e-201	2.42028e-200	2.12176e-200	-2.68619e-200	6.14182e-201	2.17639e-201	-4.20708e-200	9.91217e-200	1.1966e-200	-9.5573e-201	-1.02339e-200	-1.01095e-201	-5.93752e-200	-1.6263e-200	-4.09695e-201	-1.29485e-200	-8.91312e-201	5.87262e-199
-8.91912e-203	2.24833e-201	-3.63144e-201	-1.986e-202	1.06095e-201	-6.84925e-201	1.04913e-202	5.28814e-202	-6.7509e-202	-2.60281e-201	5.47394e-202	-1.01561e-201	-1.22592e-201	1.97584e-202	-1.73172e-201	-2.67797e-202	1.63812e-201	-6.89982e-202	1.38278e-201	3.33974e-202	-3.72963e-202	-1.13623e-201	-4.81771e-201	3.23804e-201	3.97837e-201	-1.25216e-201	-2.19514e-201	-1.544e-203	3.67756e-201	-1.11784e-201	4.88217e-200
1.80499e-202	2.92348e-203	-6.47671e-203	4.72718e-203	7.34131e-203	-3.76145e-203	-1.22813e-202	5.5344e-202	-8.79606e-203	-3.07413e-203	-1.68792e-202	-1.63219e-201	-8.63011e-203	5.65642e-203	-1.1818e-202	4.27076e-202	4.40432e-203	-1.54271e-202	8.9164e-202	2.20573e-203	-9.61113e-203	1.4534e-202	6.05468e-203	6.88475e-203	-8.80628e-203	-1.25878e-203	-1.20271e-202	3.41524e-204	-1.43848e-201	-2.56934e-203	6.88823e-201
1.57396e-204	8.59764e-204	-2.51585e-204	2.99835e-204	-1.98977e-204	-6.91763e-204	-6.57362e-203	-8.51508e-204	-3.96544e-204	1.50314e-203	-7.23419e-203	-1.56389e-204	1.28361e-204	8.10163e-205	-9.57631e-204	-2.04414e-203	-1.80965e-203	-1.2321e-203	-3.49054e-203	3.62089e-205	-7.64146e-205	1.01343e-203	-4.6113e-204	-1.00018e-202	9.14758e-204	4.41923e-203	-4.02007e-203	1.20076e-203	-6.34198e-204	5.24977e-206	5.17014e-202
-1.58982e-204	1.51142e-204	-7.53902e-205	-2.91697e-204	-1.2175e-205	-4.00817e-205	5.11572e-204	9.26038e-204	1.53209e-204	-2.94176e-205	-1.08563e-204	4.27638e-204	-3.17494e-205	-9.22621e-204	5.2439e-205	2.72481e-205	2.7002e-206	-4.54958e-205	-1.62888e-206	-7.56503e-205	1.58808e-204	3.88405e-205	4.07594e-205	7.98818e-205	-1.23704e-204	-1.11695e-205	6.6601e-205	-7.04812e-205	-1.87821e-204	-4.22656e-205	4.86577e-203
4.72042e-206	-1.30499e-205	1.96024e-206	-5.40178e-207	4.19162e-206	1.67426e-205	5.86057e-206	1.89782e-205	9.41132e-207	-2.67389e-205	-7.32029e-207	-2.15831e-206	-9.86267e-206	-9.10263e-206	-2.4781e-206	4.24556e-206	1.51445e-205	6.64441e-207	-1.75151e-206	-1.48915e-206	-4.92312e-205	1.19595e-205	-1.69345e-206	-1.30349e-205	-3.6208e-205	4.40689e-205	-3.83718e-205	4.41938e-206	6.45075e-205	-2.04176e-205	4.25265e-204
-4.85455e-208	7.78645e-207	-4.74049e-207	1.22523e-206	-8.8811e-207	-4.76301e-207	1.41006e-207	-8.06817e-207	1.19096e-206	-1.61991e-206	1.79476e-206	-1.06458e-207	-4.98213e-207	9.37551e-207	1.49308e-207	5.79895e-208	-3.95767e-206	3.99784e-207	5.62032e-208	-2.75563e-207	8.49937e-207	-1.18421e-206	2.37096e-206	-1.69451e-206	5.72486e-206	-1.28139e-206	-7.96052e-207	4.69348e-207	8.61227e-207	2.19812e-206	3.33137e-205
-2.97161e-208	9.99571e-209	-1.30492e-207	-1.0236e-207	-2.07296e-209	-9.84585e-208	-4.29499e-210	6.6436e-209	-7.80299e-208	3.0988e-207	-2.65787e-207	-1.35792e-207	1.47665e-209	5.00854e-208	-1.95696e-208	1.73553e-207	-3.2848e-207	-1.22856e-207	-1.68187e-208	-4.35824e-209	-1.47611e-207	-7.30375e-208	1.44996e-207	3.29771e-208	3.28435e-207	2.38133e-207	1.49856e-208	1.33945e-210	1.5726e-207	-2.58487e-208	3.05027e-206
-5.2708e-209	-1.18776e-209	-2.89805e-209	-6.75946e-209	-5.08934e-209	-6.42487e-209	3.32067e-208	2.43764e-209	3.7294e-209	1.42641e-209	-2.30659e-208	-1.04829e-208	1.00727e-210	1.34409e-208	2.65663e-208	-3.97828e-209	1.49568e-210	5.88061e-210	-1.46239e-208	-4.66587e-209	-1.65932e-208	-1.3436e-208	1.08152e-208	-5.89142e-209	3.92373e-209	1.83711e-208	8.30476e-209	4.01742e-210	-2.67984e-209	-8.6592e-209	2.55169e-207
1.37498e-209	1.61177e-210	-3.40402e-210	-9.0052e-211	-4.8405e-209	7.55039e-210	-5.3583e-210	6.35024e-211	7.15045e-211	7.39136e-210	-4.58733e-210	3.4761e-210	-5.84807e-210	-4.73165e-210	6.79179e-210	1.13638e-210	3.37117e-211	-1.87808e-209	-6.61953e-209	-3.34083e-210	-6.33997e-210	5.41643e-210	1.3539e-210	-3.15651e-211	-6.5902e-210	-9.34475e-210	-2.93549e-211	-3.42802e-210	-1.17031e-209	-7.78178e-210	2.57514e-208
1.73793e-211	2.10784e-210	-1.74658e-210	-2.20293e-211	-1.63674e-211	7.82297e-212	-2.22568e-210	-1.93199e-210	2.65237e-211	3.39998e-210	-8.95768e-212	-7.20273e-211	3.83241e-211	-1.4066e-210	6.09759e-212	6.45507e-210	-1.24678e-210	1.25806e-211	2.35421e-211	-2.32321e-211	2.12118e-211	-3.48399e-212	-1.87037e-210	5.81608e-212	-8.89479e-212	9.92979e-212	-2.56948e-210	-9.43084e-211	-6.45762e-211	-2.09296e-211	3.00007e-209
1.64364e-212	-8.78278e-211	-6.15464e-212	-3.22929e-212	2.39067e-212	-2.75855e-213	3.76766e-213	1.23634e-211	-1.23325e-212	2.96991e-212	5.4881e-212	9.99316e-212	1.25348e-211	1.69729e-212	-2.45669e-211	-2.11207e-211	5.41838e-212	3.99794e-212	7.04618e-213	-4.68001e-212	-2.68721e-213	1.18925e-211	9.81247e-212	-4.74802e-212	-5.15804e-212	-2.23852e-213	1.97835e-211	-6.85614e-212	9.24978e-212	-1.73725e-211	2.94033e-210
4.93405e-213	1.0829e-213	-4.71436e-213	-2.23817e-214	-2.9939e-214	-2.03701e-212	-7.15878e-215	1.62495e-212	-8.9342e-214	-1.69075e-214	-1.49255e-212	-1.65731e-212	3.02925e-213	-2.76153e-213	-3.35436e-213	1.24665e-213	-3.07059e-212	9.17016e-213	7.68495e-213	3.03985e-212	3.02815e-212	-2.39104e-213	2.40579e-213	1.32117e-213	9.37396e-214	-8.52314e-214	-1.36809e-213	-1.48406e-213	-1.88233e-212	3.48715e-214	2.29072e-211
-2.75377e-214	3.57326e-214	5.20724e-215	-4.59891e-213	1.03815e-214	-1.47545e-213	-5.29618e-214	1.37475e-213	2.43386e-217	-2.40803e-214	-1.36994e-213	6.80128e-214	-1.20951e-214	-1.42998e-214	1.47958e-214	1.21133e-213	1.72689e-214	-3.94906e-214	3.63205e-215	3.68545e-214	-1.69632e-214	-1.79329e-214	-3.17043e-213	5.18278e-214	3.39362e-214	-4.04102e-214	4.11278e-215	8.64385e-214	5.67196e-216	-8.2666e-214	2.01731e-212
-2.049e-215	2.08928e-215	-2.015e-214	-1.70884e-216	-8.67197e-216	1.89285e-214	1.84953e-214	1.48314e-214	1.41994e-214	2.12932e-215	2.04471e-215	4.62965e-214	-3.5763e-215	2.01679e-214	8.82503e-216	-1.35423e-214	-1.69515e-215	-6.79719e-216	-2.12844e-214	-6.48941e-215	-9.56196e-215	-2.38791e-215	2.68325e-214	4.56923e-216	5.94761e-216	-4.40248e-215	-2.21905e-215	-5.2125e-215	-1.40225e-215	1.77727e-214	2.81412e-213
-4.86623e-217	1.92093e-216	3.94939e-218	8.15178e-217	1.04274e-216	2.2324e-215	-1.26346e-215	-1.96703e-217	3.42637e-216	-1.48345e-216	-8.63585e-216	6.70537e-216	8.93442e-216	-3.70656e-216	8.4617e-216	-1.54452e-216	-3.11554e-216	5.07292e-216	4.12164e-216	4.24952e-216	5.46344e-217	7.67011e-216	1.17939e-216	-5.93453e-216	6.68676e-216	2.09793e-216	1.38364e-215	-1.18831e-216	-2.0565e-216	-1.53263e-215	1.55441e-214
1.00782e-216	5.62474e-217	-4.94031e-217	-1.26261e-217	6.71149e-218	7.90725e-218	-8.09535e-217	-1.00095e-217	1.53149e-216	7.02736e-218	-3.43317e-217	1.73983e-217	2.43064e-217	5.19514e-217	1.09643e-216	6.74186e-218	-7.0989e-217	1.62499e-218	-4.97707e-217	-4.21456e-216	2.30697e-216	-1.42981e-217	-2.37896e-219	8.66533e-219	4.44818e-217	-1.11018e-216	-1.82117e-216	-7.30192e-218	6.92661e-217	-5.88018e-217	1.99212e-215
1.60191e-218	-1.16202e-218	-1.35615e-218	-7.67868e-219	5.20098e-218	7.13049e-219	-6.95208e-218	-4.4253e-220	-1.85361e-218	-3.06355e-217	8.83615e-219	5.57199e-219	-9.82109e-219	-1.11421e-218	1.91464e-219	1.60138e-218	1.06986e-217	1.32361e-217	3.77868e-218	3.21475e-218	3.55743e-218	-2.00861e-218	1.98659e-217	5.92586e-218	1.10097e-217	2.15646e-218	-9.10311e-218	3.2428e-219	-5.64809e-218	2.07453e-219	1.46352e-216
1.15738e-219	-3.69219e-219	6.7997e-219	-4.39787e-219	3.76872e-219	-9.70219e-219	-5.36972e-220	-6.71093e-219	3.53803e-219	-3.04315e-219	-3.52351e-219	-5.89921e-219	-5.08006e-219	-3.19785e-219	-2.16912e-219	2.72773e-218	6.50453e-219	6.39933e-219	-1.31261e-218	-1.82433e-218	-8.02483e-220	-1.9504e-219	6.84484e-219	-7.81806e-220	3.69144e-219	-1.05404e-218	5.3028e-219	-2.55161e-219	-9.41701e-220	5.09871e-219	1.73274e-217
1.34628e-220	-1.78285e-220	-4.30227e-220	2.53835e-221	3.85951e-220	9.72287e-220	-5.03665e-220	1.24492e-220	-1.00004e-220	1.13521e-220	-9.47299e-220	4.1703e-220	8.04561e-220	1.97684e-219	-9.96865e-221	9.43463e-221	6.61307e-220	1.11144e-219	-2.11087e-221	6.17437e-221	-4.57666e-220	2.04015e-220	1.09907e-221	-5.94329e-222	-3.54772e-221	1.88917e-220	-4.35121e-220	4.08918e-221	2.89567e-220	-9.23651e-220	1.1756e-218
-8.65303e-223	-2.36186e-221	-1.41562e-220	-5.44852e-221	5.34118e-221	-4.02761e-221	8.72254e-223	-6.52397e-222	-2.05107e-221	-5.35219e-221	4.34006e-221	-8.7762e-221	-1.06227e-220	-1.9846e-221	1.41606e-220	-1.47775e-221	-3.35456e-222	-2.95142e-222	-2.15985e-220	3.64034e-222	2.06513e-221	-1.39438e-222	1.96857e-221	7.53075e-222	-2.32505e-221	6.74291e-221	1.37522e-221	-9.46029e-223	3.98938e-223	1.72702e-221	1.20751e-219
-1.7935e-222	1.46995e-222	5.23378e-222	-2.19043e-221	-2.3787e-223	-9.68355e-223	5.3496e-224	-4.93379e-223	8.39682e-222	3.73686e-223	-1.4751e-222	1.33934e-224	-2.35505e-222	-1.93228e-222	-2.7842e-222	2.95472e-222	5.9295e-222	-1.11789e-222	-1.37143e-223	-1.05262e-223	-5.4836e-222	-1.34049e-222	-4.8721e-223	5.09208e-222	-3.07059e-222	-6.88384e-222	-1.68563e-222	1.67401e-222	2.44829e-222	-3.53739e-223	8.82492e-221
-6.99992e-223	-9.64075e-223	-4.15118e-224	-1.95468e-222	-3.43715e-223	2.0452e-224	1.22888e-223	1.3624e-224	3.32335e-223	1.10544e-224	1.88635e-223	-7.23981e-224	-6.574e-223	2.72538e-223	-4.13691e-223	6.11876e-223	1.20963e-222	-1.24545e-224	-1.85142e-224	-1.12749e-223	-1.99814e-223	5.59734e-223	3.56537e-224	5.54836e-225	-1.22016e-224	1.09889e-222	-3.08859e-223	5.24253e-223	-1.60331e-224	4.51431e-223	1.12866e-221
6.1858e-224	4.60455e-224	-8.90356e-224	2.73618e-223	-7.06466e-224	1.27206e-223	-2.11126e-224	1.19209e-224	8.39242e-225	-1.62721e-225	-8.23064e-225	7.16292e-224	-4.74353e-224	-4.04543e-224	4.8504e-225	-3.1701e-224	2.17849e-224	-9.75667e-226	-8.35815e-225	-3.30228e-224	1.75659e-224	-9.42572e-225	2.89345e-223	-3.07237e-226	2.63701e-224	-1.7078e-224	-5.87675e-225	-8.09546e-225	1.21533e-224	1.79677e-225	1.36792e-222
8.63425e-227	1.04818e-225	-4.60432e-225	-4.31575e-225	-1.86682e-225	-4.81727e-226	1.62581e-225	5.63631e-225	-1.06268e-226	-4.55725e-225	2.46792e-224	3.66511e-227	-1.86825e-226	2.63484e-227	8.12528e-226	-9.92327e-226	6.22338e-226	-9.94464e-227	7.23816e-228	1.34727e-225	-5.90728e-226	1.34442e-225	-2.23895e-225	1.93721e-225	1.42809e-226	2.22467e-225	-6.79867e-225	-2.87891e-227	4.26391e-226	5.82747e-226	6.94543e-224
8.85308e-226	-7.4194e-227	2.88973e-226	1.18811e-227	6.14031e-226	9.85515e-227	9.39718e-227	1.41127e-225	-8.34924e-227	2.20106e-227	1.94734e-227	1.47762e-226	3.11008e-226	4.13755e-226	2.00365e-226	8.59741e-228	2.98404e-227	-1.85521e-226	4.81512e-227	-3.10382e-227	2.01567e-226	4.31197e-228	3.40622e-226	-6.16483e-226	-1.13351e-225	9.24029e-226	5.60671e-227	-2.8239e-226	1.77154e-226	-4.99208e-226	9.21454e-225
1.28358e-228	6.85834e-229	-2.10802e-226	-1.24891e-226	-1.22403e-226	2.69407e-229	-5.79904e-227	3.65163e-228	1.42518e-227	1.87825e-229	2.11305e-227	-1.78105e-228	-4.65833e-227	2.46157e-227	1.31007e-227	1.23741e-227	3.25651e-227	3.34794e-227	-1.14534e-227	1.92606e-228	-2.34408e-227	1.45812e-226	1.07914e-227	4.83664e-227	-1.3292e-227	2.88967e-227	3.71135e-229	-1.64332e-227	9.45606e-228	-1.04194e-227	1.0427e-225
3.07695e-229	-7.8773e-229	-1.85377e-228	-1.32562e-228	4.24187e-229	-1.50332e-228	-7.40581e-229	1.95928e-228	-4.87644e-228	6.34535e-229	2.25901e-230	-2.47032e-228	-9.61619e-229	-1.66473e-228	2.90503e-229	7.24297e-229	2.9074e-229	-4.29867e-228	2.53315e-230	-2.01107e-229	-6.31213e-229	5.78252e-228	2.00295e-228	5.21091e-228	-4.19888e-228	2.14595e-228	-1.67002e-229	-2.48001e-227	8.99339e-228	-2.33077e-228	8.16268e-227
-1.85891e-230	1.45571e-229	-6.34974e-230	7.86419e-230	-2.82852e-230	6.62501e-229	6.09941e-230	-7.289e-229	-2.52241e-229	4.25483e-229	4.68447e-230	-1.88846e-229	4.15623e-229	-8.14944e-230	-1.12496e-231	-1.93324e-229	6.38584e-229	7.00985e-230	-1.37014e-230	4.34469e-230	6.69554e-230	-6.3549e-230	4.19446e-229	-1.18376e-230	-4.14498e-229	1.70094e-230	5.90225e-229	8.21205e-230	-4.84187e-230	3.40424e-230	5.90589e-228
-4.32625e-230	-2.90866e-230	-2.07961e-230	-9.26856e-232	-2.68778e-230	-6.95433e-231	5.81786e-231	4.5461e-232	1.57707e-231	3.97115e-232	1.57507e-230	-2.10235e-231	-2.21567e-231	5.86521e-230	-4.98692e-230	2.14533e-231	1.15377e-230	7.14744e-230	-4.70725e-231	-1.41914e-230	3.56231e-231	-1.34806e-230	3.09758e-230	7.23382e-231	-2.49594e-230	-2.18454e-231	6.85977e-230	3.42909e-231	4.70663e-230	-3.85489e-231	5.74142e-229
4.47792e-231	9.45347e-232	-2.07264e-231	-1.23982e-231	1.08991e-231	2.67898e-231	-1.80889e-231	3.46069e-233	-7.86679e-233	-5.72475e-232	2.05746e-232	1.71356e-231	3.39297e-232	-3.45891e-232	9.0495e-234	-8.07714e-233	3.09418e-231	-3.84006e-232	6.03744e-232	-1.05896e-231	-7.18224e-233	-1.59999e-230	7.92993e-231	-2.67738e-232	-2.91092e-232	5.21714e-232	-1.49494e-231	-7.25595e-232	-5.43396e-232	5.24752e-231	5.59281e-230
-2.51589e-232	-4.21968e-232	3.84581e-234	8.315e-235	1.36643e-232	-1.0943e-232	9.65701e-233	-6.2376e-234	-1.80201e-232	2.99743e-233	-3.7724e-233	-7.27404e-233	2.27177e-232	9.18738e-232	-1.44157e-231	1.58948e-233	1.08268e-232	2.66347e-232	2.14719e-232	-1.79289e-232	1.50917e-232	-4.11522e-232	-8.57585e-232	5.88463e-233	-3.44134e-233	5.04658e-232	-5.25098e-233	2.4433e-232	-2.23396e-233	-3.94498e-233	7.09633e-231
-3.75624e-234	1.1984e-233	1.94697e-233	4.45795e-234	-4.8246e-235	-1.21609e-234	-3.29649e-234	-3.92464e-233	-4.23398e-234	-5.68458e-234	1.65828e-233	-2.02355e-233	6.33605e-234	-2.2322e-233	-3.12032e-233	-1.05786e-233	-1.16242e-233	3.88133e-234	-5.07975e-233	7.58859e-235	-1.18519e-234	3.32643e-234	4.03124e-234	5.49786e-233	-5.65261e-234	3.31417e-235	-3.01817e-233	1.30746e-234	-2.12994e-233	-9.30589e-234	3.99748e-232
-4.05164e-236	2.40236e-235	8.29929e-235	1.41141e-234	2.88249e-235	6.02229e-236	1.15801e-234	-4.32761e-235	5.44717e-235	-1.04363e-235	2.26455e-235	-1.27643e-234	5.86529e-236	-1.43713e-233	-9.57374e-235	-3.46744e-235	-1.37153e-234	2.772e-234	-2.78822e-234	1.35386e-234	-8.28369e-235	8.71602e-235	7.65037e-234	2.17611e-234	-8.89218e-235	-6.17816e-235	3.92126e-235	8.62156e-235	-9.79308e-235	-1.78942e-234	4.76895e-233
-5.8202e-235	-1.87485e-235	-3.57269e-236	3.24462e-236	-1.30342e-235	2.00682e-235	-5.82658e-236	6.99649e-236	-3.70592e-236	3.76837e-236	2.00514e-235	1.14218e-236	1.03024e-235	6.24483e-236	-4.70258e-235	3.14907e-236	2.51177e-236	-4.61909e-237	-4.44691e-236	-3.644e-236	3.98686e-236	5.66824e-235	-8.3589e-236	-9.84067e-237	9.85619e-236	-1.15109e-234	-1.53011e-235	1.49734e-235	1.60635e-235	2.19869e-236	4.79662e-234
1.89836e-236	1.64259e-238	3.33277e-238	-1.27806e-236	5.94892e-238	-2.85724e-236	-1.35628e-237	3.51965e-236	1.97545e-236	1.59169e-237	6.9152e-237	-1.08608e-236	-4.31246e-236	-1.91207e-237	-2.53299e-236	2.87012e-237	-5.9073e-236	1.3306e-235	2.74425e-237	-2.10387e-236	-2.85042e-237	3.02834e-238	1.57982e-236	1.73782e-237	3.22262e-236	-2.56799e-237	1.17507e-237	-1.16894e-237	1.09486e-236	6.94418e-237	5.01976e-235
-1.62196e-237	-4.86064e-238	4.9447e-237	-3.21656e-237	3.57549e-239	-6.8633e-239	-2.89322e-237	3.3701e-237	1.03843e-237	-8.64587e-238	-8.32945e-238	-9.74989e-239	-3.41215e-237	-2.82222e-237	-2.9709e-238	1.98679e-237	2.33187e-238	1.37565e-238	5.60869e-238	8.79175e-238	7.15065e-238	-2.33335e-239	-2.86542e-237	5.2828e-237	-2.45173e-237	6.26749e-237	-2.05555e-238	1.68675e-237	-1.04934e-237	6.81711e-238	5.10287e-236
2.36514e-238	-1.39528e-238	4.89244e-238	-5.52198e-239	-6.73726e-239	-3.08433e-238	9.00125e-239	-6.61437e-239	-4.76743e-238	-1.0797e-238	5.66246e-239	8.77219e-238	-1.03202e-239	2.2262e-238	-1.09631e-238	1.02919e-238	-2.56581e-238	1.65131e-239	-9.92303e-239	1.08775e-238	-7.02442e-240	-1.42658e-239	-4.76909e-239	1.31532e-238	-1.05167e-238	-2.10546e-238	-3.89831e-240	-4.03636e-239	-1.59247e-239	-2.88223e-239	4.50285e-237
-6.89967e-241	-1.9112e-239	-1.03141e-239	7.82673e-240	1.18637e-240	-5.73277e-240	-3.08638e-240	2.11611e-239	9.60419e-241	-3.40437e-240	-5.42145e-240	-1.57716e-240	3.90712e-239	-3.41855e-239	-4.05485e-240	-9.43328e-240	2.0565e-239	-5.58433e-240	-2.19515e-239	2.90055e-239	1.56659e-240	4.59148e-240	-2.57856e-240	7.70171e-240	1.39176e-240	6.0175e-240	-7.71698e-240	3.16919e-240	8.67761e-240	-6.20558e-240	2.93941e-238
3.74629e-240	-9.93518e-243	-1.47639e-241	-1.54804e-240	-1.10584e-241	-1.26668e-240	1.39314e-241	-2.60593e-241	9.79275e-242	-1.36446e-240	2.8197e-242	-3.34898e-241	-1.91398e-240	2.11742e-240	-1.76558e-240	2.22464e-240	-7.20714e-241	8.16749e-241	2.90397e-241	3.15665e-241	-3.53979e-240	2.50784e-240	1.67348e-240	1.89169e-241	-1.67176e-241	5.38488e-241	-2.62013e-241	2.18109e-240	2.48624e-241	-2.30212e-240	3.28295e-239
-2.75188e-242	-9.22631e-242	-2.15257e-242	-4.2253e-242	1.53238e-242	-4.5262e-242	1.09928e-241	3.39242e-243	-9.15734e-242	-5.09944e-242	3.91608e-241	-2.12872e-242	5.57863e-244	3.30522e-242	-3.04094e-241	-1.1216e-242	-1.04943e-242	-1.7916e-241	-2.25925e-242	2.85847e-243	7.83808e-241	-2.83113e-242	-6.59726e-242	-4.68775e-243	-4.71979e-242	-1.90661e-241	-1.8196e-242	2.81637e-241	6.80037e-242	1.9562e-243	2.96739e-240
-2.97645e-242	-2.28048e-242	2.52182e-243	-6.9185e-243	-3.0622e-243	-1.81114e-244	-2.07235e-243	-7.04913e-244	2.54288e-243	1.11449e-242	-4.7758e-243	-5.96211e-243	6.05496e-244	-1.47433e-242	6.40798e-243	1.88721e-243	-2.53312e-243	2.94516e-242	-1.29324e-242	3.00789e-243	7.81709e-243	-7.44439e-244	2.55547e-242	-5.73893e-243	5.74163e-243	2.36664e-242	1.31294e-242	-9.21109e-243	-1.21644e-243	-5.47049e-243	2.62315e-241
-1.46186e-243	3.0572e-244	6.4625e-244	2.19155e-243	2.77473e-243	-3.31295e-245	-5.38956e-244	2.22108e-244	1.13577e-243	2.27752e-244	-4.03695e-245	-2.74557e-243	-1.30497e-244	3.96644e-244	5.01279e-244	-2.21618e-245	-4.50604e-244	3.42641e-243	4.01158e-244	-2.17949e-243	3.50027e-245	-4.58275e-245	-5.77618e-243	-3.44659e-244	-1.37389e-243	3.23918e-244	-1.16641e-243	-1.7857e-244	-1.70654e-243	-1.23913e-244	3.09069e-242
-3.08373e-245	-5.3562e-245	-4.53791e-245	-1.26028e-244	6.26569e-245	4.29655e-244	-2.47802e-245	2.72299e-245	-1.57122e-244	3.4628e-244	-1.62534e-245	-4.0778e-245	1.49658e-244	-1.93355e-245	5.28435e-246	1.03457e-244	-1.27752e-244	-1.59042e-245	5.08706e-245	8.9641e-245	-4.25801e-245	-1.19867e-244	3.35195e-245	-3.70306e-245	-3.39348e-244	6.23656e-245	-8.9038e-246	3.73827e-245	-1.53264e-244	-1.49973e-244	2.9067e-243
1.32323e-246	-1.46309e-246	1.99832e-245	-1.64191e-246	5.43349e-247	3.50391e-246	-2.9178e-246	-1.76164e-245	-2.76457e-247	1.08996e-245	-1.2654e-245	1.43348e-246	2.17006e-247	-2.36125e-246	2.04504e-246	5.52069e-247	5.38462e-246	-4.05149e-247	7.74918e-247	3.24904e-245	-1.0064e-245	-1.75762e-246	-5.74828e-246	5.54738e-246	-1.13489e-245	-5.95238e-247	4.47786e-246	5.95391e-246	6.91311e-245	1.76177e-246	2.34873e-244
-2.02416e-246	-8.92685e-247	-6.73882e-247	-6.65072e-247	1.77993e-247	-3.03127e-247	-2.26953e-246	-1.00438e-247	9.26739e-247	-3.03715e-247	-1.09562e-246	-8.92962e-247	-1.36378e-246	-5.93494e-247	-6.54768e-247	-1.98424e-246	7.68169e-248	-7.97407e-247	-7.672e-247	-7.00126e-247	6.87695e-246	6.22106e-247	-5.08581e-248	3.11461e-246	1.50622e-246	5.44622e-247	-2.03269e-248	-2.12686e-248	-2.23945e-246	-1.18299e-246	3.34431e-245
-6.97309e-248	-6.71175e-248	-1.88849e-248	5.62454e-248	7.72254e-248	-1.40628e-248	-2.47144e-248	3.27213e-248	3.30616e-247	2.32269e-247	2.4219e-247	1.65192e-249	1.12023e-247	6.19699e-249	-2.71155e-248	4.33508e-247	-7.92261e-250	2.1941e-248	3.55957e-248	1.39919e-248	3.24477e-247	1.60118e-249	-2.41869e-247	-1.2975e-247	1.34388e-248	1.794e-247	-1.42086e-248	-2.98498e-248	-2.90412e-249	7.27562e-248	2.82885e-246
-1.81595e-248	6.71516e-249	8.23328e-249	1.11463e-249	-9.32619e-249	-8.62355e-249	-2.01062e-248	-4.74221e-250	3.34389e-249	7.72169e-249	-7.0958e-250	-5.49105e-249	3.08893e-249	1.37135e-249	-1.37128e-248	1.10895e-249	-4.0304e-250	-6.75192e-249	-1.69161e-249	1.41042e-248	-3.08914e-249	-2.94461e-249	-2.96943e-249	-6.63486e-249	-9.32529e-251	-2.23618e-249	7.19346e-248	3.92335e-249	2.89314e-249	6.58532e-249	2.35556e-247
1.3198e-249	-1.9605e-250	6.94076e-250	-7.6614e-250	1.27255e-250	1.53202e-249	6.96027e-250	4.28879e-251	3.46569e-250	-4.25055e-250	-1.90617e-250	1.10488e-249	-3.22336e-250	-2.68464e-251	1.23765e-250	-3.6926e-249	-2.76794e-250	-9.11023e-250	8.62354e-250	1.41113e-249	-1.4694e-250	-1.29614e-251	-2.64231e-250	-4.5067e-250	8.70547e-250	1.19224e-250	-1.13508e-249	-4.51275e-251	-1.17768e-249	3.15636e-250	1.96063e-248
1.96248e-250	1.60381e-251	-1.58903e-250	-1.31004e-251	-4.95831e-251	6.59589e-251	-2.83262e-251	-7.28214e-251	2.72534e-251	5.08952e-251	1.84582e-250	6.30771e-251	-1.94026e-250	-1.35251e-251	-1.18595e-250	-5.34661e-253	2.29778e-251	1.99584e-251	1.13763e-250	-1.49974e-252	-2.53679e-250	1.14899e-251	1.45188e-250	3.47519e-252	-2.80404e-250	3.7513e-253	-4.80752e-251	-2.10728e-251	7.44666e-251	1.24936e-251	2.26239e-249
-5.87428e-253	3.00459e-252	-4.26601e-253	4.23031e-253	1.47269e-253	-1.50532e-252	1.46012e-251	5.66525e-252	8.97094e-252	-5.4104e-253	-5.22043e-254	5.89435e-253	1.77104e-253	-7.07272e-253	1.566e-252	2.36127e-251	1.08236e-251	1.7392e-253	-3.8239e-253	-1.19015e-251	1.63147e-252	-2.546e-252	-2.58829e-252	1.13298e-251	-9.17729e-252	3.37773e-252	-1.23328e-252	-6.41201e-252	-3.60897e-253	1.15823e-251	1.36098e-250
4.43447e-253	-1.75823e-253	-3.1073e-253	-1.43704e-252	-8.16591e-254	-7.12836e-254	-7.82121e-253	2.99089e-254	-8.20476e-253	1.21263e-253	-2.39304e-253	-3.49054e-253	2.4618e-253	3.14971e-253	5.88031e-254	2.03181e-253	3.23181e-252	4.44468e-255	-5.61199e-253	-1.41223e-252	-3.5976e-253	1.85867e-252	-2.74368e-255	-1.35998e-252	2.22972e-253	2.80214e-254	-1.38526e-253	-1.89497e-252	1.28647e-254	4.21383e-253	1.71948e-251
6.60384e-254	4.82103e-255	-4.56786e-255	-1.89138e-253	-8.0156e-255	5.80597e-255	-3.69365e-254	-7.44335e-254	9.39072e-255	8.57053e-257	-2.15601e-254	1.05218e-254	-4.50341e-254	6.21003e-254	-3.80378e-254	2.39666e-254	-6.85494e-255	2.47248e-254	-2.89933e-253	-1.51471e-253	6.16196e-254	-1.54583e-254	3.52826e-254	4.91479e-254	6.12762e-255	6.98476e-255	-5.31787e-255	-1.21468e-254	8.91385e-254	1.27152e-255	1.35593e-252
1.25487e-255	1.05012e-254	1.69307e-254	-8.31151e-255	6.96562e-256	-1.27714e-255	-5.85411e-255	-1.34449e-255	-1.25732e-255	-8.90039e-256	2.95864e-257	3.02583e-256	1.40577e-255	-4.46432e-256	-3.63199e-256	-3.05717e-256	5.77366e-255	-3.61583e-256	3.38922e-256	2.64192e-255	2.408e-255	-1.70112e-255	8.17805e-256	-8.87055e-256	-2.01968e-255	-1.02404e-255	2.31473e-256	-2.18806e-256	-2.18924e-254	5.40179e-255	9.68895e-254
3.25352e-257	2.37742e-257	3.18298e-256	-9.93929e-256	-2.69768e-256	1.9336e-256	-1.42947e-255	-4.34005e-256	1.28791e-257	-1.80836e-256	-1.38885e-257	-9.71154e-256	-6.25907e-256	2.67058e-258	3.30757e-256	-2.0535e-256	-3.58897e-256	3.07057e-256	-1.2231e-257	3.0117e-257	-1.06992e-255	5.93037e-256	-2.1413e-256	6.76386e-257	1.15416e-255	2.45805e-258	-1.89848e-256	7.65412e-258	-5.07181e-256	8.59084e-256	1.1412e-254
-4.2978e-257	2.1136e-258	-2.90425e-259	-5.25683e-257	-3.9146e-257	-3.19212e-258	8.00441e-257	-1.84035e-258	1.49031e-256	-1.87769e-256	5.95383e-257	1.01621e-256	-2.25652e-257	-2.79438e-257	3.92031e-257	-2.62817e-257	-5.57405e-258	1.91428e-258	-1.42468e-257	-9.52583e-257	-2.74467e-257	9.26062e-259	2.93145e-257	-5.11052e-258	1.31394e-257	-9.26241e-257	2.00992e-257	-6.18134e-258	-9.54259e-257	-4.60256e-257	1.28941e-255
-1.40825e-258	4.20868e-258	1.27473e-258	-1.62873e-258	8.35534e-258	-2.11172e-258	1.32366e-258	5.1286e-258	2.26719e-258	-1.31476e-258	-2.10842e-259	-5.55156e-258	1.23332e-258	1.39903e-258	1.21765e-261	1.94365e-257	1.22411e-257	7.28539e-259	-1.60187e-259	4.16488e-259	-2.25563e-258	-3.01603e-259	1.75506e-258	1.99482e-257	-2.53079e-258	1.34542e-257	1.40122e-258	3.79287e-258	4.03857e-258	-3.41057e-259	1.2022e-256
-6.56935e-259	8.69884e-260	-1.60072e-258	1.7452e-259	1.13343e-259	-2.95666e-260	-1.3812e-259	-3.62835e-259	-1.0812e-258	3.26101e-259	4.03943e-259	5.04605e-260	-5.81241e-259	-7.29253e-260	3.15714e-259	7.61738e-259	-4.51416e-260	-3.33908e-261	-2.08895e-259	-2.30644e-260	6.991e-259	-4.10391e-259	-7.0347e-260	2.63306e-259	-5.45274e-260	-2.2574e-258	1.02751e-259	-1.55812e-259	-1.03775e-260	-2.17582e-259	1.12784e-257
-3.10872e-261	-1.62916e-260	-1.94948e-260	4.13501e-261	8.19302e-261	1.77729e-260	-1.87328e-261	1.11663e-259	3.49091e-261	3.53832e-261	-5.83821e-260	9.03493e-261	-9.09416e-260	-9.39353e-262	7.07835e-261	-8.43857e-261	1.19362e-260	-7.40435e-261	-4.55768e-261	-2.3055e-260	2.04881e-260	-5.16693e-260	-8.59521e-261	-7.18973e-260	6.58738e-262	1.35405e-260	-5.97924e-260	-7.82197e-262	-8.68923e-260	7.51497e-261	7.33161e-259
-1.725e-261	-3.06415e-262	1.18251e-261	-1.69755e-262	-7.69236e-262	-1.06758e-261	1.31135e-262	-5.16792e-261	-1.6423e-262	4.24534e-261	-1.6582e-263	2.15517e-261	-6.50595e-261	2.44256e-261	-2.46232e-261	4.88337e-262	7.16704e-262	8.13335e-261	2.88537e-262	5.68287e-262	1.40094e-261	-1.78446e-262	2.22527e-261	-1.11784e-260	-1.0087e-261	9.29594e-261	-5.17814e-262	1.80842e-261	1.45015e-261	1.52932e-262	6.7924e-260
-1.31854e-262	-2.89756e-262	-1.45763e-262	5.44872e-263	-4.29585e-263	-1.5733e-262	7.43698e-262	-5.1839e-262	-6.93762e-262	-6.52807e-263	-2.62588e-262	-2.36053e-263	-4.43524e-262	1.12315e-262	-1.97833e-263	-3.06175e-263	1.05107e-263	-5.29266e-263	5.64202e-263	-2.87886e-263	-2.35816e-263	7.85671e-262	3.56012e-262	3.71169e-262	-5.55054e-262	-5.08452e-263	-9.98605e-263	1.20577e-261	7.42947e-263	3.99501e-262	7.80612e-261
-1.29073e-264	-7.60023e-263	-2.78448e-265	2.88957e-263	9.77654e-263	8.65637e-264	5.72377e-264	2.15024e-263	-2.11688e-263	-5.83517e-264	8.39055e-265	2.66174e-263	7.98184e-264	6.87303e-264	-6.44729e-264	5.91817e-263	-3.39867e-263	-1.37287e-263	1.39225e-263	5.3e-264	2.10084e-263	5.52381e-264	3.3899e-264	-6.4349e-264	-2.547e-263	-1.45576e-265	-5.06009e-264	-2.37406e-263	7.95764e-263	8.47761e-264	6.20824e-262
6.83023e-264	3.45723e-266	-1.26858e-264	5.41611e-265	1.00275e-264	-1.21598e-264	2.23231e-264	6.99754e-265	-5.74951e-265	9.06461e-264	-1.19461e-264	8.30158e-265	2.46504e-265	-1.19801e-264	-5.1609e-265	2.14615e-264	1.53287e-265	-1.51928e-265	2.63863e-265	1.25387e-264	1.73487e-265	-1.26453e-264	-2.82358e-266	6.52772e-264	7.39039e-264	-2.49485e-264	-2.1675e-265	-1.52309e-264	-1.2181e-264	-2.20771e-264	5.44647e-263
2.68962e-267	1.45556e-265	-1.27891e-264	-1.00478e-267	1.64441e-265	-4.03616e-266	-7.48142e-266	7.28992e-266	1.14065e-266	2.38432e-266	-5.52866e-266	1.98857e-265	-1.46908e-267	-2.3223e-265	4.0706e-265	-1.87774e-266	1.96989e-265	-4.98667e-266	-5.63897e-266	-8.03506e-266	8.05281e-266	1.45682e-265	-7.62862e-266	-2.95572e-265	4.50881e-266	-2.42793e-265	-2.21037e-266	-1.17989e-265	1.94682e-265	-1.17747e-265	4.45167e-264
-4.35242e-266	-4.53297e-266	2.05091e-266	2.98782e-266	-6.14816e-268	-5.59687e-266	4.20493e-267	-1.7637e-266	4.75042e-266	9.28215e-267	6.21637e-267	-2.10295e-267	-3.79368e-267	-6.73178e-267	-3.75926e-266	-1.10583e-266	4.09625e-267	-1.92077e-266	2.00906e-266	-2.77505e-266	1.08315e-266	5.90591e-267	-4.22635e-267	2.4573e-267	1.67617e-266	-4.55418e-266	1.22953e-267	-1.06885e-267	-1.84068e-267	-5.16623e-266	5.5462e-265
6.38002e-268	2.71388e-268	-4.04038e-267	-3.51734e-267	4.80544e-267	-2.22067e-267	-3.94915e-267	-3.29267e-268	6.1311e-268	4.77589e-267	-9.42256e-267	1.86092e-267	-1.07837e-267	-4.79438e-267	6.32394e-267	-1.2267e-268	-2.96857e-268	-4.15208e-268	3.49075e-268	-1.95514e-268	-8.52852e-268	-1.19215e-268	-8.06992e-269	4.12179e-267	1.99296e-268	-6.04117e-268	-7.21549e-268	-1.77821e-269	-5.55288e-267	-7.11866e-269	6.23615e-266
8.41193e-270	-1.52994e-268	4.21426e-268	-2.26364e-269	-1.06929e-268	7.22657e-269	-4.04165e-269	-1.63739e-269	3.29782e-268	3.65323e-269	-2.2498e-269	4.49379e-269	2.40985e-269	8.0926e-269	1.60937e-269	2.87148e-268	1.50117e-268	6.55992e-269	-9.02444e-269	1.53277e-269	3.0171e-268	1.16232e-268	1.47503e-268	-1.17625e-268	-1.77039e-270	-1.74324e-268	3.1556e-268	4.60519e-269	8.61629e-269	3.81973e-269	3.34989e-267
8.97043e-269	2.57496e-270	2.98688e-269	8.40334e-270	4.45926e-271	4.45404e-269	3.87219e-269	-1.30973e-269	4.51293e-270	1.40333e-270	1.31264e-269	-9.82736e-270	2.15756e-269	-5.68713e-270	3.70629e-270	-4.08816e-270	1.09288e-270	-1.03779e-271	-2.60163e-269	-2.54356e-271	-2.60254e-269	1.19592e-269	1.66349e-269	-2.44306e-270	-2.08606e-269	1.5046e-269	-6.40716e-271	-1.76044e-269	-4.12772e-270	-3.31765e-269	4.6727e-268
-3.39922e-270	4.32181e-270	-8.71579e-271	4.73887e-271	3.12639e-270	5.20614e-272	9.34238e-272	4.81142e-270	2.52158e-270	7.95093e-271	1.26576e-271	-1.43495e-270	3.92816e-271	1.33456e-271	6.51117e-271	-3.02023e-271	3.10751e-271	1.50918e-270	1.39497e-270	-3.9531e-270	1.08974e-270	3.13019e-270	3.69821e-270	5.134e-271	2.07174e-270	-3.23935e-270	-7.35593e-272	-1.64457e-270	-8.58104e-271	4.4382e-271	4.74381e-269
-3.49187e-272	3.53615e-272	9.64095e-272	3.58778e-272	5.86582e-272	-1.14948e-271	-4.00151e-272	-1.52018e-271	-1.38786e-272	-3.39861e-271	-1.33399e-273	3.26208e-271	-2.67628e-272	9.00372e-272	-1.83956e-271	-1.02946e-271	7.23072e-272	-6.41435e-272	-4.56071e-272	-4.23765e-273	1.61766e-272	6.40581e-271	-1.08893e-271	2.41632e-272	5.11547e-272	1.493e-272	1.0013e-270	-1.49742e-271	-9.79522e-272	-2.32163e-271	4.17654e-270
-2.10496e-272	1.64165e-272	1.98513e-272	-2.96737e-272	1.17441e-273	1.13685e-272	-4.18106e-273	-1.9665e-273	2.45547e-272	3.61016e-272	7.5879e-274	2.0183e-273	-4.6156e-272	-6.84236e-273	-2.82926e-274	-9.83047e-273	4.10542e-273	-5.42756e-273	-1.12155e-272	-6.35362e-273	1.3438e-272	-3.93205e-273	8.63899e-273	-2.19259e-273	-2.85721e-273	-1.84628e-272	-8.15499e-273	1.48669e-274	-3.15279e-272	-1.33944e-272	3.62077e-271
2.17795e-274	-4.63043e-274	1.27363e-273	2.96441e-273	-5.22519e-273	-1.45327e-274	-1.10049e-273	-1.1244e-273	-2.51926e-274	-5.18724e-275	-6.64056e-274	-2.38096e-274	4.46955e-273	-2.03988e-274	-2.04121e-273	9.06869e-274	1.80767e-273	7.10372e-274	3.16026e-273	4.44967e-274	1.39823e-273	4.11603e-274	9.40903e-275	2.92625e-274	2.61291e-274	6.79277e-274	-3.83219e-274	1.26448e-274	-7.23539e-274	4.91313e-274	3.23268e-272
4.71098e-275	2.00331e-274	3.13323e-275	6.69635e-276	-6.27912e-275	-6.04359e-276	5.60591e-275	1.29321e-274	1.09747e-273	3.59616e-274	2.29309e-275	4.544e-275	-1.68376e-275	-8.40707e-276	-1.7989e-275	-1.82198e-275	-2.62023e-276	9.28976e-275	7.03712e-274	-6.40509e-276	-1.24306e-274	-1.03908e-275	6.19389e-276	-2.22124e-275	-6.51304e-275	-9.96112e-275	-1.79314e-274	-1.12357e-275	2.49359e-274	3.38534e-275	3.73384e-273
9.74059e-277	-2.15413e-275	3.69497e-276	1.74006e-276	1.98611e-275	2.37422e-277	2.02433e-275	-3.84187e-275	5.46054e-276	4.01016e-276	-1.07213e-275	1.42838e-275	1.05241e-275	-1.7028e-276	-3.06613e-277	-1.3774e-277	-1.55255e-276	-3.59759e-276	-1.3315e-277	3.99557e-275	4.1858e-276	-1.12064e-276	-2.86078e-275	-1.62464e-276	2.75278e-276	2.47861e-276	1.32029e-276	1.52051e-277	-1.08209e-276	-2.33871e-276	2.4476e-274
6.9428e-276	1.60735e-276	1.15079e-277	2.02017e-278	-8.78254e-278	-1.76301e-277	2.54256e-277	7.06048e-277	8.34818e-277	5.15704e-278	7.58867e-277	-3.24354e-276	-4.76477e-277	4.63867e-277	-8.99304e-276	3.55397e-276	8.38316e-277	7.27904e-277	-1.06634e-276	-6.29966e-277	-1.10163e-277	7.49394e-278	1.74325e-277	6.69832e-279	3.03954e-277	3.63872e-277	1.05367e-276	-1.8449e-277	8.25334e-277	-5.95908e-277	3.52419e-275
1.12885e-277	2.33313e-278	3.50461e-277	-6.55408e-278	2.5327e-277	2.84592e-278	-2.61066e-277	2.90743e-278	8.24173e-278	-2.76845e-278	-2.60062e-277	3.83187e-277	-5.90629e-278	-1.73308e-278	-1.67978e-277	-6.85133e-278	5.32612e-278	-2.68353e-279	-6.73758e-278	-2.50916e-277	-4.90234e-281	-3.98638e-278	-9.80069e-278	-4.64061e-278	-2.54425e-279	-3.59786e-278	5.1767e-278	3.81494e-278	1.83143e-278	8.12264e-279	2.90376e-276
2.67979e-280	1.7443e-279	-4.4026e-278	3.60032e-279	-7.01854e-279	-1.01352e-279	1.4478e-279	-1.01881e-278	2.13289e-278	1.42996e-278	-8.39996e-279	1.53653e-279	-1.31434e-279	-3.17795e-279	3.31032e-279	1.92069e-280	3.46393e-280	1.97193e-279	1.90861e-278	-3.44357e-279	-1.3805e-279	1.0506e-279	-3.13525e-279	4.16694e-279	-8.55881e-281	2.97638e-278	-2.48235e-279	6.19979e-279	-1.59517e-278	6.87817e-279	2.18809e-277
2.90466e-280	-6.13514e-280	1.13509e-280	1.45051e-280	8.06453e-280	2.43682e-280	-2.5449e-280	-5.90253e-280	-1.99469e-280	1.05611e-279	2.60103e-280	8.14228e-281	-8.7817e-280	3.07031e-280	3.85628e-279	1.38286e-279	8.21288e-281	-8.50867e-280	-8.69689e-280	-2.11663e-280	-1.10501e-280	5.49866e-281	-8.64126e-281	-2.60139e-281	-5.31626e-281	7.75657e-282	-1.90088e-279	3.00945e-280	4.44738e-280	9.52725e-280	1.70313e-278
6.88955e-282	-1.13043e-280	2.95725e-281	-2.07889e-281	-4.01632e-281	2.91928e-281	6.76604e-283	-1.87706e-281	-4.6611e-282	3.01985e-282	-4.25423e-281	7.68022e-281	-1.39184e-280	1.89788e-280	2.81324e-281	-5.68741e-281	5.60904e-281	-6.61433e-281	-9.36124e-281	4.55449e-281	-9.0105e-282	2.38368e-281	-9.6199e-282	4.15254e-281	-6.91752e-281	-3.10834e-280	1.78413e-281	-3.09705e-281	1.67263e-280	-8.13059e-281	1.82287e-279
2.89191e-282	6.96253e-283	6.95778e-282	7.04914e-283	-9.26915e-282	1.5616e-281	4.58086e-283	-2.09169e-282	-6.68846e-282	3.99366e-282	2.12226e-282	7.52749e-283	-1.35764e-281	1.42329e-282	-3.74433e-283	1.74204e-282	1.17238e-282	1.06401e-282	-1.47788e-281	-3.59647e-282	1.07385e-281	-1.47686e-281	2.3996e-281	-2.22344e-282	-4.32038e-282	-8.94248e-283	-2.58536e-282	2.11414e-282	1.48015e-283	-3.95673e-282	1.55716e-280
-1.63558e-282	-9.90069e-284	-9.45686e-286	-2.8031e-283	-6.56334e-283	-6.13001e-283	-2.33209e-284	-8.27221e-283	9.05219e-285	-6.46115e-283	-4.15669e-282	3.70046e-283	2.02576e-283	-1.75162e-283	4.64483e-284	-2.69266e-284	6.74897e-283	5.0501e-283	-2.16416e-283	-3.41537e-284	-2.65562e-283	-1.3288e-283	-2.64882e-283	-2.05787e-282	-1.90779e-282	-1.11418e-282	-2.34652e-284	2.08646e-283	-1.90134e-283	2.1527e-283	1.75799e-281
6.56361e-285	-2.23167e-285	5.56327e-284	1.11318e-284	-3.82636e-284	-1.15361e-284	2.57893e-283	-1.27851e-283	-2.46195e-285	3.45079e-283	7.92494e-286	9.34752e-286	-3.69705e-286	-7.53845e-285	4.37822e-284	2.10813e-284	-1.03291e-284	-2.69856e-284	-1.29658e-283	1.18085e-285	-1.07504e-283	-2.5741e-284	-4.67214e-284	3.3095e-283	-6.65722e-284	-1.00002e-284	4.405e-283	-1.54724e-284	3.87678e-285	6.76647e-284	2.2163e-282
-8.73953e-285	-5.06995e-286	-5.96492e-286	2.32012e-287	3.5879e-285	3.1765e-285	4.36953e-286	8.58258e-286	-6.85772e-286	6.23643e-285	7.77918e-285	5.41541e-285	-3.24039e-284	-1.37473e-284	5.88867e-284	4.13688e-286	1.08794e-284	2.20241e-286	1.56751e-285	9.64604e-285	2.16784e-286	-1.4824e-285	-1.13397e-285	1.25018e-284	-1.81034e-285	-1.07884e-285	6.72796e-286	7.01708e-286	5.07555e-285	-1.27692e-285	1.91759e-283
-1.81329e-286	-5.16029e-286	-4.10774e-288	-5.37339e-287	3.02276e-286	1.16332e-285	-4.10114e-286	2.82605e-286	2.53113e-285	1.84334e-286	-2.65731e-286	1.68647e-288	3.31542e-286	3.04522e-287	-2.31292e-286	-2.1856e-287	-1.84054e-286	9.93494e-287	3.07203e-288	1.00019e-286	-1.49551e-287	-1.82163e-286	4.63214e-286	3.13468e-285	1.68206e-286	-2.68494e-286	2.20443e-288	6.8475e-286	3.46867e-286	3.52106e-285	1.56846e-284
-3.26121e-287	1.09528e-288	-8.64335e-288	9.6974e-288	4.2953e-287	7.03887e-287	-1.69853e-287	9.65339e-288	-3.17265e-287	6.15034e-287	3.36844e-287	4.11384e-287	2.46493e-287	1.09148e-287	-5.71595e-287	-1.77658e-287	6.9289e-287	1.66447e-288	4.99211e-288	-5.09766e-288	-1.24708e-287	1.07923e-288	-4.01586e-287	-4.79883e-287	4.17354e-288	-6.45426e-287	4.98682e-287	2.31658e-287	-5.17252e-287	-1.86092e-287	8.65395e-286
-1.36992e-288	-1.12752e-287	5.92773e-289	2.91831e-289	-2.09073e-288	-3.10564e-288	2.08504e-289	8.33981e-288	9.60136e-290	5.33388e-288	1.50076e-288	2.24148e-288	-1.51456e-289	-2.66092e-288	-7.96956e-288	-4.82186e-289	-2.86258e-288	-3.13925e-288	7.66301e-289	-3.33951e-288	6.35847e-289	-3.52946e-288	5.71224e-288	8.58494e-288	-2.98216e-287	1.32917e-287	1.15362e-288	6.17885e-289	2.595e-287	1.14989e-288	1.48265e-286
9.21578e-290	4.26141e-289	1.81864e-289	-5.65314e-289	-2.561e-289	-5.27247e-290	-1.40384e-288	-9.58764e-289	-3.90704e-290	-2.90985e-289	4.72453e-289	-4.73169e-289	-7.10747e-290	-2.23952e-291	-8.68539e-291	-2.77702e-289	-1.65336e-289	1.63591e-290	-2.48788e-289	-1.46012e-289	-1.32911e-289	-1.07368e-288	-1.19932e-289	-8.40536e-291	9.18572e-289	-2.54424e-291	-1.01587e-288	2.57521e-289	3.65638e-290	-1.57689e-288	1.12917e-287
-3.68538e-290	-4.3397e-291	2.0977e-289	-7.72844e-291	1.22678e-291	1.25126e-291	1.10898e-290	-4.03469e-290	1.07389e-290	-6.58026e-291	8.50269e-290	3.79041e-290	-4.26657e-290	-7.31854e-292	2.32565e-292	-3.14146e-290	-6.48441e-290	2.79081e-290	-1.44737e-290	1.08387e-291	-1.23375e-289	2.39924e-291	1.64831e-289	-1.05751e-289	-1.04496e-290	5.32703e-290	-2.15621e-290	-7.88902e-290	5.96032e-291	1.10531e-289	1.31323e-288
1.37632e-291	-1.3536e-291	-5.12633e-291	3.98869e-292	9.31595e-291	3.34841e-292	-1.42462e-292	-8.52574e-292	-2.23558e-291	-6.62263e-292	-2.97535e-293	8.54839e-292	-3.52196e-291	-6.84247e-292	6.23234e-292	-1.68923e-291	-3.71663e-292	-2.09919e-291	3.81426e-292	-1.92124e-290	5.7106e-291	7.13701e-292	4.21256e-292	2.46432e-291	-1.51835e-291	4.10492e-291	8.55937e-291	-5.4821e-291	-2.13381e-291	-3.33685e-292	8.27088e-290
5.25907e-292	4.34338e-293	-1.37949e-292	-7.54216e-293	-5.35069e-293	3.18858e-292	-2.09885e-292	5.6273e-292	-9.45485e-292	-6.05408e-293	2.02158e-292	5.3917e-293	6.70273e-293	6.91453e-293	-1.65843e-292	8.43598e-292	-1.6752e-291	1.58041e-293	-2.0534e-293	1.69881e-292	-1.0332e-292	-1.588e-293	-3.74163e-292	1.84738e-292	-1.86751e-292	-2.01336e-292	1.00806e-291	7.82047e-292	-7.38542e-293	-1.076e-291	1.0223e-290
2.05646e-293	1.72999e-293	-5.02838e-293	-2.23888e-293	-3.07159e-293	-1.59936e-293	-1.19089e-294	2.67968e-294	-9.44733e-294	-1.77137e-293	1.17603e-293	-3.23953e-293	7.24861e-294	-1.1533e-293	-2.37873e-294	8.03009e-294	1.26957e-292	1.46248e-293	-2.5095e-294	-1.97735e-294	1.79609e-293	2.3934e-292	-1.5977e-294	-5.25178e-294	-1.81263e-293	-2.5109e-294	-1.56765e-293	5.88696e-294	1.69672e-293	1.58006e-293	7.46811e-292
1.92417e-294	-9.8365e-295	-1.03072e-294	5.90325e-296	-1.8301e-293	-1.74244e-294	3.33254e-294	-5.32666e-294	-1.94153e-295	5.43534e-295	8.72563e-294	2.01771e-294	-2.75935e-294	1.08411e-294	1.01622e-295	6.96335e-294	2.65068e-294	2.1664e-293	-3.46408e-295	1.12693e-295	-1.00963e-294	1.778e-294	-1.03621e-294	5.75422e-295	-1.85336e-295	-8.03012e-294	1.31352e-294	5.23957e-294	-9.50118e-295	1.20857e-294	1.0119e-292
-2.70769e-296	1.15564e-295	-2.88577e-294	-4.0827e-296	-3.93299e-295	-8.43547e-297	7.00827e-295	-3.49804e-295	-2.90759e-298	-1.04939e-295	1.7349e-295	1.04992e-295	-6.36562e-295	-2.65143e-295	-2.62994e-296	1.65279e-295	-2.18983e-296	3.65162e-296	-3.14817e-296	1.22002e-295	-3.18116e-296	3.40761e-295	3.23609e-295	1.52587e-296	3.8468e-297	2.46867e-295	-1.55512e-295	9.83947e-296	-3.01532e-295	-1.11036e-295	7.83913e-294
5.34827e-297	-9.89737e-297	1.48976e-297	1.21906e-296	-3.82332e-297	-7.38124e-296	-9.34379e-297	2.60023e-297	-3.76478e-296	1.13384e-296	-1.20485e-296	4.98005e-296	-2.29199e-297	-1.24269e-296	-2.51588e-295	5.80228e-297	5.65303e-296	1.27747e-296	-6.72895e-298	-2.87196e-296	1.98853e-296	4.37015e-297	-9.26518e-298	2.01451e-297	-1.53728e-296	1.13953e-297	7.95089e-297	-3.94693e-296	5.37385e-297	1.68474e-297	6.98335e-295
3.19045e-297	-3.60926e-298	-1.78167e-297	-1.62635e-299	1.9105e-297	7.97268e-298	-1.48444e-297	7.80826e-299	-3.13345e-297	2.54231e-297	1.47656e-297	6.08255e-298	-4.97413e-298	-7.7509e-298	9.12887e-299	1.55119e-297	8.29945e-297	2.55163e-298	-6.16764e-297	-1.1012e-297	-2.39464e-299	-6.13893e-297	2.46606e-297	2.09437e-297	-1.96702e-296	-2.02115e-297	-7.33553e-299	-1.41071e-297	5.39822e-297	-1.32919e-297	7.67448e-296
1.02529e-298	1.54518e-298	-6.18395e-298	-6.09944e-299	-1.86061e-298	4.94249e-299	-5.65992e-298	1.24631e-298	1.08329e-297	-4.61487e-299	9.30822e-299	-6.91527e-299	6.80245e-299	-8.09408e-298	1.0142e-298	2.98361e-298	-1.10888e-298	-6.20392e-299	-1.55808e-299	7.74538e-299	-9.30415e-299	-2.65997e-298	-7.74278e-299	1.28177e-298	-1.32144e-298	4.04171e-299	1.44071e-298	-1.68588e-299	9.4833e-299	-3.90683e-298	6.08104e-297
-5.12053e-299	-8.81803e-300	-8.34808e-301	5.88088e-299	2.07415e-300	8.25965e-299	1.61209e-299	-3.48573e-300	7.16018e-299	1.04701e-299	3.79662e-299	-4.43651e-300	1.39054e-301	-6.39525e-300	6.85146e-300	2.10376e-300	-4.78884e-299	-2.29476e-299	2.33967e-299	4.50038e-301	2.99568e-299	2.36628e-299	-3.89749e-300	-2.26812e-301	4.26901e-300	5.69091e-300	-1.04979e-300	3.8065e-299	6.85449e-300	8.05021e-300	5.80315e-298
5.84301e-302	-5.75201e-300	-2.80839e-301	3.20709e-301	1.70906e-301	-4.62166e-301	1.68539e-300	-5.1493e-301	4.40503e-300	3.38282e-301	-1.05068e-301	1.20253e-300	-5.33102e-301	-3.20419e-301	-2.55824e-300	8.8962e-301	1.24846e-300	-5.44883e-301	-8.45974e-300	-4.0859e-300	-5.49564e-300	1.56087e-300	2.01464e-301	4.58786e-301	-8.04363e-301	1.65713e-300	2.44977e-301	3.5809e-300	-5.73325e-301	-7.99517e-301	4.93136e-299
-3.34427e-301	-1.80626e-302	3.67608e-302	-5.52138e-301	-2.45816e-301	1.86306e-302	3.97774e-301	-2.13326e-302	3.38355e-302	7.69675e-302	1.47287e-303	2.00018e-301	-2.17015e-302	1.10431e-302	8.16133e-302	1.44888e-302	6.57175e-302	2.17591e-301	-1.03453e-301	4.47105e-303	3.46729e-300	9.72707e-302	3.41889e-302	4.46591e-302	-1.92811e-302	-2.57691e-301	-4.53915e-304	1.68637e-301	2.82855e-301	-7.10705e-303	6.83675e-300
1.95743e-303	-6.30949e-303	-6.58201e-303	-3.45304e-302	-9.62535e-303	-2.73433e-304	1.28367e-303	5.20741e-304	6.37662e-302	-4.9396e-302	1.37936e-302	-3.23692e-303	-2.98929e-302	2.42169e-302	2.66846e-303	9.34755e-303	-1.94234e-302	1.97527e-302	-5.28995e-304	1.45498e-302	-4.00687e-304	8.68013e-303	8.82555e-303	9.30164e-303	4.81816e-303	-1.62019e-302	-8.96879e-303	1.01976e-301	-1.43421e-302	-3.466e-303	4.88637e-301
7.42185e-304	-6.38503e-303	1.0868e-303	7.37686e-303	-1.74708e-303	-2.90566e-304	-1.84224e-304	5.17905e-303	1.00451e-303	1.1771e-303	1.62514e-304	-9.48403e-304	-4.04637e-304	4.02088e-303	4.18442e-304	-3.35796e-305	-3.37725e-305	-6.52555e-303	-3.64295e-303	-1.95696e-303	-1.22489e-304	2.07614e-303	3.00273e-304	-1.35987e-304	-2.85332e-303	4.43389e-304	2.2524e-303	-2.5792e-304	-1.6242e-303	-3.50341e-304	5.37376e-302
-1.93571e-304	3.62645e-305	2.37841e-304	-7.09542e-306	3.64195e-304	2.62811e-304	-2.38935e-305	1.54485e-304	2.68677e-304	3.42278e-305	7.16173e-305	-3.54813e-305	-8.76075e-307	-3.80536e-305	3.68339e-305	-1.49895e-305	-2.22738e-304	-1.31343e-304	8.49662e-305	-3.35076e-304	-1.64868e-304	-7.66589e-305	-6.82064e-305	2.43672e-305	3.17601e-305	-6.25086e-307	-3.28044e-304	2.73521e-304	5.84318e-305	-6.23312e-306	3.58775e-303
-2.7906e-305	-1.13326e-305	-6.01419e-306	-9.18568e-306	1.77621e-306	1.32196e-305	-2.03669e-305	6.61197e-306	3.37828e-305	1.33702e-305	4.99539e-306	-1.82518e-305	8.85691e-306	1.03475e-304	2.29066e-306	1.37347e-305	5.58541e-306	-9.74999e-306	-1.72231e-306	3.98944e-306	7.78099e-306	2.53421e-306	-2.99463e-305	4.36793e-306	5.74943e-307	5.48648e-306	-7.16589e-306	-1.48953e-305	-7.20283e-306	-7.74153e-308	3.9625e-304
-2.59122e-307	-1.79865e-306	2.85929e-306	-4.18691e-307	-1.04107e-307	4.25867e-307	-1.40228e-307	-1.91638e-306	7.80381e-308	-1.03295e-307	1.25871e-306	9.96355e-307	-4.19543e-307	-2.01625e-306	-3.00761e-306	5.48254e-308	5.37912e-307	6.90918e-308	-1.53443e-307	2.0383e-307	-9.85929e-307	-8.78306e-307	-2.2511e-308	9.2464e-307	-2.15223e-307	3.19732e-308	-5.39007e-307	4.19386e-307	-2.47022e-306	2.8433e-307	2.35927e-305
0	3.89633e-308	2.82874e-307	2.11805e-307	3.54422e-307	1.67267e-307	0	0	0	3.75443e-308	0	3.84306e-307	-5.5655e-308	-6.22494e-308	1.59738e-307	-2.4406e-307	0	0	0	-2.64807e-307	0	-8.65942e-308	-8.48076e-308	-4.63147e-307	-2.84975e-308	-4.95249e-308	3.44406e-307	-7.73775e-308	1.74403e-307	0	3.67386e-306
0	0	0	0	0	0	0	0	-3.43665e-308	0	0	0	0	4.86922e-308	-6.37131e-308	0	0	3.28018e-308	4.20056e-308	2.59183e-308	0	0	0	-4.79285e-308	0	0	0	0	0	0	4.52571e-307
0	0	0	0	0	0	0	0	0	0	0	0	0	0	0	0	0	0	0	0	0	0	0	0	0	0	0	0	0	0	0
0	0	0	0	0	0	0	0	0	0	0	0	0	0	0	0	0	0	0	0	0	0	0	0	0	0	0	0	0	0	0
0	0	0	0	0	0	0	0	0	0	0	0	0	0	0	0	0	0	0	0	0	0	0	0	0	0	0	0	0	0	0
0	0	0	0	0	0	0	0	0	0	0	0	0	0	0	0	0	0	0	0	0	0	0	0	0	0	0	0	0	0	0
0	0	0	0	0	0	0	0	0	0	0	0	0	0	0	0	0	0	0	0	0	0	0	0	0	0	0	0	0	0	0
0	0	0	0	0	0	0	0	0	0	0	0	0	0	0	0	0	0	0	0	0	0	0	0	0	0	0	0	0	0	0
0	0	0	0	0	0	0	0	0	0	0	0	0	0	0	0	0	0	0	0	0	0	0	0	0	0	0	0	0	0	0
0	0	0	0	0	0	0	0	0	0	0	0	0	0	0	0	0	0	0	0	0	0	0	0	0	0	0	0	0	0	0
0	0	0	0	0	0	0	0	0	0	0	0	0	0	0	0	0	0	0	0	0	0	0	0	0	0	0	0	0	0	0
0	0	0	0	0	0	0	0	0	0	0	0	0	0	0	0	0	0	0	0	0	0	0	0	0	0	0	0	0	0	0
0	0	0	0	0	0	0	0	0	0	0	0	0	0	0	0	0	0	0	0	0	0	0	0	0	0	0	0	0	0	0
0	0	0	0	0	0	0	0	0	0	0	0	0	0	0	0	0	0	0	0	0	0	0	0	0	0	0	0	0	0	0
0	0	0	0	0	0	0	0	0	0	0	0	0	0	0	0	0	0	0	0	0	0	0	0	0	0	0	0	0	0	0
0	0	0	0	0	0	0	0	0	0	0	0	0	0	0	0	0	0	0	0	0	0	0	0	0	0	0	0	0	0	0
0	0	0	0	0	0	0	0	0	0	0	0	0	0	0	0	0	0	0	0	0	0	0	0	0	0	0	0	0	0	0
0	0	0	0	0	0	0	0	0	0	0	0	0	0	0	0	0	0	0	0	0	0	0	0	0	0	0	0	0	0	0
0	0	0	0	0	0	0	0	0	0	0	0	0	0	0	0	0	0	0	0	0	0	0	0	0	0	0	0	0	0	0
0	0	0	0	0	0	0	0	0	0	0	0	0	0	0	0	0	0	0	0	0	0	0	0	0	0	0	0	0	0	0
0	0	0	0	0	0	0	0	0	0	0	0	0	0	0	0	0	0	0	0	0	0	0	0	0	0	0	0	0	0	0
0	0	0	0	0	0	0	0	0	0	0	0	0	0	0	0	0	0	0	0	0	0	0	0	0	0	0	0	0	0	0
0	0	0	0	0	0	0	0	0	0	0	0	0	0	0	0	0	0	0	0	0	0	0	0	0	0	0	0	0	0	0
0	0	0	0	0	0	0	0	0	0	0	0	0	0	0	0	0	0	0	0	0	0	0	0	0	0	0	0	0	0	0
0	0	0	0	0	0	0	0	0	0	0	0	0	0	0	0	0	0	0	0	0	0	0	0	0	0	0	0	0	0	0
0	0	0	0	0	0	0	0	0	0	0	0	0	0	0	0	0	0	0	0	0	0	0	0	0	0	0	0	0	0	0
0	0	0	0	0	0	0	0	0	0	0	0	0	0	0	0	0	0	0	0	0	0	0	0	0	0	0	0	0	0	0
0	0	0	0	0	0	0	0	0	0	0	0	0	0	0	0	0	0	0	0	0	0	0	0	0	0	0	0	0	0	0
0	0	0	0	0	0	0	0	0	0	0	0	0	0	0	0	0	0	0	0	0	0	0	0	0	0	0	0	0	0	0
0	0	0	0	0	0	0	0	0	0	0	0	0	0	0	0	0	0	0	0	0	0	0	0	0	0	0	0	0	0	0
0	0	0	0	0	0	0	0	0	0	0	0	0	0	0	0	0	0	0	0	0	0	0	0	0	0	0	0	0	0	0
0	0	0	0	0	0	0	0	0	0	0	0	0	0	0	0	0	0	0	0	0	0	0	0	0	0	0	0	0	0	0
0	0	0	0	0	0	0	0	0	0	0	0	0	0	0	0	0	0	0	0	0	0	0	0	0	0	0	0	0	0	0
0	0	0	0	0	0	0	0	0	0	0	0	0	0	0	0	0	0	0	0	0	0	0	0	0	0	0	0	0	0	0
0	0	0	0	0	0	0	0	0	0	0	0	0	0	0	0	0	0	0	0	0	0	0	0	0	0	0	0	0	0	0
0	0	0	0	0	0	0	0	0	0	0	0	0	0	0	0	0	0	0	0	0	0	0	0	0	0	0	0	0	0	0
0	0	0	0	0	0	0	0	0	0	0	0	0	0	0	0	0	0	0	0	0	0	0	0	0	0	0	0	0	0	0
0	0	0	0	0	0	0	0	0	0	0	0	0	0	0	0	0	0	0	0	0	0	0	0	0	0	0	0	0	0	0
0	0	0	0	0	0	0	0	0	0	0	0	0	0	0	0	0	0	0	0	0	0	0	0	0	0	0	0	0	0	0
0	0	0	0	0	0	0	0	0	0	0	0	0	0	0	0	0	0	0	0	0	0	0	0	0	0	0	0	0	0	0
0	0	0	0	0	0	0	0	0	0	0	0	0	0	0	0	0	0	0	0	0	0	0	0	0	0	0	0	0	0	0
0	0	0	0	0	0	0	0	0	0	0	0	0	0	0	0	0	0	0	0	0	0	0	0	0	0	0	0	0	0	0
0	0	0	0	0	0	0	0	0	0	0	0	0	0	0	0	0	0	0	0	0	0	0	0	0	0	0	0	0	0	0
0	0	0	0	0	0	0	0	0	0	0	0	0	0	0	0	0	0	0	0	0	0	0	0	0	0	0	0	0	0	0
0	0	0	0	0	0	0	0	0	0	0	0	0	0	0	0	0	0	0	0	0	0	0	0	0	0	0	0	0	0	0
0	0	0	0	0	0	0	0	0	0	0	0	0	0	0	0	0	0	0	0	0	0	0	0	0	0	0	0	0	0	0
0	0	0	0	0	0	0	0	0	0	0	0	0	0	0	0	0	0	0	0	0	0	0	0	0	0	0	0	0	0	0
0	0	0	0	0	0	0	0	0	0	0	0	0	0	0	0	0	0	0	0	0	0	0	0	0	0	0	0	0	0	0
0	0	0	0	0	0	0	0	0	0	0	0	0	0	0	0	0	0	0	0	0	0	0	0	0	0	0	0	0	0	0
0	0	0	0	0	0	0	0	0	0	0	0	0	0	0	0	0	0	0	0	0	0	0	0	0	0	0	0	0	0	0
0	0	0	0	0	0	0	0	0	0	0	0	0	0	0	0	0	0	0	0	0	0	0	0	0	0	0	0	0	0	0
0	0	0	0	0	0	0	0	0	0	0	0	0	0	0	0	0	0	0	0	0	0	0	0	0	0	0	0	0	0	0
0	0	0	0	0	0	0	0	0	0	0	0	0	0	0	0	0	0	0	0	0	0	0	0	0	0	0	0	0	0	0
0	0	0	0	0	0	0	0	0	0	0	0	0	0	0	0	0	0	0	0	0	0	0	0	0	0	0	0	0	0	0
0	0	0	0	0	0	0	0	0	0	0	0	0	0	0	0	0	0	0	0	0	0	0	0	0	0	0	0	0	0	0
0	0	0	0	0	0	0	0	0	0	0	0	0	0	0	0	0	0	0	0	0	0	0	0	0	0	0	0	0	0	0
0	0	0	0	0	0	0	0	0	0	0	0	0	0	0	0	0	0	0	0	0	0	0	0	0	0	0	0	0	0	0
0	0	0	0	0	0	0	0	0	0	0	0	0	0	0	0	0	0	0	0	0	0	0	0	0	0	0	0	0	0	0
0	0	0	0	0	0	0	0	0	0	0	0	0	0	0	0	0	0	0	0	0	0	0	0	0	0	0	0	0	0	0
0	0	0	0	0	0	0	0	0	0	0	0	0	0	0	0	0	0	0	0	0	0	0	0	0	0	0	0	0	0	0
0	0	0	0	0	0	0	0	0	0	0	0	0	0	0	0	0	0	0	0	0	0	0	0	0	0	0	0	0	0	0
0	0	0	0	0	0	0	0	0	0	0	0	0	0	0	0	0	0	0	0	0	0	0	0	0	0	0	0	0	0	0
0	0	0	0	0	0	0	0	0	0	0	0	0	0	0	0	0	0	0	0	0	0	0	0	0	0	0	0	0	0	0
0	0	0	0	0	0	0	0	0	0	0	0	0	0	0	0	0	0	0	0	0	0	0	0	0	0	0	0	0	0	0
0	0	0	0	0	0	0	0	0	0	0	0	0	0	0	0	0	0	0	0	0	0	0	0	0	0	0	0	0	0	0
0	0	0	0	0	0	0	0	0	0	0	0	0	0	0	0	0	0	0	0	0	0	0	0	0	0	0	0	0	0	0
0	0	0	0	0	0	0	0	0	0	0	0	0	0	0	0	0	0	0	0	0	0	0	0	0	0	0	0	0	0	0
0	0	0	0	0	0	0	0	0	0	0	0	0	0	0	0	0	0	0	0	0	0	0	0	0	0	0	0	0	0	0
0	0	0	0	0	0	0	0	0	0	0	0	0	0	0	0	0	0	0	0	0	0	0	0	0	0	0	0	0	0	0
0	0	0	0	0	0	0	0	0	0	0	0	0	0	0	0	0	0	0	0	0	0	0	0	0	0	0	0	0	0	0
0	0	0	0	0	0	0	0	0	0	0	0	0	0	0	0	0	0	0	0	0	0	0	0	0	0	0	0	0	0	0
0	0	0	0	0	0	0	0	0	0	0	0	0	0	0	0	0	0	0	0	0	0	0	0	0	0	0	0	0	0	0
0	0	0	0	0	0	0	0	0	0	0	0	0	0	0	0	0	0	0	0	0	0	0	0	0	0	0	0	0	0	0
0	0	0	0	0	0	0	0	0	0	0	0	0	0	0	0	0	0	0	0	0	0	0	0	0	0	0	0	0	0	0
0	0	0	0	0	0	0	0	0	0	0	0	0	0	0	0	0	0	0	0	0	0	0	0	0	0	0	0	0	0	0
0	0	0	0	0	0	0	0	0	0	0	0	0	0	0	0	0	0	0	0	0	0	0	0	0	0	0	0	0	0	0
0	0	0	0	0	0	0	0	0	0	0	0	0	0	0	0	0	0	0	0	0	0	0	0	0	0	0	0	0	0	0
0	0	0	0	0	0	0	0	0	0	0	0	0	0	0	0	0	0	0	0	0	0	0	0	0	0	0	0	0	0	0
0	0	0	0	0	0	0	0	0	0	0	0	0	0	0	0	0	0	0	0	0	0	0	0	0	0	0	0	0	0	0
0	0	0	0	0	0	0	0	0	0	0	0	0	0	0	0	0	0	0	0	0	0	0	0	0	0	0	0	0	0	0
0	0	0	0	0	0	0	0	0	0	0	0	0	0	0	0	0	0	0	0	0	0	0	0	0	0	0	0	0	0	0
0	0	0	0	0	0	0	0	0	0	0	0	0	0	0	0	0	0	0	0	0	0	0	0	0	0	0	0	0	0	0
0	0	0	0	0	0	0	0	0	0	0	0	0	0	0	0	0	0	0	0	0	0	0	0	0	0	0	0	0	0	0
0	0	0	0	0	0	0	0	0	0	0	0	0	0	0	0	0	0	0	0	0	0	0	0	0	0	0	0	0	0	0
0	0	0	0	0	0	0	0	0	0	0	0	0	0	0	0	0	0	0	0	0	0	0	0	0	0	0	0	0	0	0
0	0	0	0	0	0	0	0	0	0	0	0	0	0	0	0	0	0	0	0	0	0	0	0	0	0	0	0	0	0	0
0	0	0	0	0	0	0	0	0	0	0	0	0	0	0	0	0	0	0	0	0	0	0	0	0	0	0	0	0	0	0
0	0	0	0	0	0	0	0	0	0	0	0	0	0	0	0	0	0	0	0	0	0	0	0	0	0	0	0	0	0	0
0	0	0	0	0	0	0	0	0	0	0	0	0	0	0	0	0	0	0	0	0	0	0	0	0	0	0	0	0	0	0
0	0	0	0	0	0	0	0	0	0	0	0	0	0	0	0	0	0	0	0	0	0	0	0	0	0	0	0	0	0	0
0	0	0	0	0	0	0	0	0	0	0	0	0	0	0	0	0	0	0	0	0	0	0	0	0	0	0	0	0	0	0
0	0	0	0	0	0	0	0	0	0	0	0	0	0	0	0	0	0	0	0	0	0	0	0	0	0	0	0	0	0	0
0	0	0	0	0	0	0	0	0	0	0	0	0	0	0	0	0	0	0	0	0	0	0	0	0	0	0	0	0	0	0
0	0	0	0	0	0	0	0	0	0	0	0	0	0	0	0	0	0	0	0	0	0	0	0	0	0	0	0	0	0	0
0	0	0	0	0	0	0	0	0	0	0	0	0	0	0	0	0	0	0	0	0	0	0	0	0	0	0	0	0	0	0
0	0	0	0	0	0	0	0	0	0	0	0	0	0	0	0	0	0	0	0	0	0	0	0	0	0	0	0	0	0	0
0	0	0	0	0	0	0	0	0	0	0	0	0	0	0	0	0	0	0	0	0	0	0	0	0	0	0	0	0	0	0
0	0	0	0	0	0	0	0	0	0	0	0	0	0	0	0	0	0	0	0	0	0	0	0	0	0	0	0	0	0	0
0	0	0	0	0	0	0	0	0	0	0	0	0	0	0	0	0	0	0	0	0	0	0	0	0	0	0	0	0	0	0
0	0	0	0	0	0	0	0	0	0	0	0	0	0	0	0	0	0	0	0	0	0	0	0	0	0	0	0	0	0	0
0	0	0	0	0	0	0	0	0	0	0	0	0	0	0	0	0	0	0	0	0	0	0	0	0	0	0	0	0	0	0
0	0	0	0	0	0	0	0	0	0	0	0	0	0	0	0	0	0	0	0	0	0	0	0	0	0	0	0	0	0	0
0	0	0	0	0	0	0	0	0	0	0	0	0	0	0	0	0	0	0	0	0	0	0	0	0	0	0	0	0	0	0
0	0	0	0	0	0	0	0	0	0	0	0	0	0	0	0	0	0	0	0	0	0	0	0	0	0	0	0	0	0	0
0	0	0	0	0	0	0	0	0	0	0	0	0	0	0	0	0	0	0	0	0	0	0	0	0	0	0	0	0	0	0
0	0	0	0	0	0	0	0	0	0	0	0	0	0	0	0	0	0	0	0	0	0	0	0	0	0	0	0	0	0	0
0	0	0	0	0	0	0	0	0	0	0	0	0	0	0	0	0	0	0	0	0	0	0	0	0	0	0	0	0	0	0
0	0	0	0	0	0	0	0	0	0	0	0	0	0	0	0	0	0	0	0	0	0	0	0	0	0	0	0	0	0	0
0	0	0	0	0	0	0	0	0	0	0	0	0	0	0	0	0	0	0	0	0	0	0	0	0	0	0	0	0	0	0
0	0	0	0	0	0	0	0	0	0	0	0	0	0	0	0	0	0	0	0	0	0	0	0	0	0	0	0	0	0	0
0	0	0	0	0	0	0	0	0	0	0	0	0	0	0	0	0	0	0	0	0	0	0	0	0	0	0	0	0	0	0
0	0	0	0	0	0	0	0	0	0	0	0	0	0	0	0	0	0	0	0	0	0	0	0	0	0	0	0	0	0	0
0	0	0	0	0	0	0	0	0	0	0	0	0	0	0	0	0	0	0	0	0	0	0	0	0	0	0	0	0	0	0
0	0	0	0	0	0	0	0	0	0	0	0	0	0	0	0	0	0	0	0	0	0	0	0	0	0	0	0	0	0	0
0	0	0	0	0	0	0	0	0	0	0	0	0	0	0	0	0	0	0	0	0	0	0	0	0	0	0	0	0	0	0
0	0	0	0	0	0	0	0	0	0	0	0	0	0	0	0	0	0	0	0	0	0	0	0	0	0	0	0	0	0	0
0	0	0	0	0	0	0	0	0	0	0	0	0	0	0	0	0	0	0	0	0	0	0	0	0	0	0	0	0	0	0
0	0	0	0	0	0	0	0	0	0	0	0	0	0	0	0	0	0	0	0	0	0	0	0	0	0	0	0	0	0	0
0	0	0	0	0	0	0	0	0	0	0	0	0	0	0	0	0	0	0	0	0	0	0	0	0	0	0	0	0	0	0
0	0	0	0	0	0	0	0	0	0	0	0	0	0	0	0	0	0	0	0	0	0	0	0	0	0	0	0	0	0	0
0	0	0	0	0	0	0	0	0	0	0	0	0	0	0	0	0	0	0	0	0	0	0	0	0	0	0	0	0	0	0
0	0	0	0	0	0	0	0	0	0	0	0	0	0	0	0	0	0	0	0	0	0	0	0	0	0	0	0	0	0	0
0	0	0	0	0	0	0	0	0	0	0	0	0	0	0	0	0	0	0	0	0	0	0	0	0	0	0	0	0	0	0
0	0	0	0	0	0	0	0	0	0	0	0	0	0	0	0	0	0	0	0	0	0	0	0	0	0	0	0	0	0	0
0	0	0	0	0	0	0	0	0	0	0	0	0	0	0	0	0	0	0	0	0	0	0	0	0	0	0	0	0	0	0
0	0	0	0	0	0	0	0	0	0	0	0	0	0	0	0	0	0	0	0	0	0	0	0	0	0	0	0	0	0	0
0	0	0	0	0	0	0	0	0	0	0	0	0	0	0	0	0	0	0	0	0	0	0	0	0	0	0	0	0	0	0
0	0	0	0	0	0	0	0	0	0	0	0	0	0	0	0	0	0	0	0	0	0	0	0	0	0	0	0	0	0	0
0	0	0	0	0	0	0	0	0	0	0	0	0	0	0	0	0	0	0	0	0	0	0	0	0	0	0	0	0	0	0
0	0	0	0	0	0	0	0	0	0	0	0	0	0	0	0	0	0	0	0	0	0	0	0	0	0	0	0	0	0	0
0	0	0	0	0	0	0	0	0	0	0	0	0	0	0	0	0	0	0	0	0	0	0	0	0	0	0	0	0	0	0
0	0	0	0	0	0	0	0	0	0	0	0	0	0	0	0	0	0	0	0	0	0	0	0	0	0	0	0	0	0	0
0	0	0	0	0	0	0	0	0	0	0	0	0	0	0	0	0	0	0	0	0	0	0	0	0	0	0	0	0	0	0
0	0	0	0	0	0	0	0	0	0	0	0	0	0	0	0	0	0	0	0	0	0	0	0	0	0	0	0	0	0	0
0	0	0	0	0	0	0	0	0	0	0	0	0	0	0	0	0	0	0	0	0	0	0	0	0	0	0	0	0	0	0
0	0	0	0	0	0	0	0	0	0	0	0	0	0	0	0	0	0	0	0	0	0	0	0	0	0	0	0	0	0	0
0	0	0	0	0	0	0	0	0	0	0	0	0	0	0	0	0	0	0	0	0	0	0	0	0	0	0	0	0	0	0
0	0	0	0	0	0	0	0	0	0	0	0	0	0	0	0	0	0	0	0	0	0	0	0	0	0	0	0	0	0	0
0	0	0	0	0	0	0	0	0	0	0	0	0	0	0	0	0	0	0	0	0	0	0	0	0	0	0	0	0	0	0
0	0	0	0	0	0	0	0	0	0	0	0	0	0	0	0	0	0	0	0	0	0	0	0	0	0	0	0	0	0	0
0	0	0	0	0	0	0	0	0	0	0	0	0	0	0	0	0	0	0	0	0	0	0	0	0	0	0	0	0	0	0
0	0	0	0	0	0	0	0	0	0	0	0	0	0	0	0	0	0	0	0	0	0	0	0	0	0	0	0	0	0	0
0	0	0	0	0	0	0	0	0	0	0	0	0	0	0	0	0	0	0	0	0	0	0	0	0	0	0	0	0	0	0
0	0	0	0	0	0	0	0	0	0	0	0	0	0	0	0	0	0	0	0	0	0	0	0	0	0	0	0	0	0	0
0	0	0	0	0	0	0	0	0	0	0	0	0	0	0	0	0	0	0	0	0	0	0	0	0	0	0	0	0	0	0
0	0	0	0	0	0	0	0	0	0	0	0	0	0	0	0	0	0	0	0	0	0	0	0	0	0	0	0	0	0	0
0	0	0	0	0	0	0	0	0	0	0	0	0	0	0	0	0	0	0	0	0	0	0	0	0	0	0	0	0	0	0
0	0	0	0	0	0	0	0	0	0	0	0	0	0	0	0	0	0	0	0	0	0	0	0	0	0	0	0	0	0	0
0	0	0	0	0	0	0	0	0	0	0	0	0	0	0	0	0	0	0	0	0	0	0	0	0	0	0	0	0	0	0
0	0	0	0	0	0	0	0	0	0	0	0	0	0	0	0	0	0	0	0	0	0	0	0	0	0	0	0	0	0	0
0	0	0	0	0	0	0	0	0	0	0	0	0	0	0	0	0	0	0	0	0	0	0	0	0	0	0	0	0	0	0
0	0	0	0	0	0	0	0	0	0	0	0	0	0	0	0	0	0	0	0	0	0	0	0	0	0	0	0	0	0	0
0	0	0	0	0	0	0	0	0	0	0	0	0	0	0	0	0	0	0	0	0	0	0	0	0	0	0	0	0	0	0
0	0	0	0	0	0	0	0	0	0	0	0	0	0	0	0	0	0	0	0	0	0	0	0	0	0	0	0	0	0	0
0	0	0	0	0	0	0	0	0	0	0	0	0	0	0	0	0	0	0	0	0	0	0	0	0	0	0	0	0	0	0
0	0	0	0	0	0	0	0	0	0	0	0	0	0	0	0	0	0	0	0	0	0	0	0	0	0	0	0	0	0	0
0	0	0	0	0	0	0	0	0	0	0	0	0	0	0	0	0	0	0	0	0	0	0	0	0	0	0	0	0	0	0
0	0	0	0	0	0	0	0	0	0	0	0	0	0	0	0	0	0	0	0	0	0	0	0	0	0	0	0	0	0	0
0	0	0	0	0	0	0	0	0	0	0	0	0	0	0	0	0	0	0	0	0	0	0	0	0	0	0	0	0	0	0
0	0	0	0	0	0	0	0	0	0	0	0	0	0	0	0	0	0	0	0	0	0	0	0	0	0	0	0	0	0	0
0	0	0	0	0	0	0	0	0	0	0	0	0	0	0	0	0	0	0	0	0	0	0	0	0	0	0	0	0	0	0
0	0	0	0	0	0	0	0	0	0	0	0	0	0	0	0	0	0	0	0	0	0	0	0	0	0	0	0	0	0	0
0	0	0	0	0	0	0	0	0	0	0	0	0	0	0	0	0	0	0	0	0	0	0	0	0	0	0	0	0	0	0
0	0	0	0	0	0	0	0	0	0	0	0	0	0	0	0	0	0	0	0	0	0	0	0	0	0	0	0	0	0	0
0	0	0	0	0	0	0	0	0	0	0	0	0	0	0	0	0	0	0	0	0	0	0	0	0	0	0	0	0	0	0
0	0	0	0	0	0	0	0	0	0	0	0	0	0	0	0	0	0	0	0	0	0	0	0	0	0	0	0	0	0	0
0	0	0	0	0	0	0	0	0	0	0	0	0	0	0	0	0	0	0	0	0	0	0	0	0	0	0	0	0	0	0
0	0	0	0	0	0	0	0	0	0	0	0	0	0	0	0	0	0	0	0	0	0	0	0	0	0	0	0	0	0	0
0	0	0	0	0	0	0	0	0	0	0	0	0	0	0	0	0	0	0	0	0	0	0	0	0	0	0	0	0	0	0
0	0	0	0	0	0	0	0	0	0	0	0	0	0	0	0	0	0	0	0	0	0	0	0	0	0	0	0	0	0	0
0	0	0	0	0	0	0	0	0	0	0	0	0	0	0	0	0	0	0	0	0	0	0	0	0	0	0	0	0	0	0
0	0	0	0	0	0	0	0	0	0	0	0	0	0	0	0	0	0	0	0	0	0	0	0	0	0	0	0	0	0	0
0	0	0	0	0	0	0	0	0	0	0	0	0	0	0	0	0	0	0	0	0	0	0	0	0	0	0	0	0	0	0
0	0	0	0	0	0	0	0	0	0	0	0	0	0	0	0	0	0	0	0	0	0	0	0	0	0	0	0	0	0	0
0	0	0	0	0	0	0	0	0	0	0	0	0	0	0	0	0	0	0	0	0	0	0	0	0	0	0	0	0	0	0
0	0	0	0	0	0	0	0	0	0	0	0	0	0	0	0	0	0	0	0	0	0	0	0	0	0	0	0	0	0	0
0	0	0	0	0	0	0	0	0	0	0	0	0	0	0	0	0	0	0	0	0	0	0	0	0	0	0	0	0	0	0
0	0	0	0	0	0	0	0	0	0	0	0	0	0	0	0	0	0	0	0	0	0	0	0	0	0	0	0	0	0	0
0	0	0	0	0	0	0	0	0	0	0	0	0	0	0	0	0	0	0	0	0	0	0	0	0	0	0	0	0	0	0
0	0	0	0	0	0	0	0	0	0	0	0	0	0	0	0	0	0	0	0	0	0	0	0	0	0	0	0	0	0	0
0	0	0	0	0	0	0	0	0	0	0	0	0	0	0	0	0	0	0	0	0	0	0	0	0	0	0	0	0	0	0
0	0	0	0	0	0	0	0	0	0	0	0	0	0	0	0	0	0	0	0	0	0	0	0	0	0	0	0	0	0	0
0	0	0	0	0	0	0	0	0	0	0	0	0	0	0	0	0	0	0	0	0	0	0	0	0	0	0	0	0	0	0
0	0	0	0	0	0	0	0	0	0	0	0	0	0	0	0	0	0	0	0	0	0	0	0	0	0	0	0	0	0	0
0	0	0	0	0	0	0	0	0	0	0	0	0	0	0	0	0	0	0	0	0	0	0	0	0	0	0	0	0	0	0
0	0	0	0	0	0	0	0	0	0	0	0	0	0	0	0	0	0	0	0	0	0	0	0	0	0	0	0	0	0	0
0	0	0	0	0	0	0	0	0	0	0	0	0	0	0	0	0	0	0	0	0	0	0	0	0	0	0	0	0	0	0
0	0	0	0	0	0	0	0	0	0	0	0	0	0	0	0	0	0	0	0	0	0	0	0	0	0	0	0	0	0	0
0	0	0	0	0	0	0	0	0	0	0	0	0	0	0	0	0	0	0	0	0	0	0	0	0	0	0	0	0	0	0
0	0	0	0	0	0	0	0	0	0	0	0	0	0	0	0	0	0	0	0	0	0	0	0	0	0	0	0	0	0	0
0	0	0	0	0	0	0	0	0	0	0	0	0	0	0	0	0	0	0	0	0	0	0	0	0	0	0	0	0	0	0
0	0	0	0	0	0	0	0	0	0	0	0	0	0	0	0	0	0	0	0	0	0	0	0	0	0	0	0	0	0	0
0	0	0	0	0	0	0	0	0	0	0	0	0	0	0	0	0	0	0	0	0	0	0	0	0	0	0	0	0	0	0
0	0	0	0	0	0	0	0	0	0	0	0	0	0	0	0	0	0	0	0	0	0	0	0	0	0	0	0	0	0	0
0	0	0	0	0	0	0	0	0	0	0	0	0	0	0	0	0	0	0	0	0	0	0	0	0	0	0	0	0	0	0
0	0	0	0	0	0	0	0	0	0	0	0	0	0	0	0	0	0	0	0	0	0	0	0	0	0	0	0	0	0	0
0	0	0	0	0	0	0	0	0	0	0	0	0	0	0	0	0	0	0	0	0	0	0	0	0	0	0	0	0	0	0
0	0	0	0	0	0	0	0	0	0	0	0	0	0	0	0	0	0	0	0	0	0	0	0	0	0	0	0	0	0	0
0	0	0	0	0	0	0	0	0	0	0	0	0	0	0	0	0	0	0	0	0	0	0	0	0	0	0	0	0	0	0
0	0	0	0	0	0	0	0	0	0	0	0	0	0	0	0	0	0	0	0	0	0	0	0	0	0	0	0	0	0	0
0	0	0	0	0	0	0	0	0	0	0	0	0	0	0	0	0	0	0	0	0	0	0	0	0	0	0	0	0	0	0
0	0	0	0	0	0	0	0	0	0	0	0	0	0	0	0	0	0	0	0	0	0	0	0	0	0	0	0	0	0	0
0	0	0	0	0	0	0	0	0	0	0	0	0	0	0	0	0	0	0	0	0	0	0	0	0	0	0	0	0	0	0
0	0	0	0	0	0	0	0	0	0	0	0	0	0	0	0	0	0	0	0	0	0	0	0	0	0	0	0	0	0	0
0	0	0	0	0	0	0	0	0	0	0	0	0	0	0	0	0	0	0	0	0	0	0	0	0	0	0	0	0	0	0
0	0	0	0	0	0	0	0	0	0	0	0	0	0	0	0	0	0	0	0	0	0	0	0	0	0	0	0	0	0	0
0	0	0	0	0	0	0	0	0	0	0	0	0	0	0	0	0	0	0	0	0	0	0	0	0	0	0	0	0	0	0
0	0	0	0	0	0	0	0	0	0	0	0	0	0	0	0	0	0	0	0	0	0	0	0	0	0	0	0	0	0	0
0	0	0	0	0	0	0	0	0	0	0	0	0	0	0	0	0	0	0	0	0	0	0	0	0	0	0	0	0	0	0
0	0	0	0	0	0	0	0	0	0	0	0	0	0	0	0	0	0	0	0	0	0	0	0	0	0	0	0	0	0	0
0	0	0	0	0	0	0	0	0	0	0	0	0	0	0	0	0	0	0	0	0	0	0	0	0	0	0	0	0	0	0
0	0	0	0	0	0	0	0	0	0	0	0	0	0	0	0	0	0	0	0	0	0	0	0	0	0	0	0	0	0	0
0	0	0	0	0	0	0	0	0	0	0	0	0	0	0	0	0	0	0	0	0	0	0	0	0	0	0	0	0	0	0
0	0	0	0	0	0	0	0	0	0	0	0	0	0	0	0	0	0	0	0	0	0	0	0	0	0	0	0	0	0	0
0	0	0	0	0	0	0	0	0	0	0	0	0	0	0	0	0	0	0	0	0	0	0	0	0	0	0	0	0	0	0
0	0	0	0	0	0	0	0	0	0	0	0	0	0	0	0	0	0	0	0	0	0	0	0	0	0	0	0	0	0	0
0	0	0	0	0	0	0	0	0	0	0	0	0	0	0	0	0	0	0	0	0	0	0	0	0	0	0	0	0	0	0
0	0	0	0	0	0	0	0	0	0	0	0	0	0	0	0	0	0	0	0	0	0	0	0	0	0	0	0	0	0	0
0	0	0	0	0	0	0	0	0	0	0	0	0	0	0	0	0	0	0	0	0	0	0	0	0	0	0	0	0	0	0
0	0	0	0	0	0	0	0	0	0	0	0	0	0	0	0	0	0	0	0	0	0	0	0	0	0	0	0	0	0	0
0	0	0	0	0	0	0	0	0	0	0	0	0	0	0	0	0	0	0	0	0	0	0	0	0	0	0	0	0	0	0
0	0	0	0	0	0	0	0	0	0	0	0	0	0	0	0	0	0	0	0	0	0	0	0	0	0	0	0	0	0	0
0	0	0	0	0	0	0	0	0	0	0	0	0	0	0	0	0	0	0	0	0	0	0	0	0	0	0	0	0	0	0
0	0	0	0	0	0	0	0	0	0	0	0	0	0	0	0	0	0	0	0	0	0	0	0	0	0	0	0	0	0	0
0	0	0	0	0	0	0	0	0	0	0	0	0	0	0	0	0	0	0	0	0	0	0	0	0	0	0	0	0	0	0
0	0	0	0	0	0	0	0	0	0	0	0	0	0	0	0	0	0	0	0	0	0	0	0	0	0	0	0	0	0	0
0	0	0	0	0	0	0	0	0	0	0	0	0	0	0	0	0	0	0	0	0	0	0	0	0	0	0	0	0	0	0
0	0	0	0	0	0	0	0	0	0	0	0	0	0	0	0	0	0	0	0	0	0	0	0	0	0	0	0	0	0	0
0	0	0	0	0	0	0	0	0	0	0	0	0	0	0	0	0	0	0	0	0	0	0	0	0	0	0	0	0	0	0
0	0	0	0	0	0	0	0	0	0	0	0	0	0	0	0	0	0	0	0	0	0	0	0	0	0	0	0	0	0	0
0	0	0	0	0	0	0	0	0	0	0	0	0	0	0	0	0	0	0	0	0	0	0	0	0	0	0	0	0	0	0
0	0	0	0	0	0	0	0	0	0	0	0	0	0	0	0	0	0	0	0	0	0	0	0	0	0	0	0	0	0	0
0	0	0	0	0	0	0	0	0	0	0	0	0	0	0	0	0	0	0	0	0	0	0	0	0	0	0	0	0	0	0
0	0	0	0	0	0	0	0	0	0	0	0	0	0	0	0	0	0	0	0	0	0	0	0	0	0	0	0	0	0	0
0	0	0	0	0	0	0	0	0	0	0	0	0	0	0	0	0	0	0	0	0	0	0	0	0	0	0	0	0	0	0
0	0	0	0	0	0	0	0	0	0	0	0	0	0	0	0	0	0	0	0	0	0	0	0	0	0	0	0	0	0	0
0	0	0	0	0	0	0	0	0	0	0	0	0	0	0	0	0	0	0	0	0	0	0	0	0	0	0	0	0	0	0
0	0	0	0	0	0	0	0	0	0	0	0	0	0	0	0	0	0	0	0	0	0	0	0	0	0	0	0	0	0	0
0	0	0	0	0	0	0	0	0	0	0	0	0	0	0	0	0	0	0	0	0	0	0	0	0	0	0	0	0	0	0
0	0	0	0	0	0	0	0	0	0	0	0	0	0	0	0	0	0	0	0	0	0	0	0	0	0	0	0	0	0	0
0	0	0	0	0	0	0	0	0	0	0	0	0	0	0	0	0	0	0	0	0	0	0	0	0	0	0	0	0	0	0
0	0	0	0	0	0	0	0	0	0	0	0	0	0	0	0	0	0	0	0	0	0	0	0	0	0	0	0	0	0	0
0	0	0	0	0	0	0	0	0	0	0	0	0	0	0	0	0	0	0	0	0	0	0	0	0	0	0	0	0	0	0
0	0	0	0	0	0	0	0	0	0	0	0	0	0	0	0	0	0	0	0	0	0	0	0	0	0	0	0	0	0	0
0	0	0	0	0	0	0	0	0	0	0	0	0	0	0	0	0	0	0	0	0	0	0	0	0	0	0	0	0	0	0
0	0	0	0	0	0	0	0	0	0	0	0	0	0	0	0	0	0	0	0	0	0	0	0	0	0	0	0	0	0	0
0	0	0	0	0	0	0	0	0	0	0	0	0	0	0	0	0	0	0	0	0	0	0	0	0	0	0	0	0	0	0
0	0	0	0	0	0	0	0	0	0	0	0	0	0	0	0	0	0	0	0	0	0	0	0	0	0	0	0	0	0	0
0	0	0	0	0	0	0	0	0	0	0	0	0	0	0	0	0	0	0	0	0	0	0	0	0	0	0	0	0	0	0
0	0	0	0	0	0	0	0	0	0	0	0	0	0	0	0	0	0	0	0	0	0	0	0	0	0	0	0	0	0	0
0	0	0	0	0	0	0	0	0	0	0	0	0	0	0	0	0	0	0	0	0	0	0	0	0	0	0	0	0	0	0
0	0	0	0	0	0	0	0	0	0	0	0	0	0	0	0	0	0	0	0	0	0	0	0	0	0	0	0	0	0	0
0	0	0	0	0	0	0	0	0	0	0	0	0	0	0	0	0	0	0	0	0	0	0	0	0	0	0	0	0	0	0
0	0	0	0	0	0	0	0	0	0	0	0	0	0	0	0	0	0	0	0	0	0	0	0	0	0	0	0	0	0	0
0	0	0	0	0	0	0	0	0	0	0	0	0	0	0	0	0	0	0	0	0	0	0	0	0	0	0	0	0	0	0
0	0	0	0	0	0	0	0	0	0	0	0	0	0	0	0	0	0	0	0	0	0	0	0	0	0	0	0	0	0	0
0	0	0	0	0	0	0	0	0	0	0	0	0	0	0	0	0	0	0	0	0	0	0	0	0	0	0	0	0	0	0
0	0	0	0	0	0	0	0	0	0	0	0	0	0	0	0	0	0	0	0	0	0	0	0	0	0	0	0	0	0	0
0	0	0	0	0	0	0	0	0	0	0	0	0	0	0	0	0	0	0	0	0	0	0	0	0	0	0	0	0	0	0
0	0	0	0	0	0	0	0	0	0	0	0	0	0	0	0	0	0	0	0	0	0	0	0	0	0	0	0	0	0	0
0	0	0	0	0	0	0	0	0	0	0	0	0	0	0	0	0	0	0	0	0	0	0	0	0	0	0	0	0	0	0
0	0	0	0	0	0	0	0	0	0	0	0	0	0	0	0	0	0	0	0	0	0	0	0	0	0	0	0	0	0	0
0	0	0	0	0	0	0	0	0	0	0	0	0	0	0	0	0	0	0	0	0	0	0	0	0	0	0	0	0	0	0
0	0	0	0	0	0	0	0	0	0	0	0	0	0	0	0	0	0	0	0	0	0	0	0	0	0	0	0	0	0	0
0	0	0	0	0	0	0	0	0	0	0	0	0	0	0	0	0	0	0	0	0	0	0	0	0	0	0	0	0	0	0
0	0	0	0	0	0	0	0	0	0	0	0	0	0	0	0	0	0	0	0	0	0	0	0	0	0	0	0	0	0	0
0	0	0	0	0	0	0	0	0	0	0	0	0	0	0	0	0	0	0	0	0	0	0	0	0	0	0	0	0	0	0
0	0	0	0	0	0	0	0	0	0	0	0	0	0	0	0	0	0	0	0	0	0	0	0	0	0	0	0	0	0	0
0	0	0	0	0	0	0	0	0	0	0	0	0	0	0	0	0	0	0	0	0	0	0	0	0	0	0	0	0	0	0
0	0	0	0	0	0	0	0	0	0	0	0	0	0	0	0	0	0	0	0	0	0	0	0	0	0	0	0	0	0	0
0	0	0	0	0	0	0	0	0	0	0	0	0	0	0	0	0	0	0	0	0	0	0	0	0	0	0	0	0	0	0
0	0	0	0	0	0	0	0	0	0	0	0	0	0	0	0	0	0	0	0	0	0	0	0	0	0	0	0	0	0	0
0	0	0	0	0	0	0	0	0	0	0	0	0	0	0	0	0	0	0	0	0	0	0	0	0	0	0	0	0	0	0
0	0	0	0	0	0	0	0	0	0	0	0	0	0	0	0	0	0	0	0	0	0	0	0	0	0	0	0	0	0	0
0	0	0	0	0	0	0	0	0	0	0	0	0	0	0	0	0	0	0	0	0	0	0	0	0	0	0	0	0	0	0
0	0	0	0	0	0	0	0	0	0	0	0	0	0	0	0	0	0	0	0	0	0	0	0	0	0	0	0	0	0	0
0	0	0	0	0	0	0	0	0	0	0	0	0	0	0	0	0	0	0	0	0	0	0	0	0	0	0	0	0	0	0
0	0	0	0	0	0	0	0	0	0	0	0	0	0	0	0	0	0	0	0	0	0	0	0	0	0	0	0	0	0	0
0	0	0	0	0	0	0	0	0	0	0	0	0	0	0	0	0	0	0	0	0	0	0	0	0	0	0	0	0	0	0
0	0	0	0	0	0	0	0	0	0	0	0	0	0	0	0	0	0	0	0	0	0	0	0	0	0	0	0	0	0	0
0	0	0	0	0	0	0	0	0	0	0	0	0	0	0	0	0	0	0	0	0	0	0	0	0	0	0	0	0	0	0
0	0	0	0	0	0	0	0	0	0	0	0	0	0	0	0	0	0	0	0	0	0	0	0	0	0	0	0	0	0	0
0	0	0	0	0	0	0	0	0	0	0	0	0	0	0	0	0	0	0	0	0	0	0	0	0	0	0	0	0	0	0
0	0	0	0	0	0	0	0	0	0	0	0	0	0	0	0	0	0	0	0	0	0	0	0	0	0	0	0	0	0	0
0	0	0	0	0	0	0	0	0	0	0	0	0	0	0	0	0	0	0	0	0	0	0	0	0	0	0	0	0	0	0
0	0	0	0	0	0	0	0	0	0	0	0	0	0	0	0	0	0	0	0	0	0	0	0	0	0	0	0	0	0	0
0	0	0	0	0	0	0	0	0	0	0	0	0	0	0	0	0	0	0	0	0	0	0	0	0	0	0	0	0	0	0
0	0	0	0	0	0	0	0	0	0	0	0	0	0	0	0	0	0	0	0	0	0	0	0	0	0	0	0	0	0	0
0	0	0	0	0	0	0	0	0	0	0	0	0	0	0	0	0	0	0	0	0	0	0	0	0	0	0	0	0	0	0
0	0	0	0	0	0	0	0	0	0	0	0	0	0	0	0	0	0	0	0	0	0	0	0	0	0	0	0	0	0	0
0	0	0	0	0	0	0	0	0	0	0	0	0	0	0	0	0	0	0	0	0	0	0	0	0	0	0	0	0	0	0
0	0	0	0	0	0	0	0	0	0	0	0	0	0	0	0	0	0	0	0	0	0	0	0	0	0	0	0	0	0	0
0	0	0	0	0	0	0	0	0	0	0	0	0	0	0	0	0	0	0	0	0	0	0	0	0	0	0	0	0	0	0
0	0	0	0	0	0	0	0	0	0	0	0	0	0	0	0	0	0	0	0	0	0	0	0	0	0	0	0	0	0	0
0	0	0	0	0	0	0	0	0	0	0	0	0	0	0	0	0	0	0	0	0	0	0	0	0	0	0	0	0	0	0
0	0	0	0	0	0	0	0	0	0	0	0	0	0	0	0	0	0	0	0	0	0	0	0	0	0	0	0	0	0	0
0	0	0	0	0	0	0	0	0	0	0	0	0	0	0	0	0	0	0	0	0	0	0	0	0	0	0	0	0	0	0
0	0	0	0	0	0	0	0	0	0	0	0	0	0	0	0	0	0	0	0	0	0	0	0	0	0	0	0	0	0	0
0	0	0	0	0	0	0	0	0	0	0	0	0	0	0	0	0	0	0	0	0	0	0	0	0	0	0	0	0	0	0
0	0	0	0	0	0	0	0	0	0	0	0	0	0	0	0	0	0	0	0	0	0	0	0	0	0	0	0	0	0	0
0	0	0	0	0	0	0	0	0	0	0	0	0	0	0	0	0	0	0	0	0	0	0	0	0	0	0	0	0	0	0
0	0	0	0	0	0	0	0	0	0	0	0	0	0	0	0	0	0	0	0	0	0	0	0	0	0	0	0	0	0	0
0	0	0	0	0	0	0	0	0	0	0	0	0	0	0	0	0	0	0	0	0	0	0	0	0	0	0	0	0	0	0
0	0	0	0	0	0	0	0	0	0	0	0	0	0	0	0	0	0	0	0	0	0	0	0	0	0	0	0	0	0	0
0	0	0	0	0	0	0	0	0	0	0	0	0	0	0	0	0	0	0	0	0	0	0	0	0	0	0	0	0	0	0
0	0	0	0	0	0	0	0	0	0	0	0	0	0	0	0	0	0	0	0	0	0	0	0	0	0	0	0	0	0	0
0	0	0	0	0	0	0	0	0	0	0	0	0	0	0	0	0	0	0	0	0	0	0	0	0	0	0	0	0	0	0
0	0	0	0	0	0	0	0	0	0	0	0	0	0	0	0	0	0	0	0	0	0	0	0	0	0	0	0	0	0	0
0	0	0	0	0	0	0	0	0	0	0	0	0	0	0	0	0	0	0	0	0	0	0	0	0	0	0	0	0	0	0
0	0	0	0	0	0	0	0	0	0	0	0	0	0	0	0	0	0	0	0	0	0	0	0	0	0	0	0	0	0	0
0	0	0	0	0	0	0	0	0	0	0	0	0	0	0	0	0	0	0	0	0	0	0	0	0	0	0	0	0	0	0
0	0	0	0	0	0	0	0	0	0	0	0	0	0	0	0	0	0	0	0	0	0	0	0	0	0	0	0	0	0	0
0	0	0	0	0	0	0	0	0	0	0	0	0	0	0	0	0	0	0	0	0	0	0	0	0	0	0	0	0	0	0
0	0	0	0	0	0	0	0	0	0	0	0	0	0	0	0	0	0	0	0	0	0	0	0	0	0	0	0	0	0	0
0	0	0	0	0	0	0	0	0	0	0	0	0	0	0	0	0	0	0	0	0	0	0	0	0	0	0	0	0	0	0
0	0	0	0	0	0	0	0	0	0	0	0	0	0	0	0	0	0	0	0	0	0	0	0	0	0	0	0	0	0	0
0	0	0	0	0	0	0	0	0	0	0	0	0	0	0	0	0	0	0	0	0	0	0	0	0	0	0	0	0	0	0
0	0	0	0	0	0	0	0	0	0	0	0	0	0	0	0	0	0	0	0	0	0	0	0	0	0	0	0	0	0	0
0	0	0	0	0	0	0	0	0	0	0	0	0	0	0	0	0	0	0	0	0	0	0	0	0	0	0	0	0	0	0
0	0	0	0	0	0	0	0	0	0	0	0	0	0	0	0	0	0	0	0	0	0	0	0	0	0	0	0	0	0	0
0	0	0	0	0	0	0	0	0	0	0	0	0	0	0	0	0	0	0	0	0	0	0	0	0	0	0	0	0	0	0
0	0	0	0	0	0	0	0	0	0	0	0	0	0	0	0	0	0	0	0	0	0	0	0	0	0	0	0	0	0	0
0	0	0	0	0	0	0	0	0	0	0	0	0	0	0	0	0	0	0	0	0	0	0	0	0	0	0	0	0	0	0
0	0	0	0	0	0	0	0	0	0	0	0	0	0	0	0	0	0	0	0	0	0	0	0	0	0	0	0	0	0	0
0	0	0	0	0	0	0	0	0	0	0	0	0	0	0	0	0	0	0	0	0	0	0	0	0	0	0	0	0	0	0
0	0	0	0	0	0	0	0	0	0	0	0	0	0	0	0	0	0	0	0	0	0	0	0	0	0	0	0	0	0	0
0	0	0	0	0	0	0	0	0	0	0	0	0	0	0	0	0	0	0	0	0	0	0	0	0	0	0	0	0	0	0
0	0	0	0	0	0	0	0	0	0	0	0	0	0	0	0	0	0	0	0	0	0	0	0	0	0	0	0	0	0	0
0	0	0	0	0	0	0	0	0	0	0	0	0	0	0	0	0	0	0	0	0	0	0	0	0	0	0	0	0	0	0
0	0	0	0	0	0	0	0	0	0	0	0	0	0	0	0	0	0	0	0	0	0	0	0	0	0	0	0	0	0	0
0	0	0	0	0	0	0	0	0	0	0	0	0	0	0	0	0	0	0	0	0	0	0	0	0	0	0	0	0	0	0
0	0	0	0	0	0	0	0	0	0	0	0	0	0	0	0	0	0	0	0	0	0	0	0	0	0	0	0	0	0	0
0	0	0	0	0	0	0	0	0	0	0	0	0	0	0	0	0	0	0	0	0	0	0	0	0	0	0	0	0	0	0
0	0	0	0	0	0	0	0	0	0	0	0	0	0	0	0	0	0	0	0	0	0	0	0	0	0	0	0	0	0	0
0	0	0	0	0	0	0	0	0	0	0	0	0	0	0	0	0	0	0	0	0	0	0	0	0	0	0	0	0	0	0
0	0	0	0	0	0	0	0	0	0	0	0	0	0	0	0	0	0	0	0	0	0	0	0	0	0	0	0	0	0	0
0	0	0	0	0	0	0	0	0	0	0	0	0	0	0	0	0	0	0	0	0	0	0	0	0	0	0	0	0	0	0
0	0	0	0	0	0	0	0	0	0	0	0	0	0	0	0	0	0	0	0	0	0	0	0	0	0	0	0	0	0	0
0	0	0	0	0	0	0	0	0	0	0	0	0	0	0	0	0	0	0	0	0	0	0	0	0	0	0	0	0	0	0
0	0	0	0	0	0	0	0	0	0	0	0	0	0	0	0	0	0	0	0	0	0	0	0	0	0	0	0	0	0	0
0	0	0	0	0	0	0	0	0	0	0	0	0	0	0	0	0	0	0	0	0	0	0	0	0	0	0	0	0	0	0
0	0	0	0	0	0	0	0	0	0	0	0	0	0	0	0	0	0	0	0	0	0	0	0	0	0	0	0	0	0	0
0	0	0	0	0	0	0	0	0	0	0	0	0	0	0	0	0	0	0	0	0	0	0	0	0	0	0	0	0	0	0
0	0	0	0	0	0	0	0	0	0	0	0	0	0	0	0	0	0	0	0	0	0	0	0	0	0	0	0	0	0	0
0	0	0	0	0	0	0	0	0	0	0	0	0	0	0	0	0	0	0	0	0	0	0	0	0	0	0	0	0	0	0
0	0	0	0	0	0	0	0	0	0	0	0	0	0	0	0	0	0	0	0	0	0	0	0	0	0	0	0	0	0	0
0	0	0	0	0	0	0	0	0	0	0	0	0	0	0	0	0	0	0	0	0	0	0	0	0	0	0	0	0	0	0
0	0	0	0	0	0	0	0	0	0	0	0	0	0	0	0	0	0	0	0	0	0	0	0	0	0	0	0	0	0	0
0	0	0	0	0	0	0	0	0	0	0	0	0	0	0	0	0	0	0	0	0	0	0	0	0	0	0	0	0	0	0
0	0	0	0	0	0	0	0	0	0	0	0	0	0	0	0	0	0	0	0	0	0	0	0	0	0	0	0	0	0	0
0	0	0	0	0	0	0	0	0	0	0	0	0	0	0	0	0	0	0	0	0	0	0	0	0	0	0	0	0	0	0
0	0	0	0	0	0	0	0	0	0	0	0	0	0	0	0	0	0	0	0	0	0	0	0	0	0	0	0	0	0	0
0	0	0	0	0	0	0	0	0	0	0	0	0	0	0	0	0	0	0	0	0	0	0	0	0	0	0	0	0	0	0
0	0	0	0	0	0	0	0	0	0	0	0	0	0	0	0	0	0	0	0	0	0	0	0	0	0	0	0	0	0	0
0	0	0	0	0	0	0	0	0	0	0	0	0	0	0	0	0	0	0	0	0	0	0	0	0	0	0	0	0	0	0
0	0	0	0	0	0	0	0	0	0	0	0	0	0	0	0	0	0	0	0	0	0	0	0	0	0	0	0	0	0	0
0	0	0	0	0	0	0	0	0	0	0	0	0	0	0	0	0	0	0	0	0	0	0	0	0	0	0	0	0	0	0
0	0	0	0	0	0	0	0	0	0	0	0	0	0	0	0	0	0	0	0	0	0	0	0	0	0	0	0	0	0	0
0	0	0	0	0	0	0	0	0	0	0	0	0	0	0	0	0	0	0	0	0	0	0	0	0	0	0	0	0	0	0
0	0	0	0	0	0	0	0	0	0	0	0	0	0	0	0	0	0	0	0	0	0	0	0	0	0	0	0	0	0	0
0	0	0	0	0	0	0	0	0	0	0	0	0	0	0	0	0	0	0	0	0	0	0	0	0	0	0	0	0	0	0
0	0	0	0	0	0	0	0	0	0	0	0	0	0	0	0	0	0	0	0	0	0	0	0	0	0	0	0	0	0	0
0	0	0	0	0	0	0	0	0	0	0	0	0	0	0	0	0	0	0	0	0	0	0	0	0	0	0	0	0	0	0
0	0	0	0	0	0	0	0	0	0	0	0	0	0	0	0	0	0	0	0	0	0	0	0	0	0	0	0	0	0	0
0	0	0	0	0	0	0	0	0	0	0	0	0	0	0	0	0	0	0	0	0	0	0	0	0	0	0	0	0	0	0
0	0	0	0	0	0	0	0	0	0	0	0	0	0	0	0	0	0	0	0	0	0	0	0	0	0	0	0	0	0	0
0	0	0	0	0	0	0	0	0	0	0	0	0	0	0	0	0	0	0	0	0	0	0	0	0	0	0	0	0	0	0
0	0	0	0	0	0	0	0	0	0	0	0	0	0	0	0	0	0	0	0	0	0	0	0	0	0	0	0	0	0	0
0	0	0	0	0	0	0	0	0	0	0	0	0	0	0	0	0	0	0	0	0	0	0	0	0	0	0	0	0	0	0
0	0	0	0	0	0	0	0	0	0	0	0	0	0	0	0	0	0	0	0	0	0	0	0	0	0	0	0	0	0	0
0	0	0	0	0	0	0	0	0	0	0	0	0	0	0	0	0	0	0	0	0	0	0	0	0	0	0	0	0	0	0
0	0	0	0	0	0	0	0	0	0	0	0	0	0	0	0	0	0	0	0	0	0	0	0	0	0	0	0	0	0	0
0	0	0	0	0	0	0	0	0	0	0	0	0	0	0	0	0	0	0	0	0	0	0	0	0	0	0	0	0	0	0
0	0	0	0	0	0	0	0	0	0	0	0	0	0	0	0	0	0	0	0	0	0	0	0	0	0	0	0	0	0	0
0	0	0	0	0	0	0	0	0	0	0	0	0	0	0	0	0	0	0	0	0	0	0	0	0	0	0	0	0	0	0
0	0	0	0	0	0	0	0	0	0	0	0	0	0	0	0	0	0	0	0	0	0	0	0	0	0	0	0	0	0	0
0	0	0	0	0	0	0	0	0	0	0	0	0	0	0	0	0	0	0	0	0	0	0	0	0	0	0	0	0	0	0
0	0	0	0	0	0	0	0	0	0	0	0	0	0	0	0	0	0	0	0	0	0	0	0	0	0	0	0	0	0	0
0	0	0	0	0	0	0	0	0	0	0	0	0	0	0	0	0	0	0	0	0	0	0	0	0	0	0	0	0	0	0
0	0	0	0	0	0	0	0	0	0	0	0	0	0	0	0	0	0	0	0	0	0	0	0	0	0	0	0	0	0	0
0	0	0	0	0	0	0	0	0	0	0	0	0	0	0	0	0	0	0	0	0	0	0	0	0	0	0	0	0	0	0
0	0	0	0	0	0	0	0	0	0	0	0	0	0	0	0	0	0	0	0	0	0	0	0	0	0	0	0	0	0	0
0	0	0	0	0	0	0	0	0	0	0	0	0	0	0	0	0	0	0	0	0	0	0	0	0	0	0	0	0	0	0
0	0	0	0	0	0	0	0	0	0	0	0	0	0	0	0	0	0	0	0	0	0	0	0	0	0	0	0	0	0	0
0	0	0	0	0	0	0	0	0	0	0	0	0	0	0	0	0	0	0	0	0	0	0	0	0	0	0	0	0	0	0
0	0	0	0	0	0	0	0	0	0	0	0	0	0	0	0	0	0	0	0	0	0	0	0	0	0	0	0	0	0	0
0	0	0	0	0	0	0	0	0	0	0	0	0	0	0	0	0	0	0	0	0	0	0	0	0	0	0	0	0	0	0
0	0	0	0	0	0	0	0	0	0	0	0	0	0	0	0	0	0	0	0	0	0	0	0	0	0	0	0	0	0	0
0	0	0	0	0	0	0	0	0	0	0	0	0	0	0	0	0	0	0	0	0	0	0	0	0	0	0	0	0	0	0
0	0	0	0	0	0	0	0	0	0	0	0	0	0	0	0	0	0	0	0	0	0	0	0	0	0	0	0	0	0	0
0	0	0	0	0	0	0	0	0	0	0	0	0	0	0	0	0	0	0	0	0	0	0	0	0	0	0	0	0	0	0
0	0	0	0	0	0	0	0	0	0	0	0	0	0	0	0	0	0	0	0	0	0	0	0	0	0	0	0	0	0	0
0	0	0	0	0	0	0	0	0	0	0	0	0	0	0	0	0	0	0	0	0	0	0	0	0	0	0	0	0	0	0
0	0	0	0	0	0	0	0	0	0	0	0	0	0	0	0	0	0	0	0	0	0	0	0	0	0	0	0	0	0	0
0	0	0	0	0	0	0	0	0	0	0	0	0	0	0	0	0	0	0	0	0	0	0	0	0	0	0	0	0	0	0
0	0	0	0	0	0	0	0	0	0	0	0	0	0	0	0	0	0	0	0	0	0	0	0	0	0	0	0	0	0	0
0	0	0	0	0	0	0	0	0	0	0	0	0	0	0	0	0	0	0	0	0	0	0	0	0	0	0	0	0	0	0
0	0	0	0	0	0	0	0	0	0	0	0	0	0	0	0	0	0	0	0	0	0	0	0	0	0	0	0	0	0	0
0	0	0	0	0	0	0	0	0	0	0	0	0	0	0	0	0	0	0	0	0	0	0	0	0	0	0	0	0	0	0
0	0	0	0	0	0	0	0	0	0	0	0	0	0	0	0	0	0	0	0	0	0	0	0	0	0	0	0	0	0	0
0	0	0	0	0	0	0	0	0	0	0	0	0	0	0	0	0	0	0	0	0	0	0	0	0	0	0	0	0	0	0
0	0	0	0	0	0	0	0	0	0	0	0	0	0	0	0	0	0	0	0	0	0	0	0	0	0	0	0	0	0	0
0	0	0	0	0	0	0	0	0	0	0	0	0	0	0	0	0	0	0	0	0	0	0	0	0	0	0	0	0	0	0
0	0	0	0	0	0	0	0	0	0	0	0	0	0	0	0	0	0	0	0	0	0	0	0	0	0	0	0	0	0	0
0	0	0	0	0	0	0	0	0	0	0	0	0	0	0	0	0	0	0	0	0	0	0	0	0	0	0	0	0	0	0
0	0	0	0	0	0	0	0	0	0	0	0	0	0	0	0	0	0	0	0	0	0	0	0	0	0	0	0	0	0	0
0	0	0	0	0	0	0	0	0	0	0	0	0	0	0	0	0	0	0	0	0	0	0	0	0	0	0	0	0	0	0
0	0	0	0	0	0	0	0	0	0	0	0	0	0	0	0	0	0	0	0	0	0	0	0	0	0	0	0	0	0	0
0	0	0	0	0	0	0	0	0	0	0	0	0	0	0	0	0	0	0	0	0	0	0	0	0	0	0	0	0	0	0
0	0	0	0	0	0	0	0	0	0	0	0	0	0	0	0	0	0	0	0	0	0	0	0	0	0	0	0	0	0	0
0	0	0	0	0	0	0	0	0	0	0	0	0	0	0	0	0	0	0	0	0	0	0	0	0	0	0	0	0	0	0
0	0	0	0	0	0	0	0	0	0	0	0	0	0	0	0	0	0	0	0	0	0	0	0	0	0	0	0	0	0	0
0	0	0	0	0	0	0	0	0	0	0	0	0	0	0	0	0	0	0	0	0	0	0	0	0	0	0	0	0	0	0
0	0	0	0	0	0	0	0	0	0	0	0	0	0	0	0	0	0	0	0	0	0	0	0	0	0	0	0	0	0	0
0	0	0	0	0	0	0	0	0	0	0	0	0	0	0	0	0	0	0	0	0	0	0	0	0	0	0	0	0	0	0
0	0	0	0	0	0	0	0	0	0	0	0	0	0	0	0	0	0	0	0	0	0	0	0	0	0	0	0	0	0	0
0	0	0	0	0	0	0	0	0	0	0	0	0	0	0	0	0	0	0	0	0	0	0	0	0	0	0	0	0	0	0
0	0	0	0	0	0	0	0	0	0	0	0	0	0	0	0	0	0	0	0	0	0	0	0	0	0	0	0	0	0	0
0	0	0	0	0	0	0	0	0	0	0	0	0	0	0	0	0	0	0	0	0	0	0	0	0	0	0	0	0	0	0
0	0	0	0	0	0	0	0	0	0	0	0	0	0	0	0	0	0	0	0	0	0	0	0	0	0	0	0	0	0	0
0	0	0	0	0	0	0	0	0	0	0	0	0	0	0	0	0	0	0	0	0	0	0	0	0	0	0	0	0	0	0
0	0	0	0	0	0	0	0	0	0	0	0	0	0	0	0	0	0	0	0	0	0	0	0	0	0	0	0	0	0	0
0	0	0	0	0	0	0	0	0	0	0	0	0	0	0	0	0	0	0	0	0	0	0	0	0	0	0	0	0	0	0
0	0	0	0	0	0	0	0	0	0	0	0	0	0	0	0	0	0	0	0	0	0	0	0	0	0	0	0	0	0	0
0	0	0	0	0	0	0	0	0	0	0	0	0	0	0	0	0	0	0	0	0	0	0	0	0	0	0	0	0	0	0
0	0	0	0	0	0	0	0	0	0	0	0	0	0	0	0	0	0	0	0	0	0	0	0	0	0	0	0	0	0	0
0	0	0	0	0	0	0	0	0	0	0	0	0	0	0	0	0	0	0	0	0	0	0	0	0	0	0	0	0	0	0
0	0	0	0	0	0	0	0	0	0	0	0	0	0	0	0	0	0	0	0	0	0	0	0	0	0	0	0	0	0	0
0	0	0	0	0	0	0	0	0	0	0	0	0	0	0	0	0	0	0	0	0	0	0	0	0	0	0	0	0	0	0
0	0	0	0	0	0	0	0	0	0	0	0	0	0	0	0	0	0	0	0	0	0	0	0	0	0	0	0	0	0	0
0	0	0	0	0	0	0	0	0	0	0	0	0	0	0	0	0	0	0	0	0	0	0	0	0	0	0	0	0	0	0
0	0	0	0	0	0	0	0	0	0	0	0	0	0	0	0	0	0	0	0	0	0	0	0	0	0	0	0	0	0	0
0	0	0	0	0	0	0	0	0	0	0	0	0	0	0	0	0	0	0	0	0	0	0	0	0	0	0	0	0	0	0
0	0	0	0	0	0	0	0	0	0	0	0	0	0	0	0	0	0	0	0	0	0	0	0	0	0	0	0	0	0	0
0	0	0	0	0	0	0	0	0	0	0	0	0	0	0	0	0	0	0	0	0	0	0	0	0	0	0	0	0	0	0
0	0	0	0	0	0	0	0	0	0	0	0	0	0	0	0	0	0	0	0	0	0	0	0	0	0	0	0	0	0	0
0	0	0	0	0	0	0	0	0	0	0	0	0	0	0	0	0	0	0	0	0	0	0	0	0	0	0	0	0	0	0
0	0	0	0	0	0	0	0	0	0	0	0	0	0	0	0	0	0	0	0	0	0	0	0	0	0	0	0	0	0	0
0	0	0	0	0	0	0	0	0	0	0	0	0	0	0	0	0	0	0	0	0	0	0	0	0	0	0	0	0	0	0
0	0	0	0	0	0	0	0	0	0	0	0	0	0	0	0	0	0	0	0	0	0	0	0	0	0	0	0	0	0	0
0	0	0	0	0	0	0	0	0	0	0	0	0	0	0	0	0	0	0	0	0	0	0	0	0	0	0	0	0	0	0
0	0	0	0	0	0	0	0	0	0	0	0	0	0	0	0	0	0	0	0	0	0	0	0	0	0	0	0	0	0	0
0	0	0	0	0	0	0	0	0	0	0	0	0	0	0	0	0	0	0	0	0	0	0	0	0	0	0	0	0	0	0
0	0	0	0	0	0	0	0	0	0	0	0	0	0	0	0	0	0	0	0	0	0	0	0	0	0	0	0	0	0	0
0	0	0	0	0	0	0	0	0	0	0	0	0	0	0	0	0	0	0	0	0	0	0	0	0	0	0	0	0	0	0
0	0	0	0	0	0	0	0	0	0	0	0	0	0	0	0	0	0	0	0	0	0	0	0	0	0	0	0	0	0	0
0	0	0	0	0	0	0	0	0	0	0	0	0	0	0	0	0	0	0	0	0	0	0	0	0	0	0	0	0	0	0
0	0	0	0	0	0	0	0	0	0	0	0	0	0	0	0	0	0	0	0	0	0	0	0	0	0	0	0	0	0	0
0	0	0	0	0	0	0	0	0	0	0	0	0	0	0	0	0	0	0	0	0	0	0	0	0	0	0	0	0	0	0
0	0	0	0	0	0	0	0	0	0	0	0	0	0	0	0	0	0	0	0	0	0	0	0	0	0	0	0	0	0	0
0	0	0	0	0	0	0	0	0	0	0	0	0	0	0	0	0	0	0	0	0	0	0	0	0	0	0	0	0	0	0
0	0	0	0	0	0	0	0	0	0	0	0	0	0	0	0	0	0	0	0	0	0	0	0	0	0	0	0	0	0	0
0	0	0	0	0	0	0	0	0	0	0	0	0	0	0	0	0	0	0	0	0	0	0	0	0	0	0	0	0	0	0
0	0	0	0	0	0	0	0	0	0	0	0	0	0	0	0	0	0	0	0	0	0	0	0	0	0	0	0	0	0	0
0	0	0	0	0	0	0	0	0	0	0	0	0	0	0	0	0	0	0	0	0	0	0	0	0	0	0	0	0	0	0
0	0	0	0	0	0	0	0	0	0	0	0	0	0	0	0	0	0	0	0	0	0	0	0	0	0	0	0	0	0	0
0	0	0	0	0	0	0	0	0	0	0	0	0	0	0	0	0	0	0	0	0	0	0	0	0	0	0	0	0	0	0
0	0	0	0	0	0	0	0	0	0	0	0	0	0	0	0	0	0	0	0	0	0	0	0	0	0	0	0	0	0	0
0	0	0	0	0	0	0	0	0	0	0	0	0	0	0	0	0	0	0	0	0	0	0	0	0	0	0	0	0	0	0
0	0	0	0	0	0	0	0	0	0	0	0	0	0	0	0	0	0	0	0	0	0	0	0	0	0	0	0	0	0	0
0	0	0	0	0	0	0	0	0	0	0	0	0	0	0	0	0	0	0	0	0	0	0	0	0	0	0	0	0	0	0
0	0	0	0	0	0	0	0	0	0	0	0	0	0	0	0	0	0	0	0	0	0	0	0	0	0	0	0	0	0	0
0	0	0	0	0	0	0	0	0	0	0	0	0	0	0	0	0	0	0	0	0	0	0	0	0	0	0	0	0	0	0
0	0	0	0	0	0	0	0	0	0	0	0	0	0	0	0	0	0	0	0	0	0	0	0	0	0	0	0	0	0	0
0	0	0	0	0	0	0	0	0	0	0	0	0	0	0	0	0	0	0	0	0	0	0	0	0	0	0	0	0	0	0
0	0	0	0	0	0	0	0	0	0	0	0	0	0	0	0	0	0	0	0	0	0	0	0	0	0	0	0	0	0	0
0	0	0	0	0	0	0	0	0	0	0	0	0	0	0	0	0	0	0	0	0	0	0	0	0	0	0	0	0	0	0
0	0	0	0	0	0	0	0	0	0	0	0	0	0	0	0	0	0	0	0	0	0	0	0	0	0	0	0	0	0	0
0	0	0	0	0	0	0	0	0	0	0	0	0	0	0	0	0	0	0	0	0	0	0	0	0	0	0	0	0	0	0
0	0	0	0	0	0	0	0	0	0	0	0	0	0	0	0	0	0	0	0	0	0	0	0	0	0	0	0	0	0	0
0	0	0	0	0	0	0	0	0	0	0	0	0	0	0	0	0	0	0	0	0	0	0	0	0	0	0	0	0	0	0
0	0	0	0	0	0	0	0	0	0	0	0	0	0	0	0	0	0	0	0	0	0	0	0	0	0	0	0	0	0	0
0	0	0	0	0	0	0	0	0	0	0	0	0	0	0	0	0	0	0	0	0	0	0	0	0	0	0	0	0	0	0
0	0	0	0	0	0	0	0	0	0	0	0	0	0	0	0	0	0	0	0	0	0	0	0	0	0	0	0	0	0	0
0	0	0	0	0	0	0	0	0	0	0	0	0	0	0	0	0	0	0	0	0	0	0	0	0	0	0	0	0	0	0
0	0	0	0	0	0	0	0	0	0	0	0	0	0	0	0	0	0	0	0	0	0	0	0	0	0	0	0	0	0	0
0	0	0	0	0	0	0	0	0	0	0	0	0	0	0	0	0	0	0	0	0	0	0	0	0	0	0	0	0	0	0
0	0	0	0	0	0	0	0	0	0	0	0	0	0	0	0	0	0	0	0	0	0	0	0	0	0	0	0	0	0	0
0	0	0	0	0	0	0	0	0	0	0	0	0	0	0	0	0	0	0	0	0	0	0	0	0	0	0	0	0	0	0
0	0	0	0	0	0	0	0	0	0	0	0	0	0	0	0	0	0	0	0	0	0	0	0	0	0	0	0	0	0	0
0	0	0	0	0	0	0	0	0	0	0	0	0	0	0	0	0	0	0	0	0	0	0	0	0	0	0	0	0	0	0
0	0	0	0	0	0	0	0	0	0	0	0	0	0	0	0	0	0	0	0	0	0	0	0	0	0	0	0	0	0	0
0	0	0	0	0	0	0	0	0	0	0	0	0	0	0	0	0	0	0	0	0	0	0	0	0	0	0	0	0	0	0
0	0	0	0	0	0	0	0	0	0	0	0	0	0	0	0	0	0	0	0	0	0	0	0	0	0	0	0	0	0	0
0	0	0	0	0	0	0	0	0	0	0	0	0	0	0	0	0	0	0	0	0	0	0	0	0	0	0	0	0	0	0
0	0	0	0	0	0	0	0	0	0	0	0	0	0	0	0	0	0	0	0	0	0	0	0	0	0	0	0	0	0	0
0	0	0	0	0	0	0	0	0	0	0	0	0	0	0	0	0	0	0	0	0	0	0	0	0	0	0	0	0	0	0
0	0	0	0	0	0	0	0	0	0	0	0	0	0	0	0	0	0	0	0	0	0	0	0	0	0	0	0	0	0	0
0	0	0	0	0	0	0	0	0	0	0	0	0	0	0	0	0	0	0	0	0	0	0	0	0	0	0	0	0	0	0
0	0	0	0	0	0	0	0	0	0	0	0	0	0	0	0	0	0	0	0	0	0	0	0	0	0	0	0	0	0	0
0	0	0	0	0	0	0	0	0	0	0	0	0	0	0	0	0	0	0	0	0	0	0	0	0	0	0	0	0	0	0
0	0	0	0	0	0	0	0	0	0	0	0	0	0	0	0	0	0	0	0	0	0	0	0	0	0	0	0	0	0	0
0	0	0	0	0	0	0	0	0	0	0	0	0	0	0	0	0	0	0	0	0	0	0	0	0	0	0	0	0	0	0
0	0	0	0	0	0	0	0	0	0	0	0	0	0	0	0	0	0	0	0	0	0	0	0	0	0	0	0	0	0	0
0	0	0	0	0	0	0	0	0	0	0	0	0	0	0	0	0	0	0	0	0	0	0	0	0	0	0	0	0	0	0
0	0	0	0	0	0	0	0	0	0	0	0	0	0	0	0	0	0	0	0	0	0	0	0	0	0	0	0	0	0	0
0	0	0	0	0	0	0	0	0	0	0	0	0	0	0	0	0	0	0	0	0	0	0	0	0	0	0	0	0	0	0
0	0	0	0	0	0	0	0	0	0	0	0	0	0	0	0	0	0	0	0	0	0	0	0	0	0	0	0	0	0	0
0	0	0	0	0	0	0	0	0	0	0	0	0	0	0	0	0	0	0	0	0	0	0	0	0	0	0	0	0	0	0
0	0	0	0	0	0	0	0	0	0	0	0	0	0	0	0	0	0	0	0	0	0	0	0	0	0	0	0	0	0	0
0	0	0	0	0	0	0	0	0	0	0	0	0	0	0	0	0	0	0	0	0	0	0	0	0	0	0	0	0	0	0
0	0	0	0	0	0	0	0	0	0	0	0	0	0	0	0	0	0	0	0	0	0	0	0	0	0	0	0	0	0	0
0	0	0	0	0	0	0	0	0	0	0	0	0	0	0	0	0	0	0	0	0	0	0	0	0	0	0	0	0	0	0
0	0	0	0	0	0	0	0	0	0	0	0	0	0	0	0	0	0	0	0	0	0	0	0	0	0	0	0	0	0	0
0	0	0	0	0	0	0	0	0	0	0	0	0	0	0	0	0	0	0	0	0	0	0	0	0	0	0	0	0	0	0
0	0	0	0	0	0	0	0	0	0	0	0	0	0	0	0	0	0	0	0	0	0	0	0	0	0	0	0	0	0	0
0	0	0	0	0	0	0	0	0	0	0	0	0	0	0	0	0	0	0	0	0	0	0	0	0	0	0	0	0	0	0
0	0	0	0	0	0	0	0	0	0	0	0	0	0	0	0	0	0	0	0	0	0	0	0	0	0	0	0	0	0	0
0	0	0	0	0	0	0	0	0	0	0	0	0	0	0	0	0	0	0	0	0	0	0	0	0	0	0	0	0	0	0
0	0	0	0	0	0	0	0	0	0	0	0	0	0	0	0	0	0	0	0	0	0	0	0	0	0	0	0	0	0	0
0	0	0	0	0	0	0	0	0	0	0	0	0	0	0	0	0	0	0	0	0	0	0	0	0	0	0	0	0	0	0
0	0	0	0	0	0	0	0	0	0	0	0	0	0	0	0	0	0	0	0	0	0	0	0	0	0	0	0	0	0	0
0	0	0	0	0	0	0	0	0	0	0	0	0	0	0	0	0	0	0	0	0	0	0	0	0	0	0	0	0	0	0
0	0	0	0	0	0	0	0	0	0	0	0	0	0	0	0	0	0	0	0	0	0	0	0	0	0	0	0	0	0	0
0	0	0	0	0	0	0	0	0	0	0	0	0	0	0	0	0	0	0	0	0	0	0	0	0	0	0	0	0	0	0
0	0	0	0	0	0	0	0	0	0	0	0	0	0	0	0	0	0	0	0	0	0	0	0	0	0	0	0	0	0	0
0	0	0	0	0	0	0	0	0	0	0	0	0	0	0	0	0	0	0	0	0	0	0	0	0	0	0	0	0	0	0
0	0	0	0	0	0	0	0	0	0	0	0	0	0	0	0	0	0	0	0	0	0	0	0	0	0	0	0	0	0	0
0	0	0	0	0	0	0	0	0	0	0	0	0	0	0	0	0	0	0	0	0	0	0	0	0	0	0	0	0	0	0
0	0	0	0	0	0	0	0	0	0	0	0	0	0	0	0	0	0	0	0	0	0	0	0	0	0	0	0	0	0	0
0	0	0	0	0	0	0	0	0	0	0	0	0	0	0	0	0	0	0	0	0	0	0	0	0	0	0	0	0	0	0
0	0	0	0	0	0	0	0	0	0	0	0	0	0	0	0	0	0	0	0	0	0	0	0	0	0	0	0	0	0	0
0	0	0	0	0	0	0	0	0	0	0	0	0	0	0	0	0	0	0	0	0	0	0	0	0	0	0	0	0	0	0
0	0	0	0	0	0	0	0	0	0	0	0	0	0	0	0	0	0	0	0	0	0	0	0	0	0	0	0	0	0	0
0	0	0	0	0	0	0	0	0	0	0	0	0	0	0	0	0	0	0	0	0	0	0	0	0	0	0	0	0	0	0
0	0	0	0	0	0	0	0	0	0	0	0	0	0	0	0	0	0	0	0	0	0	0	0	0	0	0	0	0	0	0
0	0	0	0	0	0	0	0	0	0	0	0	0	0	0	0	0	0	0	0	0	0	0	0	0	0	0	0	0	0	0
0	0	0	0	0	0	0	0	0	0	0	0	0	0	0	0	0	0	0	0	0	0	0	0	0	0	0	0	0	0	0
0	0	0	0	0	0	0	0	0	0	0	0	0	0	0	0	0	0	0	0	0	0	0	0	0	0	0	0	0	0	0
0	0	0	0	0	0	0	0	0	0	0	0	0	0	0	0	0	0	0	0	0	0	0	0	0	0	0	0	0	0	0
0	0	0	0	0	0	0	0	0	0	0	0	0	0	0	0	0	0	0	0	0	0	0	0	0	0	0	0	0	0	0
0	0	0	0	0	0	0	0	0	0	0	0	0	0	0	0	0	0	0	0	0	0	0	0	0	0	0	0	0	0	0
0	0	0	0	0	0	0	0	0	0	0	0	0	0	0	0	0	0	0	0	0	0	0	0	0	0	0	0	0	0	0
0	0	0	0	0	0	0	0	0	0	0	0	0	0	0	0	0	0	0	0	0	0	0	0	0	0	0	0	0	0	0
0	0	0	0	0	0	0	0	0	0	0	0	0	0	0	0	0	0	0	0	0	0	0	0	0	0	0	0	0	0	0
0	0	0	0	0	0	0	0	0	0	0	0	0	0	0	0	0	0	0	0	0	0	0	0	0	0	0	0	0	0	0
0	0	0	0	0	0	0	0	0	0	0	0	0	0	0	0	0	0	0	0	0	0	0	0	0	0	0	0	0	0	0
0	0	0	0	0	0	0	0	0	0	0	0	0	0	0	0	0	0	0	0	0	0	0	0	0	0	0	0	0	0	0
0	0	0	0	0	0	0	0	0	0	0	0	0	0	0	0	0	0	0	0	0	0	0	0	0	0	0	0	0	0	0
0	0	0	0	0	0	0	0	0	0	0	0	0	0	0	0	0	0	0	0	0	0	0	0	0	0	0	0	0	0	0
0	0	0	0	0	0	0	0	0	0	0	0	0	0	0	0	0	0	0	0	0	0	0	0	0	0	0	0	0	0	0
0	0	0	0	0	0	0	0	0	0	0	0	0	0	0	0	0	0	0	0	0	0	0	0	0	0	0	0	0	0	0
0	0	0	0	0	0	0	0	0	0	0	0	0	0	0	0	0	0	0	0	0	0	0	0	0	0	0	0	0	0	0
0	0	0	0	0	0	0	0	0	0	0	0	0	0	0	0	0	0	0	0	0	0	0	0	0	0	0	0	0	0	0
0	0	0	0	0	0	0	0	0	0	0	0	0	0	0	0	0	0	0	0	0	0	0	0	0	0	0	0	0	0	0
0	0	0	0	0	0	0	0	0	0	0	0	0	0	0	0	0	0	0	0	0	0	0	0	0	0	0	0	0	0	0
0	0	0	0	0	0	0	0	0	0	0	0	0	0	0	0	0	0	0	0	0	0	0	0	0	0	0	0	0	0	0
0	0	0	0	0	0	0	0	0	0	0	0	0	0	0	0	0	0	0	0	0	0	0	0	0	0	0	0	0	0	0
0	0	0	0	0	0	0	0	0	0	0	0	0	0	0	0	0	0	0	0	0	0	0	0	0	0	0	0	0	0	0
0	0	0	0	0	0	0	0	0	0	0	0	0	0	0	0	0	0	0	0	0	0	0	0	0	0	0	0	0	0	0
0	0	0	0	0	0	0	0	0	0	0	0	0	0	0	0	0	0	0	0	0	0	0	0	0	0	0	0	0	0	0
0	0	0	0	0	0	0	0	0	0	0	0	0	0	0	0	0	0	0	0	0	0	0	0	0	0	0	0	0	0	0
0	0	0	0	0	0	0	0	0	0	0	0	0	0	0	0	0	0	0	0	0	0	0	0	0	0	0	0	0	0	0
0	0	0	0	0	0	0	0	0	0	0	0	0	0	0	0	0	0	0	0	0	0	0	0	0	0	0	0	0	0	0
0	0	0	0	0	0	0	0	0	0	0	0	0	0	0	0	0	0	0	0	0	0	0	0	0	0	0	0	0	0	0
0	0	0	0	0	0	0	0	0	0	0	0	0	0	0	0	0	0	0	0	0	0	0	0	0	0	0	0	0	0	0
0	0	0	0	0	0	0	0	0	0	0	0	0	0	0	0	0	0	0	0	0	0	0	0	0	0	0	0	0	0	0
0	0	0	0	0	0	0	0	0	0	0	0	0	0	0	0	0	0	0	0	0	0	0	0	0	0	0	0	0	0	0
0	0	0	0	0	0	0	0	0	0	0	0	0	0	0	0	0	0	0	0	0	0	0	0	0	0	0	0	0	0	0
0	0	0	0	0	0	0	0	0	0	0	0	0	0	0	0	0	0	0	0	0	0	0	0	0	0	0	0	0	0	0
0	0	0	0	0	0	0	0	0	0	0	0	0	0	0	0	0	0	0	0	0	0	0	0	0	0	0	0	0	0	0
0	0	0	0	0	0	0	0	0	0	0	0	0	0	0	0	0	0	0	0	0	0	0	0	0	0	0	0	0	0	0
0	0	0	0	0	0	0	0	0	0	0	0	0	0	0	0	0	0	0	0	0	0	0	0	0	0	0	0	0	0	0
0	0	0	0	0	0	0	0	0	0	0	0	0	0	0	0	0	0	0	0	0	0	0	0	0	0	0	0	0	0	0
0	0	0	0	0	0	0	0	0	0	0	0	0	0	0	0	0	0	0	0	0	0	0	0	0	0	0	0	0	0	0
0	0	0	0	0	0	0	0	0	0	0	0	0	0	0	0	0	0	0	0	0	0	0	0	0	0	0	0	0	0	0
0	0	0	0	0	0	0	0	0	0	0	0	0	0	0	0	0	0	0	0	0	0	0	0	0	0	0	0	0	0	0
0	0	0	0	0	0	0	0	0	0	0	0	0	0	0	0	0	0	0	0	0	0	0	0	0	0	0	0	0	0	0
0	0	0	0	0	0	0	0	0	0	0	0	0	0	0	0	0	0	0	0	0	0	0	0	0	0	0	0	0	0	0
0	0	0	0	0	0	0	0	0	0	0	0	0	0	0	0	0	0	0	0	0	0	0	0	0	0	0	0	0	0	0
0	0	0	0	0	0	0	0	0	0	0	0	0	0	0	0	0	0	0	0	0	0	0	0	0	0	0	0	0	0	0
0	0	0	0	0	0	0	0	0	0	0	0	0	0	0	0	0	0	0	0	0	0	0	0	0	0	0	0	0	0	0
0	0	0	0	0	0	0	0	0	0	0	0	0	0	0	0	0	0	0	0	0	0	0	0	0	0	0	0	0	0	0
0	0	0	0	0	0	0	0	0	0	0	0	0	0	0	0	0	0	0	0	0	0	0	0	0	0	0	0	0	0	0
0	0	0	0	0	0	0	0	0	0	0	0	0	0	0	0	0	0	0	0	0	0	0	0	0	0	0	0	0	0	0
0	0	0	0	0	0	0	0	0	0	0	0	0	0	0	0	0	0	0	0	0	0	0	0	0	0	0	0	0	0	0
0	0	0	0	0	0	0	0	0	0	0	0	0	0	0	0	0	0	0	0	0	0	0	0	0	0	0	0	0	0	0
0	0	0	0	0	0	0	0	0	0	0	0	0	0	0	0	0	0	0	0	0	0	0	0	0	0	0	0	0	0	0
0	0	0	0	0	0	0	0	0	0	0	0	0	0	0	0	0	0	0	0	0	0	0	0	0	0	0	0	0	0	0
0	0	0	0	0	0	0	0	0	0	0	0	0	0	0	0	0	0	0	0	0	0	0	0	0	0	0	0	0	0	0
0	0	0	0	0	0	0	0	0	0	0	0	0	0	0	0	0	0	0	0	0	0	0	0	0	0	0	0	0	0	0
0	0	0	0	0	0	0	0	0	0	0	0	0	0	0	0	0	0	0	0	0	0	0	0	0	0	0	0	0	0	0
0	0	0	0	0	0	0	0	0	0	0	0	0	0	0	0	0	0	0	0	0	0	0	0	0	0	0	0	0	0	0
0	0	0	0	0	0	0	0	0	0	0	0	0	0	0	0	0	0	0	0	0	0	0	0	0	0	0	0	0	0	0
0	0	0	0	0	0	0	0	0	0	0	0	0	0	0	0	0	0	0	0	0	0	0	0	0	0	0	0	0	0	0
0	0	0	0	0	0	0	0	0	0	0	0	0	0	0	0	0	0	0	0	0	0	0	0	0	0	0	0	0	0	0
0	0	0	0	0	0	0	0	0	0	0	0	0	0	0	0	0	0	0	0	0	0	0	0	0	0	0	0	0	0	0
0	0	0	0	0	0	0	0	0	0	0	0	0	0	0	0	0	0	0	0	0	0	0	0	0	0	0	0	0	0	0
0	0	0	0	0	0	0	0	0	0	0	0	0	0	0	0	0	0	0	0	0	0	0	0	0	0	0	0	0	0	0
0	0	0	0	0	0	0	0	0	0	0	0	0	0	0	0	0	0	0	0	0	0	0	0	0	0	0	0	0	0	0
0	0	0	0	0	0	0	0	0	0	0	0	0	0	0	0	0	0	0	0	0	0	0	0	0	0	0	0	0	0	0
0	0	0	0	0	0	0	0	0	0	0	0	0	0	0	0	0	0	0	0	0	0	0	0	0	0	0	0	0	0	0
0	0	0	0	0	0	0	0	0	0	0	0	0	0	0	0	0	0	0	0	0	0	0	0	0	0	0	0	0	0	0
0	0	0	0	0	0	0	0	0	0	0	0	0	0	0	0	0	0	0	0	0	0	0	0	0	0	0	0	0	0	0
0	0	0	0	0	0	0	0	0	0	0	0	0	0	0	0	0	0	0	0	0	0	0	0	0	0	0	0	0	0	0
0	0	0	0	0	0	0	0	0	0	0	0	0	0	0	0	0	0	0	0	0	0	0	0	0	0	0	0	0	0	0
0	0	0	0	0	0	0	0	0	0	0	0	0	0	0	0	0	0	0	0	0	0	0	0	0	0	0	0	0	0	0
0	0	0	0	0	0	0	0	0	0	0	0	0	0	0	0	0	0	0	0	0	0	0	0	0	0	0	0	0	0	0
0	0	0	0	0	0	0	0	0	0	0	0	0	0	0	0	0	0	0	0	0	0	0	0	0	0	0	0	0	0	0
0	0	0	0	0	0	0	0	0	0	0	0	0	0	0	0	0	0	0	0	0	0	0	0	0	0	0	0	0	0	0
0	0	0	0	0	0	0	0	0	0	0	0	0	0	0	0	0	0	0	0	0	0	0	0	0	0	0	0	0	0	0
0	0	0	0	0	0	0	0	0	0	0	0	0	0	0	0	0	0	0	0	0	0	0	0	0	0	0	0	0	0	0
0	0	0	0	0	0	0	0	0	0	0	0	0	0	0	0	0	0	0	0	0	0	0	0	0	0	0	0	0	0	0
0	0	0	0	0	0	0	0	0	0	0	0	0	0	0	0	0	0	0	0	0	0	0	0	0	0	0	0	0	0	0
0	0	0	0	0	0	0	0	0	0	0	0	0	0	0	0	0	0	0	0	0	0	0	0	0	0	0	0	0	0	0
0	0	0	0	0	0	0	0	0	0	0	0	0	0	0	0	0	0	0	0	0	0	0	0	0	0	0	0	0	0	0
0	0	0	0	0	0	0	0	0	0	0	0	0	0	0	0	0	0	0	0	0	0	0	0	0	0	0	0	0	0	0
0	0	0	0	0	0	0	0	0	0	0	0	0	0	0	0	0	0	0	0	0	0	0	0	0	0	0	0	0	0	0
0	0	0	0	0	0	0	0	0	0	0	0	0	0	0	0	0	0	0	0	0	0	0	0	0	0	0	0	0	0	0
0	0	0	0	0	0	0	0	0	0	0	0	0	0	0	0	0	0	0	0	0	0	0	0	0	0	0	0	0	0	0
0	0	0	0	0	0	0	0	0	0	0	0	0	0	0	0	0	0	0	0	0	0	0	0	0	0	0	0	0	0	0
0	0	0	0	0	0	0	0	0	0	0	0	0	0	0	0	0	0	0	0	0	0	0	0	0	0	0	0	0	0	0
0	0	0	0	0	0	0	0	0	0	0	0	0	0	0	0	0	0	0	0	0	0	0	0	0	0	0	0	0	0	0
0	0	0	0	0	0	0	0	0	0	0	0	0	0	0	0	0	0	0	0	0	0	0	0	0	0	0	0	0	0	0
0	0	0	0	0	0	0	0	0	0	0	0	0	0	0	0	0	0	0	0	0	0	0	0	0	0	0	0	0	0	0
0	0	0	0	0	0	0	0	0	0	0	0	0	0	0	0	0	0	0	0	0	0	0	0	0	0	0	0	0	0	0
0	0	0	0	0	0	0	0	0	0	0	0	0	0	0	0	0	0	0	0	0	0	0	0	0	0	0	0	0	0	0
0	0	0	0	0	0	0	0	0	0	0	0	0	0	0	0	0	0	0	0	0	0	0	0	0	0	0	0	0	0	0
0	0	0	0	0	0	0	0	0	0	0	0	0	0	0	0	0	0	0	0	0	0	0	0	0	0	0	0	0	0	0
0	0	0	0	0	0	0	0	0	0	0	0	0	0	0	0	0	0	0	0	0	0	0	0	0	0	0	0	0	0	0
0	0	0	0	0	0	0	0	0	0	0	0	0	0	0	0	0	0	0	0	0	0	0	0	0	0	0	0	0	0	0
0	0	0	0	0	0	0	0	0	0	0	0	0	0	0	0	0	0	0	0	0	0	0	0	0	0	0	0	0	0	0
0	0	0	0	0	0	0	0	0	0	0	0	0	0	0	0	0	0	0	0	0	0	0	0	0	0	0	0	0	0	0
0	0	0	0	0	0	0	0	0	0	0	0	0	0	0	0	0	0	0	0	0	0	0	0	0	0	0	0	0	0	0
0	0	0	0	0	0	0	0	0	0	0	0	0	0	0	0	0	0	0	0	0	0	0	0	0	0	0	0	0	0	0
0	0	0	0	0	0	0	0	0	0	0	0	0	0	0	0	0	0	0	0	0	0	0	0	0	0	0	0	0	0	0
0	0	0	0	0	0	0	0	0	0	0	0	0	0	0	0	0	0	0	0	0	0	0	0	0	0	0	0	0	0	0
0	0	0	0	0	0	0	0	0	0	0	0	0	0	0	0	0	0	0	0	0	0	0	0	0	0	0	0	0	0	0
0	0	0	0	0	0	0	0	0	0	0	0	0	0	0	0	0	0	0	0	0	0	0	0	0	0	0	0	0	0	0
0	0	0	0	0	0	0	0	0	0	0	0	0	0	0	0	0	0	0	0	0	0	0	0	0	0	0	0	0	0	0
0	0	0	0	0	0	0	0	0	0	0	0	0	0	0	0	0	0	0	0	0	0	0	0	0	0	0	0	0	0	0
0	0	0	0	0	0	0	0	0	0	0	0	0	0	0	0	0	0	0	0	0	0	0	0	0	0	0	0	0	0	0
0	0	0	0	0	0	0	0	0	0	0	0	0	0	0	0	0	0	0	0	0	0	0	0	0	0	0	0	0	0	0
0	0	0	0	0	0	0	0	0	0	0	0	0	0	0	0	0	0	0	0	0	0	0	0	0	0	0	0	0	0	0
0	0	0	0	0	0	0	0	0	0	0	0	0	0	0	0	0	0	0	0	0	0	0	0	0	0	0	0	0	0	0
0	0	0	0	0	0	0	0	0	0	0	0	0	0	0	0	0	0	0	0	0	0	0	0	0	0	0	0	0	0	0
0	0	0	0	0	0	0	0	0	0	0	0	0	0	0	0	0	0	0	0	0	0	0	0	0	0	0	0	0	0	0
0	0	0	0	0	0	0	0	0	0	0	0	0	0	0	0	0	0	0	0	0	0	0	0	0	0	0	0	0	0	0
0	0	0	0	0	0	0	0	0	0	0	0	0	0	0	0	0	0	0	0	0	0	0	0	0	0	0	0	0	0	0
0	0	0	0	0	0	0	0	0	0	0	0	0	0	0	0	0	0	0	0	0	0	0	0	0	0	0	0	0	0	0
0	0	0	0	0	0	0	0	0	0	0	0	0	0	0	0	0	0	0	0	0	0	0	0	0	0	0	0	0	0	0
0	0	0	0	0	0	0	0	0	0	0	0	0	0	0	0	0	0	0	0	0	0	0	0	0	0	0	0	0	0	0
0	0	0	0	0	0	0	0	0	0	0	0	0	0	0	0	0	0	0	0	0	0	0	0	0	0	0	0	0	0	0
0	0	0	0	0	0	0	0	0	0	0	0	0	0	0	0	0	0	0	0	0	0	0	0	0	0	0	0	0	0	0
0	0	0	0	0	0	0	0	0	0	0	0	0	0	0	0	0	0	0	0	0	0	0	0	0	0	0	0	0	0	0
0	0	0	0	0	0	0	0	0	0	0	0	0	0	0	0	0	0	0	0	0	0	0	0	0	0	0	0	0	0	0
0	0	0	0	0	0	0	0	0	0	0	0	0	0	0	0	0	0	0	0	0	0	0	0	0	0	0	0	0	0	0
0	0	0	0	0	0	0	0	0	0	0	0	0	0	0	0	0	0	0	0	0	0	0	0	0	0	0	0	0	0	0
0	0	0	0	0	0	0	0	0	0	0	0	0	0	0	0	0	0	0	0	0	0	0	0	0	0	0	0	0	0	0
0	0	0	0	0	0	0	0	0	0	0	0	0	0	0	0	0	0	0	0	0	0	0	0	0	0	0	0	0	0	0
0	0	0	0	0	0	0	0	0	0	0	0	0	0	0	0	0	0	0	0	0	0	0	0	0	0	0	0	0	0	0
0	0	0	0	0	0	0	0	0	0	0	0	0	0	0	0	0	0	0	0	0	0	0	0	0	0	0	0	0	0	0
0	0	0	0	0	0	0	0	0	0	0	0	0	0	0	0	0	0	0	0	0	0	0	0	0	0	0	0	0	0	0
0	0	0	0	0	0	0	0	0	0	0	0	0	0	0	0	0	0	0	0	0	0	0	0	0	0	0	0	0	0	0
0	0	0	0	0	0	0	0	0	0	0	0	0	0	0	0	0	0	0	0	0	0	0	0	0	0	0	0	0	0	0
0	0	0	0	0	0	0	0	0	0	0	0	0	0	0	0	0	0	0	0	0	0	0	0	0	0	0	0	0	0	0
0	0	0	0	0	0	0	0	0	0	0	0	0	0	0	0	0	0	0	0	0	0	0	0	0	0	0	0	0	0	0
0	0	0	0	0	0	0	0	0	0	0	0	0	0	0	0	0	0	0	0	0	0	0	0	0	0	0	0	0	0	0
0	0	0	0	0	0	0	0	0	0	0	0	0	0	0	0	0	0	0	0	0	0	0	0	0	0	0	0	0	0	0
0	0	0	0	0	0	0	0	0	0	0	0	0	0	0	0	0	0	0	0	0	0	0	0	0	0	0	0	0	0	0
0	0	0	0	0	0	0	0	0	0	0	0	0	0	0	0	0	0	0	0	0	0	0	0	0	0	0	0	0	0	0
0	0	0	0	0	0	0	0	0	0	0	0	0	0	0	0	0	0	0	0	0	0	0	0	0	0	0	0	0	0	0
0	0	0	0	0	0	0	0	0	0	0	0	0	0	0	0	0	0	0	0	0	0	0	0	0	0	0	0	0	0	0
0	0	0	0	0	0	0	0	0	0	0	0	0	0	0	0	0	0	0	0	0	0	0	0	0	0	0	0	0	0	0
0	0	0	0	0	0	0	0	0	0	0	0	0	0	0	0	0	0	0	0	0	0	0	0	0	0	0	0	0	0	0
0	0	0	0	0	0	0	0	0	0	0	0	0	0	0	0	0	0	0	0	0	0	0	0	0	0	0	0	0	0	0
0	0	0	0	0	0	0	0	0	0	0	0	0	0	0	0	0	0	0	0	0	0	0	0	0	0	0	0	0	0	0
0	0	0	0	0	0	0	0	0	0	0	0	0	0	0	0	0	0	0	0	0	0	0	0	0	0	0	0	0	0	0
0	0	0	0	0	0	0	0	0	0	0	0	0	0	0	0	0	0	0	0	0	0	0	0	0	0	0	0	0	0	0
0	0	0	0	0	0	0	0	0	0	0	0	0	0	0	0	0	0	0	0	0	0	0	0	0	0	0	0	0	0	0
0	0	0	0	0	0	0	0	0	0	0	0	0	0	0	0	0	0	0	0	0	0	0	0	0	0	0	0	0	0	0
0	0	0	0	0	0	0	0	0	0	0	0	0	0	0	0	0	0	0	0	0	0	0	0	0	0	0	0	0	0	0
0	0	0	0	0	0	0	0	0	0	0	0	0	0	0	0	0	0	0	0	0	0	0	0	0	0	0	0	0	0	0
0	0	0	0	0	0	0	0	0	0	0	0	0	0	0	0	0	0	0	0	0	0	0	0	0	0	0	0	0	0	0
0	0	0	0	0	0	0	0	0	0	0	0	0	0	0	0	0	0	0	0	0	0	0	0	0	0	0	0	0	0	0
0	0	0	0	0	0	0	0	0	0	0	0	0	0	0	0	0	0	0	0	0	0	0	0	0	0	0	0	0	0	0
0	0	0	0	0	0	0	0	0	0	0	0	0	0	0	0	0	0	0	0	0	0	0	0	0	0	0	0	0	0	0
0	0	0	0	0	0	0	0	0	0	0	0	0	0	0	0	0	0	0	0	0	0	0	0	0	0	0	0	0	0	0
0	0	0	0	0	0	0	0	0	0	0	0	0	0	0	0	0	0	0	0	0	0	0	0	0	0	0	0	0	0	0
0	0	0	0	0	0	0	0	0	0	0	0	0	0	0	0	0	0	0	0	0	0	0	0	0	0	0	0	0	0	0
0	0	0	0	0	0	0	0	0	0	0	0	0	0	0	0	0	0	0	0	0	0	0	0	0	0	0	0	0	0	0
0	0	0	0	0	0	0	0	0	0	0	0	0	0	0	0	0	0	0	0	0	0	0	0	0	0	0	0	0	0	0
0	0	0	0	0	0	0	0	0	0	0	0	0	0	0	0	0	0	0	0	0	0	0	0	0	0	0	0	0	0	0
0	0	0	0	0	0	0	0	0	0	0	0	0	0	0	0	0	0	0	0	0	0	0	0	0	0	0	0	0	0	0
0	0	0	0	0	0	0	0	0	0	0	0	0	0	0	0	0	0	0	0	0	0	0	0	0	0	0	0	0	0	0
0	0	0	0	0	0	0	0	0	0	0	0	0	0	0	0	0	0	0	0	0	0	0	0	0	0	0	0	0	0	0
0	0	0	0	0	0	0	0	0	0	0	0	0	0	0	0	0	0	0	0	0	0	0	0	0	0	0	0	0	0	0
0	0	0	0	0	0	0	0	0	0	0	0	0	0	0	0	0	0	0	0	0	0	0	0	0	0	0	0	0	0	0
0	0	0	0	0	0	0	0	0	0	0	0	0	0	0	0	0	0	0	0	0	0	0	0	0	0	0	0	0	0	0
0	0	0	0	0	0	0	0	0	0	0	0	0	0	0	0	0	0	0	0	0	0	0	0	0	0	0	0	0	0	0
0	0	0	0	0	0	0	0	0	0	0	0	0	0	0	0	0	0	0	0	0	0	0	0	0	0	0	0	0	0	0
0	0	0	0	0	0	0	0	0	0	0	0	0	0	0	0	0	0	0	0	0	0	0	0	0	0	0	0	0	0	0
0	0	0	0	0	0	0	0	0	0	0	0	0	0	0	0	0	0	0	0	0	0	0	0	0	0	0	0	0	0	0
0	0	0	0	0	0	0	0	0	0	0	0	0	0	0	0	0	0	0	0	0	0	0	0	0	0	0	0	0	0	0
0	0	0	0	0	0	0	0	0	0	0	0	0	0	0	0	0	0	0	0	0	0	0	0	0	0	0	0	0	0	0
0	0	0	0	0	0	0	0	0	0	0	0	0	0	0	0	0	0	0	0	0	0	0	0	0	0	0	0	0	0	0
0	0	0	0	0	0	0	0	0	0	0	0	0	0	0	0	0	0	0	0	0	0	0	0	0	0	0	0	0	0	0
0	0	0	0	0	0	0	0	0	0	0	0	0	0	0	0	0	0	0	0	0	0	0	0	0	0	0	0	0	0	0
0	0	0	0	0	0	0	0	0	0	0	0	0	0	0	0	0	0	0	0	0	0	0	0	0	0	0	0	0	0	0
0	0	0	0	0	0	0	0	0	0	0	0	0	0	0	0	0	0	0	0	0	0	0	0	0	0	0	0	0	0	0
0	0	0	0	0	0	0	0	0	0	0	0	0	0	0	0	0	0	0	0	0	0	0	0	0	0	0	0	0	0	0
0	0	0	0	0	0	0	0	0	0	0	0	0	0	0	0	0	0	0	0	0	0	0	0	0	0	0	0	0	0	0
0	0	0	0	0	0	0	0	0	0	0	0	0	0	0	0	0	0	0	0	0	0	0	0	0	0	0	0	0	0	0
0	0	0	0	0	0	0	0	0	0	0	0	0	0	0	0	0	0	0	0	0	0	0	0	0	0	0	0	0	0	0
0	0	0	0	0	0	0	0	0	0	0	0	0	0	0	0	0	0	0	0	0	0	0	0	0	0	0	0	0	0	0
0	0	0	0	0	0	0	0	0	0	0	0	0	0	0	0	0	0	0	0	0	0	0	0	0	0	0	0	0	0	0
0	0	0	0	0	0	0	0	0	0	0	0	0	0	0	0	0	0	0	0	0	0	0	0	0	0	0	0	0	0	0
0	0	0	0	0	0	0	0	0	0	0	0	0	0	0	0	0	0	0	0	0	0	0	0	0	0	0	0	0	0	0
0	0	0	0	0	0	0	0	0	0	0	0	0	0	0	0	0	0	0	0	0	0	0	0	0	0	0	0	0	0	0
0	0	0	0	0	0	0	0	0	0	0	0	0	0	0	0	0	0	0	0	0	0	0	0	0	0	0	0	0	0	0
0	0	0	0	0	0	0	0	0	0	0	0	0	0	0	0	0	0	0	0	0	0	0	0	0	0	0	0	0	0	0
0	0	0	0	0	0	0	0	0	0	0	0	0	0	0	0	0	0	0	0	0	0	0	0	0	0	0	0	0	0	0
0	0	0	0	0	0	0	0	0	0	0	0	0	0	0	0	0	0	0	0	0	0	0	0	0	0	0	0	0	0	0
0	0	0	0	0	0	0	0	0	0	0	0	0	0	0	0	0	0	0	0	0	0	0	0	0	0	0	0	0	0	0
0	0	0	0	0	0	0	0	0	0	0	0	0	0	0	0	0	0	0	0	0	0	0	0	0	0	0	0	0	0	0
0	0	0	0	0	0	0	0	0	0	0	0	0	0	0	0	0	0	0	0	0	0	0	0	0	0	0	0	0	0	0
0	0	0	0	0	0	0	0	0	0	0	0	0	0	0	0	0	0	0	0	0	0	0	0	0	0	0	0	0	0	0
0	0	0	0	0	0	0	0	0	0	0	0	0	0	0	0	0	0	0	0	0	0	0	0	0	0	0	0	0	0	0
0	0	0	0	0	0	0	0	0	0	0	0	0	0	0	0	0	0	0	0	0	0	0	0	0	0	0	0	0	0	0
0	0	0	0	0	0	0	0	0	0	0	0	0	0	0	0	0	0	0	0	0	0	0	0	0	0	0	0	0	0	0
0	0	0	0	0	0	0	0	0	0	0	0	0	0	0	0	0	0	0	0	0	0	0	0	0	0	0	0	0	0	0
0	0	0	0	0	0	0	0	0	0	0	0	0	0	0	0	0	0	0	0	0	0	0	0	0	0	0	0	0	0	0
0	0	0	0	0	0	0	0	0	0	0	0	0	0	0	0	0	0	0	0	0	0	0	0	0	0	0	0	0	0	0
0	0	0	0	0	0	0	0	0	0	0	0	0	0	0	0	0	0	0	0	0	0	0	0	0	0	0	0	0	0	0
0	0	0	0	0	0	0	0	0	0	0	0	0	0	0	0	0	0	0	0	0	0	0	0	0	0	0	0	0	0	0
0	0	0	0	0	0	0	0	0	0	0	0	0	0	0	0	0	0	0	0	0	0	0	0	0	0	0	0	0	0	0
0	0	0	0	0	0	0	0	0	0	0	0	0	0	0	0	0	0	0	0	0	0	0	0	0	0	0	0	0	0	0
0	0	0	0	0	0	0	0	0	0	0	0	0	0	0	0	0	0	0	0	0	0	0	0	0	0	0	0	0	0	0
0	0	0	0	0	0	0	0	0	0	0	0	0	0	0	0	0	0	0	0	0	0	0	0	0	0	0	0	0	0	0
0	0	0	0	0	0	0	0	0	0	0	0	0	0	0	0	0	0	0	0	0	0	0	0	0	0	0	0	0	0	0
0	0	0	0	0	0	0	0	0	0	0	0	0	0	0	0	0	0	0	0	0	0	0	0	0	0	0	0	0	0	0
0	0	0	0	0	0	0	0	0	0	0	0	0	0	0	0	0	0	0	0	0	0	0	0	0	0	0	0	0	0	0
0	0	0	0	0	0	0	0	0	0	0	0	0	0	0	0	0	0	0	0	0	0	0	0	0	0	0	0	0	0	0
0	0	0	0	0	0	0	0	0	0	0	0	0	0	0	0	0	0	0	0	0	0	0	0	0	0	0	0	0	0	0
0	0	0	0	0	0	0	0	0	0	0	0	0	0	0	0	0	0	0	0	0	0	0	0	0	0	0	0	0	0	0
0	0	0	0	0	0	0	0	0	0	0	0	0	0	0	0	0	0	0	0	0	0	0	0	0	0	0	0	0	0	0
0	0	0	0	0	0	0	0	0	0	0	0	0	0	0	0	0	0	0	0	0	0	0	0	0	0	0	0	0	0	0
0	0	0	0	0	0	0	0	0	0	0	0	0	0	0	0	0	0	0	0	0	0	0	0	0	0	0	0	0	0	0
0	0	0	0	0	0	0	0	0	0	0	0	0	0	0	0	0	0	0	0	0	0	0	0	0	0	0	0	0	0	0
0	0	0	0	0	0	0	0	0	0	0	0	0	0	0	0	0	0	0	0	0	0	0	0	0	0	0	0	0	0	0
0	0	0	0	0	0	0	0	0	0	0	0	0	0	0	0	0	0	0	0	0	0	0	0	0	0	0	0	0	0	0
0	0	0	0	0	0	0	0	0	0	0	0	0	0	0	0	0	0	0	0	0	0	0	0	0	0	0	0	0	0	0
0	0	0	0	0	0	0	0	0	0	0	0	0	0	0	0	0	0	0	0	0	0	0	0	0	0	0	0	0	0	0
0	0	0	0	0	0	0	0	0	0	0	0	0	0	0	0	0	0	0	0	0	0	0	0	0	0	0	0	0	0	0
0	0	0	0	0	0	0	0	0	0	0	0	0	0	0	0	0	0	0	0	0	0	0	0	0	0	0	0	0	0	0
0	0	0	0	0	0	0	0	0	0	0	0	0	0	0	0	0	0	0	0	0	0	0	0	0	0	0	0	0	0	0
0	0	0	0	0	0	0	0	0	0	0	0	0	0	0	0	0	0	0	0	0	0	0	0	0	0	0	0	0	0	0
0	0	0	0	0	0	0	0	0	0	0	0	0	0	0	0	0	0	0	0	0	0	0	0	0	0	0	0	0	0	0
0	0	0	0	0	0	0	0	0	0	0	0	0	0	0	0	0	0	0	0	0	0	0	0	0	0	0	0	0	0	0
0	0	0	0	0	0	0	0	0	0	0	0	0	0	0	0	0	0	0	0	0	0	0	0	0	0	0	0	0	0	0
0	0	0	0	0	0	0	0	0	0	0	0	0	0	0	0	0	0	0	0	0	0	0	0	0	0	0	0	0	0	0
0	0	0	0	0	0	0	0	0	0	0	0	0	0	0	0	0	0	0	0	0	0	0	0	0	0	0	0	0	0	0
0	0	0	0	0	0	0	0	0	0	0	0	0	0	0	0	0	0	0	0	0	0	0	0	0	0	0	0	0	0	0
0	0	0	0	0	0	0	0	0	0	0	0	0	0	0	0	0	0	0	0	0	0	0	0	0	0	0	0	0	0	0
0	0	0	0	0	0	0	0	0	0	0	0	0	0	0	0	0	0	0	0	0	0	0	0	0	0	0	0	0	0	0
0	0	0	0	0	0	0	0	0	0	0	0	0	0	0	0	0	0	0	0	0	0	0	0	0	0	0	0	0	0	0
0	0	0	0	0	0	0	0	0	0	0	0	0	0	0	0	0	0	0	0	0	0	0	0	0	0	0	0	0	0	0
0	0	0	0	0	0	0	0	0	0	0	0	0	0	0	0	0	0	0	0	0	0	0	0	0	0	0	0	0	0	0
0	0	0	0	0	0	0	0	0	0	0	0	0	0	0	0	0	0	0	0	0	0	0	0	0	0	0	0	0	0	0
0	0	0	0	0	0	0	0	0	0	0	0	0	0	0	0	0	0	0	0	0	0	0	0	0	0	0	0	0	0	0
0	0	0	0	0	0	0	0	0	0	0	0	0	0	0	0	0	0	0	0	0	0	0	0	0	0	0	0	0	0	0
0	0	0	0	0	0	0	0	0	0	0	0	0	0	0	0	0	0	0	0	0	0	0	0	0	0	0	0	0	0	0
0	0	0	0	0	0	0	0	0	0	0	0	0	0	0	0	0	0	0	0	0	0	0	0	0	0	0	0	0	0	0
0	0	0	0	0	0	0	0	0	0	0	0	0	0	0	0	0	0	0	0	0	0	0	0	0	0	0	0	0	0	0
0	0	0	0	0	0	0	0	0	0	0	0	0	0	0	0	0	0	0	0	0	0	0	0	0	0	0	0	0	0	0
0	0	0	0	0	0	0	0	0	0	0	0	0	0	0	0	0	0	0	0	0	0	0	0	0	0	0	0	0	0	0
0	0	0	0	0	0	0	0	0	0	0	0	0	0	0	0	0	0	0	0	0	0	0	0	0	0	0	0	0	0	0
0	0	0	0	0	0	0	0	0	0	0	0	0	0	0	0	0	0	0	0	0	0	0	0	0	0	0	0	0	0	0
0	0	0	0	0	0	0	0	0	0	0	0	0	0	0	0	0	0	0	0	0	0	0	0	0	0	0	0	0	0	0
0	0	0	0	0	0	0	0	0	0	0	0	0	0	0	0	0	0	0	0	0	0	0	0	0	0	0	0	0	0	0
0	0	0	0	0	0	0	0	0	0	0	0	0	0	0	0	0	0	0	0	0	0	0	0	0	0	0	0	0	0	0
0	0	0	0	0	0	0	0	0	0	0	0	0	0	0	0	0	0	0	0	0	0	0	0	0	0	0	0	0	0	0
0	0	0	0	0	0	0	0	0	0	0	0	0	0	0	0	0	0	0	0	0	0	0	0	0	0	0	0	0	0	0
0	0	0	0	0	0	0	0	0	0	0	0	0	0	0	0	0	0	0	0	0	0	0	0	0	0	0	0	0	0	0
0	0	0	0	0	0	0	0	0	0	0	0	0	0	0	0	0	0	0	0	0	0	0	0	0	0	0	0	0	0	0
0	0	0	0	0	0	0	0	0	0	0	0	0	0	0	0	0	0	0	0	0	0	0	0	0	0	0	0	0	0	0
0	0	0	0	0	0	0	0	0	0	0	0	0	0	0	0	0	0	0	0	0	0	0	0	0	0	0	0	0	0	0
0	0	0	0	0	0	0	0	0	0	0	0	0	0	0	0	0	0	0	0	0	0	0	0	0	0	0	0	0	0	0
0	0	0	0	0	0	0	0	0	0	0	0	0	0	0	0	0	0	0	0	0	0	0	0	0	0	0	0	0	0	0
0	0	0	0	0	0	0	0	0	0	0	0	0	0	0	0	0	0	0	0	0	0	0	0	0	0	0	0	0	0	0
0	0	0	0	0	0	0	0	0	0	0	0	0	0	0	0	0	0	0	0	0	0	0	0	0	0	0	0	0	0	0
0	0	0	0	0	0	0	0	0	0	0	0	0	0	0	0	0	0	0	0	0	0	0	0	0	0	0	0	0	0	0
0	0	0	0	0	0	0	0	0	0	0	0	0	0	0	0	0	0	0	0	0	0	0	0	0	0	0	0	0	0	0
0	0	0	0	0	0	0	0	0	0	0	0	0	0	0	0	0	0	0	0	0	0	0	0	0	0	0	0	0	0	0
0	0	0	0	0	0	0	0	0	0	0	0	0	0	0	0	0	0	0	0	0	0	0	0	0	0	0	0	0	0	0
0	0	0	0	0	0	0	0	0	0	0	0	0	0	0	0	0	0	0	0	0	0	0	0	0	0	0	0	0	0	0
0	0	0	0	0	0	0	0	0	0	0	0	0	0	0	0	0	0	0	0	0	0	0	0	0	0	0	0	0	0	0
0	0	0	0	0	0	0	0	0	0	0	0	0	0	0	0	0	0	0	0	0	0	0	0	0	0	0	0	0	0	0
0	0	0	0	0	0	0	0	0	0	0	0	0	0	0	0	0	0	0	0	0	0	0	0	0	0	0	0	0	0	0
0	0	0	0	0	0	0	0	0	0	0	0	0	0	0	0	0	0	0	0	0	0	0	0	0	0	0	0	0	0	0
0	0	0	0	0	0	0	0	0	0	0	0	0	0	0	0	0	0	0	0	0	0	0	0	0	0	0	0	0	0	0
0	0	0	0	0	0	0	0	0	0	0	0	0	0	0	0	0	0	0	0	0	0	0	0	0	0	0	0	0	0	0
0	0	0	0	0	0	0	0	0	0	0	0	0	0	0	0	0	0	0	0	0	0	0	0	0	0	0	0	0	0	0
0	0	0	0	0	0	0	0	0	0	0	0	0	0	0	0	0	0	0	0	0	0	0	0	0	0	0	0	0	0	0
0	0	0	0	0	0	0	0	0	0	0	0	0	0	0	0	0	0	0	0	0	0	0	0	0	0	0	0	0	0	0
0	0	0	0	0	0	0	0	0	0	0	0	0	0	0	0	0	0	0	0	0	0	0	0	0	0	0	0	0	0	0
0	0	0	0	0	0	0	0	0	0	0	0	0	0	0	0	0	0	0	0	0	0	0	0	0	0	0	0	0	0	0
0	0	0	0	0	0	0	0	0	0	0	0	0	0	0	0	0	0	0	0	0	0	0	0	0	0	0	0	0	0	0
0	0	0	0	0	0	0	0	0	0	0	0	0	0	0	0	0	0	0	0	0	0	0	0	0	0	0	0	0	0	0
0	0	0	0	0	0	0	0	0	0	0	0	0	0	0	0	0	0	0	0	0	0	0	0	0	0	0	0	0	0	0
0	0	0	0	0	0	0	0	0	0	0	0	0	0	0	0	0	0	0	0	0	0	0	0	0	0	0	0	0	0	0
0	0	0	0	0	0	0	0	0	0	0	0	0	0	0	0	0	0	0	0	0	0	0	0	0	0	0	0	0	0	0
0	0	0	0	0	0	0	0	0	0	0	0	0	0	0	0	0	0	0	0	0	0	0	0	0	0	0	0	0	0	0
0	0	0	0	0	0	0	0	0	0	0	0	0	0	0	0	0	0	0	0	0	0	0	0	0	0	0	0	0	0	0
0	0	0	0	0	0	0	0	0	0	0	0	0	0	0	0	0	0	0	0	0	0	0	0	0	0	0	0	0	0	0
0	0	0	0	0	0	0	0	0	0	0	0	0	0	0	0	0	0	0	0	0	0	0	0	0	0	0	0	0	0	0
0	0	0	0	0	0	0	0	0	0	0	0	0	0	0	0	0	0	0	0	0	0	0	0	0	0	0	0	0	0	0
0	0	0	0	0	0	0	0	0	0	0	0	0	0	0	0	0	0	0	0	0	0	0	0	0	0	0	0	0	0	0
0	0	0	0	0	0	0	0	0	0	0	0	0	0	0	0	0	0	0	0	0	0	0	0	0	0	0	0	0	0	0
0	0	0	0	0	0	0	0	0	0	0	0	0	0	0	0	0	0	0	0	0	0	0	0	0	0	0	0	0	0	0
0	0	0	0	0	0	0	0	0	0	0	0	0	0	0	0	0	0	0	0	0	0	0	0	0	0	0	0	0	0	0
0	0	0	0	0	0	0	0	0	0	0	0	0	0	0	0	0	0	0	0	0	0	0	0	0	0	0	0	0	0	0
0	0	0	0	0	0	0	0	0	0	0	0	0	0	0	0	0	0	0	0	0	0	0	0	0	0	0	0	0	0	0
0	0	0	0	0	0	0	0	0	0	0	0	0	0	0	0	0	0	0	0	0	0	0	0	0	0	0	0	0	0	0
0	0	0	0	0	0	0	0	0	0	0	0	0	0	0	0	0	0	0	0	0	0	0	0	0	0	0	0	0	0	0
0	0	0	0	0	0	0	0	0	0	0	0	0	0	0	0	0	0	0	0	0	0	0	0	0	0	0	0	0	0	0
0	0	0	0	0	0	0	0	0	0	0	0	0	0	0	0	0	0	0	0	0	0	0	0	0	0	0	0	0	0	0
0	0	0	0	0	0	0	0	0	0	0	0	0	0	0	0	0	0	0	0	0	0	0	0	0	0	0	0	0	0	0
0	0	0	0	0	0	0	0	0	0	0	0	0	0	0	0	0	0	0	0	0	0	0	0	0	0	0	0	0	0	0
0	0	0	0	0	0	0	0	0	0	0	0	0	0	0	0	0	0	0	0	0	0	0	0	0	0	0	0	0	0	0
0	0	0	0	0	0	0	0	0	0	0	0	0	0	0	0	0	0	0	0	0	0	0	0	0	0	0	0	0	0	0
0	0	0	0	0	0	0	0	0	0	0	0	0	0	0	0	0	0	0	0	0	0	0	0	0	0	0	0	0	0	0
0	0	0	0	0	0	0	0	0	0	0	0	0	0	0	0	0	0	0	0	0	0	0	0	0	0	0	0	0	0	0
0	0	0	0	0	0	0	0	0	0	0	0	0	0	0	0	0	0	0	0	0	0	0	0	0	0	0	0	0	0	0
0	0	0	0	0	0	0	0	0	0	0	0	0	0	0	0	0	0	0	0	0	0	0	0	0	0	0	0	0	0	0
0	0	0	0	0	0	0	0	0	0	0	0	0	0	0	0	0	0	0	0	0	0	0	0	0	0	0	0	0	0	0
0	0	0	0	0	0	0	0	0	0	0	0	0	0	0	0	0	0	0	0	0	0	0	0	0	0	0	0	0	0	0
0	0	0	0	0	0	0	0	0	0	0	0	0	0	0	0	0	0	0	0	0	0	0	0	0	0	0	0	0	0	0
0	0	0	0	0	0	0	0	0	0	0	0	0	0	0	0	0	0	0	0	0	0	0	0	0	0	0	0	0	0	0
0	0	0	0	0	0	0	0	0	0	0	0	0	0	0	0	0	0	0	0	0	0	0	0	0	0	0	0	0	0	0
0	0	0	0	0	0	0	0	0	0	0	0	0	0	0	0	0	0	0	0	0	0	0	0	0	0	0	0	0	0	0
0	0	0	0	0	0	0	0	0	0	0	0	0	0	0	0	0	0	0	0	0	0	0	0	0	0	0	0	0	0	0
0	0	0	0	0	0	0	0	0	0	0	0	0	0	0	0	0	0	0	0	0	0	0	0	0	0	0	0	0	0	0
0	0	0	0	0	0	0	0	0	0	0	0	0	0	0	0	0	0	0	0	0	0	0	0	0	0	0	0	0	0	0
0	0	0	0	0	0	0	0	0	0	0	0	0	0	0	0	0	0	0	0	0	0	0	0	0	0	0	0	0	0	0
0	0	0	0	0	0	0	0	0	0	0	0	0	0	0	0	0	0	0	0	0	0	0	0	0	0	0	0	0	0	0
0	0	0	0	0	0	0	0	0	0	0	0	0	0	0	0	0	0	0	0	0	0	0	0	0	0	0	0	0	0	0
0	0	0	0	0	0	0	0	0	0	0	0	0	0	0	0	0	0	0	0	0	0	0	0	0	0	0	0	0	0	0
0	0	0	0	0	0	0	0	0	0	0	0	0	0	0	0	0	0	0	0	0	0	0	0	0	0	0	0	0	0	0
0	0	0	0	0	0	0	0	0	0	0	0	0	0	0	0	0	0	0	0	0	0	0	0	0	0	0	0	0	0	0
0	0	0	0	0	0	0	0	0	0	0	0	0	0	0	0	0	0	0	0	0	0	0	0	0	0	0	0	0	0	0
0	0	0	0	0	0	0	0	0	0	0	0	0	0	0	0	0	0	0	0	0	0	0	0	0	0	0	0	0	0	0
0	0	0	0	0	0	0	0	0	0	0	0	0	0	0	0	0	0	0	0	0	0	0	0	0	0	0	0	0	0	0
0	0	0	0	0	0	0	0	0	0	0	0	0	0	0	0	0	0	0	0	0	0	0	0	0	0	0	0	0	0	0
0	0	0	0	0	0	0	0	0	0	0	0	0	0	0	0	0	0	0	0	0	0	0	0	0	0	0	0	0	0	0
0	0	0	0	0	0	0	0	0	0	0	0	0	0	0	0	0	0	0	0	0	0	0	0	0	0	0	0	0	0	0
0	0	0	0	0	0	0	0	0	0	0	0	0	0	0	0	0	0	0	0	0	0	0	0	0	0	0	0	0	0	0
0	0	0	0	0	0	0	0	0	0	0	0	0	0	0	0	0	0	0	0	0	0	0	0	0	0	0	0	0	0	0
0	0	0	0	0	0	0	0	0	0	0	0	0	0	0	0	0	0	0	0	0	0	0	0	0	0	0	0	0	0	0
0	0	0	0	0	0	0	0	0	0	0	0	0	0	0	0	0	0	0	0	0	0	0	0	0	0	0	0	0	0	0
0	0	0	0	0	0	0	0	0	0	0	0	0	0	0	0	0	0	0	0	0	0	0	0	0	0	0	0	0	0	0
0	0	0	0	0	0	0	0	0	0	0	0	0	0	0	0	0	0	0	0	0	0	0	0	0	0	0	0	0	0	0
0	0	0	0	0	0	0	0	0	0	0	0	0	0	0	0	0	0	0	0	0	0	0	0	0	0	0	0	0	0	0
0	0	0	0	0	0	0	0	0	0	0	0	0	0	0	0	0	0	0	0	0	0	0	0	0	0	0	0	0	0	0
0	0	0	0	0	0	0	0	0	0	0	0	0	0	0	0	0	0	0	0	0	0	0	0	0	0	0	0	0	0	0
0	0	0	0	0	0	0	0	0	0	0	0	0	0	0	0	0	0	0	0	0	0	0	0	0	0	0	0	0	0	0
0	0	0	0	0	0	0	0	0	0	0	0	0	0	0	0	0	0	0	0	0	0	0	0	0	0	0	0	0	0	0
0	0	0	0	0	0	0	0	0	0	0	0	0	0	0	0	0	0	0	0	0	0	0	0	0	0	0	0	0	0	0
0	0	0	0	0	0	0	0	0	0	0	0	0	0	0	0	0	0	0	0	0	0	0	0	0	0	0	0	0	0	0
0	0	0	0	0	0	0	0	0	0	0	0	0	0	0	0	0	0	0	0	0	0	0	0	0	0	0	0	0	0	0
0	0	0	0	0	0	0	0	0	0	0	0	0	0	0	0	0	0	0	0	0	0	0	0	0	0	0	0	0	0	0
0	0	0	0	0	0	0	0	0	0	0	0	0	0	0	0	0	0	0	0	0	0	0	0	0	0	0	0	0	0	0
0	0	0	0	0	0	0	0	0	0	0	0	0	0	0	0	0	0	0	0	0	0	0	0	0	0	0	0	0	0	0
0	0	0	0	0	0	0	0	0	0	0	0	0	0	0	0	0	0	0	0	0	0	0	0	0	0	0	0	0	0	0
0	0	0	0	0	0	0	0	0	0	0	0	0	0	0	0	0	0	0	0	0	0	0	0	0	0	0	0	0	0	0
0	0	0	0	0	0	0	0	0	0	0	0	0	0	0	0	0	0	0	0	0	0	0	0	0	0	0	0	0	0	0
0	0	0	0	0	0	0	0	0	0	0	0	0	0	0	0	0	0	0	0	0	0	0	0	0	0	0	0	0	0	0
0	0	0	0	0	0	0	0	0	0	0	0	0	0	0	0	0	0	0	0	0	0	0	0	0	0	0	0	0	0	0
0	0	0	0	0	0	0	0	0	0	0	0	0	0	0	0	0	0	0	0	0	0	0	0	0	0	0	0	0	0	0
0	0	0	0	0	0	0	0	0	0	0	0	0	0	0	0	0	0	0	0	0	0	0	0	0	0	0	0	0	0	0
0	0	0	0	0	0	0	0	0	0	0	0	0	0	0	0	0	0	0	0	0	0	0	0	0	0	0	0	0	0	0
0	0	0	0	0	0	0	0	0	0	0	0	0	0	0	0	0	0	0	0	0	0	0	0	0	0	0	0	0	0	0
0	0	0	0	0	0	0	0	0	0	0	0	0	0	0	0	0	0	0	0	0	0	0	0	0	0	0	0	0	0	0
0	0	0	0	0	0	0	0	0	0	0	0	0	0	0	0	0	0	0	0	0	0	0	0	0	0	0	0	0	0	0
0	0	0	0	0	0	0	0	0	0	0	0	0	0	0	0	0	0	0	0	0	0	0	0	0	0	0	0	0	0	0
0	0	0	0	0	0	0	0	0	0	0	0	0	0	0	0	0	0	0	0	0	0	0	0	0	0	0	0	0	0	0
0	0	0	0	0	0	0	0	0	0	0	0	0	0	0	0	0	0	0	0	0	0	0	0	0	0	0	0	0	0	0
0	0	0	0	0	0	0	0	0	0	0	0	0	0	0	0	0	0	0	0	0	0	0	0	0	0	0	0	0	0	0
0	0	0	0	0	0	0	0	0	0	0	0	0	0	0	0	0	0	0	0	0	0	0	0	0	0	0	0	0	0	0
0	0	0	0	0	0	0	0	0	0	0	0	0	0	0	0	0	0	0	0	0	0	0	0	0	0	0	0	0	0	0
0	0	0	0	0	0	0	0	0	0	0	0	0	0	0	0	0	0	0	0	0	0	0	0	0	0	0	0	0	0	0
0	0	0	0	0	0	0	0	0	0	0	0	0	0	0	0	0	0	0	0	0	0	0	0	0	0	0	0	0	0	0
0	0	0	0	0	0	0	0	0	0	0	0	0	0	0	0	0	0	0	0	0	0	0	0	0	0	0	0	0	0	0
0	0	0	0	0	0	0	0	0	0	0	0	0	0	0	0	0	0	0	0	0	0	0	0	0	0	0	0	0	0	0
0	0	0	0	0	0	0	0	0	0	0	0	0	0	0	0	0	0	0	0	0	0	0	0	0	0	0	0	0	0	0
0	0	0	0	0	0	0	0	0	0	0	0	0	0	0	0	0	0	0	0	0	0	0	0	0	0	0	0	0	0	0
0	0	0	0	0	0	0	0	0	0	0	0	0	0	0	0	0	0	0	0	0	0	0	0	0	0	0	0	0	0	0
0	0	0	0	0	0	0	0	0	0	0	0	0	0	0	0	0	0	0	0	0	0	0	0	0	0	0	0	0	0	0
0	0	0	0	0	0	0	0	0	0	0	0	0	0	0	0	0	0	0	0	0	0	0	0	0	0	0	0	0	0	0
0	0	0	0	0	0	0	0	0	0	0	0	0	0	0	0	0	0	0	0	0	0	0	0	0	0	0	0	0	0	0
0	0	0	0	0	0	0	0	0	0	0	0	0	0	0	0	0	0	0	0	0	0	0	0	0	0	0	0	0	0	0
0	0	0	0	0	0	0	0	0	0	0	0	0	0	0	0	0	0	0	0	0	0	0	0	0	0	0	0	0	0	0
0	0	0	0	0	0	0	0	0	0	0	0	0	0	0	0	0	0	0	0	0	0	0	0	0	0	0	0	0	0	0
0	0	0	0	0	0	0	0	0	0	0	0	0	0	0	0	0	0	0	0	0	0	0	0	0	0	0	0	0	0	0
0	0	0	0	0	0	0	0	0	0	0	0	0	0	0	0	0	0	0	0	0	0	0	0	0	0	0	0	0	0	0
0	0	0	0	0	0	0	0	0	0	0	0	0	0	0	0	0	0	0	0	0	0	0	0	0	0	0	0	0	0	0
0	0	0	0	0	0	0	0	0	0	0	0	0	0	0	0	0	0	0	0	0	0	0	0	0	0	0	0	0	0	0
0	0	0	0	0	0	0	0	0	0	0	0	0	0	0	0	0	0	0	0	0	0	0	0	0	0	0	0	0	0	0
0	0	0	0	0	0	0	0	0	0	0	0	0	0	0	0	0	0	0	0	0	0	0	0	0	0	0	0	0	0	0
0	0	0	0	0	0	0	0	0	0	0	0	0	0	0	0	0	0	0	0	0	0	0	0	0	0	0	0	0	0	0
0	0	0	0	0	0	0	0	0	0	0	0	0	0	0	0	0	0	0	0	0	0	0	0	0	0	0	0	0	0	0
0	0	0	0	0	0	0	0	0	0	0	0	0	0	0	0	0	0	0	0	0	0	0	0	0	0	0	0	0	0	0
0	0	0	0	0	0	0	0	0	0	0	0	0	0	0	0	0	0	0	0	0	0	0	0	0	0	0	0	0	0	0
0	0	0	0	0	0	0	0	0	0	0	0	0	0	0	0	0	0	0	0	0	0	0	0	0	0	0	0	0	0	0
0	0	0	0	0	0	0	0	0	0	0	0	0	0	0	0	0	0	0	0	0	0	0	0	0	0	0	0	0	0	0
0	0	0	0	0	0	0	0	0	0	0	0	0	0	0	0	0	0	0	0	0	0	0	0	0	0	0	0	0	0	0
0	0	0	0	0	0	0	0	0	0	0	0	0	0	0	0	0	0	0	0	0	0	0	0	0	0	0	0	0	0	0
0	0	0	0	0	0	0	0	0	0	0	0	0	0	0	0	0	0	0	0	0	0	0	0	0	0	0	0	0	0	0
0	0	0	0	0	0	0	0	0	0	0	0	0	0	0	0	0	0	0	0	0	0	0	0	0	0	0	0	0	0	0
0	0	0	0	0	0	0	0	0	0	0	0	0	0	0	0	0	0	0	0	0	0	0	0	0	0	0	0	0	0	0
0	0	0	0	0	0	0	0	0	0	0	0	0	0	0	0	0	0	0	0	0	0	0	0	0	0	0	0	0	0	0
0	0	0	0	0	0	0	0	0	0	0	0	0	0	0	0	0	0	0	0	0	0	0	0	0	0	0	0	0	0	0
0	0	0	0	0	0	0	0	0	0	0	0	0	0	0	0	0	0	0	0	0	0	0	0	0	0	0	0	0	0	0
0	0	0	0	0	0	0	0	0	0	0	0	0	0	0	0	0	0	0	0	0	0	0	0	0	0	0	0	0	0	0
0	0	0	0	0	0	0	0	0	0	0	0	0	0	0	0	0	0	0	0	0	0	0	0	0	0	0	0	0	0	0
0	0	0	0	0	0	0	0	0	0	0	0	0	0	0	0	0	0	0	0	0	0	0	0	0	0	0	0	0	0	0
0	0	0	0	0	0	0	0	0	0	0	0	0	0	0	0	0	0	0	0	0	0	0	0	0	0	0	0	0	0	0
0	0	0	0	0	0	0	0	0	0	0	0	0	0	0	0	0	0	0	0	0	0	0	0	0	0	0	0	0	0	0
0	0	0	0	0	0	0	0	0	0	0	0	0	0	0	0	0	0	0	0	0	0	0	0	0	0	0	0	0	0	0
0	0	0	0	0	0	0	0	0	0	0	0	0	0	0	0	0	0	0	0	0	0	0	0	0	0	0	0	0	0	0
0	0	0	0	0	0	0	0	0	0	0	0	0	0	0	0	0	0	0	0	0	0	0	0	0	0	0	0	0	0	0
0	0	0	0	0	0	0	0	0	0	0	0	0	0	0	0	0	0	0	0	0	0	0	0	0	0	0	0	0	0	0
0	0	0	0	0	0	0	0	0	0	0	0	0	0	0	0	0	0	0	0	0	0	0	0	0	0	0	0	0	0	0
0	0	0	0	0	0	0	0	0	0	0	0	0	0	0	0	0	0	0	0	0	0	0	0	0	0	0	0	0	0	0
0	0	0	0	0	0	0	0	0	0	0	0	0	0	0	0	0	0	0	0	0	0	0	0	0	0	0	0	0	0	0
0	0	0	0	0	0	0	0	0	0	0	0	0	0	0	0	0	0	0	0	0	0	0	0	0	0	0	0	0	0	0
0	0	0	0	0	0	0	0	0	0	0	0	0	0	0	0	0	0	0	0	0	0	0	0	0	0	0	0	0	0	0
0	0	0	0	0	0	0	0	0	0	0	0	0	0	0	0	0	0	0	0	0	0	0	0	0	0	0	0	0	0	0
0	0	0	0	0	0	0	0	0	0	0	0	0	0	0	0	0	0	0	0	0	0	0	0	0	0	0	0	0	0	0
0	0	0	0	0	0	0	0	0	0	0	0	0	0	0	0	0	0	0	0	0	0	0	0	0	0	0	0	0	0	0
0	0	0	0	0	0	0	0	0	0	0	0	0	0	0	0	0	0	0	0	0	0	0	0	0	0	0	0	0	0	0
0	0	0	0	0	0	0	0	0	0	0	0	0	0	0	0	0	0	0	0	0	0	0	0	0	0	0	0	0	0	0
0	0	0	0	0	0	0	0	0	0	0	0	0	0	0	0	0	0	0	0	0	0	0	0	0	0	0	0	0	0	0
0	0	0	0	0	0	0	0	0	0	0	0	0	0	0	0	0	0	0	0	0	0	0	0	0	0	0	0	0	0	0
0	0	0	0	0	0	0	0	0	0	0	0	0	0	0	0	0	0	0	0	0	0	0	0	0	0	0	0	0	0	0
0	0	0	0	0	0	0	0	0	0	0	0	0	0	0	0	0	0	0	0	0	0	0	0	0	0	0	0	0	0	0
0	0	0	0	0	0	0	0	0	0	0	0	0	0	0	0	0	0	0	0	0	0	0	0	0	0	0	0	0	0	0
0	0	0	0	0	0	0	0	0	0	0	0	0	0	0	0	0	0	0	0	0	0	0	0	0	0	0	0	0	0	0
0	0	0	0	0	0	0	0	0	0	0	0	0	0	0	0	0	0	0	0	0	0	0	0	0	0	0	0	0	0	0
0	0	0	0	0	0	0	0	0	0	0	0	0	0	0	0	0	0	0	0	0	0	0	0	0	0	0	0	0	0	0
0	0	0	0	0	0	0	0	0	0	0	0	0	0	0	0	0	0	0	0	0	0	0	0	0	0	0	0	0	0	0
0	0	0	0	0	0	0	0	0	0	0	0	0	0	0	0	0	0	0	0	0	0	0	0	0	0	0	0	0	0	0
0	0	0	0	0	0	0	0	0	0	0	0	0	0	0	0	0	0	0	0	0	0	0	0	0	0	0	0	0	0	0
0	0	0	0	0	0	0	0	0	0	0	0	0	0	0	0	0	0	0	0	0	0	0	0	0	0	0	0	0	0	0
0	0	0	0	0	0	0	0	0	0	0	0	0	0	0	0	0	0	0	0	0	0	0	0	0	0	0	0	0	0	0
0	0	0	0	0	0	0	0	0	0	0	0	0	0	0	0	0	0	0	0	0	0	0	0	0	0	0	0	0	0	0
0	0	0	0	0	0	0	0	0	0	0	0	0	0	0	0	0	0	0	0	0	0	0	0	0	0	0	0	0	0	0
0	0	0	0	0	0	0	0	0	0	0	0	0	0	0	0	0	0	0	0	0	0	0	0	0	0	0	0	0	0	0
0	0	0	0	0	0	0	0	0	0	0	0	0	0	0	0	0	0	0	0	0	0	0	0	0	0	0	0	0	0	0
0	0	0	0	0	0	0	0	0	0	0	0	0	0	0	0	0	0	0	0	0	0	0	0	0	0	0	0	0	0	0
0	0	0	0	0	0	0	0	0	0	0	0	0	0	0	0	0	0	0	0	0	0	0	0	0	0	0	0	0	0	0
0	0	0	0	0	0	0	0	0	0	0	0	0	0	0	0	0	0	0	0	0	0	0	0	0	0	0	0	0	0	0
0	0	0	0	0	0	0	0	0	0	0	0	0	0	0	0	0	0	0	0	0	0	0	0	0	0	0	0	0	0	0
0	0	0	0	0	0	0	0	0	0	0	0	0	0	0	0	0	0	0	0	0	0	0	0	0	0	0	0	0	0	0
0	0	0	0	0	0	0	0	0	0	0	0	0	0	0	0	0	0	0	0	0	0	0	0	0	0	0	0	0	0	0
0	0	0	0	0	0	0	0	0	0	0	0	0	0	0	0	0	0	0	0	0	0	0	0	0	0	0	0	0	0	0
0	0	0	0	0	0	0	0	0	0	0	0	0	0	0	0	0	0	0	0	0	0	0	0	0	0	0	0	0	0	0
0	0	0	0	0	0	0	0	0	0	0	0	0	0	0	0	0	0	0	0	0	0	0	0	0	0	0	0	0	0	0
0	0	0	0	0	0	0	0	0	0	0	0	0	0	0	0	0	0	0	0	0	0	0	0	0	0	0	0	0	0	0
0	0	0	0	0	0	0	0	0	0	0	0	0	0	0	0	0	0	0	0	0	0	0	0	0	0	0	0	0	0	0
0	0	0	0	0	0	0	0	0	0	0	0	0	0	0	0	0	0	0	0	0	0	0	0	0	0	0	0	0	0	0
0	0	0	0	0	0	0	0	0	0	0	0	0	0	0	0	0	0	0	0	0	0	0	0	0	0	0	0	0	0	0
0	0	0	0	0	0	0	0	0	0	0	0	0	0	0	0	0	0	0	0	0	0	0	0	0	0	0	0	0	0	0
0	0	0	0	0	0	0	0	0	0	0	0	0	0	0	0	0	0	0	0	0	0	0	0	0	0	0	0	0	0	0
0	0	0	0	0	0	0	0	0	0	0	0	0	0	0	0	0	0	0	0	0	0	0	0	0	0	0	0	0	0	0
0	0	0	0	0	0	0	0	0	0	0	0	0	0	0	0	0	0	0	0	0	0	0	0	0	0	0	0	0	0	0
0	0	0	0	0	0	0	0	0	0	0	0	0	0	0	0	0	0	0	0	0	0	0	0	0	0	0	0	0	0	0
0	0	0	0	0	0	0	0	0	0	0	0	0	0	0	0	0	0	0	0	0	0	0	0	0	0	0	0	0	0	0
0	0	0	0	0	0	0	0	0	0	0	0	0	0	0	0	0	0	0	0	0	0	0	0	0	0	0	0	0	0	0
0	0	0	0	0	0	0	0	0	0	0	0	0	0	0	0	0	0	0	0	0	0	0	0	0	0	0	0	0	0	0
0	0	0	0	0	0	0	0	0	0	0	0	0	0	0	0	0	0	0	0	0	0	0	0	0	0	0	0	0	0	0
0	0	0	0	0	0	0	0	0	0	0	0	0	0	0	0	0	0	0	0	0	0	0	0	0	0	0	0	0	0	0
0	0	0	0	0	0	0	0	0	0	0	0	0	0	0	0	0	0	0	0	0	0	0	0	0	0	0	0	0	0	0
0	0	0	0	0	0	0	0	0	0	0	0	0	0	0	0	0	0	0	0	0	0	0	0	0	0	0	0	0	0	0
0	0	0	0	0	0	0	0	0	0	0	0	0	0	0	0	0	0	0	0	0	0	0	0	0	0	0	0	0	0	0
0	0	0	0	0	0	0	0	0	0	0	0	0	0	0	0	0	0	0	0	0	0	0	0	0	0	0	0	0	0	0
0	0	0	0	0	0	0	0	0	0	0	0	0	0	0	0	0	0	0	0	0	0	0	0	0	0	0	0	0	0	0
0	0	0	0	0	0	0	0	0	0	0	0	0	0	0	0	0	0	0	0	0	0	0	0	0	0	0	0	0	0	0
0	0	0	0	0	0	0	0	0	0	0	0	0	0	0	0	0	0	0	0	0	0	0	0	0	0	0	0	0	0	0
0	0	0	0	0	0	0	0	0	0	0	0	0	0	0	0	0	0	0	0	0	0	0	0	0	0	0	0	0	0	0
0	0	0	0	0	0	0	0	0	0	0	0	0	0	0	0	0	0	0	0	0	0	0	0	0	0	0	0	0	0	0
0	0	0	0	0	0	0	0	0	0	0	0	0	0	0	0	0	0	0	0	0	0	0	0	0	0	0	0	0	0	0
0	0	0	0	0	0	0	0	0	0	0	0	0	0	0	0	0	0	0	0	0	0	0	0	0	0	0	0	0	0	0
0	0	0	0	0	0	0	0	0	0	0	0	0	0	0	0	0	0	0	0	0	0	0	0	0	0	0	0	0	0	0
0	0	0	0	0	0	0	0	0	0	0	0	0	0	0	0	0	0	0	0	0	0	0	0	0	0	0	0	0	0	0
0	0	0	0	0	0	0	0	0	0	0	0	0	0	0	0	0	0	0	0	0	0	0	0	0	0	0	0	0	0	0
0	0	0	0	0	0	0	0	0	0	0	0	0	0	0	0	0	0	0	0	0	0	0	0	0	0	0	0	0	0	0
0	0	0	0	0	0	0	0	0	0	0	0	0	0	0	0	0	0	0	0	0	0	0	0	0	0	0	0	0	0	0
0	0	0	0	0	0	0	0	0	0	0	0	0	0	0	0	0	0	0	0	0	0	0	0	0	0	0	0	0	0	0
0	0	0	0	0	0	0	0	0	0	0	0	0	0	0	0	0	0	0	0	0	0	0	0	0	0	0	0	0	0	0
0	0	0	0	0	0	0	0	0	0	0	0	0	0	0	0	0	0	0	0	0	0	0	0	0	0	0	0	0	0	0
0	0	0	0	0	0	0	0	0	0	0	0	0	0	0	0	0	0	0	0	0	0	0	0	0	0	0	0	0	0	0
0	0	0	0	0	0	0	0	0	0	0	0	0	0	0	0	0	0	0	0	0	0	0	0	0	0	0	0	0	0	0
0	0	0	0	0	0	0	0	0	0	0	0	0	0	0	0	0	0	0	0	0	0	0	0	0	0	0	0	0	0	0
0	0	0	0	0	0	0	0	0	0	0	0	0	0	0	0	0	0	0	0	0	0	0	0	0	0	0	0	0	0	0
0	0	0	0	0	0	0	0	0	0	0	0	0	0	0	0	0	0	0	0	0	0	0	0	0	0	0	0	0	0	0
0	0	0	0	0	0	0	0	0	0	0	0	0	0	0	0	0	0	0	0	0	0	0	0	0	0	0	0	0	0	0
0	0	0	0	0	0	0	0	0	0	0	0	0	0	0	0	0	0	0	0	0	0	0	0	0	0	0	0	0	0	0
0	0	0	0	0	0	0	0	0	0	0	0	0	0	0	0	0	0	0	0	0	0	0	0	0	0	0	0	0	0	0
0	0	0	0	0	0	0	0	0	0	0	0	0	0	0	0	0	0	0	0	0	0	0	0	0	0	0	0	0	0	0
0	0	0	0	0	0	0	0	0	0	0	0	0	0	0	0	0	0	0	0	0	0	0	0	0	0	0	0	0	0	0
0	0	0	0	0	0	0	0	0	0	0	0	0	0	0	0	0	0	0	0	0	0	0	0	0	0	0	0	0	0	0
0	0	0	0	0	0	0	0	0	0	0	0	0	0	0	0	0	0	0	0	0	0	0	0	0	0	0	0	0	0	0
0	0	0	0	0	0	0	0	0	0	0	0	0	0	0	0	0	0	0	0	0	0	0	0	0	0	0	0	0	0	0
0	0	0	0	0	0	0	0	0	0	0	0	0	0	0	0	0	0	0	0	0	0	0	0	0	0	0	0	0	0	0
0	0	0	0	0	0	0	0	0	0	0	0	0	0	0	0	0	0	0	0	0	0	0	0	0	0	0	0	0	0	0
0	0	0	0	0	0	0	0	0	0	0	0	0	0	0	0	0	0	0	0	0	0	0	0	0	0	0	0	0	0	0
0	0	0	0	0	0	0	0	0	0	0	0	0	0	0	0	0	0	0	0	0	0	0	0	0	0	0	0	0	0	0
0	0	0	0	0	0	0	0	0	0	0	0	0	0	0	0	0	0	0	0	0	0	0	0	0	0	0	0	0	0	0
0	0	0	0	0	0	0	0	0	0	0	0	0	0	0	0	0	0	0	0	0	0	0	0	0	0	0	0	0	0	0
0	0	0	0	0	0	0	0	0	0	0	0	0	0	0	0	0	0	0	0	0	0	0	0	0	0	0	0	0	0	0
0	0	0	0	0	0	0	0	0	0	0	0	0	0	0	0	0	0	0	0	0	0	0	0	0	0	0	0	0	0	0
0	0	0	0	0	0	0	0	0	0	0	0	0	0	0	0	0	0	0	0	0	0	0	0	0	0	0	0	0	0	0
0	0	0	0	0	0	0	0	0	0	0	0	0	0	0	0	0	0	0	0	0	0	0	0	0	0	0	0	0	0	0
0	0	0	0	0	0	0	0	0	0	0	0	0	0	0	0	0	0	0	0	0	0	0	0	0	0	0	0	0	0	0
0	0	0	0	0	0	0	0	0	0	0	0	0	0	0	0	0	0	0	0	0	0	0	0	0	0	0	0	0	0	0
0	0	0	0	0	0	0	0	0	0	0	0	0	0	0	0	0	0	0	0	0	0	0	0	0	0	0	0	0	0	0
0	0	0	0	0	0	0	0	0	0	0	0	0	0	0	0	0	0	0	0	0	0	0	0	0	0	0	0	0	0	0
0	0	0	0	0	0	0	0	0	0	0	0	0	0	0	0	0	0	0	0	0	0	0	0	0	0	0	0	0	0	0
0	0	0	0	0	0	0	0	0	0	0	0	0	0	0	0	0	0	0	0	0	0	0	0	0	0	0	0	0	0	0
0	0	0	0	0	0	0	0	0	0	0	0	0	0	0	0	0	0	0	0	0	0	0	0	0	0	0	0	0	0	0
0	0	0	0	0	0	0	0	0	0	0	0	0	0	0	0	0	0	0	0	0	0	0	0	0	0	0	0	0	0	0
0	0	0	0	0	0	0	0	0	0	0	0	0	0	0	0	0	0	0	0	0	0	0	0	0	0	0	0	0	0	0
0	0	0	0	0	0	0	0	0	0	0	0	0	0	0	0	0	0	0	0	0	0	0	0	0	0	0	0	0	0	0
0	0	0	0	0	0	0	0	0	0	0	0	0	0	0	0	0	0	0	0	0	0	0	0	0	0	0	0	0	0	0
0	0	0	0	0	0	0	0	0	0	0	0	0	0	0	0	0	0	0	0	0	0	0	0	0	0	0	0	0	0	0
0	0	0	0	0	0	0	0	0	0	0	0	0	0	0	0	0	0	0	0	0	0	0	0	0	0	0	0	0	0	0
0	0	0	0	0	0	0	0	0	0	0	0	0	0	0	0	0	0	0	0	0	0	0	0	0	0	0	0	0	0	0
0	0	0	0	0	0	0	0	0	0	0	0	0	0	0	0	0	0	0	0	0	0	0	0	0	0	0	0	0	0	0
0	0	0	0	0	0	0	0	0	0	0	0	0	0	0	0	0	0	0	0	0	0	0	0	0	0	0	0	0	0	0
0	0	0	0	0	0	0	0	0	0	0	0	0	0	0	0	0	0	0	0	0	0	0	0	0	0	0	0	0	0	0
0	0	0	0	0	0	0	0	0	0	0	0	0	0	0	0	0	0	0	0	0	0	0	0	0	0	0	0	0	0	0
0	0	0	0	0	0	0	0	0	0	0	0	0	0	0	0	0	0	0	0	0	0	0	0	0	0	0	0	0	0	0
0	0	0	0	0	0	0	0	0	0	0	0	0	0	0	0	0	0	0	0	0	0	0	0	0	0	0	0	0	0	0
0	0	0	0	0	0	0	0	0	0	0	0	0	0	0	0	0	0	0	0	0	0	0	0	0	0	0	0	0	0	0
0	0	0	0	0	0	0	0	0	0	0	0	0	0	0	0	0	0	0	0	0	0	0	0	0	0	0	0	0	0	0
0	0	0	0	0	0	0	0	0	0	0	0	0	0	0	0	0	0	0	0	0	0	0	0	0	0	0	0	0	0	0
0	0	0	0	0	0	0	0	0	0	0	0	0	0	0	0	0	0	0	0	0	0	0	0	0	0	0	0	0	0	0
0	0	0	0	0	0	0	0	0	0	0	0	0	0	0	0	0	0	0	0	0	0	0	0	0	0	0	0	0	0	0
0	0	0	0	0	0	0	0	0	0	0	0	0	0	0	0	0	0	0	0	0	0	0	0	0	0	0	0	0	0	0
0	0	0	0	0	0	0	0	0	0	0	0	0	0	0	0	0	0	0	0	0	0	0	0	0	0	0	0	0	0	0
0	0	0	0	0	0	0	0	0	0	0	0	0	0	0	0	0	0	0	0	0	0	0	0	0	0	0	0	0	0	0
0	0	0	0	0	0	0	0	0	0	0	0	0	0	0	0	0	0	0	0	0	0	0	0	0	0	0	0	0	0	0
0	0	0	0	0	0	0	0	0	0	0	0	0	0	0	0	0	0	0	0	0	0	0	0	0	0	0	0	0	0	0
0	0	0	0	0	0	0	0	0	0	0	0	0	0	0	0	0	0	0	0	0	0	0	0	0	0	0	0	0	0	0
0	0	0	0	0	0	0	0	0	0	0	0	0	0	0	0	0	0	0	0	0	0	0	0	0	0	0	0	0	0	0
0	0	0	0	0	0	0	0	0	0	0	0	0	0	0	0	0	0	0	0	0	0	0	0	0	0	0	0	0	0	0
0	0	0	0	0	0	0	0	0	0	0	0	0	0	0	0	0	0	0	0	0	0	0	0	0	0	0	0	0	0	0
0	0	0	0	0	0	0	0	0	0	0	0	0	0	0	0	0	0	0	0	0	0	0	0	0	0	0	0	0	0	0
0	0	0	0	0	0	0	0	0	0	0	0	0	0	0	0	0	0	0	0	0	0	0	0	0	0	0	0	0	0	0
0	0	0	0	0	0	0	0	0	0	0	0	0	0	0	0	0	0	0	0	0	0	0	0	0	0	0	0	0	0	0
0	0	0	0	0	0	0	0	0	0	0	0	0	0	0	0	0	0	0	0	0	0	0	0	0	0	0	0	0	0	0
0	0	0	0	0	0	0	0	0	0	0	0	0	0	0	0	0	0	0	0	0	0	0	0	0	0	0	0	0	0	0
0	0	0	0	0	0	0	0	0	0	0	0	0	0	0	0	0	0	0	0	0	0	0	0	0	0	0	0	0	0	0
0	0	0	0	0	0	0	0	0	0	0	0	0	0	0	0	0	0	0	0	0	0	0	0	0	0	0	0	0	0	0
0	0	0	0	0	0	0	0	0	0	0	0	0	0	0	0	0	0	0	0	0	0	0	0	0	0	0	0	0	0	0
0	0	0	0	0	0	0	0	0	0	0	0	0	0	0	0	0	0	0	0	0	0	0	0	0	0	0	0	0	0	0
0	0	0	0	0	0	0	0	0	0	0	0	0	0	0	0	0	0	0	0	0	0	0	0	0	0	0	0	0	0	0
0	0	0	0	0	0	0	0	0	0	0	0	0	0	0	0	0	0	0	0	0	0	0	0	0	0	0	0	0	0	0
0	0	0	0	0	0	0	0	0	0	0	0	0	0	0	0	0	0	0	0	0	0	0	0	0	0	0	0	0	0	0
0	0	0	0	0	0	0	0	0	0	0	0	0	0	0	0	0	0	0	0	0	0	0	0	0	0	0	0	0	0	0
0	0	0	0	0	0	0	0	0	0	0	0	0	0	0	0	0	0	0	0	0	0	0	0	0	0	0	0	0	0	0
0	0	0	0	0	0	0	0	0	0	0	0	0	0	0	0	0	0	0	0	0	0	0	0	0	0	0	0	0	0	0
0	0	0	0	0	0	0	0	0	0	0	0	0	0	0	0	0	0	0	0	0	0	0	0	0	0	0	0	0	0	0
0	0	0	0	0	0	0	0	0	0	0	0	0	0	0	0	0	0	0	0	0	0	0	0	0	0	0	0	0	0	0
0	0	0	0	0	0	0	0	0	0	0	0	0	0	0	0	0	0	0	0	0	0	0	0	0	0	0	0	0	0	0
0	0	0	0	0	0	0	0	0	0	0	0	0	0	0	0	0	0	0	0	0	0	0	0	0	0	0	0	0	0	0
0	0	0	0	0	0	0	0	0	0	0	0	0	0	0	0	0	0	0	0	0	0	0	0	0	0	0	0	0	0	0
0	0	0	0	0	0	0	0	0	0	0	0	0	0	0	0	0	0	0	0	0	0	0	0	0	0	0	0	0	0	0
0	0	0	0	0	0	0	0	0	0	0	0	0	0	0	0	0	0	0	0	0	0	0	0	0	0	0	0	0	0	0
0	0	0	0	0	0	0	0	0	0	0	0	0	0	0	0	0	0	0	0	0	0	0	0	0	0	0	0	0	0	0
0	0	0	0	0	0	0	0	0	0	0	0	0	0	0	0	0	0	0	0	0	0	0	0	0	0	0	0	0	0	0
0	0	0	0	0	0	0	0	0	0	0	0	0	0	0	0	0	0	0	0	0	0	0	0	0	0	0	0	0	0	0
0	0	0	0	0	0	0	0	0	0	0	0	0	0	0	0	0	0	0	0	0	0	0	0	0	0	0	0	0	0	0
0	0	0	0	0	0	0	0	0	0	0	0	0	0	0	0	0	0	0	0	0	0	0	0	0	0	0	0	0	0	0
0	0	0	0	0	0	0	0	0	0	0	0	0	0	0	0	0	0	0	0	0	0	0	0	0	0	0	0	0	0	0
0	0	0	0	0	0	0	0	0	0	0	0	0	0	0	0	0	0	0	0	0	0	0	0	0	0	0	0	0	0	0
0	0	0	0	0	0	0	0	0	0	0	0	0	0	0	0	0	0	0	0	0	0	0	0	0	0	0	0	0	0	0
0	0	0	0	0	0	0	0	0	0	0	0	0	0	0	0	0	0	0	0	0	0	0	0	0	0	0	0	0	0	0
0	0	0	0	0	0	0	0	0	0	0	0	0	0	0	0	0	0	0	0	0	0	0	0	0	0	0	0	0	0	0
0	0	0	0	0	0	0	0	0	0	0	0	0	0	0	0	0	0	0	0	0	0	0	0	0	0	0	0	0	0	0
0	0	0	0	0	0	0	0	0	0	0	0	0	0	0	0	0	0	0	0	0	0	0	0	0	0	0	0	0	0	0
0	0	0	0	0	0	0	0	0	0	0	0	0	0	0	0	0	0	0	0	0	0	0	0	0	0	0	0	0	0	0
0	0	0	0	0	0	0	0	0	0	0	0	0	0	0	0	0	0	0	0	0	0	0	0	0	0	0	0	0	0	0
0	0	0	0	0	0	0	0	0	0	0	0	0	0	0	0	0	0	0	0	0	0	0	0	0	0	0	0	0	0	0
0	0	0	0	0	0	0	0	0	0	0	0	0	0	0	0	0	0	0	0	0	0	0	0	0	0	0	0	0	0	0
0	0	0	0	0	0	0	0	0	0	0	0	0	0	0	0	0	0	0	0	0	0	0	0	0	0	0	0	0	0	0
0	0	0	0	0	0	0	0	0	0	0	0	0	0	0	0	0	0	0	0	0	0	0	0	0	0	0	0	0	0	0
0	0	0	0	0	0	0	0	0	0	0	0	0	0	0	0	0	0	0	0	0	0	0	0	0	0	0	0	0	0	0
0	0	0	0	0	0	0	0	0	0	0	0	0	0	0	0	0	0	0	0	0	0	0	0	0	0	0	0	0	0	0
0	0	0	0	0	0	0	0	0	0	0	0	0	0	0	0	0	0	0	0	0	0	0	0	0	0	0	0	0	0	0
0	0	0	0	0	0	0	0	0	0	0	0	0	0	0	0	0	0	0	0	0	0	0	0	0	0	0	0	0	0	0
0	0	0	0	0	0	0	0	0	0	0	0	0	0	0	0	0	0	0	0	0	0	0	0	0	0	0	0	0	0	0
0	0	0	0	0	0	0	0	0	0	0	0	0	0	0	0	0	0	0	0	0	0	0	0	0	0	0	0	0	0	0
0	0	0	0	0	0	0	0	0	0	0	0	0	0	0	0	0	0	0	0	0	0	0	0	0	0	0	0	0	0	0
0	0	0	0	0	0	0	0	0	0	0	0	0	0	0	0	0	0	0	0	0	0	0	0	0	0	0	0	0	0	0
0	0	0	0	0	0	0	0	0	0	0	0	0	0	0	0	0	0	0	0	0	0	0	0	0	0	0	0	0	0	0
0	0	0	0	0	0	0	0	0	0	0	0	0	0	0	0	0	0	0	0	0	0	0	0	0	0	0	0	0	0	0
0	0	0	0	0	0	0	0	0	0	0	0	0	0	0	0	0	0	0	0	0	0	0	0	0	0	0	0	0	0	0
0	0	0	0	0	0	0	0	0	0	0	0	0	0	0	0	0	0	0	0	0	0	0	0	0	0	0	0	0	0	0
0	0	0	0	0	0	0	0	0	0	0	0	0	0	0	0	0	0	0	0	0	0	0	0	0	0	0	0	0	0	0
0	0	0	0	0	0	0	0	0	0	0	0	0	0	0	0	0	0	0	0	0	0	0	0	0	0	0	0	0	0	0
0	0	0	0	0	0	0	0	0	0	0	0	0	0	0	0	0	0	0	0	0	0	0	0	0	0	0	0	0	0	0
0	0	0	0	0	0	0	0	0	0	0	0	0	0	0	0	0	0	0	0	0	0	0	0	0	0	0	0	0	0	0
0	0	0	0	0	0	0	0	0	0	0	0	0	0	0	0	0	0	0	0	0	0	0	0	0	0	0	0	0	0	0
0	0	0	0	0	0	0	0	0	0	0	0	0	0	0	0	0	0	0	0	0	0	0	0	0	0	0	0	0	0	0
0	0	0	0	0	0	0	0	0	0	0	0	0	0	0	0	0	0	0	0	0	0	0	0	0	0	0	0	0	0	0
0	0	0	0	0	0	0	0	0	0	0	0	0	0	0	0	0	0	0	0	0	0	0	0	0	0	0	0	0	0	0
0	0	0	0	0	0	0	0	0	0	0	0	0	0	0	0	0	0	0	0	0	0	0	0	0	0	0	0	0	0	0
0	0	0	0	0	0	0	0	0	0	0	0	0	0	0	0	0	0	0	0	0	0	0	0	0	0	0	0	0	0	0
0	0	0	0	0	0	0	0	0	0	0	0	0	0	0	0	0	0	0	0	0	0	0	0	0	0	0	0	0	0	0
0	0	0	0	0	0	0	0	0	0	0	0	0	0	0	0	0	0	0	0	0	0	0	0	0	0	0	0	0	0	0
0	0	0	0	0	0	0	0	0	0	0	0	0	0	0	0	0	0	0	0	0	0	0	0	0	0	0	0	0	0	0
0	0	0	0	0	0	0	0	0	0	0	0	0	0	0	0	0	0	0	0	0	0	0	0	0	0	0	0	0	0	0
0	0	0	0	0	0	0	0	0	0	0	0	0	0	0	0	0	0	0	0	0	0	0	0	0	0	0	0	0	0	0
0	0	0	0	0	0	0	0	0	0	0	0	0	0	0	0	0	0	0	0	0	0	0	0	0	0	0	0	0	0	0
0	0	0	0	0	0	0	0	0	0	0	0	0	0	0	0	0	0	0	0	0	0	0	0	0	0	0	0	0	0	0
0	0	0	0	0	0	0	0	0	0	0	0	0	0	0	0	0	0	0	0	0	0	0	0	0	0	0	0	0	0	0
0	0	0	0	0	0	0	0	0	0	0	0	0	0	0	0	0	0	0	0	0	0	0	0	0	0	0	0	0	0	0
0	0	0	0	0	0	0	0	0	0	0	0	0	0	0	0	0	0	0	0	0	0	0	0	0	0	0	0	0	0	0
0	0	0	0	0	0	0	0	0	0	0	0	0	0	0	0	0	0	0	0	0	0	0	0	0	0	0	0	0	0	0
0	0	0	0	0	0	0	0	0	0	0	0	0	0	0	0	0	0	0	0	0	0	0	0	0	0	0	0	0	0	0
0	0	0	0	0	0	0	0	0	0	0	0	0	0	0	0	0	0	0	0	0	0	0	0	0	0	0	0	0	0	0
0	0	0	0	0	0	0	0	0	0	0	0	0	0	0	0	0	0	0	0	0	0	0	0	0	0	0	0	0	0	0
0	0	0	0	0	0	0	0	0	0	0	0	0	0	0	0	0	0	0	0	0	0	0	0	0	0	0	0	0	0	0
0	0	0	0	0	0	0	0	0	0	0	0	0	0	0	0	0	0	0	0	0	0	0	0	0	0	0	0	0	0	0
0	0	0	0	0	0	0	0	0	0	0	0	0	0	0	0	0	0	0	0	0	0	0	0	0	0	0	0	0	0	0
0	0	0	0	0	0	0	0	0	0	0	0	0	0	0	0	0	0	0	0	0	0	0	0	0	0	0	0	0	0	0
0	0	0	0	0	0	0	0	0	0	0	0	0	0	0	0	0	0	0	0	0	0	0	0	0	0	0	0	0	0	0
0	0	0	0	0	0	0	0	0	0	0	0	0	0	0	0	0	0	0	0	0	0	0	0	0	0	0	0	0	0	0
0	0	0	0	0	0	0	0	0	0	0	0	0	0	0	0	0	0	0	0	0	0	0	0	0	0	0	0	0	0	0
0	0	0	0	0	0	0	0	0	0	0	0	0	0	0	0	0	0	0	0	0	0	0	0	0	0	0	0	0	0	0
0	0	0	0	0	0	0	0	0	0	0	0	0	0	0	0	0	0	0	0	0	0	0	0	0	0	0	0	0	0	0
0	0	0	0	0	0	0	0	0	0	0	0	0	0	0	0	0	0	0	0	0	0	0	0	0	0	0	0	0	0	0
0	0	0	0	0	0	0	0	0	0	0	0	0	0	0	0	0	0	0	0	0	0	0	0	0	0	0	0	0	0	0
0	0	0	0	0	0	0	0	0	0	0	0	0	0	0	0	0	0	0	0	0	0	0	0	0	0	0	0	0	0	0
0	0	0	0	0	0	0	0	0	0	0	0	0	0	0	0	0	0	0	0	0	0	0	0	0	0	0	0	0	0	0
0	0	0	0	0	0	0	0	0	0	0	0	0	0	0	0	0	0	0	0	0	0	0	0	0	0	0	0	0	0	0
0	0	0	0	0	0	0	0	0	0	0	0	0	0	0	0	0	0	0	0	0	0	0	0	0	0	0	0	0	0	0
0	0	0	0	0	0	0	0	0	0	0	0	0	0	0	0	0	0	0	0	0	0	0	0	0	0	0	0	0	0	0
0	0	0	0	0	0	0	0	0	0	0	0	0	0	0	0	0	0	0	0	0	0	0	0	0	0	0	0	0	0	0
0	0	0	0	0	0	0	0	0	0	0	0	0	0	0	0	0	0	0	0	0	0	0	0	0	0	0	0	0	0	0
0	0	0	0	0	0	0	0	0	0	0	0	0	0	0	0	0	0	0	0	0	0	0	0	0	0	0	0	0	0	0
0	0	0	0	0	0	0	0	0	0	0	0	0	0	0	0	0	0	0	0	0	0	0	0	0	0	0	0	0	0	0
0	0	0	0	0	0	0	0	0	0	0	0	0	0	0	0	0	0	0	0	0	0	0	0	0	0	0	0	0	0	0
0	0	0	0	0	0	0	0	0	0	0	0	0	0	0	0	0	0	0	0	0	0	0	0	0	0	0	0	0	0	0
0	0	0	0	0	0	0	0	0	0	0	0	0	0	0	0	0	0	0	0	0	0	0	0	0	0	0	0	0	0	0
0	0	0	0	0	0	0	0	0	0	0	0	0	0	0	0	0	0	0	0	0	0	0	0	0	0	0	0	0	0	0
0	0	0	0	0	0	0	0	0	0	0	0	0	0	0	0	0	0	0	0	0	0	0	0	0	0	0	0	0	0	0
0	0	0	0	0	0	0	0	0	0	0	0	0	0	0	0	0	0	0	0	0	0	0	0	0	0	0	0	0	0	0
0	0	0	0	0	0	0	0	0	0	0	0	0	0	0	0	0	0	0	0	0	0	0	0	0	0	0	0	0	0	0
0	0	0	0	0	0	0	0	0	0	0	0	0	0	0	0	0	0	0	0	0	0	0	0	0	0	0	0	0	0	0
0	0	0	0	0	0	0	0	0	0	0	0	0	0	0	0	0	0	0	0	0	0	0	0	0	0	0	0	0	0	0
0	0	0	0	0	0	0	0	0	0	0	0	0	0	0	0	0	0	0	0	0	0	0	0	0	0	0	0	0	0	0
0	0	0	0	0	0	0	0	0	0	0	0	0	0	0	0	0	0	0	0	0	0	0	0	0	0	0	0	0	0	0
0	0	0	0	0	0	0	0	0	0	0	0	0	0	0	0	0	0	0	0	0	0	0	0	0	0	0	0	0	0	0
0	0	0	0	0	0	0	0	0	0	0	0	0	0	0	0	0	0	0	0	0	0	0	0	0	0	0	0	0	0	0
0	0	0	0	0	0	0	0	0	0	0	0	0	0	0	0	0	0	0	0	0	0	0	0	0	0	0	0	0	0	0
0	0	0	0	0	0	0	0	0	0	0	0	0	0	0	0	0	0	0	0	0	0	0	0	0	0	0	0	0	0	0
0	0	0	0	0	0	0	0	0	0	0	0	0	0	0	0	0	0	0	0	0	0	0	0	0	0	0	0	0	0	0
0	0	0	0	0	0	0	0	0	0	0	0	0	0	0	0	0	0	0	0	0	0	0	0	0	0	0	0	0	0	0
0	0	0	0	0	0	0	0	0	0	0	0	0	0	0	0	0	0	0	0	0	0	0	0	0	0	0	0	0	0	0
0	0	0	0	0	0	0	0	0	0	0	0	0	0	0	0	0	0	0	0	0	0	0	0	0	0	0	0	0	0	0
0	0	0	0	0	0	0	0	0	0	0	0	0	0	0	0	0	0	0	0	0	0	0	0	0	0	0	0	0	0	0
0	0	0	0	0	0	0	0	0	0	0	0	0	0	0	0	0	0	0	0	0	0	0	0	0	0	0	0	0	0	0
0	0	0	0	0	0	0	0	0	0	0	0	0	0	0	0	0	0	0	0	0	0	0	0	0	0	0	0	0	0	0
0	0	0	0	0	0	0	0	0	0	0	0	0	0	0	0	0	0	0	0	0	0	0	0	0	0	0	0	0	0	0
0	0	0	0	0	0	0	0	0	0	0	0	0	0	0	0	0	0	0	0	0	0	0	0	0	0	0	0	0	0	0
0	0	0	0	0	0	0	0	0	0	0	0	0	0	0	0	0	0	0	0	0	0	0	0	0	0	0	0	0	0	0
0	0	0	0	0	0	0	0	0	0	0	0	0	0	0	0	0	0	0	0	0	0	0	0	0	0	0	0	0	0	0
0	0	0	0	0	0	0	0	0	0	0	0	0	0	0	0	0	0	0	0	0	0	0	0	0	0	0	0	0	0	0
0	0	0	0	0	0	0	0	0	0	0	0	0	0	0	0	0	0	0	0	0	0	0	0	0	0	0	0	0	0	0
0	0	0	0	0	0	0	0	0	0	0	0	0	0	0	0	0	0	0	0	0	0	0	0	0	0	0	0	0	0	0
0	0	0	0	0	0	0	0	0	0	0	0	0	0	0	0	0	0	0	0	0	0	0	0	0	0	0	0	0	0	0
0	0	0	0	0	0	0	0	0	0	0	0	0	0	0	0	0	0	0	0	0	0	0	0	0	0	0	0	0	0	0
0	0	0	0	0	0	0	0	0	0	0	0	0	0	0	0	0	0	0	0	0	0	0	0	0	0	0	0	0	0	0
0	0	0	0	0	0	0	0	0	0	0	0	0	0	0	0	0	0	0	0	0	0	0	0	0	0	0	0	0	0	0
0	0	0	0	0	0	0	0	0	0	0	0	0	0	0	0	0	0	0	0	0	0	0	0	0	0	0	0	0	0	0
0	0	0	0	0	0	0	0	0	0	0	0	0	0	0	0	0	0	0	0	0	0	0	0	0	0	0	0	0	0	0
0	0	0	0	0	0	0	0	0	0	0	0	0	0	0	0	0	0	0	0	0	0	0	0	0	0	0	0	0	0	0
0	0	0	0	0	0	0	0	0	0	0	0	0	0	0	0	0	0	0	0	0	0	0	0	0	0	0	0	0	0	0
0	0	0	0	0	0	0	0	0	0	0	0	0	0	0	0	0	0	0	0	0	0	0	0	0	0	0	0	0	0	0
0	0	0	0	0	0	0	0	0	0	0	0	0	0	0	0	0	0	0	0	0	0	0	0	0	0	0	0	0	0	0
0	0	0	0	0	0	0	0	0	0	0	0	0	0	0	0	0	0	0	0	0	0	0	0	0	0	0	0	0	0	0
0	0	0	0	0	0	0	0	0	0	0	0	0	0	0	0	0	0	0	0	0	0	0	0	0	0	0	0	0	0	0
0	0	0	0	0	0	0	0	0	0	0	0	0	0	0	0	0	0	0	0	0	0	0	0	0	0	0	0	0	0	0
0	0	0	0	0	0	0	0	0	0	0	0	0	0	0	0	0	0	0	0	0	0	0	0	0	0	0	0	0	0	0
0	0	0	0	0	0	0	0	0	0	0	0	0	0	0	0	0	0	0	0	0	0	0	0	0	0	0	0	0	0	0
0	0	0	0	0	0	0	0	0	0	0	0	0	0	0	0	0	0	0	0	0	0	0	0	0	0	0	0	0	0	0
0	0	0	0	0	0	0	0	0	0	0	0	0	0	0	0	0	0	0	0	0	0	0	0	0	0	0	0	0	0	0
0	0	0	0	0	0	0	0	0	0	0	0	0	0	0	0	0	0	0	0	0	0	0	0	0	0	0	0	0	0	0
0	0	0	0	0	0	0	0	0	0	0	0	0	0	0	0	0	0	0	0	0	0	0	0	0	0	0	0	0	0	0
0	0	0	0	0	0	0	0	0	0	0	0	0	0	0	0	0	0	0	0	0	0	0	0	0	0	0	0	0	0	0
0	0	0	0	0	0	0	0	0	0	0	0	0	0	0	0	0	0	0	0	0	0	0	0	0	0	0	0	0	0	0
0	0	0	0	0	0	0	0	0	0	0	0	0	0	0	0	0	0	0	0	0	0	0	0	0	0	0	0	0	0	0
0	0	0	0	0	0	0	0	0	0	0	0	0	0	0	0	0	0	0	0	0	0	0	0	0	0	0	0	0	0	0
0	0	0	0	0	0	0	0	0	0	0	0	0	0	0	0	0	0	0	0	0	0	0	0	0	0	0	0	0	0	0
0	0	0	0	0	0	0	0	0	0	0	0	0	0	0	0	0	0	0	0	0	0	0	0	0	0	0	0	0	0	0
0	0	0	0	0	0	0	0	0	0	0	0	0	0	0	0	0	0	0	0	0	0	0	0	0	0	0	0	0	0	0
0	0	0	0	0	0	0	0	0	0	0	0	0	0	0	0	0	0	0	0	0	0	0	0	0	0	0	0	0	0	0
0	0	0	0	0	0	0	0	0	0	0	0	0	0	0	0	0	0	0	0	0	0	0	0	0	0	0	0	0	0	0
0	0	0	0	0	0	0	0	0	0	0	0	0	0	0	0	0	0	0	0	0	0	0	0	0	0	0	0	0	0	0
0	0	0	0	0	0	0	0	0	0	0	0	0	0	0	0	0	0	0	0	0	0	0	0	0	0	0	0	0	0	0
0	0	0	0	0	0	0	0	0	0	0	0	0	0	0	0	0	0	0	0	0	0	0	0	0	0	0	0	0	0	0
0	0	0	0	0	0	0	0	0	0	0	0	0	0	0	0	0	0	0	0	0	0	0	0	0	0	0	0	0	0	0
0	0	0	0	0	0	0	0	0	0	0	0	0	0	0	0	0	0	0	0	0	0	0	0	0	0	0	0	0	0	0
0	0	0	0	0	0	0	0	0	0	0	0	0	0	0	0	0	0	0	0	0	0	0	0	0	0	0	0	0	0	0
0	0	0	0	0	0	0	0	0	0	0	0	0	0	0	0	0	0	0	0	0	0	0	0	0	0	0	0	0	0	0
0	0	0	0	0	0	0	0	0	0	0	0	0	0	0	0	0	0	0	0	0	0	0	0	0	0	0	0	0	0	0
0	0	0	0	0	0	0	0	0	0	0	0	0	0	0	0	0	0	0	0	0	0	0	0	0	0	0	0	0	0	0
0	0	0	0	0	0	0	0	0	0	0	0	0	0	0	0	0	0	0	0	0	0	0	0	0	0	0	0	0	0	0
0	0	0	0	0	0	0	0	0	0	0	0	0	0	0	0	0	0	0	0	0	0	0	0	0	0	0	0	0	0	0
0	0	0	0	0	0	0	0	0	0	0	0	0	0	0	0	0	0	0	0	0	0	0	0	0	0	0	0	0	0	0
0	0	0	0	0	0	0	0	0	0	0	0	0	0	0	0	0	0	0	0	0	0	0	0	0	0	0	0	0	0	0
0	0	0	0	0	0	0	0	0	0	0	0	0	0	0	0	0	0	0	0	0	0	0	0	0	0	0	0	0	0	0
0	0	0	0	0	0	0	0	0	0	0	0	0	0	0	0	0	0	0	0	0	0	0	0	0	0	0	0	0	0	0
0	0	0	0	0	0	0	0	0	0	0	0	0	0	0	0	0	0	0	0	0	0	0	0	0	0	0	0	0	0	0
0	0	0	0	0	0	0	0	0	0	0	0	0	0	0	0	0	0	0	0	0	0	0	0	0	0	0	0	0	0	0
0	0	0	0	0	0	0	0	0	0	0	0	0	0	0	0	0	0	0	0	0	0	0	0	0	0	0	0	0	0	0
0	0	0	0	0	0	0	0	0	0	0	0	0	0	0	0	0	0	0	0	0	0	0	0	0	0	0	0	0	0	0
0	0	0	0	0	0	0	0	0	0	0	0	0	0	0	0	0	0	0	0	0	0	0	0	0	0	0	0	0	0	0
0	0	0	0	0	0	0	0	0	0	0	0	0	0	0	0	0	0	0	0	0	0	0	0	0	0	0	0	0	0	0
0	0	0	0	0	0	0	0	0	0	0	0	0	0	0	0	0	0	0	0	0	0	0	0	0	0	0	0	0	0	0
0	0	0	0	0	0	0	0	0	0	0	0	0	0	0	0	0	0	0	0	0	0	0	0	0	0	0	0	0	0	0
0	0	0	0	0	0	0	0	0	0	0	0	0	0	0	0	0	0	0	0	0	0	0	0	0	0	0	0	0	0	0
0	0	0	0	0	0	0	0	0	0	0	0	0	0	0	0	0	0	0	0	0	0	0	0	0	0	0	0	0	0	0
0	0	0	0	0	0	0	0	0	0	0	0	0	0	0	0	0	0	0	0	0	0	0	0	0	0	0	0	0	0	0
0	0	0	0	0	0	0	0	0	0	0	0	0	0	0	0	0	0	0	0	0	0	0	0	0	0	0	0	0	0	0
0	0	0	0	0	0	0	0	0	0	0	0	0	0	0	0	0	0	0	0	0	0	0	0	0	0	0	0	0	0	0
0	0	0	0	0	0	0	0	0	0	0	0	0	0	0	0	0	0	0	0	0	0	0	0	0	0	0	0	0	0	0
0	0	0	0	0	0	0	0	0	0	0	0	0	0	0	0	0	0	0	0	0	0	0	0	0	0	0	0	0	0	0
0	0	0	0	0	0	0	0	0	0	0	0	0	0	0	0	0	0	0	0	0	0	0	0	0	0	0	0	0	0	0
0	0	0	0	0	0	0	0	0	0	0	0	0	0	0	0	0	0	0	0	0	0	0	0	0	0	0	0	0	0	0
0	0	0	0	0	0	0	0	0	0	0	0	0	0	0	0	0	0	0	0	0	0	0	0	0	0	0	0	0	0	0
0	0	0	0	0	0	0	0	0	0	0	0	0	0	0	0	0	0	0	0	0	0	0	0	0	0	0	0	0	0	0
0	0	0	0	0	0	0	0	0	0	0	0	0	0	0	0	0	0	0	0	0	0	0	0	0	0	0	0	0	0	0
0	0	0	0	0	0	0	0	0	0	0	0	0	0	0	0	0	0	0	0	0	0	0	0	0	0	0	0	0	0	0
0	0	0	0	0	0	0	0	0	0	0	0	0	0	0	0	0	0	0	0	0	0	0	0	0	0	0	0	0	0	0
0	0	0	0	0	0	0	0	0	0	0	0	0	0	0	0	0	0	0	0	0	0	0	0	0	0	0	0	0	0	0
0	0	0	0	0	0	0	0	0	0	0	0	0	0	0	0	0	0	0	0	0	0	0	0	0	0	0	0	0	0	0
0	0	0	0	0	0	0	0	0	0	0	0	0	0	0	0	0	0	0	0	0	0	0	0	0	0	0	0	0	0	0
0	0	0	0	0	0	0	0	0	0	0	0	0	0	0	0	0	0	0	0	0	0	0	0	0	0	0	0	0	0	0
0	0	0	0	0	0	0	0	0	0	0	0	0	0	0	0	0	0	0	0	0	0	0	0	0	0	0	0	0	0	0
0	0	0	0	0	0	0	0	0	0	0	0	0	0	0	0	0	0	0	0	0	0	0	0	0	0	0	0	0	0	0
0	0	0	0	0	0	0	0	0	0	0	0	0	0	0	0	0	0	0	0	0	0	0	0	0	0	0	0	0	0	0
0	0	0	0	0	0	0	0	0	0	0	0	0	0	0	0	0	0	0	0	0	0	0	0	0	0	0	0	0	0	0
0	0	0	0	0	0	0	0	0	0	0	0	0	0	0	0	0	0	0	0	0	0	0	0	0	0	0	0	0	0	0
0	0	0	0	0	0	0	0	0	0	0	0	0	0	0	0	0	0	0	0	0	0	0	0	0	0	0	0	0	0	0
0	0	0	0	0	0	0	0	0	0	0	0	0	0	0	0	0	0	0	0	0	0	0	0	0	0	0	0	0	0	0
0	0	0	0	0	0	0	0	0	0	0	0	0	0	0	0	0	0	0	0	0	0	0	0	0	0	0	0	0	0	0
0	0	0	0	0	0	0	0	0	0	0	0	0	0	0	0	0	0	0	0	0	0	0	0	0	0	0	0	0	0	0
0	0	0	0	0	0	0	0	0	0	0	0	0	0	0	0	0	0	0	0	0	0	0	0	0	0	0	0	0	0	0
0	0	0	0	0	0	0	0	0	0	0	0	0	0	0	0	0	0	0	0	0	0	0	0	0	0	0	0	0	0	0
0	0	0	0	0	0	0	0	0	0	0	0	0	0	0	0	0	0	0	0	0	0	0	0	0	0	0	0	0	0	0
0	0	0	0	0	0	0	0	0	0	0	0	0	0	0	0	0	0	0	0	0	0	0	0	0	0	0	0	0	0	0
0	0	0	0	0	0	0	0	0	0	0	0	0	0	0	0	0	0	0	0	0	0	0	0	0	0	0	0	0	0	0
0	0	0	0	0	0	0	0	0	0	0	0	0	0	0	0	0	0	0	0	0	0	0	0	0	0	0	0	0	0	0
0	0	0	0	0	0	0	0	0	0	0	0	0	0	0	0	0	0	0	0	0	0	0	0	0	0	0	0	0	0	0
0	0	0	0	0	0	0	0	0	0	0	0	0	0	0	0	0	0	0	0	0	0	0	0	0	0	0	0	0	0	0
0	0	0	0	0	0	0	0	0	0	0	0	0	0	0	0	0	0	0	0	0	0	0	0	0	0	0	0	0	0	0
0	0	0	0	0	0	0	0	0	0	0	0	0	0	0	0	0	0	0	0	0	0	0	0	0	0	0	0	0	0	0
0	0	0	0	0	0	0	0	0	0	0	0	0	0	0	0	0	0	0	0	0	0	0	0	0	0	0	0	0	0	0
0	0	0	0	0	0	0	0	0	0	0	0	0	0	0	0	0	0	0	0	0	0	0	0	0	0	0	0	0	0	0
0	0	0	0	0	0	0	0	0	0	0	0	0	0	0	0	0	0	0	0	0	0	0	0	0	0	0	0	0	0	0
0	0	0	0	0	0	0	0	0	0	0	0	0	0	0	0	0	0	0	0	0	0	0	0	0	0	0	0	0	0	0
0	0	0	0	0	0	0	0	0	0	0	0	0	0	0	0	0	0	0	0	0	0	0	0	0	0	0	0	0	0	0
0	0	0	0	0	0	0	0	0	0	0	0	0	0	0	0	0	0	0	0	0	0	0	0	0	0	0	0	0	0	0
0	0	0	0	0	0	0	0	0	0	0	0	0	0	0	0	0	0	0	0	0	0	0	0	0	0	0	0	0	0	0
0	0	0	0	0	0	0	0	0	0	0	0	0	0	0	0	0	0	0	0	0	0	0	0	0	0	0	0	0	0	0
0	0	0	0	0	0	0	0	0	0	0	0	0	0	0	0	0	0	0	0	0	0	0	0	0	0	0	0	0	0	0
0	0	0	0	0	0	0	0	0	0	0	0	0	0	0	0	0	0	0	0	0	0	0	0	0	0	0	0	0	0	0
0	0	0	0	0	0	0	0	0	0	0	0	0	0	0	0	0	0	0	0	0	0	0	0	0	0	0	0	0	0	0
0	0	0	0	0	0	0	0	0	0	0	0	0	0	0	0	0	0	0	0	0	0	0	0	0	0	0	0	0	0	0
0	0	0	0	0	0	0	0	0	0	0	0	0	0	0	0	0	0	0	0	0	0	0	0	0	0	0	0	0	0	0
0	0	0	0	0	0	0	0	0	0	0	0	0	0	0	0	0	0	0	0	0	0	0	0	0	0	0	0	0	0	0
0	0	0	0	0	0	0	0	0	0	0	0	0	0	0	0	0	0	0	0	0	0	0	0	0	0	0	0	0	0	0
0	0	0	0	0	0	0	0	0	0	0	0	0	0	0	0	0	0	0	0	0	0	0	0	0	0	0	0	0	0	0
0	0	0	0	0	0	0	0	0	0	0	0	0	0	0	0	0	0	0	0	0	0	0	0	0	0	0	0	0	0	0
0	0	0	0	0	0	0	0	0	0	0	0	0	0	0	0	0	0	0	0	0	0	0	0	0	0	0	0	0	0	0
0	0	0	0	0	0	0	0	0	0	0	0	0	0	0	0	0	0	0	0	0	0	0	0	0	0	0	0	0	0	0
0	0	0	0	0	0	0	0	0	0	0	0	0	0	0	0	0	0	0	0	0	0	0	0	0	0	0	0	0	0	0
0	0	0	0	0	0	0	0	0	0	0	0	0	0	0	0	0	0	0	0	0	0	0	0	0	0	0	0	0	0	0
0	0	0	0	0	0	0	0	0	0	0	0	0	0	0	0	0	0	0	0	0	0	0	0	0	0	0	0	0	0	0
0	0	0	0	0	0	0	0	0	0	0	0	0	0	0	0	0	0	0	0	0	0	0	0	0	0	0	0	0	0	0
0	0	0	0	0	0	0	0	0	0	0	0	0	0	0	0	0	0	0	0	0	0	0	0	0	0	0	0	0	0	0
0	0	0	0	0	0	0	0	0	0	0	0	0	0	0	0	0	0	0	0	0	0	0	0	0	0	0	0	0	0	0
0	0	0	0	0	0	0	0	0	0	0	0	0	0	0	0	0	0	0	0	0	0	0	0	0	0	0	0	0	0	0
0	0	0	0	0	0	0	0	0	0	0	0	0	0	0	0	0	0	0	0	0	0	0	0	0	0	0	0	0	0	0
0	0	0	0	0	0	0	0	0	0	0	0	0	0	0	0	0	0	0	0	0	0	0	0	0	0	0	0	0	0	0
0	0	0	0	0	0	0	0	0	0	0	0	0	0	0	0	0	0	0	0	0	0	0	0	0	0	0	0	0	0	0
0	0	0	0	0	0	0	0	0	0	0	0	0	0	0	0	0	0	0	0	0	0	0	0	0	0	0	0	0	0	0
0	0	0	0	0	0	0	0	0	0	0	0	0	0	0	0	0	0	0	0	0	0	0	0	0	0	0	0	0	0	0
0	0	0	0	0	0	0	0	0	0	0	0	0	0	0	0	0	0	0	0	0	0	0	0	0	0	0	0	0	0	0
0	0	0	0	0	0	0	0	0	0	0	0	0	0	0	0	0	0	0	0	0	0	0	0	0	0	0	0	0	0	0
0	0	0	0	0	0	0	0	0	0	0	0	0	0	0	0	0	0	0	0	0	0	0	0	0	0	0	0	0	0	0
0	0	0	0	0	0	0	0	0	0	0	0	0	0	0	0	0	0	0	0	0	0	0	0	0	0	0	0	0	0	0
0	0	0	0	0	0	0	0	0	0	0	0	0	0	0	0	0	0	0	0	0	0	0	0	0	0	0	0	0	0	0
0	0	0	0	0	0	0	0	0	0	0	0	0	0	0	0	0	0	0	0	0	0	0	0	0	0	0	0	0	0	0
0	0	0	0	0	0	0	0	0	0	0	0	0	0	0	0	0	0	0	0	0	0	0	0	0	0	0	0	0	0	0
0	0	0	0	0	0	0	0	0	0	0	0	0	0	0	0	0	0	0	0	0	0	0	0	0	0	0	0	0	0	0
0	0	0	0	0	0	0	0	0	0	0	0	0	0	0	0	0	0	0	0	0	0	0	0	0	0	0	0	0	0	0
0	0	0	0	0	0	0	0	0	0	0	0	0	0	0	0	0	0	0	0	0	0	0	0	0	0	0	0	0	0	0
0	0	0	0	0	0	0	0	0	0	0	0	0	0	0	0	0	0	0	0	0	0	0	0	0	0	0	0	0	0	0
0	0	0	0	0	0	0	0	0	0	0	0	0	0	0	0	0	0	0	0	0	0	0	0	0	0	0	0	0	0	0
0	0	0	0	0	0	0	0	0	0	0	0	0	0	0	0	0	0	0	0	0	0	0	0	0	0	0	0	0	0	0
0	0	0	0	0	0	0	0	0	0	0	0	0	0	0	0	0	0	0	0	0	0	0	0	0	0	0	0	0	0	0
0	0	0	0	0	0	0	0	0	0	0	0	0	0	0	0	0	0	0	0	0	0	0	0	0	0	0	0	0	0	0
0	0	0	0	0	0	0	0	0	0	0	0	0	0	0	0	0	0	0	0	0	0	0	0	0	0	0	0	0	0	0
0	0	0	0	0	0	0	0	0	0	0	0	0	0	0	0	0	0	0	0	0	0	0	0	0	0	0	0	0	0	0
0	0	0	0	0	0	0	0	0	0	0	0	0	0	0	0	0	0	0	0	0	0	0	0	0	0	0	0	0	0	0
0	0	0	0	0	0	0	0	0	0	0	0	0	0	0	0	0	0	0	0	0	0	0	0	0	0	0	0	0	0	0
0	0	0	0	0	0	0	0	0	0	0	0	0	0	0	0	0	0	0	0	0	0	0	0	0	0	0	0	0	0	0
0	0	0	0	0	0	0	0	0	0	0	0	0	0	0	0	0	0	0	0	0	0	0	0	0	0	0	0	0	0	0
0	0	0	0	0	0	0	0	0	0	0	0	0	0	0	0	0	0	0	0	0	0	0	0	0	0	0	0	0	0	0
0	0	0	0	0	0	0	0	0	0	0	0	0	0	0	0	0	0	0	0	0	0	0	0	0	0	0	0	0	0	0
0	0	0	0	0	0	0	0	0	0	0	0	0	0	0	0	0	0	0	0	0	0	0	0	0	0	0	0	0	0	0
0	0	0	0	0	0	0	0	0	0	0	0	0	0	0	0	0	0	0	0	0	0	0	0	0	0	0	0	0	0	0
0	0	0	0	0	0	0	0	0	0	0	0	0	0	0	0	0	0	0	0	0	0	0	0	0	0	0	0	0	0	0
0	0	0	0	0	0	0	0	0	0	0	0	0	0	0	0	0	0	0	0	0	0	0	0	0	0	0	0	0	0	0
0	0	0	0	0	0	0	0	0	0	0	0	0	0	0	0	0	0	0	0	0	0	0	0	0	0	0	0	0	0	0
0	0	0	0	0	0	0	0	0	0	0	0	0	0	0	0	0	0	0	0	0	0	0	0	0	0	0	0	0	0	0
0	0	0	0	0	0	0	0	0	0	0	0	0	0	0	0	0	0	0	0	0	0	0	0	0	0	0	0	0	0	0
0	0	0	0	0	0	0	0	0	0	0	0	0	0	0	0	0	0	0	0	0	0	0	0	0	0	0	0	0	0	0
0	0	0	0	0	0	0	0	0	0	0	0	0	0	0	0	0	0	0	0	0	0	0	0	0	0	0	0	0	0	0
0	0	0	0	0	0	0	0	0	0	0	0	0	0	0	0	0	0	0	0	0	0	0	0	0	0	0	0	0	0	0
0	0	0	0	0	0	0	0	0	0	0	0	0	0	0	0	0	0	0	0	0	0	0	0	0	0	0	0	0	0	0
0	0	0	0	0	0	0	0	0	0	0	0	0	0	0	0	0	0	0	0	0	0	0	0	0	0	0	0	0	0	0
0	0	0	0	0	0	0	0	0	0	0	0	0	0	0	0	0	0	0	0	0	0	0	0	0	0	0	0	0	0	0
0	0	0	0	0	0	0	0	0	0	0	0	0	0	0	0	0	0	0	0	0	0	0	0	0	0	0	0	0	0	0
0	0	0	0	0	0	0	0	0	0	0	0	0	0	0	0	0	0	0	0	0	0	0	0	0	0	0	0	0	0	0
0	0	0	0	0	0	0	0	0	0	0	0	0	0	0	0	0	0	0	0	0	0	0	0	0	0	0	0	0	0	0
0	0	0	0	0	0	0	0	0	0	0	0	0	0	0	0	0	0	0	0	0	0	0	0	0	0	0	0	0	0	0
0	0	0	0	0	0	0	0	0	0	0	0	0	0	0	0	0	0	0	0	0	0	0	0	0	0	0	0	0	0	0
0	0	0	0	0	0	0	0	0	0	0	0	0	0	0	0	0	0	0	0	0	0	0	0	0	0	0	0	0	0	0
0	0	0	0	0	0	0	0	0	0	0	0	0	0	0	0	0	0	0	0	0	0	0	0	0	0	0	0	0	0	0
0	0	0	0	0	0	0	0	0	0	0	0	0	0	0	0	0	0	0	0	0	0	0	0	0	0	0	0	0	0	0
0	0	0	0	0	0	0	0	0	0	0	0	0	0	0	0	0	0	0	0	0	0	0	0	0	0	0	0	0	0	0
0	0	0	0	0	0	0	0	0	0	0	0	0	0	0	0	0	0	0	0	0	0	0	0	0	0	0	0	0	0	0
0	0	0	0	0	0	0	0	0	0	0	0	0	0	0	0	0	0	0	0	0	0	0	0	0	0	0	0	0	0	0
0	0	0	0	0	0	0	0	0	0	0	0	0	0	0	0	0	0	0	0	0	0	0	0	0	0	0	0	0	0	0
0	0	0	0	0	0	0	0	0	0	0	0	0	0	0	0	0	0	0	0	0	0	0	0	0	0	0	0	0	0	0
0	0	0	0	0	0	0	0	0	0	0	0	0	0	0	0	0	0	0	0	0	0	0	0	0	0	0	0	0	0	0
0	0	0	0	0	0	0	0	0	0	0	0	0	0	0	0	0	0	0	0	0	0	0	0	0	0	0	0	0	0	0
0	0	0	0	0	0	0	0	0	0	0	0	0	0	0	0	0	0	0	0	0	0	0	0	0	0	0	0	0	0	0
0	0	0	0	0	0	0	0	0	0	0	0	0	0	0	0	0	0	0	0	0	0	0	0	0	0	0	0	0	0	0
0	0	0	0	0	0	0	0	0	0	0	0	0	0	0	0	0	0	0	0	0	0	0	0	0	0	0	0	0	0	0
0	0	0	0	0	0	0	0	0	0	0	0	0	0	0	0	0	0	0	0	0	0	0	0	0	0	0	0	0	0	0
0	0	0	0	0	0	0	0	0	0	0	0	0	0	0	0	0	0	0	0	0	0	0	0	0	0	0	0	0	0	0
0	0	0	0	0	0	0	0	0	0	0	0	0	0	0	0	0	0	0	0	0	0	0	0	0	0	0	0	0	0	0
0	0	0	0	0	0	0	0	0	0	0	0	0	0	0	0	0	0	0	0	0	0	0	0	0	0	0	0	0	0	0
0	0	0	0	0	0	0	0	0	0	0	0	0	0	0	0	0	0	0	0	0	0	0	0	0	0	0	0	0	0	0
0	0	0	0	0	0	0	0	0	0	0	0	0	0	0	0	0	0	0	0	0	0	0	0	0	0	0	0	0	0	0
0	0	0	0	0	0	0	0	0	0	0	0	0	0	0	0	0	0	0	0	0	0	0	0	0	0	0	0	0	0	0
0	0	0	0	0	0	0	0	0	0	0	0	0	0	0	0	0	0	0	0	0	0	0	0	0	0	0	0	0	0	0
0	0	0	0	0	0	0	0	0	0	0	0	0	0	0	0	0	0	0	0	0	0	0	0	0	0	0	0	0	0	0
0	0	0	0	0	0	0	0	0	0	0	0	0	0	0	0	0	0	0	0	0	0	0	0	0	0	0	0	0	0	0
0	0	0	0	0	0	0	0	0	0	0	0	0	0	0	0	0	0	0	0	0	0	0	0	0	0	0	0	0	0	0
0	0	0	0	0	0	0	0	0	0	0	0	0	0	0	0	0	0	0	0	0	0	0	0	0	0	0	0	0	0	0
0	0	0	0	0	0	0	0	0	0	0	0	0	0	0	0	0	0	0	0	0	0	0	0	0	0	0	0	0	0	0
0	0	0	0	0	0	0	0	0	0	0	0	0	0	0	0	0	0	0	0	0	0	0	0	0	0	0	0	0	0	0
0	0	0	0	0	0	0	0	0	0	0	0	0	0	0	0	0	0	0	0	0	0	0	0	0	0	0	0	0	0	0
0	0	0	0	0	0	0	0	0	0	0	0	0	0	0	0	0	0	0	0	0	0	0	0	0	0	0	0	0	0	0
0	0	0	0	0	0	0	0	0	0	0	0	0	0	0	0	0	0	0	0	0	0	0	0	0	0	0	0	0	0	0
0	0	0	0	0	0	0	0	0	0	0	0	0	0	0	0	0	0	0	0	0	0	0	0	0	0	0	0	0	0	0
0	0	0	0	0	0	0	0	0	0	0	0	0	0	0	0	0	0	0	0	0	0	0	0	0	0	0	0	0	0	0
0	0	0	0	0	0	0	0	0	0	0	0	0	0	0	0	0	0	0	0	0	0	0	0	0	0	0	0	0	0	0
0	0	0	0	0	0	0	0	0	0	0	0	0	0	0	0	0	0	0	0	0	0	0	0	0	0	0	0	0	0	0
0	0	0	0	0	0	0	0	0	0	0	0	0	0	0	0	0	0	0	0	0	0	0	0	0	0	0	0	0	0	0
0	0	0	0	0	0	0	0	0	0	0	0	0	0	0	0	0	0	0	0	0	0	0	0	0	0	0	0	0	0	0
0	0	0	0	0	0	0	0	0	0	0	0	0	0	0	0	0	0	0	0	0	0	0	0	0	0	0	0	0	0	0
0	0	0	0	0	0	0	0	0	0	0	0	0	0	0	0	0	0	0	0	0	0	0	0	0	0	0	0	0	0	0
0	0	0	0	0	0	0	0	0	0	0	0	0	0	0	0	0	0	0	0	0	0	0	0	0	0	0	0	0	0	0
0	0	0	0	0	0	0	0	0	0	0	0	0	0	0	0	0	0	0	0	0	0	0	0	0	0	0	0	0	0	0
0	0	0	0	0	0	0	0	0	0	0	0	0	0	0	0	0	0	0	0	0	0	0	0	0	0	0	0	0	0	0
0	0	0	0	0	0	0	0	0	0	0	0	0	0	0	0	0	0	0	0	0	0	0	0	0	0	0	0	0	0	0
0	0	0	0	0	0	0	0	0	0	0	0	0	0	0	0	0	0	0	0	0	0	0	0	0	0	0	0	0	0	0
0	0	0	0	0	0	0	0	0	0	0	0	0	0	0	0	0	0	0	0	0	0	0	0	0	0	0	0	0	0	0
0	0	0	0	0	0	0	0	0	0	0	0	0	0	0	0	0	0	0	0	0	0	0	0	0	0	0	0	0	0	0
0	0	0	0	0	0	0	0	0	0	0	0	0	0	0	0	0	0	0	0	0	0	0	0	0	0	0	0	0	0	0
0	0	0	0	0	0	0	0	0	0	0	0	0	0	0	0	0	0	0	0	0	0	0	0	0	0	0	0	0	0	0
0	0	0	0	0	0	0	0	0	0	0	0	0	0	0	0	0	0	0	0	0	0	0	0	0	0	0	0	0	0	0
0	0	0	0	0	0	0	0	0	0	0	0	0	0	0	0	0	0	0	0	0	0	0	0	0	0	0	0	0	0	0
0	0	0	0	0	0	0	0	0	0	0	0	0	0	0	0	0	0	0	0	0	0	0	0	0	0	0	0	0	0	0
0	0	0	0	0	0	0	0	0	0	0	0	0	0	0	0	0	0	0	0	0	0	0	0	0	0	0	0	0	0	0
0	0	0	0	0	0	0	0	0	0	0	0	0	0	0	0	0	0	0	0	0	0	0	0	0	0	0	0	0	0	0
0	0	0	0	0	0	0	0	0	0	0	0	0	0	0	0	0	0	0	0	0	0	0	0	0	0	0	0	0	0	0
0	0	0	0	0	0	0	0	0	0	0	0	0	0	0	0	0	0	0	0	0	0	0	0	0	0	0	0	0	0	0
0	0	0	0	0	0	0	0	0	0	0	0	0	0	0	0	0	0	0	0	0	0	0	0	0	0	0	0	0	0	0
0	0	0	0	0	0	0	0	0	0	0	0	0	0	0	0	0	0	0	0	0	0	0	0	0	0	0	0	0	0	0
0	0	0	0	0	0	0	0	0	0	0	0	0	0	0	0	0	0	0	0	0	0	0	0	0	0	0	0	0	0	0
0	0	0	0	0	0	0	0	0	0	0	0	0	0	0	0	0	0	0	0	0	0	0	0	0	0	0	0	0	0	0
0	0	0	0	0	0	0	0	0	0	0	0	0	0	0	0	0	0	0	0	0	0	0	0	0	0	0	0	0	0	0
0	0	0	0	0	0	0	0	0	0	0	0	0	0	0	0	0	0	0	0	0	0	0	0	0	0	0	0	0	0	0
0	0	0	0	0	0	0	0	0	0	0	0	0	0	0	0	0	0	0	0	0	0	0	0	0	0	0	0	0	0	0
0	0	0	0	0	0	0	0	0	0	0	0	0	0	0	0	0	0	0	0	0	0	0	0	0	0	0	0	0	0	0
0	0	0	0	0	0	0	0	0	0	0	0	0	0	0	0	0	0	0	0	0	0	0	0	0	0	0	0	0	0	0
0	0	0	0	0	0	0	0	0	0	0	0	0	0	0	0	0	0	0	0	0	0	0	0	0	0	0	0	0	0	0
0	0	0	0	0	0	0	0	0	0	0	0	0	0	0	0	0	0	0	0	0	0	0	0	0	0	0	0	0	0	0
0	0	0	0	0	0	0	0	0	0	0	0	0	0	0	0	0	0	0	0	0	0	0	0	0	0	0	0	0	0	0
0	0	0	0	0	0	0	0	0	0	0	0	0	0	0	0	0	0	0	0	0	0	0	0	0	0	0	0	0	0	0
0	0	0	0	0	0	0	0	0	0	0	0	0	0	0	0	0	0	0	0	0	0	0	0	0	0	0	0	0	0	0
0	0	0	0	0	0	0	0	0	0	0	0	0	0	0	0	0	0	0	0	0	0	0	0	0	0	0	0	0	0	0
0	0	0	0	0	0	0	0	0	0	0	0	0	0	0	0	0	0	0	0	0	0	0	0	0	0	0	0	0	0	0
0	0	0	0	0	0	0	0	0	0	0	0	0	0	0	0	0	0	0	0	0	0	0	0	0	0	0	0	0	0	0
0	0	0	0	0	0	0	0	0	0	0	0	0	0	0	0	0	0	0	0	0	0	0	0	0	0	0	0	0	0	0
0	0	0	0	0	0	0	0	0	0	0	0	0	0	0	0	0	0	0	0	0	0	0	0	0	0	0	0	0	0	0
0	0	0	0	0	0	0	0	0	0	0	0	0	0	0	0	0	0	0	0	0	0	0	0	0	0	0	0	0	0	0
0	0	0	0	0	0	0	0	0	0	0	0	0	0	0	0	0	0	0	0	0	0	0	0	0	0	0	0	0	0	0
0	0	0	0	0	0	0	0	0	0	0	0	0	0	0	0	0	0	0	0	0	0	0	0	0	0	0	0	0	0	0
0	0	0	0	0	0	0	0	0	0	0	0	0	0	0	0	0	0	0	0	0	0	0	0	0	0	0	0	0	0	0
0	0	0	0	0	0	0	0	0	0	0	0	0	0	0	0	0	0	0	0	0	0	0	0	0	0	0	0	0	0	0
0	0	0	0	0	0	0	0	0	0	0	0	0	0	0	0	0	0	0	0	0	0	0	0	0	0	0	0	0	0	0
0	0	0	0	0	0	0	0	0	0	0	0	0	0	0	0	0	0	0	0	0	0	0	0	0	0	0	0	0	0	0
0	0	0	0	0	0	0	0	0	0	0	0	0	0	0	0	0	0	0	0	0	0	0	0	0	0	0	0	0	0	0
0	0	0	0	0	0	0	0	0	0	0	0	0	0	0	0	0	0	0	0	0	0	0	0	0	0	0	0	0	0	0
0	0	0	0	0	0	0	0	0	0	0	0	0	0	0	0	0	0	0	0	0	0	0	0	0	0	0	0	0	0	0
0	0	0	0	0	0	0	0	0	0	0	0	0	0	0	0	0	0	0	0	0	0	0	0	0	0	0	0	0	0	0
0	0	0	0	0	0	0	0	0	0	0	0	0	0	0	0	0	0	0	0	0	0	0	0	0	0	0	0	0	0	0
0	0	0	0	0	0	0	0	0	0	0	0	0	0	0	0	0	0	0	0	0	0	0	0	0	0	0	0	0	0	0
0	0	0	0	0	0	0	0	0	0	0	0	0	0	0	0	0	0	0	0	0	0	0	0	0	0	0	0	0	0	0
0	0	0	0	0	0	0	0	0	0	0	0	0	0	0	0	0	0	0	0	0	0	0	0	0	0	0	0	0	0	0
0	0	0	0	0	0	0	0	0	0	0	0	0	0	0	0	0	0	0	0	0	0	0	0	0	0	0	0	0	0	0
0	0	0	0	0	0	0	0	0	0	0	0	0	0	0	0	0	0	0	0	0	0	0	0	0	0	0	0	0	0	0
0	0	0	0	0	0	0	0	0	0	0	0	0	0	0	0	0	0	0	0	0	0	0	0	0	0	0	0	0	0	0
0	0	0	0	0	0	0	0	0	0	0	0	0	0	0	0	0	0	0	0	0	0	0	0	0	0	0	0	0	0	0
0	0	0	0	0	0	0	0	0	0	0	0	0	0	0	0	0	0	0	0	0	0	0	0	0	0	0	0	0	0	0
0	0	0	0	0	0	0	0	0	0	0	0	0	0	0	0	0	0	0	0	0	0	0	0	0	0	0	0	0	0	0
0	0	0	0	0	0	0	0	0	0	0	0	0	0	0	0	0	0	0	0	0	0	0	0	0	0	0	0	0	0	0
0	0	0	0	0	0	0	0	0	0	0	0	0	0	0	0	0	0	0	0	0	0	0	0	0	0	0	0	0	0	0
0	0	0	0	0	0	0	0	0	0	0	0	0	0	0	0	0	0	0	0	0	0	0	0	0	0	0	0	0	0	0
0	0	0	0	0	0	0	0	0	0	0	0	0	0	0	0	0	0	0	0	0	0	0	0	0	0	0	0	0	0	0
0	0	0	0	0	0	0	0	0	0	0	0	0	0	0	0	0	0	0	0	0	0	0	0	0	0	0	0	0	0	0
0	0	0	0	0	0	0	0	0	0	0	0	0	0	0	0	0	0	0	0	0	0	0	0	0	0	0	0	0	0	0
0	0	0	0	0	0	0	0	0	0	0	0	0	0	0	0	0	0	0	0	0	0	0	0	0	0	0	0	0	0	0
0	0	0	0	0	0	0	0	0	0	0	0	0	0	0	0	0	0	0	0	0	0	0	0	0	0	0	0	0	0	0
0	0	0	0	0	0	0	0	0	0	0	0	0	0	0	0	0	0	0	0	0	0	0	0	0	0	0	0	0	0	0
0	0	0	0	0	0	0	0	0	0	0	0	0	0	0	0	0	0	0	0	0	0	0	0	0	0	0	0	0	0	0
0	0	0	0	0	0	0	0	0	0	0	0	0	0	0	0	0	0	0	0	0	0	0	0	0	0	0	0	0	0	0
0	0	0	0	0	0	0	0	0	0	0	0	0	0	0	0	0	0	0	0	0	0	0	0	0	0	0	0	0	0	0
0	0	0	0	0	0	0	0	0	0	0	0	0	0	0	0	0	0	0	0	0	0	0	0	0	0	0	0	0	0	0
0	0	0	0	0	0	0	0	0	0	0	0	0	0	0	0	0	0	0	0	0	0	0	0	0	0	0	0	0	0	0
0	0	0	0	0	0	0	0	0	0	0	0	0	0	0	0	0	0	0	0	0	0	0	0	0	0	0	0	0	0	0
0	0	0	0	0	0	0	0	0	0	0	0	0	0	0	0	0	0	0	0	0	0	0	0	0	0	0	0	0	0	0
0	0	0	0	0	0	0	0	0	0	0	0	0	0	0	0	0	0	0	0	0	0	0	0	0	0	0	0	0	0	0
0	0	0	0	0	0	0	0	0	0	0	0	0	0	0	0	0	0	0	0	0	0	0	0	0	0	0	0	0	0	0
0	0	0	0	0	0	0	0	0	0	0	0	0	0	0	0	0	0	0	0	0	0	0	0	0	0	0	0	0	0	0
0	0	0	0	0	0	0	0	0	0	0	0	0	0	0	0	0	0	0	0	0	0	0	0	0	0	0	0	0	0	0
0	0	0	0	0	0	0	0	0	0	0	0	0	0	0	0	0	0	0	0	0	0	0	0	0	0	0	0	0	0	0
0	0	0	0	0	0	0	0	0	0	0	0	0	0	0	0	0	0	0	0	0	0	0	0	0	0	0	0	0	0	0
0	0	0	0	0	0	0	0	0	0	0	0	0	0	0	0	0	0	0	0	0	0	0	0	0	0	0	0	0	0	0
0	0	0	0	0	0	0	0	0	0	0	0	0	0	0	0	0	0	0	0	0	0	0	0	0	0	0	0	0	0	0
0	0	0	0	0	0	0	0	0	0	0	0	0	0	0	0	0	0	0	0	0	0	0	0	0	0	0	0	0	0	0
0	0	0	0	0	0	0	0	0	0	0	0	0	0	0	0	0	0	0	0	0	0	0	0	0	0	0	0	0	0	0
0	0	0	0	0	0	0	0	0	0	0	0	0	0	0	0	0	0	0	0	0	0	0	0	0	0	0	0	0	0	0
0	0	0	0	0	0	0	0	0	0	0	0	0	0	0	0	0	0	0	0	0	0	0	0	0	0	0	0	0	0	0
0	0	0	0	0	0	0	0	0	0	0	0	0	0	0	0	0	0	0	0	0	0	0	0	0	0	0	0	0	0	0
0	0	0	0	0	0	0	0	0	0	0	0	0	0	0	0	0	0	0	0	0	0	0	0	0	0	0	0	0	0	0
0	0	0	0	0	0	0	0	0	0	0	0	0	0	0	0	0	0	0	0	0	0	0	0	0	0	0	0	0	0	0
0	0	0	0	0	0	0	0	0	0	0	0	0	0	0	0	0	0	0	0	0	0	0	0	0	0	0	0	0	0	0
0	0	0	0	0	0	0	0	0	0	0	0	0	0	0	0	0	0	0	0	0	0	0	0	0	0	0	0	0	0	0
0	0	0	0	0	0	0	0	0	0	0	0	0	0	0	0	0	0	0	0	0	0	0	0	0	0	0	0	0	0	0
0	0	0	0	0	0	0	0	0	0	0	0	0	0	0	0	0	0	0	0	0	0	0	0	0	0	0	0	0	0	0
0	0	0	0	0	0	0	0	0	0	0	0	0	0	0	0	0	0	0	0	0	0	0	0	0	0	0	0	0	0	0
0	0	0	0	0	0	0	0	0	0	0	0	0	0	0	0	0	0	0	0	0	0	0	0	0	0	0	0	0	0	0
0	0	0	0	0	0	0	0	0	0	0	0	0	0	0	0	0	0	0	0	0	0	0	0	0	0	0	0	0	0	0
0	0	0	0	0	0	0	0	0	0	0	0	0	0	0	0	0	0	0	0	0	0	0	0	0	0	0	0	0	0	0
0	0	0	0	0	0	0	0	0	0	0	0	0	0	0	0	0	0	0	0	0	0	0	0	0	0	0	0	0	0	0
0	0	0	0	0	0	0	0	0	0	0	0	0	0	0	0	0	0	0	0	0	0	0	0	0	0	0	0	0	0	0
0	0	0	0	0	0	0	0	0	0	0	0	0	0	0	0	0	0	0	0	0	0	0	0	0	0	0	0	0	0	0
0	0	0	0	0	0	0	0	0	0	0	0	0	0	0	0	0	0	0	0	0	0	0	0	0	0	0	0	0	0	0
0	0	0	0	0	0	0	0	0	0	0	0	0	0	0	0	0	0	0	0	0	0	0	0	0	0	0	0	0	0	0
0	0	0	0	0	0	0	0	0	0	0	0	0	0	0	0	0	0	0	0	0	0	0	0	0	0	0	0	0	0	0
0	0	0	0	0	0	0	0	0	0	0	0	0	0	0	0	0	0	0	0	0	0	0	0	0	0	0	0	0	0	0
0	0	0	0	0	0	0	0	0	0	0	0	0	0	0	0	0	0	0	0	0	0	0	0	0	0	0	0	0	0	0
0	0	0	0	0	0	0	0	0	0	0	0	0	0	0	0	0	0	0	0	0	0	0	0	0	0	0	0	0	0	0
0	0	0	0	0	0	0	0	0	0	0	0	0	0	0	0	0	0	0	0	0	0	0	0	0	0	0	0	0	0	0
0	0	0	0	0	0	0	0	0	0	0	0	0	0	0	0	0	0	0	0	0	0	0	0	0	0	0	0	0	0	0
0	0	0	0	0	0	0	0	0	0	0	0	0	0	0	0	0	0	0	0	0	0	0	0	0	0	0	0	0	0	0
0	0	0	0	0	0	0	0	0	0	0	0	0	0	0	0	0	0	0	0	0	0	0	0	0	0	0	0	0	0	0
0	0	0	0	0	0	0	0	0	0	0	0	0	0	0	0	0	0	0	0	0	0	0	0	0	0	0	0	0	0	0
0	0	0	0	0	0	0	0	0	0	0	0	0	0	0	0	0	0	0	0	0	0	0	0	0	0	0	0	0	0	0
0	0	0	0	0	0	0	0	0	0	0	0	0	0	0	0	0	0	0	0	0	0	0	0	0	0	0	0	0	0	0
0	0	0	0	0	0	0	0	0	0	0	0	0	0	0	0	0	0	0	0	0	0	0	0	0	0	0	0	0	0	0
0	0	0	0	0	0	0	0	0	0	0	0	0	0	0	0	0	0	0	0	0	0	0	0	0	0	0	0	0	0	0
0	0	0	0	0	0	0	0	0	0	0	0	0	0	0	0	0	0	0	0	0	0	0	0	0	0	0	0	0	0	0
0	0	0	0	0	0	0	0	0	0	0	0	0	0	0	0	0	0	0	0	0	0	0	0	0	0	0	0	0	0	0
0	0	0	0	0	0	0	0	0	0	0	0	0	0	0	0	0	0	0	0	0	0	0	0	0	0	0	0	0	0	0
0	0	0	0	0	0	0	0	0	0	0	0	0	0	0	0	0	0	0	0	0	0	0	0	0	0	0	0	0	0	0
0	0	0	0	0	0	0	0	0	0	0	0	0	0	0	0	0	0	0	0	0	0	0	0	0	0	0	0	0	0	0
0	0	0	0	0	0	0	0	0	0	0	0	0	0	0	0	0	0	0	0	0	0	0	0	0	0	0	0	0	0	0
0	0	0	0	0	0	0	0	0	0	0	0	0	0	0	0	0	0	0	0	0	0	0	0	0	0	0	0	0	0	0
0	0	0	0	0	0	0	0	0	0	0	0	0	0	0	0	0	0	0	0	0	0	0	0	0	0	0	0	0	0	0
0	0	0	0	0	0	0	0	0	0	0	0	0	0	0	0	0	0	0	0	0	0	0	0	0	0	0	0	0	0	0
0	0	0	0	0	0	0	0	0	0	0	0	0	0	0	0	0	0	0	0	0	0	0	0	0	0	0	0	0	0	0
0	0	0	0	0	0	0	0	0	0	0	0	0	0	0	0	0	0	0	0	0	0	0	0	0	0	0	0	0	0	0
0	0	0	0	0	0	0	0	0	0	0	0	0	0	0	0	0	0	0	0	0	0	0	0	0	0	0	0	0	0	0
0	0	0	0	0	0	0	0	0	0	0	0	0	0	0	0	0	0	0	0	0	0	0	0	0	0	0	0	0	0	0
0	0	0	0	0	0	0	0	0	0	0	0	0	0	0	0	0	0	0	0	0	0	0	0	0	0	0	0	0	0	0
0	0	0	0	0	0	0	0	0	0	0	0	0	0	0	0	0	0	0	0	0	0	0	0	0	0	0	0	0	0	0
0	0	0	0	0	0	0	0	0	0	0	0	0	0	0	0	0	0	0	0	0	0	0	0	0	0	0	0	0	0	0
0	0	0	0	0	0	0	0	0	0	0	0	0	0	0	0	0	0	0	0	0	0	0	0	0	0	0	0	0	0	0
0	0	0	0	0	0	0	0	0	0	0	0	0	0	0	0	0	0	0	0	0	0	0	0	0	0	0	0	0	0	0
0	0	0	0	0	0	0	0	0	0	0	0	0	0	0	0	0	0	0	0	0	0	0	0	0	0	0	0	0	0	0
0	0	0	0	0	0	0	0	0	0	0	0	0	0	0	0	0	0	0	0	0	0	0	0	0	0	0	0	0	0	0
0	0	0	0	0	0	0	0	0	0	0	0	0	0	0	0	0	0	0	0	0	0	0	0	0	0	0	0	0	0	0
0	0	0	0	0	0	0	0	0	0	0	0	0	0	0	0	0	0	0	0	0	0	0	0	0	0	0	0	0	0	0
0	0	0	0	0	0	0	0	0	0	0	0	0	0	0	0	0	0	0	0	0	0	0	0	0	0	0	0	0	0	0
0	0	0	0	0	0	0	0	0	0	0	0	0	0	0	0	0	0	0	0	0	0	0	0	0	0	0	0	0	0	0
0	0	0	0	0	0	0	0	0	0	0	0	0	0	0	0	0	0	0	0	0	0	0	0	0	0	0	0	0	0	0
0	0	0	0	0	0	0	0	0	0	0	0	0	0	0	0	0	0	0	0	0	0	0	0	0	0	0	0	0	0	0
0	0	0	0	0	0	0	0	0	0	0	0	0	0	0	0	0	0	0	0	0	0	0	0	0	0	0	0	0	0	0
0	0	0	0	0	0	0	0	0	0	0	0	0	0	0	0	0	0	0	0	0	0	0	0	0	0	0	0	0	0	0
0	0	0	0	0	0	0	0	0	0	0	0	0	0	0	0	0	0	0	0	0	0	0	0	0	0	0	0	0	0	0
0	0	0	0	0	0	0	0	0	0	0	0	0	0	0	0	0	0	0	0	0	0	0	0	0	0	0	0	0	0	0
0	0	0	0	0	0	0	0	0	0	0	0	0	0	0	0	0	0	0	0	0	0	0	0	0	0	0	0	0	0	0
0	0	0	0	0	0	0	0	0	0	0	0	0	0	0	0	0	0	0	0	0	0	0	0	0	0	0	0	0	0	0
0	0	0	0	0	0	0	0	0	0	0	0	0	0	0	0	0	0	0	0	0	0	0	0	0	0	0	0	0	0	0
0	0	0	0	0	0	0	0	0	0	0	0	0	0	0	0	0	0	0	0	0	0	0	0	0	0	0	0	0	0	0
0	0	0	0	0	0	0	0	0	0	0	0	0	0	0	0	0	0	0	0	0	0	0	0	0	0	0	0	0	0	0
0	0	0	0	0	0	0	0	0	0	0	0	0	0	0	0	0	0	0	0	0	0	0	0	0	0	0	0	0	0	0
0	0	0	0	0	0	0	0	0	0	0	0	0	0	0	0	0	0	0	0	0	0	0	0	0	0	0	0	0	0	0
0	0	0	0	0	0	0	0	0	0	0	0	0	0	0	0	0	0	0	0	0	0	0	0	0	0	0	0	0	0	0
0	0	0	0	0	0	0	0	0	0	0	0	0	0	0	0	0	0	0	0	0	0	0	0	0	0	0	0	0	0	0
0	0	0	0	0	0	0	0	0	0	0	0	0	0	0	0	0	0	0	0	0	0	0	0	0	0	0	0	0	0	0
0	0	0	0	0	0	0	0	0	0	0	0	0	0	0	0	0	0	0	0	0	0	0	0	0	0	0	0	0	0	0
0	0	0	0	0	0	0	0	0	0	0	0	0	0	0	0	0	0	0	0	0	0	0	0	0	0	0	0	0	0	0
0	0	0	0	0	0	0	0	0	0	0	0	0	0	0	0	0	0	0	0	0	0	0	0	0	0	0	0	0	0	0
0	0	0	0	0	0	0	0	0	0	0	0	0	0	0	0	0	0	0	0	0	0	0	0	0	0	0	0	0	0	0
0	0	0	0	0	0	0	0	0	0	0	0	0	0	0	0	0	0	0	0	0	0	0	0	0	0	0	0	0	0	0
0	0	0	0	0	0	0	0	0	0	0	0	0	0	0	0	0	0	0	0	0	0	0	0	0	0	0	0	0	0	0
0	0	0	0	0	0	0	0	0	0	0	0	0	0	0	0	0	0	0	0	0	0	0	0	0	0	0	0	0	0	0
0	0	0	0	0	0	0	0	0	0	0	0	0	0	0	0	0	0	0	0	0	0	0	0	0	0	0	0	0	0	0
0	0	0	0	0	0	0	0	0	0	0	0	0	0	0	0	0	0	0	0	0	0	0	0	0	0	0	0	0	0	0
0	0	0	0	0	0	0	0	0	0	0	0	0	0	0	0	0	0	0	0	0	0	0	0	0	0	0	0	0	0	0
0	0	0	0	0	0	0	0	0	0	0	0	0	0	0	0	0	0	0	0	0	0	0	0	0	0	0	0	0	0	0
0	0	0	0	0	0	0	0	0	0	0	0	0	0	0	0	0	0	0	0	0	0	0	0	0	0	0	0	0	0	0
0	0	0	0	0	0	0	0	0	0	0	0	0	0	0	0	0	0	0	0	0	0	0	0	0	0	0	0	0	0	0
0	0	0	0	0	0	0	0	0	0	0	0	0	0	0	0	0	0	0	0	0	0	0	0	0	0	0	0	0	0	0
0	0	0	0	0	0	0	0	0	0	0	0	0	0	0	0	0	0	0	0	0	0	0	0	0	0	0	0	0	0	0
0	0	0	0	0	0	0	0	0	0	0	0	0	0	0	0	0	0	0	0	0	0	0	0	0	0	0	0	0	0	0
0	0	0	0	0	0	0	0	0	0	0	0	0	0	0	0	0	0	0	0	0	0	0	0	0	0	0	0	0	0	0
0	0	0	0	0	0	0	0	0	0	0	0	0	0	0	0	0	0	0	0	0	0	0	0	0	0	0	0	0	0	0
0	0	0	0	0	0	0	0	0	0	0	0	0	0	0	0	0	0	0	0	0	0	0	0	0	0	0	0	0	0	0
0	0	0	0	0	0	0	0	0	0	0	0	0	0	0	0	0	0	0	0	0	0	0	0	0	0	0	0	0	0	0
0	0	0	0	0	0	0	0	0	0	0	0	0	0	0	0	0	0	0	0	0	0	0	0	0	0	0	0	0	0	0
0	0	0	0	0	0	0	0	0	0	0	0	0	0	0	0	0	0	0	0	0	0	0	0	0	0	0	0	0	0	0
0	0	0	0	0	0	0	0	0	0	0	0	0	0	0	0	0	0	0	0	0	0	0	0	0	0	0	0	0	0	0
0	0	0	0	0	0	0	0	0	0	0	0	0	0	0	0	0	0	0	0	0	0	0	0	0	0	0	0	0	0	0
0	0	0	0	0	0	0	0	0	0	0	0	0	0	0	0	0	0	0	0	0	0	0	0	0	0	0	0	0	0	0
0	0	0	0	0	0	0	0	0	0	0	0	0	0	0	0	0	0	0	0	0	0	0	0	0	0	0	0	0	0	0
0	0	0	0	0	0	0	0	0	0	0	0	0	0	0	0	0	0	0	0	0	0	0	0	0	0	0	0	0	0	0
0	0	0	0	0	0	0	0	0	0	0	0	0	0	0	0	0	0	0	0	0	0	0	0	0	0	0	0	0	0	0
0	0	0	0	0	0	0	0	0	0	0	0	0	0	0	0	0	0	0	0	0	0	0	0	0	0	0	0	0	0	0
0	0	0	0	0	0	0	0	0	0	0	0	0	0	0	0	0	0	0	0	0	0	0	0	0	0	0	0	0	0	0
0	0	0	0	0	0	0	0	0	0	0	0	0	0	0	0	0	0	0	0	0	0	0	0	0	0	0	0	0	0	0
0	0	0	0	0	0	0	0	0	0	0	0	0	0	0	0	0	0	0	0	0	0	0	0	0	0	0	0	0	0	0
0	0	0	0	0	0	0	0	0	0	0	0	0	0	0	0	0	0	0	0	0	0	0	0	0	0	0	0	0	0	0
0	0	0	0	0	0	0	0	0	0	0	0	0	0	0	0	0	0	0	0	0	0	0	0	0	0	0	0	0	0	0
0	0	0	0	0	0	0	0	0	0	0	0	0	0	0	0	0	0	0	0	0	0	0	0	0	0	0	0	0	0	0
0	0	0	0	0	0	0	0	0	0	0	0	0	0	0	0	0	0	0	0	0	0	0	0	0	0	0	0	0	0	0
0	0	0	0	0	0	0	0	0	0	0	0	0	0	0	0	0	0	0	0	0	0	0	0	0	0	0	0	0	0	0
0	0	0	0	0	0	0	0	0	0	0	0	0	0	0	0	0	0	0	0	0	0	0	0	0	0	0	0	0	0	0
0	0	0	0	0	0	0	0	0	0	0	0	0	0	0	0	0	0	0	0	0	0	0	0	0	0	0	0	0	0	0
0	0	0	0	0	0	0	0	0	0	0	0	0	0	0	0	0	0	0	0	0	0	0	0	0	0	0	0	0	0	0
0	0	0	0	0	0	0	0	0	0	0	0	0	0	0	0	0	0	0	0	0	0	0	0	0	0	0	0	0	0	0
0	0	0	0	0	0	0	0	0	0	0	0	0	0	0	0	0	0	0	0	0	0	0	0	0	0	0	0	0	0	0
0	0	0	0	0	0	0	0	0	0	0	0	0	0	0	0	0	0	0	0	0	0	0	0	0	0	0	0	0	0	0
0	0	0	0	0	0	0	0	0	0	0	0	0	0	0	0	0	0	0	0	0	0	0	0	0	0	0	0	0	0	0
0	0	0	0	0	0	0	0	0	0	0	0	0	0	0	0	0	0	0	0	0	0	0	0	0	0	0	0	0	0	0
0	0	0	0	0	0	0	0	0	0	0	0	0	0	0	0	0	0	0	0	0	0	0	0	0	0	0	0	0	0	0
0	0	0	0	0	0	0	0	0	0	0	0	0	0	0	0	0	0	0	0	0	0	0	0	0	0	0	0	0	0	0
0	0	0	0	0	0	0	0	0	0	0	0	0	0	0	0	0	0	0	0	0	0	0	0	0	0	0	0	0	0	0
0	0	0	0	0	0	0	0	0	0	0	0	0	0	0	0	0	0	0	0	0	0	0	0	0	0	0	0	0	0	0
0	0	0	0	0	0	0	0	0	0	0	0	0	0	0	0	0	0	0	0	0	0	0	0	0	0	0	0	0	0	0
0	0	0	0	0	0	0	0	0	0	0	0	0	0	0	0	0	0	0	0	0	0	0	0	0	0	0	0	0	0	0
0	0	0	0	0	0	0	0	0	0	0	0	0	0	0	0	0	0	0	0	0	0	0	0	0	0	0	0	0	0	0
0	0	0	0	0	0	0	0	0	0	0	0	0	0	0	0	0	0	0	0	0	0	0	0	0	0	0	0	0	0	0
0	0	0	0	0	0	0	0	0	0	0	0	0	0	0	0	0	0	0	0	0	0	0	0	0	0	0	0	0	0	0
0	0	0	0	0	0	0	0	0	0	0	0	0	0	0	0	0	0	0	0	0	0	0	0	0	0	0	0	0	0	0
0	0	0	0	0	0	0	0	0	0	0	0	0	0	0	0	0	0	0	0	0	0	0	0	0	0	0	0	0	0	0
0	0	0	0	0	0	0	0	0	0	0	0	0	0	0	0	0	0	0	0	0	0	0	0	0	0	0	0	0	0	0
0	0	0	0	0	0	0	0	0	0	0	0	0	0	0	0	0	0	0	0	0	0	0	0	0	0	0	0	0	0	0
0	0	0	0	0	0	0	0	0	0	0	0	0	0	0	0	0	0	0	0	0	0	0	0	0	0	0	0	0	0	0
0	0	0	0	0	0	0	0	0	0	0	0	0	0	0	0	0	0	0	0	0	0	0	0	0	0	0	0	0	0	0
0	0	0	0	0	0	0	0	0	0	0	0	0	0	0	0	0	0	0	0	0	0	0	0	0	0	0	0	0	0	0
0	0	0	0	0	0	0	0	0	0	0	0	0	0	0	0	0	0	0	0	0	0	0	0	0	0	0	0	0	0	0
0	0	0	0	0	0	0	0	0	0	0	0	0	0	0	0	0	0	0	0	0	0	0	0	0	0	0	0	0	0	0
0	0	0	0	0	0	0	0	0	0	0	0	0	0	0	0	0	0	0	0	0	0	0	0	0	0	0	0	0	0	0
0	0	0	0	0	0	0	0	0	0	0	0	0	0	0	0	0	0	0	0	0	0	0	0	0	0	0	0	0	0	0
0	0	0	0	0	0	0	0	0	0	0	0	0	0	0	0	0	0	0	0	0	0	0	0	0	0	0	0	0	0	0
0	0	0	0	0	0	0	0	0	0	0	0	0	0	0	0	0	0	0	0	0	0	0	0	0	0	0	0	0	0	0
0	0	0	0	0	0	0	0	0	0	0	0	0	0	0	0	0	0	0	0	0	0	0	0	0	0	0	0	0	0	0
0	0	0	0	0	0	0	0	0	0	0	0	0	0	0	0	0	0	0	0	0	0	0	0	0	0	0	0	0	0	0
0	0	0	0	0	0	0	0	0	0	0	0	0	0	0	0	0	0	0	0	0	0	0	0	0	0	0	0	0	0	0
0	0	0	0	0	0	0	0	0	0	0	0	0	0	0	0	0	0	0	0	0	0	0	0	0	0	0	0	0	0	0
0	0	0	0	0	0	0	0	0	0	0	0	0	0	0	0	0	0	0	0	0	0	0	0	0	0	0	0	0	0	0
0	0	0	0	0	0	0	0	0	0	0	0	0	0	0	0	0	0	0	0	0	0	0	0	0	0	0	0	0	0	0
0	0	0	0	0	0	0	0	0	0	0	0	0	0	0	0	0	0	0	0	0	0	0	0	0	0	0	0	0	0	0
0	0	0	0	0	0	0	0	0	0	0	0	0	0	0	0	0	0	0	0	0	0	0	0	0	0	0	0	0	0	0
0	0	0	0	0	0	0	0	0	0	0	0	0	0	0	0	0	0	0	0	0	0	0	0	0	0	0	0	0	0	0
0	0	0	0	0	0	0	0	0	0	0	0	0	0	0	0	0	0	0	0	0	0	0	0	0	0	0	0	0	0	0
0	0	0	0	0	0	0	0	0	0	0	0	0	0	0	0	0	0	0	0	0	0	0	0	0	0	0	0	0	0	0
0	0	0	0	0	0	0	0	0	0	0	0	0	0	0	0	0	0	0	0	0	0	0	0	0	0	0	0	0	0	0
0	0	0	0	0	0	0	0	0	0	0	0	0	0	0	0	0	0	0	0	0	0	0	0	0	0	0	0	0	0	0
0	0	0	0	0	0	0	0	0	0	0	0	0	0	0	0	0	0	0	0	0	0	0	0	0	0	0	0	0	0	0
0	0	0	0	0	0	0	0	0	0	0	0	0	0	0	0	0	0	0	0	0	0	0	0	0	0	0	0	0	0	0
0	0	0	0	0	0	0	0	0	0	0	0	0	0	0	0	0	0	0	0	0	0	0	0	0	0	0	0	0	0	0
0	0	0	0	0	0	0	0	0	0	0	0	0	0	0	0	0	0	0	0	0	0	0	0	0	0	0	0	0	0	0
0	0	0	0	0	0	0	0	0	0	0	0	0	0	0	0	0	0	0	0	0	0	0	0	0	0	0	0	0	0	0
0	0	0	0	0	0	0	0	0	0	0	0	0	0	0	0	0	0	0	0	0	0	0	0	0	0	0	0	0	0	0
0	0	0	0	0	0	0	0	0	0	0	0	0	0	0	0	0	0	0	0	0	0	0	0	0	0	0	0	0	0	0
0	0	0	0	0	0	0	0	0	0	0	0	0	0	0	0	0	0	0	0	0	0	0	0	0	0	0	0	0	0	0
0	0	0	0	0	0	0	0	0	0	0	0	0	0	0	0	0	0	0	0	0	0	0	0	0	0	0	0	0	0	0
0	0	0	0	0	0	0	0	0	0	0	0	0	0	0	0	0	0	0	0	0	0	0	0	0	0	0	0	0	0	0
0	0	0	0	0	0	0	0	0	0	0	0	0	0	0	0	0	0	0	0	0	0	0	0	0	0	0	0	0	0	0
0	0	0	0	0	0	0	0	0	0	0	0	0	0	0	0	0	0	0	0	0	0	0	0	0	0	0	0	0	0	0
0	0	0	0	0	0	0	0	0	0	0	0	0	0	0	0	0	0	0	0	0	0	0	0	0	0	0	0	0	0	0
0	0	0	0	0	0	0	0	0	0	0	0	0	0	0	0	0	0	0	0	0	0	0	0	0	0	0	0	0	0	0
0	0	0	0	0	0	0	0	0	0	0	0	0	0	0	0	0	0	0	0	0	0	0	0	0	0	0	0	0	0	0
0	0	0	0	0	0	0	0	0	0	0	0	0	0	0	0	0	0	0	0	0	0	0	0	0	0	0	0	0	0	0
0	0	0	0	0	0	0	0	0	0	0	0	0	0	0	0	0	0	0	0	0	0	0	0	0	0	0	0	0	0	0
0	0	0	0	0	0	0	0	0	0	0	0	0	0	0	0	0	0	0	0	0	0	0	0	0	0	0	0	0	0	0
0	0	0	0	0	0	0	0	0	0	0	0	0	0	0	0	0	0	0	0	0	0	0	0	0	0	0	0	0	0	0
0	0	0	0	0	0	0	0	0	0	0	0	0	0	0	0	0	0	0	0	0	0	0	0	0	0	0	0	0	0	0
0	0	0	0	0	0	0	0	0	0	0	0	0	0	0	0	0	0	0	0	0	0	0	0	0	0	0	0	0	0	0
0	0	0	0	0	0	0	0	0	0	0	0	0	0	0	0	0	0	0	0	0	0	0	0	0	0	0	0	0	0	0
0	0	0	0	0	0	0	0	0	0	0	0	0	0	0	0	0	0	0	0	0	0	0	0	0	0	0	0	0	0	0
0	0	0	0	0	0	0	0	0	0	0	0	0	0	0	0	0	0	0	0	0	0	0	0	0	0	0	0	0	0	0
0	0	0	0	0	0	0	0	0	0	0	0	0	0	0	0	0	0	0	0	0	0	0	0	0	0	0	0	0	0	0
0	0	0	0	0	0	0	0	0	0	0	0	0	0	0	0	0	0	0	0	0	0	0	0	0	0	0	0	0	0	0
0	0	0	0	0	0	0	0	0	0	0	0	0	0	0	0	0	0	0	0	0	0	0	0	0	0	0	0	0	0	0
0	0	0	0	0	0	0	0	0	0	0	0	0	0	0	0	0	0	0	0	0	0	0	0	0	0	0	0	0	0	0
0	0	0	0	0	0	0	0	0	0	0	0	0	0	0	0	0	0	0	0	0	0	0	0	0	0	0	0	0	0	0
0	0	0	0	0	0	0	0	0	0	0	0	0	0	0	0	0	0	0	0	0	0	0	0	0	0	0	0	0	0	0
0	0	0	0	0	0	0	0	0	0	0	0	0	0	0	0	0	0	0	0	0	0	0	0	0	0	0	0	0	0	0
0	0	0	0	0	0	0	0	0	0	0	0	0	0	0	0	0	0	0	0	0	0	0	0	0	0	0	0	0	0	0
0	0	0	0	0	0	0	0	0	0	0	0	0	0	0	0	0	0	0	0	0	0	0	0	0	0	0	0	0	0	0
0	0	0	0	0	0	0	0	0	0	0	0	0	0	0	0	0	0	0	0	0	0	0	0	0	0	0	0	0	0	0
0	0	0	0	0	0	0	0	0	0	0	0	0	0	0	0	0	0	0	0	0	0	0	0	0	0	0	0	0	0	0
0	0	0	0	0	0	0	0	0	0	0	0	0	0	0	0	0	0	0	0	0	0	0	0	0	0	0	0	0	0	0
0	0	0	0	0	0	0	0	0	0	0	0	0	0	0	0	0	0	0	0	0	0	0	0	0	0	0	0	0	0	0
0	0	0	0	0	0	0	0	0	0	0	0	0	0	0	0	0	0	0	0	0	0	0	0	0	0	0	0	0	0	0
0	0	0	0	0	0	0	0	0	0	0	0	0	0	0	0	0	0	0	0	0	0	0	0	0	0	0	0	0	0	0
0	0	0	0	0	0	0	0	0	0	0	0	0	0	0	0	0	0	0	0	0	0	0	0	0	0	0	0	0	0	0
0	0	0	0	0	0	0	0	0	0	0	0	0	0	0	0	0	0	0	0	0	0	0	0	0	0	0	0	0	0	0
0	0	0	0	0	0	0	0	0	0	0	0	0	0	0	0	0	0	0	0	0	0	0	0	0	0	0	0	0	0	0
0	0	0	0	0	0	0	0	0	0	0	0	0	0	0	0	0	0	0	0	0	0	0	0	0	0	0	0	0	0	0
0	0	0	0	0	0	0	0	0	0	0	0	0	0	0	0	0	0	0	0	0	0	0	0	0	0	0	0	0	0	0
0	0	0	0	0	0	0	0	0	0	0	0	0	0	0	0	0	0	0	0	0	0	0	0	0	0	0	0	0	0	0
0	0	0	0	0	0	0	0	0	0	0	0	0	0	0	0	0	0	0	0	0	0	0	0	0	0	0	0	0	0	0
0	0	0	0	0	0	0	0	0	0	0	0	0	0	0	0	0	0	0	0	0	0	0	0	0	0	0	0	0	0	0
0	0	0	0	0	0	0	0	0	0	0	0	0	0	0	0	0	0	0	0	0	0	0	0	0	0	0	0	0	0	0
0	0	0	0	0	0	0	0	0	0	0	0	0	0	0	0	0	0	0	0	0	0	0	0	0	0	0	0	0	0	0
0	0	0	0	0	0	0	0	0	0	0	0	0	0	0	0	0	0	0	0	0	0	0	0	0	0	0	0	0	0	0
0	0	0	0	0	0	0	0	0	0	0	0	0	0	0	0	0	0	0	0	0	0	0	0	0	0	0	0	0	0	0
0	0	0	0	0	0	0	0	0	0	0	0	0	0	0	0	0	0	0	0	0	0	0	0	0	0	0	0	0	0	0
0	0	0	0	0	0	0	0	0	0	0	0	0	0	0	0	0	0	0	0	0	0	0	0	0	0	0	0	0	0	0
0	0	0	0	0	0	0	0	0	0	0	0	0	0	0	0	0	0	0	0	0	0	0	0	0	0	0	0	0	0	0
0	0	0	0	0	0	0	0	0	0	0	0	0	0	0	0	0	0	0	0	0	0	0	0	0	0	0	0	0	0	0
0	0	0	0	0	0	0	0	0	0	0	0	0	0	0	0	0	0	0	0	0	0	0	0	0	0	0	0	0	0	0
0	0	0	0	0	0	0	0	0	0	0	0	0	0	0	0	0	0	0	0	0	0	0	0	0	0	0	0	0	0	0
0	0	0	0	0	0	0	0	0	0	0	0	0	0	0	0	0	0	0	0	0	0	0	0	0	0	0	0	0	0	0
0	0	0	0	0	0	0	0	0	0	0	0	0	0	0	0	0	0	0	0	0	0	0	0	0	0	0	0	0	0	0
0	0	0	0	0	0	0	0	0	0	0	0	0	0	0	0	0	0	0	0	0	0	0	0	0	0	0	0	0	0	0
0	0	0	0	0	0	0	0	0	0	0	0	0	0	0	0	0	0	0	0	0	0	0	0	0	0	0	0	0	0	0
0	0	0	0	0	0	0	0	0	0	0	0	0	0	0	0	0	0	0	0	0	0	0	0	0	0	0	0	0	0	0
0	0	0	0	0	0	0	0	0	0	0	0	0	0	0	0	0	0	0	0	0	0	0	0	0	0	0	0	0	0	0
0	0	0	0	0	0	0	0	0	0	0	0	0	0	0	0	0	0	0	0	0	0	0	0	0	0	0	0	0	0	0
0	0	0	0	0	0	0	0	0	0	0	0	0	0	0	0	0	0	0	0	0	0	0	0	0	0	0	0	0	0	0
0	0	0	0	0	0	0	0	0	0	0	0	0	0	0	0	0	0	0	0	0	0	0	0	0	0	0	0	0	0	0
0	0	0	0	0	0	0	0	0	0	0	0	0	0	0	0	0	0	0	0	0	0	0	0	0	0	0	0	0	0	0
0	0	0	0	0	0	0	0	0	0	0	0	0	0	0	0	0	0	0	0	0	0	0	0	0	0	0	0	0	0	0
0	0	0	0	0	0	0	0	0	0	0	0	0	0	0	0	0	0	0	0	0	0	0	0	0	0	0	0	0	0	0
0	0	0	0	0	0	0	0	0	0	0	0	0	0	0	0	0	0	0	0	0	0	0	0	0	0	0	0	0	0	0
0	0	0	0	0	0	0	0	0	0	0	0	0	0	0	0	0	0	0	0	0	0	0	0	0	0	0	0	0	0	0
0	0	0	0	0	0	0	0	0	0	0	0	0	0	0	0	0	0	0	0	0	0	0	0	0	0	0	0	0	0	0
0	0	0	0	0	0	0	0	0	0	0	0	0	0	0	0	0	0	0	0	0	0	0	0	0	0	0	0	0	0	0
0	0	0	0	0	0	0	0	0	0	0	0	0	0	0	0	0	0	0	0	0	0	0	0	0	0	0	0	0	0	0
0	0	0	0	0	0	0	0	0	0	0	0	0	0	0	0	0	0	0	0	0	0	0	0	0	0	0	0	0	0	0
0	0	0	0	0	0	0	0	0	0	0	0	0	0	0	0	0	0	0	0	0	0	0	0	0	0	0	0	0	0	0
0	0	0	0	0	0	0	0	0	0	0	0	0	0	0	0	0	0	0	0	0	0	0	0	0	0	0	0	0	0	0
0	0	0	0	0	0	0	0	0	0	0	0	0	0	0	0	0	0	0	0	0	0	0	0	0	0	0	0	0	0	0
0	0	0	0	0	0	0	0	0	0	0	0	0	0	0	0	0	0	0	0	0	0	0	0	0	0	0	0	0	0	0
0	0	0	0	0	0	0	0	0	0	0	0	0	0	0	0	0	0	0	0	0	0	0	0	0	0	0	0	0	0	0
0	0	0	0	0	0	0	0	0	0	0	0	0	0	0	0	0	0	0	0	0	0	0	0	0	0	0	0	0	0	0
0	0	0	0	0	0	0	0	0	0	0	0	0	0	0	0	0	0	0	0	0	0	0	0	0	0	0	0	0	0	0
0	0	0	0	0	0	0	0	0	0	0	0	0	0	0	0	0	0	0	0	0	0	0	0	0	0	0	0	0	0	0
0	0	0	0	0	0	0	0	0	0	0	0	0	0	0	0	0	0	0	0	0	0	0	0	0	0	0	0	0	0	0
0	0	0	0	0	0	0	0	0	0	0	0	0	0	0	0	0	0	0	0	0	0	0	0	0	0	0	0	0	0	0
0	0	0	0	0	0	0	0	0	0	0	0	0	0	0	0	0	0	0	0	0	0	0	0	0	0	0	0	0	0	0
0	0	0	0	0	0	0	0	0	0	0	0	0	0	0	0	0	0	0	0	0	0	0	0	0	0	0	0	0	0	0
0	0	0	0	0	0	0	0	0	0	0	0	0	0	0	0	0	0	0	0	0	0	0	0	0	0	0	0	0	0	0
0	0	0	0	0	0	0	0	0	0	0	0	0	0	0	0	0	0	0	0	0	0	0	0	0	0	0	0	0	0	0
0	0	0	0	0	0	0	0	0	0	0	0	0	0	0	0	0	0	0	0	0	0	0	0	0	0	0	0	0	0	0
0	0	0	0	0	0	0	0	0	0	0	0	0	0	0	0	0	0	0	0	0	0	0	0	0	0	0	0	0	0	0
0	0	0	0	0	0	0	0	0	0	0	0	0	0	0	0	0	0	0	0	0	0	0	0	0	0	0	0	0	0	0
0	0	0	0	0	0	0	0	0	0	0	0	0	0	0	0	0	0	0	0	0	0	0	0	0	0	0	0	0	0	0
0	0	0	0	0	0	0	0	0	0	0	0	0	0	0	0	0	0	0	0	0	0	0	0	0	0	0	0	0	0	0
0	0	0	0	0	0	0	0	0	0	0	0	0	0	0	0	0	0	0	0	0	0	0	0	0	0	0	0	0	0	0
0	0	0	0	0	0	0	0	0	0	0	0	0	0	0	0	0	0	0	0	0	0	0	0	0	0	0	0	0	0	0
0	0	0	0	0	0	0	0	0	0	0	0	0	0	0	0	0	0	0	0	0	0	0	0	0	0	0	0	0	0	0
0	0	0	0	0	0	0	0	0	0	0	0	0	0	0	0	0	0	0	0	0	0	0	0	0	0	0	0	0	0	0
0	0	0	0	0	0	0	0	0	0	0	0	0	0	0	0	0	0	0	0	0	0	0	0	0	0	0	0	0	0	0
[truncated: 1,000 more rows]
