# Supplementary material for: A modified shuffled frog leaping algorithm with inertia weight
Source: Sci Rep. 2024 Feb 20;14:4146. doi: 10.1038/s41598-024-51306-1 (PMC11224354; doi:10.1038/s41598-024-51306-1)
Supplement: Supplementary file 1 — Supplementary Information. [file 41598_2024_51306_MOESM1_ESM.zip › data/F2/MSFLA_Q_13.xls]

## Sheet: Sheet1
-0.0308855	0.0831674	-0.201608	-0.0921895	-0.0439317	-0.0107326	0.40385	0.0416516	0.204812	-0.693819	0.258174	-0.674019	0.29021	-0.0118383	0.0654589	0.0597751	-0.111342	-0.132306	0.415923	0.453876	0.243149	0.0542786	0.0394559	-0.694302	-0.0924619	0.0437085	0.1806	-0.168136	0.00480066	0.780041	6.5805
-0.0153114	-0.00569677	0.0928507	0.0212061	-0.00604554	-0.0129246	-0.00417291	0.00388604	0.000192593	0.00521276	0.0234073	0.0128468	0.00460236	0.0103391	0.00354713	0.106843	0.00776069	0.0125689	-0.00143157	0.0146246	0.0237436	0.0321612	0.0177922	-0.00188591	0.000686819	0.00275271	0.0012387	-0.00320798	-0.000213208	-0.00205876	0.451212
-0.000455682	0.000719593	-0.000366267	-0.000969765	-0.000210326	-0.000600537	-6.96614e-05	0.00127645	0.000297025	-1.65229e-05	-5.73526e-06	-0.00281166	0.000351082	1.56184e-05	0.0071327	-0.0166903	0.00208766	0.000133425	-6.12163e-05	-0.00317131	-0.000789709	0.000399448	-0.00113163	0.00377638	0.00436616	0.00403365	0.000925839	0.00271883	-0.000216648	-0.000511435	0.0563123
0.000664129	8.46086e-05	0.00017955	-0.000308618	-0.000449372	2.01623e-05	-2.54429e-06	2.22756e-05	0.000600318	-4.37794e-05	-1.99744e-05	-0.00021514	-2.95762e-06	-0.000177787	4.09827e-05	-1.01013e-05	-1.85447e-06	0.000368659	1.18345e-05	-3.55396e-06	-0.000495972	0.000515404	-0.000644308	0.000376354	0.000138091	7.76245e-05	7.75888e-05	0.000123694	-0.000164336	3.31846e-05	0.00587476
3.58961e-07	-2.33163e-05	-3.91258e-06	-1.07136e-06	-1.1983e-06	3.02774e-05	-7.16517e-06	-3.8534e-07	-4.21584e-06	1.40823e-07	-6.32566e-06	-4.48798e-06	2.72735e-06	-2.00844e-05	-7.24033e-07	9.47552e-06	2.02261e-05	5.64104e-05	-8.93147e-05	1.90861e-06	5.22999e-06	1.44621e-06	-3.16811e-06	-6.70795e-06	-7.35873e-06	-2.30645e-05	6.70072e-06	2.14581e-06	1.20662e-06	7.07891e-07	0.000341463
-9.47373e-07	2.21775e-07	-2.70202e-06	-2.5153e-07	-2.72995e-06	5.13284e-06	-2.22914e-07	-2.18216e-08	-6.58253e-06	5.05324e-06	-9.83622e-08	-5.64203e-07	8.81556e-07	-2.87763e-06	-1.5297e-07	4.76891e-07	5.64163e-07	-1.69006e-07	-8.29044e-07	-2.30166e-06	4.14932e-07	2.88134e-07	-2.3123e-08	-6.56795e-07	1.66089e-06	2.41307e-08	-6.43411e-07	3.93373e-07	-6.83175e-10	5.24913e-07	3.74119e-05
8.12397e-08	-1.88067e-07	-2.86572e-08	-5.39045e-07	-5.30736e-09	-6.68545e-07	-6.11334e-08	1.58778e-08	2.10951e-07	-1.28621e-10	9.52045e-08	2.93233e-08	3.02547e-08	-7.42706e-08	-6.37175e-10	-1.25971e-07	-2.98378e-08	3.58002e-07	-1.90016e-07	-5.14074e-08	-1.98074e-07	2.0081e-09	-9.27639e-09	-1.90967e-08	-1.2692e-08	1.73362e-07	-8.20269e-09	4.75015e-08	-6.04774e-09	8.24575e-08	3.34259e-06
2.79937e-09	-4.40342e-10	-8.54888e-09	-2.80369e-08	1.13509e-08	5.37013e-09	5.80375e-09	-2.06706e-08	-8.24474e-09	1.92269e-11	-3.68473e-09	1.53962e-08	-2.44696e-08	2.22764e-08	3.21329e-08	2.53214e-09	-1.16009e-08	3.34946e-09	1.41127e-08	-8.42822e-10	-2.59042e-09	9.63364e-09	9.36585e-09	-9.59906e-09	-1.6435e-08	-5.35635e-09	-3.3354e-08	-6.26545e-09	1.93412e-10	-5.76816e-09	3.20244e-07
1.4487e-10	-5.52104e-10	-5.92114e-10	1.38155e-10	-1.68211e-11	-6.02698e-10	9.58245e-10	3.67071e-11	5.8728e-11	-8.40444e-10	-1.85223e-10	-2.19865e-09	1.84586e-09	-6.28984e-10	-2.21325e-10	-7.21008e-11	1.87846e-11	-3.77082e-09	-1.00108e-10	3.05065e-10	2.55288e-10	-2.7645e-09	-1.28705e-09	-2.46707e-10	1.82812e-09	-5.64916e-09	7.45183e-10	2.42569e-10	-7.59986e-11	-1.05214e-10	2.64876e-08
7.27347e-11	2.37047e-10	2.66831e-13	-7.5709e-11	-1.07337e-11	6.88315e-12	2.81054e-11	-9.91778e-11	7.88553e-11	-4.04694e-11	-5.89716e-11	2.96318e-11	3.76763e-11	1.82537e-12	3.71434e-11	7.5271e-11	8.12704e-10	-7.96831e-11	7.36952e-11	2.8864e-11	-3.8252e-10	1.0598e-10	1.12029e-11	1.87049e-10	8.05088e-11	1.89897e-11	-7.29335e-12	-1.11123e-10	-5.21606e-11	5.8451e-11	2.90073e-09
-2.00796e-12	5.8882e-13	1.70546e-12	-2.88491e-13	3.3289e-12	5.0044e-11	-1.1331e-11	-1.90469e-12	-2.89173e-12	1.62061e-13	1.02762e-13	8.56128e-12	2.33826e-12	5.74935e-13	-8.31738e-13	2.18979e-13	2.85394e-11	1.42384e-11	2.05616e-12	2.54192e-13	-8.16434e-14	-6.15314e-12	7.71006e-12	-1.08913e-11	7.43784e-12	5.46425e-12	-5.08789e-14	6.46344e-12	-3.05123e-12	-1.20052e-11	1.91278e-10
1.26982e-12	-3.61785e-13	2.50256e-13	1.4661e-12	-1.30617e-12	2.86621e-13	1.25183e-14	-2.17461e-13	1.67091e-13	-2.5031e-13	-8.54064e-13	-4.14798e-13	-1.94049e-14	-3.47909e-13	-1.15402e-12	5.52522e-13	1.70469e-12	-8.67642e-13	1.47739e-13	4.76821e-12	4.48901e-14	-4.627e-13	2.26002e-13	-1.59228e-13	-2.41658e-13	-1.02042e-12	-2.25392e-14	1.0036e-12	-4.11805e-13	1.01158e-12	2.10235e-11
3.59537e-15	1.38396e-14	-7.75138e-14	-2.41471e-14	-5.33439e-14	-1.08278e-14	-5.64042e-14	9.33815e-14	1.54259e-15	-4.38616e-15	9.53038e-15	2.6849e-14	2.14777e-13	3.18278e-14	4.67831e-14	5.47522e-15	-4.56581e-14	2.40371e-14	5.1019e-15	3.44163e-15	-1.72657e-14	2.72578e-13	2.09399e-13	-4.62635e-14	6.81187e-14	1.68788e-15	1.13375e-14	1.59608e-14	-9.92149e-15	-2.15884e-14	1.42658e-12
6.38364e-15	1.60821e-15	6.48971e-15	-7.32165e-15	2.14635e-15	1.98838e-14	-1.23715e-15	-1.79102e-14	-2.53522e-15	-1.20731e-14	6.94108e-15	-4.41016e-15	5.55015e-15	1.08627e-14	3.3536e-14	1.10152e-15	3.41971e-15	-1.81343e-15	-1.7825e-15	-3.8718e-15	-1.79436e-15	6.36868e-15	2.87805e-16	-2.68379e-15	-3.35493e-15	-5.13471e-15	6.1971e-15	1.38257e-14	-8.64496e-15	1.73591e-14	2.16529e-13
-2.2832e-16	7.09689e-17	-4.04685e-16	2.19648e-16	-7.69896e-16	8.02632e-17	-3.45094e-17	-4.45172e-16	3.86308e-16	-2.38534e-15	1.39001e-16	2.77351e-17	5.99595e-16	-3.40448e-16	-3.68046e-16	2.25439e-16	1.39158e-16	-3.9561e-16	-4.02603e-16	1.23799e-17	2.98142e-15	2.25204e-16	1.52712e-15	-3.35976e-16	8.10591e-16	1.98281e-16	-9.73485e-17	4.00805e-16	4.68968e-18	-8.24229e-17	1.4339e-14
-6.85693e-18	8.29731e-17	4.27348e-16	4.55212e-17	-2.85521e-17	1.43252e-17	9.34365e-18	2.74876e-17	7.78611e-18	1.30794e-16	-4.67947e-17	-8.566e-17	-1.7448e-17	-5.92725e-17	1.40615e-17	-5.53398e-18	1.10041e-17	-8.81369e-18	4.40894e-17	3.77126e-17	1.6142e-17	9.69061e-18	-9.9265e-18	-6.77743e-17	-8.36188e-18	-6.75844e-19	-4.25884e-17	-5.07163e-17	-2.58573e-16	-8.14071e-18	1.58397e-15
-1.59599e-18	3.12025e-18	1.16373e-18	-9.2032e-20	-9.15541e-18	1.25523e-18	-1.22994e-18	-4.84257e-19	-1.22605e-17	1.03293e-19	-1.90269e-17	1.3e-18	-1.49469e-18	-6.72193e-18	-1.9877e-18	1.97382e-19	-5.2304e-18	7.23408e-18	-5.49993e-18	-2.67445e-19	5.33047e-17	3.94508e-19	1.50341e-18	-1.90208e-19	-3.13064e-17	-2.65512e-18	1.13181e-17	-9.42062e-19	2.38447e-18	1.12027e-18	1.8454e-16
1.40859e-18	1.79681e-22	1.43561e-18	7.73525e-21	7.98755e-20	6.95421e-19	7.39649e-19	-8.33308e-21	-1.10822e-19	2.30431e-19	9.61888e-20	-1.65713e-19	5.2154e-21	-1.78398e-19	-3.37975e-19	-4.43855e-20	1.0635e-19	2.58037e-19	4.62526e-18	-7.46983e-20	-2.51236e-18	-1.02075e-19	9.64719e-19	2.10751e-18	1.34866e-19	7.75094e-21	-1.54608e-19	-5.06096e-20	-3.77005e-19	-2.68594e-19	1.7289e-17
-2.1963e-21	1.18791e-19	-6.16847e-21	2.76061e-20	-1.1125e-20	1.92202e-20	-9.72396e-21	-1.10497e-19	-5.36425e-20	1.1815e-20	9.28151e-21	-3.36475e-21	2.39967e-20	-6.82538e-20	2.71852e-21	1.30477e-21	-2.68513e-20	-6.04823e-20	-6.36562e-20	-2.04295e-20	4.44456e-22	5.23307e-20	-2.87436e-21	1.10618e-19	-6.17748e-20	-3.42182e-20	5.51453e-22	-7.29418e-21	2.2489e-21	1.79634e-20	9.41443e-19
-4.38734e-21	-1.0843e-20	8.65265e-21	-1.60247e-20	7.70505e-22	-4.51508e-21	-1.98938e-21	1.65298e-20	6.66223e-21	3.22267e-21	9.20716e-21	5.92665e-22	3.49966e-22	-1.28205e-21	5.64146e-22	4.12648e-21	8.31602e-22	-7.18378e-21	3.07224e-21	2.73467e-20	3.61805e-21	-2.76813e-22	-8.03198e-21	7.24112e-22	4.59462e-21	-5.78228e-21	2.06979e-21	7.60784e-21	1.40143e-22	-4.98406e-21	1.65984e-19
6.70268e-24	3.82776e-22	1.15296e-22	-1.13677e-21	-1.2327e-22	3.18457e-22	6.65303e-22	-2.69357e-22	-5.77277e-23	7.39341e-22	1.37555e-22	-2.27768e-21	3.86989e-22	-5.33663e-23	-2.59024e-22	1.27728e-22	6.111e-22	-9.80889e-23	-8.61077e-22	7.31328e-23	-7.08047e-22	1.01796e-22	8.77795e-23	-2.27067e-22	6.96684e-22	-2.82986e-22	8.19209e-22	3.95929e-23	6.04172e-22	1.01183e-22	1.23693e-20
-1.98629e-24	3.42805e-23	-2.13728e-23	3.28307e-23	-1.94064e-23	-2.76703e-22	6.22408e-23	-9.58991e-23	-4.05165e-23	1.00274e-23	-3.5032e-23	-4.66516e-23	1.87321e-22	1.73429e-24	-5.17916e-23	-1.12847e-23	-2.41498e-23	-3.03587e-24	-3.70361e-23	9.78982e-25	2.67558e-22	-5.46774e-23	2.70654e-23	-1.62991e-23	2.02186e-23	-1.57431e-22	-2.96164e-23	1.53226e-23	-1.73512e-22	9.14249e-24	1.76512e-21
-8.02326e-24	-9.9702e-24	5.79236e-25	-7.00408e-24	8.53369e-25	-5.81754e-24	-2.73885e-24	-1.80952e-24	7.10891e-25	-1.54596e-23	-1.49856e-24	1.00968e-24	1.98604e-24	4.45495e-25	4.65853e-24	-4.17482e-25	7.14933e-25	1.67849e-24	-4.20007e-25	6.25606e-25	1.02094e-23	1.04938e-24	-3.75202e-25	4.1498e-25	-1.80414e-24	-9.00946e-24	1.68629e-23	-4.69477e-25	4.35264e-24	3.238e-25	1.11293e-22
-2.07395e-25	7.82774e-26	-2.56002e-25	4.9716e-26	7.58734e-26	1.77164e-24	4.34992e-27	-8.17264e-26	-4.82899e-25	2.53286e-26	-5.42873e-26	1.29355e-26	-2.07711e-25	1.36156e-25	-4.74919e-26	-1.58472e-25	-1.04931e-24	-4.82151e-26	-2.8074e-24	-3.69039e-25	1.12618e-24	8.35036e-27	-2.493e-25	-5.16372e-25	2.30936e-26	-2.67092e-26	7.12108e-26	2.707e-25	-1.0488e-26	-7.81745e-26	1.03048e-23
3.00046e-27	-1.45593e-27	-5.15551e-27	7.51256e-30	2.4828e-26	-1.00317e-26	-5.90176e-27	1.09258e-27	1.16338e-26	-1.24009e-26	9.99858e-27	-1.18327e-26	2.725e-26	-4.42277e-26	-6.78899e-28	-1.69048e-26	-1.42409e-25	7.08428e-26	-1.62382e-25	-6.92779e-27	-3.90764e-27	1.91907e-28	5.44104e-26	2.13264e-26	-2.32679e-26	-1.78138e-26	-2.05277e-26	-3.19182e-26	-1.31235e-26	-3.19563e-26	7.87406e-25
4.56712e-27	1.07554e-26	1.86323e-27	8.45773e-27	5.45738e-27	-9.23228e-27	1.03689e-27	1.18305e-27	3.97787e-27	-3.92661e-28	-1.89779e-26	-3.10444e-27	2.53518e-27	-7.1975e-28	-2.23169e-27	1.09223e-27	-2.75772e-28	1.17595e-27	-1.12845e-27	3.98728e-27	2.09837e-27	7.39887e-28	-1.73486e-27	1.42257e-28	-3.1332e-27	-1.97963e-27	8.81703e-28	-3.51215e-28	1.71765e-27	-1.70944e-26	1.12025e-25
-3.63567e-29	-5.10589e-29	-4.58704e-28	-1.1875e-28	-1.53005e-29	2.15628e-28	1.8219e-27	7.65363e-28	4.48268e-28	-2.91253e-29	-1.98289e-28	-1.26827e-29	-3.1779e-29	1.19677e-28	5.97139e-29	1.99856e-29	5.33297e-29	-3.95975e-31	2.06227e-28	9.29028e-28	1.43509e-28	-4.3472e-28	4.44834e-28	2.3932e-28	2.37075e-28	-4.23556e-28	-1.35208e-29	9.15642e-29	2.60096e-30	3.97851e-29	7.66205e-27
1.00134e-29	-1.68455e-29	6.27891e-31	-1.89657e-29	3.68234e-29	-6.34788e-31	-3.8945e-30	-1.69019e-30	-6.16865e-30	-1.5903e-31	-3.73091e-30	1.02987e-29	-4.82898e-29	4.0941e-29	2.51247e-28	-4.05526e-30	-2.21652e-29	-8.86415e-31	-1.76325e-29	-3.4368e-29	-4.7377e-29	2.2741e-29	-1.78642e-29	8.30089e-29	-7.40903e-31	4.44957e-30	7.48519e-29	3.13108e-29	-1.4222e-29	1.17245e-29	8.37729e-28
-2.01645e-30	1.41608e-30	2.21258e-30	-3.18975e-30	6.78094e-31	-1.1375e-30	8.46067e-32	6.31267e-32	-4.72242e-31	-7.95916e-32	1.71008e-31	7.86476e-31	-1.18007e-30	-7.42303e-31	-5.72695e-31	-1.06734e-31	2.00655e-30	-3.52141e-30	6.57797e-31	-1.02489e-30	8.3012e-31	1.99017e-30	-3.44374e-30	8.09078e-30	-1.96175e-30	1.98996e-29	-1.21401e-30	-1.98159e-30	-1.75197e-31	-4.64495e-31	6.21714e-29
3.88476e-32	-4.35128e-31	1.91897e-31	3.46553e-31	-1.87744e-32	-1.13473e-31	-1.16367e-31	-3.11598e-31	1.51566e-32	2.28781e-31	-3.78555e-31	-2.41027e-31	2.81236e-31	-7.56497e-32	-4.44707e-32	-5.39925e-31	3.11857e-31	-2.21105e-31	-5.9098e-31	-7.38801e-33	1.66725e-32	1.35661e-33	4.84254e-31	-1.37852e-32	4.17199e-31	6.68622e-32	2.97839e-32	-4.63156e-31	-6.95717e-33	-3.40713e-32	6.04287e-30
-1.53585e-33	4.25075e-32	2.81203e-32	1.08779e-32	1.12619e-32	9.79497e-33	-4.11508e-32	-9.62017e-32	-5.53178e-32	-1.20191e-32	5.45347e-32	-5.40209e-33	4.29259e-33	-5.86462e-33	3.07209e-32	-3.10087e-33	5.44904e-32	4.7423e-32	1.02134e-32	2.46034e-32	5.59747e-35	2.10445e-33	5.69111e-33	2.13344e-32	-7.24512e-35	2.76087e-33	-5.55239e-34	-2.41148e-34	-3.25439e-33	-1.00274e-32	5.95531e-31
-3.40325e-34	-8.01017e-33	1.58231e-33	-6.72919e-34	-1.0828e-33	4.22134e-35	-2.13912e-33	2.05179e-34	-3.33245e-33	4.1463e-35	6.51891e-33	-5.70382e-33	8.73389e-34	-7.35941e-34	3.80848e-34	-9.44783e-35	-2.36631e-34	-7.62988e-34	2.99104e-34	4.51214e-33	-3.69214e-34	2.31783e-34	-7.89981e-34	-7.91884e-34	-1.33403e-33	5.33578e-33	-9.5869e-33	1.89471e-34	-3.91448e-35	-2.4898e-33	5.87252e-32
7.65724e-35	-3.14483e-36	9.2138e-36	1.09814e-35	1.98138e-35	-1.32798e-35	-1.67209e-36	-6.12579e-34	5.77595e-35	5.4929e-34	8.46334e-35	-7.48712e-35	-2.68886e-35	8.52876e-35	2.45607e-34	9.54172e-36	1.80663e-34	2.46545e-34	-4.16231e-34	-1.28874e-34	-9.98962e-35	-1.20376e-34	-1.58069e-36	3.50163e-36	8.41667e-34	-1.1174e-34	1.43601e-34	-2.04103e-35	-2.77941e-34	-9.85138e-36	4.48401e-33
-7.42252e-36	-2.99723e-35	-3.02832e-36	-1.01417e-34	3.28781e-36	9.10727e-37	1.04697e-36	4.81771e-36	-8.92573e-36	3.80875e-35	1.11896e-34	-8.18616e-36	1.08711e-35	1.15511e-35	4.92319e-35	-8.17868e-36	-1.22843e-36	1.6279e-35	3.06934e-35	-1.67231e-35	1.58979e-35	3.33979e-36	-1.17726e-36	1.44561e-36	5.39095e-36	7.82533e-36	-2.23061e-36	-6.63197e-36	-3.02534e-36	-3.10629e-36	5.13826e-34
-1.18915e-36	-1.86205e-36	2.50665e-36	2.06859e-36	1.44861e-36	-1.92706e-37	-1.2933e-36	1.31568e-36	-1.17623e-36	-3.27969e-38	4.27664e-37	2.2758e-36	5.23807e-37	2.11891e-37	5.55245e-37	4.46813e-37	-3.31319e-37	5.41562e-37	-1.39619e-36	-6.82429e-37	-3.48225e-37	1.12794e-37	-2.52871e-37	-2.09333e-36	-2.19369e-37	-2.43604e-36	2.01809e-35	-7.01354e-37	2.11417e-37	-5.72048e-37	4.76068e-35
1.46505e-37	1.07424e-38	-4.13421e-38	-1.86137e-39	-4.90243e-37	1.18005e-38	6.19419e-38	3.53701e-38	4.66986e-39	1.11025e-37	-5.39607e-38	-2.97053e-39	3.60598e-38	-1.04197e-37	-7.04906e-38	9.55802e-39	6.21891e-38	1.44052e-38	3.8099e-37	3.56909e-37	1.44393e-39	5.70148e-39	1.21841e-38	1.79214e-37	6.43044e-39	-1.3878e-38	-3.33482e-37	3.7477e-38	-9.07864e-39	4.22338e-37	3.02846e-36
-2.10402e-38	-5.67904e-39	-2.30236e-38	1.75189e-38	3.04757e-38	2.25966e-38	2.01673e-38	-2.03652e-38	8.01173e-39	-3.19968e-40	-5.90001e-39	1.92557e-39	9.75326e-39	-8.4403e-40	1.47083e-38	4.54568e-38	8.70882e-41	-1.32019e-38	1.40451e-38	9.06201e-39	-3.23349e-39	1.08838e-39	-5.81533e-39	-3.53217e-39	4.20249e-39	-9.6807e-40	-1.12493e-41	1.21795e-38	-2.59744e-39	6.93987e-40	3.18504e-37
-2.18521e-39	1.62586e-39	-7.63243e-40	-2.81664e-40	3.5203e-40	7.48781e-40	1.04283e-40	2.74434e-40	-6.85959e-41	-1.31198e-39	6.36612e-40	-1.57794e-41	-4.19022e-41	3.3409e-39	-7.96307e-40	1.884e-40	5.06324e-41	6.06549e-40	-2.05146e-39	1.68973e-40	-8.34662e-40	-2.78689e-40	3.30334e-39	-5.23341e-41	-4.32533e-40	1.433e-38	-3.34908e-39	1.1252e-39	1.09867e-39	-3.97279e-40	4.08154e-38
-1.24989e-41	2.74772e-41	2.87119e-42	-8.94522e-43	8.52857e-41	3.46241e-42	-1.49848e-40	6.84625e-42	2.2508e-40	2.37148e-40	9.25269e-40	2.06376e-40	6.04219e-42	-2.19323e-41	-9.79276e-42	7.96472e-43	3.01656e-43	1.25471e-40	3.10197e-41	-1.3631e-41	-2.1174e-41	-7.27795e-41	-7.36518e-41	2.09421e-41	-5.40234e-41	-6.12859e-43	1.00482e-40	2.30924e-42	-9.73179e-41	-4.16841e-41	2.57702e-39
-1.21314e-41	4.50002e-42	-2.42308e-42	1.82994e-41	3.79885e-41	-7.70677e-42	-3.53426e-41	4.46396e-42	-5.64615e-42	1.65353e-42	-4.59201e-42	-3.75433e-43	-8.89868e-42	-1.46099e-41	9.94694e-43	1.36966e-41	-1.78205e-42	5.10804e-41	-1.34464e-41	-3.30472e-42	-1.61255e-42	-8.50831e-42	1.08588e-43	4.78169e-42	-2.68758e-42	-1.4012e-41	4.59808e-43	-2.058e-41	3.08021e-42	2.10312e-41	3.19798e-40
-2.12591e-42	-9.2829e-43	2.34946e-42	4.93661e-43	-2.97292e-42	9.59716e-44	8.40112e-44	-6.953e-43	-2.01055e-43	3.54167e-43	8.24966e-43	-6.1091e-44	3.0074e-43	-5.43768e-43	-8.23306e-43	-1.08603e-43	8.0125e-43	-3.29995e-43	-1.22466e-42	5.53073e-42	-1.79774e-43	-2.92546e-43	-2.51985e-43	5.90098e-43	-1.1224e-42	-5.80741e-43	7.96218e-43	-1.03427e-43	8.70064e-45	7.9621e-44	2.48554e-41
-6.47411e-44	-1.3318e-44	1.80357e-44	-9.69001e-44	8.8301e-44	2.39548e-44	1.04265e-43	6.15882e-44	-1.41389e-43	5.05123e-44	7.96188e-45	-4.84344e-44	9.97636e-45	5.82446e-44	-6.63432e-44	9.94781e-44	2.1541e-44	-1.30933e-44	-1.39777e-43	3.40083e-44	1.53193e-44	-9.20149e-44	2.85118e-44	-3.41255e-44	6.48192e-44	-1.00649e-44	-2.90453e-44	8.70026e-44	4.44436e-44	-5.21724e-44	1.61938e-42
2.07236e-46	3.56195e-45	3.80185e-45	5.74687e-45	1.50824e-45	9.63087e-46	3.77214e-44	2.02777e-45	-3.295e-46	-1.13185e-44	-1.55831e-44	1.11593e-44	-2.2152e-45	-1.09636e-45	-4.355e-45	1.79833e-45	1.60862e-45	8.76192e-45	4.14961e-45	3.63141e-44	1.41855e-45	-8.3206e-46	6.73847e-45	2.45898e-46	-3.96364e-45	1.01383e-44	1.70139e-45	4.13244e-44	1.1831e-44	1.43589e-44	2.46781e-43
9.92658e-46	-7.18622e-46	-1.73759e-46	3.27526e-45	-3.21202e-46	-2.58887e-45	-7.06556e-46	2.64632e-46	-1.30972e-46	9.32888e-46	-6.41384e-46	2.1797e-46	-2.58092e-46	-1.73486e-46	-1.50371e-45	5.81263e-47	-7.71765e-46	-1.48853e-46	-4.72768e-46	-1.77511e-45	8.00952e-46	-2.9305e-45	8.71338e-46	-7.83034e-47	-1.73246e-46	5.00501e-46	-1.34866e-45	-5.60447e-46	-3.90237e-45	-1.77036e-46	2.747e-44
-7.52124e-47	-1.7828e-47	-9.58458e-47	2.09777e-48	2.07469e-47	-9.41183e-48	-1.60102e-47	-3.38082e-48	3.71255e-48	2.70814e-46	6.06855e-48	7.45652e-47	-1.57914e-47	6.80248e-48	-6.23732e-48	-4.19661e-47	-2.20342e-48	-1.03046e-48	-1.42162e-47	5.42099e-47	6.8467e-46	1.38999e-48	5.70231e-47	1.35389e-46	-8.87008e-47	6.19535e-48	-5.42845e-47	6.06768e-47	-2.981e-47	1.68239e-47	1.87311e-45
-3.15114e-48	-8.27182e-48	4.06954e-49	1.05371e-47	-2.55265e-48	2.86182e-48	2.07441e-49	4.47244e-49	-9.25734e-50	8.90694e-49	-1.66761e-48	-5.25521e-48	-5.29246e-49	2.7688e-48	2.61528e-47	3.33415e-48	1.47239e-47	-2.40095e-47	-3.14815e-48	3.38386e-48	1.51717e-48	-5.02131e-48	4.86586e-48	7.56903e-48	-1.22557e-48	1.01418e-47	-7.39939e-51	-2.40944e-49	6.35919e-48	2.55256e-48	1.53894e-46
-7.72605e-50	-2.89252e-49	-7.19269e-49	-3.41142e-50	4.34198e-49	-2.10294e-49	6.55134e-49	-3.95415e-49	7.59491e-51	4.00179e-50	-3.72278e-49	-2.66904e-49	6.31882e-50	4.72792e-50	-1.46967e-48	1.2176e-49	-6.25151e-50	-5.43504e-49	-7.8156e-51	3.39872e-49	2.54361e-49	-5.41947e-49	4.01038e-48	1.60338e-50	-6.08562e-51	-3.05023e-49	-8.46748e-49	-6.51023e-50	3.50844e-50	4.31375e-49	1.26695e-47
1.88865e-51	-6.86312e-51	4.69661e-51	2.81258e-50	-1.76684e-50	-6.64731e-50	-7.75507e-51	-3.31499e-49	-8.66939e-51	1.15114e-50	1.67351e-50	4.02602e-50	8.17076e-50	-2.738e-50	3.90826e-50	2.82355e-50	7.24624e-50	1.62979e-51	4.14643e-50	4.98669e-51	5.59547e-50	-9.59552e-50	5.84167e-50	5.10714e-51	-3.16293e-50	1.28166e-49	1.06283e-50	3.37059e-50	-1.60381e-51	4.80838e-51	1.26507e-48
-5.55821e-51	2.13016e-51	2.27241e-51	1.51323e-51	-1.26874e-50	2.49486e-53	-8.30402e-51	-4.47476e-51	-2.71443e-53	-1.18043e-51	-2.0743e-51	4.03194e-51	1.11824e-51	-7.0358e-51	4.06519e-51	-9.49414e-52	2.45267e-51	5.02451e-51	-2.89303e-51	-1.92894e-51	-1.60578e-50	-2.83812e-51	-5.01996e-51	2.76331e-51	-7.88743e-52	6.49682e-51	-1.81281e-51	4.96533e-53	-6.31694e-52	8.59771e-52	1.07065e-49
-1.73744e-53	-4.80409e-52	2.42858e-53	-3.29097e-52	-1.7431e-52	-1.14772e-52	-1.38086e-52	-3.3664e-52	-1.11044e-52	1.79557e-53	-2.5611e-52	-2.65255e-52	-5.06496e-53	-3.15142e-54	-1.64091e-51	-1.39502e-52	-7.15165e-53	4.02695e-52	2.56297e-53	2.78742e-53	9.98568e-52	-2.09512e-52	-5.11736e-53	5.63948e-54	3.24178e-52	-1.22501e-51	1.82071e-52	-2.0961e-52	-2.03796e-53	-1.02464e-53	7.86365e-51
4.63526e-53	-2.23625e-54	-2.29305e-53	2.83513e-53	4.81209e-53	-4.35022e-53	-2.03871e-53	-8.74218e-54	-2.25525e-53	2.98956e-54	2.35586e-53	1.80973e-53	1.51721e-54	1.35441e-53	1.42141e-54	2.12626e-53	9.31195e-54	2.08076e-53	-1.64281e-53	-1.30234e-53	-3.01291e-52	2.69244e-54	-1.26474e-53	3.39936e-54	-1.18335e-53	9.37128e-54	-5.25065e-54	3.96967e-53	-1.28638e-53	3.47792e-53	8.18963e-52
-4.0752e-54	-3.41976e-54	5.39932e-55	3.85969e-56	2.05443e-54	7.25649e-55	1.45086e-54	-8.81181e-56	4.1869e-55	-4.6494e-55	4.31756e-55	-1.00502e-54	-1.04915e-53	3.4377e-55	-1.44774e-54	-2.68275e-54	6.34143e-55	1.42353e-54	-3.56902e-54	-6.02221e-54	-1.54102e-54	4.00762e-54	-1.32035e-54	-1.83942e-54	3.58765e-56	-3.16039e-56	2.12726e-55	2.15661e-54	-2.61866e-54	-3.40878e-55	5.54324e-53
-6.92534e-55	-8.15406e-56	-9.4674e-56	1.0098e-55	8.33123e-55	2.5026e-55	2.24506e-55	1.00839e-55	3.02403e-56	-1.14398e-56	-7.56716e-57	-4.37508e-55	-2.2681e-55	4.92274e-55	-3.15443e-56	-7.65087e-57	-7.35657e-55	-2.2548e-55	-1.68351e-55	-2.04819e-55	2.56106e-55	-4.76228e-57	-2.47725e-55	-1.38778e-55	1.16889e-55	-1.73457e-55	1.84851e-55	-2.28075e-54	-1.05995e-55	-1.01168e-54	9.47879e-54
5.9859e-57	-1.27456e-56	2.88952e-56	-1.59456e-55	-7.18625e-56	-1.05817e-56	-1.38741e-55	-2.07874e-57	3.35593e-56	3.2889e-57	-9.23753e-57	2.21833e-57	6.70509e-57	-3.75796e-57	-8.56538e-57	3.7038e-57	-9.05217e-56	-1.45838e-56	2.90727e-56	-1.07355e-55	-3.42503e-57	4.38819e-57	-1.97733e-56	-1.59373e-56	-3.25004e-56	2.413e-56	1.15784e-56	1.39827e-56	4.51214e-57	6.73217e-57	8.79875e-55
-3.40016e-58	1.35338e-56	-7.84504e-58	1.10487e-57	-4.89919e-57	2.32788e-57	-5.23459e-57	1.74095e-57	5.21688e-58	-1.11339e-56	-2.74746e-58	2.05006e-57	1.59819e-56	2.47506e-57	1.8548e-57	-1.21231e-56	6.81518e-58	8.90829e-57	-1.87558e-57	5.52774e-58	-1.17331e-58	1.35234e-57	-2.38749e-58	3.65453e-57	-4.64724e-58	6.4114e-58	6.84479e-57	3.32756e-58	1.48842e-57	1.32136e-56	1.16748e-55
9.43793e-59	-6.92871e-58	6.33259e-60	-1.17589e-58	-8.18866e-59	-8.75821e-60	-5.33793e-59	2.84796e-58	8.88857e-59	1.17153e-59	-4.74111e-59	-5.36595e-59	4.71035e-59	2.44439e-58	5.41251e-59	-6.75996e-59	-2.87179e-58	-5.82724e-59	3.18468e-58	2.99391e-58	-5.56299e-59	3.90159e-58	1.772e-57	-2.71508e-58	7.94254e-59	-1.21495e-58	6.16513e-60	8.65223e-58	-5.03669e-59	1.2561e-57	7.78631e-57
-3.18548e-61	-1.60642e-59	-9.23684e-60	-1.0589e-59	1.29008e-58	1.10301e-58	-3.41832e-61	-3.44165e-60	7.18075e-59	-3.48261e-61	-6.97806e-60	-8.01325e-59	-1.68215e-59	2.78106e-59	3.31707e-59	-1.63838e-59	-7.31675e-61	-6.32036e-60	-2.74126e-59	-4.23717e-60	5.62554e-60	1.03697e-60	-5.44418e-60	-2.15459e-58	-4.87611e-60	4.5347e-61	6.39417e-60	-1.95481e-59	-1.9819e-59	2.77569e-59	8.7787e-58
-9.81547e-61	-4.78205e-61	-7.67912e-61	3.33882e-61	-2.46922e-60	1.95725e-61	3.55216e-60	-2.06574e-60	-3.6775e-60	-1.74433e-59	5.60576e-60	-1.20442e-59	2.87076e-60	-2.03571e-60	-5.03066e-60	2.50318e-60	1.31978e-60	2.11446e-60	1.28447e-60	1.37406e-60	-7.04919e-60	-2.69713e-61	-6.45826e-61	3.76548e-61	-1.26001e-60	-1.86064e-60	3.13217e-61	-1.26106e-60	2.26335e-60	6.58581e-61	8.41063e-59
8.03781e-62	4.08095e-61	1.18253e-61	3.29275e-61	-4.56949e-61	-3.14235e-62	5.13315e-61	4.02415e-62	4.14237e-62	-1.53894e-61	5.90844e-62	-3.39429e-61	1.69403e-62	3.23044e-62	-8.18585e-61	-4.33046e-62	-6.58148e-62	-1.716e-61	-3.50065e-62	-2.15056e-61	6.63638e-61	-2.48016e-62	1.25504e-61	4.81007e-62	1.73051e-60	-8.81888e-63	-1.97969e-61	-6.94455e-61	-5.00754e-62	4.64884e-61	7.97913e-60
6.98675e-63	2.35839e-62	-9.45324e-62	4.29877e-63	-2.24766e-64	-3.52123e-62	-3.21624e-63	-8.78654e-63	-4.07904e-65	-4.01463e-63	-1.69539e-62	1.96755e-62	-8.40128e-63	-2.58499e-63	1.04388e-62	-1.02682e-62	1.32305e-62	4.28111e-63	3.29142e-62	-3.6876e-63	-3.91347e-62	1.20794e-63	-1.89886e-62	4.4369e-62	3.66032e-63	5.26971e-62	2.82756e-62	-5.44468e-63	-8.12946e-62	-1.96803e-64	5.78603e-61
-2.14361e-64	3.08872e-63	3.32766e-63	-9.30005e-66	9.17926e-64	-1.05904e-63	5.21318e-64	-2.43093e-63	-3.33805e-65	3.87152e-63	9.87975e-65	-4.64949e-64	-2.83251e-64	-1.69232e-64	8.39881e-64	-5.06674e-65	-5.51829e-64	-5.58801e-64	2.90591e-63	-2.60168e-63	-1.53172e-63	5.03706e-63	-3.5256e-64	-3.20929e-63	-4.44679e-64	-4.18625e-64	-1.37188e-64	-1.10231e-62	5.95767e-63	1.26526e-63	5.33764e-62
-3.89961e-64	-2.29595e-64	1.33473e-64	-1.71717e-64	-2.48688e-65	3.64101e-64	-5.15576e-65	2.51388e-64	-5.15492e-65	-9.40154e-65	1.00054e-64	-4.79856e-64	-2.54561e-65	-1.3112e-63	6.19295e-64	-3.54045e-64	4.40171e-67	-1.69668e-65	-1.38129e-65	-7.38484e-65	-4.46993e-65	-1.76755e-64	2.52386e-65	-7.51769e-66	-8.73908e-65	-1.19247e-64	3.45181e-64	-7.77883e-65	-2.13188e-64	-6.45451e-65	5.91876e-63
-2.62229e-66	-9.27432e-66	-1.75053e-65	-1.77347e-65	1.35436e-66	2.37779e-65	-2.25697e-66	-1.6511e-66	1.25093e-66	2.14951e-65	4.46458e-66	-2.28521e-65	8.68204e-66	-3.666e-67	-1.24394e-65	1.06084e-65	2.02579e-66	-3.6288e-66	-2.89193e-67	6.24691e-67	2.48269e-65	-2.02519e-65	1.79548e-66	4.44291e-66	8.24916e-66	-7.49123e-66	5.94695e-66	-1.74335e-65	8.21671e-65	2.57327e-66	3.40083e-64
1.13616e-66	-1.65384e-66	1.28273e-67	1.50097e-66	3.43389e-68	4.14341e-68	1.83562e-67	-1.88445e-66	2.58894e-66	-7.75551e-67	-1.55298e-66	-1.48653e-66	5.76563e-68	-5.10409e-68	-2.79809e-69	6.82946e-68	4.00261e-67	3.36009e-67	-4.6383e-67	-5.84043e-67	-8.64168e-67	7.85554e-66	-3.28838e-67	3.88032e-66	-4.3305e-67	-6.11228e-66	-3.91085e-66	-7.71638e-68	6.85735e-66	-1.47596e-66	4.67265e-65
-4.98695e-67	-2.18815e-67	-1.42973e-68	6.6755e-68	-1.23345e-68	4.53601e-67	6.81802e-68	-1.30389e-67	2.36565e-68	-1.01442e-68	4.67009e-68	-3.70542e-68	-3.48375e-68	-1.93301e-68	-4.71426e-69	2.5398e-68	-4.03823e-67	-5.55931e-67	-6.71219e-68	-9.49252e-71	-3.56892e-68	1.56424e-67	-1.84652e-67	9.9391e-70	7.45274e-71	-6.26989e-69	-2.84143e-67	5.06155e-67	-2.80601e-68	3.57512e-68	3.93009e-66
6.81624e-68	2.01537e-69	-4.63806e-70	-2.59506e-69	-2.50004e-68	-8.63301e-70	1.04013e-69	3.50158e-69	2.78808e-69	-3.48671e-68	-2.9872e-69	-2.44454e-68	-4.07342e-69	2.92039e-68	4.57346e-69	9.73389e-69	3.89591e-68	6.77713e-70	3.11642e-69	-7.01588e-72	-5.98055e-69	5.63607e-69	-6.95387e-69	1.0313e-70	1.36945e-69	-1.71064e-68	1.39611e-67	4.33104e-69	6.84064e-70	4.39489e-69	4.45245e-67
8.52138e-70	-6.20539e-70	-8.78095e-70	-1.82778e-70	2.86249e-69	-2.73445e-69	-8.6249e-71	-6.66279e-70	5.28095e-69	-5.45921e-69	-5.36018e-70	-1.24511e-69	-2.32912e-70	-6.52712e-71	2.60317e-71	4.29335e-70	1.24446e-69	-4.16124e-71	-1.41589e-69	4.37604e-70	-4.75823e-69	1.40296e-69	1.34474e-70	2.78309e-70	5.2019e-70	-4.96294e-70	-2.4548e-70	-2.08076e-70	8.41086e-71	-3.53073e-69	3.69563e-68
-4.21014e-73	-2.46786e-70	3.77287e-72	9.87148e-71	-1.90001e-70	7.52356e-71	9.66053e-71	9.49876e-71	1.58176e-71	1.09205e-70	6.43445e-71	5.50398e-71	9.86803e-72	-1.87599e-70	5.1309e-71	-4.67469e-71	-1.01429e-71	-8.63269e-72	3.0176e-70	-2.968e-71	-2.82113e-70	-1.03487e-70	2.18765e-73	4.82637e-71	-1.93986e-71	2.18332e-71	8.73573e-72	2.23485e-71	6.16408e-71	4.34111e-71	2.30812e-69
-3.51398e-73	-3.40752e-71	-1.86228e-71	2.26592e-71	-3.55562e-72	5.33281e-72	-4.18617e-72	3.46446e-72	-2.49919e-71	-1.77365e-72	-3.96849e-73	-1.34401e-72	1.57107e-73	1.39382e-71	-1.14197e-71	-5.19664e-72	-1.5742e-71	-9.02223e-72	-2.18574e-71	-9.5019e-73	4.45991e-72	4.73647e-71	-1.21454e-71	-1.57174e-73	-1.84132e-72	-2.21899e-72	2.32474e-73	-4.94306e-72	4.25313e-72	5.74941e-73	2.77229e-70
6.90845e-73	-1.66346e-72	1.57734e-73	1.19034e-72	1.80411e-74	-2.32124e-72	3.53213e-73	9.181e-73	-1.29052e-72	1.84077e-72	1.05781e-73	-2.8554e-72	-3.63111e-73	1.61514e-73	6.53089e-73	1.08862e-73	3.25969e-73	6.88734e-74	2.10578e-73	4.80763e-72	-7.14822e-73	-1.3936e-72	1.03767e-72	3.4888e-73	-4.62499e-73	4.84928e-72	1.40084e-73	7.67167e-73	-8.01157e-73	8.63093e-73	3.14833e-71
-1.10271e-74	2.41511e-74	-6.60478e-73	1.50056e-74	8.20951e-74	2.03778e-77	1.6225e-73	-2.57278e-74	2.35811e-73	-8.00787e-75	-2.58178e-73	1.55602e-75	5.35115e-74	-3.65479e-76	1.84669e-74	-1.71576e-73	-2.55802e-74	1.04648e-74	-7.55783e-74	-6.85144e-74	9.46883e-75	-5.75396e-74	2.44709e-75	1.87801e-74	5.72988e-74	2.86854e-74	1.55456e-73	-1.10291e-73	2.67016e-74	-1.14138e-73	2.48917e-72
3.00355e-74	4.69811e-76	2.99284e-74	-3.12143e-76	-5.37904e-75	1.08272e-75	-5.25416e-75	7.74905e-76	-1.74781e-75	7.8602e-76	-5.48889e-76	5.29139e-75	5.78578e-76	4.74602e-75	2.76774e-75	-2.53884e-75	1.40256e-75	-7.59572e-75	5.17831e-75	-9.21721e-75	-2.73549e-76	4.9965e-75	1.02341e-74	3.93152e-75	-2.57124e-75	-8.03732e-75	2.46957e-75	-2.96636e-75	-4.79319e-74	-7.77133e-76	1.99825e-73
-2.37257e-76	1.1357e-75	2.23712e-76	-2.1384e-76	-3.4194e-75	-2.04203e-77	-1.5149e-75	-1.00363e-77	6.59852e-77	3.24317e-77	-4.0787e-78	-6.95477e-76	-2.6929e-75	2.12499e-76	1.0221e-75	1.5658e-76	6.00224e-77	-1.87304e-76	-2.94961e-75	9.95674e-77	-8.18916e-76	-2.8176e-76	1.14005e-76	-1.86543e-75	8.59839e-77	-8.41502e-77	2.15217e-75	6.85696e-76	-4.16116e-76	3.2684e-76	2.17849e-74
1.38483e-77	1.97119e-76	-5.13051e-77	1.65902e-76	-8.06084e-78	1.29537e-76	-3.06451e-78	-3.63981e-77	1.59432e-77	5.94246e-77	4.31389e-77	3.5411e-77	6.51229e-77	1.93949e-77	6.36745e-77	-9.08549e-77	8.60869e-77	-4.03053e-77	6.62624e-78	1.835e-77	3.46758e-77	-1.5192e-77	6.4229e-78	-1.46595e-76	-2.71091e-76	-6.04973e-77	-7.80219e-78	-1.87263e-76	-1.40107e-77	-1.38953e-77	1.90701e-75
-7.09215e-79	3.96708e-78	-4.97525e-78	-1.65346e-77	2.67074e-79	-5.77058e-78	7.72066e-79	-2.62959e-77	-5.65388e-78	3.65242e-78	-6.13673e-78	6.23549e-78	8.53855e-78	-1.22968e-78	-2.33201e-78	3.54553e-78	3.77783e-78	2.05874e-78	-4.78117e-77	-1.26229e-77	-1.53432e-77	-2.00169e-77	-7.55931e-79	-1.08373e-77	-6.82561e-78	-9.76124e-78	-1.82687e-77	-3.14018e-78	6.33913e-79	-2.52111e-78	2.50991e-76
3.94056e-80	2.36314e-80	1.3649e-78	1.37848e-79	-1.00149e-78	3.94605e-79	8.44324e-79	-1.09294e-80	7.48329e-79	2.51361e-79	1.81131e-78	-7.26078e-79	-1.94655e-79	-7.62086e-80	-1.38007e-79	-2.63749e-78	-2.61625e-80	3.76305e-79	2.12251e-79	4.60324e-79	2.89315e-79	2.56586e-78	-2.29649e-79	5.78573e-79	-2.58591e-79	2.18365e-79	-7.57352e-79	-3.3692e-80	6.41675e-79	-1.56477e-78	1.86135e-77
1.89395e-80	-7.66449e-81	-9.4562e-80	6.86847e-80	-1.85152e-80	9.05447e-80	-1.15763e-79	6.96776e-80	-4.27736e-81	6.61863e-81	2.77044e-79	4.58621e-79	6.25681e-80	-9.55079e-81	-1.08278e-81	5.70897e-79	-1.03839e-79	-2.20352e-80	-1.91758e-80	-7.67423e-81	-4.11945e-80	3.35794e-82	7.35312e-80	7.71976e-82	-2.36277e-80	-2.75785e-80	1.49488e-80	-9.46052e-80	7.22453e-80	-3.50529e-81	2.38008e-78
7.34473e-81	-1.91474e-81	-1.81904e-80	2.12058e-82	-2.83908e-81	1.068e-81	-1.17332e-81	-1.1866e-81	8.29807e-82	-1.7273e-82	2.5792e-80	-2.44516e-81	1.12946e-80	-6.24072e-82	-1.50588e-81	-1.32105e-80	2.22845e-80	-2.57235e-82	2.74623e-81	-1.01391e-81	9.69136e-82	-1.41963e-82	6.16571e-81	2.09184e-82	-1.35486e-80	2.11481e-81	1.55536e-81	-3.09122e-83	-5.33986e-82	3.06115e-81	1.44436e-79
3.46305e-81	-1.35147e-82	-1.46548e-82	4.25923e-82	1.755e-82	4.22152e-81	-3.06447e-82	1.5257e-81	-2.99623e-82	2.27743e-83	-7.76489e-82	-8.95088e-83	4.29179e-82	1.00398e-82	-4.66457e-83	1.7213e-82	-8.55888e-82	2.0559e-82	4.5772e-82	5.71539e-83	5.4096e-83	-1.75931e-81	-4.81935e-82	-8.07122e-84	-1.88606e-82	-1.23366e-81	-7.48384e-82	-3.49477e-82	-6.90574e-82	-5.49125e-82	1.99762e-80
4.78399e-83	-8.12498e-83	1.03516e-82	5.31139e-84	1.53019e-84	-1.93552e-83	-8.92615e-83	2.05558e-82	-1.46622e-82	-2.6471e-83	-8.1815e-83	1.17975e-85	-2.7049e-84	2.0376e-83	4.43815e-83	-5.35984e-83	-1.09278e-83	-1.83559e-84	-7.59491e-83	7.62249e-83	3.97436e-85	5.17523e-83	7.93619e-83	-1.40843e-83	-5.18505e-83	3.4852e-83	-6.84347e-84	2.06609e-82	-3.526e-84	8.15642e-83	1.62549e-81
9.87766e-85	2.3172e-84	-2.38179e-84	6.96333e-85	2.43732e-84	-3.37407e-84	-1.25325e-84	-2.685e-84	3.84185e-85	2.17017e-84	3.35692e-84	-2.29161e-83	-3.03029e-83	8.60133e-85	-7.28736e-85	6.45013e-85	-5.02924e-84	-2.89058e-84	-2.23145e-85	-5.6448e-86	3.81664e-85	-1.88056e-84	1.88035e-84	-1.38531e-84	-1.99188e-85	3.25412e-85	1.44432e-84	-1.3203e-84	-1.05945e-83	1.87581e-85	1.05295e-82
3.79062e-85	-3.78918e-85	-5.19686e-85	2.34213e-86	6.07697e-86	-1.88146e-84	-1.0567e-85	-1.9382e-85	2.86063e-85	5.38069e-86	-1.37917e-85	-1.08805e-87	3.03984e-86	-1.39018e-85	-1.3231e-84	6.64362e-86	-1.07131e-84	1.40167e-84	1.52876e-84	-2.74812e-84	5.44268e-86	-8.77062e-86	-5.36153e-87	-1.42435e-85	2.26698e-85	-1.18315e-86	-3.72758e-85	7.92556e-86	-1.09581e-85	9.61482e-86	1.35167e-83
-1.36287e-86	-1.08379e-85	-1.49806e-86	4.12288e-86	-3.36893e-87	1.54597e-85	-1.17711e-85	1.13676e-85	-1.21405e-88	2.79775e-87	-7.72169e-87	2.04402e-86	-5.5354e-86	6.44377e-86	2.29244e-86	-4.56123e-88	-2.24762e-86	5.97129e-86	1.41315e-86	4.9046e-87	-9.72259e-86	-1.08597e-86	7.72194e-87	-7.74958e-86	1.61393e-86	-3.10436e-87	3.19233e-86	-8.54688e-87	1.0808e-86	2.05764e-86	1.12745e-84
2.01177e-87	4.93489e-87	1.28968e-87	-7.56528e-88	-2.52578e-87	-2.12791e-87	1.8348e-87	-5.98232e-88	-2.78724e-89	8.62409e-88	-4.2149e-87	9.28069e-87	-1.76242e-87	-1.1704e-88	8.55032e-87	-2.66402e-88	8.49784e-88	-8.80105e-88	-1.35075e-88	-1.46343e-86	-1.00333e-86	1.45786e-87	1.09215e-87	-2.00416e-87	1.7321e-88	-2.88436e-87	2.06008e-88	-6.99887e-88	-1.2367e-87	6.36401e-89	7.75121e-86
2.20555e-88	-5.78823e-89	-4.21734e-89	-2.11251e-88	-4.74619e-88	-2.14316e-88	-4.51816e-88	-1.74961e-88	2.62835e-89	6.38464e-88	-2.57031e-88	-1.14681e-88	-1.03461e-88	-8.4418e-88	3.44305e-87	-2.42572e-88	-7.2929e-88	-8.10425e-89	4.63691e-89	-3.1928e-88	-2.45334e-88	1.41595e-87	1.73377e-89	-2.04472e-88	2.55093e-89	5.86436e-88	1.33359e-87	-1.41731e-88	2.95061e-89	-4.3448e-88	1.31276e-86
-1.02333e-90	-7.68304e-89	-9.88253e-90	-5.45893e-90	7.07165e-90	-5.80221e-90	-4.46289e-89	-9.98624e-89	2.96754e-90	2.94327e-89	-4.3319e-89	3.8804e-89	-5.2119e-90	4.39232e-89	-8.72938e-90	-1.02752e-88	-1.1188e-90	8.67357e-90	-1.48329e-89	4.45464e-90	3.13276e-89	-3.79248e-89	-3.17629e-90	-1.77086e-90	3.03245e-89	-5.88256e-89	4.45217e-89	3.10175e-88	1.3208e-89	-6.09035e-89	1.14694e-87
-3.63926e-91	1.5899e-90	1.29653e-90	-3.73862e-91	2.48566e-90	3.35049e-89	-5.90199e-92	2.71835e-91	-7.68775e-91	1.80596e-90	9.23049e-92	6.56658e-90	7.45323e-91	-6.82995e-91	-1.95028e-90	-6.60769e-90	-7.39931e-91	1.80228e-91	-6.02401e-90	2.30879e-89	1.76027e-90	1.49635e-89	-2.50408e-90	-3.41026e-91	4.0203e-90	2.75986e-89	1.1893e-90	-7.23908e-92	-4.94507e-90	-5.57983e-91	1.4715e-88
-1.46932e-90	-5.91593e-92	-4.45768e-92	1.46217e-91	-6.99289e-92	-6.20549e-92	-4.46675e-91	-1.55282e-91	9.53457e-92	1.02632e-92	3.32614e-92	3.99471e-91	5.98158e-92	-1.21127e-91	-1.22674e-91	6.83837e-92	4.15523e-92	6.32222e-93	-3.0185e-92	7.77394e-94	9.65595e-92	5.87398e-92	-1.01052e-91	2.82966e-91	1.5876e-91	1.48822e-91	2.93765e-92	-7.25739e-92	4.83536e-91	-4.6437e-91	5.33915e-90
2.45056e-92	2.49934e-93	-2.42938e-93	-1.36118e-92	-1.30253e-91	-2.35765e-92	-2.99183e-93	-3.51793e-92	1.73779e-92	3.95517e-93	6.58987e-92	-1.28896e-92	1.77103e-93	1.48038e-92	8.9468e-92	1.02086e-91	-4.76082e-92	-2.58521e-92	-2.6171e-93	-9.96469e-94	4.6538e-92	-1.43539e-92	1.52657e-92	5.72794e-94	-2.27653e-92	-2.77942e-93	-2.57088e-92	9.87191e-93	3.29395e-92	4.59023e-93	7.95757e-91
2.41901e-93	-2.34816e-94	-2.67096e-93	-1.53163e-93	1.03988e-93	1.50735e-93	-1.65076e-93	7.267e-94	-3.46629e-94	-2.48346e-95	2.35382e-93	-6.94811e-94	5.33178e-94	-1.49496e-93	4.1554e-95	-3.5498e-94	7.77109e-94	-1.31971e-93	1.21798e-94	2.86487e-93	5.54749e-93	6.03946e-94	-2.96962e-93	1.84035e-95	-2.62884e-93	2.17816e-94	1.26108e-93	-1.07075e-93	1.59822e-93	2.52531e-94	3.88781e-92
3.01183e-95	3.00722e-94	2.94533e-94	-1.6772e-94	9.60795e-96	1.28544e-94	-6.10928e-94	-6.73793e-96	1.82202e-95	-1.49884e-95	4.26262e-94	-2.32963e-94	-2.1402e-94	1.4709e-94	-3.59518e-94	-9.95017e-96	-2.88859e-95	1.51227e-94	-1.91693e-94	2.3755e-95	-1.09794e-93	-6.38925e-94	4.00852e-94	2.30346e-95	-7.32516e-95	-1.35601e-95	6.64355e-95	-3.16214e-95	8.21631e-96	2.12117e-94	5.93344e-93
-4.58035e-96	-1.86934e-96	-3.23165e-95	-3.48373e-96	-4.47719e-96	-1.52901e-96	1.1162e-95	1.06259e-95	1.14441e-95	2.66088e-95	-2.52803e-96	-3.44247e-96	-1.18995e-95	-4.90545e-96	1.65482e-95	-6.66489e-95	-1.15561e-95	-1.18767e-95	3.60412e-95	4.96119e-95	3.64224e-95	-8.42899e-95	4.90197e-95	-4.46755e-95	-2.01775e-95	5.30781e-97	-3.12105e-96	-3.27067e-96	-3.35056e-95	-2.09497e-96	6.00263e-94
7.93339e-97	5.39123e-98	-3.67677e-96	4.2291e-96	-2.08178e-97	1.11504e-96	1.35145e-96	1.01472e-96	-2.28111e-97	-2.29139e-96	-5.99398e-98	-5.8339e-97	-1.19839e-96	-1.09111e-97	2.31943e-96	-4.12439e-97	4.67957e-96	2.94979e-96	1.2845e-97	2.99322e-97	-1.81419e-96	1.24213e-96	-1.65683e-96	-4.65358e-96	-2.13917e-96	4.36506e-96	-1.67182e-95	6.86145e-97	-2.44398e-97	3.45247e-97	6.15668e-95
2.06921e-97	-2.88861e-98	-2.01594e-98	-4.31155e-97	-2.04284e-98	1.01541e-97	1.06633e-97	-1.95771e-97	-5.75965e-98	3.55153e-97	-3.07913e-98	9.46959e-97	-1.19931e-97	-2.41525e-98	3.09239e-97	2.59304e-98	-8.74903e-99	5.4629e-97	2.35759e-99	-2.04792e-98	-8.08071e-98	6.23895e-98	5.22043e-97	4.40247e-98	-6.76619e-99	-8.74461e-98	-2.39004e-97	-1.48691e-97	-1.72271e-97	1.16833e-98	4.93425e-96
-7.94982e-99	1.53165e-98	-4.22343e-100	9.95831e-98	-2.18913e-99	-6.3043e-100	3.88728e-98	7.35026e-99	-3.10626e-99	-1.81951e-98	-5.61123e-99	-2.24717e-99	-7.85297e-99	8.85442e-99	-3.79149e-98	6.13001e-99	-4.54326e-99	1.12156e-98	5.18247e-99	6.59564e-99	6.17636e-99	-2.26964e-99	-2.74041e-99	-8.62161e-99	-7.65354e-100	-1.17009e-97	-1.86826e-98	-1.07275e-97	-4.0051e-99	-1.99738e-98	5.77281e-97
-1.9099e-99	5.64044e-100	2.35806e-99	-1.55076e-100	1.09e-100	-1.25834e-98	3.7842e-99	-3.68442e-101	-2.92172e-101	1.45677e-99	1.87437e-100	1.66537e-100	6.87365e-100	-7.64231e-100	-1.12924e-100	-6.38728e-100	4.96675e-100	-3.92229e-99	7.36511e-100	5.15718e-100	-2.28213e-99	6.61701e-100	-2.75746e-101	2.16963e-99	-4.7817e-100	-1.31898e-99	-9.05373e-100	2.819e-99	-1.29695e-100	-5.39486e-100	4.25467e-98
2.04085e-100	6.29153e-102	4.57542e-101	1.32465e-100	1.16096e-100	3.85368e-100	-8.3014e-101	-2.0987e-101	-3.4449e-101	1.99179e-101	2.71562e-100	-1.94184e-101	-8.69725e-101	-1.61685e-101	4.80878e-102	1.00571e-100	5.9492e-100	-4.54437e-101	-6.99602e-101	1.98719e-101	9.02756e-102	-2.02411e-100	3.20569e-101	-5.95553e-101	-2.99231e-100	-6.45701e-101	1.16826e-100	3.59603e-101	6.55568e-101	-2.79159e-100	3.44248e-99
-5.64932e-103	-3.24012e-102	-2.59416e-101	-1.29691e-101	-1.51916e-101	6.82252e-102	7.45123e-101	1.15432e-102	-2.43402e-101	8.92951e-102	2.19504e-101	-5.72925e-101	-2.69803e-101	-6.64329e-102	-9.87485e-103	1.27843e-102	-7.63823e-102	9.37414e-102	1.73027e-101	8.12967e-102	-4.39859e-102	-4.49424e-102	-6.17816e-102	1.13268e-101	-9.45336e-102	1.34196e-101	-6.04574e-103	3.81612e-102	4.18447e-102	-4.17852e-102	3.93298e-100
1.5027e-102	-2.56456e-103	-1.90282e-102	3.08004e-102	-6.22041e-103	-1.04962e-102	-3.71357e-103	7.17582e-105	2.35477e-102	1.17891e-103	-2.70089e-103	-2.44596e-103	-9.26139e-103	-6.33748e-103	-6.74295e-103	5.59213e-104	-1.04299e-103	1.49887e-103	5.43704e-103	6.38496e-103	7.7536e-103	5.57751e-102	1.26624e-102	-8.9078e-103	-6.51969e-104	8.20757e-103	3.34008e-102	1.08763e-102	1.26988e-103	-6.58747e-104	2.95225e-101
1.297e-104	6.68125e-104	5.08429e-103	-1.22522e-103	5.68807e-104	5.30413e-106	1.4343e-103	1.17101e-103	8.43658e-104	-1.58646e-103	1.75586e-103	1.75512e-103	-8.25052e-104	2.8872e-104	3.16963e-104	1.04335e-103	-2.67026e-103	7.13203e-104	1.80382e-103	7.52228e-104	8.12386e-104	5.63643e-106	2.97133e-104	-4.98581e-105	5.66534e-105	-8.41742e-104	8.97686e-104	9.71746e-104	-3.47968e-104	3.8813e-103	3.28036e-102
-3.64777e-105	-4.02911e-104	8.90307e-107	4.988e-105	-1.28512e-106	-5.87441e-105	5.78571e-105	1.71694e-105	9.64954e-105	-3.23445e-105	9.54646e-104	-1.55088e-104	-1.74515e-104	2.96979e-107	3.76827e-104	4.55379e-105	2.57227e-105	9.21835e-106	4.75175e-105	-5.39177e-105	-3.7056e-105	-1.19633e-104	7.51719e-106	3.02488e-105	-1.19348e-105	-6.02569e-105	-2.56892e-105	5.19372e-104	-2.21143e-104	-2.05421e-105	3.65073e-103
8.08601e-106	-3.80527e-106	2.34378e-106	3.34931e-106	1.84526e-106	-1.25951e-106	-1.48689e-106	-8.27459e-106	3.15424e-106	1.83878e-106	2.8888e-106	2.55467e-106	-6.52343e-106	-9.83224e-107	5.862e-106	-8.58907e-107	7.58153e-106	9.66656e-107	1.41438e-106	8.20564e-107	7.95768e-106	1.05911e-105	-7.72949e-106	-2.34768e-105	-6.38921e-106	1.37171e-106	-6.17457e-106	1.76875e-105	-2.06498e-106	3.56642e-105	1.85005e-104
-8.13447e-107	-1.16217e-106	7.48836e-107	1.5585e-106	-2.40102e-106	-6.96705e-107	1.9638e-107	-9.41253e-107	1.55889e-106	2.46143e-109	7.1796e-108	-4.58835e-108	2.03945e-109	-3.22246e-107	-1.83962e-108	7.18815e-107	2.22042e-106	-4.1547e-107	-1.16774e-107	5.65455e-107	-2.90491e-107	-1.08886e-106	1.66581e-107	2.04625e-106	-5.43995e-107	-1.72875e-107	-1.02668e-107	1.88416e-106	7.10083e-108	-3.73379e-106	2.46776e-105
1.21303e-107	7.09213e-107	4.44215e-108	2.95736e-108	2.49275e-107	1.45369e-108	3.31478e-108	2.17734e-107	1.42232e-107	1.10061e-108	6.21896e-109	9.64103e-109	-1.66879e-108	-1.58177e-107	5.56936e-108	-1.19078e-107	7.65872e-108	1.31305e-108	3.08341e-107	-6.35276e-108	-1.39939e-109	7.60653e-108	3.17017e-107	-2.4772e-108	-7.57238e-109	-2.47201e-108	-1.66965e-107	2.10633e-108	2.96456e-108	-1.24961e-108	3.08124e-106
-4.72085e-109	-8.8413e-109	3.72948e-109	7.25464e-109	-5.87429e-109	8.58989e-110	4.1567e-109	-1.01719e-108	7.75047e-109	6.26109e-109	-1.01598e-108	8.6765e-109	-4.8751e-109	-4.27818e-109	-2.49323e-109	-3.5163e-109	-8.70815e-109	-7.36081e-109	-2.53973e-109	3.40719e-109	-7.25344e-109	5.05327e-110	2.12014e-109	-4.83304e-109	6.72233e-109	-4.55139e-108	1.70165e-108	-4.17844e-110	8.6657e-109	-4.50624e-109	2.13189e-107
4.19669e-110	-3.67421e-110	7.34062e-110	-3.22832e-109	4.44e-110	4.82989e-110	1.06598e-110	-1.83413e-110	-5.69733e-112	-4.5546e-110	-4.05176e-110	1.07805e-109	-1.62249e-110	5.77813e-110	2.51949e-110	2.40305e-109	-6.65517e-111	3.46238e-110	-1.56666e-110	1.00113e-110	-2.74039e-111	-1.0537e-109	2.56539e-111	4.24987e-111	-2.39615e-109	-1.9647e-109	1.09954e-109	-7.81671e-111	-3.87033e-110	-1.13193e-111	1.90616e-108
9.22339e-111	3.57707e-112	1.27293e-112	-3.7319e-111	-6.60652e-111	-8.34329e-111	8.09313e-113	-3.44284e-112	9.19191e-112	-1.03371e-111	1.21994e-111	4.64766e-112	1.104e-110	4.60243e-113	-2.57223e-111	1.45188e-111	1.52565e-111	1.25585e-110	3.83878e-110	2.96854e-112	-2.06317e-111	1.06867e-111	1.10392e-110	-5.43464e-112	1.38927e-110	9.44596e-111	-2.36538e-111	-1.59292e-111	3.97208e-111	-6.10701e-112	1.46926e-109
5.17062e-112	3.95099e-112	-4.00199e-112	-3.5584e-112	3.92677e-113	4.08133e-112	-6.30719e-112	-3.248e-113	6.39923e-112	2.94385e-113	-2.71521e-112	-3.09876e-112	6.58359e-113	-8.28539e-113	-2.0821e-112	1.36739e-112	7.28421e-112	2.93488e-112	5.11152e-113	1.89252e-111	-1.56412e-112	1.01591e-111	-3.56927e-112	4.13415e-113	-1.07914e-111	1.44709e-112	-4.83711e-112	1.06174e-111	3.02782e-112	2.81296e-113	1.21595e-110
1.05738e-113	-2.62915e-113	2.59652e-113	1.18565e-112	-3.49564e-113	-1.22345e-114	7.81002e-114	-3.11764e-113	-6.62898e-113	-3.6948e-112	-4.27321e-115	4.65427e-113	5.31215e-114	-1.63652e-113	-2.86236e-113	-2.16637e-113	-4.6666e-113	1.88652e-113	-5.46599e-114	-1.87133e-114	3.35053e-113	3.51345e-113	2.00454e-112	-6.92215e-115	9.31834e-114	3.09261e-115	-2.28156e-113	1.05739e-113	2.11047e-113	-1.50315e-114	1.21955e-111
2.23321e-113	9.49354e-115	9.49292e-114	1.79932e-113	1.04549e-113	8.26222e-115	1.92078e-114	-4.66306e-117	-4.66183e-114	-1.85257e-113	4.27309e-115	2.95635e-114	-1.49481e-114	-1.15601e-114	3.31929e-115	1.17136e-113	-9.63114e-114	2.09079e-118	1.49248e-115	-1.72585e-114	-3.8171e-115	3.0294e-114	6.68026e-116	-2.09536e-115	1.09407e-113	-1.15883e-113	8.05515e-114	3.26504e-115	-2.43496e-114	-4.75584e-116	1.53829e-112
-7.72463e-118	2.45386e-114	3.03483e-115	6.8028e-116	-1.37401e-116	-3.23783e-115	-2.89142e-115	-6.21789e-115	-5.96553e-117	2.54544e-115	-2.6235e-114	9.01259e-116	-4.55684e-115	-1.87989e-115	-4.34323e-115	3.95248e-115	-5.57693e-115	6.0337e-115	-2.70019e-116	-7.83371e-115	-1.13448e-116	2.12084e-118	-3.00811e-115	-1.7164e-115	-5.98708e-115	-1.1668e-116	3.11683e-115	-1.89559e-115	3.23825e-115	7.37024e-115	1.31499e-113
-1.20564e-115	-6.7691e-116	-1.51541e-117	1.60892e-116	2.46681e-118	-2.1048e-116	-2.31521e-116	5.33013e-116	-2.87947e-117	5.65494e-116	3.23512e-116	-9.42965e-116	-2.1633e-117	1.26307e-116	-4.5468e-116	7.61491e-116	4.72733e-117	5.72936e-116	4.13039e-117	-2.91514e-116	5.10359e-116	1.14877e-117	-6.50875e-116	1.0703e-116	6.81796e-116	-1.06208e-115	2.71644e-116	-6.81272e-117	3.5741e-117	-1.12312e-116	1.07254e-114
-1.08319e-117	-1.86978e-117	-6.17025e-119	-4.65136e-117	-1.18931e-117	-9.93348e-118	1.75665e-117	7.30387e-117	-5.62099e-116	-1.06221e-118	4.79167e-117	3.74724e-117	4.10439e-117	-1.16602e-116	7.51044e-119	-1.05782e-116	-7.86991e-117	-4.14907e-117	5.39494e-119	-2.3763e-117	-2.75409e-117	-1.05353e-117	7.38479e-117	-3.0578e-118	-1.62861e-117	3.89758e-116	-9.47249e-118	2.56828e-118	4.30338e-117	-2.41897e-117	1.8466e-115
1.92602e-117	-2.92972e-118	-4.65761e-119	-3.89413e-120	2.23311e-119	1.44592e-119	-2.53715e-118	1.63302e-117	-4.08619e-118	-1.02651e-117	2.79858e-118	5.06676e-118	-1.64858e-117	-1.30546e-118	1.09347e-117	5.78991e-118	-6.74979e-119	2.86319e-118	-4.96931e-119	4.34644e-118	-1.72333e-118	-1.51152e-119	1.11377e-119	1.06192e-119	-1.16049e-118	2.79871e-118	-7.82609e-118	1.48788e-120	-1.54144e-118	-2.99415e-118	1.25472e-116
-9.04267e-120	-4.11094e-120	3.65497e-119	-4.30133e-120	2.56752e-119	1.73048e-119	-5.82596e-120	8.66153e-120	-8.48843e-120	-5.39372e-119	-5.70904e-120	9.3788e-119	-1.6201e-119	1.42761e-120	-5.49573e-119	7.8585e-120	-3.3465e-120	4.59279e-119	1.23134e-121	-8.19626e-120	-2.75944e-119	4.31131e-120	5.33755e-120	-3.64971e-119	1.75033e-119	6.92188e-119	-1.43974e-119	6.02393e-119	3.75918e-119	-2.57616e-118	9.4174e-118
-1.90629e-119	6.03319e-121	5.3337e-120	-2.22365e-120	1.15631e-120	1.34987e-119	-7.6893e-120	-1.38184e-119	3.15378e-120	3.08654e-120	-1.95045e-120	-1.93682e-120	2.11952e-120	1.43643e-120	-3.77513e-120	1.15109e-120	-3.2939e-120	-3.58782e-120	-5.04693e-120	-6.722e-120	-2.12963e-122	1.06985e-120	1.13688e-120	-1.41074e-120	2.09302e-121	-2.71492e-121	8.14088e-120	9.22545e-120	3.76221e-120	-8.55793e-120	1.34453e-118
5.68623e-123	3.13476e-121	-3.02227e-122	-1.05376e-121	3.52251e-122	-3.57908e-121	2.12344e-121	-3.75856e-121	9.72141e-122	1.42554e-120	-5.96699e-121	-1.34389e-120	2.71613e-121	-3.008e-122	-1.6811e-120	-4.13854e-121	2.30792e-121	-2.23499e-121	4.011e-122	-1.99086e-123	1.94941e-121	3.38102e-122	-3.55351e-122	1.0187e-120	-4.50849e-121	4.48714e-121	8.46547e-121	2.59768e-121	6.55912e-122	-6.65554e-122	1.12135e-119
1.29912e-122	-6.12562e-123	-7.81966e-122	-2.4423e-122	-9.72206e-122	6.33803e-122	7.0553e-122	-2.24989e-124	1.08999e-122	1.41363e-124	8.70702e-123	6.82924e-123	2.32071e-121	-3.64365e-122	9.15879e-122	-1.37169e-121	1.40868e-122	3.83444e-123	-1.07004e-122	-1.63234e-122	1.57953e-122	-5.19542e-123	-1.37028e-122	2.14013e-122	-2.08212e-123	-8.98702e-123	-1.8185e-121	1.84356e-122	4.9436e-124	-8.81111e-123	1.19866e-120
6.7774e-124	2.80222e-123	-1.43921e-123	2.59281e-124	-3.81325e-123	3.3474e-124	-9.91201e-124	-4.93499e-124	1.16499e-122	7.72236e-124	5.65973e-123	6.04465e-125	4.60472e-124	-3.19474e-123	1.67005e-123	-5.75975e-123	-3.08352e-123	1.98866e-123	-5.34748e-124	3.43109e-123	-2.81998e-124	-4.02016e-125	-6.28881e-124	-1.26485e-125	1.72078e-123	-3.5975e-123	1.58288e-124	-9.47069e-124	-1.88015e-124	-3.77432e-124	5.70293e-122
1.0156e-123	-2.26872e-124	-2.9769e-124	-2.81697e-125	-4.70924e-125	5.82264e-126	1.08661e-124	3.03627e-125	-2.95108e-125	-2.23564e-124	6.96985e-124	1.89134e-128	5.82144e-125	2.74703e-125	1.12744e-125	3.88029e-125	-4.2935e-124	3.04725e-124	2.49464e-124	1.28808e-124	-1.16993e-123	-8.34711e-125	1.16411e-124	-7.19802e-125	-2.01421e-125	-1.84916e-124	-5.57743e-125	1.90152e-124	5.35807e-124	7.31703e-125	6.46022e-123
-1.47367e-125	-1.10617e-126	2.97311e-126	-2.33067e-125	3.9675e-126	1.76345e-126	1.24228e-125	-9.12881e-126	-1.38714e-124	-1.82672e-125	-1.49379e-126	-7.38415e-126	-2.82428e-126	1.55475e-126	-5.28354e-127	-7.28225e-125	3.71538e-126	-5.75416e-126	2.18135e-125	-7.74565e-126	-2.94705e-125	-2.61059e-126	7.00273e-126	-4.47317e-125	-6.69078e-125	-6.42216e-126	-5.27829e-127	-8.96761e-126	-1.45632e-126	-6.2256e-126	5.26346e-124
2.07917e-127	-9.10291e-127	-2.03547e-127	2.3684e-126	-5.98284e-127	-1.53271e-127	-1.26573e-128	-5.67846e-126	-5.00082e-126	-5.32998e-127	-8.01979e-127	3.32006e-127	-6.44427e-127	-1.51921e-126	-8.62251e-126	1.49778e-126	-2.32251e-126	-1.35581e-126	3.33576e-126	2.0793e-126	-6.46362e-127	3.74272e-126	-5.69748e-127	-1.01736e-125	3.53102e-126	-7.25031e-127	8.05176e-127	-1.52109e-126	-1.17636e-126	4.80522e-127	6.15496e-125
-1.30862e-128	-7.03082e-127	-7.7641e-129	-2.69123e-128	-7.90071e-128	2.90209e-128	-1.61991e-127	-9.73706e-128	3.23016e-127	-1.42016e-127	6.58493e-128	-1.26624e-127	-7.621e-128	1.69129e-127	-1.85233e-127	3.00899e-127	-3.69134e-128	-8.45079e-128	2.21061e-127	1.40296e-126	5.89194e-128	5.409e-128	-4.55903e-129	-7.94284e-127	4.29208e-128	4.80479e-128	1.16672e-128	7.74027e-128	2.59912e-127	-4.47278e-128	5.64919e-126
4.50335e-130	-9.56245e-129	-2.96891e-129	3.23607e-129	6.27639e-129	2.93948e-128	2.78784e-129	2.72151e-130	-1.00961e-127	-3.66927e-128	-4.35604e-129	-7.5206e-129	4.82139e-128	3.87623e-129	-1.28713e-128	1.57701e-127	5.67755e-130	-3.30121e-128	5.05736e-129	7.95543e-128	-4.39026e-129	-1.15392e-129	-1.82728e-128	8.82693e-131	1.90176e-127	1.11943e-128	-1.44083e-128	-1.72219e-129	-5.08041e-129	7.84806e-129	7.99667e-127
-1.81386e-129	7.54629e-130	2.03442e-129	3.15301e-130	-2.91438e-130	1.76997e-129	-1.35847e-130	-7.64044e-131	1.45506e-130	-3.64939e-130	1.08785e-129	-2.88963e-130	3.40979e-130	-7.76892e-131	4.79097e-129	5.18125e-129	5.04787e-131	4.27705e-130	-7.31679e-129	-1.23007e-130	2.63142e-130	1.34589e-131	3.66057e-131	2.53935e-130	-4.6961e-129	2.72763e-129	6.86562e-129	5.62782e-129	4.4742e-130	-4.09729e-129	5.2417e-128
5.52717e-132	7.02597e-130	-2.19093e-131	1.32628e-130	1.09308e-130	-5.67328e-132	-1.26677e-131	5.00223e-130	3.75698e-131	5.13467e-130	-4.54374e-131	3.21343e-131	-3.80345e-131	-9.22068e-132	-2.83427e-131	8.75897e-131	-1.95002e-130	2.216e-130	4.54618e-132	-1.54545e-130	2.95459e-131	-7.5564e-131	-1.69404e-130	-1.10925e-130	1.69379e-130	-1.3748e-130	-1.09461e-131	-2.98794e-130	-5.78471e-133	4.0798e-132	3.86472e-129
-7.5195e-133	-1.60278e-131	-2.76141e-132	8.59619e-135	4.66289e-132	4.93073e-132	4.01614e-131	2.9507e-132	-1.69257e-134	8.43536e-133	-5.93415e-132	3.3669e-132	2.0647e-131	-7.24277e-131	-3.07104e-131	1.78326e-131	-1.45843e-132	-6.22615e-132	-3.75099e-131	-6.33149e-132	9.90014e-133	5.72022e-132	4.8635e-132	-1.55631e-131	-7.41779e-132	-1.5108e-131	1.91472e-131	1.18943e-132	3.68304e-132	-1.57365e-131	3.6498e-130
-7.25803e-132	-2.48253e-133	-5.32425e-133	-1.25686e-132	6.84689e-134	-4.59864e-133	8.12704e-133	6.636e-134	1.86944e-132	-1.02161e-132	7.94668e-133	1.48832e-133	-1.11475e-133	1.56728e-133	-1.41622e-133	-6.6227e-132	-2.17344e-133	-3.45211e-132	-3.34528e-133	-3.88675e-132	1.37332e-132	-3.09618e-133	1.39808e-133	5.8279e-132	-1.2741e-133	1.28095e-133	-5.01408e-133	8.49957e-133	-5.64838e-132	2.32457e-133	4.45991e-131
-7.21821e-134	2.28924e-133	-2.64392e-133	-3.06442e-133	-1.41324e-134	-3.00638e-134	-2.61235e-134	4.33685e-134	-9.4765e-134	1.43369e-133	-4.34416e-134	-2.17993e-133	-1.11739e-133	4.76555e-134	1.41813e-135	-1.33606e-133	4.38157e-134	-1.15662e-133	-3.60917e-134	1.12979e-132	-2.54424e-133	5.16879e-135	2.48558e-134	-7.92596e-136	-3.62812e-135	8.11515e-134	-1.94068e-133	-5.1872e-134	-3.63071e-133	-2.09992e-134	4.105e-132
1.98256e-134	2.43893e-134	4.47861e-134	1.47609e-135	-6.19742e-136	-2.03639e-134	1.5696e-134	9.90302e-135	-3.24582e-134	-4.55559e-136	4.23344e-135	2.05991e-134	-1.01469e-134	5.15622e-134	5.10841e-135	2.70988e-134	1.27006e-134	1.31586e-135	4.5074e-135	-4.14583e-135	-2.21697e-134	8.89621e-135	-7.01134e-135	-9.17879e-136	-1.94272e-135	1.5892e-134	5.86221e-135	4.56977e-135	3.57844e-135	-6.89421e-135	3.89127e-133
8.95482e-136	-5.70451e-136	3.21003e-137	1.19189e-136	-1.22945e-135	1.03803e-136	-7.14383e-136	3.22868e-136	1.0359e-135	-1.79281e-136	5.55134e-136	-8.29748e-136	2.69968e-136	-8.39249e-135	3.47914e-135	6.0272e-136	4.54227e-136	6.32973e-136	-2.89116e-136	7.04091e-137	-1.21334e-135	3.28287e-137	6.87797e-136	-2.43854e-136	5.49238e-137	-3.07368e-136	6.43205e-136	-2.29931e-135	1.12184e-135	-2.87714e-135	3.02604e-134
-1.91876e-137	-4.11175e-137	4.37025e-137	-7.9631e-137	-3.67178e-137	1.4805e-137	7.43145e-136	-8.76933e-137	-7.78043e-137	-1.72012e-137	-4.60805e-137	7.23932e-137	8.43174e-137	-4.43299e-137	8.77137e-137	-2.82442e-137	3.38028e-137	-9.33155e-138	3.00579e-137	-6.67419e-137	-2.73476e-136	-1.09545e-136	-8.04717e-137	9.39461e-136	4.85026e-136	-1.04007e-136	-1.18509e-136	-1.32194e-137	6.66136e-137	7.68534e-138	3.86203e-135
4.43612e-138	1.10012e-137	6.54206e-138	-2.98662e-138	-3.05177e-138	-1.95006e-137	5.79839e-138	3.13223e-138	-2.69651e-138	6.15238e-139	1.3731e-137	-2.65755e-137	4.73709e-138	-7.18935e-137	5.45838e-138	-3.25712e-138	-1.22038e-137	-7.39644e-138	-4.95655e-138	-7.22852e-138	-2.07604e-137	-5.05913e-138	6.95185e-138	-3.18385e-139	7.25678e-139	1.00234e-137	-7.94361e-138	-5.15636e-138	-2.57229e-137	-7.14703e-138	3.07008e-136
-2.14975e-139	2.09905e-139	8.01723e-139	-7.02032e-139	2.86305e-139	2.19278e-140	-8.63851e-139	2.85568e-138	1.7818e-139	2.74049e-140	-3.41627e-139	8.91207e-140	9.18983e-138	-7.3892e-140	2.16019e-138	-1.28569e-138	1.56234e-138	3.15757e-140	-5.49667e-139	-1.64849e-138	1.22291e-140	-1.5512e-138	-7.57298e-140	-5.2771e-139	-3.11403e-140	4.54036e-139	-1.23085e-138	-4.40632e-139	9.75353e-140	-2.18174e-139	2.77336e-137
-3.68767e-140	-1.20374e-140	1.29356e-139	7.01175e-139	-2.27682e-139	3.27736e-141	1.38575e-140	9.23299e-140	-6.35541e-140	-4.59788e-139	-1.34969e-139	-5.13987e-140	4.49498e-140	-3.63099e-141	-2.71196e-140	3.95889e-140	1.05847e-139	-4.71565e-140	-1.89215e-139	1.37746e-139	2.16373e-139	2.96383e-141	3.35561e-140	-1.23101e-141	-8.61143e-140	1.95487e-140	-2.77213e-140	1.8861e-140	-1.77963e-139	5.23809e-140	3.15827e-138
6.0186e-141	3.14912e-141	1.83876e-140	-5.40482e-142	6.93681e-141	-7.652e-142	3.47004e-141	1.13383e-140	-5.41413e-141	-3.2694e-141	-1.77391e-140	-5.86801e-142	-3.17197e-140	5.5274e-141	-7.03584e-142	2.00751e-141	2.2862e-140	-4.4865e-141	2.4662e-140	8.21457e-142	2.69037e-140	1.83421e-141	2.04733e-141	8.5591e-141	4.40698e-141	4.49952e-141	-4.45747e-141	1.26758e-141	1.65105e-141	6.62357e-141	2.32656e-139
1.72535e-141	7.3493e-143	4.56949e-142	9.53227e-143	-5.37014e-141	-2.22454e-142	4.10752e-143	-8.83014e-143	-5.72141e-142	6.56379e-142	-3.15154e-143	8.46837e-144	3.68317e-142	7.48398e-142	9.83742e-142	-5.13947e-143	5.4286e-142	-5.27128e-143	3.01011e-142	-3.01001e-143	-1.84541e-141	8.29271e-142	-1.00321e-141	-5.7928e-142	-4.48206e-142	5.77271e-142	-2.68445e-142	-1.29257e-142	4.67862e-142	-1.12463e-141	1.9693e-140
-1.24868e-142	1.99566e-143	6.00322e-143	-4.31075e-143	-4.61921e-142	-8.95225e-143	-1.31435e-142	7.20193e-144	2.19405e-144	3.06754e-143	-2.51964e-143	3.53414e-143	-3.83174e-143	-3.69403e-144	1.03444e-142	-1.65192e-143	3.46791e-143	-2.55406e-142	9.29278e-143	-1.99413e-143	1.37119e-143	5.49426e-144	4.75447e-144	-8.10052e-143	-3.87428e-143	-9.30658e-144	1.27349e-143	5.83507e-143	-2.19294e-144	5.77736e-143	1.88045e-141
7.65279e-144	-1.00572e-143	-2.68494e-144	-2.56854e-144	6.0582e-144	4.49843e-143	1.21087e-143	-1.74151e-144	-5.12772e-144	3.70419e-145	-4.6032e-144	-4.02325e-144	-3.63575e-143	-6.37322e-144	2.94797e-144	4.14755e-144	-7.75468e-144	-5.32051e-145	8.4857e-145	2.74885e-144	1.3002e-145	3.27068e-144	-1.43644e-143	-9.72171e-144	7.55056e-145	-8.01623e-145	9.19558e-144	-8.65835e-145	1.53322e-145	-5.69202e-144	2.08641e-142
1.95701e-145	-1.31896e-144	6.66154e-145	2.1412e-145	3.181e-145	5.29332e-145	-2.48421e-145	2.20587e-144	-4.97897e-145	4.2011e-145	9.04473e-146	3.70572e-145	-2.41657e-145	1.65919e-144	5.30153e-145	9.72903e-146	-2.14621e-145	-1.17433e-144	-4.54181e-145	-4.03474e-145	8.19823e-146	-3.43304e-145	-1.02042e-144	-7.51205e-145	-3.35599e-147	7.42674e-145	6.64048e-146	-3.07595e-145	-1.36355e-144	-7.49209e-147	1.65386e-143
-1.7063e-146	3.23206e-146	-5.94628e-147	1.49023e-146	9.87898e-146	-4.26961e-147	1.80995e-147	1.0571e-145	-1.33565e-147	-7.19437e-146	3.39195e-146	1.49805e-145	5.35832e-146	9.34845e-146	-7.48803e-146	-1.42103e-145	2.24775e-145	-4.71254e-145	-3.5177e-147	1.61586e-146	-8.73116e-146	-1.62954e-146	-2.43394e-145	2.26791e-147	1.27942e-145	-1.35089e-148	5.96628e-146	-1.05468e-147	-8.51015e-146	3.62754e-147	2.24437e-144
-1.98773e-147	-8.12902e-147	-3.03731e-148	7.80841e-148	1.34217e-148	-5.15122e-148	9.76884e-147	5.95544e-148	-8.24121e-147	-1.07272e-147	-6.5632e-147	1.99026e-147	2.81134e-148	-2.56512e-146	-1.81074e-148	-5.37003e-148	-9.91256e-149	-6.63452e-147	2.58685e-148	-2.25587e-147	1.87479e-147	-4.83398e-147	2.02999e-148	-5.44605e-147	2.14927e-147	-2.83909e-146	-2.42193e-147	-4.12721e-147	-1.44806e-146	4.0172e-147	1.43926e-145
-3.19401e-148	5.24453e-148	-7.53592e-148	-9.50945e-148	2.10443e-149	2.38934e-148	-1.0705e-148	4.86267e-149	1.27131e-147	4.71089e-149	-3.01441e-149	-3.88817e-149	-1.00869e-148	7.30404e-148	1.49848e-149	-6.98424e-148	-3.4501e-148	4.97764e-148	2.36117e-148	2.19863e-148	-6.88488e-148	6.63896e-149	-5.60091e-148	-1.41632e-147	-5.73547e-148	-1.18977e-148	2.444e-149	-5.77594e-149	1.10693e-147	1.10762e-149	1.18189e-146
5.2714e-150	5.59931e-150	-2.19082e-149	-2.09244e-149	7.6926e-149	-8.91943e-150	-5.12989e-150	-1.18221e-149	-2.33407e-149	1.52673e-149	-3.3581e-150	1.38209e-149	3.57098e-149	1.17142e-148	1.18186e-149	1.30371e-148	-1.21293e-148	-6.40694e-150	5.91353e-150	2.15548e-149	9.1648e-151	-1.37458e-149	-4.15198e-150	-2.86454e-149	7.46033e-150	-3.38554e-151	-7.72536e-149	-8.98044e-149	3.19135e-149	-2.60897e-148	1.17762e-147
-9.64292e-150	1.15524e-150	5.8829e-151	-5.75836e-151	1.69604e-151	-4.30747e-151	5.92789e-150	1.40748e-149	4.29782e-150	1.07153e-151	-1.87301e-149	1.49196e-150	4.16615e-150	-1.73729e-150	-1.37615e-149	1.00198e-149	1.0342e-150	-9.88069e-150	3.65467e-150	-8.85347e-150	3.14756e-151	1.06234e-149	3.45142e-150	2.63141e-151	-1.11422e-150	8.09861e-150	2.59058e-150	-9.08594e-151	5.4687e-150	-9.36901e-151	1.4407e-148
8.79807e-153	1.11465e-151	-2.79162e-151	-6.40929e-151	1.70315e-151	-2.31814e-151	-9.7513e-151	-6.09342e-151	-1.23218e-150	4.44319e-151	-1.45438e-152	-1.44663e-150	1.1548e-151	-2.31728e-150	2.83235e-151	-2.92533e-151	-7.24361e-152	7.9748e-151	-6.1056e-151	1.0174e-150	8.02878e-152	-7.40105e-153	-3.05234e-151	-1.08353e-151	-1.20271e-150	-5.10468e-151	-4.93173e-151	1.86851e-151	5.73145e-151	1.64322e-152	1.51551e-149
2.65542e-152	-6.28803e-152	-7.10471e-152	7.98621e-153	2.43803e-151	7.65243e-152	-7.96396e-152	-6.41109e-152	3.4937e-151	1.82683e-152	-1.19031e-152	8.20288e-153	3.54255e-152	1.54658e-152	-1.95632e-153	1.41816e-152	-2.17192e-153	-2.82842e-152	1.07993e-151	-5.92703e-152	1.57749e-152	-7.50858e-154	3.13694e-153	3.66222e-153	-2.41179e-152	-2.22739e-153	5.86111e-152	-1.81315e-152	-1.25206e-152	-1.18441e-152	1.43582e-150
4.08128e-154	-1.04646e-153	1.42894e-153	7.76851e-155	9.84072e-155	1.07129e-153	2.08076e-153	-4.02057e-154	-2.25652e-153	-2.35546e-153	-5.53889e-154	-5.43717e-153	9.15169e-154	-7.17161e-153	-1.14925e-153	-7.44977e-153	3.10289e-153	-3.35731e-153	-3.54647e-154	1.82523e-152	-3.72064e-152	-2.15981e-153	2.72555e-153	-9.05676e-154	-1.97064e-154	3.79461e-153	-6.07633e-153	2.03594e-153	-5.04402e-155	-1.07433e-153	1.15196e-151
7.07829e-155	-1.39552e-154	-3.78942e-154	-1.60276e-155	-1.83728e-155	2.88498e-155	-1.49433e-155	-8.59597e-154	5.33472e-154	-2.15933e-154	2.02948e-154	-6.39746e-154	-1.12758e-154	1.73407e-154	-5.26613e-155	-1.31785e-154	7.99154e-155	-6.50847e-154	-4.18908e-154	2.89466e-154	-7.37546e-154	3.33994e-154	-4.66211e-155	4.69563e-154	2.76329e-154	-2.90093e-154	1.23827e-154	2.02839e-154	1.0228e-153	7.37682e-155	8.6063e-153
1.0517e-154	-5.50432e-156	1.45191e-155	2.07334e-155	2.00083e-156	-1.3195e-156	1.62555e-155	-1.44011e-155	3.69746e-155	-2.2845e-155	1.84993e-155	7.52809e-155	-4.66725e-157	-8.65915e-156	-6.3379e-156	-8.11358e-156	1.4346e-154	-2.52261e-156	-1.17199e-155	-2.676e-155	-3.02957e-155	2.75077e-155	1.81844e-155	-1.65452e-155	-3.69253e-155	4.19994e-156	-9.60066e-155	-9.78262e-156	3.09207e-156	-1.37952e-156	7.85462e-154
-4.27049e-156	-2.00269e-156	5.58708e-156	-1.5215e-156	-5.04266e-156	-6.36889e-156	1.69934e-157	1.93989e-157	4.60856e-156	-3.10114e-156	-4.48953e-157	5.31519e-157	-1.30504e-156	1.02025e-155	-2.92915e-157	-1.53378e-156	-2.70047e-156	-2.91377e-156	1.8132e-156	1.15842e-156	2.52605e-156	2.53639e-156	4.36906e-157	-9.14787e-157	3.79029e-156	-1.70416e-155	-3.64171e-156	4.64703e-156	5.1049e-156	-1.56643e-156	9.79736e-155
3.39276e-157	1.28479e-157	4.53835e-158	9.61959e-158	-6.11932e-158	-1.06945e-157	3.29356e-159	-1.67082e-157	-1.2221e-156	3.21059e-157	-4.65805e-157	-5.28292e-157	-1.66921e-157	-9.71311e-157	1.5372e-158	-1.87973e-157	7.08441e-159	4.84806e-158	2.7667e-157	-1.67762e-156	2.58759e-157	-1.34245e-158	8.99143e-158	-1.58862e-157	-3.65176e-157	6.81151e-158	6.88066e-158	-1.4119e-157	-1.52002e-160	-2.46762e-158	8.02561e-156
-2.36526e-159	-5.74999e-159	9.66062e-159	-1.43233e-158	4.547e-159	-2.31144e-158	-1.3277e-158	-1.10178e-158	3.93829e-159	-2.16116e-158	2.54263e-158	-1.2265e-158	-8.62299e-159	-7.35774e-160	-8.60783e-159	5.06427e-158	-5.0924e-159	3.83591e-159	-1.09979e-158	-5.44895e-159	-8.80287e-159	-1.33902e-158	2.45478e-158	1.33285e-158	1.26584e-158	-6.51459e-159	1.01994e-158	3.29108e-159	1.0977e-158	2.06125e-158	3.65603e-157
-3.69995e-160	1.45526e-159	-6.28163e-160	-3.6309e-160	1.34086e-160	9.83028e-160	-6.42242e-160	1.13742e-159	2.45549e-159	-1.79458e-159	-1.59331e-159	-5.13236e-159	1.59522e-159	-4.67182e-159	-1.31645e-159	-2.62625e-160	-3.29724e-159	-4.38442e-160	5.90059e-160	-4.5992e-160	2.67715e-159	-1.68626e-159	-7.76397e-160	4.56794e-159	-1.10459e-159	8.30328e-159	3.77519e-160	4.46262e-159	-2.01351e-159	9.58951e-159	6.48796e-158
2.86707e-161	3.29674e-161	-2.15553e-160	-9.43129e-160	1.02052e-160	-2.62065e-161	-1.22999e-160	1.13568e-159	-3.03526e-160	-6.70981e-161	-1.13029e-160	-4.6237e-160	-7.99141e-161	-6.8852e-160	-8.68619e-161	1.85961e-162	-2.15981e-163	-5.89957e-161	7.33796e-161	8.05137e-161	3.75689e-160	-5.23931e-162	9.90029e-161	4.46445e-162	-3.82529e-161	-8.59415e-161	-8.21751e-161	-2.39519e-160	1.91279e-160	-2.45799e-160	5.9909e-159
-1.79537e-161	-2.52638e-162	1.20142e-161	-1.05584e-160	-5.02466e-162	3.14181e-162	-6.75628e-163	4.57913e-162	-1.13801e-162	-1.07425e-162	2.16495e-162	-1.25226e-161	1.67616e-161	-5.78265e-162	-7.23207e-162	-1.90276e-162	-3.04812e-161	1.07676e-161	-1.84608e-162	-3.34924e-162	-1.16931e-161	-1.98127e-161	2.9813e-162	-7.99834e-162	-1.22856e-161	5.67884e-161	4.91171e-161	-9.40551e-163	3.98247e-161	-2.13569e-161	4.69321e-160
-1.99614e-162	-5.71351e-164	8.75432e-162	2.39806e-163	1.86573e-162	-1.16365e-162	1.14316e-163	-2.56987e-162	1.07579e-163	-1.695e-163	1.68952e-163	4.21759e-163	-3.90319e-163	-3.98766e-164	-9.21566e-163	-1.65161e-162	2.73394e-163	-5.72003e-163	-2.28877e-162	6.2314e-163	-3.29253e-163	-1.71553e-162	-6.84463e-163	-5.03832e-162	1.4217e-163	-1.09482e-162	5.86468e-162	3.04556e-162	-1.24592e-162	-1.56121e-162	4.51113e-161
-2.35202e-163	2.08991e-163	6.24938e-164	2.19983e-163	2.79377e-164	3.38939e-165	-2.31482e-163	-2.05822e-163	4.30786e-164	-7.82082e-164	-2.62083e-163	1.11422e-163	-1.33152e-163	-6.69508e-164	-1.77046e-164	1.46533e-164	-2.28554e-164	-3.22037e-164	-4.67826e-163	2.31995e-166	-5.31315e-164	-7.269e-163	-2.59533e-163	1.61551e-164	-2.52033e-163	2.23434e-163	-1.09933e-163	-7.51769e-164	7.12941e-163	2.05549e-162	6.93039e-162
-1.11506e-164	1.88436e-165	6.13582e-165	-1.21917e-164	3.02607e-165	9.06068e-166	-3.11866e-165	2.47604e-165	1.7235e-165	2.98238e-164	-2.81019e-164	6.52595e-164	1.39885e-166	-5.60334e-165	3.19598e-165	-3.15303e-164	-2.30593e-165	-2.40687e-165	8.09152e-165	-1.56346e-164	3.01028e-164	-3.86179e-164	-1.04756e-165	6.1336e-164	9.07847e-165	-2.57406e-164	-5.84651e-165	-3.77936e-164	2.95135e-166	-6.73838e-165	4.51303e-163
9.50397e-167	-2.1288e-165	1.62273e-166	1.20271e-166	-1.4147e-167	1.03119e-166	5.37036e-166	-8.8151e-166	4.33721e-167	7.05632e-167	-8.1666e-166	1.95622e-165	6.27066e-167	1.7082e-165	3.78658e-165	-6.41154e-166	-8.51252e-166	2.80634e-165	1.07807e-165	3.04492e-167	8.41809e-166	-3.04724e-165	-7.80513e-166	2.70922e-165	-2.87188e-166	4.52033e-165	2.2629e-165	-7.2143e-167	6.70139e-166	2.18822e-166	3.33041e-164
1.16517e-166	-2.13085e-166	-3.79946e-166	-6.33377e-166	-1.61919e-166	1.92044e-166	-1.2126e-166	6.37706e-167	1.00618e-166	1.16696e-166	-2.24937e-167	1.05485e-166	8.07819e-167	3.42272e-167	2.23996e-166	-3.40314e-167	7.15571e-166	-1.3542e-166	2.292e-166	-6.5804e-167	9.30494e-168	2.16403e-167	-5.27548e-167	2.86047e-167	7.36304e-167	4.15384e-167	9.52647e-168	7.13143e-167	8.49232e-167	2.39199e-166	4.37868e-165
-1.38181e-169	-7.99631e-168	3.09997e-168	-1.54999e-167	-7.67031e-168	-3.86282e-169	7.24346e-169	-1.8386e-168	-1.07838e-167	3.71185e-168	-1.18166e-167	-5.85378e-169	-5.43786e-168	4.69498e-168	3.19369e-167	4.11141e-169	-1.10653e-167	1.96762e-167	8.23194e-168	1.26737e-167	-9.06196e-168	5.22478e-168	5.62124e-167	5.46057e-168	-1.72414e-167	2.51414e-167	-6.88734e-168	-2.67605e-168	-2.58105e-167	-9.70972e-168	3.21806e-166
1.35212e-169	7.6337e-168	4.29872e-169	-8.70355e-171	3.79049e-170	-9.58287e-169	-1.30407e-168	1.77381e-169	-7.34469e-170	1.96934e-170	5.85668e-170	2.44402e-169	-1.40464e-168	1.4958e-168	4.05515e-169	-2.4838e-168	5.54387e-168	-1.0342e-168	2.29999e-168	3.14361e-169	8.2823e-169	-2.1368e-169	5.69626e-169	-1.23352e-168	5.4699e-169	8.91089e-169	-5.96055e-169	2.66562e-168	9.58341e-169	-4.53097e-168	3.90975e-167
-2.09512e-172	5.52683e-170	2.18478e-170	6.79249e-172	4.36407e-170	8.38094e-170	2.59269e-170	2.30095e-169	-1.10643e-171	-8.63527e-171	-6.77002e-171	-6.20784e-169	1.89958e-170	-4.98494e-170	-3.84616e-171	1.86914e-170	-8.98533e-172	-2.10866e-170	2.06873e-169	1.10784e-169	-2.9642e-170	5.7597e-169	-6.94234e-171	-1.27607e-170	9.74594e-171	-1.37756e-169	-9.16336e-170	2.92338e-172	-3.34612e-170	5.20748e-170	2.48008e-168
7.40167e-171	3.49487e-171	7.16096e-171	3.58929e-171	-1.61936e-171	8.28347e-171	5.77757e-171	-2.10209e-171	-3.85825e-171	2.99539e-170	-9.31509e-172	8.29345e-170	3.90241e-171	-1.4969e-170	-1.33395e-170	5.42088e-172	-6.5318e-171	-2.63854e-171	-7.33318e-172	6.08204e-172	1.02796e-170	-3.90449e-171	4.85793e-171	3.91339e-171	6.05822e-170	-3.75732e-171	5.44231e-172	1.46762e-171	6.00025e-172	5.64009e-172	2.90843e-169
4.4966e-172	3.82322e-172	-2.67461e-171	1.99615e-171	3.58695e-172	-2.85964e-172	3.39539e-172	1.87135e-171	2.01951e-173	2.96575e-172	7.6701e-171	-2.66396e-172	-3.54585e-172	2.58001e-171	1.05732e-171	-2.19699e-171	6.19591e-172	8.30203e-173	1.62768e-172	-1.97698e-171	-2.33494e-171	7.36417e-173	1.68933e-171	5.90357e-173	9.94476e-173	5.80434e-172	4.60884e-173	4.5437e-172	8.93883e-172	1.98291e-172	3.20723e-170
-9.49201e-176	2.71756e-173	-1.85365e-173	9.6142e-173	4.33486e-172	2.4146e-172	-3.96689e-173	5.40939e-173	-4.86699e-172	6.44628e-173	-1.06858e-172	4.63935e-173	-5.98347e-173	1.58584e-172	1.60437e-172	-9.31381e-174	2.59436e-174	-1.41593e-172	3.68754e-173	6.89902e-173	-3.0959e-174	3.10172e-174	1.07942e-172	1.2891e-173	2.47814e-173	-6.78101e-173	8.59158e-174	6.83958e-173	2.05758e-173	2.78121e-173	2.59829e-171
6.84201e-175	-1.35156e-173	1.25852e-173	1.25331e-173	8.32851e-175	-3.49104e-175	8.92406e-176	1.83535e-173	9.81693e-174	-5.42129e-175	3.03106e-174	-2.34115e-174	-1.95431e-175	2.09556e-174	1.6183e-173	1.8054e-174	1.11941e-173	3.25269e-174	-2.74638e-174	-3.51732e-173	2.37039e-174	-2.55044e-174	4.05836e-173	-2.58217e-174	-8.01209e-174	-2.69635e-173	5.89195e-175	-3.31095e-173	-1.48998e-174	2.87368e-174	2.68444e-172
4.07621e-174	1.11623e-175	-3.34453e-175	3.42929e-175	-1.32399e-175	4.72331e-175	-1.62745e-174	-5.42076e-175	1.05404e-175	3.48074e-175	2.44637e-174	-9.46366e-176	-2.56792e-176	-3.94323e-177	-1.81868e-175	-7.75734e-178	3.98777e-176	3.5796e-175	3.55466e-176	-9.26395e-175	3.09056e-175	-1.52099e-178	-1.48173e-175	-7.60902e-175	6.87369e-174	2.81814e-175	4.65553e-175	-7.56855e-175	-1.30325e-175	2.01972e-175	2.21345e-173
1.62757e-176	5.19845e-178	-7.78582e-177	-9.32686e-176	3.04509e-177	1.46379e-176	-6.56014e-176	-7.77371e-177	-1.54837e-177	9.57726e-176	2.83139e-176	4.75273e-175	2.27549e-176	-1.15054e-175	-3.24153e-177	1.10998e-176	2.47679e-176	2.13059e-176	2.20608e-177	3.9408e-177	8.84453e-177	-8.3169e-177	5.27897e-176	2.0112e-176	-1.16174e-175	5.44296e-177	2.13899e-176	3.17402e-176	8.84292e-177	-2.77879e-175	1.56572e-174
1.22286e-176	3.9457e-177	-1.57422e-176	3.32068e-177	-4.4543e-178	6.72519e-178	-5.26539e-177	-7.28095e-177	-2.29424e-177	-1.86373e-177	9.01764e-177	7.85458e-178	9.54526e-178	-1.1318e-176	-1.50513e-176	1.20792e-177	-1.4193e-177	3.34858e-177	-1.28865e-177	-5.68746e-177	-8.75107e-178	-2.59381e-176	-1.07863e-178	-2.50917e-178	4.11277e-178	2.80639e-177	-2.59906e-178	7.04227e-178	6.13115e-178	-1.12819e-178	1.35218e-175
-2.08728e-178	-8.05758e-179	-2.09232e-178	-9.16029e-180	1.60029e-178	-3.97068e-180	-1.40874e-178	4.23028e-179	1.66681e-178	-1.35792e-178	-4.55992e-179	1.14267e-177	7.00725e-179	-2.49915e-179	-1.12742e-177	8.13735e-179	2.14069e-178	-2.55767e-178	8.54633e-179	-4.00892e-178	-1.17858e-178	1.54906e-177	-1.47132e-179	5.92031e-178	-3.39902e-177	1.32594e-177	8.45793e-179	-3.28295e-179	-4.41346e-178	3.02023e-179	1.21932e-176
-3.32769e-180	-9.80142e-179	8.66622e-180	-5.67527e-180	-1.18318e-179	6.02219e-179	-1.61645e-179	1.54514e-179	1.48902e-179	2.21999e-179	-1.78956e-178	2.83716e-178	1.55776e-179	1.95741e-179	7.20071e-180	-1.80591e-179	9.4974e-180	4.64851e-179	2.18372e-179	-1.48526e-178	1.05579e-178	-4.35554e-180	-1.21768e-179	9.8589e-180	1.46249e-178	-4.76096e-179	-2.18315e-180	-1.65042e-179	-3.8316e-178	1.7361e-178	1.90716e-177
-2.41577e-180	-5.01537e-181	1.29905e-179	-1.18099e-179	-4.55487e-181	1.47516e-179	2.47476e-181	-2.15386e-180	-1.85173e-179	-3.97319e-180	4.90609e-180	1.0307e-179	-2.74639e-180	1.51118e-180	1.33132e-180	-1.04676e-181	-3.46907e-180	-2.78534e-180	1.30755e-180	1.41202e-180	-7.59464e-181	-9.80418e-180	5.40327e-180	7.23623e-181	-9.3754e-180	-5.58512e-180	-1.91049e-180	1.00502e-179	-1.44196e-180	-2.91632e-181	1.43043e-178
3.97045e-181	-2.98373e-181	2.30209e-181	1.66911e-181	-4.4653e-181	3.27203e-181	2.69971e-182	1.46332e-181	6.40724e-181	-7.59271e-181	9.24002e-183	-2.19045e-183	-4.30788e-182	-6.57705e-181	-1.70015e-181	5.00871e-182	-2.88481e-181	5.62749e-181	-4.79047e-181	1.24227e-180	8.23252e-181	-2.14631e-182	1.10761e-181	-1.20665e-181	-2.93493e-180	7.94039e-182	-4.18494e-182	1.23291e-181	2.70799e-180	-7.72799e-181	1.46809e-179
2.14466e-183	9.54407e-184	1.25723e-181	-8.6968e-183	1.11707e-182	-1.74592e-182	7.41618e-182	3.81836e-183	5.71422e-184	-2.85838e-182	9.013e-183	-5.0778e-182	4.43586e-183	-3.38946e-182	1.56583e-182	-1.64825e-182	2.74526e-183	-8.41718e-182	-8.68136e-182	6.03061e-184	-7.90407e-182	-6.7402e-182	3.38093e-182	-4.1412e-183	2.68972e-182	-1.59165e-182	3.13307e-182	1.4733e-181	-6.60515e-182	-4.50249e-183	1.0543e-180
3.00828e-183	-2.89756e-184	2.61519e-183	-2.04746e-184	-2.23608e-184	-1.05732e-183	-4.25748e-183	1.84974e-184	-6.54732e-184	1.85937e-184	2.37939e-183	-4.89898e-183	-7.50742e-185	2.6169e-183	-7.14478e-183	1.8478e-183	-1.32501e-183	1.95221e-185	-4.50002e-183	-1.00599e-182	4.44188e-183	-3.75768e-183	-4.10881e-184	5.2575e-185	5.66908e-184	4.66859e-183	6.54798e-183	2.39978e-183	-1.14275e-184	-1.68628e-182	8.73728e-182
8.35124e-185	-1.576e-184	-6.73934e-185	6.83022e-185	2.12952e-184	-6.24847e-184	6.80638e-186	-1.20401e-184	1.60305e-185	-5.98879e-184	-3.98147e-184	1.11146e-184	-1.34764e-185	1.75557e-185	-1.51458e-184	1.85374e-185	-1.2938e-183	-2.72224e-184	-1.92671e-184	-7.399e-184	-2.62912e-186	5.02793e-185	-2.55462e-185	2.33156e-184	-3.98767e-184	3.34218e-184	-6.9662e-184	9.87651e-184	3.58769e-184	4.65728e-184	8.71901e-183
-1.99504e-185	5.91905e-186	-1.40621e-185	-1.9757e-185	-1.42331e-185	-2.13664e-184	-3.22643e-185	3.22399e-186	-1.51283e-185	2.97657e-186	-1.35397e-185	-2.60955e-185	1.87971e-185	1.11374e-185	-1.14582e-186	4.54638e-186	-6.01433e-186	-2.13249e-185	-1.28496e-185	-4.52313e-185	-1.27664e-185	-1.10435e-185	2.64342e-184	-4.96131e-185	-1.90551e-185	-3.97803e-186	8.08837e-187	3.22888e-185	-2.55429e-185	2.40424e-185	9.45342e-184
2.78332e-185	1.1466e-185	3.59348e-186	1.63683e-188	-3.15962e-186	-1.21165e-186	-8.42375e-187	-1.13289e-187	-3.14351e-187	8.17717e-186	-2.09592e-186	1.96817e-186	6.36481e-187	-3.31577e-186	1.58718e-186	-4.63577e-186	1.04077e-186	-6.64385e-188	-3.38247e-187	4.2314e-188	-4.1255e-186	1.32167e-186	1.47374e-186	5.47224e-186	-1.06894e-186	-1.66235e-186	-4.0642e-186	1.97127e-185	8.75172e-187	5.69755e-188	1.12288e-184
-5.9735e-188	1.20732e-187	9.49543e-188	-9.97978e-187	-1.04308e-186	-5.12782e-188	-3.89448e-187	2.36061e-188	2.11077e-187	-3.73288e-187	3.82373e-187	-4.29059e-187	4.06135e-188	3.94322e-187	-6.47988e-187	-2.46026e-188	-8.67179e-188	-3.43832e-187	-2.45339e-188	-3.50781e-188	4.60189e-188	-6.14025e-189	-5.22917e-187	4.54722e-187	2.66249e-187	-7.82039e-188	1.81125e-187	-3.1594e-189	-4.11875e-187	-4.68252e-188	7.79153e-186
1.29324e-188	7.48303e-189	-9.0131e-188	6.44941e-189	-2.08891e-188	4.46021e-189	1.54666e-188	-2.243e-189	-1.30744e-188	-4.89892e-188	-1.77167e-188	-2.69966e-188	-3.39803e-188	-1.00371e-189	3.90527e-188	5.42118e-188	-4.6862e-189	5.07298e-189	1.12346e-189	3.0539e-188	-1.62474e-189	-3.63512e-188	-2.84502e-187	-1.10938e-188	3.87816e-188	-3.63417e-189	3.71461e-188	-4.2555e-189	4.8816e-189	-9.39515e-189	8.68168e-187
-3.15526e-189	5.25394e-190	2.83979e-188	-7.16204e-191	1.46797e-189	-1.12047e-190	-1.19033e-189	-7.7876e-189	-2.51505e-191	1.22916e-189	-2.3767e-190	-4.67868e-190	1.17947e-189	7.46688e-189	2.65622e-189	-1.26528e-189	-3.61872e-190	4.13839e-189	-4.35209e-189	8.3825e-190	1.1577e-189	7.64875e-190	-1.88024e-189	2.63281e-189	-8.38706e-190	-1.63879e-189	-4.12165e-190	-4.05274e-189	-1.45113e-189	3.53594e-189	8.52915e-188
2.84615e-191	6.39782e-191	3.84077e-191	-3.55155e-191	-6.74013e-191	8.08372e-191	-2.49556e-191	-1.21621e-190	-2.37411e-190	-3.77721e-190	-6.80096e-191	2.65427e-190	-2.42816e-190	2.20113e-190	-5.17603e-190	4.90969e-190	3.06244e-191	-2.9258e-190	4.13619e-191	-5.87894e-193	-5.60171e-190	-2.28795e-190	-1.12887e-189	-2.52177e-190	5.05588e-191	-4.46324e-191	8.84e-192	1.22064e-190	5.92635e-191	5.11685e-190	6.21346e-189
-1.19675e-191	5.36695e-192	-7.00522e-192	-2.53025e-191	1.82222e-191	9.03712e-191	-1.47205e-191	5.11498e-192	-5.61402e-193	-2.7982e-191	-4.35758e-191	-1.40039e-193	3.03359e-192	-3.64343e-192	1.78847e-191	-7.34817e-191	6.39663e-193	-2.00292e-191	-5.94922e-191	1.20648e-191	-5.43681e-191	-2.70868e-191	3.83122e-191	-6.90384e-191	6.40576e-192	9.42248e-192	1.35864e-191	1.41639e-191	2.32068e-192	-5.88997e-192	6.81194e-190
1.85904e-192	4.85482e-193	7.63061e-192	4.72908e-193	-1.41934e-192	1.00392e-192	3.41108e-193	1.92233e-193	-4.08317e-193	-1.61324e-192	7.40962e-193	-5.38117e-192	2.28903e-192	-5.7582e-193	9.71419e-193	3.24276e-192	-1.16627e-192	1.3741e-192	-8.4701e-194	-2.09377e-192	1.04736e-192	1.00944e-192	-1.25374e-191	3.98478e-193	3.70905e-193	4.14515e-192	-2.94327e-193	5.08615e-192	-3.39258e-194	-7.91056e-194	5.83484e-191
1.01786e-193	-1.10316e-193	-2.44534e-194	3.31734e-194	-1.19057e-193	1.92305e-193	-6.19053e-194	-6.45786e-194	1.24645e-193	-4.57877e-193	7.139e-194	3.85728e-193	-6.33633e-193	-2.87941e-195	9.3327e-194	1.2047e-193	1.60012e-193	-1.00116e-194	-1.92195e-193	3.16534e-194	4.54469e-194	-1.50509e-193	-5.69832e-194	-8.12829e-194	1.8392e-194	-8.6407e-194	1.58756e-193	2.60802e-193	1.80166e-193	2.46386e-193	4.27653e-192
1.19399e-195	8.97789e-195	6.56981e-195	-7.33292e-195	-6.31716e-196	2.49897e-194	6.44225e-195	-6.35366e-195	2.30698e-194	-8.47482e-195	-1.13497e-194	-1.49044e-196	4.61953e-194	-5.90625e-195	1.04688e-194	6.83033e-194	-2.90791e-195	-2.39845e-194	-1.63361e-194	-3.17752e-196	-3.30109e-194	-6.15779e-194	-1.11664e-194	-1.76447e-194	9.28358e-196	-2.64736e-194	1.60481e-193	-1.67336e-194	4.18463e-195	2.03784e-194	6.32535e-193
3.38192e-196	-2.32735e-195	-2.45477e-196	2.68376e-196	-3.4626e-195	-5.8592e-196	-5.37185e-196	-2.13108e-196	3.31308e-199	8.15603e-197	-8.9381e-197	-2.09856e-195	-3.45938e-196	-2.45587e-195	1.77139e-194	-2.6926e-196	2.81207e-195	-1.08679e-196	-1.42701e-195	2.07079e-195	-2.3535e-196	-2.1522e-195	-8.88953e-197	3.8933e-196	-2.66985e-196	1.8e-195	-1.87982e-196	1.84141e-195	5.02676e-195	7.57866e-197	4.95163e-194
1.26824e-196	4.09555e-196	7.05812e-197	8.30721e-197	-1.92162e-197	9.04564e-196	-2.89995e-196	2.85575e-197	5.85001e-197	-8.40223e-197	-2.21093e-196	-8.28924e-197	-7.46588e-196	2.89253e-198	-4.04471e-196	1.1369e-196	2.26027e-196	-6.15715e-197	-8.79211e-198	1.7495e-196	-7.49141e-197	6.32926e-197	-2.17054e-197	-6.81423e-197	5.39073e-197	2.49951e-196	-1.81174e-196	-1.83522e-196	1.41001e-196	-3.82435e-197	5.19371e-195
-1.92698e-197	-2.74877e-197	7.0417e-198	1.94967e-197	1.75875e-198	-3.93474e-198	8.91079e-199	1.23048e-198	-5.82098e-198	1.34899e-197	2.83091e-198	1.57112e-198	2.6316e-197	-4.97314e-198	1.31519e-197	-1.99441e-199	-6.92856e-198	3.10303e-197	-1.05745e-198	8.06784e-199	3.03118e-197	2.90852e-198	-1.79927e-198	-1.68187e-197	6.35052e-198	7.09956e-198	-1.21478e-198	3.03442e-197	-7.93246e-198	-5.17981e-197	3.45865e-196
-4.11384e-200	1.6073e-199	-8.33151e-199	-4.71329e-200	7.05041e-200	1.10117e-198	-1.19173e-198	-7.32141e-199	-8.80449e-200	-3.01632e-199	4.93619e-199	-4.18487e-199	-9.08726e-199	2.37707e-198	-3.49643e-198	3.66437e-199	-3.43794e-199	9.73019e-199	1.52917e-199	-3.38983e-199	3.79264e-198	5.94741e-200	5.84459e-199	-1.04487e-199	4.91163e-200	-1.11317e-198	-1.23353e-198	-3.17408e-198	-1.80193e-200	-1.37351e-198	2.59393e-197
4.2994e-200	1.78802e-199	3.55529e-200	-9.58887e-200	-2.48712e-200	2.14565e-199	5.18606e-200	1.09281e-201	-1.12025e-200	8.99363e-201	-4.29057e-202	3.73552e-200	-1.91729e-201	-5.23267e-200	-7.83772e-200	5.17185e-200	1.32895e-200	1.1644e-199	-6.63067e-200	2.46357e-200	8.64373e-199	-5.98433e-199	1.43013e-199	-6.13998e-200	6.11018e-200	2.85718e-200	1.61837e-201	3.96008e-200	2.84298e-200	-4.90083e-200	2.98417e-198
-1.78829e-202	-3.95222e-202	6.40447e-201	3.38059e-202	4.93756e-201	1.00815e-200	1.37995e-201	1.37106e-201	5.39112e-202	7.80384e-201	1.02885e-201	-5.09922e-201	-1.80701e-201	-3.10045e-202	4.83271e-202	6.83506e-202	-7.32946e-200	5.32105e-201	2.08587e-200	1.00106e-201	-9.45522e-202	2.08795e-201	3.54581e-201	-2.19222e-201	1.99118e-200	-2.86506e-201	-6.65805e-200	-6.15377e-201	-9.17837e-201	-5.2374e-202	2.57302e-199
-2.27558e-202	5.96261e-203	1.94661e-201	2.37755e-202	2.37653e-201	-1.65426e-202	2.39775e-202	-8.5549e-203	3.28876e-202	1.90602e-201	-1.73223e-201	2.87967e-202	-1.7173e-202	-2.80666e-202	-2.46353e-201	-2.28365e-202	5.19197e-202	6.91805e-203	-8.71237e-203	-1.76566e-202	3.74549e-203	5.70306e-202	2.30177e-201	-8.64485e-203	-3.79328e-202	-1.16643e-201	-1.76058e-202	-2.19356e-202	3.69905e-203	-7.38081e-202	1.93025e-200
-3.40576e-205	-6.47371e-204	9.65137e-203	9.31824e-203	1.47021e-203	-9.42636e-204	1.57947e-202	-1.68077e-203	-2.53226e-202	1.32029e-202	6.4966e-203	7.19727e-204	-5.60464e-203	-4.39997e-205	-8.99418e-203	-6.66466e-202	-6.36887e-203	8.81433e-204	-2.19998e-203	-4.05482e-203	-1.93576e-203	-4.81308e-203	-1.32042e-202	1.07782e-202	-1.10891e-203	-6.41258e-203	4.57123e-203	1.15888e-202	1.83386e-203	-1.23255e-202	2.48648e-201
4.59502e-205	-1.32667e-205	-5.04833e-204	-3.13535e-203	-7.20691e-205	1.52334e-204	-1.61445e-204	-1.33222e-204	-2.10869e-203	7.56272e-204	-9.5745e-204	5.72727e-205	2.10976e-204	2.61829e-204	-5.53555e-204	1.44474e-204	1.29397e-204	1.05709e-203	2.86268e-204	1.69478e-204	-2.67906e-203	-5.99651e-204	-5.41805e-204	-4.97032e-204	-2.51586e-204	2.06652e-203	2.79288e-203	-2.4435e-204	6.94452e-205	-7.3423e-205	2.0727e-202
-1.1102e-204	-3.17135e-205	-7.6699e-207	2.34122e-206	1.10246e-205	3.96554e-206	1.55085e-205	-1.44021e-204	4.42688e-205	-1.97541e-204	-2.55858e-207	-1.60945e-204	-3.33895e-206	-4.71577e-205	3.20588e-205	3.83252e-205	-7.09421e-206	-1.16661e-204	2.35516e-204	-1.51599e-204	-4.68477e-206	1.01711e-204	1.25192e-204	2.50808e-205	9.36865e-206	2.19956e-205	-3.44613e-205	7.06202e-205	1.79584e-206	5.74306e-206	1.75578e-203
-7.95805e-206	-1.80445e-206	1.18953e-205	1.41023e-205	-2.5604e-206	7.28024e-206	2.13345e-206	1.52483e-206	8.35657e-206	-1.10296e-206	1.75285e-207	-9.08512e-206	-7.84081e-207	1.01522e-206	6.33146e-207	2.53085e-205	1.51166e-206	-8.7865e-206	1.62518e-207	-1.65052e-205	-1.5939e-205	-6.35646e-206	2.65489e-206	-1.51836e-206	3.24721e-206	-5.6498e-207	-2.31987e-206	4.03896e-206	-5.46881e-207	-1.72095e-207	1.60045e-204
5.32757e-207	-1.56656e-206	-1.96745e-207	4.21887e-208	-2.71117e-207	-1.3511e-207	-1.04578e-207	2.87545e-207	-5.30025e-207	5.16152e-208	2.62966e-208	1.21659e-206	2.88057e-206	-1.77601e-207	-4.31283e-207	-1.39107e-207	2.83585e-207	9.71552e-207	-5.64915e-207	-1.50338e-207	-8.13325e-208	5.7337e-208	1.22128e-206	7.30888e-208	6.49947e-208	-1.80427e-207	2.87815e-209	-3.14713e-207	-5.11457e-207	7.56713e-207	1.38243e-205
-1.35791e-208	-8.5699e-209	2.10152e-208	4.08989e-209	-7.78729e-208	6.49801e-209	-1.6928e-208	-7.28116e-208	2.63684e-208	-1.22206e-207	1.05622e-207	2.86634e-208	2.50498e-208	9.73201e-208	8.85037e-209	8.24025e-208	5.42214e-209	-4.38206e-208	4.95084e-208	-4.38406e-208	-1.10862e-207	-2.06572e-209	-6.99572e-209	1.01828e-209	-5.48923e-209	-2.31035e-207	-5.39903e-208	-6.99703e-209	5.87562e-208	7.21685e-208	1.40982e-206
-3.85998e-209	-2.59678e-209	4.63349e-209	4.21378e-209	5.68813e-210	1.08207e-210	-2.14113e-208	-1.60252e-208	1.26669e-209	4.5234e-209	-1.19479e-208	5.11513e-210	3.37883e-209	-1.13541e-210	3.86686e-210	-3.96524e-209	-1.09089e-208	2.9252e-209	-6.46942e-209	-3.15421e-210	2.88035e-209	3.68938e-209	-1.09373e-209	1.17831e-209	2.93352e-209	-4.0327e-211	4.28925e-211	-1.21966e-209	-1.83397e-209	2.92204e-209	1.17964e-207
3.23943e-210	-2.79406e-209	7.06972e-210	-3.91651e-211	-8.13821e-210	5.71921e-210	1.02339e-209	-1.48183e-210	2.2914e-209	-2.82436e-210	-2.69628e-209	2.07946e-210	6.04359e-211	-1.26935e-211	1.63061e-210	5.38561e-211	-5.98302e-211	2.80456e-210	-2.12748e-211	2.29974e-211	5.63023e-211	5.43055e-211	1.48289e-209	-1.7078e-210	2.61927e-210	4.64281e-210	-1.14142e-209	-7.0677e-212	1.4692e-211	-8.42439e-210	1.70702e-208
2.15141e-211	4.21558e-212	7.06499e-212	3.43697e-212	6.92454e-211	5.98666e-213	-1.20803e-210	-5.83595e-212	5.72216e-211	-8.88226e-211	7.77692e-211	3.04282e-211	-1.81453e-211	1.46318e-211	-7.26016e-212	-3.64278e-211	-9.12755e-212	-1.28662e-210	3.31073e-212	-7.88336e-213	-3.66429e-211	6.31976e-213	2.22496e-212	-1.42637e-211	3.32561e-211	-4.78825e-211	-1.19222e-210	6.21038e-212	1.33599e-211	-4.48811e-211	1.02389e-209
2.16564e-212	-1.66215e-212	-1.09085e-212	-6.65009e-212	-3.15888e-212	2.15661e-212	6.35406e-213	7.35357e-212	-5.10424e-212	-1.5985e-212	-1.1764e-213	2.86674e-212	-3.91395e-212	2.86e-213	-1.12536e-212	1.641e-212	3.05322e-211	-2.3952e-212	2.29762e-212	-2.78943e-213	9.64215e-213	-2.08448e-212	5.51496e-213	2.87611e-213	5.53592e-212	1.1567e-212	-4.38251e-212	9.22813e-213	2.56592e-212	-1.06246e-212	9.65447e-211
2.46949e-213	2.06049e-213	4.38553e-214	4.48828e-214	-2.24271e-214	-2.68577e-215	-9.15352e-215	-1.18722e-213	2.12792e-212	4.14757e-213	-4.06325e-214	3.8617e-213	-7.87048e-213	-5.8477e-213	-3.2447e-213	1.05656e-212	-3.88987e-213	8.48534e-214	1.6154e-213	-5.66936e-214	-8.19701e-214	1.91247e-212	6.61121e-213	-1.93059e-214	5.11546e-213	-3.55984e-214	1.30679e-212	-1.42233e-214	-2.06292e-214	5.52343e-214	1.1728e-211
2.60011e-214	5.18035e-214	-7.67157e-215	-1.42259e-214	9.8028e-214	3.01506e-214	1.99399e-214	1.25311e-213	4.62542e-214	-1.58138e-214	-2.15981e-214	-6.32446e-214	-7.33035e-215	-9.70151e-215	-1.52196e-214	-3.12579e-214	3.85711e-214	5.33716e-215	-3.91788e-215	-5.4345e-215	2.09454e-214	1.21618e-213	3.75722e-214	-6.0563e-214	-3.3617e-214	2.93359e-215	1.66201e-214	-3.95654e-215	2.11665e-216	5.69787e-214	9.91828e-213
2.97645e-215	8.62376e-216	1.67995e-216	-6.82849e-216	5.63174e-216	-9.80253e-215	6.25304e-215	3.29927e-217	5.96408e-215	3.64385e-217	1.76335e-215	-5.63671e-216	7.37255e-215	-2.42791e-216	1.30517e-215	-1.34165e-215	2.41678e-215	-6.97793e-216	-2.46163e-214	-2.57438e-215	7.17185e-216	1.44903e-216	3.31214e-215	3.11338e-215	-1.50703e-215	-8.4061e-216	-1.56655e-215	-3.2685e-216	4.39036e-215	-1.76443e-214	1.038e-213
1.02581e-216	-4.79365e-216	2.01714e-217	-1.98818e-216	-1.2287e-217	-3.24584e-216	-3.37598e-216	-1.36204e-217	7.4818e-217	-1.90195e-218	6.83382e-217	-8.27645e-216	-2.48003e-217	1.71979e-216	-5.14311e-217	-1.80108e-216	-2.56106e-217	2.6917e-217	2.08162e-217	7.43702e-217	4.15455e-216	-7.87406e-217	1.78832e-216	4.47781e-216	1.84948e-216	-6.94397e-218	3.92338e-216	2.65969e-217	-1.56725e-215	-1.36772e-216	6.47342e-215
-1.1587e-218	3.78564e-217	3.1355e-218	2.3437e-217	-2.64667e-217	8.21435e-217	-2.83761e-219	-1.70029e-217	4.44866e-217	-5.73741e-219	-2.28425e-217	-4.46552e-217	-2.14754e-219	1.41896e-218	-8.0851e-218	-1.10284e-218	2.71122e-218	1.20943e-218	-3.43059e-218	-3.30934e-218	2.99025e-217	-1.44599e-218	-1.76747e-217	1.09832e-217	1.01061e-216	-2.04382e-218	2.04329e-217	2.05344e-217	4.72878e-217	7.0024e-219	5.77591e-216
4.18478e-219	3.16946e-218	1.84723e-218	3.83032e-220	-5.19878e-219	-1.67462e-218	5.77666e-218	-5.65401e-219	1.5955e-218	7.29077e-218	1.11052e-218	-9.53382e-219	1.69356e-218	-7.57983e-218	2.99101e-219	7.09151e-219	6.60922e-219	-1.19192e-218	-2.49257e-220	-6.15108e-220	-4.05735e-218	1.07784e-218	-1.15982e-218	2.44723e-219	4.46875e-219	-2.74319e-219	1.28247e-217	-3.48272e-218	5.43847e-217	-1.68477e-219	1.15303e-216
-1.26397e-219	2.43088e-219	-6.01295e-220	4.87566e-219	-8.12419e-221	2.61251e-219	-1.05015e-219	2.09361e-219	-8.12164e-220	-2.73774e-219	9.51909e-220	-3.7538e-219	-4.82703e-220	3.55722e-220	4.43764e-219	2.115e-219	-5.2296e-219	-6.30269e-219	2.08917e-218	-2.10048e-219	6.45536e-220	5.0927e-219	2.7513e-219	7.52759e-220	-1.7018e-220	1.59851e-219	-1.93983e-222	-3.88347e-220	-2.08131e-219	4.63564e-219	8.32987e-218
-1.87525e-220	2.01023e-221	6.81826e-222	3.14994e-220	4.48989e-220	-2.21662e-220	-1.6004e-221	-9.96348e-221	1.22462e-221	2.14161e-220	1.43239e-219	-5.88972e-220	3.21341e-220	8.4498e-221	5.52771e-221	-1.51709e-221	-2.61581e-220	-1.26639e-221	-1.77121e-219	-8.81358e-222	2.7959e-221	-3.05824e-221	-2.77671e-222	3.64511e-221	6.26825e-222	-8.83456e-221	-8.32786e-222	-6.65546e-221	-2.02426e-220	5.00129e-221	6.61376e-219
4.42312e-221	5.4146e-221	-5.73003e-222	-9.36219e-221	-1.8311e-221	-1.20764e-221	4.53724e-222	-3.57401e-222	-7.8916e-222	-1.96852e-222	1.73456e-221	-1.12492e-221	3.2892e-221	-2.45431e-221	-1.70248e-221	-3.6239e-222	6.12589e-222	-4.58605e-222	-3.31018e-221	-5.35789e-222	3.5885e-221	-1.47441e-222	4.30023e-221	-5.97701e-221	1.78898e-222	3.1972e-222	1.45301e-221	6.19599e-222	1.08838e-220	1.06871e-221	6.87307e-220
3.42815e-223	8.46239e-223	-8.66222e-223	9.91452e-224	-2.09994e-222	-5.0472e-224	-1.89851e-222	3.68365e-222	2.27193e-222	7.36806e-223	4.4013e-224	1.8698e-223	1.37636e-223	-4.39922e-223	-3.02532e-222	4.31068e-223	-1.41194e-222	-3.23947e-223	1.35742e-223	-3.93383e-222	-3.21875e-222	5.27007e-223	-1.81786e-222	-7.86449e-224	8.42376e-222	1.80591e-222	-1.11018e-223	1.46357e-222	-1.25597e-221	7.8777e-223	5.37601e-221
1.14309e-223	-2.17757e-223	-8.32599e-224	1.27437e-223	1.1036e-223	3.49148e-224	8.06133e-225	-3.39798e-224	3.17268e-224	-7.14441e-224	-2.94621e-223	-7.27842e-223	-1.68879e-224	-2.55311e-223	-2.32125e-223	3.2102e-223	-1.18489e-223	-7.84479e-225	-3.48282e-224	2.51082e-224	-4.58073e-224	-1.16222e-223	-5.87486e-224	-8.21944e-224	-5.86084e-223	9.73007e-224	1.76693e-224	1.07802e-224	1.20309e-223	2.87573e-223	4.29002e-222
4.18399e-225	2.99784e-224	1.14549e-223	-3.23318e-225	-4.88425e-225	-1.34271e-224	-8.89384e-225	1.04253e-224	-8.99205e-226	-2.87192e-225	-5.7223e-225	-2.67575e-225	4.60868e-225	-2.30287e-224	-5.4001e-224	7.40502e-225	2.26622e-226	-2.04131e-224	1.50576e-225	7.04468e-224	1.07785e-225	2.3256e-224	-8.35281e-225	-1.77168e-225	2.39789e-225	-4.96698e-225	1.32432e-226	-1.40722e-224	3.85769e-225	-1.87427e-224	4.62008e-223
1.46223e-226	6.94913e-226	-1.22839e-225	3.15224e-226	-5.53259e-226	-5.84051e-226	-1.52994e-225	-1.86262e-225	3.23423e-226	-8.91171e-226	9.16854e-226	-5.70564e-226	-1.48367e-226	-3.26104e-226	2.23971e-226	-5.55523e-226	-3.66084e-226	-9.88235e-226	-4.0634e-226	1.86855e-226	2.38376e-226	9.01136e-227	-1.1582e-226	-6.03304e-226	2.5784e-225	-1.45756e-224	2.54397e-226	6.54079e-226	-3.18171e-225	1.22107e-225	3.6331e-224
-9.45997e-228	-6.6597e-226	6.4846e-227	6.58214e-227	1.99296e-227	1.61398e-226	4.31512e-227	5.76376e-227	-3.83831e-228	-1.33456e-226	-3.28085e-227	4.95749e-226	-3.67426e-228	-1.23921e-226	-3.53559e-227	-1.35022e-226	2.36969e-227	4.24002e-226	-5.71441e-227	6.93105e-226	7.3788e-227	-2.98649e-226	-3.09089e-226	-1.05018e-226	4.36699e-226	-5.77016e-228	1.05383e-227	-3.10272e-227	-1.30988e-227	1.04244e-226	4.63791e-225
-1.91109e-227	-2.61951e-228	-1.56324e-228	-9.85958e-228	1.4029e-228	6.55202e-227	-7.85272e-228	-4.55925e-227	-1.23635e-229	1.67001e-228	2.27132e-227	4.54056e-228	-1.14054e-228	3.15059e-228	-1.33332e-227	-1.86061e-228	6.86104e-228	1.67652e-228	1.74491e-228	3.71266e-227	-4.85947e-229	1.7511e-227	-1.37689e-227	-4.16845e-228	4.15275e-228	6.03919e-228	7.6358e-228	-1.71003e-227	-4.60658e-227	-4.46462e-228	3.70856e-226
1.54865e-229	-1.3684e-229	-4.54024e-228	-3.20535e-229	-1.90618e-229	-8.86507e-229	1.08789e-228	-1.04826e-229	1.35542e-229	-6.81975e-229	2.03693e-228	2.56546e-228	1.46455e-230	1.45824e-230	6.5065e-229	-8.39109e-230	7.20992e-229	7.27925e-229	6.99168e-229	1.8437e-230	4.03273e-228	1.98439e-229	2.51701e-229	3.58905e-229	2.22135e-228	-1.61783e-228	5.40213e-229	-1.18462e-228	1.47169e-229	1.56162e-228	2.78871e-227
-1.09485e-229	2.45657e-230	3.17083e-230	-1.7178e-230	-1.45685e-230	8.25217e-232	-3.69699e-230	8.73034e-230	2.47001e-230	-1.51262e-229	1.54029e-228	-6.20696e-231	-8.4458e-230	-3.02644e-230	-2.21999e-229	2.21404e-229	-5.91926e-230	9.94746e-230	-1.05358e-230	-2.56668e-230	-4.36412e-229	-3.5416e-233	-2.28004e-229	-6.0066e-230	-9.64215e-230	-2.51132e-229	-1.47877e-229	-1.85449e-229	-7.62702e-230	1.67321e-229	4.44705e-228
6.54372e-232	1.14086e-231	1.22326e-230	-1.34209e-230	1.41668e-230	-4.23135e-231	3.29092e-230	1.0037e-232	2.83792e-231	1.00134e-230	-7.12048e-230	-6.43325e-231	-1.05207e-230	3.83588e-231	-6.94995e-231	6.86751e-231	-1.75406e-230	-4.44379e-232	2.10234e-231	1.75088e-231	7.33184e-230	-1.98288e-230	1.87551e-231	-2.08807e-230	7.49951e-231	-1.16221e-230	2.50869e-230	-6.54323e-231	-2.60245e-230	-4.29052e-230	4.54943e-229
-3.63806e-232	-2.0297e-231	1.93141e-233	-2.20872e-232	-4.35316e-232	-8.97417e-233	-6.22512e-233	9.53392e-233	4.95797e-232	4.8259e-232	1.641e-231	1.92509e-231	-2.28043e-231	7.11022e-232	1.63824e-231	7.96734e-232	1.1025e-232	2.48276e-232	-3.51969e-232	-1.977e-232	3.63725e-231	-6.30376e-232	1.72727e-233	-2.09284e-231	1.0309e-231	5.61193e-231	-1.15716e-231	2.33349e-232	-1.47756e-231	-1.68647e-233	3.01009e-230
1.42155e-233	-5.02006e-233	-1.13905e-233	1.14315e-232	-1.01204e-233	5.3833e-233	-1.73868e-233	-8.81133e-233	1.6851e-232	2.74446e-232	-5.43677e-233	6.686e-235	-2.69282e-233	9.81037e-233	-1.2982e-233	-1.13005e-233	3.1105e-233	3.29997e-233	5.13366e-235	-4.30358e-233	1.25362e-233	2.37045e-233	-1.54847e-233	4.33909e-233	-2.25008e-233	-9.10068e-233	1.97028e-233	3.88647e-233	4.05253e-233	2.37957e-232	1.66021e-231
8.09924e-236	7.80163e-235	-2.55464e-234	-8.33129e-234	7.25213e-235	-5.09038e-234	5.3835e-234	-2.55931e-233	-3.48709e-235	4.89835e-233	-3.49097e-234	-5.11226e-234	3.55383e-235	4.25905e-233	-5.41979e-234	2.48086e-234	-1.26392e-233	1.32683e-233	-1.52334e-234	-6.29654e-234	1.49889e-233	-3.26546e-234	9.61828e-235	7.60291e-234	-1.63152e-233	-2.76802e-235	-1.50527e-235	-3.0593e-234	-3.3452e-234	-1.39371e-233	2.54952e-232
-7.99265e-235	2.01044e-234	8.90241e-235	-4.22083e-235	-3.18452e-235	1.25723e-236	-9.11927e-237	2.83695e-234	1.04926e-235	6.1103e-235	-4.59333e-236	1.84211e-236	-2.49726e-235	-1.25376e-234	-1.61514e-234	-1.14275e-235	1.53913e-234	-2.90836e-235	1.05253e-234	1.12598e-235	1.26346e-234	-1.45396e-234	-3.4266e-235	5.10796e-235	2.8254e-235	-1.01122e-235	1.73797e-236	3.84271e-235	-7.46845e-234	-1.68466e-234	2.78167e-233
4.83893e-237	5.76744e-235	1.66943e-236	1.50513e-235	-2.9446e-236	3.67168e-235	-3.46037e-237	2.90617e-236	-9.0753e-236	1.47471e-236	-1.0899e-235	5.43775e-237	-1.98557e-236	-8.2154e-236	-5.25939e-237	1.41639e-236	-1.84206e-236	-1.55141e-235	-4.33034e-236	3.13021e-237	-1.14677e-236	1.36192e-235	1.24627e-236	5.8294e-236	-4.89999e-236	1.98434e-235	-1.5414e-236	-9.79006e-236	-2.96121e-236	3.41922e-237	2.35148e-234
-1.13595e-238	2.44959e-237	4.26366e-236	4.16425e-236	-2.31333e-237	-2.6679e-237	-1.12094e-236	1.26985e-239	-1.37076e-238	-2.23139e-236	9.30492e-238	8.86959e-238	3.20071e-236	6.39707e-237	-4.5897e-238	2.39626e-237	6.02886e-237	-2.31847e-238	3.11722e-236	-3.69594e-238	3.07685e-236	3.31642e-237	-3.88153e-238	9.96866e-238	-4.54337e-238	1.59428e-238	2.70007e-237	-4.74752e-237	1.19304e-236	1.72808e-236	2.79118e-235
-1.58921e-238	1.03736e-237	-4.42138e-238	6.49761e-239	5.78479e-238	3.00716e-238	1.43064e-237	1.16364e-238	-2.82115e-238	-6.21606e-239	5.36647e-238	-5.43699e-238	2.63358e-238	-1.91557e-238	-8.49497e-239	-5.64599e-238	5.67594e-238	-1.79639e-237	3.01345e-237	8.73658e-239	-4.25188e-238	5.3645e-237	4.87267e-238	-1.88395e-237	2.48804e-238	-7.8787e-239	7.71595e-239	1.12915e-237	9.39738e-239	-1.16019e-237	2.30724e-236
5.51169e-240	-2.95139e-239	1.41887e-238	8.69877e-239	-1.32427e-240	-1.64729e-239	5.51003e-240	1.76017e-238	-1.7625e-239	1.95323e-239	-1.70996e-239	6.82733e-239	-2.4639e-239	-1.17651e-238	-3.17804e-239	1.53484e-239	-3.52682e-238	6.72278e-239	-2.40409e-239	-7.47782e-239	-2.77822e-239	3.19065e-240	6.96998e-239	1.87106e-239	-8.01135e-239	1.59455e-238	6.06007e-240	-6.52962e-240	7.10264e-240	1.08341e-239	1.68338e-237
-1.75924e-240	-2.09538e-240	-6.75838e-240	2.2584e-240	1.68369e-240	-5.86697e-240	3.29066e-241	3.41509e-240	2.87023e-240	-2.68157e-239	-1.30221e-239	-1.49265e-239	-6.5762e-240	-1.13896e-239	-3.9969e-240	-9.29245e-241	3.83367e-240	-5.10849e-240	-4.06625e-241	3.09356e-240	6.23621e-240	1.21991e-241	4.90021e-241	-7.39078e-241	-6.45607e-241	3.5236e-240	4.44796e-241	1.02113e-239	-4.26775e-240	-4.41777e-240	1.48233e-238
2.60501e-241	1.12143e-241	2.98102e-241	9.38226e-242	9.97399e-242	4.68219e-243	-5.03986e-242	-1.00719e-240	7.83394e-242	-8.65713e-242	5.46154e-242	-3.20388e-241	6.45445e-241	-5.68712e-242	-8.3583e-241	-4.6268e-241	8.41062e-241	-1.63449e-240	-5.01687e-241	-1.86147e-242	-4.05225e-240	-2.71876e-241	-1.75411e-241	7.34329e-242	-2.00396e-241	-2.35308e-241	-1.05057e-241	3.91352e-241	-2.18707e-241	-7.81952e-241	1.39689e-239
-1.28713e-241	1.42985e-242	8.53726e-242	-2.84326e-242	-1.13126e-243	-9.03856e-243	-1.38889e-242	7.3547e-243	-5.68204e-243	-8.70187e-243	-4.22851e-242	8.9921e-242	3.03948e-241	8.38971e-242	-5.32752e-242	9.46833e-243	-1.10043e-241	-1.95125e-242	1.86075e-242	2.06955e-243	-2.33243e-242	-1.47663e-241	1.57057e-241	2.0636e-242	-2.76784e-244	-7.30456e-242	5.91593e-243	8.8754e-242	1.21549e-242	-2.07274e-242	1.5852e-240
3.17279e-242	-2.2148e-243	-1.41312e-243	2.70529e-244	-7.53197e-244	-1.93371e-242	1.23285e-242	5.3062e-243	-3.19411e-244	4.36355e-243	2.36756e-244	1.52794e-243	3.70687e-243	3.50372e-243	4.2864e-243	2.61801e-243	-7.37078e-243	6.37916e-243	-6.32162e-244	-2.27358e-242	5.86991e-243	4.36308e-243	-1.14069e-243	-1.40896e-243	-1.1175e-242	4.31449e-243	-1.72601e-243	1.27794e-243	1.61741e-242	6.90111e-245	1.78551e-241
5.41289e-244	2.57253e-244	-9.10056e-244	-2.44982e-244	-2.88435e-245	-5.51553e-246	-3.20787e-244	-9.66845e-244	4.22751e-245	-1.21124e-244	6.64159e-245	-4.53142e-245	-4.37272e-245	6.24911e-245	-2.13765e-244	2.91144e-244	-7.09132e-246	-2.54703e-244	-3.14224e-243	-6.07048e-245	-9.94205e-245	1.96289e-244	-8.4217e-244	7.89998e-244	-1.52509e-244	-1.10021e-244	-1.25297e-243	7.85198e-244	-2.36939e-244	7.54479e-245	1.21675e-242
-2.00675e-244	-4.55318e-247	7.48979e-246	3.98852e-246	1.47193e-245	1.71699e-245	-1.12201e-245	-3.66917e-245	4.5691e-246	4.99766e-245	1.30551e-244	-2.86267e-245	5.75814e-246	3.14875e-245	1.14735e-244	4.7648e-245	2.84887e-246	-3.45732e-246	-1.40009e-246	1.04654e-245	-3.51043e-245	1.53525e-244	-2.83101e-245	-6.30736e-245	2.78002e-246	-1.37348e-245	-2.95305e-244	-1.35044e-246	-2.16761e-245	2.81836e-245	1.36698e-243
3.08551e-246	-1.65516e-247	-6.46961e-248	-4.10717e-246	1.04986e-245	1.26322e-247	2.86604e-247	-9.9644e-247	-2.53826e-246	-6.0147e-248	6.30482e-246	8.06131e-247	1.90061e-246	1.05149e-246	6.77182e-247	-5.68224e-246	-6.43717e-246	-6.43394e-246	-8.67621e-248	-7.61902e-247	1.98103e-245	3.75922e-247	-2.38416e-246	-6.06195e-247	-3.56257e-247	2.63219e-245	3.80227e-246	-1.77257e-245	-9.80948e-247	-4.854e-246	1.29289e-244
4.338e-247	1.04738e-247	-4.30899e-249	-5.58073e-247	-1.10064e-246	-2.55503e-248	2.29376e-247	2.70742e-247	-7.27146e-249	-7.3891e-248	-3.74e-247	-1.74621e-246	-3.36772e-247	-2.90714e-247	2.7028e-248	-1.46426e-247	-1.67322e-247	-9.31477e-248	-1.356e-247	-5.97259e-247	3.58192e-247	1.12997e-247	4.31599e-247	3.23519e-248	-7.12983e-247	-9.32746e-248	-2.25773e-249	-1.19329e-247	-9.2768e-248	4.41394e-248	8.72276e-246
-3.31571e-248	-6.45368e-248	-2.72524e-249	1.51802e-249	1.0975e-248	-1.30748e-248	-1.91334e-248	-3.78325e-249	-1.85223e-249	-7.64706e-248	-3.21017e-249	5.15734e-248	1.50912e-248	4.73451e-248	1.67603e-248	-1.98858e-248	-1.32174e-247	4.11008e-248	-7.7856e-249	-2.67693e-249	-7.77304e-250	1.59931e-247	8.74477e-249	-1.6571e-247	-5.86888e-248	-1.47222e-248	1.2037e-248	2.34777e-248	4.54166e-248	1.26554e-248	1.06699e-246
-4.39637e-249	-9.96706e-252	-3.22298e-249	8.02083e-249	-5.85667e-249	6.81377e-249	-1.36436e-249	-1.33812e-251	-1.66526e-250	-7.46589e-250	-1.79336e-249	4.40104e-248	1.2302e-249	1.03827e-249	4.46087e-249	-2.25914e-250	-6.75399e-249	2.54902e-249	2.39479e-249	1.06942e-249	1.46263e-249	-2.85455e-250	-1.07213e-248	-1.37129e-249	-4.29693e-249	-1.78633e-249	8.98395e-249	1.3657e-250	-7.35363e-250	1.1595e-249	1.27077e-247
1.08358e-250	-6.62106e-250	-7.67033e-251	1.9541e-250	9.92053e-251	-4.74405e-252	-4.73242e-253	4.52706e-252	-8.69987e-252	-8.13188e-250	6.6016e-250	4.85593e-250	-3.60275e-250	-2.89197e-250	2.97439e-250	-7.38439e-251	-8.1989e-251	1.03464e-251	-1.48236e-250	1.8579e-250	2.2185e-249	-3.00316e-251	-4.47834e-250	2.18583e-250	6.41151e-250	3.98039e-250	1.24544e-249	-5.0323e-251	-3.9601e-250	-7.4163e-250	1.09538e-248
-2.55835e-251	-4.69037e-251	-4.55255e-251	8.58082e-251	1.72257e-251	-5.13883e-251	-1.28497e-251	9.30839e-252	-1.17317e-250	-4.83429e-252	3.89916e-253	-4.17029e-251	7.78447e-251	-7.72603e-252	-7.96951e-251	1.44211e-251	2.83949e-252	-8.80221e-253	1.707e-251	4.67842e-252	4.23804e-251	2.07074e-251	7.51144e-252	1.14838e-252	6.88276e-252	-3.99324e-251	-9.36668e-252	-6.07895e-251	3.06855e-251	1.03911e-250	9.87308e-250
-2.40295e-253	-9.73067e-253	-2.06838e-252	1.64417e-252	-8.59914e-253	-2.41494e-252	4.15961e-252	2.52862e-252	-2.48966e-252	2.43838e-253	-2.75195e-252	1.77817e-253	-1.57482e-252	5.48998e-253	3.67122e-252	5.26169e-252	-2.11029e-252	-1.0732e-251	5.26706e-253	-3.64846e-253	-3.19398e-252	3.04954e-254	-6.36604e-252	-5.97549e-253	2.50356e-252	-3.80477e-253	-5.45272e-253	-2.04249e-252	3.29787e-252	-1.14277e-251	7.57282e-251
-7.81825e-254	-1.51612e-253	3.99858e-254	-1.93126e-253	1.25527e-253	-8.34558e-253	4.00337e-253	-8.55247e-255	1.0364e-252	7.47641e-253	7.37059e-254	-5.44327e-253	5.41335e-254	-2.37657e-252	1.02358e-253	-5.11995e-253	1.45781e-253	-5.62773e-255	7.11605e-254	5.3111e-254	-3.51212e-254	-3.03038e-255	-1.25489e-253	-2.64437e-253	6.34298e-253	2.93372e-253	6.86702e-254	-2.65446e-254	-2.65663e-254	5.51804e-254	9.0874e-252
-3.8687e-254	-7.39702e-254	2.33799e-254	1.82597e-254	2.44407e-255	-1.23592e-254	-3.8165e-254	3.74811e-254	-7.38005e-255	-1.76043e-254	-4.19806e-255	-2.8136e-254	1.8952e-255	1.33773e-254	4.78955e-254	2.70063e-255	8.3183e-255	-3.01879e-254	1.70902e-255	-8.36355e-255	7.55909e-255	-1.24068e-255	-6.00111e-254	-5.21273e-256	4.91164e-254	6.36439e-255	-1.94974e-254	2.079e-255	7.47434e-255	-3.8175e-254	6.08551e-253
4.33214e-256	-5.76762e-255	-4.12546e-255	-4.67253e-256	7.85322e-255	-1.78566e-255	2.36439e-256	8.69134e-255	-1.64194e-255	7.68774e-256	-5.83128e-256	1.58029e-256	3.23072e-255	-3.75442e-256	-4.96264e-255	3.03797e-255	-2.05143e-256	-1.63805e-255	-9.74224e-257	-2.45902e-256	-6.49266e-255	-8.47579e-256	-2.01292e-255	1.73146e-256	-8.62085e-256	-6.03635e-257	7.57188e-256	-2.63178e-256	-8.83277e-257	1.21468e-255	5.90775e-254
-5.8427e-257	-1.04315e-255	-4.7843e-256	-4.33386e-256	-4.20903e-256	4.74114e-257	3.62615e-257	7.12531e-256	5.19977e-257	-3.55403e-257	1.92353e-256	3.58775e-257	9.1047e-257	4.01765e-258	-2.74902e-256	3.34105e-256	-9.61554e-257	6.26438e-256	-1.80058e-257	-1.27881e-256	-2.33657e-257	-1.0576e-256	-2.62407e-256	-9.98736e-257	-1.85756e-256	5.8996e-257	6.68685e-257	-6.64116e-257	1.13443e-256	1.19197e-256	6.2209e-255
-4.34816e-258	1.47736e-256	-4.81068e-258	-1.5364e-257	-1.58663e-260	-3.51573e-257	7.16417e-258	-4.97482e-258	-2.30238e-257	-5.57314e-258	-2.48714e-258	2.60993e-257	-3.69665e-258	4.51151e-257	-2.06805e-259	-7.93886e-258	1.74004e-256	-1.82701e-257	1.27713e-257	-1.08925e-258	3.41593e-258	-4.52978e-258	8.12688e-259	1.14333e-257	2.17023e-258	9.86161e-258	4.32688e-257	1.07781e-258	-6.60732e-259	2.72482e-258	6.19801e-256
-7.59746e-260	1.48878e-258	-1.9408e-259	8.22192e-258	-2.83138e-259	-3.87518e-258	-3.92912e-259	-2.20086e-259	2.68743e-259	3.19144e-261	-1.61494e-258	-6.10858e-260	-1.21146e-258	1.48994e-258	-1.6787e-259	9.79253e-260	4.87521e-258	-2.96571e-259	-4.43102e-258	-2.72531e-258	-1.82908e-258	3.34872e-259	1.31868e-258	3.80525e-258	-2.52621e-259	5.99459e-259	1.60168e-259	-7.46345e-259	9.14707e-259	1.44606e-258	4.34026e-257
-1.333e-260	1.15829e-259	-1.42328e-260	-1.62435e-259	8.87162e-259	-1.05816e-260	-1.97297e-259	-5.05925e-260	-6.24416e-260	1.61598e-260	-6.97252e-260	-5.0133e-260	-6.75668e-261	-1.89151e-259	3.65174e-261	1.75536e-259	-2.83783e-259	-5.09419e-260	-2.987e-260	-2.6258e-259	8.54158e-260	9.43775e-260	-1.19243e-259	-2.49809e-259	2.15984e-259	-2.66673e-259	-1.14032e-261	-1.04386e-259	-1.32477e-259	-1.04355e-259	4.02605e-258
-8.22024e-261	-3.28221e-260	4.17639e-261	-2.01634e-260	-7.93853e-261	6.80397e-261	-7.30516e-262	1.17236e-260	2.70686e-261	3.32428e-261	7.99661e-260	1.20917e-262	6.85585e-261	-1.8464e-260	-7.12027e-261	8.87476e-261	-1.93624e-260	-9.36481e-261	-4.30827e-261	-1.3356e-260	1.67073e-262	-1.16579e-261	1.98368e-261	1.04511e-261	8.08197e-261	-3.05031e-261	-9.50194e-262	7.42475e-261	1.92987e-262	4.30381e-261	2.94769e-259
2.68643e-261	8.30066e-262	3.1475e-262	2.66674e-262	-4.58471e-262	2.48732e-261	1.94026e-261	-6.51361e-262	-9.12595e-262	-5.63356e-262	4.82564e-263	1.84956e-260	-3.07989e-262	-1.36769e-261	4.03388e-262	1.44319e-261	2.49154e-262	6.52449e-262	-1.01886e-261	-1.11843e-261	-9.5042e-262	1.98025e-262	3.69107e-262	1.74151e-261	1.20552e-261	-1.77379e-262	-1.11682e-262	2.32006e-262	-1.53022e-261	-1.6962e-262	4.29018e-260
2.63045e-263	-6.44305e-262	2.28825e-263	-9.68906e-263	-2.34145e-263	-6.00549e-264	2.12955e-263	-1.57966e-262	-2.35478e-263	2.82152e-263	-4.75843e-263	-2.64354e-263	-1.80819e-263	-4.05964e-263	-2.96063e-262	-2.60935e-262	-1.88988e-264	4.18103e-262	-5.35564e-263	-2.40701e-263	-5.56267e-262	5.29161e-263	2.44744e-262	-4.71253e-263	1.26287e-262	-2.7344e-263	-2.613e-262	6.26902e-263	-1.5599e-262	-7.82268e-264	3.78063e-261
5.58869e-265	2.67526e-263	3.26032e-263	-3.4521e-265	2.98102e-263	-4.71486e-265	1.85441e-264	-5.01212e-265	9.72555e-264	-1.88568e-264	1.81171e-265	1.23916e-263	7.09844e-265	5.81511e-264	-3.11482e-264	5.2521e-264	-4.66123e-265	1.23088e-263	-2.7676e-263	-8.06165e-263	-1.37831e-264	-3.1299e-264	-3.74425e-264	-5.71123e-264	-8.65177e-264	-7.64665e-264	1.96826e-263	-8.06406e-265	-1.85673e-264	4.10443e-264	3.09753e-262
4.08368e-265	6.54288e-266	5.42307e-265	-1.67392e-264	1.81864e-265	7.6083e-266	4.86827e-265	5.67299e-264	1.20836e-264	-1.1613e-264	-1.05656e-264	-1.23006e-264	6.65675e-265	5.93561e-266	-2.37187e-265	2.73276e-265	5.20077e-265	3.11348e-264	-1.72573e-264	-3.23493e-264	2.97833e-265	-2.22439e-264	-1.04087e-265	-1.5879e-264	-4.16729e-264	3.56332e-265	-6.50906e-266	-5.49571e-265	1.41093e-264	1.74453e-265	3.45317e-263
-1.67397e-265	-6.18608e-265	-1.1459e-266	1.15047e-265	3.8839e-267	-2.08216e-266	2.53022e-266	-8.54081e-267	6.61301e-266	-3.38402e-267	5.69918e-266	3.21799e-265	-1.19325e-265	-2.72601e-266	3.30692e-266	-2.7507e-266	5.8132e-266	-1.71936e-266	8.54707e-266	-2.91494e-266	1.31446e-266	-3.24936e-265	1.35957e-265	-1.39462e-265	4.92303e-268	7.52764e-266	-8.77982e-266	1.78722e-265	1.34128e-265	-2.6837e-266	2.93322e-264
-4.21605e-266	-1.07972e-266	2.10907e-266	-1.26917e-268	4.19988e-267	-3.69222e-267	8.05828e-267	4.98971e-267	-4.80442e-266	1.95307e-267	6.33471e-267	5.84306e-268	-8.33701e-267	4.30928e-267	2.93787e-267	-1.1122e-266	-1.97264e-266	8.4952e-267	-2.09467e-267	-1.29508e-268	6.04016e-267	9.49094e-267	-4.49247e-267	1.77719e-266	-2.94032e-267	3.89586e-267	-1.91743e-267	-1.40146e-266	-3.10986e-268	-4.37514e-267	2.74434e-265
-1.0206e-268	-7.57249e-269	-5.2142e-267	-3.79512e-268	1.72284e-268	-4.65489e-268	-1.53145e-267	2.53161e-268	1.82082e-271	4.16199e-268	-9.9981e-268	2.23131e-267	6.14255e-268	5.97622e-268	-1.05405e-267	8.08098e-269	5.57312e-268	-1.39317e-268	-1.62036e-267	-2.14887e-267	-6.16886e-268	-1.04488e-267	2.15235e-269	9.03524e-269	-2.60476e-268	2.70096e-269	-1.88642e-268	-2.48852e-268	-3.92437e-268	-5.38261e-268	2.20833e-266
-1.65445e-268	-1.70989e-270	-1.98055e-269	-6.30071e-270	1.36597e-268	2.51011e-268	4.63563e-270	5.03231e-269	2.85246e-269	4.51017e-269	-3.37437e-270	-4.45011e-269	3.02491e-269	-5.5731e-270	-2.44276e-268	-4.05745e-269	-6.48015e-270	-1.18266e-269	6.59212e-269	-1.40898e-269	-2.07131e-269	1.05449e-268	5.46234e-269	1.26201e-269	8.94585e-269	3.64282e-270	1.14863e-269	2.3237e-268	-2.94371e-268	2.29316e-268	2.23037e-267
-4.63186e-270	-3.11913e-270	-4.43911e-270	3.03859e-270	8.25274e-270	9.60478e-271	1.23396e-269	-2.00987e-269	-4.33059e-269	-1.81604e-270	4.04777e-272	-5.34636e-270	1.61581e-270	-4.11613e-271	2.26014e-269	-2.30892e-270	1.49244e-270	1.09667e-270	5.96353e-271	8.48931e-270	-7.55197e-271	5.31868e-270	5.31917e-270	2.54015e-270	2.30727e-271	1.05501e-270	-6.6785e-270	-2.21829e-269	3.4437e-271	8.28094e-271	1.91254e-268
4.54595e-272	-1.08293e-270	3.76094e-271	-1.3927e-270	4.41824e-270	1.32032e-271	-1.60667e-270	-2.47631e-271	9.08859e-272	-4.87048e-271	1.12054e-271	-1.13312e-271	-7.33045e-272	-6.03769e-272	-1.50213e-271	-1.06187e-270	-1.12116e-270	1.3236e-270	1.43878e-270	-6.65555e-271	-8.75097e-271	4.80492e-271	-4.02082e-271	9.88733e-271	5.54112e-271	-2.07981e-271	5.38578e-271	-4.51621e-271	2.00693e-270	-4.75255e-271	2.29808e-269
-1.22778e-272	-4.4771e-272	5.8725e-272	-7.92995e-272	6.80369e-272	-1.5919e-271	-8.74214e-273	-2.3441e-272	-4.30514e-272	-6.90832e-272	2.12402e-272	-3.64578e-272	-3.85828e-273	6.15011e-275	-1.34964e-271	1.73668e-272	-5.25163e-272	-3.83556e-272	-7.32432e-272	-1.07669e-272	-4.39722e-272	-8.79407e-273	5.2954e-273	-2.63633e-272	8.80911e-275	-5.81653e-272	-1.92869e-271	-1.48193e-271	5.07097e-271	-1.5309e-272	1.96159e-270
2.30843e-272	6.45028e-274	3.43835e-273	9.03066e-274	-7.50176e-274	5.69153e-273	-6.50791e-274	1.88423e-273	9.33236e-273	-2.07901e-272	9.21205e-274	-5.07588e-273	1.0007e-272	-1.47294e-274	-4.88499e-273	2.30227e-273	-3.29451e-273	-1.72369e-274	-2.47644e-273	2.25503e-273	-3.38592e-273	4.62234e-273	1.6977e-272	2.27516e-273	-5.13064e-274	-7.05609e-273	2.35008e-273	8.96948e-273	4.84059e-273	-2.73473e-275	1.49724e-271
2.0293e-274	-1.14253e-275	6.83058e-274	-4.25221e-274	2.45548e-274	-1.61934e-274	-7.27165e-275	-4.90535e-275	-9.52458e-275	1.62441e-273	2.66138e-274	-1.25926e-274	8.79117e-275	-4.93519e-274	1.19038e-273	-1.23887e-274	1.21888e-274	9.8025e-275	3.31012e-274	-1.47014e-274	-1.02624e-275	6.91225e-274	-6.23329e-274	7.10359e-275	-1.08361e-273	2.81635e-274	-3.78714e-274	-1.69182e-273	3.62894e-274	8.27744e-275	1.18345e-272
-3.15716e-275	1.38683e-274	-2.51867e-275	-5.31607e-275	-1.68031e-276	1.10066e-276	8.85366e-276	-1.09121e-275	-5.50787e-276	-7.51187e-275	1.72811e-275	-7.13156e-276	-8.11563e-276	4.1614e-275	-1.29544e-275	1.09695e-275	1.99315e-274	-3.50015e-275	-1.23912e-274	1.31253e-275	1.27479e-275	1.38567e-275	-1.21181e-274	3.44513e-275	-8.01069e-275	1.79759e-275	-4.88538e-276	1.54777e-277	2.63273e-275	-2.94138e-275	1.1623e-273
-1.36621e-276	9.21739e-277	-2.35648e-276	-3.68453e-277	1.04186e-276	2.22204e-276	1.22755e-275	-2.85455e-276	-9.31467e-276	-4.66601e-276	-1.10768e-276	2.72736e-276	-1.77082e-276	5.51587e-276	1.5238e-275	-5.14536e-276	-5.32778e-277	6.10129e-277	4.70045e-276	-3.09873e-277	-8.59893e-277	-2.95009e-276	-6.69258e-277	4.85526e-277	-3.39574e-277	-3.80951e-276	-7.34981e-276	6.75987e-276	1.3664e-276	-1.44493e-275	1.14085e-274
-2.56539e-278	-9.66349e-277	-3.38361e-279	-1.52089e-279	-3.60202e-278	3.66695e-278	-1.34055e-276	-1.66663e-278	-1.38974e-277	2.64408e-276	-2.02568e-277	-3.03369e-278	1.73844e-277	-2.25069e-278	1.07043e-277	1.7536e-277	-2.04723e-277	-3.80566e-278	3.86312e-277	1.28395e-277	-1.39114e-277	-1.2602e-276	9.69296e-278	-3.04893e-277	4.68955e-278	2.33954e-276	-1.8743e-279	-9.66288e-278	-2.03462e-277	-6.20573e-277	1.17891e-275
-1.31907e-278	1.18134e-279	6.02232e-278	4.54082e-278	-3.01492e-278	4.74815e-278	-3.34795e-278	1.48024e-278	1.26181e-278	-9.98493e-278	8.9503e-278	7.54078e-279	1.47522e-278	1.02599e-279	-2.09061e-278	-5.25807e-278	3.291e-279	-4.58251e-279	-1.63194e-278	7.33923e-278	6.72885e-278	7.95495e-278	-1.92409e-278	-1.47943e-278	-2.82707e-278	1.83364e-278	-1.13225e-277	2.20784e-277	-2.85828e-280	2.67049e-279	1.20672e-276
1.04183e-278	-3.74708e-279	-3.30406e-280	-8.18405e-280	-9.54695e-279	1.87658e-279	-1.64044e-280	-4.81247e-282	4.08315e-279	-6.08446e-282	3.2079e-280	-3.50902e-280	-9.22906e-279	3.56635e-279	9.94045e-279	-1.46622e-281	7.64396e-281	5.67589e-280	-2.15828e-280	9.53046e-279	1.66511e-279	-2.67286e-278	-4.78599e-279	-1.95313e-279	-1.64209e-280	3.07001e-281	1.02016e-279	-3.89046e-280	8.37411e-279	-2.6672e-281	1.09946e-277
-9.13433e-281	-2.87156e-280	-5.81879e-280	1.64868e-280	-2.97074e-280	4.46969e-281	-2.48034e-280	-2.51141e-280	7.65358e-282	-2.53132e-281	-2.9851e-281	-1.70138e-280	2.81859e-280	2.39867e-280	5.38628e-282	1.21876e-279	2.44239e-281	-5.28512e-282	1.85718e-279	-2.05179e-280	-1.56285e-280	-4.27585e-281	-7.30378e-281	2.33077e-280	4.36661e-281	-2.52034e-281	-5.76091e-280	-1.83493e-281	3.08392e-280	-4.0877e-280	7.92272e-279
-1.1804e-280	-1.11473e-280	8.39497e-281	-4.46549e-286	2.1769e-281	-6.26173e-282	-8.63109e-281	-1.12025e-281	1.77198e-282	4.14917e-281	-1.00375e-281	-3.57353e-281	1.98237e-281	4.70721e-281	-1.86769e-281	3.00891e-281	6.16818e-284	-1.23676e-282	2.42623e-281	9.51407e-281	2.30533e-281	2.34629e-281	9.03175e-283	-1.96869e-282	-3.45726e-281	3.48739e-284	-8.8138e-281	3.82964e-281	1.71875e-281	9.44368e-281	1.08646e-279
6.96956e-283	2.83207e-282	8.24907e-282	9.65186e-282	-2.11648e-282	-1.0989e-282	5.18408e-283	-1.77522e-282	1.52076e-282	1.90126e-282	-3.00702e-282	-1.84504e-283	5.04762e-284	-1.65655e-282	2.96262e-283	5.1253e-282	-1.74234e-281	-1.62265e-283	2.11315e-282	-9.63197e-283	-1.23321e-282	1.35617e-282	2.22094e-283	2.52879e-282	-5.99037e-283	-6.91059e-283	1.16797e-283	-5.71577e-283	8.49604e-282	-2.312e-283	7.73891e-281
-1.66864e-283	2.12853e-283	-8.68139e-284	1.01137e-284	1.07261e-283	-5.53673e-284	-9.9167e-283	-2.66347e-284	4.32765e-284	8.73928e-284	-7.72489e-284	-1.17827e-283	-6.82369e-283	1.26566e-284	2.54888e-285	7.1411e-283	-1.20989e-284	-3.38e-284	-4.92496e-284	-1.08499e-283	-3.17596e-284	-1.37183e-285	-1.62043e-284	2.84073e-285	1.49798e-283	-7.74366e-285	-1.20376e-282	-3.80955e-283	1.04694e-283	1.56478e-284	5.51343e-282
4.41652e-285	-6.80673e-286	1.34968e-284	-6.70974e-284	-9.21188e-285	-7.89783e-285	-1.67418e-284	-1.70639e-285	6.6072e-284	9.47028e-284	-7.15865e-285	1.13875e-283	4.30236e-284	-6.0533e-285	1.92052e-285	-2.90696e-285	2.6957e-285	2.96909e-284	-3.19249e-285	2.41374e-284	1.63084e-284	1.55766e-284	-2.25164e-284	-9.69756e-285	2.40107e-286	1.31784e-283	-7.07808e-284	2.35332e-284	7.67476e-286	-3.7619e-286	8.0826e-283
8.59885e-286	-1.93727e-284	-4.54749e-286	-7.66521e-286	1.92608e-285	-1.41745e-284	-1.9379e-284	-4.27573e-286	2.21348e-286	6.49406e-286	1.92021e-286	5.97029e-286	-1.26553e-285	-2.29789e-286	1.11828e-286	6.51967e-286	7.86118e-286	2.01853e-285	-7.57751e-286	6.38859e-285	3.68107e-286	2.33748e-286	8.62852e-287	1.37639e-285	1.35926e-285	-7.33333e-286	1.97929e-285	5.27711e-285	5.20104e-285	2.66055e-286	8.81115e-284
-6.34466e-286	9.31224e-287	6.82702e-287	3.65465e-287	-1.24951e-287	1.8265e-287	5.37058e-286	-2.34019e-287	-3.05682e-287	-9.20727e-287	-1.83354e-286	1.72072e-286	-6.70627e-288	-1.70813e-287	5.13068e-287	1.32679e-286	1.96037e-286	-1.34677e-287	-3.59173e-287	1.36355e-286	-5.41843e-287	1.55492e-286	-1.31415e-285	-1.39988e-286	6.15066e-287	1.03077e-286	6.50598e-287	1.3888e-285	3.50223e-286	3.11183e-286	6.4349e-285
-7.3695e-288	8.61161e-288	-2.10022e-289	8.89554e-288	-2.86651e-287	-3.93725e-287	-8.86266e-288	5.98023e-288	2.07526e-288	-7.21465e-288	7.00433e-288	-9.64515e-288	-1.00791e-287	1.86525e-287	-1.21524e-287	1.76132e-287	3.12402e-289	4.20976e-288	-2.20608e-288	-7.73642e-288	6.27405e-288	2.10087e-287	-1.1981e-287	-3.97337e-288	1.00224e-286	-1.8709e-287	-6.23538e-289	3.61051e-287	-6.96125e-287	-1.64228e-287	4.91802e-286
4.01485e-289	1.57968e-288	-4.30833e-289	-4.88323e-289	2.99512e-290	3.9696e-289	3.60035e-290	8.93035e-288	9.55924e-290	-1.14794e-289	-2.24209e-288	2.30871e-288	-8.39139e-289	2.21559e-289	-6.64301e-289	-1.68077e-288	-7.68786e-288	-2.92978e-288	-4.56903e-288	3.86152e-288	-9.44889e-289	1.31759e-289	7.61484e-289	-1.24082e-289	8.80263e-290	-6.26576e-290	-5.53046e-290	-3.28786e-289	-1.46778e-288	-1.27299e-289	4.36008e-287
-4.7402e-290	8.48203e-289	-7.54246e-291	-1.9687e-289	-1.52234e-289	-4.51845e-289	-1.70384e-289	5.58507e-291	8.99675e-290	-1.74165e-289	2.1e-289	-1.22025e-289	-7.32097e-290	-2.47927e-291	-4.13297e-289	1.15248e-289	-2.88045e-289	-4.70553e-293	6.92045e-290	5.25764e-289	-8.12367e-290	-5.31748e-290	5.97732e-290	-1.23518e-289	5.52165e-290	2.87435e-290	-9.71392e-290	1.35043e-290	-8.51641e-291	-5.13041e-292	4.48485e-288
8.07645e-292	-2.95807e-292	-5.07479e-290	3.73252e-291	-8.12767e-291	6.48002e-291	4.75948e-290	-7.2804e-292	9.49565e-291	6.68136e-291	-9.1267e-291	-1.07905e-290	-1.24002e-291	4.30349e-290	-2.49145e-290	1.1777e-290	2.40011e-291	-5.15739e-290	-1.24902e-291	4.02312e-291	-1.23641e-291	5.35437e-290	-7.12448e-291	-2.38442e-291	-1.50361e-291	-6.06697e-291	-2.22668e-290	-1.04995e-289	6.32962e-290	-7.07396e-291	5.64313e-289
-3.25784e-292	-1.4878e-291	-1.64647e-292	1.53321e-291	-2.74894e-291	-1.03175e-291	3.89753e-292	-8.33127e-292	-3.97735e-291	-2.64772e-292	6.40844e-292	2.807e-292	-1.18224e-292	2.37103e-292	1.06299e-292	1.55014e-291	1.9007e-292	-8.3143e-292	4.39947e-291	4.81572e-292	1.62207e-291	6.92148e-291	-2.92255e-292	-4.20793e-293	1.94145e-292	-2.58955e-293	-1.82828e-292	-1.39074e-291	1.93812e-291	-1.21974e-291	3.54223e-290
8.8164e-294	-1.52723e-293	2.19377e-292	1.50149e-292	2.579e-293	1.81032e-292	1.8993e-293	-2.90063e-292	7.70626e-292	-2.82553e-293	2.9827e-294	-7.17471e-293	2.22735e-293	1.30318e-293	-2.57134e-293	-3.20473e-292	6.65531e-294	-3.2531e-293	-6.50575e-292	-1.59432e-292	-1.28259e-292	-1.03566e-292	1.16821e-293	3.2749e-292	-1.63402e-292	-4.35899e-293	-7.12617e-293	-3.07797e-294	-3.92408e-294	-9.13949e-293	3.96144e-291
2.71796e-294	5.97603e-293	7.36472e-294	-1.23515e-294	4.24841e-293	3.5297e-293	-2.86967e-293	-1.86347e-294	2.88646e-294	5.4805e-294	1.39941e-293	8.76038e-295	1.4949e-293	-1.43244e-296	-4.9235e-294	-8.81165e-295	6.02925e-294	1.80133e-293	-3.20755e-293	2.66187e-294	-4.81918e-293	3.67667e-295	-3.4532e-293	-1.27261e-293	4.19226e-294	-2.54915e-296	2.06902e-294	-1.1805e-294	7.40696e-294	-6.953e-295	3.93592e-292
2.31574e-295	-1.45914e-295	-1.8149e-296	-1.9032e-294	1.50963e-294	-2.09665e-296	-1.41508e-297	-2.19928e-294	1.85684e-294	7.45576e-295	1.4003e-295	-4.94037e-295	6.6839e-294	-1.56134e-295	-1.22088e-294	-7.62901e-296	-2.36339e-295	-4.63039e-295	8.21408e-295	-1.95093e-294	1.58507e-295	-4.74157e-295	-4.14728e-295	-1.94671e-294	-7.18096e-298	-7.42383e-295	2.07397e-294	5.74268e-295	2.281e-294	5.85804e-296	2.96006e-293
2.21684e-296	1.21325e-295	-1.78903e-296	-2.57473e-295	1.15163e-295	-1.14472e-296	2.62822e-295	-4.95937e-295	-1.30003e-296	1.98388e-297	9.73123e-296	1.62167e-295	3.64797e-295	1.71452e-296	8.128e-296	-1.85979e-298	-3.98938e-296	-9.73206e-297	-3.08771e-295	6.6088e-298	-4.58027e-296	6.72638e-296	-2.38324e-297	-3.35289e-296	-8.01422e-296	6.36601e-296	2.90241e-297	-4.32012e-296	2.89215e-296	-1.67977e-296	2.78576e-294
-5.81347e-298	1.64194e-296	8.56301e-296	1.26179e-296	-9.01106e-297	-8.21294e-298	-1.72585e-298	1.85134e-297	-1.05157e-297	-4.83965e-297	-2.96036e-296	-2.25582e-297	-1.85596e-297	-2.07642e-297	2.60325e-297	7.98432e-298	2.17726e-297	1.18188e-296	9.82105e-297	5.59065e-298	-1.54354e-297	-7.82842e-299	7.62345e-297	1.18389e-296	-1.19902e-297	-5.23105e-297	-7.19421e-297	-1.92627e-297	5.98205e-297	2.2764e-297	2.41459e-295
-4.1961e-298	-2.74679e-300	-2.64304e-299	1.03156e-298	-1.72206e-298	-8.83365e-299	3.24576e-297	1.07364e-298	4.86202e-299	9.70035e-300	-5.17361e-297	1.53092e-298	-2.78792e-297	-2.68473e-297	9.32505e-298	-2.38705e-298	2.0898e-297	-1.27543e-297	-2.30511e-298	-2.48428e-297	-2.93492e-298	4.69196e-299	6.6148e-299	-9.43358e-298	2.24412e-299	-1.68028e-297	2.37117e-297	2.1707e-298	-1.15366e-298	-9.30209e-299	2.81238e-296
1.83388e-299	-1.05224e-298	1.90273e-299	-4.20918e-299	-1.87403e-298	1.43489e-299	-8.56535e-299	-9.54755e-300	-2.41466e-298	-6.25545e-300	2.84889e-299	2.49847e-298	8.7153e-299	-3.14859e-298	2.42261e-298	-9.70305e-298	-5.37386e-299	1.31903e-298	1.67992e-298	-4.61275e-299	1.57785e-298	-2.56102e-299	-2.95061e-299	6.0402e-299	-1.19316e-298	5.57191e-299	3.79137e-298	2.25608e-298	1.12014e-298	-4.90346e-300	4.19203e-297
2.43577e-300	5.73109e-301	-5.00009e-300	6.84782e-299	1.18852e-299	-2.82518e-300	-9.16526e-300	-1.67067e-299	-4.77559e-300	4.73281e-301	1.46536e-300	-2.54013e-301	-3.2333e-300	-2.68251e-300	-1.08883e-299	-4.33984e-300	-1.72045e-299	-3.66175e-300	-8.28265e-300	-1.71142e-299	-1.62548e-300	-1.14625e-300	-4.81849e-300	1.14994e-299	-1.72326e-300	-3.63877e-299	3.50502e-300	1.34039e-299	-1.83054e-301	5.67004e-300	2.71407e-298
-4.23562e-302	7.58646e-302	3.67096e-302	2.87448e-301	-1.03911e-300	-9.76765e-301	-5.4729e-302	-5.51667e-301	6.67e-302	1.85197e-300	-8.14475e-302	4.78526e-301	4.0178e-301	-9.73639e-302	1.06918e-300	6.47088e-303	-7.57775e-302	1.75352e-301	2.57831e-300	-5.38107e-301	-5.49361e-301	-9.38454e-302	2.54411e-301	-6.84425e-301	-6.61978e-301	5.89322e-300	8.09356e-302	-2.27942e-301	-9.75451e-302	-1.91325e-300	2.09425e-299
-4.00833e-302	-1.18717e-301	2.87175e-302	-4.1553e-304	-1.17619e-301	1.74363e-301	5.42022e-302	-1.82934e-301	-2.84798e-301	4.41978e-302	-8.67037e-303	2.41288e-302	-1.93437e-302	-7.50622e-303	8.01552e-302	5.2042e-301	1.78647e-303	-7.80411e-303	1.19693e-302	-3.45198e-302	-3.60904e-301	-4.04128e-303	1.89795e-301	8.65099e-303	-3.48407e-303	3.39927e-302	-3.28801e-302	2.47491e-302	1.1079e-302	-1.92655e-301	2.62458e-300
-1.57493e-303	-1.36953e-303	9.17239e-304	-6.74829e-303	-1.13866e-302	2.7753e-304	-2.48902e-302	4.33323e-303	-1.76019e-303	8.37061e-303	-1.52913e-302	-6.90218e-303	-1.18762e-302	7.76455e-304	-5.57366e-303	7.63208e-303	-6.62168e-303	-2.44766e-303	8.67187e-303	7.80199e-304	-1.12044e-303	-2.79132e-303	-1.84169e-303	2.17134e-303	-1.0137e-302	1.24714e-302	-9.79844e-303	5.56635e-303	-3.19364e-303	1.17457e-302	1.89039e-301
6.9638e-304	-2.09124e-304	4.443e-304	-7.00605e-304	-5.63601e-304	1.5049e-304	1.64916e-303	-4.96335e-304	6.7782e-304	-1.95336e-303	2.28309e-304	4.86079e-304	-1.09564e-304	6.142e-305	1.99807e-304	-1.09865e-304	3.20871e-304	-1.79676e-304	8.45698e-305	-4.51692e-305	-6.18863e-304	-6.35385e-304	2.1523e-304	-5.43012e-304	9.58288e-304	1.27644e-303	-1.93874e-304	2.47806e-304	1.58221e-303	1.76684e-303	1.74044e-302
-1.85011e-304	3.42292e-306	-1.81583e-306	1.21241e-305	0	-9.90029e-306	3.42256e-305	6.12136e-305	-1.84508e-305	-5.41732e-306	-3.86843e-308	3.20334e-305	3.13252e-305	1.9375e-305	9.77476e-305	1.07341e-304	3.52334e-306	1.17906e-304	-2.79286e-305	-2.38233e-305	1.93753e-304	1.01925e-306	2.23577e-306	3.9876e-305	-5.80429e-307	8.96231e-305	5.44748e-306	-5.87769e-305	1.02324e-304	-2.75588e-307	1.28654e-303
-2.83311e-306	-2.22617e-305	-3.53343e-306	-1.06185e-306	-4.95895e-306	1.55625e-305	4.49661e-306	-4.63411e-306	-3.00719e-306	-3.63067e-308	-7.33756e-306	1.10089e-305	7.77085e-307	6.60354e-307	8.55844e-306	-4.14367e-306	-9.09656e-307	-5.77481e-306	-6.5856e-306	-1.05591e-305	6.38861e-307	3.79686e-305	2.18911e-306	1.23064e-306	-2.7169e-307	6.24624e-306	4.1259e-306	-9.45057e-307	-1.21308e-305	2.092e-305	2.05368e-304
1.14436e-307	-6.02198e-307	5.85206e-307	1.26197e-306	3.7704e-307	-1.1514e-306	-3.75664e-308	-6.16776e-307	-1.51835e-306	-1.35506e-307	-2.7129e-307	-1.37346e-307	-4.39626e-308	3.05677e-307	0	1.69329e-307	6.92715e-308	-6.28102e-307	1.39797e-307	2.11602e-306	-2.62892e-308	6.95594e-307	1.88503e-307	1.44414e-306	1.78634e-307	-1.15999e-306	-3.74816e-307	-5.4487e-307	-1.18954e-307	-1.9104e-307	1.52149e-305
0	4.00583e-308	-3.36813e-308	0	0	0	-4.03421e-308	-1.61444e-307	-2.39612e-307	0	0	-1.85503e-307	0	0	0	0	-5.81315e-308	3.19836e-307	0	0	0	-3.13804e-308	0	0	-6.97789e-308	0	-3.6321e-308	-1.04713e-307	-4.08678e-308	0	1.48414e-306
0	0	0	0	0	0	0	0	0	0	0	0	0	0	0	0	0	0	0	0	0	0	0	0	0	0	0	0	0	0	1.29361e-307
0	0	0	0	0	0	0	0	0	0	0	0	0	0	0	0	0	0	0	0	0	0	0	0	0	0	0	0	0	0	0
0	0	0	0	0	0	0	0	0	0	0	0	0	0	0	0	0	0	0	0	0	0	0	0	0	0	0	0	0	0	0
0	0	0	0	0	0	0	0	0	0	0	0	0	0	0	0	0	0	0	0	0	0	0	0	0	0	0	0	0	0	0
0	0	0	0	0	0	0	0	0	0	0	0	0	0	0	0	0	0	0	0	0	0	0	0	0	0	0	0	0	0	0
0	0	0	0	0	0	0	0	0	0	0	0	0	0	0	0	0	0	0	0	0	0	0	0	0	0	0	0	0	0	0
0	0	0	0	0	0	0	0	0	0	0	0	0	0	0	0	0	0	0	0	0	0	0	0	0	0	0	0	0	0	0
0	0	0	0	0	0	0	0	0	0	0	0	0	0	0	0	0	0	0	0	0	0	0	0	0	0	0	0	0	0	0
0	0	0	0	0	0	0	0	0	0	0	0	0	0	0	0	0	0	0	0	0	0	0	0	0	0	0	0	0	0	0
0	0	0	0	0	0	0	0	0	0	0	0	0	0	0	0	0	0	0	0	0	0	0	0	0	0	0	0	0	0	0
0	0	0	0	0	0	0	0	0	0	0	0	0	0	0	0	0	0	0	0	0	0	0	0	0	0	0	0	0	0	0
0	0	0	0	0	0	0	0	0	0	0	0	0	0	0	0	0	0	0	0	0	0	0	0	0	0	0	0	0	0	0
0	0	0	0	0	0	0	0	0	0	0	0	0	0	0	0	0	0	0	0	0	0	0	0	0	0	0	0	0	0	0
0	0	0	0	0	0	0	0	0	0	0	0	0	0	0	0	0	0	0	0	0	0	0	0	0	0	0	0	0	0	0
0	0	0	0	0	0	0	0	0	0	0	0	0	0	0	0	0	0	0	0	0	0	0	0	0	0	0	0	0	0	0
0	0	0	0	0	0	0	0	0	0	0	0	0	0	0	0	0	0	0	0	0	0	0	0	0	0	0	0	0	0	0
0	0	0	0	0	0	0	0	0	0	0	0	0	0	0	0	0	0	0	0	0	0	0	0	0	0	0	0	0	0	0
0	0	0	0	0	0	0	0	0	0	0	0	0	0	0	0	0	0	0	0	0	0	0	0	0	0	0	0	0	0	0
0	0	0	0	0	0	0	0	0	0	0	0	0	0	0	0	0	0	0	0	0	0	0	0	0	0	0	0	0	0	0
0	0	0	0	0	0	0	0	0	0	0	0	0	0	0	0	0	0	0	0	0	0	0	0	0	0	0	0	0	0	0
0	0	0	0	0	0	0	0	0	0	0	0	0	0	0	0	0	0	0	0	0	0	0	0	0	0	0	0	0	0	0
0	0	0	0	0	0	0	0	0	0	0	0	0	0	0	0	0	0	0	0	0	0	0	0	0	0	0	0	0	0	0
0	0	0	0	0	0	0	0	0	0	0	0	0	0	0	0	0	0	0	0	0	0	0	0	0	0	0	0	0	0	0
0	0	0	0	0	0	0	0	0	0	0	0	0	0	0	0	0	0	0	0	0	0	0	0	0	0	0	0	0	0	0
0	0	0	0	0	0	0	0	0	0	0	0	0	0	0	0	0	0	0	0	0	0	0	0	0	0	0	0	0	0	0
0	0	0	0	0	0	0	0	0	0	0	0	0	0	0	0	0	0	0	0	0	0	0	0	0	0	0	0	0	0	0
0	0	0	0	0	0	0	0	0	0	0	0	0	0	0	0	0	0	0	0	0	0	0	0	0	0	0	0	0	0	0
0	0	0	0	0	0	0	0	0	0	0	0	0	0	0	0	0	0	0	0	0	0	0	0	0	0	0	0	0	0	0
0	0	0	0	0	0	0	0	0	0	0	0	0	0	0	0	0	0	0	0	0	0	0	0	0	0	0	0	0	0	0
0	0	0	0	0	0	0	0	0	0	0	0	0	0	0	0	0	0	0	0	0	0	0	0	0	0	0	0	0	0	0
0	0	0	0	0	0	0	0	0	0	0	0	0	0	0	0	0	0	0	0	0	0	0	0	0	0	0	0	0	0	0
0	0	0	0	0	0	0	0	0	0	0	0	0	0	0	0	0	0	0	0	0	0	0	0	0	0	0	0	0	0	0
0	0	0	0	0	0	0	0	0	0	0	0	0	0	0	0	0	0	0	0	0	0	0	0	0	0	0	0	0	0	0
0	0	0	0	0	0	0	0	0	0	0	0	0	0	0	0	0	0	0	0	0	0	0	0	0	0	0	0	0	0	0
0	0	0	0	0	0	0	0	0	0	0	0	0	0	0	0	0	0	0	0	0	0	0	0	0	0	0	0	0	0	0
0	0	0	0	0	0	0	0	0	0	0	0	0	0	0	0	0	0	0	0	0	0	0	0	0	0	0	0	0	0	0
0	0	0	0	0	0	0	0	0	0	0	0	0	0	0	0	0	0	0	0	0	0	0	0	0	0	0	0	0	0	0
0	0	0	0	0	0	0	0	0	0	0	0	0	0	0	0	0	0	0	0	0	0	0	0	0	0	0	0	0	0	0
0	0	0	0	0	0	0	0	0	0	0	0	0	0	0	0	0	0	0	0	0	0	0	0	0	0	0	0	0	0	0
0	0	0	0	0	0	0	0	0	0	0	0	0	0	0	0	0	0	0	0	0	0	0	0	0	0	0	0	0	0	0
0	0	0	0	0	0	0	0	0	0	0	0	0	0	0	0	0	0	0	0	0	0	0	0	0	0	0	0	0	0	0
0	0	0	0	0	0	0	0	0	0	0	0	0	0	0	0	0	0	0	0	0	0	0	0	0	0	0	0	0	0	0
0	0	0	0	0	0	0	0	0	0	0	0	0	0	0	0	0	0	0	0	0	0	0	0	0	0	0	0	0	0	0
0	0	0	0	0	0	0	0	0	0	0	0	0	0	0	0	0	0	0	0	0	0	0	0	0	0	0	0	0	0	0
0	0	0	0	0	0	0	0	0	0	0	0	0	0	0	0	0	0	0	0	0	0	0	0	0	0	0	0	0	0	0
0	0	0	0	0	0	0	0	0	0	0	0	0	0	0	0	0	0	0	0	0	0	0	0	0	0	0	0	0	0	0
0	0	0	0	0	0	0	0	0	0	0	0	0	0	0	0	0	0	0	0	0	0	0	0	0	0	0	0	0	0	0
0	0	0	0	0	0	0	0	0	0	0	0	0	0	0	0	0	0	0	0	0	0	0	0	0	0	0	0	0	0	0
0	0	0	0	0	0	0	0	0	0	0	0	0	0	0	0	0	0	0	0	0	0	0	0	0	0	0	0	0	0	0
0	0	0	0	0	0	0	0	0	0	0	0	0	0	0	0	0	0	0	0	0	0	0	0	0	0	0	0	0	0	0
0	0	0	0	0	0	0	0	0	0	0	0	0	0	0	0	0	0	0	0	0	0	0	0	0	0	0	0	0	0	0
0	0	0	0	0	0	0	0	0	0	0	0	0	0	0	0	0	0	0	0	0	0	0	0	0	0	0	0	0	0	0
0	0	0	0	0	0	0	0	0	0	0	0	0	0	0	0	0	0	0	0	0	0	0	0	0	0	0	0	0	0	0
0	0	0	0	0	0	0	0	0	0	0	0	0	0	0	0	0	0	0	0	0	0	0	0	0	0	0	0	0	0	0
0	0	0	0	0	0	0	0	0	0	0	0	0	0	0	0	0	0	0	0	0	0	0	0	0	0	0	0	0	0	0
0	0	0	0	0	0	0	0	0	0	0	0	0	0	0	0	0	0	0	0	0	0	0	0	0	0	0	0	0	0	0
0	0	0	0	0	0	0	0	0	0	0	0	0	0	0	0	0	0	0	0	0	0	0	0	0	0	0	0	0	0	0
0	0	0	0	0	0	0	0	0	0	0	0	0	0	0	0	0	0	0	0	0	0	0	0	0	0	0	0	0	0	0
0	0	0	0	0	0	0	0	0	0	0	0	0	0	0	0	0	0	0	0	0	0	0	0	0	0	0	0	0	0	0
0	0	0	0	0	0	0	0	0	0	0	0	0	0	0	0	0	0	0	0	0	0	0	0	0	0	0	0	0	0	0
0	0	0	0	0	0	0	0	0	0	0	0	0	0	0	0	0	0	0	0	0	0	0	0	0	0	0	0	0	0	0
0	0	0	0	0	0	0	0	0	0	0	0	0	0	0	0	0	0	0	0	0	0	0	0	0	0	0	0	0	0	0
0	0	0	0	0	0	0	0	0	0	0	0	0	0	0	0	0	0	0	0	0	0	0	0	0	0	0	0	0	0	0
0	0	0	0	0	0	0	0	0	0	0	0	0	0	0	0	0	0	0	0	0	0	0	0	0	0	0	0	0	0	0
0	0	0	0	0	0	0	0	0	0	0	0	0	0	0	0	0	0	0	0	0	0	0	0	0	0	0	0	0	0	0
0	0	0	0	0	0	0	0	0	0	0	0	0	0	0	0	0	0	0	0	0	0	0	0	0	0	0	0	0	0	0
0	0	0	0	0	0	0	0	0	0	0	0	0	0	0	0	0	0	0	0	0	0	0	0	0	0	0	0	0	0	0
0	0	0	0	0	0	0	0	0	0	0	0	0	0	0	0	0	0	0	0	0	0	0	0	0	0	0	0	0	0	0
0	0	0	0	0	0	0	0	0	0	0	0	0	0	0	0	0	0	0	0	0	0	0	0	0	0	0	0	0	0	0
0	0	0	0	0	0	0	0	0	0	0	0	0	0	0	0	0	0	0	0	0	0	0	0	0	0	0	0	0	0	0
0	0	0	0	0	0	0	0	0	0	0	0	0	0	0	0	0	0	0	0	0	0	0	0	0	0	0	0	0	0	0
0	0	0	0	0	0	0	0	0	0	0	0	0	0	0	0	0	0	0	0	0	0	0	0	0	0	0	0	0	0	0
0	0	0	0	0	0	0	0	0	0	0	0	0	0	0	0	0	0	0	0	0	0	0	0	0	0	0	0	0	0	0
0	0	0	0	0	0	0	0	0	0	0	0	0	0	0	0	0	0	0	0	0	0	0	0	0	0	0	0	0	0	0
0	0	0	0	0	0	0	0	0	0	0	0	0	0	0	0	0	0	0	0	0	0	0	0	0	0	0	0	0	0	0
0	0	0	0	0	0	0	0	0	0	0	0	0	0	0	0	0	0	0	0	0	0	0	0	0	0	0	0	0	0	0
0	0	0	0	0	0	0	0	0	0	0	0	0	0	0	0	0	0	0	0	0	0	0	0	0	0	0	0	0	0	0
0	0	0	0	0	0	0	0	0	0	0	0	0	0	0	0	0	0	0	0	0	0	0	0	0	0	0	0	0	0	0
0	0	0	0	0	0	0	0	0	0	0	0	0	0	0	0	0	0	0	0	0	0	0	0	0	0	0	0	0	0	0
0	0	0	0	0	0	0	0	0	0	0	0	0	0	0	0	0	0	0	0	0	0	0	0	0	0	0	0	0	0	0
0	0	0	0	0	0	0	0	0	0	0	0	0	0	0	0	0	0	0	0	0	0	0	0	0	0	0	0	0	0	0
0	0	0	0	0	0	0	0	0	0	0	0	0	0	0	0	0	0	0	0	0	0	0	0	0	0	0	0	0	0	0
0	0	0	0	0	0	0	0	0	0	0	0	0	0	0	0	0	0	0	0	0	0	0	0	0	0	0	0	0	0	0
0	0	0	0	0	0	0	0	0	0	0	0	0	0	0	0	0	0	0	0	0	0	0	0	0	0	0	0	0	0	0
0	0	0	0	0	0	0	0	0	0	0	0	0	0	0	0	0	0	0	0	0	0	0	0	0	0	0	0	0	0	0
0	0	0	0	0	0	0	0	0	0	0	0	0	0	0	0	0	0	0	0	0	0	0	0	0	0	0	0	0	0	0
0	0	0	0	0	0	0	0	0	0	0	0	0	0	0	0	0	0	0	0	0	0	0	0	0	0	0	0	0	0	0
0	0	0	0	0	0	0	0	0	0	0	0	0	0	0	0	0	0	0	0	0	0	0	0	0	0	0	0	0	0	0
0	0	0	0	0	0	0	0	0	0	0	0	0	0	0	0	0	0	0	0	0	0	0	0	0	0	0	0	0	0	0
0	0	0	0	0	0	0	0	0	0	0	0	0	0	0	0	0	0	0	0	0	0	0	0	0	0	0	0	0	0	0
0	0	0	0	0	0	0	0	0	0	0	0	0	0	0	0	0	0	0	0	0	0	0	0	0	0	0	0	0	0	0
0	0	0	0	0	0	0	0	0	0	0	0	0	0	0	0	0	0	0	0	0	0	0	0	0	0	0	0	0	0	0
0	0	0	0	0	0	0	0	0	0	0	0	0	0	0	0	0	0	0	0	0	0	0	0	0	0	0	0	0	0	0
0	0	0	0	0	0	0	0	0	0	0	0	0	0	0	0	0	0	0	0	0	0	0	0	0	0	0	0	0	0	0
0	0	0	0	0	0	0	0	0	0	0	0	0	0	0	0	0	0	0	0	0	0	0	0	0	0	0	0	0	0	0
0	0	0	0	0	0	0	0	0	0	0	0	0	0	0	0	0	0	0	0	0	0	0	0	0	0	0	0	0	0	0
0	0	0	0	0	0	0	0	0	0	0	0	0	0	0	0	0	0	0	0	0	0	0	0	0	0	0	0	0	0	0
0	0	0	0	0	0	0	0	0	0	0	0	0	0	0	0	0	0	0	0	0	0	0	0	0	0	0	0	0	0	0
0	0	0	0	0	0	0	0	0	0	0	0	0	0	0	0	0	0	0	0	0	0	0	0	0	0	0	0	0	0	0
0	0	0	0	0	0	0	0	0	0	0	0	0	0	0	0	0	0	0	0	0	0	0	0	0	0	0	0	0	0	0
0	0	0	0	0	0	0	0	0	0	0	0	0	0	0	0	0	0	0	0	0	0	0	0	0	0	0	0	0	0	0
0	0	0	0	0	0	0	0	0	0	0	0	0	0	0	0	0	0	0	0	0	0	0	0	0	0	0	0	0	0	0
0	0	0	0	0	0	0	0	0	0	0	0	0	0	0	0	0	0	0	0	0	0	0	0	0	0	0	0	0	0	0
0	0	0	0	0	0	0	0	0	0	0	0	0	0	0	0	0	0	0	0	0	0	0	0	0	0	0	0	0	0	0
0	0	0	0	0	0	0	0	0	0	0	0	0	0	0	0	0	0	0	0	0	0	0	0	0	0	0	0	0	0	0
0	0	0	0	0	0	0	0	0	0	0	0	0	0	0	0	0	0	0	0	0	0	0	0	0	0	0	0	0	0	0
0	0	0	0	0	0	0	0	0	0	0	0	0	0	0	0	0	0	0	0	0	0	0	0	0	0	0	0	0	0	0
0	0	0	0	0	0	0	0	0	0	0	0	0	0	0	0	0	0	0	0	0	0	0	0	0	0	0	0	0	0	0
0	0	0	0	0	0	0	0	0	0	0	0	0	0	0	0	0	0	0	0	0	0	0	0	0	0	0	0	0	0	0
0	0	0	0	0	0	0	0	0	0	0	0	0	0	0	0	0	0	0	0	0	0	0	0	0	0	0	0	0	0	0
0	0	0	0	0	0	0	0	0	0	0	0	0	0	0	0	0	0	0	0	0	0	0	0	0	0	0	0	0	0	0
0	0	0	0	0	0	0	0	0	0	0	0	0	0	0	0	0	0	0	0	0	0	0	0	0	0	0	0	0	0	0
0	0	0	0	0	0	0	0	0	0	0	0	0	0	0	0	0	0	0	0	0	0	0	0	0	0	0	0	0	0	0
0	0	0	0	0	0	0	0	0	0	0	0	0	0	0	0	0	0	0	0	0	0	0	0	0	0	0	0	0	0	0
0	0	0	0	0	0	0	0	0	0	0	0	0	0	0	0	0	0	0	0	0	0	0	0	0	0	0	0	0	0	0
0	0	0	0	0	0	0	0	0	0	0	0	0	0	0	0	0	0	0	0	0	0	0	0	0	0	0	0	0	0	0
0	0	0	0	0	0	0	0	0	0	0	0	0	0	0	0	0	0	0	0	0	0	0	0	0	0	0	0	0	0	0
0	0	0	0	0	0	0	0	0	0	0	0	0	0	0	0	0	0	0	0	0	0	0	0	0	0	0	0	0	0	0
0	0	0	0	0	0	0	0	0	0	0	0	0	0	0	0	0	0	0	0	0	0	0	0	0	0	0	0	0	0	0
0	0	0	0	0	0	0	0	0	0	0	0	0	0	0	0	0	0	0	0	0	0	0	0	0	0	0	0	0	0	0
0	0	0	0	0	0	0	0	0	0	0	0	0	0	0	0	0	0	0	0	0	0	0	0	0	0	0	0	0	0	0
0	0	0	0	0	0	0	0	0	0	0	0	0	0	0	0	0	0	0	0	0	0	0	0	0	0	0	0	0	0	0
0	0	0	0	0	0	0	0	0	0	0	0	0	0	0	0	0	0	0	0	0	0	0	0	0	0	0	0	0	0	0
0	0	0	0	0	0	0	0	0	0	0	0	0	0	0	0	0	0	0	0	0	0	0	0	0	0	0	0	0	0	0
0	0	0	0	0	0	0	0	0	0	0	0	0	0	0	0	0	0	0	0	0	0	0	0	0	0	0	0	0	0	0
0	0	0	0	0	0	0	0	0	0	0	0	0	0	0	0	0	0	0	0	0	0	0	0	0	0	0	0	0	0	0
0	0	0	0	0	0	0	0	0	0	0	0	0	0	0	0	0	0	0	0	0	0	0	0	0	0	0	0	0	0	0
0	0	0	0	0	0	0	0	0	0	0	0	0	0	0	0	0	0	0	0	0	0	0	0	0	0	0	0	0	0	0
0	0	0	0	0	0	0	0	0	0	0	0	0	0	0	0	0	0	0	0	0	0	0	0	0	0	0	0	0	0	0
0	0	0	0	0	0	0	0	0	0	0	0	0	0	0	0	0	0	0	0	0	0	0	0	0	0	0	0	0	0	0
0	0	0	0	0	0	0	0	0	0	0	0	0	0	0	0	0	0	0	0	0	0	0	0	0	0	0	0	0	0	0
0	0	0	0	0	0	0	0	0	0	0	0	0	0	0	0	0	0	0	0	0	0	0	0	0	0	0	0	0	0	0
0	0	0	0	0	0	0	0	0	0	0	0	0	0	0	0	0	0	0	0	0	0	0	0	0	0	0	0	0	0	0
0	0	0	0	0	0	0	0	0	0	0	0	0	0	0	0	0	0	0	0	0	0	0	0	0	0	0	0	0	0	0
0	0	0	0	0	0	0	0	0	0	0	0	0	0	0	0	0	0	0	0	0	0	0	0	0	0	0	0	0	0	0
0	0	0	0	0	0	0	0	0	0	0	0	0	0	0	0	0	0	0	0	0	0	0	0	0	0	0	0	0	0	0
0	0	0	0	0	0	0	0	0	0	0	0	0	0	0	0	0	0	0	0	0	0	0	0	0	0	0	0	0	0	0
0	0	0	0	0	0	0	0	0	0	0	0	0	0	0	0	0	0	0	0	0	0	0	0	0	0	0	0	0	0	0
0	0	0	0	0	0	0	0	0	0	0	0	0	0	0	0	0	0	0	0	0	0	0	0	0	0	0	0	0	0	0
0	0	0	0	0	0	0	0	0	0	0	0	0	0	0	0	0	0	0	0	0	0	0	0	0	0	0	0	0	0	0
0	0	0	0	0	0	0	0	0	0	0	0	0	0	0	0	0	0	0	0	0	0	0	0	0	0	0	0	0	0	0
0	0	0	0	0	0	0	0	0	0	0	0	0	0	0	0	0	0	0	0	0	0	0	0	0	0	0	0	0	0	0
0	0	0	0	0	0	0	0	0	0	0	0	0	0	0	0	0	0	0	0	0	0	0	0	0	0	0	0	0	0	0
0	0	0	0	0	0	0	0	0	0	0	0	0	0	0	0	0	0	0	0	0	0	0	0	0	0	0	0	0	0	0
0	0	0	0	0	0	0	0	0	0	0	0	0	0	0	0	0	0	0	0	0	0	0	0	0	0	0	0	0	0	0
0	0	0	0	0	0	0	0	0	0	0	0	0	0	0	0	0	0	0	0	0	0	0	0	0	0	0	0	0	0	0
0	0	0	0	0	0	0	0	0	0	0	0	0	0	0	0	0	0	0	0	0	0	0	0	0	0	0	0	0	0	0
0	0	0	0	0	0	0	0	0	0	0	0	0	0	0	0	0	0	0	0	0	0	0	0	0	0	0	0	0	0	0
0	0	0	0	0	0	0	0	0	0	0	0	0	0	0	0	0	0	0	0	0	0	0	0	0	0	0	0	0	0	0
0	0	0	0	0	0	0	0	0	0	0	0	0	0	0	0	0	0	0	0	0	0	0	0	0	0	0	0	0	0	0
0	0	0	0	0	0	0	0	0	0	0	0	0	0	0	0	0	0	0	0	0	0	0	0	0	0	0	0	0	0	0
0	0	0	0	0	0	0	0	0	0	0	0	0	0	0	0	0	0	0	0	0	0	0	0	0	0	0	0	0	0	0
0	0	0	0	0	0	0	0	0	0	0	0	0	0	0	0	0	0	0	0	0	0	0	0	0	0	0	0	0	0	0
0	0	0	0	0	0	0	0	0	0	0	0	0	0	0	0	0	0	0	0	0	0	0	0	0	0	0	0	0	0	0
0	0	0	0	0	0	0	0	0	0	0	0	0	0	0	0	0	0	0	0	0	0	0	0	0	0	0	0	0	0	0
0	0	0	0	0	0	0	0	0	0	0	0	0	0	0	0	0	0	0	0	0	0	0	0	0	0	0	0	0	0	0
0	0	0	0	0	0	0	0	0	0	0	0	0	0	0	0	0	0	0	0	0	0	0	0	0	0	0	0	0	0	0
0	0	0	0	0	0	0	0	0	0	0	0	0	0	0	0	0	0	0	0	0	0	0	0	0	0	0	0	0	0	0
0	0	0	0	0	0	0	0	0	0	0	0	0	0	0	0	0	0	0	0	0	0	0	0	0	0	0	0	0	0	0
0	0	0	0	0	0	0	0	0	0	0	0	0	0	0	0	0	0	0	0	0	0	0	0	0	0	0	0	0	0	0
0	0	0	0	0	0	0	0	0	0	0	0	0	0	0	0	0	0	0	0	0	0	0	0	0	0	0	0	0	0	0
0	0	0	0	0	0	0	0	0	0	0	0	0	0	0	0	0	0	0	0	0	0	0	0	0	0	0	0	0	0	0
0	0	0	0	0	0	0	0	0	0	0	0	0	0	0	0	0	0	0	0	0	0	0	0	0	0	0	0	0	0	0
0	0	0	0	0	0	0	0	0	0	0	0	0	0	0	0	0	0	0	0	0	0	0	0	0	0	0	0	0	0	0
0	0	0	0	0	0	0	0	0	0	0	0	0	0	0	0	0	0	0	0	0	0	0	0	0	0	0	0	0	0	0
0	0	0	0	0	0	0	0	0	0	0	0	0	0	0	0	0	0	0	0	0	0	0	0	0	0	0	0	0	0	0
0	0	0	0	0	0	0	0	0	0	0	0	0	0	0	0	0	0	0	0	0	0	0	0	0	0	0	0	0	0	0
0	0	0	0	0	0	0	0	0	0	0	0	0	0	0	0	0	0	0	0	0	0	0	0	0	0	0	0	0	0	0
0	0	0	0	0	0	0	0	0	0	0	0	0	0	0	0	0	0	0	0	0	0	0	0	0	0	0	0	0	0	0
0	0	0	0	0	0	0	0	0	0	0	0	0	0	0	0	0	0	0	0	0	0	0	0	0	0	0	0	0	0	0
0	0	0	0	0	0	0	0	0	0	0	0	0	0	0	0	0	0	0	0	0	0	0	0	0	0	0	0	0	0	0
0	0	0	0	0	0	0	0	0	0	0	0	0	0	0	0	0	0	0	0	0	0	0	0	0	0	0	0	0	0	0
0	0	0	0	0	0	0	0	0	0	0	0	0	0	0	0	0	0	0	0	0	0	0	0	0	0	0	0	0	0	0
0	0	0	0	0	0	0	0	0	0	0	0	0	0	0	0	0	0	0	0	0	0	0	0	0	0	0	0	0	0	0
0	0	0	0	0	0	0	0	0	0	0	0	0	0	0	0	0	0	0	0	0	0	0	0	0	0	0	0	0	0	0
0	0	0	0	0	0	0	0	0	0	0	0	0	0	0	0	0	0	0	0	0	0	0	0	0	0	0	0	0	0	0
0	0	0	0	0	0	0	0	0	0	0	0	0	0	0	0	0	0	0	0	0	0	0	0	0	0	0	0	0	0	0
0	0	0	0	0	0	0	0	0	0	0	0	0	0	0	0	0	0	0	0	0	0	0	0	0	0	0	0	0	0	0
0	0	0	0	0	0	0	0	0	0	0	0	0	0	0	0	0	0	0	0	0	0	0	0	0	0	0	0	0	0	0
0	0	0	0	0	0	0	0	0	0	0	0	0	0	0	0	0	0	0	0	0	0	0	0	0	0	0	0	0	0	0
0	0	0	0	0	0	0	0	0	0	0	0	0	0	0	0	0	0	0	0	0	0	0	0	0	0	0	0	0	0	0
0	0	0	0	0	0	0	0	0	0	0	0	0	0	0	0	0	0	0	0	0	0	0	0	0	0	0	0	0	0	0
0	0	0	0	0	0	0	0	0	0	0	0	0	0	0	0	0	0	0	0	0	0	0	0	0	0	0	0	0	0	0
0	0	0	0	0	0	0	0	0	0	0	0	0	0	0	0	0	0	0	0	0	0	0	0	0	0	0	0	0	0	0
0	0	0	0	0	0	0	0	0	0	0	0	0	0	0	0	0	0	0	0	0	0	0	0	0	0	0	0	0	0	0
0	0	0	0	0	0	0	0	0	0	0	0	0	0	0	0	0	0	0	0	0	0	0	0	0	0	0	0	0	0	0
0	0	0	0	0	0	0	0	0	0	0	0	0	0	0	0	0	0	0	0	0	0	0	0	0	0	0	0	0	0	0
0	0	0	0	0	0	0	0	0	0	0	0	0	0	0	0	0	0	0	0	0	0	0	0	0	0	0	0	0	0	0
0	0	0	0	0	0	0	0	0	0	0	0	0	0	0	0	0	0	0	0	0	0	0	0	0	0	0	0	0	0	0
0	0	0	0	0	0	0	0	0	0	0	0	0	0	0	0	0	0	0	0	0	0	0	0	0	0	0	0	0	0	0
0	0	0	0	0	0	0	0	0	0	0	0	0	0	0	0	0	0	0	0	0	0	0	0	0	0	0	0	0	0	0
0	0	0	0	0	0	0	0	0	0	0	0	0	0	0	0	0	0	0	0	0	0	0	0	0	0	0	0	0	0	0
0	0	0	0	0	0	0	0	0	0	0	0	0	0	0	0	0	0	0	0	0	0	0	0	0	0	0	0	0	0	0
0	0	0	0	0	0	0	0	0	0	0	0	0	0	0	0	0	0	0	0	0	0	0	0	0	0	0	0	0	0	0
0	0	0	0	0	0	0	0	0	0	0	0	0	0	0	0	0	0	0	0	0	0	0	0	0	0	0	0	0	0	0
0	0	0	0	0	0	0	0	0	0	0	0	0	0	0	0	0	0	0	0	0	0	0	0	0	0	0	0	0	0	0
0	0	0	0	0	0	0	0	0	0	0	0	0	0	0	0	0	0	0	0	0	0	0	0	0	0	0	0	0	0	0
0	0	0	0	0	0	0	0	0	0	0	0	0	0	0	0	0	0	0	0	0	0	0	0	0	0	0	0	0	0	0
0	0	0	0	0	0	0	0	0	0	0	0	0	0	0	0	0	0	0	0	0	0	0	0	0	0	0	0	0	0	0
0	0	0	0	0	0	0	0	0	0	0	0	0	0	0	0	0	0	0	0	0	0	0	0	0	0	0	0	0	0	0
0	0	0	0	0	0	0	0	0	0	0	0	0	0	0	0	0	0	0	0	0	0	0	0	0	0	0	0	0	0	0
0	0	0	0	0	0	0	0	0	0	0	0	0	0	0	0	0	0	0	0	0	0	0	0	0	0	0	0	0	0	0
0	0	0	0	0	0	0	0	0	0	0	0	0	0	0	0	0	0	0	0	0	0	0	0	0	0	0	0	0	0	0
0	0	0	0	0	0	0	0	0	0	0	0	0	0	0	0	0	0	0	0	0	0	0	0	0	0	0	0	0	0	0
0	0	0	0	0	0	0	0	0	0	0	0	0	0	0	0	0	0	0	0	0	0	0	0	0	0	0	0	0	0	0
0	0	0	0	0	0	0	0	0	0	0	0	0	0	0	0	0	0	0	0	0	0	0	0	0	0	0	0	0	0	0
0	0	0	0	0	0	0	0	0	0	0	0	0	0	0	0	0	0	0	0	0	0	0	0	0	0	0	0	0	0	0
0	0	0	0	0	0	0	0	0	0	0	0	0	0	0	0	0	0	0	0	0	0	0	0	0	0	0	0	0	0	0
0	0	0	0	0	0	0	0	0	0	0	0	0	0	0	0	0	0	0	0	0	0	0	0	0	0	0	0	0	0	0
0	0	0	0	0	0	0	0	0	0	0	0	0	0	0	0	0	0	0	0	0	0	0	0	0	0	0	0	0	0	0
0	0	0	0	0	0	0	0	0	0	0	0	0	0	0	0	0	0	0	0	0	0	0	0	0	0	0	0	0	0	0
0	0	0	0	0	0	0	0	0	0	0	0	0	0	0	0	0	0	0	0	0	0	0	0	0	0	0	0	0	0	0
0	0	0	0	0	0	0	0	0	0	0	0	0	0	0	0	0	0	0	0	0	0	0	0	0	0	0	0	0	0	0
0	0	0	0	0	0	0	0	0	0	0	0	0	0	0	0	0	0	0	0	0	0	0	0	0	0	0	0	0	0	0
0	0	0	0	0	0	0	0	0	0	0	0	0	0	0	0	0	0	0	0	0	0	0	0	0	0	0	0	0	0	0
0	0	0	0	0	0	0	0	0	0	0	0	0	0	0	0	0	0	0	0	0	0	0	0	0	0	0	0	0	0	0
0	0	0	0	0	0	0	0	0	0	0	0	0	0	0	0	0	0	0	0	0	0	0	0	0	0	0	0	0	0	0
0	0	0	0	0	0	0	0	0	0	0	0	0	0	0	0	0	0	0	0	0	0	0	0	0	0	0	0	0	0	0
0	0	0	0	0	0	0	0	0	0	0	0	0	0	0	0	0	0	0	0	0	0	0	0	0	0	0	0	0	0	0
0	0	0	0	0	0	0	0	0	0	0	0	0	0	0	0	0	0	0	0	0	0	0	0	0	0	0	0	0	0	0
0	0	0	0	0	0	0	0	0	0	0	0	0	0	0	0	0	0	0	0	0	0	0	0	0	0	0	0	0	0	0
0	0	0	0	0	0	0	0	0	0	0	0	0	0	0	0	0	0	0	0	0	0	0	0	0	0	0	0	0	0	0
0	0	0	0	0	0	0	0	0	0	0	0	0	0	0	0	0	0	0	0	0	0	0	0	0	0	0	0	0	0	0
0	0	0	0	0	0	0	0	0	0	0	0	0	0	0	0	0	0	0	0	0	0	0	0	0	0	0	0	0	0	0
0	0	0	0	0	0	0	0	0	0	0	0	0	0	0	0	0	0	0	0	0	0	0	0	0	0	0	0	0	0	0
0	0	0	0	0	0	0	0	0	0	0	0	0	0	0	0	0	0	0	0	0	0	0	0	0	0	0	0	0	0	0
0	0	0	0	0	0	0	0	0	0	0	0	0	0	0	0	0	0	0	0	0	0	0	0	0	0	0	0	0	0	0
0	0	0	0	0	0	0	0	0	0	0	0	0	0	0	0	0	0	0	0	0	0	0	0	0	0	0	0	0	0	0
0	0	0	0	0	0	0	0	0	0	0	0	0	0	0	0	0	0	0	0	0	0	0	0	0	0	0	0	0	0	0
0	0	0	0	0	0	0	0	0	0	0	0	0	0	0	0	0	0	0	0	0	0	0	0	0	0	0	0	0	0	0
0	0	0	0	0	0	0	0	0	0	0	0	0	0	0	0	0	0	0	0	0	0	0	0	0	0	0	0	0	0	0
0	0	0	0	0	0	0	0	0	0	0	0	0	0	0	0	0	0	0	0	0	0	0	0	0	0	0	0	0	0	0
0	0	0	0	0	0	0	0	0	0	0	0	0	0	0	0	0	0	0	0	0	0	0	0	0	0	0	0	0	0	0
0	0	0	0	0	0	0	0	0	0	0	0	0	0	0	0	0	0	0	0	0	0	0	0	0	0	0	0	0	0	0
0	0	0	0	0	0	0	0	0	0	0	0	0	0	0	0	0	0	0	0	0	0	0	0	0	0	0	0	0	0	0
0	0	0	0	0	0	0	0	0	0	0	0	0	0	0	0	0	0	0	0	0	0	0	0	0	0	0	0	0	0	0
0	0	0	0	0	0	0	0	0	0	0	0	0	0	0	0	0	0	0	0	0	0	0	0	0	0	0	0	0	0	0
0	0	0	0	0	0	0	0	0	0	0	0	0	0	0	0	0	0	0	0	0	0	0	0	0	0	0	0	0	0	0
0	0	0	0	0	0	0	0	0	0	0	0	0	0	0	0	0	0	0	0	0	0	0	0	0	0	0	0	0	0	0
0	0	0	0	0	0	0	0	0	0	0	0	0	0	0	0	0	0	0	0	0	0	0	0	0	0	0	0	0	0	0
0	0	0	0	0	0	0	0	0	0	0	0	0	0	0	0	0	0	0	0	0	0	0	0	0	0	0	0	0	0	0
0	0	0	0	0	0	0	0	0	0	0	0	0	0	0	0	0	0	0	0	0	0	0	0	0	0	0	0	0	0	0
0	0	0	0	0	0	0	0	0	0	0	0	0	0	0	0	0	0	0	0	0	0	0	0	0	0	0	0	0	0	0
0	0	0	0	0	0	0	0	0	0	0	0	0	0	0	0	0	0	0	0	0	0	0	0	0	0	0	0	0	0	0
0	0	0	0	0	0	0	0	0	0	0	0	0	0	0	0	0	0	0	0	0	0	0	0	0	0	0	0	0	0	0
0	0	0	0	0	0	0	0	0	0	0	0	0	0	0	0	0	0	0	0	0	0	0	0	0	0	0	0	0	0	0
0	0	0	0	0	0	0	0	0	0	0	0	0	0	0	0	0	0	0	0	0	0	0	0	0	0	0	0	0	0	0
0	0	0	0	0	0	0	0	0	0	0	0	0	0	0	0	0	0	0	0	0	0	0	0	0	0	0	0	0	0	0
0	0	0	0	0	0	0	0	0	0	0	0	0	0	0	0	0	0	0	0	0	0	0	0	0	0	0	0	0	0	0
0	0	0	0	0	0	0	0	0	0	0	0	0	0	0	0	0	0	0	0	0	0	0	0	0	0	0	0	0	0	0
0	0	0	0	0	0	0	0	0	0	0	0	0	0	0	0	0	0	0	0	0	0	0	0	0	0	0	0	0	0	0
0	0	0	0	0	0	0	0	0	0	0	0	0	0	0	0	0	0	0	0	0	0	0	0	0	0	0	0	0	0	0
0	0	0	0	0	0	0	0	0	0	0	0	0	0	0	0	0	0	0	0	0	0	0	0	0	0	0	0	0	0	0
0	0	0	0	0	0	0	0	0	0	0	0	0	0	0	0	0	0	0	0	0	0	0	0	0	0	0	0	0	0	0
0	0	0	0	0	0	0	0	0	0	0	0	0	0	0	0	0	0	0	0	0	0	0	0	0	0	0	0	0	0	0
0	0	0	0	0	0	0	0	0	0	0	0	0	0	0	0	0	0	0	0	0	0	0	0	0	0	0	0	0	0	0
0	0	0	0	0	0	0	0	0	0	0	0	0	0	0	0	0	0	0	0	0	0	0	0	0	0	0	0	0	0	0
0	0	0	0	0	0	0	0	0	0	0	0	0	0	0	0	0	0	0	0	0	0	0	0	0	0	0	0	0	0	0
0	0	0	0	0	0	0	0	0	0	0	0	0	0	0	0	0	0	0	0	0	0	0	0	0	0	0	0	0	0	0
0	0	0	0	0	0	0	0	0	0	0	0	0	0	0	0	0	0	0	0	0	0	0	0	0	0	0	0	0	0	0
0	0	0	0	0	0	0	0	0	0	0	0	0	0	0	0	0	0	0	0	0	0	0	0	0	0	0	0	0	0	0
0	0	0	0	0	0	0	0	0	0	0	0	0	0	0	0	0	0	0	0	0	0	0	0	0	0	0	0	0	0	0
0	0	0	0	0	0	0	0	0	0	0	0	0	0	0	0	0	0	0	0	0	0	0	0	0	0	0	0	0	0	0
0	0	0	0	0	0	0	0	0	0	0	0	0	0	0	0	0	0	0	0	0	0	0	0	0	0	0	0	0	0	0
0	0	0	0	0	0	0	0	0	0	0	0	0	0	0	0	0	0	0	0	0	0	0	0	0	0	0	0	0	0	0
0	0	0	0	0	0	0	0	0	0	0	0	0	0	0	0	0	0	0	0	0	0	0	0	0	0	0	0	0	0	0
0	0	0	0	0	0	0	0	0	0	0	0	0	0	0	0	0	0	0	0	0	0	0	0	0	0	0	0	0	0	0
0	0	0	0	0	0	0	0	0	0	0	0	0	0	0	0	0	0	0	0	0	0	0	0	0	0	0	0	0	0	0
0	0	0	0	0	0	0	0	0	0	0	0	0	0	0	0	0	0	0	0	0	0	0	0	0	0	0	0	0	0	0
0	0	0	0	0	0	0	0	0	0	0	0	0	0	0	0	0	0	0	0	0	0	0	0	0	0	0	0	0	0	0
0	0	0	0	0	0	0	0	0	0	0	0	0	0	0	0	0	0	0	0	0	0	0	0	0	0	0	0	0	0	0
0	0	0	0	0	0	0	0	0	0	0	0	0	0	0	0	0	0	0	0	0	0	0	0	0	0	0	0	0	0	0
0	0	0	0	0	0	0	0	0	0	0	0	0	0	0	0	0	0	0	0	0	0	0	0	0	0	0	0	0	0	0
0	0	0	0	0	0	0	0	0	0	0	0	0	0	0	0	0	0	0	0	0	0	0	0	0	0	0	0	0	0	0
0	0	0	0	0	0	0	0	0	0	0	0	0	0	0	0	0	0	0	0	0	0	0	0	0	0	0	0	0	0	0
0	0	0	0	0	0	0	0	0	0	0	0	0	0	0	0	0	0	0	0	0	0	0	0	0	0	0	0	0	0	0
0	0	0	0	0	0	0	0	0	0	0	0	0	0	0	0	0	0	0	0	0	0	0	0	0	0	0	0	0	0	0
0	0	0	0	0	0	0	0	0	0	0	0	0	0	0	0	0	0	0	0	0	0	0	0	0	0	0	0	0	0	0
0	0	0	0	0	0	0	0	0	0	0	0	0	0	0	0	0	0	0	0	0	0	0	0	0	0	0	0	0	0	0
0	0	0	0	0	0	0	0	0	0	0	0	0	0	0	0	0	0	0	0	0	0	0	0	0	0	0	0	0	0	0
0	0	0	0	0	0	0	0	0	0	0	0	0	0	0	0	0	0	0	0	0	0	0	0	0	0	0	0	0	0	0
0	0	0	0	0	0	0	0	0	0	0	0	0	0	0	0	0	0	0	0	0	0	0	0	0	0	0	0	0	0	0
0	0	0	0	0	0	0	0	0	0	0	0	0	0	0	0	0	0	0	0	0	0	0	0	0	0	0	0	0	0	0
0	0	0	0	0	0	0	0	0	0	0	0	0	0	0	0	0	0	0	0	0	0	0	0	0	0	0	0	0	0	0
0	0	0	0	0	0	0	0	0	0	0	0	0	0	0	0	0	0	0	0	0	0	0	0	0	0	0	0	0	0	0
0	0	0	0	0	0	0	0	0	0	0	0	0	0	0	0	0	0	0	0	0	0	0	0	0	0	0	0	0	0	0
0	0	0	0	0	0	0	0	0	0	0	0	0	0	0	0	0	0	0	0	0	0	0	0	0	0	0	0	0	0	0
0	0	0	0	0	0	0	0	0	0	0	0	0	0	0	0	0	0	0	0	0	0	0	0	0	0	0	0	0	0	0
0	0	0	0	0	0	0	0	0	0	0	0	0	0	0	0	0	0	0	0	0	0	0	0	0	0	0	0	0	0	0
0	0	0	0	0	0	0	0	0	0	0	0	0	0	0	0	0	0	0	0	0	0	0	0	0	0	0	0	0	0	0
0	0	0	0	0	0	0	0	0	0	0	0	0	0	0	0	0	0	0	0	0	0	0	0	0	0	0	0	0	0	0
0	0	0	0	0	0	0	0	0	0	0	0	0	0	0	0	0	0	0	0	0	0	0	0	0	0	0	0	0	0	0
0	0	0	0	0	0	0	0	0	0	0	0	0	0	0	0	0	0	0	0	0	0	0	0	0	0	0	0	0	0	0
0	0	0	0	0	0	0	0	0	0	0	0	0	0	0	0	0	0	0	0	0	0	0	0	0	0	0	0	0	0	0
0	0	0	0	0	0	0	0	0	0	0	0	0	0	0	0	0	0	0	0	0	0	0	0	0	0	0	0	0	0	0
0	0	0	0	0	0	0	0	0	0	0	0	0	0	0	0	0	0	0	0	0	0	0	0	0	0	0	0	0	0	0
0	0	0	0	0	0	0	0	0	0	0	0	0	0	0	0	0	0	0	0	0	0	0	0	0	0	0	0	0	0	0
0	0	0	0	0	0	0	0	0	0	0	0	0	0	0	0	0	0	0	0	0	0	0	0	0	0	0	0	0	0	0
0	0	0	0	0	0	0	0	0	0	0	0	0	0	0	0	0	0	0	0	0	0	0	0	0	0	0	0	0	0	0
0	0	0	0	0	0	0	0	0	0	0	0	0	0	0	0	0	0	0	0	0	0	0	0	0	0	0	0	0	0	0
0	0	0	0	0	0	0	0	0	0	0	0	0	0	0	0	0	0	0	0	0	0	0	0	0	0	0	0	0	0	0
0	0	0	0	0	0	0	0	0	0	0	0	0	0	0	0	0	0	0	0	0	0	0	0	0	0	0	0	0	0	0
0	0	0	0	0	0	0	0	0	0	0	0	0	0	0	0	0	0	0	0	0	0	0	0	0	0	0	0	0	0	0
0	0	0	0	0	0	0	0	0	0	0	0	0	0	0	0	0	0	0	0	0	0	0	0	0	0	0	0	0	0	0
0	0	0	0	0	0	0	0	0	0	0	0	0	0	0	0	0	0	0	0	0	0	0	0	0	0	0	0	0	0	0
0	0	0	0	0	0	0	0	0	0	0	0	0	0	0	0	0	0	0	0	0	0	0	0	0	0	0	0	0	0	0
0	0	0	0	0	0	0	0	0	0	0	0	0	0	0	0	0	0	0	0	0	0	0	0	0	0	0	0	0	0	0
0	0	0	0	0	0	0	0	0	0	0	0	0	0	0	0	0	0	0	0	0	0	0	0	0	0	0	0	0	0	0
0	0	0	0	0	0	0	0	0	0	0	0	0	0	0	0	0	0	0	0	0	0	0	0	0	0	0	0	0	0	0
0	0	0	0	0	0	0	0	0	0	0	0	0	0	0	0	0	0	0	0	0	0	0	0	0	0	0	0	0	0	0
0	0	0	0	0	0	0	0	0	0	0	0	0	0	0	0	0	0	0	0	0	0	0	0	0	0	0	0	0	0	0
0	0	0	0	0	0	0	0	0	0	0	0	0	0	0	0	0	0	0	0	0	0	0	0	0	0	0	0	0	0	0
0	0	0	0	0	0	0	0	0	0	0	0	0	0	0	0	0	0	0	0	0	0	0	0	0	0	0	0	0	0	0
0	0	0	0	0	0	0	0	0	0	0	0	0	0	0	0	0	0	0	0	0	0	0	0	0	0	0	0	0	0	0
0	0	0	0	0	0	0	0	0	0	0	0	0	0	0	0	0	0	0	0	0	0	0	0	0	0	0	0	0	0	0
0	0	0	0	0	0	0	0	0	0	0	0	0	0	0	0	0	0	0	0	0	0	0	0	0	0	0	0	0	0	0
0	0	0	0	0	0	0	0	0	0	0	0	0	0	0	0	0	0	0	0	0	0	0	0	0	0	0	0	0	0	0
0	0	0	0	0	0	0	0	0	0	0	0	0	0	0	0	0	0	0	0	0	0	0	0	0	0	0	0	0	0	0
0	0	0	0	0	0	0	0	0	0	0	0	0	0	0	0	0	0	0	0	0	0	0	0	0	0	0	0	0	0	0
0	0	0	0	0	0	0	0	0	0	0	0	0	0	0	0	0	0	0	0	0	0	0	0	0	0	0	0	0	0	0
0	0	0	0	0	0	0	0	0	0	0	0	0	0	0	0	0	0	0	0	0	0	0	0	0	0	0	0	0	0	0
0	0	0	0	0	0	0	0	0	0	0	0	0	0	0	0	0	0	0	0	0	0	0	0	0	0	0	0	0	0	0
0	0	0	0	0	0	0	0	0	0	0	0	0	0	0	0	0	0	0	0	0	0	0	0	0	0	0	0	0	0	0
0	0	0	0	0	0	0	0	0	0	0	0	0	0	0	0	0	0	0	0	0	0	0	0	0	0	0	0	0	0	0
0	0	0	0	0	0	0	0	0	0	0	0	0	0	0	0	0	0	0	0	0	0	0	0	0	0	0	0	0	0	0
0	0	0	0	0	0	0	0	0	0	0	0	0	0	0	0	0	0	0	0	0	0	0	0	0	0	0	0	0	0	0
0	0	0	0	0	0	0	0	0	0	0	0	0	0	0	0	0	0	0	0	0	0	0	0	0	0	0	0	0	0	0
0	0	0	0	0	0	0	0	0	0	0	0	0	0	0	0	0	0	0	0	0	0	0	0	0	0	0	0	0	0	0
0	0	0	0	0	0	0	0	0	0	0	0	0	0	0	0	0	0	0	0	0	0	0	0	0	0	0	0	0	0	0
0	0	0	0	0	0	0	0	0	0	0	0	0	0	0	0	0	0	0	0	0	0	0	0	0	0	0	0	0	0	0
0	0	0	0	0	0	0	0	0	0	0	0	0	0	0	0	0	0	0	0	0	0	0	0	0	0	0	0	0	0	0
0	0	0	0	0	0	0	0	0	0	0	0	0	0	0	0	0	0	0	0	0	0	0	0	0	0	0	0	0	0	0
0	0	0	0	0	0	0	0	0	0	0	0	0	0	0	0	0	0	0	0	0	0	0	0	0	0	0	0	0	0	0
0	0	0	0	0	0	0	0	0	0	0	0	0	0	0	0	0	0	0	0	0	0	0	0	0	0	0	0	0	0	0
0	0	0	0	0	0	0	0	0	0	0	0	0	0	0	0	0	0	0	0	0	0	0	0	0	0	0	0	0	0	0
0	0	0	0	0	0	0	0	0	0	0	0	0	0	0	0	0	0	0	0	0	0	0	0	0	0	0	0	0	0	0
0	0	0	0	0	0	0	0	0	0	0	0	0	0	0	0	0	0	0	0	0	0	0	0	0	0	0	0	0	0	0
0	0	0	0	0	0	0	0	0	0	0	0	0	0	0	0	0	0	0	0	0	0	0	0	0	0	0	0	0	0	0
0	0	0	0	0	0	0	0	0	0	0	0	0	0	0	0	0	0	0	0	0	0	0	0	0	0	0	0	0	0	0
0	0	0	0	0	0	0	0	0	0	0	0	0	0	0	0	0	0	0	0	0	0	0	0	0	0	0	0	0	0	0
0	0	0	0	0	0	0	0	0	0	0	0	0	0	0	0	0	0	0	0	0	0	0	0	0	0	0	0	0	0	0
0	0	0	0	0	0	0	0	0	0	0	0	0	0	0	0	0	0	0	0	0	0	0	0	0	0	0	0	0	0	0
0	0	0	0	0	0	0	0	0	0	0	0	0	0	0	0	0	0	0	0	0	0	0	0	0	0	0	0	0	0	0
0	0	0	0	0	0	0	0	0	0	0	0	0	0	0	0	0	0	0	0	0	0	0	0	0	0	0	0	0	0	0
0	0	0	0	0	0	0	0	0	0	0	0	0	0	0	0	0	0	0	0	0	0	0	0	0	0	0	0	0	0	0
0	0	0	0	0	0	0	0	0	0	0	0	0	0	0	0	0	0	0	0	0	0	0	0	0	0	0	0	0	0	0
0	0	0	0	0	0	0	0	0	0	0	0	0	0	0	0	0	0	0	0	0	0	0	0	0	0	0	0	0	0	0
0	0	0	0	0	0	0	0	0	0	0	0	0	0	0	0	0	0	0	0	0	0	0	0	0	0	0	0	0	0	0
0	0	0	0	0	0	0	0	0	0	0	0	0	0	0	0	0	0	0	0	0	0	0	0	0	0	0	0	0	0	0
0	0	0	0	0	0	0	0	0	0	0	0	0	0	0	0	0	0	0	0	0	0	0	0	0	0	0	0	0	0	0
0	0	0	0	0	0	0	0	0	0	0	0	0	0	0	0	0	0	0	0	0	0	0	0	0	0	0	0	0	0	0
0	0	0	0	0	0	0	0	0	0	0	0	0	0	0	0	0	0	0	0	0	0	0	0	0	0	0	0	0	0	0
0	0	0	0	0	0	0	0	0	0	0	0	0	0	0	0	0	0	0	0	0	0	0	0	0	0	0	0	0	0	0
0	0	0	0	0	0	0	0	0	0	0	0	0	0	0	0	0	0	0	0	0	0	0	0	0	0	0	0	0	0	0
0	0	0	0	0	0	0	0	0	0	0	0	0	0	0	0	0	0	0	0	0	0	0	0	0	0	0	0	0	0	0
0	0	0	0	0	0	0	0	0	0	0	0	0	0	0	0	0	0	0	0	0	0	0	0	0	0	0	0	0	0	0
0	0	0	0	0	0	0	0	0	0	0	0	0	0	0	0	0	0	0	0	0	0	0	0	0	0	0	0	0	0	0
0	0	0	0	0	0	0	0	0	0	0	0	0	0	0	0	0	0	0	0	0	0	0	0	0	0	0	0	0	0	0
0	0	0	0	0	0	0	0	0	0	0	0	0	0	0	0	0	0	0	0	0	0	0	0	0	0	0	0	0	0	0
0	0	0	0	0	0	0	0	0	0	0	0	0	0	0	0	0	0	0	0	0	0	0	0	0	0	0	0	0	0	0
0	0	0	0	0	0	0	0	0	0	0	0	0	0	0	0	0	0	0	0	0	0	0	0	0	0	0	0	0	0	0
0	0	0	0	0	0	0	0	0	0	0	0	0	0	0	0	0	0	0	0	0	0	0	0	0	0	0	0	0	0	0
0	0	0	0	0	0	0	0	0	0	0	0	0	0	0	0	0	0	0	0	0	0	0	0	0	0	0	0	0	0	0
0	0	0	0	0	0	0	0	0	0	0	0	0	0	0	0	0	0	0	0	0	0	0	0	0	0	0	0	0	0	0
0	0	0	0	0	0	0	0	0	0	0	0	0	0	0	0	0	0	0	0	0	0	0	0	0	0	0	0	0	0	0
0	0	0	0	0	0	0	0	0	0	0	0	0	0	0	0	0	0	0	0	0	0	0	0	0	0	0	0	0	0	0
0	0	0	0	0	0	0	0	0	0	0	0	0	0	0	0	0	0	0	0	0	0	0	0	0	0	0	0	0	0	0
0	0	0	0	0	0	0	0	0	0	0	0	0	0	0	0	0	0	0	0	0	0	0	0	0	0	0	0	0	0	0
0	0	0	0	0	0	0	0	0	0	0	0	0	0	0	0	0	0	0	0	0	0	0	0	0	0	0	0	0	0	0
0	0	0	0	0	0	0	0	0	0	0	0	0	0	0	0	0	0	0	0	0	0	0	0	0	0	0	0	0	0	0
0	0	0	0	0	0	0	0	0	0	0	0	0	0	0	0	0	0	0	0	0	0	0	0	0	0	0	0	0	0	0
0	0	0	0	0	0	0	0	0	0	0	0	0	0	0	0	0	0	0	0	0	0	0	0	0	0	0	0	0	0	0
0	0	0	0	0	0	0	0	0	0	0	0	0	0	0	0	0	0	0	0	0	0	0	0	0	0	0	0	0	0	0
0	0	0	0	0	0	0	0	0	0	0	0	0	0	0	0	0	0	0	0	0	0	0	0	0	0	0	0	0	0	0
0	0	0	0	0	0	0	0	0	0	0	0	0	0	0	0	0	0	0	0	0	0	0	0	0	0	0	0	0	0	0
0	0	0	0	0	0	0	0	0	0	0	0	0	0	0	0	0	0	0	0	0	0	0	0	0	0	0	0	0	0	0
0	0	0	0	0	0	0	0	0	0	0	0	0	0	0	0	0	0	0	0	0	0	0	0	0	0	0	0	0	0	0
0	0	0	0	0	0	0	0	0	0	0	0	0	0	0	0	0	0	0	0	0	0	0	0	0	0	0	0	0	0	0
0	0	0	0	0	0	0	0	0	0	0	0	0	0	0	0	0	0	0	0	0	0	0	0	0	0	0	0	0	0	0
0	0	0	0	0	0	0	0	0	0	0	0	0	0	0	0	0	0	0	0	0	0	0	0	0	0	0	0	0	0	0
0	0	0	0	0	0	0	0	0	0	0	0	0	0	0	0	0	0	0	0	0	0	0	0	0	0	0	0	0	0	0
0	0	0	0	0	0	0	0	0	0	0	0	0	0	0	0	0	0	0	0	0	0	0	0	0	0	0	0	0	0	0
0	0	0	0	0	0	0	0	0	0	0	0	0	0	0	0	0	0	0	0	0	0	0	0	0	0	0	0	0	0	0
0	0	0	0	0	0	0	0	0	0	0	0	0	0	0	0	0	0	0	0	0	0	0	0	0	0	0	0	0	0	0
0	0	0	0	0	0	0	0	0	0	0	0	0	0	0	0	0	0	0	0	0	0	0	0	0	0	0	0	0	0	0
0	0	0	0	0	0	0	0	0	0	0	0	0	0	0	0	0	0	0	0	0	0	0	0	0	0	0	0	0	0	0
0	0	0	0	0	0	0	0	0	0	0	0	0	0	0	0	0	0	0	0	0	0	0	0	0	0	0	0	0	0	0
0	0	0	0	0	0	0	0	0	0	0	0	0	0	0	0	0	0	0	0	0	0	0	0	0	0	0	0	0	0	0
0	0	0	0	0	0	0	0	0	0	0	0	0	0	0	0	0	0	0	0	0	0	0	0	0	0	0	0	0	0	0
0	0	0	0	0	0	0	0	0	0	0	0	0	0	0	0	0	0	0	0	0	0	0	0	0	0	0	0	0	0	0
0	0	0	0	0	0	0	0	0	0	0	0	0	0	0	0	0	0	0	0	0	0	0	0	0	0	0	0	0	0	0
0	0	0	0	0	0	0	0	0	0	0	0	0	0	0	0	0	0	0	0	0	0	0	0	0	0	0	0	0	0	0
0	0	0	0	0	0	0	0	0	0	0	0	0	0	0	0	0	0	0	0	0	0	0	0	0	0	0	0	0	0	0
0	0	0	0	0	0	0	0	0	0	0	0	0	0	0	0	0	0	0	0	0	0	0	0	0	0	0	0	0	0	0
0	0	0	0	0	0	0	0	0	0	0	0	0	0	0	0	0	0	0	0	0	0	0	0	0	0	0	0	0	0	0
0	0	0	0	0	0	0	0	0	0	0	0	0	0	0	0	0	0	0	0	0	0	0	0	0	0	0	0	0	0	0
0	0	0	0	0	0	0	0	0	0	0	0	0	0	0	0	0	0	0	0	0	0	0	0	0	0	0	0	0	0	0
0	0	0	0	0	0	0	0	0	0	0	0	0	0	0	0	0	0	0	0	0	0	0	0	0	0	0	0	0	0	0
0	0	0	0	0	0	0	0	0	0	0	0	0	0	0	0	0	0	0	0	0	0	0	0	0	0	0	0	0	0	0
0	0	0	0	0	0	0	0	0	0	0	0	0	0	0	0	0	0	0	0	0	0	0	0	0	0	0	0	0	0	0
0	0	0	0	0	0	0	0	0	0	0	0	0	0	0	0	0	0	0	0	0	0	0	0	0	0	0	0	0	0	0
0	0	0	0	0	0	0	0	0	0	0	0	0	0	0	0	0	0	0	0	0	0	0	0	0	0	0	0	0	0	0
0	0	0	0	0	0	0	0	0	0	0	0	0	0	0	0	0	0	0	0	0	0	0	0	0	0	0	0	0	0	0
0	0	0	0	0	0	0	0	0	0	0	0	0	0	0	0	0	0	0	0	0	0	0	0	0	0	0	0	0	0	0
0	0	0	0	0	0	0	0	0	0	0	0	0	0	0	0	0	0	0	0	0	0	0	0	0	0	0	0	0	0	0
0	0	0	0	0	0	0	0	0	0	0	0	0	0	0	0	0	0	0	0	0	0	0	0	0	0	0	0	0	0	0
0	0	0	0	0	0	0	0	0	0	0	0	0	0	0	0	0	0	0	0	0	0	0	0	0	0	0	0	0	0	0
0	0	0	0	0	0	0	0	0	0	0	0	0	0	0	0	0	0	0	0	0	0	0	0	0	0	0	0	0	0	0
0	0	0	0	0	0	0	0	0	0	0	0	0	0	0	0	0	0	0	0	0	0	0	0	0	0	0	0	0	0	0
0	0	0	0	0	0	0	0	0	0	0	0	0	0	0	0	0	0	0	0	0	0	0	0	0	0	0	0	0	0	0
0	0	0	0	0	0	0	0	0	0	0	0	0	0	0	0	0	0	0	0	0	0	0	0	0	0	0	0	0	0	0
0	0	0	0	0	0	0	0	0	0	0	0	0	0	0	0	0	0	0	0	0	0	0	0	0	0	0	0	0	0	0
0	0	0	0	0	0	0	0	0	0	0	0	0	0	0	0	0	0	0	0	0	0	0	0	0	0	0	0	0	0	0
0	0	0	0	0	0	0	0	0	0	0	0	0	0	0	0	0	0	0	0	0	0	0	0	0	0	0	0	0	0	0
0	0	0	0	0	0	0	0	0	0	0	0	0	0	0	0	0	0	0	0	0	0	0	0	0	0	0	0	0	0	0
0	0	0	0	0	0	0	0	0	0	0	0	0	0	0	0	0	0	0	0	0	0	0	0	0	0	0	0	0	0	0
0	0	0	0	0	0	0	0	0	0	0	0	0	0	0	0	0	0	0	0	0	0	0	0	0	0	0	0	0	0	0
0	0	0	0	0	0	0	0	0	0	0	0	0	0	0	0	0	0	0	0	0	0	0	0	0	0	0	0	0	0	0
0	0	0	0	0	0	0	0	0	0	0	0	0	0	0	0	0	0	0	0	0	0	0	0	0	0	0	0	0	0	0
0	0	0	0	0	0	0	0	0	0	0	0	0	0	0	0	0	0	0	0	0	0	0	0	0	0	0	0	0	0	0
0	0	0	0	0	0	0	0	0	0	0	0	0	0	0	0	0	0	0	0	0	0	0	0	0	0	0	0	0	0	0
0	0	0	0	0	0	0	0	0	0	0	0	0	0	0	0	0	0	0	0	0	0	0	0	0	0	0	0	0	0	0
0	0	0	0	0	0	0	0	0	0	0	0	0	0	0	0	0	0	0	0	0	0	0	0	0	0	0	0	0	0	0
0	0	0	0	0	0	0	0	0	0	0	0	0	0	0	0	0	0	0	0	0	0	0	0	0	0	0	0	0	0	0
0	0	0	0	0	0	0	0	0	0	0	0	0	0	0	0	0	0	0	0	0	0	0	0	0	0	0	0	0	0	0
0	0	0	0	0	0	0	0	0	0	0	0	0	0	0	0	0	0	0	0	0	0	0	0	0	0	0	0	0	0	0
0	0	0	0	0	0	0	0	0	0	0	0	0	0	0	0	0	0	0	0	0	0	0	0	0	0	0	0	0	0	0
0	0	0	0	0	0	0	0	0	0	0	0	0	0	0	0	0	0	0	0	0	0	0	0	0	0	0	0	0	0	0
0	0	0	0	0	0	0	0	0	0	0	0	0	0	0	0	0	0	0	0	0	0	0	0	0	0	0	0	0	0	0
0	0	0	0	0	0	0	0	0	0	0	0	0	0	0	0	0	0	0	0	0	0	0	0	0	0	0	0	0	0	0
0	0	0	0	0	0	0	0	0	0	0	0	0	0	0	0	0	0	0	0	0	0	0	0	0	0	0	0	0	0	0
0	0	0	0	0	0	0	0	0	0	0	0	0	0	0	0	0	0	0	0	0	0	0	0	0	0	0	0	0	0	0
0	0	0	0	0	0	0	0	0	0	0	0	0	0	0	0	0	0	0	0	0	0	0	0	0	0	0	0	0	0	0
0	0	0	0	0	0	0	0	0	0	0	0	0	0	0	0	0	0	0	0	0	0	0	0	0	0	0	0	0	0	0
0	0	0	0	0	0	0	0	0	0	0	0	0	0	0	0	0	0	0	0	0	0	0	0	0	0	0	0	0	0	0
0	0	0	0	0	0	0	0	0	0	0	0	0	0	0	0	0	0	0	0	0	0	0	0	0	0	0	0	0	0	0
0	0	0	0	0	0	0	0	0	0	0	0	0	0	0	0	0	0	0	0	0	0	0	0	0	0	0	0	0	0	0
0	0	0	0	0	0	0	0	0	0	0	0	0	0	0	0	0	0	0	0	0	0	0	0	0	0	0	0	0	0	0
0	0	0	0	0	0	0	0	0	0	0	0	0	0	0	0	0	0	0	0	0	0	0	0	0	0	0	0	0	0	0
0	0	0	0	0	0	0	0	0	0	0	0	0	0	0	0	0	0	0	0	0	0	0	0	0	0	0	0	0	0	0
0	0	0	0	0	0	0	0	0	0	0	0	0	0	0	0	0	0	0	0	0	0	0	0	0	0	0	0	0	0	0
0	0	0	0	0	0	0	0	0	0	0	0	0	0	0	0	0	0	0	0	0	0	0	0	0	0	0	0	0	0	0
0	0	0	0	0	0	0	0	0	0	0	0	0	0	0	0	0	0	0	0	0	0	0	0	0	0	0	0	0	0	0
0	0	0	0	0	0	0	0	0	0	0	0	0	0	0	0	0	0	0	0	0	0	0	0	0	0	0	0	0	0	0
0	0	0	0	0	0	0	0	0	0	0	0	0	0	0	0	0	0	0	0	0	0	0	0	0	0	0	0	0	0	0
0	0	0	0	0	0	0	0	0	0	0	0	0	0	0	0	0	0	0	0	0	0	0	0	0	0	0	0	0	0	0
0	0	0	0	0	0	0	0	0	0	0	0	0	0	0	0	0	0	0	0	0	0	0	0	0	0	0	0	0	0	0
0	0	0	0	0	0	0	0	0	0	0	0	0	0	0	0	0	0	0	0	0	0	0	0	0	0	0	0	0	0	0
0	0	0	0	0	0	0	0	0	0	0	0	0	0	0	0	0	0	0	0	0	0	0	0	0	0	0	0	0	0	0
0	0	0	0	0	0	0	0	0	0	0	0	0	0	0	0	0	0	0	0	0	0	0	0	0	0	0	0	0	0	0
0	0	0	0	0	0	0	0	0	0	0	0	0	0	0	0	0	0	0	0	0	0	0	0	0	0	0	0	0	0	0
0	0	0	0	0	0	0	0	0	0	0	0	0	0	0	0	0	0	0	0	0	0	0	0	0	0	0	0	0	0	0
0	0	0	0	0	0	0	0	0	0	0	0	0	0	0	0	0	0	0	0	0	0	0	0	0	0	0	0	0	0	0
0	0	0	0	0	0	0	0	0	0	0	0	0	0	0	0	0	0	0	0	0	0	0	0	0	0	0	0	0	0	0
0	0	0	0	0	0	0	0	0	0	0	0	0	0	0	0	0	0	0	0	0	0	0	0	0	0	0	0	0	0	0
0	0	0	0	0	0	0	0	0	0	0	0	0	0	0	0	0	0	0	0	0	0	0	0	0	0	0	0	0	0	0
0	0	0	0	0	0	0	0	0	0	0	0	0	0	0	0	0	0	0	0	0	0	0	0	0	0	0	0	0	0	0
0	0	0	0	0	0	0	0	0	0	0	0	0	0	0	0	0	0	0	0	0	0	0	0	0	0	0	0	0	0	0
0	0	0	0	0	0	0	0	0	0	0	0	0	0	0	0	0	0	0	0	0	0	0	0	0	0	0	0	0	0	0
0	0	0	0	0	0	0	0	0	0	0	0	0	0	0	0	0	0	0	0	0	0	0	0	0	0	0	0	0	0	0
0	0	0	0	0	0	0	0	0	0	0	0	0	0	0	0	0	0	0	0	0	0	0	0	0	0	0	0	0	0	0
0	0	0	0	0	0	0	0	0	0	0	0	0	0	0	0	0	0	0	0	0	0	0	0	0	0	0	0	0	0	0
0	0	0	0	0	0	0	0	0	0	0	0	0	0	0	0	0	0	0	0	0	0	0	0	0	0	0	0	0	0	0
0	0	0	0	0	0	0	0	0	0	0	0	0	0	0	0	0	0	0	0	0	0	0	0	0	0	0	0	0	0	0
0	0	0	0	0	0	0	0	0	0	0	0	0	0	0	0	0	0	0	0	0	0	0	0	0	0	0	0	0	0	0
0	0	0	0	0	0	0	0	0	0	0	0	0	0	0	0	0	0	0	0	0	0	0	0	0	0	0	0	0	0	0
0	0	0	0	0	0	0	0	0	0	0	0	0	0	0	0	0	0	0	0	0	0	0	0	0	0	0	0	0	0	0
0	0	0	0	0	0	0	0	0	0	0	0	0	0	0	0	0	0	0	0	0	0	0	0	0	0	0	0	0	0	0
0	0	0	0	0	0	0	0	0	0	0	0	0	0	0	0	0	0	0	0	0	0	0	0	0	0	0	0	0	0	0
0	0	0	0	0	0	0	0	0	0	0	0	0	0	0	0	0	0	0	0	0	0	0	0	0	0	0	0	0	0	0
0	0	0	0	0	0	0	0	0	0	0	0	0	0	0	0	0	0	0	0	0	0	0	0	0	0	0	0	0	0	0
0	0	0	0	0	0	0	0	0	0	0	0	0	0	0	0	0	0	0	0	0	0	0	0	0	0	0	0	0	0	0
0	0	0	0	0	0	0	0	0	0	0	0	0	0	0	0	0	0	0	0	0	0	0	0	0	0	0	0	0	0	0
0	0	0	0	0	0	0	0	0	0	0	0	0	0	0	0	0	0	0	0	0	0	0	0	0	0	0	0	0	0	0
0	0	0	0	0	0	0	0	0	0	0	0	0	0	0	0	0	0	0	0	0	0	0	0	0	0	0	0	0	0	0
0	0	0	0	0	0	0	0	0	0	0	0	0	0	0	0	0	0	0	0	0	0	0	0	0	0	0	0	0	0	0
0	0	0	0	0	0	0	0	0	0	0	0	0	0	0	0	0	0	0	0	0	0	0	0	0	0	0	0	0	0	0
0	0	0	0	0	0	0	0	0	0	0	0	0	0	0	0	0	0	0	0	0	0	0	0	0	0	0	0	0	0	0
0	0	0	0	0	0	0	0	0	0	0	0	0	0	0	0	0	0	0	0	0	0	0	0	0	0	0	0	0	0	0
0	0	0	0	0	0	0	0	0	0	0	0	0	0	0	0	0	0	0	0	0	0	0	0	0	0	0	0	0	0	0
0	0	0	0	0	0	0	0	0	0	0	0	0	0	0	0	0	0	0	0	0	0	0	0	0	0	0	0	0	0	0
0	0	0	0	0	0	0	0	0	0	0	0	0	0	0	0	0	0	0	0	0	0	0	0	0	0	0	0	0	0	0
0	0	0	0	0	0	0	0	0	0	0	0	0	0	0	0	0	0	0	0	0	0	0	0	0	0	0	0	0	0	0
0	0	0	0	0	0	0	0	0	0	0	0	0	0	0	0	0	0	0	0	0	0	0	0	0	0	0	0	0	0	0
0	0	0	0	0	0	0	0	0	0	0	0	0	0	0	0	0	0	0	0	0	0	0	0	0	0	0	0	0	0	0
0	0	0	0	0	0	0	0	0	0	0	0	0	0	0	0	0	0	0	0	0	0	0	0	0	0	0	0	0	0	0
0	0	0	0	0	0	0	0	0	0	0	0	0	0	0	0	0	0	0	0	0	0	0	0	0	0	0	0	0	0	0
0	0	0	0	0	0	0	0	0	0	0	0	0	0	0	0	0	0	0	0	0	0	0	0	0	0	0	0	0	0	0
0	0	0	0	0	0	0	0	0	0	0	0	0	0	0	0	0	0	0	0	0	0	0	0	0	0	0	0	0	0	0
0	0	0	0	0	0	0	0	0	0	0	0	0	0	0	0	0	0	0	0	0	0	0	0	0	0	0	0	0	0	0
0	0	0	0	0	0	0	0	0	0	0	0	0	0	0	0	0	0	0	0	0	0	0	0	0	0	0	0	0	0	0
0	0	0	0	0	0	0	0	0	0	0	0	0	0	0	0	0	0	0	0	0	0	0	0	0	0	0	0	0	0	0
0	0	0	0	0	0	0	0	0	0	0	0	0	0	0	0	0	0	0	0	0	0	0	0	0	0	0	0	0	0	0
0	0	0	0	0	0	0	0	0	0	0	0	0	0	0	0	0	0	0	0	0	0	0	0	0	0	0	0	0	0	0
0	0	0	0	0	0	0	0	0	0	0	0	0	0	0	0	0	0	0	0	0	0	0	0	0	0	0	0	0	0	0
0	0	0	0	0	0	0	0	0	0	0	0	0	0	0	0	0	0	0	0	0	0	0	0	0	0	0	0	0	0	0
0	0	0	0	0	0	0	0	0	0	0	0	0	0	0	0	0	0	0	0	0	0	0	0	0	0	0	0	0	0	0
0	0	0	0	0	0	0	0	0	0	0	0	0	0	0	0	0	0	0	0	0	0	0	0	0	0	0	0	0	0	0
0	0	0	0	0	0	0	0	0	0	0	0	0	0	0	0	0	0	0	0	0	0	0	0	0	0	0	0	0	0	0
0	0	0	0	0	0	0	0	0	0	0	0	0	0	0	0	0	0	0	0	0	0	0	0	0	0	0	0	0	0	0
0	0	0	0	0	0	0	0	0	0	0	0	0	0	0	0	0	0	0	0	0	0	0	0	0	0	0	0	0	0	0
0	0	0	0	0	0	0	0	0	0	0	0	0	0	0	0	0	0	0	0	0	0	0	0	0	0	0	0	0	0	0
0	0	0	0	0	0	0	0	0	0	0	0	0	0	0	0	0	0	0	0	0	0	0	0	0	0	0	0	0	0	0
0	0	0	0	0	0	0	0	0	0	0	0	0	0	0	0	0	0	0	0	0	0	0	0	0	0	0	0	0	0	0
0	0	0	0	0	0	0	0	0	0	0	0	0	0	0	0	0	0	0	0	0	0	0	0	0	0	0	0	0	0	0
0	0	0	0	0	0	0	0	0	0	0	0	0	0	0	0	0	0	0	0	0	0	0	0	0	0	0	0	0	0	0
0	0	0	0	0	0	0	0	0	0	0	0	0	0	0	0	0	0	0	0	0	0	0	0	0	0	0	0	0	0	0
0	0	0	0	0	0	0	0	0	0	0	0	0	0	0	0	0	0	0	0	0	0	0	0	0	0	0	0	0	0	0
0	0	0	0	0	0	0	0	0	0	0	0	0	0	0	0	0	0	0	0	0	0	0	0	0	0	0	0	0	0	0
0	0	0	0	0	0	0	0	0	0	0	0	0	0	0	0	0	0	0	0	0	0	0	0	0	0	0	0	0	0	0
0	0	0	0	0	0	0	0	0	0	0	0	0	0	0	0	0	0	0	0	0	0	0	0	0	0	0	0	0	0	0
0	0	0	0	0	0	0	0	0	0	0	0	0	0	0	0	0	0	0	0	0	0	0	0	0	0	0	0	0	0	0
0	0	0	0	0	0	0	0	0	0	0	0	0	0	0	0	0	0	0	0	0	0	0	0	0	0	0	0	0	0	0
0	0	0	0	0	0	0	0	0	0	0	0	0	0	0	0	0	0	0	0	0	0	0	0	0	0	0	0	0	0	0
0	0	0	0	0	0	0	0	0	0	0	0	0	0	0	0	0	0	0	0	0	0	0	0	0	0	0	0	0	0	0
0	0	0	0	0	0	0	0	0	0	0	0	0	0	0	0	0	0	0	0	0	0	0	0	0	0	0	0	0	0	0
0	0	0	0	0	0	0	0	0	0	0	0	0	0	0	0	0	0	0	0	0	0	0	0	0	0	0	0	0	0	0
0	0	0	0	0	0	0	0	0	0	0	0	0	0	0	0	0	0	0	0	0	0	0	0	0	0	0	0	0	0	0
0	0	0	0	0	0	0	0	0	0	0	0	0	0	0	0	0	0	0	0	0	0	0	0	0	0	0	0	0	0	0
0	0	0	0	0	0	0	0	0	0	0	0	0	0	0	0	0	0	0	0	0	0	0	0	0	0	0	0	0	0	0
0	0	0	0	0	0	0	0	0	0	0	0	0	0	0	0	0	0	0	0	0	0	0	0	0	0	0	0	0	0	0
0	0	0	0	0	0	0	0	0	0	0	0	0	0	0	0	0	0	0	0	0	0	0	0	0	0	0	0	0	0	0
0	0	0	0	0	0	0	0	0	0	0	0	0	0	0	0	0	0	0	0	0	0	0	0	0	0	0	0	0	0	0
0	0	0	0	0	0	0	0	0	0	0	0	0	0	0	0	0	0	0	0	0	0	0	0	0	0	0	0	0	0	0
0	0	0	0	0	0	0	0	0	0	0	0	0	0	0	0	0	0	0	0	0	0	0	0	0	0	0	0	0	0	0
0	0	0	0	0	0	0	0	0	0	0	0	0	0	0	0	0	0	0	0	0	0	0	0	0	0	0	0	0	0	0
0	0	0	0	0	0	0	0	0	0	0	0	0	0	0	0	0	0	0	0	0	0	0	0	0	0	0	0	0	0	0
0	0	0	0	0	0	0	0	0	0	0	0	0	0	0	0	0	0	0	0	0	0	0	0	0	0	0	0	0	0	0
0	0	0	0	0	0	0	0	0	0	0	0	0	0	0	0	0	0	0	0	0	0	0	0	0	0	0	0	0	0	0
0	0	0	0	0	0	0	0	0	0	0	0	0	0	0	0	0	0	0	0	0	0	0	0	0	0	0	0	0	0	0
0	0	0	0	0	0	0	0	0	0	0	0	0	0	0	0	0	0	0	0	0	0	0	0	0	0	0	0	0	0	0
0	0	0	0	0	0	0	0	0	0	0	0	0	0	0	0	0	0	0	0	0	0	0	0	0	0	0	0	0	0	0
0	0	0	0	0	0	0	0	0	0	0	0	0	0	0	0	0	0	0	0	0	0	0	0	0	0	0	0	0	0	0
0	0	0	0	0	0	0	0	0	0	0	0	0	0	0	0	0	0	0	0	0	0	0	0	0	0	0	0	0	0	0
0	0	0	0	0	0	0	0	0	0	0	0	0	0	0	0	0	0	0	0	0	0	0	0	0	0	0	0	0	0	0
0	0	0	0	0	0	0	0	0	0	0	0	0	0	0	0	0	0	0	0	0	0	0	0	0	0	0	0	0	0	0
0	0	0	0	0	0	0	0	0	0	0	0	0	0	0	0	0	0	0	0	0	0	0	0	0	0	0	0	0	0	0
0	0	0	0	0	0	0	0	0	0	0	0	0	0	0	0	0	0	0	0	0	0	0	0	0	0	0	0	0	0	0
0	0	0	0	0	0	0	0	0	0	0	0	0	0	0	0	0	0	0	0	0	0	0	0	0	0	0	0	0	0	0
0	0	0	0	0	0	0	0	0	0	0	0	0	0	0	0	0	0	0	0	0	0	0	0	0	0	0	0	0	0	0
0	0	0	0	0	0	0	0	0	0	0	0	0	0	0	0	0	0	0	0	0	0	0	0	0	0	0	0	0	0	0
0	0	0	0	0	0	0	0	0	0	0	0	0	0	0	0	0	0	0	0	0	0	0	0	0	0	0	0	0	0	0
0	0	0	0	0	0	0	0	0	0	0	0	0	0	0	0	0	0	0	0	0	0	0	0	0	0	0	0	0	0	0
0	0	0	0	0	0	0	0	0	0	0	0	0	0	0	0	0	0	0	0	0	0	0	0	0	0	0	0	0	0	0
0	0	0	0	0	0	0	0	0	0	0	0	0	0	0	0	0	0	0	0	0	0	0	0	0	0	0	0	0	0	0
0	0	0	0	0	0	0	0	0	0	0	0	0	0	0	0	0	0	0	0	0	0	0	0	0	0	0	0	0	0	0
0	0	0	0	0	0	0	0	0	0	0	0	0	0	0	0	0	0	0	0	0	0	0	0	0	0	0	0	0	0	0
0	0	0	0	0	0	0	0	0	0	0	0	0	0	0	0	0	0	0	0	0	0	0	0	0	0	0	0	0	0	0
0	0	0	0	0	0	0	0	0	0	0	0	0	0	0	0	0	0	0	0	0	0	0	0	0	0	0	0	0	0	0
0	0	0	0	0	0	0	0	0	0	0	0	0	0	0	0	0	0	0	0	0	0	0	0	0	0	0	0	0	0	0
0	0	0	0	0	0	0	0	0	0	0	0	0	0	0	0	0	0	0	0	0	0	0	0	0	0	0	0	0	0	0
0	0	0	0	0	0	0	0	0	0	0	0	0	0	0	0	0	0	0	0	0	0	0	0	0	0	0	0	0	0	0
0	0	0	0	0	0	0	0	0	0	0	0	0	0	0	0	0	0	0	0	0	0	0	0	0	0	0	0	0	0	0
0	0	0	0	0	0	0	0	0	0	0	0	0	0	0	0	0	0	0	0	0	0	0	0	0	0	0	0	0	0	0
0	0	0	0	0	0	0	0	0	0	0	0	0	0	0	0	0	0	0	0	0	0	0	0	0	0	0	0	0	0	0
0	0	0	0	0	0	0	0	0	0	0	0	0	0	0	0	0	0	0	0	0	0	0	0	0	0	0	0	0	0	0
0	0	0	0	0	0	0	0	0	0	0	0	0	0	0	0	0	0	0	0	0	0	0	0	0	0	0	0	0	0	0
0	0	0	0	0	0	0	0	0	0	0	0	0	0	0	0	0	0	0	0	0	0	0	0	0	0	0	0	0	0	0
0	0	0	0	0	0	0	0	0	0	0	0	0	0	0	0	0	0	0	0	0	0	0	0	0	0	0	0	0	0	0
0	0	0	0	0	0	0	0	0	0	0	0	0	0	0	0	0	0	0	0	0	0	0	0	0	0	0	0	0	0	0
0	0	0	0	0	0	0	0	0	0	0	0	0	0	0	0	0	0	0	0	0	0	0	0	0	0	0	0	0	0	0
0	0	0	0	0	0	0	0	0	0	0	0	0	0	0	0	0	0	0	0	0	0	0	0	0	0	0	0	0	0	0
0	0	0	0	0	0	0	0	0	0	0	0	0	0	0	0	0	0	0	0	0	0	0	0	0	0	0	0	0	0	0
0	0	0	0	0	0	0	0	0	0	0	0	0	0	0	0	0	0	0	0	0	0	0	0	0	0	0	0	0	0	0
0	0	0	0	0	0	0	0	0	0	0	0	0	0	0	0	0	0	0	0	0	0	0	0	0	0	0	0	0	0	0
0	0	0	0	0	0	0	0	0	0	0	0	0	0	0	0	0	0	0	0	0	0	0	0	0	0	0	0	0	0	0
0	0	0	0	0	0	0	0	0	0	0	0	0	0	0	0	0	0	0	0	0	0	0	0	0	0	0	0	0	0	0
0	0	0	0	0	0	0	0	0	0	0	0	0	0	0	0	0	0	0	0	0	0	0	0	0	0	0	0	0	0	0
0	0	0	0	0	0	0	0	0	0	0	0	0	0	0	0	0	0	0	0	0	0	0	0	0	0	0	0	0	0	0
0	0	0	0	0	0	0	0	0	0	0	0	0	0	0	0	0	0	0	0	0	0	0	0	0	0	0	0	0	0	0
0	0	0	0	0	0	0	0	0	0	0	0	0	0	0	0	0	0	0	0	0	0	0	0	0	0	0	0	0	0	0
0	0	0	0	0	0	0	0	0	0	0	0	0	0	0	0	0	0	0	0	0	0	0	0	0	0	0	0	0	0	0
0	0	0	0	0	0	0	0	0	0	0	0	0	0	0	0	0	0	0	0	0	0	0	0	0	0	0	0	0	0	0
0	0	0	0	0	0	0	0	0	0	0	0	0	0	0	0	0	0	0	0	0	0	0	0	0	0	0	0	0	0	0
0	0	0	0	0	0	0	0	0	0	0	0	0	0	0	0	0	0	0	0	0	0	0	0	0	0	0	0	0	0	0
0	0	0	0	0	0	0	0	0	0	0	0	0	0	0	0	0	0	0	0	0	0	0	0	0	0	0	0	0	0	0
0	0	0	0	0	0	0	0	0	0	0	0	0	0	0	0	0	0	0	0	0	0	0	0	0	0	0	0	0	0	0
0	0	0	0	0	0	0	0	0	0	0	0	0	0	0	0	0	0	0	0	0	0	0	0	0	0	0	0	0	0	0
0	0	0	0	0	0	0	0	0	0	0	0	0	0	0	0	0	0	0	0	0	0	0	0	0	0	0	0	0	0	0
0	0	0	0	0	0	0	0	0	0	0	0	0	0	0	0	0	0	0	0	0	0	0	0	0	0	0	0	0	0	0
0	0	0	0	0	0	0	0	0	0	0	0	0	0	0	0	0	0	0	0	0	0	0	0	0	0	0	0	0	0	0
0	0	0	0	0	0	0	0	0	0	0	0	0	0	0	0	0	0	0	0	0	0	0	0	0	0	0	0	0	0	0
0	0	0	0	0	0	0	0	0	0	0	0	0	0	0	0	0	0	0	0	0	0	0	0	0	0	0	0	0	0	0
0	0	0	0	0	0	0	0	0	0	0	0	0	0	0	0	0	0	0	0	0	0	0	0	0	0	0	0	0	0	0
0	0	0	0	0	0	0	0	0	0	0	0	0	0	0	0	0	0	0	0	0	0	0	0	0	0	0	0	0	0	0
0	0	0	0	0	0	0	0	0	0	0	0	0	0	0	0	0	0	0	0	0	0	0	0	0	0	0	0	0	0	0
0	0	0	0	0	0	0	0	0	0	0	0	0	0	0	0	0	0	0	0	0	0	0	0	0	0	0	0	0	0	0
0	0	0	0	0	0	0	0	0	0	0	0	0	0	0	0	0	0	0	0	0	0	0	0	0	0	0	0	0	0	0
0	0	0	0	0	0	0	0	0	0	0	0	0	0	0	0	0	0	0	0	0	0	0	0	0	0	0	0	0	0	0
0	0	0	0	0	0	0	0	0	0	0	0	0	0	0	0	0	0	0	0	0	0	0	0	0	0	0	0	0	0	0
0	0	0	0	0	0	0	0	0	0	0	0	0	0	0	0	0	0	0	0	0	0	0	0	0	0	0	0	0	0	0
0	0	0	0	0	0	0	0	0	0	0	0	0	0	0	0	0	0	0	0	0	0	0	0	0	0	0	0	0	0	0
0	0	0	0	0	0	0	0	0	0	0	0	0	0	0	0	0	0	0	0	0	0	0	0	0	0	0	0	0	0	0
0	0	0	0	0	0	0	0	0	0	0	0	0	0	0	0	0	0	0	0	0	0	0	0	0	0	0	0	0	0	0
0	0	0	0	0	0	0	0	0	0	0	0	0	0	0	0	0	0	0	0	0	0	0	0	0	0	0	0	0	0	0
0	0	0	0	0	0	0	0	0	0	0	0	0	0	0	0	0	0	0	0	0	0	0	0	0	0	0	0	0	0	0
0	0	0	0	0	0	0	0	0	0	0	0	0	0	0	0	0	0	0	0	0	0	0	0	0	0	0	0	0	0	0
0	0	0	0	0	0	0	0	0	0	0	0	0	0	0	0	0	0	0	0	0	0	0	0	0	0	0	0	0	0	0
0	0	0	0	0	0	0	0	0	0	0	0	0	0	0	0	0	0	0	0	0	0	0	0	0	0	0	0	0	0	0
0	0	0	0	0	0	0	0	0	0	0	0	0	0	0	0	0	0	0	0	0	0	0	0	0	0	0	0	0	0	0
0	0	0	0	0	0	0	0	0	0	0	0	0	0	0	0	0	0	0	0	0	0	0	0	0	0	0	0	0	0	0
0	0	0	0	0	0	0	0	0	0	0	0	0	0	0	0	0	0	0	0	0	0	0	0	0	0	0	0	0	0	0
0	0	0	0	0	0	0	0	0	0	0	0	0	0	0	0	0	0	0	0	0	0	0	0	0	0	0	0	0	0	0
0	0	0	0	0	0	0	0	0	0	0	0	0	0	0	0	0	0	0	0	0	0	0	0	0	0	0	0	0	0	0
0	0	0	0	0	0	0	0	0	0	0	0	0	0	0	0	0	0	0	0	0	0	0	0	0	0	0	0	0	0	0
0	0	0	0	0	0	0	0	0	0	0	0	0	0	0	0	0	0	0	0	0	0	0	0	0	0	0	0	0	0	0
0	0	0	0	0	0	0	0	0	0	0	0	0	0	0	0	0	0	0	0	0	0	0	0	0	0	0	0	0	0	0
0	0	0	0	0	0	0	0	0	0	0	0	0	0	0	0	0	0	0	0	0	0	0	0	0	0	0	0	0	0	0
0	0	0	0	0	0	0	0	0	0	0	0	0	0	0	0	0	0	0	0	0	0	0	0	0	0	0	0	0	0	0
0	0	0	0	0	0	0	0	0	0	0	0	0	0	0	0	0	0	0	0	0	0	0	0	0	0	0	0	0	0	0
0	0	0	0	0	0	0	0	0	0	0	0	0	0	0	0	0	0	0	0	0	0	0	0	0	0	0	0	0	0	0
0	0	0	0	0	0	0	0	0	0	0	0	0	0	0	0	0	0	0	0	0	0	0	0	0	0	0	0	0	0	0
0	0	0	0	0	0	0	0	0	0	0	0	0	0	0	0	0	0	0	0	0	0	0	0	0	0	0	0	0	0	0
0	0	0	0	0	0	0	0	0	0	0	0	0	0	0	0	0	0	0	0	0	0	0	0	0	0	0	0	0	0	0
0	0	0	0	0	0	0	0	0	0	0	0	0	0	0	0	0	0	0	0	0	0	0	0	0	0	0	0	0	0	0
0	0	0	0	0	0	0	0	0	0	0	0	0	0	0	0	0	0	0	0	0	0	0	0	0	0	0	0	0	0	0
0	0	0	0	0	0	0	0	0	0	0	0	0	0	0	0	0	0	0	0	0	0	0	0	0	0	0	0	0	0	0
0	0	0	0	0	0	0	0	0	0	0	0	0	0	0	0	0	0	0	0	0	0	0	0	0	0	0	0	0	0	0
0	0	0	0	0	0	0	0	0	0	0	0	0	0	0	0	0	0	0	0	0	0	0	0	0	0	0	0	0	0	0
0	0	0	0	0	0	0	0	0	0	0	0	0	0	0	0	0	0	0	0	0	0	0	0	0	0	0	0	0	0	0
0	0	0	0	0	0	0	0	0	0	0	0	0	0	0	0	0	0	0	0	0	0	0	0	0	0	0	0	0	0	0
0	0	0	0	0	0	0	0	0	0	0	0	0	0	0	0	0	0	0	0	0	0	0	0	0	0	0	0	0	0	0
0	0	0	0	0	0	0	0	0	0	0	0	0	0	0	0	0	0	0	0	0	0	0	0	0	0	0	0	0	0	0
0	0	0	0	0	0	0	0	0	0	0	0	0	0	0	0	0	0	0	0	0	0	0	0	0	0	0	0	0	0	0
0	0	0	0	0	0	0	0	0	0	0	0	0	0	0	0	0	0	0	0	0	0	0	0	0	0	0	0	0	0	0
0	0	0	0	0	0	0	0	0	0	0	0	0	0	0	0	0	0	0	0	0	0	0	0	0	0	0	0	0	0	0
0	0	0	0	0	0	0	0	0	0	0	0	0	0	0	0	0	0	0	0	0	0	0	0	0	0	0	0	0	0	0
0	0	0	0	0	0	0	0	0	0	0	0	0	0	0	0	0	0	0	0	0	0	0	0	0	0	0	0	0	0	0
0	0	0	0	0	0	0	0	0	0	0	0	0	0	0	0	0	0	0	0	0	0	0	0	0	0	0	0	0	0	0
0	0	0	0	0	0	0	0	0	0	0	0	0	0	0	0	0	0	0	0	0	0	0	0	0	0	0	0	0	0	0
0	0	0	0	0	0	0	0	0	0	0	0	0	0	0	0	0	0	0	0	0	0	0	0	0	0	0	0	0	0	0
0	0	0	0	0	0	0	0	0	0	0	0	0	0	0	0	0	0	0	0	0	0	0	0	0	0	0	0	0	0	0
0	0	0	0	0	0	0	0	0	0	0	0	0	0	0	0	0	0	0	0	0	0	0	0	0	0	0	0	0	0	0
0	0	0	0	0	0	0	0	0	0	0	0	0	0	0	0	0	0	0	0	0	0	0	0	0	0	0	0	0	0	0
0	0	0	0	0	0	0	0	0	0	0	0	0	0	0	0	0	0	0	0	0	0	0	0	0	0	0	0	0	0	0
0	0	0	0	0	0	0	0	0	0	0	0	0	0	0	0	0	0	0	0	0	0	0	0	0	0	0	0	0	0	0
0	0	0	0	0	0	0	0	0	0	0	0	0	0	0	0	0	0	0	0	0	0	0	0	0	0	0	0	0	0	0
0	0	0	0	0	0	0	0	0	0	0	0	0	0	0	0	0	0	0	0	0	0	0	0	0	0	0	0	0	0	0
0	0	0	0	0	0	0	0	0	0	0	0	0	0	0	0	0	0	0	0	0	0	0	0	0	0	0	0	0	0	0
0	0	0	0	0	0	0	0	0	0	0	0	0	0	0	0	0	0	0	0	0	0	0	0	0	0	0	0	0	0	0
0	0	0	0	0	0	0	0	0	0	0	0	0	0	0	0	0	0	0	0	0	0	0	0	0	0	0	0	0	0	0
0	0	0	0	0	0	0	0	0	0	0	0	0	0	0	0	0	0	0	0	0	0	0	0	0	0	0	0	0	0	0
0	0	0	0	0	0	0	0	0	0	0	0	0	0	0	0	0	0	0	0	0	0	0	0	0	0	0	0	0	0	0
0	0	0	0	0	0	0	0	0	0	0	0	0	0	0	0	0	0	0	0	0	0	0	0	0	0	0	0	0	0	0
0	0	0	0	0	0	0	0	0	0	0	0	0	0	0	0	0	0	0	0	0	0	0	0	0	0	0	0	0	0	0
0	0	0	0	0	0	0	0	0	0	0	0	0	0	0	0	0	0	0	0	0	0	0	0	0	0	0	0	0	0	0
0	0	0	0	0	0	0	0	0	0	0	0	0	0	0	0	0	0	0	0	0	0	0	0	0	0	0	0	0	0	0
0	0	0	0	0	0	0	0	0	0	0	0	0	0	0	0	0	0	0	0	0	0	0	0	0	0	0	0	0	0	0
0	0	0	0	0	0	0	0	0	0	0	0	0	0	0	0	0	0	0	0	0	0	0	0	0	0	0	0	0	0	0
0	0	0	0	0	0	0	0	0	0	0	0	0	0	0	0	0	0	0	0	0	0	0	0	0	0	0	0	0	0	0
0	0	0	0	0	0	0	0	0	0	0	0	0	0	0	0	0	0	0	0	0	0	0	0	0	0	0	0	0	0	0
0	0	0	0	0	0	0	0	0	0	0	0	0	0	0	0	0	0	0	0	0	0	0	0	0	0	0	0	0	0	0
0	0	0	0	0	0	0	0	0	0	0	0	0	0	0	0	0	0	0	0	0	0	0	0	0	0	0	0	0	0	0
0	0	0	0	0	0	0	0	0	0	0	0	0	0	0	0	0	0	0	0	0	0	0	0	0	0	0	0	0	0	0
0	0	0	0	0	0	0	0	0	0	0	0	0	0	0	0	0	0	0	0	0	0	0	0	0	0	0	0	0	0	0
0	0	0	0	0	0	0	0	0	0	0	0	0	0	0	0	0	0	0	0	0	0	0	0	0	0	0	0	0	0	0
0	0	0	0	0	0	0	0	0	0	0	0	0	0	0	0	0	0	0	0	0	0	0	0	0	0	0	0	0	0	0
0	0	0	0	0	0	0	0	0	0	0	0	0	0	0	0	0	0	0	0	0	0	0	0	0	0	0	0	0	0	0
0	0	0	0	0	0	0	0	0	0	0	0	0	0	0	0	0	0	0	0	0	0	0	0	0	0	0	0	0	0	0
0	0	0	0	0	0	0	0	0	0	0	0	0	0	0	0	0	0	0	0	0	0	0	0	0	0	0	0	0	0	0
0	0	0	0	0	0	0	0	0	0	0	0	0	0	0	0	0	0	0	0	0	0	0	0	0	0	0	0	0	0	0
0	0	0	0	0	0	0	0	0	0	0	0	0	0	0	0	0	0	0	0	0	0	0	0	0	0	0	0	0	0	0
0	0	0	0	0	0	0	0	0	0	0	0	0	0	0	0	0	0	0	0	0	0	0	0	0	0	0	0	0	0	0
0	0	0	0	0	0	0	0	0	0	0	0	0	0	0	0	0	0	0	0	0	0	0	0	0	0	0	0	0	0	0
0	0	0	0	0	0	0	0	0	0	0	0	0	0	0	0	0	0	0	0	0	0	0	0	0	0	0	0	0	0	0
0	0	0	0	0	0	0	0	0	0	0	0	0	0	0	0	0	0	0	0	0	0	0	0	0	0	0	0	0	0	0
0	0	0	0	0	0	0	0	0	0	0	0	0	0	0	0	0	0	0	0	0	0	0	0	0	0	0	0	0	0	0
0	0	0	0	0	0	0	0	0	0	0	0	0	0	0	0	0	0	0	0	0	0	0	0	0	0	0	0	0	0	0
0	0	0	0	0	0	0	0	0	0	0	0	0	0	0	0	0	0	0	0	0	0	0	0	0	0	0	0	0	0	0
0	0	0	0	0	0	0	0	0	0	0	0	0	0	0	0	0	0	0	0	0	0	0	0	0	0	0	0	0	0	0
0	0	0	0	0	0	0	0	0	0	0	0	0	0	0	0	0	0	0	0	0	0	0	0	0	0	0	0	0	0	0
0	0	0	0	0	0	0	0	0	0	0	0	0	0	0	0	0	0	0	0	0	0	0	0	0	0	0	0	0	0	0
0	0	0	0	0	0	0	0	0	0	0	0	0	0	0	0	0	0	0	0	0	0	0	0	0	0	0	0	0	0	0
0	0	0	0	0	0	0	0	0	0	0	0	0	0	0	0	0	0	0	0	0	0	0	0	0	0	0	0	0	0	0
0	0	0	0	0	0	0	0	0	0	0	0	0	0	0	0	0	0	0	0	0	0	0	0	0	0	0	0	0	0	0
0	0	0	0	0	0	0	0	0	0	0	0	0	0	0	0	0	0	0	0	0	0	0	0	0	0	0	0	0	0	0
0	0	0	0	0	0	0	0	0	0	0	0	0	0	0	0	0	0	0	0	0	0	0	0	0	0	0	0	0	0	0
0	0	0	0	0	0	0	0	0	0	0	0	0	0	0	0	0	0	0	0	0	0	0	0	0	0	0	0	0	0	0
0	0	0	0	0	0	0	0	0	0	0	0	0	0	0	0	0	0	0	0	0	0	0	0	0	0	0	0	0	0	0
0	0	0	0	0	0	0	0	0	0	0	0	0	0	0	0	0	0	0	0	0	0	0	0	0	0	0	0	0	0	0
0	0	0	0	0	0	0	0	0	0	0	0	0	0	0	0	0	0	0	0	0	0	0	0	0	0	0	0	0	0	0
0	0	0	0	0	0	0	0	0	0	0	0	0	0	0	0	0	0	0	0	0	0	0	0	0	0	0	0	0	0	0
0	0	0	0	0	0	0	0	0	0	0	0	0	0	0	0	0	0	0	0	0	0	0	0	0	0	0	0	0	0	0
0	0	0	0	0	0	0	0	0	0	0	0	0	0	0	0	0	0	0	0	0	0	0	0	0	0	0	0	0	0	0
0	0	0	0	0	0	0	0	0	0	0	0	0	0	0	0	0	0	0	0	0	0	0	0	0	0	0	0	0	0	0
0	0	0	0	0	0	0	0	0	0	0	0	0	0	0	0	0	0	0	0	0	0	0	0	0	0	0	0	0	0	0
0	0	0	0	0	0	0	0	0	0	0	0	0	0	0	0	0	0	0	0	0	0	0	0	0	0	0	0	0	0	0
0	0	0	0	0	0	0	0	0	0	0	0	0	0	0	0	0	0	0	0	0	0	0	0	0	0	0	0	0	0	0
0	0	0	0	0	0	0	0	0	0	0	0	0	0	0	0	0	0	0	0	0	0	0	0	0	0	0	0	0	0	0
0	0	0	0	0	0	0	0	0	0	0	0	0	0	0	0	0	0	0	0	0	0	0	0	0	0	0	0	0	0	0
0	0	0	0	0	0	0	0	0	0	0	0	0	0	0	0	0	0	0	0	0	0	0	0	0	0	0	0	0	0	0
0	0	0	0	0	0	0	0	0	0	0	0	0	0	0	0	0	0	0	0	0	0	0	0	0	0	0	0	0	0	0
0	0	0	0	0	0	0	0	0	0	0	0	0	0	0	0	0	0	0	0	0	0	0	0	0	0	0	0	0	0	0
0	0	0	0	0	0	0	0	0	0	0	0	0	0	0	0	0	0	0	0	0	0	0	0	0	0	0	0	0	0	0
0	0	0	0	0	0	0	0	0	0	0	0	0	0	0	0	0	0	0	0	0	0	0	0	0	0	0	0	0	0	0
0	0	0	0	0	0	0	0	0	0	0	0	0	0	0	0	0	0	0	0	0	0	0	0	0	0	0	0	0	0	0
0	0	0	0	0	0	0	0	0	0	0	0	0	0	0	0	0	0	0	0	0	0	0	0	0	0	0	0	0	0	0
0	0	0	0	0	0	0	0	0	0	0	0	0	0	0	0	0	0	0	0	0	0	0	0	0	0	0	0	0	0	0
0	0	0	0	0	0	0	0	0	0	0	0	0	0	0	0	0	0	0	0	0	0	0	0	0	0	0	0	0	0	0
0	0	0	0	0	0	0	0	0	0	0	0	0	0	0	0	0	0	0	0	0	0	0	0	0	0	0	0	0	0	0
0	0	0	0	0	0	0	0	0	0	0	0	0	0	0	0	0	0	0	0	0	0	0	0	0	0	0	0	0	0	0
0	0	0	0	0	0	0	0	0	0	0	0	0	0	0	0	0	0	0	0	0	0	0	0	0	0	0	0	0	0	0
0	0	0	0	0	0	0	0	0	0	0	0	0	0	0	0	0	0	0	0	0	0	0	0	0	0	0	0	0	0	0
0	0	0	0	0	0	0	0	0	0	0	0	0	0	0	0	0	0	0	0	0	0	0	0	0	0	0	0	0	0	0
0	0	0	0	0	0	0	0	0	0	0	0	0	0	0	0	0	0	0	0	0	0	0	0	0	0	0	0	0	0	0
0	0	0	0	0	0	0	0	0	0	0	0	0	0	0	0	0	0	0	0	0	0	0	0	0	0	0	0	0	0	0
0	0	0	0	0	0	0	0	0	0	0	0	0	0	0	0	0	0	0	0	0	0	0	0	0	0	0	0	0	0	0
0	0	0	0	0	0	0	0	0	0	0	0	0	0	0	0	0	0	0	0	0	0	0	0	0	0	0	0	0	0	0
0	0	0	0	0	0	0	0	0	0	0	0	0	0	0	0	0	0	0	0	0	0	0	0	0	0	0	0	0	0	0
0	0	0	0	0	0	0	0	0	0	0	0	0	0	0	0	0	0	0	0	0	0	0	0	0	0	0	0	0	0	0
0	0	0	0	0	0	0	0	0	0	0	0	0	0	0	0	0	0	0	0	0	0	0	0	0	0	0	0	0	0	0
0	0	0	0	0	0	0	0	0	0	0	0	0	0	0	0	0	0	0	0	0	0	0	0	0	0	0	0	0	0	0
0	0	0	0	0	0	0	0	0	0	0	0	0	0	0	0	0	0	0	0	0	0	0	0	0	0	0	0	0	0	0
0	0	0	0	0	0	0	0	0	0	0	0	0	0	0	0	0	0	0	0	0	0	0	0	0	0	0	0	0	0	0
0	0	0	0	0	0	0	0	0	0	0	0	0	0	0	0	0	0	0	0	0	0	0	0	0	0	0	0	0	0	0
0	0	0	0	0	0	0	0	0	0	0	0	0	0	0	0	0	0	0	0	0	0	0	0	0	0	0	0	0	0	0
0	0	0	0	0	0	0	0	0	0	0	0	0	0	0	0	0	0	0	0	0	0	0	0	0	0	0	0	0	0	0
0	0	0	0	0	0	0	0	0	0	0	0	0	0	0	0	0	0	0	0	0	0	0	0	0	0	0	0	0	0	0
0	0	0	0	0	0	0	0	0	0	0	0	0	0	0	0	0	0	0	0	0	0	0	0	0	0	0	0	0	0	0
0	0	0	0	0	0	0	0	0	0	0	0	0	0	0	0	0	0	0	0	0	0	0	0	0	0	0	0	0	0	0
0	0	0	0	0	0	0	0	0	0	0	0	0	0	0	0	0	0	0	0	0	0	0	0	0	0	0	0	0	0	0
0	0	0	0	0	0	0	0	0	0	0	0	0	0	0	0	0	0	0	0	0	0	0	0	0	0	0	0	0	0	0
0	0	0	0	0	0	0	0	0	0	0	0	0	0	0	0	0	0	0	0	0	0	0	0	0	0	0	0	0	0	0
0	0	0	0	0	0	0	0	0	0	0	0	0	0	0	0	0	0	0	0	0	0	0	0	0	0	0	0	0	0	0
0	0	0	0	0	0	0	0	0	0	0	0	0	0	0	0	0	0	0	0	0	0	0	0	0	0	0	0	0	0	0
0	0	0	0	0	0	0	0	0	0	0	0	0	0	0	0	0	0	0	0	0	0	0	0	0	0	0	0	0	0	0
0	0	0	0	0	0	0	0	0	0	0	0	0	0	0	0	0	0	0	0	0	0	0	0	0	0	0	0	0	0	0
0	0	0	0	0	0	0	0	0	0	0	0	0	0	0	0	0	0	0	0	0	0	0	0	0	0	0	0	0	0	0
0	0	0	0	0	0	0	0	0	0	0	0	0	0	0	0	0	0	0	0	0	0	0	0	0	0	0	0	0	0	0
0	0	0	0	0	0	0	0	0	0	0	0	0	0	0	0	0	0	0	0	0	0	0	0	0	0	0	0	0	0	0
0	0	0	0	0	0	0	0	0	0	0	0	0	0	0	0	0	0	0	0	0	0	0	0	0	0	0	0	0	0	0
0	0	0	0	0	0	0	0	0	0	0	0	0	0	0	0	0	0	0	0	0	0	0	0	0	0	0	0	0	0	0
0	0	0	0	0	0	0	0	0	0	0	0	0	0	0	0	0	0	0	0	0	0	0	0	0	0	0	0	0	0	0
0	0	0	0	0	0	0	0	0	0	0	0	0	0	0	0	0	0	0	0	0	0	0	0	0	0	0	0	0	0	0
0	0	0	0	0	0	0	0	0	0	0	0	0	0	0	0	0	0	0	0	0	0	0	0	0	0	0	0	0	0	0
0	0	0	0	0	0	0	0	0	0	0	0	0	0	0	0	0	0	0	0	0	0	0	0	0	0	0	0	0	0	0
0	0	0	0	0	0	0	0	0	0	0	0	0	0	0	0	0	0	0	0	0	0	0	0	0	0	0	0	0	0	0
0	0	0	0	0	0	0	0	0	0	0	0	0	0	0	0	0	0	0	0	0	0	0	0	0	0	0	0	0	0	0
0	0	0	0	0	0	0	0	0	0	0	0	0	0	0	0	0	0	0	0	0	0	0	0	0	0	0	0	0	0	0
0	0	0	0	0	0	0	0	0	0	0	0	0	0	0	0	0	0	0	0	0	0	0	0	0	0	0	0	0	0	0
0	0	0	0	0	0	0	0	0	0	0	0	0	0	0	0	0	0	0	0	0	0	0	0	0	0	0	0	0	0	0
0	0	0	0	0	0	0	0	0	0	0	0	0	0	0	0	0	0	0	0	0	0	0	0	0	0	0	0	0	0	0
0	0	0	0	0	0	0	0	0	0	0	0	0	0	0	0	0	0	0	0	0	0	0	0	0	0	0	0	0	0	0
0	0	0	0	0	0	0	0	0	0	0	0	0	0	0	0	0	0	0	0	0	0	0	0	0	0	0	0	0	0	0
0	0	0	0	0	0	0	0	0	0	0	0	0	0	0	0	0	0	0	0	0	0	0	0	0	0	0	0	0	0	0
0	0	0	0	0	0	0	0	0	0	0	0	0	0	0	0	0	0	0	0	0	0	0	0	0	0	0	0	0	0	0
0	0	0	0	0	0	0	0	0	0	0	0	0	0	0	0	0	0	0	0	0	0	0	0	0	0	0	0	0	0	0
0	0	0	0	0	0	0	0	0	0	0	0	0	0	0	0	0	0	0	0	0	0	0	0	0	0	0	0	0	0	0
0	0	0	0	0	0	0	0	0	0	0	0	0	0	0	0	0	0	0	0	0	0	0	0	0	0	0	0	0	0	0
0	0	0	0	0	0	0	0	0	0	0	0	0	0	0	0	0	0	0	0	0	0	0	0	0	0	0	0	0	0	0
0	0	0	0	0	0	0	0	0	0	0	0	0	0	0	0	0	0	0	0	0	0	0	0	0	0	0	0	0	0	0
0	0	0	0	0	0	0	0	0	0	0	0	0	0	0	0	0	0	0	0	0	0	0	0	0	0	0	0	0	0	0
0	0	0	0	0	0	0	0	0	0	0	0	0	0	0	0	0	0	0	0	0	0	0	0	0	0	0	0	0	0	0
0	0	0	0	0	0	0	0	0	0	0	0	0	0	0	0	0	0	0	0	0	0	0	0	0	0	0	0	0	0	0
0	0	0	0	0	0	0	0	0	0	0	0	0	0	0	0	0	0	0	0	0	0	0	0	0	0	0	0	0	0	0
0	0	0	0	0	0	0	0	0	0	0	0	0	0	0	0	0	0	0	0	0	0	0	0	0	0	0	0	0	0	0
0	0	0	0	0	0	0	0	0	0	0	0	0	0	0	0	0	0	0	0	0	0	0	0	0	0	0	0	0	0	0
0	0	0	0	0	0	0	0	0	0	0	0	0	0	0	0	0	0	0	0	0	0	0	0	0	0	0	0	0	0	0
0	0	0	0	0	0	0	0	0	0	0	0	0	0	0	0	0	0	0	0	0	0	0	0	0	0	0	0	0	0	0
0	0	0	0	0	0	0	0	0	0	0	0	0	0	0	0	0	0	0	0	0	0	0	0	0	0	0	0	0	0	0
0	0	0	0	0	0	0	0	0	0	0	0	0	0	0	0	0	0	0	0	0	0	0	0	0	0	0	0	0	0	0
0	0	0	0	0	0	0	0	0	0	0	0	0	0	0	0	0	0	0	0	0	0	0	0	0	0	0	0	0	0	0
0	0	0	0	0	0	0	0	0	0	0	0	0	0	0	0	0	0	0	0	0	0	0	0	0	0	0	0	0	0	0
0	0	0	0	0	0	0	0	0	0	0	0	0	0	0	0	0	0	0	0	0	0	0	0	0	0	0	0	0	0	0
0	0	0	0	0	0	0	0	0	0	0	0	0	0	0	0	0	0	0	0	0	0	0	0	0	0	0	0	0	0	0
0	0	0	0	0	0	0	0	0	0	0	0	0	0	0	0	0	0	0	0	0	0	0	0	0	0	0	0	0	0	0
0	0	0	0	0	0	0	0	0	0	0	0	0	0	0	0	0	0	0	0	0	0	0	0	0	0	0	0	0	0	0
0	0	0	0	0	0	0	0	0	0	0	0	0	0	0	0	0	0	0	0	0	0	0	0	0	0	0	0	0	0	0
0	0	0	0	0	0	0	0	0	0	0	0	0	0	0	0	0	0	0	0	0	0	0	0	0	0	0	0	0	0	0
0	0	0	0	0	0	0	0	0	0	0	0	0	0	0	0	0	0	0	0	0	0	0	0	0	0	0	0	0	0	0
0	0	0	0	0	0	0	0	0	0	0	0	0	0	0	0	0	0	0	0	0	0	0	0	0	0	0	0	0	0	0
0	0	0	0	0	0	0	0	0	0	0	0	0	0	0	0	0	0	0	0	0	0	0	0	0	0	0	0	0	0	0
0	0	0	0	0	0	0	0	0	0	0	0	0	0	0	0	0	0	0	0	0	0	0	0	0	0	0	0	0	0	0
0	0	0	0	0	0	0	0	0	0	0	0	0	0	0	0	0	0	0	0	0	0	0	0	0	0	0	0	0	0	0
0	0	0	0	0	0	0	0	0	0	0	0	0	0	0	0	0	0	0	0	0	0	0	0	0	0	0	0	0	0	0
0	0	0	0	0	0	0	0	0	0	0	0	0	0	0	0	0	0	0	0	0	0	0	0	0	0	0	0	0	0	0
0	0	0	0	0	0	0	0	0	0	0	0	0	0	0	0	0	0	0	0	0	0	0	0	0	0	0	0	0	0	0
0	0	0	0	0	0	0	0	0	0	0	0	0	0	0	0	0	0	0	0	0	0	0	0	0	0	0	0	0	0	0
0	0	0	0	0	0	0	0	0	0	0	0	0	0	0	0	0	0	0	0	0	0	0	0	0	0	0	0	0	0	0
0	0	0	0	0	0	0	0	0	0	0	0	0	0	0	0	0	0	0	0	0	0	0	0	0	0	0	0	0	0	0
0	0	0	0	0	0	0	0	0	0	0	0	0	0	0	0	0	0	0	0	0	0	0	0	0	0	0	0	0	0	0
0	0	0	0	0	0	0	0	0	0	0	0	0	0	0	0	0	0	0	0	0	0	0	0	0	0	0	0	0	0	0
0	0	0	0	0	0	0	0	0	0	0	0	0	0	0	0	0	0	0	0	0	0	0	0	0	0	0	0	0	0	0
0	0	0	0	0	0	0	0	0	0	0	0	0	0	0	0	0	0	0	0	0	0	0	0	0	0	0	0	0	0	0
0	0	0	0	0	0	0	0	0	0	0	0	0	0	0	0	0	0	0	0	0	0	0	0	0	0	0	0	0	0	0
0	0	0	0	0	0	0	0	0	0	0	0	0	0	0	0	0	0	0	0	0	0	0	0	0	0	0	0	0	0	0
0	0	0	0	0	0	0	0	0	0	0	0	0	0	0	0	0	0	0	0	0	0	0	0	0	0	0	0	0	0	0
0	0	0	0	0	0	0	0	0	0	0	0	0	0	0	0	0	0	0	0	0	0	0	0	0	0	0	0	0	0	0
0	0	0	0	0	0	0	0	0	0	0	0	0	0	0	0	0	0	0	0	0	0	0	0	0	0	0	0	0	0	0
0	0	0	0	0	0	0	0	0	0	0	0	0	0	0	0	0	0	0	0	0	0	0	0	0	0	0	0	0	0	0
0	0	0	0	0	0	0	0	0	0	0	0	0	0	0	0	0	0	0	0	0	0	0	0	0	0	0	0	0	0	0
0	0	0	0	0	0	0	0	0	0	0	0	0	0	0	0	0	0	0	0	0	0	0	0	0	0	0	0	0	0	0
0	0	0	0	0	0	0	0	0	0	0	0	0	0	0	0	0	0	0	0	0	0	0	0	0	0	0	0	0	0	0
0	0	0	0	0	0	0	0	0	0	0	0	0	0	0	0	0	0	0	0	0	0	0	0	0	0	0	0	0	0	0
0	0	0	0	0	0	0	0	0	0	0	0	0	0	0	0	0	0	0	0	0	0	0	0	0	0	0	0	0	0	0
0	0	0	0	0	0	0	0	0	0	0	0	0	0	0	0	0	0	0	0	0	0	0	0	0	0	0	0	0	0	0
0	0	0	0	0	0	0	0	0	0	0	0	0	0	0	0	0	0	0	0	0	0	0	0	0	0	0	0	0	0	0
0	0	0	0	0	0	0	0	0	0	0	0	0	0	0	0	0	0	0	0	0	0	0	0	0	0	0	0	0	0	0
0	0	0	0	0	0	0	0	0	0	0	0	0	0	0	0	0	0	0	0	0	0	0	0	0	0	0	0	0	0	0
0	0	0	0	0	0	0	0	0	0	0	0	0	0	0	0	0	0	0	0	0	0	0	0	0	0	0	0	0	0	0
0	0	0	0	0	0	0	0	0	0	0	0	0	0	0	0	0	0	0	0	0	0	0	0	0	0	0	0	0	0	0
0	0	0	0	0	0	0	0	0	0	0	0	0	0	0	0	0	0	0	0	0	0	0	0	0	0	0	0	0	0	0
0	0	0	0	0	0	0	0	0	0	0	0	0	0	0	0	0	0	0	0	0	0	0	0	0	0	0	0	0	0	0
0	0	0	0	0	0	0	0	0	0	0	0	0	0	0	0	0	0	0	0	0	0	0	0	0	0	0	0	0	0	0
0	0	0	0	0	0	0	0	0	0	0	0	0	0	0	0	0	0	0	0	0	0	0	0	0	0	0	0	0	0	0
0	0	0	0	0	0	0	0	0	0	0	0	0	0	0	0	0	0	0	0	0	0	0	0	0	0	0	0	0	0	0
0	0	0	0	0	0	0	0	0	0	0	0	0	0	0	0	0	0	0	0	0	0	0	0	0	0	0	0	0	0	0
0	0	0	0	0	0	0	0	0	0	0	0	0	0	0	0	0	0	0	0	0	0	0	0	0	0	0	0	0	0	0
0	0	0	0	0	0	0	0	0	0	0	0	0	0	0	0	0	0	0	0	0	0	0	0	0	0	0	0	0	0	0
0	0	0	0	0	0	0	0	0	0	0	0	0	0	0	0	0	0	0	0	0	0	0	0	0	0	0	0	0	0	0
0	0	0	0	0	0	0	0	0	0	0	0	0	0	0	0	0	0	0	0	0	0	0	0	0	0	0	0	0	0	0
0	0	0	0	0	0	0	0	0	0	0	0	0	0	0	0	0	0	0	0	0	0	0	0	0	0	0	0	0	0	0
0	0	0	0	0	0	0	0	0	0	0	0	0	0	0	0	0	0	0	0	0	0	0	0	0	0	0	0	0	0	0
0	0	0	0	0	0	0	0	0	0	0	0	0	0	0	0	0	0	0	0	0	0	0	0	0	0	0	0	0	0	0
0	0	0	0	0	0	0	0	0	0	0	0	0	0	0	0	0	0	0	0	0	0	0	0	0	0	0	0	0	0	0
0	0	0	0	0	0	0	0	0	0	0	0	0	0	0	0	0	0	0	0	0	0	0	0	0	0	0	0	0	0	0
0	0	0	0	0	0	0	0	0	0	0	0	0	0	0	0	0	0	0	0	0	0	0	0	0	0	0	0	0	0	0
0	0	0	0	0	0	0	0	0	0	0	0	0	0	0	0	0	0	0	0	0	0	0	0	0	0	0	0	0	0	0
0	0	0	0	0	0	0	0	0	0	0	0	0	0	0	0	0	0	0	0	0	0	0	0	0	0	0	0	0	0	0
0	0	0	0	0	0	0	0	0	0	0	0	0	0	0	0	0	0	0	0	0	0	0	0	0	0	0	0	0	0	0
0	0	0	0	0	0	0	0	0	0	0	0	0	0	0	0	0	0	0	0	0	0	0	0	0	0	0	0	0	0	0
0	0	0	0	0	0	0	0	0	0	0	0	0	0	0	0	0	0	0	0	0	0	0	0	0	0	0	0	0	0	0
0	0	0	0	0	0	0	0	0	0	0	0	0	0	0	0	0	0	0	0	0	0	0	0	0	0	0	0	0	0	0
0	0	0	0	0	0	0	0	0	0	0	0	0	0	0	0	0	0	0	0	0	0	0	0	0	0	0	0	0	0	0
0	0	0	0	0	0	0	0	0	0	0	0	0	0	0	0	0	0	0	0	0	0	0	0	0	0	0	0	0	0	0
0	0	0	0	0	0	0	0	0	0	0	0	0	0	0	0	0	0	0	0	0	0	0	0	0	0	0	0	0	0	0
0	0	0	0	0	0	0	0	0	0	0	0	0	0	0	0	0	0	0	0	0	0	0	0	0	0	0	0	0	0	0
0	0	0	0	0	0	0	0	0	0	0	0	0	0	0	0	0	0	0	0	0	0	0	0	0	0	0	0	0	0	0
0	0	0	0	0	0	0	0	0	0	0	0	0	0	0	0	0	0	0	0	0	0	0	0	0	0	0	0	0	0	0
0	0	0	0	0	0	0	0	0	0	0	0	0	0	0	0	0	0	0	0	0	0	0	0	0	0	0	0	0	0	0
0	0	0	0	0	0	0	0	0	0	0	0	0	0	0	0	0	0	0	0	0	0	0	0	0	0	0	0	0	0	0
0	0	0	0	0	0	0	0	0	0	0	0	0	0	0	0	0	0	0	0	0	0	0	0	0	0	0	0	0	0	0
0	0	0	0	0	0	0	0	0	0	0	0	0	0	0	0	0	0	0	0	0	0	0	0	0	0	0	0	0	0	0
0	0	0	0	0	0	0	0	0	0	0	0	0	0	0	0	0	0	0	0	0	0	0	0	0	0	0	0	0	0	0
0	0	0	0	0	0	0	0	0	0	0	0	0	0	0	0	0	0	0	0	0	0	0	0	0	0	0	0	0	0	0
0	0	0	0	0	0	0	0	0	0	0	0	0	0	0	0	0	0	0	0	0	0	0	0	0	0	0	0	0	0	0
0	0	0	0	0	0	0	0	0	0	0	0	0	0	0	0	0	0	0	0	0	0	0	0	0	0	0	0	0	0	0
0	0	0	0	0	0	0	0	0	0	0	0	0	0	0	0	0	0	0	0	0	0	0	0	0	0	0	0	0	0	0
0	0	0	0	0	0	0	0	0	0	0	0	0	0	0	0	0	0	0	0	0	0	0	0	0	0	0	0	0	0	0
0	0	0	0	0	0	0	0	0	0	0	0	0	0	0	0	0	0	0	0	0	0	0	0	0	0	0	0	0	0	0
0	0	0	0	0	0	0	0	0	0	0	0	0	0	0	0	0	0	0	0	0	0	0	0	0	0	0	0	0	0	0
0	0	0	0	0	0	0	0	0	0	0	0	0	0	0	0	0	0	0	0	0	0	0	0	0	0	0	0	0	0	0
0	0	0	0	0	0	0	0	0	0	0	0	0	0	0	0	0	0	0	0	0	0	0	0	0	0	0	0	0	0	0
0	0	0	0	0	0	0	0	0	0	0	0	0	0	0	0	0	0	0	0	0	0	0	0	0	0	0	0	0	0	0
0	0	0	0	0	0	0	0	0	0	0	0	0	0	0	0	0	0	0	0	0	0	0	0	0	0	0	0	0	0	0
0	0	0	0	0	0	0	0	0	0	0	0	0	0	0	0	0	0	0	0	0	0	0	0	0	0	0	0	0	0	0
0	0	0	0	0	0	0	0	0	0	0	0	0	0	0	0	0	0	0	0	0	0	0	0	0	0	0	0	0	0	0
0	0	0	0	0	0	0	0	0	0	0	0	0	0	0	0	0	0	0	0	0	0	0	0	0	0	0	0	0	0	0
0	0	0	0	0	0	0	0	0	0	0	0	0	0	0	0	0	0	0	0	0	0	0	0	0	0	0	0	0	0	0
0	0	0	0	0	0	0	0	0	0	0	0	0	0	0	0	0	0	0	0	0	0	0	0	0	0	0	0	0	0	0
0	0	0	0	0	0	0	0	0	0	0	0	0	0	0	0	0	0	0	0	0	0	0	0	0	0	0	0	0	0	0
0	0	0	0	0	0	0	0	0	0	0	0	0	0	0	0	0	0	0	0	0	0	0	0	0	0	0	0	0	0	0
0	0	0	0	0	0	0	0	0	0	0	0	0	0	0	0	0	0	0	0	0	0	0	0	0	0	0	0	0	0	0
0	0	0	0	0	0	0	0	0	0	0	0	0	0	0	0	0	0	0	0	0	0	0	0	0	0	0	0	0	0	0
0	0	0	0	0	0	0	0	0	0	0	0	0	0	0	0	0	0	0	0	0	0	0	0	0	0	0	0	0	0	0
0	0	0	0	0	0	0	0	0	0	0	0	0	0	0	0	0	0	0	0	0	0	0	0	0	0	0	0	0	0	0
0	0	0	0	0	0	0	0	0	0	0	0	0	0	0	0	0	0	0	0	0	0	0	0	0	0	0	0	0	0	0
0	0	0	0	0	0	0	0	0	0	0	0	0	0	0	0	0	0	0	0	0	0	0	0	0	0	0	0	0	0	0
0	0	0	0	0	0	0	0	0	0	0	0	0	0	0	0	0	0	0	0	0	0	0	0	0	0	0	0	0	0	0
0	0	0	0	0	0	0	0	0	0	0	0	0	0	0	0	0	0	0	0	0	0	0	0	0	0	0	0	0	0	0
0	0	0	0	0	0	0	0	0	0	0	0	0	0	0	0	0	0	0	0	0	0	0	0	0	0	0	0	0	0	0
0	0	0	0	0	0	0	0	0	0	0	0	0	0	0	0	0	0	0	0	0	0	0	0	0	0	0	0	0	0	0
0	0	0	0	0	0	0	0	0	0	0	0	0	0	0	0	0	0	0	0	0	0	0	0	0	0	0	0	0	0	0
0	0	0	0	0	0	0	0	0	0	0	0	0	0	0	0	0	0	0	0	0	0	0	0	0	0	0	0	0	0	0
0	0	0	0	0	0	0	0	0	0	0	0	0	0	0	0	0	0	0	0	0	0	0	0	0	0	0	0	0	0	0
0	0	0	0	0	0	0	0	0	0	0	0	0	0	0	0	0	0	0	0	0	0	0	0	0	0	0	0	0	0	0
0	0	0	0	0	0	0	0	0	0	0	0	0	0	0	0	0	0	0	0	0	0	0	0	0	0	0	0	0	0	0
0	0	0	0	0	0	0	0	0	0	0	0	0	0	0	0	0	0	0	0	0	0	0	0	0	0	0	0	0	0	0
0	0	0	0	0	0	0	0	0	0	0	0	0	0	0	0	0	0	0	0	0	0	0	0	0	0	0	0	0	0	0
0	0	0	0	0	0	0	0	0	0	0	0	0	0	0	0	0	0	0	0	0	0	0	0	0	0	0	0	0	0	0
0	0	0	0	0	0	0	0	0	0	0	0	0	0	0	0	0	0	0	0	0	0	0	0	0	0	0	0	0	0	0
0	0	0	0	0	0	0	0	0	0	0	0	0	0	0	0	0	0	0	0	0	0	0	0	0	0	0	0	0	0	0
0	0	0	0	0	0	0	0	0	0	0	0	0	0	0	0	0	0	0	0	0	0	0	0	0	0	0	0	0	0	0
0	0	0	0	0	0	0	0	0	0	0	0	0	0	0	0	0	0	0	0	0	0	0	0	0	0	0	0	0	0	0
0	0	0	0	0	0	0	0	0	0	0	0	0	0	0	0	0	0	0	0	0	0	0	0	0	0	0	0	0	0	0
0	0	0	0	0	0	0	0	0	0	0	0	0	0	0	0	0	0	0	0	0	0	0	0	0	0	0	0	0	0	0
0	0	0	0	0	0	0	0	0	0	0	0	0	0	0	0	0	0	0	0	0	0	0	0	0	0	0	0	0	0	0
0	0	0	0	0	0	0	0	0	0	0	0	0	0	0	0	0	0	0	0	0	0	0	0	0	0	0	0	0	0	0
0	0	0	0	0	0	0	0	0	0	0	0	0	0	0	0	0	0	0	0	0	0	0	0	0	0	0	0	0	0	0
0	0	0	0	0	0	0	0	0	0	0	0	0	0	0	0	0	0	0	0	0	0	0	0	0	0	0	0	0	0	0
0	0	0	0	0	0	0	0	0	0	0	0	0	0	0	0	0	0	0	0	0	0	0	0	0	0	0	0	0	0	0
0	0	0	0	0	0	0	0	0	0	0	0	0	0	0	0	0	0	0	0	0	0	0	0	0	0	0	0	0	0	0
0	0	0	0	0	0	0	0	0	0	0	0	0	0	0	0	0	0	0	0	0	0	0	0	0	0	0	0	0	0	0
0	0	0	0	0	0	0	0	0	0	0	0	0	0	0	0	0	0	0	0	0	0	0	0	0	0	0	0	0	0	0
0	0	0	0	0	0	0	0	0	0	0	0	0	0	0	0	0	0	0	0	0	0	0	0	0	0	0	0	0	0	0
0	0	0	0	0	0	0	0	0	0	0	0	0	0	0	0	0	0	0	0	0	0	0	0	0	0	0	0	0	0	0
0	0	0	0	0	0	0	0	0	0	0	0	0	0	0	0	0	0	0	0	0	0	0	0	0	0	0	0	0	0	0
0	0	0	0	0	0	0	0	0	0	0	0	0	0	0	0	0	0	0	0	0	0	0	0	0	0	0	0	0	0	0
0	0	0	0	0	0	0	0	0	0	0	0	0	0	0	0	0	0	0	0	0	0	0	0	0	0	0	0	0	0	0
0	0	0	0	0	0	0	0	0	0	0	0	0	0	0	0	0	0	0	0	0	0	0	0	0	0	0	0	0	0	0
0	0	0	0	0	0	0	0	0	0	0	0	0	0	0	0	0	0	0	0	0	0	0	0	0	0	0	0	0	0	0
0	0	0	0	0	0	0	0	0	0	0	0	0	0	0	0	0	0	0	0	0	0	0	0	0	0	0	0	0	0	0
0	0	0	0	0	0	0	0	0	0	0	0	0	0	0	0	0	0	0	0	0	0	0	0	0	0	0	0	0	0	0
0	0	0	0	0	0	0	0	0	0	0	0	0	0	0	0	0	0	0	0	0	0	0	0	0	0	0	0	0	0	0
0	0	0	0	0	0	0	0	0	0	0	0	0	0	0	0	0	0	0	0	0	0	0	0	0	0	0	0	0	0	0
0	0	0	0	0	0	0	0	0	0	0	0	0	0	0	0	0	0	0	0	0	0	0	0	0	0	0	0	0	0	0
0	0	0	0	0	0	0	0	0	0	0	0	0	0	0	0	0	0	0	0	0	0	0	0	0	0	0	0	0	0	0
0	0	0	0	0	0	0	0	0	0	0	0	0	0	0	0	0	0	0	0	0	0	0	0	0	0	0	0	0	0	0
0	0	0	0	0	0	0	0	0	0	0	0	0	0	0	0	0	0	0	0	0	0	0	0	0	0	0	0	0	0	0
0	0	0	0	0	0	0	0	0	0	0	0	0	0	0	0	0	0	0	0	0	0	0	0	0	0	0	0	0	0	0
0	0	0	0	0	0	0	0	0	0	0	0	0	0	0	0	0	0	0	0	0	0	0	0	0	0	0	0	0	0	0
0	0	0	0	0	0	0	0	0	0	0	0	0	0	0	0	0	0	0	0	0	0	0	0	0	0	0	0	0	0	0
0	0	0	0	0	0	0	0	0	0	0	0	0	0	0	0	0	0	0	0	0	0	0	0	0	0	0	0	0	0	0
0	0	0	0	0	0	0	0	0	0	0	0	0	0	0	0	0	0	0	0	0	0	0	0	0	0	0	0	0	0	0
0	0	0	0	0	0	0	0	0	0	0	0	0	0	0	0	0	0	0	0	0	0	0	0	0	0	0	0	0	0	0
0	0	0	0	0	0	0	0	0	0	0	0	0	0	0	0	0	0	0	0	0	0	0	0	0	0	0	0	0	0	0
0	0	0	0	0	0	0	0	0	0	0	0	0	0	0	0	0	0	0	0	0	0	0	0	0	0	0	0	0	0	0
0	0	0	0	0	0	0	0	0	0	0	0	0	0	0	0	0	0	0	0	0	0	0	0	0	0	0	0	0	0	0
0	0	0	0	0	0	0	0	0	0	0	0	0	0	0	0	0	0	0	0	0	0	0	0	0	0	0	0	0	0	0
0	0	0	0	0	0	0	0	0	0	0	0	0	0	0	0	0	0	0	0	0	0	0	0	0	0	0	0	0	0	0
0	0	0	0	0	0	0	0	0	0	0	0	0	0	0	0	0	0	0	0	0	0	0	0	0	0	0	0	0	0	0
0	0	0	0	0	0	0	0	0	0	0	0	0	0	0	0	0	0	0	0	0	0	0	0	0	0	0	0	0	0	0
0	0	0	0	0	0	0	0	0	0	0	0	0	0	0	0	0	0	0	0	0	0	0	0	0	0	0	0	0	0	0
0	0	0	0	0	0	0	0	0	0	0	0	0	0	0	0	0	0	0	0	0	0	0	0	0	0	0	0	0	0	0
0	0	0	0	0	0	0	0	0	0	0	0	0	0	0	0	0	0	0	0	0	0	0	0	0	0	0	0	0	0	0
0	0	0	0	0	0	0	0	0	0	0	0	0	0	0	0	0	0	0	0	0	0	0	0	0	0	0	0	0	0	0
0	0	0	0	0	0	0	0	0	0	0	0	0	0	0	0	0	0	0	0	0	0	0	0	0	0	0	0	0	0	0
0	0	0	0	0	0	0	0	0	0	0	0	0	0	0	0	0	0	0	0	0	0	0	0	0	0	0	0	0	0	0
0	0	0	0	0	0	0	0	0	0	0	0	0	0	0	0	0	0	0	0	0	0	0	0	0	0	0	0	0	0	0
0	0	0	0	0	0	0	0	0	0	0	0	0	0	0	0	0	0	0	0	0	0	0	0	0	0	0	0	0	0	0
0	0	0	0	0	0	0	0	0	0	0	0	0	0	0	0	0	0	0	0	0	0	0	0	0	0	0	0	0	0	0
0	0	0	0	0	0	0	0	0	0	0	0	0	0	0	0	0	0	0	0	0	0	0	0	0	0	0	0	0	0	0
0	0	0	0	0	0	0	0	0	0	0	0	0	0	0	0	0	0	0	0	0	0	0	0	0	0	0	0	0	0	0
0	0	0	0	0	0	0	0	0	0	0	0	0	0	0	0	0	0	0	0	0	0	0	0	0	0	0	0	0	0	0
0	0	0	0	0	0	0	0	0	0	0	0	0	0	0	0	0	0	0	0	0	0	0	0	0	0	0	0	0	0	0
0	0	0	0	0	0	0	0	0	0	0	0	0	0	0	0	0	0	0	0	0	0	0	0	0	0	0	0	0	0	0
0	0	0	0	0	0	0	0	0	0	0	0	0	0	0	0	0	0	0	0	0	0	0	0	0	0	0	0	0	0	0
0	0	0	0	0	0	0	0	0	0	0	0	0	0	0	0	0	0	0	0	0	0	0	0	0	0	0	0	0	0	0
0	0	0	0	0	0	0	0	0	0	0	0	0	0	0	0	0	0	0	0	0	0	0	0	0	0	0	0	0	0	0
0	0	0	0	0	0	0	0	0	0	0	0	0	0	0	0	0	0	0	0	0	0	0	0	0	0	0	0	0	0	0
0	0	0	0	0	0	0	0	0	0	0	0	0	0	0	0	0	0	0	0	0	0	0	0	0	0	0	0	0	0	0
0	0	0	0	0	0	0	0	0	0	0	0	0	0	0	0	0	0	0	0	0	0	0	0	0	0	0	0	0	0	0
0	0	0	0	0	0	0	0	0	0	0	0	0	0	0	0	0	0	0	0	0	0	0	0	0	0	0	0	0	0	0
0	0	0	0	0	0	0	0	0	0	0	0	0	0	0	0	0	0	0	0	0	0	0	0	0	0	0	0	0	0	0
0	0	0	0	0	0	0	0	0	0	0	0	0	0	0	0	0	0	0	0	0	0	0	0	0	0	0	0	0	0	0
0	0	0	0	0	0	0	0	0	0	0	0	0	0	0	0	0	0	0	0	0	0	0	0	0	0	0	0	0	0	0
0	0	0	0	0	0	0	0	0	0	0	0	0	0	0	0	0	0	0	0	0	0	0	0	0	0	0	0	0	0	0
0	0	0	0	0	0	0	0	0	0	0	0	0	0	0	0	0	0	0	0	0	0	0	0	0	0	0	0	0	0	0
0	0	0	0	0	0	0	0	0	0	0	0	0	0	0	0	0	0	0	0	0	0	0	0	0	0	0	0	0	0	0
0	0	0	0	0	0	0	0	0	0	0	0	0	0	0	0	0	0	0	0	0	0	0	0	0	0	0	0	0	0	0
0	0	0	0	0	0	0	0	0	0	0	0	0	0	0	0	0	0	0	0	0	0	0	0	0	0	0	0	0	0	0
0	0	0	0	0	0	0	0	0	0	0	0	0	0	0	0	0	0	0	0	0	0	0	0	0	0	0	0	0	0	0
0	0	0	0	0	0	0	0	0	0	0	0	0	0	0	0	0	0	0	0	0	0	0	0	0	0	0	0	0	0	0
0	0	0	0	0	0	0	0	0	0	0	0	0	0	0	0	0	0	0	0	0	0	0	0	0	0	0	0	0	0	0
0	0	0	0	0	0	0	0	0	0	0	0	0	0	0	0	0	0	0	0	0	0	0	0	0	0	0	0	0	0	0
0	0	0	0	0	0	0	0	0	0	0	0	0	0	0	0	0	0	0	0	0	0	0	0	0	0	0	0	0	0	0
0	0	0	0	0	0	0	0	0	0	0	0	0	0	0	0	0	0	0	0	0	0	0	0	0	0	0	0	0	0	0
0	0	0	0	0	0	0	0	0	0	0	0	0	0	0	0	0	0	0	0	0	0	0	0	0	0	0	0	0	0	0
0	0	0	0	0	0	0	0	0	0	0	0	0	0	0	0	0	0	0	0	0	0	0	0	0	0	0	0	0	0	0
0	0	0	0	0	0	0	0	0	0	0	0	0	0	0	0	0	0	0	0	0	0	0	0	0	0	0	0	0	0	0
0	0	0	0	0	0	0	0	0	0	0	0	0	0	0	0	0	0	0	0	0	0	0	0	0	0	0	0	0	0	0
0	0	0	0	0	0	0	0	0	0	0	0	0	0	0	0	0	0	0	0	0	0	0	0	0	0	0	0	0	0	0
0	0	0	0	0	0	0	0	0	0	0	0	0	0	0	0	0	0	0	0	0	0	0	0	0	0	0	0	0	0	0
0	0	0	0	0	0	0	0	0	0	0	0	0	0	0	0	0	0	0	0	0	0	0	0	0	0	0	0	0	0	0
0	0	0	0	0	0	0	0	0	0	0	0	0	0	0	0	0	0	0	0	0	0	0	0	0	0	0	0	0	0	0
0	0	0	0	0	0	0	0	0	0	0	0	0	0	0	0	0	0	0	0	0	0	0	0	0	0	0	0	0	0	0
0	0	0	0	0	0	0	0	0	0	0	0	0	0	0	0	0	0	0	0	0	0	0	0	0	0	0	0	0	0	0
0	0	0	0	0	0	0	0	0	0	0	0	0	0	0	0	0	0	0	0	0	0	0	0	0	0	0	0	0	0	0
0	0	0	0	0	0	0	0	0	0	0	0	0	0	0	0	0	0	0	0	0	0	0	0	0	0	0	0	0	0	0
0	0	0	0	0	0	0	0	0	0	0	0	0	0	0	0	0	0	0	0	0	0	0	0	0	0	0	0	0	0	0
0	0	0	0	0	0	0	0	0	0	0	0	0	0	0	0	0	0	0	0	0	0	0	0	0	0	0	0	0	0	0
0	0	0	0	0	0	0	0	0	0	0	0	0	0	0	0	0	0	0	0	0	0	0	0	0	0	0	0	0	0	0
0	0	0	0	0	0	0	0	0	0	0	0	0	0	0	0	0	0	0	0	0	0	0	0	0	0	0	0	0	0	0
0	0	0	0	0	0	0	0	0	0	0	0	0	0	0	0	0	0	0	0	0	0	0	0	0	0	0	0	0	0	0
0	0	0	0	0	0	0	0	0	0	0	0	0	0	0	0	0	0	0	0	0	0	0	0	0	0	0	0	0	0	0
0	0	0	0	0	0	0	0	0	0	0	0	0	0	0	0	0	0	0	0	0	0	0	0	0	0	0	0	0	0	0
0	0	0	0	0	0	0	0	0	0	0	0	0	0	0	0	0	0	0	0	0	0	0	0	0	0	0	0	0	0	0
0	0	0	0	0	0	0	0	0	0	0	0	0	0	0	0	0	0	0	0	0	0	0	0	0	0	0	0	0	0	0
0	0	0	0	0	0	0	0	0	0	0	0	0	0	0	0	0	0	0	0	0	0	0	0	0	0	0	0	0	0	0
0	0	0	0	0	0	0	0	0	0	0	0	0	0	0	0	0	0	0	0	0	0	0	0	0	0	0	0	0	0	0
0	0	0	0	0	0	0	0	0	0	0	0	0	0	0	0	0	0	0	0	0	0	0	0	0	0	0	0	0	0	0
0	0	0	0	0	0	0	0	0	0	0	0	0	0	0	0	0	0	0	0	0	0	0	0	0	0	0	0	0	0	0
0	0	0	0	0	0	0	0	0	0	0	0	0	0	0	0	0	0	0	0	0	0	0	0	0	0	0	0	0	0	0
0	0	0	0	0	0	0	0	0	0	0	0	0	0	0	0	0	0	0	0	0	0	0	0	0	0	0	0	0	0	0
0	0	0	0	0	0	0	0	0	0	0	0	0	0	0	0	0	0	0	0	0	0	0	0	0	0	0	0	0	0	0
0	0	0	0	0	0	0	0	0	0	0	0	0	0	0	0	0	0	0	0	0	0	0	0	0	0	0	0	0	0	0
0	0	0	0	0	0	0	0	0	0	0	0	0	0	0	0	0	0	0	0	0	0	0	0	0	0	0	0	0	0	0
0	0	0	0	0	0	0	0	0	0	0	0	0	0	0	0	0	0	0	0	0	0	0	0	0	0	0	0	0	0	0
0	0	0	0	0	0	0	0	0	0	0	0	0	0	0	0	0	0	0	0	0	0	0	0	0	0	0	0	0	0	0
0	0	0	0	0	0	0	0	0	0	0	0	0	0	0	0	0	0	0	0	0	0	0	0	0	0	0	0	0	0	0
0	0	0	0	0	0	0	0	0	0	0	0	0	0	0	0	0	0	0	0	0	0	0	0	0	0	0	0	0	0	0
0	0	0	0	0	0	0	0	0	0	0	0	0	0	0	0	0	0	0	0	0	0	0	0	0	0	0	0	0	0	0
0	0	0	0	0	0	0	0	0	0	0	0	0	0	0	0	0	0	0	0	0	0	0	0	0	0	0	0	0	0	0
0	0	0	0	0	0	0	0	0	0	0	0	0	0	0	0	0	0	0	0	0	0	0	0	0	0	0	0	0	0	0
0	0	0	0	0	0	0	0	0	0	0	0	0	0	0	0	0	0	0	0	0	0	0	0	0	0	0	0	0	0	0
0	0	0	0	0	0	0	0	0	0	0	0	0	0	0	0	0	0	0	0	0	0	0	0	0	0	0	0	0	0	0
0	0	0	0	0	0	0	0	0	0	0	0	0	0	0	0	0	0	0	0	0	0	0	0	0	0	0	0	0	0	0
0	0	0	0	0	0	0	0	0	0	0	0	0	0	0	0	0	0	0	0	0	0	0	0	0	0	0	0	0	0	0
0	0	0	0	0	0	0	0	0	0	0	0	0	0	0	0	0	0	0	0	0	0	0	0	0	0	0	0	0	0	0
0	0	0	0	0	0	0	0	0	0	0	0	0	0	0	0	0	0	0	0	0	0	0	0	0	0	0	0	0	0	0
0	0	0	0	0	0	0	0	0	0	0	0	0	0	0	0	0	0	0	0	0	0	0	0	0	0	0	0	0	0	0
0	0	0	0	0	0	0	0	0	0	0	0	0	0	0	0	0	0	0	0	0	0	0	0	0	0	0	0	0	0	0
0	0	0	0	0	0	0	0	0	0	0	0	0	0	0	0	0	0	0	0	0	0	0	0	0	0	0	0	0	0	0
0	0	0	0	0	0	0	0	0	0	0	0	0	0	0	0	0	0	0	0	0	0	0	0	0	0	0	0	0	0	0
0	0	0	0	0	0	0	0	0	0	0	0	0	0	0	0	0	0	0	0	0	0	0	0	0	0	0	0	0	0	0
0	0	0	0	0	0	0	0	0	0	0	0	0	0	0	0	0	0	0	0	0	0	0	0	0	0	0	0	0	0	0
0	0	0	0	0	0	0	0	0	0	0	0	0	0	0	0	0	0	0	0	0	0	0	0	0	0	0	0	0	0	0
0	0	0	0	0	0	0	0	0	0	0	0	0	0	0	0	0	0	0	0	0	0	0	0	0	0	0	0	0	0	0
0	0	0	0	0	0	0	0	0	0	0	0	0	0	0	0	0	0	0	0	0	0	0	0	0	0	0	0	0	0	0
0	0	0	0	0	0	0	0	0	0	0	0	0	0	0	0	0	0	0	0	0	0	0	0	0	0	0	0	0	0	0
0	0	0	0	0	0	0	0	0	0	0	0	0	0	0	0	0	0	0	0	0	0	0	0	0	0	0	0	0	0	0
0	0	0	0	0	0	0	0	0	0	0	0	0	0	0	0	0	0	0	0	0	0	0	0	0	0	0	0	0	0	0
0	0	0	0	0	0	0	0	0	0	0	0	0	0	0	0	0	0	0	0	0	0	0	0	0	0	0	0	0	0	0
0	0	0	0	0	0	0	0	0	0	0	0	0	0	0	0	0	0	0	0	0	0	0	0	0	0	0	0	0	0	0
0	0	0	0	0	0	0	0	0	0	0	0	0	0	0	0	0	0	0	0	0	0	0	0	0	0	0	0	0	0	0
0	0	0	0	0	0	0	0	0	0	0	0	0	0	0	0	0	0	0	0	0	0	0	0	0	0	0	0	0	0	0
0	0	0	0	0	0	0	0	0	0	0	0	0	0	0	0	0	0	0	0	0	0	0	0	0	0	0	0	0	0	0
0	0	0	0	0	0	0	0	0	0	0	0	0	0	0	0	0	0	0	0	0	0	0	0	0	0	0	0	0	0	0
0	0	0	0	0	0	0	0	0	0	0	0	0	0	0	0	0	0	0	0	0	0	0	0	0	0	0	0	0	0	0
0	0	0	0	0	0	0	0	0	0	0	0	0	0	0	0	0	0	0	0	0	0	0	0	0	0	0	0	0	0	0
0	0	0	0	0	0	0	0	0	0	0	0	0	0	0	0	0	0	0	0	0	0	0	0	0	0	0	0	0	0	0
0	0	0	0	0	0	0	0	0	0	0	0	0	0	0	0	0	0	0	0	0	0	0	0	0	0	0	0	0	0	0
0	0	0	0	0	0	0	0	0	0	0	0	0	0	0	0	0	0	0	0	0	0	0	0	0	0	0	0	0	0	0
0	0	0	0	0	0	0	0	0	0	0	0	0	0	0	0	0	0	0	0	0	0	0	0	0	0	0	0	0	0	0
0	0	0	0	0	0	0	0	0	0	0	0	0	0	0	0	0	0	0	0	0	0	0	0	0	0	0	0	0	0	0
0	0	0	0	0	0	0	0	0	0	0	0	0	0	0	0	0	0	0	0	0	0	0	0	0	0	0	0	0	0	0
0	0	0	0	0	0	0	0	0	0	0	0	0	0	0	0	0	0	0	0	0	0	0	0	0	0	0	0	0	0	0
0	0	0	0	0	0	0	0	0	0	0	0	0	0	0	0	0	0	0	0	0	0	0	0	0	0	0	0	0	0	0
0	0	0	0	0	0	0	0	0	0	0	0	0	0	0	0	0	0	0	0	0	0	0	0	0	0	0	0	0	0	0
0	0	0	0	0	0	0	0	0	0	0	0	0	0	0	0	0	0	0	0	0	0	0	0	0	0	0	0	0	0	0
0	0	0	0	0	0	0	0	0	0	0	0	0	0	0	0	0	0	0	0	0	0	0	0	0	0	0	0	0	0	0
0	0	0	0	0	0	0	0	0	0	0	0	0	0	0	0	0	0	0	0	0	0	0	0	0	0	0	0	0	0	0
0	0	0	0	0	0	0	0	0	0	0	0	0	0	0	0	0	0	0	0	0	0	0	0	0	0	0	0	0	0	0
0	0	0	0	0	0	0	0	0	0	0	0	0	0	0	0	0	0	0	0	0	0	0	0	0	0	0	0	0	0	0
0	0	0	0	0	0	0	0	0	0	0	0	0	0	0	0	0	0	0	0	0	0	0	0	0	0	0	0	0	0	0
0	0	0	0	0	0	0	0	0	0	0	0	0	0	0	0	0	0	0	0	0	0	0	0	0	0	0	0	0	0	0
0	0	0	0	0	0	0	0	0	0	0	0	0	0	0	0	0	0	0	0	0	0	0	0	0	0	0	0	0	0	0
0	0	0	0	0	0	0	0	0	0	0	0	0	0	0	0	0	0	0	0	0	0	0	0	0	0	0	0	0	0	0
0	0	0	0	0	0	0	0	0	0	0	0	0	0	0	0	0	0	0	0	0	0	0	0	0	0	0	0	0	0	0
0	0	0	0	0	0	0	0	0	0	0	0	0	0	0	0	0	0	0	0	0	0	0	0	0	0	0	0	0	0	0
0	0	0	0	0	0	0	0	0	0	0	0	0	0	0	0	0	0	0	0	0	0	0	0	0	0	0	0	0	0	0
0	0	0	0	0	0	0	0	0	0	0	0	0	0	0	0	0	0	0	0	0	0	0	0	0	0	0	0	0	0	0
0	0	0	0	0	0	0	0	0	0	0	0	0	0	0	0	0	0	0	0	0	0	0	0	0	0	0	0	0	0	0
0	0	0	0	0	0	0	0	0	0	0	0	0	0	0	0	0	0	0	0	0	0	0	0	0	0	0	0	0	0	0
0	0	0	0	0	0	0	0	0	0	0	0	0	0	0	0	0	0	0	0	0	0	0	0	0	0	0	0	0	0	0
0	0	0	0	0	0	0	0	0	0	0	0	0	0	0	0	0	0	0	0	0	0	0	0	0	0	0	0	0	0	0
0	0	0	0	0	0	0	0	0	0	0	0	0	0	0	0	0	0	0	0	0	0	0	0	0	0	0	0	0	0	0
0	0	0	0	0	0	0	0	0	0	0	0	0	0	0	0	0	0	0	0	0	0	0	0	0	0	0	0	0	0	0
0	0	0	0	0	0	0	0	0	0	0	0	0	0	0	0	0	0	0	0	0	0	0	0	0	0	0	0	0	0	0
0	0	0	0	0	0	0	0	0	0	0	0	0	0	0	0	0	0	0	0	0	0	0	0	0	0	0	0	0	0	0
0	0	0	0	0	0	0	0	0	0	0	0	0	0	0	0	0	0	0	0	0	0	0	0	0	0	0	0	0	0	0
0	0	0	0	0	0	0	0	0	0	0	0	0	0	0	0	0	0	0	0	0	0	0	0	0	0	0	0	0	0	0
0	0	0	0	0	0	0	0	0	0	0	0	0	0	0	0	0	0	0	0	0	0	0	0	0	0	0	0	0	0	0
0	0	0	0	0	0	0	0	0	0	0	0	0	0	0	0	0	0	0	0	0	0	0	0	0	0	0	0	0	0	0
0	0	0	0	0	0	0	0	0	0	0	0	0	0	0	0	0	0	0	0	0	0	0	0	0	0	0	0	0	0	0
0	0	0	0	0	0	0	0	0	0	0	0	0	0	0	0	0	0	0	0	0	0	0	0	0	0	0	0	0	0	0
0	0	0	0	0	0	0	0	0	0	0	0	0	0	0	0	0	0	0	0	0	0	0	0	0	0	0	0	0	0	0
0	0	0	0	0	0	0	0	0	0	0	0	0	0	0	0	0	0	0	0	0	0	0	0	0	0	0	0	0	0	0
0	0	0	0	0	0	0	0	0	0	0	0	0	0	0	0	0	0	0	0	0	0	0	0	0	0	0	0	0	0	0
0	0	0	0	0	0	0	0	0	0	0	0	0	0	0	0	0	0	0	0	0	0	0	0	0	0	0	0	0	0	0
0	0	0	0	0	0	0	0	0	0	0	0	0	0	0	0	0	0	0	0	0	0	0	0	0	0	0	0	0	0	0
0	0	0	0	0	0	0	0	0	0	0	0	0	0	0	0	0	0	0	0	0	0	0	0	0	0	0	0	0	0	0
0	0	0	0	0	0	0	0	0	0	0	0	0	0	0	0	0	0	0	0	0	0	0	0	0	0	0	0	0	0	0
0	0	0	0	0	0	0	0	0	0	0	0	0	0	0	0	0	0	0	0	0	0	0	0	0	0	0	0	0	0	0
0	0	0	0	0	0	0	0	0	0	0	0	0	0	0	0	0	0	0	0	0	0	0	0	0	0	0	0	0	0	0
0	0	0	0	0	0	0	0	0	0	0	0	0	0	0	0	0	0	0	0	0	0	0	0	0	0	0	0	0	0	0
0	0	0	0	0	0	0	0	0	0	0	0	0	0	0	0	0	0	0	0	0	0	0	0	0	0	0	0	0	0	0
0	0	0	0	0	0	0	0	0	0	0	0	0	0	0	0	0	0	0	0	0	0	0	0	0	0	0	0	0	0	0
0	0	0	0	0	0	0	0	0	0	0	0	0	0	0	0	0	0	0	0	0	0	0	0	0	0	0	0	0	0	0
0	0	0	0	0	0	0	0	0	0	0	0	0	0	0	0	0	0	0	0	0	0	0	0	0	0	0	0	0	0	0
0	0	0	0	0	0	0	0	0	0	0	0	0	0	0	0	0	0	0	0	0	0	0	0	0	0	0	0	0	0	0
0	0	0	0	0	0	0	0	0	0	0	0	0	0	0	0	0	0	0	0	0	0	0	0	0	0	0	0	0	0	0
0	0	0	0	0	0	0	0	0	0	0	0	0	0	0	0	0	0	0	0	0	0	0	0	0	0	0	0	0	0	0
0	0	0	0	0	0	0	0	0	0	0	0	0	0	0	0	0	0	0	0	0	0	0	0	0	0	0	0	0	0	0
0	0	0	0	0	0	0	0	0	0	0	0	0	0	0	0	0	0	0	0	0	0	0	0	0	0	0	0	0	0	0
0	0	0	0	0	0	0	0	0	0	0	0	0	0	0	0	0	0	0	0	0	0	0	0	0	0	0	0	0	0	0
0	0	0	0	0	0	0	0	0	0	0	0	0	0	0	0	0	0	0	0	0	0	0	0	0	0	0	0	0	0	0
0	0	0	0	0	0	0	0	0	0	0	0	0	0	0	0	0	0	0	0	0	0	0	0	0	0	0	0	0	0	0
0	0	0	0	0	0	0	0	0	0	0	0	0	0	0	0	0	0	0	0	0	0	0	0	0	0	0	0	0	0	0
0	0	0	0	0	0	0	0	0	0	0	0	0	0	0	0	0	0	0	0	0	0	0	0	0	0	0	0	0	0	0
0	0	0	0	0	0	0	0	0	0	0	0	0	0	0	0	0	0	0	0	0	0	0	0	0	0	0	0	0	0	0
0	0	0	0	0	0	0	0	0	0	0	0	0	0	0	0	0	0	0	0	0	0	0	0	0	0	0	0	0	0	0
0	0	0	0	0	0	0	0	0	0	0	0	0	0	0	0	0	0	0	0	0	0	0	0	0	0	0	0	0	0	0
0	0	0	0	0	0	0	0	0	0	0	0	0	0	0	0	0	0	0	0	0	0	0	0	0	0	0	0	0	0	0
0	0	0	0	0	0	0	0	0	0	0	0	0	0	0	0	0	0	0	0	0	0	0	0	0	0	0	0	0	0	0
0	0	0	0	0	0	0	0	0	0	0	0	0	0	0	0	0	0	0	0	0	0	0	0	0	0	0	0	0	0	0
0	0	0	0	0	0	0	0	0	0	0	0	0	0	0	0	0	0	0	0	0	0	0	0	0	0	0	0	0	0	0
0	0	0	0	0	0	0	0	0	0	0	0	0	0	0	0	0	0	0	0	0	0	0	0	0	0	0	0	0	0	0
0	0	0	0	0	0	0	0	0	0	0	0	0	0	0	0	0	0	0	0	0	0	0	0	0	0	0	0	0	0	0
0	0	0	0	0	0	0	0	0	0	0	0	0	0	0	0	0	0	0	0	0	0	0	0	0	0	0	0	0	0	0
0	0	0	0	0	0	0	0	0	0	0	0	0	0	0	0	0	0	0	0	0	0	0	0	0	0	0	0	0	0	0
0	0	0	0	0	0	0	0	0	0	0	0	0	0	0	0	0	0	0	0	0	0	0	0	0	0	0	0	0	0	0
0	0	0	0	0	0	0	0	0	0	0	0	0	0	0	0	0	0	0	0	0	0	0	0	0	0	0	0	0	0	0
0	0	0	0	0	0	0	0	0	0	0	0	0	0	0	0	0	0	0	0	0	0	0	0	0	0	0	0	0	0	0
0	0	0	0	0	0	0	0	0	0	0	0	0	0	0	0	0	0	0	0	0	0	0	0	0	0	0	0	0	0	0
0	0	0	0	0	0	0	0	0	0	0	0	0	0	0	0	0	0	0	0	0	0	0	0	0	0	0	0	0	0	0
0	0	0	0	0	0	0	0	0	0	0	0	0	0	0	0	0	0	0	0	0	0	0	0	0	0	0	0	0	0	0
0	0	0	0	0	0	0	0	0	0	0	0	0	0	0	0	0	0	0	0	0	0	0	0	0	0	0	0	0	0	0
0	0	0	0	0	0	0	0	0	0	0	0	0	0	0	0	0	0	0	0	0	0	0	0	0	0	0	0	0	0	0
0	0	0	0	0	0	0	0	0	0	0	0	0	0	0	0	0	0	0	0	0	0	0	0	0	0	0	0	0	0	0
0	0	0	0	0	0	0	0	0	0	0	0	0	0	0	0	0	0	0	0	0	0	0	0	0	0	0	0	0	0	0
0	0	0	0	0	0	0	0	0	0	0	0	0	0	0	0	0	0	0	0	0	0	0	0	0	0	0	0	0	0	0
0	0	0	0	0	0	0	0	0	0	0	0	0	0	0	0	0	0	0	0	0	0	0	0	0	0	0	0	0	0	0
0	0	0	0	0	0	0	0	0	0	0	0	0	0	0	0	0	0	0	0	0	0	0	0	0	0	0	0	0	0	0
0	0	0	0	0	0	0	0	0	0	0	0	0	0	0	0	0	0	0	0	0	0	0	0	0	0	0	0	0	0	0
0	0	0	0	0	0	0	0	0	0	0	0	0	0	0	0	0	0	0	0	0	0	0	0	0	0	0	0	0	0	0
0	0	0	0	0	0	0	0	0	0	0	0	0	0	0	0	0	0	0	0	0	0	0	0	0	0	0	0	0	0	0
0	0	0	0	0	0	0	0	0	0	0	0	0	0	0	0	0	0	0	0	0	0	0	0	0	0	0	0	0	0	0
0	0	0	0	0	0	0	0	0	0	0	0	0	0	0	0	0	0	0	0	0	0	0	0	0	0	0	0	0	0	0
0	0	0	0	0	0	0	0	0	0	0	0	0	0	0	0	0	0	0	0	0	0	0	0	0	0	0	0	0	0	0
0	0	0	0	0	0	0	0	0	0	0	0	0	0	0	0	0	0	0	0	0	0	0	0	0	0	0	0	0	0	0
0	0	0	0	0	0	0	0	0	0	0	0	0	0	0	0	0	0	0	0	0	0	0	0	0	0	0	0	0	0	0
0	0	0	0	0	0	0	0	0	0	0	0	0	0	0	0	0	0	0	0	0	0	0	0	0	0	0	0	0	0	0
0	0	0	0	0	0	0	0	0	0	0	0	0	0	0	0	0	0	0	0	0	0	0	0	0	0	0	0	0	0	0
0	0	0	0	0	0	0	0	0	0	0	0	0	0	0	0	0	0	0	0	0	0	0	0	0	0	0	0	0	0	0
0	0	0	0	0	0	0	0	0	0	0	0	0	0	0	0	0	0	0	0	0	0	0	0	0	0	0	0	0	0	0
0	0	0	0	0	0	0	0	0	0	0	0	0	0	0	0	0	0	0	0	0	0	0	0	0	0	0	0	0	0	0
0	0	0	0	0	0	0	0	0	0	0	0	0	0	0	0	0	0	0	0	0	0	0	0	0	0	0	0	0	0	0
0	0	0	0	0	0	0	0	0	0	0	0	0	0	0	0	0	0	0	0	0	0	0	0	0	0	0	0	0	0	0
0	0	0	0	0	0	0	0	0	0	0	0	0	0	0	0	0	0	0	0	0	0	0	0	0	0	0	0	0	0	0
0	0	0	0	0	0	0	0	0	0	0	0	0	0	0	0	0	0	0	0	0	0	0	0	0	0	0	0	0	0	0
0	0	0	0	0	0	0	0	0	0	0	0	0	0	0	0	0	0	0	0	0	0	0	0	0	0	0	0	0	0	0
0	0	0	0	0	0	0	0	0	0	0	0	0	0	0	0	0	0	0	0	0	0	0	0	0	0	0	0	0	0	0
0	0	0	0	0	0	0	0	0	0	0	0	0	0	0	0	0	0	0	0	0	0	0	0	0	0	0	0	0	0	0
0	0	0	0	0	0	0	0	0	0	0	0	0	0	0	0	0	0	0	0	0	0	0	0	0	0	0	0	0	0	0
0	0	0	0	0	0	0	0	0	0	0	0	0	0	0	0	0	0	0	0	0	0	0	0	0	0	0	0	0	0	0
0	0	0	0	0	0	0	0	0	0	0	0	0	0	0	0	0	0	0	0	0	0	0	0	0	0	0	0	0	0	0
0	0	0	0	0	0	0	0	0	0	0	0	0	0	0	0	0	0	0	0	0	0	0	0	0	0	0	0	0	0	0
0	0	0	0	0	0	0	0	0	0	0	0	0	0	0	0	0	0	0	0	0	0	0	0	0	0	0	0	0	0	0
0	0	0	0	0	0	0	0	0	0	0	0	0	0	0	0	0	0	0	0	0	0	0	0	0	0	0	0	0	0	0
0	0	0	0	0	0	0	0	0	0	0	0	0	0	0	0	0	0	0	0	0	0	0	0	0	0	0	0	0	0	0
0	0	0	0	0	0	0	0	0	0	0	0	0	0	0	0	0	0	0	0	0	0	0	0	0	0	0	0	0	0	0
0	0	0	0	0	0	0	0	0	0	0	0	0	0	0	0	0	0	0	0	0	0	0	0	0	0	0	0	0	0	0
0	0	0	0	0	0	0	0	0	0	0	0	0	0	0	0	0	0	0	0	0	0	0	0	0	0	0	0	0	0	0
0	0	0	0	0	0	0	0	0	0	0	0	0	0	0	0	0	0	0	0	0	0	0	0	0	0	0	0	0	0	0
0	0	0	0	0	0	0	0	0	0	0	0	0	0	0	0	0	0	0	0	0	0	0	0	0	0	0	0	0	0	0
0	0	0	0	0	0	0	0	0	0	0	0	0	0	0	0	0	0	0	0	0	0	0	0	0	0	0	0	0	0	0
0	0	0	0	0	0	0	0	0	0	0	0	0	0	0	0	0	0	0	0	0	0	0	0	0	0	0	0	0	0	0
0	0	0	0	0	0	0	0	0	0	0	0	0	0	0	0	0	0	0	0	0	0	0	0	0	0	0	0	0	0	0
0	0	0	0	0	0	0	0	0	0	0	0	0	0	0	0	0	0	0	0	0	0	0	0	0	0	0	0	0	0	0
0	0	0	0	0	0	0	0	0	0	0	0	0	0	0	0	0	0	0	0	0	0	0	0	0	0	0	0	0	0	0
0	0	0	0	0	0	0	0	0	0	0	0	0	0	0	0	0	0	0	0	0	0	0	0	0	0	0	0	0	0	0
0	0	0	0	0	0	0	0	0	0	0	0	0	0	0	0	0	0	0	0	0	0	0	0	0	0	0	0	0	0	0
0	0	0	0	0	0	0	0	0	0	0	0	0	0	0	0	0	0	0	0	0	0	0	0	0	0	0	0	0	0	0
0	0	0	0	0	0	0	0	0	0	0	0	0	0	0	0	0	0	0	0	0	0	0	0	0	0	0	0	0	0	0
0	0	0	0	0	0	0	0	0	0	0	0	0	0	0	0	0	0	0	0	0	0	0	0	0	0	0	0	0	0	0
0	0	0	0	0	0	0	0	0	0	0	0	0	0	0	0	0	0	0	0	0	0	0	0	0	0	0	0	0	0	0
0	0	0	0	0	0	0	0	0	0	0	0	0	0	0	0	0	0	0	0	0	0	0	0	0	0	0	0	0	0	0
0	0	0	0	0	0	0	0	0	0	0	0	0	0	0	0	0	0	0	0	0	0	0	0	0	0	0	0	0	0	0
0	0	0	0	0	0	0	0	0	0	0	0	0	0	0	0	0	0	0	0	0	0	0	0	0	0	0	0	0	0	0
0	0	0	0	0	0	0	0	0	0	0	0	0	0	0	0	0	0	0	0	0	0	0	0	0	0	0	0	0	0	0
0	0	0	0	0	0	0	0	0	0	0	0	0	0	0	0	0	0	0	0	0	0	0	0	0	0	0	0	0	0	0
0	0	0	0	0	0	0	0	0	0	0	0	0	0	0	0	0	0	0	0	0	0	0	0	0	0	0	0	0	0	0
0	0	0	0	0	0	0	0	0	0	0	0	0	0	0	0	0	0	0	0	0	0	0	0	0	0	0	0	0	0	0
0	0	0	0	0	0	0	0	0	0	0	0	0	0	0	0	0	0	0	0	0	0	0	0	0	0	0	0	0	0	0
0	0	0	0	0	0	0	0	0	0	0	0	0	0	0	0	0	0	0	0	0	0	0	0	0	0	0	0	0	0	0
0	0	0	0	0	0	0	0	0	0	0	0	0	0	0	0	0	0	0	0	0	0	0	0	0	0	0	0	0	0	0
0	0	0	0	0	0	0	0	0	0	0	0	0	0	0	0	0	0	0	0	0	0	0	0	0	0	0	0	0	0	0
0	0	0	0	0	0	0	0	0	0	0	0	0	0	0	0	0	0	0	0	0	0	0	0	0	0	0	0	0	0	0
0	0	0	0	0	0	0	0	0	0	0	0	0	0	0	0	0	0	0	0	0	0	0	0	0	0	0	0	0	0	0
0	0	0	0	0	0	0	0	0	0	0	0	0	0	0	0	0	0	0	0	0	0	0	0	0	0	0	0	0	0	0
0	0	0	0	0	0	0	0	0	0	0	0	0	0	0	0	0	0	0	0	0	0	0	0	0	0	0	0	0	0	0
0	0	0	0	0	0	0	0	0	0	0	0	0	0	0	0	0	0	0	0	0	0	0	0	0	0	0	0	0	0	0
0	0	0	0	0	0	0	0	0	0	0	0	0	0	0	0	0	0	0	0	0	0	0	0	0	0	0	0	0	0	0
0	0	0	0	0	0	0	0	0	0	0	0	0	0	0	0	0	0	0	0	0	0	0	0	0	0	0	0	0	0	0
0	0	0	0	0	0	0	0	0	0	0	0	0	0	0	0	0	0	0	0	0	0	0	0	0	0	0	0	0	0	0
0	0	0	0	0	0	0	0	0	0	0	0	0	0	0	0	0	0	0	0	0	0	0	0	0	0	0	0	0	0	0
0	0	0	0	0	0	0	0	0	0	0	0	0	0	0	0	0	0	0	0	0	0	0	0	0	0	0	0	0	0	0
0	0	0	0	0	0	0	0	0	0	0	0	0	0	0	0	0	0	0	0	0	0	0	0	0	0	0	0	0	0	0
0	0	0	0	0	0	0	0	0	0	0	0	0	0	0	0	0	0	0	0	0	0	0	0	0	0	0	0	0	0	0
0	0	0	0	0	0	0	0	0	0	0	0	0	0	0	0	0	0	0	0	0	0	0	0	0	0	0	0	0	0	0
0	0	0	0	0	0	0	0	0	0	0	0	0	0	0	0	0	0	0	0	0	0	0	0	0	0	0	0	0	0	0
0	0	0	0	0	0	0	0	0	0	0	0	0	0	0	0	0	0	0	0	0	0	0	0	0	0	0	0	0	0	0
0	0	0	0	0	0	0	0	0	0	0	0	0	0	0	0	0	0	0	0	0	0	0	0	0	0	0	0	0	0	0
0	0	0	0	0	0	0	0	0	0	0	0	0	0	0	0	0	0	0	0	0	0	0	0	0	0	0	0	0	0	0
0	0	0	0	0	0	0	0	0	0	0	0	0	0	0	0	0	0	0	0	0	0	0	0	0	0	0	0	0	0	0
0	0	0	0	0	0	0	0	0	0	0	0	0	0	0	0	0	0	0	0	0	0	0	0	0	0	0	0	0	0	0
0	0	0	0	0	0	0	0	0	0	0	0	0	0	0	0	0	0	0	0	0	0	0	0	0	0	0	0	0	0	0
0	0	0	0	0	0	0	0	0	0	0	0	0	0	0	0	0	0	0	0	0	0	0	0	0	0	0	0	0	0	0
0	0	0	0	0	0	0	0	0	0	0	0	0	0	0	0	0	0	0	0	0	0	0	0	0	0	0	0	0	0	0
0	0	0	0	0	0	0	0	0	0	0	0	0	0	0	0	0	0	0	0	0	0	0	0	0	0	0	0	0	0	0
0	0	0	0	0	0	0	0	0	0	0	0	0	0	0	0	0	0	0	0	0	0	0	0	0	0	0	0	0	0	0
0	0	0	0	0	0	0	0	0	0	0	0	0	0	0	0	0	0	0	0	0	0	0	0	0	0	0	0	0	0	0
0	0	0	0	0	0	0	0	0	0	0	0	0	0	0	0	0	0	0	0	0	0	0	0	0	0	0	0	0	0	0
0	0	0	0	0	0	0	0	0	0	0	0	0	0	0	0	0	0	0	0	0	0	0	0	0	0	0	0	0	0	0
0	0	0	0	0	0	0	0	0	0	0	0	0	0	0	0	0	0	0	0	0	0	0	0	0	0	0	0	0	0	0
0	0	0	0	0	0	0	0	0	0	0	0	0	0	0	0	0	0	0	0	0	0	0	0	0	0	0	0	0	0	0
0	0	0	0	0	0	0	0	0	0	0	0	0	0	0	0	0	0	0	0	0	0	0	0	0	0	0	0	0	0	0
0	0	0	0	0	0	0	0	0	0	0	0	0	0	0	0	0	0	0	0	0	0	0	0	0	0	0	0	0	0	0
0	0	0	0	0	0	0	0	0	0	0	0	0	0	0	0	0	0	0	0	0	0	0	0	0	0	0	0	0	0	0
0	0	0	0	0	0	0	0	0	0	0	0	0	0	0	0	0	0	0	0	0	0	0	0	0	0	0	0	0	0	0
0	0	0	0	0	0	0	0	0	0	0	0	0	0	0	0	0	0	0	0	0	0	0	0	0	0	0	0	0	0	0
0	0	0	0	0	0	0	0	0	0	0	0	0	0	0	0	0	0	0	0	0	0	0	0	0	0	0	0	0	0	0
0	0	0	0	0	0	0	0	0	0	0	0	0	0	0	0	0	0	0	0	0	0	0	0	0	0	0	0	0	0	0
0	0	0	0	0	0	0	0	0	0	0	0	0	0	0	0	0	0	0	0	0	0	0	0	0	0	0	0	0	0	0
0	0	0	0	0	0	0	0	0	0	0	0	0	0	0	0	0	0	0	0	0	0	0	0	0	0	0	0	0	0	0
0	0	0	0	0	0	0	0	0	0	0	0	0	0	0	0	0	0	0	0	0	0	0	0	0	0	0	0	0	0	0
0	0	0	0	0	0	0	0	0	0	0	0	0	0	0	0	0	0	0	0	0	0	0	0	0	0	0	0	0	0	0
0	0	0	0	0	0	0	0	0	0	0	0	0	0	0	0	0	0	0	0	0	0	0	0	0	0	0	0	0	0	0
0	0	0	0	0	0	0	0	0	0	0	0	0	0	0	0	0	0	0	0	0	0	0	0	0	0	0	0	0	0	0
0	0	0	0	0	0	0	0	0	0	0	0	0	0	0	0	0	0	0	0	0	0	0	0	0	0	0	0	0	0	0
0	0	0	0	0	0	0	0	0	0	0	0	0	0	0	0	0	0	0	0	0	0	0	0	0	0	0	0	0	0	0
0	0	0	0	0	0	0	0	0	0	0	0	0	0	0	0	0	0	0	0	0	0	0	0	0	0	0	0	0	0	0
0	0	0	0	0	0	0	0	0	0	0	0	0	0	0	0	0	0	0	0	0	0	0	0	0	0	0	0	0	0	0
0	0	0	0	0	0	0	0	0	0	0	0	0	0	0	0	0	0	0	0	0	0	0	0	0	0	0	0	0	0	0
0	0	0	0	0	0	0	0	0	0	0	0	0	0	0	0	0	0	0	0	0	0	0	0	0	0	0	0	0	0	0
0	0	0	0	0	0	0	0	0	0	0	0	0	0	0	0	0	0	0	0	0	0	0	0	0	0	0	0	0	0	0
0	0	0	0	0	0	0	0	0	0	0	0	0	0	0	0	0	0	0	0	0	0	0	0	0	0	0	0	0	0	0
0	0	0	0	0	0	0	0	0	0	0	0	0	0	0	0	0	0	0	0	0	0	0	0	0	0	0	0	0	0	0
0	0	0	0	0	0	0	0	0	0	0	0	0	0	0	0	0	0	0	0	0	0	0	0	0	0	0	0	0	0	0
0	0	0	0	0	0	0	0	0	0	0	0	0	0	0	0	0	0	0	0	0	0	0	0	0	0	0	0	0	0	0
0	0	0	0	0	0	0	0	0	0	0	0	0	0	0	0	0	0	0	0	0	0	0	0	0	0	0	0	0	0	0
0	0	0	0	0	0	0	0	0	0	0	0	0	0	0	0	0	0	0	0	0	0	0	0	0	0	0	0	0	0	0
0	0	0	0	0	0	0	0	0	0	0	0	0	0	0	0	0	0	0	0	0	0	0	0	0	0	0	0	0	0	0
0	0	0	0	0	0	0	0	0	0	0	0	0	0	0	0	0	0	0	0	0	0	0	0	0	0	0	0	0	0	0
0	0	0	0	0	0	0	0	0	0	0	0	0	0	0	0	0	0	0	0	0	0	0	0	0	0	0	0	0	0	0
0	0	0	0	0	0	0	0	0	0	0	0	0	0	0	0	0	0	0	0	0	0	0	0	0	0	0	0	0	0	0
0	0	0	0	0	0	0	0	0	0	0	0	0	0	0	0	0	0	0	0	0	0	0	0	0	0	0	0	0	0	0
0	0	0	0	0	0	0	0	0	0	0	0	0	0	0	0	0	0	0	0	0	0	0	0	0	0	0	0	0	0	0
0	0	0	0	0	0	0	0	0	0	0	0	0	0	0	0	0	0	0	0	0	0	0	0	0	0	0	0	0	0	0
0	0	0	0	0	0	0	0	0	0	0	0	0	0	0	0	0	0	0	0	0	0	0	0	0	0	0	0	0	0	0
0	0	0	0	0	0	0	0	0	0	0	0	0	0	0	0	0	0	0	0	0	0	0	0	0	0	0	0	0	0	0
0	0	0	0	0	0	0	0	0	0	0	0	0	0	0	0	0	0	0	0	0	0	0	0	0	0	0	0	0	0	0
0	0	0	0	0	0	0	0	0	0	0	0	0	0	0	0	0	0	0	0	0	0	0	0	0	0	0	0	0	0	0
0	0	0	0	0	0	0	0	0	0	0	0	0	0	0	0	0	0	0	0	0	0	0	0	0	0	0	0	0	0	0
0	0	0	0	0	0	0	0	0	0	0	0	0	0	0	0	0	0	0	0	0	0	0	0	0	0	0	0	0	0	0
0	0	0	0	0	0	0	0	0	0	0	0	0	0	0	0	0	0	0	0	0	0	0	0	0	0	0	0	0	0	0
0	0	0	0	0	0	0	0	0	0	0	0	0	0	0	0	0	0	0	0	0	0	0	0	0	0	0	0	0	0	0
0	0	0	0	0	0	0	0	0	0	0	0	0	0	0	0	0	0	0	0	0	0	0	0	0	0	0	0	0	0	0
0	0	0	0	0	0	0	0	0	0	0	0	0	0	0	0	0	0	0	0	0	0	0	0	0	0	0	0	0	0	0
0	0	0	0	0	0	0	0	0	0	0	0	0	0	0	0	0	0	0	0	0	0	0	0	0	0	0	0	0	0	0
0	0	0	0	0	0	0	0	0	0	0	0	0	0	0	0	0	0	0	0	0	0	0	0	0	0	0	0	0	0	0
0	0	0	0	0	0	0	0	0	0	0	0	0	0	0	0	0	0	0	0	0	0	0	0	0	0	0	0	0	0	0
0	0	0	0	0	0	0	0	0	0	0	0	0	0	0	0	0	0	0	0	0	0	0	0	0	0	0	0	0	0	0
0	0	0	0	0	0	0	0	0	0	0	0	0	0	0	0	0	0	0	0	0	0	0	0	0	0	0	0	0	0	0
0	0	0	0	0	0	0	0	0	0	0	0	0	0	0	0	0	0	0	0	0	0	0	0	0	0	0	0	0	0	0
0	0	0	0	0	0	0	0	0	0	0	0	0	0	0	0	0	0	0	0	0	0	0	0	0	0	0	0	0	0	0
0	0	0	0	0	0	0	0	0	0	0	0	0	0	0	0	0	0	0	0	0	0	0	0	0	0	0	0	0	0	0
0	0	0	0	0	0	0	0	0	0	0	0	0	0	0	0	0	0	0	0	0	0	0	0	0	0	0	0	0	0	0
0	0	0	0	0	0	0	0	0	0	0	0	0	0	0	0	0	0	0	0	0	0	0	0	0	0	0	0	0	0	0
0	0	0	0	0	0	0	0	0	0	0	0	0	0	0	0	0	0	0	0	0	0	0	0	0	0	0	0	0	0	0
0	0	0	0	0	0	0	0	0	0	0	0	0	0	0	0	0	0	0	0	0	0	0	0	0	0	0	0	0	0	0
0	0	0	0	0	0	0	0	0	0	0	0	0	0	0	0	0	0	0	0	0	0	0	0	0	0	0	0	0	0	0
0	0	0	0	0	0	0	0	0	0	0	0	0	0	0	0	0	0	0	0	0	0	0	0	0	0	0	0	0	0	0
0	0	0	0	0	0	0	0	0	0	0	0	0	0	0	0	0	0	0	0	0	0	0	0	0	0	0	0	0	0	0
0	0	0	0	0	0	0	0	0	0	0	0	0	0	0	0	0	0	0	0	0	0	0	0	0	0	0	0	0	0	0
0	0	0	0	0	0	0	0	0	0	0	0	0	0	0	0	0	0	0	0	0	0	0	0	0	0	0	0	0	0	0
0	0	0	0	0	0	0	0	0	0	0	0	0	0	0	0	0	0	0	0	0	0	0	0	0	0	0	0	0	0	0
0	0	0	0	0	0	0	0	0	0	0	0	0	0	0	0	0	0	0	0	0	0	0	0	0	0	0	0	0	0	0
0	0	0	0	0	0	0	0	0	0	0	0	0	0	0	0	0	0	0	0	0	0	0	0	0	0	0	0	0	0	0
0	0	0	0	0	0	0	0	0	0	0	0	0	0	0	0	0	0	0	0	0	0	0	0	0	0	0	0	0	0	0
0	0	0	0	0	0	0	0	0	0	0	0	0	0	0	0	0	0	0	0	0	0	0	0	0	0	0	0	0	0	0
0	0	0	0	0	0	0	0	0	0	0	0	0	0	0	0	0	0	0	0	0	0	0	0	0	0	0	0	0	0	0
0	0	0	0	0	0	0	0	0	0	0	0	0	0	0	0	0	0	0	0	0	0	0	0	0	0	0	0	0	0	0
0	0	0	0	0	0	0	0	0	0	0	0	0	0	0	0	0	0	0	0	0	0	0	0	0	0	0	0	0	0	0
0	0	0	0	0	0	0	0	0	0	0	0	0	0	0	0	0	0	0	0	0	0	0	0	0	0	0	0	0	0	0
0	0	0	0	0	0	0	0	0	0	0	0	0	0	0	0	0	0	0	0	0	0	0	0	0	0	0	0	0	0	0
0	0	0	0	0	0	0	0	0	0	0	0	0	0	0	0	0	0	0	0	0	0	0	0	0	0	0	0	0	0	0
0	0	0	0	0	0	0	0	0	0	0	0	0	0	0	0	0	0	0	0	0	0	0	0	0	0	0	0	0	0	0
0	0	0	0	0	0	0	0	0	0	0	0	0	0	0	0	0	0	0	0	0	0	0	0	0	0	0	0	0	0	0
0	0	0	0	0	0	0	0	0	0	0	0	0	0	0	0	0	0	0	0	0	0	0	0	0	0	0	0	0	0	0
0	0	0	0	0	0	0	0	0	0	0	0	0	0	0	0	0	0	0	0	0	0	0	0	0	0	0	0	0	0	0
0	0	0	0	0	0	0	0	0	0	0	0	0	0	0	0	0	0	0	0	0	0	0	0	0	0	0	0	0	0	0
0	0	0	0	0	0	0	0	0	0	0	0	0	0	0	0	0	0	0	0	0	0	0	0	0	0	0	0	0	0	0
0	0	0	0	0	0	0	0	0	0	0	0	0	0	0	0	0	0	0	0	0	0	0	0	0	0	0	0	0	0	0
0	0	0	0	0	0	0	0	0	0	0	0	0	0	0	0	0	0	0	0	0	0	0	0	0	0	0	0	0	0	0
0	0	0	0	0	0	0	0	0	0	0	0	0	0	0	0	0	0	0	0	0	0	0	0	0	0	0	0	0	0	0
0	0	0	0	0	0	0	0	0	0	0	0	0	0	0	0	0	0	0	0	0	0	0	0	0	0	0	0	0	0	0
0	0	0	0	0	0	0	0	0	0	0	0	0	0	0	0	0	0	0	0	0	0	0	0	0	0	0	0	0	0	0
0	0	0	0	0	0	0	0	0	0	0	0	0	0	0	0	0	0	0	0	0	0	0	0	0	0	0	0	0	0	0
0	0	0	0	0	0	0	0	0	0	0	0	0	0	0	0	0	0	0	0	0	0	0	0	0	0	0	0	0	0	0
0	0	0	0	0	0	0	0	0	0	0	0	0	0	0	0	0	0	0	0	0	0	0	0	0	0	0	0	0	0	0
0	0	0	0	0	0	0	0	0	0	0	0	0	0	0	0	0	0	0	0	0	0	0	0	0	0	0	0	0	0	0
0	0	0	0	0	0	0	0	0	0	0	0	0	0	0	0	0	0	0	0	0	0	0	0	0	0	0	0	0	0	0
0	0	0	0	0	0	0	0	0	0	0	0	0	0	0	0	0	0	0	0	0	0	0	0	0	0	0	0	0	0	0
0	0	0	0	0	0	0	0	0	0	0	0	0	0	0	0	0	0	0	0	0	0	0	0	0	0	0	0	0	0	0
0	0	0	0	0	0	0	0	0	0	0	0	0	0	0	0	0	0	0	0	0	0	0	0	0	0	0	0	0	0	0
0	0	0	0	0	0	0	0	0	0	0	0	0	0	0	0	0	0	0	0	0	0	0	0	0	0	0	0	0	0	0
0	0	0	0	0	0	0	0	0	0	0	0	0	0	0	0	0	0	0	0	0	0	0	0	0	0	0	0	0	0	0
0	0	0	0	0	0	0	0	0	0	0	0	0	0	0	0	0	0	0	0	0	0	0	0	0	0	0	0	0	0	0
0	0	0	0	0	0	0	0	0	0	0	0	0	0	0	0	0	0	0	0	0	0	0	0	0	0	0	0	0	0	0
0	0	0	0	0	0	0	0	0	0	0	0	0	0	0	0	0	0	0	0	0	0	0	0	0	0	0	0	0	0	0
0	0	0	0	0	0	0	0	0	0	0	0	0	0	0	0	0	0	0	0	0	0	0	0	0	0	0	0	0	0	0
0	0	0	0	0	0	0	0	0	0	0	0	0	0	0	0	0	0	0	0	0	0	0	0	0	0	0	0	0	0	0
0	0	0	0	0	0	0	0	0	0	0	0	0	0	0	0	0	0	0	0	0	0	0	0	0	0	0	0	0	0	0
0	0	0	0	0	0	0	0	0	0	0	0	0	0	0	0	0	0	0	0	0	0	0	0	0	0	0	0	0	0	0
0	0	0	0	0	0	0	0	0	0	0	0	0	0	0	0	0	0	0	0	0	0	0	0	0	0	0	0	0	0	0
0	0	0	0	0	0	0	0	0	0	0	0	0	0	0	0	0	0	0	0	0	0	0	0	0	0	0	0	0	0	0
0	0	0	0	0	0	0	0	0	0	0	0	0	0	0	0	0	0	0	0	0	0	0	0	0	0	0	0	0	0	0
0	0	0	0	0	0	0	0	0	0	0	0	0	0	0	0	0	0	0	0	0	0	0	0	0	0	0	0	0	0	0
0	0	0	0	0	0	0	0	0	0	0	0	0	0	0	0	0	0	0	0	0	0	0	0	0	0	0	0	0	0	0
0	0	0	0	0	0	0	0	0	0	0	0	0	0	0	0	0	0	0	0	0	0	0	0	0	0	0	0	0	0	0
0	0	0	0	0	0	0	0	0	0	0	0	0	0	0	0	0	0	0	0	0	0	0	0	0	0	0	0	0	0	0
0	0	0	0	0	0	0	0	0	0	0	0	0	0	0	0	0	0	0	0	0	0	0	0	0	0	0	0	0	0	0
0	0	0	0	0	0	0	0	0	0	0	0	0	0	0	0	0	0	0	0	0	0	0	0	0	0	0	0	0	0	0
0	0	0	0	0	0	0	0	0	0	0	0	0	0	0	0	0	0	0	0	0	0	0	0	0	0	0	0	0	0	0
0	0	0	0	0	0	0	0	0	0	0	0	0	0	0	0	0	0	0	0	0	0	0	0	0	0	0	0	0	0	0
0	0	0	0	0	0	0	0	0	0	0	0	0	0	0	0	0	0	0	0	0	0	0	0	0	0	0	0	0	0	0
0	0	0	0	0	0	0	0	0	0	0	0	0	0	0	0	0	0	0	0	0	0	0	0	0	0	0	0	0	0	0
0	0	0	0	0	0	0	0	0	0	0	0	0	0	0	0	0	0	0	0	0	0	0	0	0	0	0	0	0	0	0
0	0	0	0	0	0	0	0	0	0	0	0	0	0	0	0	0	0	0	0	0	0	0	0	0	0	0	0	0	0	0
0	0	0	0	0	0	0	0	0	0	0	0	0	0	0	0	0	0	0	0	0	0	0	0	0	0	0	0	0	0	0
0	0	0	0	0	0	0	0	0	0	0	0	0	0	0	0	0	0	0	0	0	0	0	0	0	0	0	0	0	0	0
0	0	0	0	0	0	0	0	0	0	0	0	0	0	0	0	0	0	0	0	0	0	0	0	0	0	0	0	0	0	0
0	0	0	0	0	0	0	0	0	0	0	0	0	0	0	0	0	0	0	0	0	0	0	0	0	0	0	0	0	0	0
0	0	0	0	0	0	0	0	0	0	0	0	0	0	0	0	0	0	0	0	0	0	0	0	0	0	0	0	0	0	0
0	0	0	0	0	0	0	0	0	0	0	0	0	0	0	0	0	0	0	0	0	0	0	0	0	0	0	0	0	0	0
0	0	0	0	0	0	0	0	0	0	0	0	0	0	0	0	0	0	0	0	0	0	0	0	0	0	0	0	0	0	0
0	0	0	0	0	0	0	0	0	0	0	0	0	0	0	0	0	0	0	0	0	0	0	0	0	0	0	0	0	0	0
0	0	0	0	0	0	0	0	0	0	0	0	0	0	0	0	0	0	0	0	0	0	0	0	0	0	0	0	0	0	0
0	0	0	0	0	0	0	0	0	0	0	0	0	0	0	0	0	0	0	0	0	0	0	0	0	0	0	0	0	0	0
0	0	0	0	0	0	0	0	0	0	0	0	0	0	0	0	0	0	0	0	0	0	0	0	0	0	0	0	0	0	0
0	0	0	0	0	0	0	0	0	0	0	0	0	0	0	0	0	0	0	0	0	0	0	0	0	0	0	0	0	0	0
0	0	0	0	0	0	0	0	0	0	0	0	0	0	0	0	0	0	0	0	0	0	0	0	0	0	0	0	0	0	0
0	0	0	0	0	0	0	0	0	0	0	0	0	0	0	0	0	0	0	0	0	0	0	0	0	0	0	0	0	0	0
0	0	0	0	0	0	0	0	0	0	0	0	0	0	0	0	0	0	0	0	0	0	0	0	0	0	0	0	0	0	0
0	0	0	0	0	0	0	0	0	0	0	0	0	0	0	0	0	0	0	0	0	0	0	0	0	0	0	0	0	0	0
0	0	0	0	0	0	0	0	0	0	0	0	0	0	0	0	0	0	0	0	0	0	0	0	0	0	0	0	0	0	0
0	0	0	0	0	0	0	0	0	0	0	0	0	0	0	0	0	0	0	0	0	0	0	0	0	0	0	0	0	0	0
0	0	0	0	0	0	0	0	0	0	0	0	0	0	0	0	0	0	0	0	0	0	0	0	0	0	0	0	0	0	0
0	0	0	0	0	0	0	0	0	0	0	0	0	0	0	0	0	0	0	0	0	0	0	0	0	0	0	0	0	0	0
0	0	0	0	0	0	0	0	0	0	0	0	0	0	0	0	0	0	0	0	0	0	0	0	0	0	0	0	0	0	0
0	0	0	0	0	0	0	0	0	0	0	0	0	0	0	0	0	0	0	0	0	0	0	0	0	0	0	0	0	0	0
0	0	0	0	0	0	0	0	0	0	0	0	0	0	0	0	0	0	0	0	0	0	0	0	0	0	0	0	0	0	0
0	0	0	0	0	0	0	0	0	0	0	0	0	0	0	0	0	0	0	0	0	0	0	0	0	0	0	0	0	0	0
0	0	0	0	0	0	0	0	0	0	0	0	0	0	0	0	0	0	0	0	0	0	0	0	0	0	0	0	0	0	0
0	0	0	0	0	0	0	0	0	0	0	0	0	0	0	0	0	0	0	0	0	0	0	0	0	0	0	0	0	0	0
0	0	0	0	0	0	0	0	0	0	0	0	0	0	0	0	0	0	0	0	0	0	0	0	0	0	0	0	0	0	0
0	0	0	0	0	0	0	0	0	0	0	0	0	0	0	0	0	0	0	0	0	0	0	0	0	0	0	0	0	0	0
0	0	0	0	0	0	0	0	0	0	0	0	0	0	0	0	0	0	0	0	0	0	0	0	0	0	0	0	0	0	0
0	0	0	0	0	0	0	0	0	0	0	0	0	0	0	0	0	0	0	0	0	0	0	0	0	0	0	0	0	0	0
0	0	0	0	0	0	0	0	0	0	0	0	0	0	0	0	0	0	0	0	0	0	0	0	0	0	0	0	0	0	0
0	0	0	0	0	0	0	0	0	0	0	0	0	0	0	0	0	0	0	0	0	0	0	0	0	0	0	0	0	0	0
0	0	0	0	0	0	0	0	0	0	0	0	0	0	0	0	0	0	0	0	0	0	0	0	0	0	0	0	0	0	0
0	0	0	0	0	0	0	0	0	0	0	0	0	0	0	0	0	0	0	0	0	0	0	0	0	0	0	0	0	0	0
0	0	0	0	0	0	0	0	0	0	0	0	0	0	0	0	0	0	0	0	0	0	0	0	0	0	0	0	0	0	0
0	0	0	0	0	0	0	0	0	0	0	0	0	0	0	0	0	0	0	0	0	0	0	0	0	0	0	0	0	0	0
0	0	0	0	0	0	0	0	0	0	0	0	0	0	0	0	0	0	0	0	0	0	0	0	0	0	0	0	0	0	0
0	0	0	0	0	0	0	0	0	0	0	0	0	0	0	0	0	0	0	0	0	0	0	0	0	0	0	0	0	0	0
0	0	0	0	0	0	0	0	0	0	0	0	0	0	0	0	0	0	0	0	0	0	0	0	0	0	0	0	0	0	0
0	0	0	0	0	0	0	0	0	0	0	0	0	0	0	0	0	0	0	0	0	0	0	0	0	0	0	0	0	0	0
0	0	0	0	0	0	0	0	0	0	0	0	0	0	0	0	0	0	0	0	0	0	0	0	0	0	0	0	0	0	0
0	0	0	0	0	0	0	0	0	0	0	0	0	0	0	0	0	0	0	0	0	0	0	0	0	0	0	0	0	0	0
0	0	0	0	0	0	0	0	0	0	0	0	0	0	0	0	0	0	0	0	0	0	0	0	0	0	0	0	0	0	0
0	0	0	0	0	0	0	0	0	0	0	0	0	0	0	0	0	0	0	0	0	0	0	0	0	0	0	0	0	0	0
0	0	0	0	0	0	0	0	0	0	0	0	0	0	0	0	0	0	0	0	0	0	0	0	0	0	0	0	0	0	0
0	0	0	0	0	0	0	0	0	0	0	0	0	0	0	0	0	0	0	0	0	0	0	0	0	0	0	0	0	0	0
0	0	0	0	0	0	0	0	0	0	0	0	0	0	0	0	0	0	0	0	0	0	0	0	0	0	0	0	0	0	0
0	0	0	0	0	0	0	0	0	0	0	0	0	0	0	0	0	0	0	0	0	0	0	0	0	0	0	0	0	0	0
0	0	0	0	0	0	0	0	0	0	0	0	0	0	0	0	0	0	0	0	0	0	0	0	0	0	0	0	0	0	0
0	0	0	0	0	0	0	0	0	0	0	0	0	0	0	0	0	0	0	0	0	0	0	0	0	0	0	0	0	0	0
0	0	0	0	0	0	0	0	0	0	0	0	0	0	0	0	0	0	0	0	0	0	0	0	0	0	0	0	0	0	0
0	0	0	0	0	0	0	0	0	0	0	0	0	0	0	0	0	0	0	0	0	0	0	0	0	0	0	0	0	0	0
0	0	0	0	0	0	0	0	0	0	0	0	0	0	0	0	0	0	0	0	0	0	0	0	0	0	0	0	0	0	0
0	0	0	0	0	0	0	0	0	0	0	0	0	0	0	0	0	0	0	0	0	0	0	0	0	0	0	0	0	0	0
0	0	0	0	0	0	0	0	0	0	0	0	0	0	0	0	0	0	0	0	0	0	0	0	0	0	0	0	0	0	0
0	0	0	0	0	0	0	0	0	0	0	0	0	0	0	0	0	0	0	0	0	0	0	0	0	0	0	0	0	0	0
0	0	0	0	0	0	0	0	0	0	0	0	0	0	0	0	0	0	0	0	0	0	0	0	0	0	0	0	0	0	0
0	0	0	0	0	0	0	0	0	0	0	0	0	0	0	0	0	0	0	0	0	0	0	0	0	0	0	0	0	0	0
0	0	0	0	0	0	0	0	0	0	0	0	0	0	0	0	0	0	0	0	0	0	0	0	0	0	0	0	0	0	0
0	0	0	0	0	0	0	0	0	0	0	0	0	0	0	0	0	0	0	0	0	0	0	0	0	0	0	0	0	0	0
0	0	0	0	0	0	0	0	0	0	0	0	0	0	0	0	0	0	0	0	0	0	0	0	0	0	0	0	0	0	0
0	0	0	0	0	0	0	0	0	0	0	0	0	0	0	0	0	0	0	0	0	0	0	0	0	0	0	0	0	0	0
0	0	0	0	0	0	0	0	0	0	0	0	0	0	0	0	0	0	0	0	0	0	0	0	0	0	0	0	0	0	0
0	0	0	0	0	0	0	0	0	0	0	0	0	0	0	0	0	0	0	0	0	0	0	0	0	0	0	0	0	0	0
0	0	0	0	0	0	0	0	0	0	0	0	0	0	0	0	0	0	0	0	0	0	0	0	0	0	0	0	0	0	0
0	0	0	0	0	0	0	0	0	0	0	0	0	0	0	0	0	0	0	0	0	0	0	0	0	0	0	0	0	0	0
0	0	0	0	0	0	0	0	0	0	0	0	0	0	0	0	0	0	0	0	0	0	0	0	0	0	0	0	0	0	0
0	0	0	0	0	0	0	0	0	0	0	0	0	0	0	0	0	0	0	0	0	0	0	0	0	0	0	0	0	0	0
0	0	0	0	0	0	0	0	0	0	0	0	0	0	0	0	0	0	0	0	0	0	0	0	0	0	0	0	0	0	0
0	0	0	0	0	0	0	0	0	0	0	0	0	0	0	0	0	0	0	0	0	0	0	0	0	0	0	0	0	0	0
0	0	0	0	0	0	0	0	0	0	0	0	0	0	0	0	0	0	0	0	0	0	0	0	0	0	0	0	0	0	0
0	0	0	0	0	0	0	0	0	0	0	0	0	0	0	0	0	0	0	0	0	0	0	0	0	0	0	0	0	0	0
0	0	0	0	0	0	0	0	0	0	0	0	0	0	0	0	0	0	0	0	0	0	0	0	0	0	0	0	0	0	0
0	0	0	0	0	0	0	0	0	0	0	0	0	0	0	0	0	0	0	0	0	0	0	0	0	0	0	0	0	0	0
0	0	0	0	0	0	0	0	0	0	0	0	0	0	0	0	0	0	0	0	0	0	0	0	0	0	0	0	0	0	0
0	0	0	0	0	0	0	0	0	0	0	0	0	0	0	0	0	0	0	0	0	0	0	0	0	0	0	0	0	0	0
0	0	0	0	0	0	0	0	0	0	0	0	0	0	0	0	0	0	0	0	0	0	0	0	0	0	0	0	0	0	0
0	0	0	0	0	0	0	0	0	0	0	0	0	0	0	0	0	0	0	0	0	0	0	0	0	0	0	0	0	0	0
0	0	0	0	0	0	0	0	0	0	0	0	0	0	0	0	0	0	0	0	0	0	0	0	0	0	0	0	0	0	0
0	0	0	0	0	0	0	0	0	0	0	0	0	0	0	0	0	0	0	0	0	0	0	0	0	0	0	0	0	0	0
0	0	0	0	0	0	0	0	0	0	0	0	0	0	0	0	0	0	0	0	0	0	0	0	0	0	0	0	0	0	0
0	0	0	0	0	0	0	0	0	0	0	0	0	0	0	0	0	0	0	0	0	0	0	0	0	0	0	0	0	0	0
0	0	0	0	0	0	0	0	0	0	0	0	0	0	0	0	0	0	0	0	0	0	0	0	0	0	0	0	0	0	0
0	0	0	0	0	0	0	0	0	0	0	0	0	0	0	0	0	0	0	0	0	0	0	0	0	0	0	0	0	0	0
0	0	0	0	0	0	0	0	0	0	0	0	0	0	0	0	0	0	0	0	0	0	0	0	0	0	0	0	0	0	0
0	0	0	0	0	0	0	0	0	0	0	0	0	0	0	0	0	0	0	0	0	0	0	0	0	0	0	0	0	0	0
0	0	0	0	0	0	0	0	0	0	0	0	0	0	0	0	0	0	0	0	0	0	0	0	0	0	0	0	0	0	0
0	0	0	0	0	0	0	0	0	0	0	0	0	0	0	0	0	0	0	0	0	0	0	0	0	0	0	0	0	0	0
0	0	0	0	0	0	0	0	0	0	0	0	0	0	0	0	0	0	0	0	0	0	0	0	0	0	0	0	0	0	0
0	0	0	0	0	0	0	0	0	0	0	0	0	0	0	0	0	0	0	0	0	0	0	0	0	0	0	0	0	0	0
0	0	0	0	0	0	0	0	0	0	0	0	0	0	0	0	0	0	0	0	0	0	0	0	0	0	0	0	0	0	0
0	0	0	0	0	0	0	0	0	0	0	0	0	0	0	0	0	0	0	0	0	0	0	0	0	0	0	0	0	0	0
0	0	0	0	0	0	0	0	0	0	0	0	0	0	0	0	0	0	0	0	0	0	0	0	0	0	0	0	0	0	0
0	0	0	0	0	0	0	0	0	0	0	0	0	0	0	0	0	0	0	0	0	0	0	0	0	0	0	0	0	0	0
0	0	0	0	0	0	0	0	0	0	0	0	0	0	0	0	0	0	0	0	0	0	0	0	0	0	0	0	0	0	0
0	0	0	0	0	0	0	0	0	0	0	0	0	0	0	0	0	0	0	0	0	0	0	0	0	0	0	0	0	0	0
0	0	0	0	0	0	0	0	0	0	0	0	0	0	0	0	0	0	0	0	0	0	0	0	0	0	0	0	0	0	0
0	0	0	0	0	0	0	0	0	0	0	0	0	0	0	0	0	0	0	0	0	0	0	0	0	0	0	0	0	0	0
0	0	0	0	0	0	0	0	0	0	0	0	0	0	0	0	0	0	0	0	0	0	0	0	0	0	0	0	0	0	0
0	0	0	0	0	0	0	0	0	0	0	0	0	0	0	0	0	0	0	0	0	0	0	0	0	0	0	0	0	0	0
0	0	0	0	0	0	0	0	0	0	0	0	0	0	0	0	0	0	0	0	0	0	0	0	0	0	0	0	0	0	0
0	0	0	0	0	0	0	0	0	0	0	0	0	0	0	0	0	0	0	0	0	0	0	0	0	0	0	0	0	0	0
0	0	0	0	0	0	0	0	0	0	0	0	0	0	0	0	0	0	0	0	0	0	0	0	0	0	0	0	0	0	0
0	0	0	0	0	0	0	0	0	0	0	0	0	0	0	0	0	0	0	0	0	0	0	0	0	0	0	0	0	0	0
0	0	0	0	0	0	0	0	0	0	0	0	0	0	0	0	0	0	0	0	0	0	0	0	0	0	0	0	0	0	0
0	0	0	0	0	0	0	0	0	0	0	0	0	0	0	0	0	0	0	0	0	0	0	0	0	0	0	0	0	0	0
0	0	0	0	0	0	0	0	0	0	0	0	0	0	0	0	0	0	0	0	0	0	0	0	0	0	0	0	0	0	0
0	0	0	0	0	0	0	0	0	0	0	0	0	0	0	0	0	0	0	0	0	0	0	0	0	0	0	0	0	0	0
0	0	0	0	0	0	0	0	0	0	0	0	0	0	0	0	0	0	0	0	0	0	0	0	0	0	0	0	0	0	0
0	0	0	0	0	0	0	0	0	0	0	0	0	0	0	0	0	0	0	0	0	0	0	0	0	0	0	0	0	0	0
0	0	0	0	0	0	0	0	0	0	0	0	0	0	0	0	0	0	0	0	0	0	0	0	0	0	0	0	0	0	0
0	0	0	0	0	0	0	0	0	0	0	0	0	0	0	0	0	0	0	0	0	0	0	0	0	0	0	0	0	0	0
0	0	0	0	0	0	0	0	0	0	0	0	0	0	0	0	0	0	0	0	0	0	0	0	0	0	0	0	0	0	0
0	0	0	0	0	0	0	0	0	0	0	0	0	0	0	0	0	0	0	0	0	0	0	0	0	0	0	0	0	0	0
0	0	0	0	0	0	0	0	0	0	0	0	0	0	0	0	0	0	0	0	0	0	0	0	0	0	0	0	0	0	0
0	0	0	0	0	0	0	0	0	0	0	0	0	0	0	0	0	0	0	0	0	0	0	0	0	0	0	0	0	0	0
0	0	0	0	0	0	0	0	0	0	0	0	0	0	0	0	0	0	0	0	0	0	0	0	0	0	0	0	0	0	0
0	0	0	0	0	0	0	0	0	0	0	0	0	0	0	0	0	0	0	0	0	0	0	0	0	0	0	0	0	0	0
0	0	0	0	0	0	0	0	0	0	0	0	0	0	0	0	0	0	0	0	0	0	0	0	0	0	0	0	0	0	0
0	0	0	0	0	0	0	0	0	0	0	0	0	0	0	0	0	0	0	0	0	0	0	0	0	0	0	0	0	0	0
0	0	0	0	0	0	0	0	0	0	0	0	0	0	0	0	0	0	0	0	0	0	0	0	0	0	0	0	0	0	0
0	0	0	0	0	0	0	0	0	0	0	0	0	0	0	0	0	0	0	0	0	0	0	0	0	0	0	0	0	0	0
0	0	0	0	0	0	0	0	0	0	0	0	0	0	0	0	0	0	0	0	0	0	0	0	0	0	0	0	0	0	0
0	0	0	0	0	0	0	0	0	0	0	0	0	0	0	0	0	0	0	0	0	0	0	0	0	0	0	0	0	0	0
0	0	0	0	0	0	0	0	0	0	0	0	0	0	0	0	0	0	0	0	0	0	0	0	0	0	0	0	0	0	0
0	0	0	0	0	0	0	0	0	0	0	0	0	0	0	0	0	0	0	0	0	0	0	0	0	0	0	0	0	0	0
0	0	0	0	0	0	0	0	0	0	0	0	0	0	0	0	0	0	0	0	0	0	0	0	0	0	0	0	0	0	0
0	0	0	0	0	0	0	0	0	0	0	0	0	0	0	0	0	0	0	0	0	0	0	0	0	0	0	0	0	0	0
0	0	0	0	0	0	0	0	0	0	0	0	0	0	0	0	0	0	0	0	0	0	0	0	0	0	0	0	0	0	0
0	0	0	0	0	0	0	0	0	0	0	0	0	0	0	0	0	0	0	0	0	0	0	0	0	0	0	0	0	0	0
0	0	0	0	0	0	0	0	0	0	0	0	0	0	0	0	0	0	0	0	0	0	0	0	0	0	0	0	0	0	0
0	0	0	0	0	0	0	0	0	0	0	0	0	0	0	0	0	0	0	0	0	0	0	0	0	0	0	0	0	0	0
0	0	0	0	0	0	0	0	0	0	0	0	0	0	0	0	0	0	0	0	0	0	0	0	0	0	0	0	0	0	0
0	0	0	0	0	0	0	0	0	0	0	0	0	0	0	0	0	0	0	0	0	0	0	0	0	0	0	0	0	0	0
0	0	0	0	0	0	0	0	0	0	0	0	0	0	0	0	0	0	0	0	0	0	0	0	0	0	0	0	0	0	0
0	0	0	0	0	0	0	0	0	0	0	0	0	0	0	0	0	0	0	0	0	0	0	0	0	0	0	0	0	0	0
0	0	0	0	0	0	0	0	0	0	0	0	0	0	0	0	0	0	0	0	0	0	0	0	0	0	0	0	0	0	0
0	0	0	0	0	0	0	0	0	0	0	0	0	0	0	0	0	0	0	0	0	0	0	0	0	0	0	0	0	0	0
0	0	0	0	0	0	0	0	0	0	0	0	0	0	0	0	0	0	0	0	0	0	0	0	0	0	0	0	0	0	0
0	0	0	0	0	0	0	0	0	0	0	0	0	0	0	0	0	0	0	0	0	0	0	0	0	0	0	0	0	0	0
0	0	0	0	0	0	0	0	0	0	0	0	0	0	0	0	0	0	0	0	0	0	0	0	0	0	0	0	0	0	0
0	0	0	0	0	0	0	0	0	0	0	0	0	0	0	0	0	0	0	0	0	0	0	0	0	0	0	0	0	0	0
0	0	0	0	0	0	0	0	0	0	0	0	0	0	0	0	0	0	0	0	0	0	0	0	0	0	0	0	0	0	0
0	0	0	0	0	0	0	0	0	0	0	0	0	0	0	0	0	0	0	0	0	0	0	0	0	0	0	0	0	0	0
0	0	0	0	0	0	0	0	0	0	0	0	0	0	0	0	0	0	0	0	0	0	0	0	0	0	0	0	0	0	0
0	0	0	0	0	0	0	0	0	0	0	0	0	0	0	0	0	0	0	0	0	0	0	0	0	0	0	0	0	0	0
0	0	0	0	0	0	0	0	0	0	0	0	0	0	0	0	0	0	0	0	0	0	0	0	0	0	0	0	0	0	0
0	0	0	0	0	0	0	0	0	0	0	0	0	0	0	0	0	0	0	0	0	0	0	0	0	0	0	0	0	0	0
0	0	0	0	0	0	0	0	0	0	0	0	0	0	0	0	0	0	0	0	0	0	0	0	0	0	0	0	0	0	0
0	0	0	0	0	0	0	0	0	0	0	0	0	0	0	0	0	0	0	0	0	0	0	0	0	0	0	0	0	0	0
0	0	0	0	0	0	0	0	0	0	0	0	0	0	0	0	0	0	0	0	0	0	0	0	0	0	0	0	0	0	0
0	0	0	0	0	0	0	0	0	0	0	0	0	0	0	0	0	0	0	0	0	0	0	0	0	0	0	0	0	0	0
0	0	0	0	0	0	0	0	0	0	0	0	0	0	0	0	0	0	0	0	0	0	0	0	0	0	0	0	0	0	0
0	0	0	0	0	0	0	0	0	0	0	0	0	0	0	0	0	0	0	0	0	0	0	0	0	0	0	0	0	0	0
0	0	0	0	0	0	0	0	0	0	0	0	0	0	0	0	0	0	0	0	0	0	0	0	0	0	0	0	0	0	0
0	0	0	0	0	0	0	0	0	0	0	0	0	0	0	0	0	0	0	0	0	0	0	0	0	0	0	0	0	0	0
0	0	0	0	0	0	0	0	0	0	0	0	0	0	0	0	0	0	0	0	0	0	0	0	0	0	0	0	0	0	0
0	0	0	0	0	0	0	0	0	0	0	0	0	0	0	0	0	0	0	0	0	0	0	0	0	0	0	0	0	0	0
0	0	0	0	0	0	0	0	0	0	0	0	0	0	0	0	0	0	0	0	0	0	0	0	0	0	0	0	0	0	0
0	0	0	0	0	0	0	0	0	0	0	0	0	0	0	0	0	0	0	0	0	0	0	0	0	0	0	0	0	0	0
0	0	0	0	0	0	0	0	0	0	0	0	0	0	0	0	0	0	0	0	0	0	0	0	0	0	0	0	0	0	0
0	0	0	0	0	0	0	0	0	0	0	0	0	0	0	0	0	0	0	0	0	0	0	0	0	0	0	0	0	0	0
0	0	0	0	0	0	0	0	0	0	0	0	0	0	0	0	0	0	0	0	0	0	0	0	0	0	0	0	0	0	0
0	0	0	0	0	0	0	0	0	0	0	0	0	0	0	0	0	0	0	0	0	0	0	0	0	0	0	0	0	0	0
0	0	0	0	0	0	0	0	0	0	0	0	0	0	0	0	0	0	0	0	0	0	0	0	0	0	0	0	0	0	0
0	0	0	0	0	0	0	0	0	0	0	0	0	0	0	0	0	0	0	0	0	0	0	0	0	0	0	0	0	0	0
0	0	0	0	0	0	0	0	0	0	0	0	0	0	0	0	0	0	0	0	0	0	0	0	0	0	0	0	0	0	0
0	0	0	0	0	0	0	0	0	0	0	0	0	0	0	0	0	0	0	0	0	0	0	0	0	0	0	0	0	0	0
0	0	0	0	0	0	0	0	0	0	0	0	0	0	0	0	0	0	0	0	0	0	0	0	0	0	0	0	0	0	0
0	0	0	0	0	0	0	0	0	0	0	0	0	0	0	0	0	0	0	0	0	0	0	0	0	0	0	0	0	0	0
0	0	0	0	0	0	0	0	0	0	0	0	0	0	0	0	0	0	0	0	0	0	0	0	0	0	0	0	0	0	0
0	0	0	0	0	0	0	0	0	0	0	0	0	0	0	0	0	0	0	0	0	0	0	0	0	0	0	0	0	0	0
0	0	0	0	0	0	0	0	0	0	0	0	0	0	0	0	0	0	0	0	0	0	0	0	0	0	0	0	0	0	0
0	0	0	0	0	0	0	0	0	0	0	0	0	0	0	0	0	0	0	0	0	0	0	0	0	0	0	0	0	0	0
0	0	0	0	0	0	0	0	0	0	0	0	0	0	0	0	0	0	0	0	0	0	0	0	0	0	0	0	0	0	0
0	0	0	0	0	0	0	0	0	0	0	0	0	0	0	0	0	0	0	0	0	0	0	0	0	0	0	0	0	0	0
0	0	0	0	0	0	0	0	0	0	0	0	0	0	0	0	0	0	0	0	0	0	0	0	0	0	0	0	0	0	0
0	0	0	0	0	0	0	0	0	0	0	0	0	0	0	0	0	0	0	0	0	0	0	0	0	0	0	0	0	0	0
0	0	0	0	0	0	0	0	0	0	0	0	0	0	0	0	0	0	0	0	0	0	0	0	0	0	0	0	0	0	0
0	0	0	0	0	0	0	0	0	0	0	0	0	0	0	0	0	0	0	0	0	0	0	0	0	0	0	0	0	0	0
0	0	0	0	0	0	0	0	0	0	0	0	0	0	0	0	0	0	0	0	0	0	0	0	0	0	0	0	0	0	0
0	0	0	0	0	0	0	0	0	0	0	0	0	0	0	0	0	0	0	0	0	0	0	0	0	0	0	0	0	0	0
0	0	0	0	0	0	0	0	0	0	0	0	0	0	0	0	0	0	0	0	0	0	0	0	0	0	0	0	0	0	0
0	0	0	0	0	0	0	0	0	0	0	0	0	0	0	0	0	0	0	0	0	0	0	0	0	0	0	0	0	0	0
0	0	0	0	0	0	0	0	0	0	0	0	0	0	0	0	0	0	0	0	0	0	0	0	0	0	0	0	0	0	0
0	0	0	0	0	0	0	0	0	0	0	0	0	0	0	0	0	0	0	0	0	0	0	0	0	0	0	0	0	0	0
0	0	0	0	0	0	0	0	0	0	0	0	0	0	0	0	0	0	0	0	0	0	0	0	0	0	0	0	0	0	0
0	0	0	0	0	0	0	0	0	0	0	0	0	0	0	0	0	0	0	0	0	0	0	0	0	0	0	0	0	0	0
0	0	0	0	0	0	0	0	0	0	0	0	0	0	0	0	0	0	0	0	0	0	0	0	0	0	0	0	0	0	0
0	0	0	0	0	0	0	0	0	0	0	0	0	0	0	0	0	0	0	0	0	0	0	0	0	0	0	0	0	0	0
0	0	0	0	0	0	0	0	0	0	0	0	0	0	0	0	0	0	0	0	0	0	0	0	0	0	0	0	0	0	0
0	0	0	0	0	0	0	0	0	0	0	0	0	0	0	0	0	0	0	0	0	0	0	0	0	0	0	0	0	0	0
0	0	0	0	0	0	0	0	0	0	0	0	0	0	0	0	0	0	0	0	0	0	0	0	0	0	0	0	0	0	0
0	0	0	0	0	0	0	0	0	0	0	0	0	0	0	0	0	0	0	0	0	0	0	0	0	0	0	0	0	0	0
0	0	0	0	0	0	0	0	0	0	0	0	0	0	0	0	0	0	0	0	0	0	0	0	0	0	0	0	0	0	0
0	0	0	0	0	0	0	0	0	0	0	0	0	0	0	0	0	0	0	0	0	0	0	0	0	0	0	0	0	0	0
0	0	0	0	0	0	0	0	0	0	0	0	0	0	0	0	0	0	0	0	0	0	0	0	0	0	0	0	0	0	0
0	0	0	0	0	0	0	0	0	0	0	0	0	0	0	0	0	0	0	0	0	0	0	0	0	0	0	0	0	0	0
0	0	0	0	0	0	0	0	0	0	0	0	0	0	0	0	0	0	0	0	0	0	0	0	0	0	0	0	0	0	0
0	0	0	0	0	0	0	0	0	0	0	0	0	0	0	0	0	0	0	0	0	0	0	0	0	0	0	0	0	0	0
0	0	0	0	0	0	0	0	0	0	0	0	0	0	0	0	0	0	0	0	0	0	0	0	0	0	0	0	0	0	0
0	0	0	0	0	0	0	0	0	0	0	0	0	0	0	0	0	0	0	0	0	0	0	0	0	0	0	0	0	0	0
0	0	0	0	0	0	0	0	0	0	0	0	0	0	0	0	0	0	0	0	0	0	0	0	0	0	0	0	0	0	0
0	0	0	0	0	0	0	0	0	0	0	0	0	0	0	0	0	0	0	0	0	0	0	0	0	0	0	0	0	0	0
0	0	0	0	0	0	0	0	0	0	0	0	0	0	0	0	0	0	0	0	0	0	0	0	0	0	0	0	0	0	0
0	0	0	0	0	0	0	0	0	0	0	0	0	0	0	0	0	0	0	0	0	0	0	0	0	0	0	0	0	0	0
0	0	0	0	0	0	0	0	0	0	0	0	0	0	0	0	0	0	0	0	0	0	0	0	0	0	0	0	0	0	0
0	0	0	0	0	0	0	0	0	0	0	0	0	0	0	0	0	0	0	0	0	0	0	0	0	0	0	0	0	0	0
0	0	0	0	0	0	0	0	0	0	0	0	0	0	0	0	0	0	0	0	0	0	0	0	0	0	0	0	0	0	0
0	0	0	0	0	0	0	0	0	0	0	0	0	0	0	0	0	0	0	0	0	0	0	0	0	0	0	0	0	0	0
0	0	0	0	0	0	0	0	0	0	0	0	0	0	0	0	0	0	0	0	0	0	0	0	0	0	0	0	0	0	0
0	0	0	0	0	0	0	0	0	0	0	0	0	0	0	0	0	0	0	0	0	0	0	0	0	0	0	0	0	0	0
0	0	0	0	0	0	0	0	0	0	0	0	0	0	0	0	0	0	0	0	0	0	0	0	0	0	0	0	0	0	0
0	0	0	0	0	0	0	0	0	0	0	0	0	0	0	0	0	0	0	0	0	0	0	0	0	0	0	0	0	0	0
0	0	0	0	0	0	0	0	0	0	0	0	0	0	0	0	0	0	0	0	0	0	0	0	0	0	0	0	0	0	0
0	0	0	0	0	0	0	0	0	0	0	0	0	0	0	0	0	0	0	0	0	0	0	0	0	0	0	0	0	0	0
0	0	0	0	0	0	0	0	0	0	0	0	0	0	0	0	0	0	0	0	0	0	0	0	0	0	0	0	0	0	0
0	0	0	0	0	0	0	0	0	0	0	0	0	0	0	0	0	0	0	0	0	0	0	0	0	0	0	0	0	0	0
0	0	0	0	0	0	0	0	0	0	0	0	0	0	0	0	0	0	0	0	0	0	0	0	0	0	0	0	0	0	0
0	0	0	0	0	0	0	0	0	0	0	0	0	0	0	0	0	0	0	0	0	0	0	0	0	0	0	0	0	0	0
0	0	0	0	0	0	0	0	0	0	0	0	0	0	0	0	0	0	0	0	0	0	0	0	0	0	0	0	0	0	0
0	0	0	0	0	0	0	0	0	0	0	0	0	0	0	0	0	0	0	0	0	0	0	0	0	0	0	0	0	0	0
0	0	0	0	0	0	0	0	0	0	0	0	0	0	0	0	0	0	0	0	0	0	0	0	0	0	0	0	0	0	0
0	0	0	0	0	0	0	0	0	0	0	0	0	0	0	0	0	0	0	0	0	0	0	0	0	0	0	0	0	0	0
0	0	0	0	0	0	0	0	0	0	0	0	0	0	0	0	0	0	0	0	0	0	0	0	0	0	0	0	0	0	0
0	0	0	0	0	0	0	0	0	0	0	0	0	0	0	0	0	0	0	0	0	0	0	0	0	0	0	0	0	0	0
0	0	0	0	0	0	0	0	0	0	0	0	0	0	0	0	0	0	0	0	0	0	0	0	0	0	0	0	0	0	0
0	0	0	0	0	0	0	0	0	0	0	0	0	0	0	0	0	0	0	0	0	0	0	0	0	0	0	0	0	0	0
0	0	0	0	0	0	0	0	0	0	0	0	0	0	0	0	0	0	0	0	0	0	0	0	0	0	0	0	0	0	0
0	0	0	0	0	0	0	0	0	0	0	0	0	0	0	0	0	0	0	0	0	0	0	0	0	0	0	0	0	0	0
0	0	0	0	0	0	0	0	0	0	0	0	0	0	0	0	0	0	0	0	0	0	0	0	0	0	0	0	0	0	0
0	0	0	0	0	0	0	0	0	0	0	0	0	0	0	0	0	0	0	0	0	0	0	0	0	0	0	0	0	0	0
0	0	0	0	0	0	0	0	0	0	0	0	0	0	0	0	0	0	0	0	0	0	0	0	0	0	0	0	0	0	0
0	0	0	0	0	0	0	0	0	0	0	0	0	0	0	0	0	0	0	0	0	0	0	0	0	0	0	0	0	0	0
0	0	0	0	0	0	0	0	0	0	0	0	0	0	0	0	0	0	0	0	0	0	0	0	0	0	0	0	0	0	0
0	0	0	0	0	0	0	0	0	0	0	0	0	0	0	0	0	0	0	0	0	0	0	0	0	0	0	0	0	0	0
0	0	0	0	0	0	0	0	0	0	0	0	0	0	0	0	0	0	0	0	0	0	0	0	0	0	0	0	0	0	0
0	0	0	0	0	0	0	0	0	0	0	0	0	0	0	0	0	0	0	0	0	0	0	0	0	0	0	0	0	0	0
0	0	0	0	0	0	0	0	0	0	0	0	0	0	0	0	0	0	0	0	0	0	0	0	0	0	0	0	0	0	0
0	0	0	0	0	0	0	0	0	0	0	0	0	0	0	0	0	0	0	0	0	0	0	0	0	0	0	0	0	0	0
0	0	0	0	0	0	0	0	0	0	0	0	0	0	0	0	0	0	0	0	0	0	0	0	0	0	0	0	0	0	0
0	0	0	0	0	0	0	0	0	0	0	0	0	0	0	0	0	0	0	0	0	0	0	0	0	0	0	0	0	0	0
0	0	0	0	0	0	0	0	0	0	0	0	0	0	0	0	0	0	0	0	0	0	0	0	0	0	0	0	0	0	0
0	0	0	0	0	0	0	0	0	0	0	0	0	0	0	0	0	0	0	0	0	0	0	0	0	0	0	0	0	0	0
0	0	0	0	0	0	0	0	0	0	0	0	0	0	0	0	0	0	0	0	0	0	0	0	0	0	0	0	0	0	0
0	0	0	0	0	0	0	0	0	0	0	0	0	0	0	0	0	0	0	0	0	0	0	0	0	0	0	0	0	0	0
0	0	0	0	0	0	0	0	0	0	0	0	0	0	0	0	0	0	0	0	0	0	0	0	0	0	0	0	0	0	0
0	0	0	0	0	0	0	0	0	0	0	0	0	0	0	0	0	0	0	0	0	0	0	0	0	0	0	0	0	0	0
0	0	0	0	0	0	0	0	0	0	0	0	0	0	0	0	0	0	0	0	0	0	0	0	0	0	0	0	0	0	0
0	0	0	0	0	0	0	0	0	0	0	0	0	0	0	0	0	0	0	0	0	0	0	0	0	0	0	0	0	0	0
0	0	0	0	0	0	0	0	0	0	0	0	0	0	0	0	0	0	0	0	0	0	0	0	0	0	0	0	0	0	0
0	0	0	0	0	0	0	0	0	0	0	0	0	0	0	0	0	0	0	0	0	0	0	0	0	0	0	0	0	0	0
0	0	0	0	0	0	0	0	0	0	0	0	0	0	0	0	0	0	0	0	0	0	0	0	0	0	0	0	0	0	0
0	0	0	0	0	0	0	0	0	0	0	0	0	0	0	0	0	0	0	0	0	0	0	0	0	0	0	0	0	0	0
0	0	0	0	0	0	0	0	0	0	0	0	0	0	0	0	0	0	0	0	0	0	0	0	0	0	0	0	0	0	0
0	0	0	0	0	0	0	0	0	0	0	0	0	0	0	0	0	0	0	0	0	0	0	0	0	0	0	0	0	0	0
0	0	0	0	0	0	0	0	0	0	0	0	0	0	0	0	0	0	0	0	0	0	0	0	0	0	0	0	0	0	0
0	0	0	0	0	0	0	0	0	0	0	0	0	0	0	0	0	0	0	0	0	0	0	0	0	0	0	0	0	0	0
0	0	0	0	0	0	0	0	0	0	0	0	0	0	0	0	0	0	0	0	0	0	0	0	0	0	0	0	0	0	0
0	0	0	0	0	0	0	0	0	0	0	0	0	0	0	0	0	0	0	0	0	0	0	0	0	0	0	0	0	0	0
0	0	0	0	0	0	0	0	0	0	0	0	0	0	0	0	0	0	0	0	0	0	0	0	0	0	0	0	0	0	0
0	0	0	0	0	0	0	0	0	0	0	0	0	0	0	0	0	0	0	0	0	0	0	0	0	0	0	0	0	0	0
0	0	0	0	0	0	0	0	0	0	0	0	0	0	0	0	0	0	0	0	0	0	0	0	0	0	0	0	0	0	0
0	0	0	0	0	0	0	0	0	0	0	0	0	0	0	0	0	0	0	0	0	0	0	0	0	0	0	0	0	0	0
0	0	0	0	0	0	0	0	0	0	0	0	0	0	0	0	0	0	0	0	0	0	0	0	0	0	0	0	0	0	0
0	0	0	0	0	0	0	0	0	0	0	0	0	0	0	0	0	0	0	0	0	0	0	0	0	0	0	0	0	0	0
0	0	0	0	0	0	0	0	0	0	0	0	0	0	0	0	0	0	0	0	0	0	0	0	0	0	0	0	0	0	0
0	0	0	0	0	0	0	0	0	0	0	0	0	0	0	0	0	0	0	0	0	0	0	0	0	0	0	0	0	0	0
0	0	0	0	0	0	0	0	0	0	0	0	0	0	0	0	0	0	0	0	0	0	0	0	0	0	0	0	0	0	0
0	0	0	0	0	0	0	0	0	0	0	0	0	0	0	0	0	0	0	0	0	0	0	0	0	0	0	0	0	0	0
0	0	0	0	0	0	0	0	0	0	0	0	0	0	0	0	0	0	0	0	0	0	0	0	0	0	0	0	0	0	0
0	0	0	0	0	0	0	0	0	0	0	0	0	0	0	0	0	0	0	0	0	0	0	0	0	0	0	0	0	0	0
0	0	0	0	0	0	0	0	0	0	0	0	0	0	0	0	0	0	0	0	0	0	0	0	0	0	0	0	0	0	0
0	0	0	0	0	0	0	0	0	0	0	0	0	0	0	0	0	0	0	0	0	0	0	0	0	0	0	0	0	0	0
0	0	0	0	0	0	0	0	0	0	0	0	0	0	0	0	0	0	0	0	0	0	0	0	0	0	0	0	0	0	0
0	0	0	0	0	0	0	0	0	0	0	0	0	0	0	0	0	0	0	0	0	0	0	0	0	0	0	0	0	0	0
0	0	0	0	0	0	0	0	0	0	0	0	0	0	0	0	0	0	0	0	0	0	0	0	0	0	0	0	0	0	0
0	0	0	0	0	0	0	0	0	0	0	0	0	0	0	0	0	0	0	0	0	0	0	0	0	0	0	0	0	0	0
0	0	0	0	0	0	0	0	0	0	0	0	0	0	0	0	0	0	0	0	0	0	0	0	0	0	0	0	0	0	0
0	0	0	0	0	0	0	0	0	0	0	0	0	0	0	0	0	0	0	0	0	0	0	0	0	0	0	0	0	0	0
0	0	0	0	0	0	0	0	0	0	0	0	0	0	0	0	0	0	0	0	0	0	0	0	0	0	0	0	0	0	0
0	0	0	0	0	0	0	0	0	0	0	0	0	0	0	0	0	0	0	0	0	0	0	0	0	0	0	0	0	0	0
0	0	0	0	0	0	0	0	0	0	0	0	0	0	0	0	0	0	0	0	0	0	0	0	0	0	0	0	0	0	0
0	0	0	0	0	0	0	0	0	0	0	0	0	0	0	0	0	0	0	0	0	0	0	0	0	0	0	0	0	0	0
0	0	0	0	0	0	0	0	0	0	0	0	0	0	0	0	0	0	0	0	0	0	0	0	0	0	0	0	0	0	0
0	0	0	0	0	0	0	0	0	0	0	0	0	0	0	0	0	0	0	0	0	0	0	0	0	0	0	0	0	0	0
0	0	0	0	0	0	0	0	0	0	0	0	0	0	0	0	0	0	0	0	0	0	0	0	0	0	0	0	0	0	0
0	0	0	0	0	0	0	0	0	0	0	0	0	0	0	0	0	0	0	0	0	0	0	0	0	0	0	0	0	0	0
0	0	0	0	0	0	0	0	0	0	0	0	0	0	0	0	0	0	0	0	0	0	0	0	0	0	0	0	0	0	0
0	0	0	0	0	0	0	0	0	0	0	0	0	0	0	0	0	0	0	0	0	0	0	0	0	0	0	0	0	0	0
0	0	0	0	0	0	0	0	0	0	0	0	0	0	0	0	0	0	0	0	0	0	0	0	0	0	0	0	0	0	0
0	0	0	0	0	0	0	0	0	0	0	0	0	0	0	0	0	0	0	0	0	0	0	0	0	0	0	0	0	0	0
0	0	0	0	0	0	0	0	0	0	0	0	0	0	0	0	0	0	0	0	0	0	0	0	0	0	0	0	0	0	0
0	0	0	0	0	0	0	0	0	0	0	0	0	0	0	0	0	0	0	0	0	0	0	0	0	0	0	0	0	0	0
0	0	0	0	0	0	0	0	0	0	0	0	0	0	0	0	0	0	0	0	0	0	0	0	0	0	0	0	0	0	0
0	0	0	0	0	0	0	0	0	0	0	0	0	0	0	0	0	0	0	0	0	0	0	0	0	0	0	0	0	0	0
0	0	0	0	0	0	0	0	0	0	0	0	0	0	0	0	0	0	0	0	0	0	0	0	0	0	0	0	0	0	0
0	0	0	0	0	0	0	0	0	0	0	0	0	0	0	0	0	0	0	0	0	0	0	0	0	0	0	0	0	0	0
0	0	0	0	0	0	0	0	0	0	0	0	0	0	0	0	0	0	0	0	0	0	0	0	0	0	0	0	0	0	0
0	0	0	0	0	0	0	0	0	0	0	0	0	0	0	0	0	0	0	0	0	0	0	0	0	0	0	0	0	0	0
0	0	0	0	0	0	0	0	0	0	0	0	0	0	0	0	0	0	0	0	0	0	0	0	0	0	0	0	0	0	0
0	0	0	0	0	0	0	0	0	0	0	0	0	0	0	0	0	0	0	0	0	0	0	0	0	0	0	0	0	0	0
0	0	0	0	0	0	0	0	0	0	0	0	0	0	0	0	0	0	0	0	0	0	0	0	0	0	0	0	0	0	0
0	0	0	0	0	0	0	0	0	0	0	0	0	0	0	0	0	0	0	0	0	0	0	0	0	0	0	0	0	0	0
0	0	0	0	0	0	0	0	0	0	0	0	0	0	0	0	0	0	0	0	0	0	0	0	0	0	0	0	0	0	0
0	0	0	0	0	0	0	0	0	0	0	0	0	0	0	0	0	0	0	0	0	0	0	0	0	0	0	0	0	0	0
0	0	0	0	0	0	0	0	0	0	0	0	0	0	0	0	0	0	0	0	0	0	0	0	0	0	0	0	0	0	0
0	0	0	0	0	0	0	0	0	0	0	0	0	0	0	0	0	0	0	0	0	0	0	0	0	0	0	0	0	0	0
0	0	0	0	0	0	0	0	0	0	0	0	0	0	0	0	0	0	0	0	0	0	0	0	0	0	0	0	0	0	0
0	0	0	0	0	0	0	0	0	0	0	0	0	0	0	0	0	0	0	0	0	0	0	0	0	0	0	0	0	0	0
0	0	0	0	0	0	0	0	0	0	0	0	0	0	0	0	0	0	0	0	0	0	0	0	0	0	0	0	0	0	0
0	0	0	0	0	0	0	0	0	0	0	0	0	0	0	0	0	0	0	0	0	0	0	0	0	0	0	0	0	0	0
0	0	0	0	0	0	0	0	0	0	0	0	0	0	0	0	0	0	0	0	0	0	0	0	0	0	0	0	0	0	0
0	0	0	0	0	0	0	0	0	0	0	0	0	0	0	0	0	0	0	0	0	0	0	0	0	0	0	0	0	0	0
0	0	0	0	0	0	0	0	0	0	0	0	0	0	0	0	0	0	0	0	0	0	0	0	0	0	0	0	0	0	0
0	0	0	0	0	0	0	0	0	0	0	0	0	0	0	0	0	0	0	0	0	0	0	0	0	0	0	0	0	0	0
0	0	0	0	0	0	0	0	0	0	0	0	0	0	0	0	0	0	0	0	0	0	0	0	0	0	0	0	0	0	0
0	0	0	0	0	0	0	0	0	0	0	0	0	0	0	0	0	0	0	0	0	0	0	0	0	0	0	0	0	0	0
0	0	0	0	0	0	0	0	0	0	0	0	0	0	0	0	0	0	0	0	0	0	0	0	0	0	0	0	0	0	0
0	0	0	0	0	0	0	0	0	0	0	0	0	0	0	0	0	0	0	0	0	0	0	0	0	0	0	0	0	0	0
0	0	0	0	0	0	0	0	0	0	0	0	0	0	0	0	0	0	0	0	0	0	0	0	0	0	0	0	0	0	0
0	0	0	0	0	0	0	0	0	0	0	0	0	0	0	0	0	0	0	0	0	0	0	0	0	0	0	0	0	0	0
0	0	0	0	0	0	0	0	0	0	0	0	0	0	0	0	0	0	0	0	0	0	0	0	0	0	0	0	0	0	0
0	0	0	0	0	0	0	0	0	0	0	0	0	0	0	0	0	0	0	0	0	0	0	0	0	0	0	0	0	0	0
0	0	0	0	0	0	0	0	0	0	0	0	0	0	0	0	0	0	0	0	0	0	0	0	0	0	0	0	0	0	0
0	0	0	0	0	0	0	0	0	0	0	0	0	0	0	0	0	0	0	0	0	0	0	0	0	0	0	0	0	0	0
0	0	0	0	0	0	0	0	0	0	0	0	0	0	0	0	0	0	0	0	0	0	0	0	0	0	0	0	0	0	0
0	0	0	0	0	0	0	0	0	0	0	0	0	0	0	0	0	0	0	0	0	0	0	0	0	0	0	0	0	0	0
0	0	0	0	0	0	0	0	0	0	0	0	0	0	0	0	0	0	0	0	0	0	0	0	0	0	0	0	0	0	0
0	0	0	0	0	0	0	0	0	0	0	0	0	0	0	0	0	0	0	0	0	0	0	0	0	0	0	0	0	0	0
0	0	0	0	0	0	0	0	0	0	0	0	0	0	0	0	0	0	0	0	0	0	0	0	0	0	0	0	0	0	0
0	0	0	0	0	0	0	0	0	0	0	0	0	0	0	0	0	0	0	0	0	0	0	0	0	0	0	0	0	0	0
0	0	0	0	0	0	0	0	0	0	0	0	0	0	0	0	0	0	0	0	0	0	0	0	0	0	0	0	0	0	0
0	0	0	0	0	0	0	0	0	0	0	0	0	0	0	0	0	0	0	0	0	0	0	0	0	0	0	0	0	0	0
0	0	0	0	0	0	0	0	0	0	0	0	0	0	0	0	0	0	0	0	0	0	0	0	0	0	0	0	0	0	0
0	0	0	0	0	0	0	0	0	0	0	0	0	0	0	0	0	0	0	0	0	0	0	0	0	0	0	0	0	0	0
0	0	0	0	0	0	0	0	0	0	0	0	0	0	0	0	0	0	0	0	0	0	0	0	0	0	0	0	0	0	0
0	0	0	0	0	0	0	0	0	0	0	0	0	0	0	0	0	0	0	0	0	0	0	0	0	0	0	0	0	0	0
0	0	0	0	0	0	0	0	0	0	0	0	0	0	0	0	0	0	0	0	0	0	0	0	0	0	0	0	0	0	0
0	0	0	0	0	0	0	0	0	0	0	0	0	0	0	0	0	0	0	0	0	0	0	0	0	0	0	0	0	0	0
0	0	0	0	0	0	0	0	0	0	0	0	0	0	0	0	0	0	0	0	0	0	0	0	0	0	0	0	0	0	0
0	0	0	0	0	0	0	0	0	0	0	0	0	0	0	0	0	0	0	0	0	0	0	0	0	0	0	0	0	0	0
0	0	0	0	0	0	0	0	0	0	0	0	0	0	0	0	0	0	0	0	0	0	0	0	0	0	0	0	0	0	0
0	0	0	0	0	0	0	0	0	0	0	0	0	0	0	0	0	0	0	0	0	0	0	0	0	0	0	0	0	0	0
0	0	0	0	0	0	0	0	0	0	0	0	0	0	0	0	0	0	0	0	0	0	0	0	0	0	0	0	0	0	0
0	0	0	0	0	0	0	0	0	0	0	0	0	0	0	0	0	0	0	0	0	0	0	0	0	0	0	0	0	0	0
0	0	0	0	0	0	0	0	0	0	0	0	0	0	0	0	0	0	0	0	0	0	0	0	0	0	0	0	0	0	0
0	0	0	0	0	0	0	0	0	0	0	0	0	0	0	0	0	0	0	0	0	0	0	0	0	0	0	0	0	0	0
0	0	0	0	0	0	0	0	0	0	0	0	0	0	0	0	0	0	0	0	0	0	0	0	0	0	0	0	0	0	0
0	0	0	0	0	0	0	0	0	0	0	0	0	0	0	0	0	0	0	0	0	0	0	0	0	0	0	0	0	0	0
0	0	0	0	0	0	0	0	0	0	0	0	0	0	0	0	0	0	0	0	0	0	0	0	0	0	0	0	0	0	0
0	0	0	0	0	0	0	0	0	0	0	0	0	0	0	0	0	0	0	0	0	0	0	0	0	0	0	0	0	0	0
0	0	0	0	0	0	0	0	0	0	0	0	0	0	0	0	0	0	0	0	0	0	0	0	0	0	0	0	0	0	0
0	0	0	0	0	0	0	0	0	0	0	0	0	0	0	0	0	0	0	0	0	0	0	0	0	0	0	0	0	0	0
0	0	0	0	0	0	0	0	0	0	0	0	0	0	0	0	0	0	0	0	0	0	0	0	0	0	0	0	0	0	0
0	0	0	0	0	0	0	0	0	0	0	0	0	0	0	0	0	0	0	0	0	0	0	0	0	0	0	0	0	0	0
0	0	0	0	0	0	0	0	0	0	0	0	0	0	0	0	0	0	0	0	0	0	0	0	0	0	0	0	0	0	0
0	0	0	0	0	0	0	0	0	0	0	0	0	0	0	0	0	0	0	0	0	0	0	0	0	0	0	0	0	0	0
0	0	0	0	0	0	0	0	0	0	0	0	0	0	0	0	0	0	0	0	0	0	0	0	0	0	0	0	0	0	0
0	0	0	0	0	0	0	0	0	0	0	0	0	0	0	0	0	0	0	0	0	0	0	0	0	0	0	0	0	0	0
0	0	0	0	0	0	0	0	0	0	0	0	0	0	0	0	0	0	0	0	0	0	0	0	0	0	0	0	0	0	0
0	0	0	0	0	0	0	0	0	0	0	0	0	0	0	0	0	0	0	0	0	0	0	0	0	0	0	0	0	0	0
0	0	0	0	0	0	0	0	0	0	0	0	0	0	0	0	0	0	0	0	0	0	0	0	0	0	0	0	0	0	0
0	0	0	0	0	0	0	0	0	0	0	0	0	0	0	0	0	0	0	0	0	0	0	0	0	0	0	0	0	0	0
0	0	0	0	0	0	0	0	0	0	0	0	0	0	0	0	0	0	0	0	0	0	0	0	0	0	0	0	0	0	0
0	0	0	0	0	0	0	0	0	0	0	0	0	0	0	0	0	0	0	0	0	0	0	0	0	0	0	0	0	0	0
0	0	0	0	0	0	0	0	0	0	0	0	0	0	0	0	0	0	0	0	0	0	0	0	0	0	0	0	0	0	0
0	0	0	0	0	0	0	0	0	0	0	0	0	0	0	0	0	0	0	0	0	0	0	0	0	0	0	0	0	0	0
0	0	0	0	0	0	0	0	0	0	0	0	0	0	0	0	0	0	0	0	0	0	0	0	0	0	0	0	0	0	0
0	0	0	0	0	0	0	0	0	0	0	0	0	0	0	0	0	0	0	0	0	0	0	0	0	0	0	0	0	0	0
0	0	0	0	0	0	0	0	0	0	0	0	0	0	0	0	0	0	0	0	0	0	0	0	0	0	0	0	0	0	0
0	0	0	0	0	0	0	0	0	0	0	0	0	0	0	0	0	0	0	0	0	0	0	0	0	0	0	0	0	0	0
0	0	0	0	0	0	0	0	0	0	0	0	0	0	0	0	0	0	0	0	0	0	0	0	0	0	0	0	0	0	0
0	0	0	0	0	0	0	0	0	0	0	0	0	0	0	0	0	0	0	0	0	0	0	0	0	0	0	0	0	0	0
0	0	0	0	0	0	0	0	0	0	0	0	0	0	0	0	0	0	0	0	0	0	0	0	0	0	0	0	0	0	0
0	0	0	0	0	0	0	0	0	0	0	0	0	0	0	0	0	0	0	0	0	0	0	0	0	0	0	0	0	0	0
0	0	0	0	0	0	0	0	0	0	0	0	0	0	0	0	0	0	0	0	0	0	0	0	0	0	0	0	0	0	0
0	0	0	0	0	0	0	0	0	0	0	0	0	0	0	0	0	0	0	0	0	0	0	0	0	0	0	0	0	0	0
0	0	0	0	0	0	0	0	0	0	0	0	0	0	0	0	0	0	0	0	0	0	0	0	0	0	0	0	0	0	0
0	0	0	0	0	0	0	0	0	0	0	0	0	0	0	0	0	0	0	0	0	0	0	0	0	0	0	0	0	0	0
0	0	0	0	0	0	0	0	0	0	0	0	0	0	0	0	0	0	0	0	0	0	0	0	0	0	0	0	0	0	0
0	0	0	0	0	0	0	0	0	0	0	0	0	0	0	0	0	0	0	0	0	0	0	0	0	0	0	0	0	0	0
0	0	0	0	0	0	0	0	0	0	0	0	0	0	0	0	0	0	0	0	0	0	0	0	0	0	0	0	0	0	0
0	0	0	0	0	0	0	0	0	0	0	0	0	0	0	0	0	0	0	0	0	0	0	0	0	0	0	0	0	0	0
0	0	0	0	0	0	0	0	0	0	0	0	0	0	0	0	0	0	0	0	0	0	0	0	0	0	0	0	0	0	0
0	0	0	0	0	0	0	0	0	0	0	0	0	0	0	0	0	0	0	0	0	0	0	0	0	0	0	0	0	0	0
0	0	0	0	0	0	0	0	0	0	0	0	0	0	0	0	0	0	0	0	0	0	0	0	0	0	0	0	0	0	0
0	0	0	0	0	0	0	0	0	0	0	0	0	0	0	0	0	0	0	0	0	0	0	0	0	0	0	0	0	0	0
0	0	0	0	0	0	0	0	0	0	0	0	0	0	0	0	0	0	0	0	0	0	0	0	0	0	0	0	0	0	0
0	0	0	0	0	0	0	0	0	0	0	0	0	0	0	0	0	0	0	0	0	0	0	0	0	0	0	0	0	0	0
0	0	0	0	0	0	0	0	0	0	0	0	0	0	0	0	0	0	0	0	0	0	0	0	0	0	0	0	0	0	0
0	0	0	0	0	0	0	0	0	0	0	0	0	0	0	0	0	0	0	0	0	0	0	0	0	0	0	0	0	0	0
0	0	0	0	0	0	0	0	0	0	0	0	0	0	0	0	0	0	0	0	0	0	0	0	0	0	0	0	0	0	0
0	0	0	0	0	0	0	0	0	0	0	0	0	0	0	0	0	0	0	0	0	0	0	0	0	0	0	0	0	0	0
0	0	0	0	0	0	0	0	0	0	0	0	0	0	0	0	0	0	0	0	0	0	0	0	0	0	0	0	0	0	0
0	0	0	0	0	0	0	0	0	0	0	0	0	0	0	0	0	0	0	0	0	0	0	0	0	0	0	0	0	0	0
0	0	0	0	0	0	0	0	0	0	0	0	0	0	0	0	0	0	0	0	0	0	0	0	0	0	0	0	0	0	0
0	0	0	0	0	0	0	0	0	0	0	0	0	0	0	0	0	0	0	0	0	0	0	0	0	0	0	0	0	0	0
0	0	0	0	0	0	0	0	0	0	0	0	0	0	0	0	0	0	0	0	0	0	0	0	0	0	0	0	0	0	0
0	0	0	0	0	0	0	0	0	0	0	0	0	0	0	0	0	0	0	0	0	0	0	0	0	0	0	0	0	0	0
0	0	0	0	0	0	0	0	0	0	0	0	0	0	0	0	0	0	0	0	0	0	0	0	0	0	0	0	0	0	0
0	0	0	0	0	0	0	0	0	0	0	0	0	0	0	0	0	0	0	0	0	0	0	0	0	0	0	0	0	0	0
0	0	0	0	0	0	0	0	0	0	0	0	0	0	0	0	0	0	0	0	0	0	0	0	0	0	0	0	0	0	0
0	0	0	0	0	0	0	0	0	0	0	0	0	0	0	0	0	0	0	0	0	0	0	0	0	0	0	0	0	0	0
0	0	0	0	0	0	0	0	0	0	0	0	0	0	0	0	0	0	0	0	0	0	0	0	0	0	0	0	0	0	0
0	0	0	0	0	0	0	0	0	0	0	0	0	0	0	0	0	0	0	0	0	0	0	0	0	0	0	0	0	0	0
0	0	0	0	0	0	0	0	0	0	0	0	0	0	0	0	0	0	0	0	0	0	0	0	0	0	0	0	0	0	0
0	0	0	0	0	0	0	0	0	0	0	0	0	0	0	0	0	0	0	0	0	0	0	0	0	0	0	0	0	0	0
0	0	0	0	0	0	0	0	0	0	0	0	0	0	0	0	0	0	0	0	0	0	0	0	0	0	0	0	0	0	0
0	0	0	0	0	0	0	0	0	0	0	0	0	0	0	0	0	0	0	0	0	0	0	0	0	0	0	0	0	0	0
0	0	0	0	0	0	0	0	0	0	0	0	0	0	0	0	0	0	0	0	0	0	0	0	0	0	0	0	0	0	0
[truncated: 1,000 more rows]
