# Supplementary material for: A modified shuffled frog leaping algorithm with inertia weight
Source: Sci Rep. 2024 Feb 20;14:4146. doi: 10.1038/s41598-024-51306-1 (PMC11224354; doi:10.1038/s41598-024-51306-1)
Supplement: Supplementary file 1 — Supplementary Information. [file 41598_2024_51306_MOESM1_ESM.zip › data/F2/MSFLA_Q_14.xls]

## Sheet: Sheet1
0.00746404	0.162838	-0.296252	-0.574573	0.012685	-0.113514	0.0127911	0.248511	0.0198125	0.731254	1.16728	0.347149	-0.238143	0.0401952	0.110335	-0.0298203	0.0883292	-0.22343	0.111671	0.0433896	-0.052038	0.214773	-0.326351	-0.170331	-0.181188	-0.0723692	-0.222034	0.078579	-0.0449399	-0.156661	6.0987
0.00295259	-0.00895177	0.0161738	-0.0120696	-0.0988623	-0.00172192	0.0607076	-0.00818215	0.0140649	-0.010803	0.00227851	-0.00262569	-0.0202394	-0.00938669	0.00414456	0.00328707	0.00475089	-0.0270915	0.00574516	-0.0130622	0.0140483	-0.00152055	-0.00252703	-0.000296824	-0.00374832	-0.001846	0.0161593	0.0531859	-0.0010004	-0.00273245	0.424166
0.00875248	0.00399034	-0.00379139	0.00308712	-0.000636766	-0.000507085	0.000667672	-0.00323415	-0.000161767	0.00160519	0.000764623	0.00031832	-0.000385457	0.00130785	0.00466359	-0.000294598	0.00123684	5.75012e-05	0.00479921	-0.00109069	-0.000725364	-0.000493927	-0.00364205	0.00167033	-0.00438519	-0.005111	0.000587098	0.00112853	-0.000489097	-6.31448e-05	0.0596484
1.74385e-06	-0.000193628	-8.74296e-05	-0.000521851	0.000406218	3.13442e-05	2.4068e-05	-3.06825e-05	0.000284276	0.000313393	-0.000555884	9.24421e-06	2.80462e-06	9.33012e-05	8.39737e-05	1.89131e-05	-0.000229104	-3.93466e-05	0.00127053	4.59097e-05	-9.32832e-05	-0.000197855	0.000120497	-1.90864e-05	-9.02432e-05	0.000171436	-0.000581277	-0.000327413	2.53205e-06	5.39739e-06	0.00585266
-4.5436e-05	8.53458e-06	1.06915e-05	2.24745e-05	4.78951e-06	-2.86533e-05	2.15844e-05	4.48636e-05	-1.66847e-06	-2.26074e-05	-1.57771e-05	-1.76491e-06	-3.21128e-06	9.5815e-06	3.70308e-05	1.13946e-06	9.30867e-07	-3.7225e-06	3.65057e-06	4.22426e-05	1.61557e-06	1.20602e-05	-9.00804e-07	3.1961e-06	2.2276e-05	2.48819e-05	1.0974e-05	-1.21001e-05	1.45475e-06	-4.73253e-06	0.000424547
-2.01966e-06	2.81348e-06	2.51372e-06	4.80644e-07	2.37445e-06	6.35464e-07	1.91856e-08	-1.87819e-08	8.38323e-07	3.6981e-07	-6.89645e-08	-9.95744e-08	9.81622e-07	1.45027e-06	-3.42143e-07	1.17879e-07	9.1108e-06	7.52609e-07	-1.25143e-06	-2.47187e-06	1.66003e-06	-1.49979e-07	-5.14394e-07	-2.8293e-06	-1.14784e-07	-2.7479e-06	1.48719e-06	-2.00916e-07	-5.35077e-07	4.18987e-07	3.93892e-05
8.16871e-08	-2.09768e-08	9.72275e-08	-2.48402e-08	1.42071e-07	-1.46581e-07	-8.52514e-08	-3.8255e-07	1.92371e-08	2.87207e-08	7.39837e-08	6.24646e-08	8.99671e-08	1.42183e-07	-3.36984e-07	2.39256e-07	-1.1972e-07	-5.77575e-08	2.36374e-08	-2.2677e-09	4.54903e-08	-6.98782e-08	3.51807e-09	-8.36027e-08	5.32643e-08	3.70767e-07	5.25575e-07	-7.87584e-09	-2.24425e-09	-3.98382e-08	3.37942e-06
2.38341e-11	9.59732e-09	2.73652e-08	-7.69131e-09	-6.86852e-09	3.68265e-09	-1.09222e-08	-2.47263e-09	2.48847e-08	4.02729e-09	-4.75157e-10	-1.824e-08	-1.11159e-08	5.10651e-10	6.28781e-09	1.07917e-08	6.92604e-09	1.56729e-08	2.86986e-10	-3.96363e-09	3.05932e-10	4.56498e-08	4.99845e-09	-1.51124e-09	1.31291e-08	-9.19768e-09	3.12837e-09	-9.3922e-09	2.89815e-08	-3.60009e-08	3.24102e-07
3.23635e-10	1.92601e-11	-4.75123e-10	1.4746e-10	2.38131e-10	1.04882e-09	7.03184e-11	-1.21828e-09	-1.19587e-09	-7.38612e-11	-3.05055e-09	1.78263e-11	1.78356e-09	-7.19132e-10	2.60494e-09	1.139e-10	1.14608e-09	1.16002e-09	1.98215e-09	2.27376e-10	-4.70899e-10	5.42145e-10	-1.69061e-09	1.88719e-10	2.00263e-11	6.34039e-10	1.52446e-09	-8.45771e-11	-4.93636e-11	-2.02752e-10	2.30239e-08
-1.95556e-11	7.87082e-10	9.03685e-11	-2.51824e-11	-1.18689e-12	2.34078e-11	-1.66125e-11	-3.32117e-10	3.93437e-11	1.67294e-10	1.70299e-11	-2.21784e-11	-1.38744e-11	-4.47828e-10	-7.56107e-12	-7.36953e-12	1.71799e-11	6.59843e-11	5.32957e-11	-5.04932e-11	-8.60688e-12	-1.6799e-11	3.32012e-10	-7.73372e-11	1.64404e-11	3.5133e-11	-2.80161e-11	-7.20627e-11	-6.55767e-11	-7.18884e-11	2.92882e-09
1.08691e-11	-1.24667e-11	-1.79149e-12	1.33924e-11	3.17102e-11	-7.22942e-11	1.61595e-13	-1.07017e-11	-7.52401e-12	1.13789e-13	7.51852e-12	2.8e-12	-1.39583e-12	1.04576e-12	9.18055e-13	3.03561e-12	3.45619e-13	-2.16464e-12	-2.01204e-11	-5.05284e-11	-5.74743e-12	1.43433e-11	8.15494e-12	-2.06e-12	-9.20829e-12	1.10394e-12	3.9221e-12	1.52761e-12	-8.39086e-13	4.60863e-12	3.02413e-10
-3.49996e-14	-2.00299e-13	-1.52612e-12	3.49157e-12	-2.57932e-14	1.38939e-11	-3.12614e-12	1.20253e-12	-3.57369e-13	5.79035e-13	1.4909e-13	3.01663e-14	2.29741e-13	7.98947e-13	-2.4416e-12	1.08896e-13	-1.03799e-12	-2.78453e-13	3.67286e-14	1.72643e-13	2.40725e-13	-3.88906e-13	1.66872e-12	1.51688e-12	2.58651e-13	-5.13757e-13	-5.16584e-13	1.72878e-12	8.40638e-13	-3.21138e-13	3.77168e-11
2.92402e-16	2.11819e-14	5.57437e-15	-1.36581e-13	5.52219e-14	5.71209e-14	7.67471e-14	-1.41303e-13	1.22899e-16	1.95638e-13	7.04272e-15	-3.53853e-14	-8.46706e-14	-6.30091e-14	-1.8247e-14	-2.8116e-14	1.44657e-14	-2.65825e-15	4.13925e-14	-4.68762e-14	2.01392e-14	1.0941e-14	-1.86881e-13	-5.28812e-13	-1.01276e-14	-3.09369e-14	1.54807e-13	-1.35435e-13	1.15833e-15	-5.29304e-14	2.16381e-12
-3.28168e-15	-5.57148e-14	6.61648e-15	1.98009e-14	-2.23788e-16	1.48478e-15	-3.39991e-14	1.63194e-14	1.8211e-14	1.2455e-15	-4.04596e-16	7.45993e-16	5.98394e-15	-6.41875e-14	-2.26589e-14	-2.18476e-15	-1.72758e-14	2.87101e-15	-5.58683e-16	-1.94572e-15	-3.48424e-15	2.93249e-15	1.1214e-15	-4.02057e-15	-6.55275e-15	-3.29017e-15	7.73678e-15	1.25986e-15	-2.89832e-15	3.84189e-15	3.12853e-13
4.37148e-15	-2.69909e-16	-8.65235e-16	-9.02318e-16	2.29823e-18	-3.93825e-16	-9.46758e-16	7.86496e-16	4.62661e-16	4.42842e-17	2.22709e-16	-4.59497e-16	-1.49933e-16	-9.86942e-16	2.85729e-16	3.53417e-16	3.16709e-16	-3.67347e-16	-4.25695e-15	1.07178e-15	4.17313e-16	1.50408e-15	-2.89812e-17	1.38108e-16	-2.91047e-15	6.86558e-17	5.97817e-16	-1.5359e-16	-6.58093e-17	-4.36924e-17	2.34448e-14
3.25064e-18	2.44984e-18	5.0151e-17	8.09571e-18	1.95596e-19	-2.08756e-16	7.69567e-17	-7.33114e-17	1.15594e-17	2.9626e-17	-1.8519e-19	-6.63891e-17	1.50686e-16	-3.0724e-17	-6.41526e-20	-5.05766e-18	1.77889e-18	-1.82296e-17	1.48548e-16	-1.22992e-17	-2.12793e-16	-6.36653e-19	-9.09443e-19	-8.02392e-17	4.45879e-17	-1.31474e-17	7.01292e-17	-7.8914e-18	-1.4262e-19	8.52576e-17	1.41405e-15
6.42155e-18	6.40477e-18	5.19804e-18	5.1429e-18	-2.43675e-17	5.47679e-19	4.44417e-18	2.4193e-17	-1.16611e-18	7.87312e-19	5.4163e-18	2.34105e-19	1.20802e-17	-2.03781e-17	-9.8728e-19	-9.50529e-18	7.76712e-18	2.35595e-19	-1.85489e-18	7.07313e-18	2.3672e-18	4.6353e-19	-2.21006e-17	2.78058e-18	-3.52593e-18	-5.15633e-19	2.51166e-18	1.25438e-19	-2.65698e-18	1.16292e-17	1.92882e-16
-3.71403e-19	1.44885e-18	3.92114e-19	-2.14153e-19	-4.71879e-19	5.20104e-18	-2.99181e-19	6.29618e-20	9.86335e-19	5.19283e-19	4.31395e-19	1.10617e-19	1.06586e-18	2.40544e-19	1.18193e-18	2.89189e-19	9.92858e-21	-6.15592e-20	-2.20143e-18	-9.25894e-20	1.84815e-19	-6.57344e-19	-3.79974e-19	1.5719e-19	5.1975e-20	-7.18702e-19	-1.60317e-19	5.1271e-19	-1.02381e-19	2.01454e-18	2.05922e-17
-5.36891e-20	1.54422e-20	4.04946e-20	-2.04413e-21	6.57944e-21	-8.17122e-20	1.12952e-19	6.59054e-20	-3.49387e-20	1.20383e-23	4.39346e-21	5.72768e-20	1.41928e-20	-1.23181e-19	5.3785e-21	1.08849e-19	-7.67346e-20	5.16371e-20	-1.78976e-19	3.8622e-20	7.66075e-21	-2.05257e-21	8.70744e-21	1.47696e-19	1.02572e-20	1.74631e-20	2.49901e-20	-7.2135e-20	8.9397e-21	-1.01002e-20	1.38301e-18
-7.577e-21	9.15943e-22	1.14284e-20	-4.16514e-21	1.89349e-21	-5.91497e-22	1.15134e-21	-8.85067e-22	-1.24525e-22	-5.47666e-22	-8.77723e-21	1.10435e-20	-2.47464e-21	-7.79889e-22	-2.91021e-21	-3.26588e-22	-1.58741e-20	2.59378e-20	1.57057e-21	-1.38853e-21	6.49986e-22	1.33545e-21	-4.58463e-21	8.62628e-22	-1.06681e-21	-2.63287e-22	1.65841e-20	1.79997e-21	-1.26952e-22	-6.00802e-21	1.33645e-19
-7.04681e-23	-5.92488e-23	-9.43171e-24	-7.65899e-24	4.03323e-23	5.9447e-22	4.3481e-22	4.34671e-22	-1.12807e-22	3.91599e-22	5.00732e-22	2.87797e-22	-1.36817e-22	-2.55067e-22	1.97481e-21	-1.50565e-22	7.67097e-24	2.4306e-23	-6.6334e-22	-2.02664e-22	3.14594e-22	5.85695e-24	5.32909e-22	1.53915e-22	1.55026e-21	4.5368e-22	3.70963e-22	1.35158e-22	-1.0057e-22	-5.08708e-23	1.0028e-20
1.73556e-23	-2.39029e-23	7.82602e-24	-2.13209e-23	1.58477e-23	3.93456e-23	-2.44257e-23	-1.1028e-23	-2.55895e-23	4.93207e-24	1.13037e-23	-1.35363e-23	-2.5849e-24	-5.63413e-24	-2.87744e-24	-9.1418e-23	-2.76829e-23	1.05461e-23	2.60139e-23	-2.9763e-22	-1.78203e-24	1.07335e-23	-2.28842e-22	-2.47832e-24	1.79076e-23	1.90667e-24	6.30626e-24	2.85789e-23	7.73859e-24	5.10557e-23	1.03813e-21
-9.46892e-25	4.17724e-24	-8.92222e-26	4.10015e-24	2.08094e-24	2.67848e-25	-8.85434e-24	2.5517e-24	2.00861e-25	-1.17941e-24	5.4453e-25	1.11176e-24	-2.40689e-25	1.92792e-23	4.53072e-25	-2.82422e-24	-6.01037e-25	5.50584e-24	-1.05273e-23	-3.20925e-24	-1.57656e-24	1.36809e-24	-4.28205e-24	5.98282e-24	1.58909e-24	-2.92921e-25	8.36084e-26	-1.28607e-24	-8.60871e-24	1.03711e-24	9.48526e-23
-9.9281e-27	-1.98016e-26	1.7129e-24	-2.05994e-25	2.82015e-25	4.73311e-25	-9.18368e-25	3.01983e-26	1.00343e-25	2.61158e-26	4.90217e-26	5.71807e-26	1.5607e-24	1.53498e-24	-1.92334e-25	1.10124e-25	2.20632e-25	-3.0513e-26	-3.22062e-25	-4.83523e-26	-3.25969e-26	-1.02837e-26	-5.08037e-26	-1.95722e-25	2.11876e-25	-7.99152e-26	-1.94644e-25	3.78044e-27	1.2188e-26	-1.23703e-24	9.93371e-24
-4.86989e-26	-9.97173e-26	-6.79342e-27	-4.0051e-25	-2.0658e-27	9.57498e-26	8.22576e-27	1.09737e-26	-9.46059e-27	-8.8765e-26	9.11625e-28	-2.43258e-27	2.89313e-26	1.30102e-26	-3.53653e-27	-2.57113e-26	4.32358e-26	1.41475e-27	-9.88607e-27	-1.00406e-26	-1.34977e-26	1.18784e-25	-1.46998e-26	-5.93737e-26	-2.04421e-26	2.28321e-26	7.18869e-27	-1.25907e-26	2.07836e-26	8.54095e-27	1.2088e-24
3.7528e-27	-3.74484e-27	-4.24639e-28	-6.0209e-27	1.0454e-28	1.29305e-27	3.5289e-27	1.4177e-27	1.26127e-26	1.62532e-27	-7.30164e-28	-1.9523e-28	5.4722e-27	9.04828e-29	1.97893e-26	2.59225e-27	1.44783e-28	-6.40575e-28	1.2186e-27	8.51205e-28	-4.49922e-27	-2.73126e-27	-1.56628e-27	8.6076e-27	-6.70593e-28	8.33292e-28	1.04754e-27	2.02979e-27	-6.12123e-27	-5.66036e-27	1.00017e-25
6.39822e-28	-4.45636e-28	2.56348e-28	4.52321e-28	8.25377e-28	-7.73221e-29	-7.18872e-28	1.61694e-29	4.31284e-28	4.78957e-29	1.01875e-29	-8.08296e-29	-2.99088e-28	-1.12129e-28	1.25505e-28	2.76771e-28	-4.48505e-29	2.22255e-28	9.73614e-29	4.23886e-28	4.62841e-29	-2.93061e-28	-3.95255e-28	-1.67111e-29	-1.23451e-28	-3.83164e-28	4.56584e-28	2.37566e-30	-8.29505e-30	4.46501e-29	7.37374e-27
-4.05817e-34	-4.21572e-30	3.79283e-29	1.70333e-29	1.44581e-29	1.36946e-29	-2.44577e-29	-3.26493e-29	1.72786e-29	-8.89335e-29	-1.55456e-30	7.31723e-30	-4.88535e-30	6.92807e-30	3.20447e-30	2.98302e-30	-1.55723e-29	2.62577e-30	7.14312e-29	5.78706e-29	1.34943e-29	1.03202e-30	3.21139e-29	1.88014e-29	2.55193e-29	-2.4736e-31	-1.58567e-30	-2.64026e-30	5.25557e-29	-4.97885e-29	6.22801e-28
6.57006e-31	-3.49147e-31	-1.87301e-31	-1.28173e-30	1.09322e-30	-9.08301e-31	1.44941e-29	1.71653e-32	-1.66296e-31	-3.98188e-32	2.58318e-30	-1.01492e-31	7.51774e-31	-1.77087e-31	5.96104e-31	2.51545e-30	-2.34003e-31	-4.13481e-30	1.46506e-30	-2.20706e-31	-2.52483e-31	3.20011e-31	2.98217e-31	7.69303e-30	4.96744e-30	5.7106e-31	-2.6375e-30	-1.09364e-30	-2.52079e-30	-6.78698e-31	5.30066e-29
-6.32374e-32	-3.17495e-32	-1.88554e-32	-1.42178e-31	-8.72801e-33	-6.64727e-31	1.7235e-31	-2.57863e-32	-8.61432e-32	-3.94034e-32	3.39906e-31	-7.16098e-32	3.21903e-32	-8.69567e-32	5.25316e-33	7.94842e-33	4.92818e-33	-1.28468e-31	1.20678e-31	4.68289e-31	2.71951e-31	1.05336e-32	-1.67111e-31	3.28195e-30	7.37126e-32	-5.32288e-32	-7.45251e-31	-3.44599e-31	-6.27727e-31	-1.35104e-30	9.44649e-30
3.0006e-32	8.28867e-33	1.90343e-32	-4.24828e-32	-9.96238e-33	2.52655e-34	4.54597e-33	1.59643e-32	-6.73928e-32	1.92302e-32	1.64472e-31	9.16958e-33	5.36607e-32	1.36319e-31	2.57216e-33	-1.17944e-31	-1.72231e-32	7.67043e-34	-1.05938e-33	6.78094e-33	8.28233e-33	1.71258e-33	-4.49827e-32	-7.86978e-33	-2.65619e-32	-1.14473e-32	-8.77577e-34	-1.10066e-33	-2.33517e-32	-7.04321e-33	8.60359e-31
-2.98567e-34	9.43324e-35	-7.98145e-34	-4.11384e-33	-3.64503e-34	1.60985e-33	-2.01319e-33	-2.21601e-35	-1.96197e-33	2.39522e-33	-3.44376e-33	2.21859e-33	8.59853e-35	3.2078e-34	-1.99506e-33	-1.45866e-33	3.83176e-33	3.5839e-36	2.24588e-33	3.81326e-36	-7.35077e-33	-1.43351e-32	-5.02969e-35	2.80523e-33	2.80251e-33	1.77167e-34	-6.57182e-33	8.72907e-35	-3.12215e-33	1.88168e-33	6.84637e-32
-2.69393e-34	6.13979e-35	8.32662e-35	-3.72741e-34	-9.74795e-35	-9.19551e-34	-5.27834e-34	-5.54692e-36	4.8309e-34	3.57895e-34	-7.50719e-35	-9.28323e-35	6.05229e-34	2.69673e-35	-3.86471e-35	1.87005e-36	2.30993e-34	1.20164e-35	6.80305e-36	3.21804e-34	2.43388e-35	-7.85875e-35	-1.64762e-33	4.47778e-35	-3.26777e-35	-1.06126e-34	-2.23997e-35	1.47265e-34	-1.61781e-35	-3.64862e-34	7.07526e-33
1.03445e-35	4.52053e-36	-2.91361e-35	-8.40231e-35	-5.43932e-35	-2.53717e-36	3.28117e-37	-6.40385e-35	8.3532e-37	3.26414e-35	-3.12299e-37	1.61194e-35	-9.33241e-35	-7.96952e-36	5.25597e-36	1.14625e-35	2.98141e-39	1.61391e-37	2.68184e-36	-2.06882e-35	7.17936e-37	-3.58857e-35	-6.95526e-36	-5.80561e-35	2.42978e-35	1.12321e-36	-9.18742e-36	-1.68794e-35	-1.63054e-35	3.94687e-35	6.49653e-34
4.03144e-36	-8.51855e-37	-3.17608e-37	-6.51274e-37	3.75328e-37	-5.93789e-37	9.13395e-37	-1.75341e-37	-1.96757e-36	-4.15505e-36	-2.62549e-36	2.5865e-36	3.35583e-37	-2.71987e-37	-5.51989e-37	-4.21979e-36	2.64325e-38	3.25996e-37	-1.59599e-36	3.27544e-36	-1.33768e-36	-9.5612e-36	-7.0486e-37	1.28499e-36	8.04319e-37	-5.60246e-37	-3.19406e-38	-4.09999e-37	6.95837e-36	-1.07309e-36	5.25746e-35
-1.76332e-37	2.70668e-38	-3.1423e-37	-3.13169e-38	1.22857e-37	9.04853e-38	3.70934e-38	-1.34451e-37	1.08413e-38	-1.26083e-37	3.90474e-38	1.96914e-37	-6.91373e-38	-2.7534e-37	1.52486e-37	1.92361e-37	2.14834e-37	-3.48802e-37	-2.55757e-37	4.13962e-37	-7.32223e-38	-4.97988e-37	8.37412e-38	-6.65018e-38	-1.52963e-37	-1.14061e-38	1.3757e-37	-2.9033e-37	4.40564e-38	2.45546e-37	4.83272e-36
-2.7841e-40	5.08342e-38	4.07896e-40	2.16786e-39	-5.95262e-39	8.21162e-39	1.83768e-38	-8.81441e-39	-2.66549e-39	4.28692e-40	-5.09362e-40	-1.01474e-37	7.04624e-38	-2.42721e-38	-4.72692e-38	-3.21559e-38	3.18325e-39	2.83385e-38	-1.21983e-38	3.29383e-40	5.65564e-39	-1.43079e-40	2.58739e-38	3.92579e-38	-1.83548e-38	4.87572e-40	1.61284e-38	-7.89818e-38	-1.6939e-38	-1.33459e-38	6.33499e-37
-2.04065e-40	4.45561e-39	-4.55486e-40	7.99473e-40	1.32107e-39	3.46481e-39	-3.32501e-39	1.71465e-41	-2.16812e-40	6.01681e-40	-3.21317e-39	-2.38534e-40	-2.67203e-41	3.22692e-39	-6.69865e-39	2.48385e-39	-9.8788e-42	3.33726e-40	4.48628e-40	-2.68689e-40	-9.94951e-40	-2.06803e-41	-1.45222e-39	-1.02879e-38	-2.86542e-40	4.47443e-40	-3.24691e-40	3.66031e-40	-2.71317e-39	-4.71259e-40	4.91748e-38
2.02528e-41	-1.47852e-41	-5.66452e-41	-8.46504e-41	1.80982e-40	5.97519e-40	-7.10581e-41	4.3598e-41	6.99257e-42	-3.31865e-40	1.12378e-42	-5.08756e-40	-9.20255e-41	-8.87708e-41	2.22299e-40	1.3976e-40	4.06231e-41	5.06519e-41	2.32416e-40	-3.21575e-41	9.83197e-41	-4.56152e-41	-4.50955e-41	3.25723e-41	-1.19057e-41	-3.69747e-40	5.07922e-41	-2.00326e-41	4.40159e-42	1.10425e-40	3.60584e-39
-9.92715e-42	3.11115e-42	-7.25187e-41	-1.06946e-41	1.60297e-41	-1.85863e-43	1.69691e-43	-1.9431e-43	-5.31999e-41	1.24281e-42	-7.72549e-42	1.59237e-41	-3.05423e-41	6.14309e-42	-3.50878e-43	5.83015e-42	-1.22427e-41	1.30663e-41	-3.70022e-42	3.13353e-42	1.709e-42	-1.93116e-43	-2.73411e-42	-5.58803e-42	3.78992e-41	3.50074e-41	1.77031e-42	-1.27703e-41	3.60367e-42	7.28851e-42	3.74496e-40
-8.02953e-44	-4.29512e-42	1.35851e-43	5.62725e-42	-4.35158e-42	-3.28564e-43	3.54857e-42	9.4728e-43	2.98229e-43	-4.25169e-44	-1.45289e-44	-3.50927e-42	1.53716e-43	-1.8361e-42	2.4791e-43	8.03096e-44	5.29413e-43	2.22859e-43	4.16898e-43	2.37286e-42	1.6626e-42	6.83039e-42	4.21822e-43	9.50748e-44	-3.32947e-42	-6.66001e-44	-1.7214e-42	3.10593e-43	6.96609e-44	2.37788e-43	4.37845e-41
2.08372e-43	-3.16699e-43	-1.06238e-44	-3.12655e-44	5.5796e-44	-2.02983e-43	4.88933e-43	1.63684e-43	1.83678e-43	-2.8523e-43	-4.44203e-44	1.10479e-43	-5.21755e-44	1.5004e-43	8.51712e-45	2.57197e-43	3.28337e-43	7.64744e-44	1.85501e-44	1.63976e-44	2.93038e-44	2.95861e-43	-1.22548e-43	-9.07178e-45	-4.38292e-43	3.47643e-43	-3.77252e-45	-4.00571e-44	4.71591e-44	-1.47825e-44	4.35834e-42
-2.51756e-45	-9.36973e-46	-4.77118e-44	-1.30035e-44	-3.10698e-44	-5.16882e-45	1.82183e-44	-2.8522e-45	4.77676e-46	-6.38745e-45	8.91261e-46	1.20404e-45	1.35923e-45	-5.40222e-45	2.70439e-44	-1.10142e-44	1.62149e-45	-1.45178e-45	-2.31171e-46	1.07671e-45	4.46465e-44	-3.20702e-45	-9.89206e-45	2.30298e-44	-4.97554e-45	-1.19896e-46	6.81927e-45	-3.03169e-44	1.96959e-44	-4.17496e-45	3.26518e-43
-3.07718e-46	9.96054e-46	-4.16867e-45	-2.33585e-46	-8.26423e-46	3.54441e-48	1.69559e-45	2.10531e-45	1.06603e-45	2.5098e-45	2.8566e-47	4.82817e-47	3.69596e-46	-1.67021e-47	-4.05365e-45	-2.83549e-46	2.12806e-45	6.96309e-46	-4.52453e-46	2.04672e-46	-2.75703e-45	-3.9977e-46	-4.79733e-47	-2.66248e-46	1.43772e-45	1.64483e-45	-1.23925e-45	8.17413e-47	-1.85495e-46	4.78806e-46	3.07334e-44
-1.73205e-48	1.51446e-47	2.48926e-48	-6.52912e-48	-2.91234e-46	2.29982e-47	-8.50181e-47	2.34294e-46	-5.62241e-47	3.70989e-47	2.52205e-48	-1.12403e-47	-8.98282e-48	-1.11536e-48	3.66741e-46	2.7142e-48	-8.31151e-47	-9.79525e-47	-7.42954e-47	1.81392e-46	1.20239e-46	7.70445e-46	8.23233e-47	9.12134e-48	-2.91713e-47	5.13599e-47	-8.93417e-48	4.22422e-47	6.61069e-47	-8.36669e-49	2.76361e-45
7.17632e-48	1.33935e-48	-3.72464e-47	6.30685e-50	-1.31392e-47	5.08535e-48	2.63319e-49	-3.80206e-49	-1.24311e-48	4.83282e-49	-3.45071e-47	5.42004e-48	-2.00126e-48	3.03856e-48	-1.31251e-47	-3.00596e-47	-6.22268e-48	-1.93554e-48	-3.93254e-49	-6.23032e-48	-5.96479e-48	2.50609e-48	-2.00587e-48	-1.73376e-49	2.66985e-49	-5.87534e-50	8.85771e-49	-8.72836e-48	2.82718e-48	1.60865e-48	1.94379e-46
-5.86563e-49	-9.70113e-49	-3.09075e-48	-8.53796e-49	-9.54555e-49	1.39707e-48	-6.86807e-50	8.60503e-49	-3.32168e-49	2.83014e-49	1.49841e-48	4.37779e-48	1.01764e-48	2.27751e-50	6.55598e-51	-6.80927e-49	1.06662e-49	-7.77368e-48	1.81028e-48	-6.47791e-50	-2.80347e-48	4.68843e-50	-1.10889e-48	-2.59767e-49	6.83945e-50	1.66712e-50	-2.30269e-49	8.16682e-49	-3.84055e-49	5.86904e-50	3.25505e-47
1.79773e-50	9.67086e-50	7.88099e-50	-7.33753e-51	-2.04029e-50	6.50806e-50	6.97936e-50	-4.06968e-50	-1.28478e-51	-1.25628e-49	-1.0485e-49	-1.03258e-49	3.66569e-50	5.09971e-50	-1.31869e-50	5.45563e-50	5.04453e-50	8.41133e-50	-3.90904e-49	2.07847e-49	-5.23747e-50	1.21342e-49	-7.6382e-50	-7.1278e-50	3.22347e-50	-4.21798e-49	2.24174e-51	-3.44917e-49	1.2049e-51	1.12227e-49	2.85654e-48
-5.1698e-51	-6.70922e-52	-4.42183e-52	-2.17037e-51	-4.59959e-51	6.56124e-50	-2.85863e-51	1.48715e-50	-2.31648e-51	-2.50201e-52	7.19836e-51	5.47024e-51	2.10231e-52	5.31818e-51	1.59786e-52	-2.67265e-50	3.72767e-51	-6.66609e-51	-1.44152e-51	7.17027e-50	3.82812e-52	1.69412e-50	4.84417e-52	3.45826e-50	1.66191e-51	3.48765e-51	2.33753e-52	-7.94777e-52	6.94317e-51	7.75204e-51	3.00848e-49
-2.60873e-51	2.8335e-53	4.29645e-52	-3.44929e-52	-1.14173e-51	-3.21859e-52	-4.22816e-53	-1.81386e-52	-1.84251e-51	-4.35034e-52	-3.4402e-52	8.47106e-52	-3.63441e-52	7.16439e-52	-1.99658e-52	-3.81387e-52	1.65055e-52	-3.08617e-52	1.70493e-52	3.45808e-52	4.26794e-52	-5.47965e-52	-5.77354e-53	-9.24411e-52	-2.37394e-52	6.23002e-53	-1.96857e-52	-1.4257e-53	5.10825e-53	3.99972e-53	1.37772e-50
-1.72648e-53	-3.87721e-53	2.39096e-52	-4.77391e-53	1.27888e-52	8.1002e-54	-5.95996e-54	-4.12311e-54	-2.90684e-52	-2.85034e-53	-3.05607e-52	2.31351e-54	-1.37541e-52	1.58292e-53	2.56344e-53	-5.11309e-53	1.06946e-53	1.95934e-52	-1.2279e-52	1.39883e-52	-2.50614e-53	-2.23251e-53	-4.68425e-54	-7.28193e-53	-2.15788e-52	5.43056e-53	-2.72435e-52	-3.83983e-53	-2.66235e-54	-3.16419e-53	2.55561e-51
-1.77917e-53	6.46007e-55	4.50855e-54	-1.72107e-53	-6.04356e-54	7.27606e-55	-9.17376e-54	1.86762e-54	2.64776e-54	-8.50651e-54	2.14081e-54	5.05687e-54	-1.75299e-54	6.17442e-54	1.75991e-53	-3.91046e-55	1.83166e-55	-8.99103e-54	3.27252e-56	-9.48168e-55	5.31262e-54	-4.76797e-54	1.02907e-53	1.01462e-53	6.48481e-54	3.43872e-55	1.67313e-54	6.17274e-54	-1.05883e-54	-2.96463e-54	1.6161e-52
4.67717e-55	-3.1231e-54	-2.72887e-56	-8.56346e-56	-1.50878e-54	1.97643e-55	-3.15723e-56	-3.81757e-54	5.46429e-55	4.22631e-54	-4.06136e-55	1.96194e-55	-1.16816e-55	2.0854e-56	-4.05862e-55	7.07774e-56	1.17272e-54	-9.77002e-56	3.93673e-55	-5.15775e-55	7.62371e-57	1.21094e-54	2.64048e-56	-5.3013e-55	1.76848e-55	-2.69804e-55	-3.85695e-55	1.29013e-54	-4.82898e-55	-2.33867e-55	2.20429e-53
-2.72063e-56	7.47147e-57	3.15158e-57	2.13196e-55	-8.07152e-56	-3.5352e-56	4.81132e-56	1.08125e-56	9.89419e-57	6.03425e-56	-1.35343e-56	-5.94058e-56	1.71779e-56	4.52668e-56	2.08744e-59	-4.07265e-56	1.0205e-57	1.83952e-56	-1.52254e-55	-2.00426e-56	1.3478e-55	8.14506e-57	-7.17831e-57	1.97575e-56	-5.78657e-56	1.43238e-56	-1.42589e-55	1.85946e-55	1.68443e-55	2.1082e-56	1.62421e-54
-3.1055e-57	-2.23002e-58	2.16156e-58	1.36957e-57	-8.36879e-59	1.4464e-57	9.74242e-57	-1.06948e-56	2.09973e-57	1.98925e-58	3.92942e-58	1.68878e-57	3.6878e-57	-3.88831e-58	6.76862e-58	1.41076e-56	2.72378e-56	2.06888e-57	-1.18756e-57	-1.32186e-56	1.23866e-57	1.11047e-57	6.93213e-58	2.49488e-56	-6.17586e-57	-3.50059e-58	-1.24833e-58	-3.34531e-56	4.82237e-58	1.49951e-57	1.63913e-55
1.78918e-58	7.95426e-59	3.8349e-59	-4.71058e-59	2.5802e-58	-6.19466e-58	-4.01185e-59	4.56561e-58	1.37629e-58	-5.58927e-58	2.36938e-58	-1.22961e-58	1.06615e-58	1.05296e-57	-3.28412e-58	2.84575e-59	1.56296e-57	6.99702e-58	-9.8222e-59	-3.81422e-58	-7.13744e-60	-3.5331e-58	-1.28573e-58	9.80007e-58	2.04614e-58	-3.69122e-58	6.4346e-58	-2.65472e-58	-1.33948e-59	1.75064e-58	1.01734e-56
-7.33952e-60	5.34828e-59	-1.86797e-59	-2.4899e-59	-1.01349e-59	-3.63358e-59	4.45728e-60	1.43955e-59	-5.44829e-59	-4.55846e-59	-2.70407e-59	-1.88898e-59	3.07826e-60	1.93855e-59	-1.4119e-59	-3.68207e-59	-2.83378e-58	-3.10424e-62	-5.04674e-60	-3.72066e-59	7.17863e-59	-1.11173e-58	2.06665e-59	-4.74035e-59	-5.10739e-60	7.62526e-59	1.94062e-59	4.16417e-59	3.05397e-61	1.0853e-59	1.11938e-57
-6.28484e-61	-2.71828e-61	8.66341e-61	-2.14289e-60	-2.76124e-59	-2.71738e-59	4.51275e-61	-1.06125e-60	1.42268e-60	-3.02104e-60	1.09674e-59	-9.60671e-62	-2.4861e-61	1.74762e-61	4.42764e-60	-2.29218e-61	-5.15219e-60	-1.59188e-60	-5.27724e-61	-1.7817e-60	2.66009e-60	1.46277e-59	-6.46176e-62	2.8552e-60	2.03558e-60	-7.79242e-60	-9.12576e-60	3.47394e-61	-1.36189e-61	-2.93257e-61	1.29787e-58
-2.88411e-61	-1.52884e-61	-2.15585e-61	6.31207e-62	-1.64498e-61	-4.64508e-61	-1.99477e-61	1.13739e-61	-8.49711e-62	6.85095e-62	-1.34692e-61	8.83028e-62	4.00177e-61	-3.66773e-61	3.58684e-61	1.28578e-60	-3.31454e-61	1.46744e-62	-4.66224e-61	-1.40767e-62	8.11961e-62	-8.05824e-62	-7.62131e-63	2.51407e-61	-2.7463e-61	8.35472e-62	-1.01071e-61	4.13177e-64	-1.09868e-60	2.38971e-62	7.27958e-60
1.07846e-62	-2.39819e-62	-1.19748e-61	-2.75319e-63	-1.54233e-62	7.62519e-63	-4.14966e-62	1.14127e-62	1.25792e-62	-6.23816e-63	-2.69366e-62	3.45268e-63	1.94962e-62	6.09121e-62	1.44359e-62	8.24743e-63	2.88861e-61	-4.44368e-62	1.76849e-62	-3.02915e-62	-6.02024e-63	-1.45212e-62	-4.69657e-62	4.13906e-62	3.85047e-62	4.00876e-63	6.24768e-63	-6.00594e-62	5.21943e-62	4.74037e-62	1.08411e-60
-3.3649e-63	1.3312e-62	-4.40688e-64	1.27616e-64	-1.73577e-63	-1.1639e-63	-2.73828e-63	-6.17539e-63	1.15858e-62	-1.06981e-63	-2.22585e-62	1.23739e-63	1.31683e-63	2.82288e-63	-2.82427e-64	5.75214e-65	2.5628e-63	2.17044e-63	1.68004e-63	-2.01157e-64	7.6705e-65	3.10885e-63	4.85577e-63	-4.4754e-63	1.74616e-63	1.17183e-63	4.22347e-63	3.04927e-63	-8.76142e-64	-1.47454e-63	1.01362e-61
-2.74461e-64	2.48544e-65	-2.80463e-64	-1.50227e-64	-1.99543e-64	2.2419e-64	6.64634e-64	4.08382e-65	2.21874e-64	3.40081e-65	-9.99205e-65	-6.04416e-64	1.49442e-65	8.07965e-66	-1.71326e-64	5.79241e-65	-2.2414e-64	-6.14835e-65	-3.25117e-65	1.52214e-63	-8.32603e-65	-7.04458e-64	-2.34807e-64	-1.58357e-64	-7.07193e-64	2.35598e-64	6.28207e-64	-1.3577e-64	-1.96901e-64	-3.2249e-64	8.31903e-63
-3.08487e-66	2.09025e-65	1.20592e-65	2.13762e-66	4.99162e-66	-1.74274e-65	1.72042e-65	3.83513e-65	-4.97322e-66	-4.1152e-65	-4.20275e-65	-5.25216e-66	2.53963e-66	2.26325e-64	5.95644e-65	-4.62051e-65	-2.52488e-65	1.8868e-66	-9.32165e-68	3.79417e-66	-6.23941e-66	4.18052e-65	-3.20443e-65	8.55211e-67	1.72773e-65	7.24403e-65	-1.82507e-65	-3.67775e-65	-1.32967e-65	4.777e-65	8.61978e-64
1.77514e-66	5.51182e-66	-1.13557e-66	-4.20595e-67	-2.94003e-66	2.35512e-67	-1.06765e-66	1.63674e-67	-2.03105e-66	-1.36127e-65	-1.37117e-65	4.28665e-66	-3.92901e-66	8.1775e-66	-4.43627e-66	-2.13449e-66	-5.98311e-67	6.44581e-67	4.24862e-66	3.04482e-67	-5.87256e-66	-4.48727e-66	3.82309e-66	1.63007e-66	1.49227e-66	-2.1301e-67	-3.24251e-66	8.61094e-66	1.57089e-66	-1.84926e-67	1.02493e-64
-2.75159e-68	8.22379e-69	6.76769e-67	-1.23499e-68	-9.97706e-69	6.59644e-68	3.51097e-67	6.34198e-68	-1.58088e-67	8.83209e-68	1.48763e-67	9.49448e-68	-1.48821e-67	-1.91957e-67	-1.63062e-67	-8.41426e-67	2.09031e-67	-6.60805e-67	-3.29216e-68	-6.51348e-67	1.41527e-67	-5.92773e-67	-1.88205e-69	8.19712e-68	2.82188e-67	5.53724e-67	-4.21014e-67	4.66915e-67	-5.9274e-69	-7.4959e-68	7.22769e-66
6.11009e-68	-1.34782e-68	-8.21604e-70	7.28428e-70	-3.50468e-69	-5.68549e-69	-2.37471e-69	-6.44554e-69	7.62761e-70	-3.71486e-69	-2.40209e-69	-2.87262e-68	1.38239e-69	7.57692e-68	-3.72937e-68	-3.80839e-68	2.4021e-68	1.05176e-69	-5.0894e-68	1.64926e-69	2.25473e-68	4.57004e-69	-6.48669e-69	1.35078e-69	-2.81217e-69	1.38615e-68	-1.09262e-69	-9.11775e-70	-8.56886e-69	-5.04464e-68	4.72539e-67
-8.01937e-71	1.43766e-69	-5.97268e-69	2.79522e-70	-1.0167e-70	2.38421e-68	-1.155e-69	2.17451e-69	-6.05658e-70	-5.8622e-69	-2.24354e-70	5.58888e-71	5.2072e-70	-1.76695e-69	1.54935e-70	-1.37956e-69	-1.27283e-69	2.04817e-69	9.87363e-69	5.86519e-69	5.23276e-69	1.07438e-69	3.8705e-70	-1.33598e-70	1.68501e-69	9.86481e-71	-7.73532e-69	2.50297e-69	3.52478e-69	2.62354e-69	8.96714e-68
-2.41002e-70	-5.07863e-71	-3.85421e-70	1.0785e-71	-6.09337e-70	3.97076e-70	1.93893e-70	-1.41433e-70	1.56068e-70	-2.7231e-70	2.75398e-70	-8.25746e-71	4.44948e-70	-6.31036e-71	-1.91375e-71	1.21488e-70	1.84222e-70	2.30897e-70	1.62836e-71	2.49065e-71	6.20463e-70	4.69278e-71	7.93246e-71	-1.44278e-71	5.08741e-71	-5.4551e-70	4.83138e-70	-9.92985e-70	4.15798e-70	1.42769e-70	7.31329e-69
-8.25571e-71	-8.10151e-71	-3.13266e-72	2.64923e-71	2.47501e-72	-1.40113e-71	6.28585e-71	1.11718e-71	-1.28988e-72	5.11684e-72	2.11125e-71	-5.43133e-71	4.05466e-72	2.63223e-71	-8.04963e-73	-4.24861e-72	-6.14073e-72	7.09962e-72	1.38857e-73	9.80906e-72	6.52722e-73	-8.24107e-73	2.68706e-71	6.42419e-71	-4.61841e-71	-5.36672e-71	3.67218e-72	1.15029e-71	-2.80382e-71	-2.24169e-72	6.62061e-70
7.75269e-74	2.27685e-73	-5.10142e-72	9.25208e-74	-3.34088e-73	-1.16688e-72	-1.24046e-73	1.23715e-72	1.09116e-72	7.20079e-73	-2.98004e-73	2.418e-72	1.49105e-72	-1.15648e-73	-1.14854e-73	-1.97651e-72	2.66178e-74	-1.82918e-73	-8.42465e-74	-3.56853e-73	-7.45106e-72	-4.14397e-73	-1.6854e-72	-2.41385e-72	3.32231e-72	4.86923e-73	1.01087e-74	9.965e-74	8.20125e-74	-9.8432e-73	3.41873e-71
5.68341e-73	7.19003e-74	1.02325e-74	-1.00009e-73	1.73457e-73	-1.39018e-73	-3.57402e-74	-2.3401e-74	1.87191e-73	2.58962e-73	1.49182e-75	7.1026e-73	1.25101e-73	-5.06912e-74	-1.9493e-73	5.98527e-74	-2.75878e-73	-1.98083e-76	-9.63682e-75	-8.87943e-75	1.72173e-74	-1.77159e-76	7.95824e-74	3.65819e-73	-2.38669e-73	-2.17938e-73	-6.25293e-75	-1.81847e-73	8.25316e-74	5.29642e-74	4.24817e-72
-1.66149e-74	-2.31748e-75	-9.30442e-77	-7.72368e-75	-6.44196e-75	4.49199e-75	8.56902e-75	2.3901e-75	1.58273e-74	-8.35868e-76	-1.47708e-75	7.15042e-75	1.02297e-75	4.33783e-75	-4.54684e-74	2.36875e-73	-8.00653e-75	6.3885e-74	-1.33906e-74	-8.75865e-75	1.72617e-74	-4.22703e-76	4.66931e-75	8.06668e-76	2.25989e-74	2.99512e-74	1.13796e-74	4.88422e-75	2.5327e-75	1.8191e-74	5.68376e-73
6.7324e-75	4.92639e-76	9.84134e-76	2.15431e-76	2.20464e-75	5.2332e-77	-4.6021e-76	-4.92005e-75	1.29819e-75	3.0418e-78	9.55631e-77	3.96763e-75	-2.03824e-75	-3.85199e-75	3.89378e-76	2.52804e-75	5.11602e-77	-4.90685e-76	3.66374e-76	-1.01052e-75	-2.42665e-75	-3.52023e-76	2.35492e-75	-2.24795e-75	-2.0617e-76	9.72172e-77	3.91559e-76	1.82619e-77	-1.28253e-75	-2.58294e-76	4.17882e-74
2.08141e-76	4.17192e-77	-1.79681e-76	1.70038e-76	-4.08932e-77	3.61372e-76	1.29796e-76	3.79098e-77	-3.5828e-77	-2.10856e-76	6.51303e-76	-1.25708e-78	-2.3259e-76	1.10089e-76	-2.66127e-76	7.86064e-77	-6.17476e-77	2.65247e-77	5.27733e-77	-1.02048e-76	-1.08717e-77	1.68289e-76	3.38574e-77	-9.69797e-77	3.72396e-77	3.85019e-77	-5.59539e-77	1.5326e-76	3.92214e-77	-3.78067e-77	3.67128e-75
-4.11583e-78	-3.73438e-78	5.52551e-78	2.04906e-77	-1.46662e-77	3.93011e-78	-1.17556e-77	-3.96947e-78	-9.22998e-78	2.92633e-78	1.23631e-78	7.45486e-78	-1.82074e-77	2.45149e-78	-6.51724e-77	-3.98033e-78	4.95663e-78	-7.7692e-79	1.47942e-77	1.99635e-77	-1.62063e-77	-7.83525e-78	-4.95422e-78	3.74475e-78	8.51214e-77	-2.13145e-78	-2.35836e-77	-3.21772e-78	-9.51534e-78	-7.41641e-78	3.83064e-76
-2.60158e-79	-1.2798e-78	8.38484e-79	-4.34214e-79	5.01675e-80	-4.96285e-80	1.02302e-78	-3.66616e-79	4.42252e-79	1.54479e-79	-9.94175e-80	-3.69387e-79	-2.1482e-79	-7.7786e-78	3.68208e-78	-3.90621e-79	-1.46105e-79	-1.35885e-78	-1.13044e-78	9.67991e-78	4.13851e-80	2.87736e-79	-2.53488e-79	5.38617e-79	3.85212e-79	7.24646e-79	-1.50819e-79	1.30599e-78	-5.25639e-80	1.05913e-79	3.35954e-77
2.30817e-79	1.23104e-80	-2.96895e-79	-1.09088e-79	-3.64719e-81	-5.77925e-80	1.81102e-79	-2.24139e-80	-9.12159e-80	-1.73895e-79	2.25294e-79	-2.46717e-80	-4.82129e-81	-1.08013e-79	9.98397e-80	5.23671e-80	1.48246e-80	-4.98989e-80	4.30259e-80	-4.10882e-80	1.43231e-79	5.31137e-81	-1.33371e-81	-5.74351e-80	1.90492e-80	-8.0892e-81	-7.57941e-80	-1.57738e-79	-1.22128e-79	5.49983e-80	2.48813e-78
2.93727e-82	5.64545e-81	-2.44564e-81	-3.08872e-80	7.19397e-81	-3.43269e-80	-1.4989e-80	1.0978e-80	2.58649e-80	-2.44327e-81	2.18129e-80	-4.276e-80	2.10278e-80	1.28195e-81	1.26318e-81	-2.22267e-81	-1.20393e-81	-2.30092e-81	-5.19463e-81	-4.72682e-82	-1.58227e-80	-1.0654e-80	1.64533e-81	7.87752e-82	5.21663e-80	5.19279e-81	1.70161e-80	-4.48147e-81	-1.12653e-81	-2.4999e-80	3.68501e-79
1.13489e-81	2.48475e-82	-1.85338e-81	6.34995e-82	-1.45407e-81	2.73384e-83	2.98474e-82	3.55011e-83	-3.40193e-82	5.41377e-83	1.36338e-81	-6.05312e-82	-1.07312e-81	3.78401e-82	-2.08955e-84	2.89327e-83	-1.43729e-82	2.07954e-82	-6.07348e-82	-3.07807e-82	8.32198e-82	-2.00613e-82	1.22423e-81	-2.93131e-81	4.36477e-82	5.10111e-81	-1.58107e-81	1.98111e-82	1.39811e-81	-5.08746e-81	2.97902e-80
-1.53275e-83	3.59795e-83	1.04318e-83	2.04674e-83	2.06597e-83	1.0765e-83	-5.96156e-82	1.11345e-82	-1.62163e-82	-1.01751e-83	-5.53736e-83	-9.02172e-84	1.59127e-82	-1.19727e-82	5.69998e-82	4.64309e-83	-4.25695e-82	-1.48916e-82	-6.55552e-84	7.32587e-83	6.5939e-85	-3.16468e-82	-8.84975e-83	6.34494e-84	-5.14284e-84	-4.08045e-83	-5.58326e-83	5.62688e-83	3.28558e-83	-1.6988e-82	3.38033e-81
-3.81841e-84	7.77118e-86	-1.9995e-84	-3.3875e-84	1.17976e-83	2.06988e-83	1.75164e-84	-5.9745e-85	6.01099e-84	-2.31694e-84	-3.19637e-84	1.89644e-87	-9.29323e-85	-7.61889e-86	-3.54487e-84	1.3316e-83	1.2625e-83	-1.03486e-84	-1.80801e-84	-7.06688e-87	5.18873e-84	4.61292e-83	-8.68288e-85	-5.47689e-84	-2.59629e-83	-4.41348e-86	-1.44388e-84	-2.72422e-84	-2.20413e-84	-1.24083e-83	1.91447e-82
5.57348e-84	-2.14117e-84	-2.48997e-85	-2.6591e-85	1.01943e-85	3.41794e-84	-2.94224e-84	-3.15433e-84	-1.13549e-85	7.8559e-86	3.06654e-85	-1.96808e-84	7.95552e-86	-6.20511e-85	1.89254e-85	-3.64189e-86	-8.41846e-86	-1.14621e-84	-1.17688e-84	3.42875e-85	-6.93633e-85	8.9618e-86	1.17443e-85	2.79165e-85	-2.99123e-85	-3.04183e-86	-7.93666e-85	-1.43565e-85	3.22031e-85	6.07091e-85	2.73645e-83
-8.82013e-86	-1.7379e-85	1.55866e-86	-9.30547e-86	-3.69649e-87	3.6993e-86	1.19882e-85	1.53873e-86	-8.13747e-86	1.39592e-87	4.79566e-87	1.60399e-86	-4.59722e-87	3.14273e-87	1.90613e-86	-1.87521e-85	-4.02451e-87	4.65529e-85	-1.9647e-86	-7.50298e-87	3.03657e-86	4.29587e-86	-6.561e-86	-4.92705e-87	7.82444e-87	7.30306e-86	-4.89495e-86	-1.44582e-86	-1.37802e-85	-4.30155e-86	1.83016e-84
5.1856e-87	6.8571e-87	-2.32118e-87	1.09742e-86	1.08202e-87	9.95031e-87	-2.27133e-87	4.10243e-87	2.93763e-87	-3.34338e-87	1.28113e-87	1.17675e-86	-1.2648e-87	-1.98504e-86	1.04006e-86	1.01094e-88	4.61805e-87	-3.27347e-87	4.00219e-88	3.5074e-88	7.49722e-87	-1.47882e-87	2.16883e-87	-3.15223e-87	6.14369e-87	4.29734e-87	-3.4298e-87	-4.6751e-87	-8.99615e-87	-1.25342e-86	1.56706e-85
-3.51764e-88	1.13948e-89	4.39743e-88	-3.90448e-88	4.98202e-88	-2.70634e-89	-4.45704e-87	-3.6821e-89	-2.98279e-87	-1.29243e-87	1.70264e-89	3.7358e-88	1.24059e-88	-5.0111e-88	1.63852e-89	-1.47246e-88	4.70922e-88	4.22042e-88	7.47865e-88	8.92851e-89	-2.74881e-87	7.21016e-89	-6.2225e-88	4.7288e-89	6.48365e-88	-7.4281e-89	2.01432e-87	-1.35402e-89	1.48934e-88	2.39664e-89	1.98111e-86
-6.46824e-90	2.58505e-89	1.18271e-89	2.55292e-89	2.46553e-90	1.25941e-88	-1.79761e-88	6.53293e-89	-7.83961e-89	1.76142e-88	-5.78346e-89	2.38974e-90	7.64652e-89	-5.64275e-90	1.28007e-90	-1.03464e-88	5.31193e-89	1.12295e-89	3.89511e-90	-4.84865e-89	-9.85609e-89	1.56084e-88	1.71393e-88	-3.09933e-89	-2.95675e-89	1.05013e-89	-1.29063e-89	-3.04212e-89	-1.61693e-89	4.19246e-89	1.66004e-87
2.72324e-91	-2.65454e-90	-2.22788e-90	-1.96724e-89	-3.35523e-90	1.4262e-90	4.44229e-90	-3.37358e-91	-6.75452e-90	5.86179e-90	-6.17343e-90	1.17016e-89	3.8902e-91	2.05122e-89	-3.6983e-90	1.53929e-91	3.10134e-92	1.57067e-90	3.33148e-89	1.3253e-91	-6.05332e-91	-1.08691e-90	-1.41135e-89	-2.25034e-89	4.08799e-90	-1.91501e-90	4.65214e-91	5.68922e-90	1.88288e-90	1.3037e-90	1.78335e-88
3.67081e-92	-2.49826e-90	6.20409e-91	-1.61986e-91	2.00448e-91	-2.35302e-92	-1.16548e-91	-5.9443e-91	-1.26304e-90	5.6568e-92	-1.64135e-90	7.00787e-92	-1.67476e-91	4.23167e-92	1.34547e-90	-3.61356e-91	-1.1464e-91	4.99971e-91	-4.05025e-91	-1.43491e-91	-1.51001e-93	-2.09158e-91	2.02775e-91	1.27491e-90	1.69795e-91	7.82901e-92	-1.71588e-91	-2.52348e-91	6.51343e-91	2.25568e-91	1.36004e-89
1.93175e-92	3.98e-92	1.68064e-93	-4.38305e-93	3.25377e-92	-2.65266e-94	-1.62244e-92	1.35882e-92	2.54239e-91	-1.28472e-91	1.78513e-92	1.35569e-91	7.34499e-93	6.42443e-93	7.65131e-93	-4.8735e-92	3.16665e-92	1.40247e-92	-1.21649e-92	2.21942e-92	-1.34842e-92	-1.26857e-91	-7.7786e-92	2.487e-93	-4.04032e-92	2.52871e-92	-5.30852e-94	2.58176e-92	-2.36988e-92	2.46541e-92	1.17514e-90
-3.54461e-94	2.02786e-93	-2.85975e-93	2.80042e-93	2.75268e-94	4.39164e-93	-1.50578e-94	-6.61535e-94	-2.8829e-93	-1.53e-92	-4.39452e-93	-7.01983e-94	-2.5866e-93	-7.65691e-94	8.61465e-93	1.69175e-94	-1.39541e-93	-3.53604e-93	-3.10211e-93	-2.64142e-94	8.22081e-93	-2.01286e-93	9.21251e-93	6.05421e-94	5.31409e-93	-1.22217e-93	3.2473e-93	-5.17859e-94	-6.24315e-93	9.95459e-94	9.48264e-92
-4.42907e-94	1.51383e-94	-3.79009e-94	-2.21164e-94	3.13338e-94	-6.27295e-96	-2.35418e-94	1.40303e-94	-2.70654e-95	4.08891e-94	5.4753e-95	-2.62944e-95	2.01977e-94	6.86827e-94	-2.11574e-95	-7.86345e-95	-4.06163e-94	3.42621e-94	-6.78752e-94	1.93993e-94	-1.89996e-95	-1.14338e-95	8.18167e-95	5.45834e-96	-7.56674e-95	1.01412e-94	3.33275e-94	-3.15133e-94	-1.16944e-94	-1.8048e-94	6.25754e-93
-2.64921e-96	-3.16774e-95	-8.23734e-95	-1.86527e-95	6.18253e-95	-3.10097e-96	-2.09213e-95	3.79736e-96	-1.84903e-95	8.03637e-95	-1.18489e-94	5.96378e-95	6.71449e-95	-9.54023e-97	-6.31914e-97	-1.93883e-97	-2.60626e-94	-2.15932e-96	-2.90511e-95	1.69071e-96	-4.86502e-95	1.15024e-96	-4.29749e-96	-6.12983e-96	-3.69277e-96	3.80796e-95	-3.60209e-96	-2.28684e-96	-2.39004e-97	-3.96893e-96	9.76527e-94
5.44945e-97	1.04203e-96	-7.88211e-97	-1.4241e-98	-9.21866e-96	5.80159e-96	1.39625e-96	3.62226e-97	-2.37868e-95	-1.43184e-96	4.81261e-97	8.46089e-97	1.36843e-96	-9.58542e-97	4.7458e-96	-3.2197e-96	9.41403e-97	1.98738e-95	-2.71963e-96	7.86805e-96	-2.33718e-96	1.2215e-96	-3.51415e-97	-1.03917e-95	8.81494e-97	-1.45021e-96	-1.51424e-96	6.6524e-96	-2.75059e-96	1.03723e-96	1.15997e-94
-6.00785e-97	-6.80472e-97	8.65126e-97	-1.59588e-96	7.55908e-98	-1.9186e-97	9.17578e-98	6.60306e-98	4.53222e-97	-1.67469e-97	-3.3794e-98	-1.49987e-97	3.51975e-97	2.13217e-98	-1.68759e-97	2.95794e-97	9.05659e-97	4.33119e-97	4.45148e-97	3.17456e-97	4.15414e-98	1.80492e-97	-8.43106e-97	8.41817e-98	2.69175e-97	-3.22976e-98	-1.83705e-98	5.32905e-97	1.04359e-98	-1.68552e-97	1.00923e-95
-5.25726e-99	-1.15044e-97	1.79198e-98	1.43538e-99	-3.2542e-98	4.24999e-98	-8.88243e-99	1.21664e-98	-8.96722e-100	3.05486e-100	-5.14117e-99	5.75169e-99	8.19008e-98	-7.45038e-99	-1.71242e-100	-2.92006e-98	1.40519e-98	2.72741e-98	5.67179e-98	3.62962e-99	-7.9243e-98	1.0146e-97	-9.47182e-99	1.37852e-98	-4.02222e-98	2.04683e-98	-6.13523e-99	-7.5783e-99	4.39673e-98	1.19375e-98	8.02508e-97
1.42187e-100	1.90854e-101	-1.15788e-98	1.72235e-99	-6.67194e-101	-2.62218e-99	1.33989e-99	6.11293e-99	6.39543e-100	-2.96227e-99	2.00938e-100	4.66775e-99	2.42752e-99	3.97243e-99	-2.5529e-99	-9.1697e-99	-1.11232e-99	7.03181e-100	4.15807e-100	-1.22709e-99	1.57161e-99	5.54988e-99	-1.14166e-99	-3.74394e-99	-7.55277e-99	-2.06959e-101	-4.32744e-100	3.67253e-100	1.7718e-99	-2.14733e-99	7.79552e-98
8.35549e-100	1.02862e-100	-2.45169e-101	-8.79075e-101	6.58098e-100	-1.67853e-100	-1.57567e-101	4.77339e-100	-4.62215e-101	1.8946e-101	1.00324e-100	6.51216e-101	6.74563e-101	-1.5839e-100	4.4207e-100	-2.11252e-100	1.11845e-100	5.05495e-101	5.14089e-100	-1.53009e-101	-3.47862e-100	1.30166e-100	-9.56573e-101	-9.08503e-100	3.33629e-100	-7.93622e-101	-1.86609e-100	3.77743e-100	-8.40066e-101	-1.58636e-100	6.87362e-99
-3.91473e-101	1.7065e-100	8.43033e-102	-6.42175e-102	-2.95873e-103	1.64798e-101	2.53525e-102	3.09132e-102	1.23689e-101	-3.82218e-101	4.33433e-101	1.25996e-101	-3.64382e-101	4.09637e-102	2.60902e-102	-9.09223e-101	-1.48714e-101	-6.40777e-103	-6.75422e-103	1.26848e-101	-2.88027e-101	-3.36352e-102	-1.00852e-101	-1.68419e-101	3.27076e-101	1.07989e-101	1.14529e-101	-6.55666e-102	-1.15138e-101	3.18427e-102	6.51831e-100
5.98752e-104	6.89887e-104	-8.53344e-103	5.17409e-102	5.80443e-103	-2.94322e-102	-3.41421e-102	-2.77613e-102	-8.60863e-104	3.42526e-102	5.75385e-103	7.38894e-103	-3.21363e-102	-2.65777e-102	-3.41523e-103	-1.00613e-102	3.08778e-102	-2.32326e-103	2.21213e-102	-9.26258e-103	1.32968e-103	-8.09224e-102	8.88264e-103	-1.76702e-103	3.37129e-102	5.94267e-103	7.46184e-103	-2.30857e-102	-1.31693e-102	6.41784e-102	5.84187e-101
3.00042e-104	1.49952e-104	2.88949e-103	-2.66447e-103	-1.20232e-103	-1.00399e-104	7.46222e-104	-2.20422e-103	-2.92867e-103	4.32838e-104	1.87413e-103	1.40858e-103	3.51374e-104	5.93495e-104	2.77559e-103	6.55395e-104	-6.70513e-104	-6.79461e-104	-1.03929e-102	5.18642e-104	1.37951e-102	3.42452e-103	-5.70369e-104	5.74223e-104	-1.04647e-103	1.87332e-103	-2.97076e-103	1.00492e-104	-2.77705e-103	-4.25687e-103	6.4928e-102
-2.16623e-105	-4.15991e-104	8.52292e-106	6.03123e-105	-1.13052e-105	5.99465e-105	-1.77919e-104	5.21138e-105	-1.5621e-104	7.63215e-104	6.01891e-105	-1.55969e-104	3.66815e-105	5.25906e-106	2.28675e-104	-6.21663e-104	2.93476e-104	1.61052e-105	1.72908e-104	7.06014e-105	3.2271e-105	-6.15379e-105	6.9724e-105	9.75158e-105	1.22396e-104	-3.56123e-106	6.3983e-106	1.16623e-104	1.95374e-105	-3.717e-105	3.95546e-103
-8.96785e-107	4.62949e-105	-1.85232e-105	-5.74019e-106	2.7498e-106	1.50027e-105	-3.84605e-106	-2.09365e-106	-8.28665e-106	-5.44537e-106	-7.67045e-107	4.95678e-106	2.46003e-106	1.4865e-107	1.30596e-106	5.08208e-106	3.96857e-105	5.72962e-105	-2.65934e-105	-4.90979e-106	3.33896e-105	-4.93455e-106	1.41076e-106	-2.02659e-105	1.92265e-106	5.77905e-107	-1.05712e-105	8.01186e-105	-3.74952e-105	-3.22393e-105	4.75011e-104
-6.41381e-108	1.27322e-107	-1.90953e-106	5.79742e-107	-7.43465e-106	5.60509e-107	7.01039e-107	-5.86359e-107	-1.60151e-107	-2.35328e-107	7.991e-108	-1.569e-107	4.4253e-106	-6.60225e-106	-7.75352e-109	8.40332e-108	1.68328e-106	-4.60041e-108	-7.29599e-107	6.81511e-108	-1.17174e-106	2.82134e-108	5.75653e-106	-4.29071e-107	-2.54823e-106	-3.44169e-106	4.01864e-106	-4.52604e-107	-3.14978e-106	-4.88596e-107	4.7727e-105
-2.2655e-107	2.80864e-108	1.64317e-106	-9.33709e-108	2.91854e-108	1.81888e-109	-3.27606e-108	-8.64485e-108	6.25328e-108	1.62316e-107	-9.71432e-109	-4.69881e-109	1.06306e-108	2.94502e-109	2.06804e-108	8.04904e-107	-8.00098e-108	-6.61373e-108	-3.56228e-108	-5.07761e-107	-3.48096e-108	4.21635e-108	1.97829e-107	3.19613e-108	1.0388e-108	-2.18896e-108	-7.58228e-108	-6.23661e-108	-1.20237e-107	3.92362e-108	4.54605e-106
2.56213e-108	3.40738e-109	-1.29479e-108	-1.17493e-108	-3.82006e-109	4.94388e-109	1.16144e-109	1.75997e-109	-1.72002e-108	-1.2948e-109	-1.77213e-109	1.44453e-109	1.65155e-109	-1.4118e-108	1.68208e-109	2.211e-109	-1.26344e-108	1.03824e-108	-7.2422e-109	3.49067e-110	-1.9825e-108	-3.31907e-109	3.55921e-108	-1.65042e-108	5.81928e-109	6.63203e-110	2.81557e-109	-5.96605e-109	-3.74039e-109	1.5641e-108	2.47279e-107
1.43645e-109	-3.03643e-109	1.87542e-109	-1.89402e-110	-1.37016e-110	-2.09355e-110	1.03434e-109	4.15651e-110	-2.75737e-110	1.69804e-109	4.4275e-111	1.44801e-109	-1.23785e-109	-3.88436e-111	-2.38076e-110	-8.44999e-111	-2.7082e-109	-2.8146e-111	-7.4962e-110	1.8356e-109	-7.48533e-111	-4.49907e-109	2.11786e-111	-3.74787e-110	3.18609e-111	-5.53005e-110	-6.03419e-111	-5.4382e-110	-9.41232e-111	-1.34357e-110	2.51084e-108
-4.56706e-111	2.45674e-111	-7.72958e-111	3.3912e-111	6.44887e-110	-4.66722e-111	-3.76972e-111	1.39819e-111	1.05312e-110	1.35993e-110	-7.90194e-110	-1.40714e-110	1.891e-112	-8.08583e-111	1.24477e-111	-3.0782e-111	-5.44694e-111	6.43159e-111	-4.28502e-111	4.42146e-112	-2.46736e-112	-2.85118e-110	-7.23319e-111	8.66057e-112	-6.53217e-111	1.76177e-111	-2.90498e-110	-7.94432e-112	1.79198e-111	-1.12163e-110	3.26898e-109
-2.65856e-112	-7.16294e-114	1.88334e-112	-4.59979e-112	3.24675e-113	2.60164e-111	1.92857e-112	3.28496e-112	4.60611e-111	-2.05224e-111	6.68216e-111	-2.64966e-112	3.21259e-111	5.97786e-113	-3.19093e-112	-1.86247e-112	1.15751e-112	-1.25014e-113	4.7366e-113	-4.96651e-113	5.0706e-112	6.17644e-113	2.8534e-112	3.92428e-111	6.97933e-112	6.93733e-112	-3.02424e-111	-5.58475e-113	-4.88016e-112	1.27979e-112	3.15514e-110
9.34682e-114	4.92955e-114	-1.14453e-112	-2.26396e-112	-2.89501e-113	8.7578e-115	-2.39256e-112	-4.32365e-113	-2.36175e-114	-8.24027e-114	1.74959e-113	8.42999e-114	-6.56671e-112	-6.58255e-113	-3.68552e-114	-8.62693e-114	2.51811e-113	5.69657e-114	-1.9024e-112	-4.10178e-112	-1.27227e-113	2.71236e-112	1.58281e-113	1.64038e-113	-1.5948e-112	-1.25051e-112	2.50483e-113	1.65329e-112	-3.47824e-113	-1.53179e-114	2.89749e-111
-2.13643e-113	2.30319e-115	-1.17617e-115	2.6421e-113	-9.43283e-114	9.201e-114	-2.93909e-115	7.08498e-113	-1.10501e-113	-2.60833e-114	-6.03897e-115	-2.36932e-113	-1.90211e-114	-1.0775e-113	-4.31968e-114	-4.00798e-115	-8.86263e-114	3.51211e-114	-1.13148e-114	1.57777e-113	1.22882e-114	3.50661e-114	-5.5332e-114	1.25535e-113	8.62273e-114	3.40733e-114	3.28157e-113	-1.14205e-114	8.33335e-114	5.15541e-113	3.51245e-112
2.90741e-115	-1.40391e-114	-2.37801e-115	-1.32486e-114	-4.50806e-116	1.81616e-114	-1.17113e-114	-1.17968e-114	9.99836e-116	1.90597e-115	2.74419e-115	1.67701e-114	-3.96894e-115	-6.23584e-115	3.44245e-115	2.38199e-115	9.21224e-115	8.52063e-116	6.28231e-115	-1.10362e-114	-9.40005e-115	-1.48474e-115	-1.42299e-115	-7.22111e-115	-7.99066e-115	2.42227e-115	-9.31483e-115	9.29814e-115	-1.3712e-115	2.73489e-115	1.93187e-113
1.67602e-115	6.77112e-116	-4.60083e-116	1.98263e-115	3.72931e-115	1.90198e-117	2.19446e-117	3.59254e-115	8.01588e-116	-3.19895e-117	-1.46771e-117	-1.39046e-116	2.31134e-116	6.35829e-115	1.23732e-116	-4.50161e-116	2.06212e-115	5.92831e-117	3.02564e-116	-1.75742e-117	-1.09205e-116	-1.3097e-116	3.65409e-116	-8.98189e-117	1.01395e-116	-6.62846e-116	1.42126e-117	1.33446e-115	5.61248e-116	-2.47989e-117	2.61452e-114
-9.13614e-118	9.74198e-118	-3.07199e-119	3.83963e-117	5.0789e-117	-1.30837e-116	3.45075e-117	-3.12293e-117	-3.47921e-117	-4.67644e-116	-4.96937e-118	3.22809e-117	4.74477e-119	1.34071e-116	-1.52386e-116	6.45321e-117	2.19778e-116	-3.78381e-116	-9.25389e-118	-3.10032e-118	1.6239e-117	5.61479e-116	4.63217e-117	2.42582e-117	-1.8899e-116	-1.86773e-116	2.6053e-117	-1.43074e-117	-7.84748e-118	-8.19025e-118	2.88707e-115
5.77549e-118	8.56394e-118	-6.24172e-118	6.25266e-118	-4.52457e-119	2.22495e-118	-2.76084e-119	1.84535e-118	1.53232e-117	-4.74561e-118	-6.80772e-119	1.34955e-118	-3.10017e-118	6.82664e-118	1.68478e-118	-9.42884e-119	-3.25896e-118	5.03688e-117	5.52453e-119	4.15761e-118	1.76075e-118	6.42408e-118	-1.6903e-117	-7.34147e-119	-4.85606e-119	3.50127e-118	9.9552e-118	1.35937e-118	7.82785e-118	-5.1908e-117	2.25483e-116
9.6168e-119	1.88e-119	-2.02879e-118	-1.72701e-119	-5.16924e-119	2.67278e-120	1.22099e-119	-2.1152e-119	-3.57061e-121	5.61059e-119	3.17515e-119	2.37126e-119	-1.41251e-118	3.38036e-119	-1.11633e-119	1.58537e-118	5.01108e-120	3.02621e-119	1.02006e-118	8.65026e-119	5.69306e-119	-2.29423e-119	-9.56717e-119	-1.96735e-119	-2.13313e-119	-2.99995e-119	1.14573e-119	-2.32554e-119	-1.46969e-120	-1.48248e-119	1.40086e-117
-8.8036e-120	1.05739e-120	-5.8036e-121	4.97901e-120	-1.95307e-119	-5.7478e-120	8.12953e-121	-2.74463e-120	-3.05708e-123	4.01897e-120	5.22527e-120	2.29176e-120	-5.22415e-120	1.85228e-119	8.74424e-121	-9.74016e-120	-1.09239e-120	8.52916e-120	-3.9421e-120	-7.23444e-120	-4.4806e-120	1.12383e-119	2.16657e-119	-5.87489e-120	-1.08389e-119	-9.21714e-120	-3.94601e-120	3.5399e-120	4.66313e-120	-9.98277e-120	1.96402e-118
3.97041e-122	3.96596e-122	-9.39203e-121	-5.01766e-122	-1.57374e-120	-2.63501e-122	-1.87285e-121	-2.51022e-122	-4.28447e-122	-2.37497e-121	-2.7443e-121	-3.63813e-125	2.15863e-122	-3.92717e-121	-1.37417e-120	-1.69743e-121	2.95027e-121	-1.88706e-121	-3.55104e-121	-4.62059e-120	-5.7832e-121	-4.06129e-121	1.24258e-122	7.82152e-123	-3.86828e-121	4.4334e-122	4.55324e-121	-3.4648e-120	-1.53453e-121	8.00549e-121	1.71637e-119
7.06888e-123	7.5071e-123	6.11024e-122	-5.98368e-123	1.69085e-122	3.00062e-123	2.18379e-121	-4.82078e-123	-5.92589e-122	-9.9679e-122	3.80607e-122	-1.28463e-122	-1.50469e-121	-1.52548e-123	1.66898e-122	8.29928e-125	-6.19654e-122	3.96787e-122	-4.57476e-122	-9.27201e-123	4.97563e-122	4.74082e-123	1.04174e-122	7.38937e-122	-5.01651e-123	-6.77382e-122	3.25747e-122	2.86977e-121	6.81089e-122	-2.45884e-122	1.48386e-120
-7.76188e-124	-3.07432e-123	-1.19476e-122	1.44833e-123	-5.4767e-123	3.07274e-123	-7.52966e-124	1.37171e-123	4.1045e-123	-9.89953e-123	1.76114e-123	-1.93377e-123	1.01224e-125	1.61402e-122	-1.31169e-123	6.15142e-124	-1.25663e-123	-6.60482e-124	-3.54327e-123	9.76561e-124	6.94253e-123	-7.99259e-124	-1.33737e-123	-2.08866e-123	2.03932e-122	3.97449e-122	-1.83321e-122	9.11988e-124	-2.77681e-123	9.63587e-124	1.64424e-121
2.82966e-124	-8.53109e-125	5.17984e-124	-5.06579e-125	-4.46766e-123	3.27234e-125	2.50718e-124	1.07161e-123	-1.86483e-123	5.42498e-124	2.55628e-125	5.39963e-124	-4.0428e-124	2.51784e-124	-2.37984e-124	-7.80104e-124	-2.06336e-124	-4.12955e-124	2.0356e-125	-1.59733e-125	1.42888e-125	3.54784e-124	-3.25109e-124	5.75544e-125	-2.14546e-124	-1.90906e-124	2.30611e-124	7.9551e-124	7.62062e-124	3.47937e-125	1.50424e-122
1.4878e-124	3.05211e-125	7.97419e-125	2.3793e-125	-1.61394e-125	-2.49723e-125	2.12047e-125	2.50204e-125	-1.15554e-124	-1.31677e-124	2.04237e-125	-7.28072e-125	-2.45168e-127	4.22346e-126	-1.87241e-125	3.37591e-125	8.18373e-125	-1.79151e-125	-3.22426e-124	6.39358e-126	1.54545e-124	7.69873e-125	6.0099e-125	-3.10115e-125	1.81641e-125	-8.14006e-126	1.08506e-124	-3.69954e-125	-3.77707e-126	-1.90602e-125	1.71344e-123
3.99793e-127	-5.84486e-127	3.67614e-127	-2.63326e-126	-1.50719e-126	-2.90549e-126	-5.65115e-126	-6.0296e-126	5.41639e-126	6.45641e-129	4.27695e-128	2.96977e-127	-2.1663e-127	-1.30804e-126	-3.71098e-126	1.29906e-125	3.61944e-127	-1.26148e-126	6.60986e-126	-5.13412e-127	-8.39114e-127	3.18121e-126	1.79011e-125	-1.72941e-126	1.01117e-126	2.61138e-126	2.02894e-126	-1.07251e-125	1.80932e-126	4.41012e-125	1.38752e-124
-1.06412e-126	-2.22979e-128	2.9224e-127	-5.58887e-127	-1.55501e-127	-1.95572e-126	3.33029e-127	-8.82385e-127	1.30465e-127	2.63602e-126	2.68957e-128	1.30023e-127	1.49144e-127	1.80003e-127	4.82719e-127	5.92758e-128	4.83826e-127	1.00969e-126	3.38577e-128	5.02112e-127	-3.32714e-128	2.81717e-127	-1.85825e-127	-1.69601e-128	4.54978e-127	4.14218e-127	7.07616e-128	1.00071e-126	-6.89318e-128	-1.34679e-127	1.37503e-125
-9.90409e-129	7.67918e-128	7.10522e-128	-5.27113e-128	-1.30648e-127	-1.97146e-128	2.80604e-130	-1.51757e-128	-3.46109e-128	-2.90833e-130	-5.24785e-129	9.82755e-129	-1.25822e-127	-4.23855e-128	-4.31526e-128	2.36811e-128	-1.54074e-128	-1.09753e-129	1.16468e-129	5.19596e-128	-6.57251e-128	1.21303e-129	2.78903e-130	-3.69629e-129	1.66816e-129	3.00819e-129	4.93371e-128	4.5619e-128	1.89514e-127	6.04728e-128	1.15146e-126
-2.05232e-129	6.3948e-129	-1.94426e-129	1.24162e-128	8.69032e-129	1.53131e-128	2.7625e-129	2.50191e-129	-1.88535e-129	2.13122e-130	-2.27931e-129	8.90456e-130	-1.75206e-129	3.36573e-129	8.83532e-130	-1.47119e-128	1.22135e-129	-5.63686e-130	-6.60492e-130	-2.96129e-130	-1.36372e-128	8.95059e-130	-1.84798e-129	4.93544e-129	4.49882e-131	7.36714e-130	-9.1701e-129	7.27777e-130	-1.44652e-129	9.75692e-129	1.23997e-127
-3.67318e-131	-1.41051e-130	6.69438e-130	2.31858e-130	5.33364e-130	-1.01465e-129	1.28279e-130	-1.97289e-130	-4.9471e-132	-1.67031e-130	-4.96017e-131	-1.95022e-130	-5.27911e-130	9.29758e-130	6.67279e-130	-3.91847e-130	-1.13829e-130	1.9278e-130	8.61501e-130	-2.95323e-130	5.24196e-130	4.22857e-130	1.29193e-131	-4.22144e-131	1.46895e-130	4.42263e-131	9.91291e-130	-7.18988e-131	4.331e-131	4.55426e-130	1.01047e-128
2.52527e-131	-1.04241e-131	-4.07976e-131	-1.89529e-130	2.28814e-131	-5.33571e-131	-1.99463e-133	4.52632e-132	5.19363e-131	-4.70567e-132	2.23966e-131	1.39185e-131	-9.08806e-132	6.85005e-132	-5.08125e-131	-7.34525e-132	4.60486e-131	-5.05668e-132	7.78518e-131	-2.38795e-131	-3.66458e-132	-5.00095e-132	4.41012e-131	-1.4329e-131	-9.98027e-131	3.09324e-131	3.34662e-131	-2.07631e-131	1.768e-131	-1.42774e-131	9.50875e-130
-5.79596e-132	1.11707e-132	-2.72286e-133	-5.59261e-133	2.97958e-132	2.05497e-133	-2.04494e-132	-1.35824e-132	3.74459e-133	-3.86463e-133	-5.59855e-132	3.39415e-133	1.71798e-131	-2.55546e-132	3.8512e-132	1.99172e-132	-2.91738e-133	2.95599e-133	-8.74141e-132	-1.60297e-132	-8.65144e-133	-2.38511e-134	-2.80899e-133	6.04303e-132	-1.28726e-131	-2.29085e-133	4.92975e-132	-2.34949e-133	1.49348e-132	7.58246e-133	8.52727e-131
-4.62457e-133	-2.78243e-133	-4.6406e-133	7.09985e-134	-2.60253e-133	1.73634e-133	-9.71938e-133	-1.53356e-132	-5.82284e-134	-1.69783e-134	-2.09989e-133	1.06502e-133	2.84745e-133	-6.66237e-134	1.18501e-133	-2.09852e-136	-1.36087e-134	3.05906e-134	5.06352e-133	5.15389e-133	-2.05475e-134	4.26433e-133	-2.02062e-134	-3.44218e-133	4.3329e-134	1.43265e-133	2.00929e-133	-3.903e-133	-1.67498e-133	5.92227e-134	7.95881e-132
2.66628e-134	2.99449e-134	1.8063e-135	3.09284e-136	-3.16523e-135	2.9556e-134	3.99773e-136	1.10741e-134	-1.82037e-133	-3.53573e-136	4.91612e-136	-7.94561e-136	3.12071e-134	-4.59903e-135	-9.59577e-134	-1.85251e-135	-2.77291e-136	4.66905e-134	-9.6455e-135	-4.67992e-135	-7.2504e-135	9.15833e-134	3.63581e-135	1.71044e-134	-9.46098e-135	-1.45574e-134	-1.95192e-134	-1.3392e-133	1.37444e-134	7.2536e-135	7.99534e-133
-5.46499e-136	3.01802e-136	-1.74705e-136	5.94018e-135	1.65807e-135	-3.85172e-136	-6.58815e-136	-7.01567e-135	1.00879e-135	4.56577e-135	-2.94709e-135	-2.18278e-135	3.25573e-135	-3.61567e-135	6.68528e-136	4.48041e-137	-6.31975e-135	1.20158e-135	2.73495e-135	4.796e-136	-1.34695e-136	6.15543e-136	-3.57108e-136	3.98153e-136	2.83257e-135	-1.45136e-135	-2.36885e-135	3.47601e-135	-3.37824e-135	-1.44398e-136	6.08629e-134
-2.05766e-136	3.52813e-137	3.41903e-136	-3.64283e-136	6.68524e-138	1.15354e-137	-5.00962e-137	-1.38037e-137	1.28195e-135	-2.66141e-137	-7.10772e-137	-6.05325e-137	-1.39087e-136	2.47129e-136	1.52706e-137	4.23469e-136	5.33386e-137	-2.80358e-137	1.22328e-136	-6.55316e-137	1.48426e-137	4.65562e-136	-6.20538e-137	-2.35857e-136	1.79166e-136	-1.37873e-135	6.90079e-137	-6.95404e-136	-1.11151e-137	-1.32261e-136	6.80772e-135
7.7336e-137	3.8281e-138	-3.18209e-138	5.5467e-138	2.39033e-137	-5.52522e-137	-8.60707e-137	-4.17641e-137	-9.20258e-138	-5.94137e-137	2.91219e-139	1.32767e-137	-5.06103e-137	1.94528e-137	-1.48752e-137	3.2357e-138	7.34019e-137	3.78421e-137	-9.29174e-138	-4.28393e-137	-6.70064e-138	2.68705e-137	-2.97895e-137	5.95024e-137	-1.3232e-137	4.16752e-137	1.54725e-137	-2.97961e-137	2.57083e-137	-1.75458e-137	8.96909e-136
-4.21659e-138	1.31095e-137	2.7384e-138	-1.0535e-137	1.05335e-137	7.35422e-138	-2.15169e-139	9.41945e-139	-1.59941e-139	2.16326e-138	9.78363e-139	8.22567e-139	1.48736e-138	2.27747e-138	1.28046e-139	-2.12738e-138	9.72521e-139	-1.45447e-139	5.98759e-139	-3.04009e-138	-6.7268e-139	6.56897e-139	7.46906e-139	-2.48696e-138	6.63174e-139	-5.30307e-139	5.35041e-138	-2.42537e-138	-1.60364e-139	-5.15052e-138	8.33891e-137
1.18532e-139	1.62691e-139	4.05973e-140	2.48624e-139	1.94634e-139	-2.66761e-140	-4.93115e-139	-4.2704e-139	6.62997e-140	-6.28677e-140	9.2844e-140	-2.00532e-140	-9.76971e-140	-1.2001e-139	-4.44967e-139	-5.12037e-141	5.4869e-139	2.5282e-140	-8.29376e-140	-6.90342e-140	1.17581e-140	4.37323e-139	-1.97197e-140	-9.58657e-140	2.4517e-140	-1.22653e-138	-6.68608e-140	1.32547e-139	2.21479e-139	1.97157e-139	5.78147e-138
-1.69898e-141	4.21014e-140	4.79972e-140	2.33243e-140	2.1593e-140	1.78431e-141	-1.03114e-140	-7.67946e-142	3.86523e-140	1.26452e-139	4.44726e-140	-1.03226e-141	-2.35232e-141	3.97928e-141	2.04566e-140	-2.725e-142	2.96465e-140	-1.27204e-140	-1.12667e-140	1.15785e-140	-3.77158e-141	1.30277e-141	3.69706e-140	4.20225e-140	7.46948e-141	-1.0839e-140	1.64067e-140	-7.26291e-140	-6.67408e-141	8.66014e-142	6.51412e-139
1.14336e-141	-6.08119e-142	-1.36365e-141	9.69822e-142	-3.31717e-141	1.01237e-141	5.13604e-141	-3.56756e-142	-1.53877e-141	3.8798e-142	-3.79153e-141	6.86127e-142	1.84441e-141	-1.25529e-141	1.27496e-141	1.84868e-141	-1.14152e-141	1.01384e-141	3.66408e-141	-7.79826e-141	2.09084e-141	1.0826e-140	2.66778e-142	-5.59517e-141	-4.74557e-142	5.93224e-142	2.76042e-142	-1.49709e-142	-5.60274e-141	1.47801e-142	6.61756e-140
-3.5022e-142	-4.26442e-144	-1.76516e-142	2.94263e-143	-1.24312e-142	9.35494e-143	-4.54415e-142	3.6306e-142	9.09997e-142	-1.45686e-142	-7.53893e-143	4.35769e-142	-9.65147e-143	-3.441e-142	-1.35491e-142	-1.93568e-142	2.89102e-143	1.21339e-142	2.55108e-142	2.30507e-142	-2.05331e-142	4.60015e-142	-5.73253e-142	4.71504e-143	3.55796e-143	-3.48889e-142	2.01732e-142	3.59941e-142	-4.88411e-143	1.01166e-142	6.95004e-141
2.41236e-144	1.15417e-143	3.38863e-143	6.20757e-144	8.49465e-144	-1.13185e-143	-7.33892e-144	-8.55269e-144	-6.92607e-144	6.29222e-143	2.79226e-144	-8.68938e-144	1.78528e-143	-5.69338e-144	3.32201e-144	-1.77066e-145	4.71964e-143	-4.02084e-143	8.38704e-144	-2.09598e-144	-9.46641e-145	3.35335e-145	-9.68702e-144	-6.49112e-143	3.01682e-143	2.2427e-143	1.84624e-143	2.75443e-144	2.27921e-143	-7.29912e-144	4.75799e-142
-5.80658e-145	1.5137e-144	-9.81696e-144	-9.5861e-145	4.49601e-145	1.96846e-146	8.4629e-145	-1.65883e-144	-3.02394e-146	-1.55256e-144	7.923e-144	4.98793e-145	2.07111e-145	-1.35497e-144	-2.36029e-144	-3.39584e-145	-2.18191e-145	7.50147e-146	-9.31208e-145	5.44054e-145	3.56747e-145	1.15269e-144	1.90783e-144	-1.46515e-145	-5.05348e-144	-9.16489e-145	1.63975e-144	-4.6904e-145	9.38516e-146	-5.01686e-145	4.41174e-143
4.19093e-146	-4.82084e-148	-1.91035e-145	6.39054e-146	-7.78267e-146	-8.89538e-146	-1.00265e-147	1.75881e-145	1.02459e-145	9.65804e-146	-2.08247e-145	2.85789e-145	1.31447e-145	-2.03335e-146	3.00274e-145	2.94141e-146	1.89126e-145	-1.22937e-145	-1.05346e-146	1.49793e-145	-2.25876e-145	5.59216e-146	5.48804e-145	4.88563e-147	1.4638e-146	-1.88394e-146	2.1837e-146	4.37553e-147	-1.53284e-144	1.36168e-146	4.72956e-144
2.84142e-147	1.53302e-146	-2.85623e-147	-1.13228e-146	8.31228e-147	4.38778e-146	-5.35423e-147	-2.7739e-147	1.13975e-146	7.81994e-148	1.27275e-146	2.24749e-146	9.4024e-147	6.51514e-148	4.06205e-148	9.64361e-147	9.79005e-148	-4.79076e-147	-3.28031e-147	2.10785e-147	5.16767e-146	2.76337e-146	-1.31612e-146	-2.35981e-146	2.52666e-146	-6.7825e-147	-2.2651e-146	1.43238e-147	1.16526e-147	2.67373e-148	3.44947e-145
-6.02172e-148	1.11125e-149	3.02073e-148	-6.37555e-147	2.50066e-148	-1.90591e-150	1.00524e-147	-2.1099e-148	9.24923e-148	-1.51303e-147	-1.84604e-148	2.95626e-147	-2.42923e-148	-3.52101e-148	1.15904e-148	-2.46281e-148	1.52823e-149	1.02767e-148	-2.90809e-148	1.38215e-147	3.37887e-148	1.82453e-148	-1.51041e-148	-9.53054e-148	-1.78839e-147	2.07747e-147	1.13278e-147	-5.59914e-148	5.38074e-148	1.80413e-148	2.49876e-146
-1.35214e-148	1.12935e-148	-4.50262e-149	7.92865e-149	2.78763e-149	7.747e-149	2.19463e-148	-1.47948e-148	-2.53997e-149	-2.09124e-148	-1.46133e-150	1.46766e-148	3.8839e-149	1.6897e-149	-4.42609e-149	5.91775e-149	-4.0898e-149	-6.13929e-150	1.07676e-149	2.74384e-148	-2.50978e-150	1.65249e-148	-1.23838e-149	1.19263e-148	3.30501e-149	-4.15815e-149	4.82638e-149	4.69425e-149	6.4773e-149	-8.20775e-150	2.26156e-147
-1.86294e-149	1.18406e-149	-6.21977e-149	1.34326e-149	1.00346e-149	1.21094e-149	-1.07842e-149	2.95244e-150	1.30296e-149	1.15612e-149	1.35627e-151	1.21866e-149	7.71431e-151	-1.48032e-150	-2.83534e-150	-7.3116e-150	1.01473e-151	1.26162e-149	-8.46244e-150	7.77968e-152	1.05274e-149	4.69467e-150	7.47362e-150	4.25705e-150	-1.0226e-149	7.26102e-150	1.46651e-150	5.90103e-151	6.9969e-150	5.64163e-149	3.2246e-148
-9.73157e-151	7.57824e-152	-5.80483e-151	8.66995e-152	6.31777e-151	7.53437e-152	-1.51318e-150	6.94489e-151	9.37144e-151	7.01316e-151	-5.51537e-150	4.81891e-150	1.03003e-150	9.27656e-151	-5.75155e-150	-3.43251e-152	1.39523e-150	-3.5532e-151	9.97375e-152	4.91717e-151	-5.83128e-151	1.28218e-150	-9.23141e-152	1.22821e-151	2.83115e-151	1.76925e-150	-2.24391e-151	-9.01997e-151	8.94159e-151	-7.78925e-151	3.36215e-149
-4.44893e-152	-1.63144e-152	-1.34166e-151	-1.34525e-152	4.21286e-151	-4.22275e-152	1.65535e-152	-5.4262e-152	-5.41499e-152	4.48733e-152	4.48933e-152	-1.46903e-152	2.74538e-152	3.18e-153	-1.23446e-151	6.27677e-153	-8.14677e-152	-3.655e-152	-2.5393e-152	-5.01318e-152	9.46139e-154	5.04904e-154	-2.90035e-153	-1.80904e-153	-2.27384e-151	-6.13123e-152	-4.46398e-151	-5.91907e-152	5.41208e-153	8.74341e-152	2.14855e-150
2.64334e-153	6.87156e-153	3.39695e-152	1.96363e-154	-4.51182e-153	-8.7105e-153	1.37108e-152	-1.29145e-152	-1.02474e-152	3.90932e-153	1.67699e-152	-1.9998e-153	1.36877e-153	4.15992e-152	1.19532e-153	-1.70253e-152	-2.15024e-153	2.34185e-152	1.54183e-153	1.19755e-152	-8.08698e-154	2.47632e-154	3.57804e-153	1.6217e-152	-2.13276e-152	1.04052e-153	-3.07935e-153	1.21134e-152	1.25598e-152	1.50963e-153	2.89211e-151
3.0402e-153	-7.24453e-155	-5.5068e-154	6.00071e-154	-1.61133e-155	-1.52577e-153	9.63045e-154	-1.4933e-153	-1.85503e-154	2.48991e-155	-2.07251e-153	-9.18628e-155	-4.44799e-156	8.58449e-154	-6.88849e-154	-2.24364e-154	-6.25028e-154	1.44128e-154	-8.52712e-155	-1.19632e-154	4.84678e-154	5.45919e-155	4.80719e-155	-2.52573e-153	2.60235e-154	-3.07481e-154	-5.30628e-154	9.7051e-155	-7.28185e-155	4.42243e-154	1.82101e-152
3.63117e-157	1.74154e-155	3.04521e-154	4.19321e-155	2.0967e-156	7.68814e-156	1.78173e-155	-1.63156e-155	3.3975e-155	-7.74087e-156	-1.16599e-154	1.41701e-154	5.36557e-155	-5.81468e-155	1.04239e-154	-4.47374e-155	9.15629e-156	-1.23027e-155	-2.56833e-155	1.06229e-155	5.65517e-156	4.83526e-155	2.86542e-157	2.00282e-154	5.11552e-155	-4.55164e-155	2.00655e-154	7.31567e-155	-1.56854e-154	2.02997e-155	1.82892e-153
2.90862e-156	5.01361e-157	3.81021e-156	3.76055e-156	1.50338e-155	2.08696e-157	-4.38322e-158	-4.4522e-156	-4.98248e-156	2.72755e-156	-1.88661e-156	-2.22487e-156	1.06217e-155	8.13135e-156	1.89461e-156	9.63647e-157	-2.70019e-156	-1.37689e-156	-1.9651e-155	-4.79946e-157	-1.82153e-157	-8.83483e-156	1.62966e-156	3.71463e-155	5.00595e-156	3.08928e-157	5.26151e-156	6.60337e-156	-2.97944e-155	-1.9225e-156	1.8505e-154
-2.54874e-157	-2.15791e-159	-1.60915e-157	-2.32391e-157	3.48373e-157	3.92476e-156	-1.37482e-156	1.32782e-157	-5.41485e-157	5.43927e-158	5.72505e-157	-8.55341e-158	-2.84575e-157	4.24559e-157	-3.46149e-157	1.94535e-157	6.02366e-157	-3.93895e-158	-6.25872e-157	7.78816e-158	-3.44164e-157	6.72025e-157	9.82712e-159	1.2619e-156	-4.78692e-158	-1.40116e-157	-6.91321e-157	5.04669e-157	-1.01792e-156	3.81993e-157	1.53521e-155
2.75301e-157	4.2078e-158	-3.22338e-158	1.82603e-158	-6.49551e-159	6.71183e-159	6.3838e-159	-1.87865e-157	-8.79055e-158	-2.71845e-157	5.75299e-159	-2.31001e-158	-2.29934e-158	1.39016e-157	-5.58246e-158	-1.46079e-157	-1.56298e-158	-2.70708e-157	-1.5875e-157	1.43422e-158	4.73186e-158	-3.6496e-158	4.07455e-159	-1.94176e-159	5.15395e-159	8.28872e-158	-1.81518e-159	1.74462e-158	3.31666e-158	-2.48829e-157	2.2664e-156
8.46113e-159	-1.78657e-158	4.49825e-159	-9.34187e-159	-3.77551e-159	2.37642e-158	-7.21981e-161	8.31974e-159	-7.424e-160	3.12995e-159	9.5324e-159	-2.74866e-160	-3.51295e-160	-2.89763e-159	-4.30151e-159	-1.62782e-159	2.79201e-159	3.048e-159	-2.06e-158	-1.63022e-159	-2.9484e-160	3.2517e-160	2.76873e-158	1.90774e-159	-1.45078e-159	3.95048e-159	-5.54315e-159	-2.11035e-159	-2.39641e-159	-1.36039e-158	1.86297e-157
9.84537e-161	2.07198e-160	-5.53155e-160	2.43484e-160	4.45198e-161	2.89393e-160	5.87351e-161	1.48559e-160	1.79225e-160	1.41339e-159	2.58837e-160	-5.91823e-162	3.82575e-161	-4.31742e-160	-5.23273e-160	1.69164e-159	-1.22084e-159	3.67768e-161	5.52618e-161	1.40853e-160	2.18688e-160	4.60633e-161	5.67421e-161	-4.17647e-160	-4.04862e-162	1.00505e-160	7.37364e-161	1.09872e-159	-1.02154e-160	8.70563e-161	9.84487e-159
9.6708e-162	-1.00199e-160	1.81138e-161	1.01522e-161	5.25955e-162	-1.36673e-160	-6.74863e-161	-1.76653e-161	9.94502e-161	-6.48394e-162	1.96173e-161	-4.97329e-161	3.45616e-161	-3.548e-161	-1.52647e-161	-6.9698e-163	-1.22877e-161	1.75254e-160	-1.63369e-161	6.51103e-162	-2.99479e-161	-2.57389e-161	-7.13468e-161	3.63178e-162	5.91961e-161	-3.78911e-161	5.9407e-162	1.40467e-163	-5.94565e-160	1.11095e-161	1.67641e-159
2.72815e-163	-3.67003e-163	-1.11812e-163	1.16676e-162	-1.3066e-161	3.96275e-162	1.41521e-161	-3.58556e-162	-2.07574e-162	-8.767e-162	8.45816e-163	3.49964e-161	1.74727e-162	8.66776e-163	-8.39855e-162	3.58743e-163	-1.48565e-162	3.68661e-163	-9.50817e-163	7.59212e-163	1.85188e-162	-3.53122e-162	-2.84167e-164	-1.78876e-162	-2.75512e-162	1.23354e-162	9.83345e-163	5.81366e-163	1.33082e-162	2.90433e-161	1.41433e-160
-6.99849e-163	5.91393e-165	-4.09776e-164	-2.06865e-163	3.13029e-163	9.50561e-165	2.30124e-163	3.15827e-163	-7.51118e-163	-1.97621e-163	-5.28621e-163	-7.02936e-163	1.38894e-163	-1.68097e-162	-2.5157e-163	5.76475e-163	-6.30422e-163	-6.19645e-164	-1.54461e-162	4.10957e-164	3.93688e-163	-9.65836e-164	-1.03597e-163	-1.39623e-163	-6.80389e-163	-3.70433e-164	-4.03693e-163	1.37487e-163	8.61797e-164	-4.86609e-163	1.14933e-161
1.75288e-163	3.25401e-164	1.36355e-165	2.82024e-164	2.50837e-164	-7.18485e-165	-3.50733e-164	-8.64528e-166	8.46545e-166	-9.33371e-165	1.13749e-164	-1.59823e-165	5.57186e-166	1.38996e-165	2.0198e-164	-5.33736e-165	-9.53519e-164	-9.34234e-164	5.31215e-164	4.013e-165	-1.38405e-164	4.33143e-165	-8.45899e-164	2.93771e-166	-3.83306e-165	-2.43716e-164	-3.53668e-165	-3.47124e-164	1.94876e-163	-6.45155e-164	1.03105e-162
-5.71118e-165	5.10176e-166	7.05864e-166	-1.28645e-165	-1.33398e-164	3.61173e-165	5.67182e-166	-5.75555e-165	3.83606e-166	9.87525e-166	-9.05837e-166	1.90421e-166	-3.38041e-165	-7.60284e-165	-7.13909e-165	-4.99027e-166	1.24019e-165	-2.72497e-165	-1.06442e-165	2.03917e-165	3.86047e-165	5.7672e-165	1.68537e-166	1.08088e-166	1.16883e-164	-5.77745e-166	-1.20842e-165	8.65601e-165	4.93633e-166	-1.22649e-165	9.34003e-164
9.43585e-166	-6.616e-166	-8.20975e-167	8.3876e-166	1.19568e-166	1.54677e-166	-4.26557e-166	4.78658e-167	1.59505e-168	-1.51139e-166	-1.71676e-166	-6.98359e-166	5.13841e-166	1.58212e-166	1.64316e-166	1.03526e-165	-2.42541e-166	3.27534e-167	7.22734e-167	-5.61762e-166	6.81108e-167	4.37404e-168	-8.47992e-167	-1.62509e-167	-1.2382e-166	-6.39985e-167	-4.26942e-168	-6.81643e-167	-2.92544e-167	3.02112e-165	1.05626e-164
5.34931e-169	-9.86512e-169	-3.77124e-167	-1.34108e-167	-1.85507e-168	-9.53926e-168	3.62655e-169	-2.7283e-167	-6.09091e-167	-1.25912e-168	5.00614e-167	-7.97117e-168	-1.29606e-167	-2.69228e-168	4.35004e-167	4.09131e-169	1.0112e-168	-1.10866e-166	-1.11312e-167	2.85959e-168	3.68955e-167	2.99111e-168	6.40392e-167	2.40593e-168	9.87726e-168	1.69248e-167	-5.21165e-168	7.27721e-168	-1.82872e-168	-1.55402e-168	5.46321e-166
1.59074e-168	2.26128e-169	-1.03778e-168	2.66037e-168	-1.60441e-169	1.82099e-169	6.91904e-168	4.49679e-168	-7.97059e-168	-1.99928e-170	-3.00311e-168	-1.24848e-168	1.0314e-168	1.82129e-167	-3.77147e-169	8.00639e-169	-2.60644e-168	2.81878e-168	1.0666e-168	4.48129e-168	1.01669e-168	2.59723e-168	7.01483e-168	6.16155e-168	9.66808e-168	5.07465e-169	3.36135e-168	1.48445e-167	7.33427e-170	-1.57482e-170	1.06172e-166
-8.58386e-169	8.12567e-170	2.63884e-170	-1.30004e-170	1.42533e-169	-1.02019e-169	-2.23894e-170	-3.68179e-170	-5.37434e-170	1.63237e-170	-2.09312e-169	4.74224e-170	-9.9767e-171	-1.35692e-169	-4.02271e-170	-6.46398e-169	1.19616e-170	-1.18499e-170	1.37035e-170	-2.26954e-170	-3.07417e-170	6.39478e-170	1.78751e-169	-7.12174e-171	1.40415e-169	1.57464e-169	2.86205e-169	5.8143e-169	-4.41447e-170	1.48671e-169	4.14099e-168
-7.40678e-171	1.98725e-170	-1.58268e-170	7.13203e-170	-9.40115e-171	4.38282e-171	2.63722e-170	3.55065e-170	7.79085e-171	-1.47453e-170	3.37197e-171	-3.52561e-170	-3.42092e-170	-5.38182e-170	-3.25859e-171	1.15145e-171	-1.16279e-170	1.03063e-170	1.23519e-170	-1.26073e-170	-1.67668e-170	-8.05871e-172	-4.68397e-171	-2.58013e-170	-6.05932e-170	-6.72855e-171	-5.58047e-171	-6.23599e-171	1.68205e-170	4.23013e-170	5.76902e-169
-5.62399e-172	4.53256e-172	-5.6421e-174	1.21962e-171	4.51992e-171	4.65585e-171	-8.92973e-172	2.79837e-171	6.05965e-172	3.37989e-172	4.13876e-171	-5.64605e-171	-3.69779e-172	-8.38149e-171	1.24267e-171	-3.35655e-171	4.85932e-172	1.01368e-171	9.31122e-172	9.1488e-171	1.90708e-172	-6.34562e-172	-2.26536e-172	8.23212e-172	6.82386e-172	9.14156e-172	-1.15591e-170	-1.5742e-171	-9.51721e-172	6.18595e-173	6.83852e-170
-1.15157e-172	9.47571e-173	-4.72732e-173	3.73418e-173	-6.02607e-173	-9.65951e-174	1.41995e-172	4.63223e-172	-3.47531e-172	-7.34449e-173	1.01264e-172	-5.66481e-172	3.93574e-173	2.76894e-173	-2.31482e-172	1.40702e-173	1.91662e-172	-9.88913e-173	-7.93976e-173	4.60456e-173	-1.58103e-173	1.0611e-173	-3.27521e-172	8.6934e-173	6.45405e-172	2.35304e-172	9.32985e-173	-4.04597e-172	-8.39574e-173	6.32512e-173	4.75367e-171
1.01023e-172	-1.58613e-173	-1.11188e-173	6.83071e-174	-6.45778e-173	2.87389e-174	1.59928e-173	-1.6561e-173	1.82689e-174	1.85959e-173	8.4937e-174	-4.44069e-174	1.1464e-173	6.82502e-173	1.54379e-176	3.3085e-174	1.0086e-173	2.35506e-174	7.84961e-174	9.96902e-174	1.02347e-174	3.68401e-173	5.53719e-174	3.87619e-174	9.71342e-174	-3.28394e-174	1.04144e-174	3.81639e-173	-2.84119e-174	-5.83994e-173	5.42215e-172
3.93588e-175	-1.01473e-174	3.91968e-176	-2.6186e-174	-1.43072e-174	6.41584e-176	-3.90618e-176	3.02487e-174	-6.66985e-176	8.31146e-175	-1.84003e-175	3.3005e-175	2.70258e-174	-6.09226e-175	-9.78422e-175	-8.21746e-176	1.92141e-174	5.08277e-175	-2.11938e-173	1.8686e-175	5.38041e-176	1.60696e-174	-9.18701e-174	4.65414e-174	1.198e-174	7.23991e-175	1.08523e-174	7.37148e-175	3.96317e-174	-1.77431e-174	6.32033e-173
-4.24094e-175	-6.53682e-176	1.36206e-175	-9.58383e-176	-3.31111e-176	-3.76485e-176	-2.15652e-176	3.43447e-176	-1.48102e-175	-5.18538e-176	-1.34895e-175	8.06543e-177	4.01703e-175	-3.90929e-175	1.21189e-175	-9.71763e-176	-9.82544e-175	-7.45091e-177	6.58158e-176	-1.4506e-176	-6.59291e-176	2.35378e-175	-2.47984e-175	1.25451e-176	-3.55078e-176	-2.71591e-175	7.28504e-176	-1.40155e-176	-1.13796e-175	-4.27791e-176	4.38478e-174
-1.07123e-177	8.54515e-178	3.53467e-178	-3.50635e-178	7.63586e-176	-2.24129e-176	3.81186e-178	2.99638e-176	-1.74228e-176	1.00237e-176	-1.29665e-177	1.32144e-176	6.90922e-177	-1.40553e-177	4.30264e-176	6.42169e-178	1.0261e-177	-4.07589e-178	-3.51417e-176	-1.5868e-176	-6.83043e-177	-5.92737e-180	-3.76489e-177	-2.04815e-176	-5.67736e-178	-2.59435e-176	-2.6642e-176	6.41101e-177	3.1592e-177	-1.83592e-176	3.90296e-175
-1.02559e-177	8.70035e-177	-5.36795e-178	2.97472e-177	2.31826e-177	-1.29911e-177	-9.94591e-179	-4.47979e-177	9.56779e-178	-1.28983e-178	-1.32542e-178	-5.09364e-179	3.963e-178	-4.95453e-177	5.01011e-178	2.8842e-178	8.94507e-180	6.64748e-178	-3.57312e-178	-2.71892e-178	-1.69897e-176	3.15662e-179	-5.80114e-180	3.27635e-178	-8.14722e-178	-1.38677e-177	-2.26869e-178	1.02994e-178	-5.01967e-178	3.34406e-178	5.08689e-176
1.05691e-178	1.34295e-177	-3.5033e-179	-2.77811e-178	1.20544e-178	2.24423e-179	5.61643e-179	-5.37143e-178	8.40723e-180	1.01861e-179	-4.62477e-179	-1.5755e-179	-5.6598e-179	4.78284e-178	1.24712e-179	5.51317e-179	-2.78805e-178	-5.49421e-179	-1.83611e-178	-5.65441e-180	5.85078e-179	1.00726e-178	9.92724e-179	9.3149e-180	-2.36173e-178	1.61077e-178	-6.2775e-180	-9.03117e-180	4.33172e-180	-4.67799e-181	4.38906e-177
1.1666e-179	-4.98725e-181	-3.16658e-179	2.60681e-180	5.21955e-179	-1.24745e-179	-4.23341e-180	2.19891e-179	1.73423e-179	-2.56818e-179	4.51841e-179	8.29782e-181	-1.73354e-179	-1.636e-180	-2.13009e-180	1.67203e-179	2.28902e-180	1.85188e-180	5.39126e-180	6.34264e-180	-1.3962e-179	5.62999e-180	2.31186e-179	1.08931e-180	5.60363e-181	3.90669e-181	-1.75923e-180	2.26884e-180	3.44702e-180	4.71391e-180	3.37004e-178
3.01539e-181	1.88541e-180	-1.20433e-180	3.40725e-180	-5.78183e-180	7.18092e-183	-1.37058e-182	6.50862e-181	1.34961e-180	7.17828e-181	2.29661e-181	2.6302e-180	-2.08064e-180	-1.76107e-180	-2.27624e-180	-2.33435e-181	-1.73448e-180	-5.39341e-181	4.15159e-181	-9.07752e-182	-4.89303e-181	5.98845e-181	1.20621e-181	2.3394e-181	-4.274e-181	7.68455e-181	2.65997e-181	-4.69765e-181	-4.01919e-180	3.11614e-182	3.47352e-179
-8.24275e-182	-3.04779e-181	1.24616e-181	1.50535e-181	2.20294e-181	-8.33819e-181	-2.20624e-182	2.38338e-181	-2.02406e-182	8.39623e-182	5.48695e-181	-7.60275e-182	2.30555e-181	1.22603e-182	1.78339e-181	2.60073e-181	1.2403e-182	2.41251e-182	-1.0762e-181	-8.16762e-183	-4.85429e-181	-6.7211e-182	-1.69386e-182	6.41773e-182	-5.46418e-183	2.31927e-182	-5.74121e-182	-3.29074e-182	6.04297e-182	-3.65353e-183	4.35615e-180
3.37058e-184	1.67501e-182	6.17806e-183	2.28135e-183	-5.00277e-183	1.21415e-182	1.82812e-183	1.79569e-182	8.8383e-184	-9.81444e-183	-1.35762e-182	1.556e-182	4.35854e-183	1.1032e-182	1.8471e-182	1.43027e-182	-1.39528e-182	6.26394e-183	2.78998e-183	-2.85381e-182	-3.7066e-185	-2.27584e-183	3.02661e-183	-4.52762e-183	7.51491e-182	-4.41068e-184	-4.79529e-182	2.06563e-183	-2.30061e-184	2.17964e-182	3.59522e-181
-2.45964e-184	4.81201e-183	1.2713e-183	4.94042e-185	7.03703e-184	8.19145e-185	-3.0193e-185	6.25446e-184	-2.37493e-184	4.7093e-185	-1.76088e-184	3.66235e-184	5.20011e-183	-5.4969e-184	-2.95421e-184	-2.54627e-184	-4.56862e-184	-1.86692e-183	-8.37026e-185	-5.99847e-184	-5.40781e-184	-7.30785e-184	1.28581e-183	-3.17275e-184	4.21728e-183	-6.69527e-185	-1.28446e-183	-1.15509e-183	-2.12799e-184	1.82225e-184	2.79475e-182
1.08307e-185	8.41784e-186	-3.553e-185	-6.49234e-185	-3.44889e-185	1.66176e-185	2.1335e-184	4.57107e-185	4.55188e-185	-8.23866e-185	-8.22243e-184	-1.88345e-184	5.7639e-186	-1.95916e-185	-1.92591e-184	-5.01216e-184	-5.97772e-185	2.2554e-185	4.29003e-187	8.13422e-185	5.29184e-185	-1.34418e-185	2.76537e-184	4.0758e-184	8.94551e-185	2.10921e-184	-2.62289e-185	1.26484e-184	1.08094e-184	-1.70989e-185	3.78039e-183
-4.19141e-186	-1.80784e-185	2.43484e-187	3.99274e-186	-5.0594e-187	-5.66859e-186	-1.04964e-186	-5.95244e-185	9.15365e-187	-5.12036e-186	-1.50276e-186	-9.27283e-186	3.72971e-185	3.23097e-186	1.42394e-185	1.43054e-186	3.14154e-186	4.60502e-186	-5.33236e-186	3.56051e-186	1.32274e-186	-1.00594e-185	-4.58884e-187	-1.09441e-186	-1.35593e-186	2.41953e-185	-1.68126e-186	-4.24077e-187	4.87091e-187	8.66838e-187	2.24849e-184
-1.38108e-187	4.24379e-187	1.95714e-187	7.17027e-187	6.70738e-188	2.40029e-186	2.23325e-187	1.81728e-187	3.3595e-187	-6.26364e-187	7.58929e-187	-7.57123e-186	5.19844e-187	1.10016e-187	-3.18364e-188	4.18031e-187	-2.28018e-187	-1.06243e-186	-2.7952e-188	1.57035e-186	2.72122e-186	7.5722e-187	1.12917e-186	2.03506e-188	9.80955e-188	-1.10679e-186	-4.686e-187	1.29389e-186	-3.93099e-187	1.79642e-187	2.57767e-185
-1.83971e-187	2.94825e-188	-4.13646e-189	-8.32353e-188	-1.38648e-188	5.50018e-188	1.41183e-187	-3.56072e-189	1.87913e-187	2.69305e-188	1.54594e-188	1.62808e-187	3.85728e-188	-2.00066e-189	-9.47606e-188	2.98439e-187	6.36102e-188	3.12195e-188	3.03583e-188	6.40002e-189	2.71084e-188	-6.57731e-188	-3.15802e-188	-1.02229e-187	-1.38916e-188	1.25008e-187	1.72821e-187	-5.62367e-188	-3.74455e-188	2.79061e-187	2.38406e-186
-4.56002e-189	-3.20487e-189	3.71246e-189	-3.18212e-191	3.02026e-190	-3.45864e-190	1.31518e-188	-9.21298e-189	-8.75456e-190	-5.84334e-189	5.9567e-190	5.45637e-189	-1.93106e-189	-6.75042e-189	1.44214e-188	7.22581e-189	8.23351e-190	-7.62655e-189	-2.798e-188	-1.37999e-189	3.43813e-191	1.40661e-189	-3.01375e-188	-5.0634e-189	-5.28971e-190	3.20035e-189	9.63342e-190	3.39975e-189	1.38985e-190	9.69716e-189	1.70002e-187
1.89238e-190	1.11128e-190	1.5989e-190	-8.58491e-191	8.12767e-191	4.0246e-190	1.62709e-190	-6.59941e-191	-8.01149e-191	-9.65683e-192	-1.81112e-190	-3.60745e-190	5.48421e-190	2.38814e-189	-1.34662e-190	6.33217e-191	-3.31136e-191	2.0738e-190	-3.9024e-190	5.80217e-191	5.21929e-189	1.89123e-190	4.42e-191	2.76857e-191	3.18746e-190	-9.0487e-191	2.23162e-191	-1.91683e-190	-2.7987e-190	-5.28694e-190	1.26256e-188
8.4068e-191	-1.97975e-191	-5.57651e-191	-1.13829e-192	-2.28856e-191	2.03621e-191	8.91e-192	1.44971e-191	-1.99918e-190	4.40479e-191	-3.5652e-192	1.6468e-190	1.3013e-191	2.3472e-191	-2.97336e-191	7.01272e-192	2.03893e-192	8.53729e-191	-6.50054e-192	2.0433e-190	2.95666e-192	-1.2213e-191	-9.3674e-191	-1.40505e-191	-5.98092e-191	8.56737e-192	-4.77281e-192	3.18449e-190	-3.60092e-192	-2.75527e-191	1.55676e-189
-1.88848e-191	1.42581e-191	-2.10909e-192	-3.66615e-192	-1.40994e-191	-6.2088e-192	2.5139e-191	5.17972e-192	-8.24004e-193	1.5094e-193	-1.02634e-191	-2.52774e-192	1.58901e-192	7.95031e-193	-3.65126e-193	-2.90747e-192	2.24015e-192	-2.53334e-192	-5.11756e-191	-8.92339e-193	-6.17845e-192	4.82745e-193	-2.08759e-192	-6.76131e-192	2.99594e-192	2.0874e-192	9.94492e-192	-3.24879e-192	3.2628e-192	-4.94645e-193	2.03354e-190
3.09333e-193	-1.21383e-192	-2.41236e-194	7.38031e-193	3.44614e-194	-3.17853e-193	-6.83898e-193	-7.44761e-194	-1.78676e-193	-6.48001e-193	4.82714e-194	-1.11261e-192	-2.06473e-192	-1.7537e-193	-4.37669e-194	-2.23981e-193	-2.60358e-194	2.51843e-193	-3.94509e-194	6.89644e-193	6.92364e-193	-2.91075e-194	1.84631e-193	2.11725e-193	5.83348e-193	-8.23571e-193	-1.99148e-193	1.13743e-192	-1.40118e-192	1.61882e-193	1.43228e-191
-4.3448e-195	2.21547e-194	-1.16245e-193	2.88949e-194	4.75694e-194	4.76828e-194	-4.27876e-196	3.28085e-194	-2.07945e-195	5.95854e-195	3.23909e-194	-4.10273e-194	1.75987e-193	1.16399e-194	-1.11758e-193	5.92611e-195	-2.76505e-194	-1.34246e-193	2.56302e-194	8.50953e-195	5.40106e-195	1.99581e-193	8.29516e-195	-1.92486e-194	-5.7892e-194	-6.01273e-196	-7.06525e-195	-4.34046e-195	-1.57217e-193	7.33522e-195	1.34991e-192
-1.61523e-195	-1.34813e-195	2.25871e-195	4.34555e-195	-5.46257e-196	-1.93088e-195	-2.14411e-195	-4.56883e-195	2.52158e-195	2.44515e-195	-3.31662e-195	1.48597e-195	-1.16544e-195	-1.28989e-195	-3.24755e-194	1.45607e-194	-2.09441e-196	-2.7913e-195	-7.25881e-196	-6.65588e-196	-1.10567e-194	-9.01218e-196	2.60179e-195	4.00635e-196	7.54833e-196	2.76035e-195	-1.44745e-195	-1.00851e-194	6.50542e-195	2.83401e-195	1.21758e-193
-9.45074e-196	4.23796e-196	-3.04099e-196	4.52116e-197	4.77024e-196	6.24698e-197	-4.33815e-196	1.5155e-196	-3.72945e-196	-1.4856e-197	7.12426e-196	7.34242e-197	-2.89934e-197	1.59476e-196	3.87051e-196	-6.58641e-197	-2.77842e-196	1.78175e-197	2.50987e-196	-2.06998e-197	8.07057e-196	6.00391e-197	-1.2171e-197	6.28565e-197	-6.14316e-196	1.18213e-196	-1.49362e-195	8.70402e-196	-1.82639e-196	1.48171e-195	1.09284e-194
1.78005e-198	-6.37806e-198	3.26574e-197	5.92242e-198	-3.11521e-198	4.96413e-197	2.24983e-197	-1.00224e-197	1.11994e-198	1.90984e-197	-2.45074e-197	-2.2183e-197	9.34077e-197	4.65644e-198	4.44044e-197	2.0042e-198	-8.77158e-198	5.55333e-197	4.05731e-197	-2.13894e-197	-7.74805e-198	-3.22727e-197	-3.01706e-197	-9.30491e-197	-5.00184e-197	-3.88333e-197	1.43195e-197	1.3068e-197	1.09755e-197	3.71345e-197	7.97254e-196
-1.32e-198	3.70325e-198	-1.31892e-198	6.98634e-199	1.44547e-197	8.0856e-198	-2.0035e-198	-5.1111e-198	1.09699e-197	1.62011e-198	-3.48593e-199	-4.95115e-198	-1.16448e-198	-2.21956e-198	3.7821e-198	-2.86125e-199	1.70859e-198	4.13176e-198	1.89036e-197	-7.69673e-199	3.23076e-199	2.54335e-198	-1.14222e-198	8.93386e-199	-2.5817e-199	-4.91551e-199	6.63445e-198	6.23763e-198	-9.04031e-198	2.5536e-198	1.17669e-196
2.55561e-199	-1.38341e-199	-2.81131e-199	1.32581e-199	-1.3489e-199	-1.23455e-199	1.50629e-201	-5.4225e-200	-1.09037e-199	8.54747e-199	2.36207e-198	4.91288e-199	2.70275e-200	4.60879e-199	6.12208e-199	1.00843e-199	-2.17077e-200	1.20819e-200	2.06138e-200	9.62627e-201	1.67102e-200	4.19786e-200	-1.69556e-199	-7.41442e-200	-5.26073e-199	-4.62657e-200	-6.64924e-200	1.66983e-198	1.30387e-198	-4.95191e-200	1.01683e-197
-8.51602e-200	-5.64404e-201	-9.25473e-200	1.12337e-201	1.39107e-201	-2.4305e-201	-3.49547e-200	-1.46223e-199	8.92137e-201	3.96026e-202	-1.97469e-200	-4.86473e-201	-1.52058e-200	-2.30795e-200	-6.35842e-201	3.59116e-200	-1.7015e-201	1.83856e-200	1.74211e-200	-1.35996e-200	-2.64751e-201	-4.13307e-200	-3.48744e-201	1.89445e-201	-1.19541e-200	1.73055e-200	4.57941e-200	1.14215e-200	3.76195e-200	-3.93513e-200	7.47873e-199
2.68086e-200	1.75667e-201	-2.36591e-201	5.23543e-201	6.05504e-202	2.40126e-201	-1.08683e-201	6.4577e-202	-4.56843e-202	-2.08502e-201	-1.2515e-202	1.20019e-201	2.83385e-202	6.20878e-202	1.52861e-201	-2.3977e-201	-3.0936e-202	-4.5326e-202	7.73748e-202	-9.70659e-202	-3.94382e-202	-2.8619e-202	3.20608e-201	-2.08573e-202	-7.20261e-202	2.04227e-201	-1.44685e-201	2.04652e-201	4.37009e-202	-5.19427e-201	6.80932e-200
-7.68582e-202	-1.65799e-202	5.25781e-203	5.79312e-203	-1.44973e-202	2.79153e-202	3.29097e-202	5.9685e-202	-1.05793e-202	3.6717e-203	1.54189e-203	-1.01499e-202	2.92392e-202	-6.11644e-202	-8.32525e-202	5.85352e-203	-2.33364e-202	1.95881e-202	-6.7357e-202	1.34697e-204	-1.65139e-202	4.58331e-203	-8.92535e-202	1.90957e-202	-6.31169e-204	9.05582e-203	-1.12097e-201	-3.55242e-203	-2.42423e-202	1.17455e-202	8.46136e-201
-5.69567e-203	-1.14988e-203	2.44296e-204	4.31685e-205	-7.92763e-203	-2.90513e-203	-6.97017e-203	-1.70648e-203	1.45442e-204	-2.01894e-203	-3.9315e-203	-1.06378e-202	-1.38426e-203	2.02372e-203	3.11426e-203	-1.24876e-203	4.61724e-203	-1.71011e-202	5.92403e-204	7.9475e-205	1.26258e-203	3.61564e-203	1.11069e-204	4.42914e-204	1.15399e-203	8.19036e-204	-6.24568e-204	-6.17439e-205	-1.18508e-204	-2.24753e-204	8.19721e-202
-1.47771e-204	4.36384e-205	3.36956e-204	1.09541e-204	6.67621e-205	-7.36078e-205	8.40267e-205	-3.09575e-206	1.81672e-203	-9.59901e-205	-1.61523e-204	-1.12153e-205	-5.95701e-205	-2.50608e-204	1.5155e-203	3.97503e-206	-7.46403e-205	4.48242e-205	8.48937e-205	2.92152e-204	-4.84576e-205	6.56016e-204	4.75019e-205	6.70708e-205	-2.87051e-204	-1.46369e-204	1.57701e-203	5.59346e-205	-1.64258e-206	2.67578e-204	8.43163e-203
-2.19465e-206	8.78063e-205	2.50742e-205	9.32677e-206	-8.49719e-206	1.22482e-208	1.15898e-205	-1.66899e-205	2.08381e-205	7.51763e-205	-2.00226e-206	2.07747e-205	2.32683e-205	-1.39788e-204	-3.39544e-205	6.66211e-205	4.18996e-206	5.50209e-205	9.38699e-206	1.86665e-204	9.4888e-206	-7.19932e-206	-2.12349e-205	-2.35835e-206	3.44236e-205	7.28185e-207	1.50491e-205	4.24656e-206	6.65518e-206	-2.59883e-205	9.26249e-204
-3.50547e-207	-7.31002e-206	-3.57184e-207	-3.85232e-207	4.54587e-207	-1.58737e-206	1.93453e-206	9.96197e-207	2.35242e-207	-1.97927e-207	-1.90386e-206	-5.98092e-207	-4.52522e-207	-3.27669e-208	-3.76543e-206	7.88765e-207	-1.00489e-205	8.96369e-208	-5.8889e-207	-9.50914e-208	-5.60913e-207	-2.10503e-208	5.6232e-206	-5.85475e-207	1.32682e-206	-3.05767e-206	3.71263e-206	-2.87366e-206	4.02659e-206	7.25658e-207	5.46865e-205
8.2186e-208	1.4828e-207	7.46527e-208	-2.31739e-208	2.49673e-209	-7.50905e-208	-9.06561e-208	-3.75458e-208	-2.24536e-207	9.32232e-208	4.43035e-207	-1.99682e-207	1.99086e-207	3.8388e-208	-4.68983e-208	2.86651e-208	-3.65503e-207	2.78405e-207	-3.19976e-207	1.09003e-208	8.9776e-207	7.7165e-208	2.6708e-207	5.5706e-207	2.523e-207	-2.84293e-208	3.87707e-208	-1.18775e-207	7.24924e-210	3.95412e-207	5.41586e-206
1.59156e-209	8.86147e-210	-2.43536e-210	-7.76847e-209	-1.14578e-208	-7.90416e-209	-2.6458e-210	4.31107e-209	-2.34259e-208	1.18846e-209	1.84057e-209	3.79076e-209	-2.35196e-208	-3.45681e-209	5.79363e-210	3.16197e-208	-1.34484e-209	2.71411e-208	-1.05903e-207	-2.69683e-209	-3.31265e-209	-3.53341e-208	-5.358e-211	-1.13783e-208	-1.05565e-208	-9.5584e-209	-5.23774e-209	9.15788e-209	-8.05898e-210	-1.21542e-208	3.58483e-207
2.23725e-209	5.03867e-211	-3.72809e-209	2.30577e-209	1.58251e-209	-1.99344e-209	-3.67612e-210	1.31009e-211	1.3625e-208	-3.19566e-210	-5.0938e-210	-8.95949e-209	1.56606e-209	6.13756e-210	-2.84575e-209	-9.52253e-210	2.01534e-209	-6.68715e-210	-1.08489e-208	6.29281e-211	-1.95674e-209	-1.66892e-209	8.55895e-210	4.6127e-210	4.17365e-209	-7.31023e-210	1.75172e-210	-5.04809e-210	5.99172e-210	1.18566e-210	6.65104e-208
1.44689e-211	-8.13802e-211	-1.65745e-210	5.71736e-211	1.52022e-210	-3.29742e-211	-3.35961e-210	9.14258e-211	-2.12258e-211	-4.07813e-211	9.5638e-211	5.70427e-211	6.32635e-213	2.82022e-211	1.18271e-211	1.01462e-210	-7.92643e-212	6.90302e-211	-5.57119e-210	3.48994e-211	-7.92736e-210	8.40458e-211	4.71203e-211	-3.01655e-211	1.28415e-210	-3.91511e-212	-4.92319e-211	-1.04499e-210	-2.99274e-211	7.72424e-211	3.30423e-209
2.77739e-212	3.51516e-212	-3.37123e-211	9.05671e-211	-3.75533e-213	1.4002e-212	-5.20193e-212	2.36694e-212	4.02676e-213	6.45309e-212	-2.80019e-212	4.77505e-213	1.42894e-211	7.13198e-213	1.82974e-211	-5.88864e-213	5.78621e-211	-4.20454e-211	1.42905e-211	7.91676e-213	-1.7828e-211	-1.30313e-212	-1.86435e-211	3.37572e-212	3.16954e-212	1.39028e-212	-5.26557e-211	-1.69989e-211	-2.02337e-211	-2.98186e-212	4.37509e-210
8.71338e-213	2.39264e-213	6.75164e-213	6.07054e-213	3.41455e-213	4.74205e-212	2.50389e-213	2.55849e-213	1.09725e-212	-1.02165e-213	4.69013e-213	6.49573e-214	3.32962e-213	-7.42718e-213	-1.12639e-212	3.22022e-213	1.9363e-212	3.54551e-213	-4.1738e-213	1.74493e-212	-4.4713e-212	-5.32593e-213	2.53347e-213	1.04645e-212	-2.32603e-213	1.42947e-212	1.1379e-212	2.86912e-212	-9.13919e-214	1.1204e-213	2.88694e-211
2.37754e-214	-6.00782e-214	-1.86588e-213	1.06003e-214	3.94189e-214	3.25489e-215	1.53362e-214	3.44994e-216	-1.636e-214	-2.08515e-214	3.04849e-214	4.615e-214	-1.04315e-214	2.74321e-214	9.09464e-214	6.23625e-214	-2.67621e-213	-5.18171e-214	2.54184e-213	4.50369e-213	1.36877e-214	4.54806e-214	2.53888e-214	-3.26508e-213	-2.38743e-214	1.57764e-214	-5.43051e-215	-3.8668e-214	-4.95716e-214	7.97101e-215	2.22076e-212
7.12249e-215	5.23544e-215	-2.16104e-214	3.32144e-214	-1.30003e-214	-1.64948e-215	1.62951e-214	2.81873e-216	-1.75513e-214	-1.075e-215	2.60934e-215	2.7496e-217	-8.35871e-216	3.20051e-214	7.46418e-217	-4.69824e-215	-2.60048e-214	2.34786e-214	-8.49384e-215	2.19024e-214	2.27947e-215	-8.16251e-215	8.25875e-216	-2.05369e-214	-6.80189e-215	-4.43321e-214	-1.30386e-215	-1.86474e-214	1.23168e-214	-8.88922e-215	3.61262e-213
-2.48874e-216	-2.72958e-216	2.49189e-216	-3.0341e-215	2.63352e-216	-1.21728e-216	4.65109e-217	8.71406e-216	1.74932e-216	-9.91037e-217	1.39449e-216	-1.59522e-215	1.5175e-215	7.66124e-216	1.04533e-215	2.40637e-217	4.75508e-215	-6.87419e-218	2.2354e-216	-7.72306e-217	3.73649e-215	-2.33183e-218	4.20065e-215	-3.48981e-217	-2.89601e-216	1.92169e-216	-2.03282e-216	-2.27185e-215	1.25781e-216	4.18448e-217	2.66315e-214
5.07141e-216	-7.41465e-217	-5.00634e-218	5.01871e-217	-8.74619e-218	-4.44411e-217	-8.295e-218	-1.35657e-216	1.18509e-216	-2.03867e-217	1.18209e-216	-8.10536e-217	-1.20085e-216	-1.34846e-217	4.10996e-217	1.38851e-217	1.17884e-216	-1.10139e-216	1.52922e-216	-3.22083e-217	6.48996e-217	7.01993e-218	7.92322e-216	-1.67889e-217	1.84685e-216	2.60778e-217	-6.38574e-217	-4.18795e-217	-7.89283e-218	1.18684e-218	2.9801e-215
2.7234e-218	-9.73942e-219	7.1635e-219	-1.04146e-217	2.70001e-218	-1.71763e-217	3.86928e-218	-3.24948e-218	6.92357e-218	9.6844e-219	-6.77179e-219	2.40363e-218	1.14231e-217	1.00782e-217	-1.62456e-218	-5.12958e-217	1.92188e-217	3.51258e-218	1.22758e-218	-8.33712e-218	-1.355e-217	-1.83848e-217	-9.19108e-218	-5.69165e-218	-2.9386e-218	1.13616e-217	6.67069e-219	-3.92525e-219	-1.19522e-217	-8.33809e-219	2.34477e-216
-2.06097e-218	2.9959e-218	1.31202e-219	-4.20289e-220	1.28308e-218	-7.42206e-220	-2.06127e-220	4.65622e-219	1.36416e-218	8.16839e-219	4.13129e-219	3.458e-220	4.71814e-220	-6.8037e-221	7.64502e-219	-1.65195e-219	-1.33932e-218	1.74779e-218	2.3572e-218	2.2665e-219	-2.16942e-218	3.2023e-219	-3.79287e-219	-4.10058e-219	-9.56615e-220	-1.53682e-218	2.73832e-219	1.88936e-219	5.84596e-219	-6.32925e-219	2.29487e-217
-6.95665e-221	2.17995e-220	-1.16943e-220	-7.56943e-220	-1.52959e-219	-8.39382e-220	1.03725e-219	4.49527e-219	6.97406e-221	6.68243e-220	3.25545e-220	2.68313e-220	-2.41903e-219	1.14128e-220	7.58959e-220	6.16118e-220	-8.20756e-220	-6.15423e-220	3.43652e-221	-1.01154e-219	-2.27265e-221	4.91254e-220	2.8981e-219	-8.38748e-220	-1.54847e-220	2.39289e-220	-4.62209e-220	-2.03891e-220	-9.1228e-221	1.69846e-219	2.38858e-218
8.40794e-221	-1.84327e-221	-4.54269e-223	-1.64308e-221	1.6247e-221	-6.18289e-222	2.90092e-222	-4.66491e-222	-1.67624e-221	1.88731e-220	-3.01631e-221	1.26756e-222	-3.52266e-221	-5.04692e-222	-2.1935e-222	1.64189e-220	-3.60964e-222	1.32222e-220	-2.15489e-221	-2.5253e-221	-1.21034e-221	1.04134e-221	1.82645e-220	-1.07889e-221	-1.21972e-220	1.5328e-220	4.79334e-221	-2.76632e-221	-7.50452e-223	-1.00911e-220	1.44407e-219
-1.07889e-221	4.89691e-222	-6.34444e-222	4.25206e-222	1.11476e-222	6.77389e-222	-1.82635e-221	-3.28927e-222	-1.97874e-223	1.95326e-221	-1.12411e-222	1.04424e-222	1.63941e-221	-1.52822e-222	-4.94115e-222	-2.42485e-222	3.77989e-223	-9.54172e-222	1.36697e-221	1.51538e-224	2.11273e-221	5.62725e-222	2.80017e-222	-1.65902e-222	1.45029e-222	2.66052e-222	-8.58248e-222	-8.42022e-223	-3.2257e-221	-9.66902e-223	2.04489e-220
5.93243e-224	1.57985e-223	2.45377e-223	2.48451e-223	-1.75779e-222	1.30129e-222	-1.53752e-223	8.15801e-223	-5.91619e-223	-1.11691e-222	1.05174e-222	-3.15726e-223	-1.76837e-223	-3.40747e-224	-9.02864e-224	4.37811e-223	7.33534e-224	4.97835e-222	-1.10214e-223	-5.14171e-224	-2.08854e-223	-2.74014e-223	3.07177e-223	5.92205e-224	-1.17696e-223	7.97747e-224	-7.9887e-223	3.29607e-223	-6.29076e-223	6.007e-222	2.25794e-221
-2.25683e-223	-4.68672e-225	1.12066e-223	7.25648e-225	2.17285e-225	-6.43723e-224	1.52683e-223	1.32022e-223	6.00009e-224	2.25355e-224	-3.99154e-224	8.59742e-224	9.45959e-224	8.98194e-225	-9.95172e-224	-1.85645e-224	5.05645e-224	-2.397e-224	-1.02945e-224	-2.03876e-223	-5.74055e-225	9.02844e-224	-5.90537e-224	-1.43099e-223	6.73128e-225	6.24097e-226	3.00005e-224	-2.28115e-224	-9.27652e-224	-6.92408e-225	1.87777e-222
7.83727e-226	7.05145e-226	1.51051e-224	-3.83962e-225	3.46524e-226	3.17833e-226	-4.36812e-225	3.97998e-225	1.84537e-224	-3.42798e-225	-6.34126e-225	9.58132e-225	-7.55302e-226	-4.46311e-226	-9.33508e-226	-8.81359e-225	-1.90642e-225	-8.0168e-226	1.60194e-226	3.88505e-226	3.55611e-225	9.29887e-226	-5.65404e-226	-2.23783e-224	2.56688e-224	1.30519e-225	-4.32136e-225	5.48638e-226	-6.71289e-224	1.05331e-224	2.18391e-223
-1.22943e-225	2.14885e-228	-6.00332e-227	-8.00579e-226	8.39709e-227	2.24101e-226	-6.99482e-226	3.45109e-226	2.11177e-226	-1.01692e-225	7.17922e-226	-5.4865e-226	-1.43371e-225	2.17105e-227	3.90842e-226	-2.63384e-226	2.38799e-227	-1.60048e-226	1.06688e-226	-6.19143e-227	4.7452e-226	5.23962e-226	-6.39318e-227	-1.29277e-226	-1.88992e-225	5.74959e-227	-8.78158e-226	2.24883e-226	7.80241e-226	2.98353e-227	1.34539e-224
-7.39854e-228	-3.91854e-227	7.06448e-227	-2.3246e-228	6.82898e-227	2.17476e-227	-4.29487e-227	1.53824e-227	-6.74504e-227	3.01346e-227	3.40028e-228	-2.77096e-227	-1.78662e-227	2.70781e-229	7.53897e-228	-2.10292e-227	-5.03085e-227	-1.32625e-227	-9.52547e-227	-1.02304e-226	1.93056e-227	-1.3685e-226	-2.62736e-228	-6.67826e-229	2.53897e-226	7.9028e-227	3.35825e-227	3.36626e-228	8.88762e-229	3.70019e-227	1.27167e-225
-1.05704e-227	-9.22531e-229	3.04102e-228	-5.73891e-229	-2.82436e-228	4.65345e-229	2.65483e-229	2.48274e-228	3.82094e-228	5.81399e-228	-2.47021e-228	-1.25454e-227	-9.98848e-229	-2.54599e-228	-4.42093e-229	-1.294e-228	-1.15732e-229	-7.79001e-228	-3.0625e-228	-5.39488e-228	-3.31941e-228	-6.96901e-230	-1.5971e-229	4.38205e-228	-1.36792e-227	1.51842e-228	1.0394e-227	-1.30491e-228	1.15344e-228	-2.57213e-228	1.05993e-226
3.48944e-229	-1.19358e-229	-2.14846e-230	2.49005e-228	-1.58407e-229	7.73623e-230	-1.47109e-229	1.78103e-230	-2.10234e-230	-1.43542e-229	-1.1378e-229	-4.58497e-231	-5.58061e-229	-1.64052e-228	3.46949e-229	-6.03458e-229	-2.30294e-229	1.4483e-228	-1.90617e-228	2.41992e-229	1.58034e-228	-1.56936e-228	-5.20182e-230	-1.74929e-229	-5.75733e-230	-6.7652e-229	1.86171e-229	-1.26966e-229	-2.33152e-229	3.8563e-229	1.56819e-227
8.4423e-231	1.82576e-230	7.00945e-231	-1.74344e-230	-3.09945e-231	-1.23933e-230	3.27047e-230	-1.63211e-230	1.92545e-230	-3.37975e-231	-4.10711e-230	-2.18032e-229	9.13453e-230	-8.18399e-230	1.01921e-230	-2.1348e-229	4.46604e-231	-1.25436e-230	1.28418e-229	4.00491e-230	1.61648e-230	2.57524e-231	-9.3958e-230	5.57908e-231	-1.4997e-229	4.24104e-231	-7.24188e-231	2.0812e-231	1.34568e-231	-1.08354e-230	1.27373e-228
1.15254e-231	-2.01465e-231	5.63677e-232	7.53296e-234	6.1324e-231	-7.62812e-233	8.67244e-233	3.56111e-232	-3.16197e-232	2.13866e-231	-8.08907e-231	2.80393e-232	4.09107e-231	8.3616e-231	2.42055e-232	-3.13295e-231	5.36509e-231	-4.86934e-234	-1.69281e-232	6.7755e-232	-1.08439e-230	-1.4407e-230	4.4357e-232	-8.49302e-232	-4.91849e-231	3.71729e-232	-1.47463e-231	4.86658e-231	-3.611e-232	-1.8887e-231	8.36838e-230
2.23904e-232	7.28085e-232	-3.98742e-232	7.94495e-233	2.83296e-232	2.49998e-233	-8.15426e-234	-3.00442e-232	3.13668e-232	2.14475e-231	4.76135e-233	-1.50795e-231	1.01191e-232	8.84702e-232	9.46303e-233	1.0248e-231	-2.16658e-232	3.33547e-232	-8.55805e-233	4.19333e-233	1.69853e-232	-1.98944e-232	-1.84523e-232	-3.62079e-231	-2.95771e-233	3.25001e-232	9.51116e-233	2.85191e-232	6.13699e-233	3.16285e-233	1.38461e-230
3.03709e-233	-2.30046e-234	3.08117e-233	-1.42618e-234	4.10144e-235	-6.27952e-234	-7.27391e-233	1.28224e-233	3.51913e-233	3.22754e-233	1.03823e-233	1.80011e-233	3.03475e-233	1.8108e-233	9.92639e-233	-2.04535e-233	3.24683e-233	3.03237e-234	-7.54981e-234	6.88463e-234	-1.49852e-234	-2.10164e-233	1.11254e-233	2.43238e-235	2.93867e-234	1.75483e-233	6.1667e-233	-7.08237e-233	-6.13249e-233	-6.41287e-234	7.25717e-232
-5.061e-234	3.51486e-234	-7.44541e-235	-8.22784e-234	-5.78164e-234	1.23021e-234	7.44752e-235	-1.15968e-234	9.4273e-235	6.45072e-234	-6.04127e-234	-3.41205e-234	-7.12906e-235	2.0465e-234	-1.48304e-234	-1.48137e-234	9.08581e-234	1.18384e-233	2.32051e-234	-9.7153e-234	-1.09198e-235	1.35203e-234	2.16061e-234	-2.08567e-235	-1.81391e-234	-3.82215e-234	2.81503e-235	-4.23225e-234	6.94243e-235	-4.75509e-234	1.01425e-232
-1.13904e-236	-3.52155e-235	-2.34458e-235	-5.7188e-236	-7.84159e-236	5.33593e-235	1.13176e-235	-2.75695e-235	-5.80392e-236	2.04763e-235	2.23024e-235	1.48001e-235	-8.66327e-236	-6.50769e-235	-4.62872e-236	4.51297e-236	-1.28731e-237	4.1135e-235	4.07069e-236	-6.84508e-235	1.13563e-235	1.85096e-235	-8.31452e-236	-6.54291e-237	-7.10481e-235	-1.68991e-236	1.64808e-235	2.96658e-236	8.18261e-236	2.00437e-235	5.84904e-234
-2.68797e-237	7.98981e-238	-1.94019e-237	-4.25277e-236	-1.21715e-237	8.19761e-237	3.65977e-237	-8.95515e-237	3.97101e-236	1.02633e-236	4.62541e-236	2.67075e-236	5.30404e-239	2.78853e-236	-4.8086e-236	2.56571e-236	-4.68609e-236	6.55255e-236	2.58059e-237	5.59728e-237	-7.67547e-236	3.63629e-237	-8.82723e-237	2.86381e-238	-1.36239e-236	-4.06944e-237	-8.67291e-236	-1.15189e-238	3.50467e-237	2.82939e-238	6.12995e-235
1.20877e-238	1.7866e-237	-1.3564e-236	-2.48452e-237	-6.5598e-238	2.36285e-238	1.24695e-237	-5.75444e-238	2.71086e-238	-6.01247e-238	6.97625e-237	-2.44166e-238	1.63215e-237	-3.12484e-238	3.16011e-238	-2.41843e-238	-1.72779e-236	-1.39612e-238	1.21914e-237	-1.71741e-237	1.2601e-237	1.29036e-236	-5.67943e-238	-3.94014e-239	3.08471e-238	-1.65011e-237	2.05449e-237	1.31616e-237	7.99013e-238	-7.5571e-238	7.3275e-236
-4.133e-238	6.71539e-240	-5.05859e-239	-2.42121e-238	-8.1125e-239	4.54677e-239	2.25677e-239	1.06259e-239	3.8491e-239	-8.81735e-240	8.63665e-238	1.22354e-238	8.5726e-239	1.13726e-237	-1.59326e-237	9.43537e-238	-1.04869e-238	-6.16609e-238	7.58104e-239	5.4192e-239	2.59527e-239	-6.58148e-238	-3.82774e-239	-9.38119e-239	1.3858e-239	-3.07658e-238	-5.25704e-238	1.36362e-238	3.095e-239	1.22565e-239	8.36009e-237
-8.1976e-240	1.69335e-239	-8.38278e-240	-7.46051e-239	2.18645e-239	-3.26991e-239	-4.21229e-239	-4.94696e-240	1.98689e-240	5.26703e-239	3.52347e-240	5.62235e-240	1.97483e-240	2.5235e-240	2.28696e-240	4.21849e-240	-7.3869e-240	-1.61663e-240	2.93928e-239	-1.01916e-238	2.85484e-239	4.18857e-239	7.7002e-240	1.56443e-239	7.98299e-241	2.4303e-239	-2.91115e-241	6.29589e-240	-1.90427e-239	1.98751e-240	5.71368e-238
1.83103e-240	4.86782e-240	1.10668e-240	4.47871e-241	-3.79333e-240	-1.2074e-240	-5.62735e-241	-4.49105e-241	2.11852e-241	6.15175e-242	4.30218e-242	-2.74169e-242	-7.8994e-242	7.66791e-241	-7.06622e-240	-6.9659e-242	-6.88166e-242	-2.71142e-240	5.10821e-241	7.6525e-240	4.08018e-240	3.7924e-241	2.45399e-240	-6.60603e-241	3.1886e-241	3.25859e-240	-1.68625e-241	4.61114e-241	3.81751e-241	-1.94637e-242	4.57174e-239
-3.23516e-241	2.78854e-241	9.0812e-242	-3.52612e-243	-8.96985e-243	-1.34307e-241	-5.20688e-242	-8.19111e-241	-8.02602e-243	3.91281e-242	-1.04589e-241	7.15657e-242	1.48867e-241	-4.10209e-242	5.24863e-242	-6.73356e-242	-4.1358e-241	-2.32892e-241	2.35701e-241	1.12068e-240	2.1598e-242	5.27599e-242	-6.32358e-242	-6.47098e-243	2.39183e-241	4.5914e-243	2.77787e-244	-7.62404e-242	1.73856e-243	-2.30662e-241	4.9438e-240
3.51093e-244	8.01339e-245	-8.52371e-242	-1.54164e-242	-2.22011e-243	-3.90031e-243	-2.43846e-243	-1.19871e-242	-1.97389e-242	1.16489e-242	2.31701e-243	1.29055e-243	6.25465e-243	-3.38672e-242	-4.5798e-242	-3.66681e-243	-4.17918e-242	-8.01823e-243	4.32558e-243	9.28737e-243	-2.48311e-242	-1.44701e-242	-2.3872e-243	2.04018e-243	-6.02783e-243	3.04777e-243	2.19881e-242	1.79901e-242	1.32884e-243	3.8244e-243	4.07571e-241
-5.33149e-244	3.03168e-243	-2.89149e-243	6.8754e-244	3.58756e-244	1.29746e-243	3.39895e-244	1.95777e-243	-2.04399e-243	-4.27501e-243	-9.08467e-244	-2.22961e-243	-1.51815e-244	-6.86577e-244	7.76272e-245	-2.3506e-243	-9.57246e-244	-5.26009e-244	-5.13186e-244	1.21002e-245	-9.20925e-244	-1.57097e-244	-4.72104e-244	-3.21323e-244	1.03232e-243	-3.4299e-244	-1.06426e-243	-8.29629e-244	7.65857e-244	3.5856e-243	3.53221e-242
4.27656e-245	5.54419e-245	-3.16873e-245	-7.92745e-246	-3.97004e-245	-1.86486e-245	-1.22916e-244	4.72143e-245	2.34796e-245	9.20987e-245	9.97529e-245	9.19799e-246	2.71196e-245	6.92793e-245	-1.18486e-244	-1.05015e-245	3.5198e-245	-7.35492e-245	5.64938e-244	-1.85791e-244	-2.9402e-244	-2.42175e-244	-5.73305e-245	-1.40719e-244	-6.19904e-246	-7.65495e-246	2.68452e-245	-8.60512e-245	1.80233e-244	-8.13598e-245	2.79828e-243
-1.1783e-245	-5.52621e-246	4.54002e-246	-9.41981e-246	5.6722e-246	3.11639e-246	3.54775e-246	-5.02043e-247	5.48568e-245	-5.22865e-247	5.3926e-246	-1.20111e-246	-2.56107e-245	-5.95342e-246	5.90012e-247	1.56841e-245	2.69621e-245	-4.44794e-247	-2.49987e-245	-3.85813e-245	-6.5608e-246	-2.12665e-245	7.47718e-246	-1.636e-246	4.38514e-246	5.58254e-246	1.14221e-245	1.35023e-248	5.01216e-246	2.18155e-245	3.30077e-244
-6.32382e-247	-2.61995e-246	-1.33131e-246	-5.97481e-246	6.52235e-247	6.28758e-248	4.23481e-247	-8.60171e-249	-1.31415e-246	-1.24998e-246	3.44523e-246	-2.45182e-246	1.09205e-246	1.97302e-248	1.06497e-247	3.27919e-247	1.47373e-246	7.92262e-248	-2.47979e-247	1.10208e-246	9.916e-247	1.07642e-247	2.80172e-247	1.57075e-247	-5.25033e-247	-1.45605e-246	5.10022e-247	4.62731e-246	-2.71166e-247	-2.55414e-246	3.60962e-245
2.78446e-247	3.24927e-247	1.22837e-248	1.99725e-247	-2.33796e-247	-2.26431e-248	3.37869e-248	-5.59255e-248	2.82715e-248	2.35634e-248	-1.81885e-248	1.02711e-248	-8.11183e-249	7.69548e-248	-2.79265e-249	6.85179e-248	-5.85529e-248	2.50438e-248	-2.57964e-247	1.10378e-247	-8.8276e-249	1.46247e-247	-4.07358e-248	1.10769e-247	-1.82115e-247	3.31078e-248	-1.94988e-248	2.10142e-248	7.5057e-248	2.1214e-247	2.69966e-246
-9.4216e-249	-9.08096e-249	4.57713e-249	3.43016e-249	8.54752e-249	-5.79448e-248	-1.25586e-250	3.54385e-249	-2.03937e-249	-9.69698e-250	2.45614e-249	-1.26403e-249	2.70452e-249	5.50142e-249	5.50554e-249	8.96441e-249	5.2567e-250	-3.6647e-249	-4.47194e-249	-7.28928e-250	8.37267e-249	2.42857e-248	5.45527e-250	-4.12156e-250	-4.17527e-249	-1.27306e-248	2.52211e-248	4.90918e-248	4.15358e-249	3.83297e-249	2.68289e-247
1.99119e-249	3.34227e-251	-8.59355e-250	2.35795e-249	-2.00663e-249	-2.26632e-250	1.39392e-249	8.87274e-250	1.77239e-249	-1.77428e-249	4.64762e-251	-2.50552e-250	-1.70107e-249	-5.41074e-250	2.21366e-249	9.73168e-251	-8.50414e-250	-1.02569e-249	-1.41148e-249	-4.20859e-249	2.00217e-251	2.55642e-251	4.9551e-250	2.18618e-250	-5.6004e-250	5.78348e-251	-1.97905e-249	-1.72092e-249	7.18475e-250	1.60506e-250	3.16059e-248
8.79197e-251	-6.72484e-250	1.15755e-250	-1.87821e-250	-1.91025e-250	5.23652e-251	-2.03212e-251	-8.6966e-251	2.26854e-251	-5.98195e-251	-1.99003e-251	-3.24594e-251	1.37801e-251	-4.38323e-252	-1.48817e-252	-8.08078e-252	8.06692e-251	-1.30058e-250	-3.62066e-251	-2.76876e-251	1.55524e-250	-1.90037e-252	1.37422e-252	5.24303e-252	5.04771e-252	-4.72648e-251	-9.96114e-251	-1.37717e-251	4.17416e-252	-2.95634e-250	2.48142e-249
-1.38966e-252	2.97895e-251	1.06048e-253	8.01565e-253	1.07153e-251	2.4731e-251	-2.39771e-251	6.42284e-252	3.55807e-252	1.13113e-252	9.12755e-252	-3.57256e-252	4.67943e-252	1.0544e-252	-4.78302e-252	-9.61625e-253	-2.30486e-252	2.33649e-252	3.05763e-252	1.16452e-253	3.27888e-253	4.13993e-253	1.35844e-252	1.58728e-251	2.80472e-251	-3.1523e-252	-1.94047e-251	2.43029e-251	1.56683e-251	-1.83822e-251	2.61547e-250
-2.17363e-252	2.16253e-253	1.32226e-252	1.46573e-253	-3.00085e-253	5.39789e-253	4.04202e-253	-1.99209e-253	-6.21137e-253	-4.87716e-253	-1.01034e-252	4.7638e-254	-1.69675e-252	-8.58129e-254	3.00203e-254	7.32947e-254	2.60992e-253	-1.38486e-252	-9.94139e-253	-2.05132e-253	1.34263e-252	-1.78432e-252	2.07747e-252	-9.80616e-253	-3.92459e-254	3.39076e-253	7.76018e-254	-1.59224e-252	-2.29785e-254	-1.10912e-252	2.15651e-251
-2.63636e-253	-6.17011e-254	-3.72496e-254	3.51747e-258	1.73747e-253	-1.71992e-254	1.91519e-255	3.56259e-254	-1.81968e-254	2.29635e-254	-2.03745e-254	1.88512e-254	-3.10339e-253	-1.5948e-254	4.25633e-255	-3.82348e-254	2.27901e-254	-6.0978e-254	-8.0191e-256	4.08001e-254	3.25002e-254	-1.92657e-253	1.18333e-254	2.35045e-254	1.48449e-254	-7.54647e-254	1.69882e-254	3.34431e-254	2.17837e-255	-1.2124e-253	1.69027e-252
-1.1152e-254	3.5805e-254	-4.69055e-255	8.20975e-256	-4.52677e-254	-2.88489e-255	-1.11831e-254	-2.50115e-254	7.60903e-255	-2.69751e-255	-1.69617e-255	9.80768e-256	2.34524e-254	-4.34416e-255	-4.4913e-255	2.08594e-255	-2.72458e-256	-2.978e-255	-8.56409e-257	-4.11121e-255	1.0625e-255	-1.91329e-255	3.50656e-254	5.04958e-255	3.50421e-255	1.87909e-254	-2.18286e-254	5.94415e-255	4.68147e-255	-2.05087e-255	2.91511e-253
2.1497e-256	1.03065e-255	5.16171e-257	-2.39707e-255	5.40099e-256	-8.41894e-258	-2.77094e-255	2.10143e-256	3.99963e-256	-5.65475e-257	2.11244e-256	7.51369e-258	3.00514e-256	-3.11047e-256	6.28526e-257	-4.43299e-256	-4.10754e-257	-7.86392e-256	8.61874e-256	-3.9671e-257	-4.06663e-256	1.42562e-255	-1.45264e-256	-1.96199e-256	6.09261e-257	-1.03612e-256	2.5973e-256	-7.10135e-257	-2.70861e-255	-1.042e-255	1.71655e-254
4.8311e-257	2.08113e-256	1.9094e-256	1.4705e-258	-2.30503e-258	1.46463e-257	-2.55924e-257	4.65028e-257	-3.71128e-257	3.7464e-256	1.64163e-259	-7.44005e-257	8.98426e-257	6.96441e-258	-4.49014e-257	-2.89896e-258	-1.63172e-257	1.64671e-257	-1.15751e-256	-1.4593e-256	2.64024e-256	-5.46014e-257	-3.22781e-256	-1.5998e-256	-1.0934e-257	-2.03608e-257	9.0833e-258	-3.00372e-256	-1.94445e-257	2.39982e-257	2.64885e-255
3.33641e-259	-1.55834e-258	-1.36809e-258	-8.44102e-258	1.73479e-259	-2.66805e-259	8.06654e-258	1.18588e-258	-2.8489e-258	-5.52052e-259	-8.09451e-259	1.32281e-258	-1.41729e-257	-1.23526e-257	-2.6564e-258	-2.24341e-259	-4.55297e-259	1.09368e-257	4.6915e-258	-2.18535e-258	-2.3674e-258	-3.3354e-258	-4.75361e-258	-7.63689e-259	2.57684e-258	4.85869e-258	2.04308e-258	2.40435e-258	-3.87279e-257	-1.76356e-257	1.54069e-256
4.54489e-261	-8.61289e-259	-1.24471e-259	-7.6601e-260	-1.55299e-258	2.40471e-260	-8.34139e-259	-1.27934e-259	-1.88457e-259	-5.24222e-259	-1.41861e-259	7.47238e-260	1.05366e-258	6.96151e-259	-1.1843e-258	7.26117e-259	-3.21831e-259	-1.55667e-259	7.8282e-260	1.71648e-259	-1.04067e-258	-3.08894e-259	-1.1494e-258	1.05421e-258	9.05463e-259	-1.81996e-259	5.67973e-259	1.78175e-260	-3.9691e-258	-2.3094e-258	2.04278e-257
1.60096e-261	2.52808e-260	-3.60302e-260	5.3972e-260	1.46344e-260	-7.16156e-260	-6.26997e-260	4.34195e-260	5.37529e-260	-1.47077e-259	4.03315e-260	-4.95989e-260	-2.74594e-259	4.15202e-261	-4.78838e-260	7.88289e-260	-2.23763e-260	6.41974e-261	-1.01643e-260	-1.32308e-260	-2.47538e-260	9.30275e-260	5.98316e-260	9.40934e-261	-6.19892e-260	4.15263e-260	-1.82957e-260	5.70689e-260	-2.14866e-260	3.08998e-260	1.47595e-258
1.96149e-261	7.81446e-262	-4.74699e-261	1.10955e-260	8.25033e-261	-1.4463e-261	-1.37412e-260	-5.4393e-261	-1.07075e-260	1.63448e-262	8.96616e-262	1.01e-261	-7.28293e-262	-3.09498e-264	-5.49745e-262	2.43747e-261	-3.69972e-261	-1.42295e-260	5.59548e-261	8.92461e-262	-1.06421e-260	1.06482e-260	-4.22981e-261	8.33105e-262	-1.57745e-262	-3.17738e-261	-7.22343e-263	1.95755e-262	-3.52979e-260	-5.22507e-262	1.54153e-259
-3.40351e-262	-4.80483e-262	-5.13784e-262	-5.05408e-261	1.2324e-262	-5.59195e-263	-4.42907e-262	1.07259e-262	7.79948e-263	2.86917e-262	-2.44346e-262	7.37858e-263	2.05953e-262	-2.57581e-262	-2.49071e-263	4.35319e-263	-5.95067e-262	-4.72429e-263	6.73909e-264	-1.11081e-262	-1.43379e-262	5.80297e-262	-2.57164e-261	6.62462e-262	-1.2801e-262	-2.98065e-261	5.36734e-262	1.43624e-261	1.40413e-262	8.38857e-263	1.83569e-260
-3.16681e-263	2.73736e-263	-1.73243e-263	-3.87174e-263	-6.63783e-263	-3.79183e-263	2.95472e-263	2.64797e-262	-4.26435e-263	9.31961e-263	-1.62207e-264	-1.40412e-262	9.93568e-263	-7.93098e-264	-9.79939e-264	-9.90866e-264	1.84817e-263	1.15075e-264	-1.44317e-263	-6.5619e-263	3.41951e-264	2.85988e-263	-1.16618e-264	-1.72007e-264	-4.55339e-264	2.19379e-263	6.30606e-264	-3.80482e-264	5.53743e-264	-4.57216e-263	1.14104e-261
2.49077e-264	-9.35602e-265	-1.40181e-264	-9.44441e-265	-6.06081e-264	2.49305e-264	3.84295e-264	1.43771e-263	1.21779e-264	2.96408e-263	-3.94404e-264	2.67497e-265	6.67798e-265	7.70175e-264	1.92707e-264	-4.47728e-264	1.86922e-264	-8.78194e-265	7.70912e-265	8.43733e-265	-2.1652e-264	1.51171e-263	-1.46871e-265	1.32303e-264	7.57591e-265	-9.40824e-264	7.74232e-266	-4.82576e-264	5.23415e-266	3.09881e-265	1.20936e-262
4.21193e-264	7.51472e-265	2.19854e-265	6.11109e-266	-3.8036e-265	6.71082e-266	1.02593e-265	-8.6634e-266	-1.62762e-265	8.90943e-266	1.7286e-265	-8.9275e-265	2.02369e-266	-8.44133e-265	-1.20213e-265	1.08584e-264	2.25208e-266	-2.60015e-266	1.70013e-265	3.65134e-265	-3.31311e-265	5.02752e-265	7.53868e-266	9.22706e-266	-1.16132e-264	-1.78824e-266	8.05024e-266	-3.19405e-266	-2.32072e-265	2.5861e-265	1.26367e-263
3.55352e-266	-1.3693e-265	7.62668e-266	-1.15787e-265	-2.39244e-266	6.6702e-266	-3.02453e-266	-6.68106e-267	4.76703e-267	-6.57474e-267	2.0486e-266	-1.82207e-266	-1.09838e-266	-1.41953e-266	-1.04885e-266	-3.89347e-266	1.31153e-266	3.50509e-267	1.0203e-265	-6.76922e-266	5.22413e-266	-2.70229e-265	2.39419e-266	-1.65754e-266	1.67541e-267	-5.3515e-266	-2.39681e-266	-5.66895e-268	-2.98875e-266	-1.06653e-265	1.38232e-264
2.27096e-268	4.34544e-267	3.17838e-267	-7.36223e-267	1.35732e-267	3.84999e-267	1.69993e-267	4.06478e-267	-1.20997e-267	2.76684e-267	-4.96715e-267	3.49732e-267	-4.43242e-267	8.68888e-268	-2.09113e-267	-7.16951e-269	1.32207e-267	2.3537e-268	-1.58276e-267	1.73567e-267	-1.92092e-266	2.97507e-267	3.50225e-267	4.05709e-267	3.80656e-267	-1.20721e-267	4.59239e-267	4.20867e-268	-5.7117e-267	-3.08629e-268	9.66575e-266
5.89658e-269	2.43644e-267	-5.43941e-268	1.2302e-267	7.2515e-268	2.67306e-269	5.25318e-269	-1.7596e-269	-5.33411e-268	-2.32156e-268	7.56637e-270	1.71062e-268	-2.01104e-270	7.76414e-268	-1.66905e-269	-2.57459e-269	6.645e-268	1.6652e-268	-1.07088e-267	-5.41163e-268	-6.91377e-269	-1.34357e-267	5.72104e-268	1.89255e-269	-1.29254e-268	7.29396e-270	4.13664e-269	1.83319e-268	1.05339e-268	-4.55284e-268	1.22253e-266
4.65133e-270	-7.42148e-271	-1.42537e-269	4.62821e-270	-4.84341e-269	6.39147e-270	-8.309e-270	1.52277e-269	-1.35475e-269	3.41192e-269	-2.70284e-269	3.25089e-270	3.42306e-269	-1.47408e-269	-1.30121e-269	-6.39812e-269	4.55485e-269	8.47135e-269	1.36087e-269	2.38364e-270	-3.19857e-269	4.89101e-269	5.12447e-269	1.22623e-268	7.34959e-270	-1.26031e-269	-1.21667e-269	2.23259e-269	6.71593e-269	1.76792e-269	8.46849e-268
8.51692e-271	1.19934e-272	-4.98817e-271	1.59182e-270	-3.58742e-270	-2.70594e-271	-8.28872e-271	-3.91855e-270	-3.81625e-270	-1.86181e-270	3.30239e-270	-1.51215e-270	-1.57984e-270	1.5798e-271	5.96579e-270	-9.48462e-270	1.05601e-269	3.80357e-271	5.70959e-271	9.91517e-270	-1.1754e-270	1.14584e-270	2.37434e-270	6.72073e-270	-4.50982e-271	-6.27692e-270	4.99861e-271	-3.56538e-270	1.19315e-271	-1.57779e-270	8.45737e-269
-1.11274e-270	2.94231e-271	-1.91299e-271	4.09016e-271	-7.8334e-272	-6.92823e-271	3.62672e-271	-1.1149e-272	2.19034e-273	6.23252e-271	-4.05416e-271	-2.38232e-272	-1.35583e-270	9.27601e-272	-4.14682e-272	1.1448e-272	3.20879e-271	-4.43624e-272	-2.58683e-271	6.36168e-272	-1.69958e-272	1.05648e-271	-5.49862e-271	-3.70994e-271	-8.31147e-272	-1.22829e-271	2.22742e-271	6.44344e-271	2.46128e-272	-6.27936e-272	8.59994e-270
-2.43778e-272	1.79636e-272	2.84391e-272	-5.93595e-272	-1.51809e-272	3.53269e-272	3.39187e-274	-2.25142e-272	-1.12429e-272	1.3298e-271	-2.31482e-273	2.07722e-272	3.75784e-272	3.17132e-272	-2.9287e-273	5.8444e-272	1.46014e-272	2.52111e-273	-3.81906e-272	-3.87023e-273	1.19575e-271	5.70208e-272	6.37955e-273	-5.5475e-272	-4.11833e-272	4.46458e-273	-9.33719e-273	3.58214e-272	-6.81612e-273	-6.99779e-273	9.03729e-271
-3.78614e-274	1.06567e-272	-3.9615e-274	-1.69362e-273	2.8496e-273	-1.88045e-273	-3.19244e-273	-2.57639e-273	4.12617e-275	1.46936e-273	4.22007e-273	1.37796e-274	3.57538e-276	9.21595e-274	-5.09337e-273	-5.22452e-273	-2.32557e-274	-1.27066e-274	-1.32077e-273	-3.63535e-273	3.70157e-274	5.18972e-274	1.95084e-273	-4.27503e-274	-3.65562e-273	3.09656e-273	5.05541e-274	2.69455e-273	1.02772e-274	-7.12945e-274	6.00867e-272
5.98452e-274	-6.80036e-275	-1.08296e-274	-1.44941e-274	-4.49321e-274	1.84591e-274	-1.3462e-275	-2.03574e-274	7.62375e-276	4.92311e-275	-2.05534e-275	-2.29671e-274	-3.84786e-275	9.04442e-275	3.39852e-275	-1.27346e-275	4.79119e-275	-3.25195e-276	1.13821e-274	3.8062e-275	6.58817e-274	2.19822e-275	-2.63883e-274	-6.75241e-275	-1.68356e-273	-9.23487e-275	-1.15309e-274	-4.68808e-274	-9.51857e-275	3.32768e-275	5.95711e-273
1.25471e-277	2.17702e-277	1.95427e-275	-5.53839e-277	-6.53657e-277	-5.75767e-275	-2.41944e-275	-1.39496e-275	-8.21761e-276	4.8425e-277	-3.35548e-276	1.57484e-275	1.87267e-276	1.43615e-275	5.37272e-276	1.09125e-275	-4.65736e-276	1.21199e-275	-9.63572e-277	-2.49939e-275	-1.32785e-275	-1.52803e-276	1.90638e-275	3.01327e-275	-3.32441e-275	-4.84279e-276	1.80234e-275	4.39995e-275	-6.8272e-275	-1.30674e-277	4.52389e-274
4.50899e-276	3.14933e-276	-9.9468e-277	-1.3542e-276	1.74665e-276	6.1427e-277	-1.47057e-276	-4.67278e-277	2.57884e-278	-4.87709e-277	-1.13223e-276	-1.78085e-276	4.2836e-277	1.82555e-276	3.05307e-276	-2.84137e-277	8.03298e-277	-1.51092e-276	-3.82561e-277	1.57303e-276	-3.33947e-276	1.7908e-276	-6.2832e-276	3.92563e-277	-2.22555e-276	-1.28166e-278	-1.47117e-276	-4.8563e-276	6.92399e-276	-1.4199e-276	5.63092e-275
2.19815e-278	1.15494e-277	-1.82583e-277	-5.46427e-277	1.93865e-277	-1.93189e-277	-1.19841e-277	4.56906e-278	-9.38796e-278	-5.38813e-278	-8.73352e-278	-1.13029e-277	-2.86259e-277	2.32566e-278	-2.35818e-277	3.06621e-277	-1.316e-278	-2.61208e-277	-2.24036e-277	5.75788e-277	1.35262e-277	5.15494e-278	-2.59208e-277	-2.28985e-277	2.79039e-277	1.36491e-277	1.64359e-277	-5.21733e-277	-7.95547e-279	2.70876e-278	5.50501e-276
3.79736e-278	-1.79317e-279	-7.14651e-279	3.07743e-278	1.13682e-279	5.7308e-278	2.5339e-279	9.95249e-279	-2.168e-278	-1.30898e-277	1.73407e-278	2.77158e-278	4.92093e-279	2.23116e-278	-4.27997e-278	6.65004e-279	1.16548e-278	1.80714e-278	-3.257e-278	3.44907e-278	2.48651e-280	-1.24537e-278	1.66982e-278	1.72286e-278	2.07721e-279	1.13645e-278	-2.27589e-279	4.90002e-279	2.05759e-279	8.33619e-280	5.8986e-277
3.1484e-280	-1.46387e-279	-3.7796e-279	5.43787e-279	1.65803e-281	-1.6912e-280	-6.07566e-280	3.86177e-280	6.93373e-281	4.92597e-280	8.69212e-280	-6.03639e-279	9.74115e-280	3.34841e-280	-9.80241e-280	1.9567e-280	-3.9968e-279	1.03468e-279	2.00989e-280	8.5613e-280	-4.76449e-280	9.25427e-280	1.89738e-280	1.95417e-279	9.93031e-280	1.45322e-279	-3.03793e-280	2.28745e-279	6.31246e-280	4.22586e-281	3.74734e-278
-2.50692e-280	-4.80493e-280	1.78777e-280	6.98934e-281	-1.29734e-281	9.54357e-281	1.67217e-281	7.77675e-282	3.91102e-280	9.30684e-281	7.0029e-282	7.57951e-283	-1.37705e-281	1.15326e-279	8.79819e-281	2.48716e-281	9.31103e-280	-2.46268e-280	2.06703e-280	-7.05748e-281	6.1507e-281	6.43919e-281	-6.41126e-282	-3.37082e-281	8.19158e-281	-2.39241e-280	1.09493e-281	1.30411e-280	1.27165e-281	1.47737e-281	4.99525e-279
-1.17647e-281	1.98349e-281	2.74686e-282	-1.11518e-281	-8.53842e-282	-9.15043e-283	-2.48656e-281	2.49098e-281	1.10357e-281	3.06473e-283	-4.81711e-282	1.4294e-281	9.60294e-283	3.14693e-282	-3.20367e-282	-5.47108e-282	-2.92308e-281	7.64095e-283	-6.52058e-282	-1.84423e-282	-1.26142e-282	-1.80559e-282	3.89339e-282	2.34128e-281	-1.92479e-281	5.65314e-281	1.27106e-282	-1.96432e-280	-1.58957e-282	9.66003e-282	5.01427e-280
1.85702e-282	7.00524e-283	-3.28132e-283	4.99659e-283	4.62229e-283	-5.86189e-283	-2.24906e-282	7.90456e-283	-4.08049e-282	-2.92715e-284	-2.00694e-283	-4.96881e-283	3.82891e-282	4.31972e-283	-3.13598e-283	2.65866e-285	1.42602e-283	-1.17185e-282	2.61511e-282	1.14178e-282	3.62525e-283	1.24403e-283	-4.20062e-282	5.79705e-283	-9.45153e-283	-2.50564e-283	1.1815e-284	3.56755e-282	6.74699e-283	5.72613e-284	3.27034e-281
9.95852e-286	-2.81084e-284	1.59291e-284	-1.34379e-283	1.0546e-283	1.84852e-283	4.12309e-284	3.74704e-283	2.92108e-283	4.20753e-283	-6.4774e-284	-3.03176e-283	3.4147e-284	-9.03172e-285	-4.29143e-284	-2.03559e-284	-1.6108e-283	1.02434e-284	6.16137e-285	1.03651e-283	-5.19814e-284	-1.69036e-284	9.33779e-285	-5.26673e-284	-5.51986e-284	2.84292e-284	2.67091e-284	2.55877e-284	-1.78278e-284	-3.06969e-283	2.94567e-282
6.84907e-285	-7.35274e-284	-1.63148e-285	1.51164e-285	-4.87293e-285	1.1778e-284	-3.41513e-286	-2.74213e-285	-8.34389e-286	3.68506e-285	-1.27823e-284	1.19144e-284	1.43915e-287	-3.06271e-286	-1.20442e-285	-2.81385e-286	1.65668e-284	-1.09582e-284	6.18636e-286	-4.54806e-286	-3.80249e-285	2.46081e-287	-5.6934e-285	4.32883e-284	-2.04406e-285	-1.20806e-285	-1.06683e-285	-1.87821e-285	2.00276e-284	-2.1283e-284	2.63192e-283
-1.37615e-286	-1.45044e-285	-1.03642e-285	2.09957e-286	4.13434e-285	-1.92475e-285	-3.73094e-285	-2.05481e-287	-1.07426e-285	3.85386e-286	6.55263e-286	1.35056e-287	-1.30783e-286	-3.87278e-285	3.34005e-286	-3.33898e-286	-1.98034e-287	2.50398e-285	1.60992e-285	-5.60326e-286	-1.95856e-287	-8.72525e-286	-4.83211e-286	-1.17247e-285	1.63407e-286	-1.7795e-287	-1.05503e-285	-1.53838e-285	-1.83788e-285	-3.12024e-286	3.16112e-284
9.12331e-288	3.26874e-287	-9.63899e-287	1.84951e-287	8.79086e-287	-2.76732e-286	1.93452e-287	5.55112e-288	-1.48465e-287	4.69908e-287	5.29915e-287	2.08968e-286	-2.84813e-287	-4.86336e-287	8.0595e-287	-6.91237e-287	1.2782e-286	-4.45432e-287	-2.94509e-287	-9.97961e-287	4.02119e-287	-8.16159e-287	-1.33246e-287	4.56627e-288	2.54554e-286	9.43168e-288	1.96791e-287	7.55367e-287	-7.28145e-287	1.07786e-287	1.98099e-285
-1.65791e-288	2.03517e-288	7.90541e-289	-2.39577e-289	-1.5156e-287	1.93417e-287	1.78349e-288	4.20274e-289	-2.02725e-288	2.25226e-287	4.3969e-288	-1.09501e-288	2.99221e-289	-4.59942e-288	1.00498e-287	-1.77293e-287	-1.28348e-288	-1.04e-288	1.76148e-288	9.64066e-288	4.64065e-288	6.02176e-289	-3.17347e-288	7.85187e-289	3.72701e-288	-3.60916e-289	-4.32725e-288	1.23003e-288	2.52902e-288	-4.10546e-288	1.43351e-286
-2.07045e-289	2.04782e-290	-1.13833e-288	-8.0909e-289	-2.4175e-288	1.81778e-288	6.71459e-290	1.37712e-290	-3.24382e-291	-1.78721e-288	-7.02812e-289	1.02007e-289	2.05743e-288	4.05126e-288	7.91134e-290	9.26254e-289	5.93989e-289	-6.84411e-290	2.2269e-288	1.9967e-289	-1.10871e-288	-7.41422e-290	3.97294e-290	-1.15938e-288	1.43992e-289	7.24943e-290	1.94702e-289	8.77644e-291	-4.05552e-290	8.77647e-289	2.30096e-287
-1.83007e-290	1.1826e-290	-1.56584e-291	-6.82564e-291	-4.67288e-290	-2.60546e-290	-3.73377e-289	-1.21094e-289	-4.90718e-291	2.14784e-290	-3.1906e-290	5.13148e-290	6.17536e-290	-2.16151e-292	7.81228e-290	4.94572e-289	1.67816e-289	6.77412e-290	7.79664e-290	5.45675e-290	-5.3749e-290	-3.08188e-290	-5.34411e-291	1.96324e-290	1.01551e-290	-1.19613e-289	-1.89238e-289	3.90076e-291	6.89e-290	5.7961e-289	2.7991e-288
-1.10428e-290	1.11419e-290	2.81938e-291	-6.35072e-292	3.0042e-290	1.45697e-291	9.15714e-291	1.65118e-291	1.2415e-290	1.85032e-292	8.70793e-292	-4.64607e-291	1.34087e-290	5.58653e-293	1.55854e-291	-7.56569e-292	5.17687e-291	1.17882e-290	-2.49443e-291	-1.62374e-291	-9.92333e-292	-3.31368e-291	1.9704e-290	2.78982e-290	1.26233e-291	-1.35853e-292	1.65691e-291	3.16657e-292	3.94645e-290	-1.22846e-291	2.18899e-289
-4.68839e-291	2.27063e-292	7.50865e-292	2.0395e-292	5.24138e-292	9.51686e-293	-3.40836e-291	-1.6321e-292	2.47343e-292	-3.2955e-292	-1.62577e-291	2.24457e-291	1.33826e-292	-1.11744e-291	9.24785e-293	9.78042e-293	6.44324e-292	-8.20702e-293	-1.16695e-292	3.52583e-292	3.33665e-292	-2.17835e-291	-3.89406e-292	3.29413e-293	-1.33895e-292	-4.04781e-292	5.05577e-292	-4.71634e-292	2.21908e-292	2.79517e-293	2.18457e-290
-3.88517e-293	1.81028e-292	4.14839e-293	-3.22224e-294	-7.2301e-293	2.08491e-293	1.13083e-292	7.26035e-295	-5.58638e-293	1.18292e-292	-2.28964e-293	-6.72337e-293	5.58598e-294	2.46108e-293	5.16631e-292	1.41948e-293	-4.18423e-293	-5.80094e-294	4.01524e-294	5.94451e-294	-4.12376e-293	7.52132e-293	-1.61614e-293	2.85985e-292	-1.02967e-293	-2.39892e-292	1.3191e-292	-1.54236e-293	-1.39064e-295	-4.90448e-294	2.17562e-291
4.66457e-294	-1.46454e-294	4.72237e-295	-1.08823e-294	-2.14388e-294	2.53951e-293	-7.87194e-294	6.69201e-294	-2.0107e-295	-5.46662e-294	-4.75297e-294	9.54639e-295	1.50141e-293	-6.12752e-295	5.15912e-294	-1.63721e-293	2.03719e-295	1.34531e-294	2.78064e-293	1.69124e-293	-1.11355e-294	-6.80995e-294	-2.486e-294	-4.61392e-295	5.66608e-294	-3.41947e-293	1.81284e-293	1.40339e-293	1.38422e-293	1.84166e-294	2.43172e-292
-7.43187e-295	-7.5405e-295	-1.49037e-294	-2.07048e-295	-1.69756e-295	-3.17334e-294	-2.87919e-297	2.85435e-295	4.79896e-295	4.42268e-294	-1.21533e-295	1.76954e-296	-4.70817e-295	-4.46136e-295	3.61357e-295	-8.67081e-297	-8.84666e-296	-8.14999e-296	-2.05392e-295	-3.70414e-295	-2.97569e-295	-5.34265e-296	1.84829e-294	-7.26116e-295	4.3419e-295	6.64489e-295	-9.43622e-295	-2.63946e-297	2.51339e-295	9.2492e-296	1.92148e-293
-4.8314e-296	-8.55665e-297	-5.57076e-296	1.40553e-295	6.48567e-296	2.84962e-297	7.55078e-297	2.10924e-296	1.13021e-296	5.3522e-296	-3.3431e-296	-2.07448e-296	2.46362e-296	-2.53541e-296	6.28936e-297	2.93421e-296	-2.21837e-296	-2.59866e-295	-1.46247e-296	-7.03495e-296	4.19092e-296	1.38241e-296	-4.18099e-296	-9.4181e-297	-1.42212e-296	7.08263e-297	3.15508e-296	-1.67844e-297	-4.87424e-297	-4.19549e-296	1.12945e-294
3.07124e-297	-3.53823e-297	-3.01739e-296	9.81058e-297	7.90506e-298	-4.49323e-297	-4.78952e-297	9.12458e-299	-4.00535e-297	-1.71212e-297	-4.05564e-297	4.31225e-297	-6.0396e-297	-1.73495e-298	8.05398e-297	2.88086e-299	-7.77915e-299	-3.78859e-298	-6.10315e-298	4.71757e-297	1.33649e-297	-2.04506e-297	-1.2355e-297	-8.66863e-297	-2.02716e-297	-4.66499e-298	5.42778e-297	-1.84123e-296	-9.87124e-298	2.51561e-297	1.34046e-295
1.79448e-298	3.98896e-297	-1.09705e-298	-4.5241e-299	3.25433e-298	6.06119e-300	-7.68626e-298	4.0635e-298	-7.83174e-299	-6.86161e-299	-2.102e-298	-8.59438e-301	-1.57324e-298	8.06529e-299	-7.43954e-299	6.75937e-299	-2.32198e-297	-2.36339e-298	2.42746e-298	4.3733e-299	1.53038e-297	2.02149e-298	5.43158e-298	-1.0086e-298	-1.42156e-299	8.04675e-298	-4.62853e-298	1.20933e-297	-4.07419e-298	-1.67686e-298	1.48553e-296
1.05981e-299	1.76511e-300	-6.32138e-299	6.98228e-299	-4.20724e-301	-5.89296e-299	1.63896e-298	-7.8008e-299	-9.14435e-300	1.77462e-298	-6.71839e-299	2.24622e-299	2.36932e-299	7.07696e-299	2.31326e-301	-4.6627e-299	1.73084e-298	-2.55447e-299	2.21996e-300	3.02942e-299	9.89971e-300	3.1935e-300	-6.91314e-300	2.98235e-301	2.99932e-300	1.83891e-298	-3.11637e-300	4.79005e-298	2.38075e-300	-1.09387e-300	1.78816e-297
3.17646e-300	1.86301e-300	-4.06195e-302	1.39799e-301	-3.08133e-301	6.54322e-300	-1.68499e-299	3.88682e-300	4.58307e-300	1.49014e-300	1.7479e-300	-1.86858e-300	3.2805e-299	-1.93812e-301	1.02499e-299	4.16508e-300	-1.54526e-300	-6.30111e-301	-1.17945e-299	-4.39427e-300	-1.98337e-300	8.50479e-300	-1.33206e-299	-3.89418e-301	-1.30881e-299	-1.3116e-299	1.9506e-299	-1.63128e-299	4.9853e-301	1.23745e-300	1.96233e-298
2.41014e-303	-8.40563e-301	-1.29624e-301	-4.9596e-301	-1.41359e-301	-1.45945e-301	-3.17424e-301	-4.26527e-301	-2.43432e-301	1.35068e-301	6.81245e-301	-3.88731e-301	-3.96575e-302	3.65543e-301	9.17902e-303	-8.12559e-302	-2.11301e-300	3.21932e-302	4.64972e-301	4.73801e-302	-1.50726e-301	5.35031e-301	1.61402e-301	-2.04674e-301	2.27574e-301	9.46389e-301	-6.92609e-301	-6.9566e-302	-4.81391e-301	-2.69133e-301	1.084e-299
-1.41384e-302	1.29306e-302	3.07058e-303	1.98955e-302	1.42643e-302	2.29908e-303	1.80987e-302	-1.3451e-302	1.106e-301	9.33694e-303	3.98846e-303	-3.26658e-303	-2.50826e-302	-2.10909e-302	-2.59327e-302	1.0232e-303	-1.386e-302	6.50047e-303	1.99463e-303	3.70263e-303	1.94152e-303	-1.32686e-302	-4.34835e-302	-5.37125e-303	-2.68245e-303	-3.18773e-302	1.59713e-302	4.40991e-303	8.64427e-303	-1.53165e-302	4.67494e-301
-1.00332e-304	6.9814e-304	4.15906e-303	-9.32676e-304	1.16224e-303	2.0467e-304	1.88175e-302	-4.90305e-303	6.84401e-303	-5.5982e-305	-6.80159e-304	-8.31521e-304	5.27462e-303	4.85328e-303	-2.45986e-304	-1.3252e-304	1.11579e-303	-9.69435e-304	-1.08385e-302	1.64166e-303	-2.53218e-303	2.31018e-304	7.55091e-304	-1.46402e-303	1.79779e-303	-8.01976e-304	-1.1706e-303	1.20929e-304	-8.00344e-304	-9.72608e-305	7.42323e-302
2.921e-304	1.02338e-304	-1.11887e-304	-2.04969e-305	8.08324e-305	3.07764e-305	2.42132e-303	1.35397e-304	9.39426e-305	1.43333e-303	1.12963e-303	8.56839e-305	1.39386e-304	-2.51048e-305	-1.19508e-305	-3.65118e-305	-1.11396e-304	-9.82083e-304	4.48254e-304	9.56275e-305	-6.21817e-304	-2.42463e-304	3.68692e-305	-9.20501e-305	7.73376e-307	-1.28389e-304	1.35458e-304	4.49159e-304	-3.15972e-305	9.98702e-305	9.62649e-303
1.70702e-305	-4.39012e-306	-8.38089e-306	1.61731e-306	2.82585e-305	-1.15178e-306	-3.74923e-305	8.98254e-306	-5.17829e-305	2.88201e-305	-2.30553e-305	5.36015e-306	4.72155e-305	-1.36757e-306	-1.06811e-305	2.18682e-305	1.61932e-305	4.87434e-306	-1.38479e-305	-2.99904e-306	-5.35194e-305	7.4432e-305	2.59912e-305	-6.07548e-306	-4.98746e-305	-1.79919e-305	1.0736e-304	-1.91743e-305	-4.11444e-306	-8.03792e-305	7.74321e-304
1.53401e-306	-2.90022e-306	-1.92704e-306	4.53736e-306	-1.0961e-306	7.59712e-308	-3.10226e-307	-2.91449e-306	2.24412e-306	6.04243e-306	-7.60849e-306	3.26495e-306	-9.3092e-307	-7.73039e-307	-1.85222e-305	-7.66567e-307	1.96996e-306	-7.63137e-307	4.60997e-308	-5.77999e-307	2.53079e-306	2.66106e-306	1.38986e-307	2.84485e-307	-1.21424e-305	-1.29485e-306	-1.14317e-306	1.31565e-307	7.20438e-306	-6.42688e-307	8.69797e-305
2.11276e-307	-3.95377e-307	-6.90449e-307	0	1.81471e-307	2.06718e-306	-2.01987e-307	1.42789e-307	6.02783e-308	1.26032e-307	-3.05791e-307	-9.8721e-308	5.45546e-308	3.98008e-308	3.53005e-307	6.53569e-307	0	-4.33584e-307	-6.61486e-307	-1.90663e-307	4.07981e-307	-4.19656e-308	1.91775e-307	3.35706e-307	5.9024e-308	0	0	3.02563e-308	4.05052e-307	-7.61272e-307	9.15126e-306
-3.64859e-308	0	0	0	0	0	0	0	4.77337e-308	-4.48514e-308	0	0	0	4.92446e-308	-6.82212e-308	0	0	0	0	-2.66117e-308	0	-3.8569e-308	4.1111e-308	-3.49102e-308	0	5.18648e-308	0	0	0	-4.20215e-308	6.05421e-307
0	0	0	0	0	0	0	0	0	0	0	0	0	0	0	0	0	0	0	0	0	0	0	0	0	0	0	0	0	0	7.98335e-308
0	0	0	0	0	0	0	0	0	0	0	0	0	0	0	0	0	0	0	0	0	0	0	0	0	0	0	0	0	0	0
0	0	0	0	0	0	0	0	0	0	0	0	0	0	0	0	0	0	0	0	0	0	0	0	0	0	0	0	0	0	0
0	0	0	0	0	0	0	0	0	0	0	0	0	0	0	0	0	0	0	0	0	0	0	0	0	0	0	0	0	0	0
0	0	0	0	0	0	0	0	0	0	0	0	0	0	0	0	0	0	0	0	0	0	0	0	0	0	0	0	0	0	0
0	0	0	0	0	0	0	0	0	0	0	0	0	0	0	0	0	0	0	0	0	0	0	0	0	0	0	0	0	0	0
0	0	0	0	0	0	0	0	0	0	0	0	0	0	0	0	0	0	0	0	0	0	0	0	0	0	0	0	0	0	0
0	0	0	0	0	0	0	0	0	0	0	0	0	0	0	0	0	0	0	0	0	0	0	0	0	0	0	0	0	0	0
0	0	0	0	0	0	0	0	0	0	0	0	0	0	0	0	0	0	0	0	0	0	0	0	0	0	0	0	0	0	0
0	0	0	0	0	0	0	0	0	0	0	0	0	0	0	0	0	0	0	0	0	0	0	0	0	0	0	0	0	0	0
0	0	0	0	0	0	0	0	0	0	0	0	0	0	0	0	0	0	0	0	0	0	0	0	0	0	0	0	0	0	0
0	0	0	0	0	0	0	0	0	0	0	0	0	0	0	0	0	0	0	0	0	0	0	0	0	0	0	0	0	0	0
0	0	0	0	0	0	0	0	0	0	0	0	0	0	0	0	0	0	0	0	0	0	0	0	0	0	0	0	0	0	0
0	0	0	0	0	0	0	0	0	0	0	0	0	0	0	0	0	0	0	0	0	0	0	0	0	0	0	0	0	0	0
0	0	0	0	0	0	0	0	0	0	0	0	0	0	0	0	0	0	0	0	0	0	0	0	0	0	0	0	0	0	0
0	0	0	0	0	0	0	0	0	0	0	0	0	0	0	0	0	0	0	0	0	0	0	0	0	0	0	0	0	0	0
0	0	0	0	0	0	0	0	0	0	0	0	0	0	0	0	0	0	0	0	0	0	0	0	0	0	0	0	0	0	0
0	0	0	0	0	0	0	0	0	0	0	0	0	0	0	0	0	0	0	0	0	0	0	0	0	0	0	0	0	0	0
0	0	0	0	0	0	0	0	0	0	0	0	0	0	0	0	0	0	0	0	0	0	0	0	0	0	0	0	0	0	0
0	0	0	0	0	0	0	0	0	0	0	0	0	0	0	0	0	0	0	0	0	0	0	0	0	0	0	0	0	0	0
0	0	0	0	0	0	0	0	0	0	0	0	0	0	0	0	0	0	0	0	0	0	0	0	0	0	0	0	0	0	0
0	0	0	0	0	0	0	0	0	0	0	0	0	0	0	0	0	0	0	0	0	0	0	0	0	0	0	0	0	0	0
0	0	0	0	0	0	0	0	0	0	0	0	0	0	0	0	0	0	0	0	0	0	0	0	0	0	0	0	0	0	0
0	0	0	0	0	0	0	0	0	0	0	0	0	0	0	0	0	0	0	0	0	0	0	0	0	0	0	0	0	0	0
0	0	0	0	0	0	0	0	0	0	0	0	0	0	0	0	0	0	0	0	0	0	0	0	0	0	0	0	0	0	0
0	0	0	0	0	0	0	0	0	0	0	0	0	0	0	0	0	0	0	0	0	0	0	0	0	0	0	0	0	0	0
0	0	0	0	0	0	0	0	0	0	0	0	0	0	0	0	0	0	0	0	0	0	0	0	0	0	0	0	0	0	0
0	0	0	0	0	0	0	0	0	0	0	0	0	0	0	0	0	0	0	0	0	0	0	0	0	0	0	0	0	0	0
0	0	0	0	0	0	0	0	0	0	0	0	0	0	0	0	0	0	0	0	0	0	0	0	0	0	0	0	0	0	0
0	0	0	0	0	0	0	0	0	0	0	0	0	0	0	0	0	0	0	0	0	0	0	0	0	0	0	0	0	0	0
0	0	0	0	0	0	0	0	0	0	0	0	0	0	0	0	0	0	0	0	0	0	0	0	0	0	0	0	0	0	0
0	0	0	0	0	0	0	0	0	0	0	0	0	0	0	0	0	0	0	0	0	0	0	0	0	0	0	0	0	0	0
0	0	0	0	0	0	0	0	0	0	0	0	0	0	0	0	0	0	0	0	0	0	0	0	0	0	0	0	0	0	0
0	0	0	0	0	0	0	0	0	0	0	0	0	0	0	0	0	0	0	0	0	0	0	0	0	0	0	0	0	0	0
0	0	0	0	0	0	0	0	0	0	0	0	0	0	0	0	0	0	0	0	0	0	0	0	0	0	0	0	0	0	0
0	0	0	0	0	0	0	0	0	0	0	0	0	0	0	0	0	0	0	0	0	0	0	0	0	0	0	0	0	0	0
0	0	0	0	0	0	0	0	0	0	0	0	0	0	0	0	0	0	0	0	0	0	0	0	0	0	0	0	0	0	0
0	0	0	0	0	0	0	0	0	0	0	0	0	0	0	0	0	0	0	0	0	0	0	0	0	0	0	0	0	0	0
0	0	0	0	0	0	0	0	0	0	0	0	0	0	0	0	0	0	0	0	0	0	0	0	0	0	0	0	0	0	0
0	0	0	0	0	0	0	0	0	0	0	0	0	0	0	0	0	0	0	0	0	0	0	0	0	0	0	0	0	0	0
0	0	0	0	0	0	0	0	0	0	0	0	0	0	0	0	0	0	0	0	0	0	0	0	0	0	0	0	0	0	0
0	0	0	0	0	0	0	0	0	0	0	0	0	0	0	0	0	0	0	0	0	0	0	0	0	0	0	0	0	0	0
0	0	0	0	0	0	0	0	0	0	0	0	0	0	0	0	0	0	0	0	0	0	0	0	0	0	0	0	0	0	0
0	0	0	0	0	0	0	0	0	0	0	0	0	0	0	0	0	0	0	0	0	0	0	0	0	0	0	0	0	0	0
0	0	0	0	0	0	0	0	0	0	0	0	0	0	0	0	0	0	0	0	0	0	0	0	0	0	0	0	0	0	0
0	0	0	0	0	0	0	0	0	0	0	0	0	0	0	0	0	0	0	0	0	0	0	0	0	0	0	0	0	0	0
0	0	0	0	0	0	0	0	0	0	0	0	0	0	0	0	0	0	0	0	0	0	0	0	0	0	0	0	0	0	0
0	0	0	0	0	0	0	0	0	0	0	0	0	0	0	0	0	0	0	0	0	0	0	0	0	0	0	0	0	0	0
0	0	0	0	0	0	0	0	0	0	0	0	0	0	0	0	0	0	0	0	0	0	0	0	0	0	0	0	0	0	0
0	0	0	0	0	0	0	0	0	0	0	0	0	0	0	0	0	0	0	0	0	0	0	0	0	0	0	0	0	0	0
0	0	0	0	0	0	0	0	0	0	0	0	0	0	0	0	0	0	0	0	0	0	0	0	0	0	0	0	0	0	0
0	0	0	0	0	0	0	0	0	0	0	0	0	0	0	0	0	0	0	0	0	0	0	0	0	0	0	0	0	0	0
0	0	0	0	0	0	0	0	0	0	0	0	0	0	0	0	0	0	0	0	0	0	0	0	0	0	0	0	0	0	0
0	0	0	0	0	0	0	0	0	0	0	0	0	0	0	0	0	0	0	0	0	0	0	0	0	0	0	0	0	0	0
0	0	0	0	0	0	0	0	0	0	0	0	0	0	0	0	0	0	0	0	0	0	0	0	0	0	0	0	0	0	0
0	0	0	0	0	0	0	0	0	0	0	0	0	0	0	0	0	0	0	0	0	0	0	0	0	0	0	0	0	0	0
0	0	0	0	0	0	0	0	0	0	0	0	0	0	0	0	0	0	0	0	0	0	0	0	0	0	0	0	0	0	0
0	0	0	0	0	0	0	0	0	0	0	0	0	0	0	0	0	0	0	0	0	0	0	0	0	0	0	0	0	0	0
0	0	0	0	0	0	0	0	0	0	0	0	0	0	0	0	0	0	0	0	0	0	0	0	0	0	0	0	0	0	0
0	0	0	0	0	0	0	0	0	0	0	0	0	0	0	0	0	0	0	0	0	0	0	0	0	0	0	0	0	0	0
0	0	0	0	0	0	0	0	0	0	0	0	0	0	0	0	0	0	0	0	0	0	0	0	0	0	0	0	0	0	0
0	0	0	0	0	0	0	0	0	0	0	0	0	0	0	0	0	0	0	0	0	0	0	0	0	0	0	0	0	0	0
0	0	0	0	0	0	0	0	0	0	0	0	0	0	0	0	0	0	0	0	0	0	0	0	0	0	0	0	0	0	0
0	0	0	0	0	0	0	0	0	0	0	0	0	0	0	0	0	0	0	0	0	0	0	0	0	0	0	0	0	0	0
0	0	0	0	0	0	0	0	0	0	0	0	0	0	0	0	0	0	0	0	0	0	0	0	0	0	0	0	0	0	0
0	0	0	0	0	0	0	0	0	0	0	0	0	0	0	0	0	0	0	0	0	0	0	0	0	0	0	0	0	0	0
0	0	0	0	0	0	0	0	0	0	0	0	0	0	0	0	0	0	0	0	0	0	0	0	0	0	0	0	0	0	0
0	0	0	0	0	0	0	0	0	0	0	0	0	0	0	0	0	0	0	0	0	0	0	0	0	0	0	0	0	0	0
0	0	0	0	0	0	0	0	0	0	0	0	0	0	0	0	0	0	0	0	0	0	0	0	0	0	0	0	0	0	0
0	0	0	0	0	0	0	0	0	0	0	0	0	0	0	0	0	0	0	0	0	0	0	0	0	0	0	0	0	0	0
0	0	0	0	0	0	0	0	0	0	0	0	0	0	0	0	0	0	0	0	0	0	0	0	0	0	0	0	0	0	0
0	0	0	0	0	0	0	0	0	0	0	0	0	0	0	0	0	0	0	0	0	0	0	0	0	0	0	0	0	0	0
0	0	0	0	0	0	0	0	0	0	0	0	0	0	0	0	0	0	0	0	0	0	0	0	0	0	0	0	0	0	0
0	0	0	0	0	0	0	0	0	0	0	0	0	0	0	0	0	0	0	0	0	0	0	0	0	0	0	0	0	0	0
0	0	0	0	0	0	0	0	0	0	0	0	0	0	0	0	0	0	0	0	0	0	0	0	0	0	0	0	0	0	0
0	0	0	0	0	0	0	0	0	0	0	0	0	0	0	0	0	0	0	0	0	0	0	0	0	0	0	0	0	0	0
0	0	0	0	0	0	0	0	0	0	0	0	0	0	0	0	0	0	0	0	0	0	0	0	0	0	0	0	0	0	0
0	0	0	0	0	0	0	0	0	0	0	0	0	0	0	0	0	0	0	0	0	0	0	0	0	0	0	0	0	0	0
0	0	0	0	0	0	0	0	0	0	0	0	0	0	0	0	0	0	0	0	0	0	0	0	0	0	0	0	0	0	0
0	0	0	0	0	0	0	0	0	0	0	0	0	0	0	0	0	0	0	0	0	0	0	0	0	0	0	0	0	0	0
0	0	0	0	0	0	0	0	0	0	0	0	0	0	0	0	0	0	0	0	0	0	0	0	0	0	0	0	0	0	0
0	0	0	0	0	0	0	0	0	0	0	0	0	0	0	0	0	0	0	0	0	0	0	0	0	0	0	0	0	0	0
0	0	0	0	0	0	0	0	0	0	0	0	0	0	0	0	0	0	0	0	0	0	0	0	0	0	0	0	0	0	0
0	0	0	0	0	0	0	0	0	0	0	0	0	0	0	0	0	0	0	0	0	0	0	0	0	0	0	0	0	0	0
0	0	0	0	0	0	0	0	0	0	0	0	0	0	0	0	0	0	0	0	0	0	0	0	0	0	0	0	0	0	0
0	0	0	0	0	0	0	0	0	0	0	0	0	0	0	0	0	0	0	0	0	0	0	0	0	0	0	0	0	0	0
0	0	0	0	0	0	0	0	0	0	0	0	0	0	0	0	0	0	0	0	0	0	0	0	0	0	0	0	0	0	0
0	0	0	0	0	0	0	0	0	0	0	0	0	0	0	0	0	0	0	0	0	0	0	0	0	0	0	0	0	0	0
0	0	0	0	0	0	0	0	0	0	0	0	0	0	0	0	0	0	0	0	0	0	0	0	0	0	0	0	0	0	0
0	0	0	0	0	0	0	0	0	0	0	0	0	0	0	0	0	0	0	0	0	0	0	0	0	0	0	0	0	0	0
0	0	0	0	0	0	0	0	0	0	0	0	0	0	0	0	0	0	0	0	0	0	0	0	0	0	0	0	0	0	0
0	0	0	0	0	0	0	0	0	0	0	0	0	0	0	0	0	0	0	0	0	0	0	0	0	0	0	0	0	0	0
0	0	0	0	0	0	0	0	0	0	0	0	0	0	0	0	0	0	0	0	0	0	0	0	0	0	0	0	0	0	0
0	0	0	0	0	0	0	0	0	0	0	0	0	0	0	0	0	0	0	0	0	0	0	0	0	0	0	0	0	0	0
0	0	0	0	0	0	0	0	0	0	0	0	0	0	0	0	0	0	0	0	0	0	0	0	0	0	0	0	0	0	0
0	0	0	0	0	0	0	0	0	0	0	0	0	0	0	0	0	0	0	0	0	0	0	0	0	0	0	0	0	0	0
0	0	0	0	0	0	0	0	0	0	0	0	0	0	0	0	0	0	0	0	0	0	0	0	0	0	0	0	0	0	0
0	0	0	0	0	0	0	0	0	0	0	0	0	0	0	0	0	0	0	0	0	0	0	0	0	0	0	0	0	0	0
0	0	0	0	0	0	0	0	0	0	0	0	0	0	0	0	0	0	0	0	0	0	0	0	0	0	0	0	0	0	0
0	0	0	0	0	0	0	0	0	0	0	0	0	0	0	0	0	0	0	0	0	0	0	0	0	0	0	0	0	0	0
0	0	0	0	0	0	0	0	0	0	0	0	0	0	0	0	0	0	0	0	0	0	0	0	0	0	0	0	0	0	0
0	0	0	0	0	0	0	0	0	0	0	0	0	0	0	0	0	0	0	0	0	0	0	0	0	0	0	0	0	0	0
0	0	0	0	0	0	0	0	0	0	0	0	0	0	0	0	0	0	0	0	0	0	0	0	0	0	0	0	0	0	0
0	0	0	0	0	0	0	0	0	0	0	0	0	0	0	0	0	0	0	0	0	0	0	0	0	0	0	0	0	0	0
0	0	0	0	0	0	0	0	0	0	0	0	0	0	0	0	0	0	0	0	0	0	0	0	0	0	0	0	0	0	0
0	0	0	0	0	0	0	0	0	0	0	0	0	0	0	0	0	0	0	0	0	0	0	0	0	0	0	0	0	0	0
0	0	0	0	0	0	0	0	0	0	0	0	0	0	0	0	0	0	0	0	0	0	0	0	0	0	0	0	0	0	0
0	0	0	0	0	0	0	0	0	0	0	0	0	0	0	0	0	0	0	0	0	0	0	0	0	0	0	0	0	0	0
0	0	0	0	0	0	0	0	0	0	0	0	0	0	0	0	0	0	0	0	0	0	0	0	0	0	0	0	0	0	0
0	0	0	0	0	0	0	0	0	0	0	0	0	0	0	0	0	0	0	0	0	0	0	0	0	0	0	0	0	0	0
0	0	0	0	0	0	0	0	0	0	0	0	0	0	0	0	0	0	0	0	0	0	0	0	0	0	0	0	0	0	0
0	0	0	0	0	0	0	0	0	0	0	0	0	0	0	0	0	0	0	0	0	0	0	0	0	0	0	0	0	0	0
0	0	0	0	0	0	0	0	0	0	0	0	0	0	0	0	0	0	0	0	0	0	0	0	0	0	0	0	0	0	0
0	0	0	0	0	0	0	0	0	0	0	0	0	0	0	0	0	0	0	0	0	0	0	0	0	0	0	0	0	0	0
0	0	0	0	0	0	0	0	0	0	0	0	0	0	0	0	0	0	0	0	0	0	0	0	0	0	0	0	0	0	0
0	0	0	0	0	0	0	0	0	0	0	0	0	0	0	0	0	0	0	0	0	0	0	0	0	0	0	0	0	0	0
0	0	0	0	0	0	0	0	0	0	0	0	0	0	0	0	0	0	0	0	0	0	0	0	0	0	0	0	0	0	0
0	0	0	0	0	0	0	0	0	0	0	0	0	0	0	0	0	0	0	0	0	0	0	0	0	0	0	0	0	0	0
0	0	0	0	0	0	0	0	0	0	0	0	0	0	0	0	0	0	0	0	0	0	0	0	0	0	0	0	0	0	0
0	0	0	0	0	0	0	0	0	0	0	0	0	0	0	0	0	0	0	0	0	0	0	0	0	0	0	0	0	0	0
0	0	0	0	0	0	0	0	0	0	0	0	0	0	0	0	0	0	0	0	0	0	0	0	0	0	0	0	0	0	0
0	0	0	0	0	0	0	0	0	0	0	0	0	0	0	0	0	0	0	0	0	0	0	0	0	0	0	0	0	0	0
0	0	0	0	0	0	0	0	0	0	0	0	0	0	0	0	0	0	0	0	0	0	0	0	0	0	0	0	0	0	0
0	0	0	0	0	0	0	0	0	0	0	0	0	0	0	0	0	0	0	0	0	0	0	0	0	0	0	0	0	0	0
0	0	0	0	0	0	0	0	0	0	0	0	0	0	0	0	0	0	0	0	0	0	0	0	0	0	0	0	0	0	0
0	0	0	0	0	0	0	0	0	0	0	0	0	0	0	0	0	0	0	0	0	0	0	0	0	0	0	0	0	0	0
0	0	0	0	0	0	0	0	0	0	0	0	0	0	0	0	0	0	0	0	0	0	0	0	0	0	0	0	0	0	0
0	0	0	0	0	0	0	0	0	0	0	0	0	0	0	0	0	0	0	0	0	0	0	0	0	0	0	0	0	0	0
0	0	0	0	0	0	0	0	0	0	0	0	0	0	0	0	0	0	0	0	0	0	0	0	0	0	0	0	0	0	0
0	0	0	0	0	0	0	0	0	0	0	0	0	0	0	0	0	0	0	0	0	0	0	0	0	0	0	0	0	0	0
0	0	0	0	0	0	0	0	0	0	0	0	0	0	0	0	0	0	0	0	0	0	0	0	0	0	0	0	0	0	0
0	0	0	0	0	0	0	0	0	0	0	0	0	0	0	0	0	0	0	0	0	0	0	0	0	0	0	0	0	0	0
0	0	0	0	0	0	0	0	0	0	0	0	0	0	0	0	0	0	0	0	0	0	0	0	0	0	0	0	0	0	0
0	0	0	0	0	0	0	0	0	0	0	0	0	0	0	0	0	0	0	0	0	0	0	0	0	0	0	0	0	0	0
0	0	0	0	0	0	0	0	0	0	0	0	0	0	0	0	0	0	0	0	0	0	0	0	0	0	0	0	0	0	0
0	0	0	0	0	0	0	0	0	0	0	0	0	0	0	0	0	0	0	0	0	0	0	0	0	0	0	0	0	0	0
0	0	0	0	0	0	0	0	0	0	0	0	0	0	0	0	0	0	0	0	0	0	0	0	0	0	0	0	0	0	0
0	0	0	0	0	0	0	0	0	0	0	0	0	0	0	0	0	0	0	0	0	0	0	0	0	0	0	0	0	0	0
0	0	0	0	0	0	0	0	0	0	0	0	0	0	0	0	0	0	0	0	0	0	0	0	0	0	0	0	0	0	0
0	0	0	0	0	0	0	0	0	0	0	0	0	0	0	0	0	0	0	0	0	0	0	0	0	0	0	0	0	0	0
0	0	0	0	0	0	0	0	0	0	0	0	0	0	0	0	0	0	0	0	0	0	0	0	0	0	0	0	0	0	0
0	0	0	0	0	0	0	0	0	0	0	0	0	0	0	0	0	0	0	0	0	0	0	0	0	0	0	0	0	0	0
0	0	0	0	0	0	0	0	0	0	0	0	0	0	0	0	0	0	0	0	0	0	0	0	0	0	0	0	0	0	0
0	0	0	0	0	0	0	0	0	0	0	0	0	0	0	0	0	0	0	0	0	0	0	0	0	0	0	0	0	0	0
0	0	0	0	0	0	0	0	0	0	0	0	0	0	0	0	0	0	0	0	0	0	0	0	0	0	0	0	0	0	0
0	0	0	0	0	0	0	0	0	0	0	0	0	0	0	0	0	0	0	0	0	0	0	0	0	0	0	0	0	0	0
0	0	0	0	0	0	0	0	0	0	0	0	0	0	0	0	0	0	0	0	0	0	0	0	0	0	0	0	0	0	0
0	0	0	0	0	0	0	0	0	0	0	0	0	0	0	0	0	0	0	0	0	0	0	0	0	0	0	0	0	0	0
0	0	0	0	0	0	0	0	0	0	0	0	0	0	0	0	0	0	0	0	0	0	0	0	0	0	0	0	0	0	0
0	0	0	0	0	0	0	0	0	0	0	0	0	0	0	0	0	0	0	0	0	0	0	0	0	0	0	0	0	0	0
0	0	0	0	0	0	0	0	0	0	0	0	0	0	0	0	0	0	0	0	0	0	0	0	0	0	0	0	0	0	0
0	0	0	0	0	0	0	0	0	0	0	0	0	0	0	0	0	0	0	0	0	0	0	0	0	0	0	0	0	0	0
0	0	0	0	0	0	0	0	0	0	0	0	0	0	0	0	0	0	0	0	0	0	0	0	0	0	0	0	0	0	0
0	0	0	0	0	0	0	0	0	0	0	0	0	0	0	0	0	0	0	0	0	0	0	0	0	0	0	0	0	0	0
0	0	0	0	0	0	0	0	0	0	0	0	0	0	0	0	0	0	0	0	0	0	0	0	0	0	0	0	0	0	0
0	0	0	0	0	0	0	0	0	0	0	0	0	0	0	0	0	0	0	0	0	0	0	0	0	0	0	0	0	0	0
0	0	0	0	0	0	0	0	0	0	0	0	0	0	0	0	0	0	0	0	0	0	0	0	0	0	0	0	0	0	0
0	0	0	0	0	0	0	0	0	0	0	0	0	0	0	0	0	0	0	0	0	0	0	0	0	0	0	0	0	0	0
0	0	0	0	0	0	0	0	0	0	0	0	0	0	0	0	0	0	0	0	0	0	0	0	0	0	0	0	0	0	0
0	0	0	0	0	0	0	0	0	0	0	0	0	0	0	0	0	0	0	0	0	0	0	0	0	0	0	0	0	0	0
0	0	0	0	0	0	0	0	0	0	0	0	0	0	0	0	0	0	0	0	0	0	0	0	0	0	0	0	0	0	0
0	0	0	0	0	0	0	0	0	0	0	0	0	0	0	0	0	0	0	0	0	0	0	0	0	0	0	0	0	0	0
0	0	0	0	0	0	0	0	0	0	0	0	0	0	0	0	0	0	0	0	0	0	0	0	0	0	0	0	0	0	0
0	0	0	0	0	0	0	0	0	0	0	0	0	0	0	0	0	0	0	0	0	0	0	0	0	0	0	0	0	0	0
0	0	0	0	0	0	0	0	0	0	0	0	0	0	0	0	0	0	0	0	0	0	0	0	0	0	0	0	0	0	0
0	0	0	0	0	0	0	0	0	0	0	0	0	0	0	0	0	0	0	0	0	0	0	0	0	0	0	0	0	0	0
0	0	0	0	0	0	0	0	0	0	0	0	0	0	0	0	0	0	0	0	0	0	0	0	0	0	0	0	0	0	0
0	0	0	0	0	0	0	0	0	0	0	0	0	0	0	0	0	0	0	0	0	0	0	0	0	0	0	0	0	0	0
0	0	0	0	0	0	0	0	0	0	0	0	0	0	0	0	0	0	0	0	0	0	0	0	0	0	0	0	0	0	0
0	0	0	0	0	0	0	0	0	0	0	0	0	0	0	0	0	0	0	0	0	0	0	0	0	0	0	0	0	0	0
0	0	0	0	0	0	0	0	0	0	0	0	0	0	0	0	0	0	0	0	0	0	0	0	0	0	0	0	0	0	0
0	0	0	0	0	0	0	0	0	0	0	0	0	0	0	0	0	0	0	0	0	0	0	0	0	0	0	0	0	0	0
0	0	0	0	0	0	0	0	0	0	0	0	0	0	0	0	0	0	0	0	0	0	0	0	0	0	0	0	0	0	0
0	0	0	0	0	0	0	0	0	0	0	0	0	0	0	0	0	0	0	0	0	0	0	0	0	0	0	0	0	0	0
0	0	0	0	0	0	0	0	0	0	0	0	0	0	0	0	0	0	0	0	0	0	0	0	0	0	0	0	0	0	0
0	0	0	0	0	0	0	0	0	0	0	0	0	0	0	0	0	0	0	0	0	0	0	0	0	0	0	0	0	0	0
0	0	0	0	0	0	0	0	0	0	0	0	0	0	0	0	0	0	0	0	0	0	0	0	0	0	0	0	0	0	0
0	0	0	0	0	0	0	0	0	0	0	0	0	0	0	0	0	0	0	0	0	0	0	0	0	0	0	0	0	0	0
0	0	0	0	0	0	0	0	0	0	0	0	0	0	0	0	0	0	0	0	0	0	0	0	0	0	0	0	0	0	0
0	0	0	0	0	0	0	0	0	0	0	0	0	0	0	0	0	0	0	0	0	0	0	0	0	0	0	0	0	0	0
0	0	0	0	0	0	0	0	0	0	0	0	0	0	0	0	0	0	0	0	0	0	0	0	0	0	0	0	0	0	0
0	0	0	0	0	0	0	0	0	0	0	0	0	0	0	0	0	0	0	0	0	0	0	0	0	0	0	0	0	0	0
0	0	0	0	0	0	0	0	0	0	0	0	0	0	0	0	0	0	0	0	0	0	0	0	0	0	0	0	0	0	0
0	0	0	0	0	0	0	0	0	0	0	0	0	0	0	0	0	0	0	0	0	0	0	0	0	0	0	0	0	0	0
0	0	0	0	0	0	0	0	0	0	0	0	0	0	0	0	0	0	0	0	0	0	0	0	0	0	0	0	0	0	0
0	0	0	0	0	0	0	0	0	0	0	0	0	0	0	0	0	0	0	0	0	0	0	0	0	0	0	0	0	0	0
0	0	0	0	0	0	0	0	0	0	0	0	0	0	0	0	0	0	0	0	0	0	0	0	0	0	0	0	0	0	0
0	0	0	0	0	0	0	0	0	0	0	0	0	0	0	0	0	0	0	0	0	0	0	0	0	0	0	0	0	0	0
0	0	0	0	0	0	0	0	0	0	0	0	0	0	0	0	0	0	0	0	0	0	0	0	0	0	0	0	0	0	0
0	0	0	0	0	0	0	0	0	0	0	0	0	0	0	0	0	0	0	0	0	0	0	0	0	0	0	0	0	0	0
0	0	0	0	0	0	0	0	0	0	0	0	0	0	0	0	0	0	0	0	0	0	0	0	0	0	0	0	0	0	0
0	0	0	0	0	0	0	0	0	0	0	0	0	0	0	0	0	0	0	0	0	0	0	0	0	0	0	0	0	0	0
0	0	0	0	0	0	0	0	0	0	0	0	0	0	0	0	0	0	0	0	0	0	0	0	0	0	0	0	0	0	0
0	0	0	0	0	0	0	0	0	0	0	0	0	0	0	0	0	0	0	0	0	0	0	0	0	0	0	0	0	0	0
0	0	0	0	0	0	0	0	0	0	0	0	0	0	0	0	0	0	0	0	0	0	0	0	0	0	0	0	0	0	0
0	0	0	0	0	0	0	0	0	0	0	0	0	0	0	0	0	0	0	0	0	0	0	0	0	0	0	0	0	0	0
0	0	0	0	0	0	0	0	0	0	0	0	0	0	0	0	0	0	0	0	0	0	0	0	0	0	0	0	0	0	0
0	0	0	0	0	0	0	0	0	0	0	0	0	0	0	0	0	0	0	0	0	0	0	0	0	0	0	0	0	0	0
0	0	0	0	0	0	0	0	0	0	0	0	0	0	0	0	0	0	0	0	0	0	0	0	0	0	0	0	0	0	0
0	0	0	0	0	0	0	0	0	0	0	0	0	0	0	0	0	0	0	0	0	0	0	0	0	0	0	0	0	0	0
0	0	0	0	0	0	0	0	0	0	0	0	0	0	0	0	0	0	0	0	0	0	0	0	0	0	0	0	0	0	0
0	0	0	0	0	0	0	0	0	0	0	0	0	0	0	0	0	0	0	0	0	0	0	0	0	0	0	0	0	0	0
0	0	0	0	0	0	0	0	0	0	0	0	0	0	0	0	0	0	0	0	0	0	0	0	0	0	0	0	0	0	0
0	0	0	0	0	0	0	0	0	0	0	0	0	0	0	0	0	0	0	0	0	0	0	0	0	0	0	0	0	0	0
0	0	0	0	0	0	0	0	0	0	0	0	0	0	0	0	0	0	0	0	0	0	0	0	0	0	0	0	0	0	0
0	0	0	0	0	0	0	0	0	0	0	0	0	0	0	0	0	0	0	0	0	0	0	0	0	0	0	0	0	0	0
0	0	0	0	0	0	0	0	0	0	0	0	0	0	0	0	0	0	0	0	0	0	0	0	0	0	0	0	0	0	0
0	0	0	0	0	0	0	0	0	0	0	0	0	0	0	0	0	0	0	0	0	0	0	0	0	0	0	0	0	0	0
0	0	0	0	0	0	0	0	0	0	0	0	0	0	0	0	0	0	0	0	0	0	0	0	0	0	0	0	0	0	0
0	0	0	0	0	0	0	0	0	0	0	0	0	0	0	0	0	0	0	0	0	0	0	0	0	0	0	0	0	0	0
0	0	0	0	0	0	0	0	0	0	0	0	0	0	0	0	0	0	0	0	0	0	0	0	0	0	0	0	0	0	0
0	0	0	0	0	0	0	0	0	0	0	0	0	0	0	0	0	0	0	0	0	0	0	0	0	0	0	0	0	0	0
0	0	0	0	0	0	0	0	0	0	0	0	0	0	0	0	0	0	0	0	0	0	0	0	0	0	0	0	0	0	0
0	0	0	0	0	0	0	0	0	0	0	0	0	0	0	0	0	0	0	0	0	0	0	0	0	0	0	0	0	0	0
0	0	0	0	0	0	0	0	0	0	0	0	0	0	0	0	0	0	0	0	0	0	0	0	0	0	0	0	0	0	0
0	0	0	0	0	0	0	0	0	0	0	0	0	0	0	0	0	0	0	0	0	0	0	0	0	0	0	0	0	0	0
0	0	0	0	0	0	0	0	0	0	0	0	0	0	0	0	0	0	0	0	0	0	0	0	0	0	0	0	0	0	0
0	0	0	0	0	0	0	0	0	0	0	0	0	0	0	0	0	0	0	0	0	0	0	0	0	0	0	0	0	0	0
0	0	0	0	0	0	0	0	0	0	0	0	0	0	0	0	0	0	0	0	0	0	0	0	0	0	0	0	0	0	0
0	0	0	0	0	0	0	0	0	0	0	0	0	0	0	0	0	0	0	0	0	0	0	0	0	0	0	0	0	0	0
0	0	0	0	0	0	0	0	0	0	0	0	0	0	0	0	0	0	0	0	0	0	0	0	0	0	0	0	0	0	0
0	0	0	0	0	0	0	0	0	0	0	0	0	0	0	0	0	0	0	0	0	0	0	0	0	0	0	0	0	0	0
0	0	0	0	0	0	0	0	0	0	0	0	0	0	0	0	0	0	0	0	0	0	0	0	0	0	0	0	0	0	0
0	0	0	0	0	0	0	0	0	0	0	0	0	0	0	0	0	0	0	0	0	0	0	0	0	0	0	0	0	0	0
0	0	0	0	0	0	0	0	0	0	0	0	0	0	0	0	0	0	0	0	0	0	0	0	0	0	0	0	0	0	0
0	0	0	0	0	0	0	0	0	0	0	0	0	0	0	0	0	0	0	0	0	0	0	0	0	0	0	0	0	0	0
0	0	0	0	0	0	0	0	0	0	0	0	0	0	0	0	0	0	0	0	0	0	0	0	0	0	0	0	0	0	0
0	0	0	0	0	0	0	0	0	0	0	0	0	0	0	0	0	0	0	0	0	0	0	0	0	0	0	0	0	0	0
0	0	0	0	0	0	0	0	0	0	0	0	0	0	0	0	0	0	0	0	0	0	0	0	0	0	0	0	0	0	0
0	0	0	0	0	0	0	0	0	0	0	0	0	0	0	0	0	0	0	0	0	0	0	0	0	0	0	0	0	0	0
0	0	0	0	0	0	0	0	0	0	0	0	0	0	0	0	0	0	0	0	0	0	0	0	0	0	0	0	0	0	0
0	0	0	0	0	0	0	0	0	0	0	0	0	0	0	0	0	0	0	0	0	0	0	0	0	0	0	0	0	0	0
0	0	0	0	0	0	0	0	0	0	0	0	0	0	0	0	0	0	0	0	0	0	0	0	0	0	0	0	0	0	0
0	0	0	0	0	0	0	0	0	0	0	0	0	0	0	0	0	0	0	0	0	0	0	0	0	0	0	0	0	0	0
0	0	0	0	0	0	0	0	0	0	0	0	0	0	0	0	0	0	0	0	0	0	0	0	0	0	0	0	0	0	0
0	0	0	0	0	0	0	0	0	0	0	0	0	0	0	0	0	0	0	0	0	0	0	0	0	0	0	0	0	0	0
0	0	0	0	0	0	0	0	0	0	0	0	0	0	0	0	0	0	0	0	0	0	0	0	0	0	0	0	0	0	0
0	0	0	0	0	0	0	0	0	0	0	0	0	0	0	0	0	0	0	0	0	0	0	0	0	0	0	0	0	0	0
0	0	0	0	0	0	0	0	0	0	0	0	0	0	0	0	0	0	0	0	0	0	0	0	0	0	0	0	0	0	0
0	0	0	0	0	0	0	0	0	0	0	0	0	0	0	0	0	0	0	0	0	0	0	0	0	0	0	0	0	0	0
0	0	0	0	0	0	0	0	0	0	0	0	0	0	0	0	0	0	0	0	0	0	0	0	0	0	0	0	0	0	0
0	0	0	0	0	0	0	0	0	0	0	0	0	0	0	0	0	0	0	0	0	0	0	0	0	0	0	0	0	0	0
0	0	0	0	0	0	0	0	0	0	0	0	0	0	0	0	0	0	0	0	0	0	0	0	0	0	0	0	0	0	0
0	0	0	0	0	0	0	0	0	0	0	0	0	0	0	0	0	0	0	0	0	0	0	0	0	0	0	0	0	0	0
0	0	0	0	0	0	0	0	0	0	0	0	0	0	0	0	0	0	0	0	0	0	0	0	0	0	0	0	0	0	0
0	0	0	0	0	0	0	0	0	0	0	0	0	0	0	0	0	0	0	0	0	0	0	0	0	0	0	0	0	0	0
0	0	0	0	0	0	0	0	0	0	0	0	0	0	0	0	0	0	0	0	0	0	0	0	0	0	0	0	0	0	0
0	0	0	0	0	0	0	0	0	0	0	0	0	0	0	0	0	0	0	0	0	0	0	0	0	0	0	0	0	0	0
0	0	0	0	0	0	0	0	0	0	0	0	0	0	0	0	0	0	0	0	0	0	0	0	0	0	0	0	0	0	0
0	0	0	0	0	0	0	0	0	0	0	0	0	0	0	0	0	0	0	0	0	0	0	0	0	0	0	0	0	0	0
0	0	0	0	0	0	0	0	0	0	0	0	0	0	0	0	0	0	0	0	0	0	0	0	0	0	0	0	0	0	0
0	0	0	0	0	0	0	0	0	0	0	0	0	0	0	0	0	0	0	0	0	0	0	0	0	0	0	0	0	0	0
0	0	0	0	0	0	0	0	0	0	0	0	0	0	0	0	0	0	0	0	0	0	0	0	0	0	0	0	0	0	0
0	0	0	0	0	0	0	0	0	0	0	0	0	0	0	0	0	0	0	0	0	0	0	0	0	0	0	0	0	0	0
0	0	0	0	0	0	0	0	0	0	0	0	0	0	0	0	0	0	0	0	0	0	0	0	0	0	0	0	0	0	0
0	0	0	0	0	0	0	0	0	0	0	0	0	0	0	0	0	0	0	0	0	0	0	0	0	0	0	0	0	0	0
0	0	0	0	0	0	0	0	0	0	0	0	0	0	0	0	0	0	0	0	0	0	0	0	0	0	0	0	0	0	0
0	0	0	0	0	0	0	0	0	0	0	0	0	0	0	0	0	0	0	0	0	0	0	0	0	0	0	0	0	0	0
0	0	0	0	0	0	0	0	0	0	0	0	0	0	0	0	0	0	0	0	0	0	0	0	0	0	0	0	0	0	0
0	0	0	0	0	0	0	0	0	0	0	0	0	0	0	0	0	0	0	0	0	0	0	0	0	0	0	0	0	0	0
0	0	0	0	0	0	0	0	0	0	0	0	0	0	0	0	0	0	0	0	0	0	0	0	0	0	0	0	0	0	0
0	0	0	0	0	0	0	0	0	0	0	0	0	0	0	0	0	0	0	0	0	0	0	0	0	0	0	0	0	0	0
0	0	0	0	0	0	0	0	0	0	0	0	0	0	0	0	0	0	0	0	0	0	0	0	0	0	0	0	0	0	0
0	0	0	0	0	0	0	0	0	0	0	0	0	0	0	0	0	0	0	0	0	0	0	0	0	0	0	0	0	0	0
0	0	0	0	0	0	0	0	0	0	0	0	0	0	0	0	0	0	0	0	0	0	0	0	0	0	0	0	0	0	0
0	0	0	0	0	0	0	0	0	0	0	0	0	0	0	0	0	0	0	0	0	0	0	0	0	0	0	0	0	0	0
0	0	0	0	0	0	0	0	0	0	0	0	0	0	0	0	0	0	0	0	0	0	0	0	0	0	0	0	0	0	0
0	0	0	0	0	0	0	0	0	0	0	0	0	0	0	0	0	0	0	0	0	0	0	0	0	0	0	0	0	0	0
0	0	0	0	0	0	0	0	0	0	0	0	0	0	0	0	0	0	0	0	0	0	0	0	0	0	0	0	0	0	0
0	0	0	0	0	0	0	0	0	0	0	0	0	0	0	0	0	0	0	0	0	0	0	0	0	0	0	0	0	0	0
0	0	0	0	0	0	0	0	0	0	0	0	0	0	0	0	0	0	0	0	0	0	0	0	0	0	0	0	0	0	0
0	0	0	0	0	0	0	0	0	0	0	0	0	0	0	0	0	0	0	0	0	0	0	0	0	0	0	0	0	0	0
0	0	0	0	0	0	0	0	0	0	0	0	0	0	0	0	0	0	0	0	0	0	0	0	0	0	0	0	0	0	0
0	0	0	0	0	0	0	0	0	0	0	0	0	0	0	0	0	0	0	0	0	0	0	0	0	0	0	0	0	0	0
0	0	0	0	0	0	0	0	0	0	0	0	0	0	0	0	0	0	0	0	0	0	0	0	0	0	0	0	0	0	0
0	0	0	0	0	0	0	0	0	0	0	0	0	0	0	0	0	0	0	0	0	0	0	0	0	0	0	0	0	0	0
0	0	0	0	0	0	0	0	0	0	0	0	0	0	0	0	0	0	0	0	0	0	0	0	0	0	0	0	0	0	0
0	0	0	0	0	0	0	0	0	0	0	0	0	0	0	0	0	0	0	0	0	0	0	0	0	0	0	0	0	0	0
0	0	0	0	0	0	0	0	0	0	0	0	0	0	0	0	0	0	0	0	0	0	0	0	0	0	0	0	0	0	0
0	0	0	0	0	0	0	0	0	0	0	0	0	0	0	0	0	0	0	0	0	0	0	0	0	0	0	0	0	0	0
0	0	0	0	0	0	0	0	0	0	0	0	0	0	0	0	0	0	0	0	0	0	0	0	0	0	0	0	0	0	0
0	0	0	0	0	0	0	0	0	0	0	0	0	0	0	0	0	0	0	0	0	0	0	0	0	0	0	0	0	0	0
0	0	0	0	0	0	0	0	0	0	0	0	0	0	0	0	0	0	0	0	0	0	0	0	0	0	0	0	0	0	0
0	0	0	0	0	0	0	0	0	0	0	0	0	0	0	0	0	0	0	0	0	0	0	0	0	0	0	0	0	0	0
0	0	0	0	0	0	0	0	0	0	0	0	0	0	0	0	0	0	0	0	0	0	0	0	0	0	0	0	0	0	0
0	0	0	0	0	0	0	0	0	0	0	0	0	0	0	0	0	0	0	0	0	0	0	0	0	0	0	0	0	0	0
0	0	0	0	0	0	0	0	0	0	0	0	0	0	0	0	0	0	0	0	0	0	0	0	0	0	0	0	0	0	0
0	0	0	0	0	0	0	0	0	0	0	0	0	0	0	0	0	0	0	0	0	0	0	0	0	0	0	0	0	0	0
0	0	0	0	0	0	0	0	0	0	0	0	0	0	0	0	0	0	0	0	0	0	0	0	0	0	0	0	0	0	0
0	0	0	0	0	0	0	0	0	0	0	0	0	0	0	0	0	0	0	0	0	0	0	0	0	0	0	0	0	0	0
0	0	0	0	0	0	0	0	0	0	0	0	0	0	0	0	0	0	0	0	0	0	0	0	0	0	0	0	0	0	0
0	0	0	0	0	0	0	0	0	0	0	0	0	0	0	0	0	0	0	0	0	0	0	0	0	0	0	0	0	0	0
0	0	0	0	0	0	0	0	0	0	0	0	0	0	0	0	0	0	0	0	0	0	0	0	0	0	0	0	0	0	0
0	0	0	0	0	0	0	0	0	0	0	0	0	0	0	0	0	0	0	0	0	0	0	0	0	0	0	0	0	0	0
0	0	0	0	0	0	0	0	0	0	0	0	0	0	0	0	0	0	0	0	0	0	0	0	0	0	0	0	0	0	0
0	0	0	0	0	0	0	0	0	0	0	0	0	0	0	0	0	0	0	0	0	0	0	0	0	0	0	0	0	0	0
0	0	0	0	0	0	0	0	0	0	0	0	0	0	0	0	0	0	0	0	0	0	0	0	0	0	0	0	0	0	0
0	0	0	0	0	0	0	0	0	0	0	0	0	0	0	0	0	0	0	0	0	0	0	0	0	0	0	0	0	0	0
0	0	0	0	0	0	0	0	0	0	0	0	0	0	0	0	0	0	0	0	0	0	0	0	0	0	0	0	0	0	0
0	0	0	0	0	0	0	0	0	0	0	0	0	0	0	0	0	0	0	0	0	0	0	0	0	0	0	0	0	0	0
0	0	0	0	0	0	0	0	0	0	0	0	0	0	0	0	0	0	0	0	0	0	0	0	0	0	0	0	0	0	0
0	0	0	0	0	0	0	0	0	0	0	0	0	0	0	0	0	0	0	0	0	0	0	0	0	0	0	0	0	0	0
0	0	0	0	0	0	0	0	0	0	0	0	0	0	0	0	0	0	0	0	0	0	0	0	0	0	0	0	0	0	0
0	0	0	0	0	0	0	0	0	0	0	0	0	0	0	0	0	0	0	0	0	0	0	0	0	0	0	0	0	0	0
0	0	0	0	0	0	0	0	0	0	0	0	0	0	0	0	0	0	0	0	0	0	0	0	0	0	0	0	0	0	0
0	0	0	0	0	0	0	0	0	0	0	0	0	0	0	0	0	0	0	0	0	0	0	0	0	0	0	0	0	0	0
0	0	0	0	0	0	0	0	0	0	0	0	0	0	0	0	0	0	0	0	0	0	0	0	0	0	0	0	0	0	0
0	0	0	0	0	0	0	0	0	0	0	0	0	0	0	0	0	0	0	0	0	0	0	0	0	0	0	0	0	0	0
0	0	0	0	0	0	0	0	0	0	0	0	0	0	0	0	0	0	0	0	0	0	0	0	0	0	0	0	0	0	0
0	0	0	0	0	0	0	0	0	0	0	0	0	0	0	0	0	0	0	0	0	0	0	0	0	0	0	0	0	0	0
0	0	0	0	0	0	0	0	0	0	0	0	0	0	0	0	0	0	0	0	0	0	0	0	0	0	0	0	0	0	0
0	0	0	0	0	0	0	0	0	0	0	0	0	0	0	0	0	0	0	0	0	0	0	0	0	0	0	0	0	0	0
0	0	0	0	0	0	0	0	0	0	0	0	0	0	0	0	0	0	0	0	0	0	0	0	0	0	0	0	0	0	0
0	0	0	0	0	0	0	0	0	0	0	0	0	0	0	0	0	0	0	0	0	0	0	0	0	0	0	0	0	0	0
0	0	0	0	0	0	0	0	0	0	0	0	0	0	0	0	0	0	0	0	0	0	0	0	0	0	0	0	0	0	0
0	0	0	0	0	0	0	0	0	0	0	0	0	0	0	0	0	0	0	0	0	0	0	0	0	0	0	0	0	0	0
0	0	0	0	0	0	0	0	0	0	0	0	0	0	0	0	0	0	0	0	0	0	0	0	0	0	0	0	0	0	0
0	0	0	0	0	0	0	0	0	0	0	0	0	0	0	0	0	0	0	0	0	0	0	0	0	0	0	0	0	0	0
0	0	0	0	0	0	0	0	0	0	0	0	0	0	0	0	0	0	0	0	0	0	0	0	0	0	0	0	0	0	0
0	0	0	0	0	0	0	0	0	0	0	0	0	0	0	0	0	0	0	0	0	0	0	0	0	0	0	0	0	0	0
0	0	0	0	0	0	0	0	0	0	0	0	0	0	0	0	0	0	0	0	0	0	0	0	0	0	0	0	0	0	0
0	0	0	0	0	0	0	0	0	0	0	0	0	0	0	0	0	0	0	0	0	0	0	0	0	0	0	0	0	0	0
0	0	0	0	0	0	0	0	0	0	0	0	0	0	0	0	0	0	0	0	0	0	0	0	0	0	0	0	0	0	0
0	0	0	0	0	0	0	0	0	0	0	0	0	0	0	0	0	0	0	0	0	0	0	0	0	0	0	0	0	0	0
0	0	0	0	0	0	0	0	0	0	0	0	0	0	0	0	0	0	0	0	0	0	0	0	0	0	0	0	0	0	0
0	0	0	0	0	0	0	0	0	0	0	0	0	0	0	0	0	0	0	0	0	0	0	0	0	0	0	0	0	0	0
0	0	0	0	0	0	0	0	0	0	0	0	0	0	0	0	0	0	0	0	0	0	0	0	0	0	0	0	0	0	0
0	0	0	0	0	0	0	0	0	0	0	0	0	0	0	0	0	0	0	0	0	0	0	0	0	0	0	0	0	0	0
0	0	0	0	0	0	0	0	0	0	0	0	0	0	0	0	0	0	0	0	0	0	0	0	0	0	0	0	0	0	0
0	0	0	0	0	0	0	0	0	0	0	0	0	0	0	0	0	0	0	0	0	0	0	0	0	0	0	0	0	0	0
0	0	0	0	0	0	0	0	0	0	0	0	0	0	0	0	0	0	0	0	0	0	0	0	0	0	0	0	0	0	0
0	0	0	0	0	0	0	0	0	0	0	0	0	0	0	0	0	0	0	0	0	0	0	0	0	0	0	0	0	0	0
0	0	0	0	0	0	0	0	0	0	0	0	0	0	0	0	0	0	0	0	0	0	0	0	0	0	0	0	0	0	0
0	0	0	0	0	0	0	0	0	0	0	0	0	0	0	0	0	0	0	0	0	0	0	0	0	0	0	0	0	0	0
0	0	0	0	0	0	0	0	0	0	0	0	0	0	0	0	0	0	0	0	0	0	0	0	0	0	0	0	0	0	0
0	0	0	0	0	0	0	0	0	0	0	0	0	0	0	0	0	0	0	0	0	0	0	0	0	0	0	0	0	0	0
0	0	0	0	0	0	0	0	0	0	0	0	0	0	0	0	0	0	0	0	0	0	0	0	0	0	0	0	0	0	0
0	0	0	0	0	0	0	0	0	0	0	0	0	0	0	0	0	0	0	0	0	0	0	0	0	0	0	0	0	0	0
0	0	0	0	0	0	0	0	0	0	0	0	0	0	0	0	0	0	0	0	0	0	0	0	0	0	0	0	0	0	0
0	0	0	0	0	0	0	0	0	0	0	0	0	0	0	0	0	0	0	0	0	0	0	0	0	0	0	0	0	0	0
0	0	0	0	0	0	0	0	0	0	0	0	0	0	0	0	0	0	0	0	0	0	0	0	0	0	0	0	0	0	0
0	0	0	0	0	0	0	0	0	0	0	0	0	0	0	0	0	0	0	0	0	0	0	0	0	0	0	0	0	0	0
0	0	0	0	0	0	0	0	0	0	0	0	0	0	0	0	0	0	0	0	0	0	0	0	0	0	0	0	0	0	0
0	0	0	0	0	0	0	0	0	0	0	0	0	0	0	0	0	0	0	0	0	0	0	0	0	0	0	0	0	0	0
0	0	0	0	0	0	0	0	0	0	0	0	0	0	0	0	0	0	0	0	0	0	0	0	0	0	0	0	0	0	0
0	0	0	0	0	0	0	0	0	0	0	0	0	0	0	0	0	0	0	0	0	0	0	0	0	0	0	0	0	0	0
0	0	0	0	0	0	0	0	0	0	0	0	0	0	0	0	0	0	0	0	0	0	0	0	0	0	0	0	0	0	0
0	0	0	0	0	0	0	0	0	0	0	0	0	0	0	0	0	0	0	0	0	0	0	0	0	0	0	0	0	0	0
0	0	0	0	0	0	0	0	0	0	0	0	0	0	0	0	0	0	0	0	0	0	0	0	0	0	0	0	0	0	0
0	0	0	0	0	0	0	0	0	0	0	0	0	0	0	0	0	0	0	0	0	0	0	0	0	0	0	0	0	0	0
0	0	0	0	0	0	0	0	0	0	0	0	0	0	0	0	0	0	0	0	0	0	0	0	0	0	0	0	0	0	0
0	0	0	0	0	0	0	0	0	0	0	0	0	0	0	0	0	0	0	0	0	0	0	0	0	0	0	0	0	0	0
0	0	0	0	0	0	0	0	0	0	0	0	0	0	0	0	0	0	0	0	0	0	0	0	0	0	0	0	0	0	0
0	0	0	0	0	0	0	0	0	0	0	0	0	0	0	0	0	0	0	0	0	0	0	0	0	0	0	0	0	0	0
0	0	0	0	0	0	0	0	0	0	0	0	0	0	0	0	0	0	0	0	0	0	0	0	0	0	0	0	0	0	0
0	0	0	0	0	0	0	0	0	0	0	0	0	0	0	0	0	0	0	0	0	0	0	0	0	0	0	0	0	0	0
0	0	0	0	0	0	0	0	0	0	0	0	0	0	0	0	0	0	0	0	0	0	0	0	0	0	0	0	0	0	0
0	0	0	0	0	0	0	0	0	0	0	0	0	0	0	0	0	0	0	0	0	0	0	0	0	0	0	0	0	0	0
0	0	0	0	0	0	0	0	0	0	0	0	0	0	0	0	0	0	0	0	0	0	0	0	0	0	0	0	0	0	0
0	0	0	0	0	0	0	0	0	0	0	0	0	0	0	0	0	0	0	0	0	0	0	0	0	0	0	0	0	0	0
0	0	0	0	0	0	0	0	0	0	0	0	0	0	0	0	0	0	0	0	0	0	0	0	0	0	0	0	0	0	0
0	0	0	0	0	0	0	0	0	0	0	0	0	0	0	0	0	0	0	0	0	0	0	0	0	0	0	0	0	0	0
0	0	0	0	0	0	0	0	0	0	0	0	0	0	0	0	0	0	0	0	0	0	0	0	0	0	0	0	0	0	0
0	0	0	0	0	0	0	0	0	0	0	0	0	0	0	0	0	0	0	0	0	0	0	0	0	0	0	0	0	0	0
0	0	0	0	0	0	0	0	0	0	0	0	0	0	0	0	0	0	0	0	0	0	0	0	0	0	0	0	0	0	0
0	0	0	0	0	0	0	0	0	0	0	0	0	0	0	0	0	0	0	0	0	0	0	0	0	0	0	0	0	0	0
0	0	0	0	0	0	0	0	0	0	0	0	0	0	0	0	0	0	0	0	0	0	0	0	0	0	0	0	0	0	0
0	0	0	0	0	0	0	0	0	0	0	0	0	0	0	0	0	0	0	0	0	0	0	0	0	0	0	0	0	0	0
0	0	0	0	0	0	0	0	0	0	0	0	0	0	0	0	0	0	0	0	0	0	0	0	0	0	0	0	0	0	0
0	0	0	0	0	0	0	0	0	0	0	0	0	0	0	0	0	0	0	0	0	0	0	0	0	0	0	0	0	0	0
0	0	0	0	0	0	0	0	0	0	0	0	0	0	0	0	0	0	0	0	0	0	0	0	0	0	0	0	0	0	0
0	0	0	0	0	0	0	0	0	0	0	0	0	0	0	0	0	0	0	0	0	0	0	0	0	0	0	0	0	0	0
0	0	0	0	0	0	0	0	0	0	0	0	0	0	0	0	0	0	0	0	0	0	0	0	0	0	0	0	0	0	0
0	0	0	0	0	0	0	0	0	0	0	0	0	0	0	0	0	0	0	0	0	0	0	0	0	0	0	0	0	0	0
0	0	0	0	0	0	0	0	0	0	0	0	0	0	0	0	0	0	0	0	0	0	0	0	0	0	0	0	0	0	0
0	0	0	0	0	0	0	0	0	0	0	0	0	0	0	0	0	0	0	0	0	0	0	0	0	0	0	0	0	0	0
0	0	0	0	0	0	0	0	0	0	0	0	0	0	0	0	0	0	0	0	0	0	0	0	0	0	0	0	0	0	0
0	0	0	0	0	0	0	0	0	0	0	0	0	0	0	0	0	0	0	0	0	0	0	0	0	0	0	0	0	0	0
0	0	0	0	0	0	0	0	0	0	0	0	0	0	0	0	0	0	0	0	0	0	0	0	0	0	0	0	0	0	0
0	0	0	0	0	0	0	0	0	0	0	0	0	0	0	0	0	0	0	0	0	0	0	0	0	0	0	0	0	0	0
0	0	0	0	0	0	0	0	0	0	0	0	0	0	0	0	0	0	0	0	0	0	0	0	0	0	0	0	0	0	0
0	0	0	0	0	0	0	0	0	0	0	0	0	0	0	0	0	0	0	0	0	0	0	0	0	0	0	0	0	0	0
0	0	0	0	0	0	0	0	0	0	0	0	0	0	0	0	0	0	0	0	0	0	0	0	0	0	0	0	0	0	0
0	0	0	0	0	0	0	0	0	0	0	0	0	0	0	0	0	0	0	0	0	0	0	0	0	0	0	0	0	0	0
0	0	0	0	0	0	0	0	0	0	0	0	0	0	0	0	0	0	0	0	0	0	0	0	0	0	0	0	0	0	0
0	0	0	0	0	0	0	0	0	0	0	0	0	0	0	0	0	0	0	0	0	0	0	0	0	0	0	0	0	0	0
0	0	0	0	0	0	0	0	0	0	0	0	0	0	0	0	0	0	0	0	0	0	0	0	0	0	0	0	0	0	0
0	0	0	0	0	0	0	0	0	0	0	0	0	0	0	0	0	0	0	0	0	0	0	0	0	0	0	0	0	0	0
0	0	0	0	0	0	0	0	0	0	0	0	0	0	0	0	0	0	0	0	0	0	0	0	0	0	0	0	0	0	0
0	0	0	0	0	0	0	0	0	0	0	0	0	0	0	0	0	0	0	0	0	0	0	0	0	0	0	0	0	0	0
0	0	0	0	0	0	0	0	0	0	0	0	0	0	0	0	0	0	0	0	0	0	0	0	0	0	0	0	0	0	0
0	0	0	0	0	0	0	0	0	0	0	0	0	0	0	0	0	0	0	0	0	0	0	0	0	0	0	0	0	0	0
0	0	0	0	0	0	0	0	0	0	0	0	0	0	0	0	0	0	0	0	0	0	0	0	0	0	0	0	0	0	0
0	0	0	0	0	0	0	0	0	0	0	0	0	0	0	0	0	0	0	0	0	0	0	0	0	0	0	0	0	0	0
0	0	0	0	0	0	0	0	0	0	0	0	0	0	0	0	0	0	0	0	0	0	0	0	0	0	0	0	0	0	0
0	0	0	0	0	0	0	0	0	0	0	0	0	0	0	0	0	0	0	0	0	0	0	0	0	0	0	0	0	0	0
0	0	0	0	0	0	0	0	0	0	0	0	0	0	0	0	0	0	0	0	0	0	0	0	0	0	0	0	0	0	0
0	0	0	0	0	0	0	0	0	0	0	0	0	0	0	0	0	0	0	0	0	0	0	0	0	0	0	0	0	0	0
0	0	0	0	0	0	0	0	0	0	0	0	0	0	0	0	0	0	0	0	0	0	0	0	0	0	0	0	0	0	0
0	0	0	0	0	0	0	0	0	0	0	0	0	0	0	0	0	0	0	0	0	0	0	0	0	0	0	0	0	0	0
0	0	0	0	0	0	0	0	0	0	0	0	0	0	0	0	0	0	0	0	0	0	0	0	0	0	0	0	0	0	0
0	0	0	0	0	0	0	0	0	0	0	0	0	0	0	0	0	0	0	0	0	0	0	0	0	0	0	0	0	0	0
0	0	0	0	0	0	0	0	0	0	0	0	0	0	0	0	0	0	0	0	0	0	0	0	0	0	0	0	0	0	0
0	0	0	0	0	0	0	0	0	0	0	0	0	0	0	0	0	0	0	0	0	0	0	0	0	0	0	0	0	0	0
0	0	0	0	0	0	0	0	0	0	0	0	0	0	0	0	0	0	0	0	0	0	0	0	0	0	0	0	0	0	0
0	0	0	0	0	0	0	0	0	0	0	0	0	0	0	0	0	0	0	0	0	0	0	0	0	0	0	0	0	0	0
0	0	0	0	0	0	0	0	0	0	0	0	0	0	0	0	0	0	0	0	0	0	0	0	0	0	0	0	0	0	0
0	0	0	0	0	0	0	0	0	0	0	0	0	0	0	0	0	0	0	0	0	0	0	0	0	0	0	0	0	0	0
0	0	0	0	0	0	0	0	0	0	0	0	0	0	0	0	0	0	0	0	0	0	0	0	0	0	0	0	0	0	0
0	0	0	0	0	0	0	0	0	0	0	0	0	0	0	0	0	0	0	0	0	0	0	0	0	0	0	0	0	0	0
0	0	0	0	0	0	0	0	0	0	0	0	0	0	0	0	0	0	0	0	0	0	0	0	0	0	0	0	0	0	0
0	0	0	0	0	0	0	0	0	0	0	0	0	0	0	0	0	0	0	0	0	0	0	0	0	0	0	0	0	0	0
0	0	0	0	0	0	0	0	0	0	0	0	0	0	0	0	0	0	0	0	0	0	0	0	0	0	0	0	0	0	0
0	0	0	0	0	0	0	0	0	0	0	0	0	0	0	0	0	0	0	0	0	0	0	0	0	0	0	0	0	0	0
0	0	0	0	0	0	0	0	0	0	0	0	0	0	0	0	0	0	0	0	0	0	0	0	0	0	0	0	0	0	0
0	0	0	0	0	0	0	0	0	0	0	0	0	0	0	0	0	0	0	0	0	0	0	0	0	0	0	0	0	0	0
0	0	0	0	0	0	0	0	0	0	0	0	0	0	0	0	0	0	0	0	0	0	0	0	0	0	0	0	0	0	0
0	0	0	0	0	0	0	0	0	0	0	0	0	0	0	0	0	0	0	0	0	0	0	0	0	0	0	0	0	0	0
0	0	0	0	0	0	0	0	0	0	0	0	0	0	0	0	0	0	0	0	0	0	0	0	0	0	0	0	0	0	0
0	0	0	0	0	0	0	0	0	0	0	0	0	0	0	0	0	0	0	0	0	0	0	0	0	0	0	0	0	0	0
0	0	0	0	0	0	0	0	0	0	0	0	0	0	0	0	0	0	0	0	0	0	0	0	0	0	0	0	0	0	0
0	0	0	0	0	0	0	0	0	0	0	0	0	0	0	0	0	0	0	0	0	0	0	0	0	0	0	0	0	0	0
0	0	0	0	0	0	0	0	0	0	0	0	0	0	0	0	0	0	0	0	0	0	0	0	0	0	0	0	0	0	0
0	0	0	0	0	0	0	0	0	0	0	0	0	0	0	0	0	0	0	0	0	0	0	0	0	0	0	0	0	0	0
0	0	0	0	0	0	0	0	0	0	0	0	0	0	0	0	0	0	0	0	0	0	0	0	0	0	0	0	0	0	0
0	0	0	0	0	0	0	0	0	0	0	0	0	0	0	0	0	0	0	0	0	0	0	0	0	0	0	0	0	0	0
0	0	0	0	0	0	0	0	0	0	0	0	0	0	0	0	0	0	0	0	0	0	0	0	0	0	0	0	0	0	0
0	0	0	0	0	0	0	0	0	0	0	0	0	0	0	0	0	0	0	0	0	0	0	0	0	0	0	0	0	0	0
0	0	0	0	0	0	0	0	0	0	0	0	0	0	0	0	0	0	0	0	0	0	0	0	0	0	0	0	0	0	0
0	0	0	0	0	0	0	0	0	0	0	0	0	0	0	0	0	0	0	0	0	0	0	0	0	0	0	0	0	0	0
0	0	0	0	0	0	0	0	0	0	0	0	0	0	0	0	0	0	0	0	0	0	0	0	0	0	0	0	0	0	0
0	0	0	0	0	0	0	0	0	0	0	0	0	0	0	0	0	0	0	0	0	0	0	0	0	0	0	0	0	0	0
0	0	0	0	0	0	0	0	0	0	0	0	0	0	0	0	0	0	0	0	0	0	0	0	0	0	0	0	0	0	0
0	0	0	0	0	0	0	0	0	0	0	0	0	0	0	0	0	0	0	0	0	0	0	0	0	0	0	0	0	0	0
0	0	0	0	0	0	0	0	0	0	0	0	0	0	0	0	0	0	0	0	0	0	0	0	0	0	0	0	0	0	0
0	0	0	0	0	0	0	0	0	0	0	0	0	0	0	0	0	0	0	0	0	0	0	0	0	0	0	0	0	0	0
0	0	0	0	0	0	0	0	0	0	0	0	0	0	0	0	0	0	0	0	0	0	0	0	0	0	0	0	0	0	0
0	0	0	0	0	0	0	0	0	0	0	0	0	0	0	0	0	0	0	0	0	0	0	0	0	0	0	0	0	0	0
0	0	0	0	0	0	0	0	0	0	0	0	0	0	0	0	0	0	0	0	0	0	0	0	0	0	0	0	0	0	0
0	0	0	0	0	0	0	0	0	0	0	0	0	0	0	0	0	0	0	0	0	0	0	0	0	0	0	0	0	0	0
0	0	0	0	0	0	0	0	0	0	0	0	0	0	0	0	0	0	0	0	0	0	0	0	0	0	0	0	0	0	0
0	0	0	0	0	0	0	0	0	0	0	0	0	0	0	0	0	0	0	0	0	0	0	0	0	0	0	0	0	0	0
0	0	0	0	0	0	0	0	0	0	0	0	0	0	0	0	0	0	0	0	0	0	0	0	0	0	0	0	0	0	0
0	0	0	0	0	0	0	0	0	0	0	0	0	0	0	0	0	0	0	0	0	0	0	0	0	0	0	0	0	0	0
0	0	0	0	0	0	0	0	0	0	0	0	0	0	0	0	0	0	0	0	0	0	0	0	0	0	0	0	0	0	0
0	0	0	0	0	0	0	0	0	0	0	0	0	0	0	0	0	0	0	0	0	0	0	0	0	0	0	0	0	0	0
0	0	0	0	0	0	0	0	0	0	0	0	0	0	0	0	0	0	0	0	0	0	0	0	0	0	0	0	0	0	0
0	0	0	0	0	0	0	0	0	0	0	0	0	0	0	0	0	0	0	0	0	0	0	0	0	0	0	0	0	0	0
0	0	0	0	0	0	0	0	0	0	0	0	0	0	0	0	0	0	0	0	0	0	0	0	0	0	0	0	0	0	0
0	0	0	0	0	0	0	0	0	0	0	0	0	0	0	0	0	0	0	0	0	0	0	0	0	0	0	0	0	0	0
0	0	0	0	0	0	0	0	0	0	0	0	0	0	0	0	0	0	0	0	0	0	0	0	0	0	0	0	0	0	0
0	0	0	0	0	0	0	0	0	0	0	0	0	0	0	0	0	0	0	0	0	0	0	0	0	0	0	0	0	0	0
0	0	0	0	0	0	0	0	0	0	0	0	0	0	0	0	0	0	0	0	0	0	0	0	0	0	0	0	0	0	0
0	0	0	0	0	0	0	0	0	0	0	0	0	0	0	0	0	0	0	0	0	0	0	0	0	0	0	0	0	0	0
0	0	0	0	0	0	0	0	0	0	0	0	0	0	0	0	0	0	0	0	0	0	0	0	0	0	0	0	0	0	0
0	0	0	0	0	0	0	0	0	0	0	0	0	0	0	0	0	0	0	0	0	0	0	0	0	0	0	0	0	0	0
0	0	0	0	0	0	0	0	0	0	0	0	0	0	0	0	0	0	0	0	0	0	0	0	0	0	0	0	0	0	0
0	0	0	0	0	0	0	0	0	0	0	0	0	0	0	0	0	0	0	0	0	0	0	0	0	0	0	0	0	0	0
0	0	0	0	0	0	0	0	0	0	0	0	0	0	0	0	0	0	0	0	0	0	0	0	0	0	0	0	0	0	0
0	0	0	0	0	0	0	0	0	0	0	0	0	0	0	0	0	0	0	0	0	0	0	0	0	0	0	0	0	0	0
0	0	0	0	0	0	0	0	0	0	0	0	0	0	0	0	0	0	0	0	0	0	0	0	0	0	0	0	0	0	0
0	0	0	0	0	0	0	0	0	0	0	0	0	0	0	0	0	0	0	0	0	0	0	0	0	0	0	0	0	0	0
0	0	0	0	0	0	0	0	0	0	0	0	0	0	0	0	0	0	0	0	0	0	0	0	0	0	0	0	0	0	0
0	0	0	0	0	0	0	0	0	0	0	0	0	0	0	0	0	0	0	0	0	0	0	0	0	0	0	0	0	0	0
0	0	0	0	0	0	0	0	0	0	0	0	0	0	0	0	0	0	0	0	0	0	0	0	0	0	0	0	0	0	0
0	0	0	0	0	0	0	0	0	0	0	0	0	0	0	0	0	0	0	0	0	0	0	0	0	0	0	0	0	0	0
0	0	0	0	0	0	0	0	0	0	0	0	0	0	0	0	0	0	0	0	0	0	0	0	0	0	0	0	0	0	0
0	0	0	0	0	0	0	0	0	0	0	0	0	0	0	0	0	0	0	0	0	0	0	0	0	0	0	0	0	0	0
0	0	0	0	0	0	0	0	0	0	0	0	0	0	0	0	0	0	0	0	0	0	0	0	0	0	0	0	0	0	0
0	0	0	0	0	0	0	0	0	0	0	0	0	0	0	0	0	0	0	0	0	0	0	0	0	0	0	0	0	0	0
0	0	0	0	0	0	0	0	0	0	0	0	0	0	0	0	0	0	0	0	0	0	0	0	0	0	0	0	0	0	0
0	0	0	0	0	0	0	0	0	0	0	0	0	0	0	0	0	0	0	0	0	0	0	0	0	0	0	0	0	0	0
0	0	0	0	0	0	0	0	0	0	0	0	0	0	0	0	0	0	0	0	0	0	0	0	0	0	0	0	0	0	0
0	0	0	0	0	0	0	0	0	0	0	0	0	0	0	0	0	0	0	0	0	0	0	0	0	0	0	0	0	0	0
0	0	0	0	0	0	0	0	0	0	0	0	0	0	0	0	0	0	0	0	0	0	0	0	0	0	0	0	0	0	0
0	0	0	0	0	0	0	0	0	0	0	0	0	0	0	0	0	0	0	0	0	0	0	0	0	0	0	0	0	0	0
0	0	0	0	0	0	0	0	0	0	0	0	0	0	0	0	0	0	0	0	0	0	0	0	0	0	0	0	0	0	0
0	0	0	0	0	0	0	0	0	0	0	0	0	0	0	0	0	0	0	0	0	0	0	0	0	0	0	0	0	0	0
0	0	0	0	0	0	0	0	0	0	0	0	0	0	0	0	0	0	0	0	0	0	0	0	0	0	0	0	0	0	0
0	0	0	0	0	0	0	0	0	0	0	0	0	0	0	0	0	0	0	0	0	0	0	0	0	0	0	0	0	0	0
0	0	0	0	0	0	0	0	0	0	0	0	0	0	0	0	0	0	0	0	0	0	0	0	0	0	0	0	0	0	0
0	0	0	0	0	0	0	0	0	0	0	0	0	0	0	0	0	0	0	0	0	0	0	0	0	0	0	0	0	0	0
0	0	0	0	0	0	0	0	0	0	0	0	0	0	0	0	0	0	0	0	0	0	0	0	0	0	0	0	0	0	0
0	0	0	0	0	0	0	0	0	0	0	0	0	0	0	0	0	0	0	0	0	0	0	0	0	0	0	0	0	0	0
0	0	0	0	0	0	0	0	0	0	0	0	0	0	0	0	0	0	0	0	0	0	0	0	0	0	0	0	0	0	0
0	0	0	0	0	0	0	0	0	0	0	0	0	0	0	0	0	0	0	0	0	0	0	0	0	0	0	0	0	0	0
0	0	0	0	0	0	0	0	0	0	0	0	0	0	0	0	0	0	0	0	0	0	0	0	0	0	0	0	0	0	0
0	0	0	0	0	0	0	0	0	0	0	0	0	0	0	0	0	0	0	0	0	0	0	0	0	0	0	0	0	0	0
0	0	0	0	0	0	0	0	0	0	0	0	0	0	0	0	0	0	0	0	0	0	0	0	0	0	0	0	0	0	0
0	0	0	0	0	0	0	0	0	0	0	0	0	0	0	0	0	0	0	0	0	0	0	0	0	0	0	0	0	0	0
0	0	0	0	0	0	0	0	0	0	0	0	0	0	0	0	0	0	0	0	0	0	0	0	0	0	0	0	0	0	0
0	0	0	0	0	0	0	0	0	0	0	0	0	0	0	0	0	0	0	0	0	0	0	0	0	0	0	0	0	0	0
0	0	0	0	0	0	0	0	0	0	0	0	0	0	0	0	0	0	0	0	0	0	0	0	0	0	0	0	0	0	0
0	0	0	0	0	0	0	0	0	0	0	0	0	0	0	0	0	0	0	0	0	0	0	0	0	0	0	0	0	0	0
0	0	0	0	0	0	0	0	0	0	0	0	0	0	0	0	0	0	0	0	0	0	0	0	0	0	0	0	0	0	0
0	0	0	0	0	0	0	0	0	0	0	0	0	0	0	0	0	0	0	0	0	0	0	0	0	0	0	0	0	0	0
0	0	0	0	0	0	0	0	0	0	0	0	0	0	0	0	0	0	0	0	0	0	0	0	0	0	0	0	0	0	0
0	0	0	0	0	0	0	0	0	0	0	0	0	0	0	0	0	0	0	0	0	0	0	0	0	0	0	0	0	0	0
0	0	0	0	0	0	0	0	0	0	0	0	0	0	0	0	0	0	0	0	0	0	0	0	0	0	0	0	0	0	0
0	0	0	0	0	0	0	0	0	0	0	0	0	0	0	0	0	0	0	0	0	0	0	0	0	0	0	0	0	0	0
0	0	0	0	0	0	0	0	0	0	0	0	0	0	0	0	0	0	0	0	0	0	0	0	0	0	0	0	0	0	0
0	0	0	0	0	0	0	0	0	0	0	0	0	0	0	0	0	0	0	0	0	0	0	0	0	0	0	0	0	0	0
0	0	0	0	0	0	0	0	0	0	0	0	0	0	0	0	0	0	0	0	0	0	0	0	0	0	0	0	0	0	0
0	0	0	0	0	0	0	0	0	0	0	0	0	0	0	0	0	0	0	0	0	0	0	0	0	0	0	0	0	0	0
0	0	0	0	0	0	0	0	0	0	0	0	0	0	0	0	0	0	0	0	0	0	0	0	0	0	0	0	0	0	0
0	0	0	0	0	0	0	0	0	0	0	0	0	0	0	0	0	0	0	0	0	0	0	0	0	0	0	0	0	0	0
0	0	0	0	0	0	0	0	0	0	0	0	0	0	0	0	0	0	0	0	0	0	0	0	0	0	0	0	0	0	0
0	0	0	0	0	0	0	0	0	0	0	0	0	0	0	0	0	0	0	0	0	0	0	0	0	0	0	0	0	0	0
0	0	0	0	0	0	0	0	0	0	0	0	0	0	0	0	0	0	0	0	0	0	0	0	0	0	0	0	0	0	0
0	0	0	0	0	0	0	0	0	0	0	0	0	0	0	0	0	0	0	0	0	0	0	0	0	0	0	0	0	0	0
0	0	0	0	0	0	0	0	0	0	0	0	0	0	0	0	0	0	0	0	0	0	0	0	0	0	0	0	0	0	0
0	0	0	0	0	0	0	0	0	0	0	0	0	0	0	0	0	0	0	0	0	0	0	0	0	0	0	0	0	0	0
0	0	0	0	0	0	0	0	0	0	0	0	0	0	0	0	0	0	0	0	0	0	0	0	0	0	0	0	0	0	0
0	0	0	0	0	0	0	0	0	0	0	0	0	0	0	0	0	0	0	0	0	0	0	0	0	0	0	0	0	0	0
0	0	0	0	0	0	0	0	0	0	0	0	0	0	0	0	0	0	0	0	0	0	0	0	0	0	0	0	0	0	0
0	0	0	0	0	0	0	0	0	0	0	0	0	0	0	0	0	0	0	0	0	0	0	0	0	0	0	0	0	0	0
0	0	0	0	0	0	0	0	0	0	0	0	0	0	0	0	0	0	0	0	0	0	0	0	0	0	0	0	0	0	0
0	0	0	0	0	0	0	0	0	0	0	0	0	0	0	0	0	0	0	0	0	0	0	0	0	0	0	0	0	0	0
0	0	0	0	0	0	0	0	0	0	0	0	0	0	0	0	0	0	0	0	0	0	0	0	0	0	0	0	0	0	0
0	0	0	0	0	0	0	0	0	0	0	0	0	0	0	0	0	0	0	0	0	0	0	0	0	0	0	0	0	0	0
0	0	0	0	0	0	0	0	0	0	0	0	0	0	0	0	0	0	0	0	0	0	0	0	0	0	0	0	0	0	0
0	0	0	0	0	0	0	0	0	0	0	0	0	0	0	0	0	0	0	0	0	0	0	0	0	0	0	0	0	0	0
0	0	0	0	0	0	0	0	0	0	0	0	0	0	0	0	0	0	0	0	0	0	0	0	0	0	0	0	0	0	0
0	0	0	0	0	0	0	0	0	0	0	0	0	0	0	0	0	0	0	0	0	0	0	0	0	0	0	0	0	0	0
0	0	0	0	0	0	0	0	0	0	0	0	0	0	0	0	0	0	0	0	0	0	0	0	0	0	0	0	0	0	0
0	0	0	0	0	0	0	0	0	0	0	0	0	0	0	0	0	0	0	0	0	0	0	0	0	0	0	0	0	0	0
0	0	0	0	0	0	0	0	0	0	0	0	0	0	0	0	0	0	0	0	0	0	0	0	0	0	0	0	0	0	0
0	0	0	0	0	0	0	0	0	0	0	0	0	0	0	0	0	0	0	0	0	0	0	0	0	0	0	0	0	0	0
0	0	0	0	0	0	0	0	0	0	0	0	0	0	0	0	0	0	0	0	0	0	0	0	0	0	0	0	0	0	0
0	0	0	0	0	0	0	0	0	0	0	0	0	0	0	0	0	0	0	0	0	0	0	0	0	0	0	0	0	0	0
0	0	0	0	0	0	0	0	0	0	0	0	0	0	0	0	0	0	0	0	0	0	0	0	0	0	0	0	0	0	0
0	0	0	0	0	0	0	0	0	0	0	0	0	0	0	0	0	0	0	0	0	0	0	0	0	0	0	0	0	0	0
0	0	0	0	0	0	0	0	0	0	0	0	0	0	0	0	0	0	0	0	0	0	0	0	0	0	0	0	0	0	0
0	0	0	0	0	0	0	0	0	0	0	0	0	0	0	0	0	0	0	0	0	0	0	0	0	0	0	0	0	0	0
0	0	0	0	0	0	0	0	0	0	0	0	0	0	0	0	0	0	0	0	0	0	0	0	0	0	0	0	0	0	0
0	0	0	0	0	0	0	0	0	0	0	0	0	0	0	0	0	0	0	0	0	0	0	0	0	0	0	0	0	0	0
0	0	0	0	0	0	0	0	0	0	0	0	0	0	0	0	0	0	0	0	0	0	0	0	0	0	0	0	0	0	0
0	0	0	0	0	0	0	0	0	0	0	0	0	0	0	0	0	0	0	0	0	0	0	0	0	0	0	0	0	0	0
0	0	0	0	0	0	0	0	0	0	0	0	0	0	0	0	0	0	0	0	0	0	0	0	0	0	0	0	0	0	0
0	0	0	0	0	0	0	0	0	0	0	0	0	0	0	0	0	0	0	0	0	0	0	0	0	0	0	0	0	0	0
0	0	0	0	0	0	0	0	0	0	0	0	0	0	0	0	0	0	0	0	0	0	0	0	0	0	0	0	0	0	0
0	0	0	0	0	0	0	0	0	0	0	0	0	0	0	0	0	0	0	0	0	0	0	0	0	0	0	0	0	0	0
0	0	0	0	0	0	0	0	0	0	0	0	0	0	0	0	0	0	0	0	0	0	0	0	0	0	0	0	0	0	0
0	0	0	0	0	0	0	0	0	0	0	0	0	0	0	0	0	0	0	0	0	0	0	0	0	0	0	0	0	0	0
0	0	0	0	0	0	0	0	0	0	0	0	0	0	0	0	0	0	0	0	0	0	0	0	0	0	0	0	0	0	0
0	0	0	0	0	0	0	0	0	0	0	0	0	0	0	0	0	0	0	0	0	0	0	0	0	0	0	0	0	0	0
0	0	0	0	0	0	0	0	0	0	0	0	0	0	0	0	0	0	0	0	0	0	0	0	0	0	0	0	0	0	0
0	0	0	0	0	0	0	0	0	0	0	0	0	0	0	0	0	0	0	0	0	0	0	0	0	0	0	0	0	0	0
0	0	0	0	0	0	0	0	0	0	0	0	0	0	0	0	0	0	0	0	0	0	0	0	0	0	0	0	0	0	0
0	0	0	0	0	0	0	0	0	0	0	0	0	0	0	0	0	0	0	0	0	0	0	0	0	0	0	0	0	0	0
0	0	0	0	0	0	0	0	0	0	0	0	0	0	0	0	0	0	0	0	0	0	0	0	0	0	0	0	0	0	0
0	0	0	0	0	0	0	0	0	0	0	0	0	0	0	0	0	0	0	0	0	0	0	0	0	0	0	0	0	0	0
0	0	0	0	0	0	0	0	0	0	0	0	0	0	0	0	0	0	0	0	0	0	0	0	0	0	0	0	0	0	0
0	0	0	0	0	0	0	0	0	0	0	0	0	0	0	0	0	0	0	0	0	0	0	0	0	0	0	0	0	0	0
0	0	0	0	0	0	0	0	0	0	0	0	0	0	0	0	0	0	0	0	0	0	0	0	0	0	0	0	0	0	0
0	0	0	0	0	0	0	0	0	0	0	0	0	0	0	0	0	0	0	0	0	0	0	0	0	0	0	0	0	0	0
0	0	0	0	0	0	0	0	0	0	0	0	0	0	0	0	0	0	0	0	0	0	0	0	0	0	0	0	0	0	0
0	0	0	0	0	0	0	0	0	0	0	0	0	0	0	0	0	0	0	0	0	0	0	0	0	0	0	0	0	0	0
0	0	0	0	0	0	0	0	0	0	0	0	0	0	0	0	0	0	0	0	0	0	0	0	0	0	0	0	0	0	0
0	0	0	0	0	0	0	0	0	0	0	0	0	0	0	0	0	0	0	0	0	0	0	0	0	0	0	0	0	0	0
0	0	0	0	0	0	0	0	0	0	0	0	0	0	0	0	0	0	0	0	0	0	0	0	0	0	0	0	0	0	0
0	0	0	0	0	0	0	0	0	0	0	0	0	0	0	0	0	0	0	0	0	0	0	0	0	0	0	0	0	0	0
0	0	0	0	0	0	0	0	0	0	0	0	0	0	0	0	0	0	0	0	0	0	0	0	0	0	0	0	0	0	0
0	0	0	0	0	0	0	0	0	0	0	0	0	0	0	0	0	0	0	0	0	0	0	0	0	0	0	0	0	0	0
0	0	0	0	0	0	0	0	0	0	0	0	0	0	0	0	0	0	0	0	0	0	0	0	0	0	0	0	0	0	0
0	0	0	0	0	0	0	0	0	0	0	0	0	0	0	0	0	0	0	0	0	0	0	0	0	0	0	0	0	0	0
0	0	0	0	0	0	0	0	0	0	0	0	0	0	0	0	0	0	0	0	0	0	0	0	0	0	0	0	0	0	0
0	0	0	0	0	0	0	0	0	0	0	0	0	0	0	0	0	0	0	0	0	0	0	0	0	0	0	0	0	0	0
0	0	0	0	0	0	0	0	0	0	0	0	0	0	0	0	0	0	0	0	0	0	0	0	0	0	0	0	0	0	0
0	0	0	0	0	0	0	0	0	0	0	0	0	0	0	0	0	0	0	0	0	0	0	0	0	0	0	0	0	0	0
0	0	0	0	0	0	0	0	0	0	0	0	0	0	0	0	0	0	0	0	0	0	0	0	0	0	0	0	0	0	0
0	0	0	0	0	0	0	0	0	0	0	0	0	0	0	0	0	0	0	0	0	0	0	0	0	0	0	0	0	0	0
0	0	0	0	0	0	0	0	0	0	0	0	0	0	0	0	0	0	0	0	0	0	0	0	0	0	0	0	0	0	0
0	0	0	0	0	0	0	0	0	0	0	0	0	0	0	0	0	0	0	0	0	0	0	0	0	0	0	0	0	0	0
0	0	0	0	0	0	0	0	0	0	0	0	0	0	0	0	0	0	0	0	0	0	0	0	0	0	0	0	0	0	0
0	0	0	0	0	0	0	0	0	0	0	0	0	0	0	0	0	0	0	0	0	0	0	0	0	0	0	0	0	0	0
0	0	0	0	0	0	0	0	0	0	0	0	0	0	0	0	0	0	0	0	0	0	0	0	0	0	0	0	0	0	0
0	0	0	0	0	0	0	0	0	0	0	0	0	0	0	0	0	0	0	0	0	0	0	0	0	0	0	0	0	0	0
0	0	0	0	0	0	0	0	0	0	0	0	0	0	0	0	0	0	0	0	0	0	0	0	0	0	0	0	0	0	0
0	0	0	0	0	0	0	0	0	0	0	0	0	0	0	0	0	0	0	0	0	0	0	0	0	0	0	0	0	0	0
0	0	0	0	0	0	0	0	0	0	0	0	0	0	0	0	0	0	0	0	0	0	0	0	0	0	0	0	0	0	0
0	0	0	0	0	0	0	0	0	0	0	0	0	0	0	0	0	0	0	0	0	0	0	0	0	0	0	0	0	0	0
0	0	0	0	0	0	0	0	0	0	0	0	0	0	0	0	0	0	0	0	0	0	0	0	0	0	0	0	0	0	0
0	0	0	0	0	0	0	0	0	0	0	0	0	0	0	0	0	0	0	0	0	0	0	0	0	0	0	0	0	0	0
0	0	0	0	0	0	0	0	0	0	0	0	0	0	0	0	0	0	0	0	0	0	0	0	0	0	0	0	0	0	0
0	0	0	0	0	0	0	0	0	0	0	0	0	0	0	0	0	0	0	0	0	0	0	0	0	0	0	0	0	0	0
0	0	0	0	0	0	0	0	0	0	0	0	0	0	0	0	0	0	0	0	0	0	0	0	0	0	0	0	0	0	0
0	0	0	0	0	0	0	0	0	0	0	0	0	0	0	0	0	0	0	0	0	0	0	0	0	0	0	0	0	0	0
0	0	0	0	0	0	0	0	0	0	0	0	0	0	0	0	0	0	0	0	0	0	0	0	0	0	0	0	0	0	0
0	0	0	0	0	0	0	0	0	0	0	0	0	0	0	0	0	0	0	0	0	0	0	0	0	0	0	0	0	0	0
0	0	0	0	0	0	0	0	0	0	0	0	0	0	0	0	0	0	0	0	0	0	0	0	0	0	0	0	0	0	0
0	0	0	0	0	0	0	0	0	0	0	0	0	0	0	0	0	0	0	0	0	0	0	0	0	0	0	0	0	0	0
0	0	0	0	0	0	0	0	0	0	0	0	0	0	0	0	0	0	0	0	0	0	0	0	0	0	0	0	0	0	0
0	0	0	0	0	0	0	0	0	0	0	0	0	0	0	0	0	0	0	0	0	0	0	0	0	0	0	0	0	0	0
0	0	0	0	0	0	0	0	0	0	0	0	0	0	0	0	0	0	0	0	0	0	0	0	0	0	0	0	0	0	0
0	0	0	0	0	0	0	0	0	0	0	0	0	0	0	0	0	0	0	0	0	0	0	0	0	0	0	0	0	0	0
0	0	0	0	0	0	0	0	0	0	0	0	0	0	0	0	0	0	0	0	0	0	0	0	0	0	0	0	0	0	0
0	0	0	0	0	0	0	0	0	0	0	0	0	0	0	0	0	0	0	0	0	0	0	0	0	0	0	0	0	0	0
0	0	0	0	0	0	0	0	0	0	0	0	0	0	0	0	0	0	0	0	0	0	0	0	0	0	0	0	0	0	0
0	0	0	0	0	0	0	0	0	0	0	0	0	0	0	0	0	0	0	0	0	0	0	0	0	0	0	0	0	0	0
0	0	0	0	0	0	0	0	0	0	0	0	0	0	0	0	0	0	0	0	0	0	0	0	0	0	0	0	0	0	0
0	0	0	0	0	0	0	0	0	0	0	0	0	0	0	0	0	0	0	0	0	0	0	0	0	0	0	0	0	0	0
0	0	0	0	0	0	0	0	0	0	0	0	0	0	0	0	0	0	0	0	0	0	0	0	0	0	0	0	0	0	0
0	0	0	0	0	0	0	0	0	0	0	0	0	0	0	0	0	0	0	0	0	0	0	0	0	0	0	0	0	0	0
0	0	0	0	0	0	0	0	0	0	0	0	0	0	0	0	0	0	0	0	0	0	0	0	0	0	0	0	0	0	0
0	0	0	0	0	0	0	0	0	0	0	0	0	0	0	0	0	0	0	0	0	0	0	0	0	0	0	0	0	0	0
0	0	0	0	0	0	0	0	0	0	0	0	0	0	0	0	0	0	0	0	0	0	0	0	0	0	0	0	0	0	0
0	0	0	0	0	0	0	0	0	0	0	0	0	0	0	0	0	0	0	0	0	0	0	0	0	0	0	0	0	0	0
0	0	0	0	0	0	0	0	0	0	0	0	0	0	0	0	0	0	0	0	0	0	0	0	0	0	0	0	0	0	0
0	0	0	0	0	0	0	0	0	0	0	0	0	0	0	0	0	0	0	0	0	0	0	0	0	0	0	0	0	0	0
0	0	0	0	0	0	0	0	0	0	0	0	0	0	0	0	0	0	0	0	0	0	0	0	0	0	0	0	0	0	0
0	0	0	0	0	0	0	0	0	0	0	0	0	0	0	0	0	0	0	0	0	0	0	0	0	0	0	0	0	0	0
0	0	0	0	0	0	0	0	0	0	0	0	0	0	0	0	0	0	0	0	0	0	0	0	0	0	0	0	0	0	0
0	0	0	0	0	0	0	0	0	0	0	0	0	0	0	0	0	0	0	0	0	0	0	0	0	0	0	0	0	0	0
0	0	0	0	0	0	0	0	0	0	0	0	0	0	0	0	0	0	0	0	0	0	0	0	0	0	0	0	0	0	0
0	0	0	0	0	0	0	0	0	0	0	0	0	0	0	0	0	0	0	0	0	0	0	0	0	0	0	0	0	0	0
0	0	0	0	0	0	0	0	0	0	0	0	0	0	0	0	0	0	0	0	0	0	0	0	0	0	0	0	0	0	0
0	0	0	0	0	0	0	0	0	0	0	0	0	0	0	0	0	0	0	0	0	0	0	0	0	0	0	0	0	0	0
0	0	0	0	0	0	0	0	0	0	0	0	0	0	0	0	0	0	0	0	0	0	0	0	0	0	0	0	0	0	0
0	0	0	0	0	0	0	0	0	0	0	0	0	0	0	0	0	0	0	0	0	0	0	0	0	0	0	0	0	0	0
0	0	0	0	0	0	0	0	0	0	0	0	0	0	0	0	0	0	0	0	0	0	0	0	0	0	0	0	0	0	0
0	0	0	0	0	0	0	0	0	0	0	0	0	0	0	0	0	0	0	0	0	0	0	0	0	0	0	0	0	0	0
0	0	0	0	0	0	0	0	0	0	0	0	0	0	0	0	0	0	0	0	0	0	0	0	0	0	0	0	0	0	0
0	0	0	0	0	0	0	0	0	0	0	0	0	0	0	0	0	0	0	0	0	0	0	0	0	0	0	0	0	0	0
0	0	0	0	0	0	0	0	0	0	0	0	0	0	0	0	0	0	0	0	0	0	0	0	0	0	0	0	0	0	0
0	0	0	0	0	0	0	0	0	0	0	0	0	0	0	0	0	0	0	0	0	0	0	0	0	0	0	0	0	0	0
0	0	0	0	0	0	0	0	0	0	0	0	0	0	0	0	0	0	0	0	0	0	0	0	0	0	0	0	0	0	0
0	0	0	0	0	0	0	0	0	0	0	0	0	0	0	0	0	0	0	0	0	0	0	0	0	0	0	0	0	0	0
0	0	0	0	0	0	0	0	0	0	0	0	0	0	0	0	0	0	0	0	0	0	0	0	0	0	0	0	0	0	0
0	0	0	0	0	0	0	0	0	0	0	0	0	0	0	0	0	0	0	0	0	0	0	0	0	0	0	0	0	0	0
0	0	0	0	0	0	0	0	0	0	0	0	0	0	0	0	0	0	0	0	0	0	0	0	0	0	0	0	0	0	0
0	0	0	0	0	0	0	0	0	0	0	0	0	0	0	0	0	0	0	0	0	0	0	0	0	0	0	0	0	0	0
0	0	0	0	0	0	0	0	0	0	0	0	0	0	0	0	0	0	0	0	0	0	0	0	0	0	0	0	0	0	0
0	0	0	0	0	0	0	0	0	0	0	0	0	0	0	0	0	0	0	0	0	0	0	0	0	0	0	0	0	0	0
0	0	0	0	0	0	0	0	0	0	0	0	0	0	0	0	0	0	0	0	0	0	0	0	0	0	0	0	0	0	0
0	0	0	0	0	0	0	0	0	0	0	0	0	0	0	0	0	0	0	0	0	0	0	0	0	0	0	0	0	0	0
0	0	0	0	0	0	0	0	0	0	0	0	0	0	0	0	0	0	0	0	0	0	0	0	0	0	0	0	0	0	0
0	0	0	0	0	0	0	0	0	0	0	0	0	0	0	0	0	0	0	0	0	0	0	0	0	0	0	0	0	0	0
0	0	0	0	0	0	0	0	0	0	0	0	0	0	0	0	0	0	0	0	0	0	0	0	0	0	0	0	0	0	0
0	0	0	0	0	0	0	0	0	0	0	0	0	0	0	0	0	0	0	0	0	0	0	0	0	0	0	0	0	0	0
0	0	0	0	0	0	0	0	0	0	0	0	0	0	0	0	0	0	0	0	0	0	0	0	0	0	0	0	0	0	0
0	0	0	0	0	0	0	0	0	0	0	0	0	0	0	0	0	0	0	0	0	0	0	0	0	0	0	0	0	0	0
0	0	0	0	0	0	0	0	0	0	0	0	0	0	0	0	0	0	0	0	0	0	0	0	0	0	0	0	0	0	0
0	0	0	0	0	0	0	0	0	0	0	0	0	0	0	0	0	0	0	0	0	0	0	0	0	0	0	0	0	0	0
0	0	0	0	0	0	0	0	0	0	0	0	0	0	0	0	0	0	0	0	0	0	0	0	0	0	0	0	0	0	0
0	0	0	0	0	0	0	0	0	0	0	0	0	0	0	0	0	0	0	0	0	0	0	0	0	0	0	0	0	0	0
0	0	0	0	0	0	0	0	0	0	0	0	0	0	0	0	0	0	0	0	0	0	0	0	0	0	0	0	0	0	0
0	0	0	0	0	0	0	0	0	0	0	0	0	0	0	0	0	0	0	0	0	0	0	0	0	0	0	0	0	0	0
0	0	0	0	0	0	0	0	0	0	0	0	0	0	0	0	0	0	0	0	0	0	0	0	0	0	0	0	0	0	0
0	0	0	0	0	0	0	0	0	0	0	0	0	0	0	0	0	0	0	0	0	0	0	0	0	0	0	0	0	0	0
0	0	0	0	0	0	0	0	0	0	0	0	0	0	0	0	0	0	0	0	0	0	0	0	0	0	0	0	0	0	0
0	0	0	0	0	0	0	0	0	0	0	0	0	0	0	0	0	0	0	0	0	0	0	0	0	0	0	0	0	0	0
0	0	0	0	0	0	0	0	0	0	0	0	0	0	0	0	0	0	0	0	0	0	0	0	0	0	0	0	0	0	0
0	0	0	0	0	0	0	0	0	0	0	0	0	0	0	0	0	0	0	0	0	0	0	0	0	0	0	0	0	0	0
0	0	0	0	0	0	0	0	0	0	0	0	0	0	0	0	0	0	0	0	0	0	0	0	0	0	0	0	0	0	0
0	0	0	0	0	0	0	0	0	0	0	0	0	0	0	0	0	0	0	0	0	0	0	0	0	0	0	0	0	0	0
0	0	0	0	0	0	0	0	0	0	0	0	0	0	0	0	0	0	0	0	0	0	0	0	0	0	0	0	0	0	0
0	0	0	0	0	0	0	0	0	0	0	0	0	0	0	0	0	0	0	0	0	0	0	0	0	0	0	0	0	0	0
0	0	0	0	0	0	0	0	0	0	0	0	0	0	0	0	0	0	0	0	0	0	0	0	0	0	0	0	0	0	0
0	0	0	0	0	0	0	0	0	0	0	0	0	0	0	0	0	0	0	0	0	0	0	0	0	0	0	0	0	0	0
0	0	0	0	0	0	0	0	0	0	0	0	0	0	0	0	0	0	0	0	0	0	0	0	0	0	0	0	0	0	0
0	0	0	0	0	0	0	0	0	0	0	0	0	0	0	0	0	0	0	0	0	0	0	0	0	0	0	0	0	0	0
0	0	0	0	0	0	0	0	0	0	0	0	0	0	0	0	0	0	0	0	0	0	0	0	0	0	0	0	0	0	0
0	0	0	0	0	0	0	0	0	0	0	0	0	0	0	0	0	0	0	0	0	0	0	0	0	0	0	0	0	0	0
0	0	0	0	0	0	0	0	0	0	0	0	0	0	0	0	0	0	0	0	0	0	0	0	0	0	0	0	0	0	0
0	0	0	0	0	0	0	0	0	0	0	0	0	0	0	0	0	0	0	0	0	0	0	0	0	0	0	0	0	0	0
0	0	0	0	0	0	0	0	0	0	0	0	0	0	0	0	0	0	0	0	0	0	0	0	0	0	0	0	0	0	0
0	0	0	0	0	0	0	0	0	0	0	0	0	0	0	0	0	0	0	0	0	0	0	0	0	0	0	0	0	0	0
0	0	0	0	0	0	0	0	0	0	0	0	0	0	0	0	0	0	0	0	0	0	0	0	0	0	0	0	0	0	0
0	0	0	0	0	0	0	0	0	0	0	0	0	0	0	0	0	0	0	0	0	0	0	0	0	0	0	0	0	0	0
0	0	0	0	0	0	0	0	0	0	0	0	0	0	0	0	0	0	0	0	0	0	0	0	0	0	0	0	0	0	0
0	0	0	0	0	0	0	0	0	0	0	0	0	0	0	0	0	0	0	0	0	0	0	0	0	0	0	0	0	0	0
0	0	0	0	0	0	0	0	0	0	0	0	0	0	0	0	0	0	0	0	0	0	0	0	0	0	0	0	0	0	0
0	0	0	0	0	0	0	0	0	0	0	0	0	0	0	0	0	0	0	0	0	0	0	0	0	0	0	0	0	0	0
0	0	0	0	0	0	0	0	0	0	0	0	0	0	0	0	0	0	0	0	0	0	0	0	0	0	0	0	0	0	0
0	0	0	0	0	0	0	0	0	0	0	0	0	0	0	0	0	0	0	0	0	0	0	0	0	0	0	0	0	0	0
0	0	0	0	0	0	0	0	0	0	0	0	0	0	0	0	0	0	0	0	0	0	0	0	0	0	0	0	0	0	0
0	0	0	0	0	0	0	0	0	0	0	0	0	0	0	0	0	0	0	0	0	0	0	0	0	0	0	0	0	0	0
0	0	0	0	0	0	0	0	0	0	0	0	0	0	0	0	0	0	0	0	0	0	0	0	0	0	0	0	0	0	0
0	0	0	0	0	0	0	0	0	0	0	0	0	0	0	0	0	0	0	0	0	0	0	0	0	0	0	0	0	0	0
0	0	0	0	0	0	0	0	0	0	0	0	0	0	0	0	0	0	0	0	0	0	0	0	0	0	0	0	0	0	0
0	0	0	0	0	0	0	0	0	0	0	0	0	0	0	0	0	0	0	0	0	0	0	0	0	0	0	0	0	0	0
0	0	0	0	0	0	0	0	0	0	0	0	0	0	0	0	0	0	0	0	0	0	0	0	0	0	0	0	0	0	0
0	0	0	0	0	0	0	0	0	0	0	0	0	0	0	0	0	0	0	0	0	0	0	0	0	0	0	0	0	0	0
0	0	0	0	0	0	0	0	0	0	0	0	0	0	0	0	0	0	0	0	0	0	0	0	0	0	0	0	0	0	0
0	0	0	0	0	0	0	0	0	0	0	0	0	0	0	0	0	0	0	0	0	0	0	0	0	0	0	0	0	0	0
0	0	0	0	0	0	0	0	0	0	0	0	0	0	0	0	0	0	0	0	0	0	0	0	0	0	0	0	0	0	0
0	0	0	0	0	0	0	0	0	0	0	0	0	0	0	0	0	0	0	0	0	0	0	0	0	0	0	0	0	0	0
0	0	0	0	0	0	0	0	0	0	0	0	0	0	0	0	0	0	0	0	0	0	0	0	0	0	0	0	0	0	0
0	0	0	0	0	0	0	0	0	0	0	0	0	0	0	0	0	0	0	0	0	0	0	0	0	0	0	0	0	0	0
0	0	0	0	0	0	0	0	0	0	0	0	0	0	0	0	0	0	0	0	0	0	0	0	0	0	0	0	0	0	0
0	0	0	0	0	0	0	0	0	0	0	0	0	0	0	0	0	0	0	0	0	0	0	0	0	0	0	0	0	0	0
0	0	0	0	0	0	0	0	0	0	0	0	0	0	0	0	0	0	0	0	0	0	0	0	0	0	0	0	0	0	0
0	0	0	0	0	0	0	0	0	0	0	0	0	0	0	0	0	0	0	0	0	0	0	0	0	0	0	0	0	0	0
0	0	0	0	0	0	0	0	0	0	0	0	0	0	0	0	0	0	0	0	0	0	0	0	0	0	0	0	0	0	0
0	0	0	0	0	0	0	0	0	0	0	0	0	0	0	0	0	0	0	0	0	0	0	0	0	0	0	0	0	0	0
0	0	0	0	0	0	0	0	0	0	0	0	0	0	0	0	0	0	0	0	0	0	0	0	0	0	0	0	0	0	0
0	0	0	0	0	0	0	0	0	0	0	0	0	0	0	0	0	0	0	0	0	0	0	0	0	0	0	0	0	0	0
0	0	0	0	0	0	0	0	0	0	0	0	0	0	0	0	0	0	0	0	0	0	0	0	0	0	0	0	0	0	0
0	0	0	0	0	0	0	0	0	0	0	0	0	0	0	0	0	0	0	0	0	0	0	0	0	0	0	0	0	0	0
0	0	0	0	0	0	0	0	0	0	0	0	0	0	0	0	0	0	0	0	0	0	0	0	0	0	0	0	0	0	0
0	0	0	0	0	0	0	0	0	0	0	0	0	0	0	0	0	0	0	0	0	0	0	0	0	0	0	0	0	0	0
0	0	0	0	0	0	0	0	0	0	0	0	0	0	0	0	0	0	0	0	0	0	0	0	0	0	0	0	0	0	0
0	0	0	0	0	0	0	0	0	0	0	0	0	0	0	0	0	0	0	0	0	0	0	0	0	0	0	0	0	0	0
0	0	0	0	0	0	0	0	0	0	0	0	0	0	0	0	0	0	0	0	0	0	0	0	0	0	0	0	0	0	0
0	0	0	0	0	0	0	0	0	0	0	0	0	0	0	0	0	0	0	0	0	0	0	0	0	0	0	0	0	0	0
0	0	0	0	0	0	0	0	0	0	0	0	0	0	0	0	0	0	0	0	0	0	0	0	0	0	0	0	0	0	0
0	0	0	0	0	0	0	0	0	0	0	0	0	0	0	0	0	0	0	0	0	0	0	0	0	0	0	0	0	0	0
0	0	0	0	0	0	0	0	0	0	0	0	0	0	0	0	0	0	0	0	0	0	0	0	0	0	0	0	0	0	0
0	0	0	0	0	0	0	0	0	0	0	0	0	0	0	0	0	0	0	0	0	0	0	0	0	0	0	0	0	0	0
0	0	0	0	0	0	0	0	0	0	0	0	0	0	0	0	0	0	0	0	0	0	0	0	0	0	0	0	0	0	0
0	0	0	0	0	0	0	0	0	0	0	0	0	0	0	0	0	0	0	0	0	0	0	0	0	0	0	0	0	0	0
0	0	0	0	0	0	0	0	0	0	0	0	0	0	0	0	0	0	0	0	0	0	0	0	0	0	0	0	0	0	0
0	0	0	0	0	0	0	0	0	0	0	0	0	0	0	0	0	0	0	0	0	0	0	0	0	0	0	0	0	0	0
0	0	0	0	0	0	0	0	0	0	0	0	0	0	0	0	0	0	0	0	0	0	0	0	0	0	0	0	0	0	0
0	0	0	0	0	0	0	0	0	0	0	0	0	0	0	0	0	0	0	0	0	0	0	0	0	0	0	0	0	0	0
0	0	0	0	0	0	0	0	0	0	0	0	0	0	0	0	0	0	0	0	0	0	0	0	0	0	0	0	0	0	0
0	0	0	0	0	0	0	0	0	0	0	0	0	0	0	0	0	0	0	0	0	0	0	0	0	0	0	0	0	0	0
0	0	0	0	0	0	0	0	0	0	0	0	0	0	0	0	0	0	0	0	0	0	0	0	0	0	0	0	0	0	0
0	0	0	0	0	0	0	0	0	0	0	0	0	0	0	0	0	0	0	0	0	0	0	0	0	0	0	0	0	0	0
0	0	0	0	0	0	0	0	0	0	0	0	0	0	0	0	0	0	0	0	0	0	0	0	0	0	0	0	0	0	0
0	0	0	0	0	0	0	0	0	0	0	0	0	0	0	0	0	0	0	0	0	0	0	0	0	0	0	0	0	0	0
0	0	0	0	0	0	0	0	0	0	0	0	0	0	0	0	0	0	0	0	0	0	0	0	0	0	0	0	0	0	0
0	0	0	0	0	0	0	0	0	0	0	0	0	0	0	0	0	0	0	0	0	0	0	0	0	0	0	0	0	0	0
0	0	0	0	0	0	0	0	0	0	0	0	0	0	0	0	0	0	0	0	0	0	0	0	0	0	0	0	0	0	0
0	0	0	0	0	0	0	0	0	0	0	0	0	0	0	0	0	0	0	0	0	0	0	0	0	0	0	0	0	0	0
0	0	0	0	0	0	0	0	0	0	0	0	0	0	0	0	0	0	0	0	0	0	0	0	0	0	0	0	0	0	0
0	0	0	0	0	0	0	0	0	0	0	0	0	0	0	0	0	0	0	0	0	0	0	0	0	0	0	0	0	0	0
0	0	0	0	0	0	0	0	0	0	0	0	0	0	0	0	0	0	0	0	0	0	0	0	0	0	0	0	0	0	0
0	0	0	0	0	0	0	0	0	0	0	0	0	0	0	0	0	0	0	0	0	0	0	0	0	0	0	0	0	0	0
0	0	0	0	0	0	0	0	0	0	0	0	0	0	0	0	0	0	0	0	0	0	0	0	0	0	0	0	0	0	0
0	0	0	0	0	0	0	0	0	0	0	0	0	0	0	0	0	0	0	0	0	0	0	0	0	0	0	0	0	0	0
0	0	0	0	0	0	0	0	0	0	0	0	0	0	0	0	0	0	0	0	0	0	0	0	0	0	0	0	0	0	0
0	0	0	0	0	0	0	0	0	0	0	0	0	0	0	0	0	0	0	0	0	0	0	0	0	0	0	0	0	0	0
0	0	0	0	0	0	0	0	0	0	0	0	0	0	0	0	0	0	0	0	0	0	0	0	0	0	0	0	0	0	0
0	0	0	0	0	0	0	0	0	0	0	0	0	0	0	0	0	0	0	0	0	0	0	0	0	0	0	0	0	0	0
0	0	0	0	0	0	0	0	0	0	0	0	0	0	0	0	0	0	0	0	0	0	0	0	0	0	0	0	0	0	0
0	0	0	0	0	0	0	0	0	0	0	0	0	0	0	0	0	0	0	0	0	0	0	0	0	0	0	0	0	0	0
0	0	0	0	0	0	0	0	0	0	0	0	0	0	0	0	0	0	0	0	0	0	0	0	0	0	0	0	0	0	0
0	0	0	0	0	0	0	0	0	0	0	0	0	0	0	0	0	0	0	0	0	0	0	0	0	0	0	0	0	0	0
0	0	0	0	0	0	0	0	0	0	0	0	0	0	0	0	0	0	0	0	0	0	0	0	0	0	0	0	0	0	0
0	0	0	0	0	0	0	0	0	0	0	0	0	0	0	0	0	0	0	0	0	0	0	0	0	0	0	0	0	0	0
0	0	0	0	0	0	0	0	0	0	0	0	0	0	0	0	0	0	0	0	0	0	0	0	0	0	0	0	0	0	0
0	0	0	0	0	0	0	0	0	0	0	0	0	0	0	0	0	0	0	0	0	0	0	0	0	0	0	0	0	0	0
0	0	0	0	0	0	0	0	0	0	0	0	0	0	0	0	0	0	0	0	0	0	0	0	0	0	0	0	0	0	0
0	0	0	0	0	0	0	0	0	0	0	0	0	0	0	0	0	0	0	0	0	0	0	0	0	0	0	0	0	0	0
0	0	0	0	0	0	0	0	0	0	0	0	0	0	0	0	0	0	0	0	0	0	0	0	0	0	0	0	0	0	0
0	0	0	0	0	0	0	0	0	0	0	0	0	0	0	0	0	0	0	0	0	0	0	0	0	0	0	0	0	0	0
0	0	0	0	0	0	0	0	0	0	0	0	0	0	0	0	0	0	0	0	0	0	0	0	0	0	0	0	0	0	0
0	0	0	0	0	0	0	0	0	0	0	0	0	0	0	0	0	0	0	0	0	0	0	0	0	0	0	0	0	0	0
0	0	0	0	0	0	0	0	0	0	0	0	0	0	0	0	0	0	0	0	0	0	0	0	0	0	0	0	0	0	0
0	0	0	0	0	0	0	0	0	0	0	0	0	0	0	0	0	0	0	0	0	0	0	0	0	0	0	0	0	0	0
0	0	0	0	0	0	0	0	0	0	0	0	0	0	0	0	0	0	0	0	0	0	0	0	0	0	0	0	0	0	0
0	0	0	0	0	0	0	0	0	0	0	0	0	0	0	0	0	0	0	0	0	0	0	0	0	0	0	0	0	0	0
0	0	0	0	0	0	0	0	0	0	0	0	0	0	0	0	0	0	0	0	0	0	0	0	0	0	0	0	0	0	0
0	0	0	0	0	0	0	0	0	0	0	0	0	0	0	0	0	0	0	0	0	0	0	0	0	0	0	0	0	0	0
0	0	0	0	0	0	0	0	0	0	0	0	0	0	0	0	0	0	0	0	0	0	0	0	0	0	0	0	0	0	0
0	0	0	0	0	0	0	0	0	0	0	0	0	0	0	0	0	0	0	0	0	0	0	0	0	0	0	0	0	0	0
0	0	0	0	0	0	0	0	0	0	0	0	0	0	0	0	0	0	0	0	0	0	0	0	0	0	0	0	0	0	0
0	0	0	0	0	0	0	0	0	0	0	0	0	0	0	0	0	0	0	0	0	0	0	0	0	0	0	0	0	0	0
0	0	0	0	0	0	0	0	0	0	0	0	0	0	0	0	0	0	0	0	0	0	0	0	0	0	0	0	0	0	0
0	0	0	0	0	0	0	0	0	0	0	0	0	0	0	0	0	0	0	0	0	0	0	0	0	0	0	0	0	0	0
0	0	0	0	0	0	0	0	0	0	0	0	0	0	0	0	0	0	0	0	0	0	0	0	0	0	0	0	0	0	0
0	0	0	0	0	0	0	0	0	0	0	0	0	0	0	0	0	0	0	0	0	0	0	0	0	0	0	0	0	0	0
0	0	0	0	0	0	0	0	0	0	0	0	0	0	0	0	0	0	0	0	0	0	0	0	0	0	0	0	0	0	0
0	0	0	0	0	0	0	0	0	0	0	0	0	0	0	0	0	0	0	0	0	0	0	0	0	0	0	0	0	0	0
0	0	0	0	0	0	0	0	0	0	0	0	0	0	0	0	0	0	0	0	0	0	0	0	0	0	0	0	0	0	0
0	0	0	0	0	0	0	0	0	0	0	0	0	0	0	0	0	0	0	0	0	0	0	0	0	0	0	0	0	0	0
0	0	0	0	0	0	0	0	0	0	0	0	0	0	0	0	0	0	0	0	0	0	0	0	0	0	0	0	0	0	0
0	0	0	0	0	0	0	0	0	0	0	0	0	0	0	0	0	0	0	0	0	0	0	0	0	0	0	0	0	0	0
0	0	0	0	0	0	0	0	0	0	0	0	0	0	0	0	0	0	0	0	0	0	0	0	0	0	0	0	0	0	0
0	0	0	0	0	0	0	0	0	0	0	0	0	0	0	0	0	0	0	0	0	0	0	0	0	0	0	0	0	0	0
0	0	0	0	0	0	0	0	0	0	0	0	0	0	0	0	0	0	0	0	0	0	0	0	0	0	0	0	0	0	0
0	0	0	0	0	0	0	0	0	0	0	0	0	0	0	0	0	0	0	0	0	0	0	0	0	0	0	0	0	0	0
0	0	0	0	0	0	0	0	0	0	0	0	0	0	0	0	0	0	0	0	0	0	0	0	0	0	0	0	0	0	0
0	0	0	0	0	0	0	0	0	0	0	0	0	0	0	0	0	0	0	0	0	0	0	0	0	0	0	0	0	0	0
0	0	0	0	0	0	0	0	0	0	0	0	0	0	0	0	0	0	0	0	0	0	0	0	0	0	0	0	0	0	0
0	0	0	0	0	0	0	0	0	0	0	0	0	0	0	0	0	0	0	0	0	0	0	0	0	0	0	0	0	0	0
0	0	0	0	0	0	0	0	0	0	0	0	0	0	0	0	0	0	0	0	0	0	0	0	0	0	0	0	0	0	0
0	0	0	0	0	0	0	0	0	0	0	0	0	0	0	0	0	0	0	0	0	0	0	0	0	0	0	0	0	0	0
0	0	0	0	0	0	0	0	0	0	0	0	0	0	0	0	0	0	0	0	0	0	0	0	0	0	0	0	0	0	0
0	0	0	0	0	0	0	0	0	0	0	0	0	0	0	0	0	0	0	0	0	0	0	0	0	0	0	0	0	0	0
0	0	0	0	0	0	0	0	0	0	0	0	0	0	0	0	0	0	0	0	0	0	0	0	0	0	0	0	0	0	0
0	0	0	0	0	0	0	0	0	0	0	0	0	0	0	0	0	0	0	0	0	0	0	0	0	0	0	0	0	0	0
0	0	0	0	0	0	0	0	0	0	0	0	0	0	0	0	0	0	0	0	0	0	0	0	0	0	0	0	0	0	0
0	0	0	0	0	0	0	0	0	0	0	0	0	0	0	0	0	0	0	0	0	0	0	0	0	0	0	0	0	0	0
0	0	0	0	0	0	0	0	0	0	0	0	0	0	0	0	0	0	0	0	0	0	0	0	0	0	0	0	0	0	0
0	0	0	0	0	0	0	0	0	0	0	0	0	0	0	0	0	0	0	0	0	0	0	0	0	0	0	0	0	0	0
0	0	0	0	0	0	0	0	0	0	0	0	0	0	0	0	0	0	0	0	0	0	0	0	0	0	0	0	0	0	0
0	0	0	0	0	0	0	0	0	0	0	0	0	0	0	0	0	0	0	0	0	0	0	0	0	0	0	0	0	0	0
0	0	0	0	0	0	0	0	0	0	0	0	0	0	0	0	0	0	0	0	0	0	0	0	0	0	0	0	0	0	0
0	0	0	0	0	0	0	0	0	0	0	0	0	0	0	0	0	0	0	0	0	0	0	0	0	0	0	0	0	0	0
0	0	0	0	0	0	0	0	0	0	0	0	0	0	0	0	0	0	0	0	0	0	0	0	0	0	0	0	0	0	0
0	0	0	0	0	0	0	0	0	0	0	0	0	0	0	0	0	0	0	0	0	0	0	0	0	0	0	0	0	0	0
0	0	0	0	0	0	0	0	0	0	0	0	0	0	0	0	0	0	0	0	0	0	0	0	0	0	0	0	0	0	0
0	0	0	0	0	0	0	0	0	0	0	0	0	0	0	0	0	0	0	0	0	0	0	0	0	0	0	0	0	0	0
0	0	0	0	0	0	0	0	0	0	0	0	0	0	0	0	0	0	0	0	0	0	0	0	0	0	0	0	0	0	0
0	0	0	0	0	0	0	0	0	0	0	0	0	0	0	0	0	0	0	0	0	0	0	0	0	0	0	0	0	0	0
0	0	0	0	0	0	0	0	0	0	0	0	0	0	0	0	0	0	0	0	0	0	0	0	0	0	0	0	0	0	0
0	0	0	0	0	0	0	0	0	0	0	0	0	0	0	0	0	0	0	0	0	0	0	0	0	0	0	0	0	0	0
0	0	0	0	0	0	0	0	0	0	0	0	0	0	0	0	0	0	0	0	0	0	0	0	0	0	0	0	0	0	0
0	0	0	0	0	0	0	0	0	0	0	0	0	0	0	0	0	0	0	0	0	0	0	0	0	0	0	0	0	0	0
0	0	0	0	0	0	0	0	0	0	0	0	0	0	0	0	0	0	0	0	0	0	0	0	0	0	0	0	0	0	0
0	0	0	0	0	0	0	0	0	0	0	0	0	0	0	0	0	0	0	0	0	0	0	0	0	0	0	0	0	0	0
0	0	0	0	0	0	0	0	0	0	0	0	0	0	0	0	0	0	0	0	0	0	0	0	0	0	0	0	0	0	0
0	0	0	0	0	0	0	0	0	0	0	0	0	0	0	0	0	0	0	0	0	0	0	0	0	0	0	0	0	0	0
0	0	0	0	0	0	0	0	0	0	0	0	0	0	0	0	0	0	0	0	0	0	0	0	0	0	0	0	0	0	0
0	0	0	0	0	0	0	0	0	0	0	0	0	0	0	0	0	0	0	0	0	0	0	0	0	0	0	0	0	0	0
0	0	0	0	0	0	0	0	0	0	0	0	0	0	0	0	0	0	0	0	0	0	0	0	0	0	0	0	0	0	0
0	0	0	0	0	0	0	0	0	0	0	0	0	0	0	0	0	0	0	0	0	0	0	0	0	0	0	0	0	0	0
0	0	0	0	0	0	0	0	0	0	0	0	0	0	0	0	0	0	0	0	0	0	0	0	0	0	0	0	0	0	0
0	0	0	0	0	0	0	0	0	0	0	0	0	0	0	0	0	0	0	0	0	0	0	0	0	0	0	0	0	0	0
0	0	0	0	0	0	0	0	0	0	0	0	0	0	0	0	0	0	0	0	0	0	0	0	0	0	0	0	0	0	0
0	0	0	0	0	0	0	0	0	0	0	0	0	0	0	0	0	0	0	0	0	0	0	0	0	0	0	0	0	0	0
0	0	0	0	0	0	0	0	0	0	0	0	0	0	0	0	0	0	0	0	0	0	0	0	0	0	0	0	0	0	0
0	0	0	0	0	0	0	0	0	0	0	0	0	0	0	0	0	0	0	0	0	0	0	0	0	0	0	0	0	0	0
0	0	0	0	0	0	0	0	0	0	0	0	0	0	0	0	0	0	0	0	0	0	0	0	0	0	0	0	0	0	0
0	0	0	0	0	0	0	0	0	0	0	0	0	0	0	0	0	0	0	0	0	0	0	0	0	0	0	0	0	0	0
0	0	0	0	0	0	0	0	0	0	0	0	0	0	0	0	0	0	0	0	0	0	0	0	0	0	0	0	0	0	0
0	0	0	0	0	0	0	0	0	0	0	0	0	0	0	0	0	0	0	0	0	0	0	0	0	0	0	0	0	0	0
0	0	0	0	0	0	0	0	0	0	0	0	0	0	0	0	0	0	0	0	0	0	0	0	0	0	0	0	0	0	0
0	0	0	0	0	0	0	0	0	0	0	0	0	0	0	0	0	0	0	0	0	0	0	0	0	0	0	0	0	0	0
0	0	0	0	0	0	0	0	0	0	0	0	0	0	0	0	0	0	0	0	0	0	0	0	0	0	0	0	0	0	0
0	0	0	0	0	0	0	0	0	0	0	0	0	0	0	0	0	0	0	0	0	0	0	0	0	0	0	0	0	0	0
0	0	0	0	0	0	0	0	0	0	0	0	0	0	0	0	0	0	0	0	0	0	0	0	0	0	0	0	0	0	0
0	0	0	0	0	0	0	0	0	0	0	0	0	0	0	0	0	0	0	0	0	0	0	0	0	0	0	0	0	0	0
0	0	0	0	0	0	0	0	0	0	0	0	0	0	0	0	0	0	0	0	0	0	0	0	0	0	0	0	0	0	0
0	0	0	0	0	0	0	0	0	0	0	0	0	0	0	0	0	0	0	0	0	0	0	0	0	0	0	0	0	0	0
0	0	0	0	0	0	0	0	0	0	0	0	0	0	0	0	0	0	0	0	0	0	0	0	0	0	0	0	0	0	0
0	0	0	0	0	0	0	0	0	0	0	0	0	0	0	0	0	0	0	0	0	0	0	0	0	0	0	0	0	0	0
0	0	0	0	0	0	0	0	0	0	0	0	0	0	0	0	0	0	0	0	0	0	0	0	0	0	0	0	0	0	0
0	0	0	0	0	0	0	0	0	0	0	0	0	0	0	0	0	0	0	0	0	0	0	0	0	0	0	0	0	0	0
0	0	0	0	0	0	0	0	0	0	0	0	0	0	0	0	0	0	0	0	0	0	0	0	0	0	0	0	0	0	0
0	0	0	0	0	0	0	0	0	0	0	0	0	0	0	0	0	0	0	0	0	0	0	0	0	0	0	0	0	0	0
0	0	0	0	0	0	0	0	0	0	0	0	0	0	0	0	0	0	0	0	0	0	0	0	0	0	0	0	0	0	0
0	0	0	0	0	0	0	0	0	0	0	0	0	0	0	0	0	0	0	0	0	0	0	0	0	0	0	0	0	0	0
0	0	0	0	0	0	0	0	0	0	0	0	0	0	0	0	0	0	0	0	0	0	0	0	0	0	0	0	0	0	0
0	0	0	0	0	0	0	0	0	0	0	0	0	0	0	0	0	0	0	0	0	0	0	0	0	0	0	0	0	0	0
0	0	0	0	0	0	0	0	0	0	0	0	0	0	0	0	0	0	0	0	0	0	0	0	0	0	0	0	0	0	0
0	0	0	0	0	0	0	0	0	0	0	0	0	0	0	0	0	0	0	0	0	0	0	0	0	0	0	0	0	0	0
0	0	0	0	0	0	0	0	0	0	0	0	0	0	0	0	0	0	0	0	0	0	0	0	0	0	0	0	0	0	0
0	0	0	0	0	0	0	0	0	0	0	0	0	0	0	0	0	0	0	0	0	0	0	0	0	0	0	0	0	0	0
0	0	0	0	0	0	0	0	0	0	0	0	0	0	0	0	0	0	0	0	0	0	0	0	0	0	0	0	0	0	0
0	0	0	0	0	0	0	0	0	0	0	0	0	0	0	0	0	0	0	0	0	0	0	0	0	0	0	0	0	0	0
0	0	0	0	0	0	0	0	0	0	0	0	0	0	0	0	0	0	0	0	0	0	0	0	0	0	0	0	0	0	0
0	0	0	0	0	0	0	0	0	0	0	0	0	0	0	0	0	0	0	0	0	0	0	0	0	0	0	0	0	0	0
0	0	0	0	0	0	0	0	0	0	0	0	0	0	0	0	0	0	0	0	0	0	0	0	0	0	0	0	0	0	0
0	0	0	0	0	0	0	0	0	0	0	0	0	0	0	0	0	0	0	0	0	0	0	0	0	0	0	0	0	0	0
0	0	0	0	0	0	0	0	0	0	0	0	0	0	0	0	0	0	0	0	0	0	0	0	0	0	0	0	0	0	0
0	0	0	0	0	0	0	0	0	0	0	0	0	0	0	0	0	0	0	0	0	0	0	0	0	0	0	0	0	0	0
0	0	0	0	0	0	0	0	0	0	0	0	0	0	0	0	0	0	0	0	0	0	0	0	0	0	0	0	0	0	0
0	0	0	0	0	0	0	0	0	0	0	0	0	0	0	0	0	0	0	0	0	0	0	0	0	0	0	0	0	0	0
0	0	0	0	0	0	0	0	0	0	0	0	0	0	0	0	0	0	0	0	0	0	0	0	0	0	0	0	0	0	0
0	0	0	0	0	0	0	0	0	0	0	0	0	0	0	0	0	0	0	0	0	0	0	0	0	0	0	0	0	0	0
0	0	0	0	0	0	0	0	0	0	0	0	0	0	0	0	0	0	0	0	0	0	0	0	0	0	0	0	0	0	0
0	0	0	0	0	0	0	0	0	0	0	0	0	0	0	0	0	0	0	0	0	0	0	0	0	0	0	0	0	0	0
0	0	0	0	0	0	0	0	0	0	0	0	0	0	0	0	0	0	0	0	0	0	0	0	0	0	0	0	0	0	0
0	0	0	0	0	0	0	0	0	0	0	0	0	0	0	0	0	0	0	0	0	0	0	0	0	0	0	0	0	0	0
0	0	0	0	0	0	0	0	0	0	0	0	0	0	0	0	0	0	0	0	0	0	0	0	0	0	0	0	0	0	0
0	0	0	0	0	0	0	0	0	0	0	0	0	0	0	0	0	0	0	0	0	0	0	0	0	0	0	0	0	0	0
0	0	0	0	0	0	0	0	0	0	0	0	0	0	0	0	0	0	0	0	0	0	0	0	0	0	0	0	0	0	0
0	0	0	0	0	0	0	0	0	0	0	0	0	0	0	0	0	0	0	0	0	0	0	0	0	0	0	0	0	0	0
0	0	0	0	0	0	0	0	0	0	0	0	0	0	0	0	0	0	0	0	0	0	0	0	0	0	0	0	0	0	0
0	0	0	0	0	0	0	0	0	0	0	0	0	0	0	0	0	0	0	0	0	0	0	0	0	0	0	0	0	0	0
0	0	0	0	0	0	0	0	0	0	0	0	0	0	0	0	0	0	0	0	0	0	0	0	0	0	0	0	0	0	0
0	0	0	0	0	0	0	0	0	0	0	0	0	0	0	0	0	0	0	0	0	0	0	0	0	0	0	0	0	0	0
0	0	0	0	0	0	0	0	0	0	0	0	0	0	0	0	0	0	0	0	0	0	0	0	0	0	0	0	0	0	0
0	0	0	0	0	0	0	0	0	0	0	0	0	0	0	0	0	0	0	0	0	0	0	0	0	0	0	0	0	0	0
0	0	0	0	0	0	0	0	0	0	0	0	0	0	0	0	0	0	0	0	0	0	0	0	0	0	0	0	0	0	0
0	0	0	0	0	0	0	0	0	0	0	0	0	0	0	0	0	0	0	0	0	0	0	0	0	0	0	0	0	0	0
0	0	0	0	0	0	0	0	0	0	0	0	0	0	0	0	0	0	0	0	0	0	0	0	0	0	0	0	0	0	0
0	0	0	0	0	0	0	0	0	0	0	0	0	0	0	0	0	0	0	0	0	0	0	0	0	0	0	0	0	0	0
0	0	0	0	0	0	0	0	0	0	0	0	0	0	0	0	0	0	0	0	0	0	0	0	0	0	0	0	0	0	0
0	0	0	0	0	0	0	0	0	0	0	0	0	0	0	0	0	0	0	0	0	0	0	0	0	0	0	0	0	0	0
0	0	0	0	0	0	0	0	0	0	0	0	0	0	0	0	0	0	0	0	0	0	0	0	0	0	0	0	0	0	0
0	0	0	0	0	0	0	0	0	0	0	0	0	0	0	0	0	0	0	0	0	0	0	0	0	0	0	0	0	0	0
0	0	0	0	0	0	0	0	0	0	0	0	0	0	0	0	0	0	0	0	0	0	0	0	0	0	0	0	0	0	0
0	0	0	0	0	0	0	0	0	0	0	0	0	0	0	0	0	0	0	0	0	0	0	0	0	0	0	0	0	0	0
0	0	0	0	0	0	0	0	0	0	0	0	0	0	0	0	0	0	0	0	0	0	0	0	0	0	0	0	0	0	0
0	0	0	0	0	0	0	0	0	0	0	0	0	0	0	0	0	0	0	0	0	0	0	0	0	0	0	0	0	0	0
0	0	0	0	0	0	0	0	0	0	0	0	0	0	0	0	0	0	0	0	0	0	0	0	0	0	0	0	0	0	0
0	0	0	0	0	0	0	0	0	0	0	0	0	0	0	0	0	0	0	0	0	0	0	0	0	0	0	0	0	0	0
0	0	0	0	0	0	0	0	0	0	0	0	0	0	0	0	0	0	0	0	0	0	0	0	0	0	0	0	0	0	0
0	0	0	0	0	0	0	0	0	0	0	0	0	0	0	0	0	0	0	0	0	0	0	0	0	0	0	0	0	0	0
0	0	0	0	0	0	0	0	0	0	0	0	0	0	0	0	0	0	0	0	0	0	0	0	0	0	0	0	0	0	0
0	0	0	0	0	0	0	0	0	0	0	0	0	0	0	0	0	0	0	0	0	0	0	0	0	0	0	0	0	0	0
0	0	0	0	0	0	0	0	0	0	0	0	0	0	0	0	0	0	0	0	0	0	0	0	0	0	0	0	0	0	0
0	0	0	0	0	0	0	0	0	0	0	0	0	0	0	0	0	0	0	0	0	0	0	0	0	0	0	0	0	0	0
0	0	0	0	0	0	0	0	0	0	0	0	0	0	0	0	0	0	0	0	0	0	0	0	0	0	0	0	0	0	0
0	0	0	0	0	0	0	0	0	0	0	0	0	0	0	0	0	0	0	0	0	0	0	0	0	0	0	0	0	0	0
0	0	0	0	0	0	0	0	0	0	0	0	0	0	0	0	0	0	0	0	0	0	0	0	0	0	0	0	0	0	0
0	0	0	0	0	0	0	0	0	0	0	0	0	0	0	0	0	0	0	0	0	0	0	0	0	0	0	0	0	0	0
0	0	0	0	0	0	0	0	0	0	0	0	0	0	0	0	0	0	0	0	0	0	0	0	0	0	0	0	0	0	0
0	0	0	0	0	0	0	0	0	0	0	0	0	0	0	0	0	0	0	0	0	0	0	0	0	0	0	0	0	0	0
0	0	0	0	0	0	0	0	0	0	0	0	0	0	0	0	0	0	0	0	0	0	0	0	0	0	0	0	0	0	0
0	0	0	0	0	0	0	0	0	0	0	0	0	0	0	0	0	0	0	0	0	0	0	0	0	0	0	0	0	0	0
0	0	0	0	0	0	0	0	0	0	0	0	0	0	0	0	0	0	0	0	0	0	0	0	0	0	0	0	0	0	0
0	0	0	0	0	0	0	0	0	0	0	0	0	0	0	0	0	0	0	0	0	0	0	0	0	0	0	0	0	0	0
0	0	0	0	0	0	0	0	0	0	0	0	0	0	0	0	0	0	0	0	0	0	0	0	0	0	0	0	0	0	0
0	0	0	0	0	0	0	0	0	0	0	0	0	0	0	0	0	0	0	0	0	0	0	0	0	0	0	0	0	0	0
0	0	0	0	0	0	0	0	0	0	0	0	0	0	0	0	0	0	0	0	0	0	0	0	0	0	0	0	0	0	0
0	0	0	0	0	0	0	0	0	0	0	0	0	0	0	0	0	0	0	0	0	0	0	0	0	0	0	0	0	0	0
0	0	0	0	0	0	0	0	0	0	0	0	0	0	0	0	0	0	0	0	0	0	0	0	0	0	0	0	0	0	0
0	0	0	0	0	0	0	0	0	0	0	0	0	0	0	0	0	0	0	0	0	0	0	0	0	0	0	0	0	0	0
0	0	0	0	0	0	0	0	0	0	0	0	0	0	0	0	0	0	0	0	0	0	0	0	0	0	0	0	0	0	0
0	0	0	0	0	0	0	0	0	0	0	0	0	0	0	0	0	0	0	0	0	0	0	0	0	0	0	0	0	0	0
0	0	0	0	0	0	0	0	0	0	0	0	0	0	0	0	0	0	0	0	0	0	0	0	0	0	0	0	0	0	0
0	0	0	0	0	0	0	0	0	0	0	0	0	0	0	0	0	0	0	0	0	0	0	0	0	0	0	0	0	0	0
0	0	0	0	0	0	0	0	0	0	0	0	0	0	0	0	0	0	0	0	0	0	0	0	0	0	0	0	0	0	0
0	0	0	0	0	0	0	0	0	0	0	0	0	0	0	0	0	0	0	0	0	0	0	0	0	0	0	0	0	0	0
0	0	0	0	0	0	0	0	0	0	0	0	0	0	0	0	0	0	0	0	0	0	0	0	0	0	0	0	0	0	0
0	0	0	0	0	0	0	0	0	0	0	0	0	0	0	0	0	0	0	0	0	0	0	0	0	0	0	0	0	0	0
0	0	0	0	0	0	0	0	0	0	0	0	0	0	0	0	0	0	0	0	0	0	0	0	0	0	0	0	0	0	0
0	0	0	0	0	0	0	0	0	0	0	0	0	0	0	0	0	0	0	0	0	0	0	0	0	0	0	0	0	0	0
0	0	0	0	0	0	0	0	0	0	0	0	0	0	0	0	0	0	0	0	0	0	0	0	0	0	0	0	0	0	0
0	0	0	0	0	0	0	0	0	0	0	0	0	0	0	0	0	0	0	0	0	0	0	0	0	0	0	0	0	0	0
0	0	0	0	0	0	0	0	0	0	0	0	0	0	0	0	0	0	0	0	0	0	0	0	0	0	0	0	0	0	0
0	0	0	0	0	0	0	0	0	0	0	0	0	0	0	0	0	0	0	0	0	0	0	0	0	0	0	0	0	0	0
0	0	0	0	0	0	0	0	0	0	0	0	0	0	0	0	0	0	0	0	0	0	0	0	0	0	0	0	0	0	0
0	0	0	0	0	0	0	0	0	0	0	0	0	0	0	0	0	0	0	0	0	0	0	0	0	0	0	0	0	0	0
0	0	0	0	0	0	0	0	0	0	0	0	0	0	0	0	0	0	0	0	0	0	0	0	0	0	0	0	0	0	0
0	0	0	0	0	0	0	0	0	0	0	0	0	0	0	0	0	0	0	0	0	0	0	0	0	0	0	0	0	0	0
0	0	0	0	0	0	0	0	0	0	0	0	0	0	0	0	0	0	0	0	0	0	0	0	0	0	0	0	0	0	0
0	0	0	0	0	0	0	0	0	0	0	0	0	0	0	0	0	0	0	0	0	0	0	0	0	0	0	0	0	0	0
0	0	0	0	0	0	0	0	0	0	0	0	0	0	0	0	0	0	0	0	0	0	0	0	0	0	0	0	0	0	0
0	0	0	0	0	0	0	0	0	0	0	0	0	0	0	0	0	0	0	0	0	0	0	0	0	0	0	0	0	0	0
0	0	0	0	0	0	0	0	0	0	0	0	0	0	0	0	0	0	0	0	0	0	0	0	0	0	0	0	0	0	0
0	0	0	0	0	0	0	0	0	0	0	0	0	0	0	0	0	0	0	0	0	0	0	0	0	0	0	0	0	0	0
0	0	0	0	0	0	0	0	0	0	0	0	0	0	0	0	0	0	0	0	0	0	0	0	0	0	0	0	0	0	0
0	0	0	0	0	0	0	0	0	0	0	0	0	0	0	0	0	0	0	0	0	0	0	0	0	0	0	0	0	0	0
0	0	0	0	0	0	0	0	0	0	0	0	0	0	0	0	0	0	0	0	0	0	0	0	0	0	0	0	0	0	0
0	0	0	0	0	0	0	0	0	0	0	0	0	0	0	0	0	0	0	0	0	0	0	0	0	0	0	0	0	0	0
0	0	0	0	0	0	0	0	0	0	0	0	0	0	0	0	0	0	0	0	0	0	0	0	0	0	0	0	0	0	0
0	0	0	0	0	0	0	0	0	0	0	0	0	0	0	0	0	0	0	0	0	0	0	0	0	0	0	0	0	0	0
0	0	0	0	0	0	0	0	0	0	0	0	0	0	0	0	0	0	0	0	0	0	0	0	0	0	0	0	0	0	0
0	0	0	0	0	0	0	0	0	0	0	0	0	0	0	0	0	0	0	0	0	0	0	0	0	0	0	0	0	0	0
0	0	0	0	0	0	0	0	0	0	0	0	0	0	0	0	0	0	0	0	0	0	0	0	0	0	0	0	0	0	0
0	0	0	0	0	0	0	0	0	0	0	0	0	0	0	0	0	0	0	0	0	0	0	0	0	0	0	0	0	0	0
0	0	0	0	0	0	0	0	0	0	0	0	0	0	0	0	0	0	0	0	0	0	0	0	0	0	0	0	0	0	0
0	0	0	0	0	0	0	0	0	0	0	0	0	0	0	0	0	0	0	0	0	0	0	0	0	0	0	0	0	0	0
0	0	0	0	0	0	0	0	0	0	0	0	0	0	0	0	0	0	0	0	0	0	0	0	0	0	0	0	0	0	0
0	0	0	0	0	0	0	0	0	0	0	0	0	0	0	0	0	0	0	0	0	0	0	0	0	0	0	0	0	0	0
0	0	0	0	0	0	0	0	0	0	0	0	0	0	0	0	0	0	0	0	0	0	0	0	0	0	0	0	0	0	0
0	0	0	0	0	0	0	0	0	0	0	0	0	0	0	0	0	0	0	0	0	0	0	0	0	0	0	0	0	0	0
0	0	0	0	0	0	0	0	0	0	0	0	0	0	0	0	0	0	0	0	0	0	0	0	0	0	0	0	0	0	0
0	0	0	0	0	0	0	0	0	0	0	0	0	0	0	0	0	0	0	0	0	0	0	0	0	0	0	0	0	0	0
0	0	0	0	0	0	0	0	0	0	0	0	0	0	0	0	0	0	0	0	0	0	0	0	0	0	0	0	0	0	0
0	0	0	0	0	0	0	0	0	0	0	0	0	0	0	0	0	0	0	0	0	0	0	0	0	0	0	0	0	0	0
0	0	0	0	0	0	0	0	0	0	0	0	0	0	0	0	0	0	0	0	0	0	0	0	0	0	0	0	0	0	0
0	0	0	0	0	0	0	0	0	0	0	0	0	0	0	0	0	0	0	0	0	0	0	0	0	0	0	0	0	0	0
0	0	0	0	0	0	0	0	0	0	0	0	0	0	0	0	0	0	0	0	0	0	0	0	0	0	0	0	0	0	0
0	0	0	0	0	0	0	0	0	0	0	0	0	0	0	0	0	0	0	0	0	0	0	0	0	0	0	0	0	0	0
0	0	0	0	0	0	0	0	0	0	0	0	0	0	0	0	0	0	0	0	0	0	0	0	0	0	0	0	0	0	0
0	0	0	0	0	0	0	0	0	0	0	0	0	0	0	0	0	0	0	0	0	0	0	0	0	0	0	0	0	0	0
0	0	0	0	0	0	0	0	0	0	0	0	0	0	0	0	0	0	0	0	0	0	0	0	0	0	0	0	0	0	0
0	0	0	0	0	0	0	0	0	0	0	0	0	0	0	0	0	0	0	0	0	0	0	0	0	0	0	0	0	0	0
0	0	0	0	0	0	0	0	0	0	0	0	0	0	0	0	0	0	0	0	0	0	0	0	0	0	0	0	0	0	0
0	0	0	0	0	0	0	0	0	0	0	0	0	0	0	0	0	0	0	0	0	0	0	0	0	0	0	0	0	0	0
0	0	0	0	0	0	0	0	0	0	0	0	0	0	0	0	0	0	0	0	0	0	0	0	0	0	0	0	0	0	0
0	0	0	0	0	0	0	0	0	0	0	0	0	0	0	0	0	0	0	0	0	0	0	0	0	0	0	0	0	0	0
0	0	0	0	0	0	0	0	0	0	0	0	0	0	0	0	0	0	0	0	0	0	0	0	0	0	0	0	0	0	0
0	0	0	0	0	0	0	0	0	0	0	0	0	0	0	0	0	0	0	0	0	0	0	0	0	0	0	0	0	0	0
0	0	0	0	0	0	0	0	0	0	0	0	0	0	0	0	0	0	0	0	0	0	0	0	0	0	0	0	0	0	0
0	0	0	0	0	0	0	0	0	0	0	0	0	0	0	0	0	0	0	0	0	0	0	0	0	0	0	0	0	0	0
0	0	0	0	0	0	0	0	0	0	0	0	0	0	0	0	0	0	0	0	0	0	0	0	0	0	0	0	0	0	0
0	0	0	0	0	0	0	0	0	0	0	0	0	0	0	0	0	0	0	0	0	0	0	0	0	0	0	0	0	0	0
0	0	0	0	0	0	0	0	0	0	0	0	0	0	0	0	0	0	0	0	0	0	0	0	0	0	0	0	0	0	0
0	0	0	0	0	0	0	0	0	0	0	0	0	0	0	0	0	0	0	0	0	0	0	0	0	0	0	0	0	0	0
0	0	0	0	0	0	0	0	0	0	0	0	0	0	0	0	0	0	0	0	0	0	0	0	0	0	0	0	0	0	0
0	0	0	0	0	0	0	0	0	0	0	0	0	0	0	0	0	0	0	0	0	0	0	0	0	0	0	0	0	0	0
0	0	0	0	0	0	0	0	0	0	0	0	0	0	0	0	0	0	0	0	0	0	0	0	0	0	0	0	0	0	0
0	0	0	0	0	0	0	0	0	0	0	0	0	0	0	0	0	0	0	0	0	0	0	0	0	0	0	0	0	0	0
0	0	0	0	0	0	0	0	0	0	0	0	0	0	0	0	0	0	0	0	0	0	0	0	0	0	0	0	0	0	0
0	0	0	0	0	0	0	0	0	0	0	0	0	0	0	0	0	0	0	0	0	0	0	0	0	0	0	0	0	0	0
0	0	0	0	0	0	0	0	0	0	0	0	0	0	0	0	0	0	0	0	0	0	0	0	0	0	0	0	0	0	0
0	0	0	0	0	0	0	0	0	0	0	0	0	0	0	0	0	0	0	0	0	0	0	0	0	0	0	0	0	0	0
0	0	0	0	0	0	0	0	0	0	0	0	0	0	0	0	0	0	0	0	0	0	0	0	0	0	0	0	0	0	0
0	0	0	0	0	0	0	0	0	0	0	0	0	0	0	0	0	0	0	0	0	0	0	0	0	0	0	0	0	0	0
0	0	0	0	0	0	0	0	0	0	0	0	0	0	0	0	0	0	0	0	0	0	0	0	0	0	0	0	0	0	0
0	0	0	0	0	0	0	0	0	0	0	0	0	0	0	0	0	0	0	0	0	0	0	0	0	0	0	0	0	0	0
0	0	0	0	0	0	0	0	0	0	0	0	0	0	0	0	0	0	0	0	0	0	0	0	0	0	0	0	0	0	0
0	0	0	0	0	0	0	0	0	0	0	0	0	0	0	0	0	0	0	0	0	0	0	0	0	0	0	0	0	0	0
0	0	0	0	0	0	0	0	0	0	0	0	0	0	0	0	0	0	0	0	0	0	0	0	0	0	0	0	0	0	0
0	0	0	0	0	0	0	0	0	0	0	0	0	0	0	0	0	0	0	0	0	0	0	0	0	0	0	0	0	0	0
0	0	0	0	0	0	0	0	0	0	0	0	0	0	0	0	0	0	0	0	0	0	0	0	0	0	0	0	0	0	0
0	0	0	0	0	0	0	0	0	0	0	0	0	0	0	0	0	0	0	0	0	0	0	0	0	0	0	0	0	0	0
0	0	0	0	0	0	0	0	0	0	0	0	0	0	0	0	0	0	0	0	0	0	0	0	0	0	0	0	0	0	0
0	0	0	0	0	0	0	0	0	0	0	0	0	0	0	0	0	0	0	0	0	0	0	0	0	0	0	0	0	0	0
0	0	0	0	0	0	0	0	0	0	0	0	0	0	0	0	0	0	0	0	0	0	0	0	0	0	0	0	0	0	0
0	0	0	0	0	0	0	0	0	0	0	0	0	0	0	0	0	0	0	0	0	0	0	0	0	0	0	0	0	0	0
0	0	0	0	0	0	0	0	0	0	0	0	0	0	0	0	0	0	0	0	0	0	0	0	0	0	0	0	0	0	0
0	0	0	0	0	0	0	0	0	0	0	0	0	0	0	0	0	0	0	0	0	0	0	0	0	0	0	0	0	0	0
0	0	0	0	0	0	0	0	0	0	0	0	0	0	0	0	0	0	0	0	0	0	0	0	0	0	0	0	0	0	0
0	0	0	0	0	0	0	0	0	0	0	0	0	0	0	0	0	0	0	0	0	0	0	0	0	0	0	0	0	0	0
0	0	0	0	0	0	0	0	0	0	0	0	0	0	0	0	0	0	0	0	0	0	0	0	0	0	0	0	0	0	0
0	0	0	0	0	0	0	0	0	0	0	0	0	0	0	0	0	0	0	0	0	0	0	0	0	0	0	0	0	0	0
0	0	0	0	0	0	0	0	0	0	0	0	0	0	0	0	0	0	0	0	0	0	0	0	0	0	0	0	0	0	0
0	0	0	0	0	0	0	0	0	0	0	0	0	0	0	0	0	0	0	0	0	0	0	0	0	0	0	0	0	0	0
0	0	0	0	0	0	0	0	0	0	0	0	0	0	0	0	0	0	0	0	0	0	0	0	0	0	0	0	0	0	0
0	0	0	0	0	0	0	0	0	0	0	0	0	0	0	0	0	0	0	0	0	0	0	0	0	0	0	0	0	0	0
0	0	0	0	0	0	0	0	0	0	0	0	0	0	0	0	0	0	0	0	0	0	0	0	0	0	0	0	0	0	0
0	0	0	0	0	0	0	0	0	0	0	0	0	0	0	0	0	0	0	0	0	0	0	0	0	0	0	0	0	0	0
0	0	0	0	0	0	0	0	0	0	0	0	0	0	0	0	0	0	0	0	0	0	0	0	0	0	0	0	0	0	0
0	0	0	0	0	0	0	0	0	0	0	0	0	0	0	0	0	0	0	0	0	0	0	0	0	0	0	0	0	0	0
0	0	0	0	0	0	0	0	0	0	0	0	0	0	0	0	0	0	0	0	0	0	0	0	0	0	0	0	0	0	0
0	0	0	0	0	0	0	0	0	0	0	0	0	0	0	0	0	0	0	0	0	0	0	0	0	0	0	0	0	0	0
0	0	0	0	0	0	0	0	0	0	0	0	0	0	0	0	0	0	0	0	0	0	0	0	0	0	0	0	0	0	0
0	0	0	0	0	0	0	0	0	0	0	0	0	0	0	0	0	0	0	0	0	0	0	0	0	0	0	0	0	0	0
0	0	0	0	0	0	0	0	0	0	0	0	0	0	0	0	0	0	0	0	0	0	0	0	0	0	0	0	0	0	0
0	0	0	0	0	0	0	0	0	0	0	0	0	0	0	0	0	0	0	0	0	0	0	0	0	0	0	0	0	0	0
0	0	0	0	0	0	0	0	0	0	0	0	0	0	0	0	0	0	0	0	0	0	0	0	0	0	0	0	0	0	0
0	0	0	0	0	0	0	0	0	0	0	0	0	0	0	0	0	0	0	0	0	0	0	0	0	0	0	0	0	0	0
0	0	0	0	0	0	0	0	0	0	0	0	0	0	0	0	0	0	0	0	0	0	0	0	0	0	0	0	0	0	0
0	0	0	0	0	0	0	0	0	0	0	0	0	0	0	0	0	0	0	0	0	0	0	0	0	0	0	0	0	0	0
0	0	0	0	0	0	0	0	0	0	0	0	0	0	0	0	0	0	0	0	0	0	0	0	0	0	0	0	0	0	0
0	0	0	0	0	0	0	0	0	0	0	0	0	0	0	0	0	0	0	0	0	0	0	0	0	0	0	0	0	0	0
0	0	0	0	0	0	0	0	0	0	0	0	0	0	0	0	0	0	0	0	0	0	0	0	0	0	0	0	0	0	0
0	0	0	0	0	0	0	0	0	0	0	0	0	0	0	0	0	0	0	0	0	0	0	0	0	0	0	0	0	0	0
0	0	0	0	0	0	0	0	0	0	0	0	0	0	0	0	0	0	0	0	0	0	0	0	0	0	0	0	0	0	0
0	0	0	0	0	0	0	0	0	0	0	0	0	0	0	0	0	0	0	0	0	0	0	0	0	0	0	0	0	0	0
0	0	0	0	0	0	0	0	0	0	0	0	0	0	0	0	0	0	0	0	0	0	0	0	0	0	0	0	0	0	0
0	0	0	0	0	0	0	0	0	0	0	0	0	0	0	0	0	0	0	0	0	0	0	0	0	0	0	0	0	0	0
0	0	0	0	0	0	0	0	0	0	0	0	0	0	0	0	0	0	0	0	0	0	0	0	0	0	0	0	0	0	0
0	0	0	0	0	0	0	0	0	0	0	0	0	0	0	0	0	0	0	0	0	0	0	0	0	0	0	0	0	0	0
0	0	0	0	0	0	0	0	0	0	0	0	0	0	0	0	0	0	0	0	0	0	0	0	0	0	0	0	0	0	0
0	0	0	0	0	0	0	0	0	0	0	0	0	0	0	0	0	0	0	0	0	0	0	0	0	0	0	0	0	0	0
0	0	0	0	0	0	0	0	0	0	0	0	0	0	0	0	0	0	0	0	0	0	0	0	0	0	0	0	0	0	0
0	0	0	0	0	0	0	0	0	0	0	0	0	0	0	0	0	0	0	0	0	0	0	0	0	0	0	0	0	0	0
0	0	0	0	0	0	0	0	0	0	0	0	0	0	0	0	0	0	0	0	0	0	0	0	0	0	0	0	0	0	0
0	0	0	0	0	0	0	0	0	0	0	0	0	0	0	0	0	0	0	0	0	0	0	0	0	0	0	0	0	0	0
0	0	0	0	0	0	0	0	0	0	0	0	0	0	0	0	0	0	0	0	0	0	0	0	0	0	0	0	0	0	0
0	0	0	0	0	0	0	0	0	0	0	0	0	0	0	0	0	0	0	0	0	0	0	0	0	0	0	0	0	0	0
0	0	0	0	0	0	0	0	0	0	0	0	0	0	0	0	0	0	0	0	0	0	0	0	0	0	0	0	0	0	0
0	0	0	0	0	0	0	0	0	0	0	0	0	0	0	0	0	0	0	0	0	0	0	0	0	0	0	0	0	0	0
0	0	0	0	0	0	0	0	0	0	0	0	0	0	0	0	0	0	0	0	0	0	0	0	0	0	0	0	0	0	0
0	0	0	0	0	0	0	0	0	0	0	0	0	0	0	0	0	0	0	0	0	0	0	0	0	0	0	0	0	0	0
0	0	0	0	0	0	0	0	0	0	0	0	0	0	0	0	0	0	0	0	0	0	0	0	0	0	0	0	0	0	0
0	0	0	0	0	0	0	0	0	0	0	0	0	0	0	0	0	0	0	0	0	0	0	0	0	0	0	0	0	0	0
0	0	0	0	0	0	0	0	0	0	0	0	0	0	0	0	0	0	0	0	0	0	0	0	0	0	0	0	0	0	0
0	0	0	0	0	0	0	0	0	0	0	0	0	0	0	0	0	0	0	0	0	0	0	0	0	0	0	0	0	0	0
0	0	0	0	0	0	0	0	0	0	0	0	0	0	0	0	0	0	0	0	0	0	0	0	0	0	0	0	0	0	0
0	0	0	0	0	0	0	0	0	0	0	0	0	0	0	0	0	0	0	0	0	0	0	0	0	0	0	0	0	0	0
0	0	0	0	0	0	0	0	0	0	0	0	0	0	0	0	0	0	0	0	0	0	0	0	0	0	0	0	0	0	0
0	0	0	0	0	0	0	0	0	0	0	0	0	0	0	0	0	0	0	0	0	0	0	0	0	0	0	0	0	0	0
0	0	0	0	0	0	0	0	0	0	0	0	0	0	0	0	0	0	0	0	0	0	0	0	0	0	0	0	0	0	0
0	0	0	0	0	0	0	0	0	0	0	0	0	0	0	0	0	0	0	0	0	0	0	0	0	0	0	0	0	0	0
0	0	0	0	0	0	0	0	0	0	0	0	0	0	0	0	0	0	0	0	0	0	0	0	0	0	0	0	0	0	0
0	0	0	0	0	0	0	0	0	0	0	0	0	0	0	0	0	0	0	0	0	0	0	0	0	0	0	0	0	0	0
0	0	0	0	0	0	0	0	0	0	0	0	0	0	0	0	0	0	0	0	0	0	0	0	0	0	0	0	0	0	0
0	0	0	0	0	0	0	0	0	0	0	0	0	0	0	0	0	0	0	0	0	0	0	0	0	0	0	0	0	0	0
0	0	0	0	0	0	0	0	0	0	0	0	0	0	0	0	0	0	0	0	0	0	0	0	0	0	0	0	0	0	0
0	0	0	0	0	0	0	0	0	0	0	0	0	0	0	0	0	0	0	0	0	0	0	0	0	0	0	0	0	0	0
0	0	0	0	0	0	0	0	0	0	0	0	0	0	0	0	0	0	0	0	0	0	0	0	0	0	0	0	0	0	0
0	0	0	0	0	0	0	0	0	0	0	0	0	0	0	0	0	0	0	0	0	0	0	0	0	0	0	0	0	0	0
0	0	0	0	0	0	0	0	0	0	0	0	0	0	0	0	0	0	0	0	0	0	0	0	0	0	0	0	0	0	0
0	0	0	0	0	0	0	0	0	0	0	0	0	0	0	0	0	0	0	0	0	0	0	0	0	0	0	0	0	0	0
0	0	0	0	0	0	0	0	0	0	0	0	0	0	0	0	0	0	0	0	0	0	0	0	0	0	0	0	0	0	0
0	0	0	0	0	0	0	0	0	0	0	0	0	0	0	0	0	0	0	0	0	0	0	0	0	0	0	0	0	0	0
0	0	0	0	0	0	0	0	0	0	0	0	0	0	0	0	0	0	0	0	0	0	0	0	0	0	0	0	0	0	0
0	0	0	0	0	0	0	0	0	0	0	0	0	0	0	0	0	0	0	0	0	0	0	0	0	0	0	0	0	0	0
0	0	0	0	0	0	0	0	0	0	0	0	0	0	0	0	0	0	0	0	0	0	0	0	0	0	0	0	0	0	0
0	0	0	0	0	0	0	0	0	0	0	0	0	0	0	0	0	0	0	0	0	0	0	0	0	0	0	0	0	0	0
0	0	0	0	0	0	0	0	0	0	0	0	0	0	0	0	0	0	0	0	0	0	0	0	0	0	0	0	0	0	0
0	0	0	0	0	0	0	0	0	0	0	0	0	0	0	0	0	0	0	0	0	0	0	0	0	0	0	0	0	0	0
0	0	0	0	0	0	0	0	0	0	0	0	0	0	0	0	0	0	0	0	0	0	0	0	0	0	0	0	0	0	0
0	0	0	0	0	0	0	0	0	0	0	0	0	0	0	0	0	0	0	0	0	0	0	0	0	0	0	0	0	0	0
0	0	0	0	0	0	0	0	0	0	0	0	0	0	0	0	0	0	0	0	0	0	0	0	0	0	0	0	0	0	0
0	0	0	0	0	0	0	0	0	0	0	0	0	0	0	0	0	0	0	0	0	0	0	0	0	0	0	0	0	0	0
0	0	0	0	0	0	0	0	0	0	0	0	0	0	0	0	0	0	0	0	0	0	0	0	0	0	0	0	0	0	0
0	0	0	0	0	0	0	0	0	0	0	0	0	0	0	0	0	0	0	0	0	0	0	0	0	0	0	0	0	0	0
0	0	0	0	0	0	0	0	0	0	0	0	0	0	0	0	0	0	0	0	0	0	0	0	0	0	0	0	0	0	0
0	0	0	0	0	0	0	0	0	0	0	0	0	0	0	0	0	0	0	0	0	0	0	0	0	0	0	0	0	0	0
0	0	0	0	0	0	0	0	0	0	0	0	0	0	0	0	0	0	0	0	0	0	0	0	0	0	0	0	0	0	0
0	0	0	0	0	0	0	0	0	0	0	0	0	0	0	0	0	0	0	0	0	0	0	0	0	0	0	0	0	0	0
0	0	0	0	0	0	0	0	0	0	0	0	0	0	0	0	0	0	0	0	0	0	0	0	0	0	0	0	0	0	0
0	0	0	0	0	0	0	0	0	0	0	0	0	0	0	0	0	0	0	0	0	0	0	0	0	0	0	0	0	0	0
0	0	0	0	0	0	0	0	0	0	0	0	0	0	0	0	0	0	0	0	0	0	0	0	0	0	0	0	0	0	0
0	0	0	0	0	0	0	0	0	0	0	0	0	0	0	0	0	0	0	0	0	0	0	0	0	0	0	0	0	0	0
0	0	0	0	0	0	0	0	0	0	0	0	0	0	0	0	0	0	0	0	0	0	0	0	0	0	0	0	0	0	0
0	0	0	0	0	0	0	0	0	0	0	0	0	0	0	0	0	0	0	0	0	0	0	0	0	0	0	0	0	0	0
0	0	0	0	0	0	0	0	0	0	0	0	0	0	0	0	0	0	0	0	0	0	0	0	0	0	0	0	0	0	0
0	0	0	0	0	0	0	0	0	0	0	0	0	0	0	0	0	0	0	0	0	0	0	0	0	0	0	0	0	0	0
0	0	0	0	0	0	0	0	0	0	0	0	0	0	0	0	0	0	0	0	0	0	0	0	0	0	0	0	0	0	0
0	0	0	0	0	0	0	0	0	0	0	0	0	0	0	0	0	0	0	0	0	0	0	0	0	0	0	0	0	0	0
0	0	0	0	0	0	0	0	0	0	0	0	0	0	0	0	0	0	0	0	0	0	0	0	0	0	0	0	0	0	0
0	0	0	0	0	0	0	0	0	0	0	0	0	0	0	0	0	0	0	0	0	0	0	0	0	0	0	0	0	0	0
0	0	0	0	0	0	0	0	0	0	0	0	0	0	0	0	0	0	0	0	0	0	0	0	0	0	0	0	0	0	0
0	0	0	0	0	0	0	0	0	0	0	0	0	0	0	0	0	0	0	0	0	0	0	0	0	0	0	0	0	0	0
0	0	0	0	0	0	0	0	0	0	0	0	0	0	0	0	0	0	0	0	0	0	0	0	0	0	0	0	0	0	0
0	0	0	0	0	0	0	0	0	0	0	0	0	0	0	0	0	0	0	0	0	0	0	0	0	0	0	0	0	0	0
0	0	0	0	0	0	0	0	0	0	0	0	0	0	0	0	0	0	0	0	0	0	0	0	0	0	0	0	0	0	0
0	0	0	0	0	0	0	0	0	0	0	0	0	0	0	0	0	0	0	0	0	0	0	0	0	0	0	0	0	0	0
0	0	0	0	0	0	0	0	0	0	0	0	0	0	0	0	0	0	0	0	0	0	0	0	0	0	0	0	0	0	0
0	0	0	0	0	0	0	0	0	0	0	0	0	0	0	0	0	0	0	0	0	0	0	0	0	0	0	0	0	0	0
0	0	0	0	0	0	0	0	0	0	0	0	0	0	0	0	0	0	0	0	0	0	0	0	0	0	0	0	0	0	0
0	0	0	0	0	0	0	0	0	0	0	0	0	0	0	0	0	0	0	0	0	0	0	0	0	0	0	0	0	0	0
0	0	0	0	0	0	0	0	0	0	0	0	0	0	0	0	0	0	0	0	0	0	0	0	0	0	0	0	0	0	0
0	0	0	0	0	0	0	0	0	0	0	0	0	0	0	0	0	0	0	0	0	0	0	0	0	0	0	0	0	0	0
0	0	0	0	0	0	0	0	0	0	0	0	0	0	0	0	0	0	0	0	0	0	0	0	0	0	0	0	0	0	0
0	0	0	0	0	0	0	0	0	0	0	0	0	0	0	0	0	0	0	0	0	0	0	0	0	0	0	0	0	0	0
0	0	0	0	0	0	0	0	0	0	0	0	0	0	0	0	0	0	0	0	0	0	0	0	0	0	0	0	0	0	0
0	0	0	0	0	0	0	0	0	0	0	0	0	0	0	0	0	0	0	0	0	0	0	0	0	0	0	0	0	0	0
0	0	0	0	0	0	0	0	0	0	0	0	0	0	0	0	0	0	0	0	0	0	0	0	0	0	0	0	0	0	0
0	0	0	0	0	0	0	0	0	0	0	0	0	0	0	0	0	0	0	0	0	0	0	0	0	0	0	0	0	0	0
0	0	0	0	0	0	0	0	0	0	0	0	0	0	0	0	0	0	0	0	0	0	0	0	0	0	0	0	0	0	0
0	0	0	0	0	0	0	0	0	0	0	0	0	0	0	0	0	0	0	0	0	0	0	0	0	0	0	0	0	0	0
0	0	0	0	0	0	0	0	0	0	0	0	0	0	0	0	0	0	0	0	0	0	0	0	0	0	0	0	0	0	0
0	0	0	0	0	0	0	0	0	0	0	0	0	0	0	0	0	0	0	0	0	0	0	0	0	0	0	0	0	0	0
0	0	0	0	0	0	0	0	0	0	0	0	0	0	0	0	0	0	0	0	0	0	0	0	0	0	0	0	0	0	0
0	0	0	0	0	0	0	0	0	0	0	0	0	0	0	0	0	0	0	0	0	0	0	0	0	0	0	0	0	0	0
0	0	0	0	0	0	0	0	0	0	0	0	0	0	0	0	0	0	0	0	0	0	0	0	0	0	0	0	0	0	0
0	0	0	0	0	0	0	0	0	0	0	0	0	0	0	0	0	0	0	0	0	0	0	0	0	0	0	0	0	0	0
0	0	0	0	0	0	0	0	0	0	0	0	0	0	0	0	0	0	0	0	0	0	0	0	0	0	0	0	0	0	0
0	0	0	0	0	0	0	0	0	0	0	0	0	0	0	0	0	0	0	0	0	0	0	0	0	0	0	0	0	0	0
0	0	0	0	0	0	0	0	0	0	0	0	0	0	0	0	0	0	0	0	0	0	0	0	0	0	0	0	0	0	0
0	0	0	0	0	0	0	0	0	0	0	0	0	0	0	0	0	0	0	0	0	0	0	0	0	0	0	0	0	0	0
0	0	0	0	0	0	0	0	0	0	0	0	0	0	0	0	0	0	0	0	0	0	0	0	0	0	0	0	0	0	0
0	0	0	0	0	0	0	0	0	0	0	0	0	0	0	0	0	0	0	0	0	0	0	0	0	0	0	0	0	0	0
0	0	0	0	0	0	0	0	0	0	0	0	0	0	0	0	0	0	0	0	0	0	0	0	0	0	0	0	0	0	0
0	0	0	0	0	0	0	0	0	0	0	0	0	0	0	0	0	0	0	0	0	0	0	0	0	0	0	0	0	0	0
0	0	0	0	0	0	0	0	0	0	0	0	0	0	0	0	0	0	0	0	0	0	0	0	0	0	0	0	0	0	0
0	0	0	0	0	0	0	0	0	0	0	0	0	0	0	0	0	0	0	0	0	0	0	0	0	0	0	0	0	0	0
0	0	0	0	0	0	0	0	0	0	0	0	0	0	0	0	0	0	0	0	0	0	0	0	0	0	0	0	0	0	0
0	0	0	0	0	0	0	0	0	0	0	0	0	0	0	0	0	0	0	0	0	0	0	0	0	0	0	0	0	0	0
0	0	0	0	0	0	0	0	0	0	0	0	0	0	0	0	0	0	0	0	0	0	0	0	0	0	0	0	0	0	0
0	0	0	0	0	0	0	0	0	0	0	0	0	0	0	0	0	0	0	0	0	0	0	0	0	0	0	0	0	0	0
0	0	0	0	0	0	0	0	0	0	0	0	0	0	0	0	0	0	0	0	0	0	0	0	0	0	0	0	0	0	0
0	0	0	0	0	0	0	0	0	0	0	0	0	0	0	0	0	0	0	0	0	0	0	0	0	0	0	0	0	0	0
0	0	0	0	0	0	0	0	0	0	0	0	0	0	0	0	0	0	0	0	0	0	0	0	0	0	0	0	0	0	0
0	0	0	0	0	0	0	0	0	0	0	0	0	0	0	0	0	0	0	0	0	0	0	0	0	0	0	0	0	0	0
0	0	0	0	0	0	0	0	0	0	0	0	0	0	0	0	0	0	0	0	0	0	0	0	0	0	0	0	0	0	0
0	0	0	0	0	0	0	0	0	0	0	0	0	0	0	0	0	0	0	0	0	0	0	0	0	0	0	0	0	0	0
0	0	0	0	0	0	0	0	0	0	0	0	0	0	0	0	0	0	0	0	0	0	0	0	0	0	0	0	0	0	0
0	0	0	0	0	0	0	0	0	0	0	0	0	0	0	0	0	0	0	0	0	0	0	0	0	0	0	0	0	0	0
0	0	0	0	0	0	0	0	0	0	0	0	0	0	0	0	0	0	0	0	0	0	0	0	0	0	0	0	0	0	0
0	0	0	0	0	0	0	0	0	0	0	0	0	0	0	0	0	0	0	0	0	0	0	0	0	0	0	0	0	0	0
0	0	0	0	0	0	0	0	0	0	0	0	0	0	0	0	0	0	0	0	0	0	0	0	0	0	0	0	0	0	0
0	0	0	0	0	0	0	0	0	0	0	0	0	0	0	0	0	0	0	0	0	0	0	0	0	0	0	0	0	0	0
0	0	0	0	0	0	0	0	0	0	0	0	0	0	0	0	0	0	0	0	0	0	0	0	0	0	0	0	0	0	0
0	0	0	0	0	0	0	0	0	0	0	0	0	0	0	0	0	0	0	0	0	0	0	0	0	0	0	0	0	0	0
0	0	0	0	0	0	0	0	0	0	0	0	0	0	0	0	0	0	0	0	0	0	0	0	0	0	0	0	0	0	0
0	0	0	0	0	0	0	0	0	0	0	0	0	0	0	0	0	0	0	0	0	0	0	0	0	0	0	0	0	0	0
0	0	0	0	0	0	0	0	0	0	0	0	0	0	0	0	0	0	0	0	0	0	0	0	0	0	0	0	0	0	0
0	0	0	0	0	0	0	0	0	0	0	0	0	0	0	0	0	0	0	0	0	0	0	0	0	0	0	0	0	0	0
0	0	0	0	0	0	0	0	0	0	0	0	0	0	0	0	0	0	0	0	0	0	0	0	0	0	0	0	0	0	0
0	0	0	0	0	0	0	0	0	0	0	0	0	0	0	0	0	0	0	0	0	0	0	0	0	0	0	0	0	0	0
0	0	0	0	0	0	0	0	0	0	0	0	0	0	0	0	0	0	0	0	0	0	0	0	0	0	0	0	0	0	0
0	0	0	0	0	0	0	0	0	0	0	0	0	0	0	0	0	0	0	0	0	0	0	0	0	0	0	0	0	0	0
0	0	0	0	0	0	0	0	0	0	0	0	0	0	0	0	0	0	0	0	0	0	0	0	0	0	0	0	0	0	0
0	0	0	0	0	0	0	0	0	0	0	0	0	0	0	0	0	0	0	0	0	0	0	0	0	0	0	0	0	0	0
0	0	0	0	0	0	0	0	0	0	0	0	0	0	0	0	0	0	0	0	0	0	0	0	0	0	0	0	0	0	0
0	0	0	0	0	0	0	0	0	0	0	0	0	0	0	0	0	0	0	0	0	0	0	0	0	0	0	0	0	0	0
0	0	0	0	0	0	0	0	0	0	0	0	0	0	0	0	0	0	0	0	0	0	0	0	0	0	0	0	0	0	0
0	0	0	0	0	0	0	0	0	0	0	0	0	0	0	0	0	0	0	0	0	0	0	0	0	0	0	0	0	0	0
0	0	0	0	0	0	0	0	0	0	0	0	0	0	0	0	0	0	0	0	0	0	0	0	0	0	0	0	0	0	0
0	0	0	0	0	0	0	0	0	0	0	0	0	0	0	0	0	0	0	0	0	0	0	0	0	0	0	0	0	0	0
0	0	0	0	0	0	0	0	0	0	0	0	0	0	0	0	0	0	0	0	0	0	0	0	0	0	0	0	0	0	0
0	0	0	0	0	0	0	0	0	0	0	0	0	0	0	0	0	0	0	0	0	0	0	0	0	0	0	0	0	0	0
0	0	0	0	0	0	0	0	0	0	0	0	0	0	0	0	0	0	0	0	0	0	0	0	0	0	0	0	0	0	0
0	0	0	0	0	0	0	0	0	0	0	0	0	0	0	0	0	0	0	0	0	0	0	0	0	0	0	0	0	0	0
0	0	0	0	0	0	0	0	0	0	0	0	0	0	0	0	0	0	0	0	0	0	0	0	0	0	0	0	0	0	0
0	0	0	0	0	0	0	0	0	0	0	0	0	0	0	0	0	0	0	0	0	0	0	0	0	0	0	0	0	0	0
0	0	0	0	0	0	0	0	0	0	0	0	0	0	0	0	0	0	0	0	0	0	0	0	0	0	0	0	0	0	0
0	0	0	0	0	0	0	0	0	0	0	0	0	0	0	0	0	0	0	0	0	0	0	0	0	0	0	0	0	0	0
0	0	0	0	0	0	0	0	0	0	0	0	0	0	0	0	0	0	0	0	0	0	0	0	0	0	0	0	0	0	0
0	0	0	0	0	0	0	0	0	0	0	0	0	0	0	0	0	0	0	0	0	0	0	0	0	0	0	0	0	0	0
0	0	0	0	0	0	0	0	0	0	0	0	0	0	0	0	0	0	0	0	0	0	0	0	0	0	0	0	0	0	0
0	0	0	0	0	0	0	0	0	0	0	0	0	0	0	0	0	0	0	0	0	0	0	0	0	0	0	0	0	0	0
0	0	0	0	0	0	0	0	0	0	0	0	0	0	0	0	0	0	0	0	0	0	0	0	0	0	0	0	0	0	0
0	0	0	0	0	0	0	0	0	0	0	0	0	0	0	0	0	0	0	0	0	0	0	0	0	0	0	0	0	0	0
0	0	0	0	0	0	0	0	0	0	0	0	0	0	0	0	0	0	0	0	0	0	0	0	0	0	0	0	0	0	0
0	0	0	0	0	0	0	0	0	0	0	0	0	0	0	0	0	0	0	0	0	0	0	0	0	0	0	0	0	0	0
0	0	0	0	0	0	0	0	0	0	0	0	0	0	0	0	0	0	0	0	0	0	0	0	0	0	0	0	0	0	0
0	0	0	0	0	0	0	0	0	0	0	0	0	0	0	0	0	0	0	0	0	0	0	0	0	0	0	0	0	0	0
0	0	0	0	0	0	0	0	0	0	0	0	0	0	0	0	0	0	0	0	0	0	0	0	0	0	0	0	0	0	0
0	0	0	0	0	0	0	0	0	0	0	0	0	0	0	0	0	0	0	0	0	0	0	0	0	0	0	0	0	0	0
0	0	0	0	0	0	0	0	0	0	0	0	0	0	0	0	0	0	0	0	0	0	0	0	0	0	0	0	0	0	0
0	0	0	0	0	0	0	0	0	0	0	0	0	0	0	0	0	0	0	0	0	0	0	0	0	0	0	0	0	0	0
0	0	0	0	0	0	0	0	0	0	0	0	0	0	0	0	0	0	0	0	0	0	0	0	0	0	0	0	0	0	0
0	0	0	0	0	0	0	0	0	0	0	0	0	0	0	0	0	0	0	0	0	0	0	0	0	0	0	0	0	0	0
0	0	0	0	0	0	0	0	0	0	0	0	0	0	0	0	0	0	0	0	0	0	0	0	0	0	0	0	0	0	0
0	0	0	0	0	0	0	0	0	0	0	0	0	0	0	0	0	0	0	0	0	0	0	0	0	0	0	0	0	0	0
0	0	0	0	0	0	0	0	0	0	0	0	0	0	0	0	0	0	0	0	0	0	0	0	0	0	0	0	0	0	0
0	0	0	0	0	0	0	0	0	0	0	0	0	0	0	0	0	0	0	0	0	0	0	0	0	0	0	0	0	0	0
0	0	0	0	0	0	0	0	0	0	0	0	0	0	0	0	0	0	0	0	0	0	0	0	0	0	0	0	0	0	0
0	0	0	0	0	0	0	0	0	0	0	0	0	0	0	0	0	0	0	0	0	0	0	0	0	0	0	0	0	0	0
0	0	0	0	0	0	0	0	0	0	0	0	0	0	0	0	0	0	0	0	0	0	0	0	0	0	0	0	0	0	0
0	0	0	0	0	0	0	0	0	0	0	0	0	0	0	0	0	0	0	0	0	0	0	0	0	0	0	0	0	0	0
0	0	0	0	0	0	0	0	0	0	0	0	0	0	0	0	0	0	0	0	0	0	0	0	0	0	0	0	0	0	0
0	0	0	0	0	0	0	0	0	0	0	0	0	0	0	0	0	0	0	0	0	0	0	0	0	0	0	0	0	0	0
0	0	0	0	0	0	0	0	0	0	0	0	0	0	0	0	0	0	0	0	0	0	0	0	0	0	0	0	0	0	0
0	0	0	0	0	0	0	0	0	0	0	0	0	0	0	0	0	0	0	0	0	0	0	0	0	0	0	0	0	0	0
0	0	0	0	0	0	0	0	0	0	0	0	0	0	0	0	0	0	0	0	0	0	0	0	0	0	0	0	0	0	0
0	0	0	0	0	0	0	0	0	0	0	0	0	0	0	0	0	0	0	0	0	0	0	0	0	0	0	0	0	0	0
0	0	0	0	0	0	0	0	0	0	0	0	0	0	0	0	0	0	0	0	0	0	0	0	0	0	0	0	0	0	0
0	0	0	0	0	0	0	0	0	0	0	0	0	0	0	0	0	0	0	0	0	0	0	0	0	0	0	0	0	0	0
0	0	0	0	0	0	0	0	0	0	0	0	0	0	0	0	0	0	0	0	0	0	0	0	0	0	0	0	0	0	0
0	0	0	0	0	0	0	0	0	0	0	0	0	0	0	0	0	0	0	0	0	0	0	0	0	0	0	0	0	0	0
0	0	0	0	0	0	0	0	0	0	0	0	0	0	0	0	0	0	0	0	0	0	0	0	0	0	0	0	0	0	0
0	0	0	0	0	0	0	0	0	0	0	0	0	0	0	0	0	0	0	0	0	0	0	0	0	0	0	0	0	0	0
0	0	0	0	0	0	0	0	0	0	0	0	0	0	0	0	0	0	0	0	0	0	0	0	0	0	0	0	0	0	0
0	0	0	0	0	0	0	0	0	0	0	0	0	0	0	0	0	0	0	0	0	0	0	0	0	0	0	0	0	0	0
0	0	0	0	0	0	0	0	0	0	0	0	0	0	0	0	0	0	0	0	0	0	0	0	0	0	0	0	0	0	0
0	0	0	0	0	0	0	0	0	0	0	0	0	0	0	0	0	0	0	0	0	0	0	0	0	0	0	0	0	0	0
0	0	0	0	0	0	0	0	0	0	0	0	0	0	0	0	0	0	0	0	0	0	0	0	0	0	0	0	0	0	0
0	0	0	0	0	0	0	0	0	0	0	0	0	0	0	0	0	0	0	0	0	0	0	0	0	0	0	0	0	0	0
0	0	0	0	0	0	0	0	0	0	0	0	0	0	0	0	0	0	0	0	0	0	0	0	0	0	0	0	0	0	0
0	0	0	0	0	0	0	0	0	0	0	0	0	0	0	0	0	0	0	0	0	0	0	0	0	0	0	0	0	0	0
0	0	0	0	0	0	0	0	0	0	0	0	0	0	0	0	0	0	0	0	0	0	0	0	0	0	0	0	0	0	0
0	0	0	0	0	0	0	0	0	0	0	0	0	0	0	0	0	0	0	0	0	0	0	0	0	0	0	0	0	0	0
0	0	0	0	0	0	0	0	0	0	0	0	0	0	0	0	0	0	0	0	0	0	0	0	0	0	0	0	0	0	0
0	0	0	0	0	0	0	0	0	0	0	0	0	0	0	0	0	0	0	0	0	0	0	0	0	0	0	0	0	0	0
0	0	0	0	0	0	0	0	0	0	0	0	0	0	0	0	0	0	0	0	0	0	0	0	0	0	0	0	0	0	0
0	0	0	0	0	0	0	0	0	0	0	0	0	0	0	0	0	0	0	0	0	0	0	0	0	0	0	0	0	0	0
0	0	0	0	0	0	0	0	0	0	0	0	0	0	0	0	0	0	0	0	0	0	0	0	0	0	0	0	0	0	0
0	0	0	0	0	0	0	0	0	0	0	0	0	0	0	0	0	0	0	0	0	0	0	0	0	0	0	0	0	0	0
0	0	0	0	0	0	0	0	0	0	0	0	0	0	0	0	0	0	0	0	0	0	0	0	0	0	0	0	0	0	0
0	0	0	0	0	0	0	0	0	0	0	0	0	0	0	0	0	0	0	0	0	0	0	0	0	0	0	0	0	0	0
0	0	0	0	0	0	0	0	0	0	0	0	0	0	0	0	0	0	0	0	0	0	0	0	0	0	0	0	0	0	0
0	0	0	0	0	0	0	0	0	0	0	0	0	0	0	0	0	0	0	0	0	0	0	0	0	0	0	0	0	0	0
0	0	0	0	0	0	0	0	0	0	0	0	0	0	0	0	0	0	0	0	0	0	0	0	0	0	0	0	0	0	0
0	0	0	0	0	0	0	0	0	0	0	0	0	0	0	0	0	0	0	0	0	0	0	0	0	0	0	0	0	0	0
0	0	0	0	0	0	0	0	0	0	0	0	0	0	0	0	0	0	0	0	0	0	0	0	0	0	0	0	0	0	0
0	0	0	0	0	0	0	0	0	0	0	0	0	0	0	0	0	0	0	0	0	0	0	0	0	0	0	0	0	0	0
0	0	0	0	0	0	0	0	0	0	0	0	0	0	0	0	0	0	0	0	0	0	0	0	0	0	0	0	0	0	0
0	0	0	0	0	0	0	0	0	0	0	0	0	0	0	0	0	0	0	0	0	0	0	0	0	0	0	0	0	0	0
0	0	0	0	0	0	0	0	0	0	0	0	0	0	0	0	0	0	0	0	0	0	0	0	0	0	0	0	0	0	0
0	0	0	0	0	0	0	0	0	0	0	0	0	0	0	0	0	0	0	0	0	0	0	0	0	0	0	0	0	0	0
0	0	0	0	0	0	0	0	0	0	0	0	0	0	0	0	0	0	0	0	0	0	0	0	0	0	0	0	0	0	0
0	0	0	0	0	0	0	0	0	0	0	0	0	0	0	0	0	0	0	0	0	0	0	0	0	0	0	0	0	0	0
0	0	0	0	0	0	0	0	0	0	0	0	0	0	0	0	0	0	0	0	0	0	0	0	0	0	0	0	0	0	0
0	0	0	0	0	0	0	0	0	0	0	0	0	0	0	0	0	0	0	0	0	0	0	0	0	0	0	0	0	0	0
0	0	0	0	0	0	0	0	0	0	0	0	0	0	0	0	0	0	0	0	0	0	0	0	0	0	0	0	0	0	0
0	0	0	0	0	0	0	0	0	0	0	0	0	0	0	0	0	0	0	0	0	0	0	0	0	0	0	0	0	0	0
0	0	0	0	0	0	0	0	0	0	0	0	0	0	0	0	0	0	0	0	0	0	0	0	0	0	0	0	0	0	0
0	0	0	0	0	0	0	0	0	0	0	0	0	0	0	0	0	0	0	0	0	0	0	0	0	0	0	0	0	0	0
0	0	0	0	0	0	0	0	0	0	0	0	0	0	0	0	0	0	0	0	0	0	0	0	0	0	0	0	0	0	0
0	0	0	0	0	0	0	0	0	0	0	0	0	0	0	0	0	0	0	0	0	0	0	0	0	0	0	0	0	0	0
0	0	0	0	0	0	0	0	0	0	0	0	0	0	0	0	0	0	0	0	0	0	0	0	0	0	0	0	0	0	0
0	0	0	0	0	0	0	0	0	0	0	0	0	0	0	0	0	0	0	0	0	0	0	0	0	0	0	0	0	0	0
0	0	0	0	0	0	0	0	0	0	0	0	0	0	0	0	0	0	0	0	0	0	0	0	0	0	0	0	0	0	0
0	0	0	0	0	0	0	0	0	0	0	0	0	0	0	0	0	0	0	0	0	0	0	0	0	0	0	0	0	0	0
0	0	0	0	0	0	0	0	0	0	0	0	0	0	0	0	0	0	0	0	0	0	0	0	0	0	0	0	0	0	0
0	0	0	0	0	0	0	0	0	0	0	0	0	0	0	0	0	0	0	0	0	0	0	0	0	0	0	0	0	0	0
0	0	0	0	0	0	0	0	0	0	0	0	0	0	0	0	0	0	0	0	0	0	0	0	0	0	0	0	0	0	0
0	0	0	0	0	0	0	0	0	0	0	0	0	0	0	0	0	0	0	0	0	0	0	0	0	0	0	0	0	0	0
0	0	0	0	0	0	0	0	0	0	0	0	0	0	0	0	0	0	0	0	0	0	0	0	0	0	0	0	0	0	0
0	0	0	0	0	0	0	0	0	0	0	0	0	0	0	0	0	0	0	0	0	0	0	0	0	0	0	0	0	0	0
0	0	0	0	0	0	0	0	0	0	0	0	0	0	0	0	0	0	0	0	0	0	0	0	0	0	0	0	0	0	0
0	0	0	0	0	0	0	0	0	0	0	0	0	0	0	0	0	0	0	0	0	0	0	0	0	0	0	0	0	0	0
0	0	0	0	0	0	0	0	0	0	0	0	0	0	0	0	0	0	0	0	0	0	0	0	0	0	0	0	0	0	0
0	0	0	0	0	0	0	0	0	0	0	0	0	0	0	0	0	0	0	0	0	0	0	0	0	0	0	0	0	0	0
0	0	0	0	0	0	0	0	0	0	0	0	0	0	0	0	0	0	0	0	0	0	0	0	0	0	0	0	0	0	0
0	0	0	0	0	0	0	0	0	0	0	0	0	0	0	0	0	0	0	0	0	0	0	0	0	0	0	0	0	0	0
0	0	0	0	0	0	0	0	0	0	0	0	0	0	0	0	0	0	0	0	0	0	0	0	0	0	0	0	0	0	0
0	0	0	0	0	0	0	0	0	0	0	0	0	0	0	0	0	0	0	0	0	0	0	0	0	0	0	0	0	0	0
0	0	0	0	0	0	0	0	0	0	0	0	0	0	0	0	0	0	0	0	0	0	0	0	0	0	0	0	0	0	0
0	0	0	0	0	0	0	0	0	0	0	0	0	0	0	0	0	0	0	0	0	0	0	0	0	0	0	0	0	0	0
0	0	0	0	0	0	0	0	0	0	0	0	0	0	0	0	0	0	0	0	0	0	0	0	0	0	0	0	0	0	0
0	0	0	0	0	0	0	0	0	0	0	0	0	0	0	0	0	0	0	0	0	0	0	0	0	0	0	0	0	0	0
0	0	0	0	0	0	0	0	0	0	0	0	0	0	0	0	0	0	0	0	0	0	0	0	0	0	0	0	0	0	0
0	0	0	0	0	0	0	0	0	0	0	0	0	0	0	0	0	0	0	0	0	0	0	0	0	0	0	0	0	0	0
0	0	0	0	0	0	0	0	0	0	0	0	0	0	0	0	0	0	0	0	0	0	0	0	0	0	0	0	0	0	0
0	0	0	0	0	0	0	0	0	0	0	0	0	0	0	0	0	0	0	0	0	0	0	0	0	0	0	0	0	0	0
0	0	0	0	0	0	0	0	0	0	0	0	0	0	0	0	0	0	0	0	0	0	0	0	0	0	0	0	0	0	0
0	0	0	0	0	0	0	0	0	0	0	0	0	0	0	0	0	0	0	0	0	0	0	0	0	0	0	0	0	0	0
0	0	0	0	0	0	0	0	0	0	0	0	0	0	0	0	0	0	0	0	0	0	0	0	0	0	0	0	0	0	0
0	0	0	0	0	0	0	0	0	0	0	0	0	0	0	0	0	0	0	0	0	0	0	0	0	0	0	0	0	0	0
0	0	0	0	0	0	0	0	0	0	0	0	0	0	0	0	0	0	0	0	0	0	0	0	0	0	0	0	0	0	0
0	0	0	0	0	0	0	0	0	0	0	0	0	0	0	0	0	0	0	0	0	0	0	0	0	0	0	0	0	0	0
0	0	0	0	0	0	0	0	0	0	0	0	0	0	0	0	0	0	0	0	0	0	0	0	0	0	0	0	0	0	0
0	0	0	0	0	0	0	0	0	0	0	0	0	0	0	0	0	0	0	0	0	0	0	0	0	0	0	0	0	0	0
0	0	0	0	0	0	0	0	0	0	0	0	0	0	0	0	0	0	0	0	0	0	0	0	0	0	0	0	0	0	0
0	0	0	0	0	0	0	0	0	0	0	0	0	0	0	0	0	0	0	0	0	0	0	0	0	0	0	0	0	0	0
0	0	0	0	0	0	0	0	0	0	0	0	0	0	0	0	0	0	0	0	0	0	0	0	0	0	0	0	0	0	0
0	0	0	0	0	0	0	0	0	0	0	0	0	0	0	0	0	0	0	0	0	0	0	0	0	0	0	0	0	0	0
0	0	0	0	0	0	0	0	0	0	0	0	0	0	0	0	0	0	0	0	0	0	0	0	0	0	0	0	0	0	0
0	0	0	0	0	0	0	0	0	0	0	0	0	0	0	0	0	0	0	0	0	0	0	0	0	0	0	0	0	0	0
0	0	0	0	0	0	0	0	0	0	0	0	0	0	0	0	0	0	0	0	0	0	0	0	0	0	0	0	0	0	0
0	0	0	0	0	0	0	0	0	0	0	0	0	0	0	0	0	0	0	0	0	0	0	0	0	0	0	0	0	0	0
0	0	0	0	0	0	0	0	0	0	0	0	0	0	0	0	0	0	0	0	0	0	0	0	0	0	0	0	0	0	0
0	0	0	0	0	0	0	0	0	0	0	0	0	0	0	0	0	0	0	0	0	0	0	0	0	0	0	0	0	0	0
0	0	0	0	0	0	0	0	0	0	0	0	0	0	0	0	0	0	0	0	0	0	0	0	0	0	0	0	0	0	0
0	0	0	0	0	0	0	0	0	0	0	0	0	0	0	0	0	0	0	0	0	0	0	0	0	0	0	0	0	0	0
0	0	0	0	0	0	0	0	0	0	0	0	0	0	0	0	0	0	0	0	0	0	0	0	0	0	0	0	0	0	0
0	0	0	0	0	0	0	0	0	0	0	0	0	0	0	0	0	0	0	0	0	0	0	0	0	0	0	0	0	0	0
0	0	0	0	0	0	0	0	0	0	0	0	0	0	0	0	0	0	0	0	0	0	0	0	0	0	0	0	0	0	0
0	0	0	0	0	0	0	0	0	0	0	0	0	0	0	0	0	0	0	0	0	0	0	0	0	0	0	0	0	0	0
0	0	0	0	0	0	0	0	0	0	0	0	0	0	0	0	0	0	0	0	0	0	0	0	0	0	0	0	0	0	0
0	0	0	0	0	0	0	0	0	0	0	0	0	0	0	0	0	0	0	0	0	0	0	0	0	0	0	0	0	0	0
0	0	0	0	0	0	0	0	0	0	0	0	0	0	0	0	0	0	0	0	0	0	0	0	0	0	0	0	0	0	0
0	0	0	0	0	0	0	0	0	0	0	0	0	0	0	0	0	0	0	0	0	0	0	0	0	0	0	0	0	0	0
0	0	0	0	0	0	0	0	0	0	0	0	0	0	0	0	0	0	0	0	0	0	0	0	0	0	0	0	0	0	0
0	0	0	0	0	0	0	0	0	0	0	0	0	0	0	0	0	0	0	0	0	0	0	0	0	0	0	0	0	0	0
0	0	0	0	0	0	0	0	0	0	0	0	0	0	0	0	0	0	0	0	0	0	0	0	0	0	0	0	0	0	0
0	0	0	0	0	0	0	0	0	0	0	0	0	0	0	0	0	0	0	0	0	0	0	0	0	0	0	0	0	0	0
0	0	0	0	0	0	0	0	0	0	0	0	0	0	0	0	0	0	0	0	0	0	0	0	0	0	0	0	0	0	0
0	0	0	0	0	0	0	0	0	0	0	0	0	0	0	0	0	0	0	0	0	0	0	0	0	0	0	0	0	0	0
0	0	0	0	0	0	0	0	0	0	0	0	0	0	0	0	0	0	0	0	0	0	0	0	0	0	0	0	0	0	0
0	0	0	0	0	0	0	0	0	0	0	0	0	0	0	0	0	0	0	0	0	0	0	0	0	0	0	0	0	0	0
0	0	0	0	0	0	0	0	0	0	0	0	0	0	0	0	0	0	0	0	0	0	0	0	0	0	0	0	0	0	0
0	0	0	0	0	0	0	0	0	0	0	0	0	0	0	0	0	0	0	0	0	0	0	0	0	0	0	0	0	0	0
0	0	0	0	0	0	0	0	0	0	0	0	0	0	0	0	0	0	0	0	0	0	0	0	0	0	0	0	0	0	0
0	0	0	0	0	0	0	0	0	0	0	0	0	0	0	0	0	0	0	0	0	0	0	0	0	0	0	0	0	0	0
0	0	0	0	0	0	0	0	0	0	0	0	0	0	0	0	0	0	0	0	0	0	0	0	0	0	0	0	0	0	0
0	0	0	0	0	0	0	0	0	0	0	0	0	0	0	0	0	0	0	0	0	0	0	0	0	0	0	0	0	0	0
0	0	0	0	0	0	0	0	0	0	0	0	0	0	0	0	0	0	0	0	0	0	0	0	0	0	0	0	0	0	0
0	0	0	0	0	0	0	0	0	0	0	0	0	0	0	0	0	0	0	0	0	0	0	0	0	0	0	0	0	0	0
0	0	0	0	0	0	0	0	0	0	0	0	0	0	0	0	0	0	0	0	0	0	0	0	0	0	0	0	0	0	0
0	0	0	0	0	0	0	0	0	0	0	0	0	0	0	0	0	0	0	0	0	0	0	0	0	0	0	0	0	0	0
0	0	0	0	0	0	0	0	0	0	0	0	0	0	0	0	0	0	0	0	0	0	0	0	0	0	0	0	0	0	0
0	0	0	0	0	0	0	0	0	0	0	0	0	0	0	0	0	0	0	0	0	0	0	0	0	0	0	0	0	0	0
0	0	0	0	0	0	0	0	0	0	0	0	0	0	0	0	0	0	0	0	0	0	0	0	0	0	0	0	0	0	0
0	0	0	0	0	0	0	0	0	0	0	0	0	0	0	0	0	0	0	0	0	0	0	0	0	0	0	0	0	0	0
0	0	0	0	0	0	0	0	0	0	0	0	0	0	0	0	0	0	0	0	0	0	0	0	0	0	0	0	0	0	0
0	0	0	0	0	0	0	0	0	0	0	0	0	0	0	0	0	0	0	0	0	0	0	0	0	0	0	0	0	0	0
0	0	0	0	0	0	0	0	0	0	0	0	0	0	0	0	0	0	0	0	0	0	0	0	0	0	0	0	0	0	0
0	0	0	0	0	0	0	0	0	0	0	0	0	0	0	0	0	0	0	0	0	0	0	0	0	0	0	0	0	0	0
0	0	0	0	0	0	0	0	0	0	0	0	0	0	0	0	0	0	0	0	0	0	0	0	0	0	0	0	0	0	0
0	0	0	0	0	0	0	0	0	0	0	0	0	0	0	0	0	0	0	0	0	0	0	0	0	0	0	0	0	0	0
0	0	0	0	0	0	0	0	0	0	0	0	0	0	0	0	0	0	0	0	0	0	0	0	0	0	0	0	0	0	0
0	0	0	0	0	0	0	0	0	0	0	0	0	0	0	0	0	0	0	0	0	0	0	0	0	0	0	0	0	0	0
0	0	0	0	0	0	0	0	0	0	0	0	0	0	0	0	0	0	0	0	0	0	0	0	0	0	0	0	0	0	0
0	0	0	0	0	0	0	0	0	0	0	0	0	0	0	0	0	0	0	0	0	0	0	0	0	0	0	0	0	0	0
0	0	0	0	0	0	0	0	0	0	0	0	0	0	0	0	0	0	0	0	0	0	0	0	0	0	0	0	0	0	0
0	0	0	0	0	0	0	0	0	0	0	0	0	0	0	0	0	0	0	0	0	0	0	0	0	0	0	0	0	0	0
0	0	0	0	0	0	0	0	0	0	0	0	0	0	0	0	0	0	0	0	0	0	0	0	0	0	0	0	0	0	0
0	0	0	0	0	0	0	0	0	0	0	0	0	0	0	0	0	0	0	0	0	0	0	0	0	0	0	0	0	0	0
0	0	0	0	0	0	0	0	0	0	0	0	0	0	0	0	0	0	0	0	0	0	0	0	0	0	0	0	0	0	0
0	0	0	0	0	0	0	0	0	0	0	0	0	0	0	0	0	0	0	0	0	0	0	0	0	0	0	0	0	0	0
0	0	0	0	0	0	0	0	0	0	0	0	0	0	0	0	0	0	0	0	0	0	0	0	0	0	0	0	0	0	0
0	0	0	0	0	0	0	0	0	0	0	0	0	0	0	0	0	0	0	0	0	0	0	0	0	0	0	0	0	0	0
0	0	0	0	0	0	0	0	0	0	0	0	0	0	0	0	0	0	0	0	0	0	0	0	0	0	0	0	0	0	0
0	0	0	0	0	0	0	0	0	0	0	0	0	0	0	0	0	0	0	0	0	0	0	0	0	0	0	0	0	0	0
0	0	0	0	0	0	0	0	0	0	0	0	0	0	0	0	0	0	0	0	0	0	0	0	0	0	0	0	0	0	0
0	0	0	0	0	0	0	0	0	0	0	0	0	0	0	0	0	0	0	0	0	0	0	0	0	0	0	0	0	0	0
0	0	0	0	0	0	0	0	0	0	0	0	0	0	0	0	0	0	0	0	0	0	0	0	0	0	0	0	0	0	0
0	0	0	0	0	0	0	0	0	0	0	0	0	0	0	0	0	0	0	0	0	0	0	0	0	0	0	0	0	0	0
0	0	0	0	0	0	0	0	0	0	0	0	0	0	0	0	0	0	0	0	0	0	0	0	0	0	0	0	0	0	0
0	0	0	0	0	0	0	0	0	0	0	0	0	0	0	0	0	0	0	0	0	0	0	0	0	0	0	0	0	0	0
0	0	0	0	0	0	0	0	0	0	0	0	0	0	0	0	0	0	0	0	0	0	0	0	0	0	0	0	0	0	0
0	0	0	0	0	0	0	0	0	0	0	0	0	0	0	0	0	0	0	0	0	0	0	0	0	0	0	0	0	0	0
0	0	0	0	0	0	0	0	0	0	0	0	0	0	0	0	0	0	0	0	0	0	0	0	0	0	0	0	0	0	0
0	0	0	0	0	0	0	0	0	0	0	0	0	0	0	0	0	0	0	0	0	0	0	0	0	0	0	0	0	0	0
0	0	0	0	0	0	0	0	0	0	0	0	0	0	0	0	0	0	0	0	0	0	0	0	0	0	0	0	0	0	0
0	0	0	0	0	0	0	0	0	0	0	0	0	0	0	0	0	0	0	0	0	0	0	0	0	0	0	0	0	0	0
0	0	0	0	0	0	0	0	0	0	0	0	0	0	0	0	0	0	0	0	0	0	0	0	0	0	0	0	0	0	0
0	0	0	0	0	0	0	0	0	0	0	0	0	0	0	0	0	0	0	0	0	0	0	0	0	0	0	0	0	0	0
0	0	0	0	0	0	0	0	0	0	0	0	0	0	0	0	0	0	0	0	0	0	0	0	0	0	0	0	0	0	0
0	0	0	0	0	0	0	0	0	0	0	0	0	0	0	0	0	0	0	0	0	0	0	0	0	0	0	0	0	0	0
0	0	0	0	0	0	0	0	0	0	0	0	0	0	0	0	0	0	0	0	0	0	0	0	0	0	0	0	0	0	0
0	0	0	0	0	0	0	0	0	0	0	0	0	0	0	0	0	0	0	0	0	0	0	0	0	0	0	0	0	0	0
0	0	0	0	0	0	0	0	0	0	0	0	0	0	0	0	0	0	0	0	0	0	0	0	0	0	0	0	0	0	0
0	0	0	0	0	0	0	0	0	0	0	0	0	0	0	0	0	0	0	0	0	0	0	0	0	0	0	0	0	0	0
0	0	0	0	0	0	0	0	0	0	0	0	0	0	0	0	0	0	0	0	0	0	0	0	0	0	0	0	0	0	0
0	0	0	0	0	0	0	0	0	0	0	0	0	0	0	0	0	0	0	0	0	0	0	0	0	0	0	0	0	0	0
0	0	0	0	0	0	0	0	0	0	0	0	0	0	0	0	0	0	0	0	0	0	0	0	0	0	0	0	0	0	0
0	0	0	0	0	0	0	0	0	0	0	0	0	0	0	0	0	0	0	0	0	0	0	0	0	0	0	0	0	0	0
0	0	0	0	0	0	0	0	0	0	0	0	0	0	0	0	0	0	0	0	0	0	0	0	0	0	0	0	0	0	0
0	0	0	0	0	0	0	0	0	0	0	0	0	0	0	0	0	0	0	0	0	0	0	0	0	0	0	0	0	0	0
0	0	0	0	0	0	0	0	0	0	0	0	0	0	0	0	0	0	0	0	0	0	0	0	0	0	0	0	0	0	0
0	0	0	0	0	0	0	0	0	0	0	0	0	0	0	0	0	0	0	0	0	0	0	0	0	0	0	0	0	0	0
0	0	0	0	0	0	0	0	0	0	0	0	0	0	0	0	0	0	0	0	0	0	0	0	0	0	0	0	0	0	0
0	0	0	0	0	0	0	0	0	0	0	0	0	0	0	0	0	0	0	0	0	0	0	0	0	0	0	0	0	0	0
0	0	0	0	0	0	0	0	0	0	0	0	0	0	0	0	0	0	0	0	0	0	0	0	0	0	0	0	0	0	0
0	0	0	0	0	0	0	0	0	0	0	0	0	0	0	0	0	0	0	0	0	0	0	0	0	0	0	0	0	0	0
0	0	0	0	0	0	0	0	0	0	0	0	0	0	0	0	0	0	0	0	0	0	0	0	0	0	0	0	0	0	0
0	0	0	0	0	0	0	0	0	0	0	0	0	0	0	0	0	0	0	0	0	0	0	0	0	0	0	0	0	0	0
0	0	0	0	0	0	0	0	0	0	0	0	0	0	0	0	0	0	0	0	0	0	0	0	0	0	0	0	0	0	0
0	0	0	0	0	0	0	0	0	0	0	0	0	0	0	0	0	0	0	0	0	0	0	0	0	0	0	0	0	0	0
0	0	0	0	0	0	0	0	0	0	0	0	0	0	0	0	0	0	0	0	0	0	0	0	0	0	0	0	0	0	0
0	0	0	0	0	0	0	0	0	0	0	0	0	0	0	0	0	0	0	0	0	0	0	0	0	0	0	0	0	0	0
0	0	0	0	0	0	0	0	0	0	0	0	0	0	0	0	0	0	0	0	0	0	0	0	0	0	0	0	0	0	0
0	0	0	0	0	0	0	0	0	0	0	0	0	0	0	0	0	0	0	0	0	0	0	0	0	0	0	0	0	0	0
0	0	0	0	0	0	0	0	0	0	0	0	0	0	0	0	0	0	0	0	0	0	0	0	0	0	0	0	0	0	0
0	0	0	0	0	0	0	0	0	0	0	0	0	0	0	0	0	0	0	0	0	0	0	0	0	0	0	0	0	0	0
0	0	0	0	0	0	0	0	0	0	0	0	0	0	0	0	0	0	0	0	0	0	0	0	0	0	0	0	0	0	0
0	0	0	0	0	0	0	0	0	0	0	0	0	0	0	0	0	0	0	0	0	0	0	0	0	0	0	0	0	0	0
0	0	0	0	0	0	0	0	0	0	0	0	0	0	0	0	0	0	0	0	0	0	0	0	0	0	0	0	0	0	0
0	0	0	0	0	0	0	0	0	0	0	0	0	0	0	0	0	0	0	0	0	0	0	0	0	0	0	0	0	0	0
0	0	0	0	0	0	0	0	0	0	0	0	0	0	0	0	0	0	0	0	0	0	0	0	0	0	0	0	0	0	0
0	0	0	0	0	0	0	0	0	0	0	0	0	0	0	0	0	0	0	0	0	0	0	0	0	0	0	0	0	0	0
0	0	0	0	0	0	0	0	0	0	0	0	0	0	0	0	0	0	0	0	0	0	0	0	0	0	0	0	0	0	0
0	0	0	0	0	0	0	0	0	0	0	0	0	0	0	0	0	0	0	0	0	0	0	0	0	0	0	0	0	0	0
0	0	0	0	0	0	0	0	0	0	0	0	0	0	0	0	0	0	0	0	0	0	0	0	0	0	0	0	0	0	0
0	0	0	0	0	0	0	0	0	0	0	0	0	0	0	0	0	0	0	0	0	0	0	0	0	0	0	0	0	0	0
0	0	0	0	0	0	0	0	0	0	0	0	0	0	0	0	0	0	0	0	0	0	0	0	0	0	0	0	0	0	0
0	0	0	0	0	0	0	0	0	0	0	0	0	0	0	0	0	0	0	0	0	0	0	0	0	0	0	0	0	0	0
0	0	0	0	0	0	0	0	0	0	0	0	0	0	0	0	0	0	0	0	0	0	0	0	0	0	0	0	0	0	0
0	0	0	0	0	0	0	0	0	0	0	0	0	0	0	0	0	0	0	0	0	0	0	0	0	0	0	0	0	0	0
0	0	0	0	0	0	0	0	0	0	0	0	0	0	0	0	0	0	0	0	0	0	0	0	0	0	0	0	0	0	0
0	0	0	0	0	0	0	0	0	0	0	0	0	0	0	0	0	0	0	0	0	0	0	0	0	0	0	0	0	0	0
0	0	0	0	0	0	0	0	0	0	0	0	0	0	0	0	0	0	0	0	0	0	0	0	0	0	0	0	0	0	0
0	0	0	0	0	0	0	0	0	0	0	0	0	0	0	0	0	0	0	0	0	0	0	0	0	0	0	0	0	0	0
0	0	0	0	0	0	0	0	0	0	0	0	0	0	0	0	0	0	0	0	0	0	0	0	0	0	0	0	0	0	0
0	0	0	0	0	0	0	0	0	0	0	0	0	0	0	0	0	0	0	0	0	0	0	0	0	0	0	0	0	0	0
0	0	0	0	0	0	0	0	0	0	0	0	0	0	0	0	0	0	0	0	0	0	0	0	0	0	0	0	0	0	0
0	0	0	0	0	0	0	0	0	0	0	0	0	0	0	0	0	0	0	0	0	0	0	0	0	0	0	0	0	0	0
0	0	0	0	0	0	0	0	0	0	0	0	0	0	0	0	0	0	0	0	0	0	0	0	0	0	0	0	0	0	0
0	0	0	0	0	0	0	0	0	0	0	0	0	0	0	0	0	0	0	0	0	0	0	0	0	0	0	0	0	0	0
0	0	0	0	0	0	0	0	0	0	0	0	0	0	0	0	0	0	0	0	0	0	0	0	0	0	0	0	0	0	0
0	0	0	0	0	0	0	0	0	0	0	0	0	0	0	0	0	0	0	0	0	0	0	0	0	0	0	0	0	0	0
0	0	0	0	0	0	0	0	0	0	0	0	0	0	0	0	0	0	0	0	0	0	0	0	0	0	0	0	0	0	0
0	0	0	0	0	0	0	0	0	0	0	0	0	0	0	0	0	0	0	0	0	0	0	0	0	0	0	0	0	0	0
0	0	0	0	0	0	0	0	0	0	0	0	0	0	0	0	0	0	0	0	0	0	0	0	0	0	0	0	0	0	0
0	0	0	0	0	0	0	0	0	0	0	0	0	0	0	0	0	0	0	0	0	0	0	0	0	0	0	0	0	0	0
0	0	0	0	0	0	0	0	0	0	0	0	0	0	0	0	0	0	0	0	0	0	0	0	0	0	0	0	0	0	0
0	0	0	0	0	0	0	0	0	0	0	0	0	0	0	0	0	0	0	0	0	0	0	0	0	0	0	0	0	0	0
0	0	0	0	0	0	0	0	0	0	0	0	0	0	0	0	0	0	0	0	0	0	0	0	0	0	0	0	0	0	0
0	0	0	0	0	0	0	0	0	0	0	0	0	0	0	0	0	0	0	0	0	0	0	0	0	0	0	0	0	0	0
0	0	0	0	0	0	0	0	0	0	0	0	0	0	0	0	0	0	0	0	0	0	0	0	0	0	0	0	0	0	0
0	0	0	0	0	0	0	0	0	0	0	0	0	0	0	0	0	0	0	0	0	0	0	0	0	0	0	0	0	0	0
0	0	0	0	0	0	0	0	0	0	0	0	0	0	0	0	0	0	0	0	0	0	0	0	0	0	0	0	0	0	0
0	0	0	0	0	0	0	0	0	0	0	0	0	0	0	0	0	0	0	0	0	0	0	0	0	0	0	0	0	0	0
0	0	0	0	0	0	0	0	0	0	0	0	0	0	0	0	0	0	0	0	0	0	0	0	0	0	0	0	0	0	0
0	0	0	0	0	0	0	0	0	0	0	0	0	0	0	0	0	0	0	0	0	0	0	0	0	0	0	0	0	0	0
0	0	0	0	0	0	0	0	0	0	0	0	0	0	0	0	0	0	0	0	0	0	0	0	0	0	0	0	0	0	0
0	0	0	0	0	0	0	0	0	0	0	0	0	0	0	0	0	0	0	0	0	0	0	0	0	0	0	0	0	0	0
0	0	0	0	0	0	0	0	0	0	0	0	0	0	0	0	0	0	0	0	0	0	0	0	0	0	0	0	0	0	0
0	0	0	0	0	0	0	0	0	0	0	0	0	0	0	0	0	0	0	0	0	0	0	0	0	0	0	0	0	0	0
0	0	0	0	0	0	0	0	0	0	0	0	0	0	0	0	0	0	0	0	0	0	0	0	0	0	0	0	0	0	0
0	0	0	0	0	0	0	0	0	0	0	0	0	0	0	0	0	0	0	0	0	0	0	0	0	0	0	0	0	0	0
0	0	0	0	0	0	0	0	0	0	0	0	0	0	0	0	0	0	0	0	0	0	0	0	0	0	0	0	0	0	0
0	0	0	0	0	0	0	0	0	0	0	0	0	0	0	0	0	0	0	0	0	0	0	0	0	0	0	0	0	0	0
0	0	0	0	0	0	0	0	0	0	0	0	0	0	0	0	0	0	0	0	0	0	0	0	0	0	0	0	0	0	0
0	0	0	0	0	0	0	0	0	0	0	0	0	0	0	0	0	0	0	0	0	0	0	0	0	0	0	0	0	0	0
0	0	0	0	0	0	0	0	0	0	0	0	0	0	0	0	0	0	0	0	0	0	0	0	0	0	0	0	0	0	0
0	0	0	0	0	0	0	0	0	0	0	0	0	0	0	0	0	0	0	0	0	0	0	0	0	0	0	0	0	0	0
0	0	0	0	0	0	0	0	0	0	0	0	0	0	0	0	0	0	0	0	0	0	0	0	0	0	0	0	0	0	0
0	0	0	0	0	0	0	0	0	0	0	0	0	0	0	0	0	0	0	0	0	0	0	0	0	0	0	0	0	0	0
0	0	0	0	0	0	0	0	0	0	0	0	0	0	0	0	0	0	0	0	0	0	0	0	0	0	0	0	0	0	0
0	0	0	0	0	0	0	0	0	0	0	0	0	0	0	0	0	0	0	0	0	0	0	0	0	0	0	0	0	0	0
0	0	0	0	0	0	0	0	0	0	0	0	0	0	0	0	0	0	0	0	0	0	0	0	0	0	0	0	0	0	0
0	0	0	0	0	0	0	0	0	0	0	0	0	0	0	0	0	0	0	0	0	0	0	0	0	0	0	0	0	0	0
0	0	0	0	0	0	0	0	0	0	0	0	0	0	0	0	0	0	0	0	0	0	0	0	0	0	0	0	0	0	0
0	0	0	0	0	0	0	0	0	0	0	0	0	0	0	0	0	0	0	0	0	0	0	0	0	0	0	0	0	0	0
0	0	0	0	0	0	0	0	0	0	0	0	0	0	0	0	0	0	0	0	0	0	0	0	0	0	0	0	0	0	0
0	0	0	0	0	0	0	0	0	0	0	0	0	0	0	0	0	0	0	0	0	0	0	0	0	0	0	0	0	0	0
0	0	0	0	0	0	0	0	0	0	0	0	0	0	0	0	0	0	0	0	0	0	0	0	0	0	0	0	0	0	0
0	0	0	0	0	0	0	0	0	0	0	0	0	0	0	0	0	0	0	0	0	0	0	0	0	0	0	0	0	0	0
0	0	0	0	0	0	0	0	0	0	0	0	0	0	0	0	0	0	0	0	0	0	0	0	0	0	0	0	0	0	0
0	0	0	0	0	0	0	0	0	0	0	0	0	0	0	0	0	0	0	0	0	0	0	0	0	0	0	0	0	0	0
0	0	0	0	0	0	0	0	0	0	0	0	0	0	0	0	0	0	0	0	0	0	0	0	0	0	0	0	0	0	0
0	0	0	0	0	0	0	0	0	0	0	0	0	0	0	0	0	0	0	0	0	0	0	0	0	0	0	0	0	0	0
0	0	0	0	0	0	0	0	0	0	0	0	0	0	0	0	0	0	0	0	0	0	0	0	0	0	0	0	0	0	0
0	0	0	0	0	0	0	0	0	0	0	0	0	0	0	0	0	0	0	0	0	0	0	0	0	0	0	0	0	0	0
0	0	0	0	0	0	0	0	0	0	0	0	0	0	0	0	0	0	0	0	0	0	0	0	0	0	0	0	0	0	0
0	0	0	0	0	0	0	0	0	0	0	0	0	0	0	0	0	0	0	0	0	0	0	0	0	0	0	0	0	0	0
0	0	0	0	0	0	0	0	0	0	0	0	0	0	0	0	0	0	0	0	0	0	0	0	0	0	0	0	0	0	0
0	0	0	0	0	0	0	0	0	0	0	0	0	0	0	0	0	0	0	0	0	0	0	0	0	0	0	0	0	0	0
0	0	0	0	0	0	0	0	0	0	0	0	0	0	0	0	0	0	0	0	0	0	0	0	0	0	0	0	0	0	0
0	0	0	0	0	0	0	0	0	0	0	0	0	0	0	0	0	0	0	0	0	0	0	0	0	0	0	0	0	0	0
0	0	0	0	0	0	0	0	0	0	0	0	0	0	0	0	0	0	0	0	0	0	0	0	0	0	0	0	0	0	0
0	0	0	0	0	0	0	0	0	0	0	0	0	0	0	0	0	0	0	0	0	0	0	0	0	0	0	0	0	0	0
0	0	0	0	0	0	0	0	0	0	0	0	0	0	0	0	0	0	0	0	0	0	0	0	0	0	0	0	0	0	0
0	0	0	0	0	0	0	0	0	0	0	0	0	0	0	0	0	0	0	0	0	0	0	0	0	0	0	0	0	0	0
0	0	0	0	0	0	0	0	0	0	0	0	0	0	0	0	0	0	0	0	0	0	0	0	0	0	0	0	0	0	0
0	0	0	0	0	0	0	0	0	0	0	0	0	0	0	0	0	0	0	0	0	0	0	0	0	0	0	0	0	0	0
0	0	0	0	0	0	0	0	0	0	0	0	0	0	0	0	0	0	0	0	0	0	0	0	0	0	0	0	0	0	0
0	0	0	0	0	0	0	0	0	0	0	0	0	0	0	0	0	0	0	0	0	0	0	0	0	0	0	0	0	0	0
0	0	0	0	0	0	0	0	0	0	0	0	0	0	0	0	0	0	0	0	0	0	0	0	0	0	0	0	0	0	0
0	0	0	0	0	0	0	0	0	0	0	0	0	0	0	0	0	0	0	0	0	0	0	0	0	0	0	0	0	0	0
0	0	0	0	0	0	0	0	0	0	0	0	0	0	0	0	0	0	0	0	0	0	0	0	0	0	0	0	0	0	0
0	0	0	0	0	0	0	0	0	0	0	0	0	0	0	0	0	0	0	0	0	0	0	0	0	0	0	0	0	0	0
0	0	0	0	0	0	0	0	0	0	0	0	0	0	0	0	0	0	0	0	0	0	0	0	0	0	0	0	0	0	0
0	0	0	0	0	0	0	0	0	0	0	0	0	0	0	0	0	0	0	0	0	0	0	0	0	0	0	0	0	0	0
0	0	0	0	0	0	0	0	0	0	0	0	0	0	0	0	0	0	0	0	0	0	0	0	0	0	0	0	0	0	0
0	0	0	0	0	0	0	0	0	0	0	0	0	0	0	0	0	0	0	0	0	0	0	0	0	0	0	0	0	0	0
0	0	0	0	0	0	0	0	0	0	0	0	0	0	0	0	0	0	0	0	0	0	0	0	0	0	0	0	0	0	0
0	0	0	0	0	0	0	0	0	0	0	0	0	0	0	0	0	0	0	0	0	0	0	0	0	0	0	0	0	0	0
0	0	0	0	0	0	0	0	0	0	0	0	0	0	0	0	0	0	0	0	0	0	0	0	0	0	0	0	0	0	0
0	0	0	0	0	0	0	0	0	0	0	0	0	0	0	0	0	0	0	0	0	0	0	0	0	0	0	0	0	0	0
0	0	0	0	0	0	0	0	0	0	0	0	0	0	0	0	0	0	0	0	0	0	0	0	0	0	0	0	0	0	0
0	0	0	0	0	0	0	0	0	0	0	0	0	0	0	0	0	0	0	0	0	0	0	0	0	0	0	0	0	0	0
0	0	0	0	0	0	0	0	0	0	0	0	0	0	0	0	0	0	0	0	0	0	0	0	0	0	0	0	0	0	0
0	0	0	0	0	0	0	0	0	0	0	0	0	0	0	0	0	0	0	0	0	0	0	0	0	0	0	0	0	0	0
0	0	0	0	0	0	0	0	0	0	0	0	0	0	0	0	0	0	0	0	0	0	0	0	0	0	0	0	0	0	0
0	0	0	0	0	0	0	0	0	0	0	0	0	0	0	0	0	0	0	0	0	0	0	0	0	0	0	0	0	0	0
0	0	0	0	0	0	0	0	0	0	0	0	0	0	0	0	0	0	0	0	0	0	0	0	0	0	0	0	0	0	0
0	0	0	0	0	0	0	0	0	0	0	0	0	0	0	0	0	0	0	0	0	0	0	0	0	0	0	0	0	0	0
0	0	0	0	0	0	0	0	0	0	0	0	0	0	0	0	0	0	0	0	0	0	0	0	0	0	0	0	0	0	0
0	0	0	0	0	0	0	0	0	0	0	0	0	0	0	0	0	0	0	0	0	0	0	0	0	0	0	0	0	0	0
0	0	0	0	0	0	0	0	0	0	0	0	0	0	0	0	0	0	0	0	0	0	0	0	0	0	0	0	0	0	0
0	0	0	0	0	0	0	0	0	0	0	0	0	0	0	0	0	0	0	0	0	0	0	0	0	0	0	0	0	0	0
0	0	0	0	0	0	0	0	0	0	0	0	0	0	0	0	0	0	0	0	0	0	0	0	0	0	0	0	0	0	0
0	0	0	0	0	0	0	0	0	0	0	0	0	0	0	0	0	0	0	0	0	0	0	0	0	0	0	0	0	0	0
0	0	0	0	0	0	0	0	0	0	0	0	0	0	0	0	0	0	0	0	0	0	0	0	0	0	0	0	0	0	0
0	0	0	0	0	0	0	0	0	0	0	0	0	0	0	0	0	0	0	0	0	0	0	0	0	0	0	0	0	0	0
0	0	0	0	0	0	0	0	0	0	0	0	0	0	0	0	0	0	0	0	0	0	0	0	0	0	0	0	0	0	0
0	0	0	0	0	0	0	0	0	0	0	0	0	0	0	0	0	0	0	0	0	0	0	0	0	0	0	0	0	0	0
0	0	0	0	0	0	0	0	0	0	0	0	0	0	0	0	0	0	0	0	0	0	0	0	0	0	0	0	0	0	0
0	0	0	0	0	0	0	0	0	0	0	0	0	0	0	0	0	0	0	0	0	0	0	0	0	0	0	0	0	0	0
0	0	0	0	0	0	0	0	0	0	0	0	0	0	0	0	0	0	0	0	0	0	0	0	0	0	0	0	0	0	0
0	0	0	0	0	0	0	0	0	0	0	0	0	0	0	0	0	0	0	0	0	0	0	0	0	0	0	0	0	0	0
0	0	0	0	0	0	0	0	0	0	0	0	0	0	0	0	0	0	0	0	0	0	0	0	0	0	0	0	0	0	0
0	0	0	0	0	0	0	0	0	0	0	0	0	0	0	0	0	0	0	0	0	0	0	0	0	0	0	0	0	0	0
0	0	0	0	0	0	0	0	0	0	0	0	0	0	0	0	0	0	0	0	0	0	0	0	0	0	0	0	0	0	0
0	0	0	0	0	0	0	0	0	0	0	0	0	0	0	0	0	0	0	0	0	0	0	0	0	0	0	0	0	0	0
0	0	0	0	0	0	0	0	0	0	0	0	0	0	0	0	0	0	0	0	0	0	0	0	0	0	0	0	0	0	0
0	0	0	0	0	0	0	0	0	0	0	0	0	0	0	0	0	0	0	0	0	0	0	0	0	0	0	0	0	0	0
0	0	0	0	0	0	0	0	0	0	0	0	0	0	0	0	0	0	0	0	0	0	0	0	0	0	0	0	0	0	0
0	0	0	0	0	0	0	0	0	0	0	0	0	0	0	0	0	0	0	0	0	0	0	0	0	0	0	0	0	0	0
0	0	0	0	0	0	0	0	0	0	0	0	0	0	0	0	0	0	0	0	0	0	0	0	0	0	0	0	0	0	0
0	0	0	0	0	0	0	0	0	0	0	0	0	0	0	0	0	0	0	0	0	0	0	0	0	0	0	0	0	0	0
0	0	0	0	0	0	0	0	0	0	0	0	0	0	0	0	0	0	0	0	0	0	0	0	0	0	0	0	0	0	0
0	0	0	0	0	0	0	0	0	0	0	0	0	0	0	0	0	0	0	0	0	0	0	0	0	0	0	0	0	0	0
0	0	0	0	0	0	0	0	0	0	0	0	0	0	0	0	0	0	0	0	0	0	0	0	0	0	0	0	0	0	0
0	0	0	0	0	0	0	0	0	0	0	0	0	0	0	0	0	0	0	0	0	0	0	0	0	0	0	0	0	0	0
0	0	0	0	0	0	0	0	0	0	0	0	0	0	0	0	0	0	0	0	0	0	0	0	0	0	0	0	0	0	0
0	0	0	0	0	0	0	0	0	0	0	0	0	0	0	0	0	0	0	0	0	0	0	0	0	0	0	0	0	0	0
0	0	0	0	0	0	0	0	0	0	0	0	0	0	0	0	0	0	0	0	0	0	0	0	0	0	0	0	0	0	0
0	0	0	0	0	0	0	0	0	0	0	0	0	0	0	0	0	0	0	0	0	0	0	0	0	0	0	0	0	0	0
0	0	0	0	0	0	0	0	0	0	0	0	0	0	0	0	0	0	0	0	0	0	0	0	0	0	0	0	0	0	0
0	0	0	0	0	0	0	0	0	0	0	0	0	0	0	0	0	0	0	0	0	0	0	0	0	0	0	0	0	0	0
0	0	0	0	0	0	0	0	0	0	0	0	0	0	0	0	0	0	0	0	0	0	0	0	0	0	0	0	0	0	0
0	0	0	0	0	0	0	0	0	0	0	0	0	0	0	0	0	0	0	0	0	0	0	0	0	0	0	0	0	0	0
0	0	0	0	0	0	0	0	0	0	0	0	0	0	0	0	0	0	0	0	0	0	0	0	0	0	0	0	0	0	0
0	0	0	0	0	0	0	0	0	0	0	0	0	0	0	0	0	0	0	0	0	0	0	0	0	0	0	0	0	0	0
0	0	0	0	0	0	0	0	0	0	0	0	0	0	0	0	0	0	0	0	0	0	0	0	0	0	0	0	0	0	0
0	0	0	0	0	0	0	0	0	0	0	0	0	0	0	0	0	0	0	0	0	0	0	0	0	0	0	0	0	0	0
0	0	0	0	0	0	0	0	0	0	0	0	0	0	0	0	0	0	0	0	0	0	0	0	0	0	0	0	0	0	0
0	0	0	0	0	0	0	0	0	0	0	0	0	0	0	0	0	0	0	0	0	0	0	0	0	0	0	0	0	0	0
0	0	0	0	0	0	0	0	0	0	0	0	0	0	0	0	0	0	0	0	0	0	0	0	0	0	0	0	0	0	0
0	0	0	0	0	0	0	0	0	0	0	0	0	0	0	0	0	0	0	0	0	0	0	0	0	0	0	0	0	0	0
0	0	0	0	0	0	0	0	0	0	0	0	0	0	0	0	0	0	0	0	0	0	0	0	0	0	0	0	0	0	0
0	0	0	0	0	0	0	0	0	0	0	0	0	0	0	0	0	0	0	0	0	0	0	0	0	0	0	0	0	0	0
0	0	0	0	0	0	0	0	0	0	0	0	0	0	0	0	0	0	0	0	0	0	0	0	0	0	0	0	0	0	0
0	0	0	0	0	0	0	0	0	0	0	0	0	0	0	0	0	0	0	0	0	0	0	0	0	0	0	0	0	0	0
0	0	0	0	0	0	0	0	0	0	0	0	0	0	0	0	0	0	0	0	0	0	0	0	0	0	0	0	0	0	0
0	0	0	0	0	0	0	0	0	0	0	0	0	0	0	0	0	0	0	0	0	0	0	0	0	0	0	0	0	0	0
0	0	0	0	0	0	0	0	0	0	0	0	0	0	0	0	0	0	0	0	0	0	0	0	0	0	0	0	0	0	0
0	0	0	0	0	0	0	0	0	0	0	0	0	0	0	0	0	0	0	0	0	0	0	0	0	0	0	0	0	0	0
0	0	0	0	0	0	0	0	0	0	0	0	0	0	0	0	0	0	0	0	0	0	0	0	0	0	0	0	0	0	0
0	0	0	0	0	0	0	0	0	0	0	0	0	0	0	0	0	0	0	0	0	0	0	0	0	0	0	0	0	0	0
0	0	0	0	0	0	0	0	0	0	0	0	0	0	0	0	0	0	0	0	0	0	0	0	0	0	0	0	0	0	0
0	0	0	0	0	0	0	0	0	0	0	0	0	0	0	0	0	0	0	0	0	0	0	0	0	0	0	0	0	0	0
0	0	0	0	0	0	0	0	0	0	0	0	0	0	0	0	0	0	0	0	0	0	0	0	0	0	0	0	0	0	0
0	0	0	0	0	0	0	0	0	0	0	0	0	0	0	0	0	0	0	0	0	0	0	0	0	0	0	0	0	0	0
0	0	0	0	0	0	0	0	0	0	0	0	0	0	0	0	0	0	0	0	0	0	0	0	0	0	0	0	0	0	0
0	0	0	0	0	0	0	0	0	0	0	0	0	0	0	0	0	0	0	0	0	0	0	0	0	0	0	0	0	0	0
0	0	0	0	0	0	0	0	0	0	0	0	0	0	0	0	0	0	0	0	0	0	0	0	0	0	0	0	0	0	0
0	0	0	0	0	0	0	0	0	0	0	0	0	0	0	0	0	0	0	0	0	0	0	0	0	0	0	0	0	0	0
0	0	0	0	0	0	0	0	0	0	0	0	0	0	0	0	0	0	0	0	0	0	0	0	0	0	0	0	0	0	0
0	0	0	0	0	0	0	0	0	0	0	0	0	0	0	0	0	0	0	0	0	0	0	0	0	0	0	0	0	0	0
0	0	0	0	0	0	0	0	0	0	0	0	0	0	0	0	0	0	0	0	0	0	0	0	0	0	0	0	0	0	0
0	0	0	0	0	0	0	0	0	0	0	0	0	0	0	0	0	0	0	0	0	0	0	0	0	0	0	0	0	0	0
0	0	0	0	0	0	0	0	0	0	0	0	0	0	0	0	0	0	0	0	0	0	0	0	0	0	0	0	0	0	0
0	0	0	0	0	0	0	0	0	0	0	0	0	0	0	0	0	0	0	0	0	0	0	0	0	0	0	0	0	0	0
0	0	0	0	0	0	0	0	0	0	0	0	0	0	0	0	0	0	0	0	0	0	0	0	0	0	0	0	0	0	0
0	0	0	0	0	0	0	0	0	0	0	0	0	0	0	0	0	0	0	0	0	0	0	0	0	0	0	0	0	0	0
0	0	0	0	0	0	0	0	0	0	0	0	0	0	0	0	0	0	0	0	0	0	0	0	0	0	0	0	0	0	0
0	0	0	0	0	0	0	0	0	0	0	0	0	0	0	0	0	0	0	0	0	0	0	0	0	0	0	0	0	0	0
0	0	0	0	0	0	0	0	0	0	0	0	0	0	0	0	0	0	0	0	0	0	0	0	0	0	0	0	0	0	0
0	0	0	0	0	0	0	0	0	0	0	0	0	0	0	0	0	0	0	0	0	0	0	0	0	0	0	0	0	0	0
0	0	0	0	0	0	0	0	0	0	0	0	0	0	0	0	0	0	0	0	0	0	0	0	0	0	0	0	0	0	0
0	0	0	0	0	0	0	0	0	0	0	0	0	0	0	0	0	0	0	0	0	0	0	0	0	0	0	0	0	0	0
0	0	0	0	0	0	0	0	0	0	0	0	0	0	0	0	0	0	0	0	0	0	0	0	0	0	0	0	0	0	0
0	0	0	0	0	0	0	0	0	0	0	0	0	0	0	0	0	0	0	0	0	0	0	0	0	0	0	0	0	0	0
0	0	0	0	0	0	0	0	0	0	0	0	0	0	0	0	0	0	0	0	0	0	0	0	0	0	0	0	0	0	0
0	0	0	0	0	0	0	0	0	0	0	0	0	0	0	0	0	0	0	0	0	0	0	0	0	0	0	0	0	0	0
0	0	0	0	0	0	0	0	0	0	0	0	0	0	0	0	0	0	0	0	0	0	0	0	0	0	0	0	0	0	0
0	0	0	0	0	0	0	0	0	0	0	0	0	0	0	0	0	0	0	0	0	0	0	0	0	0	0	0	0	0	0
0	0	0	0	0	0	0	0	0	0	0	0	0	0	0	0	0	0	0	0	0	0	0	0	0	0	0	0	0	0	0
0	0	0	0	0	0	0	0	0	0	0	0	0	0	0	0	0	0	0	0	0	0	0	0	0	0	0	0	0	0	0
0	0	0	0	0	0	0	0	0	0	0	0	0	0	0	0	0	0	0	0	0	0	0	0	0	0	0	0	0	0	0
0	0	0	0	0	0	0	0	0	0	0	0	0	0	0	0	0	0	0	0	0	0	0	0	0	0	0	0	0	0	0
0	0	0	0	0	0	0	0	0	0	0	0	0	0	0	0	0	0	0	0	0	0	0	0	0	0	0	0	0	0	0
0	0	0	0	0	0	0	0	0	0	0	0	0	0	0	0	0	0	0	0	0	0	0	0	0	0	0	0	0	0	0
0	0	0	0	0	0	0	0	0	0	0	0	0	0	0	0	0	0	0	0	0	0	0	0	0	0	0	0	0	0	0
0	0	0	0	0	0	0	0	0	0	0	0	0	0	0	0	0	0	0	0	0	0	0	0	0	0	0	0	0	0	0
0	0	0	0	0	0	0	0	0	0	0	0	0	0	0	0	0	0	0	0	0	0	0	0	0	0	0	0	0	0	0
0	0	0	0	0	0	0	0	0	0	0	0	0	0	0	0	0	0	0	0	0	0	0	0	0	0	0	0	0	0	0
0	0	0	0	0	0	0	0	0	0	0	0	0	0	0	0	0	0	0	0	0	0	0	0	0	0	0	0	0	0	0
0	0	0	0	0	0	0	0	0	0	0	0	0	0	0	0	0	0	0	0	0	0	0	0	0	0	0	0	0	0	0
0	0	0	0	0	0	0	0	0	0	0	0	0	0	0	0	0	0	0	0	0	0	0	0	0	0	0	0	0	0	0
0	0	0	0	0	0	0	0	0	0	0	0	0	0	0	0	0	0	0	0	0	0	0	0	0	0	0	0	0	0	0
0	0	0	0	0	0	0	0	0	0	0	0	0	0	0	0	0	0	0	0	0	0	0	0	0	0	0	0	0	0	0
0	0	0	0	0	0	0	0	0	0	0	0	0	0	0	0	0	0	0	0	0	0	0	0	0	0	0	0	0	0	0
0	0	0	0	0	0	0	0	0	0	0	0	0	0	0	0	0	0	0	0	0	0	0	0	0	0	0	0	0	0	0
0	0	0	0	0	0	0	0	0	0	0	0	0	0	0	0	0	0	0	0	0	0	0	0	0	0	0	0	0	0	0
0	0	0	0	0	0	0	0	0	0	0	0	0	0	0	0	0	0	0	0	0	0	0	0	0	0	0	0	0	0	0
0	0	0	0	0	0	0	0	0	0	0	0	0	0	0	0	0	0	0	0	0	0	0	0	0	0	0	0	0	0	0
0	0	0	0	0	0	0	0	0	0	0	0	0	0	0	0	0	0	0	0	0	0	0	0	0	0	0	0	0	0	0
0	0	0	0	0	0	0	0	0	0	0	0	0	0	0	0	0	0	0	0	0	0	0	0	0	0	0	0	0	0	0
0	0	0	0	0	0	0	0	0	0	0	0	0	0	0	0	0	0	0	0	0	0	0	0	0	0	0	0	0	0	0
0	0	0	0	0	0	0	0	0	0	0	0	0	0	0	0	0	0	0	0	0	0	0	0	0	0	0	0	0	0	0
0	0	0	0	0	0	0	0	0	0	0	0	0	0	0	0	0	0	0	0	0	0	0	0	0	0	0	0	0	0	0
0	0	0	0	0	0	0	0	0	0	0	0	0	0	0	0	0	0	0	0	0	0	0	0	0	0	0	0	0	0	0
0	0	0	0	0	0	0	0	0	0	0	0	0	0	0	0	0	0	0	0	0	0	0	0	0	0	0	0	0	0	0
0	0	0	0	0	0	0	0	0	0	0	0	0	0	0	0	0	0	0	0	0	0	0	0	0	0	0	0	0	0	0
0	0	0	0	0	0	0	0	0	0	0	0	0	0	0	0	0	0	0	0	0	0	0	0	0	0	0	0	0	0	0
0	0	0	0	0	0	0	0	0	0	0	0	0	0	0	0	0	0	0	0	0	0	0	0	0	0	0	0	0	0	0
0	0	0	0	0	0	0	0	0	0	0	0	0	0	0	0	0	0	0	0	0	0	0	0	0	0	0	0	0	0	0
0	0	0	0	0	0	0	0	0	0	0	0	0	0	0	0	0	0	0	0	0	0	0	0	0	0	0	0	0	0	0
0	0	0	0	0	0	0	0	0	0	0	0	0	0	0	0	0	0	0	0	0	0	0	0	0	0	0	0	0	0	0
0	0	0	0	0	0	0	0	0	0	0	0	0	0	0	0	0	0	0	0	0	0	0	0	0	0	0	0	0	0	0
0	0	0	0	0	0	0	0	0	0	0	0	0	0	0	0	0	0	0	0	0	0	0	0	0	0	0	0	0	0	0
0	0	0	0	0	0	0	0	0	0	0	0	0	0	0	0	0	0	0	0	0	0	0	0	0	0	0	0	0	0	0
0	0	0	0	0	0	0	0	0	0	0	0	0	0	0	0	0	0	0	0	0	0	0	0	0	0	0	0	0	0	0
0	0	0	0	0	0	0	0	0	0	0	0	0	0	0	0	0	0	0	0	0	0	0	0	0	0	0	0	0	0	0
0	0	0	0	0	0	0	0	0	0	0	0	0	0	0	0	0	0	0	0	0	0	0	0	0	0	0	0	0	0	0
0	0	0	0	0	0	0	0	0	0	0	0	0	0	0	0	0	0	0	0	0	0	0	0	0	0	0	0	0	0	0
0	0	0	0	0	0	0	0	0	0	0	0	0	0	0	0	0	0	0	0	0	0	0	0	0	0	0	0	0	0	0
0	0	0	0	0	0	0	0	0	0	0	0	0	0	0	0	0	0	0	0	0	0	0	0	0	0	0	0	0	0	0
0	0	0	0	0	0	0	0	0	0	0	0	0	0	0	0	0	0	0	0	0	0	0	0	0	0	0	0	0	0	0
0	0	0	0	0	0	0	0	0	0	0	0	0	0	0	0	0	0	0	0	0	0	0	0	0	0	0	0	0	0	0
0	0	0	0	0	0	0	0	0	0	0	0	0	0	0	0	0	0	0	0	0	0	0	0	0	0	0	0	0	0	0
0	0	0	0	0	0	0	0	0	0	0	0	0	0	0	0	0	0	0	0	0	0	0	0	0	0	0	0	0	0	0
0	0	0	0	0	0	0	0	0	0	0	0	0	0	0	0	0	0	0	0	0	0	0	0	0	0	0	0	0	0	0
0	0	0	0	0	0	0	0	0	0	0	0	0	0	0	0	0	0	0	0	0	0	0	0	0	0	0	0	0	0	0
0	0	0	0	0	0	0	0	0	0	0	0	0	0	0	0	0	0	0	0	0	0	0	0	0	0	0	0	0	0	0
0	0	0	0	0	0	0	0	0	0	0	0	0	0	0	0	0	0	0	0	0	0	0	0	0	0	0	0	0	0	0
0	0	0	0	0	0	0	0	0	0	0	0	0	0	0	0	0	0	0	0	0	0	0	0	0	0	0	0	0	0	0
0	0	0	0	0	0	0	0	0	0	0	0	0	0	0	0	0	0	0	0	0	0	0	0	0	0	0	0	0	0	0
0	0	0	0	0	0	0	0	0	0	0	0	0	0	0	0	0	0	0	0	0	0	0	0	0	0	0	0	0	0	0
0	0	0	0	0	0	0	0	0	0	0	0	0	0	0	0	0	0	0	0	0	0	0	0	0	0	0	0	0	0	0
0	0	0	0	0	0	0	0	0	0	0	0	0	0	0	0	0	0	0	0	0	0	0	0	0	0	0	0	0	0	0
0	0	0	0	0	0	0	0	0	0	0	0	0	0	0	0	0	0	0	0	0	0	0	0	0	0	0	0	0	0	0
0	0	0	0	0	0	0	0	0	0	0	0	0	0	0	0	0	0	0	0	0	0	0	0	0	0	0	0	0	0	0
0	0	0	0	0	0	0	0	0	0	0	0	0	0	0	0	0	0	0	0	0	0	0	0	0	0	0	0	0	0	0
0	0	0	0	0	0	0	0	0	0	0	0	0	0	0	0	0	0	0	0	0	0	0	0	0	0	0	0	0	0	0
0	0	0	0	0	0	0	0	0	0	0	0	0	0	0	0	0	0	0	0	0	0	0	0	0	0	0	0	0	0	0
0	0	0	0	0	0	0	0	0	0	0	0	0	0	0	0	0	0	0	0	0	0	0	0	0	0	0	0	0	0	0
0	0	0	0	0	0	0	0	0	0	0	0	0	0	0	0	0	0	0	0	0	0	0	0	0	0	0	0	0	0	0
0	0	0	0	0	0	0	0	0	0	0	0	0	0	0	0	0	0	0	0	0	0	0	0	0	0	0	0	0	0	0
0	0	0	0	0	0	0	0	0	0	0	0	0	0	0	0	0	0	0	0	0	0	0	0	0	0	0	0	0	0	0
0	0	0	0	0	0	0	0	0	0	0	0	0	0	0	0	0	0	0	0	0	0	0	0	0	0	0	0	0	0	0
0	0	0	0	0	0	0	0	0	0	0	0	0	0	0	0	0	0	0	0	0	0	0	0	0	0	0	0	0	0	0
0	0	0	0	0	0	0	0	0	0	0	0	0	0	0	0	0	0	0	0	0	0	0	0	0	0	0	0	0	0	0
0	0	0	0	0	0	0	0	0	0	0	0	0	0	0	0	0	0	0	0	0	0	0	0	0	0	0	0	0	0	0
0	0	0	0	0	0	0	0	0	0	0	0	0	0	0	0	0	0	0	0	0	0	0	0	0	0	0	0	0	0	0
0	0	0	0	0	0	0	0	0	0	0	0	0	0	0	0	0	0	0	0	0	0	0	0	0	0	0	0	0	0	0
0	0	0	0	0	0	0	0	0	0	0	0	0	0	0	0	0	0	0	0	0	0	0	0	0	0	0	0	0	0	0
0	0	0	0	0	0	0	0	0	0	0	0	0	0	0	0	0	0	0	0	0	0	0	0	0	0	0	0	0	0	0
0	0	0	0	0	0	0	0	0	0	0	0	0	0	0	0	0	0	0	0	0	0	0	0	0	0	0	0	0	0	0
0	0	0	0	0	0	0	0	0	0	0	0	0	0	0	0	0	0	0	0	0	0	0	0	0	0	0	0	0	0	0
0	0	0	0	0	0	0	0	0	0	0	0	0	0	0	0	0	0	0	0	0	0	0	0	0	0	0	0	0	0	0
0	0	0	0	0	0	0	0	0	0	0	0	0	0	0	0	0	0	0	0	0	0	0	0	0	0	0	0	0	0	0
0	0	0	0	0	0	0	0	0	0	0	0	0	0	0	0	0	0	0	0	0	0	0	0	0	0	0	0	0	0	0
0	0	0	0	0	0	0	0	0	0	0	0	0	0	0	0	0	0	0	0	0	0	0	0	0	0	0	0	0	0	0
0	0	0	0	0	0	0	0	0	0	0	0	0	0	0	0	0	0	0	0	0	0	0	0	0	0	0	0	0	0	0
0	0	0	0	0	0	0	0	0	0	0	0	0	0	0	0	0	0	0	0	0	0	0	0	0	0	0	0	0	0	0
0	0	0	0	0	0	0	0	0	0	0	0	0	0	0	0	0	0	0	0	0	0	0	0	0	0	0	0	0	0	0
0	0	0	0	0	0	0	0	0	0	0	0	0	0	0	0	0	0	0	0	0	0	0	0	0	0	0	0	0	0	0
0	0	0	0	0	0	0	0	0	0	0	0	0	0	0	0	0	0	0	0	0	0	0	0	0	0	0	0	0	0	0
0	0	0	0	0	0	0	0	0	0	0	0	0	0	0	0	0	0	0	0	0	0	0	0	0	0	0	0	0	0	0
0	0	0	0	0	0	0	0	0	0	0	0	0	0	0	0	0	0	0	0	0	0	0	0	0	0	0	0	0	0	0
0	0	0	0	0	0	0	0	0	0	0	0	0	0	0	0	0	0	0	0	0	0	0	0	0	0	0	0	0	0	0
0	0	0	0	0	0	0	0	0	0	0	0	0	0	0	0	0	0	0	0	0	0	0	0	0	0	0	0	0	0	0
0	0	0	0	0	0	0	0	0	0	0	0	0	0	0	0	0	0	0	0	0	0	0	0	0	0	0	0	0	0	0
0	0	0	0	0	0	0	0	0	0	0	0	0	0	0	0	0	0	0	0	0	0	0	0	0	0	0	0	0	0	0
0	0	0	0	0	0	0	0	0	0	0	0	0	0	0	0	0	0	0	0	0	0	0	0	0	0	0	0	0	0	0
0	0	0	0	0	0	0	0	0	0	0	0	0	0	0	0	0	0	0	0	0	0	0	0	0	0	0	0	0	0	0
0	0	0	0	0	0	0	0	0	0	0	0	0	0	0	0	0	0	0	0	0	0	0	0	0	0	0	0	0	0	0
0	0	0	0	0	0	0	0	0	0	0	0	0	0	0	0	0	0	0	0	0	0	0	0	0	0	0	0	0	0	0
0	0	0	0	0	0	0	0	0	0	0	0	0	0	0	0	0	0	0	0	0	0	0	0	0	0	0	0	0	0	0
0	0	0	0	0	0	0	0	0	0	0	0	0	0	0	0	0	0	0	0	0	0	0	0	0	0	0	0	0	0	0
0	0	0	0	0	0	0	0	0	0	0	0	0	0	0	0	0	0	0	0	0	0	0	0	0	0	0	0	0	0	0
0	0	0	0	0	0	0	0	0	0	0	0	0	0	0	0	0	0	0	0	0	0	0	0	0	0	0	0	0	0	0
0	0	0	0	0	0	0	0	0	0	0	0	0	0	0	0	0	0	0	0	0	0	0	0	0	0	0	0	0	0	0
0	0	0	0	0	0	0	0	0	0	0	0	0	0	0	0	0	0	0	0	0	0	0	0	0	0	0	0	0	0	0
0	0	0	0	0	0	0	0	0	0	0	0	0	0	0	0	0	0	0	0	0	0	0	0	0	0	0	0	0	0	0
0	0	0	0	0	0	0	0	0	0	0	0	0	0	0	0	0	0	0	0	0	0	0	0	0	0	0	0	0	0	0
0	0	0	0	0	0	0	0	0	0	0	0	0	0	0	0	0	0	0	0	0	0	0	0	0	0	0	0	0	0	0
0	0	0	0	0	0	0	0	0	0	0	0	0	0	0	0	0	0	0	0	0	0	0	0	0	0	0	0	0	0	0
0	0	0	0	0	0	0	0	0	0	0	0	0	0	0	0	0	0	0	0	0	0	0	0	0	0	0	0	0	0	0
0	0	0	0	0	0	0	0	0	0	0	0	0	0	0	0	0	0	0	0	0	0	0	0	0	0	0	0	0	0	0
0	0	0	0	0	0	0	0	0	0	0	0	0	0	0	0	0	0	0	0	0	0	0	0	0	0	0	0	0	0	0
0	0	0	0	0	0	0	0	0	0	0	0	0	0	0	0	0	0	0	0	0	0	0	0	0	0	0	0	0	0	0
0	0	0	0	0	0	0	0	0	0	0	0	0	0	0	0	0	0	0	0	0	0	0	0	0	0	0	0	0	0	0
0	0	0	0	0	0	0	0	0	0	0	0	0	0	0	0	0	0	0	0	0	0	0	0	0	0	0	0	0	0	0
0	0	0	0	0	0	0	0	0	0	0	0	0	0	0	0	0	0	0	0	0	0	0	0	0	0	0	0	0	0	0
0	0	0	0	0	0	0	0	0	0	0	0	0	0	0	0	0	0	0	0	0	0	0	0	0	0	0	0	0	0	0
0	0	0	0	0	0	0	0	0	0	0	0	0	0	0	0	0	0	0	0	0	0	0	0	0	0	0	0	0	0	0
0	0	0	0	0	0	0	0	0	0	0	0	0	0	0	0	0	0	0	0	0	0	0	0	0	0	0	0	0	0	0
0	0	0	0	0	0	0	0	0	0	0	0	0	0	0	0	0	0	0	0	0	0	0	0	0	0	0	0	0	0	0
0	0	0	0	0	0	0	0	0	0	0	0	0	0	0	0	0	0	0	0	0	0	0	0	0	0	0	0	0	0	0
0	0	0	0	0	0	0	0	0	0	0	0	0	0	0	0	0	0	0	0	0	0	0	0	0	0	0	0	0	0	0
0	0	0	0	0	0	0	0	0	0	0	0	0	0	0	0	0	0	0	0	0	0	0	0	0	0	0	0	0	0	0
0	0	0	0	0	0	0	0	0	0	0	0	0	0	0	0	0	0	0	0	0	0	0	0	0	0	0	0	0	0	0
0	0	0	0	0	0	0	0	0	0	0	0	0	0	0	0	0	0	0	0	0	0	0	0	0	0	0	0	0	0	0
0	0	0	0	0	0	0	0	0	0	0	0	0	0	0	0	0	0	0	0	0	0	0	0	0	0	0	0	0	0	0
0	0	0	0	0	0	0	0	0	0	0	0	0	0	0	0	0	0	0	0	0	0	0	0	0	0	0	0	0	0	0
0	0	0	0	0	0	0	0	0	0	0	0	0	0	0	0	0	0	0	0	0	0	0	0	0	0	0	0	0	0	0
0	0	0	0	0	0	0	0	0	0	0	0	0	0	0	0	0	0	0	0	0	0	0	0	0	0	0	0	0	0	0
0	0	0	0	0	0	0	0	0	0	0	0	0	0	0	0	0	0	0	0	0	0	0	0	0	0	0	0	0	0	0
0	0	0	0	0	0	0	0	0	0	0	0	0	0	0	0	0	0	0	0	0	0	0	0	0	0	0	0	0	0	0
0	0	0	0	0	0	0	0	0	0	0	0	0	0	0	0	0	0	0	0	0	0	0	0	0	0	0	0	0	0	0
0	0	0	0	0	0	0	0	0	0	0	0	0	0	0	0	0	0	0	0	0	0	0	0	0	0	0	0	0	0	0
0	0	0	0	0	0	0	0	0	0	0	0	0	0	0	0	0	0	0	0	0	0	0	0	0	0	0	0	0	0	0
0	0	0	0	0	0	0	0	0	0	0	0	0	0	0	0	0	0	0	0	0	0	0	0	0	0	0	0	0	0	0
0	0	0	0	0	0	0	0	0	0	0	0	0	0	0	0	0	0	0	0	0	0	0	0	0	0	0	0	0	0	0
0	0	0	0	0	0	0	0	0	0	0	0	0	0	0	0	0	0	0	0	0	0	0	0	0	0	0	0	0	0	0
0	0	0	0	0	0	0	0	0	0	0	0	0	0	0	0	0	0	0	0	0	0	0	0	0	0	0	0	0	0	0
0	0	0	0	0	0	0	0	0	0	0	0	0	0	0	0	0	0	0	0	0	0	0	0	0	0	0	0	0	0	0
0	0	0	0	0	0	0	0	0	0	0	0	0	0	0	0	0	0	0	0	0	0	0	0	0	0	0	0	0	0	0
0	0	0	0	0	0	0	0	0	0	0	0	0	0	0	0	0	0	0	0	0	0	0	0	0	0	0	0	0	0	0
0	0	0	0	0	0	0	0	0	0	0	0	0	0	0	0	0	0	0	0	0	0	0	0	0	0	0	0	0	0	0
0	0	0	0	0	0	0	0	0	0	0	0	0	0	0	0	0	0	0	0	0	0	0	0	0	0	0	0	0	0	0
0	0	0	0	0	0	0	0	0	0	0	0	0	0	0	0	0	0	0	0	0	0	0	0	0	0	0	0	0	0	0
0	0	0	0	0	0	0	0	0	0	0	0	0	0	0	0	0	0	0	0	0	0	0	0	0	0	0	0	0	0	0
[truncated: 1,000 more rows]
