# Supplementary material for: A modified shuffled frog leaping algorithm with inertia weight
Source: Sci Rep. 2024 Feb 20;14:4146. doi: 10.1038/s41598-024-51306-1 (PMC11224354; doi:10.1038/s41598-024-51306-1)
Supplement: Supplementary file 1 — Supplementary Information. [file 41598_2024_51306_MOESM1_ESM.zip › data/F2/MSFLA_Q_15.xls]

## Sheet: Sheet1
-0.0616502	-0.0655884	0.0159515	0.00309663	0.0186223	-0.0812439	0.255318	0.297263	-0.171694	-0.0242298	0.513411	0.101961	0.247887	0.085034	0.650394	-0.218802	-0.491236	0.0606237	0.132886	-0.443312	0.0914893	-0.025539	-0.0209783	0.19618	-0.0687428	-0.0123097	-0.219787	-0.632305	-0.253586	-0.49929	5.96041
-0.0250663	-0.0513537	0.0220664	0.0356792	0.0252993	-0.0149787	-0.00472521	0.00876883	-0.00967102	-0.0656277	-0.0120631	-0.00836594	-0.016265	0.000744698	-0.00182011	-0.0232265	-0.00666127	-0.0016197	0.00011391	-0.00294614	0.0148389	-0.0177733	0.0153606	0.00287813	0.00449583	-0.0121257	0.0388443	-0.00153964	0.00299455	-0.00729651	0.45521
-0.00145898	0.00276994	-0.00169882	0.00772712	-0.000591664	-7.70629e-05	-0.00012857	0.000372313	-0.00620752	0.000332897	0.000463658	-0.00211474	0.00074455	-0.00432034	0.000365289	0.000751986	-0.000184079	-0.000319462	9.39707e-06	-0.00416161	0.000186113	-0.000482814	-0.0011111	-2.39119e-05	0.00054995	0.000539759	-6.36059e-05	0.00103309	0.0033847	-0.0108485	0.0530235
1.34669e-05	0.000154363	-1.95938e-05	-2.3416e-05	-4.73273e-05	0.00144104	-0.000350668	-0.000130884	1.80067e-05	1.60623e-05	-6.51362e-05	4.16384e-06	-8.6637e-06	0.000141814	-2.34069e-05	-4.68965e-05	-0.000100618	-2.48011e-06	0.000157352	0.000397651	4.73098e-05	0.000500428	2.75524e-05	-0.000123455	-2.82679e-05	-4.28418e-05	7.6844e-06	0.00010504	-0.000373238	-0.000318206	0.00473703
4.49609e-06	-3.90574e-05	-1.2345e-05	-4.31323e-06	2.4148e-06	4.38456e-06	3.59909e-06	1.47684e-05	5.59761e-06	-5.85877e-06	-4.6058e-05	-7.22587e-06	-6.90765e-06	5.5477e-06	1.50091e-06	8.26082e-05	-1.80569e-05	4.8467e-06	8.13994e-07	8.41085e-06	-9.56468e-06	8.38804e-05	-7.31493e-06	-8.43723e-06	6.98588e-06	-8.27129e-06	1.10892e-05	-1.16554e-06	1.18455e-06	1.56041e-05	0.000432309
-1.79888e-07	-3.09881e-07	1.31319e-07	-7.71922e-07	1.21412e-06	1.62624e-06	-2.43574e-06	-9.54829e-08	-2.13848e-06	-9.75682e-07	-4.80972e-07	-1.14014e-05	-1.13329e-06	-4.44773e-06	1.2713e-08	1.78901e-07	1.57942e-07	1.35412e-06	1.12307e-06	5.82519e-08	2.75973e-06	9.73576e-07	5.24347e-07	4.51052e-06	-2.85748e-07	2.76771e-07	2.70831e-07	-7.68109e-06	4.50969e-07	-1.66688e-06	4.96276e-05
5.33541e-08	5.17325e-08	2.04948e-07	1.06189e-07	-1.40224e-09	-2.2077e-08	-2.08806e-07	2.89886e-08	2.34793e-08	-2.10472e-08	-1.04734e-07	4.56432e-08	1.93083e-07	-1.25745e-07	1.12644e-08	4.00202e-09	7.13389e-10	-6.16756e-07	-1.53321e-08	5.30814e-08	6.23635e-07	-2.29877e-08	-2.18968e-07	1.49231e-08	4.32311e-08	-1.35665e-07	-7.02761e-08	-7.03658e-07	-2.92771e-08	1.39557e-07	3.89455e-06
6.0339e-09	6.82081e-09	2.44085e-08	-3.21725e-08	-4.84589e-09	1.56108e-08	4.37387e-09	-3.58914e-09	-1.3166e-08	1.1293e-08	-5.71799e-09	-1.97674e-10	-1.7504e-08	-1.53415e-10	2.91063e-08	-8.9929e-10	-4.55267e-10	1.4409e-09	8.84531e-10	-2.91104e-10	1.29197e-08	6.55203e-09	5.50296e-10	6.99695e-09	1.09513e-09	-1.57921e-09	-5.69604e-09	-1.35934e-10	-3.72551e-09	-4.30957e-09	2.22525e-07
-4.74694e-10	-1.83025e-09	2.33861e-09	-3.28448e-09	1.6493e-09	7.63616e-09	-8.27046e-10	8.10933e-10	7.05623e-10	9.05834e-10	1.48978e-10	-8.63115e-11	-7.17561e-10	3.24356e-09	-2.3873e-10	-5.22574e-10	-1.05567e-09	1.25147e-10	-1.01342e-10	1.66197e-11	-4.50787e-11	2.14614e-10	-3.90823e-09	-1.56409e-09	-3.28622e-11	-3.00868e-10	1.04335e-09	-1.43623e-09	-1.49709e-09	1.10029e-10	3.68719e-08
-3.41774e-13	2.446e-10	3.16609e-11	-7.44163e-11	-2.06804e-10	-3.48766e-12	3.10184e-10	6.99161e-11	2.37007e-12	-1.84772e-11	5.42525e-11	-1.82655e-11	1.05477e-10	5.39364e-11	-3.25089e-11	-1.18183e-12	4.15502e-10	2.34351e-11	4.45867e-11	-2.70693e-11	2.76709e-10	6.31328e-10	-6.78443e-11	1.01628e-10	4.91345e-11	-4.84757e-11	1.23301e-11	7.64387e-12	1.43265e-10	9.58196e-12	3.08641e-09
-1.15823e-11	2.17934e-13	2.04962e-11	4.44241e-12	2.12988e-12	1.75778e-12	-2.17575e-13	5.96312e-13	-1.10735e-12	1.10042e-13	-1.02428e-12	1.1339e-11	-1.16016e-12	7.63768e-12	-1.69621e-11	1.63249e-11	4.02597e-12	4.37538e-12	8.23959e-12	2.53926e-11	9.28347e-12	-4.18819e-12	4.0692e-12	3.35837e-11	-9.82219e-13	-4.85685e-12	3.52027e-11	-7.15295e-13	4.07951e-12	1.8269e-12	2.37927e-10
2.73483e-12	6.40719e-13	-6.36256e-13	-1.05781e-12	-3.36062e-14	1.12644e-13	-6.34922e-13	9.64003e-14	-6.90274e-14	-2.70303e-13	-2.74048e-13	-3.59416e-14	-5.08689e-13	1.6361e-12	-2.43121e-12	-7.43074e-13	-1.69184e-13	1.56733e-13	-1.04636e-13	-7.18639e-13	6.26218e-13	1.96277e-13	2.446e-13	-1.24698e-12	-2.67256e-12	3.50745e-13	2.67355e-14	-2.61991e-13	1.32183e-12	4.80202e-15	2.00175e-11
-5.55987e-15	2.02563e-13	-5.44837e-15	-1.59196e-13	2.49008e-13	-3.9129e-14	-1.4587e-14	-1.51134e-14	6.68757e-14	2.00152e-13	5.41994e-14	5.85254e-15	3.10748e-14	2.36834e-14	-5.08684e-14	1.77353e-14	-4.62009e-14	-4.01618e-14	-1.03201e-14	5.57038e-14	1.8331e-13	-2.89592e-14	7.49996e-14	1.9779e-14	-3.67002e-13	-1.19505e-13	4.76303e-14	2.63854e-13	1.76657e-13	2.56902e-14	2.60082e-12
-5.51999e-15	-4.40663e-14	6.52114e-15	4.17712e-16	3.58935e-16	2.20259e-15	-6.18627e-15	8.69336e-15	5.3471e-15	2.54401e-14	3.6948e-15	-4.19685e-15	1.54359e-14	-2.92773e-16	-1.21121e-15	1.76381e-15	6.60017e-15	-6.03955e-15	1.87847e-15	-6.73329e-16	-6.6285e-15	1.05872e-14	-1.49057e-17	-7.42467e-15	1.55963e-15	2.13784e-15	1.3821e-14	9.40587e-15	5.93673e-15	4.01101e-14	2.44167e-13
-9.3723e-16	5.5084e-16	4.80713e-16	5.42522e-17	3.29304e-16	-5.69262e-16	-6.05429e-16	-2.60609e-15	-2.79026e-16	3.59993e-15	-2.11022e-15	8.882e-16	-1.14936e-16	-1.33716e-16	-1.07912e-15	-1.53323e-16	3.08221e-17	-5.4e-16	1.11227e-16	-1.04786e-16	5.88683e-16	3.55816e-16	-7.09684e-16	-2.56387e-16	5.71762e-16	1.11436e-16	-3.89955e-15	2.79525e-16	-2.97191e-15	1.1313e-15	2.61545e-14
7.14853e-16	-1.58997e-18	5.79181e-17	5.88658e-17	2.43255e-17	-4.63939e-17	2.74255e-17	-4.81203e-18	-2.25005e-17	-3.35069e-17	-2.62154e-16	-3.93492e-17	1.77198e-17	1.09446e-16	-1.67483e-16	1.24712e-16	-1.58947e-16	4.38614e-17	6.86614e-19	-3.10963e-17	-1.57823e-18	-1.93915e-16	-9.12034e-18	-6.94846e-17	5.42708e-17	-7.34886e-18	-3.70218e-16	1.03797e-16	1.70083e-17	-1.8947e-17	2.79333e-15
1.72672e-17	-9.507e-18	1.90431e-19	1.54565e-18	1.56708e-18	1.0781e-17	7.70624e-18	5.49146e-18	-2.17927e-18	3.72952e-20	-9.34993e-18	-4.49061e-18	-2.33592e-17	-1.61537e-17	-1.72233e-17	8.18485e-18	-1.11712e-18	3.17233e-18	1.78747e-17	1.92555e-19	2.64907e-17	-1.66616e-18	3.9518e-19	-1.19593e-17	1.50735e-18	4.37826e-19	-1.78879e-18	-2.94565e-17	-3.6401e-18	2.61558e-20	2.34759e-16
6.38154e-19	-1.12888e-18	-6.72852e-19	-9.25208e-19	-2.20169e-19	1.35677e-19	3.90588e-20	-2.69544e-19	8.19322e-20	-1.83214e-19	-6.09482e-20	3.31053e-19	1.16251e-18	-3.22324e-19	-8.57662e-19	-2.6419e-19	-5.89244e-19	7.48819e-20	-9.73059e-18	-4.03496e-19	-4.33575e-21	8.13188e-19	2.38917e-19	2.36957e-19	5.48185e-19	3.36885e-20	1.07261e-18	-1.16357e-18	2.94465e-19	1.96983e-18	2.44673e-17
-7.39561e-21	7.15856e-20	5.06698e-20	1.04758e-20	-1.8069e-19	2.78159e-21	-5.71633e-20	-1.83416e-19	-2.46219e-20	3.12946e-20	1.02453e-20	-1.28996e-20	6.73458e-21	-5.75405e-20	1.29743e-20	1.90153e-21	1.34101e-19	1.03567e-19	-1.21676e-20	2.32174e-20	-4.97194e-20	4.26792e-21	2.94221e-20	4.69334e-20	-1.72436e-20	8.50372e-20	-3.53695e-20	5.33654e-20	4.79176e-20	1.39924e-19	1.50464e-18
-2.9893e-21	2.06923e-21	-6.61497e-21	-5.28019e-22	-2.42838e-21	3.73722e-21	-6.63846e-22	4.01243e-21	-1.41733e-21	-2.51783e-21	-1.363e-21	2.0804e-20	1.24908e-21	6.2321e-23	-8.84221e-21	-1.32732e-21	-1.54274e-21	1.25629e-20	3.49412e-21	-5.28476e-22	4.06563e-20	-1.15406e-20	-2.09924e-20	-1.67974e-20	-2.0608e-20	-3.93205e-22	6.61765e-21	7.09977e-22	-1.11536e-21	-3.99057e-21	2.02176e-19
-4.36825e-22	1.59843e-21	-1.18471e-23	-7.04757e-22	-3.7294e-22	-2.28263e-22	-3.8053e-22	1.19579e-21	-3.87716e-22	5.42994e-22	1.75759e-23	1.57231e-21	7.11537e-23	1.64572e-22	-8.0513e-23	3.45965e-22	8.85582e-22	-4.63377e-23	-7.37072e-22	-1.71607e-21	-3.79606e-21	-5.4104e-22	-8.13384e-22	9.57885e-22	7.45301e-23	-1.02523e-21	-1.01556e-22	5.15244e-23	-5.89833e-22	2.28399e-22	1.96767e-20
1.34721e-23	5.82365e-23	1.27882e-23	1.61286e-23	5.87902e-24	-6.1768e-23	-3.24338e-22	1.14361e-23	6.19605e-24	5.37024e-24	4.84612e-23	6.11573e-23	-4.52568e-24	7.74528e-24	8.85741e-23	-4.2154e-23	-5.06622e-24	-1.4449e-23	5.22007e-23	-5.26502e-23	5.46041e-25	4.01552e-23	2.57652e-23	-4.28709e-24	1.05441e-23	-1.56776e-23	4.08261e-23	5.3909e-23	-1.60946e-23	-7.65019e-24	1.10805e-21
-2.51239e-24	1.57457e-23	3.91882e-24	-8.24506e-25	-5.28768e-24	5.16828e-26	-6.39943e-25	1.31585e-25	6.52561e-24	5.31545e-24	-7.50663e-24	3.80381e-26	-9.27652e-26	-9.06839e-24	1.85028e-24	-2.66668e-25	6.35433e-25	-1.96014e-24	3.19258e-24	-5.73523e-24	-7.22695e-25	4.99937e-24	-3.0611e-24	4.43359e-24	1.86326e-25	-7.71857e-25	-3.24221e-25	-3.78923e-24	-3.88555e-24	-2.72932e-23	1.20767e-22
-3.34895e-26	-4.44471e-26	3.30103e-26	-2.76262e-25	1.09463e-25	-5.63061e-26	5.31552e-25	2.95511e-25	-2.68343e-25	1.38467e-24	4.68127e-26	-3.80851e-25	-8.61354e-26	1.50353e-24	-2.05236e-25	1.81173e-26	5.06863e-26	-8.96945e-26	2.45946e-25	-1.05942e-25	-4.81969e-25	-3.02817e-25	-2.93628e-25	1.39655e-25	7.22966e-27	-4.51529e-26	5.77578e-26	1.21225e-24	1.16717e-24	9.0045e-27	9.48264e-24
1.22134e-25	3.32652e-27	-5.43707e-27	-1.11674e-26	1.02437e-25	-9.41354e-27	-4.15273e-26	-3.04936e-26	9.205e-27	2.92648e-26	-4.32258e-26	1.88453e-27	3.50803e-27	-2.85631e-26	7.58804e-26	-6.63462e-27	-9.01247e-27	-6.76275e-27	-1.45775e-28	-3.06919e-27	2.75163e-27	-5.64529e-27	-5.39893e-26	-4.29405e-27	5.41025e-26	1.27772e-26	-1.20561e-26	-7.3932e-28	2.05314e-25	4.98457e-27	8.99747e-25
-3.0105e-27	-5.2521e-27	-1.31355e-28	2.10039e-28	2.80087e-27	3.07235e-27	-8.28812e-28	-1.08913e-27	-1.32464e-26	-7.82933e-28	-6.3204e-28	-1.27348e-27	4.67108e-28	2.19151e-26	2.85342e-27	2.61377e-27	1.67315e-27	-7.34082e-27	1.50549e-27	4.72206e-27	1.05945e-27	5.93134e-29	5.63726e-27	-1.5144e-27	-1.55286e-26	5.45381e-28	-5.3058e-27	1.08881e-27	4.55925e-27	-2.7747e-28	1.10997e-25
3.17161e-29	2.47394e-28	5.04283e-30	2.02518e-28	1.3262e-28	-6.04709e-30	6.48005e-29	3.55752e-29	-3.43646e-28	-1.13494e-28	-2.9327e-28	1.54547e-28	-1.54036e-27	8.20006e-29	2.13099e-28	4.86882e-30	-1.31424e-28	1.75829e-28	1.62905e-29	4.00245e-29	3.55134e-28	8.41909e-28	-2.85735e-28	2.00779e-28	-3.11368e-28	-2.67832e-28	-2.42143e-29	3.19167e-28	-2.31794e-28	3.07991e-29	6.7033e-27
-4.37997e-29	-8.50493e-29	6.58312e-30	-4.2963e-29	-5.61886e-30	-1.87358e-29	-6.36852e-30	3.2336e-31	2.34279e-29	2.29877e-29	-4.25236e-30	-5.18334e-29	-2.74342e-30	-8.9266e-31	1.46299e-29	1.05576e-30	6.77016e-29	2.25829e-29	-3.04871e-30	2.19848e-30	-1.33496e-28	5.99814e-29	-1.7363e-28	3.2877e-30	1.05439e-29	-3.89291e-29	-2.82335e-30	-3.88787e-29	2.45057e-29	3.57958e-30	9.16452e-28
2.63068e-31	1.81796e-31	8.08122e-31	-1.08699e-30	-9.29601e-30	-2.36447e-30	5.11197e-32	3.03671e-30	-7.83947e-30	6.87272e-30	4.19298e-30	1.28493e-31	4.10683e-31	-8.91051e-31	-5.2039e-31	-2.54218e-31	4.35337e-31	9.06212e-32	-9.40116e-31	-8.2873e-30	3.47943e-31	-1.74323e-29	-8.31922e-31	4.93491e-31	-2.01767e-30	-3.20267e-31	1.87554e-30	6.29848e-30	1.38152e-30	1.07847e-30	8.00293e-29
1.04285e-31	1.01915e-31	2.43593e-31	-8.7115e-32	6.73204e-33	2.98302e-32	-1.79007e-32	8.85522e-32	-1.77711e-33	-3.96832e-31	-1.97442e-31	2.30252e-32	1.75581e-33	1.45319e-30	4.21979e-33	3.21055e-31	-1.14317e-31	2.05487e-33	-3.66657e-32	-3.53354e-32	3.90238e-31	2.25478e-31	8.26889e-32	-2.64169e-32	3.47691e-32	-4.28076e-31	5.93155e-31	-2.96484e-32	-1.06206e-31	2.06464e-32	5.20492e-30
1.88906e-32	-4.44272e-34	7.64133e-32	1.29437e-32	-2.34757e-33	-5.25994e-32	-4.48334e-33	-5.41515e-34	-2.74696e-35	1.88765e-33	3.07541e-32	8.61465e-33	-6.53567e-33	1.08602e-31	7.80591e-33	-5.08035e-33	-3.71149e-32	-5.88386e-33	-5.39027e-33	-1.45976e-33	5.09373e-32	6.94965e-32	5.60668e-35	-3.18567e-32	1.86439e-32	6.31369e-33	4.32097e-32	2.9834e-33	1.26891e-32	-4.41741e-32	6.68181e-31
3.36762e-33	-1.5462e-34	1.51349e-34	-1.67679e-33	2.69492e-33	-5.01057e-33	-3.20535e-35	-1.54349e-34	9.39445e-34	5.21959e-33	7.8763e-34	-7.57526e-33	-2.06887e-33	1.55345e-33	-1.627e-33	1.80278e-33	1.03e-33	-1.61585e-33	9.54953e-34	-1.21256e-33	1.05914e-34	5.01561e-33	-4.17604e-34	-2.90008e-34	9.42806e-34	1.13258e-33	1.27785e-33	6.73549e-34	2.02994e-34	-1.4148e-34	4.983e-32
-1.519e-34	5.17509e-34	2.52251e-34	-6.36995e-34	-2.04257e-34	4.45177e-35	-1.06289e-35	4.41677e-35	1.12353e-34	-1.20968e-35	2.36598e-34	-4.52439e-34	-1.32062e-34	9.06655e-34	4.22474e-35	4.86392e-34	1.28066e-34	-1.38338e-35	1.76026e-34	-8.21642e-34	-6.70244e-35	1.51791e-35	2.91878e-35	1.89872e-35	3.98957e-35	-2.20216e-34	-2.43277e-34	8.68158e-35	2.89189e-34	-4.40785e-35	6.43649e-33
1.49856e-35	-4.67344e-35	-2.35607e-36	-4.00005e-35	6.44138e-36	1.37904e-35	-4.17145e-36	4.24105e-35	-6.64442e-36	4.19736e-36	8.16836e-36	-1.53893e-35	-8.30549e-36	4.73211e-36	6.48024e-36	4.03968e-38	-4.16473e-37	5.87099e-37	-1.07984e-35	3.55414e-36	3.62247e-36	5.17788e-38	1.60095e-35	-4.63417e-36	2.05671e-35	5.65194e-35	-1.97527e-35	-1.12222e-35	-2.55274e-35	-8.26125e-36	4.06372e-34
-4.47464e-36	-3.67003e-36	2.89706e-36	-6.80294e-37	1.36164e-37	-4.02162e-38	-1.20025e-37	-1.48577e-37	-1.20208e-37	6.40556e-37	-1.15633e-36	-2.16753e-36	5.57616e-36	-8.6277e-38	4.6701e-36	5.81903e-37	-1.02857e-37	-1.43218e-36	3.22443e-37	-3.48087e-38	1.64795e-36	9.08026e-38	-2.4718e-36	-5.5007e-37	1.01794e-37	-5.04242e-38	-1.99546e-37	-3.53523e-36	-2.58899e-37	-1.1812e-36	3.91461e-35
5.34775e-37	1.06222e-37	1.16509e-37	1.42521e-37	-7.91648e-38	-2.38694e-39	2.24569e-37	-1.85598e-37	1.22589e-37	5.07722e-37	1.34037e-37	-1.67133e-37	5.98219e-38	6.73866e-39	-7.47429e-37	2.88324e-38	-3.85148e-38	-9.73122e-38	-1.05083e-37	4.18105e-38	3.339e-38	4.40112e-38	-7.85827e-40	-4.92257e-37	1.97592e-37	-8.0797e-38	-4.51735e-38	-6.36308e-37	2.35677e-40	1.37655e-37	5.11697e-36
2.63447e-38	-1.85024e-39	5.26905e-38	-1.66487e-38	-4.24948e-39	1.3807e-39	-1.02922e-40	-9.49719e-39	1.31936e-39	-5.43092e-39	1.17775e-39	3.76267e-39	-3.01605e-38	-8.99906e-41	2.82308e-40	-1.47297e-39	-8.85777e-39	-9.2854e-39	-8.40918e-39	-3.63559e-39	-3.51589e-39	-7.17508e-38	-3.76055e-38	-7.76506e-38	-1.00299e-38	1.40508e-38	1.33398e-38	-4.40871e-38	-4.70306e-40	1.56985e-38	4.74848e-37
-1.41778e-39	9.41715e-41	-4.49364e-41	2.10614e-39	-2.22276e-41	-2.2014e-40	-7.08949e-40	1.40988e-40	3.51535e-39	-6.32094e-40	-8.79663e-40	-3.782e-40	-3.38823e-40	-2.56351e-39	4.87818e-41	1.68439e-38	-3.37824e-40	3.77769e-39	-1.55663e-39	1.83053e-40	9.3117e-40	1.12693e-39	1.24486e-39	-2.98384e-39	-7.86624e-40	4.1152e-40	2.92307e-39	-1.48482e-39	-9.97517e-41	-6.24075e-40	4.84275e-38
7.45974e-41	6.39247e-41	-1.54358e-41	-2.20963e-41	8.05127e-41	-3.28791e-40	2.87864e-41	-1.72831e-42	7.67241e-41	6.13558e-41	3.37437e-40	-2.2596e-41	1.71362e-40	2.54873e-40	5.7471e-43	-1.11997e-41	2.1784e-40	4.31099e-40	7.04486e-42	-1.90177e-41	1.18487e-41	4.95161e-40	6.2904e-41	-5.22071e-41	5.74962e-41	-3.01201e-40	5.74636e-41	1.35318e-41	-2.14391e-41	-4.58764e-42	3.30484e-39
-4.88272e-42	7.12174e-43	-6.56275e-41	-2.13331e-42	-1.94861e-41	8.11997e-42	1.00108e-42	7.74187e-42	3.73429e-41	1.9157e-44	1.95434e-41	1.32232e-41	-3.45713e-41	-1.05756e-41	-5.73565e-43	1.09357e-41	2.43286e-42	-2.73119e-43	1.54297e-41	-1.39281e-42	-1.1041e-41	5.45486e-42	-3.50603e-42	7.58531e-42	-4.7636e-42	6.67843e-41	1.28448e-41	-3.24956e-41	2.36654e-41	8.96516e-42	4.33124e-40
-4.0424e-44	4.58309e-43	1.76085e-44	3.94022e-44	9.78078e-44	1.12271e-42	4.60215e-43	-1.52378e-44	-8.13051e-42	4.27918e-44	1.4671e-43	-2.03035e-43	1.32134e-42	6.17273e-43	1.34199e-42	7.14132e-43	2.28553e-43	-8.16544e-44	1.18959e-42	1.65897e-42	-1.15848e-42	9.30637e-43	2.47466e-43	7.09553e-44	1.85448e-43	3.95453e-43	-2.55995e-42	2.04279e-43	4.49302e-43	-2.24183e-42	2.63721e-41
-3.20947e-44	-5.08903e-44	1.80452e-43	7.79276e-44	1.55099e-43	4.08571e-43	-5.41548e-44	-9.90556e-44	1.25709e-43	3.60651e-44	-4.64402e-45	5.18865e-44	1.05753e-43	8.31523e-44	2.31344e-44	-1.09315e-43	-4.42024e-44	-7.82583e-43	1.50252e-43	-5.57873e-44	-1.64765e-43	-3.56426e-43	-2.88373e-44	-4.48741e-45	1.24898e-43	-4.01836e-44	-1.08959e-43	2.02553e-44	4.58068e-45	1.03462e-43	3.58758e-42
3.93593e-46	3.33863e-45	2.30121e-44	1.34427e-44	1.16358e-45	-1.52823e-45	-4.88323e-44	-1.99315e-44	2.71833e-46	3.60626e-45	6.76948e-46	-1.03101e-44	4.81917e-46	1.61385e-45	-1.02385e-45	8.78773e-46	-1.03353e-45	-9.83625e-46	9.98025e-45	-9.34296e-45	1.5446e-44	-1.6784e-45	-3.06143e-46	7.65e-45	-7.9402e-45	-1.97828e-45	-6.88319e-45	1.55261e-44	9.95841e-45	-1.49253e-45	2.20706e-43
-3.15116e-46	-3.04932e-45	5.585e-46	-1.05925e-46	-7.37256e-47	5.89163e-47	-2.20633e-46	-4.19781e-47	-1.70878e-46	-4.61972e-46	-2.01429e-46	1.94404e-46	7.76056e-46	1.18706e-46	1.16404e-46	-2.89738e-46	-2.41029e-46	-5.11905e-45	-2.78084e-45	-2.17256e-46	7.11119e-46	-5.23915e-46	3.58338e-47	-1.82453e-45	-1.32082e-46	-1.60738e-46	-3.78722e-46	-2.75525e-45	-6.08048e-46	2.45691e-46	2.24878e-44
-7.69396e-47	-5.28807e-47	-6.93089e-47	-6.97147e-47	1.57956e-47	-8.57923e-47	9.03707e-47	6.68398e-47	-4.43293e-47	3.03215e-47	2.6089e-47	5.92215e-48	2.49948e-47	-5.05572e-48	1.88668e-46	3.33626e-47	3.1558e-47	-2.87885e-47	1.35249e-46	5.73332e-47	8.8319e-47	-4.04765e-47	-8.5578e-48	-7.2902e-48	5.52433e-46	-1.40958e-48	-5.31685e-47	1.1549e-48	-4.17188e-48	1.64372e-47	1.91273e-45
-5.53422e-48	-2.66933e-47	-1.71892e-47	-8.28777e-48	1.73827e-48	-5.29763e-48	1.84492e-47	8.95311e-49	-3.8934e-48	3.15015e-48	-2.51884e-47	-5.47838e-48	2.25074e-48	3.82424e-48	-9.49892e-48	-2.83727e-48	5.04714e-48	-6.62185e-49	-6.4499e-48	-4.77194e-47	-9.36274e-48	3.16645e-47	-1.42679e-48	2.66037e-49	1.73826e-48	-1.33534e-47	6.17178e-48	5.24963e-48	4.64008e-49	-2.43608e-48	2.72218e-46
5.88964e-50	-1.5192e-48	9.12658e-50	-6.62008e-49	-1.90957e-49	-3.39196e-50	-7.06923e-49	-1.73473e-49	-2.72079e-49	2.69271e-49	-5.57827e-49	7.94142e-51	-1.26139e-49	-3.762e-50	1.1858e-48	-4.89321e-49	-1.69032e-48	2.20197e-48	-1.46582e-48	3.04433e-49	1.34138e-49	-1.12914e-48	2.53431e-48	-2.50903e-49	3.78334e-49	4.89061e-49	-1.60388e-48	-1.04953e-48	-1.30144e-48	-1.68891e-49	2.10848e-47
7.93414e-50	4.26537e-50	-5.01506e-50	6.65892e-50	2.43193e-50	-5.56209e-50	-1.21152e-49	-1.82451e-49	5.67093e-50	-1.17921e-49	6.36578e-50	8.43252e-50	-6.30836e-50	-6.40457e-50	9.56049e-50	5.65134e-50	-7.05319e-50	-3.5425e-49	1.70461e-50	1.08734e-50	2.07519e-50	2.18288e-50	-4.97368e-50	7.2416e-51	3.37483e-50	-2.34765e-50	4.34248e-50	-3.04398e-51	-3.8059e-51	2.92534e-52	1.88419e-48
5.46941e-52	-2.46668e-52	-6.13288e-51	3.0393e-51	1.6601e-50	6.1502e-51	-1.32934e-51	1.91273e-50	-9.10232e-52	-1.53266e-51	-6.38628e-51	1.59098e-51	6.90144e-51	1.50722e-51	6.45479e-51	7.76084e-51	2.72734e-51	5.76887e-51	7.32641e-51	-5.85204e-51	-7.98657e-51	-1.20842e-50	9.37438e-52	-7.39945e-52	-9.73902e-51	1.51457e-50	-4.61062e-52	1.70046e-51	-7.73546e-52	3.97843e-51	1.61439e-49
-3.37536e-52	-1.35862e-54	-8.36628e-53	-7.76808e-52	-4.87709e-53	1.44532e-52	8.14597e-53	3.0343e-52	-4.4092e-52	1.25837e-51	9.26361e-52	1.68114e-51	9.26821e-54	-3.04046e-53	-3.94504e-54	-2.7147e-52	4.47748e-52	-4.29965e-52	-7.92427e-52	1.44139e-51	4.4156e-53	1.01857e-52	-2.28125e-52	6.25555e-52	2.85777e-53	-9.85282e-54	1.05139e-52	3.02988e-52	8.48132e-53	4.64284e-52	1.15063e-50
1.52071e-54	-2.66544e-54	-5.75584e-53	2.25016e-53	-4.06152e-54	-4.22003e-53	-2.31357e-54	1.35674e-52	-9.35658e-53	1.62589e-53	3.67379e-53	1.19225e-52	-1.26377e-52	9.98386e-54	1.24893e-54	-1.75165e-54	7.98306e-54	5.4645e-54	3.54462e-54	2.53035e-52	6.11021e-53	6.50617e-54	-1.9674e-53	1.4734e-53	1.63926e-53	-3.88011e-53	5.49266e-53	3.40283e-54	-9.20765e-53	1.69314e-52	1.4206e-51
-1.91624e-53	-1.81509e-54	1.58969e-54	-5.04195e-55	9.08206e-55	-4.62619e-54	3.22104e-54	-3.27539e-54	-3.24007e-54	7.13721e-54	1.26381e-54	-6.22985e-55	-9.20054e-54	1.84262e-54	7.86605e-55	1.06637e-54	6.46459e-55	4.35798e-54	-2.85966e-54	-2.11643e-53	-2.24129e-55	2.30994e-53	7.28739e-54	2.57805e-53	-4.37729e-54	5.69771e-54	-3.76523e-54	2.28429e-55	-1.43674e-55	-3.0909e-54	1.62985e-52
-8.88501e-58	-3.35688e-55	-1.27519e-55	8.23041e-55	1.15356e-54	-8.79247e-56	-5.23342e-56	1.28787e-56	-8.30176e-55	4.95611e-56	4.86205e-57	-1.07513e-56	-1.43281e-55	4.05998e-55	4.51253e-56	2.79868e-55	-6.06559e-55	8.83922e-55	-5.09386e-56	-1.39807e-54	1.35586e-54	5.9362e-56	-2.49154e-56	-5.83683e-56	2.21903e-55	1.29085e-56	-1.5099e-55	-3.71494e-56	-4.88761e-55	1.29711e-54	1.10103e-53
-1.65103e-56	3.51537e-56	2.32608e-55	1.05391e-55	5.25902e-57	6.0224e-56	2.45045e-55	-2.78666e-56	7.7355e-57	1.88395e-55	-4.32184e-56	-1.2093e-55	4.35137e-56	9.67351e-57	-4.97356e-57	-8.93819e-56	3.26269e-57	-1.13043e-55	-1.83104e-56	2.99789e-56	-4.87074e-56	-4.75023e-56	-1.58835e-56	-6.48932e-56	1.68258e-56	6.23424e-57	-1.72779e-58	7.51827e-57	-8.4617e-56	-1.4341e-57	1.69426e-54
-8.57086e-58	6.90727e-57	5.50775e-57	-5.85668e-58	-2.31117e-58	7.18555e-57	-9.39384e-58	-3.03012e-58	-3.03711e-57	-5.4857e-57	2.97031e-58	-2.90888e-58	-6.78019e-57	-1.42213e-56	2.24164e-58	9.98138e-58	1.40643e-57	-3.33742e-57	1.09303e-57	-4.61714e-58	-1.7516e-57	1.4072e-58	6.51967e-58	4.94231e-57	1.27204e-57	-1.78373e-58	1.50918e-57	-2.75708e-57	4.63203e-58	1.41909e-57	7.52356e-56
-2.92532e-58	1.10088e-59	3.56569e-59	-5.70331e-58	-2.07215e-59	1.70765e-59	9.4059e-59	-1.38244e-57	-1.0579e-58	5.55866e-58	-2.7098e-58	-1.25539e-57	6.3778e-58	7.71667e-58	6.56725e-58	1.98417e-58	-3.97083e-59	-7.34925e-59	-7.22667e-58	1.5449e-59	-2.61733e-59	-7.7277e-59	3.00071e-58	1.64751e-58	-6.57047e-60	-2.94458e-58	8.9055e-59	-8.06395e-58	8.9358e-59	-4.55748e-59	9.62744e-57
-3.17706e-60	-6.13281e-60	-2.8512e-60	-3.74924e-60	2.0773e-60	-1.09269e-60	4.73949e-59	-2.62897e-60	-1.18961e-59	1.57961e-59	-2.99305e-59	3.53635e-60	-7.502e-60	3.9976e-59	-2.97923e-60	7.57846e-60	-1.85604e-59	1.43491e-59	3.95468e-60	-2.34883e-59	4.33369e-59	1.59154e-59	4.9726e-60	-2.65905e-59	-1.83469e-60	-1.27001e-58	-5.75156e-60	3.27017e-59	-6.91594e-59	-1.18019e-59	5.87717e-58
-1.66327e-61	9.72318e-62	2.32587e-61	1.61235e-61	3.08733e-60	7.07506e-61	2.14084e-60	9.23842e-61	-1.2236e-61	8.02236e-61	2.56581e-60	-3.25073e-60	-3.36021e-61	2.62829e-60	1.30161e-59	-4.90123e-61	3.00517e-61	-8.15177e-61	-6.92339e-60	1.93383e-60	1.65863e-60	-8.00931e-60	-9.12435e-60	3.07401e-60	9.1084e-62	-9.58133e-60	2.00356e-60	1.6558e-59	-4.12891e-60	-8.09057e-60	1.03021e-58
6.01043e-63	-6.12265e-62	-6.12855e-62	1.23905e-62	-1.50759e-61	-6.58945e-62	-5.6031e-62	-1.72389e-61	-1.48051e-61	-9.92959e-62	1.37677e-61	-2.15423e-61	-3.19725e-61	4.09327e-62	-2.80601e-61	5.35096e-61	-2.51679e-61	-7.14955e-61	-9.99443e-62	-7.92415e-63	3.63762e-62	1.5361e-60	-9.12879e-62	-5.99302e-62	1.17765e-60	-4.81464e-61	-6.97241e-62	2.27075e-62	-7.02084e-62	-3.38751e-61	7.32148e-60
6.3466e-62	-3.1081e-62	-9.17908e-63	9.3943e-64	1.9891e-62	-1.75136e-62	-8.42534e-62	2.14344e-62	-1.40103e-63	2.20925e-62	1.02317e-62	6.36075e-62	1.60014e-61	-1.5048e-62	-7.13804e-63	6.68602e-63	-2.75738e-62	-5.69771e-63	-2.73716e-62	-1.55498e-62	-3.04998e-63	-3.82395e-63	1.04336e-62	-6.89248e-63	-3.14735e-63	2.46375e-64	-1.81251e-63	-6.71076e-62	2.7959e-64	1.28661e-64	7.07092e-61
-5.49383e-63	6.16018e-64	7.16553e-65	-4.1069e-63	4.93314e-64	1.81468e-62	2.2673e-63	-9.10805e-65	-4.89799e-64	-1.63883e-63	-2.32173e-63	-1.62938e-63	1.09534e-62	1.92416e-63	3.07381e-64	3.82965e-64	2.97315e-65	4.95491e-63	3.25398e-63	1.58005e-63	-2.05254e-63	-1.38483e-62	8.91472e-64	5.16461e-64	2.2885e-63	-1.8973e-63	-7.82992e-64	5.32195e-63	-2.47208e-63	-1.75456e-63	9.25793e-62
3.68942e-64	1.06313e-64	8.29037e-65	5.62191e-67	-1.33722e-65	-2.959e-65	5.06692e-65	-1.57186e-64	4.65016e-66	2.77485e-65	1.02781e-64	1.20292e-63	1.68595e-64	-1.36157e-64	8.84306e-65	-2.33818e-63	1.5944e-64	3.11183e-64	-5.17886e-64	-3.83135e-65	7.31174e-65	4.6678e-66	3.85182e-66	-1.41317e-64	3.70124e-65	4.29823e-65	-1.53515e-64	2.58161e-64	-2.14397e-64	1.42657e-65	6.84911e-63
-1.07855e-65	2.09196e-65	-7.29681e-66	9.38744e-65	1.9159e-65	-2.69259e-67	5.64947e-66	-2.27509e-66	2.50913e-66	-3.11782e-65	-8.25841e-67	3.38947e-66	-2.5495e-65	1.66794e-65	4.8707e-66	-8.79626e-66	1.26978e-65	1.08642e-65	1.08861e-65	-6.20978e-65	1.01945e-64	3.01314e-65	1.4866e-65	-6.91884e-67	-4.43196e-66	-4.26106e-66	2.03227e-66	-4.33725e-67	2.51631e-66	3.81961e-66	5.15648e-64
2.03809e-66	-8.81602e-67	-8.06836e-68	-3.33039e-66	1.34968e-67	8.02095e-67	1.64939e-66	4.26884e-66	-8.58481e-67	-3.25382e-67	-2.34191e-67	9.72323e-67	1.29272e-67	1.64154e-66	-9.79883e-67	2.50789e-66	5.13804e-66	-4.594e-68	1.07903e-66	-7.85328e-67	7.31586e-67	1.508e-67	8.70453e-67	-2.62891e-67	1.96208e-66	-2.40875e-66	-6.04051e-68	4.17628e-67	-6.6456e-67	1.1185e-65	4.65976e-65
-2.22964e-67	1.69784e-67	1.0667e-67	1.37763e-67	-1.69828e-68	-4.91295e-68	8.64234e-67	-1.02682e-67	-1.82719e-67	-5.99889e-68	1.7367e-67	7.6442e-68	4.00706e-69	3.99088e-68	1.29853e-67	7.11262e-68	-1.99725e-67	-3.51156e-68	2.91815e-67	-7.81827e-68	7.59204e-68	8.48433e-69	6.54158e-68	-4.93435e-67	9.78989e-68	-4.40727e-68	1.15999e-67	-1.40754e-67	1.65563e-68	-7.26939e-69	4.07857e-66
1.04599e-69	-9.32987e-70	-3.3368e-69	9.60369e-70	3.58275e-68	-2.78644e-68	3.58523e-69	3.97966e-68	5.94101e-70	-3.98497e-69	2.87439e-69	3.93003e-69	2.08048e-69	-2.80133e-68	-7.01844e-68	-6.42087e-69	-7.12428e-69	-4.70181e-70	1.56329e-68	-3.94308e-69	-1.11105e-67	-7.32704e-68	5.22502e-69	1.96551e-68	-1.28251e-69	1.008e-70	-3.28364e-69	2.49264e-68	1.5837e-68	1.10857e-68	5.24375e-67
-4.47861e-70	-1.41692e-69	-1.30726e-68	1.11527e-68	1.22842e-69	2.8645e-69	-4.17346e-69	-8.61669e-70	-9.20145e-71	1.29711e-69	-3.57931e-69	-4.63899e-70	4.68447e-70	-3.58282e-70	-1.41803e-69	6.71174e-70	1.68209e-70	2.02496e-69	-8.26261e-70	1.30882e-71	-3.15896e-70	-9.0944e-70	1.30661e-69	-1.43809e-70	9.16653e-70	-5.8987e-70	3.36385e-70	5.50673e-70	-4.20362e-70	1.20873e-69	5.32974e-68
-1.05064e-70	-1.17262e-70	4.62221e-72	-7.69975e-72	1.1359e-70	-3.85319e-71	1.57763e-70	-7.51388e-72	9.48151e-71	1.16407e-73	1.37348e-70	2.05662e-70	-1.32453e-71	8.83095e-71	-7.94951e-72	3.10846e-70	9.50971e-71	2.99405e-70	3.49813e-71	-8.43846e-72	8.50464e-71	1.69952e-70	-7.44864e-71	5.49051e-72	1.70515e-71	-4.56787e-70	-1.53454e-71	1.26974e-72	9.2064e-71	-6.62059e-71	2.83196e-69
-6.39262e-72	3.5246e-71	-2.46604e-72	-1.96329e-71	-3.74068e-72	-2.27881e-72	4.68874e-71	-1.58832e-71	2.79744e-72	5.74652e-72	1.0297e-71	-8.19079e-73	1.52444e-72	-2.51223e-72	-6.16974e-72	-7.00332e-72	-5.40217e-72	-6.12742e-72	6.76406e-74	1.64558e-72	-4.34871e-73	2.04708e-72	-4.01028e-72	1.16553e-71	-3.42607e-72	-1.86521e-71	5.81974e-73	1.12312e-72	1.17135e-71	-7.22766e-71	3.08561e-70
-3.35246e-73	1.56487e-72	2.59335e-72	-4.23638e-72	-3.30066e-72	-7.0862e-72	-8.81428e-73	-4.4632e-73	-7.25339e-72	5.72756e-72	8.94301e-74	2.047e-72	-2.99446e-72	-3.1989e-74	-2.04207e-74	5.84166e-73	-9.45725e-73	-1.31743e-72	-1.09594e-72	2.6485e-72	1.56441e-73	-1.14443e-73	-4.40182e-73	9.93029e-74	-1.28131e-72	1.01755e-72	8.71228e-73	-7.87402e-72	3.27212e-73	-4.70593e-72	6.20881e-71
6.59704e-73	-2.43102e-74	1.43245e-74	4.87867e-73	-9.09615e-73	-1.26339e-74	2.87377e-73	-8.79752e-74	-8.36343e-75	1.62705e-74	4.03319e-74	1.81922e-73	8.06412e-75	2.99593e-74	-5.5605e-74	1.43191e-73	-7.98497e-75	1.9228e-74	6.33138e-74	-1.16019e-73	-2.57062e-75	2.21026e-73	2.74693e-74	1.62569e-73	3.70658e-74	5.09625e-74	4.81521e-76	-6.81342e-73	-5.93205e-74	2.24553e-73	4.64142e-72
6.65803e-75	-7.73474e-76	3.4711e-75	-3.79656e-75	4.26179e-76	-1.24094e-74	-2.94959e-76	-2.74014e-75	-2.19165e-74	2.25858e-74	3.5548e-76	-9.6012e-76	-1.42877e-74	-5.63857e-75	8.74037e-74	-6.92156e-75	-7.55177e-75	-2.60628e-74	-3.15072e-75	-8.04996e-76	4.00771e-75	1.86857e-75	1.21919e-74	-6.53293e-75	4.78571e-75	-2.72846e-75	7.2201e-76	-2.67405e-75	-1.87222e-74	9.49698e-76	2.83393e-73
-4.7147e-77	4.30265e-76	-8.07169e-76	7.21731e-76	-1.15838e-76	3.34649e-76	-1.89309e-75	-6.40637e-77	8.41437e-78	2.81078e-75	2.38644e-77	4.91389e-75	-3.16432e-76	6.69002e-76	1.10326e-76	-1.69084e-75	-2.49249e-77	-3.12289e-76	-2.83854e-76	1.3616e-75	7.64497e-77	-9.17002e-78	6.41102e-76	-7.98003e-76	3.37374e-76	-7.70689e-77	-4.56725e-76	-8.3426e-76	2.13692e-76	-3.08781e-75	2.34718e-74
2.11703e-77	-2.36504e-77	5.24494e-78	-2.47646e-78	1.87552e-77	2.54774e-77	9.71706e-78	9.3153e-78	-9.96265e-78	1.65534e-76	-6.21178e-77	-4.02626e-76	-1.14364e-76	3.90382e-78	-3.60246e-76	1.27609e-77	-4.85454e-77	-1.06223e-77	3.8989e-78	-9.85541e-77	-3.67273e-77	6.8471e-78	1.82013e-76	-3.53948e-77	2.50164e-76	-4.80018e-78	5.56137e-77	-7.12707e-79	9.85053e-78	-3.3528e-77	2.02459e-75
4.10895e-78	-2.23917e-77	1.23433e-77	-2.3216e-77	6.22846e-78	-4.18818e-78	-3.70338e-78	5.88062e-78	2.79948e-77	8.35561e-78	1.50349e-77	6.70928e-78	-4.1502e-78	-3.14399e-79	-1.52177e-77	3.70535e-78	2.81287e-79	4.40364e-78	-6.21325e-79	-1.52628e-78	4.26525e-78	1.64678e-79	8.91421e-78	4.02541e-78	-8.68849e-78	1.66255e-78	-4.77318e-78	4.92801e-78	-1.81403e-78	-6.72876e-78	2.1634e-76
6.50423e-79	7.2032e-79	6.12885e-79	1.23702e-78	-6.21387e-79	6.93703e-80	-6.93899e-79	-9.53797e-81	-1.25318e-79	-9.39504e-79	2.45956e-79	6.44023e-79	-1.07903e-78	1.58797e-80	-2.39495e-78	1.04943e-78	6.72133e-79	6.39052e-79	5.78505e-80	-1.29858e-79	8.43935e-80	-1.32039e-79	-1.54843e-80	1.85574e-78	1.02478e-78	-1.73801e-81	-4.14046e-79	3.13342e-78	-4.29023e-79	-9.19058e-79	2.06175e-77
-7.96752e-80	-2.52308e-80	-1.62718e-80	-4.43908e-80	-1.23847e-80	4.48602e-80	2.05931e-79	2.35397e-79	-1.75146e-81	1.73263e-80	-3.0352e-80	-5.07054e-80	-1.22162e-80	-6.80154e-80	2.36725e-80	-6.93744e-79	4.54252e-80	8.67936e-80	-8.25342e-80	-2.21516e-80	-2.41706e-80	1.99073e-79	-1.31943e-80	3.07716e-79	-2.96018e-81	3.71888e-81	-9.70282e-80	1.52071e-80	-4.17119e-80	-1.83768e-80	2.52199e-78
1.01563e-81	8.68248e-82	-1.33792e-80	1.35303e-81	-4.66484e-83	-9.43145e-83	-4.63529e-81	-3.49664e-81	-6.84266e-81	1.83495e-81	3.66835e-82	1.6596e-82	1.01848e-82	-1.15924e-80	-7.77656e-81	-4.53529e-80	5.87418e-82	1.76045e-81	-5.25458e-81	1.1423e-81	-3.0333e-81	1.45938e-81	-1.18921e-81	-7.04862e-81	1.86157e-81	-6.73917e-83	-6.99323e-81	9.3333e-81	9.27206e-82	1.17663e-81	1.40758e-79
-7.12327e-83	-2.3444e-82	8.73384e-82	6.72181e-82	2.85324e-84	3.79939e-82	7.02346e-83	3.5358e-82	-2.52659e-81	-5.96992e-82	-2.69396e-82	1.58589e-83	4.76083e-82	5.77517e-82	1.5339e-81	-2.74374e-82	9.69588e-82	6.0394e-84	-2.71721e-82	2.61183e-81	9.84991e-82	-3.59125e-81	2.25396e-82	9.15834e-83	4.16722e-81	-8.87825e-83	3.04082e-82	8.76219e-83	-2.06741e-82	6.90643e-82	2.3226e-80
2.38114e-83	-4.8795e-85	-2.0134e-83	-1.02544e-84	-4.63074e-84	-3.86598e-82	-1.33564e-83	-1.82333e-83	-8.32707e-84	2.20002e-83	5.82722e-83	8.99559e-83	-8.24899e-83	-3.61851e-84	-1.53023e-82	8.49477e-83	-4.95677e-83	-2.47619e-82	-3.08473e-82	-1.79823e-82	-2.13962e-83	7.01908e-83	-3.17435e-86	-1.22142e-82	-7.56142e-84	1.04988e-83	-6.74851e-84	-1.16789e-83	-7.47886e-83	-9.32966e-83	2.17473e-81
-5.16342e-85	-1.63175e-84	3.51887e-84	-8.86018e-85	-1.54271e-83	2.94632e-84	7.51656e-84	-1.29772e-84	2.8032e-85	6.58118e-86	1.63588e-83	2.38547e-85	1.20073e-83	5.50563e-85	-1.31869e-83	2.57907e-84	-3.4458e-84	3.58569e-85	5.23193e-85	-9.91598e-85	3.32126e-84	-1.84901e-84	9.84461e-84	-6.27782e-84	5.8867e-84	2.67865e-84	2.32674e-84	-1.54194e-85	-9.12147e-85	-1.44431e-83	1.32021e-82
-1.66436e-86	-6.63947e-85	1.05952e-85	3.26335e-85	1.05387e-85	8.7181e-87	-1.9439e-86	-4.53677e-86	9.17148e-85	1.71549e-85	-2.80753e-85	2.44056e-85	1.41629e-85	-4.2013e-85	-8.88457e-85	3.53761e-86	-4.44995e-86	1.22587e-84	6.75559e-86	-5.04928e-84	-1.25125e-84	-4.5867e-84	2.00721e-85	-4.24826e-85	-1.0634e-84	-1.8052e-85	-2.87391e-85	-2.48875e-85	1.55967e-85	-1.65553e-85	1.93433e-83
-2.02757e-87	7.31634e-87	2.93223e-87	-1.7904e-86	-1.18213e-86	-4.39337e-86	-5.50845e-86	-1.42548e-87	-2.90833e-86	-2.95725e-87	1.80655e-86	1.67931e-86	1.6741e-87	-7.62489e-87	-3.78055e-86	1.49343e-86	2.78061e-86	-2.1406e-86	5.0252e-86	1.26948e-85	7.27105e-87	-1.32002e-86	5.26735e-87	1.30164e-86	-3.19952e-86	-5.91395e-87	1.43614e-86	7.39569e-87	3.70859e-87	-3.20474e-85	9.20399e-85
-2.75173e-88	-1.49498e-87	2.64563e-87	8.61859e-87	7.10788e-88	7.91247e-87	2.05903e-87	3.74428e-87	-3.32005e-88	-2.8534e-87	8.83661e-87	-6.09448e-87	-1.90389e-87	-2.98733e-87	8.61839e-88	9.72548e-87	3.35554e-88	-2.91196e-87	2.14428e-86	2.08764e-86	1.07655e-86	1.95875e-87	-3.03358e-87	-4.1122e-87	1.8699e-87	1.33546e-87	1.63289e-88	2.48888e-88	7.07307e-87	-7.25849e-87	1.44442e-85
5.57065e-89	9.14026e-91	-2.66794e-91	-1.16121e-89	1.76663e-88	-4.0088e-88	8.69084e-90	-8.50734e-89	1.33268e-88	6.19432e-90	-8.33937e-88	-3.76188e-88	6.09402e-88	-2.79679e-88	1.33531e-89	4.90037e-88	-1.0905e-88	4.52581e-88	-1.07919e-88	-2.03984e-88	-2.20557e-89	6.2057e-88	1.2186e-88	-4.44089e-88	-7.51803e-88	-1.58424e-88	2.95973e-88	-6.05582e-90	-1.01199e-88	-1.28382e-88	7.00581e-87
2.55347e-89	1.78782e-89	-2.43075e-89	1.77572e-90	2.31395e-90	-3.00329e-90	-1.13767e-90	2.06143e-89	-1.00426e-89	1.18694e-89	-8.81609e-89	8.17906e-89	-9.63051e-90	-1.48453e-88	-1.10262e-89	1.92052e-88	4.97565e-89	3.57719e-89	1.73092e-90	1.60384e-88	-2.14651e-91	1.84104e-89	-5.16769e-90	-2.19976e-89	2.48023e-89	-1.20039e-89	-3.15354e-90	2.62804e-89	-1.25218e-90	1.07325e-88	1.11784e-87
1.55664e-90	4.44779e-90	-6.59609e-90	4.20467e-90	-8.04521e-92	-1.95285e-91	-1.46618e-89	-1.36765e-89	-2.88631e-90	3.34154e-90	8.10974e-90	2.35091e-91	-1.39728e-90	4.21945e-90	7.3983e-90	8.85857e-91	-1.77613e-90	3.97024e-90	-3.50585e-90	-2.06378e-90	3.71526e-91	5.34574e-92	1.19503e-89	-4.16028e-91	-2.47618e-89	-6.48288e-91	-8.04852e-91	8.29753e-90	-4.97909e-90	-3.13207e-90	1.40624e-88
-2.91874e-92	9.64586e-92	5.85721e-94	1.52713e-90	6.89727e-91	-2.10296e-91	-2.87426e-92	-1.2362e-92	-1.12651e-90	-6.83974e-92	2.54882e-91	-2.92648e-92	-5.20279e-93	1.57138e-92	1.52343e-92	3.44667e-91	2.19662e-92	1.97502e-90	-1.7099e-91	9.7045e-92	-3.91883e-91	-1.05265e-91	-1.70041e-91	-6.46662e-92	3.34848e-91	-3.06869e-91	-3.19566e-91	-2.8222e-92	3.58753e-92	-5.32064e-92	8.52982e-90
1.72812e-92	5.10429e-92	-4.26999e-93	2.91981e-94	1.39584e-92	1.078e-91	2.079e-93	9.27241e-92	4.433e-92	-3.03611e-92	1.45346e-92	-8.93512e-92	3.05988e-92	2.1622e-92	-1.45727e-92	3.25059e-92	-8.10437e-93	6.87636e-92	2.10609e-92	-6.37575e-93	-7.25714e-94	-2.57054e-92	1.24597e-91	1.35569e-92	6.18398e-93	-2.21952e-94	-1.89331e-92	-1.70441e-92	1.32718e-92	-1.81449e-92	9.10013e-91
-1.3598e-93	-1.30968e-93	-4.45955e-93	-2.20852e-93	2.12825e-93	2.76037e-93	1.20866e-93	9.55081e-93	1.77972e-92	4.63054e-93	6.53211e-93	7.49749e-93	-7.21667e-95	2.14849e-93	-1.61921e-93	5.21932e-94	-1.89741e-94	2.69965e-94	-1.32533e-94	5.80701e-93	-4.95961e-93	-1.88904e-93	7.67347e-94	-2.10359e-93	2.65611e-93	-4.52605e-95	-1.1656e-93	-1.15393e-93	3.48386e-94	4.73147e-94	8.7766e-92
4.89141e-95	1.38959e-94	-3.08377e-95	3.69657e-95	-3.44882e-94	-1.57388e-94	3.12942e-94	-3.06421e-94	-1.03783e-94	-3.9909e-94	1.1959e-94	-1.63379e-94	-3.01845e-96	-2.0163e-94	9.78966e-95	5.28648e-97	-4.84048e-94	-9.1344e-95	1.44326e-94	-5.07165e-95	-4.30967e-95	2.78894e-94	-6.87854e-95	-7.13341e-95	-1.31371e-94	-6.99488e-94	-4.88897e-95	2.36553e-93	7.01932e-95	3.81587e-94	7.39583e-93
1.59682e-95	-1.45458e-96	2.0377e-95	-4.16413e-95	-4.54856e-95	7.75952e-95	1.328e-96	9.09271e-96	-5.48357e-96	1.62677e-95	1.57077e-95	-1.79856e-95	1.62931e-95	-6.16267e-95	7.32922e-96	4.2386e-95	2.00694e-95	4.5867e-96	1.04799e-95	5.29879e-96	4.28032e-96	-2.20299e-95	-6.20905e-95	8.31847e-95	-9.54369e-96	-1.70821e-95	5.12724e-96	-4.4066e-95	-3.14854e-95	-3.25944e-95	7.47941e-94
-7.98023e-96	-6.78666e-97	1.47016e-96	3.19554e-97	-4.78381e-96	-1.59639e-95	-1.20141e-97	-2.00439e-97	-3.49847e-97	6.08895e-97	-4.69664e-96	2.66599e-96	-7.54632e-98	4.83075e-97	4.39884e-98	6.40174e-97	1.78704e-96	3.38268e-96	1.09111e-98	-2.91989e-96	2.03869e-96	9.41946e-97	-2.80638e-97	-7.43699e-97	-3.26839e-97	2.41363e-96	2.11911e-96	3.24202e-97	-1.13787e-97	-1.24711e-97	5.86087e-95
-2.19858e-98	1.52353e-98	-1.60395e-98	-1.42817e-97	-5.63079e-98	1.91729e-98	3.48472e-98	-3.36433e-98	-2.47111e-97	4.16544e-97	-6.32948e-97	-1.29219e-97	-1.32322e-98	4.42271e-97	-1.73619e-97	-3.64285e-97	1.78975e-97	6.47937e-98	-1.08183e-97	-4.66655e-98	-2.28008e-97	7.82486e-98	-4.28472e-97	6.86146e-97	7.16548e-98	-2.23118e-97	1.64504e-98	-1.75335e-97	-1.25333e-97	1.1792e-97	5.30858e-96
-5.45141e-98	7.75028e-99	4.07114e-99	-6.25618e-98	3.35304e-99	1.78698e-98	-2.60644e-98	3.16962e-99	1.55622e-99	1.50305e-98	3.6651e-99	-1.04649e-97	-3.21736e-100	-1.20344e-98	7.76308e-100	-7.632e-98	6.35616e-99	2.97319e-99	-1.52672e-98	-4.60016e-99	6.86979e-100	9.48048e-98	-2.09253e-98	1.44959e-98	1.87338e-100	3.57017e-98	-7.71013e-99	-9.72568e-99	2.44667e-98	1.70344e-100	6.3178e-97
-7.6284e-99	1.01119e-99	8.61498e-101	2.46521e-99	-2.05617e-100	2.34414e-99	-5.66818e-101	-3.57522e-99	-1.57741e-99	3.63092e-99	-1.87946e-99	4.71459e-100	8.35474e-99	4.54676e-99	-2.07765e-100	4.46813e-99	-9.25538e-100	-2.21593e-99	-3.85706e-100	6.95427e-100	1.4967e-99	-1.64888e-100	3.57858e-100	-6.62621e-99	7.56246e-100	1.37014e-99	-2.90642e-100	-6.4852e-100	-1.04483e-99	1.29709e-99	6.0785e-98
-1.533e-101	-1.70419e-100	3.6325e-101	2.17782e-101	-6.68524e-102	1.20308e-100	8.88654e-102	-3.96962e-100	6.20453e-100	4.84651e-101	-1.09411e-100	-5.1243e-100	-2.03461e-100	-6.79629e-101	-7.73532e-101	5.44759e-101	-1.10437e-100	-1.09002e-100	8.37358e-100	-9.08461e-101	-5.8582e-101	-6.47054e-101	6.94925e-101	8.84933e-101	7.69306e-101	-3.51191e-100	-5.55123e-101	-2.98672e-100	3.59293e-100	2.82493e-100	5.32371e-99
3.50994e-102	-1.64181e-101	-2.22768e-103	2.18836e-101	1.1593e-102	2.67326e-102	2.94143e-102	-3.83789e-103	5.65196e-102	-9.05058e-101	7.79266e-102	8.76898e-104	-4.60433e-102	-3.68925e-101	-1.20875e-101	1.76688e-102	-8.81803e-102	-5.36437e-102	-1.29948e-101	-9.18093e-101	-2.98179e-104	2.31259e-102	-3.17774e-101	8.87111e-101	-7.21219e-104	5.2289e-102	-8.78852e-103	-3.68678e-102	-2.26211e-103	-9.98897e-102	4.70481e-100
-2.42763e-102	1.54736e-103	5.63239e-104	-2.80742e-102	-7.56358e-103	1.54559e-103	-1.09025e-102	4.07294e-103	-2.64646e-102	3.77954e-102	-7.94685e-103	-1.33296e-103	-3.6738e-103	5.62834e-104	-1.30512e-103	-1.96865e-102	-9.27793e-103	-4.25654e-103	1.54564e-102	-1.57586e-102	6.65882e-102	1.88799e-103	-6.21332e-103	5.18777e-103	-8.29744e-104	2.75884e-103	-7.36915e-102	-9.1259e-103	5.13828e-102	-1.34593e-102	4.53189e-101
5.89213e-104	-6.93102e-105	-1.1405e-103	-1.78283e-103	2.65464e-103	3.3809e-104	-2.61369e-105	9.55387e-105	2.53922e-103	3.42988e-105	-6.01114e-104	1.40951e-103	7.90968e-104	-5.89952e-104	7.67843e-105	-3.75361e-104	1.21697e-103	3.72265e-104	4.24842e-103	9.89301e-104	-5.42181e-103	-1.5895e-104	2.12985e-104	1.7702e-104	-1.33184e-103	-7.44381e-106	1.64007e-103	-7.26122e-104	1.84143e-104	4.95779e-104	3.02966e-102
-3.28387e-104	-1.27665e-105	6.30488e-104	-2.07995e-105	-9.22629e-105	-4.95839e-105	-2.49001e-104	-1.95182e-105	-5.61193e-105	-1.32687e-104	1.55193e-105	1.62428e-104	1.02467e-105	-2.33839e-104	-1.77687e-104	-1.42709e-104	-1.91947e-105	1.2372e-105	-6.6205e-105	-9.13757e-105	2.29802e-105	-8.03481e-106	-9.95813e-105	-2.16808e-104	6.37524e-105	-1.9785e-105	3.39838e-104	-4.28667e-106	-1.21293e-104	1.50327e-104	3.56987e-103
8.10464e-106	4.8082e-105	8.2485e-107	-6.20822e-106	1.91121e-105	3.02136e-105	-3.22803e-105	3.55322e-106	-7.09445e-107	-3.90043e-105	-8.15908e-107	-6.72936e-105	-2.85594e-106	-2.72627e-105	4.67792e-106	-1.02652e-105	3.27602e-105	-7.34912e-108	-5.73543e-105	6.11465e-106	5.44557e-106	-3.34032e-105	-9.89283e-106	2.16093e-106	-6.27068e-105	-4.3915e-106	7.03838e-107	-1.64852e-106	-5.35686e-106	1.23651e-106	5.24513e-104
-3.49864e-107	1.31662e-106	-1.13375e-106	2.36975e-106	2.62169e-106	-9.58408e-107	-7.40624e-107	-2.50291e-107	-5.43835e-108	1.4577e-107	1.01584e-106	-7.71485e-108	1.60195e-106	-3.14772e-107	4.25626e-107	-2.95455e-107	-1.56347e-107	1.41627e-106	-1.86173e-107	3.68332e-107	-1.06271e-106	1.39792e-107	-1.68092e-106	1.40878e-106	-1.58954e-107	1.43422e-107	-8.18125e-107	4.67783e-107	-7.74507e-106	7.0557e-107	3.01302e-105
-7.1122e-109	-1.9897e-109	-8.10686e-108	1.09801e-108	-3.83448e-108	-6.77439e-110	9.38639e-108	-1.05515e-107	-4.41936e-107	4.22924e-109	1.15211e-107	2.44789e-107	-2.61642e-108	6.06189e-108	-3.08107e-107	4.49954e-107	-6.4626e-109	-4.40412e-108	7.77367e-107	-9.22968e-108	-5.82437e-109	-3.35038e-107	-1.94616e-107	9.32253e-108	-1.57743e-107	9.02311e-108	1.64993e-107	-2.18626e-107	-7.17402e-108	-3.85962e-107	4.62873e-106
-6.27199e-109	3.72057e-110	3.29662e-109	-2.23944e-108	3.76162e-109	8.01035e-110	2.24581e-108	2.03829e-109	-2.86997e-108	9.69774e-109	-8.20366e-109	1.92331e-108	-3.6607e-109	8.83978e-109	1.19673e-108	-4.87053e-109	-2.52243e-109	1.19346e-108	-3.01388e-108	-7.35266e-111	2.15976e-108	-6.95541e-109	-3.11745e-110	-3.59235e-109	8.15038e-109	1.1926e-108	-3.34369e-109	-1.34813e-108	1.95361e-108	-5.99549e-109	2.96126e-107
1.00436e-110	-2.05605e-109	-5.49431e-110	1.61854e-110	5.7031e-110	1.13445e-109	-1.66679e-111	-9.47862e-110	-6.48443e-110	-7.44872e-110	-1.04024e-109	-3.28625e-110	-2.22268e-109	-1.20197e-110	1.54535e-109	-1.59226e-110	-9.6426e-111	-4.66214e-110	1.50826e-111	-9.54231e-110	-1.04386e-110	-6.75206e-110	-4.90204e-110	1.1477e-109	2.21907e-110	-1.78757e-109	-2.15135e-109	-1.25256e-109	-4.98357e-110	3.34868e-111	2.22414e-108
-5.03189e-111	-5.80083e-111	-3.21938e-110	1.70256e-111	2.39353e-113	-4.86845e-111	1.52375e-111	3.48212e-111	-2.18724e-110	3.02821e-111	1.09614e-110	1.10982e-112	-9.46976e-111	-3.28176e-111	2.79175e-111	1.0243e-111	8.20962e-111	1.31943e-110	3.54713e-111	2.25806e-112	-2.00227e-110	-1.06996e-111	3.18154e-113	9.03667e-111	-6.18812e-110	-3.12585e-110	-1.04401e-110	1.038e-109	6.56842e-112	-3.31228e-111	3.73855e-109
7.3204e-113	-1.59314e-112	-3.72025e-112	1.45457e-112	-1.93179e-112	1.14159e-111	-1.26192e-112	-1.82128e-112	-3.01981e-112	2.16452e-113	-2.47162e-112	-1.82679e-112	-9.07255e-113	8.26337e-113	-5.53319e-112	-1.9139e-111	7.76452e-112	6.36489e-113	6.96738e-113	5.07735e-112	3.10045e-111	5.25462e-113	2.90075e-112	2.10962e-111	9.87061e-112	4.05931e-112	3.82729e-111	7.71433e-115	2.65803e-111	-8.52422e-113	2.07217e-110
9.03313e-114	2.41571e-115	1.06925e-112	-5.20022e-113	-4.78927e-113	-4.84198e-113	-8.04477e-113	5.23467e-113	2.97262e-113	-2.27659e-113	2.03318e-112	-2.14798e-114	4.59635e-113	-8.73718e-113	-7.18877e-113	4.70941e-113	1.00328e-112	8.13585e-113	-2.48688e-114	3.4443e-113	5.29683e-113	3.58337e-114	-3.64805e-112	3.22202e-113	-5.94333e-113	6.45853e-113	6.76627e-114	-4.92954e-113	-2.1646e-113	6.23481e-113	1.84385e-111
9.26067e-116	-3.2894e-115	1.07821e-115	1.59624e-114	-5.07841e-116	-9.9755e-114	2.87521e-114	2.88449e-113	5.41201e-114	1.99057e-113	-1.68964e-113	3.61079e-115	2.03289e-113	-2.9298e-114	4.03236e-116	-5.42118e-114	4.67246e-114	1.60003e-114	9.43084e-114	-9.48563e-114	-2.13955e-114	7.45375e-115	-7.22129e-114	6.70394e-114	-4.83884e-114	5.08794e-114	1.16351e-113	7.20113e-115	2.61064e-115	-1.15429e-115	1.79825e-112
-3.84206e-117	3.76302e-115	1.22786e-114	1.76899e-114	7.82148e-116	-1.02131e-114	-2.17233e-114	6.85469e-115	-7.30046e-115	-1.94981e-115	-4.56517e-115	-2.35089e-114	1.19929e-114	-3.34208e-115	2.61397e-115	-2.30392e-115	1.6035e-116	-1.93041e-115	1.10567e-114	2.10908e-115	-2.57735e-115	1.42444e-114	-1.38646e-115	3.07415e-115	-6.45888e-115	1.69331e-115	-1.22274e-114	-7.29001e-115	-4.89269e-115	-2.07746e-116	2.00229e-113
-1.4293e-116	-7.43154e-116	-1.99794e-116	-1.09791e-115	-1.45391e-115	-3.89449e-115	-5.40164e-117	1.04633e-115	2.08946e-116	4.13559e-117	2.21525e-115	-3.01181e-116	-7.96646e-117	-1.12961e-116	-2.30638e-116	3.73113e-116	-3.75538e-115	8.84666e-117	-2.74837e-116	2.61963e-116	3.54584e-116	1.0346e-115	1.07053e-115	-9.72823e-116	1.34965e-115	-4.8469e-116	6.6016e-117	-3.26145e-116	6.721e-117	3.3059e-116	2.26331e-114
-3.03444e-117	1.90872e-117	1.82609e-118	-4.82481e-117	1.27252e-117	-8.44824e-118	8.21375e-117	3.90186e-117	-1.91184e-118	-1.13844e-117	8.03519e-118	-2.44788e-116	1.99984e-117	-3.60051e-117	1.50738e-117	-8.58666e-117	-5.05665e-118	-2.62038e-117	-1.37721e-117	6.74737e-117	3.69399e-117	4.89594e-117	-1.60349e-116	-3.18629e-117	-5.09923e-117	-2.68927e-117	4.50173e-117	-6.61205e-117	-7.10745e-117	-2.7401e-117	1.34301e-115
-1.96002e-118	-1.50393e-118	2.96272e-118	1.99331e-117	1.13946e-118	-2.54882e-117	-4.82911e-119	3.4146e-120	7.78322e-119	3.45715e-118	7.55629e-119	1.71455e-117	2.55607e-118	-2.18369e-118	-9.02553e-119	-1.27589e-117	-1.64115e-119	-7.76852e-118	-6.30404e-119	-6.42287e-118	6.04534e-118	2.39534e-118	2.50422e-117	1.64435e-118	4.64518e-118	-2.25079e-119	-9.29276e-118	1.05046e-118	-1.58582e-117	-6.81488e-118	1.82042e-116
4.59568e-119	1.86343e-119	1.67092e-119	8.88776e-119	3.03938e-119	2.91761e-119	2.59225e-119	-8.44333e-120	-4.60993e-119	2.26485e-119	2.46792e-119	6.34349e-119	-1.38353e-118	4.04162e-119	-2.0565e-118	8.30749e-119	-5.62993e-119	5.15948e-119	5.53186e-120	-1.75411e-119	-1.23267e-119	-7.09294e-121	8.33907e-120	-9.77433e-120	-1.01661e-118	-1.58764e-119	1.40945e-119	-1.70285e-120	3.1677e-119	4.72802e-118	1.6884e-117
1.61343e-120	-1.30671e-119	-3.14523e-120	-1.85349e-120	3.87079e-120	5.60637e-120	1.55367e-119	-1.57905e-120	-2.16044e-120	1.59432e-120	1.71212e-120	-7.47192e-121	2.55952e-120	-2.26482e-120	-6.38342e-121	-2.32738e-120	3.57718e-122	4.67472e-121	-1.70597e-120	5.79541e-119	-1.04931e-119	-5.65475e-120	-3.85157e-120	2.2343e-121	6.08029e-121	-1.76252e-120	4.29377e-120	1.16196e-120	-2.38832e-120	-2.0233e-119	1.7111e-118
1.81175e-120	-9.82642e-121	3.16475e-121	-3.06933e-122	1.13492e-120	-6.13696e-122	-1.2927e-122	-2.7626e-120	-5.77667e-121	-6.44364e-121	-4.9821e-121	-1.51499e-120	2.2648e-121	-4.26279e-122	-3.32574e-122	-2.45453e-121	-2.68694e-121	-1.16198e-120	6.70683e-122	1.12465e-122	-1.73361e-122	-3.45937e-122	-2.38581e-120	-5.29476e-121	1.35251e-121	1.12075e-120	-7.14244e-122	1.16119e-120	-3.11004e-122	-6.26501e-122	1.7955e-119
7.61856e-124	1.74397e-122	-3.32324e-123	-3.52341e-123	-6.60246e-122	5.56689e-122	2.03642e-124	-1.82212e-122	-3.68937e-123	4.11713e-121	-3.6606e-122	-4.73846e-123	-1.12572e-121	3.46555e-122	-4.84801e-123	1.68153e-123	7.83811e-122	8.47158e-123	-7.66694e-122	-2.03658e-122	-1.9602e-122	2.77676e-122	3.67209e-122	4.26274e-123	7.45027e-123	-7.41903e-122	-6.92559e-123	6.16883e-122	-3.71382e-126	-3.1698e-122	1.22987e-120
3.65658e-123	3.95097e-123	-3.51033e-125	-1.00675e-123	1.54994e-123	-1.97133e-123	-8.71397e-123	-1.96762e-123	4.14461e-123	-1.40774e-123	-6.51148e-123	2.24439e-124	-1.97668e-123	-3.32715e-124	-5.29873e-123	1.47173e-124	1.04996e-123	-4.38708e-124	2.86968e-124	6.55562e-125	1.43229e-122	4.73385e-124	5.35257e-123	-1.74972e-123	4.78024e-123	4.63791e-124	4.15192e-123	2.31289e-123	2.19471e-123	1.32378e-123	8.18629e-122
-1.41747e-125	-1.95102e-124	-5.6193e-124	3.46155e-124	1.17539e-124	-2.57321e-124	-1.37103e-126	-9.98755e-126	-3.26609e-124	-1.1314e-123	3.50256e-125	-1.15977e-123	9.88221e-126	-1.99031e-124	-4.79389e-124	8.74135e-124	-3.48174e-125	-4.93418e-125	3.53692e-125	-7.86625e-125	-1.70416e-124	-4.63431e-124	1.51501e-123	-5.83083e-126	-1.343e-125	1.29196e-123	2.07621e-124	-1.04067e-124	1.81649e-125	-2.48306e-125	9.73177e-123
-1.30565e-125	-1.10347e-125	-4.20453e-126	1.37623e-126	4.88873e-127	-8.66877e-127	1.52092e-125	1.59539e-125	6.59871e-125	-6.08835e-125	7.42037e-126	5.89927e-125	-3.48426e-126	-2.0418e-126	-8.34639e-125	-1.15667e-125	-1.69806e-124	-2.98921e-126	3.92565e-125	8.58216e-125	1.72194e-124	7.70143e-125	5.59181e-125	1.08759e-125	-2.8525e-125	8.00031e-125	-2.06927e-125	-3.80627e-126	-5.32643e-126	8.48202e-126	1.11674e-123
1.04593e-127	9.50003e-127	1.04968e-125	-7.46298e-127	6.71016e-127	-4.65654e-127	1.68066e-127	-3.72549e-126	-4.47717e-126	9.67034e-128	4.20407e-126	-4.02637e-126	-1.15264e-125	9.7531e-128	-1.61311e-126	-9.72266e-126	2.11766e-127	-4.96156e-126	-4.68727e-127	-5.63505e-128	1.29693e-126	1.38176e-126	-5.36447e-126	-1.14682e-125	-3.8111e-127	1.05359e-126	-8.03813e-129	3.41418e-127	1.16863e-126	2.89267e-127	8.15438e-125
3.9082e-127	-9.20369e-128	2.04948e-128	1.54196e-127	-6.0853e-127	1.0406e-127	1.08417e-126	2.76844e-128	1.94482e-127	1.99486e-128	7.53452e-128	-9.60696e-129	1.14229e-127	2.1034e-128	-4.41059e-128	-1.85817e-127	2.00803e-127	3.64884e-127	-3.75779e-127	5.92374e-127	-1.1747e-126	-3.12352e-127	-8.54938e-127	-8.38451e-129	-7.75432e-127	-1.11961e-127	1.82716e-127	7.57974e-127	-1.9072e-128	-2.1623e-128	8.89955e-126
8.63451e-129	1.85059e-129	1.34399e-129	-1.09819e-128	2.08277e-130	7.19892e-128	-5.04443e-128	-4.59513e-128	2.34442e-129	-8.44715e-129	-1.46042e-128	5.86908e-129	-1.46184e-128	1.9761e-129	2.03739e-128	2.42586e-128	4.46147e-129	-1.2627e-128	7.23123e-129	-7.46346e-129	2.11567e-129	9.89156e-129	-7.52754e-129	-2.15802e-127	-1.41096e-127	1.34126e-128	1.90671e-128	-8.88749e-129	-1.08077e-127	-2.96328e-129	8.44519e-127
8.0823e-131	2.44537e-129	-8.29099e-129	6.17838e-129	-2.00285e-130	1.09164e-130	-3.84775e-130	-3.35503e-129	-8.38535e-129	7.89915e-129	-1.40206e-129	1.26531e-131	-1.62731e-129	-3.16198e-129	2.8591e-129	-4.28136e-131	3.82318e-130	5.70186e-130	4.01961e-129	-9.84759e-130	-9.96765e-129	1.53957e-129	-3.77074e-130	-5.1304e-129	-1.18405e-129	3.27908e-130	-3.71845e-129	2.87021e-129	5.94973e-131	3.35746e-130	7.79026e-128
-2.65987e-130	4.11892e-132	-6.48807e-130	4.09723e-130	1.9081e-130	-9.47844e-131	7.78252e-131	-1.60513e-130	4.65448e-130	-1.0164e-130	3.05956e-130	-1.59747e-130	-6.92327e-131	-4.50088e-130	3.80548e-130	-1.8336e-130	-9.76092e-131	8.45545e-131	2.15821e-131	3.12012e-131	-5.61335e-130	1.24787e-130	1.17635e-130	-5.38035e-131	1.80692e-130	1.96152e-130	2.07847e-130	-3.22809e-130	4.58039e-131	1.25177e-130	6.13958e-129
-3.79289e-131	-8.82477e-132	7.90879e-132	-4.31358e-131	6.27329e-132	-1.74769e-131	-1.42054e-131	-1.06092e-130	-1.82832e-131	-3.06314e-131	5.31579e-133	-2.41267e-131	-7.63416e-131	-5.65965e-133	2.86653e-131	-1.3477e-131	3.06401e-131	8.74149e-133	1.71147e-131	7.87446e-131	-4.88543e-131	2.99086e-132	1.63336e-132	-1.51618e-131	-4.69732e-132	7.15534e-132	-1.04391e-131	-1.88971e-132	1.47152e-131	-1.35282e-131	6.82907e-130
-3.43199e-133	2.58004e-133	2.5654e-132	2.3905e-132	-5.50746e-132	1.51015e-132	4.42223e-133	-1.79622e-134	-3.87282e-132	2.4544e-132	-3.03682e-132	-7.48019e-132	-1.13707e-132	8.58024e-133	1.24341e-132	1.8714e-133	-8.29035e-132	-9.22602e-133	4.29464e-132	1.24046e-132	2.17995e-132	3.62651e-133	-1.20694e-131	-1.92053e-133	4.0242e-132	3.67745e-133	-1.77758e-133	2.93247e-133	-4.21044e-133	-7.31937e-132	7.54602e-131
1.5503e-134	-1.30211e-133	-8.74e-134	2.1956e-133	6.77577e-134	-1.20169e-133	7.08386e-133	-5.16316e-133	-3.40269e-134	-1.16819e-133	2.49478e-133	-8.4876e-134	2.37735e-134	-4.61813e-133	5.52502e-134	2.90531e-134	-2.36004e-133	1.86773e-133	-1.23393e-133	9.66239e-135	-4.06601e-134	1.26776e-134	2.51089e-134	4.49793e-134	9.68157e-137	-1.17126e-133	-6.79871e-134	-9.78654e-134	1.71072e-133	6.18584e-133	4.67238e-132
1.3934e-134	6.23355e-134	4.30774e-136	-3.3616e-134	-3.03147e-135	5.798e-136	2.45711e-134	-3.53347e-134	1.54245e-135	2.39375e-134	2.15172e-134	-6.17749e-136	4.45524e-134	3.21398e-134	3.81405e-135	-2.05014e-135	2.68292e-134	-1.53347e-134	-5.78408e-134	-1.0781e-135	6.58465e-135	-2.16044e-135	6.13294e-134	-1.47253e-135	2.02216e-134	-1.17395e-134	5.97596e-135	-1.09606e-135	3.46996e-135	-4.53675e-135	5.23674e-133
4.64318e-136	1.96626e-135	1.01444e-135	8.06613e-136	5.03237e-136	5.95284e-137	2.08268e-135	9.40524e-135	4.6535e-136	-3.66002e-136	-3.69139e-136	-8.3863e-137	-2.94042e-136	-3.40175e-136	3.03027e-137	2.83348e-135	-8.70983e-135	-7.51023e-137	-4.265e-135	-1.33504e-136	2.80487e-135	-3.85458e-137	1.51131e-135	5.38434e-135	-4.33919e-136	-1.54379e-135	-1.10801e-135	-7.3341e-136	1.97639e-135	8.07999e-137	4.98835e-134
-3.43435e-136	1.62066e-136	-2.48677e-137	1.05412e-136	-1.62408e-139	-2.22964e-136	-4.80985e-136	1.76698e-136	-9.60897e-137	1.59492e-135	5.78489e-137	2.0966e-136	-2.34646e-136	2.00814e-136	1.58885e-136	3.70981e-137	1.12844e-136	-7.6755e-138	1.19335e-136	1.14371e-136	4.14622e-137	2.12534e-136	6.00656e-136	-1.00002e-137	-2.31916e-137	-2.42881e-136	9.90005e-138	4.50141e-138	1.56106e-136	-4.88601e-137	5.81087e-135
4.97049e-137	8.1947e-138	-3.09037e-139	2.52146e-137	-2.30658e-138	3.35883e-137	7.41952e-138	1.54294e-138	1.83752e-137	3.17717e-139	3.91694e-138	-9.41817e-139	1.33375e-137	-1.31631e-138	8.18144e-138	3.08582e-138	-2.34799e-137	-4.7494e-139	-2.76364e-138	-1.42752e-137	-1.15593e-137	-3.24241e-138	3.31259e-138	1.64765e-138	2.28166e-137	2.41357e-138	-1.44063e-137	-3.55411e-138	1.15712e-137	1.04319e-137	3.03703e-136
-5.3849e-140	-3.13219e-139	1.08105e-139	5.41858e-139	-6.68177e-140	-6.73421e-139	-2.80774e-140	1.52817e-138	-4.16271e-139	9.57629e-138	3.54456e-138	-1.76655e-138	-1.25981e-139	1.47447e-139	-8.52151e-139	-4.29312e-139	-3.02589e-138	-7.48304e-139	2.1852e-139	-3.07095e-139	-2.25232e-138	8.58613e-140	-1.40446e-138	-6.72843e-139	1.12102e-138	4.27847e-139	-5.94862e-138	2.25752e-139	1.34779e-138	-4.86808e-139	3.84452e-137
8.77812e-140	3.14572e-140	-2.97418e-141	7.00176e-140	-7.13071e-141	1.86944e-140	-1.64124e-140	-2.84065e-139	1.14235e-139	-2.6995e-140	3.99846e-140	-5.47194e-139	4.19697e-140	-1.24569e-139	-4.21928e-140	-3.65133e-139	-1.24348e-140	6.64443e-140	-7.40531e-140	3.9075e-139	7.08899e-140	7.86296e-141	-5.64185e-139	-1.07297e-139	-1.22364e-139	-2.70265e-139	2.22516e-139	-8.36139e-141	-1.00722e-138	2.78279e-140	4.77328e-138
5.0376e-143	4.12408e-141	-6.17747e-141	-1.20451e-140	-1.07329e-140	-4.9016e-141	1.44622e-141	5.05889e-141	-2.47372e-141	1.19524e-141	-9.79327e-141	1.43415e-140	1.16463e-140	-1.49632e-140	-1.29271e-140	9.6252e-141	1.53956e-141	-1.53957e-141	-9.74973e-142	-4.23892e-141	1.37846e-139	-1.1842e-141	1.24291e-140	-9.28402e-141	6.40672e-140	2.80306e-141	-2.43423e-140	3.47125e-140	-1.78275e-140	-4.95469e-140	4.83838e-139
3.82185e-142	1.4486e-141	2.77425e-142	-1.61708e-142	-9.14903e-142	-1.26134e-141	8.65511e-141	1.46968e-141	-6.40961e-143	3.82291e-142	-3.7675e-142	9.97656e-142	2.66551e-143	-4.03808e-142	3.1293e-142	9.62666e-142	-2.09838e-141	-1.41606e-141	4.02399e-142	1.1093e-142	-1.20154e-141	2.73372e-142	2.14979e-141	-9.05552e-143	1.55848e-141	-8.69488e-142	5.66334e-142	2.09623e-142	-1.33966e-143	5.82431e-142	2.96406e-140
-2.00934e-143	-5.03497e-142	2.74384e-143	1.54e-144	5.03281e-142	-1.13048e-142	-7.28482e-143	1.18381e-142	-2.98498e-143	1.40094e-142	5.09707e-142	-3.53116e-142	2.18977e-144	1.16946e-143	1.18454e-142	3.39617e-143	1.76876e-142	8.78321e-144	-1.22318e-142	-2.89465e-142	-7.60314e-144	2.47717e-144	1.70628e-143	-1.97029e-144	1.30001e-143	3.94272e-143	-2.98639e-143	-1.88501e-142	4.72088e-144	-1.09823e-142	3.57109e-141
-3.48442e-143	-1.37312e-144	8.21138e-144	-1.36031e-144	-4.7673e-143	7.76657e-145	1.18475e-143	1.04214e-143	-1.2591e-143	-6.57372e-143	5.65831e-144	-1.56837e-143	-6.19771e-144	-1.66676e-144	-4.73782e-144	3.01526e-143	-7.39771e-144	-3.64385e-144	-1.85635e-146	5.36988e-144	5.09288e-144	-6.00796e-145	-6.40701e-144	1.13501e-143	-7.371e-145	1.69694e-144	2.66308e-143	8.95344e-145	-2.36771e-144	4.07834e-144	3.3522e-142
-4.19457e-145	-1.78069e-145	-1.24003e-145	-8.71296e-145	4.60226e-145	-7.33133e-144	9.00708e-145	-5.22958e-145	-1.02796e-144	1.55525e-145	-3.74086e-145	-8.1519e-145	-2.71754e-145	5.62943e-145	-2.64182e-145	-1.79157e-145	3.16696e-145	-4.71048e-145	5.57552e-145	1.49378e-145	4.97959e-145	-2.32168e-145	-1.01893e-144	1.64579e-144	1.45215e-145	9.64223e-144	-3.4496e-145	1.08628e-145	1.27094e-145	3.38164e-145	3.00547e-143
-9.93272e-147	-4.05223e-146	-2.41742e-145	1.67669e-146	-7.60437e-147	2.89991e-146	-3.08344e-146	-1.4878e-146	-7.59075e-146	1.86562e-145	-8.222e-145	1.64316e-146	5.26806e-146	-1.21636e-145	-7.94213e-146	-9.67451e-146	1.46602e-145	-3.11058e-146	2.78813e-146	8.0709e-146	-3.30151e-145	-9.35768e-146	-1.15185e-146	-2.84176e-145	-7.49979e-146	-3.02117e-146	-7.37712e-146	-4.23621e-146	-7.00855e-147	5.92067e-146	3.13614e-144
-1.80501e-147	-1.6224e-146	-6.48428e-147	-6.97067e-149	5.77287e-146	-1.32167e-146	-1.13746e-147	-3.3383e-148	7.63979e-147	6.32325e-147	1.5361e-147	-2.4588e-147	2.43995e-146	2.48506e-147	-1.39067e-148	-1.41017e-148	5.54582e-147	-2.80938e-148	8.5105e-149	3.04551e-147	-3.00606e-147	6.67127e-146	-2.99123e-148	-3.41354e-147	-5.12968e-147	-1.58723e-146	-4.10766e-148	3.16565e-147	3.08009e-146	1.06132e-146	2.90504e-145
5.79765e-149	-1.13338e-147	3.86369e-148	-1.98712e-148	-1.38024e-148	-3.79665e-148	1.85534e-147	2.32062e-147	9.51526e-150	-3.20966e-148	-1.20716e-147	5.29147e-148	-2.16696e-149	-3.52614e-147	-7.20529e-148	4.22925e-148	1.79843e-147	2.46862e-147	-3.15736e-149	-9.77668e-149	-1.66827e-147	-1.61208e-148	3.80221e-148	-4.47315e-148	1.04048e-148	-4.62278e-148	-2.72053e-148	1.00574e-147	-3.70081e-148	-1.63129e-149	2.25121e-146
1.57518e-149	-1.29075e-148	4.13448e-149	6.56667e-149	-3.67026e-149	7.19903e-149	2.56857e-149	-2.24473e-149	1.73051e-149	-5.22588e-149	2.19054e-148	-4.28336e-148	-9.34505e-150	7.63395e-149	3.58123e-151	-3.17906e-148	2.29514e-148	7.48308e-149	7.49416e-151	1.05417e-149	-4.5802e-148	-3.90314e-149	1.0419e-150	3.62879e-149	3.3692e-148	-4.67259e-150	4.90633e-149	2.00314e-149	-9.29844e-149	3.107e-148	3.19396e-147
-2.60031e-150	2.22998e-150	-1.06582e-149	-7.13944e-149	-2.32955e-149	8.60943e-151	-5.92564e-150	-1.4944e-150	-1.55393e-150	-5.00675e-150	9.57345e-150	-1.42849e-150	-1.4754e-150	-1.61281e-150	-1.99667e-150	-1.42663e-149	-1.25938e-150	-3.10367e-152	-1.70693e-151	-1.73622e-151	1.31661e-149	-1.7512e-151	2.3636e-150	7.2026e-151	1.81019e-151	-3.69275e-150	-6.21894e-149	-4.45031e-150	-5.62844e-151	-1.03693e-150	2.45546e-148
7.05818e-150	-2.3468e-150	2.17873e-151	-8.59927e-151	1.52401e-151	5.28308e-151	2.39472e-151	-1.04542e-150	-4.18418e-151	8.38142e-151	-9.96773e-151	1.92469e-152	-1.88736e-151	1.11264e-150	-2.65704e-150	-1.74323e-150	1.95558e-150	-3.79455e-151	4.35924e-151	2.14199e-150	3.29997e-151	-4.83396e-151	-7.26742e-151	1.52992e-150	5.48135e-151	-4.88706e-151	4.88289e-151	3.69434e-151	1.49876e-151	-2.83777e-151	3.07338e-149
1.39231e-152	4.95179e-152	-3.10238e-153	-4.92354e-153	4.96386e-152	-2.96514e-152	-1.06356e-151	-1.39434e-152	-9.74012e-153	9.75944e-152	2.02008e-152	5.74272e-153	6.04576e-153	-2.44821e-151	1.24691e-151	4.76034e-152	3.19515e-152	-1.64621e-151	-3.49022e-151	-1.4714e-154	-5.4513e-152	-8.0576e-153	-3.26875e-152	7.62422e-152	4.46967e-151	-1.35942e-151	-2.99528e-152	1.59625e-152	1.05215e-152	-5.65946e-152	2.24068e-150
-2.18723e-152	-3.54369e-153	2.74967e-153	-4.71892e-155	-2.70764e-152	2.20358e-153	-1.21475e-153	-4.28432e-153	-7.7893e-155	-3.53539e-154	-1.04412e-152	7.68543e-153	-8.73015e-153	-2.83288e-155	1.00067e-152	-1.13306e-152	1.00837e-153	-1.84836e-153	2.21194e-153	5.46748e-153	1.29832e-153	-3.88841e-153	2.97851e-153	-8.08303e-154	4.06511e-153	-7.76228e-153	-5.9977e-153	-6.09747e-154	7.72285e-154	1.70978e-152	1.6746e-151
4.50048e-154	-4.61844e-155	-1.12042e-154	-1.87716e-154	-1.43907e-154	-1.21765e-153	8.82365e-154	5.71348e-155	-4.91994e-154	8.45752e-155	-2.44016e-154	-3.0247e-156	-5.0044e-154	1.53733e-153	2.89246e-153	-9.81721e-155	-4.73517e-154	7.05882e-154	3.93197e-155	1.35443e-154	7.40208e-154	-1.69842e-154	2.21417e-154	-4.31987e-155	1.86996e-156	-2.45025e-154	-3.37551e-154	-3.13971e-153	-1.07666e-154	-2.43308e-155	1.5334e-152
-7.21773e-156	-2.07131e-154	-2.88352e-156	-3.99467e-156	-2.16749e-154	-1.07252e-155	3.9064e-157	-3.60368e-155	4.99211e-156	-3.3206e-155	6.03857e-155	-2.7182e-155	-2.44289e-155	-2.67196e-155	4.30821e-155	-1.02601e-155	-1.1459e-154	-3.84587e-154	3.69002e-156	-2.09458e-154	-5.17869e-155	-1.62118e-154	1.27001e-155	7.50435e-156	3.77482e-155	1.23682e-154	-5.08305e-155	-6.30899e-155	-1.01304e-155	-3.71622e-155	1.98446e-153
1.09928e-155	1.52885e-156	-1.11579e-156	-2.87771e-157	-4.43448e-157	-7.933e-156	-6.54794e-156	2.83156e-156	2.23347e-155	-2.17826e-157	-3.05724e-156	1.6998e-156	-3.34312e-157	1.31645e-157	3.92038e-156	8.58465e-157	1.37504e-157	-3.74895e-156	-8.99359e-156	-7.41618e-157	-5.6099e-156	7.21622e-156	6.14191e-157	6.40864e-157	-5.95851e-156	-6.21874e-156	1.18941e-155	2.36517e-157	-1.88308e-155	-4.55522e-157	1.35533e-154
-8.7817e-158	1.6662e-156	1.21009e-156	3.87516e-157	-4.85208e-158	7.98837e-157	-2.80988e-157	7.59288e-158	1.00572e-156	8.67277e-158	1.28192e-156	1.05937e-156	3.37874e-157	-1.07785e-157	-4.54053e-157	1.28574e-157	1.39719e-156	-4.38805e-157	4.5481e-157	2.18528e-157	1.51288e-156	-1.4675e-158	-4.04618e-158	4.95045e-157	2.04489e-157	5.0974e-157	5.14326e-158	-3.23802e-157	-1.01511e-156	1.3344e-157	1.58283e-155
-1.12934e-158	-1.5809e-157	1.28199e-158	7.69444e-158	-4.25057e-158	1.16562e-157	5.65284e-157	-8.59022e-159	6.08974e-159	1.89782e-157	1.72271e-157	-1.57102e-158	2.88501e-158	-2.85114e-159	4.23011e-159	3.26808e-159	1.21539e-158	-2.61997e-158	1.0005e-159	7.52778e-159	-1.11491e-157	1.47968e-159	-6.04754e-158	7.50568e-158	-1.04328e-158	1.03498e-158	7.07261e-158	1.16125e-158	1.30768e-158	-1.36796e-159	1.82809e-156
-3.11871e-159	6.02239e-160	3.78424e-159	-1.66394e-159	-1.139e-160	-6.35236e-159	1.99166e-159	3.53446e-159	4.29655e-160	4.14702e-159	-6.05203e-162	-1.92387e-159	-7.18044e-159	-4.65837e-159	-4.47464e-160	-9.07249e-159	1.28315e-158	-8.23402e-159	1.03772e-158	-2.23726e-160	1.74796e-158	-2.72625e-159	1.19503e-159	9.679e-159	-3.4525e-159	-2.60284e-160	-8.85555e-159	-3.8698e-159	1.66657e-159	1.09692e-158	1.40847e-157
3.33856e-160	1.06745e-161	1.28849e-159	-9.94929e-160	-1.54927e-160	-2.75963e-162	-5.76309e-161	-1.95854e-160	-4.57483e-161	1.02849e-159	2.70957e-162	1.92499e-159	3.80545e-161	-1.01058e-160	1.55368e-161	-4.35467e-161	-8.98859e-160	7.22586e-161	-3.70796e-160	2.17657e-159	-2.86382e-160	-7.06668e-160	-4.13193e-160	-4.63301e-161	7.58196e-161	-2.85417e-160	1.91283e-160	-3.37426e-161	-1.60206e-160	-4.96684e-160	1.24535e-158
-4.51145e-161	5.71757e-162	1.42459e-161	3.663e-162	-5.14859e-162	-4.14322e-162	2.36322e-161	-6.21916e-161	-1.22893e-161	-3.4401e-161	1.28979e-161	-4.16326e-161	1.08921e-161	1.13884e-160	1.63029e-162	-2.45718e-161	4.02592e-161	1.37444e-162	-1.79933e-161	-1.73537e-161	1.74536e-161	-3.40755e-161	1.77368e-160	3.23608e-161	-1.47465e-162	2.26829e-161	-1.12138e-160	-2.97796e-161	1.87171e-161	-2.15858e-162	9.41246e-160
-1.72676e-162	3.03847e-163	-6.98189e-164	7.31708e-162	-8.20332e-163	3.65299e-163	-1.31111e-163	3.43688e-162	2.57415e-163	-5.34972e-162	2.06481e-162	4.01689e-162	-3.73522e-162	1.39657e-162	-8.62196e-162	-5.49974e-162	-1.13871e-162	-6.48485e-163	-1.32785e-163	3.15855e-162	2.89739e-162	3.83054e-163	-3.15534e-162	2.38554e-162	-1.50895e-162	5.3177e-164	-3.45039e-165	1.00058e-161	-6.86054e-163	-2.3337e-162	7.36044e-161
-1.96317e-163	1.38329e-163	2.12584e-164	3.2426e-164	-2.60197e-162	1.76876e-164	2.88248e-163	-3.32788e-163	-9.20119e-163	2.19572e-163	-5.99868e-164	5.75114e-163	-2.92251e-163	-8.78398e-164	3.74147e-163	4.11369e-163	-1.51524e-163	-2.22222e-163	-4.40574e-163	5.49612e-164	3.26864e-163	-2.40308e-163	5.48797e-164	-2.54731e-163	-9.46665e-163	6.4103e-164	-7.50183e-163	-1.83547e-163	-1.98208e-164	1.45413e-163	1.04252e-161
3.1931e-164	-1.93666e-164	5.09966e-165	7.3069e-164	-4.70906e-164	-2.85736e-164	-3.42129e-165	-8.03761e-166	-6.38114e-164	-9.71424e-165	-5.53065e-164	-1.12563e-164	9.62954e-165	5.5398e-164	2.29192e-164	3.71468e-164	3.70012e-164	3.95216e-165	-1.0251e-164	-5.1506e-165	1.20139e-164	-2.76453e-164	2.07499e-164	1.62795e-163	-2.35149e-164	-1.1451e-164	-1.21119e-164	-2.5812e-164	-4.10109e-165	-1.48485e-164	8.45936e-163
-3.62405e-166	-2.7716e-166	-5.52143e-166	-1.32401e-166	3.3421e-166	1.85899e-164	1.37111e-165	4.76404e-165	3.35132e-165	-1.10302e-165	-1.1174e-165	2.67632e-166	-2.64878e-166	-2.90446e-166	-1.52529e-166	-5.63828e-165	1.0924e-165	1.4978e-166	-5.38697e-166	1.65357e-165	-1.25217e-165	-1.81527e-165	1.66802e-165	2.16463e-164	-2.7112e-166	1.86156e-165	-2.8331e-166	8.37062e-166	-2.83586e-166	2.08392e-165	7.40056e-164
-4.93604e-167	-7.6475e-167	-2.1231e-166	-7.32534e-167	4.52265e-166	-5.90454e-166	-2.29126e-166	1.55966e-166	2.36647e-168	-1.89259e-165	-1.68202e-166	1.48698e-167	2.25413e-166	2.40369e-167	-4.70202e-166	2.71517e-168	1.02194e-166	4.9229e-167	-7.7476e-166	-8.81149e-166	-3.69998e-166	-7.01555e-167	-1.24738e-167	-4.80402e-167	-7.71311e-167	8.28048e-166	-2.17752e-166	-6.63624e-167	2.01575e-166	-1.30144e-166	8.46862e-165
-4.36683e-167	-4.02513e-167	-1.76452e-167	-1.30302e-167	-8.49522e-167	9.46111e-168	-3.2109e-168	-1.99271e-166	-2.53121e-167	-9.65786e-168	-6.95864e-168	1.39067e-167	-5.34726e-168	-2.51593e-167	8.54372e-168	1.17435e-168	1.36647e-168	6.50565e-168	1.22657e-167	-1.21953e-168	1.05578e-167	5.41652e-167	-9.11132e-169	1.00595e-166	-7.34583e-168	3.39323e-167	2.48329e-168	1.49865e-167	-1.04434e-168	-9.54001e-168	7.64469e-166
-6.53435e-169	-1.25835e-168	-2.34271e-169	1.3712e-168	1.74578e-169	-2.33808e-170	-1.60382e-169	3.05624e-169	-1.24764e-168	5.28387e-168	1.36633e-168	-6.79349e-169	-2.83379e-169	2.92866e-168	6.45668e-169	-2.45292e-169	1.61899e-168	4.05005e-168	1.57648e-168	-2.07467e-168	-1.37205e-169	-4.39277e-169	-1.84954e-169	-1.02252e-170	-2.6107e-169	9.45592e-169	2.34089e-168	-6.58412e-170	-1.52959e-168	-1.92892e-168	3.40252e-167
-1.92152e-170	1.09408e-169	-3.27921e-170	-3.21059e-169	1.12728e-169	-1.66212e-169	-2.12981e-170	-3.54994e-170	-1.87034e-170	1.65747e-169	2.81858e-169	-1.88301e-170	-6.3183e-169	-1.97638e-170	-2.14008e-170	3.24779e-169	2.04576e-169	-3.44521e-169	-1.69076e-170	1.85851e-169	-5.98567e-170	5.72865e-169	1.17082e-169	7.3574e-170	-9.41165e-171	-8.22411e-170	9.32035e-169	-1.31403e-170	5.70513e-170	1.77411e-169	5.14765e-168
1.29265e-170	1.73088e-172	3.90313e-170	-1.65612e-171	-2.71434e-170	-1.60824e-170	6.24149e-171	-1.4957e-169	3.34764e-170	9.25881e-171	-1.25543e-170	2.41639e-170	-1.97524e-172	-4.07216e-170	-1.06741e-170	1.32748e-170	7.97736e-171	5.97458e-172	-3.16335e-170	3.63735e-170	-1.53841e-170	-1.8804e-173	7.03734e-171	-3.15695e-171	-2.94059e-170	-3.09461e-171	-3.8212e-171	1.7911e-170	-1.17839e-170	-3.08012e-171	5.68421e-169
2.69337e-171	-2.46545e-172	-8.28302e-173	4.54486e-171	-1.05135e-170	-3.67047e-172	1.00664e-170	7.7014e-172	4.10541e-172	2.87883e-173	-1.11445e-173	1.13927e-171	-5.32555e-172	2.13423e-172	-2.79203e-172	-7.70976e-171	3.50431e-172	-2.88457e-172	-1.34992e-170	4.32531e-172	-1.17553e-171	-3.65973e-172	7.3673e-172	9.91624e-172	-8.06243e-172	-4.28131e-172	5.46602e-172	6.13581e-172	2.10768e-172	-1.6224e-172	6.02174e-170
-1.03959e-172	-8.23189e-172	1.38545e-172	-1.98988e-173	-9.80522e-174	1.34283e-172	-6.05254e-173	-2.73262e-173	3.4168e-173	-3.16249e-173	-5.89245e-173	7.01656e-173	-6.93373e-173	-2.16203e-172	-4.23833e-172	-3.11565e-172	9.84524e-173	-1.2148e-172	-1.07863e-172	7.46136e-173	9.71017e-173	6.65802e-173	-3.50374e-172	-1.32457e-173	-1.87905e-172	3.2414e-173	1.50755e-172	1.76514e-172	8.9686e-173	-1.11599e-173	4.1115e-171
-2.75589e-174	-2.12538e-173	-7.96511e-175	-1.21024e-174	3.82418e-175	2.09593e-177	1.11521e-174	7.78283e-175	2.27001e-174	-5.9048e-173	7.35365e-174	8.80014e-175	-5.56447e-174	1.13728e-173	3.31692e-174	-5.84464e-175	-6.06449e-174	4.62898e-174	3.17587e-174	2.95732e-174	-1.09877e-173	-3.2903e-174	3.178e-173	-1.7004e-174	1.20729e-173	2.38817e-173	-8.35993e-175	-3.41223e-173	4.5635e-175	-3.16284e-174	2.57802e-172
1.59339e-174	-1.62915e-175	1.10332e-175	-2.32371e-174	-2.92872e-175	1.40917e-175	-6.46529e-175	8.52495e-175	1.27557e-174	-4.38852e-175	-6.64992e-175	-1.07466e-174	-2.70178e-174	-1.44271e-174	2.40642e-174	-2.93765e-175	1.46894e-175	-2.37364e-174	-3.05452e-176	8.12772e-175	6.24528e-176	-9.71308e-176	-9.92029e-176	-5.41173e-175	9.3151e-174	2.84304e-175	5.31915e-174	-3.97177e-176	-2.73675e-174	-8.81775e-176	3.83689e-173
-6.28392e-176	-9.90511e-177	-3.82811e-177	-4.15504e-175	-2.10471e-176	-3.00858e-175	-3.92291e-175	3.71897e-175	5.89115e-176	2.15935e-176	1.3477e-176	-1.14981e-174	-2.34315e-176	-4.61081e-176	-7.84282e-176	3.05093e-175	5.61779e-176	4.96157e-176	-4.99086e-175	-1.22221e-175	1.76498e-175	-1.60144e-175	3.56284e-175	1.5612e-175	-5.73902e-176	-1.44372e-176	6.09519e-177	-4.46463e-176	-1.9388e-177	-3.74522e-177	4.97942e-174
2.09529e-176	2.03229e-177	-1.78168e-176	-2.87755e-177	4.52877e-177	5.38269e-177	1.66911e-177	1.13782e-177	2.48947e-176	3.50465e-177	-5.92277e-177	-1.29702e-176	-6.72029e-178	4.66401e-177	-4.95194e-177	4.72225e-177	-5.34804e-176	-9.65256e-176	-3.98723e-176	7.11595e-178	-4.51939e-177	1.10006e-176	1.25811e-176	2.99206e-176	-3.79363e-177	-2.85359e-177	3.48549e-176	4.1608e-177	-2.61921e-177	-9.91728e-178	4.16586e-175
-4.06272e-178	-1.12981e-178	-3.82766e-177	-2.83743e-178	-3.39845e-178	7.58716e-177	4.82375e-178	1.18193e-178	1.54797e-177	6.09307e-179	-1.33533e-177	1.14991e-177	1.30839e-177	2.47275e-177	1.25321e-178	5.21481e-179	-1.61329e-178	-1.14238e-178	1.46776e-177	1.54949e-177	1.49489e-178	-3.63278e-178	1.22784e-177	6.08685e-177	-5.82781e-178	-5.29015e-178	-1.46872e-177	-2.2643e-177	1.93518e-177	3.60636e-178	3.94719e-176
2.58253e-180	4.50614e-179	-8.7239e-180	2.12918e-179	3.00591e-178	-3.50498e-178	-6.961e-179	1.12298e-179	-2.75526e-178	5.56105e-180	-1.27095e-179	1.56565e-179	-4.06482e-179	-2.39163e-180	1.46523e-179	4.08604e-178	-4.43196e-179	9.29077e-180	-8.4084e-178	1.55506e-178	2.42208e-179	-1.242e-177	8.87684e-179	2.27898e-178	2.26274e-179	-1.2293e-179	-3.52442e-179	-2.83425e-179	-1.8989e-180	6.34656e-179	4.38205e-177
6.90903e-180	-5.78184e-180	-7.43437e-183	-3.67494e-180	-1.0267e-180	-2.8392e-180	2.10758e-179	2.66419e-180	1.14119e-180	-4.5253e-180	-6.56427e-180	2.59755e-179	2.23314e-180	-5.57415e-180	-3.58262e-180	2.29525e-179	2.15332e-179	-1.30443e-180	-2.81952e-180	7.84834e-180	-5.48095e-180	-6.4865e-180	5.28809e-180	7.39036e-179	-4.66326e-181	2.41466e-179	-1.73301e-180	5.33162e-180	-2.35407e-180	6.7598e-180	2.81984e-178
3.89162e-180	1.29592e-180	7.50171e-181	3.64556e-181	1.23408e-180	-1.61572e-181	-8.7656e-181	-5.3323e-183	4.85083e-183	2.8434e-181	-7.13116e-181	-2.1648e-181	-1.70508e-180	1.35417e-182	1.26296e-181	1.20462e-180	4.68803e-181	3.82116e-181	4.86936e-181	-3.99995e-181	-2.06987e-181	-5.38187e-181	-1.58043e-180	6.71701e-182	3.36942e-182	3.46218e-181	-2.64817e-180	-9.89656e-181	8.75174e-182	1.08143e-179	3.18983e-179
1.01181e-182	-8.1517e-183	-3.23701e-182	8.60748e-182	-9.12111e-182	4.00715e-182	-3.59011e-182	1.53045e-183	1.13344e-181	6.84653e-182	-4.87886e-183	1.20793e-182	1.01441e-181	-2.68924e-181	-2.68514e-182	-3.6819e-183	2.22004e-181	-3.5174e-184	7.76086e-182	-8.88929e-184	1.76751e-183	3.88875e-182	1.2562e-182	1.69481e-181	2.72806e-182	2.28755e-181	1.70637e-181	3.11976e-183	6.82169e-182	1.51335e-181	2.07799e-180
2.7807e-183	5.01791e-184	1.2102e-183	-1.86959e-183	-3.00648e-183	8.7095e-183	-1.54854e-183	9.05776e-184	1.22225e-182	1.94759e-184	-6.60006e-183	-4.3096e-185	-6.72283e-184	8.22903e-184	7.02458e-184	2.16233e-183	3.9188e-184	-2.10646e-183	1.49236e-182	2.41495e-183	-7.00409e-183	-3.83007e-184	-1.77709e-183	-1.18369e-183	-4.52365e-185	-1.15344e-182	1.93075e-183	-1.39993e-183	-9.04301e-185	2.60268e-184	8.93987e-182
2.46411e-183	4.16522e-184	3.75578e-185	5.52198e-184	-9.38171e-184	-6.29895e-185	-2.97295e-184	6.65454e-185	-9.15283e-184	7.96789e-185	-4.2306e-184	2.12585e-184	3.65691e-184	-3.27294e-185	-1.38797e-183	-3.44426e-185	-1.1028e-183	-3.76502e-184	2.45666e-184	2.14843e-185	3.09823e-184	1.82146e-183	1.43493e-185	-1.83579e-184	-7.7878e-185	4.05242e-184	-1.00666e-184	2.01497e-183	-4.47186e-184	-3.69155e-185	1.54454e-182
-3.38939e-185	7.42932e-185	1.11023e-185	-2.53435e-185	-5.60104e-186	1.45927e-185	-3.07974e-185	-2.95815e-186	-3.04234e-185	-2.86666e-186	4.98727e-185	-5.41894e-185	2.46011e-184	1.04738e-184	-6.83841e-184	1.58963e-187	-2.86296e-184	-1.0055e-185	-1.98936e-186	-9.46729e-185	4.91099e-185	3.12593e-185	-3.08891e-185	6.1288e-186	-2.32838e-185	-5.84661e-185	2.71059e-184	1.79803e-185	2.97771e-186	-5.64442e-185	2.31129e-183
-3.52414e-187	4.41073e-186	-9.51922e-189	-1.89067e-186	-1.42592e-186	3.17714e-186	-6.99125e-186	-4.84562e-185	1.50135e-186	7.27779e-186	7.26921e-187	-1.30177e-185	-9.2419e-186	-3.69943e-186	-4.67673e-186	-4.82169e-186	-1.36308e-186	-7.19004e-186	-1.97947e-186	9.7779e-186	-3.9172e-186	-7.26035e-188	1.49451e-185	-1.17117e-185	6.10179e-186	-4.59219e-186	-1.06193e-185	-2.35951e-187	-1.23179e-186	1.42858e-187	1.85558e-184
1.15658e-187	-6.99717e-188	-5.98514e-188	-2.23102e-187	-1.43249e-186	-5.89924e-187	4.58596e-187	5.24053e-188	9.43896e-188	-8.52116e-187	1.37598e-187	1.27494e-186	8.6998e-188	8.70498e-188	-7.83763e-188	8.31881e-187	1.41251e-187	-1.11027e-188	2.04629e-187	-6.39469e-188	-1.29665e-188	-3.13592e-186	3.05194e-187	-2.99962e-187	-6.98762e-187	4.97546e-188	-1.47104e-186	3.78937e-188	5.62593e-187	-5.51654e-187	1.3992e-185
7.53078e-188	5.82878e-188	4.05156e-189	5.69384e-188	1.38272e-187	2.31057e-187	-4.89238e-189	-3.80913e-189	-4.44045e-189	-1.96619e-187	-4.16646e-188	3.6304e-188	3.53007e-190	5.84453e-189	4.77648e-188	-3.91534e-189	-8.13759e-189	4.4115e-188	8.81612e-188	-2.54926e-188	1.32847e-188	2.55737e-188	3.34044e-188	-1.16718e-188	9.4539e-188	6.8829e-189	-2.27843e-188	3.45343e-189	5.29772e-188	4.81853e-189	1.34482e-186
-1.20159e-189	5.88678e-189	1.0352e-189	2.51724e-189	-7.31642e-189	1.3763e-188	2.82933e-189	3.71389e-189	-2.58738e-190	-3.08137e-189	4.73428e-190	6.24514e-190	3.7522e-189	-7.00325e-190	4.24564e-189	9.48631e-189	1.11452e-190	-1.32558e-189	-1.51342e-189	-2.95414e-190	1.55173e-190	-3.24424e-189	-8.39908e-189	-5.33082e-189	2.59829e-189	-3.27006e-189	-2.28767e-189	6.95177e-190	6.10084e-189	-1.951e-188	1.15723e-187
2.41553e-191	8.02635e-191	-2.06662e-190	-7.83932e-191	2.41535e-190	-1.15928e-190	1.80625e-190	-4.05596e-190	4.48484e-190	8.79302e-190	-1.4732e-190	8.27124e-190	-2.35151e-190	4.61331e-191	4.59466e-190	-7.77598e-191	-4.8257e-190	-4.84843e-191	-5.57088e-190	1.37989e-191	8.16192e-190	1.39274e-189	8.57296e-190	-1.18569e-189	-6.4579e-190	3.26393e-190	-4.57532e-191	-1.84488e-190	-3.83012e-190	-2.04332e-191	1.14136e-188
-1.0064e-192	5.40776e-191	1.06826e-191	-1.08005e-191	-1.14224e-191	1.45718e-191	1.2995e-190	2.60311e-192	1.26553e-191	-2.26644e-191	-1.06263e-191	3.31657e-191	-1.91502e-192	3.98294e-192	-1.01443e-190	-1.84148e-191	2.24016e-193	-1.35082e-192	-8.07326e-192	-1.19063e-191	-2.39513e-191	-3.9421e-191	8.66651e-191	-1.46258e-191	6.60053e-192	1.89748e-190	1.10326e-191	-3.24569e-192	1.70021e-191	-3.44871e-192	8.57277e-190
-4.77209e-192	2.49243e-192	-3.31296e-193	9.10581e-193	-1.41571e-191	1.3983e-192	-3.11549e-193	2.35598e-192	3.47957e-191	-6.10431e-192	1.16413e-192	-1.01377e-191	2.48908e-192	-1.02708e-192	-1.29183e-193	-1.24225e-191	5.50505e-192	-1.13091e-192	3.1647e-192	1.83492e-192	3.26704e-192	6.57666e-192	-4.1258e-193	-2.23781e-192	-1.5266e-191	-2.22088e-193	6.42952e-192	-2.54359e-192	-1.62085e-192	1.83076e-192	1.47042e-190
-5.23677e-194	5.13607e-194	-1.8907e-193	2.02519e-193	1.50346e-193	7.25205e-193	-4.66791e-194	7.14009e-196	7.65256e-194	-4.09145e-193	-8.37067e-194	-1.03878e-193	-1.6791e-193	7.40412e-196	-6.90459e-193	-1.02607e-193	7.36765e-193	-2.54523e-193	-1.09895e-192	1.69764e-192	-1.21121e-193	-2.20474e-193	-5.78838e-194	-2.192e-194	-1.39058e-192	4.3955e-195	-7.4606e-195	-2.87744e-193	5.33632e-193	-3.04856e-194	9.51681e-192
3.87954e-195	-1.7108e-194	-2.292e-194	-1.50014e-195	2.82987e-194	8.29921e-194	-1.99276e-194	-6.32224e-195	1.7201e-194	-5.25165e-194	-7.90737e-195	1.09237e-193	-1.09581e-193	1.93367e-195	-9.49677e-195	7.69043e-196	3.20247e-194	-2.14321e-194	5.9372e-194	-6.95611e-194	1.91766e-195	3.83219e-194	1.71848e-194	-3.94734e-194	-2.64622e-194	-5.33855e-194	1.34045e-195	7.21108e-195	-1.03489e-194	-7.64346e-195	8.7727e-193
-4.54311e-196	-2.52843e-195	-2.60041e-196	2.44502e-196	2.47774e-195	-1.29334e-195	1.65504e-195	5.11984e-195	-1.58506e-196	5.67968e-195	-1.41379e-195	-5.89674e-196	7.42298e-196	-2.32004e-195	-5.64376e-196	-3.45662e-196	9.56052e-196	-7.46183e-197	1.6145e-195	4.23731e-195	-7.64818e-197	6.97908e-195	-1.2939e-195	1.226e-195	-7.74203e-196	2.84771e-195	2.72119e-195	-3.10258e-195	-1.69128e-194	-8.14691e-196	6.94784e-194
1.431e-197	7.22587e-196	2.0959e-196	-5.74737e-197	-3.31037e-196	7.2589e-197	-1.0441e-196	-6.05354e-197	1.96504e-195	2.5849e-196	1.38812e-196	-6.99328e-196	-6.96683e-197	1.78936e-196	4.82583e-198	1.25308e-196	-7.35161e-197	-3.73903e-197	-8.56424e-196	-3.62e-196	2.31775e-197	-3.08558e-196	8.23266e-197	6.23299e-198	-6.66423e-197	7.68826e-198	-1.34423e-196	5.37446e-196	8.5564e-196	1.91975e-197	8.38361e-195
-1.17908e-198	-1.00071e-198	4.12095e-198	2.20143e-197	-3.64583e-198	-3.23167e-199	-8.45817e-198	-1.50107e-197	-6.61818e-198	-4.44131e-197	2.89414e-197	1.7024e-197	-5.25458e-198	-1.04528e-196	6.11052e-198	1.20913e-197	-9.10745e-199	1.94077e-197	1.9284e-197	3.60787e-198	1.29644e-197	4.96899e-198	9.97134e-197	-5.03926e-197	4.18792e-197	-2.06209e-198	-1.99168e-197	1.97115e-198	9.78037e-201	8.1536e-198	5.65977e-196
-5.54939e-198	2.15659e-198	-2.23393e-199	8.42177e-199	2.69307e-198	4.53134e-198	-2.46627e-198	1.61734e-198	-2.30738e-199	-5.9271e-199	-8.25332e-200	3.38649e-199	-8.80069e-199	4.60764e-198	1.88748e-198	1.95853e-200	1.05104e-198	1.14189e-198	5.73018e-198	-2.37691e-198	9.38377e-200	-8.33869e-198	2.65617e-198	3.82924e-198	6.17678e-199	7.75815e-199	-2.8073e-199	-9.46058e-199	3.34873e-198	7.02912e-199	6.06089e-197
-2.79014e-200	-4.39561e-199	4.41785e-200	-4.25684e-200	-2.364e-199	2.88874e-199	8.49581e-200	1.72685e-199	7.13776e-200	1.06569e-200	-1.18355e-199	4.91607e-199	-7.39291e-200	-4.64075e-200	5.62864e-201	-2.12206e-199	3.13359e-202	1.15692e-200	5.42979e-199	7.67687e-201	7.87542e-199	-4.02352e-200	-1.40075e-199	6.05306e-200	-1.05179e-199	-2.8291e-199	4.00392e-200	-7.63948e-201	5.38506e-200	-2.26169e-200	4.47045e-198
-3.90348e-200	4.86435e-200	2.76817e-200	-6.91804e-202	1.67268e-200	3.47876e-200	-2.98788e-202	9.47326e-202	2.57733e-200	5.27939e-202	-2.34796e-201	-8.79752e-202	4.55456e-200	-4.99611e-200	3.32651e-201	1.7442e-201	-5.72425e-201	-5.36327e-201	-7.55531e-201	1.09542e-200	-7.63791e-200	1.26463e-201	-5.16732e-201	2.29518e-201	-1.05693e-199	4.38721e-201	3.02132e-200	1.51762e-200	-5.46309e-201	2.08253e-201	5.76637e-199
-1.23207e-201	1.4788e-202	-4.78923e-201	1.95616e-201	-7.73806e-202	9.11221e-202	1.40298e-201	3.74724e-201	-1.61855e-202	1.88382e-202	-2.20368e-201	-7.29625e-203	-4.55181e-202	-2.72026e-201	-3.16286e-201	-8.32559e-203	-4.6466e-203	3.63323e-202	8.48939e-202	3.527e-201	-2.13055e-201	-5.70696e-201	-6.29292e-202	-3.10228e-202	-4.36095e-203	2.63964e-201	2.87235e-201	4.28363e-201	2.57324e-202	-9.89771e-202	4.86581e-200
-8.98684e-202	6.55032e-202	-1.40762e-202	1.72259e-203	-1.32808e-202	-1.59345e-202	-1.16399e-204	7.54485e-203	3.43831e-203	1.93352e-203	4.89863e-203	-1.00172e-203	-2.46104e-202	6.40105e-203	-1.15641e-202	1.23152e-202	-4.27674e-202	6.88271e-204	-3.23781e-203	7.56833e-204	-9.68195e-203	-8.60518e-203	1.54805e-203	3.69046e-203	2.07718e-203	-2.18049e-203	4.93303e-203	-9.04864e-204	9.40271e-205	3.36284e-204	3.55712e-201
-7.13145e-203	2.3402e-203	-1.28231e-203	-1.11652e-203	4.83161e-204	-5.36268e-203	3.00446e-203	-1.43347e-203	4.2888e-203	-1.9942e-204	1.50474e-204	1.00242e-203	9.34126e-204	-1.06666e-204	-1.1284e-204	-2.41676e-204	2.32612e-204	-9.05475e-204	3.07544e-204	3.53139e-203	-1.72433e-203	1.78664e-204	5.02419e-203	1.36295e-205	1.12123e-203	-1.00431e-203	4.41076e-204	-5.40058e-204	1.94762e-203	-4.55297e-204	4.66181e-202
-1.13985e-204	4.6295e-204	9.64725e-205	8.44386e-205	-1.90941e-204	4.22499e-204	-3.4752e-204	4.36979e-205	2.43261e-204	7.61931e-207	1.1214e-205	7.4157e-205	-2.97431e-205	-7.05938e-205	4.7309e-204	1.75873e-204	-4.41281e-204	3.10888e-204	3.43192e-205	-8.59878e-205	6.11159e-205	-1.35808e-204	-7.40855e-205	-4.75685e-205	1.61932e-205	2.71849e-204	2.52183e-204	5.23223e-205	1.07136e-204	1.62151e-204	4.89409e-203
-1.91112e-206	-1.15285e-205	9.02244e-205	1.88047e-205	1.87486e-205	-3.11996e-206	1.35215e-205	1.65118e-206	4.3516e-206	9.05869e-206	-9.5735e-207	4.00892e-207	4.24968e-205	3.90044e-205	7.17453e-206	-1.86767e-208	5.14222e-206	1.41403e-206	-1.08428e-205	8.44136e-206	-3.89995e-205	-1.92793e-205	6.33109e-205	-4.30396e-206	-4.01819e-206	3.46681e-207	7.14692e-206	4.94199e-206	-9.55204e-207	-3.34231e-206	4.35458e-204
4.89796e-207	-7.63438e-207	3.7277e-208	-7.4939e-207	-1.65196e-208	6.99547e-208	-2.40075e-209	-2.48816e-206	1.31062e-207	-2.59218e-207	4.02194e-206	1.38376e-206	-1.18183e-206	-4.03794e-208	-2.05448e-206	-1.72441e-207	2.57661e-208	5.01177e-207	-1.81573e-206	-2.21368e-207	-1.64662e-206	1.37745e-206	-2.13392e-206	7.29997e-207	8.93757e-207	1.90008e-207	1.54442e-206	-9.93715e-207	1.64455e-206	1.84722e-206	2.94278e-205
4.70032e-208	1.98559e-208	-8.1588e-208	-7.6978e-208	-6.31282e-210	-1.43153e-207	-4.06869e-207	-9.95546e-209	-1.07842e-207	-2.26753e-208	1.98579e-208	2.26921e-208	-5.32746e-208	1.39662e-208	1.56552e-207	1.9365e-207	-2.90119e-208	2.36824e-207	2.42685e-207	-2.96419e-208	1.67627e-209	5.22792e-208	-4.11264e-207	-2.91861e-207	-3.57247e-207	-1.98697e-209	2.14664e-207	-7.8536e-208	3.48932e-208	-2.11901e-208	3.3803e-206
1.07701e-208	9.17618e-210	1.78774e-208	2.01502e-208	2.09935e-208	4.01378e-209	5.11858e-209	3.30401e-209	-1.58375e-209	2.27583e-208	1.29303e-209	4.11133e-209	-4.33557e-208	-4.45032e-208	-3.22259e-210	6.36103e-211	-7.76163e-209	-2.27106e-209	3.07042e-208	-3.10815e-209	-1.29692e-208	5.34225e-208	-1.747e-208	8.00494e-209	-1.55115e-209	-1.12446e-208	9.31063e-209	5.46661e-210	8.77329e-210	1.69515e-209	3.62074e-207
-4.37392e-209	-1.13393e-210	-5.20194e-210	6.60707e-210	3.53158e-210	4.27699e-210	3.81179e-210	-3.09139e-210	-1.88375e-210	-2.66861e-210	1.69955e-210	5.86419e-210	3.64325e-210	7.54748e-210	-9.18648e-211	7.69745e-211	4.07923e-210	-1.14628e-209	3.37151e-210	-2.4034e-210	1.59207e-209	-6.08697e-211	1.02968e-209	-3.28651e-211	7.11684e-211	-5.69935e-211	-1.32277e-209	1.88993e-210	3.30046e-209	-5.91197e-209	2.53384e-208
-1.01276e-210	1.90889e-210	4.90931e-211	1.04253e-211	1.627e-212	-6.01488e-212	1.41157e-210	6.89858e-211	-1.98284e-211	3.8129e-212	4.80035e-210	-1.69264e-210	-8.56198e-211	2.0301e-211	6.06975e-211	4.14615e-211	-5.26104e-211	1.05906e-210	5.59081e-212	-6.20745e-212	-4.68032e-212	2.91213e-211	-8.78417e-211	4.16505e-211	-5.83144e-212	-1.83888e-213	-8.459e-211	5.49111e-211	1.12182e-210	-3.50071e-211	2.0768e-209
-1.9808e-211	9.34873e-212	2.00811e-212	-4.01667e-212	-1.5717e-213	6.43436e-212	1.24572e-213	8.21018e-213	-1.36841e-213	-1.63912e-212	3.28985e-212	-3.27314e-212	1.3476e-212	-3.77947e-212	1.09203e-210	1.91916e-212	-6.38881e-212	2.82209e-212	-3.39589e-213	1.02126e-211	2.77271e-211	-5.66926e-213	8.71843e-212	2.0219e-211	5.83092e-212	3.32475e-212	3.09301e-212	4.95632e-212	-8.20007e-213	-3.67084e-212	2.65998e-210
-2.4842e-213	-2.22821e-213	3.78182e-213	2.51591e-213	5.34551e-213	-5.45873e-214	-1.16525e-214	1.50274e-212	1.22086e-212	-1.59986e-214	-4.59511e-213	1.40972e-213	2.58699e-213	2.75809e-212	-8.11487e-213	7.49446e-213	3.94796e-213	-3.44811e-214	1.01715e-213	1.09599e-212	-5.96461e-213	1.03265e-213	3.44896e-213	5.51737e-214	3.04408e-212	-4.60043e-213	1.51473e-213	1.91718e-212	4.13117e-213	-6.58273e-213	1.89906e-211
-1.68509e-216	5.33058e-216	-3.40347e-214	-2.73511e-215	7.90737e-214	3.12631e-214	-4.77076e-214	1.01137e-214	-1.27892e-214	-1.88473e-215	1.53103e-213	3.39762e-215	-2.88476e-214	-1.99812e-214	1.59484e-213	-1.75037e-214	-2.6239e-214	-3.90021e-214	-6.17023e-214	-1.23371e-214	6.58335e-215	-1.37707e-213	2.8468e-214	2.40998e-214	2.63228e-213	-5.74866e-214	-8.4641e-214	-7.28377e-216	4.39821e-214	9.18565e-214	1.48068e-212
2.09345e-214	-1.5176e-215	3.70741e-215	-4.85263e-215	-9.50152e-215	5.81045e-215	1.01894e-215	-1.08624e-214	2.07254e-215	-4.11732e-217	3.82423e-214	-8.98946e-216	4.5014e-215	-4.49709e-215	1.11284e-215	-3.40415e-214	-3.51354e-214	1.12216e-214	-2.47918e-214	-1.43561e-215	-7.07763e-216	1.47483e-215	9.5946e-215	4.43418e-215	3.46109e-216	-5.0889e-216	9.88373e-215	6.56865e-216	1.69105e-215	3.57221e-216	2.45853e-213
4.2334e-216	2.34561e-216	4.30737e-217	1.22544e-217	-1.12133e-215	-1.52582e-215	-3.64793e-217	-1.43078e-216	-2.07729e-216	-2.58478e-216	3.26607e-216	-4.38092e-217	2.82238e-216	-7.42288e-215	1.96839e-216	1.63762e-216	-3.20504e-216	2.27067e-216	-1.02397e-216	-4.35643e-216	8.03166e-216	2.42339e-216	-4.88891e-216	4.05957e-216	3.16425e-216	2.10005e-216	7.49432e-216	-5.48987e-216	-1.00408e-215	-3.05015e-215	2.13473e-214
1.78291e-216	5.40154e-217	3.02752e-218	-2.94586e-217	-4.18755e-218	1.89857e-218	-5.65169e-217	3.191e-217	4.40774e-218	3.20656e-217	6.32187e-218	3.36863e-218	3.09928e-216	3.00723e-217	-9.34488e-217	1.6742e-217	5.73715e-217	1.03568e-217	3.84241e-217	-3.54318e-218	-9.17048e-217	1.08959e-217	1.18993e-217	7.60389e-218	-1.31523e-216	-1.22682e-217	-4.86649e-217	-1.33375e-216	-1.31573e-217	6.61526e-217	1.4926e-215
-2.67777e-218	-4.63208e-219	3.84585e-219	1.97578e-219	-4.18276e-218	-3.91334e-220	-2.69596e-217	-3.90128e-218	-1.62417e-218	7.39478e-218	1.54383e-217	-7.11685e-220	-5.33518e-218	1.06557e-218	3.72104e-218	1.20698e-218	8.98482e-219	-4.56403e-218	7.9973e-219	-1.91276e-217	8.6795e-219	-1.06669e-217	-7.19106e-218	-2.09666e-219	-1.99707e-218	-9.01884e-218	1.17742e-217	-1.37156e-218	-1.59589e-217	-1.99016e-218	1.61099e-216
1.7656e-220	1.01866e-219	1.02952e-219	6.93636e-219	-3.2384e-219	-1.8252e-219	8.35022e-220	-4.58596e-219	1.04903e-218	-2.77621e-218	-8.46272e-220	-1.05839e-218	-1.81373e-218	9.14738e-219	5.04745e-219	2.49431e-219	-7.21088e-220	7.31393e-219	-1.07833e-219	-1.62966e-219	3.97318e-219	6.86297e-219	1.56129e-220	-8.47311e-219	-1.12689e-219	3.42425e-219	3.9152e-219	-6.42848e-219	1.09506e-220	3.60565e-221	1.49403e-217
-1.59942e-219	-1.20663e-219	-8.41387e-220	1.21057e-219	-1.54111e-220	1.10069e-220	6.35523e-220	-1.85167e-220	1.10599e-220	-1.10376e-219	-9.87263e-221	4.9848e-221	6.52317e-220	7.31819e-220	-3.55579e-220	-1.43831e-220	-1.61637e-220	-1.06225e-219	-1.40948e-220	1.67241e-220	-1.06985e-219	-7.70223e-220	1.41498e-220	-2.76028e-220	7.16834e-222	1.78913e-220	-2.64096e-220	-5.04954e-220	-2.42398e-219	1.65076e-220	1.65232e-218
-2.98919e-221	8.48424e-222	-4.16284e-220	2.19164e-222	5.20519e-221	5.8636e-221	3.20869e-221	1.2504e-220	1.9086e-222	-1.93316e-221	-2.58134e-222	-5.72393e-221	-4.49624e-221	4.81758e-221	-2.94356e-221	-8.40411e-221	8.24906e-221	-4.86599e-221	1.05717e-220	-4.97423e-221	7.23897e-222	1.49994e-221	-1.6903e-221	4.10715e-222	-1.24569e-220	-2.41405e-221	-3.39958e-221	4.13532e-222	-1.00183e-221	-5.62616e-221	1.59532e-219
-1.48222e-223	4.98996e-223	1.01543e-223	-3.49341e-222	3.87701e-222	-3.4645e-222	-2.11009e-222	2.89898e-222	1.41728e-222	-1.23499e-221	-3.03647e-222	-2.48694e-221	3.19364e-222	2.92277e-222	-2.78391e-222	-2.19372e-222	2.13026e-222	-1.21163e-222	6.56181e-222	-4.11549e-223	2.79351e-222	4.65684e-222	1.12286e-222	-3.45094e-222	-3.5903e-222	4.55186e-222	-4.97995e-223	5.02071e-223	2.02791e-221	9.921e-222	1.31042e-220
2.43711e-223	1.28079e-223	-1.63401e-222	-4.47931e-223	-2.50754e-223	-1.07219e-224	-3.42417e-223	7.38856e-224	2.71041e-224	-1.42644e-222	-2.99053e-223	-1.43274e-222	-4.36133e-223	-1.50529e-224	-1.07399e-222	-4.79319e-223	-2.09791e-223	-1.88002e-223	2.70273e-223	-1.67161e-223	1.37836e-222	4.71329e-224	-6.93072e-224	1.00668e-223	-4.02409e-224	-2.96935e-224	-7.84457e-224	4.51277e-224	-2.57189e-223	2.94134e-223	1.14969e-221
-6.57484e-225	-3.16633e-224	1.92819e-223	-3.76615e-224	-3.0847e-224	2.78769e-224	9.70414e-225	1.04413e-224	1.24025e-224	2.23731e-224	-3.6231e-225	-1.22888e-224	-5.5867e-225	-9.0372e-224	-1.18916e-225	-5.59223e-224	1.92564e-225	1.81139e-223	-1.23745e-224	-2.95811e-224	7.2474e-224	1.00017e-225	1.69972e-224	-5.73653e-224	-9.46088e-225	1.73941e-223	9.57779e-225	3.02245e-224	-3.48278e-224	-2.0807e-223	1.3903e-222
-1.65321e-225	-1.73879e-225	-8.42634e-226	5.25727e-225	-6.29814e-226	1.52557e-224	7.55142e-226	-3.82972e-225	1.42053e-226	-5.49335e-227	-7.6879e-225	-1.2413e-224	-2.50646e-225	1.51753e-224	2.6398e-225	-1.08647e-226	7.56058e-226	-7.20794e-225	3.09973e-226	1.1049e-225	1.1003e-225	1.45057e-225	4.75468e-226	-4.86745e-225	7.32719e-225	-1.27387e-225	-2.61891e-226	1.36424e-225	1.58232e-225	1.42445e-225	1.01197e-223
6.29462e-226	-2.22291e-226	-7.37155e-227	-6.80348e-227	1.7167e-227	4.14372e-228	1.317e-226	7.28886e-228	5.46416e-226	1.3296e-226	-3.71174e-226	3.86574e-227	1.39451e-226	6.80265e-226	-9.0769e-226	1.18837e-225	-3.06657e-227	-1.30596e-226	3.02386e-226	4.73838e-228	-2.05412e-226	-5.8987e-227	-2.25917e-227	1.47749e-226	-2.76115e-227	2.02287e-227	-5.16789e-228	9.72573e-227	2.52848e-226	9.45989e-226	7.41101e-225
3.94357e-228	-2.30926e-227	-3.02544e-229	1.20256e-227	1.28325e-227	4.80948e-228	1.00965e-227	-1.85473e-228	2.5443e-228	6.61711e-228	-5.62067e-227	-1.43974e-227	-2.70542e-227	-6.81198e-227	-8.34333e-227	3.63262e-227	8.26189e-227	-5.25491e-227	5.22107e-227	2.70944e-227	-1.26424e-227	1.56799e-227	-2.01835e-228	-3.33929e-227	-3.88611e-228	6.41901e-228	5.64633e-227	6.40414e-227	3.74685e-227	3.47347e-227	8.44876e-226
-1.09675e-229	-4.19218e-229	3.41019e-228	1.22068e-227	-1.34144e-227	2.50784e-229	1.18485e-228	4.29204e-228	-5.38374e-229	6.16328e-228	-1.52693e-228	7.54044e-230	-1.52634e-228	1.39138e-228	-1.07555e-227	-2.80001e-228	3.74994e-228	-6.03743e-229	3.53114e-229	-1.37331e-228	2.77643e-229	-4.15682e-229	1.17546e-229	1.59599e-229	-1.07471e-228	2.21331e-228	-5.7503e-228	3.58644e-229	1.29937e-228	-1.58974e-230	7.7828e-227
-3.9857e-230	4.08289e-230	1.22587e-229	-2.94175e-229	2.03132e-230	2.06579e-229	-3.55015e-229	-7.42495e-230	-1.77672e-229	1.83906e-229	9.43625e-230	1.48937e-229	5.56424e-229	1.24161e-228	2.15014e-229	7.04137e-229	4.77284e-229	-3.33899e-230	-1.10379e-229	-6.10416e-230	-7.40121e-230	1.03656e-230	1.14404e-229	-3.31617e-230	2.27112e-229	-1.90145e-229	-1.46028e-230	-3.94393e-231	-2.06026e-230	-2.32008e-229	6.07812e-228
-6.18572e-231	5.8057e-230	6.14858e-231	-4.15943e-230	-2.39304e-229	-2.5144e-231	4.47812e-230	-1.24631e-231	-4.53721e-231	-9.56678e-233	-9.48931e-231	6.37153e-231	-4.75595e-231	-4.27187e-230	1.55099e-230	-1.44624e-230	1.45948e-230	8.36182e-231	2.17698e-230	-1.88487e-230	3.93559e-231	3.3189e-230	1.1633e-230	-3.85209e-230	-2.76737e-230	1.11918e-230	7.22706e-232	5.29092e-230	-1.3232e-230	3.47707e-231	7.57832e-229
9.28384e-232	7.91048e-233	-2.27072e-231	-2.62274e-231	-1.09871e-231	-1.00174e-231	-1.10558e-230	-2.00248e-232	3.18139e-232	2.76708e-231	5.15906e-231	1.47009e-231	2.43629e-232	-8.71988e-231	2.87104e-232	-3.85852e-232	7.73734e-233	-1.45211e-233	9.05995e-233	-3.07575e-233	-5.53011e-233	2.51389e-232	-2.5522e-230	7.45534e-231	-5.22159e-232	-1.0379e-231	8.12556e-232	-5.66718e-231	-7.94015e-232	-4.17348e-232	8.13567e-230
5.17867e-235	8.5433e-233	-9.71051e-233	1.79379e-232	8.54704e-233	6.55855e-235	-1.69937e-232	-1.86492e-232	-4.23772e-233	1.46313e-232	-7.86419e-233	-7.04658e-234	-3.99634e-232	-1.17872e-233	-1.42749e-232	-5.0101e-233	1.0144e-231	-2.5106e-232	-1.31447e-232	-3.71738e-233	-2.27977e-232	1.27121e-231	-4.14837e-233	-4.16461e-232	3.21778e-233	7.78667e-233	2.49034e-232	8.96819e-233	8.21184e-233	-1.5656e-232	5.76229e-231
9.23362e-234	2.40686e-234	7.31964e-233	-3.58872e-234	-2.27078e-234	-1.8485e-233	4.36187e-233	1.17639e-233	3.66589e-235	2.37252e-236	5.19149e-235	-1.14628e-234	5.89165e-235	1.15439e-233	1.49733e-233	-4.4637e-234	1.0596e-233	-1.64433e-233	1.76994e-234	2.36217e-233	6.22279e-235	-1.92344e-233	6.55174e-234	-1.39996e-233	2.53214e-233	4.08752e-233	1.74143e-233	-6.45399e-234	-3.30398e-232	5.4893e-234	7.16981e-232
1.27147e-235	9.64296e-237	-1.25465e-235	1.53228e-234	7.28375e-237	5.57488e-236	3.49851e-235	3.06548e-235	1.60247e-234	-3.56064e-235	-2.37995e-235	-8.85846e-236	2.35706e-235	-3.19175e-235	-2.00275e-235	2.61794e-234	3.85664e-235	-3.9115e-234	-2.73201e-234	-1.608e-234	1.14352e-233	3.05568e-234	-6.73096e-234	-3.6968e-235	-3.2475e-235	2.90843e-234	2.0997e-235	-6.83554e-236	2.2524e-234	-4.11965e-234	4.82844e-233
1.38677e-236	8.02647e-237	-1.7534e-235	1.4231e-236	6.40882e-236	5.14687e-236	-3.11808e-237	-1.3102e-235	6.95891e-236	6.04069e-235	-6.93335e-236	4.35954e-237	-5.84367e-236	-8.1173e-236	9.01125e-236	-9.93322e-236	-1.06959e-236	-2.46614e-235	5.353e-235	2.82069e-236	6.99918e-238	4.28523e-236	-2.20735e-236	-8.90121e-238	1.67581e-235	6.00639e-236	-4.07289e-235	4.2429e-235	5.97163e-236	-1.75904e-237	3.5456e-234
1.90804e-236	-2.41545e-236	8.35004e-237	7.82796e-237	2.41697e-238	3.47504e-236	-2.38412e-237	6.05948e-237	3.58354e-237	3.42943e-237	1.90247e-236	1.08571e-237	-9.32884e-237	2.30147e-236	3.42258e-237	3.87371e-236	2.17585e-237	3.78643e-236	4.50694e-237	2.8837e-238	7.54614e-237	-1.0988e-237	6.09128e-237	-4.65446e-237	1.14939e-236	-9.5065e-237	-1.63829e-237	1.15242e-236	-2.22071e-237	5.93342e-237	3.11018e-235
1.9035e-237	-9.69956e-238	3.95005e-237	1.82817e-237	3.25035e-239	1.51004e-237	2.94219e-239	-7.3436e-237	-1.51923e-237	6.29451e-238	1.08755e-238	-1.28704e-237	-2.80421e-237	-3.36477e-238	-8.31306e-238	2.84984e-238	3.19388e-238	-1.72843e-238	-1.16779e-237	3.46906e-237	-1.95616e-237	-1.58241e-237	-2.0408e-237	4.57097e-238	2.04079e-237	1.63656e-238	1.88115e-238	-1.54669e-237	1.96692e-238	1.55631e-238	4.08258e-236
1.09056e-238	-9.81951e-240	7.42319e-239	-7.74085e-239	3.35024e-239	-6.8119e-240	-2.55703e-238	6.67858e-240	2.0116e-240	-5.88366e-238	9.33755e-239	-1.90563e-239	-2.96334e-240	8.92856e-239	6.72854e-239	-3.83099e-239	6.04478e-239	-2.62995e-239	-7.60629e-239	-1.15564e-238	5.17674e-239	7.92463e-239	3.32361e-239	-2.06007e-238	7.81873e-238	2.34042e-238	-7.64102e-239	1.22663e-239	8.31691e-239	-2.0091e-239	3.33035e-237
4.28217e-239	6.57803e-241	-6.86851e-241	4.71156e-241	2.60445e-239	1.44044e-239	2.39255e-241	-1.17609e-239	7.68272e-241	1.29442e-239	1.95604e-239	6.57749e-239	-2.37659e-241	1.44717e-240	1.24936e-240	-3.73209e-240	5.74282e-239	-2.37012e-241	4.05505e-240	4.26962e-241	1.46581e-239	7.24612e-241	-5.64512e-239	-1.1656e-240	1.63002e-240	1.24955e-240	-1.07297e-239	7.09386e-240	2.44911e-239	-4.21486e-240	3.87356e-238
-7.04875e-240	1.89963e-240	-9.09391e-242	-9.25674e-241	-5.56436e-241	6.08179e-241	-3.23942e-240	-1.38758e-240	1.74401e-240	2.52239e-242	1.67122e-240	6.10976e-242	3.44606e-241	1.08472e-240	-4.44409e-242	1.13268e-241	-1.15385e-242	1.72624e-240	-3.92287e-242	4.02207e-240	-4.27754e-242	1.44661e-240	-3.56958e-240	-1.80733e-242	-5.92797e-242	1.53329e-240	3.87538e-240	1.76631e-241	-7.87858e-241	1.18926e-241	3.82727e-239
-3.71407e-242	-2.49047e-242	-1.42397e-242	2.8749e-242	5.6625e-242	7.25922e-242	1.63802e-241	-1.87435e-241	-3.72306e-241	4.46833e-242	-6.20046e-242	-3.64699e-242	-2.46748e-241	-1.12211e-242	-5.17455e-242	4.53631e-242	-2.29348e-243	-7.8911e-242	-6.31691e-242	8.90788e-242	1.81375e-242	1.34746e-241	-1.18544e-241	3.18917e-242	-6.98585e-242	2.35469e-242	-6.12596e-243	-2.48412e-242	4.87177e-242	7.779e-243	2.17367e-240
-4.46013e-244	-1.07885e-242	5.14682e-243	-2.49019e-243	1.802e-243	-8.34714e-244	1.61469e-242	-3.35717e-243	-7.63807e-244	-2.92046e-242	1.39621e-243	-6.59639e-244	-3.35434e-244	2.6478e-243	7.24372e-243	-6.25764e-243	-3.96354e-244	1.59147e-243	3.46095e-244	7.42063e-243	-4.26241e-242	3.80053e-243	-2.95899e-244	-3.75446e-243	1.08769e-242	4.38237e-242	-6.0954e-245	-1.57361e-242	-3.19247e-243	-3.58752e-242	2.59316e-241
1.89279e-244	-3.24083e-244	-1.73995e-243	-3.33362e-244	-2.08626e-243	-6.09578e-245	4.70415e-244	-3.06205e-244	-2.42862e-244	2.13372e-244	9.00135e-245	1.98918e-243	1.42168e-244	-8.74775e-244	1.87419e-244	-2.20233e-243	6.89077e-244	-3.7643e-243	7.35403e-244	4.06105e-243	-5.38694e-244	2.39152e-244	1.70633e-243	4.4884e-244	-1.05177e-243	-2.29271e-244	2.63199e-244	-1.60502e-243	-4.476e-243	1.3707e-243	3.26314e-242
-1.03293e-244	-3.34564e-244	-1.12125e-244	-7.84574e-245	-2.76081e-245	-5.82857e-245	-1.15076e-245	-4.51321e-244	-1.83225e-247	-7.9582e-245	-2.20989e-246	-7.67046e-245	6.50696e-246	-2.07711e-244	-1.02362e-245	2.17414e-244	-2.35592e-245	-1.36597e-245	1.87372e-245	-1.56748e-245	1.4771e-245	1.04819e-244	-1.20813e-244	-1.49331e-245	1.4791e-245	-3.66007e-247	1.25189e-246	-8.92925e-246	7.19375e-245	-1.08583e-244	2.31054e-243
2.235e-246	6.81055e-246	1.56631e-245	-1.09196e-246	4.98574e-246	2.49372e-246	-1.12911e-246	-1.09966e-245	-5.46559e-246	-4.96463e-247	-1.38738e-246	-4.77777e-246	-6.59435e-246	8.4589e-247	9.31345e-246	-6.57636e-246	1.73383e-246	-6.47731e-246	-6.76937e-247	-1.90323e-245	-7.68949e-245	6.79103e-246	-4.25274e-247	-9.7067e-247	-3.04378e-246	-2.18626e-246	7.18427e-246	3.06542e-245	3.22886e-247	-3.19697e-246	2.40454e-244
-6.41571e-247	1.33435e-247	-2.48639e-247	-1.48297e-247	5.66607e-247	3.12448e-247	1.94946e-247	-1.9592e-247	1.05025e-248	6.00715e-246	-7.52428e-248	2.11016e-248	2.70816e-246	2.2004e-246	-6.37662e-247	2.12931e-246	2.33667e-248	-1.04608e-247	-3.79745e-249	-1.27168e-246	6.05322e-247	-7.39021e-248	7.86376e-247	6.03113e-247	4.49181e-248	6.5637e-248	9.08698e-247	-5.7792e-248	-5.5958e-248	4.29635e-248	2.08795e-245
-3.05166e-247	3.58406e-249	-7.38859e-248	2.90395e-248	-1.55976e-247	3.15091e-248	2.11612e-250	-1.20772e-247	-2.97397e-248	6.27916e-248	1.36474e-247	8.40682e-249	2.82767e-249	-9.20214e-249	4.10043e-248	-3.3026e-247	3.55783e-248	-6.33341e-248	-8.78579e-249	1.63441e-248	-1.27179e-247	-1.2975e-247	3.48443e-248	-2.62959e-247	1.89241e-248	-2.26872e-248	-2.65716e-248	1.53107e-250	-7.35079e-249	9.85868e-248	2.1939e-246
-4.79995e-250	-1.8685e-249	-5.7598e-248	2.28387e-250	-1.67186e-249	2.49467e-249	-3.25144e-250	-1.28396e-249	6.94841e-249	-7.79613e-249	1.7449e-248	3.26477e-250	-5.54348e-250	-6.51103e-249	1.17135e-250	-1.168e-249	-3.26632e-249	-6.41859e-249	5.25606e-249	-2.875e-250	2.4723e-250	1.03406e-248	-2.53527e-250	7.09997e-249	5.44749e-250	5.4561e-250	6.00419e-249	-2.36627e-249	4.25915e-250	-1.88441e-249	1.51762e-247
-1.82398e-250	3.25421e-251	1.54193e-249	-7.70485e-250	3.18398e-250	3.09087e-250	-2.58093e-250	-1.0637e-250	1.99912e-250	-1.10371e-251	-2.33979e-250	3.58232e-251	4.22776e-251	-3.48465e-250	-3.45572e-250	5.53634e-250	2.19545e-249	1.03017e-250	-1.31141e-249	1.7103e-249	-1.81778e-250	-1.35653e-249	-2.66501e-250	-6.1882e-251	-1.89867e-250	1.28912e-250	1.81167e-250	3.80457e-250	1.06978e-249	1.42983e-250	1.457e-248
4.83163e-252	-9.70461e-251	-2.5902e-251	1.14204e-250	-3.27385e-251	1.3054e-250	1.2384e-250	-3.85973e-251	7.36256e-251	-4.10759e-251	-8.22411e-251	-5.3352e-252	8.40064e-252	4.60039e-251	9.46133e-251	-1.42521e-251	-3.37209e-251	8.72707e-251	-3.86796e-251	1.2343e-251	-3.1715e-251	-2.88766e-252	4.51109e-251	-8.77687e-252	-1.78206e-252	-3.62474e-251	-2.28692e-250	-1.27441e-250	-2.54068e-252	-6.07626e-251	1.65122e-249
-7.04809e-252	-2.52476e-252	-2.47107e-252	-2.82541e-252	1.26719e-251	9.16406e-252	-4.4785e-254	6.43057e-252	-7.61569e-252	2.28802e-252	-4.26083e-253	7.16419e-252	5.06914e-252	1.72488e-252	-1.17287e-253	-1.53078e-251	1.52259e-252	-1.08142e-251	-5.75871e-252	-1.18594e-252	-1.47474e-253	7.48147e-252	-4.91113e-252	1.31256e-251	-2.54531e-252	8.31928e-253	3.21533e-252	7.17158e-253	8.58788e-252	2.24392e-251	1.66178e-250
2.43907e-253	-2.78378e-254	-3.45125e-254	-1.92919e-254	-3.57024e-254	-8.49332e-253	1.35811e-253	8.06857e-253	-3.26095e-253	-1.11496e-253	-1.69552e-253	-1.76518e-253	-3.12142e-253	-4.80067e-253	-4.39477e-253	-3.4798e-255	8.3894e-254	-5.94328e-255	5.2901e-253	-1.44477e-252	1.41754e-252	-7.944e-254	-4.77686e-254	-1.44417e-253	-1.02393e-255	-1.48798e-253	-1.26379e-252	-2.6375e-253	9.59177e-254	-1.01901e-252	1.07172e-251
2.16422e-254	2.90633e-255	-1.55239e-254	5.65028e-254	8.7693e-255	-1.1617e-253	1.20932e-254	-5.42873e-254	-5.36927e-255	-5.26773e-254	-7.16197e-254	1.23727e-255	2.64332e-254	1.51296e-254	5.03363e-255	-6.10534e-253	-8.7904e-254	-3.27563e-255	1.35243e-254	3.32155e-254	3.09859e-255	-9.09551e-255	1.08505e-255	-3.14239e-254	5.17365e-255	4.55761e-254	1.61158e-254	-2.05253e-254	-4.07487e-255	8.92193e-255	1.35894e-252
3.33639e-256	-4.18714e-256	-5.29584e-255	-5.01705e-256	-7.33535e-256	2.20188e-256	7.12609e-255	1.92358e-255	-1.22556e-255	-2.63398e-255	-4.98516e-255	-5.21131e-256	1.02372e-255	1.21183e-255	-2.07908e-255	-3.14955e-255	-6.96103e-256	2.94723e-256	-1.31336e-256	3.97316e-256	-1.31713e-254	3.64908e-254	3.37544e-256	-2.3493e-254	4.36257e-256	-2.02498e-255	-6.8257e-256	-4.57962e-256	4.55626e-257	-9.15481e-257	1.12134e-253
2.48175e-256	1.30023e-256	-3.61387e-256	-1.37458e-256	3.49712e-256	2.21734e-256	-9.67909e-257	-9.35246e-257	-6.43909e-256	6.06616e-257	-6.56319e-259	2.24837e-257	9.4004e-257	-7.40689e-256	-3.68653e-256	2.44265e-256	4.88048e-256	7.64775e-257	1.44262e-255	1.18424e-256	1.18671e-256	-4.99103e-257	-8.97465e-256	-4.76845e-256	-1.03589e-256	6.41594e-256	-1.25399e-257	6.11019e-257	1.90397e-256	1.14476e-256	8.60628e-255
6.97979e-258	-7.2917e-257	3.37607e-257	4.37141e-258	5.59476e-258	-1.77285e-257	-1.67465e-256	7.15279e-257	-6.0864e-258	-1.10543e-258	8.30571e-258	-4.87394e-257	3.73092e-257	6.02617e-259	2.13397e-257	2.99744e-258	-1.1435e-256	-1.59998e-258	-7.02082e-257	-8.00124e-257	2.47325e-257	7.49557e-258	1.66916e-258	1.60866e-257	5.09088e-257	1.39917e-257	7.39938e-258	-2.80125e-256	1.87912e-257	-3.01032e-257	1.2243e-255
1.92002e-258	5.52876e-260	2.89956e-258	1.36202e-258	4.31723e-258	-2.1403e-259	-1.66782e-257	2.11841e-258	-1.59687e-258	-4.89213e-259	1.34047e-257	-1.81722e-258	7.71743e-260	2.97295e-259	-7.90568e-258	-7.81072e-258	-6.56049e-259	6.51592e-258	1.01897e-258	8.92021e-258	1.85008e-258	6.92391e-259	-4.88316e-259	2.07043e-258	1.96697e-257	1.52784e-258	1.73902e-258	1.06245e-258	1.56879e-257	2.64234e-258	1.27505e-256
5.28293e-259	-1.55197e-260	-6.45683e-259	1.20986e-259	4.10927e-259	-1.0301e-258	1.98406e-260	7.13177e-261	-1.05579e-260	-1.53197e-260	-7.65349e-259	-1.15784e-259	2.70372e-261	-2.09961e-259	-7.71277e-259	-1.18095e-259	-2.32558e-259	1.93128e-260	-6.68211e-260	2.77892e-259	-5.67387e-259	-1.76142e-260	-1.29053e-259	4.10762e-260	1.85642e-258	-1.61802e-259	-5.01146e-259	3.10108e-260	8.9539e-260	-8.21627e-259	9.60079e-258
7.76825e-261	-8.02257e-261	-1.69295e-261	-3.15788e-262	2.8494e-260	1.44742e-260	-4.57136e-260	5.69734e-260	5.29814e-260	6.09112e-260	3.73688e-260	-2.06577e-260	-7.61479e-260	9.77083e-261	1.13481e-260	-2.93134e-262	-2.54419e-260	2.7136e-262	-2.37836e-260	3.98225e-260	5.42733e-260	1.25217e-261	-7.71671e-261	-2.01194e-260	3.22682e-260	-8.44088e-261	3.73598e-260	-8.48632e-261	3.97606e-261	9.89726e-261	7.06043e-259
-1.6708e-261	-1.50798e-261	1.98251e-262	-2.14022e-264	-2.0687e-261	-3.50591e-261	-7.56133e-261	1.2039e-260	1.22902e-261	-3.83202e-262	-2.667e-261	1.88565e-261	-2.05564e-262	1.93716e-262	-2.59221e-262	-3.019e-261	4.69939e-261	-2.96445e-261	6.2024e-263	3.26091e-262	2.79836e-261	-6.7465e-262	2.52829e-263	1.76818e-262	1.34323e-261	-1.2776e-261	-7.78773e-261	-6.94886e-261	3.75993e-262	-1.06498e-260	7.85067e-260
8.5226e-263	-1.7925e-262	1.45436e-262	-1.57245e-261	7.62049e-263	1.91601e-262	2.81016e-262	1.18093e-262	2.46825e-263	1.49767e-262	4.40169e-262	4.91713e-262	3.92217e-263	-2.85767e-262	-3.26986e-262	-1.62773e-263	5.88104e-262	5.92124e-262	-5.78282e-263	3.55296e-263	-1.77885e-262	-7.59458e-262	-1.63741e-263	-4.95564e-263	7.58435e-263	7.46695e-263	6.09631e-263	8.15451e-263	3.91718e-264	1.98208e-261	8.97975e-261
1.74563e-262	-1.97384e-263	-1.36901e-263	-1.80117e-263	-3.72147e-264	-9.6952e-263	-3.16018e-264	2.67061e-263	9.98291e-263	2.62928e-263	-1.05702e-263	1.09399e-263	1.26794e-265	-6.43632e-264	1.24244e-263	-2.50714e-263	-8.95919e-264	-4.30979e-263	-3.21581e-263	-2.92321e-264	7.42391e-265	-2.16487e-264	5.64654e-264	-7.4556e-265	3.11143e-264	3.14858e-263	6.70074e-263	3.22021e-264	1.83863e-263	6.57899e-263	8.33673e-262
1.41089e-264	-4.6033e-265	1.86932e-264	3.30948e-265	-4.63507e-264	-9.44045e-265	-3.33133e-265	-9.41199e-265	-1.74537e-265	-7.19854e-266	-3.06443e-264	-1.01104e-264	-5.03252e-264	-6.65924e-265	-1.38475e-264	-1.18301e-264	4.96207e-264	8.04392e-265	7.69326e-265	3.43408e-264	1.4918e-264	-4.00601e-265	1.02747e-264	-8.36143e-267	-6.29398e-265	8.88369e-265	-3.70221e-265	-5.04937e-265	9.00763e-265	7.00325e-264	4.67082e-263
-2.55585e-265	9.44308e-267	4.39117e-266	5.80104e-266	7.96812e-266	7.66933e-266	-1.96745e-265	-3.53931e-265	4.07096e-266	-1.52206e-266	5.98331e-266	-6.2014e-265	4.18391e-266	4.07373e-268	-8.00313e-265	9.82894e-266	-6.9156e-267	1.26184e-265	-5.47117e-266	-8.03982e-266	8.15878e-266	-2.48306e-266	1.88572e-265	-3.53734e-266	2.42572e-266	-1.95318e-266	7.48779e-266	-2.13539e-266	-1.79786e-264	-8.38158e-266	5.37103e-264
2.04122e-266	8.98364e-268	-1.59263e-267	2.44358e-266	7.81902e-267	-3.27548e-267	-3.33277e-267	1.20501e-266	2.86527e-266	5.14084e-267	1.12675e-266	-2.90374e-266	-3.80759e-266	3.41717e-266	-5.97567e-267	-8.71848e-268	1.97063e-266	3.0226e-268	-1.16164e-265	-2.91805e-266	-3.73272e-267	-1.51097e-266	2.0193e-266	-2.10675e-267	-6.70073e-267	-7.22002e-268	-3.58304e-266	-3.63379e-266	-1.29429e-267	6.54404e-267	5.20935e-265
2.07706e-267	-6.33993e-267	-3.10214e-271	-3.44772e-269	-5.14641e-267	1.9461e-268	3.59264e-267	-1.08888e-268	6.96259e-268	5.33875e-268	-1.96628e-269	1.49146e-268	-5.43651e-269	-7.30405e-268	-7.41554e-267	-1.29482e-267	3.58063e-267	-8.64018e-268	-3.87917e-267	3.22236e-269	1.19179e-267	9.04708e-268	2.29795e-270	1.91233e-267	5.00869e-268	4.32169e-267	1.89946e-267	-1.24258e-268	-2.0922e-267	4.67172e-268	5.01612e-266
6.092e-268	3.53869e-269	8.1247e-270	-2.10926e-268	3.00782e-269	-2.38269e-268	8.58061e-269	1.20648e-267	-8.39341e-269	9.78732e-270	2.14125e-269	-2.17425e-268	-2.34647e-268	-2.33595e-270	4.15954e-269	-1.55239e-269	-3.78179e-269	1.38893e-268	-3.79078e-269	-2.69781e-268	8.89425e-268	9.74848e-269	1.27877e-268	4.53645e-269	4.52191e-270	7.5287e-269	9.48256e-269	-9.93346e-269	1.09156e-268	-3.62173e-268	5.44079e-267
-4.01764e-269	-8.24362e-272	1.3667e-270	-4.47583e-270	2.02536e-269	-9.37348e-271	1.2729e-269	4.45443e-270	-2.47142e-269	-4.05784e-270	6.98245e-271	3.9526e-271	4.26482e-270	3.53403e-269	-1.50096e-269	8.39252e-270	1.5114e-269	1.71501e-270	-2.05879e-269	-5.43785e-270	1.24551e-270	6.87153e-271	-3.9963e-271	-1.62865e-269	-1.72682e-269	-3.64467e-270	-6.30346e-269	-4.24684e-270	7.02332e-271	-3.54106e-271	3.28073e-268
-2.29338e-270	-7.09693e-271	6.24471e-271	-8.47389e-271	-8.75065e-271	-4.56403e-271	2.98124e-271	-2.1619e-270	-3.20311e-272	-1.1424e-270	-3.23308e-271	-2.73088e-272	-2.84369e-271	2.78883e-270	6.05646e-271	1.11422e-270	4.35924e-270	7.63347e-271	2.02629e-271	-2.61918e-271	2.26341e-270	-4.66685e-271	-5.09244e-272	-2.20078e-270	-2.5817e-271	-2.70446e-270	-9.17915e-271	-1.71963e-270	9.68776e-271	1.4084e-270	3.31308e-269
-1.67773e-271	-2.38491e-273	-1.71852e-273	3.59663e-272	-1.32004e-271	-7.3531e-271	7.26537e-272	-6.50848e-272	-4.23148e-272	9.29863e-272	-2.1887e-271	3.25344e-271	-7.61874e-273	6.32848e-272	8.84567e-272	-1.11382e-271	-6.8079e-272	-1.51839e-272	-7.96619e-272	-8.22607e-273	-2.8359e-272	6.45276e-272	4.89329e-274	2.06866e-272	-2.88988e-271	-5.82949e-273	-2.54477e-272	-5.74154e-271	-5.988e-272	8.15099e-272	3.48418e-270
-5.47011e-273	-1.21843e-272	-1.58049e-273	7.70442e-274	-4.63677e-273	2.59791e-273	2.32284e-272	-1.2196e-274	-2.12629e-273	4.56614e-274	2.12962e-272	-1.95739e-273	7.07987e-274	-1.95962e-272	-1.98973e-273	-8.08145e-273	-3.97827e-272	-3.74951e-273	-2.2996e-273	-5.38556e-274	-5.49683e-273	-2.18216e-272	2.14959e-273	7.78716e-273	-2.58449e-273	5.40314e-273	1.48591e-272	1.67897e-273	1.24978e-272	-6.53287e-273	2.33984e-271
5.16588e-275	7.365e-274	-2.5967e-273	1.34874e-273	-3.97307e-274	-4.16502e-274	2.4763e-273	-3.90779e-274	2.20229e-274	-1.9672e-274	-2.82142e-274	-3.48715e-274	-3.62707e-274	1.13618e-273	2.68234e-274	1.70812e-274	-5.06186e-275	-2.4529e-274	-2.24089e-274	1.004e-273	5.76563e-274	6.42064e-274	-2.94631e-274	-1.88504e-274	3.68339e-274	1.475e-273	1.30101e-274	-4.15488e-274	1.79785e-274	2.19494e-274	1.74142e-272
-8.89059e-276	1.38586e-276	-4.35267e-275	1.84557e-274	1.07198e-275	2.79307e-275	1.64822e-274	1.07293e-274	6.07389e-276	-9.37464e-275	2.87661e-276	3.67814e-276	-1.27275e-274	2.97756e-275	9.14951e-277	-2.05475e-274	-9.45363e-275	-7.11217e-276	-5.03815e-277	3.74552e-275	-2.16887e-276	-6.73455e-274	1.45634e-275	3.4141e-274	5.93566e-276	-4.28872e-275	2.63605e-274	-1.73503e-274	1.63434e-274	-8.36646e-275	2.92318e-273
-7.56347e-276	-4.26712e-278	-2.12066e-276	1.88252e-276	-6.54575e-276	-4.75678e-277	-1.09604e-276	-3.18609e-276	-1.83986e-277	-3.55646e-276	-6.81947e-276	1.31668e-276	8.69704e-277	3.84796e-277	-4.98529e-277	2.19015e-275	1.00041e-275	-3.99373e-276	-3.50507e-276	2.88275e-276	2.60795e-276	-1.15787e-275	2.52038e-275	-1.86975e-275	3.25624e-277	1.46034e-275	1.12744e-275	2.08908e-276	-1.50561e-275	-1.01084e-276	1.81277e-274
-1.25703e-278	-1.74723e-277	-5.07469e-277	5.86051e-277	-6.2246e-277	1.62334e-276	-3.31191e-277	9.16906e-277	3.09121e-276	6.14644e-279	2.15229e-276	-1.506e-277	2.82272e-278	-2.15015e-276	3.61126e-279	-8.73908e-277	-1.49042e-276	3.2604e-277	2.15417e-276	-1.70585e-276	-7.39637e-278	-1.16826e-277	-2.39702e-277	-5.53514e-277	-1.10685e-277	-2.27872e-277	-1.32863e-276	-1.6825e-276	3.25065e-277	-3.01023e-278	2.35962e-275
-2.70992e-278	-2.83401e-277	-5.52943e-278	5.58197e-278	-9.6607e-278	-6.32391e-279	6.56379e-278	-2.25568e-278	4.43064e-278	-1.29143e-277	4.27208e-278	-2.25302e-277	6.23338e-278	1.40133e-277	-3.53596e-278	-2.01456e-279	1.93243e-278	-6.1898e-278	-1.7821e-278	2.16448e-279	-1.48303e-277	3.72393e-278	7.05181e-277	9.54676e-279	-3.94486e-278	-2.20908e-278	-1.41448e-278	-8.74933e-278	-2.12031e-278	-4.27807e-279	2.48419e-276
3.15879e-279	2.19216e-280	9.79403e-280	6.73665e-279	4.29862e-279	-6.15436e-279	-4.22161e-279	-3.15398e-279	1.86246e-278	1.49948e-278	-7.6492e-279	-3.59185e-280	-3.48682e-279	7.33178e-279	-9.99577e-280	-3.29229e-281	-2.69271e-279	-9.56078e-279	2.49514e-280	-1.19931e-279	-5.47248e-279	4.60844e-280	-4.42536e-279	5.05675e-279	-2.19371e-280	-1.8928e-278	-1.55058e-278	-1.55398e-281	4.0672e-279	-5.97676e-280	1.50853e-277
6.05566e-280	2.82213e-280	3.3035e-280	1.17241e-279	-2.66079e-280	-1.85493e-280	-1.02714e-279	-1.32848e-281	1.02661e-281	4.24514e-280	-9.6734e-280	-1.34515e-279	5.29013e-282	-5.03805e-281	-1.37734e-281	2.22609e-280	-2.16644e-281	3.16556e-279	1.04552e-279	6.32855e-280	1.8372e-279	-8.1679e-280	9.19256e-280	1.80849e-280	7.70495e-280	-1.52745e-280	1.02157e-279	2.54766e-279	1.66918e-279	-4.46687e-280	2.21499e-278
1.72767e-281	-7.45804e-282	-2.46616e-281	-1.89619e-281	-7.80401e-281	-3.66183e-281	-6.25238e-281	4.50225e-281	1.21245e-280	3.96151e-281	-6.61906e-282	-3.08776e-281	-8.69157e-281	7.61184e-283	4.78557e-282	-2.76097e-281	-1.18669e-281	8.96526e-281	-3.48854e-280	2.37455e-281	1.28529e-280	-1.74303e-280	-1.52927e-281	-3.88537e-280	4.62133e-281	1.53527e-281	-2.09942e-281	1.11512e-280	-8.36029e-282	1.58214e-281	2.00803e-279
3.54236e-283	4.87529e-283	-3.15745e-282	2.75516e-283	-1.62324e-282	-2.71401e-283	-1.23011e-282	-1.70579e-283	-7.41788e-282	-8.52515e-282	8.94746e-282	5.88302e-283	-2.24991e-284	-8.17692e-282	-3.25564e-282	4.16142e-284	-4.18131e-282	-1.31361e-281	3.18163e-283	-1.68957e-282	8.90847e-282	1.27339e-281	-2.77442e-282	9.09552e-283	-7.01335e-282	-4.13894e-282	3.1557e-282	-4.85224e-283	-5.76543e-283	-4.43181e-283	1.0501e-280
-4.73563e-283	-4.65631e-283	-1.80849e-282	-6.05097e-284	1.83067e-282	-2.22418e-284	8.35551e-283	1.36015e-283	2.31262e-283	-4.42032e-283	-9.83691e-284	5.5057e-283	-3.7606e-284	-2.14655e-282	2.34509e-283	1.57146e-283	7.38005e-285	1.67073e-283	-7.32882e-283	-7.66918e-284	-2.27893e-283	2.24225e-283	-2.32741e-283	5.65053e-283	3.01384e-283	9.5233e-283	-2.86382e-284	-4.7314e-284	3.36327e-283	-5.48727e-284	1.34855e-281
-8.24143e-285	3.68344e-284	-2.48812e-283	-1.3183e-283	-1.16907e-283	8.3605e-284	6.16095e-284	-1.41551e-284	-3.16395e-284	3.81402e-283	-2.59516e-284	-7.87514e-285	3.66549e-285	-1.39464e-283	-3.767e-284	6.39734e-286	-1.89084e-284	1.11211e-283	3.22331e-284	1.94696e-283	-2.71659e-284	3.76019e-284	1.02359e-284	-1.66874e-284	3.6223e-284	2.21096e-284	-7.50725e-284	-4.23712e-286	1.35031e-284	-2.26014e-284	1.94898e-282
-2.19379e-285	-1.10976e-285	-3.73032e-286	-4.27493e-285	1.33602e-286	2.55505e-286	3.12003e-284	-5.80947e-286	3.34236e-285	-2.12804e-285	-9.20519e-287	-5.94471e-286	-4.55299e-285	3.31529e-286	4.08134e-285	1.29829e-286	-2.16502e-285	1.51195e-285	-3.11168e-285	-1.53851e-285	-8.47833e-285	1.32817e-285	-2.65633e-287	-1.00738e-286	-1.06271e-286	-4.34134e-285	2.29648e-285	4.03512e-286	-2.31194e-285	-8.46443e-286	8.39414e-284
2.71129e-286	-1.43412e-286	4.46804e-286	6.74434e-287	6.6733e-287	-2.77328e-286	-1.77403e-286	3.27295e-287	8.08847e-287	-5.41956e-286	-4.16556e-288	-1.2721e-286	-1.758e-286	1.91121e-287	8.61028e-286	5.69385e-287	1.01702e-285	7.70195e-288	-3.07694e-286	-2.19634e-286	-1.62341e-285	-5.68982e-286	4.58477e-287	-8.70326e-287	-7.69278e-286	-4.37199e-285	4.6143e-287	5.19215e-286	-1.60329e-286	1.8041e-286	1.32748e-284
-1.83388e-287	1.91146e-289	-1.07138e-287	-3.37543e-287	-8.55049e-288	6.19581e-288	4.07347e-288	6.25444e-287	-1.84601e-287	2.0325e-286	-1.54995e-287	2.27398e-287	6.66595e-287	3.8418e-288	-8.62412e-288	1.4924e-287	-2.64876e-288	1.97528e-287	-1.47892e-286	1.29382e-287	5.50973e-288	3.77381e-288	2.42991e-289	-3.67528e-288	-7.78472e-289	-3.05991e-288	6.4503e-287	-1.87319e-287	-1.59354e-289	1.31883e-287	7.95216e-286
-1.24096e-288	-3.48154e-288	-4.37556e-289	-9.10819e-288	-7.66253e-288	1.55636e-288	1.32799e-288	4.25181e-289	-2.35484e-289	2.97808e-288	5.4129e-288	-1.16057e-288	-7.97239e-289	1.65606e-288	-3.06851e-289	-8.78214e-288	1.47834e-287	4.34996e-288	6.11349e-289	-1.7888e-288	-6.56722e-289	-5.47343e-289	-2.04779e-288	1.94015e-288	2.63821e-288	-7.90547e-289	1.99882e-288	-5.04626e-288	4.43158e-288	-1.26395e-289	8.8327e-287
3.55513e-289	-3.91248e-289	-4.43195e-289	-4.00102e-289	2.7645e-289	-1.4038e-289	-1.61767e-289	-1.99168e-289	8.56808e-289	-2.4989e-290	9.47904e-290	-3.67952e-290	5.23375e-290	-2.02479e-289	-8.39765e-289	-1.72747e-290	-2.84612e-290	9.81048e-290	-1.81108e-288	3.12821e-289	1.48094e-289	6.89629e-290	-1.94794e-289	2.2742e-289	-8.23164e-290	3.36056e-290	5.60533e-289	4.50604e-290	3.33875e-289	1.96843e-289	8.63503e-288
4.88075e-290	1.35905e-290	-3.02323e-291	5.40439e-291	2.76454e-291	-1.14224e-291	2.86035e-291	3.04972e-291	3.09989e-291	-4.42143e-290	-2.87728e-289	4.56959e-290	-1.9343e-291	-2.49456e-290	2.56419e-290	3.40127e-291	-2.12135e-290	6.53325e-291	-2.35617e-292	-1.34317e-289	-5.10246e-292	7.34302e-291	3.43037e-291	4.22097e-291	8.75817e-291	-1.25264e-290	3.74326e-290	2.05382e-290	-1.73119e-290	8.42283e-290	8.75904e-289
1.35568e-291	-3.87299e-291	1.28381e-291	-3.71117e-292	-3.50291e-291	-1.93556e-291	-1.91584e-294	-4.54163e-291	-4.1385e-292	5.59707e-292	-2.07822e-291	-1.22468e-291	1.7358e-291	1.28088e-291	4.90735e-292	-2.42605e-291	1.37523e-292	-7.81315e-291	-1.70663e-292	1.28305e-291	1.21019e-292	2.95245e-292	-2.93789e-291	1.26312e-290	-1.36026e-291	-5.09595e-292	-6.20455e-292	-2.29379e-292	1.38944e-290	3.72109e-292	6.94514e-290
4.84755e-293	1.19632e-292	1.48897e-292	-3.51486e-293	2.3066e-294	3.88949e-292	-1.52261e-292	-9.0106e-293	1.49635e-292	-8.01401e-292	-3.71135e-293	-1.80795e-292	4.60456e-293	1.23757e-291	-1.32839e-294	-1.21046e-291	-9.34658e-292	3.19324e-292	-1.36167e-293	1.01833e-292	-2.68455e-292	-2.79852e-293	2.53477e-292	3.5153e-293	-7.87774e-293	-1.12266e-292	-2.76109e-292	5.77323e-292	7.47e-292	-1.18297e-292	8.51441e-291
2.901e-295	6.85807e-294	-1.4664e-293	-8.79036e-294	-2.47662e-293	-4.07455e-294	1.97149e-292	-1.65561e-292	9.75102e-294	1.40444e-294	-7.78789e-294	2.83184e-294	1.55793e-295	-1.42599e-292	-4.74981e-294	1.87349e-295	1.02952e-293	-1.61341e-293	3.79972e-294	-3.70857e-293	1.1552e-294	-1.38105e-293	1.57127e-293	1.61217e-295	-4.79134e-294	7.02157e-293	1.48902e-293	3.47357e-293	1.85639e-293	-4.92447e-294	8.37896e-292
-4.1891e-294	1.23765e-294	-6.6374e-296	5.0003e-295	8.07506e-295	-3.05283e-295	1.07684e-294	2.09988e-294	4.86157e-294	-2.96053e-294	-9.93327e-296	5.92396e-295	-1.87629e-296	3.06465e-294	-4.66093e-295	1.06697e-295	5.66195e-294	1.08436e-294	-1.99081e-294	6.21469e-294	-7.2339e-295	-2.31334e-294	7.87007e-294	4.63203e-296	4.17156e-294	-5.54017e-295	2.92458e-296	-3.65133e-295	-2.06991e-294	-2.85315e-294	5.84006e-293
-1.31275e-295	-4.17348e-295	-5.78239e-297	-1.9391e-295	1.21897e-295	-1.52062e-295	5.68214e-295	9.06349e-296	-4.64884e-295	6.28802e-295	1.25671e-295	-1.41319e-295	-2.97081e-296	-1.0434e-296	-1.35669e-295	-1.2001e-296	-1.72817e-295	8.99487e-297	6.38585e-296	-2.78495e-296	1.21348e-295	-1.79706e-296	-3.27897e-296	3.07694e-295	-3.1013e-295	5.47885e-295	-4.05351e-296	1.51111e-296	-1.33868e-295	-1.7661e-295	5.20707e-294
9.80476e-297	-5.65915e-296	2.34505e-297	-1.48369e-296	-2.13674e-296	-4.71595e-297	1.9574e-297	1.78481e-296	1.76337e-297	6.04024e-296	-1.91124e-297	9.62088e-298	-4.26401e-297	1.03205e-296	-2.09629e-297	5.22356e-298	-2.15535e-296	1.70645e-296	2.96898e-296	6.88965e-297	6.0188e-296	2.83886e-298	1.31604e-297	-3.89755e-297	9.8942e-296	1.16964e-296	-5.28618e-297	-7.53261e-297	-1.74953e-296	8.09781e-296	5.74523e-295
-5.6287e-299	-8.29983e-298	-2.64263e-299	1.02388e-297	1.10733e-297	-3.3877e-297	-2.70554e-300	-2.15073e-297	3.6558e-299	1.56196e-298	-1.33024e-298	-3.73553e-298	5.45914e-297	-1.57846e-297	5.45502e-299	-1.99798e-298	-1.60204e-297	-2.24631e-297	3.67822e-298	-9.80618e-298	-5.18394e-299	-2.75876e-297	-8.63236e-298	-2.47381e-298	-2.8955e-298	1.96365e-298	-1.52356e-297	4.065e-299	3.47907e-298	-2.14629e-298	2.8307e-296
1.00089e-300	8.67941e-299	-4.29499e-299	8.34222e-300	-7.69316e-300	1.62061e-298	-8.8102e-299	-1.7461e-298	-1.18728e-297	-1.42342e-298	1.56955e-298	-1.64854e-299	1.64566e-298	-6.35148e-300	8.92323e-299	7.89471e-299	6.15376e-299	1.94659e-298	-1.30845e-298	5.78991e-299	1.19524e-298	8.31697e-300	7.55998e-299	-5.08795e-300	2.18236e-299	7.7233e-299	3.67405e-299	-2.47174e-298	1.46414e-299	1.83028e-299	3.4831e-297
2.09284e-300	-1.14595e-300	-4.57001e-299	-7.15268e-299	7.0939e-300	-4.8454e-300	1.23449e-300	-1.85973e-300	2.50909e-300	-2.41653e-300	1.51135e-299	-2.64358e-300	1.75326e-299	-5.34038e-301	3.77643e-300	-9.62114e-301	1.62208e-300	-6.45328e-299	1.79531e-299	-1.68088e-301	-5.7506e-301	-5.58033e-301	-1.76557e-299	1.35429e-299	3.99354e-299	-6.15988e-300	-3.34694e-299	-1.6293e-299	1.52095e-301	-2.71236e-299	4.20728e-298
7.15032e-301	-1.52423e-301	4.34694e-302	6.59324e-301	-1.00364e-300	6.69777e-301	1.71705e-301	4.51759e-300	4.70944e-301	-3.23879e-300	3.34408e-300	-9.94474e-301	8.66716e-301	-2.65822e-301	-1.36164e-300	6.87228e-302	-7.69689e-301	1.67206e-300	-1.44607e-300	-3.99179e-302	-4.09953e-301	-2.27852e-301	1.35095e-300	-1.57646e-301	2.10972e-301	1.21937e-300	4.63894e-300	-6.44592e-301	4.67728e-301	-3.11687e-301	3.21116e-299
5.67366e-301	3.42542e-301	-7.59038e-302	-1.83133e-302	-2.43667e-301	2.41234e-302	-3.55439e-302	-1.36169e-301	-1.12502e-302	3.2048e-303	9.53921e-302	-1.02283e-301	3.74573e-302	7.18731e-301	-1.37384e-302	7.51218e-303	2.36707e-302	2.96217e-301	2.89756e-303	-1.81987e-302	4.78881e-301	-9.79711e-302	-1.78891e-302	-4.20328e-302	-1.20214e-301	-1.0402e-301	5.49218e-302	-4.12488e-302	4.58299e-303	-8.09595e-302	3.8169e-300
-9.76604e-303	2.60546e-302	1.34035e-304	-9.22963e-303	-8.45356e-303	-2.5257e-302	3.42731e-304	1.87589e-302	2.18024e-303	1.02727e-302	1.08608e-302	3.56345e-303	-5.87606e-303	-4.58356e-303	6.94453e-303	2.0054e-302	-2.56511e-302	9.40467e-303	-2.90394e-303	-1.52486e-302	1.88132e-303	2.04456e-302	2.78576e-303	-9.22065e-302	4.38065e-303	1.08734e-302	6.01956e-303	6.30027e-304	2.60592e-303	-2.83013e-303	3.60199e-301
6.15799e-305	4.11166e-304	-1.84224e-303	4.14407e-303	-2.13653e-304	-6.49737e-304	-7.0881e-304	4.79177e-304	4.53781e-304	-1.16055e-303	4.30977e-304	-2.22702e-304	-1.93029e-304	1.87733e-303	6.99607e-303	-2.67147e-303	1.03893e-303	-6.97194e-304	-3.87473e-303	1.13326e-304	-6.30195e-304	1.82309e-304	1.35188e-303	3.1711e-304	-6.50758e-304	1.87822e-303	-9.77609e-305	-1.91572e-303	-1.15862e-303	-4.86648e-305	3.64718e-302
-5.89515e-306	-4.27618e-305	-1.10993e-305	5.84304e-305	-1.09606e-304	9.60353e-306	1.7799e-304	1.84507e-305	-3.11555e-305	3.29269e-304	-6.10126e-305	2.09854e-305	-6.49792e-305	-7.24333e-306	-1.06768e-305	7.11551e-306	-2.80205e-305	4.63024e-305	3.5665e-305	-4.01053e-305	-1.47703e-304	1.53729e-305	4.21445e-304	-1.583e-306	2.15996e-304	-2.30611e-304	-4.60308e-304	5.91061e-305	-2.89596e-305	-1.09462e-304	2.80691e-303
-3.31563e-306	1.58453e-306	-1.04456e-306	3.04915e-306	2.16072e-306	3.09392e-306	-5.35155e-306	1.90274e-305	6.20066e-307	-7.93288e-307	-9.22097e-306	4.96738e-306	7.01607e-307	2.76781e-306	-5.38314e-305	-2.74743e-305	-1.64557e-305	5.83088e-307	6.95945e-306	2.36284e-307	9.01861e-306	1.09791e-305	-5.34662e-307	-1.40879e-305	8.86119e-307	-3.52041e-306	9.84438e-308	-6.33166e-306	1.02299e-307	-2.04087e-306	2.10839e-304
6.01164e-307	6.65748e-307	2.22176e-307	1.26869e-307	-1.28705e-306	-4.77744e-307	3.24499e-306	2.98472e-306	-7.10612e-307	0	7.07533e-307	1.05413e-307	-1.49949e-306	-2.05831e-307	-4.16902e-307	-6.03386e-307	-3.1866e-308	-8.04339e-308	7.27522e-307	3.30764e-308	3.6687e-306	1.76304e-307	-1.91406e-307	4.95847e-307	9.54328e-307	-4.89052e-307	-1.00011e-306	-7.89276e-307	-2.6282e-306	-9.54866e-307	2.60963e-305
-1.23668e-307	0	-3.37924e-308	2.49967e-307	-1.67487e-307	3.38916e-307	0	0	0	5.75527e-307	-4.82376e-307	-2.47073e-308	-2.31381e-308	-7.2255e-308	0	-5.2768e-307	0	5.09303e-308	3.69029e-308	3.50772e-307	0	2.27327e-307	-1.05548e-307	2.45363e-308	-7.20964e-308	-1.80112e-307	5.00157e-308	0	0	2.68771e-308	3.84879e-306
0	0	0	0	0	0	0	0	0	0	0	0	0	0	0	0	0	0	0	0	0	0	0	0	2.85903e-308	-2.38497e-308	0	0	0	0	2.42091e-307
0	0	0	0	0	0	0	0	0	0	0	0	0	0	0	0	0	0	0	0	0	0	0	0	0	0	0	0	0	0	2.62974e-308
0	0	0	0	0	0	0	0	0	0	0	0	0	0	0	0	0	0	0	0	0	0	0	0	0	0	0	0	0	0	0
0	0	0	0	0	0	0	0	0	0	0	0	0	0	0	0	0	0	0	0	0	0	0	0	0	0	0	0	0	0	0
0	0	0	0	0	0	0	0	0	0	0	0	0	0	0	0	0	0	0	0	0	0	0	0	0	0	0	0	0	0	0
0	0	0	0	0	0	0	0	0	0	0	0	0	0	0	0	0	0	0	0	0	0	0	0	0	0	0	0	0	0	0
0	0	0	0	0	0	0	0	0	0	0	0	0	0	0	0	0	0	0	0	0	0	0	0	0	0	0	0	0	0	0
0	0	0	0	0	0	0	0	0	0	0	0	0	0	0	0	0	0	0	0	0	0	0	0	0	0	0	0	0	0	0
0	0	0	0	0	0	0	0	0	0	0	0	0	0	0	0	0	0	0	0	0	0	0	0	0	0	0	0	0	0	0
0	0	0	0	0	0	0	0	0	0	0	0	0	0	0	0	0	0	0	0	0	0	0	0	0	0	0	0	0	0	0
0	0	0	0	0	0	0	0	0	0	0	0	0	0	0	0	0	0	0	0	0	0	0	0	0	0	0	0	0	0	0
0	0	0	0	0	0	0	0	0	0	0	0	0	0	0	0	0	0	0	0	0	0	0	0	0	0	0	0	0	0	0
0	0	0	0	0	0	0	0	0	0	0	0	0	0	0	0	0	0	0	0	0	0	0	0	0	0	0	0	0	0	0
0	0	0	0	0	0	0	0	0	0	0	0	0	0	0	0	0	0	0	0	0	0	0	0	0	0	0	0	0	0	0
0	0	0	0	0	0	0	0	0	0	0	0	0	0	0	0	0	0	0	0	0	0	0	0	0	0	0	0	0	0	0
0	0	0	0	0	0	0	0	0	0	0	0	0	0	0	0	0	0	0	0	0	0	0	0	0	0	0	0	0	0	0
0	0	0	0	0	0	0	0	0	0	0	0	0	0	0	0	0	0	0	0	0	0	0	0	0	0	0	0	0	0	0
0	0	0	0	0	0	0	0	0	0	0	0	0	0	0	0	0	0	0	0	0	0	0	0	0	0	0	0	0	0	0
0	0	0	0	0	0	0	0	0	0	0	0	0	0	0	0	0	0	0	0	0	0	0	0	0	0	0	0	0	0	0
0	0	0	0	0	0	0	0	0	0	0	0	0	0	0	0	0	0	0	0	0	0	0	0	0	0	0	0	0	0	0
0	0	0	0	0	0	0	0	0	0	0	0	0	0	0	0	0	0	0	0	0	0	0	0	0	0	0	0	0	0	0
0	0	0	0	0	0	0	0	0	0	0	0	0	0	0	0	0	0	0	0	0	0	0	0	0	0	0	0	0	0	0
0	0	0	0	0	0	0	0	0	0	0	0	0	0	0	0	0	0	0	0	0	0	0	0	0	0	0	0	0	0	0
0	0	0	0	0	0	0	0	0	0	0	0	0	0	0	0	0	0	0	0	0	0	0	0	0	0	0	0	0	0	0
0	0	0	0	0	0	0	0	0	0	0	0	0	0	0	0	0	0	0	0	0	0	0	0	0	0	0	0	0	0	0
0	0	0	0	0	0	0	0	0	0	0	0	0	0	0	0	0	0	0	0	0	0	0	0	0	0	0	0	0	0	0
0	0	0	0	0	0	0	0	0	0	0	0	0	0	0	0	0	0	0	0	0	0	0	0	0	0	0	0	0	0	0
0	0	0	0	0	0	0	0	0	0	0	0	0	0	0	0	0	0	0	0	0	0	0	0	0	0	0	0	0	0	0
0	0	0	0	0	0	0	0	0	0	0	0	0	0	0	0	0	0	0	0	0	0	0	0	0	0	0	0	0	0	0
0	0	0	0	0	0	0	0	0	0	0	0	0	0	0	0	0	0	0	0	0	0	0	0	0	0	0	0	0	0	0
0	0	0	0	0	0	0	0	0	0	0	0	0	0	0	0	0	0	0	0	0	0	0	0	0	0	0	0	0	0	0
0	0	0	0	0	0	0	0	0	0	0	0	0	0	0	0	0	0	0	0	0	0	0	0	0	0	0	0	0	0	0
0	0	0	0	0	0	0	0	0	0	0	0	0	0	0	0	0	0	0	0	0	0	0	0	0	0	0	0	0	0	0
0	0	0	0	0	0	0	0	0	0	0	0	0	0	0	0	0	0	0	0	0	0	0	0	0	0	0	0	0	0	0
0	0	0	0	0	0	0	0	0	0	0	0	0	0	0	0	0	0	0	0	0	0	0	0	0	0	0	0	0	0	0
0	0	0	0	0	0	0	0	0	0	0	0	0	0	0	0	0	0	0	0	0	0	0	0	0	0	0	0	0	0	0
0	0	0	0	0	0	0	0	0	0	0	0	0	0	0	0	0	0	0	0	0	0	0	0	0	0	0	0	0	0	0
0	0	0	0	0	0	0	0	0	0	0	0	0	0	0	0	0	0	0	0	0	0	0	0	0	0	0	0	0	0	0
0	0	0	0	0	0	0	0	0	0	0	0	0	0	0	0	0	0	0	0	0	0	0	0	0	0	0	0	0	0	0
0	0	0	0	0	0	0	0	0	0	0	0	0	0	0	0	0	0	0	0	0	0	0	0	0	0	0	0	0	0	0
0	0	0	0	0	0	0	0	0	0	0	0	0	0	0	0	0	0	0	0	0	0	0	0	0	0	0	0	0	0	0
0	0	0	0	0	0	0	0	0	0	0	0	0	0	0	0	0	0	0	0	0	0	0	0	0	0	0	0	0	0	0
0	0	0	0	0	0	0	0	0	0	0	0	0	0	0	0	0	0	0	0	0	0	0	0	0	0	0	0	0	0	0
0	0	0	0	0	0	0	0	0	0	0	0	0	0	0	0	0	0	0	0	0	0	0	0	0	0	0	0	0	0	0
0	0	0	0	0	0	0	0	0	0	0	0	0	0	0	0	0	0	0	0	0	0	0	0	0	0	0	0	0	0	0
0	0	0	0	0	0	0	0	0	0	0	0	0	0	0	0	0	0	0	0	0	0	0	0	0	0	0	0	0	0	0
0	0	0	0	0	0	0	0	0	0	0	0	0	0	0	0	0	0	0	0	0	0	0	0	0	0	0	0	0	0	0
0	0	0	0	0	0	0	0	0	0	0	0	0	0	0	0	0	0	0	0	0	0	0	0	0	0	0	0	0	0	0
0	0	0	0	0	0	0	0	0	0	0	0	0	0	0	0	0	0	0	0	0	0	0	0	0	0	0	0	0	0	0
0	0	0	0	0	0	0	0	0	0	0	0	0	0	0	0	0	0	0	0	0	0	0	0	0	0	0	0	0	0	0
0	0	0	0	0	0	0	0	0	0	0	0	0	0	0	0	0	0	0	0	0	0	0	0	0	0	0	0	0	0	0
0	0	0	0	0	0	0	0	0	0	0	0	0	0	0	0	0	0	0	0	0	0	0	0	0	0	0	0	0	0	0
0	0	0	0	0	0	0	0	0	0	0	0	0	0	0	0	0	0	0	0	0	0	0	0	0	0	0	0	0	0	0
0	0	0	0	0	0	0	0	0	0	0	0	0	0	0	0	0	0	0	0	0	0	0	0	0	0	0	0	0	0	0
0	0	0	0	0	0	0	0	0	0	0	0	0	0	0	0	0	0	0	0	0	0	0	0	0	0	0	0	0	0	0
0	0	0	0	0	0	0	0	0	0	0	0	0	0	0	0	0	0	0	0	0	0	0	0	0	0	0	0	0	0	0
0	0	0	0	0	0	0	0	0	0	0	0	0	0	0	0	0	0	0	0	0	0	0	0	0	0	0	0	0	0	0
0	0	0	0	0	0	0	0	0	0	0	0	0	0	0	0	0	0	0	0	0	0	0	0	0	0	0	0	0	0	0
0	0	0	0	0	0	0	0	0	0	0	0	0	0	0	0	0	0	0	0	0	0	0	0	0	0	0	0	0	0	0
0	0	0	0	0	0	0	0	0	0	0	0	0	0	0	0	0	0	0	0	0	0	0	0	0	0	0	0	0	0	0
0	0	0	0	0	0	0	0	0	0	0	0	0	0	0	0	0	0	0	0	0	0	0	0	0	0	0	0	0	0	0
0	0	0	0	0	0	0	0	0	0	0	0	0	0	0	0	0	0	0	0	0	0	0	0	0	0	0	0	0	0	0
0	0	0	0	0	0	0	0	0	0	0	0	0	0	0	0	0	0	0	0	0	0	0	0	0	0	0	0	0	0	0
0	0	0	0	0	0	0	0	0	0	0	0	0	0	0	0	0	0	0	0	0	0	0	0	0	0	0	0	0	0	0
0	0	0	0	0	0	0	0	0	0	0	0	0	0	0	0	0	0	0	0	0	0	0	0	0	0	0	0	0	0	0
0	0	0	0	0	0	0	0	0	0	0	0	0	0	0	0	0	0	0	0	0	0	0	0	0	0	0	0	0	0	0
0	0	0	0	0	0	0	0	0	0	0	0	0	0	0	0	0	0	0	0	0	0	0	0	0	0	0	0	0	0	0
0	0	0	0	0	0	0	0	0	0	0	0	0	0	0	0	0	0	0	0	0	0	0	0	0	0	0	0	0	0	0
0	0	0	0	0	0	0	0	0	0	0	0	0	0	0	0	0	0	0	0	0	0	0	0	0	0	0	0	0	0	0
0	0	0	0	0	0	0	0	0	0	0	0	0	0	0	0	0	0	0	0	0	0	0	0	0	0	0	0	0	0	0
0	0	0	0	0	0	0	0	0	0	0	0	0	0	0	0	0	0	0	0	0	0	0	0	0	0	0	0	0	0	0
0	0	0	0	0	0	0	0	0	0	0	0	0	0	0	0	0	0	0	0	0	0	0	0	0	0	0	0	0	0	0
0	0	0	0	0	0	0	0	0	0	0	0	0	0	0	0	0	0	0	0	0	0	0	0	0	0	0	0	0	0	0
0	0	0	0	0	0	0	0	0	0	0	0	0	0	0	0	0	0	0	0	0	0	0	0	0	0	0	0	0	0	0
0	0	0	0	0	0	0	0	0	0	0	0	0	0	0	0	0	0	0	0	0	0	0	0	0	0	0	0	0	0	0
0	0	0	0	0	0	0	0	0	0	0	0	0	0	0	0	0	0	0	0	0	0	0	0	0	0	0	0	0	0	0
0	0	0	0	0	0	0	0	0	0	0	0	0	0	0	0	0	0	0	0	0	0	0	0	0	0	0	0	0	0	0
0	0	0	0	0	0	0	0	0	0	0	0	0	0	0	0	0	0	0	0	0	0	0	0	0	0	0	0	0	0	0
0	0	0	0	0	0	0	0	0	0	0	0	0	0	0	0	0	0	0	0	0	0	0	0	0	0	0	0	0	0	0
0	0	0	0	0	0	0	0	0	0	0	0	0	0	0	0	0	0	0	0	0	0	0	0	0	0	0	0	0	0	0
0	0	0	0	0	0	0	0	0	0	0	0	0	0	0	0	0	0	0	0	0	0	0	0	0	0	0	0	0	0	0
0	0	0	0	0	0	0	0	0	0	0	0	0	0	0	0	0	0	0	0	0	0	0	0	0	0	0	0	0	0	0
0	0	0	0	0	0	0	0	0	0	0	0	0	0	0	0	0	0	0	0	0	0	0	0	0	0	0	0	0	0	0
0	0	0	0	0	0	0	0	0	0	0	0	0	0	0	0	0	0	0	0	0	0	0	0	0	0	0	0	0	0	0
0	0	0	0	0	0	0	0	0	0	0	0	0	0	0	0	0	0	0	0	0	0	0	0	0	0	0	0	0	0	0
0	0	0	0	0	0	0	0	0	0	0	0	0	0	0	0	0	0	0	0	0	0	0	0	0	0	0	0	0	0	0
0	0	0	0	0	0	0	0	0	0	0	0	0	0	0	0	0	0	0	0	0	0	0	0	0	0	0	0	0	0	0
0	0	0	0	0	0	0	0	0	0	0	0	0	0	0	0	0	0	0	0	0	0	0	0	0	0	0	0	0	0	0
0	0	0	0	0	0	0	0	0	0	0	0	0	0	0	0	0	0	0	0	0	0	0	0	0	0	0	0	0	0	0
0	0	0	0	0	0	0	0	0	0	0	0	0	0	0	0	0	0	0	0	0	0	0	0	0	0	0	0	0	0	0
0	0	0	0	0	0	0	0	0	0	0	0	0	0	0	0	0	0	0	0	0	0	0	0	0	0	0	0	0	0	0
0	0	0	0	0	0	0	0	0	0	0	0	0	0	0	0	0	0	0	0	0	0	0	0	0	0	0	0	0	0	0
0	0	0	0	0	0	0	0	0	0	0	0	0	0	0	0	0	0	0	0	0	0	0	0	0	0	0	0	0	0	0
0	0	0	0	0	0	0	0	0	0	0	0	0	0	0	0	0	0	0	0	0	0	0	0	0	0	0	0	0	0	0
0	0	0	0	0	0	0	0	0	0	0	0	0	0	0	0	0	0	0	0	0	0	0	0	0	0	0	0	0	0	0
0	0	0	0	0	0	0	0	0	0	0	0	0	0	0	0	0	0	0	0	0	0	0	0	0	0	0	0	0	0	0
0	0	0	0	0	0	0	0	0	0	0	0	0	0	0	0	0	0	0	0	0	0	0	0	0	0	0	0	0	0	0
0	0	0	0	0	0	0	0	0	0	0	0	0	0	0	0	0	0	0	0	0	0	0	0	0	0	0	0	0	0	0
0	0	0	0	0	0	0	0	0	0	0	0	0	0	0	0	0	0	0	0	0	0	0	0	0	0	0	0	0	0	0
0	0	0	0	0	0	0	0	0	0	0	0	0	0	0	0	0	0	0	0	0	0	0	0	0	0	0	0	0	0	0
0	0	0	0	0	0	0	0	0	0	0	0	0	0	0	0	0	0	0	0	0	0	0	0	0	0	0	0	0	0	0
0	0	0	0	0	0	0	0	0	0	0	0	0	0	0	0	0	0	0	0	0	0	0	0	0	0	0	0	0	0	0
0	0	0	0	0	0	0	0	0	0	0	0	0	0	0	0	0	0	0	0	0	0	0	0	0	0	0	0	0	0	0
0	0	0	0	0	0	0	0	0	0	0	0	0	0	0	0	0	0	0	0	0	0	0	0	0	0	0	0	0	0	0
0	0	0	0	0	0	0	0	0	0	0	0	0	0	0	0	0	0	0	0	0	0	0	0	0	0	0	0	0	0	0
0	0	0	0	0	0	0	0	0	0	0	0	0	0	0	0	0	0	0	0	0	0	0	0	0	0	0	0	0	0	0
0	0	0	0	0	0	0	0	0	0	0	0	0	0	0	0	0	0	0	0	0	0	0	0	0	0	0	0	0	0	0
0	0	0	0	0	0	0	0	0	0	0	0	0	0	0	0	0	0	0	0	0	0	0	0	0	0	0	0	0	0	0
0	0	0	0	0	0	0	0	0	0	0	0	0	0	0	0	0	0	0	0	0	0	0	0	0	0	0	0	0	0	0
0	0	0	0	0	0	0	0	0	0	0	0	0	0	0	0	0	0	0	0	0	0	0	0	0	0	0	0	0	0	0
0	0	0	0	0	0	0	0	0	0	0	0	0	0	0	0	0	0	0	0	0	0	0	0	0	0	0	0	0	0	0
0	0	0	0	0	0	0	0	0	0	0	0	0	0	0	0	0	0	0	0	0	0	0	0	0	0	0	0	0	0	0
0	0	0	0	0	0	0	0	0	0	0	0	0	0	0	0	0	0	0	0	0	0	0	0	0	0	0	0	0	0	0
0	0	0	0	0	0	0	0	0	0	0	0	0	0	0	0	0	0	0	0	0	0	0	0	0	0	0	0	0	0	0
0	0	0	0	0	0	0	0	0	0	0	0	0	0	0	0	0	0	0	0	0	0	0	0	0	0	0	0	0	0	0
0	0	0	0	0	0	0	0	0	0	0	0	0	0	0	0	0	0	0	0	0	0	0	0	0	0	0	0	0	0	0
0	0	0	0	0	0	0	0	0	0	0	0	0	0	0	0	0	0	0	0	0	0	0	0	0	0	0	0	0	0	0
0	0	0	0	0	0	0	0	0	0	0	0	0	0	0	0	0	0	0	0	0	0	0	0	0	0	0	0	0	0	0
0	0	0	0	0	0	0	0	0	0	0	0	0	0	0	0	0	0	0	0	0	0	0	0	0	0	0	0	0	0	0
0	0	0	0	0	0	0	0	0	0	0	0	0	0	0	0	0	0	0	0	0	0	0	0	0	0	0	0	0	0	0
0	0	0	0	0	0	0	0	0	0	0	0	0	0	0	0	0	0	0	0	0	0	0	0	0	0	0	0	0	0	0
0	0	0	0	0	0	0	0	0	0	0	0	0	0	0	0	0	0	0	0	0	0	0	0	0	0	0	0	0	0	0
0	0	0	0	0	0	0	0	0	0	0	0	0	0	0	0	0	0	0	0	0	0	0	0	0	0	0	0	0	0	0
0	0	0	0	0	0	0	0	0	0	0	0	0	0	0	0	0	0	0	0	0	0	0	0	0	0	0	0	0	0	0
0	0	0	0	0	0	0	0	0	0	0	0	0	0	0	0	0	0	0	0	0	0	0	0	0	0	0	0	0	0	0
0	0	0	0	0	0	0	0	0	0	0	0	0	0	0	0	0	0	0	0	0	0	0	0	0	0	0	0	0	0	0
0	0	0	0	0	0	0	0	0	0	0	0	0	0	0	0	0	0	0	0	0	0	0	0	0	0	0	0	0	0	0
0	0	0	0	0	0	0	0	0	0	0	0	0	0	0	0	0	0	0	0	0	0	0	0	0	0	0	0	0	0	0
0	0	0	0	0	0	0	0	0	0	0	0	0	0	0	0	0	0	0	0	0	0	0	0	0	0	0	0	0	0	0
0	0	0	0	0	0	0	0	0	0	0	0	0	0	0	0	0	0	0	0	0	0	0	0	0	0	0	0	0	0	0
0	0	0	0	0	0	0	0	0	0	0	0	0	0	0	0	0	0	0	0	0	0	0	0	0	0	0	0	0	0	0
0	0	0	0	0	0	0	0	0	0	0	0	0	0	0	0	0	0	0	0	0	0	0	0	0	0	0	0	0	0	0
0	0	0	0	0	0	0	0	0	0	0	0	0	0	0	0	0	0	0	0	0	0	0	0	0	0	0	0	0	0	0
0	0	0	0	0	0	0	0	0	0	0	0	0	0	0	0	0	0	0	0	0	0	0	0	0	0	0	0	0	0	0
0	0	0	0	0	0	0	0	0	0	0	0	0	0	0	0	0	0	0	0	0	0	0	0	0	0	0	0	0	0	0
0	0	0	0	0	0	0	0	0	0	0	0	0	0	0	0	0	0	0	0	0	0	0	0	0	0	0	0	0	0	0
0	0	0	0	0	0	0	0	0	0	0	0	0	0	0	0	0	0	0	0	0	0	0	0	0	0	0	0	0	0	0
0	0	0	0	0	0	0	0	0	0	0	0	0	0	0	0	0	0	0	0	0	0	0	0	0	0	0	0	0	0	0
0	0	0	0	0	0	0	0	0	0	0	0	0	0	0	0	0	0	0	0	0	0	0	0	0	0	0	0	0	0	0
0	0	0	0	0	0	0	0	0	0	0	0	0	0	0	0	0	0	0	0	0	0	0	0	0	0	0	0	0	0	0
0	0	0	0	0	0	0	0	0	0	0	0	0	0	0	0	0	0	0	0	0	0	0	0	0	0	0	0	0	0	0
0	0	0	0	0	0	0	0	0	0	0	0	0	0	0	0	0	0	0	0	0	0	0	0	0	0	0	0	0	0	0
0	0	0	0	0	0	0	0	0	0	0	0	0	0	0	0	0	0	0	0	0	0	0	0	0	0	0	0	0	0	0
0	0	0	0	0	0	0	0	0	0	0	0	0	0	0	0	0	0	0	0	0	0	0	0	0	0	0	0	0	0	0
0	0	0	0	0	0	0	0	0	0	0	0	0	0	0	0	0	0	0	0	0	0	0	0	0	0	0	0	0	0	0
0	0	0	0	0	0	0	0	0	0	0	0	0	0	0	0	0	0	0	0	0	0	0	0	0	0	0	0	0	0	0
0	0	0	0	0	0	0	0	0	0	0	0	0	0	0	0	0	0	0	0	0	0	0	0	0	0	0	0	0	0	0
0	0	0	0	0	0	0	0	0	0	0	0	0	0	0	0	0	0	0	0	0	0	0	0	0	0	0	0	0	0	0
0	0	0	0	0	0	0	0	0	0	0	0	0	0	0	0	0	0	0	0	0	0	0	0	0	0	0	0	0	0	0
0	0	0	0	0	0	0	0	0	0	0	0	0	0	0	0	0	0	0	0	0	0	0	0	0	0	0	0	0	0	0
0	0	0	0	0	0	0	0	0	0	0	0	0	0	0	0	0	0	0	0	0	0	0	0	0	0	0	0	0	0	0
0	0	0	0	0	0	0	0	0	0	0	0	0	0	0	0	0	0	0	0	0	0	0	0	0	0	0	0	0	0	0
0	0	0	0	0	0	0	0	0	0	0	0	0	0	0	0	0	0	0	0	0	0	0	0	0	0	0	0	0	0	0
0	0	0	0	0	0	0	0	0	0	0	0	0	0	0	0	0	0	0	0	0	0	0	0	0	0	0	0	0	0	0
0	0	0	0	0	0	0	0	0	0	0	0	0	0	0	0	0	0	0	0	0	0	0	0	0	0	0	0	0	0	0
0	0	0	0	0	0	0	0	0	0	0	0	0	0	0	0	0	0	0	0	0	0	0	0	0	0	0	0	0	0	0
0	0	0	0	0	0	0	0	0	0	0	0	0	0	0	0	0	0	0	0	0	0	0	0	0	0	0	0	0	0	0
0	0	0	0	0	0	0	0	0	0	0	0	0	0	0	0	0	0	0	0	0	0	0	0	0	0	0	0	0	0	0
0	0	0	0	0	0	0	0	0	0	0	0	0	0	0	0	0	0	0	0	0	0	0	0	0	0	0	0	0	0	0
0	0	0	0	0	0	0	0	0	0	0	0	0	0	0	0	0	0	0	0	0	0	0	0	0	0	0	0	0	0	0
0	0	0	0	0	0	0	0	0	0	0	0	0	0	0	0	0	0	0	0	0	0	0	0	0	0	0	0	0	0	0
0	0	0	0	0	0	0	0	0	0	0	0	0	0	0	0	0	0	0	0	0	0	0	0	0	0	0	0	0	0	0
0	0	0	0	0	0	0	0	0	0	0	0	0	0	0	0	0	0	0	0	0	0	0	0	0	0	0	0	0	0	0
0	0	0	0	0	0	0	0	0	0	0	0	0	0	0	0	0	0	0	0	0	0	0	0	0	0	0	0	0	0	0
0	0	0	0	0	0	0	0	0	0	0	0	0	0	0	0	0	0	0	0	0	0	0	0	0	0	0	0	0	0	0
0	0	0	0	0	0	0	0	0	0	0	0	0	0	0	0	0	0	0	0	0	0	0	0	0	0	0	0	0	0	0
0	0	0	0	0	0	0	0	0	0	0	0	0	0	0	0	0	0	0	0	0	0	0	0	0	0	0	0	0	0	0
0	0	0	0	0	0	0	0	0	0	0	0	0	0	0	0	0	0	0	0	0	0	0	0	0	0	0	0	0	0	0
0	0	0	0	0	0	0	0	0	0	0	0	0	0	0	0	0	0	0	0	0	0	0	0	0	0	0	0	0	0	0
0	0	0	0	0	0	0	0	0	0	0	0	0	0	0	0	0	0	0	0	0	0	0	0	0	0	0	0	0	0	0
0	0	0	0	0	0	0	0	0	0	0	0	0	0	0	0	0	0	0	0	0	0	0	0	0	0	0	0	0	0	0
0	0	0	0	0	0	0	0	0	0	0	0	0	0	0	0	0	0	0	0	0	0	0	0	0	0	0	0	0	0	0
0	0	0	0	0	0	0	0	0	0	0	0	0	0	0	0	0	0	0	0	0	0	0	0	0	0	0	0	0	0	0
0	0	0	0	0	0	0	0	0	0	0	0	0	0	0	0	0	0	0	0	0	0	0	0	0	0	0	0	0	0	0
0	0	0	0	0	0	0	0	0	0	0	0	0	0	0	0	0	0	0	0	0	0	0	0	0	0	0	0	0	0	0
0	0	0	0	0	0	0	0	0	0	0	0	0	0	0	0	0	0	0	0	0	0	0	0	0	0	0	0	0	0	0
0	0	0	0	0	0	0	0	0	0	0	0	0	0	0	0	0	0	0	0	0	0	0	0	0	0	0	0	0	0	0
0	0	0	0	0	0	0	0	0	0	0	0	0	0	0	0	0	0	0	0	0	0	0	0	0	0	0	0	0	0	0
0	0	0	0	0	0	0	0	0	0	0	0	0	0	0	0	0	0	0	0	0	0	0	0	0	0	0	0	0	0	0
0	0	0	0	0	0	0	0	0	0	0	0	0	0	0	0	0	0	0	0	0	0	0	0	0	0	0	0	0	0	0
0	0	0	0	0	0	0	0	0	0	0	0	0	0	0	0	0	0	0	0	0	0	0	0	0	0	0	0	0	0	0
0	0	0	0	0	0	0	0	0	0	0	0	0	0	0	0	0	0	0	0	0	0	0	0	0	0	0	0	0	0	0
0	0	0	0	0	0	0	0	0	0	0	0	0	0	0	0	0	0	0	0	0	0	0	0	0	0	0	0	0	0	0
0	0	0	0	0	0	0	0	0	0	0	0	0	0	0	0	0	0	0	0	0	0	0	0	0	0	0	0	0	0	0
0	0	0	0	0	0	0	0	0	0	0	0	0	0	0	0	0	0	0	0	0	0	0	0	0	0	0	0	0	0	0
0	0	0	0	0	0	0	0	0	0	0	0	0	0	0	0	0	0	0	0	0	0	0	0	0	0	0	0	0	0	0
0	0	0	0	0	0	0	0	0	0	0	0	0	0	0	0	0	0	0	0	0	0	0	0	0	0	0	0	0	0	0
0	0	0	0	0	0	0	0	0	0	0	0	0	0	0	0	0	0	0	0	0	0	0	0	0	0	0	0	0	0	0
0	0	0	0	0	0	0	0	0	0	0	0	0	0	0	0	0	0	0	0	0	0	0	0	0	0	0	0	0	0	0
0	0	0	0	0	0	0	0	0	0	0	0	0	0	0	0	0	0	0	0	0	0	0	0	0	0	0	0	0	0	0
0	0	0	0	0	0	0	0	0	0	0	0	0	0	0	0	0	0	0	0	0	0	0	0	0	0	0	0	0	0	0
0	0	0	0	0	0	0	0	0	0	0	0	0	0	0	0	0	0	0	0	0	0	0	0	0	0	0	0	0	0	0
0	0	0	0	0	0	0	0	0	0	0	0	0	0	0	0	0	0	0	0	0	0	0	0	0	0	0	0	0	0	0
0	0	0	0	0	0	0	0	0	0	0	0	0	0	0	0	0	0	0	0	0	0	0	0	0	0	0	0	0	0	0
0	0	0	0	0	0	0	0	0	0	0	0	0	0	0	0	0	0	0	0	0	0	0	0	0	0	0	0	0	0	0
0	0	0	0	0	0	0	0	0	0	0	0	0	0	0	0	0	0	0	0	0	0	0	0	0	0	0	0	0	0	0
0	0	0	0	0	0	0	0	0	0	0	0	0	0	0	0	0	0	0	0	0	0	0	0	0	0	0	0	0	0	0
0	0	0	0	0	0	0	0	0	0	0	0	0	0	0	0	0	0	0	0	0	0	0	0	0	0	0	0	0	0	0
0	0	0	0	0	0	0	0	0	0	0	0	0	0	0	0	0	0	0	0	0	0	0	0	0	0	0	0	0	0	0
0	0	0	0	0	0	0	0	0	0	0	0	0	0	0	0	0	0	0	0	0	0	0	0	0	0	0	0	0	0	0
0	0	0	0	0	0	0	0	0	0	0	0	0	0	0	0	0	0	0	0	0	0	0	0	0	0	0	0	0	0	0
0	0	0	0	0	0	0	0	0	0	0	0	0	0	0	0	0	0	0	0	0	0	0	0	0	0	0	0	0	0	0
0	0	0	0	0	0	0	0	0	0	0	0	0	0	0	0	0	0	0	0	0	0	0	0	0	0	0	0	0	0	0
0	0	0	0	0	0	0	0	0	0	0	0	0	0	0	0	0	0	0	0	0	0	0	0	0	0	0	0	0	0	0
0	0	0	0	0	0	0	0	0	0	0	0	0	0	0	0	0	0	0	0	0	0	0	0	0	0	0	0	0	0	0
0	0	0	0	0	0	0	0	0	0	0	0	0	0	0	0	0	0	0	0	0	0	0	0	0	0	0	0	0	0	0
0	0	0	0	0	0	0	0	0	0	0	0	0	0	0	0	0	0	0	0	0	0	0	0	0	0	0	0	0	0	0
0	0	0	0	0	0	0	0	0	0	0	0	0	0	0	0	0	0	0	0	0	0	0	0	0	0	0	0	0	0	0
0	0	0	0	0	0	0	0	0	0	0	0	0	0	0	0	0	0	0	0	0	0	0	0	0	0	0	0	0	0	0
0	0	0	0	0	0	0	0	0	0	0	0	0	0	0	0	0	0	0	0	0	0	0	0	0	0	0	0	0	0	0
0	0	0	0	0	0	0	0	0	0	0	0	0	0	0	0	0	0	0	0	0	0	0	0	0	0	0	0	0	0	0
0	0	0	0	0	0	0	0	0	0	0	0	0	0	0	0	0	0	0	0	0	0	0	0	0	0	0	0	0	0	0
0	0	0	0	0	0	0	0	0	0	0	0	0	0	0	0	0	0	0	0	0	0	0	0	0	0	0	0	0	0	0
0	0	0	0	0	0	0	0	0	0	0	0	0	0	0	0	0	0	0	0	0	0	0	0	0	0	0	0	0	0	0
0	0	0	0	0	0	0	0	0	0	0	0	0	0	0	0	0	0	0	0	0	0	0	0	0	0	0	0	0	0	0
0	0	0	0	0	0	0	0	0	0	0	0	0	0	0	0	0	0	0	0	0	0	0	0	0	0	0	0	0	0	0
0	0	0	0	0	0	0	0	0	0	0	0	0	0	0	0	0	0	0	0	0	0	0	0	0	0	0	0	0	0	0
0	0	0	0	0	0	0	0	0	0	0	0	0	0	0	0	0	0	0	0	0	0	0	0	0	0	0	0	0	0	0
0	0	0	0	0	0	0	0	0	0	0	0	0	0	0	0	0	0	0	0	0	0	0	0	0	0	0	0	0	0	0
0	0	0	0	0	0	0	0	0	0	0	0	0	0	0	0	0	0	0	0	0	0	0	0	0	0	0	0	0	0	0
0	0	0	0	0	0	0	0	0	0	0	0	0	0	0	0	0	0	0	0	0	0	0	0	0	0	0	0	0	0	0
0	0	0	0	0	0	0	0	0	0	0	0	0	0	0	0	0	0	0	0	0	0	0	0	0	0	0	0	0	0	0
0	0	0	0	0	0	0	0	0	0	0	0	0	0	0	0	0	0	0	0	0	0	0	0	0	0	0	0	0	0	0
0	0	0	0	0	0	0	0	0	0	0	0	0	0	0	0	0	0	0	0	0	0	0	0	0	0	0	0	0	0	0
0	0	0	0	0	0	0	0	0	0	0	0	0	0	0	0	0	0	0	0	0	0	0	0	0	0	0	0	0	0	0
0	0	0	0	0	0	0	0	0	0	0	0	0	0	0	0	0	0	0	0	0	0	0	0	0	0	0	0	0	0	0
0	0	0	0	0	0	0	0	0	0	0	0	0	0	0	0	0	0	0	0	0	0	0	0	0	0	0	0	0	0	0
0	0	0	0	0	0	0	0	0	0	0	0	0	0	0	0	0	0	0	0	0	0	0	0	0	0	0	0	0	0	0
0	0	0	0	0	0	0	0	0	0	0	0	0	0	0	0	0	0	0	0	0	0	0	0	0	0	0	0	0	0	0
0	0	0	0	0	0	0	0	0	0	0	0	0	0	0	0	0	0	0	0	0	0	0	0	0	0	0	0	0	0	0
0	0	0	0	0	0	0	0	0	0	0	0	0	0	0	0	0	0	0	0	0	0	0	0	0	0	0	0	0	0	0
0	0	0	0	0	0	0	0	0	0	0	0	0	0	0	0	0	0	0	0	0	0	0	0	0	0	0	0	0	0	0
0	0	0	0	0	0	0	0	0	0	0	0	0	0	0	0	0	0	0	0	0	0	0	0	0	0	0	0	0	0	0
0	0	0	0	0	0	0	0	0	0	0	0	0	0	0	0	0	0	0	0	0	0	0	0	0	0	0	0	0	0	0
0	0	0	0	0	0	0	0	0	0	0	0	0	0	0	0	0	0	0	0	0	0	0	0	0	0	0	0	0	0	0
0	0	0	0	0	0	0	0	0	0	0	0	0	0	0	0	0	0	0	0	0	0	0	0	0	0	0	0	0	0	0
0	0	0	0	0	0	0	0	0	0	0	0	0	0	0	0	0	0	0	0	0	0	0	0	0	0	0	0	0	0	0
0	0	0	0	0	0	0	0	0	0	0	0	0	0	0	0	0	0	0	0	0	0	0	0	0	0	0	0	0	0	0
0	0	0	0	0	0	0	0	0	0	0	0	0	0	0	0	0	0	0	0	0	0	0	0	0	0	0	0	0	0	0
0	0	0	0	0	0	0	0	0	0	0	0	0	0	0	0	0	0	0	0	0	0	0	0	0	0	0	0	0	0	0
0	0	0	0	0	0	0	0	0	0	0	0	0	0	0	0	0	0	0	0	0	0	0	0	0	0	0	0	0	0	0
0	0	0	0	0	0	0	0	0	0	0	0	0	0	0	0	0	0	0	0	0	0	0	0	0	0	0	0	0	0	0
0	0	0	0	0	0	0	0	0	0	0	0	0	0	0	0	0	0	0	0	0	0	0	0	0	0	0	0	0	0	0
0	0	0	0	0	0	0	0	0	0	0	0	0	0	0	0	0	0	0	0	0	0	0	0	0	0	0	0	0	0	0
0	0	0	0	0	0	0	0	0	0	0	0	0	0	0	0	0	0	0	0	0	0	0	0	0	0	0	0	0	0	0
0	0	0	0	0	0	0	0	0	0	0	0	0	0	0	0	0	0	0	0	0	0	0	0	0	0	0	0	0	0	0
0	0	0	0	0	0	0	0	0	0	0	0	0	0	0	0	0	0	0	0	0	0	0	0	0	0	0	0	0	0	0
0	0	0	0	0	0	0	0	0	0	0	0	0	0	0	0	0	0	0	0	0	0	0	0	0	0	0	0	0	0	0
0	0	0	0	0	0	0	0	0	0	0	0	0	0	0	0	0	0	0	0	0	0	0	0	0	0	0	0	0	0	0
0	0	0	0	0	0	0	0	0	0	0	0	0	0	0	0	0	0	0	0	0	0	0	0	0	0	0	0	0	0	0
0	0	0	0	0	0	0	0	0	0	0	0	0	0	0	0	0	0	0	0	0	0	0	0	0	0	0	0	0	0	0
0	0	0	0	0	0	0	0	0	0	0	0	0	0	0	0	0	0	0	0	0	0	0	0	0	0	0	0	0	0	0
0	0	0	0	0	0	0	0	0	0	0	0	0	0	0	0	0	0	0	0	0	0	0	0	0	0	0	0	0	0	0
0	0	0	0	0	0	0	0	0	0	0	0	0	0	0	0	0	0	0	0	0	0	0	0	0	0	0	0	0	0	0
0	0	0	0	0	0	0	0	0	0	0	0	0	0	0	0	0	0	0	0	0	0	0	0	0	0	0	0	0	0	0
0	0	0	0	0	0	0	0	0	0	0	0	0	0	0	0	0	0	0	0	0	0	0	0	0	0	0	0	0	0	0
0	0	0	0	0	0	0	0	0	0	0	0	0	0	0	0	0	0	0	0	0	0	0	0	0	0	0	0	0	0	0
0	0	0	0	0	0	0	0	0	0	0	0	0	0	0	0	0	0	0	0	0	0	0	0	0	0	0	0	0	0	0
0	0	0	0	0	0	0	0	0	0	0	0	0	0	0	0	0	0	0	0	0	0	0	0	0	0	0	0	0	0	0
0	0	0	0	0	0	0	0	0	0	0	0	0	0	0	0	0	0	0	0	0	0	0	0	0	0	0	0	0	0	0
0	0	0	0	0	0	0	0	0	0	0	0	0	0	0	0	0	0	0	0	0	0	0	0	0	0	0	0	0	0	0
0	0	0	0	0	0	0	0	0	0	0	0	0	0	0	0	0	0	0	0	0	0	0	0	0	0	0	0	0	0	0
0	0	0	0	0	0	0	0	0	0	0	0	0	0	0	0	0	0	0	0	0	0	0	0	0	0	0	0	0	0	0
0	0	0	0	0	0	0	0	0	0	0	0	0	0	0	0	0	0	0	0	0	0	0	0	0	0	0	0	0	0	0
0	0	0	0	0	0	0	0	0	0	0	0	0	0	0	0	0	0	0	0	0	0	0	0	0	0	0	0	0	0	0
0	0	0	0	0	0	0	0	0	0	0	0	0	0	0	0	0	0	0	0	0	0	0	0	0	0	0	0	0	0	0
0	0	0	0	0	0	0	0	0	0	0	0	0	0	0	0	0	0	0	0	0	0	0	0	0	0	0	0	0	0	0
0	0	0	0	0	0	0	0	0	0	0	0	0	0	0	0	0	0	0	0	0	0	0	0	0	0	0	0	0	0	0
0	0	0	0	0	0	0	0	0	0	0	0	0	0	0	0	0	0	0	0	0	0	0	0	0	0	0	0	0	0	0
0	0	0	0	0	0	0	0	0	0	0	0	0	0	0	0	0	0	0	0	0	0	0	0	0	0	0	0	0	0	0
0	0	0	0	0	0	0	0	0	0	0	0	0	0	0	0	0	0	0	0	0	0	0	0	0	0	0	0	0	0	0
0	0	0	0	0	0	0	0	0	0	0	0	0	0	0	0	0	0	0	0	0	0	0	0	0	0	0	0	0	0	0
0	0	0	0	0	0	0	0	0	0	0	0	0	0	0	0	0	0	0	0	0	0	0	0	0	0	0	0	0	0	0
0	0	0	0	0	0	0	0	0	0	0	0	0	0	0	0	0	0	0	0	0	0	0	0	0	0	0	0	0	0	0
0	0	0	0	0	0	0	0	0	0	0	0	0	0	0	0	0	0	0	0	0	0	0	0	0	0	0	0	0	0	0
0	0	0	0	0	0	0	0	0	0	0	0	0	0	0	0	0	0	0	0	0	0	0	0	0	0	0	0	0	0	0
0	0	0	0	0	0	0	0	0	0	0	0	0	0	0	0	0	0	0	0	0	0	0	0	0	0	0	0	0	0	0
0	0	0	0	0	0	0	0	0	0	0	0	0	0	0	0	0	0	0	0	0	0	0	0	0	0	0	0	0	0	0
0	0	0	0	0	0	0	0	0	0	0	0	0	0	0	0	0	0	0	0	0	0	0	0	0	0	0	0	0	0	0
0	0	0	0	0	0	0	0	0	0	0	0	0	0	0	0	0	0	0	0	0	0	0	0	0	0	0	0	0	0	0
0	0	0	0	0	0	0	0	0	0	0	0	0	0	0	0	0	0	0	0	0	0	0	0	0	0	0	0	0	0	0
0	0	0	0	0	0	0	0	0	0	0	0	0	0	0	0	0	0	0	0	0	0	0	0	0	0	0	0	0	0	0
0	0	0	0	0	0	0	0	0	0	0	0	0	0	0	0	0	0	0	0	0	0	0	0	0	0	0	0	0	0	0
0	0	0	0	0	0	0	0	0	0	0	0	0	0	0	0	0	0	0	0	0	0	0	0	0	0	0	0	0	0	0
0	0	0	0	0	0	0	0	0	0	0	0	0	0	0	0	0	0	0	0	0	0	0	0	0	0	0	0	0	0	0
0	0	0	0	0	0	0	0	0	0	0	0	0	0	0	0	0	0	0	0	0	0	0	0	0	0	0	0	0	0	0
0	0	0	0	0	0	0	0	0	0	0	0	0	0	0	0	0	0	0	0	0	0	0	0	0	0	0	0	0	0	0
0	0	0	0	0	0	0	0	0	0	0	0	0	0	0	0	0	0	0	0	0	0	0	0	0	0	0	0	0	0	0
0	0	0	0	0	0	0	0	0	0	0	0	0	0	0	0	0	0	0	0	0	0	0	0	0	0	0	0	0	0	0
0	0	0	0	0	0	0	0	0	0	0	0	0	0	0	0	0	0	0	0	0	0	0	0	0	0	0	0	0	0	0
0	0	0	0	0	0	0	0	0	0	0	0	0	0	0	0	0	0	0	0	0	0	0	0	0	0	0	0	0	0	0
0	0	0	0	0	0	0	0	0	0	0	0	0	0	0	0	0	0	0	0	0	0	0	0	0	0	0	0	0	0	0
0	0	0	0	0	0	0	0	0	0	0	0	0	0	0	0	0	0	0	0	0	0	0	0	0	0	0	0	0	0	0
0	0	0	0	0	0	0	0	0	0	0	0	0	0	0	0	0	0	0	0	0	0	0	0	0	0	0	0	0	0	0
0	0	0	0	0	0	0	0	0	0	0	0	0	0	0	0	0	0	0	0	0	0	0	0	0	0	0	0	0	0	0
0	0	0	0	0	0	0	0	0	0	0	0	0	0	0	0	0	0	0	0	0	0	0	0	0	0	0	0	0	0	0
0	0	0	0	0	0	0	0	0	0	0	0	0	0	0	0	0	0	0	0	0	0	0	0	0	0	0	0	0	0	0
0	0	0	0	0	0	0	0	0	0	0	0	0	0	0	0	0	0	0	0	0	0	0	0	0	0	0	0	0	0	0
0	0	0	0	0	0	0	0	0	0	0	0	0	0	0	0	0	0	0	0	0	0	0	0	0	0	0	0	0	0	0
0	0	0	0	0	0	0	0	0	0	0	0	0	0	0	0	0	0	0	0	0	0	0	0	0	0	0	0	0	0	0
0	0	0	0	0	0	0	0	0	0	0	0	0	0	0	0	0	0	0	0	0	0	0	0	0	0	0	0	0	0	0
0	0	0	0	0	0	0	0	0	0	0	0	0	0	0	0	0	0	0	0	0	0	0	0	0	0	0	0	0	0	0
0	0	0	0	0	0	0	0	0	0	0	0	0	0	0	0	0	0	0	0	0	0	0	0	0	0	0	0	0	0	0
0	0	0	0	0	0	0	0	0	0	0	0	0	0	0	0	0	0	0	0	0	0	0	0	0	0	0	0	0	0	0
0	0	0	0	0	0	0	0	0	0	0	0	0	0	0	0	0	0	0	0	0	0	0	0	0	0	0	0	0	0	0
0	0	0	0	0	0	0	0	0	0	0	0	0	0	0	0	0	0	0	0	0	0	0	0	0	0	0	0	0	0	0
0	0	0	0	0	0	0	0	0	0	0	0	0	0	0	0	0	0	0	0	0	0	0	0	0	0	0	0	0	0	0
0	0	0	0	0	0	0	0	0	0	0	0	0	0	0	0	0	0	0	0	0	0	0	0	0	0	0	0	0	0	0
0	0	0	0	0	0	0	0	0	0	0	0	0	0	0	0	0	0	0	0	0	0	0	0	0	0	0	0	0	0	0
0	0	0	0	0	0	0	0	0	0	0	0	0	0	0	0	0	0	0	0	0	0	0	0	0	0	0	0	0	0	0
0	0	0	0	0	0	0	0	0	0	0	0	0	0	0	0	0	0	0	0	0	0	0	0	0	0	0	0	0	0	0
0	0	0	0	0	0	0	0	0	0	0	0	0	0	0	0	0	0	0	0	0	0	0	0	0	0	0	0	0	0	0
0	0	0	0	0	0	0	0	0	0	0	0	0	0	0	0	0	0	0	0	0	0	0	0	0	0	0	0	0	0	0
0	0	0	0	0	0	0	0	0	0	0	0	0	0	0	0	0	0	0	0	0	0	0	0	0	0	0	0	0	0	0
0	0	0	0	0	0	0	0	0	0	0	0	0	0	0	0	0	0	0	0	0	0	0	0	0	0	0	0	0	0	0
0	0	0	0	0	0	0	0	0	0	0	0	0	0	0	0	0	0	0	0	0	0	0	0	0	0	0	0	0	0	0
0	0	0	0	0	0	0	0	0	0	0	0	0	0	0	0	0	0	0	0	0	0	0	0	0	0	0	0	0	0	0
0	0	0	0	0	0	0	0	0	0	0	0	0	0	0	0	0	0	0	0	0	0	0	0	0	0	0	0	0	0	0
0	0	0	0	0	0	0	0	0	0	0	0	0	0	0	0	0	0	0	0	0	0	0	0	0	0	0	0	0	0	0
0	0	0	0	0	0	0	0	0	0	0	0	0	0	0	0	0	0	0	0	0	0	0	0	0	0	0	0	0	0	0
0	0	0	0	0	0	0	0	0	0	0	0	0	0	0	0	0	0	0	0	0	0	0	0	0	0	0	0	0	0	0
0	0	0	0	0	0	0	0	0	0	0	0	0	0	0	0	0	0	0	0	0	0	0	0	0	0	0	0	0	0	0
0	0	0	0	0	0	0	0	0	0	0	0	0	0	0	0	0	0	0	0	0	0	0	0	0	0	0	0	0	0	0
0	0	0	0	0	0	0	0	0	0	0	0	0	0	0	0	0	0	0	0	0	0	0	0	0	0	0	0	0	0	0
0	0	0	0	0	0	0	0	0	0	0	0	0	0	0	0	0	0	0	0	0	0	0	0	0	0	0	0	0	0	0
0	0	0	0	0	0	0	0	0	0	0	0	0	0	0	0	0	0	0	0	0	0	0	0	0	0	0	0	0	0	0
0	0	0	0	0	0	0	0	0	0	0	0	0	0	0	0	0	0	0	0	0	0	0	0	0	0	0	0	0	0	0
0	0	0	0	0	0	0	0	0	0	0	0	0	0	0	0	0	0	0	0	0	0	0	0	0	0	0	0	0	0	0
0	0	0	0	0	0	0	0	0	0	0	0	0	0	0	0	0	0	0	0	0	0	0	0	0	0	0	0	0	0	0
0	0	0	0	0	0	0	0	0	0	0	0	0	0	0	0	0	0	0	0	0	0	0	0	0	0	0	0	0	0	0
0	0	0	0	0	0	0	0	0	0	0	0	0	0	0	0	0	0	0	0	0	0	0	0	0	0	0	0	0	0	0
0	0	0	0	0	0	0	0	0	0	0	0	0	0	0	0	0	0	0	0	0	0	0	0	0	0	0	0	0	0	0
0	0	0	0	0	0	0	0	0	0	0	0	0	0	0	0	0	0	0	0	0	0	0	0	0	0	0	0	0	0	0
0	0	0	0	0	0	0	0	0	0	0	0	0	0	0	0	0	0	0	0	0	0	0	0	0	0	0	0	0	0	0
0	0	0	0	0	0	0	0	0	0	0	0	0	0	0	0	0	0	0	0	0	0	0	0	0	0	0	0	0	0	0
0	0	0	0	0	0	0	0	0	0	0	0	0	0	0	0	0	0	0	0	0	0	0	0	0	0	0	0	0	0	0
0	0	0	0	0	0	0	0	0	0	0	0	0	0	0	0	0	0	0	0	0	0	0	0	0	0	0	0	0	0	0
0	0	0	0	0	0	0	0	0	0	0	0	0	0	0	0	0	0	0	0	0	0	0	0	0	0	0	0	0	0	0
0	0	0	0	0	0	0	0	0	0	0	0	0	0	0	0	0	0	0	0	0	0	0	0	0	0	0	0	0	0	0
0	0	0	0	0	0	0	0	0	0	0	0	0	0	0	0	0	0	0	0	0	0	0	0	0	0	0	0	0	0	0
0	0	0	0	0	0	0	0	0	0	0	0	0	0	0	0	0	0	0	0	0	0	0	0	0	0	0	0	0	0	0
0	0	0	0	0	0	0	0	0	0	0	0	0	0	0	0	0	0	0	0	0	0	0	0	0	0	0	0	0	0	0
0	0	0	0	0	0	0	0	0	0	0	0	0	0	0	0	0	0	0	0	0	0	0	0	0	0	0	0	0	0	0
0	0	0	0	0	0	0	0	0	0	0	0	0	0	0	0	0	0	0	0	0	0	0	0	0	0	0	0	0	0	0
0	0	0	0	0	0	0	0	0	0	0	0	0	0	0	0	0	0	0	0	0	0	0	0	0	0	0	0	0	0	0
0	0	0	0	0	0	0	0	0	0	0	0	0	0	0	0	0	0	0	0	0	0	0	0	0	0	0	0	0	0	0
0	0	0	0	0	0	0	0	0	0	0	0	0	0	0	0	0	0	0	0	0	0	0	0	0	0	0	0	0	0	0
0	0	0	0	0	0	0	0	0	0	0	0	0	0	0	0	0	0	0	0	0	0	0	0	0	0	0	0	0	0	0
0	0	0	0	0	0	0	0	0	0	0	0	0	0	0	0	0	0	0	0	0	0	0	0	0	0	0	0	0	0	0
0	0	0	0	0	0	0	0	0	0	0	0	0	0	0	0	0	0	0	0	0	0	0	0	0	0	0	0	0	0	0
0	0	0	0	0	0	0	0	0	0	0	0	0	0	0	0	0	0	0	0	0	0	0	0	0	0	0	0	0	0	0
0	0	0	0	0	0	0	0	0	0	0	0	0	0	0	0	0	0	0	0	0	0	0	0	0	0	0	0	0	0	0
0	0	0	0	0	0	0	0	0	0	0	0	0	0	0	0	0	0	0	0	0	0	0	0	0	0	0	0	0	0	0
0	0	0	0	0	0	0	0	0	0	0	0	0	0	0	0	0	0	0	0	0	0	0	0	0	0	0	0	0	0	0
0	0	0	0	0	0	0	0	0	0	0	0	0	0	0	0	0	0	0	0	0	0	0	0	0	0	0	0	0	0	0
0	0	0	0	0	0	0	0	0	0	0	0	0	0	0	0	0	0	0	0	0	0	0	0	0	0	0	0	0	0	0
0	0	0	0	0	0	0	0	0	0	0	0	0	0	0	0	0	0	0	0	0	0	0	0	0	0	0	0	0	0	0
0	0	0	0	0	0	0	0	0	0	0	0	0	0	0	0	0	0	0	0	0	0	0	0	0	0	0	0	0	0	0
0	0	0	0	0	0	0	0	0	0	0	0	0	0	0	0	0	0	0	0	0	0	0	0	0	0	0	0	0	0	0
0	0	0	0	0	0	0	0	0	0	0	0	0	0	0	0	0	0	0	0	0	0	0	0	0	0	0	0	0	0	0
0	0	0	0	0	0	0	0	0	0	0	0	0	0	0	0	0	0	0	0	0	0	0	0	0	0	0	0	0	0	0
0	0	0	0	0	0	0	0	0	0	0	0	0	0	0	0	0	0	0	0	0	0	0	0	0	0	0	0	0	0	0
0	0	0	0	0	0	0	0	0	0	0	0	0	0	0	0	0	0	0	0	0	0	0	0	0	0	0	0	0	0	0
0	0	0	0	0	0	0	0	0	0	0	0	0	0	0	0	0	0	0	0	0	0	0	0	0	0	0	0	0	0	0
0	0	0	0	0	0	0	0	0	0	0	0	0	0	0	0	0	0	0	0	0	0	0	0	0	0	0	0	0	0	0
0	0	0	0	0	0	0	0	0	0	0	0	0	0	0	0	0	0	0	0	0	0	0	0	0	0	0	0	0	0	0
0	0	0	0	0	0	0	0	0	0	0	0	0	0	0	0	0	0	0	0	0	0	0	0	0	0	0	0	0	0	0
0	0	0	0	0	0	0	0	0	0	0	0	0	0	0	0	0	0	0	0	0	0	0	0	0	0	0	0	0	0	0
0	0	0	0	0	0	0	0	0	0	0	0	0	0	0	0	0	0	0	0	0	0	0	0	0	0	0	0	0	0	0
0	0	0	0	0	0	0	0	0	0	0	0	0	0	0	0	0	0	0	0	0	0	0	0	0	0	0	0	0	0	0
0	0	0	0	0	0	0	0	0	0	0	0	0	0	0	0	0	0	0	0	0	0	0	0	0	0	0	0	0	0	0
0	0	0	0	0	0	0	0	0	0	0	0	0	0	0	0	0	0	0	0	0	0	0	0	0	0	0	0	0	0	0
0	0	0	0	0	0	0	0	0	0	0	0	0	0	0	0	0	0	0	0	0	0	0	0	0	0	0	0	0	0	0
0	0	0	0	0	0	0	0	0	0	0	0	0	0	0	0	0	0	0	0	0	0	0	0	0	0	0	0	0	0	0
0	0	0	0	0	0	0	0	0	0	0	0	0	0	0	0	0	0	0	0	0	0	0	0	0	0	0	0	0	0	0
0	0	0	0	0	0	0	0	0	0	0	0	0	0	0	0	0	0	0	0	0	0	0	0	0	0	0	0	0	0	0
0	0	0	0	0	0	0	0	0	0	0	0	0	0	0	0	0	0	0	0	0	0	0	0	0	0	0	0	0	0	0
0	0	0	0	0	0	0	0	0	0	0	0	0	0	0	0	0	0	0	0	0	0	0	0	0	0	0	0	0	0	0
0	0	0	0	0	0	0	0	0	0	0	0	0	0	0	0	0	0	0	0	0	0	0	0	0	0	0	0	0	0	0
0	0	0	0	0	0	0	0	0	0	0	0	0	0	0	0	0	0	0	0	0	0	0	0	0	0	0	0	0	0	0
0	0	0	0	0	0	0	0	0	0	0	0	0	0	0	0	0	0	0	0	0	0	0	0	0	0	0	0	0	0	0
0	0	0	0	0	0	0	0	0	0	0	0	0	0	0	0	0	0	0	0	0	0	0	0	0	0	0	0	0	0	0
0	0	0	0	0	0	0	0	0	0	0	0	0	0	0	0	0	0	0	0	0	0	0	0	0	0	0	0	0	0	0
0	0	0	0	0	0	0	0	0	0	0	0	0	0	0	0	0	0	0	0	0	0	0	0	0	0	0	0	0	0	0
0	0	0	0	0	0	0	0	0	0	0	0	0	0	0	0	0	0	0	0	0	0	0	0	0	0	0	0	0	0	0
0	0	0	0	0	0	0	0	0	0	0	0	0	0	0	0	0	0	0	0	0	0	0	0	0	0	0	0	0	0	0
0	0	0	0	0	0	0	0	0	0	0	0	0	0	0	0	0	0	0	0	0	0	0	0	0	0	0	0	0	0	0
0	0	0	0	0	0	0	0	0	0	0	0	0	0	0	0	0	0	0	0	0	0	0	0	0	0	0	0	0	0	0
0	0	0	0	0	0	0	0	0	0	0	0	0	0	0	0	0	0	0	0	0	0	0	0	0	0	0	0	0	0	0
0	0	0	0	0	0	0	0	0	0	0	0	0	0	0	0	0	0	0	0	0	0	0	0	0	0	0	0	0	0	0
0	0	0	0	0	0	0	0	0	0	0	0	0	0	0	0	0	0	0	0	0	0	0	0	0	0	0	0	0	0	0
0	0	0	0	0	0	0	0	0	0	0	0	0	0	0	0	0	0	0	0	0	0	0	0	0	0	0	0	0	0	0
0	0	0	0	0	0	0	0	0	0	0	0	0	0	0	0	0	0	0	0	0	0	0	0	0	0	0	0	0	0	0
0	0	0	0	0	0	0	0	0	0	0	0	0	0	0	0	0	0	0	0	0	0	0	0	0	0	0	0	0	0	0
0	0	0	0	0	0	0	0	0	0	0	0	0	0	0	0	0	0	0	0	0	0	0	0	0	0	0	0	0	0	0
0	0	0	0	0	0	0	0	0	0	0	0	0	0	0	0	0	0	0	0	0	0	0	0	0	0	0	0	0	0	0
0	0	0	0	0	0	0	0	0	0	0	0	0	0	0	0	0	0	0	0	0	0	0	0	0	0	0	0	0	0	0
0	0	0	0	0	0	0	0	0	0	0	0	0	0	0	0	0	0	0	0	0	0	0	0	0	0	0	0	0	0	0
0	0	0	0	0	0	0	0	0	0	0	0	0	0	0	0	0	0	0	0	0	0	0	0	0	0	0	0	0	0	0
0	0	0	0	0	0	0	0	0	0	0	0	0	0	0	0	0	0	0	0	0	0	0	0	0	0	0	0	0	0	0
0	0	0	0	0	0	0	0	0	0	0	0	0	0	0	0	0	0	0	0	0	0	0	0	0	0	0	0	0	0	0
0	0	0	0	0	0	0	0	0	0	0	0	0	0	0	0	0	0	0	0	0	0	0	0	0	0	0	0	0	0	0
0	0	0	0	0	0	0	0	0	0	0	0	0	0	0	0	0	0	0	0	0	0	0	0	0	0	0	0	0	0	0
0	0	0	0	0	0	0	0	0	0	0	0	0	0	0	0	0	0	0	0	0	0	0	0	0	0	0	0	0	0	0
0	0	0	0	0	0	0	0	0	0	0	0	0	0	0	0	0	0	0	0	0	0	0	0	0	0	0	0	0	0	0
0	0	0	0	0	0	0	0	0	0	0	0	0	0	0	0	0	0	0	0	0	0	0	0	0	0	0	0	0	0	0
0	0	0	0	0	0	0	0	0	0	0	0	0	0	0	0	0	0	0	0	0	0	0	0	0	0	0	0	0	0	0
0	0	0	0	0	0	0	0	0	0	0	0	0	0	0	0	0	0	0	0	0	0	0	0	0	0	0	0	0	0	0
0	0	0	0	0	0	0	0	0	0	0	0	0	0	0	0	0	0	0	0	0	0	0	0	0	0	0	0	0	0	0
0	0	0	0	0	0	0	0	0	0	0	0	0	0	0	0	0	0	0	0	0	0	0	0	0	0	0	0	0	0	0
0	0	0	0	0	0	0	0	0	0	0	0	0	0	0	0	0	0	0	0	0	0	0	0	0	0	0	0	0	0	0
0	0	0	0	0	0	0	0	0	0	0	0	0	0	0	0	0	0	0	0	0	0	0	0	0	0	0	0	0	0	0
0	0	0	0	0	0	0	0	0	0	0	0	0	0	0	0	0	0	0	0	0	0	0	0	0	0	0	0	0	0	0
0	0	0	0	0	0	0	0	0	0	0	0	0	0	0	0	0	0	0	0	0	0	0	0	0	0	0	0	0	0	0
0	0	0	0	0	0	0	0	0	0	0	0	0	0	0	0	0	0	0	0	0	0	0	0	0	0	0	0	0	0	0
0	0	0	0	0	0	0	0	0	0	0	0	0	0	0	0	0	0	0	0	0	0	0	0	0	0	0	0	0	0	0
0	0	0	0	0	0	0	0	0	0	0	0	0	0	0	0	0	0	0	0	0	0	0	0	0	0	0	0	0	0	0
0	0	0	0	0	0	0	0	0	0	0	0	0	0	0	0	0	0	0	0	0	0	0	0	0	0	0	0	0	0	0
0	0	0	0	0	0	0	0	0	0	0	0	0	0	0	0	0	0	0	0	0	0	0	0	0	0	0	0	0	0	0
0	0	0	0	0	0	0	0	0	0	0	0	0	0	0	0	0	0	0	0	0	0	0	0	0	0	0	0	0	0	0
0	0	0	0	0	0	0	0	0	0	0	0	0	0	0	0	0	0	0	0	0	0	0	0	0	0	0	0	0	0	0
0	0	0	0	0	0	0	0	0	0	0	0	0	0	0	0	0	0	0	0	0	0	0	0	0	0	0	0	0	0	0
0	0	0	0	0	0	0	0	0	0	0	0	0	0	0	0	0	0	0	0	0	0	0	0	0	0	0	0	0	0	0
0	0	0	0	0	0	0	0	0	0	0	0	0	0	0	0	0	0	0	0	0	0	0	0	0	0	0	0	0	0	0
0	0	0	0	0	0	0	0	0	0	0	0	0	0	0	0	0	0	0	0	0	0	0	0	0	0	0	0	0	0	0
0	0	0	0	0	0	0	0	0	0	0	0	0	0	0	0	0	0	0	0	0	0	0	0	0	0	0	0	0	0	0
0	0	0	0	0	0	0	0	0	0	0	0	0	0	0	0	0	0	0	0	0	0	0	0	0	0	0	0	0	0	0
0	0	0	0	0	0	0	0	0	0	0	0	0	0	0	0	0	0	0	0	0	0	0	0	0	0	0	0	0	0	0
0	0	0	0	0	0	0	0	0	0	0	0	0	0	0	0	0	0	0	0	0	0	0	0	0	0	0	0	0	0	0
0	0	0	0	0	0	0	0	0	0	0	0	0	0	0	0	0	0	0	0	0	0	0	0	0	0	0	0	0	0	0
0	0	0	0	0	0	0	0	0	0	0	0	0	0	0	0	0	0	0	0	0	0	0	0	0	0	0	0	0	0	0
0	0	0	0	0	0	0	0	0	0	0	0	0	0	0	0	0	0	0	0	0	0	0	0	0	0	0	0	0	0	0
0	0	0	0	0	0	0	0	0	0	0	0	0	0	0	0	0	0	0	0	0	0	0	0	0	0	0	0	0	0	0
0	0	0	0	0	0	0	0	0	0	0	0	0	0	0	0	0	0	0	0	0	0	0	0	0	0	0	0	0	0	0
0	0	0	0	0	0	0	0	0	0	0	0	0	0	0	0	0	0	0	0	0	0	0	0	0	0	0	0	0	0	0
0	0	0	0	0	0	0	0	0	0	0	0	0	0	0	0	0	0	0	0	0	0	0	0	0	0	0	0	0	0	0
0	0	0	0	0	0	0	0	0	0	0	0	0	0	0	0	0	0	0	0	0	0	0	0	0	0	0	0	0	0	0
0	0	0	0	0	0	0	0	0	0	0	0	0	0	0	0	0	0	0	0	0	0	0	0	0	0	0	0	0	0	0
0	0	0	0	0	0	0	0	0	0	0	0	0	0	0	0	0	0	0	0	0	0	0	0	0	0	0	0	0	0	0
0	0	0	0	0	0	0	0	0	0	0	0	0	0	0	0	0	0	0	0	0	0	0	0	0	0	0	0	0	0	0
0	0	0	0	0	0	0	0	0	0	0	0	0	0	0	0	0	0	0	0	0	0	0	0	0	0	0	0	0	0	0
0	0	0	0	0	0	0	0	0	0	0	0	0	0	0	0	0	0	0	0	0	0	0	0	0	0	0	0	0	0	0
0	0	0	0	0	0	0	0	0	0	0	0	0	0	0	0	0	0	0	0	0	0	0	0	0	0	0	0	0	0	0
0	0	0	0	0	0	0	0	0	0	0	0	0	0	0	0	0	0	0	0	0	0	0	0	0	0	0	0	0	0	0
0	0	0	0	0	0	0	0	0	0	0	0	0	0	0	0	0	0	0	0	0	0	0	0	0	0	0	0	0	0	0
0	0	0	0	0	0	0	0	0	0	0	0	0	0	0	0	0	0	0	0	0	0	0	0	0	0	0	0	0	0	0
0	0	0	0	0	0	0	0	0	0	0	0	0	0	0	0	0	0	0	0	0	0	0	0	0	0	0	0	0	0	0
0	0	0	0	0	0	0	0	0	0	0	0	0	0	0	0	0	0	0	0	0	0	0	0	0	0	0	0	0	0	0
0	0	0	0	0	0	0	0	0	0	0	0	0	0	0	0	0	0	0	0	0	0	0	0	0	0	0	0	0	0	0
0	0	0	0	0	0	0	0	0	0	0	0	0	0	0	0	0	0	0	0	0	0	0	0	0	0	0	0	0	0	0
0	0	0	0	0	0	0	0	0	0	0	0	0	0	0	0	0	0	0	0	0	0	0	0	0	0	0	0	0	0	0
0	0	0	0	0	0	0	0	0	0	0	0	0	0	0	0	0	0	0	0	0	0	0	0	0	0	0	0	0	0	0
0	0	0	0	0	0	0	0	0	0	0	0	0	0	0	0	0	0	0	0	0	0	0	0	0	0	0	0	0	0	0
0	0	0	0	0	0	0	0	0	0	0	0	0	0	0	0	0	0	0	0	0	0	0	0	0	0	0	0	0	0	0
0	0	0	0	0	0	0	0	0	0	0	0	0	0	0	0	0	0	0	0	0	0	0	0	0	0	0	0	0	0	0
0	0	0	0	0	0	0	0	0	0	0	0	0	0	0	0	0	0	0	0	0	0	0	0	0	0	0	0	0	0	0
0	0	0	0	0	0	0	0	0	0	0	0	0	0	0	0	0	0	0	0	0	0	0	0	0	0	0	0	0	0	0
0	0	0	0	0	0	0	0	0	0	0	0	0	0	0	0	0	0	0	0	0	0	0	0	0	0	0	0	0	0	0
0	0	0	0	0	0	0	0	0	0	0	0	0	0	0	0	0	0	0	0	0	0	0	0	0	0	0	0	0	0	0
0	0	0	0	0	0	0	0	0	0	0	0	0	0	0	0	0	0	0	0	0	0	0	0	0	0	0	0	0	0	0
0	0	0	0	0	0	0	0	0	0	0	0	0	0	0	0	0	0	0	0	0	0	0	0	0	0	0	0	0	0	0
0	0	0	0	0	0	0	0	0	0	0	0	0	0	0	0	0	0	0	0	0	0	0	0	0	0	0	0	0	0	0
0	0	0	0	0	0	0	0	0	0	0	0	0	0	0	0	0	0	0	0	0	0	0	0	0	0	0	0	0	0	0
0	0	0	0	0	0	0	0	0	0	0	0	0	0	0	0	0	0	0	0	0	0	0	0	0	0	0	0	0	0	0
0	0	0	0	0	0	0	0	0	0	0	0	0	0	0	0	0	0	0	0	0	0	0	0	0	0	0	0	0	0	0
0	0	0	0	0	0	0	0	0	0	0	0	0	0	0	0	0	0	0	0	0	0	0	0	0	0	0	0	0	0	0
0	0	0	0	0	0	0	0	0	0	0	0	0	0	0	0	0	0	0	0	0	0	0	0	0	0	0	0	0	0	0
0	0	0	0	0	0	0	0	0	0	0	0	0	0	0	0	0	0	0	0	0	0	0	0	0	0	0	0	0	0	0
0	0	0	0	0	0	0	0	0	0	0	0	0	0	0	0	0	0	0	0	0	0	0	0	0	0	0	0	0	0	0
0	0	0	0	0	0	0	0	0	0	0	0	0	0	0	0	0	0	0	0	0	0	0	0	0	0	0	0	0	0	0
0	0	0	0	0	0	0	0	0	0	0	0	0	0	0	0	0	0	0	0	0	0	0	0	0	0	0	0	0	0	0
0	0	0	0	0	0	0	0	0	0	0	0	0	0	0	0	0	0	0	0	0	0	0	0	0	0	0	0	0	0	0
0	0	0	0	0	0	0	0	0	0	0	0	0	0	0	0	0	0	0	0	0	0	0	0	0	0	0	0	0	0	0
0	0	0	0	0	0	0	0	0	0	0	0	0	0	0	0	0	0	0	0	0	0	0	0	0	0	0	0	0	0	0
0	0	0	0	0	0	0	0	0	0	0	0	0	0	0	0	0	0	0	0	0	0	0	0	0	0	0	0	0	0	0
0	0	0	0	0	0	0	0	0	0	0	0	0	0	0	0	0	0	0	0	0	0	0	0	0	0	0	0	0	0	0
0	0	0	0	0	0	0	0	0	0	0	0	0	0	0	0	0	0	0	0	0	0	0	0	0	0	0	0	0	0	0
0	0	0	0	0	0	0	0	0	0	0	0	0	0	0	0	0	0	0	0	0	0	0	0	0	0	0	0	0	0	0
0	0	0	0	0	0	0	0	0	0	0	0	0	0	0	0	0	0	0	0	0	0	0	0	0	0	0	0	0	0	0
0	0	0	0	0	0	0	0	0	0	0	0	0	0	0	0	0	0	0	0	0	0	0	0	0	0	0	0	0	0	0
0	0	0	0	0	0	0	0	0	0	0	0	0	0	0	0	0	0	0	0	0	0	0	0	0	0	0	0	0	0	0
0	0	0	0	0	0	0	0	0	0	0	0	0	0	0	0	0	0	0	0	0	0	0	0	0	0	0	0	0	0	0
0	0	0	0	0	0	0	0	0	0	0	0	0	0	0	0	0	0	0	0	0	0	0	0	0	0	0	0	0	0	0
0	0	0	0	0	0	0	0	0	0	0	0	0	0	0	0	0	0	0	0	0	0	0	0	0	0	0	0	0	0	0
0	0	0	0	0	0	0	0	0	0	0	0	0	0	0	0	0	0	0	0	0	0	0	0	0	0	0	0	0	0	0
0	0	0	0	0	0	0	0	0	0	0	0	0	0	0	0	0	0	0	0	0	0	0	0	0	0	0	0	0	0	0
0	0	0	0	0	0	0	0	0	0	0	0	0	0	0	0	0	0	0	0	0	0	0	0	0	0	0	0	0	0	0
0	0	0	0	0	0	0	0	0	0	0	0	0	0	0	0	0	0	0	0	0	0	0	0	0	0	0	0	0	0	0
0	0	0	0	0	0	0	0	0	0	0	0	0	0	0	0	0	0	0	0	0	0	0	0	0	0	0	0	0	0	0
0	0	0	0	0	0	0	0	0	0	0	0	0	0	0	0	0	0	0	0	0	0	0	0	0	0	0	0	0	0	0
0	0	0	0	0	0	0	0	0	0	0	0	0	0	0	0	0	0	0	0	0	0	0	0	0	0	0	0	0	0	0
0	0	0	0	0	0	0	0	0	0	0	0	0	0	0	0	0	0	0	0	0	0	0	0	0	0	0	0	0	0	0
0	0	0	0	0	0	0	0	0	0	0	0	0	0	0	0	0	0	0	0	0	0	0	0	0	0	0	0	0	0	0
0	0	0	0	0	0	0	0	0	0	0	0	0	0	0	0	0	0	0	0	0	0	0	0	0	0	0	0	0	0	0
0	0	0	0	0	0	0	0	0	0	0	0	0	0	0	0	0	0	0	0	0	0	0	0	0	0	0	0	0	0	0
0	0	0	0	0	0	0	0	0	0	0	0	0	0	0	0	0	0	0	0	0	0	0	0	0	0	0	0	0	0	0
0	0	0	0	0	0	0	0	0	0	0	0	0	0	0	0	0	0	0	0	0	0	0	0	0	0	0	0	0	0	0
0	0	0	0	0	0	0	0	0	0	0	0	0	0	0	0	0	0	0	0	0	0	0	0	0	0	0	0	0	0	0
0	0	0	0	0	0	0	0	0	0	0	0	0	0	0	0	0	0	0	0	0	0	0	0	0	0	0	0	0	0	0
0	0	0	0	0	0	0	0	0	0	0	0	0	0	0	0	0	0	0	0	0	0	0	0	0	0	0	0	0	0	0
0	0	0	0	0	0	0	0	0	0	0	0	0	0	0	0	0	0	0	0	0	0	0	0	0	0	0	0	0	0	0
0	0	0	0	0	0	0	0	0	0	0	0	0	0	0	0	0	0	0	0	0	0	0	0	0	0	0	0	0	0	0
0	0	0	0	0	0	0	0	0	0	0	0	0	0	0	0	0	0	0	0	0	0	0	0	0	0	0	0	0	0	0
0	0	0	0	0	0	0	0	0	0	0	0	0	0	0	0	0	0	0	0	0	0	0	0	0	0	0	0	0	0	0
0	0	0	0	0	0	0	0	0	0	0	0	0	0	0	0	0	0	0	0	0	0	0	0	0	0	0	0	0	0	0
0	0	0	0	0	0	0	0	0	0	0	0	0	0	0	0	0	0	0	0	0	0	0	0	0	0	0	0	0	0	0
0	0	0	0	0	0	0	0	0	0	0	0	0	0	0	0	0	0	0	0	0	0	0	0	0	0	0	0	0	0	0
0	0	0	0	0	0	0	0	0	0	0	0	0	0	0	0	0	0	0	0	0	0	0	0	0	0	0	0	0	0	0
0	0	0	0	0	0	0	0	0	0	0	0	0	0	0	0	0	0	0	0	0	0	0	0	0	0	0	0	0	0	0
0	0	0	0	0	0	0	0	0	0	0	0	0	0	0	0	0	0	0	0	0	0	0	0	0	0	0	0	0	0	0
0	0	0	0	0	0	0	0	0	0	0	0	0	0	0	0	0	0	0	0	0	0	0	0	0	0	0	0	0	0	0
0	0	0	0	0	0	0	0	0	0	0	0	0	0	0	0	0	0	0	0	0	0	0	0	0	0	0	0	0	0	0
0	0	0	0	0	0	0	0	0	0	0	0	0	0	0	0	0	0	0	0	0	0	0	0	0	0	0	0	0	0	0
0	0	0	0	0	0	0	0	0	0	0	0	0	0	0	0	0	0	0	0	0	0	0	0	0	0	0	0	0	0	0
0	0	0	0	0	0	0	0	0	0	0	0	0	0	0	0	0	0	0	0	0	0	0	0	0	0	0	0	0	0	0
0	0	0	0	0	0	0	0	0	0	0	0	0	0	0	0	0	0	0	0	0	0	0	0	0	0	0	0	0	0	0
0	0	0	0	0	0	0	0	0	0	0	0	0	0	0	0	0	0	0	0	0	0	0	0	0	0	0	0	0	0	0
0	0	0	0	0	0	0	0	0	0	0	0	0	0	0	0	0	0	0	0	0	0	0	0	0	0	0	0	0	0	0
0	0	0	0	0	0	0	0	0	0	0	0	0	0	0	0	0	0	0	0	0	0	0	0	0	0	0	0	0	0	0
0	0	0	0	0	0	0	0	0	0	0	0	0	0	0	0	0	0	0	0	0	0	0	0	0	0	0	0	0	0	0
0	0	0	0	0	0	0	0	0	0	0	0	0	0	0	0	0	0	0	0	0	0	0	0	0	0	0	0	0	0	0
0	0	0	0	0	0	0	0	0	0	0	0	0	0	0	0	0	0	0	0	0	0	0	0	0	0	0	0	0	0	0
0	0	0	0	0	0	0	0	0	0	0	0	0	0	0	0	0	0	0	0	0	0	0	0	0	0	0	0	0	0	0
0	0	0	0	0	0	0	0	0	0	0	0	0	0	0	0	0	0	0	0	0	0	0	0	0	0	0	0	0	0	0
0	0	0	0	0	0	0	0	0	0	0	0	0	0	0	0	0	0	0	0	0	0	0	0	0	0	0	0	0	0	0
0	0	0	0	0	0	0	0	0	0	0	0	0	0	0	0	0	0	0	0	0	0	0	0	0	0	0	0	0	0	0
0	0	0	0	0	0	0	0	0	0	0	0	0	0	0	0	0	0	0	0	0	0	0	0	0	0	0	0	0	0	0
0	0	0	0	0	0	0	0	0	0	0	0	0	0	0	0	0	0	0	0	0	0	0	0	0	0	0	0	0	0	0
0	0	0	0	0	0	0	0	0	0	0	0	0	0	0	0	0	0	0	0	0	0	0	0	0	0	0	0	0	0	0
0	0	0	0	0	0	0	0	0	0	0	0	0	0	0	0	0	0	0	0	0	0	0	0	0	0	0	0	0	0	0
0	0	0	0	0	0	0	0	0	0	0	0	0	0	0	0	0	0	0	0	0	0	0	0	0	0	0	0	0	0	0
0	0	0	0	0	0	0	0	0	0	0	0	0	0	0	0	0	0	0	0	0	0	0	0	0	0	0	0	0	0	0
0	0	0	0	0	0	0	0	0	0	0	0	0	0	0	0	0	0	0	0	0	0	0	0	0	0	0	0	0	0	0
0	0	0	0	0	0	0	0	0	0	0	0	0	0	0	0	0	0	0	0	0	0	0	0	0	0	0	0	0	0	0
0	0	0	0	0	0	0	0	0	0	0	0	0	0	0	0	0	0	0	0	0	0	0	0	0	0	0	0	0	0	0
0	0	0	0	0	0	0	0	0	0	0	0	0	0	0	0	0	0	0	0	0	0	0	0	0	0	0	0	0	0	0
0	0	0	0	0	0	0	0	0	0	0	0	0	0	0	0	0	0	0	0	0	0	0	0	0	0	0	0	0	0	0
0	0	0	0	0	0	0	0	0	0	0	0	0	0	0	0	0	0	0	0	0	0	0	0	0	0	0	0	0	0	0
0	0	0	0	0	0	0	0	0	0	0	0	0	0	0	0	0	0	0	0	0	0	0	0	0	0	0	0	0	0	0
0	0	0	0	0	0	0	0	0	0	0	0	0	0	0	0	0	0	0	0	0	0	0	0	0	0	0	0	0	0	0
0	0	0	0	0	0	0	0	0	0	0	0	0	0	0	0	0	0	0	0	0	0	0	0	0	0	0	0	0	0	0
0	0	0	0	0	0	0	0	0	0	0	0	0	0	0	0	0	0	0	0	0	0	0	0	0	0	0	0	0	0	0
0	0	0	0	0	0	0	0	0	0	0	0	0	0	0	0	0	0	0	0	0	0	0	0	0	0	0	0	0	0	0
0	0	0	0	0	0	0	0	0	0	0	0	0	0	0	0	0	0	0	0	0	0	0	0	0	0	0	0	0	0	0
0	0	0	0	0	0	0	0	0	0	0	0	0	0	0	0	0	0	0	0	0	0	0	0	0	0	0	0	0	0	0
0	0	0	0	0	0	0	0	0	0	0	0	0	0	0	0	0	0	0	0	0	0	0	0	0	0	0	0	0	0	0
0	0	0	0	0	0	0	0	0	0	0	0	0	0	0	0	0	0	0	0	0	0	0	0	0	0	0	0	0	0	0
0	0	0	0	0	0	0	0	0	0	0	0	0	0	0	0	0	0	0	0	0	0	0	0	0	0	0	0	0	0	0
0	0	0	0	0	0	0	0	0	0	0	0	0	0	0	0	0	0	0	0	0	0	0	0	0	0	0	0	0	0	0
0	0	0	0	0	0	0	0	0	0	0	0	0	0	0	0	0	0	0	0	0	0	0	0	0	0	0	0	0	0	0
0	0	0	0	0	0	0	0	0	0	0	0	0	0	0	0	0	0	0	0	0	0	0	0	0	0	0	0	0	0	0
0	0	0	0	0	0	0	0	0	0	0	0	0	0	0	0	0	0	0	0	0	0	0	0	0	0	0	0	0	0	0
0	0	0	0	0	0	0	0	0	0	0	0	0	0	0	0	0	0	0	0	0	0	0	0	0	0	0	0	0	0	0
0	0	0	0	0	0	0	0	0	0	0	0	0	0	0	0	0	0	0	0	0	0	0	0	0	0	0	0	0	0	0
0	0	0	0	0	0	0	0	0	0	0	0	0	0	0	0	0	0	0	0	0	0	0	0	0	0	0	0	0	0	0
0	0	0	0	0	0	0	0	0	0	0	0	0	0	0	0	0	0	0	0	0	0	0	0	0	0	0	0	0	0	0
0	0	0	0	0	0	0	0	0	0	0	0	0	0	0	0	0	0	0	0	0	0	0	0	0	0	0	0	0	0	0
0	0	0	0	0	0	0	0	0	0	0	0	0	0	0	0	0	0	0	0	0	0	0	0	0	0	0	0	0	0	0
0	0	0	0	0	0	0	0	0	0	0	0	0	0	0	0	0	0	0	0	0	0	0	0	0	0	0	0	0	0	0
0	0	0	0	0	0	0	0	0	0	0	0	0	0	0	0	0	0	0	0	0	0	0	0	0	0	0	0	0	0	0
0	0	0	0	0	0	0	0	0	0	0	0	0	0	0	0	0	0	0	0	0	0	0	0	0	0	0	0	0	0	0
0	0	0	0	0	0	0	0	0	0	0	0	0	0	0	0	0	0	0	0	0	0	0	0	0	0	0	0	0	0	0
0	0	0	0	0	0	0	0	0	0	0	0	0	0	0	0	0	0	0	0	0	0	0	0	0	0	0	0	0	0	0
0	0	0	0	0	0	0	0	0	0	0	0	0	0	0	0	0	0	0	0	0	0	0	0	0	0	0	0	0	0	0
0	0	0	0	0	0	0	0	0	0	0	0	0	0	0	0	0	0	0	0	0	0	0	0	0	0	0	0	0	0	0
0	0	0	0	0	0	0	0	0	0	0	0	0	0	0	0	0	0	0	0	0	0	0	0	0	0	0	0	0	0	0
0	0	0	0	0	0	0	0	0	0	0	0	0	0	0	0	0	0	0	0	0	0	0	0	0	0	0	0	0	0	0
0	0	0	0	0	0	0	0	0	0	0	0	0	0	0	0	0	0	0	0	0	0	0	0	0	0	0	0	0	0	0
0	0	0	0	0	0	0	0	0	0	0	0	0	0	0	0	0	0	0	0	0	0	0	0	0	0	0	0	0	0	0
0	0	0	0	0	0	0	0	0	0	0	0	0	0	0	0	0	0	0	0	0	0	0	0	0	0	0	0	0	0	0
0	0	0	0	0	0	0	0	0	0	0	0	0	0	0	0	0	0	0	0	0	0	0	0	0	0	0	0	0	0	0
0	0	0	0	0	0	0	0	0	0	0	0	0	0	0	0	0	0	0	0	0	0	0	0	0	0	0	0	0	0	0
0	0	0	0	0	0	0	0	0	0	0	0	0	0	0	0	0	0	0	0	0	0	0	0	0	0	0	0	0	0	0
0	0	0	0	0	0	0	0	0	0	0	0	0	0	0	0	0	0	0	0	0	0	0	0	0	0	0	0	0	0	0
0	0	0	0	0	0	0	0	0	0	0	0	0	0	0	0	0	0	0	0	0	0	0	0	0	0	0	0	0	0	0
0	0	0	0	0	0	0	0	0	0	0	0	0	0	0	0	0	0	0	0	0	0	0	0	0	0	0	0	0	0	0
0	0	0	0	0	0	0	0	0	0	0	0	0	0	0	0	0	0	0	0	0	0	0	0	0	0	0	0	0	0	0
0	0	0	0	0	0	0	0	0	0	0	0	0	0	0	0	0	0	0	0	0	0	0	0	0	0	0	0	0	0	0
0	0	0	0	0	0	0	0	0	0	0	0	0	0	0	0	0	0	0	0	0	0	0	0	0	0	0	0	0	0	0
0	0	0	0	0	0	0	0	0	0	0	0	0	0	0	0	0	0	0	0	0	0	0	0	0	0	0	0	0	0	0
0	0	0	0	0	0	0	0	0	0	0	0	0	0	0	0	0	0	0	0	0	0	0	0	0	0	0	0	0	0	0
0	0	0	0	0	0	0	0	0	0	0	0	0	0	0	0	0	0	0	0	0	0	0	0	0	0	0	0	0	0	0
0	0	0	0	0	0	0	0	0	0	0	0	0	0	0	0	0	0	0	0	0	0	0	0	0	0	0	0	0	0	0
0	0	0	0	0	0	0	0	0	0	0	0	0	0	0	0	0	0	0	0	0	0	0	0	0	0	0	0	0	0	0
0	0	0	0	0	0	0	0	0	0	0	0	0	0	0	0	0	0	0	0	0	0	0	0	0	0	0	0	0	0	0
0	0	0	0	0	0	0	0	0	0	0	0	0	0	0	0	0	0	0	0	0	0	0	0	0	0	0	0	0	0	0
0	0	0	0	0	0	0	0	0	0	0	0	0	0	0	0	0	0	0	0	0	0	0	0	0	0	0	0	0	0	0
0	0	0	0	0	0	0	0	0	0	0	0	0	0	0	0	0	0	0	0	0	0	0	0	0	0	0	0	0	0	0
0	0	0	0	0	0	0	0	0	0	0	0	0	0	0	0	0	0	0	0	0	0	0	0	0	0	0	0	0	0	0
0	0	0	0	0	0	0	0	0	0	0	0	0	0	0	0	0	0	0	0	0	0	0	0	0	0	0	0	0	0	0
0	0	0	0	0	0	0	0	0	0	0	0	0	0	0	0	0	0	0	0	0	0	0	0	0	0	0	0	0	0	0
0	0	0	0	0	0	0	0	0	0	0	0	0	0	0	0	0	0	0	0	0	0	0	0	0	0	0	0	0	0	0
0	0	0	0	0	0	0	0	0	0	0	0	0	0	0	0	0	0	0	0	0	0	0	0	0	0	0	0	0	0	0
0	0	0	0	0	0	0	0	0	0	0	0	0	0	0	0	0	0	0	0	0	0	0	0	0	0	0	0	0	0	0
0	0	0	0	0	0	0	0	0	0	0	0	0	0	0	0	0	0	0	0	0	0	0	0	0	0	0	0	0	0	0
0	0	0	0	0	0	0	0	0	0	0	0	0	0	0	0	0	0	0	0	0	0	0	0	0	0	0	0	0	0	0
0	0	0	0	0	0	0	0	0	0	0	0	0	0	0	0	0	0	0	0	0	0	0	0	0	0	0	0	0	0	0
0	0	0	0	0	0	0	0	0	0	0	0	0	0	0	0	0	0	0	0	0	0	0	0	0	0	0	0	0	0	0
0	0	0	0	0	0	0	0	0	0	0	0	0	0	0	0	0	0	0	0	0	0	0	0	0	0	0	0	0	0	0
0	0	0	0	0	0	0	0	0	0	0	0	0	0	0	0	0	0	0	0	0	0	0	0	0	0	0	0	0	0	0
0	0	0	0	0	0	0	0	0	0	0	0	0	0	0	0	0	0	0	0	0	0	0	0	0	0	0	0	0	0	0
0	0	0	0	0	0	0	0	0	0	0	0	0	0	0	0	0	0	0	0	0	0	0	0	0	0	0	0	0	0	0
0	0	0	0	0	0	0	0	0	0	0	0	0	0	0	0	0	0	0	0	0	0	0	0	0	0	0	0	0	0	0
0	0	0	0	0	0	0	0	0	0	0	0	0	0	0	0	0	0	0	0	0	0	0	0	0	0	0	0	0	0	0
0	0	0	0	0	0	0	0	0	0	0	0	0	0	0	0	0	0	0	0	0	0	0	0	0	0	0	0	0	0	0
0	0	0	0	0	0	0	0	0	0	0	0	0	0	0	0	0	0	0	0	0	0	0	0	0	0	0	0	0	0	0
0	0	0	0	0	0	0	0	0	0	0	0	0	0	0	0	0	0	0	0	0	0	0	0	0	0	0	0	0	0	0
0	0	0	0	0	0	0	0	0	0	0	0	0	0	0	0	0	0	0	0	0	0	0	0	0	0	0	0	0	0	0
0	0	0	0	0	0	0	0	0	0	0	0	0	0	0	0	0	0	0	0	0	0	0	0	0	0	0	0	0	0	0
0	0	0	0	0	0	0	0	0	0	0	0	0	0	0	0	0	0	0	0	0	0	0	0	0	0	0	0	0	0	0
0	0	0	0	0	0	0	0	0	0	0	0	0	0	0	0	0	0	0	0	0	0	0	0	0	0	0	0	0	0	0
0	0	0	0	0	0	0	0	0	0	0	0	0	0	0	0	0	0	0	0	0	0	0	0	0	0	0	0	0	0	0
0	0	0	0	0	0	0	0	0	0	0	0	0	0	0	0	0	0	0	0	0	0	0	0	0	0	0	0	0	0	0
0	0	0	0	0	0	0	0	0	0	0	0	0	0	0	0	0	0	0	0	0	0	0	0	0	0	0	0	0	0	0
0	0	0	0	0	0	0	0	0	0	0	0	0	0	0	0	0	0	0	0	0	0	0	0	0	0	0	0	0	0	0
0	0	0	0	0	0	0	0	0	0	0	0	0	0	0	0	0	0	0	0	0	0	0	0	0	0	0	0	0	0	0
0	0	0	0	0	0	0	0	0	0	0	0	0	0	0	0	0	0	0	0	0	0	0	0	0	0	0	0	0	0	0
0	0	0	0	0	0	0	0	0	0	0	0	0	0	0	0	0	0	0	0	0	0	0	0	0	0	0	0	0	0	0
0	0	0	0	0	0	0	0	0	0	0	0	0	0	0	0	0	0	0	0	0	0	0	0	0	0	0	0	0	0	0
0	0	0	0	0	0	0	0	0	0	0	0	0	0	0	0	0	0	0	0	0	0	0	0	0	0	0	0	0	0	0
0	0	0	0	0	0	0	0	0	0	0	0	0	0	0	0	0	0	0	0	0	0	0	0	0	0	0	0	0	0	0
0	0	0	0	0	0	0	0	0	0	0	0	0	0	0	0	0	0	0	0	0	0	0	0	0	0	0	0	0	0	0
0	0	0	0	0	0	0	0	0	0	0	0	0	0	0	0	0	0	0	0	0	0	0	0	0	0	0	0	0	0	0
0	0	0	0	0	0	0	0	0	0	0	0	0	0	0	0	0	0	0	0	0	0	0	0	0	0	0	0	0	0	0
0	0	0	0	0	0	0	0	0	0	0	0	0	0	0	0	0	0	0	0	0	0	0	0	0	0	0	0	0	0	0
0	0	0	0	0	0	0	0	0	0	0	0	0	0	0	0	0	0	0	0	0	0	0	0	0	0	0	0	0	0	0
0	0	0	0	0	0	0	0	0	0	0	0	0	0	0	0	0	0	0	0	0	0	0	0	0	0	0	0	0	0	0
0	0	0	0	0	0	0	0	0	0	0	0	0	0	0	0	0	0	0	0	0	0	0	0	0	0	0	0	0	0	0
0	0	0	0	0	0	0	0	0	0	0	0	0	0	0	0	0	0	0	0	0	0	0	0	0	0	0	0	0	0	0
0	0	0	0	0	0	0	0	0	0	0	0	0	0	0	0	0	0	0	0	0	0	0	0	0	0	0	0	0	0	0
0	0	0	0	0	0	0	0	0	0	0	0	0	0	0	0	0	0	0	0	0	0	0	0	0	0	0	0	0	0	0
0	0	0	0	0	0	0	0	0	0	0	0	0	0	0	0	0	0	0	0	0	0	0	0	0	0	0	0	0	0	0
0	0	0	0	0	0	0	0	0	0	0	0	0	0	0	0	0	0	0	0	0	0	0	0	0	0	0	0	0	0	0
0	0	0	0	0	0	0	0	0	0	0	0	0	0	0	0	0	0	0	0	0	0	0	0	0	0	0	0	0	0	0
0	0	0	0	0	0	0	0	0	0	0	0	0	0	0	0	0	0	0	0	0	0	0	0	0	0	0	0	0	0	0
0	0	0	0	0	0	0	0	0	0	0	0	0	0	0	0	0	0	0	0	0	0	0	0	0	0	0	0	0	0	0
0	0	0	0	0	0	0	0	0	0	0	0	0	0	0	0	0	0	0	0	0	0	0	0	0	0	0	0	0	0	0
0	0	0	0	0	0	0	0	0	0	0	0	0	0	0	0	0	0	0	0	0	0	0	0	0	0	0	0	0	0	0
0	0	0	0	0	0	0	0	0	0	0	0	0	0	0	0	0	0	0	0	0	0	0	0	0	0	0	0	0	0	0
0	0	0	0	0	0	0	0	0	0	0	0	0	0	0	0	0	0	0	0	0	0	0	0	0	0	0	0	0	0	0
0	0	0	0	0	0	0	0	0	0	0	0	0	0	0	0	0	0	0	0	0	0	0	0	0	0	0	0	0	0	0
0	0	0	0	0	0	0	0	0	0	0	0	0	0	0	0	0	0	0	0	0	0	0	0	0	0	0	0	0	0	0
0	0	0	0	0	0	0	0	0	0	0	0	0	0	0	0	0	0	0	0	0	0	0	0	0	0	0	0	0	0	0
0	0	0	0	0	0	0	0	0	0	0	0	0	0	0	0	0	0	0	0	0	0	0	0	0	0	0	0	0	0	0
0	0	0	0	0	0	0	0	0	0	0	0	0	0	0	0	0	0	0	0	0	0	0	0	0	0	0	0	0	0	0
0	0	0	0	0	0	0	0	0	0	0	0	0	0	0	0	0	0	0	0	0	0	0	0	0	0	0	0	0	0	0
0	0	0	0	0	0	0	0	0	0	0	0	0	0	0	0	0	0	0	0	0	0	0	0	0	0	0	0	0	0	0
0	0	0	0	0	0	0	0	0	0	0	0	0	0	0	0	0	0	0	0	0	0	0	0	0	0	0	0	0	0	0
0	0	0	0	0	0	0	0	0	0	0	0	0	0	0	0	0	0	0	0	0	0	0	0	0	0	0	0	0	0	0
0	0	0	0	0	0	0	0	0	0	0	0	0	0	0	0	0	0	0	0	0	0	0	0	0	0	0	0	0	0	0
0	0	0	0	0	0	0	0	0	0	0	0	0	0	0	0	0	0	0	0	0	0	0	0	0	0	0	0	0	0	0
0	0	0	0	0	0	0	0	0	0	0	0	0	0	0	0	0	0	0	0	0	0	0	0	0	0	0	0	0	0	0
0	0	0	0	0	0	0	0	0	0	0	0	0	0	0	0	0	0	0	0	0	0	0	0	0	0	0	0	0	0	0
0	0	0	0	0	0	0	0	0	0	0	0	0	0	0	0	0	0	0	0	0	0	0	0	0	0	0	0	0	0	0
0	0	0	0	0	0	0	0	0	0	0	0	0	0	0	0	0	0	0	0	0	0	0	0	0	0	0	0	0	0	0
0	0	0	0	0	0	0	0	0	0	0	0	0	0	0	0	0	0	0	0	0	0	0	0	0	0	0	0	0	0	0
0	0	0	0	0	0	0	0	0	0	0	0	0	0	0	0	0	0	0	0	0	0	0	0	0	0	0	0	0	0	0
0	0	0	0	0	0	0	0	0	0	0	0	0	0	0	0	0	0	0	0	0	0	0	0	0	0	0	0	0	0	0
0	0	0	0	0	0	0	0	0	0	0	0	0	0	0	0	0	0	0	0	0	0	0	0	0	0	0	0	0	0	0
0	0	0	0	0	0	0	0	0	0	0	0	0	0	0	0	0	0	0	0	0	0	0	0	0	0	0	0	0	0	0
0	0	0	0	0	0	0	0	0	0	0	0	0	0	0	0	0	0	0	0	0	0	0	0	0	0	0	0	0	0	0
0	0	0	0	0	0	0	0	0	0	0	0	0	0	0	0	0	0	0	0	0	0	0	0	0	0	0	0	0	0	0
0	0	0	0	0	0	0	0	0	0	0	0	0	0	0	0	0	0	0	0	0	0	0	0	0	0	0	0	0	0	0
0	0	0	0	0	0	0	0	0	0	0	0	0	0	0	0	0	0	0	0	0	0	0	0	0	0	0	0	0	0	0
0	0	0	0	0	0	0	0	0	0	0	0	0	0	0	0	0	0	0	0	0	0	0	0	0	0	0	0	0	0	0
0	0	0	0	0	0	0	0	0	0	0	0	0	0	0	0	0	0	0	0	0	0	0	0	0	0	0	0	0	0	0
0	0	0	0	0	0	0	0	0	0	0	0	0	0	0	0	0	0	0	0	0	0	0	0	0	0	0	0	0	0	0
0	0	0	0	0	0	0	0	0	0	0	0	0	0	0	0	0	0	0	0	0	0	0	0	0	0	0	0	0	0	0
0	0	0	0	0	0	0	0	0	0	0	0	0	0	0	0	0	0	0	0	0	0	0	0	0	0	0	0	0	0	0
0	0	0	0	0	0	0	0	0	0	0	0	0	0	0	0	0	0	0	0	0	0	0	0	0	0	0	0	0	0	0
0	0	0	0	0	0	0	0	0	0	0	0	0	0	0	0	0	0	0	0	0	0	0	0	0	0	0	0	0	0	0
0	0	0	0	0	0	0	0	0	0	0	0	0	0	0	0	0	0	0	0	0	0	0	0	0	0	0	0	0	0	0
0	0	0	0	0	0	0	0	0	0	0	0	0	0	0	0	0	0	0	0	0	0	0	0	0	0	0	0	0	0	0
0	0	0	0	0	0	0	0	0	0	0	0	0	0	0	0	0	0	0	0	0	0	0	0	0	0	0	0	0	0	0
0	0	0	0	0	0	0	0	0	0	0	0	0	0	0	0	0	0	0	0	0	0	0	0	0	0	0	0	0	0	0
0	0	0	0	0	0	0	0	0	0	0	0	0	0	0	0	0	0	0	0	0	0	0	0	0	0	0	0	0	0	0
0	0	0	0	0	0	0	0	0	0	0	0	0	0	0	0	0	0	0	0	0	0	0	0	0	0	0	0	0	0	0
0	0	0	0	0	0	0	0	0	0	0	0	0	0	0	0	0	0	0	0	0	0	0	0	0	0	0	0	0	0	0
0	0	0	0	0	0	0	0	0	0	0	0	0	0	0	0	0	0	0	0	0	0	0	0	0	0	0	0	0	0	0
0	0	0	0	0	0	0	0	0	0	0	0	0	0	0	0	0	0	0	0	0	0	0	0	0	0	0	0	0	0	0
0	0	0	0	0	0	0	0	0	0	0	0	0	0	0	0	0	0	0	0	0	0	0	0	0	0	0	0	0	0	0
0	0	0	0	0	0	0	0	0	0	0	0	0	0	0	0	0	0	0	0	0	0	0	0	0	0	0	0	0	0	0
0	0	0	0	0	0	0	0	0	0	0	0	0	0	0	0	0	0	0	0	0	0	0	0	0	0	0	0	0	0	0
0	0	0	0	0	0	0	0	0	0	0	0	0	0	0	0	0	0	0	0	0	0	0	0	0	0	0	0	0	0	0
0	0	0	0	0	0	0	0	0	0	0	0	0	0	0	0	0	0	0	0	0	0	0	0	0	0	0	0	0	0	0
0	0	0	0	0	0	0	0	0	0	0	0	0	0	0	0	0	0	0	0	0	0	0	0	0	0	0	0	0	0	0
0	0	0	0	0	0	0	0	0	0	0	0	0	0	0	0	0	0	0	0	0	0	0	0	0	0	0	0	0	0	0
0	0	0	0	0	0	0	0	0	0	0	0	0	0	0	0	0	0	0	0	0	0	0	0	0	0	0	0	0	0	0
0	0	0	0	0	0	0	0	0	0	0	0	0	0	0	0	0	0	0	0	0	0	0	0	0	0	0	0	0	0	0
0	0	0	0	0	0	0	0	0	0	0	0	0	0	0	0	0	0	0	0	0	0	0	0	0	0	0	0	0	0	0
0	0	0	0	0	0	0	0	0	0	0	0	0	0	0	0	0	0	0	0	0	0	0	0	0	0	0	0	0	0	0
0	0	0	0	0	0	0	0	0	0	0	0	0	0	0	0	0	0	0	0	0	0	0	0	0	0	0	0	0	0	0
0	0	0	0	0	0	0	0	0	0	0	0	0	0	0	0	0	0	0	0	0	0	0	0	0	0	0	0	0	0	0
0	0	0	0	0	0	0	0	0	0	0	0	0	0	0	0	0	0	0	0	0	0	0	0	0	0	0	0	0	0	0
0	0	0	0	0	0	0	0	0	0	0	0	0	0	0	0	0	0	0	0	0	0	0	0	0	0	0	0	0	0	0
0	0	0	0	0	0	0	0	0	0	0	0	0	0	0	0	0	0	0	0	0	0	0	0	0	0	0	0	0	0	0
0	0	0	0	0	0	0	0	0	0	0	0	0	0	0	0	0	0	0	0	0	0	0	0	0	0	0	0	0	0	0
0	0	0	0	0	0	0	0	0	0	0	0	0	0	0	0	0	0	0	0	0	0	0	0	0	0	0	0	0	0	0
0	0	0	0	0	0	0	0	0	0	0	0	0	0	0	0	0	0	0	0	0	0	0	0	0	0	0	0	0	0	0
0	0	0	0	0	0	0	0	0	0	0	0	0	0	0	0	0	0	0	0	0	0	0	0	0	0	0	0	0	0	0
0	0	0	0	0	0	0	0	0	0	0	0	0	0	0	0	0	0	0	0	0	0	0	0	0	0	0	0	0	0	0
0	0	0	0	0	0	0	0	0	0	0	0	0	0	0	0	0	0	0	0	0	0	0	0	0	0	0	0	0	0	0
0	0	0	0	0	0	0	0	0	0	0	0	0	0	0	0	0	0	0	0	0	0	0	0	0	0	0	0	0	0	0
0	0	0	0	0	0	0	0	0	0	0	0	0	0	0	0	0	0	0	0	0	0	0	0	0	0	0	0	0	0	0
0	0	0	0	0	0	0	0	0	0	0	0	0	0	0	0	0	0	0	0	0	0	0	0	0	0	0	0	0	0	0
0	0	0	0	0	0	0	0	0	0	0	0	0	0	0	0	0	0	0	0	0	0	0	0	0	0	0	0	0	0	0
0	0	0	0	0	0	0	0	0	0	0	0	0	0	0	0	0	0	0	0	0	0	0	0	0	0	0	0	0	0	0
0	0	0	0	0	0	0	0	0	0	0	0	0	0	0	0	0	0	0	0	0	0	0	0	0	0	0	0	0	0	0
0	0	0	0	0	0	0	0	0	0	0	0	0	0	0	0	0	0	0	0	0	0	0	0	0	0	0	0	0	0	0
0	0	0	0	0	0	0	0	0	0	0	0	0	0	0	0	0	0	0	0	0	0	0	0	0	0	0	0	0	0	0
0	0	0	0	0	0	0	0	0	0	0	0	0	0	0	0	0	0	0	0	0	0	0	0	0	0	0	0	0	0	0
0	0	0	0	0	0	0	0	0	0	0	0	0	0	0	0	0	0	0	0	0	0	0	0	0	0	0	0	0	0	0
0	0	0	0	0	0	0	0	0	0	0	0	0	0	0	0	0	0	0	0	0	0	0	0	0	0	0	0	0	0	0
0	0	0	0	0	0	0	0	0	0	0	0	0	0	0	0	0	0	0	0	0	0	0	0	0	0	0	0	0	0	0
0	0	0	0	0	0	0	0	0	0	0	0	0	0	0	0	0	0	0	0	0	0	0	0	0	0	0	0	0	0	0
0	0	0	0	0	0	0	0	0	0	0	0	0	0	0	0	0	0	0	0	0	0	0	0	0	0	0	0	0	0	0
0	0	0	0	0	0	0	0	0	0	0	0	0	0	0	0	0	0	0	0	0	0	0	0	0	0	0	0	0	0	0
0	0	0	0	0	0	0	0	0	0	0	0	0	0	0	0	0	0	0	0	0	0	0	0	0	0	0	0	0	0	0
0	0	0	0	0	0	0	0	0	0	0	0	0	0	0	0	0	0	0	0	0	0	0	0	0	0	0	0	0	0	0
0	0	0	0	0	0	0	0	0	0	0	0	0	0	0	0	0	0	0	0	0	0	0	0	0	0	0	0	0	0	0
0	0	0	0	0	0	0	0	0	0	0	0	0	0	0	0	0	0	0	0	0	0	0	0	0	0	0	0	0	0	0
0	0	0	0	0	0	0	0	0	0	0	0	0	0	0	0	0	0	0	0	0	0	0	0	0	0	0	0	0	0	0
0	0	0	0	0	0	0	0	0	0	0	0	0	0	0	0	0	0	0	0	0	0	0	0	0	0	0	0	0	0	0
0	0	0	0	0	0	0	0	0	0	0	0	0	0	0	0	0	0	0	0	0	0	0	0	0	0	0	0	0	0	0
0	0	0	0	0	0	0	0	0	0	0	0	0	0	0	0	0	0	0	0	0	0	0	0	0	0	0	0	0	0	0
0	0	0	0	0	0	0	0	0	0	0	0	0	0	0	0	0	0	0	0	0	0	0	0	0	0	0	0	0	0	0
0	0	0	0	0	0	0	0	0	0	0	0	0	0	0	0	0	0	0	0	0	0	0	0	0	0	0	0	0	0	0
0	0	0	0	0	0	0	0	0	0	0	0	0	0	0	0	0	0	0	0	0	0	0	0	0	0	0	0	0	0	0
0	0	0	0	0	0	0	0	0	0	0	0	0	0	0	0	0	0	0	0	0	0	0	0	0	0	0	0	0	0	0
0	0	0	0	0	0	0	0	0	0	0	0	0	0	0	0	0	0	0	0	0	0	0	0	0	0	0	0	0	0	0
0	0	0	0	0	0	0	0	0	0	0	0	0	0	0	0	0	0	0	0	0	0	0	0	0	0	0	0	0	0	0
0	0	0	0	0	0	0	0	0	0	0	0	0	0	0	0	0	0	0	0	0	0	0	0	0	0	0	0	0	0	0
0	0	0	0	0	0	0	0	0	0	0	0	0	0	0	0	0	0	0	0	0	0	0	0	0	0	0	0	0	0	0
0	0	0	0	0	0	0	0	0	0	0	0	0	0	0	0	0	0	0	0	0	0	0	0	0	0	0	0	0	0	0
0	0	0	0	0	0	0	0	0	0	0	0	0	0	0	0	0	0	0	0	0	0	0	0	0	0	0	0	0	0	0
0	0	0	0	0	0	0	0	0	0	0	0	0	0	0	0	0	0	0	0	0	0	0	0	0	0	0	0	0	0	0
0	0	0	0	0	0	0	0	0	0	0	0	0	0	0	0	0	0	0	0	0	0	0	0	0	0	0	0	0	0	0
0	0	0	0	0	0	0	0	0	0	0	0	0	0	0	0	0	0	0	0	0	0	0	0	0	0	0	0	0	0	0
0	0	0	0	0	0	0	0	0	0	0	0	0	0	0	0	0	0	0	0	0	0	0	0	0	0	0	0	0	0	0
0	0	0	0	0	0	0	0	0	0	0	0	0	0	0	0	0	0	0	0	0	0	0	0	0	0	0	0	0	0	0
0	0	0	0	0	0	0	0	0	0	0	0	0	0	0	0	0	0	0	0	0	0	0	0	0	0	0	0	0	0	0
0	0	0	0	0	0	0	0	0	0	0	0	0	0	0	0	0	0	0	0	0	0	0	0	0	0	0	0	0	0	0
0	0	0	0	0	0	0	0	0	0	0	0	0	0	0	0	0	0	0	0	0	0	0	0	0	0	0	0	0	0	0
0	0	0	0	0	0	0	0	0	0	0	0	0	0	0	0	0	0	0	0	0	0	0	0	0	0	0	0	0	0	0
0	0	0	0	0	0	0	0	0	0	0	0	0	0	0	0	0	0	0	0	0	0	0	0	0	0	0	0	0	0	0
0	0	0	0	0	0	0	0	0	0	0	0	0	0	0	0	0	0	0	0	0	0	0	0	0	0	0	0	0	0	0
0	0	0	0	0	0	0	0	0	0	0	0	0	0	0	0	0	0	0	0	0	0	0	0	0	0	0	0	0	0	0
0	0	0	0	0	0	0	0	0	0	0	0	0	0	0	0	0	0	0	0	0	0	0	0	0	0	0	0	0	0	0
0	0	0	0	0	0	0	0	0	0	0	0	0	0	0	0	0	0	0	0	0	0	0	0	0	0	0	0	0	0	0
0	0	0	0	0	0	0	0	0	0	0	0	0	0	0	0	0	0	0	0	0	0	0	0	0	0	0	0	0	0	0
0	0	0	0	0	0	0	0	0	0	0	0	0	0	0	0	0	0	0	0	0	0	0	0	0	0	0	0	0	0	0
0	0	0	0	0	0	0	0	0	0	0	0	0	0	0	0	0	0	0	0	0	0	0	0	0	0	0	0	0	0	0
0	0	0	0	0	0	0	0	0	0	0	0	0	0	0	0	0	0	0	0	0	0	0	0	0	0	0	0	0	0	0
0	0	0	0	0	0	0	0	0	0	0	0	0	0	0	0	0	0	0	0	0	0	0	0	0	0	0	0	0	0	0
0	0	0	0	0	0	0	0	0	0	0	0	0	0	0	0	0	0	0	0	0	0	0	0	0	0	0	0	0	0	0
0	0	0	0	0	0	0	0	0	0	0	0	0	0	0	0	0	0	0	0	0	0	0	0	0	0	0	0	0	0	0
0	0	0	0	0	0	0	0	0	0	0	0	0	0	0	0	0	0	0	0	0	0	0	0	0	0	0	0	0	0	0
0	0	0	0	0	0	0	0	0	0	0	0	0	0	0	0	0	0	0	0	0	0	0	0	0	0	0	0	0	0	0
0	0	0	0	0	0	0	0	0	0	0	0	0	0	0	0	0	0	0	0	0	0	0	0	0	0	0	0	0	0	0
0	0	0	0	0	0	0	0	0	0	0	0	0	0	0	0	0	0	0	0	0	0	0	0	0	0	0	0	0	0	0
0	0	0	0	0	0	0	0	0	0	0	0	0	0	0	0	0	0	0	0	0	0	0	0	0	0	0	0	0	0	0
0	0	0	0	0	0	0	0	0	0	0	0	0	0	0	0	0	0	0	0	0	0	0	0	0	0	0	0	0	0	0
0	0	0	0	0	0	0	0	0	0	0	0	0	0	0	0	0	0	0	0	0	0	0	0	0	0	0	0	0	0	0
0	0	0	0	0	0	0	0	0	0	0	0	0	0	0	0	0	0	0	0	0	0	0	0	0	0	0	0	0	0	0
0	0	0	0	0	0	0	0	0	0	0	0	0	0	0	0	0	0	0	0	0	0	0	0	0	0	0	0	0	0	0
0	0	0	0	0	0	0	0	0	0	0	0	0	0	0	0	0	0	0	0	0	0	0	0	0	0	0	0	0	0	0
0	0	0	0	0	0	0	0	0	0	0	0	0	0	0	0	0	0	0	0	0	0	0	0	0	0	0	0	0	0	0
0	0	0	0	0	0	0	0	0	0	0	0	0	0	0	0	0	0	0	0	0	0	0	0	0	0	0	0	0	0	0
0	0	0	0	0	0	0	0	0	0	0	0	0	0	0	0	0	0	0	0	0	0	0	0	0	0	0	0	0	0	0
0	0	0	0	0	0	0	0	0	0	0	0	0	0	0	0	0	0	0	0	0	0	0	0	0	0	0	0	0	0	0
0	0	0	0	0	0	0	0	0	0	0	0	0	0	0	0	0	0	0	0	0	0	0	0	0	0	0	0	0	0	0
0	0	0	0	0	0	0	0	0	0	0	0	0	0	0	0	0	0	0	0	0	0	0	0	0	0	0	0	0	0	0
0	0	0	0	0	0	0	0	0	0	0	0	0	0	0	0	0	0	0	0	0	0	0	0	0	0	0	0	0	0	0
0	0	0	0	0	0	0	0	0	0	0	0	0	0	0	0	0	0	0	0	0	0	0	0	0	0	0	0	0	0	0
0	0	0	0	0	0	0	0	0	0	0	0	0	0	0	0	0	0	0	0	0	0	0	0	0	0	0	0	0	0	0
0	0	0	0	0	0	0	0	0	0	0	0	0	0	0	0	0	0	0	0	0	0	0	0	0	0	0	0	0	0	0
0	0	0	0	0	0	0	0	0	0	0	0	0	0	0	0	0	0	0	0	0	0	0	0	0	0	0	0	0	0	0
0	0	0	0	0	0	0	0	0	0	0	0	0	0	0	0	0	0	0	0	0	0	0	0	0	0	0	0	0	0	0
0	0	0	0	0	0	0	0	0	0	0	0	0	0	0	0	0	0	0	0	0	0	0	0	0	0	0	0	0	0	0
0	0	0	0	0	0	0	0	0	0	0	0	0	0	0	0	0	0	0	0	0	0	0	0	0	0	0	0	0	0	0
0	0	0	0	0	0	0	0	0	0	0	0	0	0	0	0	0	0	0	0	0	0	0	0	0	0	0	0	0	0	0
0	0	0	0	0	0	0	0	0	0	0	0	0	0	0	0	0	0	0	0	0	0	0	0	0	0	0	0	0	0	0
0	0	0	0	0	0	0	0	0	0	0	0	0	0	0	0	0	0	0	0	0	0	0	0	0	0	0	0	0	0	0
0	0	0	0	0	0	0	0	0	0	0	0	0	0	0	0	0	0	0	0	0	0	0	0	0	0	0	0	0	0	0
0	0	0	0	0	0	0	0	0	0	0	0	0	0	0	0	0	0	0	0	0	0	0	0	0	0	0	0	0	0	0
0	0	0	0	0	0	0	0	0	0	0	0	0	0	0	0	0	0	0	0	0	0	0	0	0	0	0	0	0	0	0
0	0	0	0	0	0	0	0	0	0	0	0	0	0	0	0	0	0	0	0	0	0	0	0	0	0	0	0	0	0	0
0	0	0	0	0	0	0	0	0	0	0	0	0	0	0	0	0	0	0	0	0	0	0	0	0	0	0	0	0	0	0
0	0	0	0	0	0	0	0	0	0	0	0	0	0	0	0	0	0	0	0	0	0	0	0	0	0	0	0	0	0	0
0	0	0	0	0	0	0	0	0	0	0	0	0	0	0	0	0	0	0	0	0	0	0	0	0	0	0	0	0	0	0
0	0	0	0	0	0	0	0	0	0	0	0	0	0	0	0	0	0	0	0	0	0	0	0	0	0	0	0	0	0	0
0	0	0	0	0	0	0	0	0	0	0	0	0	0	0	0	0	0	0	0	0	0	0	0	0	0	0	0	0	0	0
0	0	0	0	0	0	0	0	0	0	0	0	0	0	0	0	0	0	0	0	0	0	0	0	0	0	0	0	0	0	0
0	0	0	0	0	0	0	0	0	0	0	0	0	0	0	0	0	0	0	0	0	0	0	0	0	0	0	0	0	0	0
0	0	0	0	0	0	0	0	0	0	0	0	0	0	0	0	0	0	0	0	0	0	0	0	0	0	0	0	0	0	0
0	0	0	0	0	0	0	0	0	0	0	0	0	0	0	0	0	0	0	0	0	0	0	0	0	0	0	0	0	0	0
0	0	0	0	0	0	0	0	0	0	0	0	0	0	0	0	0	0	0	0	0	0	0	0	0	0	0	0	0	0	0
0	0	0	0	0	0	0	0	0	0	0	0	0	0	0	0	0	0	0	0	0	0	0	0	0	0	0	0	0	0	0
0	0	0	0	0	0	0	0	0	0	0	0	0	0	0	0	0	0	0	0	0	0	0	0	0	0	0	0	0	0	0
0	0	0	0	0	0	0	0	0	0	0	0	0	0	0	0	0	0	0	0	0	0	0	0	0	0	0	0	0	0	0
0	0	0	0	0	0	0	0	0	0	0	0	0	0	0	0	0	0	0	0	0	0	0	0	0	0	0	0	0	0	0
0	0	0	0	0	0	0	0	0	0	0	0	0	0	0	0	0	0	0	0	0	0	0	0	0	0	0	0	0	0	0
0	0	0	0	0	0	0	0	0	0	0	0	0	0	0	0	0	0	0	0	0	0	0	0	0	0	0	0	0	0	0
0	0	0	0	0	0	0	0	0	0	0	0	0	0	0	0	0	0	0	0	0	0	0	0	0	0	0	0	0	0	0
0	0	0	0	0	0	0	0	0	0	0	0	0	0	0	0	0	0	0	0	0	0	0	0	0	0	0	0	0	0	0
0	0	0	0	0	0	0	0	0	0	0	0	0	0	0	0	0	0	0	0	0	0	0	0	0	0	0	0	0	0	0
0	0	0	0	0	0	0	0	0	0	0	0	0	0	0	0	0	0	0	0	0	0	0	0	0	0	0	0	0	0	0
0	0	0	0	0	0	0	0	0	0	0	0	0	0	0	0	0	0	0	0	0	0	0	0	0	0	0	0	0	0	0
0	0	0	0	0	0	0	0	0	0	0	0	0	0	0	0	0	0	0	0	0	0	0	0	0	0	0	0	0	0	0
0	0	0	0	0	0	0	0	0	0	0	0	0	0	0	0	0	0	0	0	0	0	0	0	0	0	0	0	0	0	0
0	0	0	0	0	0	0	0	0	0	0	0	0	0	0	0	0	0	0	0	0	0	0	0	0	0	0	0	0	0	0
0	0	0	0	0	0	0	0	0	0	0	0	0	0	0	0	0	0	0	0	0	0	0	0	0	0	0	0	0	0	0
0	0	0	0	0	0	0	0	0	0	0	0	0	0	0	0	0	0	0	0	0	0	0	0	0	0	0	0	0	0	0
0	0	0	0	0	0	0	0	0	0	0	0	0	0	0	0	0	0	0	0	0	0	0	0	0	0	0	0	0	0	0
0	0	0	0	0	0	0	0	0	0	0	0	0	0	0	0	0	0	0	0	0	0	0	0	0	0	0	0	0	0	0
0	0	0	0	0	0	0	0	0	0	0	0	0	0	0	0	0	0	0	0	0	0	0	0	0	0	0	0	0	0	0
0	0	0	0	0	0	0	0	0	0	0	0	0	0	0	0	0	0	0	0	0	0	0	0	0	0	0	0	0	0	0
0	0	0	0	0	0	0	0	0	0	0	0	0	0	0	0	0	0	0	0	0	0	0	0	0	0	0	0	0	0	0
0	0	0	0	0	0	0	0	0	0	0	0	0	0	0	0	0	0	0	0	0	0	0	0	0	0	0	0	0	0	0
0	0	0	0	0	0	0	0	0	0	0	0	0	0	0	0	0	0	0	0	0	0	0	0	0	0	0	0	0	0	0
0	0	0	0	0	0	0	0	0	0	0	0	0	0	0	0	0	0	0	0	0	0	0	0	0	0	0	0	0	0	0
0	0	0	0	0	0	0	0	0	0	0	0	0	0	0	0	0	0	0	0	0	0	0	0	0	0	0	0	0	0	0
0	0	0	0	0	0	0	0	0	0	0	0	0	0	0	0	0	0	0	0	0	0	0	0	0	0	0	0	0	0	0
0	0	0	0	0	0	0	0	0	0	0	0	0	0	0	0	0	0	0	0	0	0	0	0	0	0	0	0	0	0	0
0	0	0	0	0	0	0	0	0	0	0	0	0	0	0	0	0	0	0	0	0	0	0	0	0	0	0	0	0	0	0
0	0	0	0	0	0	0	0	0	0	0	0	0	0	0	0	0	0	0	0	0	0	0	0	0	0	0	0	0	0	0
0	0	0	0	0	0	0	0	0	0	0	0	0	0	0	0	0	0	0	0	0	0	0	0	0	0	0	0	0	0	0
0	0	0	0	0	0	0	0	0	0	0	0	0	0	0	0	0	0	0	0	0	0	0	0	0	0	0	0	0	0	0
0	0	0	0	0	0	0	0	0	0	0	0	0	0	0	0	0	0	0	0	0	0	0	0	0	0	0	0	0	0	0
0	0	0	0	0	0	0	0	0	0	0	0	0	0	0	0	0	0	0	0	0	0	0	0	0	0	0	0	0	0	0
0	0	0	0	0	0	0	0	0	0	0	0	0	0	0	0	0	0	0	0	0	0	0	0	0	0	0	0	0	0	0
0	0	0	0	0	0	0	0	0	0	0	0	0	0	0	0	0	0	0	0	0	0	0	0	0	0	0	0	0	0	0
0	0	0	0	0	0	0	0	0	0	0	0	0	0	0	0	0	0	0	0	0	0	0	0	0	0	0	0	0	0	0
0	0	0	0	0	0	0	0	0	0	0	0	0	0	0	0	0	0	0	0	0	0	0	0	0	0	0	0	0	0	0
0	0	0	0	0	0	0	0	0	0	0	0	0	0	0	0	0	0	0	0	0	0	0	0	0	0	0	0	0	0	0
0	0	0	0	0	0	0	0	0	0	0	0	0	0	0	0	0	0	0	0	0	0	0	0	0	0	0	0	0	0	0
0	0	0	0	0	0	0	0	0	0	0	0	0	0	0	0	0	0	0	0	0	0	0	0	0	0	0	0	0	0	0
0	0	0	0	0	0	0	0	0	0	0	0	0	0	0	0	0	0	0	0	0	0	0	0	0	0	0	0	0	0	0
0	0	0	0	0	0	0	0	0	0	0	0	0	0	0	0	0	0	0	0	0	0	0	0	0	0	0	0	0	0	0
0	0	0	0	0	0	0	0	0	0	0	0	0	0	0	0	0	0	0	0	0	0	0	0	0	0	0	0	0	0	0
0	0	0	0	0	0	0	0	0	0	0	0	0	0	0	0	0	0	0	0	0	0	0	0	0	0	0	0	0	0	0
0	0	0	0	0	0	0	0	0	0	0	0	0	0	0	0	0	0	0	0	0	0	0	0	0	0	0	0	0	0	0
0	0	0	0	0	0	0	0	0	0	0	0	0	0	0	0	0	0	0	0	0	0	0	0	0	0	0	0	0	0	0
0	0	0	0	0	0	0	0	0	0	0	0	0	0	0	0	0	0	0	0	0	0	0	0	0	0	0	0	0	0	0
0	0	0	0	0	0	0	0	0	0	0	0	0	0	0	0	0	0	0	0	0	0	0	0	0	0	0	0	0	0	0
0	0	0	0	0	0	0	0	0	0	0	0	0	0	0	0	0	0	0	0	0	0	0	0	0	0	0	0	0	0	0
0	0	0	0	0	0	0	0	0	0	0	0	0	0	0	0	0	0	0	0	0	0	0	0	0	0	0	0	0	0	0
0	0	0	0	0	0	0	0	0	0	0	0	0	0	0	0	0	0	0	0	0	0	0	0	0	0	0	0	0	0	0
0	0	0	0	0	0	0	0	0	0	0	0	0	0	0	0	0	0	0	0	0	0	0	0	0	0	0	0	0	0	0
0	0	0	0	0	0	0	0	0	0	0	0	0	0	0	0	0	0	0	0	0	0	0	0	0	0	0	0	0	0	0
0	0	0	0	0	0	0	0	0	0	0	0	0	0	0	0	0	0	0	0	0	0	0	0	0	0	0	0	0	0	0
0	0	0	0	0	0	0	0	0	0	0	0	0	0	0	0	0	0	0	0	0	0	0	0	0	0	0	0	0	0	0
0	0	0	0	0	0	0	0	0	0	0	0	0	0	0	0	0	0	0	0	0	0	0	0	0	0	0	0	0	0	0
0	0	0	0	0	0	0	0	0	0	0	0	0	0	0	0	0	0	0	0	0	0	0	0	0	0	0	0	0	0	0
0	0	0	0	0	0	0	0	0	0	0	0	0	0	0	0	0	0	0	0	0	0	0	0	0	0	0	0	0	0	0
0	0	0	0	0	0	0	0	0	0	0	0	0	0	0	0	0	0	0	0	0	0	0	0	0	0	0	0	0	0	0
0	0	0	0	0	0	0	0	0	0	0	0	0	0	0	0	0	0	0	0	0	0	0	0	0	0	0	0	0	0	0
0	0	0	0	0	0	0	0	0	0	0	0	0	0	0	0	0	0	0	0	0	0	0	0	0	0	0	0	0	0	0
0	0	0	0	0	0	0	0	0	0	0	0	0	0	0	0	0	0	0	0	0	0	0	0	0	0	0	0	0	0	0
0	0	0	0	0	0	0	0	0	0	0	0	0	0	0	0	0	0	0	0	0	0	0	0	0	0	0	0	0	0	0
0	0	0	0	0	0	0	0	0	0	0	0	0	0	0	0	0	0	0	0	0	0	0	0	0	0	0	0	0	0	0
0	0	0	0	0	0	0	0	0	0	0	0	0	0	0	0	0	0	0	0	0	0	0	0	0	0	0	0	0	0	0
0	0	0	0	0	0	0	0	0	0	0	0	0	0	0	0	0	0	0	0	0	0	0	0	0	0	0	0	0	0	0
0	0	0	0	0	0	0	0	0	0	0	0	0	0	0	0	0	0	0	0	0	0	0	0	0	0	0	0	0	0	0
0	0	0	0	0	0	0	0	0	0	0	0	0	0	0	0	0	0	0	0	0	0	0	0	0	0	0	0	0	0	0
0	0	0	0	0	0	0	0	0	0	0	0	0	0	0	0	0	0	0	0	0	0	0	0	0	0	0	0	0	0	0
0	0	0	0	0	0	0	0	0	0	0	0	0	0	0	0	0	0	0	0	0	0	0	0	0	0	0	0	0	0	0
0	0	0	0	0	0	0	0	0	0	0	0	0	0	0	0	0	0	0	0	0	0	0	0	0	0	0	0	0	0	0
0	0	0	0	0	0	0	0	0	0	0	0	0	0	0	0	0	0	0	0	0	0	0	0	0	0	0	0	0	0	0
0	0	0	0	0	0	0	0	0	0	0	0	0	0	0	0	0	0	0	0	0	0	0	0	0	0	0	0	0	0	0
0	0	0	0	0	0	0	0	0	0	0	0	0	0	0	0	0	0	0	0	0	0	0	0	0	0	0	0	0	0	0
0	0	0	0	0	0	0	0	0	0	0	0	0	0	0	0	0	0	0	0	0	0	0	0	0	0	0	0	0	0	0
0	0	0	0	0	0	0	0	0	0	0	0	0	0	0	0	0	0	0	0	0	0	0	0	0	0	0	0	0	0	0
0	0	0	0	0	0	0	0	0	0	0	0	0	0	0	0	0	0	0	0	0	0	0	0	0	0	0	0	0	0	0
0	0	0	0	0	0	0	0	0	0	0	0	0	0	0	0	0	0	0	0	0	0	0	0	0	0	0	0	0	0	0
0	0	0	0	0	0	0	0	0	0	0	0	0	0	0	0	0	0	0	0	0	0	0	0	0	0	0	0	0	0	0
0	0	0	0	0	0	0	0	0	0	0	0	0	0	0	0	0	0	0	0	0	0	0	0	0	0	0	0	0	0	0
0	0	0	0	0	0	0	0	0	0	0	0	0	0	0	0	0	0	0	0	0	0	0	0	0	0	0	0	0	0	0
0	0	0	0	0	0	0	0	0	0	0	0	0	0	0	0	0	0	0	0	0	0	0	0	0	0	0	0	0	0	0
0	0	0	0	0	0	0	0	0	0	0	0	0	0	0	0	0	0	0	0	0	0	0	0	0	0	0	0	0	0	0
0	0	0	0	0	0	0	0	0	0	0	0	0	0	0	0	0	0	0	0	0	0	0	0	0	0	0	0	0	0	0
0	0	0	0	0	0	0	0	0	0	0	0	0	0	0	0	0	0	0	0	0	0	0	0	0	0	0	0	0	0	0
0	0	0	0	0	0	0	0	0	0	0	0	0	0	0	0	0	0	0	0	0	0	0	0	0	0	0	0	0	0	0
0	0	0	0	0	0	0	0	0	0	0	0	0	0	0	0	0	0	0	0	0	0	0	0	0	0	0	0	0	0	0
0	0	0	0	0	0	0	0	0	0	0	0	0	0	0	0	0	0	0	0	0	0	0	0	0	0	0	0	0	0	0
0	0	0	0	0	0	0	0	0	0	0	0	0	0	0	0	0	0	0	0	0	0	0	0	0	0	0	0	0	0	0
0	0	0	0	0	0	0	0	0	0	0	0	0	0	0	0	0	0	0	0	0	0	0	0	0	0	0	0	0	0	0
0	0	0	0	0	0	0	0	0	0	0	0	0	0	0	0	0	0	0	0	0	0	0	0	0	0	0	0	0	0	0
0	0	0	0	0	0	0	0	0	0	0	0	0	0	0	0	0	0	0	0	0	0	0	0	0	0	0	0	0	0	0
0	0	0	0	0	0	0	0	0	0	0	0	0	0	0	0	0	0	0	0	0	0	0	0	0	0	0	0	0	0	0
0	0	0	0	0	0	0	0	0	0	0	0	0	0	0	0	0	0	0	0	0	0	0	0	0	0	0	0	0	0	0
0	0	0	0	0	0	0	0	0	0	0	0	0	0	0	0	0	0	0	0	0	0	0	0	0	0	0	0	0	0	0
0	0	0	0	0	0	0	0	0	0	0	0	0	0	0	0	0	0	0	0	0	0	0	0	0	0	0	0	0	0	0
0	0	0	0	0	0	0	0	0	0	0	0	0	0	0	0	0	0	0	0	0	0	0	0	0	0	0	0	0	0	0
0	0	0	0	0	0	0	0	0	0	0	0	0	0	0	0	0	0	0	0	0	0	0	0	0	0	0	0	0	0	0
0	0	0	0	0	0	0	0	0	0	0	0	0	0	0	0	0	0	0	0	0	0	0	0	0	0	0	0	0	0	0
0	0	0	0	0	0	0	0	0	0	0	0	0	0	0	0	0	0	0	0	0	0	0	0	0	0	0	0	0	0	0
0	0	0	0	0	0	0	0	0	0	0	0	0	0	0	0	0	0	0	0	0	0	0	0	0	0	0	0	0	0	0
0	0	0	0	0	0	0	0	0	0	0	0	0	0	0	0	0	0	0	0	0	0	0	0	0	0	0	0	0	0	0
0	0	0	0	0	0	0	0	0	0	0	0	0	0	0	0	0	0	0	0	0	0	0	0	0	0	0	0	0	0	0
0	0	0	0	0	0	0	0	0	0	0	0	0	0	0	0	0	0	0	0	0	0	0	0	0	0	0	0	0	0	0
0	0	0	0	0	0	0	0	0	0	0	0	0	0	0	0	0	0	0	0	0	0	0	0	0	0	0	0	0	0	0
0	0	0	0	0	0	0	0	0	0	0	0	0	0	0	0	0	0	0	0	0	0	0	0	0	0	0	0	0	0	0
0	0	0	0	0	0	0	0	0	0	0	0	0	0	0	0	0	0	0	0	0	0	0	0	0	0	0	0	0	0	0
0	0	0	0	0	0	0	0	0	0	0	0	0	0	0	0	0	0	0	0	0	0	0	0	0	0	0	0	0	0	0
0	0	0	0	0	0	0	0	0	0	0	0	0	0	0	0	0	0	0	0	0	0	0	0	0	0	0	0	0	0	0
0	0	0	0	0	0	0	0	0	0	0	0	0	0	0	0	0	0	0	0	0	0	0	0	0	0	0	0	0	0	0
0	0	0	0	0	0	0	0	0	0	0	0	0	0	0	0	0	0	0	0	0	0	0	0	0	0	0	0	0	0	0
0	0	0	0	0	0	0	0	0	0	0	0	0	0	0	0	0	0	0	0	0	0	0	0	0	0	0	0	0	0	0
0	0	0	0	0	0	0	0	0	0	0	0	0	0	0	0	0	0	0	0	0	0	0	0	0	0	0	0	0	0	0
0	0	0	0	0	0	0	0	0	0	0	0	0	0	0	0	0	0	0	0	0	0	0	0	0	0	0	0	0	0	0
0	0	0	0	0	0	0	0	0	0	0	0	0	0	0	0	0	0	0	0	0	0	0	0	0	0	0	0	0	0	0
0	0	0	0	0	0	0	0	0	0	0	0	0	0	0	0	0	0	0	0	0	0	0	0	0	0	0	0	0	0	0
0	0	0	0	0	0	0	0	0	0	0	0	0	0	0	0	0	0	0	0	0	0	0	0	0	0	0	0	0	0	0
0	0	0	0	0	0	0	0	0	0	0	0	0	0	0	0	0	0	0	0	0	0	0	0	0	0	0	0	0	0	0
0	0	0	0	0	0	0	0	0	0	0	0	0	0	0	0	0	0	0	0	0	0	0	0	0	0	0	0	0	0	0
0	0	0	0	0	0	0	0	0	0	0	0	0	0	0	0	0	0	0	0	0	0	0	0	0	0	0	0	0	0	0
0	0	0	0	0	0	0	0	0	0	0	0	0	0	0	0	0	0	0	0	0	0	0	0	0	0	0	0	0	0	0
0	0	0	0	0	0	0	0	0	0	0	0	0	0	0	0	0	0	0	0	0	0	0	0	0	0	0	0	0	0	0
0	0	0	0	0	0	0	0	0	0	0	0	0	0	0	0	0	0	0	0	0	0	0	0	0	0	0	0	0	0	0
0	0	0	0	0	0	0	0	0	0	0	0	0	0	0	0	0	0	0	0	0	0	0	0	0	0	0	0	0	0	0
0	0	0	0	0	0	0	0	0	0	0	0	0	0	0	0	0	0	0	0	0	0	0	0	0	0	0	0	0	0	0
0	0	0	0	0	0	0	0	0	0	0	0	0	0	0	0	0	0	0	0	0	0	0	0	0	0	0	0	0	0	0
0	0	0	0	0	0	0	0	0	0	0	0	0	0	0	0	0	0	0	0	0	0	0	0	0	0	0	0	0	0	0
0	0	0	0	0	0	0	0	0	0	0	0	0	0	0	0	0	0	0	0	0	0	0	0	0	0	0	0	0	0	0
0	0	0	0	0	0	0	0	0	0	0	0	0	0	0	0	0	0	0	0	0	0	0	0	0	0	0	0	0	0	0
0	0	0	0	0	0	0	0	0	0	0	0	0	0	0	0	0	0	0	0	0	0	0	0	0	0	0	0	0	0	0
0	0	0	0	0	0	0	0	0	0	0	0	0	0	0	0	0	0	0	0	0	0	0	0	0	0	0	0	0	0	0
0	0	0	0	0	0	0	0	0	0	0	0	0	0	0	0	0	0	0	0	0	0	0	0	0	0	0	0	0	0	0
0	0	0	0	0	0	0	0	0	0	0	0	0	0	0	0	0	0	0	0	0	0	0	0	0	0	0	0	0	0	0
0	0	0	0	0	0	0	0	0	0	0	0	0	0	0	0	0	0	0	0	0	0	0	0	0	0	0	0	0	0	0
0	0	0	0	0	0	0	0	0	0	0	0	0	0	0	0	0	0	0	0	0	0	0	0	0	0	0	0	0	0	0
0	0	0	0	0	0	0	0	0	0	0	0	0	0	0	0	0	0	0	0	0	0	0	0	0	0	0	0	0	0	0
0	0	0	0	0	0	0	0	0	0	0	0	0	0	0	0	0	0	0	0	0	0	0	0	0	0	0	0	0	0	0
0	0	0	0	0	0	0	0	0	0	0	0	0	0	0	0	0	0	0	0	0	0	0	0	0	0	0	0	0	0	0
0	0	0	0	0	0	0	0	0	0	0	0	0	0	0	0	0	0	0	0	0	0	0	0	0	0	0	0	0	0	0
0	0	0	0	0	0	0	0	0	0	0	0	0	0	0	0	0	0	0	0	0	0	0	0	0	0	0	0	0	0	0
0	0	0	0	0	0	0	0	0	0	0	0	0	0	0	0	0	0	0	0	0	0	0	0	0	0	0	0	0	0	0
0	0	0	0	0	0	0	0	0	0	0	0	0	0	0	0	0	0	0	0	0	0	0	0	0	0	0	0	0	0	0
0	0	0	0	0	0	0	0	0	0	0	0	0	0	0	0	0	0	0	0	0	0	0	0	0	0	0	0	0	0	0
0	0	0	0	0	0	0	0	0	0	0	0	0	0	0	0	0	0	0	0	0	0	0	0	0	0	0	0	0	0	0
0	0	0	0	0	0	0	0	0	0	0	0	0	0	0	0	0	0	0	0	0	0	0	0	0	0	0	0	0	0	0
0	0	0	0	0	0	0	0	0	0	0	0	0	0	0	0	0	0	0	0	0	0	0	0	0	0	0	0	0	0	0
0	0	0	0	0	0	0	0	0	0	0	0	0	0	0	0	0	0	0	0	0	0	0	0	0	0	0	0	0	0	0
0	0	0	0	0	0	0	0	0	0	0	0	0	0	0	0	0	0	0	0	0	0	0	0	0	0	0	0	0	0	0
0	0	0	0	0	0	0	0	0	0	0	0	0	0	0	0	0	0	0	0	0	0	0	0	0	0	0	0	0	0	0
0	0	0	0	0	0	0	0	0	0	0	0	0	0	0	0	0	0	0	0	0	0	0	0	0	0	0	0	0	0	0
0	0	0	0	0	0	0	0	0	0	0	0	0	0	0	0	0	0	0	0	0	0	0	0	0	0	0	0	0	0	0
0	0	0	0	0	0	0	0	0	0	0	0	0	0	0	0	0	0	0	0	0	0	0	0	0	0	0	0	0	0	0
0	0	0	0	0	0	0	0	0	0	0	0	0	0	0	0	0	0	0	0	0	0	0	0	0	0	0	0	0	0	0
0	0	0	0	0	0	0	0	0	0	0	0	0	0	0	0	0	0	0	0	0	0	0	0	0	0	0	0	0	0	0
0	0	0	0	0	0	0	0	0	0	0	0	0	0	0	0	0	0	0	0	0	0	0	0	0	0	0	0	0	0	0
0	0	0	0	0	0	0	0	0	0	0	0	0	0	0	0	0	0	0	0	0	0	0	0	0	0	0	0	0	0	0
0	0	0	0	0	0	0	0	0	0	0	0	0	0	0	0	0	0	0	0	0	0	0	0	0	0	0	0	0	0	0
0	0	0	0	0	0	0	0	0	0	0	0	0	0	0	0	0	0	0	0	0	0	0	0	0	0	0	0	0	0	0
0	0	0	0	0	0	0	0	0	0	0	0	0	0	0	0	0	0	0	0	0	0	0	0	0	0	0	0	0	0	0
0	0	0	0	0	0	0	0	0	0	0	0	0	0	0	0	0	0	0	0	0	0	0	0	0	0	0	0	0	0	0
0	0	0	0	0	0	0	0	0	0	0	0	0	0	0	0	0	0	0	0	0	0	0	0	0	0	0	0	0	0	0
0	0	0	0	0	0	0	0	0	0	0	0	0	0	0	0	0	0	0	0	0	0	0	0	0	0	0	0	0	0	0
0	0	0	0	0	0	0	0	0	0	0	0	0	0	0	0	0	0	0	0	0	0	0	0	0	0	0	0	0	0	0
0	0	0	0	0	0	0	0	0	0	0	0	0	0	0	0	0	0	0	0	0	0	0	0	0	0	0	0	0	0	0
0	0	0	0	0	0	0	0	0	0	0	0	0	0	0	0	0	0	0	0	0	0	0	0	0	0	0	0	0	0	0
0	0	0	0	0	0	0	0	0	0	0	0	0	0	0	0	0	0	0	0	0	0	0	0	0	0	0	0	0	0	0
0	0	0	0	0	0	0	0	0	0	0	0	0	0	0	0	0	0	0	0	0	0	0	0	0	0	0	0	0	0	0
0	0	0	0	0	0	0	0	0	0	0	0	0	0	0	0	0	0	0	0	0	0	0	0	0	0	0	0	0	0	0
0	0	0	0	0	0	0	0	0	0	0	0	0	0	0	0	0	0	0	0	0	0	0	0	0	0	0	0	0	0	0
0	0	0	0	0	0	0	0	0	0	0	0	0	0	0	0	0	0	0	0	0	0	0	0	0	0	0	0	0	0	0
0	0	0	0	0	0	0	0	0	0	0	0	0	0	0	0	0	0	0	0	0	0	0	0	0	0	0	0	0	0	0
0	0	0	0	0	0	0	0	0	0	0	0	0	0	0	0	0	0	0	0	0	0	0	0	0	0	0	0	0	0	0
0	0	0	0	0	0	0	0	0	0	0	0	0	0	0	0	0	0	0	0	0	0	0	0	0	0	0	0	0	0	0
0	0	0	0	0	0	0	0	0	0	0	0	0	0	0	0	0	0	0	0	0	0	0	0	0	0	0	0	0	0	0
0	0	0	0	0	0	0	0	0	0	0	0	0	0	0	0	0	0	0	0	0	0	0	0	0	0	0	0	0	0	0
0	0	0	0	0	0	0	0	0	0	0	0	0	0	0	0	0	0	0	0	0	0	0	0	0	0	0	0	0	0	0
0	0	0	0	0	0	0	0	0	0	0	0	0	0	0	0	0	0	0	0	0	0	0	0	0	0	0	0	0	0	0
0	0	0	0	0	0	0	0	0	0	0	0	0	0	0	0	0	0	0	0	0	0	0	0	0	0	0	0	0	0	0
0	0	0	0	0	0	0	0	0	0	0	0	0	0	0	0	0	0	0	0	0	0	0	0	0	0	0	0	0	0	0
0	0	0	0	0	0	0	0	0	0	0	0	0	0	0	0	0	0	0	0	0	0	0	0	0	0	0	0	0	0	0
0	0	0	0	0	0	0	0	0	0	0	0	0	0	0	0	0	0	0	0	0	0	0	0	0	0	0	0	0	0	0
0	0	0	0	0	0	0	0	0	0	0	0	0	0	0	0	0	0	0	0	0	0	0	0	0	0	0	0	0	0	0
0	0	0	0	0	0	0	0	0	0	0	0	0	0	0	0	0	0	0	0	0	0	0	0	0	0	0	0	0	0	0
0	0	0	0	0	0	0	0	0	0	0	0	0	0	0	0	0	0	0	0	0	0	0	0	0	0	0	0	0	0	0
0	0	0	0	0	0	0	0	0	0	0	0	0	0	0	0	0	0	0	0	0	0	0	0	0	0	0	0	0	0	0
0	0	0	0	0	0	0	0	0	0	0	0	0	0	0	0	0	0	0	0	0	0	0	0	0	0	0	0	0	0	0
0	0	0	0	0	0	0	0	0	0	0	0	0	0	0	0	0	0	0	0	0	0	0	0	0	0	0	0	0	0	0
0	0	0	0	0	0	0	0	0	0	0	0	0	0	0	0	0	0	0	0	0	0	0	0	0	0	0	0	0	0	0
0	0	0	0	0	0	0	0	0	0	0	0	0	0	0	0	0	0	0	0	0	0	0	0	0	0	0	0	0	0	0
0	0	0	0	0	0	0	0	0	0	0	0	0	0	0	0	0	0	0	0	0	0	0	0	0	0	0	0	0	0	0
0	0	0	0	0	0	0	0	0	0	0	0	0	0	0	0	0	0	0	0	0	0	0	0	0	0	0	0	0	0	0
0	0	0	0	0	0	0	0	0	0	0	0	0	0	0	0	0	0	0	0	0	0	0	0	0	0	0	0	0	0	0
0	0	0	0	0	0	0	0	0	0	0	0	0	0	0	0	0	0	0	0	0	0	0	0	0	0	0	0	0	0	0
0	0	0	0	0	0	0	0	0	0	0	0	0	0	0	0	0	0	0	0	0	0	0	0	0	0	0	0	0	0	0
0	0	0	0	0	0	0	0	0	0	0	0	0	0	0	0	0	0	0	0	0	0	0	0	0	0	0	0	0	0	0
0	0	0	0	0	0	0	0	0	0	0	0	0	0	0	0	0	0	0	0	0	0	0	0	0	0	0	0	0	0	0
0	0	0	0	0	0	0	0	0	0	0	0	0	0	0	0	0	0	0	0	0	0	0	0	0	0	0	0	0	0	0
0	0	0	0	0	0	0	0	0	0	0	0	0	0	0	0	0	0	0	0	0	0	0	0	0	0	0	0	0	0	0
0	0	0	0	0	0	0	0	0	0	0	0	0	0	0	0	0	0	0	0	0	0	0	0	0	0	0	0	0	0	0
0	0	0	0	0	0	0	0	0	0	0	0	0	0	0	0	0	0	0	0	0	0	0	0	0	0	0	0	0	0	0
0	0	0	0	0	0	0	0	0	0	0	0	0	0	0	0	0	0	0	0	0	0	0	0	0	0	0	0	0	0	0
0	0	0	0	0	0	0	0	0	0	0	0	0	0	0	0	0	0	0	0	0	0	0	0	0	0	0	0	0	0	0
0	0	0	0	0	0	0	0	0	0	0	0	0	0	0	0	0	0	0	0	0	0	0	0	0	0	0	0	0	0	0
0	0	0	0	0	0	0	0	0	0	0	0	0	0	0	0	0	0	0	0	0	0	0	0	0	0	0	0	0	0	0
0	0	0	0	0	0	0	0	0	0	0	0	0	0	0	0	0	0	0	0	0	0	0	0	0	0	0	0	0	0	0
0	0	0	0	0	0	0	0	0	0	0	0	0	0	0	0	0	0	0	0	0	0	0	0	0	0	0	0	0	0	0
0	0	0	0	0	0	0	0	0	0	0	0	0	0	0	0	0	0	0	0	0	0	0	0	0	0	0	0	0	0	0
0	0	0	0	0	0	0	0	0	0	0	0	0	0	0	0	0	0	0	0	0	0	0	0	0	0	0	0	0	0	0
0	0	0	0	0	0	0	0	0	0	0	0	0	0	0	0	0	0	0	0	0	0	0	0	0	0	0	0	0	0	0
0	0	0	0	0	0	0	0	0	0	0	0	0	0	0	0	0	0	0	0	0	0	0	0	0	0	0	0	0	0	0
0	0	0	0	0	0	0	0	0	0	0	0	0	0	0	0	0	0	0	0	0	0	0	0	0	0	0	0	0	0	0
0	0	0	0	0	0	0	0	0	0	0	0	0	0	0	0	0	0	0	0	0	0	0	0	0	0	0	0	0	0	0
0	0	0	0	0	0	0	0	0	0	0	0	0	0	0	0	0	0	0	0	0	0	0	0	0	0	0	0	0	0	0
0	0	0	0	0	0	0	0	0	0	0	0	0	0	0	0	0	0	0	0	0	0	0	0	0	0	0	0	0	0	0
0	0	0	0	0	0	0	0	0	0	0	0	0	0	0	0	0	0	0	0	0	0	0	0	0	0	0	0	0	0	0
0	0	0	0	0	0	0	0	0	0	0	0	0	0	0	0	0	0	0	0	0	0	0	0	0	0	0	0	0	0	0
0	0	0	0	0	0	0	0	0	0	0	0	0	0	0	0	0	0	0	0	0	0	0	0	0	0	0	0	0	0	0
0	0	0	0	0	0	0	0	0	0	0	0	0	0	0	0	0	0	0	0	0	0	0	0	0	0	0	0	0	0	0
0	0	0	0	0	0	0	0	0	0	0	0	0	0	0	0	0	0	0	0	0	0	0	0	0	0	0	0	0	0	0
0	0	0	0	0	0	0	0	0	0	0	0	0	0	0	0	0	0	0	0	0	0	0	0	0	0	0	0	0	0	0
0	0	0	0	0	0	0	0	0	0	0	0	0	0	0	0	0	0	0	0	0	0	0	0	0	0	0	0	0	0	0
0	0	0	0	0	0	0	0	0	0	0	0	0	0	0	0	0	0	0	0	0	0	0	0	0	0	0	0	0	0	0
0	0	0	0	0	0	0	0	0	0	0	0	0	0	0	0	0	0	0	0	0	0	0	0	0	0	0	0	0	0	0
0	0	0	0	0	0	0	0	0	0	0	0	0	0	0	0	0	0	0	0	0	0	0	0	0	0	0	0	0	0	0
0	0	0	0	0	0	0	0	0	0	0	0	0	0	0	0	0	0	0	0	0	0	0	0	0	0	0	0	0	0	0
0	0	0	0	0	0	0	0	0	0	0	0	0	0	0	0	0	0	0	0	0	0	0	0	0	0	0	0	0	0	0
0	0	0	0	0	0	0	0	0	0	0	0	0	0	0	0	0	0	0	0	0	0	0	0	0	0	0	0	0	0	0
0	0	0	0	0	0	0	0	0	0	0	0	0	0	0	0	0	0	0	0	0	0	0	0	0	0	0	0	0	0	0
0	0	0	0	0	0	0	0	0	0	0	0	0	0	0	0	0	0	0	0	0	0	0	0	0	0	0	0	0	0	0
0	0	0	0	0	0	0	0	0	0	0	0	0	0	0	0	0	0	0	0	0	0	0	0	0	0	0	0	0	0	0
0	0	0	0	0	0	0	0	0	0	0	0	0	0	0	0	0	0	0	0	0	0	0	0	0	0	0	0	0	0	0
0	0	0	0	0	0	0	0	0	0	0	0	0	0	0	0	0	0	0	0	0	0	0	0	0	0	0	0	0	0	0
0	0	0	0	0	0	0	0	0	0	0	0	0	0	0	0	0	0	0	0	0	0	0	0	0	0	0	0	0	0	0
0	0	0	0	0	0	0	0	0	0	0	0	0	0	0	0	0	0	0	0	0	0	0	0	0	0	0	0	0	0	0
0	0	0	0	0	0	0	0	0	0	0	0	0	0	0	0	0	0	0	0	0	0	0	0	0	0	0	0	0	0	0
0	0	0	0	0	0	0	0	0	0	0	0	0	0	0	0	0	0	0	0	0	0	0	0	0	0	0	0	0	0	0
0	0	0	0	0	0	0	0	0	0	0	0	0	0	0	0	0	0	0	0	0	0	0	0	0	0	0	0	0	0	0
0	0	0	0	0	0	0	0	0	0	0	0	0	0	0	0	0	0	0	0	0	0	0	0	0	0	0	0	0	0	0
0	0	0	0	0	0	0	0	0	0	0	0	0	0	0	0	0	0	0	0	0	0	0	0	0	0	0	0	0	0	0
0	0	0	0	0	0	0	0	0	0	0	0	0	0	0	0	0	0	0	0	0	0	0	0	0	0	0	0	0	0	0
0	0	0	0	0	0	0	0	0	0	0	0	0	0	0	0	0	0	0	0	0	0	0	0	0	0	0	0	0	0	0
0	0	0	0	0	0	0	0	0	0	0	0	0	0	0	0	0	0	0	0	0	0	0	0	0	0	0	0	0	0	0
0	0	0	0	0	0	0	0	0	0	0	0	0	0	0	0	0	0	0	0	0	0	0	0	0	0	0	0	0	0	0
0	0	0	0	0	0	0	0	0	0	0	0	0	0	0	0	0	0	0	0	0	0	0	0	0	0	0	0	0	0	0
0	0	0	0	0	0	0	0	0	0	0	0	0	0	0	0	0	0	0	0	0	0	0	0	0	0	0	0	0	0	0
0	0	0	0	0	0	0	0	0	0	0	0	0	0	0	0	0	0	0	0	0	0	0	0	0	0	0	0	0	0	0
0	0	0	0	0	0	0	0	0	0	0	0	0	0	0	0	0	0	0	0	0	0	0	0	0	0	0	0	0	0	0
0	0	0	0	0	0	0	0	0	0	0	0	0	0	0	0	0	0	0	0	0	0	0	0	0	0	0	0	0	0	0
0	0	0	0	0	0	0	0	0	0	0	0	0	0	0	0	0	0	0	0	0	0	0	0	0	0	0	0	0	0	0
0	0	0	0	0	0	0	0	0	0	0	0	0	0	0	0	0	0	0	0	0	0	0	0	0	0	0	0	0	0	0
0	0	0	0	0	0	0	0	0	0	0	0	0	0	0	0	0	0	0	0	0	0	0	0	0	0	0	0	0	0	0
0	0	0	0	0	0	0	0	0	0	0	0	0	0	0	0	0	0	0	0	0	0	0	0	0	0	0	0	0	0	0
0	0	0	0	0	0	0	0	0	0	0	0	0	0	0	0	0	0	0	0	0	0	0	0	0	0	0	0	0	0	0
0	0	0	0	0	0	0	0	0	0	0	0	0	0	0	0	0	0	0	0	0	0	0	0	0	0	0	0	0	0	0
0	0	0	0	0	0	0	0	0	0	0	0	0	0	0	0	0	0	0	0	0	0	0	0	0	0	0	0	0	0	0
0	0	0	0	0	0	0	0	0	0	0	0	0	0	0	0	0	0	0	0	0	0	0	0	0	0	0	0	0	0	0
0	0	0	0	0	0	0	0	0	0	0	0	0	0	0	0	0	0	0	0	0	0	0	0	0	0	0	0	0	0	0
0	0	0	0	0	0	0	0	0	0	0	0	0	0	0	0	0	0	0	0	0	0	0	0	0	0	0	0	0	0	0
0	0	0	0	0	0	0	0	0	0	0	0	0	0	0	0	0	0	0	0	0	0	0	0	0	0	0	0	0	0	0
0	0	0	0	0	0	0	0	0	0	0	0	0	0	0	0	0	0	0	0	0	0	0	0	0	0	0	0	0	0	0
0	0	0	0	0	0	0	0	0	0	0	0	0	0	0	0	0	0	0	0	0	0	0	0	0	0	0	0	0	0	0
0	0	0	0	0	0	0	0	0	0	0	0	0	0	0	0	0	0	0	0	0	0	0	0	0	0	0	0	0	0	0
0	0	0	0	0	0	0	0	0	0	0	0	0	0	0	0	0	0	0	0	0	0	0	0	0	0	0	0	0	0	0
0	0	0	0	0	0	0	0	0	0	0	0	0	0	0	0	0	0	0	0	0	0	0	0	0	0	0	0	0	0	0
0	0	0	0	0	0	0	0	0	0	0	0	0	0	0	0	0	0	0	0	0	0	0	0	0	0	0	0	0	0	0
0	0	0	0	0	0	0	0	0	0	0	0	0	0	0	0	0	0	0	0	0	0	0	0	0	0	0	0	0	0	0
0	0	0	0	0	0	0	0	0	0	0	0	0	0	0	0	0	0	0	0	0	0	0	0	0	0	0	0	0	0	0
0	0	0	0	0	0	0	0	0	0	0	0	0	0	0	0	0	0	0	0	0	0	0	0	0	0	0	0	0	0	0
0	0	0	0	0	0	0	0	0	0	0	0	0	0	0	0	0	0	0	0	0	0	0	0	0	0	0	0	0	0	0
0	0	0	0	0	0	0	0	0	0	0	0	0	0	0	0	0	0	0	0	0	0	0	0	0	0	0	0	0	0	0
0	0	0	0	0	0	0	0	0	0	0	0	0	0	0	0	0	0	0	0	0	0	0	0	0	0	0	0	0	0	0
0	0	0	0	0	0	0	0	0	0	0	0	0	0	0	0	0	0	0	0	0	0	0	0	0	0	0	0	0	0	0
0	0	0	0	0	0	0	0	0	0	0	0	0	0	0	0	0	0	0	0	0	0	0	0	0	0	0	0	0	0	0
0	0	0	0	0	0	0	0	0	0	0	0	0	0	0	0	0	0	0	0	0	0	0	0	0	0	0	0	0	0	0
0	0	0	0	0	0	0	0	0	0	0	0	0	0	0	0	0	0	0	0	0	0	0	0	0	0	0	0	0	0	0
0	0	0	0	0	0	0	0	0	0	0	0	0	0	0	0	0	0	0	0	0	0	0	0	0	0	0	0	0	0	0
0	0	0	0	0	0	0	0	0	0	0	0	0	0	0	0	0	0	0	0	0	0	0	0	0	0	0	0	0	0	0
0	0	0	0	0	0	0	0	0	0	0	0	0	0	0	0	0	0	0	0	0	0	0	0	0	0	0	0	0	0	0
0	0	0	0	0	0	0	0	0	0	0	0	0	0	0	0	0	0	0	0	0	0	0	0	0	0	0	0	0	0	0
0	0	0	0	0	0	0	0	0	0	0	0	0	0	0	0	0	0	0	0	0	0	0	0	0	0	0	0	0	0	0
0	0	0	0	0	0	0	0	0	0	0	0	0	0	0	0	0	0	0	0	0	0	0	0	0	0	0	0	0	0	0
0	0	0	0	0	0	0	0	0	0	0	0	0	0	0	0	0	0	0	0	0	0	0	0	0	0	0	0	0	0	0
0	0	0	0	0	0	0	0	0	0	0	0	0	0	0	0	0	0	0	0	0	0	0	0	0	0	0	0	0	0	0
0	0	0	0	0	0	0	0	0	0	0	0	0	0	0	0	0	0	0	0	0	0	0	0	0	0	0	0	0	0	0
0	0	0	0	0	0	0	0	0	0	0	0	0	0	0	0	0	0	0	0	0	0	0	0	0	0	0	0	0	0	0
0	0	0	0	0	0	0	0	0	0	0	0	0	0	0	0	0	0	0	0	0	0	0	0	0	0	0	0	0	0	0
0	0	0	0	0	0	0	0	0	0	0	0	0	0	0	0	0	0	0	0	0	0	0	0	0	0	0	0	0	0	0
0	0	0	0	0	0	0	0	0	0	0	0	0	0	0	0	0	0	0	0	0	0	0	0	0	0	0	0	0	0	0
0	0	0	0	0	0	0	0	0	0	0	0	0	0	0	0	0	0	0	0	0	0	0	0	0	0	0	0	0	0	0
0	0	0	0	0	0	0	0	0	0	0	0	0	0	0	0	0	0	0	0	0	0	0	0	0	0	0	0	0	0	0
0	0	0	0	0	0	0	0	0	0	0	0	0	0	0	0	0	0	0	0	0	0	0	0	0	0	0	0	0	0	0
0	0	0	0	0	0	0	0	0	0	0	0	0	0	0	0	0	0	0	0	0	0	0	0	0	0	0	0	0	0	0
0	0	0	0	0	0	0	0	0	0	0	0	0	0	0	0	0	0	0	0	0	0	0	0	0	0	0	0	0	0	0
0	0	0	0	0	0	0	0	0	0	0	0	0	0	0	0	0	0	0	0	0	0	0	0	0	0	0	0	0	0	0
0	0	0	0	0	0	0	0	0	0	0	0	0	0	0	0	0	0	0	0	0	0	0	0	0	0	0	0	0	0	0
0	0	0	0	0	0	0	0	0	0	0	0	0	0	0	0	0	0	0	0	0	0	0	0	0	0	0	0	0	0	0
0	0	0	0	0	0	0	0	0	0	0	0	0	0	0	0	0	0	0	0	0	0	0	0	0	0	0	0	0	0	0
0	0	0	0	0	0	0	0	0	0	0	0	0	0	0	0	0	0	0	0	0	0	0	0	0	0	0	0	0	0	0
0	0	0	0	0	0	0	0	0	0	0	0	0	0	0	0	0	0	0	0	0	0	0	0	0	0	0	0	0	0	0
0	0	0	0	0	0	0	0	0	0	0	0	0	0	0	0	0	0	0	0	0	0	0	0	0	0	0	0	0	0	0
0	0	0	0	0	0	0	0	0	0	0	0	0	0	0	0	0	0	0	0	0	0	0	0	0	0	0	0	0	0	0
0	0	0	0	0	0	0	0	0	0	0	0	0	0	0	0	0	0	0	0	0	0	0	0	0	0	0	0	0	0	0
0	0	0	0	0	0	0	0	0	0	0	0	0	0	0	0	0	0	0	0	0	0	0	0	0	0	0	0	0	0	0
0	0	0	0	0	0	0	0	0	0	0	0	0	0	0	0	0	0	0	0	0	0	0	0	0	0	0	0	0	0	0
0	0	0	0	0	0	0	0	0	0	0	0	0	0	0	0	0	0	0	0	0	0	0	0	0	0	0	0	0	0	0
0	0	0	0	0	0	0	0	0	0	0	0	0	0	0	0	0	0	0	0	0	0	0	0	0	0	0	0	0	0	0
0	0	0	0	0	0	0	0	0	0	0	0	0	0	0	0	0	0	0	0	0	0	0	0	0	0	0	0	0	0	0
0	0	0	0	0	0	0	0	0	0	0	0	0	0	0	0	0	0	0	0	0	0	0	0	0	0	0	0	0	0	0
0	0	0	0	0	0	0	0	0	0	0	0	0	0	0	0	0	0	0	0	0	0	0	0	0	0	0	0	0	0	0
0	0	0	0	0	0	0	0	0	0	0	0	0	0	0	0	0	0	0	0	0	0	0	0	0	0	0	0	0	0	0
0	0	0	0	0	0	0	0	0	0	0	0	0	0	0	0	0	0	0	0	0	0	0	0	0	0	0	0	0	0	0
0	0	0	0	0	0	0	0	0	0	0	0	0	0	0	0	0	0	0	0	0	0	0	0	0	0	0	0	0	0	0
0	0	0	0	0	0	0	0	0	0	0	0	0	0	0	0	0	0	0	0	0	0	0	0	0	0	0	0	0	0	0
0	0	0	0	0	0	0	0	0	0	0	0	0	0	0	0	0	0	0	0	0	0	0	0	0	0	0	0	0	0	0
0	0	0	0	0	0	0	0	0	0	0	0	0	0	0	0	0	0	0	0	0	0	0	0	0	0	0	0	0	0	0
0	0	0	0	0	0	0	0	0	0	0	0	0	0	0	0	0	0	0	0	0	0	0	0	0	0	0	0	0	0	0
0	0	0	0	0	0	0	0	0	0	0	0	0	0	0	0	0	0	0	0	0	0	0	0	0	0	0	0	0	0	0
0	0	0	0	0	0	0	0	0	0	0	0	0	0	0	0	0	0	0	0	0	0	0	0	0	0	0	0	0	0	0
0	0	0	0	0	0	0	0	0	0	0	0	0	0	0	0	0	0	0	0	0	0	0	0	0	0	0	0	0	0	0
0	0	0	0	0	0	0	0	0	0	0	0	0	0	0	0	0	0	0	0	0	0	0	0	0	0	0	0	0	0	0
0	0	0	0	0	0	0	0	0	0	0	0	0	0	0	0	0	0	0	0	0	0	0	0	0	0	0	0	0	0	0
0	0	0	0	0	0	0	0	0	0	0	0	0	0	0	0	0	0	0	0	0	0	0	0	0	0	0	0	0	0	0
0	0	0	0	0	0	0	0	0	0	0	0	0	0	0	0	0	0	0	0	0	0	0	0	0	0	0	0	0	0	0
0	0	0	0	0	0	0	0	0	0	0	0	0	0	0	0	0	0	0	0	0	0	0	0	0	0	0	0	0	0	0
0	0	0	0	0	0	0	0	0	0	0	0	0	0	0	0	0	0	0	0	0	0	0	0	0	0	0	0	0	0	0
0	0	0	0	0	0	0	0	0	0	0	0	0	0	0	0	0	0	0	0	0	0	0	0	0	0	0	0	0	0	0
0	0	0	0	0	0	0	0	0	0	0	0	0	0	0	0	0	0	0	0	0	0	0	0	0	0	0	0	0	0	0
0	0	0	0	0	0	0	0	0	0	0	0	0	0	0	0	0	0	0	0	0	0	0	0	0	0	0	0	0	0	0
0	0	0	0	0	0	0	0	0	0	0	0	0	0	0	0	0	0	0	0	0	0	0	0	0	0	0	0	0	0	0
0	0	0	0	0	0	0	0	0	0	0	0	0	0	0	0	0	0	0	0	0	0	0	0	0	0	0	0	0	0	0
0	0	0	0	0	0	0	0	0	0	0	0	0	0	0	0	0	0	0	0	0	0	0	0	0	0	0	0	0	0	0
0	0	0	0	0	0	0	0	0	0	0	0	0	0	0	0	0	0	0	0	0	0	0	0	0	0	0	0	0	0	0
0	0	0	0	0	0	0	0	0	0	0	0	0	0	0	0	0	0	0	0	0	0	0	0	0	0	0	0	0	0	0
0	0	0	0	0	0	0	0	0	0	0	0	0	0	0	0	0	0	0	0	0	0	0	0	0	0	0	0	0	0	0
0	0	0	0	0	0	0	0	0	0	0	0	0	0	0	0	0	0	0	0	0	0	0	0	0	0	0	0	0	0	0
0	0	0	0	0	0	0	0	0	0	0	0	0	0	0	0	0	0	0	0	0	0	0	0	0	0	0	0	0	0	0
0	0	0	0	0	0	0	0	0	0	0	0	0	0	0	0	0	0	0	0	0	0	0	0	0	0	0	0	0	0	0
0	0	0	0	0	0	0	0	0	0	0	0	0	0	0	0	0	0	0	0	0	0	0	0	0	0	0	0	0	0	0
0	0	0	0	0	0	0	0	0	0	0	0	0	0	0	0	0	0	0	0	0	0	0	0	0	0	0	0	0	0	0
0	0	0	0	0	0	0	0	0	0	0	0	0	0	0	0	0	0	0	0	0	0	0	0	0	0	0	0	0	0	0
0	0	0	0	0	0	0	0	0	0	0	0	0	0	0	0	0	0	0	0	0	0	0	0	0	0	0	0	0	0	0
0	0	0	0	0	0	0	0	0	0	0	0	0	0	0	0	0	0	0	0	0	0	0	0	0	0	0	0	0	0	0
0	0	0	0	0	0	0	0	0	0	0	0	0	0	0	0	0	0	0	0	0	0	0	0	0	0	0	0	0	0	0
0	0	0	0	0	0	0	0	0	0	0	0	0	0	0	0	0	0	0	0	0	0	0	0	0	0	0	0	0	0	0
0	0	0	0	0	0	0	0	0	0	0	0	0	0	0	0	0	0	0	0	0	0	0	0	0	0	0	0	0	0	0
0	0	0	0	0	0	0	0	0	0	0	0	0	0	0	0	0	0	0	0	0	0	0	0	0	0	0	0	0	0	0
0	0	0	0	0	0	0	0	0	0	0	0	0	0	0	0	0	0	0	0	0	0	0	0	0	0	0	0	0	0	0
0	0	0	0	0	0	0	0	0	0	0	0	0	0	0	0	0	0	0	0	0	0	0	0	0	0	0	0	0	0	0
0	0	0	0	0	0	0	0	0	0	0	0	0	0	0	0	0	0	0	0	0	0	0	0	0	0	0	0	0	0	0
0	0	0	0	0	0	0	0	0	0	0	0	0	0	0	0	0	0	0	0	0	0	0	0	0	0	0	0	0	0	0
0	0	0	0	0	0	0	0	0	0	0	0	0	0	0	0	0	0	0	0	0	0	0	0	0	0	0	0	0	0	0
0	0	0	0	0	0	0	0	0	0	0	0	0	0	0	0	0	0	0	0	0	0	0	0	0	0	0	0	0	0	0
0	0	0	0	0	0	0	0	0	0	0	0	0	0	0	0	0	0	0	0	0	0	0	0	0	0	0	0	0	0	0
0	0	0	0	0	0	0	0	0	0	0	0	0	0	0	0	0	0	0	0	0	0	0	0	0	0	0	0	0	0	0
0	0	0	0	0	0	0	0	0	0	0	0	0	0	0	0	0	0	0	0	0	0	0	0	0	0	0	0	0	0	0
0	0	0	0	0	0	0	0	0	0	0	0	0	0	0	0	0	0	0	0	0	0	0	0	0	0	0	0	0	0	0
0	0	0	0	0	0	0	0	0	0	0	0	0	0	0	0	0	0	0	0	0	0	0	0	0	0	0	0	0	0	0
0	0	0	0	0	0	0	0	0	0	0	0	0	0	0	0	0	0	0	0	0	0	0	0	0	0	0	0	0	0	0
0	0	0	0	0	0	0	0	0	0	0	0	0	0	0	0	0	0	0	0	0	0	0	0	0	0	0	0	0	0	0
0	0	0	0	0	0	0	0	0	0	0	0	0	0	0	0	0	0	0	0	0	0	0	0	0	0	0	0	0	0	0
0	0	0	0	0	0	0	0	0	0	0	0	0	0	0	0	0	0	0	0	0	0	0	0	0	0	0	0	0	0	0
0	0	0	0	0	0	0	0	0	0	0	0	0	0	0	0	0	0	0	0	0	0	0	0	0	0	0	0	0	0	0
0	0	0	0	0	0	0	0	0	0	0	0	0	0	0	0	0	0	0	0	0	0	0	0	0	0	0	0	0	0	0
0	0	0	0	0	0	0	0	0	0	0	0	0	0	0	0	0	0	0	0	0	0	0	0	0	0	0	0	0	0	0
0	0	0	0	0	0	0	0	0	0	0	0	0	0	0	0	0	0	0	0	0	0	0	0	0	0	0	0	0	0	0
0	0	0	0	0	0	0	0	0	0	0	0	0	0	0	0	0	0	0	0	0	0	0	0	0	0	0	0	0	0	0
0	0	0	0	0	0	0	0	0	0	0	0	0	0	0	0	0	0	0	0	0	0	0	0	0	0	0	0	0	0	0
0	0	0	0	0	0	0	0	0	0	0	0	0	0	0	0	0	0	0	0	0	0	0	0	0	0	0	0	0	0	0
0	0	0	0	0	0	0	0	0	0	0	0	0	0	0	0	0	0	0	0	0	0	0	0	0	0	0	0	0	0	0
0	0	0	0	0	0	0	0	0	0	0	0	0	0	0	0	0	0	0	0	0	0	0	0	0	0	0	0	0	0	0
0	0	0	0	0	0	0	0	0	0	0	0	0	0	0	0	0	0	0	0	0	0	0	0	0	0	0	0	0	0	0
0	0	0	0	0	0	0	0	0	0	0	0	0	0	0	0	0	0	0	0	0	0	0	0	0	0	0	0	0	0	0
0	0	0	0	0	0	0	0	0	0	0	0	0	0	0	0	0	0	0	0	0	0	0	0	0	0	0	0	0	0	0
0	0	0	0	0	0	0	0	0	0	0	0	0	0	0	0	0	0	0	0	0	0	0	0	0	0	0	0	0	0	0
0	0	0	0	0	0	0	0	0	0	0	0	0	0	0	0	0	0	0	0	0	0	0	0	0	0	0	0	0	0	0
0	0	0	0	0	0	0	0	0	0	0	0	0	0	0	0	0	0	0	0	0	0	0	0	0	0	0	0	0	0	0
0	0	0	0	0	0	0	0	0	0	0	0	0	0	0	0	0	0	0	0	0	0	0	0	0	0	0	0	0	0	0
0	0	0	0	0	0	0	0	0	0	0	0	0	0	0	0	0	0	0	0	0	0	0	0	0	0	0	0	0	0	0
0	0	0	0	0	0	0	0	0	0	0	0	0	0	0	0	0	0	0	0	0	0	0	0	0	0	0	0	0	0	0
0	0	0	0	0	0	0	0	0	0	0	0	0	0	0	0	0	0	0	0	0	0	0	0	0	0	0	0	0	0	0
0	0	0	0	0	0	0	0	0	0	0	0	0	0	0	0	0	0	0	0	0	0	0	0	0	0	0	0	0	0	0
0	0	0	0	0	0	0	0	0	0	0	0	0	0	0	0	0	0	0	0	0	0	0	0	0	0	0	0	0	0	0
0	0	0	0	0	0	0	0	0	0	0	0	0	0	0	0	0	0	0	0	0	0	0	0	0	0	0	0	0	0	0
0	0	0	0	0	0	0	0	0	0	0	0	0	0	0	0	0	0	0	0	0	0	0	0	0	0	0	0	0	0	0
0	0	0	0	0	0	0	0	0	0	0	0	0	0	0	0	0	0	0	0	0	0	0	0	0	0	0	0	0	0	0
0	0	0	0	0	0	0	0	0	0	0	0	0	0	0	0	0	0	0	0	0	0	0	0	0	0	0	0	0	0	0
0	0	0	0	0	0	0	0	0	0	0	0	0	0	0	0	0	0	0	0	0	0	0	0	0	0	0	0	0	0	0
0	0	0	0	0	0	0	0	0	0	0	0	0	0	0	0	0	0	0	0	0	0	0	0	0	0	0	0	0	0	0
0	0	0	0	0	0	0	0	0	0	0	0	0	0	0	0	0	0	0	0	0	0	0	0	0	0	0	0	0	0	0
0	0	0	0	0	0	0	0	0	0	0	0	0	0	0	0	0	0	0	0	0	0	0	0	0	0	0	0	0	0	0
0	0	0	0	0	0	0	0	0	0	0	0	0	0	0	0	0	0	0	0	0	0	0	0	0	0	0	0	0	0	0
0	0	0	0	0	0	0	0	0	0	0	0	0	0	0	0	0	0	0	0	0	0	0	0	0	0	0	0	0	0	0
0	0	0	0	0	0	0	0	0	0	0	0	0	0	0	0	0	0	0	0	0	0	0	0	0	0	0	0	0	0	0
0	0	0	0	0	0	0	0	0	0	0	0	0	0	0	0	0	0	0	0	0	0	0	0	0	0	0	0	0	0	0
0	0	0	0	0	0	0	0	0	0	0	0	0	0	0	0	0	0	0	0	0	0	0	0	0	0	0	0	0	0	0
0	0	0	0	0	0	0	0	0	0	0	0	0	0	0	0	0	0	0	0	0	0	0	0	0	0	0	0	0	0	0
0	0	0	0	0	0	0	0	0	0	0	0	0	0	0	0	0	0	0	0	0	0	0	0	0	0	0	0	0	0	0
0	0	0	0	0	0	0	0	0	0	0	0	0	0	0	0	0	0	0	0	0	0	0	0	0	0	0	0	0	0	0
0	0	0	0	0	0	0	0	0	0	0	0	0	0	0	0	0	0	0	0	0	0	0	0	0	0	0	0	0	0	0
0	0	0	0	0	0	0	0	0	0	0	0	0	0	0	0	0	0	0	0	0	0	0	0	0	0	0	0	0	0	0
0	0	0	0	0	0	0	0	0	0	0	0	0	0	0	0	0	0	0	0	0	0	0	0	0	0	0	0	0	0	0
0	0	0	0	0	0	0	0	0	0	0	0	0	0	0	0	0	0	0	0	0	0	0	0	0	0	0	0	0	0	0
0	0	0	0	0	0	0	0	0	0	0	0	0	0	0	0	0	0	0	0	0	0	0	0	0	0	0	0	0	0	0
0	0	0	0	0	0	0	0	0	0	0	0	0	0	0	0	0	0	0	0	0	0	0	0	0	0	0	0	0	0	0
0	0	0	0	0	0	0	0	0	0	0	0	0	0	0	0	0	0	0	0	0	0	0	0	0	0	0	0	0	0	0
0	0	0	0	0	0	0	0	0	0	0	0	0	0	0	0	0	0	0	0	0	0	0	0	0	0	0	0	0	0	0
0	0	0	0	0	0	0	0	0	0	0	0	0	0	0	0	0	0	0	0	0	0	0	0	0	0	0	0	0	0	0
0	0	0	0	0	0	0	0	0	0	0	0	0	0	0	0	0	0	0	0	0	0	0	0	0	0	0	0	0	0	0
0	0	0	0	0	0	0	0	0	0	0	0	0	0	0	0	0	0	0	0	0	0	0	0	0	0	0	0	0	0	0
0	0	0	0	0	0	0	0	0	0	0	0	0	0	0	0	0	0	0	0	0	0	0	0	0	0	0	0	0	0	0
0	0	0	0	0	0	0	0	0	0	0	0	0	0	0	0	0	0	0	0	0	0	0	0	0	0	0	0	0	0	0
0	0	0	0	0	0	0	0	0	0	0	0	0	0	0	0	0	0	0	0	0	0	0	0	0	0	0	0	0	0	0
0	0	0	0	0	0	0	0	0	0	0	0	0	0	0	0	0	0	0	0	0	0	0	0	0	0	0	0	0	0	0
0	0	0	0	0	0	0	0	0	0	0	0	0	0	0	0	0	0	0	0	0	0	0	0	0	0	0	0	0	0	0
0	0	0	0	0	0	0	0	0	0	0	0	0	0	0	0	0	0	0	0	0	0	0	0	0	0	0	0	0	0	0
0	0	0	0	0	0	0	0	0	0	0	0	0	0	0	0	0	0	0	0	0	0	0	0	0	0	0	0	0	0	0
0	0	0	0	0	0	0	0	0	0	0	0	0	0	0	0	0	0	0	0	0	0	0	0	0	0	0	0	0	0	0
0	0	0	0	0	0	0	0	0	0	0	0	0	0	0	0	0	0	0	0	0	0	0	0	0	0	0	0	0	0	0
0	0	0	0	0	0	0	0	0	0	0	0	0	0	0	0	0	0	0	0	0	0	0	0	0	0	0	0	0	0	0
0	0	0	0	0	0	0	0	0	0	0	0	0	0	0	0	0	0	0	0	0	0	0	0	0	0	0	0	0	0	0
0	0	0	0	0	0	0	0	0	0	0	0	0	0	0	0	0	0	0	0	0	0	0	0	0	0	0	0	0	0	0
0	0	0	0	0	0	0	0	0	0	0	0	0	0	0	0	0	0	0	0	0	0	0	0	0	0	0	0	0	0	0
0	0	0	0	0	0	0	0	0	0	0	0	0	0	0	0	0	0	0	0	0	0	0	0	0	0	0	0	0	0	0
0	0	0	0	0	0	0	0	0	0	0	0	0	0	0	0	0	0	0	0	0	0	0	0	0	0	0	0	0	0	0
0	0	0	0	0	0	0	0	0	0	0	0	0	0	0	0	0	0	0	0	0	0	0	0	0	0	0	0	0	0	0
0	0	0	0	0	0	0	0	0	0	0	0	0	0	0	0	0	0	0	0	0	0	0	0	0	0	0	0	0	0	0
0	0	0	0	0	0	0	0	0	0	0	0	0	0	0	0	0	0	0	0	0	0	0	0	0	0	0	0	0	0	0
0	0	0	0	0	0	0	0	0	0	0	0	0	0	0	0	0	0	0	0	0	0	0	0	0	0	0	0	0	0	0
0	0	0	0	0	0	0	0	0	0	0	0	0	0	0	0	0	0	0	0	0	0	0	0	0	0	0	0	0	0	0
0	0	0	0	0	0	0	0	0	0	0	0	0	0	0	0	0	0	0	0	0	0	0	0	0	0	0	0	0	0	0
0	0	0	0	0	0	0	0	0	0	0	0	0	0	0	0	0	0	0	0	0	0	0	0	0	0	0	0	0	0	0
0	0	0	0	0	0	0	0	0	0	0	0	0	0	0	0	0	0	0	0	0	0	0	0	0	0	0	0	0	0	0
0	0	0	0	0	0	0	0	0	0	0	0	0	0	0	0	0	0	0	0	0	0	0	0	0	0	0	0	0	0	0
0	0	0	0	0	0	0	0	0	0	0	0	0	0	0	0	0	0	0	0	0	0	0	0	0	0	0	0	0	0	0
0	0	0	0	0	0	0	0	0	0	0	0	0	0	0	0	0	0	0	0	0	0	0	0	0	0	0	0	0	0	0
0	0	0	0	0	0	0	0	0	0	0	0	0	0	0	0	0	0	0	0	0	0	0	0	0	0	0	0	0	0	0
0	0	0	0	0	0	0	0	0	0	0	0	0	0	0	0	0	0	0	0	0	0	0	0	0	0	0	0	0	0	0
0	0	0	0	0	0	0	0	0	0	0	0	0	0	0	0	0	0	0	0	0	0	0	0	0	0	0	0	0	0	0
0	0	0	0	0	0	0	0	0	0	0	0	0	0	0	0	0	0	0	0	0	0	0	0	0	0	0	0	0	0	0
0	0	0	0	0	0	0	0	0	0	0	0	0	0	0	0	0	0	0	0	0	0	0	0	0	0	0	0	0	0	0
0	0	0	0	0	0	0	0	0	0	0	0	0	0	0	0	0	0	0	0	0	0	0	0	0	0	0	0	0	0	0
0	0	0	0	0	0	0	0	0	0	0	0	0	0	0	0	0	0	0	0	0	0	0	0	0	0	0	0	0	0	0
0	0	0	0	0	0	0	0	0	0	0	0	0	0	0	0	0	0	0	0	0	0	0	0	0	0	0	0	0	0	0
0	0	0	0	0	0	0	0	0	0	0	0	0	0	0	0	0	0	0	0	0	0	0	0	0	0	0	0	0	0	0
0	0	0	0	0	0	0	0	0	0	0	0	0	0	0	0	0	0	0	0	0	0	0	0	0	0	0	0	0	0	0
0	0	0	0	0	0	0	0	0	0	0	0	0	0	0	0	0	0	0	0	0	0	0	0	0	0	0	0	0	0	0
0	0	0	0	0	0	0	0	0	0	0	0	0	0	0	0	0	0	0	0	0	0	0	0	0	0	0	0	0	0	0
0	0	0	0	0	0	0	0	0	0	0	0	0	0	0	0	0	0	0	0	0	0	0	0	0	0	0	0	0	0	0
0	0	0	0	0	0	0	0	0	0	0	0	0	0	0	0	0	0	0	0	0	0	0	0	0	0	0	0	0	0	0
0	0	0	0	0	0	0	0	0	0	0	0	0	0	0	0	0	0	0	0	0	0	0	0	0	0	0	0	0	0	0
0	0	0	0	0	0	0	0	0	0	0	0	0	0	0	0	0	0	0	0	0	0	0	0	0	0	0	0	0	0	0
0	0	0	0	0	0	0	0	0	0	0	0	0	0	0	0	0	0	0	0	0	0	0	0	0	0	0	0	0	0	0
0	0	0	0	0	0	0	0	0	0	0	0	0	0	0	0	0	0	0	0	0	0	0	0	0	0	0	0	0	0	0
0	0	0	0	0	0	0	0	0	0	0	0	0	0	0	0	0	0	0	0	0	0	0	0	0	0	0	0	0	0	0
0	0	0	0	0	0	0	0	0	0	0	0	0	0	0	0	0	0	0	0	0	0	0	0	0	0	0	0	0	0	0
0	0	0	0	0	0	0	0	0	0	0	0	0	0	0	0	0	0	0	0	0	0	0	0	0	0	0	0	0	0	0
0	0	0	0	0	0	0	0	0	0	0	0	0	0	0	0	0	0	0	0	0	0	0	0	0	0	0	0	0	0	0
0	0	0	0	0	0	0	0	0	0	0	0	0	0	0	0	0	0	0	0	0	0	0	0	0	0	0	0	0	0	0
0	0	0	0	0	0	0	0	0	0	0	0	0	0	0	0	0	0	0	0	0	0	0	0	0	0	0	0	0	0	0
0	0	0	0	0	0	0	0	0	0	0	0	0	0	0	0	0	0	0	0	0	0	0	0	0	0	0	0	0	0	0
0	0	0	0	0	0	0	0	0	0	0	0	0	0	0	0	0	0	0	0	0	0	0	0	0	0	0	0	0	0	0
0	0	0	0	0	0	0	0	0	0	0	0	0	0	0	0	0	0	0	0	0	0	0	0	0	0	0	0	0	0	0
0	0	0	0	0	0	0	0	0	0	0	0	0	0	0	0	0	0	0	0	0	0	0	0	0	0	0	0	0	0	0
0	0	0	0	0	0	0	0	0	0	0	0	0	0	0	0	0	0	0	0	0	0	0	0	0	0	0	0	0	0	0
0	0	0	0	0	0	0	0	0	0	0	0	0	0	0	0	0	0	0	0	0	0	0	0	0	0	0	0	0	0	0
0	0	0	0	0	0	0	0	0	0	0	0	0	0	0	0	0	0	0	0	0	0	0	0	0	0	0	0	0	0	0
0	0	0	0	0	0	0	0	0	0	0	0	0	0	0	0	0	0	0	0	0	0	0	0	0	0	0	0	0	0	0
0	0	0	0	0	0	0	0	0	0	0	0	0	0	0	0	0	0	0	0	0	0	0	0	0	0	0	0	0	0	0
0	0	0	0	0	0	0	0	0	0	0	0	0	0	0	0	0	0	0	0	0	0	0	0	0	0	0	0	0	0	0
0	0	0	0	0	0	0	0	0	0	0	0	0	0	0	0	0	0	0	0	0	0	0	0	0	0	0	0	0	0	0
0	0	0	0	0	0	0	0	0	0	0	0	0	0	0	0	0	0	0	0	0	0	0	0	0	0	0	0	0	0	0
0	0	0	0	0	0	0	0	0	0	0	0	0	0	0	0	0	0	0	0	0	0	0	0	0	0	0	0	0	0	0
0	0	0	0	0	0	0	0	0	0	0	0	0	0	0	0	0	0	0	0	0	0	0	0	0	0	0	0	0	0	0
0	0	0	0	0	0	0	0	0	0	0	0	0	0	0	0	0	0	0	0	0	0	0	0	0	0	0	0	0	0	0
0	0	0	0	0	0	0	0	0	0	0	0	0	0	0	0	0	0	0	0	0	0	0	0	0	0	0	0	0	0	0
0	0	0	0	0	0	0	0	0	0	0	0	0	0	0	0	0	0	0	0	0	0	0	0	0	0	0	0	0	0	0
0	0	0	0	0	0	0	0	0	0	0	0	0	0	0	0	0	0	0	0	0	0	0	0	0	0	0	0	0	0	0
0	0	0	0	0	0	0	0	0	0	0	0	0	0	0	0	0	0	0	0	0	0	0	0	0	0	0	0	0	0	0
0	0	0	0	0	0	0	0	0	0	0	0	0	0	0	0	0	0	0	0	0	0	0	0	0	0	0	0	0	0	0
0	0	0	0	0	0	0	0	0	0	0	0	0	0	0	0	0	0	0	0	0	0	0	0	0	0	0	0	0	0	0
0	0	0	0	0	0	0	0	0	0	0	0	0	0	0	0	0	0	0	0	0	0	0	0	0	0	0	0	0	0	0
0	0	0	0	0	0	0	0	0	0	0	0	0	0	0	0	0	0	0	0	0	0	0	0	0	0	0	0	0	0	0
0	0	0	0	0	0	0	0	0	0	0	0	0	0	0	0	0	0	0	0	0	0	0	0	0	0	0	0	0	0	0
0	0	0	0	0	0	0	0	0	0	0	0	0	0	0	0	0	0	0	0	0	0	0	0	0	0	0	0	0	0	0
0	0	0	0	0	0	0	0	0	0	0	0	0	0	0	0	0	0	0	0	0	0	0	0	0	0	0	0	0	0	0
0	0	0	0	0	0	0	0	0	0	0	0	0	0	0	0	0	0	0	0	0	0	0	0	0	0	0	0	0	0	0
0	0	0	0	0	0	0	0	0	0	0	0	0	0	0	0	0	0	0	0	0	0	0	0	0	0	0	0	0	0	0
0	0	0	0	0	0	0	0	0	0	0	0	0	0	0	0	0	0	0	0	0	0	0	0	0	0	0	0	0	0	0
0	0	0	0	0	0	0	0	0	0	0	0	0	0	0	0	0	0	0	0	0	0	0	0	0	0	0	0	0	0	0
0	0	0	0	0	0	0	0	0	0	0	0	0	0	0	0	0	0	0	0	0	0	0	0	0	0	0	0	0	0	0
0	0	0	0	0	0	0	0	0	0	0	0	0	0	0	0	0	0	0	0	0	0	0	0	0	0	0	0	0	0	0
0	0	0	0	0	0	0	0	0	0	0	0	0	0	0	0	0	0	0	0	0	0	0	0	0	0	0	0	0	0	0
0	0	0	0	0	0	0	0	0	0	0	0	0	0	0	0	0	0	0	0	0	0	0	0	0	0	0	0	0	0	0
0	0	0	0	0	0	0	0	0	0	0	0	0	0	0	0	0	0	0	0	0	0	0	0	0	0	0	0	0	0	0
0	0	0	0	0	0	0	0	0	0	0	0	0	0	0	0	0	0	0	0	0	0	0	0	0	0	0	0	0	0	0
0	0	0	0	0	0	0	0	0	0	0	0	0	0	0	0	0	0	0	0	0	0	0	0	0	0	0	0	0	0	0
0	0	0	0	0	0	0	0	0	0	0	0	0	0	0	0	0	0	0	0	0	0	0	0	0	0	0	0	0	0	0
0	0	0	0	0	0	0	0	0	0	0	0	0	0	0	0	0	0	0	0	0	0	0	0	0	0	0	0	0	0	0
0	0	0	0	0	0	0	0	0	0	0	0	0	0	0	0	0	0	0	0	0	0	0	0	0	0	0	0	0	0	0
0	0	0	0	0	0	0	0	0	0	0	0	0	0	0	0	0	0	0	0	0	0	0	0	0	0	0	0	0	0	0
0	0	0	0	0	0	0	0	0	0	0	0	0	0	0	0	0	0	0	0	0	0	0	0	0	0	0	0	0	0	0
0	0	0	0	0	0	0	0	0	0	0	0	0	0	0	0	0	0	0	0	0	0	0	0	0	0	0	0	0	0	0
0	0	0	0	0	0	0	0	0	0	0	0	0	0	0	0	0	0	0	0	0	0	0	0	0	0	0	0	0	0	0
0	0	0	0	0	0	0	0	0	0	0	0	0	0	0	0	0	0	0	0	0	0	0	0	0	0	0	0	0	0	0
0	0	0	0	0	0	0	0	0	0	0	0	0	0	0	0	0	0	0	0	0	0	0	0	0	0	0	0	0	0	0
0	0	0	0	0	0	0	0	0	0	0	0	0	0	0	0	0	0	0	0	0	0	0	0	0	0	0	0	0	0	0
0	0	0	0	0	0	0	0	0	0	0	0	0	0	0	0	0	0	0	0	0	0	0	0	0	0	0	0	0	0	0
0	0	0	0	0	0	0	0	0	0	0	0	0	0	0	0	0	0	0	0	0	0	0	0	0	0	0	0	0	0	0
0	0	0	0	0	0	0	0	0	0	0	0	0	0	0	0	0	0	0	0	0	0	0	0	0	0	0	0	0	0	0
0	0	0	0	0	0	0	0	0	0	0	0	0	0	0	0	0	0	0	0	0	0	0	0	0	0	0	0	0	0	0
0	0	0	0	0	0	0	0	0	0	0	0	0	0	0	0	0	0	0	0	0	0	0	0	0	0	0	0	0	0	0
0	0	0	0	0	0	0	0	0	0	0	0	0	0	0	0	0	0	0	0	0	0	0	0	0	0	0	0	0	0	0
0	0	0	0	0	0	0	0	0	0	0	0	0	0	0	0	0	0	0	0	0	0	0	0	0	0	0	0	0	0	0
0	0	0	0	0	0	0	0	0	0	0	0	0	0	0	0	0	0	0	0	0	0	0	0	0	0	0	0	0	0	0
0	0	0	0	0	0	0	0	0	0	0	0	0	0	0	0	0	0	0	0	0	0	0	0	0	0	0	0	0	0	0
0	0	0	0	0	0	0	0	0	0	0	0	0	0	0	0	0	0	0	0	0	0	0	0	0	0	0	0	0	0	0
0	0	0	0	0	0	0	0	0	0	0	0	0	0	0	0	0	0	0	0	0	0	0	0	0	0	0	0	0	0	0
0	0	0	0	0	0	0	0	0	0	0	0	0	0	0	0	0	0	0	0	0	0	0	0	0	0	0	0	0	0	0
0	0	0	0	0	0	0	0	0	0	0	0	0	0	0	0	0	0	0	0	0	0	0	0	0	0	0	0	0	0	0
0	0	0	0	0	0	0	0	0	0	0	0	0	0	0	0	0	0	0	0	0	0	0	0	0	0	0	0	0	0	0
0	0	0	0	0	0	0	0	0	0	0	0	0	0	0	0	0	0	0	0	0	0	0	0	0	0	0	0	0	0	0
0	0	0	0	0	0	0	0	0	0	0	0	0	0	0	0	0	0	0	0	0	0	0	0	0	0	0	0	0	0	0
0	0	0	0	0	0	0	0	0	0	0	0	0	0	0	0	0	0	0	0	0	0	0	0	0	0	0	0	0	0	0
0	0	0	0	0	0	0	0	0	0	0	0	0	0	0	0	0	0	0	0	0	0	0	0	0	0	0	0	0	0	0
0	0	0	0	0	0	0	0	0	0	0	0	0	0	0	0	0	0	0	0	0	0	0	0	0	0	0	0	0	0	0
0	0	0	0	0	0	0	0	0	0	0	0	0	0	0	0	0	0	0	0	0	0	0	0	0	0	0	0	0	0	0
0	0	0	0	0	0	0	0	0	0	0	0	0	0	0	0	0	0	0	0	0	0	0	0	0	0	0	0	0	0	0
0	0	0	0	0	0	0	0	0	0	0	0	0	0	0	0	0	0	0	0	0	0	0	0	0	0	0	0	0	0	0
0	0	0	0	0	0	0	0	0	0	0	0	0	0	0	0	0	0	0	0	0	0	0	0	0	0	0	0	0	0	0
0	0	0	0	0	0	0	0	0	0	0	0	0	0	0	0	0	0	0	0	0	0	0	0	0	0	0	0	0	0	0
0	0	0	0	0	0	0	0	0	0	0	0	0	0	0	0	0	0	0	0	0	0	0	0	0	0	0	0	0	0	0
0	0	0	0	0	0	0	0	0	0	0	0	0	0	0	0	0	0	0	0	0	0	0	0	0	0	0	0	0	0	0
0	0	0	0	0	0	0	0	0	0	0	0	0	0	0	0	0	0	0	0	0	0	0	0	0	0	0	0	0	0	0
0	0	0	0	0	0	0	0	0	0	0	0	0	0	0	0	0	0	0	0	0	0	0	0	0	0	0	0	0	0	0
0	0	0	0	0	0	0	0	0	0	0	0	0	0	0	0	0	0	0	0	0	0	0	0	0	0	0	0	0	0	0
0	0	0	0	0	0	0	0	0	0	0	0	0	0	0	0	0	0	0	0	0	0	0	0	0	0	0	0	0	0	0
0	0	0	0	0	0	0	0	0	0	0	0	0	0	0	0	0	0	0	0	0	0	0	0	0	0	0	0	0	0	0
0	0	0	0	0	0	0	0	0	0	0	0	0	0	0	0	0	0	0	0	0	0	0	0	0	0	0	0	0	0	0
0	0	0	0	0	0	0	0	0	0	0	0	0	0	0	0	0	0	0	0	0	0	0	0	0	0	0	0	0	0	0
0	0	0	0	0	0	0	0	0	0	0	0	0	0	0	0	0	0	0	0	0	0	0	0	0	0	0	0	0	0	0
0	0	0	0	0	0	0	0	0	0	0	0	0	0	0	0	0	0	0	0	0	0	0	0	0	0	0	0	0	0	0
0	0	0	0	0	0	0	0	0	0	0	0	0	0	0	0	0	0	0	0	0	0	0	0	0	0	0	0	0	0	0
0	0	0	0	0	0	0	0	0	0	0	0	0	0	0	0	0	0	0	0	0	0	0	0	0	0	0	0	0	0	0
0	0	0	0	0	0	0	0	0	0	0	0	0	0	0	0	0	0	0	0	0	0	0	0	0	0	0	0	0	0	0
0	0	0	0	0	0	0	0	0	0	0	0	0	0	0	0	0	0	0	0	0	0	0	0	0	0	0	0	0	0	0
0	0	0	0	0	0	0	0	0	0	0	0	0	0	0	0	0	0	0	0	0	0	0	0	0	0	0	0	0	0	0
0	0	0	0	0	0	0	0	0	0	0	0	0	0	0	0	0	0	0	0	0	0	0	0	0	0	0	0	0	0	0
0	0	0	0	0	0	0	0	0	0	0	0	0	0	0	0	0	0	0	0	0	0	0	0	0	0	0	0	0	0	0
0	0	0	0	0	0	0	0	0	0	0	0	0	0	0	0	0	0	0	0	0	0	0	0	0	0	0	0	0	0	0
0	0	0	0	0	0	0	0	0	0	0	0	0	0	0	0	0	0	0	0	0	0	0	0	0	0	0	0	0	0	0
0	0	0	0	0	0	0	0	0	0	0	0	0	0	0	0	0	0	0	0	0	0	0	0	0	0	0	0	0	0	0
0	0	0	0	0	0	0	0	0	0	0	0	0	0	0	0	0	0	0	0	0	0	0	0	0	0	0	0	0	0	0
0	0	0	0	0	0	0	0	0	0	0	0	0	0	0	0	0	0	0	0	0	0	0	0	0	0	0	0	0	0	0
0	0	0	0	0	0	0	0	0	0	0	0	0	0	0	0	0	0	0	0	0	0	0	0	0	0	0	0	0	0	0
0	0	0	0	0	0	0	0	0	0	0	0	0	0	0	0	0	0	0	0	0	0	0	0	0	0	0	0	0	0	0
0	0	0	0	0	0	0	0	0	0	0	0	0	0	0	0	0	0	0	0	0	0	0	0	0	0	0	0	0	0	0
0	0	0	0	0	0	0	0	0	0	0	0	0	0	0	0	0	0	0	0	0	0	0	0	0	0	0	0	0	0	0
0	0	0	0	0	0	0	0	0	0	0	0	0	0	0	0	0	0	0	0	0	0	0	0	0	0	0	0	0	0	0
0	0	0	0	0	0	0	0	0	0	0	0	0	0	0	0	0	0	0	0	0	0	0	0	0	0	0	0	0	0	0
0	0	0	0	0	0	0	0	0	0	0	0	0	0	0	0	0	0	0	0	0	0	0	0	0	0	0	0	0	0	0
0	0	0	0	0	0	0	0	0	0	0	0	0	0	0	0	0	0	0	0	0	0	0	0	0	0	0	0	0	0	0
0	0	0	0	0	0	0	0	0	0	0	0	0	0	0	0	0	0	0	0	0	0	0	0	0	0	0	0	0	0	0
0	0	0	0	0	0	0	0	0	0	0	0	0	0	0	0	0	0	0	0	0	0	0	0	0	0	0	0	0	0	0
0	0	0	0	0	0	0	0	0	0	0	0	0	0	0	0	0	0	0	0	0	0	0	0	0	0	0	0	0	0	0
0	0	0	0	0	0	0	0	0	0	0	0	0	0	0	0	0	0	0	0	0	0	0	0	0	0	0	0	0	0	0
0	0	0	0	0	0	0	0	0	0	0	0	0	0	0	0	0	0	0	0	0	0	0	0	0	0	0	0	0	0	0
0	0	0	0	0	0	0	0	0	0	0	0	0	0	0	0	0	0	0	0	0	0	0	0	0	0	0	0	0	0	0
0	0	0	0	0	0	0	0	0	0	0	0	0	0	0	0	0	0	0	0	0	0	0	0	0	0	0	0	0	0	0
0	0	0	0	0	0	0	0	0	0	0	0	0	0	0	0	0	0	0	0	0	0	0	0	0	0	0	0	0	0	0
0	0	0	0	0	0	0	0	0	0	0	0	0	0	0	0	0	0	0	0	0	0	0	0	0	0	0	0	0	0	0
0	0	0	0	0	0	0	0	0	0	0	0	0	0	0	0	0	0	0	0	0	0	0	0	0	0	0	0	0	0	0
0	0	0	0	0	0	0	0	0	0	0	0	0	0	0	0	0	0	0	0	0	0	0	0	0	0	0	0	0	0	0
0	0	0	0	0	0	0	0	0	0	0	0	0	0	0	0	0	0	0	0	0	0	0	0	0	0	0	0	0	0	0
0	0	0	0	0	0	0	0	0	0	0	0	0	0	0	0	0	0	0	0	0	0	0	0	0	0	0	0	0	0	0
0	0	0	0	0	0	0	0	0	0	0	0	0	0	0	0	0	0	0	0	0	0	0	0	0	0	0	0	0	0	0
0	0	0	0	0	0	0	0	0	0	0	0	0	0	0	0	0	0	0	0	0	0	0	0	0	0	0	0	0	0	0
0	0	0	0	0	0	0	0	0	0	0	0	0	0	0	0	0	0	0	0	0	0	0	0	0	0	0	0	0	0	0
0	0	0	0	0	0	0	0	0	0	0	0	0	0	0	0	0	0	0	0	0	0	0	0	0	0	0	0	0	0	0
0	0	0	0	0	0	0	0	0	0	0	0	0	0	0	0	0	0	0	0	0	0	0	0	0	0	0	0	0	0	0
0	0	0	0	0	0	0	0	0	0	0	0	0	0	0	0	0	0	0	0	0	0	0	0	0	0	0	0	0	0	0
0	0	0	0	0	0	0	0	0	0	0	0	0	0	0	0	0	0	0	0	0	0	0	0	0	0	0	0	0	0	0
0	0	0	0	0	0	0	0	0	0	0	0	0	0	0	0	0	0	0	0	0	0	0	0	0	0	0	0	0	0	0
0	0	0	0	0	0	0	0	0	0	0	0	0	0	0	0	0	0	0	0	0	0	0	0	0	0	0	0	0	0	0
0	0	0	0	0	0	0	0	0	0	0	0	0	0	0	0	0	0	0	0	0	0	0	0	0	0	0	0	0	0	0
0	0	0	0	0	0	0	0	0	0	0	0	0	0	0	0	0	0	0	0	0	0	0	0	0	0	0	0	0	0	0
0	0	0	0	0	0	0	0	0	0	0	0	0	0	0	0	0	0	0	0	0	0	0	0	0	0	0	0	0	0	0
0	0	0	0	0	0	0	0	0	0	0	0	0	0	0	0	0	0	0	0	0	0	0	0	0	0	0	0	0	0	0
0	0	0	0	0	0	0	0	0	0	0	0	0	0	0	0	0	0	0	0	0	0	0	0	0	0	0	0	0	0	0
0	0	0	0	0	0	0	0	0	0	0	0	0	0	0	0	0	0	0	0	0	0	0	0	0	0	0	0	0	0	0
0	0	0	0	0	0	0	0	0	0	0	0	0	0	0	0	0	0	0	0	0	0	0	0	0	0	0	0	0	0	0
0	0	0	0	0	0	0	0	0	0	0	0	0	0	0	0	0	0	0	0	0	0	0	0	0	0	0	0	0	0	0
0	0	0	0	0	0	0	0	0	0	0	0	0	0	0	0	0	0	0	0	0	0	0	0	0	0	0	0	0	0	0
0	0	0	0	0	0	0	0	0	0	0	0	0	0	0	0	0	0	0	0	0	0	0	0	0	0	0	0	0	0	0
0	0	0	0	0	0	0	0	0	0	0	0	0	0	0	0	0	0	0	0	0	0	0	0	0	0	0	0	0	0	0
0	0	0	0	0	0	0	0	0	0	0	0	0	0	0	0	0	0	0	0	0	0	0	0	0	0	0	0	0	0	0
0	0	0	0	0	0	0	0	0	0	0	0	0	0	0	0	0	0	0	0	0	0	0	0	0	0	0	0	0	0	0
0	0	0	0	0	0	0	0	0	0	0	0	0	0	0	0	0	0	0	0	0	0	0	0	0	0	0	0	0	0	0
0	0	0	0	0	0	0	0	0	0	0	0	0	0	0	0	0	0	0	0	0	0	0	0	0	0	0	0	0	0	0
0	0	0	0	0	0	0	0	0	0	0	0	0	0	0	0	0	0	0	0	0	0	0	0	0	0	0	0	0	0	0
0	0	0	0	0	0	0	0	0	0	0	0	0	0	0	0	0	0	0	0	0	0	0	0	0	0	0	0	0	0	0
0	0	0	0	0	0	0	0	0	0	0	0	0	0	0	0	0	0	0	0	0	0	0	0	0	0	0	0	0	0	0
0	0	0	0	0	0	0	0	0	0	0	0	0	0	0	0	0	0	0	0	0	0	0	0	0	0	0	0	0	0	0
0	0	0	0	0	0	0	0	0	0	0	0	0	0	0	0	0	0	0	0	0	0	0	0	0	0	0	0	0	0	0
0	0	0	0	0	0	0	0	0	0	0	0	0	0	0	0	0	0	0	0	0	0	0	0	0	0	0	0	0	0	0
0	0	0	0	0	0	0	0	0	0	0	0	0	0	0	0	0	0	0	0	0	0	0	0	0	0	0	0	0	0	0
0	0	0	0	0	0	0	0	0	0	0	0	0	0	0	0	0	0	0	0	0	0	0	0	0	0	0	0	0	0	0
0	0	0	0	0	0	0	0	0	0	0	0	0	0	0	0	0	0	0	0	0	0	0	0	0	0	0	0	0	0	0
0	0	0	0	0	0	0	0	0	0	0	0	0	0	0	0	0	0	0	0	0	0	0	0	0	0	0	0	0	0	0
0	0	0	0	0	0	0	0	0	0	0	0	0	0	0	0	0	0	0	0	0	0	0	0	0	0	0	0	0	0	0
0	0	0	0	0	0	0	0	0	0	0	0	0	0	0	0	0	0	0	0	0	0	0	0	0	0	0	0	0	0	0
0	0	0	0	0	0	0	0	0	0	0	0	0	0	0	0	0	0	0	0	0	0	0	0	0	0	0	0	0	0	0
0	0	0	0	0	0	0	0	0	0	0	0	0	0	0	0	0	0	0	0	0	0	0	0	0	0	0	0	0	0	0
0	0	0	0	0	0	0	0	0	0	0	0	0	0	0	0	0	0	0	0	0	0	0	0	0	0	0	0	0	0	0
0	0	0	0	0	0	0	0	0	0	0	0	0	0	0	0	0	0	0	0	0	0	0	0	0	0	0	0	0	0	0
0	0	0	0	0	0	0	0	0	0	0	0	0	0	0	0	0	0	0	0	0	0	0	0	0	0	0	0	0	0	0
0	0	0	0	0	0	0	0	0	0	0	0	0	0	0	0	0	0	0	0	0	0	0	0	0	0	0	0	0	0	0
0	0	0	0	0	0	0	0	0	0	0	0	0	0	0	0	0	0	0	0	0	0	0	0	0	0	0	0	0	0	0
0	0	0	0	0	0	0	0	0	0	0	0	0	0	0	0	0	0	0	0	0	0	0	0	0	0	0	0	0	0	0
0	0	0	0	0	0	0	0	0	0	0	0	0	0	0	0	0	0	0	0	0	0	0	0	0	0	0	0	0	0	0
0	0	0	0	0	0	0	0	0	0	0	0	0	0	0	0	0	0	0	0	0	0	0	0	0	0	0	0	0	0	0
0	0	0	0	0	0	0	0	0	0	0	0	0	0	0	0	0	0	0	0	0	0	0	0	0	0	0	0	0	0	0
0	0	0	0	0	0	0	0	0	0	0	0	0	0	0	0	0	0	0	0	0	0	0	0	0	0	0	0	0	0	0
0	0	0	0	0	0	0	0	0	0	0	0	0	0	0	0	0	0	0	0	0	0	0	0	0	0	0	0	0	0	0
0	0	0	0	0	0	0	0	0	0	0	0	0	0	0	0	0	0	0	0	0	0	0	0	0	0	0	0	0	0	0
0	0	0	0	0	0	0	0	0	0	0	0	0	0	0	0	0	0	0	0	0	0	0	0	0	0	0	0	0	0	0
0	0	0	0	0	0	0	0	0	0	0	0	0	0	0	0	0	0	0	0	0	0	0	0	0	0	0	0	0	0	0
0	0	0	0	0	0	0	0	0	0	0	0	0	0	0	0	0	0	0	0	0	0	0	0	0	0	0	0	0	0	0
0	0	0	0	0	0	0	0	0	0	0	0	0	0	0	0	0	0	0	0	0	0	0	0	0	0	0	0	0	0	0
0	0	0	0	0	0	0	0	0	0	0	0	0	0	0	0	0	0	0	0	0	0	0	0	0	0	0	0	0	0	0
0	0	0	0	0	0	0	0	0	0	0	0	0	0	0	0	0	0	0	0	0	0	0	0	0	0	0	0	0	0	0
0	0	0	0	0	0	0	0	0	0	0	0	0	0	0	0	0	0	0	0	0	0	0	0	0	0	0	0	0	0	0
0	0	0	0	0	0	0	0	0	0	0	0	0	0	0	0	0	0	0	0	0	0	0	0	0	0	0	0	0	0	0
0	0	0	0	0	0	0	0	0	0	0	0	0	0	0	0	0	0	0	0	0	0	0	0	0	0	0	0	0	0	0
0	0	0	0	0	0	0	0	0	0	0	0	0	0	0	0	0	0	0	0	0	0	0	0	0	0	0	0	0	0	0
0	0	0	0	0	0	0	0	0	0	0	0	0	0	0	0	0	0	0	0	0	0	0	0	0	0	0	0	0	0	0
0	0	0	0	0	0	0	0	0	0	0	0	0	0	0	0	0	0	0	0	0	0	0	0	0	0	0	0	0	0	0
0	0	0	0	0	0	0	0	0	0	0	0	0	0	0	0	0	0	0	0	0	0	0	0	0	0	0	0	0	0	0
0	0	0	0	0	0	0	0	0	0	0	0	0	0	0	0	0	0	0	0	0	0	0	0	0	0	0	0	0	0	0
0	0	0	0	0	0	0	0	0	0	0	0	0	0	0	0	0	0	0	0	0	0	0	0	0	0	0	0	0	0	0
0	0	0	0	0	0	0	0	0	0	0	0	0	0	0	0	0	0	0	0	0	0	0	0	0	0	0	0	0	0	0
0	0	0	0	0	0	0	0	0	0	0	0	0	0	0	0	0	0	0	0	0	0	0	0	0	0	0	0	0	0	0
0	0	0	0	0	0	0	0	0	0	0	0	0	0	0	0	0	0	0	0	0	0	0	0	0	0	0	0	0	0	0
0	0	0	0	0	0	0	0	0	0	0	0	0	0	0	0	0	0	0	0	0	0	0	0	0	0	0	0	0	0	0
0	0	0	0	0	0	0	0	0	0	0	0	0	0	0	0	0	0	0	0	0	0	0	0	0	0	0	0	0	0	0
0	0	0	0	0	0	0	0	0	0	0	0	0	0	0	0	0	0	0	0	0	0	0	0	0	0	0	0	0	0	0
0	0	0	0	0	0	0	0	0	0	0	0	0	0	0	0	0	0	0	0	0	0	0	0	0	0	0	0	0	0	0
0	0	0	0	0	0	0	0	0	0	0	0	0	0	0	0	0	0	0	0	0	0	0	0	0	0	0	0	0	0	0
0	0	0	0	0	0	0	0	0	0	0	0	0	0	0	0	0	0	0	0	0	0	0	0	0	0	0	0	0	0	0
0	0	0	0	0	0	0	0	0	0	0	0	0	0	0	0	0	0	0	0	0	0	0	0	0	0	0	0	0	0	0
0	0	0	0	0	0	0	0	0	0	0	0	0	0	0	0	0	0	0	0	0	0	0	0	0	0	0	0	0	0	0
0	0	0	0	0	0	0	0	0	0	0	0	0	0	0	0	0	0	0	0	0	0	0	0	0	0	0	0	0	0	0
0	0	0	0	0	0	0	0	0	0	0	0	0	0	0	0	0	0	0	0	0	0	0	0	0	0	0	0	0	0	0
0	0	0	0	0	0	0	0	0	0	0	0	0	0	0	0	0	0	0	0	0	0	0	0	0	0	0	0	0	0	0
0	0	0	0	0	0	0	0	0	0	0	0	0	0	0	0	0	0	0	0	0	0	0	0	0	0	0	0	0	0	0
0	0	0	0	0	0	0	0	0	0	0	0	0	0	0	0	0	0	0	0	0	0	0	0	0	0	0	0	0	0	0
0	0	0	0	0	0	0	0	0	0	0	0	0	0	0	0	0	0	0	0	0	0	0	0	0	0	0	0	0	0	0
0	0	0	0	0	0	0	0	0	0	0	0	0	0	0	0	0	0	0	0	0	0	0	0	0	0	0	0	0	0	0
0	0	0	0	0	0	0	0	0	0	0	0	0	0	0	0	0	0	0	0	0	0	0	0	0	0	0	0	0	0	0
0	0	0	0	0	0	0	0	0	0	0	0	0	0	0	0	0	0	0	0	0	0	0	0	0	0	0	0	0	0	0
0	0	0	0	0	0	0	0	0	0	0	0	0	0	0	0	0	0	0	0	0	0	0	0	0	0	0	0	0	0	0
0	0	0	0	0	0	0	0	0	0	0	0	0	0	0	0	0	0	0	0	0	0	0	0	0	0	0	0	0	0	0
0	0	0	0	0	0	0	0	0	0	0	0	0	0	0	0	0	0	0	0	0	0	0	0	0	0	0	0	0	0	0
0	0	0	0	0	0	0	0	0	0	0	0	0	0	0	0	0	0	0	0	0	0	0	0	0	0	0	0	0	0	0
0	0	0	0	0	0	0	0	0	0	0	0	0	0	0	0	0	0	0	0	0	0	0	0	0	0	0	0	0	0	0
0	0	0	0	0	0	0	0	0	0	0	0	0	0	0	0	0	0	0	0	0	0	0	0	0	0	0	0	0	0	0
0	0	0	0	0	0	0	0	0	0	0	0	0	0	0	0	0	0	0	0	0	0	0	0	0	0	0	0	0	0	0
0	0	0	0	0	0	0	0	0	0	0	0	0	0	0	0	0	0	0	0	0	0	0	0	0	0	0	0	0	0	0
0	0	0	0	0	0	0	0	0	0	0	0	0	0	0	0	0	0	0	0	0	0	0	0	0	0	0	0	0	0	0
0	0	0	0	0	0	0	0	0	0	0	0	0	0	0	0	0	0	0	0	0	0	0	0	0	0	0	0	0	0	0
0	0	0	0	0	0	0	0	0	0	0	0	0	0	0	0	0	0	0	0	0	0	0	0	0	0	0	0	0	0	0
0	0	0	0	0	0	0	0	0	0	0	0	0	0	0	0	0	0	0	0	0	0	0	0	0	0	0	0	0	0	0
0	0	0	0	0	0	0	0	0	0	0	0	0	0	0	0	0	0	0	0	0	0	0	0	0	0	0	0	0	0	0
0	0	0	0	0	0	0	0	0	0	0	0	0	0	0	0	0	0	0	0	0	0	0	0	0	0	0	0	0	0	0
0	0	0	0	0	0	0	0	0	0	0	0	0	0	0	0	0	0	0	0	0	0	0	0	0	0	0	0	0	0	0
0	0	0	0	0	0	0	0	0	0	0	0	0	0	0	0	0	0	0	0	0	0	0	0	0	0	0	0	0	0	0
0	0	0	0	0	0	0	0	0	0	0	0	0	0	0	0	0	0	0	0	0	0	0	0	0	0	0	0	0	0	0
0	0	0	0	0	0	0	0	0	0	0	0	0	0	0	0	0	0	0	0	0	0	0	0	0	0	0	0	0	0	0
0	0	0	0	0	0	0	0	0	0	0	0	0	0	0	0	0	0	0	0	0	0	0	0	0	0	0	0	0	0	0
0	0	0	0	0	0	0	0	0	0	0	0	0	0	0	0	0	0	0	0	0	0	0	0	0	0	0	0	0	0	0
0	0	0	0	0	0	0	0	0	0	0	0	0	0	0	0	0	0	0	0	0	0	0	0	0	0	0	0	0	0	0
0	0	0	0	0	0	0	0	0	0	0	0	0	0	0	0	0	0	0	0	0	0	0	0	0	0	0	0	0	0	0
0	0	0	0	0	0	0	0	0	0	0	0	0	0	0	0	0	0	0	0	0	0	0	0	0	0	0	0	0	0	0
0	0	0	0	0	0	0	0	0	0	0	0	0	0	0	0	0	0	0	0	0	0	0	0	0	0	0	0	0	0	0
0	0	0	0	0	0	0	0	0	0	0	0	0	0	0	0	0	0	0	0	0	0	0	0	0	0	0	0	0	0	0
0	0	0	0	0	0	0	0	0	0	0	0	0	0	0	0	0	0	0	0	0	0	0	0	0	0	0	0	0	0	0
0	0	0	0	0	0	0	0	0	0	0	0	0	0	0	0	0	0	0	0	0	0	0	0	0	0	0	0	0	0	0
0	0	0	0	0	0	0	0	0	0	0	0	0	0	0	0	0	0	0	0	0	0	0	0	0	0	0	0	0	0	0
0	0	0	0	0	0	0	0	0	0	0	0	0	0	0	0	0	0	0	0	0	0	0	0	0	0	0	0	0	0	0
0	0	0	0	0	0	0	0	0	0	0	0	0	0	0	0	0	0	0	0	0	0	0	0	0	0	0	0	0	0	0
0	0	0	0	0	0	0	0	0	0	0	0	0	0	0	0	0	0	0	0	0	0	0	0	0	0	0	0	0	0	0
0	0	0	0	0	0	0	0	0	0	0	0	0	0	0	0	0	0	0	0	0	0	0	0	0	0	0	0	0	0	0
0	0	0	0	0	0	0	0	0	0	0	0	0	0	0	0	0	0	0	0	0	0	0	0	0	0	0	0	0	0	0
0	0	0	0	0	0	0	0	0	0	0	0	0	0	0	0	0	0	0	0	0	0	0	0	0	0	0	0	0	0	0
0	0	0	0	0	0	0	0	0	0	0	0	0	0	0	0	0	0	0	0	0	0	0	0	0	0	0	0	0	0	0
0	0	0	0	0	0	0	0	0	0	0	0	0	0	0	0	0	0	0	0	0	0	0	0	0	0	0	0	0	0	0
0	0	0	0	0	0	0	0	0	0	0	0	0	0	0	0	0	0	0	0	0	0	0	0	0	0	0	0	0	0	0
0	0	0	0	0	0	0	0	0	0	0	0	0	0	0	0	0	0	0	0	0	0	0	0	0	0	0	0	0	0	0
0	0	0	0	0	0	0	0	0	0	0	0	0	0	0	0	0	0	0	0	0	0	0	0	0	0	0	0	0	0	0
0	0	0	0	0	0	0	0	0	0	0	0	0	0	0	0	0	0	0	0	0	0	0	0	0	0	0	0	0	0	0
0	0	0	0	0	0	0	0	0	0	0	0	0	0	0	0	0	0	0	0	0	0	0	0	0	0	0	0	0	0	0
0	0	0	0	0	0	0	0	0	0	0	0	0	0	0	0	0	0	0	0	0	0	0	0	0	0	0	0	0	0	0
0	0	0	0	0	0	0	0	0	0	0	0	0	0	0	0	0	0	0	0	0	0	0	0	0	0	0	0	0	0	0
0	0	0	0	0	0	0	0	0	0	0	0	0	0	0	0	0	0	0	0	0	0	0	0	0	0	0	0	0	0	0
0	0	0	0	0	0	0	0	0	0	0	0	0	0	0	0	0	0	0	0	0	0	0	0	0	0	0	0	0	0	0
0	0	0	0	0	0	0	0	0	0	0	0	0	0	0	0	0	0	0	0	0	0	0	0	0	0	0	0	0	0	0
0	0	0	0	0	0	0	0	0	0	0	0	0	0	0	0	0	0	0	0	0	0	0	0	0	0	0	0	0	0	0
0	0	0	0	0	0	0	0	0	0	0	0	0	0	0	0	0	0	0	0	0	0	0	0	0	0	0	0	0	0	0
0	0	0	0	0	0	0	0	0	0	0	0	0	0	0	0	0	0	0	0	0	0	0	0	0	0	0	0	0	0	0
0	0	0	0	0	0	0	0	0	0	0	0	0	0	0	0	0	0	0	0	0	0	0	0	0	0	0	0	0	0	0
0	0	0	0	0	0	0	0	0	0	0	0	0	0	0	0	0	0	0	0	0	0	0	0	0	0	0	0	0	0	0
0	0	0	0	0	0	0	0	0	0	0	0	0	0	0	0	0	0	0	0	0	0	0	0	0	0	0	0	0	0	0
0	0	0	0	0	0	0	0	0	0	0	0	0	0	0	0	0	0	0	0	0	0	0	0	0	0	0	0	0	0	0
0	0	0	0	0	0	0	0	0	0	0	0	0	0	0	0	0	0	0	0	0	0	0	0	0	0	0	0	0	0	0
0	0	0	0	0	0	0	0	0	0	0	0	0	0	0	0	0	0	0	0	0	0	0	0	0	0	0	0	0	0	0
0	0	0	0	0	0	0	0	0	0	0	0	0	0	0	0	0	0	0	0	0	0	0	0	0	0	0	0	0	0	0
0	0	0	0	0	0	0	0	0	0	0	0	0	0	0	0	0	0	0	0	0	0	0	0	0	0	0	0	0	0	0
0	0	0	0	0	0	0	0	0	0	0	0	0	0	0	0	0	0	0	0	0	0	0	0	0	0	0	0	0	0	0
0	0	0	0	0	0	0	0	0	0	0	0	0	0	0	0	0	0	0	0	0	0	0	0	0	0	0	0	0	0	0
0	0	0	0	0	0	0	0	0	0	0	0	0	0	0	0	0	0	0	0	0	0	0	0	0	0	0	0	0	0	0
0	0	0	0	0	0	0	0	0	0	0	0	0	0	0	0	0	0	0	0	0	0	0	0	0	0	0	0	0	0	0
0	0	0	0	0	0	0	0	0	0	0	0	0	0	0	0	0	0	0	0	0	0	0	0	0	0	0	0	0	0	0
0	0	0	0	0	0	0	0	0	0	0	0	0	0	0	0	0	0	0	0	0	0	0	0	0	0	0	0	0	0	0
0	0	0	0	0	0	0	0	0	0	0	0	0	0	0	0	0	0	0	0	0	0	0	0	0	0	0	0	0	0	0
0	0	0	0	0	0	0	0	0	0	0	0	0	0	0	0	0	0	0	0	0	0	0	0	0	0	0	0	0	0	0
0	0	0	0	0	0	0	0	0	0	0	0	0	0	0	0	0	0	0	0	0	0	0	0	0	0	0	0	0	0	0
0	0	0	0	0	0	0	0	0	0	0	0	0	0	0	0	0	0	0	0	0	0	0	0	0	0	0	0	0	0	0
0	0	0	0	0	0	0	0	0	0	0	0	0	0	0	0	0	0	0	0	0	0	0	0	0	0	0	0	0	0	0
0	0	0	0	0	0	0	0	0	0	0	0	0	0	0	0	0	0	0	0	0	0	0	0	0	0	0	0	0	0	0
0	0	0	0	0	0	0	0	0	0	0	0	0	0	0	0	0	0	0	0	0	0	0	0	0	0	0	0	0	0	0
0	0	0	0	0	0	0	0	0	0	0	0	0	0	0	0	0	0	0	0	0	0	0	0	0	0	0	0	0	0	0
0	0	0	0	0	0	0	0	0	0	0	0	0	0	0	0	0	0	0	0	0	0	0	0	0	0	0	0	0	0	0
0	0	0	0	0	0	0	0	0	0	0	0	0	0	0	0	0	0	0	0	0	0	0	0	0	0	0	0	0	0	0
0	0	0	0	0	0	0	0	0	0	0	0	0	0	0	0	0	0	0	0	0	0	0	0	0	0	0	0	0	0	0
0	0	0	0	0	0	0	0	0	0	0	0	0	0	0	0	0	0	0	0	0	0	0	0	0	0	0	0	0	0	0
0	0	0	0	0	0	0	0	0	0	0	0	0	0	0	0	0	0	0	0	0	0	0	0	0	0	0	0	0	0	0
0	0	0	0	0	0	0	0	0	0	0	0	0	0	0	0	0	0	0	0	0	0	0	0	0	0	0	0	0	0	0
0	0	0	0	0	0	0	0	0	0	0	0	0	0	0	0	0	0	0	0	0	0	0	0	0	0	0	0	0	0	0
0	0	0	0	0	0	0	0	0	0	0	0	0	0	0	0	0	0	0	0	0	0	0	0	0	0	0	0	0	0	0
0	0	0	0	0	0	0	0	0	0	0	0	0	0	0	0	0	0	0	0	0	0	0	0	0	0	0	0	0	0	0
0	0	0	0	0	0	0	0	0	0	0	0	0	0	0	0	0	0	0	0	0	0	0	0	0	0	0	0	0	0	0
0	0	0	0	0	0	0	0	0	0	0	0	0	0	0	0	0	0	0	0	0	0	0	0	0	0	0	0	0	0	0
0	0	0	0	0	0	0	0	0	0	0	0	0	0	0	0	0	0	0	0	0	0	0	0	0	0	0	0	0	0	0
0	0	0	0	0	0	0	0	0	0	0	0	0	0	0	0	0	0	0	0	0	0	0	0	0	0	0	0	0	0	0
0	0	0	0	0	0	0	0	0	0	0	0	0	0	0	0	0	0	0	0	0	0	0	0	0	0	0	0	0	0	0
0	0	0	0	0	0	0	0	0	0	0	0	0	0	0	0	0	0	0	0	0	0	0	0	0	0	0	0	0	0	0
0	0	0	0	0	0	0	0	0	0	0	0	0	0	0	0	0	0	0	0	0	0	0	0	0	0	0	0	0	0	0
0	0	0	0	0	0	0	0	0	0	0	0	0	0	0	0	0	0	0	0	0	0	0	0	0	0	0	0	0	0	0
0	0	0	0	0	0	0	0	0	0	0	0	0	0	0	0	0	0	0	0	0	0	0	0	0	0	0	0	0	0	0
0	0	0	0	0	0	0	0	0	0	0	0	0	0	0	0	0	0	0	0	0	0	0	0	0	0	0	0	0	0	0
0	0	0	0	0	0	0	0	0	0	0	0	0	0	0	0	0	0	0	0	0	0	0	0	0	0	0	0	0	0	0
0	0	0	0	0	0	0	0	0	0	0	0	0	0	0	0	0	0	0	0	0	0	0	0	0	0	0	0	0	0	0
0	0	0	0	0	0	0	0	0	0	0	0	0	0	0	0	0	0	0	0	0	0	0	0	0	0	0	0	0	0	0
0	0	0	0	0	0	0	0	0	0	0	0	0	0	0	0	0	0	0	0	0	0	0	0	0	0	0	0	0	0	0
0	0	0	0	0	0	0	0	0	0	0	0	0	0	0	0	0	0	0	0	0	0	0	0	0	0	0	0	0	0	0
0	0	0	0	0	0	0	0	0	0	0	0	0	0	0	0	0	0	0	0	0	0	0	0	0	0	0	0	0	0	0
0	0	0	0	0	0	0	0	0	0	0	0	0	0	0	0	0	0	0	0	0	0	0	0	0	0	0	0	0	0	0
0	0	0	0	0	0	0	0	0	0	0	0	0	0	0	0	0	0	0	0	0	0	0	0	0	0	0	0	0	0	0
0	0	0	0	0	0	0	0	0	0	0	0	0	0	0	0	0	0	0	0	0	0	0	0	0	0	0	0	0	0	0
0	0	0	0	0	0	0	0	0	0	0	0	0	0	0	0	0	0	0	0	0	0	0	0	0	0	0	0	0	0	0
0	0	0	0	0	0	0	0	0	0	0	0	0	0	0	0	0	0	0	0	0	0	0	0	0	0	0	0	0	0	0
0	0	0	0	0	0	0	0	0	0	0	0	0	0	0	0	0	0	0	0	0	0	0	0	0	0	0	0	0	0	0
0	0	0	0	0	0	0	0	0	0	0	0	0	0	0	0	0	0	0	0	0	0	0	0	0	0	0	0	0	0	0
0	0	0	0	0	0	0	0	0	0	0	0	0	0	0	0	0	0	0	0	0	0	0	0	0	0	0	0	0	0	0
0	0	0	0	0	0	0	0	0	0	0	0	0	0	0	0	0	0	0	0	0	0	0	0	0	0	0	0	0	0	0
0	0	0	0	0	0	0	0	0	0	0	0	0	0	0	0	0	0	0	0	0	0	0	0	0	0	0	0	0	0	0
0	0	0	0	0	0	0	0	0	0	0	0	0	0	0	0	0	0	0	0	0	0	0	0	0	0	0	0	0	0	0
0	0	0	0	0	0	0	0	0	0	0	0	0	0	0	0	0	0	0	0	0	0	0	0	0	0	0	0	0	0	0
0	0	0	0	0	0	0	0	0	0	0	0	0	0	0	0	0	0	0	0	0	0	0	0	0	0	0	0	0	0	0
0	0	0	0	0	0	0	0	0	0	0	0	0	0	0	0	0	0	0	0	0	0	0	0	0	0	0	0	0	0	0
0	0	0	0	0	0	0	0	0	0	0	0	0	0	0	0	0	0	0	0	0	0	0	0	0	0	0	0	0	0	0
0	0	0	0	0	0	0	0	0	0	0	0	0	0	0	0	0	0	0	0	0	0	0	0	0	0	0	0	0	0	0
0	0	0	0	0	0	0	0	0	0	0	0	0	0	0	0	0	0	0	0	0	0	0	0	0	0	0	0	0	0	0
0	0	0	0	0	0	0	0	0	0	0	0	0	0	0	0	0	0	0	0	0	0	0	0	0	0	0	0	0	0	0
0	0	0	0	0	0	0	0	0	0	0	0	0	0	0	0	0	0	0	0	0	0	0	0	0	0	0	0	0	0	0
0	0	0	0	0	0	0	0	0	0	0	0	0	0	0	0	0	0	0	0	0	0	0	0	0	0	0	0	0	0	0
0	0	0	0	0	0	0	0	0	0	0	0	0	0	0	0	0	0	0	0	0	0	0	0	0	0	0	0	0	0	0
0	0	0	0	0	0	0	0	0	0	0	0	0	0	0	0	0	0	0	0	0	0	0	0	0	0	0	0	0	0	0
0	0	0	0	0	0	0	0	0	0	0	0	0	0	0	0	0	0	0	0	0	0	0	0	0	0	0	0	0	0	0
0	0	0	0	0	0	0	0	0	0	0	0	0	0	0	0	0	0	0	0	0	0	0	0	0	0	0	0	0	0	0
0	0	0	0	0	0	0	0	0	0	0	0	0	0	0	0	0	0	0	0	0	0	0	0	0	0	0	0	0	0	0
0	0	0	0	0	0	0	0	0	0	0	0	0	0	0	0	0	0	0	0	0	0	0	0	0	0	0	0	0	0	0
0	0	0	0	0	0	0	0	0	0	0	0	0	0	0	0	0	0	0	0	0	0	0	0	0	0	0	0	0	0	0
0	0	0	0	0	0	0	0	0	0	0	0	0	0	0	0	0	0	0	0	0	0	0	0	0	0	0	0	0	0	0
0	0	0	0	0	0	0	0	0	0	0	0	0	0	0	0	0	0	0	0	0	0	0	0	0	0	0	0	0	0	0
0	0	0	0	0	0	0	0	0	0	0	0	0	0	0	0	0	0	0	0	0	0	0	0	0	0	0	0	0	0	0
0	0	0	0	0	0	0	0	0	0	0	0	0	0	0	0	0	0	0	0	0	0	0	0	0	0	0	0	0	0	0
0	0	0	0	0	0	0	0	0	0	0	0	0	0	0	0	0	0	0	0	0	0	0	0	0	0	0	0	0	0	0
0	0	0	0	0	0	0	0	0	0	0	0	0	0	0	0	0	0	0	0	0	0	0	0	0	0	0	0	0	0	0
0	0	0	0	0	0	0	0	0	0	0	0	0	0	0	0	0	0	0	0	0	0	0	0	0	0	0	0	0	0	0
0	0	0	0	0	0	0	0	0	0	0	0	0	0	0	0	0	0	0	0	0	0	0	0	0	0	0	0	0	0	0
0	0	0	0	0	0	0	0	0	0	0	0	0	0	0	0	0	0	0	0	0	0	0	0	0	0	0	0	0	0	0
0	0	0	0	0	0	0	0	0	0	0	0	0	0	0	0	0	0	0	0	0	0	0	0	0	0	0	0	0	0	0
0	0	0	0	0	0	0	0	0	0	0	0	0	0	0	0	0	0	0	0	0	0	0	0	0	0	0	0	0	0	0
0	0	0	0	0	0	0	0	0	0	0	0	0	0	0	0	0	0	0	0	0	0	0	0	0	0	0	0	0	0	0
0	0	0	0	0	0	0	0	0	0	0	0	0	0	0	0	0	0	0	0	0	0	0	0	0	0	0	0	0	0	0
0	0	0	0	0	0	0	0	0	0	0	0	0	0	0	0	0	0	0	0	0	0	0	0	0	0	0	0	0	0	0
0	0	0	0	0	0	0	0	0	0	0	0	0	0	0	0	0	0	0	0	0	0	0	0	0	0	0	0	0	0	0
0	0	0	0	0	0	0	0	0	0	0	0	0	0	0	0	0	0	0	0	0	0	0	0	0	0	0	0	0	0	0
0	0	0	0	0	0	0	0	0	0	0	0	0	0	0	0	0	0	0	0	0	0	0	0	0	0	0	0	0	0	0
0	0	0	0	0	0	0	0	0	0	0	0	0	0	0	0	0	0	0	0	0	0	0	0	0	0	0	0	0	0	0
0	0	0	0	0	0	0	0	0	0	0	0	0	0	0	0	0	0	0	0	0	0	0	0	0	0	0	0	0	0	0
0	0	0	0	0	0	0	0	0	0	0	0	0	0	0	0	0	0	0	0	0	0	0	0	0	0	0	0	0	0	0
0	0	0	0	0	0	0	0	0	0	0	0	0	0	0	0	0	0	0	0	0	0	0	0	0	0	0	0	0	0	0
0	0	0	0	0	0	0	0	0	0	0	0	0	0	0	0	0	0	0	0	0	0	0	0	0	0	0	0	0	0	0
0	0	0	0	0	0	0	0	0	0	0	0	0	0	0	0	0	0	0	0	0	0	0	0	0	0	0	0	0	0	0
0	0	0	0	0	0	0	0	0	0	0	0	0	0	0	0	0	0	0	0	0	0	0	0	0	0	0	0	0	0	0
0	0	0	0	0	0	0	0	0	0	0	0	0	0	0	0	0	0	0	0	0	0	0	0	0	0	0	0	0	0	0
0	0	0	0	0	0	0	0	0	0	0	0	0	0	0	0	0	0	0	0	0	0	0	0	0	0	0	0	0	0	0
0	0	0	0	0	0	0	0	0	0	0	0	0	0	0	0	0	0	0	0	0	0	0	0	0	0	0	0	0	0	0
0	0	0	0	0	0	0	0	0	0	0	0	0	0	0	0	0	0	0	0	0	0	0	0	0	0	0	0	0	0	0
0	0	0	0	0	0	0	0	0	0	0	0	0	0	0	0	0	0	0	0	0	0	0	0	0	0	0	0	0	0	0
0	0	0	0	0	0	0	0	0	0	0	0	0	0	0	0	0	0	0	0	0	0	0	0	0	0	0	0	0	0	0
0	0	0	0	0	0	0	0	0	0	0	0	0	0	0	0	0	0	0	0	0	0	0	0	0	0	0	0	0	0	0
0	0	0	0	0	0	0	0	0	0	0	0	0	0	0	0	0	0	0	0	0	0	0	0	0	0	0	0	0	0	0
0	0	0	0	0	0	0	0	0	0	0	0	0	0	0	0	0	0	0	0	0	0	0	0	0	0	0	0	0	0	0
0	0	0	0	0	0	0	0	0	0	0	0	0	0	0	0	0	0	0	0	0	0	0	0	0	0	0	0	0	0	0
0	0	0	0	0	0	0	0	0	0	0	0	0	0	0	0	0	0	0	0	0	0	0	0	0	0	0	0	0	0	0
0	0	0	0	0	0	0	0	0	0	0	0	0	0	0	0	0	0	0	0	0	0	0	0	0	0	0	0	0	0	0
0	0	0	0	0	0	0	0	0	0	0	0	0	0	0	0	0	0	0	0	0	0	0	0	0	0	0	0	0	0	0
0	0	0	0	0	0	0	0	0	0	0	0	0	0	0	0	0	0	0	0	0	0	0	0	0	0	0	0	0	0	0
0	0	0	0	0	0	0	0	0	0	0	0	0	0	0	0	0	0	0	0	0	0	0	0	0	0	0	0	0	0	0
0	0	0	0	0	0	0	0	0	0	0	0	0	0	0	0	0	0	0	0	0	0	0	0	0	0	0	0	0	0	0
0	0	0	0	0	0	0	0	0	0	0	0	0	0	0	0	0	0	0	0	0	0	0	0	0	0	0	0	0	0	0
0	0	0	0	0	0	0	0	0	0	0	0	0	0	0	0	0	0	0	0	0	0	0	0	0	0	0	0	0	0	0
0	0	0	0	0	0	0	0	0	0	0	0	0	0	0	0	0	0	0	0	0	0	0	0	0	0	0	0	0	0	0
0	0	0	0	0	0	0	0	0	0	0	0	0	0	0	0	0	0	0	0	0	0	0	0	0	0	0	0	0	0	0
0	0	0	0	0	0	0	0	0	0	0	0	0	0	0	0	0	0	0	0	0	0	0	0	0	0	0	0	0	0	0
0	0	0	0	0	0	0	0	0	0	0	0	0	0	0	0	0	0	0	0	0	0	0	0	0	0	0	0	0	0	0
0	0	0	0	0	0	0	0	0	0	0	0	0	0	0	0	0	0	0	0	0	0	0	0	0	0	0	0	0	0	0
0	0	0	0	0	0	0	0	0	0	0	0	0	0	0	0	0	0	0	0	0	0	0	0	0	0	0	0	0	0	0
0	0	0	0	0	0	0	0	0	0	0	0	0	0	0	0	0	0	0	0	0	0	0	0	0	0	0	0	0	0	0
0	0	0	0	0	0	0	0	0	0	0	0	0	0	0	0	0	0	0	0	0	0	0	0	0	0	0	0	0	0	0
0	0	0	0	0	0	0	0	0	0	0	0	0	0	0	0	0	0	0	0	0	0	0	0	0	0	0	0	0	0	0
0	0	0	0	0	0	0	0	0	0	0	0	0	0	0	0	0	0	0	0	0	0	0	0	0	0	0	0	0	0	0
0	0	0	0	0	0	0	0	0	0	0	0	0	0	0	0	0	0	0	0	0	0	0	0	0	0	0	0	0	0	0
0	0	0	0	0	0	0	0	0	0	0	0	0	0	0	0	0	0	0	0	0	0	0	0	0	0	0	0	0	0	0
0	0	0	0	0	0	0	0	0	0	0	0	0	0	0	0	0	0	0	0	0	0	0	0	0	0	0	0	0	0	0
0	0	0	0	0	0	0	0	0	0	0	0	0	0	0	0	0	0	0	0	0	0	0	0	0	0	0	0	0	0	0
0	0	0	0	0	0	0	0	0	0	0	0	0	0	0	0	0	0	0	0	0	0	0	0	0	0	0	0	0	0	0
0	0	0	0	0	0	0	0	0	0	0	0	0	0	0	0	0	0	0	0	0	0	0	0	0	0	0	0	0	0	0
0	0	0	0	0	0	0	0	0	0	0	0	0	0	0	0	0	0	0	0	0	0	0	0	0	0	0	0	0	0	0
0	0	0	0	0	0	0	0	0	0	0	0	0	0	0	0	0	0	0	0	0	0	0	0	0	0	0	0	0	0	0
0	0	0	0	0	0	0	0	0	0	0	0	0	0	0	0	0	0	0	0	0	0	0	0	0	0	0	0	0	0	0
0	0	0	0	0	0	0	0	0	0	0	0	0	0	0	0	0	0	0	0	0	0	0	0	0	0	0	0	0	0	0
0	0	0	0	0	0	0	0	0	0	0	0	0	0	0	0	0	0	0	0	0	0	0	0	0	0	0	0	0	0	0
0	0	0	0	0	0	0	0	0	0	0	0	0	0	0	0	0	0	0	0	0	0	0	0	0	0	0	0	0	0	0
0	0	0	0	0	0	0	0	0	0	0	0	0	0	0	0	0	0	0	0	0	0	0	0	0	0	0	0	0	0	0
0	0	0	0	0	0	0	0	0	0	0	0	0	0	0	0	0	0	0	0	0	0	0	0	0	0	0	0	0	0	0
0	0	0	0	0	0	0	0	0	0	0	0	0	0	0	0	0	0	0	0	0	0	0	0	0	0	0	0	0	0	0
0	0	0	0	0	0	0	0	0	0	0	0	0	0	0	0	0	0	0	0	0	0	0	0	0	0	0	0	0	0	0
0	0	0	0	0	0	0	0	0	0	0	0	0	0	0	0	0	0	0	0	0	0	0	0	0	0	0	0	0	0	0
0	0	0	0	0	0	0	0	0	0	0	0	0	0	0	0	0	0	0	0	0	0	0	0	0	0	0	0	0	0	0
0	0	0	0	0	0	0	0	0	0	0	0	0	0	0	0	0	0	0	0	0	0	0	0	0	0	0	0	0	0	0
0	0	0	0	0	0	0	0	0	0	0	0	0	0	0	0	0	0	0	0	0	0	0	0	0	0	0	0	0	0	0
0	0	0	0	0	0	0	0	0	0	0	0	0	0	0	0	0	0	0	0	0	0	0	0	0	0	0	0	0	0	0
0	0	0	0	0	0	0	0	0	0	0	0	0	0	0	0	0	0	0	0	0	0	0	0	0	0	0	0	0	0	0
0	0	0	0	0	0	0	0	0	0	0	0	0	0	0	0	0	0	0	0	0	0	0	0	0	0	0	0	0	0	0
0	0	0	0	0	0	0	0	0	0	0	0	0	0	0	0	0	0	0	0	0	0	0	0	0	0	0	0	0	0	0
0	0	0	0	0	0	0	0	0	0	0	0	0	0	0	0	0	0	0	0	0	0	0	0	0	0	0	0	0	0	0
0	0	0	0	0	0	0	0	0	0	0	0	0	0	0	0	0	0	0	0	0	0	0	0	0	0	0	0	0	0	0
0	0	0	0	0	0	0	0	0	0	0	0	0	0	0	0	0	0	0	0	0	0	0	0	0	0	0	0	0	0	0
0	0	0	0	0	0	0	0	0	0	0	0	0	0	0	0	0	0	0	0	0	0	0	0	0	0	0	0	0	0	0
0	0	0	0	0	0	0	0	0	0	0	0	0	0	0	0	0	0	0	0	0	0	0	0	0	0	0	0	0	0	0
0	0	0	0	0	0	0	0	0	0	0	0	0	0	0	0	0	0	0	0	0	0	0	0	0	0	0	0	0	0	0
0	0	0	0	0	0	0	0	0	0	0	0	0	0	0	0	0	0	0	0	0	0	0	0	0	0	0	0	0	0	0
0	0	0	0	0	0	0	0	0	0	0	0	0	0	0	0	0	0	0	0	0	0	0	0	0	0	0	0	0	0	0
0	0	0	0	0	0	0	0	0	0	0	0	0	0	0	0	0	0	0	0	0	0	0	0	0	0	0	0	0	0	0
0	0	0	0	0	0	0	0	0	0	0	0	0	0	0	0	0	0	0	0	0	0	0	0	0	0	0	0	0	0	0
0	0	0	0	0	0	0	0	0	0	0	0	0	0	0	0	0	0	0	0	0	0	0	0	0	0	0	0	0	0	0
0	0	0	0	0	0	0	0	0	0	0	0	0	0	0	0	0	0	0	0	0	0	0	0	0	0	0	0	0	0	0
0	0	0	0	0	0	0	0	0	0	0	0	0	0	0	0	0	0	0	0	0	0	0	0	0	0	0	0	0	0	0
0	0	0	0	0	0	0	0	0	0	0	0	0	0	0	0	0	0	0	0	0	0	0	0	0	0	0	0	0	0	0
0	0	0	0	0	0	0	0	0	0	0	0	0	0	0	0	0	0	0	0	0	0	0	0	0	0	0	0	0	0	0
0	0	0	0	0	0	0	0	0	0	0	0	0	0	0	0	0	0	0	0	0	0	0	0	0	0	0	0	0	0	0
0	0	0	0	0	0	0	0	0	0	0	0	0	0	0	0	0	0	0	0	0	0	0	0	0	0	0	0	0	0	0
0	0	0	0	0	0	0	0	0	0	0	0	0	0	0	0	0	0	0	0	0	0	0	0	0	0	0	0	0	0	0
0	0	0	0	0	0	0	0	0	0	0	0	0	0	0	0	0	0	0	0	0	0	0	0	0	0	0	0	0	0	0
0	0	0	0	0	0	0	0	0	0	0	0	0	0	0	0	0	0	0	0	0	0	0	0	0	0	0	0	0	0	0
0	0	0	0	0	0	0	0	0	0	0	0	0	0	0	0	0	0	0	0	0	0	0	0	0	0	0	0	0	0	0
0	0	0	0	0	0	0	0	0	0	0	0	0	0	0	0	0	0	0	0	0	0	0	0	0	0	0	0	0	0	0
0	0	0	0	0	0	0	0	0	0	0	0	0	0	0	0	0	0	0	0	0	0	0	0	0	0	0	0	0	0	0
0	0	0	0	0	0	0	0	0	0	0	0	0	0	0	0	0	0	0	0	0	0	0	0	0	0	0	0	0	0	0
0	0	0	0	0	0	0	0	0	0	0	0	0	0	0	0	0	0	0	0	0	0	0	0	0	0	0	0	0	0	0
0	0	0	0	0	0	0	0	0	0	0	0	0	0	0	0	0	0	0	0	0	0	0	0	0	0	0	0	0	0	0
0	0	0	0	0	0	0	0	0	0	0	0	0	0	0	0	0	0	0	0	0	0	0	0	0	0	0	0	0	0	0
0	0	0	0	0	0	0	0	0	0	0	0	0	0	0	0	0	0	0	0	0	0	0	0	0	0	0	0	0	0	0
0	0	0	0	0	0	0	0	0	0	0	0	0	0	0	0	0	0	0	0	0	0	0	0	0	0	0	0	0	0	0
0	0	0	0	0	0	0	0	0	0	0	0	0	0	0	0	0	0	0	0	0	0	0	0	0	0	0	0	0	0	0
0	0	0	0	0	0	0	0	0	0	0	0	0	0	0	0	0	0	0	0	0	0	0	0	0	0	0	0	0	0	0
0	0	0	0	0	0	0	0	0	0	0	0	0	0	0	0	0	0	0	0	0	0	0	0	0	0	0	0	0	0	0
0	0	0	0	0	0	0	0	0	0	0	0	0	0	0	0	0	0	0	0	0	0	0	0	0	0	0	0	0	0	0
0	0	0	0	0	0	0	0	0	0	0	0	0	0	0	0	0	0	0	0	0	0	0	0	0	0	0	0	0	0	0
0	0	0	0	0	0	0	0	0	0	0	0	0	0	0	0	0	0	0	0	0	0	0	0	0	0	0	0	0	0	0
0	0	0	0	0	0	0	0	0	0	0	0	0	0	0	0	0	0	0	0	0	0	0	0	0	0	0	0	0	0	0
0	0	0	0	0	0	0	0	0	0	0	0	0	0	0	0	0	0	0	0	0	0	0	0	0	0	0	0	0	0	0
0	0	0	0	0	0	0	0	0	0	0	0	0	0	0	0	0	0	0	0	0	0	0	0	0	0	0	0	0	0	0
0	0	0	0	0	0	0	0	0	0	0	0	0	0	0	0	0	0	0	0	0	0	0	0	0	0	0	0	0	0	0
0	0	0	0	0	0	0	0	0	0	0	0	0	0	0	0	0	0	0	0	0	0	0	0	0	0	0	0	0	0	0
0	0	0	0	0	0	0	0	0	0	0	0	0	0	0	0	0	0	0	0	0	0	0	0	0	0	0	0	0	0	0
0	0	0	0	0	0	0	0	0	0	0	0	0	0	0	0	0	0	0	0	0	0	0	0	0	0	0	0	0	0	0
0	0	0	0	0	0	0	0	0	0	0	0	0	0	0	0	0	0	0	0	0	0	0	0	0	0	0	0	0	0	0
0	0	0	0	0	0	0	0	0	0	0	0	0	0	0	0	0	0	0	0	0	0	0	0	0	0	0	0	0	0	0
0	0	0	0	0	0	0	0	0	0	0	0	0	0	0	0	0	0	0	0	0	0	0	0	0	0	0	0	0	0	0
0	0	0	0	0	0	0	0	0	0	0	0	0	0	0	0	0	0	0	0	0	0	0	0	0	0	0	0	0	0	0
0	0	0	0	0	0	0	0	0	0	0	0	0	0	0	0	0	0	0	0	0	0	0	0	0	0	0	0	0	0	0
[truncated: 1,000 more rows]
