# Supplementary material for: A modified shuffled frog leaping algorithm with inertia weight
Source: Sci Rep. 2024 Feb 20;14:4146. doi: 10.1038/s41598-024-51306-1 (PMC11224354; doi:10.1038/s41598-024-51306-1)
Supplement: Supplementary file 1 — Supplementary Information. [file 41598_2024_51306_MOESM1_ESM.zip › data/F2/MSFLA_Q_16.xls]

## Sheet: Sheet1
-0.0101538	-0.540696	-0.191549	-0.107182	0.0697957	0.355617	0.464686	-0.192346	-0.295872	0.0660917	-0.00198714	-0.13969	-0.00932255	-0.0479664	0.137023	-0.293938	0.136534	0.389407	0.186081	0.0539693	0.0156534	-1.62449	-0.000819413	0.149092	0.657409	-0.184545	0.00721769	0.0422494	-0.156726	-0.00626632	6.53438
-0.00859352	0.0151282	0.00526259	0.000593564	0.00933478	0.00459516	0.00826539	0.0391576	-0.0141061	-0.0169635	0.0104725	0.00692801	0.105167	0.00422627	0.0070439	-0.00209172	0.00556153	-0.000841518	-0.0217672	-0.00525859	0.0500155	-0.000121799	-0.000902697	0.00235686	-0.000859818	0.0498609	0.0460875	0.00118458	-0.0387573	0.000203687	0.481709
-7.34131e-05	-3.71688e-05	0.000420742	0.00197514	0.00137103	0.000371408	0.00104015	-0.000639618	-0.000285009	-0.00154327	0.00365814	-0.000424585	-8.94166e-05	0.000198764	0.00305	6.49379e-05	0.00149688	-0.000130875	-0.000763913	-0.000462583	-0.00153899	0.000891731	0.000804931	-0.000344676	-0.000740917	0.000311557	-0.0198251	-0.000212881	-0.00136329	-0.0015517	0.0456828
2.92879e-06	-5.05725e-06	-7.04191e-05	-0.000320418	2.55109e-05	0.000322327	2.63655e-05	-0.000405031	0.000191106	1.63585e-05	0.00041431	-2.00127e-06	-9.35845e-05	-0.00012991	0.000164207	-5.17265e-05	0.0004146	-4.65757e-05	-5.87823e-06	-4.18963e-06	-1.35107e-05	8.03169e-06	-0.000115066	0.000537628	-6.23431e-05	-0.000304077	1.80706e-06	-2.90594e-05	-4.5802e-05	-7.18642e-05	0.00390169
-7.92099e-06	-1.83007e-05	8.65113e-07	1.34654e-05	-2.53137e-06	1.88469e-05	1.8902e-05	-1.59214e-06	1.01292e-05	2.93564e-07	1.2621e-07	-3.98893e-06	-5.22162e-06	5.95021e-05	-1.07805e-05	-1.34784e-05	-2.36105e-05	-4.95053e-05	9.58419e-05	-6.99816e-06	1.01664e-06	-2.26451e-05	1.13059e-06	-2.78075e-05	-4.77394e-06	7.4796e-06	-2.5147e-05	3.81687e-06	-7.20656e-06	1.58544e-05	0.000478779
4.88837e-07	-3.05653e-06	3.02199e-07	-2.11152e-06	-4.28795e-07	-1.49633e-06	-3.23701e-07	-4.74723e-07	-3.60881e-07	-1.00042e-06	6.70736e-07	8.66399e-07	2.91395e-06	-4.85914e-08	5.88878e-07	-5.52033e-06	-1.26623e-07	-9.75575e-08	-1.4233e-06	-2.29265e-06	9.11774e-07	-3.3686e-06	2.16612e-07	-4.83974e-08	1.60176e-06	1.00868e-06	2.16066e-06	-6.56515e-08	-1.29266e-07	2.64526e-07	3.43689e-05
-5.73978e-09	-7.07927e-10	1.02842e-07	-2.50759e-07	6.22839e-08	-9.36283e-09	-5.27413e-08	-3.0095e-07	-9.99016e-08	6.71501e-07	-1.20696e-08	-9.0985e-07	-8.43623e-09	-4.56608e-07	1.81455e-07	2.08957e-08	2.15046e-07	-6.81791e-09	1.46341e-08	1.38129e-07	9.53329e-09	8.38528e-08	2.39581e-08	-4.09175e-07	1.34358e-07	-2.50597e-07	-8.61959e-08	-2.72733e-10	-2.50063e-08	9.40212e-08	4.6377e-06
8.72949e-09	4.95608e-08	-3.07369e-10	-5.24308e-08	-3.41534e-08	-5.13721e-12	2.00025e-09	3.38395e-09	3.83735e-09	8.05183e-09	-9.08731e-09	-7.06321e-09	9.81773e-09	6.3931e-10	3.25118e-09	-6.33727e-09	-4.06503e-08	-2.53288e-08	-3.5367e-09	7.6314e-09	6.96924e-08	7.22989e-09	2.31038e-09	-2.61261e-09	2.16933e-09	-1.78786e-08	-5.35413e-09	2.3889e-09	2.02962e-09	3.91112e-09	3.91381e-07
2.61825e-09	-6.15669e-09	-1.3352e-11	9.20424e-10	2.25707e-10	-1.92903e-09	4.33036e-10	3.22043e-10	3.33394e-10	-5.35944e-09	1.82232e-09	4.41965e-10	-2.69639e-10	2.53425e-10	-1.06534e-11	-1.59336e-10	6.51612e-10	5.97791e-10	-2.88491e-09	6.34738e-10	2.35037e-11	6.44315e-11	1.94883e-09	5.14042e-10	-2.16448e-11	1.09017e-09	5.95733e-09	-8.1975e-10	-6.61111e-10	-1.81226e-09	3.89508e-08
-1.40427e-10	1.8156e-11	9.07286e-12	-5.91159e-11	-1.08827e-10	3.71079e-11	6.76617e-11	2.66367e-10	-7.07813e-11	2.02017e-11	-1.3581e-12	9.74061e-11	2.20482e-10	5.61108e-11	-3.06642e-10	-1.05347e-10	-5.30218e-11	1.01026e-10	-1.37127e-10	-7.25627e-11	-4.03871e-12	4.83678e-12	1.74948e-11	-1.30665e-11	2.64165e-10	3.62537e-11	1.17664e-10	1.11901e-11	-3.32254e-12	8.06049e-11	2.50144e-09
1.07595e-11	-2.53381e-12	4.40046e-11	6.09651e-12	-2.55878e-11	2.33794e-12	-1.49261e-11	1.38123e-12	5.82181e-12	-1.76769e-12	-7.21305e-12	3.25568e-12	-2.63845e-12	1.27305e-11	3.08612e-12	5.53647e-12	8.54465e-13	1.06714e-12	1.37405e-11	-4.06499e-12	2.76657e-13	-1.322e-11	3.53228e-11	1.75911e-11	-3.51822e-12	1.02045e-12	7.57206e-13	3.19252e-11	-4.51993e-12	2.39721e-11	3.01528e-10
6.67808e-14	7.49891e-14	6.9048e-13	3.67132e-13	-5.89205e-13	-1.81206e-12	7.30574e-13	-1.47657e-13	-2.20272e-13	2.26834e-13	-5.92685e-15	-4.14538e-13	1.93268e-12	4.65259e-14	1.19907e-12	-1.30519e-13	-2.58068e-12	-3.59391e-13	1.06812e-13	-2.19267e-14	-3.13349e-13	1.44494e-12	-3.66492e-12	5.60791e-13	-2.66701e-14	-1.73427e-12	5.9427e-14	-2.51319e-12	6.0211e-13	1.32952e-13	2.27767e-11
-3.94764e-14	6.81285e-14	6.68351e-14	-1.19713e-13	-9.81509e-14	-3.9165e-14	-1.13366e-14	1.33488e-13	-6.90168e-14	-1.21684e-14	9.54934e-14	-1.70849e-13	-3.57396e-15	-9.74035e-14	-1.92214e-13	-9.52138e-15	-1.68318e-14	1.41565e-14	-1.52452e-14	6.68116e-14	4.65952e-14	6.95427e-15	4.26526e-14	1.91784e-13	5.25953e-14	-9.55837e-15	-7.7183e-14	1.11439e-13	-9.09045e-15	-2.66751e-14	1.91411e-12
-3.4412e-16	1.30224e-15	1.12459e-14	-2.34158e-15	2.90076e-15	-3.99596e-15	-6.6535e-16	-1.4339e-15	5.51185e-15	-2.96459e-15	1.74822e-15	6.76978e-15	-2.12119e-15	-4.86899e-15	2.92588e-15	3.20656e-15	-1.97651e-14	4.60132e-15	-1.42268e-14	1.22279e-14	-1.59064e-15	-4.56691e-15	-6.17294e-15	1.44671e-15	-7.4351e-15	-7.96749e-16	-4.93921e-15	1.32518e-16	1.78133e-14	-1.17717e-15	1.51239e-13
-3.70898e-16	-7.15889e-16	-1.42868e-16	1.1982e-16	7.83725e-17	5.02927e-16	2.07849e-15	4.63461e-16	-3.72832e-16	-5.81236e-16	1.50086e-15	2.26565e-15	-1.1282e-16	-4.64839e-17	-1.93423e-16	-1.00859e-16	-1.65694e-15	-9.50484e-16	-4.62672e-16	9.31707e-16	6.84474e-16	-5.63137e-16	2.63686e-15	4.64619e-16	-1.84431e-17	-1.53249e-17	-5.74152e-15	-1.01678e-15	4.90575e-16	1.792e-15	2.70724e-14
-3.52625e-17	8.98516e-18	3.48217e-17	-3.68321e-18	-5.14294e-17	2.88869e-18	-1.46806e-16	-3.30941e-17	6.03706e-17	-8.3013e-17	1.25502e-17	-1.44955e-17	2.13154e-17	2.54919e-16	-6.58791e-17	-3.66621e-18	-1.09673e-16	3.7877e-18	2.35124e-16	-3.26598e-18	2.13125e-18	4.0262e-17	-6.90215e-17	-1.29706e-17	1.72444e-17	-3.23254e-16	9.73705e-17	5.48414e-17	4.08452e-17	-1.81389e-17	1.86111e-15
1.99131e-17	1.11963e-18	-7.4971e-19	9.19096e-18	-1.00724e-17	-4.20612e-18	4.84705e-18	-7.0788e-19	1.71417e-17	5.98309e-19	9.12752e-18	2.91335e-18	-7.07043e-18	3.87057e-19	-1.53994e-18	2.13136e-19	2.26329e-17	-8.26888e-19	3.04337e-19	5.80584e-18	2.81637e-19	-4.22992e-20	1.43851e-17	-4.4482e-18	2.54782e-18	-8.59591e-18	4.84281e-19	-2.08949e-19	1.49817e-17	-1.96172e-18	1.67306e-16
-2.31508e-19	1.01764e-19	-3.53788e-19	1.76809e-19	-1.9393e-19	-3.48047e-20	1.63487e-21	8.42163e-20	6.03326e-19	1.22524e-19	-1.28406e-19	2.2293e-19	-1.58275e-20	2.34166e-19	-6.13679e-19	-1.68698e-19	-1.30657e-18	1.51521e-19	1.74622e-19	-9.95057e-20	2.92424e-19	-2.02979e-20	-1.32747e-19	-4.91314e-19	-1.66225e-21	5.63865e-20	5.41086e-19	2.77882e-19	-2.16146e-19	1.03265e-19	7.15344e-18
2.75239e-21	-6.46797e-20	3.11958e-20	-3.67639e-21	-1.11086e-19	7.57279e-20	-1.67245e-21	6.09268e-20	1.17825e-19	-4.98e-22	4.06089e-24	-4.60599e-23	-2.00238e-19	8.72575e-20	-2.08978e-20	-5.73263e-20	4.71844e-20	7.75238e-21	1.74751e-21	1.45289e-20	6.87782e-20	1.19921e-19	-2.91239e-21	-1.27654e-20	-1.0029e-20	-2.61499e-20	-3.72414e-20	5.14279e-20	3.56329e-20	-5.09614e-21	1.27698e-18
-1.35823e-21	-2.83192e-21	4.38985e-21	-5.29141e-21	-7.95434e-22	1.53257e-20	4.63502e-21	-2.70212e-21	1.92861e-21	3.3126e-21	-6.97811e-21	-5.54689e-21	9.69501e-22	2.37294e-21	7.34255e-21	-4.6015e-22	-1.10882e-21	-2.1159e-21	2.46601e-22	1.74596e-22	1.71423e-20	1.42437e-21	-1.0432e-22	2.18273e-22	-3.58504e-21	3.12255e-21	-7.10491e-22	-1.90458e-21	-6.40459e-21	8.45553e-22	1.05349e-19
8.25866e-22	8.67025e-23	-2.94851e-22	8.17518e-23	-7.25172e-23	3.7975e-22	-4.21298e-24	-1.42569e-22	2.83311e-22	3.5721e-23	-8.74793e-22	-3.05784e-22	1.85744e-23	-1.37765e-22	3.11759e-22	-2.93231e-22	-1.30004e-22	1.70536e-23	8.57043e-23	-3.74741e-22	-2.02948e-24	-3.65077e-22	-4.72704e-22	-2.93727e-22	2.90987e-23	-2.18797e-23	3.21959e-23	2.94371e-21	-1.2949e-21	-1.206e-22	1.03326e-20
4.72475e-23	-2.34569e-23	-2.09298e-23	-4.54989e-23	1.44901e-23	-4.36044e-24	1.07923e-22	2.00738e-23	-1.69969e-23	-2.09548e-24	-2.37942e-23	2.45711e-23	-1.1085e-23	3.43134e-23	-3.86178e-24	-5.25101e-24	-9.49676e-24	-1.11424e-22	-6.9975e-23	-2.33561e-23	7.12162e-23	-6.10384e-23	-1.72429e-23	4.91977e-23	4.95985e-23	-2.51822e-24	-7.50923e-23	8.33902e-23	2.42068e-24	8.59737e-24	1.04051e-21
-1.00243e-25	1.09206e-24	8.7712e-26	3.61504e-25	-4.69172e-26	1.74334e-24	6.33041e-25	-1.57287e-25	-3.22556e-24	1.71042e-24	1.33079e-24	-4.74564e-25	-9.53604e-24	5.29893e-25	-2.40076e-24	-9.90518e-25	-4.1249e-25	5.00941e-25	5.32133e-24	-1.41681e-23	5.84919e-25	1.22554e-23	-3.32486e-24	2.15825e-24	1.6084e-25	2.73159e-24	9.15911e-24	1.2759e-24	-1.79057e-24	-6.38892e-25	7.89038e-23
-8.70934e-25	1.57966e-25	2.58586e-26	-5.62286e-25	-2.87749e-25	-3.13295e-25	-1.04944e-26	-1.27534e-25	6.01131e-26	-8.57459e-25	4.31583e-25	2.08307e-25	-3.5596e-27	2.30485e-25	-2.34599e-25	-2.19056e-25	1.98327e-24	-3.36897e-25	-3.10733e-26	-9.25228e-25	-7.61731e-26	4.24142e-26	-1.24612e-25	-7.9444e-27	-1.51946e-24	1.40701e-25	-8.40406e-27	-2.1358e-25	-9.71689e-26	-5.98222e-26	1.0168e-23
5.5626e-26	-6.20729e-27	-6.51339e-26	4.17885e-27	1.23017e-26	1.76913e-26	-5.74992e-27	5.36656e-26	-1.22319e-26	-1.27688e-26	4.32781e-26	-1.93779e-26	1.51626e-26	-4.29794e-26	-4.85798e-26	-7.97136e-27	-9.30794e-27	8.33145e-27	-1.06421e-26	-3.42679e-26	-2.0865e-27	6.34577e-26	-6.84076e-27	1.54019e-26	-9.38088e-27	-1.89925e-26	4.51432e-26	-1.31572e-26	-1.12196e-26	-1.41003e-26	6.85234e-25
1.4751e-27	3.79055e-28	9.44196e-28	3.44751e-29	-2.05185e-27	-5.0625e-28	-3.73025e-27	-3.92897e-28	-8.49316e-28	-1.5832e-27	-2.10864e-27	2.26876e-27	-6.00415e-27	-7.49319e-29	-2.97037e-27	4.53761e-28	6.74076e-28	-2.58817e-27	2.2298e-27	4.83604e-28	4.94026e-28	-2.09832e-27	5.36613e-28	5.05497e-28	-2.0141e-27	4.37242e-28	-7.36291e-27	-7.38622e-28	3.78317e-27	-6.28038e-28	5.04014e-26
9.17777e-29	1.10369e-28	1.04964e-27	-1.42721e-28	1.45505e-28	-1.51371e-28	-6.56315e-31	-1.17749e-28	-3.08628e-29	-2.15493e-29	4.23207e-30	-1.02384e-27	-8.62612e-28	1.13711e-27	-1.14937e-27	-5.29107e-29	9.31935e-30	-1.22459e-29	8.5794e-29	-1.45747e-28	1.42569e-28	3.25749e-29	-8.25643e-30	3.36669e-29	2.91624e-29	1.75172e-28	-1.15105e-27	-1.093e-28	2.08571e-28	7.52343e-29	8.31094e-27
5.48482e-29	5.34225e-29	-1.17505e-28	1.74112e-29	-1.23797e-29	-2.87016e-30	3.21737e-30	-9.42313e-29	-1.5019e-29	-3.26676e-29	2.49274e-29	2.47843e-29	-1.06806e-29	-8.06707e-32	-1.042e-29	-1.23863e-29	2.06474e-29	-1.31013e-28	3.07448e-29	-3.57622e-29	3.1193e-29	1.84564e-30	2.02466e-30	4.21661e-29	1.44942e-29	-7.84346e-30	1.22735e-30	5.16698e-30	3.99826e-31	-8.73289e-29	8.98708e-28
-5.09045e-32	4.3597e-31	4.09443e-30	5.80475e-31	3.84447e-32	4.50457e-31	-2.25548e-30	-5.53847e-31	-4.02869e-31	-2.79599e-31	1.1425e-31	-4.16362e-30	-3.71047e-31	5.67478e-30	2.94748e-30	8.79097e-31	3.49644e-30	-1.99649e-30	-3.50131e-31	-1.005e-30	-1.95356e-32	-1.04288e-32	-7.89918e-31	-5.1203e-31	2.65769e-31	3.62775e-30	-1.16605e-29	2.51712e-31	2.43315e-30	-2.03898e-30	5.17506e-29
-5.83472e-31	3.24396e-31	-1.42866e-32	-2.13883e-33	1.53541e-31	-5.26572e-34	5.97068e-32	-1.47003e-31	2.0702e-31	-6.40013e-31	-1.11769e-31	5.6611e-33	-4.74367e-31	-3.61016e-31	1.29542e-32	8.18754e-32	3.96063e-31	-3.43254e-32	9.96794e-32	1.26206e-32	8.766e-32	-2.77346e-31	4.95064e-32	-7.69836e-32	2.88014e-32	8.24429e-32	1.86979e-31	-1.09156e-31	-4.82191e-32	9.18893e-34	4.67045e-30
1.18284e-31	7.44316e-33	3.94764e-32	3.41766e-32	3.03978e-32	-8.88996e-33	-9.29069e-33	-2.84287e-33	4.1228e-32	-2.57334e-32	1.26368e-33	8.84572e-33	-6.22042e-32	4.4892e-34	-1.81705e-32	6.2396e-33	1.4786e-33	-1.82674e-34	-1.73042e-32	-8.49724e-32	1.68791e-33	1.3146e-33	-2.66805e-34	-1.0632e-33	-7.20595e-34	-4.81256e-33	2.98181e-32	-7.29485e-34	-4.2622e-33	6.19033e-32	6.25452e-31
1.99033e-33	2.20094e-34	4.00439e-35	-4.35392e-34	-2.71153e-33	-3.33872e-33	1.15497e-33	1.01993e-34	2.61515e-33	-1.08422e-33	-3.21721e-34	-9.09882e-35	3.3367e-34	-2.72077e-33	-4.16898e-33	-3.72521e-33	-3.2716e-33	-4.64285e-35	8.99443e-34	2.79385e-33	-2.87299e-34	4.24873e-33	1.12182e-33	-6.65359e-33	3.25227e-34	3.46058e-34	5.75562e-33	3.36853e-34	7.79689e-35	-7.0701e-34	5.19253e-32
4.08691e-35	-2.44775e-34	-5.58934e-36	-4.32104e-35	1.81567e-34	6.91441e-34	-3.01227e-35	-2.35861e-34	2.33869e-35	3.54481e-35	4.59198e-34	-1.97139e-37	-2.58915e-35	-5.8152e-35	2.03234e-35	-7.53562e-35	-8.39168e-36	-9.18975e-35	6.34052e-36	-4.66069e-34	-6.55412e-37	3.49884e-35	-5.27078e-35	-1.48361e-34	-1.156e-35	-2.25525e-36	1.30934e-34	2.08361e-36	3.87929e-36	2.37164e-35	3.15523e-33
6.97919e-36	1.83346e-36	1.06254e-35	3.80803e-35	9.72864e-36	-4.81461e-38	-1.90491e-35	6.06936e-36	-1.66447e-36	2.239e-35	-1.08873e-35	-1.30897e-36	-2.89798e-35	-4.14276e-36	-9.16524e-36	8.89234e-36	9.20537e-36	3.01424e-35	5.03211e-35	-6.0578e-35	-1.26638e-35	-4.8772e-35	-5.36173e-36	1.5407e-35	-2.79633e-37	2.87933e-35	8.09936e-35	1.60928e-36	-1.55547e-36	1.34655e-36	5.26874e-34
-1.89741e-37	2.81998e-37	-5.94616e-36	1.64524e-37	-6.79519e-37	5.60894e-37	-4.94155e-38	3.81434e-37	-2.01947e-36	1.5101e-36	-5.11824e-37	1.4326e-36	4.38793e-37	-1.82697e-36	-1.14789e-36	-2.86672e-36	2.23087e-37	-2.4071e-37	1.47095e-37	5.87512e-37	3.1982e-37	6.26004e-38	2.84803e-36	-1.04337e-37	-2.51961e-37	6.06687e-36	-1.13716e-36	1.47005e-36	-5.06264e-37	-2.10325e-37	3.41839e-35
-1.03806e-37	-6.0875e-38	2.02873e-37	4.71001e-38	-2.48712e-38	2.42508e-38	6.05893e-38	7.14432e-38	2.92659e-39	-4.64652e-38	-7.58596e-38	-2.58935e-39	-2.06704e-37	4.05915e-37	-2.01288e-37	1.79219e-37	-3.55938e-37	-9.73896e-38	-1.40087e-37	1.35052e-37	9.25044e-39	3.25614e-37	1.21401e-38	6.93993e-40	9.79524e-38	-3.50801e-39	-8.93422e-38	7.91e-39	5.20873e-37	3.7619e-38	3.55015e-36
3.89466e-39	1.17499e-38	3.55662e-39	-1.10797e-38	1.95009e-39	4.5693e-38	-2.34153e-38	-2.30426e-38	1.658e-38	-1.36104e-39	1.80339e-39	-6.10295e-39	4.82851e-38	-2.45822e-39	-2.11821e-38	-2.69173e-38	-2.01083e-38	-7.34099e-39	-3.41531e-38	4.24479e-39	-1.75561e-38	-3.14975e-39	9.49866e-39	4.27408e-39	2.78721e-39	-2.52063e-38	-2.42945e-38	7.05346e-39	1.50681e-38	-1.37427e-38	4.3755e-37
2.03229e-40	-3.75319e-40	3.51343e-40	-1.5195e-40	-1.49433e-40	5.93887e-40	1.21207e-40	-3.26483e-40	-1.43681e-39	1.4101e-39	-3.24921e-39	-1.14677e-39	1.47636e-39	-2.73528e-40	2.08894e-41	3.47435e-40	1.19807e-39	-7.66964e-40	-3.27232e-40	1.20073e-39	2.18198e-39	-9.57416e-39	6.55671e-40	-2.50444e-40	-2.59841e-41	2.95243e-40	-1.85125e-40	1.89021e-39	-1.1407e-40	-3.86697e-40	3.06865e-38
-1.7481e-41	-1.4379e-41	7.13827e-41	1.54358e-40	-1.20632e-40	-1.68501e-40	1.06123e-40	-7.5699e-41	2.90719e-40	3.70902e-41	-9.82881e-41	4.10249e-41	-1.15279e-40	1.30428e-41	-3.27503e-41	8.43243e-41	-1.24715e-40	1.18173e-40	4.13799e-41	-1.73265e-41	2.86944e-41	2.33904e-40	-6.1261e-40	5.42422e-41	-1.82641e-41	-2.90412e-40	5.37094e-41	-8.67304e-42	1.10862e-40	7.02381e-42	3.16106e-39
6.20756e-42	-1.04763e-41	5.81151e-44	-2.85439e-42	-2.04752e-42	-8.47802e-42	1.236e-42	-1.18909e-43	7.93895e-42	4.38294e-42	-1.39008e-41	-1.42779e-42	6.84122e-43	1.86417e-41	-4.06002e-41	3.58983e-42	-7.99391e-42	-4.7549e-43	1.3216e-41	1.51045e-42	-9.81635e-43	-8.0405e-42	-7.94204e-42	1.15429e-41	-6.52686e-42	1.56862e-42	-1.81168e-42	-1.4214e-41	2.5141e-41	1.13154e-41	2.34924e-40
-9.69502e-44	-7.06442e-44	2.86713e-44	4.29508e-42	4.02184e-43	8.42288e-43	-1.59081e-43	-2.83081e-44	-1.05227e-44	-2.80771e-44	6.43304e-43	-1.33351e-44	1.41608e-42	-3.60541e-43	-4.78242e-43	-3.19892e-43	-4.46942e-44	1.7158e-42	-5.32142e-44	8.35288e-43	-8.66561e-43	-2.34371e-42	2.29021e-42	-3.5728e-44	-4.20804e-44	-3.49165e-43	-7.00059e-43	-4.93794e-43	6.47057e-43	-7.41362e-43	2.03519e-41
4.71677e-44	-2.03901e-44	-5.1578e-44	-1.17276e-44	2.2507e-43	-1.12461e-44	-3.31387e-45	2.99892e-43	-9.7462e-44	6.85538e-45	-6.60682e-44	2.23169e-44	-2.16083e-44	-6.06363e-44	2.02706e-43	-1.93526e-44	1.41855e-43	8.12789e-44	5.58603e-45	-2.07582e-43	-2.40485e-44	1.11692e-43	1.24136e-44	5.59371e-44	6.00764e-44	2.29384e-44	2.73505e-45	-2.60832e-45	-7.713e-45	-1.24415e-43	2.02827e-42
-1.40974e-44	-5.53269e-45	-1.83595e-44	-1.188e-46	-7.33822e-46	3.53063e-44	-1.2618e-45	8.31958e-45	-3.59347e-46	-8.2869e-46	-8.9207e-45	-1.37442e-44	2.10777e-45	3.44779e-45	2.84079e-44	1.57783e-44	9.6613e-46	4.19999e-44	7.96662e-45	4.31616e-45	3.70307e-46	5.24795e-45	-1.99175e-45	-2.30665e-45	-4.86118e-45	8.49494e-45	-2.12221e-45	8.98867e-45	4.29673e-45	8.84707e-46	2.52138e-43
-6.27051e-47	-6.42697e-47	-7.68673e-46	2.79014e-46	-1.74181e-46	-8.79981e-48	-2.4679e-46	-4.43664e-46	1.08766e-46	-6.31957e-46	-8.71374e-46	-5.24851e-46	2.87098e-45	-8.14778e-46	-6.59411e-46	1.54713e-47	4.63096e-47	1.14621e-45	-2.12421e-46	-1.73148e-45	-1.2891e-45	8.80553e-47	1.37884e-47	5.15476e-47	-1.96938e-45	-3.00362e-46	-1.19988e-45	4.26118e-46	-7.16e-46	5.00715e-46	1.8237e-44
-4.85365e-48	5.2495e-47	-1.89074e-48	3.29263e-46	4.34942e-47	1.59761e-47	2.33214e-47	7.17979e-47	-1.00256e-46	-2.05322e-47	-7.36727e-48	2.35133e-46	8.78984e-48	-2.27609e-47	1.36973e-47	-4.5295e-46	-1.2992e-47	2.85579e-47	-2.82599e-47	4.38454e-48	2.61744e-47	1.54585e-48	-1.11019e-47	5.64266e-48	-1.53253e-47	1.65514e-47	-1.3944e-47	-2.66013e-47	-1.45748e-47	4.077e-46	2.01794e-45
3.75565e-48	5.43389e-49	-1.08604e-47	-1.12796e-47	8.1971e-49	-3.77332e-50	1.71403e-48	-4.80805e-49	-1.36118e-48	-5.07e-48	9.31386e-48	2.33186e-49	3.06832e-50	-1.65181e-48	6.97847e-50	9.67385e-48	1.69274e-48	4.0046e-49	-5.91542e-50	7.6421e-48	-1.57211e-48	1.32389e-49	1.44234e-48	4.88485e-49	3.30934e-48	-1.61416e-47	-6.75901e-50	1.84334e-48	2.19221e-47	2.17484e-48	1.15784e-46
-7.31897e-50	-5.03733e-50	-1.84645e-48	-2.54943e-49	7.77498e-49	-5.22642e-49	-2.61802e-49	1.4334e-48	-1.21339e-48	4.73222e-50	7.41728e-50	6.17538e-50	-1.57034e-48	7.16165e-49	-1.09356e-48	1.11357e-50	-8.33639e-49	2.83076e-49	-5.70543e-49	1.09851e-48	-1.72669e-49	-3.3512e-49	5.73562e-49	3.90628e-49	-2.46993e-48	-2.27581e-49	8.68815e-49	1.39331e-48	-3.54096e-49	-2.41163e-49	1.98208e-47
-1.12388e-50	-2.54619e-50	3.79174e-50	6.13604e-50	2.72308e-51	3.03012e-50	6.53505e-51	-2.89985e-50	9.48438e-51	-8.27368e-50	4.27607e-50	-1.01509e-49	-5.95868e-50	3.58474e-50	5.04325e-50	-2.2614e-50	-2.45198e-50	8.87842e-51	1.72926e-50	1.62066e-49	7.93987e-51	7.76629e-50	-2.90574e-51	4.94356e-51	-3.90288e-50	-5.7015e-52	6.27827e-51	-4.81903e-50	-8.23163e-50	4.1786e-50	1.13389e-48
1.30589e-51	6.00415e-52	-2.00662e-52	-6.52033e-52	1.14046e-51	7.4693e-52	3.79522e-51	2.08407e-52	1.6448e-51	1.69594e-51	5.74003e-51	6.52933e-52	1.64604e-51	2.03584e-51	1.43452e-51	-2.6297e-51	1.10614e-50	-3.59335e-51	-3.77152e-51	-6.45191e-51	1.43514e-50	-2.04551e-50	-3.01094e-50	-6.25342e-51	-9.87768e-52	-2.67049e-51	-1.44067e-50	-2.75148e-52	-7.30167e-51	4.26879e-51	1.52088e-49
-4.92061e-53	2.43549e-53	3.58299e-52	-9.85824e-52	6.27865e-53	2.27698e-52	-5.78075e-53	1.87715e-52	9.58186e-53	-1.4859e-52	-2.09013e-53	6.02142e-52	6.26041e-52	3.91222e-52	-2.87708e-52	6.315e-53	5.29327e-52	-2.11088e-52	1.9234e-52	-9.08151e-53	-3.82481e-52	-1.02085e-51	7.05529e-52	-3.83041e-52	-1.42357e-52	3.49732e-52	-3.85625e-53	-6.41622e-52	4.2715e-52	-3.97689e-52	9.70185e-51
-1.90967e-53	-4.07465e-54	3.17246e-54	2.40065e-54	-5.63343e-53	-5.05618e-53	-1.49412e-52	1.50665e-53	8.46182e-53	-9.73259e-54	5.40833e-54	1.15758e-54	1.61482e-53	-1.77378e-54	5.79034e-53	7.39161e-54	2.34821e-54	1.41795e-52	-7.76499e-54	-2.0265e-53	1.3825e-52	1.17576e-52	1.79288e-54	-8.85864e-54	-1.63533e-52	1.0211e-52	-4.27153e-53	7.80306e-53	5.96379e-53	-6.55469e-53	1.43448e-51
7.35403e-54	5.01361e-54	-3.47983e-54	-2.54843e-54	-3.57612e-54	-3.63707e-55	-8.07913e-54	-1.98187e-54	-5.2384e-55	-3.28421e-55	-2.04397e-54	6.39624e-54	-2.78572e-54	-8.63385e-54	5.06342e-55	-1.68802e-54	9.98072e-55	-1.4416e-55	-1.33927e-55	-4.20903e-54	3.67212e-54	-2.07161e-54	-2.09506e-54	-6.00676e-54	-9.13259e-55	1.9633e-54	5.19413e-54	-3.67614e-54	8.49291e-55	5.86447e-55	8.78164e-53
-1.70433e-54	7.16457e-55	1.18969e-55	7.18634e-56	-1.85215e-54	4.83943e-57	7.54389e-55	3.73139e-55	5.77084e-55	1.13883e-55	-2.90515e-56	-5.86038e-56	8.60158e-56	6.01536e-56	5.42744e-57	-1.38284e-55	1.07296e-55	2.31705e-55	-5.85616e-56	3.66286e-55	-5.91775e-55	2.63905e-56	4.33982e-56	-8.93224e-57	-5.47975e-56	-7.20498e-56	3.49127e-55	-2.48852e-55	-8.36822e-56	5.20026e-55	9.42752e-54
-1.83828e-56	-7.66465e-56	9.06834e-57	1.97804e-56	-7.11188e-56	-6.12151e-57	-1.65884e-56	2.3249e-56	-7.98353e-56	-1.53642e-57	-4.01533e-57	-7.54807e-56	9.51247e-57	-2.71909e-57	-6.56863e-57	2.64511e-56	-4.6492e-56	1.5246e-55	1.36029e-56	-1.55565e-55	-1.05358e-55	-2.22666e-56	3.27409e-57	-8.14342e-56	2.23894e-57	-3.21976e-56	-8.4421e-57	-3.00683e-57	1.69215e-56	-6.56882e-59	1.0904e-54
9.04444e-58	6.78229e-59	7.17958e-57	2.57813e-57	-6.37391e-58	2.45613e-57	1.73205e-57	9.73022e-58	-7.77462e-57	-4.41363e-59	5.7968e-58	-2.14364e-58	3.04063e-57	-8.88216e-58	-9.73251e-58	1.13344e-56	3.27531e-58	6.78338e-58	2.56383e-57	-1.28429e-56	1.92643e-57	7.34621e-58	-8.23472e-58	-2.89415e-57	-5.74835e-59	4.07415e-57	2.65259e-57	3.35671e-57	-5.21451e-57	1.07397e-57	8.05985e-56
4.67627e-58	2.37471e-57	-1.41309e-58	1.55302e-58	-4.20383e-59	-4.1259e-58	-1.38229e-58	-2.5726e-59	1.63996e-58	5.95578e-58	-2.73209e-58	2.90716e-59	-1.81004e-58	5.28076e-59	3.63522e-58	2.95963e-58	-3.76172e-58	-4.09861e-58	1.29243e-57	1.06714e-57	-1.96604e-58	-1.69572e-58	-2.75207e-58	6.19938e-58	-1.91119e-58	-8.00944e-58	-1.27451e-58	-7.3138e-59	-7.8911e-58	-3.08041e-59	1.21322e-56
4.26229e-59	-1.03779e-59	3.11296e-59	-2.69364e-59	4.96685e-60	1.70139e-61	-1.36912e-60	-4.49866e-59	-7.13959e-59	-3.4719e-59	-4.218e-60	-1.38696e-58	3.86963e-60	-6.04396e-59	2.40781e-59	2.38296e-59	-2.35249e-59	5.83992e-60	1.0705e-59	1.36282e-59	1.21432e-59	7.07755e-60	6.39442e-60	-5.42328e-60	8.01446e-61	-1.8168e-60	-9.91118e-59	-5.49072e-60	-8.9219e-60	-8.35492e-60	7.33039e-58
1.00334e-60	-7.10614e-61	-5.0972e-60	6.10845e-61	8.64619e-61	4.66459e-60	-2.01719e-60	-1.46016e-60	-2.65259e-60	-4.08312e-61	8.65759e-61	2.76977e-60	7.19835e-61	-3.6887e-61	-1.64271e-61	-1.92674e-61	-1.74286e-61	1.06377e-60	1.04054e-61	1.30972e-60	-3.22054e-61	1.11916e-60	-2.68049e-61	-9.09154e-61	2.89888e-60	-7.24839e-61	-7.92369e-61	-1.89601e-61	2.58146e-60	2.48068e-60	3.95087e-59
-1.73231e-62	9.79826e-62	1.47949e-62	2.84107e-63	-1.75528e-60	7.72986e-62	2.66062e-61	-1.49267e-61	8.33517e-62	3.41925e-61	2.14461e-61	-1.1266e-61	-1.04583e-61	2.51887e-61	-7.24361e-63	2.88717e-62	3.07896e-61	5.82176e-62	-3.16691e-62	2.90054e-61	-1.89145e-61	7.3224e-62	-1.43124e-61	7.05658e-61	-2.72584e-61	9.66813e-62	1.70648e-61	6.85419e-62	2.81355e-61	6.21324e-62	6.27676e-60
-1.42184e-62	-1.88911e-62	-1.12253e-61	-6.43345e-63	1.2922e-62	-3.13099e-63	-2.94067e-63	6.04103e-63	5.47993e-63	-9.06097e-65	-1.37852e-63	1.33858e-62	1.88079e-62	2.66938e-62	-1.60721e-62	1.08628e-62	1.16388e-62	2.65527e-62	-2.37549e-63	-1.06852e-62	-5.59319e-62	5.12789e-62	-2.16663e-63	3.43247e-62	2.96075e-62	-1.14794e-63	3.80334e-63	-3.59398e-64	-4.44442e-64	-3.08067e-62	5.30726e-61
3.42865e-63	-1.2803e-64	2.29307e-64	4.72571e-65	7.48106e-64	3.86449e-63	-1.52869e-64	-6.28491e-64	5.20785e-63	-1.6393e-63	1.29344e-64	-9.97328e-64	7.89395e-64	-5.29314e-64	-8.40734e-64	1.28176e-63	5.86294e-63	6.96305e-64	1.19291e-63	-2.94609e-64	1.50797e-63	3.39115e-63	-1.08662e-64	-6.9664e-63	1.66951e-63	-2.9415e-64	-1.66741e-63	-2.20737e-64	1.12573e-62	1.40101e-63	5.71733e-62
-3.11181e-65	8.51265e-64	-1.01171e-64	-1.07373e-64	2.14555e-65	4.70875e-64	6.72899e-65	-1.73535e-65	1.15864e-65	-1.2552e-64	-4.91208e-64	2.31925e-64	1.86442e-64	1.66773e-65	-1.66322e-64	2.3621e-65	1.4646e-64	-6.6646e-65	-6.57321e-65	7.14237e-66	-2.02159e-64	4.49805e-64	-2.98701e-65	1.58835e-64	-1.14051e-64	-7.95935e-65	-1.18682e-63	-1.79744e-65	-2.29959e-65	-8.37363e-65	5.55303e-63
3.27771e-67	-1.40364e-65	1.36285e-65	2.46972e-65	4.35792e-66	-2.4322e-66	-5.37271e-66	2.42397e-65	-9.38311e-66	1.01444e-65	1.52462e-65	2.28157e-65	2.47265e-66	-1.38977e-64	-1.02475e-66	-9.82004e-67	4.48188e-65	-1.37044e-66	-4.29654e-65	2.9992e-65	4.97053e-65	3.55265e-66	3.07592e-66	1.00008e-65	-6.88945e-66	-3.82895e-66	-9.7833e-66	-9.22411e-66	-4.41191e-68	-1.51922e-65	5.20581e-64
1.3527e-66	4.72238e-68	-2.65688e-67	8.46112e-67	-1.06951e-66	-7.47472e-67	-2.16003e-66	-7.16292e-67	2.88916e-67	2.40035e-66	3.00247e-66	-3.0958e-67	-1.19938e-65	-1.20933e-66	2.48069e-66	-3.54294e-67	1.34228e-67	-3.33728e-67	7.10215e-68	4.76593e-67	-6.96048e-68	-2.42527e-67	8.11453e-68	-1.52155e-66	-6.60948e-67	3.97418e-68	-2.08331e-67	6.52148e-68	-8.3964e-67	-2.84636e-67	3.42733e-65
2.16668e-68	1.91641e-68	-1.98524e-68	-4.145e-67	-8.18109e-68	1.42015e-68	2.94577e-67	4.19362e-68	2.24906e-69	2.29236e-68	-2.02076e-68	6.16863e-68	-8.19468e-69	9.79541e-68	-1.48955e-67	-5.8419e-67	1.58209e-67	2.69184e-67	-3.57506e-68	-2.18318e-67	-1.74669e-67	-2.54419e-69	1.6019e-67	-3.07703e-68	-4.0028e-68	2.26628e-67	4.21628e-69	1.21176e-68	-1.20302e-67	-3.93333e-69	3.31093e-66
-1.52561e-68	-6.46398e-69	-7.05189e-69	-6.72584e-69	1.73554e-69	-3.36298e-69	-2.32901e-68	-2.15944e-69	5.45963e-69	-7.90877e-71	-1.73726e-68	1.00315e-68	-1.45191e-69	-3.54555e-68	-2.55647e-69	9.54424e-68	-5.27367e-69	9.49845e-69	-3.40039e-68	-1.31779e-68	4.30778e-68	2.06851e-69	3.23944e-69	-7.80295e-68	-3.03448e-69	-8.66793e-69	4.80932e-69	-9.68576e-70	1.11962e-68	4.41033e-69	4.55351e-67
3.46642e-70	-6.51367e-70	-1.55531e-69	8.24652e-71	-9.09556e-70	4.77108e-70	1.95032e-69	-8.4797e-69	2.04209e-69	-7.69886e-70	-1.02992e-70	-1.9575e-69	2.95181e-70	4.92904e-71	-2.22348e-70	2.90528e-70	3.10578e-69	-2.776e-69	-4.51755e-72	-5.31583e-72	1.05377e-69	-1.95405e-69	-1.57601e-69	-7.97059e-70	2.90433e-70	6.32891e-70	-3.85774e-70	-2.88994e-70	-1.4819e-71	-2.51643e-70	3.33193e-68
-7.97294e-72	-1.42559e-70	-3.11e-71	-1.01724e-70	-5.40389e-70	-1.45566e-72	-6.01099e-71	-2.04479e-71	8.59947e-70	-2.16348e-70	4.66772e-71	-1.60014e-70	2.85769e-71	7.92949e-73	2.39889e-71	-5.68837e-71	-5.9055e-71	-8.20309e-71	1.5507e-71	-3.00157e-71	1.40781e-70	2.99762e-71	4.91334e-72	1.20114e-71	-2.29712e-71	-1.69708e-70	1.03869e-70	7.66686e-71	9.0448e-71	2.99908e-70	3.43685e-69
3.0873e-71	1.9387e-73	1.6612e-72	1.62758e-72	6.23827e-74	1.39268e-71	-2.87799e-71	-1.88876e-72	7.86475e-72	9.27492e-72	6.40297e-74	1.89844e-72	2.72797e-72	-5.00329e-72	-7.04249e-71	5.72763e-71	5.41168e-72	2.41941e-73	5.86301e-72	2.23657e-71	1.13989e-71	-3.2319e-73	2.91273e-72	2.28938e-72	5.57234e-72	-2.64911e-72	-1.48055e-71	2.68157e-72	8.2558e-72	5.19378e-72	3.23513e-70
6.84372e-73	-3.45636e-75	-2.51674e-73	-6.9716e-73	-1.90566e-73	1.07829e-72	-4.36658e-74	2.47537e-73	3.61077e-73	-5.65452e-73	-2.93911e-72	2.6427e-73	1.58344e-72	-2.20381e-72	-6.58225e-74	-5.61921e-73	1.96427e-72	2.94576e-73	1.35967e-73	1.17284e-73	6.10846e-73	1.31346e-72	4.15256e-73	3.2011e-73	-1.82126e-72	5.00991e-73	2.58286e-72	1.16416e-72	6.7912e-73	1.18085e-73	2.37799e-71
-1.29145e-73	7.1499e-74	7.61298e-74	-4.01242e-74	1.59985e-74	-2.36746e-74	-3.7685e-74	-1.92407e-73	7.55148e-75	-1.57757e-74	1.3112e-73	3.26043e-74	2.52872e-74	7.45045e-74	1.39961e-73	8.74283e-74	-1.79665e-74	1.13674e-74	1.14122e-74	-7.38683e-74	-2.12945e-75	-5.40853e-73	2.49454e-74	1.19608e-74	1.33393e-74	-2.44529e-73	1.0195e-74	-1.66777e-73	-2.81514e-74	-4.95272e-74	2.30792e-72
8.72393e-76	3.78094e-75	-2.08896e-74	1.16353e-75	3.27642e-76	-2.50792e-75	3.75858e-75	5.26527e-76	-5.20892e-74	-2.76445e-75	-4.25719e-76	1.04131e-75	-1.61421e-75	-1.80778e-75	8.18193e-75	-7.14966e-77	2.60484e-74	6.60099e-76	2.24075e-74	4.21913e-75	-4.16693e-75	-2.43234e-74	7.78965e-75	-1.31946e-76	9.63611e-75	1.35129e-75	4.14125e-74	4.26256e-78	5.96891e-75	4.5429e-75	2.54486e-73
2.07749e-76	-9.75009e-76	-2.68367e-75	-5.87629e-77	2.57594e-76	-7.71997e-76	-6.75105e-76	-3.51451e-75	-1.96137e-75	1.18582e-75	1.90056e-76	1.21278e-76	-4.70847e-76	-4.05738e-76	1.3811e-76	-5.53363e-76	-8.59261e-76	3.13787e-75	5.37893e-76	-3.33839e-77	4.62408e-77	-2.37616e-77	-1.04484e-75	-1.37762e-76	9.02379e-76	-1.25518e-76	-7.83459e-76	-2.30223e-76	-9.05583e-76	1.08899e-76	2.3048e-74
-2.06367e-76	7.16556e-78	-1.50385e-76	-3.9386e-77	7.34437e-77	-3.61559e-79	1.36804e-76	-3.20611e-77	-4.54656e-76	-2.09521e-76	2.58011e-77	1.20102e-76	1.47449e-76	-9.06001e-77	-2.4304e-77	9.30612e-77	-1.0555e-76	9.50363e-78	-1.45828e-77	1.9827e-78	4.29317e-78	-2.191e-77	7.70814e-78	1.57818e-76	2.05619e-76	-3.17763e-78	3.07539e-77	-1.99647e-76	2.78979e-77	-2.50423e-78	2.60442e-75
6.12359e-79	-7.68476e-78	-1.72405e-77	-2.72329e-78	-7.18493e-78	-5.20262e-78	6.26424e-79	-2.48513e-78	-2.68063e-78	-6.49318e-79	-2.75406e-79	-8.82774e-78	-2.08157e-78	9.24608e-78	1.57649e-78	4.19183e-78	-1.50793e-78	1.86275e-77	1.90308e-78	-1.65444e-77	-2.10731e-78	1.3052e-77	-3.70551e-78	-2.68118e-78	5.61274e-78	2.89436e-80	-3.30399e-77	-4.2494e-78	-2.52798e-78	6.08823e-78	1.84965e-76
4.00218e-80	-4.98055e-79	4.29066e-79	9.46714e-79	-4.24583e-79	-2.08523e-78	-6.40375e-80	-6.14177e-80	-4.99646e-79	-9.35719e-80	-1.69044e-78	1.5067e-79	-1.06403e-78	2.56698e-78	-5.531e-81	-1.40589e-78	-1.02517e-79	4.04394e-79	-3.37885e-80	1.25834e-82	1.38371e-78	1.01093e-78	-9.87218e-80	-3.41032e-80	-1.75858e-78	-1.16781e-79	-1.82987e-78	1.44305e-79	4.84815e-79	-8.70788e-80	1.95156e-77
1.26825e-79	2.45776e-80	2.24842e-79	1.65997e-79	2.02172e-80	6.35089e-80	1.81024e-80	-5.9017e-80	-7.04709e-80	6.64806e-82	-1.0766e-80	-2.40652e-80	-6.9807e-81	3.44231e-80	3.79446e-79	-8.01918e-80	3.61821e-80	1.54676e-81	1.73494e-80	-1.08301e-79	1.13317e-79	-1.44895e-80	1.26019e-80	-1.78491e-81	-2.00605e-80	6.33489e-81	1.29323e-79	1.28016e-79	5.90146e-80	-5.99201e-80	2.01834e-78
-2.77507e-82	-4.71228e-81	1.12377e-82	-1.81519e-81	-2.91763e-81	-8.37659e-81	-5.49917e-81	-1.12416e-80	-1.12792e-81	6.88886e-81	1.10763e-80	-2.45185e-82	5.09665e-81	-1.34994e-82	2.22817e-83	4.06099e-81	1.72004e-81	-2.8196e-80	2.48082e-80	-8.96633e-82	-4.72322e-80	8.99678e-82	-4.20908e-81	3.11807e-83	-2.93028e-81	1.98843e-80	-1.48427e-81	-1.35999e-80	-9.49299e-82	1.23726e-80	2.22819e-79
-1.63517e-82	1.28626e-81	-2.93772e-82	-1.84781e-82	7.62542e-84	4.00168e-82	7.31284e-83	1.1596e-82	-9.55331e-83	2.18819e-83	-4.17015e-83	4.11633e-81	-1.18139e-81	-1.17071e-82	2.36953e-83	-7.81045e-82	-5.43826e-82	-5.12552e-82	4.40145e-83	2.29515e-82	1.01684e-81	3.25122e-82	-5.76758e-82	-8.36633e-82	2.09881e-81	-1.15018e-83	1.48956e-82	-4.51815e-82	-3.71272e-83	2.21121e-83	1.57595e-80
2.56179e-82	-8.45472e-84	2.83486e-83	1.51735e-82	2.93832e-82	-5.71274e-84	-3.79481e-84	-1.85437e-83	4.66251e-83	2.92184e-83	1.13818e-84	-2.77763e-83	-2.95962e-83	1.82268e-83	3.78514e-83	2.92318e-83	6.9139e-85	1.11503e-82	-7.87386e-84	1.51451e-83	-1.3274e-82	2.11792e-83	-1.91882e-84	-5.07749e-83	5.71699e-83	-6.58197e-83	-1.16976e-83	-1.07653e-83	7.83438e-84	-6.96239e-84	1.48834e-81
3.84695e-84	-5.68956e-85	1.94924e-83	5.71641e-84	2.0857e-84	2.0327e-83	1.13134e-86	-2.68689e-84	6.46966e-85	1.17915e-84	5.43692e-84	-4.93578e-84	6.83437e-85	3.67386e-84	-2.80245e-84	3.88645e-84	1.2846e-84	-6.6336e-84	3.65607e-84	-8.85758e-85	-9.82694e-84	1.71796e-85	1.03736e-85	2.81305e-85	2.17062e-84	-3.75443e-83	-6.48532e-85	-5.44434e-84	1.75656e-84	1.78349e-85	1.48567e-82
-2.2243e-85	-7.23394e-85	-5.91734e-85	-2.86276e-85	4.13288e-85	4.23331e-86	3.33703e-86	-1.41182e-85	-2.94523e-84	-1.24898e-84	-3.55681e-84	-1.98861e-86	-1.69661e-85	1.84902e-85	-3.59424e-85	-1.07646e-84	-8.74858e-86	1.27534e-85	-1.25702e-85	6.21494e-86	1.63054e-85	5.47303e-86	-8.51284e-87	-1.24342e-84	1.92154e-86	-2.10457e-87	2.05309e-85	5.65814e-86	5.97454e-85	-1.51815e-84	1.62868e-83
6.77534e-86	-2.42098e-86	-6.00864e-86	-8.06577e-87	-8.18737e-87	-4.73363e-87	9.07859e-86	1.42515e-86	1.9707e-85	-4.09378e-86	2.52687e-86	-3.47419e-86	8.49383e-86	2.22581e-86	-3.26915e-86	1.74218e-86	2.74558e-87	7.64331e-86	-3.42412e-87	9.75067e-87	-1.58531e-85	4.15683e-87	1.80905e-86	-7.17656e-86	3.77202e-87	1.67512e-86	1.61864e-87	-1.71168e-86	-3.11141e-87	1.38502e-86	1.13452e-84
-1.54468e-87	2.41708e-87	-1.72019e-86	-3.9764e-87	1.57174e-86	-1.19167e-87	4.04089e-87	3.23438e-89	1.80391e-87	1.9506e-87	1.14012e-87	-8.71417e-88	3.89088e-88	4.01194e-88	-2.24494e-87	1.53981e-87	1.67411e-87	5.1966e-87	5.59808e-87	-4.51287e-87	1.59018e-87	-8.71054e-88	4.17805e-87	5.08371e-87	4.2465e-87	-1.39878e-87	1.05032e-87	-8.79549e-87	9.17042e-91	-4.33085e-87	1.04991e-85
-2.41106e-88	5.00798e-89	1.62834e-89	-8.06329e-89	-1.67274e-88	-5.90626e-89	-1.70176e-87	-7.96154e-89	-4.47118e-89	1.08732e-89	2.22155e-87	4.83367e-89	-1.45484e-89	-2.19386e-87	-2.93661e-89	2.58026e-89	-1.68149e-88	1.13477e-87	-1.05806e-89	-1.99671e-88	-9.51613e-89	-5.03108e-88	3.82327e-89	-4.0233e-88	9.47532e-88	-1.50858e-88	4.85184e-89	1.42791e-89	9.52391e-89	5.65811e-88	1.13591e-86
4.89409e-89	1.47436e-89	-1.0335e-89	-3.39466e-89	-1.46056e-90	-8.43972e-90	2.44688e-89	-2.43917e-89	-4.68594e-89	-1.5043e-89	-1.51551e-88	-2.86638e-89	9.74564e-90	1.39823e-89	-1.07306e-89	5.80716e-89	-1.35264e-88	5.75493e-90	-2.02004e-90	-1.03586e-89	9.60194e-90	4.42426e-89	1.67988e-89	3.60081e-90	9.29924e-90	5.96409e-90	-9.71402e-90	6.83395e-89	1.47345e-90	2.19468e-88	1.04327e-87
5.59611e-90	2.02465e-90	-2.8536e-90	-6.56783e-91	4.91923e-91	3.98223e-92	-1.6079e-89	1.89407e-90	-1.76279e-90	-1.56824e-89	-3.79283e-91	4.16974e-91	2.94075e-90	1.43155e-89	-4.54882e-92	-8.80817e-90	-4.06632e-91	2.04497e-90	1.19574e-89	-1.98171e-91	4.72211e-91	1.00698e-89	-1.70723e-90	-2.23419e-90	3.76284e-92	2.70165e-90	4.13129e-90	-2.28112e-90	3.90594e-91	1.49998e-90	1.1412e-88
8.64429e-91	2.71522e-91	-1.82142e-92	-2.0533e-91	-4.16864e-91	-6.73242e-91	3.66107e-91	-2.60918e-91	-1.35589e-90	1.00873e-91	-2.06224e-91	-4.84748e-91	-1.1057e-90	-4.76731e-92	-1.41863e-92	-2.52605e-91	6.77232e-92	-5.19074e-92	9.33019e-91	-1.93986e-93	4.16254e-91	-1.04727e-91	-3.73945e-91	1.32278e-90	1.23514e-91	1.29149e-92	5.27201e-92	9.41064e-93	5.71372e-91	-1.76229e-91	1.0863e-89
-3.12626e-93	9.83665e-93	2.02649e-92	-1.84422e-92	-2.49922e-92	4.73283e-92	1.62717e-92	-3.82316e-92	4.95049e-92	7.90177e-93	-2.18455e-92	-1.62686e-92	-9.23161e-93	3.24632e-92	4.10322e-92	-3.66384e-93	-8.92708e-92	1.43101e-91	-4.60396e-94	1.17498e-93	-1.21567e-92	-5.9466e-93	4.04202e-93	1.86792e-92	-1.16373e-92	3.84387e-92	8.39704e-93	3.04591e-92	-1.30071e-91	-7.5868e-93	8.61827e-91
1.6205e-93	-5.94909e-93	-8.25437e-95	2.05109e-93	4.51103e-94	-7.87881e-93	-3.92134e-93	4.9843e-93	-5.49717e-93	8.73588e-94	-1.71468e-93	7.06743e-93	6.54191e-94	-3.95049e-93	-6.65639e-95	5.59444e-94	1.48445e-93	-7.96368e-94	-3.54119e-93	-7.44282e-93	-3.55558e-93	-5.79742e-93	6.64486e-93	-1.01207e-92	1.66251e-94	9.93135e-94	-1.39161e-93	-1.46251e-93	1.37773e-93	-8.55564e-94	9.29526e-92
-2.48879e-94	-4.87293e-94	-8.54236e-94	-9.22478e-95	1.44287e-94	9.74573e-95	1.55669e-94	5.29709e-94	-2.23216e-96	-2.63107e-94	-3.61188e-95	1.77917e-94	1.15978e-94	3.70992e-95	-1.95512e-94	-1.72229e-94	-1.54643e-95	2.4043e-94	-1.90523e-95	-5.46781e-94	-1.49464e-94	2.10366e-94	-3.30524e-93	-3.13457e-94	-1.04677e-94	-6.51079e-96	-6.66279e-95	-4.06149e-95	-2.65994e-94	-9.11978e-95	8.98585e-93
-8.03552e-96	5.80276e-95	-7.41072e-95	9.6118e-96	-1.54135e-94	4.37229e-96	1.28332e-95	2.35604e-96	-6.998e-95	-4.06807e-95	5.50683e-96	-3.80264e-96	-4.26763e-95	4.08964e-97	-8.46673e-97	3.73092e-96	2.04274e-96	-4.40513e-95	6.84245e-96	1.81731e-95	-2.39507e-96	-1.74651e-95	2.67092e-95	1.97109e-95	-5.42517e-96	1.47252e-95	3.88149e-95	2.02693e-96	5.35679e-96	2.32042e-96	6.97171e-94
-4.52567e-96	-2.17768e-97	1.55301e-96	-8.21906e-97	1.86047e-96	-6.54161e-96	3.73607e-97	-3.78546e-98	6.5585e-96	-3.36036e-96	2.65295e-96	-5.38468e-97	9.70537e-97	7.73645e-97	2.74964e-97	4.81141e-96	4.33271e-98	-3.18899e-97	-6.53187e-96	5.23204e-97	-1.59343e-97	3.27014e-96	6.39009e-98	5.94339e-99	-7.7941e-97	-2.1068e-98	-4.31965e-98	3.17404e-97	-4.41308e-96	-3.49118e-97	5.27126e-95
-4.75298e-97	-1.82902e-97	2.11403e-97	-5.36945e-98	-1.84137e-98	1.04682e-97	-5.79952e-98	7.09982e-98	1.32669e-97	-5.80337e-98	-1.0355e-96	-1.65816e-97	-3.32388e-97	-1.97828e-97	1.85729e-96	-3.15657e-98	3.06013e-98	-5.69463e-97	2.7114e-99	1.43002e-97	-7.70823e-97	-1.21799e-98	-2.69987e-97	-9.57002e-99	-1.08473e-97	-1.37779e-97	1.44889e-97	6.1963e-97	-4.67234e-98	-1.38498e-97	7.99081e-96
4.69891e-100	2.2331e-98	4.41698e-99	-2.84013e-98	1.85221e-98	2.62112e-98	-1.24111e-97	-4.038e-98	6.11652e-99	-5.50197e-98	1.88168e-98	4.07754e-99	2.07254e-99	-5.78411e-99	3.19248e-98	-6.4206e-98	-5.94771e-99	2.69061e-98	-6.02559e-98	4.99699e-100	2.60128e-100	-8.24985e-98	-7.00381e-99	6.62986e-99	-1.00745e-98	3.89432e-99	-2.13325e-98	-5.22065e-99	2.68089e-99	3.71951e-98	7.23261e-97
-7.78497e-100	6.74124e-100	-3.63913e-99	-1.94225e-99	-2.22242e-100	4.58747e-99	6.38349e-99	1.14029e-99	-8.74056e-100	-3.38891e-99	1.52868e-99	6.51448e-100	-1.82075e-99	1.06195e-99	7.73724e-100	-9.53892e-100	-6.95973e-100	-1.08156e-100	-2.81793e-99	-1.54429e-99	1.521e-99	1.06005e-98	-7.82887e-99	6.97219e-99	-2.32053e-100	-9.16239e-99	1.33146e-99	3.46104e-99	3.32423e-100	1.89609e-100	7.72188e-98
1.40501e-101	5.39943e-101	-3.63894e-100	-1.17065e-100	9.2572e-100	-9.41377e-100	2.61176e-100	-7.52256e-100	1.44654e-100	-4.5511e-101	3.72467e-100	-1.49448e-100	-4.40524e-100	-5.66453e-101	-1.78115e-100	-2.82862e-100	-1.39081e-100	1.57941e-101	-6.94601e-101	3.94055e-101	3.52332e-100	3.32039e-100	-2.30399e-100	-8.72552e-102	-3.72485e-101	6.60116e-101	-1.5159e-101	-3.12864e-101	-5.82321e-100	-1.06819e-100	7.12584e-99
3.72896e-101	4.94817e-102	1.02377e-101	-4.30048e-103	-3.36984e-101	-6.77663e-102	6.01128e-101	4.0295e-101	-3.89003e-101	-8.84137e-103	-3.70966e-103	1.61398e-101	-1.09973e-101	-4.61252e-102	-6.37742e-102	1.75895e-101	7.71317e-101	-5.46995e-103	2.2962e-102	1.59568e-101	3.9368e-102	8.23248e-102	1.05956e-102	2.07451e-101	2.39515e-102	-1.14473e-102	-1.82327e-101	5.39787e-101	-3.0987e-102	5.28793e-101	5.51295e-100
8.31622e-104	-3.34914e-103	7.65657e-103	8.25623e-104	1.16234e-102	-1.19419e-102	1.05053e-102	5.90807e-103	-2.66485e-103	1.00971e-102	4.12213e-103	1.86325e-102	5.65145e-102	-2.36198e-103	1.62269e-103	6.70928e-103	1.72545e-102	-7.51713e-103	-2.21262e-102	-8.31879e-103	1.14513e-102	-1.42688e-102	2.91045e-103	1.68174e-102	-1.29154e-101	1.2455e-103	1.23317e-102	-2.62874e-103	-1.69167e-103	-2.19231e-103	4.05275e-101
8.2698e-104	2.20975e-104	6.13333e-104	-1.58984e-103	1.17723e-103	-2.1991e-104	-3.13671e-104	-7.28695e-106	-5.43937e-105	8.17376e-103	7.74888e-104	8.70679e-105	-2.32994e-103	1.9973e-103	2.62272e-103	6.61855e-103	4.9352e-105	5.1314e-104	-4.58289e-103	-2.78274e-104	-8.3688e-104	9.4562e-105	6.14419e-103	-1.86467e-103	4.18859e-105	-1.30386e-103	-8.31546e-104	2.94593e-104	1.64725e-103	2.27028e-104	4.6338e-102
1.73689e-105	-8.07347e-105	1.75913e-105	-1.02383e-104	3.9264e-104	-6.26063e-105	-1.24627e-104	-1.19963e-104	-6.57604e-105	-2.63182e-105	2.12825e-104	-2.10014e-104	2.73455e-105	-2.01135e-104	-1.75125e-105	-2.23828e-104	-1.58942e-104	-3.67352e-106	4.43338e-105	-2.60965e-105	1.48041e-104	-9.02894e-105	1.14399e-104	-2.10272e-104	-1.29304e-105	1.27063e-104	-6.90595e-106	-2.35818e-104	1.45133e-104	4.21192e-105	3.26867e-103
3.74755e-106	-3.8493e-106	4.8369e-106	3.34598e-106	-5.39971e-106	1.06642e-106	-1.11906e-105	-2.99408e-107	-1.2196e-105	-2.55646e-106	6.06806e-107	1.91331e-105	-7.96989e-108	-1.18296e-106	2.01767e-105	-1.99264e-105	3.29014e-105	2.13813e-106	-6.10052e-105	-3.37861e-105	1.24823e-107	-3.94759e-106	5.33393e-106	-1.65384e-105	-1.13111e-105	-5.23827e-107	-8.96842e-107	-1.50042e-106	3.96066e-106	2.01464e-106	2.85577e-104
6.23997e-107	2.66627e-106	8.98177e-108	-4.54565e-107	-1.72086e-107	-3.17049e-107	2.10329e-109	-5.15979e-106	-2.35797e-106	-2.30416e-107	-1.7788e-107	-6.25495e-108	-1.22958e-106	3.52609e-106	-6.57351e-108	-3.13583e-106	-1.11167e-107	4.67665e-107	-9.16418e-108	-1.29384e-106	-2.74389e-107	7.88249e-107	7.92391e-107	4.43145e-107	-2.62404e-107	-2.25161e-107	-4.48036e-108	3.17119e-108	1.96346e-106	-2.80282e-107	2.7342e-105
-4.0476e-108	-1.56099e-107	3.91023e-108	-1.77955e-108	-2.64213e-107	-5.40144e-109	-5.31978e-108	-3.96347e-108	1.42989e-107	-3.72203e-107	1.5231e-107	-1.47481e-107	2.65206e-107	-3.18028e-108	7.63811e-108	8.40295e-108	-1.19688e-107	5.23811e-108	1.61676e-107	4.04189e-108	1.42596e-108	1.0696e-108	1.07492e-107	-2.23673e-107	-2.1179e-108	-6.32632e-108	4.39729e-109	-5.56136e-108	-5.40191e-110	-7.38268e-109	2.77098e-106
-1.84159e-110	-9.85081e-109	6.59012e-109	-4.08067e-108	-8.26381e-109	-4.15835e-108	-2.66498e-111	6.97865e-109	2.93245e-109	1.54736e-108	-1.30332e-108	-6.84553e-109	5.95529e-109	-1.28621e-108	-5.56535e-110	-9.92856e-110	-9.94795e-110	-1.52354e-109	-9.34684e-109	1.65982e-109	1.05619e-108	-1.72291e-110	2.34998e-108	-1.14621e-108	-1.87602e-108	9.47315e-110	-1.36715e-108	-2.95696e-110	-3.98672e-108	-2.56611e-109	3.08265e-107
5.30064e-110	-1.88233e-110	-5.10282e-110	-1.31964e-110	-5.44022e-110	-1.92329e-109	2.33393e-109	-1.68954e-111	-4.9941e-109	2.04399e-110	-1.1673e-109	-9.47034e-111	-1.89794e-109	4.28569e-110	1.92468e-109	-1.23249e-110	-6.13607e-110	-2.20192e-109	-1.51003e-109	-1.13228e-109	-3.34957e-111	-3.66518e-110	4.83295e-110	4.66098e-111	1.43804e-111	1.86347e-110	-5.74822e-111	1.45248e-109	-4.41201e-110	-8.99517e-111	2.56432e-108
-3.81503e-111	4.04131e-110	9.28416e-112	9.84642e-111	-9.50226e-111	-4.34206e-111	1.91351e-111	-7.29734e-111	-2.37906e-111	-5.36332e-111	-1.47205e-111	5.85493e-111	-3.0186e-110	-2.55062e-112	8.995e-111	3.3972e-111	6.73086e-112	-1.77805e-111	4.65516e-111	2.47405e-110	-2.6913e-111	9.31549e-111	-5.41728e-113	2.58042e-110	-9.56219e-111	-1.37013e-110	-7.2927e-112	-8.7954e-112	7.66514e-111	-2.18277e-112	2.38428e-109
-4.38298e-112	5.49086e-113	4.38577e-114	-1.38891e-112	-7.52059e-112	-1.3514e-112	-4.225e-112	-1.85931e-112	-2.96111e-111	-1.2686e-111	-9.50709e-112	-1.84303e-111	-4.16598e-112	-1.78782e-112	-5.00674e-112	8.47682e-113	1.95786e-112	6.14111e-112	1.25425e-112	-1.395e-112	1.37525e-111	-1.91616e-113	-7.59075e-112	1.02925e-111	-1.46093e-114	1.13409e-112	-7.95435e-113	1.83188e-112	-3.85062e-112	-9.59876e-112	1.63165e-110
-2.62611e-113	7.07599e-113	-1.34979e-114	1.353e-113	5.57952e-113	1.96266e-113	-1.86259e-112	-1.06024e-112	3.26373e-113	2.05575e-112	-5.56143e-114	-3.65149e-113	4.03469e-113	-1.0016e-112	-2.75284e-113	-4.88205e-113	-4.89083e-114	-6.56312e-113	1.29035e-113	1.02577e-113	-8.30557e-113	4.37388e-113	9.03794e-114	2.1469e-114	-4.60734e-113	1.98658e-114	-2.02101e-112	1.42043e-112	-1.14736e-113	-3.1878e-113	1.64397e-111
-1.48913e-115	1.5704e-114	8.03355e-115	1.05342e-113	-1.39562e-114	1.61954e-114	6.89486e-114	-6.54994e-114	1.48153e-113	-1.43215e-114	-2.71172e-113	-1.59446e-114	1.11792e-114	2.14508e-113	-1.66116e-114	1.66942e-113	5.58126e-114	4.51228e-114	1.4008e-114	-1.32536e-113	1.60698e-114	-3.29905e-114	-3.48042e-114	2.37183e-114	-6.11536e-115	4.54702e-115	4.20183e-115	-6.44407e-114	1.83328e-114	1.67294e-113	1.774e-112
1.3869e-115	-7.89147e-115	1.02141e-114	-2.85355e-115	-7.8604e-115	-6.96169e-115	-2.23571e-116	2.32849e-115	-3.65195e-115	-4.2166e-116	-5.13453e-115	1.84564e-114	-4.42543e-115	3.93561e-115	-2.89181e-115	-5.34466e-115	8.28855e-115	-8.60315e-115	-4.06305e-115	-8.74192e-115	-4.55394e-115	3.35331e-115	-2.59546e-115	-6.93318e-115	8.41264e-115	-1.22963e-116	-1.98013e-114	-2.44092e-115	9.59241e-117	-9.28658e-115	1.71275e-113
2.58694e-116	3.81921e-116	-1.18522e-116	1.22104e-116	8.4644e-116	-1.76107e-116	1.42253e-115	-8.59401e-117	-3.02932e-117	1.08435e-116	-1.60597e-116	2.70032e-116	6.56847e-116	-1.17432e-116	-6.812e-117	-2.96878e-116	-3.32811e-118	3.96606e-116	3.92173e-116	1.12679e-115	3.95616e-116	7.31276e-116	5.11246e-116	6.59995e-116	-1.09547e-115	1.91935e-116	-1.50312e-117	2.00541e-116	9.09798e-117	-2.22609e-116	1.11545e-114
-7.08434e-117	4.61491e-118	1.33526e-118	1.25702e-116	-6.80534e-117	3.97819e-117	-5.86497e-118	2.30826e-117	4.57621e-117	1.03335e-118	-1.00752e-117	-2.12402e-117	-3.98567e-118	1.47676e-117	-2.87974e-117	2.02231e-117	4.6621e-117	4.77026e-117	-8.55456e-117	-1.30734e-117	7.17943e-118	-7.87441e-117	1.38086e-116	-1.25926e-118	-3.93868e-116	-2.02957e-116	4.4016e-117	-1.01534e-116	2.56128e-117	3.45252e-117	1.70589e-115
-1.10587e-117	-2.42483e-118	-2.07927e-117	-2.05969e-119	-6.19797e-118	1.48613e-118	6.37367e-118	9.41637e-118	-5.79619e-119	-4.42538e-118	-3.95992e-118	6.89231e-119	1.75521e-117	-1.34277e-119	4.17814e-119	-1.9586e-119	-1.52768e-117	1.94692e-118	1.08142e-118	-3.09869e-118	5.44857e-118	-1.63943e-117	-1.19185e-118	7.05289e-121	-1.47497e-117	-2.32005e-119	-1.23374e-118	2.13615e-118	-2.35312e-118	-7.18465e-118	1.58246e-116
2.03132e-118	-3.65953e-119	9.07338e-120	8.9979e-119	-2.7008e-119	-2.34699e-119	-4.12948e-119	2.37132e-118	-7.63313e-119	5.96386e-120	7.6268e-120	-3.02289e-119	-5.07236e-119	-3.13229e-122	-8.02685e-120	3.60956e-120	-1.14184e-119	1.66792e-118	3.56577e-119	8.57807e-119	7.24164e-120	4.67358e-119	9.01533e-119	1.52697e-119	3.14525e-119	-4.30135e-119	-6.25387e-120	-2.29676e-119	-4.77778e-119	-7.52968e-119	1.53604e-117
-8.14257e-120	1.90247e-121	3.505e-121	4.32153e-121	-7.22721e-120	4.77986e-121	1.38631e-121	8.64141e-120	-2.47305e-120	3.1428e-121	5.26507e-120	-6.4793e-120	3.58577e-120	-2.89656e-119	9.84574e-121	4.89574e-121	1.85069e-120	4.12132e-120	1.36001e-120	9.05832e-120	3.2284e-121	-5.78949e-122	-1.35814e-120	-3.02357e-120	2.12455e-119	7.45321e-122	-8.99015e-120	-7.0123e-120	-6.79901e-120	6.94485e-120	1.46377e-118
7.33262e-121	1.5794e-121	3.89959e-121	5.72951e-121	7.18473e-121	-3.27065e-121	-1.37141e-120	-5.02189e-122	-1.21994e-121	-3.72911e-123	6.63547e-121	-1.57816e-122	-2.66014e-121	1.52623e-121	1.25347e-120	-2.13999e-122	4.90279e-122	4.32381e-122	-1.79246e-120	3.50602e-122	7.05233e-122	1.22432e-120	-1.53064e-122	-4.24065e-121	1.42916e-121	-7.13591e-123	7.50873e-121	6.06496e-121	-1.15915e-123	6.52129e-122	1.20476e-119
-3.41748e-122	-7.67137e-123	3.42496e-122	5.19554e-122	-3.53882e-122	-4.59256e-122	-2.05174e-122	-6.19685e-122	1.03686e-121	-1.39196e-121	-2.88202e-122	-6.29379e-124	-5.31213e-122	2.0715e-123	-1.46887e-122	3.07821e-123	-1.66978e-122	-4.21649e-122	-6.30931e-122	-7.3583e-123	4.00302e-122	3.58003e-123	1.79964e-123	-6.84937e-122	3.08696e-122	9.75436e-124	1.15463e-122	3.87968e-122	1.10768e-121	-3.97516e-122	1.11307e-120
2.12911e-123	-4.15423e-124	-2.59085e-123	6.7855e-123	1.63641e-123	1.42787e-122	2.82133e-124	-3.17991e-123	-5.14057e-123	8.63203e-125	1.29492e-123	1.27638e-122	7.08322e-124	1.8944e-122	-1.81334e-122	-1.49424e-124	3.06389e-123	-2.28278e-125	-1.35002e-124	7.51877e-123	1.66101e-122	3.60105e-124	5.21626e-123	4.26654e-124	2.78788e-123	2.7024e-123	-2.1098e-124	6.94676e-123	2.75667e-124	-1.01964e-123	1.35816e-121
-6.69975e-124	-1.12745e-124	-1.06586e-123	7.01507e-124	-2.97111e-125	-1.10014e-124	3.20268e-126	-1.5496e-125	-7.88615e-125	6.28757e-125	-1.27111e-124	-1.91185e-125	4.67613e-125	4.15609e-124	6.53639e-125	-1.55538e-124	1.1909e-124	2.9383e-125	-5.26831e-125	1.7159e-123	-1.28172e-124	-1.57193e-125	-1.35741e-124	4.83409e-125	8.01656e-125	-2.57591e-124	1.52473e-124	-1.24304e-124	5.47472e-125	-8.73376e-124	7.46744e-123
9.17036e-125	5.51704e-126	-7.32891e-127	3.13571e-125	-6.0038e-125	2.87297e-125	2.11106e-125	-2.93242e-126	3.37453e-125	-6.36461e-126	2.18823e-125	2.98631e-125	3.45765e-126	-2.51297e-125	-1.08814e-125	7.18717e-125	-5.31084e-126	2.65054e-125	2.21855e-125	-7.15392e-126	1.26319e-126	-4.41009e-126	-4.20302e-124	5.51961e-126	5.17365e-126	-1.76641e-126	4.73015e-125	-6.66513e-126	2.21865e-126	-8.74667e-126	1.00984e-123
3.79729e-127	-6.8469e-127	-1.21754e-126	3.47543e-127	-7.14868e-127	-9.91364e-128	-2.75569e-126	3.93774e-126	5.37127e-126	5.70458e-127	-6.64495e-127	1.64433e-125	7.91069e-127	1.55036e-125	3.01922e-126	-1.93453e-126	5.70772e-126	5.78113e-127	-3.1766e-126	-7.56394e-127	-1.37016e-126	2.33493e-127	2.16373e-127	2.06558e-129	1.19333e-126	-7.92637e-126	8.14509e-126	-1.00031e-126	-7.65467e-127	-7.76652e-129	8.55142e-125
-9.88271e-127	4.09659e-127	2.47747e-127	6.16684e-128	-6.17037e-127	2.44174e-128	2.61507e-129	1.90824e-128	-4.06557e-128	-4.48124e-129	5.152e-128	-6.76473e-128	5.75002e-130	4.45937e-127	7.74334e-128	-8.26497e-127	8.06283e-128	-1.49764e-129	-2.02121e-128	1.42321e-127	3.09714e-128	1.75603e-127	3.33089e-128	-1.13737e-127	-6.30769e-128	2.20997e-127	-1.88673e-127	3.58973e-127	-5.88206e-128	-6.0335e-128	5.4344e-126
-6.06625e-129	1.05053e-127	9.40547e-131	2.38508e-128	-2.56767e-128	1.83096e-128	-1.78066e-129	1.64179e-127	1.42093e-128	1.71889e-128	-5.08069e-129	-1.36151e-128	3.65375e-129	-3.04148e-128	8.53276e-128	4.75173e-128	5.94215e-130	1.02868e-128	1.09415e-128	1.53273e-127	1.54605e-128	-4.51229e-129	-1.41726e-127	7.71363e-129	-2.10048e-129	-2.88883e-129	1.459e-129	-2.81323e-128	-1.04539e-128	-9.2895e-129	9.60849e-127
9.54927e-130	4.41789e-130	-4.13018e-129	-1.41926e-130	-1.08222e-129	1.63954e-129	1.12475e-130	2.45022e-129	2.89227e-129	-1.2345e-130	8.93637e-129	4.49628e-129	2.04827e-129	-5.05484e-130	1.18134e-130	3.61043e-129	7.01339e-132	-2.50486e-129	-5.75545e-130	7.93759e-129	-2.50843e-129	3.27186e-129	2.88505e-129	-6.70469e-131	-8.91328e-129	-1.56977e-130	-6.11369e-129	1.90695e-130	-4.73468e-130	6.00753e-130	6.98902e-128
-2.97199e-131	-1.03025e-130	2.10523e-131	-7.84214e-131	2.13896e-129	-7.84437e-132	-2.72761e-131	-2.22406e-130	7.54146e-131	4.68879e-130	5.51198e-131	1.34869e-130	-7.77947e-131	-7.1851e-131	7.99801e-132	-8.64928e-130	1.91249e-130	2.65028e-131	7.47799e-131	-5.02095e-130	2.48025e-130	2.60981e-130	-9.85411e-130	1.17531e-131	1.43286e-130	3.10294e-131	-2.30655e-130	5.3321e-130	2.5341e-131	-4.12751e-130	8.06263e-129
-4.25286e-131	-1.03647e-131	-4.1275e-132	-1.74643e-131	1.23668e-132	-4.76283e-131	-8.40119e-132	3.06046e-132	-5.95744e-131	4.66695e-132	1.09592e-131	-7.98287e-131	-5.93266e-132	-2.09166e-132	-5.39921e-132	-2.69991e-134	1.31935e-132	-1.39679e-132	2.88959e-132	2.08055e-132	1.97829e-131	1.8551e-131	-7.14855e-131	-5.33223e-131	-7.11062e-131	-8.81289e-132	4.04436e-132	-2.53426e-132	-8.66138e-132	-1.21824e-131	5.81461e-130
2.34215e-132	2.31119e-133	3.42044e-132	1.02796e-131	-2.02489e-133	-2.21432e-132	-1.31588e-132	2.18799e-132	1.34536e-132	-8.79863e-133	-4.59817e-133	-1.43194e-132	4.98663e-132	1.17182e-132	-1.89423e-132	-1.57109e-132	2.01644e-133	5.3694e-133	-3.06126e-133	-4.38994e-132	1.15972e-133	4.42537e-134	7.01498e-133	9.12058e-133	2.98985e-133	-7.53907e-134	-2.63579e-132	-4.0239e-132	-4.05137e-133	-2.68535e-133	5.08509e-131
-3.20057e-133	2.12635e-133	1.04625e-132	8.20668e-134	-8.86826e-134	5.05769e-136	-6.64762e-134	-1.93068e-133	-6.381e-134	-2.11692e-134	6.80474e-134	-4.79612e-134	5.97126e-134	-1.09221e-134	2.11309e-134	6.19755e-134	8.26947e-135	-7.19002e-134	-2.79813e-134	-4.75034e-134	-6.98842e-133	1.58163e-133	3.52155e-134	-3.38948e-133	-4.0014e-134	2.17565e-133	-6.88273e-134	-1.06202e-133	3.3948e-134	-6.97286e-133	4.91513e-132
-7.83477e-134	-6.66272e-135	1.86087e-134	-2.84276e-134	2.89305e-135	1.22774e-135	-2.50844e-135	1.21465e-135	1.83315e-134	-5.68989e-135	-5.23727e-135	2.1125e-134	6.63827e-135	-3.02011e-134	-4.49048e-134	3.38565e-134	2.3409e-134	-4.84083e-135	-5.42706e-135	-4.45029e-135	9.1895e-135	5.56098e-134	9.03183e-135	-3.13826e-135	1.81536e-136	2.55016e-134	-3.71994e-134	-1.67147e-134	-1.08025e-134	4.26e-134	5.53971e-133
-9.5887e-136	-1.10481e-136	-1.29872e-135	1.36415e-135	2.3845e-135	-4.98746e-135	-2.48e-136	9.47222e-137	-2.30751e-136	-4.43905e-136	-4.49212e-136	1.56253e-135	1.8064e-135	2.59581e-136	-5.87438e-136	1.27966e-136	-4.53145e-136	5.58467e-136	1.52161e-137	-4.8622e-135	2.53308e-136	1.70017e-135	2.45848e-135	8.97525e-136	-3.68071e-135	1.13026e-135	-4.25574e-135	7.02793e-136	-1.0462e-135	3.82953e-135	4.27584e-134
-2.23449e-138	-1.40669e-136	5.56867e-137	4.59717e-137	-7.72783e-138	-1.73119e-136	-3.18772e-140	1.57327e-136	1.27213e-136	1.17279e-136	-7.21957e-138	6.84872e-138	-5.84966e-137	5.25309e-137	2.76745e-137	5.57655e-137	9.52045e-137	3.32719e-137	-1.23226e-136	4.99266e-137	2.99154e-136	-3.90524e-136	-1.1372e-136	3.01178e-137	-9.56803e-136	6.54366e-138	1.60755e-137	-6.025e-137	4.63822e-136	1.2222e-136	3.79666e-135
-2.91816e-138	1.12045e-137	-9.69075e-138	-1.85186e-138	-7.97075e-139	9.46703e-138	1.20467e-137	1.27732e-137	1.80727e-137	-2.50005e-139	3.04908e-138	-1.56605e-137	3.58504e-139	-3.91631e-138	1.06677e-137	-1.23568e-138	6.02972e-139	2.19068e-137	-1.85941e-138	-7.03663e-138	3.22992e-139	2.6118e-137	-1.60693e-137	5.91974e-137	1.28335e-138	-3.17893e-137	-1.09467e-137	-6.67408e-138	5.7372e-138	-1.3559e-138	3.0486e-136
3.17394e-139	-5.99695e-141	-1.53251e-138	-2.06452e-139	-7.87167e-139	-1.158e-138	-4.40874e-139	2.28997e-138	1.2516e-138	1.17374e-138	-3.55152e-138	-1.1776e-138	-5.70722e-139	6.95701e-140	-4.56816e-138	2.4221e-139	3.66134e-139	1.09752e-139	-7.74898e-139	-1.40723e-139	3.26922e-139	3.82529e-139	3.82991e-140	7.36418e-139	-3.64322e-138	-9.86691e-139	-5.56624e-139	-6.27744e-140	-1.75778e-138	-7.849e-139	3.00112e-137
6.91648e-140	-1.08971e-139	-2.03467e-140	3.85829e-140	-3.75969e-140	-6.77122e-140	1.33489e-140	-6.86163e-140	2.69614e-140	-1.54394e-140	8.99535e-140	1.69273e-139	5.76716e-140	-7.44334e-140	-1.36895e-139	-1.72487e-140	7.38269e-141	-2.39771e-142	4.13124e-140	1.68278e-140	-1.11207e-140	-6.536e-139	1.40235e-140	-4.68816e-140	-1.12441e-139	8.40847e-141	-3.0635e-139	-1.88226e-140	-4.11801e-140	2.98001e-139	2.58881e-138
2.38675e-142	7.96907e-141	8.37529e-142	4.35965e-142	7.4719e-141	-2.57565e-140	3.78836e-142	-7.65251e-141	-2.76444e-141	-3.56515e-142	-6.90459e-142	-4.0724e-142	-6.45038e-141	1.40667e-140	-3.98912e-141	2.48084e-140	-5.16134e-140	-2.54929e-140	-3.50697e-141	2.61155e-141	-5.4915e-141	-6.11387e-141	-2.44191e-140	-3.49852e-141	-6.85924e-141	2.38041e-141	8.07656e-141	1.06894e-140	4.44498e-141	-1.20529e-140	2.71526e-139
4.20929e-142	9.76654e-143	2.55765e-142	4.37405e-143	3.31833e-141	5.55855e-143	3.32207e-141	3.25808e-142	1.50694e-142	-7.09022e-143	2.50467e-142	6.30987e-142	-3.30119e-142	-1.1903e-141	-1.94787e-141	-6.88617e-142	-1.11764e-141	-7.42574e-143	1.13078e-142	2.66802e-142	7.27516e-142	-4.24421e-142	-3.04427e-141	1.40994e-142	7.42297e-143	1.18567e-142	-1.0151e-142	2.51149e-141	-1.78335e-142	3.62335e-142	2.23553e-140
-2.26855e-143	2.62984e-143	2.09537e-142	2.43511e-142	1.65295e-142	-1.33733e-142	-1.15093e-142	-1.17889e-142	-1.24347e-142	1.02538e-143	2.06923e-142	-2.52469e-143	-4.98934e-143	4.64554e-143	-3.89346e-144	3.14065e-143	-9.14631e-143	-5.53542e-144	1.74246e-144	-2.26349e-142	-4.31672e-143	-1.02537e-142	3.20109e-143	-3.74715e-143	1.87452e-143	4.75708e-143	1.98487e-143	3.78634e-143	-3.22902e-143	-8.11162e-143	2.31017e-141
-1.16624e-143	5.72314e-144	-6.57411e-145	7.94518e-144	-3.90178e-144	-2.31486e-143	-2.13172e-144	6.54324e-145	-9.17129e-146	-3.05022e-145	-1.86472e-144	3.42662e-144	-8.96493e-145	-5.04622e-144	5.35623e-144	-1.62159e-144	-4.32163e-145	2.18279e-145	6.22544e-144	-8.65569e-145	-5.57132e-144	-1.0031e-143	-3.17004e-145	-1.23392e-144	-5.00016e-145	2.82973e-144	-1.05039e-143	1.31662e-144	-2.40851e-143	-3.04651e-144	1.4161e-142
-3.48887e-146	9.9454e-145	9.84201e-146	-1.36965e-145	-1.19818e-145	2.42022e-145	-7.26846e-146	6.64894e-145	-2.15429e-145	2.90547e-145	3.37137e-145	-1.23343e-146	1.36812e-145	-5.05576e-146	5.67287e-146	-1.05074e-144	2.47661e-144	-4.40663e-145	5.34269e-145	-2.03558e-144	-1.07974e-144	6.67699e-145	4.08712e-146	-4.2939e-145	1.13805e-144	1.767e-144	4.51277e-145	-2.20323e-144	-1.21918e-144	6.42615e-145	1.96407e-143
5.13617e-147	-4.97172e-146	-1.19664e-145	-9.11352e-146	-1.28784e-145	1.1565e-145	1.18931e-146	-1.0238e-145	3.84163e-146	1.42474e-146	-1.11835e-146	2.80012e-146	-6.74778e-146	-3.60638e-147	2.58329e-146	-1.77745e-145	7.82288e-146	-4.26723e-146	4.47095e-146	4.24114e-146	-5.22144e-146	-1.03521e-145	1.16183e-146	-4.31023e-146	-3.21945e-146	-6.43755e-146	-1.3334e-146	-2.79135e-148	-1.47251e-147	1.28512e-146	1.53385e-144
-1.11306e-147	-3.15708e-147	4.22471e-147	-1.24506e-147	-2.2947e-148	3.14015e-147	-5.88033e-147	8.46985e-148	-8.39319e-148	2.63531e-146	2.59824e-146	-2.17787e-146	-8.86217e-148	-7.82147e-148	2.85151e-147	-2.67219e-146	1.16933e-148	-1.35817e-146	4.11211e-148	-4.03332e-148	8.06599e-147	-3.29297e-148	-3.7455e-147	-1.23581e-146	4.00987e-147	-9.06278e-147	-1.00787e-147	-4.95451e-147	7.35271e-148	1.98843e-147	1.86803e-145
7.73913e-148	2.47647e-148	8.6224e-148	-1.76223e-147	3.65925e-148	-7.00236e-148	-7.00382e-149	2.22609e-148	1.30953e-148	4.39391e-148	4.42764e-148	-9.53327e-148	-8.13693e-148	9.83677e-148	-5.07048e-148	-3.13785e-149	1.3815e-148	-3.19182e-148	-5.17157e-148	1.56695e-147	1.22207e-147	1.81172e-147	2.98481e-149	-6.45217e-148	2.17941e-148	-3.60102e-149	-2.66041e-148	-7.20509e-150	-6.95739e-149	5.41328e-148	1.66955e-146
1.00747e-148	2.21423e-149	-1.00712e-148	3.32434e-150	8.74493e-150	5.871e-149	9.79419e-150	-2.3597e-149	-2.52016e-149	6.86512e-149	3.23861e-148	7.65338e-151	1.25858e-148	-5.48447e-149	7.68225e-149	-1.1065e-148	2.3579e-148	-1.17922e-149	6.69066e-151	-1.2172e-148	-3.89042e-149	-7.98543e-150	-9.94151e-149	-2.7053e-149	-3.426e-150	3.88723e-149	-1.30461e-148	7.53209e-150	3.32702e-149	5.83237e-149	1.92964e-147
-1.38665e-150	-1.25177e-150	2.48445e-150	6.52193e-151	4.66632e-149	2.52495e-150	-1.02148e-149	3.11011e-152	5.07976e-150	-1.58854e-149	1.27577e-150	6.35737e-151	8.74133e-152	8.78716e-151	-3.05099e-150	2.48848e-150	2.31437e-150	3.16783e-152	-8.76434e-152	-4.40264e-151	2.81228e-150	-2.45356e-149	-8.68357e-152	2.4888e-149	4.30062e-151	-1.5313e-150	2.07442e-150	-1.08443e-150	-2.65122e-149	-4.04188e-150	1.85462e-148
-3.49053e-151	1.96055e-151	6.19972e-151	7.46441e-152	3.41399e-152	-2.50388e-150	1.58569e-151	-2.36737e-151	-4.05806e-151	1.48031e-150	7.12296e-151	-1.18462e-152	1.20753e-151	1.49228e-150	1.45872e-151	-1.17149e-151	3.76622e-151	5.93941e-151	-3.47094e-153	5.3905e-152	-1.7767e-151	4.04802e-151	-5.26205e-154	-3.62051e-151	1.03554e-150	-2.17211e-150	-8.16533e-151	2.01088e-151	-4.39755e-151	2.77027e-153	1.53001e-149
-5.29755e-152	1.37348e-152	-1.84415e-152	4.8101e-152	-7.60072e-153	-1.77858e-153	-1.34609e-152	-1.25121e-151	8.22754e-152	-1.39606e-153	1.13326e-151	-2.27125e-153	4.99528e-152	-1.38695e-151	-2.8151e-152	-1.50702e-152	-6.39471e-152	1.17857e-152	-1.02852e-152	-3.71052e-152	9.32785e-153	4.43289e-152	2.33218e-153	1.18241e-152	-1.9438e-153	6.29588e-152	1.99554e-151	1.58401e-151	3.71363e-152	9.01111e-152	1.45339e-150
2.02058e-153	6.99012e-153	4.9842e-155	-2.00323e-153	3.00495e-153	3.04111e-154	1.49684e-153	4.66727e-154	-4.60829e-154	-6.10357e-153	-1.58041e-154	-1.38512e-152	7.38078e-154	-1.04808e-152	-7.73908e-155	-1.32514e-153	2.85542e-153	-1.12416e-153	7.15682e-154	9.43207e-153	2.15e-152	2.27728e-154	-2.30325e-153	-6.01713e-154	-6.10578e-154	-1.95631e-153	-7.21115e-154	-4.45694e-153	3.91231e-154	-1.20439e-152	1.08472e-151
-1.10177e-154	1.49225e-154	3.81638e-154	1.9402e-155	-2.98895e-154	-5.29811e-155	1.79706e-153	-7.81054e-155	-1.91094e-154	2.00409e-154	-1.88516e-154	-4.73282e-155	2.10954e-154	1.80833e-155	1.4759e-154	-1.49798e-153	-5.46544e-154	-1.00231e-154	-1.66776e-155	2.87561e-153	-4.29928e-155	1.23447e-153	-1.67918e-155	1.70817e-154	1.31577e-154	-4.92014e-155	1.12689e-154	-6.6297e-154	-2.62188e-154	8.85113e-155	1.17007e-152
-3.47727e-154	-2.99103e-155	-3.99925e-156	3.88043e-155	-8.82915e-156	-8.06312e-155	-9.32257e-156	4.51222e-155	1.82003e-154	-2.22718e-156	2.40634e-156	-2.31066e-155	-2.94646e-155	4.73116e-156	5.53833e-156	-3.26173e-155	-6.3712e-155	4.35859e-156	4.75839e-155	8.01272e-155	-9.56779e-156	1.1423e-155	2.1949e-155	6.99565e-155	3.80337e-155	9.75528e-155	1.29214e-155	-4.71035e-157	4.02886e-155	-1.07204e-155	1.35511e-153
-1.4856e-155	-7.38646e-156	-8.05368e-157	6.19784e-156	1.716e-156	9.47796e-156	-4.15299e-156	1.51566e-156	1.75718e-156	-9.6002e-157	2.45669e-156	1.36226e-155	1.33985e-156	2.03766e-156	-4.1004e-156	3.77282e-156	-4.84797e-157	-2.11563e-156	-9.12013e-157	4.87637e-156	3.36934e-157	-1.19847e-155	1.02655e-155	4.04791e-157	-2.91331e-157	1.63656e-156	-1.54026e-156	1.32938e-156	-2.47241e-157	2.74693e-156	1.15328e-154
4.70068e-157	7.14287e-158	6.30519e-158	1.2388e-157	-1.16912e-157	4.73072e-157	-5.86065e-157	-1.86009e-156	-1.15754e-158	-5.69994e-157	8.83245e-159	5.46304e-157	1.85805e-158	-2.7872e-158	5.44485e-157	2.1586e-158	2.11981e-157	-5.90345e-158	7.81495e-157	7.7786e-157	-1.62517e-157	-7.3084e-157	4.77653e-157	-6.71333e-158	-5.64326e-157	-4.07435e-157	-4.51936e-157	1.79903e-157	-5.73969e-158	6.84116e-157	1.11274e-155
-9.12855e-159	1.98913e-158	-1.49718e-157	9.47433e-159	-1.95436e-158	2.86392e-159	-5.09967e-159	-1.05696e-157	-3.42101e-159	-1.7278e-157	8.86036e-159	-8.7759e-159	1.08654e-158	-5.30165e-158	7.91976e-159	1.35558e-158	4.48421e-159	-6.32285e-160	3.7668e-158	-4.17206e-158	-5.14085e-159	1.26627e-158	4.07008e-158	-2.33629e-158	4.18094e-158	1.59574e-158	1.44885e-159	6.46463e-159	-1.5985e-158	4.10131e-159	8.5275e-157
-4.15438e-159	2.01697e-159	7.01487e-160	-4.12805e-161	-4.13038e-159	-2.37252e-161	-5.9301e-161	-1.86947e-159	2.18036e-159	-6.86694e-159	-7.67386e-159	-1.69023e-159	1.0945e-159	-4.30181e-160	1.56888e-159	-1.02606e-158	9.31719e-159	-8.0678e-160	-2.61504e-159	2.28535e-160	-2.36289e-159	-6.72816e-160	5.53239e-159	3.52481e-159	3.73592e-159	-6.53992e-159	-1.87375e-159	-5.62229e-160	-9.56852e-161	2.03843e-160	8.28343e-158
-6.34166e-161	-9.64278e-162	-1.06764e-161	-9.54627e-161	-1.72553e-160	3.4183e-162	9.46443e-161	-2.12497e-160	9.02897e-161	-5.85857e-160	-7.0545e-161	-2.72001e-160	-1.44556e-160	2.37765e-160	-2.14534e-161	-1.60548e-160	-8.47701e-161	6.70649e-160	-9.95241e-161	5.98882e-161	-2.08863e-161	1.08731e-160	-1.35202e-161	-1.22452e-160	2.08764e-160	-7.33111e-161	-1.84198e-160	-1.59853e-160	9.84781e-161	-1.18018e-160	4.26837e-159
2.11383e-161	1.49435e-161	8.65805e-162	-9.66961e-162	-2.71343e-162	9.78988e-161	2.18657e-163	-1.64497e-161	6.74179e-162	-5.84584e-162	2.62988e-161	1.12737e-162	1.09611e-162	8.60827e-161	3.88229e-163	1.77595e-160	-1.62188e-161	1.34498e-161	-3.28672e-161	3.12922e-162	4.28391e-161	1.77475e-161	3.3536e-161	4.6798e-161	-2.61468e-161	3.12465e-162	-9.07373e-163	-4.7474e-162	-1.11865e-161	4.34893e-162	7.33912e-160
3.37195e-163	-5.55786e-162	1.0231e-162	9.95825e-162	-3.10597e-162	3.28167e-162	-6.05673e-164	-1.31579e-162	-4.70752e-164	-9.98456e-163	-2.18943e-162	-9.1514e-163	-2.29899e-162	-1.64334e-162	8.26279e-164	-1.09123e-161	1.00085e-162	-2.25261e-162	-5.9619e-164	2.36283e-162	8.71038e-163	-1.94985e-162	-2.14686e-162	3.23777e-164	6.58681e-163	-2.83617e-163	3.56827e-162	3.67603e-163	-1.63746e-162	-2.49368e-163	6.11689e-161
-5.13185e-163	-9.5831e-164	3.42872e-164	7.2569e-164	-1.44386e-163	-1.28251e-164	-3.66209e-164	1.42273e-163	-2.37306e-163	-2.32044e-163	9.03446e-164	1.35035e-164	1.12824e-163	3.36792e-164	-4.03385e-165	-4.73514e-164	5.43404e-164	1.51865e-164	-6.79399e-165	-6.72796e-164	1.32376e-162	1.29546e-164	1.10086e-163	-3.67681e-164	-2.99289e-163	2.29993e-163	-3.26833e-164	-5.17346e-164	8.12222e-164	3.28432e-164	4.178e-162
-2.03592e-164	-2.26201e-164	1.81101e-164	1.02644e-163	1.00441e-164	1.71278e-164	2.36593e-165	-2.01741e-164	-9.32048e-164	-1.61819e-165	1.61443e-164	-5.71275e-166	-3.18605e-166	2.36277e-164	-3.94593e-164	-8.50781e-165	-5.94303e-165	-4.29483e-165	-1.345e-164	1.21973e-164	4.09699e-164	-3.07769e-165	-1.70005e-164	-4.97727e-165	2.51227e-164	3.41273e-164	-4.62043e-165	5.55324e-165	9.41572e-165	7.62701e-164	6.53918e-163
-1.14431e-164	-8.78219e-166	3.22623e-165	-2.90191e-166	6.49217e-166	1.05776e-165	-1.0869e-167	1.20629e-167	6.2197e-165	-1.04182e-164	-2.31413e-165	-3.11102e-165	2.21723e-165	-1.77235e-166	1.24844e-166	-7.69165e-166	4.81957e-167	-1.04086e-166	-1.15308e-165	-2.08985e-165	-2.60061e-166	-2.03721e-166	-5.95868e-165	9.80532e-166	-4.31406e-166	3.82518e-165	-3.56795e-165	-1.23647e-165	-3.11179e-166	-3.59693e-166	6.34492e-164
3.89522e-166	-3.84756e-166	8.0498e-168	-3.3612e-166	3.04381e-167	1.74084e-167	-2.49679e-167	-3.80308e-166	-6.45509e-167	-3.40544e-167	1.9062e-166	2.72803e-167	1.33415e-166	-1.55683e-166	-1.15652e-165	-4.20612e-167	2.08444e-166	9.06058e-167	3.52628e-166	3.44788e-166	2.11964e-167	2.12156e-168	1.47832e-166	-3.82078e-166	1.32171e-167	-6.71292e-166	1.29315e-166	3.30254e-166	5.67875e-167	-2.56942e-166	6.38325e-165
-2.22005e-168	2.38502e-167	-6.20637e-168	3.88198e-167	-2.18231e-167	-1.10716e-166	1.42494e-168	-1.20771e-167	8.34114e-169	-1.41319e-168	3.48267e-168	-4.2493e-167	-1.74127e-167	5.06009e-168	1.52889e-167	7.32395e-169	-4.5173e-167	2.26863e-167	2.19214e-167	-6.758e-167	-6.73516e-168	-6.73426e-169	2.23531e-168	6.94166e-168	-1.50719e-167	-1.99209e-168	1.14661e-167	1.87586e-167	-2.49089e-168	1.81983e-167	5.45778e-166
-6.52977e-169	-9.10239e-169	5.38081e-170	2.53314e-169	2.72093e-168	-8.02004e-169	2.9344e-168	8.52352e-169	4.87569e-169	1.28211e-167	-4.64875e-168	2.78328e-168	2.6177e-168	2.66662e-169	1.45406e-169	-1.99251e-169	-2.24672e-169	1.64755e-168	-7.15284e-169	6.5312e-168	-5.32419e-169	2.5393e-168	-4.59777e-169	1.09544e-169	3.31373e-169	-6.14193e-169	-1.47912e-169	3.2879e-169	-7.68966e-168	9.10029e-170	5.51124e-167
4.56921e-170	-1.80982e-170	4.82234e-169	6.70043e-171	2.40894e-170	3.00827e-170	-8.9299e-170	-1.33416e-170	-1.3099e-169	3.57623e-169	-7.34743e-169	3.42144e-169	-4.44471e-169	2.4803e-170	1.84175e-169	4.96573e-169	-2.35194e-169	-1.19729e-169	-4.96405e-170	2.7816e-169	1.20951e-169	2.86177e-170	2.05578e-170	4.22325e-170	1.37365e-169	1.0813e-169	-4.15249e-169	-1.07363e-169	-1.69895e-170	1.29392e-170	5.11818e-168
8.31059e-171	2.90431e-171	1.15088e-170	-1.94287e-170	-4.39536e-170	1.91963e-170	-8.08257e-172	-2.18851e-172	6.7831e-170	4.02967e-172	2.37787e-171	6.60063e-171	-6.06653e-171	-1.14873e-171	5.40375e-171	1.58243e-171	3.52158e-170	-1.43274e-170	7.23483e-172	-5.97697e-170	-3.7554e-171	-1.15899e-170	-1.13053e-170	2.00283e-171	-2.88573e-170	-3.02607e-170	-3.9095e-172	-1.74713e-170	5.98034e-172	5.81864e-170	4.72198e-169
-2.60966e-173	-6.29408e-172	-2.49566e-172	-1.00533e-170	6.05165e-173	1.85173e-171	-1.40384e-171	2.56949e-171	6.32166e-171	1.18538e-171	-5.87532e-172	-3.48037e-171	2.53287e-173	-3.01957e-172	-4.8114e-172	-9.65625e-172	-1.01046e-171	2.51715e-172	-1.90364e-172	-4.54389e-171	4.59401e-172	9.04591e-172	1.69001e-171	4.287e-171	7.57395e-173	-5.19562e-172	-1.30527e-171	-4.98307e-171	4.14803e-172	1.31222e-171	5.2141e-170
-2.56348e-172	3.71556e-173	-4.02979e-172	-1.80494e-172	6.06543e-173	2.30559e-173	1.00068e-173	1.27844e-172	2.3638e-174	-2.32065e-172	1.12148e-172	-8.3323e-173	1.60185e-172	-5.58452e-172	1.42581e-173	-2.50926e-173	-1.01762e-172	-6.9649e-174	2.44437e-172	5.99037e-172	1.53912e-172	3.05155e-172	-6.57973e-173	-2.77539e-172	7.20157e-173	-2.80959e-174	-1.26031e-172	6.41089e-172	6.01688e-174	1.17254e-172	5.00625e-171
-3.25166e-173	3.88919e-174	6.46162e-173	-3.85416e-174	1.50884e-174	-2.95732e-173	-4.16746e-174	-9.39713e-174	3.16088e-173	-1.01289e-173	1.57627e-173	-9.63751e-174	-1.64101e-173	2.43027e-175	2.45937e-174	-1.75091e-174	2.58752e-174	2.35984e-174	-6.21198e-173	-9.37081e-174	1.94608e-174	-1.98197e-173	8.62376e-174	-5.71331e-174	3.15868e-173	-3.99837e-173	1.09264e-173	2.40958e-174	-4.77587e-176	-8.81729e-174	4.43837e-172
1.59488e-175	4.51295e-174	1.93733e-174	-9.84331e-176	-3.08887e-175	4.66743e-175	-1.31732e-174	-7.94886e-175	-1.62303e-174	-9.15181e-175	-3.33693e-174	1.10842e-175	-5.30253e-175	-2.17489e-174	4.72919e-175	3.53242e-175	-3.23788e-175	-9.28702e-174	7.80355e-175	-6.58192e-175	3.34072e-175	5.23298e-175	6.23772e-175	6.13935e-175	8.59471e-175	1.73896e-174	4.52417e-174	8.4069e-175	3.06751e-175	6.47485e-175	4.11753e-173
-2.57627e-176	-1.57706e-175	4.05342e-175	-2.01547e-175	1.20954e-175	-3.16804e-175	-1.80789e-177	-1.45082e-175	1.0761e-175	-1.08805e-176	2.11861e-175	-4.08004e-176	4.20688e-176	-9.9048e-178	6.37987e-175	-9.47081e-177	-1.77358e-176	2.12054e-175	-3.23426e-177	9.5912e-176	-1.07057e-175	-1.22419e-175	-1.66893e-176	-6.07201e-177	1.54018e-175	-1.4497e-175	-1.95486e-176	-2.44563e-176	2.51568e-176	-1.03223e-175	3.48922e-174
-8.27876e-177	3.2871e-179	-3.38372e-177	-2.04394e-177	-2.6096e-177	-1.77066e-176	-2.2219e-176	-7.74515e-177	-9.63796e-177	3.06999e-176	-2.68789e-176	-6.19533e-178	6.00199e-177	-1.10103e-176	2.75205e-177	-3.03243e-180	-1.67817e-177	-1.13135e-176	2.27281e-176	-5.99081e-177	4.14291e-177	4.66424e-177	-6.53869e-177	-5.08003e-178	-1.53265e-176	-2.06013e-176	9.58703e-179	-1.02757e-177	-6.34698e-177	2.35045e-178	2.52821e-175
1.47974e-178	2.39758e-177	1.0615e-177	2.76891e-177	-2.9305e-179	-2.0308e-177	8.29524e-178	-7.46856e-177	3.05496e-178	-4.04935e-178	5.16154e-178	-4.13955e-179	-7.69191e-178	-6.4088e-179	-3.83513e-178	1.36223e-178	-2.08759e-177	-2.82076e-178	-5.45834e-179	-3.62353e-178	-2.50135e-178	-2.68233e-180	3.23962e-178	-6.04635e-179	1.43984e-178	-5.02077e-180	3.83981e-179	4.19201e-177	6.50472e-178	1.36717e-177	2.9176e-176
-1.31892e-178	-3.86832e-178	2.54765e-179	4.23155e-179	1.50128e-178	5.69654e-179	-6.35058e-179	1.84006e-179	2.24282e-179	2.96538e-179	4.19112e-180	1.22332e-178	1.66999e-179	5.56048e-179	-7.78454e-179	-4.91851e-179	1.59298e-178	-3.98433e-179	1.40677e-178	2.05465e-179	3.12507e-179	1.86347e-178	-4.06923e-179	1.56608e-178	-2.78869e-179	2.74326e-179	3.74908e-178	-2.004e-178	-7.14139e-181	2.06468e-178	2.86653e-177
1.388e-179	-1.98051e-181	2.8884e-180	-1.19303e-181	-3.65691e-180	2.2116e-180	-1.8608e-180	-1.66725e-180	1.19795e-179	-2.28885e-180	-9.60358e-180	-1.38766e-179	1.36195e-180	-9.97157e-181	-2.84052e-179	4.2155e-180	1.11829e-180	-1.10702e-180	2.18662e-180	-1.77299e-181	-2.04609e-180	-2.30567e-180	-3.74488e-179	-2.64324e-179	-3.32894e-179	-2.19095e-180	1.4958e-179	-3.98779e-179	-5.09077e-180	-4.79867e-180	2.72239e-178
2.68491e-182	-3.39692e-182	4.79227e-180	-3.84595e-183	8.1573e-181	3.90847e-181	-4.51296e-181	-9.72062e-183	3.60959e-181	-2.90836e-181	8.40022e-181	7.62515e-182	4.43446e-182	9.8586e-181	-1.47942e-180	6.11806e-181	7.80847e-183	1.64768e-181	3.84756e-183	2.56657e-180	-4.12265e-182	3.38832e-180	2.57116e-182	-1.36415e-181	-1.57959e-180	1.38957e-180	3.86302e-181	-2.27429e-181	1.42358e-180	-5.25512e-181	2.30807e-179
-1.82823e-182	-3.96056e-181	-3.47587e-182	3.87385e-182	-5.29355e-182	1.72918e-182	3.52527e-182	1.63433e-181	-1.20219e-182	-1.46865e-182	8.70419e-182	7.0612e-182	-5.07296e-183	-1.51936e-182	-9.9313e-182	3.90626e-182	1.03177e-182	6.69104e-182	1.28673e-181	5.01385e-182	2.45781e-182	-4.84674e-182	-4.46211e-183	4.82744e-182	-3.51689e-182	-3.19978e-183	3.40963e-182	-1.28464e-181	-3.74918e-182	1.82374e-181	1.90237e-180
1.62896e-182	1.13564e-183	6.5301e-184	-2.94678e-183	3.26739e-183	-1.94008e-182	2.91277e-183	7.14315e-183	7.10109e-183	1.93447e-183	3.58598e-183	-7.29568e-184	-2.36355e-183	4.39185e-183	-1.38937e-183	-7.74993e-184	-6.57839e-184	1.8084e-183	2.22879e-182	-1.10498e-182	-2.33073e-183	-1.6728e-182	1.35982e-182	-1.91361e-184	7.57267e-183	3.95734e-183	-5.32049e-183	1.48683e-182	-4.75452e-183	2.45576e-183	1.83601e-181
3.58253e-183	1.42928e-183	4.18714e-184	6.49922e-184	5.78935e-185	-3.36729e-185	3.45175e-184	-2.91404e-185	1.35196e-184	1.32964e-184	4.32935e-184	1.76305e-184	-2.05779e-183	-4.97984e-186	-7.23569e-184	-8.46825e-184	-2.96011e-184	-2.74572e-184	3.42306e-184	1.63429e-183	-4.78795e-184	-8.56542e-184	-1.16394e-185	4.38312e-184	3.61127e-184	4.14409e-183	-7.36202e-184	-1.56013e-184	-7.02588e-185	1.83301e-185	2.08754e-182
3.40328e-185	6.06381e-185	2.69559e-185	1.05003e-185	9.34311e-185	5.33429e-186	-5.74988e-185	1.55893e-186	3.65682e-184	3.14095e-185	6.17555e-185	-1.30279e-184	-4.28032e-185	-8.74875e-188	-2.26552e-185	-2.82403e-186	8.26684e-186	4.73595e-185	-1.77126e-184	-1.89171e-185	-2.19295e-184	-1.75382e-185	-2.79706e-185	-4.13829e-185	1.85939e-185	-7.69384e-186	2.5938e-184	2.79534e-186	1.64601e-186	-9.84741e-185	1.89389e-183
-4.15539e-186	-4.30974e-187	-2.02907e-185	-4.8589e-186	-1.92023e-186	2.37492e-186	-2.38542e-185	9.49026e-186	2.3885e-186	8.42997e-188	1.28873e-185	-3.77412e-186	6.59784e-186	-1.00612e-185	9.65466e-186	-3.81845e-186	2.55052e-186	-5.17816e-186	5.7311e-186	2.78498e-186	1.52722e-185	1.46884e-186	-6.55011e-187	3.12704e-187	-2.44955e-186	-6.06727e-188	1.25269e-186	-5.94545e-188	-2.15926e-186	6.14457e-186	1.62722e-184
4.96107e-187	-1.21082e-188	-3.47615e-187	9.33342e-187	-5.5221e-188	-3.02576e-188	5.1538e-188	4.01605e-189	1.19531e-186	-1.44695e-186	1.60538e-186	-2.76691e-187	5.15303e-187	6.83745e-187	-3.67426e-187	4.44731e-187	-1.73548e-186	-1.4665e-187	6.62167e-189	-2.62925e-186	2.63194e-187	-1.58937e-187	-1.5206e-186	1.30501e-186	2.36629e-187	-1.69018e-187	-4.8235e-187	-2.51659e-187	-6.2475e-187	2.49143e-187	1.8245e-185
3.28755e-188	-2.17834e-189	-2.5586e-187	1.67527e-189	1.42148e-188	-3.03885e-190	-9.1258e-189	-1.53745e-187	1.45884e-188	-2.22237e-188	-2.1627e-188	-8.70974e-188	3.68543e-189	1.72481e-188	4.0307e-189	1.47836e-188	-9.38497e-189	4.72031e-188	-3.86835e-188	-5.32376e-188	6.4574e-188	1.86837e-188	6.40812e-189	1.89061e-188	-7.93016e-188	-4.02536e-189	-1.60822e-189	1.19672e-187	2.36429e-187	-1.74873e-189	1.35513e-186
-7.89439e-190	-7.44707e-191	-5.65637e-190	1.44821e-189	-7.87004e-190	-2.20446e-191	-1.04897e-189	1.47835e-189	7.10446e-190	8.33208e-190	1.23908e-189	3.06758e-188	-1.92687e-189	7.7269e-189	-5.47863e-189	7.00386e-190	7.03968e-189	7.18427e-189	-3.1411e-189	1.40504e-189	4.29242e-190	7.11691e-189	-2.16341e-188	-2.30138e-189	-1.499e-189	-2.25019e-188	5.36152e-190	1.09243e-188	4.008e-189	-2.406e-189	1.47633e-187
-1.78507e-190	-4.92837e-190	-1.5923e-189	-1.81897e-190	-5.80776e-190	2.28499e-191	7.25572e-190	-1.37641e-190	-1.83802e-189	-3.61556e-191	2.47051e-190	8.54035e-191	2.09532e-190	2.59654e-189	-1.80483e-191	2.7719e-191	3.73059e-190	-2.63262e-191	-1.4939e-190	6.33231e-191	2.15789e-190	-5.71256e-191	7.96785e-190	-7.42589e-190	-2.58032e-191	-3.21905e-191	-4.03604e-190	5.1949e-190	-1.54151e-190	-2.39623e-191	1.25544e-188
4.08395e-191	-2.7361e-191	2.73143e-191	-1.93997e-190	3.88801e-191	-2.76329e-191	3.21237e-191	-9.81699e-192	6.64739e-193	-9.8986e-192	1.01984e-190	8.40134e-191	1.45065e-190	3.56357e-193	9.96372e-192	-1.15867e-191	5.92134e-191	7.16994e-192	-2.71276e-191	-5.36177e-191	-2.01088e-191	-2.49125e-191	-4.43611e-191	-3.32977e-192	8.75888e-192	-3.81179e-190	8.58271e-192	4.35463e-191	3.041e-191	-6.28317e-191	1.53665e-189
-5.16938e-193	1.7152e-192	3.93066e-192	5.78031e-193	-1.5316e-191	-4.60747e-193	1.26402e-191	-5.70667e-193	6.25428e-193	8.05118e-195	3.22183e-192	-1.03405e-192	4.36646e-193	8.78648e-193	-3.2412e-192	2.96659e-193	-2.16484e-193	2.81529e-192	-3.18859e-193	8.25625e-192	5.36441e-193	1.0329e-191	-3.75671e-192	4.55358e-192	3.76148e-192	8.19703e-192	1.44005e-192	8.89674e-192	1.33339e-191	-1.19942e-192	1.13082e-190
-3.80806e-194	1.90576e-193	1.23256e-193	6.33588e-193	7.25623e-194	-1.82191e-193	-1.29535e-193	-9.92578e-193	3.61941e-194	1.11842e-194	-2.83692e-193	-2.88538e-193	5.07048e-193	-5.02762e-193	1.89318e-193	-1.28652e-193	-9.51739e-194	-1.63907e-193	5.07937e-193	-2.06091e-192	4.47132e-193	-5.53911e-196	3.54651e-194	6.09419e-194	7.32366e-193	2.00923e-194	2.26087e-194	-4.96648e-194	8.68814e-194	-1.12822e-192	9.72161e-192
7.49869e-195	3.9187e-195	-8.286e-194	-4.08238e-194	2.036e-194	1.60763e-195	-5.37889e-194	-1.98781e-194	-3.77457e-195	3.82184e-194	-3.03218e-194	1.39092e-194	-2.99265e-194	-6.61141e-194	-5.92227e-195	1.42355e-193	3.40298e-194	5.00593e-195	6.65226e-194	1.58217e-194	4.84697e-195	1.1666e-194	1.01978e-193	-7.75439e-195	-3.74246e-194	3.40104e-195	2.93202e-195	1.67752e-194	3.04218e-194	1.66051e-194	9.16462e-193
-3.51834e-195	7.20322e-197	1.09769e-195	1.27972e-195	1.86373e-195	1.04527e-196	4.70406e-195	-3.44051e-196	8.90926e-195	5.44631e-195	-5.68939e-196	2.9988e-196	2.69749e-195	-3.65778e-195	1.19575e-195	2.63055e-196	3.48005e-195	-8.33795e-195	7.87899e-196	1.10949e-195	4.58515e-196	2.56034e-197	2.63807e-196	-7.79203e-197	2.87416e-196	3.64389e-195	2.9713e-195	5.73476e-196	-6.62274e-195	-2.71123e-195	6.73739e-194
-2.46172e-196	-7.16111e-196	-1.90498e-196	3.22978e-197	-1.3795e-196	2.13359e-196	1.28366e-196	-1.61444e-196	-7.06819e-197	-1.13149e-197	-9.49743e-198	1.73555e-196	3.02947e-196	1.32776e-196	4.13382e-196	9.80373e-197	-2.14666e-196	-5.21129e-197	-1.86826e-196	-6.99994e-196	-4.34477e-196	8.56743e-196	-7.39924e-197	-5.4237e-197	2.45761e-196	-1.49223e-197	-2.13918e-197	-5.45825e-196	-3.89268e-197	6.24551e-197	6.54072e-195
-3.88526e-198	1.20155e-198	-4.64605e-197	-6.97899e-198	2.24905e-197	-2.0291e-198	-9.71258e-199	5.63912e-197	-8.64891e-198	-7.94682e-197	2.96207e-197	1.36727e-198	1.61668e-198	-3.1467e-197	-4.51174e-197	-1.35762e-197	1.26933e-196	9.01557e-198	1.72447e-199	5.89647e-200	-5.07565e-198	2.66834e-197	3.27303e-197	1.04619e-198	2.80689e-199	4.25723e-197	-4.4624e-197	7.85504e-198	-5.19133e-197	1.73356e-197	7.17587e-196
2.46383e-199	-7.20388e-198	-2.31928e-198	2.77413e-198	2.95682e-198	-3.82159e-198	-2.28991e-199	-5.44195e-200	-1.01059e-198	-5.70548e-199	9.68103e-198	4.33633e-198	-8.21651e-199	3.46293e-198	1.57918e-198	-4.44364e-199	-1.30655e-198	-3.21218e-199	3.58249e-199	6.30433e-199	-5.15242e-198	2.93132e-199	-5.50277e-199	-5.91638e-199	-2.06703e-198	-6.45394e-200	2.53304e-198	-1.11805e-198	-8.15664e-199	3.05091e-199	5.76195e-197
-1.86228e-199	8.54689e-200	1.36286e-199	-8.13793e-200	1.47215e-199	-1.67361e-199	-2.69407e-199	-6.56815e-200	5.02705e-200	-6.59035e-200	5.63371e-200	-7.80423e-200	1.22309e-199	-7.87259e-199	2.26579e-200	4.59553e-199	-7.19347e-201	-4.10448e-199	-6.02793e-199	2.02551e-201	-8.0834e-200	4.07066e-200	1.55888e-199	-1.97053e-199	2.91271e-200	2.53742e-199	2.65126e-199	8.27353e-199	2.70064e-200	1.22904e-199	5.80356e-198
-9.34325e-201	-2.37675e-200	-7.22355e-201	2.00948e-201	-1.17786e-200	2.06233e-201	-1.86267e-201	1.73043e-202	-2.27963e-200	3.82308e-201	1.05672e-200	7.13504e-201	1.70668e-200	1.62821e-201	1.82139e-200	7.58267e-201	-4.02978e-200	9.82232e-200	3.4971e-200	4.94957e-200	-2.00015e-200	6.4443e-201	-8.74592e-201	-5.30875e-201	-6.22766e-200	6.45391e-200	1.46691e-202	1.61917e-200	-1.23658e-200	1.80527e-200	5.84094e-199
4.84032e-202	5.21825e-203	-8.08443e-202	2.34308e-201	-9.4736e-203	-8.03046e-201	1.28549e-202	-2.50847e-203	-1.16199e-201	3.15121e-202	-7.02777e-201	-5.2118e-202	-4.94915e-201	-1.14581e-202	-1.19593e-201	-6.74379e-201	-1.40879e-201	-3.3433e-202	6.98936e-202	3.22681e-203	2.27095e-201	-3.13083e-201	1.2742e-201	2.9739e-202	7.46232e-202	6.62498e-203	-1.98353e-202	-2.34868e-201	-7.28739e-202	7.16589e-202	4.82486e-200
-3.8343e-202	-2.3775e-202	4.31099e-202	-6.63866e-203	-7.1027e-203	-3.20002e-203	-2.72586e-202	1.35761e-202	3.44186e-202	3.76873e-203	1.52219e-202	8.84372e-203	-1.24143e-202	-1.29286e-205	-1.68515e-202	8.1165e-203	8.58081e-203	-4.78962e-203	2.93494e-202	2.52127e-204	1.63736e-203	3.50619e-202	2.04698e-203	-2.12742e-202	-2.14592e-202	4.13323e-202	-3.11725e-203	-2.28198e-203	-3.04327e-203	-1.1631e-202	4.4851e-201
1.22885e-204	1.85092e-203	1.24807e-203	1.24239e-203	1.71093e-203	1.33664e-203	4.10541e-203	2.76279e-204	1.0325e-203	1.62448e-204	3.28278e-203	2.29559e-203	-1.30316e-203	-1.59448e-203	-3.03941e-204	3.48749e-203	3.36399e-203	2.11927e-203	2.06076e-203	2.59339e-203	1.33274e-204	4.21975e-204	-4.11465e-204	-7.71222e-204	6.24255e-204	1.92935e-204	2.49829e-203	-7.88704e-204	4.63282e-204	4.52046e-204	4.22508e-202
-1.41604e-204	9.32761e-206	-1.5414e-204	-3.81039e-205	-1.23162e-204	-1.75284e-204	6.05348e-205	1.89389e-205	2.29968e-204	3.27924e-206	2.87104e-204	-1.67248e-205	1.91308e-204	-2.60642e-205	1.13794e-204	-4.18752e-205	-4.57126e-205	7.48536e-205	-1.0378e-205	-5.22339e-205	-9.8488e-205	-2.31357e-205	2.55279e-204	-6.08532e-205	-2.97103e-205	1.66425e-205	2.05675e-204	-4.76811e-204	5.16759e-205	-7.16959e-204	3.74962e-203
-1.27685e-206	-1.84149e-205	3.88316e-206	5.8462e-206	-7.99098e-206	3.98687e-205	1.87532e-205	-4.72813e-206	-3.79945e-206	-1.46324e-206	1.26763e-205	-1.07459e-205	-7.27825e-206	-5.68815e-206	3.29118e-206	3.65052e-205	-3.13425e-206	-2.47078e-206	-7.73804e-205	-2.17931e-205	-6.49162e-206	-1.63857e-205	-3.38081e-207	-2.70956e-205	2.1669e-205	6.23067e-207	-1.4012e-206	2.47555e-206	5.09139e-207	-6.40419e-206	3.70381e-204
-9.94918e-208	-7.94127e-208	-5.95589e-208	2.56522e-207	-2.97032e-206	-5.60134e-207	3.77953e-208	7.59412e-207	-2.34048e-206	8.0888e-207	-2.00955e-207	2.04966e-206	-1.34155e-206	8.12654e-207	-3.96616e-206	-9.1209e-207	-6.86194e-207	2.92364e-206	1.07612e-206	-1.10463e-206	2.26647e-206	3.6517e-206	2.42146e-208	-9.92169e-208	2.98544e-206	-6.16995e-207	-3.4622e-206	5.11513e-206	-1.73907e-207	1.09918e-206	4.25401e-205
1.44124e-207	2.03107e-208	-1.60716e-208	-8.15855e-209	-1.48427e-207	1.58788e-207	-4.72613e-208	2.98756e-209	5.14051e-209	-3.68064e-207	1.83856e-207	1.33369e-208	4.97164e-208	1.10404e-208	-9.07656e-209	8.55931e-209	-5.07005e-207	5.66645e-208	2.83615e-208	4.70507e-209	-8.17556e-208	-1.75107e-208	-6.3391e-207	-1.76551e-208	-1.85983e-208	5.25078e-209	-1.24204e-207	1.92858e-208	-1.10397e-207	1.64571e-207	2.98479e-206
3.81366e-209	8.26262e-209	9.87435e-210	3.67706e-208	-1.8208e-208	-3.13178e-208	-2.41007e-209	-8.7784e-210	6.22987e-209	-1.7552e-209	-3.99719e-209	-3.63431e-209	-8.89922e-209	9.53746e-208	4.88987e-209	7.86263e-209	1.52213e-208	-1.15048e-211	6.93637e-209	-7.26567e-211	-1.69888e-208	1.13772e-209	-6.49233e-209	-2.2785e-208	2.32124e-209	5.53076e-209	-5.30657e-209	1.34057e-209	6.54192e-209	2.96669e-209	3.28945e-207
2.67808e-210	5.84351e-210	5.25073e-211	1.4365e-209	-2.88102e-210	7.63959e-210	-2.87109e-210	5.34395e-210	1.62654e-210	4.44985e-210	-3.88853e-209	6.55114e-210	1.61709e-210	-6.2018e-210	1.90922e-210	1.46262e-209	7.00139e-211	-5.53905e-210	-7.17171e-209	1.65165e-209	-3.20902e-211	-2.00317e-209	2.24129e-210	-1.17049e-210	1.52476e-209	-3.3522e-212	1.79136e-209	2.79347e-209	-5.72759e-210	3.16846e-210	3.06277e-208
1.12239e-211	-2.34674e-210	-5.36613e-211	1.0931e-210	1.09843e-210	-2.67031e-213	7.38123e-211	-1.82098e-210	2.21803e-211	4.9838e-211	1.12618e-211	3.32755e-210	-1.00872e-211	-5.54939e-210	3.31715e-210	-2.50335e-210	2.08479e-212	7.48472e-211	7.60413e-212	-1.21317e-210	-2.06331e-211	-3.52144e-211	2.39912e-210	-4.79795e-212	3.93451e-211	1.18322e-212	-1.11283e-210	3.2094e-211	-3.95464e-212	-1.38465e-210	3.17074e-209
5.06622e-213	1.48621e-211	2.9267e-212	-6.83929e-212	-1.17433e-211	1.44468e-211	8.1659e-213	-2.37048e-211	-1.72426e-211	1.44808e-212	3.92621e-212	-1.12942e-212	-4.22145e-212	8.66122e-212	3.09924e-212	-1.93244e-212	3.43646e-212	-1.83004e-212	-8.50325e-212	2.29395e-212	1.54865e-211	2.77982e-212	1.12897e-211	1.49587e-212	-4.95215e-212	2.1408e-212	1.15875e-211	-1.1553e-211	2.58409e-212	1.01402e-212	1.98454e-210
2.35605e-214	1.0604e-212	-1.6952e-213	1.47073e-212	1.8204e-214	-3.09971e-213	1.48697e-213	-1.30244e-212	-1.44088e-213	6.8367e-214	1.28376e-213	-7.77917e-213	1.9958e-213	-2.81017e-212	-2.9482e-214	3.54215e-213	2.45724e-213	-1.48527e-213	1.51121e-213	6.55535e-214	1.2102e-213	-1.56226e-213	4.97507e-213	-1.35187e-212	1.64895e-213	-6.35965e-213	-1.57442e-212	3.73239e-213	-1.90696e-212	2.81262e-213	1.669e-211
2.48569e-214	-9.3431e-215	8.95524e-214	-6.04478e-214	8.50575e-216	3.04387e-214	-3.33689e-215	-5.98072e-215	2.00054e-213	1.84624e-215	-1.27405e-213	-3.9767e-214	8.0438e-215	6.55928e-215	5.85053e-215	3.75771e-215	1.81997e-213	-1.51628e-213	3.61136e-215	1.12531e-213	1.91469e-213	-2.77281e-215	1.48174e-215	4.86642e-215	5.30414e-215	-3.01883e-214	-1.39971e-213	2.28172e-214	-7.45929e-214	-4.72791e-214	1.5886e-212
1.12526e-215	-1.25718e-216	-7.37436e-216	-6.20336e-215	-1.97543e-215	-2.08006e-216	6.12339e-215	4.91049e-215	1.94116e-215	2.54307e-216	1.4319e-215	1.47691e-214	-9.03706e-215	-3.12058e-215	8.27828e-216	5.83858e-215	-1.49588e-215	-5.28665e-216	-6.45655e-215	-4.13692e-215	1.93244e-215	-2.83962e-215	-2.869e-214	2.02977e-215	8.24325e-215	-1.54416e-215	1.37856e-215	-1.16453e-216	-4.62333e-215	-1.28073e-214	1.35453e-213
-1.94035e-215	3.38689e-216	4.0089e-216	-1.64329e-216	-6.27907e-216	2.29017e-216	-9.13402e-217	6.50775e-217	-5.6165e-215	-9.92732e-216	1.23247e-216	-3.93533e-218	8.73787e-217	-1.31184e-216	1.5239e-215	-1.91237e-216	3.57253e-216	6.70511e-217	-5.09139e-217	1.11289e-215	2.41673e-217	3.73512e-216	-1.56073e-216	-3.49131e-216	-9.36589e-216	7.32493e-218	3.73994e-216	4.54663e-216	-9.94172e-216	1.74063e-217	1.78029e-214
-2.82221e-218	-7.8152e-217	1.74128e-217	-1.40412e-217	-1.80418e-218	-1.39755e-217	1.88772e-216	-2.87588e-217	8.26373e-217	-1.23816e-217	6.53939e-218	-8.27677e-218	-6.30437e-218	6.92335e-218	7.31475e-218	-6.06822e-218	1.22825e-216	1.92362e-217	1.31325e-217	4.19055e-217	7.19071e-217	-1.12997e-217	1.38441e-216	-2.34445e-217	9.05773e-218	1.51812e-218	2.73801e-217	-5.41336e-218	7.4878e-218	-1.04081e-218	9.76274e-216
-3.04189e-218	-3.35498e-219	3.39305e-220	-1.97157e-218	5.04723e-218	2.12685e-218	8.48796e-218	-3.5519e-219	-1.20141e-218	1.23059e-217	-1.37592e-218	4.2352e-218	-2.18617e-218	-7.83012e-220	-3.83378e-219	2.31076e-218	1.1897e-217	5.74091e-218	2.28446e-218	2.20393e-218	-2.78019e-219	1.74475e-218	-6.59615e-219	2.06916e-218	-1.74841e-219	1.74676e-219	-4.33425e-218	-2.8136e-218	-1.75311e-218	-2.37778e-217	1.05383e-216
1.52621e-219	1.11503e-218	7.56866e-219	-8.82947e-220	-1.83128e-219	1.58294e-218	6.79178e-220	9.69216e-220	1.00677e-218	1.05137e-219	7.50987e-220	-2.31273e-219	9.42349e-219	-6.05013e-219	-7.48953e-220	1.33631e-218	-1.36454e-219	1.34052e-221	3.80272e-219	-4.84481e-219	-3.40694e-219	-2.96387e-219	-1.69487e-218	-1.34541e-218	6.82203e-219	-1.12807e-219	-1.56265e-219	-7.44151e-220	3.29472e-219	-7.98013e-220	1.45354e-217
6.49098e-220	-1.39448e-219	4.68951e-221	5.89979e-221	-5.83099e-222	2.75842e-221	7.78004e-220	1.13908e-221	-1.00354e-220	4.06928e-220	6.42258e-220	-8.65669e-221	-1.93192e-221	-9.43249e-221	3.65435e-220	1.48318e-219	-5.3707e-221	4.26578e-221	1.21609e-221	1.41824e-220	8.32579e-221	-4.75823e-220	-4.18594e-221	-1.61218e-220	-2.78097e-220	-1.92306e-220	-9.38719e-221	-2.82084e-220	-1.85098e-220	5.4605e-220	8.76066e-219
3.97298e-222	3.05838e-221	-3.78906e-221	-5.76604e-221	-3.84239e-221	-2.60052e-221	-3.3722e-221	-6.26999e-222	-2.78545e-221	1.27377e-221	2.2866e-221	2.03598e-222	-4.9752e-221	-3.64838e-221	8.69781e-222	-2.31886e-221	-5.8338e-221	4.90358e-221	1.78802e-220	4.5518e-221	5.72707e-221	1.31813e-221	6.87666e-221	-4.86756e-221	9.55995e-221	-8.28352e-222	-1.09993e-221	4.77761e-222	-5.14145e-223	5.53875e-222	1.06345e-219
-5.9764e-222	3.37371e-222	-2.17855e-222	-9.46112e-223	-4.28168e-222	4.84146e-222	-4.65024e-224	-5.34487e-223	-2.61657e-223	-4.04901e-223	5.95459e-223	4.13568e-224	-1.23904e-223	5.85759e-223	3.87835e-222	1.5968e-222	-1.25657e-222	8.15108e-222	-2.97989e-222	3.29976e-222	-1.6332e-222	1.70431e-222	1.92509e-222	5.56604e-222	-3.3205e-222	7.62225e-223	5.00525e-222	-1.60385e-222	2.87697e-222	-3.64845e-222	7.34003e-221
3.62066e-225	7.93127e-224	-8.55052e-224	1.25644e-222	1.35893e-224	1.27663e-222	-1.39487e-223	-1.5199e-224	8.42825e-224	-6.00254e-224	-4.37278e-223	-1.73751e-223	-5.29568e-224	4.39419e-224	3.01572e-223	-1.20278e-223	-2.39384e-223	2.06325e-224	1.25998e-223	-5.44668e-224	7.05173e-223	-7.98661e-224	4.97853e-224	1.22537e-223	-1.43187e-223	8.55731e-223	-6.58073e-223	2.32221e-224	4.12597e-223	5.35702e-223	8.17022e-222
6.80809e-224	2.31527e-225	-6.33161e-224	2.43603e-224	-9.76762e-225	-2.46646e-224	3.18452e-225	-6.10085e-224	-8.75283e-225	7.55953e-225	6.48186e-224	-2.83863e-225	2.19067e-225	4.88835e-226	-2.39326e-225	8.72465e-224	-1.71442e-224	1.47949e-224	-7.87591e-224	-7.47176e-225	-7.40692e-225	8.11105e-225	2.90566e-224	-5.06279e-224	1.05861e-224	5.76451e-224	7.41235e-226	-2.85378e-225	-1.7646e-225	2.08906e-224	7.4084e-223
1.121e-225	-2.85922e-225	-2.30656e-225	-2.86282e-225	-5.42657e-225	-2.39407e-225	3.37999e-226	1.25064e-225	-1.05132e-226	-1.57467e-224	3.98137e-226	-2.99012e-225	1.44919e-225	3.06413e-225	6.203e-226	-4.38279e-227	-2.44933e-226	1.91039e-227	-2.49264e-225	3.26418e-225	6.35595e-225	1.05721e-225	1.6772e-226	3.02439e-226	-1.32133e-227	-9.8225e-225	-2.20518e-225	-2.59967e-225	1.21574e-225	7.18314e-225	7.99201e-224
-9.18975e-227	-3.17196e-227	2.70128e-226	-5.33297e-227	4.82716e-226	4.2563e-226	-8.00544e-228	-1.11464e-227	-2.81553e-226	-2.209e-227	-8.84886e-226	-1.76325e-226	-9.624e-226	3.99572e-227	-4.22168e-226	7.22004e-227	-2.29574e-226	4.1031e-226	3.84936e-226	-2.36372e-227	-7.06112e-227	2.78828e-226	5.74656e-227	-5.48851e-227	-6.5598e-226	-5.56585e-226	-8.17792e-226	-1.29622e-226	2.17577e-227	-6.29525e-227	7.99109e-225
3.78495e-227	1.05204e-227	7.53625e-228	-4.96077e-227	-5.56478e-228	-5.81781e-229	-1.00829e-227	4.16901e-228	-1.25043e-227	-6.60717e-227	-7.10812e-228	2.78886e-228	-5.57598e-227	4.88261e-228	-1.01116e-226	9.98085e-228	9.99542e-228	-2.46962e-227	3.04562e-227	-2.16504e-228	-1.56618e-228	-3.04179e-229	-1.2738e-227	-6.93151e-228	3.8934e-228	-5.69932e-227	4.7099e-228	-4.17076e-227	-5.67311e-228	2.9867e-227	6.17822e-226
-1.39964e-228	1.54488e-229	-2.78339e-228	-5.5026e-231	5.20357e-229	9.07397e-229	-3.14179e-228	6.60361e-230	-2.04374e-228	-2.98565e-228	5.13537e-229	-1.98788e-228	3.67783e-228	-1.32129e-228	2.10351e-229	-2.88726e-229	1.2132e-229	-6.67989e-228	8.34404e-229	-1.72423e-228	5.27329e-229	-4.0754e-229	-5.71589e-228	-6.96301e-228	2.61577e-229	-9.7697e-229	1.73282e-228	-1.00421e-228	-1.43823e-228	5.12721e-228	5.55222e-227
-3.12356e-230	-3.54852e-230	5.36778e-230	-1.10139e-229	1.27289e-229	-2.20993e-229	-6.86517e-229	8.44039e-230	-2.01463e-229	2.40674e-230	-2.12226e-231	3.81574e-230	2.47881e-230	1.29609e-231	-7.02201e-230	1.16055e-229	-1.0189e-229	-7.55389e-232	3.45114e-230	5.17527e-230	3.98578e-230	1.92963e-230	-1.91063e-229	3.46443e-230	-2.87442e-229	2.67318e-230	4.24555e-231	1.17188e-229	1.49373e-229	9.13967e-229	3.80063e-228
4.36014e-231	-4.87044e-231	5.59594e-231	1.16165e-232	-2.51654e-230	-1.19684e-229	-8.34193e-230	-4.11242e-231	-5.52197e-232	-1.55914e-230	-7.24203e-231	-5.25966e-231	-7.35708e-231	3.90529e-233	1.47092e-231	-9.27287e-231	-1.87926e-231	7.00041e-232	9.40198e-232	5.01364e-230	2.86395e-231	9.7221e-231	5.7836e-230	1.80005e-231	-1.40473e-230	2.43347e-230	5.71175e-232	-4.4276e-231	2.48411e-231	-2.13336e-230	4.87186e-229
-2.17099e-232	-1.38795e-231	4.68164e-232	-1.28182e-232	3.6386e-231	2.04804e-233	4.93414e-231	-1.71593e-232	1.52856e-232	5.00408e-232	-8.62478e-232	-2.52251e-233	4.67916e-233	-1.53544e-231	-4.37969e-232	-5.58293e-232	1.44098e-231	-1.59366e-232	2.45121e-233	-1.54658e-231	3.80078e-231	2.61537e-231	-1.75541e-231	1.79617e-231	-4.66774e-232	-2.138e-232	-6.62423e-233	-3.61336e-231	1.11301e-231	-2.51665e-231	3.62147e-230
7.37641e-232	-2.21689e-233	2.47025e-232	1.73349e-232	-1.52954e-232	-9.19893e-233	-3.19551e-233	-2.54271e-232	6.28318e-233	1.66802e-232	-9.87082e-233	1.5142e-232	1.56363e-233	9.03402e-233	-2.25547e-233	-7.61308e-234	-1.0503e-233	-4.43754e-232	-1.11816e-233	9.13385e-234	-4.85626e-234	-1.61512e-233	-3.57922e-233	3.79048e-232	2.29474e-233	7.61528e-234	5.18919e-233	7.24499e-233	-4.95358e-234	2.03119e-233	3.41785e-231
2.22235e-233	-2.65095e-233	5.60159e-234	1.98337e-235	-1.08354e-233	-6.13672e-233	-3.65137e-234	-1.19839e-233	2.33702e-233	-9.95431e-234	-3.7103e-233	-8.57611e-235	-3.9909e-234	-3.30781e-234	-1.58164e-233	3.02262e-234	7.94744e-235	1.1601e-234	3.31212e-234	5.68873e-234	3.70426e-234	3.08079e-233	5.3574e-234	-8.44175e-234	1.69353e-233	3.14149e-234	1.30539e-233	-5.21342e-234	3.85194e-233	-5.55611e-235	3.7648e-232
-6.16335e-235	3.27592e-234	1.70149e-234	-1.21902e-234	-1.30148e-235	-2.35901e-235	-3.5666e-235	-6.79806e-236	-1.84007e-234	1.54913e-235	-2.06629e-234	8.30498e-235	9.17429e-235	3.21633e-234	3.17547e-235	5.38167e-235	1.24542e-234	-7.95019e-236	6.42398e-236	-2.48473e-234	9.17747e-235	6.68833e-235	-4.35129e-235	-3.78697e-235	1.69917e-236	-1.90538e-234	7.70281e-236	2.55719e-235	3.51416e-235	3.37872e-234	2.97443e-233
-4.18839e-237	-1.10921e-236	7.4582e-236	1.17518e-235	-5.6525e-236	5.56424e-235	2.17113e-236	-1.09124e-235	1.1731e-236	9.5024e-237	-1.25817e-235	3.51025e-236	-7.4703e-236	-7.00884e-236	-9.72912e-236	-1.34538e-235	4.99996e-235	-2.25749e-238	7.96536e-236	-1.36251e-235	7.61599e-237	3.21836e-236	-1.56402e-236	-4.83312e-236	-7.9204e-237	-3.68931e-237	1.14971e-236	3.73266e-236	-5.16709e-237	5.46398e-236	2.45008e-234
-5.57982e-236	2.17106e-237	6.83057e-237	-3.787e-238	-2.70883e-236	-7.24606e-237	1.97327e-238	6.76423e-237	-2.51586e-236	-3.25105e-236	8.13954e-237	6.33988e-238	-1.51138e-236	-2.05137e-236	-3.8145e-238	-8.73001e-237	-2.35529e-236	1.72384e-237	-2.11199e-237	1.28932e-237	6.18458e-237	-7.61282e-238	2.77932e-237	2.31483e-236	-1.23127e-236	7.90481e-237	-1.7454e-237	2.01892e-237	-5.37126e-237	-1.51396e-236	3.237e-235
1.00438e-237	3.04351e-237	-5.67502e-237	-7.418e-238	5.02248e-238	6.21462e-238	-1.23677e-237	9.4601e-239	-1.71498e-237	4.69792e-238	1.47065e-237	-2.67182e-237	-1.47403e-238	1.73286e-238	2.93506e-238	1.64898e-237	1.55489e-238	-3.28203e-237	1.70298e-240	-1.26412e-237	-5.23222e-237	1.4197e-237	3.39216e-237	1.46814e-237	6.63651e-238	-7.90192e-239	-2.93096e-238	8.53924e-239	-6.27275e-239	-1.0194e-237	3.99291e-236
4.75429e-239	1.3574e-239	-7.6787e-239	-1.95171e-238	-1.64643e-238	7.19598e-239	3.8138e-238	-1.56845e-239	8.25192e-239	2.04035e-239	4.70749e-239	1.67604e-240	3.38291e-240	-3.70933e-239	1.70567e-238	-1.14599e-238	-1.48231e-239	9.2142e-239	-5.54345e-241	1.11523e-239	-6.37971e-239	-4.04958e-239	6.53682e-240	9.98303e-239	1.08036e-238	2.95527e-239	-6.68537e-239	9.1495e-239	-9.64573e-241	-3.4716e-239	2.10501e-237
4.91085e-241	-1.81847e-240	-9.35915e-240	-2.17312e-240	-1.97649e-241	3.48277e-239	-2.0366e-239	1.22319e-239	-1.08264e-239	-1.42828e-239	8.12238e-241	7.7279e-240	-2.11753e-239	4.30292e-241	-9.73945e-240	3.35804e-241	-1.74982e-239	3.34143e-239	-2.60104e-239	1.59546e-240	4.07508e-240	-1.09672e-239	-9.45421e-240	1.20391e-239	7.29875e-240	-8.83371e-241	7.01436e-240	1.24304e-239	6.76047e-240	2.75126e-240	2.98988e-238
3.33674e-240	1.51058e-241	1.41625e-240	-1.92688e-242	-3.7664e-242	1.03973e-241	4.07263e-241	-5.76117e-241	-2.80362e-241	-4.30988e-240	3.50572e-241	-7.88221e-242	5.99216e-242	-2.12726e-240	1.72771e-240	4.05248e-242	-4.43227e-242	6.36794e-241	2.61121e-241	6.46385e-241	2.59466e-241	-4.72234e-241	5.19678e-241	-2.67227e-240	-6.46452e-241	5.82266e-241	4.88868e-241	1.47331e-240	-1.63244e-241	9.57132e-241	2.48469e-239
-2.71459e-242	-2.80037e-242	3.48842e-242	4.47086e-241	2.61607e-242	-1.0758e-241	2.45462e-241	1.34796e-241	-1.19465e-242	-3.35066e-241	-5.09115e-242	2.24331e-242	1.67592e-242	3.51752e-242	-2.68469e-242	3.77523e-243	1.10118e-242	-1.87155e-241	6.48253e-243	-1.15897e-241	-5.57063e-242	2.57856e-242	-1.94824e-241	-6.37037e-242	-1.3054e-243	-7.59773e-243	1.12118e-241	2.87672e-241	7.19071e-242	6.28863e-241	3.32406e-240
3.23993e-243	-2.0169e-244	-1.02969e-243	1.02988e-242	-1.36565e-242	-3.13228e-243	-5.69348e-243	-4.458e-245	1.74089e-243	-1.70909e-243	-4.36814e-243	-1.36047e-243	2.26168e-242	1.09776e-242	1.06723e-243	-3.59059e-243	-2.82324e-243	1.59239e-242	8.46121e-244	-1.01866e-242	2.68994e-244	2.26794e-243	1.44244e-242	-4.41407e-244	1.21444e-244	2.23619e-243	1.60985e-243	-1.05833e-242	-2.70155e-243	-2.15334e-244	1.49378e-241
-7.20516e-245	-2.63504e-244	-1.08118e-244	2.19907e-244	1.06205e-244	2.35349e-244	-8.13979e-244	-8.18736e-244	-1.13222e-244	-7.15946e-245	-1.76415e-244	1.89478e-244	1.29035e-243	-3.92087e-244	6.04205e-245	1.33368e-244	-1.7398e-244	9.0843e-243	2.40328e-243	9.32932e-245	-5.20407e-244	1.0143e-243	1.52001e-243	-6.66506e-247	1.30562e-243	-1.02736e-244	5.84242e-244	-1.04078e-244	1.65665e-243	-2.09779e-244	2.38381e-242
-1.71643e-244	-2.34775e-245	-5.09366e-245	-1.29852e-246	1.52028e-245	1.66128e-244	9.09632e-246	2.7506e-245	-5.17603e-246	-2.9796e-245	6.84842e-246	1.5748e-244	4.46351e-245	3.401e-244	-7.27614e-245	5.19269e-246	-2.75246e-245	1.24428e-244	1.1072e-245	-1.21647e-244	3.88933e-245	-4.36163e-246	-2.28661e-245	2.00607e-245	-6.87817e-246	-6.20318e-245	3.1819e-246	1.31203e-244	-1.01264e-244	-5.13631e-245	1.85405e-243
3.85533e-246	2.27849e-246	8.3276e-247	-1.8057e-246	8.24791e-247	2.54767e-246	-4.63339e-246	-1.82937e-245	1.98459e-246	-4.44661e-246	-3.08176e-246	-5.88786e-246	4.67558e-246	1.1529e-246	2.415e-248	-1.68844e-246	-8.35156e-247	4.04693e-247	-3.30279e-245	3.43699e-245	6.34927e-247	-1.89602e-246	1.32299e-246	-5.73297e-246	-3.10646e-247	5.60356e-246	3.26788e-247	-3.24969e-245	-8.46155e-247	-2.16141e-245	1.97436e-244
1.19237e-246	-1.77942e-247	-1.66384e-246	-7.18788e-247	-5.19062e-249	-1.00622e-248	4.46732e-247	-1.55933e-247	-3.69563e-246	-7.02003e-247	-1.59452e-246	-9.23466e-248	-3.94338e-248	1.56392e-246	-1.15812e-249	-5.2957e-248	-3.19787e-246	7.94828e-247	3.35308e-247	1.84415e-247	-8.85563e-247	1.45289e-246	-3.77782e-248	-5.59527e-247	5.50884e-247	1.31623e-247	3.84307e-248	-5.54604e-248	-1.47112e-246	-4.02223e-248	2.18488e-245
-2.9263e-248	5.22173e-249	5.65971e-249	8.36942e-249	3.43135e-248	9.12513e-250	-2.64511e-248	-3.40212e-248	2.38695e-248	-5.28667e-249	-4.61596e-248	-1.03547e-247	5.081e-248	-3.53663e-248	2.95029e-248	-1.96975e-248	-5.10178e-248	-1.88279e-248	9.88462e-248	-1.89268e-248	4.92124e-248	-7.8109e-248	-4.11971e-248	-5.08759e-248	-7.95162e-248	-5.64615e-247	4.84778e-248	2.07489e-250	1.02654e-247	1.77134e-249	1.66271e-246
-3.52329e-250	-1.46408e-248	-3.13713e-250	-2.50366e-249	2.58814e-250	-1.6547e-249	-6.29378e-249	-1.24281e-249	6.50143e-249	7.16638e-250	-1.48001e-248	-4.27961e-250	-9.61297e-250	-1.36959e-248	6.96232e-249	1.69133e-250	4.77981e-249	6.25395e-249	-4.02395e-248	-2.34367e-249	-4.33201e-249	-3.0538e-249	-7.27644e-249	-3.53909e-250	6.28188e-248	-1.25841e-248	-8.7987e-250	3.6739e-249	-5.26682e-249	3.79372e-249	2.29146e-247
-4.0137e-250	3.33237e-249	-3.88658e-251	4.72864e-250	6.22136e-250	2.74501e-250	2.78646e-250	5.68936e-250	1.26247e-250	-1.39529e-249	-8.93316e-252	5.77777e-251	-9.13088e-250	3.79946e-250	-2.18492e-250	-3.36797e-251	-8.76946e-250	-3.8566e-252	-2.24504e-250	7.31306e-252	-1.20555e-249	2.45793e-250	9.21488e-251	7.58249e-251	-1.74765e-250	3.50926e-250	7.51232e-250	-4.4163e-250	-7.20155e-251	5.23767e-251	1.3698e-248
-3.47049e-251	-5.25561e-251	-5.54146e-251	-1.78263e-251	2.83137e-250	3.326e-250	2.4815e-251	-2.57373e-252	-1.03569e-251	-8.30097e-251	-2.7148e-251	3.19254e-251	6.83501e-252	1.1725e-250	3.10068e-251	-1.78172e-251	-1.4794e-251	1.58416e-251	-1.1218e-251	-1.03891e-250	-3.0745e-251	1.27895e-250	-1.29802e-251	1.51756e-252	-1.34408e-250	-1.2006e-250	3.6262e-252	2.71045e-251	2.14228e-252	1.11384e-251	1.74634e-249
-1.76019e-251	-3.1627e-252	-2.99664e-253	-4.96696e-252	-3.48725e-252	6.99333e-253	4.32175e-252	5.01905e-252	-1.90659e-253	-8.2604e-253	5.2919e-253	-6.40631e-252	1.65297e-252	1.67702e-251	1.08228e-252	-1.12124e-252	2.12152e-253	2.44042e-253	-1.71137e-251	-6.09392e-253	6.7849e-252	1.63703e-251	-5.0831e-252	-3.2065e-252	4.02514e-252	3.65565e-252	-6.3422e-252	2.4981e-252	6.52557e-252	5.97344e-252	1.46782e-250
-3.43951e-254	-2.18881e-252	-6.79732e-254	1.64859e-253	3.59819e-255	4.63772e-254	3.45593e-254	2.35675e-253	1.41679e-253	5.10664e-253	-6.62262e-253	-2.00957e-253	-2.44074e-254	-1.41511e-253	2.18069e-254	-3.87256e-254	3.38459e-254	-1.66619e-253	-1.27369e-252	4.4513e-254	-2.54703e-253	-2.28966e-253	-1.85398e-252	2.34533e-253	2.54208e-253	1.17994e-252	1.61859e-254	-1.5152e-253	1.12045e-252	3.39726e-254	1.13654e-251
8.35162e-255	3.96077e-254	2.05875e-254	4.52881e-255	2.2232e-254	-6.27071e-254	1.89078e-254	-4.55271e-255	-1.88916e-254	-7.93135e-254	1.06374e-254	-3.90459e-254	4.90948e-255	6.84241e-255	-2.19854e-254	-3.1733e-255	2.50913e-253	4.71663e-255	1.5068e-254	-1.04903e-254	-8.28021e-254	-5.94988e-254	-3.95757e-255	-7.54599e-255	-4.69247e-254	-1.10229e-254	-1.0465e-254	-5.32861e-255	2.20445e-255	-6.90643e-255	8.84119e-253
3.39025e-255	-3.55305e-255	-9.66437e-255	-2.04012e-255	-1.77908e-257	2.9016e-256	1.15271e-255	8.12303e-257	-1.51355e-254	2.43835e-255	-1.42338e-255	7.83762e-255	-4.623e-255	-4.42934e-255	5.64461e-255	-4.02262e-256	-1.74266e-255	-3.41346e-255	-9.058e-256	-3.66509e-255	-8.27753e-255	-4.66923e-255	3.46527e-255	6.52023e-255	1.54503e-256	-4.11787e-255	-2.72024e-256	5.18748e-255	1.60802e-255	-2.6749e-256	1.0639e-253
1.05229e-258	7.80072e-256	-1.30569e-256	6.68712e-256	-3.61705e-256	-4.24284e-256	-1.28107e-256	-3.36299e-257	1.66233e-256	6.14976e-257	5.76998e-257	1.4625e-256	3.03504e-257	-1.50988e-255	1.36468e-256	-3.77805e-257	-6.40222e-257	3.53511e-256	8.485e-257	7.45796e-258	3.09282e-257	-2.03335e-256	-4.95245e-257	-6.01222e-256	2.28288e-256	-7.81259e-257	8.33251e-256	-5.05191e-258	-1.34254e-255	-2.84326e-257	8.58482e-255
-1.20754e-258	-3.08513e-258	-7.96215e-258	-2.11949e-259	6.21908e-258	1.52481e-256	-1.08583e-257	-3.18452e-258	-2.43771e-257	-1.26842e-257	-3.68536e-258	-6.38439e-257	2.18228e-257	6.96357e-258	3.10588e-257	2.16704e-257	-6.24857e-257	8.88846e-258	3.92439e-259	7.25572e-257	9.16903e-259	1.04416e-256	-1.31402e-258	-2.32616e-257	2.2743e-258	-9.77819e-259	2.11763e-257	-2.85145e-257	6.43331e-258	6.33548e-257	7.68279e-256
-3.85072e-258	2.23047e-258	4.10003e-258	-1.51446e-258	2.1199e-258	4.74815e-258	-6.05737e-258	-1.58037e-258	1.56564e-259	-2.87423e-258	1.06425e-259	1.71983e-259	6.64951e-258	-1.28485e-258	-1.99793e-257	2.859e-259	-2.65609e-260	9.89759e-259	-5.32397e-258	-2.50825e-259	7.07561e-258	-1.67421e-258	-4.41611e-260	-1.77176e-259	-2.07176e-258	6.9009e-259	3.20035e-259	2.66189e-258	4.46053e-258	-6.2271e-258	8.97039e-257
-9.97185e-260	-5.47136e-260	1.2292e-260	-5.11282e-260	2.59279e-259	-2.27483e-260	-1.48722e-259	-1.60036e-259	2.05519e-259	-1.10573e-259	4.61363e-260	4.70926e-260	7.92888e-260	9.6162e-259	1.12581e-258	-4.80789e-259	1.63384e-260	5.85543e-261	-8.74835e-260	4.88265e-260	-2.14911e-259	4.58422e-260	3.50447e-259	6.39577e-261	3.26595e-259	-3.24883e-259	-8.10676e-259	-7.82163e-260	-2.9757e-260	-1.78374e-260	6.22954e-258
1.05425e-262	8.03683e-261	-6.76772e-261	-2.19889e-260	1.48868e-260	8.37639e-261	2.67866e-261	8.91861e-261	-5.82295e-261	-7.79238e-261	-2.79674e-261	4.56234e-260	6.10321e-261	3.52192e-261	-5.56691e-260	3.73515e-260	2.58056e-260	2.23912e-261	-3.49463e-260	3.84252e-261	5.34151e-261	1.00447e-259	-3.17509e-261	1.27443e-261	1.25562e-259	-1.14747e-260	-5.50162e-260	8.17655e-261	8.92842e-261	-2.61409e-260	6.48811e-259
1.61936e-260	1.05497e-260	-1.20417e-261	6.56385e-262	3.38989e-261	3.1177e-261	8.15978e-263	-9.4895e-262	-6.35991e-261	1.34461e-262	-2.07275e-261	5.19941e-261	-1.1391e-261	2.16891e-262	-8.28352e-263	-4.33455e-262	5.61374e-261	-3.31269e-261	-3.79815e-261	-1.86667e-262	3.15764e-261	-1.16953e-261	-7.11295e-262	-4.22952e-262	-1.38188e-261	5.29076e-263	-1.2565e-262	-9.49299e-261	-4.31574e-261	1.32056e-261	8.68432e-260
5.22265e-263	-3.43342e-262	-6.95022e-263	1.38872e-262	3.0838e-262	-2.08611e-262	-2.22398e-264	-8.853e-263	-1.34334e-262	-9.35495e-263	9.23946e-263	-1.39134e-262	-1.72191e-262	-5.10713e-263	1.57505e-262	-4.47892e-262	2.51612e-262	2.31931e-262	7.84882e-262	5.6762e-262	-2.36308e-263	1.55048e-262	-8.43483e-263	-5.51604e-263	-3.3607e-263	4.14567e-263	-8.03954e-263	1.01763e-264	-6.69532e-262	1.0572e-262	5.58572e-261
-3.40213e-264	-1.96069e-263	5.18973e-263	-5.05733e-264	-2.4156e-263	-1.26007e-263	2.11189e-263	-4.48398e-264	3.22977e-263	-2.55291e-265	1.99553e-263	2.39217e-263	-1.36089e-264	-3.21355e-263	-2.64331e-263	1.08567e-264	-3.86036e-263	3.39812e-263	2.60439e-264	-2.22717e-263	-8.08865e-265	5.05394e-263	-1.03918e-263	-1.26233e-262	1.47562e-263	3.24208e-263	-3.5984e-264	-2.14502e-265	3.97136e-264	-4.66431e-263	6.66806e-262
-6.23371e-265	-8.14964e-265	5.88934e-264	6.59082e-265	1.33579e-264	8.50772e-265	5.81e-266	2.72887e-264	-7.5593e-264	-2.47599e-264	-4.95148e-265	-4.41408e-264	1.70997e-265	-2.15643e-264	1.33486e-264	-2.19797e-264	1.47029e-265	-5.01431e-265	-9.87712e-265	-5.39148e-265	6.81555e-266	1.06497e-265	-7.84443e-266	6.08109e-264	4.62151e-265	-1.10329e-265	-5.29875e-265	3.03712e-264	-3.91222e-264	7.88211e-265	5.11145e-263
-1.20827e-266	-1.67616e-266	5.35529e-265	-2.31749e-265	3.89439e-266	-1.90081e-266	-8.29427e-265	-3.32931e-266	5.07769e-267	8.85164e-265	-2.58674e-267	2.13835e-265	-7.57145e-266	-1.16988e-266	3.15526e-265	1.35351e-266	-1.29654e-265	1.49884e-266	-1.14134e-265	5.35491e-266	-1.06645e-267	1.99742e-266	1.06791e-265	-6.40492e-266	6.05705e-266	-1.86401e-265	-9.87295e-266	3.45846e-265	-3.24213e-265	-8.14157e-267	4.76804e-264
6.25039e-267	1.89395e-267	2.2887e-266	-3.79699e-267	-8.36634e-267	3.27744e-266	-2.98351e-267	1.6074e-266	4.60465e-267	-5.28717e-268	8.90503e-267	-6.43159e-267	2.13372e-266	1.1065e-266	2.61626e-266	-6.05126e-267	2.61792e-267	1.37006e-266	-2.08896e-267	1.27139e-266	-8.21762e-267	-3.44885e-266	-6.13501e-266	-8.12375e-268	3.75166e-266	-6.02073e-267	-9.27092e-267	7.38682e-266	9.96306e-267	3.34319e-266	4.86174e-265
-2.93619e-268	-2.51093e-267	3.93897e-268	4.70394e-268	-9.0224e-267	2.4453e-268	1.43532e-267	4.75414e-267	1.30971e-268	-1.24481e-267	-1.66978e-269	1.59922e-267	2.23796e-268	6.88591e-268	-2.05289e-268	9.22268e-268	5.74494e-267	1.09283e-267	-3.00309e-268	1.80838e-267	9.42308e-269	-1.02855e-268	1.70976e-268	8.60718e-268	5.64597e-268	-1.87801e-267	1.38894e-267	-8.50127e-268	-1.55486e-267	2.98842e-268	4.08675e-266
4.86257e-269	1.98241e-269	3.00162e-270	1.61388e-268	-1.71686e-269	-8.59986e-269	4.74475e-269	7.4477e-269	6.17228e-270	-8.31826e-270	-1.90701e-268	1.01807e-268	8.14638e-270	4.55859e-269	-3.47433e-269	1.83823e-268	-3.30457e-268	-1.5936e-268	-2.92465e-268	-4.48859e-269	2.64416e-269	6.44984e-268	1.93554e-268	-5.66376e-270	6.17651e-268	9.94105e-270	2.03881e-269	7.91468e-270	-5.36664e-269	2.59987e-269	3.4706e-267
-1.60271e-269	2.02314e-271	1.0661e-270	1.88709e-269	7.37923e-270	2.44017e-270	1.31306e-269	-6.59242e-271	-3.27987e-269	1.33843e-269	3.34953e-271	3.9041e-271	-1.36014e-269	-2.53565e-270	1.66745e-269	3.3153e-270	7.52535e-270	-4.67046e-271	-6.90489e-270	-1.41656e-270	1.27079e-269	1.06679e-269	-4.88927e-271	3.73597e-272	-6.36252e-270	-1.0778e-270	-2.82343e-270	8.68073e-270	2.34264e-270	2.47783e-271	2.04562e-268
-5.57822e-271	1.2781e-271	-1.12696e-271	7.76328e-270	8.97029e-272	1.08404e-270	2.46559e-271	-1.56117e-271	-8.09624e-271	-5.24166e-271	-1.26152e-271	-3.92865e-272	-7.87033e-271	2.19193e-271	1.2823e-270	3.04244e-271	3.36206e-272	-8.08697e-271	-2.20647e-270	1.32106e-271	2.96869e-272	-1.20023e-270	6.5027e-271	-7.08953e-271	-1.69255e-270	4.27551e-271	-1.40184e-270	-2.18326e-271	-1.48945e-271	1.34213e-271	2.40235e-269
2.16208e-271	2.01533e-271	2.03041e-271	-1.35034e-272	-6.62545e-272	3.82953e-271	-7.88675e-274	-1.74131e-271	-2.07214e-272	9.98246e-273	1.28037e-273	3.44529e-272	-2.52309e-272	5.88216e-273	3.61988e-271	5.712e-271	1.90811e-272	-4.23331e-272	-7.40553e-272	1.91575e-273	-1.46367e-271	3.84659e-272	2.80268e-271	4.22897e-273	-3.36922e-271	2.01271e-273	2.05037e-272	-2.04662e-271	-9.79605e-272	-1.06346e-271	3.66427e-270
-2.07067e-272	5.71874e-272	-3.80902e-273	-1.24193e-274	-1.78827e-273	1.06722e-272	1.85033e-273	-1.17817e-272	-3.27978e-274	-8.7336e-273	-2.69919e-274	-1.6514e-272	2.23307e-272	5.78777e-272	-2.29998e-272	-1.01627e-273	-8.16128e-274	-4.30693e-273	-4.25974e-273	1.11072e-273	-5.60148e-273	6.85933e-273	-9.07921e-273	9.92089e-274	5.70055e-273	2.14672e-272	-3.18544e-273	3.7715e-274	7.63808e-273	1.27998e-273	3.10664e-271
-5.01145e-274	4.38401e-274	1.34984e-273	6.50292e-274	-3.74019e-273	-5.41209e-275	8.29781e-274	2.91078e-274	2.52318e-274	2.77331e-273	1.79229e-274	-3.8293e-274	-1.0682e-273	-3.14472e-274	3.83456e-274	1.72549e-273	-3.26992e-274	-3.72372e-273	-1.47951e-273	9.6509e-274	1.73538e-273	7.01823e-274	1.7193e-273	5.24586e-275	8.20675e-274	3.15138e-275	-2.036e-274	-5.15222e-274	5.35012e-275	-8.83679e-274	2.81467e-272
3.83296e-275	-2.15135e-276	3.48508e-274	4.01337e-275	3.02734e-275	-1.48489e-276	-3.71006e-275	5.60946e-276	-3.46227e-275	-2.59276e-275	1.04335e-274	1.49524e-275	1.75728e-275	-1.27709e-274	5.36594e-275	6.47857e-275	1.96838e-276	1.12797e-275	3.15911e-275	-5.97527e-275	-7.35758e-275	-1.0796e-274	-1.96112e-275	5.88085e-275	7.15625e-275	-3.65657e-275	-2.68315e-275	4.35365e-276	-7.06265e-276	-1.02539e-274	1.56062e-273
3.79914e-275	1.72257e-277	-4.09855e-276	-2.74891e-277	2.95249e-275	1.68536e-276	5.05985e-276	-1.94283e-276	-6.67318e-276	-1.08127e-275	2.38623e-275	-5.27313e-276	5.37804e-277	-5.06623e-276	8.17422e-276	-1.43318e-276	-7.17486e-276	8.39938e-277	-2.51631e-277	3.55975e-275	1.28321e-276	3.79913e-276	1.11105e-275	-3.54013e-276	-1.38457e-276	-1.59139e-276	2.76725e-277	-1.56087e-275	-1.6664e-276	4.11781e-276	2.30825e-274
-1.89343e-277	1.40953e-277	2.27063e-277	2.72638e-276	2.9986e-277	2.09974e-277	2.75306e-277	-5.514e-277	-2.99009e-277	3.7572e-277	-2.91054e-277	2.82033e-277	2.49876e-278	6.03246e-277	3.01851e-277	-2.53399e-277	3.03979e-277	8.0282e-276	-9.29346e-277	4.65619e-279	6.91811e-278	2.57271e-277	-2.41263e-277	-1.07123e-276	2.12584e-277	-2.70779e-277	-1.33469e-278	-2.24699e-277	1.01206e-276	-3.94981e-278	1.97297e-275
3.196e-278	4.66348e-278	3.88156e-278	4.34814e-279	8.60583e-279	-1.16658e-278	7.13477e-278	-3.86874e-277	-1.12587e-277	3.00178e-278	-1.64192e-278	4.09789e-278	1.61553e-277	-4.27475e-278	-7.50537e-279	-2.70408e-277	3.35437e-277	2.72758e-278	-5.15498e-278	6.12895e-279	2.50611e-278	-6.23277e-278	-2.10286e-277	-4.23437e-278	-1.60862e-279	2.19163e-279	3.96676e-278	-8.7055e-279	-7.1898e-278	-8.69816e-278	2.25393e-276
-1.56595e-279	-1.26223e-278	2.22374e-279	2.26047e-279	1.17937e-278	5.83119e-279	7.49243e-280	5.92566e-279	3.26756e-279	3.73697e-280	1.38544e-279	-8.46418e-279	-5.81492e-279	6.46916e-279	-1.29249e-278	1.71597e-279	-4.20311e-280	-6.60138e-279	9.27784e-280	-2.43244e-278	-1.78979e-279	7.80504e-279	9.83541e-279	-1.1195e-280	-1.63636e-278	7.06507e-279	-1.97636e-279	2.58506e-280	3.87719e-279	-2.18401e-279	1.66929e-277
8.77283e-282	1.24446e-279	4.56381e-280	-1.48979e-280	-9.15232e-281	-1.0423e-280	-8.49752e-281	5.2943e-280	-4.81797e-280	-1.36968e-279	-5.26735e-280	3.28913e-281	-2.28518e-279	3.61133e-280	-2.62238e-280	-4.4615e-280	1.16535e-279	1.72653e-279	-3.55861e-281	6.63953e-280	1.30535e-281	-3.14697e-280	4.99594e-280	-2.51819e-280	1.32638e-280	3.20576e-281	2.67746e-280	1.1865e-279	1.63528e-280	5.39426e-279	2.02819e-278
3.48849e-281	1.40676e-281	-1.33583e-281	-1.36343e-282	-2.8256e-281	-2.68903e-281	-1.88988e-281	1.748e-282	2.68589e-281	-2.48033e-282	-7.4386e-281	-8.53732e-281	-3.12562e-281	-2.49724e-281	2.79009e-282	2.89974e-280	-1.69462e-282	1.59886e-280	-5.09635e-281	5.80996e-281	5.80859e-281	4.58521e-281	-4.29858e-280	4.04127e-281	5.81294e-281	-1.20642e-280	1.57979e-281	-2.0778e-281	-7.35475e-283	-2.69319e-281	1.76542e-279
9.27416e-283	-4.71179e-283	-1.92629e-282	1.85811e-282	-3.16962e-282	-5.75562e-282	-2.26318e-282	1.74348e-282	-9.79119e-282	-3.09443e-281	1.52826e-283	1.57668e-282	6.62849e-282	-1.41501e-281	1.02997e-281	-2.26425e-282	-1.31179e-281	-4.02832e-282	-1.53431e-281	-6.60922e-283	2.45364e-282	-7.03106e-283	2.76673e-285	-4.84871e-282	1.88207e-282	-2.2201e-283	-3.25917e-283	1.89563e-282	-4.42143e-282	-4.48949e-283	1.44277e-280
1.15126e-282	1.61716e-284	6.46894e-283	6.24156e-283	2.94932e-285	5.72625e-284	-3.69972e-283	-4.47393e-284	-2.25116e-283	-2.52755e-283	8.80031e-283	-4.69582e-283	1.04841e-284	-8.11942e-283	9.62462e-285	-8.03982e-284	-2.43217e-284	3.80561e-282	1.98434e-284	5.32009e-284	-7.75598e-286	1.55103e-284	-8.76735e-283	-2.83754e-284	8.5118e-284	-2.32336e-283	-1.18616e-283	2.52166e-283	5.47892e-282	2.58135e-284	1.66707e-281
3.15518e-283	1.54411e-284	1.64195e-283	-3.48868e-283	-1.19925e-283	-9.146e-284	-1.33764e-284	-2.63438e-284	2.80124e-284	4.58438e-285	-2.28065e-287	-1.93857e-285	1.4105e-283	-2.53651e-284	-2.19668e-284	8.77641e-284	-3.06156e-285	5.79535e-284	1.16317e-283	5.39183e-284	1.92881e-284	-2.55065e-285	-9.13138e-283	-4.0702e-284	-1.94798e-284	-2.34735e-284	-2.55487e-284	-3.01255e-286	9.81381e-285	7.62445e-285	2.699e-282
-3.24019e-285	-1.14202e-284	1.81974e-286	-5.57701e-287	-1.24933e-284	1.80883e-285	2.01511e-284	1.108e-285	-2.91973e-285	-2.70549e-285	1.4567e-285	9.48801e-286	1.92708e-285	2.61408e-285	-1.82725e-285	3.97935e-285	-5.19164e-285	2.42991e-285	-5.53117e-285	6.09561e-285	4.81551e-285	1.55552e-286	-5.84132e-285	-7.0919e-285	-1.3775e-284	1.35177e-284	-3.12413e-285	-7.97701e-286	-2.22569e-285	3.9619e-285	1.43393e-283
4.57749e-286	6.27554e-286	6.04041e-286	-4.48282e-286	-3.37511e-286	3.57087e-288	-1.15705e-286	-6.78542e-286	-1.2824e-286	-2.02911e-286	-1.77918e-287	-3.00949e-287	1.22825e-285	-4.89234e-287	1.95112e-285	6.20803e-286	-1.69712e-285	4.8412e-286	-3.51845e-286	3.94243e-286	-2.23292e-287	3.74509e-286	2.62976e-286	8.36872e-287	1.18922e-286	-8.53549e-286	-5.09833e-286	6.62107e-287	2.4605e-286	2.06593e-286	1.31731e-284
3.26163e-288	6.56254e-288	9.68586e-287	5.77405e-287	1.17848e-287	-3.96963e-287	-7.77027e-289	-3.81892e-287	-2.44716e-287	3.91056e-287	4.19655e-288	-2.62462e-287	4.01354e-287	6.77507e-287	6.87886e-288	7.87395e-287	-1.19568e-287	-3.57216e-287	-4.17609e-287	3.1482e-288	-1.9399e-288	7.78607e-287	-2.22155e-288	1.49849e-289	-2.00489e-286	1.75887e-288	1.08874e-287	9.53526e-287	1.43138e-287	1.11679e-288	1.04107e-285
4.17192e-288	-4.10075e-289	-1.43586e-289	7.20163e-288	5.20136e-289	-2.66603e-289	-2.09609e-289	3.74635e-288	-1.1527e-288	-1.44052e-287	2.18132e-289	-1.18556e-289	2.27854e-289	5.31707e-288	5.29291e-288	4.54025e-288	4.53362e-288	-4.75962e-288	1.60948e-289	4.76425e-289	4.94898e-289	-1.42507e-289	-6.28607e-288	2.66324e-288	2.86059e-288	-4.34564e-288	-5.4181e-288	1.5674e-287	3.06504e-288	-8.74185e-289	9.96974e-287
-1.98773e-289	3.83451e-290	-2.24055e-289	6.65772e-289	-1.59955e-288	4.95254e-289	-1.57477e-290	2.86008e-289	-1.68028e-289	-1.57479e-289	9.69687e-290	1.88268e-289	2.79829e-289	7.19349e-290	-1.35353e-289	5.92598e-292	1.49573e-289	-1.31144e-289	2.26223e-289	3.86723e-289	-3.23294e-290	2.62081e-288	-3.15202e-291	-2.13899e-289	-1.11727e-289	-2.76269e-289	-4.20613e-290	4.19239e-289	9.20527e-291	5.8574e-289	9.83005e-288
-3.01938e-290	2.02726e-291	-4.0094e-290	-2.16937e-291	-2.50772e-291	3.7161e-290	1.50027e-290	4.88392e-290	-4.9288e-291	1.50077e-290	-2.73332e-290	-1.25467e-289	1.26175e-291	-3.33206e-290	1.36312e-290	6.88982e-292	7.95446e-293	-8.36335e-291	-1.96931e-290	-1.08039e-289	-8.98146e-291	-3.36964e-291	-7.03216e-290	-6.41313e-291	-2.62073e-290	-7.61336e-291	9.38728e-291	4.46009e-292	3.08372e-290	4.30442e-290	7.4243e-289
-1.38656e-291	-3.59724e-291	-7.89806e-292	4.26686e-291	-2.65486e-291	-3.91747e-292	-9.53511e-291	-1.68739e-292	4.37453e-292	9.14807e-293	9.85995e-291	2.19337e-291	9.87787e-293	5.53829e-292	-8.8207e-292	4.76494e-291	-3.85711e-292	-3.27212e-291	-1.54636e-291	9.44983e-291	2.30683e-291	1.35156e-291	3.15927e-291	3.10385e-292	1.18176e-291	-5.72604e-291	2.18517e-291	-6.99469e-292	6.64905e-292	9.39195e-291	8.33042e-290
5.22044e-292	9.10999e-293	1.06428e-294	-2.66752e-292	8.14989e-292	3.04079e-293	1.43312e-291	-1.56254e-292	1.10732e-291	-3.06638e-292	6.60276e-294	1.97468e-292	1.0988e-292	1.33556e-292	-2.23724e-293	-7.93184e-293	-1.41244e-292	1.87967e-292	-1.32634e-292	1.38183e-292	1.40589e-292	6.42353e-292	3.48469e-292	9.06277e-293	2.31028e-292	5.98392e-292	-2.51221e-293	-2.03082e-294	-1.15806e-292	6.86575e-292	8.75991e-291
6.70179e-293	1.19758e-294	-3.84053e-293	-3.44044e-293	-5.85421e-293	-6.09867e-293	-4.9294e-294	-3.62722e-294	5.33736e-293	-4.34806e-293	-3.55113e-294	6.10676e-294	1.76648e-293	3.55038e-293	2.02547e-294	-5.33898e-293	-8.19128e-294	7.40629e-294	1.10743e-294	1.97246e-293	-4.2295e-295	5.12571e-293	-5.39355e-294	5.40205e-294	-4.72204e-294	4.37569e-294	1.19535e-294	1.76877e-293	-1.69071e-294	1.99856e-293	6.32769e-292
-7.12098e-295	7.84375e-294	-5.99774e-295	1.04241e-294	-6.70175e-294	-8.02767e-295	7.97828e-295	-2.93089e-295	-3.73931e-294	1.97578e-295	6.52533e-295	-5.03281e-295	-1.22023e-294	-4.50302e-294	3.56455e-297	2.27632e-294	-1.28078e-295	-3.42771e-294	8.69171e-294	5.37485e-294	4.389e-294	4.94209e-294	-1.37558e-293	-1.09524e-294	-3.81115e-296	-3.62307e-295	-2.30079e-296	3.46694e-294	-5.04824e-297	6.21224e-294	8.38015e-293
-5.88663e-295	6.63103e-295	-3.76927e-295	-1.32651e-295	3.30381e-295	-4.80072e-297	-7.34034e-296	-1.46197e-296	6.21389e-296	7.84695e-297	1.90124e-296	3.00677e-295	-4.60757e-297	-2.15544e-295	-1.68307e-295	1.1063e-295	-2.94415e-296	6.11143e-297	-1.45212e-297	2.92908e-296	-8.50664e-296	6.81121e-297	6.74055e-295	-1.58329e-295	1.40563e-295	6.05992e-296	1.20067e-295	7.48279e-296	1.64426e-295	2.39359e-296	4.64829e-294
-4.90702e-298	-3.84291e-297	3.09192e-296	2.85896e-296	-1.11802e-296	-2.16638e-296	5.36672e-296	-1.48863e-296	-1.93554e-296	-1.1282e-297	-5.40913e-299	-3.43813e-297	-4.6322e-297	6.6561e-297	4.23212e-297	-8.50853e-299	-2.8002e-297	-1.46231e-296	-1.8491e-297	2.06005e-295	6.98598e-297	1.29384e-296	5.00957e-296	1.53453e-296	-1.11554e-296	8.24857e-298	-5.592e-296	-2.52032e-297	3.31086e-297	-3.99101e-296	6.29105e-295
1.61649e-298	1.19904e-299	2.15511e-298	-2.4313e-297	-7.24454e-298	-1.97715e-298	-4.0778e-298	-8.02825e-298	-8.90204e-297	1.81199e-297	-4.38952e-298	-3.94259e-297	1.23821e-297	-9.18808e-298	-2.44466e-297	5.65103e-297	1.06538e-298	-1.02843e-297	1.05425e-297	-1.52167e-297	-4.63426e-298	-4.30605e-298	1.72748e-301	2.63556e-299	5.88766e-298	-6.45326e-299	-4.96543e-298	-2.52618e-297	-1.25048e-297	-4.56502e-298	4.0316e-296
4.43742e-299	1.00437e-298	1.97737e-298	-1.14118e-298	-1.1858e-299	1.17493e-298	-5.41447e-299	1.61125e-298	-3.04541e-299	3.43536e-298	3.08793e-299	-1.42938e-298	-1.08197e-299	5.8171e-299	5.38139e-298	3.71047e-299	4.20783e-299	-4.41239e-299	-9.31201e-299	-6.25202e-298	2.81217e-299	-2.48665e-298	2.74962e-299	-2.41707e-298	-2.323e-301	-2.96194e-299	-7.23589e-299	-3.77294e-298	5.78571e-299	2.2858e-298	4.10978e-297
1.05564e-299	-1.01339e-299	-7.64569e-300	-4.2396e-299	2.24599e-300	-3.41465e-300	6.49929e-300	7.24367e-300	1.43973e-299	-8.53921e-300	-3.05647e-300	-7.78645e-300	-6.24558e-299	-1.91616e-299	5.86428e-300	2.62852e-300	-1.73142e-299	2.12766e-299	1.4063e-299	7.22995e-300	-1.35191e-299	-4.30185e-299	1.54346e-299	1.01635e-299	-6.00615e-299	-1.00807e-299	-3.32015e-301	4.0603e-299	8.96572e-300	1.68018e-300	4.77768e-298
-2.19225e-301	-3.19404e-300	5.82235e-301	2.86435e-300	1.66794e-300	7.23818e-302	-9.98705e-301	7.36881e-301	1.11917e-301	-1.06591e-301	-1.2709e-301	2.42149e-300	-1.03436e-300	2.5382e-301	4.46958e-302	-4.65126e-301	9.70271e-301	3.5608e-300	1.48574e-300	-2.80615e-301	1.24854e-300	1.44334e-301	8.46263e-302	-3.07027e-301	2.74369e-300	2.40053e-301	5.92288e-301	-5.65372e-300	4.36418e-301	-1.20114e-301	3.27691e-299
7.61454e-303	-7.85165e-302	-5.8564e-301	1.24316e-302	-4.60731e-301	-2.10242e-302	-1.40166e-301	-1.1529e-301	-6.26537e-301	-3.59202e-302	-3.76991e-302	-5.93342e-302	-1.09049e-301	1.65397e-302	8.76837e-302	3.63537e-302	5.30416e-302	-3.94117e-301	-3.64403e-302	1.74988e-303	1.00302e-300	1.55009e-303	-3.98445e-303	-1.1919e-302	1.01274e-302	-8.35924e-302	-4.6726e-302	1.39908e-302	4.74811e-303	1.08787e-301	4.20432e-300
1.88142e-302	2.036e-303	-2.3397e-303	-7.59855e-302	6.50295e-304	7.50204e-303	-6.91912e-303	-1.34098e-302	-3.77174e-303	-9.52685e-304	-1.34769e-303	-6.71151e-304	3.16713e-302	-6.71845e-303	-8.33101e-303	-1.30182e-303	-5.57319e-303	5.44722e-303	1.3541e-302	-2.73442e-302	1.30625e-303	4.44837e-305	5.6007e-303	7.22815e-303	-3.91816e-303	3.68573e-302	5.64791e-303	3.10449e-302	4.59524e-303	-8.74578e-303	3.39317e-301
7.31321e-304	6.6447e-305	-2.87698e-303	-1.28012e-303	-5.37335e-304	-1.53992e-303	-2.28019e-303	8.73154e-304	-5.25657e-304	1.5137e-303	-7.02052e-305	7.56793e-306	-6.68633e-304	-9.69557e-305	-1.10102e-304	1.62304e-303	1.38819e-304	-2.01517e-303	2.46216e-304	8.2287e-303	7.19174e-305	-2.33239e-304	-1.40173e-303	-1.14592e-304	1.07806e-302	-4.17081e-304	-4.17278e-303	1.52915e-303	1.86521e-303	5.94163e-305	4.6076e-302
-5.28958e-305	-1.19921e-305	4.5646e-304	3.58548e-305	4.2654e-305	-2.19121e-304	-2.02567e-304	-9.40986e-305	-3.37197e-305	9.97094e-306	8.01927e-305	1.31249e-305	5.8647e-304	-3.94688e-306	-3.29546e-306	-5.58238e-304	-4.26739e-305	2.65697e-305	1.23137e-305	3.50511e-305	9.08199e-306	-7.34852e-305	4.24118e-306	-1.91609e-304	3.56896e-305	-8.52461e-305	-5.60333e-305	1.97695e-304	1.77328e-305	-2.96659e-304	3.48868e-303
-8.22866e-306	-1.58092e-306	7.39282e-306	-5.45687e-306	8.05785e-305	1.40139e-305	-4.6281e-306	2.57305e-305	2.76368e-306	-2.08457e-306	-3.83594e-306	-1.95345e-305	0	-1.03708e-305	-7.87945e-306	-1.70603e-306	-9.68035e-307	2.15217e-305	8.42912e-305	-8.07545e-306	-1.19695e-306	-1.32542e-306	-2.52187e-305	-4.99247e-307	-1.98423e-305	-6.22169e-307	-1.81696e-305	-2.00508e-305	7.53134e-307	-1.99943e-306	4.00341e-304
1.25622e-306	-2.53047e-306	2.10909e-307	1.50854e-306	1.23882e-306	-3.71051e-308	-3.65005e-307	-3.6014e-307	5.35131e-308	-2.09818e-307	-1.70351e-307	-3.82732e-307	-2.00469e-307	0	1.70234e-306	5.16845e-307	-1.1528e-306	9.36566e-307	1.14134e-307	6.026e-307	-3.77003e-307	3.43254e-306	2.7292e-307	-1.08352e-306	4.16775e-307	1.57307e-307	-1.89222e-307	-1.45268e-306	-6.44868e-307	6.98321e-307	2.22959e-305
2.44163e-308	0	0	8.16666e-308	-2.96201e-307	0	-8.48643e-308	0	3.44311e-308	-6.36332e-308	4.1951e-308	4.01259e-307	-3.13875e-308	5.26747e-308	0	0	-1.80696e-307	-8.95814e-308	0	-2.21513e-307	-2.83284e-308	1.43733e-307	8.95624e-308	-6.03615e-307	6.72035e-308	5.21645e-308	0	-2.19052e-307	-7.90591e-308	2.09407e-307	3.15754e-306
0	0	0	0	0	0	0	0	0	0	-5.43162e-308	0	0	0	-2.28578e-308	0	0	0	0	-3.55856e-308	0	2.6906e-308	0	0	0	0	0	0	0	0	2.49088e-307
0	0	0	0	0	0	0	0	0	0	0	0	0	0	0	0	0	0	0	0	0	0	0	0	0	0	0	0	0	0	0
0	0	0	0	0	0	0	0	0	0	0	0	0	0	0	0	0	0	0	0	0	0	0	0	0	0	0	0	0	0	0
0	0	0	0	0	0	0	0	0	0	0	0	0	0	0	0	0	0	0	0	0	0	0	0	0	0	0	0	0	0	0
0	0	0	0	0	0	0	0	0	0	0	0	0	0	0	0	0	0	0	0	0	0	0	0	0	0	0	0	0	0	0
0	0	0	0	0	0	0	0	0	0	0	0	0	0	0	0	0	0	0	0	0	0	0	0	0	0	0	0	0	0	0
0	0	0	0	0	0	0	0	0	0	0	0	0	0	0	0	0	0	0	0	0	0	0	0	0	0	0	0	0	0	0
0	0	0	0	0	0	0	0	0	0	0	0	0	0	0	0	0	0	0	0	0	0	0	0	0	0	0	0	0	0	0
0	0	0	0	0	0	0	0	0	0	0	0	0	0	0	0	0	0	0	0	0	0	0	0	0	0	0	0	0	0	0
0	0	0	0	0	0	0	0	0	0	0	0	0	0	0	0	0	0	0	0	0	0	0	0	0	0	0	0	0	0	0
0	0	0	0	0	0	0	0	0	0	0	0	0	0	0	0	0	0	0	0	0	0	0	0	0	0	0	0	0	0	0
0	0	0	0	0	0	0	0	0	0	0	0	0	0	0	0	0	0	0	0	0	0	0	0	0	0	0	0	0	0	0
0	0	0	0	0	0	0	0	0	0	0	0	0	0	0	0	0	0	0	0	0	0	0	0	0	0	0	0	0	0	0
0	0	0	0	0	0	0	0	0	0	0	0	0	0	0	0	0	0	0	0	0	0	0	0	0	0	0	0	0	0	0
0	0	0	0	0	0	0	0	0	0	0	0	0	0	0	0	0	0	0	0	0	0	0	0	0	0	0	0	0	0	0
0	0	0	0	0	0	0	0	0	0	0	0	0	0	0	0	0	0	0	0	0	0	0	0	0	0	0	0	0	0	0
0	0	0	0	0	0	0	0	0	0	0	0	0	0	0	0	0	0	0	0	0	0	0	0	0	0	0	0	0	0	0
0	0	0	0	0	0	0	0	0	0	0	0	0	0	0	0	0	0	0	0	0	0	0	0	0	0	0	0	0	0	0
0	0	0	0	0	0	0	0	0	0	0	0	0	0	0	0	0	0	0	0	0	0	0	0	0	0	0	0	0	0	0
0	0	0	0	0	0	0	0	0	0	0	0	0	0	0	0	0	0	0	0	0	0	0	0	0	0	0	0	0	0	0
0	0	0	0	0	0	0	0	0	0	0	0	0	0	0	0	0	0	0	0	0	0	0	0	0	0	0	0	0	0	0
0	0	0	0	0	0	0	0	0	0	0	0	0	0	0	0	0	0	0	0	0	0	0	0	0	0	0	0	0	0	0
0	0	0	0	0	0	0	0	0	0	0	0	0	0	0	0	0	0	0	0	0	0	0	0	0	0	0	0	0	0	0
0	0	0	0	0	0	0	0	0	0	0	0	0	0	0	0	0	0	0	0	0	0	0	0	0	0	0	0	0	0	0
0	0	0	0	0	0	0	0	0	0	0	0	0	0	0	0	0	0	0	0	0	0	0	0	0	0	0	0	0	0	0
0	0	0	0	0	0	0	0	0	0	0	0	0	0	0	0	0	0	0	0	0	0	0	0	0	0	0	0	0	0	0
0	0	0	0	0	0	0	0	0	0	0	0	0	0	0	0	0	0	0	0	0	0	0	0	0	0	0	0	0	0	0
0	0	0	0	0	0	0	0	0	0	0	0	0	0	0	0	0	0	0	0	0	0	0	0	0	0	0	0	0	0	0
0	0	0	0	0	0	0	0	0	0	0	0	0	0	0	0	0	0	0	0	0	0	0	0	0	0	0	0	0	0	0
0	0	0	0	0	0	0	0	0	0	0	0	0	0	0	0	0	0	0	0	0	0	0	0	0	0	0	0	0	0	0
0	0	0	0	0	0	0	0	0	0	0	0	0	0	0	0	0	0	0	0	0	0	0	0	0	0	0	0	0	0	0
0	0	0	0	0	0	0	0	0	0	0	0	0	0	0	0	0	0	0	0	0	0	0	0	0	0	0	0	0	0	0
0	0	0	0	0	0	0	0	0	0	0	0	0	0	0	0	0	0	0	0	0	0	0	0	0	0	0	0	0	0	0
0	0	0	0	0	0	0	0	0	0	0	0	0	0	0	0	0	0	0	0	0	0	0	0	0	0	0	0	0	0	0
0	0	0	0	0	0	0	0	0	0	0	0	0	0	0	0	0	0	0	0	0	0	0	0	0	0	0	0	0	0	0
0	0	0	0	0	0	0	0	0	0	0	0	0	0	0	0	0	0	0	0	0	0	0	0	0	0	0	0	0	0	0
0	0	0	0	0	0	0	0	0	0	0	0	0	0	0	0	0	0	0	0	0	0	0	0	0	0	0	0	0	0	0
0	0	0	0	0	0	0	0	0	0	0	0	0	0	0	0	0	0	0	0	0	0	0	0	0	0	0	0	0	0	0
0	0	0	0	0	0	0	0	0	0	0	0	0	0	0	0	0	0	0	0	0	0	0	0	0	0	0	0	0	0	0
0	0	0	0	0	0	0	0	0	0	0	0	0	0	0	0	0	0	0	0	0	0	0	0	0	0	0	0	0	0	0
0	0	0	0	0	0	0	0	0	0	0	0	0	0	0	0	0	0	0	0	0	0	0	0	0	0	0	0	0	0	0
0	0	0	0	0	0	0	0	0	0	0	0	0	0	0	0	0	0	0	0	0	0	0	0	0	0	0	0	0	0	0
0	0	0	0	0	0	0	0	0	0	0	0	0	0	0	0	0	0	0	0	0	0	0	0	0	0	0	0	0	0	0
0	0	0	0	0	0	0	0	0	0	0	0	0	0	0	0	0	0	0	0	0	0	0	0	0	0	0	0	0	0	0
0	0	0	0	0	0	0	0	0	0	0	0	0	0	0	0	0	0	0	0	0	0	0	0	0	0	0	0	0	0	0
0	0	0	0	0	0	0	0	0	0	0	0	0	0	0	0	0	0	0	0	0	0	0	0	0	0	0	0	0	0	0
0	0	0	0	0	0	0	0	0	0	0	0	0	0	0	0	0	0	0	0	0	0	0	0	0	0	0	0	0	0	0
0	0	0	0	0	0	0	0	0	0	0	0	0	0	0	0	0	0	0	0	0	0	0	0	0	0	0	0	0	0	0
0	0	0	0	0	0	0	0	0	0	0	0	0	0	0	0	0	0	0	0	0	0	0	0	0	0	0	0	0	0	0
0	0	0	0	0	0	0	0	0	0	0	0	0	0	0	0	0	0	0	0	0	0	0	0	0	0	0	0	0	0	0
0	0	0	0	0	0	0	0	0	0	0	0	0	0	0	0	0	0	0	0	0	0	0	0	0	0	0	0	0	0	0
0	0	0	0	0	0	0	0	0	0	0	0	0	0	0	0	0	0	0	0	0	0	0	0	0	0	0	0	0	0	0
0	0	0	0	0	0	0	0	0	0	0	0	0	0	0	0	0	0	0	0	0	0	0	0	0	0	0	0	0	0	0
0	0	0	0	0	0	0	0	0	0	0	0	0	0	0	0	0	0	0	0	0	0	0	0	0	0	0	0	0	0	0
0	0	0	0	0	0	0	0	0	0	0	0	0	0	0	0	0	0	0	0	0	0	0	0	0	0	0	0	0	0	0
0	0	0	0	0	0	0	0	0	0	0	0	0	0	0	0	0	0	0	0	0	0	0	0	0	0	0	0	0	0	0
0	0	0	0	0	0	0	0	0	0	0	0	0	0	0	0	0	0	0	0	0	0	0	0	0	0	0	0	0	0	0
0	0	0	0	0	0	0	0	0	0	0	0	0	0	0	0	0	0	0	0	0	0	0	0	0	0	0	0	0	0	0
0	0	0	0	0	0	0	0	0	0	0	0	0	0	0	0	0	0	0	0	0	0	0	0	0	0	0	0	0	0	0
0	0	0	0	0	0	0	0	0	0	0	0	0	0	0	0	0	0	0	0	0	0	0	0	0	0	0	0	0	0	0
0	0	0	0	0	0	0	0	0	0	0	0	0	0	0	0	0	0	0	0	0	0	0	0	0	0	0	0	0	0	0
0	0	0	0	0	0	0	0	0	0	0	0	0	0	0	0	0	0	0	0	0	0	0	0	0	0	0	0	0	0	0
0	0	0	0	0	0	0	0	0	0	0	0	0	0	0	0	0	0	0	0	0	0	0	0	0	0	0	0	0	0	0
0	0	0	0	0	0	0	0	0	0	0	0	0	0	0	0	0	0	0	0	0	0	0	0	0	0	0	0	0	0	0
0	0	0	0	0	0	0	0	0	0	0	0	0	0	0	0	0	0	0	0	0	0	0	0	0	0	0	0	0	0	0
0	0	0	0	0	0	0	0	0	0	0	0	0	0	0	0	0	0	0	0	0	0	0	0	0	0	0	0	0	0	0
0	0	0	0	0	0	0	0	0	0	0	0	0	0	0	0	0	0	0	0	0	0	0	0	0	0	0	0	0	0	0
0	0	0	0	0	0	0	0	0	0	0	0	0	0	0	0	0	0	0	0	0	0	0	0	0	0	0	0	0	0	0
0	0	0	0	0	0	0	0	0	0	0	0	0	0	0	0	0	0	0	0	0	0	0	0	0	0	0	0	0	0	0
0	0	0	0	0	0	0	0	0	0	0	0	0	0	0	0	0	0	0	0	0	0	0	0	0	0	0	0	0	0	0
0	0	0	0	0	0	0	0	0	0	0	0	0	0	0	0	0	0	0	0	0	0	0	0	0	0	0	0	0	0	0
0	0	0	0	0	0	0	0	0	0	0	0	0	0	0	0	0	0	0	0	0	0	0	0	0	0	0	0	0	0	0
0	0	0	0	0	0	0	0	0	0	0	0	0	0	0	0	0	0	0	0	0	0	0	0	0	0	0	0	0	0	0
0	0	0	0	0	0	0	0	0	0	0	0	0	0	0	0	0	0	0	0	0	0	0	0	0	0	0	0	0	0	0
0	0	0	0	0	0	0	0	0	0	0	0	0	0	0	0	0	0	0	0	0	0	0	0	0	0	0	0	0	0	0
0	0	0	0	0	0	0	0	0	0	0	0	0	0	0	0	0	0	0	0	0	0	0	0	0	0	0	0	0	0	0
0	0	0	0	0	0	0	0	0	0	0	0	0	0	0	0	0	0	0	0	0	0	0	0	0	0	0	0	0	0	0
0	0	0	0	0	0	0	0	0	0	0	0	0	0	0	0	0	0	0	0	0	0	0	0	0	0	0	0	0	0	0
0	0	0	0	0	0	0	0	0	0	0	0	0	0	0	0	0	0	0	0	0	0	0	0	0	0	0	0	0	0	0
0	0	0	0	0	0	0	0	0	0	0	0	0	0	0	0	0	0	0	0	0	0	0	0	0	0	0	0	0	0	0
0	0	0	0	0	0	0	0	0	0	0	0	0	0	0	0	0	0	0	0	0	0	0	0	0	0	0	0	0	0	0
0	0	0	0	0	0	0	0	0	0	0	0	0	0	0	0	0	0	0	0	0	0	0	0	0	0	0	0	0	0	0
0	0	0	0	0	0	0	0	0	0	0	0	0	0	0	0	0	0	0	0	0	0	0	0	0	0	0	0	0	0	0
0	0	0	0	0	0	0	0	0	0	0	0	0	0	0	0	0	0	0	0	0	0	0	0	0	0	0	0	0	0	0
0	0	0	0	0	0	0	0	0	0	0	0	0	0	0	0	0	0	0	0	0	0	0	0	0	0	0	0	0	0	0
0	0	0	0	0	0	0	0	0	0	0	0	0	0	0	0	0	0	0	0	0	0	0	0	0	0	0	0	0	0	0
0	0	0	0	0	0	0	0	0	0	0	0	0	0	0	0	0	0	0	0	0	0	0	0	0	0	0	0	0	0	0
0	0	0	0	0	0	0	0	0	0	0	0	0	0	0	0	0	0	0	0	0	0	0	0	0	0	0	0	0	0	0
0	0	0	0	0	0	0	0	0	0	0	0	0	0	0	0	0	0	0	0	0	0	0	0	0	0	0	0	0	0	0
0	0	0	0	0	0	0	0	0	0	0	0	0	0	0	0	0	0	0	0	0	0	0	0	0	0	0	0	0	0	0
0	0	0	0	0	0	0	0	0	0	0	0	0	0	0	0	0	0	0	0	0	0	0	0	0	0	0	0	0	0	0
0	0	0	0	0	0	0	0	0	0	0	0	0	0	0	0	0	0	0	0	0	0	0	0	0	0	0	0	0	0	0
0	0	0	0	0	0	0	0	0	0	0	0	0	0	0	0	0	0	0	0	0	0	0	0	0	0	0	0	0	0	0
0	0	0	0	0	0	0	0	0	0	0	0	0	0	0	0	0	0	0	0	0	0	0	0	0	0	0	0	0	0	0
0	0	0	0	0	0	0	0	0	0	0	0	0	0	0	0	0	0	0	0	0	0	0	0	0	0	0	0	0	0	0
0	0	0	0	0	0	0	0	0	0	0	0	0	0	0	0	0	0	0	0	0	0	0	0	0	0	0	0	0	0	0
0	0	0	0	0	0	0	0	0	0	0	0	0	0	0	0	0	0	0	0	0	0	0	0	0	0	0	0	0	0	0
0	0	0	0	0	0	0	0	0	0	0	0	0	0	0	0	0	0	0	0	0	0	0	0	0	0	0	0	0	0	0
0	0	0	0	0	0	0	0	0	0	0	0	0	0	0	0	0	0	0	0	0	0	0	0	0	0	0	0	0	0	0
0	0	0	0	0	0	0	0	0	0	0	0	0	0	0	0	0	0	0	0	0	0	0	0	0	0	0	0	0	0	0
0	0	0	0	0	0	0	0	0	0	0	0	0	0	0	0	0	0	0	0	0	0	0	0	0	0	0	0	0	0	0
0	0	0	0	0	0	0	0	0	0	0	0	0	0	0	0	0	0	0	0	0	0	0	0	0	0	0	0	0	0	0
0	0	0	0	0	0	0	0	0	0	0	0	0	0	0	0	0	0	0	0	0	0	0	0	0	0	0	0	0	0	0
0	0	0	0	0	0	0	0	0	0	0	0	0	0	0	0	0	0	0	0	0	0	0	0	0	0	0	0	0	0	0
0	0	0	0	0	0	0	0	0	0	0	0	0	0	0	0	0	0	0	0	0	0	0	0	0	0	0	0	0	0	0
0	0	0	0	0	0	0	0	0	0	0	0	0	0	0	0	0	0	0	0	0	0	0	0	0	0	0	0	0	0	0
0	0	0	0	0	0	0	0	0	0	0	0	0	0	0	0	0	0	0	0	0	0	0	0	0	0	0	0	0	0	0
0	0	0	0	0	0	0	0	0	0	0	0	0	0	0	0	0	0	0	0	0	0	0	0	0	0	0	0	0	0	0
0	0	0	0	0	0	0	0	0	0	0	0	0	0	0	0	0	0	0	0	0	0	0	0	0	0	0	0	0	0	0
0	0	0	0	0	0	0	0	0	0	0	0	0	0	0	0	0	0	0	0	0	0	0	0	0	0	0	0	0	0	0
0	0	0	0	0	0	0	0	0	0	0	0	0	0	0	0	0	0	0	0	0	0	0	0	0	0	0	0	0	0	0
0	0	0	0	0	0	0	0	0	0	0	0	0	0	0	0	0	0	0	0	0	0	0	0	0	0	0	0	0	0	0
0	0	0	0	0	0	0	0	0	0	0	0	0	0	0	0	0	0	0	0	0	0	0	0	0	0	0	0	0	0	0
0	0	0	0	0	0	0	0	0	0	0	0	0	0	0	0	0	0	0	0	0	0	0	0	0	0	0	0	0	0	0
0	0	0	0	0	0	0	0	0	0	0	0	0	0	0	0	0	0	0	0	0	0	0	0	0	0	0	0	0	0	0
0	0	0	0	0	0	0	0	0	0	0	0	0	0	0	0	0	0	0	0	0	0	0	0	0	0	0	0	0	0	0
0	0	0	0	0	0	0	0	0	0	0	0	0	0	0	0	0	0	0	0	0	0	0	0	0	0	0	0	0	0	0
0	0	0	0	0	0	0	0	0	0	0	0	0	0	0	0	0	0	0	0	0	0	0	0	0	0	0	0	0	0	0
0	0	0	0	0	0	0	0	0	0	0	0	0	0	0	0	0	0	0	0	0	0	0	0	0	0	0	0	0	0	0
0	0	0	0	0	0	0	0	0	0	0	0	0	0	0	0	0	0	0	0	0	0	0	0	0	0	0	0	0	0	0
0	0	0	0	0	0	0	0	0	0	0	0	0	0	0	0	0	0	0	0	0	0	0	0	0	0	0	0	0	0	0
0	0	0	0	0	0	0	0	0	0	0	0	0	0	0	0	0	0	0	0	0	0	0	0	0	0	0	0	0	0	0
0	0	0	0	0	0	0	0	0	0	0	0	0	0	0	0	0	0	0	0	0	0	0	0	0	0	0	0	0	0	0
0	0	0	0	0	0	0	0	0	0	0	0	0	0	0	0	0	0	0	0	0	0	0	0	0	0	0	0	0	0	0
0	0	0	0	0	0	0	0	0	0	0	0	0	0	0	0	0	0	0	0	0	0	0	0	0	0	0	0	0	0	0
0	0	0	0	0	0	0	0	0	0	0	0	0	0	0	0	0	0	0	0	0	0	0	0	0	0	0	0	0	0	0
0	0	0	0	0	0	0	0	0	0	0	0	0	0	0	0	0	0	0	0	0	0	0	0	0	0	0	0	0	0	0
0	0	0	0	0	0	0	0	0	0	0	0	0	0	0	0	0	0	0	0	0	0	0	0	0	0	0	0	0	0	0
0	0	0	0	0	0	0	0	0	0	0	0	0	0	0	0	0	0	0	0	0	0	0	0	0	0	0	0	0	0	0
0	0	0	0	0	0	0	0	0	0	0	0	0	0	0	0	0	0	0	0	0	0	0	0	0	0	0	0	0	0	0
0	0	0	0	0	0	0	0	0	0	0	0	0	0	0	0	0	0	0	0	0	0	0	0	0	0	0	0	0	0	0
0	0	0	0	0	0	0	0	0	0	0	0	0	0	0	0	0	0	0	0	0	0	0	0	0	0	0	0	0	0	0
0	0	0	0	0	0	0	0	0	0	0	0	0	0	0	0	0	0	0	0	0	0	0	0	0	0	0	0	0	0	0
0	0	0	0	0	0	0	0	0	0	0	0	0	0	0	0	0	0	0	0	0	0	0	0	0	0	0	0	0	0	0
0	0	0	0	0	0	0	0	0	0	0	0	0	0	0	0	0	0	0	0	0	0	0	0	0	0	0	0	0	0	0
0	0	0	0	0	0	0	0	0	0	0	0	0	0	0	0	0	0	0	0	0	0	0	0	0	0	0	0	0	0	0
0	0	0	0	0	0	0	0	0	0	0	0	0	0	0	0	0	0	0	0	0	0	0	0	0	0	0	0	0	0	0
0	0	0	0	0	0	0	0	0	0	0	0	0	0	0	0	0	0	0	0	0	0	0	0	0	0	0	0	0	0	0
0	0	0	0	0	0	0	0	0	0	0	0	0	0	0	0	0	0	0	0	0	0	0	0	0	0	0	0	0	0	0
0	0	0	0	0	0	0	0	0	0	0	0	0	0	0	0	0	0	0	0	0	0	0	0	0	0	0	0	0	0	0
0	0	0	0	0	0	0	0	0	0	0	0	0	0	0	0	0	0	0	0	0	0	0	0	0	0	0	0	0	0	0
0	0	0	0	0	0	0	0	0	0	0	0	0	0	0	0	0	0	0	0	0	0	0	0	0	0	0	0	0	0	0
0	0	0	0	0	0	0	0	0	0	0	0	0	0	0	0	0	0	0	0	0	0	0	0	0	0	0	0	0	0	0
0	0	0	0	0	0	0	0	0	0	0	0	0	0	0	0	0	0	0	0	0	0	0	0	0	0	0	0	0	0	0
0	0	0	0	0	0	0	0	0	0	0	0	0	0	0	0	0	0	0	0	0	0	0	0	0	0	0	0	0	0	0
0	0	0	0	0	0	0	0	0	0	0	0	0	0	0	0	0	0	0	0	0	0	0	0	0	0	0	0	0	0	0
0	0	0	0	0	0	0	0	0	0	0	0	0	0	0	0	0	0	0	0	0	0	0	0	0	0	0	0	0	0	0
0	0	0	0	0	0	0	0	0	0	0	0	0	0	0	0	0	0	0	0	0	0	0	0	0	0	0	0	0	0	0
0	0	0	0	0	0	0	0	0	0	0	0	0	0	0	0	0	0	0	0	0	0	0	0	0	0	0	0	0	0	0
0	0	0	0	0	0	0	0	0	0	0	0	0	0	0	0	0	0	0	0	0	0	0	0	0	0	0	0	0	0	0
0	0	0	0	0	0	0	0	0	0	0	0	0	0	0	0	0	0	0	0	0	0	0	0	0	0	0	0	0	0	0
0	0	0	0	0	0	0	0	0	0	0	0	0	0	0	0	0	0	0	0	0	0	0	0	0	0	0	0	0	0	0
0	0	0	0	0	0	0	0	0	0	0	0	0	0	0	0	0	0	0	0	0	0	0	0	0	0	0	0	0	0	0
0	0	0	0	0	0	0	0	0	0	0	0	0	0	0	0	0	0	0	0	0	0	0	0	0	0	0	0	0	0	0
0	0	0	0	0	0	0	0	0	0	0	0	0	0	0	0	0	0	0	0	0	0	0	0	0	0	0	0	0	0	0
0	0	0	0	0	0	0	0	0	0	0	0	0	0	0	0	0	0	0	0	0	0	0	0	0	0	0	0	0	0	0
0	0	0	0	0	0	0	0	0	0	0	0	0	0	0	0	0	0	0	0	0	0	0	0	0	0	0	0	0	0	0
0	0	0	0	0	0	0	0	0	0	0	0	0	0	0	0	0	0	0	0	0	0	0	0	0	0	0	0	0	0	0
0	0	0	0	0	0	0	0	0	0	0	0	0	0	0	0	0	0	0	0	0	0	0	0	0	0	0	0	0	0	0
0	0	0	0	0	0	0	0	0	0	0	0	0	0	0	0	0	0	0	0	0	0	0	0	0	0	0	0	0	0	0
0	0	0	0	0	0	0	0	0	0	0	0	0	0	0	0	0	0	0	0	0	0	0	0	0	0	0	0	0	0	0
0	0	0	0	0	0	0	0	0	0	0	0	0	0	0	0	0	0	0	0	0	0	0	0	0	0	0	0	0	0	0
0	0	0	0	0	0	0	0	0	0	0	0	0	0	0	0	0	0	0	0	0	0	0	0	0	0	0	0	0	0	0
0	0	0	0	0	0	0	0	0	0	0	0	0	0	0	0	0	0	0	0	0	0	0	0	0	0	0	0	0	0	0
0	0	0	0	0	0	0	0	0	0	0	0	0	0	0	0	0	0	0	0	0	0	0	0	0	0	0	0	0	0	0
0	0	0	0	0	0	0	0	0	0	0	0	0	0	0	0	0	0	0	0	0	0	0	0	0	0	0	0	0	0	0
0	0	0	0	0	0	0	0	0	0	0	0	0	0	0	0	0	0	0	0	0	0	0	0	0	0	0	0	0	0	0
0	0	0	0	0	0	0	0	0	0	0	0	0	0	0	0	0	0	0	0	0	0	0	0	0	0	0	0	0	0	0
0	0	0	0	0	0	0	0	0	0	0	0	0	0	0	0	0	0	0	0	0	0	0	0	0	0	0	0	0	0	0
0	0	0	0	0	0	0	0	0	0	0	0	0	0	0	0	0	0	0	0	0	0	0	0	0	0	0	0	0	0	0
0	0	0	0	0	0	0	0	0	0	0	0	0	0	0	0	0	0	0	0	0	0	0	0	0	0	0	0	0	0	0
0	0	0	0	0	0	0	0	0	0	0	0	0	0	0	0	0	0	0	0	0	0	0	0	0	0	0	0	0	0	0
0	0	0	0	0	0	0	0	0	0	0	0	0	0	0	0	0	0	0	0	0	0	0	0	0	0	0	0	0	0	0
0	0	0	0	0	0	0	0	0	0	0	0	0	0	0	0	0	0	0	0	0	0	0	0	0	0	0	0	0	0	0
0	0	0	0	0	0	0	0	0	0	0	0	0	0	0	0	0	0	0	0	0	0	0	0	0	0	0	0	0	0	0
0	0	0	0	0	0	0	0	0	0	0	0	0	0	0	0	0	0	0	0	0	0	0	0	0	0	0	0	0	0	0
0	0	0	0	0	0	0	0	0	0	0	0	0	0	0	0	0	0	0	0	0	0	0	0	0	0	0	0	0	0	0
0	0	0	0	0	0	0	0	0	0	0	0	0	0	0	0	0	0	0	0	0	0	0	0	0	0	0	0	0	0	0
0	0	0	0	0	0	0	0	0	0	0	0	0	0	0	0	0	0	0	0	0	0	0	0	0	0	0	0	0	0	0
0	0	0	0	0	0	0	0	0	0	0	0	0	0	0	0	0	0	0	0	0	0	0	0	0	0	0	0	0	0	0
0	0	0	0	0	0	0	0	0	0	0	0	0	0	0	0	0	0	0	0	0	0	0	0	0	0	0	0	0	0	0
0	0	0	0	0	0	0	0	0	0	0	0	0	0	0	0	0	0	0	0	0	0	0	0	0	0	0	0	0	0	0
0	0	0	0	0	0	0	0	0	0	0	0	0	0	0	0	0	0	0	0	0	0	0	0	0	0	0	0	0	0	0
0	0	0	0	0	0	0	0	0	0	0	0	0	0	0	0	0	0	0	0	0	0	0	0	0	0	0	0	0	0	0
0	0	0	0	0	0	0	0	0	0	0	0	0	0	0	0	0	0	0	0	0	0	0	0	0	0	0	0	0	0	0
0	0	0	0	0	0	0	0	0	0	0	0	0	0	0	0	0	0	0	0	0	0	0	0	0	0	0	0	0	0	0
0	0	0	0	0	0	0	0	0	0	0	0	0	0	0	0	0	0	0	0	0	0	0	0	0	0	0	0	0	0	0
0	0	0	0	0	0	0	0	0	0	0	0	0	0	0	0	0	0	0	0	0	0	0	0	0	0	0	0	0	0	0
0	0	0	0	0	0	0	0	0	0	0	0	0	0	0	0	0	0	0	0	0	0	0	0	0	0	0	0	0	0	0
0	0	0	0	0	0	0	0	0	0	0	0	0	0	0	0	0	0	0	0	0	0	0	0	0	0	0	0	0	0	0
0	0	0	0	0	0	0	0	0	0	0	0	0	0	0	0	0	0	0	0	0	0	0	0	0	0	0	0	0	0	0
0	0	0	0	0	0	0	0	0	0	0	0	0	0	0	0	0	0	0	0	0	0	0	0	0	0	0	0	0	0	0
0	0	0	0	0	0	0	0	0	0	0	0	0	0	0	0	0	0	0	0	0	0	0	0	0	0	0	0	0	0	0
0	0	0	0	0	0	0	0	0	0	0	0	0	0	0	0	0	0	0	0	0	0	0	0	0	0	0	0	0	0	0
0	0	0	0	0	0	0	0	0	0	0	0	0	0	0	0	0	0	0	0	0	0	0	0	0	0	0	0	0	0	0
0	0	0	0	0	0	0	0	0	0	0	0	0	0	0	0	0	0	0	0	0	0	0	0	0	0	0	0	0	0	0
0	0	0	0	0	0	0	0	0	0	0	0	0	0	0	0	0	0	0	0	0	0	0	0	0	0	0	0	0	0	0
0	0	0	0	0	0	0	0	0	0	0	0	0	0	0	0	0	0	0	0	0	0	0	0	0	0	0	0	0	0	0
0	0	0	0	0	0	0	0	0	0	0	0	0	0	0	0	0	0	0	0	0	0	0	0	0	0	0	0	0	0	0
0	0	0	0	0	0	0	0	0	0	0	0	0	0	0	0	0	0	0	0	0	0	0	0	0	0	0	0	0	0	0
0	0	0	0	0	0	0	0	0	0	0	0	0	0	0	0	0	0	0	0	0	0	0	0	0	0	0	0	0	0	0
0	0	0	0	0	0	0	0	0	0	0	0	0	0	0	0	0	0	0	0	0	0	0	0	0	0	0	0	0	0	0
0	0	0	0	0	0	0	0	0	0	0	0	0	0	0	0	0	0	0	0	0	0	0	0	0	0	0	0	0	0	0
0	0	0	0	0	0	0	0	0	0	0	0	0	0	0	0	0	0	0	0	0	0	0	0	0	0	0	0	0	0	0
0	0	0	0	0	0	0	0	0	0	0	0	0	0	0	0	0	0	0	0	0	0	0	0	0	0	0	0	0	0	0
0	0	0	0	0	0	0	0	0	0	0	0	0	0	0	0	0	0	0	0	0	0	0	0	0	0	0	0	0	0	0
0	0	0	0	0	0	0	0	0	0	0	0	0	0	0	0	0	0	0	0	0	0	0	0	0	0	0	0	0	0	0
0	0	0	0	0	0	0	0	0	0	0	0	0	0	0	0	0	0	0	0	0	0	0	0	0	0	0	0	0	0	0
0	0	0	0	0	0	0	0	0	0	0	0	0	0	0	0	0	0	0	0	0	0	0	0	0	0	0	0	0	0	0
0	0	0	0	0	0	0	0	0	0	0	0	0	0	0	0	0	0	0	0	0	0	0	0	0	0	0	0	0	0	0
0	0	0	0	0	0	0	0	0	0	0	0	0	0	0	0	0	0	0	0	0	0	0	0	0	0	0	0	0	0	0
0	0	0	0	0	0	0	0	0	0	0	0	0	0	0	0	0	0	0	0	0	0	0	0	0	0	0	0	0	0	0
0	0	0	0	0	0	0	0	0	0	0	0	0	0	0	0	0	0	0	0	0	0	0	0	0	0	0	0	0	0	0
0	0	0	0	0	0	0	0	0	0	0	0	0	0	0	0	0	0	0	0	0	0	0	0	0	0	0	0	0	0	0
0	0	0	0	0	0	0	0	0	0	0	0	0	0	0	0	0	0	0	0	0	0	0	0	0	0	0	0	0	0	0
0	0	0	0	0	0	0	0	0	0	0	0	0	0	0	0	0	0	0	0	0	0	0	0	0	0	0	0	0	0	0
0	0	0	0	0	0	0	0	0	0	0	0	0	0	0	0	0	0	0	0	0	0	0	0	0	0	0	0	0	0	0
0	0	0	0	0	0	0	0	0	0	0	0	0	0	0	0	0	0	0	0	0	0	0	0	0	0	0	0	0	0	0
0	0	0	0	0	0	0	0	0	0	0	0	0	0	0	0	0	0	0	0	0	0	0	0	0	0	0	0	0	0	0
0	0	0	0	0	0	0	0	0	0	0	0	0	0	0	0	0	0	0	0	0	0	0	0	0	0	0	0	0	0	0
0	0	0	0	0	0	0	0	0	0	0	0	0	0	0	0	0	0	0	0	0	0	0	0	0	0	0	0	0	0	0
0	0	0	0	0	0	0	0	0	0	0	0	0	0	0	0	0	0	0	0	0	0	0	0	0	0	0	0	0	0	0
0	0	0	0	0	0	0	0	0	0	0	0	0	0	0	0	0	0	0	0	0	0	0	0	0	0	0	0	0	0	0
0	0	0	0	0	0	0	0	0	0	0	0	0	0	0	0	0	0	0	0	0	0	0	0	0	0	0	0	0	0	0
0	0	0	0	0	0	0	0	0	0	0	0	0	0	0	0	0	0	0	0	0	0	0	0	0	0	0	0	0	0	0
0	0	0	0	0	0	0	0	0	0	0	0	0	0	0	0	0	0	0	0	0	0	0	0	0	0	0	0	0	0	0
0	0	0	0	0	0	0	0	0	0	0	0	0	0	0	0	0	0	0	0	0	0	0	0	0	0	0	0	0	0	0
0	0	0	0	0	0	0	0	0	0	0	0	0	0	0	0	0	0	0	0	0	0	0	0	0	0	0	0	0	0	0
0	0	0	0	0	0	0	0	0	0	0	0	0	0	0	0	0	0	0	0	0	0	0	0	0	0	0	0	0	0	0
0	0	0	0	0	0	0	0	0	0	0	0	0	0	0	0	0	0	0	0	0	0	0	0	0	0	0	0	0	0	0
0	0	0	0	0	0	0	0	0	0	0	0	0	0	0	0	0	0	0	0	0	0	0	0	0	0	0	0	0	0	0
0	0	0	0	0	0	0	0	0	0	0	0	0	0	0	0	0	0	0	0	0	0	0	0	0	0	0	0	0	0	0
0	0	0	0	0	0	0	0	0	0	0	0	0	0	0	0	0	0	0	0	0	0	0	0	0	0	0	0	0	0	0
0	0	0	0	0	0	0	0	0	0	0	0	0	0	0	0	0	0	0	0	0	0	0	0	0	0	0	0	0	0	0
0	0	0	0	0	0	0	0	0	0	0	0	0	0	0	0	0	0	0	0	0	0	0	0	0	0	0	0	0	0	0
0	0	0	0	0	0	0	0	0	0	0	0	0	0	0	0	0	0	0	0	0	0	0	0	0	0	0	0	0	0	0
0	0	0	0	0	0	0	0	0	0	0	0	0	0	0	0	0	0	0	0	0	0	0	0	0	0	0	0	0	0	0
0	0	0	0	0	0	0	0	0	0	0	0	0	0	0	0	0	0	0	0	0	0	0	0	0	0	0	0	0	0	0
0	0	0	0	0	0	0	0	0	0	0	0	0	0	0	0	0	0	0	0	0	0	0	0	0	0	0	0	0	0	0
0	0	0	0	0	0	0	0	0	0	0	0	0	0	0	0	0	0	0	0	0	0	0	0	0	0	0	0	0	0	0
0	0	0	0	0	0	0	0	0	0	0	0	0	0	0	0	0	0	0	0	0	0	0	0	0	0	0	0	0	0	0
0	0	0	0	0	0	0	0	0	0	0	0	0	0	0	0	0	0	0	0	0	0	0	0	0	0	0	0	0	0	0
0	0	0	0	0	0	0	0	0	0	0	0	0	0	0	0	0	0	0	0	0	0	0	0	0	0	0	0	0	0	0
0	0	0	0	0	0	0	0	0	0	0	0	0	0	0	0	0	0	0	0	0	0	0	0	0	0	0	0	0	0	0
0	0	0	0	0	0	0	0	0	0	0	0	0	0	0	0	0	0	0	0	0	0	0	0	0	0	0	0	0	0	0
0	0	0	0	0	0	0	0	0	0	0	0	0	0	0	0	0	0	0	0	0	0	0	0	0	0	0	0	0	0	0
0	0	0	0	0	0	0	0	0	0	0	0	0	0	0	0	0	0	0	0	0	0	0	0	0	0	0	0	0	0	0
0	0	0	0	0	0	0	0	0	0	0	0	0	0	0	0	0	0	0	0	0	0	0	0	0	0	0	0	0	0	0
0	0	0	0	0	0	0	0	0	0	0	0	0	0	0	0	0	0	0	0	0	0	0	0	0	0	0	0	0	0	0
0	0	0	0	0	0	0	0	0	0	0	0	0	0	0	0	0	0	0	0	0	0	0	0	0	0	0	0	0	0	0
0	0	0	0	0	0	0	0	0	0	0	0	0	0	0	0	0	0	0	0	0	0	0	0	0	0	0	0	0	0	0
0	0	0	0	0	0	0	0	0	0	0	0	0	0	0	0	0	0	0	0	0	0	0	0	0	0	0	0	0	0	0
0	0	0	0	0	0	0	0	0	0	0	0	0	0	0	0	0	0	0	0	0	0	0	0	0	0	0	0	0	0	0
0	0	0	0	0	0	0	0	0	0	0	0	0	0	0	0	0	0	0	0	0	0	0	0	0	0	0	0	0	0	0
0	0	0	0	0	0	0	0	0	0	0	0	0	0	0	0	0	0	0	0	0	0	0	0	0	0	0	0	0	0	0
0	0	0	0	0	0	0	0	0	0	0	0	0	0	0	0	0	0	0	0	0	0	0	0	0	0	0	0	0	0	0
0	0	0	0	0	0	0	0	0	0	0	0	0	0	0	0	0	0	0	0	0	0	0	0	0	0	0	0	0	0	0
0	0	0	0	0	0	0	0	0	0	0	0	0	0	0	0	0	0	0	0	0	0	0	0	0	0	0	0	0	0	0
0	0	0	0	0	0	0	0	0	0	0	0	0	0	0	0	0	0	0	0	0	0	0	0	0	0	0	0	0	0	0
0	0	0	0	0	0	0	0	0	0	0	0	0	0	0	0	0	0	0	0	0	0	0	0	0	0	0	0	0	0	0
0	0	0	0	0	0	0	0	0	0	0	0	0	0	0	0	0	0	0	0	0	0	0	0	0	0	0	0	0	0	0
0	0	0	0	0	0	0	0	0	0	0	0	0	0	0	0	0	0	0	0	0	0	0	0	0	0	0	0	0	0	0
0	0	0	0	0	0	0	0	0	0	0	0	0	0	0	0	0	0	0	0	0	0	0	0	0	0	0	0	0	0	0
0	0	0	0	0	0	0	0	0	0	0	0	0	0	0	0	0	0	0	0	0	0	0	0	0	0	0	0	0	0	0
0	0	0	0	0	0	0	0	0	0	0	0	0	0	0	0	0	0	0	0	0	0	0	0	0	0	0	0	0	0	0
0	0	0	0	0	0	0	0	0	0	0	0	0	0	0	0	0	0	0	0	0	0	0	0	0	0	0	0	0	0	0
0	0	0	0	0	0	0	0	0	0	0	0	0	0	0	0	0	0	0	0	0	0	0	0	0	0	0	0	0	0	0
0	0	0	0	0	0	0	0	0	0	0	0	0	0	0	0	0	0	0	0	0	0	0	0	0	0	0	0	0	0	0
0	0	0	0	0	0	0	0	0	0	0	0	0	0	0	0	0	0	0	0	0	0	0	0	0	0	0	0	0	0	0
0	0	0	0	0	0	0	0	0	0	0	0	0	0	0	0	0	0	0	0	0	0	0	0	0	0	0	0	0	0	0
0	0	0	0	0	0	0	0	0	0	0	0	0	0	0	0	0	0	0	0	0	0	0	0	0	0	0	0	0	0	0
0	0	0	0	0	0	0	0	0	0	0	0	0	0	0	0	0	0	0	0	0	0	0	0	0	0	0	0	0	0	0
0	0	0	0	0	0	0	0	0	0	0	0	0	0	0	0	0	0	0	0	0	0	0	0	0	0	0	0	0	0	0
0	0	0	0	0	0	0	0	0	0	0	0	0	0	0	0	0	0	0	0	0	0	0	0	0	0	0	0	0	0	0
0	0	0	0	0	0	0	0	0	0	0	0	0	0	0	0	0	0	0	0	0	0	0	0	0	0	0	0	0	0	0
0	0	0	0	0	0	0	0	0	0	0	0	0	0	0	0	0	0	0	0	0	0	0	0	0	0	0	0	0	0	0
0	0	0	0	0	0	0	0	0	0	0	0	0	0	0	0	0	0	0	0	0	0	0	0	0	0	0	0	0	0	0
0	0	0	0	0	0	0	0	0	0	0	0	0	0	0	0	0	0	0	0	0	0	0	0	0	0	0	0	0	0	0
0	0	0	0	0	0	0	0	0	0	0	0	0	0	0	0	0	0	0	0	0	0	0	0	0	0	0	0	0	0	0
0	0	0	0	0	0	0	0	0	0	0	0	0	0	0	0	0	0	0	0	0	0	0	0	0	0	0	0	0	0	0
0	0	0	0	0	0	0	0	0	0	0	0	0	0	0	0	0	0	0	0	0	0	0	0	0	0	0	0	0	0	0
0	0	0	0	0	0	0	0	0	0	0	0	0	0	0	0	0	0	0	0	0	0	0	0	0	0	0	0	0	0	0
0	0	0	0	0	0	0	0	0	0	0	0	0	0	0	0	0	0	0	0	0	0	0	0	0	0	0	0	0	0	0
0	0	0	0	0	0	0	0	0	0	0	0	0	0	0	0	0	0	0	0	0	0	0	0	0	0	0	0	0	0	0
0	0	0	0	0	0	0	0	0	0	0	0	0	0	0	0	0	0	0	0	0	0	0	0	0	0	0	0	0	0	0
0	0	0	0	0	0	0	0	0	0	0	0	0	0	0	0	0	0	0	0	0	0	0	0	0	0	0	0	0	0	0
0	0	0	0	0	0	0	0	0	0	0	0	0	0	0	0	0	0	0	0	0	0	0	0	0	0	0	0	0	0	0
0	0	0	0	0	0	0	0	0	0	0	0	0	0	0	0	0	0	0	0	0	0	0	0	0	0	0	0	0	0	0
0	0	0	0	0	0	0	0	0	0	0	0	0	0	0	0	0	0	0	0	0	0	0	0	0	0	0	0	0	0	0
0	0	0	0	0	0	0	0	0	0	0	0	0	0	0	0	0	0	0	0	0	0	0	0	0	0	0	0	0	0	0
0	0	0	0	0	0	0	0	0	0	0	0	0	0	0	0	0	0	0	0	0	0	0	0	0	0	0	0	0	0	0
0	0	0	0	0	0	0	0	0	0	0	0	0	0	0	0	0	0	0	0	0	0	0	0	0	0	0	0	0	0	0
0	0	0	0	0	0	0	0	0	0	0	0	0	0	0	0	0	0	0	0	0	0	0	0	0	0	0	0	0	0	0
0	0	0	0	0	0	0	0	0	0	0	0	0	0	0	0	0	0	0	0	0	0	0	0	0	0	0	0	0	0	0
0	0	0	0	0	0	0	0	0	0	0	0	0	0	0	0	0	0	0	0	0	0	0	0	0	0	0	0	0	0	0
0	0	0	0	0	0	0	0	0	0	0	0	0	0	0	0	0	0	0	0	0	0	0	0	0	0	0	0	0	0	0
0	0	0	0	0	0	0	0	0	0	0	0	0	0	0	0	0	0	0	0	0	0	0	0	0	0	0	0	0	0	0
0	0	0	0	0	0	0	0	0	0	0	0	0	0	0	0	0	0	0	0	0	0	0	0	0	0	0	0	0	0	0
0	0	0	0	0	0	0	0	0	0	0	0	0	0	0	0	0	0	0	0	0	0	0	0	0	0	0	0	0	0	0
0	0	0	0	0	0	0	0	0	0	0	0	0	0	0	0	0	0	0	0	0	0	0	0	0	0	0	0	0	0	0
0	0	0	0	0	0	0	0	0	0	0	0	0	0	0	0	0	0	0	0	0	0	0	0	0	0	0	0	0	0	0
0	0	0	0	0	0	0	0	0	0	0	0	0	0	0	0	0	0	0	0	0	0	0	0	0	0	0	0	0	0	0
0	0	0	0	0	0	0	0	0	0	0	0	0	0	0	0	0	0	0	0	0	0	0	0	0	0	0	0	0	0	0
0	0	0	0	0	0	0	0	0	0	0	0	0	0	0	0	0	0	0	0	0	0	0	0	0	0	0	0	0	0	0
0	0	0	0	0	0	0	0	0	0	0	0	0	0	0	0	0	0	0	0	0	0	0	0	0	0	0	0	0	0	0
0	0	0	0	0	0	0	0	0	0	0	0	0	0	0	0	0	0	0	0	0	0	0	0	0	0	0	0	0	0	0
0	0	0	0	0	0	0	0	0	0	0	0	0	0	0	0	0	0	0	0	0	0	0	0	0	0	0	0	0	0	0
0	0	0	0	0	0	0	0	0	0	0	0	0	0	0	0	0	0	0	0	0	0	0	0	0	0	0	0	0	0	0
0	0	0	0	0	0	0	0	0	0	0	0	0	0	0	0	0	0	0	0	0	0	0	0	0	0	0	0	0	0	0
0	0	0	0	0	0	0	0	0	0	0	0	0	0	0	0	0	0	0	0	0	0	0	0	0	0	0	0	0	0	0
0	0	0	0	0	0	0	0	0	0	0	0	0	0	0	0	0	0	0	0	0	0	0	0	0	0	0	0	0	0	0
0	0	0	0	0	0	0	0	0	0	0	0	0	0	0	0	0	0	0	0	0	0	0	0	0	0	0	0	0	0	0
0	0	0	0	0	0	0	0	0	0	0	0	0	0	0	0	0	0	0	0	0	0	0	0	0	0	0	0	0	0	0
0	0	0	0	0	0	0	0	0	0	0	0	0	0	0	0	0	0	0	0	0	0	0	0	0	0	0	0	0	0	0
0	0	0	0	0	0	0	0	0	0	0	0	0	0	0	0	0	0	0	0	0	0	0	0	0	0	0	0	0	0	0
0	0	0	0	0	0	0	0	0	0	0	0	0	0	0	0	0	0	0	0	0	0	0	0	0	0	0	0	0	0	0
0	0	0	0	0	0	0	0	0	0	0	0	0	0	0	0	0	0	0	0	0	0	0	0	0	0	0	0	0	0	0
0	0	0	0	0	0	0	0	0	0	0	0	0	0	0	0	0	0	0	0	0	0	0	0	0	0	0	0	0	0	0
0	0	0	0	0	0	0	0	0	0	0	0	0	0	0	0	0	0	0	0	0	0	0	0	0	0	0	0	0	0	0
0	0	0	0	0	0	0	0	0	0	0	0	0	0	0	0	0	0	0	0	0	0	0	0	0	0	0	0	0	0	0
0	0	0	0	0	0	0	0	0	0	0	0	0	0	0	0	0	0	0	0	0	0	0	0	0	0	0	0	0	0	0
0	0	0	0	0	0	0	0	0	0	0	0	0	0	0	0	0	0	0	0	0	0	0	0	0	0	0	0	0	0	0
0	0	0	0	0	0	0	0	0	0	0	0	0	0	0	0	0	0	0	0	0	0	0	0	0	0	0	0	0	0	0
0	0	0	0	0	0	0	0	0	0	0	0	0	0	0	0	0	0	0	0	0	0	0	0	0	0	0	0	0	0	0
0	0	0	0	0	0	0	0	0	0	0	0	0	0	0	0	0	0	0	0	0	0	0	0	0	0	0	0	0	0	0
0	0	0	0	0	0	0	0	0	0	0	0	0	0	0	0	0	0	0	0	0	0	0	0	0	0	0	0	0	0	0
0	0	0	0	0	0	0	0	0	0	0	0	0	0	0	0	0	0	0	0	0	0	0	0	0	0	0	0	0	0	0
0	0	0	0	0	0	0	0	0	0	0	0	0	0	0	0	0	0	0	0	0	0	0	0	0	0	0	0	0	0	0
0	0	0	0	0	0	0	0	0	0	0	0	0	0	0	0	0	0	0	0	0	0	0	0	0	0	0	0	0	0	0
0	0	0	0	0	0	0	0	0	0	0	0	0	0	0	0	0	0	0	0	0	0	0	0	0	0	0	0	0	0	0
0	0	0	0	0	0	0	0	0	0	0	0	0	0	0	0	0	0	0	0	0	0	0	0	0	0	0	0	0	0	0
0	0	0	0	0	0	0	0	0	0	0	0	0	0	0	0	0	0	0	0	0	0	0	0	0	0	0	0	0	0	0
0	0	0	0	0	0	0	0	0	0	0	0	0	0	0	0	0	0	0	0	0	0	0	0	0	0	0	0	0	0	0
0	0	0	0	0	0	0	0	0	0	0	0	0	0	0	0	0	0	0	0	0	0	0	0	0	0	0	0	0	0	0
0	0	0	0	0	0	0	0	0	0	0	0	0	0	0	0	0	0	0	0	0	0	0	0	0	0	0	0	0	0	0
0	0	0	0	0	0	0	0	0	0	0	0	0	0	0	0	0	0	0	0	0	0	0	0	0	0	0	0	0	0	0
0	0	0	0	0	0	0	0	0	0	0	0	0	0	0	0	0	0	0	0	0	0	0	0	0	0	0	0	0	0	0
0	0	0	0	0	0	0	0	0	0	0	0	0	0	0	0	0	0	0	0	0	0	0	0	0	0	0	0	0	0	0
0	0	0	0	0	0	0	0	0	0	0	0	0	0	0	0	0	0	0	0	0	0	0	0	0	0	0	0	0	0	0
0	0	0	0	0	0	0	0	0	0	0	0	0	0	0	0	0	0	0	0	0	0	0	0	0	0	0	0	0	0	0
0	0	0	0	0	0	0	0	0	0	0	0	0	0	0	0	0	0	0	0	0	0	0	0	0	0	0	0	0	0	0
0	0	0	0	0	0	0	0	0	0	0	0	0	0	0	0	0	0	0	0	0	0	0	0	0	0	0	0	0	0	0
0	0	0	0	0	0	0	0	0	0	0	0	0	0	0	0	0	0	0	0	0	0	0	0	0	0	0	0	0	0	0
0	0	0	0	0	0	0	0	0	0	0	0	0	0	0	0	0	0	0	0	0	0	0	0	0	0	0	0	0	0	0
0	0	0	0	0	0	0	0	0	0	0	0	0	0	0	0	0	0	0	0	0	0	0	0	0	0	0	0	0	0	0
0	0	0	0	0	0	0	0	0	0	0	0	0	0	0	0	0	0	0	0	0	0	0	0	0	0	0	0	0	0	0
0	0	0	0	0	0	0	0	0	0	0	0	0	0	0	0	0	0	0	0	0	0	0	0	0	0	0	0	0	0	0
0	0	0	0	0	0	0	0	0	0	0	0	0	0	0	0	0	0	0	0	0	0	0	0	0	0	0	0	0	0	0
0	0	0	0	0	0	0	0	0	0	0	0	0	0	0	0	0	0	0	0	0	0	0	0	0	0	0	0	0	0	0
0	0	0	0	0	0	0	0	0	0	0	0	0	0	0	0	0	0	0	0	0	0	0	0	0	0	0	0	0	0	0
0	0	0	0	0	0	0	0	0	0	0	0	0	0	0	0	0	0	0	0	0	0	0	0	0	0	0	0	0	0	0
0	0	0	0	0	0	0	0	0	0	0	0	0	0	0	0	0	0	0	0	0	0	0	0	0	0	0	0	0	0	0
0	0	0	0	0	0	0	0	0	0	0	0	0	0	0	0	0	0	0	0	0	0	0	0	0	0	0	0	0	0	0
0	0	0	0	0	0	0	0	0	0	0	0	0	0	0	0	0	0	0	0	0	0	0	0	0	0	0	0	0	0	0
0	0	0	0	0	0	0	0	0	0	0	0	0	0	0	0	0	0	0	0	0	0	0	0	0	0	0	0	0	0	0
0	0	0	0	0	0	0	0	0	0	0	0	0	0	0	0	0	0	0	0	0	0	0	0	0	0	0	0	0	0	0
0	0	0	0	0	0	0	0	0	0	0	0	0	0	0	0	0	0	0	0	0	0	0	0	0	0	0	0	0	0	0
0	0	0	0	0	0	0	0	0	0	0	0	0	0	0	0	0	0	0	0	0	0	0	0	0	0	0	0	0	0	0
0	0	0	0	0	0	0	0	0	0	0	0	0	0	0	0	0	0	0	0	0	0	0	0	0	0	0	0	0	0	0
0	0	0	0	0	0	0	0	0	0	0	0	0	0	0	0	0	0	0	0	0	0	0	0	0	0	0	0	0	0	0
0	0	0	0	0	0	0	0	0	0	0	0	0	0	0	0	0	0	0	0	0	0	0	0	0	0	0	0	0	0	0
0	0	0	0	0	0	0	0	0	0	0	0	0	0	0	0	0	0	0	0	0	0	0	0	0	0	0	0	0	0	0
0	0	0	0	0	0	0	0	0	0	0	0	0	0	0	0	0	0	0	0	0	0	0	0	0	0	0	0	0	0	0
0	0	0	0	0	0	0	0	0	0	0	0	0	0	0	0	0	0	0	0	0	0	0	0	0	0	0	0	0	0	0
0	0	0	0	0	0	0	0	0	0	0	0	0	0	0	0	0	0	0	0	0	0	0	0	0	0	0	0	0	0	0
0	0	0	0	0	0	0	0	0	0	0	0	0	0	0	0	0	0	0	0	0	0	0	0	0	0	0	0	0	0	0
0	0	0	0	0	0	0	0	0	0	0	0	0	0	0	0	0	0	0	0	0	0	0	0	0	0	0	0	0	0	0
0	0	0	0	0	0	0	0	0	0	0	0	0	0	0	0	0	0	0	0	0	0	0	0	0	0	0	0	0	0	0
0	0	0	0	0	0	0	0	0	0	0	0	0	0	0	0	0	0	0	0	0	0	0	0	0	0	0	0	0	0	0
0	0	0	0	0	0	0	0	0	0	0	0	0	0	0	0	0	0	0	0	0	0	0	0	0	0	0	0	0	0	0
0	0	0	0	0	0	0	0	0	0	0	0	0	0	0	0	0	0	0	0	0	0	0	0	0	0	0	0	0	0	0
0	0	0	0	0	0	0	0	0	0	0	0	0	0	0	0	0	0	0	0	0	0	0	0	0	0	0	0	0	0	0
0	0	0	0	0	0	0	0	0	0	0	0	0	0	0	0	0	0	0	0	0	0	0	0	0	0	0	0	0	0	0
0	0	0	0	0	0	0	0	0	0	0	0	0	0	0	0	0	0	0	0	0	0	0	0	0	0	0	0	0	0	0
0	0	0	0	0	0	0	0	0	0	0	0	0	0	0	0	0	0	0	0	0	0	0	0	0	0	0	0	0	0	0
0	0	0	0	0	0	0	0	0	0	0	0	0	0	0	0	0	0	0	0	0	0	0	0	0	0	0	0	0	0	0
0	0	0	0	0	0	0	0	0	0	0	0	0	0	0	0	0	0	0	0	0	0	0	0	0	0	0	0	0	0	0
0	0	0	0	0	0	0	0	0	0	0	0	0	0	0	0	0	0	0	0	0	0	0	0	0	0	0	0	0	0	0
0	0	0	0	0	0	0	0	0	0	0	0	0	0	0	0	0	0	0	0	0	0	0	0	0	0	0	0	0	0	0
0	0	0	0	0	0	0	0	0	0	0	0	0	0	0	0	0	0	0	0	0	0	0	0	0	0	0	0	0	0	0
0	0	0	0	0	0	0	0	0	0	0	0	0	0	0	0	0	0	0	0	0	0	0	0	0	0	0	0	0	0	0
0	0	0	0	0	0	0	0	0	0	0	0	0	0	0	0	0	0	0	0	0	0	0	0	0	0	0	0	0	0	0
0	0	0	0	0	0	0	0	0	0	0	0	0	0	0	0	0	0	0	0	0	0	0	0	0	0	0	0	0	0	0
0	0	0	0	0	0	0	0	0	0	0	0	0	0	0	0	0	0	0	0	0	0	0	0	0	0	0	0	0	0	0
0	0	0	0	0	0	0	0	0	0	0	0	0	0	0	0	0	0	0	0	0	0	0	0	0	0	0	0	0	0	0
0	0	0	0	0	0	0	0	0	0	0	0	0	0	0	0	0	0	0	0	0	0	0	0	0	0	0	0	0	0	0
0	0	0	0	0	0	0	0	0	0	0	0	0	0	0	0	0	0	0	0	0	0	0	0	0	0	0	0	0	0	0
0	0	0	0	0	0	0	0	0	0	0	0	0	0	0	0	0	0	0	0	0	0	0	0	0	0	0	0	0	0	0
0	0	0	0	0	0	0	0	0	0	0	0	0	0	0	0	0	0	0	0	0	0	0	0	0	0	0	0	0	0	0
0	0	0	0	0	0	0	0	0	0	0	0	0	0	0	0	0	0	0	0	0	0	0	0	0	0	0	0	0	0	0
0	0	0	0	0	0	0	0	0	0	0	0	0	0	0	0	0	0	0	0	0	0	0	0	0	0	0	0	0	0	0
0	0	0	0	0	0	0	0	0	0	0	0	0	0	0	0	0	0	0	0	0	0	0	0	0	0	0	0	0	0	0
0	0	0	0	0	0	0	0	0	0	0	0	0	0	0	0	0	0	0	0	0	0	0	0	0	0	0	0	0	0	0
0	0	0	0	0	0	0	0	0	0	0	0	0	0	0	0	0	0	0	0	0	0	0	0	0	0	0	0	0	0	0
0	0	0	0	0	0	0	0	0	0	0	0	0	0	0	0	0	0	0	0	0	0	0	0	0	0	0	0	0	0	0
0	0	0	0	0	0	0	0	0	0	0	0	0	0	0	0	0	0	0	0	0	0	0	0	0	0	0	0	0	0	0
0	0	0	0	0	0	0	0	0	0	0	0	0	0	0	0	0	0	0	0	0	0	0	0	0	0	0	0	0	0	0
0	0	0	0	0	0	0	0	0	0	0	0	0	0	0	0	0	0	0	0	0	0	0	0	0	0	0	0	0	0	0
0	0	0	0	0	0	0	0	0	0	0	0	0	0	0	0	0	0	0	0	0	0	0	0	0	0	0	0	0	0	0
0	0	0	0	0	0	0	0	0	0	0	0	0	0	0	0	0	0	0	0	0	0	0	0	0	0	0	0	0	0	0
0	0	0	0	0	0	0	0	0	0	0	0	0	0	0	0	0	0	0	0	0	0	0	0	0	0	0	0	0	0	0
0	0	0	0	0	0	0	0	0	0	0	0	0	0	0	0	0	0	0	0	0	0	0	0	0	0	0	0	0	0	0
0	0	0	0	0	0	0	0	0	0	0	0	0	0	0	0	0	0	0	0	0	0	0	0	0	0	0	0	0	0	0
0	0	0	0	0	0	0	0	0	0	0	0	0	0	0	0	0	0	0	0	0	0	0	0	0	0	0	0	0	0	0
0	0	0	0	0	0	0	0	0	0	0	0	0	0	0	0	0	0	0	0	0	0	0	0	0	0	0	0	0	0	0
0	0	0	0	0	0	0	0	0	0	0	0	0	0	0	0	0	0	0	0	0	0	0	0	0	0	0	0	0	0	0
0	0	0	0	0	0	0	0	0	0	0	0	0	0	0	0	0	0	0	0	0	0	0	0	0	0	0	0	0	0	0
0	0	0	0	0	0	0	0	0	0	0	0	0	0	0	0	0	0	0	0	0	0	0	0	0	0	0	0	0	0	0
0	0	0	0	0	0	0	0	0	0	0	0	0	0	0	0	0	0	0	0	0	0	0	0	0	0	0	0	0	0	0
0	0	0	0	0	0	0	0	0	0	0	0	0	0	0	0	0	0	0	0	0	0	0	0	0	0	0	0	0	0	0
0	0	0	0	0	0	0	0	0	0	0	0	0	0	0	0	0	0	0	0	0	0	0	0	0	0	0	0	0	0	0
0	0	0	0	0	0	0	0	0	0	0	0	0	0	0	0	0	0	0	0	0	0	0	0	0	0	0	0	0	0	0
0	0	0	0	0	0	0	0	0	0	0	0	0	0	0	0	0	0	0	0	0	0	0	0	0	0	0	0	0	0	0
0	0	0	0	0	0	0	0	0	0	0	0	0	0	0	0	0	0	0	0	0	0	0	0	0	0	0	0	0	0	0
0	0	0	0	0	0	0	0	0	0	0	0	0	0	0	0	0	0	0	0	0	0	0	0	0	0	0	0	0	0	0
0	0	0	0	0	0	0	0	0	0	0	0	0	0	0	0	0	0	0	0	0	0	0	0	0	0	0	0	0	0	0
0	0	0	0	0	0	0	0	0	0	0	0	0	0	0	0	0	0	0	0	0	0	0	0	0	0	0	0	0	0	0
0	0	0	0	0	0	0	0	0	0	0	0	0	0	0	0	0	0	0	0	0	0	0	0	0	0	0	0	0	0	0
0	0	0	0	0	0	0	0	0	0	0	0	0	0	0	0	0	0	0	0	0	0	0	0	0	0	0	0	0	0	0
0	0	0	0	0	0	0	0	0	0	0	0	0	0	0	0	0	0	0	0	0	0	0	0	0	0	0	0	0	0	0
0	0	0	0	0	0	0	0	0	0	0	0	0	0	0	0	0	0	0	0	0	0	0	0	0	0	0	0	0	0	0
0	0	0	0	0	0	0	0	0	0	0	0	0	0	0	0	0	0	0	0	0	0	0	0	0	0	0	0	0	0	0
0	0	0	0	0	0	0	0	0	0	0	0	0	0	0	0	0	0	0	0	0	0	0	0	0	0	0	0	0	0	0
0	0	0	0	0	0	0	0	0	0	0	0	0	0	0	0	0	0	0	0	0	0	0	0	0	0	0	0	0	0	0
0	0	0	0	0	0	0	0	0	0	0	0	0	0	0	0	0	0	0	0	0	0	0	0	0	0	0	0	0	0	0
0	0	0	0	0	0	0	0	0	0	0	0	0	0	0	0	0	0	0	0	0	0	0	0	0	0	0	0	0	0	0
0	0	0	0	0	0	0	0	0	0	0	0	0	0	0	0	0	0	0	0	0	0	0	0	0	0	0	0	0	0	0
0	0	0	0	0	0	0	0	0	0	0	0	0	0	0	0	0	0	0	0	0	0	0	0	0	0	0	0	0	0	0
0	0	0	0	0	0	0	0	0	0	0	0	0	0	0	0	0	0	0	0	0	0	0	0	0	0	0	0	0	0	0
0	0	0	0	0	0	0	0	0	0	0	0	0	0	0	0	0	0	0	0	0	0	0	0	0	0	0	0	0	0	0
0	0	0	0	0	0	0	0	0	0	0	0	0	0	0	0	0	0	0	0	0	0	0	0	0	0	0	0	0	0	0
0	0	0	0	0	0	0	0	0	0	0	0	0	0	0	0	0	0	0	0	0	0	0	0	0	0	0	0	0	0	0
0	0	0	0	0	0	0	0	0	0	0	0	0	0	0	0	0	0	0	0	0	0	0	0	0	0	0	0	0	0	0
0	0	0	0	0	0	0	0	0	0	0	0	0	0	0	0	0	0	0	0	0	0	0	0	0	0	0	0	0	0	0
0	0	0	0	0	0	0	0	0	0	0	0	0	0	0	0	0	0	0	0	0	0	0	0	0	0	0	0	0	0	0
0	0	0	0	0	0	0	0	0	0	0	0	0	0	0	0	0	0	0	0	0	0	0	0	0	0	0	0	0	0	0
0	0	0	0	0	0	0	0	0	0	0	0	0	0	0	0	0	0	0	0	0	0	0	0	0	0	0	0	0	0	0
0	0	0	0	0	0	0	0	0	0	0	0	0	0	0	0	0	0	0	0	0	0	0	0	0	0	0	0	0	0	0
0	0	0	0	0	0	0	0	0	0	0	0	0	0	0	0	0	0	0	0	0	0	0	0	0	0	0	0	0	0	0
0	0	0	0	0	0	0	0	0	0	0	0	0	0	0	0	0	0	0	0	0	0	0	0	0	0	0	0	0	0	0
0	0	0	0	0	0	0	0	0	0	0	0	0	0	0	0	0	0	0	0	0	0	0	0	0	0	0	0	0	0	0
0	0	0	0	0	0	0	0	0	0	0	0	0	0	0	0	0	0	0	0	0	0	0	0	0	0	0	0	0	0	0
0	0	0	0	0	0	0	0	0	0	0	0	0	0	0	0	0	0	0	0	0	0	0	0	0	0	0	0	0	0	0
0	0	0	0	0	0	0	0	0	0	0	0	0	0	0	0	0	0	0	0	0	0	0	0	0	0	0	0	0	0	0
0	0	0	0	0	0	0	0	0	0	0	0	0	0	0	0	0	0	0	0	0	0	0	0	0	0	0	0	0	0	0
0	0	0	0	0	0	0	0	0	0	0	0	0	0	0	0	0	0	0	0	0	0	0	0	0	0	0	0	0	0	0
0	0	0	0	0	0	0	0	0	0	0	0	0	0	0	0	0	0	0	0	0	0	0	0	0	0	0	0	0	0	0
0	0	0	0	0	0	0	0	0	0	0	0	0	0	0	0	0	0	0	0	0	0	0	0	0	0	0	0	0	0	0
0	0	0	0	0	0	0	0	0	0	0	0	0	0	0	0	0	0	0	0	0	0	0	0	0	0	0	0	0	0	0
0	0	0	0	0	0	0	0	0	0	0	0	0	0	0	0	0	0	0	0	0	0	0	0	0	0	0	0	0	0	0
0	0	0	0	0	0	0	0	0	0	0	0	0	0	0	0	0	0	0	0	0	0	0	0	0	0	0	0	0	0	0
0	0	0	0	0	0	0	0	0	0	0	0	0	0	0	0	0	0	0	0	0	0	0	0	0	0	0	0	0	0	0
0	0	0	0	0	0	0	0	0	0	0	0	0	0	0	0	0	0	0	0	0	0	0	0	0	0	0	0	0	0	0
0	0	0	0	0	0	0	0	0	0	0	0	0	0	0	0	0	0	0	0	0	0	0	0	0	0	0	0	0	0	0
0	0	0	0	0	0	0	0	0	0	0	0	0	0	0	0	0	0	0	0	0	0	0	0	0	0	0	0	0	0	0
0	0	0	0	0	0	0	0	0	0	0	0	0	0	0	0	0	0	0	0	0	0	0	0	0	0	0	0	0	0	0
0	0	0	0	0	0	0	0	0	0	0	0	0	0	0	0	0	0	0	0	0	0	0	0	0	0	0	0	0	0	0
0	0	0	0	0	0	0	0	0	0	0	0	0	0	0	0	0	0	0	0	0	0	0	0	0	0	0	0	0	0	0
0	0	0	0	0	0	0	0	0	0	0	0	0	0	0	0	0	0	0	0	0	0	0	0	0	0	0	0	0	0	0
0	0	0	0	0	0	0	0	0	0	0	0	0	0	0	0	0	0	0	0	0	0	0	0	0	0	0	0	0	0	0
0	0	0	0	0	0	0	0	0	0	0	0	0	0	0	0	0	0	0	0	0	0	0	0	0	0	0	0	0	0	0
0	0	0	0	0	0	0	0	0	0	0	0	0	0	0	0	0	0	0	0	0	0	0	0	0	0	0	0	0	0	0
0	0	0	0	0	0	0	0	0	0	0	0	0	0	0	0	0	0	0	0	0	0	0	0	0	0	0	0	0	0	0
0	0	0	0	0	0	0	0	0	0	0	0	0	0	0	0	0	0	0	0	0	0	0	0	0	0	0	0	0	0	0
0	0	0	0	0	0	0	0	0	0	0	0	0	0	0	0	0	0	0	0	0	0	0	0	0	0	0	0	0	0	0
0	0	0	0	0	0	0	0	0	0	0	0	0	0	0	0	0	0	0	0	0	0	0	0	0	0	0	0	0	0	0
0	0	0	0	0	0	0	0	0	0	0	0	0	0	0	0	0	0	0	0	0	0	0	0	0	0	0	0	0	0	0
0	0	0	0	0	0	0	0	0	0	0	0	0	0	0	0	0	0	0	0	0	0	0	0	0	0	0	0	0	0	0
0	0	0	0	0	0	0	0	0	0	0	0	0	0	0	0	0	0	0	0	0	0	0	0	0	0	0	0	0	0	0
0	0	0	0	0	0	0	0	0	0	0	0	0	0	0	0	0	0	0	0	0	0	0	0	0	0	0	0	0	0	0
0	0	0	0	0	0	0	0	0	0	0	0	0	0	0	0	0	0	0	0	0	0	0	0	0	0	0	0	0	0	0
0	0	0	0	0	0	0	0	0	0	0	0	0	0	0	0	0	0	0	0	0	0	0	0	0	0	0	0	0	0	0
0	0	0	0	0	0	0	0	0	0	0	0	0	0	0	0	0	0	0	0	0	0	0	0	0	0	0	0	0	0	0
0	0	0	0	0	0	0	0	0	0	0	0	0	0	0	0	0	0	0	0	0	0	0	0	0	0	0	0	0	0	0
0	0	0	0	0	0	0	0	0	0	0	0	0	0	0	0	0	0	0	0	0	0	0	0	0	0	0	0	0	0	0
0	0	0	0	0	0	0	0	0	0	0	0	0	0	0	0	0	0	0	0	0	0	0	0	0	0	0	0	0	0	0
0	0	0	0	0	0	0	0	0	0	0	0	0	0	0	0	0	0	0	0	0	0	0	0	0	0	0	0	0	0	0
0	0	0	0	0	0	0	0	0	0	0	0	0	0	0	0	0	0	0	0	0	0	0	0	0	0	0	0	0	0	0
0	0	0	0	0	0	0	0	0	0	0	0	0	0	0	0	0	0	0	0	0	0	0	0	0	0	0	0	0	0	0
0	0	0	0	0	0	0	0	0	0	0	0	0	0	0	0	0	0	0	0	0	0	0	0	0	0	0	0	0	0	0
0	0	0	0	0	0	0	0	0	0	0	0	0	0	0	0	0	0	0	0	0	0	0	0	0	0	0	0	0	0	0
0	0	0	0	0	0	0	0	0	0	0	0	0	0	0	0	0	0	0	0	0	0	0	0	0	0	0	0	0	0	0
0	0	0	0	0	0	0	0	0	0	0	0	0	0	0	0	0	0	0	0	0	0	0	0	0	0	0	0	0	0	0
0	0	0	0	0	0	0	0	0	0	0	0	0	0	0	0	0	0	0	0	0	0	0	0	0	0	0	0	0	0	0
0	0	0	0	0	0	0	0	0	0	0	0	0	0	0	0	0	0	0	0	0	0	0	0	0	0	0	0	0	0	0
0	0	0	0	0	0	0	0	0	0	0	0	0	0	0	0	0	0	0	0	0	0	0	0	0	0	0	0	0	0	0
0	0	0	0	0	0	0	0	0	0	0	0	0	0	0	0	0	0	0	0	0	0	0	0	0	0	0	0	0	0	0
0	0	0	0	0	0	0	0	0	0	0	0	0	0	0	0	0	0	0	0	0	0	0	0	0	0	0	0	0	0	0
0	0	0	0	0	0	0	0	0	0	0	0	0	0	0	0	0	0	0	0	0	0	0	0	0	0	0	0	0	0	0
0	0	0	0	0	0	0	0	0	0	0	0	0	0	0	0	0	0	0	0	0	0	0	0	0	0	0	0	0	0	0
0	0	0	0	0	0	0	0	0	0	0	0	0	0	0	0	0	0	0	0	0	0	0	0	0	0	0	0	0	0	0
0	0	0	0	0	0	0	0	0	0	0	0	0	0	0	0	0	0	0	0	0	0	0	0	0	0	0	0	0	0	0
0	0	0	0	0	0	0	0	0	0	0	0	0	0	0	0	0	0	0	0	0	0	0	0	0	0	0	0	0	0	0
0	0	0	0	0	0	0	0	0	0	0	0	0	0	0	0	0	0	0	0	0	0	0	0	0	0	0	0	0	0	0
0	0	0	0	0	0	0	0	0	0	0	0	0	0	0	0	0	0	0	0	0	0	0	0	0	0	0	0	0	0	0
0	0	0	0	0	0	0	0	0	0	0	0	0	0	0	0	0	0	0	0	0	0	0	0	0	0	0	0	0	0	0
0	0	0	0	0	0	0	0	0	0	0	0	0	0	0	0	0	0	0	0	0	0	0	0	0	0	0	0	0	0	0
0	0	0	0	0	0	0	0	0	0	0	0	0	0	0	0	0	0	0	0	0	0	0	0	0	0	0	0	0	0	0
0	0	0	0	0	0	0	0	0	0	0	0	0	0	0	0	0	0	0	0	0	0	0	0	0	0	0	0	0	0	0
0	0	0	0	0	0	0	0	0	0	0	0	0	0	0	0	0	0	0	0	0	0	0	0	0	0	0	0	0	0	0
0	0	0	0	0	0	0	0	0	0	0	0	0	0	0	0	0	0	0	0	0	0	0	0	0	0	0	0	0	0	0
0	0	0	0	0	0	0	0	0	0	0	0	0	0	0	0	0	0	0	0	0	0	0	0	0	0	0	0	0	0	0
0	0	0	0	0	0	0	0	0	0	0	0	0	0	0	0	0	0	0	0	0	0	0	0	0	0	0	0	0	0	0
0	0	0	0	0	0	0	0	0	0	0	0	0	0	0	0	0	0	0	0	0	0	0	0	0	0	0	0	0	0	0
0	0	0	0	0	0	0	0	0	0	0	0	0	0	0	0	0	0	0	0	0	0	0	0	0	0	0	0	0	0	0
0	0	0	0	0	0	0	0	0	0	0	0	0	0	0	0	0	0	0	0	0	0	0	0	0	0	0	0	0	0	0
0	0	0	0	0	0	0	0	0	0	0	0	0	0	0	0	0	0	0	0	0	0	0	0	0	0	0	0	0	0	0
0	0	0	0	0	0	0	0	0	0	0	0	0	0	0	0	0	0	0	0	0	0	0	0	0	0	0	0	0	0	0
0	0	0	0	0	0	0	0	0	0	0	0	0	0	0	0	0	0	0	0	0	0	0	0	0	0	0	0	0	0	0
0	0	0	0	0	0	0	0	0	0	0	0	0	0	0	0	0	0	0	0	0	0	0	0	0	0	0	0	0	0	0
0	0	0	0	0	0	0	0	0	0	0	0	0	0	0	0	0	0	0	0	0	0	0	0	0	0	0	0	0	0	0
0	0	0	0	0	0	0	0	0	0	0	0	0	0	0	0	0	0	0	0	0	0	0	0	0	0	0	0	0	0	0
0	0	0	0	0	0	0	0	0	0	0	0	0	0	0	0	0	0	0	0	0	0	0	0	0	0	0	0	0	0	0
0	0	0	0	0	0	0	0	0	0	0	0	0	0	0	0	0	0	0	0	0	0	0	0	0	0	0	0	0	0	0
0	0	0	0	0	0	0	0	0	0	0	0	0	0	0	0	0	0	0	0	0	0	0	0	0	0	0	0	0	0	0
0	0	0	0	0	0	0	0	0	0	0	0	0	0	0	0	0	0	0	0	0	0	0	0	0	0	0	0	0	0	0
0	0	0	0	0	0	0	0	0	0	0	0	0	0	0	0	0	0	0	0	0	0	0	0	0	0	0	0	0	0	0
0	0	0	0	0	0	0	0	0	0	0	0	0	0	0	0	0	0	0	0	0	0	0	0	0	0	0	0	0	0	0
0	0	0	0	0	0	0	0	0	0	0	0	0	0	0	0	0	0	0	0	0	0	0	0	0	0	0	0	0	0	0
0	0	0	0	0	0	0	0	0	0	0	0	0	0	0	0	0	0	0	0	0	0	0	0	0	0	0	0	0	0	0
0	0	0	0	0	0	0	0	0	0	0	0	0	0	0	0	0	0	0	0	0	0	0	0	0	0	0	0	0	0	0
0	0	0	0	0	0	0	0	0	0	0	0	0	0	0	0	0	0	0	0	0	0	0	0	0	0	0	0	0	0	0
0	0	0	0	0	0	0	0	0	0	0	0	0	0	0	0	0	0	0	0	0	0	0	0	0	0	0	0	0	0	0
0	0	0	0	0	0	0	0	0	0	0	0	0	0	0	0	0	0	0	0	0	0	0	0	0	0	0	0	0	0	0
0	0	0	0	0	0	0	0	0	0	0	0	0	0	0	0	0	0	0	0	0	0	0	0	0	0	0	0	0	0	0
0	0	0	0	0	0	0	0	0	0	0	0	0	0	0	0	0	0	0	0	0	0	0	0	0	0	0	0	0	0	0
0	0	0	0	0	0	0	0	0	0	0	0	0	0	0	0	0	0	0	0	0	0	0	0	0	0	0	0	0	0	0
0	0	0	0	0	0	0	0	0	0	0	0	0	0	0	0	0	0	0	0	0	0	0	0	0	0	0	0	0	0	0
0	0	0	0	0	0	0	0	0	0	0	0	0	0	0	0	0	0	0	0	0	0	0	0	0	0	0	0	0	0	0
0	0	0	0	0	0	0	0	0	0	0	0	0	0	0	0	0	0	0	0	0	0	0	0	0	0	0	0	0	0	0
0	0	0	0	0	0	0	0	0	0	0	0	0	0	0	0	0	0	0	0	0	0	0	0	0	0	0	0	0	0	0
0	0	0	0	0	0	0	0	0	0	0	0	0	0	0	0	0	0	0	0	0	0	0	0	0	0	0	0	0	0	0
0	0	0	0	0	0	0	0	0	0	0	0	0	0	0	0	0	0	0	0	0	0	0	0	0	0	0	0	0	0	0
0	0	0	0	0	0	0	0	0	0	0	0	0	0	0	0	0	0	0	0	0	0	0	0	0	0	0	0	0	0	0
0	0	0	0	0	0	0	0	0	0	0	0	0	0	0	0	0	0	0	0	0	0	0	0	0	0	0	0	0	0	0
0	0	0	0	0	0	0	0	0	0	0	0	0	0	0	0	0	0	0	0	0	0	0	0	0	0	0	0	0	0	0
0	0	0	0	0	0	0	0	0	0	0	0	0	0	0	0	0	0	0	0	0	0	0	0	0	0	0	0	0	0	0
0	0	0	0	0	0	0	0	0	0	0	0	0	0	0	0	0	0	0	0	0	0	0	0	0	0	0	0	0	0	0
0	0	0	0	0	0	0	0	0	0	0	0	0	0	0	0	0	0	0	0	0	0	0	0	0	0	0	0	0	0	0
0	0	0	0	0	0	0	0	0	0	0	0	0	0	0	0	0	0	0	0	0	0	0	0	0	0	0	0	0	0	0
0	0	0	0	0	0	0	0	0	0	0	0	0	0	0	0	0	0	0	0	0	0	0	0	0	0	0	0	0	0	0
0	0	0	0	0	0	0	0	0	0	0	0	0	0	0	0	0	0	0	0	0	0	0	0	0	0	0	0	0	0	0
0	0	0	0	0	0	0	0	0	0	0	0	0	0	0	0	0	0	0	0	0	0	0	0	0	0	0	0	0	0	0
0	0	0	0	0	0	0	0	0	0	0	0	0	0	0	0	0	0	0	0	0	0	0	0	0	0	0	0	0	0	0
0	0	0	0	0	0	0	0	0	0	0	0	0	0	0	0	0	0	0	0	0	0	0	0	0	0	0	0	0	0	0
0	0	0	0	0	0	0	0	0	0	0	0	0	0	0	0	0	0	0	0	0	0	0	0	0	0	0	0	0	0	0
0	0	0	0	0	0	0	0	0	0	0	0	0	0	0	0	0	0	0	0	0	0	0	0	0	0	0	0	0	0	0
0	0	0	0	0	0	0	0	0	0	0	0	0	0	0	0	0	0	0	0	0	0	0	0	0	0	0	0	0	0	0
0	0	0	0	0	0	0	0	0	0	0	0	0	0	0	0	0	0	0	0	0	0	0	0	0	0	0	0	0	0	0
0	0	0	0	0	0	0	0	0	0	0	0	0	0	0	0	0	0	0	0	0	0	0	0	0	0	0	0	0	0	0
0	0	0	0	0	0	0	0	0	0	0	0	0	0	0	0	0	0	0	0	0	0	0	0	0	0	0	0	0	0	0
0	0	0	0	0	0	0	0	0	0	0	0	0	0	0	0	0	0	0	0	0	0	0	0	0	0	0	0	0	0	0
0	0	0	0	0	0	0	0	0	0	0	0	0	0	0	0	0	0	0	0	0	0	0	0	0	0	0	0	0	0	0
0	0	0	0	0	0	0	0	0	0	0	0	0	0	0	0	0	0	0	0	0	0	0	0	0	0	0	0	0	0	0
0	0	0	0	0	0	0	0	0	0	0	0	0	0	0	0	0	0	0	0	0	0	0	0	0	0	0	0	0	0	0
0	0	0	0	0	0	0	0	0	0	0	0	0	0	0	0	0	0	0	0	0	0	0	0	0	0	0	0	0	0	0
0	0	0	0	0	0	0	0	0	0	0	0	0	0	0	0	0	0	0	0	0	0	0	0	0	0	0	0	0	0	0
0	0	0	0	0	0	0	0	0	0	0	0	0	0	0	0	0	0	0	0	0	0	0	0	0	0	0	0	0	0	0
0	0	0	0	0	0	0	0	0	0	0	0	0	0	0	0	0	0	0	0	0	0	0	0	0	0	0	0	0	0	0
0	0	0	0	0	0	0	0	0	0	0	0	0	0	0	0	0	0	0	0	0	0	0	0	0	0	0	0	0	0	0
0	0	0	0	0	0	0	0	0	0	0	0	0	0	0	0	0	0	0	0	0	0	0	0	0	0	0	0	0	0	0
0	0	0	0	0	0	0	0	0	0	0	0	0	0	0	0	0	0	0	0	0	0	0	0	0	0	0	0	0	0	0
0	0	0	0	0	0	0	0	0	0	0	0	0	0	0	0	0	0	0	0	0	0	0	0	0	0	0	0	0	0	0
0	0	0	0	0	0	0	0	0	0	0	0	0	0	0	0	0	0	0	0	0	0	0	0	0	0	0	0	0	0	0
0	0	0	0	0	0	0	0	0	0	0	0	0	0	0	0	0	0	0	0	0	0	0	0	0	0	0	0	0	0	0
0	0	0	0	0	0	0	0	0	0	0	0	0	0	0	0	0	0	0	0	0	0	0	0	0	0	0	0	0	0	0
0	0	0	0	0	0	0	0	0	0	0	0	0	0	0	0	0	0	0	0	0	0	0	0	0	0	0	0	0	0	0
0	0	0	0	0	0	0	0	0	0	0	0	0	0	0	0	0	0	0	0	0	0	0	0	0	0	0	0	0	0	0
0	0	0	0	0	0	0	0	0	0	0	0	0	0	0	0	0	0	0	0	0	0	0	0	0	0	0	0	0	0	0
0	0	0	0	0	0	0	0	0	0	0	0	0	0	0	0	0	0	0	0	0	0	0	0	0	0	0	0	0	0	0
0	0	0	0	0	0	0	0	0	0	0	0	0	0	0	0	0	0	0	0	0	0	0	0	0	0	0	0	0	0	0
0	0	0	0	0	0	0	0	0	0	0	0	0	0	0	0	0	0	0	0	0	0	0	0	0	0	0	0	0	0	0
0	0	0	0	0	0	0	0	0	0	0	0	0	0	0	0	0	0	0	0	0	0	0	0	0	0	0	0	0	0	0
0	0	0	0	0	0	0	0	0	0	0	0	0	0	0	0	0	0	0	0	0	0	0	0	0	0	0	0	0	0	0
0	0	0	0	0	0	0	0	0	0	0	0	0	0	0	0	0	0	0	0	0	0	0	0	0	0	0	0	0	0	0
0	0	0	0	0	0	0	0	0	0	0	0	0	0	0	0	0	0	0	0	0	0	0	0	0	0	0	0	0	0	0
0	0	0	0	0	0	0	0	0	0	0	0	0	0	0	0	0	0	0	0	0	0	0	0	0	0	0	0	0	0	0
0	0	0	0	0	0	0	0	0	0	0	0	0	0	0	0	0	0	0	0	0	0	0	0	0	0	0	0	0	0	0
0	0	0	0	0	0	0	0	0	0	0	0	0	0	0	0	0	0	0	0	0	0	0	0	0	0	0	0	0	0	0
0	0	0	0	0	0	0	0	0	0	0	0	0	0	0	0	0	0	0	0	0	0	0	0	0	0	0	0	0	0	0
0	0	0	0	0	0	0	0	0	0	0	0	0	0	0	0	0	0	0	0	0	0	0	0	0	0	0	0	0	0	0
0	0	0	0	0	0	0	0	0	0	0	0	0	0	0	0	0	0	0	0	0	0	0	0	0	0	0	0	0	0	0
0	0	0	0	0	0	0	0	0	0	0	0	0	0	0	0	0	0	0	0	0	0	0	0	0	0	0	0	0	0	0
0	0	0	0	0	0	0	0	0	0	0	0	0	0	0	0	0	0	0	0	0	0	0	0	0	0	0	0	0	0	0
0	0	0	0	0	0	0	0	0	0	0	0	0	0	0	0	0	0	0	0	0	0	0	0	0	0	0	0	0	0	0
0	0	0	0	0	0	0	0	0	0	0	0	0	0	0	0	0	0	0	0	0	0	0	0	0	0	0	0	0	0	0
0	0	0	0	0	0	0	0	0	0	0	0	0	0	0	0	0	0	0	0	0	0	0	0	0	0	0	0	0	0	0
0	0	0	0	0	0	0	0	0	0	0	0	0	0	0	0	0	0	0	0	0	0	0	0	0	0	0	0	0	0	0
0	0	0	0	0	0	0	0	0	0	0	0	0	0	0	0	0	0	0	0	0	0	0	0	0	0	0	0	0	0	0
0	0	0	0	0	0	0	0	0	0	0	0	0	0	0	0	0	0	0	0	0	0	0	0	0	0	0	0	0	0	0
0	0	0	0	0	0	0	0	0	0	0	0	0	0	0	0	0	0	0	0	0	0	0	0	0	0	0	0	0	0	0
0	0	0	0	0	0	0	0	0	0	0	0	0	0	0	0	0	0	0	0	0	0	0	0	0	0	0	0	0	0	0
0	0	0	0	0	0	0	0	0	0	0	0	0	0	0	0	0	0	0	0	0	0	0	0	0	0	0	0	0	0	0
0	0	0	0	0	0	0	0	0	0	0	0	0	0	0	0	0	0	0	0	0	0	0	0	0	0	0	0	0	0	0
0	0	0	0	0	0	0	0	0	0	0	0	0	0	0	0	0	0	0	0	0	0	0	0	0	0	0	0	0	0	0
0	0	0	0	0	0	0	0	0	0	0	0	0	0	0	0	0	0	0	0	0	0	0	0	0	0	0	0	0	0	0
0	0	0	0	0	0	0	0	0	0	0	0	0	0	0	0	0	0	0	0	0	0	0	0	0	0	0	0	0	0	0
0	0	0	0	0	0	0	0	0	0	0	0	0	0	0	0	0	0	0	0	0	0	0	0	0	0	0	0	0	0	0
0	0	0	0	0	0	0	0	0	0	0	0	0	0	0	0	0	0	0	0	0	0	0	0	0	0	0	0	0	0	0
0	0	0	0	0	0	0	0	0	0	0	0	0	0	0	0	0	0	0	0	0	0	0	0	0	0	0	0	0	0	0
0	0	0	0	0	0	0	0	0	0	0	0	0	0	0	0	0	0	0	0	0	0	0	0	0	0	0	0	0	0	0
0	0	0	0	0	0	0	0	0	0	0	0	0	0	0	0	0	0	0	0	0	0	0	0	0	0	0	0	0	0	0
0	0	0	0	0	0	0	0	0	0	0	0	0	0	0	0	0	0	0	0	0	0	0	0	0	0	0	0	0	0	0
0	0	0	0	0	0	0	0	0	0	0	0	0	0	0	0	0	0	0	0	0	0	0	0	0	0	0	0	0	0	0
0	0	0	0	0	0	0	0	0	0	0	0	0	0	0	0	0	0	0	0	0	0	0	0	0	0	0	0	0	0	0
0	0	0	0	0	0	0	0	0	0	0	0	0	0	0	0	0	0	0	0	0	0	0	0	0	0	0	0	0	0	0
0	0	0	0	0	0	0	0	0	0	0	0	0	0	0	0	0	0	0	0	0	0	0	0	0	0	0	0	0	0	0
0	0	0	0	0	0	0	0	0	0	0	0	0	0	0	0	0	0	0	0	0	0	0	0	0	0	0	0	0	0	0
0	0	0	0	0	0	0	0	0	0	0	0	0	0	0	0	0	0	0	0	0	0	0	0	0	0	0	0	0	0	0
0	0	0	0	0	0	0	0	0	0	0	0	0	0	0	0	0	0	0	0	0	0	0	0	0	0	0	0	0	0	0
0	0	0	0	0	0	0	0	0	0	0	0	0	0	0	0	0	0	0	0	0	0	0	0	0	0	0	0	0	0	0
0	0	0	0	0	0	0	0	0	0	0	0	0	0	0	0	0	0	0	0	0	0	0	0	0	0	0	0	0	0	0
0	0	0	0	0	0	0	0	0	0	0	0	0	0	0	0	0	0	0	0	0	0	0	0	0	0	0	0	0	0	0
0	0	0	0	0	0	0	0	0	0	0	0	0	0	0	0	0	0	0	0	0	0	0	0	0	0	0	0	0	0	0
0	0	0	0	0	0	0	0	0	0	0	0	0	0	0	0	0	0	0	0	0	0	0	0	0	0	0	0	0	0	0
0	0	0	0	0	0	0	0	0	0	0	0	0	0	0	0	0	0	0	0	0	0	0	0	0	0	0	0	0	0	0
0	0	0	0	0	0	0	0	0	0	0	0	0	0	0	0	0	0	0	0	0	0	0	0	0	0	0	0	0	0	0
0	0	0	0	0	0	0	0	0	0	0	0	0	0	0	0	0	0	0	0	0	0	0	0	0	0	0	0	0	0	0
0	0	0	0	0	0	0	0	0	0	0	0	0	0	0	0	0	0	0	0	0	0	0	0	0	0	0	0	0	0	0
0	0	0	0	0	0	0	0	0	0	0	0	0	0	0	0	0	0	0	0	0	0	0	0	0	0	0	0	0	0	0
0	0	0	0	0	0	0	0	0	0	0	0	0	0	0	0	0	0	0	0	0	0	0	0	0	0	0	0	0	0	0
0	0	0	0	0	0	0	0	0	0	0	0	0	0	0	0	0	0	0	0	0	0	0	0	0	0	0	0	0	0	0
0	0	0	0	0	0	0	0	0	0	0	0	0	0	0	0	0	0	0	0	0	0	0	0	0	0	0	0	0	0	0
0	0	0	0	0	0	0	0	0	0	0	0	0	0	0	0	0	0	0	0	0	0	0	0	0	0	0	0	0	0	0
0	0	0	0	0	0	0	0	0	0	0	0	0	0	0	0	0	0	0	0	0	0	0	0	0	0	0	0	0	0	0
0	0	0	0	0	0	0	0	0	0	0	0	0	0	0	0	0	0	0	0	0	0	0	0	0	0	0	0	0	0	0
0	0	0	0	0	0	0	0	0	0	0	0	0	0	0	0	0	0	0	0	0	0	0	0	0	0	0	0	0	0	0
0	0	0	0	0	0	0	0	0	0	0	0	0	0	0	0	0	0	0	0	0	0	0	0	0	0	0	0	0	0	0
0	0	0	0	0	0	0	0	0	0	0	0	0	0	0	0	0	0	0	0	0	0	0	0	0	0	0	0	0	0	0
0	0	0	0	0	0	0	0	0	0	0	0	0	0	0	0	0	0	0	0	0	0	0	0	0	0	0	0	0	0	0
0	0	0	0	0	0	0	0	0	0	0	0	0	0	0	0	0	0	0	0	0	0	0	0	0	0	0	0	0	0	0
0	0	0	0	0	0	0	0	0	0	0	0	0	0	0	0	0	0	0	0	0	0	0	0	0	0	0	0	0	0	0
0	0	0	0	0	0	0	0	0	0	0	0	0	0	0	0	0	0	0	0	0	0	0	0	0	0	0	0	0	0	0
0	0	0	0	0	0	0	0	0	0	0	0	0	0	0	0	0	0	0	0	0	0	0	0	0	0	0	0	0	0	0
0	0	0	0	0	0	0	0	0	0	0	0	0	0	0	0	0	0	0	0	0	0	0	0	0	0	0	0	0	0	0
0	0	0	0	0	0	0	0	0	0	0	0	0	0	0	0	0	0	0	0	0	0	0	0	0	0	0	0	0	0	0
0	0	0	0	0	0	0	0	0	0	0	0	0	0	0	0	0	0	0	0	0	0	0	0	0	0	0	0	0	0	0
0	0	0	0	0	0	0	0	0	0	0	0	0	0	0	0	0	0	0	0	0	0	0	0	0	0	0	0	0	0	0
0	0	0	0	0	0	0	0	0	0	0	0	0	0	0	0	0	0	0	0	0	0	0	0	0	0	0	0	0	0	0
0	0	0	0	0	0	0	0	0	0	0	0	0	0	0	0	0	0	0	0	0	0	0	0	0	0	0	0	0	0	0
0	0	0	0	0	0	0	0	0	0	0	0	0	0	0	0	0	0	0	0	0	0	0	0	0	0	0	0	0	0	0
0	0	0	0	0	0	0	0	0	0	0	0	0	0	0	0	0	0	0	0	0	0	0	0	0	0	0	0	0	0	0
0	0	0	0	0	0	0	0	0	0	0	0	0	0	0	0	0	0	0	0	0	0	0	0	0	0	0	0	0	0	0
0	0	0	0	0	0	0	0	0	0	0	0	0	0	0	0	0	0	0	0	0	0	0	0	0	0	0	0	0	0	0
0	0	0	0	0	0	0	0	0	0	0	0	0	0	0	0	0	0	0	0	0	0	0	0	0	0	0	0	0	0	0
0	0	0	0	0	0	0	0	0	0	0	0	0	0	0	0	0	0	0	0	0	0	0	0	0	0	0	0	0	0	0
0	0	0	0	0	0	0	0	0	0	0	0	0	0	0	0	0	0	0	0	0	0	0	0	0	0	0	0	0	0	0
0	0	0	0	0	0	0	0	0	0	0	0	0	0	0	0	0	0	0	0	0	0	0	0	0	0	0	0	0	0	0
0	0	0	0	0	0	0	0	0	0	0	0	0	0	0	0	0	0	0	0	0	0	0	0	0	0	0	0	0	0	0
0	0	0	0	0	0	0	0	0	0	0	0	0	0	0	0	0	0	0	0	0	0	0	0	0	0	0	0	0	0	0
0	0	0	0	0	0	0	0	0	0	0	0	0	0	0	0	0	0	0	0	0	0	0	0	0	0	0	0	0	0	0
0	0	0	0	0	0	0	0	0	0	0	0	0	0	0	0	0	0	0	0	0	0	0	0	0	0	0	0	0	0	0
0	0	0	0	0	0	0	0	0	0	0	0	0	0	0	0	0	0	0	0	0	0	0	0	0	0	0	0	0	0	0
0	0	0	0	0	0	0	0	0	0	0	0	0	0	0	0	0	0	0	0	0	0	0	0	0	0	0	0	0	0	0
0	0	0	0	0	0	0	0	0	0	0	0	0	0	0	0	0	0	0	0	0	0	0	0	0	0	0	0	0	0	0
0	0	0	0	0	0	0	0	0	0	0	0	0	0	0	0	0	0	0	0	0	0	0	0	0	0	0	0	0	0	0
0	0	0	0	0	0	0	0	0	0	0	0	0	0	0	0	0	0	0	0	0	0	0	0	0	0	0	0	0	0	0
0	0	0	0	0	0	0	0	0	0	0	0	0	0	0	0	0	0	0	0	0	0	0	0	0	0	0	0	0	0	0
0	0	0	0	0	0	0	0	0	0	0	0	0	0	0	0	0	0	0	0	0	0	0	0	0	0	0	0	0	0	0
0	0	0	0	0	0	0	0	0	0	0	0	0	0	0	0	0	0	0	0	0	0	0	0	0	0	0	0	0	0	0
0	0	0	0	0	0	0	0	0	0	0	0	0	0	0	0	0	0	0	0	0	0	0	0	0	0	0	0	0	0	0
0	0	0	0	0	0	0	0	0	0	0	0	0	0	0	0	0	0	0	0	0	0	0	0	0	0	0	0	0	0	0
0	0	0	0	0	0	0	0	0	0	0	0	0	0	0	0	0	0	0	0	0	0	0	0	0	0	0	0	0	0	0
0	0	0	0	0	0	0	0	0	0	0	0	0	0	0	0	0	0	0	0	0	0	0	0	0	0	0	0	0	0	0
0	0	0	0	0	0	0	0	0	0	0	0	0	0	0	0	0	0	0	0	0	0	0	0	0	0	0	0	0	0	0
0	0	0	0	0	0	0	0	0	0	0	0	0	0	0	0	0	0	0	0	0	0	0	0	0	0	0	0	0	0	0
0	0	0	0	0	0	0	0	0	0	0	0	0	0	0	0	0	0	0	0	0	0	0	0	0	0	0	0	0	0	0
0	0	0	0	0	0	0	0	0	0	0	0	0	0	0	0	0	0	0	0	0	0	0	0	0	0	0	0	0	0	0
0	0	0	0	0	0	0	0	0	0	0	0	0	0	0	0	0	0	0	0	0	0	0	0	0	0	0	0	0	0	0
0	0	0	0	0	0	0	0	0	0	0	0	0	0	0	0	0	0	0	0	0	0	0	0	0	0	0	0	0	0	0
0	0	0	0	0	0	0	0	0	0	0	0	0	0	0	0	0	0	0	0	0	0	0	0	0	0	0	0	0	0	0
0	0	0	0	0	0	0	0	0	0	0	0	0	0	0	0	0	0	0	0	0	0	0	0	0	0	0	0	0	0	0
0	0	0	0	0	0	0	0	0	0	0	0	0	0	0	0	0	0	0	0	0	0	0	0	0	0	0	0	0	0	0
0	0	0	0	0	0	0	0	0	0	0	0	0	0	0	0	0	0	0	0	0	0	0	0	0	0	0	0	0	0	0
0	0	0	0	0	0	0	0	0	0	0	0	0	0	0	0	0	0	0	0	0	0	0	0	0	0	0	0	0	0	0
0	0	0	0	0	0	0	0	0	0	0	0	0	0	0	0	0	0	0	0	0	0	0	0	0	0	0	0	0	0	0
0	0	0	0	0	0	0	0	0	0	0	0	0	0	0	0	0	0	0	0	0	0	0	0	0	0	0	0	0	0	0
0	0	0	0	0	0	0	0	0	0	0	0	0	0	0	0	0	0	0	0	0	0	0	0	0	0	0	0	0	0	0
0	0	0	0	0	0	0	0	0	0	0	0	0	0	0	0	0	0	0	0	0	0	0	0	0	0	0	0	0	0	0
0	0	0	0	0	0	0	0	0	0	0	0	0	0	0	0	0	0	0	0	0	0	0	0	0	0	0	0	0	0	0
0	0	0	0	0	0	0	0	0	0	0	0	0	0	0	0	0	0	0	0	0	0	0	0	0	0	0	0	0	0	0
0	0	0	0	0	0	0	0	0	0	0	0	0	0	0	0	0	0	0	0	0	0	0	0	0	0	0	0	0	0	0
0	0	0	0	0	0	0	0	0	0	0	0	0	0	0	0	0	0	0	0	0	0	0	0	0	0	0	0	0	0	0
0	0	0	0	0	0	0	0	0	0	0	0	0	0	0	0	0	0	0	0	0	0	0	0	0	0	0	0	0	0	0
0	0	0	0	0	0	0	0	0	0	0	0	0	0	0	0	0	0	0	0	0	0	0	0	0	0	0	0	0	0	0
0	0	0	0	0	0	0	0	0	0	0	0	0	0	0	0	0	0	0	0	0	0	0	0	0	0	0	0	0	0	0
0	0	0	0	0	0	0	0	0	0	0	0	0	0	0	0	0	0	0	0	0	0	0	0	0	0	0	0	0	0	0
0	0	0	0	0	0	0	0	0	0	0	0	0	0	0	0	0	0	0	0	0	0	0	0	0	0	0	0	0	0	0
0	0	0	0	0	0	0	0	0	0	0	0	0	0	0	0	0	0	0	0	0	0	0	0	0	0	0	0	0	0	0
0	0	0	0	0	0	0	0	0	0	0	0	0	0	0	0	0	0	0	0	0	0	0	0	0	0	0	0	0	0	0
0	0	0	0	0	0	0	0	0	0	0	0	0	0	0	0	0	0	0	0	0	0	0	0	0	0	0	0	0	0	0
0	0	0	0	0	0	0	0	0	0	0	0	0	0	0	0	0	0	0	0	0	0	0	0	0	0	0	0	0	0	0
0	0	0	0	0	0	0	0	0	0	0	0	0	0	0	0	0	0	0	0	0	0	0	0	0	0	0	0	0	0	0
0	0	0	0	0	0	0	0	0	0	0	0	0	0	0	0	0	0	0	0	0	0	0	0	0	0	0	0	0	0	0
0	0	0	0	0	0	0	0	0	0	0	0	0	0	0	0	0	0	0	0	0	0	0	0	0	0	0	0	0	0	0
0	0	0	0	0	0	0	0	0	0	0	0	0	0	0	0	0	0	0	0	0	0	0	0	0	0	0	0	0	0	0
0	0	0	0	0	0	0	0	0	0	0	0	0	0	0	0	0	0	0	0	0	0	0	0	0	0	0	0	0	0	0
0	0	0	0	0	0	0	0	0	0	0	0	0	0	0	0	0	0	0	0	0	0	0	0	0	0	0	0	0	0	0
0	0	0	0	0	0	0	0	0	0	0	0	0	0	0	0	0	0	0	0	0	0	0	0	0	0	0	0	0	0	0
0	0	0	0	0	0	0	0	0	0	0	0	0	0	0	0	0	0	0	0	0	0	0	0	0	0	0	0	0	0	0
0	0	0	0	0	0	0	0	0	0	0	0	0	0	0	0	0	0	0	0	0	0	0	0	0	0	0	0	0	0	0
0	0	0	0	0	0	0	0	0	0	0	0	0	0	0	0	0	0	0	0	0	0	0	0	0	0	0	0	0	0	0
0	0	0	0	0	0	0	0	0	0	0	0	0	0	0	0	0	0	0	0	0	0	0	0	0	0	0	0	0	0	0
0	0	0	0	0	0	0	0	0	0	0	0	0	0	0	0	0	0	0	0	0	0	0	0	0	0	0	0	0	0	0
0	0	0	0	0	0	0	0	0	0	0	0	0	0	0	0	0	0	0	0	0	0	0	0	0	0	0	0	0	0	0
0	0	0	0	0	0	0	0	0	0	0	0	0	0	0	0	0	0	0	0	0	0	0	0	0	0	0	0	0	0	0
0	0	0	0	0	0	0	0	0	0	0	0	0	0	0	0	0	0	0	0	0	0	0	0	0	0	0	0	0	0	0
0	0	0	0	0	0	0	0	0	0	0	0	0	0	0	0	0	0	0	0	0	0	0	0	0	0	0	0	0	0	0
0	0	0	0	0	0	0	0	0	0	0	0	0	0	0	0	0	0	0	0	0	0	0	0	0	0	0	0	0	0	0
0	0	0	0	0	0	0	0	0	0	0	0	0	0	0	0	0	0	0	0	0	0	0	0	0	0	0	0	0	0	0
0	0	0	0	0	0	0	0	0	0	0	0	0	0	0	0	0	0	0	0	0	0	0	0	0	0	0	0	0	0	0
0	0	0	0	0	0	0	0	0	0	0	0	0	0	0	0	0	0	0	0	0	0	0	0	0	0	0	0	0	0	0
0	0	0	0	0	0	0	0	0	0	0	0	0	0	0	0	0	0	0	0	0	0	0	0	0	0	0	0	0	0	0
0	0	0	0	0	0	0	0	0	0	0	0	0	0	0	0	0	0	0	0	0	0	0	0	0	0	0	0	0	0	0
0	0	0	0	0	0	0	0	0	0	0	0	0	0	0	0	0	0	0	0	0	0	0	0	0	0	0	0	0	0	0
0	0	0	0	0	0	0	0	0	0	0	0	0	0	0	0	0	0	0	0	0	0	0	0	0	0	0	0	0	0	0
0	0	0	0	0	0	0	0	0	0	0	0	0	0	0	0	0	0	0	0	0	0	0	0	0	0	0	0	0	0	0
0	0	0	0	0	0	0	0	0	0	0	0	0	0	0	0	0	0	0	0	0	0	0	0	0	0	0	0	0	0	0
0	0	0	0	0	0	0	0	0	0	0	0	0	0	0	0	0	0	0	0	0	0	0	0	0	0	0	0	0	0	0
0	0	0	0	0	0	0	0	0	0	0	0	0	0	0	0	0	0	0	0	0	0	0	0	0	0	0	0	0	0	0
0	0	0	0	0	0	0	0	0	0	0	0	0	0	0	0	0	0	0	0	0	0	0	0	0	0	0	0	0	0	0
0	0	0	0	0	0	0	0	0	0	0	0	0	0	0	0	0	0	0	0	0	0	0	0	0	0	0	0	0	0	0
0	0	0	0	0	0	0	0	0	0	0	0	0	0	0	0	0	0	0	0	0	0	0	0	0	0	0	0	0	0	0
0	0	0	0	0	0	0	0	0	0	0	0	0	0	0	0	0	0	0	0	0	0	0	0	0	0	0	0	0	0	0
0	0	0	0	0	0	0	0	0	0	0	0	0	0	0	0	0	0	0	0	0	0	0	0	0	0	0	0	0	0	0
0	0	0	0	0	0	0	0	0	0	0	0	0	0	0	0	0	0	0	0	0	0	0	0	0	0	0	0	0	0	0
0	0	0	0	0	0	0	0	0	0	0	0	0	0	0	0	0	0	0	0	0	0	0	0	0	0	0	0	0	0	0
0	0	0	0	0	0	0	0	0	0	0	0	0	0	0	0	0	0	0	0	0	0	0	0	0	0	0	0	0	0	0
0	0	0	0	0	0	0	0	0	0	0	0	0	0	0	0	0	0	0	0	0	0	0	0	0	0	0	0	0	0	0
0	0	0	0	0	0	0	0	0	0	0	0	0	0	0	0	0	0	0	0	0	0	0	0	0	0	0	0	0	0	0
0	0	0	0	0	0	0	0	0	0	0	0	0	0	0	0	0	0	0	0	0	0	0	0	0	0	0	0	0	0	0
0	0	0	0	0	0	0	0	0	0	0	0	0	0	0	0	0	0	0	0	0	0	0	0	0	0	0	0	0	0	0
0	0	0	0	0	0	0	0	0	0	0	0	0	0	0	0	0	0	0	0	0	0	0	0	0	0	0	0	0	0	0
0	0	0	0	0	0	0	0	0	0	0	0	0	0	0	0	0	0	0	0	0	0	0	0	0	0	0	0	0	0	0
0	0	0	0	0	0	0	0	0	0	0	0	0	0	0	0	0	0	0	0	0	0	0	0	0	0	0	0	0	0	0
0	0	0	0	0	0	0	0	0	0	0	0	0	0	0	0	0	0	0	0	0	0	0	0	0	0	0	0	0	0	0
0	0	0	0	0	0	0	0	0	0	0	0	0	0	0	0	0	0	0	0	0	0	0	0	0	0	0	0	0	0	0
0	0	0	0	0	0	0	0	0	0	0	0	0	0	0	0	0	0	0	0	0	0	0	0	0	0	0	0	0	0	0
0	0	0	0	0	0	0	0	0	0	0	0	0	0	0	0	0	0	0	0	0	0	0	0	0	0	0	0	0	0	0
0	0	0	0	0	0	0	0	0	0	0	0	0	0	0	0	0	0	0	0	0	0	0	0	0	0	0	0	0	0	0
0	0	0	0	0	0	0	0	0	0	0	0	0	0	0	0	0	0	0	0	0	0	0	0	0	0	0	0	0	0	0
0	0	0	0	0	0	0	0	0	0	0	0	0	0	0	0	0	0	0	0	0	0	0	0	0	0	0	0	0	0	0
0	0	0	0	0	0	0	0	0	0	0	0	0	0	0	0	0	0	0	0	0	0	0	0	0	0	0	0	0	0	0
0	0	0	0	0	0	0	0	0	0	0	0	0	0	0	0	0	0	0	0	0	0	0	0	0	0	0	0	0	0	0
0	0	0	0	0	0	0	0	0	0	0	0	0	0	0	0	0	0	0	0	0	0	0	0	0	0	0	0	0	0	0
0	0	0	0	0	0	0	0	0	0	0	0	0	0	0	0	0	0	0	0	0	0	0	0	0	0	0	0	0	0	0
0	0	0	0	0	0	0	0	0	0	0	0	0	0	0	0	0	0	0	0	0	0	0	0	0	0	0	0	0	0	0
0	0	0	0	0	0	0	0	0	0	0	0	0	0	0	0	0	0	0	0	0	0	0	0	0	0	0	0	0	0	0
0	0	0	0	0	0	0	0	0	0	0	0	0	0	0	0	0	0	0	0	0	0	0	0	0	0	0	0	0	0	0
0	0	0	0	0	0	0	0	0	0	0	0	0	0	0	0	0	0	0	0	0	0	0	0	0	0	0	0	0	0	0
0	0	0	0	0	0	0	0	0	0	0	0	0	0	0	0	0	0	0	0	0	0	0	0	0	0	0	0	0	0	0
0	0	0	0	0	0	0	0	0	0	0	0	0	0	0	0	0	0	0	0	0	0	0	0	0	0	0	0	0	0	0
0	0	0	0	0	0	0	0	0	0	0	0	0	0	0	0	0	0	0	0	0	0	0	0	0	0	0	0	0	0	0
0	0	0	0	0	0	0	0	0	0	0	0	0	0	0	0	0	0	0	0	0	0	0	0	0	0	0	0	0	0	0
0	0	0	0	0	0	0	0	0	0	0	0	0	0	0	0	0	0	0	0	0	0	0	0	0	0	0	0	0	0	0
0	0	0	0	0	0	0	0	0	0	0	0	0	0	0	0	0	0	0	0	0	0	0	0	0	0	0	0	0	0	0
0	0	0	0	0	0	0	0	0	0	0	0	0	0	0	0	0	0	0	0	0	0	0	0	0	0	0	0	0	0	0
0	0	0	0	0	0	0	0	0	0	0	0	0	0	0	0	0	0	0	0	0	0	0	0	0	0	0	0	0	0	0
0	0	0	0	0	0	0	0	0	0	0	0	0	0	0	0	0	0	0	0	0	0	0	0	0	0	0	0	0	0	0
0	0	0	0	0	0	0	0	0	0	0	0	0	0	0	0	0	0	0	0	0	0	0	0	0	0	0	0	0	0	0
0	0	0	0	0	0	0	0	0	0	0	0	0	0	0	0	0	0	0	0	0	0	0	0	0	0	0	0	0	0	0
0	0	0	0	0	0	0	0	0	0	0	0	0	0	0	0	0	0	0	0	0	0	0	0	0	0	0	0	0	0	0
0	0	0	0	0	0	0	0	0	0	0	0	0	0	0	0	0	0	0	0	0	0	0	0	0	0	0	0	0	0	0
0	0	0	0	0	0	0	0	0	0	0	0	0	0	0	0	0	0	0	0	0	0	0	0	0	0	0	0	0	0	0
0	0	0	0	0	0	0	0	0	0	0	0	0	0	0	0	0	0	0	0	0	0	0	0	0	0	0	0	0	0	0
0	0	0	0	0	0	0	0	0	0	0	0	0	0	0	0	0	0	0	0	0	0	0	0	0	0	0	0	0	0	0
0	0	0	0	0	0	0	0	0	0	0	0	0	0	0	0	0	0	0	0	0	0	0	0	0	0	0	0	0	0	0
0	0	0	0	0	0	0	0	0	0	0	0	0	0	0	0	0	0	0	0	0	0	0	0	0	0	0	0	0	0	0
0	0	0	0	0	0	0	0	0	0	0	0	0	0	0	0	0	0	0	0	0	0	0	0	0	0	0	0	0	0	0
0	0	0	0	0	0	0	0	0	0	0	0	0	0	0	0	0	0	0	0	0	0	0	0	0	0	0	0	0	0	0
0	0	0	0	0	0	0	0	0	0	0	0	0	0	0	0	0	0	0	0	0	0	0	0	0	0	0	0	0	0	0
0	0	0	0	0	0	0	0	0	0	0	0	0	0	0	0	0	0	0	0	0	0	0	0	0	0	0	0	0	0	0
0	0	0	0	0	0	0	0	0	0	0	0	0	0	0	0	0	0	0	0	0	0	0	0	0	0	0	0	0	0	0
0	0	0	0	0	0	0	0	0	0	0	0	0	0	0	0	0	0	0	0	0	0	0	0	0	0	0	0	0	0	0
0	0	0	0	0	0	0	0	0	0	0	0	0	0	0	0	0	0	0	0	0	0	0	0	0	0	0	0	0	0	0
0	0	0	0	0	0	0	0	0	0	0	0	0	0	0	0	0	0	0	0	0	0	0	0	0	0	0	0	0	0	0
0	0	0	0	0	0	0	0	0	0	0	0	0	0	0	0	0	0	0	0	0	0	0	0	0	0	0	0	0	0	0
0	0	0	0	0	0	0	0	0	0	0	0	0	0	0	0	0	0	0	0	0	0	0	0	0	0	0	0	0	0	0
0	0	0	0	0	0	0	0	0	0	0	0	0	0	0	0	0	0	0	0	0	0	0	0	0	0	0	0	0	0	0
0	0	0	0	0	0	0	0	0	0	0	0	0	0	0	0	0	0	0	0	0	0	0	0	0	0	0	0	0	0	0
0	0	0	0	0	0	0	0	0	0	0	0	0	0	0	0	0	0	0	0	0	0	0	0	0	0	0	0	0	0	0
0	0	0	0	0	0	0	0	0	0	0	0	0	0	0	0	0	0	0	0	0	0	0	0	0	0	0	0	0	0	0
0	0	0	0	0	0	0	0	0	0	0	0	0	0	0	0	0	0	0	0	0	0	0	0	0	0	0	0	0	0	0
0	0	0	0	0	0	0	0	0	0	0	0	0	0	0	0	0	0	0	0	0	0	0	0	0	0	0	0	0	0	0
0	0	0	0	0	0	0	0	0	0	0	0	0	0	0	0	0	0	0	0	0	0	0	0	0	0	0	0	0	0	0
0	0	0	0	0	0	0	0	0	0	0	0	0	0	0	0	0	0	0	0	0	0	0	0	0	0	0	0	0	0	0
0	0	0	0	0	0	0	0	0	0	0	0	0	0	0	0	0	0	0	0	0	0	0	0	0	0	0	0	0	0	0
0	0	0	0	0	0	0	0	0	0	0	0	0	0	0	0	0	0	0	0	0	0	0	0	0	0	0	0	0	0	0
0	0	0	0	0	0	0	0	0	0	0	0	0	0	0	0	0	0	0	0	0	0	0	0	0	0	0	0	0	0	0
0	0	0	0	0	0	0	0	0	0	0	0	0	0	0	0	0	0	0	0	0	0	0	0	0	0	0	0	0	0	0
0	0	0	0	0	0	0	0	0	0	0	0	0	0	0	0	0	0	0	0	0	0	0	0	0	0	0	0	0	0	0
0	0	0	0	0	0	0	0	0	0	0	0	0	0	0	0	0	0	0	0	0	0	0	0	0	0	0	0	0	0	0
0	0	0	0	0	0	0	0	0	0	0	0	0	0	0	0	0	0	0	0	0	0	0	0	0	0	0	0	0	0	0
0	0	0	0	0	0	0	0	0	0	0	0	0	0	0	0	0	0	0	0	0	0	0	0	0	0	0	0	0	0	0
0	0	0	0	0	0	0	0	0	0	0	0	0	0	0	0	0	0	0	0	0	0	0	0	0	0	0	0	0	0	0
0	0	0	0	0	0	0	0	0	0	0	0	0	0	0	0	0	0	0	0	0	0	0	0	0	0	0	0	0	0	0
0	0	0	0	0	0	0	0	0	0	0	0	0	0	0	0	0	0	0	0	0	0	0	0	0	0	0	0	0	0	0
0	0	0	0	0	0	0	0	0	0	0	0	0	0	0	0	0	0	0	0	0	0	0	0	0	0	0	0	0	0	0
0	0	0	0	0	0	0	0	0	0	0	0	0	0	0	0	0	0	0	0	0	0	0	0	0	0	0	0	0	0	0
0	0	0	0	0	0	0	0	0	0	0	0	0	0	0	0	0	0	0	0	0	0	0	0	0	0	0	0	0	0	0
0	0	0	0	0	0	0	0	0	0	0	0	0	0	0	0	0	0	0	0	0	0	0	0	0	0	0	0	0	0	0
0	0	0	0	0	0	0	0	0	0	0	0	0	0	0	0	0	0	0	0	0	0	0	0	0	0	0	0	0	0	0
0	0	0	0	0	0	0	0	0	0	0	0	0	0	0	0	0	0	0	0	0	0	0	0	0	0	0	0	0	0	0
0	0	0	0	0	0	0	0	0	0	0	0	0	0	0	0	0	0	0	0	0	0	0	0	0	0	0	0	0	0	0
0	0	0	0	0	0	0	0	0	0	0	0	0	0	0	0	0	0	0	0	0	0	0	0	0	0	0	0	0	0	0
0	0	0	0	0	0	0	0	0	0	0	0	0	0	0	0	0	0	0	0	0	0	0	0	0	0	0	0	0	0	0
0	0	0	0	0	0	0	0	0	0	0	0	0	0	0	0	0	0	0	0	0	0	0	0	0	0	0	0	0	0	0
0	0	0	0	0	0	0	0	0	0	0	0	0	0	0	0	0	0	0	0	0	0	0	0	0	0	0	0	0	0	0
0	0	0	0	0	0	0	0	0	0	0	0	0	0	0	0	0	0	0	0	0	0	0	0	0	0	0	0	0	0	0
0	0	0	0	0	0	0	0	0	0	0	0	0	0	0	0	0	0	0	0	0	0	0	0	0	0	0	0	0	0	0
0	0	0	0	0	0	0	0	0	0	0	0	0	0	0	0	0	0	0	0	0	0	0	0	0	0	0	0	0	0	0
0	0	0	0	0	0	0	0	0	0	0	0	0	0	0	0	0	0	0	0	0	0	0	0	0	0	0	0	0	0	0
0	0	0	0	0	0	0	0	0	0	0	0	0	0	0	0	0	0	0	0	0	0	0	0	0	0	0	0	0	0	0
0	0	0	0	0	0	0	0	0	0	0	0	0	0	0	0	0	0	0	0	0	0	0	0	0	0	0	0	0	0	0
0	0	0	0	0	0	0	0	0	0	0	0	0	0	0	0	0	0	0	0	0	0	0	0	0	0	0	0	0	0	0
0	0	0	0	0	0	0	0	0	0	0	0	0	0	0	0	0	0	0	0	0	0	0	0	0	0	0	0	0	0	0
0	0	0	0	0	0	0	0	0	0	0	0	0	0	0	0	0	0	0	0	0	0	0	0	0	0	0	0	0	0	0
0	0	0	0	0	0	0	0	0	0	0	0	0	0	0	0	0	0	0	0	0	0	0	0	0	0	0	0	0	0	0
0	0	0	0	0	0	0	0	0	0	0	0	0	0	0	0	0	0	0	0	0	0	0	0	0	0	0	0	0	0	0
0	0	0	0	0	0	0	0	0	0	0	0	0	0	0	0	0	0	0	0	0	0	0	0	0	0	0	0	0	0	0
0	0	0	0	0	0	0	0	0	0	0	0	0	0	0	0	0	0	0	0	0	0	0	0	0	0	0	0	0	0	0
0	0	0	0	0	0	0	0	0	0	0	0	0	0	0	0	0	0	0	0	0	0	0	0	0	0	0	0	0	0	0
0	0	0	0	0	0	0	0	0	0	0	0	0	0	0	0	0	0	0	0	0	0	0	0	0	0	0	0	0	0	0
0	0	0	0	0	0	0	0	0	0	0	0	0	0	0	0	0	0	0	0	0	0	0	0	0	0	0	0	0	0	0
0	0	0	0	0	0	0	0	0	0	0	0	0	0	0	0	0	0	0	0	0	0	0	0	0	0	0	0	0	0	0
0	0	0	0	0	0	0	0	0	0	0	0	0	0	0	0	0	0	0	0	0	0	0	0	0	0	0	0	0	0	0
0	0	0	0	0	0	0	0	0	0	0	0	0	0	0	0	0	0	0	0	0	0	0	0	0	0	0	0	0	0	0
0	0	0	0	0	0	0	0	0	0	0	0	0	0	0	0	0	0	0	0	0	0	0	0	0	0	0	0	0	0	0
0	0	0	0	0	0	0	0	0	0	0	0	0	0	0	0	0	0	0	0	0	0	0	0	0	0	0	0	0	0	0
0	0	0	0	0	0	0	0	0	0	0	0	0	0	0	0	0	0	0	0	0	0	0	0	0	0	0	0	0	0	0
0	0	0	0	0	0	0	0	0	0	0	0	0	0	0	0	0	0	0	0	0	0	0	0	0	0	0	0	0	0	0
0	0	0	0	0	0	0	0	0	0	0	0	0	0	0	0	0	0	0	0	0	0	0	0	0	0	0	0	0	0	0
0	0	0	0	0	0	0	0	0	0	0	0	0	0	0	0	0	0	0	0	0	0	0	0	0	0	0	0	0	0	0
0	0	0	0	0	0	0	0	0	0	0	0	0	0	0	0	0	0	0	0	0	0	0	0	0	0	0	0	0	0	0
0	0	0	0	0	0	0	0	0	0	0	0	0	0	0	0	0	0	0	0	0	0	0	0	0	0	0	0	0	0	0
0	0	0	0	0	0	0	0	0	0	0	0	0	0	0	0	0	0	0	0	0	0	0	0	0	0	0	0	0	0	0
0	0	0	0	0	0	0	0	0	0	0	0	0	0	0	0	0	0	0	0	0	0	0	0	0	0	0	0	0	0	0
0	0	0	0	0	0	0	0	0	0	0	0	0	0	0	0	0	0	0	0	0	0	0	0	0	0	0	0	0	0	0
0	0	0	0	0	0	0	0	0	0	0	0	0	0	0	0	0	0	0	0	0	0	0	0	0	0	0	0	0	0	0
0	0	0	0	0	0	0	0	0	0	0	0	0	0	0	0	0	0	0	0	0	0	0	0	0	0	0	0	0	0	0
0	0	0	0	0	0	0	0	0	0	0	0	0	0	0	0	0	0	0	0	0	0	0	0	0	0	0	0	0	0	0
0	0	0	0	0	0	0	0	0	0	0	0	0	0	0	0	0	0	0	0	0	0	0	0	0	0	0	0	0	0	0
0	0	0	0	0	0	0	0	0	0	0	0	0	0	0	0	0	0	0	0	0	0	0	0	0	0	0	0	0	0	0
0	0	0	0	0	0	0	0	0	0	0	0	0	0	0	0	0	0	0	0	0	0	0	0	0	0	0	0	0	0	0
0	0	0	0	0	0	0	0	0	0	0	0	0	0	0	0	0	0	0	0	0	0	0	0	0	0	0	0	0	0	0
0	0	0	0	0	0	0	0	0	0	0	0	0	0	0	0	0	0	0	0	0	0	0	0	0	0	0	0	0	0	0
0	0	0	0	0	0	0	0	0	0	0	0	0	0	0	0	0	0	0	0	0	0	0	0	0	0	0	0	0	0	0
0	0	0	0	0	0	0	0	0	0	0	0	0	0	0	0	0	0	0	0	0	0	0	0	0	0	0	0	0	0	0
0	0	0	0	0	0	0	0	0	0	0	0	0	0	0	0	0	0	0	0	0	0	0	0	0	0	0	0	0	0	0
0	0	0	0	0	0	0	0	0	0	0	0	0	0	0	0	0	0	0	0	0	0	0	0	0	0	0	0	0	0	0
0	0	0	0	0	0	0	0	0	0	0	0	0	0	0	0	0	0	0	0	0	0	0	0	0	0	0	0	0	0	0
0	0	0	0	0	0	0	0	0	0	0	0	0	0	0	0	0	0	0	0	0	0	0	0	0	0	0	0	0	0	0
0	0	0	0	0	0	0	0	0	0	0	0	0	0	0	0	0	0	0	0	0	0	0	0	0	0	0	0	0	0	0
0	0	0	0	0	0	0	0	0	0	0	0	0	0	0	0	0	0	0	0	0	0	0	0	0	0	0	0	0	0	0
0	0	0	0	0	0	0	0	0	0	0	0	0	0	0	0	0	0	0	0	0	0	0	0	0	0	0	0	0	0	0
0	0	0	0	0	0	0	0	0	0	0	0	0	0	0	0	0	0	0	0	0	0	0	0	0	0	0	0	0	0	0
0	0	0	0	0	0	0	0	0	0	0	0	0	0	0	0	0	0	0	0	0	0	0	0	0	0	0	0	0	0	0
0	0	0	0	0	0	0	0	0	0	0	0	0	0	0	0	0	0	0	0	0	0	0	0	0	0	0	0	0	0	0
0	0	0	0	0	0	0	0	0	0	0	0	0	0	0	0	0	0	0	0	0	0	0	0	0	0	0	0	0	0	0
0	0	0	0	0	0	0	0	0	0	0	0	0	0	0	0	0	0	0	0	0	0	0	0	0	0	0	0	0	0	0
0	0	0	0	0	0	0	0	0	0	0	0	0	0	0	0	0	0	0	0	0	0	0	0	0	0	0	0	0	0	0
0	0	0	0	0	0	0	0	0	0	0	0	0	0	0	0	0	0	0	0	0	0	0	0	0	0	0	0	0	0	0
0	0	0	0	0	0	0	0	0	0	0	0	0	0	0	0	0	0	0	0	0	0	0	0	0	0	0	0	0	0	0
0	0	0	0	0	0	0	0	0	0	0	0	0	0	0	0	0	0	0	0	0	0	0	0	0	0	0	0	0	0	0
0	0	0	0	0	0	0	0	0	0	0	0	0	0	0	0	0	0	0	0	0	0	0	0	0	0	0	0	0	0	0
0	0	0	0	0	0	0	0	0	0	0	0	0	0	0	0	0	0	0	0	0	0	0	0	0	0	0	0	0	0	0
0	0	0	0	0	0	0	0	0	0	0	0	0	0	0	0	0	0	0	0	0	0	0	0	0	0	0	0	0	0	0
0	0	0	0	0	0	0	0	0	0	0	0	0	0	0	0	0	0	0	0	0	0	0	0	0	0	0	0	0	0	0
0	0	0	0	0	0	0	0	0	0	0	0	0	0	0	0	0	0	0	0	0	0	0	0	0	0	0	0	0	0	0
0	0	0	0	0	0	0	0	0	0	0	0	0	0	0	0	0	0	0	0	0	0	0	0	0	0	0	0	0	0	0
0	0	0	0	0	0	0	0	0	0	0	0	0	0	0	0	0	0	0	0	0	0	0	0	0	0	0	0	0	0	0
0	0	0	0	0	0	0	0	0	0	0	0	0	0	0	0	0	0	0	0	0	0	0	0	0	0	0	0	0	0	0
0	0	0	0	0	0	0	0	0	0	0	0	0	0	0	0	0	0	0	0	0	0	0	0	0	0	0	0	0	0	0
0	0	0	0	0	0	0	0	0	0	0	0	0	0	0	0	0	0	0	0	0	0	0	0	0	0	0	0	0	0	0
0	0	0	0	0	0	0	0	0	0	0	0	0	0	0	0	0	0	0	0	0	0	0	0	0	0	0	0	0	0	0
0	0	0	0	0	0	0	0	0	0	0	0	0	0	0	0	0	0	0	0	0	0	0	0	0	0	0	0	0	0	0
0	0	0	0	0	0	0	0	0	0	0	0	0	0	0	0	0	0	0	0	0	0	0	0	0	0	0	0	0	0	0
0	0	0	0	0	0	0	0	0	0	0	0	0	0	0	0	0	0	0	0	0	0	0	0	0	0	0	0	0	0	0
0	0	0	0	0	0	0	0	0	0	0	0	0	0	0	0	0	0	0	0	0	0	0	0	0	0	0	0	0	0	0
0	0	0	0	0	0	0	0	0	0	0	0	0	0	0	0	0	0	0	0	0	0	0	0	0	0	0	0	0	0	0
0	0	0	0	0	0	0	0	0	0	0	0	0	0	0	0	0	0	0	0	0	0	0	0	0	0	0	0	0	0	0
0	0	0	0	0	0	0	0	0	0	0	0	0	0	0	0	0	0	0	0	0	0	0	0	0	0	0	0	0	0	0
0	0	0	0	0	0	0	0	0	0	0	0	0	0	0	0	0	0	0	0	0	0	0	0	0	0	0	0	0	0	0
0	0	0	0	0	0	0	0	0	0	0	0	0	0	0	0	0	0	0	0	0	0	0	0	0	0	0	0	0	0	0
0	0	0	0	0	0	0	0	0	0	0	0	0	0	0	0	0	0	0	0	0	0	0	0	0	0	0	0	0	0	0
0	0	0	0	0	0	0	0	0	0	0	0	0	0	0	0	0	0	0	0	0	0	0	0	0	0	0	0	0	0	0
0	0	0	0	0	0	0	0	0	0	0	0	0	0	0	0	0	0	0	0	0	0	0	0	0	0	0	0	0	0	0
0	0	0	0	0	0	0	0	0	0	0	0	0	0	0	0	0	0	0	0	0	0	0	0	0	0	0	0	0	0	0
0	0	0	0	0	0	0	0	0	0	0	0	0	0	0	0	0	0	0	0	0	0	0	0	0	0	0	0	0	0	0
0	0	0	0	0	0	0	0	0	0	0	0	0	0	0	0	0	0	0	0	0	0	0	0	0	0	0	0	0	0	0
0	0	0	0	0	0	0	0	0	0	0	0	0	0	0	0	0	0	0	0	0	0	0	0	0	0	0	0	0	0	0
0	0	0	0	0	0	0	0	0	0	0	0	0	0	0	0	0	0	0	0	0	0	0	0	0	0	0	0	0	0	0
0	0	0	0	0	0	0	0	0	0	0	0	0	0	0	0	0	0	0	0	0	0	0	0	0	0	0	0	0	0	0
0	0	0	0	0	0	0	0	0	0	0	0	0	0	0	0	0	0	0	0	0	0	0	0	0	0	0	0	0	0	0
0	0	0	0	0	0	0	0	0	0	0	0	0	0	0	0	0	0	0	0	0	0	0	0	0	0	0	0	0	0	0
0	0	0	0	0	0	0	0	0	0	0	0	0	0	0	0	0	0	0	0	0	0	0	0	0	0	0	0	0	0	0
0	0	0	0	0	0	0	0	0	0	0	0	0	0	0	0	0	0	0	0	0	0	0	0	0	0	0	0	0	0	0
0	0	0	0	0	0	0	0	0	0	0	0	0	0	0	0	0	0	0	0	0	0	0	0	0	0	0	0	0	0	0
0	0	0	0	0	0	0	0	0	0	0	0	0	0	0	0	0	0	0	0	0	0	0	0	0	0	0	0	0	0	0
0	0	0	0	0	0	0	0	0	0	0	0	0	0	0	0	0	0	0	0	0	0	0	0	0	0	0	0	0	0	0
0	0	0	0	0	0	0	0	0	0	0	0	0	0	0	0	0	0	0	0	0	0	0	0	0	0	0	0	0	0	0
0	0	0	0	0	0	0	0	0	0	0	0	0	0	0	0	0	0	0	0	0	0	0	0	0	0	0	0	0	0	0
0	0	0	0	0	0	0	0	0	0	0	0	0	0	0	0	0	0	0	0	0	0	0	0	0	0	0	0	0	0	0
0	0	0	0	0	0	0	0	0	0	0	0	0	0	0	0	0	0	0	0	0	0	0	0	0	0	0	0	0	0	0
0	0	0	0	0	0	0	0	0	0	0	0	0	0	0	0	0	0	0	0	0	0	0	0	0	0	0	0	0	0	0
0	0	0	0	0	0	0	0	0	0	0	0	0	0	0	0	0	0	0	0	0	0	0	0	0	0	0	0	0	0	0
0	0	0	0	0	0	0	0	0	0	0	0	0	0	0	0	0	0	0	0	0	0	0	0	0	0	0	0	0	0	0
0	0	0	0	0	0	0	0	0	0	0	0	0	0	0	0	0	0	0	0	0	0	0	0	0	0	0	0	0	0	0
0	0	0	0	0	0	0	0	0	0	0	0	0	0	0	0	0	0	0	0	0	0	0	0	0	0	0	0	0	0	0
0	0	0	0	0	0	0	0	0	0	0	0	0	0	0	0	0	0	0	0	0	0	0	0	0	0	0	0	0	0	0
0	0	0	0	0	0	0	0	0	0	0	0	0	0	0	0	0	0	0	0	0	0	0	0	0	0	0	0	0	0	0
0	0	0	0	0	0	0	0	0	0	0	0	0	0	0	0	0	0	0	0	0	0	0	0	0	0	0	0	0	0	0
0	0	0	0	0	0	0	0	0	0	0	0	0	0	0	0	0	0	0	0	0	0	0	0	0	0	0	0	0	0	0
0	0	0	0	0	0	0	0	0	0	0	0	0	0	0	0	0	0	0	0	0	0	0	0	0	0	0	0	0	0	0
0	0	0	0	0	0	0	0	0	0	0	0	0	0	0	0	0	0	0	0	0	0	0	0	0	0	0	0	0	0	0
0	0	0	0	0	0	0	0	0	0	0	0	0	0	0	0	0	0	0	0	0	0	0	0	0	0	0	0	0	0	0
0	0	0	0	0	0	0	0	0	0	0	0	0	0	0	0	0	0	0	0	0	0	0	0	0	0	0	0	0	0	0
0	0	0	0	0	0	0	0	0	0	0	0	0	0	0	0	0	0	0	0	0	0	0	0	0	0	0	0	0	0	0
0	0	0	0	0	0	0	0	0	0	0	0	0	0	0	0	0	0	0	0	0	0	0	0	0	0	0	0	0	0	0
0	0	0	0	0	0	0	0	0	0	0	0	0	0	0	0	0	0	0	0	0	0	0	0	0	0	0	0	0	0	0
0	0	0	0	0	0	0	0	0	0	0	0	0	0	0	0	0	0	0	0	0	0	0	0	0	0	0	0	0	0	0
0	0	0	0	0	0	0	0	0	0	0	0	0	0	0	0	0	0	0	0	0	0	0	0	0	0	0	0	0	0	0
0	0	0	0	0	0	0	0	0	0	0	0	0	0	0	0	0	0	0	0	0	0	0	0	0	0	0	0	0	0	0
0	0	0	0	0	0	0	0	0	0	0	0	0	0	0	0	0	0	0	0	0	0	0	0	0	0	0	0	0	0	0
0	0	0	0	0	0	0	0	0	0	0	0	0	0	0	0	0	0	0	0	0	0	0	0	0	0	0	0	0	0	0
0	0	0	0	0	0	0	0	0	0	0	0	0	0	0	0	0	0	0	0	0	0	0	0	0	0	0	0	0	0	0
0	0	0	0	0	0	0	0	0	0	0	0	0	0	0	0	0	0	0	0	0	0	0	0	0	0	0	0	0	0	0
0	0	0	0	0	0	0	0	0	0	0	0	0	0	0	0	0	0	0	0	0	0	0	0	0	0	0	0	0	0	0
0	0	0	0	0	0	0	0	0	0	0	0	0	0	0	0	0	0	0	0	0	0	0	0	0	0	0	0	0	0	0
0	0	0	0	0	0	0	0	0	0	0	0	0	0	0	0	0	0	0	0	0	0	0	0	0	0	0	0	0	0	0
0	0	0	0	0	0	0	0	0	0	0	0	0	0	0	0	0	0	0	0	0	0	0	0	0	0	0	0	0	0	0
0	0	0	0	0	0	0	0	0	0	0	0	0	0	0	0	0	0	0	0	0	0	0	0	0	0	0	0	0	0	0
0	0	0	0	0	0	0	0	0	0	0	0	0	0	0	0	0	0	0	0	0	0	0	0	0	0	0	0	0	0	0
0	0	0	0	0	0	0	0	0	0	0	0	0	0	0	0	0	0	0	0	0	0	0	0	0	0	0	0	0	0	0
0	0	0	0	0	0	0	0	0	0	0	0	0	0	0	0	0	0	0	0	0	0	0	0	0	0	0	0	0	0	0
0	0	0	0	0	0	0	0	0	0	0	0	0	0	0	0	0	0	0	0	0	0	0	0	0	0	0	0	0	0	0
0	0	0	0	0	0	0	0	0	0	0	0	0	0	0	0	0	0	0	0	0	0	0	0	0	0	0	0	0	0	0
0	0	0	0	0	0	0	0	0	0	0	0	0	0	0	0	0	0	0	0	0	0	0	0	0	0	0	0	0	0	0
0	0	0	0	0	0	0	0	0	0	0	0	0	0	0	0	0	0	0	0	0	0	0	0	0	0	0	0	0	0	0
0	0	0	0	0	0	0	0	0	0	0	0	0	0	0	0	0	0	0	0	0	0	0	0	0	0	0	0	0	0	0
0	0	0	0	0	0	0	0	0	0	0	0	0	0	0	0	0	0	0	0	0	0	0	0	0	0	0	0	0	0	0
0	0	0	0	0	0	0	0	0	0	0	0	0	0	0	0	0	0	0	0	0	0	0	0	0	0	0	0	0	0	0
0	0	0	0	0	0	0	0	0	0	0	0	0	0	0	0	0	0	0	0	0	0	0	0	0	0	0	0	0	0	0
0	0	0	0	0	0	0	0	0	0	0	0	0	0	0	0	0	0	0	0	0	0	0	0	0	0	0	0	0	0	0
0	0	0	0	0	0	0	0	0	0	0	0	0	0	0	0	0	0	0	0	0	0	0	0	0	0	0	0	0	0	0
0	0	0	0	0	0	0	0	0	0	0	0	0	0	0	0	0	0	0	0	0	0	0	0	0	0	0	0	0	0	0
0	0	0	0	0	0	0	0	0	0	0	0	0	0	0	0	0	0	0	0	0	0	0	0	0	0	0	0	0	0	0
0	0	0	0	0	0	0	0	0	0	0	0	0	0	0	0	0	0	0	0	0	0	0	0	0	0	0	0	0	0	0
0	0	0	0	0	0	0	0	0	0	0	0	0	0	0	0	0	0	0	0	0	0	0	0	0	0	0	0	0	0	0
0	0	0	0	0	0	0	0	0	0	0	0	0	0	0	0	0	0	0	0	0	0	0	0	0	0	0	0	0	0	0
0	0	0	0	0	0	0	0	0	0	0	0	0	0	0	0	0	0	0	0	0	0	0	0	0	0	0	0	0	0	0
0	0	0	0	0	0	0	0	0	0	0	0	0	0	0	0	0	0	0	0	0	0	0	0	0	0	0	0	0	0	0
0	0	0	0	0	0	0	0	0	0	0	0	0	0	0	0	0	0	0	0	0	0	0	0	0	0	0	0	0	0	0
0	0	0	0	0	0	0	0	0	0	0	0	0	0	0	0	0	0	0	0	0	0	0	0	0	0	0	0	0	0	0
0	0	0	0	0	0	0	0	0	0	0	0	0	0	0	0	0	0	0	0	0	0	0	0	0	0	0	0	0	0	0
0	0	0	0	0	0	0	0	0	0	0	0	0	0	0	0	0	0	0	0	0	0	0	0	0	0	0	0	0	0	0
0	0	0	0	0	0	0	0	0	0	0	0	0	0	0	0	0	0	0	0	0	0	0	0	0	0	0	0	0	0	0
0	0	0	0	0	0	0	0	0	0	0	0	0	0	0	0	0	0	0	0	0	0	0	0	0	0	0	0	0	0	0
0	0	0	0	0	0	0	0	0	0	0	0	0	0	0	0	0	0	0	0	0	0	0	0	0	0	0	0	0	0	0
0	0	0	0	0	0	0	0	0	0	0	0	0	0	0	0	0	0	0	0	0	0	0	0	0	0	0	0	0	0	0
0	0	0	0	0	0	0	0	0	0	0	0	0	0	0	0	0	0	0	0	0	0	0	0	0	0	0	0	0	0	0
0	0	0	0	0	0	0	0	0	0	0	0	0	0	0	0	0	0	0	0	0	0	0	0	0	0	0	0	0	0	0
0	0	0	0	0	0	0	0	0	0	0	0	0	0	0	0	0	0	0	0	0	0	0	0	0	0	0	0	0	0	0
0	0	0	0	0	0	0	0	0	0	0	0	0	0	0	0	0	0	0	0	0	0	0	0	0	0	0	0	0	0	0
0	0	0	0	0	0	0	0	0	0	0	0	0	0	0	0	0	0	0	0	0	0	0	0	0	0	0	0	0	0	0
0	0	0	0	0	0	0	0	0	0	0	0	0	0	0	0	0	0	0	0	0	0	0	0	0	0	0	0	0	0	0
0	0	0	0	0	0	0	0	0	0	0	0	0	0	0	0	0	0	0	0	0	0	0	0	0	0	0	0	0	0	0
0	0	0	0	0	0	0	0	0	0	0	0	0	0	0	0	0	0	0	0	0	0	0	0	0	0	0	0	0	0	0
0	0	0	0	0	0	0	0	0	0	0	0	0	0	0	0	0	0	0	0	0	0	0	0	0	0	0	0	0	0	0
0	0	0	0	0	0	0	0	0	0	0	0	0	0	0	0	0	0	0	0	0	0	0	0	0	0	0	0	0	0	0
0	0	0	0	0	0	0	0	0	0	0	0	0	0	0	0	0	0	0	0	0	0	0	0	0	0	0	0	0	0	0
0	0	0	0	0	0	0	0	0	0	0	0	0	0	0	0	0	0	0	0	0	0	0	0	0	0	0	0	0	0	0
0	0	0	0	0	0	0	0	0	0	0	0	0	0	0	0	0	0	0	0	0	0	0	0	0	0	0	0	0	0	0
0	0	0	0	0	0	0	0	0	0	0	0	0	0	0	0	0	0	0	0	0	0	0	0	0	0	0	0	0	0	0
0	0	0	0	0	0	0	0	0	0	0	0	0	0	0	0	0	0	0	0	0	0	0	0	0	0	0	0	0	0	0
0	0	0	0	0	0	0	0	0	0	0	0	0	0	0	0	0	0	0	0	0	0	0	0	0	0	0	0	0	0	0
0	0	0	0	0	0	0	0	0	0	0	0	0	0	0	0	0	0	0	0	0	0	0	0	0	0	0	0	0	0	0
0	0	0	0	0	0	0	0	0	0	0	0	0	0	0	0	0	0	0	0	0	0	0	0	0	0	0	0	0	0	0
0	0	0	0	0	0	0	0	0	0	0	0	0	0	0	0	0	0	0	0	0	0	0	0	0	0	0	0	0	0	0
0	0	0	0	0	0	0	0	0	0	0	0	0	0	0	0	0	0	0	0	0	0	0	0	0	0	0	0	0	0	0
0	0	0	0	0	0	0	0	0	0	0	0	0	0	0	0	0	0	0	0	0	0	0	0	0	0	0	0	0	0	0
0	0	0	0	0	0	0	0	0	0	0	0	0	0	0	0	0	0	0	0	0	0	0	0	0	0	0	0	0	0	0
0	0	0	0	0	0	0	0	0	0	0	0	0	0	0	0	0	0	0	0	0	0	0	0	0	0	0	0	0	0	0
0	0	0	0	0	0	0	0	0	0	0	0	0	0	0	0	0	0	0	0	0	0	0	0	0	0	0	0	0	0	0
0	0	0	0	0	0	0	0	0	0	0	0	0	0	0	0	0	0	0	0	0	0	0	0	0	0	0	0	0	0	0
0	0	0	0	0	0	0	0	0	0	0	0	0	0	0	0	0	0	0	0	0	0	0	0	0	0	0	0	0	0	0
0	0	0	0	0	0	0	0	0	0	0	0	0	0	0	0	0	0	0	0	0	0	0	0	0	0	0	0	0	0	0
0	0	0	0	0	0	0	0	0	0	0	0	0	0	0	0	0	0	0	0	0	0	0	0	0	0	0	0	0	0	0
0	0	0	0	0	0	0	0	0	0	0	0	0	0	0	0	0	0	0	0	0	0	0	0	0	0	0	0	0	0	0
0	0	0	0	0	0	0	0	0	0	0	0	0	0	0	0	0	0	0	0	0	0	0	0	0	0	0	0	0	0	0
0	0	0	0	0	0	0	0	0	0	0	0	0	0	0	0	0	0	0	0	0	0	0	0	0	0	0	0	0	0	0
0	0	0	0	0	0	0	0	0	0	0	0	0	0	0	0	0	0	0	0	0	0	0	0	0	0	0	0	0	0	0
0	0	0	0	0	0	0	0	0	0	0	0	0	0	0	0	0	0	0	0	0	0	0	0	0	0	0	0	0	0	0
0	0	0	0	0	0	0	0	0	0	0	0	0	0	0	0	0	0	0	0	0	0	0	0	0	0	0	0	0	0	0
0	0	0	0	0	0	0	0	0	0	0	0	0	0	0	0	0	0	0	0	0	0	0	0	0	0	0	0	0	0	0
0	0	0	0	0	0	0	0	0	0	0	0	0	0	0	0	0	0	0	0	0	0	0	0	0	0	0	0	0	0	0
0	0	0	0	0	0	0	0	0	0	0	0	0	0	0	0	0	0	0	0	0	0	0	0	0	0	0	0	0	0	0
0	0	0	0	0	0	0	0	0	0	0	0	0	0	0	0	0	0	0	0	0	0	0	0	0	0	0	0	0	0	0
0	0	0	0	0	0	0	0	0	0	0	0	0	0	0	0	0	0	0	0	0	0	0	0	0	0	0	0	0	0	0
0	0	0	0	0	0	0	0	0	0	0	0	0	0	0	0	0	0	0	0	0	0	0	0	0	0	0	0	0	0	0
0	0	0	0	0	0	0	0	0	0	0	0	0	0	0	0	0	0	0	0	0	0	0	0	0	0	0	0	0	0	0
0	0	0	0	0	0	0	0	0	0	0	0	0	0	0	0	0	0	0	0	0	0	0	0	0	0	0	0	0	0	0
0	0	0	0	0	0	0	0	0	0	0	0	0	0	0	0	0	0	0	0	0	0	0	0	0	0	0	0	0	0	0
0	0	0	0	0	0	0	0	0	0	0	0	0	0	0	0	0	0	0	0	0	0	0	0	0	0	0	0	0	0	0
0	0	0	0	0	0	0	0	0	0	0	0	0	0	0	0	0	0	0	0	0	0	0	0	0	0	0	0	0	0	0
0	0	0	0	0	0	0	0	0	0	0	0	0	0	0	0	0	0	0	0	0	0	0	0	0	0	0	0	0	0	0
0	0	0	0	0	0	0	0	0	0	0	0	0	0	0	0	0	0	0	0	0	0	0	0	0	0	0	0	0	0	0
0	0	0	0	0	0	0	0	0	0	0	0	0	0	0	0	0	0	0	0	0	0	0	0	0	0	0	0	0	0	0
0	0	0	0	0	0	0	0	0	0	0	0	0	0	0	0	0	0	0	0	0	0	0	0	0	0	0	0	0	0	0
0	0	0	0	0	0	0	0	0	0	0	0	0	0	0	0	0	0	0	0	0	0	0	0	0	0	0	0	0	0	0
0	0	0	0	0	0	0	0	0	0	0	0	0	0	0	0	0	0	0	0	0	0	0	0	0	0	0	0	0	0	0
0	0	0	0	0	0	0	0	0	0	0	0	0	0	0	0	0	0	0	0	0	0	0	0	0	0	0	0	0	0	0
0	0	0	0	0	0	0	0	0	0	0	0	0	0	0	0	0	0	0	0	0	0	0	0	0	0	0	0	0	0	0
0	0	0	0	0	0	0	0	0	0	0	0	0	0	0	0	0	0	0	0	0	0	0	0	0	0	0	0	0	0	0
0	0	0	0	0	0	0	0	0	0	0	0	0	0	0	0	0	0	0	0	0	0	0	0	0	0	0	0	0	0	0
0	0	0	0	0	0	0	0	0	0	0	0	0	0	0	0	0	0	0	0	0	0	0	0	0	0	0	0	0	0	0
0	0	0	0	0	0	0	0	0	0	0	0	0	0	0	0	0	0	0	0	0	0	0	0	0	0	0	0	0	0	0
0	0	0	0	0	0	0	0	0	0	0	0	0	0	0	0	0	0	0	0	0	0	0	0	0	0	0	0	0	0	0
0	0	0	0	0	0	0	0	0	0	0	0	0	0	0	0	0	0	0	0	0	0	0	0	0	0	0	0	0	0	0
0	0	0	0	0	0	0	0	0	0	0	0	0	0	0	0	0	0	0	0	0	0	0	0	0	0	0	0	0	0	0
0	0	0	0	0	0	0	0	0	0	0	0	0	0	0	0	0	0	0	0	0	0	0	0	0	0	0	0	0	0	0
0	0	0	0	0	0	0	0	0	0	0	0	0	0	0	0	0	0	0	0	0	0	0	0	0	0	0	0	0	0	0
0	0	0	0	0	0	0	0	0	0	0	0	0	0	0	0	0	0	0	0	0	0	0	0	0	0	0	0	0	0	0
0	0	0	0	0	0	0	0	0	0	0	0	0	0	0	0	0	0	0	0	0	0	0	0	0	0	0	0	0	0	0
0	0	0	0	0	0	0	0	0	0	0	0	0	0	0	0	0	0	0	0	0	0	0	0	0	0	0	0	0	0	0
0	0	0	0	0	0	0	0	0	0	0	0	0	0	0	0	0	0	0	0	0	0	0	0	0	0	0	0	0	0	0
0	0	0	0	0	0	0	0	0	0	0	0	0	0	0	0	0	0	0	0	0	0	0	0	0	0	0	0	0	0	0
0	0	0	0	0	0	0	0	0	0	0	0	0	0	0	0	0	0	0	0	0	0	0	0	0	0	0	0	0	0	0
0	0	0	0	0	0	0	0	0	0	0	0	0	0	0	0	0	0	0	0	0	0	0	0	0	0	0	0	0	0	0
0	0	0	0	0	0	0	0	0	0	0	0	0	0	0	0	0	0	0	0	0	0	0	0	0	0	0	0	0	0	0
0	0	0	0	0	0	0	0	0	0	0	0	0	0	0	0	0	0	0	0	0	0	0	0	0	0	0	0	0	0	0
0	0	0	0	0	0	0	0	0	0	0	0	0	0	0	0	0	0	0	0	0	0	0	0	0	0	0	0	0	0	0
0	0	0	0	0	0	0	0	0	0	0	0	0	0	0	0	0	0	0	0	0	0	0	0	0	0	0	0	0	0	0
0	0	0	0	0	0	0	0	0	0	0	0	0	0	0	0	0	0	0	0	0	0	0	0	0	0	0	0	0	0	0
0	0	0	0	0	0	0	0	0	0	0	0	0	0	0	0	0	0	0	0	0	0	0	0	0	0	0	0	0	0	0
0	0	0	0	0	0	0	0	0	0	0	0	0	0	0	0	0	0	0	0	0	0	0	0	0	0	0	0	0	0	0
0	0	0	0	0	0	0	0	0	0	0	0	0	0	0	0	0	0	0	0	0	0	0	0	0	0	0	0	0	0	0
0	0	0	0	0	0	0	0	0	0	0	0	0	0	0	0	0	0	0	0	0	0	0	0	0	0	0	0	0	0	0
0	0	0	0	0	0	0	0	0	0	0	0	0	0	0	0	0	0	0	0	0	0	0	0	0	0	0	0	0	0	0
0	0	0	0	0	0	0	0	0	0	0	0	0	0	0	0	0	0	0	0	0	0	0	0	0	0	0	0	0	0	0
0	0	0	0	0	0	0	0	0	0	0	0	0	0	0	0	0	0	0	0	0	0	0	0	0	0	0	0	0	0	0
0	0	0	0	0	0	0	0	0	0	0	0	0	0	0	0	0	0	0	0	0	0	0	0	0	0	0	0	0	0	0
0	0	0	0	0	0	0	0	0	0	0	0	0	0	0	0	0	0	0	0	0	0	0	0	0	0	0	0	0	0	0
0	0	0	0	0	0	0	0	0	0	0	0	0	0	0	0	0	0	0	0	0	0	0	0	0	0	0	0	0	0	0
0	0	0	0	0	0	0	0	0	0	0	0	0	0	0	0	0	0	0	0	0	0	0	0	0	0	0	0	0	0	0
0	0	0	0	0	0	0	0	0	0	0	0	0	0	0	0	0	0	0	0	0	0	0	0	0	0	0	0	0	0	0
0	0	0	0	0	0	0	0	0	0	0	0	0	0	0	0	0	0	0	0	0	0	0	0	0	0	0	0	0	0	0
0	0	0	0	0	0	0	0	0	0	0	0	0	0	0	0	0	0	0	0	0	0	0	0	0	0	0	0	0	0	0
0	0	0	0	0	0	0	0	0	0	0	0	0	0	0	0	0	0	0	0	0	0	0	0	0	0	0	0	0	0	0
0	0	0	0	0	0	0	0	0	0	0	0	0	0	0	0	0	0	0	0	0	0	0	0	0	0	0	0	0	0	0
0	0	0	0	0	0	0	0	0	0	0	0	0	0	0	0	0	0	0	0	0	0	0	0	0	0	0	0	0	0	0
0	0	0	0	0	0	0	0	0	0	0	0	0	0	0	0	0	0	0	0	0	0	0	0	0	0	0	0	0	0	0
0	0	0	0	0	0	0	0	0	0	0	0	0	0	0	0	0	0	0	0	0	0	0	0	0	0	0	0	0	0	0
0	0	0	0	0	0	0	0	0	0	0	0	0	0	0	0	0	0	0	0	0	0	0	0	0	0	0	0	0	0	0
0	0	0	0	0	0	0	0	0	0	0	0	0	0	0	0	0	0	0	0	0	0	0	0	0	0	0	0	0	0	0
0	0	0	0	0	0	0	0	0	0	0	0	0	0	0	0	0	0	0	0	0	0	0	0	0	0	0	0	0	0	0
0	0	0	0	0	0	0	0	0	0	0	0	0	0	0	0	0	0	0	0	0	0	0	0	0	0	0	0	0	0	0
0	0	0	0	0	0	0	0	0	0	0	0	0	0	0	0	0	0	0	0	0	0	0	0	0	0	0	0	0	0	0
0	0	0	0	0	0	0	0	0	0	0	0	0	0	0	0	0	0	0	0	0	0	0	0	0	0	0	0	0	0	0
0	0	0	0	0	0	0	0	0	0	0	0	0	0	0	0	0	0	0	0	0	0	0	0	0	0	0	0	0	0	0
0	0	0	0	0	0	0	0	0	0	0	0	0	0	0	0	0	0	0	0	0	0	0	0	0	0	0	0	0	0	0
0	0	0	0	0	0	0	0	0	0	0	0	0	0	0	0	0	0	0	0	0	0	0	0	0	0	0	0	0	0	0
0	0	0	0	0	0	0	0	0	0	0	0	0	0	0	0	0	0	0	0	0	0	0	0	0	0	0	0	0	0	0
0	0	0	0	0	0	0	0	0	0	0	0	0	0	0	0	0	0	0	0	0	0	0	0	0	0	0	0	0	0	0
0	0	0	0	0	0	0	0	0	0	0	0	0	0	0	0	0	0	0	0	0	0	0	0	0	0	0	0	0	0	0
0	0	0	0	0	0	0	0	0	0	0	0	0	0	0	0	0	0	0	0	0	0	0	0	0	0	0	0	0	0	0
0	0	0	0	0	0	0	0	0	0	0	0	0	0	0	0	0	0	0	0	0	0	0	0	0	0	0	0	0	0	0
0	0	0	0	0	0	0	0	0	0	0	0	0	0	0	0	0	0	0	0	0	0	0	0	0	0	0	0	0	0	0
0	0	0	0	0	0	0	0	0	0	0	0	0	0	0	0	0	0	0	0	0	0	0	0	0	0	0	0	0	0	0
0	0	0	0	0	0	0	0	0	0	0	0	0	0	0	0	0	0	0	0	0	0	0	0	0	0	0	0	0	0	0
0	0	0	0	0	0	0	0	0	0	0	0	0	0	0	0	0	0	0	0	0	0	0	0	0	0	0	0	0	0	0
0	0	0	0	0	0	0	0	0	0	0	0	0	0	0	0	0	0	0	0	0	0	0	0	0	0	0	0	0	0	0
0	0	0	0	0	0	0	0	0	0	0	0	0	0	0	0	0	0	0	0	0	0	0	0	0	0	0	0	0	0	0
0	0	0	0	0	0	0	0	0	0	0	0	0	0	0	0	0	0	0	0	0	0	0	0	0	0	0	0	0	0	0
0	0	0	0	0	0	0	0	0	0	0	0	0	0	0	0	0	0	0	0	0	0	0	0	0	0	0	0	0	0	0
0	0	0	0	0	0	0	0	0	0	0	0	0	0	0	0	0	0	0	0	0	0	0	0	0	0	0	0	0	0	0
0	0	0	0	0	0	0	0	0	0	0	0	0	0	0	0	0	0	0	0	0	0	0	0	0	0	0	0	0	0	0
0	0	0	0	0	0	0	0	0	0	0	0	0	0	0	0	0	0	0	0	0	0	0	0	0	0	0	0	0	0	0
0	0	0	0	0	0	0	0	0	0	0	0	0	0	0	0	0	0	0	0	0	0	0	0	0	0	0	0	0	0	0
0	0	0	0	0	0	0	0	0	0	0	0	0	0	0	0	0	0	0	0	0	0	0	0	0	0	0	0	0	0	0
0	0	0	0	0	0	0	0	0	0	0	0	0	0	0	0	0	0	0	0	0	0	0	0	0	0	0	0	0	0	0
0	0	0	0	0	0	0	0	0	0	0	0	0	0	0	0	0	0	0	0	0	0	0	0	0	0	0	0	0	0	0
0	0	0	0	0	0	0	0	0	0	0	0	0	0	0	0	0	0	0	0	0	0	0	0	0	0	0	0	0	0	0
0	0	0	0	0	0	0	0	0	0	0	0	0	0	0	0	0	0	0	0	0	0	0	0	0	0	0	0	0	0	0
0	0	0	0	0	0	0	0	0	0	0	0	0	0	0	0	0	0	0	0	0	0	0	0	0	0	0	0	0	0	0
0	0	0	0	0	0	0	0	0	0	0	0	0	0	0	0	0	0	0	0	0	0	0	0	0	0	0	0	0	0	0
0	0	0	0	0	0	0	0	0	0	0	0	0	0	0	0	0	0	0	0	0	0	0	0	0	0	0	0	0	0	0
0	0	0	0	0	0	0	0	0	0	0	0	0	0	0	0	0	0	0	0	0	0	0	0	0	0	0	0	0	0	0
0	0	0	0	0	0	0	0	0	0	0	0	0	0	0	0	0	0	0	0	0	0	0	0	0	0	0	0	0	0	0
0	0	0	0	0	0	0	0	0	0	0	0	0	0	0	0	0	0	0	0	0	0	0	0	0	0	0	0	0	0	0
0	0	0	0	0	0	0	0	0	0	0	0	0	0	0	0	0	0	0	0	0	0	0	0	0	0	0	0	0	0	0
0	0	0	0	0	0	0	0	0	0	0	0	0	0	0	0	0	0	0	0	0	0	0	0	0	0	0	0	0	0	0
0	0	0	0	0	0	0	0	0	0	0	0	0	0	0	0	0	0	0	0	0	0	0	0	0	0	0	0	0	0	0
0	0	0	0	0	0	0	0	0	0	0	0	0	0	0	0	0	0	0	0	0	0	0	0	0	0	0	0	0	0	0
0	0	0	0	0	0	0	0	0	0	0	0	0	0	0	0	0	0	0	0	0	0	0	0	0	0	0	0	0	0	0
0	0	0	0	0	0	0	0	0	0	0	0	0	0	0	0	0	0	0	0	0	0	0	0	0	0	0	0	0	0	0
0	0	0	0	0	0	0	0	0	0	0	0	0	0	0	0	0	0	0	0	0	0	0	0	0	0	0	0	0	0	0
0	0	0	0	0	0	0	0	0	0	0	0	0	0	0	0	0	0	0	0	0	0	0	0	0	0	0	0	0	0	0
0	0	0	0	0	0	0	0	0	0	0	0	0	0	0	0	0	0	0	0	0	0	0	0	0	0	0	0	0	0	0
0	0	0	0	0	0	0	0	0	0	0	0	0	0	0	0	0	0	0	0	0	0	0	0	0	0	0	0	0	0	0
0	0	0	0	0	0	0	0	0	0	0	0	0	0	0	0	0	0	0	0	0	0	0	0	0	0	0	0	0	0	0
0	0	0	0	0	0	0	0	0	0	0	0	0	0	0	0	0	0	0	0	0	0	0	0	0	0	0	0	0	0	0
0	0	0	0	0	0	0	0	0	0	0	0	0	0	0	0	0	0	0	0	0	0	0	0	0	0	0	0	0	0	0
0	0	0	0	0	0	0	0	0	0	0	0	0	0	0	0	0	0	0	0	0	0	0	0	0	0	0	0	0	0	0
0	0	0	0	0	0	0	0	0	0	0	0	0	0	0	0	0	0	0	0	0	0	0	0	0	0	0	0	0	0	0
0	0	0	0	0	0	0	0	0	0	0	0	0	0	0	0	0	0	0	0	0	0	0	0	0	0	0	0	0	0	0
0	0	0	0	0	0	0	0	0	0	0	0	0	0	0	0	0	0	0	0	0	0	0	0	0	0	0	0	0	0	0
0	0	0	0	0	0	0	0	0	0	0	0	0	0	0	0	0	0	0	0	0	0	0	0	0	0	0	0	0	0	0
0	0	0	0	0	0	0	0	0	0	0	0	0	0	0	0	0	0	0	0	0	0	0	0	0	0	0	0	0	0	0
0	0	0	0	0	0	0	0	0	0	0	0	0	0	0	0	0	0	0	0	0	0	0	0	0	0	0	0	0	0	0
0	0	0	0	0	0	0	0	0	0	0	0	0	0	0	0	0	0	0	0	0	0	0	0	0	0	0	0	0	0	0
0	0	0	0	0	0	0	0	0	0	0	0	0	0	0	0	0	0	0	0	0	0	0	0	0	0	0	0	0	0	0
0	0	0	0	0	0	0	0	0	0	0	0	0	0	0	0	0	0	0	0	0	0	0	0	0	0	0	0	0	0	0
0	0	0	0	0	0	0	0	0	0	0	0	0	0	0	0	0	0	0	0	0	0	0	0	0	0	0	0	0	0	0
0	0	0	0	0	0	0	0	0	0	0	0	0	0	0	0	0	0	0	0	0	0	0	0	0	0	0	0	0	0	0
0	0	0	0	0	0	0	0	0	0	0	0	0	0	0	0	0	0	0	0	0	0	0	0	0	0	0	0	0	0	0
0	0	0	0	0	0	0	0	0	0	0	0	0	0	0	0	0	0	0	0	0	0	0	0	0	0	0	0	0	0	0
0	0	0	0	0	0	0	0	0	0	0	0	0	0	0	0	0	0	0	0	0	0	0	0	0	0	0	0	0	0	0
0	0	0	0	0	0	0	0	0	0	0	0	0	0	0	0	0	0	0	0	0	0	0	0	0	0	0	0	0	0	0
0	0	0	0	0	0	0	0	0	0	0	0	0	0	0	0	0	0	0	0	0	0	0	0	0	0	0	0	0	0	0
0	0	0	0	0	0	0	0	0	0	0	0	0	0	0	0	0	0	0	0	0	0	0	0	0	0	0	0	0	0	0
0	0	0	0	0	0	0	0	0	0	0	0	0	0	0	0	0	0	0	0	0	0	0	0	0	0	0	0	0	0	0
0	0	0	0	0	0	0	0	0	0	0	0	0	0	0	0	0	0	0	0	0	0	0	0	0	0	0	0	0	0	0
0	0	0	0	0	0	0	0	0	0	0	0	0	0	0	0	0	0	0	0	0	0	0	0	0	0	0	0	0	0	0
0	0	0	0	0	0	0	0	0	0	0	0	0	0	0	0	0	0	0	0	0	0	0	0	0	0	0	0	0	0	0
0	0	0	0	0	0	0	0	0	0	0	0	0	0	0	0	0	0	0	0	0	0	0	0	0	0	0	0	0	0	0
0	0	0	0	0	0	0	0	0	0	0	0	0	0	0	0	0	0	0	0	0	0	0	0	0	0	0	0	0	0	0
0	0	0	0	0	0	0	0	0	0	0	0	0	0	0	0	0	0	0	0	0	0	0	0	0	0	0	0	0	0	0
0	0	0	0	0	0	0	0	0	0	0	0	0	0	0	0	0	0	0	0	0	0	0	0	0	0	0	0	0	0	0
0	0	0	0	0	0	0	0	0	0	0	0	0	0	0	0	0	0	0	0	0	0	0	0	0	0	0	0	0	0	0
0	0	0	0	0	0	0	0	0	0	0	0	0	0	0	0	0	0	0	0	0	0	0	0	0	0	0	0	0	0	0
0	0	0	0	0	0	0	0	0	0	0	0	0	0	0	0	0	0	0	0	0	0	0	0	0	0	0	0	0	0	0
0	0	0	0	0	0	0	0	0	0	0	0	0	0	0	0	0	0	0	0	0	0	0	0	0	0	0	0	0	0	0
0	0	0	0	0	0	0	0	0	0	0	0	0	0	0	0	0	0	0	0	0	0	0	0	0	0	0	0	0	0	0
0	0	0	0	0	0	0	0	0	0	0	0	0	0	0	0	0	0	0	0	0	0	0	0	0	0	0	0	0	0	0
0	0	0	0	0	0	0	0	0	0	0	0	0	0	0	0	0	0	0	0	0	0	0	0	0	0	0	0	0	0	0
0	0	0	0	0	0	0	0	0	0	0	0	0	0	0	0	0	0	0	0	0	0	0	0	0	0	0	0	0	0	0
0	0	0	0	0	0	0	0	0	0	0	0	0	0	0	0	0	0	0	0	0	0	0	0	0	0	0	0	0	0	0
0	0	0	0	0	0	0	0	0	0	0	0	0	0	0	0	0	0	0	0	0	0	0	0	0	0	0	0	0	0	0
0	0	0	0	0	0	0	0	0	0	0	0	0	0	0	0	0	0	0	0	0	0	0	0	0	0	0	0	0	0	0
0	0	0	0	0	0	0	0	0	0	0	0	0	0	0	0	0	0	0	0	0	0	0	0	0	0	0	0	0	0	0
0	0	0	0	0	0	0	0	0	0	0	0	0	0	0	0	0	0	0	0	0	0	0	0	0	0	0	0	0	0	0
0	0	0	0	0	0	0	0	0	0	0	0	0	0	0	0	0	0	0	0	0	0	0	0	0	0	0	0	0	0	0
0	0	0	0	0	0	0	0	0	0	0	0	0	0	0	0	0	0	0	0	0	0	0	0	0	0	0	0	0	0	0
0	0	0	0	0	0	0	0	0	0	0	0	0	0	0	0	0	0	0	0	0	0	0	0	0	0	0	0	0	0	0
0	0	0	0	0	0	0	0	0	0	0	0	0	0	0	0	0	0	0	0	0	0	0	0	0	0	0	0	0	0	0
0	0	0	0	0	0	0	0	0	0	0	0	0	0	0	0	0	0	0	0	0	0	0	0	0	0	0	0	0	0	0
0	0	0	0	0	0	0	0	0	0	0	0	0	0	0	0	0	0	0	0	0	0	0	0	0	0	0	0	0	0	0
0	0	0	0	0	0	0	0	0	0	0	0	0	0	0	0	0	0	0	0	0	0	0	0	0	0	0	0	0	0	0
0	0	0	0	0	0	0	0	0	0	0	0	0	0	0	0	0	0	0	0	0	0	0	0	0	0	0	0	0	0	0
0	0	0	0	0	0	0	0	0	0	0	0	0	0	0	0	0	0	0	0	0	0	0	0	0	0	0	0	0	0	0
0	0	0	0	0	0	0	0	0	0	0	0	0	0	0	0	0	0	0	0	0	0	0	0	0	0	0	0	0	0	0
0	0	0	0	0	0	0	0	0	0	0	0	0	0	0	0	0	0	0	0	0	0	0	0	0	0	0	0	0	0	0
0	0	0	0	0	0	0	0	0	0	0	0	0	0	0	0	0	0	0	0	0	0	0	0	0	0	0	0	0	0	0
0	0	0	0	0	0	0	0	0	0	0	0	0	0	0	0	0	0	0	0	0	0	0	0	0	0	0	0	0	0	0
0	0	0	0	0	0	0	0	0	0	0	0	0	0	0	0	0	0	0	0	0	0	0	0	0	0	0	0	0	0	0
0	0	0	0	0	0	0	0	0	0	0	0	0	0	0	0	0	0	0	0	0	0	0	0	0	0	0	0	0	0	0
0	0	0	0	0	0	0	0	0	0	0	0	0	0	0	0	0	0	0	0	0	0	0	0	0	0	0	0	0	0	0
0	0	0	0	0	0	0	0	0	0	0	0	0	0	0	0	0	0	0	0	0	0	0	0	0	0	0	0	0	0	0
0	0	0	0	0	0	0	0	0	0	0	0	0	0	0	0	0	0	0	0	0	0	0	0	0	0	0	0	0	0	0
0	0	0	0	0	0	0	0	0	0	0	0	0	0	0	0	0	0	0	0	0	0	0	0	0	0	0	0	0	0	0
0	0	0	0	0	0	0	0	0	0	0	0	0	0	0	0	0	0	0	0	0	0	0	0	0	0	0	0	0	0	0
0	0	0	0	0	0	0	0	0	0	0	0	0	0	0	0	0	0	0	0	0	0	0	0	0	0	0	0	0	0	0
0	0	0	0	0	0	0	0	0	0	0	0	0	0	0	0	0	0	0	0	0	0	0	0	0	0	0	0	0	0	0
0	0	0	0	0	0	0	0	0	0	0	0	0	0	0	0	0	0	0	0	0	0	0	0	0	0	0	0	0	0	0
0	0	0	0	0	0	0	0	0	0	0	0	0	0	0	0	0	0	0	0	0	0	0	0	0	0	0	0	0	0	0
0	0	0	0	0	0	0	0	0	0	0	0	0	0	0	0	0	0	0	0	0	0	0	0	0	0	0	0	0	0	0
0	0	0	0	0	0	0	0	0	0	0	0	0	0	0	0	0	0	0	0	0	0	0	0	0	0	0	0	0	0	0
0	0	0	0	0	0	0	0	0	0	0	0	0	0	0	0	0	0	0	0	0	0	0	0	0	0	0	0	0	0	0
0	0	0	0	0	0	0	0	0	0	0	0	0	0	0	0	0	0	0	0	0	0	0	0	0	0	0	0	0	0	0
0	0	0	0	0	0	0	0	0	0	0	0	0	0	0	0	0	0	0	0	0	0	0	0	0	0	0	0	0	0	0
0	0	0	0	0	0	0	0	0	0	0	0	0	0	0	0	0	0	0	0	0	0	0	0	0	0	0	0	0	0	0
0	0	0	0	0	0	0	0	0	0	0	0	0	0	0	0	0	0	0	0	0	0	0	0	0	0	0	0	0	0	0
0	0	0	0	0	0	0	0	0	0	0	0	0	0	0	0	0	0	0	0	0	0	0	0	0	0	0	0	0	0	0
0	0	0	0	0	0	0	0	0	0	0	0	0	0	0	0	0	0	0	0	0	0	0	0	0	0	0	0	0	0	0
0	0	0	0	0	0	0	0	0	0	0	0	0	0	0	0	0	0	0	0	0	0	0	0	0	0	0	0	0	0	0
0	0	0	0	0	0	0	0	0	0	0	0	0	0	0	0	0	0	0	0	0	0	0	0	0	0	0	0	0	0	0
0	0	0	0	0	0	0	0	0	0	0	0	0	0	0	0	0	0	0	0	0	0	0	0	0	0	0	0	0	0	0
0	0	0	0	0	0	0	0	0	0	0	0	0	0	0	0	0	0	0	0	0	0	0	0	0	0	0	0	0	0	0
0	0	0	0	0	0	0	0	0	0	0	0	0	0	0	0	0	0	0	0	0	0	0	0	0	0	0	0	0	0	0
0	0	0	0	0	0	0	0	0	0	0	0	0	0	0	0	0	0	0	0	0	0	0	0	0	0	0	0	0	0	0
0	0	0	0	0	0	0	0	0	0	0	0	0	0	0	0	0	0	0	0	0	0	0	0	0	0	0	0	0	0	0
0	0	0	0	0	0	0	0	0	0	0	0	0	0	0	0	0	0	0	0	0	0	0	0	0	0	0	0	0	0	0
0	0	0	0	0	0	0	0	0	0	0	0	0	0	0	0	0	0	0	0	0	0	0	0	0	0	0	0	0	0	0
0	0	0	0	0	0	0	0	0	0	0	0	0	0	0	0	0	0	0	0	0	0	0	0	0	0	0	0	0	0	0
0	0	0	0	0	0	0	0	0	0	0	0	0	0	0	0	0	0	0	0	0	0	0	0	0	0	0	0	0	0	0
0	0	0	0	0	0	0	0	0	0	0	0	0	0	0	0	0	0	0	0	0	0	0	0	0	0	0	0	0	0	0
0	0	0	0	0	0	0	0	0	0	0	0	0	0	0	0	0	0	0	0	0	0	0	0	0	0	0	0	0	0	0
0	0	0	0	0	0	0	0	0	0	0	0	0	0	0	0	0	0	0	0	0	0	0	0	0	0	0	0	0	0	0
0	0	0	0	0	0	0	0	0	0	0	0	0	0	0	0	0	0	0	0	0	0	0	0	0	0	0	0	0	0	0
0	0	0	0	0	0	0	0	0	0	0	0	0	0	0	0	0	0	0	0	0	0	0	0	0	0	0	0	0	0	0
0	0	0	0	0	0	0	0	0	0	0	0	0	0	0	0	0	0	0	0	0	0	0	0	0	0	0	0	0	0	0
0	0	0	0	0	0	0	0	0	0	0	0	0	0	0	0	0	0	0	0	0	0	0	0	0	0	0	0	0	0	0
0	0	0	0	0	0	0	0	0	0	0	0	0	0	0	0	0	0	0	0	0	0	0	0	0	0	0	0	0	0	0
0	0	0	0	0	0	0	0	0	0	0	0	0	0	0	0	0	0	0	0	0	0	0	0	0	0	0	0	0	0	0
0	0	0	0	0	0	0	0	0	0	0	0	0	0	0	0	0	0	0	0	0	0	0	0	0	0	0	0	0	0	0
0	0	0	0	0	0	0	0	0	0	0	0	0	0	0	0	0	0	0	0	0	0	0	0	0	0	0	0	0	0	0
0	0	0	0	0	0	0	0	0	0	0	0	0	0	0	0	0	0	0	0	0	0	0	0	0	0	0	0	0	0	0
0	0	0	0	0	0	0	0	0	0	0	0	0	0	0	0	0	0	0	0	0	0	0	0	0	0	0	0	0	0	0
0	0	0	0	0	0	0	0	0	0	0	0	0	0	0	0	0	0	0	0	0	0	0	0	0	0	0	0	0	0	0
0	0	0	0	0	0	0	0	0	0	0	0	0	0	0	0	0	0	0	0	0	0	0	0	0	0	0	0	0	0	0
0	0	0	0	0	0	0	0	0	0	0	0	0	0	0	0	0	0	0	0	0	0	0	0	0	0	0	0	0	0	0
0	0	0	0	0	0	0	0	0	0	0	0	0	0	0	0	0	0	0	0	0	0	0	0	0	0	0	0	0	0	0
0	0	0	0	0	0	0	0	0	0	0	0	0	0	0	0	0	0	0	0	0	0	0	0	0	0	0	0	0	0	0
0	0	0	0	0	0	0	0	0	0	0	0	0	0	0	0	0	0	0	0	0	0	0	0	0	0	0	0	0	0	0
0	0	0	0	0	0	0	0	0	0	0	0	0	0	0	0	0	0	0	0	0	0	0	0	0	0	0	0	0	0	0
0	0	0	0	0	0	0	0	0	0	0	0	0	0	0	0	0	0	0	0	0	0	0	0	0	0	0	0	0	0	0
0	0	0	0	0	0	0	0	0	0	0	0	0	0	0	0	0	0	0	0	0	0	0	0	0	0	0	0	0	0	0
0	0	0	0	0	0	0	0	0	0	0	0	0	0	0	0	0	0	0	0	0	0	0	0	0	0	0	0	0	0	0
0	0	0	0	0	0	0	0	0	0	0	0	0	0	0	0	0	0	0	0	0	0	0	0	0	0	0	0	0	0	0
0	0	0	0	0	0	0	0	0	0	0	0	0	0	0	0	0	0	0	0	0	0	0	0	0	0	0	0	0	0	0
0	0	0	0	0	0	0	0	0	0	0	0	0	0	0	0	0	0	0	0	0	0	0	0	0	0	0	0	0	0	0
0	0	0	0	0	0	0	0	0	0	0	0	0	0	0	0	0	0	0	0	0	0	0	0	0	0	0	0	0	0	0
0	0	0	0	0	0	0	0	0	0	0	0	0	0	0	0	0	0	0	0	0	0	0	0	0	0	0	0	0	0	0
0	0	0	0	0	0	0	0	0	0	0	0	0	0	0	0	0	0	0	0	0	0	0	0	0	0	0	0	0	0	0
0	0	0	0	0	0	0	0	0	0	0	0	0	0	0	0	0	0	0	0	0	0	0	0	0	0	0	0	0	0	0
0	0	0	0	0	0	0	0	0	0	0	0	0	0	0	0	0	0	0	0	0	0	0	0	0	0	0	0	0	0	0
0	0	0	0	0	0	0	0	0	0	0	0	0	0	0	0	0	0	0	0	0	0	0	0	0	0	0	0	0	0	0
0	0	0	0	0	0	0	0	0	0	0	0	0	0	0	0	0	0	0	0	0	0	0	0	0	0	0	0	0	0	0
0	0	0	0	0	0	0	0	0	0	0	0	0	0	0	0	0	0	0	0	0	0	0	0	0	0	0	0	0	0	0
0	0	0	0	0	0	0	0	0	0	0	0	0	0	0	0	0	0	0	0	0	0	0	0	0	0	0	0	0	0	0
0	0	0	0	0	0	0	0	0	0	0	0	0	0	0	0	0	0	0	0	0	0	0	0	0	0	0	0	0	0	0
0	0	0	0	0	0	0	0	0	0	0	0	0	0	0	0	0	0	0	0	0	0	0	0	0	0	0	0	0	0	0
0	0	0	0	0	0	0	0	0	0	0	0	0	0	0	0	0	0	0	0	0	0	0	0	0	0	0	0	0	0	0
0	0	0	0	0	0	0	0	0	0	0	0	0	0	0	0	0	0	0	0	0	0	0	0	0	0	0	0	0	0	0
0	0	0	0	0	0	0	0	0	0	0	0	0	0	0	0	0	0	0	0	0	0	0	0	0	0	0	0	0	0	0
0	0	0	0	0	0	0	0	0	0	0	0	0	0	0	0	0	0	0	0	0	0	0	0	0	0	0	0	0	0	0
0	0	0	0	0	0	0	0	0	0	0	0	0	0	0	0	0	0	0	0	0	0	0	0	0	0	0	0	0	0	0
0	0	0	0	0	0	0	0	0	0	0	0	0	0	0	0	0	0	0	0	0	0	0	0	0	0	0	0	0	0	0
0	0	0	0	0	0	0	0	0	0	0	0	0	0	0	0	0	0	0	0	0	0	0	0	0	0	0	0	0	0	0
0	0	0	0	0	0	0	0	0	0	0	0	0	0	0	0	0	0	0	0	0	0	0	0	0	0	0	0	0	0	0
0	0	0	0	0	0	0	0	0	0	0	0	0	0	0	0	0	0	0	0	0	0	0	0	0	0	0	0	0	0	0
0	0	0	0	0	0	0	0	0	0	0	0	0	0	0	0	0	0	0	0	0	0	0	0	0	0	0	0	0	0	0
0	0	0	0	0	0	0	0	0	0	0	0	0	0	0	0	0	0	0	0	0	0	0	0	0	0	0	0	0	0	0
0	0	0	0	0	0	0	0	0	0	0	0	0	0	0	0	0	0	0	0	0	0	0	0	0	0	0	0	0	0	0
0	0	0	0	0	0	0	0	0	0	0	0	0	0	0	0	0	0	0	0	0	0	0	0	0	0	0	0	0	0	0
0	0	0	0	0	0	0	0	0	0	0	0	0	0	0	0	0	0	0	0	0	0	0	0	0	0	0	0	0	0	0
0	0	0	0	0	0	0	0	0	0	0	0	0	0	0	0	0	0	0	0	0	0	0	0	0	0	0	0	0	0	0
0	0	0	0	0	0	0	0	0	0	0	0	0	0	0	0	0	0	0	0	0	0	0	0	0	0	0	0	0	0	0
0	0	0	0	0	0	0	0	0	0	0	0	0	0	0	0	0	0	0	0	0	0	0	0	0	0	0	0	0	0	0
0	0	0	0	0	0	0	0	0	0	0	0	0	0	0	0	0	0	0	0	0	0	0	0	0	0	0	0	0	0	0
0	0	0	0	0	0	0	0	0	0	0	0	0	0	0	0	0	0	0	0	0	0	0	0	0	0	0	0	0	0	0
0	0	0	0	0	0	0	0	0	0	0	0	0	0	0	0	0	0	0	0	0	0	0	0	0	0	0	0	0	0	0
0	0	0	0	0	0	0	0	0	0	0	0	0	0	0	0	0	0	0	0	0	0	0	0	0	0	0	0	0	0	0
0	0	0	0	0	0	0	0	0	0	0	0	0	0	0	0	0	0	0	0	0	0	0	0	0	0	0	0	0	0	0
0	0	0	0	0	0	0	0	0	0	0	0	0	0	0	0	0	0	0	0	0	0	0	0	0	0	0	0	0	0	0
0	0	0	0	0	0	0	0	0	0	0	0	0	0	0	0	0	0	0	0	0	0	0	0	0	0	0	0	0	0	0
0	0	0	0	0	0	0	0	0	0	0	0	0	0	0	0	0	0	0	0	0	0	0	0	0	0	0	0	0	0	0
0	0	0	0	0	0	0	0	0	0	0	0	0	0	0	0	0	0	0	0	0	0	0	0	0	0	0	0	0	0	0
0	0	0	0	0	0	0	0	0	0	0	0	0	0	0	0	0	0	0	0	0	0	0	0	0	0	0	0	0	0	0
0	0	0	0	0	0	0	0	0	0	0	0	0	0	0	0	0	0	0	0	0	0	0	0	0	0	0	0	0	0	0
0	0	0	0	0	0	0	0	0	0	0	0	0	0	0	0	0	0	0	0	0	0	0	0	0	0	0	0	0	0	0
0	0	0	0	0	0	0	0	0	0	0	0	0	0	0	0	0	0	0	0	0	0	0	0	0	0	0	0	0	0	0
0	0	0	0	0	0	0	0	0	0	0	0	0	0	0	0	0	0	0	0	0	0	0	0	0	0	0	0	0	0	0
0	0	0	0	0	0	0	0	0	0	0	0	0	0	0	0	0	0	0	0	0	0	0	0	0	0	0	0	0	0	0
0	0	0	0	0	0	0	0	0	0	0	0	0	0	0	0	0	0	0	0	0	0	0	0	0	0	0	0	0	0	0
0	0	0	0	0	0	0	0	0	0	0	0	0	0	0	0	0	0	0	0	0	0	0	0	0	0	0	0	0	0	0
0	0	0	0	0	0	0	0	0	0	0	0	0	0	0	0	0	0	0	0	0	0	0	0	0	0	0	0	0	0	0
0	0	0	0	0	0	0	0	0	0	0	0	0	0	0	0	0	0	0	0	0	0	0	0	0	0	0	0	0	0	0
0	0	0	0	0	0	0	0	0	0	0	0	0	0	0	0	0	0	0	0	0	0	0	0	0	0	0	0	0	0	0
0	0	0	0	0	0	0	0	0	0	0	0	0	0	0	0	0	0	0	0	0	0	0	0	0	0	0	0	0	0	0
0	0	0	0	0	0	0	0	0	0	0	0	0	0	0	0	0	0	0	0	0	0	0	0	0	0	0	0	0	0	0
0	0	0	0	0	0	0	0	0	0	0	0	0	0	0	0	0	0	0	0	0	0	0	0	0	0	0	0	0	0	0
0	0	0	0	0	0	0	0	0	0	0	0	0	0	0	0	0	0	0	0	0	0	0	0	0	0	0	0	0	0	0
0	0	0	0	0	0	0	0	0	0	0	0	0	0	0	0	0	0	0	0	0	0	0	0	0	0	0	0	0	0	0
0	0	0	0	0	0	0	0	0	0	0	0	0	0	0	0	0	0	0	0	0	0	0	0	0	0	0	0	0	0	0
0	0	0	0	0	0	0	0	0	0	0	0	0	0	0	0	0	0	0	0	0	0	0	0	0	0	0	0	0	0	0
0	0	0	0	0	0	0	0	0	0	0	0	0	0	0	0	0	0	0	0	0	0	0	0	0	0	0	0	0	0	0
0	0	0	0	0	0	0	0	0	0	0	0	0	0	0	0	0	0	0	0	0	0	0	0	0	0	0	0	0	0	0
0	0	0	0	0	0	0	0	0	0	0	0	0	0	0	0	0	0	0	0	0	0	0	0	0	0	0	0	0	0	0
0	0	0	0	0	0	0	0	0	0	0	0	0	0	0	0	0	0	0	0	0	0	0	0	0	0	0	0	0	0	0
0	0	0	0	0	0	0	0	0	0	0	0	0	0	0	0	0	0	0	0	0	0	0	0	0	0	0	0	0	0	0
0	0	0	0	0	0	0	0	0	0	0	0	0	0	0	0	0	0	0	0	0	0	0	0	0	0	0	0	0	0	0
0	0	0	0	0	0	0	0	0	0	0	0	0	0	0	0	0	0	0	0	0	0	0	0	0	0	0	0	0	0	0
0	0	0	0	0	0	0	0	0	0	0	0	0	0	0	0	0	0	0	0	0	0	0	0	0	0	0	0	0	0	0
0	0	0	0	0	0	0	0	0	0	0	0	0	0	0	0	0	0	0	0	0	0	0	0	0	0	0	0	0	0	0
0	0	0	0	0	0	0	0	0	0	0	0	0	0	0	0	0	0	0	0	0	0	0	0	0	0	0	0	0	0	0
0	0	0	0	0	0	0	0	0	0	0	0	0	0	0	0	0	0	0	0	0	0	0	0	0	0	0	0	0	0	0
0	0	0	0	0	0	0	0	0	0	0	0	0	0	0	0	0	0	0	0	0	0	0	0	0	0	0	0	0	0	0
0	0	0	0	0	0	0	0	0	0	0	0	0	0	0	0	0	0	0	0	0	0	0	0	0	0	0	0	0	0	0
0	0	0	0	0	0	0	0	0	0	0	0	0	0	0	0	0	0	0	0	0	0	0	0	0	0	0	0	0	0	0
0	0	0	0	0	0	0	0	0	0	0	0	0	0	0	0	0	0	0	0	0	0	0	0	0	0	0	0	0	0	0
0	0	0	0	0	0	0	0	0	0	0	0	0	0	0	0	0	0	0	0	0	0	0	0	0	0	0	0	0	0	0
0	0	0	0	0	0	0	0	0	0	0	0	0	0	0	0	0	0	0	0	0	0	0	0	0	0	0	0	0	0	0
0	0	0	0	0	0	0	0	0	0	0	0	0	0	0	0	0	0	0	0	0	0	0	0	0	0	0	0	0	0	0
0	0	0	0	0	0	0	0	0	0	0	0	0	0	0	0	0	0	0	0	0	0	0	0	0	0	0	0	0	0	0
0	0	0	0	0	0	0	0	0	0	0	0	0	0	0	0	0	0	0	0	0	0	0	0	0	0	0	0	0	0	0
0	0	0	0	0	0	0	0	0	0	0	0	0	0	0	0	0	0	0	0	0	0	0	0	0	0	0	0	0	0	0
0	0	0	0	0	0	0	0	0	0	0	0	0	0	0	0	0	0	0	0	0	0	0	0	0	0	0	0	0	0	0
0	0	0	0	0	0	0	0	0	0	0	0	0	0	0	0	0	0	0	0	0	0	0	0	0	0	0	0	0	0	0
0	0	0	0	0	0	0	0	0	0	0	0	0	0	0	0	0	0	0	0	0	0	0	0	0	0	0	0	0	0	0
0	0	0	0	0	0	0	0	0	0	0	0	0	0	0	0	0	0	0	0	0	0	0	0	0	0	0	0	0	0	0
0	0	0	0	0	0	0	0	0	0	0	0	0	0	0	0	0	0	0	0	0	0	0	0	0	0	0	0	0	0	0
0	0	0	0	0	0	0	0	0	0	0	0	0	0	0	0	0	0	0	0	0	0	0	0	0	0	0	0	0	0	0
0	0	0	0	0	0	0	0	0	0	0	0	0	0	0	0	0	0	0	0	0	0	0	0	0	0	0	0	0	0	0
0	0	0	0	0	0	0	0	0	0	0	0	0	0	0	0	0	0	0	0	0	0	0	0	0	0	0	0	0	0	0
0	0	0	0	0	0	0	0	0	0	0	0	0	0	0	0	0	0	0	0	0	0	0	0	0	0	0	0	0	0	0
0	0	0	0	0	0	0	0	0	0	0	0	0	0	0	0	0	0	0	0	0	0	0	0	0	0	0	0	0	0	0
0	0	0	0	0	0	0	0	0	0	0	0	0	0	0	0	0	0	0	0	0	0	0	0	0	0	0	0	0	0	0
0	0	0	0	0	0	0	0	0	0	0	0	0	0	0	0	0	0	0	0	0	0	0	0	0	0	0	0	0	0	0
0	0	0	0	0	0	0	0	0	0	0	0	0	0	0	0	0	0	0	0	0	0	0	0	0	0	0	0	0	0	0
0	0	0	0	0	0	0	0	0	0	0	0	0	0	0	0	0	0	0	0	0	0	0	0	0	0	0	0	0	0	0
0	0	0	0	0	0	0	0	0	0	0	0	0	0	0	0	0	0	0	0	0	0	0	0	0	0	0	0	0	0	0
0	0	0	0	0	0	0	0	0	0	0	0	0	0	0	0	0	0	0	0	0	0	0	0	0	0	0	0	0	0	0
0	0	0	0	0	0	0	0	0	0	0	0	0	0	0	0	0	0	0	0	0	0	0	0	0	0	0	0	0	0	0
0	0	0	0	0	0	0	0	0	0	0	0	0	0	0	0	0	0	0	0	0	0	0	0	0	0	0	0	0	0	0
0	0	0	0	0	0	0	0	0	0	0	0	0	0	0	0	0	0	0	0	0	0	0	0	0	0	0	0	0	0	0
0	0	0	0	0	0	0	0	0	0	0	0	0	0	0	0	0	0	0	0	0	0	0	0	0	0	0	0	0	0	0
0	0	0	0	0	0	0	0	0	0	0	0	0	0	0	0	0	0	0	0	0	0	0	0	0	0	0	0	0	0	0
0	0	0	0	0	0	0	0	0	0	0	0	0	0	0	0	0	0	0	0	0	0	0	0	0	0	0	0	0	0	0
0	0	0	0	0	0	0	0	0	0	0	0	0	0	0	0	0	0	0	0	0	0	0	0	0	0	0	0	0	0	0
0	0	0	0	0	0	0	0	0	0	0	0	0	0	0	0	0	0	0	0	0	0	0	0	0	0	0	0	0	0	0
0	0	0	0	0	0	0	0	0	0	0	0	0	0	0	0	0	0	0	0	0	0	0	0	0	0	0	0	0	0	0
0	0	0	0	0	0	0	0	0	0	0	0	0	0	0	0	0	0	0	0	0	0	0	0	0	0	0	0	0	0	0
0	0	0	0	0	0	0	0	0	0	0	0	0	0	0	0	0	0	0	0	0	0	0	0	0	0	0	0	0	0	0
0	0	0	0	0	0	0	0	0	0	0	0	0	0	0	0	0	0	0	0	0	0	0	0	0	0	0	0	0	0	0
0	0	0	0	0	0	0	0	0	0	0	0	0	0	0	0	0	0	0	0	0	0	0	0	0	0	0	0	0	0	0
0	0	0	0	0	0	0	0	0	0	0	0	0	0	0	0	0	0	0	0	0	0	0	0	0	0	0	0	0	0	0
0	0	0	0	0	0	0	0	0	0	0	0	0	0	0	0	0	0	0	0	0	0	0	0	0	0	0	0	0	0	0
0	0	0	0	0	0	0	0	0	0	0	0	0	0	0	0	0	0	0	0	0	0	0	0	0	0	0	0	0	0	0
0	0	0	0	0	0	0	0	0	0	0	0	0	0	0	0	0	0	0	0	0	0	0	0	0	0	0	0	0	0	0
0	0	0	0	0	0	0	0	0	0	0	0	0	0	0	0	0	0	0	0	0	0	0	0	0	0	0	0	0	0	0
0	0	0	0	0	0	0	0	0	0	0	0	0	0	0	0	0	0	0	0	0	0	0	0	0	0	0	0	0	0	0
0	0	0	0	0	0	0	0	0	0	0	0	0	0	0	0	0	0	0	0	0	0	0	0	0	0	0	0	0	0	0
0	0	0	0	0	0	0	0	0	0	0	0	0	0	0	0	0	0	0	0	0	0	0	0	0	0	0	0	0	0	0
0	0	0	0	0	0	0	0	0	0	0	0	0	0	0	0	0	0	0	0	0	0	0	0	0	0	0	0	0	0	0
0	0	0	0	0	0	0	0	0	0	0	0	0	0	0	0	0	0	0	0	0	0	0	0	0	0	0	0	0	0	0
0	0	0	0	0	0	0	0	0	0	0	0	0	0	0	0	0	0	0	0	0	0	0	0	0	0	0	0	0	0	0
0	0	0	0	0	0	0	0	0	0	0	0	0	0	0	0	0	0	0	0	0	0	0	0	0	0	0	0	0	0	0
0	0	0	0	0	0	0	0	0	0	0	0	0	0	0	0	0	0	0	0	0	0	0	0	0	0	0	0	0	0	0
0	0	0	0	0	0	0	0	0	0	0	0	0	0	0	0	0	0	0	0	0	0	0	0	0	0	0	0	0	0	0
0	0	0	0	0	0	0	0	0	0	0	0	0	0	0	0	0	0	0	0	0	0	0	0	0	0	0	0	0	0	0
0	0	0	0	0	0	0	0	0	0	0	0	0	0	0	0	0	0	0	0	0	0	0	0	0	0	0	0	0	0	0
0	0	0	0	0	0	0	0	0	0	0	0	0	0	0	0	0	0	0	0	0	0	0	0	0	0	0	0	0	0	0
0	0	0	0	0	0	0	0	0	0	0	0	0	0	0	0	0	0	0	0	0	0	0	0	0	0	0	0	0	0	0
0	0	0	0	0	0	0	0	0	0	0	0	0	0	0	0	0	0	0	0	0	0	0	0	0	0	0	0	0	0	0
0	0	0	0	0	0	0	0	0	0	0	0	0	0	0	0	0	0	0	0	0	0	0	0	0	0	0	0	0	0	0
0	0	0	0	0	0	0	0	0	0	0	0	0	0	0	0	0	0	0	0	0	0	0	0	0	0	0	0	0	0	0
0	0	0	0	0	0	0	0	0	0	0	0	0	0	0	0	0	0	0	0	0	0	0	0	0	0	0	0	0	0	0
0	0	0	0	0	0	0	0	0	0	0	0	0	0	0	0	0	0	0	0	0	0	0	0	0	0	0	0	0	0	0
0	0	0	0	0	0	0	0	0	0	0	0	0	0	0	0	0	0	0	0	0	0	0	0	0	0	0	0	0	0	0
0	0	0	0	0	0	0	0	0	0	0	0	0	0	0	0	0	0	0	0	0	0	0	0	0	0	0	0	0	0	0
0	0	0	0	0	0	0	0	0	0	0	0	0	0	0	0	0	0	0	0	0	0	0	0	0	0	0	0	0	0	0
0	0	0	0	0	0	0	0	0	0	0	0	0	0	0	0	0	0	0	0	0	0	0	0	0	0	0	0	0	0	0
0	0	0	0	0	0	0	0	0	0	0	0	0	0	0	0	0	0	0	0	0	0	0	0	0	0	0	0	0	0	0
0	0	0	0	0	0	0	0	0	0	0	0	0	0	0	0	0	0	0	0	0	0	0	0	0	0	0	0	0	0	0
0	0	0	0	0	0	0	0	0	0	0	0	0	0	0	0	0	0	0	0	0	0	0	0	0	0	0	0	0	0	0
0	0	0	0	0	0	0	0	0	0	0	0	0	0	0	0	0	0	0	0	0	0	0	0	0	0	0	0	0	0	0
0	0	0	0	0	0	0	0	0	0	0	0	0	0	0	0	0	0	0	0	0	0	0	0	0	0	0	0	0	0	0
0	0	0	0	0	0	0	0	0	0	0	0	0	0	0	0	0	0	0	0	0	0	0	0	0	0	0	0	0	0	0
0	0	0	0	0	0	0	0	0	0	0	0	0	0	0	0	0	0	0	0	0	0	0	0	0	0	0	0	0	0	0
0	0	0	0	0	0	0	0	0	0	0	0	0	0	0	0	0	0	0	0	0	0	0	0	0	0	0	0	0	0	0
0	0	0	0	0	0	0	0	0	0	0	0	0	0	0	0	0	0	0	0	0	0	0	0	0	0	0	0	0	0	0
0	0	0	0	0	0	0	0	0	0	0	0	0	0	0	0	0	0	0	0	0	0	0	0	0	0	0	0	0	0	0
0	0	0	0	0	0	0	0	0	0	0	0	0	0	0	0	0	0	0	0	0	0	0	0	0	0	0	0	0	0	0
0	0	0	0	0	0	0	0	0	0	0	0	0	0	0	0	0	0	0	0	0	0	0	0	0	0	0	0	0	0	0
0	0	0	0	0	0	0	0	0	0	0	0	0	0	0	0	0	0	0	0	0	0	0	0	0	0	0	0	0	0	0
0	0	0	0	0	0	0	0	0	0	0	0	0	0	0	0	0	0	0	0	0	0	0	0	0	0	0	0	0	0	0
0	0	0	0	0	0	0	0	0	0	0	0	0	0	0	0	0	0	0	0	0	0	0	0	0	0	0	0	0	0	0
0	0	0	0	0	0	0	0	0	0	0	0	0	0	0	0	0	0	0	0	0	0	0	0	0	0	0	0	0	0	0
0	0	0	0	0	0	0	0	0	0	0	0	0	0	0	0	0	0	0	0	0	0	0	0	0	0	0	0	0	0	0
0	0	0	0	0	0	0	0	0	0	0	0	0	0	0	0	0	0	0	0	0	0	0	0	0	0	0	0	0	0	0
0	0	0	0	0	0	0	0	0	0	0	0	0	0	0	0	0	0	0	0	0	0	0	0	0	0	0	0	0	0	0
0	0	0	0	0	0	0	0	0	0	0	0	0	0	0	0	0	0	0	0	0	0	0	0	0	0	0	0	0	0	0
0	0	0	0	0	0	0	0	0	0	0	0	0	0	0	0	0	0	0	0	0	0	0	0	0	0	0	0	0	0	0
0	0	0	0	0	0	0	0	0	0	0	0	0	0	0	0	0	0	0	0	0	0	0	0	0	0	0	0	0	0	0
0	0	0	0	0	0	0	0	0	0	0	0	0	0	0	0	0	0	0	0	0	0	0	0	0	0	0	0	0	0	0
0	0	0	0	0	0	0	0	0	0	0	0	0	0	0	0	0	0	0	0	0	0	0	0	0	0	0	0	0	0	0
0	0	0	0	0	0	0	0	0	0	0	0	0	0	0	0	0	0	0	0	0	0	0	0	0	0	0	0	0	0	0
0	0	0	0	0	0	0	0	0	0	0	0	0	0	0	0	0	0	0	0	0	0	0	0	0	0	0	0	0	0	0
0	0	0	0	0	0	0	0	0	0	0	0	0	0	0	0	0	0	0	0	0	0	0	0	0	0	0	0	0	0	0
0	0	0	0	0	0	0	0	0	0	0	0	0	0	0	0	0	0	0	0	0	0	0	0	0	0	0	0	0	0	0
0	0	0	0	0	0	0	0	0	0	0	0	0	0	0	0	0	0	0	0	0	0	0	0	0	0	0	0	0	0	0
0	0	0	0	0	0	0	0	0	0	0	0	0	0	0	0	0	0	0	0	0	0	0	0	0	0	0	0	0	0	0
0	0	0	0	0	0	0	0	0	0	0	0	0	0	0	0	0	0	0	0	0	0	0	0	0	0	0	0	0	0	0
0	0	0	0	0	0	0	0	0	0	0	0	0	0	0	0	0	0	0	0	0	0	0	0	0	0	0	0	0	0	0
0	0	0	0	0	0	0	0	0	0	0	0	0	0	0	0	0	0	0	0	0	0	0	0	0	0	0	0	0	0	0
0	0	0	0	0	0	0	0	0	0	0	0	0	0	0	0	0	0	0	0	0	0	0	0	0	0	0	0	0	0	0
0	0	0	0	0	0	0	0	0	0	0	0	0	0	0	0	0	0	0	0	0	0	0	0	0	0	0	0	0	0	0
0	0	0	0	0	0	0	0	0	0	0	0	0	0	0	0	0	0	0	0	0	0	0	0	0	0	0	0	0	0	0
0	0	0	0	0	0	0	0	0	0	0	0	0	0	0	0	0	0	0	0	0	0	0	0	0	0	0	0	0	0	0
0	0	0	0	0	0	0	0	0	0	0	0	0	0	0	0	0	0	0	0	0	0	0	0	0	0	0	0	0	0	0
0	0	0	0	0	0	0	0	0	0	0	0	0	0	0	0	0	0	0	0	0	0	0	0	0	0	0	0	0	0	0
0	0	0	0	0	0	0	0	0	0	0	0	0	0	0	0	0	0	0	0	0	0	0	0	0	0	0	0	0	0	0
0	0	0	0	0	0	0	0	0	0	0	0	0	0	0	0	0	0	0	0	0	0	0	0	0	0	0	0	0	0	0
0	0	0	0	0	0	0	0	0	0	0	0	0	0	0	0	0	0	0	0	0	0	0	0	0	0	0	0	0	0	0
0	0	0	0	0	0	0	0	0	0	0	0	0	0	0	0	0	0	0	0	0	0	0	0	0	0	0	0	0	0	0
0	0	0	0	0	0	0	0	0	0	0	0	0	0	0	0	0	0	0	0	0	0	0	0	0	0	0	0	0	0	0
0	0	0	0	0	0	0	0	0	0	0	0	0	0	0	0	0	0	0	0	0	0	0	0	0	0	0	0	0	0	0
0	0	0	0	0	0	0	0	0	0	0	0	0	0	0	0	0	0	0	0	0	0	0	0	0	0	0	0	0	0	0
0	0	0	0	0	0	0	0	0	0	0	0	0	0	0	0	0	0	0	0	0	0	0	0	0	0	0	0	0	0	0
0	0	0	0	0	0	0	0	0	0	0	0	0	0	0	0	0	0	0	0	0	0	0	0	0	0	0	0	0	0	0
0	0	0	0	0	0	0	0	0	0	0	0	0	0	0	0	0	0	0	0	0	0	0	0	0	0	0	0	0	0	0
0	0	0	0	0	0	0	0	0	0	0	0	0	0	0	0	0	0	0	0	0	0	0	0	0	0	0	0	0	0	0
0	0	0	0	0	0	0	0	0	0	0	0	0	0	0	0	0	0	0	0	0	0	0	0	0	0	0	0	0	0	0
0	0	0	0	0	0	0	0	0	0	0	0	0	0	0	0	0	0	0	0	0	0	0	0	0	0	0	0	0	0	0
0	0	0	0	0	0	0	0	0	0	0	0	0	0	0	0	0	0	0	0	0	0	0	0	0	0	0	0	0	0	0
0	0	0	0	0	0	0	0	0	0	0	0	0	0	0	0	0	0	0	0	0	0	0	0	0	0	0	0	0	0	0
0	0	0	0	0	0	0	0	0	0	0	0	0	0	0	0	0	0	0	0	0	0	0	0	0	0	0	0	0	0	0
0	0	0	0	0	0	0	0	0	0	0	0	0	0	0	0	0	0	0	0	0	0	0	0	0	0	0	0	0	0	0
0	0	0	0	0	0	0	0	0	0	0	0	0	0	0	0	0	0	0	0	0	0	0	0	0	0	0	0	0	0	0
0	0	0	0	0	0	0	0	0	0	0	0	0	0	0	0	0	0	0	0	0	0	0	0	0	0	0	0	0	0	0
0	0	0	0	0	0	0	0	0	0	0	0	0	0	0	0	0	0	0	0	0	0	0	0	0	0	0	0	0	0	0
0	0	0	0	0	0	0	0	0	0	0	0	0	0	0	0	0	0	0	0	0	0	0	0	0	0	0	0	0	0	0
0	0	0	0	0	0	0	0	0	0	0	0	0	0	0	0	0	0	0	0	0	0	0	0	0	0	0	0	0	0	0
0	0	0	0	0	0	0	0	0	0	0	0	0	0	0	0	0	0	0	0	0	0	0	0	0	0	0	0	0	0	0
0	0	0	0	0	0	0	0	0	0	0	0	0	0	0	0	0	0	0	0	0	0	0	0	0	0	0	0	0	0	0
0	0	0	0	0	0	0	0	0	0	0	0	0	0	0	0	0	0	0	0	0	0	0	0	0	0	0	0	0	0	0
0	0	0	0	0	0	0	0	0	0	0	0	0	0	0	0	0	0	0	0	0	0	0	0	0	0	0	0	0	0	0
0	0	0	0	0	0	0	0	0	0	0	0	0	0	0	0	0	0	0	0	0	0	0	0	0	0	0	0	0	0	0
0	0	0	0	0	0	0	0	0	0	0	0	0	0	0	0	0	0	0	0	0	0	0	0	0	0	0	0	0	0	0
0	0	0	0	0	0	0	0	0	0	0	0	0	0	0	0	0	0	0	0	0	0	0	0	0	0	0	0	0	0	0
0	0	0	0	0	0	0	0	0	0	0	0	0	0	0	0	0	0	0	0	0	0	0	0	0	0	0	0	0	0	0
0	0	0	0	0	0	0	0	0	0	0	0	0	0	0	0	0	0	0	0	0	0	0	0	0	0	0	0	0	0	0
0	0	0	0	0	0	0	0	0	0	0	0	0	0	0	0	0	0	0	0	0	0	0	0	0	0	0	0	0	0	0
0	0	0	0	0	0	0	0	0	0	0	0	0	0	0	0	0	0	0	0	0	0	0	0	0	0	0	0	0	0	0
0	0	0	0	0	0	0	0	0	0	0	0	0	0	0	0	0	0	0	0	0	0	0	0	0	0	0	0	0	0	0
0	0	0	0	0	0	0	0	0	0	0	0	0	0	0	0	0	0	0	0	0	0	0	0	0	0	0	0	0	0	0
0	0	0	0	0	0	0	0	0	0	0	0	0	0	0	0	0	0	0	0	0	0	0	0	0	0	0	0	0	0	0
0	0	0	0	0	0	0	0	0	0	0	0	0	0	0	0	0	0	0	0	0	0	0	0	0	0	0	0	0	0	0
0	0	0	0	0	0	0	0	0	0	0	0	0	0	0	0	0	0	0	0	0	0	0	0	0	0	0	0	0	0	0
0	0	0	0	0	0	0	0	0	0	0	0	0	0	0	0	0	0	0	0	0	0	0	0	0	0	0	0	0	0	0
0	0	0	0	0	0	0	0	0	0	0	0	0	0	0	0	0	0	0	0	0	0	0	0	0	0	0	0	0	0	0
0	0	0	0	0	0	0	0	0	0	0	0	0	0	0	0	0	0	0	0	0	0	0	0	0	0	0	0	0	0	0
0	0	0	0	0	0	0	0	0	0	0	0	0	0	0	0	0	0	0	0	0	0	0	0	0	0	0	0	0	0	0
0	0	0	0	0	0	0	0	0	0	0	0	0	0	0	0	0	0	0	0	0	0	0	0	0	0	0	0	0	0	0
0	0	0	0	0	0	0	0	0	0	0	0	0	0	0	0	0	0	0	0	0	0	0	0	0	0	0	0	0	0	0
0	0	0	0	0	0	0	0	0	0	0	0	0	0	0	0	0	0	0	0	0	0	0	0	0	0	0	0	0	0	0
0	0	0	0	0	0	0	0	0	0	0	0	0	0	0	0	0	0	0	0	0	0	0	0	0	0	0	0	0	0	0
0	0	0	0	0	0	0	0	0	0	0	0	0	0	0	0	0	0	0	0	0	0	0	0	0	0	0	0	0	0	0
0	0	0	0	0	0	0	0	0	0	0	0	0	0	0	0	0	0	0	0	0	0	0	0	0	0	0	0	0	0	0
0	0	0	0	0	0	0	0	0	0	0	0	0	0	0	0	0	0	0	0	0	0	0	0	0	0	0	0	0	0	0
0	0	0	0	0	0	0	0	0	0	0	0	0	0	0	0	0	0	0	0	0	0	0	0	0	0	0	0	0	0	0
0	0	0	0	0	0	0	0	0	0	0	0	0	0	0	0	0	0	0	0	0	0	0	0	0	0	0	0	0	0	0
0	0	0	0	0	0	0	0	0	0	0	0	0	0	0	0	0	0	0	0	0	0	0	0	0	0	0	0	0	0	0
0	0	0	0	0	0	0	0	0	0	0	0	0	0	0	0	0	0	0	0	0	0	0	0	0	0	0	0	0	0	0
0	0	0	0	0	0	0	0	0	0	0	0	0	0	0	0	0	0	0	0	0	0	0	0	0	0	0	0	0	0	0
0	0	0	0	0	0	0	0	0	0	0	0	0	0	0	0	0	0	0	0	0	0	0	0	0	0	0	0	0	0	0
0	0	0	0	0	0	0	0	0	0	0	0	0	0	0	0	0	0	0	0	0	0	0	0	0	0	0	0	0	0	0
0	0	0	0	0	0	0	0	0	0	0	0	0	0	0	0	0	0	0	0	0	0	0	0	0	0	0	0	0	0	0
0	0	0	0	0	0	0	0	0	0	0	0	0	0	0	0	0	0	0	0	0	0	0	0	0	0	0	0	0	0	0
0	0	0	0	0	0	0	0	0	0	0	0	0	0	0	0	0	0	0	0	0	0	0	0	0	0	0	0	0	0	0
0	0	0	0	0	0	0	0	0	0	0	0	0	0	0	0	0	0	0	0	0	0	0	0	0	0	0	0	0	0	0
0	0	0	0	0	0	0	0	0	0	0	0	0	0	0	0	0	0	0	0	0	0	0	0	0	0	0	0	0	0	0
0	0	0	0	0	0	0	0	0	0	0	0	0	0	0	0	0	0	0	0	0	0	0	0	0	0	0	0	0	0	0
0	0	0	0	0	0	0	0	0	0	0	0	0	0	0	0	0	0	0	0	0	0	0	0	0	0	0	0	0	0	0
0	0	0	0	0	0	0	0	0	0	0	0	0	0	0	0	0	0	0	0	0	0	0	0	0	0	0	0	0	0	0
0	0	0	0	0	0	0	0	0	0	0	0	0	0	0	0	0	0	0	0	0	0	0	0	0	0	0	0	0	0	0
0	0	0	0	0	0	0	0	0	0	0	0	0	0	0	0	0	0	0	0	0	0	0	0	0	0	0	0	0	0	0
0	0	0	0	0	0	0	0	0	0	0	0	0	0	0	0	0	0	0	0	0	0	0	0	0	0	0	0	0	0	0
0	0	0	0	0	0	0	0	0	0	0	0	0	0	0	0	0	0	0	0	0	0	0	0	0	0	0	0	0	0	0
0	0	0	0	0	0	0	0	0	0	0	0	0	0	0	0	0	0	0	0	0	0	0	0	0	0	0	0	0	0	0
0	0	0	0	0	0	0	0	0	0	0	0	0	0	0	0	0	0	0	0	0	0	0	0	0	0	0	0	0	0	0
0	0	0	0	0	0	0	0	0	0	0	0	0	0	0	0	0	0	0	0	0	0	0	0	0	0	0	0	0	0	0
0	0	0	0	0	0	0	0	0	0	0	0	0	0	0	0	0	0	0	0	0	0	0	0	0	0	0	0	0	0	0
0	0	0	0	0	0	0	0	0	0	0	0	0	0	0	0	0	0	0	0	0	0	0	0	0	0	0	0	0	0	0
0	0	0	0	0	0	0	0	0	0	0	0	0	0	0	0	0	0	0	0	0	0	0	0	0	0	0	0	0	0	0
0	0	0	0	0	0	0	0	0	0	0	0	0	0	0	0	0	0	0	0	0	0	0	0	0	0	0	0	0	0	0
0	0	0	0	0	0	0	0	0	0	0	0	0	0	0	0	0	0	0	0	0	0	0	0	0	0	0	0	0	0	0
0	0	0	0	0	0	0	0	0	0	0	0	0	0	0	0	0	0	0	0	0	0	0	0	0	0	0	0	0	0	0
0	0	0	0	0	0	0	0	0	0	0	0	0	0	0	0	0	0	0	0	0	0	0	0	0	0	0	0	0	0	0
0	0	0	0	0	0	0	0	0	0	0	0	0	0	0	0	0	0	0	0	0	0	0	0	0	0	0	0	0	0	0
0	0	0	0	0	0	0	0	0	0	0	0	0	0	0	0	0	0	0	0	0	0	0	0	0	0	0	0	0	0	0
0	0	0	0	0	0	0	0	0	0	0	0	0	0	0	0	0	0	0	0	0	0	0	0	0	0	0	0	0	0	0
0	0	0	0	0	0	0	0	0	0	0	0	0	0	0	0	0	0	0	0	0	0	0	0	0	0	0	0	0	0	0
0	0	0	0	0	0	0	0	0	0	0	0	0	0	0	0	0	0	0	0	0	0	0	0	0	0	0	0	0	0	0
0	0	0	0	0	0	0	0	0	0	0	0	0	0	0	0	0	0	0	0	0	0	0	0	0	0	0	0	0	0	0
0	0	0	0	0	0	0	0	0	0	0	0	0	0	0	0	0	0	0	0	0	0	0	0	0	0	0	0	0	0	0
0	0	0	0	0	0	0	0	0	0	0	0	0	0	0	0	0	0	0	0	0	0	0	0	0	0	0	0	0	0	0
0	0	0	0	0	0	0	0	0	0	0	0	0	0	0	0	0	0	0	0	0	0	0	0	0	0	0	0	0	0	0
0	0	0	0	0	0	0	0	0	0	0	0	0	0	0	0	0	0	0	0	0	0	0	0	0	0	0	0	0	0	0
0	0	0	0	0	0	0	0	0	0	0	0	0	0	0	0	0	0	0	0	0	0	0	0	0	0	0	0	0	0	0
0	0	0	0	0	0	0	0	0	0	0	0	0	0	0	0	0	0	0	0	0	0	0	0	0	0	0	0	0	0	0
0	0	0	0	0	0	0	0	0	0	0	0	0	0	0	0	0	0	0	0	0	0	0	0	0	0	0	0	0	0	0
0	0	0	0	0	0	0	0	0	0	0	0	0	0	0	0	0	0	0	0	0	0	0	0	0	0	0	0	0	0	0
0	0	0	0	0	0	0	0	0	0	0	0	0	0	0	0	0	0	0	0	0	0	0	0	0	0	0	0	0	0	0
0	0	0	0	0	0	0	0	0	0	0	0	0	0	0	0	0	0	0	0	0	0	0	0	0	0	0	0	0	0	0
0	0	0	0	0	0	0	0	0	0	0	0	0	0	0	0	0	0	0	0	0	0	0	0	0	0	0	0	0	0	0
0	0	0	0	0	0	0	0	0	0	0	0	0	0	0	0	0	0	0	0	0	0	0	0	0	0	0	0	0	0	0
0	0	0	0	0	0	0	0	0	0	0	0	0	0	0	0	0	0	0	0	0	0	0	0	0	0	0	0	0	0	0
0	0	0	0	0	0	0	0	0	0	0	0	0	0	0	0	0	0	0	0	0	0	0	0	0	0	0	0	0	0	0
0	0	0	0	0	0	0	0	0	0	0	0	0	0	0	0	0	0	0	0	0	0	0	0	0	0	0	0	0	0	0
0	0	0	0	0	0	0	0	0	0	0	0	0	0	0	0	0	0	0	0	0	0	0	0	0	0	0	0	0	0	0
0	0	0	0	0	0	0	0	0	0	0	0	0	0	0	0	0	0	0	0	0	0	0	0	0	0	0	0	0	0	0
0	0	0	0	0	0	0	0	0	0	0	0	0	0	0	0	0	0	0	0	0	0	0	0	0	0	0	0	0	0	0
0	0	0	0	0	0	0	0	0	0	0	0	0	0	0	0	0	0	0	0	0	0	0	0	0	0	0	0	0	0	0
0	0	0	0	0	0	0	0	0	0	0	0	0	0	0	0	0	0	0	0	0	0	0	0	0	0	0	0	0	0	0
0	0	0	0	0	0	0	0	0	0	0	0	0	0	0	0	0	0	0	0	0	0	0	0	0	0	0	0	0	0	0
0	0	0	0	0	0	0	0	0	0	0	0	0	0	0	0	0	0	0	0	0	0	0	0	0	0	0	0	0	0	0
0	0	0	0	0	0	0	0	0	0	0	0	0	0	0	0	0	0	0	0	0	0	0	0	0	0	0	0	0	0	0
0	0	0	0	0	0	0	0	0	0	0	0	0	0	0	0	0	0	0	0	0	0	0	0	0	0	0	0	0	0	0
0	0	0	0	0	0	0	0	0	0	0	0	0	0	0	0	0	0	0	0	0	0	0	0	0	0	0	0	0	0	0
0	0	0	0	0	0	0	0	0	0	0	0	0	0	0	0	0	0	0	0	0	0	0	0	0	0	0	0	0	0	0
0	0	0	0	0	0	0	0	0	0	0	0	0	0	0	0	0	0	0	0	0	0	0	0	0	0	0	0	0	0	0
0	0	0	0	0	0	0	0	0	0	0	0	0	0	0	0	0	0	0	0	0	0	0	0	0	0	0	0	0	0	0
0	0	0	0	0	0	0	0	0	0	0	0	0	0	0	0	0	0	0	0	0	0	0	0	0	0	0	0	0	0	0
0	0	0	0	0	0	0	0	0	0	0	0	0	0	0	0	0	0	0	0	0	0	0	0	0	0	0	0	0	0	0
0	0	0	0	0	0	0	0	0	0	0	0	0	0	0	0	0	0	0	0	0	0	0	0	0	0	0	0	0	0	0
0	0	0	0	0	0	0	0	0	0	0	0	0	0	0	0	0	0	0	0	0	0	0	0	0	0	0	0	0	0	0
0	0	0	0	0	0	0	0	0	0	0	0	0	0	0	0	0	0	0	0	0	0	0	0	0	0	0	0	0	0	0
0	0	0	0	0	0	0	0	0	0	0	0	0	0	0	0	0	0	0	0	0	0	0	0	0	0	0	0	0	0	0
0	0	0	0	0	0	0	0	0	0	0	0	0	0	0	0	0	0	0	0	0	0	0	0	0	0	0	0	0	0	0
0	0	0	0	0	0	0	0	0	0	0	0	0	0	0	0	0	0	0	0	0	0	0	0	0	0	0	0	0	0	0
0	0	0	0	0	0	0	0	0	0	0	0	0	0	0	0	0	0	0	0	0	0	0	0	0	0	0	0	0	0	0
0	0	0	0	0	0	0	0	0	0	0	0	0	0	0	0	0	0	0	0	0	0	0	0	0	0	0	0	0	0	0
0	0	0	0	0	0	0	0	0	0	0	0	0	0	0	0	0	0	0	0	0	0	0	0	0	0	0	0	0	0	0
0	0	0	0	0	0	0	0	0	0	0	0	0	0	0	0	0	0	0	0	0	0	0	0	0	0	0	0	0	0	0
0	0	0	0	0	0	0	0	0	0	0	0	0	0	0	0	0	0	0	0	0	0	0	0	0	0	0	0	0	0	0
0	0	0	0	0	0	0	0	0	0	0	0	0	0	0	0	0	0	0	0	0	0	0	0	0	0	0	0	0	0	0
0	0	0	0	0	0	0	0	0	0	0	0	0	0	0	0	0	0	0	0	0	0	0	0	0	0	0	0	0	0	0
0	0	0	0	0	0	0	0	0	0	0	0	0	0	0	0	0	0	0	0	0	0	0	0	0	0	0	0	0	0	0
0	0	0	0	0	0	0	0	0	0	0	0	0	0	0	0	0	0	0	0	0	0	0	0	0	0	0	0	0	0	0
0	0	0	0	0	0	0	0	0	0	0	0	0	0	0	0	0	0	0	0	0	0	0	0	0	0	0	0	0	0	0
0	0	0	0	0	0	0	0	0	0	0	0	0	0	0	0	0	0	0	0	0	0	0	0	0	0	0	0	0	0	0
0	0	0	0	0	0	0	0	0	0	0	0	0	0	0	0	0	0	0	0	0	0	0	0	0	0	0	0	0	0	0
0	0	0	0	0	0	0	0	0	0	0	0	0	0	0	0	0	0	0	0	0	0	0	0	0	0	0	0	0	0	0
0	0	0	0	0	0	0	0	0	0	0	0	0	0	0	0	0	0	0	0	0	0	0	0	0	0	0	0	0	0	0
0	0	0	0	0	0	0	0	0	0	0	0	0	0	0	0	0	0	0	0	0	0	0	0	0	0	0	0	0	0	0
0	0	0	0	0	0	0	0	0	0	0	0	0	0	0	0	0	0	0	0	0	0	0	0	0	0	0	0	0	0	0
0	0	0	0	0	0	0	0	0	0	0	0	0	0	0	0	0	0	0	0	0	0	0	0	0	0	0	0	0	0	0
0	0	0	0	0	0	0	0	0	0	0	0	0	0	0	0	0	0	0	0	0	0	0	0	0	0	0	0	0	0	0
0	0	0	0	0	0	0	0	0	0	0	0	0	0	0	0	0	0	0	0	0	0	0	0	0	0	0	0	0	0	0
0	0	0	0	0	0	0	0	0	0	0	0	0	0	0	0	0	0	0	0	0	0	0	0	0	0	0	0	0	0	0
0	0	0	0	0	0	0	0	0	0	0	0	0	0	0	0	0	0	0	0	0	0	0	0	0	0	0	0	0	0	0
0	0	0	0	0	0	0	0	0	0	0	0	0	0	0	0	0	0	0	0	0	0	0	0	0	0	0	0	0	0	0
0	0	0	0	0	0	0	0	0	0	0	0	0	0	0	0	0	0	0	0	0	0	0	0	0	0	0	0	0	0	0
0	0	0	0	0	0	0	0	0	0	0	0	0	0	0	0	0	0	0	0	0	0	0	0	0	0	0	0	0	0	0
0	0	0	0	0	0	0	0	0	0	0	0	0	0	0	0	0	0	0	0	0	0	0	0	0	0	0	0	0	0	0
0	0	0	0	0	0	0	0	0	0	0	0	0	0	0	0	0	0	0	0	0	0	0	0	0	0	0	0	0	0	0
0	0	0	0	0	0	0	0	0	0	0	0	0	0	0	0	0	0	0	0	0	0	0	0	0	0	0	0	0	0	0
0	0	0	0	0	0	0	0	0	0	0	0	0	0	0	0	0	0	0	0	0	0	0	0	0	0	0	0	0	0	0
0	0	0	0	0	0	0	0	0	0	0	0	0	0	0	0	0	0	0	0	0	0	0	0	0	0	0	0	0	0	0
0	0	0	0	0	0	0	0	0	0	0	0	0	0	0	0	0	0	0	0	0	0	0	0	0	0	0	0	0	0	0
0	0	0	0	0	0	0	0	0	0	0	0	0	0	0	0	0	0	0	0	0	0	0	0	0	0	0	0	0	0	0
0	0	0	0	0	0	0	0	0	0	0	0	0	0	0	0	0	0	0	0	0	0	0	0	0	0	0	0	0	0	0
0	0	0	0	0	0	0	0	0	0	0	0	0	0	0	0	0	0	0	0	0	0	0	0	0	0	0	0	0	0	0
0	0	0	0	0	0	0	0	0	0	0	0	0	0	0	0	0	0	0	0	0	0	0	0	0	0	0	0	0	0	0
0	0	0	0	0	0	0	0	0	0	0	0	0	0	0	0	0	0	0	0	0	0	0	0	0	0	0	0	0	0	0
0	0	0	0	0	0	0	0	0	0	0	0	0	0	0	0	0	0	0	0	0	0	0	0	0	0	0	0	0	0	0
0	0	0	0	0	0	0	0	0	0	0	0	0	0	0	0	0	0	0	0	0	0	0	0	0	0	0	0	0	0	0
0	0	0	0	0	0	0	0	0	0	0	0	0	0	0	0	0	0	0	0	0	0	0	0	0	0	0	0	0	0	0
0	0	0	0	0	0	0	0	0	0	0	0	0	0	0	0	0	0	0	0	0	0	0	0	0	0	0	0	0	0	0
0	0	0	0	0	0	0	0	0	0	0	0	0	0	0	0	0	0	0	0	0	0	0	0	0	0	0	0	0	0	0
0	0	0	0	0	0	0	0	0	0	0	0	0	0	0	0	0	0	0	0	0	0	0	0	0	0	0	0	0	0	0
0	0	0	0	0	0	0	0	0	0	0	0	0	0	0	0	0	0	0	0	0	0	0	0	0	0	0	0	0	0	0
0	0	0	0	0	0	0	0	0	0	0	0	0	0	0	0	0	0	0	0	0	0	0	0	0	0	0	0	0	0	0
0	0	0	0	0	0	0	0	0	0	0	0	0	0	0	0	0	0	0	0	0	0	0	0	0	0	0	0	0	0	0
0	0	0	0	0	0	0	0	0	0	0	0	0	0	0	0	0	0	0	0	0	0	0	0	0	0	0	0	0	0	0
0	0	0	0	0	0	0	0	0	0	0	0	0	0	0	0	0	0	0	0	0	0	0	0	0	0	0	0	0	0	0
0	0	0	0	0	0	0	0	0	0	0	0	0	0	0	0	0	0	0	0	0	0	0	0	0	0	0	0	0	0	0
0	0	0	0	0	0	0	0	0	0	0	0	0	0	0	0	0	0	0	0	0	0	0	0	0	0	0	0	0	0	0
0	0	0	0	0	0	0	0	0	0	0	0	0	0	0	0	0	0	0	0	0	0	0	0	0	0	0	0	0	0	0
0	0	0	0	0	0	0	0	0	0	0	0	0	0	0	0	0	0	0	0	0	0	0	0	0	0	0	0	0	0	0
0	0	0	0	0	0	0	0	0	0	0	0	0	0	0	0	0	0	0	0	0	0	0	0	0	0	0	0	0	0	0
0	0	0	0	0	0	0	0	0	0	0	0	0	0	0	0	0	0	0	0	0	0	0	0	0	0	0	0	0	0	0
0	0	0	0	0	0	0	0	0	0	0	0	0	0	0	0	0	0	0	0	0	0	0	0	0	0	0	0	0	0	0
0	0	0	0	0	0	0	0	0	0	0	0	0	0	0	0	0	0	0	0	0	0	0	0	0	0	0	0	0	0	0
0	0	0	0	0	0	0	0	0	0	0	0	0	0	0	0	0	0	0	0	0	0	0	0	0	0	0	0	0	0	0
0	0	0	0	0	0	0	0	0	0	0	0	0	0	0	0	0	0	0	0	0	0	0	0	0	0	0	0	0	0	0
0	0	0	0	0	0	0	0	0	0	0	0	0	0	0	0	0	0	0	0	0	0	0	0	0	0	0	0	0	0	0
0	0	0	0	0	0	0	0	0	0	0	0	0	0	0	0	0	0	0	0	0	0	0	0	0	0	0	0	0	0	0
0	0	0	0	0	0	0	0	0	0	0	0	0	0	0	0	0	0	0	0	0	0	0	0	0	0	0	0	0	0	0
0	0	0	0	0	0	0	0	0	0	0	0	0	0	0	0	0	0	0	0	0	0	0	0	0	0	0	0	0	0	0
0	0	0	0	0	0	0	0	0	0	0	0	0	0	0	0	0	0	0	0	0	0	0	0	0	0	0	0	0	0	0
0	0	0	0	0	0	0	0	0	0	0	0	0	0	0	0	0	0	0	0	0	0	0	0	0	0	0	0	0	0	0
0	0	0	0	0	0	0	0	0	0	0	0	0	0	0	0	0	0	0	0	0	0	0	0	0	0	0	0	0	0	0
0	0	0	0	0	0	0	0	0	0	0	0	0	0	0	0	0	0	0	0	0	0	0	0	0	0	0	0	0	0	0
0	0	0	0	0	0	0	0	0	0	0	0	0	0	0	0	0	0	0	0	0	0	0	0	0	0	0	0	0	0	0
0	0	0	0	0	0	0	0	0	0	0	0	0	0	0	0	0	0	0	0	0	0	0	0	0	0	0	0	0	0	0
0	0	0	0	0	0	0	0	0	0	0	0	0	0	0	0	0	0	0	0	0	0	0	0	0	0	0	0	0	0	0
0	0	0	0	0	0	0	0	0	0	0	0	0	0	0	0	0	0	0	0	0	0	0	0	0	0	0	0	0	0	0
0	0	0	0	0	0	0	0	0	0	0	0	0	0	0	0	0	0	0	0	0	0	0	0	0	0	0	0	0	0	0
0	0	0	0	0	0	0	0	0	0	0	0	0	0	0	0	0	0	0	0	0	0	0	0	0	0	0	0	0	0	0
0	0	0	0	0	0	0	0	0	0	0	0	0	0	0	0	0	0	0	0	0	0	0	0	0	0	0	0	0	0	0
0	0	0	0	0	0	0	0	0	0	0	0	0	0	0	0	0	0	0	0	0	0	0	0	0	0	0	0	0	0	0
0	0	0	0	0	0	0	0	0	0	0	0	0	0	0	0	0	0	0	0	0	0	0	0	0	0	0	0	0	0	0
0	0	0	0	0	0	0	0	0	0	0	0	0	0	0	0	0	0	0	0	0	0	0	0	0	0	0	0	0	0	0
0	0	0	0	0	0	0	0	0	0	0	0	0	0	0	0	0	0	0	0	0	0	0	0	0	0	0	0	0	0	0
0	0	0	0	0	0	0	0	0	0	0	0	0	0	0	0	0	0	0	0	0	0	0	0	0	0	0	0	0	0	0
0	0	0	0	0	0	0	0	0	0	0	0	0	0	0	0	0	0	0	0	0	0	0	0	0	0	0	0	0	0	0
0	0	0	0	0	0	0	0	0	0	0	0	0	0	0	0	0	0	0	0	0	0	0	0	0	0	0	0	0	0	0
0	0	0	0	0	0	0	0	0	0	0	0	0	0	0	0	0	0	0	0	0	0	0	0	0	0	0	0	0	0	0
0	0	0	0	0	0	0	0	0	0	0	0	0	0	0	0	0	0	0	0	0	0	0	0	0	0	0	0	0	0	0
0	0	0	0	0	0	0	0	0	0	0	0	0	0	0	0	0	0	0	0	0	0	0	0	0	0	0	0	0	0	0
0	0	0	0	0	0	0	0	0	0	0	0	0	0	0	0	0	0	0	0	0	0	0	0	0	0	0	0	0	0	0
0	0	0	0	0	0	0	0	0	0	0	0	0	0	0	0	0	0	0	0	0	0	0	0	0	0	0	0	0	0	0
0	0	0	0	0	0	0	0	0	0	0	0	0	0	0	0	0	0	0	0	0	0	0	0	0	0	0	0	0	0	0
0	0	0	0	0	0	0	0	0	0	0	0	0	0	0	0	0	0	0	0	0	0	0	0	0	0	0	0	0	0	0
0	0	0	0	0	0	0	0	0	0	0	0	0	0	0	0	0	0	0	0	0	0	0	0	0	0	0	0	0	0	0
0	0	0	0	0	0	0	0	0	0	0	0	0	0	0	0	0	0	0	0	0	0	0	0	0	0	0	0	0	0	0
0	0	0	0	0	0	0	0	0	0	0	0	0	0	0	0	0	0	0	0	0	0	0	0	0	0	0	0	0	0	0
0	0	0	0	0	0	0	0	0	0	0	0	0	0	0	0	0	0	0	0	0	0	0	0	0	0	0	0	0	0	0
0	0	0	0	0	0	0	0	0	0	0	0	0	0	0	0	0	0	0	0	0	0	0	0	0	0	0	0	0	0	0
0	0	0	0	0	0	0	0	0	0	0	0	0	0	0	0	0	0	0	0	0	0	0	0	0	0	0	0	0	0	0
0	0	0	0	0	0	0	0	0	0	0	0	0	0	0	0	0	0	0	0	0	0	0	0	0	0	0	0	0	0	0
0	0	0	0	0	0	0	0	0	0	0	0	0	0	0	0	0	0	0	0	0	0	0	0	0	0	0	0	0	0	0
0	0	0	0	0	0	0	0	0	0	0	0	0	0	0	0	0	0	0	0	0	0	0	0	0	0	0	0	0	0	0
0	0	0	0	0	0	0	0	0	0	0	0	0	0	0	0	0	0	0	0	0	0	0	0	0	0	0	0	0	0	0
0	0	0	0	0	0	0	0	0	0	0	0	0	0	0	0	0	0	0	0	0	0	0	0	0	0	0	0	0	0	0
0	0	0	0	0	0	0	0	0	0	0	0	0	0	0	0	0	0	0	0	0	0	0	0	0	0	0	0	0	0	0
0	0	0	0	0	0	0	0	0	0	0	0	0	0	0	0	0	0	0	0	0	0	0	0	0	0	0	0	0	0	0
0	0	0	0	0	0	0	0	0	0	0	0	0	0	0	0	0	0	0	0	0	0	0	0	0	0	0	0	0	0	0
0	0	0	0	0	0	0	0	0	0	0	0	0	0	0	0	0	0	0	0	0	0	0	0	0	0	0	0	0	0	0
0	0	0	0	0	0	0	0	0	0	0	0	0	0	0	0	0	0	0	0	0	0	0	0	0	0	0	0	0	0	0
0	0	0	0	0	0	0	0	0	0	0	0	0	0	0	0	0	0	0	0	0	0	0	0	0	0	0	0	0	0	0
0	0	0	0	0	0	0	0	0	0	0	0	0	0	0	0	0	0	0	0	0	0	0	0	0	0	0	0	0	0	0
0	0	0	0	0	0	0	0	0	0	0	0	0	0	0	0	0	0	0	0	0	0	0	0	0	0	0	0	0	0	0
0	0	0	0	0	0	0	0	0	0	0	0	0	0	0	0	0	0	0	0	0	0	0	0	0	0	0	0	0	0	0
0	0	0	0	0	0	0	0	0	0	0	0	0	0	0	0	0	0	0	0	0	0	0	0	0	0	0	0	0	0	0
0	0	0	0	0	0	0	0	0	0	0	0	0	0	0	0	0	0	0	0	0	0	0	0	0	0	0	0	0	0	0
0	0	0	0	0	0	0	0	0	0	0	0	0	0	0	0	0	0	0	0	0	0	0	0	0	0	0	0	0	0	0
0	0	0	0	0	0	0	0	0	0	0	0	0	0	0	0	0	0	0	0	0	0	0	0	0	0	0	0	0	0	0
0	0	0	0	0	0	0	0	0	0	0	0	0	0	0	0	0	0	0	0	0	0	0	0	0	0	0	0	0	0	0
0	0	0	0	0	0	0	0	0	0	0	0	0	0	0	0	0	0	0	0	0	0	0	0	0	0	0	0	0	0	0
0	0	0	0	0	0	0	0	0	0	0	0	0	0	0	0	0	0	0	0	0	0	0	0	0	0	0	0	0	0	0
0	0	0	0	0	0	0	0	0	0	0	0	0	0	0	0	0	0	0	0	0	0	0	0	0	0	0	0	0	0	0
0	0	0	0	0	0	0	0	0	0	0	0	0	0	0	0	0	0	0	0	0	0	0	0	0	0	0	0	0	0	0
0	0	0	0	0	0	0	0	0	0	0	0	0	0	0	0	0	0	0	0	0	0	0	0	0	0	0	0	0	0	0
0	0	0	0	0	0	0	0	0	0	0	0	0	0	0	0	0	0	0	0	0	0	0	0	0	0	0	0	0	0	0
0	0	0	0	0	0	0	0	0	0	0	0	0	0	0	0	0	0	0	0	0	0	0	0	0	0	0	0	0	0	0
0	0	0	0	0	0	0	0	0	0	0	0	0	0	0	0	0	0	0	0	0	0	0	0	0	0	0	0	0	0	0
0	0	0	0	0	0	0	0	0	0	0	0	0	0	0	0	0	0	0	0	0	0	0	0	0	0	0	0	0	0	0
0	0	0	0	0	0	0	0	0	0	0	0	0	0	0	0	0	0	0	0	0	0	0	0	0	0	0	0	0	0	0
0	0	0	0	0	0	0	0	0	0	0	0	0	0	0	0	0	0	0	0	0	0	0	0	0	0	0	0	0	0	0
0	0	0	0	0	0	0	0	0	0	0	0	0	0	0	0	0	0	0	0	0	0	0	0	0	0	0	0	0	0	0
0	0	0	0	0	0	0	0	0	0	0	0	0	0	0	0	0	0	0	0	0	0	0	0	0	0	0	0	0	0	0
0	0	0	0	0	0	0	0	0	0	0	0	0	0	0	0	0	0	0	0	0	0	0	0	0	0	0	0	0	0	0
0	0	0	0	0	0	0	0	0	0	0	0	0	0	0	0	0	0	0	0	0	0	0	0	0	0	0	0	0	0	0
0	0	0	0	0	0	0	0	0	0	0	0	0	0	0	0	0	0	0	0	0	0	0	0	0	0	0	0	0	0	0
0	0	0	0	0	0	0	0	0	0	0	0	0	0	0	0	0	0	0	0	0	0	0	0	0	0	0	0	0	0	0
0	0	0	0	0	0	0	0	0	0	0	0	0	0	0	0	0	0	0	0	0	0	0	0	0	0	0	0	0	0	0
0	0	0	0	0	0	0	0	0	0	0	0	0	0	0	0	0	0	0	0	0	0	0	0	0	0	0	0	0	0	0
0	0	0	0	0	0	0	0	0	0	0	0	0	0	0	0	0	0	0	0	0	0	0	0	0	0	0	0	0	0	0
0	0	0	0	0	0	0	0	0	0	0	0	0	0	0	0	0	0	0	0	0	0	0	0	0	0	0	0	0	0	0
0	0	0	0	0	0	0	0	0	0	0	0	0	0	0	0	0	0	0	0	0	0	0	0	0	0	0	0	0	0	0
0	0	0	0	0	0	0	0	0	0	0	0	0	0	0	0	0	0	0	0	0	0	0	0	0	0	0	0	0	0	0
0	0	0	0	0	0	0	0	0	0	0	0	0	0	0	0	0	0	0	0	0	0	0	0	0	0	0	0	0	0	0
0	0	0	0	0	0	0	0	0	0	0	0	0	0	0	0	0	0	0	0	0	0	0	0	0	0	0	0	0	0	0
0	0	0	0	0	0	0	0	0	0	0	0	0	0	0	0	0	0	0	0	0	0	0	0	0	0	0	0	0	0	0
0	0	0	0	0	0	0	0	0	0	0	0	0	0	0	0	0	0	0	0	0	0	0	0	0	0	0	0	0	0	0
0	0	0	0	0	0	0	0	0	0	0	0	0	0	0	0	0	0	0	0	0	0	0	0	0	0	0	0	0	0	0
0	0	0	0	0	0	0	0	0	0	0	0	0	0	0	0	0	0	0	0	0	0	0	0	0	0	0	0	0	0	0
0	0	0	0	0	0	0	0	0	0	0	0	0	0	0	0	0	0	0	0	0	0	0	0	0	0	0	0	0	0	0
0	0	0	0	0	0	0	0	0	0	0	0	0	0	0	0	0	0	0	0	0	0	0	0	0	0	0	0	0	0	0
0	0	0	0	0	0	0	0	0	0	0	0	0	0	0	0	0	0	0	0	0	0	0	0	0	0	0	0	0	0	0
0	0	0	0	0	0	0	0	0	0	0	0	0	0	0	0	0	0	0	0	0	0	0	0	0	0	0	0	0	0	0
0	0	0	0	0	0	0	0	0	0	0	0	0	0	0	0	0	0	0	0	0	0	0	0	0	0	0	0	0	0	0
0	0	0	0	0	0	0	0	0	0	0	0	0	0	0	0	0	0	0	0	0	0	0	0	0	0	0	0	0	0	0
0	0	0	0	0	0	0	0	0	0	0	0	0	0	0	0	0	0	0	0	0	0	0	0	0	0	0	0	0	0	0
0	0	0	0	0	0	0	0	0	0	0	0	0	0	0	0	0	0	0	0	0	0	0	0	0	0	0	0	0	0	0
0	0	0	0	0	0	0	0	0	0	0	0	0	0	0	0	0	0	0	0	0	0	0	0	0	0	0	0	0	0	0
0	0	0	0	0	0	0	0	0	0	0	0	0	0	0	0	0	0	0	0	0	0	0	0	0	0	0	0	0	0	0
0	0	0	0	0	0	0	0	0	0	0	0	0	0	0	0	0	0	0	0	0	0	0	0	0	0	0	0	0	0	0
0	0	0	0	0	0	0	0	0	0	0	0	0	0	0	0	0	0	0	0	0	0	0	0	0	0	0	0	0	0	0
0	0	0	0	0	0	0	0	0	0	0	0	0	0	0	0	0	0	0	0	0	0	0	0	0	0	0	0	0	0	0
0	0	0	0	0	0	0	0	0	0	0	0	0	0	0	0	0	0	0	0	0	0	0	0	0	0	0	0	0	0	0
0	0	0	0	0	0	0	0	0	0	0	0	0	0	0	0	0	0	0	0	0	0	0	0	0	0	0	0	0	0	0
0	0	0	0	0	0	0	0	0	0	0	0	0	0	0	0	0	0	0	0	0	0	0	0	0	0	0	0	0	0	0
0	0	0	0	0	0	0	0	0	0	0	0	0	0	0	0	0	0	0	0	0	0	0	0	0	0	0	0	0	0	0
0	0	0	0	0	0	0	0	0	0	0	0	0	0	0	0	0	0	0	0	0	0	0	0	0	0	0	0	0	0	0
0	0	0	0	0	0	0	0	0	0	0	0	0	0	0	0	0	0	0	0	0	0	0	0	0	0	0	0	0	0	0
0	0	0	0	0	0	0	0	0	0	0	0	0	0	0	0	0	0	0	0	0	0	0	0	0	0	0	0	0	0	0
0	0	0	0	0	0	0	0	0	0	0	0	0	0	0	0	0	0	0	0	0	0	0	0	0	0	0	0	0	0	0
0	0	0	0	0	0	0	0	0	0	0	0	0	0	0	0	0	0	0	0	0	0	0	0	0	0	0	0	0	0	0
0	0	0	0	0	0	0	0	0	0	0	0	0	0	0	0	0	0	0	0	0	0	0	0	0	0	0	0	0	0	0
0	0	0	0	0	0	0	0	0	0	0	0	0	0	0	0	0	0	0	0	0	0	0	0	0	0	0	0	0	0	0
0	0	0	0	0	0	0	0	0	0	0	0	0	0	0	0	0	0	0	0	0	0	0	0	0	0	0	0	0	0	0
0	0	0	0	0	0	0	0	0	0	0	0	0	0	0	0	0	0	0	0	0	0	0	0	0	0	0	0	0	0	0
0	0	0	0	0	0	0	0	0	0	0	0	0	0	0	0	0	0	0	0	0	0	0	0	0	0	0	0	0	0	0
0	0	0	0	0	0	0	0	0	0	0	0	0	0	0	0	0	0	0	0	0	0	0	0	0	0	0	0	0	0	0
0	0	0	0	0	0	0	0	0	0	0	0	0	0	0	0	0	0	0	0	0	0	0	0	0	0	0	0	0	0	0
0	0	0	0	0	0	0	0	0	0	0	0	0	0	0	0	0	0	0	0	0	0	0	0	0	0	0	0	0	0	0
0	0	0	0	0	0	0	0	0	0	0	0	0	0	0	0	0	0	0	0	0	0	0	0	0	0	0	0	0	0	0
0	0	0	0	0	0	0	0	0	0	0	0	0	0	0	0	0	0	0	0	0	0	0	0	0	0	0	0	0	0	0
0	0	0	0	0	0	0	0	0	0	0	0	0	0	0	0	0	0	0	0	0	0	0	0	0	0	0	0	0	0	0
0	0	0	0	0	0	0	0	0	0	0	0	0	0	0	0	0	0	0	0	0	0	0	0	0	0	0	0	0	0	0
0	0	0	0	0	0	0	0	0	0	0	0	0	0	0	0	0	0	0	0	0	0	0	0	0	0	0	0	0	0	0
0	0	0	0	0	0	0	0	0	0	0	0	0	0	0	0	0	0	0	0	0	0	0	0	0	0	0	0	0	0	0
0	0	0	0	0	0	0	0	0	0	0	0	0	0	0	0	0	0	0	0	0	0	0	0	0	0	0	0	0	0	0
0	0	0	0	0	0	0	0	0	0	0	0	0	0	0	0	0	0	0	0	0	0	0	0	0	0	0	0	0	0	0
0	0	0	0	0	0	0	0	0	0	0	0	0	0	0	0	0	0	0	0	0	0	0	0	0	0	0	0	0	0	0
0	0	0	0	0	0	0	0	0	0	0	0	0	0	0	0	0	0	0	0	0	0	0	0	0	0	0	0	0	0	0
0	0	0	0	0	0	0	0	0	0	0	0	0	0	0	0	0	0	0	0	0	0	0	0	0	0	0	0	0	0	0
0	0	0	0	0	0	0	0	0	0	0	0	0	0	0	0	0	0	0	0	0	0	0	0	0	0	0	0	0	0	0
0	0	0	0	0	0	0	0	0	0	0	0	0	0	0	0	0	0	0	0	0	0	0	0	0	0	0	0	0	0	0
0	0	0	0	0	0	0	0	0	0	0	0	0	0	0	0	0	0	0	0	0	0	0	0	0	0	0	0	0	0	0
0	0	0	0	0	0	0	0	0	0	0	0	0	0	0	0	0	0	0	0	0	0	0	0	0	0	0	0	0	0	0
0	0	0	0	0	0	0	0	0	0	0	0	0	0	0	0	0	0	0	0	0	0	0	0	0	0	0	0	0	0	0
0	0	0	0	0	0	0	0	0	0	0	0	0	0	0	0	0	0	0	0	0	0	0	0	0	0	0	0	0	0	0
0	0	0	0	0	0	0	0	0	0	0	0	0	0	0	0	0	0	0	0	0	0	0	0	0	0	0	0	0	0	0
0	0	0	0	0	0	0	0	0	0	0	0	0	0	0	0	0	0	0	0	0	0	0	0	0	0	0	0	0	0	0
0	0	0	0	0	0	0	0	0	0	0	0	0	0	0	0	0	0	0	0	0	0	0	0	0	0	0	0	0	0	0
0	0	0	0	0	0	0	0	0	0	0	0	0	0	0	0	0	0	0	0	0	0	0	0	0	0	0	0	0	0	0
0	0	0	0	0	0	0	0	0	0	0	0	0	0	0	0	0	0	0	0	0	0	0	0	0	0	0	0	0	0	0
0	0	0	0	0	0	0	0	0	0	0	0	0	0	0	0	0	0	0	0	0	0	0	0	0	0	0	0	0	0	0
0	0	0	0	0	0	0	0	0	0	0	0	0	0	0	0	0	0	0	0	0	0	0	0	0	0	0	0	0	0	0
0	0	0	0	0	0	0	0	0	0	0	0	0	0	0	0	0	0	0	0	0	0	0	0	0	0	0	0	0	0	0
0	0	0	0	0	0	0	0	0	0	0	0	0	0	0	0	0	0	0	0	0	0	0	0	0	0	0	0	0	0	0
0	0	0	0	0	0	0	0	0	0	0	0	0	0	0	0	0	0	0	0	0	0	0	0	0	0	0	0	0	0	0
0	0	0	0	0	0	0	0	0	0	0	0	0	0	0	0	0	0	0	0	0	0	0	0	0	0	0	0	0	0	0
0	0	0	0	0	0	0	0	0	0	0	0	0	0	0	0	0	0	0	0	0	0	0	0	0	0	0	0	0	0	0
0	0	0	0	0	0	0	0	0	0	0	0	0	0	0	0	0	0	0	0	0	0	0	0	0	0	0	0	0	0	0
[truncated: 1,000 more rows]
