# Supplementary material for: A modified shuffled frog leaping algorithm with inertia weight
Source: Sci Rep. 2024 Feb 20;14:4146. doi: 10.1038/s41598-024-51306-1 (PMC11224354; doi:10.1038/s41598-024-51306-1)
Supplement: Supplementary file 1 — Supplementary Information. [file 41598_2024_51306_MOESM1_ESM.zip › data/F2/MSFLA_Q_17.xls]

## Sheet: Sheet1
0.377541	-0.0729907	0.428583	0.449859	0.111966	1.22779	0.118904	0.159026	0.0663877	0.2931	-0.0196446	1.04269	0.216238	0.0824409	-0.152536	-0.228897	0.00526519	0.179573	-0.2202	-0.0864404	0.100153	-0.00394403	-0.281538	0.0144022	-0.14287	0.286617	0.0651016	-0.565119	-0.0717574	0.0630641	7.13465
0.000251769	-0.0106626	-0.00427658	-0.00389227	0.101386	-0.000296723	-0.0797008	0.00204918	0.00704285	0.0142027	-0.0101437	0.0137456	0.00150383	-0.00776242	0.0181846	0.0169263	-0.00144522	0.00119436	-0.00864392	-3.55628e-05	-0.00353013	-0.0506887	0.00267088	0.00355434	-0.0449319	-0.00265984	-0.0020303	0.000718968	0.00173937	0.0761468	0.492019
0.000129147	0.00261752	-0.000448823	-4.12334e-05	-0.000131031	-0.000639351	-0.000700364	-0.000246623	0.000375272	0.000130998	6.838e-05	-9.78776e-05	0.000379431	9.2599e-05	-0.000146796	-0.00944446	0.00317607	-0.000194464	0.000361979	-0.000212388	0.00256879	-0.00160013	0.00254496	0.0001259	-0.00083513	-0.00075239	-8.52313e-05	-0.000708473	-0.00144662	0.00089602	0.0311985
1.35253e-06	-6.55185e-05	-2.75409e-05	0.000239163	6.35157e-05	2.41705e-05	0.000446322	-2.24619e-05	0.000231635	1.26056e-05	-2.44284e-06	-5.16127e-05	-0.000167272	4.64821e-05	-5.27222e-05	-0.000402242	4.50023e-05	-5.66587e-05	-2.48465e-05	0.000831206	-6.05937e-05	-0.000599521	7.03443e-05	-1.32575e-05	-4.83534e-05	0.000124923	-1.2471e-05	-0.000165367	5.33899e-05	1.07439e-05	0.00397374
-2.81284e-06	4.58e-06	4.14388e-05	4.01769e-06	-1.50168e-05	3.43767e-05	1.18019e-05	2.9089e-06	1.13529e-05	1.14785e-05	2.28388e-06	-1.77839e-05	-8.33696e-07	3.86971e-07	-7.56713e-06	-7.5384e-06	3.94318e-05	-8.27171e-06	-4.25603e-06	-2.03473e-06	-4.13663e-05	7.34973e-05	2.88156e-05	1.00862e-05	-3.00134e-05	1.85238e-05	1.10114e-05	-5.11546e-06	3.81838e-06	-4.03083e-07	0.000452824
-2.79749e-07	-4.65827e-08	3.82047e-07	-4.69943e-06	-1.06075e-06	9.07489e-07	2.11834e-06	-3.21382e-07	1.43495e-07	-6.48219e-07	1.05713e-05	3.31844e-07	4.124e-07	-1.47349e-06	2.69397e-06	7.20686e-07	-7.57702e-07	3.20016e-06	1.51241e-07	1.97689e-06	4.25683e-07	-1.86637e-07	-7.95763e-06	-1.0747e-06	-5.40713e-07	3.29648e-07	-6.03798e-07	-1.22121e-06	1.10079e-06	-1.18274e-07	4.64562e-05
1.98808e-08	-3.78138e-09	-1.9844e-08	1.62706e-08	-5.49322e-08	4.77499e-07	-4.6392e-08	-3.75989e-08	-1.38957e-07	2.79803e-07	2.47911e-08	1.38074e-07	1.88076e-07	1.09147e-07	4.33341e-08	3.10065e-08	-2.48029e-07	-1.00807e-07	1.4308e-07	7.16802e-08	-1.77492e-07	1.17877e-07	4.90898e-08	-2.46621e-07	4.07222e-08	-5.99157e-08	-7.73767e-09	4.20095e-08	-1.83497e-09	1.88267e-07	3.12455e-06
-2.21022e-09	3.92498e-08	7.68334e-09	-4.67191e-09	-1.0172e-09	-1.3179e-08	-3.9365e-11	-1.72451e-10	1.45186e-08	-4.4623e-09	-1.24024e-09	2.34464e-09	9.47079e-09	2.60398e-08	7.71646e-09	-2.10271e-09	-5.43006e-09	9.40825e-10	6.64727e-09	-7.20616e-09	-3.57116e-09	3.15005e-09	6.63539e-09	-5.23719e-09	1.62078e-08	3.75008e-08	6.42323e-10	4.44873e-10	-7.04068e-10	-8.70614e-10	2.31308e-07
8.16715e-09	6.70286e-11	7.49063e-11	-7.86853e-10	-5.32932e-11	-1.72894e-11	-4.16739e-10	-1.34795e-09	1.47515e-10	-9.62083e-12	-5.68168e-11	-2.11734e-09	6.18711e-10	1.81879e-09	-2.55546e-09	-6.53406e-10	-3.23389e-10	1.61211e-10	-1.60599e-11	8.84304e-11	-6.64489e-10	-2.05119e-10	2.41648e-11	-1.4677e-09	-2.07941e-09	-7.15381e-10	1.03332e-09	8.86327e-11	1.37901e-09	-3.98286e-11	2.7195e-08
-4.16885e-11	-6.90855e-11	2.10226e-10	1.91553e-11	-2.53673e-10	1.01148e-10	-9.52088e-11	4.0672e-14	2.03349e-10	-6.71223e-11	1.51034e-11	1.16572e-11	8.64842e-12	7.20426e-11	5.13787e-11	1.40539e-11	-2.47001e-10	3.94883e-11	5.62578e-11	-4.48537e-11	8.46175e-13	-4.89524e-13	7.49634e-12	2.32436e-11	1.91908e-10	-1.01734e-11	-4.5881e-12	2.61709e-11	-5.4147e-11	-4.89586e-11	1.9892e-09
-1.57052e-11	-8.1353e-12	6.5644e-12	1.18279e-11	-7.84261e-12	-3.52484e-11	6.25781e-12	-4.19757e-12	-2.25478e-11	-3.97089e-12	3.89223e-12	-7.64862e-12	4.65776e-12	-4.31892e-13	2.85687e-12	-9.93517e-13	9.51548e-12	2.84597e-12	1.6888e-11	8.27663e-11	2.9817e-12	1.25781e-11	-9.02447e-15	-3.18956e-12	-3.14612e-12	5.65788e-15	8.40233e-14	1.92309e-11	-9.90626e-12	-4.2447e-13	3.0635e-10
1.71296e-14	1.35914e-12	-2.74227e-13	-1.37228e-12	2.89173e-12	-4.80019e-13	-1.51452e-13	3.44235e-12	-1.02872e-13	-6.88724e-13	1.4996e-13	-2.38195e-13	-6.13846e-14	4.29403e-13	-3.28676e-14	4.44022e-14	2.93048e-13	-4.54484e-13	3.43819e-13	1.27485e-13	-2.15668e-13	8.36357e-14	-3.24688e-13	3.03936e-12	3.71118e-14	-3.68182e-13	-2.49574e-13	4.09231e-13	-4.37084e-13	-3.60836e-13	1.84803e-11
1.77822e-14	5.27618e-14	5.28166e-15	-7.47857e-14	-2.02769e-13	2.42913e-13	-1.12288e-14	4.63088e-14	-3.90611e-14	-3.15174e-14	-1.10248e-14	-1.1767e-14	-1.5928e-14	1.77291e-14	-3.39632e-13	-7.89843e-14	9.9498e-14	-7.39952e-14	4.74104e-14	-5.55719e-14	7.35836e-15	-5.1119e-14	-1.84617e-13	-1.98565e-13	4.10985e-15	7.11356e-14	-1.74466e-13	-1.56009e-14	-5.26803e-14	1.37323e-14	2.24933e-12
5.48281e-15	-1.01711e-15	-7.17118e-15	-7.28557e-15	1.701e-14	-4.25354e-15	-4.43335e-15	-5.39895e-16	-3.20518e-16	4.55534e-15	2.07121e-14	8.59625e-17	-4.02368e-15	-6.67123e-15	6.97638e-16	-9.59639e-15	8.90941e-15	2.3953e-15	7.5039e-14	6.2675e-15	1.75666e-15	5.45348e-15	-2.74894e-16	2.89616e-15	-1.98428e-14	1.01503e-14	1.80719e-16	1.39675e-15	1.97198e-14	-6.74745e-18	2.48146e-13
1.71252e-17	3.34832e-16	-7.61374e-17	-1.84469e-17	-6.01896e-17	-1.85649e-16	8.64045e-16	-8.6344e-16	6.23882e-16	2.5466e-15	2.02524e-15	-2.47082e-16	-1.62858e-15	-1.2887e-15	-2.11183e-16	5.3913e-16	-1.08823e-15	-1.21597e-15	-6.97449e-17	-1.08533e-15	1.34518e-15	-6.87986e-16	-3.52819e-17	3.91874e-17	4.18572e-16	1.3281e-15	-9.45665e-16	3.57603e-16	7.81025e-16	-1.93368e-16	2.11215e-14
7.88779e-17	-2.22684e-17	-1.27599e-17	3.56987e-17	-1.67353e-17	-1.64966e-18	1.91774e-16	3.16889e-18	-3.80816e-16	-5.39669e-18	9.07426e-18	2.08796e-17	1.36861e-17	3.61245e-18	-8.0451e-18	2.46161e-17	-5.1758e-18	-3.80626e-17	-4.7287e-17	-6.99231e-17	-2.65496e-17	2.427e-17	-2.2992e-16	2.88948e-16	3.99397e-17	6.22097e-18	7.40438e-18	2.69218e-17	-2.17484e-16	-1.63859e-18	1.8588e-15
-1.50849e-17	-6.96914e-18	-1.30326e-18	-7.54556e-17	-1.13338e-19	1.74998e-17	1.29487e-18	1.01867e-18	-9.73245e-18	-1.14022e-17	1.80381e-17	1.38318e-18	-2.99088e-19	6.22905e-18	1.02229e-18	3.87474e-18	1.96466e-17	1.42969e-17	-1.45218e-17	-1.48249e-18	-1.14938e-19	2.1404e-18	1.5616e-17	-1.35821e-17	1.4395e-18	1.15158e-17	1.16489e-18	3.49557e-18	5.82168e-18	9.38436e-18	2.84944e-16
-1.6349e-19	9.01208e-19	-3.25098e-19	-2.17116e-19	8.15835e-19	-3.14218e-19	-4.11568e-19	-6.6751e-19	3.06035e-19	1.11643e-19	-2.47245e-20	1.65419e-19	-1.21049e-19	1.57724e-19	6.06761e-19	-2.3385e-19	-5.77926e-19	3.76581e-19	1.13534e-18	7.0186e-19	-1.56602e-19	4.00665e-21	-6.61836e-20	-2.99127e-19	-3.53035e-18	-2.94516e-19	-1.08447e-18	1.26228e-19	2.22252e-20	-3.05002e-18	1.69687e-17
3.65054e-21	1.70627e-20	7.38903e-20	-4.84318e-20	-3.3699e-20	4.42662e-20	2.70136e-20	1.6285e-20	1.96019e-21	-2.56778e-21	-1.98512e-21	-7.21266e-20	-3.53455e-20	1.75673e-20	-2.3053e-19	5.14247e-20	-4.47513e-21	1.18135e-19	1.21392e-20	4.58724e-22	2.97263e-21	-6.82354e-20	-1.93858e-19	-4.04876e-20	3.45231e-21	-1.81153e-19	-3.95498e-20	-1.20399e-19	1.48681e-20	2.51029e-20	1.50309e-18
1.98048e-20	3.0717e-20	-5.93116e-21	-1.33741e-20	1.32228e-21	4.43821e-21	-1.1183e-22	-5.85015e-21	-5.21736e-22	6.34706e-21	6.17945e-22	-3.67507e-22	-3.6681e-21	5.32595e-21	-1.37586e-21	-2.0976e-22	3.64902e-22	8.30239e-21	5.79929e-23	2.08718e-22	-2.04647e-21	-7.58683e-22	1.06668e-21	-1.89715e-22	-1.53032e-21	-1.40345e-21	-1.8041e-22	8.86139e-21	-1.34413e-22	-3.06103e-21	1.2815e-19
1.10197e-22	1.43354e-22	-2.56301e-22	1.78457e-21	-3.40279e-22	-4.81123e-22	-1.03237e-22	-6.90237e-22	1.9111e-22	-3.55047e-23	3.08783e-22	-2.52089e-22	-6.21624e-23	2.19873e-21	1.05462e-22	-3.96138e-23	4.28585e-22	-3.94037e-23	2.09665e-22	-4.09159e-21	4.90009e-22	1.50938e-22	1.67553e-22	5.05788e-22	2.72141e-22	-1.29025e-23	-1.55487e-22	8.1347e-23	-1.35271e-22	-6.54178e-23	1.39089e-20
3.97262e-23	4.08407e-24	2.32349e-25	-1.0233e-22	4.54022e-24	-1.21455e-22	-1.06268e-23	5.88902e-23	8.07166e-23	-3.18155e-23	2.94872e-22	-7.19133e-23	1.21996e-23	-1.54228e-22	-3.24594e-23	1.66502e-22	1.19697e-22	1.14684e-23	5.54678e-24	-1.61036e-24	1.77839e-23	3.55174e-24	-2.81856e-23	-6.67553e-23	-5.08483e-23	1.61924e-23	1.99021e-23	3.53645e-23	-5.18436e-24	1.73974e-23	1.58608e-21
-4.03967e-24	-1.83055e-25	3.11722e-24	-1.37731e-24	-9.37147e-24	6.02295e-24	1.31367e-25	-8.12333e-24	7.47014e-25	-1.2784e-23	1.46321e-26	-2.63103e-24	8.35709e-24	4.15838e-24	-8.76048e-24	1.18196e-24	4.16119e-24	3.14989e-24	-3.36435e-24	1.51947e-23	-2.14311e-24	7.27414e-25	-1.24778e-24	4.04823e-25	9.98375e-25	1.34681e-24	2.37361e-24	3.82939e-24	6.03112e-25	-2.64202e-24	1.13188e-22
-2.42548e-26	7.23777e-25	-8.24648e-25	-2.10928e-26	1.35836e-25	3.34935e-25	-7.5746e-26	-1.16028e-25	-2.32625e-25	-2.84612e-26	1.25936e-25	-2.56195e-25	-1.0552e-26	2.79234e-25	4.66245e-25	1.22381e-25	2.38855e-26	-3.53612e-25	-3.59826e-25	-3.69601e-26	5.34547e-27	2.45259e-26	-1.62458e-25	-2.20123e-25	-7.55464e-27	-2.97902e-25	2.01237e-25	1.35094e-26	4.16926e-25	-1.58528e-25	6.06034e-24
-1.71061e-27	2.53121e-27	3.25831e-27	-1.4134e-26	3.0191e-26	-2.3179e-26	1.71262e-26	-9.44335e-27	-2.71577e-25	-1.20248e-26	-4.46516e-27	-5.83356e-27	1.25779e-26	-2.07837e-27	-7.53691e-27	3.55178e-27	3.78233e-27	-1.79548e-26	4.08456e-27	-3.21884e-26	-3.14581e-26	1.90095e-27	3.39027e-26	5.8358e-27	-5.09905e-27	-1.82796e-26	-2.58584e-26	6.66404e-27	-1.51443e-26	4.78348e-25	1.10172e-24
-6.57044e-28	-1.26736e-28	4.86152e-28	5.37651e-27	-6.82054e-27	-1.69272e-28	3.95246e-29	6.43448e-27	-6.54367e-29	6.00807e-27	-1.26924e-27	5.65886e-27	-1.07909e-30	-4.69799e-28	-2.01663e-27	1.48773e-27	-1.10067e-27	1.2478e-27	-6.18473e-28	1.85749e-27	-4.06677e-27	-6.69211e-27	-5.8062e-27	1.72072e-26	8.9859e-28	-4.22546e-27	1.02104e-28	2.73604e-28	-7.87713e-28	-5.19433e-28	8.24907e-26
1.31197e-28	1.51258e-28	1.05442e-28	-8.72677e-29	1.00511e-27	-2.76093e-29	9.74709e-29	5.25109e-29	2.60787e-28	3.04291e-29	2.14248e-28	-1.74251e-28	3.78211e-29	-2.22869e-29	8.8464e-28	1.32318e-27	7.20801e-29	3.7616e-29	-2.86606e-28	7.11371e-29	-3.37338e-29	-1.00357e-28	-5.9315e-28	3.17073e-28	-7.46702e-29	2.47111e-28	9.21415e-28	-6.07356e-28	3.65911e-29	-2.77674e-28	8.28207e-27
8.35252e-30	3.8041e-29	-1.53336e-29	-1.43048e-29	-5.44753e-30	-1.3579e-29	1.10732e-29	-4.05929e-29	7.5127e-29	2.01251e-29	-1.95432e-30	-1.55295e-29	3.36174e-30	-1.71117e-29	-3.72956e-30	8.20445e-30	-4.70814e-30	-8.76377e-30	-3.72358e-29	8.28909e-29	2.26663e-29	1.42242e-30	5.51169e-29	1.10554e-28	-2.41257e-29	4.47171e-29	-2.04147e-29	-1.12812e-29	-7.432e-30	-2.68002e-30	7.25877e-28
8.10769e-32	-2.8299e-31	3.61926e-30	-6.78043e-31	9.40683e-31	2.87383e-30	5.29175e-30	-2.14204e-30	-1.51313e-30	-4.58121e-30	-3.71055e-30	-1.28622e-30	-1.8267e-30	4.4292e-30	-9.84044e-31	-2.00095e-31	1.76666e-31	2.59716e-30	9.61723e-32	8.67828e-30	-5.8948e-31	3.30599e-30	-6.87463e-31	-4.20434e-30	4.761e-31	3.49786e-31	7.20134e-31	4.86933e-31	-5.64649e-31	3.4436e-31	5.77183e-29
9.37166e-33	1.01679e-31	-3.36129e-31	-4.22829e-31	-1.88025e-30	4.98646e-31	1.37641e-31	1.64993e-33	-4.86191e-32	1.49324e-31	-3.86318e-31	1.75945e-31	-2.23045e-32	-3.57361e-32	3.8284e-32	2.42101e-31	-3.2222e-33	2.03622e-31	-1.37784e-31	-1.701e-31	9.41448e-32	-1.34532e-31	-1.62444e-31	-4.04576e-31	1.33483e-31	-1.14405e-32	-1.4078e-31	-2.30464e-31	8.21448e-32	4.30264e-31	6.82583e-30
2.36811e-32	1.97398e-32	1.04633e-33	1.39719e-32	-5.15358e-32	-3.90037e-32	-3.3764e-33	-4.95045e-32	2.13039e-32	-1.48099e-33	3.27886e-32	-1.36501e-32	-4.01614e-32	4.90505e-33	4.67673e-34	-6.69304e-34	-1.74029e-32	-1.81327e-32	-1.29013e-32	8.65449e-33	-2.99609e-32	-4.9743e-33	-1.71219e-32	1.16202e-33	-7.22904e-34	-9.48163e-33	-3.92978e-33	9.36875e-33	-5.86831e-32	-2.69666e-33	5.1248e-31
1.4399e-33	1.13778e-33	8.95259e-35	-2.6044e-33	-1.81764e-34	-8.71048e-33	7.9649e-33	-4.38158e-34	6.15277e-33	1.14663e-34	-1.18033e-33	-1.82908e-33	9.86818e-34	-1.82842e-34	2.45003e-34	-1.59449e-33	-3.47845e-34	-1.01237e-33	3.27028e-33	-1.41297e-33	-3.20374e-34	1.13914e-33	-2.2816e-33	-1.89222e-34	5.81614e-34	-8.19636e-34	1.16823e-33	-2.4689e-34	1.47684e-32	-6.2943e-34	6.30409e-32
-1.59516e-34	1.74806e-34	-2.18434e-35	2.64767e-34	-5.19524e-34	2.995e-35	-1.53781e-34	-1.14945e-34	-6.72511e-35	1.08987e-34	1.31893e-35	2.33771e-34	1.05249e-34	1.26527e-34	6.97708e-35	9.11997e-35	-8.96175e-36	7.08089e-36	-2.06081e-34	-1.76622e-35	1.10645e-34	-3.80866e-34	-1.12751e-34	-1.67643e-34	2.98136e-34	4.86475e-34	-8.56311e-35	1.91012e-34	4.46567e-35	1.58635e-34	4.53131e-33
-4.35396e-36	-6.08286e-36	-1.29603e-36	3.41631e-36	-2.45929e-35	6.49054e-36	-3.04883e-36	3.00182e-36	-8.96921e-37	-4.20695e-36	-2.14456e-36	-8.78825e-36	1.07031e-35	-3.04084e-35	3.99069e-36	7.83965e-36	-1.41844e-35	1.32405e-34	-1.24123e-34	1.50558e-35	-2.71589e-38	5.63451e-36	1.91015e-35	2.8201e-35	-2.17683e-36	2.54952e-35	-4.00002e-37	2.97716e-36	5.23108e-37	7.57277e-36	4.99139e-34
-7.62196e-36	4.10121e-37	-3.84464e-36	1.15925e-38	-1.42196e-36	1.08142e-37	-6.62732e-37	8.27119e-37	1.03018e-36	1.00019e-36	-1.85566e-37	5.06301e-37	-4.62237e-36	1.76392e-36	-5.7249e-37	-9.24531e-37	2.45443e-36	-1.31672e-37	-5.97387e-37	-1.68566e-37	6.89425e-37	-2.71686e-36	1.65097e-37	-3.71114e-36	7.59488e-36	-3.18654e-37	2.35971e-36	-1.59574e-38	1.1127e-36	-1.08648e-36	4.86368e-35
-9.56791e-39	-1.5881e-38	3.49577e-37	-9.10216e-38	-3.36859e-39	6.59644e-38	-1.05897e-37	-8.98728e-38	-8.42356e-37	-3.96918e-38	-2.35509e-38	-8.13757e-38	-3.47444e-38	6.74743e-39	5.27803e-37	-1.15646e-37	3.76625e-38	-2.43e-38	1.57417e-37	1.49093e-38	-8.8495e-39	6.09417e-38	3.10026e-37	2.69936e-37	-3.05593e-38	4.1385e-39	3.20368e-38	1.09945e-38	-2.46224e-37	8.39956e-39	3.61946e-36
-1.71412e-38	1.11502e-39	-2.81042e-39	-5.43901e-38	-1.64154e-38	3.46666e-39	-3.47386e-39	-3.89722e-40	-3.5513e-39	-9.9815e-40	-8.456e-39	-9.19661e-39	-3.81011e-39	1.01138e-39	2.75311e-38	1.48662e-38	-1.91699e-40	-4.55581e-39	2.28299e-39	-2.35303e-39	1.08467e-39	-7.5535e-39	-7.34865e-39	3.04402e-38	6.61789e-39	-6.85117e-39	9.66349e-39	-1.0757e-38	-1.72855e-39	-2.97267e-40	2.60349e-37
5.14665e-41	1.81952e-40	-4.21419e-39	4.87114e-40	1.13694e-40	-5.81359e-39	-1.83099e-39	-8.4312e-40	6.22063e-40	9.45546e-40	-6.70133e-40	-4.09276e-41	-5.77074e-40	1.95193e-40	1.53908e-39	1.614e-39	-2.371e-40	-9.91779e-40	-2.43959e-39	3.58307e-40	-1.10094e-39	-1.86391e-39	4.53189e-39	-2.32497e-39	-1.13768e-39	-1.37955e-39	1.06411e-39	-3.13355e-39	5.12267e-40	2.74734e-39	4.35631e-38
1.7976e-40	-2.37588e-41	-7.54051e-42	1.11993e-40	-7.07553e-42	7.65112e-41	-5.06292e-41	-1.52511e-40	-2.23937e-40	-1.75861e-40	2.01358e-41	-1.20419e-40	2.81471e-40	6.04306e-42	-2.56214e-40	4.37787e-41	2.23107e-42	-5.68589e-41	-3.76123e-41	-1.2614e-40	3.97122e-40	-5.43507e-40	8.79225e-41	1.23242e-40	-7.7934e-41	-7.93908e-41	1.56521e-42	-1.54363e-40	-2.16142e-40	9.73758e-41	3.73905e-39
-9.59732e-42	9.78248e-43	6.4851e-44	-1.32107e-41	3.37282e-42	1.53952e-42	5.44183e-42	3.32858e-41	4.90589e-42	8.65861e-42	-3.76632e-42	-6.09431e-42	1.81278e-42	4.97212e-42	2.57626e-42	4.03529e-41	8.33993e-42	-8.065e-42	-4.01502e-42	-3.13089e-41	1.14917e-41	-1.31682e-41	-2.74489e-42	5.79966e-43	-1.4891e-42	-2.49869e-42	-6.03553e-42	-8.02961e-42	7.19037e-42	7.48177e-42	2.53069e-40
-6.23488e-43	-4.76174e-43	2.36793e-43	-4.30276e-42	4.35977e-43	-3.76814e-44	-1.10591e-43	1.34685e-42	-4.44215e-43	-3.71114e-43	5.4628e-45	-2.79786e-43	-1.33316e-42	3.8976e-42	-8.12533e-43	-4.89428e-42	-7.78669e-43	7.27236e-43	-3.08064e-43	4.49925e-43	-1.07172e-44	-1.56085e-42	-4.48847e-43	1.06227e-42	-5.76463e-44	-3.48405e-42	-2.53499e-42	1.95056e-43	-6.85121e-43	6.73603e-44	3.19793e-41
5.44629e-44	6.63889e-44	-1.15833e-43	3.4431e-43	-1.89461e-44	2.10904e-45	2.39809e-44	-7.48464e-44	1.96188e-43	6.99148e-45	1.8416e-44	6.29364e-44	9.31158e-45	-5.49258e-45	-2.03141e-45	3.29446e-45	2.96079e-45	-3.11158e-43	-5.62827e-44	-4.99742e-44	8.30741e-45	3.73991e-43	3.03232e-43	9.69775e-44	-1.79276e-44	-1.06865e-44	-5.37196e-45	-3.20284e-44	1.95403e-43	7.48195e-44	2.54466e-42
-1.03866e-45	-5.51043e-45	-1.89776e-45	-1.73024e-45	2.29932e-44	2.0958e-46	-2.12378e-44	-3.68844e-45	-8.43379e-45	8.03281e-46	1.74809e-46	-2.6702e-44	-4.85823e-45	4.42944e-45	1.96127e-45	-1.98145e-47	-2.75178e-45	4.6918e-44	3.55561e-45	5.22065e-45	-3.10158e-45	-3.73869e-45	6.04436e-44	-8.70367e-45	-1.38741e-44	-1.4812e-45	-7.16364e-46	3.01541e-45	5.30559e-46	1.13854e-44	2.71126e-43
2.1743e-45	-6.04878e-47	5.65018e-46	-1.28433e-46	-1.90998e-45	-1.4756e-47	-2.66473e-45	1.53053e-45	2.10241e-45	-2.53969e-46	-5.41396e-46	2.48709e-45	2.77985e-46	-2.07092e-45	1.40036e-46	1.41885e-46	-8.03322e-46	-7.31374e-47	1.16091e-45	9.93499e-46	4.59132e-47	-3.24965e-46	-3.84967e-46	2.36086e-45	1.41929e-46	2.51795e-47	-1.35552e-45	5.30653e-47	-2.1154e-46	2.14257e-46	2.5213e-44
1.55582e-47	-1.2132e-48	-1.12933e-46	-1.42444e-46	-8.01728e-48	-2.46209e-47	-6.86115e-47	-6.59755e-47	-2.66866e-47	-4.14584e-47	2.41841e-47	3.12055e-47	-4.93614e-47	7.59057e-48	-1.50538e-47	1.5074e-46	-6.66843e-47	-3.68202e-47	-7.98281e-48	-5.55378e-48	-5.15061e-47	-5.46908e-47	7.11003e-48	-5.41614e-47	-5.14302e-46	1.50549e-47	2.90052e-48	6.15604e-49	2.58382e-47	-1.36444e-46	1.76532e-45
-5.71873e-48	9.71292e-49	-4.99638e-49	-4.32064e-48	-1.33865e-48	-1.59346e-47	-1.03252e-48	1.10254e-47	-1.30539e-48	7.69708e-48	-1.59613e-48	1.56329e-48	-3.90674e-48	4.32414e-49	-1.78951e-48	-5.82471e-49	-3.03409e-47	-2.25073e-49	-4.40382e-47	-5.49955e-47	1.65775e-48	1.17559e-48	1.05122e-49	5.65527e-48	7.71686e-48	3.7117e-49	-1.16868e-48	-4.17355e-48	1.25391e-48	-4.76363e-48	2.17356e-46
1.26273e-48	3.37784e-49	8.54705e-49	-1.93234e-49	-3.59831e-48	-3.87126e-49	-1.38381e-49	5.11702e-50	4.28558e-49	-4.24845e-49	-1.89056e-49	-2.43379e-48	-1.58502e-49	-2.96866e-49	-6.15222e-50	-2.90238e-49	-4.24744e-51	5.84774e-50	2.6206e-49	7.19513e-49	2.51462e-48	6.13889e-50	4.61641e-48	1.30112e-48	-1.61334e-50	-3.21811e-49	-2.1909e-49	-3.55281e-49	-1.15679e-48	-9.44259e-51	2.27232e-47
-4.1892e-49	3.48959e-50	2.65149e-49	1.4944e-50	8.41045e-49	1.01805e-49	9.16664e-51	3.16414e-51	-5.88247e-50	3.19215e-51	-3.31022e-50	9.31439e-50	4.35911e-52	2.26708e-50	5.26925e-50	-3.50675e-51	-7.19504e-50	-2.92941e-51	5.80999e-49	1.5889e-50	4.91872e-50	-4.09623e-50	-1.09401e-50	4.40281e-51	6.77529e-50	1.77411e-50	-1.10477e-49	5.68262e-50	1.10299e-49	-7.71654e-51	3.10473e-48
-5.22135e-51	5.81356e-53	-2.3815e-51	5.74575e-52	-1.25337e-50	1.52018e-50	-1.06307e-51	3.15306e-52	-2.1607e-51	4.0016e-51	-3.3942e-51	-8.80087e-52	1.30437e-50	3.00707e-51	1.89108e-52	8.31532e-51	8.66681e-51	-4.21671e-51	8.96999e-52	2.10887e-51	-1.01654e-50	-6.8603e-52	-1.39502e-51	-1.36493e-51	-6.10881e-52	1.7969e-54	1.15485e-50	-1.55647e-50	-4.4213e-51	-1.44361e-51	1.35433e-49
2.46883e-52	7.37613e-53	5.92583e-53	-4.10246e-54	-1.00154e-51	-1.28703e-52	-9.04035e-53	3.16229e-52	1.1603e-52	-1.15684e-51	1.55199e-52	2.56753e-52	8.75461e-52	7.16075e-52	1.2578e-52	-1.27427e-51	1.3835e-52	3.40612e-51	4.90358e-53	-3.5767e-52	-1.69066e-52	-3.25e-52	-1.23132e-51	1.63705e-52	1.15811e-53	-1.64279e-52	-3.57319e-52	-7.42121e-52	1.64505e-53	3.8546e-53	1.37679e-50
9.9449e-53	-1.30139e-53	-2.46802e-55	-6.68111e-54	-8.06439e-53	-4.28071e-53	2.1791e-53	-2.97291e-53	3.97747e-53	-7.85963e-54	3.49886e-54	2.99341e-52	-2.46373e-53	-3.13127e-54	-3.16485e-54	-6.44276e-53	4.6451e-53	3.29251e-53	5.03333e-53	-2.91162e-53	-2.57747e-52	1.92145e-52	2.05625e-53	-1.2066e-52	-1.50452e-53	-1.04811e-53	-1.31292e-53	-7.00306e-54	5.82173e-54	-1.41713e-54	1.54303e-51
8.7815e-54	3.66058e-54	-1.85632e-53	-6.64768e-55	1.04049e-53	-1.14342e-53	9.68045e-55	4.90821e-55	-5.67669e-54	-1.25328e-54	2.37525e-54	9.04571e-55	7.90459e-54	-1.34237e-53	-3.99949e-54	-1.70261e-54	-6.99988e-55	6.90566e-55	-1.06675e-54	-1.08226e-54	5.33709e-54	1.92807e-54	8.46873e-57	3.94407e-55	-6.81272e-55	-1.92251e-53	3.69736e-55	7.39387e-54	-3.1426e-54	-6.07366e-55	1.34836e-52
4.16474e-57	-1.76369e-55	8.32326e-56	5.96906e-56	-2.1811e-55	5.20788e-57	-6.52735e-55	-5.24366e-55	6.1787e-55	-7.81283e-55	-6.24423e-57	-1.45617e-54	-6.95666e-55	-2.42729e-56	8.09822e-56	-1.04697e-57	-1.43498e-55	1.87789e-56	4.612e-55	-3.28115e-54	4.9323e-56	6.59662e-55	-4.21216e-55	-6.64113e-55	-2.4091e-55	-6.21781e-55	-6.95506e-55	2.84697e-55	-4.07807e-56	1.28464e-55	1.30985e-53
-1.99412e-57	-1.02293e-56	-7.56051e-56	-6.45658e-57	1.7111e-55	-6.39464e-57	1.56457e-56	-8.67421e-56	-2.28028e-56	-3.13806e-56	-1.99693e-55	1.21005e-55	3.8199e-56	1.14782e-56	1.54095e-57	-5.00063e-57	5.85497e-56	-2.41365e-56	-3.01622e-57	3.92832e-56	-1.38663e-56	2.49767e-55	4.98137e-56	4.94637e-58	3.03107e-56	3.73596e-56	2.6967e-56	3.11152e-56	-5.18084e-58	2.70598e-57	1.37318e-54
6.37067e-57	-6.49309e-57	-1.93868e-57	2.30659e-57	3.95924e-59	-4.91677e-57	-1.29363e-58	-1.49635e-57	8.17334e-57	9.49492e-57	2.44592e-57	4.27257e-57	-8.07352e-58	4.54638e-58	6.49856e-57	9.87638e-57	-3.74274e-57	3.28056e-58	-2.09134e-58	-4.43494e-56	-1.47215e-56	-3.53124e-57	1.0863e-57	1.04287e-59	2.22819e-57	4.05755e-57	1.03553e-57	6.88193e-58	-3.78645e-57	-5.71639e-58	1.46061e-55
2.80408e-59	1.97715e-58	-2.49766e-59	-1.97835e-58	6.52448e-59	-7.62223e-58	-1.28266e-57	-3.23605e-59	2.17664e-58	-2.03253e-58	2.00157e-60	-7.50027e-59	-9.57982e-59	1.06413e-59	-1.1523e-57	6.25572e-60	1.72306e-58	5.41338e-58	-4.35877e-58	-1.61135e-58	2.47893e-58	2.80519e-58	8.4519e-59	-2.29849e-57	-2.35111e-58	1.83549e-59	-4.35379e-58	8.53966e-59	2.26975e-58	1.24323e-58	9.7016e-57
-1.34519e-60	-3.45548e-59	5.74956e-61	7.92359e-60	7.07288e-61	6.31788e-60	-5.91357e-60	1.94034e-59	9.68506e-60	-2.04186e-59	1.43666e-58	-4.36361e-59	2.17171e-59	3.12586e-60	-5.44018e-60	3.54363e-59	2.34174e-59	-1.61191e-59	-3.82955e-60	5.58605e-59	1.44872e-58	-1.1566e-58	-3.88111e-60	-3.93807e-60	1.57178e-58	-2.25174e-60	2.44099e-59	-1.21225e-60	7.74682e-60	3.58219e-60	9.23824e-58
-6.13135e-61	9.79205e-60	-1.08423e-59	8.66385e-61	1.05476e-61	-8.65802e-60	2.70467e-61	4.34441e-60	7.47967e-60	-2.51888e-61	1.0492e-60	6.04042e-60	-4.22079e-61	3.66515e-61	1.33213e-60	5.70462e-61	-1.05189e-60	4.54487e-60	1.07691e-59	-4.3802e-61	1.18245e-59	2.77915e-60	-9.18193e-60	1.79482e-59	-2.31415e-60	1.88243e-60	4.00218e-60	-4.78041e-61	-3.64852e-60	-5.01789e-60	1.28885e-58
-3.48534e-62	-9.75241e-61	2.99517e-61	9.10469e-62	-4.69906e-61	-3.59993e-61	2.66531e-62	-2.14963e-61	-1.30144e-62	-5.31236e-61	-1.01094e-61	-6.15429e-65	-3.9635e-61	-4.3559e-62	-3.3065e-61	-9.687e-62	4.58518e-61	-2.50242e-61	-1.021e-61	6.70926e-63	-4.96032e-61	-2.46152e-61	4.30925e-63	-7.2262e-61	-6.70503e-62	-8.34813e-62	-6.33381e-62	-3.45774e-61	-1.10288e-61	5.23276e-62	6.99395e-60
5.04353e-63	-1.29437e-61	-8.81747e-64	-5.28631e-63	-2.66351e-63	-9.36866e-63	-2.90244e-62	-1.87828e-62	-2.82572e-62	-6.22513e-64	-4.20337e-63	2.63945e-62	-1.5649e-62	-4.61396e-62	1.37206e-63	-5.69864e-62	-1.4742e-62	-6.46549e-63	-1.97651e-63	-2.64306e-63	-6.5725e-62	-6.05316e-63	2.07581e-63	-5.31215e-63	-5.4071e-62	5.05195e-62	1.57912e-63	-4.91026e-62	8.24125e-62	-2.24686e-63	7.25037e-61
4.00688e-63	2.4084e-63	-3.09765e-64	1.07882e-64	-1.73628e-64	-5.10725e-63	8.11404e-64	7.18232e-66	2.21148e-63	3.73202e-64	2.00563e-63	-4.60365e-63	5.74648e-65	2.67951e-63	-1.20015e-62	-2.95319e-63	1.23365e-63	9.36461e-63	-6.06252e-63	5.48695e-64	3.37729e-63	1.338e-64	-5.11532e-63	-9.10874e-63	-3.67966e-64	3.64252e-64	-7.15665e-64	3.04718e-64	-3.94544e-63	-1.24032e-62	9.28639e-62
-7.32799e-65	-1.28185e-64	4.71043e-65	1.04713e-64	-5.30796e-64	-2.51733e-64	3.66097e-64	1.49362e-64	3.27988e-64	-5.2715e-64	1.08525e-64	-1.05764e-65	-3.53507e-64	6.68791e-65	-3.62991e-64	-1.99266e-64	-4.04945e-65	-7.22854e-66	-9.95949e-65	1.98617e-65	1.94425e-63	-3.14309e-64	2.23395e-65	4.16992e-65	-1.49309e-64	7.40309e-65	-1.66063e-64	-7.20925e-65	1.66904e-63	-1.37928e-65	8.24226e-63
6.27686e-66	2.13919e-65	4.46516e-66	1.09656e-65	1.68909e-65	8.4537e-66	1.04377e-65	6.47691e-65	1.99491e-65	-6.45416e-66	1.10801e-65	9.68851e-66	-9.83145e-66	-1.23934e-65	-3.98578e-66	-2.92836e-66	1.0462e-65	4.01966e-66	-1.59088e-65	-2.80635e-65	4.38107e-66	-1.73409e-65	-1.14451e-64	-1.82099e-65	-1.48364e-65	-1.16766e-65	5.22609e-65	-6.82043e-65	6.09557e-66	1.73919e-65	6.03264e-64
6.7635e-67	2.60502e-66	1.38394e-67	1.41198e-66	-1.83746e-67	-4.12244e-69	2.96157e-66	-1.63152e-67	-1.70627e-67	-4.23792e-67	-2.02944e-68	-2.58294e-67	-1.70895e-67	5.46427e-67	6.83808e-66	1.46231e-66	5.95632e-67	-1.18272e-66	-1.32702e-66	1.74752e-66	1.16141e-67	9.01443e-67	2.73176e-66	-2.74732e-68	-7.61679e-68	-3.37826e-66	-1.1388e-66	1.68238e-67	-6.77331e-66	-1.42627e-66	3.96258e-65
3.57027e-67	1.15741e-67	3.7846e-67	-5.8487e-68	-1.15648e-68	1.98621e-67	6.64022e-68	-2.46561e-67	-7.90435e-68	-3.29965e-67	3.78194e-67	-2.13061e-67	-1.89667e-67	3.2941e-68	3.4851e-67	4.65774e-67	8.99096e-67	-3.20892e-68	-6.95086e-68	-2.47086e-67	-4.33582e-69	3.13502e-68	-2.66294e-68	-6.10249e-67	-2.72746e-67	-2.90731e-68	2.62025e-68	-1.18977e-67	4.44491e-69	1.10651e-66	6.94831e-66
2.93591e-68	1.81821e-69	3.32038e-69	2.68947e-69	6.03523e-69	-5.80235e-68	-1.91433e-68	6.07342e-69	-5.77925e-69	4.82708e-70	7.53111e-69	7.4517e-70	2.75478e-69	-1.1336e-68	6.00778e-70	-1.79569e-68	-1.69688e-69	1.3834e-67	-1.67722e-68	1.01811e-69	1.26008e-68	6.10733e-69	1.42013e-69	-1.25202e-70	-3.46996e-69	-8.24824e-70	-3.70402e-69	1.02867e-68	2.61634e-68	-4.78027e-69	4.00959e-67
-5.03348e-71	-2.80724e-69	-1.3681e-69	-3.54448e-70	-1.61784e-70	-3.70876e-69	1.42755e-69	-4.35544e-70	-2.25327e-69	-1.65712e-69	3.92587e-70	2.90193e-70	-2.86668e-71	9.545e-70	7.81138e-69	5.89227e-70	1.75295e-69	-1.00634e-69	-1.90808e-69	-2.10538e-70	2.82656e-70	1.45098e-70	5.52708e-70	-2.51719e-70	-1.0849e-70	6.11764e-69	1.62432e-70	9.24823e-70	1.21164e-70	3.68815e-70	3.82042e-68
-1.59351e-70	3.13972e-70	-4.48123e-71	-6.7638e-71	4.23688e-71	-8.07145e-71	3.20464e-71	1.15039e-70	-5.61592e-71	3.71419e-71	6.38421e-71	-6.43469e-71	-4.67234e-71	9.99809e-70	-5.60032e-71	4.41039e-71	-1.53749e-71	4.94989e-71	3.62814e-70	2.01404e-70	-6.2152e-71	-3.10714e-70	5.77231e-72	-1.01349e-70	6.25981e-71	1.84409e-71	-3.24242e-71	4.65221e-70	1.30343e-70	2.64067e-71	4.06859e-69
-1.31837e-71	-2.03291e-71	-2.60302e-71	8.23216e-73	2.70837e-71	1.24856e-71	-2.87689e-72	9.0972e-72	1.02891e-71	3.12531e-71	9.09107e-71	-6.21725e-71	-1.41122e-74	2.41946e-72	8.72742e-73	2.2582e-72	-8.82021e-73	2.24433e-72	-2.55244e-71	2.88129e-72	-2.91452e-71	2.54687e-71	-2.64921e-72	1.25614e-72	-7.84329e-74	7.75317e-72	-1.81644e-71	-1.12494e-72	-9.36061e-72	1.79355e-71	4.56568e-70
-7.62547e-73	-6.83896e-72	3.83547e-72	1.87882e-72	-4.49715e-74	-7.37257e-74	-2.09276e-72	-1.37769e-72	-5.04315e-73	-8.02878e-73	-2.79549e-73	-1.63501e-73	-1.63931e-72	5.35234e-73	-2.46615e-74	6.82673e-73	3.96667e-73	2.05733e-72	1.26006e-73	-4.25771e-73	-1.16165e-72	2.25335e-73	-2.00519e-72	-1.32469e-72	-1.06279e-72	3.41293e-73	3.06085e-73	-4.54918e-73	3.27739e-73	-4.48551e-72	3.6238e-71
5.45456e-73	-8.97038e-76	4.51972e-74	-1.93605e-74	-6.38686e-74	1.81432e-73	-1.85938e-75	-4.6994e-74	4.27325e-74	-1.2935e-73	6.08634e-73	6.42495e-74	1.12876e-73	3.80842e-75	-4.4462e-74	6.64612e-74	1.96537e-73	-7.45009e-74	3.49369e-75	-1.59141e-74	5.8619e-74	-2.18073e-74	-6.82021e-75	1.13125e-73	5.57399e-73	-1.22575e-73	2.64767e-73	2.12009e-73	-9.50459e-74	-9.86945e-75	3.73012e-72
1.31588e-74	7.28196e-74	-2.03336e-74	-2.0804e-75	-6.94784e-75	-9.15716e-75	9.02874e-76	-8.75653e-76	-5.43065e-75	-1.85626e-74	3.00869e-76	1.20961e-75	3.88688e-76	-1.53593e-74	-9.4023e-75	-5.53128e-75	-3.47844e-75	1.44998e-75	-2.47261e-74	1.31834e-75	1.02521e-75	5.31662e-75	1.13105e-75	-2.66257e-74	-1.09885e-75	-1.95919e-75	1.83403e-74	4.27952e-74	-8.97348e-77	-2.1849e-74	3.33665e-73
-1.57472e-75	5.42427e-76	4.20464e-76	1.08386e-76	-4.15913e-76	1.10391e-75	1.27982e-75	-5.12242e-76	5.92472e-76	-1.39604e-76	-4.79645e-76	7.49563e-78	1.08883e-74	-1.06777e-75	-3.3414e-76	4.89356e-76	4.0012e-76	-2.611e-76	-4.58718e-75	-1.70905e-76	8.39709e-76	-4.38144e-76	-2.35213e-76	-1.39831e-75	1.55482e-75	-1.76768e-75	1.64851e-76	4.19076e-76	-2.415e-76	1.71634e-75	3.41516e-74
1.65704e-77	5.98776e-79	1.90426e-77	4.29641e-77	1.05867e-75	6.96294e-78	-4.0048e-77	-9.10498e-77	2.14395e-77	-3.15063e-78	-1.54696e-77	2.74778e-76	2.33033e-77	1.94501e-77	6.16014e-78	-2.06197e-76	4.71789e-78	-9.26162e-77	-4.12637e-76	4.83285e-77	-2.08179e-77	-2.42924e-79	-1.53777e-76	-4.16056e-77	-1.66692e-77	-1.17976e-76	3.02078e-77	-3.27047e-77	-5.7845e-78	-5.43745e-77	2.87831e-75
-5.76656e-78	-3.2464e-77	-3.00447e-78	2.4017e-78	6.80484e-79	-1.72469e-78	4.18752e-78	-4.59696e-78	-1.95673e-77	-6.53647e-79	9.58599e-79	3.33797e-77	-3.14647e-77	-1.23608e-78	8.50148e-78	1.42167e-77	-6.64534e-78	8.65437e-79	-7.07505e-79	1.7565e-77	6.73885e-78	-2.87022e-78	9.89872e-78	-2.27386e-77	-4.30534e-79	-8.7603e-78	-9.68141e-78	1.69855e-77	-1.00109e-78	-1.14803e-77	2.81173e-76
-9.92713e-79	-5.60358e-79	-9.27824e-81	8.79032e-80	4.91591e-81	6.64337e-79	1.16975e-79	-1.82901e-80	6.87499e-79	-4.50892e-79	1.03564e-78	-5.84951e-78	-6.94748e-79	-3.02918e-79	-1.71795e-78	-1.23233e-78	4.2005e-79	8.61285e-79	2.4447e-79	-1.20958e-79	-5.61208e-80	-3.61461e-80	2.91864e-78	4.89855e-79	-3.00573e-79	7.24951e-80	2.95737e-78	-1.13505e-78	-2.43135e-78	-2.73414e-78	2.92048e-77
-4.33368e-80	-1.06743e-79	6.3544e-80	5.01864e-80	1.8825e-79	-2.18313e-79	-3.05497e-79	7.05885e-81	8.73909e-81	-7.34782e-80	1.78282e-80	1.83185e-79	-1.80291e-80	-3.99977e-81	2.6701e-80	-1.26249e-79	-2.10621e-81	5.17581e-80	-7.97411e-81	2.05961e-80	2.70639e-80	7.46407e-80	9.05966e-80	-5.71878e-81	-1.53377e-79	4.19485e-80	-3.73058e-80	7.98723e-80	-3.45335e-80	1.23597e-79	2.19223e-78
-1.60372e-80	9.63539e-81	4.36855e-81	-2.68039e-81	1.4823e-81	2.07716e-80	-8.78086e-81	1.0197e-80	-7.85625e-85	-3.85686e-81	-3.86269e-81	-3.12114e-81	2.77644e-81	4.54033e-81	-3.08235e-81	1.44995e-82	-1.21839e-80	-4.21385e-80	3.65182e-81	6.95377e-81	1.87326e-81	-1.32931e-81	4.09679e-80	1.0411e-80	1.5227e-81	-7.23617e-81	-4.93001e-81	7.23447e-81	7.87115e-81	-4.38714e-82	2.44082e-79
-7.44062e-82	1.3813e-82	-2.76096e-81	-1.40147e-81	-4.28817e-82	1.05621e-83	-9.30739e-85	-4.0723e-84	1.60503e-82	2.06275e-82	-3.63452e-82	-1.13316e-82	6.92293e-82	1.47167e-82	-6.27394e-82	1.22469e-82	-2.98917e-83	-1.10398e-81	-3.60212e-82	-2.46317e-83	1.61139e-83	-3.03216e-82	-2.33014e-82	5.8037e-83	-8.17496e-82	-8.46953e-83	-7.16893e-84	2.67409e-81	-6.14358e-82	-2.90284e-82	1.45391e-80
-3.47426e-83	-3.27169e-84	-3.13714e-83	1.18392e-82	5.03657e-82	7.91406e-84	3.3287e-83	-2.17484e-83	-5.56027e-83	3.92437e-83	8.09809e-83	-3.85753e-83	-4.0757e-84	-4.58519e-84	-4.07068e-83	5.03057e-84	-1.80946e-83	-3.54242e-83	1.44197e-82	2.14813e-83	-6.9061e-83	-1.78159e-82	-1.99838e-83	1.5175e-82	-2.1078e-83	-1.46054e-83	-1.20375e-83	3.04601e-83	2.30326e-83	-5.58827e-84	1.76814e-81
8.3729e-84	-2.92691e-84	-1.71605e-85	-5.41487e-85	3.76138e-86	5.4375e-85	-4.02206e-85	1.92416e-84	-8.13018e-84	-5.93956e-85	-3.05478e-84	-1.897e-83	1.33663e-84	4.83642e-84	1.35623e-84	-7.21923e-85	-3.27365e-85	4.0974e-86	1.74107e-83	-1.16718e-83	-1.38791e-84	2.7905e-83	-2.25902e-84	-7.30303e-85	-6.06656e-84	-5.85069e-85	-1.68941e-83	-6.90336e-85	-1.857e-84	9.32344e-84	1.5107e-82
1.10859e-86	9.59425e-85	-4.20073e-85	5.44538e-85	2.38269e-85	3.45569e-86	1.44638e-85	-3.03651e-87	-1.06451e-87	-2.2143e-86	-1.39756e-87	2.91549e-85	3.92717e-85	-5.0886e-85	-2.49026e-87	2.33414e-85	-2.76305e-85	2.82217e-85	4.38119e-84	-3.40915e-85	1.93126e-84	2.28573e-86	9.30379e-85	3.98092e-86	-1.03832e-84	-1.52997e-85	1.75975e-85	-7.09778e-86	-2.78197e-84	-3.88554e-85	1.6623e-83
5.48037e-86	-5.67884e-88	-1.06869e-85	-8.76621e-87	5.89137e-87	-4.69933e-86	-1.75531e-85	1.30235e-85	-2.98221e-86	2.05646e-86	1.01836e-86	9.1485e-87	1.75223e-86	6.00116e-88	-1.58878e-86	1.73443e-86	-1.15682e-86	-3.54378e-85	1.94865e-87	4.29678e-86	4.59254e-86	-1.20806e-86	-5.63283e-87	1.72785e-85	-3.61521e-86	-1.60036e-86	-7.17295e-86	-9.37444e-87	8.73902e-86	3.4534e-86	1.5532e-84
4.57159e-88	-1.4281e-87	1.17147e-86	-3.11695e-87	6.70186e-87	2.48872e-87	-9.79744e-87	-2.12663e-87	4.72581e-87	5.06484e-88	2.66244e-87	-4.3649e-87	4.8202e-88	2.74258e-87	-4.52222e-87	-2.78571e-87	-2.10522e-89	2.4978e-87	1.63748e-87	-3.41157e-88	-3.1188e-87	-6.91956e-87	1.81367e-87	-1.36786e-86	3.92687e-87	-1.47333e-87	-2.45595e-87	-6.59618e-87	2.12855e-86	-8.25477e-89	1.26472e-85
1.66061e-88	-6.56533e-88	-2.93982e-89	1.73781e-88	6.87477e-89	2.13971e-88	2.18834e-89	4.3953e-88	1.57251e-87	1.00843e-87	2.53404e-88	-1.60391e-88	-5.21676e-88	1.88301e-88	4.32555e-89	1.99972e-87	1.73436e-88	2.37199e-90	9.48486e-88	8.08442e-88	2.83594e-89	-2.94086e-88	3.51363e-89	-1.49425e-88	1.73106e-87	-5.06022e-88	1.94843e-87	-7.70248e-90	-1.08462e-88	6.73749e-89	1.43264e-86
-1.45842e-89	-2.39527e-89	6.99184e-90	5.80443e-89	-8.75723e-90	-2.61991e-90	3.55904e-90	-1.29093e-89	1.0583e-88	2.05498e-89	-3.20945e-89	-4.38749e-89	-9.60931e-89	7.24104e-90	3.51745e-90	-1.79687e-89	1.16378e-90	-3.26817e-90	-1.41917e-89	-6.77546e-89	3.23671e-89	-3.34609e-89	-3.12328e-89	-3.88953e-89	1.43793e-88	8.00823e-90	-2.27201e-89	4.86321e-89	-1.9467e-90	-8.37733e-90	9.14399e-88
-1.43803e-89	-6.10155e-91	-1.02792e-89	-3.3995e-90	-7.8664e-90	1.21391e-90	7.38344e-91	-9.33353e-91	-5.35336e-91	2.34328e-90	-1.37437e-89	3.27684e-90	-6.57632e-90	-1.38035e-90	6.20259e-90	1.11705e-90	9.57438e-91	4.00267e-91	-2.16694e-90	9.88929e-91	2.44823e-90	-2.50123e-89	7.90445e-91	-4.57008e-92	-7.75974e-90	-8.132e-91	-1.18602e-89	-6.76099e-91	-6.31311e-91	6.34033e-91	1.29781e-88
1.10746e-90	4.68012e-91	-4.10618e-91	6.19185e-91	4.24232e-91	-7.64196e-92	-3.56364e-92	-3.90936e-91	-2.60525e-91	1.6736e-91	-1.41174e-91	-4.45687e-91	2.24023e-91	-6.25265e-91	-1.28278e-90	1.24072e-91	-3.48513e-92	-2.09016e-91	-6.23109e-93	-3.77452e-91	-4.60366e-92	4.83593e-92	2.01473e-92	-1.68045e-93	-7.40082e-91	2.10041e-91	4.32468e-91	3.58201e-91	-2.46692e-92	6.8577e-92	9.3812e-90
4.47642e-92	-1.32699e-92	1.25864e-92	8.59339e-92	-2.91905e-93	-3.34766e-92	5.26686e-93	3.02049e-93	1.31627e-92	-1.07159e-92	2.02056e-92	-3.75762e-93	-4.83262e-93	-7.58243e-92	-1.79947e-91	4.19685e-94	7.50293e-92	1.92623e-92	4.7115e-93	3.29019e-95	-4.63922e-92	-4.0465e-93	5.59925e-92	-1.17679e-92	-7.85334e-92	8.06405e-93	4.09766e-93	3.69577e-92	9.28869e-93	-3.06535e-92	8.94933e-91
-2.47194e-93	2.1962e-93	6.16173e-93	-2.71606e-94	5.43285e-93	7.05755e-95	1.02968e-93	-2.38325e-93	3.8163e-94	-2.30063e-93	3.2049e-94	-1.68495e-93	-1.48725e-93	2.41277e-94	-2.21447e-93	2.25247e-93	-6.13391e-94	4.13416e-94	1.61175e-93	-3.1934e-93	-3.5031e-94	2.22735e-94	-4.96421e-93	-1.95828e-93	-6.28552e-94	6.38593e-93	-1.88353e-93	-7.88458e-94	-2.21704e-92	1.05618e-92	8.66472e-92
-4.6962e-94	1.06556e-95	3.19911e-94	5.6612e-95	2.61601e-95	-2.56795e-94	-1.13603e-93	2.9523e-94	2.23404e-95	-2.85355e-95	1.72529e-94	1.23123e-94	-2.06798e-95	-3.77219e-94	2.81624e-94	-3.83503e-94	-8.72575e-95	8.71495e-95	9.17188e-94	-1.46167e-94	-5.19388e-94	-1.3752e-94	3.15048e-95	-4.85075e-95	-5.70008e-94	-6.16203e-95	-3.2857e-95	-1.8568e-94	-3.62262e-94	-4.04623e-94	7.5723e-93
1.02938e-94	3.33127e-96	8.85134e-96	9.26238e-96	-1.67882e-96	1.16233e-95	1.8081e-95	9.99597e-96	8.54352e-95	4.87735e-96	-1.41788e-96	3.40507e-97	-1.7464e-95	-4.41311e-95	4.29346e-96	5.08761e-95	-1.10897e-95	1.0985e-96	1.94257e-95	9.47415e-97	2.50027e-95	8.09304e-96	5.61657e-96	2.24856e-95	4.67425e-96	3.17702e-95	8.32434e-96	1.17592e-95	3.20641e-95	4.22481e-96	5.61174e-94
-1.40235e-97	1.98652e-96	5.06182e-97	3.3297e-96	-1.38873e-96	5.24717e-96	-2.84916e-97	1.80912e-97	-3.05548e-97	9.89434e-97	2.48668e-97	-3.7112e-96	1.9495e-97	3.96182e-96	4.66996e-97	1.79465e-97	-7.86173e-96	1.27663e-96	3.86774e-96	-9.08187e-99	-2.8333e-96	-8.66383e-98	3.05045e-98	3.3979e-97	1.11374e-96	-4.58163e-96	-4.03542e-97	8.18785e-98	1.69092e-95	-1.31852e-95	7.5703e-95
2.90163e-98	-3.34379e-98	8.20283e-97	-7.6372e-98	1.83417e-98	9.68194e-98	-4.01457e-97	5.88506e-97	-5.91243e-98	5.3735e-98	-3.67055e-98	-2.11531e-97	6.32549e-97	-3.97046e-97	-6.33715e-97	-1.36769e-97	-4.91118e-98	-9.35948e-97	4.66792e-98	-2.68951e-97	-1.22178e-97	8.75809e-97	-1.42902e-97	4.93936e-98	5.48469e-98	1.68814e-98	-3.59488e-97	6.35289e-99	1.22866e-98	-6.74986e-98	7.23373e-96
5.72225e-101	2.46884e-99	1.95311e-99	-1.5352e-98	2.20993e-98	-5.09944e-98	-2.73834e-98	-3.92847e-99	-8.65467e-98	2.42177e-98	3.15179e-99	-2.75914e-98	-1.62288e-98	-1.04923e-98	1.15638e-98	3.19924e-98	1.54706e-99	3.04359e-98	-1.32678e-98	6.51755e-98	-1.71591e-98	-5.65605e-99	1.74909e-99	1.69813e-99	-1.87612e-98	-3.29021e-99	-2.06213e-98	1.63594e-98	-2.06154e-99	-1.40535e-98	5.47857e-97
-5.12816e-100	-3.05624e-99	5.39062e-99	1.25085e-100	-3.43828e-100	-1.71122e-99	5.43129e-100	3.56553e-100	-1.33107e-100	6.24509e-101	2.71631e-100	-1.74213e-99	-2.51721e-100	-4.06502e-100	-2.85291e-99	-1.17432e-99	-4.81133e-99	-9.29967e-99	-5.53873e-99	-4.34486e-100	-3.19784e-99	-1.53749e-98	8.87847e-100	2.69539e-101	1.05393e-99	-2.43652e-99	3.91247e-100	1.26917e-99	-3.09831e-100	-1.46814e-99	6.54349e-98
-2.53311e-100	-2.91727e-101	5.31636e-100	3.13599e-101	-5.39729e-101	3.20501e-100	-3.79493e-100	-7.11778e-101	9.78156e-101	-1.07044e-101	-4.58416e-101	-4.43614e-101	-9.02102e-101	2.61537e-100	1.26933e-100	1.95873e-101	8.11502e-100	-6.12065e-101	2.10312e-100	5.35669e-101	1.28466e-100	2.68842e-100	-3.89271e-100	8.42745e-101	2.44396e-100	-2.86396e-100	3.41342e-100	-5.02566e-101	1.73797e-100	-6.59831e-101	5.53723e-99
-9.66838e-102	-1.69449e-101	1.05309e-101	-3.82122e-102	-1.69506e-102	-1.8036e-102	3.05821e-102	5.24619e-101	4.02971e-101	3.20553e-104	5.10706e-101	-4.58432e-102	-1.4609e-102	3.48446e-102	-5.61233e-101	2.11872e-101	-6.14019e-101	-2.27255e-101	-1.53284e-101	2.51138e-101	1.19379e-101	-6.55921e-102	1.54252e-101	-1.60602e-101	-3.60153e-103	-3.53934e-101	-9.99493e-102	1.70468e-102	-5.66974e-101	-1.17751e-102	5.58104e-100
-3.09589e-102	-4.70223e-103	-2.961e-103	3.31745e-103	1.3014e-102	1.31683e-102	-4.46662e-102	-1.09359e-102	1.57099e-102	6.59029e-103	6.87323e-103	1.50609e-104	-4.5464e-103	-2.57426e-102	8.14274e-103	-1.23146e-102	2.00384e-101	6.15585e-103	1.57218e-103	-6.16364e-102	-3.00257e-102	-1.44878e-102	-7.16003e-104	-2.8275e-103	-3.51569e-102	1.50243e-102	5.34663e-102	6.82071e-103	-2.54687e-104	3.87397e-102	6.71062e-101
3.30374e-103	2.65206e-104	1.86716e-103	1.39625e-103	1.75131e-103	4.61428e-105	2.0481e-104	-2.99612e-104	6.32998e-105	1.43053e-104	-3.57013e-105	1.16384e-103	1.41463e-103	-2.4326e-104	4.7549e-105	-1.35477e-103	-8.85265e-104	1.27335e-103	6.59446e-104	-3.78583e-104	4.41097e-104	2.89918e-104	6.22062e-104	-2.09161e-103	-3.56851e-103	-5.48706e-104	-4.83552e-104	-5.69969e-104	-3.43427e-104	1.89923e-102	4.47481e-102
-1.71563e-104	2.92385e-104	-1.80243e-104	-5.5865e-105	-5.62858e-105	-7.1044e-105	-1.6284e-104	8.85348e-104	6.60655e-105	-2.30779e-104	3.4467e-104	-6.11072e-105	-5.31387e-105	-2.90595e-104	-5.47311e-105	-3.18411e-105	-1.05124e-104	1.06155e-105	1.71122e-105	-1.09622e-103	-8.66104e-105	-7.40209e-105	1.94701e-105	2.60785e-104	2.64467e-105	1.73484e-105	1.2254e-105	-8.47095e-106	-2.29721e-105	3.32178e-104	5.09813e-103
1.40449e-105	1.33755e-105	1.04508e-105	-3.08307e-106	-1.07207e-105	-7.4707e-107	2.19165e-105	-5.57415e-106	-2.80998e-106	-1.3888e-106	7.46758e-105	-1.11078e-105	-1.90971e-106	1.16297e-105	-3.82049e-106	-4.08851e-106	-2.36549e-107	-2.34575e-106	1.21793e-105	3.86401e-105	3.75453e-106	-5.31415e-106	-1.76273e-105	-1.61575e-106	-3.91065e-105	-9.19192e-106	6.26266e-106	-3.27058e-106	5.11903e-107	-3.51673e-105	3.66568e-104
-7.37047e-107	-8.20504e-107	4.20284e-106	3.28843e-106	1.7166e-106	-2.84554e-108	-5.73768e-109	1.26699e-109	-4.59676e-107	-3.0755e-106	4.87494e-106	-1.29141e-106	1.98726e-106	3.73586e-107	-7.07375e-107	-1.17126e-106	-1.25741e-107	3.20509e-107	7.59622e-107	-1.35417e-106	1.23764e-106	-7.62123e-107	-4.38267e-106	4.08052e-107	3.47453e-106	1.22369e-106	-7.50667e-106	-4.87773e-107	-3.06373e-106	1.06676e-106	5.09156e-105
-2.23485e-108	1.3684e-108	-2.52858e-108	3.06212e-108	-1.02129e-108	-3.34801e-108	4.33172e-108	1.22376e-107	1.60229e-109	-8.03528e-109	-3.51421e-108	8.3104e-108	1.04277e-107	-2.7047e-108	-3.37344e-107	-1.24677e-108	-3.38174e-107	4.33914e-107	1.3223e-107	3.34685e-107	-3.16633e-108	1.85219e-109	2.67615e-109	1.02822e-107	-7.98016e-108	-6.29243e-109	-5.54374e-108	-2.81145e-107	2.27086e-109	9.13689e-108	2.80468e-106
6.84167e-109	4.26775e-109	-4.5513e-109	-1.2367e-108	-1.98538e-109	6.12179e-109	-1.25022e-108	-2.98872e-109	3.88169e-109	1.00445e-107	-1.15302e-108	2.10043e-108	-3.37065e-110	9.87773e-109	2.06512e-108	7.32986e-109	-5.50483e-109	1.38661e-108	-4.05557e-111	4.38849e-109	1.15295e-108	1.61469e-108	1.81748e-109	-3.00018e-108	-2.14488e-108	9.08079e-110	-1.19592e-108	1.07113e-108	-1.11361e-109	1.59317e-110	3.56279e-107
-1.22317e-110	2.64988e-109	3.49161e-110	3.45e-111	-1.57341e-109	-1.55563e-109	6.12763e-109	3.27622e-112	4.54327e-110	7.99649e-110	-9.7768e-111	9.70357e-110	3.09239e-110	-2.59323e-109	1.02627e-109	1.15905e-109	-2.19595e-109	2.0092e-109	-3.60732e-110	-1.24239e-110	6.39126e-111	-3.28534e-109	-5.01961e-110	-1.28355e-109	7.7162e-110	2.99412e-109	-1.38523e-110	4.96068e-110	-1.56795e-111	-1.17963e-110	3.41846e-108
1.77365e-111	2.48108e-110	-1.25957e-110	6.14195e-110	-3.59631e-112	-2.24795e-111	3.38171e-110	6.43085e-111	-4.32142e-111	-3.31967e-110	-2.92674e-111	-8.12234e-112	-6.63884e-111	2.34615e-110	2.29194e-112	2.70468e-111	-1.30419e-110	3.17589e-110	4.85436e-111	-1.15239e-111	3.25676e-111	3.09643e-111	-2.12609e-110	7.36455e-111	9.52707e-112	3.56862e-111	7.484e-111	1.34212e-111	-1.15697e-110	2.87337e-112	3.28737e-109
3.21171e-111	4.24477e-111	1.69255e-111	-1.27743e-111	3.31044e-112	-3.00881e-112	5.05786e-112	3.10643e-113	-3.1553e-111	7.8085e-112	1.72671e-112	1.46285e-113	7.77899e-112	1.42078e-111	1.76268e-111	-4.56586e-113	1.05117e-112	-6.20154e-112	2.652e-112	1.66205e-111	-1.3989e-112	-8.0939e-112	6.62232e-112	9.06181e-114	-8.53293e-112	1.14001e-112	2.80356e-111	6.25245e-112	6.56583e-111	-2.18656e-112	3.51794e-110
1.44932e-112	-7.11028e-113	8.88465e-113	9.35015e-113	1.99715e-113	-6.1542e-114	-1.127e-112	3.95148e-114	-4.21614e-112	1.27905e-112	-7.23655e-113	-8.8626e-113	-1.20312e-113	-3.32247e-114	3.16167e-113	-2.71965e-114	7.9481e-114	-1.22541e-113	5.4599e-113	-1.95764e-116	3.83609e-114	-1.16511e-112	1.95812e-112	2.1462e-113	-1.9204e-112	-3.28308e-114	-4.40294e-113	1.42456e-113	-1.12671e-112	1.48062e-113	2.09488e-111
5.67861e-114	-5.19242e-116	-1.26188e-113	2.02266e-113	-7.61303e-114	-2.47541e-114	5.61194e-113	-1.51853e-114	4.95412e-114	-1.92065e-114	1.47742e-115	-2.15857e-113	-5.54587e-114	-2.36382e-113	-1.58323e-113	-7.1737e-114	-2.97392e-114	-2.72376e-114	1.90901e-114	-6.27821e-116	-4.01026e-114	-1.87605e-114	-6.20879e-115	1.19137e-114	-2.30865e-114	3.1321e-113	2.44836e-114	-5.74713e-114	1.69456e-115	1.21513e-113	2.56615e-112
-4.78e-115	-6.33577e-116	-2.72834e-115	2.61445e-115	-1.0392e-115	-6.43542e-115	1.28836e-115	7.28189e-116	3.96141e-115	1.22613e-115	-7.63012e-115	1.42926e-114	1.26351e-114	1.73774e-115	4.05081e-117	-1.2834e-114	2.49139e-115	-2.34855e-114	-4.15248e-115	4.0228e-115	-4.04315e-115	-1.10467e-115	4.90932e-115	-4.62497e-115	-5.86116e-117	3.77003e-116	1.52137e-114	-8.06974e-117	5.21748e-115	4.73898e-115	1.49126e-113
3.99143e-117	9.18459e-116	-7.08361e-116	-1.25412e-115	4.77702e-116	-7.62041e-116	4.72907e-116	2.1179e-116	1.7399e-117	6.44094e-116	-1.91907e-116	-1.82891e-115	7.17215e-116	1.04886e-115	2.09876e-116	-1.51253e-116	3.61746e-117	-7.81762e-116	5.31068e-116	-2.20533e-117	5.97914e-116	-2.02415e-117	4.64135e-116	7.13114e-116	5.68322e-117	6.06264e-117	-1.9912e-116	-4.47513e-115	-7.18314e-117	-1.50256e-116	1.78351e-114
3.93251e-119	2.689e-117	1.00791e-117	9.92549e-117	-8.95039e-118	4.14094e-117	-1.02283e-117	-1.05702e-117	-4.84278e-116	-5.83704e-117	1.1689e-117	-1.26177e-116	5.36238e-118	4.6893e-117	-1.11146e-116	-1.41952e-116	-5.01536e-118	6.95213e-117	-1.7917e-118	2.19397e-117	-4.34154e-117	-3.85166e-117	9.14173e-119	6.48509e-117	-2.08651e-117	3.22655e-117	3.26009e-117	-2.3989e-117	-3.55782e-118	-3.34525e-116	1.88741e-115
1.0158e-117	8.96079e-119	1.84926e-118	-5.02114e-118	2.27729e-118	-4.29921e-119	8.72066e-119	-5.93118e-118	6.07247e-118	1.88294e-120	-6.88798e-118	1.2795e-117	3.20587e-118	-3.71068e-118	1.23297e-117	5.40772e-119	-4.31181e-118	3.13967e-118	1.38597e-117	-1.85806e-119	-4.76458e-118	4.29631e-118	-2.30924e-117	9.57369e-119	-1.09042e-117	-2.00871e-118	-1.90265e-118	-5.91672e-118	-3.47655e-120	2.05434e-118	1.50425e-116
6.1587e-120	-6.75196e-119	-1.46417e-119	1.46878e-118	5.59759e-119	-2.77185e-118	2.45439e-119	-2.07129e-120	5.02045e-119	-2.70232e-119	-1.02754e-119	-2.16014e-120	1.28098e-119	1.95571e-119	-3.39349e-119	-2.33438e-119	5.45032e-120	-9.18999e-119	2.04852e-119	-8.99148e-120	1.98825e-119	8.9204e-119	3.19002e-120	1.58365e-120	-2.79791e-120	-7.35556e-120	1.30255e-119	1.25705e-119	7.50085e-119	-2.59658e-118	1.38539e-117
-4.21641e-120	-1.31618e-120	-5.93693e-121	4.06994e-120	-6.92225e-120	-8.35505e-120	-4.41909e-119	4.30031e-120	-1.19404e-120	-3.75726e-120	1.51426e-120	3.98206e-120	-5.53042e-119	5.01428e-120	7.33133e-120	-1.83228e-120	2.02197e-120	1.12266e-120	-2.41058e-120	6.6669e-120	1.58437e-120	6.5711e-121	1.24156e-119	1.68734e-119	-8.95916e-120	-4.38748e-120	-3.45461e-120	-4.57003e-121	-1.12672e-119	2.09842e-120	2.28271e-118
-1.55254e-121	-3.09328e-121	-1.14178e-121	8.30971e-122	1.19665e-121	-3.08241e-120	1.64813e-121	-9.32947e-122	-1.20056e-121	3.93483e-122	-7.91914e-122	-1.03497e-120	5.41139e-122	1.02716e-120	-4.57381e-122	-5.05606e-121	-1.29306e-121	-1.7804e-121	3.70971e-121	-7.79282e-123	-1.04795e-122	-5.27521e-121	-4.4427e-121	2.95768e-120	-1.44078e-121	9.18415e-122	-1.85748e-122	-2.15599e-122	7.24165e-122	-3.37909e-121	1.23407e-119
-6.0218e-123	-2.1898e-122	5.19092e-122	-1.35407e-123	1.20316e-121	1.09486e-122	2.92015e-123	1.36574e-122	-4.78859e-123	-2.31139e-122	-5.622e-122	-2.17818e-123	7.09482e-122	-7.40397e-122	1.11572e-122	-3.82989e-124	3.19122e-122	-5.50951e-123	5.17358e-123	-2.3668e-122	-1.20184e-122	5.16425e-123	-4.07034e-124	1.23415e-122	-2.11277e-122	-5.90605e-123	-1.06851e-122	2.00461e-121	1.26553e-121	2.15616e-121	1.1484e-120
3.57371e-124	1.01992e-123	1.12254e-122	7.71742e-124	-1.64919e-123	5.09482e-124	-9.38235e-124	6.331e-123	-6.43112e-124	1.80435e-123	-6.42422e-124	-5.63786e-123	8.00893e-124	2.15321e-122	1.27907e-125	-1.89035e-122	-1.60715e-122	-2.01385e-124	-5.33488e-123	-1.99264e-123	-1.89004e-123	-7.20549e-123	-8.8131e-123	-4.20558e-125	4.31637e-125	-6.98561e-124	3.88808e-124	8.63541e-124	-4.54586e-123	4.27477e-124	1.21298e-121
-1.26022e-124	-9.58917e-124	3.6579e-124	2.82083e-124	-3.32997e-125	-2.14762e-126	5.15307e-124	1.67798e-124	-4.41488e-124	-6.27422e-124	-2.16161e-124	2.27204e-124	-3.66518e-124	4.54183e-124	-2.63679e-125	-3.00247e-124	-1.56588e-124	-1.43192e-123	4.28322e-125	-1.35408e-124	3.48061e-125	-1.65433e-123	9.49806e-126	6.72766e-125	6.19394e-125	-9.39263e-124	-2.47412e-124	-1.65119e-124	-4.9477e-124	-4.46657e-124	1.09988e-122
2.04938e-125	-2.83598e-125	-9.04423e-125	-2.55946e-125	2.30878e-125	-6.24676e-126	-8.03292e-125	7.26309e-127	3.33611e-127	-1.58325e-125	1.38015e-124	8.80374e-126	-4.96771e-126	-1.13152e-126	-3.8879e-125	4.1013e-125	-3.71126e-125	7.22277e-126	9.35961e-125	1.01877e-125	9.1696e-126	1.80181e-125	3.87476e-126	2.69288e-125	4.7455e-126	-2.17109e-125	-5.59303e-126	-1.51373e-125	-1.35163e-125	-4.86801e-125	8.3975e-124
4.04438e-126	4.14639e-126	-2.29684e-126	-2.75415e-127	-2.44087e-127	1.8117e-126	1.35594e-125	2.55751e-126	-3.3058e-127	1.50551e-126	4.50851e-126	-2.65983e-126	1.23374e-126	-1.94258e-126	9.23252e-127	2.50683e-127	3.31089e-126	3.76169e-126	8.83581e-128	7.19296e-127	1.32859e-126	-8.23279e-127	-8.90127e-127	1.83481e-126	7.12532e-127	1.56813e-126	2.58063e-127	-2.62633e-127	-4.24631e-127	1.32474e-127	5.84059e-125
1.13514e-126	-9.18418e-128	7.04603e-129	9.92257e-128	-1.97099e-128	5.95087e-127	-6.29803e-127	-2.21016e-127	-4.69021e-128	5.14048e-127	1.22216e-126	1.05267e-127	-1.52752e-128	1.61487e-128	1.43148e-127	-1.97677e-127	5.50903e-127	1.07846e-126	1.29614e-126	-2.04594e-127	9.32089e-128	1.33684e-127	-5.62193e-127	9.57225e-128	-7.80604e-127	2.88041e-128	-3.12984e-128	8.25054e-128	6.16959e-128	-1.7888e-129	1.00611e-125
3.29032e-128	-3.60838e-128	5.15041e-128	-2.22948e-128	2.81262e-128	-8.79653e-129	2.47226e-128	3.35865e-128	-5.35703e-129	2.15745e-128	-3.50386e-129	1.36637e-128	-5.58503e-129	2.01172e-128	-5.77966e-129	-6.29124e-128	-2.68221e-128	-9.04511e-128	3.25959e-128	-2.74457e-129	-9.16547e-129	1.36027e-128	1.54328e-129	-4.05314e-129	4.07224e-128	2.29815e-128	-6.51501e-130	2.56788e-128	-1.6703e-128	-2.05181e-128	6.84745e-127
-1.3309e-128	1.20542e-129	-1.86671e-128	3.60163e-130	2.66641e-130	1.06634e-130	-3.12081e-129	-6.12037e-131	3.60079e-129	-1.79923e-129	-8.6869e-131	-8.52704e-130	6.6189e-130	-3.34328e-130	1.53875e-130	-2.22796e-130	-7.70473e-130	1.73423e-129	-3.39862e-130	-5.34791e-129	1.2167e-129	5.2697e-130	2.26822e-129	1.57575e-129	2.88438e-129	1.00831e-131	-1.30461e-130	-2.12963e-130	1.53932e-129	7.53201e-130	6.412e-128
1.55077e-131	-1.29957e-130	7.18309e-130	3.20181e-130	8.66077e-131	3.14082e-131	-1.2991e-131	-2.10833e-130	-1.28923e-130	3.10235e-130	1.30176e-130	-3.07384e-131	-8.91947e-131	6.96677e-131	-8.9242e-130	-1.28478e-130	8.71272e-130	1.8084e-131	1.81307e-131	5.20782e-131	2.30602e-131	-8.17372e-130	-1.45116e-131	5.28637e-130	6.43763e-131	-4.98584e-130	-1.58501e-129	-1.3248e-130	7.22561e-131	1.47642e-129	9.4779e-129
2.90272e-132	3.46973e-131	1.40999e-132	1.06726e-131	3.01804e-131	-2.01178e-131	8.23018e-132	5.79602e-132	-8.05775e-133	3.288e-131	-6.30177e-131	3.51656e-132	-3.90301e-132	6.902e-132	-1.04748e-131	-5.2876e-132	2.84591e-131	7.56113e-132	2.30447e-131	-5.23698e-132	-9.53104e-132	2.36039e-131	1.47755e-131	-9.98105e-131	7.87042e-132	5.64476e-132	-1.21915e-132	-7.43011e-132	-3.54723e-131	3.19792e-131	5.42433e-130
1.50382e-133	3.41446e-132	2.10485e-132	3.99611e-133	-5.92808e-133	3.49189e-133	-1.20225e-132	1.52167e-132	-3.37591e-132	-4.03116e-132	-1.7132e-132	2.35684e-132	7.35522e-133	5.36978e-132	3.91138e-133	4.58652e-132	1.97768e-132	-4.14379e-133	2.42744e-132	1.14542e-132	1.65745e-132	3.2433e-133	-1.41793e-133	-3.62175e-133	-2.3266e-133	-4.1121e-132	4.27105e-134	1.04009e-132	-4.81975e-134	-2.40507e-133	4.64622e-131
-1.27407e-133	4.10947e-134	-7.37719e-133	-2.5136e-134	-4.57847e-134	7.25251e-133	-1.33194e-134	2.12602e-134	-6.21707e-133	-1.34328e-133	7.92544e-134	-9.84748e-134	-4.757e-133	1.51224e-134	-2.21297e-135	1.19234e-134	3.78065e-135	-1.1217e-134	-1.37797e-133	-1.7219e-133	4.6068e-134	1.93387e-133	-6.31715e-133	-4.65757e-134	-2.26092e-135	-1.04022e-133	-3.94267e-134	-7.03316e-134	2.85523e-134	4.2698e-133	5.09e-132
-6.22601e-135	4.03922e-134	2.14671e-134	-6.34828e-135	-2.99979e-134	1.66635e-134	7.5873e-135	-6.1617e-135	3.36971e-134	-2.58338e-134	3.37509e-134	-1.0304e-134	-2.10069e-135	1.1706e-134	8.32549e-136	-5.75772e-136	2.98711e-135	1.36238e-134	5.73342e-135	3.03451e-136	-8.85986e-135	5.8029e-134	1.78899e-134	-9.73895e-134	-7.95453e-135	4.10971e-135	3.54942e-134	-6.47641e-134	5.2114e-135	4.85412e-135	5.80849e-133
-1.4587e-135	6.9021e-136	8.6373e-136	1.82176e-135	-7.90656e-136	-8.0882e-135	1.07331e-136	-4.42294e-135	1.13874e-135	1.6128e-135	1.17336e-135	2.70075e-135	3.44929e-136	-3.06529e-135	-8.54748e-137	2.23639e-135	-5.7734e-136	1.62135e-135	1.28265e-135	-4.3411e-135	1.89416e-135	4.005e-136	-8.19632e-135	4.14652e-137	3.149e-135	-3.74732e-136	-1.0232e-135	-5.37207e-136	1.33529e-135	-5.39554e-136	5.59151e-134
1.05188e-136	1.75634e-137	8.39904e-136	8.64039e-137	9.54395e-137	-4.28158e-137	1.65358e-136	1.71927e-135	-1.61606e-136	5.59629e-137	-5.95459e-136	-3.22685e-136	-4.80238e-137	2.13114e-136	-6.60863e-137	-7.6453e-137	3.78986e-137	3.56345e-137	-2.33015e-136	2.14557e-136	7.69762e-137	1.16389e-136	5.11368e-136	1.16809e-136	-1.90211e-136	-6.33724e-138	6.1626e-137	3.66339e-136	9.90612e-137	5.82277e-137	6.73578e-135
-2.61862e-138	2.0992e-137	-1.66803e-138	6.27026e-137	5.23819e-137	-2.14527e-139	-1.77932e-137	2.55285e-138	1.29982e-138	1.62346e-137	2.65787e-137	-7.15204e-137	8.74552e-138	1.34944e-137	1.02108e-137	7.62869e-138	4.01209e-137	-2.60641e-138	8.39149e-138	5.18592e-137	-2.2428e-140	2.30172e-138	1.03529e-137	1.39458e-137	-9.38099e-139	6.38344e-138	-4.43414e-138	1.13092e-137	-9.32137e-138	-1.92489e-137	4.97873e-136
-1.088e-139	7.51396e-139	4.40184e-138	-2.78857e-138	1.86674e-139	-5.26385e-138	-1.54211e-139	-1.40699e-138	-1.95924e-139	1.62126e-138	1.50919e-140	1.86982e-139	4.87768e-138	-1.76231e-138	4.72746e-139	-4.94327e-139	-1.44695e-140	1.05937e-139	-2.54574e-138	2.57485e-138	-7.71119e-139	1.4208e-138	4.20491e-138	-4.92361e-139	1.39448e-138	-5.49604e-139	2.16583e-139	-1.16738e-138	-6.52224e-138	-3.03317e-138	4.97023e-137
-9.98005e-139	-5.37093e-141	-6.8119e-140	2.34965e-140	1.41352e-139	7.14232e-139	1.29505e-139	-1.62722e-139	4.47781e-141	-2.96742e-139	-3.28515e-141	-4.93814e-140	-2.36198e-140	6.88884e-141	9.1786e-139	-2.1263e-139	-6.22439e-139	1.99942e-140	-4.73792e-140	2.03612e-140	6.89906e-140	2.83503e-139	-1.92536e-140	7.21013e-140	-6.2293e-140	5.8018e-142	1.69574e-139	4.26845e-140	2.01453e-140	4.27306e-140	5.24972e-138
2.5365e-142	-9.57496e-141	-8.63627e-141	1.82512e-140	-1.58722e-140	-1.0764e-140	1.59711e-140	-2.07123e-140	1.09278e-141	2.42739e-140	1.34291e-141	-5.58979e-141	-2.00762e-141	-1.14703e-140	9.00772e-142	1.04548e-141	2.84341e-140	-1.95913e-141	-3.65488e-141	-8.15772e-141	1.05138e-140	9.90888e-142	-2.01909e-140	5.38947e-142	-5.4889e-141	-1.53262e-140	5.21118e-141	-3.85235e-142	2.75981e-140	1.88506e-140	2.9506e-139
-5.41496e-142	-3.58432e-142	-6.19292e-141	1.21318e-143	9.65096e-144	-3.2324e-141	9.25111e-141	-2.38627e-142	7.08022e-142	1.9847e-141	-4.92581e-141	-7.8769e-143	2.39594e-141	1.314e-141	-6.35361e-142	-2.91218e-142	-1.54177e-141	5.5864e-141	-3.92658e-143	-2.50915e-142	4.31902e-142	1.24165e-141	4.6518e-142	-1.78093e-141	1.42736e-142	1.01898e-140	-2.2097e-141	-4.3576e-141	1.87924e-141	-3.55092e-142	6.26428e-140
-1.4968e-144	-5.53459e-143	1.435e-143	2.13185e-143	-4.81652e-143	-5.11179e-144	-1.4974e-142	-1.38955e-143	-9.40861e-143	-3.62628e-142	-5.29878e-142	-1.67278e-143	-1.21663e-144	-4.38657e-143	9.86979e-143	6.67415e-143	1.04861e-142	9.26065e-143	-4.64441e-142	-2.79542e-143	-4.82918e-144	-9.12774e-143	-9.52561e-143	-6.52171e-143	-1.27676e-143	1.52111e-143	-1.10959e-143	8.29348e-146	2.1533e-142	-6.95611e-143	2.79376e-141
3.59118e-144	-5.08405e-144	7.3258e-144	-1.81675e-144	-5.342e-144	2.58523e-144	-1.90284e-143	2.43445e-143	-1.0848e-143	-6.93757e-146	-6.11709e-143	-8.11514e-145	-1.52179e-143	-1.36887e-144	-2.5351e-143	1.14006e-143	5.13689e-143	9.34242e-146	-5.55346e-144	2.86514e-144	-6.44079e-144	-1.41532e-143	-9.47345e-144	-8.24183e-144	2.20013e-144	9.87562e-146	5.5159e-144	1.65325e-144	-1.31256e-144	1.54129e-143	3.1974e-142
-1.25763e-144	-1.10936e-145	2.38093e-144	5.83661e-144	5.66085e-145	-8.49665e-145	-5.91076e-146	4.83349e-145	2.90515e-144	3.32377e-146	1.94764e-145	2.32102e-144	3.17132e-145	1.79392e-145	-8.0992e-146	1.10467e-145	-1.61383e-144	2.8432e-144	8.43741e-146	-1.03792e-144	1.55494e-144	-3.59019e-146	-6.76595e-145	-7.32338e-145	-5.15348e-146	2.69503e-145	1.34502e-144	-2.15084e-144	4.88185e-145	1.83609e-146	3.0589e-143
-2.42767e-146	-2.02677e-145	-1.50253e-145	-3.42752e-145	-1.02766e-145	-3.51848e-146	-1.60644e-146	-1.69621e-145	1.41013e-145	1.7084e-146	5.14068e-146	1.37668e-146	1.06274e-145	5.06461e-146	-1.37e-146	8.29357e-146	3.65561e-146	2.15631e-145	2.94663e-145	-2.01209e-146	-9.10975e-148	5.21201e-146	2.89729e-146	7.76585e-147	1.25552e-146	-4.94764e-146	1.95793e-146	1.99936e-146	1.19906e-145	2.79127e-146	2.42659e-144
1.93516e-147	4.47773e-148	1.3038e-147	-1.76298e-147	-2.40365e-147	3.6687e-147	3.19842e-147	-5.4365e-147	7.72365e-147	-7.89756e-148	-4.8064e-149	-5.37718e-148	1.19927e-146	-5.82099e-147	7.82693e-147	-7.64778e-148	-8.42011e-147	6.7686e-146	3.21683e-147	-2.72973e-147	5.04373e-146	-7.37146e-147	-1.34042e-147	-1.21456e-146	3.95091e-147	3.59791e-147	1.61769e-148	3.97677e-147	-1.21317e-147	-5.23825e-147	2.27148e-145
-2.92651e-149	-1.09618e-148	6.25113e-149	-4.43185e-149	-3.2592e-148	4.40996e-148	-3.02804e-147	8.88234e-149	7.20019e-148	-5.56677e-148	1.8948e-148	2.78186e-148	-4.30921e-147	7.77806e-150	3.01134e-148	-9.62261e-148	-1.08862e-149	-2.1709e-148	7.61015e-148	1.18278e-147	5.43896e-149	-8.2949e-149	5.57137e-148	-1.88624e-147	-3.06537e-149	-6.23407e-148	-1.77163e-148	-5.80655e-148	5.64495e-149	4.83374e-148	1.81584e-146
-4.08067e-150	-6.90849e-149	-1.17932e-148	-3.18963e-149	-4.59865e-150	3.45219e-150	-4.21679e-149	1.39982e-148	6.42167e-149	-4.81982e-148	1.42862e-149	-5.15442e-149	-3.48502e-148	-1.19984e-150	-1.04511e-149	-1.91742e-149	1.79416e-148	1.53108e-149	9.55601e-150	6.53732e-150	9.0998e-149	1.40564e-148	-3.34705e-148	-4.77646e-149	1.06632e-149	7.2368e-149	-1.83689e-149	1.81286e-149	-6.37387e-151	-5.25727e-150	2.35483e-147
-1.58348e-150	4.98371e-151	-3.91666e-150	9.30093e-150	-2.3778e-150	-5.98811e-151	6.05334e-151	-1.40985e-150	1.59033e-150	-1.43052e-149	1.44255e-149	-5.52312e-150	-5.96458e-151	-3.54612e-150	-2.07027e-149	1.88108e-149	-1.82803e-149	2.31837e-150	-4.89494e-150	1.75266e-149	-2.52208e-150	9.57812e-150	4.6764e-150	4.34627e-151	3.12482e-150	8.02631e-150	1.58105e-151	8.87197e-150	-8.47917e-150	1.91872e-149	2.0787e-148
-1.10839e-150	-2.19164e-150	5.86945e-152	2.8843e-151	-8.27921e-151	3.7082e-150	-7.84776e-151	9.07831e-151	7.72149e-152	1.34006e-151	2.33698e-150	-8.73703e-151	-2.19678e-152	-3.65913e-152	-1.79807e-152	6.66002e-151	3.3442e-151	9.25636e-152	-1.41779e-151	8.92483e-152	-1.41189e-151	-5.53649e-151	-2.42867e-150	7.04597e-151	-1.10983e-150	-1.3729e-151	-1.14457e-151	3.10688e-151	-1.66033e-151	4.61048e-151	2.08258e-149
1.84576e-151	4.62346e-152	-8.1198e-153	-1.21343e-152	-1.59437e-152	1.15234e-151	1.4519e-153	7.97796e-152	8.387e-154	-1.02065e-153	-8.00901e-152	-1.24589e-153	2.97636e-151	2.25765e-152	-2.61312e-154	-1.02659e-152	1.7046e-153	9.39797e-153	1.47526e-152	-1.98866e-152	-2.12571e-152	1.91767e-153	-2.93842e-152	4.93062e-152	2.00763e-151	1.89347e-151	-1.82686e-151	1.27915e-151	-6.99009e-153	-4.43006e-152	1.77702e-150
-1.63832e-152	-2.78739e-152	2.2515e-152	4.05968e-152	8.08752e-154	-3.3732e-152	1.04554e-153	1.36216e-154	3.84456e-154	9.89778e-154	-1.10028e-153	7.35236e-153	-1.58002e-154	3.59244e-153	1.27087e-152	1.90354e-153	4.74491e-153	-3.84534e-154	-4.14358e-153	-1.17908e-153	9.6156e-153	2.2507e-153	-7.91732e-153	-2.64325e-154	-7.53459e-154	5.37881e-153	1.52134e-154	3.04522e-154	5.99356e-154	2.68274e-153	2.11652e-151
-6.02657e-154	-6.5329e-154	7.22578e-155	3.39077e-154	9.5396e-154	1.00701e-154	5.21949e-154	8.77932e-155	-1.05389e-153	1.253e-154	3.59022e-154	6.89744e-156	3.13693e-154	-6.71781e-154	4.42066e-154	-3.373e-155	-8.04546e-155	-6.58826e-154	-1.61365e-154	1.10644e-153	1.08685e-154	-1.58329e-154	1.41655e-154	-6.27454e-154	-2.64254e-155	4.18839e-154	3.30168e-154	1.65719e-154	2.49109e-155	1.42524e-154	1.04899e-152
-9.34923e-155	-1.06798e-154	1.1023e-155	2.11107e-155	1.44061e-154	1.42313e-155	3.24674e-155	-1.27636e-155	-1.74539e-154	-1.64455e-155	5.55894e-155	-4.24041e-155	-8.28146e-156	-8.64626e-156	-1.92949e-155	2.86802e-155	-4.00259e-156	-3.53767e-156	2.24833e-156	6.59169e-156	2.80812e-155	-6.02183e-156	1.03727e-154	-8.8588e-156	-2.77565e-155	-5.56286e-156	-2.81241e-156	-3.38052e-157	1.38931e-154	-6.97358e-156	1.13527e-153
7.49331e-156	4.54495e-156	4.92491e-157	6.36238e-157	-1.15915e-155	1.88217e-156	-6.77029e-156	1.44904e-157	5.45372e-156	1.89104e-156	-1.90587e-157	6.8336e-156	4.08368e-157	7.77778e-157	1.01132e-156	3.45949e-156	-1.2082e-155	1.37617e-156	5.15806e-156	-2.26578e-157	-6.16677e-158	-1.06601e-156	7.28664e-157	-1.68673e-156	1.50745e-156	-1.07172e-156	-2.28496e-156	-8.52603e-156	-1.10792e-156	-5.7046e-156	9.61703e-155
4.90259e-158	-6.70985e-158	-4.31252e-157	-4.14892e-157	2.1596e-157	-1.17054e-156	2.98793e-157	-3.66103e-157	-7.08978e-159	9.58988e-158	3.89442e-157	4.55015e-158	-3.72207e-158	5.64951e-157	-7.56223e-158	1.06314e-157	-5.13751e-157	1.5603e-157	-2.05867e-158	-5.94875e-157	1.91093e-157	3.82749e-157	-1.00717e-157	1.32453e-157	-7.15381e-158	-1.57814e-157	-9.68953e-157	8.17003e-157	-2.33198e-158	6.33033e-158	8.52989e-156
-3.28601e-157	-1.555e-158	3.9334e-158	-1.18753e-158	-1.39747e-158	-4.71937e-159	1.46197e-158	-1.6767e-158	-4.57062e-158	5.46833e-158	-1.82321e-158	-6.21216e-159	-6.8048e-159	-8.26152e-159	8.87321e-158	2.93306e-158	1.58863e-159	1.27122e-158	-2.03401e-158	6.01439e-159	-7.39913e-158	-5.48122e-159	-3.49912e-158	1.48145e-158	2.69949e-158	5.02177e-158	-7.30124e-158	3.82455e-160	-1.76963e-158	1.5714e-160	1.0418e-156
-6.6668e-160	-4.63799e-159	7.76473e-160	-5.14775e-161	-7.11086e-160	-7.29947e-162	2.19469e-159	-1.42071e-159	2.84916e-159	5.56053e-159	3.19868e-159	-9.70213e-161	-8.90671e-160	2.38272e-159	-1.07974e-161	3.30642e-159	-7.00096e-160	-4.74637e-159	-3.64362e-159	-3.81479e-159	-3.89089e-160	-1.04257e-158	-2.23694e-159	-4.08789e-159	-2.7412e-160	-7.27926e-160	-8.20541e-160	-2.80824e-160	-1.95392e-159	2.91926e-159	6.57835e-158
1.10025e-160	-4.85135e-161	-1.31174e-160	1.24762e-160	-6.20181e-161	-2.36374e-160	5.25508e-160	1.5641e-160	6.19488e-160	9.26348e-160	1.50339e-159	4.40703e-162	3.74977e-160	1.97556e-161	9.11113e-162	2.23513e-159	-1.70213e-160	4.41387e-161	-3.6222e-161	3.33801e-160	-1.33933e-160	4.68639e-161	1.93692e-160	5.31347e-160	1.81819e-160	2.98196e-160	-6.08517e-160	1.93456e-162	1.8818e-160	-5.76662e-160	1.04329e-158
-3.07328e-161	3.20991e-161	2.51911e-161	-3.99797e-161	-1.31568e-161	2.46242e-161	5.72975e-161	-1.25825e-160	7.41696e-163	9.70571e-164	-9.9388e-162	3.65883e-163	-1.40006e-162	2.70607e-161	-7.00507e-162	-1.9358e-162	9.16237e-162	-6.57886e-162	6.37273e-164	-9.52448e-162	7.86174e-162	-1.58596e-161	-1.18104e-160	-2.13276e-160	-1.1562e-161	2.10142e-161	1.77184e-161	-2.45795e-161	-1.45553e-161	1.27342e-161	8.80046e-160
-6.26611e-162	7.73904e-163	1.28576e-164	5.30615e-163	-9.85623e-163	-2.39545e-164	3.40228e-163	1.01353e-162	-7.97933e-163	-1.20659e-162	-1.45519e-162	-3.36502e-163	1.63554e-162	1.54111e-162	-3.28682e-164	6.99392e-162	-2.18201e-164	1.93545e-162	1.54845e-162	-4.57641e-163	-3.32737e-163	-1.86704e-162	2.26214e-162	-1.08041e-162	-1.15402e-162	-1.27847e-162	1.29697e-162	2.89739e-162	-1.75692e-162	-4.51718e-163	4.22876e-161
-1.7695e-163	1.56307e-163	1.5912e-163	2.90824e-163	-1.52427e-164	-6.76377e-164	-1.03569e-163	8.44378e-164	3.32946e-164	-3.97271e-164	-3.68616e-163	-1.96832e-163	-1.38241e-164	9.53134e-164	3.21652e-164	7.36659e-164	-4.12358e-165	1.03342e-162	-4.89221e-164	3.36378e-163	-5.09116e-163	1.8194e-163	-8.03716e-164	3.04652e-163	-3.5181e-163	9.92594e-164	-3.98359e-164	1.16709e-162	6.31268e-164	-1.85884e-163	6.31346e-162
-1.57927e-164	-1.28409e-165	-6.34623e-164	-7.43919e-164	1.6599e-165	1.83352e-164	-1.87121e-164	2.2222e-165	-2.88185e-164	-1.9202e-164	-3.29992e-166	-5.50711e-166	-4.45851e-165	-3.10747e-164	2.82538e-165	2.71801e-164	-1.19569e-164	1.22601e-164	-1.07935e-166	1.33191e-164	-2.4615e-164	3.02574e-164	-1.37447e-164	4.94751e-165	-5.47459e-164	-1.88161e-164	-6.69844e-166	4.25258e-165	-2.09512e-164	-9.5154e-165	5.3046e-163
1.69861e-165	-2.18029e-165	-1.14547e-164	1.10785e-165	-1.57268e-165	5.60162e-165	-1.28219e-166	4.33765e-167	-4.7635e-167	-2.12959e-166	-8.70365e-166	9.79796e-165	6.15774e-165	-6.53191e-166	-3.68434e-165	1.80645e-165	-8.35198e-166	9.86682e-166	5.10799e-165	2.15536e-166	8.7161e-166	2.94741e-167	4.26511e-167	6.43561e-166	-1.10993e-166	1.55476e-165	-7.34781e-166	3.67165e-165	-3.06028e-166	6.43989e-166	6.27729e-164
3.36206e-167	2.76481e-166	-1.03948e-167	2.65358e-168	3.63629e-166	-6.37005e-168	9.01824e-166	8.2299e-167	8.91654e-167	-9.24962e-167	4.25214e-166	-3.58518e-167	-5.48935e-167	-1.72134e-166	-5.06335e-166	1.56435e-167	-2.22263e-166	6.61837e-166	-5.14091e-168	4.38757e-166	-5.41355e-167	-1.40072e-166	-3.19462e-168	-5.10017e-167	-1.15652e-166	3.44362e-168	-1.10692e-167	1.39061e-166	1.25099e-166	-3.23678e-167	5.0721e-165
2.51975e-168	-2.13915e-167	-1.70361e-167	-3.20958e-168	-2.25701e-167	4.74431e-167	3.03242e-168	-6.77738e-169	4.64734e-167	-2.84825e-167	-1.75586e-168	3.24109e-167	3.58779e-168	-2.89e-167	4.32674e-167	2.69175e-168	1.58551e-168	-1.76164e-168	-4.00094e-167	1.7584e-167	-9.26438e-167	-7.73903e-169	-4.96467e-168	-1.77318e-167	2.44827e-168	-5.81353e-167	3.24677e-167	-3.60361e-167	-1.55116e-167	-4.1641e-167	6.68745e-166
-8.14885e-169	-1.52843e-168	3.67409e-169	-7.39029e-168	-5.09323e-169	-1.17094e-169	-6.28854e-170	-4.85635e-168	-1.18464e-167	-4.89695e-168	5.57907e-170	-4.81108e-169	2.76819e-170	-1.81752e-168	1.34597e-168	8.55079e-168	-1.10518e-168	-1.1477e-168	-2.99179e-169	-3.21361e-168	3.58947e-168	1.32044e-167	-3.38913e-169	-1.04903e-170	-2.15922e-169	-2.50874e-168	4.7443e-169	1.96925e-169	7.93059e-169	2.5178e-170	7.17921e-167
-9.37387e-170	-3.13945e-169	4.16419e-169	-5.0765e-170	4.30259e-170	1.63581e-169	-5.43889e-170	1.97152e-170	-4.34705e-169	1.7143e-169	-2.47427e-169	7.10155e-171	9.04967e-170	-7.40128e-170	-1.31583e-169	-1.09254e-168	-9.12944e-171	-3.0436e-170	1.08519e-170	2.05129e-169	-6.32743e-170	-1.64943e-170	-1.22789e-169	-1.52033e-169	-2.4165e-171	-2.12393e-170	4.70956e-170	-1.39539e-169	-4.49886e-170	1.05667e-169	4.37596e-168
-5.6824e-173	3.33283e-171	3.77005e-172	-1.43698e-170	-3.25982e-171	4.55325e-170	9.06104e-173	3.74337e-171	-1.94709e-170	5.50481e-170	-1.2995e-172	-2.96921e-171	1.78898e-170	8.50379e-171	1.09011e-169	-4.14059e-171	3.11452e-170	-2.11252e-170	-6.35894e-171	-7.22197e-170	-1.39611e-170	9.75191e-171	-1.67763e-170	-1.40794e-170	-1.06254e-170	1.56316e-171	4.15472e-171	-3.84634e-170	-1.12075e-170	1.70155e-171	5.4106e-169
1.57441e-171	-1.97262e-171	7.5517e-171	3.50524e-172	1.32483e-171	-9.61166e-172	7.48276e-173	-3.06676e-172	4.22124e-172	-2.44401e-172	7.40078e-173	-1.22604e-172	7.23015e-171	5.08053e-172	3.80812e-172	-5.98256e-172	-2.02042e-173	-8.65364e-172	1.9397e-171	-6.91061e-171	-9.79771e-172	-8.55926e-172	1.47563e-172	-9.42833e-172	4.26751e-172	2.56624e-171	-1.72724e-171	-1.03297e-171	7.76136e-173	1.37647e-172	4.23276e-170
1.60468e-173	-2.87199e-174	-3.64823e-172	4.49424e-173	-1.44427e-173	2.41112e-173	-2.34197e-173	2.84812e-172	5.20023e-173	-1.03132e-172	-2.69929e-172	-3.57064e-173	8.7601e-173	2.40956e-172	-2.98053e-173	3.19418e-174	4.81524e-173	4.62585e-172	-4.97461e-172	9.61638e-173	6.43207e-173	-3.86932e-173	2.36425e-172	-9.23403e-173	4.98328e-173	1.1287e-172	1.11656e-173	-3.80301e-173	-4.28443e-173	5.56056e-172	3.94474e-171
-7.19996e-174	1.91193e-174	-1.09601e-174	-4.16967e-174	7.12172e-174	3.2004e-174	-1.60792e-173	-1.28914e-172	1.94273e-174	-6.42226e-174	1.18612e-174	1.5914e-174	8.55904e-175	-1.6425e-174	5.1133e-174	-2.08394e-173	-1.39788e-173	-3.86444e-173	-2.19627e-173	-9.02261e-174	-1.40584e-173	-1.04691e-173	-1.09901e-175	2.39359e-175	-1.05225e-173	-3.2808e-175	-9.62729e-176	9.96379e-174	8.19373e-174	-2.81012e-174	3.49686e-172
6.52267e-174	2.38894e-174	-2.8986e-174	8.54604e-175	5.03848e-175	-4.49033e-175	-8.74341e-176	-6.7207e-176	1.32743e-175	1.92426e-175	-6.36034e-175	1.76213e-175	-2.5235e-176	-4.63162e-175	-1.1349e-174	-1.58761e-174	3.70536e-176	6.85468e-175	-3.12656e-175	-2.43309e-174	-1.73993e-174	-7.54956e-175	2.09722e-174	-2.14462e-175	-1.33622e-175	-1.22197e-175	3.27695e-174	-8.60321e-176	-2.71837e-174	1.46783e-175	3.28795e-173
1.74127e-177	2.38477e-177	-3.5191e-176	-9.19536e-176	5.60253e-176	1.58772e-176	2.75889e-176	-2.64928e-176	-7.3741e-178	-4.50301e-177	-1.28965e-175	-6.87679e-177	6.23317e-177	3.99359e-176	4.65172e-176	3.21431e-175	-3.43547e-176	-2.89218e-176	-6.08967e-177	2.21529e-175	-5.39028e-176	-1.57139e-175	-8.89407e-177	-2.38612e-176	3.66366e-176	3.20475e-178	-8.46708e-176	1.08113e-175	8.42538e-176	-3.85332e-175	2.04647e-174
-7.76503e-177	-1.18318e-176	-1.09066e-177	1.70584e-176	-7.61271e-176	1.18386e-177	-2.29848e-176	-9.84051e-178	-8.6063e-177	1.21318e-177	9.92429e-177	2.23583e-176	2.26529e-176	1.09851e-175	-5.30002e-177	1.03029e-176	3.01537e-178	-1.24069e-176	-1.63191e-177	1.35229e-176	-1.50329e-176	-1.47782e-177	-3.7786e-177	-3.07948e-177	-8.81605e-177	4.72058e-177	-1.81348e-177	-3.8726e-177	-6.50681e-177	-8.89131e-177	4.15088e-175
-1.3573e-177	6.95624e-179	2.92519e-177	8.12075e-179	-3.63204e-178	1.36111e-178	1.98882e-178	4.52235e-179	2.03689e-179	-1.08565e-179	-9.55726e-178	-7.93219e-178	1.58328e-177	-1.19228e-177	-3.29827e-177	-1.05953e-177	1.32101e-177	2.36207e-177	1.8889e-178	1.58904e-177	-9.25804e-180	-1.36531e-177	6.15934e-178	-8.50197e-178	1.44155e-177	-2.53818e-177	3.59036e-177	-6.69166e-178	-7.63051e-178	-1.02087e-178	3.14963e-176
-5.07136e-180	-2.17641e-179	5.76676e-178	2.48735e-180	-3.03328e-178	1.68795e-179	1.30461e-178	-6.22928e-181	6.34884e-180	-9.36914e-180	8.08098e-178	-1.2843e-178	-1.39801e-180	2.4018e-179	-3.02957e-179	-5.79078e-180	-4.99918e-179	8.39143e-179	-1.60173e-179	2.59868e-180	6.28637e-179	1.37879e-178	3.68487e-179	3.02606e-178	1.02528e-178	-3.48096e-179	-9.51946e-179	1.58698e-178	3.92913e-178	2.91706e-180	3.55082e-177
2.108e-180	-7.52619e-181	-3.01488e-180	3.46984e-179	5.29185e-181	-1.00737e-179	7.82878e-181	-7.86287e-181	1.00675e-180	-1.25349e-180	-5.41775e-182	6.82338e-179	-2.3212e-179	2.60533e-180	2.62875e-179	4.66152e-180	4.48053e-180	-2.85333e-179	1.37863e-179	-6.12031e-181	-3.05675e-180	-1.71959e-180	-6.03332e-180	2.18231e-180	-1.92991e-179	-1.65435e-179	5.33052e-180	-3.2873e-180	-8.3046e-180	8.16027e-181	2.94046e-178
1.53489e-181	3.33231e-181	4.66902e-182	7.28219e-181	1.30749e-182	1.77986e-181	5.11239e-181	2.90737e-181	1.30421e-180	2.72235e-182	4.31107e-181	3.76379e-181	4.83677e-181	-4.20482e-181	-3.66924e-181	8.02767e-181	-1.10921e-180	-1.44485e-183	2.89495e-181	1.69831e-181	4.14164e-181	-2.39139e-181	2.61267e-180	1.80981e-181	3.86729e-180	3.86453e-181	-1.8814e-183	-1.5011e-181	3.60673e-181	1.06582e-181	1.63574e-179
-8.78846e-183	2.47802e-182	2.79778e-182	-9.38236e-183	4.54271e-182	1.40626e-182	-5.5325e-182	2.89253e-182	1.13062e-182	-2.68932e-182	7.61377e-182	6.64905e-184	1.06631e-182	-5.92357e-181	-3.80511e-182	4.29983e-182	-3.37175e-182	1.16422e-182	1.02612e-181	-9.03457e-182	-1.14285e-181	-6.66304e-182	1.45499e-182	4.47499e-182	-3.94022e-182	-6.66929e-182	-1.48224e-183	2.51374e-181	2.40032e-181	5.16208e-182	2.14288e-180
4.05057e-183	-1.76941e-183	1.44915e-183	-2.90056e-182	-1.77921e-183	2.97902e-182	-2.95466e-184	2.62857e-183	-1.79866e-183	1.10079e-182	3.29257e-183	-7.94623e-183	1.17734e-183	-1.05328e-182	1.3067e-182	-9.54697e-183	9.35688e-184	1.21355e-184	9.41469e-184	-1.90208e-183	-3.32112e-184	-1.93094e-183	-2.16737e-183	3.29567e-183	3.85159e-183	3.02138e-183	3.14554e-183	-3.865e-182	-1.48369e-182	-1.63969e-183	2.05909e-181
-2.13932e-184	-8.87376e-185	1.88301e-185	-4.48402e-185	-2.09822e-184	7.52383e-185	1.08547e-184	-1.26529e-183	-1.09342e-183	4.08142e-184	-4.20554e-184	-2.37591e-184	1.336e-185	-1.84921e-183	2.1414e-184	-2.46235e-184	-6.16751e-184	-1.57291e-184	6.33971e-185	-5.97244e-184	-1.10916e-184	-1.748e-183	2.5445e-183	-1.47247e-183	5.63165e-184	-2.0689e-184	2.52289e-183	-1.144e-183	-3.56648e-184	6.9521e-185	1.86816e-182
-8.98053e-185	-5.60222e-187	-3.11039e-186	-1.96844e-185	-6.62354e-186	-1.55868e-188	1.23248e-184	1.80824e-185	1.78469e-185	2.76899e-185	-7.65804e-186	-8.81405e-187	7.27753e-185	-1.05385e-185	-1.58711e-185	-7.5789e-185	1.39555e-185	-1.00218e-184	4.41963e-186	1.25617e-185	-2.35374e-185	-1.95675e-186	-4.69703e-187	-3.03243e-185	1.43179e-184	7.87744e-185	-2.96517e-184	7.1158e-186	-5.25866e-186	-1.01272e-185	1.21859e-183
2.81486e-187	1.19607e-186	8.76752e-187	-1.58758e-187	-1.09527e-185	2.21334e-187	-2.74035e-185	-4.27831e-186	1.02296e-186	-1.19191e-185	6.70434e-187	-1.06304e-187	7.31574e-186	-2.60056e-186	-1.4456e-186	-1.09155e-185	1.38005e-187	-2.37805e-186	-1.8715e-185	9.34454e-186	-1.81239e-185	-3.54621e-186	3.72665e-186	1.55368e-187	-1.06503e-185	-3.86946e-186	3.8883e-186	7.71077e-187	-5.00879e-187	-5.42605e-186	1.62599e-184
-6.59041e-188	5.81336e-189	-1.96089e-188	5.38684e-187	-3.33134e-186	-1.34011e-187	1.33971e-187	6.7154e-187	1.43101e-186	9.36742e-189	-4.07555e-188	1.68278e-187	2.28832e-187	-2.25795e-187	-1.8919e-187	9.95707e-187	-1.00888e-186	-1.63962e-186	6.22368e-187	5.6932e-187	-1.21648e-187	-1.82258e-186	-9.34799e-189	-8.38128e-188	-6.94883e-189	1.38989e-186	2.31214e-188	-4.92955e-187	-1.94924e-187	-1.69235e-186	1.78676e-185
-6.282e-188	-2.91701e-188	-2.3158e-188	-2.35649e-189	4.95693e-188	5.44663e-189	-1.68679e-188	4.26649e-189	-1.48078e-189	1.23463e-187	3.8267e-188	-1.39282e-188	2.34861e-188	8.46083e-189	5.79049e-190	-5.19237e-189	-1.71643e-188	-2.81571e-189	8.37055e-189	7.33023e-188	7.27074e-190	-3.64503e-188	-9.48303e-190	1.84155e-187	-5.91775e-189	-1.01352e-188	-3.03858e-190	1.31957e-188	-1.88748e-188	-1.65884e-187	9.46758e-187
9.48628e-190	-2.52718e-190	4.77525e-190	6.7609e-189	-1.24887e-189	-7.87145e-190	-5.34581e-189	1.02006e-188	2.10911e-189	2.92709e-189	3.03948e-189	-1.51423e-188	3.07002e-190	-9.90622e-190	-2.60595e-189	-6.29881e-190	-4.58034e-190	2.37053e-190	-3.53574e-189	2.1672e-189	3.03338e-189	7.4594e-191	-1.25317e-189	-2.17235e-188	-8.24267e-189	-2.326e-189	-8.1687e-190	5.90554e-189	-1.45016e-189	4.46747e-189	1.09465e-187
4.04191e-190	3.48227e-190	2.3004e-190	-7.77076e-191	4.78623e-190	-1.75295e-189	-5.61623e-191	2.94302e-192	6.6151e-191	1.30484e-189	8.66601e-191	5.17956e-191	-3.72025e-190	1.10344e-189	1.43523e-190	3.65221e-191	6.12183e-191	9.93024e-191	-2.45702e-190	2.63945e-190	-2.41976e-189	1.04344e-190	-5.75247e-190	3.74406e-190	3.05943e-189	-2.22635e-190	2.74409e-190	8.22409e-191	5.27846e-191	-2.36138e-191	1.43748e-188
6.539e-192	3.76703e-192	-2.95926e-191	5.51328e-192	-1.22238e-190	-4.18321e-191	6.11697e-192	3.54177e-191	-1.68107e-191	7.84387e-192	4.09741e-191	-2.95853e-191	-4.69737e-191	3.50016e-191	-1.06262e-191	3.06339e-191	-1.52087e-191	-6.1897e-192	8.46435e-193	1.0992e-191	2.55786e-192	1.30705e-191	6.63496e-192	4.51141e-191	1.07636e-191	2.45071e-191	4.80112e-191	-3.85108e-192	3.86911e-191	1.11144e-190	8.07049e-190
5.12051e-192	1.97922e-192	-6.2253e-192	1.80619e-191	-2.86187e-192	-1.16936e-191	-2.06281e-192	-2.0531e-193	1.87111e-192	-1.79253e-192	-1.67412e-192	1.99307e-193	-2.36138e-195	1.87761e-191	-3.84675e-193	-1.33576e-191	-1.16062e-192	9.10618e-193	1.72396e-192	-9.87628e-194	-2.92397e-192	1.79159e-192	3.54504e-192	7.71253e-193	-3.22735e-193	5.84295e-193	3.36075e-192	-6.96005e-192	2.1556e-192	5.55608e-192	1.18134e-190
3.11438e-194	4.90016e-194	2.96092e-193	-1.25389e-192	-3.7926e-194	-1.23929e-193	-1.15793e-192	-2.16842e-193	1.3476e-193	9.27506e-193	-7.4092e-194	-5.8232e-193	-3.17558e-193	-1.18308e-193	5.91284e-194	-1.74078e-193	5.88135e-194	-4.58006e-193	6.35061e-195	-6.03569e-194	1.44265e-195	-5.53725e-194	-2.47435e-193	-1.49463e-194	6.97697e-193	-1.06635e-193	2.89681e-193	2.00698e-192	-3.56009e-193	2.30415e-194	9.93727e-192
7.49804e-195	-7.157e-195	-3.05119e-195	2.69618e-194	-7.41605e-195	1.88638e-195	2.30619e-196	-2.01423e-194	1.48016e-193	1.36076e-195	1.6022e-195	-7.05241e-194	-2.11904e-194	-2.14654e-194	-1.66542e-194	-1.16195e-193	-1.60633e-194	-6.21186e-196	5.9403e-196	5.19398e-194	-7.47838e-195	-8.39675e-194	-1.87956e-194	-1.1462e-194	9.84099e-197	3.45918e-194	-5.06917e-195	3.81354e-194	5.23142e-194	-5.6097e-195	7.98091e-193
-7.51454e-197	-3.38216e-195	1.23944e-195	1.54847e-196	-1.07305e-196	4.20995e-195	2.29796e-196	-1.39321e-196	1.19906e-195	-3.0102e-195	3.62137e-196	-1.33784e-194	2.43783e-196	-3.58799e-196	-1.35539e-195	-5.67747e-196	5.92569e-195	-6.81352e-196	6.34984e-196	1.03138e-196	3.18956e-196	5.5436e-195	-1.79812e-196	-8.42229e-195	9.30143e-195	-1.32827e-194	-1.26724e-194	2.33425e-195	-5.04795e-195	-7.02068e-196	9.51641e-194
-1.80363e-196	-7.09561e-198	-3.23016e-196	8.79909e-196	-1.14287e-195	-6.35099e-197	1.53001e-195	-5.48289e-197	-8.10915e-197	-7.23956e-197	-2.65595e-197	1.16638e-195	5.64763e-197	1.36884e-196	-1.11101e-196	3.41022e-197	1.95464e-196	4.65618e-197	1.44214e-198	2.10677e-197	7.21732e-197	-7.02134e-196	9.07006e-197	-1.67066e-196	1.28427e-196	-4.82487e-197	-1.66289e-196	-2.52911e-196	5.93211e-196	-1.9159e-196	8.54388e-195
-1.83916e-197	-3.16399e-197	9.88516e-198	-5.97129e-197	-1.53259e-198	-2.8538e-198	1.07264e-197	-8.52172e-198	-4.19641e-197	-5.11016e-197	-5.24558e-197	1.66451e-197	7.77085e-201	3.54072e-198	3.74856e-197	3.73428e-198	1.39533e-197	6.76855e-197	2.23298e-198	6.75106e-198	-8.10709e-198	-7.52616e-198	-1.17176e-197	3.14355e-198	1.46711e-197	-1.37223e-196	-3.15272e-199	1.08291e-197	2.80256e-197	9.83094e-199	6.63363e-196
6.1931e-198	-3.72626e-199	-1.5953e-199	-4.55601e-198	-1.11491e-199	-1.00085e-198	6.38466e-199	1.76462e-198	-2.86335e-198	2.95255e-198	-1.10357e-199	8.19058e-199	6.78698e-199	-1.25739e-198	-1.65816e-198	6.02536e-198	5.93872e-199	3.6447e-198	-8.19483e-199	3.55753e-198	-2.15461e-198	-1.95174e-198	-2.34843e-198	6.68962e-198	-4.18747e-199	-1.58733e-199	3.04293e-198	4.07219e-199	2.79982e-199	7.82876e-199	5.80121e-197
1.21223e-198	-1.20538e-200	-1.25198e-199	3.06567e-200	3.52273e-200	7.19145e-200	-1.42962e-199	8.85412e-200	8.30813e-200	7.84176e-202	-2.37677e-200	-7.7623e-200	-6.0598e-200	-2.2982e-200	-2.63312e-199	-1.66475e-199	-8.10408e-200	1.08023e-199	-1.48386e-200	-8.26003e-200	3.00753e-199	6.57672e-200	1.95118e-199	-3.80434e-199	2.08586e-199	-2.13247e-198	8.09424e-200	1.51543e-199	1.63393e-199	1.73414e-199	6.55633e-198
-1.25464e-199	-2.14171e-200	8.09553e-201	-1.45177e-200	1.58898e-201	1.02966e-200	6.10685e-201	-3.43501e-202	-5.96829e-201	9.39299e-203	1.55772e-201	-7.58473e-200	3.37007e-201	5.62364e-200	-1.47582e-200	2.54558e-200	-2.09823e-205	1.66438e-201	3.27724e-200	-1.54447e-200	7.3572e-200	2.58333e-200	-2.64958e-201	-2.7326e-201	4.07252e-202	-8.94274e-201	2.16908e-200	1.35847e-199	1.97443e-200	-2.125e-201	7.14545e-199
-2.04084e-201	-2.64188e-201	4.32609e-201	-5.01203e-202	-4.54441e-201	-2.50623e-201	-6.61602e-202	2.51228e-201	7.70189e-202	-3.3471e-201	-1.2372e-201	1.33653e-201	1.30165e-201	1.37837e-201	-4.74082e-202	-8.31091e-202	-1.49802e-202	1.18574e-202	-2.11812e-201	-2.94081e-201	-9.96393e-202	1.25478e-202	3.66939e-203	-2.14105e-201	2.54153e-201	3.19632e-201	4.92863e-201	-1.04615e-201	-4.80087e-201	-2.5943e-202	5.58106e-200
5.57909e-202	-6.0262e-202	-2.92463e-202	-1.84065e-202	-2.33403e-202	6.22707e-204	2.54504e-202	-1.89112e-202	-6.64088e-204	4.10233e-203	-5.49439e-203	-4.55881e-203	1.49385e-203	4.82949e-202	-3.05928e-202	-6.03605e-203	-2.73664e-202	4.04504e-203	-6.68966e-203	5.96725e-203	-6.97522e-203	2.39273e-204	1.62531e-203	3.28696e-204	-6.06109e-203	1.28426e-202	-9.28466e-203	3.83271e-204	-1.15862e-203	3.51456e-203	4.19749e-201
2.43816e-203	-1.34151e-203	1.19853e-204	-2.29688e-203	2.27951e-203	-3.63242e-204	-2.85928e-203	-6.4776e-205	-1.66352e-203	-2.1137e-203	1.01317e-203	2.01038e-203	6.03573e-205	8.29822e-204	1.92022e-203	-1.2453e-204	-3.78035e-203	-2.04405e-204	8.8984e-204	2.66942e-204	-9.9051e-204	-2.8499e-204	2.11982e-203	-1.95988e-203	-1.77219e-203	1.04849e-205	-5.36983e-205	4.45903e-205	2.53113e-203	-1.98664e-203	3.83944e-202
-7.02083e-207	9.71544e-205	1.60539e-204	-4.46583e-205	1.45156e-205	4.16703e-205	9.36141e-205	6.91264e-205	-1.46959e-204	5.148e-204	5.87343e-204	9.54305e-205	-1.26437e-205	-2.15746e-204	-8.3713e-204	4.31398e-206	-1.51649e-204	-1.18154e-204	6.98066e-205	7.73252e-206	-2.99399e-206	-1.76959e-205	-8.05082e-204	-2.7359e-205	-7.06409e-205	6.79169e-205	-1.01671e-205	-4.19412e-205	-1.94663e-204	1.24893e-204	4.64704e-203
3.44797e-206	7.73814e-207	-8.25807e-207	3.02892e-206	-2.21465e-205	-2.8427e-205	3.53916e-206	-6.44314e-205	3.23314e-205	-1.72772e-205	-5.18358e-206	-6.66601e-205	-4.41476e-206	-4.86785e-206	-8.8184e-206	-4.78233e-205	-1.01146e-205	-3.86484e-208	5.1655e-205	1.41774e-205	1.01244e-205	-7.834e-206	-2.34639e-205	-2.33832e-205	5.47071e-206	3.80981e-207	2.06374e-205	1.5073e-205	2.23415e-206	-2.2571e-205	5.21156e-204
-1.23283e-206	-1.49092e-207	-2.39051e-207	2.84967e-208	1.79627e-206	3.43351e-207	3.43578e-206	-3.76605e-206	-7.34378e-208	-7.77294e-207	-3.19006e-207	1.00686e-206	-3.08559e-207	6.0845e-206	-4.51866e-207	-6.65524e-207	1.49549e-206	-1.92586e-206	-1.62078e-208	-5.35471e-208	1.07783e-206	-3.80354e-206	6.52948e-207	2.00519e-206	-1.38251e-207	8.13187e-208	3.68288e-207	-1.08084e-206	1.49319e-206	2.02268e-207	3.50727e-205
2.91389e-207	-8.27086e-209	1.08913e-207	2.98394e-208	9.37552e-207	-9.27521e-208	5.0776e-208	-9.38181e-208	1.3847e-208	-1.21663e-208	-2.4595e-207	2.67455e-207	-1.09151e-207	-4.88113e-208	7.43418e-208	2.66642e-208	6.53302e-208	8.15916e-208	-1.24783e-207	-2.70526e-207	2.21393e-208	8.53593e-209	1.40195e-207	1.08833e-207	3.97484e-208	6.02219e-209	3.69567e-209	2.25288e-207	3.09605e-208	-1.69655e-207	3.709e-206
3.02917e-210	-9.61838e-210	3.54508e-209	2.63384e-209	1.04913e-208	-2.06295e-208	-1.93765e-208	-4.84084e-209	1.56315e-209	-2.84244e-208	1.13724e-208	-6.11193e-208	3.84749e-210	-4.17104e-209	-1.62917e-208	-3.87743e-209	-2.01155e-209	-4.89793e-209	-4.33977e-208	-9.24893e-209	1.67205e-208	7.7907e-208	-4.24727e-209	8.09928e-209	-2.47068e-208	-1.12227e-208	4.52109e-209	-6.37471e-209	-1.34468e-209	5.7623e-209	4.10448e-207
2.29294e-209	6.85666e-211	-2.30837e-209	7.29808e-210	-8.70025e-211	2.32047e-209	-1.10878e-210	1.00053e-209	-9.07271e-210	-1.20201e-209	-5.05426e-210	-3.36653e-210	-4.9779e-210	1.10132e-210	-7.07955e-210	-6.71307e-211	1.43735e-209	4.70898e-211	2.40621e-209	-7.42795e-210	-5.52342e-210	-3.37182e-209	6.9894e-211	3.22878e-209	-6.19392e-210	3.90103e-210	-1.65806e-210	-5.17662e-210	8.73428e-211	2.17188e-211	2.69112e-208
-1.70585e-212	-2.45347e-211	8.47204e-211	-3.28717e-210	2.00292e-211	1.25813e-210	-9.51431e-211	-1.53897e-210	2.46874e-212	4.52653e-210	6.46961e-211	6.7903e-212	-1.18277e-211	1.72856e-211	4.22074e-211	-3.84159e-211	4.17286e-211	-4.96037e-211	1.21877e-211	-1.64067e-211	-7.75932e-211	-6.38638e-211	-1.30249e-210	1.24516e-210	2.83401e-211	-2.22512e-210	-1.56093e-210	-1.32989e-211	-2.66626e-211	-1.27527e-210	2.56149e-209
-1.09855e-211	-3.3587e-212	-1.04658e-211	-1.03399e-211	-3.38818e-212	-1.28005e-211	-5.59207e-212	-1.27686e-210	1.71435e-211	1.57475e-212	-8.91202e-213	-1.3349e-213	-1.43201e-212	-1.71425e-211	3.99342e-212	-1.55544e-212	9.65235e-213	-7.94476e-212	2.58276e-212	2.11813e-212	4.37863e-212	1.22716e-211	-3.20116e-212	7.8855e-213	2.84455e-211	-2.90127e-211	1.18576e-212	2.27644e-211	-6.76287e-214	6.60403e-212	3.50814e-210
-3.21633e-214	-6.76307e-214	4.16667e-213	-2.0305e-212	-1.00797e-212	-2.55081e-212	-1.49262e-212	4.20703e-213	-3.44508e-213	3.46629e-213	7.94623e-213	2.72213e-213	-2.25689e-213	-1.74899e-213	-4.45617e-213	-4.8656e-213	1.83709e-212	-7.22353e-213	-7.86148e-215	-1.33041e-212	-3.7098e-214	1.21414e-212	2.65086e-213	-4.75667e-213	-6.43133e-213	-1.48527e-213	8.26566e-213	2.04604e-212	-1.00379e-212	6.31899e-213	2.22995e-211
2.41657e-214	1.50984e-213	-1.63149e-214	3.14749e-214	1.01525e-213	-1.85393e-214	8.84387e-214	4.46857e-214	-1.80823e-213	7.38563e-215	-6.39238e-214	8.15997e-214	-6.44614e-215	2.75449e-214	-5.65829e-214	1.82318e-214	-3.58164e-214	-2.15634e-213	4.37755e-215	1.35481e-213	8.92179e-214	2.77723e-214	-1.00019e-215	1.95668e-214	1.29875e-214	-3.52351e-214	2.0901e-213	-9.65783e-214	-1.01223e-214	2.49585e-215	1.81396e-212
1.52814e-215	-6.2336e-216	-4.14071e-215	6.68593e-215	3.95782e-214	1.15847e-214	-9.757e-216	-3.01189e-215	-2.52475e-216	-1.55141e-214	-2.44199e-215	1.40556e-214	-2.66212e-215	-6.70267e-216	1.7461e-214	2.36858e-214	-7.32493e-215	-1.91897e-214	2.04224e-216	1.97133e-215	1.07628e-214	1.3393e-215	-4.80367e-215	-5.61776e-215	1.20765e-215	-1.12515e-215	1.07181e-214	5.83723e-216	-6.62482e-216	-1.6573e-214	2.26956e-213
-6.27807e-216	-3.57551e-216	5.07602e-218	1.50537e-218	2.09707e-216	1.06558e-215	1.89832e-216	-1.39616e-215	1.86006e-217	5.96826e-217	-5.28107e-216	-5.25534e-216	-6.8133e-217	-3.87532e-217	2.86882e-215	-8.38865e-216	4.07893e-216	-1.64558e-217	-1.82089e-216	-5.65624e-216	-2.67718e-215	6.81215e-217	-1.33853e-215	5.27057e-216	2.97791e-215	-7.54425e-216	1.35486e-215	-8.46649e-217	-2.66209e-216	4.98805e-217	2.00706e-214
7.3294e-218	-6.04272e-217	-1.24239e-216	-7.0261e-217	-2.1896e-217	7.39478e-218	9.79145e-218	-2.22174e-217	-7.17468e-217	-3.3116e-217	1.55678e-216	-3.10059e-217	1.54515e-216	5.09683e-218	-1.07715e-217	2.31222e-216	-9.04744e-218	9.94316e-220	-1.10078e-217	1.54575e-217	2.70166e-217	2.06528e-216	-1.68733e-217	-6.07018e-217	-1.2318e-217	-1.97251e-216	-7.02925e-217	2.14249e-217	1.47776e-217	-8.24183e-217	1.76192e-215
-6.0987e-219	-1.4014e-218	-1.17252e-218	6.94295e-218	5.26463e-218	2.96705e-218	2.63691e-218	1.04174e-217	-1.25369e-218	2.91699e-217	2.43912e-218	1.76435e-217	1.08668e-217	-2.29217e-217	1.95879e-218	4.04646e-217	8.0184e-219	-6.88614e-218	-2.01029e-218	-3.67525e-219	-6.06681e-218	1.42008e-219	-2.50847e-218	-4.86101e-218	-8.97329e-219	-7.03535e-218	5.47651e-218	-3.22526e-218	7.87405e-219	-8.31913e-219	2.00029e-216
-4.15786e-219	-3.97381e-220	-1.02421e-218	-9.67086e-220	-1.31423e-219	2.6118e-220	7.96773e-220	6.17828e-220	-1.46005e-218	3.00098e-218	-1.34947e-219	2.62531e-218	4.02609e-219	1.60912e-221	-2.38294e-219	2.13499e-219	5.21504e-219	-2.0468e-220	7.27968e-221	2.19248e-219	-1.27435e-219	4.72839e-219	3.67635e-218	-4.77762e-220	-3.98013e-221	4.80052e-219	-1.67157e-218	1.55108e-218	9.10116e-220	-1.03694e-218	1.98803e-217
-2.69975e-220	1.52914e-220	3.14015e-220	1.2501e-220	2.497e-219	1.92952e-220	-2.71585e-220	-1.19196e-220	3.17601e-220	1.13918e-219	-5.78368e-222	-1.03333e-219	-6.6752e-220	1.05252e-219	-2.26184e-220	1.91297e-221	-9.7499e-220	-8.75066e-221	5.89883e-221	-4.83997e-221	6.35253e-220	1.43362e-220	-7.41517e-221	-2.41139e-221	-1.49447e-220	-5.1609e-221	9.89654e-221	-1.45398e-219	8.40751e-221	2.12969e-220	1.25017e-218
2.43317e-221	-5.20207e-222	-2.62415e-222	-1.26844e-222	-2.45441e-221	-5.43756e-221	-1.68265e-222	-1.64536e-221	-2.00604e-220	-1.52336e-220	2.26495e-220	2.39241e-221	8.0933e-221	1.19022e-221	-3.58809e-221	2.35989e-221	-2.11522e-221	-1.0873e-220	5.28191e-221	3.07002e-222	-2.81281e-221	4.32212e-221	-1.01648e-220	-2.13735e-222	1.3033e-221	-4.5946e-221	-1.39697e-220	5.82825e-222	-1.17433e-222	2.85487e-221	1.48129e-219
7.54639e-222	4.39999e-223	9.87004e-222	5.77758e-222	4.74093e-223	9.5788e-222	-1.12467e-223	-8.48567e-223	3.154e-222	-1.0085e-221	5.91296e-223	-1.75496e-222	5.37773e-222	1.14519e-222	-1.73746e-221	1.50028e-223	-1.18464e-221	-2.30746e-223	-7.77721e-222	1.58414e-222	-4.96074e-222	-1.37272e-222	1.24447e-223	2.09931e-221	9.25995e-223	3.64199e-223	-8.21759e-223	8.64099e-223	-7.52864e-223	1.24777e-222	1.28147e-220
-7.70109e-224	4.56765e-222	-2.66871e-223	-1.41257e-222	-6.35988e-225	-5.87732e-223	3.08624e-222	-1.25875e-223	4.23455e-223	1.07563e-223	1.18981e-222	4.63984e-224	5.77428e-223	2.94059e-224	-5.17231e-223	3.84006e-223	1.65648e-223	-4.13377e-224	-2.11647e-223	-1.50438e-223	-1.61659e-223	3.78374e-223	-4.83373e-223	-3.92148e-223	-2.68649e-223	-1.45714e-222	-2.36468e-224	-1.20926e-223	7.97143e-224	7.20874e-224	1.74124e-221
1.92157e-225	-1.27692e-223	4.15333e-224	-1.45438e-225	-7.9106e-225	3.46843e-224	-1.19406e-224	-4.68639e-224	1.42544e-224	3.88825e-224	3.11966e-224	-2.60267e-225	3.28436e-225	1.33729e-225	2.33684e-224	-1.86617e-224	-6.74347e-224	4.94104e-225	-3.86291e-225	1.68693e-225	3.79062e-226	-2.79655e-224	-4.65682e-225	-4.49383e-225	6.18616e-225	1.01927e-224	1.68649e-223	5.02903e-225	6.91276e-224	-3.96364e-224	8.21829e-223
1.36989e-224	-4.32573e-225	1.67317e-225	-1.91462e-225	1.034e-227	-1.88375e-225	-1.33554e-224	-7.00724e-225	4.25416e-226	-8.61011e-226	1.16099e-225	2.66795e-226	7.63108e-226	1.38376e-225	-8.42616e-226	3.94477e-225	5.41359e-226	3.10235e-224	6.85196e-225	2.36192e-227	2.40783e-226	2.93881e-225	8.13794e-225	-3.29845e-228	6.59556e-227	4.16089e-225	1.43362e-225	1.51468e-225	-5.13877e-225	-1.22366e-227	1.15605e-223
7.28682e-226	-1.61485e-229	1.15979e-225	-6.93928e-227	-5.85239e-227	-2.89689e-227	-6.73016e-227	3.62098e-228	6.20288e-227	-8.43652e-228	-3.12357e-225	-1.52475e-227	-6.90337e-227	-4.06463e-227	-3.19277e-226	9.96005e-226	4.55669e-227	5.04146e-227	7.90781e-227	-3.12267e-226	3.32911e-226	1.8605e-226	-1.80025e-227	1.99937e-226	-4.24451e-227	-2.28538e-228	5.2501e-226	-3.16832e-227	-1.25694e-226	2.23642e-226	8.92568e-225
-1.57973e-227	-1.3844e-226	-4.29499e-227	1.58012e-227	-2.45992e-227	-7.30782e-228	-4.80209e-228	-1.6383e-228	-1.67858e-228	-1.83673e-228	5.92278e-228	5.2908e-227	1.28245e-228	-6.17783e-228	5.05767e-227	7.81848e-228	-5.02231e-228	-1.48815e-227	7.9506e-228	-8.33854e-230	-2.7552e-227	2.35565e-227	1.0476e-227	1.36222e-228	4.33013e-227	1.05433e-227	5.91753e-228	-5.69362e-228	2.50546e-227	-8.85789e-227	6.49511e-226
-4.35231e-229	1.6695e-227	1.36905e-227	-1.27682e-228	-1.04895e-227	-1.15033e-228	-1.31994e-228	6.7068e-229	2.16308e-228	-1.6342e-230	7.27617e-229	2.99855e-229	-1.78562e-228	6.19108e-229	1.20747e-228	-2.596e-229	-7.09659e-228	1.89646e-228	-3.14132e-228	6.18367e-228	5.81134e-229	-6.63657e-228	-9.52581e-229	3.96366e-229	-1.3868e-227	4.25326e-229	6.00896e-229	5.76512e-229	5.14204e-230	1.43231e-229	9.53567e-227
-3.88648e-230	2.83603e-229	1.48289e-229	-2.09962e-229	-4.72202e-229	1.52191e-230	9.66442e-229	-2.54398e-230	1.0595e-228	4.78421e-229	-1.01597e-230	2.54217e-231	-5.54371e-230	1.24336e-228	1.00529e-230	6.79367e-229	2.52304e-230	-2.11957e-229	3.0583e-230	-8.6303e-231	-1.05936e-229	4.71181e-230	-1.40998e-229	4.06236e-229	-6.97648e-231	1.76508e-229	1.19453e-229	-1.84334e-229	7.38859e-230	4.94012e-230	7.28611e-228
-1.39909e-230	5.48481e-231	-2.28939e-230	-2.50849e-231	2.16773e-230	2.63112e-230	2.99638e-230	9.17205e-231	-3.96012e-230	4.44414e-230	6.36725e-231	5.27176e-230	-3.01053e-230	-3.2498e-230	5.28515e-231	9.91649e-231	-3.44277e-231	1.57555e-230	-6.52314e-230	-4.26678e-230	3.74306e-231	7.91308e-231	1.02483e-230	-3.64998e-230	5.08968e-230	4.46666e-231	1.52699e-230	5.4234e-231	2.70325e-230	3.17648e-230	6.73291e-229
1.00211e-231	4.19352e-232	4.79922e-232	1.41587e-231	2.3093e-231	-5.52989e-232	-1.78275e-231	-5.87907e-232	1.26134e-231	-1.57362e-232	2.57384e-232	-9.00054e-232	3.97939e-231	8.10429e-232	7.79051e-232	-2.33389e-231	-1.47845e-231	-6.56166e-232	-6.46379e-232	4.49699e-231	-2.68691e-232	-2.43424e-233	-2.41054e-230	9.92183e-233	-6.72284e-233	1.61957e-231	6.8299e-232	-3.48603e-232	1.2844e-232	5.25358e-232	5.41769e-230
-2.13834e-232	8.42716e-234	-2.51118e-232	-5.6772e-233	-2.18531e-232	-2.00146e-232	8.13701e-233	-5.9501e-233	-2.79057e-233	-7.53657e-233	-4.33275e-232	5.00092e-233	-7.4248e-234	-1.33407e-232	4.26617e-232	1.44844e-232	6.90777e-232	4.09351e-234	2.55104e-232	1.48437e-232	-4.17821e-233	-1.09382e-231	-5.59948e-232	-1.21057e-232	1.77612e-232	-1.1199e-233	4.05681e-234	4.29078e-233	9.56662e-233	1.04649e-231	6.6815e-231
1.53491e-233	-6.45888e-234	-1.71908e-233	8.29332e-233	-1.76382e-234	-1.3857e-233	4.05314e-234	-1.47168e-233	-5.20481e-233	2.23742e-234	-2.80959e-234	-1.91977e-233	-6.56544e-235	6.23205e-234	3.08264e-234	-3.28578e-234	2.05883e-235	-1.409e-234	-4.46877e-233	2.08401e-233	2.38385e-233	-1.34636e-234	1.82352e-234	9.41319e-235	7.28999e-234	2.96491e-233	-1.67846e-233	7.59785e-235	9.46928e-235	-7.57332e-233	4.72129e-232
-1.71701e-234	1.0835e-234	9.79097e-235	3.41392e-236	1.11499e-236	-3.30653e-234	2.38995e-235	-9.28182e-235	1.09102e-234	1.15418e-234	-1.00163e-235	2.09075e-233	4.85033e-235	-7.51187e-235	-2.18636e-235	-1.13593e-234	5.66801e-235	3.00116e-235	4.08326e-236	5.69827e-235	-1.52004e-234	3.7269e-234	-2.64785e-235	-5.60387e-236	3.00916e-234	1.06213e-235	2.73403e-234	-2.12913e-235	-3.19204e-235	-2.81763e-234	5.03868e-233
1.68867e-235	1.18063e-235	-2.99346e-235	-3.63748e-236	2.46562e-235	-6.43508e-235	6.99187e-235	8.59788e-236	-1.2945e-236	1.46533e-237	1.22955e-235	3.94796e-236	4.51035e-236	-4.11926e-235	1.03428e-236	-3.1754e-236	-1.1445e-235	6.87157e-236	-2.66016e-238	3.80058e-236	-1.78617e-236	-1.83599e-235	7.89345e-236	3.23558e-236	-2.82133e-236	-2.23289e-235	-8.41366e-235	1.42655e-235	7.84313e-237	3.1175e-236	4.78259e-234
-5.16252e-237	3.84392e-236	6.07338e-236	3.26187e-236	-9.11912e-238	5.42469e-236	-3.12578e-237	4.155e-237	5.79438e-236	-3.51899e-237	-2.33267e-236	-4.03613e-237	6.77352e-236	6.87223e-237	3.05044e-237	7.40771e-237	2.61022e-237	4.43491e-236	-1.87971e-236	5.3808e-237	1.42682e-236	1.83644e-235	-8.92239e-238	-1.81456e-236	-9.27881e-237	-1.3024e-236	-2.76935e-237	6.09888e-237	2.38964e-237	3.44527e-236	7.29385e-235
1.32566e-237	1.35069e-237	1.08822e-238	-4.13093e-238	-1.00008e-238	-5.85799e-238	-1.63653e-237	6.46033e-238	-7.50954e-238	5.99151e-238	-5.79824e-238	-8.57198e-237	-3.28637e-239	3.46564e-237	-2.14932e-239	-3.67523e-237	2.18363e-237	-9.85012e-239	2.57209e-238	-2.69007e-237	2.84399e-237	6.95672e-238	1.62951e-238	-2.56871e-237	-2.55956e-238	3.1251e-237	-3.7163e-238	-2.62544e-237	-4.67132e-238	-1.55103e-237	4.37608e-236
2.53305e-239	-5.99242e-240	4.62705e-240	-1.78509e-238	-6.79423e-239	4.19833e-239	4.02956e-239	3.16662e-240	1.86618e-238	-5.25805e-240	-5.67179e-239	-7.18381e-238	1.20286e-237	-2.12105e-238	-2.60813e-238	1.9076e-239	-4.00731e-238	1.13351e-238	1.14319e-238	-1.95052e-238	9.17295e-239	3.59305e-239	-3.66645e-239	2.84702e-240	9.2271e-240	3.948e-240	-4.46423e-242	-2.26704e-238	-8.10259e-241	7.15896e-240	4.26819e-237
4.34654e-241	4.83882e-241	-2.26511e-239	-2.62031e-241	-1.32176e-240	-1.90068e-238	5.48243e-241	-1.2087e-239	-6.74378e-239	-1.80726e-239	-2.85111e-239	-8.21526e-241	1.6987e-239	3.73495e-241	6.58404e-241	7.7652e-241	8.86875e-240	-1.9442e-240	-6.27109e-240	7.92984e-240	-1.99349e-239	-1.82015e-240	-2.89206e-240	-6.36569e-240	8.24322e-241	5.76557e-241	1.22975e-240	-1.20895e-239	-1.9579e-239	-1.92487e-243	4.51823e-238
-1.46357e-241	6.12584e-241	1.43178e-241	1.43104e-241	4.84838e-241	3.8983e-241	8.39485e-241	5.81366e-241	-4.90427e-241	1.25591e-241	-8.59299e-241	9.08668e-242	-1.44295e-241	-1.38244e-239	-4.73871e-241	-2.89483e-240	1.44389e-240	3.7405e-241	6.42083e-242	-4.42774e-241	-2.53565e-240	-6.3795e-241	7.3429e-242	1.96874e-240	1.36225e-241	1.97176e-240	4.72718e-240	2.92029e-240	-5.19819e-240	-2.74134e-240	4.748e-239
3.20954e-242	-8.52283e-242	-2.12008e-241	7.16676e-241	-7.71718e-242	-2.93305e-242	-5.88006e-243	2.41187e-242	3.53445e-243	2.16315e-242	-1.61359e-241	2.9555e-242	-4.80527e-242	-8.29481e-241	-4.12823e-242	-6.19153e-242	-2.06918e-242	-1.8391e-242	8.78096e-243	4.93083e-242	1.83177e-241	5.62253e-242	-4.2229e-242	-4.17014e-242	1.08378e-241	-5.46523e-242	6.76427e-244	-8.86765e-243	-2.9775e-242	-1.99476e-242	3.02212e-240
3.58501e-242	-6.70966e-243	-8.38116e-243	-6.06254e-244	1.66141e-242	-2.65327e-242	1.03892e-243	-5.86569e-242	2.78608e-242	-4.06175e-243	-9.92232e-244	1.37327e-242	6.17099e-243	2.14604e-242	2.6042e-243	1.56948e-243	-4.35163e-244	6.40451e-244	2.98749e-242	-6.53063e-243	7.97416e-244	-1.31158e-242	3.17701e-243	-1.84935e-244	-9.85889e-243	1.55237e-242	-5.5746e-243	-4.19844e-244	1.71471e-242	-6.26549e-244	3.36749e-241
-3.126e-245	1.06677e-243	5.26808e-244	1.36366e-243	1.55261e-245	3.36312e-245	-1.07174e-245	3.44821e-243	-9.05724e-245	1.07575e-246	-1.75316e-243	5.55338e-245	-1.45247e-244	2.58487e-244	-5.56528e-245	2.28782e-244	-1.4985e-244	7.11689e-244	-7.74805e-245	5.99904e-245	6.8755e-245	2.34296e-243	-4.68356e-244	-1.96222e-244	1.69081e-244	2.40525e-244	-6.85355e-245	-6.07897e-244	-6.92392e-244	1.81457e-244	1.51203e-242
-2.78693e-245	2.6873e-245	6.19904e-245	-3.93094e-245	3.27831e-245	4.8904e-246	8.31546e-245	9.41486e-245	2.10164e-245	6.75973e-245	-1.16913e-244	-1.19734e-245	-7.27065e-246	1.35922e-245	5.6216e-245	-5.59178e-244	1.34751e-244	1.32165e-244	-3.86656e-246	1.95165e-246	1.26029e-244	-4.27577e-244	-8.21649e-245	-1.09935e-244	2.9265e-245	-3.62483e-245	-2.09587e-244	1.28851e-244	-7.91925e-245	-1.82509e-244	2.90887e-243
-3.44409e-246	-3.98016e-246	-8.01281e-246	7.19714e-247	-2.76898e-246	-3.29153e-246	8.21054e-247	1.24267e-245	-1.51048e-245	-2.86523e-245	-7.26931e-247	-2.52282e-246	2.41412e-246	-1.04913e-245	2.13303e-246	1.17708e-247	-1.2923e-245	3.4354e-246	-1.81646e-246	2.2157e-246	-2.58556e-246	2.67268e-245	5.64541e-246	-2.75526e-245	-8.26176e-246	1.71651e-245	7.85976e-246	-1.23807e-245	9.48393e-247	-1.07111e-246	2.28216e-244
-3.23848e-247	-7.3036e-247	-3.74882e-246	-5.32296e-247	1.16517e-247	9.79427e-247	-8.40909e-247	6.8549e-248	-7.60582e-247	-3.31748e-248	-7.59495e-247	2.83355e-247	7.4342e-246	9.20482e-247	1.35388e-246	2.54372e-246	-8.39268e-247	8.09574e-248	1.35427e-246	-8.34802e-247	-1.17915e-247	5.46204e-247	7.22483e-248	8.61308e-247	4.24323e-248	7.68152e-247	-1.06642e-246	-8.25889e-247	1.09454e-246	-4.18574e-247	3.03526e-245
-1.38371e-249	-4.22281e-248	-1.54316e-248	5.43187e-248	9.67448e-248	8.76153e-248	2.35102e-248	4.49506e-248	4.70488e-248	-3.02526e-248	-1.02912e-247	3.49965e-250	-1.29579e-247	-4.31158e-247	1.66282e-249	9.96679e-248	-1.3348e-248	-4.39169e-247	-3.83173e-248	1.83591e-248	-5.33407e-248	-5.3308e-248	-4.88796e-249	6.09765e-249	-1.4702e-248	8.18191e-249	3.94663e-249	3.56377e-248	1.51893e-248	2.08426e-248	1.93414e-246
5.92667e-249	1.84325e-249	-3.01407e-250	-5.94885e-249	-2.6675e-250	7.39906e-249	-4.84604e-249	9.60588e-250	1.22905e-249	-1.26462e-250	-9.53319e-250	-1.84151e-249	-7.0546e-250	1.6104e-249	-8.39332e-249	6.08932e-249	6.35329e-248	9.48248e-250	-8.68135e-250	-1.88843e-248	3.47429e-249	-3.61354e-249	1.01716e-249	-7.35836e-249	-3.99281e-250	-9.52001e-249	-2.0883e-249	-3.567e-249	5.92697e-249	-1.16553e-248	1.81295e-247
4.14732e-250	-1.36937e-250	-9.68774e-251	1.14825e-250	-1.88814e-250	4.61248e-251	7.81221e-252	8.27305e-251	-6.40503e-251	1.12393e-250	-1.625e-250	-9.5558e-251	-4.03909e-250	-1.90649e-251	1.04406e-249	-2.02528e-250	1.05858e-249	-4.25667e-250	6.80702e-251	9.41293e-251	2.82762e-250	-1.62469e-249	-1.37208e-249	1.77713e-249	1.79991e-250	-3.04419e-250	1.69416e-249	1.22755e-250	1.20608e-250	1.17242e-251	1.23297e-248
-2.10095e-252	-1.27286e-252	-3.38833e-251	7.56278e-253	-2.68226e-251	-2.15673e-250	-1.88121e-251	6.93041e-252	9.4193e-252	4.71517e-251	3.06945e-252	1.12981e-250	-9.8743e-251	1.27014e-250	-3.50855e-251	1.06881e-251	-2.02939e-251	-1.40529e-250	-1.46374e-252	7.30282e-252	-1.76007e-251	1.0982e-250	7.3941e-252	1.4204e-250	2.96961e-251	-8.45454e-251	-5.00848e-251	-2.12981e-252	4.10284e-252	1.43575e-251	1.38176e-249
1.41368e-252	1.66445e-252	8.7574e-253	-5.20545e-252	8.60589e-253	6.366e-252	1.05635e-251	-7.03978e-253	-1.0517e-252	3.69835e-252	-3.47625e-252	-3.48053e-251	1.95953e-251	3.79453e-252	6.16057e-253	-1.17263e-251	6.28814e-252	-5.58991e-253	-4.27512e-253	-2.80151e-253	-4.11353e-252	-3.31691e-251	3.01629e-252	1.08354e-252	-1.16247e-252	4.67529e-252	4.28853e-252	5.9108e-252	-1.78915e-251	-3.13208e-252	1.92415e-250
-3.00824e-253	2.28548e-254	-1.39631e-256	1.22119e-253	2.26609e-253	-7.9028e-253	-8.55232e-253	-1.44421e-252	-1.04507e-253	-2.13042e-253	-1.64817e-255	-2.27843e-253	1.20093e-253	1.10217e-253	3.3492e-253	-1.07887e-252	-3.95141e-253	4.00334e-253	1.55264e-253	-6.41823e-254	-9.62003e-255	-1.55375e-253	-2.29591e-254	-4.2253e-253	-7.49531e-253	-9.40612e-255	-1.58024e-254	4.41174e-253	7.21393e-253	3.88534e-252	1.34015e-251
-2.99041e-254	7.22204e-255	-5.1987e-255	-4.60693e-254	-5.50813e-255	1.68803e-255	3.96736e-255	-1.14227e-254	8.94152e-255	4.17483e-254	6.71137e-254	4.14231e-254	3.17313e-255	9.29241e-255	-5.06644e-256	4.2327e-255	3.07574e-255	3.02959e-254	-3.71658e-254	-2.37408e-256	-2.81341e-256	3.45079e-255	-1.4199e-254	-9.20517e-254	1.28519e-253	4.77065e-254	2.38412e-253	-6.97188e-255	-7.85674e-255	-6.51405e-254	9.62776e-253
4.86035e-256	-3.78502e-255	-3.94126e-256	-4.88121e-256	-6.21998e-257	-2.73187e-255	1.70354e-256	7.6609e-256	-2.83175e-256	-2.37662e-256	2.64148e-255	2.71165e-257	-5.64047e-256	2.66485e-255	5.97805e-255	-2.08743e-257	7.38335e-255	1.26571e-254	-1.07348e-256	-1.12238e-255	4.91033e-255	1.0234e-255	3.41119e-255	1.49226e-254	-1.45779e-255	2.38586e-256	-3.40524e-255	1.65682e-254	-4.42464e-258	-3.74429e-255	9.22574e-254
1.35437e-257	-1.45622e-255	4.26699e-256	-6.82825e-257	-2.46049e-258	-3.80184e-256	1.47616e-256	7.36071e-257	8.36489e-258	2.2293e-256	-3.392e-256	-6.56957e-256	1.37059e-255	-3.76987e-257	-2.7856e-256	-3.44194e-256	2.23907e-256	4.7173e-256	-1.74848e-256	-2.03388e-256	8.31315e-256	-3.34231e-257	-5.52767e-256	2.38816e-256	1.0907e-255	3.80789e-257	-1.57675e-256	1.65502e-256	6.8405e-256	-5.4776e-257	1.07481e-254
9.81449e-258	-4.54799e-257	-7.60249e-257	-9.80543e-258	-1.08824e-257	-6.43338e-257	7.74843e-257	-1.06992e-257	-2.48754e-258	-4.99643e-258	-1.81908e-257	9.65725e-258	-1.19208e-257	1.34529e-257	4.70546e-258	-1.01336e-257	-2.02677e-257	7.43716e-257	1.01027e-258	7.62034e-257	1.16388e-257	-2.62036e-257	-2.85727e-258	-2.25598e-256	4.26771e-257	2.4777e-258	3.12851e-257	-8.19745e-257	-2.90327e-257	-9.83554e-258	1.0155e-255
-1.16534e-259	-1.08984e-257	8.39985e-258	-3.68542e-258	1.34118e-258	-1.01864e-258	-4.05374e-258	-1.19082e-258	1.76295e-258	5.01444e-259	3.76762e-260	2.89637e-259	1.59204e-258	1.4242e-257	1.94744e-258	-1.08408e-258	-7.9311e-259	2.5096e-258	-2.42185e-258	-3.89661e-258	1.34074e-259	-2.01153e-260	-1.1078e-257	-5.1042e-259	-9.29857e-258	-1.01274e-258	3.53092e-258	3.13331e-258	1.2101e-258	-1.51754e-258	9.32289e-257
4.95314e-259	-5.6113e-259	1.58818e-258	-4.2087e-260	6.94897e-261	1.31004e-259	-5.97291e-260	-6.75086e-260	4.92653e-260	-3.29101e-260	1.14955e-261	5.66547e-259	1.56631e-258	-3.22064e-259	-4.35721e-259	5.64385e-259	2.27483e-260	2.0176e-259	-5.22883e-262	2.01318e-259	-1.05541e-259	7.54296e-260	1.94166e-260	1.33847e-259	-4.51882e-259	2.08417e-260	-5.13153e-260	-9.46353e-260	9.32125e-259	-1.58973e-259	8.9606e-258
1.0687e-260	2.58453e-261	1.48314e-261	3.14727e-260	-1.84606e-260	-3.11444e-262	5.60366e-260	-3.90544e-261	9.34952e-261	4.84959e-262	1.64966e-260	-8.47044e-261	3.0858e-260	-9.36328e-261	-2.43977e-260	3.8304e-260	4.63544e-261	5.55757e-261	-8.66197e-262	-6.01414e-260	-4.2749e-261	9.63281e-261	2.42358e-260	-7.12458e-261	1.64316e-260	1.6086e-261	3.09337e-260	-8.81901e-260	1.32955e-260	4.98565e-262	5.30093e-259
5.89993e-261	6.25427e-261	-1.69667e-262	-2.45353e-261	5.94259e-261	-1.05482e-262	2.44162e-262	1.06007e-261	-2.59669e-261	1.00168e-260	1.122e-261	-2.1058e-261	1.92172e-261	3.08039e-262	3.98919e-262	-1.9109e-261	-1.03502e-261	7.39571e-262	9.56758e-262	1.33783e-261	7.23768e-262	-3.87666e-261	-2.28997e-261	2.50609e-261	-3.22701e-262	-1.16319e-260	-3.41415e-261	-4.18907e-261	-3.23484e-262	3.25367e-262	7.61829e-260
-1.15579e-262	4.30833e-263	2.97207e-262	4.37928e-264	-3.83123e-262	7.34057e-263	2.16962e-263	6.98865e-263	1.22799e-262	1.24132e-262	7.99136e-264	8.00024e-263	-1.9492e-262	4.10994e-262	-3.96107e-263	1.90442e-261	8.85125e-262	1.01255e-262	-4.27669e-263	-7.94557e-262	-9.40788e-262	1.81235e-262	-5.52302e-263	8.01481e-263	-3.0903e-262	9.92564e-263	2.1539e-262	-5.20138e-263	-1.08508e-261	-1.89107e-265	8.73529e-261
-2.58395e-263	1.87194e-263	-9.22443e-263	2.61927e-265	-3.81102e-264	-9.84073e-264	1.98099e-264	-8.62213e-264	-2.27269e-264	7.83813e-265	-1.4845e-263	1.68396e-262	1.55581e-264	-5.37609e-263	-1.44662e-263	8.93111e-264	-1.2034e-264	-7.44282e-264	-2.67215e-263	6.87524e-263	-5.37639e-264	-2.39696e-264	1.09765e-264	-1.18147e-263	-5.67819e-263	9.36142e-264	9.0835e-264	2.04801e-263	3.66142e-263	2.38002e-264	6.85838e-262
-6.01171e-265	-8.70378e-264	-2.61076e-265	-8.95534e-264	-1.50837e-263	-1.18829e-264	5.13221e-264	-6.88029e-265	-2.89114e-264	-6.38982e-266	-4.31197e-265	4.60508e-264	-7.66616e-265	4.9361e-264	5.62927e-266	9.69475e-264	4.2046e-265	2.69842e-265	-5.49048e-264	4.04507e-265	1.12973e-263	1.62964e-264	-1.14364e-264	5.24517e-265	-8.90348e-266	9.78685e-265	1.44784e-265	1.50637e-264	-1.07823e-264	1.28799e-264	9.03241e-263
-9.05659e-265	-7.43927e-266	-6.6863e-266	-1.19467e-265	6.04342e-265	2.13435e-266	-4.05371e-265	-9.57199e-266	-3.66863e-265	-1.58594e-266	1.86253e-265	-4.04567e-266	-1.08744e-265	-4.96111e-265	-2.36445e-265	1.69955e-265	-1.34687e-266	-6.75859e-266	-6.68549e-265	-5.57151e-266	1.22564e-265	-1.34806e-266	-3.12844e-266	-1.74718e-265	8.86073e-267	3.6727e-266	3.79968e-265	-2.81905e-266	-1.23533e-266	-9.30834e-266	5.62039e-264
3.74367e-268	2.30134e-266	-1.06596e-266	1.86391e-265	1.15783e-266	2.18289e-266	-1.46174e-267	1.04598e-265	-1.23526e-266	-5.75915e-266	-5.23526e-267	-7.25418e-268	-1.97484e-266	5.7791e-266	-4.11259e-267	-1.62029e-266	1.52785e-266	-3.75417e-266	5.06082e-266	-4.90753e-266	1.38006e-267	-5.2388e-267	-2.55142e-266	-3.61159e-268	7.34098e-267	4.10119e-268	-1.72044e-266	-1.69512e-266	-5.4152e-267	1.81999e-267	7.67804e-265
3.34403e-268	6.57024e-267	2.74521e-267	-4.33116e-268	-6.59954e-269	-1.18901e-269	-5.09762e-268	-1.04246e-266	2.42413e-267	7.27014e-268	3.09139e-268	1.0356e-266	-1.33915e-267	3.17713e-268	-1.47584e-267	2.59116e-267	-9.65125e-268	5.57585e-268	6.91274e-268	-6.35117e-267	1.05568e-268	2.01432e-268	1.54415e-267	4.22109e-268	-2.29231e-268	2.3435e-268	7.10962e-268	2.30115e-269	1.1534e-267	1.04256e-268	5.3929e-266
3.91474e-269	1.64579e-268	2.1108e-268	1.03211e-268	-3.46092e-269	8.47501e-268	-5.12205e-269	-3.74133e-268	-1.98924e-269	-3.80348e-269	1.2036e-268	-3.82084e-268	-1.43362e-268	-8.70904e-268	4.05039e-268	1.30267e-268	-6.9861e-269	-6.79862e-268	-4.2325e-268	-7.42257e-269	4.94821e-270	7.34325e-270	3.2788e-269	-2.22636e-269	-2.64058e-268	2.93419e-268	-1.239e-268	-2.81618e-269	1.64849e-269	-2.98148e-269	6.00581e-267
-1.04978e-270	3.83694e-270	1.24905e-270	3.84182e-269	-6.35536e-270	-1.07155e-269	-1.61786e-271	-5.16175e-269	-6.91338e-270	9.74174e-269	2.30643e-269	1.87509e-270	3.97178e-270	2.08874e-270	-1.23741e-270	-5.23254e-269	-4.86903e-270	-1.87972e-269	3.2266e-270	-5.82389e-269	-2.64566e-271	-2.92901e-269	4.76814e-270	8.6797e-270	-7.76848e-271	9.73398e-269	4.17533e-269	1.05106e-269	6.40515e-270	1.27744e-269	5.99992e-268
7.04515e-271	1.49807e-270	3.64995e-270	1.62409e-270	-1.03227e-270	-6.6195e-270	-1.12522e-271	-3.44921e-271	4.10955e-271	1.75248e-271	5.19387e-271	-2.6005e-270	-1.55041e-271	2.10221e-271	4.71499e-271	-8.8384e-272	6.74608e-271	-4.16629e-270	-1.86259e-270	-2.25875e-271	1.82052e-270	2.97586e-271	1.98475e-270	1.60803e-270	2.51545e-270	-1.18868e-271	2.52593e-270	4.74422e-270	5.0544e-272	2.09339e-271	4.30217e-269
2.90805e-271	-1.30396e-271	2.80024e-272	2.34273e-272	-4.69348e-271	-3.37499e-271	-5.04095e-272	-3.25693e-272	-2.1357e-272	-1.1331e-271	-2.31227e-271	7.24615e-271	4.63283e-272	-8.1559e-272	1.08727e-272	-4.00498e-272	-1.39312e-271	2.61597e-273	3.39343e-273	6.61041e-272	3.62133e-272	1.75613e-272	6.1659e-272	-4.38409e-271	7.79585e-272	1.65075e-273	-1.23919e-271	-2.482e-271	-4.86143e-271	2.43277e-271	4.57819e-270
-2.32089e-274	1.88184e-272	2.35994e-272	2.96603e-273	1.37033e-272	-4.42196e-273	7.84653e-273	1.05807e-273	2.84952e-273	7.73104e-273	-7.06031e-274	2.24525e-272	1.54032e-272	-2.42605e-272	9.45653e-273	-1.07502e-272	3.89877e-272	4.84972e-273	-3.85155e-272	1.04712e-273	2.01822e-273	-1.47639e-272	-8.96192e-273	-8.5353e-273	4.37831e-272	7.2474e-272	-4.39317e-273	-7.98519e-273	1.74437e-272	1.45696e-272	4.44583e-271
6.79186e-274	-1.17118e-273	2.55478e-273	5.3766e-273	-9.20183e-273	-5.89591e-274	6.74859e-274	8.67311e-274	8.29099e-274	-8.0836e-274	-1.79095e-274	-1.6104e-273	4.88922e-273	-3.5946e-273	-1.12834e-274	-5.52948e-275	1.68797e-275	8.51366e-275	-5.59251e-274	-2.09693e-274	-2.58641e-273	-4.74983e-273	-6.55571e-274	-3.09699e-273	-3.71297e-275	2.49104e-274	-9.62682e-275	-8.22746e-274	6.27438e-273	-2.74819e-276	5.26364e-272
-1.95283e-275	-2.35429e-275	-6.58244e-275	-1.87319e-275	2.12149e-275	1.6035e-274	-1.14623e-274	-1.58786e-275	-7.90449e-275	-1.76889e-275	-2.13854e-275	3.16631e-275	3.21929e-275	1.86658e-274	-5.44485e-276	4.14472e-275	-1.94444e-274	5.06119e-274	-5.82115e-275	6.90574e-275	2.13567e-275	-7.67127e-276	-1.13517e-274	-5.14113e-274	7.32468e-277	1.3287e-275	1.1997e-274	-1.27329e-274	2.6487e-276	-5.00994e-275	2.65377e-273
1.50912e-275	1.23774e-275	-2.29272e-277	1.34748e-276	-2.69562e-276	1.5708e-275	-2.10439e-275	-3.25946e-276	-2.20732e-275	4.09154e-276	5.97442e-276	7.15904e-275	1.16355e-276	5.92671e-275	1.63253e-276	1.74198e-276	3.12699e-276	-1.79443e-275	-2.87466e-275	1.40346e-276	1.60436e-275	2.7128e-277	1.26174e-276	4.54049e-275	1.76776e-276	1.59023e-276	6.40911e-277	2.65751e-275	4.07251e-276	1.89811e-276	3.90034e-274
-5.87174e-277	-7.73426e-278	-9.32429e-277	-1.8236e-277	-6.03671e-278	1.22191e-277	2.19528e-276	1.2993e-276	-6.96519e-277	-4.19548e-277	5.88493e-278	-2.50744e-277	-5.13695e-277	4.04153e-277	6.01487e-278	-9.98551e-277	-8.81419e-277	-1.00168e-276	1.55047e-277	1.08058e-277	-7.18042e-277	-1.506e-277	4.58741e-277	5.93153e-277	-8.01228e-277	-3.26996e-277	1.57697e-276	1.96623e-276	4.10339e-279	1.1549e-277	1.77164e-275
1.66323e-278	4.56108e-278	3.48287e-278	-4.56771e-278	-1.49811e-277	4.30577e-279	3.78438e-278	-3.13992e-278	-5.12955e-277	-6.94328e-279	-8.80693e-279	3.18344e-278	1.29549e-278	1.91611e-277	-2.06685e-278	-2.90879e-278	-1.51329e-277	-4.10958e-278	-4.8383e-278	-4.7518e-277	6.68602e-278	2.16545e-277	-1.36885e-277	-5.48265e-279	9.86318e-278	1.64773e-278	3.23008e-277	8.20636e-278	3.93034e-278	-7.64171e-277	3.64639e-276
-7.33322e-279	-5.40521e-279	3.8547e-279	1.94908e-278	8.49226e-280	1.02913e-278	-1.45131e-280	1.41737e-280	-6.8221e-279	1.05652e-279	-3.64603e-279	-7.79713e-279	-1.93362e-278	-4.11368e-280	2.46225e-278	-2.20835e-279	5.71332e-280	-5.05143e-279	9.56964e-280	1.25503e-279	2.40555e-278	1.16642e-279	-6.27817e-280	-4.42084e-279	5.83744e-279	5.17378e-279	8.36525e-280	-2.39389e-279	-1.57883e-278	-2.23458e-279	1.83781e-277
-1.10579e-279	-5.25861e-280	8.41508e-281	1.43495e-279	5.63139e-280	-1.32064e-280	-2.04251e-282	2.03271e-279	4.8575e-280	2.09239e-281	-7.12919e-280	-1.49901e-279	9.79783e-280	-1.97905e-279	2.86994e-279	-4.42633e-280	6.70445e-281	-2.03151e-279	5.4262e-280	4.4491e-281	-1.45049e-279	-3.34936e-280	2.9189e-279	2.55033e-279	4.6032e-280	7.01242e-280	1.07522e-279	-1.06013e-280	1.3958e-279	8.75772e-280	2.94254e-278
1.70978e-280	3.42386e-282	-1.06606e-280	-6.57889e-284	-3.35704e-281	-7.44939e-281	-6.13145e-282	-1.13904e-281	1.27979e-280	-2.69406e-281	-9.034e-282	-3.89054e-281	-7.59626e-281	-6.95e-280	4.76891e-282	3.14708e-281	1.72764e-280	-1.4453e-280	1.6392e-281	8.91974e-282	-3.31979e-281	6.5589e-281	-1.08764e-281	-5.78265e-281	-2.77822e-281	5.69166e-280	1.69204e-280	4.62791e-282	2.47572e-281	5.65821e-281	2.77894e-279
-2.57088e-282	-3.97851e-282	-3.34458e-283	-1.55924e-282	1.06512e-281	4.72981e-281	7.0194e-282	1.27576e-282	2.97518e-282	5.16218e-283	-9.56973e-283	-1.08718e-281	-9.60278e-282	-2.16001e-284	1.00935e-282	2.35087e-282	1.4669e-281	3.55249e-281	-1.39371e-282	-1.53316e-282	-1.64915e-281	-5.61408e-282	-1.23766e-283	-1.28088e-282	9.276e-283	-5.41313e-282	-5.05143e-283	-1.27621e-282	-7.45237e-281	-3.69492e-282	2.65964e-280
4.6752e-283	-1.31238e-283	-1.28265e-283	1.25499e-282	1.152e-282	-2.94206e-283	1.30906e-282	-4.5347e-284	2.27964e-283	-2.27671e-283	3.07981e-283	-1.68699e-282	-1.12847e-282	-1.37126e-283	7.06859e-284	-1.29507e-282	2.82008e-283	1.28806e-282	-5.39382e-284	-5.4833e-283	-3.72097e-282	-2.24841e-282	1.24445e-282	5.83869e-285	-6.70004e-283	3.648e-284	-3.72759e-284	-1.18342e-283	1.14255e-283	-1.31999e-283	2.03649e-281
-9.83091e-285	3.59716e-283	-6.31408e-284	4.7445e-284	-5.84853e-284	-4.57392e-284	5.70594e-285	-1.8015e-285	-1.59585e-283	-1.02065e-284	2.30541e-284	-1.94857e-284	-1.34469e-284	1.27073e-283	9.62337e-284	3.60506e-284	3.34253e-283	4.20081e-284	-2.0797e-284	1.86702e-287	1.24557e-284	-6.44191e-284	-1.74097e-284	5.23977e-285	4.8831e-284	3.25664e-284	1.33552e-283	-4.45513e-284	1.30999e-283	-8.92138e-284	2.05331e-282
1.41519e-284	1.45373e-284	-2.88791e-285	9.15478e-285	-2.4274e-285	-2.73423e-285	-2.74026e-285	-6.9324e-285	-8.63148e-285	-4.869e-285	9.93194e-286	-3.06871e-285	-5.61578e-285	-2.45048e-285	-9.50751e-285	1.41734e-285	-2.39418e-285	-5.45823e-286	3.90532e-286	1.7206e-284	1.23816e-285	-1.77017e-287	3.36851e-285	4.61189e-285	1.70026e-285	-1.711e-284	1.15431e-284	-2.07649e-285	-2.0263e-285	3.42702e-284	1.90619e-283
-8.63256e-286	-1.92822e-287	-2.61716e-286	-1.36506e-286	3.88238e-285	2.94541e-286	5.32177e-286	5.33206e-286	1.56283e-286	2.71715e-286	2.03467e-287	-7.6807e-287	3.87375e-286	-1.4397e-285	-2.95933e-286	3.96605e-286	8.04771e-287	1.14642e-285	-4.36425e-286	-1.18488e-286	1.97888e-285	-5.17478e-287	4.15733e-286	-8.83169e-286	9.17979e-288	-1.87732e-286	-4.68913e-286	-3.1429e-285	-4.38602e-287	-4.69375e-286	1.90011e-284
3.64831e-288	-2.32532e-287	8.90659e-288	-8.69207e-288	4.37864e-288	5.61614e-288	-6.25157e-287	4.07143e-288	-4.95198e-287	1.11743e-286	-1.16216e-287	-4.55986e-286	1.38506e-286	3.52126e-288	1.3938e-287	2.90433e-286	4.71841e-287	1.40577e-287	1.71158e-287	-1.0198e-286	-5.12194e-289	2.60311e-287	9.96429e-287	1.79607e-287	-8.15866e-287	5.00935e-288	-1.55532e-287	2.99588e-287	2.74447e-287	-5.15935e-287	1.73198e-285
-4.91269e-290	2.16367e-288	-1.97173e-289	-1.49872e-287	2.06212e-288	-1.47461e-288	3.9763e-288	5.61435e-287	4.76712e-288	-4.65559e-288	-7.76337e-289	-4.56645e-288	2.15501e-288	-2.51653e-287	-8.08394e-288	2.38436e-288	8.32869e-288	-2.28181e-289	-4.66454e-289	-1.77187e-288	3.90494e-289	-4.05125e-289	3.1784e-289	-2.08328e-288	3.68976e-288	-8.04439e-288	4.14649e-289	-2.71401e-288	1.59948e-288	-8.79555e-288	1.72858e-286
-1.06146e-290	2.04926e-290	6.13373e-289	-4.98642e-289	3.32516e-289	-6.21763e-289	1.35999e-289	-8.59438e-289	6.40082e-290	4.72662e-290	-1.67339e-288	-2.26714e-289	4.64518e-290	2.92649e-289	1.10706e-288	-2.4862e-289	6.90512e-289	-7.08364e-289	-5.72938e-290	2.81846e-288	-4.76672e-289	-1.17189e-289	-2.77732e-289	-8.36597e-289	6.02062e-290	-2.43884e-289	6.83645e-289	-2.21922e-289	1.09688e-289	5.14617e-290	1.41526e-287
1.52571e-290	1.06361e-289	2.40465e-290	-1.2252e-289	-7.80587e-292	-3.83886e-291	-4.84208e-290	8.03137e-292	-6.46551e-292	8.96832e-290	-4.50484e-290	-1.39095e-290	-6.78326e-292	-4.85435e-290	1.45973e-290	3.48606e-291	-1.02561e-289	-1.93334e-290	2.73058e-290	1.09504e-290	-9.43733e-291	-6.0559e-291	-2.22944e-289	2.08259e-290	2.19869e-291	-3.40778e-290	-4.41806e-290	-3.62341e-290	-9.62235e-290	1.14808e-290	1.18243e-288
1.10618e-293	4.61856e-292	7.93649e-292	-7.9958e-292	1.50157e-291	-2.86404e-290	1.68362e-292	4.67726e-291	-1.53222e-292	3.8317e-292	4.23011e-291	2.99358e-291	-1.32126e-291	7.27374e-292	2.84974e-291	-1.08695e-291	1.28737e-291	-8.46247e-292	2.44426e-292	-1.2804e-292	2.85035e-291	2.4289e-291	3.01731e-291	4.71321e-291	-5.3834e-292	-1.97499e-291	-2.4671e-292	-9.71078e-292	-1.42131e-291	6.98966e-292	7.21663e-290
3.63573e-292	3.03196e-292	-5.97739e-293	-2.13598e-292	-7.71601e-294	1.73828e-292	-2.00803e-291	-5.66211e-292	-1.22673e-291	7.83941e-292	-1.86961e-292	-1.97699e-293	-3.74542e-292	-5.84878e-294	2.16928e-292	-8.52875e-292	2.31702e-292	2.30804e-293	-3.2763e-292	1.09015e-292	-8.43578e-294	-2.29696e-293	2.79514e-292	2.86898e-292	2.17132e-293	3.92432e-292	-1.03775e-292	-1.08855e-292	6.48568e-292	-9.78092e-292	1.09062e-290
-1.45511e-292	-3.87757e-293	1.1362e-293	9.61619e-294	3.70609e-295	6.3981e-294	-1.51576e-292	-1.4596e-293	4.65073e-294	1.37388e-293	-1.8276e-293	8.42445e-294	-5.99579e-294	2.7217e-293	1.55497e-294	4.78584e-294	-1.48406e-292	8.03105e-294	5.83514e-293	4.22934e-294	8.43171e-293	-3.17281e-293	-9.61224e-294	-6.28445e-293	5.7002e-293	-1.20221e-293	-3.68322e-295	-8.35732e-294	5.71761e-293	1.81764e-294	1.00711e-291
-1.16242e-295	9.04715e-295	3.44434e-295	-1.72617e-295	-3.55583e-295	-1.17996e-295	4.46936e-296	-3.52846e-294	1.53436e-295	3.08996e-294	-3.92687e-294	2.33042e-294	-5.38401e-295	-4.9554e-295	-6.07925e-294	1.69272e-294	-2.25707e-294	-2.38412e-294	-7.30565e-294	3.06927e-294	2.82949e-294	-3.74349e-295	7.77956e-295	1.38282e-295	3.84059e-294	6.85359e-294	-6.50883e-294	1.89355e-294	-5.3517e-296	-3.32597e-295	6.25102e-293
2.14727e-295	4.66422e-297	-9.39836e-296	1.68187e-295	-4.57842e-295	-1.215e-296	1.01179e-295	-3.48014e-295	-1.90516e-294	1.2596e-295	-4.77366e-295	-2.91132e-295	2.67124e-295	5.86802e-295	4.09238e-295	-3.75191e-295	-1.51202e-295	4.53798e-296	-7.91854e-296	-2.22054e-295	3.24453e-295	-1.53232e-296	-4.63466e-296	6.2388e-295	-6.33087e-296	2.60801e-295	-1.9758e-296	-5.33617e-295	3.39161e-295	5.06857e-295	9.07005e-294
5.55188e-297	1.12243e-296	-8.04116e-297	-9.18106e-297	-3.59706e-296	-3.80677e-296	-7.35794e-296	-4.48165e-297	-1.80298e-296	-2.67676e-297	-3.23833e-298	-5.32647e-296	5.82084e-296	-1.51148e-298	7.68034e-298	-3.16358e-296	5.37727e-296	-7.64777e-297	-6.30097e-297	1.18311e-296	1.0776e-296	-8.60616e-297	3.8932e-298	-2.77129e-297	1.65868e-296	-1.15419e-296	3.54752e-296	2.7943e-297	-4.20827e-296	-6.36282e-297	5.68095e-295
-9.7472e-298	1.42564e-297	-1.14399e-297	1.53514e-298	-2.30565e-298	-1.47921e-298	2.20258e-297	-1.58852e-297	-2.8299e-297	-2.56201e-297	-3.8308e-298	-9.00767e-298	1.34271e-296	3.03768e-297	-7.00886e-297	-2.66617e-297	8.22039e-297	-4.27765e-297	-3.53879e-297	3.06531e-299	9.5846e-298	7.21457e-298	6.28635e-298	1.36783e-297	-2.10791e-297	5.23019e-297	4.96258e-297	-1.09898e-297	7.88033e-298	-2.66883e-297	7.72834e-296
-1.52721e-299	-4.82519e-300	-3.19663e-298	1.35985e-297	3.17795e-299	1.63338e-298	6.4029e-298	-3.1957e-298	-8.83342e-298	3.18474e-298	8.67504e-299	1.47407e-298	7.05221e-299	-3.65528e-299	-1.30846e-299	-1.66609e-298	1.25499e-298	5.37161e-299	-1.65041e-298	-2.26079e-299	-3.23207e-299	-5.68898e-299	-5.56926e-298	-5.19505e-298	3.1841e-298	-4.3557e-299	4.91176e-299	1.7356e-299	3.34201e-299	5.85165e-299	6.63021e-297
-5.95706e-300	-6.91795e-300	-1.01458e-299	9.84218e-301	1.60768e-300	2.36471e-300	4.8412e-302	1.43147e-298	8.55357e-300	7.52156e-299	-1.13487e-299	1.7413e-300	4.79003e-302	3.73584e-300	4.65933e-300	-2.80278e-300	-2.94512e-301	-6.98071e-300	-1.70585e-300	1.43323e-299	1.0213e-300	-2.59584e-299	2.3414e-299	7.00292e-300	-8.72075e-300	-5.45579e-299	8.2529e-301	-7.39783e-300	1.0759e-299	3.2449e-299	4.74698e-298
9.91971e-300	3.60781e-301	-7.08637e-300	-8.31679e-301	8.7709e-301	7.71911e-302	-1.43552e-299	-1.82375e-300	-1.73158e-300	9.48284e-301	-1.95314e-300	2.67e-300	6.45719e-301	-1.68268e-302	-1.98475e-301	-4.56227e-301	1.91619e-301	2.23542e-301	1.22592e-302	1.6014e-300	-1.71408e-301	-4.28015e-301	4.44299e-301	3.1471e-300	-1.11836e-300	-3.58654e-300	2.20081e-300	3.01023e-303	-4.6299e-301	-3.51227e-300	6.10556e-299
6.22234e-302	2.05033e-302	-6.77458e-301	2.71429e-303	3.0019e-301	2.52276e-301	1.56188e-302	-1.60105e-302	-2.41385e-301	1.75086e-301	-6.09693e-301	-4.64572e-302	2.70033e-301	-5.01274e-302	-9.0646e-302	2.3611e-302	-3.16698e-302	-1.12452e-301	-6.11848e-301	5.06873e-302	8.26305e-302	2.46198e-301	1.9142e-301	3.62463e-302	3.41262e-302	-1.50871e-300	-1.41678e-301	-1.99656e-301	-4.04262e-303	-3.578e-302	6.14118e-300
-3.92453e-303	8.21597e-303	2.83996e-302	2.15072e-304	1.7926e-302	-4.4965e-303	2.90035e-302	-1.12754e-302	-4.53054e-303	1.17974e-302	-3.53894e-302	1.14829e-302	-3.83988e-302	2.37662e-302	2.29047e-304	6.49061e-303	4.10792e-303	-4.40587e-304	4.54319e-302	6.77831e-304	7.54809e-304	-7.48039e-302	2.48755e-302	3.06834e-305	1.22842e-302	1.70726e-302	5.08047e-302	3.50517e-303	2.65729e-304	6.50538e-303	4.77103e-301
-5.75968e-304	1.21787e-303	1.20571e-304	-5.08982e-304	7.35205e-304	-7.16457e-305	-6.80006e-304	-2.23225e-304	2.59391e-303	-1.39376e-303	-7.41509e-304	1.70168e-303	-1.30594e-303	3.28955e-303	-1.53353e-304	1.03686e-303	-1.31682e-304	2.52523e-303	-7.68973e-305	-1.26329e-304	-5.69863e-304	3.65032e-304	-2.72622e-303	-1.08095e-304	-5.31384e-304	7.82616e-305	-3.15847e-304	-6.19389e-304	-9.2044e-303	4.4478e-304	3.41734e-302
6.09807e-305	-6.09368e-305	4.55123e-304	-3.94178e-304	-5.60486e-306	1.68763e-304	1.09883e-305	5.37558e-305	7.8115e-306	2.43607e-304	-4.50761e-305	-2.59865e-305	1.14797e-304	-4.25827e-304	4.44884e-304	-7.076e-305	1.48365e-304	-3.3818e-305	1.11537e-305	5.01377e-305	3.80003e-305	4.93945e-304	1.02542e-304	-1.57017e-304	-3.75356e-305	1.79201e-305	5.08782e-305	4.43822e-304	-8.00837e-304	-3.63385e-304	5.33844e-303
4.0641e-306	5.18445e-305	-1.22876e-306	1.32227e-305	1.8853e-306	3.60542e-306	1.90922e-306	8.43623e-306	1.0134e-307	-1.72692e-306	6.88011e-306	-3.49248e-308	-1.59486e-305	-9.69866e-306	1.46213e-305	3.89199e-305	2.13333e-306	-3.10171e-305	9.33669e-307	-8.45198e-307	-8.29025e-307	8.48995e-308	3.04383e-306	-3.24427e-305	-3.78593e-306	1.81363e-305	-1.73894e-305	-1.8006e-306	2.00737e-306	2.27543e-306	2.90853e-304
0	-6.22292e-308	9.19773e-307	-2.59405e-307	-1.06348e-307	2.89616e-307	1.84448e-306	1.60449e-306	-5.95749e-307	7.42043e-307	2.52019e-307	-2.0355e-307	5.76587e-307	1.34829e-306	1.05302e-306	-1.21611e-306	6.51922e-306	-2.02192e-306	6.10494e-307	-9.35232e-307	-6.80403e-307	1.14697e-306	-2.16632e-306	1.82828e-307	4.38516e-307	3.79756e-306	3.3969e-307	-4.66997e-308	6.39096e-307	-6.15753e-308	3.06796e-305
0	0	0	-9.26806e-308	0	0	7.88726e-308	-2.49864e-308	2.72003e-308	-2.39738e-308	-2.50521e-308	-5.54683e-307	-9.89361e-308	5.3064e-308	3.63249e-308	7.50643e-308	3.95336e-308	0	7.28705e-307	0	0	5.28842e-308	4.07876e-307	0	7.73257e-308	-3.95915e-308	0	0	2.30166e-307	-1.14883e-307	2.89853e-306
0	0	0	0	0	0	0	0	0	0	0	0	0	0	0	0	0	0	5.41691e-308	0	3.54458e-308	-6.64567e-308	0	0	-3.17374e-308	0	0	0	0	-2.47811e-308	3.37447e-307
0	0	0	0	0	0	0	0	0	0	0	0	0	0	0	0	0	0	0	0	0	0	0	0	0	0	0	0	0	0	3.53627e-308
0	0	0	0	0	0	0	0	0	0	0	0	0	0	0	0	0	0	0	0	0	0	0	0	0	0	0	0	0	0	0
0	0	0	0	0	0	0	0	0	0	0	0	0	0	0	0	0	0	0	0	0	0	0	0	0	0	0	0	0	0	0
0	0	0	0	0	0	0	0	0	0	0	0	0	0	0	0	0	0	0	0	0	0	0	0	0	0	0	0	0	0	0
0	0	0	0	0	0	0	0	0	0	0	0	0	0	0	0	0	0	0	0	0	0	0	0	0	0	0	0	0	0	0
0	0	0	0	0	0	0	0	0	0	0	0	0	0	0	0	0	0	0	0	0	0	0	0	0	0	0	0	0	0	0
0	0	0	0	0	0	0	0	0	0	0	0	0	0	0	0	0	0	0	0	0	0	0	0	0	0	0	0	0	0	0
0	0	0	0	0	0	0	0	0	0	0	0	0	0	0	0	0	0	0	0	0	0	0	0	0	0	0	0	0	0	0
0	0	0	0	0	0	0	0	0	0	0	0	0	0	0	0	0	0	0	0	0	0	0	0	0	0	0	0	0	0	0
0	0	0	0	0	0	0	0	0	0	0	0	0	0	0	0	0	0	0	0	0	0	0	0	0	0	0	0	0	0	0
0	0	0	0	0	0	0	0	0	0	0	0	0	0	0	0	0	0	0	0	0	0	0	0	0	0	0	0	0	0	0
0	0	0	0	0	0	0	0	0	0	0	0	0	0	0	0	0	0	0	0	0	0	0	0	0	0	0	0	0	0	0
0	0	0	0	0	0	0	0	0	0	0	0	0	0	0	0	0	0	0	0	0	0	0	0	0	0	0	0	0	0	0
0	0	0	0	0	0	0	0	0	0	0	0	0	0	0	0	0	0	0	0	0	0	0	0	0	0	0	0	0	0	0
0	0	0	0	0	0	0	0	0	0	0	0	0	0	0	0	0	0	0	0	0	0	0	0	0	0	0	0	0	0	0
0	0	0	0	0	0	0	0	0	0	0	0	0	0	0	0	0	0	0	0	0	0	0	0	0	0	0	0	0	0	0
0	0	0	0	0	0	0	0	0	0	0	0	0	0	0	0	0	0	0	0	0	0	0	0	0	0	0	0	0	0	0
0	0	0	0	0	0	0	0	0	0	0	0	0	0	0	0	0	0	0	0	0	0	0	0	0	0	0	0	0	0	0
0	0	0	0	0	0	0	0	0	0	0	0	0	0	0	0	0	0	0	0	0	0	0	0	0	0	0	0	0	0	0
0	0	0	0	0	0	0	0	0	0	0	0	0	0	0	0	0	0	0	0	0	0	0	0	0	0	0	0	0	0	0
0	0	0	0	0	0	0	0	0	0	0	0	0	0	0	0	0	0	0	0	0	0	0	0	0	0	0	0	0	0	0
0	0	0	0	0	0	0	0	0	0	0	0	0	0	0	0	0	0	0	0	0	0	0	0	0	0	0	0	0	0	0
0	0	0	0	0	0	0	0	0	0	0	0	0	0	0	0	0	0	0	0	0	0	0	0	0	0	0	0	0	0	0
0	0	0	0	0	0	0	0	0	0	0	0	0	0	0	0	0	0	0	0	0	0	0	0	0	0	0	0	0	0	0
0	0	0	0	0	0	0	0	0	0	0	0	0	0	0	0	0	0	0	0	0	0	0	0	0	0	0	0	0	0	0
0	0	0	0	0	0	0	0	0	0	0	0	0	0	0	0	0	0	0	0	0	0	0	0	0	0	0	0	0	0	0
0	0	0	0	0	0	0	0	0	0	0	0	0	0	0	0	0	0	0	0	0	0	0	0	0	0	0	0	0	0	0
0	0	0	0	0	0	0	0	0	0	0	0	0	0	0	0	0	0	0	0	0	0	0	0	0	0	0	0	0	0	0
0	0	0	0	0	0	0	0	0	0	0	0	0	0	0	0	0	0	0	0	0	0	0	0	0	0	0	0	0	0	0
0	0	0	0	0	0	0	0	0	0	0	0	0	0	0	0	0	0	0	0	0	0	0	0	0	0	0	0	0	0	0
0	0	0	0	0	0	0	0	0	0	0	0	0	0	0	0	0	0	0	0	0	0	0	0	0	0	0	0	0	0	0
0	0	0	0	0	0	0	0	0	0	0	0	0	0	0	0	0	0	0	0	0	0	0	0	0	0	0	0	0	0	0
0	0	0	0	0	0	0	0	0	0	0	0	0	0	0	0	0	0	0	0	0	0	0	0	0	0	0	0	0	0	0
0	0	0	0	0	0	0	0	0	0	0	0	0	0	0	0	0	0	0	0	0	0	0	0	0	0	0	0	0	0	0
0	0	0	0	0	0	0	0	0	0	0	0	0	0	0	0	0	0	0	0	0	0	0	0	0	0	0	0	0	0	0
0	0	0	0	0	0	0	0	0	0	0	0	0	0	0	0	0	0	0	0	0	0	0	0	0	0	0	0	0	0	0
0	0	0	0	0	0	0	0	0	0	0	0	0	0	0	0	0	0	0	0	0	0	0	0	0	0	0	0	0	0	0
0	0	0	0	0	0	0	0	0	0	0	0	0	0	0	0	0	0	0	0	0	0	0	0	0	0	0	0	0	0	0
0	0	0	0	0	0	0	0	0	0	0	0	0	0	0	0	0	0	0	0	0	0	0	0	0	0	0	0	0	0	0
0	0	0	0	0	0	0	0	0	0	0	0	0	0	0	0	0	0	0	0	0	0	0	0	0	0	0	0	0	0	0
0	0	0	0	0	0	0	0	0	0	0	0	0	0	0	0	0	0	0	0	0	0	0	0	0	0	0	0	0	0	0
0	0	0	0	0	0	0	0	0	0	0	0	0	0	0	0	0	0	0	0	0	0	0	0	0	0	0	0	0	0	0
0	0	0	0	0	0	0	0	0	0	0	0	0	0	0	0	0	0	0	0	0	0	0	0	0	0	0	0	0	0	0
0	0	0	0	0	0	0	0	0	0	0	0	0	0	0	0	0	0	0	0	0	0	0	0	0	0	0	0	0	0	0
0	0	0	0	0	0	0	0	0	0	0	0	0	0	0	0	0	0	0	0	0	0	0	0	0	0	0	0	0	0	0
0	0	0	0	0	0	0	0	0	0	0	0	0	0	0	0	0	0	0	0	0	0	0	0	0	0	0	0	0	0	0
0	0	0	0	0	0	0	0	0	0	0	0	0	0	0	0	0	0	0	0	0	0	0	0	0	0	0	0	0	0	0
0	0	0	0	0	0	0	0	0	0	0	0	0	0	0	0	0	0	0	0	0	0	0	0	0	0	0	0	0	0	0
0	0	0	0	0	0	0	0	0	0	0	0	0	0	0	0	0	0	0	0	0	0	0	0	0	0	0	0	0	0	0
0	0	0	0	0	0	0	0	0	0	0	0	0	0	0	0	0	0	0	0	0	0	0	0	0	0	0	0	0	0	0
0	0	0	0	0	0	0	0	0	0	0	0	0	0	0	0	0	0	0	0	0	0	0	0	0	0	0	0	0	0	0
0	0	0	0	0	0	0	0	0	0	0	0	0	0	0	0	0	0	0	0	0	0	0	0	0	0	0	0	0	0	0
0	0	0	0	0	0	0	0	0	0	0	0	0	0	0	0	0	0	0	0	0	0	0	0	0	0	0	0	0	0	0
0	0	0	0	0	0	0	0	0	0	0	0	0	0	0	0	0	0	0	0	0	0	0	0	0	0	0	0	0	0	0
0	0	0	0	0	0	0	0	0	0	0	0	0	0	0	0	0	0	0	0	0	0	0	0	0	0	0	0	0	0	0
0	0	0	0	0	0	0	0	0	0	0	0	0	0	0	0	0	0	0	0	0	0	0	0	0	0	0	0	0	0	0
0	0	0	0	0	0	0	0	0	0	0	0	0	0	0	0	0	0	0	0	0	0	0	0	0	0	0	0	0	0	0
0	0	0	0	0	0	0	0	0	0	0	0	0	0	0	0	0	0	0	0	0	0	0	0	0	0	0	0	0	0	0
0	0	0	0	0	0	0	0	0	0	0	0	0	0	0	0	0	0	0	0	0	0	0	0	0	0	0	0	0	0	0
0	0	0	0	0	0	0	0	0	0	0	0	0	0	0	0	0	0	0	0	0	0	0	0	0	0	0	0	0	0	0
0	0	0	0	0	0	0	0	0	0	0	0	0	0	0	0	0	0	0	0	0	0	0	0	0	0	0	0	0	0	0
0	0	0	0	0	0	0	0	0	0	0	0	0	0	0	0	0	0	0	0	0	0	0	0	0	0	0	0	0	0	0
0	0	0	0	0	0	0	0	0	0	0	0	0	0	0	0	0	0	0	0	0	0	0	0	0	0	0	0	0	0	0
0	0	0	0	0	0	0	0	0	0	0	0	0	0	0	0	0	0	0	0	0	0	0	0	0	0	0	0	0	0	0
0	0	0	0	0	0	0	0	0	0	0	0	0	0	0	0	0	0	0	0	0	0	0	0	0	0	0	0	0	0	0
0	0	0	0	0	0	0	0	0	0	0	0	0	0	0	0	0	0	0	0	0	0	0	0	0	0	0	0	0	0	0
0	0	0	0	0	0	0	0	0	0	0	0	0	0	0	0	0	0	0	0	0	0	0	0	0	0	0	0	0	0	0
0	0	0	0	0	0	0	0	0	0	0	0	0	0	0	0	0	0	0	0	0	0	0	0	0	0	0	0	0	0	0
0	0	0	0	0	0	0	0	0	0	0	0	0	0	0	0	0	0	0	0	0	0	0	0	0	0	0	0	0	0	0
0	0	0	0	0	0	0	0	0	0	0	0	0	0	0	0	0	0	0	0	0	0	0	0	0	0	0	0	0	0	0
0	0	0	0	0	0	0	0	0	0	0	0	0	0	0	0	0	0	0	0	0	0	0	0	0	0	0	0	0	0	0
0	0	0	0	0	0	0	0	0	0	0	0	0	0	0	0	0	0	0	0	0	0	0	0	0	0	0	0	0	0	0
0	0	0	0	0	0	0	0	0	0	0	0	0	0	0	0	0	0	0	0	0	0	0	0	0	0	0	0	0	0	0
0	0	0	0	0	0	0	0	0	0	0	0	0	0	0	0	0	0	0	0	0	0	0	0	0	0	0	0	0	0	0
0	0	0	0	0	0	0	0	0	0	0	0	0	0	0	0	0	0	0	0	0	0	0	0	0	0	0	0	0	0	0
0	0	0	0	0	0	0	0	0	0	0	0	0	0	0	0	0	0	0	0	0	0	0	0	0	0	0	0	0	0	0
0	0	0	0	0	0	0	0	0	0	0	0	0	0	0	0	0	0	0	0	0	0	0	0	0	0	0	0	0	0	0
0	0	0	0	0	0	0	0	0	0	0	0	0	0	0	0	0	0	0	0	0	0	0	0	0	0	0	0	0	0	0
0	0	0	0	0	0	0	0	0	0	0	0	0	0	0	0	0	0	0	0	0	0	0	0	0	0	0	0	0	0	0
0	0	0	0	0	0	0	0	0	0	0	0	0	0	0	0	0	0	0	0	0	0	0	0	0	0	0	0	0	0	0
0	0	0	0	0	0	0	0	0	0	0	0	0	0	0	0	0	0	0	0	0	0	0	0	0	0	0	0	0	0	0
0	0	0	0	0	0	0	0	0	0	0	0	0	0	0	0	0	0	0	0	0	0	0	0	0	0	0	0	0	0	0
0	0	0	0	0	0	0	0	0	0	0	0	0	0	0	0	0	0	0	0	0	0	0	0	0	0	0	0	0	0	0
0	0	0	0	0	0	0	0	0	0	0	0	0	0	0	0	0	0	0	0	0	0	0	0	0	0	0	0	0	0	0
0	0	0	0	0	0	0	0	0	0	0	0	0	0	0	0	0	0	0	0	0	0	0	0	0	0	0	0	0	0	0
0	0	0	0	0	0	0	0	0	0	0	0	0	0	0	0	0	0	0	0	0	0	0	0	0	0	0	0	0	0	0
0	0	0	0	0	0	0	0	0	0	0	0	0	0	0	0	0	0	0	0	0	0	0	0	0	0	0	0	0	0	0
0	0	0	0	0	0	0	0	0	0	0	0	0	0	0	0	0	0	0	0	0	0	0	0	0	0	0	0	0	0	0
0	0	0	0	0	0	0	0	0	0	0	0	0	0	0	0	0	0	0	0	0	0	0	0	0	0	0	0	0	0	0
0	0	0	0	0	0	0	0	0	0	0	0	0	0	0	0	0	0	0	0	0	0	0	0	0	0	0	0	0	0	0
0	0	0	0	0	0	0	0	0	0	0	0	0	0	0	0	0	0	0	0	0	0	0	0	0	0	0	0	0	0	0
0	0	0	0	0	0	0	0	0	0	0	0	0	0	0	0	0	0	0	0	0	0	0	0	0	0	0	0	0	0	0
0	0	0	0	0	0	0	0	0	0	0	0	0	0	0	0	0	0	0	0	0	0	0	0	0	0	0	0	0	0	0
0	0	0	0	0	0	0	0	0	0	0	0	0	0	0	0	0	0	0	0	0	0	0	0	0	0	0	0	0	0	0
0	0	0	0	0	0	0	0	0	0	0	0	0	0	0	0	0	0	0	0	0	0	0	0	0	0	0	0	0	0	0
0	0	0	0	0	0	0	0	0	0	0	0	0	0	0	0	0	0	0	0	0	0	0	0	0	0	0	0	0	0	0
0	0	0	0	0	0	0	0	0	0	0	0	0	0	0	0	0	0	0	0	0	0	0	0	0	0	0	0	0	0	0
0	0	0	0	0	0	0	0	0	0	0	0	0	0	0	0	0	0	0	0	0	0	0	0	0	0	0	0	0	0	0
0	0	0	0	0	0	0	0	0	0	0	0	0	0	0	0	0	0	0	0	0	0	0	0	0	0	0	0	0	0	0
0	0	0	0	0	0	0	0	0	0	0	0	0	0	0	0	0	0	0	0	0	0	0	0	0	0	0	0	0	0	0
0	0	0	0	0	0	0	0	0	0	0	0	0	0	0	0	0	0	0	0	0	0	0	0	0	0	0	0	0	0	0
0	0	0	0	0	0	0	0	0	0	0	0	0	0	0	0	0	0	0	0	0	0	0	0	0	0	0	0	0	0	0
0	0	0	0	0	0	0	0	0	0	0	0	0	0	0	0	0	0	0	0	0	0	0	0	0	0	0	0	0	0	0
0	0	0	0	0	0	0	0	0	0	0	0	0	0	0	0	0	0	0	0	0	0	0	0	0	0	0	0	0	0	0
0	0	0	0	0	0	0	0	0	0	0	0	0	0	0	0	0	0	0	0	0	0	0	0	0	0	0	0	0	0	0
0	0	0	0	0	0	0	0	0	0	0	0	0	0	0	0	0	0	0	0	0	0	0	0	0	0	0	0	0	0	0
0	0	0	0	0	0	0	0	0	0	0	0	0	0	0	0	0	0	0	0	0	0	0	0	0	0	0	0	0	0	0
0	0	0	0	0	0	0	0	0	0	0	0	0	0	0	0	0	0	0	0	0	0	0	0	0	0	0	0	0	0	0
0	0	0	0	0	0	0	0	0	0	0	0	0	0	0	0	0	0	0	0	0	0	0	0	0	0	0	0	0	0	0
0	0	0	0	0	0	0	0	0	0	0	0	0	0	0	0	0	0	0	0	0	0	0	0	0	0	0	0	0	0	0
0	0	0	0	0	0	0	0	0	0	0	0	0	0	0	0	0	0	0	0	0	0	0	0	0	0	0	0	0	0	0
0	0	0	0	0	0	0	0	0	0	0	0	0	0	0	0	0	0	0	0	0	0	0	0	0	0	0	0	0	0	0
0	0	0	0	0	0	0	0	0	0	0	0	0	0	0	0	0	0	0	0	0	0	0	0	0	0	0	0	0	0	0
0	0	0	0	0	0	0	0	0	0	0	0	0	0	0	0	0	0	0	0	0	0	0	0	0	0	0	0	0	0	0
0	0	0	0	0	0	0	0	0	0	0	0	0	0	0	0	0	0	0	0	0	0	0	0	0	0	0	0	0	0	0
0	0	0	0	0	0	0	0	0	0	0	0	0	0	0	0	0	0	0	0	0	0	0	0	0	0	0	0	0	0	0
0	0	0	0	0	0	0	0	0	0	0	0	0	0	0	0	0	0	0	0	0	0	0	0	0	0	0	0	0	0	0
0	0	0	0	0	0	0	0	0	0	0	0	0	0	0	0	0	0	0	0	0	0	0	0	0	0	0	0	0	0	0
0	0	0	0	0	0	0	0	0	0	0	0	0	0	0	0	0	0	0	0	0	0	0	0	0	0	0	0	0	0	0
0	0	0	0	0	0	0	0	0	0	0	0	0	0	0	0	0	0	0	0	0	0	0	0	0	0	0	0	0	0	0
0	0	0	0	0	0	0	0	0	0	0	0	0	0	0	0	0	0	0	0	0	0	0	0	0	0	0	0	0	0	0
0	0	0	0	0	0	0	0	0	0	0	0	0	0	0	0	0	0	0	0	0	0	0	0	0	0	0	0	0	0	0
0	0	0	0	0	0	0	0	0	0	0	0	0	0	0	0	0	0	0	0	0	0	0	0	0	0	0	0	0	0	0
0	0	0	0	0	0	0	0	0	0	0	0	0	0	0	0	0	0	0	0	0	0	0	0	0	0	0	0	0	0	0
0	0	0	0	0	0	0	0	0	0	0	0	0	0	0	0	0	0	0	0	0	0	0	0	0	0	0	0	0	0	0
0	0	0	0	0	0	0	0	0	0	0	0	0	0	0	0	0	0	0	0	0	0	0	0	0	0	0	0	0	0	0
0	0	0	0	0	0	0	0	0	0	0	0	0	0	0	0	0	0	0	0	0	0	0	0	0	0	0	0	0	0	0
0	0	0	0	0	0	0	0	0	0	0	0	0	0	0	0	0	0	0	0	0	0	0	0	0	0	0	0	0	0	0
0	0	0	0	0	0	0	0	0	0	0	0	0	0	0	0	0	0	0	0	0	0	0	0	0	0	0	0	0	0	0
0	0	0	0	0	0	0	0	0	0	0	0	0	0	0	0	0	0	0	0	0	0	0	0	0	0	0	0	0	0	0
0	0	0	0	0	0	0	0	0	0	0	0	0	0	0	0	0	0	0	0	0	0	0	0	0	0	0	0	0	0	0
0	0	0	0	0	0	0	0	0	0	0	0	0	0	0	0	0	0	0	0	0	0	0	0	0	0	0	0	0	0	0
0	0	0	0	0	0	0	0	0	0	0	0	0	0	0	0	0	0	0	0	0	0	0	0	0	0	0	0	0	0	0
0	0	0	0	0	0	0	0	0	0	0	0	0	0	0	0	0	0	0	0	0	0	0	0	0	0	0	0	0	0	0
0	0	0	0	0	0	0	0	0	0	0	0	0	0	0	0	0	0	0	0	0	0	0	0	0	0	0	0	0	0	0
0	0	0	0	0	0	0	0	0	0	0	0	0	0	0	0	0	0	0	0	0	0	0	0	0	0	0	0	0	0	0
0	0	0	0	0	0	0	0	0	0	0	0	0	0	0	0	0	0	0	0	0	0	0	0	0	0	0	0	0	0	0
0	0	0	0	0	0	0	0	0	0	0	0	0	0	0	0	0	0	0	0	0	0	0	0	0	0	0	0	0	0	0
0	0	0	0	0	0	0	0	0	0	0	0	0	0	0	0	0	0	0	0	0	0	0	0	0	0	0	0	0	0	0
0	0	0	0	0	0	0	0	0	0	0	0	0	0	0	0	0	0	0	0	0	0	0	0	0	0	0	0	0	0	0
0	0	0	0	0	0	0	0	0	0	0	0	0	0	0	0	0	0	0	0	0	0	0	0	0	0	0	0	0	0	0
0	0	0	0	0	0	0	0	0	0	0	0	0	0	0	0	0	0	0	0	0	0	0	0	0	0	0	0	0	0	0
0	0	0	0	0	0	0	0	0	0	0	0	0	0	0	0	0	0	0	0	0	0	0	0	0	0	0	0	0	0	0
0	0	0	0	0	0	0	0	0	0	0	0	0	0	0	0	0	0	0	0	0	0	0	0	0	0	0	0	0	0	0
0	0	0	0	0	0	0	0	0	0	0	0	0	0	0	0	0	0	0	0	0	0	0	0	0	0	0	0	0	0	0
0	0	0	0	0	0	0	0	0	0	0	0	0	0	0	0	0	0	0	0	0	0	0	0	0	0	0	0	0	0	0
0	0	0	0	0	0	0	0	0	0	0	0	0	0	0	0	0	0	0	0	0	0	0	0	0	0	0	0	0	0	0
0	0	0	0	0	0	0	0	0	0	0	0	0	0	0	0	0	0	0	0	0	0	0	0	0	0	0	0	0	0	0
0	0	0	0	0	0	0	0	0	0	0	0	0	0	0	0	0	0	0	0	0	0	0	0	0	0	0	0	0	0	0
0	0	0	0	0	0	0	0	0	0	0	0	0	0	0	0	0	0	0	0	0	0	0	0	0	0	0	0	0	0	0
0	0	0	0	0	0	0	0	0	0	0	0	0	0	0	0	0	0	0	0	0	0	0	0	0	0	0	0	0	0	0
0	0	0	0	0	0	0	0	0	0	0	0	0	0	0	0	0	0	0	0	0	0	0	0	0	0	0	0	0	0	0
0	0	0	0	0	0	0	0	0	0	0	0	0	0	0	0	0	0	0	0	0	0	0	0	0	0	0	0	0	0	0
0	0	0	0	0	0	0	0	0	0	0	0	0	0	0	0	0	0	0	0	0	0	0	0	0	0	0	0	0	0	0
0	0	0	0	0	0	0	0	0	0	0	0	0	0	0	0	0	0	0	0	0	0	0	0	0	0	0	0	0	0	0
0	0	0	0	0	0	0	0	0	0	0	0	0	0	0	0	0	0	0	0	0	0	0	0	0	0	0	0	0	0	0
0	0	0	0	0	0	0	0	0	0	0	0	0	0	0	0	0	0	0	0	0	0	0	0	0	0	0	0	0	0	0
0	0	0	0	0	0	0	0	0	0	0	0	0	0	0	0	0	0	0	0	0	0	0	0	0	0	0	0	0	0	0
0	0	0	0	0	0	0	0	0	0	0	0	0	0	0	0	0	0	0	0	0	0	0	0	0	0	0	0	0	0	0
0	0	0	0	0	0	0	0	0	0	0	0	0	0	0	0	0	0	0	0	0	0	0	0	0	0	0	0	0	0	0
0	0	0	0	0	0	0	0	0	0	0	0	0	0	0	0	0	0	0	0	0	0	0	0	0	0	0	0	0	0	0
0	0	0	0	0	0	0	0	0	0	0	0	0	0	0	0	0	0	0	0	0	0	0	0	0	0	0	0	0	0	0
0	0	0	0	0	0	0	0	0	0	0	0	0	0	0	0	0	0	0	0	0	0	0	0	0	0	0	0	0	0	0
0	0	0	0	0	0	0	0	0	0	0	0	0	0	0	0	0	0	0	0	0	0	0	0	0	0	0	0	0	0	0
0	0	0	0	0	0	0	0	0	0	0	0	0	0	0	0	0	0	0	0	0	0	0	0	0	0	0	0	0	0	0
0	0	0	0	0	0	0	0	0	0	0	0	0	0	0	0	0	0	0	0	0	0	0	0	0	0	0	0	0	0	0
0	0	0	0	0	0	0	0	0	0	0	0	0	0	0	0	0	0	0	0	0	0	0	0	0	0	0	0	0	0	0
0	0	0	0	0	0	0	0	0	0	0	0	0	0	0	0	0	0	0	0	0	0	0	0	0	0	0	0	0	0	0
0	0	0	0	0	0	0	0	0	0	0	0	0	0	0	0	0	0	0	0	0	0	0	0	0	0	0	0	0	0	0
0	0	0	0	0	0	0	0	0	0	0	0	0	0	0	0	0	0	0	0	0	0	0	0	0	0	0	0	0	0	0
0	0	0	0	0	0	0	0	0	0	0	0	0	0	0	0	0	0	0	0	0	0	0	0	0	0	0	0	0	0	0
0	0	0	0	0	0	0	0	0	0	0	0	0	0	0	0	0	0	0	0	0	0	0	0	0	0	0	0	0	0	0
0	0	0	0	0	0	0	0	0	0	0	0	0	0	0	0	0	0	0	0	0	0	0	0	0	0	0	0	0	0	0
0	0	0	0	0	0	0	0	0	0	0	0	0	0	0	0	0	0	0	0	0	0	0	0	0	0	0	0	0	0	0
0	0	0	0	0	0	0	0	0	0	0	0	0	0	0	0	0	0	0	0	0	0	0	0	0	0	0	0	0	0	0
0	0	0	0	0	0	0	0	0	0	0	0	0	0	0	0	0	0	0	0	0	0	0	0	0	0	0	0	0	0	0
0	0	0	0	0	0	0	0	0	0	0	0	0	0	0	0	0	0	0	0	0	0	0	0	0	0	0	0	0	0	0
0	0	0	0	0	0	0	0	0	0	0	0	0	0	0	0	0	0	0	0	0	0	0	0	0	0	0	0	0	0	0
0	0	0	0	0	0	0	0	0	0	0	0	0	0	0	0	0	0	0	0	0	0	0	0	0	0	0	0	0	0	0
0	0	0	0	0	0	0	0	0	0	0	0	0	0	0	0	0	0	0	0	0	0	0	0	0	0	0	0	0	0	0
0	0	0	0	0	0	0	0	0	0	0	0	0	0	0	0	0	0	0	0	0	0	0	0	0	0	0	0	0	0	0
0	0	0	0	0	0	0	0	0	0	0	0	0	0	0	0	0	0	0	0	0	0	0	0	0	0	0	0	0	0	0
0	0	0	0	0	0	0	0	0	0	0	0	0	0	0	0	0	0	0	0	0	0	0	0	0	0	0	0	0	0	0
0	0	0	0	0	0	0	0	0	0	0	0	0	0	0	0	0	0	0	0	0	0	0	0	0	0	0	0	0	0	0
0	0	0	0	0	0	0	0	0	0	0	0	0	0	0	0	0	0	0	0	0	0	0	0	0	0	0	0	0	0	0
0	0	0	0	0	0	0	0	0	0	0	0	0	0	0	0	0	0	0	0	0	0	0	0	0	0	0	0	0	0	0
0	0	0	0	0	0	0	0	0	0	0	0	0	0	0	0	0	0	0	0	0	0	0	0	0	0	0	0	0	0	0
0	0	0	0	0	0	0	0	0	0	0	0	0	0	0	0	0	0	0	0	0	0	0	0	0	0	0	0	0	0	0
0	0	0	0	0	0	0	0	0	0	0	0	0	0	0	0	0	0	0	0	0	0	0	0	0	0	0	0	0	0	0
0	0	0	0	0	0	0	0	0	0	0	0	0	0	0	0	0	0	0	0	0	0	0	0	0	0	0	0	0	0	0
0	0	0	0	0	0	0	0	0	0	0	0	0	0	0	0	0	0	0	0	0	0	0	0	0	0	0	0	0	0	0
0	0	0	0	0	0	0	0	0	0	0	0	0	0	0	0	0	0	0	0	0	0	0	0	0	0	0	0	0	0	0
0	0	0	0	0	0	0	0	0	0	0	0	0	0	0	0	0	0	0	0	0	0	0	0	0	0	0	0	0	0	0
0	0	0	0	0	0	0	0	0	0	0	0	0	0	0	0	0	0	0	0	0	0	0	0	0	0	0	0	0	0	0
0	0	0	0	0	0	0	0	0	0	0	0	0	0	0	0	0	0	0	0	0	0	0	0	0	0	0	0	0	0	0
0	0	0	0	0	0	0	0	0	0	0	0	0	0	0	0	0	0	0	0	0	0	0	0	0	0	0	0	0	0	0
0	0	0	0	0	0	0	0	0	0	0	0	0	0	0	0	0	0	0	0	0	0	0	0	0	0	0	0	0	0	0
0	0	0	0	0	0	0	0	0	0	0	0	0	0	0	0	0	0	0	0	0	0	0	0	0	0	0	0	0	0	0
0	0	0	0	0	0	0	0	0	0	0	0	0	0	0	0	0	0	0	0	0	0	0	0	0	0	0	0	0	0	0
0	0	0	0	0	0	0	0	0	0	0	0	0	0	0	0	0	0	0	0	0	0	0	0	0	0	0	0	0	0	0
0	0	0	0	0	0	0	0	0	0	0	0	0	0	0	0	0	0	0	0	0	0	0	0	0	0	0	0	0	0	0
0	0	0	0	0	0	0	0	0	0	0	0	0	0	0	0	0	0	0	0	0	0	0	0	0	0	0	0	0	0	0
0	0	0	0	0	0	0	0	0	0	0	0	0	0	0	0	0	0	0	0	0	0	0	0	0	0	0	0	0	0	0
0	0	0	0	0	0	0	0	0	0	0	0	0	0	0	0	0	0	0	0	0	0	0	0	0	0	0	0	0	0	0
0	0	0	0	0	0	0	0	0	0	0	0	0	0	0	0	0	0	0	0	0	0	0	0	0	0	0	0	0	0	0
0	0	0	0	0	0	0	0	0	0	0	0	0	0	0	0	0	0	0	0	0	0	0	0	0	0	0	0	0	0	0
0	0	0	0	0	0	0	0	0	0	0	0	0	0	0	0	0	0	0	0	0	0	0	0	0	0	0	0	0	0	0
0	0	0	0	0	0	0	0	0	0	0	0	0	0	0	0	0	0	0	0	0	0	0	0	0	0	0	0	0	0	0
0	0	0	0	0	0	0	0	0	0	0	0	0	0	0	0	0	0	0	0	0	0	0	0	0	0	0	0	0	0	0
0	0	0	0	0	0	0	0	0	0	0	0	0	0	0	0	0	0	0	0	0	0	0	0	0	0	0	0	0	0	0
0	0	0	0	0	0	0	0	0	0	0	0	0	0	0	0	0	0	0	0	0	0	0	0	0	0	0	0	0	0	0
0	0	0	0	0	0	0	0	0	0	0	0	0	0	0	0	0	0	0	0	0	0	0	0	0	0	0	0	0	0	0
0	0	0	0	0	0	0	0	0	0	0	0	0	0	0	0	0	0	0	0	0	0	0	0	0	0	0	0	0	0	0
0	0	0	0	0	0	0	0	0	0	0	0	0	0	0	0	0	0	0	0	0	0	0	0	0	0	0	0	0	0	0
0	0	0	0	0	0	0	0	0	0	0	0	0	0	0	0	0	0	0	0	0	0	0	0	0	0	0	0	0	0	0
0	0	0	0	0	0	0	0	0	0	0	0	0	0	0	0	0	0	0	0	0	0	0	0	0	0	0	0	0	0	0
0	0	0	0	0	0	0	0	0	0	0	0	0	0	0	0	0	0	0	0	0	0	0	0	0	0	0	0	0	0	0
0	0	0	0	0	0	0	0	0	0	0	0	0	0	0	0	0	0	0	0	0	0	0	0	0	0	0	0	0	0	0
0	0	0	0	0	0	0	0	0	0	0	0	0	0	0	0	0	0	0	0	0	0	0	0	0	0	0	0	0	0	0
0	0	0	0	0	0	0	0	0	0	0	0	0	0	0	0	0	0	0	0	0	0	0	0	0	0	0	0	0	0	0
0	0	0	0	0	0	0	0	0	0	0	0	0	0	0	0	0	0	0	0	0	0	0	0	0	0	0	0	0	0	0
0	0	0	0	0	0	0	0	0	0	0	0	0	0	0	0	0	0	0	0	0	0	0	0	0	0	0	0	0	0	0
0	0	0	0	0	0	0	0	0	0	0	0	0	0	0	0	0	0	0	0	0	0	0	0	0	0	0	0	0	0	0
0	0	0	0	0	0	0	0	0	0	0	0	0	0	0	0	0	0	0	0	0	0	0	0	0	0	0	0	0	0	0
0	0	0	0	0	0	0	0	0	0	0	0	0	0	0	0	0	0	0	0	0	0	0	0	0	0	0	0	0	0	0
0	0	0	0	0	0	0	0	0	0	0	0	0	0	0	0	0	0	0	0	0	0	0	0	0	0	0	0	0	0	0
0	0	0	0	0	0	0	0	0	0	0	0	0	0	0	0	0	0	0	0	0	0	0	0	0	0	0	0	0	0	0
0	0	0	0	0	0	0	0	0	0	0	0	0	0	0	0	0	0	0	0	0	0	0	0	0	0	0	0	0	0	0
0	0	0	0	0	0	0	0	0	0	0	0	0	0	0	0	0	0	0	0	0	0	0	0	0	0	0	0	0	0	0
0	0	0	0	0	0	0	0	0	0	0	0	0	0	0	0	0	0	0	0	0	0	0	0	0	0	0	0	0	0	0
0	0	0	0	0	0	0	0	0	0	0	0	0	0	0	0	0	0	0	0	0	0	0	0	0	0	0	0	0	0	0
0	0	0	0	0	0	0	0	0	0	0	0	0	0	0	0	0	0	0	0	0	0	0	0	0	0	0	0	0	0	0
0	0	0	0	0	0	0	0	0	0	0	0	0	0	0	0	0	0	0	0	0	0	0	0	0	0	0	0	0	0	0
0	0	0	0	0	0	0	0	0	0	0	0	0	0	0	0	0	0	0	0	0	0	0	0	0	0	0	0	0	0	0
0	0	0	0	0	0	0	0	0	0	0	0	0	0	0	0	0	0	0	0	0	0	0	0	0	0	0	0	0	0	0
0	0	0	0	0	0	0	0	0	0	0	0	0	0	0	0	0	0	0	0	0	0	0	0	0	0	0	0	0	0	0
0	0	0	0	0	0	0	0	0	0	0	0	0	0	0	0	0	0	0	0	0	0	0	0	0	0	0	0	0	0	0
0	0	0	0	0	0	0	0	0	0	0	0	0	0	0	0	0	0	0	0	0	0	0	0	0	0	0	0	0	0	0
0	0	0	0	0	0	0	0	0	0	0	0	0	0	0	0	0	0	0	0	0	0	0	0	0	0	0	0	0	0	0
0	0	0	0	0	0	0	0	0	0	0	0	0	0	0	0	0	0	0	0	0	0	0	0	0	0	0	0	0	0	0
0	0	0	0	0	0	0	0	0	0	0	0	0	0	0	0	0	0	0	0	0	0	0	0	0	0	0	0	0	0	0
0	0	0	0	0	0	0	0	0	0	0	0	0	0	0	0	0	0	0	0	0	0	0	0	0	0	0	0	0	0	0
0	0	0	0	0	0	0	0	0	0	0	0	0	0	0	0	0	0	0	0	0	0	0	0	0	0	0	0	0	0	0
0	0	0	0	0	0	0	0	0	0	0	0	0	0	0	0	0	0	0	0	0	0	0	0	0	0	0	0	0	0	0
0	0	0	0	0	0	0	0	0	0	0	0	0	0	0	0	0	0	0	0	0	0	0	0	0	0	0	0	0	0	0
0	0	0	0	0	0	0	0	0	0	0	0	0	0	0	0	0	0	0	0	0	0	0	0	0	0	0	0	0	0	0
0	0	0	0	0	0	0	0	0	0	0	0	0	0	0	0	0	0	0	0	0	0	0	0	0	0	0	0	0	0	0
0	0	0	0	0	0	0	0	0	0	0	0	0	0	0	0	0	0	0	0	0	0	0	0	0	0	0	0	0	0	0
0	0	0	0	0	0	0	0	0	0	0	0	0	0	0	0	0	0	0	0	0	0	0	0	0	0	0	0	0	0	0
0	0	0	0	0	0	0	0	0	0	0	0	0	0	0	0	0	0	0	0	0	0	0	0	0	0	0	0	0	0	0
0	0	0	0	0	0	0	0	0	0	0	0	0	0	0	0	0	0	0	0	0	0	0	0	0	0	0	0	0	0	0
0	0	0	0	0	0	0	0	0	0	0	0	0	0	0	0	0	0	0	0	0	0	0	0	0	0	0	0	0	0	0
0	0	0	0	0	0	0	0	0	0	0	0	0	0	0	0	0	0	0	0	0	0	0	0	0	0	0	0	0	0	0
0	0	0	0	0	0	0	0	0	0	0	0	0	0	0	0	0	0	0	0	0	0	0	0	0	0	0	0	0	0	0
0	0	0	0	0	0	0	0	0	0	0	0	0	0	0	0	0	0	0	0	0	0	0	0	0	0	0	0	0	0	0
0	0	0	0	0	0	0	0	0	0	0	0	0	0	0	0	0	0	0	0	0	0	0	0	0	0	0	0	0	0	0
0	0	0	0	0	0	0	0	0	0	0	0	0	0	0	0	0	0	0	0	0	0	0	0	0	0	0	0	0	0	0
0	0	0	0	0	0	0	0	0	0	0	0	0	0	0	0	0	0	0	0	0	0	0	0	0	0	0	0	0	0	0
0	0	0	0	0	0	0	0	0	0	0	0	0	0	0	0	0	0	0	0	0	0	0	0	0	0	0	0	0	0	0
0	0	0	0	0	0	0	0	0	0	0	0	0	0	0	0	0	0	0	0	0	0	0	0	0	0	0	0	0	0	0
0	0	0	0	0	0	0	0	0	0	0	0	0	0	0	0	0	0	0	0	0	0	0	0	0	0	0	0	0	0	0
0	0	0	0	0	0	0	0	0	0	0	0	0	0	0	0	0	0	0	0	0	0	0	0	0	0	0	0	0	0	0
0	0	0	0	0	0	0	0	0	0	0	0	0	0	0	0	0	0	0	0	0	0	0	0	0	0	0	0	0	0	0
0	0	0	0	0	0	0	0	0	0	0	0	0	0	0	0	0	0	0	0	0	0	0	0	0	0	0	0	0	0	0
0	0	0	0	0	0	0	0	0	0	0	0	0	0	0	0	0	0	0	0	0	0	0	0	0	0	0	0	0	0	0
0	0	0	0	0	0	0	0	0	0	0	0	0	0	0	0	0	0	0	0	0	0	0	0	0	0	0	0	0	0	0
0	0	0	0	0	0	0	0	0	0	0	0	0	0	0	0	0	0	0	0	0	0	0	0	0	0	0	0	0	0	0
0	0	0	0	0	0	0	0	0	0	0	0	0	0	0	0	0	0	0	0	0	0	0	0	0	0	0	0	0	0	0
0	0	0	0	0	0	0	0	0	0	0	0	0	0	0	0	0	0	0	0	0	0	0	0	0	0	0	0	0	0	0
0	0	0	0	0	0	0	0	0	0	0	0	0	0	0	0	0	0	0	0	0	0	0	0	0	0	0	0	0	0	0
0	0	0	0	0	0	0	0	0	0	0	0	0	0	0	0	0	0	0	0	0	0	0	0	0	0	0	0	0	0	0
0	0	0	0	0	0	0	0	0	0	0	0	0	0	0	0	0	0	0	0	0	0	0	0	0	0	0	0	0	0	0
0	0	0	0	0	0	0	0	0	0	0	0	0	0	0	0	0	0	0	0	0	0	0	0	0	0	0	0	0	0	0
0	0	0	0	0	0	0	0	0	0	0	0	0	0	0	0	0	0	0	0	0	0	0	0	0	0	0	0	0	0	0
0	0	0	0	0	0	0	0	0	0	0	0	0	0	0	0	0	0	0	0	0	0	0	0	0	0	0	0	0	0	0
0	0	0	0	0	0	0	0	0	0	0	0	0	0	0	0	0	0	0	0	0	0	0	0	0	0	0	0	0	0	0
0	0	0	0	0	0	0	0	0	0	0	0	0	0	0	0	0	0	0	0	0	0	0	0	0	0	0	0	0	0	0
0	0	0	0	0	0	0	0	0	0	0	0	0	0	0	0	0	0	0	0	0	0	0	0	0	0	0	0	0	0	0
0	0	0	0	0	0	0	0	0	0	0	0	0	0	0	0	0	0	0	0	0	0	0	0	0	0	0	0	0	0	0
0	0	0	0	0	0	0	0	0	0	0	0	0	0	0	0	0	0	0	0	0	0	0	0	0	0	0	0	0	0	0
0	0	0	0	0	0	0	0	0	0	0	0	0	0	0	0	0	0	0	0	0	0	0	0	0	0	0	0	0	0	0
0	0	0	0	0	0	0	0	0	0	0	0	0	0	0	0	0	0	0	0	0	0	0	0	0	0	0	0	0	0	0
0	0	0	0	0	0	0	0	0	0	0	0	0	0	0	0	0	0	0	0	0	0	0	0	0	0	0	0	0	0	0
0	0	0	0	0	0	0	0	0	0	0	0	0	0	0	0	0	0	0	0	0	0	0	0	0	0	0	0	0	0	0
0	0	0	0	0	0	0	0	0	0	0	0	0	0	0	0	0	0	0	0	0	0	0	0	0	0	0	0	0	0	0
0	0	0	0	0	0	0	0	0	0	0	0	0	0	0	0	0	0	0	0	0	0	0	0	0	0	0	0	0	0	0
0	0	0	0	0	0	0	0	0	0	0	0	0	0	0	0	0	0	0	0	0	0	0	0	0	0	0	0	0	0	0
0	0	0	0	0	0	0	0	0	0	0	0	0	0	0	0	0	0	0	0	0	0	0	0	0	0	0	0	0	0	0
0	0	0	0	0	0	0	0	0	0	0	0	0	0	0	0	0	0	0	0	0	0	0	0	0	0	0	0	0	0	0
0	0	0	0	0	0	0	0	0	0	0	0	0	0	0	0	0	0	0	0	0	0	0	0	0	0	0	0	0	0	0
0	0	0	0	0	0	0	0	0	0	0	0	0	0	0	0	0	0	0	0	0	0	0	0	0	0	0	0	0	0	0
0	0	0	0	0	0	0	0	0	0	0	0	0	0	0	0	0	0	0	0	0	0	0	0	0	0	0	0	0	0	0
0	0	0	0	0	0	0	0	0	0	0	0	0	0	0	0	0	0	0	0	0	0	0	0	0	0	0	0	0	0	0
0	0	0	0	0	0	0	0	0	0	0	0	0	0	0	0	0	0	0	0	0	0	0	0	0	0	0	0	0	0	0
0	0	0	0	0	0	0	0	0	0	0	0	0	0	0	0	0	0	0	0	0	0	0	0	0	0	0	0	0	0	0
0	0	0	0	0	0	0	0	0	0	0	0	0	0	0	0	0	0	0	0	0	0	0	0	0	0	0	0	0	0	0
0	0	0	0	0	0	0	0	0	0	0	0	0	0	0	0	0	0	0	0	0	0	0	0	0	0	0	0	0	0	0
0	0	0	0	0	0	0	0	0	0	0	0	0	0	0	0	0	0	0	0	0	0	0	0	0	0	0	0	0	0	0
0	0	0	0	0	0	0	0	0	0	0	0	0	0	0	0	0	0	0	0	0	0	0	0	0	0	0	0	0	0	0
0	0	0	0	0	0	0	0	0	0	0	0	0	0	0	0	0	0	0	0	0	0	0	0	0	0	0	0	0	0	0
0	0	0	0	0	0	0	0	0	0	0	0	0	0	0	0	0	0	0	0	0	0	0	0	0	0	0	0	0	0	0
0	0	0	0	0	0	0	0	0	0	0	0	0	0	0	0	0	0	0	0	0	0	0	0	0	0	0	0	0	0	0
0	0	0	0	0	0	0	0	0	0	0	0	0	0	0	0	0	0	0	0	0	0	0	0	0	0	0	0	0	0	0
0	0	0	0	0	0	0	0	0	0	0	0	0	0	0	0	0	0	0	0	0	0	0	0	0	0	0	0	0	0	0
0	0	0	0	0	0	0	0	0	0	0	0	0	0	0	0	0	0	0	0	0	0	0	0	0	0	0	0	0	0	0
0	0	0	0	0	0	0	0	0	0	0	0	0	0	0	0	0	0	0	0	0	0	0	0	0	0	0	0	0	0	0
0	0	0	0	0	0	0	0	0	0	0	0	0	0	0	0	0	0	0	0	0	0	0	0	0	0	0	0	0	0	0
0	0	0	0	0	0	0	0	0	0	0	0	0	0	0	0	0	0	0	0	0	0	0	0	0	0	0	0	0	0	0
0	0	0	0	0	0	0	0	0	0	0	0	0	0	0	0	0	0	0	0	0	0	0	0	0	0	0	0	0	0	0
0	0	0	0	0	0	0	0	0	0	0	0	0	0	0	0	0	0	0	0	0	0	0	0	0	0	0	0	0	0	0
0	0	0	0	0	0	0	0	0	0	0	0	0	0	0	0	0	0	0	0	0	0	0	0	0	0	0	0	0	0	0
0	0	0	0	0	0	0	0	0	0	0	0	0	0	0	0	0	0	0	0	0	0	0	0	0	0	0	0	0	0	0
0	0	0	0	0	0	0	0	0	0	0	0	0	0	0	0	0	0	0	0	0	0	0	0	0	0	0	0	0	0	0
0	0	0	0	0	0	0	0	0	0	0	0	0	0	0	0	0	0	0	0	0	0	0	0	0	0	0	0	0	0	0
0	0	0	0	0	0	0	0	0	0	0	0	0	0	0	0	0	0	0	0	0	0	0	0	0	0	0	0	0	0	0
0	0	0	0	0	0	0	0	0	0	0	0	0	0	0	0	0	0	0	0	0	0	0	0	0	0	0	0	0	0	0
0	0	0	0	0	0	0	0	0	0	0	0	0	0	0	0	0	0	0	0	0	0	0	0	0	0	0	0	0	0	0
0	0	0	0	0	0	0	0	0	0	0	0	0	0	0	0	0	0	0	0	0	0	0	0	0	0	0	0	0	0	0
0	0	0	0	0	0	0	0	0	0	0	0	0	0	0	0	0	0	0	0	0	0	0	0	0	0	0	0	0	0	0
0	0	0	0	0	0	0	0	0	0	0	0	0	0	0	0	0	0	0	0	0	0	0	0	0	0	0	0	0	0	0
0	0	0	0	0	0	0	0	0	0	0	0	0	0	0	0	0	0	0	0	0	0	0	0	0	0	0	0	0	0	0
0	0	0	0	0	0	0	0	0	0	0	0	0	0	0	0	0	0	0	0	0	0	0	0	0	0	0	0	0	0	0
0	0	0	0	0	0	0	0	0	0	0	0	0	0	0	0	0	0	0	0	0	0	0	0	0	0	0	0	0	0	0
0	0	0	0	0	0	0	0	0	0	0	0	0	0	0	0	0	0	0	0	0	0	0	0	0	0	0	0	0	0	0
0	0	0	0	0	0	0	0	0	0	0	0	0	0	0	0	0	0	0	0	0	0	0	0	0	0	0	0	0	0	0
0	0	0	0	0	0	0	0	0	0	0	0	0	0	0	0	0	0	0	0	0	0	0	0	0	0	0	0	0	0	0
0	0	0	0	0	0	0	0	0	0	0	0	0	0	0	0	0	0	0	0	0	0	0	0	0	0	0	0	0	0	0
0	0	0	0	0	0	0	0	0	0	0	0	0	0	0	0	0	0	0	0	0	0	0	0	0	0	0	0	0	0	0
0	0	0	0	0	0	0	0	0	0	0	0	0	0	0	0	0	0	0	0	0	0	0	0	0	0	0	0	0	0	0
0	0	0	0	0	0	0	0	0	0	0	0	0	0	0	0	0	0	0	0	0	0	0	0	0	0	0	0	0	0	0
0	0	0	0	0	0	0	0	0	0	0	0	0	0	0	0	0	0	0	0	0	0	0	0	0	0	0	0	0	0	0
0	0	0	0	0	0	0	0	0	0	0	0	0	0	0	0	0	0	0	0	0	0	0	0	0	0	0	0	0	0	0
0	0	0	0	0	0	0	0	0	0	0	0	0	0	0	0	0	0	0	0	0	0	0	0	0	0	0	0	0	0	0
0	0	0	0	0	0	0	0	0	0	0	0	0	0	0	0	0	0	0	0	0	0	0	0	0	0	0	0	0	0	0
0	0	0	0	0	0	0	0	0	0	0	0	0	0	0	0	0	0	0	0	0	0	0	0	0	0	0	0	0	0	0
0	0	0	0	0	0	0	0	0	0	0	0	0	0	0	0	0	0	0	0	0	0	0	0	0	0	0	0	0	0	0
0	0	0	0	0	0	0	0	0	0	0	0	0	0	0	0	0	0	0	0	0	0	0	0	0	0	0	0	0	0	0
0	0	0	0	0	0	0	0	0	0	0	0	0	0	0	0	0	0	0	0	0	0	0	0	0	0	0	0	0	0	0
0	0	0	0	0	0	0	0	0	0	0	0	0	0	0	0	0	0	0	0	0	0	0	0	0	0	0	0	0	0	0
0	0	0	0	0	0	0	0	0	0	0	0	0	0	0	0	0	0	0	0	0	0	0	0	0	0	0	0	0	0	0
0	0	0	0	0	0	0	0	0	0	0	0	0	0	0	0	0	0	0	0	0	0	0	0	0	0	0	0	0	0	0
0	0	0	0	0	0	0	0	0	0	0	0	0	0	0	0	0	0	0	0	0	0	0	0	0	0	0	0	0	0	0
0	0	0	0	0	0	0	0	0	0	0	0	0	0	0	0	0	0	0	0	0	0	0	0	0	0	0	0	0	0	0
0	0	0	0	0	0	0	0	0	0	0	0	0	0	0	0	0	0	0	0	0	0	0	0	0	0	0	0	0	0	0
0	0	0	0	0	0	0	0	0	0	0	0	0	0	0	0	0	0	0	0	0	0	0	0	0	0	0	0	0	0	0
0	0	0	0	0	0	0	0	0	0	0	0	0	0	0	0	0	0	0	0	0	0	0	0	0	0	0	0	0	0	0
0	0	0	0	0	0	0	0	0	0	0	0	0	0	0	0	0	0	0	0	0	0	0	0	0	0	0	0	0	0	0
0	0	0	0	0	0	0	0	0	0	0	0	0	0	0	0	0	0	0	0	0	0	0	0	0	0	0	0	0	0	0
0	0	0	0	0	0	0	0	0	0	0	0	0	0	0	0	0	0	0	0	0	0	0	0	0	0	0	0	0	0	0
0	0	0	0	0	0	0	0	0	0	0	0	0	0	0	0	0	0	0	0	0	0	0	0	0	0	0	0	0	0	0
0	0	0	0	0	0	0	0	0	0	0	0	0	0	0	0	0	0	0	0	0	0	0	0	0	0	0	0	0	0	0
0	0	0	0	0	0	0	0	0	0	0	0	0	0	0	0	0	0	0	0	0	0	0	0	0	0	0	0	0	0	0
0	0	0	0	0	0	0	0	0	0	0	0	0	0	0	0	0	0	0	0	0	0	0	0	0	0	0	0	0	0	0
0	0	0	0	0	0	0	0	0	0	0	0	0	0	0	0	0	0	0	0	0	0	0	0	0	0	0	0	0	0	0
0	0	0	0	0	0	0	0	0	0	0	0	0	0	0	0	0	0	0	0	0	0	0	0	0	0	0	0	0	0	0
0	0	0	0	0	0	0	0	0	0	0	0	0	0	0	0	0	0	0	0	0	0	0	0	0	0	0	0	0	0	0
0	0	0	0	0	0	0	0	0	0	0	0	0	0	0	0	0	0	0	0	0	0	0	0	0	0	0	0	0	0	0
0	0	0	0	0	0	0	0	0	0	0	0	0	0	0	0	0	0	0	0	0	0	0	0	0	0	0	0	0	0	0
0	0	0	0	0	0	0	0	0	0	0	0	0	0	0	0	0	0	0	0	0	0	0	0	0	0	0	0	0	0	0
0	0	0	0	0	0	0	0	0	0	0	0	0	0	0	0	0	0	0	0	0	0	0	0	0	0	0	0	0	0	0
0	0	0	0	0	0	0	0	0	0	0	0	0	0	0	0	0	0	0	0	0	0	0	0	0	0	0	0	0	0	0
0	0	0	0	0	0	0	0	0	0	0	0	0	0	0	0	0	0	0	0	0	0	0	0	0	0	0	0	0	0	0
0	0	0	0	0	0	0	0	0	0	0	0	0	0	0	0	0	0	0	0	0	0	0	0	0	0	0	0	0	0	0
0	0	0	0	0	0	0	0	0	0	0	0	0	0	0	0	0	0	0	0	0	0	0	0	0	0	0	0	0	0	0
0	0	0	0	0	0	0	0	0	0	0	0	0	0	0	0	0	0	0	0	0	0	0	0	0	0	0	0	0	0	0
0	0	0	0	0	0	0	0	0	0	0	0	0	0	0	0	0	0	0	0	0	0	0	0	0	0	0	0	0	0	0
0	0	0	0	0	0	0	0	0	0	0	0	0	0	0	0	0	0	0	0	0	0	0	0	0	0	0	0	0	0	0
0	0	0	0	0	0	0	0	0	0	0	0	0	0	0	0	0	0	0	0	0	0	0	0	0	0	0	0	0	0	0
0	0	0	0	0	0	0	0	0	0	0	0	0	0	0	0	0	0	0	0	0	0	0	0	0	0	0	0	0	0	0
0	0	0	0	0	0	0	0	0	0	0	0	0	0	0	0	0	0	0	0	0	0	0	0	0	0	0	0	0	0	0
0	0	0	0	0	0	0	0	0	0	0	0	0	0	0	0	0	0	0	0	0	0	0	0	0	0	0	0	0	0	0
0	0	0	0	0	0	0	0	0	0	0	0	0	0	0	0	0	0	0	0	0	0	0	0	0	0	0	0	0	0	0
0	0	0	0	0	0	0	0	0	0	0	0	0	0	0	0	0	0	0	0	0	0	0	0	0	0	0	0	0	0	0
0	0	0	0	0	0	0	0	0	0	0	0	0	0	0	0	0	0	0	0	0	0	0	0	0	0	0	0	0	0	0
0	0	0	0	0	0	0	0	0	0	0	0	0	0	0	0	0	0	0	0	0	0	0	0	0	0	0	0	0	0	0
0	0	0	0	0	0	0	0	0	0	0	0	0	0	0	0	0	0	0	0	0	0	0	0	0	0	0	0	0	0	0
0	0	0	0	0	0	0	0	0	0	0	0	0	0	0	0	0	0	0	0	0	0	0	0	0	0	0	0	0	0	0
0	0	0	0	0	0	0	0	0	0	0	0	0	0	0	0	0	0	0	0	0	0	0	0	0	0	0	0	0	0	0
0	0	0	0	0	0	0	0	0	0	0	0	0	0	0	0	0	0	0	0	0	0	0	0	0	0	0	0	0	0	0
0	0	0	0	0	0	0	0	0	0	0	0	0	0	0	0	0	0	0	0	0	0	0	0	0	0	0	0	0	0	0
0	0	0	0	0	0	0	0	0	0	0	0	0	0	0	0	0	0	0	0	0	0	0	0	0	0	0	0	0	0	0
0	0	0	0	0	0	0	0	0	0	0	0	0	0	0	0	0	0	0	0	0	0	0	0	0	0	0	0	0	0	0
0	0	0	0	0	0	0	0	0	0	0	0	0	0	0	0	0	0	0	0	0	0	0	0	0	0	0	0	0	0	0
0	0	0	0	0	0	0	0	0	0	0	0	0	0	0	0	0	0	0	0	0	0	0	0	0	0	0	0	0	0	0
0	0	0	0	0	0	0	0	0	0	0	0	0	0	0	0	0	0	0	0	0	0	0	0	0	0	0	0	0	0	0
0	0	0	0	0	0	0	0	0	0	0	0	0	0	0	0	0	0	0	0	0	0	0	0	0	0	0	0	0	0	0
0	0	0	0	0	0	0	0	0	0	0	0	0	0	0	0	0	0	0	0	0	0	0	0	0	0	0	0	0	0	0
0	0	0	0	0	0	0	0	0	0	0	0	0	0	0	0	0	0	0	0	0	0	0	0	0	0	0	0	0	0	0
0	0	0	0	0	0	0	0	0	0	0	0	0	0	0	0	0	0	0	0	0	0	0	0	0	0	0	0	0	0	0
0	0	0	0	0	0	0	0	0	0	0	0	0	0	0	0	0	0	0	0	0	0	0	0	0	0	0	0	0	0	0
0	0	0	0	0	0	0	0	0	0	0	0	0	0	0	0	0	0	0	0	0	0	0	0	0	0	0	0	0	0	0
0	0	0	0	0	0	0	0	0	0	0	0	0	0	0	0	0	0	0	0	0	0	0	0	0	0	0	0	0	0	0
0	0	0	0	0	0	0	0	0	0	0	0	0	0	0	0	0	0	0	0	0	0	0	0	0	0	0	0	0	0	0
0	0	0	0	0	0	0	0	0	0	0	0	0	0	0	0	0	0	0	0	0	0	0	0	0	0	0	0	0	0	0
0	0	0	0	0	0	0	0	0	0	0	0	0	0	0	0	0	0	0	0	0	0	0	0	0	0	0	0	0	0	0
0	0	0	0	0	0	0	0	0	0	0	0	0	0	0	0	0	0	0	0	0	0	0	0	0	0	0	0	0	0	0
0	0	0	0	0	0	0	0	0	0	0	0	0	0	0	0	0	0	0	0	0	0	0	0	0	0	0	0	0	0	0
0	0	0	0	0	0	0	0	0	0	0	0	0	0	0	0	0	0	0	0	0	0	0	0	0	0	0	0	0	0	0
0	0	0	0	0	0	0	0	0	0	0	0	0	0	0	0	0	0	0	0	0	0	0	0	0	0	0	0	0	0	0
0	0	0	0	0	0	0	0	0	0	0	0	0	0	0	0	0	0	0	0	0	0	0	0	0	0	0	0	0	0	0
0	0	0	0	0	0	0	0	0	0	0	0	0	0	0	0	0	0	0	0	0	0	0	0	0	0	0	0	0	0	0
0	0	0	0	0	0	0	0	0	0	0	0	0	0	0	0	0	0	0	0	0	0	0	0	0	0	0	0	0	0	0
0	0	0	0	0	0	0	0	0	0	0	0	0	0	0	0	0	0	0	0	0	0	0	0	0	0	0	0	0	0	0
0	0	0	0	0	0	0	0	0	0	0	0	0	0	0	0	0	0	0	0	0	0	0	0	0	0	0	0	0	0	0
0	0	0	0	0	0	0	0	0	0	0	0	0	0	0	0	0	0	0	0	0	0	0	0	0	0	0	0	0	0	0
0	0	0	0	0	0	0	0	0	0	0	0	0	0	0	0	0	0	0	0	0	0	0	0	0	0	0	0	0	0	0
0	0	0	0	0	0	0	0	0	0	0	0	0	0	0	0	0	0	0	0	0	0	0	0	0	0	0	0	0	0	0
0	0	0	0	0	0	0	0	0	0	0	0	0	0	0	0	0	0	0	0	0	0	0	0	0	0	0	0	0	0	0
0	0	0	0	0	0	0	0	0	0	0	0	0	0	0	0	0	0	0	0	0	0	0	0	0	0	0	0	0	0	0
0	0	0	0	0	0	0	0	0	0	0	0	0	0	0	0	0	0	0	0	0	0	0	0	0	0	0	0	0	0	0
0	0	0	0	0	0	0	0	0	0	0	0	0	0	0	0	0	0	0	0	0	0	0	0	0	0	0	0	0	0	0
0	0	0	0	0	0	0	0	0	0	0	0	0	0	0	0	0	0	0	0	0	0	0	0	0	0	0	0	0	0	0
0	0	0	0	0	0	0	0	0	0	0	0	0	0	0	0	0	0	0	0	0	0	0	0	0	0	0	0	0	0	0
0	0	0	0	0	0	0	0	0	0	0	0	0	0	0	0	0	0	0	0	0	0	0	0	0	0	0	0	0	0	0
0	0	0	0	0	0	0	0	0	0	0	0	0	0	0	0	0	0	0	0	0	0	0	0	0	0	0	0	0	0	0
0	0	0	0	0	0	0	0	0	0	0	0	0	0	0	0	0	0	0	0	0	0	0	0	0	0	0	0	0	0	0
0	0	0	0	0	0	0	0	0	0	0	0	0	0	0	0	0	0	0	0	0	0	0	0	0	0	0	0	0	0	0
0	0	0	0	0	0	0	0	0	0	0	0	0	0	0	0	0	0	0	0	0	0	0	0	0	0	0	0	0	0	0
0	0	0	0	0	0	0	0	0	0	0	0	0	0	0	0	0	0	0	0	0	0	0	0	0	0	0	0	0	0	0
0	0	0	0	0	0	0	0	0	0	0	0	0	0	0	0	0	0	0	0	0	0	0	0	0	0	0	0	0	0	0
0	0	0	0	0	0	0	0	0	0	0	0	0	0	0	0	0	0	0	0	0	0	0	0	0	0	0	0	0	0	0
0	0	0	0	0	0	0	0	0	0	0	0	0	0	0	0	0	0	0	0	0	0	0	0	0	0	0	0	0	0	0
0	0	0	0	0	0	0	0	0	0	0	0	0	0	0	0	0	0	0	0	0	0	0	0	0	0	0	0	0	0	0
0	0	0	0	0	0	0	0	0	0	0	0	0	0	0	0	0	0	0	0	0	0	0	0	0	0	0	0	0	0	0
0	0	0	0	0	0	0	0	0	0	0	0	0	0	0	0	0	0	0	0	0	0	0	0	0	0	0	0	0	0	0
0	0	0	0	0	0	0	0	0	0	0	0	0	0	0	0	0	0	0	0	0	0	0	0	0	0	0	0	0	0	0
0	0	0	0	0	0	0	0	0	0	0	0	0	0	0	0	0	0	0	0	0	0	0	0	0	0	0	0	0	0	0
0	0	0	0	0	0	0	0	0	0	0	0	0	0	0	0	0	0	0	0	0	0	0	0	0	0	0	0	0	0	0
0	0	0	0	0	0	0	0	0	0	0	0	0	0	0	0	0	0	0	0	0	0	0	0	0	0	0	0	0	0	0
0	0	0	0	0	0	0	0	0	0	0	0	0	0	0	0	0	0	0	0	0	0	0	0	0	0	0	0	0	0	0
0	0	0	0	0	0	0	0	0	0	0	0	0	0	0	0	0	0	0	0	0	0	0	0	0	0	0	0	0	0	0
0	0	0	0	0	0	0	0	0	0	0	0	0	0	0	0	0	0	0	0	0	0	0	0	0	0	0	0	0	0	0
0	0	0	0	0	0	0	0	0	0	0	0	0	0	0	0	0	0	0	0	0	0	0	0	0	0	0	0	0	0	0
0	0	0	0	0	0	0	0	0	0	0	0	0	0	0	0	0	0	0	0	0	0	0	0	0	0	0	0	0	0	0
0	0	0	0	0	0	0	0	0	0	0	0	0	0	0	0	0	0	0	0	0	0	0	0	0	0	0	0	0	0	0
0	0	0	0	0	0	0	0	0	0	0	0	0	0	0	0	0	0	0	0	0	0	0	0	0	0	0	0	0	0	0
0	0	0	0	0	0	0	0	0	0	0	0	0	0	0	0	0	0	0	0	0	0	0	0	0	0	0	0	0	0	0
0	0	0	0	0	0	0	0	0	0	0	0	0	0	0	0	0	0	0	0	0	0	0	0	0	0	0	0	0	0	0
0	0	0	0	0	0	0	0	0	0	0	0	0	0	0	0	0	0	0	0	0	0	0	0	0	0	0	0	0	0	0
0	0	0	0	0	0	0	0	0	0	0	0	0	0	0	0	0	0	0	0	0	0	0	0	0	0	0	0	0	0	0
0	0	0	0	0	0	0	0	0	0	0	0	0	0	0	0	0	0	0	0	0	0	0	0	0	0	0	0	0	0	0
0	0	0	0	0	0	0	0	0	0	0	0	0	0	0	0	0	0	0	0	0	0	0	0	0	0	0	0	0	0	0
0	0	0	0	0	0	0	0	0	0	0	0	0	0	0	0	0	0	0	0	0	0	0	0	0	0	0	0	0	0	0
0	0	0	0	0	0	0	0	0	0	0	0	0	0	0	0	0	0	0	0	0	0	0	0	0	0	0	0	0	0	0
0	0	0	0	0	0	0	0	0	0	0	0	0	0	0	0	0	0	0	0	0	0	0	0	0	0	0	0	0	0	0
0	0	0	0	0	0	0	0	0	0	0	0	0	0	0	0	0	0	0	0	0	0	0	0	0	0	0	0	0	0	0
0	0	0	0	0	0	0	0	0	0	0	0	0	0	0	0	0	0	0	0	0	0	0	0	0	0	0	0	0	0	0
0	0	0	0	0	0	0	0	0	0	0	0	0	0	0	0	0	0	0	0	0	0	0	0	0	0	0	0	0	0	0
0	0	0	0	0	0	0	0	0	0	0	0	0	0	0	0	0	0	0	0	0	0	0	0	0	0	0	0	0	0	0
0	0	0	0	0	0	0	0	0	0	0	0	0	0	0	0	0	0	0	0	0	0	0	0	0	0	0	0	0	0	0
0	0	0	0	0	0	0	0	0	0	0	0	0	0	0	0	0	0	0	0	0	0	0	0	0	0	0	0	0	0	0
0	0	0	0	0	0	0	0	0	0	0	0	0	0	0	0	0	0	0	0	0	0	0	0	0	0	0	0	0	0	0
0	0	0	0	0	0	0	0	0	0	0	0	0	0	0	0	0	0	0	0	0	0	0	0	0	0	0	0	0	0	0
0	0	0	0	0	0	0	0	0	0	0	0	0	0	0	0	0	0	0	0	0	0	0	0	0	0	0	0	0	0	0
0	0	0	0	0	0	0	0	0	0	0	0	0	0	0	0	0	0	0	0	0	0	0	0	0	0	0	0	0	0	0
0	0	0	0	0	0	0	0	0	0	0	0	0	0	0	0	0	0	0	0	0	0	0	0	0	0	0	0	0	0	0
0	0	0	0	0	0	0	0	0	0	0	0	0	0	0	0	0	0	0	0	0	0	0	0	0	0	0	0	0	0	0
0	0	0	0	0	0	0	0	0	0	0	0	0	0	0	0	0	0	0	0	0	0	0	0	0	0	0	0	0	0	0
0	0	0	0	0	0	0	0	0	0	0	0	0	0	0	0	0	0	0	0	0	0	0	0	0	0	0	0	0	0	0
0	0	0	0	0	0	0	0	0	0	0	0	0	0	0	0	0	0	0	0	0	0	0	0	0	0	0	0	0	0	0
0	0	0	0	0	0	0	0	0	0	0	0	0	0	0	0	0	0	0	0	0	0	0	0	0	0	0	0	0	0	0
0	0	0	0	0	0	0	0	0	0	0	0	0	0	0	0	0	0	0	0	0	0	0	0	0	0	0	0	0	0	0
0	0	0	0	0	0	0	0	0	0	0	0	0	0	0	0	0	0	0	0	0	0	0	0	0	0	0	0	0	0	0
0	0	0	0	0	0	0	0	0	0	0	0	0	0	0	0	0	0	0	0	0	0	0	0	0	0	0	0	0	0	0
0	0	0	0	0	0	0	0	0	0	0	0	0	0	0	0	0	0	0	0	0	0	0	0	0	0	0	0	0	0	0
0	0	0	0	0	0	0	0	0	0	0	0	0	0	0	0	0	0	0	0	0	0	0	0	0	0	0	0	0	0	0
0	0	0	0	0	0	0	0	0	0	0	0	0	0	0	0	0	0	0	0	0	0	0	0	0	0	0	0	0	0	0
0	0	0	0	0	0	0	0	0	0	0	0	0	0	0	0	0	0	0	0	0	0	0	0	0	0	0	0	0	0	0
0	0	0	0	0	0	0	0	0	0	0	0	0	0	0	0	0	0	0	0	0	0	0	0	0	0	0	0	0	0	0
0	0	0	0	0	0	0	0	0	0	0	0	0	0	0	0	0	0	0	0	0	0	0	0	0	0	0	0	0	0	0
0	0	0	0	0	0	0	0	0	0	0	0	0	0	0	0	0	0	0	0	0	0	0	0	0	0	0	0	0	0	0
0	0	0	0	0	0	0	0	0	0	0	0	0	0	0	0	0	0	0	0	0	0	0	0	0	0	0	0	0	0	0
0	0	0	0	0	0	0	0	0	0	0	0	0	0	0	0	0	0	0	0	0	0	0	0	0	0	0	0	0	0	0
0	0	0	0	0	0	0	0	0	0	0	0	0	0	0	0	0	0	0	0	0	0	0	0	0	0	0	0	0	0	0
0	0	0	0	0	0	0	0	0	0	0	0	0	0	0	0	0	0	0	0	0	0	0	0	0	0	0	0	0	0	0
0	0	0	0	0	0	0	0	0	0	0	0	0	0	0	0	0	0	0	0	0	0	0	0	0	0	0	0	0	0	0
0	0	0	0	0	0	0	0	0	0	0	0	0	0	0	0	0	0	0	0	0	0	0	0	0	0	0	0	0	0	0
0	0	0	0	0	0	0	0	0	0	0	0	0	0	0	0	0	0	0	0	0	0	0	0	0	0	0	0	0	0	0
0	0	0	0	0	0	0	0	0	0	0	0	0	0	0	0	0	0	0	0	0	0	0	0	0	0	0	0	0	0	0
0	0	0	0	0	0	0	0	0	0	0	0	0	0	0	0	0	0	0	0	0	0	0	0	0	0	0	0	0	0	0
0	0	0	0	0	0	0	0	0	0	0	0	0	0	0	0	0	0	0	0	0	0	0	0	0	0	0	0	0	0	0
0	0	0	0	0	0	0	0	0	0	0	0	0	0	0	0	0	0	0	0	0	0	0	0	0	0	0	0	0	0	0
0	0	0	0	0	0	0	0	0	0	0	0	0	0	0	0	0	0	0	0	0	0	0	0	0	0	0	0	0	0	0
0	0	0	0	0	0	0	0	0	0	0	0	0	0	0	0	0	0	0	0	0	0	0	0	0	0	0	0	0	0	0
0	0	0	0	0	0	0	0	0	0	0	0	0	0	0	0	0	0	0	0	0	0	0	0	0	0	0	0	0	0	0
0	0	0	0	0	0	0	0	0	0	0	0	0	0	0	0	0	0	0	0	0	0	0	0	0	0	0	0	0	0	0
0	0	0	0	0	0	0	0	0	0	0	0	0	0	0	0	0	0	0	0	0	0	0	0	0	0	0	0	0	0	0
0	0	0	0	0	0	0	0	0	0	0	0	0	0	0	0	0	0	0	0	0	0	0	0	0	0	0	0	0	0	0
0	0	0	0	0	0	0	0	0	0	0	0	0	0	0	0	0	0	0	0	0	0	0	0	0	0	0	0	0	0	0
0	0	0	0	0	0	0	0	0	0	0	0	0	0	0	0	0	0	0	0	0	0	0	0	0	0	0	0	0	0	0
0	0	0	0	0	0	0	0	0	0	0	0	0	0	0	0	0	0	0	0	0	0	0	0	0	0	0	0	0	0	0
0	0	0	0	0	0	0	0	0	0	0	0	0	0	0	0	0	0	0	0	0	0	0	0	0	0	0	0	0	0	0
0	0	0	0	0	0	0	0	0	0	0	0	0	0	0	0	0	0	0	0	0	0	0	0	0	0	0	0	0	0	0
0	0	0	0	0	0	0	0	0	0	0	0	0	0	0	0	0	0	0	0	0	0	0	0	0	0	0	0	0	0	0
0	0	0	0	0	0	0	0	0	0	0	0	0	0	0	0	0	0	0	0	0	0	0	0	0	0	0	0	0	0	0
0	0	0	0	0	0	0	0	0	0	0	0	0	0	0	0	0	0	0	0	0	0	0	0	0	0	0	0	0	0	0
0	0	0	0	0	0	0	0	0	0	0	0	0	0	0	0	0	0	0	0	0	0	0	0	0	0	0	0	0	0	0
0	0	0	0	0	0	0	0	0	0	0	0	0	0	0	0	0	0	0	0	0	0	0	0	0	0	0	0	0	0	0
0	0	0	0	0	0	0	0	0	0	0	0	0	0	0	0	0	0	0	0	0	0	0	0	0	0	0	0	0	0	0
0	0	0	0	0	0	0	0	0	0	0	0	0	0	0	0	0	0	0	0	0	0	0	0	0	0	0	0	0	0	0
0	0	0	0	0	0	0	0	0	0	0	0	0	0	0	0	0	0	0	0	0	0	0	0	0	0	0	0	0	0	0
0	0	0	0	0	0	0	0	0	0	0	0	0	0	0	0	0	0	0	0	0	0	0	0	0	0	0	0	0	0	0
0	0	0	0	0	0	0	0	0	0	0	0	0	0	0	0	0	0	0	0	0	0	0	0	0	0	0	0	0	0	0
0	0	0	0	0	0	0	0	0	0	0	0	0	0	0	0	0	0	0	0	0	0	0	0	0	0	0	0	0	0	0
0	0	0	0	0	0	0	0	0	0	0	0	0	0	0	0	0	0	0	0	0	0	0	0	0	0	0	0	0	0	0
0	0	0	0	0	0	0	0	0	0	0	0	0	0	0	0	0	0	0	0	0	0	0	0	0	0	0	0	0	0	0
0	0	0	0	0	0	0	0	0	0	0	0	0	0	0	0	0	0	0	0	0	0	0	0	0	0	0	0	0	0	0
0	0	0	0	0	0	0	0	0	0	0	0	0	0	0	0	0	0	0	0	0	0	0	0	0	0	0	0	0	0	0
0	0	0	0	0	0	0	0	0	0	0	0	0	0	0	0	0	0	0	0	0	0	0	0	0	0	0	0	0	0	0
0	0	0	0	0	0	0	0	0	0	0	0	0	0	0	0	0	0	0	0	0	0	0	0	0	0	0	0	0	0	0
0	0	0	0	0	0	0	0	0	0	0	0	0	0	0	0	0	0	0	0	0	0	0	0	0	0	0	0	0	0	0
0	0	0	0	0	0	0	0	0	0	0	0	0	0	0	0	0	0	0	0	0	0	0	0	0	0	0	0	0	0	0
0	0	0	0	0	0	0	0	0	0	0	0	0	0	0	0	0	0	0	0	0	0	0	0	0	0	0	0	0	0	0
0	0	0	0	0	0	0	0	0	0	0	0	0	0	0	0	0	0	0	0	0	0	0	0	0	0	0	0	0	0	0
0	0	0	0	0	0	0	0	0	0	0	0	0	0	0	0	0	0	0	0	0	0	0	0	0	0	0	0	0	0	0
0	0	0	0	0	0	0	0	0	0	0	0	0	0	0	0	0	0	0	0	0	0	0	0	0	0	0	0	0	0	0
0	0	0	0	0	0	0	0	0	0	0	0	0	0	0	0	0	0	0	0	0	0	0	0	0	0	0	0	0	0	0
0	0	0	0	0	0	0	0	0	0	0	0	0	0	0	0	0	0	0	0	0	0	0	0	0	0	0	0	0	0	0
0	0	0	0	0	0	0	0	0	0	0	0	0	0	0	0	0	0	0	0	0	0	0	0	0	0	0	0	0	0	0
0	0	0	0	0	0	0	0	0	0	0	0	0	0	0	0	0	0	0	0	0	0	0	0	0	0	0	0	0	0	0
0	0	0	0	0	0	0	0	0	0	0	0	0	0	0	0	0	0	0	0	0	0	0	0	0	0	0	0	0	0	0
0	0	0	0	0	0	0	0	0	0	0	0	0	0	0	0	0	0	0	0	0	0	0	0	0	0	0	0	0	0	0
0	0	0	0	0	0	0	0	0	0	0	0	0	0	0	0	0	0	0	0	0	0	0	0	0	0	0	0	0	0	0
0	0	0	0	0	0	0	0	0	0	0	0	0	0	0	0	0	0	0	0	0	0	0	0	0	0	0	0	0	0	0
0	0	0	0	0	0	0	0	0	0	0	0	0	0	0	0	0	0	0	0	0	0	0	0	0	0	0	0	0	0	0
0	0	0	0	0	0	0	0	0	0	0	0	0	0	0	0	0	0	0	0	0	0	0	0	0	0	0	0	0	0	0
0	0	0	0	0	0	0	0	0	0	0	0	0	0	0	0	0	0	0	0	0	0	0	0	0	0	0	0	0	0	0
0	0	0	0	0	0	0	0	0	0	0	0	0	0	0	0	0	0	0	0	0	0	0	0	0	0	0	0	0	0	0
0	0	0	0	0	0	0	0	0	0	0	0	0	0	0	0	0	0	0	0	0	0	0	0	0	0	0	0	0	0	0
0	0	0	0	0	0	0	0	0	0	0	0	0	0	0	0	0	0	0	0	0	0	0	0	0	0	0	0	0	0	0
0	0	0	0	0	0	0	0	0	0	0	0	0	0	0	0	0	0	0	0	0	0	0	0	0	0	0	0	0	0	0
0	0	0	0	0	0	0	0	0	0	0	0	0	0	0	0	0	0	0	0	0	0	0	0	0	0	0	0	0	0	0
0	0	0	0	0	0	0	0	0	0	0	0	0	0	0	0	0	0	0	0	0	0	0	0	0	0	0	0	0	0	0
0	0	0	0	0	0	0	0	0	0	0	0	0	0	0	0	0	0	0	0	0	0	0	0	0	0	0	0	0	0	0
0	0	0	0	0	0	0	0	0	0	0	0	0	0	0	0	0	0	0	0	0	0	0	0	0	0	0	0	0	0	0
0	0	0	0	0	0	0	0	0	0	0	0	0	0	0	0	0	0	0	0	0	0	0	0	0	0	0	0	0	0	0
0	0	0	0	0	0	0	0	0	0	0	0	0	0	0	0	0	0	0	0	0	0	0	0	0	0	0	0	0	0	0
0	0	0	0	0	0	0	0	0	0	0	0	0	0	0	0	0	0	0	0	0	0	0	0	0	0	0	0	0	0	0
0	0	0	0	0	0	0	0	0	0	0	0	0	0	0	0	0	0	0	0	0	0	0	0	0	0	0	0	0	0	0
0	0	0	0	0	0	0	0	0	0	0	0	0	0	0	0	0	0	0	0	0	0	0	0	0	0	0	0	0	0	0
0	0	0	0	0	0	0	0	0	0	0	0	0	0	0	0	0	0	0	0	0	0	0	0	0	0	0	0	0	0	0
0	0	0	0	0	0	0	0	0	0	0	0	0	0	0	0	0	0	0	0	0	0	0	0	0	0	0	0	0	0	0
0	0	0	0	0	0	0	0	0	0	0	0	0	0	0	0	0	0	0	0	0	0	0	0	0	0	0	0	0	0	0
0	0	0	0	0	0	0	0	0	0	0	0	0	0	0	0	0	0	0	0	0	0	0	0	0	0	0	0	0	0	0
0	0	0	0	0	0	0	0	0	0	0	0	0	0	0	0	0	0	0	0	0	0	0	0	0	0	0	0	0	0	0
0	0	0	0	0	0	0	0	0	0	0	0	0	0	0	0	0	0	0	0	0	0	0	0	0	0	0	0	0	0	0
0	0	0	0	0	0	0	0	0	0	0	0	0	0	0	0	0	0	0	0	0	0	0	0	0	0	0	0	0	0	0
0	0	0	0	0	0	0	0	0	0	0	0	0	0	0	0	0	0	0	0	0	0	0	0	0	0	0	0	0	0	0
0	0	0	0	0	0	0	0	0	0	0	0	0	0	0	0	0	0	0	0	0	0	0	0	0	0	0	0	0	0	0
0	0	0	0	0	0	0	0	0	0	0	0	0	0	0	0	0	0	0	0	0	0	0	0	0	0	0	0	0	0	0
0	0	0	0	0	0	0	0	0	0	0	0	0	0	0	0	0	0	0	0	0	0	0	0	0	0	0	0	0	0	0
0	0	0	0	0	0	0	0	0	0	0	0	0	0	0	0	0	0	0	0	0	0	0	0	0	0	0	0	0	0	0
0	0	0	0	0	0	0	0	0	0	0	0	0	0	0	0	0	0	0	0	0	0	0	0	0	0	0	0	0	0	0
0	0	0	0	0	0	0	0	0	0	0	0	0	0	0	0	0	0	0	0	0	0	0	0	0	0	0	0	0	0	0
0	0	0	0	0	0	0	0	0	0	0	0	0	0	0	0	0	0	0	0	0	0	0	0	0	0	0	0	0	0	0
0	0	0	0	0	0	0	0	0	0	0	0	0	0	0	0	0	0	0	0	0	0	0	0	0	0	0	0	0	0	0
0	0	0	0	0	0	0	0	0	0	0	0	0	0	0	0	0	0	0	0	0	0	0	0	0	0	0	0	0	0	0
0	0	0	0	0	0	0	0	0	0	0	0	0	0	0	0	0	0	0	0	0	0	0	0	0	0	0	0	0	0	0
0	0	0	0	0	0	0	0	0	0	0	0	0	0	0	0	0	0	0	0	0	0	0	0	0	0	0	0	0	0	0
0	0	0	0	0	0	0	0	0	0	0	0	0	0	0	0	0	0	0	0	0	0	0	0	0	0	0	0	0	0	0
0	0	0	0	0	0	0	0	0	0	0	0	0	0	0	0	0	0	0	0	0	0	0	0	0	0	0	0	0	0	0
0	0	0	0	0	0	0	0	0	0	0	0	0	0	0	0	0	0	0	0	0	0	0	0	0	0	0	0	0	0	0
0	0	0	0	0	0	0	0	0	0	0	0	0	0	0	0	0	0	0	0	0	0	0	0	0	0	0	0	0	0	0
0	0	0	0	0	0	0	0	0	0	0	0	0	0	0	0	0	0	0	0	0	0	0	0	0	0	0	0	0	0	0
0	0	0	0	0	0	0	0	0	0	0	0	0	0	0	0	0	0	0	0	0	0	0	0	0	0	0	0	0	0	0
0	0	0	0	0	0	0	0	0	0	0	0	0	0	0	0	0	0	0	0	0	0	0	0	0	0	0	0	0	0	0
0	0	0	0	0	0	0	0	0	0	0	0	0	0	0	0	0	0	0	0	0	0	0	0	0	0	0	0	0	0	0
0	0	0	0	0	0	0	0	0	0	0	0	0	0	0	0	0	0	0	0	0	0	0	0	0	0	0	0	0	0	0
0	0	0	0	0	0	0	0	0	0	0	0	0	0	0	0	0	0	0	0	0	0	0	0	0	0	0	0	0	0	0
0	0	0	0	0	0	0	0	0	0	0	0	0	0	0	0	0	0	0	0	0	0	0	0	0	0	0	0	0	0	0
0	0	0	0	0	0	0	0	0	0	0	0	0	0	0	0	0	0	0	0	0	0	0	0	0	0	0	0	0	0	0
0	0	0	0	0	0	0	0	0	0	0	0	0	0	0	0	0	0	0	0	0	0	0	0	0	0	0	0	0	0	0
0	0	0	0	0	0	0	0	0	0	0	0	0	0	0	0	0	0	0	0	0	0	0	0	0	0	0	0	0	0	0
0	0	0	0	0	0	0	0	0	0	0	0	0	0	0	0	0	0	0	0	0	0	0	0	0	0	0	0	0	0	0
0	0	0	0	0	0	0	0	0	0	0	0	0	0	0	0	0	0	0	0	0	0	0	0	0	0	0	0	0	0	0
0	0	0	0	0	0	0	0	0	0	0	0	0	0	0	0	0	0	0	0	0	0	0	0	0	0	0	0	0	0	0
0	0	0	0	0	0	0	0	0	0	0	0	0	0	0	0	0	0	0	0	0	0	0	0	0	0	0	0	0	0	0
0	0	0	0	0	0	0	0	0	0	0	0	0	0	0	0	0	0	0	0	0	0	0	0	0	0	0	0	0	0	0
0	0	0	0	0	0	0	0	0	0	0	0	0	0	0	0	0	0	0	0	0	0	0	0	0	0	0	0	0	0	0
0	0	0	0	0	0	0	0	0	0	0	0	0	0	0	0	0	0	0	0	0	0	0	0	0	0	0	0	0	0	0
0	0	0	0	0	0	0	0	0	0	0	0	0	0	0	0	0	0	0	0	0	0	0	0	0	0	0	0	0	0	0
0	0	0	0	0	0	0	0	0	0	0	0	0	0	0	0	0	0	0	0	0	0	0	0	0	0	0	0	0	0	0
0	0	0	0	0	0	0	0	0	0	0	0	0	0	0	0	0	0	0	0	0	0	0	0	0	0	0	0	0	0	0
0	0	0	0	0	0	0	0	0	0	0	0	0	0	0	0	0	0	0	0	0	0	0	0	0	0	0	0	0	0	0
0	0	0	0	0	0	0	0	0	0	0	0	0	0	0	0	0	0	0	0	0	0	0	0	0	0	0	0	0	0	0
0	0	0	0	0	0	0	0	0	0	0	0	0	0	0	0	0	0	0	0	0	0	0	0	0	0	0	0	0	0	0
0	0	0	0	0	0	0	0	0	0	0	0	0	0	0	0	0	0	0	0	0	0	0	0	0	0	0	0	0	0	0
0	0	0	0	0	0	0	0	0	0	0	0	0	0	0	0	0	0	0	0	0	0	0	0	0	0	0	0	0	0	0
0	0	0	0	0	0	0	0	0	0	0	0	0	0	0	0	0	0	0	0	0	0	0	0	0	0	0	0	0	0	0
0	0	0	0	0	0	0	0	0	0	0	0	0	0	0	0	0	0	0	0	0	0	0	0	0	0	0	0	0	0	0
0	0	0	0	0	0	0	0	0	0	0	0	0	0	0	0	0	0	0	0	0	0	0	0	0	0	0	0	0	0	0
0	0	0	0	0	0	0	0	0	0	0	0	0	0	0	0	0	0	0	0	0	0	0	0	0	0	0	0	0	0	0
0	0	0	0	0	0	0	0	0	0	0	0	0	0	0	0	0	0	0	0	0	0	0	0	0	0	0	0	0	0	0
0	0	0	0	0	0	0	0	0	0	0	0	0	0	0	0	0	0	0	0	0	0	0	0	0	0	0	0	0	0	0
0	0	0	0	0	0	0	0	0	0	0	0	0	0	0	0	0	0	0	0	0	0	0	0	0	0	0	0	0	0	0
0	0	0	0	0	0	0	0	0	0	0	0	0	0	0	0	0	0	0	0	0	0	0	0	0	0	0	0	0	0	0
0	0	0	0	0	0	0	0	0	0	0	0	0	0	0	0	0	0	0	0	0	0	0	0	0	0	0	0	0	0	0
0	0	0	0	0	0	0	0	0	0	0	0	0	0	0	0	0	0	0	0	0	0	0	0	0	0	0	0	0	0	0
0	0	0	0	0	0	0	0	0	0	0	0	0	0	0	0	0	0	0	0	0	0	0	0	0	0	0	0	0	0	0
0	0	0	0	0	0	0	0	0	0	0	0	0	0	0	0	0	0	0	0	0	0	0	0	0	0	0	0	0	0	0
0	0	0	0	0	0	0	0	0	0	0	0	0	0	0	0	0	0	0	0	0	0	0	0	0	0	0	0	0	0	0
0	0	0	0	0	0	0	0	0	0	0	0	0	0	0	0	0	0	0	0	0	0	0	0	0	0	0	0	0	0	0
0	0	0	0	0	0	0	0	0	0	0	0	0	0	0	0	0	0	0	0	0	0	0	0	0	0	0	0	0	0	0
0	0	0	0	0	0	0	0	0	0	0	0	0	0	0	0	0	0	0	0	0	0	0	0	0	0	0	0	0	0	0
0	0	0	0	0	0	0	0	0	0	0	0	0	0	0	0	0	0	0	0	0	0	0	0	0	0	0	0	0	0	0
0	0	0	0	0	0	0	0	0	0	0	0	0	0	0	0	0	0	0	0	0	0	0	0	0	0	0	0	0	0	0
0	0	0	0	0	0	0	0	0	0	0	0	0	0	0	0	0	0	0	0	0	0	0	0	0	0	0	0	0	0	0
0	0	0	0	0	0	0	0	0	0	0	0	0	0	0	0	0	0	0	0	0	0	0	0	0	0	0	0	0	0	0
0	0	0	0	0	0	0	0	0	0	0	0	0	0	0	0	0	0	0	0	0	0	0	0	0	0	0	0	0	0	0
0	0	0	0	0	0	0	0	0	0	0	0	0	0	0	0	0	0	0	0	0	0	0	0	0	0	0	0	0	0	0
0	0	0	0	0	0	0	0	0	0	0	0	0	0	0	0	0	0	0	0	0	0	0	0	0	0	0	0	0	0	0
0	0	0	0	0	0	0	0	0	0	0	0	0	0	0	0	0	0	0	0	0	0	0	0	0	0	0	0	0	0	0
0	0	0	0	0	0	0	0	0	0	0	0	0	0	0	0	0	0	0	0	0	0	0	0	0	0	0	0	0	0	0
0	0	0	0	0	0	0	0	0	0	0	0	0	0	0	0	0	0	0	0	0	0	0	0	0	0	0	0	0	0	0
0	0	0	0	0	0	0	0	0	0	0	0	0	0	0	0	0	0	0	0	0	0	0	0	0	0	0	0	0	0	0
0	0	0	0	0	0	0	0	0	0	0	0	0	0	0	0	0	0	0	0	0	0	0	0	0	0	0	0	0	0	0
0	0	0	0	0	0	0	0	0	0	0	0	0	0	0	0	0	0	0	0	0	0	0	0	0	0	0	0	0	0	0
0	0	0	0	0	0	0	0	0	0	0	0	0	0	0	0	0	0	0	0	0	0	0	0	0	0	0	0	0	0	0
0	0	0	0	0	0	0	0	0	0	0	0	0	0	0	0	0	0	0	0	0	0	0	0	0	0	0	0	0	0	0
0	0	0	0	0	0	0	0	0	0	0	0	0	0	0	0	0	0	0	0	0	0	0	0	0	0	0	0	0	0	0
0	0	0	0	0	0	0	0	0	0	0	0	0	0	0	0	0	0	0	0	0	0	0	0	0	0	0	0	0	0	0
0	0	0	0	0	0	0	0	0	0	0	0	0	0	0	0	0	0	0	0	0	0	0	0	0	0	0	0	0	0	0
0	0	0	0	0	0	0	0	0	0	0	0	0	0	0	0	0	0	0	0	0	0	0	0	0	0	0	0	0	0	0
0	0	0	0	0	0	0	0	0	0	0	0	0	0	0	0	0	0	0	0	0	0	0	0	0	0	0	0	0	0	0
0	0	0	0	0	0	0	0	0	0	0	0	0	0	0	0	0	0	0	0	0	0	0	0	0	0	0	0	0	0	0
0	0	0	0	0	0	0	0	0	0	0	0	0	0	0	0	0	0	0	0	0	0	0	0	0	0	0	0	0	0	0
0	0	0	0	0	0	0	0	0	0	0	0	0	0	0	0	0	0	0	0	0	0	0	0	0	0	0	0	0	0	0
0	0	0	0	0	0	0	0	0	0	0	0	0	0	0	0	0	0	0	0	0	0	0	0	0	0	0	0	0	0	0
0	0	0	0	0	0	0	0	0	0	0	0	0	0	0	0	0	0	0	0	0	0	0	0	0	0	0	0	0	0	0
0	0	0	0	0	0	0	0	0	0	0	0	0	0	0	0	0	0	0	0	0	0	0	0	0	0	0	0	0	0	0
0	0	0	0	0	0	0	0	0	0	0	0	0	0	0	0	0	0	0	0	0	0	0	0	0	0	0	0	0	0	0
0	0	0	0	0	0	0	0	0	0	0	0	0	0	0	0	0	0	0	0	0	0	0	0	0	0	0	0	0	0	0
0	0	0	0	0	0	0	0	0	0	0	0	0	0	0	0	0	0	0	0	0	0	0	0	0	0	0	0	0	0	0
0	0	0	0	0	0	0	0	0	0	0	0	0	0	0	0	0	0	0	0	0	0	0	0	0	0	0	0	0	0	0
0	0	0	0	0	0	0	0	0	0	0	0	0	0	0	0	0	0	0	0	0	0	0	0	0	0	0	0	0	0	0
0	0	0	0	0	0	0	0	0	0	0	0	0	0	0	0	0	0	0	0	0	0	0	0	0	0	0	0	0	0	0
0	0	0	0	0	0	0	0	0	0	0	0	0	0	0	0	0	0	0	0	0	0	0	0	0	0	0	0	0	0	0
0	0	0	0	0	0	0	0	0	0	0	0	0	0	0	0	0	0	0	0	0	0	0	0	0	0	0	0	0	0	0
0	0	0	0	0	0	0	0	0	0	0	0	0	0	0	0	0	0	0	0	0	0	0	0	0	0	0	0	0	0	0
0	0	0	0	0	0	0	0	0	0	0	0	0	0	0	0	0	0	0	0	0	0	0	0	0	0	0	0	0	0	0
0	0	0	0	0	0	0	0	0	0	0	0	0	0	0	0	0	0	0	0	0	0	0	0	0	0	0	0	0	0	0
0	0	0	0	0	0	0	0	0	0	0	0	0	0	0	0	0	0	0	0	0	0	0	0	0	0	0	0	0	0	0
0	0	0	0	0	0	0	0	0	0	0	0	0	0	0	0	0	0	0	0	0	0	0	0	0	0	0	0	0	0	0
0	0	0	0	0	0	0	0	0	0	0	0	0	0	0	0	0	0	0	0	0	0	0	0	0	0	0	0	0	0	0
0	0	0	0	0	0	0	0	0	0	0	0	0	0	0	0	0	0	0	0	0	0	0	0	0	0	0	0	0	0	0
0	0	0	0	0	0	0	0	0	0	0	0	0	0	0	0	0	0	0	0	0	0	0	0	0	0	0	0	0	0	0
0	0	0	0	0	0	0	0	0	0	0	0	0	0	0	0	0	0	0	0	0	0	0	0	0	0	0	0	0	0	0
0	0	0	0	0	0	0	0	0	0	0	0	0	0	0	0	0	0	0	0	0	0	0	0	0	0	0	0	0	0	0
0	0	0	0	0	0	0	0	0	0	0	0	0	0	0	0	0	0	0	0	0	0	0	0	0	0	0	0	0	0	0
0	0	0	0	0	0	0	0	0	0	0	0	0	0	0	0	0	0	0	0	0	0	0	0	0	0	0	0	0	0	0
0	0	0	0	0	0	0	0	0	0	0	0	0	0	0	0	0	0	0	0	0	0	0	0	0	0	0	0	0	0	0
0	0	0	0	0	0	0	0	0	0	0	0	0	0	0	0	0	0	0	0	0	0	0	0	0	0	0	0	0	0	0
0	0	0	0	0	0	0	0	0	0	0	0	0	0	0	0	0	0	0	0	0	0	0	0	0	0	0	0	0	0	0
0	0	0	0	0	0	0	0	0	0	0	0	0	0	0	0	0	0	0	0	0	0	0	0	0	0	0	0	0	0	0
0	0	0	0	0	0	0	0	0	0	0	0	0	0	0	0	0	0	0	0	0	0	0	0	0	0	0	0	0	0	0
0	0	0	0	0	0	0	0	0	0	0	0	0	0	0	0	0	0	0	0	0	0	0	0	0	0	0	0	0	0	0
0	0	0	0	0	0	0	0	0	0	0	0	0	0	0	0	0	0	0	0	0	0	0	0	0	0	0	0	0	0	0
0	0	0	0	0	0	0	0	0	0	0	0	0	0	0	0	0	0	0	0	0	0	0	0	0	0	0	0	0	0	0
0	0	0	0	0	0	0	0	0	0	0	0	0	0	0	0	0	0	0	0	0	0	0	0	0	0	0	0	0	0	0
0	0	0	0	0	0	0	0	0	0	0	0	0	0	0	0	0	0	0	0	0	0	0	0	0	0	0	0	0	0	0
0	0	0	0	0	0	0	0	0	0	0	0	0	0	0	0	0	0	0	0	0	0	0	0	0	0	0	0	0	0	0
0	0	0	0	0	0	0	0	0	0	0	0	0	0	0	0	0	0	0	0	0	0	0	0	0	0	0	0	0	0	0
0	0	0	0	0	0	0	0	0	0	0	0	0	0	0	0	0	0	0	0	0	0	0	0	0	0	0	0	0	0	0
0	0	0	0	0	0	0	0	0	0	0	0	0	0	0	0	0	0	0	0	0	0	0	0	0	0	0	0	0	0	0
0	0	0	0	0	0	0	0	0	0	0	0	0	0	0	0	0	0	0	0	0	0	0	0	0	0	0	0	0	0	0
0	0	0	0	0	0	0	0	0	0	0	0	0	0	0	0	0	0	0	0	0	0	0	0	0	0	0	0	0	0	0
0	0	0	0	0	0	0	0	0	0	0	0	0	0	0	0	0	0	0	0	0	0	0	0	0	0	0	0	0	0	0
0	0	0	0	0	0	0	0	0	0	0	0	0	0	0	0	0	0	0	0	0	0	0	0	0	0	0	0	0	0	0
0	0	0	0	0	0	0	0	0	0	0	0	0	0	0	0	0	0	0	0	0	0	0	0	0	0	0	0	0	0	0
0	0	0	0	0	0	0	0	0	0	0	0	0	0	0	0	0	0	0	0	0	0	0	0	0	0	0	0	0	0	0
0	0	0	0	0	0	0	0	0	0	0	0	0	0	0	0	0	0	0	0	0	0	0	0	0	0	0	0	0	0	0
0	0	0	0	0	0	0	0	0	0	0	0	0	0	0	0	0	0	0	0	0	0	0	0	0	0	0	0	0	0	0
0	0	0	0	0	0	0	0	0	0	0	0	0	0	0	0	0	0	0	0	0	0	0	0	0	0	0	0	0	0	0
0	0	0	0	0	0	0	0	0	0	0	0	0	0	0	0	0	0	0	0	0	0	0	0	0	0	0	0	0	0	0
0	0	0	0	0	0	0	0	0	0	0	0	0	0	0	0	0	0	0	0	0	0	0	0	0	0	0	0	0	0	0
0	0	0	0	0	0	0	0	0	0	0	0	0	0	0	0	0	0	0	0	0	0	0	0	0	0	0	0	0	0	0
0	0	0	0	0	0	0	0	0	0	0	0	0	0	0	0	0	0	0	0	0	0	0	0	0	0	0	0	0	0	0
0	0	0	0	0	0	0	0	0	0	0	0	0	0	0	0	0	0	0	0	0	0	0	0	0	0	0	0	0	0	0
0	0	0	0	0	0	0	0	0	0	0	0	0	0	0	0	0	0	0	0	0	0	0	0	0	0	0	0	0	0	0
0	0	0	0	0	0	0	0	0	0	0	0	0	0	0	0	0	0	0	0	0	0	0	0	0	0	0	0	0	0	0
0	0	0	0	0	0	0	0	0	0	0	0	0	0	0	0	0	0	0	0	0	0	0	0	0	0	0	0	0	0	0
0	0	0	0	0	0	0	0	0	0	0	0	0	0	0	0	0	0	0	0	0	0	0	0	0	0	0	0	0	0	0
0	0	0	0	0	0	0	0	0	0	0	0	0	0	0	0	0	0	0	0	0	0	0	0	0	0	0	0	0	0	0
0	0	0	0	0	0	0	0	0	0	0	0	0	0	0	0	0	0	0	0	0	0	0	0	0	0	0	0	0	0	0
0	0	0	0	0	0	0	0	0	0	0	0	0	0	0	0	0	0	0	0	0	0	0	0	0	0	0	0	0	0	0
0	0	0	0	0	0	0	0	0	0	0	0	0	0	0	0	0	0	0	0	0	0	0	0	0	0	0	0	0	0	0
0	0	0	0	0	0	0	0	0	0	0	0	0	0	0	0	0	0	0	0	0	0	0	0	0	0	0	0	0	0	0
0	0	0	0	0	0	0	0	0	0	0	0	0	0	0	0	0	0	0	0	0	0	0	0	0	0	0	0	0	0	0
0	0	0	0	0	0	0	0	0	0	0	0	0	0	0	0	0	0	0	0	0	0	0	0	0	0	0	0	0	0	0
0	0	0	0	0	0	0	0	0	0	0	0	0	0	0	0	0	0	0	0	0	0	0	0	0	0	0	0	0	0	0
0	0	0	0	0	0	0	0	0	0	0	0	0	0	0	0	0	0	0	0	0	0	0	0	0	0	0	0	0	0	0
0	0	0	0	0	0	0	0	0	0	0	0	0	0	0	0	0	0	0	0	0	0	0	0	0	0	0	0	0	0	0
0	0	0	0	0	0	0	0	0	0	0	0	0	0	0	0	0	0	0	0	0	0	0	0	0	0	0	0	0	0	0
0	0	0	0	0	0	0	0	0	0	0	0	0	0	0	0	0	0	0	0	0	0	0	0	0	0	0	0	0	0	0
0	0	0	0	0	0	0	0	0	0	0	0	0	0	0	0	0	0	0	0	0	0	0	0	0	0	0	0	0	0	0
0	0	0	0	0	0	0	0	0	0	0	0	0	0	0	0	0	0	0	0	0	0	0	0	0	0	0	0	0	0	0
0	0	0	0	0	0	0	0	0	0	0	0	0	0	0	0	0	0	0	0	0	0	0	0	0	0	0	0	0	0	0
0	0	0	0	0	0	0	0	0	0	0	0	0	0	0	0	0	0	0	0	0	0	0	0	0	0	0	0	0	0	0
0	0	0	0	0	0	0	0	0	0	0	0	0	0	0	0	0	0	0	0	0	0	0	0	0	0	0	0	0	0	0
0	0	0	0	0	0	0	0	0	0	0	0	0	0	0	0	0	0	0	0	0	0	0	0	0	0	0	0	0	0	0
0	0	0	0	0	0	0	0	0	0	0	0	0	0	0	0	0	0	0	0	0	0	0	0	0	0	0	0	0	0	0
0	0	0	0	0	0	0	0	0	0	0	0	0	0	0	0	0	0	0	0	0	0	0	0	0	0	0	0	0	0	0
0	0	0	0	0	0	0	0	0	0	0	0	0	0	0	0	0	0	0	0	0	0	0	0	0	0	0	0	0	0	0
0	0	0	0	0	0	0	0	0	0	0	0	0	0	0	0	0	0	0	0	0	0	0	0	0	0	0	0	0	0	0
0	0	0	0	0	0	0	0	0	0	0	0	0	0	0	0	0	0	0	0	0	0	0	0	0	0	0	0	0	0	0
0	0	0	0	0	0	0	0	0	0	0	0	0	0	0	0	0	0	0	0	0	0	0	0	0	0	0	0	0	0	0
0	0	0	0	0	0	0	0	0	0	0	0	0	0	0	0	0	0	0	0	0	0	0	0	0	0	0	0	0	0	0
0	0	0	0	0	0	0	0	0	0	0	0	0	0	0	0	0	0	0	0	0	0	0	0	0	0	0	0	0	0	0
0	0	0	0	0	0	0	0	0	0	0	0	0	0	0	0	0	0	0	0	0	0	0	0	0	0	0	0	0	0	0
0	0	0	0	0	0	0	0	0	0	0	0	0	0	0	0	0	0	0	0	0	0	0	0	0	0	0	0	0	0	0
0	0	0	0	0	0	0	0	0	0	0	0	0	0	0	0	0	0	0	0	0	0	0	0	0	0	0	0	0	0	0
0	0	0	0	0	0	0	0	0	0	0	0	0	0	0	0	0	0	0	0	0	0	0	0	0	0	0	0	0	0	0
0	0	0	0	0	0	0	0	0	0	0	0	0	0	0	0	0	0	0	0	0	0	0	0	0	0	0	0	0	0	0
0	0	0	0	0	0	0	0	0	0	0	0	0	0	0	0	0	0	0	0	0	0	0	0	0	0	0	0	0	0	0
0	0	0	0	0	0	0	0	0	0	0	0	0	0	0	0	0	0	0	0	0	0	0	0	0	0	0	0	0	0	0
0	0	0	0	0	0	0	0	0	0	0	0	0	0	0	0	0	0	0	0	0	0	0	0	0	0	0	0	0	0	0
0	0	0	0	0	0	0	0	0	0	0	0	0	0	0	0	0	0	0	0	0	0	0	0	0	0	0	0	0	0	0
0	0	0	0	0	0	0	0	0	0	0	0	0	0	0	0	0	0	0	0	0	0	0	0	0	0	0	0	0	0	0
0	0	0	0	0	0	0	0	0	0	0	0	0	0	0	0	0	0	0	0	0	0	0	0	0	0	0	0	0	0	0
0	0	0	0	0	0	0	0	0	0	0	0	0	0	0	0	0	0	0	0	0	0	0	0	0	0	0	0	0	0	0
0	0	0	0	0	0	0	0	0	0	0	0	0	0	0	0	0	0	0	0	0	0	0	0	0	0	0	0	0	0	0
0	0	0	0	0	0	0	0	0	0	0	0	0	0	0	0	0	0	0	0	0	0	0	0	0	0	0	0	0	0	0
0	0	0	0	0	0	0	0	0	0	0	0	0	0	0	0	0	0	0	0	0	0	0	0	0	0	0	0	0	0	0
0	0	0	0	0	0	0	0	0	0	0	0	0	0	0	0	0	0	0	0	0	0	0	0	0	0	0	0	0	0	0
0	0	0	0	0	0	0	0	0	0	0	0	0	0	0	0	0	0	0	0	0	0	0	0	0	0	0	0	0	0	0
0	0	0	0	0	0	0	0	0	0	0	0	0	0	0	0	0	0	0	0	0	0	0	0	0	0	0	0	0	0	0
0	0	0	0	0	0	0	0	0	0	0	0	0	0	0	0	0	0	0	0	0	0	0	0	0	0	0	0	0	0	0
0	0	0	0	0	0	0	0	0	0	0	0	0	0	0	0	0	0	0	0	0	0	0	0	0	0	0	0	0	0	0
0	0	0	0	0	0	0	0	0	0	0	0	0	0	0	0	0	0	0	0	0	0	0	0	0	0	0	0	0	0	0
0	0	0	0	0	0	0	0	0	0	0	0	0	0	0	0	0	0	0	0	0	0	0	0	0	0	0	0	0	0	0
0	0	0	0	0	0	0	0	0	0	0	0	0	0	0	0	0	0	0	0	0	0	0	0	0	0	0	0	0	0	0
0	0	0	0	0	0	0	0	0	0	0	0	0	0	0	0	0	0	0	0	0	0	0	0	0	0	0	0	0	0	0
0	0	0	0	0	0	0	0	0	0	0	0	0	0	0	0	0	0	0	0	0	0	0	0	0	0	0	0	0	0	0
0	0	0	0	0	0	0	0	0	0	0	0	0	0	0	0	0	0	0	0	0	0	0	0	0	0	0	0	0	0	0
0	0	0	0	0	0	0	0	0	0	0	0	0	0	0	0	0	0	0	0	0	0	0	0	0	0	0	0	0	0	0
0	0	0	0	0	0	0	0	0	0	0	0	0	0	0	0	0	0	0	0	0	0	0	0	0	0	0	0	0	0	0
0	0	0	0	0	0	0	0	0	0	0	0	0	0	0	0	0	0	0	0	0	0	0	0	0	0	0	0	0	0	0
0	0	0	0	0	0	0	0	0	0	0	0	0	0	0	0	0	0	0	0	0	0	0	0	0	0	0	0	0	0	0
0	0	0	0	0	0	0	0	0	0	0	0	0	0	0	0	0	0	0	0	0	0	0	0	0	0	0	0	0	0	0
0	0	0	0	0	0	0	0	0	0	0	0	0	0	0	0	0	0	0	0	0	0	0	0	0	0	0	0	0	0	0
0	0	0	0	0	0	0	0	0	0	0	0	0	0	0	0	0	0	0	0	0	0	0	0	0	0	0	0	0	0	0
0	0	0	0	0	0	0	0	0	0	0	0	0	0	0	0	0	0	0	0	0	0	0	0	0	0	0	0	0	0	0
0	0	0	0	0	0	0	0	0	0	0	0	0	0	0	0	0	0	0	0	0	0	0	0	0	0	0	0	0	0	0
0	0	0	0	0	0	0	0	0	0	0	0	0	0	0	0	0	0	0	0	0	0	0	0	0	0	0	0	0	0	0
0	0	0	0	0	0	0	0	0	0	0	0	0	0	0	0	0	0	0	0	0	0	0	0	0	0	0	0	0	0	0
0	0	0	0	0	0	0	0	0	0	0	0	0	0	0	0	0	0	0	0	0	0	0	0	0	0	0	0	0	0	0
0	0	0	0	0	0	0	0	0	0	0	0	0	0	0	0	0	0	0	0	0	0	0	0	0	0	0	0	0	0	0
0	0	0	0	0	0	0	0	0	0	0	0	0	0	0	0	0	0	0	0	0	0	0	0	0	0	0	0	0	0	0
0	0	0	0	0	0	0	0	0	0	0	0	0	0	0	0	0	0	0	0	0	0	0	0	0	0	0	0	0	0	0
0	0	0	0	0	0	0	0	0	0	0	0	0	0	0	0	0	0	0	0	0	0	0	0	0	0	0	0	0	0	0
0	0	0	0	0	0	0	0	0	0	0	0	0	0	0	0	0	0	0	0	0	0	0	0	0	0	0	0	0	0	0
0	0	0	0	0	0	0	0	0	0	0	0	0	0	0	0	0	0	0	0	0	0	0	0	0	0	0	0	0	0	0
0	0	0	0	0	0	0	0	0	0	0	0	0	0	0	0	0	0	0	0	0	0	0	0	0	0	0	0	0	0	0
0	0	0	0	0	0	0	0	0	0	0	0	0	0	0	0	0	0	0	0	0	0	0	0	0	0	0	0	0	0	0
0	0	0	0	0	0	0	0	0	0	0	0	0	0	0	0	0	0	0	0	0	0	0	0	0	0	0	0	0	0	0
0	0	0	0	0	0	0	0	0	0	0	0	0	0	0	0	0	0	0	0	0	0	0	0	0	0	0	0	0	0	0
0	0	0	0	0	0	0	0	0	0	0	0	0	0	0	0	0	0	0	0	0	0	0	0	0	0	0	0	0	0	0
0	0	0	0	0	0	0	0	0	0	0	0	0	0	0	0	0	0	0	0	0	0	0	0	0	0	0	0	0	0	0
0	0	0	0	0	0	0	0	0	0	0	0	0	0	0	0	0	0	0	0	0	0	0	0	0	0	0	0	0	0	0
0	0	0	0	0	0	0	0	0	0	0	0	0	0	0	0	0	0	0	0	0	0	0	0	0	0	0	0	0	0	0
0	0	0	0	0	0	0	0	0	0	0	0	0	0	0	0	0	0	0	0	0	0	0	0	0	0	0	0	0	0	0
0	0	0	0	0	0	0	0	0	0	0	0	0	0	0	0	0	0	0	0	0	0	0	0	0	0	0	0	0	0	0
0	0	0	0	0	0	0	0	0	0	0	0	0	0	0	0	0	0	0	0	0	0	0	0	0	0	0	0	0	0	0
0	0	0	0	0	0	0	0	0	0	0	0	0	0	0	0	0	0	0	0	0	0	0	0	0	0	0	0	0	0	0
0	0	0	0	0	0	0	0	0	0	0	0	0	0	0	0	0	0	0	0	0	0	0	0	0	0	0	0	0	0	0
0	0	0	0	0	0	0	0	0	0	0	0	0	0	0	0	0	0	0	0	0	0	0	0	0	0	0	0	0	0	0
0	0	0	0	0	0	0	0	0	0	0	0	0	0	0	0	0	0	0	0	0	0	0	0	0	0	0	0	0	0	0
0	0	0	0	0	0	0	0	0	0	0	0	0	0	0	0	0	0	0	0	0	0	0	0	0	0	0	0	0	0	0
0	0	0	0	0	0	0	0	0	0	0	0	0	0	0	0	0	0	0	0	0	0	0	0	0	0	0	0	0	0	0
0	0	0	0	0	0	0	0	0	0	0	0	0	0	0	0	0	0	0	0	0	0	0	0	0	0	0	0	0	0	0
0	0	0	0	0	0	0	0	0	0	0	0	0	0	0	0	0	0	0	0	0	0	0	0	0	0	0	0	0	0	0
0	0	0	0	0	0	0	0	0	0	0	0	0	0	0	0	0	0	0	0	0	0	0	0	0	0	0	0	0	0	0
0	0	0	0	0	0	0	0	0	0	0	0	0	0	0	0	0	0	0	0	0	0	0	0	0	0	0	0	0	0	0
0	0	0	0	0	0	0	0	0	0	0	0	0	0	0	0	0	0	0	0	0	0	0	0	0	0	0	0	0	0	0
0	0	0	0	0	0	0	0	0	0	0	0	0	0	0	0	0	0	0	0	0	0	0	0	0	0	0	0	0	0	0
0	0	0	0	0	0	0	0	0	0	0	0	0	0	0	0	0	0	0	0	0	0	0	0	0	0	0	0	0	0	0
0	0	0	0	0	0	0	0	0	0	0	0	0	0	0	0	0	0	0	0	0	0	0	0	0	0	0	0	0	0	0
0	0	0	0	0	0	0	0	0	0	0	0	0	0	0	0	0	0	0	0	0	0	0	0	0	0	0	0	0	0	0
0	0	0	0	0	0	0	0	0	0	0	0	0	0	0	0	0	0	0	0	0	0	0	0	0	0	0	0	0	0	0
0	0	0	0	0	0	0	0	0	0	0	0	0	0	0	0	0	0	0	0	0	0	0	0	0	0	0	0	0	0	0
0	0	0	0	0	0	0	0	0	0	0	0	0	0	0	0	0	0	0	0	0	0	0	0	0	0	0	0	0	0	0
0	0	0	0	0	0	0	0	0	0	0	0	0	0	0	0	0	0	0	0	0	0	0	0	0	0	0	0	0	0	0
0	0	0	0	0	0	0	0	0	0	0	0	0	0	0	0	0	0	0	0	0	0	0	0	0	0	0	0	0	0	0
0	0	0	0	0	0	0	0	0	0	0	0	0	0	0	0	0	0	0	0	0	0	0	0	0	0	0	0	0	0	0
0	0	0	0	0	0	0	0	0	0	0	0	0	0	0	0	0	0	0	0	0	0	0	0	0	0	0	0	0	0	0
0	0	0	0	0	0	0	0	0	0	0	0	0	0	0	0	0	0	0	0	0	0	0	0	0	0	0	0	0	0	0
0	0	0	0	0	0	0	0	0	0	0	0	0	0	0	0	0	0	0	0	0	0	0	0	0	0	0	0	0	0	0
0	0	0	0	0	0	0	0	0	0	0	0	0	0	0	0	0	0	0	0	0	0	0	0	0	0	0	0	0	0	0
0	0	0	0	0	0	0	0	0	0	0	0	0	0	0	0	0	0	0	0	0	0	0	0	0	0	0	0	0	0	0
0	0	0	0	0	0	0	0	0	0	0	0	0	0	0	0	0	0	0	0	0	0	0	0	0	0	0	0	0	0	0
0	0	0	0	0	0	0	0	0	0	0	0	0	0	0	0	0	0	0	0	0	0	0	0	0	0	0	0	0	0	0
0	0	0	0	0	0	0	0	0	0	0	0	0	0	0	0	0	0	0	0	0	0	0	0	0	0	0	0	0	0	0
0	0	0	0	0	0	0	0	0	0	0	0	0	0	0	0	0	0	0	0	0	0	0	0	0	0	0	0	0	0	0
0	0	0	0	0	0	0	0	0	0	0	0	0	0	0	0	0	0	0	0	0	0	0	0	0	0	0	0	0	0	0
0	0	0	0	0	0	0	0	0	0	0	0	0	0	0	0	0	0	0	0	0	0	0	0	0	0	0	0	0	0	0
0	0	0	0	0	0	0	0	0	0	0	0	0	0	0	0	0	0	0	0	0	0	0	0	0	0	0	0	0	0	0
0	0	0	0	0	0	0	0	0	0	0	0	0	0	0	0	0	0	0	0	0	0	0	0	0	0	0	0	0	0	0
0	0	0	0	0	0	0	0	0	0	0	0	0	0	0	0	0	0	0	0	0	0	0	0	0	0	0	0	0	0	0
0	0	0	0	0	0	0	0	0	0	0	0	0	0	0	0	0	0	0	0	0	0	0	0	0	0	0	0	0	0	0
0	0	0	0	0	0	0	0	0	0	0	0	0	0	0	0	0	0	0	0	0	0	0	0	0	0	0	0	0	0	0
0	0	0	0	0	0	0	0	0	0	0	0	0	0	0	0	0	0	0	0	0	0	0	0	0	0	0	0	0	0	0
0	0	0	0	0	0	0	0	0	0	0	0	0	0	0	0	0	0	0	0	0	0	0	0	0	0	0	0	0	0	0
0	0	0	0	0	0	0	0	0	0	0	0	0	0	0	0	0	0	0	0	0	0	0	0	0	0	0	0	0	0	0
0	0	0	0	0	0	0	0	0	0	0	0	0	0	0	0	0	0	0	0	0	0	0	0	0	0	0	0	0	0	0
0	0	0	0	0	0	0	0	0	0	0	0	0	0	0	0	0	0	0	0	0	0	0	0	0	0	0	0	0	0	0
0	0	0	0	0	0	0	0	0	0	0	0	0	0	0	0	0	0	0	0	0	0	0	0	0	0	0	0	0	0	0
0	0	0	0	0	0	0	0	0	0	0	0	0	0	0	0	0	0	0	0	0	0	0	0	0	0	0	0	0	0	0
0	0	0	0	0	0	0	0	0	0	0	0	0	0	0	0	0	0	0	0	0	0	0	0	0	0	0	0	0	0	0
0	0	0	0	0	0	0	0	0	0	0	0	0	0	0	0	0	0	0	0	0	0	0	0	0	0	0	0	0	0	0
0	0	0	0	0	0	0	0	0	0	0	0	0	0	0	0	0	0	0	0	0	0	0	0	0	0	0	0	0	0	0
0	0	0	0	0	0	0	0	0	0	0	0	0	0	0	0	0	0	0	0	0	0	0	0	0	0	0	0	0	0	0
0	0	0	0	0	0	0	0	0	0	0	0	0	0	0	0	0	0	0	0	0	0	0	0	0	0	0	0	0	0	0
0	0	0	0	0	0	0	0	0	0	0	0	0	0	0	0	0	0	0	0	0	0	0	0	0	0	0	0	0	0	0
0	0	0	0	0	0	0	0	0	0	0	0	0	0	0	0	0	0	0	0	0	0	0	0	0	0	0	0	0	0	0
0	0	0	0	0	0	0	0	0	0	0	0	0	0	0	0	0	0	0	0	0	0	0	0	0	0	0	0	0	0	0
0	0	0	0	0	0	0	0	0	0	0	0	0	0	0	0	0	0	0	0	0	0	0	0	0	0	0	0	0	0	0
0	0	0	0	0	0	0	0	0	0	0	0	0	0	0	0	0	0	0	0	0	0	0	0	0	0	0	0	0	0	0
0	0	0	0	0	0	0	0	0	0	0	0	0	0	0	0	0	0	0	0	0	0	0	0	0	0	0	0	0	0	0
0	0	0	0	0	0	0	0	0	0	0	0	0	0	0	0	0	0	0	0	0	0	0	0	0	0	0	0	0	0	0
0	0	0	0	0	0	0	0	0	0	0	0	0	0	0	0	0	0	0	0	0	0	0	0	0	0	0	0	0	0	0
0	0	0	0	0	0	0	0	0	0	0	0	0	0	0	0	0	0	0	0	0	0	0	0	0	0	0	0	0	0	0
0	0	0	0	0	0	0	0	0	0	0	0	0	0	0	0	0	0	0	0	0	0	0	0	0	0	0	0	0	0	0
0	0	0	0	0	0	0	0	0	0	0	0	0	0	0	0	0	0	0	0	0	0	0	0	0	0	0	0	0	0	0
0	0	0	0	0	0	0	0	0	0	0	0	0	0	0	0	0	0	0	0	0	0	0	0	0	0	0	0	0	0	0
0	0	0	0	0	0	0	0	0	0	0	0	0	0	0	0	0	0	0	0	0	0	0	0	0	0	0	0	0	0	0
0	0	0	0	0	0	0	0	0	0	0	0	0	0	0	0	0	0	0	0	0	0	0	0	0	0	0	0	0	0	0
0	0	0	0	0	0	0	0	0	0	0	0	0	0	0	0	0	0	0	0	0	0	0	0	0	0	0	0	0	0	0
0	0	0	0	0	0	0	0	0	0	0	0	0	0	0	0	0	0	0	0	0	0	0	0	0	0	0	0	0	0	0
0	0	0	0	0	0	0	0	0	0	0	0	0	0	0	0	0	0	0	0	0	0	0	0	0	0	0	0	0	0	0
0	0	0	0	0	0	0	0	0	0	0	0	0	0	0	0	0	0	0	0	0	0	0	0	0	0	0	0	0	0	0
0	0	0	0	0	0	0	0	0	0	0	0	0	0	0	0	0	0	0	0	0	0	0	0	0	0	0	0	0	0	0
0	0	0	0	0	0	0	0	0	0	0	0	0	0	0	0	0	0	0	0	0	0	0	0	0	0	0	0	0	0	0
0	0	0	0	0	0	0	0	0	0	0	0	0	0	0	0	0	0	0	0	0	0	0	0	0	0	0	0	0	0	0
0	0	0	0	0	0	0	0	0	0	0	0	0	0	0	0	0	0	0	0	0	0	0	0	0	0	0	0	0	0	0
0	0	0	0	0	0	0	0	0	0	0	0	0	0	0	0	0	0	0	0	0	0	0	0	0	0	0	0	0	0	0
0	0	0	0	0	0	0	0	0	0	0	0	0	0	0	0	0	0	0	0	0	0	0	0	0	0	0	0	0	0	0
0	0	0	0	0	0	0	0	0	0	0	0	0	0	0	0	0	0	0	0	0	0	0	0	0	0	0	0	0	0	0
0	0	0	0	0	0	0	0	0	0	0	0	0	0	0	0	0	0	0	0	0	0	0	0	0	0	0	0	0	0	0
0	0	0	0	0	0	0	0	0	0	0	0	0	0	0	0	0	0	0	0	0	0	0	0	0	0	0	0	0	0	0
0	0	0	0	0	0	0	0	0	0	0	0	0	0	0	0	0	0	0	0	0	0	0	0	0	0	0	0	0	0	0
0	0	0	0	0	0	0	0	0	0	0	0	0	0	0	0	0	0	0	0	0	0	0	0	0	0	0	0	0	0	0
0	0	0	0	0	0	0	0	0	0	0	0	0	0	0	0	0	0	0	0	0	0	0	0	0	0	0	0	0	0	0
0	0	0	0	0	0	0	0	0	0	0	0	0	0	0	0	0	0	0	0	0	0	0	0	0	0	0	0	0	0	0
0	0	0	0	0	0	0	0	0	0	0	0	0	0	0	0	0	0	0	0	0	0	0	0	0	0	0	0	0	0	0
0	0	0	0	0	0	0	0	0	0	0	0	0	0	0	0	0	0	0	0	0	0	0	0	0	0	0	0	0	0	0
0	0	0	0	0	0	0	0	0	0	0	0	0	0	0	0	0	0	0	0	0	0	0	0	0	0	0	0	0	0	0
0	0	0	0	0	0	0	0	0	0	0	0	0	0	0	0	0	0	0	0	0	0	0	0	0	0	0	0	0	0	0
0	0	0	0	0	0	0	0	0	0	0	0	0	0	0	0	0	0	0	0	0	0	0	0	0	0	0	0	0	0	0
0	0	0	0	0	0	0	0	0	0	0	0	0	0	0	0	0	0	0	0	0	0	0	0	0	0	0	0	0	0	0
0	0	0	0	0	0	0	0	0	0	0	0	0	0	0	0	0	0	0	0	0	0	0	0	0	0	0	0	0	0	0
0	0	0	0	0	0	0	0	0	0	0	0	0	0	0	0	0	0	0	0	0	0	0	0	0	0	0	0	0	0	0
0	0	0	0	0	0	0	0	0	0	0	0	0	0	0	0	0	0	0	0	0	0	0	0	0	0	0	0	0	0	0
0	0	0	0	0	0	0	0	0	0	0	0	0	0	0	0	0	0	0	0	0	0	0	0	0	0	0	0	0	0	0
0	0	0	0	0	0	0	0	0	0	0	0	0	0	0	0	0	0	0	0	0	0	0	0	0	0	0	0	0	0	0
0	0	0	0	0	0	0	0	0	0	0	0	0	0	0	0	0	0	0	0	0	0	0	0	0	0	0	0	0	0	0
0	0	0	0	0	0	0	0	0	0	0	0	0	0	0	0	0	0	0	0	0	0	0	0	0	0	0	0	0	0	0
0	0	0	0	0	0	0	0	0	0	0	0	0	0	0	0	0	0	0	0	0	0	0	0	0	0	0	0	0	0	0
0	0	0	0	0	0	0	0	0	0	0	0	0	0	0	0	0	0	0	0	0	0	0	0	0	0	0	0	0	0	0
0	0	0	0	0	0	0	0	0	0	0	0	0	0	0	0	0	0	0	0	0	0	0	0	0	0	0	0	0	0	0
0	0	0	0	0	0	0	0	0	0	0	0	0	0	0	0	0	0	0	0	0	0	0	0	0	0	0	0	0	0	0
0	0	0	0	0	0	0	0	0	0	0	0	0	0	0	0	0	0	0	0	0	0	0	0	0	0	0	0	0	0	0
0	0	0	0	0	0	0	0	0	0	0	0	0	0	0	0	0	0	0	0	0	0	0	0	0	0	0	0	0	0	0
0	0	0	0	0	0	0	0	0	0	0	0	0	0	0	0	0	0	0	0	0	0	0	0	0	0	0	0	0	0	0
0	0	0	0	0	0	0	0	0	0	0	0	0	0	0	0	0	0	0	0	0	0	0	0	0	0	0	0	0	0	0
0	0	0	0	0	0	0	0	0	0	0	0	0	0	0	0	0	0	0	0	0	0	0	0	0	0	0	0	0	0	0
0	0	0	0	0	0	0	0	0	0	0	0	0	0	0	0	0	0	0	0	0	0	0	0	0	0	0	0	0	0	0
0	0	0	0	0	0	0	0	0	0	0	0	0	0	0	0	0	0	0	0	0	0	0	0	0	0	0	0	0	0	0
0	0	0	0	0	0	0	0	0	0	0	0	0	0	0	0	0	0	0	0	0	0	0	0	0	0	0	0	0	0	0
0	0	0	0	0	0	0	0	0	0	0	0	0	0	0	0	0	0	0	0	0	0	0	0	0	0	0	0	0	0	0
0	0	0	0	0	0	0	0	0	0	0	0	0	0	0	0	0	0	0	0	0	0	0	0	0	0	0	0	0	0	0
0	0	0	0	0	0	0	0	0	0	0	0	0	0	0	0	0	0	0	0	0	0	0	0	0	0	0	0	0	0	0
0	0	0	0	0	0	0	0	0	0	0	0	0	0	0	0	0	0	0	0	0	0	0	0	0	0	0	0	0	0	0
0	0	0	0	0	0	0	0	0	0	0	0	0	0	0	0	0	0	0	0	0	0	0	0	0	0	0	0	0	0	0
0	0	0	0	0	0	0	0	0	0	0	0	0	0	0	0	0	0	0	0	0	0	0	0	0	0	0	0	0	0	0
0	0	0	0	0	0	0	0	0	0	0	0	0	0	0	0	0	0	0	0	0	0	0	0	0	0	0	0	0	0	0
0	0	0	0	0	0	0	0	0	0	0	0	0	0	0	0	0	0	0	0	0	0	0	0	0	0	0	0	0	0	0
0	0	0	0	0	0	0	0	0	0	0	0	0	0	0	0	0	0	0	0	0	0	0	0	0	0	0	0	0	0	0
0	0	0	0	0	0	0	0	0	0	0	0	0	0	0	0	0	0	0	0	0	0	0	0	0	0	0	0	0	0	0
0	0	0	0	0	0	0	0	0	0	0	0	0	0	0	0	0	0	0	0	0	0	0	0	0	0	0	0	0	0	0
0	0	0	0	0	0	0	0	0	0	0	0	0	0	0	0	0	0	0	0	0	0	0	0	0	0	0	0	0	0	0
0	0	0	0	0	0	0	0	0	0	0	0	0	0	0	0	0	0	0	0	0	0	0	0	0	0	0	0	0	0	0
0	0	0	0	0	0	0	0	0	0	0	0	0	0	0	0	0	0	0	0	0	0	0	0	0	0	0	0	0	0	0
0	0	0	0	0	0	0	0	0	0	0	0	0	0	0	0	0	0	0	0	0	0	0	0	0	0	0	0	0	0	0
0	0	0	0	0	0	0	0	0	0	0	0	0	0	0	0	0	0	0	0	0	0	0	0	0	0	0	0	0	0	0
0	0	0	0	0	0	0	0	0	0	0	0	0	0	0	0	0	0	0	0	0	0	0	0	0	0	0	0	0	0	0
0	0	0	0	0	0	0	0	0	0	0	0	0	0	0	0	0	0	0	0	0	0	0	0	0	0	0	0	0	0	0
0	0	0	0	0	0	0	0	0	0	0	0	0	0	0	0	0	0	0	0	0	0	0	0	0	0	0	0	0	0	0
0	0	0	0	0	0	0	0	0	0	0	0	0	0	0	0	0	0	0	0	0	0	0	0	0	0	0	0	0	0	0
0	0	0	0	0	0	0	0	0	0	0	0	0	0	0	0	0	0	0	0	0	0	0	0	0	0	0	0	0	0	0
0	0	0	0	0	0	0	0	0	0	0	0	0	0	0	0	0	0	0	0	0	0	0	0	0	0	0	0	0	0	0
0	0	0	0	0	0	0	0	0	0	0	0	0	0	0	0	0	0	0	0	0	0	0	0	0	0	0	0	0	0	0
0	0	0	0	0	0	0	0	0	0	0	0	0	0	0	0	0	0	0	0	0	0	0	0	0	0	0	0	0	0	0
0	0	0	0	0	0	0	0	0	0	0	0	0	0	0	0	0	0	0	0	0	0	0	0	0	0	0	0	0	0	0
0	0	0	0	0	0	0	0	0	0	0	0	0	0	0	0	0	0	0	0	0	0	0	0	0	0	0	0	0	0	0
0	0	0	0	0	0	0	0	0	0	0	0	0	0	0	0	0	0	0	0	0	0	0	0	0	0	0	0	0	0	0
0	0	0	0	0	0	0	0	0	0	0	0	0	0	0	0	0	0	0	0	0	0	0	0	0	0	0	0	0	0	0
0	0	0	0	0	0	0	0	0	0	0	0	0	0	0	0	0	0	0	0	0	0	0	0	0	0	0	0	0	0	0
0	0	0	0	0	0	0	0	0	0	0	0	0	0	0	0	0	0	0	0	0	0	0	0	0	0	0	0	0	0	0
0	0	0	0	0	0	0	0	0	0	0	0	0	0	0	0	0	0	0	0	0	0	0	0	0	0	0	0	0	0	0
0	0	0	0	0	0	0	0	0	0	0	0	0	0	0	0	0	0	0	0	0	0	0	0	0	0	0	0	0	0	0
0	0	0	0	0	0	0	0	0	0	0	0	0	0	0	0	0	0	0	0	0	0	0	0	0	0	0	0	0	0	0
0	0	0	0	0	0	0	0	0	0	0	0	0	0	0	0	0	0	0	0	0	0	0	0	0	0	0	0	0	0	0
0	0	0	0	0	0	0	0	0	0	0	0	0	0	0	0	0	0	0	0	0	0	0	0	0	0	0	0	0	0	0
0	0	0	0	0	0	0	0	0	0	0	0	0	0	0	0	0	0	0	0	0	0	0	0	0	0	0	0	0	0	0
0	0	0	0	0	0	0	0	0	0	0	0	0	0	0	0	0	0	0	0	0	0	0	0	0	0	0	0	0	0	0
0	0	0	0	0	0	0	0	0	0	0	0	0	0	0	0	0	0	0	0	0	0	0	0	0	0	0	0	0	0	0
0	0	0	0	0	0	0	0	0	0	0	0	0	0	0	0	0	0	0	0	0	0	0	0	0	0	0	0	0	0	0
0	0	0	0	0	0	0	0	0	0	0	0	0	0	0	0	0	0	0	0	0	0	0	0	0	0	0	0	0	0	0
0	0	0	0	0	0	0	0	0	0	0	0	0	0	0	0	0	0	0	0	0	0	0	0	0	0	0	0	0	0	0
0	0	0	0	0	0	0	0	0	0	0	0	0	0	0	0	0	0	0	0	0	0	0	0	0	0	0	0	0	0	0
0	0	0	0	0	0	0	0	0	0	0	0	0	0	0	0	0	0	0	0	0	0	0	0	0	0	0	0	0	0	0
0	0	0	0	0	0	0	0	0	0	0	0	0	0	0	0	0	0	0	0	0	0	0	0	0	0	0	0	0	0	0
0	0	0	0	0	0	0	0	0	0	0	0	0	0	0	0	0	0	0	0	0	0	0	0	0	0	0	0	0	0	0
0	0	0	0	0	0	0	0	0	0	0	0	0	0	0	0	0	0	0	0	0	0	0	0	0	0	0	0	0	0	0
0	0	0	0	0	0	0	0	0	0	0	0	0	0	0	0	0	0	0	0	0	0	0	0	0	0	0	0	0	0	0
0	0	0	0	0	0	0	0	0	0	0	0	0	0	0	0	0	0	0	0	0	0	0	0	0	0	0	0	0	0	0
0	0	0	0	0	0	0	0	0	0	0	0	0	0	0	0	0	0	0	0	0	0	0	0	0	0	0	0	0	0	0
0	0	0	0	0	0	0	0	0	0	0	0	0	0	0	0	0	0	0	0	0	0	0	0	0	0	0	0	0	0	0
0	0	0	0	0	0	0	0	0	0	0	0	0	0	0	0	0	0	0	0	0	0	0	0	0	0	0	0	0	0	0
0	0	0	0	0	0	0	0	0	0	0	0	0	0	0	0	0	0	0	0	0	0	0	0	0	0	0	0	0	0	0
0	0	0	0	0	0	0	0	0	0	0	0	0	0	0	0	0	0	0	0	0	0	0	0	0	0	0	0	0	0	0
0	0	0	0	0	0	0	0	0	0	0	0	0	0	0	0	0	0	0	0	0	0	0	0	0	0	0	0	0	0	0
0	0	0	0	0	0	0	0	0	0	0	0	0	0	0	0	0	0	0	0	0	0	0	0	0	0	0	0	0	0	0
0	0	0	0	0	0	0	0	0	0	0	0	0	0	0	0	0	0	0	0	0	0	0	0	0	0	0	0	0	0	0
0	0	0	0	0	0	0	0	0	0	0	0	0	0	0	0	0	0	0	0	0	0	0	0	0	0	0	0	0	0	0
0	0	0	0	0	0	0	0	0	0	0	0	0	0	0	0	0	0	0	0	0	0	0	0	0	0	0	0	0	0	0
0	0	0	0	0	0	0	0	0	0	0	0	0	0	0	0	0	0	0	0	0	0	0	0	0	0	0	0	0	0	0
0	0	0	0	0	0	0	0	0	0	0	0	0	0	0	0	0	0	0	0	0	0	0	0	0	0	0	0	0	0	0
0	0	0	0	0	0	0	0	0	0	0	0	0	0	0	0	0	0	0	0	0	0	0	0	0	0	0	0	0	0	0
0	0	0	0	0	0	0	0	0	0	0	0	0	0	0	0	0	0	0	0	0	0	0	0	0	0	0	0	0	0	0
0	0	0	0	0	0	0	0	0	0	0	0	0	0	0	0	0	0	0	0	0	0	0	0	0	0	0	0	0	0	0
0	0	0	0	0	0	0	0	0	0	0	0	0	0	0	0	0	0	0	0	0	0	0	0	0	0	0	0	0	0	0
0	0	0	0	0	0	0	0	0	0	0	0	0	0	0	0	0	0	0	0	0	0	0	0	0	0	0	0	0	0	0
0	0	0	0	0	0	0	0	0	0	0	0	0	0	0	0	0	0	0	0	0	0	0	0	0	0	0	0	0	0	0
0	0	0	0	0	0	0	0	0	0	0	0	0	0	0	0	0	0	0	0	0	0	0	0	0	0	0	0	0	0	0
0	0	0	0	0	0	0	0	0	0	0	0	0	0	0	0	0	0	0	0	0	0	0	0	0	0	0	0	0	0	0
0	0	0	0	0	0	0	0	0	0	0	0	0	0	0	0	0	0	0	0	0	0	0	0	0	0	0	0	0	0	0
0	0	0	0	0	0	0	0	0	0	0	0	0	0	0	0	0	0	0	0	0	0	0	0	0	0	0	0	0	0	0
0	0	0	0	0	0	0	0	0	0	0	0	0	0	0	0	0	0	0	0	0	0	0	0	0	0	0	0	0	0	0
0	0	0	0	0	0	0	0	0	0	0	0	0	0	0	0	0	0	0	0	0	0	0	0	0	0	0	0	0	0	0
0	0	0	0	0	0	0	0	0	0	0	0	0	0	0	0	0	0	0	0	0	0	0	0	0	0	0	0	0	0	0
0	0	0	0	0	0	0	0	0	0	0	0	0	0	0	0	0	0	0	0	0	0	0	0	0	0	0	0	0	0	0
0	0	0	0	0	0	0	0	0	0	0	0	0	0	0	0	0	0	0	0	0	0	0	0	0	0	0	0	0	0	0
0	0	0	0	0	0	0	0	0	0	0	0	0	0	0	0	0	0	0	0	0	0	0	0	0	0	0	0	0	0	0
0	0	0	0	0	0	0	0	0	0	0	0	0	0	0	0	0	0	0	0	0	0	0	0	0	0	0	0	0	0	0
0	0	0	0	0	0	0	0	0	0	0	0	0	0	0	0	0	0	0	0	0	0	0	0	0	0	0	0	0	0	0
0	0	0	0	0	0	0	0	0	0	0	0	0	0	0	0	0	0	0	0	0	0	0	0	0	0	0	0	0	0	0
0	0	0	0	0	0	0	0	0	0	0	0	0	0	0	0	0	0	0	0	0	0	0	0	0	0	0	0	0	0	0
0	0	0	0	0	0	0	0	0	0	0	0	0	0	0	0	0	0	0	0	0	0	0	0	0	0	0	0	0	0	0
0	0	0	0	0	0	0	0	0	0	0	0	0	0	0	0	0	0	0	0	0	0	0	0	0	0	0	0	0	0	0
0	0	0	0	0	0	0	0	0	0	0	0	0	0	0	0	0	0	0	0	0	0	0	0	0	0	0	0	0	0	0
0	0	0	0	0	0	0	0	0	0	0	0	0	0	0	0	0	0	0	0	0	0	0	0	0	0	0	0	0	0	0
0	0	0	0	0	0	0	0	0	0	0	0	0	0	0	0	0	0	0	0	0	0	0	0	0	0	0	0	0	0	0
0	0	0	0	0	0	0	0	0	0	0	0	0	0	0	0	0	0	0	0	0	0	0	0	0	0	0	0	0	0	0
0	0	0	0	0	0	0	0	0	0	0	0	0	0	0	0	0	0	0	0	0	0	0	0	0	0	0	0	0	0	0
0	0	0	0	0	0	0	0	0	0	0	0	0	0	0	0	0	0	0	0	0	0	0	0	0	0	0	0	0	0	0
0	0	0	0	0	0	0	0	0	0	0	0	0	0	0	0	0	0	0	0	0	0	0	0	0	0	0	0	0	0	0
0	0	0	0	0	0	0	0	0	0	0	0	0	0	0	0	0	0	0	0	0	0	0	0	0	0	0	0	0	0	0
0	0	0	0	0	0	0	0	0	0	0	0	0	0	0	0	0	0	0	0	0	0	0	0	0	0	0	0	0	0	0
0	0	0	0	0	0	0	0	0	0	0	0	0	0	0	0	0	0	0	0	0	0	0	0	0	0	0	0	0	0	0
0	0	0	0	0	0	0	0	0	0	0	0	0	0	0	0	0	0	0	0	0	0	0	0	0	0	0	0	0	0	0
0	0	0	0	0	0	0	0	0	0	0	0	0	0	0	0	0	0	0	0	0	0	0	0	0	0	0	0	0	0	0
0	0	0	0	0	0	0	0	0	0	0	0	0	0	0	0	0	0	0	0	0	0	0	0	0	0	0	0	0	0	0
0	0	0	0	0	0	0	0	0	0	0	0	0	0	0	0	0	0	0	0	0	0	0	0	0	0	0	0	0	0	0
0	0	0	0	0	0	0	0	0	0	0	0	0	0	0	0	0	0	0	0	0	0	0	0	0	0	0	0	0	0	0
0	0	0	0	0	0	0	0	0	0	0	0	0	0	0	0	0	0	0	0	0	0	0	0	0	0	0	0	0	0	0
0	0	0	0	0	0	0	0	0	0	0	0	0	0	0	0	0	0	0	0	0	0	0	0	0	0	0	0	0	0	0
0	0	0	0	0	0	0	0	0	0	0	0	0	0	0	0	0	0	0	0	0	0	0	0	0	0	0	0	0	0	0
0	0	0	0	0	0	0	0	0	0	0	0	0	0	0	0	0	0	0	0	0	0	0	0	0	0	0	0	0	0	0
0	0	0	0	0	0	0	0	0	0	0	0	0	0	0	0	0	0	0	0	0	0	0	0	0	0	0	0	0	0	0
0	0	0	0	0	0	0	0	0	0	0	0	0	0	0	0	0	0	0	0	0	0	0	0	0	0	0	0	0	0	0
0	0	0	0	0	0	0	0	0	0	0	0	0	0	0	0	0	0	0	0	0	0	0	0	0	0	0	0	0	0	0
0	0	0	0	0	0	0	0	0	0	0	0	0	0	0	0	0	0	0	0	0	0	0	0	0	0	0	0	0	0	0
0	0	0	0	0	0	0	0	0	0	0	0	0	0	0	0	0	0	0	0	0	0	0	0	0	0	0	0	0	0	0
0	0	0	0	0	0	0	0	0	0	0	0	0	0	0	0	0	0	0	0	0	0	0	0	0	0	0	0	0	0	0
0	0	0	0	0	0	0	0	0	0	0	0	0	0	0	0	0	0	0	0	0	0	0	0	0	0	0	0	0	0	0
0	0	0	0	0	0	0	0	0	0	0	0	0	0	0	0	0	0	0	0	0	0	0	0	0	0	0	0	0	0	0
0	0	0	0	0	0	0	0	0	0	0	0	0	0	0	0	0	0	0	0	0	0	0	0	0	0	0	0	0	0	0
0	0	0	0	0	0	0	0	0	0	0	0	0	0	0	0	0	0	0	0	0	0	0	0	0	0	0	0	0	0	0
0	0	0	0	0	0	0	0	0	0	0	0	0	0	0	0	0	0	0	0	0	0	0	0	0	0	0	0	0	0	0
0	0	0	0	0	0	0	0	0	0	0	0	0	0	0	0	0	0	0	0	0	0	0	0	0	0	0	0	0	0	0
0	0	0	0	0	0	0	0	0	0	0	0	0	0	0	0	0	0	0	0	0	0	0	0	0	0	0	0	0	0	0
0	0	0	0	0	0	0	0	0	0	0	0	0	0	0	0	0	0	0	0	0	0	0	0	0	0	0	0	0	0	0
0	0	0	0	0	0	0	0	0	0	0	0	0	0	0	0	0	0	0	0	0	0	0	0	0	0	0	0	0	0	0
0	0	0	0	0	0	0	0	0	0	0	0	0	0	0	0	0	0	0	0	0	0	0	0	0	0	0	0	0	0	0
0	0	0	0	0	0	0	0	0	0	0	0	0	0	0	0	0	0	0	0	0	0	0	0	0	0	0	0	0	0	0
0	0	0	0	0	0	0	0	0	0	0	0	0	0	0	0	0	0	0	0	0	0	0	0	0	0	0	0	0	0	0
0	0	0	0	0	0	0	0	0	0	0	0	0	0	0	0	0	0	0	0	0	0	0	0	0	0	0	0	0	0	0
0	0	0	0	0	0	0	0	0	0	0	0	0	0	0	0	0	0	0	0	0	0	0	0	0	0	0	0	0	0	0
0	0	0	0	0	0	0	0	0	0	0	0	0	0	0	0	0	0	0	0	0	0	0	0	0	0	0	0	0	0	0
0	0	0	0	0	0	0	0	0	0	0	0	0	0	0	0	0	0	0	0	0	0	0	0	0	0	0	0	0	0	0
0	0	0	0	0	0	0	0	0	0	0	0	0	0	0	0	0	0	0	0	0	0	0	0	0	0	0	0	0	0	0
0	0	0	0	0	0	0	0	0	0	0	0	0	0	0	0	0	0	0	0	0	0	0	0	0	0	0	0	0	0	0
0	0	0	0	0	0	0	0	0	0	0	0	0	0	0	0	0	0	0	0	0	0	0	0	0	0	0	0	0	0	0
0	0	0	0	0	0	0	0	0	0	0	0	0	0	0	0	0	0	0	0	0	0	0	0	0	0	0	0	0	0	0
0	0	0	0	0	0	0	0	0	0	0	0	0	0	0	0	0	0	0	0	0	0	0	0	0	0	0	0	0	0	0
0	0	0	0	0	0	0	0	0	0	0	0	0	0	0	0	0	0	0	0	0	0	0	0	0	0	0	0	0	0	0
0	0	0	0	0	0	0	0	0	0	0	0	0	0	0	0	0	0	0	0	0	0	0	0	0	0	0	0	0	0	0
0	0	0	0	0	0	0	0	0	0	0	0	0	0	0	0	0	0	0	0	0	0	0	0	0	0	0	0	0	0	0
0	0	0	0	0	0	0	0	0	0	0	0	0	0	0	0	0	0	0	0	0	0	0	0	0	0	0	0	0	0	0
0	0	0	0	0	0	0	0	0	0	0	0	0	0	0	0	0	0	0	0	0	0	0	0	0	0	0	0	0	0	0
0	0	0	0	0	0	0	0	0	0	0	0	0	0	0	0	0	0	0	0	0	0	0	0	0	0	0	0	0	0	0
0	0	0	0	0	0	0	0	0	0	0	0	0	0	0	0	0	0	0	0	0	0	0	0	0	0	0	0	0	0	0
0	0	0	0	0	0	0	0	0	0	0	0	0	0	0	0	0	0	0	0	0	0	0	0	0	0	0	0	0	0	0
0	0	0	0	0	0	0	0	0	0	0	0	0	0	0	0	0	0	0	0	0	0	0	0	0	0	0	0	0	0	0
0	0	0	0	0	0	0	0	0	0	0	0	0	0	0	0	0	0	0	0	0	0	0	0	0	0	0	0	0	0	0
0	0	0	0	0	0	0	0	0	0	0	0	0	0	0	0	0	0	0	0	0	0	0	0	0	0	0	0	0	0	0
0	0	0	0	0	0	0	0	0	0	0	0	0	0	0	0	0	0	0	0	0	0	0	0	0	0	0	0	0	0	0
0	0	0	0	0	0	0	0	0	0	0	0	0	0	0	0	0	0	0	0	0	0	0	0	0	0	0	0	0	0	0
0	0	0	0	0	0	0	0	0	0	0	0	0	0	0	0	0	0	0	0	0	0	0	0	0	0	0	0	0	0	0
0	0	0	0	0	0	0	0	0	0	0	0	0	0	0	0	0	0	0	0	0	0	0	0	0	0	0	0	0	0	0
0	0	0	0	0	0	0	0	0	0	0	0	0	0	0	0	0	0	0	0	0	0	0	0	0	0	0	0	0	0	0
0	0	0	0	0	0	0	0	0	0	0	0	0	0	0	0	0	0	0	0	0	0	0	0	0	0	0	0	0	0	0
0	0	0	0	0	0	0	0	0	0	0	0	0	0	0	0	0	0	0	0	0	0	0	0	0	0	0	0	0	0	0
0	0	0	0	0	0	0	0	0	0	0	0	0	0	0	0	0	0	0	0	0	0	0	0	0	0	0	0	0	0	0
0	0	0	0	0	0	0	0	0	0	0	0	0	0	0	0	0	0	0	0	0	0	0	0	0	0	0	0	0	0	0
0	0	0	0	0	0	0	0	0	0	0	0	0	0	0	0	0	0	0	0	0	0	0	0	0	0	0	0	0	0	0
0	0	0	0	0	0	0	0	0	0	0	0	0	0	0	0	0	0	0	0	0	0	0	0	0	0	0	0	0	0	0
0	0	0	0	0	0	0	0	0	0	0	0	0	0	0	0	0	0	0	0	0	0	0	0	0	0	0	0	0	0	0
0	0	0	0	0	0	0	0	0	0	0	0	0	0	0	0	0	0	0	0	0	0	0	0	0	0	0	0	0	0	0
0	0	0	0	0	0	0	0	0	0	0	0	0	0	0	0	0	0	0	0	0	0	0	0	0	0	0	0	0	0	0
0	0	0	0	0	0	0	0	0	0	0	0	0	0	0	0	0	0	0	0	0	0	0	0	0	0	0	0	0	0	0
0	0	0	0	0	0	0	0	0	0	0	0	0	0	0	0	0	0	0	0	0	0	0	0	0	0	0	0	0	0	0
0	0	0	0	0	0	0	0	0	0	0	0	0	0	0	0	0	0	0	0	0	0	0	0	0	0	0	0	0	0	0
0	0	0	0	0	0	0	0	0	0	0	0	0	0	0	0	0	0	0	0	0	0	0	0	0	0	0	0	0	0	0
0	0	0	0	0	0	0	0	0	0	0	0	0	0	0	0	0	0	0	0	0	0	0	0	0	0	0	0	0	0	0
0	0	0	0	0	0	0	0	0	0	0	0	0	0	0	0	0	0	0	0	0	0	0	0	0	0	0	0	0	0	0
0	0	0	0	0	0	0	0	0	0	0	0	0	0	0	0	0	0	0	0	0	0	0	0	0	0	0	0	0	0	0
0	0	0	0	0	0	0	0	0	0	0	0	0	0	0	0	0	0	0	0	0	0	0	0	0	0	0	0	0	0	0
0	0	0	0	0	0	0	0	0	0	0	0	0	0	0	0	0	0	0	0	0	0	0	0	0	0	0	0	0	0	0
0	0	0	0	0	0	0	0	0	0	0	0	0	0	0	0	0	0	0	0	0	0	0	0	0	0	0	0	0	0	0
0	0	0	0	0	0	0	0	0	0	0	0	0	0	0	0	0	0	0	0	0	0	0	0	0	0	0	0	0	0	0
0	0	0	0	0	0	0	0	0	0	0	0	0	0	0	0	0	0	0	0	0	0	0	0	0	0	0	0	0	0	0
0	0	0	0	0	0	0	0	0	0	0	0	0	0	0	0	0	0	0	0	0	0	0	0	0	0	0	0	0	0	0
0	0	0	0	0	0	0	0	0	0	0	0	0	0	0	0	0	0	0	0	0	0	0	0	0	0	0	0	0	0	0
0	0	0	0	0	0	0	0	0	0	0	0	0	0	0	0	0	0	0	0	0	0	0	0	0	0	0	0	0	0	0
0	0	0	0	0	0	0	0	0	0	0	0	0	0	0	0	0	0	0	0	0	0	0	0	0	0	0	0	0	0	0
0	0	0	0	0	0	0	0	0	0	0	0	0	0	0	0	0	0	0	0	0	0	0	0	0	0	0	0	0	0	0
0	0	0	0	0	0	0	0	0	0	0	0	0	0	0	0	0	0	0	0	0	0	0	0	0	0	0	0	0	0	0
0	0	0	0	0	0	0	0	0	0	0	0	0	0	0	0	0	0	0	0	0	0	0	0	0	0	0	0	0	0	0
0	0	0	0	0	0	0	0	0	0	0	0	0	0	0	0	0	0	0	0	0	0	0	0	0	0	0	0	0	0	0
0	0	0	0	0	0	0	0	0	0	0	0	0	0	0	0	0	0	0	0	0	0	0	0	0	0	0	0	0	0	0
0	0	0	0	0	0	0	0	0	0	0	0	0	0	0	0	0	0	0	0	0	0	0	0	0	0	0	0	0	0	0
0	0	0	0	0	0	0	0	0	0	0	0	0	0	0	0	0	0	0	0	0	0	0	0	0	0	0	0	0	0	0
0	0	0	0	0	0	0	0	0	0	0	0	0	0	0	0	0	0	0	0	0	0	0	0	0	0	0	0	0	0	0
0	0	0	0	0	0	0	0	0	0	0	0	0	0	0	0	0	0	0	0	0	0	0	0	0	0	0	0	0	0	0
0	0	0	0	0	0	0	0	0	0	0	0	0	0	0	0	0	0	0	0	0	0	0	0	0	0	0	0	0	0	0
0	0	0	0	0	0	0	0	0	0	0	0	0	0	0	0	0	0	0	0	0	0	0	0	0	0	0	0	0	0	0
0	0	0	0	0	0	0	0	0	0	0	0	0	0	0	0	0	0	0	0	0	0	0	0	0	0	0	0	0	0	0
0	0	0	0	0	0	0	0	0	0	0	0	0	0	0	0	0	0	0	0	0	0	0	0	0	0	0	0	0	0	0
0	0	0	0	0	0	0	0	0	0	0	0	0	0	0	0	0	0	0	0	0	0	0	0	0	0	0	0	0	0	0
0	0	0	0	0	0	0	0	0	0	0	0	0	0	0	0	0	0	0	0	0	0	0	0	0	0	0	0	0	0	0
0	0	0	0	0	0	0	0	0	0	0	0	0	0	0	0	0	0	0	0	0	0	0	0	0	0	0	0	0	0	0
0	0	0	0	0	0	0	0	0	0	0	0	0	0	0	0	0	0	0	0	0	0	0	0	0	0	0	0	0	0	0
0	0	0	0	0	0	0	0	0	0	0	0	0	0	0	0	0	0	0	0	0	0	0	0	0	0	0	0	0	0	0
0	0	0	0	0	0	0	0	0	0	0	0	0	0	0	0	0	0	0	0	0	0	0	0	0	0	0	0	0	0	0
0	0	0	0	0	0	0	0	0	0	0	0	0	0	0	0	0	0	0	0	0	0	0	0	0	0	0	0	0	0	0
0	0	0	0	0	0	0	0	0	0	0	0	0	0	0	0	0	0	0	0	0	0	0	0	0	0	0	0	0	0	0
0	0	0	0	0	0	0	0	0	0	0	0	0	0	0	0	0	0	0	0	0	0	0	0	0	0	0	0	0	0	0
0	0	0	0	0	0	0	0	0	0	0	0	0	0	0	0	0	0	0	0	0	0	0	0	0	0	0	0	0	0	0
0	0	0	0	0	0	0	0	0	0	0	0	0	0	0	0	0	0	0	0	0	0	0	0	0	0	0	0	0	0	0
0	0	0	0	0	0	0	0	0	0	0	0	0	0	0	0	0	0	0	0	0	0	0	0	0	0	0	0	0	0	0
0	0	0	0	0	0	0	0	0	0	0	0	0	0	0	0	0	0	0	0	0	0	0	0	0	0	0	0	0	0	0
0	0	0	0	0	0	0	0	0	0	0	0	0	0	0	0	0	0	0	0	0	0	0	0	0	0	0	0	0	0	0
0	0	0	0	0	0	0	0	0	0	0	0	0	0	0	0	0	0	0	0	0	0	0	0	0	0	0	0	0	0	0
0	0	0	0	0	0	0	0	0	0	0	0	0	0	0	0	0	0	0	0	0	0	0	0	0	0	0	0	0	0	0
0	0	0	0	0	0	0	0	0	0	0	0	0	0	0	0	0	0	0	0	0	0	0	0	0	0	0	0	0	0	0
0	0	0	0	0	0	0	0	0	0	0	0	0	0	0	0	0	0	0	0	0	0	0	0	0	0	0	0	0	0	0
0	0	0	0	0	0	0	0	0	0	0	0	0	0	0	0	0	0	0	0	0	0	0	0	0	0	0	0	0	0	0
0	0	0	0	0	0	0	0	0	0	0	0	0	0	0	0	0	0	0	0	0	0	0	0	0	0	0	0	0	0	0
0	0	0	0	0	0	0	0	0	0	0	0	0	0	0	0	0	0	0	0	0	0	0	0	0	0	0	0	0	0	0
0	0	0	0	0	0	0	0	0	0	0	0	0	0	0	0	0	0	0	0	0	0	0	0	0	0	0	0	0	0	0
0	0	0	0	0	0	0	0	0	0	0	0	0	0	0	0	0	0	0	0	0	0	0	0	0	0	0	0	0	0	0
0	0	0	0	0	0	0	0	0	0	0	0	0	0	0	0	0	0	0	0	0	0	0	0	0	0	0	0	0	0	0
0	0	0	0	0	0	0	0	0	0	0	0	0	0	0	0	0	0	0	0	0	0	0	0	0	0	0	0	0	0	0
0	0	0	0	0	0	0	0	0	0	0	0	0	0	0	0	0	0	0	0	0	0	0	0	0	0	0	0	0	0	0
0	0	0	0	0	0	0	0	0	0	0	0	0	0	0	0	0	0	0	0	0	0	0	0	0	0	0	0	0	0	0
0	0	0	0	0	0	0	0	0	0	0	0	0	0	0	0	0	0	0	0	0	0	0	0	0	0	0	0	0	0	0
0	0	0	0	0	0	0	0	0	0	0	0	0	0	0	0	0	0	0	0	0	0	0	0	0	0	0	0	0	0	0
0	0	0	0	0	0	0	0	0	0	0	0	0	0	0	0	0	0	0	0	0	0	0	0	0	0	0	0	0	0	0
0	0	0	0	0	0	0	0	0	0	0	0	0	0	0	0	0	0	0	0	0	0	0	0	0	0	0	0	0	0	0
0	0	0	0	0	0	0	0	0	0	0	0	0	0	0	0	0	0	0	0	0	0	0	0	0	0	0	0	0	0	0
0	0	0	0	0	0	0	0	0	0	0	0	0	0	0	0	0	0	0	0	0	0	0	0	0	0	0	0	0	0	0
0	0	0	0	0	0	0	0	0	0	0	0	0	0	0	0	0	0	0	0	0	0	0	0	0	0	0	0	0	0	0
0	0	0	0	0	0	0	0	0	0	0	0	0	0	0	0	0	0	0	0	0	0	0	0	0	0	0	0	0	0	0
0	0	0	0	0	0	0	0	0	0	0	0	0	0	0	0	0	0	0	0	0	0	0	0	0	0	0	0	0	0	0
0	0	0	0	0	0	0	0	0	0	0	0	0	0	0	0	0	0	0	0	0	0	0	0	0	0	0	0	0	0	0
0	0	0	0	0	0	0	0	0	0	0	0	0	0	0	0	0	0	0	0	0	0	0	0	0	0	0	0	0	0	0
0	0	0	0	0	0	0	0	0	0	0	0	0	0	0	0	0	0	0	0	0	0	0	0	0	0	0	0	0	0	0
0	0	0	0	0	0	0	0	0	0	0	0	0	0	0	0	0	0	0	0	0	0	0	0	0	0	0	0	0	0	0
0	0	0	0	0	0	0	0	0	0	0	0	0	0	0	0	0	0	0	0	0	0	0	0	0	0	0	0	0	0	0
0	0	0	0	0	0	0	0	0	0	0	0	0	0	0	0	0	0	0	0	0	0	0	0	0	0	0	0	0	0	0
0	0	0	0	0	0	0	0	0	0	0	0	0	0	0	0	0	0	0	0	0	0	0	0	0	0	0	0	0	0	0
0	0	0	0	0	0	0	0	0	0	0	0	0	0	0	0	0	0	0	0	0	0	0	0	0	0	0	0	0	0	0
0	0	0	0	0	0	0	0	0	0	0	0	0	0	0	0	0	0	0	0	0	0	0	0	0	0	0	0	0	0	0
0	0	0	0	0	0	0	0	0	0	0	0	0	0	0	0	0	0	0	0	0	0	0	0	0	0	0	0	0	0	0
0	0	0	0	0	0	0	0	0	0	0	0	0	0	0	0	0	0	0	0	0	0	0	0	0	0	0	0	0	0	0
0	0	0	0	0	0	0	0	0	0	0	0	0	0	0	0	0	0	0	0	0	0	0	0	0	0	0	0	0	0	0
0	0	0	0	0	0	0	0	0	0	0	0	0	0	0	0	0	0	0	0	0	0	0	0	0	0	0	0	0	0	0
0	0	0	0	0	0	0	0	0	0	0	0	0	0	0	0	0	0	0	0	0	0	0	0	0	0	0	0	0	0	0
0	0	0	0	0	0	0	0	0	0	0	0	0	0	0	0	0	0	0	0	0	0	0	0	0	0	0	0	0	0	0
0	0	0	0	0	0	0	0	0	0	0	0	0	0	0	0	0	0	0	0	0	0	0	0	0	0	0	0	0	0	0
0	0	0	0	0	0	0	0	0	0	0	0	0	0	0	0	0	0	0	0	0	0	0	0	0	0	0	0	0	0	0
0	0	0	0	0	0	0	0	0	0	0	0	0	0	0	0	0	0	0	0	0	0	0	0	0	0	0	0	0	0	0
0	0	0	0	0	0	0	0	0	0	0	0	0	0	0	0	0	0	0	0	0	0	0	0	0	0	0	0	0	0	0
0	0	0	0	0	0	0	0	0	0	0	0	0	0	0	0	0	0	0	0	0	0	0	0	0	0	0	0	0	0	0
0	0	0	0	0	0	0	0	0	0	0	0	0	0	0	0	0	0	0	0	0	0	0	0	0	0	0	0	0	0	0
0	0	0	0	0	0	0	0	0	0	0	0	0	0	0	0	0	0	0	0	0	0	0	0	0	0	0	0	0	0	0
0	0	0	0	0	0	0	0	0	0	0	0	0	0	0	0	0	0	0	0	0	0	0	0	0	0	0	0	0	0	0
0	0	0	0	0	0	0	0	0	0	0	0	0	0	0	0	0	0	0	0	0	0	0	0	0	0	0	0	0	0	0
0	0	0	0	0	0	0	0	0	0	0	0	0	0	0	0	0	0	0	0	0	0	0	0	0	0	0	0	0	0	0
0	0	0	0	0	0	0	0	0	0	0	0	0	0	0	0	0	0	0	0	0	0	0	0	0	0	0	0	0	0	0
0	0	0	0	0	0	0	0	0	0	0	0	0	0	0	0	0	0	0	0	0	0	0	0	0	0	0	0	0	0	0
0	0	0	0	0	0	0	0	0	0	0	0	0	0	0	0	0	0	0	0	0	0	0	0	0	0	0	0	0	0	0
0	0	0	0	0	0	0	0	0	0	0	0	0	0	0	0	0	0	0	0	0	0	0	0	0	0	0	0	0	0	0
0	0	0	0	0	0	0	0	0	0	0	0	0	0	0	0	0	0	0	0	0	0	0	0	0	0	0	0	0	0	0
0	0	0	0	0	0	0	0	0	0	0	0	0	0	0	0	0	0	0	0	0	0	0	0	0	0	0	0	0	0	0
0	0	0	0	0	0	0	0	0	0	0	0	0	0	0	0	0	0	0	0	0	0	0	0	0	0	0	0	0	0	0
0	0	0	0	0	0	0	0	0	0	0	0	0	0	0	0	0	0	0	0	0	0	0	0	0	0	0	0	0	0	0
0	0	0	0	0	0	0	0	0	0	0	0	0	0	0	0	0	0	0	0	0	0	0	0	0	0	0	0	0	0	0
0	0	0	0	0	0	0	0	0	0	0	0	0	0	0	0	0	0	0	0	0	0	0	0	0	0	0	0	0	0	0
0	0	0	0	0	0	0	0	0	0	0	0	0	0	0	0	0	0	0	0	0	0	0	0	0	0	0	0	0	0	0
0	0	0	0	0	0	0	0	0	0	0	0	0	0	0	0	0	0	0	0	0	0	0	0	0	0	0	0	0	0	0
0	0	0	0	0	0	0	0	0	0	0	0	0	0	0	0	0	0	0	0	0	0	0	0	0	0	0	0	0	0	0
0	0	0	0	0	0	0	0	0	0	0	0	0	0	0	0	0	0	0	0	0	0	0	0	0	0	0	0	0	0	0
0	0	0	0	0	0	0	0	0	0	0	0	0	0	0	0	0	0	0	0	0	0	0	0	0	0	0	0	0	0	0
0	0	0	0	0	0	0	0	0	0	0	0	0	0	0	0	0	0	0	0	0	0	0	0	0	0	0	0	0	0	0
0	0	0	0	0	0	0	0	0	0	0	0	0	0	0	0	0	0	0	0	0	0	0	0	0	0	0	0	0	0	0
0	0	0	0	0	0	0	0	0	0	0	0	0	0	0	0	0	0	0	0	0	0	0	0	0	0	0	0	0	0	0
0	0	0	0	0	0	0	0	0	0	0	0	0	0	0	0	0	0	0	0	0	0	0	0	0	0	0	0	0	0	0
0	0	0	0	0	0	0	0	0	0	0	0	0	0	0	0	0	0	0	0	0	0	0	0	0	0	0	0	0	0	0
0	0	0	0	0	0	0	0	0	0	0	0	0	0	0	0	0	0	0	0	0	0	0	0	0	0	0	0	0	0	0
0	0	0	0	0	0	0	0	0	0	0	0	0	0	0	0	0	0	0	0	0	0	0	0	0	0	0	0	0	0	0
0	0	0	0	0	0	0	0	0	0	0	0	0	0	0	0	0	0	0	0	0	0	0	0	0	0	0	0	0	0	0
0	0	0	0	0	0	0	0	0	0	0	0	0	0	0	0	0	0	0	0	0	0	0	0	0	0	0	0	0	0	0
0	0	0	0	0	0	0	0	0	0	0	0	0	0	0	0	0	0	0	0	0	0	0	0	0	0	0	0	0	0	0
0	0	0	0	0	0	0	0	0	0	0	0	0	0	0	0	0	0	0	0	0	0	0	0	0	0	0	0	0	0	0
0	0	0	0	0	0	0	0	0	0	0	0	0	0	0	0	0	0	0	0	0	0	0	0	0	0	0	0	0	0	0
0	0	0	0	0	0	0	0	0	0	0	0	0	0	0	0	0	0	0	0	0	0	0	0	0	0	0	0	0	0	0
0	0	0	0	0	0	0	0	0	0	0	0	0	0	0	0	0	0	0	0	0	0	0	0	0	0	0	0	0	0	0
0	0	0	0	0	0	0	0	0	0	0	0	0	0	0	0	0	0	0	0	0	0	0	0	0	0	0	0	0	0	0
0	0	0	0	0	0	0	0	0	0	0	0	0	0	0	0	0	0	0	0	0	0	0	0	0	0	0	0	0	0	0
0	0	0	0	0	0	0	0	0	0	0	0	0	0	0	0	0	0	0	0	0	0	0	0	0	0	0	0	0	0	0
0	0	0	0	0	0	0	0	0	0	0	0	0	0	0	0	0	0	0	0	0	0	0	0	0	0	0	0	0	0	0
0	0	0	0	0	0	0	0	0	0	0	0	0	0	0	0	0	0	0	0	0	0	0	0	0	0	0	0	0	0	0
0	0	0	0	0	0	0	0	0	0	0	0	0	0	0	0	0	0	0	0	0	0	0	0	0	0	0	0	0	0	0
0	0	0	0	0	0	0	0	0	0	0	0	0	0	0	0	0	0	0	0	0	0	0	0	0	0	0	0	0	0	0
0	0	0	0	0	0	0	0	0	0	0	0	0	0	0	0	0	0	0	0	0	0	0	0	0	0	0	0	0	0	0
0	0	0	0	0	0	0	0	0	0	0	0	0	0	0	0	0	0	0	0	0	0	0	0	0	0	0	0	0	0	0
0	0	0	0	0	0	0	0	0	0	0	0	0	0	0	0	0	0	0	0	0	0	0	0	0	0	0	0	0	0	0
0	0	0	0	0	0	0	0	0	0	0	0	0	0	0	0	0	0	0	0	0	0	0	0	0	0	0	0	0	0	0
0	0	0	0	0	0	0	0	0	0	0	0	0	0	0	0	0	0	0	0	0	0	0	0	0	0	0	0	0	0	0
0	0	0	0	0	0	0	0	0	0	0	0	0	0	0	0	0	0	0	0	0	0	0	0	0	0	0	0	0	0	0
0	0	0	0	0	0	0	0	0	0	0	0	0	0	0	0	0	0	0	0	0	0	0	0	0	0	0	0	0	0	0
0	0	0	0	0	0	0	0	0	0	0	0	0	0	0	0	0	0	0	0	0	0	0	0	0	0	0	0	0	0	0
0	0	0	0	0	0	0	0	0	0	0	0	0	0	0	0	0	0	0	0	0	0	0	0	0	0	0	0	0	0	0
0	0	0	0	0	0	0	0	0	0	0	0	0	0	0	0	0	0	0	0	0	0	0	0	0	0	0	0	0	0	0
0	0	0	0	0	0	0	0	0	0	0	0	0	0	0	0	0	0	0	0	0	0	0	0	0	0	0	0	0	0	0
0	0	0	0	0	0	0	0	0	0	0	0	0	0	0	0	0	0	0	0	0	0	0	0	0	0	0	0	0	0	0
0	0	0	0	0	0	0	0	0	0	0	0	0	0	0	0	0	0	0	0	0	0	0	0	0	0	0	0	0	0	0
0	0	0	0	0	0	0	0	0	0	0	0	0	0	0	0	0	0	0	0	0	0	0	0	0	0	0	0	0	0	0
0	0	0	0	0	0	0	0	0	0	0	0	0	0	0	0	0	0	0	0	0	0	0	0	0	0	0	0	0	0	0
0	0	0	0	0	0	0	0	0	0	0	0	0	0	0	0	0	0	0	0	0	0	0	0	0	0	0	0	0	0	0
0	0	0	0	0	0	0	0	0	0	0	0	0	0	0	0	0	0	0	0	0	0	0	0	0	0	0	0	0	0	0
0	0	0	0	0	0	0	0	0	0	0	0	0	0	0	0	0	0	0	0	0	0	0	0	0	0	0	0	0	0	0
0	0	0	0	0	0	0	0	0	0	0	0	0	0	0	0	0	0	0	0	0	0	0	0	0	0	0	0	0	0	0
0	0	0	0	0	0	0	0	0	0	0	0	0	0	0	0	0	0	0	0	0	0	0	0	0	0	0	0	0	0	0
0	0	0	0	0	0	0	0	0	0	0	0	0	0	0	0	0	0	0	0	0	0	0	0	0	0	0	0	0	0	0
0	0	0	0	0	0	0	0	0	0	0	0	0	0	0	0	0	0	0	0	0	0	0	0	0	0	0	0	0	0	0
0	0	0	0	0	0	0	0	0	0	0	0	0	0	0	0	0	0	0	0	0	0	0	0	0	0	0	0	0	0	0
0	0	0	0	0	0	0	0	0	0	0	0	0	0	0	0	0	0	0	0	0	0	0	0	0	0	0	0	0	0	0
0	0	0	0	0	0	0	0	0	0	0	0	0	0	0	0	0	0	0	0	0	0	0	0	0	0	0	0	0	0	0
0	0	0	0	0	0	0	0	0	0	0	0	0	0	0	0	0	0	0	0	0	0	0	0	0	0	0	0	0	0	0
0	0	0	0	0	0	0	0	0	0	0	0	0	0	0	0	0	0	0	0	0	0	0	0	0	0	0	0	0	0	0
0	0	0	0	0	0	0	0	0	0	0	0	0	0	0	0	0	0	0	0	0	0	0	0	0	0	0	0	0	0	0
0	0	0	0	0	0	0	0	0	0	0	0	0	0	0	0	0	0	0	0	0	0	0	0	0	0	0	0	0	0	0
0	0	0	0	0	0	0	0	0	0	0	0	0	0	0	0	0	0	0	0	0	0	0	0	0	0	0	0	0	0	0
0	0	0	0	0	0	0	0	0	0	0	0	0	0	0	0	0	0	0	0	0	0	0	0	0	0	0	0	0	0	0
0	0	0	0	0	0	0	0	0	0	0	0	0	0	0	0	0	0	0	0	0	0	0	0	0	0	0	0	0	0	0
0	0	0	0	0	0	0	0	0	0	0	0	0	0	0	0	0	0	0	0	0	0	0	0	0	0	0	0	0	0	0
0	0	0	0	0	0	0	0	0	0	0	0	0	0	0	0	0	0	0	0	0	0	0	0	0	0	0	0	0	0	0
0	0	0	0	0	0	0	0	0	0	0	0	0	0	0	0	0	0	0	0	0	0	0	0	0	0	0	0	0	0	0
0	0	0	0	0	0	0	0	0	0	0	0	0	0	0	0	0	0	0	0	0	0	0	0	0	0	0	0	0	0	0
0	0	0	0	0	0	0	0	0	0	0	0	0	0	0	0	0	0	0	0	0	0	0	0	0	0	0	0	0	0	0
0	0	0	0	0	0	0	0	0	0	0	0	0	0	0	0	0	0	0	0	0	0	0	0	0	0	0	0	0	0	0
0	0	0	0	0	0	0	0	0	0	0	0	0	0	0	0	0	0	0	0	0	0	0	0	0	0	0	0	0	0	0
0	0	0	0	0	0	0	0	0	0	0	0	0	0	0	0	0	0	0	0	0	0	0	0	0	0	0	0	0	0	0
0	0	0	0	0	0	0	0	0	0	0	0	0	0	0	0	0	0	0	0	0	0	0	0	0	0	0	0	0	0	0
0	0	0	0	0	0	0	0	0	0	0	0	0	0	0	0	0	0	0	0	0	0	0	0	0	0	0	0	0	0	0
0	0	0	0	0	0	0	0	0	0	0	0	0	0	0	0	0	0	0	0	0	0	0	0	0	0	0	0	0	0	0
0	0	0	0	0	0	0	0	0	0	0	0	0	0	0	0	0	0	0	0	0	0	0	0	0	0	0	0	0	0	0
0	0	0	0	0	0	0	0	0	0	0	0	0	0	0	0	0	0	0	0	0	0	0	0	0	0	0	0	0	0	0
0	0	0	0	0	0	0	0	0	0	0	0	0	0	0	0	0	0	0	0	0	0	0	0	0	0	0	0	0	0	0
0	0	0	0	0	0	0	0	0	0	0	0	0	0	0	0	0	0	0	0	0	0	0	0	0	0	0	0	0	0	0
0	0	0	0	0	0	0	0	0	0	0	0	0	0	0	0	0	0	0	0	0	0	0	0	0	0	0	0	0	0	0
0	0	0	0	0	0	0	0	0	0	0	0	0	0	0	0	0	0	0	0	0	0	0	0	0	0	0	0	0	0	0
0	0	0	0	0	0	0	0	0	0	0	0	0	0	0	0	0	0	0	0	0	0	0	0	0	0	0	0	0	0	0
0	0	0	0	0	0	0	0	0	0	0	0	0	0	0	0	0	0	0	0	0	0	0	0	0	0	0	0	0	0	0
0	0	0	0	0	0	0	0	0	0	0	0	0	0	0	0	0	0	0	0	0	0	0	0	0	0	0	0	0	0	0
0	0	0	0	0	0	0	0	0	0	0	0	0	0	0	0	0	0	0	0	0	0	0	0	0	0	0	0	0	0	0
0	0	0	0	0	0	0	0	0	0	0	0	0	0	0	0	0	0	0	0	0	0	0	0	0	0	0	0	0	0	0
0	0	0	0	0	0	0	0	0	0	0	0	0	0	0	0	0	0	0	0	0	0	0	0	0	0	0	0	0	0	0
0	0	0	0	0	0	0	0	0	0	0	0	0	0	0	0	0	0	0	0	0	0	0	0	0	0	0	0	0	0	0
0	0	0	0	0	0	0	0	0	0	0	0	0	0	0	0	0	0	0	0	0	0	0	0	0	0	0	0	0	0	0
0	0	0	0	0	0	0	0	0	0	0	0	0	0	0	0	0	0	0	0	0	0	0	0	0	0	0	0	0	0	0
0	0	0	0	0	0	0	0	0	0	0	0	0	0	0	0	0	0	0	0	0	0	0	0	0	0	0	0	0	0	0
0	0	0	0	0	0	0	0	0	0	0	0	0	0	0	0	0	0	0	0	0	0	0	0	0	0	0	0	0	0	0
0	0	0	0	0	0	0	0	0	0	0	0	0	0	0	0	0	0	0	0	0	0	0	0	0	0	0	0	0	0	0
0	0	0	0	0	0	0	0	0	0	0	0	0	0	0	0	0	0	0	0	0	0	0	0	0	0	0	0	0	0	0
0	0	0	0	0	0	0	0	0	0	0	0	0	0	0	0	0	0	0	0	0	0	0	0	0	0	0	0	0	0	0
0	0	0	0	0	0	0	0	0	0	0	0	0	0	0	0	0	0	0	0	0	0	0	0	0	0	0	0	0	0	0
0	0	0	0	0	0	0	0	0	0	0	0	0	0	0	0	0	0	0	0	0	0	0	0	0	0	0	0	0	0	0
0	0	0	0	0	0	0	0	0	0	0	0	0	0	0	0	0	0	0	0	0	0	0	0	0	0	0	0	0	0	0
0	0	0	0	0	0	0	0	0	0	0	0	0	0	0	0	0	0	0	0	0	0	0	0	0	0	0	0	0	0	0
0	0	0	0	0	0	0	0	0	0	0	0	0	0	0	0	0	0	0	0	0	0	0	0	0	0	0	0	0	0	0
0	0	0	0	0	0	0	0	0	0	0	0	0	0	0	0	0	0	0	0	0	0	0	0	0	0	0	0	0	0	0
0	0	0	0	0	0	0	0	0	0	0	0	0	0	0	0	0	0	0	0	0	0	0	0	0	0	0	0	0	0	0
0	0	0	0	0	0	0	0	0	0	0	0	0	0	0	0	0	0	0	0	0	0	0	0	0	0	0	0	0	0	0
0	0	0	0	0	0	0	0	0	0	0	0	0	0	0	0	0	0	0	0	0	0	0	0	0	0	0	0	0	0	0
0	0	0	0	0	0	0	0	0	0	0	0	0	0	0	0	0	0	0	0	0	0	0	0	0	0	0	0	0	0	0
0	0	0	0	0	0	0	0	0	0	0	0	0	0	0	0	0	0	0	0	0	0	0	0	0	0	0	0	0	0	0
0	0	0	0	0	0	0	0	0	0	0	0	0	0	0	0	0	0	0	0	0	0	0	0	0	0	0	0	0	0	0
0	0	0	0	0	0	0	0	0	0	0	0	0	0	0	0	0	0	0	0	0	0	0	0	0	0	0	0	0	0	0
0	0	0	0	0	0	0	0	0	0	0	0	0	0	0	0	0	0	0	0	0	0	0	0	0	0	0	0	0	0	0
0	0	0	0	0	0	0	0	0	0	0	0	0	0	0	0	0	0	0	0	0	0	0	0	0	0	0	0	0	0	0
0	0	0	0	0	0	0	0	0	0	0	0	0	0	0	0	0	0	0	0	0	0	0	0	0	0	0	0	0	0	0
0	0	0	0	0	0	0	0	0	0	0	0	0	0	0	0	0	0	0	0	0	0	0	0	0	0	0	0	0	0	0
0	0	0	0	0	0	0	0	0	0	0	0	0	0	0	0	0	0	0	0	0	0	0	0	0	0	0	0	0	0	0
0	0	0	0	0	0	0	0	0	0	0	0	0	0	0	0	0	0	0	0	0	0	0	0	0	0	0	0	0	0	0
0	0	0	0	0	0	0	0	0	0	0	0	0	0	0	0	0	0	0	0	0	0	0	0	0	0	0	0	0	0	0
0	0	0	0	0	0	0	0	0	0	0	0	0	0	0	0	0	0	0	0	0	0	0	0	0	0	0	0	0	0	0
0	0	0	0	0	0	0	0	0	0	0	0	0	0	0	0	0	0	0	0	0	0	0	0	0	0	0	0	0	0	0
0	0	0	0	0	0	0	0	0	0	0	0	0	0	0	0	0	0	0	0	0	0	0	0	0	0	0	0	0	0	0
0	0	0	0	0	0	0	0	0	0	0	0	0	0	0	0	0	0	0	0	0	0	0	0	0	0	0	0	0	0	0
0	0	0	0	0	0	0	0	0	0	0	0	0	0	0	0	0	0	0	0	0	0	0	0	0	0	0	0	0	0	0
0	0	0	0	0	0	0	0	0	0	0	0	0	0	0	0	0	0	0	0	0	0	0	0	0	0	0	0	0	0	0
0	0	0	0	0	0	0	0	0	0	0	0	0	0	0	0	0	0	0	0	0	0	0	0	0	0	0	0	0	0	0
0	0	0	0	0	0	0	0	0	0	0	0	0	0	0	0	0	0	0	0	0	0	0	0	0	0	0	0	0	0	0
0	0	0	0	0	0	0	0	0	0	0	0	0	0	0	0	0	0	0	0	0	0	0	0	0	0	0	0	0	0	0
0	0	0	0	0	0	0	0	0	0	0	0	0	0	0	0	0	0	0	0	0	0	0	0	0	0	0	0	0	0	0
0	0	0	0	0	0	0	0	0	0	0	0	0	0	0	0	0	0	0	0	0	0	0	0	0	0	0	0	0	0	0
0	0	0	0	0	0	0	0	0	0	0	0	0	0	0	0	0	0	0	0	0	0	0	0	0	0	0	0	0	0	0
0	0	0	0	0	0	0	0	0	0	0	0	0	0	0	0	0	0	0	0	0	0	0	0	0	0	0	0	0	0	0
0	0	0	0	0	0	0	0	0	0	0	0	0	0	0	0	0	0	0	0	0	0	0	0	0	0	0	0	0	0	0
0	0	0	0	0	0	0	0	0	0	0	0	0	0	0	0	0	0	0	0	0	0	0	0	0	0	0	0	0	0	0
0	0	0	0	0	0	0	0	0	0	0	0	0	0	0	0	0	0	0	0	0	0	0	0	0	0	0	0	0	0	0
0	0	0	0	0	0	0	0	0	0	0	0	0	0	0	0	0	0	0	0	0	0	0	0	0	0	0	0	0	0	0
0	0	0	0	0	0	0	0	0	0	0	0	0	0	0	0	0	0	0	0	0	0	0	0	0	0	0	0	0	0	0
0	0	0	0	0	0	0	0	0	0	0	0	0	0	0	0	0	0	0	0	0	0	0	0	0	0	0	0	0	0	0
0	0	0	0	0	0	0	0	0	0	0	0	0	0	0	0	0	0	0	0	0	0	0	0	0	0	0	0	0	0	0
0	0	0	0	0	0	0	0	0	0	0	0	0	0	0	0	0	0	0	0	0	0	0	0	0	0	0	0	0	0	0
0	0	0	0	0	0	0	0	0	0	0	0	0	0	0	0	0	0	0	0	0	0	0	0	0	0	0	0	0	0	0
0	0	0	0	0	0	0	0	0	0	0	0	0	0	0	0	0	0	0	0	0	0	0	0	0	0	0	0	0	0	0
0	0	0	0	0	0	0	0	0	0	0	0	0	0	0	0	0	0	0	0	0	0	0	0	0	0	0	0	0	0	0
0	0	0	0	0	0	0	0	0	0	0	0	0	0	0	0	0	0	0	0	0	0	0	0	0	0	0	0	0	0	0
0	0	0	0	0	0	0	0	0	0	0	0	0	0	0	0	0	0	0	0	0	0	0	0	0	0	0	0	0	0	0
0	0	0	0	0	0	0	0	0	0	0	0	0	0	0	0	0	0	0	0	0	0	0	0	0	0	0	0	0	0	0
0	0	0	0	0	0	0	0	0	0	0	0	0	0	0	0	0	0	0	0	0	0	0	0	0	0	0	0	0	0	0
0	0	0	0	0	0	0	0	0	0	0	0	0	0	0	0	0	0	0	0	0	0	0	0	0	0	0	0	0	0	0
0	0	0	0	0	0	0	0	0	0	0	0	0	0	0	0	0	0	0	0	0	0	0	0	0	0	0	0	0	0	0
0	0	0	0	0	0	0	0	0	0	0	0	0	0	0	0	0	0	0	0	0	0	0	0	0	0	0	0	0	0	0
0	0	0	0	0	0	0	0	0	0	0	0	0	0	0	0	0	0	0	0	0	0	0	0	0	0	0	0	0	0	0
0	0	0	0	0	0	0	0	0	0	0	0	0	0	0	0	0	0	0	0	0	0	0	0	0	0	0	0	0	0	0
0	0	0	0	0	0	0	0	0	0	0	0	0	0	0	0	0	0	0	0	0	0	0	0	0	0	0	0	0	0	0
0	0	0	0	0	0	0	0	0	0	0	0	0	0	0	0	0	0	0	0	0	0	0	0	0	0	0	0	0	0	0
0	0	0	0	0	0	0	0	0	0	0	0	0	0	0	0	0	0	0	0	0	0	0	0	0	0	0	0	0	0	0
0	0	0	0	0	0	0	0	0	0	0	0	0	0	0	0	0	0	0	0	0	0	0	0	0	0	0	0	0	0	0
0	0	0	0	0	0	0	0	0	0	0	0	0	0	0	0	0	0	0	0	0	0	0	0	0	0	0	0	0	0	0
0	0	0	0	0	0	0	0	0	0	0	0	0	0	0	0	0	0	0	0	0	0	0	0	0	0	0	0	0	0	0
0	0	0	0	0	0	0	0	0	0	0	0	0	0	0	0	0	0	0	0	0	0	0	0	0	0	0	0	0	0	0
0	0	0	0	0	0	0	0	0	0	0	0	0	0	0	0	0	0	0	0	0	0	0	0	0	0	0	0	0	0	0
0	0	0	0	0	0	0	0	0	0	0	0	0	0	0	0	0	0	0	0	0	0	0	0	0	0	0	0	0	0	0
0	0	0	0	0	0	0	0	0	0	0	0	0	0	0	0	0	0	0	0	0	0	0	0	0	0	0	0	0	0	0
0	0	0	0	0	0	0	0	0	0	0	0	0	0	0	0	0	0	0	0	0	0	0	0	0	0	0	0	0	0	0
0	0	0	0	0	0	0	0	0	0	0	0	0	0	0	0	0	0	0	0	0	0	0	0	0	0	0	0	0	0	0
0	0	0	0	0	0	0	0	0	0	0	0	0	0	0	0	0	0	0	0	0	0	0	0	0	0	0	0	0	0	0
0	0	0	0	0	0	0	0	0	0	0	0	0	0	0	0	0	0	0	0	0	0	0	0	0	0	0	0	0	0	0
0	0	0	0	0	0	0	0	0	0	0	0	0	0	0	0	0	0	0	0	0	0	0	0	0	0	0	0	0	0	0
0	0	0	0	0	0	0	0	0	0	0	0	0	0	0	0	0	0	0	0	0	0	0	0	0	0	0	0	0	0	0
0	0	0	0	0	0	0	0	0	0	0	0	0	0	0	0	0	0	0	0	0	0	0	0	0	0	0	0	0	0	0
0	0	0	0	0	0	0	0	0	0	0	0	0	0	0	0	0	0	0	0	0	0	0	0	0	0	0	0	0	0	0
0	0	0	0	0	0	0	0	0	0	0	0	0	0	0	0	0	0	0	0	0	0	0	0	0	0	0	0	0	0	0
0	0	0	0	0	0	0	0	0	0	0	0	0	0	0	0	0	0	0	0	0	0	0	0	0	0	0	0	0	0	0
0	0	0	0	0	0	0	0	0	0	0	0	0	0	0	0	0	0	0	0	0	0	0	0	0	0	0	0	0	0	0
0	0	0	0	0	0	0	0	0	0	0	0	0	0	0	0	0	0	0	0	0	0	0	0	0	0	0	0	0	0	0
0	0	0	0	0	0	0	0	0	0	0	0	0	0	0	0	0	0	0	0	0	0	0	0	0	0	0	0	0	0	0
0	0	0	0	0	0	0	0	0	0	0	0	0	0	0	0	0	0	0	0	0	0	0	0	0	0	0	0	0	0	0
0	0	0	0	0	0	0	0	0	0	0	0	0	0	0	0	0	0	0	0	0	0	0	0	0	0	0	0	0	0	0
0	0	0	0	0	0	0	0	0	0	0	0	0	0	0	0	0	0	0	0	0	0	0	0	0	0	0	0	0	0	0
0	0	0	0	0	0	0	0	0	0	0	0	0	0	0	0	0	0	0	0	0	0	0	0	0	0	0	0	0	0	0
0	0	0	0	0	0	0	0	0	0	0	0	0	0	0	0	0	0	0	0	0	0	0	0	0	0	0	0	0	0	0
0	0	0	0	0	0	0	0	0	0	0	0	0	0	0	0	0	0	0	0	0	0	0	0	0	0	0	0	0	0	0
0	0	0	0	0	0	0	0	0	0	0	0	0	0	0	0	0	0	0	0	0	0	0	0	0	0	0	0	0	0	0
0	0	0	0	0	0	0	0	0	0	0	0	0	0	0	0	0	0	0	0	0	0	0	0	0	0	0	0	0	0	0
0	0	0	0	0	0	0	0	0	0	0	0	0	0	0	0	0	0	0	0	0	0	0	0	0	0	0	0	0	0	0
0	0	0	0	0	0	0	0	0	0	0	0	0	0	0	0	0	0	0	0	0	0	0	0	0	0	0	0	0	0	0
0	0	0	0	0	0	0	0	0	0	0	0	0	0	0	0	0	0	0	0	0	0	0	0	0	0	0	0	0	0	0
0	0	0	0	0	0	0	0	0	0	0	0	0	0	0	0	0	0	0	0	0	0	0	0	0	0	0	0	0	0	0
0	0	0	0	0	0	0	0	0	0	0	0	0	0	0	0	0	0	0	0	0	0	0	0	0	0	0	0	0	0	0
0	0	0	0	0	0	0	0	0	0	0	0	0	0	0	0	0	0	0	0	0	0	0	0	0	0	0	0	0	0	0
0	0	0	0	0	0	0	0	0	0	0	0	0	0	0	0	0	0	0	0	0	0	0	0	0	0	0	0	0	0	0
0	0	0	0	0	0	0	0	0	0	0	0	0	0	0	0	0	0	0	0	0	0	0	0	0	0	0	0	0	0	0
0	0	0	0	0	0	0	0	0	0	0	0	0	0	0	0	0	0	0	0	0	0	0	0	0	0	0	0	0	0	0
0	0	0	0	0	0	0	0	0	0	0	0	0	0	0	0	0	0	0	0	0	0	0	0	0	0	0	0	0	0	0
0	0	0	0	0	0	0	0	0	0	0	0	0	0	0	0	0	0	0	0	0	0	0	0	0	0	0	0	0	0	0
0	0	0	0	0	0	0	0	0	0	0	0	0	0	0	0	0	0	0	0	0	0	0	0	0	0	0	0	0	0	0
0	0	0	0	0	0	0	0	0	0	0	0	0	0	0	0	0	0	0	0	0	0	0	0	0	0	0	0	0	0	0
0	0	0	0	0	0	0	0	0	0	0	0	0	0	0	0	0	0	0	0	0	0	0	0	0	0	0	0	0	0	0
0	0	0	0	0	0	0	0	0	0	0	0	0	0	0	0	0	0	0	0	0	0	0	0	0	0	0	0	0	0	0
0	0	0	0	0	0	0	0	0	0	0	0	0	0	0	0	0	0	0	0	0	0	0	0	0	0	0	0	0	0	0
0	0	0	0	0	0	0	0	0	0	0	0	0	0	0	0	0	0	0	0	0	0	0	0	0	0	0	0	0	0	0
0	0	0	0	0	0	0	0	0	0	0	0	0	0	0	0	0	0	0	0	0	0	0	0	0	0	0	0	0	0	0
0	0	0	0	0	0	0	0	0	0	0	0	0	0	0	0	0	0	0	0	0	0	0	0	0	0	0	0	0	0	0
0	0	0	0	0	0	0	0	0	0	0	0	0	0	0	0	0	0	0	0	0	0	0	0	0	0	0	0	0	0	0
0	0	0	0	0	0	0	0	0	0	0	0	0	0	0	0	0	0	0	0	0	0	0	0	0	0	0	0	0	0	0
0	0	0	0	0	0	0	0	0	0	0	0	0	0	0	0	0	0	0	0	0	0	0	0	0	0	0	0	0	0	0
0	0	0	0	0	0	0	0	0	0	0	0	0	0	0	0	0	0	0	0	0	0	0	0	0	0	0	0	0	0	0
0	0	0	0	0	0	0	0	0	0	0	0	0	0	0	0	0	0	0	0	0	0	0	0	0	0	0	0	0	0	0
0	0	0	0	0	0	0	0	0	0	0	0	0	0	0	0	0	0	0	0	0	0	0	0	0	0	0	0	0	0	0
0	0	0	0	0	0	0	0	0	0	0	0	0	0	0	0	0	0	0	0	0	0	0	0	0	0	0	0	0	0	0
0	0	0	0	0	0	0	0	0	0	0	0	0	0	0	0	0	0	0	0	0	0	0	0	0	0	0	0	0	0	0
0	0	0	0	0	0	0	0	0	0	0	0	0	0	0	0	0	0	0	0	0	0	0	0	0	0	0	0	0	0	0
0	0	0	0	0	0	0	0	0	0	0	0	0	0	0	0	0	0	0	0	0	0	0	0	0	0	0	0	0	0	0
0	0	0	0	0	0	0	0	0	0	0	0	0	0	0	0	0	0	0	0	0	0	0	0	0	0	0	0	0	0	0
0	0	0	0	0	0	0	0	0	0	0	0	0	0	0	0	0	0	0	0	0	0	0	0	0	0	0	0	0	0	0
0	0	0	0	0	0	0	0	0	0	0	0	0	0	0	0	0	0	0	0	0	0	0	0	0	0	0	0	0	0	0
0	0	0	0	0	0	0	0	0	0	0	0	0	0	0	0	0	0	0	0	0	0	0	0	0	0	0	0	0	0	0
0	0	0	0	0	0	0	0	0	0	0	0	0	0	0	0	0	0	0	0	0	0	0	0	0	0	0	0	0	0	0
0	0	0	0	0	0	0	0	0	0	0	0	0	0	0	0	0	0	0	0	0	0	0	0	0	0	0	0	0	0	0
0	0	0	0	0	0	0	0	0	0	0	0	0	0	0	0	0	0	0	0	0	0	0	0	0	0	0	0	0	0	0
0	0	0	0	0	0	0	0	0	0	0	0	0	0	0	0	0	0	0	0	0	0	0	0	0	0	0	0	0	0	0
0	0	0	0	0	0	0	0	0	0	0	0	0	0	0	0	0	0	0	0	0	0	0	0	0	0	0	0	0	0	0
0	0	0	0	0	0	0	0	0	0	0	0	0	0	0	0	0	0	0	0	0	0	0	0	0	0	0	0	0	0	0
0	0	0	0	0	0	0	0	0	0	0	0	0	0	0	0	0	0	0	0	0	0	0	0	0	0	0	0	0	0	0
0	0	0	0	0	0	0	0	0	0	0	0	0	0	0	0	0	0	0	0	0	0	0	0	0	0	0	0	0	0	0
0	0	0	0	0	0	0	0	0	0	0	0	0	0	0	0	0	0	0	0	0	0	0	0	0	0	0	0	0	0	0
0	0	0	0	0	0	0	0	0	0	0	0	0	0	0	0	0	0	0	0	0	0	0	0	0	0	0	0	0	0	0
0	0	0	0	0	0	0	0	0	0	0	0	0	0	0	0	0	0	0	0	0	0	0	0	0	0	0	0	0	0	0
0	0	0	0	0	0	0	0	0	0	0	0	0	0	0	0	0	0	0	0	0	0	0	0	0	0	0	0	0	0	0
0	0	0	0	0	0	0	0	0	0	0	0	0	0	0	0	0	0	0	0	0	0	0	0	0	0	0	0	0	0	0
0	0	0	0	0	0	0	0	0	0	0	0	0	0	0	0	0	0	0	0	0	0	0	0	0	0	0	0	0	0	0
0	0	0	0	0	0	0	0	0	0	0	0	0	0	0	0	0	0	0	0	0	0	0	0	0	0	0	0	0	0	0
0	0	0	0	0	0	0	0	0	0	0	0	0	0	0	0	0	0	0	0	0	0	0	0	0	0	0	0	0	0	0
0	0	0	0	0	0	0	0	0	0	0	0	0	0	0	0	0	0	0	0	0	0	0	0	0	0	0	0	0	0	0
0	0	0	0	0	0	0	0	0	0	0	0	0	0	0	0	0	0	0	0	0	0	0	0	0	0	0	0	0	0	0
0	0	0	0	0	0	0	0	0	0	0	0	0	0	0	0	0	0	0	0	0	0	0	0	0	0	0	0	0	0	0
0	0	0	0	0	0	0	0	0	0	0	0	0	0	0	0	0	0	0	0	0	0	0	0	0	0	0	0	0	0	0
0	0	0	0	0	0	0	0	0	0	0	0	0	0	0	0	0	0	0	0	0	0	0	0	0	0	0	0	0	0	0
0	0	0	0	0	0	0	0	0	0	0	0	0	0	0	0	0	0	0	0	0	0	0	0	0	0	0	0	0	0	0
0	0	0	0	0	0	0	0	0	0	0	0	0	0	0	0	0	0	0	0	0	0	0	0	0	0	0	0	0	0	0
0	0	0	0	0	0	0	0	0	0	0	0	0	0	0	0	0	0	0	0	0	0	0	0	0	0	0	0	0	0	0
0	0	0	0	0	0	0	0	0	0	0	0	0	0	0	0	0	0	0	0	0	0	0	0	0	0	0	0	0	0	0
0	0	0	0	0	0	0	0	0	0	0	0	0	0	0	0	0	0	0	0	0	0	0	0	0	0	0	0	0	0	0
0	0	0	0	0	0	0	0	0	0	0	0	0	0	0	0	0	0	0	0	0	0	0	0	0	0	0	0	0	0	0
0	0	0	0	0	0	0	0	0	0	0	0	0	0	0	0	0	0	0	0	0	0	0	0	0	0	0	0	0	0	0
0	0	0	0	0	0	0	0	0	0	0	0	0	0	0	0	0	0	0	0	0	0	0	0	0	0	0	0	0	0	0
0	0	0	0	0	0	0	0	0	0	0	0	0	0	0	0	0	0	0	0	0	0	0	0	0	0	0	0	0	0	0
0	0	0	0	0	0	0	0	0	0	0	0	0	0	0	0	0	0	0	0	0	0	0	0	0	0	0	0	0	0	0
0	0	0	0	0	0	0	0	0	0	0	0	0	0	0	0	0	0	0	0	0	0	0	0	0	0	0	0	0	0	0
0	0	0	0	0	0	0	0	0	0	0	0	0	0	0	0	0	0	0	0	0	0	0	0	0	0	0	0	0	0	0
0	0	0	0	0	0	0	0	0	0	0	0	0	0	0	0	0	0	0	0	0	0	0	0	0	0	0	0	0	0	0
0	0	0	0	0	0	0	0	0	0	0	0	0	0	0	0	0	0	0	0	0	0	0	0	0	0	0	0	0	0	0
0	0	0	0	0	0	0	0	0	0	0	0	0	0	0	0	0	0	0	0	0	0	0	0	0	0	0	0	0	0	0
0	0	0	0	0	0	0	0	0	0	0	0	0	0	0	0	0	0	0	0	0	0	0	0	0	0	0	0	0	0	0
0	0	0	0	0	0	0	0	0	0	0	0	0	0	0	0	0	0	0	0	0	0	0	0	0	0	0	0	0	0	0
0	0	0	0	0	0	0	0	0	0	0	0	0	0	0	0	0	0	0	0	0	0	0	0	0	0	0	0	0	0	0
0	0	0	0	0	0	0	0	0	0	0	0	0	0	0	0	0	0	0	0	0	0	0	0	0	0	0	0	0	0	0
0	0	0	0	0	0	0	0	0	0	0	0	0	0	0	0	0	0	0	0	0	0	0	0	0	0	0	0	0	0	0
0	0	0	0	0	0	0	0	0	0	0	0	0	0	0	0	0	0	0	0	0	0	0	0	0	0	0	0	0	0	0
0	0	0	0	0	0	0	0	0	0	0	0	0	0	0	0	0	0	0	0	0	0	0	0	0	0	0	0	0	0	0
0	0	0	0	0	0	0	0	0	0	0	0	0	0	0	0	0	0	0	0	0	0	0	0	0	0	0	0	0	0	0
0	0	0	0	0	0	0	0	0	0	0	0	0	0	0	0	0	0	0	0	0	0	0	0	0	0	0	0	0	0	0
0	0	0	0	0	0	0	0	0	0	0	0	0	0	0	0	0	0	0	0	0	0	0	0	0	0	0	0	0	0	0
0	0	0	0	0	0	0	0	0	0	0	0	0	0	0	0	0	0	0	0	0	0	0	0	0	0	0	0	0	0	0
0	0	0	0	0	0	0	0	0	0	0	0	0	0	0	0	0	0	0	0	0	0	0	0	0	0	0	0	0	0	0
0	0	0	0	0	0	0	0	0	0	0	0	0	0	0	0	0	0	0	0	0	0	0	0	0	0	0	0	0	0	0
0	0	0	0	0	0	0	0	0	0	0	0	0	0	0	0	0	0	0	0	0	0	0	0	0	0	0	0	0	0	0
0	0	0	0	0	0	0	0	0	0	0	0	0	0	0	0	0	0	0	0	0	0	0	0	0	0	0	0	0	0	0
0	0	0	0	0	0	0	0	0	0	0	0	0	0	0	0	0	0	0	0	0	0	0	0	0	0	0	0	0	0	0
0	0	0	0	0	0	0	0	0	0	0	0	0	0	0	0	0	0	0	0	0	0	0	0	0	0	0	0	0	0	0
0	0	0	0	0	0	0	0	0	0	0	0	0	0	0	0	0	0	0	0	0	0	0	0	0	0	0	0	0	0	0
0	0	0	0	0	0	0	0	0	0	0	0	0	0	0	0	0	0	0	0	0	0	0	0	0	0	0	0	0	0	0
0	0	0	0	0	0	0	0	0	0	0	0	0	0	0	0	0	0	0	0	0	0	0	0	0	0	0	0	0	0	0
0	0	0	0	0	0	0	0	0	0	0	0	0	0	0	0	0	0	0	0	0	0	0	0	0	0	0	0	0	0	0
0	0	0	0	0	0	0	0	0	0	0	0	0	0	0	0	0	0	0	0	0	0	0	0	0	0	0	0	0	0	0
0	0	0	0	0	0	0	0	0	0	0	0	0	0	0	0	0	0	0	0	0	0	0	0	0	0	0	0	0	0	0
0	0	0	0	0	0	0	0	0	0	0	0	0	0	0	0	0	0	0	0	0	0	0	0	0	0	0	0	0	0	0
0	0	0	0	0	0	0	0	0	0	0	0	0	0	0	0	0	0	0	0	0	0	0	0	0	0	0	0	0	0	0
0	0	0	0	0	0	0	0	0	0	0	0	0	0	0	0	0	0	0	0	0	0	0	0	0	0	0	0	0	0	0
0	0	0	0	0	0	0	0	0	0	0	0	0	0	0	0	0	0	0	0	0	0	0	0	0	0	0	0	0	0	0
0	0	0	0	0	0	0	0	0	0	0	0	0	0	0	0	0	0	0	0	0	0	0	0	0	0	0	0	0	0	0
0	0	0	0	0	0	0	0	0	0	0	0	0	0	0	0	0	0	0	0	0	0	0	0	0	0	0	0	0	0	0
0	0	0	0	0	0	0	0	0	0	0	0	0	0	0	0	0	0	0	0	0	0	0	0	0	0	0	0	0	0	0
0	0	0	0	0	0	0	0	0	0	0	0	0	0	0	0	0	0	0	0	0	0	0	0	0	0	0	0	0	0	0
0	0	0	0	0	0	0	0	0	0	0	0	0	0	0	0	0	0	0	0	0	0	0	0	0	0	0	0	0	0	0
0	0	0	0	0	0	0	0	0	0	0	0	0	0	0	0	0	0	0	0	0	0	0	0	0	0	0	0	0	0	0
0	0	0	0	0	0	0	0	0	0	0	0	0	0	0	0	0	0	0	0	0	0	0	0	0	0	0	0	0	0	0
0	0	0	0	0	0	0	0	0	0	0	0	0	0	0	0	0	0	0	0	0	0	0	0	0	0	0	0	0	0	0
0	0	0	0	0	0	0	0	0	0	0	0	0	0	0	0	0	0	0	0	0	0	0	0	0	0	0	0	0	0	0
0	0	0	0	0	0	0	0	0	0	0	0	0	0	0	0	0	0	0	0	0	0	0	0	0	0	0	0	0	0	0
0	0	0	0	0	0	0	0	0	0	0	0	0	0	0	0	0	0	0	0	0	0	0	0	0	0	0	0	0	0	0
0	0	0	0	0	0	0	0	0	0	0	0	0	0	0	0	0	0	0	0	0	0	0	0	0	0	0	0	0	0	0
0	0	0	0	0	0	0	0	0	0	0	0	0	0	0	0	0	0	0	0	0	0	0	0	0	0	0	0	0	0	0
0	0	0	0	0	0	0	0	0	0	0	0	0	0	0	0	0	0	0	0	0	0	0	0	0	0	0	0	0	0	0
0	0	0	0	0	0	0	0	0	0	0	0	0	0	0	0	0	0	0	0	0	0	0	0	0	0	0	0	0	0	0
0	0	0	0	0	0	0	0	0	0	0	0	0	0	0	0	0	0	0	0	0	0	0	0	0	0	0	0	0	0	0
0	0	0	0	0	0	0	0	0	0	0	0	0	0	0	0	0	0	0	0	0	0	0	0	0	0	0	0	0	0	0
0	0	0	0	0	0	0	0	0	0	0	0	0	0	0	0	0	0	0	0	0	0	0	0	0	0	0	0	0	0	0
0	0	0	0	0	0	0	0	0	0	0	0	0	0	0	0	0	0	0	0	0	0	0	0	0	0	0	0	0	0	0
0	0	0	0	0	0	0	0	0	0	0	0	0	0	0	0	0	0	0	0	0	0	0	0	0	0	0	0	0	0	0
0	0	0	0	0	0	0	0	0	0	0	0	0	0	0	0	0	0	0	0	0	0	0	0	0	0	0	0	0	0	0
0	0	0	0	0	0	0	0	0	0	0	0	0	0	0	0	0	0	0	0	0	0	0	0	0	0	0	0	0	0	0
0	0	0	0	0	0	0	0	0	0	0	0	0	0	0	0	0	0	0	0	0	0	0	0	0	0	0	0	0	0	0
0	0	0	0	0	0	0	0	0	0	0	0	0	0	0	0	0	0	0	0	0	0	0	0	0	0	0	0	0	0	0
0	0	0	0	0	0	0	0	0	0	0	0	0	0	0	0	0	0	0	0	0	0	0	0	0	0	0	0	0	0	0
0	0	0	0	0	0	0	0	0	0	0	0	0	0	0	0	0	0	0	0	0	0	0	0	0	0	0	0	0	0	0
0	0	0	0	0	0	0	0	0	0	0	0	0	0	0	0	0	0	0	0	0	0	0	0	0	0	0	0	0	0	0
0	0	0	0	0	0	0	0	0	0	0	0	0	0	0	0	0	0	0	0	0	0	0	0	0	0	0	0	0	0	0
0	0	0	0	0	0	0	0	0	0	0	0	0	0	0	0	0	0	0	0	0	0	0	0	0	0	0	0	0	0	0
0	0	0	0	0	0	0	0	0	0	0	0	0	0	0	0	0	0	0	0	0	0	0	0	0	0	0	0	0	0	0
0	0	0	0	0	0	0	0	0	0	0	0	0	0	0	0	0	0	0	0	0	0	0	0	0	0	0	0	0	0	0
0	0	0	0	0	0	0	0	0	0	0	0	0	0	0	0	0	0	0	0	0	0	0	0	0	0	0	0	0	0	0
0	0	0	0	0	0	0	0	0	0	0	0	0	0	0	0	0	0	0	0	0	0	0	0	0	0	0	0	0	0	0
0	0	0	0	0	0	0	0	0	0	0	0	0	0	0	0	0	0	0	0	0	0	0	0	0	0	0	0	0	0	0
0	0	0	0	0	0	0	0	0	0	0	0	0	0	0	0	0	0	0	0	0	0	0	0	0	0	0	0	0	0	0
0	0	0	0	0	0	0	0	0	0	0	0	0	0	0	0	0	0	0	0	0	0	0	0	0	0	0	0	0	0	0
0	0	0	0	0	0	0	0	0	0	0	0	0	0	0	0	0	0	0	0	0	0	0	0	0	0	0	0	0	0	0
0	0	0	0	0	0	0	0	0	0	0	0	0	0	0	0	0	0	0	0	0	0	0	0	0	0	0	0	0	0	0
0	0	0	0	0	0	0	0	0	0	0	0	0	0	0	0	0	0	0	0	0	0	0	0	0	0	0	0	0	0	0
0	0	0	0	0	0	0	0	0	0	0	0	0	0	0	0	0	0	0	0	0	0	0	0	0	0	0	0	0	0	0
0	0	0	0	0	0	0	0	0	0	0	0	0	0	0	0	0	0	0	0	0	0	0	0	0	0	0	0	0	0	0
0	0	0	0	0	0	0	0	0	0	0	0	0	0	0	0	0	0	0	0	0	0	0	0	0	0	0	0	0	0	0
0	0	0	0	0	0	0	0	0	0	0	0	0	0	0	0	0	0	0	0	0	0	0	0	0	0	0	0	0	0	0
0	0	0	0	0	0	0	0	0	0	0	0	0	0	0	0	0	0	0	0	0	0	0	0	0	0	0	0	0	0	0
0	0	0	0	0	0	0	0	0	0	0	0	0	0	0	0	0	0	0	0	0	0	0	0	0	0	0	0	0	0	0
0	0	0	0	0	0	0	0	0	0	0	0	0	0	0	0	0	0	0	0	0	0	0	0	0	0	0	0	0	0	0
0	0	0	0	0	0	0	0	0	0	0	0	0	0	0	0	0	0	0	0	0	0	0	0	0	0	0	0	0	0	0
0	0	0	0	0	0	0	0	0	0	0	0	0	0	0	0	0	0	0	0	0	0	0	0	0	0	0	0	0	0	0
0	0	0	0	0	0	0	0	0	0	0	0	0	0	0	0	0	0	0	0	0	0	0	0	0	0	0	0	0	0	0
0	0	0	0	0	0	0	0	0	0	0	0	0	0	0	0	0	0	0	0	0	0	0	0	0	0	0	0	0	0	0
0	0	0	0	0	0	0	0	0	0	0	0	0	0	0	0	0	0	0	0	0	0	0	0	0	0	0	0	0	0	0
0	0	0	0	0	0	0	0	0	0	0	0	0	0	0	0	0	0	0	0	0	0	0	0	0	0	0	0	0	0	0
0	0	0	0	0	0	0	0	0	0	0	0	0	0	0	0	0	0	0	0	0	0	0	0	0	0	0	0	0	0	0
0	0	0	0	0	0	0	0	0	0	0	0	0	0	0	0	0	0	0	0	0	0	0	0	0	0	0	0	0	0	0
0	0	0	0	0	0	0	0	0	0	0	0	0	0	0	0	0	0	0	0	0	0	0	0	0	0	0	0	0	0	0
0	0	0	0	0	0	0	0	0	0	0	0	0	0	0	0	0	0	0	0	0	0	0	0	0	0	0	0	0	0	0
0	0	0	0	0	0	0	0	0	0	0	0	0	0	0	0	0	0	0	0	0	0	0	0	0	0	0	0	0	0	0
0	0	0	0	0	0	0	0	0	0	0	0	0	0	0	0	0	0	0	0	0	0	0	0	0	0	0	0	0	0	0
0	0	0	0	0	0	0	0	0	0	0	0	0	0	0	0	0	0	0	0	0	0	0	0	0	0	0	0	0	0	0
0	0	0	0	0	0	0	0	0	0	0	0	0	0	0	0	0	0	0	0	0	0	0	0	0	0	0	0	0	0	0
0	0	0	0	0	0	0	0	0	0	0	0	0	0	0	0	0	0	0	0	0	0	0	0	0	0	0	0	0	0	0
0	0	0	0	0	0	0	0	0	0	0	0	0	0	0	0	0	0	0	0	0	0	0	0	0	0	0	0	0	0	0
0	0	0	0	0	0	0	0	0	0	0	0	0	0	0	0	0	0	0	0	0	0	0	0	0	0	0	0	0	0	0
0	0	0	0	0	0	0	0	0	0	0	0	0	0	0	0	0	0	0	0	0	0	0	0	0	0	0	0	0	0	0
0	0	0	0	0	0	0	0	0	0	0	0	0	0	0	0	0	0	0	0	0	0	0	0	0	0	0	0	0	0	0
0	0	0	0	0	0	0	0	0	0	0	0	0	0	0	0	0	0	0	0	0	0	0	0	0	0	0	0	0	0	0
0	0	0	0	0	0	0	0	0	0	0	0	0	0	0	0	0	0	0	0	0	0	0	0	0	0	0	0	0	0	0
0	0	0	0	0	0	0	0	0	0	0	0	0	0	0	0	0	0	0	0	0	0	0	0	0	0	0	0	0	0	0
0	0	0	0	0	0	0	0	0	0	0	0	0	0	0	0	0	0	0	0	0	0	0	0	0	0	0	0	0	0	0
0	0	0	0	0	0	0	0	0	0	0	0	0	0	0	0	0	0	0	0	0	0	0	0	0	0	0	0	0	0	0
0	0	0	0	0	0	0	0	0	0	0	0	0	0	0	0	0	0	0	0	0	0	0	0	0	0	0	0	0	0	0
0	0	0	0	0	0	0	0	0	0	0	0	0	0	0	0	0	0	0	0	0	0	0	0	0	0	0	0	0	0	0
0	0	0	0	0	0	0	0	0	0	0	0	0	0	0	0	0	0	0	0	0	0	0	0	0	0	0	0	0	0	0
0	0	0	0	0	0	0	0	0	0	0	0	0	0	0	0	0	0	0	0	0	0	0	0	0	0	0	0	0	0	0
0	0	0	0	0	0	0	0	0	0	0	0	0	0	0	0	0	0	0	0	0	0	0	0	0	0	0	0	0	0	0
0	0	0	0	0	0	0	0	0	0	0	0	0	0	0	0	0	0	0	0	0	0	0	0	0	0	0	0	0	0	0
0	0	0	0	0	0	0	0	0	0	0	0	0	0	0	0	0	0	0	0	0	0	0	0	0	0	0	0	0	0	0
0	0	0	0	0	0	0	0	0	0	0	0	0	0	0	0	0	0	0	0	0	0	0	0	0	0	0	0	0	0	0
0	0	0	0	0	0	0	0	0	0	0	0	0	0	0	0	0	0	0	0	0	0	0	0	0	0	0	0	0	0	0
0	0	0	0	0	0	0	0	0	0	0	0	0	0	0	0	0	0	0	0	0	0	0	0	0	0	0	0	0	0	0
0	0	0	0	0	0	0	0	0	0	0	0	0	0	0	0	0	0	0	0	0	0	0	0	0	0	0	0	0	0	0
0	0	0	0	0	0	0	0	0	0	0	0	0	0	0	0	0	0	0	0	0	0	0	0	0	0	0	0	0	0	0
0	0	0	0	0	0	0	0	0	0	0	0	0	0	0	0	0	0	0	0	0	0	0	0	0	0	0	0	0	0	0
0	0	0	0	0	0	0	0	0	0	0	0	0	0	0	0	0	0	0	0	0	0	0	0	0	0	0	0	0	0	0
0	0	0	0	0	0	0	0	0	0	0	0	0	0	0	0	0	0	0	0	0	0	0	0	0	0	0	0	0	0	0
0	0	0	0	0	0	0	0	0	0	0	0	0	0	0	0	0	0	0	0	0	0	0	0	0	0	0	0	0	0	0
0	0	0	0	0	0	0	0	0	0	0	0	0	0	0	0	0	0	0	0	0	0	0	0	0	0	0	0	0	0	0
0	0	0	0	0	0	0	0	0	0	0	0	0	0	0	0	0	0	0	0	0	0	0	0	0	0	0	0	0	0	0
0	0	0	0	0	0	0	0	0	0	0	0	0	0	0	0	0	0	0	0	0	0	0	0	0	0	0	0	0	0	0
0	0	0	0	0	0	0	0	0	0	0	0	0	0	0	0	0	0	0	0	0	0	0	0	0	0	0	0	0	0	0
0	0	0	0	0	0	0	0	0	0	0	0	0	0	0	0	0	0	0	0	0	0	0	0	0	0	0	0	0	0	0
0	0	0	0	0	0	0	0	0	0	0	0	0	0	0	0	0	0	0	0	0	0	0	0	0	0	0	0	0	0	0
0	0	0	0	0	0	0	0	0	0	0	0	0	0	0	0	0	0	0	0	0	0	0	0	0	0	0	0	0	0	0
0	0	0	0	0	0	0	0	0	0	0	0	0	0	0	0	0	0	0	0	0	0	0	0	0	0	0	0	0	0	0
0	0	0	0	0	0	0	0	0	0	0	0	0	0	0	0	0	0	0	0	0	0	0	0	0	0	0	0	0	0	0
0	0	0	0	0	0	0	0	0	0	0	0	0	0	0	0	0	0	0	0	0	0	0	0	0	0	0	0	0	0	0
0	0	0	0	0	0	0	0	0	0	0	0	0	0	0	0	0	0	0	0	0	0	0	0	0	0	0	0	0	0	0
0	0	0	0	0	0	0	0	0	0	0	0	0	0	0	0	0	0	0	0	0	0	0	0	0	0	0	0	0	0	0
0	0	0	0	0	0	0	0	0	0	0	0	0	0	0	0	0	0	0	0	0	0	0	0	0	0	0	0	0	0	0
0	0	0	0	0	0	0	0	0	0	0	0	0	0	0	0	0	0	0	0	0	0	0	0	0	0	0	0	0	0	0
0	0	0	0	0	0	0	0	0	0	0	0	0	0	0	0	0	0	0	0	0	0	0	0	0	0	0	0	0	0	0
0	0	0	0	0	0	0	0	0	0	0	0	0	0	0	0	0	0	0	0	0	0	0	0	0	0	0	0	0	0	0
0	0	0	0	0	0	0	0	0	0	0	0	0	0	0	0	0	0	0	0	0	0	0	0	0	0	0	0	0	0	0
0	0	0	0	0	0	0	0	0	0	0	0	0	0	0	0	0	0	0	0	0	0	0	0	0	0	0	0	0	0	0
0	0	0	0	0	0	0	0	0	0	0	0	0	0	0	0	0	0	0	0	0	0	0	0	0	0	0	0	0	0	0
0	0	0	0	0	0	0	0	0	0	0	0	0	0	0	0	0	0	0	0	0	0	0	0	0	0	0	0	0	0	0
0	0	0	0	0	0	0	0	0	0	0	0	0	0	0	0	0	0	0	0	0	0	0	0	0	0	0	0	0	0	0
0	0	0	0	0	0	0	0	0	0	0	0	0	0	0	0	0	0	0	0	0	0	0	0	0	0	0	0	0	0	0
0	0	0	0	0	0	0	0	0	0	0	0	0	0	0	0	0	0	0	0	0	0	0	0	0	0	0	0	0	0	0
0	0	0	0	0	0	0	0	0	0	0	0	0	0	0	0	0	0	0	0	0	0	0	0	0	0	0	0	0	0	0
0	0	0	0	0	0	0	0	0	0	0	0	0	0	0	0	0	0	0	0	0	0	0	0	0	0	0	0	0	0	0
0	0	0	0	0	0	0	0	0	0	0	0	0	0	0	0	0	0	0	0	0	0	0	0	0	0	0	0	0	0	0
0	0	0	0	0	0	0	0	0	0	0	0	0	0	0	0	0	0	0	0	0	0	0	0	0	0	0	0	0	0	0
0	0	0	0	0	0	0	0	0	0	0	0	0	0	0	0	0	0	0	0	0	0	0	0	0	0	0	0	0	0	0
0	0	0	0	0	0	0	0	0	0	0	0	0	0	0	0	0	0	0	0	0	0	0	0	0	0	0	0	0	0	0
0	0	0	0	0	0	0	0	0	0	0	0	0	0	0	0	0	0	0	0	0	0	0	0	0	0	0	0	0	0	0
0	0	0	0	0	0	0	0	0	0	0	0	0	0	0	0	0	0	0	0	0	0	0	0	0	0	0	0	0	0	0
0	0	0	0	0	0	0	0	0	0	0	0	0	0	0	0	0	0	0	0	0	0	0	0	0	0	0	0	0	0	0
0	0	0	0	0	0	0	0	0	0	0	0	0	0	0	0	0	0	0	0	0	0	0	0	0	0	0	0	0	0	0
0	0	0	0	0	0	0	0	0	0	0	0	0	0	0	0	0	0	0	0	0	0	0	0	0	0	0	0	0	0	0
0	0	0	0	0	0	0	0	0	0	0	0	0	0	0	0	0	0	0	0	0	0	0	0	0	0	0	0	0	0	0
0	0	0	0	0	0	0	0	0	0	0	0	0	0	0	0	0	0	0	0	0	0	0	0	0	0	0	0	0	0	0
0	0	0	0	0	0	0	0	0	0	0	0	0	0	0	0	0	0	0	0	0	0	0	0	0	0	0	0	0	0	0
0	0	0	0	0	0	0	0	0	0	0	0	0	0	0	0	0	0	0	0	0	0	0	0	0	0	0	0	0	0	0
0	0	0	0	0	0	0	0	0	0	0	0	0	0	0	0	0	0	0	0	0	0	0	0	0	0	0	0	0	0	0
0	0	0	0	0	0	0	0	0	0	0	0	0	0	0	0	0	0	0	0	0	0	0	0	0	0	0	0	0	0	0
0	0	0	0	0	0	0	0	0	0	0	0	0	0	0	0	0	0	0	0	0	0	0	0	0	0	0	0	0	0	0
0	0	0	0	0	0	0	0	0	0	0	0	0	0	0	0	0	0	0	0	0	0	0	0	0	0	0	0	0	0	0
0	0	0	0	0	0	0	0	0	0	0	0	0	0	0	0	0	0	0	0	0	0	0	0	0	0	0	0	0	0	0
0	0	0	0	0	0	0	0	0	0	0	0	0	0	0	0	0	0	0	0	0	0	0	0	0	0	0	0	0	0	0
0	0	0	0	0	0	0	0	0	0	0	0	0	0	0	0	0	0	0	0	0	0	0	0	0	0	0	0	0	0	0
0	0	0	0	0	0	0	0	0	0	0	0	0	0	0	0	0	0	0	0	0	0	0	0	0	0	0	0	0	0	0
0	0	0	0	0	0	0	0	0	0	0	0	0	0	0	0	0	0	0	0	0	0	0	0	0	0	0	0	0	0	0
0	0	0	0	0	0	0	0	0	0	0	0	0	0	0	0	0	0	0	0	0	0	0	0	0	0	0	0	0	0	0
0	0	0	0	0	0	0	0	0	0	0	0	0	0	0	0	0	0	0	0	0	0	0	0	0	0	0	0	0	0	0
0	0	0	0	0	0	0	0	0	0	0	0	0	0	0	0	0	0	0	0	0	0	0	0	0	0	0	0	0	0	0
0	0	0	0	0	0	0	0	0	0	0	0	0	0	0	0	0	0	0	0	0	0	0	0	0	0	0	0	0	0	0
0	0	0	0	0	0	0	0	0	0	0	0	0	0	0	0	0	0	0	0	0	0	0	0	0	0	0	0	0	0	0
0	0	0	0	0	0	0	0	0	0	0	0	0	0	0	0	0	0	0	0	0	0	0	0	0	0	0	0	0	0	0
0	0	0	0	0	0	0	0	0	0	0	0	0	0	0	0	0	0	0	0	0	0	0	0	0	0	0	0	0	0	0
0	0	0	0	0	0	0	0	0	0	0	0	0	0	0	0	0	0	0	0	0	0	0	0	0	0	0	0	0	0	0
0	0	0	0	0	0	0	0	0	0	0	0	0	0	0	0	0	0	0	0	0	0	0	0	0	0	0	0	0	0	0
0	0	0	0	0	0	0	0	0	0	0	0	0	0	0	0	0	0	0	0	0	0	0	0	0	0	0	0	0	0	0
0	0	0	0	0	0	0	0	0	0	0	0	0	0	0	0	0	0	0	0	0	0	0	0	0	0	0	0	0	0	0
0	0	0	0	0	0	0	0	0	0	0	0	0	0	0	0	0	0	0	0	0	0	0	0	0	0	0	0	0	0	0
0	0	0	0	0	0	0	0	0	0	0	0	0	0	0	0	0	0	0	0	0	0	0	0	0	0	0	0	0	0	0
0	0	0	0	0	0	0	0	0	0	0	0	0	0	0	0	0	0	0	0	0	0	0	0	0	0	0	0	0	0	0
0	0	0	0	0	0	0	0	0	0	0	0	0	0	0	0	0	0	0	0	0	0	0	0	0	0	0	0	0	0	0
0	0	0	0	0	0	0	0	0	0	0	0	0	0	0	0	0	0	0	0	0	0	0	0	0	0	0	0	0	0	0
0	0	0	0	0	0	0	0	0	0	0	0	0	0	0	0	0	0	0	0	0	0	0	0	0	0	0	0	0	0	0
0	0	0	0	0	0	0	0	0	0	0	0	0	0	0	0	0	0	0	0	0	0	0	0	0	0	0	0	0	0	0
0	0	0	0	0	0	0	0	0	0	0	0	0	0	0	0	0	0	0	0	0	0	0	0	0	0	0	0	0	0	0
0	0	0	0	0	0	0	0	0	0	0	0	0	0	0	0	0	0	0	0	0	0	0	0	0	0	0	0	0	0	0
0	0	0	0	0	0	0	0	0	0	0	0	0	0	0	0	0	0	0	0	0	0	0	0	0	0	0	0	0	0	0
0	0	0	0	0	0	0	0	0	0	0	0	0	0	0	0	0	0	0	0	0	0	0	0	0	0	0	0	0	0	0
0	0	0	0	0	0	0	0	0	0	0	0	0	0	0	0	0	0	0	0	0	0	0	0	0	0	0	0	0	0	0
0	0	0	0	0	0	0	0	0	0	0	0	0	0	0	0	0	0	0	0	0	0	0	0	0	0	0	0	0	0	0
0	0	0	0	0	0	0	0	0	0	0	0	0	0	0	0	0	0	0	0	0	0	0	0	0	0	0	0	0	0	0
0	0	0	0	0	0	0	0	0	0	0	0	0	0	0	0	0	0	0	0	0	0	0	0	0	0	0	0	0	0	0
0	0	0	0	0	0	0	0	0	0	0	0	0	0	0	0	0	0	0	0	0	0	0	0	0	0	0	0	0	0	0
0	0	0	0	0	0	0	0	0	0	0	0	0	0	0	0	0	0	0	0	0	0	0	0	0	0	0	0	0	0	0
0	0	0	0	0	0	0	0	0	0	0	0	0	0	0	0	0	0	0	0	0	0	0	0	0	0	0	0	0	0	0
0	0	0	0	0	0	0	0	0	0	0	0	0	0	0	0	0	0	0	0	0	0	0	0	0	0	0	0	0	0	0
0	0	0	0	0	0	0	0	0	0	0	0	0	0	0	0	0	0	0	0	0	0	0	0	0	0	0	0	0	0	0
0	0	0	0	0	0	0	0	0	0	0	0	0	0	0	0	0	0	0	0	0	0	0	0	0	0	0	0	0	0	0
0	0	0	0	0	0	0	0	0	0	0	0	0	0	0	0	0	0	0	0	0	0	0	0	0	0	0	0	0	0	0
0	0	0	0	0	0	0	0	0	0	0	0	0	0	0	0	0	0	0	0	0	0	0	0	0	0	0	0	0	0	0
0	0	0	0	0	0	0	0	0	0	0	0	0	0	0	0	0	0	0	0	0	0	0	0	0	0	0	0	0	0	0
0	0	0	0	0	0	0	0	0	0	0	0	0	0	0	0	0	0	0	0	0	0	0	0	0	0	0	0	0	0	0
0	0	0	0	0	0	0	0	0	0	0	0	0	0	0	0	0	0	0	0	0	0	0	0	0	0	0	0	0	0	0
0	0	0	0	0	0	0	0	0	0	0	0	0	0	0	0	0	0	0	0	0	0	0	0	0	0	0	0	0	0	0
0	0	0	0	0	0	0	0	0	0	0	0	0	0	0	0	0	0	0	0	0	0	0	0	0	0	0	0	0	0	0
0	0	0	0	0	0	0	0	0	0	0	0	0	0	0	0	0	0	0	0	0	0	0	0	0	0	0	0	0	0	0
0	0	0	0	0	0	0	0	0	0	0	0	0	0	0	0	0	0	0	0	0	0	0	0	0	0	0	0	0	0	0
0	0	0	0	0	0	0	0	0	0	0	0	0	0	0	0	0	0	0	0	0	0	0	0	0	0	0	0	0	0	0
0	0	0	0	0	0	0	0	0	0	0	0	0	0	0	0	0	0	0	0	0	0	0	0	0	0	0	0	0	0	0
0	0	0	0	0	0	0	0	0	0	0	0	0	0	0	0	0	0	0	0	0	0	0	0	0	0	0	0	0	0	0
0	0	0	0	0	0	0	0	0	0	0	0	0	0	0	0	0	0	0	0	0	0	0	0	0	0	0	0	0	0	0
0	0	0	0	0	0	0	0	0	0	0	0	0	0	0	0	0	0	0	0	0	0	0	0	0	0	0	0	0	0	0
0	0	0	0	0	0	0	0	0	0	0	0	0	0	0	0	0	0	0	0	0	0	0	0	0	0	0	0	0	0	0
0	0	0	0	0	0	0	0	0	0	0	0	0	0	0	0	0	0	0	0	0	0	0	0	0	0	0	0	0	0	0
0	0	0	0	0	0	0	0	0	0	0	0	0	0	0	0	0	0	0	0	0	0	0	0	0	0	0	0	0	0	0
0	0	0	0	0	0	0	0	0	0	0	0	0	0	0	0	0	0	0	0	0	0	0	0	0	0	0	0	0	0	0
0	0	0	0	0	0	0	0	0	0	0	0	0	0	0	0	0	0	0	0	0	0	0	0	0	0	0	0	0	0	0
0	0	0	0	0	0	0	0	0	0	0	0	0	0	0	0	0	0	0	0	0	0	0	0	0	0	0	0	0	0	0
0	0	0	0	0	0	0	0	0	0	0	0	0	0	0	0	0	0	0	0	0	0	0	0	0	0	0	0	0	0	0
0	0	0	0	0	0	0	0	0	0	0	0	0	0	0	0	0	0	0	0	0	0	0	0	0	0	0	0	0	0	0
0	0	0	0	0	0	0	0	0	0	0	0	0	0	0	0	0	0	0	0	0	0	0	0	0	0	0	0	0	0	0
0	0	0	0	0	0	0	0	0	0	0	0	0	0	0	0	0	0	0	0	0	0	0	0	0	0	0	0	0	0	0
0	0	0	0	0	0	0	0	0	0	0	0	0	0	0	0	0	0	0	0	0	0	0	0	0	0	0	0	0	0	0
0	0	0	0	0	0	0	0	0	0	0	0	0	0	0	0	0	0	0	0	0	0	0	0	0	0	0	0	0	0	0
0	0	0	0	0	0	0	0	0	0	0	0	0	0	0	0	0	0	0	0	0	0	0	0	0	0	0	0	0	0	0
0	0	0	0	0	0	0	0	0	0	0	0	0	0	0	0	0	0	0	0	0	0	0	0	0	0	0	0	0	0	0
0	0	0	0	0	0	0	0	0	0	0	0	0	0	0	0	0	0	0	0	0	0	0	0	0	0	0	0	0	0	0
0	0	0	0	0	0	0	0	0	0	0	0	0	0	0	0	0	0	0	0	0	0	0	0	0	0	0	0	0	0	0
0	0	0	0	0	0	0	0	0	0	0	0	0	0	0	0	0	0	0	0	0	0	0	0	0	0	0	0	0	0	0
0	0	0	0	0	0	0	0	0	0	0	0	0	0	0	0	0	0	0	0	0	0	0	0	0	0	0	0	0	0	0
0	0	0	0	0	0	0	0	0	0	0	0	0	0	0	0	0	0	0	0	0	0	0	0	0	0	0	0	0	0	0
0	0	0	0	0	0	0	0	0	0	0	0	0	0	0	0	0	0	0	0	0	0	0	0	0	0	0	0	0	0	0
0	0	0	0	0	0	0	0	0	0	0	0	0	0	0	0	0	0	0	0	0	0	0	0	0	0	0	0	0	0	0
0	0	0	0	0	0	0	0	0	0	0	0	0	0	0	0	0	0	0	0	0	0	0	0	0	0	0	0	0	0	0
0	0	0	0	0	0	0	0	0	0	0	0	0	0	0	0	0	0	0	0	0	0	0	0	0	0	0	0	0	0	0
0	0	0	0	0	0	0	0	0	0	0	0	0	0	0	0	0	0	0	0	0	0	0	0	0	0	0	0	0	0	0
0	0	0	0	0	0	0	0	0	0	0	0	0	0	0	0	0	0	0	0	0	0	0	0	0	0	0	0	0	0	0
0	0	0	0	0	0	0	0	0	0	0	0	0	0	0	0	0	0	0	0	0	0	0	0	0	0	0	0	0	0	0
0	0	0	0	0	0	0	0	0	0	0	0	0	0	0	0	0	0	0	0	0	0	0	0	0	0	0	0	0	0	0
0	0	0	0	0	0	0	0	0	0	0	0	0	0	0	0	0	0	0	0	0	0	0	0	0	0	0	0	0	0	0
0	0	0	0	0	0	0	0	0	0	0	0	0	0	0	0	0	0	0	0	0	0	0	0	0	0	0	0	0	0	0
0	0	0	0	0	0	0	0	0	0	0	0	0	0	0	0	0	0	0	0	0	0	0	0	0	0	0	0	0	0	0
0	0	0	0	0	0	0	0	0	0	0	0	0	0	0	0	0	0	0	0	0	0	0	0	0	0	0	0	0	0	0
0	0	0	0	0	0	0	0	0	0	0	0	0	0	0	0	0	0	0	0	0	0	0	0	0	0	0	0	0	0	0
0	0	0	0	0	0	0	0	0	0	0	0	0	0	0	0	0	0	0	0	0	0	0	0	0	0	0	0	0	0	0
0	0	0	0	0	0	0	0	0	0	0	0	0	0	0	0	0	0	0	0	0	0	0	0	0	0	0	0	0	0	0
0	0	0	0	0	0	0	0	0	0	0	0	0	0	0	0	0	0	0	0	0	0	0	0	0	0	0	0	0	0	0
0	0	0	0	0	0	0	0	0	0	0	0	0	0	0	0	0	0	0	0	0	0	0	0	0	0	0	0	0	0	0
0	0	0	0	0	0	0	0	0	0	0	0	0	0	0	0	0	0	0	0	0	0	0	0	0	0	0	0	0	0	0
0	0	0	0	0	0	0	0	0	0	0	0	0	0	0	0	0	0	0	0	0	0	0	0	0	0	0	0	0	0	0
0	0	0	0	0	0	0	0	0	0	0	0	0	0	0	0	0	0	0	0	0	0	0	0	0	0	0	0	0	0	0
0	0	0	0	0	0	0	0	0	0	0	0	0	0	0	0	0	0	0	0	0	0	0	0	0	0	0	0	0	0	0
0	0	0	0	0	0	0	0	0	0	0	0	0	0	0	0	0	0	0	0	0	0	0	0	0	0	0	0	0	0	0
0	0	0	0	0	0	0	0	0	0	0	0	0	0	0	0	0	0	0	0	0	0	0	0	0	0	0	0	0	0	0
0	0	0	0	0	0	0	0	0	0	0	0	0	0	0	0	0	0	0	0	0	0	0	0	0	0	0	0	0	0	0
0	0	0	0	0	0	0	0	0	0	0	0	0	0	0	0	0	0	0	0	0	0	0	0	0	0	0	0	0	0	0
0	0	0	0	0	0	0	0	0	0	0	0	0	0	0	0	0	0	0	0	0	0	0	0	0	0	0	0	0	0	0
0	0	0	0	0	0	0	0	0	0	0	0	0	0	0	0	0	0	0	0	0	0	0	0	0	0	0	0	0	0	0
0	0	0	0	0	0	0	0	0	0	0	0	0	0	0	0	0	0	0	0	0	0	0	0	0	0	0	0	0	0	0
0	0	0	0	0	0	0	0	0	0	0	0	0	0	0	0	0	0	0	0	0	0	0	0	0	0	0	0	0	0	0
0	0	0	0	0	0	0	0	0	0	0	0	0	0	0	0	0	0	0	0	0	0	0	0	0	0	0	0	0	0	0
0	0	0	0	0	0	0	0	0	0	0	0	0	0	0	0	0	0	0	0	0	0	0	0	0	0	0	0	0	0	0
0	0	0	0	0	0	0	0	0	0	0	0	0	0	0	0	0	0	0	0	0	0	0	0	0	0	0	0	0	0	0
0	0	0	0	0	0	0	0	0	0	0	0	0	0	0	0	0	0	0	0	0	0	0	0	0	0	0	0	0	0	0
0	0	0	0	0	0	0	0	0	0	0	0	0	0	0	0	0	0	0	0	0	0	0	0	0	0	0	0	0	0	0
0	0	0	0	0	0	0	0	0	0	0	0	0	0	0	0	0	0	0	0	0	0	0	0	0	0	0	0	0	0	0
0	0	0	0	0	0	0	0	0	0	0	0	0	0	0	0	0	0	0	0	0	0	0	0	0	0	0	0	0	0	0
0	0	0	0	0	0	0	0	0	0	0	0	0	0	0	0	0	0	0	0	0	0	0	0	0	0	0	0	0	0	0
0	0	0	0	0	0	0	0	0	0	0	0	0	0	0	0	0	0	0	0	0	0	0	0	0	0	0	0	0	0	0
0	0	0	0	0	0	0	0	0	0	0	0	0	0	0	0	0	0	0	0	0	0	0	0	0	0	0	0	0	0	0
0	0	0	0	0	0	0	0	0	0	0	0	0	0	0	0	0	0	0	0	0	0	0	0	0	0	0	0	0	0	0
0	0	0	0	0	0	0	0	0	0	0	0	0	0	0	0	0	0	0	0	0	0	0	0	0	0	0	0	0	0	0
0	0	0	0	0	0	0	0	0	0	0	0	0	0	0	0	0	0	0	0	0	0	0	0	0	0	0	0	0	0	0
0	0	0	0	0	0	0	0	0	0	0	0	0	0	0	0	0	0	0	0	0	0	0	0	0	0	0	0	0	0	0
0	0	0	0	0	0	0	0	0	0	0	0	0	0	0	0	0	0	0	0	0	0	0	0	0	0	0	0	0	0	0
0	0	0	0	0	0	0	0	0	0	0	0	0	0	0	0	0	0	0	0	0	0	0	0	0	0	0	0	0	0	0
0	0	0	0	0	0	0	0	0	0	0	0	0	0	0	0	0	0	0	0	0	0	0	0	0	0	0	0	0	0	0
0	0	0	0	0	0	0	0	0	0	0	0	0	0	0	0	0	0	0	0	0	0	0	0	0	0	0	0	0	0	0
0	0	0	0	0	0	0	0	0	0	0	0	0	0	0	0	0	0	0	0	0	0	0	0	0	0	0	0	0	0	0
0	0	0	0	0	0	0	0	0	0	0	0	0	0	0	0	0	0	0	0	0	0	0	0	0	0	0	0	0	0	0
0	0	0	0	0	0	0	0	0	0	0	0	0	0	0	0	0	0	0	0	0	0	0	0	0	0	0	0	0	0	0
0	0	0	0	0	0	0	0	0	0	0	0	0	0	0	0	0	0	0	0	0	0	0	0	0	0	0	0	0	0	0
0	0	0	0	0	0	0	0	0	0	0	0	0	0	0	0	0	0	0	0	0	0	0	0	0	0	0	0	0	0	0
0	0	0	0	0	0	0	0	0	0	0	0	0	0	0	0	0	0	0	0	0	0	0	0	0	0	0	0	0	0	0
0	0	0	0	0	0	0	0	0	0	0	0	0	0	0	0	0	0	0	0	0	0	0	0	0	0	0	0	0	0	0
0	0	0	0	0	0	0	0	0	0	0	0	0	0	0	0	0	0	0	0	0	0	0	0	0	0	0	0	0	0	0
0	0	0	0	0	0	0	0	0	0	0	0	0	0	0	0	0	0	0	0	0	0	0	0	0	0	0	0	0	0	0
0	0	0	0	0	0	0	0	0	0	0	0	0	0	0	0	0	0	0	0	0	0	0	0	0	0	0	0	0	0	0
0	0	0	0	0	0	0	0	0	0	0	0	0	0	0	0	0	0	0	0	0	0	0	0	0	0	0	0	0	0	0
0	0	0	0	0	0	0	0	0	0	0	0	0	0	0	0	0	0	0	0	0	0	0	0	0	0	0	0	0	0	0
0	0	0	0	0	0	0	0	0	0	0	0	0	0	0	0	0	0	0	0	0	0	0	0	0	0	0	0	0	0	0
0	0	0	0	0	0	0	0	0	0	0	0	0	0	0	0	0	0	0	0	0	0	0	0	0	0	0	0	0	0	0
0	0	0	0	0	0	0	0	0	0	0	0	0	0	0	0	0	0	0	0	0	0	0	0	0	0	0	0	0	0	0
0	0	0	0	0	0	0	0	0	0	0	0	0	0	0	0	0	0	0	0	0	0	0	0	0	0	0	0	0	0	0
0	0	0	0	0	0	0	0	0	0	0	0	0	0	0	0	0	0	0	0	0	0	0	0	0	0	0	0	0	0	0
0	0	0	0	0	0	0	0	0	0	0	0	0	0	0	0	0	0	0	0	0	0	0	0	0	0	0	0	0	0	0
0	0	0	0	0	0	0	0	0	0	0	0	0	0	0	0	0	0	0	0	0	0	0	0	0	0	0	0	0	0	0
0	0	0	0	0	0	0	0	0	0	0	0	0	0	0	0	0	0	0	0	0	0	0	0	0	0	0	0	0	0	0
0	0	0	0	0	0	0	0	0	0	0	0	0	0	0	0	0	0	0	0	0	0	0	0	0	0	0	0	0	0	0
0	0	0	0	0	0	0	0	0	0	0	0	0	0	0	0	0	0	0	0	0	0	0	0	0	0	0	0	0	0	0
0	0	0	0	0	0	0	0	0	0	0	0	0	0	0	0	0	0	0	0	0	0	0	0	0	0	0	0	0	0	0
0	0	0	0	0	0	0	0	0	0	0	0	0	0	0	0	0	0	0	0	0	0	0	0	0	0	0	0	0	0	0
0	0	0	0	0	0	0	0	0	0	0	0	0	0	0	0	0	0	0	0	0	0	0	0	0	0	0	0	0	0	0
0	0	0	0	0	0	0	0	0	0	0	0	0	0	0	0	0	0	0	0	0	0	0	0	0	0	0	0	0	0	0
0	0	0	0	0	0	0	0	0	0	0	0	0	0	0	0	0	0	0	0	0	0	0	0	0	0	0	0	0	0	0
0	0	0	0	0	0	0	0	0	0	0	0	0	0	0	0	0	0	0	0	0	0	0	0	0	0	0	0	0	0	0
0	0	0	0	0	0	0	0	0	0	0	0	0	0	0	0	0	0	0	0	0	0	0	0	0	0	0	0	0	0	0
0	0	0	0	0	0	0	0	0	0	0	0	0	0	0	0	0	0	0	0	0	0	0	0	0	0	0	0	0	0	0
0	0	0	0	0	0	0	0	0	0	0	0	0	0	0	0	0	0	0	0	0	0	0	0	0	0	0	0	0	0	0
0	0	0	0	0	0	0	0	0	0	0	0	0	0	0	0	0	0	0	0	0	0	0	0	0	0	0	0	0	0	0
0	0	0	0	0	0	0	0	0	0	0	0	0	0	0	0	0	0	0	0	0	0	0	0	0	0	0	0	0	0	0
0	0	0	0	0	0	0	0	0	0	0	0	0	0	0	0	0	0	0	0	0	0	0	0	0	0	0	0	0	0	0
0	0	0	0	0	0	0	0	0	0	0	0	0	0	0	0	0	0	0	0	0	0	0	0	0	0	0	0	0	0	0
0	0	0	0	0	0	0	0	0	0	0	0	0	0	0	0	0	0	0	0	0	0	0	0	0	0	0	0	0	0	0
0	0	0	0	0	0	0	0	0	0	0	0	0	0	0	0	0	0	0	0	0	0	0	0	0	0	0	0	0	0	0
0	0	0	0	0	0	0	0	0	0	0	0	0	0	0	0	0	0	0	0	0	0	0	0	0	0	0	0	0	0	0
0	0	0	0	0	0	0	0	0	0	0	0	0	0	0	0	0	0	0	0	0	0	0	0	0	0	0	0	0	0	0
0	0	0	0	0	0	0	0	0	0	0	0	0	0	0	0	0	0	0	0	0	0	0	0	0	0	0	0	0	0	0
0	0	0	0	0	0	0	0	0	0	0	0	0	0	0	0	0	0	0	0	0	0	0	0	0	0	0	0	0	0	0
0	0	0	0	0	0	0	0	0	0	0	0	0	0	0	0	0	0	0	0	0	0	0	0	0	0	0	0	0	0	0
0	0	0	0	0	0	0	0	0	0	0	0	0	0	0	0	0	0	0	0	0	0	0	0	0	0	0	0	0	0	0
0	0	0	0	0	0	0	0	0	0	0	0	0	0	0	0	0	0	0	0	0	0	0	0	0	0	0	0	0	0	0
0	0	0	0	0	0	0	0	0	0	0	0	0	0	0	0	0	0	0	0	0	0	0	0	0	0	0	0	0	0	0
0	0	0	0	0	0	0	0	0	0	0	0	0	0	0	0	0	0	0	0	0	0	0	0	0	0	0	0	0	0	0
0	0	0	0	0	0	0	0	0	0	0	0	0	0	0	0	0	0	0	0	0	0	0	0	0	0	0	0	0	0	0
0	0	0	0	0	0	0	0	0	0	0	0	0	0	0	0	0	0	0	0	0	0	0	0	0	0	0	0	0	0	0
0	0	0	0	0	0	0	0	0	0	0	0	0	0	0	0	0	0	0	0	0	0	0	0	0	0	0	0	0	0	0
0	0	0	0	0	0	0	0	0	0	0	0	0	0	0	0	0	0	0	0	0	0	0	0	0	0	0	0	0	0	0
0	0	0	0	0	0	0	0	0	0	0	0	0	0	0	0	0	0	0	0	0	0	0	0	0	0	0	0	0	0	0
0	0	0	0	0	0	0	0	0	0	0	0	0	0	0	0	0	0	0	0	0	0	0	0	0	0	0	0	0	0	0
0	0	0	0	0	0	0	0	0	0	0	0	0	0	0	0	0	0	0	0	0	0	0	0	0	0	0	0	0	0	0
0	0	0	0	0	0	0	0	0	0	0	0	0	0	0	0	0	0	0	0	0	0	0	0	0	0	0	0	0	0	0
0	0	0	0	0	0	0	0	0	0	0	0	0	0	0	0	0	0	0	0	0	0	0	0	0	0	0	0	0	0	0
0	0	0	0	0	0	0	0	0	0	0	0	0	0	0	0	0	0	0	0	0	0	0	0	0	0	0	0	0	0	0
0	0	0	0	0	0	0	0	0	0	0	0	0	0	0	0	0	0	0	0	0	0	0	0	0	0	0	0	0	0	0
0	0	0	0	0	0	0	0	0	0	0	0	0	0	0	0	0	0	0	0	0	0	0	0	0	0	0	0	0	0	0
0	0	0	0	0	0	0	0	0	0	0	0	0	0	0	0	0	0	0	0	0	0	0	0	0	0	0	0	0	0	0
0	0	0	0	0	0	0	0	0	0	0	0	0	0	0	0	0	0	0	0	0	0	0	0	0	0	0	0	0	0	0
0	0	0	0	0	0	0	0	0	0	0	0	0	0	0	0	0	0	0	0	0	0	0	0	0	0	0	0	0	0	0
0	0	0	0	0	0	0	0	0	0	0	0	0	0	0	0	0	0	0	0	0	0	0	0	0	0	0	0	0	0	0
0	0	0	0	0	0	0	0	0	0	0	0	0	0	0	0	0	0	0	0	0	0	0	0	0	0	0	0	0	0	0
0	0	0	0	0	0	0	0	0	0	0	0	0	0	0	0	0	0	0	0	0	0	0	0	0	0	0	0	0	0	0
0	0	0	0	0	0	0	0	0	0	0	0	0	0	0	0	0	0	0	0	0	0	0	0	0	0	0	0	0	0	0
0	0	0	0	0	0	0	0	0	0	0	0	0	0	0	0	0	0	0	0	0	0	0	0	0	0	0	0	0	0	0
[truncated: 1,000 more rows]
