# Supplementary material for: A modified shuffled frog leaping algorithm with inertia weight
Source: Sci Rep. 2024 Feb 20;14:4146. doi: 10.1038/s41598-024-51306-1 (PMC11224354; doi:10.1038/s41598-024-51306-1)
Supplement: Supplementary file 1 — Supplementary Information. [file 41598_2024_51306_MOESM1_ESM.zip › data/F2/MSFLA_Q_18.xls]

## Sheet: Sheet1
0.424657	-0.079897	0.247121	-0.198251	-0.0857498	-0.259934	-0.001204	0.0266885	-0.0567038	-0.524373	0.0560092	1.57123	0.437326	0.151453	-0.951319	-0.0394762	0.268865	0.0328704	-0.244442	-0.523728	-0.0408868	0.0760747	0.0150425	-0.108896	-0.511208	0.0907012	-0.0418759	0.137494	0.271692	0.542912	8.01809
-0.0121887	0.0080104	0.0119898	-0.00833707	0.0120328	-0.0143696	0.116487	-0.0362662	0.000615876	-0.000670029	0.00176563	0.00164016	-0.000167629	-0.00998478	0.0405626	-0.0726766	-0.00136269	-0.043896	-0.00277665	-0.0129256	-0.00216828	0.0533017	-0.000310069	0.00160015	0.0170599	-0.0153918	-0.00725548	-0.000795104	-4.0172e-05	-0.00134136	0.507989
-0.00852129	0.00725927	0.000370616	0.00207547	-0.00235341	0.000815161	-0.00188753	0.00081222	-0.00018386	0.000603544	0.00147161	0.00388352	0.00106499	0.00596836	-0.000546232	-0.00407235	0.000141424	0.000944048	-0.00165791	-0.00096324	-0.00178101	0.00183052	-4.25505e-05	0.000211137	0.00136894	0.00352585	-0.00128666	0.00020132	-9.72633e-05	0.00107074	0.057012
0.00164979	0.000162768	1.50304e-05	1.27658e-05	3.16761e-05	0.000118265	0.00052059	2.74465e-05	-6.00263e-07	2.32914e-05	0.000115294	0.000112756	-0.000232459	-2.02266e-06	0.0005298	3.19423e-05	2.87006e-05	-0.000330154	6.45994e-06	3.74526e-05	0.000814129	-4.29227e-05	-4.60723e-05	7.60347e-05	0.000105411	1.12837e-05	7.50097e-06	-2.06207e-06	-0.000499064	6.95131e-06	0.0056007
-4.14232e-06	9.01485e-06	-1.33895e-05	-1.85217e-05	-1.81203e-06	6.70889e-06	-1.80718e-05	1.63627e-07	-1.30818e-06	-1.83671e-06	-2.60019e-07	3.35685e-06	-4.14301e-06	-3.25347e-05	4.65512e-05	-2.02006e-06	-3.96368e-06	-1.25341e-05	6.77882e-06	1.74442e-05	-9.83039e-07	-2.25839e-05	-3.22276e-05	7.17386e-06	2.00295e-06	7.03422e-07	-9.68721e-05	8.01438e-06	1.99041e-05	2.55052e-06	0.000397572
1.43677e-07	1.65957e-06	-3.64627e-06	5.6583e-07	2.61051e-06	-4.55908e-07	2.60342e-07	8.14563e-07	9.18285e-08	-3.13788e-08	1.40581e-06	-1.57681e-06	-1.19556e-06	1.30267e-06	-8.05207e-06	1.45407e-07	1.22593e-06	1.90506e-06	2.76938e-06	-2.46467e-07	4.51594e-06	-3.06953e-06	1.48352e-06	7.50203e-06	2.56426e-06	1.62765e-07	1.23176e-06	8.95878e-07	3.83207e-06	-2.9619e-07	5.5659e-05
1.79342e-07	1.32924e-07	1.39878e-07	-6.30412e-09	2.12458e-08	-1.90554e-08	-1.48595e-08	2.26972e-07	-3.42205e-07	7.44659e-10	-2.9711e-08	-8.35538e-08	1.2609e-08	1.88603e-08	1.7634e-07	-7.01176e-09	-3.3213e-08	-6.19162e-07	6.58558e-07	-6.24807e-09	-9.94856e-09	-3.77745e-08	5.69758e-08	-1.5731e-07	-2.14333e-07	-1.47895e-08	-1.68295e-07	-5.71586e-08	1.30764e-08	-1.46551e-07	3.60501e-06
1.76771e-08	-1.75882e-10	-7.42085e-10	-1.26146e-08	-3.58428e-09	-1.38433e-08	-2.51193e-08	1.83239e-09	4.86354e-09	-7.70647e-09	5.12833e-08	1.34532e-08	2.86196e-09	1.01802e-08	-8.14863e-08	-5.6861e-09	-4.15011e-10	-5.73492e-09	7.34425e-09	-1.07806e-09	-8.54642e-10	1.02987e-10	-9.96431e-10	-3.90895e-09	-3.20306e-08	3.2861e-09	9.15213e-10	-2.61545e-09	-2.38776e-09	3.56829e-10	3.15137e-07
-3.80472e-10	5.03204e-10	-1.2716e-09	-4.6501e-09	7.23475e-09	-1.03966e-08	1.88002e-09	-2.57958e-10	-1.94742e-09	2.83195e-11	3.54993e-10	2.70606e-10	3.41899e-09	4.05708e-10	4.00717e-10	4.68361e-10	3.43144e-10	-9.44944e-10	-5.10613e-10	-1.36483e-11	1.2063e-10	2.62535e-10	-6.95508e-10	1.9209e-09	-5.73285e-10	-5.18929e-10	1.59302e-10	6.83904e-10	8.40763e-10	1.4516e-10	4.16031e-08
4.79543e-11	8.3449e-11	3.33585e-10	3.8141e-11	4.62551e-11	-1.13096e-10	-5.02888e-10	-1.3245e-10	8.94269e-11	1.43983e-11	2.87012e-11	1.09533e-10	-4.88951e-11	-6.29297e-11	1.15e-10	2.09009e-10	-6.28158e-11	8.80792e-11	6.23254e-11	-3.52422e-11	-4.9734e-11	-6.17061e-11	1.93725e-11	7.69427e-12	-6.76339e-10	-1.38528e-10	-5.71463e-12	2.24834e-12	1.60357e-11	2.72339e-11	3.22878e-09
1.76022e-12	-1.40864e-12	3.98487e-12	7.67376e-12	-2.07864e-12	2.41168e-11	-6.96908e-13	-5.04599e-12	3.40802e-13	1.10375e-12	1.69036e-12	-3.33078e-11	3.26562e-12	-1.49599e-12	4.22181e-11	-4.04239e-12	8.43536e-12	9.1905e-12	-5.91846e-13	-1.57652e-12	5.86268e-12	-8.75468e-12	-1.26377e-12	-7.58906e-12	-1.01009e-12	3.76471e-11	2.42463e-12	7.81107e-12	-1.60694e-13	9.11311e-13	2.2746e-10
6.22229e-14	-3.49447e-13	1.92909e-13	-3.88884e-13	-1.62926e-12	9.24623e-13	2.90797e-13	5.82337e-14	-1.62637e-12	-2.51025e-13	-2.56664e-13	3.44651e-13	-2.49769e-12	1.29978e-13	-7.36651e-14	-3.88668e-14	-2.46468e-12	-4.12926e-13	-9.37094e-13	3.14395e-12	-3.1338e-12	-4.45177e-15	5.90651e-13	-6.17998e-13	-2.02209e-13	-8.38134e-13	1.67758e-13	-5.42207e-12	5.80701e-13	2.33805e-12	2.99698e-11
7.15906e-14	1.9784e-14	1.12156e-13	-4.11415e-14	6.01049e-15	2.10532e-14	-3.26219e-15	-4.90928e-14	8.75207e-15	8.15991e-14	2.31547e-13	9.31064e-16	-6.62009e-14	1.16656e-14	-7.03948e-14	-6.98271e-14	2.20962e-15	-1.25155e-15	7.03003e-13	-3.00643e-15	-1.77673e-14	1.1282e-14	-3.3992e-14	-1.60939e-13	-2.07419e-14	1.1138e-13	-3.22607e-13	8.44181e-15	2.59985e-13	3.77342e-14	2.55935e-12
2.03327e-15	-1.19108e-15	1.38325e-15	1.23731e-15	5.40882e-15	-1.169e-14	-1.50465e-15	-2.06255e-15	8.13585e-15	3.61678e-15	-5.44261e-16	2.18198e-15	-9.28688e-15	-4.81278e-16	-7.38647e-17	3.30923e-16	-6.45265e-16	-4.76975e-14	3.19298e-15	4.00029e-16	7.21547e-15	1.32203e-16	6.72982e-15	-2.62745e-14	-7.71255e-15	-3.08239e-14	8.78691e-16	-5.19036e-15	3.78311e-15	-1.23386e-15	1.93073e-13
-2.09668e-16	-7.39702e-16	3.36885e-17	-6.44135e-16	1.31072e-15	3.34511e-16	1.63712e-16	3.71956e-17	-4.50556e-16	-2.21584e-16	5.65442e-16	1.7864e-16	-1.4385e-15	3.65606e-16	-5.26845e-17	2.27153e-16	1.01424e-16	-5.2769e-17	-6.93657e-16	2.67878e-16	1.70525e-15	-6.60945e-17	7.27128e-16	4.43664e-16	6.78937e-16	2.46114e-16	-3.9155e-16	-1.64299e-15	-4.43886e-15	9.00642e-17	1.85199e-14
1.82728e-17	-4.1054e-19	-7.5733e-17	-5.61456e-17	1.73271e-16	6.03193e-17	5.52809e-17	3.38253e-17	8.85263e-17	-1.74417e-17	-5.53869e-17	-3.27716e-17	1.06672e-17	-2.43792e-17	-5.78147e-18	-2.24378e-17	8.8045e-18	3.08235e-17	4.73404e-18	6.51729e-17	-6.72899e-18	-1.37323e-17	1.60973e-18	-1.15408e-16	1.44596e-18	1.30472e-17	1.22212e-16	-5.46341e-17	2.92602e-17	-2.94798e-17	1.22774e-15
2.82816e-17	4.63142e-19	-7.19079e-18	1.13692e-17	1.09659e-18	-2.12254e-18	7.48311e-18	4.49327e-18	-3.98109e-18	-6.36964e-19	-2.71382e-18	-4.08754e-17	-1.2087e-18	1.0314e-17	-1.50229e-18	-1.85528e-19	-3.82912e-18	3.50434e-17	-1.09363e-18	3.03026e-18	-5.72406e-17	-1.28609e-17	5.08193e-18	6.8794e-19	1.86042e-17	2.22975e-17	-2.06634e-19	-3.4756e-19	-9.43478e-18	9.37967e-18	3.03056e-16
2.10862e-18	5.48939e-19	-6.97841e-19	9.63162e-19	-8.17031e-20	-3.49389e-20	-7.62777e-20	-3.02468e-18	-2.75816e-19	-1.85975e-18	-9.91803e-19	-2.26621e-18	8.15906e-21	-1.9503e-19	-5.07045e-19	-1.38429e-19	-3.46972e-19	-1.44834e-18	-3.58493e-19	5.99451e-20	1.08994e-18	1.99685e-20	1.45687e-19	-5.46421e-19	-2.19759e-19	2.74794e-19	-8.73444e-19	1.33754e-18	-9.12804e-19	-2.30188e-19	2.16427e-17
1.35359e-20	2.85736e-21	1.37381e-22	-5.53159e-21	-6.36382e-21	-6.4527e-22	1.01996e-19	-4.12983e-20	-5.18021e-21	3.87606e-20	-5.63034e-21	-1.54892e-19	2.88481e-20	1.07925e-20	5.24414e-20	-2.3242e-21	4.80469e-21	-1.46624e-20	-2.85221e-20	2.71972e-20	-2.34514e-19	7.27819e-20	3.57073e-19	-2.34526e-21	1.56911e-20	-3.39959e-20	-1.58668e-19	2.91663e-22	2.09e-21	-2.38144e-20	1.44769e-18
2.96059e-21	-1.29459e-21	-5.64495e-22	1.84454e-21	-1.85659e-21	1.3749e-21	9.80156e-23	1.61858e-21	2.41716e-21	8.06665e-21	1.38196e-21	1.84836e-21	-4.68001e-21	1.22784e-20	5.32425e-22	2.00916e-20	8.06465e-22	3.27791e-23	1.41624e-21	-2.08541e-20	5.18873e-22	1.35321e-20	-2.52812e-21	-6.20565e-22	-8.26117e-22	1.23302e-23	-1.52231e-21	2.52496e-21	-9.66909e-22	-3.11031e-21	1.12181e-19
9.66015e-23	-1.68107e-21	-4.99358e-23	2.99225e-22	-6.79863e-23	-2.61526e-22	5.02865e-22	1.1956e-22	-2.41677e-22	1.91094e-23	9.31476e-23	-1.4993e-23	-9.0467e-23	-1.16855e-21	-6.28718e-22	1.26782e-21	-5.40647e-23	-1.51982e-22	-4.18563e-22	-3.43595e-22	-1.74687e-22	-1.05059e-22	-1.66732e-22	-7.96134e-23	-1.21574e-22	2.22952e-22	-5.97273e-22	-1.18665e-22	-1.47161e-21	4.71719e-22	1.11013e-20
2.65102e-23	-5.43887e-24	-1.75478e-24	-8.89729e-24	2.20201e-22	-8.14209e-24	1.59346e-22	-4.58498e-23	-1.48648e-23	-3.24112e-23	-4.12022e-23	6.73628e-24	-2.65145e-23	2.74517e-24	5.58442e-23	-3.87583e-24	-3.77765e-23	7.82667e-23	1.78456e-24	-2.15941e-22	-2.33596e-23	-2.85448e-23	-5.56691e-24	2.99208e-24	8.90836e-24	4.9907e-23	-4.89065e-23	-4.62563e-23	-1.08355e-22	-1.6722e-24	1.31857e-21
-5.76163e-25	8.68876e-24	-1.16431e-23	-4.17655e-25	-1.98348e-24	6.06701e-25	-1.55342e-24	1.78359e-25	-4.23923e-24	-6.13363e-24	1.88474e-24	-5.64968e-24	6.63785e-25	-8.68318e-24	1.23635e-24	3.00514e-25	-3.48735e-24	5.35252e-25	-9.7526e-25	-2.46329e-25	3.99548e-24	4.42989e-26	2.87926e-24	-6.7638e-26	-1.0239e-23	-4.70171e-25	-1.11742e-23	2.5592e-24	-2.40782e-23	2.6097e-23	1.41287e-22
3.79133e-25	-8.59384e-26	1.1901e-26	-6.71255e-25	6.55687e-25	1.23948e-24	-3.41241e-25	-1.69083e-25	-8.62344e-25	2.50922e-25	-2.59872e-26	-1.51741e-25	-5.35155e-25	-1.23916e-24	7.28549e-26	-2.66424e-25	9.90732e-26	5.97497e-26	3.89832e-26	-6.46808e-26	3.74316e-25	-1.49451e-25	-5.72072e-26	2.27694e-25	-4.69431e-25	1.40905e-24	2.72492e-24	1.27211e-25	3.44607e-25	3.05649e-26	1.31353e-23
1.1683e-25	8.48354e-27	-1.75254e-26	-2.52159e-26	-1.073e-25	-1.03661e-25	4.388e-26	2.3771e-25	-3.04594e-26	-6.11665e-26	2.26527e-26	8.4231e-26	-2.74272e-26	4.52492e-26	5.6461e-27	9.8378e-26	3.88787e-28	1.90592e-25	-8.15372e-27	7.54436e-27	-1.70934e-26	-6.95447e-27	-6.27476e-27	9.79107e-27	2.07977e-26	5.59785e-26	-4.37534e-27	1.26591e-26	-1.78548e-26	-1.77005e-26	1.41198e-24
3.58787e-27	1.27097e-28	3.09147e-29	2.88674e-28	-1.74777e-26	4.72203e-27	7.51149e-28	3.67091e-27	1.03111e-28	-1.1071e-26	2.15773e-27	-4.38779e-27	-9.70921e-28	-2.4058e-28	-3.64089e-28	1.90419e-26	6.25357e-27	-3.18036e-27	3.75859e-28	9.50199e-27	6.64626e-27	2.82043e-29	1.2728e-26	6.86191e-28	-8.27464e-29	-7.83038e-27	-1.35335e-26	1.40118e-26	2.21452e-27	5.49298e-27	1.5156e-25
8.67474e-29	-7.68656e-29	1.01177e-27	3.44184e-30	6.32071e-28	3.29619e-29	-4.09212e-28	9.24142e-30	-7.39158e-28	-2.24065e-29	1.43567e-29	-8.75742e-28	3.45063e-28	2.11183e-29	4.47718e-28	-3.40563e-28	-2.89502e-28	-1.82873e-28	1.68286e-28	1.09888e-27	-1.02619e-28	-7.25064e-30	1.02614e-28	5.88708e-28	-2.4961e-27	-4.30523e-29	-6.07033e-30	3.82412e-29	-7.57738e-30	-3.30318e-29	1.02332e-26
-8.6462e-29	-1.16782e-29	7.06411e-32	-8.23094e-30	-9.67661e-30	4.36785e-29	-8.25882e-29	-3.10751e-30	2.12722e-29	-1.93382e-29	3.05026e-30	-2.11406e-28	-1.22415e-28	7.29641e-29	-4.65486e-29	2.69635e-29	1.89069e-29	-5.85053e-29	4.34172e-30	-6.52521e-30	-3.11028e-29	-1.01964e-31	-2.93713e-30	1.17781e-28	3.81759e-29	3.15662e-29	-1.91787e-29	1.55632e-28	-6.96474e-30	2.8893e-29	1.29006e-27
-1.99589e-31	3.82046e-31	-1.05831e-30	1.63853e-31	2.27595e-30	4.95696e-30	2.26986e-30	8.03432e-30	5.74833e-31	3.03844e-30	-1.1481e-30	-1.12191e-30	-6.97476e-31	-2.31526e-31	2.7196e-30	5.20229e-30	-1.26715e-31	5.15226e-30	7.67092e-31	-2.65636e-30	-1.28761e-29	6.35884e-31	1.62916e-31	8.48337e-30	9.37627e-30	-2.71001e-30	1.35458e-29	4.1233e-30	-1.50981e-30	3.75947e-32	9.62386e-29
2.49916e-32	2.95669e-33	-8.69576e-32	-1.14988e-30	8.05675e-31	-1.84735e-33	6.72728e-32	-7.73212e-32	5.98086e-31	-1.11786e-31	-1.90658e-31	-6.46502e-32	2.04732e-31	1.97798e-32	-1.87239e-31	-3.30175e-31	9.86923e-31	-2.67624e-31	-6.033e-33	-1.02421e-31	2.42208e-31	1.07652e-32	1.76402e-31	-2.50774e-31	-1.64996e-31	9.24283e-33	6.41756e-32	4.95347e-31	1.25761e-31	-9.00391e-31	7.72707e-30
1.21894e-32	2.9037e-32	5.91702e-33	-2.39887e-32	3.41707e-32	-3.03845e-33	2.57858e-33	7.87641e-33	2.1324e-32	-1.33226e-33	-3.74135e-32	-1.39296e-31	8.26482e-33	-2.84675e-32	-5.88901e-32	-5.105e-32	-1.47562e-32	-2.87726e-32	-3.39463e-32	2.70312e-32	-2.83444e-32	-3.02344e-32	-1.71796e-32	-1.98445e-32	3.41342e-32	-7.88759e-35	-3.42515e-32	-1.92574e-34	-1.58606e-32	-4.64955e-32	7.95957e-31
-5.71115e-34	1.06725e-33	-1.16861e-33	-4.42526e-34	5.66496e-34	3.3586e-33	-9.22437e-35	-1.91074e-34	-9.32473e-34	1.93782e-34	2.82341e-33	-4.645e-34	-3.05254e-33	-6.95555e-35	1.48171e-33	1.11706e-32	-3.68565e-34	-8.72737e-33	-1.60907e-33	7.58604e-34	7.8889e-34	3.42564e-33	-5.95689e-35	-6.49559e-33	1.0575e-33	1.02939e-33	-1.31901e-33	2.46808e-33	3.3362e-33	-1.14324e-32	7.05223e-32
-4.79209e-34	7.51455e-35	-4.99079e-35	3.25997e-34	3.7784e-35	9.24776e-35	-3.04613e-36	6.63247e-35	-2.25261e-34	-3.37318e-34	1.67133e-33	-3.19598e-35	-4.71558e-34	6.2499e-34	-1.57809e-34	2.68513e-35	1.17982e-34	3.01791e-34	3.83906e-34	-8.88249e-35	1.2e-34	4.83715e-35	1.58836e-34	3.32402e-34	-1.61857e-34	-1.02714e-34	2.99072e-35	-2.553e-35	2.46048e-34	6.15746e-34	7.41089e-33
1.22166e-35	2.50778e-36	-2.00156e-36	8.43458e-36	-2.22618e-36	5.84986e-36	2.82473e-36	-1.861e-36	2.06099e-35	6.68508e-36	6.02539e-35	-1.63275e-36	3.42868e-35	1.87122e-35	8.64202e-37	4.97035e-36	9.64475e-36	6.70935e-35	-3.12616e-37	1.66418e-35	3.64009e-37	6.80712e-36	1.24452e-34	1.08703e-35	-4.31137e-35	2.07697e-35	3.72141e-36	-9.78217e-37	1.07537e-35	6.14092e-37	5.02075e-34
6.75322e-36	-2.36897e-36	-1.71482e-36	-1.62583e-36	8.97447e-37	-3.08939e-36	-2.95755e-36	1.951e-36	3.00592e-36	-7.06448e-36	-1.3057e-36	-3.32143e-36	-4.31751e-38	4.23889e-36	-1.0183e-36	7.64793e-37	1.32641e-36	-5.28905e-36	3.62368e-36	-3.57571e-37	9.20053e-37	1.12823e-37	-2.5187e-37	2.57028e-36	-4.1045e-36	-3.49843e-37	-4.41395e-37	7.31856e-37	-4.62784e-36	-2.09107e-37	6.70372e-35
3.56889e-38	-9.93138e-38	-1.35529e-37	-3.19871e-38	3.47035e-38	2.40937e-38	-4.02299e-38	3.987e-38	2.03122e-37	-1.8314e-38	-2.04487e-37	1.07729e-37	-1.46865e-38	-7.744e-38	-3.60288e-37	3.20254e-37	7.05616e-38	1.24692e-37	-1.89336e-38	7.71203e-38	-2.58167e-38	3.76534e-37	1.18731e-38	-4.47825e-37	4.05077e-38	7.05763e-38	-1.32304e-37	1.67387e-38	2.61727e-37	1.42871e-37	3.56582e-36
1.08873e-38	-3.85382e-38	-7.27133e-39	-2.507e-39	5.02531e-39	-1.69191e-39	-1.35628e-38	3.48271e-39	2.50553e-38	-1.4188e-38	-1.66456e-38	4.27684e-38	-3.25556e-38	6.78781e-40	1.32709e-40	-6.31078e-39	1.74754e-38	-1.39241e-40	-5.39249e-39	1.1014e-39	3.04314e-39	-1.88252e-39	9.93343e-39	-1.25653e-38	1.73652e-40	2.03375e-38	-2.20018e-38	4.45393e-38	4.96455e-39	-2.67553e-38	3.91607e-37
1.61378e-39	-5.95589e-40	2.23918e-39	1.55336e-42	6.83183e-41	-2.11719e-40	8.50779e-40	1.69938e-41	4.36426e-39	6.79055e-40	-6.47639e-41	-4.99032e-39	2.13411e-39	7.45811e-40	8.62988e-40	-4.04557e-40	-3.97122e-40	1.64501e-39	4.06905e-39	7.88075e-41	4.57026e-40	-1.50127e-40	-7.81761e-40	-2.78888e-40	6.64715e-39	-9.71974e-40	2.30243e-40	8.97717e-39	-1.45848e-40	7.10275e-40	4.53842e-38
-8.48678e-42	2.5355e-41	-2.57316e-41	-5.50255e-41	-1.60559e-42	-4.00554e-41	-4.58588e-41	-2.30387e-41	1.8753e-42	2.23819e-40	-6.18333e-41	2.7864e-41	9.15707e-41	-2.29726e-41	-4.05708e-41	2.55525e-41	1.55349e-40	3.98028e-40	-3.73507e-40	-9.13982e-42	-4.25138e-40	3.16182e-41	-2.45905e-41	-2.46023e-41	6.44965e-41	1.37905e-40	-4.13649e-41	4.21678e-42	2.83509e-40	3.84009e-41	2.73308e-39
-1.67364e-41	-1.03045e-42	1.9859e-43	5.24373e-43	5.02843e-42	-4.08776e-41	-8.37329e-42	-3.11056e-41	-1.12944e-41	-6.48934e-42	1.83862e-42	-9.48512e-42	-3.38727e-41	2.30198e-42	-2.11175e-41	4.64414e-43	4.49222e-42	2.48659e-41	5.14504e-42	2.46927e-41	-7.84126e-41	7.34437e-42	8.55612e-43	-9.18097e-42	-1.40709e-41	2.02691e-41	1.39044e-42	8.07418e-44	6.68082e-42	-1.1338e-41	3.99558e-40
-1.47124e-42	-1.13253e-42	3.14149e-42	6.54303e-44	3.67971e-42	-2.80731e-44	4.11959e-43	5.64261e-42	-1.64645e-42	8.39727e-43	3.75094e-43	6.29766e-42	-3.0587e-42	2.10388e-43	-4.8476e-42	9.02173e-44	-2.47683e-42	7.9239e-43	4.54501e-42	-1.66567e-42	-2.18844e-43	-4.36863e-43	-4.64552e-43	2.7935e-42	3.61327e-42	-2.2614e-42	-1.30776e-43	-4.16912e-43	-1.05219e-42	-1.12544e-43	5.39196e-41
1.84378e-44	1.78958e-44	2.06846e-44	3.64052e-45	-2.74116e-43	-5.09866e-46	1.84415e-43	3.28544e-44	-3.52633e-44	-2.3778e-44	-1.01572e-44	-2.52405e-45	-1.07975e-44	-8.48959e-44	7.77965e-44	8.65036e-43	2.27265e-44	4.92147e-44	2.99452e-44	-6.89587e-44	-2.1672e-44	1.32561e-43	-2.67832e-44	-8.31276e-45	-6.37752e-44	9.53955e-44	-6.11099e-45	-2.80576e-43	-5.65629e-44	2.2303e-44	2.5477e-42
2.87372e-44	-1.22494e-45	-5.05135e-45	-4.4361e-45	-4.66768e-46	-4.32904e-46	6.07893e-44	8.87828e-45	-5.18413e-45	2.56279e-44	-5.9784e-45	-1.64073e-46	-1.71144e-44	1.91122e-45	-2.85491e-44	-5.5069e-44	-3.59299e-44	6.40813e-45	7.80949e-45	-4.26255e-46	-4.78069e-45	2.07986e-45	1.06046e-44	-6.57534e-45	-8.48077e-45	-4.68215e-44	1.24117e-44	-1.39228e-44	-5.62733e-44	-5.289e-46	4.62668e-43
5.80483e-46	1.71792e-46	-2.79054e-45	5.51235e-46	1.79104e-46	-1.83124e-46	-9.8278e-46	-2.61055e-46	1.42882e-46	1.007e-46	-6.96731e-47	7.03692e-46	8.21956e-46	4.50366e-45	-2.14826e-45	6.34693e-46	-8.62924e-47	1.11062e-46	-8.19388e-46	-2.81877e-45	5.18893e-47	6.25163e-45	7.53907e-47	9.73888e-46	1.5802e-45	2.78403e-45	-2.09273e-46	-2.31585e-45	1.17899e-45	-2.2585e-47	3.41049e-44
-5.84667e-48	-2.47749e-46	4.91938e-47	4.23908e-48	3.62074e-47	3.85374e-47	-1.91408e-47	-7.72139e-49	-9.46869e-48	5.97947e-47	1.75479e-47	1.17253e-46	-6.49729e-47	1.56675e-46	2.09984e-46	1.63567e-47	-1.18931e-48	8.62341e-49	1.45364e-47	-5.41934e-47	8.33495e-48	-3.15743e-46	-1.39005e-48	1.54599e-46	1.42106e-46	1.98735e-46	7.04403e-47	5.74715e-48	-7.52935e-47	6.81655e-47	2.16508e-45
-8.9057e-48	-1.63529e-49	2.45546e-48	-9.48506e-49	-2.58324e-47	1.31644e-47	7.39158e-48	1.70225e-49	-2.08115e-48	-8.86566e-48	2.20667e-48	4.90041e-49	5.90992e-48	4.34267e-49	-6.47726e-48	1.39642e-49	-2.63849e-48	-5.36749e-48	-2.50306e-47	-6.84088e-48	2.06535e-47	-2.9061e-47	-4.27194e-48	-8.74755e-47	7.23215e-48	-1.42163e-47	1.29414e-48	1.29212e-48	5.12403e-48	9.65532e-48	3.0579e-46
7.91981e-49	2.40745e-51	1.47253e-49	5.60527e-49	5.30612e-50	-4.33824e-48	2.41333e-49	2.69737e-49	-3.42163e-49	-7.0221e-49	-7.1534e-51	-2.04125e-50	1.7409e-48	4.83135e-49	1.17635e-48	-4.9006e-49	-6.03048e-50	1.78439e-49	-1.39711e-50	1.54422e-48	-3.83446e-50	9.36947e-50	-7.33582e-50	-1.16636e-48	5.52094e-49	7.84141e-50	-1.26636e-49	-1.02806e-48	4.59593e-49	6.10038e-49	1.73904e-47
9.79314e-51	-5.06146e-50	2.79612e-49	-7.47109e-50	-3.43452e-49	-9.80886e-50	-1.65738e-49	-5.99525e-50	-3.32108e-49	1.0044e-49	-1.10831e-50	1.23162e-49	-1.04557e-49	9.87611e-51	-9.42739e-51	-2.51155e-50	1.55485e-50	-6.77139e-51	-2.75745e-49	-6.38779e-50	4.33942e-50	-1.99445e-51	7.3916e-50	3.51162e-50	1.97525e-50	-4.20165e-50	2.25003e-49	-3.16875e-51	-4.99533e-50	1.07808e-50	2.66477e-48
2.42687e-52	-5.81134e-52	-7.88345e-51	8.07049e-52	-1.22378e-51	-1.4072e-51	7.44136e-51	1.13028e-50	3.84041e-51	2.23882e-51	-4.34758e-52	2.00412e-52	1.27607e-51	-5.89108e-52	9.38257e-53	8.18388e-51	7.88936e-52	-5.49337e-50	5.83824e-51	1.51021e-51	1.63844e-50	1.20974e-50	6.68167e-51	2.29055e-51	2.17214e-50	-3.60935e-51	-2.26356e-50	2.29627e-51	3.02904e-52	-4.57957e-52	1.99295e-49
-4.60748e-53	-1.8241e-51	-1.91631e-51	-1.45953e-52	5.57801e-52	7.485e-52	4.27666e-53	-5.57376e-52	-1.62392e-51	2.84615e-52	1.97811e-52	-3.43747e-52	1.91776e-52	2.57497e-52	2.75459e-53	4.14905e-52	-9.03029e-53	3.75726e-52	-3.70492e-53	-2.48994e-51	3.11134e-51	-9.04455e-52	2.35988e-51	8.59937e-52	-1.13138e-52	-2.15059e-52	-1.87962e-52	-4.1827e-53	-1.9492e-53	1.27217e-53	1.99995e-50
-2.9846e-53	2.87641e-54	3.99061e-54	1.43686e-52	8.48235e-54	-4.00793e-54	-1.63064e-54	1.03115e-54	-8.69977e-54	3.18646e-53	5.09045e-53	9.65172e-54	-2.16287e-53	-7.39401e-54	-1.76161e-53	5.17534e-54	1.14911e-53	-8.21666e-53	1.07885e-52	1.29579e-54	-1.76366e-55	6.74726e-54	6.13705e-53	-2.68942e-52	1.18193e-52	-2.97453e-53	3.8118e-53	-1.0154e-52	-4.55084e-54	-5.26978e-54	1.18598e-51
2.05929e-54	-8.56327e-55	1.86786e-53	-1.31015e-53	1.12076e-55	-3.36072e-54	1.0454e-54	1.65579e-54	1.05997e-54	-3.35799e-54	-1.4784e-55	-2.07431e-53	2.12395e-55	5.91197e-54	-5.92627e-54	6.12628e-54	3.62163e-55	4.52893e-55	1.25278e-53	2.76534e-53	-1.37966e-54	9.80543e-55	-4.16697e-54	-3.44054e-53	-9.1575e-54	3.76489e-54	1.4041e-53	7.17113e-55	-1.10389e-54	2.05188e-53	2.15588e-52
-6.08208e-55	-1.13906e-55	1.05567e-56	-1.33803e-54	-2.12905e-55	1.60618e-55	9.1771e-55	1.80027e-55	-2.55095e-54	7.2477e-55	-4.34726e-56	-2.4108e-55	-2.98279e-57	-2.00494e-56	2.26702e-54	-9.85039e-56	1.23257e-56	9.45247e-56	1.89972e-55	1.62997e-55	-2.22609e-54	-6.68885e-56	2.23255e-55	-1.43755e-55	1.87727e-55	8.91454e-55	6.65777e-55	-4.37391e-57	-1.69562e-55	4.81431e-57	1.45343e-53
-3.41603e-57	1.97807e-56	-1.43753e-57	5.67041e-56	-2.49296e-56	-8.21395e-56	-5.73179e-57	1.18721e-55	2.59739e-56	-1.29053e-56	1.10206e-56	-2.903e-57	6.29963e-56	5.30677e-55	-3.88248e-57	3.39793e-58	4.46458e-57	4.629e-56	-7.45968e-56	6.90094e-57	7.68458e-57	-1.58435e-57	7.80038e-56	8.89619e-56	-6.17208e-56	-2.0914e-56	2.56811e-56	6.93469e-57	-1.32547e-56	-2.18285e-56	1.42238e-54
3.01423e-58	6.00662e-58	-4.97897e-57	2.61503e-57	-1.4089e-58	1.3963e-57	3.8038e-57	-1.68106e-58	7.21163e-57	1.12412e-57	-1.28038e-57	3.86713e-57	4.23488e-57	-1.80791e-57	7.82916e-57	-3.87634e-57	-2.78525e-57	-2.86971e-57	3.37375e-57	-1.30453e-56	6.00385e-57	-4.45399e-57	-2.85898e-58	-4.00059e-59	7.18597e-57	-5.44539e-57	-3.63399e-58	-1.96971e-57	2.50707e-57	-1.04473e-56	1.06013e-55
4.93142e-58	8.27828e-59	1.15649e-58	9.95178e-59	-1.15999e-58	-9.69817e-59	1.60935e-59	5.18649e-59	-3.80941e-58	4.04627e-59	5.08738e-58	1.56845e-58	-2.42014e-59	-5.73191e-59	2.55493e-58	2.22725e-59	-3.16822e-58	2.97735e-59	1.0551e-57	1.77845e-58	-9.6514e-58	-1.67931e-58	-5.71344e-58	-2.84162e-57	-2.97827e-60	-4.06506e-59	9.70973e-58	5.38332e-59	1.3143e-58	2.26586e-59	9.86641e-57
1.1795e-58	-2.96049e-59	-1.07102e-59	-2.49706e-60	3.38529e-59	6.18951e-60	-5.86242e-59	9.39227e-60	-1.92683e-60	-5.81991e-59	1.87893e-60	1.26218e-59	5.95534e-60	-3.15077e-59	-8.7781e-61	-1.24036e-59	-4.11069e-60	4.15481e-60	-7.39024e-60	8.43551e-60	2.10666e-59	-6.99788e-59	-1.66733e-59	-2.50827e-59	-1.18155e-60	3.31775e-59	5.40763e-60	4.51368e-61	4.73793e-59	-2.38095e-59	6.62492e-58
-2.45762e-59	3.82091e-60	-3.81823e-60	-5.05069e-61	2.83169e-60	1.53176e-60	-1.53652e-60	2.30654e-60	-1.85535e-61	-1.81869e-60	9.18518e-61	-2.49177e-60	8.35784e-61	2.44402e-60	7.85898e-60	-8.22224e-61	-3.28673e-60	2.38342e-61	2.69801e-61	4.84844e-62	2.00821e-60	3.45835e-60	1.72988e-60	-6.34934e-61	-4.15392e-60	-8.72169e-60	6.12387e-62	-3.40536e-61	-5.69203e-60	-1.03689e-60	8.99835e-59
6.38888e-63	-3.03764e-61	2.80619e-62	-1.55365e-61	-1.65973e-61	-4.94463e-62	-7.40007e-62	4.69131e-62	-2.61133e-61	-1.08419e-60	4.14491e-62	-9.8166e-63	-4.09489e-61	-2.13675e-61	5.43443e-62	4.5245e-62	-1.70047e-60	1.4894e-61	8.69068e-62	-1.97892e-61	-1.46284e-61	5.19969e-62	2.56763e-61	1.53651e-61	1.22569e-60	5.68656e-62	3.51788e-63	-1.62461e-61	-1.97865e-61	-2.5094e-61	7.58949e-60
-2.40887e-62	-3.56602e-63	-3.81012e-63	7.23014e-63	-1.59679e-62	-2.22066e-63	-3.09838e-63	-5.14947e-63	-6.87701e-63	-7.91705e-63	-1.31786e-62	-1.15919e-62	-8.40621e-63	2.21614e-64	-3.53291e-62	-2.22033e-62	9.94613e-62	9.38008e-64	2.72167e-62	4.55907e-62	6.58502e-62	2.78917e-62	-1.07785e-63	-4.053e-63	-3.71743e-63	-2.66636e-62	1.24939e-62	-1.91408e-62	-9.7465e-63	-7.43495e-62	5.89047e-61
3.49211e-63	-7.02334e-64	6.50051e-64	-4.96132e-65	3.34429e-64	9.18169e-64	-2.59965e-63	1.35076e-63	-8.35505e-63	7.61094e-65	-5.28356e-66	1.08736e-62	-4.13297e-63	-4.5966e-63	2.35764e-63	-7.12941e-65	4.17818e-64	7.14506e-64	-6.81372e-64	-2.24081e-63	-1.69717e-63	8.25582e-64	-5.86174e-63	2.82101e-63	1.32502e-63	3.49343e-63	1.22053e-65	-1.71095e-64	-1.83141e-62	3.8911e-64	7.95306e-62
-8.24389e-66	4.84193e-64	-4.17095e-64	1.16474e-64	-2.54673e-65	1.77278e-65	-7.30765e-64	-4.40852e-65	5.04982e-66	-2.89561e-64	-4.28434e-64	2.55306e-66	-5.05765e-64	-1.00271e-63	5.81459e-65	-1.90074e-64	-1.79629e-64	7.22564e-64	1.83818e-64	2.25943e-65	-1.314e-64	2.34434e-65	-9.6513e-65	-6.44301e-65	-1.49665e-65	-3.27514e-65	7.11532e-66	-9.1387e-64	7.25857e-64	-2.6195e-64	7.70725e-63
-4.29227e-65	2.26735e-65	-6.65699e-66	-8.02e-65	-1.44927e-65	1.8478e-65	-3.03717e-65	-2.81672e-65	-3.89076e-66	-1.31733e-65	-4.02907e-65	-2.21926e-65	2.29013e-65	-5.09267e-66	-2.27583e-66	-3.83422e-65	5.9067e-65	-1.03452e-65	3.04696e-65	4.33492e-65	2.72463e-65	4.3332e-65	4.74866e-66	-6.25297e-66	4.68731e-65	-1.85652e-65	-1.64535e-65	-8.57158e-67	-3.52426e-65	-3.55094e-66	7.38475e-64
3.29813e-66	3.30084e-68	-2.3441e-67	1.47742e-66	-5.58729e-67	-4.24023e-69	7.09493e-66	-7.75641e-67	-2.20967e-67	-4.33215e-66	1.57406e-66	4.18309e-67	-3.67458e-67	4.38316e-67	6.22096e-66	2.67501e-67	1.19648e-65	-5.70297e-67	4.80901e-66	-4.58224e-67	1.68848e-66	-1.7078e-66	-1.2993e-67	2.30809e-67	-7.94013e-66	-2.41531e-68	-6.34297e-66	2.06566e-67	-3.5487e-68	-8.91132e-67	6.4316e-65
7.33791e-70	-2.50045e-67	6.71783e-68	-2.31079e-67	-6.45789e-68	-2.20166e-68	2.36336e-67	-1.35801e-67	-3.23015e-68	-5.24341e-68	-1.09184e-70	2.15217e-68	2.10176e-67	1.93554e-67	-4.33331e-68	-4.46144e-68	-7.29352e-67	-1.18817e-66	-2.56496e-67	-1.59639e-67	5.75555e-68	4.16155e-68	-1.0425e-67	7.27613e-68	-7.25329e-68	-2.53153e-67	-2.83408e-67	4.12827e-68	-3.28306e-67	1.15966e-68	5.20593e-66
1.79027e-68	-2.3235e-69	-1.59958e-68	1.82373e-68	3.87117e-69	1.13237e-69	1.71368e-68	1.09822e-70	-8.52762e-69	-7.9195e-69	-5.8274e-68	4.25372e-69	-5.28236e-69	-6.39768e-71	-1.44016e-68	-1.50412e-68	-2.95934e-67	7.84966e-68	1.86759e-68	1.33469e-68	-3.76634e-68	-3.35396e-69	4.9159e-69	-1.11176e-68	2.02861e-68	-1.71817e-69	-1.02905e-68	-2.96034e-69	2.54381e-69	4.48648e-70	6.92226e-67
3.88256e-69	-1.90157e-70	-9.20079e-70	1.16102e-69	-8.96506e-70	4.6888e-70	-1.28677e-69	-4.78165e-70	1.03431e-69	-8.14652e-70	-8.391e-69	1.99689e-70	-3.33314e-70	2.84565e-70	-2.00604e-69	2.36807e-69	2.45762e-69	-7.18942e-71	1.65948e-69	4.14368e-70	3.16462e-70	-1.52835e-69	6.83152e-70	-1.38006e-68	-2.52275e-70	2.36913e-69	1.88345e-69	2.04287e-69	2.54658e-70	1.33538e-68	6.58038e-68
7.58317e-70	9.52131e-72	-8.41076e-71	3.20954e-71	3.02522e-72	3.98131e-71	-3.25426e-70	1.25685e-70	-6.10179e-71	-3.86129e-72	6.66623e-72	-4.18852e-70	9.68962e-71	4.23331e-71	-4.05613e-71	-3.03443e-70	3.55355e-73	2.06234e-71	1.17264e-71	-1.59795e-69	1.13451e-70	7.6015e-71	2.35066e-70	-8.36351e-71	9.55124e-72	1.25257e-70	-2.78555e-71	2.1703e-70	4.31759e-71	8.68867e-71	5.0002e-69
3.75252e-71	-1.00898e-71	-6.30189e-72	-1.81486e-71	4.31854e-73	2.16663e-71	-2.52733e-72	-2.79177e-71	2.90771e-72	1.77654e-72	1.25932e-71	-5.273e-72	6.67209e-73	-4.98462e-71	6.99737e-72	-1.36208e-70	-3.89585e-72	-5.43254e-72	-5.56922e-71	1.9445e-71	-7.3907e-72	1.98221e-71	2.2265e-71	-1.35651e-71	3.3465e-72	-1.95863e-73	-1.9845e-72	2.63461e-71	-5.01012e-71	-2.9445e-72	5.73305e-70
-8.89761e-74	6.24282e-74	7.14774e-72	7.29236e-72	1.20887e-72	4.63833e-73	5.85759e-73	6.70497e-74	7.64685e-73	-1.37818e-73	1.7937e-72	-4.17386e-75	5.99031e-72	-1.25579e-72	1.92428e-72	-2.35775e-72	-5.01226e-75	-1.15116e-72	1.30002e-72	4.42214e-73	2.57676e-72	-6.99437e-73	1.08256e-72	-1.61558e-72	-1.79088e-72	-3.63789e-73	1.35204e-73	2.12211e-72	1.70804e-72	6.01114e-72	5.21494e-71
-5.03431e-73	8.82548e-74	8.58604e-74	5.93929e-74	-3.7334e-76	2.56795e-74	1.60444e-75	-1.494e-74	2.44615e-73	2.63141e-75	1.21023e-73	4.86406e-73	-3.55722e-73	1.61135e-75	9.17343e-75	7.6718e-74	1.31379e-73	-9.97406e-74	-4.25366e-74	-1.71817e-73	5.20065e-74	4.68871e-73	-4.6845e-74	-3.72064e-73	1.46994e-74	8.15096e-74	-7.30025e-74	-1.09096e-75	2.605e-72	5.92108e-74	6.29721e-72
2.04591e-77	-4.28655e-75	3.21284e-75	1.79056e-75	-3.90775e-75	2.48119e-74	-6.95021e-75	-1.5534e-75	-4.91947e-75	-4.66711e-75	1.65808e-74	-5.5981e-76	-1.15586e-75	2.88671e-76	-4.63516e-75	6.92483e-75	4.63627e-75	-1.34824e-74	-4.90959e-76	4.35117e-75	-3.99268e-75	-2.34951e-74	-7.09338e-75	-4.96083e-74	1.13301e-74	-3.82806e-75	3.75446e-74	1.58707e-74	5.34237e-75	3.17219e-74	2.99053e-73
6.22822e-76	-8.1756e-76	-3.93912e-75	5.7317e-76	5.27764e-76	1.41251e-76	-1.24542e-76	1.28872e-76	-8.0332e-76	-9.50769e-76	-1.09989e-75	9.88468e-76	5.58203e-76	3.48012e-76	-3.81985e-77	4.17368e-75	3.90514e-76	-1.19912e-76	-2.03134e-75	2.88318e-76	3.20743e-76	2.47895e-77	-3.43309e-78	4.51051e-78	-1.95014e-75	2.12223e-76	-4.19381e-77	1.60463e-76	9.29564e-75	-2.76484e-75	3.34444e-74
-4.33167e-77	2.40439e-77	-2.56764e-77	2.2357e-77	-3.16754e-77	3.3013e-78	7.6822e-78	1.02726e-75	7.60443e-77	9.18241e-78	7.45478e-78	4.47125e-78	-7.95775e-77	-4.91706e-78	-7.24049e-78	-1.78607e-77	6.6675e-77	6.92624e-76	1.15654e-76	-8.05125e-77	-3.6607e-77	-2.28787e-76	-5.24857e-77	5.40183e-77	6.63897e-77	3.43913e-77	-1.72387e-77	4.01744e-76	-2.10146e-76	8.54134e-78	3.45788e-75
-9.69173e-79	-1.90243e-78	-1.53485e-77	-5.48463e-78	-2.70814e-78	1.42136e-77	-1.25433e-78	-2.56016e-78	2.54789e-78	-8.60956e-79	8.95902e-78	-3.87166e-78	-8.34403e-77	-2.46244e-78	-2.24645e-78	-1.58041e-79	1.18349e-77	-1.60792e-78	2.99365e-77	2.7975e-78	-1.02433e-77	1.04153e-77	3.38638e-78	-3.79281e-79	-7.57623e-80	-2.59295e-78	-2.7029e-77	-2.63251e-77	2.20353e-77	-1.08097e-78	2.98728e-76
-6.30039e-80	-1.05705e-78	2.28831e-79	-3.15342e-79	-1.61375e-79	-2.62852e-79	-6.36924e-79	-1.63203e-79	-7.71574e-79	-1.61204e-78	3.28251e-80	1.12741e-79	-2.57405e-78	4.2664e-79	7.50907e-80	7.60198e-79	8.798e-81	2.61492e-78	-3.44759e-80	-4.3169e-79	-6.8139e-81	-4.0219e-78	9.60679e-79	1.9091e-78	-1.85937e-78	-1.47061e-79	-1.16263e-79	-8.31677e-80	-4.02046e-78	5.57837e-80	2.55242e-77
-1.18668e-79	-8.206e-80	9.25207e-80	-1.11283e-80	3.77771e-80	7.50856e-82	2.30782e-81	-5.80507e-82	-2.53082e-79	5.23888e-80	-2.45309e-80	-1.10749e-79	-1.82291e-79	3.61912e-80	2.29208e-79	-1.62306e-79	4.667e-79	-1.17443e-79	1.59849e-80	1.9847e-80	2.81043e-81	1.40143e-81	-1.4245e-79	3.17639e-79	-2.36361e-79	1.06805e-79	1.55891e-79	-2.00065e-79	-7.32936e-81	-4.21235e-81	3.19148e-78
-2.15139e-81	-7.17423e-83	-9.48795e-83	5.26339e-82	6.49395e-81	-4.72496e-81	8.07563e-80	-1.7258e-80	-1.57056e-80	1.46913e-81	-1.50721e-80	-4.2852e-81	6.59173e-82	-1.78458e-81	-1.46223e-81	6.14577e-81	-2.33931e-81	4.49029e-81	4.27933e-80	8.34303e-81	8.63589e-82	-3.3471e-81	3.71709e-81	8.71454e-81	3.87505e-82	-1.25477e-80	-2.92278e-81	3.97761e-80	4.44732e-81	-3.39909e-81	2.9675e-79
-6.40737e-84	-6.18092e-82	6.55453e-82	1.50612e-81	-3.38311e-81	2.2712e-83	-4.49763e-82	1.91041e-82	-5.78984e-83	-1.09971e-81	3.1123e-81	3.97354e-82	-1.12144e-81	-6.16945e-82	6.28102e-83	4.96976e-84	-3.56748e-83	-3.32535e-84	-3.09038e-81	3.58859e-82	1.78166e-82	4.1218e-83	-1.47422e-81	2.48414e-81	3.07796e-82	1.78994e-81	2.10304e-83	7.1591e-82	5.15488e-82	-2.3756e-82	2.45598e-80
-6.18608e-84	-1.7474e-83	-4.61805e-83	-1.20664e-82	6.33051e-83	-6.56573e-83	-1.97004e-84	5.06893e-84	-2.54289e-84	-9.31296e-83	-2.10532e-82	-7.87256e-84	-1.45146e-82	7.95615e-85	-2.23484e-82	6.72868e-83	-3.55368e-83	-2.62961e-84	2.16919e-83	1.54207e-83	1.55695e-83	8.2468e-83	2.72871e-83	1.3415e-82	4.44853e-83	8.28759e-83	9.99299e-83	-4.27769e-83	-2.13728e-82	-7.77879e-85	1.89662e-81
1.31875e-85	-7.07838e-85	7.87218e-84	3.27922e-85	3.09254e-86	-6.99321e-84	1.25138e-83	9.59728e-84	1.08186e-84	-1.52455e-83	2.50058e-84	2.53257e-83	-1.0511e-84	2.05955e-85	1.13563e-83	5.9312e-84	1.53049e-85	2.5463e-84	-4.84017e-84	-5.29644e-86	-1.32928e-83	6.87208e-85	-3.35959e-85	7.53797e-84	7.39892e-84	1.49042e-83	1.98284e-85	-4.72421e-84	9.99084e-84	4.20058e-84	1.71737e-82
-1.66829e-84	1.50499e-86	3.5586e-85	2.81887e-85	-6.00684e-85	1.44142e-84	-1.77701e-85	-1.93099e-85	-6.95655e-85	2.7735e-85	3.29265e-84	-2.19768e-86	-8.64357e-86	1.8495e-85	4.46943e-86	1.65229e-86	1.93671e-86	-4.76057e-85	7.15367e-86	2.57906e-85	2.81455e-84	-8.46824e-85	1.00413e-84	7.88089e-85	1.96494e-86	1.20319e-86	3.32933e-84	-2.57832e-86	-3.6476e-85	7.41084e-86	1.94583e-83
6.13012e-86	-1.53562e-87	3.4488e-86	-5.65001e-87	-2.18557e-86	-6.5796e-86	-1.99334e-86	-5.9188e-87	-3.25038e-86	3.75474e-86	5.41111e-86	8.20534e-86	3.12263e-86	6.44271e-86	-9.28829e-86	4.78983e-87	1.12969e-85	1.03659e-86	5.09396e-86	7.74747e-86	1.42892e-85	-2.81184e-87	2.15802e-85	7.92643e-86	5.31817e-86	5.65715e-86	-1.09912e-86	-2.56485e-87	3.13936e-86	-5.66115e-87	1.4689e-84
-1.0107e-86	5.32962e-87	-1.09983e-86	-1.32284e-86	-9.33533e-88	2.54008e-88	3.9018e-87	-1.24366e-88	1.75396e-87	-2.27007e-87	7.8879e-87	-3.92679e-87	-1.09203e-87	-1.52024e-86	-8.74409e-89	-6.6924e-87	1.1383e-87	-9.54962e-89	-3.81996e-87	6.3279e-87	1.02403e-86	2.43784e-87	1.0813e-87	-1.19166e-88	-1.34048e-87	-1.84046e-87	-4.35068e-87	2.03364e-87	-9.83203e-88	-9.16757e-87	1.28766e-85
-3.05578e-88	3.79861e-88	2.27756e-90	-4.85006e-88	8.99855e-89	1.29606e-87	1.62798e-88	1.99081e-88	-2.85847e-88	-2.54953e-89	1.16539e-87	3.66965e-89	1.96801e-88	5.01536e-88	1.02695e-88	-7.43548e-88	-3.26218e-89	5.14239e-88	2.52489e-89	2.27443e-87	8.01264e-88	1.16496e-88	-3.24021e-88	-1.41484e-88	-1.20262e-88	4.30903e-89	-3.75691e-88	3.16164e-89	7.94109e-89	-1.04945e-88	1.09635e-86
2.56833e-89	-6.81715e-90	6.51453e-91	-5.88095e-89	-1.57133e-89	1.30729e-88	3.3194e-89	-3.80518e-90	-2.96467e-88	-4.44404e-89	1.42189e-88	-1.73381e-90	9.14246e-90	-1.72278e-89	2.84643e-89	-2.04843e-88	4.20539e-90	-3.66291e-89	6.33412e-90	-7.92886e-89	5.70547e-90	-6.56032e-91	2.66266e-89	1.24458e-90	-5.47892e-90	2.03192e-88	-5.17164e-89	4.92181e-89	-1.73096e-89	-5.54277e-90	1.51306e-87
-1.14961e-90	-3.7022e-90	6.46997e-90	-7.43631e-91	5.26779e-90	-2.00696e-89	6.46032e-91	-9.97376e-90	-8.62805e-91	1.4892e-90	-1.8789e-89	1.69971e-90	-1.10872e-90	-3.36142e-90	2.99636e-91	-6.73166e-90	-9.46453e-91	-2.17644e-91	2.72169e-91	-8.20391e-90	-6.90823e-90	-3.71311e-90	3.17041e-90	-1.74128e-90	-1.28351e-90	-3.64953e-91	3.31165e-89	6.47369e-91	-7.71026e-91	-3.16653e-91	1.44038e-88
-2.19896e-90	5.81799e-91	-3.53213e-91	-6.08353e-91	-1.26642e-92	-2.74834e-91	-1.26254e-91	-1.45428e-91	-8.04882e-91	5.59816e-92	-3.17643e-93	-6.2646e-92	-1.29419e-91	1.09186e-90	4.26265e-92	-7.76545e-92	6.67312e-92	6.42641e-91	-3.57832e-91	8.168e-92	-1.07136e-91	-1.99505e-92	-7.97568e-91	-2.17169e-91	3.46909e-91	1.0949e-91	-1.30304e-90	-4.89173e-91	4.62764e-93	-3.562e-91	1.14699e-89
-7.6659e-93	-3.14522e-92	-1.15962e-92	1.87286e-91	-2.85679e-93	-1.61627e-91	1.52818e-92	1.08671e-92	-2.2782e-93	2.71415e-93	-2.85659e-93	-3.44692e-93	-1.08328e-91	-4.17345e-93	-1.96834e-93	4.50672e-94	1.06534e-91	-8.17336e-93	1.10474e-92	1.34742e-91	3.75013e-92	3.66019e-94	2.37717e-92	9.16304e-93	2.86584e-93	-1.07155e-91	2.4658e-92	-5.96671e-93	-5.62984e-94	-1.46175e-92	1.04198e-90
7.28923e-94	4.59265e-93	-6.03371e-95	-1.69898e-93	2.02257e-93	-1.11046e-92	-1.13429e-93	-1.68305e-92	7.79837e-93	-4.01265e-93	1.84764e-93	-3.76983e-93	1.16867e-92	1.06578e-95	1.36652e-94	-2.16506e-93	5.74727e-93	2.12243e-93	1.0975e-93	5.35255e-93	3.08107e-93	-3.18994e-95	-8.15709e-95	-1.65451e-93	-3.04874e-94	4.12909e-94	-2.09083e-93	2.3786e-93	-2.5023e-92	1.39284e-94	1.19119e-91
-3.74991e-94	5.37541e-94	-1.35543e-94	1.30687e-94	-8.02261e-96	-2.43909e-95	-6.06682e-94	2.43257e-94	8.08538e-94	8.15829e-94	3.06939e-94	5.74465e-94	1.30777e-95	1.46799e-95	1.31101e-94	-2.85585e-95	2.57568e-94	-8.68563e-95	5.47702e-94	-2.89993e-95	-1.41708e-94	-1.09403e-93	-7.44027e-94	2.28184e-95	2.45469e-94	-1.46569e-94	-3.85427e-95	-4.0593e-96	4.31667e-94	-3.73537e-94	8.91786e-93
-1.35643e-96	-4.44966e-95	6.97914e-95	-1.56675e-95	1.58845e-94	-1.14196e-95	1.23007e-95	1.39971e-95	-4.61285e-95	-1.23368e-95	-4.28957e-96	3.6083e-95	-4.67021e-96	-6.19982e-96	-3.82014e-95	-2.17419e-95	-9.84568e-96	-1.14036e-95	-4.18994e-96	1.73674e-95	-4.614e-95	-1.566e-95	2.96116e-95	-2.87146e-95	3.17296e-96	-3.67445e-95	-9.68393e-97	9.4575e-96	-2.62616e-94	-2.02658e-96	9.75445e-94
-1.49016e-96	1.51664e-96	-8.1225e-97	7.47059e-97	-9.62141e-97	-1.80014e-96	-1.56181e-96	-5.37256e-97	-3.28228e-96	-1.41479e-97	9.9356e-98	1.04274e-96	-4.31686e-97	3.15318e-96	-3.92748e-96	-2.0843e-96	-4.48123e-96	3.37042e-96	2.60037e-97	-2.09887e-97	5.48452e-97	2.80201e-96	7.14313e-99	-3.87652e-96	2.31828e-97	1.30114e-97	1.37039e-96	3.93261e-96	5.06019e-96	9.84414e-97	5.08552e-95
-5.63284e-97	-1.01816e-98	-1.52828e-97	6.24351e-99	5.88837e-98	-6.99252e-98	-8.46294e-97	-1.00861e-97	3.24104e-98	2.50634e-97	-7.42259e-98	-6.69378e-97	-7.03344e-98	8.93274e-97	-1.69594e-97	-8.4035e-98	-6.91381e-98	6.11457e-98	9.7051e-99	1.66825e-99	-3.58787e-97	-1.06345e-97	-2.54056e-98	2.08954e-97	-3.33584e-98	-2.04166e-97	-3.35212e-97	-3.59534e-98	-1.3725e-97	-1.01282e-96	6.6523e-96
-2.61814e-98	3.69772e-99	2.21464e-97	3.46059e-99	4.23861e-98	-9.04566e-99	3.20612e-98	-7.56209e-98	8.07349e-99	-1.87377e-98	-4.30203e-98	7.68201e-100	-7.79477e-99	3.25873e-98	1.28777e-97	1.20092e-97	-1.62419e-98	-2.16328e-99	-1.73592e-98	-5.98754e-99	-3.13685e-100	-4.77596e-99	5.79313e-100	-2.23528e-99	-1.05095e-98	1.5203e-98	-6.61089e-99	-9.87843e-99	1.78762e-98	5.01656e-98	9.33668e-97
-2.52853e-99	-1.76987e-99	5.71951e-99	2.65579e-99	4.13218e-99	7.33896e-100	-2.24691e-99	5.08386e-99	2.19207e-99	9.67653e-100	1.36778e-99	5.77909e-100	3.59632e-101	2.85312e-99	-3.73486e-100	-2.04346e-99	-7.24406e-100	9.8264e-101	-3.40411e-99	9.49823e-101	2.33554e-99	-8.41982e-100	-9.18061e-100	6.86205e-100	4.17127e-100	5.42528e-100	-4.05232e-100	-1.43007e-98	3.06314e-99	-7.80464e-99	7.09189e-98
2.11556e-100	-7.30697e-100	8.90568e-101	8.60537e-101	-2.01793e-101	2.72046e-101	8.57771e-102	-2.51191e-100	2.59368e-100	-6.87319e-101	1.62452e-100	-4.64662e-101	1.38031e-101	1.80214e-100	7.6724e-102	4.45244e-100	-1.38709e-100	-1.20658e-102	-1.26865e-100	-1.32414e-100	1.48914e-100	-2.88343e-101	-9.84977e-101	3.5255e-100	-2.55185e-101	-2.95007e-100	4.14904e-102	6.0703e-100	4.30737e-101	2.72392e-101	4.63848e-99
-2.41584e-102	-2.82951e-102	-9.19008e-103	-3.28253e-102	-2.56532e-101	3.64039e-103	2.30339e-101	3.14418e-102	9.41236e-101	-6.75755e-103	6.6697e-102	-6.35762e-103	3.00928e-101	1.1911e-101	-4.40173e-102	-6.17586e-102	-1.57264e-101	1.01533e-103	8.98488e-101	3.46123e-103	1.34917e-100	2.76813e-103	-1.12207e-101	-2.52042e-102	7.37171e-102	1.19707e-101	3.17705e-104	2.94958e-101	-5.45157e-102	-1.13573e-101	5.36965e-100
6.73063e-104	6.03806e-102	-1.14051e-103	7.05027e-105	1.626e-103	2.63577e-103	-1.87003e-102	9.08061e-103	4.08281e-102	4.62005e-103	-4.91467e-104	7.5697e-103	-1.49054e-102	-1.64093e-102	6.92339e-104	9.33364e-103	3.01179e-102	1.19357e-103	1.36979e-102	1.89399e-103	5.17216e-102	3.57779e-102	-2.55613e-102	-3.90671e-102	3.88383e-102	-6.75673e-102	2.92779e-102	3.87014e-102	-3.13988e-102	-2.17518e-102	6.15724e-101
-5.92974e-104	5.73354e-103	-6.7525e-105	6.48878e-103	-1.8268e-104	-9.18026e-104	-1.66353e-103	-5.96896e-103	8.16871e-103	2.07901e-103	-1.17266e-104	-4.96028e-104	-2.23686e-103	5.34254e-104	-4.18815e-104	-1.40614e-103	-4.81186e-103	-2.27915e-104	1.0083e-104	1.08953e-103	-3.09969e-103	-9.98579e-105	9.45699e-105	-8.94726e-104	-2.2813e-103	-1.58815e-103	-9.28435e-103	-3.73325e-103	-3.0026e-105	2.79569e-103	6.72048e-102
-2.30042e-105	-1.30783e-105	-3.46665e-106	-6.1731e-105	1.65194e-104	-6.83577e-105	-4.37832e-105	-2.56607e-104	-2.61913e-104	-4.88887e-105	1.00491e-105	8.14991e-105	-6.86283e-105	3.49694e-104	-6.76077e-104	8.47629e-105	1.11741e-105	-1.47664e-104	1.64544e-104	-8.51238e-106	-1.59715e-105	4.48788e-106	3.61997e-105	2.48493e-104	-4.40891e-105	-8.24627e-104	4.0884e-105	-4.02646e-104	-5.93348e-105	1.34022e-104	4.35938e-103
-5.95574e-106	-7.43798e-106	-3.78909e-107	-5.27806e-106	1.01954e-105	-4.9852e-107	2.36337e-106	8.00524e-105	-9.27586e-106	4.05414e-107	2.83194e-106	1.41967e-105	2.0303e-105	3.4008e-106	4.90463e-106	1.91701e-106	1.45137e-106	3.69807e-106	1.39268e-105	-2.89587e-106	4.04829e-106	1.86019e-106	1.08802e-104	-1.10403e-105	-5.64135e-106	-2.40589e-105	-2.47833e-107	2.32544e-105	7.20515e-105	-7.84105e-106	4.50214e-104
1.83485e-106	-5.37378e-107	1.25056e-106	1.95641e-107	4.92246e-107	-8.57443e-107	-1.26823e-106	-6.66512e-107	1.5816e-106	9.57224e-107	3.15918e-107	4.89069e-106	-2.56665e-108	8.28673e-107	1.27186e-106	8.77073e-107	1.25123e-106	-2.76184e-107	-2.18137e-107	3.80469e-106	-5.65298e-107	5.25073e-107	-7.18745e-107	1.58832e-106	-3.16281e-108	4.5734e-106	-7.18693e-107	-8.09605e-107	1.39779e-106	2.6575e-106	3.69879e-105
9.84108e-109	1.70506e-108	5.50354e-108	-1.97812e-108	4.57634e-108	3.63695e-107	6.40283e-108	-1.72871e-108	-7.7693e-108	1.38849e-107	3.43905e-107	2.60418e-108	3.56218e-108	3.87982e-107	-9.41615e-108	1.04564e-109	-4.88542e-108	-2.65348e-108	1.95216e-108	3.45889e-108	-5.06762e-108	-3.76827e-108	-2.46002e-108	7.10034e-108	2.28686e-108	-4.84905e-107	-9.95887e-109	-8.17667e-108	2.90614e-107	8.38123e-107	3.73948e-106
4.07366e-109	2.69585e-108	-2.72261e-109	-2.16689e-109	-2.1536e-109	-3.22081e-108	-1.02094e-107	-1.40115e-108	-4.27818e-109	1.84959e-108	-1.0245e-108	-2.30599e-109	3.82614e-108	-4.3616e-108	-7.30702e-109	4.85781e-109	-3.35675e-108	-3.60615e-109	8.3104e-110	5.14688e-109	-8.84211e-112	-8.97123e-108	3.43338e-109	-1.54149e-108	-4.61798e-108	-2.1823e-108	1.39826e-109	-3.02028e-108	-6.94472e-110	-3.14965e-110	5.68091e-107
-3.80997e-110	-1.11084e-109	-1.01944e-108	1.32492e-109	-5.84025e-110	-2.11091e-109	-2.01966e-110	-1.04144e-109	1.8351e-110	1.92209e-109	7.05036e-110	1.89012e-109	-6.79954e-110	1.28548e-110	6.65476e-112	-3.44841e-110	-5.28558e-110	-4.2036e-110	2.68869e-109	1.53748e-110	1.27407e-110	1.45819e-109	-1.7033e-109	-8.28222e-110	3.12929e-109	-1.21759e-109	2.4922e-109	-4.72916e-109	-2.33874e-110	2.29081e-109	4.48117e-108
4.54015e-110	8.62821e-111	-1.22661e-109	-1.26956e-110	-9.32576e-111	-3.85189e-111	-2.85078e-110	-9.38564e-111	-2.71864e-112	4.97854e-112	8.76341e-111	-9.89368e-111	-7.16523e-111	-1.499e-110	1.0959e-111	2.15634e-110	1.94926e-111	-1.74861e-110	2.31372e-110	7.88123e-111	-5.75633e-111	-6.36542e-111	7.1145e-112	1.36012e-110	2.8045e-111	-1.16683e-110	-2.32361e-110	6.0309e-112	-1.53597e-110	2.35703e-110	4.58829e-109
-2.303e-112	-8.64322e-111	1.06196e-111	-1.36499e-112	-1.30243e-111	-5.96436e-112	1.44827e-112	1.09719e-112	1.67321e-112	-5.46699e-114	-2.64979e-112	5.82574e-112	8.15084e-112	-2.14058e-112	6.90039e-112	-2.41488e-111	1.54933e-112	-4.94934e-112	5.90257e-112	1.24669e-112	-8.52974e-113	1.26349e-111	-3.34172e-111	2.19969e-112	-1.75057e-111	-1.85902e-112	-1.9186e-112	-2.78499e-111	-3.76592e-111	7.25825e-112	3.30601e-110
4.72149e-113	4.39397e-112	-1.89364e-113	-2.77599e-112	-3.86332e-112	2.28838e-112	3.40045e-113	2.57106e-113	-4.52065e-113	1.03849e-112	-2.22784e-112	-4.37031e-113	-8.15289e-113	8.872e-114	1.43671e-113	4.27369e-113	-1.85169e-112	-1.39237e-112	-9.52597e-113	2.48553e-112	-1.50687e-112	-2.09731e-112	-3.65888e-112	7.67421e-113	4.01325e-113	-1.05615e-112	1.86027e-114	1.33479e-112	-1.13699e-112	1.73588e-113	3.90449e-111
-1.84093e-113	4.74171e-114	2.39188e-113	-6.18967e-113	-5.19771e-113	-2.19154e-114	1.82343e-114	5.84266e-115	7.28233e-116	-2.62181e-113	1.59616e-116	-1.7457e-113	-4.60773e-114	9.36474e-117	2.59829e-113	-7.46805e-116	1.02853e-113	2.60208e-113	-1.4748e-113	2.37612e-113	-5.49677e-114	-8.45485e-114	2.93912e-115	1.49712e-114	7.77959e-113	7.66829e-115	4.32782e-114	2.81541e-114	4.21679e-115	3.75067e-116	4.16705e-112
2.71447e-114	7.7474e-115	9.31725e-115	2.0106e-115	5.19491e-116	8.83404e-115	-5.68631e-115	-1.16364e-115	-1.86772e-115	-3.23923e-115	1.88862e-115	-1.41074e-114	-2.51308e-114	5.7992e-115	7.26474e-115	-1.37788e-114	-3.89893e-115	8.07179e-116	-2.56408e-115	-1.04004e-114	8.75043e-116	-8.17306e-115	-4.78466e-115	5.81381e-115	3.35696e-115	-1.27966e-114	1.54108e-115	-3.09413e-115	-5.59026e-115	-1.56977e-115	2.00766e-113
-1.90369e-116	-2.1231e-115	1.45062e-115	5.09697e-116	-1.35982e-116	1.45354e-116	1.03691e-116	-5.40961e-117	7.29534e-116	-2.19393e-115	1.82614e-115	8.92128e-116	-2.59956e-115	-1.46212e-115	1.48843e-115	-1.15484e-115	4.75019e-116	7.35616e-116	2.23744e-116	3.55882e-115	3.4208e-115	-1.23253e-115	1.35169e-116	-9.98692e-116	-1.04899e-116	-1.71957e-116	-1.38645e-115	2.53958e-115	-2.15276e-116	-9.27291e-115	4.1531e-114
2.88203e-118	1.64222e-116	-2.65406e-117	2.38087e-116	8.53887e-117	1.20446e-116	-9.89655e-119	-1.65784e-117	2.98898e-117	-4.50272e-116	3.18171e-116	-5.48694e-117	9.75613e-117	1.48007e-116	1.23462e-117	-1.25761e-117	1.16286e-116	-2.90428e-118	1.84927e-116	-7.46944e-117	-4.63106e-116	-3.26729e-117	-3.279e-117	-1.89315e-116	5.1203e-117	-3.66139e-117	-5.28518e-118	-1.22424e-116	-3.2686e-116	8.97562e-118	3.42688e-115
-1.12681e-118	2.10033e-118	1.39482e-118	1.04171e-117	2.65849e-118	1.85691e-118	1.0126e-117	-6.08491e-118	1.93867e-118	2.26002e-119	6.88126e-118	-1.06666e-118	-7.4269e-118	-2.88551e-117	-3.5506e-118	5.66058e-118	-1.50099e-119	2.67009e-118	-5.49517e-118	-1.51311e-118	-6.02702e-117	1.07928e-118	-1.43849e-117	2.10745e-118	-9.54887e-118	-1.59762e-118	1.85704e-117	1.11798e-117	-1.28244e-118	5.76832e-118	2.26989e-116
4.36842e-119	2.30271e-119	-1.12758e-118	8.9294e-119	4.98984e-119	-2.14547e-119	1.55057e-119	-2.71353e-118	2.33922e-120	-7.82618e-119	-5.99767e-119	-4.1094e-119	-2.61218e-119	-3.3636e-119	-3.35912e-119	-9.86604e-119	-8.91075e-119	-4.21621e-120	-6.92611e-119	1.44132e-119	-3.24941e-118	-1.48232e-119	5.18102e-119	-5.8051e-121	-1.66607e-119	1.47618e-119	-2.1277e-119	4.18052e-119	-1.14966e-119	9.43563e-119	1.77017e-117
4.80902e-120	-7.03135e-121	7.88333e-120	-3.40809e-120	-2.63122e-120	-2.49674e-120	2.12414e-120	1.73649e-119	3.38732e-121	1.00193e-119	4.42535e-120	-5.50216e-120	-3.78155e-120	-2.88214e-120	-5.44794e-120	-4.65372e-120	-5.28403e-120	5.74566e-120	-2.49219e-120	1.66749e-120	2.90406e-119	7.72978e-120	7.70938e-120	4.47981e-119	5.81966e-119	1.70799e-119	2.36291e-120	7.80897e-121	-3.39874e-120	-1.05678e-119	2.75326e-118
-1.07793e-120	3.45557e-121	-2.36549e-121	-5.19267e-120	-4.8319e-122	-1.84646e-120	6.94581e-121	-1.85821e-120	6.25178e-122	3.05731e-123	3.53123e-121	6.67724e-121	-9.69768e-122	1.2573e-121	3.12333e-121	5.088e-121	4.84043e-121	-3.23572e-120	2.31838e-122	1.03548e-122	-5.07785e-122	-3.70171e-121	-1.37616e-120	2.2164e-121	4.40909e-121	-8.27124e-121	-3.42477e-121	3.38685e-122	-1.90626e-120	-8.59415e-121	2.36126e-119
9.63206e-122	1.07518e-121	1.79568e-121	-9.94987e-122	1.63085e-122	-5.49696e-123	-9.59189e-123	1.49295e-121	-1.46031e-122	1.98131e-124	1.40158e-122	-1.8089e-122	-1.43356e-121	-2.48598e-122	1.59317e-121	3.76966e-122	-3.24267e-124	-4.38519e-122	1.18608e-122	-8.77161e-122	1.24313e-121	-8.97189e-123	2.01463e-122	1.10318e-123	6.10475e-122	2.49717e-122	4.12294e-122	-4.35556e-122	3.78492e-121	-9.62315e-122	2.01955e-120
-6.16784e-123	-2.12715e-123	-1.93136e-123	6.60965e-123	-1.40878e-122	-2.47091e-123	9.21441e-124	1.99588e-123	1.27056e-123	3.49503e-125	-2.00727e-124	-6.6758e-124	-8.30541e-123	-2.83018e-123	6.943e-124	-4.41926e-123	-4.58874e-124	-9.2558e-123	9.2032e-123	-1.8614e-123	2.55267e-122	7.41869e-124	-4.12457e-123	-6.22322e-123	-4.26807e-124	2.60737e-123	1.91394e-123	2.00214e-122	1.53346e-123	8.52873e-123	1.47162e-121
1.89434e-123	2.82675e-124	-2.17754e-124	-1.03759e-124	7.31107e-125	-1.55661e-123	-5.95988e-125	1.22361e-124	-6.51375e-124	-4.06944e-123	2.38094e-124	1.28476e-125	2.78695e-124	8.38893e-125	1.196e-125	-5.31098e-125	8.23784e-124	-1.34954e-123	-4.58497e-124	5.65385e-124	-1.69309e-124	-2.22933e-124	1.3923e-124	4.59317e-125	-3.9753e-126	6.72099e-125	-1.80191e-124	-4.86339e-124	-5.4678e-125	1.91483e-125	1.42958e-122
4.69191e-126	4.5363e-125	-2.43972e-127	1.9565e-125	5.30823e-125	1.30586e-125	-5.32308e-126	-5.3064e-127	8.37704e-125	-1.89714e-125	1.3956e-124	1.49788e-126	-2.44088e-125	1.58395e-124	1.72174e-125	-9.98629e-126	-1.53807e-126	5.23329e-125	-1.64593e-125	1.28114e-124	-1.92163e-125	1.56628e-125	1.60828e-125	-1.33943e-125	1.02214e-124	-2.33676e-125	-4.94645e-127	3.34322e-124	5.38717e-125	2.17963e-125	1.39453e-123
3.86894e-126	-3.85322e-126	3.12595e-126	-7.33751e-126	1.18841e-125	1.62206e-128	-1.99198e-127	-5.11636e-126	-1.11995e-126	-5.00975e-126	-4.32442e-126	5.55769e-127	-2.68476e-126	1.46715e-125	-3.89673e-126	2.95504e-126	1.67407e-126	-6.6398e-128	-6.50395e-128	2.04958e-126	-1.04195e-126	-4.41964e-126	8.61854e-128	-9.65856e-127	-2.89374e-127	-2.89624e-127	1.40424e-125	-1.0876e-125	1.23436e-128	1.93261e-127	1.06691e-124
7.21312e-127	8.76745e-127	-1.10867e-127	-3.98495e-128	-7.14343e-128	-2.13129e-128	-1.01158e-126	-2.41762e-128	6.15325e-127	-4.60246e-130	-8.6427e-128	-6.29726e-128	-5.83141e-127	5.63421e-127	-1.01162e-127	-1.71953e-126	-1.04023e-127	3.90939e-127	2.51102e-127	6.6793e-128	-4.85891e-128	7.58603e-128	5.05096e-128	1.51136e-128	9.25773e-128	5.85679e-127	7.85144e-127	5.57103e-127	2.09105e-126	4.01951e-129	1.17282e-125
1.52527e-127	1.20879e-128	5.24649e-129	-8.24209e-128	4.45021e-128	-2.87021e-128	-1.32394e-128	3.30073e-129	-1.18666e-127	1.41446e-129	2.49844e-128	3.56256e-128	-4.81778e-129	3.25115e-128	-4.15432e-128	-4.23068e-128	-5.70885e-128	8.18046e-129	8.62035e-129	2.65147e-128	-8.69105e-129	6.11937e-129	2.25641e-128	-1.21863e-128	1.70577e-128	1.02136e-127	-2.48604e-128	-1.02639e-128	-2.46299e-128	1.32747e-128	9.86085e-127
3.07024e-129	-9.9329e-130	-6.47301e-130	-1.2837e-129	1.36122e-129	-1.43338e-129	-4.71388e-129	2.72256e-129	5.09626e-130	-6.50375e-130	4.29404e-129	3.26621e-129	-5.07169e-129	1.61036e-130	1.71866e-129	3.40787e-129	2.1582e-129	1.09896e-128	3.62924e-129	-5.02769e-129	1.37303e-128	3.51072e-130	-6.62666e-130	-1.72271e-129	-1.45983e-128	6.97086e-129	-7.62169e-130	-9.59125e-131	-8.11255e-129	2.08052e-129	1.06197e-127
9.54071e-130	-5.27563e-131	5.3301e-130	6.53083e-130	-1.03311e-132	3.12677e-130	2.02074e-131	-8.3311e-132	-7.03326e-131	2.97777e-131	-4.24014e-131	-2.10933e-130	-7.93659e-131	1.82195e-130	-7.72308e-131	-2.69526e-131	1.78468e-130	-1.36592e-130	-1.33361e-132	-1.03384e-130	-9.87237e-132	3.12555e-130	2.11464e-130	8.90338e-132	-4.16431e-131	8.43387e-131	3.20135e-130	-1.72274e-131	1.75142e-130	2.83212e-130	5.13863e-129
5.95837e-131	1.80094e-131	-1.77154e-131	1.78959e-130	1.47279e-133	4.62816e-131	-8.53928e-133	2.91691e-132	-1.50574e-131	-1.82438e-132	4.82663e-131	4.64496e-132	2.50461e-132	-9.87554e-132	-1.5659e-131	9.73673e-131	2.21564e-131	-2.81906e-131	-4.30331e-133	-9.74857e-132	-8.5966e-132	3.66689e-131	9.40235e-131	-2.90716e-131	3.67111e-132	4.19385e-131	7.71703e-132	6.07091e-131	-1.06665e-131	-5.37523e-132	8.7863e-130
6.73748e-132	2.34199e-131	-6.76264e-132	1.49736e-132	-1.65571e-132	1.01858e-133	2.77721e-132	1.85089e-132	-5.95287e-133	-1.97164e-132	-2.11854e-133	4.45187e-133	3.28431e-133	-4.82445e-133	5.26774e-132	-5.87971e-133	-3.81987e-133	-8.84925e-133	2.03603e-132	1.66518e-132	-7.40469e-134	1.24557e-132	-5.21006e-133	1.55312e-132	2.96441e-132	1.0227e-132	3.1231e-132	-3.27022e-132	7.38656e-134	-3.41376e-132	7.69235e-131
-1.54307e-134	-8.40347e-133	-7.72973e-133	-8.72426e-133	3.59437e-133	-3.20751e-133	-1.15826e-133	-1.56746e-133	-2.40047e-134	-1.49567e-132	-1.45077e-134	3.12263e-133	-3.69441e-133	-1.89324e-133	1.62385e-133	1.13721e-133	1.03283e-133	1.27171e-133	1.23449e-134	-6.90398e-134	-5.6475e-133	-1.51172e-132	-3.95981e-134	5.083e-135	1.09886e-133	-5.93715e-134	3.66143e-133	-8.35719e-134	-1.19327e-133	1.20559e-133	9.4271e-132
-1.5822e-134	3.0872e-134	-1.362e-134	1.79863e-134	-5.47444e-135	-7.58473e-135	4.09626e-134	-1.85164e-136	3.29913e-136	3.20199e-134	1.33382e-133	-2.29043e-134	1.66528e-134	4.67275e-135	-8.94669e-136	9.77153e-134	1.11529e-135	-7.23398e-135	4.67188e-135	-3.62492e-135	2.0828e-135	-1.42546e-134	-1.83028e-134	-3.07153e-135	-4.6052e-135	-6.34297e-135	-2.30072e-135	6.96755e-136	-4.11009e-134	-1.33822e-134	5.63866e-133
-4.79406e-136	-1.98044e-135	-4.96957e-137	-1.49749e-135	-7.91436e-136	3.14866e-135	-1.24554e-135	-5.68554e-135	-2.49794e-135	-4.94667e-135	-4.30095e-135	-6.84876e-136	4.60112e-135	2.41965e-136	-1.04375e-135	-3.77853e-135	-7.45089e-137	-3.33436e-135	-2.48274e-137	-3.18651e-135	-8.05048e-136	-9.53366e-137	3.92067e-136	2.87955e-135	2.11857e-135	1.4527e-137	-1.20834e-134	1.85014e-136	-2.51213e-135	3.08523e-136	6.49884e-134
1.97707e-136	-1.77822e-136	7.46821e-137	-2.94192e-136	1.12812e-135	-1.21205e-135	-3.02848e-137	-1.83119e-136	-6.38959e-136	1.0334e-136	7.78875e-137	1.13207e-136	-8.92327e-137	8.09685e-137	-8.02609e-138	-5.68692e-137	1.38275e-137	3.74407e-137	5.11385e-136	-1.08765e-136	-5.696e-137	-3.16567e-137	-1.20338e-136	1.65719e-137	6.04869e-137	-3.64063e-136	1.02096e-136	3.7277e-136	7.58331e-136	2.08766e-136	7.22992e-135
-5.22456e-138	3.83623e-138	-3.58792e-137	-1.48641e-138	4.91526e-138	6.03414e-138	1.97185e-137	-5.06089e-138	-9.75173e-139	-2.7348e-137	-9.24133e-138	-8.95452e-138	-2.51159e-137	4.3072e-137	-1.54458e-138	5.28954e-138	-7.11666e-138	-2.80463e-137	-1.8352e-137	-4.32226e-137	-4.3545e-137	1.52234e-136	5.29078e-138	-1.50937e-136	1.16406e-137	5.43224e-137	-1.50194e-137	1.25569e-138	-1.674e-138	1.58816e-138	7.37941e-136
-4.64274e-138	5.39765e-138	1.20116e-138	2.78757e-138	-1.65228e-139	1.95059e-138	1.0437e-138	-1.32845e-138	9.68619e-140	-1.25347e-139	3.20407e-138	-3.403e-138	3.36339e-139	-3.14055e-139	2.02792e-141	5.05239e-138	-3.28621e-138	1.00109e-138	1.04257e-138	-1.50112e-138	-5.56425e-139	-3.13513e-140	-6.34418e-140	-1.33931e-137	2.46816e-138	2.81363e-139	-2.04433e-138	5.75947e-139	-2.25705e-138	8.81228e-139	6.04346e-137
-1.90481e-139	5.20914e-141	-5.83758e-142	9.75213e-140	-7.04058e-140	-3.2001e-139	3.26498e-142	7.09138e-140	-2.2277e-139	-1.43588e-141	-1.20643e-139	-4.82089e-140	4.9826e-141	1.05706e-139	1.03531e-139	1.11917e-140	1.09381e-139	-1.77276e-139	-9.7309e-139	-9.21624e-140	6.71763e-141	-2.72134e-139	2.21225e-141	-2.18929e-140	-2.18023e-140	3.97071e-140	5.14787e-140	-1.73607e-138	1.40491e-140	-1.59325e-140	4.90782e-138
1.75335e-140	2.10351e-140	1.36927e-140	-4.31792e-140	5.71383e-141	1.94487e-141	-1.3281e-140	-2.05736e-140	-2.92575e-140	-1.49228e-140	3.30405e-141	-6.6758e-141	3.21179e-141	1.62958e-141	8.9294e-141	-8.11578e-140	-1.66496e-140	-5.98976e-141	1.5315e-140	-2.93674e-141	-3.4631e-140	4.34427e-140	-7.78243e-141	-5.06068e-141	-1.83622e-141	-8.89175e-141	-9.85435e-142	-1.72964e-141	9.5365e-141	-4.12934e-140	4.82124e-139
-4.94822e-142	-1.1733e-142	-5.71818e-143	-7.01457e-142	3.47936e-142	1.82393e-141	1.3075e-141	3.88202e-142	8.7438e-142	-3.90618e-141	-3.66572e-142	2.90922e-141	-1.7635e-141	-7.03237e-141	-4.26711e-141	1.21225e-142	-5.63848e-142	2.55683e-141	-5.09308e-142	4.17144e-142	-1.23179e-141	7.07568e-142	-1.14406e-142	1.76055e-141	-1.65688e-141	-2.29099e-141	-4.05261e-141	4.224e-142	-1.69247e-142	6.33252e-142	4.35657e-140
-2.38576e-142	1.58394e-142	1.5096e-142	-1.87916e-144	5.55893e-144	1.24347e-142	-2.43882e-142	2.2377e-143	1.5231e-145	4.05573e-144	-2.12201e-143	1.1417e-142	-4.06043e-143	-2.07239e-142	-9.48832e-143	-1.96593e-142	-4.31164e-143	1.67894e-142	8.95447e-144	-1.10097e-142	-4.26112e-142	3.87262e-144	-2.06455e-142	2.16604e-143	-2.03967e-142	1.76353e-142	-4.12056e-142	2.81704e-143	-6.9315e-144	1.83214e-142	3.62375e-141
-4.22515e-144	-1.2387e-143	4.359e-143	6.12776e-144	-2.83879e-144	1.69511e-143	-7.1166e-144	-3.53273e-143	8.12553e-144	4.13804e-144	-1.84231e-143	-2.05192e-143	2.9161e-144	-7.67508e-144	-1.77782e-143	5.93942e-144	-7.1768e-144	-1.01112e-143	2.08941e-144	-5.27464e-144	7.03935e-143	1.86208e-147	3.42836e-145	1.07362e-144	3.82339e-143	-1.53253e-143	7.33195e-144	-5.46716e-143	-8.69916e-144	1.21379e-144	4.36018e-142
8.70483e-146	-1.44268e-144	6.31495e-144	-5.21336e-144	-8.75925e-146	1.27535e-144	-1.36298e-144	-2.87143e-145	-9.90378e-145	4.96262e-145	4.75399e-145	-4.02778e-145	2.36987e-144	2.77556e-145	1.55278e-145	5.01807e-146	-1.09284e-144	-1.87377e-145	-6.48362e-146	2.44199e-144	1.28738e-144	-1.1417e-144	-7.54212e-146	2.01775e-144	-1.77114e-144	-2.36235e-144	-1.29086e-144	-8.3134e-144	2.2881e-144	4.69714e-145	4.60937e-143
2.04252e-145	-1.23481e-145	-5.95818e-145	3.66906e-146	1.94247e-146	-5.71771e-146	-8.71001e-146	-5.84838e-146	-3.67532e-145	-6.2758e-147	2.17628e-147	-1.49636e-146	9.29368e-146	-2.07934e-146	2.28442e-146	-1.26208e-145	9.93544e-146	-1.76485e-146	-4.28183e-146	-1.0322e-145	1.43767e-146	-4.76272e-145	7.24713e-146	2.50816e-147	-5.46812e-146	-3.75351e-146	-2.16037e-145	3.2639e-145	-4.51563e-145	-2.102e-146	3.77205e-144
3.09843e-147	1.11891e-146	-1.31545e-149	-1.06166e-146	-1.4865e-147	-6.68607e-148	-9.82659e-147	-5.03098e-147	-4.90501e-148	-6.82836e-147	8.57057e-148	-1.94555e-147	-8.83586e-147	-2.33095e-147	-1.55555e-147	3.52336e-146	2.32543e-147	-2.44436e-146	-2.04127e-147	4.65582e-147	-4.69883e-147	-1.32539e-147	2.2344e-147	8.25673e-147	-6.36513e-147	-2.95078e-146	6.21141e-147	2.16619e-147	-3.96279e-148	-1.55564e-148	1.94791e-145
-8.75968e-149	1.53779e-147	9.04184e-148	6.36444e-148	-2.58618e-148	-1.53756e-147	8.3695e-150	2.92865e-148	-4.83514e-149	3.57805e-148	-6.52193e-147	-4.16389e-149	1.81172e-148	-3.46584e-148	-8.07794e-149	6.77805e-149	1.08675e-148	-5.03606e-147	5.73364e-150	1.30645e-147	-7.70932e-149	1.50511e-147	-1.56812e-149	-2.52015e-148	-1.5623e-149	2.24595e-147	4.03131e-149	-5.73153e-148	-9.05459e-147	-1.09406e-147	3.424e-146
7.77143e-150	-7.64154e-151	-2.95971e-148	2.76862e-150	-1.60852e-149	-4.98738e-149	-2.49196e-148	2.04968e-149	-1.10097e-148	5.37409e-150	3.31352e-150	3.66518e-149	1.7354e-149	-5.61312e-150	-3.94729e-149	1.30943e-148	5.83959e-150	-2.55306e-149	-2.281e-148	-4.78969e-149	-1.83307e-151	2.013e-149	6.05165e-149	-1.41233e-149	3.66168e-149	-3.84703e-151	2.50664e-150	-1.52903e-148	1.32638e-150	-9.307e-148	2.5185e-147
-2.2774e-150	1.58019e-150	1.02439e-149	-1.82994e-149	-2.38363e-149	-9.64071e-152	5.21143e-151	-9.53046e-151	5.41153e-149	3.47915e-150	-4.63917e-151	-1.82285e-149	-1.74636e-150	-7.18683e-151	-5.08572e-150	-7.92776e-150	5.31579e-150	1.31277e-149	-3.96107e-150	1.69924e-151	1.72262e-149	2.04794e-150	9.08575e-150	-2.21629e-150	1.67439e-150	-1.1961e-149	9.84245e-151	9.86767e-151	8.37203e-150	-3.35824e-151	2.27038e-148
-7.53136e-151	-2.74552e-150	-2.39868e-151	-2.67373e-151	-8.61217e-151	-2.62094e-150	1.73716e-151	1.84473e-151	-2.06937e-152	3.37454e-151	4.73343e-151	-1.12983e-151	1.14526e-150	-1.46817e-150	1.02435e-150	4.46316e-151	-1.54813e-150	-4.77917e-151	-1.92725e-151	4.50979e-150	-1.41947e-150	-9.35771e-151	-6.94732e-152	9.72358e-151	-3.38239e-151	1.64797e-151	2.24423e-151	9.01201e-152	-2.77618e-152	1.62882e-150	2.54746e-149
1.73744e-151	-1.59418e-152	2.39431e-152	-6.78496e-152	-8.46787e-153	5.17387e-153	-5.25447e-152	-2.06016e-152	8.46669e-152	-9.9543e-152	-5.10078e-152	2.81657e-152	5.845e-152	-7.97687e-154	5.34921e-152	1.94561e-152	1.74008e-151	-2.12193e-153	1.01658e-151	-2.77914e-152	2.11839e-152	3.68686e-152	-3.41124e-153	3.1569e-152	1.30521e-152	5.92137e-152	-6.75693e-154	1.11963e-151	-4.04756e-152	-2.84639e-153	1.39068e-150
-2.28267e-152	-4.43585e-153	-3.61359e-155	-2.09417e-153	-2.66763e-153	-2.51478e-153	-2.72254e-153	9.3386e-153	5.19357e-153	7.61366e-154	-6.9566e-153	6.03256e-154	6.72454e-154	-2.29392e-154	-7.6302e-153	2.62131e-152	-4.99482e-153	8.56557e-154	5.44969e-153	-9.80238e-155	-2.13174e-152	4.90101e-153	-2.94108e-152	3.29417e-153	3.53356e-153	-1.10191e-153	3.33936e-153	5.65623e-154	-7.33171e-154	1.53045e-152	1.89797e-151
3.36892e-153	3.49257e-154	1.4492e-154	-1.55947e-154	-8.31288e-154	7.09328e-154	2.81382e-154	-4.99386e-154	3.02925e-154	2.4959e-155	-2.18088e-154	3.11041e-155	-1.99414e-154	-5.55511e-153	-1.88784e-154	-1.03763e-153	9.1069e-154	3.14093e-154	-2.47722e-153	7.34383e-154	-6.54299e-155	-5.38204e-154	3.6954e-154	-1.61653e-154	4.77013e-154	-1.13845e-153	-2.56655e-154	-4.75212e-154	-2.11294e-154	1.05717e-153	2.30854e-152
-7.46901e-156	4.41091e-155	-2.4093e-155	-1.1985e-154	-5.68933e-155	1.65128e-155	-5.94646e-155	-5.55475e-155	-3.75376e-155	-1.1185e-154	1.34821e-155	-3.66685e-156	3.13092e-154	-2.64935e-155	-4.28532e-155	4.87493e-156	-3.2475e-155	-2.48798e-155	-2.72728e-154	5.85968e-155	3.51439e-154	-1.63587e-155	4.2713e-155	-5.02405e-155	-5.8125e-156	-1.14182e-154	-2.56791e-155	-3.0433e-154	-2.76204e-155	-4.67223e-156	2.26952e-153
-1.13818e-155	3.82223e-156	1.59374e-155	6.43244e-156	3.4963e-157	1.67134e-156	7.56659e-157	-2.90006e-156	-4.63399e-157	5.35363e-155	-6.04641e-157	-8.56169e-157	5.35183e-158	5.33526e-156	-1.63087e-156	1.60732e-156	-1.72953e-156	-5.81221e-157	-3.8192e-156	1.89107e-155	1.34774e-156	-2.28657e-156	-9.10906e-157	4.05509e-156	3.81897e-156	-9.53363e-156	4.75538e-157	9.53068e-157	-1.57924e-156	1.15326e-155	1.68873e-154
4.96382e-158	3.96762e-157	-2.98461e-157	-1.22884e-156	1.82099e-156	8.37756e-158	-5.59068e-157	-1.35429e-156	-1.70834e-157	-1.45036e-156	2.70946e-157	-1.34039e-158	9.59003e-157	2.66603e-157	3.65849e-157	3.38931e-157	3.32534e-157	-5.86272e-158	1.42199e-156	-5.77559e-157	-1.25026e-157	1.40488e-156	1.35647e-156	2.82304e-157	4.53718e-157	2.70918e-159	-1.78781e-157	-1.74797e-157	2.75127e-158	-7.05721e-158	1.60952e-155
8.61161e-159	-3.68549e-158	1.88468e-157	4.41442e-159	8.42035e-159	-6.02551e-158	2.43101e-157	1.4948e-158	8.82158e-158	2.99049e-158	-2.87111e-159	1.35291e-158	1.71992e-158	3.83246e-159	-4.1758e-158	-1.56078e-158	-2.50166e-159	-1.26978e-157	1.89042e-158	4.23498e-158	2.75891e-158	1.65447e-157	4.60583e-160	-4.36224e-159	-2.80804e-158	-1.42052e-157	-1.72566e-158	8.6946e-158	-7.89176e-158	4.43936e-158	1.56423e-156
-1.26866e-159	3.88885e-159	8.1101e-161	-7.6949e-160	1.46875e-159	-1.47805e-158	3.51475e-160	4.2177e-159	1.47684e-158	4.87949e-159	5.66575e-159	-2.23974e-158	3.58072e-160	3.1747e-159	-1.91174e-158	3.27343e-159	8.32502e-160	-1.01749e-158	1.32219e-158	6.29138e-160	5.85511e-159	1.96182e-160	-3.74506e-159	-2.39798e-158	6.85995e-160	-2.61926e-160	-5.54974e-161	9.66387e-160	-5.65071e-160	5.23982e-159	1.66871e-157
-1.16286e-160	1.60695e-160	-2.58599e-160	1.57419e-161	-2.38058e-159	1.9298e-160	4.52207e-160	8.42747e-161	-9.73726e-161	-6.67218e-161	-1.33883e-159	1.40627e-160	5.44875e-161	-4.90905e-161	1.17095e-159	-2.79033e-161	-7.9164e-161	1.59838e-160	1.5783e-160	5.29482e-161	-1.55159e-161	-1.12289e-159	9.87376e-160	1.755e-160	-1.00502e-160	-4.34089e-160	2.64248e-160	-7.79094e-161	5.62841e-159	-4.41142e-160	1.63047e-158
-3.954e-161	-5.01337e-162	1.20088e-161	4.54504e-160	1.39111e-162	-3.80254e-161	-2.55367e-160	-5.14541e-161	8.13775e-162	1.80439e-161	-2.77428e-161	-3.03292e-163	3.91218e-163	-2.22766e-161	-5.43747e-162	-3.39428e-161	-4.96801e-163	-2.27056e-162	-1.60647e-161	-7.18982e-162	2.20053e-161	1.44009e-161	-1.05973e-160	9.51441e-162	3.84741e-162	-6.75948e-162	2.58334e-160	8.15156e-161	1.18069e-161	-2.88341e-162	1.51664e-159
-1.50256e-162	7.45294e-163	-8.40442e-162	-1.89203e-161	1.84729e-163	2.93348e-164	1.4175e-161	-6.28547e-162	8.03957e-163	1.99591e-162	2.20542e-163	-1.40228e-162	-8.3774e-164	1.61353e-162	2.3021e-162	-9.82049e-162	-4.29114e-162	6.02157e-163	8.37472e-163	-2.07071e-162	8.43314e-163	-1.7561e-162	-4.43119e-162	6.79497e-162	-4.03959e-163	-2.93823e-163	7.06771e-163	1.92428e-162	-5.78609e-163	4.25804e-162	9.82822e-161
1.85783e-163	-3.54873e-163	2.29909e-163	-9.51571e-163	3.25857e-163	-3.48463e-164	7.85161e-164	-2.34414e-163	2.81596e-164	-7.9039e-163	2.02915e-162	-3.60492e-162	-1.32126e-163	3.28538e-163	-9.47099e-164	-4.56841e-163	3.07079e-163	1.45743e-163	-1.65357e-163	4.94077e-165	-1.72313e-163	2.07607e-164	-2.14021e-163	1.49242e-164	-4.29715e-163	1.81586e-163	-1.72094e-163	-6.8506e-165	1.51143e-163	2.98537e-163	1.21457e-161
-5.88455e-165	5.88485e-164	-4.23203e-164	-3.53278e-165	6.15514e-165	-2.54775e-165	5.27681e-164	-4.308e-164	-1.34255e-164	1.02904e-164	1.68839e-165	7.19926e-165	-4.47994e-165	2.04775e-164	3.1922e-164	-7.55901e-166	6.14982e-166	-1.70902e-164	-1.63616e-163	-7.93493e-165	-8.02004e-164	-2.36158e-165	2.11255e-163	-1.72716e-164	1.87429e-164	-7.19605e-164	-3.90956e-164	-2.22749e-164	-1.85966e-163	1.79933e-165	1.14556e-162
-8.10211e-168	-5.32957e-166	-4.57159e-166	-3.0449e-165	6.26818e-166	-5.54858e-166	7.2617e-166	-9.8698e-166	-4.20037e-166	-2.40891e-166	-1.02303e-164	-1.49317e-165	2.96328e-167	1.23757e-166	-4.90285e-165	6.25241e-166	1.35489e-165	1.70742e-166	-2.01611e-165	1.1888e-165	4.7942e-166	2.09133e-165	-8.28921e-165	1.82856e-166	9.57916e-166	3.38798e-165	-9.71933e-166	-2.9002e-165	3.73683e-165	1.31151e-165	5.40435e-164
-3.06391e-166	6.67235e-167	4.79741e-167	9.1388e-167	-3.98414e-167	1.56697e-167	8.2277e-166	-7.92049e-166	5.83229e-167	8.073e-166	-2.24787e-166	9.43752e-168	-1.35875e-166	1.24271e-166	3.81352e-166	-8.94135e-166	-3.15313e-167	5.837e-166	1.716e-166	-3.22516e-166	2.2976e-167	9.42224e-167	-3.73437e-166	-4.96458e-167	1.11804e-165	3.93315e-166	1.16757e-167	-6.86402e-167	2.71222e-166	-4.6658e-167	8.37746e-165
1.38997e-167	-3.04344e-167	-1.72901e-168	-5.82947e-169	-9.7851e-167	1.77838e-168	2.48719e-167	3.53344e-168	3.16672e-168	-1.39131e-166	1.17556e-166	-2.3954e-167	1.23207e-167	-7.96074e-168	6.78925e-168	2.0422e-167	1.86093e-167	7.38511e-167	-1.35469e-167	7.46524e-168	-1.09291e-166	-6.86354e-167	3.8485e-167	5.86229e-168	3.51443e-167	-4.82191e-167	-2.82907e-168	6.94864e-168	-2.02823e-167	5.42326e-168	9.60574e-166
-1.00463e-167	2.18117e-168	-2.06354e-169	1.69995e-168	-1.29109e-169	-4.07115e-169	-8.81236e-170	7.17217e-169	-4.41635e-168	-4.30141e-168	-1.21475e-168	1.65529e-169	-1.67438e-168	5.85406e-168	7.15027e-169	-2.12967e-169	-2.91052e-168	-1.38522e-168	3.8472e-169	1.32034e-168	3.66185e-169	5.41386e-169	5.30413e-168	1.68935e-169	-1.65387e-167	4.04106e-169	3.97465e-169	-3.56445e-169	9.61752e-168	3.21747e-168	7.69429e-167
-7.2015e-169	-1.63586e-169	7.71197e-170	-4.28645e-169	1.59224e-169	-1.3129e-169	-1.09513e-169	-1.85978e-169	-1.40353e-169	5.22189e-169	1.95096e-169	-8.58141e-170	2.48857e-171	1.71478e-169	-4.82537e-169	-1.0193e-169	-3.07511e-169	9.42914e-170	-1.5166e-169	-2.08756e-170	-1.02253e-169	1.11248e-170	4.17162e-169	2.34157e-169	-8.22943e-170	-3.84913e-169	-6.9561e-170	2.10111e-169	-6.05971e-170	-4.73119e-171	5.82863e-168
4.9668e-171	-1.46318e-170	-8.66949e-171	7.4282e-171	5.34997e-171	-4.05234e-171	-6.1848e-171	-4.30673e-171	1.18284e-170	-6.92431e-172	1.67649e-169	2.2461e-171	-2.43263e-171	6.23098e-171	6.14515e-170	1.73713e-171	-7.68812e-170	5.30834e-170	1.753e-170	-1.80877e-170	-2.09401e-170	-9.64497e-172	2.75054e-171	-9.13534e-171	1.68526e-170	2.29277e-170	1.43137e-170	-2.23256e-171	-1.05802e-169	6.45451e-171	6.77814e-169
-3.47335e-172	2.55428e-171	-2.2312e-172	-2.69753e-171	1.74372e-170	7.15322e-172	7.6978e-172	6.30749e-172	-7.62337e-171	8.25297e-174	-3.52193e-171	-7.02628e-172	-7.98672e-172	-3.76873e-171	3.77633e-171	4.7465e-171	4.87452e-172	8.26714e-172	2.5339e-171	1.13837e-171	-1.87363e-171	7.49066e-172	2.6385e-171	7.09345e-171	3.22708e-172	2.88432e-172	-8.03773e-174	1.43135e-171	-8.67418e-172	2.83312e-171	7.34139e-170
5.18821e-173	7.96214e-173	-1.69446e-174	1.07699e-171	-1.42347e-172	4.06874e-173	-3.32424e-172	-3.09064e-174	-4.08172e-172	4.49401e-172	-1.26818e-172	-4.94297e-173	-6.99979e-173	5.31149e-173	2.30903e-172	-3.90957e-174	1.90127e-172	7.97561e-175	-5.76181e-172	-4.56329e-173	1.24064e-172	1.51636e-172	-9.32528e-173	-2.91879e-173	-1.33729e-173	-5.38734e-174	-7.79172e-173	-5.6924e-173	4.45937e-173	9.37823e-174	4.53893e-171
-1.088e-175	2.48529e-174	-1.77332e-173	-1.30393e-172	2.29632e-174	-4.11485e-174	1.02364e-174	6.99023e-173	-3.11377e-174	4.27231e-173	-6.24087e-174	-2.63107e-173	6.16572e-175	-7.33828e-173	-4.31588e-174	-1.12485e-173	-5.83353e-174	-1.86777e-173	1.05144e-173	-1.88495e-173	2.32292e-173	4.61527e-173	1.28636e-173	4.82513e-174	-3.52645e-174	-5.59296e-174	1.96985e-173	-7.81837e-175	2.53808e-173	1.1211e-173	6.03147e-172
-5.9418e-175	1.49853e-175	1.59834e-174	-2.32344e-174	-7.4349e-174	1.23618e-174	5.90884e-175	-2.15908e-175	-1.74408e-175	2.25225e-175	3.66777e-174	1.5045e-174	1.30166e-174	2.124e-174	-2.11558e-175	-3.04643e-174	-7.12979e-175	-7.79229e-175	-1.11623e-174	7.72393e-175	2.51991e-174	6.07403e-174	-8.98608e-176	2.41537e-174	-1.56582e-174	-3.37832e-176	1.30344e-174	-2.11317e-175	6.18653e-175	4.04956e-174	4.86618e-173
1.90169e-175	-6.14203e-176	1.26014e-175	-1.57748e-175	1.27741e-174	2.47006e-176	-1.16568e-176	9.03333e-177	1.56578e-176	-2.68427e-175	2.22358e-176	-7.24952e-175	1.7416e-176	5.84644e-176	1.13023e-177	-3.12488e-175	3.53726e-175	3.16825e-175	3.67383e-176	8.81802e-176	2.28464e-176	2.87768e-176	-1.14046e-174	6.52456e-178	1.85834e-175	5.80443e-176	-2.64549e-175	-5.52909e-176	-3.17085e-176	1.84327e-175	6.04689e-174
-4.61474e-177	3.05027e-178	-1.34989e-176	4.31089e-177	-4.86474e-177	-6.21448e-177	9.59423e-176	-2.811e-176	-7.25884e-177	7.30459e-176	9.24047e-177	-6.59507e-177	2.87573e-177	-6.37567e-177	-1.17119e-177	-1.64977e-176	4.85033e-178	1.68955e-176	-9.77576e-178	-7.91651e-177	2.67633e-178	-1.85394e-177	4.77412e-177	-6.95673e-177	5.70695e-178	7.2818e-178	6.75157e-177	-1.1296e-176	1.11977e-176	-1.57477e-176	3.67341e-175
-1.01519e-177	7.03529e-178	5.74169e-178	6.884e-178	-1.02391e-178	1.30144e-177	2.51092e-178	-8.97054e-179	-1.25408e-177	-7.41098e-179	-6.94589e-180	2.36876e-178	-2.0718e-177	4.09833e-179	5.35069e-178	-3.95485e-179	1.63668e-177	-4.11724e-178	-1.66553e-177	5.55274e-177	3.57787e-177	2.05054e-178	6.25424e-177	-1.79907e-177	1.70863e-178	-1.12583e-179	3.10743e-177	-3.18228e-177	2.96456e-178	3.77689e-178	3.72342e-176
9.1846e-179	-1.5942e-179	2.05715e-179	5.99967e-179	1.47306e-178	-1.00657e-178	3.28378e-178	-1.44748e-178	1.46166e-179	-3.4871e-179	8.53063e-179	7.49385e-178	1.62206e-178	-1.68317e-178	2.5954e-179	1.60654e-178	-7.50994e-180	-1.47469e-177	5.18814e-179	7.08813e-179	-3.3707e-180	-2.90281e-179	-6.66194e-179	1.56892e-179	-6.0547e-179	1.03052e-179	-4.80811e-179	2.30456e-179	1.01295e-178	2.34139e-179	4.29711e-177
-1.0818e-180	-6.08269e-180	2.47422e-180	-7.1419e-181	-2.11835e-181	1.17287e-180	1.18717e-179	9.07303e-180	1.26621e-180	-2.14457e-180	-2.30176e-180	-5.43557e-179	3.04235e-180	8.17856e-182	2.02535e-181	1.6536e-182	2.09305e-179	-1.86052e-179	2.23779e-179	5.29456e-179	7.93025e-180	5.32917e-180	-9.97645e-180	-1.65572e-179	-1.51336e-179	-3.18315e-180	-4.79901e-180	-1.11829e-179	-4.94292e-180	-3.10499e-180	2.93093e-178
2.07561e-180	-9.254e-181	2.98991e-181	-8.98268e-182	-2.72106e-181	7.77322e-181	-5.4205e-182	-4.14766e-181	-1.10514e-180	-2.40134e-180	-1.02777e-180	-1.3995e-180	-7.53603e-182	-1.00168e-180	3.95766e-181	7.33955e-181	1.17589e-180	-2.01098e-180	1.28597e-181	1.28186e-181	-9.01932e-182	6.6701e-181	4.21079e-181	-1.28065e-180	4.24079e-181	-2.87197e-181	-1.44746e-180	9.20388e-183	4.16519e-181	-4.94431e-180	2.64801e-179
-2.27154e-183	4.17478e-182	-8.77826e-182	-4.89801e-182	-4.4944e-181	1.99486e-182	-1.0309e-182	-5.49657e-183	1.57148e-182	-7.8411e-182	-1.16227e-181	-2.52525e-181	1.22056e-181	2.10595e-181	-9.17534e-183	-2.87776e-182	8.69508e-182	2.3505e-181	-1.8445e-181	1.68675e-182	1.51608e-182	-1.69761e-182	6.55153e-182	2.19758e-182	-4.22926e-182	-1.77656e-181	5.38659e-183	-4.59385e-182	5.62113e-182	-1.86828e-183	2.47176e-180
7.74404e-183	2.56191e-182	2.37703e-182	-8.52854e-183	8.87641e-185	3.53021e-183	2.34687e-182	7.91216e-184	1.918e-182	-2.79048e-182	5.70398e-183	-6.24188e-183	3.37702e-183	-2.6769e-183	3.30907e-183	-1.36217e-184	7.46449e-183	6.17062e-182	-3.5322e-183	-8.97111e-183	4.92695e-183	1.28788e-182	1.51704e-182	1.75241e-183	3.05818e-183	2.85864e-184	2.8715e-182	-2.61637e-183	-1.74195e-183	2.72005e-183	3.17611e-181
-3.90919e-183	4.02398e-183	-1.23693e-184	5.68951e-185	-4.18865e-184	-5.959e-184	2.76015e-184	2.00313e-184	3.76111e-184	6.19624e-185	2.70639e-184	-7.28886e-184	2.65764e-185	-1.08562e-184	2.34552e-183	2.15414e-183	6.72966e-184	-3.49454e-184	6.59888e-184	2.93318e-185	2.42918e-183	1.2482e-184	6.86308e-184	-1.70533e-183	7.97604e-185	-1.14473e-184	1.27589e-183	2.86269e-185	-1.2833e-183	-1.06375e-183	2.61803e-182
3.00444e-185	-2.95922e-185	9.02663e-185	4.33903e-186	-2.13322e-185	-1.68402e-185	-2.65838e-185	1.19889e-185	-1.09804e-184	-8.39253e-187	-2.64821e-184	2.09088e-184	-2.03839e-185	-4.35695e-186	-2.2135e-185	-2.03351e-184	-7.80397e-185	-4.71352e-185	5.23946e-185	9.91719e-186	-1.36592e-186	5.08363e-185	-3.08723e-184	-1.87234e-184	5.61382e-186	-1.25146e-184	-1.59401e-184	6.36923e-185	-1.52951e-187	2.10389e-184	2.36581e-183
-5.16657e-186	1.06548e-185	-8.04395e-186	-2.16932e-185	5.72272e-186	-1.81517e-186	-4.1439e-186	2.25362e-186	1.44693e-185	4.41536e-187	-2.53217e-186	-7.70032e-186	-2.34631e-186	1.81075e-185	-8.90495e-186	6.02279e-186	-1.79561e-186	4.71246e-186	-3.40026e-186	-9.34569e-186	8.33601e-187	7.9994e-187	-1.44991e-186	-2.03743e-186	-1.43654e-187	-6.07822e-186	3.04374e-185	-7.67158e-186	-4.85324e-186	7.21652e-187	1.94299e-184
-3.23716e-187	-8.42736e-187	4.71726e-186	3.05257e-186	-2.29146e-187	1.93083e-187	1.56823e-186	7.44634e-187	-1.6734e-186	-4.91026e-187	3.17868e-186	1.69272e-188	-1.093e-188	-1.05251e-187	5.7223e-187	1.23494e-187	-1.12923e-187	-5.72877e-188	-1.42344e-186	2.58331e-187	3.02726e-186	2.99153e-187	-1.78492e-187	1.10801e-187	-2.72823e-187	6.50133e-187	6.10752e-187	-9.64672e-188	9.30152e-188	-3.89563e-187	2.54237e-185
-4.69832e-187	-2.09025e-187	3.69434e-188	-5.28502e-188	-6.10803e-188	-2.33099e-187	2.66804e-188	-3.08248e-187	7.39906e-188	3.41095e-189	1.36986e-187	3.67468e-189	2.16627e-188	1.91901e-188	-2.25348e-188	-1.73261e-187	-1.82356e-188	9.38818e-189	1.87544e-188	-9.69494e-189	-3.38748e-188	-2.10837e-189	-3.9437e-188	3.91307e-187	1.79667e-187	1.16893e-188	-3.92358e-188	1.16579e-187	-5.378e-188	4.84016e-190	2.7767e-186
3.08265e-189	-2.02429e-189	-6.93078e-189	-2.38966e-188	1.19793e-188	4.28035e-188	-2.91071e-188	2.06176e-188	5.35477e-189	7.21793e-189	-8.25948e-190	-2.91064e-189	-4.55645e-190	3.55851e-189	-2.25216e-188	9.66293e-189	-9.54324e-190	1.69359e-188	9.7315e-190	-3.53191e-190	-3.1013e-189	2.5717e-189	-2.68992e-189	-6.56959e-189	2.63543e-190	1.25374e-189	4.67858e-190	4.74353e-190	-2.68999e-189	-1.08238e-189	2.33331e-187
-3.12805e-190	2.01912e-189	1.96511e-190	-5.15497e-190	5.1475e-191	1.59036e-190	6.81381e-192	1.06038e-190	-3.32819e-190	-1.6596e-189	-4.96151e-190	5.26715e-190	-1.48331e-189	4.19845e-191	3.16865e-190	-2.8293e-190	1.56883e-190	7.61824e-190	-1.03726e-189	1.20241e-189	1.77921e-190	-1.93237e-189	-1.34606e-190	-3.6856e-191	5.97345e-190	2.78758e-189	-1.10163e-190	-5.22516e-191	-1.4838e-190	-6.4678e-190	1.82903e-188
-2.07357e-190	-5.43089e-191	7.03507e-192	1.21863e-190	-4.21709e-191	-4.29422e-193	-3.92659e-192	1.20859e-191	-3.88677e-191	1.76089e-191	1.2734e-191	5.12579e-190	-7.69352e-192	-1.44109e-191	5.50517e-191	-7.79109e-191	6.73864e-192	-1.01722e-190	4.35395e-191	4.89234e-192	-4.44028e-190	5.20521e-191	-1.87153e-191	1.46542e-190	7.15419e-191	4.93056e-192	2.46e-192	1.2683e-190	-1.79957e-191	1.88893e-191	2.24691e-189
3.99872e-192	-3.62039e-192	4.25221e-193	4.8519e-193	2.40687e-191	1.12951e-194	-1.74913e-193	-2.87382e-193	-1.06257e-192	2.53696e-192	1.72767e-192	-4.14805e-193	-2.43585e-193	8.69389e-192	3.45867e-192	2.19006e-192	-2.88668e-192	4.10253e-191	1.00147e-192	1.37002e-193	-1.43627e-191	1.043e-191	-7.95505e-193	5.96751e-192	-4.28556e-192	-9.50514e-194	2.58821e-192	1.95603e-193	1.09231e-193	8.34284e-193	1.38114e-190
4.64367e-193	-7.80571e-193	-1.48025e-193	-1.76702e-194	-6.21666e-193	2.30567e-193	-1.563e-192	2.76646e-195	-1.9941e-193	-1.97493e-193	1.22379e-192	2.80822e-193	5.05028e-194	-6.64329e-194	-4.65973e-194	7.35412e-193	2.26519e-193	1.45832e-192	-1.0249e-193	-9.19364e-193	9.41227e-195	-4.23862e-193	-2.36228e-192	2.78209e-193	3.19532e-194	-2.66821e-194	-1.74456e-193	-5.07282e-195	8.1493e-195	-7.26368e-193	1.33822e-191
-1.42491e-194	-1.0459e-193	-6.18696e-195	-1.0729e-195	-4.02171e-195	-3.21727e-194	2.0878e-195	3.00165e-194	3.21409e-194	-3.71116e-194	5.28143e-194	-1.60699e-193	-4.58746e-194	-2.56833e-194	-3.11995e-194	4.54662e-194	-9.38744e-196	1.12146e-194	-1.80416e-196	3.1427e-195	3.11955e-196	5.45143e-194	-2.4196e-194	3.46748e-195	-3.55357e-194	3.28744e-195	-2.26783e-194	-4.95218e-194	-8.44033e-195	-1.02273e-195	8.43839e-193
-5.09418e-196	-1.11702e-194	-6.20089e-195	5.00608e-195	9.06725e-196	1.38753e-196	-5.7484e-195	-2.00222e-195	1.80622e-196	1.13635e-194	6.24996e-198	1.98704e-195	1.13479e-194	-4.54711e-195	5.30819e-195	-3.98396e-196	1.43393e-194	-4.29147e-197	-1.06643e-195	3.00261e-195	-1.74735e-195	6.84819e-196	7.20461e-195	3.99066e-195	-4.80396e-196	7.84417e-195	-1.50657e-195	-1.74542e-194	-1.9176e-195	3.50895e-195	1.31612e-193
-5.09545e-196	-6.77561e-197	6.79258e-197	5.97473e-196	6.58417e-196	-8.17946e-197	3.02195e-196	7.76166e-197	7.57471e-196	-1.22772e-196	2.21393e-196	7.94538e-196	9.89272e-197	6.65143e-197	1.19181e-196	2.40364e-196	-1.99746e-195	1.11956e-196	-5.46098e-196	-2.03225e-196	-4.86597e-197	-9.89372e-196	1.13486e-196	6.19227e-196	6.20071e-196	-9.46651e-197	4.23174e-196	-2.90212e-196	-3.59042e-196	-2.9351e-196	1.1494e-194
-3.2324e-197	5.09693e-198	-2.35498e-197	-7.82709e-198	-1.68336e-198	-5.31997e-199	-1.69051e-197	8.49592e-198	-3.4805e-197	-1.96094e-197	7.11597e-198	-3.55841e-197	-2.07878e-197	1.15655e-196	-6.16794e-197	2.80394e-198	-3.11081e-197	-6.74413e-197	1.06676e-196	3.8448e-198	1.60221e-197	5.5152e-198	1.11848e-197	1.50774e-197	3.66881e-198	-1.56686e-198	-2.56091e-197	1.92035e-197	1.98616e-197	-4.30367e-197	7.64271e-196
-1.91007e-199	4.82231e-198	5.68066e-198	-7.73336e-198	4.45204e-198	-4.47031e-198	1.56171e-198	-2.05356e-198	4.29048e-198	-1.39679e-198	4.27009e-199	-2.77811e-198	4.87822e-198	1.78241e-197	-9.5961e-199	-7.20349e-199	1.32244e-198	-1.09797e-198	2.61413e-199	-5.9672e-199	-1.55538e-198	-3.61832e-199	-2.32155e-198	3.71324e-199	-5.5233e-199	-1.06569e-197	-2.17025e-198	-2.95262e-199	9.52456e-199	6.63491e-199	8.7419e-197
-2.04657e-199	-7.1546e-200	6.06719e-200	-1.4938e-202	-9.0541e-201	1.26453e-199	-9.91104e-199	-1.24614e-200	4.58907e-199	-7.34193e-199	5.8641e-200	-6.68656e-199	-6.2696e-199	2.02877e-199	1.12134e-199	-6.45536e-199	1.87789e-199	-3.10773e-200	3.4469e-200	6.28282e-200	-1.05794e-199	3.24385e-199	1.92988e-199	3.52636e-200	2.98933e-199	6.46452e-201	-7.97899e-199	1.15806e-199	6.25308e-200	4.30793e-199	7.67102e-198
1.31216e-200	7.67403e-201	-7.65394e-201	3.22277e-200	-3.46314e-201	3.5961e-200	3.83111e-200	3.40133e-200	-2.59779e-200	-3.70417e-201	-1.05895e-199	1.18408e-201	9.42157e-201	-4.19344e-202	1.76033e-201	-1.27457e-200	3.73754e-201	2.6761e-201	7.79892e-200	-6.30917e-200	8.57837e-201	5.08876e-200	1.0426e-200	2.22691e-200	2.57743e-201	8.61822e-201	-1.59508e-201	4.1722e-200	-1.3262e-200	4.31586e-200	6.84123e-199
4.73046e-201	2.28667e-201	-1.16537e-201	-3.61549e-202	-4.0203e-201	1.24891e-201	4.76252e-201	1.80154e-200	1.23234e-201	-3.4521e-201	1.56603e-201	-4.86291e-201	1.3659e-201	2.06312e-201	-3.5375e-202	3.31709e-202	1.50897e-201	-4.67467e-201	-8.77714e-201	-1.63734e-201	-1.9682e-201	7.61149e-203	-3.77321e-202	-7.18333e-202	-1.4383e-200	-5.2079e-201	-1.44583e-201	1.41583e-202	-1.66106e-202	-1.37506e-201	9.42766e-200
-1.96597e-203	-8.65383e-203	1.7481e-202	8.29042e-203	-3.33621e-203	1.19533e-202	-3.45898e-202	1.45938e-201	4.04413e-203	-2.38811e-203	-7.68261e-202	6.65387e-203	-6.5247e-203	-3.24778e-202	-3.96621e-202	1.50923e-202	2.0438e-202	-2.83664e-202	3.95136e-203	2.32754e-203	2.55941e-203	6.92268e-202	-2.48779e-203	9.9726e-203	6.92582e-203	-2.45865e-202	-8.88111e-204	-2.83836e-202	-4.21005e-203	1.93615e-201	8.13817e-201
-2.92477e-203	8.20744e-204	4.71269e-203	7.04849e-204	2.63696e-203	4.65629e-203	2.82248e-203	-3.39403e-203	3.39488e-203	-7.61868e-203	-5.53997e-204	-4.01041e-204	-2.84698e-204	-2.95021e-204	-1.46712e-203	3.73485e-204	-1.32004e-203	-3.25431e-204	-5.75887e-203	1.16528e-203	1.16269e-202	1.97631e-204	-5.44159e-204	-6.94973e-203	1.41142e-203	-7.86143e-203	7.29059e-204	-3.69722e-203	1.38588e-204	-7.50446e-205	7.88625e-202
-2.75796e-204	-2.95452e-204	1.75886e-203	-1.86006e-204	-4.06989e-204	-3.62123e-205	-8.31773e-205	3.58817e-204	8.57717e-205	2.94482e-204	-1.2931e-203	2.09973e-204	7.51036e-205	2.63296e-204	1.44261e-204	2.0454e-204	2.24315e-204	-1.15823e-204	1.71865e-204	5.40922e-205	-3.38778e-205	1.41315e-204	-2.48892e-205	-3.78353e-204	-3.62638e-206	3.76633e-205	8.38877e-206	-8.81544e-204	1.78416e-204	-2.00048e-205	8.24601e-203
7.06616e-205	3.45557e-206	5.26041e-206	1.23668e-207	-8.23323e-206	1.34781e-205	3.76529e-205	6.29965e-206	-6.66176e-206	-3.93971e-206	-4.45839e-206	4.22093e-205	-2.39901e-205	5.98179e-205	6.46056e-206	1.81136e-205	-6.94634e-207	9.12094e-206	1.25109e-205	6.26078e-206	-6.7076e-206	-1.1236e-205	-5.30453e-206	8.74136e-207	-4.0521e-206	-1.29525e-205	-2.41363e-205	2.71146e-205	-9.59191e-206	-3.44502e-206	4.44818e-204
-1.78026e-206	-4.08044e-207	3.45056e-207	9.21439e-207	1.6457e-207	2.31133e-206	2.1939e-207	-1.67778e-208	1.2993e-206	4.3874e-207	-1.20245e-206	1.20889e-207	5.68431e-207	3.97696e-207	-2.99942e-207	1.0237e-207	2.34403e-207	2.04216e-206	9.29201e-207	4.01717e-206	-1.88865e-207	2.64799e-207	-2.45402e-205	3.2188e-208	9.00528e-208	-4.88945e-207	-1.37159e-207	1.25742e-206	-1.44715e-206	-3.07503e-206	4.93414e-205
-7.97219e-208	-4.65832e-208	6.08134e-208	2.64696e-207	4.53702e-208	-2.55916e-208	1.16489e-206	-1.09813e-207	-4.03667e-207	-1.21249e-207	-1.05574e-207	-1.68159e-207	1.21353e-208	2.265e-208	2.1667e-207	-2.76108e-208	1.39976e-207	-1.11083e-206	3.04401e-207	-1.83425e-207	9.59777e-209	-1.2058e-207	-1.6993e-207	-5.0945e-207	-9.99451e-209	4.60285e-208	-1.15991e-207	-1.37943e-207	1.73437e-207	6.36963e-207	6.54374e-206
4.99633e-209	1.50364e-208	-2.24674e-208	8.39381e-209	2.90021e-209	1.08493e-208	-6.61751e-208	-3.06813e-208	-2.78236e-209	2.88353e-209	7.92881e-210	-1.2848e-208	5.63454e-208	1.76797e-208	-4.80363e-209	3.35457e-209	5.90492e-209	7.34658e-210	-2.83551e-209	6.62601e-209	-1.1154e-209	2.7103e-208	-1.24531e-208	-4.69453e-210	4.74439e-209	-1.16847e-209	-1.57654e-208	2.03278e-209	2.37639e-208	-6.66033e-208	4.3431e-207
-1.25635e-209	4.40401e-211	2.47471e-209	1.72537e-209	-2.88418e-209	-3.00397e-210	-1.05798e-209	-8.41649e-210	-9.01538e-211	4.4743e-209	1.48062e-209	-1.65948e-210	-1.8112e-210	-3.4038e-209	1.3622e-209	-8.49575e-210	2.29318e-210	1.20082e-210	6.46705e-209	7.35646e-209	9.56036e-211	-7.29821e-210	-2.12956e-210	4.50234e-210	-1.28219e-210	1.17289e-209	7.83172e-211	1.21808e-210	-1.46202e-209	1.80856e-210	4.1398e-208
-6.96271e-210	-1.28801e-211	-6.39479e-213	-5.38482e-211	7.04179e-211	-1.26781e-210	-3.00497e-211	3.85541e-210	-3.43378e-211	-9.47515e-212	6.17723e-212	1.50308e-211	4.67902e-210	-7.32118e-210	-2.81917e-211	1.75098e-211	-3.77383e-211	-9.33932e-212	-8.33553e-210	9.73573e-212	3.01619e-210	-1.54602e-210	9.00692e-212	-3.18319e-211	4.83618e-212	8.52903e-211	9.94198e-211	9.9275e-211	-3.90891e-210	-1.34996e-210	4.8893e-209
3.81572e-212	6.48551e-212	1.42912e-211	-3.72702e-213	-1.20828e-211	2.02152e-211	-1.1003e-211	-4.36746e-213	-1.84431e-211	-1.23378e-210	-1.43035e-211	-5.39037e-212	-2.16887e-211	1.56718e-211	8.86171e-212	3.78866e-211	9.14321e-212	-1.1897e-211	-1.04033e-211	1.88433e-211	-6.53997e-214	6.38988e-213	2.08903e-212	2.24163e-212	9.90639e-212	-1.25462e-212	1.81358e-211	-1.30629e-212	-2.49346e-212	-1.19102e-213	4.02864e-210
1.00304e-212	-3.63005e-215	-2.55995e-213	-8.35796e-213	3.12199e-213	1.05199e-213	6.74397e-214	1.91039e-212	-2.61966e-212	1.34113e-212	-7.41259e-213	7.69794e-213	-9.67507e-214	-3.49613e-212	-2.32482e-212	3.88572e-214	-4.51944e-212	6.21793e-214	8.88622e-213	2.5926e-213	-4.88431e-212	-7.57955e-213	-1.05207e-212	-1.75163e-212	-5.54018e-213	-1.04509e-211	2.49938e-213	-3.76838e-213	-6.88564e-214	-1.69925e-213	4.1968e-211
-3.54903e-215	-9.13349e-215	1.31682e-213	1.46078e-213	-4.16727e-214	1.99145e-213	-1.4128e-214	-1.15643e-213	9.5352e-215	9.69464e-214	1.08108e-214	-5.33315e-214	1.24525e-213	-5.9404e-214	7.7649e-214	-8.37191e-213	1.48526e-213	2.14352e-215	-3.83404e-213	1.95987e-213	-6.02718e-214	1.42901e-213	7.29459e-214	5.25923e-216	-2.23995e-214	4.44064e-214	1.55197e-213	2.40446e-213	1.09083e-213	7.67589e-213	4.27625e-212
-1.14779e-215	5.19453e-216	-6.68359e-216	1.13499e-215	-1.39212e-214	-1.62041e-213	8.86164e-215	2.03449e-214	1.82286e-215	-1.47719e-214	-4.58157e-216	1.25542e-214	3.22812e-215	2.45138e-215	-1.61735e-214	3.3531e-214	-1.09208e-215	-2.0812e-216	5.22072e-215	3.50221e-215	-4.70941e-214	5.44258e-215	-3.08083e-215	-3.95979e-215	1.85286e-214	5.91585e-215	1.91029e-215	1.50012e-215	2.093e-215	1.81234e-215	3.94991e-213
-2.91651e-216	8.37713e-218	-5.50306e-215	-1.11772e-216	1.23356e-215	-1.62035e-216	8.91038e-217	5.13115e-216	-2.01157e-216	-8.93759e-216	6.58782e-216	1.06459e-214	6.49444e-216	5.41646e-217	-5.94528e-216	-3.68437e-216	-2.56823e-215	-1.11593e-216	-6.30055e-216	3.17177e-217	5.3603e-216	2.94756e-216	3.8098e-216	9.30609e-217	2.38408e-215	1.9393e-215	-1.68412e-215	-3.89886e-215	-1.87727e-215	-6.85935e-216	3.90948e-214
4.29117e-217	-1.10617e-216	8.64282e-218	-2.99481e-216	4.45499e-217	-2.80674e-216	2.65968e-217	1.62863e-217	-2.31821e-218	-6.90547e-218	4.67482e-217	-3.90909e-217	7.00905e-219	-5.1905e-217	-9.68111e-217	-2.07533e-216	-2.55414e-216	1.43809e-217	3.21328e-217	-1.30002e-219	6.88321e-218	-5.84788e-217	-2.98618e-217	-8.05546e-217	1.64866e-217	1.1271e-216	4.45173e-219	-3.76426e-217	-1.02787e-216	8.65344e-217	2.11621e-215
2.90014e-217	1.48944e-217	1.10499e-217	-4.62039e-217	-1.05318e-217	6.91135e-218	2.56931e-219	4.72441e-220	-2.10657e-218	2.01672e-217	-4.62821e-218	1.44184e-217	-1.58524e-219	-1.28529e-218	6.40782e-218	8.71291e-219	-8.41224e-218	2.10976e-218	-3.1584e-219	7.6558e-218	1.74665e-217	1.97171e-217	7.79799e-219	1.75295e-217	1.45133e-217	-6.65633e-218	-1.0334e-217	-2.05521e-218	1.19499e-217	-6.90838e-218	2.95344e-216
-2.14707e-218	3.25304e-219	1.08395e-218	-1.37355e-219	-2.3542e-218	-4.1631e-219	2.33351e-218	1.70372e-218	1.04231e-219	3.3036e-218	1.50344e-219	-2.14979e-219	9.41169e-220	-2.19156e-219	-2.70635e-219	3.1526e-218	1.42429e-218	-9.15673e-219	-6.2016e-220	-5.73053e-219	3.13488e-219	3.03606e-219	8.3029e-219	-2.48761e-219	-1.59935e-219	-7.29435e-219	9.31315e-220	-1.25275e-219	8.10721e-219	3.03048e-219	2.49038e-217
3.92111e-220	-1.68142e-221	1.48388e-219	-4.43524e-221	1.49305e-220	-1.52281e-219	-3.29048e-219	-7.02569e-220	-1.59112e-219	-1.34609e-219	6.80984e-220	2.16472e-220	6.53291e-220	-2.72727e-220	-3.12981e-220	-7.16203e-220	2.50016e-219	1.04364e-219	2.4123e-220	-3.54936e-220	8.15981e-220	-3.86349e-220	7.55197e-221	-5.52701e-221	-5.79895e-222	1.82797e-221	2.63903e-220	-1.54367e-221	7.42033e-220	-2.8281e-220	2.01935e-218
-1.48822e-220	3.12054e-221	1.53332e-222	5.26157e-222	-1.87949e-220	-1.74432e-220	6.8419e-222	6.79679e-222	1.54219e-221	3.25854e-221	-1.15747e-220	2.87321e-221	-1.64077e-222	-4.95845e-221	-1.20696e-220	4.79028e-222	7.37027e-221	-1.20392e-221	3.26654e-220	2.65872e-221	-7.9963e-223	-5.79329e-222	7.71092e-222	-3.88085e-221	3.13718e-221	-4.55714e-221	-4.06645e-221	-6.63462e-221	4.33617e-221	9.37375e-221	1.74519e-219
1.73812e-221	-2.97178e-222	-5.64705e-222	1.50029e-221	-7.12365e-223	-8.32722e-222	-1.64366e-222	2.55364e-222	1.1798e-221	-8.85748e-223	1.9229e-224	4.7446e-222	6.35654e-223	1.15592e-222	1.34059e-222	-1.21698e-221	-1.22286e-222	-7.93756e-223	-7.4071e-222	-1.96723e-223	-1.78635e-221	-1.15203e-221	-4.14296e-223	-1.59983e-222	-7.55226e-222	-6.37369e-223	-9.62844e-223	-5.31099e-222	1.68549e-221	1.62395e-221	1.75565e-220
3.6926e-222	3.53836e-223	-3.74947e-223	-1.64978e-223	5.1199e-223	-2.64359e-223	-5.79048e-223	-4.8161e-223	9.65408e-223	-3.9032e-222	1.02586e-224	-2.45053e-223	1.1791e-223	-2.79391e-223	-8.2763e-225	-9.5097e-224	-1.1396e-222	-2.25373e-222	1.85242e-223	3.7286e-224	-2.60055e-224	1.56305e-223	3.0988e-224	4.87007e-223	6.83702e-224	5.58231e-223	-4.76195e-223	-8.10463e-224	-2.18978e-223	-1.81988e-222	1.95868e-221
2.33713e-223	-6.40272e-225	1.40933e-223	4.58473e-224	5.37306e-224	9.99979e-225	2.94529e-223	-1.05992e-224	1.26547e-224	-2.73825e-224	1.16392e-223	1.05926e-224	5.18137e-225	6.73608e-225	1.53584e-224	-1.1401e-223	3.79923e-226	-6.20141e-224	4.77818e-224	4.26871e-225	-9.49698e-225	1.7252e-223	-1.94449e-224	7.68081e-224	-5.12579e-225	-2.89835e-225	-6.69256e-224	-1.02604e-224	1.98661e-223	5.64517e-226	1.78121e-222
4.66821e-225	6.26096e-225	-4.13928e-225	-2.30975e-225	-6.89618e-226	1.68307e-225	9.56886e-227	6.8431e-225	1.0066e-225	8.38353e-226	2.24942e-226	9.56211e-225	-1.27588e-224	4.8739e-226	-1.36251e-225	1.76199e-224	-3.83345e-225	-4.54492e-225	2.62441e-226	6.91914e-226	-4.52065e-225	-2.00477e-224	-1.61094e-224	-1.66003e-225	1.74775e-225	-5.64033e-225	2.40374e-225	-5.79224e-225	-1.74167e-225	-1.54062e-225	1.41087e-223
-2.55031e-227	-7.24392e-227	-1.14734e-226	9.70553e-226	-3.35598e-226	3.44374e-228	-2.98868e-227	-4.22161e-226	7.85424e-226	-1.6689e-225	5.29482e-226	4.37949e-227	2.17334e-226	-6.99968e-227	-7.99661e-226	4.5888e-228	5.69323e-226	1.02424e-225	-1.30745e-226	-1.95565e-226	1.53062e-225	-1.79588e-226	-2.85275e-227	1.35346e-226	1.06008e-226	2.99424e-226	2.83077e-226	8.52574e-226	7.94993e-226	-2.31466e-226	1.2455e-224
-3.82459e-227	-1.37635e-227	3.6254e-227	-8.58375e-227	-4.73924e-229	-5.20942e-228	2.41692e-228	-4.61582e-227	-2.05572e-227	7.70943e-227	-6.01391e-228	1.0429e-226	5.09469e-228	-1.35598e-227	-4.83503e-227	6.42633e-227	9.05429e-228	5.79306e-227	-8.07107e-227	1.0788e-227	4.44932e-227	4.70685e-228	1.19072e-228	-6.33331e-227	8.3769e-227	-8.63312e-228	2.39255e-227	3.47365e-228	-5.73169e-228	4.46375e-227	1.00996e-225
-1.28119e-228	1.33214e-228	-2.64932e-228	3.96076e-228	2.08812e-228	1.75784e-228	6.05941e-229	1.24335e-228	1.59331e-229	1.69185e-228	3.43288e-228	-1.98773e-227	4.66103e-228	-1.66221e-228	-8.49939e-228	-6.21601e-229	-3.8051e-227	-1.97648e-228	-5.75741e-229	-7.98884e-229	-7.96017e-230	2.52807e-228	-1.14878e-228	2.70102e-229	1.8721e-228	-5.24834e-229	1.61699e-229	1.986e-228	2.1114e-228	5.91174e-228	1.13521e-226
6.75103e-229	-1.89808e-230	-4.60495e-231	-1.43396e-229	-1.22754e-229	2.15988e-229	-1.16313e-231	-7.11465e-229	1.68026e-229	-6.01366e-230	2.84877e-228	1.58037e-229	3.08011e-229	2.06062e-229	5.03009e-231	-5.84444e-230	9.72836e-229	-6.67444e-229	-2.91177e-229	6.51576e-230	2.15785e-229	-2.1513e-229	9.01636e-229	-1.30282e-231	-4.19214e-230	-2.99262e-230	1.54259e-230	3.48268e-229	3.16729e-230	6.13721e-230	9.56503e-228
-5.31855e-230	1.14856e-229	-2.70682e-230	2.86766e-230	-2.0111e-231	-5.70267e-231	-2.40073e-231	-3.26754e-230	-5.03264e-230	-4.87753e-231	8.44928e-231	-5.65857e-230	-9.44209e-232	7.68577e-231	-2.00273e-230	-1.26715e-230	3.07727e-231	2.82791e-231	1.60722e-231	4.0937e-230	5.8352e-230	5.46671e-230	-6.41249e-230	8.04491e-230	-2.70334e-230	-2.302e-230	-3.29844e-231	-3.52198e-231	7.69568e-230	-1.19593e-230	8.79976e-229
3.59645e-231	2.01692e-231	-1.66612e-232	2.43191e-231	2.04025e-231	9.47745e-232	-1.74747e-231	-4.80285e-231	-3.71428e-231	-1.21948e-232	1.72763e-231	-3.78913e-231	1.07519e-230	-3.18454e-231	-7.71812e-232	2.54044e-232	1.67154e-230	6.98455e-232	-4.26194e-231	-1.8749e-231	-1.22651e-230	-7.35574e-232	-2.13823e-232	4.60407e-232	1.64302e-231	3.71197e-233	-2.73474e-232	-1.23254e-230	6.67635e-231	5.33886e-231	1.05585e-229
-4.35565e-233	2.22336e-233	-1.23003e-232	-8.60672e-232	1.12335e-231	-1.45547e-232	-6.78138e-233	1.49017e-232	-1.61736e-232	-1.51274e-231	-3.34675e-232	-4.54562e-232	-2.98386e-234	1.5324e-232	-2.98424e-233	1.60036e-232	-4.48897e-232	-9.08375e-233	-1.61924e-233	2.423e-232	-2.08432e-233	9.73898e-235	-2.76263e-233	7.07278e-234	1.31082e-231	3.87126e-232	-2.17259e-232	-1.2487e-233	1.64938e-232	3.52197e-232	8.64457e-231
-7.38543e-233	-3.7181e-234	5.92512e-233	1.53696e-232	-1.42056e-234	-2.96846e-235	-4.65732e-233	-3.87874e-233	-1.74439e-233	4.60012e-234	4.75295e-233	-3.74654e-233	1.02069e-232	-9.36713e-233	-3.77051e-233	-2.71331e-233	-5.4568e-234	-4.93696e-234	6.63336e-235	6.27708e-234	-4.25122e-233	-3.43576e-233	-1.49143e-233	-2.70653e-233	8.38435e-234	1.03003e-233	-3.59984e-233	-4.69453e-234	-8.88147e-234	3.15736e-233	9.81231e-232
2.61923e-234	1.36173e-234	-5.04167e-234	6.12463e-235	3.08803e-234	-1.16604e-235	7.73674e-235	2.70417e-234	-1.60512e-235	-3.90706e-235	2.71111e-235	3.92062e-235	-1.22691e-233	-1.14018e-234	-2.2388e-234	-1.38081e-234	-6.57457e-236	3.65656e-234	-3.06432e-234	-8.34122e-235	1.02809e-233	-3.55553e-235	-1.01625e-234	-1.74512e-234	-1.49941e-233	-4.30923e-235	-1.46539e-235	-8.73085e-236	1.53093e-234	1.69101e-234	7.44602e-233
-4.12716e-235	3.17189e-237	2.60639e-235	-4.69539e-237	-7.87966e-235	1.16988e-234	4.41979e-235	9.43729e-236	-3.62469e-235	2.16058e-235	9.14265e-235	-2.59351e-235	-9.92166e-236	-1.58875e-235	1.3558e-235	-7.79748e-235	2.40567e-235	3.1332e-236	2.85672e-237	-6.95746e-235	8.76496e-236	-2.67109e-235	-2.35934e-236	3.97835e-235	3.61614e-235	3.03621e-235	1.0239e-235	-2.04921e-235	-5.34413e-235	3.69079e-236	9.39154e-234
4.02521e-236	8.12729e-238	2.15168e-237	-9.25022e-237	3.25757e-236	1.29182e-236	-6.7917e-237	-2.59964e-236	-3.89809e-237	-6.55083e-236	5.54809e-237	5.0765e-236	1.09876e-236	1.35531e-236	-1.13127e-236	8.66899e-236	-9.71628e-236	5.71846e-238	-1.33801e-238	-2.51268e-238	-2.29051e-236	1.1604e-235	-2.93501e-236	-1.10676e-236	1.44042e-236	1.98604e-236	1.2698e-236	8.56841e-236	-3.51235e-237	4.81408e-236	8.40794e-235
-8.80357e-238	-1.10168e-239	4.01182e-237	-8.23103e-238	-1.9999e-237	2.88203e-239	2.20991e-237	-2.98608e-237	-7.38703e-238	-1.09556e-237	-1.38547e-237	-1.62347e-237	3.83265e-238	-2.9794e-237	6.66172e-237	-2.27287e-239	4.84703e-237	3.04368e-238	-4.27138e-239	-2.74497e-237	1.85555e-237	3.54349e-239	-3.52538e-238	-1.90179e-237	-9.5483e-239	2.53398e-237	3.80417e-237	1.39511e-237	6.75167e-237	8.16769e-239	5.45878e-236
1.28626e-238	-4.81543e-238	2.68001e-238	6.58686e-239	2.75474e-238	5.16486e-239	-5.95814e-239	1.38539e-238	1.05264e-238	1.86687e-238	5.35278e-238	3.13665e-238	-3.35029e-239	-7.67027e-239	-1.449e-238	-1.69484e-240	-1.2159e-238	9.4832e-238	-1.78911e-238	1.3915e-238	-3.32516e-238	1.76489e-238	-3.93929e-239	9.40373e-239	-1.89504e-238	2.3648e-238	-7.89453e-239	1.4997e-238	-1.13701e-239	-1.57255e-238	5.72091e-237
6.69015e-241	-1.84035e-239	6.59742e-240	-1.04298e-240	-1.94188e-240	-7.74557e-240	4.54167e-239	1.91397e-239	1.2624e-240	-3.57697e-239	-2.98092e-239	-6.01002e-239	3.22363e-239	-7.7177e-239	-1.12299e-239	1.97619e-239	2.78934e-240	2.03344e-239	2.68714e-240	5.73979e-239	7.57084e-240	1.12017e-239	-7.01476e-239	-3.8692e-241	3.02309e-240	3.00272e-239	7.67233e-240	1.96576e-239	-1.47559e-239	1.05529e-240	6.17011e-238
-1.30085e-240	-2.63668e-240	-1.54512e-241	-1.46238e-240	2.68268e-240	5.62314e-241	-2.23131e-241	-1.77717e-240	-2.78474e-240	1.54924e-240	7.12788e-240	-1.89379e-240	5.66841e-242	9.83324e-241	1.206e-241	-4.26807e-242	8.35458e-243	-9.33919e-243	1.22324e-240	5.74311e-241	3.11687e-241	-5.26643e-241	1.09527e-240	7.39138e-240	-6.56467e-241	-1.23239e-240	-1.08634e-240	1.73161e-241	3.98291e-240	-4.61034e-241	4.40912e-239
1.91859e-241	-4.70049e-242	4.59797e-242	6.42744e-242	-5.39411e-242	3.55243e-242	6.12933e-243	2.04046e-241	9.10262e-242	4.34012e-242	-1.11373e-241	-9.09159e-241	7.3773e-241	-4.38563e-242	4.45756e-243	1.66695e-242	1.17431e-241	-3.281e-242	6.47451e-242	-1.05629e-241	-2.97985e-242	-7.49807e-242	1.30587e-241	-1.09659e-241	-2.49541e-241	-3.51075e-242	-5.96044e-241	3.01913e-241	-2.98177e-241	5.37009e-242	4.80656e-240
3.65444e-243	9.64927e-244	-1.37087e-242	-1.58067e-242	-2.21827e-242	-8.98765e-244	2.76781e-243	1.80739e-242	1.41283e-242	5.34003e-243	-1.53889e-243	-4.22087e-243	2.57834e-243	3.43249e-242	-4.90634e-242	6.13935e-243	3.02762e-243	-1.36647e-242	-8.19917e-243	-1.47147e-242	-1.44589e-243	3.33438e-243	-5.8691e-242	7.18448e-243	-4.54509e-243	-6.82208e-242	-9.48232e-244	-1.85227e-242	6.08689e-242	2.29097e-242	4.8167e-241
-1.91538e-243	-1.1637e-243	-2.78086e-243	1.3514e-244	7.13531e-244	-6.62755e-244	-3.27139e-243	3.07296e-244	3.82615e-245	-1.37909e-244	1.10131e-243	-5.17136e-245	5.83871e-244	-1.18129e-245	5.30806e-243	5.31072e-244	-9.69512e-244	2.76517e-245	2.45623e-243	1.78133e-244	5.89045e-244	-6.30344e-245	-6.64473e-245	-4.6822e-244	2.28501e-245	-2.45784e-244	-1.0308e-244	2.93967e-244	6.27575e-244	-1.11577e-243	2.59414e-242
4.62625e-244	-9.87577e-245	8.04184e-245	-1.36713e-244	-4.72996e-245	-6.10365e-245	-8.05162e-245	-2.53722e-245	-3.78416e-246	-2.7498e-244	2.49309e-244	-1.1107e-244	-4.24155e-245	-7.41294e-245	5.14321e-244	-4.6185e-246	5.39572e-245	5.25398e-244	2.89234e-244	3.98718e-245	1.59584e-244	9.31706e-245	2.81475e-245	-6.32751e-245	-7.07584e-245	2.6473e-245	7.13997e-245	-1.14277e-244	6.59053e-246	-2.50307e-244	4.05981e-243
-9.63689e-246	3.24109e-245	1.15197e-245	4.67856e-245	-9.97497e-246	-1.70909e-246	-1.96622e-247	2.44258e-247	1.34421e-246	1.66131e-245	9.94119e-246	4.94862e-246	2.20679e-245	1.39883e-246	-4.03163e-246	4.37924e-246	-7.68724e-248	1.72831e-246	1.48123e-245	-1.21008e-245	3.97298e-246	1.30666e-245	-4.54561e-245	1.07882e-245	-9.04096e-245	3.59723e-246	-1.01411e-245	-4.63347e-245	-3.41764e-246	1.2626e-245	4.45731e-244
-1.19776e-246	-2.64948e-246	1.22142e-248	3.62999e-247	-1.84456e-246	4.27822e-247	-1.44978e-247	-5.02985e-247	-1.08362e-246	-1.97976e-246	-1.4657e-246	3.9695e-248	2.06067e-246	-3.94492e-247	2.37371e-247	6.40643e-247	9.06531e-249	5.2018e-248	2.45178e-247	1.61476e-246	-1.46381e-246	5.14179e-247	-5.56958e-247	-1.45448e-246	2.93551e-247	-2.10038e-246	3.88296e-247	1.90923e-246	7.26345e-247	-5.5368e-247	2.69267e-245
5.41726e-248	6.8795e-248	5.26133e-248	-3.45673e-248	-1.41572e-247	1.92787e-247	3.55626e-247	-8.26559e-249	-6.90251e-248	-6.36024e-247	9.33127e-247	1.73074e-247	-5.60842e-247	9.28205e-249	-2.04851e-248	-7.47566e-249	3.59176e-248	-2.94114e-248	-4.21005e-248	-1.08139e-248	-5.2639e-248	1.23841e-248	-3.76694e-249	6.26944e-248	-1.0909e-247	-1.6825e-247	1.04258e-248	-2.14061e-248	-5.90558e-248	-3.35178e-248	3.96921e-246
-2.59902e-249	-1.00956e-248	4.52324e-248	-5.264e-250	-3.80542e-249	-4.05854e-249	-2.44255e-248	-4.14128e-249	4.15192e-248	-2.61022e-249	2.40498e-250	2.1624e-249	-2.38568e-248	8.7025e-251	-9.71743e-249	6.75027e-249	1.84239e-249	-2.0112e-248	-2.15914e-248	4.82226e-249	5.85026e-249	4.34609e-249	-3.67539e-249	-4.11546e-249	2.07333e-250	-4.23514e-250	-1.03125e-248	-6.8578e-249	9.45684e-249	-8.84472e-250	2.76326e-247
9.97844e-251	-3.3641e-249	2.33749e-250	5.18418e-249	-1.1891e-251	-7.60163e-250	-4.90558e-251	-1.22873e-250	-9.89602e-251	4.38338e-250	-3.53818e-250	2.26953e-250	-4.98835e-252	-5.95301e-250	3.25792e-249	3.92285e-249	1.53206e-250	4.37502e-250	-1.19872e-249	5.129e-250	6.74855e-250	7.50352e-250	-2.47574e-249	6.06998e-250	-5.97799e-250	2.1641e-249	-4.02127e-250	1.80343e-251	-4.67241e-250	3.79051e-252	2.91883e-248
-1.28261e-251	1.92958e-250	-1.26546e-250	2.70354e-250	8.45891e-251	2.44689e-251	4.65819e-250	-5.67962e-252	3.98081e-251	1.43654e-250	2.66011e-251	2.72832e-251	-9.15443e-251	6.7655e-251	4.27867e-252	-3.721e-251	-2.14846e-251	3.0613e-251	1.36535e-252	-1.05115e-250	-1.68433e-250	-5.70327e-251	-4.0728e-252	-4.6521e-251	-5.57544e-253	5.86204e-250	2.98484e-251	7.253e-252	-1.30883e-250	-2.44425e-252	2.8131e-249
-6.23379e-253	-3.81305e-252	-3.01212e-252	-1.10314e-251	-9.74706e-252	6.29415e-253	4.8988e-252	5.62585e-252	-1.04801e-252	-8.07915e-252	-1.10016e-252	-2.85709e-253	-9.72519e-251	-4.38165e-253	6.12825e-252	-6.66577e-252	-1.31359e-251	8.72705e-252	-4.5503e-252	5.00964e-253	-5.56566e-252	9.87454e-252	2.02323e-252	3.85456e-253	-7.86464e-252	-4.05285e-252	9.26632e-252	3.81077e-253	-1.26445e-251	4.22297e-252	2.43574e-250
5.32866e-253	2.61809e-253	5.0246e-254	-1.90277e-252	-2.71672e-253	-8.68949e-254	-4.109e-254	1.82383e-252	-1.90041e-252	-2.28073e-253	-2.46449e-253	-2.23068e-254	-7.58728e-252	1.11455e-251	3.0172e-253	-2.08408e-252	2.48134e-253	-1.41346e-252	-6.08992e-254	-2.09821e-253	-2.28849e-252	9.80204e-254	-2.45662e-252	-1.2712e-253	-6.97807e-253	-5.16768e-253	3.50028e-254	5.13071e-252	6.68554e-254	6.1181e-253	4.24485e-251
1.06004e-253	1.63571e-254	-7.83174e-254	4.93561e-254	-7.17333e-254	1.46181e-254	-3.26414e-254	1.20952e-254	6.59466e-254	-9.07498e-254	-3.03229e-254	-2.12376e-254	2.77962e-254	3.63012e-254	4.71933e-254	-1.49921e-253	-7.66018e-255	-1.33188e-254	4.24155e-254	1.65716e-255	-1.19593e-254	9.12029e-253	6.68856e-254	-1.09026e-255	1.0137e-254	-6.70665e-255	-1.67894e-253	6.23728e-254	-7.5824e-255	-4.45526e-254	2.20685e-252
1.07027e-254	2.08171e-255	-7.16811e-255	-5.18157e-254	2.28148e-255	-7.64892e-256	-1.43661e-255	2.16914e-254	-3.74974e-255	5.39402e-256	-3.04974e-256	-2.07101e-254	-2.23426e-255	-8.30711e-255	1.10907e-254	7.62658e-256	-8.31354e-257	1.08534e-257	-3.58242e-254	-1.8092e-254	-1.11725e-254	-3.87662e-254	5.14405e-255	-2.27347e-255	-3.43053e-255	3.97539e-256	5.56636e-255	5.10797e-255	2.49917e-255	-2.41669e-255	2.76426e-253
-2.12948e-255	2.8596e-257	1.55945e-255	-4.47554e-256	-1.12765e-256	6.89483e-256	-8.57943e-256	1.42912e-256	-1.68029e-255	9.75106e-256	-5.68646e-257	-4.82956e-256	-1.34637e-255	-1.68173e-256	-2.23568e-255	2.95688e-255	-7.93732e-256	-7.62688e-257	-1.83935e-256	4.99689e-256	7.58429e-256	-2.0883e-256	3.01283e-256	-7.86722e-256	-1.25015e-255	-1.41996e-255	5.3249e-256	1.37953e-257	-2.60566e-255	4.25391e-257	2.5344e-254
4.94505e-258	-3.14531e-257	5.40605e-257	-3.39473e-257	1.68766e-257	-7.10098e-257	2.30972e-258	-1.05016e-257	-6.86842e-257	3.61185e-257	-2.37473e-257	-4.20716e-258	2.3486e-256	-2.10256e-257	9.79899e-257	4.99904e-257	-1.06118e-256	1.3978e-256	-1.4315e-257	-1.51376e-256	-2.51102e-258	3.29733e-256	-1.27274e-256	-1.21052e-257	-1.54906e-256	-8.76836e-258	-7.24759e-258	1.51131e-257	-2.26917e-257	-2.11398e-257	1.87481e-255
4.50478e-258	-1.33938e-258	-6.69054e-257	-1.1762e-257	-1.20279e-258	1.29388e-257	-7.77719e-258	1.50859e-258	1.01002e-258	8.83465e-259	-6.15115e-259	-1.82273e-258	-1.08217e-259	-2.12278e-257	-5.52837e-259	-1.72548e-258	5.32358e-259	-6.03998e-258	3.75017e-258	4.9513e-258	-1.2788e-257	-7.81197e-259	3.3271e-258	1.34978e-258	2.69512e-258	9.01398e-259	-6.9752e-259	-4.64877e-258	1.79232e-259	-4.68295e-258	1.8321e-256
-4.9311e-259	1.35087e-259	-1.67296e-259	9.91638e-259	-1.31462e-259	-1.48282e-258	-2.13993e-259	-4.57586e-259	3.21436e-259	2.21593e-258	-6.64578e-259	-2.26059e-259	9.45734e-259	1.77536e-259	-6.16018e-259	1.30281e-259	-2.89959e-259	1.4202e-259	6.7722e-259	1.30169e-260	-1.45173e-259	-4.61859e-259	-1.18858e-258	7.05865e-260	-1.59502e-259	9.85615e-259	-8.37327e-259	3.07623e-260	-1.64501e-259	1.33345e-259	1.467e-257
3.19854e-260	2.98964e-260	-6.79103e-260	-5.0163e-261	1.17043e-259	2.19207e-259	1.67882e-262	1.54406e-260	-2.38394e-259	-1.28589e-259	1.93917e-260	1.38962e-259	-3.43482e-260	3.15708e-261	1.09278e-260	5.99134e-260	-1.09595e-260	-4.54656e-261	-7.46405e-260	-5.2096e-260	8.11818e-261	1.15455e-259	-9.37342e-262	4.62847e-260	1.37067e-260	2.88753e-260	7.23696e-260	-9.30862e-261	-1.88843e-260	1.20044e-259	1.69658e-258
2.79333e-261	-4.26553e-261	3.53619e-260	-4.08238e-261	-9.48314e-262	-2.44455e-261	-7.55974e-261	-2.28237e-261	3.10538e-262	-2.69142e-261	3.59298e-261	2.9046e-261	-2.05616e-261	-6.78886e-261	-9.77768e-262	-1.56194e-260	-5.7038e-261	8.95588e-262	-2.54036e-261	-1.0092e-261	-1.02437e-262	-5.01212e-262	6.38e-263	-1.50742e-261	-1.1029e-261	1.05101e-263	1.14964e-260	3.26622e-262	4.57711e-261	-1.28141e-260	1.37331e-259
-4.71732e-262	3.32062e-262	-1.96753e-262	-5.98068e-262	-6.10039e-263	-9.17278e-263	-8.10008e-262	-1.10138e-262	-4.51724e-263	5.17207e-262	2.06065e-261	3.24845e-262	-1.21896e-261	2.0716e-262	-1.64179e-261	1.4373e-261	-3.84674e-262	8.1478e-262	-5.3813e-263	-5.88842e-262	2.67307e-262	-9.69435e-263	-1.97197e-262	-2.41754e-261	-4.84723e-263	-1.17464e-262	1.73108e-262	2.37547e-262	1.65947e-263	-1.46126e-263	1.55535e-260
-6.0434e-263	9.89203e-263	-5.00727e-263	4.20644e-263	5.6618e-264	2.48909e-263	-1.30115e-262	6.13613e-264	2.47437e-264	5.5743e-263	3.29842e-264	5.91784e-264	3.76827e-263	-1.52234e-263	-1.28883e-263	1.13517e-262	-2.79632e-266	1.60817e-264	-7.36749e-263	2.90617e-263	7.79257e-263	-5.78692e-264	5.10812e-263	-7.84044e-264	3.12276e-263	1.04794e-263	3.75298e-263	4.44882e-262	-4.5383e-264	-2.02719e-263	1.46098e-261
-3.0555e-264	2.29627e-263	9.97212e-266	2.89153e-264	1.31158e-265	-3.33787e-264	1.65519e-264	-3.19385e-265	-4.16065e-266	8.26017e-265	-2.58056e-265	1.00272e-264	5.57183e-265	1.97096e-264	1.50919e-265	-4.78762e-264	1.27163e-264	-7.37862e-264	1.72613e-264	-1.48098e-264	-6.68655e-264	-7.31119e-265	6.77889e-265	-1.99431e-263	8.57527e-265	5.33844e-265	-4.25361e-264	-1.01605e-263	1.27456e-263	1.10734e-263	1.23569e-262
2.56487e-265	6.99254e-266	-4.1888e-265	-5.44272e-266	3.29565e-265	-4.33598e-265	-1.64933e-265	-2.2509e-265	-9.40101e-265	-1.82846e-265	-8.31099e-265	-4.6067e-266	9.91955e-265	-8.90676e-265	3.00413e-266	6.00274e-266	1.39572e-265	-4.49502e-265	6.28383e-266	-1.0308e-265	7.40558e-265	-5.24005e-266	-2.70854e-265	3.52658e-265	6.86946e-266	-8.10959e-265	-3.90317e-267	1.72981e-265	2.17304e-264	-2.918e-265	1.16186e-263
-1.77086e-266	-1.00504e-266	-2.23457e-267	6.37285e-266	3.15645e-266	-2.04167e-266	-4.81852e-269	-6.71037e-267	1.06527e-266	6.55467e-267	-1.58369e-266	1.22663e-265	3.00738e-267	-2.59413e-265	-2.38193e-266	-4.61587e-267	-3.42065e-266	-1.87881e-266	1.17412e-266	-5.76126e-266	-2.10198e-266	3.85417e-266	-2.43458e-267	-1.81635e-266	1.29178e-266	1.02862e-266	4.02053e-266	5.56065e-267	1.20264e-267	-1.00893e-266	8.81794e-265
2.56104e-268	1.0097e-267	4.5261e-268	-2.09968e-268	-8.09973e-268	-3.09773e-267	2.47059e-267	4.24193e-268	1.09661e-266	4.55318e-267	3.33717e-267	-1.05278e-268	8.3994e-268	2.21952e-268	-1.95072e-268	7.97517e-268	-2.98252e-267	-8.09194e-268	-1.51212e-267	4.43896e-268	1.55859e-267	2.17827e-266	6.05271e-267	-1.34331e-266	-3.73719e-268	1.25875e-267	-4.65236e-268	4.94499e-268	6.92354e-269	3.09135e-267	8.40747e-266
5.20874e-269	1.33838e-268	-5.97939e-268	-2.52002e-268	-1.14095e-268	-1.43152e-269	-5.45252e-268	-7.26702e-269	1.44341e-270	2.54757e-268	7.90314e-269	-8.83764e-269	-2.09063e-268	-1.44832e-268	-1.24358e-267	9.03181e-268	-3.23094e-268	-8.87308e-269	-2.10037e-268	2.5028e-269	-5.44172e-270	-3.97827e-268	2.92293e-268	-1.15272e-267	-9.35721e-268	-1.50595e-268	-2.41899e-269	-3.64634e-268	-1.86842e-268	-7.48547e-268	9.61216e-267
-2.06657e-269	1.87271e-270	-3.61431e-269	2.52868e-270	-9.2226e-270	-7.17858e-270	4.40063e-270	1.83793e-269	7.44432e-269	-9.48952e-271	-3.42421e-270	4.17029e-270	1.30136e-270	4.02761e-269	-1.72083e-269	8.77371e-272	6.15768e-270	-1.54676e-269	1.43934e-269	-6.46252e-270	1.85472e-269	-3.56588e-270	-1.83179e-268	3.71626e-269	-1.30992e-269	-2.40917e-269	-5.83661e-271	-2.48626e-269	4.20152e-270	1.08051e-269	6.04832e-268
9.46293e-271	-5.41603e-270	-2.56092e-270	-5.91289e-271	1.01692e-269	6.38979e-270	1.02971e-271	1.06861e-271	-3.50193e-270	-6.74321e-271	1.11724e-271	5.97596e-270	2.18993e-270	-2.11226e-270	-4.081e-271	1.78784e-270	-1.56355e-271	-8.88372e-271	-3.54806e-270	-3.65968e-271	2.65853e-270	3.50038e-270	1.18643e-269	2.4117e-270	-2.88959e-271	8.10114e-272	5.49927e-270	2.51807e-270	1.44859e-270	2.81109e-270	8.1086e-269
-6.09822e-272	-9.96527e-273	7.27753e-271	2.5906e-271	-3.67101e-272	-7.28917e-272	-5.22666e-272	6.93882e-273	4.4771e-273	-1.36611e-271	2.29365e-272	-2.67331e-271	-1.22586e-273	8.66377e-271	1.33489e-271	3.17488e-272	-3.1192e-271	2.87697e-272	-2.49877e-271	-8.85982e-272	1.42535e-272	5.66116e-271	4.34316e-271	3.33473e-272	-5.77918e-274	-1.17989e-270	-4.97409e-272	-1.06107e-271	4.07067e-272	1.33177e-270	7.12675e-270
3.40819e-273	-3.68535e-273	-4.47093e-272	-3.22642e-272	-3.39034e-273	3.0817e-273	-3.07525e-272	-1.56856e-272	-1.48685e-272	-2.85059e-272	-2.86779e-273	2.96446e-272	1.26622e-273	-2.61269e-272	1.67115e-273	-7.32853e-273	9.38576e-273	4.58921e-273	1.92005e-273	-6.1835e-273	1.19538e-272	-1.19622e-272	3.6476e-273	7.22259e-273	-6.81123e-273	-1.71589e-271	-2.48671e-274	1.32992e-272	-1.72943e-272	2.98256e-272	5.4519e-271
-2.63723e-275	1.60159e-273	-9.31681e-273	2.88676e-273	2.31543e-274	-2.92375e-274	2.77875e-274	6.01104e-273	4.58224e-275	4.87891e-274	7.02168e-274	-5.13208e-273	-3.44171e-273	1.17989e-273	5.77031e-275	1.38881e-273	1.01971e-273	1.23303e-273	-6.55679e-274	-3.29074e-273	1.58234e-273	2.57669e-274	-1.91112e-273	1.43516e-273	-1.74998e-273	-5.51359e-275	7.48613e-273	1.59165e-273	-2.31758e-273	-9.38426e-275	5.77602e-272
2.42981e-275	1.06833e-275	2.57212e-274	-4.86921e-275	-3.43247e-275	-4.52541e-276	1.49176e-275	-1.98157e-275	-2.34092e-274	-8.05939e-275	-3.1162e-275	2.8548e-274	1.73852e-274	5.50275e-274	1.71318e-274	1.04893e-273	-7.42823e-275	-2.41858e-274	1.22275e-274	-1.34884e-273	2.89138e-274	4.51449e-274	-1.45445e-275	-8.20468e-275	2.05995e-275	-5.7521e-275	1.68089e-274	9.39172e-275	5.16479e-275	-8.32955e-276	6.01471e-273
-6.4855e-276	-2.79192e-275	-1.24034e-275	4.19236e-276	-7.31693e-276	-7.75279e-277	1.1428e-275	-5.90309e-277	7.6833e-276	-1.86402e-275	4.64419e-276	2.03588e-276	2.46304e-275	7.36903e-276	1.23348e-275	6.58088e-275	-4.16799e-275	-2.26855e-276	-2.52069e-276	-2.3776e-275	4.4459e-275	2.86284e-275	-4.79598e-276	1.02127e-275	4.5131e-276	-4.7687e-275	-3.81412e-275	6.17075e-276	1.60522e-276	-3.9145e-275	5.09861e-274
-5.3499e-277	4.73728e-277	5.86329e-277	-3.2633e-276	-9.27111e-277	-7.45521e-276	-1.54075e-278	-8.78262e-276	-2.11018e-276	-1.44903e-277	1.75925e-276	-1.961e-276	-1.06016e-276	-1.2777e-277	-3.96942e-276	5.15357e-278	-1.15595e-277	1.98682e-277	4.56142e-277	1.82248e-277	-1.19085e-276	5.27247e-277	-3.30955e-277	-1.14963e-275	-1.83813e-276	-2.73348e-276	-1.53419e-276	-1.24393e-276	-3.60927e-277	-8.51415e-276	6.39457e-275
-3.69629e-277	-2.47284e-277	-6.58959e-278	2.95085e-277	-4.76896e-277	5.70571e-278	-3.41024e-278	-7.10522e-278	-1.96382e-278	2.05396e-277	-7.55431e-277	-1.05811e-278	8.5529e-278	9.97201e-278	-9.34591e-278	-7.73074e-279	-1.92235e-278	6.93397e-278	5.7499e-278	-2.86438e-278	3.94442e-278	-2.97718e-277	-1.21087e-278	2.16451e-277	-2.69769e-278	-5.21348e-279	4.32359e-277	3.52728e-277	-1.70326e-277	3.04874e-277	4.92739e-276
8.13525e-280	-3.24359e-279	-5.13249e-279	-8.13702e-279	-3.19115e-278	-7.69095e-279	2.73785e-278	8.03601e-279	2.95643e-279	-3.86061e-279	8.97397e-279	5.81533e-278	-3.91565e-279	8.49321e-280	-2.36946e-278	1.8584e-278	-7.83684e-279	8.18058e-279	-3.1792e-278	-8.26744e-279	-8.56282e-279	1.41399e-279	7.69946e-280	-1.17414e-278	-3.1353e-279	6.93251e-280	4.30649e-279	-9.97389e-279	1.77748e-279	6.14958e-279	3.17933e-277
-6.65027e-281	1.15985e-279	-6.92557e-279	-1.66037e-280	2.39196e-280	5.70814e-280	2.03284e-279	1.25876e-279	-2.66579e-279	1.42176e-280	-2.52946e-280	-3.23168e-280	3.39861e-281	-3.58412e-280	1.95313e-279	-1.38928e-279	-7.58061e-279	1.56508e-279	-8.33849e-281	-1.55331e-279	1.13607e-280	8.43291e-280	-3.40358e-280	-6.2098e-280	3.57695e-281	5.91226e-280	-1.37815e-281	-2.35101e-280	-1.9376e-281	4.21456e-280	3.35558e-278
1.65064e-280	1.25045e-280	-2.60007e-280	1.34637e-280	3.12581e-280	8.21551e-281	2.12492e-281	-2.09846e-280	1.97034e-280	9.57605e-281	-8.20825e-282	-5.05461e-280	2.99473e-280	6.63143e-282	-1.15593e-282	3.30005e-282	-1.04747e-281	1.18538e-281	-9.28731e-281	-2.26773e-281	5.69442e-281	-5.58718e-281	6.73157e-282	-1.1784e-280	-3.12614e-281	-7.35085e-281	-7.22213e-280	-1.1929e-282	3.17921e-282	-4.45411e-280	4.07964e-279
-3.64233e-281	2.49893e-282	4.58856e-281	-8.53517e-283	-2.12919e-282	3.25124e-282	4.17178e-282	-1.82612e-281	2.94712e-281	-2.62101e-281	1.92923e-281	-4.08542e-282	-4.59147e-282	3.15464e-282	1.58667e-283	-3.78448e-282	3.56751e-283	1.97122e-282	3.80427e-282	-2.47919e-282	-2.64754e-281	-9.13009e-283	-2.94053e-282	4.87299e-281	2.55187e-281	3.16701e-282	4.06189e-283	-4.53437e-282	-5.9081e-282	-2.20471e-282	3.33632e-280
-1.82371e-284	-4.06831e-283	-2.76325e-282	-4.47851e-283	-2.6229e-282	-5.88099e-283	-1.63303e-282	-3.03188e-284	4.85307e-283	6.90117e-284	7.44668e-283	2.65532e-283	5.49801e-283	-5.02536e-283	5.4604e-282	2.02824e-283	-1.32041e-283	-4.29402e-282	-2.29088e-283	1.19989e-282	1.01733e-282	-1.95194e-282	-2.09936e-283	4.84243e-283	-1.29879e-283	5.32443e-283	5.74446e-283	-9.01035e-283	5.537e-283	8.42606e-283	2.98432e-281
3.9716e-284	3.64394e-284	1.54062e-283	1.60536e-284	-9.44891e-284	-7.71649e-285	-6.82494e-283	5.62299e-284	1.95998e-284	-1.34441e-284	3.08556e-283	7.54256e-284	-3.40728e-284	-9.98675e-285	-2.01627e-284	7.44065e-284	-7.42594e-285	-1.10608e-284	4.33323e-284	4.12546e-284	-2.88253e-283	-2.14627e-283	-4.43106e-284	-5.28872e-285	1.66024e-284	4.07561e-285	9.7358e-284	2.0203e-285	-4.34564e-284	-1.82499e-284	2.48017e-282
7.00124e-285	-5.69945e-286	1.21359e-286	-6.0371e-286	6.72795e-285	1.76651e-285	-5.13132e-285	5.85763e-285	-1.99482e-285	-9.99445e-285	-4.55879e-284	9.61633e-285	6.57584e-286	3.70611e-285	8.26453e-285	6.68081e-284	-9.11507e-287	-1.02382e-285	1.42239e-286	4.40079e-286	-1.18511e-284	7.67918e-286	-4.14912e-284	4.85892e-285	-1.06602e-284	-3.96271e-286	1.30153e-284	3.0618e-284	-7.85997e-285	6.35178e-286	2.98261e-283
-2.39935e-285	8.11992e-286	-1.63019e-286	-1.46884e-286	7.92095e-286	-6.42055e-286	8.51958e-287	8.16193e-286	7.11961e-285	1.38704e-286	1.69667e-286	-4.36405e-286	1.3535e-286	2.62704e-287	-2.77926e-287	5.63018e-286	8.8099e-288	-5.04438e-286	2.61856e-286	1.33254e-286	3.62478e-285	-7.22082e-286	-6.74575e-288	6.8751e-286	7.10268e-286	-1.4236e-286	-1.38119e-285	-6.60227e-286	-2.76288e-286	1.4053e-287	2.36075e-284
1.25801e-288	2.27952e-287	2.09533e-287	1.45184e-286	-1.04074e-287	1.4215e-287	-9.3232e-287	-6.49095e-287	6.46867e-287	3.71674e-286	8.71678e-287	-5.84338e-287	1.36744e-286	3.53841e-287	-8.27155e-287	-7.30483e-288	-7.26722e-287	5.79314e-287	8.72403e-287	1.45135e-287	4.28511e-287	-3.87683e-287	1.2802e-287	-3.01435e-287	1.5551e-286	-5.93284e-288	-1.84353e-286	-4.20759e-286	9.17166e-287	4.64798e-287	2.47874e-285
5.89534e-287	-2.88443e-288	-5.42616e-288	-2.56334e-290	3.60132e-288	-3.06133e-288	8.53076e-289	1.58448e-288	6.48947e-289	-9.44268e-288	2.56705e-288	2.21449e-288	-1.6974e-287	-2.14289e-287	4.4033e-288	4.74634e-288	-1.33379e-288	2.41756e-290	-1.34905e-287	-3.84953e-288	1.32499e-288	7.57804e-289	1.30779e-288	7.9036e-289	1.77778e-288	-6.58682e-287	9.41846e-288	-6.83799e-288	3.49719e-288	4.02196e-289	2.49496e-286
5.50932e-289	1.02435e-288	4.66843e-289	1.76803e-288	4.97693e-289	-6.7024e-289	-8.28448e-289	-4.41884e-290	-4.09564e-289	4.0847e-290	6.99315e-290	-1.53458e-288	-3.76916e-289	1.36957e-288	-6.38325e-289	-5.46017e-290	7.46766e-289	3.65682e-289	2.75851e-289	-1.80774e-289	-1.46546e-288	-6.30217e-289	8.08217e-289	2.10478e-290	3.37783e-290	1.98766e-288	-8.68212e-290	1.14264e-289	-2.86491e-290	3.01781e-288	2.01081e-287
-1.24692e-289	-6.72797e-289	-6.36486e-291	-1.23635e-290	-3.83143e-290	5.7238e-291	5.93886e-291	3.78477e-291	6.44968e-291	6.09502e-291	-1.45369e-289	8.12436e-291	1.60326e-290	2.35256e-290	-2.48446e-290	9.16718e-291	-1.11916e-289	4.68894e-292	-1.39567e-290	1.70453e-290	2.90177e-293	1.8463e-290	8.22942e-291	-1.73932e-289	-9.85881e-291	-1.2166e-291	3.95576e-289	4.93299e-290	2.67347e-290	-4.70371e-291	1.94105e-288
-3.24237e-292	-4.398e-291	3.31856e-291	-1.20974e-290	3.88919e-292	1.08083e-291	8.21201e-291	-3.54278e-292	5.94245e-293	2.83604e-290	-3.59298e-293	-2.92618e-292	-6.05408e-291	3.54397e-291	1.76105e-290	3.88196e-293	-2.11764e-293	-1.02808e-290	-4.6015e-291	-2.16027e-291	-1.16333e-290	3.84169e-291	6.5734e-292	6.18148e-291	-2.51752e-291	3.46853e-291	-2.97007e-290	6.68031e-292	-4.5456e-291	1.64114e-291	1.68089e-289
5.10454e-292	-2.44409e-292	-8.72133e-292	-6.16097e-292	-2.43133e-291	-9.47813e-292	4.64527e-292	6.19907e-293	4.06428e-292	-2.31318e-291	7.21341e-292	-9.04451e-293	2.11449e-292	-6.09916e-292	-1.53134e-292	4.17847e-293	-1.92565e-292	1.4412e-291	2.42979e-293	-3.06178e-293	4.15445e-294	6.30304e-294	-7.10916e-292	1.10715e-291	-6.95775e-293	7.53192e-292	-1.09848e-291	-7.58508e-292	-9.46777e-293	9.08615e-293	1.70789e-290
-1.51145e-293	1.27504e-293	2.82089e-293	3.60412e-293	-9.32735e-293	-1.42312e-292	1.30727e-293	2.76894e-293	4.08135e-293	-2.49675e-292	9.67347e-293	-1.18652e-292	-6.3289e-293	2.12697e-294	-4.56838e-293	-4.59833e-294	3.57016e-293	1.15452e-293	-6.44052e-293	7.5694e-293	-3.33319e-293	6.65185e-294	-3.91701e-294	-1.62456e-292	2.45811e-292	2.97889e-293	-8.73417e-294	-5.03831e-293	-1.25618e-292	-9.08083e-293	1.93488e-291
2.03165e-293	-3.45859e-295	1.87485e-294	5.39865e-294	-3.23818e-294	1.91593e-294	1.16875e-294	7.8166e-294	-6.10863e-294	-5.67502e-294	-2.47247e-294	1.61192e-294	2.45544e-294	2.55794e-295	-5.5647e-294	-3.00743e-293	1.2988e-294	1.64966e-294	-4.06538e-294	1.65473e-294	-1.06162e-294	-5.83448e-295	7.41957e-295	3.16921e-294	-3.81483e-294	-1.25625e-295	1.84345e-294	2.28439e-293	-4.25898e-293	7.93491e-295	1.82529e-292
5.72111e-295	-4.58177e-296	2.19706e-295	-1.36649e-295	7.36212e-296	-1.40027e-296	1.05026e-294	-1.71915e-296	2.1641e-296	4.1671e-294	8.18871e-296	-4.82274e-295	-1.92343e-295	-6.90808e-296	-2.96206e-295	1.76691e-295	3.9524e-296	-2.5058e-295	5.49381e-296	-2.22423e-295	8.20599e-295	-1.51278e-295	6.49985e-295	5.70016e-295	3.65117e-295	4.17893e-295	-1.50256e-295	2.85707e-295	2.62923e-295	2.84259e-296	1.18862e-293
-5.13e-297	7.56198e-297	1.02927e-296	1.81228e-295	-5.32703e-296	1.8683e-296	-5.93307e-296	6.24531e-297	-1.16401e-296	1.54388e-298	-1.41313e-296	2.04875e-296	2.82108e-297	-4.96211e-296	-4.78071e-297	-1.35765e-298	2.20381e-296	2.36377e-297	1.00153e-295	-2.13232e-296	2.33779e-296	-1.6843e-295	-3.93088e-296	-7.58459e-296	-5.55944e-296	-4.77565e-296	2.39892e-296	-5.22534e-297	-5.11549e-296	4.41132e-296	1.12619e-294
3.73916e-298	2.46734e-297	2.80647e-299	2.07937e-298	2.4293e-296	-2.41096e-297	-2.24395e-297	3.84532e-298	3.2138e-297	3.0289e-297	5.08674e-301	1.00555e-297	-1.52445e-298	2.8077e-297	4.5597e-297	-5.42029e-298	3.23226e-297	-4.13e-297	1.21522e-297	2.95126e-298	5.85135e-301	7.66732e-298	-1.35575e-297	-4.62533e-297	-5.60458e-297	2.7571e-297	7.5226e-298	4.18499e-297	3.11493e-298	-8.26608e-297	8.52178e-296
-7.28816e-298	3.66665e-298	-1.54386e-298	-6.1175e-300	-3.93681e-298	1.01779e-297	-2.96351e-298	-4.92042e-298	2.13329e-298	-1.94992e-298	-1.68194e-299	-4.94473e-298	-3.13894e-298	-2.01193e-298	-1.75591e-299	-2.88496e-298	1.14426e-298	-4.14728e-300	-1.69141e-298	1.00632e-297	-9.9865e-301	-1.9182e-298	-9.48279e-299	-9.11499e-298	-7.54004e-298	3.73314e-299	9.72463e-298	1.31905e-297	-3.40676e-299	1.57063e-298	1.09638e-296
1.30774e-298	1.10761e-298	9.7186e-300	-7.34875e-300	-2.10475e-299	6.66754e-299	-1.71656e-298	2.32342e-299	2.58598e-300	-3.28982e-299	-3.99551e-300	-3.01984e-299	5.00423e-300	1.20439e-300	7.9185e-300	-2.70712e-299	1.73608e-299	-1.70145e-299	3.21135e-300	-2.04601e-299	-2.46807e-300	-1.45805e-299	-4.75384e-299	-2.18494e-299	-2.87012e-299	-4.7555e-299	1.29109e-299	-7.3707e-301	8.03915e-300	1.83293e-300	8.96351e-298
-5.88271e-300	6.077e-301	-8.88056e-302	-3.21553e-300	4.09462e-300	2.17286e-300	-2.51254e-300	-2.9299e-300	-4.74312e-300	-1.46319e-301	3.35724e-300	1.43796e-300	2.52603e-300	7.95885e-301	-7.10396e-300	-7.6615e-300	3.40127e-300	-8.52788e-301	-8.47726e-300	-3.34061e-300	3.11621e-300	8.16345e-301	-1.17208e-300	2.04154e-301	2.71604e-300	-6.94232e-301	1.00781e-300	1.39896e-300	-6.71027e-300	-5.49279e-301	8.3734e-299
1.60097e-301	2.87456e-301	-1.93451e-301	-5.91444e-301	5.61122e-301	4.18356e-302	-8.54439e-302	-9.72041e-301	2.11217e-301	-9.91954e-302	-4.31716e-301	-3.10925e-301	2.99755e-302	7.2484e-302	2.11055e-301	1.76171e-301	3.00455e-301	2.18736e-301	-1.11545e-301	-1.24252e-303	1.00902e-301	-1.31275e-301	2.08067e-301	-8.00041e-302	1.87157e-301	-1.61543e-302	6.0121e-302	1.84965e-302	2.79362e-302	5.33638e-301	6.43136e-300
6.57274e-302	2.48418e-302	1.34385e-302	-4.77252e-303	1.86727e-302	1.282e-301	1.99066e-303	6.00735e-303	-3.52086e-303	-5.29956e-303	-1.06124e-303	9.55975e-302	-1.38513e-302	-2.02323e-303	3.65465e-302	-9.60707e-304	-1.59724e-302	4.0879e-302	-1.48544e-302	1.22523e-302	1.41051e-302	1.40439e-302	-4.9142e-303	1.2814e-302	2.4046e-302	3.25473e-304	3.79517e-302	1.98283e-302	-7.98232e-303	-8.77105e-303	6.51252e-301
-1.47375e-303	2.40173e-304	-6.94578e-304	8.14359e-304	1.76694e-303	6.5584e-303	2.19896e-303	4.13907e-303	-5.74023e-303	-2.67379e-303	-7.4189e-303	-2.60896e-304	2.43512e-304	-1.01593e-302	4.26031e-303	-3.07492e-303	-2.0919e-303	1.6596e-304	3.35686e-304	1.37301e-303	-3.4919e-303	-6.21737e-304	-3.51598e-305	1.06859e-302	1.15418e-304	-1.37983e-304	2.96649e-303	1.74874e-304	4.43386e-304	2.92134e-303	7.72788e-302
1.01746e-304	-5.1161e-305	1.68414e-304	4.83574e-305	3.38245e-304	-7.95487e-305	-2.74351e-305	4.18921e-305	1.07874e-304	3.65416e-304	2.29979e-304	7.00315e-305	6.66027e-305	4.02842e-304	6.6187e-305	4.33503e-304	3.09037e-305	1.17568e-306	-4.83707e-304	6.6938e-305	2.46439e-305	-3.62085e-305	-8.92625e-305	-6.93638e-305	1.08516e-304	1.61864e-304	-3.09448e-304	6.79408e-304	-1.33129e-304	2.3026e-304	5.02406e-303
5.66232e-306	4.14483e-305	3.39866e-306	5.67664e-305	-5.10715e-305	-3.51731e-305	-1.17956e-306	-6.85049e-306	5.26926e-306	5.90122e-306	8.10763e-306	-7.73236e-306	3.49099e-305	4.40062e-305	9.10296e-306	-1.30722e-307	2.03958e-307	-1.41485e-306	5.23607e-305	5.25178e-306	-2.05529e-305	4.60206e-305	-7.15306e-306	-3.63275e-305	-1.04918e-305	-4.66591e-306	1.78667e-307	-7.5783e-306	1.8257e-305	-2.96505e-305	5.56818e-304
2.12547e-306	4.92474e-307	-2.35723e-305	-7.25454e-307	7.00824e-306	1.69703e-307	1.9267e-306	5.21004e-307	-8.66236e-308	6.96659e-307	8.28605e-306	-1.06876e-307	6.80297e-307	-2.47359e-307	6.46635e-308	-3.21845e-306	-1.08396e-307	-2.10951e-307	-1.75874e-307	-1.97465e-306	-3.09919e-307	7.24516e-308	-1.12042e-305	4.82143e-306	6.38476e-306	-1.90162e-306	0	1.48251e-306	9.68212e-307	6.96581e-307	8.02479e-305
4.17977e-307	0	1.12879e-307	9.43204e-307	0	1.61345e-307	-2.24853e-308	-2.16194e-307	2.69704e-307	-1.03022e-307	-4.94834e-308	3.56769e-308	-4.50651e-308	0	-5.97537e-308	-8.23923e-308	1.56374e-307	2.8517e-307	1.14957e-307	4.51791e-307	0	1.28959e-307	7.26769e-308	0	-1.80223e-307	-1.47702e-307	4.54281e-308	-5.35519e-308	-1.23513e-307	-2.48183e-307	4.55288e-306
0	0	0	0	0	0	0	0	0	-5.04832e-308	0	0	2.17512e-307	6.041e-308	0	0	0	0	0	0	0	0	0	0	4.19957e-308	0	0	0	0	0	4.96673e-307
0	0	0	0	0	0	0	0	0	0	0	0	0	0	0	0	0	0	0	0	0	0	0	0	0	0	0	0	0	0	5.33489e-308
0	0	0	0	0	0	0	0	0	0	0	0	0	0	0	0	0	0	0	0	0	0	0	0	0	0	0	0	0	0	0
0	0	0	0	0	0	0	0	0	0	0	0	0	0	0	0	0	0	0	0	0	0	0	0	0	0	0	0	0	0	0
0	0	0	0	0	0	0	0	0	0	0	0	0	0	0	0	0	0	0	0	0	0	0	0	0	0	0	0	0	0	0
0	0	0	0	0	0	0	0	0	0	0	0	0	0	0	0	0	0	0	0	0	0	0	0	0	0	0	0	0	0	0
0	0	0	0	0	0	0	0	0	0	0	0	0	0	0	0	0	0	0	0	0	0	0	0	0	0	0	0	0	0	0
0	0	0	0	0	0	0	0	0	0	0	0	0	0	0	0	0	0	0	0	0	0	0	0	0	0	0	0	0	0	0
0	0	0	0	0	0	0	0	0	0	0	0	0	0	0	0	0	0	0	0	0	0	0	0	0	0	0	0	0	0	0
0	0	0	0	0	0	0	0	0	0	0	0	0	0	0	0	0	0	0	0	0	0	0	0	0	0	0	0	0	0	0
0	0	0	0	0	0	0	0	0	0	0	0	0	0	0	0	0	0	0	0	0	0	0	0	0	0	0	0	0	0	0
0	0	0	0	0	0	0	0	0	0	0	0	0	0	0	0	0	0	0	0	0	0	0	0	0	0	0	0	0	0	0
0	0	0	0	0	0	0	0	0	0	0	0	0	0	0	0	0	0	0	0	0	0	0	0	0	0	0	0	0	0	0
0	0	0	0	0	0	0	0	0	0	0	0	0	0	0	0	0	0	0	0	0	0	0	0	0	0	0	0	0	0	0
0	0	0	0	0	0	0	0	0	0	0	0	0	0	0	0	0	0	0	0	0	0	0	0	0	0	0	0	0	0	0
0	0	0	0	0	0	0	0	0	0	0	0	0	0	0	0	0	0	0	0	0	0	0	0	0	0	0	0	0	0	0
0	0	0	0	0	0	0	0	0	0	0	0	0	0	0	0	0	0	0	0	0	0	0	0	0	0	0	0	0	0	0
0	0	0	0	0	0	0	0	0	0	0	0	0	0	0	0	0	0	0	0	0	0	0	0	0	0	0	0	0	0	0
0	0	0	0	0	0	0	0	0	0	0	0	0	0	0	0	0	0	0	0	0	0	0	0	0	0	0	0	0	0	0
0	0	0	0	0	0	0	0	0	0	0	0	0	0	0	0	0	0	0	0	0	0	0	0	0	0	0	0	0	0	0
0	0	0	0	0	0	0	0	0	0	0	0	0	0	0	0	0	0	0	0	0	0	0	0	0	0	0	0	0	0	0
0	0	0	0	0	0	0	0	0	0	0	0	0	0	0	0	0	0	0	0	0	0	0	0	0	0	0	0	0	0	0
0	0	0	0	0	0	0	0	0	0	0	0	0	0	0	0	0	0	0	0	0	0	0	0	0	0	0	0	0	0	0
0	0	0	0	0	0	0	0	0	0	0	0	0	0	0	0	0	0	0	0	0	0	0	0	0	0	0	0	0	0	0
0	0	0	0	0	0	0	0	0	0	0	0	0	0	0	0	0	0	0	0	0	0	0	0	0	0	0	0	0	0	0
0	0	0	0	0	0	0	0	0	0	0	0	0	0	0	0	0	0	0	0	0	0	0	0	0	0	0	0	0	0	0
0	0	0	0	0	0	0	0	0	0	0	0	0	0	0	0	0	0	0	0	0	0	0	0	0	0	0	0	0	0	0
0	0	0	0	0	0	0	0	0	0	0	0	0	0	0	0	0	0	0	0	0	0	0	0	0	0	0	0	0	0	0
0	0	0	0	0	0	0	0	0	0	0	0	0	0	0	0	0	0	0	0	0	0	0	0	0	0	0	0	0	0	0
0	0	0	0	0	0	0	0	0	0	0	0	0	0	0	0	0	0	0	0	0	0	0	0	0	0	0	0	0	0	0
0	0	0	0	0	0	0	0	0	0	0	0	0	0	0	0	0	0	0	0	0	0	0	0	0	0	0	0	0	0	0
0	0	0	0	0	0	0	0	0	0	0	0	0	0	0	0	0	0	0	0	0	0	0	0	0	0	0	0	0	0	0
0	0	0	0	0	0	0	0	0	0	0	0	0	0	0	0	0	0	0	0	0	0	0	0	0	0	0	0	0	0	0
0	0	0	0	0	0	0	0	0	0	0	0	0	0	0	0	0	0	0	0	0	0	0	0	0	0	0	0	0	0	0
0	0	0	0	0	0	0	0	0	0	0	0	0	0	0	0	0	0	0	0	0	0	0	0	0	0	0	0	0	0	0
0	0	0	0	0	0	0	0	0	0	0	0	0	0	0	0	0	0	0	0	0	0	0	0	0	0	0	0	0	0	0
0	0	0	0	0	0	0	0	0	0	0	0	0	0	0	0	0	0	0	0	0	0	0	0	0	0	0	0	0	0	0
0	0	0	0	0	0	0	0	0	0	0	0	0	0	0	0	0	0	0	0	0	0	0	0	0	0	0	0	0	0	0
0	0	0	0	0	0	0	0	0	0	0	0	0	0	0	0	0	0	0	0	0	0	0	0	0	0	0	0	0	0	0
0	0	0	0	0	0	0	0	0	0	0	0	0	0	0	0	0	0	0	0	0	0	0	0	0	0	0	0	0	0	0
0	0	0	0	0	0	0	0	0	0	0	0	0	0	0	0	0	0	0	0	0	0	0	0	0	0	0	0	0	0	0
0	0	0	0	0	0	0	0	0	0	0	0	0	0	0	0	0	0	0	0	0	0	0	0	0	0	0	0	0	0	0
0	0	0	0	0	0	0	0	0	0	0	0	0	0	0	0	0	0	0	0	0	0	0	0	0	0	0	0	0	0	0
0	0	0	0	0	0	0	0	0	0	0	0	0	0	0	0	0	0	0	0	0	0	0	0	0	0	0	0	0	0	0
0	0	0	0	0	0	0	0	0	0	0	0	0	0	0	0	0	0	0	0	0	0	0	0	0	0	0	0	0	0	0
0	0	0	0	0	0	0	0	0	0	0	0	0	0	0	0	0	0	0	0	0	0	0	0	0	0	0	0	0	0	0
0	0	0	0	0	0	0	0	0	0	0	0	0	0	0	0	0	0	0	0	0	0	0	0	0	0	0	0	0	0	0
0	0	0	0	0	0	0	0	0	0	0	0	0	0	0	0	0	0	0	0	0	0	0	0	0	0	0	0	0	0	0
0	0	0	0	0	0	0	0	0	0	0	0	0	0	0	0	0	0	0	0	0	0	0	0	0	0	0	0	0	0	0
0	0	0	0	0	0	0	0	0	0	0	0	0	0	0	0	0	0	0	0	0	0	0	0	0	0	0	0	0	0	0
0	0	0	0	0	0	0	0	0	0	0	0	0	0	0	0	0	0	0	0	0	0	0	0	0	0	0	0	0	0	0
0	0	0	0	0	0	0	0	0	0	0	0	0	0	0	0	0	0	0	0	0	0	0	0	0	0	0	0	0	0	0
0	0	0	0	0	0	0	0	0	0	0	0	0	0	0	0	0	0	0	0	0	0	0	0	0	0	0	0	0	0	0
0	0	0	0	0	0	0	0	0	0	0	0	0	0	0	0	0	0	0	0	0	0	0	0	0	0	0	0	0	0	0
0	0	0	0	0	0	0	0	0	0	0	0	0	0	0	0	0	0	0	0	0	0	0	0	0	0	0	0	0	0	0
0	0	0	0	0	0	0	0	0	0	0	0	0	0	0	0	0	0	0	0	0	0	0	0	0	0	0	0	0	0	0
0	0	0	0	0	0	0	0	0	0	0	0	0	0	0	0	0	0	0	0	0	0	0	0	0	0	0	0	0	0	0
0	0	0	0	0	0	0	0	0	0	0	0	0	0	0	0	0	0	0	0	0	0	0	0	0	0	0	0	0	0	0
0	0	0	0	0	0	0	0	0	0	0	0	0	0	0	0	0	0	0	0	0	0	0	0	0	0	0	0	0	0	0
0	0	0	0	0	0	0	0	0	0	0	0	0	0	0	0	0	0	0	0	0	0	0	0	0	0	0	0	0	0	0
0	0	0	0	0	0	0	0	0	0	0	0	0	0	0	0	0	0	0	0	0	0	0	0	0	0	0	0	0	0	0
0	0	0	0	0	0	0	0	0	0	0	0	0	0	0	0	0	0	0	0	0	0	0	0	0	0	0	0	0	0	0
0	0	0	0	0	0	0	0	0	0	0	0	0	0	0	0	0	0	0	0	0	0	0	0	0	0	0	0	0	0	0
0	0	0	0	0	0	0	0	0	0	0	0	0	0	0	0	0	0	0	0	0	0	0	0	0	0	0	0	0	0	0
0	0	0	0	0	0	0	0	0	0	0	0	0	0	0	0	0	0	0	0	0	0	0	0	0	0	0	0	0	0	0
0	0	0	0	0	0	0	0	0	0	0	0	0	0	0	0	0	0	0	0	0	0	0	0	0	0	0	0	0	0	0
0	0	0	0	0	0	0	0	0	0	0	0	0	0	0	0	0	0	0	0	0	0	0	0	0	0	0	0	0	0	0
0	0	0	0	0	0	0	0	0	0	0	0	0	0	0	0	0	0	0	0	0	0	0	0	0	0	0	0	0	0	0
0	0	0	0	0	0	0	0	0	0	0	0	0	0	0	0	0	0	0	0	0	0	0	0	0	0	0	0	0	0	0
0	0	0	0	0	0	0	0	0	0	0	0	0	0	0	0	0	0	0	0	0	0	0	0	0	0	0	0	0	0	0
0	0	0	0	0	0	0	0	0	0	0	0	0	0	0	0	0	0	0	0	0	0	0	0	0	0	0	0	0	0	0
0	0	0	0	0	0	0	0	0	0	0	0	0	0	0	0	0	0	0	0	0	0	0	0	0	0	0	0	0	0	0
0	0	0	0	0	0	0	0	0	0	0	0	0	0	0	0	0	0	0	0	0	0	0	0	0	0	0	0	0	0	0
0	0	0	0	0	0	0	0	0	0	0	0	0	0	0	0	0	0	0	0	0	0	0	0	0	0	0	0	0	0	0
0	0	0	0	0	0	0	0	0	0	0	0	0	0	0	0	0	0	0	0	0	0	0	0	0	0	0	0	0	0	0
0	0	0	0	0	0	0	0	0	0	0	0	0	0	0	0	0	0	0	0	0	0	0	0	0	0	0	0	0	0	0
0	0	0	0	0	0	0	0	0	0	0	0	0	0	0	0	0	0	0	0	0	0	0	0	0	0	0	0	0	0	0
0	0	0	0	0	0	0	0	0	0	0	0	0	0	0	0	0	0	0	0	0	0	0	0	0	0	0	0	0	0	0
0	0	0	0	0	0	0	0	0	0	0	0	0	0	0	0	0	0	0	0	0	0	0	0	0	0	0	0	0	0	0
0	0	0	0	0	0	0	0	0	0	0	0	0	0	0	0	0	0	0	0	0	0	0	0	0	0	0	0	0	0	0
0	0	0	0	0	0	0	0	0	0	0	0	0	0	0	0	0	0	0	0	0	0	0	0	0	0	0	0	0	0	0
0	0	0	0	0	0	0	0	0	0	0	0	0	0	0	0	0	0	0	0	0	0	0	0	0	0	0	0	0	0	0
0	0	0	0	0	0	0	0	0	0	0	0	0	0	0	0	0	0	0	0	0	0	0	0	0	0	0	0	0	0	0
0	0	0	0	0	0	0	0	0	0	0	0	0	0	0	0	0	0	0	0	0	0	0	0	0	0	0	0	0	0	0
0	0	0	0	0	0	0	0	0	0	0	0	0	0	0	0	0	0	0	0	0	0	0	0	0	0	0	0	0	0	0
0	0	0	0	0	0	0	0	0	0	0	0	0	0	0	0	0	0	0	0	0	0	0	0	0	0	0	0	0	0	0
0	0	0	0	0	0	0	0	0	0	0	0	0	0	0	0	0	0	0	0	0	0	0	0	0	0	0	0	0	0	0
0	0	0	0	0	0	0	0	0	0	0	0	0	0	0	0	0	0	0	0	0	0	0	0	0	0	0	0	0	0	0
0	0	0	0	0	0	0	0	0	0	0	0	0	0	0	0	0	0	0	0	0	0	0	0	0	0	0	0	0	0	0
0	0	0	0	0	0	0	0	0	0	0	0	0	0	0	0	0	0	0	0	0	0	0	0	0	0	0	0	0	0	0
0	0	0	0	0	0	0	0	0	0	0	0	0	0	0	0	0	0	0	0	0	0	0	0	0	0	0	0	0	0	0
0	0	0	0	0	0	0	0	0	0	0	0	0	0	0	0	0	0	0	0	0	0	0	0	0	0	0	0	0	0	0
0	0	0	0	0	0	0	0	0	0	0	0	0	0	0	0	0	0	0	0	0	0	0	0	0	0	0	0	0	0	0
0	0	0	0	0	0	0	0	0	0	0	0	0	0	0	0	0	0	0	0	0	0	0	0	0	0	0	0	0	0	0
0	0	0	0	0	0	0	0	0	0	0	0	0	0	0	0	0	0	0	0	0	0	0	0	0	0	0	0	0	0	0
0	0	0	0	0	0	0	0	0	0	0	0	0	0	0	0	0	0	0	0	0	0	0	0	0	0	0	0	0	0	0
0	0	0	0	0	0	0	0	0	0	0	0	0	0	0	0	0	0	0	0	0	0	0	0	0	0	0	0	0	0	0
0	0	0	0	0	0	0	0	0	0	0	0	0	0	0	0	0	0	0	0	0	0	0	0	0	0	0	0	0	0	0
0	0	0	0	0	0	0	0	0	0	0	0	0	0	0	0	0	0	0	0	0	0	0	0	0	0	0	0	0	0	0
0	0	0	0	0	0	0	0	0	0	0	0	0	0	0	0	0	0	0	0	0	0	0	0	0	0	0	0	0	0	0
0	0	0	0	0	0	0	0	0	0	0	0	0	0	0	0	0	0	0	0	0	0	0	0	0	0	0	0	0	0	0
0	0	0	0	0	0	0	0	0	0	0	0	0	0	0	0	0	0	0	0	0	0	0	0	0	0	0	0	0	0	0
0	0	0	0	0	0	0	0	0	0	0	0	0	0	0	0	0	0	0	0	0	0	0	0	0	0	0	0	0	0	0
0	0	0	0	0	0	0	0	0	0	0	0	0	0	0	0	0	0	0	0	0	0	0	0	0	0	0	0	0	0	0
0	0	0	0	0	0	0	0	0	0	0	0	0	0	0	0	0	0	0	0	0	0	0	0	0	0	0	0	0	0	0
0	0	0	0	0	0	0	0	0	0	0	0	0	0	0	0	0	0	0	0	0	0	0	0	0	0	0	0	0	0	0
0	0	0	0	0	0	0	0	0	0	0	0	0	0	0	0	0	0	0	0	0	0	0	0	0	0	0	0	0	0	0
0	0	0	0	0	0	0	0	0	0	0	0	0	0	0	0	0	0	0	0	0	0	0	0	0	0	0	0	0	0	0
0	0	0	0	0	0	0	0	0	0	0	0	0	0	0	0	0	0	0	0	0	0	0	0	0	0	0	0	0	0	0
0	0	0	0	0	0	0	0	0	0	0	0	0	0	0	0	0	0	0	0	0	0	0	0	0	0	0	0	0	0	0
0	0	0	0	0	0	0	0	0	0	0	0	0	0	0	0	0	0	0	0	0	0	0	0	0	0	0	0	0	0	0
0	0	0	0	0	0	0	0	0	0	0	0	0	0	0	0	0	0	0	0	0	0	0	0	0	0	0	0	0	0	0
0	0	0	0	0	0	0	0	0	0	0	0	0	0	0	0	0	0	0	0	0	0	0	0	0	0	0	0	0	0	0
0	0	0	0	0	0	0	0	0	0	0	0	0	0	0	0	0	0	0	0	0	0	0	0	0	0	0	0	0	0	0
0	0	0	0	0	0	0	0	0	0	0	0	0	0	0	0	0	0	0	0	0	0	0	0	0	0	0	0	0	0	0
0	0	0	0	0	0	0	0	0	0	0	0	0	0	0	0	0	0	0	0	0	0	0	0	0	0	0	0	0	0	0
0	0	0	0	0	0	0	0	0	0	0	0	0	0	0	0	0	0	0	0	0	0	0	0	0	0	0	0	0	0	0
0	0	0	0	0	0	0	0	0	0	0	0	0	0	0	0	0	0	0	0	0	0	0	0	0	0	0	0	0	0	0
0	0	0	0	0	0	0	0	0	0	0	0	0	0	0	0	0	0	0	0	0	0	0	0	0	0	0	0	0	0	0
0	0	0	0	0	0	0	0	0	0	0	0	0	0	0	0	0	0	0	0	0	0	0	0	0	0	0	0	0	0	0
0	0	0	0	0	0	0	0	0	0	0	0	0	0	0	0	0	0	0	0	0	0	0	0	0	0	0	0	0	0	0
0	0	0	0	0	0	0	0	0	0	0	0	0	0	0	0	0	0	0	0	0	0	0	0	0	0	0	0	0	0	0
0	0	0	0	0	0	0	0	0	0	0	0	0	0	0	0	0	0	0	0	0	0	0	0	0	0	0	0	0	0	0
0	0	0	0	0	0	0	0	0	0	0	0	0	0	0	0	0	0	0	0	0	0	0	0	0	0	0	0	0	0	0
0	0	0	0	0	0	0	0	0	0	0	0	0	0	0	0	0	0	0	0	0	0	0	0	0	0	0	0	0	0	0
0	0	0	0	0	0	0	0	0	0	0	0	0	0	0	0	0	0	0	0	0	0	0	0	0	0	0	0	0	0	0
0	0	0	0	0	0	0	0	0	0	0	0	0	0	0	0	0	0	0	0	0	0	0	0	0	0	0	0	0	0	0
0	0	0	0	0	0	0	0	0	0	0	0	0	0	0	0	0	0	0	0	0	0	0	0	0	0	0	0	0	0	0
0	0	0	0	0	0	0	0	0	0	0	0	0	0	0	0	0	0	0	0	0	0	0	0	0	0	0	0	0	0	0
0	0	0	0	0	0	0	0	0	0	0	0	0	0	0	0	0	0	0	0	0	0	0	0	0	0	0	0	0	0	0
0	0	0	0	0	0	0	0	0	0	0	0	0	0	0	0	0	0	0	0	0	0	0	0	0	0	0	0	0	0	0
0	0	0	0	0	0	0	0	0	0	0	0	0	0	0	0	0	0	0	0	0	0	0	0	0	0	0	0	0	0	0
0	0	0	0	0	0	0	0	0	0	0	0	0	0	0	0	0	0	0	0	0	0	0	0	0	0	0	0	0	0	0
0	0	0	0	0	0	0	0	0	0	0	0	0	0	0	0	0	0	0	0	0	0	0	0	0	0	0	0	0	0	0
0	0	0	0	0	0	0	0	0	0	0	0	0	0	0	0	0	0	0	0	0	0	0	0	0	0	0	0	0	0	0
0	0	0	0	0	0	0	0	0	0	0	0	0	0	0	0	0	0	0	0	0	0	0	0	0	0	0	0	0	0	0
0	0	0	0	0	0	0	0	0	0	0	0	0	0	0	0	0	0	0	0	0	0	0	0	0	0	0	0	0	0	0
0	0	0	0	0	0	0	0	0	0	0	0	0	0	0	0	0	0	0	0	0	0	0	0	0	0	0	0	0	0	0
0	0	0	0	0	0	0	0	0	0	0	0	0	0	0	0	0	0	0	0	0	0	0	0	0	0	0	0	0	0	0
0	0	0	0	0	0	0	0	0	0	0	0	0	0	0	0	0	0	0	0	0	0	0	0	0	0	0	0	0	0	0
0	0	0	0	0	0	0	0	0	0	0	0	0	0	0	0	0	0	0	0	0	0	0	0	0	0	0	0	0	0	0
0	0	0	0	0	0	0	0	0	0	0	0	0	0	0	0	0	0	0	0	0	0	0	0	0	0	0	0	0	0	0
0	0	0	0	0	0	0	0	0	0	0	0	0	0	0	0	0	0	0	0	0	0	0	0	0	0	0	0	0	0	0
0	0	0	0	0	0	0	0	0	0	0	0	0	0	0	0	0	0	0	0	0	0	0	0	0	0	0	0	0	0	0
0	0	0	0	0	0	0	0	0	0	0	0	0	0	0	0	0	0	0	0	0	0	0	0	0	0	0	0	0	0	0
0	0	0	0	0	0	0	0	0	0	0	0	0	0	0	0	0	0	0	0	0	0	0	0	0	0	0	0	0	0	0
0	0	0	0	0	0	0	0	0	0	0	0	0	0	0	0	0	0	0	0	0	0	0	0	0	0	0	0	0	0	0
0	0	0	0	0	0	0	0	0	0	0	0	0	0	0	0	0	0	0	0	0	0	0	0	0	0	0	0	0	0	0
0	0	0	0	0	0	0	0	0	0	0	0	0	0	0	0	0	0	0	0	0	0	0	0	0	0	0	0	0	0	0
0	0	0	0	0	0	0	0	0	0	0	0	0	0	0	0	0	0	0	0	0	0	0	0	0	0	0	0	0	0	0
0	0	0	0	0	0	0	0	0	0	0	0	0	0	0	0	0	0	0	0	0	0	0	0	0	0	0	0	0	0	0
0	0	0	0	0	0	0	0	0	0	0	0	0	0	0	0	0	0	0	0	0	0	0	0	0	0	0	0	0	0	0
0	0	0	0	0	0	0	0	0	0	0	0	0	0	0	0	0	0	0	0	0	0	0	0	0	0	0	0	0	0	0
0	0	0	0	0	0	0	0	0	0	0	0	0	0	0	0	0	0	0	0	0	0	0	0	0	0	0	0	0	0	0
0	0	0	0	0	0	0	0	0	0	0	0	0	0	0	0	0	0	0	0	0	0	0	0	0	0	0	0	0	0	0
0	0	0	0	0	0	0	0	0	0	0	0	0	0	0	0	0	0	0	0	0	0	0	0	0	0	0	0	0	0	0
0	0	0	0	0	0	0	0	0	0	0	0	0	0	0	0	0	0	0	0	0	0	0	0	0	0	0	0	0	0	0
0	0	0	0	0	0	0	0	0	0	0	0	0	0	0	0	0	0	0	0	0	0	0	0	0	0	0	0	0	0	0
0	0	0	0	0	0	0	0	0	0	0	0	0	0	0	0	0	0	0	0	0	0	0	0	0	0	0	0	0	0	0
0	0	0	0	0	0	0	0	0	0	0	0	0	0	0	0	0	0	0	0	0	0	0	0	0	0	0	0	0	0	0
0	0	0	0	0	0	0	0	0	0	0	0	0	0	0	0	0	0	0	0	0	0	0	0	0	0	0	0	0	0	0
0	0	0	0	0	0	0	0	0	0	0	0	0	0	0	0	0	0	0	0	0	0	0	0	0	0	0	0	0	0	0
0	0	0	0	0	0	0	0	0	0	0	0	0	0	0	0	0	0	0	0	0	0	0	0	0	0	0	0	0	0	0
0	0	0	0	0	0	0	0	0	0	0	0	0	0	0	0	0	0	0	0	0	0	0	0	0	0	0	0	0	0	0
0	0	0	0	0	0	0	0	0	0	0	0	0	0	0	0	0	0	0	0	0	0	0	0	0	0	0	0	0	0	0
0	0	0	0	0	0	0	0	0	0	0	0	0	0	0	0	0	0	0	0	0	0	0	0	0	0	0	0	0	0	0
0	0	0	0	0	0	0	0	0	0	0	0	0	0	0	0	0	0	0	0	0	0	0	0	0	0	0	0	0	0	0
0	0	0	0	0	0	0	0	0	0	0	0	0	0	0	0	0	0	0	0	0	0	0	0	0	0	0	0	0	0	0
0	0	0	0	0	0	0	0	0	0	0	0	0	0	0	0	0	0	0	0	0	0	0	0	0	0	0	0	0	0	0
0	0	0	0	0	0	0	0	0	0	0	0	0	0	0	0	0	0	0	0	0	0	0	0	0	0	0	0	0	0	0
0	0	0	0	0	0	0	0	0	0	0	0	0	0	0	0	0	0	0	0	0	0	0	0	0	0	0	0	0	0	0
0	0	0	0	0	0	0	0	0	0	0	0	0	0	0	0	0	0	0	0	0	0	0	0	0	0	0	0	0	0	0
0	0	0	0	0	0	0	0	0	0	0	0	0	0	0	0	0	0	0	0	0	0	0	0	0	0	0	0	0	0	0
0	0	0	0	0	0	0	0	0	0	0	0	0	0	0	0	0	0	0	0	0	0	0	0	0	0	0	0	0	0	0
0	0	0	0	0	0	0	0	0	0	0	0	0	0	0	0	0	0	0	0	0	0	0	0	0	0	0	0	0	0	0
0	0	0	0	0	0	0	0	0	0	0	0	0	0	0	0	0	0	0	0	0	0	0	0	0	0	0	0	0	0	0
0	0	0	0	0	0	0	0	0	0	0	0	0	0	0	0	0	0	0	0	0	0	0	0	0	0	0	0	0	0	0
0	0	0	0	0	0	0	0	0	0	0	0	0	0	0	0	0	0	0	0	0	0	0	0	0	0	0	0	0	0	0
0	0	0	0	0	0	0	0	0	0	0	0	0	0	0	0	0	0	0	0	0	0	0	0	0	0	0	0	0	0	0
0	0	0	0	0	0	0	0	0	0	0	0	0	0	0	0	0	0	0	0	0	0	0	0	0	0	0	0	0	0	0
0	0	0	0	0	0	0	0	0	0	0	0	0	0	0	0	0	0	0	0	0	0	0	0	0	0	0	0	0	0	0
0	0	0	0	0	0	0	0	0	0	0	0	0	0	0	0	0	0	0	0	0	0	0	0	0	0	0	0	0	0	0
0	0	0	0	0	0	0	0	0	0	0	0	0	0	0	0	0	0	0	0	0	0	0	0	0	0	0	0	0	0	0
0	0	0	0	0	0	0	0	0	0	0	0	0	0	0	0	0	0	0	0	0	0	0	0	0	0	0	0	0	0	0
0	0	0	0	0	0	0	0	0	0	0	0	0	0	0	0	0	0	0	0	0	0	0	0	0	0	0	0	0	0	0
0	0	0	0	0	0	0	0	0	0	0	0	0	0	0	0	0	0	0	0	0	0	0	0	0	0	0	0	0	0	0
0	0	0	0	0	0	0	0	0	0	0	0	0	0	0	0	0	0	0	0	0	0	0	0	0	0	0	0	0	0	0
0	0	0	0	0	0	0	0	0	0	0	0	0	0	0	0	0	0	0	0	0	0	0	0	0	0	0	0	0	0	0
0	0	0	0	0	0	0	0	0	0	0	0	0	0	0	0	0	0	0	0	0	0	0	0	0	0	0	0	0	0	0
0	0	0	0	0	0	0	0	0	0	0	0	0	0	0	0	0	0	0	0	0	0	0	0	0	0	0	0	0	0	0
0	0	0	0	0	0	0	0	0	0	0	0	0	0	0	0	0	0	0	0	0	0	0	0	0	0	0	0	0	0	0
0	0	0	0	0	0	0	0	0	0	0	0	0	0	0	0	0	0	0	0	0	0	0	0	0	0	0	0	0	0	0
0	0	0	0	0	0	0	0	0	0	0	0	0	0	0	0	0	0	0	0	0	0	0	0	0	0	0	0	0	0	0
0	0	0	0	0	0	0	0	0	0	0	0	0	0	0	0	0	0	0	0	0	0	0	0	0	0	0	0	0	0	0
0	0	0	0	0	0	0	0	0	0	0	0	0	0	0	0	0	0	0	0	0	0	0	0	0	0	0	0	0	0	0
0	0	0	0	0	0	0	0	0	0	0	0	0	0	0	0	0	0	0	0	0	0	0	0	0	0	0	0	0	0	0
0	0	0	0	0	0	0	0	0	0	0	0	0	0	0	0	0	0	0	0	0	0	0	0	0	0	0	0	0	0	0
0	0	0	0	0	0	0	0	0	0	0	0	0	0	0	0	0	0	0	0	0	0	0	0	0	0	0	0	0	0	0
0	0	0	0	0	0	0	0	0	0	0	0	0	0	0	0	0	0	0	0	0	0	0	0	0	0	0	0	0	0	0
0	0	0	0	0	0	0	0	0	0	0	0	0	0	0	0	0	0	0	0	0	0	0	0	0	0	0	0	0	0	0
0	0	0	0	0	0	0	0	0	0	0	0	0	0	0	0	0	0	0	0	0	0	0	0	0	0	0	0	0	0	0
0	0	0	0	0	0	0	0	0	0	0	0	0	0	0	0	0	0	0	0	0	0	0	0	0	0	0	0	0	0	0
0	0	0	0	0	0	0	0	0	0	0	0	0	0	0	0	0	0	0	0	0	0	0	0	0	0	0	0	0	0	0
0	0	0	0	0	0	0	0	0	0	0	0	0	0	0	0	0	0	0	0	0	0	0	0	0	0	0	0	0	0	0
0	0	0	0	0	0	0	0	0	0	0	0	0	0	0	0	0	0	0	0	0	0	0	0	0	0	0	0	0	0	0
0	0	0	0	0	0	0	0	0	0	0	0	0	0	0	0	0	0	0	0	0	0	0	0	0	0	0	0	0	0	0
0	0	0	0	0	0	0	0	0	0	0	0	0	0	0	0	0	0	0	0	0	0	0	0	0	0	0	0	0	0	0
0	0	0	0	0	0	0	0	0	0	0	0	0	0	0	0	0	0	0	0	0	0	0	0	0	0	0	0	0	0	0
0	0	0	0	0	0	0	0	0	0	0	0	0	0	0	0	0	0	0	0	0	0	0	0	0	0	0	0	0	0	0
0	0	0	0	0	0	0	0	0	0	0	0	0	0	0	0	0	0	0	0	0	0	0	0	0	0	0	0	0	0	0
0	0	0	0	0	0	0	0	0	0	0	0	0	0	0	0	0	0	0	0	0	0	0	0	0	0	0	0	0	0	0
0	0	0	0	0	0	0	0	0	0	0	0	0	0	0	0	0	0	0	0	0	0	0	0	0	0	0	0	0	0	0
0	0	0	0	0	0	0	0	0	0	0	0	0	0	0	0	0	0	0	0	0	0	0	0	0	0	0	0	0	0	0
0	0	0	0	0	0	0	0	0	0	0	0	0	0	0	0	0	0	0	0	0	0	0	0	0	0	0	0	0	0	0
0	0	0	0	0	0	0	0	0	0	0	0	0	0	0	0	0	0	0	0	0	0	0	0	0	0	0	0	0	0	0
0	0	0	0	0	0	0	0	0	0	0	0	0	0	0	0	0	0	0	0	0	0	0	0	0	0	0	0	0	0	0
0	0	0	0	0	0	0	0	0	0	0	0	0	0	0	0	0	0	0	0	0	0	0	0	0	0	0	0	0	0	0
0	0	0	0	0	0	0	0	0	0	0	0	0	0	0	0	0	0	0	0	0	0	0	0	0	0	0	0	0	0	0
0	0	0	0	0	0	0	0	0	0	0	0	0	0	0	0	0	0	0	0	0	0	0	0	0	0	0	0	0	0	0
0	0	0	0	0	0	0	0	0	0	0	0	0	0	0	0	0	0	0	0	0	0	0	0	0	0	0	0	0	0	0
0	0	0	0	0	0	0	0	0	0	0	0	0	0	0	0	0	0	0	0	0	0	0	0	0	0	0	0	0	0	0
0	0	0	0	0	0	0	0	0	0	0	0	0	0	0	0	0	0	0	0	0	0	0	0	0	0	0	0	0	0	0
0	0	0	0	0	0	0	0	0	0	0	0	0	0	0	0	0	0	0	0	0	0	0	0	0	0	0	0	0	0	0
0	0	0	0	0	0	0	0	0	0	0	0	0	0	0	0	0	0	0	0	0	0	0	0	0	0	0	0	0	0	0
0	0	0	0	0	0	0	0	0	0	0	0	0	0	0	0	0	0	0	0	0	0	0	0	0	0	0	0	0	0	0
0	0	0	0	0	0	0	0	0	0	0	0	0	0	0	0	0	0	0	0	0	0	0	0	0	0	0	0	0	0	0
0	0	0	0	0	0	0	0	0	0	0	0	0	0	0	0	0	0	0	0	0	0	0	0	0	0	0	0	0	0	0
0	0	0	0	0	0	0	0	0	0	0	0	0	0	0	0	0	0	0	0	0	0	0	0	0	0	0	0	0	0	0
0	0	0	0	0	0	0	0	0	0	0	0	0	0	0	0	0	0	0	0	0	0	0	0	0	0	0	0	0	0	0
0	0	0	0	0	0	0	0	0	0	0	0	0	0	0	0	0	0	0	0	0	0	0	0	0	0	0	0	0	0	0
0	0	0	0	0	0	0	0	0	0	0	0	0	0	0	0	0	0	0	0	0	0	0	0	0	0	0	0	0	0	0
0	0	0	0	0	0	0	0	0	0	0	0	0	0	0	0	0	0	0	0	0	0	0	0	0	0	0	0	0	0	0
0	0	0	0	0	0	0	0	0	0	0	0	0	0	0	0	0	0	0	0	0	0	0	0	0	0	0	0	0	0	0
0	0	0	0	0	0	0	0	0	0	0	0	0	0	0	0	0	0	0	0	0	0	0	0	0	0	0	0	0	0	0
0	0	0	0	0	0	0	0	0	0	0	0	0	0	0	0	0	0	0	0	0	0	0	0	0	0	0	0	0	0	0
0	0	0	0	0	0	0	0	0	0	0	0	0	0	0	0	0	0	0	0	0	0	0	0	0	0	0	0	0	0	0
0	0	0	0	0	0	0	0	0	0	0	0	0	0	0	0	0	0	0	0	0	0	0	0	0	0	0	0	0	0	0
0	0	0	0	0	0	0	0	0	0	0	0	0	0	0	0	0	0	0	0	0	0	0	0	0	0	0	0	0	0	0
0	0	0	0	0	0	0	0	0	0	0	0	0	0	0	0	0	0	0	0	0	0	0	0	0	0	0	0	0	0	0
0	0	0	0	0	0	0	0	0	0	0	0	0	0	0	0	0	0	0	0	0	0	0	0	0	0	0	0	0	0	0
0	0	0	0	0	0	0	0	0	0	0	0	0	0	0	0	0	0	0	0	0	0	0	0	0	0	0	0	0	0	0
0	0	0	0	0	0	0	0	0	0	0	0	0	0	0	0	0	0	0	0	0	0	0	0	0	0	0	0	0	0	0
0	0	0	0	0	0	0	0	0	0	0	0	0	0	0	0	0	0	0	0	0	0	0	0	0	0	0	0	0	0	0
0	0	0	0	0	0	0	0	0	0	0	0	0	0	0	0	0	0	0	0	0	0	0	0	0	0	0	0	0	0	0
0	0	0	0	0	0	0	0	0	0	0	0	0	0	0	0	0	0	0	0	0	0	0	0	0	0	0	0	0	0	0
0	0	0	0	0	0	0	0	0	0	0	0	0	0	0	0	0	0	0	0	0	0	0	0	0	0	0	0	0	0	0
0	0	0	0	0	0	0	0	0	0	0	0	0	0	0	0	0	0	0	0	0	0	0	0	0	0	0	0	0	0	0
0	0	0	0	0	0	0	0	0	0	0	0	0	0	0	0	0	0	0	0	0	0	0	0	0	0	0	0	0	0	0
0	0	0	0	0	0	0	0	0	0	0	0	0	0	0	0	0	0	0	0	0	0	0	0	0	0	0	0	0	0	0
0	0	0	0	0	0	0	0	0	0	0	0	0	0	0	0	0	0	0	0	0	0	0	0	0	0	0	0	0	0	0
0	0	0	0	0	0	0	0	0	0	0	0	0	0	0	0	0	0	0	0	0	0	0	0	0	0	0	0	0	0	0
0	0	0	0	0	0	0	0	0	0	0	0	0	0	0	0	0	0	0	0	0	0	0	0	0	0	0	0	0	0	0
0	0	0	0	0	0	0	0	0	0	0	0	0	0	0	0	0	0	0	0	0	0	0	0	0	0	0	0	0	0	0
0	0	0	0	0	0	0	0	0	0	0	0	0	0	0	0	0	0	0	0	0	0	0	0	0	0	0	0	0	0	0
0	0	0	0	0	0	0	0	0	0	0	0	0	0	0	0	0	0	0	0	0	0	0	0	0	0	0	0	0	0	0
0	0	0	0	0	0	0	0	0	0	0	0	0	0	0	0	0	0	0	0	0	0	0	0	0	0	0	0	0	0	0
0	0	0	0	0	0	0	0	0	0	0	0	0	0	0	0	0	0	0	0	0	0	0	0	0	0	0	0	0	0	0
0	0	0	0	0	0	0	0	0	0	0	0	0	0	0	0	0	0	0	0	0	0	0	0	0	0	0	0	0	0	0
0	0	0	0	0	0	0	0	0	0	0	0	0	0	0	0	0	0	0	0	0	0	0	0	0	0	0	0	0	0	0
0	0	0	0	0	0	0	0	0	0	0	0	0	0	0	0	0	0	0	0	0	0	0	0	0	0	0	0	0	0	0
0	0	0	0	0	0	0	0	0	0	0	0	0	0	0	0	0	0	0	0	0	0	0	0	0	0	0	0	0	0	0
0	0	0	0	0	0	0	0	0	0	0	0	0	0	0	0	0	0	0	0	0	0	0	0	0	0	0	0	0	0	0
0	0	0	0	0	0	0	0	0	0	0	0	0	0	0	0	0	0	0	0	0	0	0	0	0	0	0	0	0	0	0
0	0	0	0	0	0	0	0	0	0	0	0	0	0	0	0	0	0	0	0	0	0	0	0	0	0	0	0	0	0	0
0	0	0	0	0	0	0	0	0	0	0	0	0	0	0	0	0	0	0	0	0	0	0	0	0	0	0	0	0	0	0
0	0	0	0	0	0	0	0	0	0	0	0	0	0	0	0	0	0	0	0	0	0	0	0	0	0	0	0	0	0	0
0	0	0	0	0	0	0	0	0	0	0	0	0	0	0	0	0	0	0	0	0	0	0	0	0	0	0	0	0	0	0
0	0	0	0	0	0	0	0	0	0	0	0	0	0	0	0	0	0	0	0	0	0	0	0	0	0	0	0	0	0	0
0	0	0	0	0	0	0	0	0	0	0	0	0	0	0	0	0	0	0	0	0	0	0	0	0	0	0	0	0	0	0
0	0	0	0	0	0	0	0	0	0	0	0	0	0	0	0	0	0	0	0	0	0	0	0	0	0	0	0	0	0	0
0	0	0	0	0	0	0	0	0	0	0	0	0	0	0	0	0	0	0	0	0	0	0	0	0	0	0	0	0	0	0
0	0	0	0	0	0	0	0	0	0	0	0	0	0	0	0	0	0	0	0	0	0	0	0	0	0	0	0	0	0	0
0	0	0	0	0	0	0	0	0	0	0	0	0	0	0	0	0	0	0	0	0	0	0	0	0	0	0	0	0	0	0
0	0	0	0	0	0	0	0	0	0	0	0	0	0	0	0	0	0	0	0	0	0	0	0	0	0	0	0	0	0	0
0	0	0	0	0	0	0	0	0	0	0	0	0	0	0	0	0	0	0	0	0	0	0	0	0	0	0	0	0	0	0
0	0	0	0	0	0	0	0	0	0	0	0	0	0	0	0	0	0	0	0	0	0	0	0	0	0	0	0	0	0	0
0	0	0	0	0	0	0	0	0	0	0	0	0	0	0	0	0	0	0	0	0	0	0	0	0	0	0	0	0	0	0
0	0	0	0	0	0	0	0	0	0	0	0	0	0	0	0	0	0	0	0	0	0	0	0	0	0	0	0	0	0	0
0	0	0	0	0	0	0	0	0	0	0	0	0	0	0	0	0	0	0	0	0	0	0	0	0	0	0	0	0	0	0
0	0	0	0	0	0	0	0	0	0	0	0	0	0	0	0	0	0	0	0	0	0	0	0	0	0	0	0	0	0	0
0	0	0	0	0	0	0	0	0	0	0	0	0	0	0	0	0	0	0	0	0	0	0	0	0	0	0	0	0	0	0
0	0	0	0	0	0	0	0	0	0	0	0	0	0	0	0	0	0	0	0	0	0	0	0	0	0	0	0	0	0	0
0	0	0	0	0	0	0	0	0	0	0	0	0	0	0	0	0	0	0	0	0	0	0	0	0	0	0	0	0	0	0
0	0	0	0	0	0	0	0	0	0	0	0	0	0	0	0	0	0	0	0	0	0	0	0	0	0	0	0	0	0	0
0	0	0	0	0	0	0	0	0	0	0	0	0	0	0	0	0	0	0	0	0	0	0	0	0	0	0	0	0	0	0
0	0	0	0	0	0	0	0	0	0	0	0	0	0	0	0	0	0	0	0	0	0	0	0	0	0	0	0	0	0	0
0	0	0	0	0	0	0	0	0	0	0	0	0	0	0	0	0	0	0	0	0	0	0	0	0	0	0	0	0	0	0
0	0	0	0	0	0	0	0	0	0	0	0	0	0	0	0	0	0	0	0	0	0	0	0	0	0	0	0	0	0	0
0	0	0	0	0	0	0	0	0	0	0	0	0	0	0	0	0	0	0	0	0	0	0	0	0	0	0	0	0	0	0
0	0	0	0	0	0	0	0	0	0	0	0	0	0	0	0	0	0	0	0	0	0	0	0	0	0	0	0	0	0	0
0	0	0	0	0	0	0	0	0	0	0	0	0	0	0	0	0	0	0	0	0	0	0	0	0	0	0	0	0	0	0
0	0	0	0	0	0	0	0	0	0	0	0	0	0	0	0	0	0	0	0	0	0	0	0	0	0	0	0	0	0	0
0	0	0	0	0	0	0	0	0	0	0	0	0	0	0	0	0	0	0	0	0	0	0	0	0	0	0	0	0	0	0
0	0	0	0	0	0	0	0	0	0	0	0	0	0	0	0	0	0	0	0	0	0	0	0	0	0	0	0	0	0	0
0	0	0	0	0	0	0	0	0	0	0	0	0	0	0	0	0	0	0	0	0	0	0	0	0	0	0	0	0	0	0
0	0	0	0	0	0	0	0	0	0	0	0	0	0	0	0	0	0	0	0	0	0	0	0	0	0	0	0	0	0	0
0	0	0	0	0	0	0	0	0	0	0	0	0	0	0	0	0	0	0	0	0	0	0	0	0	0	0	0	0	0	0
0	0	0	0	0	0	0	0	0	0	0	0	0	0	0	0	0	0	0	0	0	0	0	0	0	0	0	0	0	0	0
0	0	0	0	0	0	0	0	0	0	0	0	0	0	0	0	0	0	0	0	0	0	0	0	0	0	0	0	0	0	0
0	0	0	0	0	0	0	0	0	0	0	0	0	0	0	0	0	0	0	0	0	0	0	0	0	0	0	0	0	0	0
0	0	0	0	0	0	0	0	0	0	0	0	0	0	0	0	0	0	0	0	0	0	0	0	0	0	0	0	0	0	0
0	0	0	0	0	0	0	0	0	0	0	0	0	0	0	0	0	0	0	0	0	0	0	0	0	0	0	0	0	0	0
0	0	0	0	0	0	0	0	0	0	0	0	0	0	0	0	0	0	0	0	0	0	0	0	0	0	0	0	0	0	0
0	0	0	0	0	0	0	0	0	0	0	0	0	0	0	0	0	0	0	0	0	0	0	0	0	0	0	0	0	0	0
0	0	0	0	0	0	0	0	0	0	0	0	0	0	0	0	0	0	0	0	0	0	0	0	0	0	0	0	0	0	0
0	0	0	0	0	0	0	0	0	0	0	0	0	0	0	0	0	0	0	0	0	0	0	0	0	0	0	0	0	0	0
0	0	0	0	0	0	0	0	0	0	0	0	0	0	0	0	0	0	0	0	0	0	0	0	0	0	0	0	0	0	0
0	0	0	0	0	0	0	0	0	0	0	0	0	0	0	0	0	0	0	0	0	0	0	0	0	0	0	0	0	0	0
0	0	0	0	0	0	0	0	0	0	0	0	0	0	0	0	0	0	0	0	0	0	0	0	0	0	0	0	0	0	0
0	0	0	0	0	0	0	0	0	0	0	0	0	0	0	0	0	0	0	0	0	0	0	0	0	0	0	0	0	0	0
0	0	0	0	0	0	0	0	0	0	0	0	0	0	0	0	0	0	0	0	0	0	0	0	0	0	0	0	0	0	0
0	0	0	0	0	0	0	0	0	0	0	0	0	0	0	0	0	0	0	0	0	0	0	0	0	0	0	0	0	0	0
0	0	0	0	0	0	0	0	0	0	0	0	0	0	0	0	0	0	0	0	0	0	0	0	0	0	0	0	0	0	0
0	0	0	0	0	0	0	0	0	0	0	0	0	0	0	0	0	0	0	0	0	0	0	0	0	0	0	0	0	0	0
0	0	0	0	0	0	0	0	0	0	0	0	0	0	0	0	0	0	0	0	0	0	0	0	0	0	0	0	0	0	0
0	0	0	0	0	0	0	0	0	0	0	0	0	0	0	0	0	0	0	0	0	0	0	0	0	0	0	0	0	0	0
0	0	0	0	0	0	0	0	0	0	0	0	0	0	0	0	0	0	0	0	0	0	0	0	0	0	0	0	0	0	0
0	0	0	0	0	0	0	0	0	0	0	0	0	0	0	0	0	0	0	0	0	0	0	0	0	0	0	0	0	0	0
0	0	0	0	0	0	0	0	0	0	0	0	0	0	0	0	0	0	0	0	0	0	0	0	0	0	0	0	0	0	0
0	0	0	0	0	0	0	0	0	0	0	0	0	0	0	0	0	0	0	0	0	0	0	0	0	0	0	0	0	0	0
0	0	0	0	0	0	0	0	0	0	0	0	0	0	0	0	0	0	0	0	0	0	0	0	0	0	0	0	0	0	0
0	0	0	0	0	0	0	0	0	0	0	0	0	0	0	0	0	0	0	0	0	0	0	0	0	0	0	0	0	0	0
0	0	0	0	0	0	0	0	0	0	0	0	0	0	0	0	0	0	0	0	0	0	0	0	0	0	0	0	0	0	0
0	0	0	0	0	0	0	0	0	0	0	0	0	0	0	0	0	0	0	0	0	0	0	0	0	0	0	0	0	0	0
0	0	0	0	0	0	0	0	0	0	0	0	0	0	0	0	0	0	0	0	0	0	0	0	0	0	0	0	0	0	0
0	0	0	0	0	0	0	0	0	0	0	0	0	0	0	0	0	0	0	0	0	0	0	0	0	0	0	0	0	0	0
0	0	0	0	0	0	0	0	0	0	0	0	0	0	0	0	0	0	0	0	0	0	0	0	0	0	0	0	0	0	0
0	0	0	0	0	0	0	0	0	0	0	0	0	0	0	0	0	0	0	0	0	0	0	0	0	0	0	0	0	0	0
0	0	0	0	0	0	0	0	0	0	0	0	0	0	0	0	0	0	0	0	0	0	0	0	0	0	0	0	0	0	0
0	0	0	0	0	0	0	0	0	0	0	0	0	0	0	0	0	0	0	0	0	0	0	0	0	0	0	0	0	0	0
0	0	0	0	0	0	0	0	0	0	0	0	0	0	0	0	0	0	0	0	0	0	0	0	0	0	0	0	0	0	0
0	0	0	0	0	0	0	0	0	0	0	0	0	0	0	0	0	0	0	0	0	0	0	0	0	0	0	0	0	0	0
0	0	0	0	0	0	0	0	0	0	0	0	0	0	0	0	0	0	0	0	0	0	0	0	0	0	0	0	0	0	0
0	0	0	0	0	0	0	0	0	0	0	0	0	0	0	0	0	0	0	0	0	0	0	0	0	0	0	0	0	0	0
0	0	0	0	0	0	0	0	0	0	0	0	0	0	0	0	0	0	0	0	0	0	0	0	0	0	0	0	0	0	0
0	0	0	0	0	0	0	0	0	0	0	0	0	0	0	0	0	0	0	0	0	0	0	0	0	0	0	0	0	0	0
0	0	0	0	0	0	0	0	0	0	0	0	0	0	0	0	0	0	0	0	0	0	0	0	0	0	0	0	0	0	0
0	0	0	0	0	0	0	0	0	0	0	0	0	0	0	0	0	0	0	0	0	0	0	0	0	0	0	0	0	0	0
0	0	0	0	0	0	0	0	0	0	0	0	0	0	0	0	0	0	0	0	0	0	0	0	0	0	0	0	0	0	0
0	0	0	0	0	0	0	0	0	0	0	0	0	0	0	0	0	0	0	0	0	0	0	0	0	0	0	0	0	0	0
0	0	0	0	0	0	0	0	0	0	0	0	0	0	0	0	0	0	0	0	0	0	0	0	0	0	0	0	0	0	0
0	0	0	0	0	0	0	0	0	0	0	0	0	0	0	0	0	0	0	0	0	0	0	0	0	0	0	0	0	0	0
0	0	0	0	0	0	0	0	0	0	0	0	0	0	0	0	0	0	0	0	0	0	0	0	0	0	0	0	0	0	0
0	0	0	0	0	0	0	0	0	0	0	0	0	0	0	0	0	0	0	0	0	0	0	0	0	0	0	0	0	0	0
0	0	0	0	0	0	0	0	0	0	0	0	0	0	0	0	0	0	0	0	0	0	0	0	0	0	0	0	0	0	0
0	0	0	0	0	0	0	0	0	0	0	0	0	0	0	0	0	0	0	0	0	0	0	0	0	0	0	0	0	0	0
0	0	0	0	0	0	0	0	0	0	0	0	0	0	0	0	0	0	0	0	0	0	0	0	0	0	0	0	0	0	0
0	0	0	0	0	0	0	0	0	0	0	0	0	0	0	0	0	0	0	0	0	0	0	0	0	0	0	0	0	0	0
0	0	0	0	0	0	0	0	0	0	0	0	0	0	0	0	0	0	0	0	0	0	0	0	0	0	0	0	0	0	0
0	0	0	0	0	0	0	0	0	0	0	0	0	0	0	0	0	0	0	0	0	0	0	0	0	0	0	0	0	0	0
0	0	0	0	0	0	0	0	0	0	0	0	0	0	0	0	0	0	0	0	0	0	0	0	0	0	0	0	0	0	0
0	0	0	0	0	0	0	0	0	0	0	0	0	0	0	0	0	0	0	0	0	0	0	0	0	0	0	0	0	0	0
0	0	0	0	0	0	0	0	0	0	0	0	0	0	0	0	0	0	0	0	0	0	0	0	0	0	0	0	0	0	0
0	0	0	0	0	0	0	0	0	0	0	0	0	0	0	0	0	0	0	0	0	0	0	0	0	0	0	0	0	0	0
0	0	0	0	0	0	0	0	0	0	0	0	0	0	0	0	0	0	0	0	0	0	0	0	0	0	0	0	0	0	0
0	0	0	0	0	0	0	0	0	0	0	0	0	0	0	0	0	0	0	0	0	0	0	0	0	0	0	0	0	0	0
0	0	0	0	0	0	0	0	0	0	0	0	0	0	0	0	0	0	0	0	0	0	0	0	0	0	0	0	0	0	0
0	0	0	0	0	0	0	0	0	0	0	0	0	0	0	0	0	0	0	0	0	0	0	0	0	0	0	0	0	0	0
0	0	0	0	0	0	0	0	0	0	0	0	0	0	0	0	0	0	0	0	0	0	0	0	0	0	0	0	0	0	0
0	0	0	0	0	0	0	0	0	0	0	0	0	0	0	0	0	0	0	0	0	0	0	0	0	0	0	0	0	0	0
0	0	0	0	0	0	0	0	0	0	0	0	0	0	0	0	0	0	0	0	0	0	0	0	0	0	0	0	0	0	0
0	0	0	0	0	0	0	0	0	0	0	0	0	0	0	0	0	0	0	0	0	0	0	0	0	0	0	0	0	0	0
0	0	0	0	0	0	0	0	0	0	0	0	0	0	0	0	0	0	0	0	0	0	0	0	0	0	0	0	0	0	0
0	0	0	0	0	0	0	0	0	0	0	0	0	0	0	0	0	0	0	0	0	0	0	0	0	0	0	0	0	0	0
0	0	0	0	0	0	0	0	0	0	0	0	0	0	0	0	0	0	0	0	0	0	0	0	0	0	0	0	0	0	0
0	0	0	0	0	0	0	0	0	0	0	0	0	0	0	0	0	0	0	0	0	0	0	0	0	0	0	0	0	0	0
0	0	0	0	0	0	0	0	0	0	0	0	0	0	0	0	0	0	0	0	0	0	0	0	0	0	0	0	0	0	0
0	0	0	0	0	0	0	0	0	0	0	0	0	0	0	0	0	0	0	0	0	0	0	0	0	0	0	0	0	0	0
0	0	0	0	0	0	0	0	0	0	0	0	0	0	0	0	0	0	0	0	0	0	0	0	0	0	0	0	0	0	0
0	0	0	0	0	0	0	0	0	0	0	0	0	0	0	0	0	0	0	0	0	0	0	0	0	0	0	0	0	0	0
0	0	0	0	0	0	0	0	0	0	0	0	0	0	0	0	0	0	0	0	0	0	0	0	0	0	0	0	0	0	0
0	0	0	0	0	0	0	0	0	0	0	0	0	0	0	0	0	0	0	0	0	0	0	0	0	0	0	0	0	0	0
0	0	0	0	0	0	0	0	0	0	0	0	0	0	0	0	0	0	0	0	0	0	0	0	0	0	0	0	0	0	0
0	0	0	0	0	0	0	0	0	0	0	0	0	0	0	0	0	0	0	0	0	0	0	0	0	0	0	0	0	0	0
0	0	0	0	0	0	0	0	0	0	0	0	0	0	0	0	0	0	0	0	0	0	0	0	0	0	0	0	0	0	0
0	0	0	0	0	0	0	0	0	0	0	0	0	0	0	0	0	0	0	0	0	0	0	0	0	0	0	0	0	0	0
0	0	0	0	0	0	0	0	0	0	0	0	0	0	0	0	0	0	0	0	0	0	0	0	0	0	0	0	0	0	0
0	0	0	0	0	0	0	0	0	0	0	0	0	0	0	0	0	0	0	0	0	0	0	0	0	0	0	0	0	0	0
0	0	0	0	0	0	0	0	0	0	0	0	0	0	0	0	0	0	0	0	0	0	0	0	0	0	0	0	0	0	0
0	0	0	0	0	0	0	0	0	0	0	0	0	0	0	0	0	0	0	0	0	0	0	0	0	0	0	0	0	0	0
0	0	0	0	0	0	0	0	0	0	0	0	0	0	0	0	0	0	0	0	0	0	0	0	0	0	0	0	0	0	0
0	0	0	0	0	0	0	0	0	0	0	0	0	0	0	0	0	0	0	0	0	0	0	0	0	0	0	0	0	0	0
0	0	0	0	0	0	0	0	0	0	0	0	0	0	0	0	0	0	0	0	0	0	0	0	0	0	0	0	0	0	0
0	0	0	0	0	0	0	0	0	0	0	0	0	0	0	0	0	0	0	0	0	0	0	0	0	0	0	0	0	0	0
0	0	0	0	0	0	0	0	0	0	0	0	0	0	0	0	0	0	0	0	0	0	0	0	0	0	0	0	0	0	0
0	0	0	0	0	0	0	0	0	0	0	0	0	0	0	0	0	0	0	0	0	0	0	0	0	0	0	0	0	0	0
0	0	0	0	0	0	0	0	0	0	0	0	0	0	0	0	0	0	0	0	0	0	0	0	0	0	0	0	0	0	0
0	0	0	0	0	0	0	0	0	0	0	0	0	0	0	0	0	0	0	0	0	0	0	0	0	0	0	0	0	0	0
0	0	0	0	0	0	0	0	0	0	0	0	0	0	0	0	0	0	0	0	0	0	0	0	0	0	0	0	0	0	0
0	0	0	0	0	0	0	0	0	0	0	0	0	0	0	0	0	0	0	0	0	0	0	0	0	0	0	0	0	0	0
0	0	0	0	0	0	0	0	0	0	0	0	0	0	0	0	0	0	0	0	0	0	0	0	0	0	0	0	0	0	0
0	0	0	0	0	0	0	0	0	0	0	0	0	0	0	0	0	0	0	0	0	0	0	0	0	0	0	0	0	0	0
0	0	0	0	0	0	0	0	0	0	0	0	0	0	0	0	0	0	0	0	0	0	0	0	0	0	0	0	0	0	0
0	0	0	0	0	0	0	0	0	0	0	0	0	0	0	0	0	0	0	0	0	0	0	0	0	0	0	0	0	0	0
0	0	0	0	0	0	0	0	0	0	0	0	0	0	0	0	0	0	0	0	0	0	0	0	0	0	0	0	0	0	0
0	0	0	0	0	0	0	0	0	0	0	0	0	0	0	0	0	0	0	0	0	0	0	0	0	0	0	0	0	0	0
0	0	0	0	0	0	0	0	0	0	0	0	0	0	0	0	0	0	0	0	0	0	0	0	0	0	0	0	0	0	0
0	0	0	0	0	0	0	0	0	0	0	0	0	0	0	0	0	0	0	0	0	0	0	0	0	0	0	0	0	0	0
0	0	0	0	0	0	0	0	0	0	0	0	0	0	0	0	0	0	0	0	0	0	0	0	0	0	0	0	0	0	0
0	0	0	0	0	0	0	0	0	0	0	0	0	0	0	0	0	0	0	0	0	0	0	0	0	0	0	0	0	0	0
0	0	0	0	0	0	0	0	0	0	0	0	0	0	0	0	0	0	0	0	0	0	0	0	0	0	0	0	0	0	0
0	0	0	0	0	0	0	0	0	0	0	0	0	0	0	0	0	0	0	0	0	0	0	0	0	0	0	0	0	0	0
0	0	0	0	0	0	0	0	0	0	0	0	0	0	0	0	0	0	0	0	0	0	0	0	0	0	0	0	0	0	0
0	0	0	0	0	0	0	0	0	0	0	0	0	0	0	0	0	0	0	0	0	0	0	0	0	0	0	0	0	0	0
0	0	0	0	0	0	0	0	0	0	0	0	0	0	0	0	0	0	0	0	0	0	0	0	0	0	0	0	0	0	0
0	0	0	0	0	0	0	0	0	0	0	0	0	0	0	0	0	0	0	0	0	0	0	0	0	0	0	0	0	0	0
0	0	0	0	0	0	0	0	0	0	0	0	0	0	0	0	0	0	0	0	0	0	0	0	0	0	0	0	0	0	0
0	0	0	0	0	0	0	0	0	0	0	0	0	0	0	0	0	0	0	0	0	0	0	0	0	0	0	0	0	0	0
0	0	0	0	0	0	0	0	0	0	0	0	0	0	0	0	0	0	0	0	0	0	0	0	0	0	0	0	0	0	0
0	0	0	0	0	0	0	0	0	0	0	0	0	0	0	0	0	0	0	0	0	0	0	0	0	0	0	0	0	0	0
0	0	0	0	0	0	0	0	0	0	0	0	0	0	0	0	0	0	0	0	0	0	0	0	0	0	0	0	0	0	0
0	0	0	0	0	0	0	0	0	0	0	0	0	0	0	0	0	0	0	0	0	0	0	0	0	0	0	0	0	0	0
0	0	0	0	0	0	0	0	0	0	0	0	0	0	0	0	0	0	0	0	0	0	0	0	0	0	0	0	0	0	0
0	0	0	0	0	0	0	0	0	0	0	0	0	0	0	0	0	0	0	0	0	0	0	0	0	0	0	0	0	0	0
0	0	0	0	0	0	0	0	0	0	0	0	0	0	0	0	0	0	0	0	0	0	0	0	0	0	0	0	0	0	0
0	0	0	0	0	0	0	0	0	0	0	0	0	0	0	0	0	0	0	0	0	0	0	0	0	0	0	0	0	0	0
0	0	0	0	0	0	0	0	0	0	0	0	0	0	0	0	0	0	0	0	0	0	0	0	0	0	0	0	0	0	0
0	0	0	0	0	0	0	0	0	0	0	0	0	0	0	0	0	0	0	0	0	0	0	0	0	0	0	0	0	0	0
0	0	0	0	0	0	0	0	0	0	0	0	0	0	0	0	0	0	0	0	0	0	0	0	0	0	0	0	0	0	0
0	0	0	0	0	0	0	0	0	0	0	0	0	0	0	0	0	0	0	0	0	0	0	0	0	0	0	0	0	0	0
0	0	0	0	0	0	0	0	0	0	0	0	0	0	0	0	0	0	0	0	0	0	0	0	0	0	0	0	0	0	0
0	0	0	0	0	0	0	0	0	0	0	0	0	0	0	0	0	0	0	0	0	0	0	0	0	0	0	0	0	0	0
0	0	0	0	0	0	0	0	0	0	0	0	0	0	0	0	0	0	0	0	0	0	0	0	0	0	0	0	0	0	0
0	0	0	0	0	0	0	0	0	0	0	0	0	0	0	0	0	0	0	0	0	0	0	0	0	0	0	0	0	0	0
0	0	0	0	0	0	0	0	0	0	0	0	0	0	0	0	0	0	0	0	0	0	0	0	0	0	0	0	0	0	0
0	0	0	0	0	0	0	0	0	0	0	0	0	0	0	0	0	0	0	0	0	0	0	0	0	0	0	0	0	0	0
0	0	0	0	0	0	0	0	0	0	0	0	0	0	0	0	0	0	0	0	0	0	0	0	0	0	0	0	0	0	0
0	0	0	0	0	0	0	0	0	0	0	0	0	0	0	0	0	0	0	0	0	0	0	0	0	0	0	0	0	0	0
0	0	0	0	0	0	0	0	0	0	0	0	0	0	0	0	0	0	0	0	0	0	0	0	0	0	0	0	0	0	0
0	0	0	0	0	0	0	0	0	0	0	0	0	0	0	0	0	0	0	0	0	0	0	0	0	0	0	0	0	0	0
0	0	0	0	0	0	0	0	0	0	0	0	0	0	0	0	0	0	0	0	0	0	0	0	0	0	0	0	0	0	0
0	0	0	0	0	0	0	0	0	0	0	0	0	0	0	0	0	0	0	0	0	0	0	0	0	0	0	0	0	0	0
0	0	0	0	0	0	0	0	0	0	0	0	0	0	0	0	0	0	0	0	0	0	0	0	0	0	0	0	0	0	0
0	0	0	0	0	0	0	0	0	0	0	0	0	0	0	0	0	0	0	0	0	0	0	0	0	0	0	0	0	0	0
0	0	0	0	0	0	0	0	0	0	0	0	0	0	0	0	0	0	0	0	0	0	0	0	0	0	0	0	0	0	0
0	0	0	0	0	0	0	0	0	0	0	0	0	0	0	0	0	0	0	0	0	0	0	0	0	0	0	0	0	0	0
0	0	0	0	0	0	0	0	0	0	0	0	0	0	0	0	0	0	0	0	0	0	0	0	0	0	0	0	0	0	0
0	0	0	0	0	0	0	0	0	0	0	0	0	0	0	0	0	0	0	0	0	0	0	0	0	0	0	0	0	0	0
0	0	0	0	0	0	0	0	0	0	0	0	0	0	0	0	0	0	0	0	0	0	0	0	0	0	0	0	0	0	0
0	0	0	0	0	0	0	0	0	0	0	0	0	0	0	0	0	0	0	0	0	0	0	0	0	0	0	0	0	0	0
0	0	0	0	0	0	0	0	0	0	0	0	0	0	0	0	0	0	0	0	0	0	0	0	0	0	0	0	0	0	0
0	0	0	0	0	0	0	0	0	0	0	0	0	0	0	0	0	0	0	0	0	0	0	0	0	0	0	0	0	0	0
0	0	0	0	0	0	0	0	0	0	0	0	0	0	0	0	0	0	0	0	0	0	0	0	0	0	0	0	0	0	0
0	0	0	0	0	0	0	0	0	0	0	0	0	0	0	0	0	0	0	0	0	0	0	0	0	0	0	0	0	0	0
0	0	0	0	0	0	0	0	0	0	0	0	0	0	0	0	0	0	0	0	0	0	0	0	0	0	0	0	0	0	0
0	0	0	0	0	0	0	0	0	0	0	0	0	0	0	0	0	0	0	0	0	0	0	0	0	0	0	0	0	0	0
0	0	0	0	0	0	0	0	0	0	0	0	0	0	0	0	0	0	0	0	0	0	0	0	0	0	0	0	0	0	0
0	0	0	0	0	0	0	0	0	0	0	0	0	0	0	0	0	0	0	0	0	0	0	0	0	0	0	0	0	0	0
0	0	0	0	0	0	0	0	0	0	0	0	0	0	0	0	0	0	0	0	0	0	0	0	0	0	0	0	0	0	0
0	0	0	0	0	0	0	0	0	0	0	0	0	0	0	0	0	0	0	0	0	0	0	0	0	0	0	0	0	0	0
0	0	0	0	0	0	0	0	0	0	0	0	0	0	0	0	0	0	0	0	0	0	0	0	0	0	0	0	0	0	0
0	0	0	0	0	0	0	0	0	0	0	0	0	0	0	0	0	0	0	0	0	0	0	0	0	0	0	0	0	0	0
0	0	0	0	0	0	0	0	0	0	0	0	0	0	0	0	0	0	0	0	0	0	0	0	0	0	0	0	0	0	0
0	0	0	0	0	0	0	0	0	0	0	0	0	0	0	0	0	0	0	0	0	0	0	0	0	0	0	0	0	0	0
0	0	0	0	0	0	0	0	0	0	0	0	0	0	0	0	0	0	0	0	0	0	0	0	0	0	0	0	0	0	0
0	0	0	0	0	0	0	0	0	0	0	0	0	0	0	0	0	0	0	0	0	0	0	0	0	0	0	0	0	0	0
0	0	0	0	0	0	0	0	0	0	0	0	0	0	0	0	0	0	0	0	0	0	0	0	0	0	0	0	0	0	0
0	0	0	0	0	0	0	0	0	0	0	0	0	0	0	0	0	0	0	0	0	0	0	0	0	0	0	0	0	0	0
0	0	0	0	0	0	0	0	0	0	0	0	0	0	0	0	0	0	0	0	0	0	0	0	0	0	0	0	0	0	0
0	0	0	0	0	0	0	0	0	0	0	0	0	0	0	0	0	0	0	0	0	0	0	0	0	0	0	0	0	0	0
0	0	0	0	0	0	0	0	0	0	0	0	0	0	0	0	0	0	0	0	0	0	0	0	0	0	0	0	0	0	0
0	0	0	0	0	0	0	0	0	0	0	0	0	0	0	0	0	0	0	0	0	0	0	0	0	0	0	0	0	0	0
0	0	0	0	0	0	0	0	0	0	0	0	0	0	0	0	0	0	0	0	0	0	0	0	0	0	0	0	0	0	0
0	0	0	0	0	0	0	0	0	0	0	0	0	0	0	0	0	0	0	0	0	0	0	0	0	0	0	0	0	0	0
0	0	0	0	0	0	0	0	0	0	0	0	0	0	0	0	0	0	0	0	0	0	0	0	0	0	0	0	0	0	0
0	0	0	0	0	0	0	0	0	0	0	0	0	0	0	0	0	0	0	0	0	0	0	0	0	0	0	0	0	0	0
0	0	0	0	0	0	0	0	0	0	0	0	0	0	0	0	0	0	0	0	0	0	0	0	0	0	0	0	0	0	0
0	0	0	0	0	0	0	0	0	0	0	0	0	0	0	0	0	0	0	0	0	0	0	0	0	0	0	0	0	0	0
0	0	0	0	0	0	0	0	0	0	0	0	0	0	0	0	0	0	0	0	0	0	0	0	0	0	0	0	0	0	0
0	0	0	0	0	0	0	0	0	0	0	0	0	0	0	0	0	0	0	0	0	0	0	0	0	0	0	0	0	0	0
0	0	0	0	0	0	0	0	0	0	0	0	0	0	0	0	0	0	0	0	0	0	0	0	0	0	0	0	0	0	0
0	0	0	0	0	0	0	0	0	0	0	0	0	0	0	0	0	0	0	0	0	0	0	0	0	0	0	0	0	0	0
0	0	0	0	0	0	0	0	0	0	0	0	0	0	0	0	0	0	0	0	0	0	0	0	0	0	0	0	0	0	0
0	0	0	0	0	0	0	0	0	0	0	0	0	0	0	0	0	0	0	0	0	0	0	0	0	0	0	0	0	0	0
0	0	0	0	0	0	0	0	0	0	0	0	0	0	0	0	0	0	0	0	0	0	0	0	0	0	0	0	0	0	0
0	0	0	0	0	0	0	0	0	0	0	0	0	0	0	0	0	0	0	0	0	0	0	0	0	0	0	0	0	0	0
0	0	0	0	0	0	0	0	0	0	0	0	0	0	0	0	0	0	0	0	0	0	0	0	0	0	0	0	0	0	0
0	0	0	0	0	0	0	0	0	0	0	0	0	0	0	0	0	0	0	0	0	0	0	0	0	0	0	0	0	0	0
0	0	0	0	0	0	0	0	0	0	0	0	0	0	0	0	0	0	0	0	0	0	0	0	0	0	0	0	0	0	0
0	0	0	0	0	0	0	0	0	0	0	0	0	0	0	0	0	0	0	0	0	0	0	0	0	0	0	0	0	0	0
0	0	0	0	0	0	0	0	0	0	0	0	0	0	0	0	0	0	0	0	0	0	0	0	0	0	0	0	0	0	0
0	0	0	0	0	0	0	0	0	0	0	0	0	0	0	0	0	0	0	0	0	0	0	0	0	0	0	0	0	0	0
0	0	0	0	0	0	0	0	0	0	0	0	0	0	0	0	0	0	0	0	0	0	0	0	0	0	0	0	0	0	0
0	0	0	0	0	0	0	0	0	0	0	0	0	0	0	0	0	0	0	0	0	0	0	0	0	0	0	0	0	0	0
0	0	0	0	0	0	0	0	0	0	0	0	0	0	0	0	0	0	0	0	0	0	0	0	0	0	0	0	0	0	0
0	0	0	0	0	0	0	0	0	0	0	0	0	0	0	0	0	0	0	0	0	0	0	0	0	0	0	0	0	0	0
0	0	0	0	0	0	0	0	0	0	0	0	0	0	0	0	0	0	0	0	0	0	0	0	0	0	0	0	0	0	0
0	0	0	0	0	0	0	0	0	0	0	0	0	0	0	0	0	0	0	0	0	0	0	0	0	0	0	0	0	0	0
0	0	0	0	0	0	0	0	0	0	0	0	0	0	0	0	0	0	0	0	0	0	0	0	0	0	0	0	0	0	0
0	0	0	0	0	0	0	0	0	0	0	0	0	0	0	0	0	0	0	0	0	0	0	0	0	0	0	0	0	0	0
0	0	0	0	0	0	0	0	0	0	0	0	0	0	0	0	0	0	0	0	0	0	0	0	0	0	0	0	0	0	0
0	0	0	0	0	0	0	0	0	0	0	0	0	0	0	0	0	0	0	0	0	0	0	0	0	0	0	0	0	0	0
0	0	0	0	0	0	0	0	0	0	0	0	0	0	0	0	0	0	0	0	0	0	0	0	0	0	0	0	0	0	0
0	0	0	0	0	0	0	0	0	0	0	0	0	0	0	0	0	0	0	0	0	0	0	0	0	0	0	0	0	0	0
0	0	0	0	0	0	0	0	0	0	0	0	0	0	0	0	0	0	0	0	0	0	0	0	0	0	0	0	0	0	0
0	0	0	0	0	0	0	0	0	0	0	0	0	0	0	0	0	0	0	0	0	0	0	0	0	0	0	0	0	0	0
0	0	0	0	0	0	0	0	0	0	0	0	0	0	0	0	0	0	0	0	0	0	0	0	0	0	0	0	0	0	0
0	0	0	0	0	0	0	0	0	0	0	0	0	0	0	0	0	0	0	0	0	0	0	0	0	0	0	0	0	0	0
0	0	0	0	0	0	0	0	0	0	0	0	0	0	0	0	0	0	0	0	0	0	0	0	0	0	0	0	0	0	0
0	0	0	0	0	0	0	0	0	0	0	0	0	0	0	0	0	0	0	0	0	0	0	0	0	0	0	0	0	0	0
0	0	0	0	0	0	0	0	0	0	0	0	0	0	0	0	0	0	0	0	0	0	0	0	0	0	0	0	0	0	0
0	0	0	0	0	0	0	0	0	0	0	0	0	0	0	0	0	0	0	0	0	0	0	0	0	0	0	0	0	0	0
0	0	0	0	0	0	0	0	0	0	0	0	0	0	0	0	0	0	0	0	0	0	0	0	0	0	0	0	0	0	0
0	0	0	0	0	0	0	0	0	0	0	0	0	0	0	0	0	0	0	0	0	0	0	0	0	0	0	0	0	0	0
0	0	0	0	0	0	0	0	0	0	0	0	0	0	0	0	0	0	0	0	0	0	0	0	0	0	0	0	0	0	0
0	0	0	0	0	0	0	0	0	0	0	0	0	0	0	0	0	0	0	0	0	0	0	0	0	0	0	0	0	0	0
0	0	0	0	0	0	0	0	0	0	0	0	0	0	0	0	0	0	0	0	0	0	0	0	0	0	0	0	0	0	0
0	0	0	0	0	0	0	0	0	0	0	0	0	0	0	0	0	0	0	0	0	0	0	0	0	0	0	0	0	0	0
0	0	0	0	0	0	0	0	0	0	0	0	0	0	0	0	0	0	0	0	0	0	0	0	0	0	0	0	0	0	0
0	0	0	0	0	0	0	0	0	0	0	0	0	0	0	0	0	0	0	0	0	0	0	0	0	0	0	0	0	0	0
0	0	0	0	0	0	0	0	0	0	0	0	0	0	0	0	0	0	0	0	0	0	0	0	0	0	0	0	0	0	0
0	0	0	0	0	0	0	0	0	0	0	0	0	0	0	0	0	0	0	0	0	0	0	0	0	0	0	0	0	0	0
0	0	0	0	0	0	0	0	0	0	0	0	0	0	0	0	0	0	0	0	0	0	0	0	0	0	0	0	0	0	0
0	0	0	0	0	0	0	0	0	0	0	0	0	0	0	0	0	0	0	0	0	0	0	0	0	0	0	0	0	0	0
0	0	0	0	0	0	0	0	0	0	0	0	0	0	0	0	0	0	0	0	0	0	0	0	0	0	0	0	0	0	0
0	0	0	0	0	0	0	0	0	0	0	0	0	0	0	0	0	0	0	0	0	0	0	0	0	0	0	0	0	0	0
0	0	0	0	0	0	0	0	0	0	0	0	0	0	0	0	0	0	0	0	0	0	0	0	0	0	0	0	0	0	0
0	0	0	0	0	0	0	0	0	0	0	0	0	0	0	0	0	0	0	0	0	0	0	0	0	0	0	0	0	0	0
0	0	0	0	0	0	0	0	0	0	0	0	0	0	0	0	0	0	0	0	0	0	0	0	0	0	0	0	0	0	0
0	0	0	0	0	0	0	0	0	0	0	0	0	0	0	0	0	0	0	0	0	0	0	0	0	0	0	0	0	0	0
0	0	0	0	0	0	0	0	0	0	0	0	0	0	0	0	0	0	0	0	0	0	0	0	0	0	0	0	0	0	0
0	0	0	0	0	0	0	0	0	0	0	0	0	0	0	0	0	0	0	0	0	0	0	0	0	0	0	0	0	0	0
0	0	0	0	0	0	0	0	0	0	0	0	0	0	0	0	0	0	0	0	0	0	0	0	0	0	0	0	0	0	0
0	0	0	0	0	0	0	0	0	0	0	0	0	0	0	0	0	0	0	0	0	0	0	0	0	0	0	0	0	0	0
0	0	0	0	0	0	0	0	0	0	0	0	0	0	0	0	0	0	0	0	0	0	0	0	0	0	0	0	0	0	0
0	0	0	0	0	0	0	0	0	0	0	0	0	0	0	0	0	0	0	0	0	0	0	0	0	0	0	0	0	0	0
0	0	0	0	0	0	0	0	0	0	0	0	0	0	0	0	0	0	0	0	0	0	0	0	0	0	0	0	0	0	0
0	0	0	0	0	0	0	0	0	0	0	0	0	0	0	0	0	0	0	0	0	0	0	0	0	0	0	0	0	0	0
0	0	0	0	0	0	0	0	0	0	0	0	0	0	0	0	0	0	0	0	0	0	0	0	0	0	0	0	0	0	0
0	0	0	0	0	0	0	0	0	0	0	0	0	0	0	0	0	0	0	0	0	0	0	0	0	0	0	0	0	0	0
0	0	0	0	0	0	0	0	0	0	0	0	0	0	0	0	0	0	0	0	0	0	0	0	0	0	0	0	0	0	0
0	0	0	0	0	0	0	0	0	0	0	0	0	0	0	0	0	0	0	0	0	0	0	0	0	0	0	0	0	0	0
0	0	0	0	0	0	0	0	0	0	0	0	0	0	0	0	0	0	0	0	0	0	0	0	0	0	0	0	0	0	0
0	0	0	0	0	0	0	0	0	0	0	0	0	0	0	0	0	0	0	0	0	0	0	0	0	0	0	0	0	0	0
0	0	0	0	0	0	0	0	0	0	0	0	0	0	0	0	0	0	0	0	0	0	0	0	0	0	0	0	0	0	0
0	0	0	0	0	0	0	0	0	0	0	0	0	0	0	0	0	0	0	0	0	0	0	0	0	0	0	0	0	0	0
0	0	0	0	0	0	0	0	0	0	0	0	0	0	0	0	0	0	0	0	0	0	0	0	0	0	0	0	0	0	0
0	0	0	0	0	0	0	0	0	0	0	0	0	0	0	0	0	0	0	0	0	0	0	0	0	0	0	0	0	0	0
0	0	0	0	0	0	0	0	0	0	0	0	0	0	0	0	0	0	0	0	0	0	0	0	0	0	0	0	0	0	0
0	0	0	0	0	0	0	0	0	0	0	0	0	0	0	0	0	0	0	0	0	0	0	0	0	0	0	0	0	0	0
0	0	0	0	0	0	0	0	0	0	0	0	0	0	0	0	0	0	0	0	0	0	0	0	0	0	0	0	0	0	0
0	0	0	0	0	0	0	0	0	0	0	0	0	0	0	0	0	0	0	0	0	0	0	0	0	0	0	0	0	0	0
0	0	0	0	0	0	0	0	0	0	0	0	0	0	0	0	0	0	0	0	0	0	0	0	0	0	0	0	0	0	0
0	0	0	0	0	0	0	0	0	0	0	0	0	0	0	0	0	0	0	0	0	0	0	0	0	0	0	0	0	0	0
0	0	0	0	0	0	0	0	0	0	0	0	0	0	0	0	0	0	0	0	0	0	0	0	0	0	0	0	0	0	0
0	0	0	0	0	0	0	0	0	0	0	0	0	0	0	0	0	0	0	0	0	0	0	0	0	0	0	0	0	0	0
0	0	0	0	0	0	0	0	0	0	0	0	0	0	0	0	0	0	0	0	0	0	0	0	0	0	0	0	0	0	0
0	0	0	0	0	0	0	0	0	0	0	0	0	0	0	0	0	0	0	0	0	0	0	0	0	0	0	0	0	0	0
0	0	0	0	0	0	0	0	0	0	0	0	0	0	0	0	0	0	0	0	0	0	0	0	0	0	0	0	0	0	0
0	0	0	0	0	0	0	0	0	0	0	0	0	0	0	0	0	0	0	0	0	0	0	0	0	0	0	0	0	0	0
0	0	0	0	0	0	0	0	0	0	0	0	0	0	0	0	0	0	0	0	0	0	0	0	0	0	0	0	0	0	0
0	0	0	0	0	0	0	0	0	0	0	0	0	0	0	0	0	0	0	0	0	0	0	0	0	0	0	0	0	0	0
0	0	0	0	0	0	0	0	0	0	0	0	0	0	0	0	0	0	0	0	0	0	0	0	0	0	0	0	0	0	0
0	0	0	0	0	0	0	0	0	0	0	0	0	0	0	0	0	0	0	0	0	0	0	0	0	0	0	0	0	0	0
0	0	0	0	0	0	0	0	0	0	0	0	0	0	0	0	0	0	0	0	0	0	0	0	0	0	0	0	0	0	0
0	0	0	0	0	0	0	0	0	0	0	0	0	0	0	0	0	0	0	0	0	0	0	0	0	0	0	0	0	0	0
0	0	0	0	0	0	0	0	0	0	0	0	0	0	0	0	0	0	0	0	0	0	0	0	0	0	0	0	0	0	0
0	0	0	0	0	0	0	0	0	0	0	0	0	0	0	0	0	0	0	0	0	0	0	0	0	0	0	0	0	0	0
0	0	0	0	0	0	0	0	0	0	0	0	0	0	0	0	0	0	0	0	0	0	0	0	0	0	0	0	0	0	0
0	0	0	0	0	0	0	0	0	0	0	0	0	0	0	0	0	0	0	0	0	0	0	0	0	0	0	0	0	0	0
0	0	0	0	0	0	0	0	0	0	0	0	0	0	0	0	0	0	0	0	0	0	0	0	0	0	0	0	0	0	0
0	0	0	0	0	0	0	0	0	0	0	0	0	0	0	0	0	0	0	0	0	0	0	0	0	0	0	0	0	0	0
0	0	0	0	0	0	0	0	0	0	0	0	0	0	0	0	0	0	0	0	0	0	0	0	0	0	0	0	0	0	0
0	0	0	0	0	0	0	0	0	0	0	0	0	0	0	0	0	0	0	0	0	0	0	0	0	0	0	0	0	0	0
0	0	0	0	0	0	0	0	0	0	0	0	0	0	0	0	0	0	0	0	0	0	0	0	0	0	0	0	0	0	0
0	0	0	0	0	0	0	0	0	0	0	0	0	0	0	0	0	0	0	0	0	0	0	0	0	0	0	0	0	0	0
0	0	0	0	0	0	0	0	0	0	0	0	0	0	0	0	0	0	0	0	0	0	0	0	0	0	0	0	0	0	0
0	0	0	0	0	0	0	0	0	0	0	0	0	0	0	0	0	0	0	0	0	0	0	0	0	0	0	0	0	0	0
0	0	0	0	0	0	0	0	0	0	0	0	0	0	0	0	0	0	0	0	0	0	0	0	0	0	0	0	0	0	0
0	0	0	0	0	0	0	0	0	0	0	0	0	0	0	0	0	0	0	0	0	0	0	0	0	0	0	0	0	0	0
0	0	0	0	0	0	0	0	0	0	0	0	0	0	0	0	0	0	0	0	0	0	0	0	0	0	0	0	0	0	0
0	0	0	0	0	0	0	0	0	0	0	0	0	0	0	0	0	0	0	0	0	0	0	0	0	0	0	0	0	0	0
0	0	0	0	0	0	0	0	0	0	0	0	0	0	0	0	0	0	0	0	0	0	0	0	0	0	0	0	0	0	0
0	0	0	0	0	0	0	0	0	0	0	0	0	0	0	0	0	0	0	0	0	0	0	0	0	0	0	0	0	0	0
0	0	0	0	0	0	0	0	0	0	0	0	0	0	0	0	0	0	0	0	0	0	0	0	0	0	0	0	0	0	0
0	0	0	0	0	0	0	0	0	0	0	0	0	0	0	0	0	0	0	0	0	0	0	0	0	0	0	0	0	0	0
0	0	0	0	0	0	0	0	0	0	0	0	0	0	0	0	0	0	0	0	0	0	0	0	0	0	0	0	0	0	0
0	0	0	0	0	0	0	0	0	0	0	0	0	0	0	0	0	0	0	0	0	0	0	0	0	0	0	0	0	0	0
0	0	0	0	0	0	0	0	0	0	0	0	0	0	0	0	0	0	0	0	0	0	0	0	0	0	0	0	0	0	0
0	0	0	0	0	0	0	0	0	0	0	0	0	0	0	0	0	0	0	0	0	0	0	0	0	0	0	0	0	0	0
0	0	0	0	0	0	0	0	0	0	0	0	0	0	0	0	0	0	0	0	0	0	0	0	0	0	0	0	0	0	0
0	0	0	0	0	0	0	0	0	0	0	0	0	0	0	0	0	0	0	0	0	0	0	0	0	0	0	0	0	0	0
0	0	0	0	0	0	0	0	0	0	0	0	0	0	0	0	0	0	0	0	0	0	0	0	0	0	0	0	0	0	0
0	0	0	0	0	0	0	0	0	0	0	0	0	0	0	0	0	0	0	0	0	0	0	0	0	0	0	0	0	0	0
0	0	0	0	0	0	0	0	0	0	0	0	0	0	0	0	0	0	0	0	0	0	0	0	0	0	0	0	0	0	0
0	0	0	0	0	0	0	0	0	0	0	0	0	0	0	0	0	0	0	0	0	0	0	0	0	0	0	0	0	0	0
0	0	0	0	0	0	0	0	0	0	0	0	0	0	0	0	0	0	0	0	0	0	0	0	0	0	0	0	0	0	0
0	0	0	0	0	0	0	0	0	0	0	0	0	0	0	0	0	0	0	0	0	0	0	0	0	0	0	0	0	0	0
0	0	0	0	0	0	0	0	0	0	0	0	0	0	0	0	0	0	0	0	0	0	0	0	0	0	0	0	0	0	0
0	0	0	0	0	0	0	0	0	0	0	0	0	0	0	0	0	0	0	0	0	0	0	0	0	0	0	0	0	0	0
0	0	0	0	0	0	0	0	0	0	0	0	0	0	0	0	0	0	0	0	0	0	0	0	0	0	0	0	0	0	0
0	0	0	0	0	0	0	0	0	0	0	0	0	0	0	0	0	0	0	0	0	0	0	0	0	0	0	0	0	0	0
0	0	0	0	0	0	0	0	0	0	0	0	0	0	0	0	0	0	0	0	0	0	0	0	0	0	0	0	0	0	0
0	0	0	0	0	0	0	0	0	0	0	0	0	0	0	0	0	0	0	0	0	0	0	0	0	0	0	0	0	0	0
0	0	0	0	0	0	0	0	0	0	0	0	0	0	0	0	0	0	0	0	0	0	0	0	0	0	0	0	0	0	0
0	0	0	0	0	0	0	0	0	0	0	0	0	0	0	0	0	0	0	0	0	0	0	0	0	0	0	0	0	0	0
0	0	0	0	0	0	0	0	0	0	0	0	0	0	0	0	0	0	0	0	0	0	0	0	0	0	0	0	0	0	0
0	0	0	0	0	0	0	0	0	0	0	0	0	0	0	0	0	0	0	0	0	0	0	0	0	0	0	0	0	0	0
0	0	0	0	0	0	0	0	0	0	0	0	0	0	0	0	0	0	0	0	0	0	0	0	0	0	0	0	0	0	0
0	0	0	0	0	0	0	0	0	0	0	0	0	0	0	0	0	0	0	0	0	0	0	0	0	0	0	0	0	0	0
0	0	0	0	0	0	0	0	0	0	0	0	0	0	0	0	0	0	0	0	0	0	0	0	0	0	0	0	0	0	0
0	0	0	0	0	0	0	0	0	0	0	0	0	0	0	0	0	0	0	0	0	0	0	0	0	0	0	0	0	0	0
0	0	0	0	0	0	0	0	0	0	0	0	0	0	0	0	0	0	0	0	0	0	0	0	0	0	0	0	0	0	0
0	0	0	0	0	0	0	0	0	0	0	0	0	0	0	0	0	0	0	0	0	0	0	0	0	0	0	0	0	0	0
0	0	0	0	0	0	0	0	0	0	0	0	0	0	0	0	0	0	0	0	0	0	0	0	0	0	0	0	0	0	0
0	0	0	0	0	0	0	0	0	0	0	0	0	0	0	0	0	0	0	0	0	0	0	0	0	0	0	0	0	0	0
0	0	0	0	0	0	0	0	0	0	0	0	0	0	0	0	0	0	0	0	0	0	0	0	0	0	0	0	0	0	0
0	0	0	0	0	0	0	0	0	0	0	0	0	0	0	0	0	0	0	0	0	0	0	0	0	0	0	0	0	0	0
0	0	0	0	0	0	0	0	0	0	0	0	0	0	0	0	0	0	0	0	0	0	0	0	0	0	0	0	0	0	0
0	0	0	0	0	0	0	0	0	0	0	0	0	0	0	0	0	0	0	0	0	0	0	0	0	0	0	0	0	0	0
0	0	0	0	0	0	0	0	0	0	0	0	0	0	0	0	0	0	0	0	0	0	0	0	0	0	0	0	0	0	0
0	0	0	0	0	0	0	0	0	0	0	0	0	0	0	0	0	0	0	0	0	0	0	0	0	0	0	0	0	0	0
0	0	0	0	0	0	0	0	0	0	0	0	0	0	0	0	0	0	0	0	0	0	0	0	0	0	0	0	0	0	0
0	0	0	0	0	0	0	0	0	0	0	0	0	0	0	0	0	0	0	0	0	0	0	0	0	0	0	0	0	0	0
0	0	0	0	0	0	0	0	0	0	0	0	0	0	0	0	0	0	0	0	0	0	0	0	0	0	0	0	0	0	0
0	0	0	0	0	0	0	0	0	0	0	0	0	0	0	0	0	0	0	0	0	0	0	0	0	0	0	0	0	0	0
0	0	0	0	0	0	0	0	0	0	0	0	0	0	0	0	0	0	0	0	0	0	0	0	0	0	0	0	0	0	0
0	0	0	0	0	0	0	0	0	0	0	0	0	0	0	0	0	0	0	0	0	0	0	0	0	0	0	0	0	0	0
0	0	0	0	0	0	0	0	0	0	0	0	0	0	0	0	0	0	0	0	0	0	0	0	0	0	0	0	0	0	0
0	0	0	0	0	0	0	0	0	0	0	0	0	0	0	0	0	0	0	0	0	0	0	0	0	0	0	0	0	0	0
0	0	0	0	0	0	0	0	0	0	0	0	0	0	0	0	0	0	0	0	0	0	0	0	0	0	0	0	0	0	0
0	0	0	0	0	0	0	0	0	0	0	0	0	0	0	0	0	0	0	0	0	0	0	0	0	0	0	0	0	0	0
0	0	0	0	0	0	0	0	0	0	0	0	0	0	0	0	0	0	0	0	0	0	0	0	0	0	0	0	0	0	0
0	0	0	0	0	0	0	0	0	0	0	0	0	0	0	0	0	0	0	0	0	0	0	0	0	0	0	0	0	0	0
0	0	0	0	0	0	0	0	0	0	0	0	0	0	0	0	0	0	0	0	0	0	0	0	0	0	0	0	0	0	0
0	0	0	0	0	0	0	0	0	0	0	0	0	0	0	0	0	0	0	0	0	0	0	0	0	0	0	0	0	0	0
0	0	0	0	0	0	0	0	0	0	0	0	0	0	0	0	0	0	0	0	0	0	0	0	0	0	0	0	0	0	0
0	0	0	0	0	0	0	0	0	0	0	0	0	0	0	0	0	0	0	0	0	0	0	0	0	0	0	0	0	0	0
0	0	0	0	0	0	0	0	0	0	0	0	0	0	0	0	0	0	0	0	0	0	0	0	0	0	0	0	0	0	0
0	0	0	0	0	0	0	0	0	0	0	0	0	0	0	0	0	0	0	0	0	0	0	0	0	0	0	0	0	0	0
0	0	0	0	0	0	0	0	0	0	0	0	0	0	0	0	0	0	0	0	0	0	0	0	0	0	0	0	0	0	0
0	0	0	0	0	0	0	0	0	0	0	0	0	0	0	0	0	0	0	0	0	0	0	0	0	0	0	0	0	0	0
0	0	0	0	0	0	0	0	0	0	0	0	0	0	0	0	0	0	0	0	0	0	0	0	0	0	0	0	0	0	0
0	0	0	0	0	0	0	0	0	0	0	0	0	0	0	0	0	0	0	0	0	0	0	0	0	0	0	0	0	0	0
0	0	0	0	0	0	0	0	0	0	0	0	0	0	0	0	0	0	0	0	0	0	0	0	0	0	0	0	0	0	0
0	0	0	0	0	0	0	0	0	0	0	0	0	0	0	0	0	0	0	0	0	0	0	0	0	0	0	0	0	0	0
0	0	0	0	0	0	0	0	0	0	0	0	0	0	0	0	0	0	0	0	0	0	0	0	0	0	0	0	0	0	0
0	0	0	0	0	0	0	0	0	0	0	0	0	0	0	0	0	0	0	0	0	0	0	0	0	0	0	0	0	0	0
0	0	0	0	0	0	0	0	0	0	0	0	0	0	0	0	0	0	0	0	0	0	0	0	0	0	0	0	0	0	0
0	0	0	0	0	0	0	0	0	0	0	0	0	0	0	0	0	0	0	0	0	0	0	0	0	0	0	0	0	0	0
0	0	0	0	0	0	0	0	0	0	0	0	0	0	0	0	0	0	0	0	0	0	0	0	0	0	0	0	0	0	0
0	0	0	0	0	0	0	0	0	0	0	0	0	0	0	0	0	0	0	0	0	0	0	0	0	0	0	0	0	0	0
0	0	0	0	0	0	0	0	0	0	0	0	0	0	0	0	0	0	0	0	0	0	0	0	0	0	0	0	0	0	0
0	0	0	0	0	0	0	0	0	0	0	0	0	0	0	0	0	0	0	0	0	0	0	0	0	0	0	0	0	0	0
0	0	0	0	0	0	0	0	0	0	0	0	0	0	0	0	0	0	0	0	0	0	0	0	0	0	0	0	0	0	0
0	0	0	0	0	0	0	0	0	0	0	0	0	0	0	0	0	0	0	0	0	0	0	0	0	0	0	0	0	0	0
0	0	0	0	0	0	0	0	0	0	0	0	0	0	0	0	0	0	0	0	0	0	0	0	0	0	0	0	0	0	0
0	0	0	0	0	0	0	0	0	0	0	0	0	0	0	0	0	0	0	0	0	0	0	0	0	0	0	0	0	0	0
0	0	0	0	0	0	0	0	0	0	0	0	0	0	0	0	0	0	0	0	0	0	0	0	0	0	0	0	0	0	0
0	0	0	0	0	0	0	0	0	0	0	0	0	0	0	0	0	0	0	0	0	0	0	0	0	0	0	0	0	0	0
0	0	0	0	0	0	0	0	0	0	0	0	0	0	0	0	0	0	0	0	0	0	0	0	0	0	0	0	0	0	0
0	0	0	0	0	0	0	0	0	0	0	0	0	0	0	0	0	0	0	0	0	0	0	0	0	0	0	0	0	0	0
0	0	0	0	0	0	0	0	0	0	0	0	0	0	0	0	0	0	0	0	0	0	0	0	0	0	0	0	0	0	0
0	0	0	0	0	0	0	0	0	0	0	0	0	0	0	0	0	0	0	0	0	0	0	0	0	0	0	0	0	0	0
0	0	0	0	0	0	0	0	0	0	0	0	0	0	0	0	0	0	0	0	0	0	0	0	0	0	0	0	0	0	0
0	0	0	0	0	0	0	0	0	0	0	0	0	0	0	0	0	0	0	0	0	0	0	0	0	0	0	0	0	0	0
0	0	0	0	0	0	0	0	0	0	0	0	0	0	0	0	0	0	0	0	0	0	0	0	0	0	0	0	0	0	0
0	0	0	0	0	0	0	0	0	0	0	0	0	0	0	0	0	0	0	0	0	0	0	0	0	0	0	0	0	0	0
0	0	0	0	0	0	0	0	0	0	0	0	0	0	0	0	0	0	0	0	0	0	0	0	0	0	0	0	0	0	0
0	0	0	0	0	0	0	0	0	0	0	0	0	0	0	0	0	0	0	0	0	0	0	0	0	0	0	0	0	0	0
0	0	0	0	0	0	0	0	0	0	0	0	0	0	0	0	0	0	0	0	0	0	0	0	0	0	0	0	0	0	0
0	0	0	0	0	0	0	0	0	0	0	0	0	0	0	0	0	0	0	0	0	0	0	0	0	0	0	0	0	0	0
0	0	0	0	0	0	0	0	0	0	0	0	0	0	0	0	0	0	0	0	0	0	0	0	0	0	0	0	0	0	0
0	0	0	0	0	0	0	0	0	0	0	0	0	0	0	0	0	0	0	0	0	0	0	0	0	0	0	0	0	0	0
0	0	0	0	0	0	0	0	0	0	0	0	0	0	0	0	0	0	0	0	0	0	0	0	0	0	0	0	0	0	0
0	0	0	0	0	0	0	0	0	0	0	0	0	0	0	0	0	0	0	0	0	0	0	0	0	0	0	0	0	0	0
0	0	0	0	0	0	0	0	0	0	0	0	0	0	0	0	0	0	0	0	0	0	0	0	0	0	0	0	0	0	0
0	0	0	0	0	0	0	0	0	0	0	0	0	0	0	0	0	0	0	0	0	0	0	0	0	0	0	0	0	0	0
0	0	0	0	0	0	0	0	0	0	0	0	0	0	0	0	0	0	0	0	0	0	0	0	0	0	0	0	0	0	0
0	0	0	0	0	0	0	0	0	0	0	0	0	0	0	0	0	0	0	0	0	0	0	0	0	0	0	0	0	0	0
0	0	0	0	0	0	0	0	0	0	0	0	0	0	0	0	0	0	0	0	0	0	0	0	0	0	0	0	0	0	0
0	0	0	0	0	0	0	0	0	0	0	0	0	0	0	0	0	0	0	0	0	0	0	0	0	0	0	0	0	0	0
0	0	0	0	0	0	0	0	0	0	0	0	0	0	0	0	0	0	0	0	0	0	0	0	0	0	0	0	0	0	0
0	0	0	0	0	0	0	0	0	0	0	0	0	0	0	0	0	0	0	0	0	0	0	0	0	0	0	0	0	0	0
0	0	0	0	0	0	0	0	0	0	0	0	0	0	0	0	0	0	0	0	0	0	0	0	0	0	0	0	0	0	0
0	0	0	0	0	0	0	0	0	0	0	0	0	0	0	0	0	0	0	0	0	0	0	0	0	0	0	0	0	0	0
0	0	0	0	0	0	0	0	0	0	0	0	0	0	0	0	0	0	0	0	0	0	0	0	0	0	0	0	0	0	0
0	0	0	0	0	0	0	0	0	0	0	0	0	0	0	0	0	0	0	0	0	0	0	0	0	0	0	0	0	0	0
0	0	0	0	0	0	0	0	0	0	0	0	0	0	0	0	0	0	0	0	0	0	0	0	0	0	0	0	0	0	0
0	0	0	0	0	0	0	0	0	0	0	0	0	0	0	0	0	0	0	0	0	0	0	0	0	0	0	0	0	0	0
0	0	0	0	0	0	0	0	0	0	0	0	0	0	0	0	0	0	0	0	0	0	0	0	0	0	0	0	0	0	0
0	0	0	0	0	0	0	0	0	0	0	0	0	0	0	0	0	0	0	0	0	0	0	0	0	0	0	0	0	0	0
0	0	0	0	0	0	0	0	0	0	0	0	0	0	0	0	0	0	0	0	0	0	0	0	0	0	0	0	0	0	0
0	0	0	0	0	0	0	0	0	0	0	0	0	0	0	0	0	0	0	0	0	0	0	0	0	0	0	0	0	0	0
0	0	0	0	0	0	0	0	0	0	0	0	0	0	0	0	0	0	0	0	0	0	0	0	0	0	0	0	0	0	0
0	0	0	0	0	0	0	0	0	0	0	0	0	0	0	0	0	0	0	0	0	0	0	0	0	0	0	0	0	0	0
0	0	0	0	0	0	0	0	0	0	0	0	0	0	0	0	0	0	0	0	0	0	0	0	0	0	0	0	0	0	0
0	0	0	0	0	0	0	0	0	0	0	0	0	0	0	0	0	0	0	0	0	0	0	0	0	0	0	0	0	0	0
0	0	0	0	0	0	0	0	0	0	0	0	0	0	0	0	0	0	0	0	0	0	0	0	0	0	0	0	0	0	0
0	0	0	0	0	0	0	0	0	0	0	0	0	0	0	0	0	0	0	0	0	0	0	0	0	0	0	0	0	0	0
0	0	0	0	0	0	0	0	0	0	0	0	0	0	0	0	0	0	0	0	0	0	0	0	0	0	0	0	0	0	0
0	0	0	0	0	0	0	0	0	0	0	0	0	0	0	0	0	0	0	0	0	0	0	0	0	0	0	0	0	0	0
0	0	0	0	0	0	0	0	0	0	0	0	0	0	0	0	0	0	0	0	0	0	0	0	0	0	0	0	0	0	0
0	0	0	0	0	0	0	0	0	0	0	0	0	0	0	0	0	0	0	0	0	0	0	0	0	0	0	0	0	0	0
0	0	0	0	0	0	0	0	0	0	0	0	0	0	0	0	0	0	0	0	0	0	0	0	0	0	0	0	0	0	0
0	0	0	0	0	0	0	0	0	0	0	0	0	0	0	0	0	0	0	0	0	0	0	0	0	0	0	0	0	0	0
0	0	0	0	0	0	0	0	0	0	0	0	0	0	0	0	0	0	0	0	0	0	0	0	0	0	0	0	0	0	0
0	0	0	0	0	0	0	0	0	0	0	0	0	0	0	0	0	0	0	0	0	0	0	0	0	0	0	0	0	0	0
0	0	0	0	0	0	0	0	0	0	0	0	0	0	0	0	0	0	0	0	0	0	0	0	0	0	0	0	0	0	0
0	0	0	0	0	0	0	0	0	0	0	0	0	0	0	0	0	0	0	0	0	0	0	0	0	0	0	0	0	0	0
0	0	0	0	0	0	0	0	0	0	0	0	0	0	0	0	0	0	0	0	0	0	0	0	0	0	0	0	0	0	0
0	0	0	0	0	0	0	0	0	0	0	0	0	0	0	0	0	0	0	0	0	0	0	0	0	0	0	0	0	0	0
0	0	0	0	0	0	0	0	0	0	0	0	0	0	0	0	0	0	0	0	0	0	0	0	0	0	0	0	0	0	0
0	0	0	0	0	0	0	0	0	0	0	0	0	0	0	0	0	0	0	0	0	0	0	0	0	0	0	0	0	0	0
0	0	0	0	0	0	0	0	0	0	0	0	0	0	0	0	0	0	0	0	0	0	0	0	0	0	0	0	0	0	0
0	0	0	0	0	0	0	0	0	0	0	0	0	0	0	0	0	0	0	0	0	0	0	0	0	0	0	0	0	0	0
0	0	0	0	0	0	0	0	0	0	0	0	0	0	0	0	0	0	0	0	0	0	0	0	0	0	0	0	0	0	0
0	0	0	0	0	0	0	0	0	0	0	0	0	0	0	0	0	0	0	0	0	0	0	0	0	0	0	0	0	0	0
0	0	0	0	0	0	0	0	0	0	0	0	0	0	0	0	0	0	0	0	0	0	0	0	0	0	0	0	0	0	0
0	0	0	0	0	0	0	0	0	0	0	0	0	0	0	0	0	0	0	0	0	0	0	0	0	0	0	0	0	0	0
0	0	0	0	0	0	0	0	0	0	0	0	0	0	0	0	0	0	0	0	0	0	0	0	0	0	0	0	0	0	0
0	0	0	0	0	0	0	0	0	0	0	0	0	0	0	0	0	0	0	0	0	0	0	0	0	0	0	0	0	0	0
0	0	0	0	0	0	0	0	0	0	0	0	0	0	0	0	0	0	0	0	0	0	0	0	0	0	0	0	0	0	0
0	0	0	0	0	0	0	0	0	0	0	0	0	0	0	0	0	0	0	0	0	0	0	0	0	0	0	0	0	0	0
0	0	0	0	0	0	0	0	0	0	0	0	0	0	0	0	0	0	0	0	0	0	0	0	0	0	0	0	0	0	0
0	0	0	0	0	0	0	0	0	0	0	0	0	0	0	0	0	0	0	0	0	0	0	0	0	0	0	0	0	0	0
0	0	0	0	0	0	0	0	0	0	0	0	0	0	0	0	0	0	0	0	0	0	0	0	0	0	0	0	0	0	0
0	0	0	0	0	0	0	0	0	0	0	0	0	0	0	0	0	0	0	0	0	0	0	0	0	0	0	0	0	0	0
0	0	0	0	0	0	0	0	0	0	0	0	0	0	0	0	0	0	0	0	0	0	0	0	0	0	0	0	0	0	0
0	0	0	0	0	0	0	0	0	0	0	0	0	0	0	0	0	0	0	0	0	0	0	0	0	0	0	0	0	0	0
0	0	0	0	0	0	0	0	0	0	0	0	0	0	0	0	0	0	0	0	0	0	0	0	0	0	0	0	0	0	0
0	0	0	0	0	0	0	0	0	0	0	0	0	0	0	0	0	0	0	0	0	0	0	0	0	0	0	0	0	0	0
0	0	0	0	0	0	0	0	0	0	0	0	0	0	0	0	0	0	0	0	0	0	0	0	0	0	0	0	0	0	0
0	0	0	0	0	0	0	0	0	0	0	0	0	0	0	0	0	0	0	0	0	0	0	0	0	0	0	0	0	0	0
0	0	0	0	0	0	0	0	0	0	0	0	0	0	0	0	0	0	0	0	0	0	0	0	0	0	0	0	0	0	0
0	0	0	0	0	0	0	0	0	0	0	0	0	0	0	0	0	0	0	0	0	0	0	0	0	0	0	0	0	0	0
0	0	0	0	0	0	0	0	0	0	0	0	0	0	0	0	0	0	0	0	0	0	0	0	0	0	0	0	0	0	0
0	0	0	0	0	0	0	0	0	0	0	0	0	0	0	0	0	0	0	0	0	0	0	0	0	0	0	0	0	0	0
0	0	0	0	0	0	0	0	0	0	0	0	0	0	0	0	0	0	0	0	0	0	0	0	0	0	0	0	0	0	0
0	0	0	0	0	0	0	0	0	0	0	0	0	0	0	0	0	0	0	0	0	0	0	0	0	0	0	0	0	0	0
0	0	0	0	0	0	0	0	0	0	0	0	0	0	0	0	0	0	0	0	0	0	0	0	0	0	0	0	0	0	0
0	0	0	0	0	0	0	0	0	0	0	0	0	0	0	0	0	0	0	0	0	0	0	0	0	0	0	0	0	0	0
0	0	0	0	0	0	0	0	0	0	0	0	0	0	0	0	0	0	0	0	0	0	0	0	0	0	0	0	0	0	0
0	0	0	0	0	0	0	0	0	0	0	0	0	0	0	0	0	0	0	0	0	0	0	0	0	0	0	0	0	0	0
0	0	0	0	0	0	0	0	0	0	0	0	0	0	0	0	0	0	0	0	0	0	0	0	0	0	0	0	0	0	0
0	0	0	0	0	0	0	0	0	0	0	0	0	0	0	0	0	0	0	0	0	0	0	0	0	0	0	0	0	0	0
0	0	0	0	0	0	0	0	0	0	0	0	0	0	0	0	0	0	0	0	0	0	0	0	0	0	0	0	0	0	0
0	0	0	0	0	0	0	0	0	0	0	0	0	0	0	0	0	0	0	0	0	0	0	0	0	0	0	0	0	0	0
0	0	0	0	0	0	0	0	0	0	0	0	0	0	0	0	0	0	0	0	0	0	0	0	0	0	0	0	0	0	0
0	0	0	0	0	0	0	0	0	0	0	0	0	0	0	0	0	0	0	0	0	0	0	0	0	0	0	0	0	0	0
0	0	0	0	0	0	0	0	0	0	0	0	0	0	0	0	0	0	0	0	0	0	0	0	0	0	0	0	0	0	0
0	0	0	0	0	0	0	0	0	0	0	0	0	0	0	0	0	0	0	0	0	0	0	0	0	0	0	0	0	0	0
0	0	0	0	0	0	0	0	0	0	0	0	0	0	0	0	0	0	0	0	0	0	0	0	0	0	0	0	0	0	0
0	0	0	0	0	0	0	0	0	0	0	0	0	0	0	0	0	0	0	0	0	0	0	0	0	0	0	0	0	0	0
0	0	0	0	0	0	0	0	0	0	0	0	0	0	0	0	0	0	0	0	0	0	0	0	0	0	0	0	0	0	0
0	0	0	0	0	0	0	0	0	0	0	0	0	0	0	0	0	0	0	0	0	0	0	0	0	0	0	0	0	0	0
0	0	0	0	0	0	0	0	0	0	0	0	0	0	0	0	0	0	0	0	0	0	0	0	0	0	0	0	0	0	0
0	0	0	0	0	0	0	0	0	0	0	0	0	0	0	0	0	0	0	0	0	0	0	0	0	0	0	0	0	0	0
0	0	0	0	0	0	0	0	0	0	0	0	0	0	0	0	0	0	0	0	0	0	0	0	0	0	0	0	0	0	0
0	0	0	0	0	0	0	0	0	0	0	0	0	0	0	0	0	0	0	0	0	0	0	0	0	0	0	0	0	0	0
0	0	0	0	0	0	0	0	0	0	0	0	0	0	0	0	0	0	0	0	0	0	0	0	0	0	0	0	0	0	0
0	0	0	0	0	0	0	0	0	0	0	0	0	0	0	0	0	0	0	0	0	0	0	0	0	0	0	0	0	0	0
0	0	0	0	0	0	0	0	0	0	0	0	0	0	0	0	0	0	0	0	0	0	0	0	0	0	0	0	0	0	0
0	0	0	0	0	0	0	0	0	0	0	0	0	0	0	0	0	0	0	0	0	0	0	0	0	0	0	0	0	0	0
0	0	0	0	0	0	0	0	0	0	0	0	0	0	0	0	0	0	0	0	0	0	0	0	0	0	0	0	0	0	0
0	0	0	0	0	0	0	0	0	0	0	0	0	0	0	0	0	0	0	0	0	0	0	0	0	0	0	0	0	0	0
0	0	0	0	0	0	0	0	0	0	0	0	0	0	0	0	0	0	0	0	0	0	0	0	0	0	0	0	0	0	0
0	0	0	0	0	0	0	0	0	0	0	0	0	0	0	0	0	0	0	0	0	0	0	0	0	0	0	0	0	0	0
0	0	0	0	0	0	0	0	0	0	0	0	0	0	0	0	0	0	0	0	0	0	0	0	0	0	0	0	0	0	0
0	0	0	0	0	0	0	0	0	0	0	0	0	0	0	0	0	0	0	0	0	0	0	0	0	0	0	0	0	0	0
0	0	0	0	0	0	0	0	0	0	0	0	0	0	0	0	0	0	0	0	0	0	0	0	0	0	0	0	0	0	0
0	0	0	0	0	0	0	0	0	0	0	0	0	0	0	0	0	0	0	0	0	0	0	0	0	0	0	0	0	0	0
0	0	0	0	0	0	0	0	0	0	0	0	0	0	0	0	0	0	0	0	0	0	0	0	0	0	0	0	0	0	0
0	0	0	0	0	0	0	0	0	0	0	0	0	0	0	0	0	0	0	0	0	0	0	0	0	0	0	0	0	0	0
0	0	0	0	0	0	0	0	0	0	0	0	0	0	0	0	0	0	0	0	0	0	0	0	0	0	0	0	0	0	0
0	0	0	0	0	0	0	0	0	0	0	0	0	0	0	0	0	0	0	0	0	0	0	0	0	0	0	0	0	0	0
0	0	0	0	0	0	0	0	0	0	0	0	0	0	0	0	0	0	0	0	0	0	0	0	0	0	0	0	0	0	0
0	0	0	0	0	0	0	0	0	0	0	0	0	0	0	0	0	0	0	0	0	0	0	0	0	0	0	0	0	0	0
0	0	0	0	0	0	0	0	0	0	0	0	0	0	0	0	0	0	0	0	0	0	0	0	0	0	0	0	0	0	0
0	0	0	0	0	0	0	0	0	0	0	0	0	0	0	0	0	0	0	0	0	0	0	0	0	0	0	0	0	0	0
0	0	0	0	0	0	0	0	0	0	0	0	0	0	0	0	0	0	0	0	0	0	0	0	0	0	0	0	0	0	0
0	0	0	0	0	0	0	0	0	0	0	0	0	0	0	0	0	0	0	0	0	0	0	0	0	0	0	0	0	0	0
0	0	0	0	0	0	0	0	0	0	0	0	0	0	0	0	0	0	0	0	0	0	0	0	0	0	0	0	0	0	0
0	0	0	0	0	0	0	0	0	0	0	0	0	0	0	0	0	0	0	0	0	0	0	0	0	0	0	0	0	0	0
0	0	0	0	0	0	0	0	0	0	0	0	0	0	0	0	0	0	0	0	0	0	0	0	0	0	0	0	0	0	0
0	0	0	0	0	0	0	0	0	0	0	0	0	0	0	0	0	0	0	0	0	0	0	0	0	0	0	0	0	0	0
0	0	0	0	0	0	0	0	0	0	0	0	0	0	0	0	0	0	0	0	0	0	0	0	0	0	0	0	0	0	0
0	0	0	0	0	0	0	0	0	0	0	0	0	0	0	0	0	0	0	0	0	0	0	0	0	0	0	0	0	0	0
0	0	0	0	0	0	0	0	0	0	0	0	0	0	0	0	0	0	0	0	0	0	0	0	0	0	0	0	0	0	0
0	0	0	0	0	0	0	0	0	0	0	0	0	0	0	0	0	0	0	0	0	0	0	0	0	0	0	0	0	0	0
0	0	0	0	0	0	0	0	0	0	0	0	0	0	0	0	0	0	0	0	0	0	0	0	0	0	0	0	0	0	0
0	0	0	0	0	0	0	0	0	0	0	0	0	0	0	0	0	0	0	0	0	0	0	0	0	0	0	0	0	0	0
0	0	0	0	0	0	0	0	0	0	0	0	0	0	0	0	0	0	0	0	0	0	0	0	0	0	0	0	0	0	0
0	0	0	0	0	0	0	0	0	0	0	0	0	0	0	0	0	0	0	0	0	0	0	0	0	0	0	0	0	0	0
0	0	0	0	0	0	0	0	0	0	0	0	0	0	0	0	0	0	0	0	0	0	0	0	0	0	0	0	0	0	0
0	0	0	0	0	0	0	0	0	0	0	0	0	0	0	0	0	0	0	0	0	0	0	0	0	0	0	0	0	0	0
0	0	0	0	0	0	0	0	0	0	0	0	0	0	0	0	0	0	0	0	0	0	0	0	0	0	0	0	0	0	0
0	0	0	0	0	0	0	0	0	0	0	0	0	0	0	0	0	0	0	0	0	0	0	0	0	0	0	0	0	0	0
0	0	0	0	0	0	0	0	0	0	0	0	0	0	0	0	0	0	0	0	0	0	0	0	0	0	0	0	0	0	0
0	0	0	0	0	0	0	0	0	0	0	0	0	0	0	0	0	0	0	0	0	0	0	0	0	0	0	0	0	0	0
0	0	0	0	0	0	0	0	0	0	0	0	0	0	0	0	0	0	0	0	0	0	0	0	0	0	0	0	0	0	0
0	0	0	0	0	0	0	0	0	0	0	0	0	0	0	0	0	0	0	0	0	0	0	0	0	0	0	0	0	0	0
0	0	0	0	0	0	0	0	0	0	0	0	0	0	0	0	0	0	0	0	0	0	0	0	0	0	0	0	0	0	0
0	0	0	0	0	0	0	0	0	0	0	0	0	0	0	0	0	0	0	0	0	0	0	0	0	0	0	0	0	0	0
0	0	0	0	0	0	0	0	0	0	0	0	0	0	0	0	0	0	0	0	0	0	0	0	0	0	0	0	0	0	0
0	0	0	0	0	0	0	0	0	0	0	0	0	0	0	0	0	0	0	0	0	0	0	0	0	0	0	0	0	0	0
0	0	0	0	0	0	0	0	0	0	0	0	0	0	0	0	0	0	0	0	0	0	0	0	0	0	0	0	0	0	0
0	0	0	0	0	0	0	0	0	0	0	0	0	0	0	0	0	0	0	0	0	0	0	0	0	0	0	0	0	0	0
0	0	0	0	0	0	0	0	0	0	0	0	0	0	0	0	0	0	0	0	0	0	0	0	0	0	0	0	0	0	0
0	0	0	0	0	0	0	0	0	0	0	0	0	0	0	0	0	0	0	0	0	0	0	0	0	0	0	0	0	0	0
0	0	0	0	0	0	0	0	0	0	0	0	0	0	0	0	0	0	0	0	0	0	0	0	0	0	0	0	0	0	0
0	0	0	0	0	0	0	0	0	0	0	0	0	0	0	0	0	0	0	0	0	0	0	0	0	0	0	0	0	0	0
0	0	0	0	0	0	0	0	0	0	0	0	0	0	0	0	0	0	0	0	0	0	0	0	0	0	0	0	0	0	0
0	0	0	0	0	0	0	0	0	0	0	0	0	0	0	0	0	0	0	0	0	0	0	0	0	0	0	0	0	0	0
0	0	0	0	0	0	0	0	0	0	0	0	0	0	0	0	0	0	0	0	0	0	0	0	0	0	0	0	0	0	0
0	0	0	0	0	0	0	0	0	0	0	0	0	0	0	0	0	0	0	0	0	0	0	0	0	0	0	0	0	0	0
0	0	0	0	0	0	0	0	0	0	0	0	0	0	0	0	0	0	0	0	0	0	0	0	0	0	0	0	0	0	0
0	0	0	0	0	0	0	0	0	0	0	0	0	0	0	0	0	0	0	0	0	0	0	0	0	0	0	0	0	0	0
0	0	0	0	0	0	0	0	0	0	0	0	0	0	0	0	0	0	0	0	0	0	0	0	0	0	0	0	0	0	0
0	0	0	0	0	0	0	0	0	0	0	0	0	0	0	0	0	0	0	0	0	0	0	0	0	0	0	0	0	0	0
0	0	0	0	0	0	0	0	0	0	0	0	0	0	0	0	0	0	0	0	0	0	0	0	0	0	0	0	0	0	0
0	0	0	0	0	0	0	0	0	0	0	0	0	0	0	0	0	0	0	0	0	0	0	0	0	0	0	0	0	0	0
0	0	0	0	0	0	0	0	0	0	0	0	0	0	0	0	0	0	0	0	0	0	0	0	0	0	0	0	0	0	0
0	0	0	0	0	0	0	0	0	0	0	0	0	0	0	0	0	0	0	0	0	0	0	0	0	0	0	0	0	0	0
0	0	0	0	0	0	0	0	0	0	0	0	0	0	0	0	0	0	0	0	0	0	0	0	0	0	0	0	0	0	0
0	0	0	0	0	0	0	0	0	0	0	0	0	0	0	0	0	0	0	0	0	0	0	0	0	0	0	0	0	0	0
0	0	0	0	0	0	0	0	0	0	0	0	0	0	0	0	0	0	0	0	0	0	0	0	0	0	0	0	0	0	0
0	0	0	0	0	0	0	0	0	0	0	0	0	0	0	0	0	0	0	0	0	0	0	0	0	0	0	0	0	0	0
0	0	0	0	0	0	0	0	0	0	0	0	0	0	0	0	0	0	0	0	0	0	0	0	0	0	0	0	0	0	0
0	0	0	0	0	0	0	0	0	0	0	0	0	0	0	0	0	0	0	0	0	0	0	0	0	0	0	0	0	0	0
0	0	0	0	0	0	0	0	0	0	0	0	0	0	0	0	0	0	0	0	0	0	0	0	0	0	0	0	0	0	0
0	0	0	0	0	0	0	0	0	0	0	0	0	0	0	0	0	0	0	0	0	0	0	0	0	0	0	0	0	0	0
0	0	0	0	0	0	0	0	0	0	0	0	0	0	0	0	0	0	0	0	0	0	0	0	0	0	0	0	0	0	0
0	0	0	0	0	0	0	0	0	0	0	0	0	0	0	0	0	0	0	0	0	0	0	0	0	0	0	0	0	0	0
0	0	0	0	0	0	0	0	0	0	0	0	0	0	0	0	0	0	0	0	0	0	0	0	0	0	0	0	0	0	0
0	0	0	0	0	0	0	0	0	0	0	0	0	0	0	0	0	0	0	0	0	0	0	0	0	0	0	0	0	0	0
0	0	0	0	0	0	0	0	0	0	0	0	0	0	0	0	0	0	0	0	0	0	0	0	0	0	0	0	0	0	0
0	0	0	0	0	0	0	0	0	0	0	0	0	0	0	0	0	0	0	0	0	0	0	0	0	0	0	0	0	0	0
0	0	0	0	0	0	0	0	0	0	0	0	0	0	0	0	0	0	0	0	0	0	0	0	0	0	0	0	0	0	0
0	0	0	0	0	0	0	0	0	0	0	0	0	0	0	0	0	0	0	0	0	0	0	0	0	0	0	0	0	0	0
0	0	0	0	0	0	0	0	0	0	0	0	0	0	0	0	0	0	0	0	0	0	0	0	0	0	0	0	0	0	0
0	0	0	0	0	0	0	0	0	0	0	0	0	0	0	0	0	0	0	0	0	0	0	0	0	0	0	0	0	0	0
0	0	0	0	0	0	0	0	0	0	0	0	0	0	0	0	0	0	0	0	0	0	0	0	0	0	0	0	0	0	0
0	0	0	0	0	0	0	0	0	0	0	0	0	0	0	0	0	0	0	0	0	0	0	0	0	0	0	0	0	0	0
0	0	0	0	0	0	0	0	0	0	0	0	0	0	0	0	0	0	0	0	0	0	0	0	0	0	0	0	0	0	0
0	0	0	0	0	0	0	0	0	0	0	0	0	0	0	0	0	0	0	0	0	0	0	0	0	0	0	0	0	0	0
0	0	0	0	0	0	0	0	0	0	0	0	0	0	0	0	0	0	0	0	0	0	0	0	0	0	0	0	0	0	0
0	0	0	0	0	0	0	0	0	0	0	0	0	0	0	0	0	0	0	0	0	0	0	0	0	0	0	0	0	0	0
0	0	0	0	0	0	0	0	0	0	0	0	0	0	0	0	0	0	0	0	0	0	0	0	0	0	0	0	0	0	0
0	0	0	0	0	0	0	0	0	0	0	0	0	0	0	0	0	0	0	0	0	0	0	0	0	0	0	0	0	0	0
0	0	0	0	0	0	0	0	0	0	0	0	0	0	0	0	0	0	0	0	0	0	0	0	0	0	0	0	0	0	0
0	0	0	0	0	0	0	0	0	0	0	0	0	0	0	0	0	0	0	0	0	0	0	0	0	0	0	0	0	0	0
0	0	0	0	0	0	0	0	0	0	0	0	0	0	0	0	0	0	0	0	0	0	0	0	0	0	0	0	0	0	0
0	0	0	0	0	0	0	0	0	0	0	0	0	0	0	0	0	0	0	0	0	0	0	0	0	0	0	0	0	0	0
0	0	0	0	0	0	0	0	0	0	0	0	0	0	0	0	0	0	0	0	0	0	0	0	0	0	0	0	0	0	0
0	0	0	0	0	0	0	0	0	0	0	0	0	0	0	0	0	0	0	0	0	0	0	0	0	0	0	0	0	0	0
0	0	0	0	0	0	0	0	0	0	0	0	0	0	0	0	0	0	0	0	0	0	0	0	0	0	0	0	0	0	0
0	0	0	0	0	0	0	0	0	0	0	0	0	0	0	0	0	0	0	0	0	0	0	0	0	0	0	0	0	0	0
0	0	0	0	0	0	0	0	0	0	0	0	0	0	0	0	0	0	0	0	0	0	0	0	0	0	0	0	0	0	0
0	0	0	0	0	0	0	0	0	0	0	0	0	0	0	0	0	0	0	0	0	0	0	0	0	0	0	0	0	0	0
0	0	0	0	0	0	0	0	0	0	0	0	0	0	0	0	0	0	0	0	0	0	0	0	0	0	0	0	0	0	0
0	0	0	0	0	0	0	0	0	0	0	0	0	0	0	0	0	0	0	0	0	0	0	0	0	0	0	0	0	0	0
0	0	0	0	0	0	0	0	0	0	0	0	0	0	0	0	0	0	0	0	0	0	0	0	0	0	0	0	0	0	0
0	0	0	0	0	0	0	0	0	0	0	0	0	0	0	0	0	0	0	0	0	0	0	0	0	0	0	0	0	0	0
0	0	0	0	0	0	0	0	0	0	0	0	0	0	0	0	0	0	0	0	0	0	0	0	0	0	0	0	0	0	0
0	0	0	0	0	0	0	0	0	0	0	0	0	0	0	0	0	0	0	0	0	0	0	0	0	0	0	0	0	0	0
0	0	0	0	0	0	0	0	0	0	0	0	0	0	0	0	0	0	0	0	0	0	0	0	0	0	0	0	0	0	0
0	0	0	0	0	0	0	0	0	0	0	0	0	0	0	0	0	0	0	0	0	0	0	0	0	0	0	0	0	0	0
0	0	0	0	0	0	0	0	0	0	0	0	0	0	0	0	0	0	0	0	0	0	0	0	0	0	0	0	0	0	0
0	0	0	0	0	0	0	0	0	0	0	0	0	0	0	0	0	0	0	0	0	0	0	0	0	0	0	0	0	0	0
0	0	0	0	0	0	0	0	0	0	0	0	0	0	0	0	0	0	0	0	0	0	0	0	0	0	0	0	0	0	0
0	0	0	0	0	0	0	0	0	0	0	0	0	0	0	0	0	0	0	0	0	0	0	0	0	0	0	0	0	0	0
0	0	0	0	0	0	0	0	0	0	0	0	0	0	0	0	0	0	0	0	0	0	0	0	0	0	0	0	0	0	0
0	0	0	0	0	0	0	0	0	0	0	0	0	0	0	0	0	0	0	0	0	0	0	0	0	0	0	0	0	0	0
0	0	0	0	0	0	0	0	0	0	0	0	0	0	0	0	0	0	0	0	0	0	0	0	0	0	0	0	0	0	0
0	0	0	0	0	0	0	0	0	0	0	0	0	0	0	0	0	0	0	0	0	0	0	0	0	0	0	0	0	0	0
0	0	0	0	0	0	0	0	0	0	0	0	0	0	0	0	0	0	0	0	0	0	0	0	0	0	0	0	0	0	0
0	0	0	0	0	0	0	0	0	0	0	0	0	0	0	0	0	0	0	0	0	0	0	0	0	0	0	0	0	0	0
0	0	0	0	0	0	0	0	0	0	0	0	0	0	0	0	0	0	0	0	0	0	0	0	0	0	0	0	0	0	0
0	0	0	0	0	0	0	0	0	0	0	0	0	0	0	0	0	0	0	0	0	0	0	0	0	0	0	0	0	0	0
0	0	0	0	0	0	0	0	0	0	0	0	0	0	0	0	0	0	0	0	0	0	0	0	0	0	0	0	0	0	0
0	0	0	0	0	0	0	0	0	0	0	0	0	0	0	0	0	0	0	0	0	0	0	0	0	0	0	0	0	0	0
0	0	0	0	0	0	0	0	0	0	0	0	0	0	0	0	0	0	0	0	0	0	0	0	0	0	0	0	0	0	0
0	0	0	0	0	0	0	0	0	0	0	0	0	0	0	0	0	0	0	0	0	0	0	0	0	0	0	0	0	0	0
0	0	0	0	0	0	0	0	0	0	0	0	0	0	0	0	0	0	0	0	0	0	0	0	0	0	0	0	0	0	0
0	0	0	0	0	0	0	0	0	0	0	0	0	0	0	0	0	0	0	0	0	0	0	0	0	0	0	0	0	0	0
0	0	0	0	0	0	0	0	0	0	0	0	0	0	0	0	0	0	0	0	0	0	0	0	0	0	0	0	0	0	0
0	0	0	0	0	0	0	0	0	0	0	0	0	0	0	0	0	0	0	0	0	0	0	0	0	0	0	0	0	0	0
0	0	0	0	0	0	0	0	0	0	0	0	0	0	0	0	0	0	0	0	0	0	0	0	0	0	0	0	0	0	0
0	0	0	0	0	0	0	0	0	0	0	0	0	0	0	0	0	0	0	0	0	0	0	0	0	0	0	0	0	0	0
0	0	0	0	0	0	0	0	0	0	0	0	0	0	0	0	0	0	0	0	0	0	0	0	0	0	0	0	0	0	0
0	0	0	0	0	0	0	0	0	0	0	0	0	0	0	0	0	0	0	0	0	0	0	0	0	0	0	0	0	0	0
0	0	0	0	0	0	0	0	0	0	0	0	0	0	0	0	0	0	0	0	0	0	0	0	0	0	0	0	0	0	0
0	0	0	0	0	0	0	0	0	0	0	0	0	0	0	0	0	0	0	0	0	0	0	0	0	0	0	0	0	0	0
0	0	0	0	0	0	0	0	0	0	0	0	0	0	0	0	0	0	0	0	0	0	0	0	0	0	0	0	0	0	0
0	0	0	0	0	0	0	0	0	0	0	0	0	0	0	0	0	0	0	0	0	0	0	0	0	0	0	0	0	0	0
0	0	0	0	0	0	0	0	0	0	0	0	0	0	0	0	0	0	0	0	0	0	0	0	0	0	0	0	0	0	0
0	0	0	0	0	0	0	0	0	0	0	0	0	0	0	0	0	0	0	0	0	0	0	0	0	0	0	0	0	0	0
0	0	0	0	0	0	0	0	0	0	0	0	0	0	0	0	0	0	0	0	0	0	0	0	0	0	0	0	0	0	0
0	0	0	0	0	0	0	0	0	0	0	0	0	0	0	0	0	0	0	0	0	0	0	0	0	0	0	0	0	0	0
0	0	0	0	0	0	0	0	0	0	0	0	0	0	0	0	0	0	0	0	0	0	0	0	0	0	0	0	0	0	0
0	0	0	0	0	0	0	0	0	0	0	0	0	0	0	0	0	0	0	0	0	0	0	0	0	0	0	0	0	0	0
0	0	0	0	0	0	0	0	0	0	0	0	0	0	0	0	0	0	0	0	0	0	0	0	0	0	0	0	0	0	0
0	0	0	0	0	0	0	0	0	0	0	0	0	0	0	0	0	0	0	0	0	0	0	0	0	0	0	0	0	0	0
0	0	0	0	0	0	0	0	0	0	0	0	0	0	0	0	0	0	0	0	0	0	0	0	0	0	0	0	0	0	0
0	0	0	0	0	0	0	0	0	0	0	0	0	0	0	0	0	0	0	0	0	0	0	0	0	0	0	0	0	0	0
0	0	0	0	0	0	0	0	0	0	0	0	0	0	0	0	0	0	0	0	0	0	0	0	0	0	0	0	0	0	0
0	0	0	0	0	0	0	0	0	0	0	0	0	0	0	0	0	0	0	0	0	0	0	0	0	0	0	0	0	0	0
0	0	0	0	0	0	0	0	0	0	0	0	0	0	0	0	0	0	0	0	0	0	0	0	0	0	0	0	0	0	0
0	0	0	0	0	0	0	0	0	0	0	0	0	0	0	0	0	0	0	0	0	0	0	0	0	0	0	0	0	0	0
0	0	0	0	0	0	0	0	0	0	0	0	0	0	0	0	0	0	0	0	0	0	0	0	0	0	0	0	0	0	0
0	0	0	0	0	0	0	0	0	0	0	0	0	0	0	0	0	0	0	0	0	0	0	0	0	0	0	0	0	0	0
0	0	0	0	0	0	0	0	0	0	0	0	0	0	0	0	0	0	0	0	0	0	0	0	0	0	0	0	0	0	0
0	0	0	0	0	0	0	0	0	0	0	0	0	0	0	0	0	0	0	0	0	0	0	0	0	0	0	0	0	0	0
0	0	0	0	0	0	0	0	0	0	0	0	0	0	0	0	0	0	0	0	0	0	0	0	0	0	0	0	0	0	0
0	0	0	0	0	0	0	0	0	0	0	0	0	0	0	0	0	0	0	0	0	0	0	0	0	0	0	0	0	0	0
0	0	0	0	0	0	0	0	0	0	0	0	0	0	0	0	0	0	0	0	0	0	0	0	0	0	0	0	0	0	0
0	0	0	0	0	0	0	0	0	0	0	0	0	0	0	0	0	0	0	0	0	0	0	0	0	0	0	0	0	0	0
0	0	0	0	0	0	0	0	0	0	0	0	0	0	0	0	0	0	0	0	0	0	0	0	0	0	0	0	0	0	0
0	0	0	0	0	0	0	0	0	0	0	0	0	0	0	0	0	0	0	0	0	0	0	0	0	0	0	0	0	0	0
0	0	0	0	0	0	0	0	0	0	0	0	0	0	0	0	0	0	0	0	0	0	0	0	0	0	0	0	0	0	0
0	0	0	0	0	0	0	0	0	0	0	0	0	0	0	0	0	0	0	0	0	0	0	0	0	0	0	0	0	0	0
0	0	0	0	0	0	0	0	0	0	0	0	0	0	0	0	0	0	0	0	0	0	0	0	0	0	0	0	0	0	0
0	0	0	0	0	0	0	0	0	0	0	0	0	0	0	0	0	0	0	0	0	0	0	0	0	0	0	0	0	0	0
0	0	0	0	0	0	0	0	0	0	0	0	0	0	0	0	0	0	0	0	0	0	0	0	0	0	0	0	0	0	0
0	0	0	0	0	0	0	0	0	0	0	0	0	0	0	0	0	0	0	0	0	0	0	0	0	0	0	0	0	0	0
0	0	0	0	0	0	0	0	0	0	0	0	0	0	0	0	0	0	0	0	0	0	0	0	0	0	0	0	0	0	0
0	0	0	0	0	0	0	0	0	0	0	0	0	0	0	0	0	0	0	0	0	0	0	0	0	0	0	0	0	0	0
0	0	0	0	0	0	0	0	0	0	0	0	0	0	0	0	0	0	0	0	0	0	0	0	0	0	0	0	0	0	0
0	0	0	0	0	0	0	0	0	0	0	0	0	0	0	0	0	0	0	0	0	0	0	0	0	0	0	0	0	0	0
0	0	0	0	0	0	0	0	0	0	0	0	0	0	0	0	0	0	0	0	0	0	0	0	0	0	0	0	0	0	0
0	0	0	0	0	0	0	0	0	0	0	0	0	0	0	0	0	0	0	0	0	0	0	0	0	0	0	0	0	0	0
0	0	0	0	0	0	0	0	0	0	0	0	0	0	0	0	0	0	0	0	0	0	0	0	0	0	0	0	0	0	0
0	0	0	0	0	0	0	0	0	0	0	0	0	0	0	0	0	0	0	0	0	0	0	0	0	0	0	0	0	0	0
0	0	0	0	0	0	0	0	0	0	0	0	0	0	0	0	0	0	0	0	0	0	0	0	0	0	0	0	0	0	0
0	0	0	0	0	0	0	0	0	0	0	0	0	0	0	0	0	0	0	0	0	0	0	0	0	0	0	0	0	0	0
0	0	0	0	0	0	0	0	0	0	0	0	0	0	0	0	0	0	0	0	0	0	0	0	0	0	0	0	0	0	0
0	0	0	0	0	0	0	0	0	0	0	0	0	0	0	0	0	0	0	0	0	0	0	0	0	0	0	0	0	0	0
0	0	0	0	0	0	0	0	0	0	0	0	0	0	0	0	0	0	0	0	0	0	0	0	0	0	0	0	0	0	0
0	0	0	0	0	0	0	0	0	0	0	0	0	0	0	0	0	0	0	0	0	0	0	0	0	0	0	0	0	0	0
0	0	0	0	0	0	0	0	0	0	0	0	0	0	0	0	0	0	0	0	0	0	0	0	0	0	0	0	0	0	0
0	0	0	0	0	0	0	0	0	0	0	0	0	0	0	0	0	0	0	0	0	0	0	0	0	0	0	0	0	0	0
0	0	0	0	0	0	0	0	0	0	0	0	0	0	0	0	0	0	0	0	0	0	0	0	0	0	0	0	0	0	0
0	0	0	0	0	0	0	0	0	0	0	0	0	0	0	0	0	0	0	0	0	0	0	0	0	0	0	0	0	0	0
0	0	0	0	0	0	0	0	0	0	0	0	0	0	0	0	0	0	0	0	0	0	0	0	0	0	0	0	0	0	0
0	0	0	0	0	0	0	0	0	0	0	0	0	0	0	0	0	0	0	0	0	0	0	0	0	0	0	0	0	0	0
0	0	0	0	0	0	0	0	0	0	0	0	0	0	0	0	0	0	0	0	0	0	0	0	0	0	0	0	0	0	0
0	0	0	0	0	0	0	0	0	0	0	0	0	0	0	0	0	0	0	0	0	0	0	0	0	0	0	0	0	0	0
0	0	0	0	0	0	0	0	0	0	0	0	0	0	0	0	0	0	0	0	0	0	0	0	0	0	0	0	0	0	0
0	0	0	0	0	0	0	0	0	0	0	0	0	0	0	0	0	0	0	0	0	0	0	0	0	0	0	0	0	0	0
0	0	0	0	0	0	0	0	0	0	0	0	0	0	0	0	0	0	0	0	0	0	0	0	0	0	0	0	0	0	0
0	0	0	0	0	0	0	0	0	0	0	0	0	0	0	0	0	0	0	0	0	0	0	0	0	0	0	0	0	0	0
0	0	0	0	0	0	0	0	0	0	0	0	0	0	0	0	0	0	0	0	0	0	0	0	0	0	0	0	0	0	0
0	0	0	0	0	0	0	0	0	0	0	0	0	0	0	0	0	0	0	0	0	0	0	0	0	0	0	0	0	0	0
0	0	0	0	0	0	0	0	0	0	0	0	0	0	0	0	0	0	0	0	0	0	0	0	0	0	0	0	0	0	0
0	0	0	0	0	0	0	0	0	0	0	0	0	0	0	0	0	0	0	0	0	0	0	0	0	0	0	0	0	0	0
0	0	0	0	0	0	0	0	0	0	0	0	0	0	0	0	0	0	0	0	0	0	0	0	0	0	0	0	0	0	0
0	0	0	0	0	0	0	0	0	0	0	0	0	0	0	0	0	0	0	0	0	0	0	0	0	0	0	0	0	0	0
0	0	0	0	0	0	0	0	0	0	0	0	0	0	0	0	0	0	0	0	0	0	0	0	0	0	0	0	0	0	0
0	0	0	0	0	0	0	0	0	0	0	0	0	0	0	0	0	0	0	0	0	0	0	0	0	0	0	0	0	0	0
0	0	0	0	0	0	0	0	0	0	0	0	0	0	0	0	0	0	0	0	0	0	0	0	0	0	0	0	0	0	0
0	0	0	0	0	0	0	0	0	0	0	0	0	0	0	0	0	0	0	0	0	0	0	0	0	0	0	0	0	0	0
0	0	0	0	0	0	0	0	0	0	0	0	0	0	0	0	0	0	0	0	0	0	0	0	0	0	0	0	0	0	0
0	0	0	0	0	0	0	0	0	0	0	0	0	0	0	0	0	0	0	0	0	0	0	0	0	0	0	0	0	0	0
0	0	0	0	0	0	0	0	0	0	0	0	0	0	0	0	0	0	0	0	0	0	0	0	0	0	0	0	0	0	0
0	0	0	0	0	0	0	0	0	0	0	0	0	0	0	0	0	0	0	0	0	0	0	0	0	0	0	0	0	0	0
0	0	0	0	0	0	0	0	0	0	0	0	0	0	0	0	0	0	0	0	0	0	0	0	0	0	0	0	0	0	0
0	0	0	0	0	0	0	0	0	0	0	0	0	0	0	0	0	0	0	0	0	0	0	0	0	0	0	0	0	0	0
0	0	0	0	0	0	0	0	0	0	0	0	0	0	0	0	0	0	0	0	0	0	0	0	0	0	0	0	0	0	0
0	0	0	0	0	0	0	0	0	0	0	0	0	0	0	0	0	0	0	0	0	0	0	0	0	0	0	0	0	0	0
0	0	0	0	0	0	0	0	0	0	0	0	0	0	0	0	0	0	0	0	0	0	0	0	0	0	0	0	0	0	0
0	0	0	0	0	0	0	0	0	0	0	0	0	0	0	0	0	0	0	0	0	0	0	0	0	0	0	0	0	0	0
0	0	0	0	0	0	0	0	0	0	0	0	0	0	0	0	0	0	0	0	0	0	0	0	0	0	0	0	0	0	0
0	0	0	0	0	0	0	0	0	0	0	0	0	0	0	0	0	0	0	0	0	0	0	0	0	0	0	0	0	0	0
0	0	0	0	0	0	0	0	0	0	0	0	0	0	0	0	0	0	0	0	0	0	0	0	0	0	0	0	0	0	0
0	0	0	0	0	0	0	0	0	0	0	0	0	0	0	0	0	0	0	0	0	0	0	0	0	0	0	0	0	0	0
0	0	0	0	0	0	0	0	0	0	0	0	0	0	0	0	0	0	0	0	0	0	0	0	0	0	0	0	0	0	0
0	0	0	0	0	0	0	0	0	0	0	0	0	0	0	0	0	0	0	0	0	0	0	0	0	0	0	0	0	0	0
0	0	0	0	0	0	0	0	0	0	0	0	0	0	0	0	0	0	0	0	0	0	0	0	0	0	0	0	0	0	0
0	0	0	0	0	0	0	0	0	0	0	0	0	0	0	0	0	0	0	0	0	0	0	0	0	0	0	0	0	0	0
0	0	0	0	0	0	0	0	0	0	0	0	0	0	0	0	0	0	0	0	0	0	0	0	0	0	0	0	0	0	0
0	0	0	0	0	0	0	0	0	0	0	0	0	0	0	0	0	0	0	0	0	0	0	0	0	0	0	0	0	0	0
0	0	0	0	0	0	0	0	0	0	0	0	0	0	0	0	0	0	0	0	0	0	0	0	0	0	0	0	0	0	0
0	0	0	0	0	0	0	0	0	0	0	0	0	0	0	0	0	0	0	0	0	0	0	0	0	0	0	0	0	0	0
0	0	0	0	0	0	0	0	0	0	0	0	0	0	0	0	0	0	0	0	0	0	0	0	0	0	0	0	0	0	0
0	0	0	0	0	0	0	0	0	0	0	0	0	0	0	0	0	0	0	0	0	0	0	0	0	0	0	0	0	0	0
0	0	0	0	0	0	0	0	0	0	0	0	0	0	0	0	0	0	0	0	0	0	0	0	0	0	0	0	0	0	0
0	0	0	0	0	0	0	0	0	0	0	0	0	0	0	0	0	0	0	0	0	0	0	0	0	0	0	0	0	0	0
0	0	0	0	0	0	0	0	0	0	0	0	0	0	0	0	0	0	0	0	0	0	0	0	0	0	0	0	0	0	0
0	0	0	0	0	0	0	0	0	0	0	0	0	0	0	0	0	0	0	0	0	0	0	0	0	0	0	0	0	0	0
0	0	0	0	0	0	0	0	0	0	0	0	0	0	0	0	0	0	0	0	0	0	0	0	0	0	0	0	0	0	0
0	0	0	0	0	0	0	0	0	0	0	0	0	0	0	0	0	0	0	0	0	0	0	0	0	0	0	0	0	0	0
0	0	0	0	0	0	0	0	0	0	0	0	0	0	0	0	0	0	0	0	0	0	0	0	0	0	0	0	0	0	0
0	0	0	0	0	0	0	0	0	0	0	0	0	0	0	0	0	0	0	0	0	0	0	0	0	0	0	0	0	0	0
0	0	0	0	0	0	0	0	0	0	0	0	0	0	0	0	0	0	0	0	0	0	0	0	0	0	0	0	0	0	0
0	0	0	0	0	0	0	0	0	0	0	0	0	0	0	0	0	0	0	0	0	0	0	0	0	0	0	0	0	0	0
0	0	0	0	0	0	0	0	0	0	0	0	0	0	0	0	0	0	0	0	0	0	0	0	0	0	0	0	0	0	0
0	0	0	0	0	0	0	0	0	0	0	0	0	0	0	0	0	0	0	0	0	0	0	0	0	0	0	0	0	0	0
0	0	0	0	0	0	0	0	0	0	0	0	0	0	0	0	0	0	0	0	0	0	0	0	0	0	0	0	0	0	0
0	0	0	0	0	0	0	0	0	0	0	0	0	0	0	0	0	0	0	0	0	0	0	0	0	0	0	0	0	0	0
0	0	0	0	0	0	0	0	0	0	0	0	0	0	0	0	0	0	0	0	0	0	0	0	0	0	0	0	0	0	0
0	0	0	0	0	0	0	0	0	0	0	0	0	0	0	0	0	0	0	0	0	0	0	0	0	0	0	0	0	0	0
0	0	0	0	0	0	0	0	0	0	0	0	0	0	0	0	0	0	0	0	0	0	0	0	0	0	0	0	0	0	0
0	0	0	0	0	0	0	0	0	0	0	0	0	0	0	0	0	0	0	0	0	0	0	0	0	0	0	0	0	0	0
0	0	0	0	0	0	0	0	0	0	0	0	0	0	0	0	0	0	0	0	0	0	0	0	0	0	0	0	0	0	0
0	0	0	0	0	0	0	0	0	0	0	0	0	0	0	0	0	0	0	0	0	0	0	0	0	0	0	0	0	0	0
0	0	0	0	0	0	0	0	0	0	0	0	0	0	0	0	0	0	0	0	0	0	0	0	0	0	0	0	0	0	0
0	0	0	0	0	0	0	0	0	0	0	0	0	0	0	0	0	0	0	0	0	0	0	0	0	0	0	0	0	0	0
0	0	0	0	0	0	0	0	0	0	0	0	0	0	0	0	0	0	0	0	0	0	0	0	0	0	0	0	0	0	0
0	0	0	0	0	0	0	0	0	0	0	0	0	0	0	0	0	0	0	0	0	0	0	0	0	0	0	0	0	0	0
0	0	0	0	0	0	0	0	0	0	0	0	0	0	0	0	0	0	0	0	0	0	0	0	0	0	0	0	0	0	0
0	0	0	0	0	0	0	0	0	0	0	0	0	0	0	0	0	0	0	0	0	0	0	0	0	0	0	0	0	0	0
0	0	0	0	0	0	0	0	0	0	0	0	0	0	0	0	0	0	0	0	0	0	0	0	0	0	0	0	0	0	0
0	0	0	0	0	0	0	0	0	0	0	0	0	0	0	0	0	0	0	0	0	0	0	0	0	0	0	0	0	0	0
0	0	0	0	0	0	0	0	0	0	0	0	0	0	0	0	0	0	0	0	0	0	0	0	0	0	0	0	0	0	0
0	0	0	0	0	0	0	0	0	0	0	0	0	0	0	0	0	0	0	0	0	0	0	0	0	0	0	0	0	0	0
0	0	0	0	0	0	0	0	0	0	0	0	0	0	0	0	0	0	0	0	0	0	0	0	0	0	0	0	0	0	0
0	0	0	0	0	0	0	0	0	0	0	0	0	0	0	0	0	0	0	0	0	0	0	0	0	0	0	0	0	0	0
0	0	0	0	0	0	0	0	0	0	0	0	0	0	0	0	0	0	0	0	0	0	0	0	0	0	0	0	0	0	0
0	0	0	0	0	0	0	0	0	0	0	0	0	0	0	0	0	0	0	0	0	0	0	0	0	0	0	0	0	0	0
0	0	0	0	0	0	0	0	0	0	0	0	0	0	0	0	0	0	0	0	0	0	0	0	0	0	0	0	0	0	0
0	0	0	0	0	0	0	0	0	0	0	0	0	0	0	0	0	0	0	0	0	0	0	0	0	0	0	0	0	0	0
0	0	0	0	0	0	0	0	0	0	0	0	0	0	0	0	0	0	0	0	0	0	0	0	0	0	0	0	0	0	0
0	0	0	0	0	0	0	0	0	0	0	0	0	0	0	0	0	0	0	0	0	0	0	0	0	0	0	0	0	0	0
0	0	0	0	0	0	0	0	0	0	0	0	0	0	0	0	0	0	0	0	0	0	0	0	0	0	0	0	0	0	0
0	0	0	0	0	0	0	0	0	0	0	0	0	0	0	0	0	0	0	0	0	0	0	0	0	0	0	0	0	0	0
0	0	0	0	0	0	0	0	0	0	0	0	0	0	0	0	0	0	0	0	0	0	0	0	0	0	0	0	0	0	0
0	0	0	0	0	0	0	0	0	0	0	0	0	0	0	0	0	0	0	0	0	0	0	0	0	0	0	0	0	0	0
0	0	0	0	0	0	0	0	0	0	0	0	0	0	0	0	0	0	0	0	0	0	0	0	0	0	0	0	0	0	0
0	0	0	0	0	0	0	0	0	0	0	0	0	0	0	0	0	0	0	0	0	0	0	0	0	0	0	0	0	0	0
0	0	0	0	0	0	0	0	0	0	0	0	0	0	0	0	0	0	0	0	0	0	0	0	0	0	0	0	0	0	0
0	0	0	0	0	0	0	0	0	0	0	0	0	0	0	0	0	0	0	0	0	0	0	0	0	0	0	0	0	0	0
0	0	0	0	0	0	0	0	0	0	0	0	0	0	0	0	0	0	0	0	0	0	0	0	0	0	0	0	0	0	0
0	0	0	0	0	0	0	0	0	0	0	0	0	0	0	0	0	0	0	0	0	0	0	0	0	0	0	0	0	0	0
0	0	0	0	0	0	0	0	0	0	0	0	0	0	0	0	0	0	0	0	0	0	0	0	0	0	0	0	0	0	0
0	0	0	0	0	0	0	0	0	0	0	0	0	0	0	0	0	0	0	0	0	0	0	0	0	0	0	0	0	0	0
0	0	0	0	0	0	0	0	0	0	0	0	0	0	0	0	0	0	0	0	0	0	0	0	0	0	0	0	0	0	0
0	0	0	0	0	0	0	0	0	0	0	0	0	0	0	0	0	0	0	0	0	0	0	0	0	0	0	0	0	0	0
0	0	0	0	0	0	0	0	0	0	0	0	0	0	0	0	0	0	0	0	0	0	0	0	0	0	0	0	0	0	0
0	0	0	0	0	0	0	0	0	0	0	0	0	0	0	0	0	0	0	0	0	0	0	0	0	0	0	0	0	0	0
0	0	0	0	0	0	0	0	0	0	0	0	0	0	0	0	0	0	0	0	0	0	0	0	0	0	0	0	0	0	0
0	0	0	0	0	0	0	0	0	0	0	0	0	0	0	0	0	0	0	0	0	0	0	0	0	0	0	0	0	0	0
0	0	0	0	0	0	0	0	0	0	0	0	0	0	0	0	0	0	0	0	0	0	0	0	0	0	0	0	0	0	0
0	0	0	0	0	0	0	0	0	0	0	0	0	0	0	0	0	0	0	0	0	0	0	0	0	0	0	0	0	0	0
0	0	0	0	0	0	0	0	0	0	0	0	0	0	0	0	0	0	0	0	0	0	0	0	0	0	0	0	0	0	0
0	0	0	0	0	0	0	0	0	0	0	0	0	0	0	0	0	0	0	0	0	0	0	0	0	0	0	0	0	0	0
0	0	0	0	0	0	0	0	0	0	0	0	0	0	0	0	0	0	0	0	0	0	0	0	0	0	0	0	0	0	0
0	0	0	0	0	0	0	0	0	0	0	0	0	0	0	0	0	0	0	0	0	0	0	0	0	0	0	0	0	0	0
0	0	0	0	0	0	0	0	0	0	0	0	0	0	0	0	0	0	0	0	0	0	0	0	0	0	0	0	0	0	0
0	0	0	0	0	0	0	0	0	0	0	0	0	0	0	0	0	0	0	0	0	0	0	0	0	0	0	0	0	0	0
0	0	0	0	0	0	0	0	0	0	0	0	0	0	0	0	0	0	0	0	0	0	0	0	0	0	0	0	0	0	0
0	0	0	0	0	0	0	0	0	0	0	0	0	0	0	0	0	0	0	0	0	0	0	0	0	0	0	0	0	0	0
0	0	0	0	0	0	0	0	0	0	0	0	0	0	0	0	0	0	0	0	0	0	0	0	0	0	0	0	0	0	0
0	0	0	0	0	0	0	0	0	0	0	0	0	0	0	0	0	0	0	0	0	0	0	0	0	0	0	0	0	0	0
0	0	0	0	0	0	0	0	0	0	0	0	0	0	0	0	0	0	0	0	0	0	0	0	0	0	0	0	0	0	0
0	0	0	0	0	0	0	0	0	0	0	0	0	0	0	0	0	0	0	0	0	0	0	0	0	0	0	0	0	0	0
0	0	0	0	0	0	0	0	0	0	0	0	0	0	0	0	0	0	0	0	0	0	0	0	0	0	0	0	0	0	0
0	0	0	0	0	0	0	0	0	0	0	0	0	0	0	0	0	0	0	0	0	0	0	0	0	0	0	0	0	0	0
0	0	0	0	0	0	0	0	0	0	0	0	0	0	0	0	0	0	0	0	0	0	0	0	0	0	0	0	0	0	0
0	0	0	0	0	0	0	0	0	0	0	0	0	0	0	0	0	0	0	0	0	0	0	0	0	0	0	0	0	0	0
0	0	0	0	0	0	0	0	0	0	0	0	0	0	0	0	0	0	0	0	0	0	0	0	0	0	0	0	0	0	0
0	0	0	0	0	0	0	0	0	0	0	0	0	0	0	0	0	0	0	0	0	0	0	0	0	0	0	0	0	0	0
0	0	0	0	0	0	0	0	0	0	0	0	0	0	0	0	0	0	0	0	0	0	0	0	0	0	0	0	0	0	0
0	0	0	0	0	0	0	0	0	0	0	0	0	0	0	0	0	0	0	0	0	0	0	0	0	0	0	0	0	0	0
0	0	0	0	0	0	0	0	0	0	0	0	0	0	0	0	0	0	0	0	0	0	0	0	0	0	0	0	0	0	0
0	0	0	0	0	0	0	0	0	0	0	0	0	0	0	0	0	0	0	0	0	0	0	0	0	0	0	0	0	0	0
0	0	0	0	0	0	0	0	0	0	0	0	0	0	0	0	0	0	0	0	0	0	0	0	0	0	0	0	0	0	0
0	0	0	0	0	0	0	0	0	0	0	0	0	0	0	0	0	0	0	0	0	0	0	0	0	0	0	0	0	0	0
0	0	0	0	0	0	0	0	0	0	0	0	0	0	0	0	0	0	0	0	0	0	0	0	0	0	0	0	0	0	0
0	0	0	0	0	0	0	0	0	0	0	0	0	0	0	0	0	0	0	0	0	0	0	0	0	0	0	0	0	0	0
0	0	0	0	0	0	0	0	0	0	0	0	0	0	0	0	0	0	0	0	0	0	0	0	0	0	0	0	0	0	0
0	0	0	0	0	0	0	0	0	0	0	0	0	0	0	0	0	0	0	0	0	0	0	0	0	0	0	0	0	0	0
0	0	0	0	0	0	0	0	0	0	0	0	0	0	0	0	0	0	0	0	0	0	0	0	0	0	0	0	0	0	0
0	0	0	0	0	0	0	0	0	0	0	0	0	0	0	0	0	0	0	0	0	0	0	0	0	0	0	0	0	0	0
0	0	0	0	0	0	0	0	0	0	0	0	0	0	0	0	0	0	0	0	0	0	0	0	0	0	0	0	0	0	0
0	0	0	0	0	0	0	0	0	0	0	0	0	0	0	0	0	0	0	0	0	0	0	0	0	0	0	0	0	0	0
0	0	0	0	0	0	0	0	0	0	0	0	0	0	0	0	0	0	0	0	0	0	0	0	0	0	0	0	0	0	0
0	0	0	0	0	0	0	0	0	0	0	0	0	0	0	0	0	0	0	0	0	0	0	0	0	0	0	0	0	0	0
0	0	0	0	0	0	0	0	0	0	0	0	0	0	0	0	0	0	0	0	0	0	0	0	0	0	0	0	0	0	0
0	0	0	0	0	0	0	0	0	0	0	0	0	0	0	0	0	0	0	0	0	0	0	0	0	0	0	0	0	0	0
0	0	0	0	0	0	0	0	0	0	0	0	0	0	0	0	0	0	0	0	0	0	0	0	0	0	0	0	0	0	0
0	0	0	0	0	0	0	0	0	0	0	0	0	0	0	0	0	0	0	0	0	0	0	0	0	0	0	0	0	0	0
0	0	0	0	0	0	0	0	0	0	0	0	0	0	0	0	0	0	0	0	0	0	0	0	0	0	0	0	0	0	0
0	0	0	0	0	0	0	0	0	0	0	0	0	0	0	0	0	0	0	0	0	0	0	0	0	0	0	0	0	0	0
0	0	0	0	0	0	0	0	0	0	0	0	0	0	0	0	0	0	0	0	0	0	0	0	0	0	0	0	0	0	0
0	0	0	0	0	0	0	0	0	0	0	0	0	0	0	0	0	0	0	0	0	0	0	0	0	0	0	0	0	0	0
0	0	0	0	0	0	0	0	0	0	0	0	0	0	0	0	0	0	0	0	0	0	0	0	0	0	0	0	0	0	0
0	0	0	0	0	0	0	0	0	0	0	0	0	0	0	0	0	0	0	0	0	0	0	0	0	0	0	0	0	0	0
0	0	0	0	0	0	0	0	0	0	0	0	0	0	0	0	0	0	0	0	0	0	0	0	0	0	0	0	0	0	0
0	0	0	0	0	0	0	0	0	0	0	0	0	0	0	0	0	0	0	0	0	0	0	0	0	0	0	0	0	0	0
0	0	0	0	0	0	0	0	0	0	0	0	0	0	0	0	0	0	0	0	0	0	0	0	0	0	0	0	0	0	0
0	0	0	0	0	0	0	0	0	0	0	0	0	0	0	0	0	0	0	0	0	0	0	0	0	0	0	0	0	0	0
0	0	0	0	0	0	0	0	0	0	0	0	0	0	0	0	0	0	0	0	0	0	0	0	0	0	0	0	0	0	0
0	0	0	0	0	0	0	0	0	0	0	0	0	0	0	0	0	0	0	0	0	0	0	0	0	0	0	0	0	0	0
0	0	0	0	0	0	0	0	0	0	0	0	0	0	0	0	0	0	0	0	0	0	0	0	0	0	0	0	0	0	0
0	0	0	0	0	0	0	0	0	0	0	0	0	0	0	0	0	0	0	0	0	0	0	0	0	0	0	0	0	0	0
0	0	0	0	0	0	0	0	0	0	0	0	0	0	0	0	0	0	0	0	0	0	0	0	0	0	0	0	0	0	0
0	0	0	0	0	0	0	0	0	0	0	0	0	0	0	0	0	0	0	0	0	0	0	0	0	0	0	0	0	0	0
0	0	0	0	0	0	0	0	0	0	0	0	0	0	0	0	0	0	0	0	0	0	0	0	0	0	0	0	0	0	0
0	0	0	0	0	0	0	0	0	0	0	0	0	0	0	0	0	0	0	0	0	0	0	0	0	0	0	0	0	0	0
0	0	0	0	0	0	0	0	0	0	0	0	0	0	0	0	0	0	0	0	0	0	0	0	0	0	0	0	0	0	0
0	0	0	0	0	0	0	0	0	0	0	0	0	0	0	0	0	0	0	0	0	0	0	0	0	0	0	0	0	0	0
0	0	0	0	0	0	0	0	0	0	0	0	0	0	0	0	0	0	0	0	0	0	0	0	0	0	0	0	0	0	0
0	0	0	0	0	0	0	0	0	0	0	0	0	0	0	0	0	0	0	0	0	0	0	0	0	0	0	0	0	0	0
0	0	0	0	0	0	0	0	0	0	0	0	0	0	0	0	0	0	0	0	0	0	0	0	0	0	0	0	0	0	0
0	0	0	0	0	0	0	0	0	0	0	0	0	0	0	0	0	0	0	0	0	0	0	0	0	0	0	0	0	0	0
0	0	0	0	0	0	0	0	0	0	0	0	0	0	0	0	0	0	0	0	0	0	0	0	0	0	0	0	0	0	0
0	0	0	0	0	0	0	0	0	0	0	0	0	0	0	0	0	0	0	0	0	0	0	0	0	0	0	0	0	0	0
0	0	0	0	0	0	0	0	0	0	0	0	0	0	0	0	0	0	0	0	0	0	0	0	0	0	0	0	0	0	0
0	0	0	0	0	0	0	0	0	0	0	0	0	0	0	0	0	0	0	0	0	0	0	0	0	0	0	0	0	0	0
0	0	0	0	0	0	0	0	0	0	0	0	0	0	0	0	0	0	0	0	0	0	0	0	0	0	0	0	0	0	0
0	0	0	0	0	0	0	0	0	0	0	0	0	0	0	0	0	0	0	0	0	0	0	0	0	0	0	0	0	0	0
0	0	0	0	0	0	0	0	0	0	0	0	0	0	0	0	0	0	0	0	0	0	0	0	0	0	0	0	0	0	0
0	0	0	0	0	0	0	0	0	0	0	0	0	0	0	0	0	0	0	0	0	0	0	0	0	0	0	0	0	0	0
0	0	0	0	0	0	0	0	0	0	0	0	0	0	0	0	0	0	0	0	0	0	0	0	0	0	0	0	0	0	0
0	0	0	0	0	0	0	0	0	0	0	0	0	0	0	0	0	0	0	0	0	0	0	0	0	0	0	0	0	0	0
0	0	0	0	0	0	0	0	0	0	0	0	0	0	0	0	0	0	0	0	0	0	0	0	0	0	0	0	0	0	0
0	0	0	0	0	0	0	0	0	0	0	0	0	0	0	0	0	0	0	0	0	0	0	0	0	0	0	0	0	0	0
0	0	0	0	0	0	0	0	0	0	0	0	0	0	0	0	0	0	0	0	0	0	0	0	0	0	0	0	0	0	0
0	0	0	0	0	0	0	0	0	0	0	0	0	0	0	0	0	0	0	0	0	0	0	0	0	0	0	0	0	0	0
0	0	0	0	0	0	0	0	0	0	0	0	0	0	0	0	0	0	0	0	0	0	0	0	0	0	0	0	0	0	0
0	0	0	0	0	0	0	0	0	0	0	0	0	0	0	0	0	0	0	0	0	0	0	0	0	0	0	0	0	0	0
0	0	0	0	0	0	0	0	0	0	0	0	0	0	0	0	0	0	0	0	0	0	0	0	0	0	0	0	0	0	0
0	0	0	0	0	0	0	0	0	0	0	0	0	0	0	0	0	0	0	0	0	0	0	0	0	0	0	0	0	0	0
0	0	0	0	0	0	0	0	0	0	0	0	0	0	0	0	0	0	0	0	0	0	0	0	0	0	0	0	0	0	0
0	0	0	0	0	0	0	0	0	0	0	0	0	0	0	0	0	0	0	0	0	0	0	0	0	0	0	0	0	0	0
0	0	0	0	0	0	0	0	0	0	0	0	0	0	0	0	0	0	0	0	0	0	0	0	0	0	0	0	0	0	0
0	0	0	0	0	0	0	0	0	0	0	0	0	0	0	0	0	0	0	0	0	0	0	0	0	0	0	0	0	0	0
0	0	0	0	0	0	0	0	0	0	0	0	0	0	0	0	0	0	0	0	0	0	0	0	0	0	0	0	0	0	0
0	0	0	0	0	0	0	0	0	0	0	0	0	0	0	0	0	0	0	0	0	0	0	0	0	0	0	0	0	0	0
0	0	0	0	0	0	0	0	0	0	0	0	0	0	0	0	0	0	0	0	0	0	0	0	0	0	0	0	0	0	0
0	0	0	0	0	0	0	0	0	0	0	0	0	0	0	0	0	0	0	0	0	0	0	0	0	0	0	0	0	0	0
0	0	0	0	0	0	0	0	0	0	0	0	0	0	0	0	0	0	0	0	0	0	0	0	0	0	0	0	0	0	0
0	0	0	0	0	0	0	0	0	0	0	0	0	0	0	0	0	0	0	0	0	0	0	0	0	0	0	0	0	0	0
0	0	0	0	0	0	0	0	0	0	0	0	0	0	0	0	0	0	0	0	0	0	0	0	0	0	0	0	0	0	0
0	0	0	0	0	0	0	0	0	0	0	0	0	0	0	0	0	0	0	0	0	0	0	0	0	0	0	0	0	0	0
0	0	0	0	0	0	0	0	0	0	0	0	0	0	0	0	0	0	0	0	0	0	0	0	0	0	0	0	0	0	0
0	0	0	0	0	0	0	0	0	0	0	0	0	0	0	0	0	0	0	0	0	0	0	0	0	0	0	0	0	0	0
0	0	0	0	0	0	0	0	0	0	0	0	0	0	0	0	0	0	0	0	0	0	0	0	0	0	0	0	0	0	0
0	0	0	0	0	0	0	0	0	0	0	0	0	0	0	0	0	0	0	0	0	0	0	0	0	0	0	0	0	0	0
0	0	0	0	0	0	0	0	0	0	0	0	0	0	0	0	0	0	0	0	0	0	0	0	0	0	0	0	0	0	0
0	0	0	0	0	0	0	0	0	0	0	0	0	0	0	0	0	0	0	0	0	0	0	0	0	0	0	0	0	0	0
0	0	0	0	0	0	0	0	0	0	0	0	0	0	0	0	0	0	0	0	0	0	0	0	0	0	0	0	0	0	0
0	0	0	0	0	0	0	0	0	0	0	0	0	0	0	0	0	0	0	0	0	0	0	0	0	0	0	0	0	0	0
0	0	0	0	0	0	0	0	0	0	0	0	0	0	0	0	0	0	0	0	0	0	0	0	0	0	0	0	0	0	0
0	0	0	0	0	0	0	0	0	0	0	0	0	0	0	0	0	0	0	0	0	0	0	0	0	0	0	0	0	0	0
0	0	0	0	0	0	0	0	0	0	0	0	0	0	0	0	0	0	0	0	0	0	0	0	0	0	0	0	0	0	0
0	0	0	0	0	0	0	0	0	0	0	0	0	0	0	0	0	0	0	0	0	0	0	0	0	0	0	0	0	0	0
0	0	0	0	0	0	0	0	0	0	0	0	0	0	0	0	0	0	0	0	0	0	0	0	0	0	0	0	0	0	0
0	0	0	0	0	0	0	0	0	0	0	0	0	0	0	0	0	0	0	0	0	0	0	0	0	0	0	0	0	0	0
0	0	0	0	0	0	0	0	0	0	0	0	0	0	0	0	0	0	0	0	0	0	0	0	0	0	0	0	0	0	0
0	0	0	0	0	0	0	0	0	0	0	0	0	0	0	0	0	0	0	0	0	0	0	0	0	0	0	0	0	0	0
0	0	0	0	0	0	0	0	0	0	0	0	0	0	0	0	0	0	0	0	0	0	0	0	0	0	0	0	0	0	0
0	0	0	0	0	0	0	0	0	0	0	0	0	0	0	0	0	0	0	0	0	0	0	0	0	0	0	0	0	0	0
0	0	0	0	0	0	0	0	0	0	0	0	0	0	0	0	0	0	0	0	0	0	0	0	0	0	0	0	0	0	0
0	0	0	0	0	0	0	0	0	0	0	0	0	0	0	0	0	0	0	0	0	0	0	0	0	0	0	0	0	0	0
0	0	0	0	0	0	0	0	0	0	0	0	0	0	0	0	0	0	0	0	0	0	0	0	0	0	0	0	0	0	0
0	0	0	0	0	0	0	0	0	0	0	0	0	0	0	0	0	0	0	0	0	0	0	0	0	0	0	0	0	0	0
0	0	0	0	0	0	0	0	0	0	0	0	0	0	0	0	0	0	0	0	0	0	0	0	0	0	0	0	0	0	0
0	0	0	0	0	0	0	0	0	0	0	0	0	0	0	0	0	0	0	0	0	0	0	0	0	0	0	0	0	0	0
0	0	0	0	0	0	0	0	0	0	0	0	0	0	0	0	0	0	0	0	0	0	0	0	0	0	0	0	0	0	0
0	0	0	0	0	0	0	0	0	0	0	0	0	0	0	0	0	0	0	0	0	0	0	0	0	0	0	0	0	0	0
0	0	0	0	0	0	0	0	0	0	0	0	0	0	0	0	0	0	0	0	0	0	0	0	0	0	0	0	0	0	0
0	0	0	0	0	0	0	0	0	0	0	0	0	0	0	0	0	0	0	0	0	0	0	0	0	0	0	0	0	0	0
0	0	0	0	0	0	0	0	0	0	0	0	0	0	0	0	0	0	0	0	0	0	0	0	0	0	0	0	0	0	0
0	0	0	0	0	0	0	0	0	0	0	0	0	0	0	0	0	0	0	0	0	0	0	0	0	0	0	0	0	0	0
0	0	0	0	0	0	0	0	0	0	0	0	0	0	0	0	0	0	0	0	0	0	0	0	0	0	0	0	0	0	0
0	0	0	0	0	0	0	0	0	0	0	0	0	0	0	0	0	0	0	0	0	0	0	0	0	0	0	0	0	0	0
0	0	0	0	0	0	0	0	0	0	0	0	0	0	0	0	0	0	0	0	0	0	0	0	0	0	0	0	0	0	0
0	0	0	0	0	0	0	0	0	0	0	0	0	0	0	0	0	0	0	0	0	0	0	0	0	0	0	0	0	0	0
0	0	0	0	0	0	0	0	0	0	0	0	0	0	0	0	0	0	0	0	0	0	0	0	0	0	0	0	0	0	0
0	0	0	0	0	0	0	0	0	0	0	0	0	0	0	0	0	0	0	0	0	0	0	0	0	0	0	0	0	0	0
0	0	0	0	0	0	0	0	0	0	0	0	0	0	0	0	0	0	0	0	0	0	0	0	0	0	0	0	0	0	0
0	0	0	0	0	0	0	0	0	0	0	0	0	0	0	0	0	0	0	0	0	0	0	0	0	0	0	0	0	0	0
0	0	0	0	0	0	0	0	0	0	0	0	0	0	0	0	0	0	0	0	0	0	0	0	0	0	0	0	0	0	0
0	0	0	0	0	0	0	0	0	0	0	0	0	0	0	0	0	0	0	0	0	0	0	0	0	0	0	0	0	0	0
0	0	0	0	0	0	0	0	0	0	0	0	0	0	0	0	0	0	0	0	0	0	0	0	0	0	0	0	0	0	0
0	0	0	0	0	0	0	0	0	0	0	0	0	0	0	0	0	0	0	0	0	0	0	0	0	0	0	0	0	0	0
0	0	0	0	0	0	0	0	0	0	0	0	0	0	0	0	0	0	0	0	0	0	0	0	0	0	0	0	0	0	0
0	0	0	0	0	0	0	0	0	0	0	0	0	0	0	0	0	0	0	0	0	0	0	0	0	0	0	0	0	0	0
0	0	0	0	0	0	0	0	0	0	0	0	0	0	0	0	0	0	0	0	0	0	0	0	0	0	0	0	0	0	0
0	0	0	0	0	0	0	0	0	0	0	0	0	0	0	0	0	0	0	0	0	0	0	0	0	0	0	0	0	0	0
0	0	0	0	0	0	0	0	0	0	0	0	0	0	0	0	0	0	0	0	0	0	0	0	0	0	0	0	0	0	0
0	0	0	0	0	0	0	0	0	0	0	0	0	0	0	0	0	0	0	0	0	0	0	0	0	0	0	0	0	0	0
0	0	0	0	0	0	0	0	0	0	0	0	0	0	0	0	0	0	0	0	0	0	0	0	0	0	0	0	0	0	0
0	0	0	0	0	0	0	0	0	0	0	0	0	0	0	0	0	0	0	0	0	0	0	0	0	0	0	0	0	0	0
0	0	0	0	0	0	0	0	0	0	0	0	0	0	0	0	0	0	0	0	0	0	0	0	0	0	0	0	0	0	0
0	0	0	0	0	0	0	0	0	0	0	0	0	0	0	0	0	0	0	0	0	0	0	0	0	0	0	0	0	0	0
0	0	0	0	0	0	0	0	0	0	0	0	0	0	0	0	0	0	0	0	0	0	0	0	0	0	0	0	0	0	0
0	0	0	0	0	0	0	0	0	0	0	0	0	0	0	0	0	0	0	0	0	0	0	0	0	0	0	0	0	0	0
0	0	0	0	0	0	0	0	0	0	0	0	0	0	0	0	0	0	0	0	0	0	0	0	0	0	0	0	0	0	0
0	0	0	0	0	0	0	0	0	0	0	0	0	0	0	0	0	0	0	0	0	0	0	0	0	0	0	0	0	0	0
0	0	0	0	0	0	0	0	0	0	0	0	0	0	0	0	0	0	0	0	0	0	0	0	0	0	0	0	0	0	0
0	0	0	0	0	0	0	0	0	0	0	0	0	0	0	0	0	0	0	0	0	0	0	0	0	0	0	0	0	0	0
0	0	0	0	0	0	0	0	0	0	0	0	0	0	0	0	0	0	0	0	0	0	0	0	0	0	0	0	0	0	0
0	0	0	0	0	0	0	0	0	0	0	0	0	0	0	0	0	0	0	0	0	0	0	0	0	0	0	0	0	0	0
0	0	0	0	0	0	0	0	0	0	0	0	0	0	0	0	0	0	0	0	0	0	0	0	0	0	0	0	0	0	0
0	0	0	0	0	0	0	0	0	0	0	0	0	0	0	0	0	0	0	0	0	0	0	0	0	0	0	0	0	0	0
0	0	0	0	0	0	0	0	0	0	0	0	0	0	0	0	0	0	0	0	0	0	0	0	0	0	0	0	0	0	0
0	0	0	0	0	0	0	0	0	0	0	0	0	0	0	0	0	0	0	0	0	0	0	0	0	0	0	0	0	0	0
0	0	0	0	0	0	0	0	0	0	0	0	0	0	0	0	0	0	0	0	0	0	0	0	0	0	0	0	0	0	0
0	0	0	0	0	0	0	0	0	0	0	0	0	0	0	0	0	0	0	0	0	0	0	0	0	0	0	0	0	0	0
0	0	0	0	0	0	0	0	0	0	0	0	0	0	0	0	0	0	0	0	0	0	0	0	0	0	0	0	0	0	0
0	0	0	0	0	0	0	0	0	0	0	0	0	0	0	0	0	0	0	0	0	0	0	0	0	0	0	0	0	0	0
0	0	0	0	0	0	0	0	0	0	0	0	0	0	0	0	0	0	0	0	0	0	0	0	0	0	0	0	0	0	0
0	0	0	0	0	0	0	0	0	0	0	0	0	0	0	0	0	0	0	0	0	0	0	0	0	0	0	0	0	0	0
0	0	0	0	0	0	0	0	0	0	0	0	0	0	0	0	0	0	0	0	0	0	0	0	0	0	0	0	0	0	0
0	0	0	0	0	0	0	0	0	0	0	0	0	0	0	0	0	0	0	0	0	0	0	0	0	0	0	0	0	0	0
0	0	0	0	0	0	0	0	0	0	0	0	0	0	0	0	0	0	0	0	0	0	0	0	0	0	0	0	0	0	0
0	0	0	0	0	0	0	0	0	0	0	0	0	0	0	0	0	0	0	0	0	0	0	0	0	0	0	0	0	0	0
0	0	0	0	0	0	0	0	0	0	0	0	0	0	0	0	0	0	0	0	0	0	0	0	0	0	0	0	0	0	0
0	0	0	0	0	0	0	0	0	0	0	0	0	0	0	0	0	0	0	0	0	0	0	0	0	0	0	0	0	0	0
0	0	0	0	0	0	0	0	0	0	0	0	0	0	0	0	0	0	0	0	0	0	0	0	0	0	0	0	0	0	0
0	0	0	0	0	0	0	0	0	0	0	0	0	0	0	0	0	0	0	0	0	0	0	0	0	0	0	0	0	0	0
0	0	0	0	0	0	0	0	0	0	0	0	0	0	0	0	0	0	0	0	0	0	0	0	0	0	0	0	0	0	0
0	0	0	0	0	0	0	0	0	0	0	0	0	0	0	0	0	0	0	0	0	0	0	0	0	0	0	0	0	0	0
0	0	0	0	0	0	0	0	0	0	0	0	0	0	0	0	0	0	0	0	0	0	0	0	0	0	0	0	0	0	0
0	0	0	0	0	0	0	0	0	0	0	0	0	0	0	0	0	0	0	0	0	0	0	0	0	0	0	0	0	0	0
0	0	0	0	0	0	0	0	0	0	0	0	0	0	0	0	0	0	0	0	0	0	0	0	0	0	0	0	0	0	0
0	0	0	0	0	0	0	0	0	0	0	0	0	0	0	0	0	0	0	0	0	0	0	0	0	0	0	0	0	0	0
0	0	0	0	0	0	0	0	0	0	0	0	0	0	0	0	0	0	0	0	0	0	0	0	0	0	0	0	0	0	0
0	0	0	0	0	0	0	0	0	0	0	0	0	0	0	0	0	0	0	0	0	0	0	0	0	0	0	0	0	0	0
0	0	0	0	0	0	0	0	0	0	0	0	0	0	0	0	0	0	0	0	0	0	0	0	0	0	0	0	0	0	0
0	0	0	0	0	0	0	0	0	0	0	0	0	0	0	0	0	0	0	0	0	0	0	0	0	0	0	0	0	0	0
0	0	0	0	0	0	0	0	0	0	0	0	0	0	0	0	0	0	0	0	0	0	0	0	0	0	0	0	0	0	0
0	0	0	0	0	0	0	0	0	0	0	0	0	0	0	0	0	0	0	0	0	0	0	0	0	0	0	0	0	0	0
0	0	0	0	0	0	0	0	0	0	0	0	0	0	0	0	0	0	0	0	0	0	0	0	0	0	0	0	0	0	0
0	0	0	0	0	0	0	0	0	0	0	0	0	0	0	0	0	0	0	0	0	0	0	0	0	0	0	0	0	0	0
0	0	0	0	0	0	0	0	0	0	0	0	0	0	0	0	0	0	0	0	0	0	0	0	0	0	0	0	0	0	0
0	0	0	0	0	0	0	0	0	0	0	0	0	0	0	0	0	0	0	0	0	0	0	0	0	0	0	0	0	0	0
0	0	0	0	0	0	0	0	0	0	0	0	0	0	0	0	0	0	0	0	0	0	0	0	0	0	0	0	0	0	0
0	0	0	0	0	0	0	0	0	0	0	0	0	0	0	0	0	0	0	0	0	0	0	0	0	0	0	0	0	0	0
0	0	0	0	0	0	0	0	0	0	0	0	0	0	0	0	0	0	0	0	0	0	0	0	0	0	0	0	0	0	0
0	0	0	0	0	0	0	0	0	0	0	0	0	0	0	0	0	0	0	0	0	0	0	0	0	0	0	0	0	0	0
0	0	0	0	0	0	0	0	0	0	0	0	0	0	0	0	0	0	0	0	0	0	0	0	0	0	0	0	0	0	0
0	0	0	0	0	0	0	0	0	0	0	0	0	0	0	0	0	0	0	0	0	0	0	0	0	0	0	0	0	0	0
0	0	0	0	0	0	0	0	0	0	0	0	0	0	0	0	0	0	0	0	0	0	0	0	0	0	0	0	0	0	0
0	0	0	0	0	0	0	0	0	0	0	0	0	0	0	0	0	0	0	0	0	0	0	0	0	0	0	0	0	0	0
0	0	0	0	0	0	0	0	0	0	0	0	0	0	0	0	0	0	0	0	0	0	0	0	0	0	0	0	0	0	0
0	0	0	0	0	0	0	0	0	0	0	0	0	0	0	0	0	0	0	0	0	0	0	0	0	0	0	0	0	0	0
0	0	0	0	0	0	0	0	0	0	0	0	0	0	0	0	0	0	0	0	0	0	0	0	0	0	0	0	0	0	0
0	0	0	0	0	0	0	0	0	0	0	0	0	0	0	0	0	0	0	0	0	0	0	0	0	0	0	0	0	0	0
0	0	0	0	0	0	0	0	0	0	0	0	0	0	0	0	0	0	0	0	0	0	0	0	0	0	0	0	0	0	0
0	0	0	0	0	0	0	0	0	0	0	0	0	0	0	0	0	0	0	0	0	0	0	0	0	0	0	0	0	0	0
0	0	0	0	0	0	0	0	0	0	0	0	0	0	0	0	0	0	0	0	0	0	0	0	0	0	0	0	0	0	0
0	0	0	0	0	0	0	0	0	0	0	0	0	0	0	0	0	0	0	0	0	0	0	0	0	0	0	0	0	0	0
0	0	0	0	0	0	0	0	0	0	0	0	0	0	0	0	0	0	0	0	0	0	0	0	0	0	0	0	0	0	0
0	0	0	0	0	0	0	0	0	0	0	0	0	0	0	0	0	0	0	0	0	0	0	0	0	0	0	0	0	0	0
0	0	0	0	0	0	0	0	0	0	0	0	0	0	0	0	0	0	0	0	0	0	0	0	0	0	0	0	0	0	0
0	0	0	0	0	0	0	0	0	0	0	0	0	0	0	0	0	0	0	0	0	0	0	0	0	0	0	0	0	0	0
0	0	0	0	0	0	0	0	0	0	0	0	0	0	0	0	0	0	0	0	0	0	0	0	0	0	0	0	0	0	0
0	0	0	0	0	0	0	0	0	0	0	0	0	0	0	0	0	0	0	0	0	0	0	0	0	0	0	0	0	0	0
0	0	0	0	0	0	0	0	0	0	0	0	0	0	0	0	0	0	0	0	0	0	0	0	0	0	0	0	0	0	0
0	0	0	0	0	0	0	0	0	0	0	0	0	0	0	0	0	0	0	0	0	0	0	0	0	0	0	0	0	0	0
0	0	0	0	0	0	0	0	0	0	0	0	0	0	0	0	0	0	0	0	0	0	0	0	0	0	0	0	0	0	0
0	0	0	0	0	0	0	0	0	0	0	0	0	0	0	0	0	0	0	0	0	0	0	0	0	0	0	0	0	0	0
0	0	0	0	0	0	0	0	0	0	0	0	0	0	0	0	0	0	0	0	0	0	0	0	0	0	0	0	0	0	0
0	0	0	0	0	0	0	0	0	0	0	0	0	0	0	0	0	0	0	0	0	0	0	0	0	0	0	0	0	0	0
0	0	0	0	0	0	0	0	0	0	0	0	0	0	0	0	0	0	0	0	0	0	0	0	0	0	0	0	0	0	0
0	0	0	0	0	0	0	0	0	0	0	0	0	0	0	0	0	0	0	0	0	0	0	0	0	0	0	0	0	0	0
0	0	0	0	0	0	0	0	0	0	0	0	0	0	0	0	0	0	0	0	0	0	0	0	0	0	0	0	0	0	0
0	0	0	0	0	0	0	0	0	0	0	0	0	0	0	0	0	0	0	0	0	0	0	0	0	0	0	0	0	0	0
0	0	0	0	0	0	0	0	0	0	0	0	0	0	0	0	0	0	0	0	0	0	0	0	0	0	0	0	0	0	0
0	0	0	0	0	0	0	0	0	0	0	0	0	0	0	0	0	0	0	0	0	0	0	0	0	0	0	0	0	0	0
0	0	0	0	0	0	0	0	0	0	0	0	0	0	0	0	0	0	0	0	0	0	0	0	0	0	0	0	0	0	0
0	0	0	0	0	0	0	0	0	0	0	0	0	0	0	0	0	0	0	0	0	0	0	0	0	0	0	0	0	0	0
0	0	0	0	0	0	0	0	0	0	0	0	0	0	0	0	0	0	0	0	0	0	0	0	0	0	0	0	0	0	0
0	0	0	0	0	0	0	0	0	0	0	0	0	0	0	0	0	0	0	0	0	0	0	0	0	0	0	0	0	0	0
0	0	0	0	0	0	0	0	0	0	0	0	0	0	0	0	0	0	0	0	0	0	0	0	0	0	0	0	0	0	0
0	0	0	0	0	0	0	0	0	0	0	0	0	0	0	0	0	0	0	0	0	0	0	0	0	0	0	0	0	0	0
0	0	0	0	0	0	0	0	0	0	0	0	0	0	0	0	0	0	0	0	0	0	0	0	0	0	0	0	0	0	0
0	0	0	0	0	0	0	0	0	0	0	0	0	0	0	0	0	0	0	0	0	0	0	0	0	0	0	0	0	0	0
0	0	0	0	0	0	0	0	0	0	0	0	0	0	0	0	0	0	0	0	0	0	0	0	0	0	0	0	0	0	0
0	0	0	0	0	0	0	0	0	0	0	0	0	0	0	0	0	0	0	0	0	0	0	0	0	0	0	0	0	0	0
0	0	0	0	0	0	0	0	0	0	0	0	0	0	0	0	0	0	0	0	0	0	0	0	0	0	0	0	0	0	0
0	0	0	0	0	0	0	0	0	0	0	0	0	0	0	0	0	0	0	0	0	0	0	0	0	0	0	0	0	0	0
0	0	0	0	0	0	0	0	0	0	0	0	0	0	0	0	0	0	0	0	0	0	0	0	0	0	0	0	0	0	0
0	0	0	0	0	0	0	0	0	0	0	0	0	0	0	0	0	0	0	0	0	0	0	0	0	0	0	0	0	0	0
0	0	0	0	0	0	0	0	0	0	0	0	0	0	0	0	0	0	0	0	0	0	0	0	0	0	0	0	0	0	0
0	0	0	0	0	0	0	0	0	0	0	0	0	0	0	0	0	0	0	0	0	0	0	0	0	0	0	0	0	0	0
0	0	0	0	0	0	0	0	0	0	0	0	0	0	0	0	0	0	0	0	0	0	0	0	0	0	0	0	0	0	0
0	0	0	0	0	0	0	0	0	0	0	0	0	0	0	0	0	0	0	0	0	0	0	0	0	0	0	0	0	0	0
0	0	0	0	0	0	0	0	0	0	0	0	0	0	0	0	0	0	0	0	0	0	0	0	0	0	0	0	0	0	0
0	0	0	0	0	0	0	0	0	0	0	0	0	0	0	0	0	0	0	0	0	0	0	0	0	0	0	0	0	0	0
0	0	0	0	0	0	0	0	0	0	0	0	0	0	0	0	0	0	0	0	0	0	0	0	0	0	0	0	0	0	0
0	0	0	0	0	0	0	0	0	0	0	0	0	0	0	0	0	0	0	0	0	0	0	0	0	0	0	0	0	0	0
0	0	0	0	0	0	0	0	0	0	0	0	0	0	0	0	0	0	0	0	0	0	0	0	0	0	0	0	0	0	0
0	0	0	0	0	0	0	0	0	0	0	0	0	0	0	0	0	0	0	0	0	0	0	0	0	0	0	0	0	0	0
0	0	0	0	0	0	0	0	0	0	0	0	0	0	0	0	0	0	0	0	0	0	0	0	0	0	0	0	0	0	0
0	0	0	0	0	0	0	0	0	0	0	0	0	0	0	0	0	0	0	0	0	0	0	0	0	0	0	0	0	0	0
0	0	0	0	0	0	0	0	0	0	0	0	0	0	0	0	0	0	0	0	0	0	0	0	0	0	0	0	0	0	0
0	0	0	0	0	0	0	0	0	0	0	0	0	0	0	0	0	0	0	0	0	0	0	0	0	0	0	0	0	0	0
0	0	0	0	0	0	0	0	0	0	0	0	0	0	0	0	0	0	0	0	0	0	0	0	0	0	0	0	0	0	0
0	0	0	0	0	0	0	0	0	0	0	0	0	0	0	0	0	0	0	0	0	0	0	0	0	0	0	0	0	0	0
0	0	0	0	0	0	0	0	0	0	0	0	0	0	0	0	0	0	0	0	0	0	0	0	0	0	0	0	0	0	0
0	0	0	0	0	0	0	0	0	0	0	0	0	0	0	0	0	0	0	0	0	0	0	0	0	0	0	0	0	0	0
0	0	0	0	0	0	0	0	0	0	0	0	0	0	0	0	0	0	0	0	0	0	0	0	0	0	0	0	0	0	0
0	0	0	0	0	0	0	0	0	0	0	0	0	0	0	0	0	0	0	0	0	0	0	0	0	0	0	0	0	0	0
0	0	0	0	0	0	0	0	0	0	0	0	0	0	0	0	0	0	0	0	0	0	0	0	0	0	0	0	0	0	0
0	0	0	0	0	0	0	0	0	0	0	0	0	0	0	0	0	0	0	0	0	0	0	0	0	0	0	0	0	0	0
0	0	0	0	0	0	0	0	0	0	0	0	0	0	0	0	0	0	0	0	0	0	0	0	0	0	0	0	0	0	0
0	0	0	0	0	0	0	0	0	0	0	0	0	0	0	0	0	0	0	0	0	0	0	0	0	0	0	0	0	0	0
0	0	0	0	0	0	0	0	0	0	0	0	0	0	0	0	0	0	0	0	0	0	0	0	0	0	0	0	0	0	0
0	0	0	0	0	0	0	0	0	0	0	0	0	0	0	0	0	0	0	0	0	0	0	0	0	0	0	0	0	0	0
0	0	0	0	0	0	0	0	0	0	0	0	0	0	0	0	0	0	0	0	0	0	0	0	0	0	0	0	0	0	0
0	0	0	0	0	0	0	0	0	0	0	0	0	0	0	0	0	0	0	0	0	0	0	0	0	0	0	0	0	0	0
0	0	0	0	0	0	0	0	0	0	0	0	0	0	0	0	0	0	0	0	0	0	0	0	0	0	0	0	0	0	0
0	0	0	0	0	0	0	0	0	0	0	0	0	0	0	0	0	0	0	0	0	0	0	0	0	0	0	0	0	0	0
0	0	0	0	0	0	0	0	0	0	0	0	0	0	0	0	0	0	0	0	0	0	0	0	0	0	0	0	0	0	0
0	0	0	0	0	0	0	0	0	0	0	0	0	0	0	0	0	0	0	0	0	0	0	0	0	0	0	0	0	0	0
0	0	0	0	0	0	0	0	0	0	0	0	0	0	0	0	0	0	0	0	0	0	0	0	0	0	0	0	0	0	0
0	0	0	0	0	0	0	0	0	0	0	0	0	0	0	0	0	0	0	0	0	0	0	0	0	0	0	0	0	0	0
0	0	0	0	0	0	0	0	0	0	0	0	0	0	0	0	0	0	0	0	0	0	0	0	0	0	0	0	0	0	0
0	0	0	0	0	0	0	0	0	0	0	0	0	0	0	0	0	0	0	0	0	0	0	0	0	0	0	0	0	0	0
0	0	0	0	0	0	0	0	0	0	0	0	0	0	0	0	0	0	0	0	0	0	0	0	0	0	0	0	0	0	0
0	0	0	0	0	0	0	0	0	0	0	0	0	0	0	0	0	0	0	0	0	0	0	0	0	0	0	0	0	0	0
0	0	0	0	0	0	0	0	0	0	0	0	0	0	0	0	0	0	0	0	0	0	0	0	0	0	0	0	0	0	0
0	0	0	0	0	0	0	0	0	0	0	0	0	0	0	0	0	0	0	0	0	0	0	0	0	0	0	0	0	0	0
0	0	0	0	0	0	0	0	0	0	0	0	0	0	0	0	0	0	0	0	0	0	0	0	0	0	0	0	0	0	0
0	0	0	0	0	0	0	0	0	0	0	0	0	0	0	0	0	0	0	0	0	0	0	0	0	0	0	0	0	0	0
0	0	0	0	0	0	0	0	0	0	0	0	0	0	0	0	0	0	0	0	0	0	0	0	0	0	0	0	0	0	0
0	0	0	0	0	0	0	0	0	0	0	0	0	0	0	0	0	0	0	0	0	0	0	0	0	0	0	0	0	0	0
0	0	0	0	0	0	0	0	0	0	0	0	0	0	0	0	0	0	0	0	0	0	0	0	0	0	0	0	0	0	0
0	0	0	0	0	0	0	0	0	0	0	0	0	0	0	0	0	0	0	0	0	0	0	0	0	0	0	0	0	0	0
0	0	0	0	0	0	0	0	0	0	0	0	0	0	0	0	0	0	0	0	0	0	0	0	0	0	0	0	0	0	0
0	0	0	0	0	0	0	0	0	0	0	0	0	0	0	0	0	0	0	0	0	0	0	0	0	0	0	0	0	0	0
0	0	0	0	0	0	0	0	0	0	0	0	0	0	0	0	0	0	0	0	0	0	0	0	0	0	0	0	0	0	0
0	0	0	0	0	0	0	0	0	0	0	0	0	0	0	0	0	0	0	0	0	0	0	0	0	0	0	0	0	0	0
0	0	0	0	0	0	0	0	0	0	0	0	0	0	0	0	0	0	0	0	0	0	0	0	0	0	0	0	0	0	0
0	0	0	0	0	0	0	0	0	0	0	0	0	0	0	0	0	0	0	0	0	0	0	0	0	0	0	0	0	0	0
0	0	0	0	0	0	0	0	0	0	0	0	0	0	0	0	0	0	0	0	0	0	0	0	0	0	0	0	0	0	0
0	0	0	0	0	0	0	0	0	0	0	0	0	0	0	0	0	0	0	0	0	0	0	0	0	0	0	0	0	0	0
0	0	0	0	0	0	0	0	0	0	0	0	0	0	0	0	0	0	0	0	0	0	0	0	0	0	0	0	0	0	0
0	0	0	0	0	0	0	0	0	0	0	0	0	0	0	0	0	0	0	0	0	0	0	0	0	0	0	0	0	0	0
0	0	0	0	0	0	0	0	0	0	0	0	0	0	0	0	0	0	0	0	0	0	0	0	0	0	0	0	0	0	0
0	0	0	0	0	0	0	0	0	0	0	0	0	0	0	0	0	0	0	0	0	0	0	0	0	0	0	0	0	0	0
0	0	0	0	0	0	0	0	0	0	0	0	0	0	0	0	0	0	0	0	0	0	0	0	0	0	0	0	0	0	0
0	0	0	0	0	0	0	0	0	0	0	0	0	0	0	0	0	0	0	0	0	0	0	0	0	0	0	0	0	0	0
0	0	0	0	0	0	0	0	0	0	0	0	0	0	0	0	0	0	0	0	0	0	0	0	0	0	0	0	0	0	0
0	0	0	0	0	0	0	0	0	0	0	0	0	0	0	0	0	0	0	0	0	0	0	0	0	0	0	0	0	0	0
0	0	0	0	0	0	0	0	0	0	0	0	0	0	0	0	0	0	0	0	0	0	0	0	0	0	0	0	0	0	0
0	0	0	0	0	0	0	0	0	0	0	0	0	0	0	0	0	0	0	0	0	0	0	0	0	0	0	0	0	0	0
0	0	0	0	0	0	0	0	0	0	0	0	0	0	0	0	0	0	0	0	0	0	0	0	0	0	0	0	0	0	0
0	0	0	0	0	0	0	0	0	0	0	0	0	0	0	0	0	0	0	0	0	0	0	0	0	0	0	0	0	0	0
0	0	0	0	0	0	0	0	0	0	0	0	0	0	0	0	0	0	0	0	0	0	0	0	0	0	0	0	0	0	0
0	0	0	0	0	0	0	0	0	0	0	0	0	0	0	0	0	0	0	0	0	0	0	0	0	0	0	0	0	0	0
0	0	0	0	0	0	0	0	0	0	0	0	0	0	0	0	0	0	0	0	0	0	0	0	0	0	0	0	0	0	0
0	0	0	0	0	0	0	0	0	0	0	0	0	0	0	0	0	0	0	0	0	0	0	0	0	0	0	0	0	0	0
0	0	0	0	0	0	0	0	0	0	0	0	0	0	0	0	0	0	0	0	0	0	0	0	0	0	0	0	0	0	0
0	0	0	0	0	0	0	0	0	0	0	0	0	0	0	0	0	0	0	0	0	0	0	0	0	0	0	0	0	0	0
0	0	0	0	0	0	0	0	0	0	0	0	0	0	0	0	0	0	0	0	0	0	0	0	0	0	0	0	0	0	0
0	0	0	0	0	0	0	0	0	0	0	0	0	0	0	0	0	0	0	0	0	0	0	0	0	0	0	0	0	0	0
0	0	0	0	0	0	0	0	0	0	0	0	0	0	0	0	0	0	0	0	0	0	0	0	0	0	0	0	0	0	0
0	0	0	0	0	0	0	0	0	0	0	0	0	0	0	0	0	0	0	0	0	0	0	0	0	0	0	0	0	0	0
0	0	0	0	0	0	0	0	0	0	0	0	0	0	0	0	0	0	0	0	0	0	0	0	0	0	0	0	0	0	0
0	0	0	0	0	0	0	0	0	0	0	0	0	0	0	0	0	0	0	0	0	0	0	0	0	0	0	0	0	0	0
0	0	0	0	0	0	0	0	0	0	0	0	0	0	0	0	0	0	0	0	0	0	0	0	0	0	0	0	0	0	0
0	0	0	0	0	0	0	0	0	0	0	0	0	0	0	0	0	0	0	0	0	0	0	0	0	0	0	0	0	0	0
0	0	0	0	0	0	0	0	0	0	0	0	0	0	0	0	0	0	0	0	0	0	0	0	0	0	0	0	0	0	0
0	0	0	0	0	0	0	0	0	0	0	0	0	0	0	0	0	0	0	0	0	0	0	0	0	0	0	0	0	0	0
0	0	0	0	0	0	0	0	0	0	0	0	0	0	0	0	0	0	0	0	0	0	0	0	0	0	0	0	0	0	0
0	0	0	0	0	0	0	0	0	0	0	0	0	0	0	0	0	0	0	0	0	0	0	0	0	0	0	0	0	0	0
0	0	0	0	0	0	0	0	0	0	0	0	0	0	0	0	0	0	0	0	0	0	0	0	0	0	0	0	0	0	0
0	0	0	0	0	0	0	0	0	0	0	0	0	0	0	0	0	0	0	0	0	0	0	0	0	0	0	0	0	0	0
0	0	0	0	0	0	0	0	0	0	0	0	0	0	0	0	0	0	0	0	0	0	0	0	0	0	0	0	0	0	0
0	0	0	0	0	0	0	0	0	0	0	0	0	0	0	0	0	0	0	0	0	0	0	0	0	0	0	0	0	0	0
0	0	0	0	0	0	0	0	0	0	0	0	0	0	0	0	0	0	0	0	0	0	0	0	0	0	0	0	0	0	0
0	0	0	0	0	0	0	0	0	0	0	0	0	0	0	0	0	0	0	0	0	0	0	0	0	0	0	0	0	0	0
0	0	0	0	0	0	0	0	0	0	0	0	0	0	0	0	0	0	0	0	0	0	0	0	0	0	0	0	0	0	0
0	0	0	0	0	0	0	0	0	0	0	0	0	0	0	0	0	0	0	0	0	0	0	0	0	0	0	0	0	0	0
0	0	0	0	0	0	0	0	0	0	0	0	0	0	0	0	0	0	0	0	0	0	0	0	0	0	0	0	0	0	0
0	0	0	0	0	0	0	0	0	0	0	0	0	0	0	0	0	0	0	0	0	0	0	0	0	0	0	0	0	0	0
0	0	0	0	0	0	0	0	0	0	0	0	0	0	0	0	0	0	0	0	0	0	0	0	0	0	0	0	0	0	0
0	0	0	0	0	0	0	0	0	0	0	0	0	0	0	0	0	0	0	0	0	0	0	0	0	0	0	0	0	0	0
0	0	0	0	0	0	0	0	0	0	0	0	0	0	0	0	0	0	0	0	0	0	0	0	0	0	0	0	0	0	0
0	0	0	0	0	0	0	0	0	0	0	0	0	0	0	0	0	0	0	0	0	0	0	0	0	0	0	0	0	0	0
0	0	0	0	0	0	0	0	0	0	0	0	0	0	0	0	0	0	0	0	0	0	0	0	0	0	0	0	0	0	0
0	0	0	0	0	0	0	0	0	0	0	0	0	0	0	0	0	0	0	0	0	0	0	0	0	0	0	0	0	0	0
0	0	0	0	0	0	0	0	0	0	0	0	0	0	0	0	0	0	0	0	0	0	0	0	0	0	0	0	0	0	0
0	0	0	0	0	0	0	0	0	0	0	0	0	0	0	0	0	0	0	0	0	0	0	0	0	0	0	0	0	0	0
0	0	0	0	0	0	0	0	0	0	0	0	0	0	0	0	0	0	0	0	0	0	0	0	0	0	0	0	0	0	0
0	0	0	0	0	0	0	0	0	0	0	0	0	0	0	0	0	0	0	0	0	0	0	0	0	0	0	0	0	0	0
0	0	0	0	0	0	0	0	0	0	0	0	0	0	0	0	0	0	0	0	0	0	0	0	0	0	0	0	0	0	0
0	0	0	0	0	0	0	0	0	0	0	0	0	0	0	0	0	0	0	0	0	0	0	0	0	0	0	0	0	0	0
0	0	0	0	0	0	0	0	0	0	0	0	0	0	0	0	0	0	0	0	0	0	0	0	0	0	0	0	0	0	0
0	0	0	0	0	0	0	0	0	0	0	0	0	0	0	0	0	0	0	0	0	0	0	0	0	0	0	0	0	0	0
0	0	0	0	0	0	0	0	0	0	0	0	0	0	0	0	0	0	0	0	0	0	0	0	0	0	0	0	0	0	0
0	0	0	0	0	0	0	0	0	0	0	0	0	0	0	0	0	0	0	0	0	0	0	0	0	0	0	0	0	0	0
0	0	0	0	0	0	0	0	0	0	0	0	0	0	0	0	0	0	0	0	0	0	0	0	0	0	0	0	0	0	0
0	0	0	0	0	0	0	0	0	0	0	0	0	0	0	0	0	0	0	0	0	0	0	0	0	0	0	0	0	0	0
0	0	0	0	0	0	0	0	0	0	0	0	0	0	0	0	0	0	0	0	0	0	0	0	0	0	0	0	0	0	0
0	0	0	0	0	0	0	0	0	0	0	0	0	0	0	0	0	0	0	0	0	0	0	0	0	0	0	0	0	0	0
0	0	0	0	0	0	0	0	0	0	0	0	0	0	0	0	0	0	0	0	0	0	0	0	0	0	0	0	0	0	0
0	0	0	0	0	0	0	0	0	0	0	0	0	0	0	0	0	0	0	0	0	0	0	0	0	0	0	0	0	0	0
0	0	0	0	0	0	0	0	0	0	0	0	0	0	0	0	0	0	0	0	0	0	0	0	0	0	0	0	0	0	0
0	0	0	0	0	0	0	0	0	0	0	0	0	0	0	0	0	0	0	0	0	0	0	0	0	0	0	0	0	0	0
0	0	0	0	0	0	0	0	0	0	0	0	0	0	0	0	0	0	0	0	0	0	0	0	0	0	0	0	0	0	0
0	0	0	0	0	0	0	0	0	0	0	0	0	0	0	0	0	0	0	0	0	0	0	0	0	0	0	0	0	0	0
0	0	0	0	0	0	0	0	0	0	0	0	0	0	0	0	0	0	0	0	0	0	0	0	0	0	0	0	0	0	0
0	0	0	0	0	0	0	0	0	0	0	0	0	0	0	0	0	0	0	0	0	0	0	0	0	0	0	0	0	0	0
0	0	0	0	0	0	0	0	0	0	0	0	0	0	0	0	0	0	0	0	0	0	0	0	0	0	0	0	0	0	0
0	0	0	0	0	0	0	0	0	0	0	0	0	0	0	0	0	0	0	0	0	0	0	0	0	0	0	0	0	0	0
0	0	0	0	0	0	0	0	0	0	0	0	0	0	0	0	0	0	0	0	0	0	0	0	0	0	0	0	0	0	0
0	0	0	0	0	0	0	0	0	0	0	0	0	0	0	0	0	0	0	0	0	0	0	0	0	0	0	0	0	0	0
0	0	0	0	0	0	0	0	0	0	0	0	0	0	0	0	0	0	0	0	0	0	0	0	0	0	0	0	0	0	0
0	0	0	0	0	0	0	0	0	0	0	0	0	0	0	0	0	0	0	0	0	0	0	0	0	0	0	0	0	0	0
0	0	0	0	0	0	0	0	0	0	0	0	0	0	0	0	0	0	0	0	0	0	0	0	0	0	0	0	0	0	0
0	0	0	0	0	0	0	0	0	0	0	0	0	0	0	0	0	0	0	0	0	0	0	0	0	0	0	0	0	0	0
0	0	0	0	0	0	0	0	0	0	0	0	0	0	0	0	0	0	0	0	0	0	0	0	0	0	0	0	0	0	0
0	0	0	0	0	0	0	0	0	0	0	0	0	0	0	0	0	0	0	0	0	0	0	0	0	0	0	0	0	0	0
0	0	0	0	0	0	0	0	0	0	0	0	0	0	0	0	0	0	0	0	0	0	0	0	0	0	0	0	0	0	0
0	0	0	0	0	0	0	0	0	0	0	0	0	0	0	0	0	0	0	0	0	0	0	0	0	0	0	0	0	0	0
0	0	0	0	0	0	0	0	0	0	0	0	0	0	0	0	0	0	0	0	0	0	0	0	0	0	0	0	0	0	0
0	0	0	0	0	0	0	0	0	0	0	0	0	0	0	0	0	0	0	0	0	0	0	0	0	0	0	0	0	0	0
0	0	0	0	0	0	0	0	0	0	0	0	0	0	0	0	0	0	0	0	0	0	0	0	0	0	0	0	0	0	0
0	0	0	0	0	0	0	0	0	0	0	0	0	0	0	0	0	0	0	0	0	0	0	0	0	0	0	0	0	0	0
0	0	0	0	0	0	0	0	0	0	0	0	0	0	0	0	0	0	0	0	0	0	0	0	0	0	0	0	0	0	0
0	0	0	0	0	0	0	0	0	0	0	0	0	0	0	0	0	0	0	0	0	0	0	0	0	0	0	0	0	0	0
0	0	0	0	0	0	0	0	0	0	0	0	0	0	0	0	0	0	0	0	0	0	0	0	0	0	0	0	0	0	0
0	0	0	0	0	0	0	0	0	0	0	0	0	0	0	0	0	0	0	0	0	0	0	0	0	0	0	0	0	0	0
0	0	0	0	0	0	0	0	0	0	0	0	0	0	0	0	0	0	0	0	0	0	0	0	0	0	0	0	0	0	0
0	0	0	0	0	0	0	0	0	0	0	0	0	0	0	0	0	0	0	0	0	0	0	0	0	0	0	0	0	0	0
0	0	0	0	0	0	0	0	0	0	0	0	0	0	0	0	0	0	0	0	0	0	0	0	0	0	0	0	0	0	0
0	0	0	0	0	0	0	0	0	0	0	0	0	0	0	0	0	0	0	0	0	0	0	0	0	0	0	0	0	0	0
0	0	0	0	0	0	0	0	0	0	0	0	0	0	0	0	0	0	0	0	0	0	0	0	0	0	0	0	0	0	0
0	0	0	0	0	0	0	0	0	0	0	0	0	0	0	0	0	0	0	0	0	0	0	0	0	0	0	0	0	0	0
0	0	0	0	0	0	0	0	0	0	0	0	0	0	0	0	0	0	0	0	0	0	0	0	0	0	0	0	0	0	0
0	0	0	0	0	0	0	0	0	0	0	0	0	0	0	0	0	0	0	0	0	0	0	0	0	0	0	0	0	0	0
0	0	0	0	0	0	0	0	0	0	0	0	0	0	0	0	0	0	0	0	0	0	0	0	0	0	0	0	0	0	0
0	0	0	0	0	0	0	0	0	0	0	0	0	0	0	0	0	0	0	0	0	0	0	0	0	0	0	0	0	0	0
0	0	0	0	0	0	0	0	0	0	0	0	0	0	0	0	0	0	0	0	0	0	0	0	0	0	0	0	0	0	0
0	0	0	0	0	0	0	0	0	0	0	0	0	0	0	0	0	0	0	0	0	0	0	0	0	0	0	0	0	0	0
0	0	0	0	0	0	0	0	0	0	0	0	0	0	0	0	0	0	0	0	0	0	0	0	0	0	0	0	0	0	0
0	0	0	0	0	0	0	0	0	0	0	0	0	0	0	0	0	0	0	0	0	0	0	0	0	0	0	0	0	0	0
0	0	0	0	0	0	0	0	0	0	0	0	0	0	0	0	0	0	0	0	0	0	0	0	0	0	0	0	0	0	0
0	0	0	0	0	0	0	0	0	0	0	0	0	0	0	0	0	0	0	0	0	0	0	0	0	0	0	0	0	0	0
0	0	0	0	0	0	0	0	0	0	0	0	0	0	0	0	0	0	0	0	0	0	0	0	0	0	0	0	0	0	0
0	0	0	0	0	0	0	0	0	0	0	0	0	0	0	0	0	0	0	0	0	0	0	0	0	0	0	0	0	0	0
0	0	0	0	0	0	0	0	0	0	0	0	0	0	0	0	0	0	0	0	0	0	0	0	0	0	0	0	0	0	0
0	0	0	0	0	0	0	0	0	0	0	0	0	0	0	0	0	0	0	0	0	0	0	0	0	0	0	0	0	0	0
0	0	0	0	0	0	0	0	0	0	0	0	0	0	0	0	0	0	0	0	0	0	0	0	0	0	0	0	0	0	0
0	0	0	0	0	0	0	0	0	0	0	0	0	0	0	0	0	0	0	0	0	0	0	0	0	0	0	0	0	0	0
0	0	0	0	0	0	0	0	0	0	0	0	0	0	0	0	0	0	0	0	0	0	0	0	0	0	0	0	0	0	0
0	0	0	0	0	0	0	0	0	0	0	0	0	0	0	0	0	0	0	0	0	0	0	0	0	0	0	0	0	0	0
0	0	0	0	0	0	0	0	0	0	0	0	0	0	0	0	0	0	0	0	0	0	0	0	0	0	0	0	0	0	0
0	0	0	0	0	0	0	0	0	0	0	0	0	0	0	0	0	0	0	0	0	0	0	0	0	0	0	0	0	0	0
0	0	0	0	0	0	0	0	0	0	0	0	0	0	0	0	0	0	0	0	0	0	0	0	0	0	0	0	0	0	0
0	0	0	0	0	0	0	0	0	0	0	0	0	0	0	0	0	0	0	0	0	0	0	0	0	0	0	0	0	0	0
0	0	0	0	0	0	0	0	0	0	0	0	0	0	0	0	0	0	0	0	0	0	0	0	0	0	0	0	0	0	0
0	0	0	0	0	0	0	0	0	0	0	0	0	0	0	0	0	0	0	0	0	0	0	0	0	0	0	0	0	0	0
0	0	0	0	0	0	0	0	0	0	0	0	0	0	0	0	0	0	0	0	0	0	0	0	0	0	0	0	0	0	0
0	0	0	0	0	0	0	0	0	0	0	0	0	0	0	0	0	0	0	0	0	0	0	0	0	0	0	0	0	0	0
0	0	0	0	0	0	0	0	0	0	0	0	0	0	0	0	0	0	0	0	0	0	0	0	0	0	0	0	0	0	0
0	0	0	0	0	0	0	0	0	0	0	0	0	0	0	0	0	0	0	0	0	0	0	0	0	0	0	0	0	0	0
0	0	0	0	0	0	0	0	0	0	0	0	0	0	0	0	0	0	0	0	0	0	0	0	0	0	0	0	0	0	0
0	0	0	0	0	0	0	0	0	0	0	0	0	0	0	0	0	0	0	0	0	0	0	0	0	0	0	0	0	0	0
0	0	0	0	0	0	0	0	0	0	0	0	0	0	0	0	0	0	0	0	0	0	0	0	0	0	0	0	0	0	0
0	0	0	0	0	0	0	0	0	0	0	0	0	0	0	0	0	0	0	0	0	0	0	0	0	0	0	0	0	0	0
0	0	0	0	0	0	0	0	0	0	0	0	0	0	0	0	0	0	0	0	0	0	0	0	0	0	0	0	0	0	0
0	0	0	0	0	0	0	0	0	0	0	0	0	0	0	0	0	0	0	0	0	0	0	0	0	0	0	0	0	0	0
0	0	0	0	0	0	0	0	0	0	0	0	0	0	0	0	0	0	0	0	0	0	0	0	0	0	0	0	0	0	0
0	0	0	0	0	0	0	0	0	0	0	0	0	0	0	0	0	0	0	0	0	0	0	0	0	0	0	0	0	0	0
0	0	0	0	0	0	0	0	0	0	0	0	0	0	0	0	0	0	0	0	0	0	0	0	0	0	0	0	0	0	0
0	0	0	0	0	0	0	0	0	0	0	0	0	0	0	0	0	0	0	0	0	0	0	0	0	0	0	0	0	0	0
0	0	0	0	0	0	0	0	0	0	0	0	0	0	0	0	0	0	0	0	0	0	0	0	0	0	0	0	0	0	0
0	0	0	0	0	0	0	0	0	0	0	0	0	0	0	0	0	0	0	0	0	0	0	0	0	0	0	0	0	0	0
0	0	0	0	0	0	0	0	0	0	0	0	0	0	0	0	0	0	0	0	0	0	0	0	0	0	0	0	0	0	0
0	0	0	0	0	0	0	0	0	0	0	0	0	0	0	0	0	0	0	0	0	0	0	0	0	0	0	0	0	0	0
0	0	0	0	0	0	0	0	0	0	0	0	0	0	0	0	0	0	0	0	0	0	0	0	0	0	0	0	0	0	0
0	0	0	0	0	0	0	0	0	0	0	0	0	0	0	0	0	0	0	0	0	0	0	0	0	0	0	0	0	0	0
0	0	0	0	0	0	0	0	0	0	0	0	0	0	0	0	0	0	0	0	0	0	0	0	0	0	0	0	0	0	0
0	0	0	0	0	0	0	0	0	0	0	0	0	0	0	0	0	0	0	0	0	0	0	0	0	0	0	0	0	0	0
0	0	0	0	0	0	0	0	0	0	0	0	0	0	0	0	0	0	0	0	0	0	0	0	0	0	0	0	0	0	0
0	0	0	0	0	0	0	0	0	0	0	0	0	0	0	0	0	0	0	0	0	0	0	0	0	0	0	0	0	0	0
0	0	0	0	0	0	0	0	0	0	0	0	0	0	0	0	0	0	0	0	0	0	0	0	0	0	0	0	0	0	0
0	0	0	0	0	0	0	0	0	0	0	0	0	0	0	0	0	0	0	0	0	0	0	0	0	0	0	0	0	0	0
0	0	0	0	0	0	0	0	0	0	0	0	0	0	0	0	0	0	0	0	0	0	0	0	0	0	0	0	0	0	0
0	0	0	0	0	0	0	0	0	0	0	0	0	0	0	0	0	0	0	0	0	0	0	0	0	0	0	0	0	0	0
0	0	0	0	0	0	0	0	0	0	0	0	0	0	0	0	0	0	0	0	0	0	0	0	0	0	0	0	0	0	0
0	0	0	0	0	0	0	0	0	0	0	0	0	0	0	0	0	0	0	0	0	0	0	0	0	0	0	0	0	0	0
0	0	0	0	0	0	0	0	0	0	0	0	0	0	0	0	0	0	0	0	0	0	0	0	0	0	0	0	0	0	0
0	0	0	0	0	0	0	0	0	0	0	0	0	0	0	0	0	0	0	0	0	0	0	0	0	0	0	0	0	0	0
0	0	0	0	0	0	0	0	0	0	0	0	0	0	0	0	0	0	0	0	0	0	0	0	0	0	0	0	0	0	0
0	0	0	0	0	0	0	0	0	0	0	0	0	0	0	0	0	0	0	0	0	0	0	0	0	0	0	0	0	0	0
0	0	0	0	0	0	0	0	0	0	0	0	0	0	0	0	0	0	0	0	0	0	0	0	0	0	0	0	0	0	0
0	0	0	0	0	0	0	0	0	0	0	0	0	0	0	0	0	0	0	0	0	0	0	0	0	0	0	0	0	0	0
0	0	0	0	0	0	0	0	0	0	0	0	0	0	0	0	0	0	0	0	0	0	0	0	0	0	0	0	0	0	0
0	0	0	0	0	0	0	0	0	0	0	0	0	0	0	0	0	0	0	0	0	0	0	0	0	0	0	0	0	0	0
0	0	0	0	0	0	0	0	0	0	0	0	0	0	0	0	0	0	0	0	0	0	0	0	0	0	0	0	0	0	0
0	0	0	0	0	0	0	0	0	0	0	0	0	0	0	0	0	0	0	0	0	0	0	0	0	0	0	0	0	0	0
0	0	0	0	0	0	0	0	0	0	0	0	0	0	0	0	0	0	0	0	0	0	0	0	0	0	0	0	0	0	0
0	0	0	0	0	0	0	0	0	0	0	0	0	0	0	0	0	0	0	0	0	0	0	0	0	0	0	0	0	0	0
0	0	0	0	0	0	0	0	0	0	0	0	0	0	0	0	0	0	0	0	0	0	0	0	0	0	0	0	0	0	0
0	0	0	0	0	0	0	0	0	0	0	0	0	0	0	0	0	0	0	0	0	0	0	0	0	0	0	0	0	0	0
0	0	0	0	0	0	0	0	0	0	0	0	0	0	0	0	0	0	0	0	0	0	0	0	0	0	0	0	0	0	0
0	0	0	0	0	0	0	0	0	0	0	0	0	0	0	0	0	0	0	0	0	0	0	0	0	0	0	0	0	0	0
0	0	0	0	0	0	0	0	0	0	0	0	0	0	0	0	0	0	0	0	0	0	0	0	0	0	0	0	0	0	0
0	0	0	0	0	0	0	0	0	0	0	0	0	0	0	0	0	0	0	0	0	0	0	0	0	0	0	0	0	0	0
0	0	0	0	0	0	0	0	0	0	0	0	0	0	0	0	0	0	0	0	0	0	0	0	0	0	0	0	0	0	0
0	0	0	0	0	0	0	0	0	0	0	0	0	0	0	0	0	0	0	0	0	0	0	0	0	0	0	0	0	0	0
0	0	0	0	0	0	0	0	0	0	0	0	0	0	0	0	0	0	0	0	0	0	0	0	0	0	0	0	0	0	0
0	0	0	0	0	0	0	0	0	0	0	0	0	0	0	0	0	0	0	0	0	0	0	0	0	0	0	0	0	0	0
0	0	0	0	0	0	0	0	0	0	0	0	0	0	0	0	0	0	0	0	0	0	0	0	0	0	0	0	0	0	0
0	0	0	0	0	0	0	0	0	0	0	0	0	0	0	0	0	0	0	0	0	0	0	0	0	0	0	0	0	0	0
0	0	0	0	0	0	0	0	0	0	0	0	0	0	0	0	0	0	0	0	0	0	0	0	0	0	0	0	0	0	0
0	0	0	0	0	0	0	0	0	0	0	0	0	0	0	0	0	0	0	0	0	0	0	0	0	0	0	0	0	0	0
0	0	0	0	0	0	0	0	0	0	0	0	0	0	0	0	0	0	0	0	0	0	0	0	0	0	0	0	0	0	0
0	0	0	0	0	0	0	0	0	0	0	0	0	0	0	0	0	0	0	0	0	0	0	0	0	0	0	0	0	0	0
0	0	0	0	0	0	0	0	0	0	0	0	0	0	0	0	0	0	0	0	0	0	0	0	0	0	0	0	0	0	0
0	0	0	0	0	0	0	0	0	0	0	0	0	0	0	0	0	0	0	0	0	0	0	0	0	0	0	0	0	0	0
0	0	0	0	0	0	0	0	0	0	0	0	0	0	0	0	0	0	0	0	0	0	0	0	0	0	0	0	0	0	0
0	0	0	0	0	0	0	0	0	0	0	0	0	0	0	0	0	0	0	0	0	0	0	0	0	0	0	0	0	0	0
0	0	0	0	0	0	0	0	0	0	0	0	0	0	0	0	0	0	0	0	0	0	0	0	0	0	0	0	0	0	0
0	0	0	0	0	0	0	0	0	0	0	0	0	0	0	0	0	0	0	0	0	0	0	0	0	0	0	0	0	0	0
0	0	0	0	0	0	0	0	0	0	0	0	0	0	0	0	0	0	0	0	0	0	0	0	0	0	0	0	0	0	0
0	0	0	0	0	0	0	0	0	0	0	0	0	0	0	0	0	0	0	0	0	0	0	0	0	0	0	0	0	0	0
0	0	0	0	0	0	0	0	0	0	0	0	0	0	0	0	0	0	0	0	0	0	0	0	0	0	0	0	0	0	0
0	0	0	0	0	0	0	0	0	0	0	0	0	0	0	0	0	0	0	0	0	0	0	0	0	0	0	0	0	0	0
0	0	0	0	0	0	0	0	0	0	0	0	0	0	0	0	0	0	0	0	0	0	0	0	0	0	0	0	0	0	0
0	0	0	0	0	0	0	0	0	0	0	0	0	0	0	0	0	0	0	0	0	0	0	0	0	0	0	0	0	0	0
0	0	0	0	0	0	0	0	0	0	0	0	0	0	0	0	0	0	0	0	0	0	0	0	0	0	0	0	0	0	0
0	0	0	0	0	0	0	0	0	0	0	0	0	0	0	0	0	0	0	0	0	0	0	0	0	0	0	0	0	0	0
0	0	0	0	0	0	0	0	0	0	0	0	0	0	0	0	0	0	0	0	0	0	0	0	0	0	0	0	0	0	0
0	0	0	0	0	0	0	0	0	0	0	0	0	0	0	0	0	0	0	0	0	0	0	0	0	0	0	0	0	0	0
0	0	0	0	0	0	0	0	0	0	0	0	0	0	0	0	0	0	0	0	0	0	0	0	0	0	0	0	0	0	0
0	0	0	0	0	0	0	0	0	0	0	0	0	0	0	0	0	0	0	0	0	0	0	0	0	0	0	0	0	0	0
0	0	0	0	0	0	0	0	0	0	0	0	0	0	0	0	0	0	0	0	0	0	0	0	0	0	0	0	0	0	0
0	0	0	0	0	0	0	0	0	0	0	0	0	0	0	0	0	0	0	0	0	0	0	0	0	0	0	0	0	0	0
0	0	0	0	0	0	0	0	0	0	0	0	0	0	0	0	0	0	0	0	0	0	0	0	0	0	0	0	0	0	0
0	0	0	0	0	0	0	0	0	0	0	0	0	0	0	0	0	0	0	0	0	0	0	0	0	0	0	0	0	0	0
0	0	0	0	0	0	0	0	0	0	0	0	0	0	0	0	0	0	0	0	0	0	0	0	0	0	0	0	0	0	0
0	0	0	0	0	0	0	0	0	0	0	0	0	0	0	0	0	0	0	0	0	0	0	0	0	0	0	0	0	0	0
0	0	0	0	0	0	0	0	0	0	0	0	0	0	0	0	0	0	0	0	0	0	0	0	0	0	0	0	0	0	0
0	0	0	0	0	0	0	0	0	0	0	0	0	0	0	0	0	0	0	0	0	0	0	0	0	0	0	0	0	0	0
0	0	0	0	0	0	0	0	0	0	0	0	0	0	0	0	0	0	0	0	0	0	0	0	0	0	0	0	0	0	0
0	0	0	0	0	0	0	0	0	0	0	0	0	0	0	0	0	0	0	0	0	0	0	0	0	0	0	0	0	0	0
0	0	0	0	0	0	0	0	0	0	0	0	0	0	0	0	0	0	0	0	0	0	0	0	0	0	0	0	0	0	0
0	0	0	0	0	0	0	0	0	0	0	0	0	0	0	0	0	0	0	0	0	0	0	0	0	0	0	0	0	0	0
0	0	0	0	0	0	0	0	0	0	0	0	0	0	0	0	0	0	0	0	0	0	0	0	0	0	0	0	0	0	0
0	0	0	0	0	0	0	0	0	0	0	0	0	0	0	0	0	0	0	0	0	0	0	0	0	0	0	0	0	0	0
0	0	0	0	0	0	0	0	0	0	0	0	0	0	0	0	0	0	0	0	0	0	0	0	0	0	0	0	0	0	0
0	0	0	0	0	0	0	0	0	0	0	0	0	0	0	0	0	0	0	0	0	0	0	0	0	0	0	0	0	0	0
0	0	0	0	0	0	0	0	0	0	0	0	0	0	0	0	0	0	0	0	0	0	0	0	0	0	0	0	0	0	0
0	0	0	0	0	0	0	0	0	0	0	0	0	0	0	0	0	0	0	0	0	0	0	0	0	0	0	0	0	0	0
0	0	0	0	0	0	0	0	0	0	0	0	0	0	0	0	0	0	0	0	0	0	0	0	0	0	0	0	0	0	0
0	0	0	0	0	0	0	0	0	0	0	0	0	0	0	0	0	0	0	0	0	0	0	0	0	0	0	0	0	0	0
0	0	0	0	0	0	0	0	0	0	0	0	0	0	0	0	0	0	0	0	0	0	0	0	0	0	0	0	0	0	0
0	0	0	0	0	0	0	0	0	0	0	0	0	0	0	0	0	0	0	0	0	0	0	0	0	0	0	0	0	0	0
0	0	0	0	0	0	0	0	0	0	0	0	0	0	0	0	0	0	0	0	0	0	0	0	0	0	0	0	0	0	0
0	0	0	0	0	0	0	0	0	0	0	0	0	0	0	0	0	0	0	0	0	0	0	0	0	0	0	0	0	0	0
0	0	0	0	0	0	0	0	0	0	0	0	0	0	0	0	0	0	0	0	0	0	0	0	0	0	0	0	0	0	0
0	0	0	0	0	0	0	0	0	0	0	0	0	0	0	0	0	0	0	0	0	0	0	0	0	0	0	0	0	0	0
0	0	0	0	0	0	0	0	0	0	0	0	0	0	0	0	0	0	0	0	0	0	0	0	0	0	0	0	0	0	0
0	0	0	0	0	0	0	0	0	0	0	0	0	0	0	0	0	0	0	0	0	0	0	0	0	0	0	0	0	0	0
0	0	0	0	0	0	0	0	0	0	0	0	0	0	0	0	0	0	0	0	0	0	0	0	0	0	0	0	0	0	0
0	0	0	0	0	0	0	0	0	0	0	0	0	0	0	0	0	0	0	0	0	0	0	0	0	0	0	0	0	0	0
0	0	0	0	0	0	0	0	0	0	0	0	0	0	0	0	0	0	0	0	0	0	0	0	0	0	0	0	0	0	0
0	0	0	0	0	0	0	0	0	0	0	0	0	0	0	0	0	0	0	0	0	0	0	0	0	0	0	0	0	0	0
0	0	0	0	0	0	0	0	0	0	0	0	0	0	0	0	0	0	0	0	0	0	0	0	0	0	0	0	0	0	0
0	0	0	0	0	0	0	0	0	0	0	0	0	0	0	0	0	0	0	0	0	0	0	0	0	0	0	0	0	0	0
0	0	0	0	0	0	0	0	0	0	0	0	0	0	0	0	0	0	0	0	0	0	0	0	0	0	0	0	0	0	0
0	0	0	0	0	0	0	0	0	0	0	0	0	0	0	0	0	0	0	0	0	0	0	0	0	0	0	0	0	0	0
0	0	0	0	0	0	0	0	0	0	0	0	0	0	0	0	0	0	0	0	0	0	0	0	0	0	0	0	0	0	0
0	0	0	0	0	0	0	0	0	0	0	0	0	0	0	0	0	0	0	0	0	0	0	0	0	0	0	0	0	0	0
0	0	0	0	0	0	0	0	0	0	0	0	0	0	0	0	0	0	0	0	0	0	0	0	0	0	0	0	0	0	0
0	0	0	0	0	0	0	0	0	0	0	0	0	0	0	0	0	0	0	0	0	0	0	0	0	0	0	0	0	0	0
0	0	0	0	0	0	0	0	0	0	0	0	0	0	0	0	0	0	0	0	0	0	0	0	0	0	0	0	0	0	0
0	0	0	0	0	0	0	0	0	0	0	0	0	0	0	0	0	0	0	0	0	0	0	0	0	0	0	0	0	0	0
0	0	0	0	0	0	0	0	0	0	0	0	0	0	0	0	0	0	0	0	0	0	0	0	0	0	0	0	0	0	0
0	0	0	0	0	0	0	0	0	0	0	0	0	0	0	0	0	0	0	0	0	0	0	0	0	0	0	0	0	0	0
0	0	0	0	0	0	0	0	0	0	0	0	0	0	0	0	0	0	0	0	0	0	0	0	0	0	0	0	0	0	0
0	0	0	0	0	0	0	0	0	0	0	0	0	0	0	0	0	0	0	0	0	0	0	0	0	0	0	0	0	0	0
0	0	0	0	0	0	0	0	0	0	0	0	0	0	0	0	0	0	0	0	0	0	0	0	0	0	0	0	0	0	0
0	0	0	0	0	0	0	0	0	0	0	0	0	0	0	0	0	0	0	0	0	0	0	0	0	0	0	0	0	0	0
0	0	0	0	0	0	0	0	0	0	0	0	0	0	0	0	0	0	0	0	0	0	0	0	0	0	0	0	0	0	0
0	0	0	0	0	0	0	0	0	0	0	0	0	0	0	0	0	0	0	0	0	0	0	0	0	0	0	0	0	0	0
0	0	0	0	0	0	0	0	0	0	0	0	0	0	0	0	0	0	0	0	0	0	0	0	0	0	0	0	0	0	0
0	0	0	0	0	0	0	0	0	0	0	0	0	0	0	0	0	0	0	0	0	0	0	0	0	0	0	0	0	0	0
0	0	0	0	0	0	0	0	0	0	0	0	0	0	0	0	0	0	0	0	0	0	0	0	0	0	0	0	0	0	0
0	0	0	0	0	0	0	0	0	0	0	0	0	0	0	0	0	0	0	0	0	0	0	0	0	0	0	0	0	0	0
0	0	0	0	0	0	0	0	0	0	0	0	0	0	0	0	0	0	0	0	0	0	0	0	0	0	0	0	0	0	0
0	0	0	0	0	0	0	0	0	0	0	0	0	0	0	0	0	0	0	0	0	0	0	0	0	0	0	0	0	0	0
0	0	0	0	0	0	0	0	0	0	0	0	0	0	0	0	0	0	0	0	0	0	0	0	0	0	0	0	0	0	0
0	0	0	0	0	0	0	0	0	0	0	0	0	0	0	0	0	0	0	0	0	0	0	0	0	0	0	0	0	0	0
0	0	0	0	0	0	0	0	0	0	0	0	0	0	0	0	0	0	0	0	0	0	0	0	0	0	0	0	0	0	0
0	0	0	0	0	0	0	0	0	0	0	0	0	0	0	0	0	0	0	0	0	0	0	0	0	0	0	0	0	0	0
0	0	0	0	0	0	0	0	0	0	0	0	0	0	0	0	0	0	0	0	0	0	0	0	0	0	0	0	0	0	0
0	0	0	0	0	0	0	0	0	0	0	0	0	0	0	0	0	0	0	0	0	0	0	0	0	0	0	0	0	0	0
0	0	0	0	0	0	0	0	0	0	0	0	0	0	0	0	0	0	0	0	0	0	0	0	0	0	0	0	0	0	0
0	0	0	0	0	0	0	0	0	0	0	0	0	0	0	0	0	0	0	0	0	0	0	0	0	0	0	0	0	0	0
0	0	0	0	0	0	0	0	0	0	0	0	0	0	0	0	0	0	0	0	0	0	0	0	0	0	0	0	0	0	0
0	0	0	0	0	0	0	0	0	0	0	0	0	0	0	0	0	0	0	0	0	0	0	0	0	0	0	0	0	0	0
0	0	0	0	0	0	0	0	0	0	0	0	0	0	0	0	0	0	0	0	0	0	0	0	0	0	0	0	0	0	0
0	0	0	0	0	0	0	0	0	0	0	0	0	0	0	0	0	0	0	0	0	0	0	0	0	0	0	0	0	0	0
0	0	0	0	0	0	0	0	0	0	0	0	0	0	0	0	0	0	0	0	0	0	0	0	0	0	0	0	0	0	0
0	0	0	0	0	0	0	0	0	0	0	0	0	0	0	0	0	0	0	0	0	0	0	0	0	0	0	0	0	0	0
0	0	0	0	0	0	0	0	0	0	0	0	0	0	0	0	0	0	0	0	0	0	0	0	0	0	0	0	0	0	0
0	0	0	0	0	0	0	0	0	0	0	0	0	0	0	0	0	0	0	0	0	0	0	0	0	0	0	0	0	0	0
0	0	0	0	0	0	0	0	0	0	0	0	0	0	0	0	0	0	0	0	0	0	0	0	0	0	0	0	0	0	0
0	0	0	0	0	0	0	0	0	0	0	0	0	0	0	0	0	0	0	0	0	0	0	0	0	0	0	0	0	0	0
0	0	0	0	0	0	0	0	0	0	0	0	0	0	0	0	0	0	0	0	0	0	0	0	0	0	0	0	0	0	0
0	0	0	0	0	0	0	0	0	0	0	0	0	0	0	0	0	0	0	0	0	0	0	0	0	0	0	0	0	0	0
0	0	0	0	0	0	0	0	0	0	0	0	0	0	0	0	0	0	0	0	0	0	0	0	0	0	0	0	0	0	0
0	0	0	0	0	0	0	0	0	0	0	0	0	0	0	0	0	0	0	0	0	0	0	0	0	0	0	0	0	0	0
0	0	0	0	0	0	0	0	0	0	0	0	0	0	0	0	0	0	0	0	0	0	0	0	0	0	0	0	0	0	0
0	0	0	0	0	0	0	0	0	0	0	0	0	0	0	0	0	0	0	0	0	0	0	0	0	0	0	0	0	0	0
0	0	0	0	0	0	0	0	0	0	0	0	0	0	0	0	0	0	0	0	0	0	0	0	0	0	0	0	0	0	0
0	0	0	0	0	0	0	0	0	0	0	0	0	0	0	0	0	0	0	0	0	0	0	0	0	0	0	0	0	0	0
0	0	0	0	0	0	0	0	0	0	0	0	0	0	0	0	0	0	0	0	0	0	0	0	0	0	0	0	0	0	0
0	0	0	0	0	0	0	0	0	0	0	0	0	0	0	0	0	0	0	0	0	0	0	0	0	0	0	0	0	0	0
0	0	0	0	0	0	0	0	0	0	0	0	0	0	0	0	0	0	0	0	0	0	0	0	0	0	0	0	0	0	0
0	0	0	0	0	0	0	0	0	0	0	0	0	0	0	0	0	0	0	0	0	0	0	0	0	0	0	0	0	0	0
0	0	0	0	0	0	0	0	0	0	0	0	0	0	0	0	0	0	0	0	0	0	0	0	0	0	0	0	0	0	0
0	0	0	0	0	0	0	0	0	0	0	0	0	0	0	0	0	0	0	0	0	0	0	0	0	0	0	0	0	0	0
0	0	0	0	0	0	0	0	0	0	0	0	0	0	0	0	0	0	0	0	0	0	0	0	0	0	0	0	0	0	0
0	0	0	0	0	0	0	0	0	0	0	0	0	0	0	0	0	0	0	0	0	0	0	0	0	0	0	0	0	0	0
0	0	0	0	0	0	0	0	0	0	0	0	0	0	0	0	0	0	0	0	0	0	0	0	0	0	0	0	0	0	0
0	0	0	0	0	0	0	0	0	0	0	0	0	0	0	0	0	0	0	0	0	0	0	0	0	0	0	0	0	0	0
0	0	0	0	0	0	0	0	0	0	0	0	0	0	0	0	0	0	0	0	0	0	0	0	0	0	0	0	0	0	0
0	0	0	0	0	0	0	0	0	0	0	0	0	0	0	0	0	0	0	0	0	0	0	0	0	0	0	0	0	0	0
0	0	0	0	0	0	0	0	0	0	0	0	0	0	0	0	0	0	0	0	0	0	0	0	0	0	0	0	0	0	0
0	0	0	0	0	0	0	0	0	0	0	0	0	0	0	0	0	0	0	0	0	0	0	0	0	0	0	0	0	0	0
0	0	0	0	0	0	0	0	0	0	0	0	0	0	0	0	0	0	0	0	0	0	0	0	0	0	0	0	0	0	0
0	0	0	0	0	0	0	0	0	0	0	0	0	0	0	0	0	0	0	0	0	0	0	0	0	0	0	0	0	0	0
0	0	0	0	0	0	0	0	0	0	0	0	0	0	0	0	0	0	0	0	0	0	0	0	0	0	0	0	0	0	0
0	0	0	0	0	0	0	0	0	0	0	0	0	0	0	0	0	0	0	0	0	0	0	0	0	0	0	0	0	0	0
0	0	0	0	0	0	0	0	0	0	0	0	0	0	0	0	0	0	0	0	0	0	0	0	0	0	0	0	0	0	0
0	0	0	0	0	0	0	0	0	0	0	0	0	0	0	0	0	0	0	0	0	0	0	0	0	0	0	0	0	0	0
0	0	0	0	0	0	0	0	0	0	0	0	0	0	0	0	0	0	0	0	0	0	0	0	0	0	0	0	0	0	0
0	0	0	0	0	0	0	0	0	0	0	0	0	0	0	0	0	0	0	0	0	0	0	0	0	0	0	0	0	0	0
0	0	0	0	0	0	0	0	0	0	0	0	0	0	0	0	0	0	0	0	0	0	0	0	0	0	0	0	0	0	0
0	0	0	0	0	0	0	0	0	0	0	0	0	0	0	0	0	0	0	0	0	0	0	0	0	0	0	0	0	0	0
0	0	0	0	0	0	0	0	0	0	0	0	0	0	0	0	0	0	0	0	0	0	0	0	0	0	0	0	0	0	0
0	0	0	0	0	0	0	0	0	0	0	0	0	0	0	0	0	0	0	0	0	0	0	0	0	0	0	0	0	0	0
0	0	0	0	0	0	0	0	0	0	0	0	0	0	0	0	0	0	0	0	0	0	0	0	0	0	0	0	0	0	0
0	0	0	0	0	0	0	0	0	0	0	0	0	0	0	0	0	0	0	0	0	0	0	0	0	0	0	0	0	0	0
0	0	0	0	0	0	0	0	0	0	0	0	0	0	0	0	0	0	0	0	0	0	0	0	0	0	0	0	0	0	0
0	0	0	0	0	0	0	0	0	0	0	0	0	0	0	0	0	0	0	0	0	0	0	0	0	0	0	0	0	0	0
0	0	0	0	0	0	0	0	0	0	0	0	0	0	0	0	0	0	0	0	0	0	0	0	0	0	0	0	0	0	0
0	0	0	0	0	0	0	0	0	0	0	0	0	0	0	0	0	0	0	0	0	0	0	0	0	0	0	0	0	0	0
0	0	0	0	0	0	0	0	0	0	0	0	0	0	0	0	0	0	0	0	0	0	0	0	0	0	0	0	0	0	0
0	0	0	0	0	0	0	0	0	0	0	0	0	0	0	0	0	0	0	0	0	0	0	0	0	0	0	0	0	0	0
0	0	0	0	0	0	0	0	0	0	0	0	0	0	0	0	0	0	0	0	0	0	0	0	0	0	0	0	0	0	0
0	0	0	0	0	0	0	0	0	0	0	0	0	0	0	0	0	0	0	0	0	0	0	0	0	0	0	0	0	0	0
0	0	0	0	0	0	0	0	0	0	0	0	0	0	0	0	0	0	0	0	0	0	0	0	0	0	0	0	0	0	0
0	0	0	0	0	0	0	0	0	0	0	0	0	0	0	0	0	0	0	0	0	0	0	0	0	0	0	0	0	0	0
0	0	0	0	0	0	0	0	0	0	0	0	0	0	0	0	0	0	0	0	0	0	0	0	0	0	0	0	0	0	0
0	0	0	0	0	0	0	0	0	0	0	0	0	0	0	0	0	0	0	0	0	0	0	0	0	0	0	0	0	0	0
0	0	0	0	0	0	0	0	0	0	0	0	0	0	0	0	0	0	0	0	0	0	0	0	0	0	0	0	0	0	0
0	0	0	0	0	0	0	0	0	0	0	0	0	0	0	0	0	0	0	0	0	0	0	0	0	0	0	0	0	0	0
0	0	0	0	0	0	0	0	0	0	0	0	0	0	0	0	0	0	0	0	0	0	0	0	0	0	0	0	0	0	0
0	0	0	0	0	0	0	0	0	0	0	0	0	0	0	0	0	0	0	0	0	0	0	0	0	0	0	0	0	0	0
0	0	0	0	0	0	0	0	0	0	0	0	0	0	0	0	0	0	0	0	0	0	0	0	0	0	0	0	0	0	0
0	0	0	0	0	0	0	0	0	0	0	0	0	0	0	0	0	0	0	0	0	0	0	0	0	0	0	0	0	0	0
0	0	0	0	0	0	0	0	0	0	0	0	0	0	0	0	0	0	0	0	0	0	0	0	0	0	0	0	0	0	0
0	0	0	0	0	0	0	0	0	0	0	0	0	0	0	0	0	0	0	0	0	0	0	0	0	0	0	0	0	0	0
0	0	0	0	0	0	0	0	0	0	0	0	0	0	0	0	0	0	0	0	0	0	0	0	0	0	0	0	0	0	0
0	0	0	0	0	0	0	0	0	0	0	0	0	0	0	0	0	0	0	0	0	0	0	0	0	0	0	0	0	0	0
0	0	0	0	0	0	0	0	0	0	0	0	0	0	0	0	0	0	0	0	0	0	0	0	0	0	0	0	0	0	0
0	0	0	0	0	0	0	0	0	0	0	0	0	0	0	0	0	0	0	0	0	0	0	0	0	0	0	0	0	0	0
0	0	0	0	0	0	0	0	0	0	0	0	0	0	0	0	0	0	0	0	0	0	0	0	0	0	0	0	0	0	0
0	0	0	0	0	0	0	0	0	0	0	0	0	0	0	0	0	0	0	0	0	0	0	0	0	0	0	0	0	0	0
0	0	0	0	0	0	0	0	0	0	0	0	0	0	0	0	0	0	0	0	0	0	0	0	0	0	0	0	0	0	0
0	0	0	0	0	0	0	0	0	0	0	0	0	0	0	0	0	0	0	0	0	0	0	0	0	0	0	0	0	0	0
0	0	0	0	0	0	0	0	0	0	0	0	0	0	0	0	0	0	0	0	0	0	0	0	0	0	0	0	0	0	0
0	0	0	0	0	0	0	0	0	0	0	0	0	0	0	0	0	0	0	0	0	0	0	0	0	0	0	0	0	0	0
0	0	0	0	0	0	0	0	0	0	0	0	0	0	0	0	0	0	0	0	0	0	0	0	0	0	0	0	0	0	0
0	0	0	0	0	0	0	0	0	0	0	0	0	0	0	0	0	0	0	0	0	0	0	0	0	0	0	0	0	0	0
0	0	0	0	0	0	0	0	0	0	0	0	0	0	0	0	0	0	0	0	0	0	0	0	0	0	0	0	0	0	0
0	0	0	0	0	0	0	0	0	0	0	0	0	0	0	0	0	0	0	0	0	0	0	0	0	0	0	0	0	0	0
0	0	0	0	0	0	0	0	0	0	0	0	0	0	0	0	0	0	0	0	0	0	0	0	0	0	0	0	0	0	0
0	0	0	0	0	0	0	0	0	0	0	0	0	0	0	0	0	0	0	0	0	0	0	0	0	0	0	0	0	0	0
0	0	0	0	0	0	0	0	0	0	0	0	0	0	0	0	0	0	0	0	0	0	0	0	0	0	0	0	0	0	0
0	0	0	0	0	0	0	0	0	0	0	0	0	0	0	0	0	0	0	0	0	0	0	0	0	0	0	0	0	0	0
0	0	0	0	0	0	0	0	0	0	0	0	0	0	0	0	0	0	0	0	0	0	0	0	0	0	0	0	0	0	0
0	0	0	0	0	0	0	0	0	0	0	0	0	0	0	0	0	0	0	0	0	0	0	0	0	0	0	0	0	0	0
0	0	0	0	0	0	0	0	0	0	0	0	0	0	0	0	0	0	0	0	0	0	0	0	0	0	0	0	0	0	0
0	0	0	0	0	0	0	0	0	0	0	0	0	0	0	0	0	0	0	0	0	0	0	0	0	0	0	0	0	0	0
0	0	0	0	0	0	0	0	0	0	0	0	0	0	0	0	0	0	0	0	0	0	0	0	0	0	0	0	0	0	0
0	0	0	0	0	0	0	0	0	0	0	0	0	0	0	0	0	0	0	0	0	0	0	0	0	0	0	0	0	0	0
0	0	0	0	0	0	0	0	0	0	0	0	0	0	0	0	0	0	0	0	0	0	0	0	0	0	0	0	0	0	0
0	0	0	0	0	0	0	0	0	0	0	0	0	0	0	0	0	0	0	0	0	0	0	0	0	0	0	0	0	0	0
0	0	0	0	0	0	0	0	0	0	0	0	0	0	0	0	0	0	0	0	0	0	0	0	0	0	0	0	0	0	0
0	0	0	0	0	0	0	0	0	0	0	0	0	0	0	0	0	0	0	0	0	0	0	0	0	0	0	0	0	0	0
0	0	0	0	0	0	0	0	0	0	0	0	0	0	0	0	0	0	0	0	0	0	0	0	0	0	0	0	0	0	0
0	0	0	0	0	0	0	0	0	0	0	0	0	0	0	0	0	0	0	0	0	0	0	0	0	0	0	0	0	0	0
0	0	0	0	0	0	0	0	0	0	0	0	0	0	0	0	0	0	0	0	0	0	0	0	0	0	0	0	0	0	0
0	0	0	0	0	0	0	0	0	0	0	0	0	0	0	0	0	0	0	0	0	0	0	0	0	0	0	0	0	0	0
0	0	0	0	0	0	0	0	0	0	0	0	0	0	0	0	0	0	0	0	0	0	0	0	0	0	0	0	0	0	0
0	0	0	0	0	0	0	0	0	0	0	0	0	0	0	0	0	0	0	0	0	0	0	0	0	0	0	0	0	0	0
0	0	0	0	0	0	0	0	0	0	0	0	0	0	0	0	0	0	0	0	0	0	0	0	0	0	0	0	0	0	0
0	0	0	0	0	0	0	0	0	0	0	0	0	0	0	0	0	0	0	0	0	0	0	0	0	0	0	0	0	0	0
0	0	0	0	0	0	0	0	0	0	0	0	0	0	0	0	0	0	0	0	0	0	0	0	0	0	0	0	0	0	0
0	0	0	0	0	0	0	0	0	0	0	0	0	0	0	0	0	0	0	0	0	0	0	0	0	0	0	0	0	0	0
0	0	0	0	0	0	0	0	0	0	0	0	0	0	0	0	0	0	0	0	0	0	0	0	0	0	0	0	0	0	0
0	0	0	0	0	0	0	0	0	0	0	0	0	0	0	0	0	0	0	0	0	0	0	0	0	0	0	0	0	0	0
0	0	0	0	0	0	0	0	0	0	0	0	0	0	0	0	0	0	0	0	0	0	0	0	0	0	0	0	0	0	0
0	0	0	0	0	0	0	0	0	0	0	0	0	0	0	0	0	0	0	0	0	0	0	0	0	0	0	0	0	0	0
0	0	0	0	0	0	0	0	0	0	0	0	0	0	0	0	0	0	0	0	0	0	0	0	0	0	0	0	0	0	0
0	0	0	0	0	0	0	0	0	0	0	0	0	0	0	0	0	0	0	0	0	0	0	0	0	0	0	0	0	0	0
0	0	0	0	0	0	0	0	0	0	0	0	0	0	0	0	0	0	0	0	0	0	0	0	0	0	0	0	0	0	0
0	0	0	0	0	0	0	0	0	0	0	0	0	0	0	0	0	0	0	0	0	0	0	0	0	0	0	0	0	0	0
0	0	0	0	0	0	0	0	0	0	0	0	0	0	0	0	0	0	0	0	0	0	0	0	0	0	0	0	0	0	0
0	0	0	0	0	0	0	0	0	0	0	0	0	0	0	0	0	0	0	0	0	0	0	0	0	0	0	0	0	0	0
0	0	0	0	0	0	0	0	0	0	0	0	0	0	0	0	0	0	0	0	0	0	0	0	0	0	0	0	0	0	0
0	0	0	0	0	0	0	0	0	0	0	0	0	0	0	0	0	0	0	0	0	0	0	0	0	0	0	0	0	0	0
0	0	0	0	0	0	0	0	0	0	0	0	0	0	0	0	0	0	0	0	0	0	0	0	0	0	0	0	0	0	0
0	0	0	0	0	0	0	0	0	0	0	0	0	0	0	0	0	0	0	0	0	0	0	0	0	0	0	0	0	0	0
0	0	0	0	0	0	0	0	0	0	0	0	0	0	0	0	0	0	0	0	0	0	0	0	0	0	0	0	0	0	0
0	0	0	0	0	0	0	0	0	0	0	0	0	0	0	0	0	0	0	0	0	0	0	0	0	0	0	0	0	0	0
0	0	0	0	0	0	0	0	0	0	0	0	0	0	0	0	0	0	0	0	0	0	0	0	0	0	0	0	0	0	0
0	0	0	0	0	0	0	0	0	0	0	0	0	0	0	0	0	0	0	0	0	0	0	0	0	0	0	0	0	0	0
[truncated: 1,000 more rows]
