# Supplementary material for: A modified shuffled frog leaping algorithm with inertia weight
Source: Sci Rep. 2024 Feb 20;14:4146. doi: 10.1038/s41598-024-51306-1 (PMC11224354; doi:10.1038/s41598-024-51306-1)
Supplement: Supplementary file 1 — Supplementary Information. [file 41598_2024_51306_MOESM1_ESM.zip › data/F2/MSFLA_Q_19.xls]

## Sheet: Sheet1
-0.270611	-0.234767	-0.0214744	0.304961	-0.624531	-0.193279	0.00482683	-0.0493232	-0.710542	0.0274653	0.106512	-0.39267	-0.0614882	0.197632	0.0610524	0.836945	-0.0262275	0.329729	0.00599937	-0.028003	-0.444744	-0.150811	-0.136738	0.229764	0.248488	-0.522027	-0.102082	-0.0474994	-0.144476	-0.0580701	6.57274
-0.0400473	0.00248114	-0.00632678	-0.0096591	0.00563385	0.00469503	-0.0799667	-0.00651076	-0.00113844	0.00406672	-0.0174095	0.00351498	0.0184547	0.0187083	0.0187924	0.000700868	0.0163491	-0.00877725	0.0122708	-0.010393	-0.00365368	0.00118683	0.0180006	-0.00876681	0.00687005	0.00504358	-0.0150793	-0.00462561	0.00212408	0.109305	0.460553
0.000144497	0.00131341	0.0022682	-0.00313266	-0.000529012	-0.00017158	0.000128951	0.00044516	-0.000478492	-0.00140388	-0.000823632	-0.000140877	0.000248223	0.00237928	0.00121549	0.0223263	0.00156035	0.00118049	-0.000657465	0.00185263	0.00241553	0.0011432	-0.000322711	0.000413516	-0.0029271	-0.000127172	-0.000128751	0.000472319	0.000723552	-0.000196114	0.0512705
1.81594e-05	8.61355e-05	-0.000929627	-1.94471e-05	0.000205246	3.86083e-05	-4.67697e-06	-0.000289786	5.27742e-05	0.000293382	-0.000117385	3.76839e-05	5.34583e-05	4.07764e-05	1.12553e-05	-6.77919e-05	-0.000146509	-1.6182e-06	-0.000145511	-0.000548251	5.11915e-05	-1.20321e-05	-4.95196e-05	-8.65418e-05	-5.32567e-05	3.04525e-05	6.6132e-05	-1.89783e-05	0.000620915	-1.67151e-05	0.00411382
4.28223e-06	-1.27441e-06	-2.06754e-06	2.21445e-07	1.90811e-05	-1.80409e-05	6.30427e-05	2.35737e-07	-1.04079e-06	-9.59002e-06	-2.12913e-05	1.58678e-05	2.23233e-05	1.23327e-05	3.03193e-07	4.42139e-06	3.6502e-05	4.72014e-06	3.31821e-05	-4.78778e-06	-6.7493e-06	4.31767e-06	-1.56723e-05	6.57234e-06	4.07831e-05	-5.7395e-06	-4.83223e-06	-2.7112e-06	-6.82407e-06	-2.92494e-06	0.000371735
-1.69279e-06	-2.38906e-06	-3.51277e-07	8.73556e-06	-6.12952e-08	-4.24083e-06	-3.30489e-07	5.18223e-06	3.54564e-07	-7.46527e-07	7.30323e-07	1.27848e-06	2.92981e-07	8.04091e-07	-1.73406e-07	2.62148e-06	-2.49201e-06	4.07842e-06	1.02324e-06	2.82892e-07	-9.16974e-07	-6.32535e-06	-1.17212e-07	7.67191e-08	-6.21726e-07	1.04175e-05	1.51073e-06	-2.36777e-07	5.31105e-07	-3.58489e-07	5.89745e-05
5.15355e-08	5.9439e-08	5.6461e-07	2.85195e-10	1.15288e-06	1.79408e-08	1.39736e-07	-1.70855e-07	8.56505e-08	1.54404e-07	1.91755e-08	-2.12282e-07	-7.47637e-08	-6.71926e-08	2.42676e-11	-2.49972e-08	7.55682e-07	2.9981e-08	1.45306e-08	2.65588e-07	3.18087e-08	5.95481e-08	-6.3212e-08	1.04138e-07	-1.80692e-08	-3.66838e-08	-1.48072e-07	3.26377e-08	-1.88619e-08	-1.55095e-08	4.3901e-06
-2.20751e-08	-9.2449e-09	5.98231e-10	1.87607e-09	-1.90776e-09	3.2342e-09	2.41922e-09	5.25122e-09	1.14776e-10	-3.38669e-11	-1.13956e-08	-7.21858e-09	2.43338e-08	-5.32261e-08	-8.46699e-09	-2.77582e-09	1.01083e-08	-2.81588e-09	-7.94555e-12	-1.57304e-08	2.11675e-08	1.7605e-10	1.44409e-09	4.10929e-10	-3.85431e-09	-1.13212e-10	3.64844e-09	2.8697e-08	-1.60782e-08	-1.57114e-08	2.74136e-07
-2.52828e-10	5.89995e-10	2.37096e-09	-1.31487e-10	3.27654e-11	-2.6682e-09	-4.2215e-13	3.79928e-11	-1.082e-09	9.93945e-10	6.92883e-11	6.26059e-10	6.57095e-10	2.31464e-11	-2.61644e-11	-1.18124e-10	3.74791e-10	8.64815e-10	-1.35517e-10	-1.51245e-09	-3.65508e-11	-3.69089e-10	1.38482e-10	1.39789e-09	-1.9052e-09	1.18883e-09	4.34588e-09	9.86958e-11	2.6751e-09	3.28878e-10	2.50526e-08
4.4732e-11	2.33047e-11	-2.26531e-11	-5.85833e-11	-1.40809e-10	-2.95041e-10	-1.43458e-11	1.10089e-11	5.38621e-10	-4.1104e-11	-8.75734e-12	2.38414e-11	3.68744e-11	2.75007e-10	1.74865e-10	6.3594e-11	2.27418e-10	4.11616e-11	-1.17462e-12	-4.37077e-12	-6.42084e-12	-2.03421e-11	-1.7886e-10	-3.34764e-12	-1.42508e-10	-3.46155e-11	6.82922e-11	3.54158e-12	4.62555e-10	-1.58379e-11	2.98359e-09
-8.53525e-13	-2.98038e-12	1.45998e-11	1.25816e-11	-4.68415e-12	-6.03021e-12	-4.2387e-12	1.92309e-12	3.87156e-12	-1.70883e-11	8.07758e-12	2.52493e-11	-4.1395e-13	-1.79906e-12	1.09536e-13	-3.2426e-11	2.86509e-11	1.32891e-12	3.31244e-12	1.04187e-12	-2.93945e-12	-1.25159e-11	5.99565e-12	4.33812e-13	-4.46225e-11	1.61667e-12	3.56714e-12	5.97861e-12	-1.35015e-11	-2.1868e-11	2.843e-10
-2.5981e-12	-1.8367e-12	-5.54725e-13	-1.82931e-13	-4.37476e-13	1.68533e-13	1.47061e-12	1.34284e-13	-1.45287e-12	-8.80679e-13	-9.704e-13	1.29815e-12	1.35427e-12	2.1626e-13	4.42287e-12	-6.4594e-14	-2.67176e-12	-2.11532e-13	-1.38011e-13	-2.11763e-13	-4.34149e-13	-1.88496e-12	2.29196e-16	1.18701e-12	-1.64508e-12	8.24342e-13	-8.03155e-14	-1.40881e-12	-1.70229e-13	-3.77919e-13	2.92896e-11
-9.03175e-16	-1.10286e-13	-1.7766e-14	-2.11677e-13	-1.71368e-13	1.56376e-13	-4.77702e-15	-3.22038e-13	-2.95324e-14	-7.97089e-15	6.19004e-14	-1.87304e-13	2.28813e-14	-1.63821e-14	-1.39345e-13	-6.65694e-15	3.17071e-14	-4.19263e-14	2.34909e-14	1.1985e-14	-2.11798e-14	3.00249e-14	2.06104e-13	-9.09599e-14	-3.69304e-13	-1.81922e-14	1.92898e-13	8.49783e-16	1.3442e-14	1.10185e-13	2.62941e-12
-5.9154e-15	3.19094e-16	-3.87177e-15	-1.40918e-14	-7.03578e-17	-4.69318e-15	7.30153e-16	-1.4519e-14	-4.70599e-15	-5.79813e-15	2.04558e-16	3.0012e-16	-7.8534e-15	-2.29758e-15	2.21605e-17	-2.89721e-14	-1.51131e-15	4.07924e-16	8.90389e-15	7.90832e-15	3.0885e-16	-1.6399e-16	5.02678e-15	-6.4493e-15	-6.20826e-15	-3.90442e-15	2.06682e-15	4.71981e-16	3.52816e-15	3.11375e-15	1.44339e-13
-3.38409e-15	-1.32138e-15	-3.18664e-16	8.39989e-16	4.22708e-17	9.03921e-16	-8.46368e-16	-1.18603e-15	7.22539e-16	4.99123e-16	1.60843e-18	2.37526e-16	2.28572e-17	5.96319e-16	-7.34466e-16	-2.20968e-16	-5.20212e-16	-1.99433e-17	-1.0751e-16	-4.361e-16	-1.01616e-16	-1.71986e-16	5.08865e-16	5.61614e-17	1.52421e-15	6.03501e-17	6.91421e-17	1.64356e-16	-1.83484e-17	-2.81981e-16	1.59189e-14
4.12216e-20	-2.72387e-17	-3.40903e-18	1.40002e-17	-2.98383e-17	1.76347e-19	2.20305e-17	1.37281e-17	-3.55325e-18	-2.4182e-18	2.04916e-16	-5.39147e-17	1.19005e-16	3.05154e-16	1.2236e-16	1.0458e-18	1.72369e-18	1.16601e-17	2.41225e-17	7.55344e-17	5.29272e-18	-1.96292e-17	-9.47977e-18	3.69146e-18	2.77935e-17	-1.1201e-17	1.26667e-18	2.376e-16	4.52178e-17	2.87985e-17	1.42584e-15
-2.6701e-18	-1.90947e-18	3.63937e-18	7.03076e-18	3.33963e-18	-5.40375e-18	-1.82234e-19	9.20312e-18	-2.55312e-18	1.76928e-19	-2.38324e-19	-5.85718e-18	-2.42516e-18	-6.1521e-19	1.00522e-17	-5.10455e-18	-1.86597e-18	-2.10398e-17	1.54137e-18	-5.08436e-19	-2.6879e-20	2.78287e-19	-3.86593e-19	-2.09101e-17	-2.25862e-17	1.89921e-18	7.25783e-18	-3.94887e-18	1.00039e-17	2.59343e-19	1.52914e-16
5.42728e-19	-1.05159e-19	8.83021e-20	2.32664e-20	5.92466e-19	9.76717e-19	3.51073e-19	-7.62923e-20	-4.21887e-20	-7.49108e-20	-1.86361e-19	-6.3186e-19	-5.29523e-20	1.10287e-19	-3.17732e-20	-5.12437e-20	-4.57174e-20	4.88204e-19	8.002e-18	5.02202e-20	1.10878e-18	-2.38885e-19	9.75346e-20	1.79922e-19	1.38203e-20	-2.787e-19	6.41004e-19	-1.2854e-18	-2.91703e-19	-2.08956e-19	1.68684e-17
3.04831e-20	3.97791e-20	1.5406e-21	-7.4916e-20	-7.27074e-21	3.65703e-19	-2.89209e-21	-6.37818e-21	-2.83033e-20	-5.01463e-20	-1.60831e-20	6.79362e-21	-2.03101e-20	-3.27974e-20	3.66502e-21	9.00775e-20	2.07698e-20	-3.38342e-20	4.01994e-20	1.89057e-20	-9.17528e-21	1.20828e-19	-1.21397e-20	1.28934e-20	-3.10835e-19	-4.2893e-20	7.63789e-20	-6.30293e-20	3.93364e-21	-3.08786e-20	1.57383e-18
-5.06811e-22	-1.47371e-21	-1.76863e-21	-6.08279e-22	3.48814e-21	2.25254e-20	7.99356e-22	2.07765e-21	-3.64592e-21	1.03058e-20	2.44753e-22	2.25045e-21	-1.41882e-21	-5.9981e-23	-5.39918e-21	-3.35611e-21	-8.30352e-24	1.1768e-21	4.62238e-21	1.38069e-21	-2.55529e-22	2.46997e-21	-1.01505e-21	-1.99857e-21	7.83527e-22	-4.76027e-21	2.75769e-22	-2.93816e-21	-4.36578e-21	4.20975e-21	9.01895e-20
-3.64903e-23	5.89497e-23	1.11019e-22	-6.65862e-23	-3.65902e-23	7.63942e-22	-1.63746e-22	-2.63193e-22	-7.36608e-23	9.93851e-23	8.04954e-23	-8.66159e-23	-7.68137e-22	8.65102e-24	1.77678e-22	-1.14606e-21	1.3225e-21	4.08226e-22	5.22724e-23	-1.52529e-22	1.1317e-22	-3.42307e-24	8.46489e-22	-3.43219e-23	1.13093e-22	-6.92009e-23	9.06548e-22	-1.83875e-22	3.92059e-22	4.83089e-22	9.022e-21
-7.84881e-24	-3.05714e-24	-1.16234e-22	-1.20383e-23	-2.51397e-23	-1.73069e-23	-2.61614e-23	-6.37134e-24	1.14121e-23	-1.38596e-23	1.81317e-23	3.09306e-24	-1.62516e-25	-3.57324e-23	2.3658e-23	1.02358e-22	4.67189e-24	2.41483e-24	-2.45067e-23	-2.37922e-23	3.58038e-23	3.78371e-23	-7.49765e-25	-4.67678e-23	2.00593e-22	-6.15684e-25	2.21277e-23	-1.6534e-23	-2.799e-23	-1.48573e-23	8.81827e-22
-1.17253e-25	7.96178e-24	2.13831e-24	1.29151e-23	-2.32617e-24	-2.43161e-26	1.20905e-26	1.02493e-25	5.9578e-25	7.81016e-25	2.7995e-25	6.92401e-24	-1.36571e-24	-5.12223e-27	1.13636e-24	-5.91457e-26	1.22343e-25	1.94277e-24	-4.03786e-23	-2.45492e-23	7.66238e-24	6.12626e-25	-5.96275e-25	4.99955e-24	-4.51622e-24	-7.35192e-24	-1.76731e-24	7.98493e-25	-1.41725e-25	2.76972e-27	1.32187e-22
-2.12358e-25	-9.42068e-26	-8.57682e-27	-6.17274e-26	1.95234e-25	9.02658e-25	-4.12783e-26	-1.42323e-25	-1.2958e-25	4.03242e-26	5.19341e-26	-1.09056e-25	6.29995e-26	2.86515e-25	-1.36441e-25	5.69047e-25	8.20491e-26	1.23748e-24	-4.35702e-27	1.57661e-25	9.89282e-27	3.76447e-26	2.33016e-26	-5.43819e-25	-6.0596e-25	-4.00766e-26	2.84488e-27	-7.41627e-25	-5.60919e-25	-5.93983e-25	7.68588e-24
8.09309e-27	-2.77555e-27	5.30542e-26	-4.71379e-27	-9.00977e-27	7.85342e-28	-8.86067e-27	-1.11703e-26	-4.00656e-26	-2.64652e-26	3.62909e-26	-5.52789e-27	-5.41984e-27	5.24972e-26	-2.62101e-26	3.0257e-26	5.89154e-26	6.10317e-27	-2.31189e-26	-2.17612e-27	-6.74892e-27	-4.48055e-27	-4.52946e-27	7.80025e-27	1.58988e-26	-1.71427e-28	-2.35143e-26	-2.84518e-26	2.15028e-26	-1.07305e-26	5.35339e-25
-2.24234e-28	-1.41355e-28	-7.43262e-28	-3.81664e-27	-6.7185e-28	-1.41974e-26	5.41115e-29	-8.74138e-29	-8.71004e-27	1.8991e-27	3.7689e-27	-2.71131e-27	-9.59282e-28	5.99051e-27	-2.79434e-28	-1.46956e-27	-1.13753e-28	-1.15195e-27	1.24013e-28	3.30217e-27	1.17603e-27	1.62045e-27	-7.4298e-29	2.26406e-27	-6.9154e-28	-6.60826e-30	-4.74726e-28	-5.1774e-28	-2.53438e-27	2.89115e-28	6.00652e-26
-9.9071e-29	-3.49099e-29	-1.30397e-28	-9.14869e-29	1.49464e-28	-2.36301e-29	-3.30367e-29	3.01198e-28	1.39127e-29	-1.0071e-28	3.77866e-29	7.69717e-29	-1.11004e-29	4.33458e-28	-9.84433e-28	2.89594e-28	-2.72664e-29	-8.84662e-29	-2.75315e-28	1.47677e-29	-6.01634e-28	4.82538e-28	-8.85918e-30	1.44112e-28	-1.75367e-29	2.66921e-28	-8.00132e-28	9.10754e-30	-1.14903e-28	-4.36765e-28	6.09948e-27
-1.5701e-29	6.6456e-30	5.18779e-29	-2.95423e-30	2.46714e-30	3.72459e-29	8.34358e-30	-1.92297e-29	1.47515e-29	-8.94712e-30	1.93073e-30	5.92808e-30	-5.15408e-29	-1.06485e-29	-1.824e-30	4.90123e-29	-4.11574e-29	1.04755e-28	9.50525e-31	-7.33074e-30	-2.02581e-30	-8.66079e-30	5.37758e-30	-4.61667e-30	6.77972e-31	-9.15227e-31	-5.34265e-30	4.50812e-29	-1.46598e-29	5.81983e-30	5.36419e-28
-2.78088e-32	2.71866e-31	3.65544e-32	-3.58654e-30	-4.02488e-31	-1.06583e-29	-6.55405e-31	2.62012e-30	-1.45751e-31	-3.87608e-31	3.52652e-31	-2.98569e-30	2.04258e-30	3.24138e-31	-3.10642e-31	-1.62462e-29	-1.36578e-31	9.0691e-31	3.30555e-30	2.7571e-31	-3.41764e-30	-8.37558e-31	1.58054e-30	-7.18908e-30	-1.8728e-33	-9.39283e-32	1.39391e-30	1.01422e-30	8.56828e-31	3.6718e-32	6.21014e-29
1.82804e-32	6.29235e-33	-5.09385e-31	-3.71073e-31	-8.72405e-32	-1.04467e-31	-1.05218e-31	-5.89816e-32	1.77369e-31	-2.75799e-32	2.00837e-32	-1.03812e-31	-4.94064e-32	4.61439e-31	3.66484e-32	4.14118e-32	3.90125e-31	4.11075e-32	-2.25099e-31	5.57991e-31	5.57645e-32	2.91382e-31	1.02288e-31	-2.71156e-32	-2.77543e-32	-3.2031e-31	-4.05851e-32	-5.96011e-31	-1.54477e-31	4.77686e-32	5.05647e-30
1.58155e-32	-8.18219e-34	6.87493e-32	-5.81933e-32	6.24791e-32	2.45264e-33	-1.1986e-33	1.19252e-31	1.91909e-33	-6.80616e-33	1.43025e-32	4.34029e-33	-1.35671e-32	-4.8278e-33	-4.41153e-33	2.25524e-33	2.9813e-32	2.48065e-33	1.54317e-32	7.83002e-33	1.4873e-32	2.82142e-33	-2.92632e-33	9.3198e-32	-2.67396e-33	-6.29998e-35	1.12063e-32	4.50937e-32	-4.91143e-33	-6.14688e-33	6.20858e-31
-5.52293e-34	2.15824e-33	7.7158e-34	7.65267e-34	-1.2064e-33	2.30798e-33	-8.23125e-35	-1.77008e-33	9.85181e-34	2.06419e-34	3.00367e-34	8.4814e-34	8.10908e-35	4.64092e-34	-2.13131e-36	7.13446e-35	-5.91152e-34	-1.12583e-33	9.05609e-34	1.61494e-33	-2.2723e-33	-4.88656e-33	-9.57579e-34	5.4688e-33	7.74129e-33	-7.34754e-35	2.71442e-34	-2.70344e-33	1.42469e-33	6.03481e-33	4.86449e-32
-3.79764e-34	2.7554e-34	-5.87462e-35	2.38281e-34	4.94612e-35	2.84763e-34	6.84553e-35	-2.38752e-34	2.19372e-35	1.22245e-34	-3.20694e-34	-2.7374e-35	1.87788e-34	1.04351e-34	-1.27443e-34	-3.53302e-35	4.72597e-35	4.22306e-35	-2.92446e-34	-2.69664e-36	6.26393e-35	-4.71391e-34	1.50591e-35	1.71105e-34	-1.68144e-34	7.17577e-36	-8.01163e-34	4.05965e-35	-1.58762e-35	3.10998e-35	4.70981e-33
2.156e-36	3.87001e-37	5.53255e-35	7.35334e-36	4.91461e-36	1.75128e-35	-3.94326e-37	-1.92334e-35	3.98411e-36	-2.22618e-36	5.65273e-38	-1.67245e-36	-1.01115e-35	-2.44688e-36	1.15345e-36	-6.63841e-36	-2.87608e-36	-7.38859e-36	-5.81296e-35	4.19633e-35	-8.5063e-36	9.42828e-37	-5.96071e-36	1.24157e-35	2.4208e-35	-3.00606e-37	-6.44225e-35	8.30955e-37	-1.48553e-36	-5.01276e-38	3.65047e-34
3.9723e-37	-8.56446e-37	3.64999e-37	-1.26383e-36	7.10345e-38	-5.38388e-36	-1.38841e-37	1.074e-36	2.7161e-37	-8.03532e-36	-8.9002e-36	7.33064e-37	5.53429e-38	5.80705e-37	4.88711e-37	1.12252e-36	3.98695e-39	2.66577e-37	6.23783e-37	-2.70638e-37	3.03351e-36	-6.01495e-38	-1.54099e-37	1.60789e-35	-5.09885e-38	6.88881e-38	3.11987e-38	3.03271e-38	1.01761e-36	-1.17515e-36	5.26035e-35
-1.68636e-37	-2.18203e-37	3.39503e-37	5.97035e-39	2.83622e-38	7.51032e-38	2.14921e-37	-1.55099e-37	-1.31826e-39	-1.83267e-38	1.12184e-37	1.90519e-37	-1.42544e-37	2.03027e-38	-2.26495e-38	1.62215e-38	3.66158e-38	9.6266e-39	-1.37574e-38	-3.96496e-38	-1.79736e-38	5.87819e-38	-1.81051e-37	1.52126e-39	-3.73927e-38	4.05903e-39	1.54413e-37	-3.73801e-39	3.46132e-38	1.01001e-36	3.33307e-36
3.28609e-39	-1.00509e-38	7.72513e-39	-7.13021e-39	-4.1673e-39	-8.20584e-41	1.80712e-39	-2.13892e-39	8.73065e-41	2.57299e-39	-6.62023e-39	6.81935e-38	3.32789e-39	1.57413e-38	-1.61581e-38	7.1504e-39	-7.76222e-41	-1.31577e-39	2.03688e-40	1.79914e-39	1.76648e-39	5.09393e-39	-1.06584e-38	-3.0581e-39	1.89358e-38	3.01122e-39	1.20435e-40	-3.07782e-39	-7.57017e-38	-5.63653e-39	2.86696e-37
1.09653e-39	-9.40108e-40	2.89253e-40	-7.6247e-40	-1.48723e-40	9.31645e-41	-4.98874e-42	-9.13178e-41	-1.38231e-39	1.04071e-39	-2.19514e-39	4.35872e-40	-8.98934e-41	6.54103e-41	4.18179e-40	4.54596e-39	4.35309e-40	-5.77208e-40	1.33114e-39	-2.92811e-40	1.66643e-40	-3.26926e-39	1.55373e-39	6.83831e-41	-1.60024e-41	3.62526e-40	1.01823e-41	3.75628e-40	-2.97411e-41	-2.34152e-41	2.2112e-38
-6.61792e-42	1.81501e-41	1.50254e-41	-1.2562e-41	-1.08136e-41	-5.89638e-41	-6.19788e-40	-2.11946e-41	8.47714e-41	4.87398e-41	1.48291e-40	3.77396e-41	-2.48167e-41	1.50376e-40	2.89431e-41	-2.65821e-41	2.564e-40	7.45696e-41	-9.88639e-41	-2.35892e-42	7.00789e-42	-1.42327e-40	4.9299e-41	9.43811e-42	1.50359e-41	-1.4166e-41	2.65206e-41	-2.58379e-41	-1.11237e-41	-2.41433e-40	2.28776e-39
4.85249e-43	-3.07541e-42	-4.91698e-43	7.1313e-42	3.17973e-42	7.39141e-43	-9.15486e-43	2.96243e-42	-1.62249e-41	7.79336e-42	3.22013e-41	-4.51795e-42	-3.44519e-42	3.41117e-42	3.44871e-43	1.11052e-42	-4.67438e-42	7.04769e-45	-2.21893e-42	5.23775e-42	5.46539e-42	9.90979e-42	-4.30561e-42	4.00742e-42	-4.90873e-43	-1.27941e-41	1.90665e-41	5.29565e-42	1.51608e-41	9.11428e-42	1.85778e-40
1.82798e-43	-3.45905e-43	2.9851e-43	7.88161e-43	-5.90674e-43	1.44703e-43	1.28609e-42	-1.63782e-43	-1.20161e-43	2.77394e-43	4.47261e-42	-1.49427e-42	1.93866e-43	-3.87303e-43	2.78151e-43	-3.86062e-43	-1.56259e-42	8.634e-43	1.5245e-43	-1.01625e-42	1.42267e-43	-2.19092e-42	2.72747e-43	-7.14898e-43	-3.92292e-43	-3.5976e-43	1.3487e-42	3.9005e-43	-5.03463e-43	-1.76003e-43	2.14962e-41
8.66812e-46	1.20789e-43	3.53599e-44	2.5698e-44	2.44855e-44	1.52813e-43	-5.43318e-45	-2.11829e-44	-2.55046e-45	1.42257e-43	7.22648e-46	2.36848e-43	2.49896e-43	3.78808e-45	-8.60595e-44	1.65847e-43	4.29349e-43	3.04937e-44	-9.91028e-45	2.9823e-44	1.07787e-43	-7.61871e-44	-5.04011e-44	3.74579e-44	-1.3694e-44	-6.24132e-44	1.08539e-43	-4.20746e-43	8.05529e-44	-9.36036e-46	2.73289e-42
4.33841e-47	-1.16934e-44	-1.43784e-45	8.12912e-46	7.17823e-46	-1.17094e-44	2.23463e-46	9.64229e-45	-4.51373e-44	-5.82163e-46	-3.10511e-45	-9.68255e-45	-2.3373e-46	-1.35516e-44	1.11824e-45	-1.33967e-45	4.34574e-45	5.95275e-46	-4.65673e-45	2.00924e-46	5.75466e-45	6.16062e-45	6.41601e-44	5.20433e-45	1.39681e-44	-2.24426e-45	8.48109e-45	-6.96653e-46	3.14704e-45	6.96237e-45	2.37609e-43
3.50107e-46	4.69337e-45	-1.44112e-45	-6.96762e-46	5.50798e-46	8.68129e-47	-1.06611e-45	7.51075e-46	-1.67858e-45	7.12117e-46	-1.79138e-45	-3.72879e-46	-1.62166e-45	1.95443e-46	1.48011e-46	-1.03521e-46	1.03142e-45	1.67772e-46	-3.55395e-46	2.34716e-46	1.38678e-45	-7.87249e-47	2.11948e-47	4.04878e-48	-9.00185e-46	-4.20224e-46	-1.95603e-46	-1.22855e-45	1.33208e-45	-2.736e-46	2.389e-44
2.1407e-47	-7.63231e-47	-1.21282e-47	1.06567e-46	1.66294e-46	2.57098e-48	5.25396e-47	-5.599e-47	-8.62955e-47	-1.72011e-47	7.20855e-47	4.77924e-47	4.09427e-47	-1.69022e-47	6.37079e-49	-5.26938e-47	-1.77392e-48	2.72387e-47	1.3904e-46	-3.37397e-47	1.29453e-47	2.66265e-47	1.36324e-46	-7.41989e-47	-1.56108e-48	9.38323e-48	-1.90084e-48	-4.90791e-47	6.77095e-47	-7.38297e-47	1.48372e-45
-7.25699e-52	2.7298e-48	8.83455e-49	-8.62482e-49	-3.16377e-48	-6.63021e-49	1.52361e-47	2.68693e-47	-1.08291e-48	-1.43255e-48	4.80576e-48	-1.15735e-48	1.67072e-48	-1.84489e-48	1.59928e-48	-6.52733e-48	-8.66735e-48	8.32133e-49	-5.93667e-48	7.59333e-50	1.06515e-47	-1.9967e-48	-4.07656e-48	2.85365e-48	-9.41042e-50	-4.46224e-48	-6.96404e-50	2.82966e-49	-5.27097e-48	5.92368e-49	1.16392e-46
-8.41573e-49	2.0027e-49	4.68382e-49	-4.20824e-49	5.53854e-50	-1.24577e-49	-1.93383e-48	9.91371e-49	-4.84755e-50	-3.17142e-50	-1.31694e-48	8.53235e-49	-1.76795e-49	1.27154e-48	-9.27424e-49	2.54489e-49	-3.33696e-50	-1.92444e-49	9.23938e-49	1.49061e-49	-1.01028e-48	2.79995e-49	-1.1516e-49	1.34914e-50	-3.77288e-49	4.8883e-49	-1.31866e-48	5.02403e-49	-3.51435e-49	1.7682e-50	1.56909e-47
6.51606e-50	-1.04031e-49	1.07932e-49	-1.87884e-50	1.73538e-50	-3.1642e-51	2.14407e-50	9.79613e-50	-1.13935e-51	-3.509e-51	7.39483e-50	7.99699e-50	3.62863e-51	-2.98665e-50	-2.45281e-51	4.35176e-50	-4.91132e-50	-8.84771e-51	4.01935e-51	1.7236e-51	6.41082e-51	-3.17586e-52	2.00858e-50	1.27904e-50	1.68838e-51	2.23727e-49	2.83903e-51	8.19908e-51	-6.3943e-51	6.03394e-51	1.02606e-48
5.40751e-51	2.4843e-51	1.04686e-50	-6.48008e-52	2.40756e-51	6.08298e-51	-1.07672e-50	3.36914e-51	-4.36025e-51	-2.25217e-51	-1.75542e-51	1.4046e-51	-1.80656e-51	4.37236e-52	3.94402e-52	-2.63054e-51	2.07478e-51	-9.70454e-52	8.77308e-52	-6.91883e-52	-1.61992e-50	2.42712e-52	-8.40959e-51	2.89572e-51	3.52346e-51	6.72951e-51	-1.06064e-51	7.94302e-51	-1.3915e-50	6.76732e-52	1.22886e-49
2.13812e-52	-1.34525e-51	-1.64971e-52	-3.26533e-53	-3.68172e-53	1.01856e-52	-1.58319e-52	-3.72052e-53	-2.8348e-53	1.56293e-51	8.29765e-53	2.88869e-52	-1.72695e-52	-5.48579e-52	4.06446e-52	-7.0278e-52	-1.76841e-52	-3.18949e-52	-2.10951e-52	-1.23624e-52	1.44905e-52	1.04936e-52	1.19731e-52	5.25086e-53	4.28909e-53	1.71017e-52	-7.06188e-53	-1.25159e-52	-2.34221e-53	-1.14641e-52	7.68471e-51
6.77255e-54	2.96182e-53	1.18552e-53	-1.87303e-53	-3.36574e-53	-1.50339e-53	-9.18087e-55	6.0703e-53	-6.66665e-54	-5.99702e-53	5.90621e-53	-6.19978e-53	1.4555e-52	1.60622e-53	6.84019e-55	-1.03988e-52	3.9606e-53	1.02862e-52	1.71354e-53	-1.79341e-53	-4.61867e-53	1.75075e-55	-1.89288e-53	-8.00302e-54	9.10308e-54	-9.18879e-54	2.493e-54	-5.18565e-53	-6.46655e-53	-1.05573e-52	1.12498e-51
5.81689e-55	-1.42008e-53	1.4451e-53	-1.49057e-55	-4.58756e-54	-3.54313e-54	-1.82727e-55	2.97511e-54	2.5637e-54	9.29642e-54	3.43063e-55	1.81069e-53	1.3505e-57	-7.79409e-55	-6.4103e-54	-4.73208e-54	3.23147e-55	-6.61247e-55	1.25382e-54	3.84853e-54	-2.01687e-54	-3.77332e-54	1.52891e-54	1.46801e-54	-1.03564e-53	6.39613e-55	9.67018e-54	9.67975e-55	1.28541e-54	-1.40831e-55	1.20839e-52
-2.68072e-54	-2.03315e-55	1.97239e-56	-1.99344e-55	-3.92062e-56	5.91091e-56	-3.49339e-56	5.53291e-55	-7.82744e-55	6.81965e-56	2.19604e-55	5.08685e-56	7.40975e-55	8.15624e-57	5.94955e-57	-2.44009e-55	1.76842e-55	1.96459e-55	9.54761e-56	1.38199e-55	-1.0785e-54	-7.2551e-56	2.10488e-55	-4.31279e-56	-1.03152e-56	5.60137e-56	-1.39795e-56	1.75457e-55	-3.58922e-55	1.06898e-55	8.64338e-54
-1.27591e-55	8.96216e-57	4.26401e-57	9.36052e-56	-2.65355e-56	9.4138e-57	1.22153e-55	-3.84144e-57	1.48485e-57	2.14319e-57	-6.27537e-57	-1.74668e-55	1.09674e-56	4.54211e-57	1.87162e-57	-1.70595e-56	9.28891e-57	7.46534e-57	-5.12552e-59	4.72903e-58	3.6748e-57	6.30923e-56	-1.23381e-55	-1.65853e-56	2.09177e-57	1.74527e-57	-3.07415e-57	1.39335e-55	1.1969e-56	-2.53107e-56	1.02292e-54
8.5499e-58	2.57974e-58	5.87388e-58	1.65943e-57	7.22452e-58	7.09919e-58	3.89385e-57	-4.97962e-58	-3.43361e-57	7.18716e-58	-6.52536e-58	4.16198e-58	2.08157e-58	3.55785e-59	3.96799e-58	-2.41498e-58	-7.06635e-58	1.01506e-57	-2.35044e-57	-4.79151e-57	1.12027e-57	5.91664e-57	5.28014e-58	1.33907e-58	1.00466e-57	-3.15196e-57	-6.20012e-57	-4.12657e-57	-1.17973e-57	5.23376e-58	4.8036e-56
5.10644e-58	2.61433e-58	-9.65812e-58	-1.36604e-59	3.39053e-58	-6.96401e-59	-5.47231e-58	-2.03465e-59	-6.38094e-59	8.94996e-59	-9.7604e-59	1.06908e-57	-1.84874e-58	-7.65045e-60	-6.7644e-59	2.76855e-59	-3.78129e-59	-2.97776e-58	2.06227e-59	4.51888e-59	-3.37859e-58	-1.10345e-58	4.48475e-58	-1.51999e-59	1.23803e-57	1.75336e-58	-5.90977e-58	-9.38499e-59	1.0033e-58	-4.35436e-59	7.89102e-57
8.8828e-60	6.88001e-59	-4.6147e-60	-3.2502e-59	5.16091e-59	1.17965e-59	-3.43037e-59	1.97277e-59	-4.64253e-59	4.22007e-60	1.18323e-61	-1.16357e-59	-4.49418e-60	-2.43128e-60	-4.29472e-60	-1.94761e-60	4.2502e-61	-2.03773e-59	1.2855e-59	1.13459e-59	-1.10957e-58	2.95351e-60	-3.07311e-62	-9.17197e-60	-3.59197e-59	-1.2729e-60	-2.67076e-60	2.96839e-59	-1.88488e-59	-4.53407e-59	6.09657e-58
6.54272e-61	2.75986e-60	-7.68682e-61	1.59266e-60	1.20352e-60	3.51872e-61	-1.00153e-61	1.04712e-59	-5.13618e-60	1.09454e-64	-4.29021e-60	-2.45718e-59	5.77763e-60	-6.60173e-61	2.36595e-62	8.89188e-60	-2.83121e-60	1.24252e-62	2.09445e-60	2.96258e-61	1.18056e-61	8.38335e-61	1.83106e-61	7.43867e-61	2.0692e-60	4.09002e-61	-1.66079e-61	-3.95822e-61	-1.07688e-61	2.36547e-60	7.98848e-59
-4.22083e-62	3.26613e-61	3.9106e-61	-1.72566e-62	1.57207e-61	6.28174e-62	-7.07102e-61	-2.59207e-62	-1.16175e-61	1.60679e-61	2.192e-61	-2.38813e-62	1.84988e-62	1.51445e-61	1.43411e-61	4.21624e-62	-2.2681e-61	1.27932e-61	1.27731e-61	8.38804e-61	-1.05206e-62	-1.67114e-62	-1.09495e-60	5.06746e-61	-1.50849e-61	-4.48284e-61	-6.5274e-62	2.82737e-62	9.45833e-62	7.23601e-62	6.41546e-60
9.90714e-63	-9.16944e-64	4.39391e-62	-1.12981e-63	6.36495e-63	7.80465e-63	7.14486e-63	1.21694e-62	-2.91788e-62	5.88563e-62	-5.59734e-63	-5.71776e-62	8.41795e-64	7.64265e-63	1.37593e-64	-1.25276e-62	9.91493e-63	-1.17104e-62	-3.69313e-62	1.17907e-62	2.72958e-63	-3.71138e-63	-9.11164e-63	-1.06662e-62	-3.68141e-62	-1.02223e-63	-4.19701e-63	-1.43448e-63	-1.23123e-62	-6.83781e-63	4.2052e-61
-5.11038e-64	6.24879e-63	5.22256e-63	7.30716e-64	-1.95954e-63	6.13328e-64	2.64641e-63	5.74277e-63	-1.34909e-64	-1.06688e-63	-3.93547e-63	-2.86773e-63	1.84338e-63	4.90119e-64	-5.91791e-65	-2.49673e-64	2.25156e-63	-2.60825e-66	7.19428e-64	-8.54927e-63	4.36605e-63	-5.82719e-64	5.987e-64	2.54803e-63	2.01671e-64	3.79473e-64	-1.37654e-63	-1.85817e-63	-5.5589e-63	1.68665e-63	6.50023e-62
-1.51787e-65	8.18685e-66	-1.22319e-65	-2.81036e-65	3.63881e-64	-1.69365e-64	-3.91661e-64	-1.9407e-63	-2.10507e-65	-1.18974e-64	-3.48787e-64	-1.03463e-64	-3.94125e-65	-2.08518e-64	3.30993e-65	2.60424e-64	1.29778e-65	3.05137e-64	-3.41834e-65	-8.94516e-66	-1.97813e-66	8.7274e-64	9.83371e-65	-5.26364e-66	-1.21131e-64	3.69288e-65	-2.56931e-65	1.47644e-64	-3.14205e-64	7.77921e-66	6.05598e-63
-8.88935e-68	-4.84915e-66	-4.86605e-66	-3.4608e-67	-4.98613e-66	2.85232e-65	1.22581e-65	3.66459e-66	4.91216e-65	2.21925e-65	-5.61027e-65	-2.35811e-65	-2.01953e-67	6.09277e-66	6.80235e-66	1.11905e-64	-3.07414e-65	-8.79617e-66	1.38048e-67	-2.96731e-66	1.0345e-65	1.15745e-65	1.68438e-66	1.26416e-65	-8.07521e-66	-5.80678e-66	-9.82639e-67	4.27887e-66	2.55117e-65	2.9294e-65	4.8842e-64
-5.96986e-68	7.71323e-66	6.42975e-68	-4.63252e-66	5.57443e-67	-2.09817e-66	-1.00793e-65	8.61591e-67	2.85233e-67	6.69615e-68	-3.15486e-67	-2.01353e-67	-7.13894e-67	-8.51352e-68	2.52692e-67	-2.37386e-66	1.77133e-66	-3.30941e-67	-2.86025e-67	4.20753e-67	-2.31062e-66	-2.17973e-66	2.24729e-67	-3.43454e-67	4.69325e-67	-4.46495e-67	-1.15744e-66	-1.59272e-66	1.00421e-66	-5.77227e-66	4.86709e-65
1.91254e-67	7.50643e-67	1.78952e-67	1.26651e-67	2.5713e-67	1.40562e-67	9.45491e-69	-6.78416e-69	-2.2039e-67	-9.43034e-69	-1.82906e-69	-1.49479e-68	8.77986e-68	9.98684e-69	-2.09958e-67	2.35832e-68	-9.49653e-68	-2.07174e-67	-2.01533e-67	2.84333e-68	-6.79963e-69	-3.12491e-68	1.36508e-69	1.77686e-67	5.6387e-68	1.61675e-67	1.78861e-67	-3.64001e-69	4.16004e-68	-1.07859e-67	3.53858e-66
-1.72342e-68	9.62377e-70	6.15172e-69	-9.38345e-69	-7.4734e-69	-3.80885e-69	2.83428e-68	-8.61546e-69	1.54963e-68	-1.98457e-68	7.54448e-71	-1.41475e-68	3.23377e-70	-1.36398e-69	1.78608e-69	-3.64631e-68	2.5082e-69	-4.33248e-71	-2.69942e-69	-6.62966e-69	1.76184e-69	2.25176e-68	6.56212e-69	2.65039e-69	-4.20706e-69	6.6196e-69	3.21084e-69	-8.62734e-69	9.98072e-69	-1.5336e-68	2.64828e-67
-1.69842e-69	-4.89742e-70	6.1903e-69	-4.20857e-69	1.95256e-70	-1.64322e-69	1.68104e-69	9.97175e-70	-3.42003e-69	1.03801e-69	-1.59883e-69	9.33135e-70	2.58238e-70	-2.52351e-70	-1.02953e-69	8.11325e-70	-2.9157e-71	-2.57019e-70	9.62059e-70	2.22785e-71	4.37016e-69	-3.22638e-70	3.01974e-70	-2.38809e-70	1.5428e-69	-5.83058e-70	-5.33195e-70	-2.21584e-69	2.06812e-70	2.56251e-70	3.82872e-68
-4.51812e-71	-1.12934e-71	1.6053e-70	-6.79744e-71	-1.42745e-70	-1.02893e-70	1.55729e-70	3.86527e-70	-5.33178e-71	2.5235e-71	-7.08312e-71	4.8988e-71	1.84249e-70	2.2221e-71	-1.11349e-70	-1.95023e-71	6.31191e-71	-5.39967e-71	-1.0375e-70	-1.89721e-71	-8.09558e-71	1.96565e-70	-1.48616e-70	-1.86116e-70	-4.30286e-71	-1.07725e-70	-9.80692e-73	-5.09517e-70	1.61354e-71	-1.27565e-70	3.26561e-69
-2.52405e-72	1.46775e-72	-2.97903e-72	-4.51364e-73	2.14822e-71	-3.41197e-72	-1.48618e-71	6.79659e-72	-1.29922e-72	4.44199e-71	1.20148e-71	-1.35058e-70	-5.0668e-72	1.18893e-72	6.95255e-72	-2.65516e-72	-7.93868e-72	6.16461e-72	3.92037e-72	2.0759e-72	2.92987e-72	9.62247e-72	-1.96826e-71	-1.47829e-72	-1.72502e-71	2.89273e-73	-1.10024e-71	-9.28991e-72	1.69795e-71	1.02804e-72	3.72283e-70
-1.66056e-72	-1.44541e-72	-2.64002e-73	-3.37562e-76	6.76616e-73	-6.38327e-73	3.1208e-73	-2.84101e-73	-1.09326e-73	-1.44806e-72	-1.23065e-73	3.88571e-73	1.65557e-73	-8.24735e-74	-8.78216e-74	-4.4041e-73	7.62536e-75	1.67837e-74	-8.54108e-74	-3.51401e-73	1.08778e-73	4.43195e-73	-2.4021e-73	-9.46266e-74	-1.70716e-73	-1.51447e-72	-6.1626e-73	3.42637e-72	4.78215e-73	2.46996e-74	1.57055e-71
-9.99519e-74	1.87808e-74	3.11564e-74	5.09268e-74	1.32935e-73	-1.5743e-73	-4.31806e-73	7.89435e-75	1.86478e-73	-2.03898e-73	1.21619e-74	3.5442e-74	-8.54701e-74	-1.0146e-74	-4.58017e-75	1.75464e-73	1.84026e-74	4.14326e-74	4.01282e-75	-8.59235e-76	-4.73103e-75	6.87473e-74	-1.34331e-75	-1.26666e-75	-1.40857e-75	-1.26608e-74	-6.83093e-74	-1.07748e-73	-2.03297e-73	-1.64336e-74	2.19517e-72
8.11355e-75	2.58922e-75	-1.43675e-74	-2.05166e-74	-3.60063e-76	-2.26253e-74	-4.21399e-75	3.2629e-75	5.55895e-75	1.91812e-74	2.12389e-75	-1.70624e-75	-2.56152e-75	-3.96793e-76	-1.09818e-76	-2.98047e-75	-4.62006e-75	-5.84926e-76	-2.47805e-75	-2.09823e-75	-1.21824e-76	-1.14207e-75	1.64077e-74	-1.26218e-74	4.3505e-75	-1.77857e-75	-7.1555e-77	2.36172e-75	1.04687e-75	-3.1638e-77	1.60384e-73
-1.19339e-75	3.96855e-76	-5.88938e-76	-1.74298e-75	-3.52569e-76	3.18157e-77	-7.04242e-76	-8.53634e-76	3.29221e-76	1.32237e-76	8.27937e-76	-7.14253e-76	6.44105e-76	-7.95834e-78	-3.36879e-76	2.94261e-76	1.38983e-77	-1.82418e-75	1.06111e-75	-1.47834e-76	5.66685e-77	-1.41857e-76	-8.9631e-76	-5.64602e-76	4.36135e-76	-9.49452e-79	1.45517e-76	1.8666e-76	2.24457e-75	-2.81229e-77	1.68997e-74
-2.98624e-78	1.56167e-77	-2.91524e-77	-2.62216e-77	-1.9032e-76	2.01902e-77	3.04432e-76	-4.88982e-78	-7.20472e-78	1.39902e-76	2.73409e-78	6.04468e-78	6.88021e-78	-2.86145e-78	4.54705e-77	-5.75615e-77	4.4877e-77	-7.44321e-78	-3.43852e-77	4.13532e-78	1.74233e-78	-6.31666e-77	2.43804e-77	-3.20889e-77	1.13965e-77	-8.10164e-78	6.33136e-77	-8.41307e-77	-7.5901e-77	-2.29211e-77	1.34045e-75
-4.50124e-78	3.48383e-78	7.73909e-79	-1.67903e-79	-8.28288e-79	6.25644e-78	-9.41503e-78	6.60648e-80	3.11839e-78	1.14069e-78	1.5923e-78	-9.68405e-78	-2.11283e-78	2.16156e-79	-1.40819e-77	-2.32238e-78	-8.63967e-78	6.85054e-78	3.23415e-78	-4.00173e-79	-1.19386e-77	-5.91057e-78	-1.19851e-77	1.02707e-79	-2.83974e-79	-1.59404e-78	3.52111e-79	2.35711e-77	-2.58494e-78	2.83747e-78	1.40047e-76
-4.39052e-79	2.03768e-80	5.1036e-79	9.48497e-79	1.87682e-80	-2.95971e-79	2.45509e-80	-1.5424e-78	1.57115e-79	1.55557e-78	3.65922e-79	1.4049e-78	2.80586e-79	1.26689e-79	-7.04608e-79	6.92736e-79	8.29541e-79	-1.7707e-79	-2.66677e-79	1.29994e-79	-1.2223e-79	-1.0385e-79	-1.63442e-79	1.97589e-79	4.22226e-79	1.1731e-79	-3.1577e-80	4.63771e-79	-1.23713e-78	3.92165e-79	1.37427e-77
6.62867e-80	-2.74573e-80	2.35932e-80	8.81571e-81	6.12455e-80	-1.95116e-80	3.91735e-79	-4.02524e-81	-1.09476e-79	-5.04926e-80	-1.46765e-79	-2.59136e-81	-1.95087e-80	-5.77657e-80	-1.37233e-80	5.75403e-81	2.3295e-79	-5.79201e-80	2.31003e-80	-3.01856e-80	-1.80144e-80	-1.13955e-80	-4.65368e-80	-3.23786e-80	1.26238e-81	9.54507e-81	-1.41313e-80	1.33448e-80	-1.01726e-81	3.75883e-80	1.53812e-78
-6.43321e-82	2.68274e-82	4.95474e-81	-5.2629e-81	8.42369e-82	1.21815e-81	5.04527e-81	3.41209e-82	-3.90753e-82	1.38673e-82	1.02758e-83	2.22369e-81	-6.72579e-82	7.64867e-81	-4.19192e-82	-3.09604e-81	1.72196e-81	-1.68342e-82	3.16114e-81	2.90668e-81	2.38307e-81	-6.11866e-81	-1.44223e-80	3.52315e-81	8.69239e-81	5.81955e-81	-2.95417e-81	-5.74191e-81	-1.33399e-81	-7.85497e-82	9.2909e-80
1.01179e-82	5.0109e-82	-4.29751e-83	-2.01007e-82	-1.47904e-82	-2.30119e-82	-5.84763e-82	4.17021e-82	-7.941e-82	5.41517e-82	-2.14445e-83	1.41149e-82	6.37139e-83	-7.51127e-83	-5.47857e-83	9.26355e-82	-4.0546e-83	-7.71736e-82	1.0571e-81	2.79453e-81	6.44811e-84	-9.45737e-82	2.85803e-83	-5.32041e-82	2.8974e-82	4.85963e-84	5.98782e-84	-7.83624e-84	1.97276e-82	-1.78445e-81	1.33111e-80
2.41238e-83	2.23879e-82	-7.52653e-84	-5.60188e-84	-4.87693e-83	2.18299e-82	7.48327e-83	1.06927e-83	8.35754e-83	7.98955e-84	-2.53834e-83	-8.14596e-87	1.80975e-84	-8.53574e-84	-1.91529e-83	3.68541e-83	-7.63948e-83	-3.18599e-84	-9.52245e-84	-2.93704e-83	-7.03642e-87	3.15109e-82	1.06536e-82	1.35551e-82	1.40204e-83	-1.80825e-83	4.73779e-83	-1.94946e-83	3.67866e-85	5.1036e-83	1.62309e-81
2.32042e-85	1.0455e-84	-4.69875e-84	-1.1194e-84	1.02107e-83	8.31811e-86	-5.43741e-85	-1.7086e-84	2.04509e-85	-1.67043e-84	-3.02719e-84	-1.55675e-84	-5.59884e-84	-7.16629e-84	-1.09713e-85	-6.64472e-84	-9.54459e-86	-3.06226e-84	-6.73437e-84	-3.10676e-84	1.05252e-84	-1.84151e-84	4.43242e-86	-9.56061e-86	-1.46553e-83	-9.52916e-85	-2.51967e-84	-5.26613e-84	5.5364e-85	5.30505e-85	8.61313e-83
5.72118e-86	7.72997e-86	6.82451e-86	4.31857e-85	8.20419e-85	-8.60288e-86	-1.19585e-85	8.57712e-86	-2.4217e-89	1.76473e-85	-1.77834e-85	4.75501e-85	2.4111e-86	-1.53026e-85	6.10833e-85	-3.04551e-85	-3.28246e-85	-3.78958e-85	1.51814e-85	8.9885e-85	3.19466e-85	-4.15168e-86	2.4131e-84	-2.12864e-85	-3.30637e-85	-7.43338e-86	2.02138e-86	-2.63142e-85	3.14658e-85	1.33932e-85	9.5505e-84
2.63169e-89	-1.26871e-86	-1.39575e-86	-3.15694e-86	-1.2577e-86	-4.54955e-86	-1.87183e-87	-8.96959e-86	-1.70496e-86	6.90607e-86	2.46494e-86	-3.48771e-87	-2.70201e-86	-1.06984e-85	-5.15799e-87	-1.27365e-85	-3.18352e-86	1.18818e-87	6.41358e-88	-1.31401e-85	1.37124e-86	-3.81489e-86	2.1214e-86	-3.99314e-86	-6.28126e-87	3.83771e-86	-5.57694e-86	4.41236e-87	-7.98087e-88	-9.10361e-87	9.81469e-85
-2.98158e-88	6.95081e-87	-4.00299e-88	3.60061e-88	-6.4613e-88	3.00012e-87	-1.74393e-87	8.03136e-87	-1.41294e-88	-1.00579e-87	-6.57363e-88	1.74262e-87	4.93482e-87	5.29097e-88	1.97298e-88	-7.87979e-88	-2.7103e-87	4.09142e-88	2.43285e-86	4.91945e-87	-6.90916e-87	-4.1895e-87	2.49904e-86	8.60087e-87	7.25385e-88	2.6521e-88	1.60993e-87	3.68687e-87	1.91346e-87	4.00595e-88	1.17086e-85
1.20709e-87	2.00498e-89	-8.41737e-89	6.43655e-89	1.52741e-88	1.16936e-88	-3.38716e-89	7.01513e-88	1.50253e-88	4.66306e-89	-4.56919e-89	1.19473e-88	4.88593e-89	-4.12104e-90	3.43757e-88	-1.13488e-88	5.50038e-88	-7.4332e-88	4.59794e-90	-1.31943e-88	-7.72413e-90	-2.28494e-89	-1.96636e-89	-5.45615e-88	-2.00478e-88	3.48504e-88	3.22525e-88	4.49098e-88	4.92201e-88	-1.18987e-89	7.10347e-87
1.07449e-89	-1.20874e-89	-1.84999e-89	1.94666e-89	3.55354e-89	-8.8472e-91	-1.93226e-89	4.92433e-89	2.16942e-90	1.1097e-89	5.55807e-93	-3.5578e-89	6.45384e-89	6.13736e-89	3.61494e-89	1.04903e-88	-1.38684e-89	-4.76377e-89	-5.88698e-89	2.45937e-89	-1.78856e-90	-4.15544e-90	-6.83084e-90	-1.21604e-89	6.30464e-89	1.06674e-90	-7.44839e-89	1.62052e-90	-2.28015e-90	-1.54424e-88	9.48426e-88
6.0611e-90	-2.37135e-90	-8.49651e-91	7.17089e-91	1.22095e-90	-2.50588e-90	5.28955e-91	9.8304e-93	1.88837e-91	-3.60461e-93	5.92787e-90	5.33942e-91	2.32017e-90	3.22622e-91	7.19064e-90	-9.97538e-91	2.5012e-90	4.7167e-90	-5.16078e-92	4.0513e-91	1.11835e-91	-5.31802e-90	6.85318e-90	2.1663e-90	-8.80794e-91	-8.81912e-90	2.07488e-91	3.50394e-91	9.49322e-91	-1.07207e-89	7.58018e-89
3.95147e-92	2.32894e-91	1.16174e-91	-2.60948e-92	-3.29594e-91	-1.6426e-91	2.49748e-91	1.70411e-91	-2.11527e-92	-5.42782e-91	-7.38065e-92	7.60401e-91	-9.44309e-93	2.23325e-91	5.3063e-92	2.56182e-92	2.08752e-91	2.14069e-91	-2.2606e-91	-4.19883e-92	-8.99677e-92	4.83182e-91	1.57746e-92	-4.20008e-92	-1.26215e-94	-2.3353e-91	6.83129e-92	-2.08e-91	-8.17948e-91	-4.3732e-91	6.12531e-90
9.24047e-93	3.40027e-92	-3.90643e-93	1.93289e-92	-2.98845e-92	-2.03587e-92	5.69691e-93	9.29208e-93	-6.53565e-93	6.59072e-93	-8.09067e-94	-5.15993e-92	2.68019e-92	-2.75803e-92	-5.9615e-93	-2.8968e-92	-3.36286e-94	-4.24734e-93	-4.12982e-93	7.52083e-92	3.83799e-93	3.87772e-92	-2.70905e-92	4.19119e-93	-1.2593e-92	-4.26372e-92	-5.81605e-92	1.12833e-93	2.56444e-91	-4.75155e-93	8.2009e-91
-4.71934e-94	3.05174e-93	-2.10427e-93	1.73401e-95	-7.48673e-94	1.87917e-93	2.24502e-94	-3.29178e-93	-3.43769e-94	3.27209e-93	-1.05865e-93	1.3061e-94	-3.54464e-93	-4.05124e-93	-6.6129e-95	-1.48229e-93	1.6243e-93	-1.74768e-93	1.70488e-94	8.78076e-96	-5.07192e-94	1.38916e-92	6.71447e-94	5.26621e-94	-9.32764e-93	-3.95908e-94	8.35913e-94	-1.01484e-92	6.95103e-95	1.19942e-93	6.68637e-92
1.2949e-94	-6.20998e-95	-7.52487e-94	-2.37403e-94	-1.23156e-95	-4.41701e-95	1.0153e-93	-2.04868e-95	-2.27684e-96	-9.23402e-95	-1.91457e-95	7.46162e-94	-9.41761e-95	5.5382e-94	-6.95739e-95	3.2725e-95	2.57648e-94	3.17326e-95	-7.88225e-95	-1.17811e-94	1.41346e-94	-1.34523e-93	-1.15809e-96	4.13905e-94	-1.65228e-95	4.39209e-95	6.07819e-95	1.25122e-94	3.34058e-94	2.58171e-94	7.1102e-93
8.81893e-97	-1.64723e-95	-2.37698e-95	5.02982e-96	2.44445e-96	3.46445e-95	-1.76766e-95	2.89916e-96	-2.49435e-96	-1.09198e-94	-1.55512e-96	-3.9236e-95	3.33832e-96	1.40561e-95	-2.08216e-96	-1.18667e-95	-2.3454e-95	-4.01185e-95	2.41802e-95	-2.20555e-95	2.88456e-96	-4.20386e-95	-9.6992e-97	-3.75708e-95	1.50816e-96	1.46673e-96	4.66147e-97	-4.73837e-95	2.16239e-96	3.77821e-95	5.71687e-94
4.23553e-97	-4.17341e-97	-1.64474e-96	-1.27668e-96	2.96226e-98	-5.95119e-96	-1.21133e-96	6.60681e-97	-4.97798e-96	5.62303e-96	-1.77291e-96	1.29371e-96	-5.07644e-97	2.50087e-97	-2.82361e-97	-8.64844e-97	-2.0512e-97	-1.18237e-96	-2.56827e-97	1.82547e-97	1.22677e-97	-8.16221e-97	-8.67982e-98	-1.09275e-96	-1.40613e-97	1.95121e-96	8.28136e-97	-2.79859e-97	3.70774e-97	-4.32501e-96	3.90286e-95
-2.21662e-97	-2.94149e-98	7.41148e-97	-6.47069e-97	3.33466e-97	5.04463e-98	4.54356e-98	-1.59993e-98	6.44314e-98	-5.0649e-98	-4.09449e-98	1.70661e-97	-9.61472e-99	2.01294e-97	-1.28694e-97	-1.54698e-97	-1.62141e-98	2.34198e-97	-1.7934e-99	-2.09292e-97	-2.32641e-98	-2.03039e-98	1.45042e-97	1.65584e-99	3.43421e-98	1.40455e-98	-2.47536e-98	-1.98916e-98	-5.51298e-98	8.19017e-99	3.71374e-96
1.78268e-100	-1.74404e-98	-1.55236e-98	-1.83445e-99	2.45805e-98	-8.64667e-99	-1.84994e-100	-1.02423e-98	2.25061e-98	-5.22616e-100	7.63625e-98	6.18471e-99	2.28197e-98	4.25748e-98	-5.74526e-98	1.32663e-99	8.29053e-100	-2.41085e-98	2.37835e-98	3.62602e-98	7.68836e-99	-6.79394e-98	-1.11463e-98	1.3022e-99	3.2559e-98	2.96694e-99	1.28195e-98	7.05351e-99	-4.16837e-99	-8.67014e-98	6.27707e-97
6.48842e-100	1.13541e-99	-3.05687e-99	8.65771e-100	-4.1423e-99	-1.01262e-99	-4.33231e-100	8.84668e-99	-5.30131e-100	3.28043e-99	-2.57106e-100	7.31161e-100	7.88589e-101	9.77556e-101	3.65024e-99	8.81322e-100	-2.16754e-100	-2.8856e-99	1.15799e-99	-3.34801e-100	-2.03799e-99	-1.23225e-99	3.92313e-100	8.62859e-100	5.84595e-100	-1.22189e-100	9.28951e-99	-6.02683e-100	-1.01691e-99	2.82091e-100	5.06673e-98
-2.86688e-100	-9.38696e-102	1.10026e-100	-2.46515e-101	-7.68162e-102	1.23477e-100	1.15422e-101	-3.02839e-102	-1.63088e-100	-3.66292e-100	-1.97842e-102	-4.3682e-100	-5.41773e-104	2.0691e-102	-1.50024e-100	-5.4489e-100	1.17086e-100	8.3961e-100	4.05546e-101	-4.30684e-101	-2.15334e-101	-1.79785e-101	8.40056e-102	6.66178e-101	1.67772e-100	1.65641e-101	-1.91609e-100	-7.54349e-101	3.63802e-100	-5.44782e-101	4.26621e-99
-4.9563e-101	2.33957e-101	7.48905e-103	4.73027e-101	-8.50054e-101	6.53212e-102	-3.02034e-102	-4.4676e-104	-1.80936e-103	3.10515e-101	-1.70958e-102	1.025e-100	2.11266e-101	-6.54407e-102	6.93254e-102	3.5527e-101	-1.58184e-101	-3.12263e-101	-5.86518e-103	-1.69976e-102	3.76022e-102	-7.95163e-102	3.16728e-102	4.92765e-102	1.47907e-102	3.28723e-102	6.33554e-102	1.09986e-102	6.16268e-102	4.27711e-102	5.12964e-100
6.03857e-102	1.54474e-102	3.2685e-103	-5.22817e-103	3.14083e-102	-5.38484e-103	5.79587e-103	3.37819e-104	4.83188e-103	-3.66557e-102	-1.86433e-102	-5.36158e-103	1.5587e-103	-9.96274e-104	-1.23375e-103	-2.16287e-103	-7.4162e-103	-8.51892e-103	-4.1986e-103	-4.14246e-102	2.56472e-102	-4.49709e-104	1.47733e-102	-1.82658e-102	-2.12793e-104	2.46558e-103	5.52787e-103	-1.15898e-103	-4.02486e-103	-8.91538e-104	3.33677e-101
-7.96222e-105	9.96694e-105	4.45739e-103	1.37136e-105	-6.07963e-104	5.03684e-103	2.08078e-104	7.83752e-104	-1.8458e-105	2.3258e-103	-6.34249e-105	-2.43348e-103	9.18941e-104	-1.07334e-103	1.88165e-104	-5.7954e-104	-1.25123e-104	-3.94761e-104	-2.06722e-104	-1.84108e-104	-4.43254e-104	-1.1046e-104	6.12372e-105	4.72628e-104	-5.50004e-103	-3.66818e-104	3.25007e-104	-4.16145e-104	-8.373e-104	-5.98326e-104	2.89301e-102
7.1703e-106	2.69625e-105	1.11208e-104	8.25441e-105	-2.15397e-105	1.27533e-104	3.48503e-106	1.57044e-104	-5.18524e-106	-1.631e-104	-5.15608e-105	-3.81106e-105	4.03186e-104	5.42966e-105	5.88274e-105	4.02976e-105	1.99711e-104	-1.8289e-104	-2.60273e-104	1.66129e-105	2.04081e-104	1.01277e-106	-6.7892e-105	-9.52794e-105	-2.58204e-104	-8.86629e-105	-3.09697e-105	6.78463e-105	-5.56306e-105	-5.28261e-105	2.93394e-103
-4.27168e-106	6.32567e-108	-1.4073e-106	-4.64906e-106	-1.97273e-106	-8.7586e-106	-3.07441e-105	-5.58292e-106	-1.33964e-107	-1.49561e-105	-5.00172e-106	-1.2359e-105	6.10952e-106	-1.38822e-105	-1.76521e-105	1.59096e-105	1.0383e-106	-1.1031e-105	2.84458e-106	-2.43081e-106	3.89713e-105	5.71756e-106	-8.78403e-106	-1.43851e-106	-1.71912e-106	4.23365e-107	-2.57046e-105	-1.73327e-105	-1.16832e-105	-1.04229e-105	2.82996e-104
6.30077e-107	1.83135e-107	-6.27352e-107	-4.15113e-108	1.48143e-106	-5.26053e-107	-9.84135e-107	-1.74817e-106	4.91188e-107	-2.28883e-106	-7.64062e-107	-5.24144e-107	1.03258e-106	-2.77294e-107	-1.44835e-108	-4.35698e-107	4.89034e-107	2.37641e-107	5.35232e-108	-2.24298e-106	6.9986e-107	1.78383e-106	-1.62301e-108	2.02798e-106	-1.60656e-106	1.78717e-106	1.76815e-107	-2.11321e-107	1.75437e-106	4.2875e-107	2.55662e-105
-2.66941e-108	-3.25527e-107	4.72489e-108	-2.21648e-108	-4.86654e-109	-4.98001e-108	6.22065e-107	7.9119e-108	7.14093e-108	5.14753e-108	-1.02663e-107	-1.17415e-107	3.18177e-108	-5.4078e-110	5.61406e-108	3.20954e-108	1.00101e-107	-4.7532e-108	1.01286e-107	-1.72164e-108	4.33754e-108	-1.53732e-108	9.63773e-108	6.9821e-109	5.23017e-108	-2.56113e-107	2.50062e-109	-1.60971e-107	-6.10445e-108	3.40801e-108	2.6363e-106
1.97104e-109	3.3191e-109	-3.45971e-110	3.45976e-109	3.71577e-109	-1.10656e-108	9.53996e-109	2.12351e-108	-2.81274e-109	3.0888e-109	4.11402e-108	-9.80393e-109	-1.41057e-110	2.02399e-108	2.44754e-108	1.28479e-108	1.54825e-108	1.62604e-110	-7.20351e-109	5.08581e-109	1.88896e-109	3.72663e-110	-6.78538e-109	-1.2793e-109	6.37378e-110	-4.39913e-110	1.03559e-108	1.77959e-109	7.0389e-109	1.57599e-109	2.29291e-107
4.30567e-110	1.75823e-109	1.35943e-109	1.18139e-109	-1.27682e-109	1.03878e-109	-8.22977e-111	-4.58009e-110	5.2102e-110	8.73521e-110	1.98454e-110	1.35635e-109	-3.32411e-110	4.53165e-110	-5.75153e-110	-3.05578e-111	7.8559e-110	4.51182e-110	7.43293e-110	-1.0263e-109	2.13743e-110	1.78967e-110	-8.10302e-110	-1.985e-110	-3.35093e-111	2.27634e-109	-5.80375e-111	-2.46741e-109	4.92759e-110	-4.40446e-110	2.21025e-108
1.67019e-110	-6.47588e-111	1.4866e-111	-4.94668e-111	-1.61255e-110	-2.78292e-110	1.62614e-110	1.20304e-110	3.82228e-110	4.25754e-111	-4.31394e-112	5.72539e-111	2.68841e-110	-1.80583e-111	-4.56192e-111	-1.52503e-111	4.59061e-112	-7.3835e-112	-7.83681e-113	-1.10812e-110	4.59746e-111	8.33495e-111	-2.31921e-111	-5.45005e-111	-2.77161e-111	-2.64009e-110	3.38726e-112	-8.00791e-111	-1.11216e-111	-3.8874e-111	2.60849e-109
1.59117e-112	-5.65275e-112	-6.77237e-112	-3.42456e-112	-3.27242e-112	-3.91492e-112	-3.41851e-112	-2.43785e-113	5.59028e-113	1.74614e-112	2.05691e-113	-1.72717e-112	-5.36823e-112	-4.40418e-112	-5.68448e-112	-7.96163e-113	7.13076e-113	3.65481e-113	9.97278e-113	4.41448e-113	-5.71707e-113	-5.71864e-111	-6.31064e-112	3.47297e-111	3.79271e-112	-5.71216e-112	6.12388e-112	-8.46855e-112	-2.10503e-112	1.03696e-114	1.7631e-110
-1.00545e-112	-5.10145e-113	-3.93126e-113	1.37662e-113	-8.28972e-113	1.03912e-113	-8.75528e-114	-8.74219e-113	5.60717e-113	1.33925e-113	9.36416e-113	-6.80286e-114	-1.4699e-113	1.39204e-112	3.62929e-113	2.23101e-113	-2.80301e-113	1.58097e-113	-2.06746e-113	1.29932e-112	-7.79574e-114	6.1581e-116	2.15837e-113	-3.72424e-112	-6.61275e-113	-3.48445e-113	-3.48209e-113	-8.10888e-114	-2.79714e-112	2.22923e-114	1.79867e-111
2.85085e-114	-3.29063e-114	-2.34896e-114	-2.71369e-113	-1.29643e-113	-1.7934e-115	-1.71815e-114	-4.10245e-115	-3.10636e-114	-1.25066e-115	7.59156e-114	-1.23092e-114	-5.43815e-114	2.37725e-114	3.67842e-114	-2.45892e-113	9.04279e-116	-3.32216e-115	-1.36726e-114	2.77696e-114	2.0605e-114	7.9209e-114	9.03562e-114	4.45066e-114	-8.62338e-114	-5.22202e-114	2.95627e-114	4.8567e-115	-2.10603e-114	-2.57699e-114	1.49041e-112
9.80995e-116	-8.4894e-117	2.14311e-114	1.69536e-115	-2.24604e-115	1.26986e-115	3.23115e-115	-3.83407e-115	1.42174e-115	-2.46786e-114	-7.34896e-115	3.63621e-116	1.64255e-115	1.83872e-116	-2.00538e-114	6.34783e-115	1.24172e-115	-2.19356e-115	-1.31656e-117	-2.86392e-116	-1.30366e-115	1.1777e-115	-1.05091e-115	-5.0416e-115	7.39566e-115	-1.42782e-114	-1.98318e-115	2.94448e-115	-9.93711e-116	7.19624e-116	1.37438e-113
8.97883e-116	-8.36378e-116	3.02805e-116	-3.30309e-116	6.51053e-116	3.89277e-117	9.65442e-117	-1.41932e-115	-1.0188e-115	1.2826e-116	-4.90248e-116	1.00145e-115	3.83318e-116	-2.13843e-116	3.61036e-117	4.41369e-116	9.60599e-117	1.72993e-115	-1.44652e-117	-2.93599e-116	4.15563e-117	-2.34955e-116	-2.36333e-116	2.17524e-116	3.42815e-117	3.70182e-116	-4.88028e-117	-1.04433e-117	-1.91819e-116	-9.72725e-116	1.27793e-114
-7.5192e-117	3.42949e-118	7.82006e-117	-3.00706e-117	-1.2647e-117	-1.7574e-117	1.3898e-118	-1.87956e-117	-1.31175e-117	1.93534e-118	3.40486e-117	3.04948e-117	-8.8375e-118	-4.54527e-118	-9.74106e-118	4.57264e-118	6.51711e-117	1.134e-118	-1.54552e-116	-8.93993e-117	-6.4167e-118	-2.32293e-117	6.74821e-117	-1.20674e-116	-2.75752e-117	-1.28759e-116	-1.0851e-117	2.09547e-118	-3.63744e-117	3.31608e-118	1.08162e-115
-3.02356e-118	-7.23306e-121	2.59011e-119	5.10589e-118	6.37968e-119	-4.19917e-118	4.78629e-118	-4.24371e-119	3.94629e-118	-7.544e-119	-4.22023e-119	6.7438e-119	1.62967e-117	-6.62914e-118	6.65659e-118	-6.91557e-118	-6.81226e-119	9.63032e-118	-6.02658e-118	1.2686e-119	-3.969e-119	1.92957e-118	2.24446e-118	2.01821e-119	6.09643e-118	-4.71584e-118	-1.57903e-118	-3.43336e-119	-1.24601e-119	-3.188e-118	9.80236e-117
2.44939e-118	5.57843e-119	1.83805e-119	2.01756e-120	-3.19323e-120	-1.69803e-120	-4.79467e-119	-5.16445e-120	5.93968e-120	3.20465e-119	-1.37356e-119	8.79671e-119	-3.64034e-118	-9.65118e-119	2.63664e-119	2.61955e-120	-1.23538e-119	2.14513e-119	-1.33624e-118	2.2157e-119	2.53302e-119	-9.85518e-120	-3.02212e-119	-1.91292e-120	-1.78976e-119	-5.43541e-120	6.19468e-120	2.03761e-119	-5.7789e-120	3.81938e-121	1.32131e-117
-2.62439e-121	1.291e-119	-6.92382e-120	-5.31791e-121	5.4875e-120	5.58738e-120	3.41683e-123	-5.40251e-120	5.42308e-121	4.83816e-121	-2.78134e-121	1.09193e-120	3.07595e-120	-2.26353e-121	2.17017e-120	1.16181e-120	-6.80662e-121	6.94847e-120	-3.81749e-121	-5.26983e-120	1.61694e-120	-2.57675e-120	-2.6643e-120	9.50174e-120	-1.81269e-121	1.48783e-119	7.06035e-120	-2.8317e-120	5.494e-121	2.50636e-120	1.03787e-118
-1.23027e-120	7.32289e-121	-2.17633e-121	-1.72566e-123	6.07153e-121	-4.25492e-121	-1.50454e-121	-1.30759e-121	-2.74023e-121	6.04464e-121	-8.55112e-122	1.25938e-121	1.61369e-121	6.80399e-122	-3.3589e-122	2.3193e-121	-2.94618e-122	-5.60328e-121	8.86728e-122	-3.737e-121	7.32518e-121	-1.62867e-121	-5.9849e-122	-1.01446e-121	-1.09258e-122	-2.61745e-121	-1.44148e-121	9.3648e-121	-3.3092e-121	7.32363e-123	8.88103e-120
-1.01162e-121	3.03933e-122	-2.35265e-123	9.85829e-123	3.96191e-123	1.80487e-122	-6.1468e-122	-2.40602e-122	-2.04277e-122	-2.06715e-121	-8.19846e-123	-9.58898e-122	5.28803e-123	3.93573e-122	1.2759e-122	-3.83697e-122	-3.7828e-122	1.34885e-122	-1.02455e-122	-5.66983e-122	-1.96665e-122	-3.40548e-122	-4.48036e-123	-2.58003e-122	1.62681e-122	1.87352e-122	-4.71904e-124	-3.68876e-122	-1.14377e-122	-1.49349e-121	1.11372e-120
-1.43488e-123	-2.13533e-123	-5.14352e-124	-2.47425e-123	-4.91276e-123	2.31866e-123	-1.52937e-123	4.54652e-123	-3.87279e-123	-7.54437e-123	3.17066e-124	4.14935e-123	-9.61176e-125	-1.56843e-124	-2.51949e-123	4.2795e-123	9.4608e-124	2.37227e-123	-1.80367e-124	1.97319e-123	-8.31898e-124	4.98297e-124	-2.50677e-124	7.10031e-124	3.58772e-123	1.17568e-123	-1.64531e-124	1.84532e-123	-2.03617e-123	-1.46412e-122	7.4015e-122
1.20929e-123	-1.62034e-123	1.93428e-127	-3.60021e-124	-1.48814e-123	-1.80617e-124	1.01483e-123	1.74366e-124	1.21039e-124	-6.54256e-125	2.72985e-124	-9.66044e-125	-2.93917e-125	2.2481e-125	-1.70174e-124	1.57586e-124	-2.29672e-124	1.3304e-124	-5.12337e-124	2.72035e-124	-1.52028e-124	-6.93328e-125	6.27959e-125	-9.0316e-125	1.89613e-124	-4.43275e-124	-2.53789e-125	7.86827e-125	-1.16661e-125	2.42198e-125	9.27788e-123
4.53571e-125	6.44479e-126	2.16727e-125	-1.09474e-126	1.57127e-125	6.64121e-126	1.91143e-126	-5.51666e-126	5.51461e-126	9.32771e-126	1.12964e-125	-4.57368e-126	-5.53131e-127	1.48312e-126	-1.40795e-126	-5.6145e-127	-3.06529e-125	1.4231e-125	-1.39971e-126	1.51256e-125	-5.44714e-125	-1.698e-126	1.48064e-126	-1.9881e-125	3.05334e-125	-3.33637e-125	-1.64356e-128	9.09214e-127	-5.76693e-125	-8.39372e-126	4.08895e-124
8.34137e-126	5.59916e-127	-7.33687e-126	1.65596e-126	1.44594e-126	1.01524e-126	-1.05466e-126	1.62103e-126	8.82091e-127	1.15665e-127	6.61362e-127	-1.62532e-127	-2.11164e-126	-5.25973e-126	3.38662e-126	1.77759e-126	3.17188e-126	-8.25184e-127	-5.80587e-128	-6.34111e-127	-2.07479e-125	3.88947e-127	4.83253e-127	2.9339e-126	1.11126e-126	2.56034e-126	8.89924e-127	-3.04281e-126	-3.67355e-127	2.19662e-126	7.67997e-125
-6.19611e-127	-2.53406e-127	-1.33681e-128	4.52696e-127	-2.66666e-128	6.28151e-128	9.31305e-129	8.11191e-128	-3.72689e-129	1.41609e-128	2.41019e-128	-7.66569e-128	-2.25118e-127	3.35976e-127	3.01374e-128	-9.03755e-129	-3.01405e-127	-2.64921e-127	-3.07294e-127	1.01335e-127	2.33011e-127	-5.01073e-129	3.66978e-127	1.36398e-127	7.58467e-128	4.59834e-127	-1.79596e-127	1.84318e-127	-5.40544e-128	5.31237e-128	4.96104e-126
-1.35476e-128	-4.13971e-129	3.01078e-128	6.56684e-129	1.84645e-128	-2.68713e-129	-3.02878e-129	2.36242e-128	-1.0752e-128	-1.44081e-129	5.42172e-129	-1.28461e-130	7.13503e-131	1.53828e-127	-3.34335e-128	6.74445e-129	2.05438e-128	1.0013e-129	-3.55105e-128	-1.96189e-128	-5.27995e-128	-6.88685e-129	2.18588e-128	5.48325e-130	2.16082e-128	8.85566e-129	-1.46848e-128	-2.95909e-128	8.16909e-129	1.33622e-128	5.69026e-127
2.57662e-130	-1.76701e-129	-1.01577e-129	1.64069e-129	-3.58672e-129	-1.06123e-128	-2.53237e-129	9.95701e-131	-7.04744e-130	-6.88023e-130	3.76681e-129	9.2323e-131	8.65957e-130	-9.60396e-131	1.81464e-129	-3.57626e-130	5.4038e-130	3.03726e-129	1.87813e-129	-2.62014e-130	-5.13144e-129	-4.17507e-130	-1.76452e-129	1.46637e-130	1.55285e-130	-3.62918e-130	-4.27172e-129	-2.48383e-129	-8.01259e-131	5.25585e-129	5.56858e-128
4.04107e-131	1.76712e-131	1.01752e-130	1.5308e-130	-1.12246e-130	-9.11351e-131	3.12972e-131	6.40983e-131	6.02479e-130	7.15873e-131	1.31183e-130	-6.46406e-131	3.89772e-130	3.20675e-131	-2.55294e-131	3.7287e-130	-3.12307e-131	-6.931e-132	-1.29571e-130	-2.53999e-130	-5.9748e-131	7.46521e-133	1.00124e-130	1.46329e-131	7.39513e-131	-7.22981e-132	-1.80758e-131	4.77844e-132	5.9537e-132	-2.22728e-130	3.23152e-129
-6.88279e-131	5.34754e-132	-1.24905e-131	-1.5244e-131	1.28975e-132	1.32148e-131	-1.12014e-130	-5.60431e-132	3.094e-131	1.77297e-131	5.15946e-132	2.28824e-131	-4.73508e-132	1.8099e-132	-3.63306e-132	6.40103e-132	4.08433e-131	3.92285e-132	4.88686e-132	2.77645e-132	-5.35059e-133	-8.63325e-134	-1.54434e-132	-4.86473e-132	-5.19137e-132	-2.56703e-132	-2.92996e-132	-5.09997e-132	-2.37854e-131	-2.13567e-131	4.47714e-130
2.26742e-132	-8.71494e-135	9.60241e-134	-2.24526e-132	6.89466e-133	9.01073e-133	1.37089e-132	-8.28068e-135	1.297e-133	4.92372e-133	1.53449e-133	2.78792e-132	5.98584e-134	1.48606e-132	6.15996e-132	-1.10522e-132	-3.17539e-133	-1.2337e-132	-1.16637e-133	2.60022e-133	-1.45676e-132	-1.6904e-132	7.86335e-133	2.86247e-135	2.00281e-132	1.32768e-133	1.1919e-131	1.32393e-133	6.08409e-133	-2.31535e-132	4.29367e-131
9.39242e-136	1.49333e-133	-2.75454e-133	1.2344e-133	-1.0778e-134	1.19891e-133	-3.66814e-133	1.5419e-134	2.87181e-133	-1.00394e-135	-1.69309e-136	-1.22936e-133	1.88406e-133	-1.1861e-133	3.37506e-135	9.42896e-134	-2.55721e-133	-4.69572e-134	-3.83796e-134	8.88003e-134	3.86337e-133	-3.43564e-135	-1.82275e-134	5.98598e-134	-5.47494e-134	-1.48972e-133	2.84618e-134	-2.01316e-134	7.11072e-134	1.04529e-133	3.20371e-132
2.62206e-135	1.53799e-134	4.14524e-134	6.08e-135	1.86556e-135	9.57957e-136	-1.72063e-134	-9.05511e-136	-1.37542e-134	-2.75393e-134	9.11617e-135	1.05482e-135	-4.71807e-136	-3.28155e-135	4.10162e-136	-2.04843e-135	1.0558e-134	8.91839e-135	-3.20694e-135	4.17004e-134	3.48542e-135	-2.22605e-135	-4.28343e-134	4.81613e-134	5.29927e-136	-5.25978e-135	-1.43617e-134	5.80808e-135	6.77359e-135	-1.28829e-134	3.50853e-133
-1.88174e-135	4.09758e-136	1.04869e-135	1.64666e-135	2.45763e-137	5.92993e-136	3.85919e-135	2.69734e-136	2.59482e-136	2.28164e-136	1.15121e-135	-4.69371e-136	1.10976e-136	-8.53956e-136	-7.04806e-136	4.17666e-136	4.47794e-136	3.09135e-135	-9.3207e-137	1.29782e-135	-3.1168e-136	3.26735e-136	1.34707e-136	-9.98106e-136	-3.07994e-135	-1.50128e-135	-1.44761e-135	-2.43191e-135	8.12584e-136	1.33158e-135	3.12353e-134
2.5785e-137	1.20801e-136	7.30588e-137	8.16389e-139	1.05985e-136	7.95314e-137	-6.49035e-137	6.51965e-138	-3.5311e-138	-9.54659e-138	-3.2804e-137	8.87125e-137	8.58373e-139	-4.11335e-136	1.757e-136	-1.25596e-137	-7.13889e-138	1.9858e-137	4.1212e-137	-8.41648e-138	-5.35549e-136	9.13707e-138	1.49335e-136	6.30703e-137	-1.99213e-137	1.32448e-139	4.7272e-136	-1.29124e-136	1.5059e-136	-3.00868e-137	2.84874e-135
3.26905e-138	-2.74288e-138	-5.53422e-138	-1.49918e-137	-2.49115e-139	-3.45345e-139	-6.58859e-138	8.99984e-138	1.08062e-138	-2.05816e-137	1.63809e-138	-3.01703e-138	9.56034e-140	-3.82334e-138	6.15357e-139	1.25732e-136	5.00409e-138	-6.59339e-138	4.16569e-138	3.69246e-138	1.43599e-138	1.90337e-137	2.12391e-139	2.1167e-138	8.50648e-138	5.95935e-137	7.63434e-138	1.06466e-138	-1.8983e-137	-2.04726e-138	3.39388e-136
2.59376e-139	9.62533e-139	1.28809e-140	9.64086e-140	-1.99537e-138	2.6066e-139	1.09541e-139	-4.5306e-139	-5.29388e-139	1.55835e-138	-1.63574e-138	-5.18167e-139	-1.60768e-139	-7.46606e-139	2.25471e-139	-8.09915e-139	4.04972e-140	2.72614e-139	9.56379e-139	-1.77378e-139	-1.40841e-139	2.22693e-139	-1.11867e-138	5.95258e-138	2.90228e-139	8.10263e-140	-4.01801e-139	6.08584e-139	1.40436e-138	-2.39461e-138	2.43965e-137
-1.30402e-139	-6.66421e-140	8.32576e-140	3.27008e-140	3.1604e-140	-7.40826e-140	6.64515e-140	-7.10291e-140	-3.70198e-139	-8.29474e-141	-2.64374e-140	-3.42171e-140	1.47617e-139	1.1808e-139	-8.44651e-141	-4.93723e-139	-3.38571e-141	3.45201e-139	3.71299e-140	-1.16179e-140	7.82372e-140	-3.73414e-140	-1.3115e-140	1.26012e-141	-8.92038e-140	-1.33048e-139	-1.76195e-139	-5.65378e-140	7.27213e-140	2.16026e-140	2.83978e-138
9.4166e-142	2.99621e-141	2.04248e-141	-8.64323e-142	1.86354e-141	-2.44934e-140	-2.47846e-140	1.30056e-141	6.83171e-143	9.41087e-142	-9.02122e-141	-1.03398e-140	6.65218e-142	3.48078e-140	5.41098e-141	-2.46027e-141	1.34716e-140	4.10069e-141	-1.49053e-140	1.88523e-140	-5.20433e-140	2.39083e-142	-2.62163e-141	-3.1114e-142	-1.46621e-141	8.76344e-141	-2.22253e-141	-2.39648e-140	-2.91655e-140	1.38274e-141	2.96512e-139
-6.82339e-143	-2.15691e-141	-7.40862e-142	1.66477e-142	3.7301e-142	6.10431e-142	-1.22791e-141	-1.15596e-142	-3.36222e-142	1.71253e-142	2.23431e-141	-2.61114e-141	-1.14239e-142	-3.15957e-143	-4.57372e-143	-9.9282e-143	-8.68074e-143	-5.02035e-142	2.37752e-142	-3.77245e-142	-6.19105e-142	5.47603e-142	-1.06618e-142	3.9493e-143	-3.24161e-143	1.40198e-141	-1.09823e-141	-2.56263e-142	-1.28891e-142	4.40041e-142	1.69777e-140
4.11172e-143	-7.04531e-143	-1.45174e-142	-1.27563e-142	1.22561e-142	1.47648e-143	1.38462e-144	3.43213e-143	-6.46593e-143	1.45654e-143	-1.95165e-143	1.2605e-142	-2.90693e-143	1.5854e-142	2.38954e-144	4.68313e-144	7.93383e-143	1.80395e-142	2.85809e-142	-1.06038e-143	-4.80886e-144	5.85281e-143	2.41187e-142	-1.42579e-142	1.44645e-145	1.14022e-143	-1.30897e-143	1.04178e-143	3.27946e-143	-6.97137e-143	2.11762e-141
-1.84181e-144	-1.93741e-143	-6.29719e-144	-7.49619e-145	-1.78228e-143	4.14917e-145	8.94867e-145	4.09455e-145	-1.29758e-143	-3.9231e-144	3.19936e-144	1.61766e-143	-7.96443e-144	-6.05699e-144	-9.70066e-145	-1.23013e-144	7.9169e-144	-1.04198e-143	-1.58973e-143	8.52686e-145	-4.18925e-144	-2.3934e-144	-5.52462e-144	-9.06421e-144	-2.53394e-144	1.44202e-143	-2.87613e-143	6.76118e-144	-4.88898e-144	9.38611e-144	2.23311e-142
4.34144e-146	2.3247e-146	-9.81512e-145	5.33287e-145	3.7739e-145	4.93747e-144	-3.50361e-145	3.42034e-145	-2.93509e-145	-3.168e-145	-3.65712e-144	-9.3208e-145	-7.80791e-145	3.93855e-146	1.96319e-145	3.89088e-145	-5.71666e-145	2.85331e-146	-1.28147e-144	-3.59841e-145	9.73441e-145	-3.92714e-145	-2.01344e-144	-1.22291e-146	-1.38693e-145	1.26393e-146	-9.29782e-145	3.67811e-145	1.2216e-145	-9.49048e-145	2.23473e-143
-3.72544e-147	6.54643e-146	3.91393e-146	5.25756e-147	-3.02947e-146	7.31048e-146	1.51538e-146	-8.3791e-147	-6.41785e-146	-1.11732e-146	1.68746e-146	-1.14401e-146	-7.94066e-146	2.39956e-146	1.14239e-146	8.59597e-146	5.71523e-147	5.72501e-146	-5.57195e-146	-3.36675e-146	6.41186e-146	5.28334e-146	-3.31652e-146	3.64115e-147	2.27853e-146	-1.2992e-145	-8.58522e-146	1.24314e-146	-3.824e-147	1.96973e-146	1.12559e-144
1.92747e-148	-2.8468e-147	-2.62501e-148	-1.37791e-147	-3.70134e-148	3.30907e-147	6.73168e-147	5.47324e-147	-5.69648e-147	2.17602e-147	-6.78065e-147	-1.06836e-148	3.91397e-147	4.81073e-147	1.35637e-147	4.61919e-148	-9.62914e-147	1.39721e-149	1.11224e-147	-2.24745e-147	-1.19034e-146	1.15862e-147	-1.72206e-148	-2.16743e-146	3.52609e-147	5.89126e-147	-1.91946e-148	1.04004e-146	2.03281e-146	1.27385e-147	1.3539e-145
2.7415e-149	-1.17552e-148	-8.60411e-148	-1.2948e-147	9.41687e-149	4.60839e-149	1.28828e-148	-2.73057e-148	2.18146e-148	1.81676e-148	2.88705e-148	-9.6412e-148	8.95315e-148	-7.01234e-149	-6.8743e-148	-5.03305e-147	-5.14566e-148	3.3414e-148	-4.72491e-148	-5.75291e-149	-9.34191e-149	5.18386e-149	-4.36393e-148	-4.0162e-148	-7.174e-148	-9.96237e-149	-4.57987e-148	-1.80131e-148	4.82819e-148	-9.27528e-148	1.64084e-146
2.64023e-151	8.84236e-150	-3.21277e-149	-1.32079e-149	-8.36727e-149	-2.18324e-148	-5.26797e-149	6.14063e-150	-3.2533e-149	-1.27282e-150	-4.10177e-151	8.70646e-150	-4.63571e-149	-6.98577e-149	-1.09724e-149	-4.83613e-149	5.35634e-149	-2.41638e-149	-3.56151e-150	3.17799e-149	-2.15333e-150	-6.5904e-150	-8.04956e-149	-2.71609e-149	-6.43697e-150	1.43574e-149	4.31888e-151	8.52156e-149	1.26003e-149	2.60395e-149	1.00828e-147
3.98435e-151	-3.2097e-150	5.74301e-151	1.62573e-150	2.75828e-150	-3.44301e-151	-1.07651e-149	5.93392e-151	3.42675e-150	1.30065e-150	7.3279e-151	7.84312e-151	3.08081e-152	-5.24207e-150	-3.11743e-149	9.16473e-150	-8.86789e-151	-5.5335e-150	-2.04103e-150	1.44972e-149	2.57937e-151	4.35944e-150	5.74267e-150	5.95749e-150	6.77387e-150	-2.29918e-150	2.24149e-150	1.39524e-151	-2.80079e-149	-8.61542e-151	1.51725e-148
2.85631e-151	2.42863e-152	-1.28209e-151	8.1658e-153	3.76449e-152	4.57189e-152	2.57507e-152	6.05304e-151	-2.58366e-151	1.73411e-151	1.26011e-151	1.30846e-150	3.5826e-152	1.80358e-151	-1.18406e-151	2.92376e-152	1.78097e-151	2.29165e-151	-2.70204e-150	-6.79307e-152	-2.56541e-151	1.18956e-150	-1.96524e-151	-5.27248e-151	-2.63902e-151	-2.01497e-150	-6.64987e-152	-1.06568e-151	2.82508e-151	2.8367e-151	1.1756e-149
4.32667e-152	2.20268e-151	1.06269e-153	-1.58075e-152	-2.40755e-152	2.07399e-152	8.38203e-152	-1.76179e-152	1.11808e-152	8.36359e-153	-1.43075e-154	4.64031e-152	-3.63328e-153	-5.68025e-153	-5.18333e-152	2.41683e-152	5.88725e-152	-6.40456e-152	-1.24172e-151	2.42945e-152	7.55818e-152	1.89533e-153	2.61451e-151	-5.42315e-152	7.13822e-153	5.79e-153	1.93494e-153	3.60077e-153	2.80285e-153	3.26197e-152	1.2965e-150
-6.59304e-154	-2.64389e-153	-1.25011e-153	-6.07837e-155	-4.33434e-153	6.68124e-154	2.21482e-153	-4.90424e-154	-2.68218e-153	-1.99173e-153	-6.94019e-154	-6.21316e-155	-1.83377e-154	-1.13711e-154	-1.0132e-153	1.62837e-154	3.43404e-153	-9.00806e-153	6.16757e-153	8.1226e-153	-7.43198e-154	-2.30498e-154	4.59341e-154	7.16405e-153	3.68812e-154	-1.56421e-153	-1.55197e-152	9.04121e-155	1.36248e-153	-8.49717e-153	8.19572e-152
7.75438e-155	1.00179e-153	3.35074e-154	1.31971e-154	3.09847e-155	3.78177e-155	-1.52772e-155	1.06854e-153	2.74283e-156	3.40359e-155	9.76085e-154	4.39671e-154	-5.64989e-155	3.15293e-155	1.5305e-154	7.60264e-155	3.10091e-154	6.74533e-154	1.57423e-153	-1.6621e-154	-5.5016e-154	-1.21238e-154	-2.9416e-154	-6.45343e-154	-2.28045e-160	3.15481e-154	-2.82366e-155	1.05552e-155	3.17818e-155	1.4588e-153	1.06495e-152
-7.76903e-156	-8.5378e-156	-2.48128e-157	1.04717e-154	9.86936e-155	-1.38264e-155	1.89605e-155	1.56037e-154	7.35311e-156	3.74976e-156	-3.65326e-155	-2.49283e-157	4.50518e-155	1.32079e-155	3.20607e-155	-5.82671e-156	2.36654e-156	-5.34124e-155	-1.07047e-157	-5.06685e-156	-4.33986e-156	-4.15645e-155	1.60438e-155	-2.29888e-156	-1.41405e-154	1.89222e-155	-1.35193e-155	-5.53725e-155	-8.67502e-156	-1.10387e-155	9.26955e-154
-2.30819e-157	-2.0449e-156	1.34366e-156	6.28422e-157	-4.41886e-157	5.18915e-156	8.88127e-157	3.9094e-156	-1.42336e-156	-3.17351e-156	-1.59298e-157	-8.19688e-157	1.73649e-158	1.02731e-156	4.99711e-156	-2.5563e-157	-1.99446e-156	-4.83108e-156	6.81931e-156	-1.8424e-156	9.02048e-157	5.07614e-157	3.95594e-156	-8.81714e-158	3.52386e-157	1.54005e-156	3.45679e-156	1.92489e-157	5.25845e-158	1.02149e-156	5.41064e-155
6.59986e-158	-2.09257e-157	6.64609e-158	3.21722e-159	8.7803e-158	5.67529e-158	1.73815e-157	-1.78692e-158	6.88334e-157	-1.1403e-156	-1.89013e-157	1.89884e-158	3.04149e-157	4.43241e-157	-1.10484e-157	1.80593e-157	-1.62827e-157	-1.26469e-157	1.02795e-157	-4.10084e-157	-3.14614e-157	1.16652e-157	-2.1305e-157	1.25214e-158	-4.841e-157	7.60475e-157	-6.02865e-157	1.96267e-157	-1.5911e-157	-1.39607e-156	8.81418e-156
-3.83021e-159	1.53398e-159	-3.89115e-159	-5.58473e-159	-2.54647e-158	2.65194e-158	1.85817e-158	1.6404e-159	1.91335e-159	-6.70445e-158	-8.6504e-159	4.17267e-159	1.02148e-158	-2.17803e-158	8.02707e-160	2.72603e-159	-1.04126e-158	-8.71866e-160	-1.39425e-158	-8.35554e-160	2.72483e-158	-5.18477e-159	-4.87888e-159	-2.12813e-159	1.42254e-160	1.85447e-157	7.71075e-160	2.71942e-158	-7.53869e-159	7.45767e-158	5.65524e-157
-1.09893e-160	8.2191e-160	-1.15808e-158	-3.93426e-161	-1.92326e-160	-9.22537e-160	-4.21677e-160	4.15635e-159	-5.90174e-159	-2.67191e-159	-8.21274e-161	5.95431e-160	-1.96034e-159	3.05387e-159	4.07578e-160	1.76753e-159	2.53641e-159	1.09357e-159	2.27381e-160	-2.03241e-159	2.60572e-160	-2.55807e-161	-2.26119e-161	1.74363e-159	-6.44974e-160	1.49249e-161	-9.71943e-159	-1.9756e-159	5.08415e-159	-1.71952e-159	6.17861e-158
2.89622e-160	5.24687e-162	-1.00991e-160	-1.904e-161	-9.58592e-163	-4.5424e-161	-5.31003e-160	-2.83031e-160	-8.80762e-161	1.85666e-160	4.95654e-161	-1.31679e-160	-1.16825e-160	1.93859e-160	2.24565e-161	-2.68896e-162	-4.08619e-161	9.05354e-161	-8.81311e-160	3.66258e-161	8.90953e-161	-1.12095e-161	1.47607e-159	1.09802e-160	-1.92376e-161	2.40551e-160	2.12303e-162	4.62986e-160	-5.22348e-161	-8.28423e-161	5.66162e-159
-3.45736e-163	5.60701e-162	-1.18729e-161	-2.59966e-161	5.43069e-161	1.821e-161	5.2864e-161	-2.2532e-163	2.63086e-161	-6.05423e-161	9.85067e-163	1.09596e-161	-4.64185e-162	1.77714e-163	-5.57909e-162	-3.24608e-162	2.95765e-162	5.46217e-163	-1.32981e-162	3.12133e-162	-1.92884e-161	1.69984e-162	-4.88372e-163	1.39825e-162	-2.16054e-161	3.40236e-163	-8.30558e-162	-1.75272e-160	1.07105e-162	1.79051e-163	5.19472e-160
-9.16175e-164	-7.93067e-165	-8.46483e-163	3.76302e-162	2.55087e-162	4.74786e-162	2.06888e-161	-1.92474e-163	2.17825e-162	-9.62307e-163	-1.66602e-162	-2.01573e-162	-8.69728e-163	2.67113e-163	-3.0102e-163	1.09229e-162	-8.66919e-164	-1.45689e-162	-3.56161e-163	1.27365e-163	-7.97782e-165	1.16854e-162	-4.58978e-163	2.0525e-163	1.34308e-164	-1.37598e-162	1.00939e-162	1.08784e-162	-6.62907e-163	1.32106e-163	5.0391e-161
8.10657e-164	-8.501e-164	-4.23714e-163	-7.5583e-165	1.75544e-163	-8.67431e-165	9.29663e-165	-2.59722e-163	-3.90407e-163	2.185e-164	-2.01475e-165	-9.13166e-163	9.87577e-164	6.50159e-164	-1.51961e-163	-1.2534e-163	-9.20553e-164	-1.41894e-163	4.30794e-164	2.39545e-163	-3.73368e-164	-1.54275e-163	1.60873e-164	1.33074e-163	3.39435e-163	1.87134e-164	-1.46138e-164	7.04754e-163	9.1744e-164	2.65364e-163	5.11107e-162
1.82351e-165	-6.89371e-166	1.86677e-164	6.74353e-166	-1.32749e-164	-2.59969e-165	-8.92633e-166	-3.41685e-164	4.29241e-164	-5.02768e-165	1.09752e-166	-6.61687e-165	-4.83143e-165	8.72922e-164	3.35038e-164	1.22207e-165	-3.7632e-164	3.47037e-165	1.05277e-164	-6.27289e-165	-3.46444e-167	2.41977e-165	1.38308e-166	1.8587e-164	-1.62826e-164	-1.92089e-165	6.35353e-166	1.6048e-164	-2.19719e-164	6.46501e-164	4.5491e-163
-3.50983e-166	-3.36605e-167	6.55124e-167	6.28639e-166	-1.90889e-167	-9.85229e-166	4.67566e-166	-5.20692e-166	2.97001e-166	6.99644e-166	6.82943e-167	-1.90371e-165	-1.15975e-166	-1.28109e-165	-9.76808e-166	6.51446e-165	2.34519e-166	1.46619e-165	-1.08696e-165	-9.74134e-167	1.99233e-166	-3.54372e-165	3.08114e-166	2.85998e-165	-5.07402e-166	7.90253e-167	-1.93054e-165	-5.24158e-166	-7.48331e-167	7.05107e-166	2.85456e-164
-2.80348e-166	1.16918e-166	5.47347e-167	3.31185e-166	7.62318e-167	1.75297e-166	1.31499e-166	2.25079e-167	4.1779e-166	-4.6971e-167	3.4862e-166	2.82085e-167	9.3568e-168	1.35957e-166	1.02289e-165	-3.9295e-166	-5.77023e-167	6.38971e-167	-4.40937e-167	-1.82097e-166	3.2328e-167	-9.80324e-167	-3.4116e-167	9.51958e-167	1.99001e-166	-1.84849e-166	2.20921e-166	1.48174e-167	-2.83079e-167	-2.8625e-167	4.87544e-165
-2.82481e-167	1.6068e-167	7.94307e-168	-9.35168e-168	-6.15729e-168	2.88609e-168	5.09682e-167	-2.07527e-167	2.03201e-167	1.65082e-169	8.63281e-168	1.30438e-167	8.86285e-168	4.68478e-168	-3.69479e-170	1.38489e-167	-7.78597e-168	1.54812e-167	4.51256e-168	5.73843e-168	-6.16516e-167	2.65267e-167	5.89128e-168	3.70554e-168	-5.99706e-169	9.37081e-168	8.93915e-168	-2.50913e-168	2.21829e-167	2.92355e-167	4.16101e-166
-1.17825e-169	-7.99724e-170	8.17253e-169	3.33243e-168	-3.24604e-168	1.12716e-168	1.05441e-168	-1.50244e-169	-3.21312e-169	-5.84994e-168	-8.70181e-169	-4.36672e-169	-2.2292e-170	-3.73301e-168	-6.59775e-170	-1.5296e-168	-2.56821e-169	1.04753e-168	1.47495e-169	-9.35087e-169	2.30284e-169	9.1844e-170	-1.04472e-169	3.00796e-169	6.2467e-170	-1.92846e-168	-8.21831e-169	6.20564e-169	-6.02244e-169	5.74776e-170	2.99617e-167
-1.15098e-170	7.69385e-170	-4.39251e-170	-4.92252e-170	2.20665e-170	6.65032e-170	2.26856e-169	-9.00029e-170	-1.16735e-170	7.86676e-170	2.37656e-170	-1.18694e-169	1.16303e-170	2.58993e-171	2.30358e-170	-3.2037e-169	9.34197e-171	7.79204e-170	-4.67675e-170	8.30093e-171	-5.41428e-169	-1.78406e-171	-2.30982e-170	-2.64701e-169	2.50493e-170	-6.53412e-170	-4.20208e-170	-2.20707e-170	7.72606e-170	2.89977e-169	2.67252e-168
-7.72962e-171	2.26957e-170	-4.56369e-170	5.1289e-171	5.39548e-171	-9.54812e-173	7.63257e-172	1.11434e-172	1.12419e-170	1.06992e-171	-1.76021e-171	1.61695e-171	8.92451e-171	-2.31561e-171	1.00886e-172	-1.12893e-170	-6.69422e-171	8.85817e-172	6.48536e-171	7.0389e-171	1.81666e-171	-1.96205e-171	2.63234e-172	-1.37896e-170	-1.0248e-171	-1.67064e-170	-4.15327e-171	4.64399e-172	-9.11684e-171	-2.75572e-172	1.96553e-169
-9.14777e-172	1.8331e-174	-2.51126e-171	-2.68387e-173	1.83004e-172	4.13223e-171	-1.16329e-171	1.22953e-172	3.25704e-171	-7.11847e-174	9.67614e-173	2.71664e-171	-1.25531e-171	-1.10025e-171	5.32963e-173	1.0407e-172	4.03002e-172	-1.8654e-171	-2.57549e-171	2.23589e-173	6.27856e-172	5.21515e-172	3.29912e-173	4.45642e-173	2.33872e-172	1.9223e-172	-2.14196e-172	-5.07288e-172	-3.83167e-172	2.14656e-172	2.54853e-170
-3.73264e-172	-9.12632e-174	-7.26575e-173	-1.94141e-172	4.94698e-173	-9.04972e-174	-1.92535e-172	2.79172e-173	-5.74996e-173	2.111e-172	4.33449e-173	3.8057e-173	2.81951e-173	-8.71218e-174	8.88616e-173	1.36724e-174	1.67575e-172	-7.0216e-174	6.71242e-173	1.78902e-172	2.09304e-174	-5.44136e-174	2.34896e-172	3.74802e-173	-1.10371e-172	-2.62308e-173	2.04904e-172	-1.05536e-173	-5.5988e-173	9.60523e-173	2.60993e-171
-5.54039e-174	1.48426e-173	8.43928e-175	-1.8097e-174	-4.41024e-175	-2.87006e-174	2.73418e-173	3.72239e-173	-3.56607e-175	3.28442e-174	9.07511e-174	-6.30084e-174	2.61916e-173	-4.98068e-174	1.45763e-174	2.82474e-175	-1.69966e-174	-7.38521e-174	-4.70679e-174	-9.96743e-174	2.17285e-174	-1.25346e-173	3.58787e-174	3.7409e-174	-3.27276e-176	-7.17631e-175	3.02604e-174	-1.16046e-173	-5.4498e-174	3.30738e-174	2.12776e-172
-3.17315e-175	5.73417e-175	-4.40599e-175	-3.14108e-175	-4.9296e-175	-1.09168e-174	1.24509e-175	-3.63359e-175	1.44408e-175	-1.51577e-174	-1.05773e-174	-9.70989e-176	-1.19621e-174	-5.13661e-177	-1.08658e-175	6.12703e-175	1.26116e-174	-2.94958e-175	2.09013e-175	-4.07575e-175	-5.85444e-176	3.5286e-175	6.0629e-176	4.19721e-176	3.22445e-174	4.52469e-175	-7.27744e-176	2.76113e-176	-1.63855e-175	-5.0962e-175	1.55932e-173
1.1736e-176	-1.52278e-177	2.37311e-176	-1.30541e-176	3.54635e-176	-1.21674e-175	8.7661e-177	3.26771e-176	1.07355e-176	1.32277e-176	-1.59456e-176	5.96327e-176	1.56394e-175	-6.99026e-176	-7.14824e-176	6.45283e-177	6.44321e-177	-3.45135e-176	-9.99113e-177	-2.96723e-175	2.98393e-177	1.76198e-176	1.14398e-176	2.78539e-176	4.64781e-177	5.5915e-177	-6.72901e-176	2.68034e-176	2.1202e-176	-4.49445e-176	1.23045e-174
-6.45321e-177	3.28546e-176	-9.84089e-177	-8.24738e-177	-1.81626e-177	1.21212e-176	4.57501e-177	2.58611e-177	-3.05162e-177	-8.02358e-177	1.07488e-177	-8.78777e-177	1.21407e-177	-1.69566e-177	4.96036e-177	-2.54005e-177	-4.61795e-178	-3.6937e-177	3.41266e-176	-3.40414e-176	-2.20066e-176	-1.58508e-177	5.54977e-178	-1.41333e-176	-4.4788e-177	-1.55626e-177	2.29791e-177	-4.63024e-177	7.33117e-177	-2.37768e-177	2.43118e-175
-8.52448e-178	-8.15092e-178	-3.76534e-178	-4.02536e-180	-5.46801e-179	1.49226e-177	-5.72604e-178	-1.21311e-178	-2.22656e-178	5.65478e-178	6.50593e-180	-9.44652e-179	-9.85249e-178	-4.99442e-178	2.69625e-178	-2.49832e-178	-1.61059e-177	-1.66727e-178	6.82347e-179	-6.97508e-179	-6.73447e-178	6.62447e-179	4.49686e-179	2.7014e-179	-3.5272e-178	1.81717e-177	1.66533e-177	-1.9141e-177	-4.97825e-179	5.80247e-178	1.62885e-176
2.61291e-179	6.98705e-180	4.88964e-179	-4.93523e-179	1.01404e-179	-1.61818e-178	8.14616e-179	-5.96092e-179	-1.11337e-179	9.49498e-179	-1.42129e-180	-2.11627e-179	-3.00433e-180	-1.07624e-179	1.14513e-179	1.9628e-178	-1.14478e-180	9.65685e-179	-1.54062e-178	-1.98905e-179	1.0373e-179	5.25878e-183	1.33389e-179	-5.58913e-179	4.56877e-179	-1.56039e-179	-5.57062e-180	-1.84744e-179	-5.16091e-179	-1.90832e-180	1.28469e-177
1.00075e-181	2.40614e-180	8.39216e-181	-5.17289e-180	-4.81143e-181	-3.22516e-179	1.34221e-179	-4.27009e-180	1.13271e-180	-2.57587e-180	1.43849e-180	-1.4917e-179	8.79636e-180	-4.80517e-181	2.29047e-180	-4.02815e-180	-1.07398e-180	-3.1833e-180	-4.32078e-180	-1.21503e-181	-3.25937e-182	-8.47408e-180	7.51401e-180	-1.53965e-179	7.08032e-181	-1.43032e-180	5.17573e-180	-3.41768e-180	-9.79706e-181	4.64981e-181	1.46896e-178
-5.07442e-181	1.67889e-181	-2.30512e-180	2.37241e-181	1.95167e-181	1.15188e-181	1.01421e-181	1.64601e-181	-7.99963e-182	7.04501e-180	1.60171e-181	-3.39746e-182	2.19397e-181	4.74112e-182	5.98873e-183	1.18978e-181	1.19143e-180	-6.72166e-181	-2.12218e-181	-9.20478e-182	-5.13397e-181	-9.00469e-181	4.68359e-181	1.95075e-181	-1.44072e-180	3.32534e-181	7.29181e-181	-2.08729e-182	-4.11461e-182	3.07201e-182	1.83453e-179
8.65356e-183	-3.8616e-182	2.56376e-182	-4.66699e-183	1.23991e-182	1.15811e-182	3.6023e-182	-1.88634e-182	8.17757e-182	1.75882e-182	5.30318e-183	-3.34355e-182	5.06819e-183	1.04519e-182	2.03213e-183	2.14173e-182	2.4547e-182	9.48289e-183	1.1445e-184	8.99364e-182	1.28282e-182	7.65002e-183	-5.68203e-182	-2.52398e-182	-4.62919e-181	-2.35046e-182	1.97004e-182	2.29287e-182	1.18859e-182	-3.76082e-183	1.10483e-180
-2.28216e-183	-8.1931e-184	1.70332e-183	-8.52561e-183	-1.00586e-182	-1.38337e-183	5.37839e-184	7.89569e-184	5.2966e-185	-1.22467e-183	-4.89456e-183	4.50991e-183	-6.67634e-183	7.00127e-184	-1.59553e-183	-8.71137e-183	-4.88959e-183	4.24901e-184	6.9006e-183	-4.73377e-184	5.59713e-184	2.09261e-183	-1.17342e-183	2.12628e-183	8.31745e-186	-4.45094e-183	-1.21005e-182	-3.66184e-183	-4.07737e-185	-5.43498e-183	9.88032e-182
-4.35853e-184	2.48053e-184	-8.85886e-184	3.88309e-184	5.8305e-185	-1.43033e-184	4.3997e-184	-3.52774e-185	-5.31508e-186	-1.25057e-185	-1.57095e-183	1.60221e-185	1.51571e-183	-1.03217e-184	-2.28631e-184	6.11567e-185	1.27754e-185	-6.86974e-186	1.26534e-184	-7.38577e-184	-2.67167e-185	7.43672e-185	1.71642e-185	4.416e-185	1.79431e-184	3.24145e-184	9.44303e-185	-7.27109e-184	5.51478e-185	2.66452e-184	8.84207e-183
-5.20174e-186	6.79072e-186	-2.82073e-185	-2.94733e-185	1.43733e-184	2.36726e-185	-7.18968e-186	-2.19207e-185	9.98979e-185	-7.3695e-186	-8.75524e-186	-2.72124e-186	9.947e-189	1.09984e-185	-4.3417e-186	1.13569e-184	5.02214e-186	3.98511e-186	-1.03911e-184	-1.54725e-184	-6.73478e-186	2.87262e-186	-2.1965e-185	-1.42329e-185	-1.62535e-185	-1.77834e-185	-6.26e-185	-6.47181e-185	5.86467e-186	-2.46144e-185	1.01913e-183
-6.70375e-187	-5.92869e-187	6.1916e-186	1.57933e-186	-5.46746e-186	1.05548e-187	1.18972e-186	5.75559e-187	-3.48625e-187	-2.58201e-186	-8.67446e-186	-5.86435e-187	-6.57717e-188	-3.05631e-186	3.0368e-187	-2.58336e-186	2.15635e-187	-1.37918e-185	-1.19187e-185	-3.07584e-186	-9.92226e-186	2.69781e-186	-1.43859e-186	-2.2036e-185	3.27533e-186	4.47095e-187	-7.34793e-187	-1.94564e-186	6.66216e-187	-1.37476e-186	1.08114e-184
5.21236e-187	-6.71614e-188	1.31741e-188	1.21218e-187	7.12786e-188	-1.80681e-187	-8.71742e-187	3.13096e-187	-1.1777e-186	-7.69893e-188	3.79562e-189	-2.28326e-188	1.57644e-187	5.13809e-188	-7.98048e-187	-9.76816e-188	2.85876e-190	4.99337e-188	4.22805e-188	-2.73172e-187	-2.8662e-187	-2.52254e-187	-7.18357e-189	8.06384e-187	-8.92136e-187	-9.43444e-188	-3.52684e-187	-1.43985e-187	5.96976e-187	4.51849e-188	8.38908e-186
-1.40333e-187	-8.847e-188	-4.46932e-188	-4.97041e-189	-3.38303e-188	-1.50916e-188	3.32337e-188	-4.88912e-188	1.42047e-189	-1.87161e-188	7.42936e-189	-5.60933e-190	1.58335e-188	1.55879e-187	2.80143e-190	-3.16862e-188	9.62741e-189	7.6286e-190	-4.04273e-189	-8.66854e-189	8.89257e-189	3.75181e-189	-1.53045e-188	-5.27043e-188	8.27358e-188	-1.03571e-188	-1.58256e-189	-3.27445e-189	-1.46751e-189	3.5223e-189	8.48013e-187
3.21368e-190	8.62305e-190	1.31552e-188	-1.582e-189	1.27215e-189	9.55404e-191	3.12627e-189	-4.28868e-189	-7.63295e-190	-1.88013e-189	1.26805e-190	-2.88242e-190	8.06973e-190	2.92568e-189	7.46265e-190	2.91667e-189	3.37328e-189	1.31202e-189	-8.45388e-190	1.1093e-189	-2.45773e-189	-2.26726e-190	-9.21018e-190	8.75303e-189	-7.72883e-190	-1.40751e-189	8.13551e-190	6.66925e-189	-1.36992e-189	3.41223e-191	6.52232e-188
-3.44341e-191	-1.86162e-190	-1.26722e-189	5.14417e-190	4.58141e-192	3.91341e-190	1.91604e-190	-1.27148e-189	3.13723e-190	2.8227e-191	-2.73247e-190	2.2855e-190	3.63274e-191	4.16684e-191	-2.07239e-191	6.60281e-190	-1.15675e-191	-2.12762e-191	4.18065e-191	-8.55707e-191	1.61083e-190	-2.3292e-191	2.4851e-190	-1.17841e-190	-1.76212e-190	3.02498e-190	1.44076e-189	-1.26616e-191	5.17791e-190	8.16177e-191	8.70648e-189
3.86971e-191	-1.26478e-192	-4.75247e-192	-3.42359e-191	-2.03763e-191	-2.75326e-191	-1.02151e-190	7.06855e-191	-3.81925e-193	1.08933e-192	-3.44874e-191	1.01127e-191	-1.43738e-191	1.87381e-192	-4.68369e-191	1.17241e-191	-6.55573e-192	5.46771e-192	1.42182e-191	-3.82931e-191	1.17763e-191	4.74371e-192	1.07177e-191	-3.34298e-191	4.6831e-192	-1.62007e-191	-7.44108e-191	5.45337e-193	9.56881e-192	1.63153e-192	6.52818e-190
-4.7279e-193	2.63528e-193	1.29745e-192	1.45463e-192	-5.42906e-193	-1.06835e-192	1.63593e-191	-1.18687e-192	1.27757e-192	-7.96952e-192	1.1747e-191	5.84623e-194	1.95514e-193	-3.29578e-192	5.25729e-193	2.26297e-193	5.31813e-193	-1.04845e-192	2.28461e-192	5.23754e-194	-5.586e-193	2.50768e-192	-1.71804e-192	3.65442e-194	3.88872e-193	1.86099e-193	-7.20905e-194	-9.32888e-194	-3.77787e-193	3.67629e-192	6.14742e-191
8.6401e-193	-4.4692e-193	2.64811e-195	1.1717e-193	3.40067e-194	-6.4625e-194	3.44403e-193	2.62409e-193	3.14768e-194	-2.70195e-193	1.00065e-193	6.55178e-195	-2.58939e-194	3.11137e-194	5.73119e-194	6.17334e-194	3.23199e-193	5.94163e-194	-6.00859e-193	2.39075e-193	8.24967e-193	7.96928e-194	4.76894e-194	8.35136e-195	-4.34304e-195	-3.522e-194	6.7923e-195	-1.4028e-194	1.04375e-193	2.04152e-194	5.08896e-192
-4.42631e-194	-2.97714e-194	-1.93203e-194	-1.58966e-194	5.91841e-195	1.40579e-194	-1.83507e-195	3.62138e-195	1.24301e-194	-6.01751e-194	7.21343e-196	-2.10626e-195	1.66578e-194	1.71474e-194	1.17392e-194	-2.15576e-194	-1.49601e-195	7.74547e-195	-3.59412e-194	2.79603e-194	-4.00912e-194	5.04581e-196	2.80544e-194	1.81587e-194	-3.03819e-194	1.87812e-195	1.29381e-195	-1.0349e-195	1.98319e-194	1.07985e-194	5.0239e-193
3.19984e-197	8.49556e-196	-3.01422e-195	1.20834e-195	7.20021e-196	2.08915e-196	-2.05086e-197	3.01288e-195	2.31079e-195	4.64553e-195	-2.07632e-195	2.33016e-196	1.00191e-196	-3.64254e-196	1.80236e-195	5.32847e-195	-9.45125e-196	-1.1553e-195	-4.43689e-196	1.39316e-195	5.71697e-195	2.02784e-195	3.57415e-195	-7.61222e-196	-2.21859e-196	-5.41784e-197	1.27122e-195	-1.70676e-196	3.1782e-196	-2.41295e-195	4.63935e-194
5.91068e-197	-3.0005e-199	1.0173e-196	3.41182e-197	3.98221e-197	-2.23629e-197	3.07535e-196	8.00047e-197	-3.93623e-196	-5.31633e-197	-7.33223e-197	2.89663e-198	-2.78379e-197	-7.73491e-197	-1.88556e-197	1.69267e-197	1.95909e-196	-4.74764e-198	-4.49468e-196	-2.10919e-197	-8.43163e-196	8.9083e-197	2.46372e-197	-5.53466e-197	-4.18975e-198	-3.365e-196	-1.39588e-197	1.29163e-196	-4.73208e-197	-1.56908e-198	3.5251e-195
-2.43947e-198	9.278e-198	1.95501e-197	5.29714e-197	-1.60935e-197	7.73733e-198	1.88888e-197	1.26954e-197	-4.67854e-198	1.62983e-198	-3.2568e-197	-8.29229e-198	2.73191e-197	4.51899e-198	6.76517e-198	2.53816e-198	-9.05955e-198	-4.26759e-198	-7.75549e-198	-7.2477e-199	-7.91926e-198	1.26812e-196	-1.45839e-198	4.11163e-198	1.51155e-197	-4.81603e-197	4.80601e-199	3.5392e-198	4.35524e-198	-5.00216e-197	5.11745e-196
-5.41701e-198	2.18055e-199	7.94368e-200	1.5067e-198	-4.43978e-198	8.99655e-200	2.36936e-198	3.23995e-199	-5.32634e-199	2.45248e-199	-2.09447e-198	-4.13893e-199	-6.71481e-199	-2.62892e-198	7.50367e-199	-9.32384e-199	2.29738e-198	-3.2968e-199	2.22021e-199	3.10816e-198	-1.05254e-199	1.04333e-198	8.32398e-199	-1.36063e-198	3.58721e-200	5.46982e-199	-1.34037e-199	1.36403e-199	-9.70792e-200	-3.37296e-198	3.63359e-197
-4.16772e-200	-1.08484e-200	1.06924e-199	-1.53157e-200	3.79976e-200	-8.44867e-199	8.33404e-200	-1.82435e-199	5.41679e-200	3.60347e-200	2.48381e-200	2.1166e-200	8.15683e-200	2.16483e-199	-1.08767e-201	8.09693e-199	6.45852e-200	-2.69538e-199	3.604e-200	2.09616e-199	1.25226e-199	-8.1735e-200	6.55703e-199	-3.68595e-200	1.00081e-199	-1.67732e-199	1.57017e-199	6.96602e-200	-7.53806e-200	1.10074e-199	4.72769e-198
6.35183e-201	1.30218e-201	8.44714e-202	-1.29718e-200	-1.05233e-201	-1.31113e-200	-1.50854e-200	2.9577e-202	1.22105e-201	-4.99177e-201	2.2373e-200	2.00207e-201	-3.33888e-200	-2.13304e-201	-3.4473e-200	-8.94999e-201	-1.03882e-201	-3.2784e-201	1.6053e-200	-2.51462e-200	5.48979e-201	1.59774e-200	-2.36009e-201	1.89243e-200	1.93038e-200	5.99115e-201	2.94599e-201	-3.99629e-200	1.51625e-200	-7.28204e-202	3.32911e-199
-5.66351e-202	-2.86057e-203	2.84176e-201	-1.85716e-201	-1.45698e-201	-2.07722e-201	-4.71792e-202	-2.02961e-202	1.13183e-201	-9.89623e-202	-2.47345e-202	3.09227e-202	-8.9497e-202	-2.22424e-202	-7.90251e-202	-6.92213e-202	1.72233e-201	-6.75194e-202	-2.56187e-202	3.21009e-202	-2.99044e-202	-6.89993e-202	1.22323e-201	1.68742e-201	6.20542e-202	5.53659e-202	-7.43048e-202	-4.11467e-201	3.37674e-202	4.09333e-202	2.84341e-200
7.5321e-203	1.16427e-203	1.6636e-203	-8.55463e-203	2.49507e-203	1.76788e-203	-1.28656e-202	-6.92171e-203	2.5593e-204	-3.28458e-203	-1.37575e-202	-2.25455e-202	1.09352e-202	-1.61486e-203	5.45233e-204	-1.26644e-203	-3.26637e-202	4.41405e-203	2.55611e-204	3.50874e-203	1.40126e-202	4.95315e-203	1.36089e-203	-7.91688e-203	1.62838e-203	-5.83975e-202	-1.59057e-202	3.07018e-202	3.14843e-203	-7.96473e-204	2.76834e-201
3.97246e-204	1.19609e-204	-2.92183e-203	1.82521e-204	-7.10024e-204	1.35208e-203	6.79874e-203	5.31306e-204	1.7663e-203	1.29839e-204	-1.5481e-204	1.06308e-203	8.57207e-204	-2.39252e-205	-6.72016e-204	-1.83728e-203	7.12405e-203	-2.87282e-204	4.12992e-204	3.16565e-203	-1.49537e-204	-1.24924e-203	3.83734e-205	2.22457e-204	-2.95134e-204	8.98855e-204	-2.99211e-204	-1.79819e-203	2.52233e-203	-5.14414e-205	3.80326e-202
-3.8308e-205	1.09782e-205	-4.67362e-205	1.44684e-204	-5.49504e-206	4.71253e-205	-4.03476e-204	-7.54307e-205	-1.75e-204	-3.16345e-204	-1.98565e-204	-3.96495e-204	1.1221e-204	2.20132e-205	6.04067e-205	-1.411e-204	2.26199e-204	-1.13527e-205	-3.82533e-206	-2.20974e-204	-1.58006e-205	1.17085e-205	-3.41713e-205	-1.02622e-205	-2.95753e-205	-5.73324e-205	1.44578e-204	5.29332e-205	-8.54158e-206	3.28973e-205	3.05452e-203
9.05064e-206	-5.04896e-206	1.15534e-205	-5.98375e-206	2.37298e-207	-1.2412e-206	3.8209e-207	6.97497e-206	2.0189e-207	-2.96407e-208	9.49116e-207	2.87142e-205	2.45842e-205	-6.23735e-206	-1.57863e-205	1.14309e-205	2.56703e-205	-5.27079e-207	-1.49505e-206	4.68603e-206	-3.26687e-207	-2.13882e-206	1.6621e-206	-3.66342e-205	2.56555e-206	-3.57788e-206	7.02891e-206	1.41063e-205	1.32322e-205	-1.48513e-206	2.43542e-204
2.4834e-208	-9.89942e-207	-1.39939e-206	-3.12157e-206	-1.11798e-206	5.2406e-208	1.07881e-207	1.13908e-207	-2.32174e-206	-7.38644e-209	7.1172e-208	4.78964e-207	9.11379e-207	-2.80585e-208	4.83665e-207	-6.87991e-207	-5.38937e-207	3.18508e-206	-1.26141e-207	-2.06387e-208	-1.77233e-206	-1.0566e-206	-3.7505e-209	-3.64013e-207	-3.60856e-206	1.32862e-206	4.28945e-207	-9.14573e-208	-4.32511e-207	-1.34806e-207	2.50107e-205
-4.19562e-209	5.15212e-208	-1.49369e-208	1.87734e-208	6.39759e-208	-3.07579e-208	2.28661e-208	1.96843e-209	6.57329e-209	-9.90684e-209	1.67999e-208	-2.14593e-209	6.37568e-207	1.26776e-208	-1.06017e-208	4.70475e-208	-4.17521e-208	-4.43433e-209	-3.99594e-208	-5.01391e-209	1.33585e-207	-5.49659e-208	-1.66317e-207	-5.2648e-208	-7.27928e-209	-2.29404e-208	-2.19711e-208	-1.98181e-208	2.83694e-208	-1.45904e-208	1.56596e-206
-1.00946e-209	-1.09049e-209	4.70982e-210	2.51318e-209	-6.87467e-209	-2.97968e-208	2.6552e-209	-5.41413e-209	4.71065e-209	8.91782e-210	-4.17635e-208	-5.91633e-210	2.63231e-209	3.71645e-209	-4.89792e-210	-6.02709e-209	-4.40349e-209	7.92608e-210	-7.29811e-209	-1.65988e-209	-2.51974e-209	-3.37955e-209	-1.48548e-209	9.77718e-211	-1.74105e-209	6.74481e-209	1.00067e-208	3.04009e-209	6.41015e-209	-1.26789e-209	1.61495e-207
9.63928e-212	-9.91548e-210	-2.88838e-211	-1.18329e-209	1.69136e-210	-3.37039e-210	3.40979e-211	-2.07358e-210	-3.49524e-211	1.80382e-210	3.86784e-209	2.04042e-210	3.75824e-210	3.66386e-210	3.09611e-210	-1.35553e-209	3.76598e-211	-5.23787e-210	1.07856e-209	4.69581e-210	2.6326e-210	2.9626e-210	6.87682e-210	-4.5645e-211	5.68711e-211	1.74749e-209	6.75527e-210	5.56666e-211	-1.74977e-211	-2.00655e-210	1.58117e-208
-9.67125e-213	-1.7249e-212	-7.56846e-211	-1.00795e-211	1.86291e-211	1.77043e-211	-1.533e-211	-6.24493e-211	2.0532e-212	2.95991e-212	-1.61035e-212	-1.1023e-211	-9.24081e-212	7.5748e-211	-4.19354e-211	-5.40943e-212	2.2036e-211	-2.20498e-210	1.77465e-211	-1.32817e-210	9.35917e-212	5.49018e-211	1.65399e-211	-1.48078e-211	-6.27968e-211	-8.24541e-211	2.13301e-211	-3.76403e-211	-1.96539e-210	3.33053e-210	1.57507e-209
-6.63893e-212	-3.21434e-212	1.87536e-212	1.60768e-213	2.18909e-211	-7.37207e-213	1.45777e-212	2.08082e-212	-3.76712e-212	-6.68976e-212	6.9208e-212	8.7187e-212	-2.37497e-212	-1.63611e-214	-3.67749e-212	6.29128e-213	-5.04822e-212	-6.94373e-212	-1.46888e-211	-7.84981e-212	-4.18024e-214	-1.3781e-212	-1.04405e-212	1.3173e-212	4.46718e-212	1.15234e-212	-4.49489e-213	-9.6828e-213	3.6534e-212	-4.02642e-213	1.20256e-210
2.80517e-213	1.63263e-212	2.84354e-213	-3.40378e-214	1.6341e-213	7.78309e-213	1.08869e-213	1.13941e-212	-3.04694e-213	4.20386e-213	-1.98821e-212	2.42044e-213	-1.90784e-214	-7.50233e-213	3.38221e-214	-2.55404e-213	-2.62728e-213	9.38247e-214	3.8405e-214	1.07529e-213	-2.99444e-213	-5.36092e-213	-2.72251e-213	1.49371e-213	-8.31664e-214	-1.72063e-214	3.86796e-214	2.3459e-212	9.98662e-215	1.37261e-213	1.28272e-211
-2.18468e-214	-8.70315e-215	1.54124e-214	-7.3775e-214	4.18628e-214	-1.81465e-214	2.3007e-214	-4.19995e-215	4.72134e-214	-2.32036e-214	-5.15279e-214	-6.34478e-215	-5.98302e-215	1.18253e-213	2.48447e-213	-2.98027e-214	1.10352e-214	-1.79535e-214	-6.49438e-214	6.10894e-215	1.68827e-214	6.55273e-214	2.78114e-214	-2.91138e-214	1.82546e-214	8.74083e-215	-3.83631e-214	8.54919e-214	-2.48425e-214	-1.88018e-213	1.34082e-212
1.57297e-214	3.91609e-215	-2.67903e-217	-3.77733e-215	2.48857e-215	9.30884e-216	-1.27291e-215	4.29855e-216	1.88804e-215	1.52364e-214	-1.11079e-214	1.47247e-215	3.34467e-216	-6.4479e-216	1.78507e-215	-2.42131e-216	5.11461e-216	-5.33998e-216	-2.88597e-215	5.40799e-215	-6.87524e-215	2.81351e-216	1.18998e-215	2.44581e-215	-1.48139e-216	9.52264e-215	6.48525e-216	-1.14773e-216	8.18521e-216	-1.09362e-215	9.37615e-214
-4.38523e-216	1.14957e-216	4.26969e-217	9.39356e-217	-7.0696e-217	9.51681e-217	-1.80313e-216	-5.98964e-216	-1.04247e-216	-9.47277e-217	4.32782e-216	2.7435e-217	-5.16705e-217	3.00372e-216	-8.15453e-217	1.31448e-215	3.31597e-217	-1.77371e-216	-9.66464e-216	4.97947e-216	-6.87311e-216	-3.61433e-216	8.84537e-217	-4.79575e-217	-1.66318e-217	2.5377e-216	5.30011e-217	-1.93615e-218	9.15588e-217	1.8129e-216	7.5008e-215
1.55103e-216	8.53572e-218	1.76701e-217	-9.57066e-218	4.2325e-217	-5.22086e-217	-6.80825e-217	2.05348e-219	-4.30935e-218	9.66304e-218	-3.16847e-217	-9.63583e-218	-1.64522e-217	2.49382e-217	6.48342e-218	7.40249e-218	1.77664e-218	7.49574e-217	-1.12502e-218	1.95637e-217	-1.65471e-217	-1.8719e-216	-1.97698e-217	1.07538e-217	-2.00539e-217	3.3983e-217	3.15771e-217	9.81538e-218	-1.44044e-216	-2.37862e-217	1.05921e-215
-3.23667e-218	1.04679e-218	-2.04365e-219	-2.86115e-218	1.92903e-218	4.31883e-218	-2.66126e-218	3.68871e-219	2.37152e-218	1.16663e-218	-2.11773e-219	1.34032e-217	2.22211e-218	-4.71391e-218	3.75027e-218	-8.99881e-219	-9.64563e-218	-4.29888e-218	-2.8028e-218	4.47329e-219	5.67149e-218	2.11991e-220	8.0556e-219	-1.18844e-219	8.54694e-218	1.08478e-220	-3.62057e-219	8.95717e-218	-7.51312e-219	6.66148e-219	8.84725e-217
-1.72539e-219	-1.69042e-220	-1.34262e-220	6.69447e-219	5.36989e-219	-2.14885e-219	3.42158e-219	-8.0447e-220	6.04013e-219	-7.73942e-219	1.58101e-219	5.64688e-219	-3.01114e-220	-3.03002e-221	-1.772e-219	1.75352e-219	-2.26986e-220	4.78312e-219	1.17242e-219	-3.9881e-219	3.16326e-219	4.95332e-220	-5.04156e-219	-7.29984e-221	-2.16957e-220	-2.36398e-220	3.19658e-219	-2.48393e-219	3.39358e-219	-1.32361e-219	7.51272e-218
-3.20826e-221	-2.74512e-221	-1.29948e-219	-7.29684e-220	1.13335e-220	-5.83405e-221	-2.69025e-222	8.0981e-220	-1.50384e-220	-1.00326e-221	-9.52269e-220	8.54326e-221	2.15922e-220	-1.68177e-221	-1.43212e-220	1.23965e-220	-2.88404e-221	-4.59295e-221	6.29969e-220	1.55214e-220	-6.63405e-221	-7.88213e-221	1.487e-220	1.5417e-222	7.10464e-221	-2.76989e-222	9.79822e-220	1.5945e-222	1.91409e-223	1.9601e-221	7.00128e-219
-6.48331e-221	-2.29247e-221	2.10436e-223	3.47873e-222	1.41591e-221	1.78046e-222	1.90504e-222	-8.23791e-221	6.59426e-221	1.708e-221	-2.43735e-221	-2.44996e-222	-3.78141e-221	3.9936e-222	-5.92977e-222	6.17273e-223	-4.80252e-222	4.33832e-221	-8.7477e-222	-2.88877e-222	-4.72191e-221	2.84802e-221	-1.96457e-221	-3.03115e-221	-4.03844e-221	-2.74074e-222	2.65883e-222	2.55001e-221	7.24096e-221	2.08777e-221	6.99922e-220
-1.04008e-223	-6.88402e-223	1.44008e-222	1.02294e-222	2.5537e-222	-5.64576e-223	2.17683e-223	1.52534e-222	-6.02389e-222	2.68195e-222	-1.41601e-223	-8.05623e-224	2.28859e-222	8.79637e-224	-4.93856e-224	-3.64626e-224	1.04568e-222	1.34912e-221	6.29883e-222	-1.18507e-223	6.60175e-223	-2.3198e-223	-1.58184e-223	2.00083e-222	8.45715e-223	-1.69859e-222	-4.03893e-222	3.75867e-222	-8.88916e-222	6.12706e-222	6.88707e-221
-2.7375e-224	1.88138e-223	4.46452e-223	-2.48753e-224	1.95487e-224	5.08093e-223	-5.82342e-223	9.15088e-225	-5.86462e-226	1.47171e-223	-1.62272e-223	2.99755e-224	5.97854e-224	5.65868e-224	-2.67531e-224	4.20071e-224	5.7972e-223	-5.05589e-224	-6.38458e-223	-2.54195e-224	-1.91965e-223	1.22579e-222	1.2443e-224	-1.07434e-224	-1.80672e-223	-9.99279e-223	-6.75066e-224	-3.45786e-223	2.06243e-223	-3.0265e-224	6.89597e-222
2.15061e-224	-9.61495e-225	1.25781e-225	-2.68196e-224	8.71868e-226	-1.78434e-224	4.56173e-225	2.88162e-224	-4.20757e-225	1.88684e-224	6.27885e-225	2.91664e-224	-1.72947e-224	-2.07267e-225	-1.31567e-224	7.2971e-226	-1.64955e-224	1.63053e-224	1.79724e-224	-5.32081e-225	-4.11041e-224	1.52094e-224	-1.38715e-224	-5.60794e-224	1.19424e-224	3.25098e-224	2.84538e-224	7.97519e-226	-8.26371e-225	-1.67275e-224	4.8412e-223
9.25847e-226	7.31692e-227	-3.59934e-226	2.03368e-225	-9.07596e-226	-6.44497e-227	-2.11843e-225	5.54218e-227	5.29625e-225	2.62208e-226	-1.36027e-226	4.0027e-226	-1.9033e-225	-7.12632e-226	-6.33313e-226	-2.84444e-225	2.71007e-225	-3.27211e-225	8.88567e-226	3.45073e-225	-2.46785e-225	2.7635e-225	9.2383e-226	1.04543e-224	-1.15149e-225	1.23146e-225	-1.31956e-225	-2.64788e-225	1.16115e-225	2.60052e-225	5.577e-224
1.03849e-226	-2.13173e-227	-4.9612e-227	-8.27509e-228	-3.1398e-226	-3.24979e-226	-9.08102e-226	-5.4671e-227	1.24423e-225	-5.26501e-228	-1.61853e-226	3.25449e-227	-9.28457e-227	5.09578e-226	-1.08497e-226	6.64597e-227	-1.4651e-229	2.31483e-230	-1.68356e-226	3.77774e-226	-1.51822e-226	-7.0635e-227	1.81639e-226	-3.81056e-226	2.53361e-226	6.87058e-226	-6.72514e-228	-1.19505e-228	1.80294e-226	-9.96178e-227	6.56576e-225
-9.62059e-229	2.0047e-227	-1.27807e-227	3.76675e-227	3.34983e-227	-1.0549e-226	1.61397e-228	-3.9943e-228	7.59422e-227	5.70704e-228	-1.55831e-228	-7.68282e-228	2.3508e-227	-1.75557e-228	-1.62894e-227	3.1361e-228	2.47894e-228	5.51086e-227	-2.06191e-227	7.14215e-228	-1.77778e-228	-1.01707e-227	6.60092e-227	1.06502e-229	3.55682e-228	2.4981e-227	3.82513e-228	-1.0902e-226	-1.71906e-228	1.10894e-227	6.69238e-226
1.01718e-228	-3.48246e-229	1.21072e-228	4.41935e-228	5.17312e-228	2.94016e-229	1.13168e-228	-6.58329e-229	-3.43096e-228	-2.33247e-230	2.56532e-229	-1.38925e-228	7.23632e-229	-2.38315e-229	5.47275e-229	1.08719e-229	-1.09538e-229	1.34791e-227	-2.05017e-228	-3.93327e-228	1.56924e-229	-6.88098e-229	-4.0228e-228	4.82116e-229	-3.39324e-228	-1.28705e-229	1.77503e-228	1.30941e-228	1.0489e-228	6.23798e-230	5.36103e-227
1.81094e-229	-1.13354e-230	7.1495e-230	-3.38401e-230	1.14589e-231	1.14511e-229	1.16485e-230	7.60667e-231	2.77524e-230	5.98078e-230	4.40639e-230	2.35685e-230	-5.14227e-230	2.28622e-229	-1.47597e-230	1.02451e-230	1.15463e-229	6.79641e-230	-3.16607e-230	1.53359e-230	5.16311e-229	-1.86419e-229	4.92804e-230	-1.41388e-230	2.14587e-229	-1.19643e-229	2.12678e-230	1.16501e-229	-1.07904e-229	3.04802e-231	2.47244e-228
7.82313e-231	1.33168e-231	-5.80725e-231	1.54689e-231	5.79299e-231	-6.82118e-231	-1.24312e-230	4.16391e-231	3.767e-230	7.80667e-231	3.33852e-231	-3.39431e-231	-1.75044e-230	5.54224e-231	-3.72183e-230	-3.89073e-232	4.22834e-230	2.08381e-230	-4.02674e-232	9.95142e-231	-1.24026e-230	1.19428e-230	1.56924e-231	-2.68164e-232	1.16445e-230	-4.152e-230	5.19005e-231	9.99214e-231	-9.26699e-230	4.00716e-231	4.23264e-229
-3.62865e-232	-1.24472e-231	-2.21857e-232	4.99786e-232	9.83064e-232	-1.12842e-231	2.91117e-231	3.29353e-231	-5.97975e-232	5.08783e-232	1.80555e-232	2.51679e-233	-3.4302e-232	-1.96384e-232	3.70139e-232	-1.05866e-232	-1.681e-231	3.11083e-232	-1.01905e-231	-3.86901e-231	-1.21718e-231	1.94815e-231	5.27568e-232	1.00622e-231	5.47887e-231	4.07583e-231	-4.78968e-232	-6.07529e-232	-8.52381e-233	-3.05194e-231	3.83309e-230
-2.43568e-233	-2.02581e-232	5.68237e-233	-6.46473e-233	1.23382e-233	7.09679e-233	2.12444e-233	3.5397e-233	-2.50523e-232	3.07501e-233	-2.29569e-232	-9.97511e-233	-1.3482e-233	2.73468e-232	6.99005e-233	-7.60196e-233	4.1377e-233	-1.14985e-231	-1.23001e-232	-1.21633e-232	-8.08545e-233	1.52488e-232	-2.36081e-232	5.60426e-233	1.03075e-232	-9.93541e-233	-2.97038e-234	-3.05405e-232	-6.85169e-234	6.14436e-234	4.01694e-231
-8.30813e-234	6.2117e-234	8.27457e-234	-2.20477e-233	-7.90795e-235	-1.57706e-233	7.33214e-234	-1.18775e-233	5.0889e-234	-5.54113e-235	-9.31583e-234	-7.16834e-234	-5.56065e-235	9.99693e-234	-3.66477e-234	3.96221e-234	-4.93859e-234	-3.96662e-234	3.16782e-234	-1.67537e-234	1.1276e-232	2.88249e-233	3.54813e-234	1.04561e-233	-3.61684e-234	2.36512e-233	-7.84569e-234	1.73222e-234	7.88277e-234	-9.77228e-235	3.35963e-232
5.02778e-235	1.7382e-234	2.37239e-234	1.0909e-235	-3.17181e-235	4.96627e-235	-2.92282e-235	-1.82974e-235	-3.77093e-235	-1.51398e-235	1.03976e-233	-5.21753e-236	2.79593e-235	1.49174e-235	-3.15617e-234	-6.98556e-236	-4.78806e-235	1.02353e-236	-6.69948e-235	-1.66359e-235	-9.69353e-236	5.89033e-234	-2.1242e-236	3.04359e-235	-4.46419e-234	-4.58458e-234	9.38274e-236	-2.71461e-235	-6.25761e-236	7.54205e-235	3.85136e-233
-7.72944e-236	-2.90374e-237	1.8251e-235	-2.2205e-236	7.82667e-237	7.54277e-236	6.18866e-237	1.21772e-236	1.61535e-235	-2.2413e-236	2.4044e-236	1.93347e-235	4.00453e-236	-2.32096e-235	6.84883e-236	9.19472e-237	-2.19596e-237	-3.71329e-236	-5.20116e-237	1.11946e-235	-2.71782e-236	7.17829e-236	-9.9146e-236	2.3188e-236	-5.24868e-235	7.65724e-236	3.9877e-235	2.15402e-235	-7.91044e-236	-2.59126e-236	2.8361e-234
6.88852e-237	2.10251e-237	2.44318e-237	7.40437e-237	2.35737e-237	-5.32475e-236	8.48946e-237	1.87485e-236	-1.56784e-237	-3.09135e-237	1.11993e-236	-3.12674e-237	-1.99664e-237	-2.94143e-237	-3.89458e-237	-4.9244e-237	4.64577e-237	-2.23688e-236	2.03082e-238	-6.22762e-237	-1.14697e-237	-9.26039e-237	3.17716e-237	-1.73806e-237	-8.42226e-237	-7.01973e-237	1.53453e-237	-1.63364e-237	-1.07327e-236	-4.22553e-237	2.1676e-235
4.80263e-237	-5.98393e-238	2.17612e-238	1.4644e-237	1.73225e-237	-4.41281e-238	-3.6946e-238	1.65095e-238	-3.58422e-238	-4.08445e-238	-3.88269e-238	3.07835e-238	-3.40769e-238	-3.56878e-237	-3.01188e-238	7.76116e-238	4.02272e-238	3.68564e-237	3.5496e-239	-7.95028e-239	4.97882e-239	3.3679e-239	2.1501e-238	9.95186e-238	5.63076e-238	-1.38807e-239	2.56026e-238	-8.21221e-238	-1.06992e-237	1.11055e-237	2.55722e-236
1.76896e-239	-3.99975e-239	-3.71685e-238	9.57608e-240	2.95895e-238	-1.57266e-238	3.60962e-240	-2.1123e-239	2.22151e-239	-1.1368e-240	-6.64691e-239	-3.27172e-240	-1.26186e-238	7.15614e-240	-2.16635e-239	-1.78254e-240	-3.18759e-239	-3.82005e-239	-2.20625e-238	1.59447e-239	-3.24791e-240	7.03257e-240	-2.17218e-239	4.11532e-240	-2.93559e-239	-5.90309e-240	-5.70394e-240	2.18839e-239	-1.23783e-239	-4.76801e-240	1.58948e-237
-1.26941e-239	4.74575e-241	-6.36211e-240	2.7779e-240	9.225e-240	-7.65204e-240	-2.10175e-239	1.88377e-241	-9.76539e-241	-4.31745e-240	3.68635e-240	1.05735e-239	-9.65337e-241	2.54127e-240	3.7803e-241	1.00436e-240	-1.62381e-240	-4.86755e-240	-1.89139e-242	1.35176e-240	-2.52293e-240	1.81104e-239	7.2476e-239	5.10569e-240	-1.39972e-240	1.41739e-241	-7.10405e-240	-3.73243e-241	-1.23052e-239	1.26124e-240	2.13497e-238
-1.67665e-240	-4.52069e-241	-7.12432e-241	-1.17733e-240	-7.48619e-242	-1.03526e-240	2.89071e-242	2.08432e-240	7.29281e-242	-2.92503e-240	-2.05742e-240	5.09117e-241	1.86821e-241	-4.45634e-241	-5.4634e-241	-1.34526e-241	1.77806e-241	3.83107e-242	-6.20654e-241	-4.97911e-242	9.28397e-241	-2.1969e-241	-8.98742e-241	-5.402e-241	5.23641e-243	-6.0905e-242	2.99304e-240	2.05424e-240	-8.3781e-241	-3.2628e-241	2.38707e-239
8.30862e-242	1.68253e-242	2.42551e-242	-2.33221e-243	1.91959e-243	-2.58296e-242	-8.22984e-242	-3.57328e-243	-1.82708e-241	3.4986e-244	-1.95377e-242	-4.87538e-243	-8.30705e-243	-8.86802e-242	-1.48409e-241	3.85216e-241	1.28978e-242	3.31418e-242	4.29459e-242	-1.89335e-242	-1.04772e-241	4.91819e-242	2.83008e-242	-3.22988e-243	1.21806e-241	-2.40098e-242	-3.80696e-242	6.17765e-242	1.70971e-242	-5.50762e-243	1.63987e-240
-5.46011e-243	9.31407e-245	6.50096e-244	-5.8756e-244	-3.72714e-244	1.13549e-242	2.62558e-244	1.44912e-243	2.95821e-242	1.71757e-245	-2.67339e-243	1.55307e-242	2.02264e-242	2.60944e-243	-4.01646e-245	-2.70371e-243	-7.36154e-244	1.13887e-243	-1.35687e-242	-7.56265e-244	-2.05537e-244	-1.46492e-242	-8.1426e-244	-1.91196e-243	-1.39094e-242	-1.57992e-243	3.24553e-243	5.58024e-244	7.84245e-243	-9.25426e-244	1.55455e-241
5.29829e-244	7.62653e-244	-2.87028e-244	3.89153e-243	-5.31745e-245	-1.26023e-244	-3.70959e-245	-3.19139e-245	-2.66906e-243	2.50466e-244	3.0228e-244	-1.53758e-245	-1.45432e-243	-6.76457e-245	3.9197e-245	2.79927e-245	-2.34792e-244	1.98799e-244	-1.13618e-243	6.26426e-244	2.88386e-244	8.84971e-245	-3.85629e-244	-4.12327e-244	-2.50495e-244	-1.28861e-244	-4.4802e-244	1.30848e-244	1.22487e-246	7.96756e-244	1.56728e-242
-7.54937e-246	-1.7839e-246	-7.04067e-245	-1.82488e-244	-1.06199e-245	-1.61538e-245	3.65565e-245	-1.46842e-245	-5.77743e-245	1.35981e-245	-2.23917e-247	-4.34243e-246	2.12997e-245	2.15726e-245	-1.63762e-246	-1.18583e-245	-2.94e-245	-3.46179e-245	-4.76652e-244	5.61926e-246	-6.4349e-246	-4.90504e-246	-9.93026e-246	-1.13251e-246	1.84237e-246	-3.61951e-245	-3.85699e-246	-9.39299e-245	-5.93783e-246	3.47018e-246	1.18647e-243
7.92004e-246	-3.42134e-247	3.07563e-245	2.39299e-246	2.39178e-247	7.23917e-246	-3.07816e-248	5.27555e-248	4.41677e-248	-2.87847e-246	-5.19563e-248	1.05915e-247	1.20655e-246	-2.56538e-248	-6.48498e-246	-3.92666e-247	-1.05589e-245	-8.72489e-246	4.3258e-247	6.39293e-248	-2.65472e-246	-4.43376e-246	1.61141e-245	-1.40044e-245	-1.07325e-246	2.1596e-247	4.09761e-246	4.63071e-246	-2.88046e-247	-1.75975e-245	1.45054e-244
1.36286e-246	-4.26246e-247	-4.83077e-247	-1.54899e-247	3.75637e-247	4.58473e-247	1.44666e-247	-4.26147e-248	3.83849e-247	-3.06657e-247	4.68647e-247	-3.44523e-247	1.09175e-247	2.51455e-247	2.68868e-247	-1.03906e-246	-1.04281e-246	2.92652e-248	1.40689e-247	-2.12707e-247	-2.07742e-246	-6.27938e-248	-6.05406e-247	-1.02556e-247	2.21621e-246	7.67005e-248	-9.61521e-248	6.77569e-248	-2.97355e-247	-2.59268e-246	1.62412e-245
-2.16612e-248	3.76968e-248	-6.87241e-249	6.75669e-249	-1.02058e-247	-1.43559e-248	-2.06334e-248	-9.68001e-248	-6.47621e-249	-8.94116e-249	-3.62792e-249	1.0199e-248	8.94005e-251	-1.85183e-248	1.64236e-248	1.07979e-249	-4.13108e-248	5.46418e-249	-5.77733e-248	-4.48221e-249	1.59451e-249	3.58052e-248	1.9768e-248	-1.24926e-249	-1.02095e-248	9.9193e-248	-6.6213e-250	-2.78326e-250	-5.17291e-249	-1.7255e-248	6.72408e-247
-1.74992e-249	1.75411e-249	-8.18166e-249	-7.96398e-249	8.92968e-250	1.08303e-249	-9.82246e-250	-1.4721e-249	1.26328e-249	-1.38221e-250	1.56633e-250	-1.44814e-249	-1.86734e-249	1.17348e-248	1.66795e-249	7.55938e-249	1.38055e-250	1.30801e-249	2.09698e-249	-1.01278e-249	-9.74422e-250	-8.52046e-251	5.88244e-250	1.29794e-249	-1.09968e-249	2.12001e-248	2.25174e-249	-3.77327e-249	9.78688e-250	-4.00209e-250	8.71211e-248
2.63911e-250	-6.03405e-251	-1.54305e-250	-3.64686e-252	5.99516e-250	8.54025e-250	1.199e-250	-8.99701e-250	1.15132e-250	-1.24148e-249	-1.71326e-249	4.05934e-250	8.04842e-251	-4.35857e-251	7.12393e-251	-1.96219e-250	5.66286e-251	-2.93652e-251	-4.41089e-250	-4.10832e-251	2.18126e-250	-4.5094e-251	2.86797e-250	3.34583e-251	-1.80543e-249	6.05865e-250	6.03402e-251	3.26825e-250	-8.96832e-250	5.37077e-252	1.1675e-248
-1.10467e-250	2.16046e-251	-1.54067e-251	-1.24827e-251	-9.97102e-251	2.03784e-251	-1.52452e-251	2.69622e-252	-1.68337e-251	-5.04164e-251	-1.8155e-251	-1.00184e-251	1.20922e-251	-4.10282e-251	8.46668e-252	-3.12829e-251	6.46597e-251	-3.5668e-252	3.15386e-252	1.16003e-250	4.73183e-252	6.23991e-254	-1.78025e-251	-1.79499e-250	1.19125e-253	-1.89015e-251	-2.00994e-251	-6.19576e-252	-1.9604e-251	5.40387e-251	9.94723e-250
-3.00326e-252	5.07312e-253	-3.1135e-253	9.06956e-253	-9.57411e-254	6.06122e-253	-3.03985e-252	3.28518e-253	3.82934e-252	1.71867e-253	2.81665e-252	1.02792e-251	1.15498e-253	-1.12218e-252	-1.202e-252	-2.57508e-252	1.00468e-252	6.24462e-252	8.19991e-253	3.37843e-253	-2.99457e-253	1.89118e-252	-1.55422e-252	-1.49972e-252	5.22633e-252	4.73175e-252	3.27513e-252	-1.05102e-253	-1.85672e-252	-4.22693e-252	6.39845e-251
2.01081e-253	-7.35085e-253	-2.46533e-253	1.11525e-254	-4.30565e-253	1.27832e-253	6.2472e-255	6.02418e-254	-1.92597e-253	1.67246e-253	-4.25851e-254	1.52548e-253	-4.50365e-253	5.02197e-254	3.41509e-253	-9.11806e-253	8.9614e-254	-5.8568e-253	3.00519e-254	2.2755e-255	2.99353e-253	5.01417e-253	-8.03386e-253	-3.25475e-255	1.04438e-253	9.80054e-253	3.90263e-254	-6.91256e-255	-2.46453e-253	6.77005e-254	7.88723e-252
-1.48958e-255	-2.26533e-254	-1.31611e-255	-5.74438e-254	4.48383e-254	6.30314e-254	-1.68989e-255	3.41857e-254	-9.79151e-255	1.46165e-254	-2.46609e-254	-1.43558e-253	-1.74656e-255	-5.35975e-254	9.96979e-255	-1.04646e-255	-1.54338e-254	-9.7111e-254	-9.78873e-254	-3.34401e-255	7.3994e-255	2.13596e-254	1.73089e-254	-5.49813e-255	1.47224e-254	-2.49457e-254	-4.46066e-255	5.00363e-255	-3.08899e-254	1.37972e-254	8.44797e-253
-3.76155e-256	-3.8431e-256	5.81316e-255	1.02654e-255	1.49781e-256	2.17747e-257	5.93071e-255	-2.87259e-255	-4.82243e-255	-2.21167e-255	2.89875e-255	-1.22568e-255	-3.34565e-255	4.1896e-255	-5.88445e-256	4.91616e-255	3.17612e-256	6.04673e-256	2.09773e-255	2.04925e-255	3.61343e-255	-7.67697e-256	-1.08238e-255	-1.72145e-255	2.70831e-255	-1.7296e-256	-8.99617e-255	6.6842e-255	3.19487e-255	-3.54702e-255	7.83312e-254
-2.22151e-257	8.3913e-258	-1.77422e-256	-5.39992e-257	-1.52324e-256	8.86137e-257	-5.2701e-257	1.45833e-256	5.22917e-257	5.56757e-255	-1.11118e-255	-2.87912e-257	-1.29536e-256	1.46801e-256	-9.45342e-257	7.13937e-257	-2.25373e-257	1.3465e-257	-2.04176e-256	1.52741e-257	1.80399e-257	-5.24081e-256	-2.24085e-256	6.93087e-257	1.9603e-257	-5.36298e-257	1.33209e-255	-8.77908e-257	-8.2238e-257	-1.64601e-257	1.05864e-254
-3.21057e-257	1.11644e-257	5.68446e-258	2.48988e-258	2.48848e-258	1.87852e-257	-1.42211e-258	-1.19195e-257	2.97177e-258	4.20496e-258	5.9691e-257	-3.24265e-258	4.33974e-258	1.56239e-257	-1.03677e-256	-4.37572e-258	1.97629e-257	7.22025e-258	-9.51686e-259	-2.74583e-258	1.55814e-257	-1.59658e-257	-8.99183e-258	1.49492e-258	4.41791e-259	5.84053e-258	5.41172e-257	-6.95509e-257	-2.71757e-257	3.26996e-257	5.46727e-256
6.84413e-258	-4.33792e-260	1.71071e-258	-6.52427e-259	2.81324e-259	1.62313e-259	-1.46188e-257	3.24562e-258	-1.18224e-258	-4.67556e-258	-7.42116e-258	-1.43291e-258	-2.68108e-259	-2.32831e-258	-4.07289e-259	-3.60003e-260	-4.93392e-259	-2.11021e-259	-1.11339e-258	6.31022e-259	9.14709e-260	1.08714e-258	-7.67928e-258	-9.26994e-259	-8.85896e-258	-5.35951e-259	9.61743e-259	1.47111e-258	7.67255e-259	-4.20894e-258	7.4348e-257
2.61719e-259	9.27412e-259	-2.36606e-259	3.05601e-260	7.80552e-260	-4.76439e-260	-9.21706e-261	-4.20352e-261	-6.90628e-260	-6.14473e-259	1.94246e-260	-2.61739e-259	-9.54404e-261	-1.14452e-259	1.12713e-259	9.46752e-261	-3.64423e-259	-3.14728e-260	-3.05829e-260	-7.16794e-260	-2.74208e-259	3.31904e-259	-4.7601e-261	-3.35236e-260	-4.46156e-261	-2.3088e-260	2.76305e-260	4.0192e-259	1.22773e-259	-1.66535e-259	4.69526e-258
2.14e-260	3.4683e-263	-5.13955e-260	-4.43175e-261	4.40498e-261	-7.33803e-261	-3.00991e-261	-1.1517e-260	1.32554e-260	-3.44707e-261	-1.24055e-260	8.23145e-261	1.93743e-260	2.97303e-261	1.22764e-260	-9.74887e-262	7.16806e-261	7.73727e-261	2.79339e-261	-2.99793e-260	1.37e-260	-1.10183e-261	1.23822e-262	2.40846e-261	4.00826e-260	8.67668e-261	5.44344e-262	7.05517e-262	-5.49631e-261	-2.16117e-261	2.99149e-259
-1.67828e-262	5.92234e-262	-4.12826e-262	-1.64493e-262	1.79702e-262	6.94515e-262	-6.39766e-262	1.68179e-262	7.32539e-262	1.58415e-262	2.88868e-261	3.546e-262	6.89405e-263	1.94876e-262	4.91364e-262	-2.53158e-261	2.53576e-262	-4.83585e-261	-4.00861e-262	8.94983e-262	-9.3277e-262	-1.74889e-262	-7.3079e-262	-2.46352e-261	-1.06617e-261	3.48049e-262	1.45343e-261	-3.22327e-261	-1.94731e-262	-1.68981e-261	2.91032e-260
-3.26469e-262	3.91535e-263	-1.31816e-263	-8.36437e-263	-7.28095e-263	-1.47809e-263	-2.89109e-263	5.14231e-264	6.15371e-263	6.68278e-264	-7.34984e-263	-1.20287e-263	5.37067e-264	-1.99735e-263	-3.26494e-263	-5.31478e-264	8.04264e-264	4.59088e-263	5.81407e-263	1.21651e-262	-1.07761e-262	-4.67597e-263	-3.91811e-263	1.76198e-262	-4.65348e-262	1.89441e-262	5.1142e-263	-2.93656e-262	-4.1282e-263	1.04219e-263	2.45608e-261
-1.97502e-263	-4.23301e-265	2.50354e-264	7.54512e-264	-1.59611e-264	-2.63054e-263	-9.0671e-265	-3.30865e-264	1.13944e-263	-4.4864e-263	-1.39812e-263	4.49078e-265	9.62436e-264	2.13133e-263	8.13336e-264	-3.1933e-264	-2.61752e-263	-1.93931e-263	1.33829e-263	5.46866e-264	-2.02677e-263	1.51829e-264	-4.29285e-264	-3.95989e-264	6.93355e-264	-8.17944e-264	-1.33034e-263	2.76203e-266	1.84692e-264	1.0526e-263	3.10568e-262
-5.55077e-265	7.07402e-265	-1.17385e-264	1.42957e-264	-8.08674e-266	6.08253e-265	2.44374e-265	4.29535e-266	-4.561e-266	-3.98392e-265	-2.82138e-265	6.46447e-265	-3.55373e-265	1.18787e-264	-4.88477e-266	-7.58773e-266	-1.64022e-265	1.43333e-264	-2.15183e-265	7.5372e-265	7.23859e-264	-5.30439e-265	-2.8834e-265	-4.01995e-265	3.80773e-266	2.69612e-266	-2.31783e-264	-8.47203e-265	2.42824e-264	2.25312e-264	2.682e-263
9.22275e-266	2.99287e-266	-1.29833e-266	3.53303e-265	-7.6727e-266	-2.77288e-266	1.52326e-265	-6.01703e-266	6.24958e-266	-8.1721e-266	-4.979e-266	-1.90442e-265	-6.6791e-266	1.54851e-265	-1.84904e-265	-7.11397e-266	5.2452e-267	-1.38803e-265	-2.29375e-266	-5.23343e-266	1.99961e-266	-4.99275e-266	-1.05623e-265	-4.42226e-266	4.10048e-266	-2.07843e-266	-1.40316e-265	-3.66122e-267	3.71185e-265	8.13712e-267	2.69171e-264
-4.24217e-268	2.5993e-266	3.23157e-267	-1.06993e-266	-7.94095e-267	-1.96451e-267	-2.51991e-267	-1.37848e-266	-1.67365e-266	-1.51124e-267	-3.56247e-268	-9.82704e-268	-4.06017e-267	6.00535e-267	-2.2806e-267	6.33372e-269	-4.91394e-267	-2.85702e-266	8.51539e-268	8.89431e-267	5.01567e-267	6.67952e-268	1.66488e-267	-5.00783e-267	-1.66939e-266	1.97812e-266	2.16733e-267	-7.37745e-267	-6.64826e-266	-3.04907e-268	2.66948e-265
4.76309e-268	-9.84559e-268	-1.00967e-268	-1.73721e-268	2.13023e-267	-2.78863e-268	3.19923e-268	-8.65039e-269	-3.38098e-268	-1.31994e-267	2.28451e-268	2.62596e-268	-2.54731e-267	-6.43762e-268	-2.48669e-268	-1.82141e-269	2.08531e-268	2.47986e-267	-3.30151e-267	1.9504e-268	2.04146e-268	-4.17088e-269	-4.20693e-269	-1.24478e-268	-3.0555e-268	-7.08818e-269	-8.28891e-268	4.57541e-268	9.4881e-269	-7.05221e-269	1.85837e-266
-3.86572e-269	-1.28541e-268	5.21006e-269	1.2386e-268	-1.08888e-268	2.73777e-269	-6.98108e-270	1.53314e-269	-1.69736e-269	-6.28009e-269	3.63828e-269	3.56198e-268	-2.41548e-269	2.5771e-268	1.95484e-268	-9.77309e-270	9.22176e-270	-1.17836e-268	2.63594e-268	5.47861e-270	3.05523e-269	1.49538e-269	9.72578e-269	-4.76599e-269	-2.70425e-269	1.20801e-270	5.17619e-269	-1.0449e-268	-1.42867e-268	5.90013e-269	2.43414e-267
-3.86621e-270	7.02332e-270	5.65219e-270	2.80583e-270	1.15931e-270	-5.80068e-270	-9.70758e-272	1.94705e-269	-1.24166e-270	4.74972e-269	3.61757e-270	3.19328e-271	-7.90927e-270	3.31168e-270	-7.76046e-270	-2.84623e-269	-5.20586e-270	6.01355e-271	4.60873e-269	-4.40989e-270	-1.52828e-270	1.95402e-270	1.81236e-269	-6.1138e-270	-7.00059e-271	6.00294e-272	-1.57027e-269	1.47496e-270	3.1249e-270	-8.81866e-269	3.39268e-268
-8.85736e-272	5.14294e-271	-3.82388e-272	-9.84785e-272	-6.67159e-271	-3.0671e-271	1.26302e-270	-1.62777e-272	-3.8181e-272	-4.15731e-272	2.39567e-270	-1.31927e-270	-5.04955e-272	-1.09484e-271	-2.78122e-270	1.27149e-271	6.56303e-271	2.74882e-272	6.02148e-272	1.14812e-270	1.23934e-270	-4.47272e-271	2.58832e-271	-3.61605e-272	3.56944e-272	-1.29045e-271	-1.02623e-272	-1.99924e-270	7.72725e-271	1.23867e-272	1.66889e-269
9.24198e-276	1.36193e-273	-2.11345e-273	-2.13154e-271	1.24765e-271	9.51922e-272	4.75427e-272	-1.34576e-271	3.1189e-273	-6.88075e-272	-1.6266e-271	-7.69878e-274	1.12405e-271	-9.69521e-272	6.77392e-273	9.8218e-273	8.06672e-273	-2.38445e-272	-9.69814e-272	-1.91272e-272	-2.60051e-272	8.83589e-272	2.37063e-272	-1.55468e-271	6.78273e-272	3.62997e-273	1.24592e-271	2.85497e-272	-8.98066e-273	-1.19779e-272	1.76714e-270
1.08799e-272	4.3455e-273	-6.56455e-274	-6.92982e-274	-4.64363e-273	2.30571e-273	5.89064e-274	-3.08204e-272	-5.52319e-273	2.73135e-272	-5.91298e-274	4.06133e-273	5.14053e-273	-1.28091e-273	-2.25699e-272	-2.28945e-274	1.32747e-272	6.13496e-273	5.06049e-273	2.24861e-272	-2.42892e-274	1.18589e-272	-4.20831e-272	-7.03552e-274	3.45444e-273	2.25205e-275	4.56665e-274	-4.91922e-273	-1.11174e-274	3.48899e-273	2.35941e-271
-1.20524e-274	-8.57861e-274	3.2195e-274	9.72587e-275	-1.28577e-274	2.88232e-274	2.35428e-274	6.4272e-276	1.095e-275	-1.07305e-274	-7.05413e-274	3.85141e-274	-8.19691e-274	-1.31266e-274	-1.17781e-274	1.31613e-273	-5.16113e-274	1.49762e-274	-1.06302e-273	-3.46504e-274	-2.43714e-274	2.19353e-274	-5.66681e-273	-2.08018e-274	7.60387e-274	-2.12794e-274	3.14295e-273	2.48796e-275	1.41465e-275	-5.25e-275	1.82709e-272
-3.60659e-275	-2.87271e-275	1.61888e-274	-2.13831e-275	1.20624e-275	-2.23326e-274	-1.07762e-274	2.00309e-275	7.02973e-275	-8.04973e-275	6.79285e-276	9.0938e-276	-7.83646e-276	-4.52466e-276	5.01387e-275	8.65622e-275	-3.78089e-274	5.7381e-275	-4.03118e-275	4.82202e-276	-1.02327e-274	-3.95605e-275	1.27398e-275	-4.86479e-276	-9.80642e-276	-4.38465e-275	1.17758e-275	8.79187e-275	1.96652e-274	5.10675e-276	1.92219e-273
-3.34278e-276	-2.79571e-275	-3.94966e-277	2.56205e-276	-2.39304e-277	1.89383e-275	-2.80242e-276	-7.73874e-277	-6.49524e-276	9.9721e-277	-6.08008e-276	-1.42701e-275	-7.72002e-277	2.36792e-276	-5.59663e-276	2.92539e-276	6.11365e-277	-1.09504e-275	-2.43336e-277	-7.84993e-276	4.43418e-276	4.63436e-276	-3.09358e-276	4.97857e-276	1.59315e-276	-2.41199e-276	1.6644e-276	1.76427e-276	1.15781e-276	-7.97697e-277	1.427e-274
3.47223e-278	2.99932e-277	-2.64287e-277	1.62208e-277	-1.53129e-276	2.38161e-277	2.21973e-277	-9.36712e-277	1.02957e-276	1.33401e-277	-2.49261e-279	2.8068e-277	-1.5019e-278	2.57461e-278	5.78112e-278	1.63709e-277	-1.34402e-277	-3.03039e-277	6.44275e-277	-6.8447e-277	-3.45596e-277	-4.5837e-277	5.44076e-278	1.75594e-278	-1.56007e-277	2.63795e-277	5.36353e-277	4.85572e-277	1.37662e-276	-9.77671e-277	1.18358e-275
3.67527e-279	-2.07241e-279	-3.3659e-278	-3.6783e-280	-1.97883e-277	4.21293e-278	-1.7313e-277	3.79428e-279	-2.34881e-278	5.2205e-278	3.33855e-278	1.51945e-278	1.13989e-278	2.02168e-279	-4.41856e-278	-6.06071e-278	-9.02527e-279	-1.26097e-277	-8.407e-279	8.41387e-279	-1.76353e-277	-3.09861e-278	-5.78493e-279	1.00495e-278	6.75175e-279	4.93073e-278	2.40413e-278	-1.01774e-278	-5.15907e-278	1.13335e-279	1.21731e-276
-8.02332e-279	2.81325e-279	4.2537e-279	1.33503e-279	5.36804e-279	2.34479e-280	-3.4078e-280	-9.42429e-279	-1.5614e-280	1.45032e-278	-1.87734e-280	-3.52465e-279	-1.13731e-280	-4.56025e-280	-1.4791e-278	-2.28309e-279	-1.20002e-279	1.86159e-278	-1.04119e-280	1.68659e-279	-4.07518e-280	3.11595e-278	-6.18009e-279	-7.70445e-279	1.10175e-279	6.34014e-281	3.49959e-279	5.20089e-280	2.96131e-279	-1.2191e-279	1.44232e-277
-4.08738e-281	2.55264e-280	1.78436e-280	2.89988e-281	1.35347e-279	-1.43511e-279	-3.29725e-280	-3.24476e-280	3.86596e-281	-2.86173e-280	-1.70698e-280	-5.273e-281	-1.68011e-280	-1.04606e-281	-4.74328e-281	-6.2778e-280	-2.03029e-280	1.49296e-280	-5.85297e-280	-6.57442e-281	-4.15634e-280	3.23215e-280	2.30093e-280	-9.42334e-280	1.96952e-279	-1.42093e-279	2.21926e-280	7.85039e-281	7.72807e-281	-1.37591e-281	1.20449e-278
4.91737e-281	2.93458e-281	8.33849e-281	-1.77445e-282	-4.1132e-281	6.07467e-282	3.20772e-283	-2.20971e-282	1.0286e-282	-2.22309e-280	-3.38152e-283	4.15373e-282	6.52242e-281	-3.35214e-282	-1.53941e-282	5.71092e-281	1.09384e-281	7.39501e-281	1.15517e-281	-1.80637e-281	4.21343e-281	-4.02174e-281	8.44381e-281	5.34116e-284	3.12977e-281	-1.43059e-282	1.7625e-280	-3.88074e-281	-1.30556e-281	-2.02592e-281	1.13092e-279
-4.91548e-282	1.02378e-281	5.05418e-282	-6.80791e-283	7.28463e-282	-2.66321e-282	2.18737e-283	6.48594e-283	-2.067e-283	-1.10718e-282	6.69623e-283	4.74524e-283	1.47507e-281	5.23429e-283	9.79366e-282	3.36262e-282	-1.0288e-282	2.16356e-282	2.4946e-281	1.52907e-282	3.91595e-282	8.00232e-283	1.17653e-282	-5.41959e-282	-9.18183e-283	-1.07531e-282	-3.43831e-283	-5.01024e-282	5.78065e-283	-4.89078e-283	1.11986e-280
-9.60104e-284	-7.95473e-283	8.57172e-285	-2.97655e-283	1.47147e-282	1.35875e-282	5.25651e-283	1.82958e-283	-3.36137e-283	4.0153e-283	-7.30825e-283	1.54902e-283	5.48206e-283	7.33018e-283	5.91837e-284	3.01813e-283	-1.71347e-284	2.2451e-284	1.89385e-283	-1.66495e-283	5.2887e-283	1.04653e-283	-1.51e-283	4.72798e-283	-8.17257e-283	-1.04492e-284	1.92904e-283	-1.26754e-283	-5.93235e-284	-2.59683e-282	1.34585e-281
-2.84883e-284	-4.20899e-284	-4.99979e-287	-3.98281e-284	9.25554e-284	-7.35227e-284	-7.22456e-284	-2.45141e-284	6.7594e-285	-9.3331e-286	-2.59498e-285	5.71478e-284	-6.24404e-286	-1.61824e-284	-2.30822e-284	-1.05196e-284	-1.9121e-283	2.24847e-285	1.40466e-286	6.61194e-286	2.18888e-285	-3.41257e-284	2.91162e-284	-1.78627e-284	6.85846e-284	4.40076e-285	1.61477e-284	4.33217e-285	2.28297e-284	5.17541e-284	9.36741e-283
1.07614e-285	7.13789e-285	2.63626e-285	-6.82368e-286	4.46025e-286	-8.10016e-285	-1.66141e-286	-7.00503e-286	3.08992e-285	3.60164e-285	1.27837e-285	-5.1509e-286	-9.92886e-286	6.10284e-286	8.05668e-287	-2.48069e-285	-1.55511e-286	5.32381e-285	-7.65149e-285	-3.93188e-286	2.75121e-286	-2.04598e-285	-1.25623e-284	-2.61756e-285	5.69994e-286	-4.50896e-287	-6.85374e-286	4.81762e-286	2.07139e-285	-1.01529e-285	6.94888e-284
-3.4535e-286	-2.62953e-286	-2.24898e-286	5.84877e-287	7.98457e-287	4.96094e-287	2.39934e-287	1.54664e-286	-8.7479e-286	1.43304e-285	-7.95362e-287	-8.04161e-287	-2.43095e-289	-3.84183e-287	1.94145e-285	1.71594e-286	4.77531e-287	-4.19792e-287	4.55853e-288	-1.86728e-286	4.15206e-287	-6.6912e-286	-5.43574e-286	7.65886e-287	3.014e-289	-1.30505e-285	1.3005e-286	-6.63248e-287	-6.59394e-287	-8.83328e-288	9.00761e-285
8.0993e-288	-1.05129e-287	-5.26224e-287	-1.55297e-287	-5.2403e-288	1.0207e-287	-6.65212e-288	1.39001e-287	-3.03589e-287	-6.69775e-288	5.01664e-288	-2.31831e-287	2.28554e-288	1.16072e-288	-1.44982e-287	2.49829e-287	-3.53339e-288	-4.98644e-287	-3.8322e-288	1.37579e-287	1.81567e-287	-4.01905e-289	3.49029e-287	1.4275e-288	1.91266e-288	-1.25217e-287	-2.23242e-288	-3.67532e-288	4.71898e-288	2.67248e-288	3.84558e-286
-6.58858e-288	-3.63777e-289	-4.93143e-289	-6.25379e-289	8.73078e-290	7.18559e-290	1.04067e-288	1.04714e-289	-1.27886e-288	8.85733e-289	4.45017e-288	-2.125e-289	2.44327e-289	2.34709e-289	7.50971e-289	1.74764e-288	-3.99449e-288	-2.89014e-288	-2.84682e-288	1.20007e-288	-6.32546e-289	3.28068e-289	1.25161e-289	-6.09145e-288	7.94832e-290	9.18022e-288	-1.28465e-289	4.70664e-289	8.15196e-291	-5.07395e-289	4.76635e-287
-4.61959e-291	1.11113e-288	-6.58827e-289	5.14995e-289	-1.6478e-289	-4.77429e-289	3.90361e-289	-1.89349e-289	-3.95974e-290	2.303e-289	-6.49147e-289	2.42811e-289	-1.446e-289	6.12433e-290	-3.30799e-290	1.2707e-290	8.98771e-292	1.19165e-289	-9.16302e-290	6.02221e-289	3.94391e-289	-9.61953e-291	-4.02102e-289	4.93622e-291	-1.74092e-289	-6.15334e-289	-1.03205e-289	-4.8581e-290	-1.59595e-290	-1.56816e-289	7.66392e-288
-5.0091e-292	-1.39501e-292	5.85186e-291	-1.04365e-290	8.70749e-292	-1.13002e-290	7.4497e-291	4.69824e-291	3.30681e-291	-6.58857e-291	2.13145e-290	-3.5617e-291	3.86394e-291	-8.2868e-291	9.36676e-292	-3.24527e-291	4.02888e-290	2.45492e-291	3.90969e-291	1.72918e-291	6.77774e-290	-4.83649e-290	-1.88269e-291	-3.60346e-290	3.2501e-290	3.41071e-290	-1.91197e-290	-2.65514e-291	9.76839e-291	1.05594e-290	4.03505e-289
1.75318e-291	-6.75067e-294	1.28197e-291	-6.89871e-292	1.18042e-291	-6.19965e-292	-1.6613e-290	1.48698e-293	1.19803e-292	-1.79667e-292	-3.71923e-292	7.67784e-291	6.69268e-292	-1.90415e-291	2.65526e-291	-1.00184e-291	-9.04278e-291	-5.72411e-292	-3.82583e-292	2.00988e-291	1.27441e-291	-1.22244e-291	-3.23955e-292	8.48098e-293	-5.61082e-291	3.45635e-292	5.14999e-292	-6.94228e-292	1.05604e-292	-3.45668e-292	5.927e-290
-3.24769e-292	-1.26809e-292	-1.39645e-294	1.10121e-293	-6.90396e-293	-4.85035e-292	8.56538e-293	3.70817e-293	-3.90108e-293	-6.75287e-294	-2.15858e-292	5.46894e-293	-1.27303e-293	-5.01319e-293	2.39825e-292	4.13171e-293	-8.84895e-293	1.26331e-292	-1.1452e-292	-2.95843e-292	-4.16278e-293	-4.45783e-293	1.81596e-292	-4.39643e-293	-4.28124e-293	-3.10809e-293	5.7789e-293	1.32171e-293	-2.16539e-293	-2.74207e-293	2.93204e-291
-4.25445e-295	2.73529e-294	8.2914e-295	-1.07093e-293	-2.5236e-293	6.73269e-293	4.3821e-294	-7.91101e-294	-1.0632e-293	3.24333e-294	-5.54556e-294	1.32523e-293	-9.99427e-295	-1.48636e-293	6.42953e-294	-1.29033e-294	-3.68035e-293	2.37601e-294	-3.60195e-293	-5.86376e-294	1.24119e-294	-5.00597e-293	6.32422e-294	3.91318e-295	-2.80429e-294	4.94897e-294	-1.68249e-294	-3.47855e-295	-1.27297e-293	-3.37163e-293	3.7112e-292
1.80951e-294	-4.49036e-295	-1.50614e-294	-3.07255e-296	1.03354e-295	-2.15498e-294	1.49424e-294	-4.58365e-296	-5.03356e-296	1.0095e-294	-1.71454e-294	4.32458e-294	-8.91748e-296	6.06534e-295	1.87342e-295	1.72496e-294	4.32232e-295	-7.14487e-295	7.95245e-296	-8.0352e-296	3.99209e-296	-2.10515e-294	4.22676e-294	-1.76795e-294	-6.30488e-295	8.0713e-294	-6.59778e-295	-5.17085e-297	-1.37887e-295	-1.68011e-294	3.79319e-293
1.8643e-295	1.99744e-296	-1.63293e-298	1.42291e-295	-2.93449e-295	-4.00803e-298	-4.254e-296	-3.92805e-296	-4.87993e-296	5.81354e-295	-1.05062e-295	1.65404e-295	3.64214e-296	9.26435e-296	-1.63859e-295	-2.05278e-296	5.78885e-295	1.55128e-295	2.9807e-297	7.43618e-297	2.05168e-296	-3.3241e-295	-5.81305e-296	5.28604e-297	-1.24614e-296	3.11139e-296	-4.1262e-296	-4.42311e-297	-4.60492e-296	-4.68192e-296	3.2815e-294
5.945e-297	-3.13279e-297	-4.23542e-297	6.39641e-297	6.49502e-298	-1.58703e-296	1.53423e-298	5.41975e-298	6.15021e-297	-4.00649e-297	-8.80875e-297	-6.49961e-297	1.32656e-297	-9.64226e-297	8.20971e-298	7.00602e-297	2.44017e-297	8.53223e-297	-2.40164e-296	3.07223e-298	-5.0663e-297	-1.66242e-298	9.81572e-297	-4.46679e-296	-3.42005e-296	1.77916e-296	2.56909e-298	1.34477e-297	5.73555e-297	-1.06732e-296	2.462e-295
1.49158e-297	-4.85004e-298	2.1727e-297	3.83148e-299	-5.18236e-298	-1.58318e-297	2.30237e-298	2.15482e-297	9.76058e-298	-1.2667e-297	1.82043e-297	-3.09347e-297	1.57102e-299	5.88762e-298	-7.51099e-299	-5.22624e-299	-6.50551e-298	3.80276e-298	-1.62426e-297	-2.10419e-297	6.99855e-297	1.29226e-297	-1.18011e-297	6.20099e-298	9.49537e-298	-1.74377e-298	5.82911e-298	-1.01069e-297	-1.18663e-298	-1.22288e-297	3.54719e-296
-5.06156e-299	2.24822e-299	8.07051e-299	6.89529e-299	-1.95905e-298	-4.12417e-298	1.71742e-298	-1.52247e-300	-2.4301e-298	-2.07373e-298	2.74983e-300	7.31075e-298	-1.19035e-299	-5.27994e-299	3.44566e-299	3.37324e-300	1.00806e-298	-2.11907e-298	7.68517e-300	-1.80794e-298	4.85539e-300	3.68343e-299	-1.52329e-299	1.74236e-298	2.25924e-299	1.41448e-299	4.83291e-298	-2.43709e-300	1.40806e-299	1.26457e-298	3.68643e-297
1.02328e-299	2.296e-299	9.41577e-300	1.6053e-300	5.45991e-299	6.52337e-300	-1.88698e-299	-7.28656e-301	-2.11104e-299	2.26752e-301	-7.73366e-299	2.56382e-299	-4.58305e-300	3.18739e-300	-5.03222e-300	-2.66887e-300	-1.0881e-299	5.9642e-302	-2.39862e-300	1.48932e-299	1.47451e-300	-6.31413e-300	3.42781e-299	-3.42636e-300	8.94884e-301	1.64788e-300	-5.82699e-300	2.56604e-299	1.92091e-299	5.57534e-300	3.97259e-298
-5.38934e-302	-6.22293e-301	1.47822e-300	3.5582e-301	1.95724e-301	5.56868e-302	-2.13335e-301	-2.27401e-301	2.07753e-300	3.76833e-301	-1.45532e-300	2.68309e-301	-1.26372e-300	-2.83275e-302	1.84693e-301	1.04518e-300	2.85297e-300	-1.4041e-301	6.80827e-301	-5.85732e-301	7.06762e-302	2.87195e-301	8.99484e-301	-6.45498e-302	2.85179e-303	-1.23524e-300	-7.66348e-300	1.50257e-301	3.63651e-301	-2.76405e-302	2.49272e-299
-1.99259e-301	1.4276e-301	1.8059e-305	-1.03669e-301	-1.53385e-301	7.064e-302	1.33021e-302	-1.05171e-302	-5.79295e-302	7.01495e-303	1.55341e-301	4.42924e-302	1.14303e-301	-1.10261e-301	1.63312e-302	-8.97052e-302	-2.58811e-302	-1.38851e-303	8.0904e-303	6.0243e-302	1.00275e-302	-8.36113e-302	-2.83264e-304	2.10677e-301	-1.80052e-303	2.2989e-302	2.19944e-301	2.11384e-302	1.69097e-301	7.32132e-302	2.19711e-300
-3.01241e-304	-1.5858e-302	-3.52185e-303	3.89407e-304	-1.62189e-302	-2.82196e-303	7.60534e-303	-7.42652e-303	5.63874e-302	-2.59914e-302	1.19173e-302	-3.40685e-303	-2.81482e-303	-1.52967e-302	1.7217e-302	1.18852e-302	1.54614e-302	3.28854e-304	4.05179e-303	1.50115e-302	-3.68012e-303	-1.96641e-302	8.16591e-304	7.36341e-303	2.19481e-303	2.52949e-303	-8.65986e-303	-5.3631e-304	8.42049e-305	1.189e-303	2.80631e-301
1.85215e-303	4.95053e-303	3.33873e-304	-1.60752e-303	-5.76917e-303	8.36862e-304	-6.6913e-304	1.00323e-304	-1.78255e-303	-2.69969e-304	-5.90621e-305	1.06387e-303	2.80237e-304	1.92111e-303	1.23779e-303	-4.58842e-305	3.79352e-304	-2.39379e-304	-7.50571e-305	2.56053e-304	-4.31528e-304	-8.43667e-304	1.14344e-304	-8.20588e-304	7.11283e-304	2.48203e-304	-2.68488e-304	-7.94639e-305	9.62896e-304	2.65028e-303	3.08606e-302
-3.64228e-305	2.90122e-306	-2.50931e-305	-6.03245e-306	-4.45408e-305	2.36025e-305	-2.28578e-305	1.56802e-306	-6.35659e-305	-1.40561e-305	-2.99995e-304	1.0663e-305	2.36209e-305	-1.10827e-306	-3.64787e-305	-2.28794e-305	5.97492e-305	5.81023e-305	-6.32817e-306	-3.97975e-305	-3.50455e-305	-6.71163e-305	-3.68431e-305	-8.63191e-307	-2.95901e-305	5.0496e-305	5.24979e-307	-1.58234e-304	1.70724e-305	-3.11873e-305	1.22634e-303
-4.00359e-306	4.98935e-308	1.49665e-305	3.45565e-307	2.12045e-306	-4.08843e-306	3.88521e-306	-1.60589e-306	4.08355e-305	-8.94671e-306	-1.1481e-306	5.44354e-306	-1.39076e-305	-5.06614e-307	2.63971e-307	-5.67279e-305	2.33257e-306	-3.92978e-306	2.04408e-305	4.01432e-306	-1.68702e-305	2.15895e-306	4.71079e-306	3.24007e-306	2.69768e-307	-7.19143e-306	1.1499e-305	-1.87499e-305	-1.8826e-306	1.06381e-305	2.66774e-304
-1.68366e-306	-1.2575e-306	-1.29798e-307	1.21019e-307	5.30695e-308	-4.49366e-308	-8.70769e-307	2.3408e-306	6.04505e-308	-1.25062e-307	-1.10821e-307	0	4.646e-308	1.65672e-307	3.47633e-307	5.08296e-306	-5.01785e-308	9.52548e-307	2.63043e-307	-1.70128e-307	9.37968e-307	0	3.92682e-307	-4.33089e-307	1.31142e-307	-6.5047e-307	-1.14913e-307	0	1.32619e-306	1.11753e-307	1.80031e-305
0	7.87793e-308	0	0	0	0	0	-6.70679e-308	2.48243e-308	-1.46078e-307	-4.20902e-308	-6.99367e-308	2.34406e-308	0	0	0	1.23358e-307	2.76239e-308	2.96565e-307	0	7.46095e-308	0	0	-4.25939e-308	-6.66679e-308	0	0	2.19415e-307	-2.78833e-308	5.06199e-308	1.48636e-306
0	0	0	0	0	0	0	0	0	0	0	0	-2.98522e-308	0	0	0	0	0	0	0	0	0	0	0	0	0	0	0	0	0	1.50087e-307
0	0	0	0	0	0	0	0	0	0	0	0	0	0	0	0	0	0	0	0	0	0	0	0	0	0	0	0	0	0	0
0	0	0	0	0	0	0	0	0	0	0	0	0	0	0	0	0	0	0	0	0	0	0	0	0	0	0	0	0	0	0
0	0	0	0	0	0	0	0	0	0	0	0	0	0	0	0	0	0	0	0	0	0	0	0	0	0	0	0	0	0	0
0	0	0	0	0	0	0	0	0	0	0	0	0	0	0	0	0	0	0	0	0	0	0	0	0	0	0	0	0	0	0
0	0	0	0	0	0	0	0	0	0	0	0	0	0	0	0	0	0	0	0	0	0	0	0	0	0	0	0	0	0	0
0	0	0	0	0	0	0	0	0	0	0	0	0	0	0	0	0	0	0	0	0	0	0	0	0	0	0	0	0	0	0
0	0	0	0	0	0	0	0	0	0	0	0	0	0	0	0	0	0	0	0	0	0	0	0	0	0	0	0	0	0	0
0	0	0	0	0	0	0	0	0	0	0	0	0	0	0	0	0	0	0	0	0	0	0	0	0	0	0	0	0	0	0
0	0	0	0	0	0	0	0	0	0	0	0	0	0	0	0	0	0	0	0	0	0	0	0	0	0	0	0	0	0	0
0	0	0	0	0	0	0	0	0	0	0	0	0	0	0	0	0	0	0	0	0	0	0	0	0	0	0	0	0	0	0
0	0	0	0	0	0	0	0	0	0	0	0	0	0	0	0	0	0	0	0	0	0	0	0	0	0	0	0	0	0	0
0	0	0	0	0	0	0	0	0	0	0	0	0	0	0	0	0	0	0	0	0	0	0	0	0	0	0	0	0	0	0
0	0	0	0	0	0	0	0	0	0	0	0	0	0	0	0	0	0	0	0	0	0	0	0	0	0	0	0	0	0	0
0	0	0	0	0	0	0	0	0	0	0	0	0	0	0	0	0	0	0	0	0	0	0	0	0	0	0	0	0	0	0
0	0	0	0	0	0	0	0	0	0	0	0	0	0	0	0	0	0	0	0	0	0	0	0	0	0	0	0	0	0	0
0	0	0	0	0	0	0	0	0	0	0	0	0	0	0	0	0	0	0	0	0	0	0	0	0	0	0	0	0	0	0
0	0	0	0	0	0	0	0	0	0	0	0	0	0	0	0	0	0	0	0	0	0	0	0	0	0	0	0	0	0	0
0	0	0	0	0	0	0	0	0	0	0	0	0	0	0	0	0	0	0	0	0	0	0	0	0	0	0	0	0	0	0
0	0	0	0	0	0	0	0	0	0	0	0	0	0	0	0	0	0	0	0	0	0	0	0	0	0	0	0	0	0	0
0	0	0	0	0	0	0	0	0	0	0	0	0	0	0	0	0	0	0	0	0	0	0	0	0	0	0	0	0	0	0
0	0	0	0	0	0	0	0	0	0	0	0	0	0	0	0	0	0	0	0	0	0	0	0	0	0	0	0	0	0	0
0	0	0	0	0	0	0	0	0	0	0	0	0	0	0	0	0	0	0	0	0	0	0	0	0	0	0	0	0	0	0
0	0	0	0	0	0	0	0	0	0	0	0	0	0	0	0	0	0	0	0	0	0	0	0	0	0	0	0	0	0	0
0	0	0	0	0	0	0	0	0	0	0	0	0	0	0	0	0	0	0	0	0	0	0	0	0	0	0	0	0	0	0
0	0	0	0	0	0	0	0	0	0	0	0	0	0	0	0	0	0	0	0	0	0	0	0	0	0	0	0	0	0	0
0	0	0	0	0	0	0	0	0	0	0	0	0	0	0	0	0	0	0	0	0	0	0	0	0	0	0	0	0	0	0
0	0	0	0	0	0	0	0	0	0	0	0	0	0	0	0	0	0	0	0	0	0	0	0	0	0	0	0	0	0	0
0	0	0	0	0	0	0	0	0	0	0	0	0	0	0	0	0	0	0	0	0	0	0	0	0	0	0	0	0	0	0
0	0	0	0	0	0	0	0	0	0	0	0	0	0	0	0	0	0	0	0	0	0	0	0	0	0	0	0	0	0	0
0	0	0	0	0	0	0	0	0	0	0	0	0	0	0	0	0	0	0	0	0	0	0	0	0	0	0	0	0	0	0
0	0	0	0	0	0	0	0	0	0	0	0	0	0	0	0	0	0	0	0	0	0	0	0	0	0	0	0	0	0	0
0	0	0	0	0	0	0	0	0	0	0	0	0	0	0	0	0	0	0	0	0	0	0	0	0	0	0	0	0	0	0
0	0	0	0	0	0	0	0	0	0	0	0	0	0	0	0	0	0	0	0	0	0	0	0	0	0	0	0	0	0	0
0	0	0	0	0	0	0	0	0	0	0	0	0	0	0	0	0	0	0	0	0	0	0	0	0	0	0	0	0	0	0
0	0	0	0	0	0	0	0	0	0	0	0	0	0	0	0	0	0	0	0	0	0	0	0	0	0	0	0	0	0	0
0	0	0	0	0	0	0	0	0	0	0	0	0	0	0	0	0	0	0	0	0	0	0	0	0	0	0	0	0	0	0
0	0	0	0	0	0	0	0	0	0	0	0	0	0	0	0	0	0	0	0	0	0	0	0	0	0	0	0	0	0	0
0	0	0	0	0	0	0	0	0	0	0	0	0	0	0	0	0	0	0	0	0	0	0	0	0	0	0	0	0	0	0
0	0	0	0	0	0	0	0	0	0	0	0	0	0	0	0	0	0	0	0	0	0	0	0	0	0	0	0	0	0	0
0	0	0	0	0	0	0	0	0	0	0	0	0	0	0	0	0	0	0	0	0	0	0	0	0	0	0	0	0	0	0
0	0	0	0	0	0	0	0	0	0	0	0	0	0	0	0	0	0	0	0	0	0	0	0	0	0	0	0	0	0	0
0	0	0	0	0	0	0	0	0	0	0	0	0	0	0	0	0	0	0	0	0	0	0	0	0	0	0	0	0	0	0
0	0	0	0	0	0	0	0	0	0	0	0	0	0	0	0	0	0	0	0	0	0	0	0	0	0	0	0	0	0	0
0	0	0	0	0	0	0	0	0	0	0	0	0	0	0	0	0	0	0	0	0	0	0	0	0	0	0	0	0	0	0
0	0	0	0	0	0	0	0	0	0	0	0	0	0	0	0	0	0	0	0	0	0	0	0	0	0	0	0	0	0	0
0	0	0	0	0	0	0	0	0	0	0	0	0	0	0	0	0	0	0	0	0	0	0	0	0	0	0	0	0	0	0
0	0	0	0	0	0	0	0	0	0	0	0	0	0	0	0	0	0	0	0	0	0	0	0	0	0	0	0	0	0	0
0	0	0	0	0	0	0	0	0	0	0	0	0	0	0	0	0	0	0	0	0	0	0	0	0	0	0	0	0	0	0
0	0	0	0	0	0	0	0	0	0	0	0	0	0	0	0	0	0	0	0	0	0	0	0	0	0	0	0	0	0	0
0	0	0	0	0	0	0	0	0	0	0	0	0	0	0	0	0	0	0	0	0	0	0	0	0	0	0	0	0	0	0
0	0	0	0	0	0	0	0	0	0	0	0	0	0	0	0	0	0	0	0	0	0	0	0	0	0	0	0	0	0	0
0	0	0	0	0	0	0	0	0	0	0	0	0	0	0	0	0	0	0	0	0	0	0	0	0	0	0	0	0	0	0
0	0	0	0	0	0	0	0	0	0	0	0	0	0	0	0	0	0	0	0	0	0	0	0	0	0	0	0	0	0	0
0	0	0	0	0	0	0	0	0	0	0	0	0	0	0	0	0	0	0	0	0	0	0	0	0	0	0	0	0	0	0
0	0	0	0	0	0	0	0	0	0	0	0	0	0	0	0	0	0	0	0	0	0	0	0	0	0	0	0	0	0	0
0	0	0	0	0	0	0	0	0	0	0	0	0	0	0	0	0	0	0	0	0	0	0	0	0	0	0	0	0	0	0
0	0	0	0	0	0	0	0	0	0	0	0	0	0	0	0	0	0	0	0	0	0	0	0	0	0	0	0	0	0	0
0	0	0	0	0	0	0	0	0	0	0	0	0	0	0	0	0	0	0	0	0	0	0	0	0	0	0	0	0	0	0
0	0	0	0	0	0	0	0	0	0	0	0	0	0	0	0	0	0	0	0	0	0	0	0	0	0	0	0	0	0	0
0	0	0	0	0	0	0	0	0	0	0	0	0	0	0	0	0	0	0	0	0	0	0	0	0	0	0	0	0	0	0
0	0	0	0	0	0	0	0	0	0	0	0	0	0	0	0	0	0	0	0	0	0	0	0	0	0	0	0	0	0	0
0	0	0	0	0	0	0	0	0	0	0	0	0	0	0	0	0	0	0	0	0	0	0	0	0	0	0	0	0	0	0
0	0	0	0	0	0	0	0	0	0	0	0	0	0	0	0	0	0	0	0	0	0	0	0	0	0	0	0	0	0	0
0	0	0	0	0	0	0	0	0	0	0	0	0	0	0	0	0	0	0	0	0	0	0	0	0	0	0	0	0	0	0
0	0	0	0	0	0	0	0	0	0	0	0	0	0	0	0	0	0	0	0	0	0	0	0	0	0	0	0	0	0	0
0	0	0	0	0	0	0	0	0	0	0	0	0	0	0	0	0	0	0	0	0	0	0	0	0	0	0	0	0	0	0
0	0	0	0	0	0	0	0	0	0	0	0	0	0	0	0	0	0	0	0	0	0	0	0	0	0	0	0	0	0	0
0	0	0	0	0	0	0	0	0	0	0	0	0	0	0	0	0	0	0	0	0	0	0	0	0	0	0	0	0	0	0
0	0	0	0	0	0	0	0	0	0	0	0	0	0	0	0	0	0	0	0	0	0	0	0	0	0	0	0	0	0	0
0	0	0	0	0	0	0	0	0	0	0	0	0	0	0	0	0	0	0	0	0	0	0	0	0	0	0	0	0	0	0
0	0	0	0	0	0	0	0	0	0	0	0	0	0	0	0	0	0	0	0	0	0	0	0	0	0	0	0	0	0	0
0	0	0	0	0	0	0	0	0	0	0	0	0	0	0	0	0	0	0	0	0	0	0	0	0	0	0	0	0	0	0
0	0	0	0	0	0	0	0	0	0	0	0	0	0	0	0	0	0	0	0	0	0	0	0	0	0	0	0	0	0	0
0	0	0	0	0	0	0	0	0	0	0	0	0	0	0	0	0	0	0	0	0	0	0	0	0	0	0	0	0	0	0
0	0	0	0	0	0	0	0	0	0	0	0	0	0	0	0	0	0	0	0	0	0	0	0	0	0	0	0	0	0	0
0	0	0	0	0	0	0	0	0	0	0	0	0	0	0	0	0	0	0	0	0	0	0	0	0	0	0	0	0	0	0
0	0	0	0	0	0	0	0	0	0	0	0	0	0	0	0	0	0	0	0	0	0	0	0	0	0	0	0	0	0	0
0	0	0	0	0	0	0	0	0	0	0	0	0	0	0	0	0	0	0	0	0	0	0	0	0	0	0	0	0	0	0
0	0	0	0	0	0	0	0	0	0	0	0	0	0	0	0	0	0	0	0	0	0	0	0	0	0	0	0	0	0	0
0	0	0	0	0	0	0	0	0	0	0	0	0	0	0	0	0	0	0	0	0	0	0	0	0	0	0	0	0	0	0
0	0	0	0	0	0	0	0	0	0	0	0	0	0	0	0	0	0	0	0	0	0	0	0	0	0	0	0	0	0	0
0	0	0	0	0	0	0	0	0	0	0	0	0	0	0	0	0	0	0	0	0	0	0	0	0	0	0	0	0	0	0
0	0	0	0	0	0	0	0	0	0	0	0	0	0	0	0	0	0	0	0	0	0	0	0	0	0	0	0	0	0	0
0	0	0	0	0	0	0	0	0	0	0	0	0	0	0	0	0	0	0	0	0	0	0	0	0	0	0	0	0	0	0
0	0	0	0	0	0	0	0	0	0	0	0	0	0	0	0	0	0	0	0	0	0	0	0	0	0	0	0	0	0	0
0	0	0	0	0	0	0	0	0	0	0	0	0	0	0	0	0	0	0	0	0	0	0	0	0	0	0	0	0	0	0
0	0	0	0	0	0	0	0	0	0	0	0	0	0	0	0	0	0	0	0	0	0	0	0	0	0	0	0	0	0	0
0	0	0	0	0	0	0	0	0	0	0	0	0	0	0	0	0	0	0	0	0	0	0	0	0	0	0	0	0	0	0
0	0	0	0	0	0	0	0	0	0	0	0	0	0	0	0	0	0	0	0	0	0	0	0	0	0	0	0	0	0	0
0	0	0	0	0	0	0	0	0	0	0	0	0	0	0	0	0	0	0	0	0	0	0	0	0	0	0	0	0	0	0
0	0	0	0	0	0	0	0	0	0	0	0	0	0	0	0	0	0	0	0	0	0	0	0	0	0	0	0	0	0	0
0	0	0	0	0	0	0	0	0	0	0	0	0	0	0	0	0	0	0	0	0	0	0	0	0	0	0	0	0	0	0
0	0	0	0	0	0	0	0	0	0	0	0	0	0	0	0	0	0	0	0	0	0	0	0	0	0	0	0	0	0	0
0	0	0	0	0	0	0	0	0	0	0	0	0	0	0	0	0	0	0	0	0	0	0	0	0	0	0	0	0	0	0
0	0	0	0	0	0	0	0	0	0	0	0	0	0	0	0	0	0	0	0	0	0	0	0	0	0	0	0	0	0	0
0	0	0	0	0	0	0	0	0	0	0	0	0	0	0	0	0	0	0	0	0	0	0	0	0	0	0	0	0	0	0
0	0	0	0	0	0	0	0	0	0	0	0	0	0	0	0	0	0	0	0	0	0	0	0	0	0	0	0	0	0	0
0	0	0	0	0	0	0	0	0	0	0	0	0	0	0	0	0	0	0	0	0	0	0	0	0	0	0	0	0	0	0
0	0	0	0	0	0	0	0	0	0	0	0	0	0	0	0	0	0	0	0	0	0	0	0	0	0	0	0	0	0	0
0	0	0	0	0	0	0	0	0	0	0	0	0	0	0	0	0	0	0	0	0	0	0	0	0	0	0	0	0	0	0
0	0	0	0	0	0	0	0	0	0	0	0	0	0	0	0	0	0	0	0	0	0	0	0	0	0	0	0	0	0	0
0	0	0	0	0	0	0	0	0	0	0	0	0	0	0	0	0	0	0	0	0	0	0	0	0	0	0	0	0	0	0
0	0	0	0	0	0	0	0	0	0	0	0	0	0	0	0	0	0	0	0	0	0	0	0	0	0	0	0	0	0	0
0	0	0	0	0	0	0	0	0	0	0	0	0	0	0	0	0	0	0	0	0	0	0	0	0	0	0	0	0	0	0
0	0	0	0	0	0	0	0	0	0	0	0	0	0	0	0	0	0	0	0	0	0	0	0	0	0	0	0	0	0	0
0	0	0	0	0	0	0	0	0	0	0	0	0	0	0	0	0	0	0	0	0	0	0	0	0	0	0	0	0	0	0
0	0	0	0	0	0	0	0	0	0	0	0	0	0	0	0	0	0	0	0	0	0	0	0	0	0	0	0	0	0	0
0	0	0	0	0	0	0	0	0	0	0	0	0	0	0	0	0	0	0	0	0	0	0	0	0	0	0	0	0	0	0
0	0	0	0	0	0	0	0	0	0	0	0	0	0	0	0	0	0	0	0	0	0	0	0	0	0	0	0	0	0	0
0	0	0	0	0	0	0	0	0	0	0	0	0	0	0	0	0	0	0	0	0	0	0	0	0	0	0	0	0	0	0
0	0	0	0	0	0	0	0	0	0	0	0	0	0	0	0	0	0	0	0	0	0	0	0	0	0	0	0	0	0	0
0	0	0	0	0	0	0	0	0	0	0	0	0	0	0	0	0	0	0	0	0	0	0	0	0	0	0	0	0	0	0
0	0	0	0	0	0	0	0	0	0	0	0	0	0	0	0	0	0	0	0	0	0	0	0	0	0	0	0	0	0	0
0	0	0	0	0	0	0	0	0	0	0	0	0	0	0	0	0	0	0	0	0	0	0	0	0	0	0	0	0	0	0
0	0	0	0	0	0	0	0	0	0	0	0	0	0	0	0	0	0	0	0	0	0	0	0	0	0	0	0	0	0	0
0	0	0	0	0	0	0	0	0	0	0	0	0	0	0	0	0	0	0	0	0	0	0	0	0	0	0	0	0	0	0
0	0	0	0	0	0	0	0	0	0	0	0	0	0	0	0	0	0	0	0	0	0	0	0	0	0	0	0	0	0	0
0	0	0	0	0	0	0	0	0	0	0	0	0	0	0	0	0	0	0	0	0	0	0	0	0	0	0	0	0	0	0
0	0	0	0	0	0	0	0	0	0	0	0	0	0	0	0	0	0	0	0	0	0	0	0	0	0	0	0	0	0	0
0	0	0	0	0	0	0	0	0	0	0	0	0	0	0	0	0	0	0	0	0	0	0	0	0	0	0	0	0	0	0
0	0	0	0	0	0	0	0	0	0	0	0	0	0	0	0	0	0	0	0	0	0	0	0	0	0	0	0	0	0	0
0	0	0	0	0	0	0	0	0	0	0	0	0	0	0	0	0	0	0	0	0	0	0	0	0	0	0	0	0	0	0
0	0	0	0	0	0	0	0	0	0	0	0	0	0	0	0	0	0	0	0	0	0	0	0	0	0	0	0	0	0	0
0	0	0	0	0	0	0	0	0	0	0	0	0	0	0	0	0	0	0	0	0	0	0	0	0	0	0	0	0	0	0
0	0	0	0	0	0	0	0	0	0	0	0	0	0	0	0	0	0	0	0	0	0	0	0	0	0	0	0	0	0	0
0	0	0	0	0	0	0	0	0	0	0	0	0	0	0	0	0	0	0	0	0	0	0	0	0	0	0	0	0	0	0
0	0	0	0	0	0	0	0	0	0	0	0	0	0	0	0	0	0	0	0	0	0	0	0	0	0	0	0	0	0	0
0	0	0	0	0	0	0	0	0	0	0	0	0	0	0	0	0	0	0	0	0	0	0	0	0	0	0	0	0	0	0
0	0	0	0	0	0	0	0	0	0	0	0	0	0	0	0	0	0	0	0	0	0	0	0	0	0	0	0	0	0	0
0	0	0	0	0	0	0	0	0	0	0	0	0	0	0	0	0	0	0	0	0	0	0	0	0	0	0	0	0	0	0
0	0	0	0	0	0	0	0	0	0	0	0	0	0	0	0	0	0	0	0	0	0	0	0	0	0	0	0	0	0	0
0	0	0	0	0	0	0	0	0	0	0	0	0	0	0	0	0	0	0	0	0	0	0	0	0	0	0	0	0	0	0
0	0	0	0	0	0	0	0	0	0	0	0	0	0	0	0	0	0	0	0	0	0	0	0	0	0	0	0	0	0	0
0	0	0	0	0	0	0	0	0	0	0	0	0	0	0	0	0	0	0	0	0	0	0	0	0	0	0	0	0	0	0
0	0	0	0	0	0	0	0	0	0	0	0	0	0	0	0	0	0	0	0	0	0	0	0	0	0	0	0	0	0	0
0	0	0	0	0	0	0	0	0	0	0	0	0	0	0	0	0	0	0	0	0	0	0	0	0	0	0	0	0	0	0
0	0	0	0	0	0	0	0	0	0	0	0	0	0	0	0	0	0	0	0	0	0	0	0	0	0	0	0	0	0	0
0	0	0	0	0	0	0	0	0	0	0	0	0	0	0	0	0	0	0	0	0	0	0	0	0	0	0	0	0	0	0
0	0	0	0	0	0	0	0	0	0	0	0	0	0	0	0	0	0	0	0	0	0	0	0	0	0	0	0	0	0	0
0	0	0	0	0	0	0	0	0	0	0	0	0	0	0	0	0	0	0	0	0	0	0	0	0	0	0	0	0	0	0
0	0	0	0	0	0	0	0	0	0	0	0	0	0	0	0	0	0	0	0	0	0	0	0	0	0	0	0	0	0	0
0	0	0	0	0	0	0	0	0	0	0	0	0	0	0	0	0	0	0	0	0	0	0	0	0	0	0	0	0	0	0
0	0	0	0	0	0	0	0	0	0	0	0	0	0	0	0	0	0	0	0	0	0	0	0	0	0	0	0	0	0	0
0	0	0	0	0	0	0	0	0	0	0	0	0	0	0	0	0	0	0	0	0	0	0	0	0	0	0	0	0	0	0
0	0	0	0	0	0	0	0	0	0	0	0	0	0	0	0	0	0	0	0	0	0	0	0	0	0	0	0	0	0	0
0	0	0	0	0	0	0	0	0	0	0	0	0	0	0	0	0	0	0	0	0	0	0	0	0	0	0	0	0	0	0
0	0	0	0	0	0	0	0	0	0	0	0	0	0	0	0	0	0	0	0	0	0	0	0	0	0	0	0	0	0	0
0	0	0	0	0	0	0	0	0	0	0	0	0	0	0	0	0	0	0	0	0	0	0	0	0	0	0	0	0	0	0
0	0	0	0	0	0	0	0	0	0	0	0	0	0	0	0	0	0	0	0	0	0	0	0	0	0	0	0	0	0	0
0	0	0	0	0	0	0	0	0	0	0	0	0	0	0	0	0	0	0	0	0	0	0	0	0	0	0	0	0	0	0
0	0	0	0	0	0	0	0	0	0	0	0	0	0	0	0	0	0	0	0	0	0	0	0	0	0	0	0	0	0	0
0	0	0	0	0	0	0	0	0	0	0	0	0	0	0	0	0	0	0	0	0	0	0	0	0	0	0	0	0	0	0
0	0	0	0	0	0	0	0	0	0	0	0	0	0	0	0	0	0	0	0	0	0	0	0	0	0	0	0	0	0	0
0	0	0	0	0	0	0	0	0	0	0	0	0	0	0	0	0	0	0	0	0	0	0	0	0	0	0	0	0	0	0
0	0	0	0	0	0	0	0	0	0	0	0	0	0	0	0	0	0	0	0	0	0	0	0	0	0	0	0	0	0	0
0	0	0	0	0	0	0	0	0	0	0	0	0	0	0	0	0	0	0	0	0	0	0	0	0	0	0	0	0	0	0
0	0	0	0	0	0	0	0	0	0	0	0	0	0	0	0	0	0	0	0	0	0	0	0	0	0	0	0	0	0	0
0	0	0	0	0	0	0	0	0	0	0	0	0	0	0	0	0	0	0	0	0	0	0	0	0	0	0	0	0	0	0
0	0	0	0	0	0	0	0	0	0	0	0	0	0	0	0	0	0	0	0	0	0	0	0	0	0	0	0	0	0	0
0	0	0	0	0	0	0	0	0	0	0	0	0	0	0	0	0	0	0	0	0	0	0	0	0	0	0	0	0	0	0
0	0	0	0	0	0	0	0	0	0	0	0	0	0	0	0	0	0	0	0	0	0	0	0	0	0	0	0	0	0	0
0	0	0	0	0	0	0	0	0	0	0	0	0	0	0	0	0	0	0	0	0	0	0	0	0	0	0	0	0	0	0
0	0	0	0	0	0	0	0	0	0	0	0	0	0	0	0	0	0	0	0	0	0	0	0	0	0	0	0	0	0	0
0	0	0	0	0	0	0	0	0	0	0	0	0	0	0	0	0	0	0	0	0	0	0	0	0	0	0	0	0	0	0
0	0	0	0	0	0	0	0	0	0	0	0	0	0	0	0	0	0	0	0	0	0	0	0	0	0	0	0	0	0	0
0	0	0	0	0	0	0	0	0	0	0	0	0	0	0	0	0	0	0	0	0	0	0	0	0	0	0	0	0	0	0
0	0	0	0	0	0	0	0	0	0	0	0	0	0	0	0	0	0	0	0	0	0	0	0	0	0	0	0	0	0	0
0	0	0	0	0	0	0	0	0	0	0	0	0	0	0	0	0	0	0	0	0	0	0	0	0	0	0	0	0	0	0
0	0	0	0	0	0	0	0	0	0	0	0	0	0	0	0	0	0	0	0	0	0	0	0	0	0	0	0	0	0	0
0	0	0	0	0	0	0	0	0	0	0	0	0	0	0	0	0	0	0	0	0	0	0	0	0	0	0	0	0	0	0
0	0	0	0	0	0	0	0	0	0	0	0	0	0	0	0	0	0	0	0	0	0	0	0	0	0	0	0	0	0	0
0	0	0	0	0	0	0	0	0	0	0	0	0	0	0	0	0	0	0	0	0	0	0	0	0	0	0	0	0	0	0
0	0	0	0	0	0	0	0	0	0	0	0	0	0	0	0	0	0	0	0	0	0	0	0	0	0	0	0	0	0	0
0	0	0	0	0	0	0	0	0	0	0	0	0	0	0	0	0	0	0	0	0	0	0	0	0	0	0	0	0	0	0
0	0	0	0	0	0	0	0	0	0	0	0	0	0	0	0	0	0	0	0	0	0	0	0	0	0	0	0	0	0	0
0	0	0	0	0	0	0	0	0	0	0	0	0	0	0	0	0	0	0	0	0	0	0	0	0	0	0	0	0	0	0
0	0	0	0	0	0	0	0	0	0	0	0	0	0	0	0	0	0	0	0	0	0	0	0	0	0	0	0	0	0	0
0	0	0	0	0	0	0	0	0	0	0	0	0	0	0	0	0	0	0	0	0	0	0	0	0	0	0	0	0	0	0
0	0	0	0	0	0	0	0	0	0	0	0	0	0	0	0	0	0	0	0	0	0	0	0	0	0	0	0	0	0	0
0	0	0	0	0	0	0	0	0	0	0	0	0	0	0	0	0	0	0	0	0	0	0	0	0	0	0	0	0	0	0
0	0	0	0	0	0	0	0	0	0	0	0	0	0	0	0	0	0	0	0	0	0	0	0	0	0	0	0	0	0	0
0	0	0	0	0	0	0	0	0	0	0	0	0	0	0	0	0	0	0	0	0	0	0	0	0	0	0	0	0	0	0
0	0	0	0	0	0	0	0	0	0	0	0	0	0	0	0	0	0	0	0	0	0	0	0	0	0	0	0	0	0	0
0	0	0	0	0	0	0	0	0	0	0	0	0	0	0	0	0	0	0	0	0	0	0	0	0	0	0	0	0	0	0
0	0	0	0	0	0	0	0	0	0	0	0	0	0	0	0	0	0	0	0	0	0	0	0	0	0	0	0	0	0	0
0	0	0	0	0	0	0	0	0	0	0	0	0	0	0	0	0	0	0	0	0	0	0	0	0	0	0	0	0	0	0
0	0	0	0	0	0	0	0	0	0	0	0	0	0	0	0	0	0	0	0	0	0	0	0	0	0	0	0	0	0	0
0	0	0	0	0	0	0	0	0	0	0	0	0	0	0	0	0	0	0	0	0	0	0	0	0	0	0	0	0	0	0
0	0	0	0	0	0	0	0	0	0	0	0	0	0	0	0	0	0	0	0	0	0	0	0	0	0	0	0	0	0	0
0	0	0	0	0	0	0	0	0	0	0	0	0	0	0	0	0	0	0	0	0	0	0	0	0	0	0	0	0	0	0
0	0	0	0	0	0	0	0	0	0	0	0	0	0	0	0	0	0	0	0	0	0	0	0	0	0	0	0	0	0	0
0	0	0	0	0	0	0	0	0	0	0	0	0	0	0	0	0	0	0	0	0	0	0	0	0	0	0	0	0	0	0
0	0	0	0	0	0	0	0	0	0	0	0	0	0	0	0	0	0	0	0	0	0	0	0	0	0	0	0	0	0	0
0	0	0	0	0	0	0	0	0	0	0	0	0	0	0	0	0	0	0	0	0	0	0	0	0	0	0	0	0	0	0
0	0	0	0	0	0	0	0	0	0	0	0	0	0	0	0	0	0	0	0	0	0	0	0	0	0	0	0	0	0	0
0	0	0	0	0	0	0	0	0	0	0	0	0	0	0	0	0	0	0	0	0	0	0	0	0	0	0	0	0	0	0
0	0	0	0	0	0	0	0	0	0	0	0	0	0	0	0	0	0	0	0	0	0	0	0	0	0	0	0	0	0	0
0	0	0	0	0	0	0	0	0	0	0	0	0	0	0	0	0	0	0	0	0	0	0	0	0	0	0	0	0	0	0
0	0	0	0	0	0	0	0	0	0	0	0	0	0	0	0	0	0	0	0	0	0	0	0	0	0	0	0	0	0	0
0	0	0	0	0	0	0	0	0	0	0	0	0	0	0	0	0	0	0	0	0	0	0	0	0	0	0	0	0	0	0
0	0	0	0	0	0	0	0	0	0	0	0	0	0	0	0	0	0	0	0	0	0	0	0	0	0	0	0	0	0	0
0	0	0	0	0	0	0	0	0	0	0	0	0	0	0	0	0	0	0	0	0	0	0	0	0	0	0	0	0	0	0
0	0	0	0	0	0	0	0	0	0	0	0	0	0	0	0	0	0	0	0	0	0	0	0	0	0	0	0	0	0	0
0	0	0	0	0	0	0	0	0	0	0	0	0	0	0	0	0	0	0	0	0	0	0	0	0	0	0	0	0	0	0
0	0	0	0	0	0	0	0	0	0	0	0	0	0	0	0	0	0	0	0	0	0	0	0	0	0	0	0	0	0	0
0	0	0	0	0	0	0	0	0	0	0	0	0	0	0	0	0	0	0	0	0	0	0	0	0	0	0	0	0	0	0
0	0	0	0	0	0	0	0	0	0	0	0	0	0	0	0	0	0	0	0	0	0	0	0	0	0	0	0	0	0	0
0	0	0	0	0	0	0	0	0	0	0	0	0	0	0	0	0	0	0	0	0	0	0	0	0	0	0	0	0	0	0
0	0	0	0	0	0	0	0	0	0	0	0	0	0	0	0	0	0	0	0	0	0	0	0	0	0	0	0	0	0	0
0	0	0	0	0	0	0	0	0	0	0	0	0	0	0	0	0	0	0	0	0	0	0	0	0	0	0	0	0	0	0
0	0	0	0	0	0	0	0	0	0	0	0	0	0	0	0	0	0	0	0	0	0	0	0	0	0	0	0	0	0	0
0	0	0	0	0	0	0	0	0	0	0	0	0	0	0	0	0	0	0	0	0	0	0	0	0	0	0	0	0	0	0
0	0	0	0	0	0	0	0	0	0	0	0	0	0	0	0	0	0	0	0	0	0	0	0	0	0	0	0	0	0	0
0	0	0	0	0	0	0	0	0	0	0	0	0	0	0	0	0	0	0	0	0	0	0	0	0	0	0	0	0	0	0
0	0	0	0	0	0	0	0	0	0	0	0	0	0	0	0	0	0	0	0	0	0	0	0	0	0	0	0	0	0	0
0	0	0	0	0	0	0	0	0	0	0	0	0	0	0	0	0	0	0	0	0	0	0	0	0	0	0	0	0	0	0
0	0	0	0	0	0	0	0	0	0	0	0	0	0	0	0	0	0	0	0	0	0	0	0	0	0	0	0	0	0	0
0	0	0	0	0	0	0	0	0	0	0	0	0	0	0	0	0	0	0	0	0	0	0	0	0	0	0	0	0	0	0
0	0	0	0	0	0	0	0	0	0	0	0	0	0	0	0	0	0	0	0	0	0	0	0	0	0	0	0	0	0	0
0	0	0	0	0	0	0	0	0	0	0	0	0	0	0	0	0	0	0	0	0	0	0	0	0	0	0	0	0	0	0
0	0	0	0	0	0	0	0	0	0	0	0	0	0	0	0	0	0	0	0	0	0	0	0	0	0	0	0	0	0	0
0	0	0	0	0	0	0	0	0	0	0	0	0	0	0	0	0	0	0	0	0	0	0	0	0	0	0	0	0	0	0
0	0	0	0	0	0	0	0	0	0	0	0	0	0	0	0	0	0	0	0	0	0	0	0	0	0	0	0	0	0	0
0	0	0	0	0	0	0	0	0	0	0	0	0	0	0	0	0	0	0	0	0	0	0	0	0	0	0	0	0	0	0
0	0	0	0	0	0	0	0	0	0	0	0	0	0	0	0	0	0	0	0	0	0	0	0	0	0	0	0	0	0	0
0	0	0	0	0	0	0	0	0	0	0	0	0	0	0	0	0	0	0	0	0	0	0	0	0	0	0	0	0	0	0
0	0	0	0	0	0	0	0	0	0	0	0	0	0	0	0	0	0	0	0	0	0	0	0	0	0	0	0	0	0	0
0	0	0	0	0	0	0	0	0	0	0	0	0	0	0	0	0	0	0	0	0	0	0	0	0	0	0	0	0	0	0
0	0	0	0	0	0	0	0	0	0	0	0	0	0	0	0	0	0	0	0	0	0	0	0	0	0	0	0	0	0	0
0	0	0	0	0	0	0	0	0	0	0	0	0	0	0	0	0	0	0	0	0	0	0	0	0	0	0	0	0	0	0
0	0	0	0	0	0	0	0	0	0	0	0	0	0	0	0	0	0	0	0	0	0	0	0	0	0	0	0	0	0	0
0	0	0	0	0	0	0	0	0	0	0	0	0	0	0	0	0	0	0	0	0	0	0	0	0	0	0	0	0	0	0
0	0	0	0	0	0	0	0	0	0	0	0	0	0	0	0	0	0	0	0	0	0	0	0	0	0	0	0	0	0	0
0	0	0	0	0	0	0	0	0	0	0	0	0	0	0	0	0	0	0	0	0	0	0	0	0	0	0	0	0	0	0
0	0	0	0	0	0	0	0	0	0	0	0	0	0	0	0	0	0	0	0	0	0	0	0	0	0	0	0	0	0	0
0	0	0	0	0	0	0	0	0	0	0	0	0	0	0	0	0	0	0	0	0	0	0	0	0	0	0	0	0	0	0
0	0	0	0	0	0	0	0	0	0	0	0	0	0	0	0	0	0	0	0	0	0	0	0	0	0	0	0	0	0	0
0	0	0	0	0	0	0	0	0	0	0	0	0	0	0	0	0	0	0	0	0	0	0	0	0	0	0	0	0	0	0
0	0	0	0	0	0	0	0	0	0	0	0	0	0	0	0	0	0	0	0	0	0	0	0	0	0	0	0	0	0	0
0	0	0	0	0	0	0	0	0	0	0	0	0	0	0	0	0	0	0	0	0	0	0	0	0	0	0	0	0	0	0
0	0	0	0	0	0	0	0	0	0	0	0	0	0	0	0	0	0	0	0	0	0	0	0	0	0	0	0	0	0	0
0	0	0	0	0	0	0	0	0	0	0	0	0	0	0	0	0	0	0	0	0	0	0	0	0	0	0	0	0	0	0
0	0	0	0	0	0	0	0	0	0	0	0	0	0	0	0	0	0	0	0	0	0	0	0	0	0	0	0	0	0	0
0	0	0	0	0	0	0	0	0	0	0	0	0	0	0	0	0	0	0	0	0	0	0	0	0	0	0	0	0	0	0
0	0	0	0	0	0	0	0	0	0	0	0	0	0	0	0	0	0	0	0	0	0	0	0	0	0	0	0	0	0	0
0	0	0	0	0	0	0	0	0	0	0	0	0	0	0	0	0	0	0	0	0	0	0	0	0	0	0	0	0	0	0
0	0	0	0	0	0	0	0	0	0	0	0	0	0	0	0	0	0	0	0	0	0	0	0	0	0	0	0	0	0	0
0	0	0	0	0	0	0	0	0	0	0	0	0	0	0	0	0	0	0	0	0	0	0	0	0	0	0	0	0	0	0
0	0	0	0	0	0	0	0	0	0	0	0	0	0	0	0	0	0	0	0	0	0	0	0	0	0	0	0	0	0	0
0	0	0	0	0	0	0	0	0	0	0	0	0	0	0	0	0	0	0	0	0	0	0	0	0	0	0	0	0	0	0
0	0	0	0	0	0	0	0	0	0	0	0	0	0	0	0	0	0	0	0	0	0	0	0	0	0	0	0	0	0	0
0	0	0	0	0	0	0	0	0	0	0	0	0	0	0	0	0	0	0	0	0	0	0	0	0	0	0	0	0	0	0
0	0	0	0	0	0	0	0	0	0	0	0	0	0	0	0	0	0	0	0	0	0	0	0	0	0	0	0	0	0	0
0	0	0	0	0	0	0	0	0	0	0	0	0	0	0	0	0	0	0	0	0	0	0	0	0	0	0	0	0	0	0
0	0	0	0	0	0	0	0	0	0	0	0	0	0	0	0	0	0	0	0	0	0	0	0	0	0	0	0	0	0	0
0	0	0	0	0	0	0	0	0	0	0	0	0	0	0	0	0	0	0	0	0	0	0	0	0	0	0	0	0	0	0
0	0	0	0	0	0	0	0	0	0	0	0	0	0	0	0	0	0	0	0	0	0	0	0	0	0	0	0	0	0	0
0	0	0	0	0	0	0	0	0	0	0	0	0	0	0	0	0	0	0	0	0	0	0	0	0	0	0	0	0	0	0
0	0	0	0	0	0	0	0	0	0	0	0	0	0	0	0	0	0	0	0	0	0	0	0	0	0	0	0	0	0	0
0	0	0	0	0	0	0	0	0	0	0	0	0	0	0	0	0	0	0	0	0	0	0	0	0	0	0	0	0	0	0
0	0	0	0	0	0	0	0	0	0	0	0	0	0	0	0	0	0	0	0	0	0	0	0	0	0	0	0	0	0	0
0	0	0	0	0	0	0	0	0	0	0	0	0	0	0	0	0	0	0	0	0	0	0	0	0	0	0	0	0	0	0
0	0	0	0	0	0	0	0	0	0	0	0	0	0	0	0	0	0	0	0	0	0	0	0	0	0	0	0	0	0	0
0	0	0	0	0	0	0	0	0	0	0	0	0	0	0	0	0	0	0	0	0	0	0	0	0	0	0	0	0	0	0
0	0	0	0	0	0	0	0	0	0	0	0	0	0	0	0	0	0	0	0	0	0	0	0	0	0	0	0	0	0	0
0	0	0	0	0	0	0	0	0	0	0	0	0	0	0	0	0	0	0	0	0	0	0	0	0	0	0	0	0	0	0
0	0	0	0	0	0	0	0	0	0	0	0	0	0	0	0	0	0	0	0	0	0	0	0	0	0	0	0	0	0	0
0	0	0	0	0	0	0	0	0	0	0	0	0	0	0	0	0	0	0	0	0	0	0	0	0	0	0	0	0	0	0
0	0	0	0	0	0	0	0	0	0	0	0	0	0	0	0	0	0	0	0	0	0	0	0	0	0	0	0	0	0	0
0	0	0	0	0	0	0	0	0	0	0	0	0	0	0	0	0	0	0	0	0	0	0	0	0	0	0	0	0	0	0
0	0	0	0	0	0	0	0	0	0	0	0	0	0	0	0	0	0	0	0	0	0	0	0	0	0	0	0	0	0	0
0	0	0	0	0	0	0	0	0	0	0	0	0	0	0	0	0	0	0	0	0	0	0	0	0	0	0	0	0	0	0
0	0	0	0	0	0	0	0	0	0	0	0	0	0	0	0	0	0	0	0	0	0	0	0	0	0	0	0	0	0	0
0	0	0	0	0	0	0	0	0	0	0	0	0	0	0	0	0	0	0	0	0	0	0	0	0	0	0	0	0	0	0
0	0	0	0	0	0	0	0	0	0	0	0	0	0	0	0	0	0	0	0	0	0	0	0	0	0	0	0	0	0	0
0	0	0	0	0	0	0	0	0	0	0	0	0	0	0	0	0	0	0	0	0	0	0	0	0	0	0	0	0	0	0
0	0	0	0	0	0	0	0	0	0	0	0	0	0	0	0	0	0	0	0	0	0	0	0	0	0	0	0	0	0	0
0	0	0	0	0	0	0	0	0	0	0	0	0	0	0	0	0	0	0	0	0	0	0	0	0	0	0	0	0	0	0
0	0	0	0	0	0	0	0	0	0	0	0	0	0	0	0	0	0	0	0	0	0	0	0	0	0	0	0	0	0	0
0	0	0	0	0	0	0	0	0	0	0	0	0	0	0	0	0	0	0	0	0	0	0	0	0	0	0	0	0	0	0
0	0	0	0	0	0	0	0	0	0	0	0	0	0	0	0	0	0	0	0	0	0	0	0	0	0	0	0	0	0	0
0	0	0	0	0	0	0	0	0	0	0	0	0	0	0	0	0	0	0	0	0	0	0	0	0	0	0	0	0	0	0
0	0	0	0	0	0	0	0	0	0	0	0	0	0	0	0	0	0	0	0	0	0	0	0	0	0	0	0	0	0	0
0	0	0	0	0	0	0	0	0	0	0	0	0	0	0	0	0	0	0	0	0	0	0	0	0	0	0	0	0	0	0
0	0	0	0	0	0	0	0	0	0	0	0	0	0	0	0	0	0	0	0	0	0	0	0	0	0	0	0	0	0	0
0	0	0	0	0	0	0	0	0	0	0	0	0	0	0	0	0	0	0	0	0	0	0	0	0	0	0	0	0	0	0
0	0	0	0	0	0	0	0	0	0	0	0	0	0	0	0	0	0	0	0	0	0	0	0	0	0	0	0	0	0	0
0	0	0	0	0	0	0	0	0	0	0	0	0	0	0	0	0	0	0	0	0	0	0	0	0	0	0	0	0	0	0
0	0	0	0	0	0	0	0	0	0	0	0	0	0	0	0	0	0	0	0	0	0	0	0	0	0	0	0	0	0	0
0	0	0	0	0	0	0	0	0	0	0	0	0	0	0	0	0	0	0	0	0	0	0	0	0	0	0	0	0	0	0
0	0	0	0	0	0	0	0	0	0	0	0	0	0	0	0	0	0	0	0	0	0	0	0	0	0	0	0	0	0	0
0	0	0	0	0	0	0	0	0	0	0	0	0	0	0	0	0	0	0	0	0	0	0	0	0	0	0	0	0	0	0
0	0	0	0	0	0	0	0	0	0	0	0	0	0	0	0	0	0	0	0	0	0	0	0	0	0	0	0	0	0	0
0	0	0	0	0	0	0	0	0	0	0	0	0	0	0	0	0	0	0	0	0	0	0	0	0	0	0	0	0	0	0
0	0	0	0	0	0	0	0	0	0	0	0	0	0	0	0	0	0	0	0	0	0	0	0	0	0	0	0	0	0	0
0	0	0	0	0	0	0	0	0	0	0	0	0	0	0	0	0	0	0	0	0	0	0	0	0	0	0	0	0	0	0
0	0	0	0	0	0	0	0	0	0	0	0	0	0	0	0	0	0	0	0	0	0	0	0	0	0	0	0	0	0	0
0	0	0	0	0	0	0	0	0	0	0	0	0	0	0	0	0	0	0	0	0	0	0	0	0	0	0	0	0	0	0
0	0	0	0	0	0	0	0	0	0	0	0	0	0	0	0	0	0	0	0	0	0	0	0	0	0	0	0	0	0	0
0	0	0	0	0	0	0	0	0	0	0	0	0	0	0	0	0	0	0	0	0	0	0	0	0	0	0	0	0	0	0
0	0	0	0	0	0	0	0	0	0	0	0	0	0	0	0	0	0	0	0	0	0	0	0	0	0	0	0	0	0	0
0	0	0	0	0	0	0	0	0	0	0	0	0	0	0	0	0	0	0	0	0	0	0	0	0	0	0	0	0	0	0
0	0	0	0	0	0	0	0	0	0	0	0	0	0	0	0	0	0	0	0	0	0	0	0	0	0	0	0	0	0	0
0	0	0	0	0	0	0	0	0	0	0	0	0	0	0	0	0	0	0	0	0	0	0	0	0	0	0	0	0	0	0
0	0	0	0	0	0	0	0	0	0	0	0	0	0	0	0	0	0	0	0	0	0	0	0	0	0	0	0	0	0	0
0	0	0	0	0	0	0	0	0	0	0	0	0	0	0	0	0	0	0	0	0	0	0	0	0	0	0	0	0	0	0
0	0	0	0	0	0	0	0	0	0	0	0	0	0	0	0	0	0	0	0	0	0	0	0	0	0	0	0	0	0	0
0	0	0	0	0	0	0	0	0	0	0	0	0	0	0	0	0	0	0	0	0	0	0	0	0	0	0	0	0	0	0
0	0	0	0	0	0	0	0	0	0	0	0	0	0	0	0	0	0	0	0	0	0	0	0	0	0	0	0	0	0	0
0	0	0	0	0	0	0	0	0	0	0	0	0	0	0	0	0	0	0	0	0	0	0	0	0	0	0	0	0	0	0
0	0	0	0	0	0	0	0	0	0	0	0	0	0	0	0	0	0	0	0	0	0	0	0	0	0	0	0	0	0	0
0	0	0	0	0	0	0	0	0	0	0	0	0	0	0	0	0	0	0	0	0	0	0	0	0	0	0	0	0	0	0
0	0	0	0	0	0	0	0	0	0	0	0	0	0	0	0	0	0	0	0	0	0	0	0	0	0	0	0	0	0	0
0	0	0	0	0	0	0	0	0	0	0	0	0	0	0	0	0	0	0	0	0	0	0	0	0	0	0	0	0	0	0
0	0	0	0	0	0	0	0	0	0	0	0	0	0	0	0	0	0	0	0	0	0	0	0	0	0	0	0	0	0	0
0	0	0	0	0	0	0	0	0	0	0	0	0	0	0	0	0	0	0	0	0	0	0	0	0	0	0	0	0	0	0
0	0	0	0	0	0	0	0	0	0	0	0	0	0	0	0	0	0	0	0	0	0	0	0	0	0	0	0	0	0	0
0	0	0	0	0	0	0	0	0	0	0	0	0	0	0	0	0	0	0	0	0	0	0	0	0	0	0	0	0	0	0
0	0	0	0	0	0	0	0	0	0	0	0	0	0	0	0	0	0	0	0	0	0	0	0	0	0	0	0	0	0	0
0	0	0	0	0	0	0	0	0	0	0	0	0	0	0	0	0	0	0	0	0	0	0	0	0	0	0	0	0	0	0
0	0	0	0	0	0	0	0	0	0	0	0	0	0	0	0	0	0	0	0	0	0	0	0	0	0	0	0	0	0	0
0	0	0	0	0	0	0	0	0	0	0	0	0	0	0	0	0	0	0	0	0	0	0	0	0	0	0	0	0	0	0
0	0	0	0	0	0	0	0	0	0	0	0	0	0	0	0	0	0	0	0	0	0	0	0	0	0	0	0	0	0	0
0	0	0	0	0	0	0	0	0	0	0	0	0	0	0	0	0	0	0	0	0	0	0	0	0	0	0	0	0	0	0
0	0	0	0	0	0	0	0	0	0	0	0	0	0	0	0	0	0	0	0	0	0	0	0	0	0	0	0	0	0	0
0	0	0	0	0	0	0	0	0	0	0	0	0	0	0	0	0	0	0	0	0	0	0	0	0	0	0	0	0	0	0
0	0	0	0	0	0	0	0	0	0	0	0	0	0	0	0	0	0	0	0	0	0	0	0	0	0	0	0	0	0	0
0	0	0	0	0	0	0	0	0	0	0	0	0	0	0	0	0	0	0	0	0	0	0	0	0	0	0	0	0	0	0
0	0	0	0	0	0	0	0	0	0	0	0	0	0	0	0	0	0	0	0	0	0	0	0	0	0	0	0	0	0	0
0	0	0	0	0	0	0	0	0	0	0	0	0	0	0	0	0	0	0	0	0	0	0	0	0	0	0	0	0	0	0
0	0	0	0	0	0	0	0	0	0	0	0	0	0	0	0	0	0	0	0	0	0	0	0	0	0	0	0	0	0	0
0	0	0	0	0	0	0	0	0	0	0	0	0	0	0	0	0	0	0	0	0	0	0	0	0	0	0	0	0	0	0
0	0	0	0	0	0	0	0	0	0	0	0	0	0	0	0	0	0	0	0	0	0	0	0	0	0	0	0	0	0	0
0	0	0	0	0	0	0	0	0	0	0	0	0	0	0	0	0	0	0	0	0	0	0	0	0	0	0	0	0	0	0
0	0	0	0	0	0	0	0	0	0	0	0	0	0	0	0	0	0	0	0	0	0	0	0	0	0	0	0	0	0	0
0	0	0	0	0	0	0	0	0	0	0	0	0	0	0	0	0	0	0	0	0	0	0	0	0	0	0	0	0	0	0
0	0	0	0	0	0	0	0	0	0	0	0	0	0	0	0	0	0	0	0	0	0	0	0	0	0	0	0	0	0	0
0	0	0	0	0	0	0	0	0	0	0	0	0	0	0	0	0	0	0	0	0	0	0	0	0	0	0	0	0	0	0
0	0	0	0	0	0	0	0	0	0	0	0	0	0	0	0	0	0	0	0	0	0	0	0	0	0	0	0	0	0	0
0	0	0	0	0	0	0	0	0	0	0	0	0	0	0	0	0	0	0	0	0	0	0	0	0	0	0	0	0	0	0
0	0	0	0	0	0	0	0	0	0	0	0	0	0	0	0	0	0	0	0	0	0	0	0	0	0	0	0	0	0	0
0	0	0	0	0	0	0	0	0	0	0	0	0	0	0	0	0	0	0	0	0	0	0	0	0	0	0	0	0	0	0
0	0	0	0	0	0	0	0	0	0	0	0	0	0	0	0	0	0	0	0	0	0	0	0	0	0	0	0	0	0	0
0	0	0	0	0	0	0	0	0	0	0	0	0	0	0	0	0	0	0	0	0	0	0	0	0	0	0	0	0	0	0
0	0	0	0	0	0	0	0	0	0	0	0	0	0	0	0	0	0	0	0	0	0	0	0	0	0	0	0	0	0	0
0	0	0	0	0	0	0	0	0	0	0	0	0	0	0	0	0	0	0	0	0	0	0	0	0	0	0	0	0	0	0
0	0	0	0	0	0	0	0	0	0	0	0	0	0	0	0	0	0	0	0	0	0	0	0	0	0	0	0	0	0	0
0	0	0	0	0	0	0	0	0	0	0	0	0	0	0	0	0	0	0	0	0	0	0	0	0	0	0	0	0	0	0
0	0	0	0	0	0	0	0	0	0	0	0	0	0	0	0	0	0	0	0	0	0	0	0	0	0	0	0	0	0	0
0	0	0	0	0	0	0	0	0	0	0	0	0	0	0	0	0	0	0	0	0	0	0	0	0	0	0	0	0	0	0
0	0	0	0	0	0	0	0	0	0	0	0	0	0	0	0	0	0	0	0	0	0	0	0	0	0	0	0	0	0	0
0	0	0	0	0	0	0	0	0	0	0	0	0	0	0	0	0	0	0	0	0	0	0	0	0	0	0	0	0	0	0
0	0	0	0	0	0	0	0	0	0	0	0	0	0	0	0	0	0	0	0	0	0	0	0	0	0	0	0	0	0	0
0	0	0	0	0	0	0	0	0	0	0	0	0	0	0	0	0	0	0	0	0	0	0	0	0	0	0	0	0	0	0
0	0	0	0	0	0	0	0	0	0	0	0	0	0	0	0	0	0	0	0	0	0	0	0	0	0	0	0	0	0	0
0	0	0	0	0	0	0	0	0	0	0	0	0	0	0	0	0	0	0	0	0	0	0	0	0	0	0	0	0	0	0
0	0	0	0	0	0	0	0	0	0	0	0	0	0	0	0	0	0	0	0	0	0	0	0	0	0	0	0	0	0	0
0	0	0	0	0	0	0	0	0	0	0	0	0	0	0	0	0	0	0	0	0	0	0	0	0	0	0	0	0	0	0
0	0	0	0	0	0	0	0	0	0	0	0	0	0	0	0	0	0	0	0	0	0	0	0	0	0	0	0	0	0	0
0	0	0	0	0	0	0	0	0	0	0	0	0	0	0	0	0	0	0	0	0	0	0	0	0	0	0	0	0	0	0
0	0	0	0	0	0	0	0	0	0	0	0	0	0	0	0	0	0	0	0	0	0	0	0	0	0	0	0	0	0	0
0	0	0	0	0	0	0	0	0	0	0	0	0	0	0	0	0	0	0	0	0	0	0	0	0	0	0	0	0	0	0
0	0	0	0	0	0	0	0	0	0	0	0	0	0	0	0	0	0	0	0	0	0	0	0	0	0	0	0	0	0	0
0	0	0	0	0	0	0	0	0	0	0	0	0	0	0	0	0	0	0	0	0	0	0	0	0	0	0	0	0	0	0
0	0	0	0	0	0	0	0	0	0	0	0	0	0	0	0	0	0	0	0	0	0	0	0	0	0	0	0	0	0	0
0	0	0	0	0	0	0	0	0	0	0	0	0	0	0	0	0	0	0	0	0	0	0	0	0	0	0	0	0	0	0
0	0	0	0	0	0	0	0	0	0	0	0	0	0	0	0	0	0	0	0	0	0	0	0	0	0	0	0	0	0	0
0	0	0	0	0	0	0	0	0	0	0	0	0	0	0	0	0	0	0	0	0	0	0	0	0	0	0	0	0	0	0
0	0	0	0	0	0	0	0	0	0	0	0	0	0	0	0	0	0	0	0	0	0	0	0	0	0	0	0	0	0	0
0	0	0	0	0	0	0	0	0	0	0	0	0	0	0	0	0	0	0	0	0	0	0	0	0	0	0	0	0	0	0
0	0	0	0	0	0	0	0	0	0	0	0	0	0	0	0	0	0	0	0	0	0	0	0	0	0	0	0	0	0	0
0	0	0	0	0	0	0	0	0	0	0	0	0	0	0	0	0	0	0	0	0	0	0	0	0	0	0	0	0	0	0
0	0	0	0	0	0	0	0	0	0	0	0	0	0	0	0	0	0	0	0	0	0	0	0	0	0	0	0	0	0	0
0	0	0	0	0	0	0	0	0	0	0	0	0	0	0	0	0	0	0	0	0	0	0	0	0	0	0	0	0	0	0
0	0	0	0	0	0	0	0	0	0	0	0	0	0	0	0	0	0	0	0	0	0	0	0	0	0	0	0	0	0	0
0	0	0	0	0	0	0	0	0	0	0	0	0	0	0	0	0	0	0	0	0	0	0	0	0	0	0	0	0	0	0
0	0	0	0	0	0	0	0	0	0	0	0	0	0	0	0	0	0	0	0	0	0	0	0	0	0	0	0	0	0	0
0	0	0	0	0	0	0	0	0	0	0	0	0	0	0	0	0	0	0	0	0	0	0	0	0	0	0	0	0	0	0
0	0	0	0	0	0	0	0	0	0	0	0	0	0	0	0	0	0	0	0	0	0	0	0	0	0	0	0	0	0	0
0	0	0	0	0	0	0	0	0	0	0	0	0	0	0	0	0	0	0	0	0	0	0	0	0	0	0	0	0	0	0
0	0	0	0	0	0	0	0	0	0	0	0	0	0	0	0	0	0	0	0	0	0	0	0	0	0	0	0	0	0	0
0	0	0	0	0	0	0	0	0	0	0	0	0	0	0	0	0	0	0	0	0	0	0	0	0	0	0	0	0	0	0
0	0	0	0	0	0	0	0	0	0	0	0	0	0	0	0	0	0	0	0	0	0	0	0	0	0	0	0	0	0	0
0	0	0	0	0	0	0	0	0	0	0	0	0	0	0	0	0	0	0	0	0	0	0	0	0	0	0	0	0	0	0
0	0	0	0	0	0	0	0	0	0	0	0	0	0	0	0	0	0	0	0	0	0	0	0	0	0	0	0	0	0	0
0	0	0	0	0	0	0	0	0	0	0	0	0	0	0	0	0	0	0	0	0	0	0	0	0	0	0	0	0	0	0
0	0	0	0	0	0	0	0	0	0	0	0	0	0	0	0	0	0	0	0	0	0	0	0	0	0	0	0	0	0	0
0	0	0	0	0	0	0	0	0	0	0	0	0	0	0	0	0	0	0	0	0	0	0	0	0	0	0	0	0	0	0
0	0	0	0	0	0	0	0	0	0	0	0	0	0	0	0	0	0	0	0	0	0	0	0	0	0	0	0	0	0	0
0	0	0	0	0	0	0	0	0	0	0	0	0	0	0	0	0	0	0	0	0	0	0	0	0	0	0	0	0	0	0
0	0	0	0	0	0	0	0	0	0	0	0	0	0	0	0	0	0	0	0	0	0	0	0	0	0	0	0	0	0	0
0	0	0	0	0	0	0	0	0	0	0	0	0	0	0	0	0	0	0	0	0	0	0	0	0	0	0	0	0	0	0
0	0	0	0	0	0	0	0	0	0	0	0	0	0	0	0	0	0	0	0	0	0	0	0	0	0	0	0	0	0	0
0	0	0	0	0	0	0	0	0	0	0	0	0	0	0	0	0	0	0	0	0	0	0	0	0	0	0	0	0	0	0
0	0	0	0	0	0	0	0	0	0	0	0	0	0	0	0	0	0	0	0	0	0	0	0	0	0	0	0	0	0	0
0	0	0	0	0	0	0	0	0	0	0	0	0	0	0	0	0	0	0	0	0	0	0	0	0	0	0	0	0	0	0
0	0	0	0	0	0	0	0	0	0	0	0	0	0	0	0	0	0	0	0	0	0	0	0	0	0	0	0	0	0	0
0	0	0	0	0	0	0	0	0	0	0	0	0	0	0	0	0	0	0	0	0	0	0	0	0	0	0	0	0	0	0
0	0	0	0	0	0	0	0	0	0	0	0	0	0	0	0	0	0	0	0	0	0	0	0	0	0	0	0	0	0	0
0	0	0	0	0	0	0	0	0	0	0	0	0	0	0	0	0	0	0	0	0	0	0	0	0	0	0	0	0	0	0
0	0	0	0	0	0	0	0	0	0	0	0	0	0	0	0	0	0	0	0	0	0	0	0	0	0	0	0	0	0	0
0	0	0	0	0	0	0	0	0	0	0	0	0	0	0	0	0	0	0	0	0	0	0	0	0	0	0	0	0	0	0
0	0	0	0	0	0	0	0	0	0	0	0	0	0	0	0	0	0	0	0	0	0	0	0	0	0	0	0	0	0	0
0	0	0	0	0	0	0	0	0	0	0	0	0	0	0	0	0	0	0	0	0	0	0	0	0	0	0	0	0	0	0
0	0	0	0	0	0	0	0	0	0	0	0	0	0	0	0	0	0	0	0	0	0	0	0	0	0	0	0	0	0	0
0	0	0	0	0	0	0	0	0	0	0	0	0	0	0	0	0	0	0	0	0	0	0	0	0	0	0	0	0	0	0
0	0	0	0	0	0	0	0	0	0	0	0	0	0	0	0	0	0	0	0	0	0	0	0	0	0	0	0	0	0	0
0	0	0	0	0	0	0	0	0	0	0	0	0	0	0	0	0	0	0	0	0	0	0	0	0	0	0	0	0	0	0
0	0	0	0	0	0	0	0	0	0	0	0	0	0	0	0	0	0	0	0	0	0	0	0	0	0	0	0	0	0	0
0	0	0	0	0	0	0	0	0	0	0	0	0	0	0	0	0	0	0	0	0	0	0	0	0	0	0	0	0	0	0
0	0	0	0	0	0	0	0	0	0	0	0	0	0	0	0	0	0	0	0	0	0	0	0	0	0	0	0	0	0	0
0	0	0	0	0	0	0	0	0	0	0	0	0	0	0	0	0	0	0	0	0	0	0	0	0	0	0	0	0	0	0
0	0	0	0	0	0	0	0	0	0	0	0	0	0	0	0	0	0	0	0	0	0	0	0	0	0	0	0	0	0	0
0	0	0	0	0	0	0	0	0	0	0	0	0	0	0	0	0	0	0	0	0	0	0	0	0	0	0	0	0	0	0
0	0	0	0	0	0	0	0	0	0	0	0	0	0	0	0	0	0	0	0	0	0	0	0	0	0	0	0	0	0	0
0	0	0	0	0	0	0	0	0	0	0	0	0	0	0	0	0	0	0	0	0	0	0	0	0	0	0	0	0	0	0
0	0	0	0	0	0	0	0	0	0	0	0	0	0	0	0	0	0	0	0	0	0	0	0	0	0	0	0	0	0	0
0	0	0	0	0	0	0	0	0	0	0	0	0	0	0	0	0	0	0	0	0	0	0	0	0	0	0	0	0	0	0
0	0	0	0	0	0	0	0	0	0	0	0	0	0	0	0	0	0	0	0	0	0	0	0	0	0	0	0	0	0	0
0	0	0	0	0	0	0	0	0	0	0	0	0	0	0	0	0	0	0	0	0	0	0	0	0	0	0	0	0	0	0
0	0	0	0	0	0	0	0	0	0	0	0	0	0	0	0	0	0	0	0	0	0	0	0	0	0	0	0	0	0	0
0	0	0	0	0	0	0	0	0	0	0	0	0	0	0	0	0	0	0	0	0	0	0	0	0	0	0	0	0	0	0
0	0	0	0	0	0	0	0	0	0	0	0	0	0	0	0	0	0	0	0	0	0	0	0	0	0	0	0	0	0	0
0	0	0	0	0	0	0	0	0	0	0	0	0	0	0	0	0	0	0	0	0	0	0	0	0	0	0	0	0	0	0
0	0	0	0	0	0	0	0	0	0	0	0	0	0	0	0	0	0	0	0	0	0	0	0	0	0	0	0	0	0	0
0	0	0	0	0	0	0	0	0	0	0	0	0	0	0	0	0	0	0	0	0	0	0	0	0	0	0	0	0	0	0
0	0	0	0	0	0	0	0	0	0	0	0	0	0	0	0	0	0	0	0	0	0	0	0	0	0	0	0	0	0	0
0	0	0	0	0	0	0	0	0	0	0	0	0	0	0	0	0	0	0	0	0	0	0	0	0	0	0	0	0	0	0
0	0	0	0	0	0	0	0	0	0	0	0	0	0	0	0	0	0	0	0	0	0	0	0	0	0	0	0	0	0	0
0	0	0	0	0	0	0	0	0	0	0	0	0	0	0	0	0	0	0	0	0	0	0	0	0	0	0	0	0	0	0
0	0	0	0	0	0	0	0	0	0	0	0	0	0	0	0	0	0	0	0	0	0	0	0	0	0	0	0	0	0	0
0	0	0	0	0	0	0	0	0	0	0	0	0	0	0	0	0	0	0	0	0	0	0	0	0	0	0	0	0	0	0
0	0	0	0	0	0	0	0	0	0	0	0	0	0	0	0	0	0	0	0	0	0	0	0	0	0	0	0	0	0	0
0	0	0	0	0	0	0	0	0	0	0	0	0	0	0	0	0	0	0	0	0	0	0	0	0	0	0	0	0	0	0
0	0	0	0	0	0	0	0	0	0	0	0	0	0	0	0	0	0	0	0	0	0	0	0	0	0	0	0	0	0	0
0	0	0	0	0	0	0	0	0	0	0	0	0	0	0	0	0	0	0	0	0	0	0	0	0	0	0	0	0	0	0
0	0	0	0	0	0	0	0	0	0	0	0	0	0	0	0	0	0	0	0	0	0	0	0	0	0	0	0	0	0	0
0	0	0	0	0	0	0	0	0	0	0	0	0	0	0	0	0	0	0	0	0	0	0	0	0	0	0	0	0	0	0
0	0	0	0	0	0	0	0	0	0	0	0	0	0	0	0	0	0	0	0	0	0	0	0	0	0	0	0	0	0	0
0	0	0	0	0	0	0	0	0	0	0	0	0	0	0	0	0	0	0	0	0	0	0	0	0	0	0	0	0	0	0
0	0	0	0	0	0	0	0	0	0	0	0	0	0	0	0	0	0	0	0	0	0	0	0	0	0	0	0	0	0	0
0	0	0	0	0	0	0	0	0	0	0	0	0	0	0	0	0	0	0	0	0	0	0	0	0	0	0	0	0	0	0
0	0	0	0	0	0	0	0	0	0	0	0	0	0	0	0	0	0	0	0	0	0	0	0	0	0	0	0	0	0	0
0	0	0	0	0	0	0	0	0	0	0	0	0	0	0	0	0	0	0	0	0	0	0	0	0	0	0	0	0	0	0
0	0	0	0	0	0	0	0	0	0	0	0	0	0	0	0	0	0	0	0	0	0	0	0	0	0	0	0	0	0	0
0	0	0	0	0	0	0	0	0	0	0	0	0	0	0	0	0	0	0	0	0	0	0	0	0	0	0	0	0	0	0
0	0	0	0	0	0	0	0	0	0	0	0	0	0	0	0	0	0	0	0	0	0	0	0	0	0	0	0	0	0	0
0	0	0	0	0	0	0	0	0	0	0	0	0	0	0	0	0	0	0	0	0	0	0	0	0	0	0	0	0	0	0
0	0	0	0	0	0	0	0	0	0	0	0	0	0	0	0	0	0	0	0	0	0	0	0	0	0	0	0	0	0	0
0	0	0	0	0	0	0	0	0	0	0	0	0	0	0	0	0	0	0	0	0	0	0	0	0	0	0	0	0	0	0
0	0	0	0	0	0	0	0	0	0	0	0	0	0	0	0	0	0	0	0	0	0	0	0	0	0	0	0	0	0	0
0	0	0	0	0	0	0	0	0	0	0	0	0	0	0	0	0	0	0	0	0	0	0	0	0	0	0	0	0	0	0
0	0	0	0	0	0	0	0	0	0	0	0	0	0	0	0	0	0	0	0	0	0	0	0	0	0	0	0	0	0	0
0	0	0	0	0	0	0	0	0	0	0	0	0	0	0	0	0	0	0	0	0	0	0	0	0	0	0	0	0	0	0
0	0	0	0	0	0	0	0	0	0	0	0	0	0	0	0	0	0	0	0	0	0	0	0	0	0	0	0	0	0	0
0	0	0	0	0	0	0	0	0	0	0	0	0	0	0	0	0	0	0	0	0	0	0	0	0	0	0	0	0	0	0
0	0	0	0	0	0	0	0	0	0	0	0	0	0	0	0	0	0	0	0	0	0	0	0	0	0	0	0	0	0	0
0	0	0	0	0	0	0	0	0	0	0	0	0	0	0	0	0	0	0	0	0	0	0	0	0	0	0	0	0	0	0
0	0	0	0	0	0	0	0	0	0	0	0	0	0	0	0	0	0	0	0	0	0	0	0	0	0	0	0	0	0	0
0	0	0	0	0	0	0	0	0	0	0	0	0	0	0	0	0	0	0	0	0	0	0	0	0	0	0	0	0	0	0
0	0	0	0	0	0	0	0	0	0	0	0	0	0	0	0	0	0	0	0	0	0	0	0	0	0	0	0	0	0	0
0	0	0	0	0	0	0	0	0	0	0	0	0	0	0	0	0	0	0	0	0	0	0	0	0	0	0	0	0	0	0
0	0	0	0	0	0	0	0	0	0	0	0	0	0	0	0	0	0	0	0	0	0	0	0	0	0	0	0	0	0	0
0	0	0	0	0	0	0	0	0	0	0	0	0	0	0	0	0	0	0	0	0	0	0	0	0	0	0	0	0	0	0
0	0	0	0	0	0	0	0	0	0	0	0	0	0	0	0	0	0	0	0	0	0	0	0	0	0	0	0	0	0	0
0	0	0	0	0	0	0	0	0	0	0	0	0	0	0	0	0	0	0	0	0	0	0	0	0	0	0	0	0	0	0
0	0	0	0	0	0	0	0	0	0	0	0	0	0	0	0	0	0	0	0	0	0	0	0	0	0	0	0	0	0	0
0	0	0	0	0	0	0	0	0	0	0	0	0	0	0	0	0	0	0	0	0	0	0	0	0	0	0	0	0	0	0
0	0	0	0	0	0	0	0	0	0	0	0	0	0	0	0	0	0	0	0	0	0	0	0	0	0	0	0	0	0	0
0	0	0	0	0	0	0	0	0	0	0	0	0	0	0	0	0	0	0	0	0	0	0	0	0	0	0	0	0	0	0
0	0	0	0	0	0	0	0	0	0	0	0	0	0	0	0	0	0	0	0	0	0	0	0	0	0	0	0	0	0	0
0	0	0	0	0	0	0	0	0	0	0	0	0	0	0	0	0	0	0	0	0	0	0	0	0	0	0	0	0	0	0
0	0	0	0	0	0	0	0	0	0	0	0	0	0	0	0	0	0	0	0	0	0	0	0	0	0	0	0	0	0	0
0	0	0	0	0	0	0	0	0	0	0	0	0	0	0	0	0	0	0	0	0	0	0	0	0	0	0	0	0	0	0
0	0	0	0	0	0	0	0	0	0	0	0	0	0	0	0	0	0	0	0	0	0	0	0	0	0	0	0	0	0	0
0	0	0	0	0	0	0	0	0	0	0	0	0	0	0	0	0	0	0	0	0	0	0	0	0	0	0	0	0	0	0
0	0	0	0	0	0	0	0	0	0	0	0	0	0	0	0	0	0	0	0	0	0	0	0	0	0	0	0	0	0	0
0	0	0	0	0	0	0	0	0	0	0	0	0	0	0	0	0	0	0	0	0	0	0	0	0	0	0	0	0	0	0
0	0	0	0	0	0	0	0	0	0	0	0	0	0	0	0	0	0	0	0	0	0	0	0	0	0	0	0	0	0	0
0	0	0	0	0	0	0	0	0	0	0	0	0	0	0	0	0	0	0	0	0	0	0	0	0	0	0	0	0	0	0
0	0	0	0	0	0	0	0	0	0	0	0	0	0	0	0	0	0	0	0	0	0	0	0	0	0	0	0	0	0	0
0	0	0	0	0	0	0	0	0	0	0	0	0	0	0	0	0	0	0	0	0	0	0	0	0	0	0	0	0	0	0
0	0	0	0	0	0	0	0	0	0	0	0	0	0	0	0	0	0	0	0	0	0	0	0	0	0	0	0	0	0	0
0	0	0	0	0	0	0	0	0	0	0	0	0	0	0	0	0	0	0	0	0	0	0	0	0	0	0	0	0	0	0
0	0	0	0	0	0	0	0	0	0	0	0	0	0	0	0	0	0	0	0	0	0	0	0	0	0	0	0	0	0	0
0	0	0	0	0	0	0	0	0	0	0	0	0	0	0	0	0	0	0	0	0	0	0	0	0	0	0	0	0	0	0
0	0	0	0	0	0	0	0	0	0	0	0	0	0	0	0	0	0	0	0	0	0	0	0	0	0	0	0	0	0	0
0	0	0	0	0	0	0	0	0	0	0	0	0	0	0	0	0	0	0	0	0	0	0	0	0	0	0	0	0	0	0
0	0	0	0	0	0	0	0	0	0	0	0	0	0	0	0	0	0	0	0	0	0	0	0	0	0	0	0	0	0	0
0	0	0	0	0	0	0	0	0	0	0	0	0	0	0	0	0	0	0	0	0	0	0	0	0	0	0	0	0	0	0
0	0	0	0	0	0	0	0	0	0	0	0	0	0	0	0	0	0	0	0	0	0	0	0	0	0	0	0	0	0	0
0	0	0	0	0	0	0	0	0	0	0	0	0	0	0	0	0	0	0	0	0	0	0	0	0	0	0	0	0	0	0
0	0	0	0	0	0	0	0	0	0	0	0	0	0	0	0	0	0	0	0	0	0	0	0	0	0	0	0	0	0	0
0	0	0	0	0	0	0	0	0	0	0	0	0	0	0	0	0	0	0	0	0	0	0	0	0	0	0	0	0	0	0
0	0	0	0	0	0	0	0	0	0	0	0	0	0	0	0	0	0	0	0	0	0	0	0	0	0	0	0	0	0	0
0	0	0	0	0	0	0	0	0	0	0	0	0	0	0	0	0	0	0	0	0	0	0	0	0	0	0	0	0	0	0
0	0	0	0	0	0	0	0	0	0	0	0	0	0	0	0	0	0	0	0	0	0	0	0	0	0	0	0	0	0	0
0	0	0	0	0	0	0	0	0	0	0	0	0	0	0	0	0	0	0	0	0	0	0	0	0	0	0	0	0	0	0
0	0	0	0	0	0	0	0	0	0	0	0	0	0	0	0	0	0	0	0	0	0	0	0	0	0	0	0	0	0	0
0	0	0	0	0	0	0	0	0	0	0	0	0	0	0	0	0	0	0	0	0	0	0	0	0	0	0	0	0	0	0
0	0	0	0	0	0	0	0	0	0	0	0	0	0	0	0	0	0	0	0	0	0	0	0	0	0	0	0	0	0	0
0	0	0	0	0	0	0	0	0	0	0	0	0	0	0	0	0	0	0	0	0	0	0	0	0	0	0	0	0	0	0
0	0	0	0	0	0	0	0	0	0	0	0	0	0	0	0	0	0	0	0	0	0	0	0	0	0	0	0	0	0	0
0	0	0	0	0	0	0	0	0	0	0	0	0	0	0	0	0	0	0	0	0	0	0	0	0	0	0	0	0	0	0
0	0	0	0	0	0	0	0	0	0	0	0	0	0	0	0	0	0	0	0	0	0	0	0	0	0	0	0	0	0	0
0	0	0	0	0	0	0	0	0	0	0	0	0	0	0	0	0	0	0	0	0	0	0	0	0	0	0	0	0	0	0
0	0	0	0	0	0	0	0	0	0	0	0	0	0	0	0	0	0	0	0	0	0	0	0	0	0	0	0	0	0	0
0	0	0	0	0	0	0	0	0	0	0	0	0	0	0	0	0	0	0	0	0	0	0	0	0	0	0	0	0	0	0
0	0	0	0	0	0	0	0	0	0	0	0	0	0	0	0	0	0	0	0	0	0	0	0	0	0	0	0	0	0	0
0	0	0	0	0	0	0	0	0	0	0	0	0	0	0	0	0	0	0	0	0	0	0	0	0	0	0	0	0	0	0
0	0	0	0	0	0	0	0	0	0	0	0	0	0	0	0	0	0	0	0	0	0	0	0	0	0	0	0	0	0	0
0	0	0	0	0	0	0	0	0	0	0	0	0	0	0	0	0	0	0	0	0	0	0	0	0	0	0	0	0	0	0
0	0	0	0	0	0	0	0	0	0	0	0	0	0	0	0	0	0	0	0	0	0	0	0	0	0	0	0	0	0	0
0	0	0	0	0	0	0	0	0	0	0	0	0	0	0	0	0	0	0	0	0	0	0	0	0	0	0	0	0	0	0
0	0	0	0	0	0	0	0	0	0	0	0	0	0	0	0	0	0	0	0	0	0	0	0	0	0	0	0	0	0	0
0	0	0	0	0	0	0	0	0	0	0	0	0	0	0	0	0	0	0	0	0	0	0	0	0	0	0	0	0	0	0
0	0	0	0	0	0	0	0	0	0	0	0	0	0	0	0	0	0	0	0	0	0	0	0	0	0	0	0	0	0	0
0	0	0	0	0	0	0	0	0	0	0	0	0	0	0	0	0	0	0	0	0	0	0	0	0	0	0	0	0	0	0
0	0	0	0	0	0	0	0	0	0	0	0	0	0	0	0	0	0	0	0	0	0	0	0	0	0	0	0	0	0	0
0	0	0	0	0	0	0	0	0	0	0	0	0	0	0	0	0	0	0	0	0	0	0	0	0	0	0	0	0	0	0
0	0	0	0	0	0	0	0	0	0	0	0	0	0	0	0	0	0	0	0	0	0	0	0	0	0	0	0	0	0	0
0	0	0	0	0	0	0	0	0	0	0	0	0	0	0	0	0	0	0	0	0	0	0	0	0	0	0	0	0	0	0
0	0	0	0	0	0	0	0	0	0	0	0	0	0	0	0	0	0	0	0	0	0	0	0	0	0	0	0	0	0	0
0	0	0	0	0	0	0	0	0	0	0	0	0	0	0	0	0	0	0	0	0	0	0	0	0	0	0	0	0	0	0
0	0	0	0	0	0	0	0	0	0	0	0	0	0	0	0	0	0	0	0	0	0	0	0	0	0	0	0	0	0	0
0	0	0	0	0	0	0	0	0	0	0	0	0	0	0	0	0	0	0	0	0	0	0	0	0	0	0	0	0	0	0
0	0	0	0	0	0	0	0	0	0	0	0	0	0	0	0	0	0	0	0	0	0	0	0	0	0	0	0	0	0	0
0	0	0	0	0	0	0	0	0	0	0	0	0	0	0	0	0	0	0	0	0	0	0	0	0	0	0	0	0	0	0
0	0	0	0	0	0	0	0	0	0	0	0	0	0	0	0	0	0	0	0	0	0	0	0	0	0	0	0	0	0	0
0	0	0	0	0	0	0	0	0	0	0	0	0	0	0	0	0	0	0	0	0	0	0	0	0	0	0	0	0	0	0
0	0	0	0	0	0	0	0	0	0	0	0	0	0	0	0	0	0	0	0	0	0	0	0	0	0	0	0	0	0	0
0	0	0	0	0	0	0	0	0	0	0	0	0	0	0	0	0	0	0	0	0	0	0	0	0	0	0	0	0	0	0
0	0	0	0	0	0	0	0	0	0	0	0	0	0	0	0	0	0	0	0	0	0	0	0	0	0	0	0	0	0	0
0	0	0	0	0	0	0	0	0	0	0	0	0	0	0	0	0	0	0	0	0	0	0	0	0	0	0	0	0	0	0
0	0	0	0	0	0	0	0	0	0	0	0	0	0	0	0	0	0	0	0	0	0	0	0	0	0	0	0	0	0	0
0	0	0	0	0	0	0	0	0	0	0	0	0	0	0	0	0	0	0	0	0	0	0	0	0	0	0	0	0	0	0
0	0	0	0	0	0	0	0	0	0	0	0	0	0	0	0	0	0	0	0	0	0	0	0	0	0	0	0	0	0	0
0	0	0	0	0	0	0	0	0	0	0	0	0	0	0	0	0	0	0	0	0	0	0	0	0	0	0	0	0	0	0
0	0	0	0	0	0	0	0	0	0	0	0	0	0	0	0	0	0	0	0	0	0	0	0	0	0	0	0	0	0	0
0	0	0	0	0	0	0	0	0	0	0	0	0	0	0	0	0	0	0	0	0	0	0	0	0	0	0	0	0	0	0
0	0	0	0	0	0	0	0	0	0	0	0	0	0	0	0	0	0	0	0	0	0	0	0	0	0	0	0	0	0	0
0	0	0	0	0	0	0	0	0	0	0	0	0	0	0	0	0	0	0	0	0	0	0	0	0	0	0	0	0	0	0
0	0	0	0	0	0	0	0	0	0	0	0	0	0	0	0	0	0	0	0	0	0	0	0	0	0	0	0	0	0	0
0	0	0	0	0	0	0	0	0	0	0	0	0	0	0	0	0	0	0	0	0	0	0	0	0	0	0	0	0	0	0
0	0	0	0	0	0	0	0	0	0	0	0	0	0	0	0	0	0	0	0	0	0	0	0	0	0	0	0	0	0	0
0	0	0	0	0	0	0	0	0	0	0	0	0	0	0	0	0	0	0	0	0	0	0	0	0	0	0	0	0	0	0
0	0	0	0	0	0	0	0	0	0	0	0	0	0	0	0	0	0	0	0	0	0	0	0	0	0	0	0	0	0	0
0	0	0	0	0	0	0	0	0	0	0	0	0	0	0	0	0	0	0	0	0	0	0	0	0	0	0	0	0	0	0
0	0	0	0	0	0	0	0	0	0	0	0	0	0	0	0	0	0	0	0	0	0	0	0	0	0	0	0	0	0	0
0	0	0	0	0	0	0	0	0	0	0	0	0	0	0	0	0	0	0	0	0	0	0	0	0	0	0	0	0	0	0
0	0	0	0	0	0	0	0	0	0	0	0	0	0	0	0	0	0	0	0	0	0	0	0	0	0	0	0	0	0	0
0	0	0	0	0	0	0	0	0	0	0	0	0	0	0	0	0	0	0	0	0	0	0	0	0	0	0	0	0	0	0
0	0	0	0	0	0	0	0	0	0	0	0	0	0	0	0	0	0	0	0	0	0	0	0	0	0	0	0	0	0	0
0	0	0	0	0	0	0	0	0	0	0	0	0	0	0	0	0	0	0	0	0	0	0	0	0	0	0	0	0	0	0
0	0	0	0	0	0	0	0	0	0	0	0	0	0	0	0	0	0	0	0	0	0	0	0	0	0	0	0	0	0	0
0	0	0	0	0	0	0	0	0	0	0	0	0	0	0	0	0	0	0	0	0	0	0	0	0	0	0	0	0	0	0
0	0	0	0	0	0	0	0	0	0	0	0	0	0	0	0	0	0	0	0	0	0	0	0	0	0	0	0	0	0	0
0	0	0	0	0	0	0	0	0	0	0	0	0	0	0	0	0	0	0	0	0	0	0	0	0	0	0	0	0	0	0
0	0	0	0	0	0	0	0	0	0	0	0	0	0	0	0	0	0	0	0	0	0	0	0	0	0	0	0	0	0	0
0	0	0	0	0	0	0	0	0	0	0	0	0	0	0	0	0	0	0	0	0	0	0	0	0	0	0	0	0	0	0
0	0	0	0	0	0	0	0	0	0	0	0	0	0	0	0	0	0	0	0	0	0	0	0	0	0	0	0	0	0	0
0	0	0	0	0	0	0	0	0	0	0	0	0	0	0	0	0	0	0	0	0	0	0	0	0	0	0	0	0	0	0
0	0	0	0	0	0	0	0	0	0	0	0	0	0	0	0	0	0	0	0	0	0	0	0	0	0	0	0	0	0	0
0	0	0	0	0	0	0	0	0	0	0	0	0	0	0	0	0	0	0	0	0	0	0	0	0	0	0	0	0	0	0
0	0	0	0	0	0	0	0	0	0	0	0	0	0	0	0	0	0	0	0	0	0	0	0	0	0	0	0	0	0	0
0	0	0	0	0	0	0	0	0	0	0	0	0	0	0	0	0	0	0	0	0	0	0	0	0	0	0	0	0	0	0
0	0	0	0	0	0	0	0	0	0	0	0	0	0	0	0	0	0	0	0	0	0	0	0	0	0	0	0	0	0	0
0	0	0	0	0	0	0	0	0	0	0	0	0	0	0	0	0	0	0	0	0	0	0	0	0	0	0	0	0	0	0
0	0	0	0	0	0	0	0	0	0	0	0	0	0	0	0	0	0	0	0	0	0	0	0	0	0	0	0	0	0	0
0	0	0	0	0	0	0	0	0	0	0	0	0	0	0	0	0	0	0	0	0	0	0	0	0	0	0	0	0	0	0
0	0	0	0	0	0	0	0	0	0	0	0	0	0	0	0	0	0	0	0	0	0	0	0	0	0	0	0	0	0	0
0	0	0	0	0	0	0	0	0	0	0	0	0	0	0	0	0	0	0	0	0	0	0	0	0	0	0	0	0	0	0
0	0	0	0	0	0	0	0	0	0	0	0	0	0	0	0	0	0	0	0	0	0	0	0	0	0	0	0	0	0	0
0	0	0	0	0	0	0	0	0	0	0	0	0	0	0	0	0	0	0	0	0	0	0	0	0	0	0	0	0	0	0
0	0	0	0	0	0	0	0	0	0	0	0	0	0	0	0	0	0	0	0	0	0	0	0	0	0	0	0	0	0	0
0	0	0	0	0	0	0	0	0	0	0	0	0	0	0	0	0	0	0	0	0	0	0	0	0	0	0	0	0	0	0
0	0	0	0	0	0	0	0	0	0	0	0	0	0	0	0	0	0	0	0	0	0	0	0	0	0	0	0	0	0	0
0	0	0	0	0	0	0	0	0	0	0	0	0	0	0	0	0	0	0	0	0	0	0	0	0	0	0	0	0	0	0
0	0	0	0	0	0	0	0	0	0	0	0	0	0	0	0	0	0	0	0	0	0	0	0	0	0	0	0	0	0	0
0	0	0	0	0	0	0	0	0	0	0	0	0	0	0	0	0	0	0	0	0	0	0	0	0	0	0	0	0	0	0
0	0	0	0	0	0	0	0	0	0	0	0	0	0	0	0	0	0	0	0	0	0	0	0	0	0	0	0	0	0	0
0	0	0	0	0	0	0	0	0	0	0	0	0	0	0	0	0	0	0	0	0	0	0	0	0	0	0	0	0	0	0
0	0	0	0	0	0	0	0	0	0	0	0	0	0	0	0	0	0	0	0	0	0	0	0	0	0	0	0	0	0	0
0	0	0	0	0	0	0	0	0	0	0	0	0	0	0	0	0	0	0	0	0	0	0	0	0	0	0	0	0	0	0
0	0	0	0	0	0	0	0	0	0	0	0	0	0	0	0	0	0	0	0	0	0	0	0	0	0	0	0	0	0	0
0	0	0	0	0	0	0	0	0	0	0	0	0	0	0	0	0	0	0	0	0	0	0	0	0	0	0	0	0	0	0
0	0	0	0	0	0	0	0	0	0	0	0	0	0	0	0	0	0	0	0	0	0	0	0	0	0	0	0	0	0	0
0	0	0	0	0	0	0	0	0	0	0	0	0	0	0	0	0	0	0	0	0	0	0	0	0	0	0	0	0	0	0
0	0	0	0	0	0	0	0	0	0	0	0	0	0	0	0	0	0	0	0	0	0	0	0	0	0	0	0	0	0	0
0	0	0	0	0	0	0	0	0	0	0	0	0	0	0	0	0	0	0	0	0	0	0	0	0	0	0	0	0	0	0
0	0	0	0	0	0	0	0	0	0	0	0	0	0	0	0	0	0	0	0	0	0	0	0	0	0	0	0	0	0	0
0	0	0	0	0	0	0	0	0	0	0	0	0	0	0	0	0	0	0	0	0	0	0	0	0	0	0	0	0	0	0
0	0	0	0	0	0	0	0	0	0	0	0	0	0	0	0	0	0	0	0	0	0	0	0	0	0	0	0	0	0	0
0	0	0	0	0	0	0	0	0	0	0	0	0	0	0	0	0	0	0	0	0	0	0	0	0	0	0	0	0	0	0
0	0	0	0	0	0	0	0	0	0	0	0	0	0	0	0	0	0	0	0	0	0	0	0	0	0	0	0	0	0	0
0	0	0	0	0	0	0	0	0	0	0	0	0	0	0	0	0	0	0	0	0	0	0	0	0	0	0	0	0	0	0
0	0	0	0	0	0	0	0	0	0	0	0	0	0	0	0	0	0	0	0	0	0	0	0	0	0	0	0	0	0	0
0	0	0	0	0	0	0	0	0	0	0	0	0	0	0	0	0	0	0	0	0	0	0	0	0	0	0	0	0	0	0
0	0	0	0	0	0	0	0	0	0	0	0	0	0	0	0	0	0	0	0	0	0	0	0	0	0	0	0	0	0	0
0	0	0	0	0	0	0	0	0	0	0	0	0	0	0	0	0	0	0	0	0	0	0	0	0	0	0	0	0	0	0
0	0	0	0	0	0	0	0	0	0	0	0	0	0	0	0	0	0	0	0	0	0	0	0	0	0	0	0	0	0	0
0	0	0	0	0	0	0	0	0	0	0	0	0	0	0	0	0	0	0	0	0	0	0	0	0	0	0	0	0	0	0
0	0	0	0	0	0	0	0	0	0	0	0	0	0	0	0	0	0	0	0	0	0	0	0	0	0	0	0	0	0	0
0	0	0	0	0	0	0	0	0	0	0	0	0	0	0	0	0	0	0	0	0	0	0	0	0	0	0	0	0	0	0
0	0	0	0	0	0	0	0	0	0	0	0	0	0	0	0	0	0	0	0	0	0	0	0	0	0	0	0	0	0	0
0	0	0	0	0	0	0	0	0	0	0	0	0	0	0	0	0	0	0	0	0	0	0	0	0	0	0	0	0	0	0
0	0	0	0	0	0	0	0	0	0	0	0	0	0	0	0	0	0	0	0	0	0	0	0	0	0	0	0	0	0	0
0	0	0	0	0	0	0	0	0	0	0	0	0	0	0	0	0	0	0	0	0	0	0	0	0	0	0	0	0	0	0
0	0	0	0	0	0	0	0	0	0	0	0	0	0	0	0	0	0	0	0	0	0	0	0	0	0	0	0	0	0	0
0	0	0	0	0	0	0	0	0	0	0	0	0	0	0	0	0	0	0	0	0	0	0	0	0	0	0	0	0	0	0
0	0	0	0	0	0	0	0	0	0	0	0	0	0	0	0	0	0	0	0	0	0	0	0	0	0	0	0	0	0	0
0	0	0	0	0	0	0	0	0	0	0	0	0	0	0	0	0	0	0	0	0	0	0	0	0	0	0	0	0	0	0
0	0	0	0	0	0	0	0	0	0	0	0	0	0	0	0	0	0	0	0	0	0	0	0	0	0	0	0	0	0	0
0	0	0	0	0	0	0	0	0	0	0	0	0	0	0	0	0	0	0	0	0	0	0	0	0	0	0	0	0	0	0
0	0	0	0	0	0	0	0	0	0	0	0	0	0	0	0	0	0	0	0	0	0	0	0	0	0	0	0	0	0	0
0	0	0	0	0	0	0	0	0	0	0	0	0	0	0	0	0	0	0	0	0	0	0	0	0	0	0	0	0	0	0
0	0	0	0	0	0	0	0	0	0	0	0	0	0	0	0	0	0	0	0	0	0	0	0	0	0	0	0	0	0	0
0	0	0	0	0	0	0	0	0	0	0	0	0	0	0	0	0	0	0	0	0	0	0	0	0	0	0	0	0	0	0
0	0	0	0	0	0	0	0	0	0	0	0	0	0	0	0	0	0	0	0	0	0	0	0	0	0	0	0	0	0	0
0	0	0	0	0	0	0	0	0	0	0	0	0	0	0	0	0	0	0	0	0	0	0	0	0	0	0	0	0	0	0
0	0	0	0	0	0	0	0	0	0	0	0	0	0	0	0	0	0	0	0	0	0	0	0	0	0	0	0	0	0	0
0	0	0	0	0	0	0	0	0	0	0	0	0	0	0	0	0	0	0	0	0	0	0	0	0	0	0	0	0	0	0
0	0	0	0	0	0	0	0	0	0	0	0	0	0	0	0	0	0	0	0	0	0	0	0	0	0	0	0	0	0	0
0	0	0	0	0	0	0	0	0	0	0	0	0	0	0	0	0	0	0	0	0	0	0	0	0	0	0	0	0	0	0
0	0	0	0	0	0	0	0	0	0	0	0	0	0	0	0	0	0	0	0	0	0	0	0	0	0	0	0	0	0	0
0	0	0	0	0	0	0	0	0	0	0	0	0	0	0	0	0	0	0	0	0	0	0	0	0	0	0	0	0	0	0
0	0	0	0	0	0	0	0	0	0	0	0	0	0	0	0	0	0	0	0	0	0	0	0	0	0	0	0	0	0	0
0	0	0	0	0	0	0	0	0	0	0	0	0	0	0	0	0	0	0	0	0	0	0	0	0	0	0	0	0	0	0
0	0	0	0	0	0	0	0	0	0	0	0	0	0	0	0	0	0	0	0	0	0	0	0	0	0	0	0	0	0	0
0	0	0	0	0	0	0	0	0	0	0	0	0	0	0	0	0	0	0	0	0	0	0	0	0	0	0	0	0	0	0
0	0	0	0	0	0	0	0	0	0	0	0	0	0	0	0	0	0	0	0	0	0	0	0	0	0	0	0	0	0	0
0	0	0	0	0	0	0	0	0	0	0	0	0	0	0	0	0	0	0	0	0	0	0	0	0	0	0	0	0	0	0
0	0	0	0	0	0	0	0	0	0	0	0	0	0	0	0	0	0	0	0	0	0	0	0	0	0	0	0	0	0	0
0	0	0	0	0	0	0	0	0	0	0	0	0	0	0	0	0	0	0	0	0	0	0	0	0	0	0	0	0	0	0
0	0	0	0	0	0	0	0	0	0	0	0	0	0	0	0	0	0	0	0	0	0	0	0	0	0	0	0	0	0	0
0	0	0	0	0	0	0	0	0	0	0	0	0	0	0	0	0	0	0	0	0	0	0	0	0	0	0	0	0	0	0
0	0	0	0	0	0	0	0	0	0	0	0	0	0	0	0	0	0	0	0	0	0	0	0	0	0	0	0	0	0	0
0	0	0	0	0	0	0	0	0	0	0	0	0	0	0	0	0	0	0	0	0	0	0	0	0	0	0	0	0	0	0
0	0	0	0	0	0	0	0	0	0	0	0	0	0	0	0	0	0	0	0	0	0	0	0	0	0	0	0	0	0	0
0	0	0	0	0	0	0	0	0	0	0	0	0	0	0	0	0	0	0	0	0	0	0	0	0	0	0	0	0	0	0
0	0	0	0	0	0	0	0	0	0	0	0	0	0	0	0	0	0	0	0	0	0	0	0	0	0	0	0	0	0	0
0	0	0	0	0	0	0	0	0	0	0	0	0	0	0	0	0	0	0	0	0	0	0	0	0	0	0	0	0	0	0
0	0	0	0	0	0	0	0	0	0	0	0	0	0	0	0	0	0	0	0	0	0	0	0	0	0	0	0	0	0	0
0	0	0	0	0	0	0	0	0	0	0	0	0	0	0	0	0	0	0	0	0	0	0	0	0	0	0	0	0	0	0
0	0	0	0	0	0	0	0	0	0	0	0	0	0	0	0	0	0	0	0	0	0	0	0	0	0	0	0	0	0	0
0	0	0	0	0	0	0	0	0	0	0	0	0	0	0	0	0	0	0	0	0	0	0	0	0	0	0	0	0	0	0
0	0	0	0	0	0	0	0	0	0	0	0	0	0	0	0	0	0	0	0	0	0	0	0	0	0	0	0	0	0	0
0	0	0	0	0	0	0	0	0	0	0	0	0	0	0	0	0	0	0	0	0	0	0	0	0	0	0	0	0	0	0
0	0	0	0	0	0	0	0	0	0	0	0	0	0	0	0	0	0	0	0	0	0	0	0	0	0	0	0	0	0	0
0	0	0	0	0	0	0	0	0	0	0	0	0	0	0	0	0	0	0	0	0	0	0	0	0	0	0	0	0	0	0
0	0	0	0	0	0	0	0	0	0	0	0	0	0	0	0	0	0	0	0	0	0	0	0	0	0	0	0	0	0	0
0	0	0	0	0	0	0	0	0	0	0	0	0	0	0	0	0	0	0	0	0	0	0	0	0	0	0	0	0	0	0
0	0	0	0	0	0	0	0	0	0	0	0	0	0	0	0	0	0	0	0	0	0	0	0	0	0	0	0	0	0	0
0	0	0	0	0	0	0	0	0	0	0	0	0	0	0	0	0	0	0	0	0	0	0	0	0	0	0	0	0	0	0
0	0	0	0	0	0	0	0	0	0	0	0	0	0	0	0	0	0	0	0	0	0	0	0	0	0	0	0	0	0	0
0	0	0	0	0	0	0	0	0	0	0	0	0	0	0	0	0	0	0	0	0	0	0	0	0	0	0	0	0	0	0
0	0	0	0	0	0	0	0	0	0	0	0	0	0	0	0	0	0	0	0	0	0	0	0	0	0	0	0	0	0	0
0	0	0	0	0	0	0	0	0	0	0	0	0	0	0	0	0	0	0	0	0	0	0	0	0	0	0	0	0	0	0
0	0	0	0	0	0	0	0	0	0	0	0	0	0	0	0	0	0	0	0	0	0	0	0	0	0	0	0	0	0	0
0	0	0	0	0	0	0	0	0	0	0	0	0	0	0	0	0	0	0	0	0	0	0	0	0	0	0	0	0	0	0
0	0	0	0	0	0	0	0	0	0	0	0	0	0	0	0	0	0	0	0	0	0	0	0	0	0	0	0	0	0	0
0	0	0	0	0	0	0	0	0	0	0	0	0	0	0	0	0	0	0	0	0	0	0	0	0	0	0	0	0	0	0
0	0	0	0	0	0	0	0	0	0	0	0	0	0	0	0	0	0	0	0	0	0	0	0	0	0	0	0	0	0	0
0	0	0	0	0	0	0	0	0	0	0	0	0	0	0	0	0	0	0	0	0	0	0	0	0	0	0	0	0	0	0
0	0	0	0	0	0	0	0	0	0	0	0	0	0	0	0	0	0	0	0	0	0	0	0	0	0	0	0	0	0	0
0	0	0	0	0	0	0	0	0	0	0	0	0	0	0	0	0	0	0	0	0	0	0	0	0	0	0	0	0	0	0
0	0	0	0	0	0	0	0	0	0	0	0	0	0	0	0	0	0	0	0	0	0	0	0	0	0	0	0	0	0	0
0	0	0	0	0	0	0	0	0	0	0	0	0	0	0	0	0	0	0	0	0	0	0	0	0	0	0	0	0	0	0
0	0	0	0	0	0	0	0	0	0	0	0	0	0	0	0	0	0	0	0	0	0	0	0	0	0	0	0	0	0	0
0	0	0	0	0	0	0	0	0	0	0	0	0	0	0	0	0	0	0	0	0	0	0	0	0	0	0	0	0	0	0
0	0	0	0	0	0	0	0	0	0	0	0	0	0	0	0	0	0	0	0	0	0	0	0	0	0	0	0	0	0	0
0	0	0	0	0	0	0	0	0	0	0	0	0	0	0	0	0	0	0	0	0	0	0	0	0	0	0	0	0	0	0
0	0	0	0	0	0	0	0	0	0	0	0	0	0	0	0	0	0	0	0	0	0	0	0	0	0	0	0	0	0	0
0	0	0	0	0	0	0	0	0	0	0	0	0	0	0	0	0	0	0	0	0	0	0	0	0	0	0	0	0	0	0
0	0	0	0	0	0	0	0	0	0	0	0	0	0	0	0	0	0	0	0	0	0	0	0	0	0	0	0	0	0	0
0	0	0	0	0	0	0	0	0	0	0	0	0	0	0	0	0	0	0	0	0	0	0	0	0	0	0	0	0	0	0
0	0	0	0	0	0	0	0	0	0	0	0	0	0	0	0	0	0	0	0	0	0	0	0	0	0	0	0	0	0	0
0	0	0	0	0	0	0	0	0	0	0	0	0	0	0	0	0	0	0	0	0	0	0	0	0	0	0	0	0	0	0
0	0	0	0	0	0	0	0	0	0	0	0	0	0	0	0	0	0	0	0	0	0	0	0	0	0	0	0	0	0	0
0	0	0	0	0	0	0	0	0	0	0	0	0	0	0	0	0	0	0	0	0	0	0	0	0	0	0	0	0	0	0
0	0	0	0	0	0	0	0	0	0	0	0	0	0	0	0	0	0	0	0	0	0	0	0	0	0	0	0	0	0	0
0	0	0	0	0	0	0	0	0	0	0	0	0	0	0	0	0	0	0	0	0	0	0	0	0	0	0	0	0	0	0
0	0	0	0	0	0	0	0	0	0	0	0	0	0	0	0	0	0	0	0	0	0	0	0	0	0	0	0	0	0	0
0	0	0	0	0	0	0	0	0	0	0	0	0	0	0	0	0	0	0	0	0	0	0	0	0	0	0	0	0	0	0
0	0	0	0	0	0	0	0	0	0	0	0	0	0	0	0	0	0	0	0	0	0	0	0	0	0	0	0	0	0	0
0	0	0	0	0	0	0	0	0	0	0	0	0	0	0	0	0	0	0	0	0	0	0	0	0	0	0	0	0	0	0
0	0	0	0	0	0	0	0	0	0	0	0	0	0	0	0	0	0	0	0	0	0	0	0	0	0	0	0	0	0	0
0	0	0	0	0	0	0	0	0	0	0	0	0	0	0	0	0	0	0	0	0	0	0	0	0	0	0	0	0	0	0
0	0	0	0	0	0	0	0	0	0	0	0	0	0	0	0	0	0	0	0	0	0	0	0	0	0	0	0	0	0	0
0	0	0	0	0	0	0	0	0	0	0	0	0	0	0	0	0	0	0	0	0	0	0	0	0	0	0	0	0	0	0
0	0	0	0	0	0	0	0	0	0	0	0	0	0	0	0	0	0	0	0	0	0	0	0	0	0	0	0	0	0	0
0	0	0	0	0	0	0	0	0	0	0	0	0	0	0	0	0	0	0	0	0	0	0	0	0	0	0	0	0	0	0
0	0	0	0	0	0	0	0	0	0	0	0	0	0	0	0	0	0	0	0	0	0	0	0	0	0	0	0	0	0	0
0	0	0	0	0	0	0	0	0	0	0	0	0	0	0	0	0	0	0	0	0	0	0	0	0	0	0	0	0	0	0
0	0	0	0	0	0	0	0	0	0	0	0	0	0	0	0	0	0	0	0	0	0	0	0	0	0	0	0	0	0	0
0	0	0	0	0	0	0	0	0	0	0	0	0	0	0	0	0	0	0	0	0	0	0	0	0	0	0	0	0	0	0
0	0	0	0	0	0	0	0	0	0	0	0	0	0	0	0	0	0	0	0	0	0	0	0	0	0	0	0	0	0	0
0	0	0	0	0	0	0	0	0	0	0	0	0	0	0	0	0	0	0	0	0	0	0	0	0	0	0	0	0	0	0
0	0	0	0	0	0	0	0	0	0	0	0	0	0	0	0	0	0	0	0	0	0	0	0	0	0	0	0	0	0	0
0	0	0	0	0	0	0	0	0	0	0	0	0	0	0	0	0	0	0	0	0	0	0	0	0	0	0	0	0	0	0
0	0	0	0	0	0	0	0	0	0	0	0	0	0	0	0	0	0	0	0	0	0	0	0	0	0	0	0	0	0	0
0	0	0	0	0	0	0	0	0	0	0	0	0	0	0	0	0	0	0	0	0	0	0	0	0	0	0	0	0	0	0
0	0	0	0	0	0	0	0	0	0	0	0	0	0	0	0	0	0	0	0	0	0	0	0	0	0	0	0	0	0	0
0	0	0	0	0	0	0	0	0	0	0	0	0	0	0	0	0	0	0	0	0	0	0	0	0	0	0	0	0	0	0
0	0	0	0	0	0	0	0	0	0	0	0	0	0	0	0	0	0	0	0	0	0	0	0	0	0	0	0	0	0	0
0	0	0	0	0	0	0	0	0	0	0	0	0	0	0	0	0	0	0	0	0	0	0	0	0	0	0	0	0	0	0
0	0	0	0	0	0	0	0	0	0	0	0	0	0	0	0	0	0	0	0	0	0	0	0	0	0	0	0	0	0	0
0	0	0	0	0	0	0	0	0	0	0	0	0	0	0	0	0	0	0	0	0	0	0	0	0	0	0	0	0	0	0
0	0	0	0	0	0	0	0	0	0	0	0	0	0	0	0	0	0	0	0	0	0	0	0	0	0	0	0	0	0	0
0	0	0	0	0	0	0	0	0	0	0	0	0	0	0	0	0	0	0	0	0	0	0	0	0	0	0	0	0	0	0
0	0	0	0	0	0	0	0	0	0	0	0	0	0	0	0	0	0	0	0	0	0	0	0	0	0	0	0	0	0	0
0	0	0	0	0	0	0	0	0	0	0	0	0	0	0	0	0	0	0	0	0	0	0	0	0	0	0	0	0	0	0
0	0	0	0	0	0	0	0	0	0	0	0	0	0	0	0	0	0	0	0	0	0	0	0	0	0	0	0	0	0	0
0	0	0	0	0	0	0	0	0	0	0	0	0	0	0	0	0	0	0	0	0	0	0	0	0	0	0	0	0	0	0
0	0	0	0	0	0	0	0	0	0	0	0	0	0	0	0	0	0	0	0	0	0	0	0	0	0	0	0	0	0	0
0	0	0	0	0	0	0	0	0	0	0	0	0	0	0	0	0	0	0	0	0	0	0	0	0	0	0	0	0	0	0
0	0	0	0	0	0	0	0	0	0	0	0	0	0	0	0	0	0	0	0	0	0	0	0	0	0	0	0	0	0	0
0	0	0	0	0	0	0	0	0	0	0	0	0	0	0	0	0	0	0	0	0	0	0	0	0	0	0	0	0	0	0
0	0	0	0	0	0	0	0	0	0	0	0	0	0	0	0	0	0	0	0	0	0	0	0	0	0	0	0	0	0	0
0	0	0	0	0	0	0	0	0	0	0	0	0	0	0	0	0	0	0	0	0	0	0	0	0	0	0	0	0	0	0
0	0	0	0	0	0	0	0	0	0	0	0	0	0	0	0	0	0	0	0	0	0	0	0	0	0	0	0	0	0	0
0	0	0	0	0	0	0	0	0	0	0	0	0	0	0	0	0	0	0	0	0	0	0	0	0	0	0	0	0	0	0
0	0	0	0	0	0	0	0	0	0	0	0	0	0	0	0	0	0	0	0	0	0	0	0	0	0	0	0	0	0	0
0	0	0	0	0	0	0	0	0	0	0	0	0	0	0	0	0	0	0	0	0	0	0	0	0	0	0	0	0	0	0
0	0	0	0	0	0	0	0	0	0	0	0	0	0	0	0	0	0	0	0	0	0	0	0	0	0	0	0	0	0	0
0	0	0	0	0	0	0	0	0	0	0	0	0	0	0	0	0	0	0	0	0	0	0	0	0	0	0	0	0	0	0
0	0	0	0	0	0	0	0	0	0	0	0	0	0	0	0	0	0	0	0	0	0	0	0	0	0	0	0	0	0	0
0	0	0	0	0	0	0	0	0	0	0	0	0	0	0	0	0	0	0	0	0	0	0	0	0	0	0	0	0	0	0
0	0	0	0	0	0	0	0	0	0	0	0	0	0	0	0	0	0	0	0	0	0	0	0	0	0	0	0	0	0	0
0	0	0	0	0	0	0	0	0	0	0	0	0	0	0	0	0	0	0	0	0	0	0	0	0	0	0	0	0	0	0
0	0	0	0	0	0	0	0	0	0	0	0	0	0	0	0	0	0	0	0	0	0	0	0	0	0	0	0	0	0	0
0	0	0	0	0	0	0	0	0	0	0	0	0	0	0	0	0	0	0	0	0	0	0	0	0	0	0	0	0	0	0
0	0	0	0	0	0	0	0	0	0	0	0	0	0	0	0	0	0	0	0	0	0	0	0	0	0	0	0	0	0	0
0	0	0	0	0	0	0	0	0	0	0	0	0	0	0	0	0	0	0	0	0	0	0	0	0	0	0	0	0	0	0
0	0	0	0	0	0	0	0	0	0	0	0	0	0	0	0	0	0	0	0	0	0	0	0	0	0	0	0	0	0	0
0	0	0	0	0	0	0	0	0	0	0	0	0	0	0	0	0	0	0	0	0	0	0	0	0	0	0	0	0	0	0
0	0	0	0	0	0	0	0	0	0	0	0	0	0	0	0	0	0	0	0	0	0	0	0	0	0	0	0	0	0	0
0	0	0	0	0	0	0	0	0	0	0	0	0	0	0	0	0	0	0	0	0	0	0	0	0	0	0	0	0	0	0
0	0	0	0	0	0	0	0	0	0	0	0	0	0	0	0	0	0	0	0	0	0	0	0	0	0	0	0	0	0	0
0	0	0	0	0	0	0	0	0	0	0	0	0	0	0	0	0	0	0	0	0	0	0	0	0	0	0	0	0	0	0
0	0	0	0	0	0	0	0	0	0	0	0	0	0	0	0	0	0	0	0	0	0	0	0	0	0	0	0	0	0	0
0	0	0	0	0	0	0	0	0	0	0	0	0	0	0	0	0	0	0	0	0	0	0	0	0	0	0	0	0	0	0
0	0	0	0	0	0	0	0	0	0	0	0	0	0	0	0	0	0	0	0	0	0	0	0	0	0	0	0	0	0	0
0	0	0	0	0	0	0	0	0	0	0	0	0	0	0	0	0	0	0	0	0	0	0	0	0	0	0	0	0	0	0
0	0	0	0	0	0	0	0	0	0	0	0	0	0	0	0	0	0	0	0	0	0	0	0	0	0	0	0	0	0	0
0	0	0	0	0	0	0	0	0	0	0	0	0	0	0	0	0	0	0	0	0	0	0	0	0	0	0	0	0	0	0
0	0	0	0	0	0	0	0	0	0	0	0	0	0	0	0	0	0	0	0	0	0	0	0	0	0	0	0	0	0	0
0	0	0	0	0	0	0	0	0	0	0	0	0	0	0	0	0	0	0	0	0	0	0	0	0	0	0	0	0	0	0
0	0	0	0	0	0	0	0	0	0	0	0	0	0	0	0	0	0	0	0	0	0	0	0	0	0	0	0	0	0	0
0	0	0	0	0	0	0	0	0	0	0	0	0	0	0	0	0	0	0	0	0	0	0	0	0	0	0	0	0	0	0
0	0	0	0	0	0	0	0	0	0	0	0	0	0	0	0	0	0	0	0	0	0	0	0	0	0	0	0	0	0	0
0	0	0	0	0	0	0	0	0	0	0	0	0	0	0	0	0	0	0	0	0	0	0	0	0	0	0	0	0	0	0
0	0	0	0	0	0	0	0	0	0	0	0	0	0	0	0	0	0	0	0	0	0	0	0	0	0	0	0	0	0	0
0	0	0	0	0	0	0	0	0	0	0	0	0	0	0	0	0	0	0	0	0	0	0	0	0	0	0	0	0	0	0
0	0	0	0	0	0	0	0	0	0	0	0	0	0	0	0	0	0	0	0	0	0	0	0	0	0	0	0	0	0	0
0	0	0	0	0	0	0	0	0	0	0	0	0	0	0	0	0	0	0	0	0	0	0	0	0	0	0	0	0	0	0
0	0	0	0	0	0	0	0	0	0	0	0	0	0	0	0	0	0	0	0	0	0	0	0	0	0	0	0	0	0	0
0	0	0	0	0	0	0	0	0	0	0	0	0	0	0	0	0	0	0	0	0	0	0	0	0	0	0	0	0	0	0
0	0	0	0	0	0	0	0	0	0	0	0	0	0	0	0	0	0	0	0	0	0	0	0	0	0	0	0	0	0	0
0	0	0	0	0	0	0	0	0	0	0	0	0	0	0	0	0	0	0	0	0	0	0	0	0	0	0	0	0	0	0
0	0	0	0	0	0	0	0	0	0	0	0	0	0	0	0	0	0	0	0	0	0	0	0	0	0	0	0	0	0	0
0	0	0	0	0	0	0	0	0	0	0	0	0	0	0	0	0	0	0	0	0	0	0	0	0	0	0	0	0	0	0
0	0	0	0	0	0	0	0	0	0	0	0	0	0	0	0	0	0	0	0	0	0	0	0	0	0	0	0	0	0	0
0	0	0	0	0	0	0	0	0	0	0	0	0	0	0	0	0	0	0	0	0	0	0	0	0	0	0	0	0	0	0
0	0	0	0	0	0	0	0	0	0	0	0	0	0	0	0	0	0	0	0	0	0	0	0	0	0	0	0	0	0	0
0	0	0	0	0	0	0	0	0	0	0	0	0	0	0	0	0	0	0	0	0	0	0	0	0	0	0	0	0	0	0
0	0	0	0	0	0	0	0	0	0	0	0	0	0	0	0	0	0	0	0	0	0	0	0	0	0	0	0	0	0	0
0	0	0	0	0	0	0	0	0	0	0	0	0	0	0	0	0	0	0	0	0	0	0	0	0	0	0	0	0	0	0
0	0	0	0	0	0	0	0	0	0	0	0	0	0	0	0	0	0	0	0	0	0	0	0	0	0	0	0	0	0	0
0	0	0	0	0	0	0	0	0	0	0	0	0	0	0	0	0	0	0	0	0	0	0	0	0	0	0	0	0	0	0
0	0	0	0	0	0	0	0	0	0	0	0	0	0	0	0	0	0	0	0	0	0	0	0	0	0	0	0	0	0	0
0	0	0	0	0	0	0	0	0	0	0	0	0	0	0	0	0	0	0	0	0	0	0	0	0	0	0	0	0	0	0
0	0	0	0	0	0	0	0	0	0	0	0	0	0	0	0	0	0	0	0	0	0	0	0	0	0	0	0	0	0	0
0	0	0	0	0	0	0	0	0	0	0	0	0	0	0	0	0	0	0	0	0	0	0	0	0	0	0	0	0	0	0
0	0	0	0	0	0	0	0	0	0	0	0	0	0	0	0	0	0	0	0	0	0	0	0	0	0	0	0	0	0	0
0	0	0	0	0	0	0	0	0	0	0	0	0	0	0	0	0	0	0	0	0	0	0	0	0	0	0	0	0	0	0
0	0	0	0	0	0	0	0	0	0	0	0	0	0	0	0	0	0	0	0	0	0	0	0	0	0	0	0	0	0	0
0	0	0	0	0	0	0	0	0	0	0	0	0	0	0	0	0	0	0	0	0	0	0	0	0	0	0	0	0	0	0
0	0	0	0	0	0	0	0	0	0	0	0	0	0	0	0	0	0	0	0	0	0	0	0	0	0	0	0	0	0	0
0	0	0	0	0	0	0	0	0	0	0	0	0	0	0	0	0	0	0	0	0	0	0	0	0	0	0	0	0	0	0
0	0	0	0	0	0	0	0	0	0	0	0	0	0	0	0	0	0	0	0	0	0	0	0	0	0	0	0	0	0	0
0	0	0	0	0	0	0	0	0	0	0	0	0	0	0	0	0	0	0	0	0	0	0	0	0	0	0	0	0	0	0
0	0	0	0	0	0	0	0	0	0	0	0	0	0	0	0	0	0	0	0	0	0	0	0	0	0	0	0	0	0	0
0	0	0	0	0	0	0	0	0	0	0	0	0	0	0	0	0	0	0	0	0	0	0	0	0	0	0	0	0	0	0
0	0	0	0	0	0	0	0	0	0	0	0	0	0	0	0	0	0	0	0	0	0	0	0	0	0	0	0	0	0	0
0	0	0	0	0	0	0	0	0	0	0	0	0	0	0	0	0	0	0	0	0	0	0	0	0	0	0	0	0	0	0
0	0	0	0	0	0	0	0	0	0	0	0	0	0	0	0	0	0	0	0	0	0	0	0	0	0	0	0	0	0	0
0	0	0	0	0	0	0	0	0	0	0	0	0	0	0	0	0	0	0	0	0	0	0	0	0	0	0	0	0	0	0
0	0	0	0	0	0	0	0	0	0	0	0	0	0	0	0	0	0	0	0	0	0	0	0	0	0	0	0	0	0	0
0	0	0	0	0	0	0	0	0	0	0	0	0	0	0	0	0	0	0	0	0	0	0	0	0	0	0	0	0	0	0
0	0	0	0	0	0	0	0	0	0	0	0	0	0	0	0	0	0	0	0	0	0	0	0	0	0	0	0	0	0	0
0	0	0	0	0	0	0	0	0	0	0	0	0	0	0	0	0	0	0	0	0	0	0	0	0	0	0	0	0	0	0
0	0	0	0	0	0	0	0	0	0	0	0	0	0	0	0	0	0	0	0	0	0	0	0	0	0	0	0	0	0	0
0	0	0	0	0	0	0	0	0	0	0	0	0	0	0	0	0	0	0	0	0	0	0	0	0	0	0	0	0	0	0
0	0	0	0	0	0	0	0	0	0	0	0	0	0	0	0	0	0	0	0	0	0	0	0	0	0	0	0	0	0	0
0	0	0	0	0	0	0	0	0	0	0	0	0	0	0	0	0	0	0	0	0	0	0	0	0	0	0	0	0	0	0
0	0	0	0	0	0	0	0	0	0	0	0	0	0	0	0	0	0	0	0	0	0	0	0	0	0	0	0	0	0	0
0	0	0	0	0	0	0	0	0	0	0	0	0	0	0	0	0	0	0	0	0	0	0	0	0	0	0	0	0	0	0
0	0	0	0	0	0	0	0	0	0	0	0	0	0	0	0	0	0	0	0	0	0	0	0	0	0	0	0	0	0	0
0	0	0	0	0	0	0	0	0	0	0	0	0	0	0	0	0	0	0	0	0	0	0	0	0	0	0	0	0	0	0
0	0	0	0	0	0	0	0	0	0	0	0	0	0	0	0	0	0	0	0	0	0	0	0	0	0	0	0	0	0	0
0	0	0	0	0	0	0	0	0	0	0	0	0	0	0	0	0	0	0	0	0	0	0	0	0	0	0	0	0	0	0
0	0	0	0	0	0	0	0	0	0	0	0	0	0	0	0	0	0	0	0	0	0	0	0	0	0	0	0	0	0	0
0	0	0	0	0	0	0	0	0	0	0	0	0	0	0	0	0	0	0	0	0	0	0	0	0	0	0	0	0	0	0
0	0	0	0	0	0	0	0	0	0	0	0	0	0	0	0	0	0	0	0	0	0	0	0	0	0	0	0	0	0	0
0	0	0	0	0	0	0	0	0	0	0	0	0	0	0	0	0	0	0	0	0	0	0	0	0	0	0	0	0	0	0
0	0	0	0	0	0	0	0	0	0	0	0	0	0	0	0	0	0	0	0	0	0	0	0	0	0	0	0	0	0	0
0	0	0	0	0	0	0	0	0	0	0	0	0	0	0	0	0	0	0	0	0	0	0	0	0	0	0	0	0	0	0
0	0	0	0	0	0	0	0	0	0	0	0	0	0	0	0	0	0	0	0	0	0	0	0	0	0	0	0	0	0	0
0	0	0	0	0	0	0	0	0	0	0	0	0	0	0	0	0	0	0	0	0	0	0	0	0	0	0	0	0	0	0
0	0	0	0	0	0	0	0	0	0	0	0	0	0	0	0	0	0	0	0	0	0	0	0	0	0	0	0	0	0	0
0	0	0	0	0	0	0	0	0	0	0	0	0	0	0	0	0	0	0	0	0	0	0	0	0	0	0	0	0	0	0
0	0	0	0	0	0	0	0	0	0	0	0	0	0	0	0	0	0	0	0	0	0	0	0	0	0	0	0	0	0	0
0	0	0	0	0	0	0	0	0	0	0	0	0	0	0	0	0	0	0	0	0	0	0	0	0	0	0	0	0	0	0
0	0	0	0	0	0	0	0	0	0	0	0	0	0	0	0	0	0	0	0	0	0	0	0	0	0	0	0	0	0	0
0	0	0	0	0	0	0	0	0	0	0	0	0	0	0	0	0	0	0	0	0	0	0	0	0	0	0	0	0	0	0
0	0	0	0	0	0	0	0	0	0	0	0	0	0	0	0	0	0	0	0	0	0	0	0	0	0	0	0	0	0	0
0	0	0	0	0	0	0	0	0	0	0	0	0	0	0	0	0	0	0	0	0	0	0	0	0	0	0	0	0	0	0
0	0	0	0	0	0	0	0	0	0	0	0	0	0	0	0	0	0	0	0	0	0	0	0	0	0	0	0	0	0	0
0	0	0	0	0	0	0	0	0	0	0	0	0	0	0	0	0	0	0	0	0	0	0	0	0	0	0	0	0	0	0
0	0	0	0	0	0	0	0	0	0	0	0	0	0	0	0	0	0	0	0	0	0	0	0	0	0	0	0	0	0	0
0	0	0	0	0	0	0	0	0	0	0	0	0	0	0	0	0	0	0	0	0	0	0	0	0	0	0	0	0	0	0
0	0	0	0	0	0	0	0	0	0	0	0	0	0	0	0	0	0	0	0	0	0	0	0	0	0	0	0	0	0	0
0	0	0	0	0	0	0	0	0	0	0	0	0	0	0	0	0	0	0	0	0	0	0	0	0	0	0	0	0	0	0
0	0	0	0	0	0	0	0	0	0	0	0	0	0	0	0	0	0	0	0	0	0	0	0	0	0	0	0	0	0	0
0	0	0	0	0	0	0	0	0	0	0	0	0	0	0	0	0	0	0	0	0	0	0	0	0	0	0	0	0	0	0
0	0	0	0	0	0	0	0	0	0	0	0	0	0	0	0	0	0	0	0	0	0	0	0	0	0	0	0	0	0	0
0	0	0	0	0	0	0	0	0	0	0	0	0	0	0	0	0	0	0	0	0	0	0	0	0	0	0	0	0	0	0
0	0	0	0	0	0	0	0	0	0	0	0	0	0	0	0	0	0	0	0	0	0	0	0	0	0	0	0	0	0	0
0	0	0	0	0	0	0	0	0	0	0	0	0	0	0	0	0	0	0	0	0	0	0	0	0	0	0	0	0	0	0
0	0	0	0	0	0	0	0	0	0	0	0	0	0	0	0	0	0	0	0	0	0	0	0	0	0	0	0	0	0	0
0	0	0	0	0	0	0	0	0	0	0	0	0	0	0	0	0	0	0	0	0	0	0	0	0	0	0	0	0	0	0
0	0	0	0	0	0	0	0	0	0	0	0	0	0	0	0	0	0	0	0	0	0	0	0	0	0	0	0	0	0	0
0	0	0	0	0	0	0	0	0	0	0	0	0	0	0	0	0	0	0	0	0	0	0	0	0	0	0	0	0	0	0
0	0	0	0	0	0	0	0	0	0	0	0	0	0	0	0	0	0	0	0	0	0	0	0	0	0	0	0	0	0	0
0	0	0	0	0	0	0	0	0	0	0	0	0	0	0	0	0	0	0	0	0	0	0	0	0	0	0	0	0	0	0
0	0	0	0	0	0	0	0	0	0	0	0	0	0	0	0	0	0	0	0	0	0	0	0	0	0	0	0	0	0	0
0	0	0	0	0	0	0	0	0	0	0	0	0	0	0	0	0	0	0	0	0	0	0	0	0	0	0	0	0	0	0
0	0	0	0	0	0	0	0	0	0	0	0	0	0	0	0	0	0	0	0	0	0	0	0	0	0	0	0	0	0	0
0	0	0	0	0	0	0	0	0	0	0	0	0	0	0	0	0	0	0	0	0	0	0	0	0	0	0	0	0	0	0
0	0	0	0	0	0	0	0	0	0	0	0	0	0	0	0	0	0	0	0	0	0	0	0	0	0	0	0	0	0	0
0	0	0	0	0	0	0	0	0	0	0	0	0	0	0	0	0	0	0	0	0	0	0	0	0	0	0	0	0	0	0
0	0	0	0	0	0	0	0	0	0	0	0	0	0	0	0	0	0	0	0	0	0	0	0	0	0	0	0	0	0	0
0	0	0	0	0	0	0	0	0	0	0	0	0	0	0	0	0	0	0	0	0	0	0	0	0	0	0	0	0	0	0
0	0	0	0	0	0	0	0	0	0	0	0	0	0	0	0	0	0	0	0	0	0	0	0	0	0	0	0	0	0	0
0	0	0	0	0	0	0	0	0	0	0	0	0	0	0	0	0	0	0	0	0	0	0	0	0	0	0	0	0	0	0
0	0	0	0	0	0	0	0	0	0	0	0	0	0	0	0	0	0	0	0	0	0	0	0	0	0	0	0	0	0	0
0	0	0	0	0	0	0	0	0	0	0	0	0	0	0	0	0	0	0	0	0	0	0	0	0	0	0	0	0	0	0
0	0	0	0	0	0	0	0	0	0	0	0	0	0	0	0	0	0	0	0	0	0	0	0	0	0	0	0	0	0	0
0	0	0	0	0	0	0	0	0	0	0	0	0	0	0	0	0	0	0	0	0	0	0	0	0	0	0	0	0	0	0
0	0	0	0	0	0	0	0	0	0	0	0	0	0	0	0	0	0	0	0	0	0	0	0	0	0	0	0	0	0	0
0	0	0	0	0	0	0	0	0	0	0	0	0	0	0	0	0	0	0	0	0	0	0	0	0	0	0	0	0	0	0
0	0	0	0	0	0	0	0	0	0	0	0	0	0	0	0	0	0	0	0	0	0	0	0	0	0	0	0	0	0	0
0	0	0	0	0	0	0	0	0	0	0	0	0	0	0	0	0	0	0	0	0	0	0	0	0	0	0	0	0	0	0
0	0	0	0	0	0	0	0	0	0	0	0	0	0	0	0	0	0	0	0	0	0	0	0	0	0	0	0	0	0	0
0	0	0	0	0	0	0	0	0	0	0	0	0	0	0	0	0	0	0	0	0	0	0	0	0	0	0	0	0	0	0
0	0	0	0	0	0	0	0	0	0	0	0	0	0	0	0	0	0	0	0	0	0	0	0	0	0	0	0	0	0	0
0	0	0	0	0	0	0	0	0	0	0	0	0	0	0	0	0	0	0	0	0	0	0	0	0	0	0	0	0	0	0
0	0	0	0	0	0	0	0	0	0	0	0	0	0	0	0	0	0	0	0	0	0	0	0	0	0	0	0	0	0	0
0	0	0	0	0	0	0	0	0	0	0	0	0	0	0	0	0	0	0	0	0	0	0	0	0	0	0	0	0	0	0
0	0	0	0	0	0	0	0	0	0	0	0	0	0	0	0	0	0	0	0	0	0	0	0	0	0	0	0	0	0	0
0	0	0	0	0	0	0	0	0	0	0	0	0	0	0	0	0	0	0	0	0	0	0	0	0	0	0	0	0	0	0
0	0	0	0	0	0	0	0	0	0	0	0	0	0	0	0	0	0	0	0	0	0	0	0	0	0	0	0	0	0	0
0	0	0	0	0	0	0	0	0	0	0	0	0	0	0	0	0	0	0	0	0	0	0	0	0	0	0	0	0	0	0
0	0	0	0	0	0	0	0	0	0	0	0	0	0	0	0	0	0	0	0	0	0	0	0	0	0	0	0	0	0	0
0	0	0	0	0	0	0	0	0	0	0	0	0	0	0	0	0	0	0	0	0	0	0	0	0	0	0	0	0	0	0
0	0	0	0	0	0	0	0	0	0	0	0	0	0	0	0	0	0	0	0	0	0	0	0	0	0	0	0	0	0	0
0	0	0	0	0	0	0	0	0	0	0	0	0	0	0	0	0	0	0	0	0	0	0	0	0	0	0	0	0	0	0
0	0	0	0	0	0	0	0	0	0	0	0	0	0	0	0	0	0	0	0	0	0	0	0	0	0	0	0	0	0	0
0	0	0	0	0	0	0	0	0	0	0	0	0	0	0	0	0	0	0	0	0	0	0	0	0	0	0	0	0	0	0
0	0	0	0	0	0	0	0	0	0	0	0	0	0	0	0	0	0	0	0	0	0	0	0	0	0	0	0	0	0	0
0	0	0	0	0	0	0	0	0	0	0	0	0	0	0	0	0	0	0	0	0	0	0	0	0	0	0	0	0	0	0
0	0	0	0	0	0	0	0	0	0	0	0	0	0	0	0	0	0	0	0	0	0	0	0	0	0	0	0	0	0	0
0	0	0	0	0	0	0	0	0	0	0	0	0	0	0	0	0	0	0	0	0	0	0	0	0	0	0	0	0	0	0
0	0	0	0	0	0	0	0	0	0	0	0	0	0	0	0	0	0	0	0	0	0	0	0	0	0	0	0	0	0	0
0	0	0	0	0	0	0	0	0	0	0	0	0	0	0	0	0	0	0	0	0	0	0	0	0	0	0	0	0	0	0
0	0	0	0	0	0	0	0	0	0	0	0	0	0	0	0	0	0	0	0	0	0	0	0	0	0	0	0	0	0	0
0	0	0	0	0	0	0	0	0	0	0	0	0	0	0	0	0	0	0	0	0	0	0	0	0	0	0	0	0	0	0
0	0	0	0	0	0	0	0	0	0	0	0	0	0	0	0	0	0	0	0	0	0	0	0	0	0	0	0	0	0	0
0	0	0	0	0	0	0	0	0	0	0	0	0	0	0	0	0	0	0	0	0	0	0	0	0	0	0	0	0	0	0
0	0	0	0	0	0	0	0	0	0	0	0	0	0	0	0	0	0	0	0	0	0	0	0	0	0	0	0	0	0	0
0	0	0	0	0	0	0	0	0	0	0	0	0	0	0	0	0	0	0	0	0	0	0	0	0	0	0	0	0	0	0
0	0	0	0	0	0	0	0	0	0	0	0	0	0	0	0	0	0	0	0	0	0	0	0	0	0	0	0	0	0	0
0	0	0	0	0	0	0	0	0	0	0	0	0	0	0	0	0	0	0	0	0	0	0	0	0	0	0	0	0	0	0
0	0	0	0	0	0	0	0	0	0	0	0	0	0	0	0	0	0	0	0	0	0	0	0	0	0	0	0	0	0	0
0	0	0	0	0	0	0	0	0	0	0	0	0	0	0	0	0	0	0	0	0	0	0	0	0	0	0	0	0	0	0
0	0	0	0	0	0	0	0	0	0	0	0	0	0	0	0	0	0	0	0	0	0	0	0	0	0	0	0	0	0	0
0	0	0	0	0	0	0	0	0	0	0	0	0	0	0	0	0	0	0	0	0	0	0	0	0	0	0	0	0	0	0
0	0	0	0	0	0	0	0	0	0	0	0	0	0	0	0	0	0	0	0	0	0	0	0	0	0	0	0	0	0	0
0	0	0	0	0	0	0	0	0	0	0	0	0	0	0	0	0	0	0	0	0	0	0	0	0	0	0	0	0	0	0
0	0	0	0	0	0	0	0	0	0	0	0	0	0	0	0	0	0	0	0	0	0	0	0	0	0	0	0	0	0	0
0	0	0	0	0	0	0	0	0	0	0	0	0	0	0	0	0	0	0	0	0	0	0	0	0	0	0	0	0	0	0
0	0	0	0	0	0	0	0	0	0	0	0	0	0	0	0	0	0	0	0	0	0	0	0	0	0	0	0	0	0	0
0	0	0	0	0	0	0	0	0	0	0	0	0	0	0	0	0	0	0	0	0	0	0	0	0	0	0	0	0	0	0
0	0	0	0	0	0	0	0	0	0	0	0	0	0	0	0	0	0	0	0	0	0	0	0	0	0	0	0	0	0	0
0	0	0	0	0	0	0	0	0	0	0	0	0	0	0	0	0	0	0	0	0	0	0	0	0	0	0	0	0	0	0
0	0	0	0	0	0	0	0	0	0	0	0	0	0	0	0	0	0	0	0	0	0	0	0	0	0	0	0	0	0	0
0	0	0	0	0	0	0	0	0	0	0	0	0	0	0	0	0	0	0	0	0	0	0	0	0	0	0	0	0	0	0
0	0	0	0	0	0	0	0	0	0	0	0	0	0	0	0	0	0	0	0	0	0	0	0	0	0	0	0	0	0	0
0	0	0	0	0	0	0	0	0	0	0	0	0	0	0	0	0	0	0	0	0	0	0	0	0	0	0	0	0	0	0
0	0	0	0	0	0	0	0	0	0	0	0	0	0	0	0	0	0	0	0	0	0	0	0	0	0	0	0	0	0	0
0	0	0	0	0	0	0	0	0	0	0	0	0	0	0	0	0	0	0	0	0	0	0	0	0	0	0	0	0	0	0
0	0	0	0	0	0	0	0	0	0	0	0	0	0	0	0	0	0	0	0	0	0	0	0	0	0	0	0	0	0	0
0	0	0	0	0	0	0	0	0	0	0	0	0	0	0	0	0	0	0	0	0	0	0	0	0	0	0	0	0	0	0
0	0	0	0	0	0	0	0	0	0	0	0	0	0	0	0	0	0	0	0	0	0	0	0	0	0	0	0	0	0	0
0	0	0	0	0	0	0	0	0	0	0	0	0	0	0	0	0	0	0	0	0	0	0	0	0	0	0	0	0	0	0
0	0	0	0	0	0	0	0	0	0	0	0	0	0	0	0	0	0	0	0	0	0	0	0	0	0	0	0	0	0	0
0	0	0	0	0	0	0	0	0	0	0	0	0	0	0	0	0	0	0	0	0	0	0	0	0	0	0	0	0	0	0
0	0	0	0	0	0	0	0	0	0	0	0	0	0	0	0	0	0	0	0	0	0	0	0	0	0	0	0	0	0	0
0	0	0	0	0	0	0	0	0	0	0	0	0	0	0	0	0	0	0	0	0	0	0	0	0	0	0	0	0	0	0
0	0	0	0	0	0	0	0	0	0	0	0	0	0	0	0	0	0	0	0	0	0	0	0	0	0	0	0	0	0	0
0	0	0	0	0	0	0	0	0	0	0	0	0	0	0	0	0	0	0	0	0	0	0	0	0	0	0	0	0	0	0
0	0	0	0	0	0	0	0	0	0	0	0	0	0	0	0	0	0	0	0	0	0	0	0	0	0	0	0	0	0	0
0	0	0	0	0	0	0	0	0	0	0	0	0	0	0	0	0	0	0	0	0	0	0	0	0	0	0	0	0	0	0
0	0	0	0	0	0	0	0	0	0	0	0	0	0	0	0	0	0	0	0	0	0	0	0	0	0	0	0	0	0	0
0	0	0	0	0	0	0	0	0	0	0	0	0	0	0	0	0	0	0	0	0	0	0	0	0	0	0	0	0	0	0
0	0	0	0	0	0	0	0	0	0	0	0	0	0	0	0	0	0	0	0	0	0	0	0	0	0	0	0	0	0	0
0	0	0	0	0	0	0	0	0	0	0	0	0	0	0	0	0	0	0	0	0	0	0	0	0	0	0	0	0	0	0
0	0	0	0	0	0	0	0	0	0	0	0	0	0	0	0	0	0	0	0	0	0	0	0	0	0	0	0	0	0	0
0	0	0	0	0	0	0	0	0	0	0	0	0	0	0	0	0	0	0	0	0	0	0	0	0	0	0	0	0	0	0
0	0	0	0	0	0	0	0	0	0	0	0	0	0	0	0	0	0	0	0	0	0	0	0	0	0	0	0	0	0	0
0	0	0	0	0	0	0	0	0	0	0	0	0	0	0	0	0	0	0	0	0	0	0	0	0	0	0	0	0	0	0
0	0	0	0	0	0	0	0	0	0	0	0	0	0	0	0	0	0	0	0	0	0	0	0	0	0	0	0	0	0	0
0	0	0	0	0	0	0	0	0	0	0	0	0	0	0	0	0	0	0	0	0	0	0	0	0	0	0	0	0	0	0
0	0	0	0	0	0	0	0	0	0	0	0	0	0	0	0	0	0	0	0	0	0	0	0	0	0	0	0	0	0	0
0	0	0	0	0	0	0	0	0	0	0	0	0	0	0	0	0	0	0	0	0	0	0	0	0	0	0	0	0	0	0
0	0	0	0	0	0	0	0	0	0	0	0	0	0	0	0	0	0	0	0	0	0	0	0	0	0	0	0	0	0	0
0	0	0	0	0	0	0	0	0	0	0	0	0	0	0	0	0	0	0	0	0	0	0	0	0	0	0	0	0	0	0
0	0	0	0	0	0	0	0	0	0	0	0	0	0	0	0	0	0	0	0	0	0	0	0	0	0	0	0	0	0	0
0	0	0	0	0	0	0	0	0	0	0	0	0	0	0	0	0	0	0	0	0	0	0	0	0	0	0	0	0	0	0
0	0	0	0	0	0	0	0	0	0	0	0	0	0	0	0	0	0	0	0	0	0	0	0	0	0	0	0	0	0	0
0	0	0	0	0	0	0	0	0	0	0	0	0	0	0	0	0	0	0	0	0	0	0	0	0	0	0	0	0	0	0
0	0	0	0	0	0	0	0	0	0	0	0	0	0	0	0	0	0	0	0	0	0	0	0	0	0	0	0	0	0	0
0	0	0	0	0	0	0	0	0	0	0	0	0	0	0	0	0	0	0	0	0	0	0	0	0	0	0	0	0	0	0
0	0	0	0	0	0	0	0	0	0	0	0	0	0	0	0	0	0	0	0	0	0	0	0	0	0	0	0	0	0	0
0	0	0	0	0	0	0	0	0	0	0	0	0	0	0	0	0	0	0	0	0	0	0	0	0	0	0	0	0	0	0
0	0	0	0	0	0	0	0	0	0	0	0	0	0	0	0	0	0	0	0	0	0	0	0	0	0	0	0	0	0	0
0	0	0	0	0	0	0	0	0	0	0	0	0	0	0	0	0	0	0	0	0	0	0	0	0	0	0	0	0	0	0
0	0	0	0	0	0	0	0	0	0	0	0	0	0	0	0	0	0	0	0	0	0	0	0	0	0	0	0	0	0	0
0	0	0	0	0	0	0	0	0	0	0	0	0	0	0	0	0	0	0	0	0	0	0	0	0	0	0	0	0	0	0
0	0	0	0	0	0	0	0	0	0	0	0	0	0	0	0	0	0	0	0	0	0	0	0	0	0	0	0	0	0	0
0	0	0	0	0	0	0	0	0	0	0	0	0	0	0	0	0	0	0	0	0	0	0	0	0	0	0	0	0	0	0
0	0	0	0	0	0	0	0	0	0	0	0	0	0	0	0	0	0	0	0	0	0	0	0	0	0	0	0	0	0	0
0	0	0	0	0	0	0	0	0	0	0	0	0	0	0	0	0	0	0	0	0	0	0	0	0	0	0	0	0	0	0
0	0	0	0	0	0	0	0	0	0	0	0	0	0	0	0	0	0	0	0	0	0	0	0	0	0	0	0	0	0	0
0	0	0	0	0	0	0	0	0	0	0	0	0	0	0	0	0	0	0	0	0	0	0	0	0	0	0	0	0	0	0
0	0	0	0	0	0	0	0	0	0	0	0	0	0	0	0	0	0	0	0	0	0	0	0	0	0	0	0	0	0	0
0	0	0	0	0	0	0	0	0	0	0	0	0	0	0	0	0	0	0	0	0	0	0	0	0	0	0	0	0	0	0
0	0	0	0	0	0	0	0	0	0	0	0	0	0	0	0	0	0	0	0	0	0	0	0	0	0	0	0	0	0	0
0	0	0	0	0	0	0	0	0	0	0	0	0	0	0	0	0	0	0	0	0	0	0	0	0	0	0	0	0	0	0
0	0	0	0	0	0	0	0	0	0	0	0	0	0	0	0	0	0	0	0	0	0	0	0	0	0	0	0	0	0	0
0	0	0	0	0	0	0	0	0	0	0	0	0	0	0	0	0	0	0	0	0	0	0	0	0	0	0	0	0	0	0
0	0	0	0	0	0	0	0	0	0	0	0	0	0	0	0	0	0	0	0	0	0	0	0	0	0	0	0	0	0	0
0	0	0	0	0	0	0	0	0	0	0	0	0	0	0	0	0	0	0	0	0	0	0	0	0	0	0	0	0	0	0
0	0	0	0	0	0	0	0	0	0	0	0	0	0	0	0	0	0	0	0	0	0	0	0	0	0	0	0	0	0	0
0	0	0	0	0	0	0	0	0	0	0	0	0	0	0	0	0	0	0	0	0	0	0	0	0	0	0	0	0	0	0
0	0	0	0	0	0	0	0	0	0	0	0	0	0	0	0	0	0	0	0	0	0	0	0	0	0	0	0	0	0	0
0	0	0	0	0	0	0	0	0	0	0	0	0	0	0	0	0	0	0	0	0	0	0	0	0	0	0	0	0	0	0
0	0	0	0	0	0	0	0	0	0	0	0	0	0	0	0	0	0	0	0	0	0	0	0	0	0	0	0	0	0	0
0	0	0	0	0	0	0	0	0	0	0	0	0	0	0	0	0	0	0	0	0	0	0	0	0	0	0	0	0	0	0
0	0	0	0	0	0	0	0	0	0	0	0	0	0	0	0	0	0	0	0	0	0	0	0	0	0	0	0	0	0	0
0	0	0	0	0	0	0	0	0	0	0	0	0	0	0	0	0	0	0	0	0	0	0	0	0	0	0	0	0	0	0
0	0	0	0	0	0	0	0	0	0	0	0	0	0	0	0	0	0	0	0	0	0	0	0	0	0	0	0	0	0	0
0	0	0	0	0	0	0	0	0	0	0	0	0	0	0	0	0	0	0	0	0	0	0	0	0	0	0	0	0	0	0
0	0	0	0	0	0	0	0	0	0	0	0	0	0	0	0	0	0	0	0	0	0	0	0	0	0	0	0	0	0	0
0	0	0	0	0	0	0	0	0	0	0	0	0	0	0	0	0	0	0	0	0	0	0	0	0	0	0	0	0	0	0
0	0	0	0	0	0	0	0	0	0	0	0	0	0	0	0	0	0	0	0	0	0	0	0	0	0	0	0	0	0	0
0	0	0	0	0	0	0	0	0	0	0	0	0	0	0	0	0	0	0	0	0	0	0	0	0	0	0	0	0	0	0
0	0	0	0	0	0	0	0	0	0	0	0	0	0	0	0	0	0	0	0	0	0	0	0	0	0	0	0	0	0	0
0	0	0	0	0	0	0	0	0	0	0	0	0	0	0	0	0	0	0	0	0	0	0	0	0	0	0	0	0	0	0
0	0	0	0	0	0	0	0	0	0	0	0	0	0	0	0	0	0	0	0	0	0	0	0	0	0	0	0	0	0	0
0	0	0	0	0	0	0	0	0	0	0	0	0	0	0	0	0	0	0	0	0	0	0	0	0	0	0	0	0	0	0
0	0	0	0	0	0	0	0	0	0	0	0	0	0	0	0	0	0	0	0	0	0	0	0	0	0	0	0	0	0	0
0	0	0	0	0	0	0	0	0	0	0	0	0	0	0	0	0	0	0	0	0	0	0	0	0	0	0	0	0	0	0
0	0	0	0	0	0	0	0	0	0	0	0	0	0	0	0	0	0	0	0	0	0	0	0	0	0	0	0	0	0	0
0	0	0	0	0	0	0	0	0	0	0	0	0	0	0	0	0	0	0	0	0	0	0	0	0	0	0	0	0	0	0
0	0	0	0	0	0	0	0	0	0	0	0	0	0	0	0	0	0	0	0	0	0	0	0	0	0	0	0	0	0	0
0	0	0	0	0	0	0	0	0	0	0	0	0	0	0	0	0	0	0	0	0	0	0	0	0	0	0	0	0	0	0
0	0	0	0	0	0	0	0	0	0	0	0	0	0	0	0	0	0	0	0	0	0	0	0	0	0	0	0	0	0	0
0	0	0	0	0	0	0	0	0	0	0	0	0	0	0	0	0	0	0	0	0	0	0	0	0	0	0	0	0	0	0
0	0	0	0	0	0	0	0	0	0	0	0	0	0	0	0	0	0	0	0	0	0	0	0	0	0	0	0	0	0	0
0	0	0	0	0	0	0	0	0	0	0	0	0	0	0	0	0	0	0	0	0	0	0	0	0	0	0	0	0	0	0
0	0	0	0	0	0	0	0	0	0	0	0	0	0	0	0	0	0	0	0	0	0	0	0	0	0	0	0	0	0	0
0	0	0	0	0	0	0	0	0	0	0	0	0	0	0	0	0	0	0	0	0	0	0	0	0	0	0	0	0	0	0
0	0	0	0	0	0	0	0	0	0	0	0	0	0	0	0	0	0	0	0	0	0	0	0	0	0	0	0	0	0	0
0	0	0	0	0	0	0	0	0	0	0	0	0	0	0	0	0	0	0	0	0	0	0	0	0	0	0	0	0	0	0
0	0	0	0	0	0	0	0	0	0	0	0	0	0	0	0	0	0	0	0	0	0	0	0	0	0	0	0	0	0	0
0	0	0	0	0	0	0	0	0	0	0	0	0	0	0	0	0	0	0	0	0	0	0	0	0	0	0	0	0	0	0
0	0	0	0	0	0	0	0	0	0	0	0	0	0	0	0	0	0	0	0	0	0	0	0	0	0	0	0	0	0	0
0	0	0	0	0	0	0	0	0	0	0	0	0	0	0	0	0	0	0	0	0	0	0	0	0	0	0	0	0	0	0
0	0	0	0	0	0	0	0	0	0	0	0	0	0	0	0	0	0	0	0	0	0	0	0	0	0	0	0	0	0	0
0	0	0	0	0	0	0	0	0	0	0	0	0	0	0	0	0	0	0	0	0	0	0	0	0	0	0	0	0	0	0
0	0	0	0	0	0	0	0	0	0	0	0	0	0	0	0	0	0	0	0	0	0	0	0	0	0	0	0	0	0	0
0	0	0	0	0	0	0	0	0	0	0	0	0	0	0	0	0	0	0	0	0	0	0	0	0	0	0	0	0	0	0
0	0	0	0	0	0	0	0	0	0	0	0	0	0	0	0	0	0	0	0	0	0	0	0	0	0	0	0	0	0	0
0	0	0	0	0	0	0	0	0	0	0	0	0	0	0	0	0	0	0	0	0	0	0	0	0	0	0	0	0	0	0
0	0	0	0	0	0	0	0	0	0	0	0	0	0	0	0	0	0	0	0	0	0	0	0	0	0	0	0	0	0	0
0	0	0	0	0	0	0	0	0	0	0	0	0	0	0	0	0	0	0	0	0	0	0	0	0	0	0	0	0	0	0
0	0	0	0	0	0	0	0	0	0	0	0	0	0	0	0	0	0	0	0	0	0	0	0	0	0	0	0	0	0	0
0	0	0	0	0	0	0	0	0	0	0	0	0	0	0	0	0	0	0	0	0	0	0	0	0	0	0	0	0	0	0
0	0	0	0	0	0	0	0	0	0	0	0	0	0	0	0	0	0	0	0	0	0	0	0	0	0	0	0	0	0	0
0	0	0	0	0	0	0	0	0	0	0	0	0	0	0	0	0	0	0	0	0	0	0	0	0	0	0	0	0	0	0
0	0	0	0	0	0	0	0	0	0	0	0	0	0	0	0	0	0	0	0	0	0	0	0	0	0	0	0	0	0	0
0	0	0	0	0	0	0	0	0	0	0	0	0	0	0	0	0	0	0	0	0	0	0	0	0	0	0	0	0	0	0
0	0	0	0	0	0	0	0	0	0	0	0	0	0	0	0	0	0	0	0	0	0	0	0	0	0	0	0	0	0	0
0	0	0	0	0	0	0	0	0	0	0	0	0	0	0	0	0	0	0	0	0	0	0	0	0	0	0	0	0	0	0
0	0	0	0	0	0	0	0	0	0	0	0	0	0	0	0	0	0	0	0	0	0	0	0	0	0	0	0	0	0	0
0	0	0	0	0	0	0	0	0	0	0	0	0	0	0	0	0	0	0	0	0	0	0	0	0	0	0	0	0	0	0
0	0	0	0	0	0	0	0	0	0	0	0	0	0	0	0	0	0	0	0	0	0	0	0	0	0	0	0	0	0	0
0	0	0	0	0	0	0	0	0	0	0	0	0	0	0	0	0	0	0	0	0	0	0	0	0	0	0	0	0	0	0
0	0	0	0	0	0	0	0	0	0	0	0	0	0	0	0	0	0	0	0	0	0	0	0	0	0	0	0	0	0	0
0	0	0	0	0	0	0	0	0	0	0	0	0	0	0	0	0	0	0	0	0	0	0	0	0	0	0	0	0	0	0
0	0	0	0	0	0	0	0	0	0	0	0	0	0	0	0	0	0	0	0	0	0	0	0	0	0	0	0	0	0	0
0	0	0	0	0	0	0	0	0	0	0	0	0	0	0	0	0	0	0	0	0	0	0	0	0	0	0	0	0	0	0
0	0	0	0	0	0	0	0	0	0	0	0	0	0	0	0	0	0	0	0	0	0	0	0	0	0	0	0	0	0	0
0	0	0	0	0	0	0	0	0	0	0	0	0	0	0	0	0	0	0	0	0	0	0	0	0	0	0	0	0	0	0
0	0	0	0	0	0	0	0	0	0	0	0	0	0	0	0	0	0	0	0	0	0	0	0	0	0	0	0	0	0	0
0	0	0	0	0	0	0	0	0	0	0	0	0	0	0	0	0	0	0	0	0	0	0	0	0	0	0	0	0	0	0
0	0	0	0	0	0	0	0	0	0	0	0	0	0	0	0	0	0	0	0	0	0	0	0	0	0	0	0	0	0	0
0	0	0	0	0	0	0	0	0	0	0	0	0	0	0	0	0	0	0	0	0	0	0	0	0	0	0	0	0	0	0
0	0	0	0	0	0	0	0	0	0	0	0	0	0	0	0	0	0	0	0	0	0	0	0	0	0	0	0	0	0	0
0	0	0	0	0	0	0	0	0	0	0	0	0	0	0	0	0	0	0	0	0	0	0	0	0	0	0	0	0	0	0
0	0	0	0	0	0	0	0	0	0	0	0	0	0	0	0	0	0	0	0	0	0	0	0	0	0	0	0	0	0	0
0	0	0	0	0	0	0	0	0	0	0	0	0	0	0	0	0	0	0	0	0	0	0	0	0	0	0	0	0	0	0
0	0	0	0	0	0	0	0	0	0	0	0	0	0	0	0	0	0	0	0	0	0	0	0	0	0	0	0	0	0	0
0	0	0	0	0	0	0	0	0	0	0	0	0	0	0	0	0	0	0	0	0	0	0	0	0	0	0	0	0	0	0
0	0	0	0	0	0	0	0	0	0	0	0	0	0	0	0	0	0	0	0	0	0	0	0	0	0	0	0	0	0	0
0	0	0	0	0	0	0	0	0	0	0	0	0	0	0	0	0	0	0	0	0	0	0	0	0	0	0	0	0	0	0
0	0	0	0	0	0	0	0	0	0	0	0	0	0	0	0	0	0	0	0	0	0	0	0	0	0	0	0	0	0	0
0	0	0	0	0	0	0	0	0	0	0	0	0	0	0	0	0	0	0	0	0	0	0	0	0	0	0	0	0	0	0
0	0	0	0	0	0	0	0	0	0	0	0	0	0	0	0	0	0	0	0	0	0	0	0	0	0	0	0	0	0	0
0	0	0	0	0	0	0	0	0	0	0	0	0	0	0	0	0	0	0	0	0	0	0	0	0	0	0	0	0	0	0
0	0	0	0	0	0	0	0	0	0	0	0	0	0	0	0	0	0	0	0	0	0	0	0	0	0	0	0	0	0	0
0	0	0	0	0	0	0	0	0	0	0	0	0	0	0	0	0	0	0	0	0	0	0	0	0	0	0	0	0	0	0
0	0	0	0	0	0	0	0	0	0	0	0	0	0	0	0	0	0	0	0	0	0	0	0	0	0	0	0	0	0	0
0	0	0	0	0	0	0	0	0	0	0	0	0	0	0	0	0	0	0	0	0	0	0	0	0	0	0	0	0	0	0
0	0	0	0	0	0	0	0	0	0	0	0	0	0	0	0	0	0	0	0	0	0	0	0	0	0	0	0	0	0	0
0	0	0	0	0	0	0	0	0	0	0	0	0	0	0	0	0	0	0	0	0	0	0	0	0	0	0	0	0	0	0
0	0	0	0	0	0	0	0	0	0	0	0	0	0	0	0	0	0	0	0	0	0	0	0	0	0	0	0	0	0	0
0	0	0	0	0	0	0	0	0	0	0	0	0	0	0	0	0	0	0	0	0	0	0	0	0	0	0	0	0	0	0
0	0	0	0	0	0	0	0	0	0	0	0	0	0	0	0	0	0	0	0	0	0	0	0	0	0	0	0	0	0	0
0	0	0	0	0	0	0	0	0	0	0	0	0	0	0	0	0	0	0	0	0	0	0	0	0	0	0	0	0	0	0
0	0	0	0	0	0	0	0	0	0	0	0	0	0	0	0	0	0	0	0	0	0	0	0	0	0	0	0	0	0	0
0	0	0	0	0	0	0	0	0	0	0	0	0	0	0	0	0	0	0	0	0	0	0	0	0	0	0	0	0	0	0
0	0	0	0	0	0	0	0	0	0	0	0	0	0	0	0	0	0	0	0	0	0	0	0	0	0	0	0	0	0	0
0	0	0	0	0	0	0	0	0	0	0	0	0	0	0	0	0	0	0	0	0	0	0	0	0	0	0	0	0	0	0
0	0	0	0	0	0	0	0	0	0	0	0	0	0	0	0	0	0	0	0	0	0	0	0	0	0	0	0	0	0	0
0	0	0	0	0	0	0	0	0	0	0	0	0	0	0	0	0	0	0	0	0	0	0	0	0	0	0	0	0	0	0
0	0	0	0	0	0	0	0	0	0	0	0	0	0	0	0	0	0	0	0	0	0	0	0	0	0	0	0	0	0	0
0	0	0	0	0	0	0	0	0	0	0	0	0	0	0	0	0	0	0	0	0	0	0	0	0	0	0	0	0	0	0
0	0	0	0	0	0	0	0	0	0	0	0	0	0	0	0	0	0	0	0	0	0	0	0	0	0	0	0	0	0	0
0	0	0	0	0	0	0	0	0	0	0	0	0	0	0	0	0	0	0	0	0	0	0	0	0	0	0	0	0	0	0
0	0	0	0	0	0	0	0	0	0	0	0	0	0	0	0	0	0	0	0	0	0	0	0	0	0	0	0	0	0	0
0	0	0	0	0	0	0	0	0	0	0	0	0	0	0	0	0	0	0	0	0	0	0	0	0	0	0	0	0	0	0
0	0	0	0	0	0	0	0	0	0	0	0	0	0	0	0	0	0	0	0	0	0	0	0	0	0	0	0	0	0	0
0	0	0	0	0	0	0	0	0	0	0	0	0	0	0	0	0	0	0	0	0	0	0	0	0	0	0	0	0	0	0
0	0	0	0	0	0	0	0	0	0	0	0	0	0	0	0	0	0	0	0	0	0	0	0	0	0	0	0	0	0	0
0	0	0	0	0	0	0	0	0	0	0	0	0	0	0	0	0	0	0	0	0	0	0	0	0	0	0	0	0	0	0
0	0	0	0	0	0	0	0	0	0	0	0	0	0	0	0	0	0	0	0	0	0	0	0	0	0	0	0	0	0	0
0	0	0	0	0	0	0	0	0	0	0	0	0	0	0	0	0	0	0	0	0	0	0	0	0	0	0	0	0	0	0
0	0	0	0	0	0	0	0	0	0	0	0	0	0	0	0	0	0	0	0	0	0	0	0	0	0	0	0	0	0	0
0	0	0	0	0	0	0	0	0	0	0	0	0	0	0	0	0	0	0	0	0	0	0	0	0	0	0	0	0	0	0
0	0	0	0	0	0	0	0	0	0	0	0	0	0	0	0	0	0	0	0	0	0	0	0	0	0	0	0	0	0	0
0	0	0	0	0	0	0	0	0	0	0	0	0	0	0	0	0	0	0	0	0	0	0	0	0	0	0	0	0	0	0
0	0	0	0	0	0	0	0	0	0	0	0	0	0	0	0	0	0	0	0	0	0	0	0	0	0	0	0	0	0	0
0	0	0	0	0	0	0	0	0	0	0	0	0	0	0	0	0	0	0	0	0	0	0	0	0	0	0	0	0	0	0
0	0	0	0	0	0	0	0	0	0	0	0	0	0	0	0	0	0	0	0	0	0	0	0	0	0	0	0	0	0	0
0	0	0	0	0	0	0	0	0	0	0	0	0	0	0	0	0	0	0	0	0	0	0	0	0	0	0	0	0	0	0
0	0	0	0	0	0	0	0	0	0	0	0	0	0	0	0	0	0	0	0	0	0	0	0	0	0	0	0	0	0	0
0	0	0	0	0	0	0	0	0	0	0	0	0	0	0	0	0	0	0	0	0	0	0	0	0	0	0	0	0	0	0
0	0	0	0	0	0	0	0	0	0	0	0	0	0	0	0	0	0	0	0	0	0	0	0	0	0	0	0	0	0	0
0	0	0	0	0	0	0	0	0	0	0	0	0	0	0	0	0	0	0	0	0	0	0	0	0	0	0	0	0	0	0
0	0	0	0	0	0	0	0	0	0	0	0	0	0	0	0	0	0	0	0	0	0	0	0	0	0	0	0	0	0	0
0	0	0	0	0	0	0	0	0	0	0	0	0	0	0	0	0	0	0	0	0	0	0	0	0	0	0	0	0	0	0
0	0	0	0	0	0	0	0	0	0	0	0	0	0	0	0	0	0	0	0	0	0	0	0	0	0	0	0	0	0	0
0	0	0	0	0	0	0	0	0	0	0	0	0	0	0	0	0	0	0	0	0	0	0	0	0	0	0	0	0	0	0
0	0	0	0	0	0	0	0	0	0	0	0	0	0	0	0	0	0	0	0	0	0	0	0	0	0	0	0	0	0	0
0	0	0	0	0	0	0	0	0	0	0	0	0	0	0	0	0	0	0	0	0	0	0	0	0	0	0	0	0	0	0
0	0	0	0	0	0	0	0	0	0	0	0	0	0	0	0	0	0	0	0	0	0	0	0	0	0	0	0	0	0	0
0	0	0	0	0	0	0	0	0	0	0	0	0	0	0	0	0	0	0	0	0	0	0	0	0	0	0	0	0	0	0
0	0	0	0	0	0	0	0	0	0	0	0	0	0	0	0	0	0	0	0	0	0	0	0	0	0	0	0	0	0	0
0	0	0	0	0	0	0	0	0	0	0	0	0	0	0	0	0	0	0	0	0	0	0	0	0	0	0	0	0	0	0
0	0	0	0	0	0	0	0	0	0	0	0	0	0	0	0	0	0	0	0	0	0	0	0	0	0	0	0	0	0	0
0	0	0	0	0	0	0	0	0	0	0	0	0	0	0	0	0	0	0	0	0	0	0	0	0	0	0	0	0	0	0
0	0	0	0	0	0	0	0	0	0	0	0	0	0	0	0	0	0	0	0	0	0	0	0	0	0	0	0	0	0	0
0	0	0	0	0	0	0	0	0	0	0	0	0	0	0	0	0	0	0	0	0	0	0	0	0	0	0	0	0	0	0
0	0	0	0	0	0	0	0	0	0	0	0	0	0	0	0	0	0	0	0	0	0	0	0	0	0	0	0	0	0	0
0	0	0	0	0	0	0	0	0	0	0	0	0	0	0	0	0	0	0	0	0	0	0	0	0	0	0	0	0	0	0
0	0	0	0	0	0	0	0	0	0	0	0	0	0	0	0	0	0	0	0	0	0	0	0	0	0	0	0	0	0	0
0	0	0	0	0	0	0	0	0	0	0	0	0	0	0	0	0	0	0	0	0	0	0	0	0	0	0	0	0	0	0
0	0	0	0	0	0	0	0	0	0	0	0	0	0	0	0	0	0	0	0	0	0	0	0	0	0	0	0	0	0	0
0	0	0	0	0	0	0	0	0	0	0	0	0	0	0	0	0	0	0	0	0	0	0	0	0	0	0	0	0	0	0
0	0	0	0	0	0	0	0	0	0	0	0	0	0	0	0	0	0	0	0	0	0	0	0	0	0	0	0	0	0	0
0	0	0	0	0	0	0	0	0	0	0	0	0	0	0	0	0	0	0	0	0	0	0	0	0	0	0	0	0	0	0
0	0	0	0	0	0	0	0	0	0	0	0	0	0	0	0	0	0	0	0	0	0	0	0	0	0	0	0	0	0	0
0	0	0	0	0	0	0	0	0	0	0	0	0	0	0	0	0	0	0	0	0	0	0	0	0	0	0	0	0	0	0
0	0	0	0	0	0	0	0	0	0	0	0	0	0	0	0	0	0	0	0	0	0	0	0	0	0	0	0	0	0	0
0	0	0	0	0	0	0	0	0	0	0	0	0	0	0	0	0	0	0	0	0	0	0	0	0	0	0	0	0	0	0
0	0	0	0	0	0	0	0	0	0	0	0	0	0	0	0	0	0	0	0	0	0	0	0	0	0	0	0	0	0	0
0	0	0	0	0	0	0	0	0	0	0	0	0	0	0	0	0	0	0	0	0	0	0	0	0	0	0	0	0	0	0
0	0	0	0	0	0	0	0	0	0	0	0	0	0	0	0	0	0	0	0	0	0	0	0	0	0	0	0	0	0	0
0	0	0	0	0	0	0	0	0	0	0	0	0	0	0	0	0	0	0	0	0	0	0	0	0	0	0	0	0	0	0
0	0	0	0	0	0	0	0	0	0	0	0	0	0	0	0	0	0	0	0	0	0	0	0	0	0	0	0	0	0	0
0	0	0	0	0	0	0	0	0	0	0	0	0	0	0	0	0	0	0	0	0	0	0	0	0	0	0	0	0	0	0
0	0	0	0	0	0	0	0	0	0	0	0	0	0	0	0	0	0	0	0	0	0	0	0	0	0	0	0	0	0	0
0	0	0	0	0	0	0	0	0	0	0	0	0	0	0	0	0	0	0	0	0	0	0	0	0	0	0	0	0	0	0
0	0	0	0	0	0	0	0	0	0	0	0	0	0	0	0	0	0	0	0	0	0	0	0	0	0	0	0	0	0	0
0	0	0	0	0	0	0	0	0	0	0	0	0	0	0	0	0	0	0	0	0	0	0	0	0	0	0	0	0	0	0
0	0	0	0	0	0	0	0	0	0	0	0	0	0	0	0	0	0	0	0	0	0	0	0	0	0	0	0	0	0	0
0	0	0	0	0	0	0	0	0	0	0	0	0	0	0	0	0	0	0	0	0	0	0	0	0	0	0	0	0	0	0
0	0	0	0	0	0	0	0	0	0	0	0	0	0	0	0	0	0	0	0	0	0	0	0	0	0	0	0	0	0	0
0	0	0	0	0	0	0	0	0	0	0	0	0	0	0	0	0	0	0	0	0	0	0	0	0	0	0	0	0	0	0
0	0	0	0	0	0	0	0	0	0	0	0	0	0	0	0	0	0	0	0	0	0	0	0	0	0	0	0	0	0	0
0	0	0	0	0	0	0	0	0	0	0	0	0	0	0	0	0	0	0	0	0	0	0	0	0	0	0	0	0	0	0
0	0	0	0	0	0	0	0	0	0	0	0	0	0	0	0	0	0	0	0	0	0	0	0	0	0	0	0	0	0	0
0	0	0	0	0	0	0	0	0	0	0	0	0	0	0	0	0	0	0	0	0	0	0	0	0	0	0	0	0	0	0
0	0	0	0	0	0	0	0	0	0	0	0	0	0	0	0	0	0	0	0	0	0	0	0	0	0	0	0	0	0	0
0	0	0	0	0	0	0	0	0	0	0	0	0	0	0	0	0	0	0	0	0	0	0	0	0	0	0	0	0	0	0
0	0	0	0	0	0	0	0	0	0	0	0	0	0	0	0	0	0	0	0	0	0	0	0	0	0	0	0	0	0	0
0	0	0	0	0	0	0	0	0	0	0	0	0	0	0	0	0	0	0	0	0	0	0	0	0	0	0	0	0	0	0
0	0	0	0	0	0	0	0	0	0	0	0	0	0	0	0	0	0	0	0	0	0	0	0	0	0	0	0	0	0	0
0	0	0	0	0	0	0	0	0	0	0	0	0	0	0	0	0	0	0	0	0	0	0	0	0	0	0	0	0	0	0
0	0	0	0	0	0	0	0	0	0	0	0	0	0	0	0	0	0	0	0	0	0	0	0	0	0	0	0	0	0	0
0	0	0	0	0	0	0	0	0	0	0	0	0	0	0	0	0	0	0	0	0	0	0	0	0	0	0	0	0	0	0
0	0	0	0	0	0	0	0	0	0	0	0	0	0	0	0	0	0	0	0	0	0	0	0	0	0	0	0	0	0	0
0	0	0	0	0	0	0	0	0	0	0	0	0	0	0	0	0	0	0	0	0	0	0	0	0	0	0	0	0	0	0
0	0	0	0	0	0	0	0	0	0	0	0	0	0	0	0	0	0	0	0	0	0	0	0	0	0	0	0	0	0	0
0	0	0	0	0	0	0	0	0	0	0	0	0	0	0	0	0	0	0	0	0	0	0	0	0	0	0	0	0	0	0
0	0	0	0	0	0	0	0	0	0	0	0	0	0	0	0	0	0	0	0	0	0	0	0	0	0	0	0	0	0	0
0	0	0	0	0	0	0	0	0	0	0	0	0	0	0	0	0	0	0	0	0	0	0	0	0	0	0	0	0	0	0
0	0	0	0	0	0	0	0	0	0	0	0	0	0	0	0	0	0	0	0	0	0	0	0	0	0	0	0	0	0	0
0	0	0	0	0	0	0	0	0	0	0	0	0	0	0	0	0	0	0	0	0	0	0	0	0	0	0	0	0	0	0
0	0	0	0	0	0	0	0	0	0	0	0	0	0	0	0	0	0	0	0	0	0	0	0	0	0	0	0	0	0	0
0	0	0	0	0	0	0	0	0	0	0	0	0	0	0	0	0	0	0	0	0	0	0	0	0	0	0	0	0	0	0
0	0	0	0	0	0	0	0	0	0	0	0	0	0	0	0	0	0	0	0	0	0	0	0	0	0	0	0	0	0	0
0	0	0	0	0	0	0	0	0	0	0	0	0	0	0	0	0	0	0	0	0	0	0	0	0	0	0	0	0	0	0
0	0	0	0	0	0	0	0	0	0	0	0	0	0	0	0	0	0	0	0	0	0	0	0	0	0	0	0	0	0	0
0	0	0	0	0	0	0	0	0	0	0	0	0	0	0	0	0	0	0	0	0	0	0	0	0	0	0	0	0	0	0
0	0	0	0	0	0	0	0	0	0	0	0	0	0	0	0	0	0	0	0	0	0	0	0	0	0	0	0	0	0	0
0	0	0	0	0	0	0	0	0	0	0	0	0	0	0	0	0	0	0	0	0	0	0	0	0	0	0	0	0	0	0
0	0	0	0	0	0	0	0	0	0	0	0	0	0	0	0	0	0	0	0	0	0	0	0	0	0	0	0	0	0	0
0	0	0	0	0	0	0	0	0	0	0	0	0	0	0	0	0	0	0	0	0	0	0	0	0	0	0	0	0	0	0
0	0	0	0	0	0	0	0	0	0	0	0	0	0	0	0	0	0	0	0	0	0	0	0	0	0	0	0	0	0	0
0	0	0	0	0	0	0	0	0	0	0	0	0	0	0	0	0	0	0	0	0	0	0	0	0	0	0	0	0	0	0
0	0	0	0	0	0	0	0	0	0	0	0	0	0	0	0	0	0	0	0	0	0	0	0	0	0	0	0	0	0	0
0	0	0	0	0	0	0	0	0	0	0	0	0	0	0	0	0	0	0	0	0	0	0	0	0	0	0	0	0	0	0
0	0	0	0	0	0	0	0	0	0	0	0	0	0	0	0	0	0	0	0	0	0	0	0	0	0	0	0	0	0	0
0	0	0	0	0	0	0	0	0	0	0	0	0	0	0	0	0	0	0	0	0	0	0	0	0	0	0	0	0	0	0
0	0	0	0	0	0	0	0	0	0	0	0	0	0	0	0	0	0	0	0	0	0	0	0	0	0	0	0	0	0	0
0	0	0	0	0	0	0	0	0	0	0	0	0	0	0	0	0	0	0	0	0	0	0	0	0	0	0	0	0	0	0
0	0	0	0	0	0	0	0	0	0	0	0	0	0	0	0	0	0	0	0	0	0	0	0	0	0	0	0	0	0	0
0	0	0	0	0	0	0	0	0	0	0	0	0	0	0	0	0	0	0	0	0	0	0	0	0	0	0	0	0	0	0
0	0	0	0	0	0	0	0	0	0	0	0	0	0	0	0	0	0	0	0	0	0	0	0	0	0	0	0	0	0	0
0	0	0	0	0	0	0	0	0	0	0	0	0	0	0	0	0	0	0	0	0	0	0	0	0	0	0	0	0	0	0
0	0	0	0	0	0	0	0	0	0	0	0	0	0	0	0	0	0	0	0	0	0	0	0	0	0	0	0	0	0	0
0	0	0	0	0	0	0	0	0	0	0	0	0	0	0	0	0	0	0	0	0	0	0	0	0	0	0	0	0	0	0
0	0	0	0	0	0	0	0	0	0	0	0	0	0	0	0	0	0	0	0	0	0	0	0	0	0	0	0	0	0	0
0	0	0	0	0	0	0	0	0	0	0	0	0	0	0	0	0	0	0	0	0	0	0	0	0	0	0	0	0	0	0
0	0	0	0	0	0	0	0	0	0	0	0	0	0	0	0	0	0	0	0	0	0	0	0	0	0	0	0	0	0	0
0	0	0	0	0	0	0	0	0	0	0	0	0	0	0	0	0	0	0	0	0	0	0	0	0	0	0	0	0	0	0
0	0	0	0	0	0	0	0	0	0	0	0	0	0	0	0	0	0	0	0	0	0	0	0	0	0	0	0	0	0	0
0	0	0	0	0	0	0	0	0	0	0	0	0	0	0	0	0	0	0	0	0	0	0	0	0	0	0	0	0	0	0
0	0	0	0	0	0	0	0	0	0	0	0	0	0	0	0	0	0	0	0	0	0	0	0	0	0	0	0	0	0	0
0	0	0	0	0	0	0	0	0	0	0	0	0	0	0	0	0	0	0	0	0	0	0	0	0	0	0	0	0	0	0
0	0	0	0	0	0	0	0	0	0	0	0	0	0	0	0	0	0	0	0	0	0	0	0	0	0	0	0	0	0	0
0	0	0	0	0	0	0	0	0	0	0	0	0	0	0	0	0	0	0	0	0	0	0	0	0	0	0	0	0	0	0
0	0	0	0	0	0	0	0	0	0	0	0	0	0	0	0	0	0	0	0	0	0	0	0	0	0	0	0	0	0	0
0	0	0	0	0	0	0	0	0	0	0	0	0	0	0	0	0	0	0	0	0	0	0	0	0	0	0	0	0	0	0
0	0	0	0	0	0	0	0	0	0	0	0	0	0	0	0	0	0	0	0	0	0	0	0	0	0	0	0	0	0	0
0	0	0	0	0	0	0	0	0	0	0	0	0	0	0	0	0	0	0	0	0	0	0	0	0	0	0	0	0	0	0
0	0	0	0	0	0	0	0	0	0	0	0	0	0	0	0	0	0	0	0	0	0	0	0	0	0	0	0	0	0	0
0	0	0	0	0	0	0	0	0	0	0	0	0	0	0	0	0	0	0	0	0	0	0	0	0	0	0	0	0	0	0
0	0	0	0	0	0	0	0	0	0	0	0	0	0	0	0	0	0	0	0	0	0	0	0	0	0	0	0	0	0	0
0	0	0	0	0	0	0	0	0	0	0	0	0	0	0	0	0	0	0	0	0	0	0	0	0	0	0	0	0	0	0
0	0	0	0	0	0	0	0	0	0	0	0	0	0	0	0	0	0	0	0	0	0	0	0	0	0	0	0	0	0	0
0	0	0	0	0	0	0	0	0	0	0	0	0	0	0	0	0	0	0	0	0	0	0	0	0	0	0	0	0	0	0
0	0	0	0	0	0	0	0	0	0	0	0	0	0	0	0	0	0	0	0	0	0	0	0	0	0	0	0	0	0	0
0	0	0	0	0	0	0	0	0	0	0	0	0	0	0	0	0	0	0	0	0	0	0	0	0	0	0	0	0	0	0
0	0	0	0	0	0	0	0	0	0	0	0	0	0	0	0	0	0	0	0	0	0	0	0	0	0	0	0	0	0	0
0	0	0	0	0	0	0	0	0	0	0	0	0	0	0	0	0	0	0	0	0	0	0	0	0	0	0	0	0	0	0
0	0	0	0	0	0	0	0	0	0	0	0	0	0	0	0	0	0	0	0	0	0	0	0	0	0	0	0	0	0	0
0	0	0	0	0	0	0	0	0	0	0	0	0	0	0	0	0	0	0	0	0	0	0	0	0	0	0	0	0	0	0
0	0	0	0	0	0	0	0	0	0	0	0	0	0	0	0	0	0	0	0	0	0	0	0	0	0	0	0	0	0	0
0	0	0	0	0	0	0	0	0	0	0	0	0	0	0	0	0	0	0	0	0	0	0	0	0	0	0	0	0	0	0
0	0	0	0	0	0	0	0	0	0	0	0	0	0	0	0	0	0	0	0	0	0	0	0	0	0	0	0	0	0	0
0	0	0	0	0	0	0	0	0	0	0	0	0	0	0	0	0	0	0	0	0	0	0	0	0	0	0	0	0	0	0
0	0	0	0	0	0	0	0	0	0	0	0	0	0	0	0	0	0	0	0	0	0	0	0	0	0	0	0	0	0	0
0	0	0	0	0	0	0	0	0	0	0	0	0	0	0	0	0	0	0	0	0	0	0	0	0	0	0	0	0	0	0
0	0	0	0	0	0	0	0	0	0	0	0	0	0	0	0	0	0	0	0	0	0	0	0	0	0	0	0	0	0	0
0	0	0	0	0	0	0	0	0	0	0	0	0	0	0	0	0	0	0	0	0	0	0	0	0	0	0	0	0	0	0
0	0	0	0	0	0	0	0	0	0	0	0	0	0	0	0	0	0	0	0	0	0	0	0	0	0	0	0	0	0	0
0	0	0	0	0	0	0	0	0	0	0	0	0	0	0	0	0	0	0	0	0	0	0	0	0	0	0	0	0	0	0
0	0	0	0	0	0	0	0	0	0	0	0	0	0	0	0	0	0	0	0	0	0	0	0	0	0	0	0	0	0	0
0	0	0	0	0	0	0	0	0	0	0	0	0	0	0	0	0	0	0	0	0	0	0	0	0	0	0	0	0	0	0
0	0	0	0	0	0	0	0	0	0	0	0	0	0	0	0	0	0	0	0	0	0	0	0	0	0	0	0	0	0	0
0	0	0	0	0	0	0	0	0	0	0	0	0	0	0	0	0	0	0	0	0	0	0	0	0	0	0	0	0	0	0
0	0	0	0	0	0	0	0	0	0	0	0	0	0	0	0	0	0	0	0	0	0	0	0	0	0	0	0	0	0	0
0	0	0	0	0	0	0	0	0	0	0	0	0	0	0	0	0	0	0	0	0	0	0	0	0	0	0	0	0	0	0
0	0	0	0	0	0	0	0	0	0	0	0	0	0	0	0	0	0	0	0	0	0	0	0	0	0	0	0	0	0	0
0	0	0	0	0	0	0	0	0	0	0	0	0	0	0	0	0	0	0	0	0	0	0	0	0	0	0	0	0	0	0
0	0	0	0	0	0	0	0	0	0	0	0	0	0	0	0	0	0	0	0	0	0	0	0	0	0	0	0	0	0	0
0	0	0	0	0	0	0	0	0	0	0	0	0	0	0	0	0	0	0	0	0	0	0	0	0	0	0	0	0	0	0
0	0	0	0	0	0	0	0	0	0	0	0	0	0	0	0	0	0	0	0	0	0	0	0	0	0	0	0	0	0	0
0	0	0	0	0	0	0	0	0	0	0	0	0	0	0	0	0	0	0	0	0	0	0	0	0	0	0	0	0	0	0
0	0	0	0	0	0	0	0	0	0	0	0	0	0	0	0	0	0	0	0	0	0	0	0	0	0	0	0	0	0	0
0	0	0	0	0	0	0	0	0	0	0	0	0	0	0	0	0	0	0	0	0	0	0	0	0	0	0	0	0	0	0
0	0	0	0	0	0	0	0	0	0	0	0	0	0	0	0	0	0	0	0	0	0	0	0	0	0	0	0	0	0	0
0	0	0	0	0	0	0	0	0	0	0	0	0	0	0	0	0	0	0	0	0	0	0	0	0	0	0	0	0	0	0
0	0	0	0	0	0	0	0	0	0	0	0	0	0	0	0	0	0	0	0	0	0	0	0	0	0	0	0	0	0	0
0	0	0	0	0	0	0	0	0	0	0	0	0	0	0	0	0	0	0	0	0	0	0	0	0	0	0	0	0	0	0
0	0	0	0	0	0	0	0	0	0	0	0	0	0	0	0	0	0	0	0	0	0	0	0	0	0	0	0	0	0	0
0	0	0	0	0	0	0	0	0	0	0	0	0	0	0	0	0	0	0	0	0	0	0	0	0	0	0	0	0	0	0
0	0	0	0	0	0	0	0	0	0	0	0	0	0	0	0	0	0	0	0	0	0	0	0	0	0	0	0	0	0	0
0	0	0	0	0	0	0	0	0	0	0	0	0	0	0	0	0	0	0	0	0	0	0	0	0	0	0	0	0	0	0
0	0	0	0	0	0	0	0	0	0	0	0	0	0	0	0	0	0	0	0	0	0	0	0	0	0	0	0	0	0	0
0	0	0	0	0	0	0	0	0	0	0	0	0	0	0	0	0	0	0	0	0	0	0	0	0	0	0	0	0	0	0
0	0	0	0	0	0	0	0	0	0	0	0	0	0	0	0	0	0	0	0	0	0	0	0	0	0	0	0	0	0	0
0	0	0	0	0	0	0	0	0	0	0	0	0	0	0	0	0	0	0	0	0	0	0	0	0	0	0	0	0	0	0
0	0	0	0	0	0	0	0	0	0	0	0	0	0	0	0	0	0	0	0	0	0	0	0	0	0	0	0	0	0	0
0	0	0	0	0	0	0	0	0	0	0	0	0	0	0	0	0	0	0	0	0	0	0	0	0	0	0	0	0	0	0
0	0	0	0	0	0	0	0	0	0	0	0	0	0	0	0	0	0	0	0	0	0	0	0	0	0	0	0	0	0	0
0	0	0	0	0	0	0	0	0	0	0	0	0	0	0	0	0	0	0	0	0	0	0	0	0	0	0	0	0	0	0
0	0	0	0	0	0	0	0	0	0	0	0	0	0	0	0	0	0	0	0	0	0	0	0	0	0	0	0	0	0	0
0	0	0	0	0	0	0	0	0	0	0	0	0	0	0	0	0	0	0	0	0	0	0	0	0	0	0	0	0	0	0
0	0	0	0	0	0	0	0	0	0	0	0	0	0	0	0	0	0	0	0	0	0	0	0	0	0	0	0	0	0	0
0	0	0	0	0	0	0	0	0	0	0	0	0	0	0	0	0	0	0	0	0	0	0	0	0	0	0	0	0	0	0
0	0	0	0	0	0	0	0	0	0	0	0	0	0	0	0	0	0	0	0	0	0	0	0	0	0	0	0	0	0	0
0	0	0	0	0	0	0	0	0	0	0	0	0	0	0	0	0	0	0	0	0	0	0	0	0	0	0	0	0	0	0
0	0	0	0	0	0	0	0	0	0	0	0	0	0	0	0	0	0	0	0	0	0	0	0	0	0	0	0	0	0	0
0	0	0	0	0	0	0	0	0	0	0	0	0	0	0	0	0	0	0	0	0	0	0	0	0	0	0	0	0	0	0
0	0	0	0	0	0	0	0	0	0	0	0	0	0	0	0	0	0	0	0	0	0	0	0	0	0	0	0	0	0	0
0	0	0	0	0	0	0	0	0	0	0	0	0	0	0	0	0	0	0	0	0	0	0	0	0	0	0	0	0	0	0
0	0	0	0	0	0	0	0	0	0	0	0	0	0	0	0	0	0	0	0	0	0	0	0	0	0	0	0	0	0	0
0	0	0	0	0	0	0	0	0	0	0	0	0	0	0	0	0	0	0	0	0	0	0	0	0	0	0	0	0	0	0
0	0	0	0	0	0	0	0	0	0	0	0	0	0	0	0	0	0	0	0	0	0	0	0	0	0	0	0	0	0	0
0	0	0	0	0	0	0	0	0	0	0	0	0	0	0	0	0	0	0	0	0	0	0	0	0	0	0	0	0	0	0
0	0	0	0	0	0	0	0	0	0	0	0	0	0	0	0	0	0	0	0	0	0	0	0	0	0	0	0	0	0	0
0	0	0	0	0	0	0	0	0	0	0	0	0	0	0	0	0	0	0	0	0	0	0	0	0	0	0	0	0	0	0
0	0	0	0	0	0	0	0	0	0	0	0	0	0	0	0	0	0	0	0	0	0	0	0	0	0	0	0	0	0	0
0	0	0	0	0	0	0	0	0	0	0	0	0	0	0	0	0	0	0	0	0	0	0	0	0	0	0	0	0	0	0
0	0	0	0	0	0	0	0	0	0	0	0	0	0	0	0	0	0	0	0	0	0	0	0	0	0	0	0	0	0	0
0	0	0	0	0	0	0	0	0	0	0	0	0	0	0	0	0	0	0	0	0	0	0	0	0	0	0	0	0	0	0
0	0	0	0	0	0	0	0	0	0	0	0	0	0	0	0	0	0	0	0	0	0	0	0	0	0	0	0	0	0	0
0	0	0	0	0	0	0	0	0	0	0	0	0	0	0	0	0	0	0	0	0	0	0	0	0	0	0	0	0	0	0
0	0	0	0	0	0	0	0	0	0	0	0	0	0	0	0	0	0	0	0	0	0	0	0	0	0	0	0	0	0	0
0	0	0	0	0	0	0	0	0	0	0	0	0	0	0	0	0	0	0	0	0	0	0	0	0	0	0	0	0	0	0
0	0	0	0	0	0	0	0	0	0	0	0	0	0	0	0	0	0	0	0	0	0	0	0	0	0	0	0	0	0	0
0	0	0	0	0	0	0	0	0	0	0	0	0	0	0	0	0	0	0	0	0	0	0	0	0	0	0	0	0	0	0
0	0	0	0	0	0	0	0	0	0	0	0	0	0	0	0	0	0	0	0	0	0	0	0	0	0	0	0	0	0	0
0	0	0	0	0	0	0	0	0	0	0	0	0	0	0	0	0	0	0	0	0	0	0	0	0	0	0	0	0	0	0
0	0	0	0	0	0	0	0	0	0	0	0	0	0	0	0	0	0	0	0	0	0	0	0	0	0	0	0	0	0	0
0	0	0	0	0	0	0	0	0	0	0	0	0	0	0	0	0	0	0	0	0	0	0	0	0	0	0	0	0	0	0
0	0	0	0	0	0	0	0	0	0	0	0	0	0	0	0	0	0	0	0	0	0	0	0	0	0	0	0	0	0	0
0	0	0	0	0	0	0	0	0	0	0	0	0	0	0	0	0	0	0	0	0	0	0	0	0	0	0	0	0	0	0
0	0	0	0	0	0	0	0	0	0	0	0	0	0	0	0	0	0	0	0	0	0	0	0	0	0	0	0	0	0	0
0	0	0	0	0	0	0	0	0	0	0	0	0	0	0	0	0	0	0	0	0	0	0	0	0	0	0	0	0	0	0
0	0	0	0	0	0	0	0	0	0	0	0	0	0	0	0	0	0	0	0	0	0	0	0	0	0	0	0	0	0	0
0	0	0	0	0	0	0	0	0	0	0	0	0	0	0	0	0	0	0	0	0	0	0	0	0	0	0	0	0	0	0
0	0	0	0	0	0	0	0	0	0	0	0	0	0	0	0	0	0	0	0	0	0	0	0	0	0	0	0	0	0	0
0	0	0	0	0	0	0	0	0	0	0	0	0	0	0	0	0	0	0	0	0	0	0	0	0	0	0	0	0	0	0
0	0	0	0	0	0	0	0	0	0	0	0	0	0	0	0	0	0	0	0	0	0	0	0	0	0	0	0	0	0	0
0	0	0	0	0	0	0	0	0	0	0	0	0	0	0	0	0	0	0	0	0	0	0	0	0	0	0	0	0	0	0
0	0	0	0	0	0	0	0	0	0	0	0	0	0	0	0	0	0	0	0	0	0	0	0	0	0	0	0	0	0	0
0	0	0	0	0	0	0	0	0	0	0	0	0	0	0	0	0	0	0	0	0	0	0	0	0	0	0	0	0	0	0
0	0	0	0	0	0	0	0	0	0	0	0	0	0	0	0	0	0	0	0	0	0	0	0	0	0	0	0	0	0	0
0	0	0	0	0	0	0	0	0	0	0	0	0	0	0	0	0	0	0	0	0	0	0	0	0	0	0	0	0	0	0
0	0	0	0	0	0	0	0	0	0	0	0	0	0	0	0	0	0	0	0	0	0	0	0	0	0	0	0	0	0	0
0	0	0	0	0	0	0	0	0	0	0	0	0	0	0	0	0	0	0	0	0	0	0	0	0	0	0	0	0	0	0
0	0	0	0	0	0	0	0	0	0	0	0	0	0	0	0	0	0	0	0	0	0	0	0	0	0	0	0	0	0	0
0	0	0	0	0	0	0	0	0	0	0	0	0	0	0	0	0	0	0	0	0	0	0	0	0	0	0	0	0	0	0
0	0	0	0	0	0	0	0	0	0	0	0	0	0	0	0	0	0	0	0	0	0	0	0	0	0	0	0	0	0	0
0	0	0	0	0	0	0	0	0	0	0	0	0	0	0	0	0	0	0	0	0	0	0	0	0	0	0	0	0	0	0
0	0	0	0	0	0	0	0	0	0	0	0	0	0	0	0	0	0	0	0	0	0	0	0	0	0	0	0	0	0	0
0	0	0	0	0	0	0	0	0	0	0	0	0	0	0	0	0	0	0	0	0	0	0	0	0	0	0	0	0	0	0
0	0	0	0	0	0	0	0	0	0	0	0	0	0	0	0	0	0	0	0	0	0	0	0	0	0	0	0	0	0	0
0	0	0	0	0	0	0	0	0	0	0	0	0	0	0	0	0	0	0	0	0	0	0	0	0	0	0	0	0	0	0
0	0	0	0	0	0	0	0	0	0	0	0	0	0	0	0	0	0	0	0	0	0	0	0	0	0	0	0	0	0	0
0	0	0	0	0	0	0	0	0	0	0	0	0	0	0	0	0	0	0	0	0	0	0	0	0	0	0	0	0	0	0
0	0	0	0	0	0	0	0	0	0	0	0	0	0	0	0	0	0	0	0	0	0	0	0	0	0	0	0	0	0	0
0	0	0	0	0	0	0	0	0	0	0	0	0	0	0	0	0	0	0	0	0	0	0	0	0	0	0	0	0	0	0
0	0	0	0	0	0	0	0	0	0	0	0	0	0	0	0	0	0	0	0	0	0	0	0	0	0	0	0	0	0	0
0	0	0	0	0	0	0	0	0	0	0	0	0	0	0	0	0	0	0	0	0	0	0	0	0	0	0	0	0	0	0
0	0	0	0	0	0	0	0	0	0	0	0	0	0	0	0	0	0	0	0	0	0	0	0	0	0	0	0	0	0	0
0	0	0	0	0	0	0	0	0	0	0	0	0	0	0	0	0	0	0	0	0	0	0	0	0	0	0	0	0	0	0
0	0	0	0	0	0	0	0	0	0	0	0	0	0	0	0	0	0	0	0	0	0	0	0	0	0	0	0	0	0	0
0	0	0	0	0	0	0	0	0	0	0	0	0	0	0	0	0	0	0	0	0	0	0	0	0	0	0	0	0	0	0
0	0	0	0	0	0	0	0	0	0	0	0	0	0	0	0	0	0	0	0	0	0	0	0	0	0	0	0	0	0	0
0	0	0	0	0	0	0	0	0	0	0	0	0	0	0	0	0	0	0	0	0	0	0	0	0	0	0	0	0	0	0
0	0	0	0	0	0	0	0	0	0	0	0	0	0	0	0	0	0	0	0	0	0	0	0	0	0	0	0	0	0	0
0	0	0	0	0	0	0	0	0	0	0	0	0	0	0	0	0	0	0	0	0	0	0	0	0	0	0	0	0	0	0
0	0	0	0	0	0	0	0	0	0	0	0	0	0	0	0	0	0	0	0	0	0	0	0	0	0	0	0	0	0	0
0	0	0	0	0	0	0	0	0	0	0	0	0	0	0	0	0	0	0	0	0	0	0	0	0	0	0	0	0	0	0
0	0	0	0	0	0	0	0	0	0	0	0	0	0	0	0	0	0	0	0	0	0	0	0	0	0	0	0	0	0	0
0	0	0	0	0	0	0	0	0	0	0	0	0	0	0	0	0	0	0	0	0	0	0	0	0	0	0	0	0	0	0
0	0	0	0	0	0	0	0	0	0	0	0	0	0	0	0	0	0	0	0	0	0	0	0	0	0	0	0	0	0	0
0	0	0	0	0	0	0	0	0	0	0	0	0	0	0	0	0	0	0	0	0	0	0	0	0	0	0	0	0	0	0
0	0	0	0	0	0	0	0	0	0	0	0	0	0	0	0	0	0	0	0	0	0	0	0	0	0	0	0	0	0	0
0	0	0	0	0	0	0	0	0	0	0	0	0	0	0	0	0	0	0	0	0	0	0	0	0	0	0	0	0	0	0
0	0	0	0	0	0	0	0	0	0	0	0	0	0	0	0	0	0	0	0	0	0	0	0	0	0	0	0	0	0	0
0	0	0	0	0	0	0	0	0	0	0	0	0	0	0	0	0	0	0	0	0	0	0	0	0	0	0	0	0	0	0
0	0	0	0	0	0	0	0	0	0	0	0	0	0	0	0	0	0	0	0	0	0	0	0	0	0	0	0	0	0	0
0	0	0	0	0	0	0	0	0	0	0	0	0	0	0	0	0	0	0	0	0	0	0	0	0	0	0	0	0	0	0
0	0	0	0	0	0	0	0	0	0	0	0	0	0	0	0	0	0	0	0	0	0	0	0	0	0	0	0	0	0	0
0	0	0	0	0	0	0	0	0	0	0	0	0	0	0	0	0	0	0	0	0	0	0	0	0	0	0	0	0	0	0
0	0	0	0	0	0	0	0	0	0	0	0	0	0	0	0	0	0	0	0	0	0	0	0	0	0	0	0	0	0	0
0	0	0	0	0	0	0	0	0	0	0	0	0	0	0	0	0	0	0	0	0	0	0	0	0	0	0	0	0	0	0
0	0	0	0	0	0	0	0	0	0	0	0	0	0	0	0	0	0	0	0	0	0	0	0	0	0	0	0	0	0	0
0	0	0	0	0	0	0	0	0	0	0	0	0	0	0	0	0	0	0	0	0	0	0	0	0	0	0	0	0	0	0
0	0	0	0	0	0	0	0	0	0	0	0	0	0	0	0	0	0	0	0	0	0	0	0	0	0	0	0	0	0	0
0	0	0	0	0	0	0	0	0	0	0	0	0	0	0	0	0	0	0	0	0	0	0	0	0	0	0	0	0	0	0
0	0	0	0	0	0	0	0	0	0	0	0	0	0	0	0	0	0	0	0	0	0	0	0	0	0	0	0	0	0	0
0	0	0	0	0	0	0	0	0	0	0	0	0	0	0	0	0	0	0	0	0	0	0	0	0	0	0	0	0	0	0
0	0	0	0	0	0	0	0	0	0	0	0	0	0	0	0	0	0	0	0	0	0	0	0	0	0	0	0	0	0	0
0	0	0	0	0	0	0	0	0	0	0	0	0	0	0	0	0	0	0	0	0	0	0	0	0	0	0	0	0	0	0
0	0	0	0	0	0	0	0	0	0	0	0	0	0	0	0	0	0	0	0	0	0	0	0	0	0	0	0	0	0	0
0	0	0	0	0	0	0	0	0	0	0	0	0	0	0	0	0	0	0	0	0	0	0	0	0	0	0	0	0	0	0
0	0	0	0	0	0	0	0	0	0	0	0	0	0	0	0	0	0	0	0	0	0	0	0	0	0	0	0	0	0	0
0	0	0	0	0	0	0	0	0	0	0	0	0	0	0	0	0	0	0	0	0	0	0	0	0	0	0	0	0	0	0
0	0	0	0	0	0	0	0	0	0	0	0	0	0	0	0	0	0	0	0	0	0	0	0	0	0	0	0	0	0	0
0	0	0	0	0	0	0	0	0	0	0	0	0	0	0	0	0	0	0	0	0	0	0	0	0	0	0	0	0	0	0
0	0	0	0	0	0	0	0	0	0	0	0	0	0	0	0	0	0	0	0	0	0	0	0	0	0	0	0	0	0	0
0	0	0	0	0	0	0	0	0	0	0	0	0	0	0	0	0	0	0	0	0	0	0	0	0	0	0	0	0	0	0
0	0	0	0	0	0	0	0	0	0	0	0	0	0	0	0	0	0	0	0	0	0	0	0	0	0	0	0	0	0	0
0	0	0	0	0	0	0	0	0	0	0	0	0	0	0	0	0	0	0	0	0	0	0	0	0	0	0	0	0	0	0
0	0	0	0	0	0	0	0	0	0	0	0	0	0	0	0	0	0	0	0	0	0	0	0	0	0	0	0	0	0	0
0	0	0	0	0	0	0	0	0	0	0	0	0	0	0	0	0	0	0	0	0	0	0	0	0	0	0	0	0	0	0
0	0	0	0	0	0	0	0	0	0	0	0	0	0	0	0	0	0	0	0	0	0	0	0	0	0	0	0	0	0	0
0	0	0	0	0	0	0	0	0	0	0	0	0	0	0	0	0	0	0	0	0	0	0	0	0	0	0	0	0	0	0
0	0	0	0	0	0	0	0	0	0	0	0	0	0	0	0	0	0	0	0	0	0	0	0	0	0	0	0	0	0	0
0	0	0	0	0	0	0	0	0	0	0	0	0	0	0	0	0	0	0	0	0	0	0	0	0	0	0	0	0	0	0
0	0	0	0	0	0	0	0	0	0	0	0	0	0	0	0	0	0	0	0	0	0	0	0	0	0	0	0	0	0	0
0	0	0	0	0	0	0	0	0	0	0	0	0	0	0	0	0	0	0	0	0	0	0	0	0	0	0	0	0	0	0
0	0	0	0	0	0	0	0	0	0	0	0	0	0	0	0	0	0	0	0	0	0	0	0	0	0	0	0	0	0	0
0	0	0	0	0	0	0	0	0	0	0	0	0	0	0	0	0	0	0	0	0	0	0	0	0	0	0	0	0	0	0
0	0	0	0	0	0	0	0	0	0	0	0	0	0	0	0	0	0	0	0	0	0	0	0	0	0	0	0	0	0	0
0	0	0	0	0	0	0	0	0	0	0	0	0	0	0	0	0	0	0	0	0	0	0	0	0	0	0	0	0	0	0
0	0	0	0	0	0	0	0	0	0	0	0	0	0	0	0	0	0	0	0	0	0	0	0	0	0	0	0	0	0	0
0	0	0	0	0	0	0	0	0	0	0	0	0	0	0	0	0	0	0	0	0	0	0	0	0	0	0	0	0	0	0
0	0	0	0	0	0	0	0	0	0	0	0	0	0	0	0	0	0	0	0	0	0	0	0	0	0	0	0	0	0	0
0	0	0	0	0	0	0	0	0	0	0	0	0	0	0	0	0	0	0	0	0	0	0	0	0	0	0	0	0	0	0
0	0	0	0	0	0	0	0	0	0	0	0	0	0	0	0	0	0	0	0	0	0	0	0	0	0	0	0	0	0	0
0	0	0	0	0	0	0	0	0	0	0	0	0	0	0	0	0	0	0	0	0	0	0	0	0	0	0	0	0	0	0
0	0	0	0	0	0	0	0	0	0	0	0	0	0	0	0	0	0	0	0	0	0	0	0	0	0	0	0	0	0	0
0	0	0	0	0	0	0	0	0	0	0	0	0	0	0	0	0	0	0	0	0	0	0	0	0	0	0	0	0	0	0
0	0	0	0	0	0	0	0	0	0	0	0	0	0	0	0	0	0	0	0	0	0	0	0	0	0	0	0	0	0	0
0	0	0	0	0	0	0	0	0	0	0	0	0	0	0	0	0	0	0	0	0	0	0	0	0	0	0	0	0	0	0
0	0	0	0	0	0	0	0	0	0	0	0	0	0	0	0	0	0	0	0	0	0	0	0	0	0	0	0	0	0	0
0	0	0	0	0	0	0	0	0	0	0	0	0	0	0	0	0	0	0	0	0	0	0	0	0	0	0	0	0	0	0
0	0	0	0	0	0	0	0	0	0	0	0	0	0	0	0	0	0	0	0	0	0	0	0	0	0	0	0	0	0	0
0	0	0	0	0	0	0	0	0	0	0	0	0	0	0	0	0	0	0	0	0	0	0	0	0	0	0	0	0	0	0
0	0	0	0	0	0	0	0	0	0	0	0	0	0	0	0	0	0	0	0	0	0	0	0	0	0	0	0	0	0	0
0	0	0	0	0	0	0	0	0	0	0	0	0	0	0	0	0	0	0	0	0	0	0	0	0	0	0	0	0	0	0
0	0	0	0	0	0	0	0	0	0	0	0	0	0	0	0	0	0	0	0	0	0	0	0	0	0	0	0	0	0	0
0	0	0	0	0	0	0	0	0	0	0	0	0	0	0	0	0	0	0	0	0	0	0	0	0	0	0	0	0	0	0
0	0	0	0	0	0	0	0	0	0	0	0	0	0	0	0	0	0	0	0	0	0	0	0	0	0	0	0	0	0	0
0	0	0	0	0	0	0	0	0	0	0	0	0	0	0	0	0	0	0	0	0	0	0	0	0	0	0	0	0	0	0
0	0	0	0	0	0	0	0	0	0	0	0	0	0	0	0	0	0	0	0	0	0	0	0	0	0	0	0	0	0	0
0	0	0	0	0	0	0	0	0	0	0	0	0	0	0	0	0	0	0	0	0	0	0	0	0	0	0	0	0	0	0
0	0	0	0	0	0	0	0	0	0	0	0	0	0	0	0	0	0	0	0	0	0	0	0	0	0	0	0	0	0	0
0	0	0	0	0	0	0	0	0	0	0	0	0	0	0	0	0	0	0	0	0	0	0	0	0	0	0	0	0	0	0
0	0	0	0	0	0	0	0	0	0	0	0	0	0	0	0	0	0	0	0	0	0	0	0	0	0	0	0	0	0	0
0	0	0	0	0	0	0	0	0	0	0	0	0	0	0	0	0	0	0	0	0	0	0	0	0	0	0	0	0	0	0
0	0	0	0	0	0	0	0	0	0	0	0	0	0	0	0	0	0	0	0	0	0	0	0	0	0	0	0	0	0	0
0	0	0	0	0	0	0	0	0	0	0	0	0	0	0	0	0	0	0	0	0	0	0	0	0	0	0	0	0	0	0
0	0	0	0	0	0	0	0	0	0	0	0	0	0	0	0	0	0	0	0	0	0	0	0	0	0	0	0	0	0	0
0	0	0	0	0	0	0	0	0	0	0	0	0	0	0	0	0	0	0	0	0	0	0	0	0	0	0	0	0	0	0
0	0	0	0	0	0	0	0	0	0	0	0	0	0	0	0	0	0	0	0	0	0	0	0	0	0	0	0	0	0	0
0	0	0	0	0	0	0	0	0	0	0	0	0	0	0	0	0	0	0	0	0	0	0	0	0	0	0	0	0	0	0
0	0	0	0	0	0	0	0	0	0	0	0	0	0	0	0	0	0	0	0	0	0	0	0	0	0	0	0	0	0	0
0	0	0	0	0	0	0	0	0	0	0	0	0	0	0	0	0	0	0	0	0	0	0	0	0	0	0	0	0	0	0
0	0	0	0	0	0	0	0	0	0	0	0	0	0	0	0	0	0	0	0	0	0	0	0	0	0	0	0	0	0	0
0	0	0	0	0	0	0	0	0	0	0	0	0	0	0	0	0	0	0	0	0	0	0	0	0	0	0	0	0	0	0
0	0	0	0	0	0	0	0	0	0	0	0	0	0	0	0	0	0	0	0	0	0	0	0	0	0	0	0	0	0	0
0	0	0	0	0	0	0	0	0	0	0	0	0	0	0	0	0	0	0	0	0	0	0	0	0	0	0	0	0	0	0
0	0	0	0	0	0	0	0	0	0	0	0	0	0	0	0	0	0	0	0	0	0	0	0	0	0	0	0	0	0	0
0	0	0	0	0	0	0	0	0	0	0	0	0	0	0	0	0	0	0	0	0	0	0	0	0	0	0	0	0	0	0
0	0	0	0	0	0	0	0	0	0	0	0	0	0	0	0	0	0	0	0	0	0	0	0	0	0	0	0	0	0	0
0	0	0	0	0	0	0	0	0	0	0	0	0	0	0	0	0	0	0	0	0	0	0	0	0	0	0	0	0	0	0
0	0	0	0	0	0	0	0	0	0	0	0	0	0	0	0	0	0	0	0	0	0	0	0	0	0	0	0	0	0	0
0	0	0	0	0	0	0	0	0	0	0	0	0	0	0	0	0	0	0	0	0	0	0	0	0	0	0	0	0	0	0
0	0	0	0	0	0	0	0	0	0	0	0	0	0	0	0	0	0	0	0	0	0	0	0	0	0	0	0	0	0	0
0	0	0	0	0	0	0	0	0	0	0	0	0	0	0	0	0	0	0	0	0	0	0	0	0	0	0	0	0	0	0
0	0	0	0	0	0	0	0	0	0	0	0	0	0	0	0	0	0	0	0	0	0	0	0	0	0	0	0	0	0	0
0	0	0	0	0	0	0	0	0	0	0	0	0	0	0	0	0	0	0	0	0	0	0	0	0	0	0	0	0	0	0
0	0	0	0	0	0	0	0	0	0	0	0	0	0	0	0	0	0	0	0	0	0	0	0	0	0	0	0	0	0	0
0	0	0	0	0	0	0	0	0	0	0	0	0	0	0	0	0	0	0	0	0	0	0	0	0	0	0	0	0	0	0
0	0	0	0	0	0	0	0	0	0	0	0	0	0	0	0	0	0	0	0	0	0	0	0	0	0	0	0	0	0	0
0	0	0	0	0	0	0	0	0	0	0	0	0	0	0	0	0	0	0	0	0	0	0	0	0	0	0	0	0	0	0
0	0	0	0	0	0	0	0	0	0	0	0	0	0	0	0	0	0	0	0	0	0	0	0	0	0	0	0	0	0	0
0	0	0	0	0	0	0	0	0	0	0	0	0	0	0	0	0	0	0	0	0	0	0	0	0	0	0	0	0	0	0
0	0	0	0	0	0	0	0	0	0	0	0	0	0	0	0	0	0	0	0	0	0	0	0	0	0	0	0	0	0	0
0	0	0	0	0	0	0	0	0	0	0	0	0	0	0	0	0	0	0	0	0	0	0	0	0	0	0	0	0	0	0
0	0	0	0	0	0	0	0	0	0	0	0	0	0	0	0	0	0	0	0	0	0	0	0	0	0	0	0	0	0	0
0	0	0	0	0	0	0	0	0	0	0	0	0	0	0	0	0	0	0	0	0	0	0	0	0	0	0	0	0	0	0
0	0	0	0	0	0	0	0	0	0	0	0	0	0	0	0	0	0	0	0	0	0	0	0	0	0	0	0	0	0	0
0	0	0	0	0	0	0	0	0	0	0	0	0	0	0	0	0	0	0	0	0	0	0	0	0	0	0	0	0	0	0
0	0	0	0	0	0	0	0	0	0	0	0	0	0	0	0	0	0	0	0	0	0	0	0	0	0	0	0	0	0	0
0	0	0	0	0	0	0	0	0	0	0	0	0	0	0	0	0	0	0	0	0	0	0	0	0	0	0	0	0	0	0
0	0	0	0	0	0	0	0	0	0	0	0	0	0	0	0	0	0	0	0	0	0	0	0	0	0	0	0	0	0	0
0	0	0	0	0	0	0	0	0	0	0	0	0	0	0	0	0	0	0	0	0	0	0	0	0	0	0	0	0	0	0
0	0	0	0	0	0	0	0	0	0	0	0	0	0	0	0	0	0	0	0	0	0	0	0	0	0	0	0	0	0	0
0	0	0	0	0	0	0	0	0	0	0	0	0	0	0	0	0	0	0	0	0	0	0	0	0	0	0	0	0	0	0
0	0	0	0	0	0	0	0	0	0	0	0	0	0	0	0	0	0	0	0	0	0	0	0	0	0	0	0	0	0	0
0	0	0	0	0	0	0	0	0	0	0	0	0	0	0	0	0	0	0	0	0	0	0	0	0	0	0	0	0	0	0
0	0	0	0	0	0	0	0	0	0	0	0	0	0	0	0	0	0	0	0	0	0	0	0	0	0	0	0	0	0	0
0	0	0	0	0	0	0	0	0	0	0	0	0	0	0	0	0	0	0	0	0	0	0	0	0	0	0	0	0	0	0
0	0	0	0	0	0	0	0	0	0	0	0	0	0	0	0	0	0	0	0	0	0	0	0	0	0	0	0	0	0	0
0	0	0	0	0	0	0	0	0	0	0	0	0	0	0	0	0	0	0	0	0	0	0	0	0	0	0	0	0	0	0
0	0	0	0	0	0	0	0	0	0	0	0	0	0	0	0	0	0	0	0	0	0	0	0	0	0	0	0	0	0	0
0	0	0	0	0	0	0	0	0	0	0	0	0	0	0	0	0	0	0	0	0	0	0	0	0	0	0	0	0	0	0
0	0	0	0	0	0	0	0	0	0	0	0	0	0	0	0	0	0	0	0	0	0	0	0	0	0	0	0	0	0	0
0	0	0	0	0	0	0	0	0	0	0	0	0	0	0	0	0	0	0	0	0	0	0	0	0	0	0	0	0	0	0
0	0	0	0	0	0	0	0	0	0	0	0	0	0	0	0	0	0	0	0	0	0	0	0	0	0	0	0	0	0	0
0	0	0	0	0	0	0	0	0	0	0	0	0	0	0	0	0	0	0	0	0	0	0	0	0	0	0	0	0	0	0
0	0	0	0	0	0	0	0	0	0	0	0	0	0	0	0	0	0	0	0	0	0	0	0	0	0	0	0	0	0	0
0	0	0	0	0	0	0	0	0	0	0	0	0	0	0	0	0	0	0	0	0	0	0	0	0	0	0	0	0	0	0
0	0	0	0	0	0	0	0	0	0	0	0	0	0	0	0	0	0	0	0	0	0	0	0	0	0	0	0	0	0	0
0	0	0	0	0	0	0	0	0	0	0	0	0	0	0	0	0	0	0	0	0	0	0	0	0	0	0	0	0	0	0
0	0	0	0	0	0	0	0	0	0	0	0	0	0	0	0	0	0	0	0	0	0	0	0	0	0	0	0	0	0	0
0	0	0	0	0	0	0	0	0	0	0	0	0	0	0	0	0	0	0	0	0	0	0	0	0	0	0	0	0	0	0
0	0	0	0	0	0	0	0	0	0	0	0	0	0	0	0	0	0	0	0	0	0	0	0	0	0	0	0	0	0	0
0	0	0	0	0	0	0	0	0	0	0	0	0	0	0	0	0	0	0	0	0	0	0	0	0	0	0	0	0	0	0
0	0	0	0	0	0	0	0	0	0	0	0	0	0	0	0	0	0	0	0	0	0	0	0	0	0	0	0	0	0	0
0	0	0	0	0	0	0	0	0	0	0	0	0	0	0	0	0	0	0	0	0	0	0	0	0	0	0	0	0	0	0
0	0	0	0	0	0	0	0	0	0	0	0	0	0	0	0	0	0	0	0	0	0	0	0	0	0	0	0	0	0	0
0	0	0	0	0	0	0	0	0	0	0	0	0	0	0	0	0	0	0	0	0	0	0	0	0	0	0	0	0	0	0
0	0	0	0	0	0	0	0	0	0	0	0	0	0	0	0	0	0	0	0	0	0	0	0	0	0	0	0	0	0	0
0	0	0	0	0	0	0	0	0	0	0	0	0	0	0	0	0	0	0	0	0	0	0	0	0	0	0	0	0	0	0
0	0	0	0	0	0	0	0	0	0	0	0	0	0	0	0	0	0	0	0	0	0	0	0	0	0	0	0	0	0	0
0	0	0	0	0	0	0	0	0	0	0	0	0	0	0	0	0	0	0	0	0	0	0	0	0	0	0	0	0	0	0
0	0	0	0	0	0	0	0	0	0	0	0	0	0	0	0	0	0	0	0	0	0	0	0	0	0	0	0	0	0	0
0	0	0	0	0	0	0	0	0	0	0	0	0	0	0	0	0	0	0	0	0	0	0	0	0	0	0	0	0	0	0
0	0	0	0	0	0	0	0	0	0	0	0	0	0	0	0	0	0	0	0	0	0	0	0	0	0	0	0	0	0	0
0	0	0	0	0	0	0	0	0	0	0	0	0	0	0	0	0	0	0	0	0	0	0	0	0	0	0	0	0	0	0
0	0	0	0	0	0	0	0	0	0	0	0	0	0	0	0	0	0	0	0	0	0	0	0	0	0	0	0	0	0	0
0	0	0	0	0	0	0	0	0	0	0	0	0	0	0	0	0	0	0	0	0	0	0	0	0	0	0	0	0	0	0
0	0	0	0	0	0	0	0	0	0	0	0	0	0	0	0	0	0	0	0	0	0	0	0	0	0	0	0	0	0	0
0	0	0	0	0	0	0	0	0	0	0	0	0	0	0	0	0	0	0	0	0	0	0	0	0	0	0	0	0	0	0
0	0	0	0	0	0	0	0	0	0	0	0	0	0	0	0	0	0	0	0	0	0	0	0	0	0	0	0	0	0	0
0	0	0	0	0	0	0	0	0	0	0	0	0	0	0	0	0	0	0	0	0	0	0	0	0	0	0	0	0	0	0
0	0	0	0	0	0	0	0	0	0	0	0	0	0	0	0	0	0	0	0	0	0	0	0	0	0	0	0	0	0	0
0	0	0	0	0	0	0	0	0	0	0	0	0	0	0	0	0	0	0	0	0	0	0	0	0	0	0	0	0	0	0
0	0	0	0	0	0	0	0	0	0	0	0	0	0	0	0	0	0	0	0	0	0	0	0	0	0	0	0	0	0	0
0	0	0	0	0	0	0	0	0	0	0	0	0	0	0	0	0	0	0	0	0	0	0	0	0	0	0	0	0	0	0
0	0	0	0	0	0	0	0	0	0	0	0	0	0	0	0	0	0	0	0	0	0	0	0	0	0	0	0	0	0	0
0	0	0	0	0	0	0	0	0	0	0	0	0	0	0	0	0	0	0	0	0	0	0	0	0	0	0	0	0	0	0
0	0	0	0	0	0	0	0	0	0	0	0	0	0	0	0	0	0	0	0	0	0	0	0	0	0	0	0	0	0	0
0	0	0	0	0	0	0	0	0	0	0	0	0	0	0	0	0	0	0	0	0	0	0	0	0	0	0	0	0	0	0
0	0	0	0	0	0	0	0	0	0	0	0	0	0	0	0	0	0	0	0	0	0	0	0	0	0	0	0	0	0	0
0	0	0	0	0	0	0	0	0	0	0	0	0	0	0	0	0	0	0	0	0	0	0	0	0	0	0	0	0	0	0
0	0	0	0	0	0	0	0	0	0	0	0	0	0	0	0	0	0	0	0	0	0	0	0	0	0	0	0	0	0	0
0	0	0	0	0	0	0	0	0	0	0	0	0	0	0	0	0	0	0	0	0	0	0	0	0	0	0	0	0	0	0
0	0	0	0	0	0	0	0	0	0	0	0	0	0	0	0	0	0	0	0	0	0	0	0	0	0	0	0	0	0	0
0	0	0	0	0	0	0	0	0	0	0	0	0	0	0	0	0	0	0	0	0	0	0	0	0	0	0	0	0	0	0
0	0	0	0	0	0	0	0	0	0	0	0	0	0	0	0	0	0	0	0	0	0	0	0	0	0	0	0	0	0	0
0	0	0	0	0	0	0	0	0	0	0	0	0	0	0	0	0	0	0	0	0	0	0	0	0	0	0	0	0	0	0
0	0	0	0	0	0	0	0	0	0	0	0	0	0	0	0	0	0	0	0	0	0	0	0	0	0	0	0	0	0	0
0	0	0	0	0	0	0	0	0	0	0	0	0	0	0	0	0	0	0	0	0	0	0	0	0	0	0	0	0	0	0
0	0	0	0	0	0	0	0	0	0	0	0	0	0	0	0	0	0	0	0	0	0	0	0	0	0	0	0	0	0	0
0	0	0	0	0	0	0	0	0	0	0	0	0	0	0	0	0	0	0	0	0	0	0	0	0	0	0	0	0	0	0
0	0	0	0	0	0	0	0	0	0	0	0	0	0	0	0	0	0	0	0	0	0	0	0	0	0	0	0	0	0	0
0	0	0	0	0	0	0	0	0	0	0	0	0	0	0	0	0	0	0	0	0	0	0	0	0	0	0	0	0	0	0
0	0	0	0	0	0	0	0	0	0	0	0	0	0	0	0	0	0	0	0	0	0	0	0	0	0	0	0	0	0	0
0	0	0	0	0	0	0	0	0	0	0	0	0	0	0	0	0	0	0	0	0	0	0	0	0	0	0	0	0	0	0
0	0	0	0	0	0	0	0	0	0	0	0	0	0	0	0	0	0	0	0	0	0	0	0	0	0	0	0	0	0	0
0	0	0	0	0	0	0	0	0	0	0	0	0	0	0	0	0	0	0	0	0	0	0	0	0	0	0	0	0	0	0
0	0	0	0	0	0	0	0	0	0	0	0	0	0	0	0	0	0	0	0	0	0	0	0	0	0	0	0	0	0	0
0	0	0	0	0	0	0	0	0	0	0	0	0	0	0	0	0	0	0	0	0	0	0	0	0	0	0	0	0	0	0
0	0	0	0	0	0	0	0	0	0	0	0	0	0	0	0	0	0	0	0	0	0	0	0	0	0	0	0	0	0	0
0	0	0	0	0	0	0	0	0	0	0	0	0	0	0	0	0	0	0	0	0	0	0	0	0	0	0	0	0	0	0
0	0	0	0	0	0	0	0	0	0	0	0	0	0	0	0	0	0	0	0	0	0	0	0	0	0	0	0	0	0	0
0	0	0	0	0	0	0	0	0	0	0	0	0	0	0	0	0	0	0	0	0	0	0	0	0	0	0	0	0	0	0
0	0	0	0	0	0	0	0	0	0	0	0	0	0	0	0	0	0	0	0	0	0	0	0	0	0	0	0	0	0	0
0	0	0	0	0	0	0	0	0	0	0	0	0	0	0	0	0	0	0	0	0	0	0	0	0	0	0	0	0	0	0
0	0	0	0	0	0	0	0	0	0	0	0	0	0	0	0	0	0	0	0	0	0	0	0	0	0	0	0	0	0	0
0	0	0	0	0	0	0	0	0	0	0	0	0	0	0	0	0	0	0	0	0	0	0	0	0	0	0	0	0	0	0
0	0	0	0	0	0	0	0	0	0	0	0	0	0	0	0	0	0	0	0	0	0	0	0	0	0	0	0	0	0	0
0	0	0	0	0	0	0	0	0	0	0	0	0	0	0	0	0	0	0	0	0	0	0	0	0	0	0	0	0	0	0
0	0	0	0	0	0	0	0	0	0	0	0	0	0	0	0	0	0	0	0	0	0	0	0	0	0	0	0	0	0	0
0	0	0	0	0	0	0	0	0	0	0	0	0	0	0	0	0	0	0	0	0	0	0	0	0	0	0	0	0	0	0
0	0	0	0	0	0	0	0	0	0	0	0	0	0	0	0	0	0	0	0	0	0	0	0	0	0	0	0	0	0	0
0	0	0	0	0	0	0	0	0	0	0	0	0	0	0	0	0	0	0	0	0	0	0	0	0	0	0	0	0	0	0
0	0	0	0	0	0	0	0	0	0	0	0	0	0	0	0	0	0	0	0	0	0	0	0	0	0	0	0	0	0	0
0	0	0	0	0	0	0	0	0	0	0	0	0	0	0	0	0	0	0	0	0	0	0	0	0	0	0	0	0	0	0
0	0	0	0	0	0	0	0	0	0	0	0	0	0	0	0	0	0	0	0	0	0	0	0	0	0	0	0	0	0	0
0	0	0	0	0	0	0	0	0	0	0	0	0	0	0	0	0	0	0	0	0	0	0	0	0	0	0	0	0	0	0
0	0	0	0	0	0	0	0	0	0	0	0	0	0	0	0	0	0	0	0	0	0	0	0	0	0	0	0	0	0	0
0	0	0	0	0	0	0	0	0	0	0	0	0	0	0	0	0	0	0	0	0	0	0	0	0	0	0	0	0	0	0
0	0	0	0	0	0	0	0	0	0	0	0	0	0	0	0	0	0	0	0	0	0	0	0	0	0	0	0	0	0	0
0	0	0	0	0	0	0	0	0	0	0	0	0	0	0	0	0	0	0	0	0	0	0	0	0	0	0	0	0	0	0
0	0	0	0	0	0	0	0	0	0	0	0	0	0	0	0	0	0	0	0	0	0	0	0	0	0	0	0	0	0	0
0	0	0	0	0	0	0	0	0	0	0	0	0	0	0	0	0	0	0	0	0	0	0	0	0	0	0	0	0	0	0
0	0	0	0	0	0	0	0	0	0	0	0	0	0	0	0	0	0	0	0	0	0	0	0	0	0	0	0	0	0	0
0	0	0	0	0	0	0	0	0	0	0	0	0	0	0	0	0	0	0	0	0	0	0	0	0	0	0	0	0	0	0
0	0	0	0	0	0	0	0	0	0	0	0	0	0	0	0	0	0	0	0	0	0	0	0	0	0	0	0	0	0	0
0	0	0	0	0	0	0	0	0	0	0	0	0	0	0	0	0	0	0	0	0	0	0	0	0	0	0	0	0	0	0
0	0	0	0	0	0	0	0	0	0	0	0	0	0	0	0	0	0	0	0	0	0	0	0	0	0	0	0	0	0	0
0	0	0	0	0	0	0	0	0	0	0	0	0	0	0	0	0	0	0	0	0	0	0	0	0	0	0	0	0	0	0
0	0	0	0	0	0	0	0	0	0	0	0	0	0	0	0	0	0	0	0	0	0	0	0	0	0	0	0	0	0	0
0	0	0	0	0	0	0	0	0	0	0	0	0	0	0	0	0	0	0	0	0	0	0	0	0	0	0	0	0	0	0
0	0	0	0	0	0	0	0	0	0	0	0	0	0	0	0	0	0	0	0	0	0	0	0	0	0	0	0	0	0	0
0	0	0	0	0	0	0	0	0	0	0	0	0	0	0	0	0	0	0	0	0	0	0	0	0	0	0	0	0	0	0
0	0	0	0	0	0	0	0	0	0	0	0	0	0	0	0	0	0	0	0	0	0	0	0	0	0	0	0	0	0	0
0	0	0	0	0	0	0	0	0	0	0	0	0	0	0	0	0	0	0	0	0	0	0	0	0	0	0	0	0	0	0
0	0	0	0	0	0	0	0	0	0	0	0	0	0	0	0	0	0	0	0	0	0	0	0	0	0	0	0	0	0	0
0	0	0	0	0	0	0	0	0	0	0	0	0	0	0	0	0	0	0	0	0	0	0	0	0	0	0	0	0	0	0
0	0	0	0	0	0	0	0	0	0	0	0	0	0	0	0	0	0	0	0	0	0	0	0	0	0	0	0	0	0	0
0	0	0	0	0	0	0	0	0	0	0	0	0	0	0	0	0	0	0	0	0	0	0	0	0	0	0	0	0	0	0
0	0	0	0	0	0	0	0	0	0	0	0	0	0	0	0	0	0	0	0	0	0	0	0	0	0	0	0	0	0	0
0	0	0	0	0	0	0	0	0	0	0	0	0	0	0	0	0	0	0	0	0	0	0	0	0	0	0	0	0	0	0
0	0	0	0	0	0	0	0	0	0	0	0	0	0	0	0	0	0	0	0	0	0	0	0	0	0	0	0	0	0	0
0	0	0	0	0	0	0	0	0	0	0	0	0	0	0	0	0	0	0	0	0	0	0	0	0	0	0	0	0	0	0
0	0	0	0	0	0	0	0	0	0	0	0	0	0	0	0	0	0	0	0	0	0	0	0	0	0	0	0	0	0	0
0	0	0	0	0	0	0	0	0	0	0	0	0	0	0	0	0	0	0	0	0	0	0	0	0	0	0	0	0	0	0
0	0	0	0	0	0	0	0	0	0	0	0	0	0	0	0	0	0	0	0	0	0	0	0	0	0	0	0	0	0	0
0	0	0	0	0	0	0	0	0	0	0	0	0	0	0	0	0	0	0	0	0	0	0	0	0	0	0	0	0	0	0
0	0	0	0	0	0	0	0	0	0	0	0	0	0	0	0	0	0	0	0	0	0	0	0	0	0	0	0	0	0	0
0	0	0	0	0	0	0	0	0	0	0	0	0	0	0	0	0	0	0	0	0	0	0	0	0	0	0	0	0	0	0
0	0	0	0	0	0	0	0	0	0	0	0	0	0	0	0	0	0	0	0	0	0	0	0	0	0	0	0	0	0	0
0	0	0	0	0	0	0	0	0	0	0	0	0	0	0	0	0	0	0	0	0	0	0	0	0	0	0	0	0	0	0
0	0	0	0	0	0	0	0	0	0	0	0	0	0	0	0	0	0	0	0	0	0	0	0	0	0	0	0	0	0	0
0	0	0	0	0	0	0	0	0	0	0	0	0	0	0	0	0	0	0	0	0	0	0	0	0	0	0	0	0	0	0
0	0	0	0	0	0	0	0	0	0	0	0	0	0	0	0	0	0	0	0	0	0	0	0	0	0	0	0	0	0	0
0	0	0	0	0	0	0	0	0	0	0	0	0	0	0	0	0	0	0	0	0	0	0	0	0	0	0	0	0	0	0
0	0	0	0	0	0	0	0	0	0	0	0	0	0	0	0	0	0	0	0	0	0	0	0	0	0	0	0	0	0	0
0	0	0	0	0	0	0	0	0	0	0	0	0	0	0	0	0	0	0	0	0	0	0	0	0	0	0	0	0	0	0
0	0	0	0	0	0	0	0	0	0	0	0	0	0	0	0	0	0	0	0	0	0	0	0	0	0	0	0	0	0	0
0	0	0	0	0	0	0	0	0	0	0	0	0	0	0	0	0	0	0	0	0	0	0	0	0	0	0	0	0	0	0
0	0	0	0	0	0	0	0	0	0	0	0	0	0	0	0	0	0	0	0	0	0	0	0	0	0	0	0	0	0	0
0	0	0	0	0	0	0	0	0	0	0	0	0	0	0	0	0	0	0	0	0	0	0	0	0	0	0	0	0	0	0
0	0	0	0	0	0	0	0	0	0	0	0	0	0	0	0	0	0	0	0	0	0	0	0	0	0	0	0	0	0	0
0	0	0	0	0	0	0	0	0	0	0	0	0	0	0	0	0	0	0	0	0	0	0	0	0	0	0	0	0	0	0
0	0	0	0	0	0	0	0	0	0	0	0	0	0	0	0	0	0	0	0	0	0	0	0	0	0	0	0	0	0	0
0	0	0	0	0	0	0	0	0	0	0	0	0	0	0	0	0	0	0	0	0	0	0	0	0	0	0	0	0	0	0
0	0	0	0	0	0	0	0	0	0	0	0	0	0	0	0	0	0	0	0	0	0	0	0	0	0	0	0	0	0	0
0	0	0	0	0	0	0	0	0	0	0	0	0	0	0	0	0	0	0	0	0	0	0	0	0	0	0	0	0	0	0
0	0	0	0	0	0	0	0	0	0	0	0	0	0	0	0	0	0	0	0	0	0	0	0	0	0	0	0	0	0	0
0	0	0	0	0	0	0	0	0	0	0	0	0	0	0	0	0	0	0	0	0	0	0	0	0	0	0	0	0	0	0
0	0	0	0	0	0	0	0	0	0	0	0	0	0	0	0	0	0	0	0	0	0	0	0	0	0	0	0	0	0	0
0	0	0	0	0	0	0	0	0	0	0	0	0	0	0	0	0	0	0	0	0	0	0	0	0	0	0	0	0	0	0
0	0	0	0	0	0	0	0	0	0	0	0	0	0	0	0	0	0	0	0	0	0	0	0	0	0	0	0	0	0	0
0	0	0	0	0	0	0	0	0	0	0	0	0	0	0	0	0	0	0	0	0	0	0	0	0	0	0	0	0	0	0
0	0	0	0	0	0	0	0	0	0	0	0	0	0	0	0	0	0	0	0	0	0	0	0	0	0	0	0	0	0	0
0	0	0	0	0	0	0	0	0	0	0	0	0	0	0	0	0	0	0	0	0	0	0	0	0	0	0	0	0	0	0
0	0	0	0	0	0	0	0	0	0	0	0	0	0	0	0	0	0	0	0	0	0	0	0	0	0	0	0	0	0	0
0	0	0	0	0	0	0	0	0	0	0	0	0	0	0	0	0	0	0	0	0	0	0	0	0	0	0	0	0	0	0
0	0	0	0	0	0	0	0	0	0	0	0	0	0	0	0	0	0	0	0	0	0	0	0	0	0	0	0	0	0	0
0	0	0	0	0	0	0	0	0	0	0	0	0	0	0	0	0	0	0	0	0	0	0	0	0	0	0	0	0	0	0
0	0	0	0	0	0	0	0	0	0	0	0	0	0	0	0	0	0	0	0	0	0	0	0	0	0	0	0	0	0	0
0	0	0	0	0	0	0	0	0	0	0	0	0	0	0	0	0	0	0	0	0	0	0	0	0	0	0	0	0	0	0
0	0	0	0	0	0	0	0	0	0	0	0	0	0	0	0	0	0	0	0	0	0	0	0	0	0	0	0	0	0	0
0	0	0	0	0	0	0	0	0	0	0	0	0	0	0	0	0	0	0	0	0	0	0	0	0	0	0	0	0	0	0
0	0	0	0	0	0	0	0	0	0	0	0	0	0	0	0	0	0	0	0	0	0	0	0	0	0	0	0	0	0	0
0	0	0	0	0	0	0	0	0	0	0	0	0	0	0	0	0	0	0	0	0	0	0	0	0	0	0	0	0	0	0
0	0	0	0	0	0	0	0	0	0	0	0	0	0	0	0	0	0	0	0	0	0	0	0	0	0	0	0	0	0	0
0	0	0	0	0	0	0	0	0	0	0	0	0	0	0	0	0	0	0	0	0	0	0	0	0	0	0	0	0	0	0
0	0	0	0	0	0	0	0	0	0	0	0	0	0	0	0	0	0	0	0	0	0	0	0	0	0	0	0	0	0	0
0	0	0	0	0	0	0	0	0	0	0	0	0	0	0	0	0	0	0	0	0	0	0	0	0	0	0	0	0	0	0
0	0	0	0	0	0	0	0	0	0	0	0	0	0	0	0	0	0	0	0	0	0	0	0	0	0	0	0	0	0	0
0	0	0	0	0	0	0	0	0	0	0	0	0	0	0	0	0	0	0	0	0	0	0	0	0	0	0	0	0	0	0
0	0	0	0	0	0	0	0	0	0	0	0	0	0	0	0	0	0	0	0	0	0	0	0	0	0	0	0	0	0	0
0	0	0	0	0	0	0	0	0	0	0	0	0	0	0	0	0	0	0	0	0	0	0	0	0	0	0	0	0	0	0
0	0	0	0	0	0	0	0	0	0	0	0	0	0	0	0	0	0	0	0	0	0	0	0	0	0	0	0	0	0	0
0	0	0	0	0	0	0	0	0	0	0	0	0	0	0	0	0	0	0	0	0	0	0	0	0	0	0	0	0	0	0
0	0	0	0	0	0	0	0	0	0	0	0	0	0	0	0	0	0	0	0	0	0	0	0	0	0	0	0	0	0	0
0	0	0	0	0	0	0	0	0	0	0	0	0	0	0	0	0	0	0	0	0	0	0	0	0	0	0	0	0	0	0
0	0	0	0	0	0	0	0	0	0	0	0	0	0	0	0	0	0	0	0	0	0	0	0	0	0	0	0	0	0	0
0	0	0	0	0	0	0	0	0	0	0	0	0	0	0	0	0	0	0	0	0	0	0	0	0	0	0	0	0	0	0
0	0	0	0	0	0	0	0	0	0	0	0	0	0	0	0	0	0	0	0	0	0	0	0	0	0	0	0	0	0	0
0	0	0	0	0	0	0	0	0	0	0	0	0	0	0	0	0	0	0	0	0	0	0	0	0	0	0	0	0	0	0
0	0	0	0	0	0	0	0	0	0	0	0	0	0	0	0	0	0	0	0	0	0	0	0	0	0	0	0	0	0	0
0	0	0	0	0	0	0	0	0	0	0	0	0	0	0	0	0	0	0	0	0	0	0	0	0	0	0	0	0	0	0
0	0	0	0	0	0	0	0	0	0	0	0	0	0	0	0	0	0	0	0	0	0	0	0	0	0	0	0	0	0	0
0	0	0	0	0	0	0	0	0	0	0	0	0	0	0	0	0	0	0	0	0	0	0	0	0	0	0	0	0	0	0
0	0	0	0	0	0	0	0	0	0	0	0	0	0	0	0	0	0	0	0	0	0	0	0	0	0	0	0	0	0	0
0	0	0	0	0	0	0	0	0	0	0	0	0	0	0	0	0	0	0	0	0	0	0	0	0	0	0	0	0	0	0
0	0	0	0	0	0	0	0	0	0	0	0	0	0	0	0	0	0	0	0	0	0	0	0	0	0	0	0	0	0	0
0	0	0	0	0	0	0	0	0	0	0	0	0	0	0	0	0	0	0	0	0	0	0	0	0	0	0	0	0	0	0
0	0	0	0	0	0	0	0	0	0	0	0	0	0	0	0	0	0	0	0	0	0	0	0	0	0	0	0	0	0	0
0	0	0	0	0	0	0	0	0	0	0	0	0	0	0	0	0	0	0	0	0	0	0	0	0	0	0	0	0	0	0
0	0	0	0	0	0	0	0	0	0	0	0	0	0	0	0	0	0	0	0	0	0	0	0	0	0	0	0	0	0	0
0	0	0	0	0	0	0	0	0	0	0	0	0	0	0	0	0	0	0	0	0	0	0	0	0	0	0	0	0	0	0
0	0	0	0	0	0	0	0	0	0	0	0	0	0	0	0	0	0	0	0	0	0	0	0	0	0	0	0	0	0	0
0	0	0	0	0	0	0	0	0	0	0	0	0	0	0	0	0	0	0	0	0	0	0	0	0	0	0	0	0	0	0
0	0	0	0	0	0	0	0	0	0	0	0	0	0	0	0	0	0	0	0	0	0	0	0	0	0	0	0	0	0	0
0	0	0	0	0	0	0	0	0	0	0	0	0	0	0	0	0	0	0	0	0	0	0	0	0	0	0	0	0	0	0
0	0	0	0	0	0	0	0	0	0	0	0	0	0	0	0	0	0	0	0	0	0	0	0	0	0	0	0	0	0	0
0	0	0	0	0	0	0	0	0	0	0	0	0	0	0	0	0	0	0	0	0	0	0	0	0	0	0	0	0	0	0
0	0	0	0	0	0	0	0	0	0	0	0	0	0	0	0	0	0	0	0	0	0	0	0	0	0	0	0	0	0	0
0	0	0	0	0	0	0	0	0	0	0	0	0	0	0	0	0	0	0	0	0	0	0	0	0	0	0	0	0	0	0
0	0	0	0	0	0	0	0	0	0	0	0	0	0	0	0	0	0	0	0	0	0	0	0	0	0	0	0	0	0	0
0	0	0	0	0	0	0	0	0	0	0	0	0	0	0	0	0	0	0	0	0	0	0	0	0	0	0	0	0	0	0
0	0	0	0	0	0	0	0	0	0	0	0	0	0	0	0	0	0	0	0	0	0	0	0	0	0	0	0	0	0	0
0	0	0	0	0	0	0	0	0	0	0	0	0	0	0	0	0	0	0	0	0	0	0	0	0	0	0	0	0	0	0
0	0	0	0	0	0	0	0	0	0	0	0	0	0	0	0	0	0	0	0	0	0	0	0	0	0	0	0	0	0	0
0	0	0	0	0	0	0	0	0	0	0	0	0	0	0	0	0	0	0	0	0	0	0	0	0	0	0	0	0	0	0
0	0	0	0	0	0	0	0	0	0	0	0	0	0	0	0	0	0	0	0	0	0	0	0	0	0	0	0	0	0	0
0	0	0	0	0	0	0	0	0	0	0	0	0	0	0	0	0	0	0	0	0	0	0	0	0	0	0	0	0	0	0
0	0	0	0	0	0	0	0	0	0	0	0	0	0	0	0	0	0	0	0	0	0	0	0	0	0	0	0	0	0	0
0	0	0	0	0	0	0	0	0	0	0	0	0	0	0	0	0	0	0	0	0	0	0	0	0	0	0	0	0	0	0
0	0	0	0	0	0	0	0	0	0	0	0	0	0	0	0	0	0	0	0	0	0	0	0	0	0	0	0	0	0	0
0	0	0	0	0	0	0	0	0	0	0	0	0	0	0	0	0	0	0	0	0	0	0	0	0	0	0	0	0	0	0
0	0	0	0	0	0	0	0	0	0	0	0	0	0	0	0	0	0	0	0	0	0	0	0	0	0	0	0	0	0	0
0	0	0	0	0	0	0	0	0	0	0	0	0	0	0	0	0	0	0	0	0	0	0	0	0	0	0	0	0	0	0
0	0	0	0	0	0	0	0	0	0	0	0	0	0	0	0	0	0	0	0	0	0	0	0	0	0	0	0	0	0	0
0	0	0	0	0	0	0	0	0	0	0	0	0	0	0	0	0	0	0	0	0	0	0	0	0	0	0	0	0	0	0
0	0	0	0	0	0	0	0	0	0	0	0	0	0	0	0	0	0	0	0	0	0	0	0	0	0	0	0	0	0	0
0	0	0	0	0	0	0	0	0	0	0	0	0	0	0	0	0	0	0	0	0	0	0	0	0	0	0	0	0	0	0
0	0	0	0	0	0	0	0	0	0	0	0	0	0	0	0	0	0	0	0	0	0	0	0	0	0	0	0	0	0	0
0	0	0	0	0	0	0	0	0	0	0	0	0	0	0	0	0	0	0	0	0	0	0	0	0	0	0	0	0	0	0
0	0	0	0	0	0	0	0	0	0	0	0	0	0	0	0	0	0	0	0	0	0	0	0	0	0	0	0	0	0	0
0	0	0	0	0	0	0	0	0	0	0	0	0	0	0	0	0	0	0	0	0	0	0	0	0	0	0	0	0	0	0
0	0	0	0	0	0	0	0	0	0	0	0	0	0	0	0	0	0	0	0	0	0	0	0	0	0	0	0	0	0	0
0	0	0	0	0	0	0	0	0	0	0	0	0	0	0	0	0	0	0	0	0	0	0	0	0	0	0	0	0	0	0
0	0	0	0	0	0	0	0	0	0	0	0	0	0	0	0	0	0	0	0	0	0	0	0	0	0	0	0	0	0	0
0	0	0	0	0	0	0	0	0	0	0	0	0	0	0	0	0	0	0	0	0	0	0	0	0	0	0	0	0	0	0
0	0	0	0	0	0	0	0	0	0	0	0	0	0	0	0	0	0	0	0	0	0	0	0	0	0	0	0	0	0	0
0	0	0	0	0	0	0	0	0	0	0	0	0	0	0	0	0	0	0	0	0	0	0	0	0	0	0	0	0	0	0
0	0	0	0	0	0	0	0	0	0	0	0	0	0	0	0	0	0	0	0	0	0	0	0	0	0	0	0	0	0	0
0	0	0	0	0	0	0	0	0	0	0	0	0	0	0	0	0	0	0	0	0	0	0	0	0	0	0	0	0	0	0
0	0	0	0	0	0	0	0	0	0	0	0	0	0	0	0	0	0	0	0	0	0	0	0	0	0	0	0	0	0	0
0	0	0	0	0	0	0	0	0	0	0	0	0	0	0	0	0	0	0	0	0	0	0	0	0	0	0	0	0	0	0
0	0	0	0	0	0	0	0	0	0	0	0	0	0	0	0	0	0	0	0	0	0	0	0	0	0	0	0	0	0	0
0	0	0	0	0	0	0	0	0	0	0	0	0	0	0	0	0	0	0	0	0	0	0	0	0	0	0	0	0	0	0
0	0	0	0	0	0	0	0	0	0	0	0	0	0	0	0	0	0	0	0	0	0	0	0	0	0	0	0	0	0	0
0	0	0	0	0	0	0	0	0	0	0	0	0	0	0	0	0	0	0	0	0	0	0	0	0	0	0	0	0	0	0
0	0	0	0	0	0	0	0	0	0	0	0	0	0	0	0	0	0	0	0	0	0	0	0	0	0	0	0	0	0	0
0	0	0	0	0	0	0	0	0	0	0	0	0	0	0	0	0	0	0	0	0	0	0	0	0	0	0	0	0	0	0
0	0	0	0	0	0	0	0	0	0	0	0	0	0	0	0	0	0	0	0	0	0	0	0	0	0	0	0	0	0	0
0	0	0	0	0	0	0	0	0	0	0	0	0	0	0	0	0	0	0	0	0	0	0	0	0	0	0	0	0	0	0
0	0	0	0	0	0	0	0	0	0	0	0	0	0	0	0	0	0	0	0	0	0	0	0	0	0	0	0	0	0	0
0	0	0	0	0	0	0	0	0	0	0	0	0	0	0	0	0	0	0	0	0	0	0	0	0	0	0	0	0	0	0
0	0	0	0	0	0	0	0	0	0	0	0	0	0	0	0	0	0	0	0	0	0	0	0	0	0	0	0	0	0	0
0	0	0	0	0	0	0	0	0	0	0	0	0	0	0	0	0	0	0	0	0	0	0	0	0	0	0	0	0	0	0
0	0	0	0	0	0	0	0	0	0	0	0	0	0	0	0	0	0	0	0	0	0	0	0	0	0	0	0	0	0	0
0	0	0	0	0	0	0	0	0	0	0	0	0	0	0	0	0	0	0	0	0	0	0	0	0	0	0	0	0	0	0
0	0	0	0	0	0	0	0	0	0	0	0	0	0	0	0	0	0	0	0	0	0	0	0	0	0	0	0	0	0	0
0	0	0	0	0	0	0	0	0	0	0	0	0	0	0	0	0	0	0	0	0	0	0	0	0	0	0	0	0	0	0
0	0	0	0	0	0	0	0	0	0	0	0	0	0	0	0	0	0	0	0	0	0	0	0	0	0	0	0	0	0	0
0	0	0	0	0	0	0	0	0	0	0	0	0	0	0	0	0	0	0	0	0	0	0	0	0	0	0	0	0	0	0
0	0	0	0	0	0	0	0	0	0	0	0	0	0	0	0	0	0	0	0	0	0	0	0	0	0	0	0	0	0	0
0	0	0	0	0	0	0	0	0	0	0	0	0	0	0	0	0	0	0	0	0	0	0	0	0	0	0	0	0	0	0
0	0	0	0	0	0	0	0	0	0	0	0	0	0	0	0	0	0	0	0	0	0	0	0	0	0	0	0	0	0	0
0	0	0	0	0	0	0	0	0	0	0	0	0	0	0	0	0	0	0	0	0	0	0	0	0	0	0	0	0	0	0
0	0	0	0	0	0	0	0	0	0	0	0	0	0	0	0	0	0	0	0	0	0	0	0	0	0	0	0	0	0	0
0	0	0	0	0	0	0	0	0	0	0	0	0	0	0	0	0	0	0	0	0	0	0	0	0	0	0	0	0	0	0
0	0	0	0	0	0	0	0	0	0	0	0	0	0	0	0	0	0	0	0	0	0	0	0	0	0	0	0	0	0	0
0	0	0	0	0	0	0	0	0	0	0	0	0	0	0	0	0	0	0	0	0	0	0	0	0	0	0	0	0	0	0
0	0	0	0	0	0	0	0	0	0	0	0	0	0	0	0	0	0	0	0	0	0	0	0	0	0	0	0	0	0	0
0	0	0	0	0	0	0	0	0	0	0	0	0	0	0	0	0	0	0	0	0	0	0	0	0	0	0	0	0	0	0
0	0	0	0	0	0	0	0	0	0	0	0	0	0	0	0	0	0	0	0	0	0	0	0	0	0	0	0	0	0	0
0	0	0	0	0	0	0	0	0	0	0	0	0	0	0	0	0	0	0	0	0	0	0	0	0	0	0	0	0	0	0
0	0	0	0	0	0	0	0	0	0	0	0	0	0	0	0	0	0	0	0	0	0	0	0	0	0	0	0	0	0	0
0	0	0	0	0	0	0	0	0	0	0	0	0	0	0	0	0	0	0	0	0	0	0	0	0	0	0	0	0	0	0
0	0	0	0	0	0	0	0	0	0	0	0	0	0	0	0	0	0	0	0	0	0	0	0	0	0	0	0	0	0	0
0	0	0	0	0	0	0	0	0	0	0	0	0	0	0	0	0	0	0	0	0	0	0	0	0	0	0	0	0	0	0
0	0	0	0	0	0	0	0	0	0	0	0	0	0	0	0	0	0	0	0	0	0	0	0	0	0	0	0	0	0	0
0	0	0	0	0	0	0	0	0	0	0	0	0	0	0	0	0	0	0	0	0	0	0	0	0	0	0	0	0	0	0
0	0	0	0	0	0	0	0	0	0	0	0	0	0	0	0	0	0	0	0	0	0	0	0	0	0	0	0	0	0	0
0	0	0	0	0	0	0	0	0	0	0	0	0	0	0	0	0	0	0	0	0	0	0	0	0	0	0	0	0	0	0
0	0	0	0	0	0	0	0	0	0	0	0	0	0	0	0	0	0	0	0	0	0	0	0	0	0	0	0	0	0	0
0	0	0	0	0	0	0	0	0	0	0	0	0	0	0	0	0	0	0	0	0	0	0	0	0	0	0	0	0	0	0
0	0	0	0	0	0	0	0	0	0	0	0	0	0	0	0	0	0	0	0	0	0	0	0	0	0	0	0	0	0	0
0	0	0	0	0	0	0	0	0	0	0	0	0	0	0	0	0	0	0	0	0	0	0	0	0	0	0	0	0	0	0
0	0	0	0	0	0	0	0	0	0	0	0	0	0	0	0	0	0	0	0	0	0	0	0	0	0	0	0	0	0	0
0	0	0	0	0	0	0	0	0	0	0	0	0	0	0	0	0	0	0	0	0	0	0	0	0	0	0	0	0	0	0
0	0	0	0	0	0	0	0	0	0	0	0	0	0	0	0	0	0	0	0	0	0	0	0	0	0	0	0	0	0	0
0	0	0	0	0	0	0	0	0	0	0	0	0	0	0	0	0	0	0	0	0	0	0	0	0	0	0	0	0	0	0
0	0	0	0	0	0	0	0	0	0	0	0	0	0	0	0	0	0	0	0	0	0	0	0	0	0	0	0	0	0	0
0	0	0	0	0	0	0	0	0	0	0	0	0	0	0	0	0	0	0	0	0	0	0	0	0	0	0	0	0	0	0
0	0	0	0	0	0	0	0	0	0	0	0	0	0	0	0	0	0	0	0	0	0	0	0	0	0	0	0	0	0	0
0	0	0	0	0	0	0	0	0	0	0	0	0	0	0	0	0	0	0	0	0	0	0	0	0	0	0	0	0	0	0
0	0	0	0	0	0	0	0	0	0	0	0	0	0	0	0	0	0	0	0	0	0	0	0	0	0	0	0	0	0	0
0	0	0	0	0	0	0	0	0	0	0	0	0	0	0	0	0	0	0	0	0	0	0	0	0	0	0	0	0	0	0
0	0	0	0	0	0	0	0	0	0	0	0	0	0	0	0	0	0	0	0	0	0	0	0	0	0	0	0	0	0	0
0	0	0	0	0	0	0	0	0	0	0	0	0	0	0	0	0	0	0	0	0	0	0	0	0	0	0	0	0	0	0
0	0	0	0	0	0	0	0	0	0	0	0	0	0	0	0	0	0	0	0	0	0	0	0	0	0	0	0	0	0	0
0	0	0	0	0	0	0	0	0	0	0	0	0	0	0	0	0	0	0	0	0	0	0	0	0	0	0	0	0	0	0
0	0	0	0	0	0	0	0	0	0	0	0	0	0	0	0	0	0	0	0	0	0	0	0	0	0	0	0	0	0	0
0	0	0	0	0	0	0	0	0	0	0	0	0	0	0	0	0	0	0	0	0	0	0	0	0	0	0	0	0	0	0
0	0	0	0	0	0	0	0	0	0	0	0	0	0	0	0	0	0	0	0	0	0	0	0	0	0	0	0	0	0	0
0	0	0	0	0	0	0	0	0	0	0	0	0	0	0	0	0	0	0	0	0	0	0	0	0	0	0	0	0	0	0
0	0	0	0	0	0	0	0	0	0	0	0	0	0	0	0	0	0	0	0	0	0	0	0	0	0	0	0	0	0	0
0	0	0	0	0	0	0	0	0	0	0	0	0	0	0	0	0	0	0	0	0	0	0	0	0	0	0	0	0	0	0
0	0	0	0	0	0	0	0	0	0	0	0	0	0	0	0	0	0	0	0	0	0	0	0	0	0	0	0	0	0	0
0	0	0	0	0	0	0	0	0	0	0	0	0	0	0	0	0	0	0	0	0	0	0	0	0	0	0	0	0	0	0
0	0	0	0	0	0	0	0	0	0	0	0	0	0	0	0	0	0	0	0	0	0	0	0	0	0	0	0	0	0	0
0	0	0	0	0	0	0	0	0	0	0	0	0	0	0	0	0	0	0	0	0	0	0	0	0	0	0	0	0	0	0
0	0	0	0	0	0	0	0	0	0	0	0	0	0	0	0	0	0	0	0	0	0	0	0	0	0	0	0	0	0	0
0	0	0	0	0	0	0	0	0	0	0	0	0	0	0	0	0	0	0	0	0	0	0	0	0	0	0	0	0	0	0
0	0	0	0	0	0	0	0	0	0	0	0	0	0	0	0	0	0	0	0	0	0	0	0	0	0	0	0	0	0	0
0	0	0	0	0	0	0	0	0	0	0	0	0	0	0	0	0	0	0	0	0	0	0	0	0	0	0	0	0	0	0
0	0	0	0	0	0	0	0	0	0	0	0	0	0	0	0	0	0	0	0	0	0	0	0	0	0	0	0	0	0	0
0	0	0	0	0	0	0	0	0	0	0	0	0	0	0	0	0	0	0	0	0	0	0	0	0	0	0	0	0	0	0
0	0	0	0	0	0	0	0	0	0	0	0	0	0	0	0	0	0	0	0	0	0	0	0	0	0	0	0	0	0	0
0	0	0	0	0	0	0	0	0	0	0	0	0	0	0	0	0	0	0	0	0	0	0	0	0	0	0	0	0	0	0
0	0	0	0	0	0	0	0	0	0	0	0	0	0	0	0	0	0	0	0	0	0	0	0	0	0	0	0	0	0	0
0	0	0	0	0	0	0	0	0	0	0	0	0	0	0	0	0	0	0	0	0	0	0	0	0	0	0	0	0	0	0
0	0	0	0	0	0	0	0	0	0	0	0	0	0	0	0	0	0	0	0	0	0	0	0	0	0	0	0	0	0	0
0	0	0	0	0	0	0	0	0	0	0	0	0	0	0	0	0	0	0	0	0	0	0	0	0	0	0	0	0	0	0
0	0	0	0	0	0	0	0	0	0	0	0	0	0	0	0	0	0	0	0	0	0	0	0	0	0	0	0	0	0	0
[truncated: 1,000 more rows]
