# Supplementary material for: A modified shuffled frog leaping algorithm with inertia weight
Source: Sci Rep. 2024 Feb 20;14:4146. doi: 10.1038/s41598-024-51306-1 (PMC11224354; doi:10.1038/s41598-024-51306-1)
Supplement: Supplementary file 1 — Supplementary Information. [file 41598_2024_51306_MOESM1_ESM.zip › data/F2/MSFLA_Q_2.xls]

## Sheet: Sheet1
-0.165133	0.00237008	0.0267719	0.0384718	-0.260916	1.42766	-0.133688	0.347901	-0.583214	-0.100905	-0.00584664	0.0508037	0.336856	-0.0287556	-0.524306	0.0100309	0.592047	-0.30461	-0.123465	0.563508	0.00850772	-0.122465	0.283511	0.90646	0.0215801	0.0175749	0.0197438	0.317533	0.532965	0.0080944	7.86569
-0.0102979	0.0564054	-0.0182036	0.00189848	-0.00279421	0.00419346	0.000503405	0.00528525	0.00110417	-0.000820562	0.0279739	-0.0549725	0.0302581	0.0131782	-0.0160445	0.00744027	-0.00290714	0.000493808	-0.0162477	0.00507246	-0.00089309	0.013035	0.00110033	0.0143405	0.00476476	-0.00217549	-0.0280129	-0.00218039	0.00333821	0.00611107	0.352047
-0.000139575	-0.00135752	-0.000167707	0.0060075	0.000235045	0.00152442	0.000235939	2.62048e-05	4.70814e-05	-0.00290199	0.00101611	-0.000910728	-0.00127225	1.48075e-05	0.00175125	0.00977933	0.00022976	-0.000131509	-0.0012644	-0.000342136	0.00123394	0.00394678	0.00116153	-5.62305e-05	0.00211234	-0.000449857	0.000118938	0.00599926	0.00269236	0.00165635	0.0487829
3.63311e-05	-3.22139e-05	0.000232992	-0.000211436	-9.26107e-05	-0.000100681	0.000426722	8.04884e-06	-0.00107931	8.88888e-05	-0.000760162	3.52359e-05	1.96839e-06	4.71637e-05	-0.000397676	4.07874e-06	6.69649e-06	-1.68634e-05	8.83316e-05	6.27409e-05	-0.000324594	3.07577e-05	1.40554e-05	-0.000494757	-0.000147528	2.22561e-05	0.000613039	-0.000210339	-8.2207e-05	-2.02465e-05	0.00568993
-6.85411e-06	-5.3935e-06	-3.82998e-07	-1.41903e-05	3.88878e-06	1.11118e-06	2.13498e-07	-3.18436e-07	-2.86353e-05	-3.33669e-05	-6.55569e-07	1.10062e-06	1.08851e-07	3.52186e-06	8.62336e-06	-5.08856e-06	4.50916e-05	-1.31698e-06	1.80138e-05	4.94256e-06	1.4391e-07	-4.76179e-07	6.8831e-06	-1.32964e-05	1.87594e-06	-4.3386e-05	-1.01204e-05	-2.95752e-06	5.16586e-06	-1.9692e-05	0.000286816
-8.70452e-07	-2.38873e-07	-8.4365e-08	-4.17454e-07	9.12319e-07	1.94295e-07	6.54586e-07	3.92459e-08	3.68487e-08	6.96785e-07	-6.02944e-07	9.96638e-07	-1.26791e-06	-1.76356e-07	2.45909e-07	-2.66793e-07	-4.37177e-06	-4.40071e-07	-1.22591e-06	-1.64313e-06	1.46894e-07	7.34716e-08	1.75415e-07	-9.89343e-08	9.41879e-07	3.11194e-07	-4.88702e-06	-8.78722e-07	3.24106e-06	-9.35209e-08	2.62308e-05
1.19677e-07	6.72987e-09	-1.97648e-07	5.42024e-08	2.67591e-08	5.09663e-07	8.76457e-08	-8.31228e-08	4.54294e-08	-3.4926e-08	2.61401e-08	-5.98127e-08	-4.33074e-10	2.32673e-07	-2.36169e-08	5.58071e-08	3.22361e-07	1.63529e-09	-9.4156e-08	-1.78789e-08	8.6577e-08	1.32156e-07	7.43342e-09	3.54644e-08	-8.61952e-08	2.21998e-07	4.29124e-07	1.91569e-08	-5.75675e-07	-1.62608e-07	3.7567e-06
2.48058e-08	2.3148e-09	-1.63642e-08	-1.11392e-09	1.80112e-08	1.95102e-08	-3.90673e-08	2.6909e-10	-4.87706e-09	1.84465e-10	1.61435e-08	-8.35541e-09	-2.23234e-08	4.06185e-09	-9.64589e-08	7.87985e-10	-1.44927e-08	-3.73698e-09	4.38439e-10	-1.21597e-08	-5.76953e-09	8.42392e-09	-7.214e-09	2.29703e-08	-1.21423e-08	4.50499e-09	8.23082e-09	-6.17766e-09	3.31685e-09	-2.78535e-09	3.87013e-07
-1.08396e-09	3.75324e-10	2.70371e-09	1.52099e-09	2.90578e-09	3.46808e-10	-4.19142e-09	-9.79801e-11	2.63021e-10	9.82906e-11	-1.86778e-09	1.14577e-09	-5.84693e-10	-2.0474e-09	-3.02977e-10	-5.58594e-10	5.88277e-11	-3.70105e-09	-1.55926e-12	3.24736e-10	-1.26348e-09	4.2645e-09	-1.68307e-10	-1.90596e-10	-1.10669e-10	-1.29228e-13	1.04768e-10	7.70353e-11	-4.25793e-10	1.59977e-09	3.23857e-08
7.58305e-11	1.43336e-10	-5.13366e-11	-1.31841e-10	-1.23606e-11	2.97509e-11	6.87301e-12	4.1586e-10	-1.35384e-10	6.95884e-11	1.07818e-10	2.26139e-11	2.67425e-12	-4.64592e-11	-1.9181e-10	-2.34984e-11	8.20984e-11	-6.96585e-12	3.85393e-11	-1.65217e-10	-1.88582e-11	-6.8365e-10	7.81152e-12	2.09624e-11	8.71327e-12	3.83608e-11	1.20992e-11	4.4633e-11	-2.8926e-12	-2.17622e-11	2.6196e-09
1.37857e-14	-2.02439e-12	-3.6847e-12	1.10096e-12	1.31372e-11	3.46502e-12	-2.57387e-13	-5.94078e-12	-1.03916e-11	-2.14164e-11	1.06966e-11	1.47005e-11	-6.86761e-12	9.86183e-12	-5.37183e-12	1.33013e-11	4.00752e-11	1.22697e-11	1.14764e-12	-1.4747e-11	2.34372e-12	-3.71661e-12	2.51561e-12	-4.89665e-12	-1.8086e-12	-1.55565e-12	-4.04234e-11	2.3453e-12	1.48655e-11	1.19115e-12	2.66133e-10
-5.21313e-14	3.07295e-13	2.21589e-13	-1.22745e-12	2.32967e-12	-1.15895e-13	2.79028e-13	9.73739e-13	2.07559e-12	-2.04313e-12	-3.07823e-12	1.14161e-13	-4.38708e-13	-3.06098e-12	2.35278e-13	-1.2557e-13	3.80753e-13	-3.90076e-14	-1.69248e-12	-2.00796e-12	-7.80818e-13	-1.58781e-13	2.79175e-13	-5.91748e-14	2.53707e-14	-1.49543e-13	7.42407e-13	6.50257e-13	1.1716e-12	1.41757e-12	2.62333e-11
-3.51322e-14	2.66933e-13	-4.34962e-14	2.76636e-14	-8.3995e-15	4.81511e-14	6.57121e-14	2.45075e-14	9.40772e-15	-1.12757e-14	9.27503e-14	1.52658e-14	3.72458e-14	-1.37007e-13	4.38478e-13	-1.3614e-15	7.37473e-14	1.41553e-14	-7.01643e-14	-6.8428e-15	1.99771e-13	7.9747e-15	7.04662e-14	8.56898e-15	-3.15794e-13	6.88657e-14	-1.13429e-14	3.31226e-15	2.68965e-14	-7.00737e-14	2.21076e-12
-1.33902e-14	-4.63663e-16	-2.3272e-16	4.38509e-15	-3.52077e-15	3.03654e-14	3.11299e-15	1.56344e-15	-5.95502e-17	-6.78185e-16	1.96646e-14	1.93208e-14	3.25892e-15	1.13783e-15	1.55843e-15	9.80586e-15	9.32931e-15	3.10746e-14	-2.82509e-15	-6.10956e-16	-7.75069e-16	-2.60259e-15	1.05881e-14	-1.54524e-14	-1.97843e-14	-8.0672e-15	1.02576e-15	-1.57382e-14	1.61639e-14	-6.03408e-15	2.5259e-13
-1.33171e-16	-8.17481e-16	-3.06163e-16	-5.54797e-16	-2.07152e-15	2.81708e-16	2.39022e-17	-2.01904e-15	-1.07258e-16	2.79832e-16	-7.6584e-16	-2.14524e-17	-1.52365e-17	-1.09722e-16	8.3498e-17	1.36201e-16	-3.31514e-16	-2.03245e-16	1.65968e-16	-2.20064e-17	-4.08176e-16	2.30763e-17	7.79504e-16	1.79956e-16	3.55008e-17	1.70673e-15	5.8557e-16	1.69269e-15	-1.45317e-16	6.27132e-16	1.46332e-14
1.6726e-16	2.48032e-16	1.76207e-17	-2.05887e-17	4.7904e-17	6.05535e-19	-6.09582e-17	-2.52016e-17	-3.85524e-17	7.92264e-18	5.24894e-18	1.41957e-17	8.83783e-17	8.83316e-18	2.53428e-16	1.82149e-17	-1.43547e-17	9.37887e-18	-2.05536e-17	-4.55315e-17	-1.51035e-17	-1.42931e-16	3.04113e-18	2.58142e-17	-5.56509e-18	4.15212e-18	-7.76246e-17	2.34583e-16	2.88139e-17	2.21604e-16	1.872e-15
3.55963e-17	7.8985e-18	-2.67194e-17	-1.76374e-17	1.97027e-19	1.01114e-18	-3.18654e-18	-1.87098e-18	-1.28012e-17	-3.83546e-19	-8.50859e-21	3.07977e-18	1.20757e-17	1.31941e-19	-6.48366e-18	2.57409e-19	1.77258e-18	3.18717e-18	-6.21919e-18	4.81241e-18	-1.02571e-18	-1.98496e-18	6.08264e-18	3.90869e-18	-5.7188e-19	2.90626e-18	1.96069e-18	9.41565e-18	1.67614e-17	6.53688e-18	1.96485e-16
-1.27709e-19	4.71067e-19	4.08448e-19	-1.6116e-20	-6.52117e-19	-2.81881e-22	2.39691e-18	1.36627e-19	4.89803e-21	6.37069e-19	-1.22859e-20	3.303e-19	-1.14722e-19	2.71639e-19	5.48727e-20	-4.36733e-18	-6.24846e-20	3.22334e-20	1.35983e-20	-1.91735e-19	-1.11641e-18	2.09163e-19	-1.49146e-18	-1.92892e-19	4.7173e-20	1.0863e-18	-3.76013e-19	1.20032e-19	-4.68461e-19	-1.67312e-19	1.55777e-17
1.74115e-20	-2.22368e-21	1.57424e-20	1.13705e-19	1.64412e-20	1.36971e-20	-3.56176e-21	-2.36067e-20	1.32388e-20	-5.06911e-20	3.27133e-20	-1.12396e-20	1.10116e-19	-1.03523e-20	-1.18437e-19	-6.77756e-20	8.14117e-20	-1.24253e-19	-1.07458e-20	5.30254e-22	1.38814e-21	-2.30989e-20	-1.09479e-19	-2.73752e-20	-5.07213e-21	-1.24084e-19	2.14969e-21	-1.02809e-20	-6.13571e-21	-4.94421e-20	1.1964e-18
-7.45116e-22	-3.52396e-22	2.3152e-21	-1.08795e-21	6.30957e-23	3.698e-22	-7.53296e-21	-1.43888e-21	-5.92873e-21	-1.64528e-21	7.06257e-21	-9.54575e-21	1.08983e-20	-4.16294e-22	-3.30954e-21	9.54142e-23	7.83078e-21	-2.85521e-21	7.32574e-21	1.0278e-21	1.55509e-21	-5.3182e-21	-1.99457e-20	-3.46031e-22	-1.00754e-21	-2.74322e-20	-1.27402e-20	-1.0413e-21	-1.60993e-21	-1.12801e-20	1.54123e-19
1.34985e-22	-8.98331e-23	8.05863e-22	1.00552e-22	1.64588e-22	3.74718e-22	1.5352e-21	3.52841e-21	-1.95891e-22	-2.50088e-22	-1.52666e-22	-1.42956e-22	3.30118e-24	-1.63743e-22	-2.14423e-21	8.74164e-23	3.06194e-21	-9.89914e-23	-3.39981e-22	8.77867e-23	1.26052e-22	-5.51107e-23	-1.89472e-22	-3.41798e-22	5.23572e-23	1.45099e-22	-8.75756e-22	2.02035e-22	-9.8569e-23	-1.42511e-21	1.69745e-20
-2.71325e-24	-7.04578e-24	-8.72896e-23	-2.99147e-23	-1.08566e-23	1.00075e-22	5.81878e-23	9.81437e-24	-4.23943e-23	8.25495e-23	3.57249e-23	-2.72954e-23	5.97579e-23	9.60173e-24	9.12765e-24	-5.84886e-23	1.41607e-24	-2.31684e-23	-7.2565e-23	-6.92067e-25	-2.88257e-22	4.82799e-24	2.57714e-24	1.76703e-23	-8.74957e-24	2.55334e-23	1.21742e-23	1.09646e-22	-1.74714e-22	-1.22122e-24	1.37405e-21
-7.81969e-25	4.35406e-25	-8.65757e-24	-2.68259e-23	4.46341e-24	4.57503e-24	5.62524e-24	-1.31242e-24	4.03825e-25	5.68608e-25	2.67417e-24	-2.02408e-24	7.07821e-25	8.04309e-25	3.46075e-25	8.68742e-25	-2.31063e-24	-1.27252e-23	2.38066e-23	-1.98515e-24	-1.56234e-25	3.57714e-24	-4.89737e-24	-6.08114e-25	-1.30594e-25	-1.0778e-25	3.0067e-25	2.70841e-26	2.88955e-25	1.99695e-24	1.13993e-22
4.47083e-25	-1.59343e-25	5.161e-26	-2.4402e-25	-3.02417e-25	3.88388e-25	-1.37186e-25	9.00695e-25	-1.76329e-24	1.93825e-25	1.53054e-25	2.01366e-25	9.83713e-27	-1.81702e-26	3.21627e-27	3.89417e-25	-4.69346e-25	-2.79183e-25	-2.86002e-25	-1.67855e-25	7.92441e-25	-4.17954e-26	-2.22971e-24	2.47419e-25	2.56231e-25	1.06358e-25	6.14831e-25	1.66934e-25	-1.42873e-25	-4.71194e-25	1.16351e-23
-6.08292e-27	-7.50176e-27	5.61324e-26	9.38569e-27	-7.90285e-28	-8.05297e-27	-9.33638e-26	-4.71199e-26	-1.03738e-26	-4.88035e-26	1.53874e-27	-3.41088e-26	-4.52389e-27	5.0196e-27	-1.19753e-26	1.45412e-26	-2.78794e-26	-6.51161e-26	2.55949e-26	7.88541e-26	-1.91161e-25	1.45305e-26	6.87662e-27	-5.29442e-27	7.55745e-26	7.90525e-26	5.74627e-28	-1.93869e-25	6.02909e-26	8.20923e-27	1.19219e-24
5.92343e-27	4.53329e-27	-1.11359e-27	-1.4196e-27	-5.8244e-28	1.25372e-27	6.41295e-28	-1.26964e-27	-7.8561e-28	8.76028e-28	7.95174e-28	7.14288e-29	2.02287e-27	7.48623e-28	4.75037e-27	6.5089e-29	-4.67291e-27	1.28233e-26	2.56811e-27	-5.33064e-28	-5.24881e-28	-1.06138e-27	-1.63491e-27	1.58979e-27	-1.23422e-29	-1.07077e-28	7.63741e-27	-2.09803e-27	2.0355e-27	1.27513e-27	6.5426e-26
4.9487e-28	-2.18471e-28	-2.22349e-29	4.21091e-29	-6.18107e-29	-1.56063e-28	1.67044e-27	-5.83165e-28	6.61383e-29	1.74968e-29	-1.34935e-28	4.92821e-29	3.02811e-28	-4.61025e-28	-4.96103e-28	-4.18103e-29	8.34354e-29	-2.24374e-28	-3.37433e-28	2.67575e-29	1.12986e-28	4.04061e-29	-1.69811e-28	-5.5559e-30	-1.59293e-27	-2.98751e-28	-1.22422e-27	-1.14712e-28	-1.31359e-28	3.88152e-28	9.56964e-27
7.38548e-30	3.72873e-29	7.32527e-30	-1.28119e-29	-7.67064e-31	-9.55727e-29	1.13708e-29	-1.69122e-28	-1.7685e-29	-8.14811e-30	3.99912e-29	4.03763e-29	8.65089e-30	7.44042e-29	-3.49841e-29	-6.6969e-30	-1.93893e-29	7.29532e-29	-3.84755e-29	1.59031e-29	9.26495e-29	-7.71176e-31	-1.24899e-29	1.63077e-30	-3.11333e-29	-4.5917e-30	1.28409e-30	4.28072e-29	7.09266e-29	1.09542e-28	1.08713e-27
1.2253e-30	-1.10953e-30	-2.41491e-31	-4.52392e-31	1.60276e-29	4.3368e-30	-7.75275e-31	-6.47253e-30	8.84181e-31	2.19583e-31	-1.87347e-31	-2.78226e-30	-2.79638e-31	-2.72569e-30	-1.10562e-30	-3.53182e-30	3.40257e-30	2.01648e-31	-7.33952e-30	-2.36367e-30	-7.22611e-31	-4.86951e-31	8.88808e-30	-7.47795e-30	6.60618e-30	2.87498e-30	-8.95675e-30	-1.29117e-30	-2.76545e-29	2.20064e-30	1.22824e-28
4.44754e-33	4.32252e-32	-1.31944e-32	4.67044e-33	-2.87907e-31	-2.9573e-31	9.56231e-32	4.34032e-31	2.11893e-31	2.34002e-35	-4.9183e-31	6.3289e-32	-1.72533e-32	-1.78714e-32	-1.21933e-31	-5.71295e-32	-1.61191e-31	4.75009e-31	-3.28854e-32	1.09364e-31	6.98271e-31	-8.44733e-32	-2.40029e-31	-7.85583e-32	8.98284e-32	-8.75143e-31	-3.75193e-31	-1.30859e-31	1.92424e-31	3.35835e-31	6.03912e-30
-4.46577e-32	1.47236e-32	5.82817e-33	-7.98477e-33	8.16675e-33	-2.41886e-32	-8.53889e-34	-9.83166e-32	4.88712e-32	4.60163e-32	-5.61204e-32	2.75513e-33	2.51853e-32	-1.19452e-31	9.9211e-33	1.73391e-32	-1.39955e-33	-1.10753e-33	-9.11929e-32	4.76253e-33	1.80388e-32	9.55118e-33	-1.37238e-33	-6.04504e-33	-5.45517e-33	1.78637e-32	-2.76489e-32	3.95264e-32	-4.3897e-33	-1.61603e-32	7.74894e-31
-1.25654e-33	-6.64858e-34	-3.91048e-33	1.88112e-34	-9.76103e-35	-2.11291e-34	2.18242e-33	6.47264e-34	2.64755e-34	-7.22821e-36	-1.70787e-33	-4.01446e-33	-8.84408e-33	-2.51877e-34	3.86877e-33	-8.9052e-33	3.72702e-33	-5.37268e-33	1.76229e-34	1.04891e-33	4.73452e-34	-2.99199e-33	2.5025e-33	-2.38757e-33	-4.18005e-33	1.02369e-34	-1.17471e-34	-2.18503e-33	-3.51774e-34	-4.64138e-33	6.72812e-32
-5.98492e-34	-5.2586e-35	-5.68885e-35	-1.49712e-34	1.01904e-34	-3.36336e-35	1.16012e-33	-5.57217e-34	-1.08036e-34	-8.96825e-35	3.4338e-35	-1.58077e-35	1.37899e-34	-1.77754e-34	2.39803e-36	9.85304e-35	-3.76369e-35	-1.64825e-35	1.51176e-34	-5.48545e-34	6.38031e-35	1.52419e-34	-3.47284e-35	-2.62426e-34	-5.2791e-36	8.91357e-35	-1.0748e-33	3.23839e-34	-1.06622e-35	-5.43552e-34	6.68949e-33
8.32996e-36	6.92063e-36	-1.19829e-36	-1.31405e-36	-8.30813e-36	1.16237e-35	-2.45661e-36	8.68816e-37	3.31915e-37	-1.69242e-36	-1.75512e-35	-7.7819e-36	-7.65929e-38	-7.21426e-36	2.62325e-35	3.2658e-35	-2.12691e-36	1.78551e-37	-2.84295e-35	7.82585e-36	-1.1158e-36	7.36792e-37	6.56943e-35	-1.02439e-34	1.27005e-34	-2.19384e-36	-4.1017e-35	1.79609e-35	-2.49139e-35	-2.77235e-35	5.8392e-34
-2.58823e-38	-3.7488e-36	1.466e-36	1.84489e-37	-2.03768e-36	1.10953e-36	-5.48178e-36	7.16158e-37	-8.21512e-37	-6.34284e-38	-5.90333e-38	-6.81447e-37	-1.28178e-36	-2.05305e-36	3.89283e-36	1.95907e-36	2.09807e-36	-6.03545e-36	1.88084e-36	3.52519e-37	4.55452e-36	-4.1919e-37	1.30026e-37	-5.13437e-36	-1.25096e-37	-2.0545e-37	2.52227e-36	-8.16789e-38	-8.91905e-37	-4.41473e-37	5.04553e-35
-7.04905e-37	-6.00437e-39	-2.89149e-38	3.19729e-37	8.71566e-38	-2.27111e-37	2.53177e-37	3.59945e-38	-6.55576e-39	-6.50926e-38	-1.73511e-37	9.80734e-38	-9.32091e-38	-1.11111e-37	7.00744e-37	8.24677e-38	-8.54735e-39	9.53018e-37	1.02333e-37	6.74322e-38	1.52281e-37	8.24299e-38	4.38937e-38	6.4873e-38	-6.3358e-37	2.70172e-37	-2.97294e-38	1.21328e-37	-1.29955e-37	-2.84372e-37	5.9377e-36
-1.63306e-39	-4.46216e-38	-3.30023e-38	3.33454e-39	-5.45943e-39	3.93471e-39	-1.40931e-38	-3.73483e-39	-9.27981e-40	3.10398e-39	-3.41865e-39	1.7711e-38	-5.10862e-39	1.62753e-39	-2.5502e-38	-1.23136e-38	2.98382e-38	-1.12066e-39	6.7144e-40	-1.85222e-39	-2.00359e-39	1.00564e-38	-2.55991e-38	-1.62947e-38	-4.80364e-38	-9.19173e-39	-3.25452e-38	-4.36375e-39	-1.79817e-39	2.24127e-38	3.85311e-37
5.31409e-40	2.98748e-39	1.74326e-39	-1.60023e-40	6.97825e-40	1.07759e-39	-1.18394e-39	-8.76411e-40	3.86268e-41	-3.97099e-40	-3.78762e-40	-2.18417e-41	1.37645e-39	-1.68691e-40	-1.34657e-39	-2.81112e-40	-6.27771e-41	-2.42844e-39	2.13592e-39	-1.6037e-39	-1.60911e-39	1.07838e-39	-1.45452e-39	1.9486e-40	-1.66921e-39	-1.1539e-39	6.74799e-40	9.18809e-40	5.69401e-41	-1.03954e-39	2.9348e-38
1.03272e-40	-1.95366e-40	-1.41918e-41	4.69102e-41	-1.80936e-41	-6.7963e-43	9.072e-41	-2.04161e-42	-1.22886e-40	-2.02638e-39	1.31169e-41	-7.17481e-40	-2.66842e-42	3.52342e-41	-1.20636e-41	-9.24058e-41	9.27325e-41	-5.81982e-41	1.92426e-40	5.87625e-41	-6.73896e-42	4.3935e-40	-8.28749e-43	-8.38688e-41	3.82865e-41	-2.71122e-41	-5.57126e-41	-1.12993e-40	-7.7815e-41	-2.73067e-40	5.0114e-39
-5.0232e-43	-3.8249e-43	-2.11035e-41	-6.63132e-42	2.1866e-41	-6.85431e-43	-5.70989e-42	2.27796e-42	3.5992e-41	7.56912e-42	4.48425e-41	-3.27957e-42	-1.18275e-41	2.63187e-42	2.38426e-41	2.53234e-42	-6.42817e-43	8.44023e-42	-8.72131e-43	-9.34107e-43	2.32497e-41	8.72408e-42	1.59814e-41	1.3669e-41	8.59291e-43	-8.90501e-43	-4.16073e-41	-1.21022e-41	1.52245e-41	8.42269e-43	3.35716e-40
6.88313e-42	-7.49702e-43	2.41908e-42	-9.95092e-43	-9.08861e-44	5.33492e-43	-1.13381e-43	6.1772e-43	-6.32079e-42	2.97411e-43	1.67471e-44	2.24669e-43	-1.80313e-43	-6.58412e-43	3.90463e-44	7.10629e-44	9.41497e-44	-1.93077e-42	7.88113e-44	-3.50823e-43	-1.89012e-43	2.32055e-42	6.16521e-43	1.43679e-42	6.11522e-43	3.06187e-43	-3.0881e-43	-2.86965e-44	-9.4618e-43	1.05461e-42	3.04844e-41
-6.99173e-44	2.08072e-44	-3.71632e-45	7.00161e-44	3.33909e-44	-1.80032e-44	1.24715e-43	2.97529e-43	4.34019e-44	1.67227e-44	2.75782e-44	-5.4088e-44	5.8423e-44	7.45902e-44	-6.0443e-45	4.92888e-44	-2.17373e-45	-8.00425e-44	-2.00066e-44	9.24511e-44	-1.95186e-43	-8.88634e-45	-8.7551e-45	-2.3335e-45	-1.52667e-43	1.80362e-43	6.64155e-44	8.2801e-43	-2.54517e-43	8.58551e-44	2.9459e-42
3.22957e-46	-7.99129e-45	3.57795e-45	-5.40148e-47	-4.48127e-45	2.77254e-45	1.157e-44	-1.38945e-44	-5.09592e-45	6.13808e-45	1.49879e-44	6.68948e-46	-8.47036e-44	-2.54165e-44	1.23654e-45	2.83082e-45	-6.22202e-47	-3.58719e-45	-1.16086e-45	-2.20853e-45	3.04675e-44	3.46625e-44	-3.32419e-45	2.44022e-44	-5.53944e-45	-7.87262e-45	9.06816e-46	1.55682e-44	-3.93376e-45	-2.82279e-44	3.47667e-43
4.54372e-46	1.63851e-45	5.08284e-46	-2.7517e-46	-4.69131e-46	-2.99309e-46	-5.17147e-45	-6.25396e-46	-3.16447e-46	4.90767e-46	6.78674e-46	5.54395e-46	-9.264e-48	2.7271e-48	1.23583e-46	3.53069e-47	1.27827e-44	-2.83913e-46	-3.85881e-46	6.36981e-46	-5.96985e-47	1.3387e-46	5.67029e-45	1.21056e-46	1.97739e-46	1.13412e-45	4.75358e-46	-3.64811e-47	-1.73e-46	1.16995e-45	3.49139e-44
6.16174e-47	7.93257e-47	-3.22865e-46	3.62662e-47	-2.44648e-47	1.243e-47	-1.00927e-46	-8.73789e-47	4.43045e-47	9.23318e-47	-6.25824e-47	8.59763e-48	-1.52444e-47	3.10227e-46	-2.9131e-47	-1.63445e-47	-2.59454e-47	2.03857e-47	4.02152e-47	1.12712e-47	3.03222e-49	-2.68211e-47	1.1049e-46	-1.14387e-46	-2.00825e-47	1.44659e-46	1.75114e-47	-2.08558e-47	6.46635e-48	-1.61012e-47	1.87953e-45
8.57164e-50	-1.38016e-47	4.66996e-47	-4.32847e-49	-5.39563e-49	1.02571e-47	-3.85423e-49	1.16263e-47	-1.86012e-48	1.7847e-47	-8.09508e-49	-1.10785e-48	-8.81842e-49	-1.22245e-48	-4.31912e-48	-1.63005e-48	2.78036e-48	8.81177e-48	1.20773e-47	-1.4128e-47	2.40764e-48	1.82771e-47	-2.92458e-48	-1.96208e-48	-4.10982e-48	1.42588e-48	5.31327e-48	2.04616e-48	-3.58572e-47	2.42788e-48	2.28055e-46
-1.33062e-49	2.00033e-49	-5.079e-49	-4.40058e-49	-1.56795e-49	6.41075e-49	-6.81571e-50	-5.63876e-51	2.67667e-50	7.55157e-49	2.0408e-49	5.88188e-49	3.31618e-49	-2.07895e-48	-3.1411e-50	-1.24943e-48	-5.35315e-50	-3.51298e-49	1.12066e-48	-4.79492e-49	-5.01851e-50	-3.17021e-48	-3.26954e-49	9.5877e-49	9.97797e-50	-7.96775e-51	2.29142e-49	-6.93953e-50	-4.91653e-48	2.01908e-48	2.12713e-47
9.57862e-51	1.18583e-49	2.0055e-50	-1.73984e-50	1.32192e-50	-2.84262e-50	2.89745e-51	-9.28784e-51	4.6876e-50	-2.29719e-51	3.2799e-50	2.76776e-50	-3.80611e-49	7.6878e-50	2.05117e-50	-2.11379e-50	3.58866e-51	6.07142e-50	1.98709e-50	3.64135e-51	1.01144e-50	-4.34758e-51	2.09802e-49	1.58177e-50	8.26104e-50	-2.45003e-52	-9.40887e-51	-2.97231e-50	3.12259e-50	2.05005e-50	1.32984e-48
6.04139e-51	1.06194e-50	1.47545e-50	2.20632e-51	-7.26604e-52	6.90347e-51	-2.13181e-50	3.48085e-51	4.96885e-52	-2.48155e-51	1.20484e-51	3.47938e-51	-3.5718e-52	-6.58362e-52	-1.14925e-50	8.00377e-52	8.04112e-52	6.43422e-51	-6.31539e-51	-1.41415e-51	-1.11336e-50	7.27974e-52	-8.94528e-51	-1.19418e-50	9.47864e-51	2.41856e-50	4.24703e-52	1.02079e-51	2.21653e-51	-6.99022e-53	1.72134e-49
-9.42298e-52	7.76603e-52	8.67554e-52	3.63011e-52	1.03295e-52	1.27752e-51	-4.221e-52	-2.39009e-52	-4.75551e-52	2.93177e-52	4.71147e-52	9.05133e-52	-1.21558e-52	-5.28339e-52	4.58761e-52	-1.10405e-52	-6.28216e-54	1.13069e-52	-1.33879e-52	-5.20388e-52	9.07628e-54	-9.58336e-52	-1.91847e-52	-3.39465e-53	4.4427e-52	-2.43587e-52	1.01077e-51	-2.27742e-52	-2.13515e-52	1.30347e-52	1.25925e-50
-4.6937e-53	-2.63494e-53	-3.09637e-55	6.28895e-54	1.88873e-54	1.75112e-52	-1.70398e-52	5.96431e-53	-1.04985e-52	8.46108e-53	-1.98673e-53	-7.59546e-53	-1.45866e-53	-1.95984e-53	-1.16837e-52	5.60546e-54	-4.75227e-53	-1.09074e-52	-1.32019e-53	-7.93628e-53	1.92399e-54	-4.94131e-53	5.65364e-53	1.36671e-53	4.48345e-52	-1.68273e-53	2.87602e-53	1.63876e-53	-1.53567e-53	2.38069e-53	1.84916e-51
5.34427e-54	4.86922e-55	3.07701e-54	2.44325e-54	-7.53491e-54	-8.1938e-55	-2.71886e-54	-2.5843e-54	-9.06107e-55	-6.94981e-54	8.1697e-55	6.07493e-55	-3.64464e-53	1.60253e-54	-1.247e-54	-3.65736e-54	1.47074e-54	-1.58489e-54	-5.19464e-54	1.43094e-53	1.36495e-54	7.94057e-57	2.39637e-54	-2.30991e-53	-3.2951e-54	1.1954e-54	2.02332e-54	-4.97508e-54	8.84301e-56	1.06658e-54	1.39315e-52
-1.44686e-55	2.84414e-56	1.21152e-55	-3.26869e-57	1.05367e-55	-1.52209e-55	-6.99994e-55	-1.91151e-56	9.32854e-55	-8.03376e-56	-4.19004e-55	-7.54027e-56	1.76652e-55	1.293e-54	3.57055e-55	-2.66778e-55	2.82346e-55	-4.54329e-56	-1.27738e-55	1.3635e-55	-1.58802e-55	3.89862e-54	-3.46496e-55	1.05923e-54	2.50723e-56	2.88708e-55	3.94379e-55	-6.5494e-55	-3.86713e-56	-2.7326e-55	1.26054e-53
-3.07281e-56	2.36421e-56	-3.54836e-56	-1.65186e-55	-9.90089e-57	-2.89189e-57	5.33183e-57	-1.00823e-55	1.53267e-57	-2.51452e-56	-9.70046e-56	-6.85106e-57	-1.82396e-55	-2.30032e-56	1.07228e-57	1.31997e-55	6.78674e-57	-1.06845e-56	-2.77653e-56	-4.69671e-56	-1.53137e-57	1.03208e-55	-8.49011e-58	-1.38547e-56	1.06859e-56	8.06649e-57	-1.97584e-56	-7.05622e-57	-2.2631e-59	-4.73288e-56	1.14755e-54
-4.09015e-58	4.49337e-58	2.54716e-57	8.03949e-57	-6.73205e-59	-1.3294e-57	-6.18551e-57	1.26144e-57	1.01624e-58	3.18786e-58	-1.78688e-57	-2.65591e-58	-2.60189e-57	2.58631e-58	2.08134e-56	2.96734e-58	2.68109e-57	-8.76029e-57	3.36004e-58	-1.17341e-57	-9.10177e-58	6.44701e-58	-9.05567e-58	3.02491e-58	-1.63502e-58	-7.74777e-57	6.75007e-58	-6.68546e-58	2.08663e-57	1.68813e-57	7.54755e-56
-2.77934e-58	9.82225e-59	-1.0002e-58	4.63564e-59	-2.38526e-58	-1.39577e-59	-1.06239e-58	-5.95616e-60	-3.08568e-58	-3.5384e-59	7.70236e-59	-1.61543e-58	-7.45335e-61	6.26512e-58	-1.35977e-59	-3.66671e-58	-2.38366e-59	2.0535e-58	-1.0321e-58	4.03024e-60	4.38905e-58	-3.02377e-59	3.67137e-59	-1.95672e-58	-2.78481e-59	3.13824e-59	-2.38543e-57	2.15625e-58	4.17056e-59	-1.3958e-57	7.61301e-57
2.75636e-60	-2.02364e-60	-7.19861e-61	-3.8767e-59	2.33443e-59	-1.02654e-59	3.53125e-60	6.3459e-59	1.14376e-59	-1.26282e-59	-9.18394e-61	1.10774e-60	-2.38135e-59	8.95874e-59	2.3046e-59	2.46034e-60	-2.68968e-59	2.59887e-59	-1.83444e-59	-2.92426e-59	6.14957e-60	2.01722e-58	-1.89014e-60	7.90643e-60	3.23411e-59	-1.86288e-59	-4.86742e-59	-9.14831e-59	2.36e-60	9.69597e-61	8.22464e-58
-5.67949e-60	1.34501e-60	1.99877e-60	-7.29733e-61	2.23151e-59	-7.06232e-60	-1.65179e-60	-3.37163e-60	9.97442e-61	7.94957e-61	-1.76617e-60	7.04991e-61	-1.29027e-60	-1.66452e-61	1.01212e-60	2.31967e-60	-4.44632e-60	6.92464e-62	-6.88197e-61	-4.94707e-61	-8.6505e-61	5.28292e-60	-5.64896e-60	-2.14255e-61	9.90274e-62	6.74861e-62	7.41223e-62	-1.38698e-59	-3.01515e-60	1.95152e-59	1.07556e-58
4.8146e-60	-8.35017e-62	-6.10173e-63	-5.5091e-63	1.51135e-62	-1.85651e-61	-5.11536e-62	2.97307e-61	-8.99066e-62	-2.06622e-62	3.16314e-62	1.83913e-61	5.19393e-61	1.68638e-61	1.14176e-60	4.58769e-62	3.03684e-62	8.33797e-62	-4.66169e-64	-9.3683e-62	-5.35104e-62	-4.58184e-61	-1.01925e-61	-1.83062e-62	-1.03181e-61	8.18915e-62	-8.40001e-62	-3.44029e-61	1.35878e-61	8.00586e-61	1.00501e-59
-9.24353e-63	1.35792e-62	1.20675e-63	-2.71737e-62	-1.894e-62	-1.04402e-62	1.40639e-62	-9.28267e-63	1.94951e-63	-6.80273e-64	-1.28915e-62	-9.53707e-65	-1.6691e-61	2.02632e-63	-6.05205e-63	-6.66829e-63	-4.59161e-62	-1.88919e-62	4.82133e-62	2.76699e-62	2.32294e-63	-8.49531e-63	1.08084e-62	-1.80984e-63	3.9478e-62	-2.0092e-62	3.99714e-63	-2.85845e-62	-3.31152e-64	-1.49327e-62	5.72747e-61
6.05123e-64	1.93685e-63	-2.17014e-63	3.59303e-63	6.93483e-64	2.42474e-63	-3.25824e-64	-2.58193e-64	-7.48013e-64	2.38746e-63	-1.12076e-63	-2.05912e-63	-1.40348e-64	-2.66209e-64	-2.55907e-63	-6.5962e-63	-2.9681e-65	1.18823e-63	1.3927e-63	-1.30105e-62	1.19362e-64	1.04538e-62	1.89369e-62	6.49309e-64	5.05405e-64	-5.80839e-64	5.15939e-63	-2.21545e-64	1.70646e-64	-5.28246e-63	8.55853e-62
6.56526e-65	1.29109e-63	-3.9069e-64	1.75985e-65	-1.8908e-64	3.34786e-64	3.59572e-65	9.97227e-64	5.88478e-65	6.30971e-66	-6.78482e-65	4.90268e-64	-5.68988e-65	-7.56273e-65	-2.38087e-67	-6.89848e-65	-1.00524e-64	-8.98856e-65	-9.481e-65	5.72255e-65	-1.49065e-64	4.65848e-64	1.19392e-64	-2.4279e-66	-5.77814e-65	-6.73506e-66	6.56743e-65	-3.98724e-64	-6.45549e-65	-1.33259e-64	5.95301e-63
2.76325e-66	1.73963e-65	6.83179e-66	-6.24577e-66	-1.03132e-66	1.70083e-65	-3.87824e-65	1.0896e-65	-1.20404e-65	2.72921e-65	-1.69301e-64	6.80259e-66	1.13213e-66	1.10503e-65	1.41173e-65	5.75463e-66	7.26816e-66	6.52226e-66	-1.60567e-65	4.30482e-65	1.4875e-65	3.29039e-65	-3.64155e-67	-2.16628e-65	-2.2665e-65	7.49773e-65	6.70152e-66	3.27273e-65	1.9188e-65	-2.32599e-65	6.70666e-64
1.20547e-65	2.52117e-66	-9.77526e-68	8.75474e-66	-2.86391e-67	-1.11599e-66	-4.4117e-67	-3.13843e-66	-7.52024e-67	-1.62419e-66	-8.99071e-67	-1.92036e-66	-2.79854e-66	1.31129e-65	-3.15464e-66	2.63494e-66	-5.61906e-67	-2.67302e-67	1.78939e-67	-1.8676e-67	1.95072e-66	2.75401e-66	1.65655e-67	-6.58478e-67	1.07532e-67	-4.92091e-66	-5.33179e-67	-1.70687e-66	1.0158e-66	-3.59289e-67	7.06743e-65
1.65005e-67	-6.10699e-68	8.50014e-67	6.58883e-68	4.45963e-68	-1.8895e-68	2.5364e-67	-7.62252e-68	2.22935e-67	-1.352e-67	3.85902e-68	-9.31903e-69	-1.02748e-67	-2.61421e-67	-2.54919e-67	5.54854e-67	5.76362e-67	3.75036e-67	5.45823e-68	1.79736e-67	-3.53957e-68	-4.22171e-68	6.4028e-69	5.60888e-69	-3.88217e-67	1.0143e-66	-2.99229e-67	8.93839e-68	6.70035e-67	7.92611e-67	7.64444e-66
-4.52429e-70	1.19723e-68	1.18331e-69	-3.77043e-69	-2.89668e-68	3.21138e-68	3.87537e-68	-3.5419e-69	-7.57558e-68	2.87799e-69	-5.1594e-68	1.42401e-68	4.9727e-69	-1.8155e-69	4.16847e-68	3.69407e-69	-1.57852e-69	8.95688e-69	2.0542e-68	-7.23893e-69	-3.97314e-68	-8.46522e-69	-4.10765e-68	-9.34658e-69	-2.19294e-68	1.6108e-70	3.09243e-69	2.1139e-68	-2.97289e-69	1.29514e-68	5.16572e-67
3.49057e-69	-4.05052e-70	8.72746e-70	-3.65277e-69	8.88823e-70	-4.31351e-69	1.38655e-69	5.9729e-70	-7.30143e-71	3.37049e-70	-8.85691e-70	-9.38579e-72	7.47618e-69	-2.00251e-69	-8.36948e-69	3.24401e-70	2.48394e-69	-1.90297e-69	-7.26625e-70	-1.22695e-69	-3.54639e-69	-4.51641e-69	-1.77922e-71	-2.25666e-70	-3.22015e-69	-1.91403e-70	-1.85466e-69	8.99359e-69	-2.66664e-69	-3.04342e-70	6.69625e-68
5.06689e-71	-2.94941e-71	3.1883e-71	-5.98081e-72	-7.69101e-73	-9.19754e-70	2.03275e-71	-3.19446e-71	1.32933e-71	-3.76566e-71	-8.34022e-73	-2.30407e-71	2.38176e-72	2.04792e-71	7.10132e-71	-6.49894e-71	-2.09431e-70	1.12636e-70	1.36013e-70	7.4648e-71	-3.39779e-70	2.63076e-70	-2.97525e-70	1.08847e-71	1.74945e-70	-3.82184e-71	6.24209e-71	4.11992e-70	1.48687e-70	-6.7766e-72	3.61154e-69
-1.31045e-72	1.64193e-71	4.57381e-72	-2.23564e-71	-4.1138e-72	-1.88099e-72	5.88176e-71	7.36904e-73	7.87486e-73	-1.21839e-71	-1.22326e-72	1.8925e-71	-1.13214e-72	-5.48664e-72	-9.05581e-72	-1.68796e-71	-4.08632e-72	7.14123e-72	1.78995e-71	-4.19676e-72	-2.10127e-71	-6.20527e-72	-4.99342e-72	-1.68271e-71	-7.47211e-72	-1.8046e-71	-2.54885e-72	-1.05369e-71	6.08994e-72	6.57791e-73	3.03597e-70
-8.0727e-73	-1.27473e-72	2.44873e-73	4.79057e-72	-5.00688e-73	-3.71873e-74	2.4065e-72	-1.32861e-72	-5.46748e-73	9.50329e-73	-2.21177e-72	2.6531e-72	-1.60435e-72	-4.82044e-74	-5.7204e-76	7.0181e-73	-4.99787e-72	-1.40856e-72	-2.35313e-73	-1.06776e-72	-4.93135e-72	1.4911e-73	1.26084e-73	2.9411e-73	1.39208e-73	-7.36792e-73	6.03592e-73	-2.28809e-73	4.00216e-73	1.86222e-72	3.72883e-71
5.89984e-74	2.08132e-73	-1.50524e-74	4.59764e-73	9.87379e-74	3.95282e-74	3.77912e-74	1.28543e-74	-1.34662e-73	5.95255e-74	9.94783e-76	7.37752e-74	1.24784e-73	2.01728e-74	8.57002e-74	-4.67412e-74	-5.96236e-73	8.46997e-74	-9.76427e-74	1.93981e-73	2.90257e-73	-1.52009e-74	4.37741e-74	-3.7374e-74	4.43916e-74	2.26805e-73	1.18354e-73	9.0016e-75	1.28854e-73	-1.02421e-74	3.37403e-72
1.40754e-75	1.52607e-75	4.46382e-75	-2.16688e-75	1.51701e-74	-9.74291e-75	2.53938e-75	1.87254e-74	-7.4944e-75	-3.48742e-75	-1.1391e-74	-2.1798e-74	-2.31965e-74	4.08159e-74	-1.46295e-74	-3.38998e-76	2.59941e-75	-1.13562e-75	1.59168e-74	-1.15836e-75	-1.35146e-74	-3.78629e-75	8.05093e-74	-5.7495e-76	1.81208e-74	2.54701e-75	1.0285e-74	-4.4768e-77	7.67359e-75	-7.01622e-76	3.37462e-73
3.00935e-75	6.3491e-76	1.4872e-75	-6.80452e-77	1.91449e-75	-6.63858e-77	2.43917e-77	1.64647e-76	1.00321e-75	-3.52266e-75	-1.43925e-76	-2.48591e-75	4.82686e-76	2.36479e-75	-2.82212e-76	-5.08547e-75	9.75584e-76	-9.95722e-76	-1.84282e-76	1.42722e-75	5.81981e-76	-4.80645e-76	8.16505e-76	1.87574e-76	-6.29246e-76	-9.58022e-77	2.16129e-76	-6.1876e-76	2.63004e-75	-3.85993e-76	3.29658e-74
-1.39527e-76	1.09086e-76	8.92377e-77	-9.81078e-77	7.28819e-76	-4.65995e-77	-5.46779e-76	1.10516e-76	8.89169e-78	4.54085e-76	-8.82364e-77	-5.64201e-78	-4.18026e-77	3.16047e-78	-4.0569e-76	-3.02792e-77	-1.74569e-76	2.82915e-78	-4.74612e-77	-4.93674e-76	7.3406e-77	-4.05437e-78	-1.70236e-76	2.43792e-77	1.50968e-77	4.86051e-78	-5.57338e-76	-1.16103e-76	-9.44456e-78	-2.68407e-76	4.86832e-75
3.80406e-77	-2.28685e-78	-3.93276e-77	8.57525e-78	-3.79686e-77	8.66575e-79	-2.35527e-77	9.8277e-78	4.96029e-78	-4.06814e-78	-6.35792e-78	-1.02448e-77	-1.98914e-77	1.40417e-78	-1.27613e-77	-6.25189e-78	-2.15279e-79	1.20397e-78	-7.76444e-78	-1.95841e-80	-7.59563e-79	1.16214e-77	-2.91713e-78	-8.00186e-78	4.44235e-78	6.85206e-79	-1.76009e-78	-1.31789e-77	6.17077e-79	-7.63164e-79	2.80336e-76
7.38692e-80	3.37861e-79	2.45485e-78	1.65619e-79	1.63994e-80	4.08637e-81	-5.41006e-79	2.59695e-79	1.16849e-78	-6.44504e-80	-2.99005e-81	4.13313e-80	1.82635e-79	1.56938e-80	-1.0953e-78	1.12557e-79	-1.20479e-79	3.49902e-81	8.69686e-81	4.35217e-79	-1.4517e-80	-8.10603e-80	-6.60402e-80	-2.39964e-79	2.70613e-79	-1.0155e-79	-4.03313e-81	-2.80689e-79	9.33142e-80	-5.8779e-79	8.8443e-78
-1.21066e-79	-7.41621e-80	4.38477e-81	-4.01218e-80	3.64106e-81	-2.04388e-80	-6.23559e-81	5.59178e-80	7.23421e-80	1.1465e-79	-8.35538e-80	-1.09434e-79	-2.29169e-80	1.64888e-79	3.48783e-81	8.41745e-82	9.35167e-81	-3.69367e-80	7.35294e-80	1.93671e-80	-2.88423e-81	5.6675e-80	2.38838e-80	-5.57184e-80	1.25928e-80	-3.46874e-80	-5.51805e-80	1.29771e-80	-2.82362e-81	1.02075e-79	1.39676e-78
-7.47269e-82	-4.16751e-80	1.74931e-82	3.40235e-82	-6.5029e-81	2.00247e-81	2.88903e-80	2.48041e-81	5.36053e-81	-2.46979e-80	-1.75427e-82	1.87732e-81	3.95748e-81	6.14809e-81	-6.39927e-81	1.03438e-81	-2.59956e-81	-1.67842e-80	3.7461e-81	6.72026e-81	-1.22785e-81	7.02059e-81	-2.47004e-81	-1.38106e-81	-3.97181e-82	-4.80882e-81	1.74556e-80	-5.59912e-82	-2.1249e-81	5.97028e-82	2.00357e-79
3.79618e-82	2.37778e-81	-1.64176e-81	-1.85316e-82	7.76671e-82	-9.11745e-84	1.42419e-81	-1.62465e-82	-2.078e-81	-2.11927e-81	2.41776e-81	-2.9135e-82	-1.38574e-81	-1.56151e-83	4.95163e-82	-3.17154e-82	-7.09853e-83	5.28436e-82	2.70129e-81	2.27072e-81	5.39984e-82	-3.63884e-82	-2.7993e-82	1.84338e-82	1.29659e-82	-6.65419e-83	1.70621e-82	-6.97178e-83	-4.06264e-82	-3.60198e-82	2.42195e-80
6.66947e-84	9.98512e-84	-1.3327e-83	-9.06311e-83	-4.5065e-84	1.20024e-82	1.23177e-83	4.05712e-83	-2.42477e-83	9.38505e-83	7.49474e-84	1.95947e-82	4.73387e-84	-2.39054e-83	-8.66513e-83	-1.88044e-82	-2.19523e-82	-4.75997e-82	3.5487e-83	4.16309e-82	-2.8681e-83	-1.09023e-82	-1.88151e-83	4.13189e-84	-1.13929e-82	-8.74637e-84	8.01902e-83	2.72406e-84	-7.62832e-83	4.862e-83	2.56137e-81
-9.57804e-86	-1.16675e-83	-7.65194e-84	4.47842e-84	-2.44556e-83	-8.63448e-85	-3.16397e-85	6.21716e-85	1.74113e-84	-3.23082e-85	2.01801e-84	1.96541e-84	-4.51357e-85	-7.77114e-85	9.04142e-84	1.14712e-83	-1.51379e-84	-6.30893e-84	-1.24024e-84	-3.66276e-85	-1.67285e-83	1.4036e-83	-2.86639e-85	4.7544e-84	-1.44329e-83	6.52987e-84	4.95527e-84	-2.71882e-84	1.4008e-83	3.18676e-84	1.69006e-82
3.11258e-85	1.40857e-85	-5.00428e-85	-4.41266e-84	-5.18929e-85	1.05044e-85	-2.57502e-84	-3.89008e-85	2.67507e-84	-2.34664e-85	6.51327e-85	5.53238e-86	-5.13644e-85	-3.92382e-86	9.1799e-86	1.43108e-86	-6.24378e-85	-6.14779e-87	-1.56441e-84	4.38083e-86	7.97526e-85	2.11356e-85	-1.07062e-84	2.04003e-85	4.1472e-85	-2.16119e-87	7.95294e-86	2.54209e-85	-9.535e-85	1.86757e-84	2.13225e-83
1.86431e-86	-1.4223e-86	7.60681e-88	-3.7079e-86	5.57649e-86	-7.68683e-86	1.1831e-86	-1.57205e-88	-1.52791e-85	3.27793e-87	-6.81242e-86	5.21871e-87	-4.9995e-86	1.16343e-87	5.62655e-87	4.73469e-86	-1.74274e-86	-1.94325e-87	-2.79063e-85	-1.61609e-87	-4.14277e-86	-9.22894e-87	-1.09203e-86	-6.26105e-86	-2.41455e-86	-6.36048e-86	8.95278e-86	2.64543e-86	-5.46554e-87	-6.98955e-86	1.2522e-84
-1.14255e-87	-1.4129e-87	1.90832e-87	2.74837e-87	-7.86644e-87	2.26224e-87	-3.213e-87	1.96088e-87	8.18628e-87	-1.85914e-87	1.263e-87	-1.42191e-87	-8.69496e-87	-1.28994e-87	-5.30726e-87	-1.52924e-87	1.22955e-88	-2.0096e-87	1.63045e-87	2.72685e-88	-2.38923e-86	4.97698e-88	8.65006e-87	-4.5162e-87	1.35537e-86	7.76929e-87	-1.47542e-87	3.15499e-88	-1.02312e-87	-1.26583e-88	1.17922e-85
-7.03467e-89	3.17625e-88	4.34918e-88	-2.71137e-88	-8.92726e-89	-4.19378e-88	1.85172e-88	-4.92956e-89	6.0696e-88	1.05275e-88	1.59418e-88	1.07917e-87	-9.89978e-89	-4.3495e-88	-3.69882e-88	5.53366e-88	2.35799e-91	9.39728e-90	-1.19772e-87	-1.08583e-88	5.56882e-89	-4.98408e-88	-4.28325e-88	-5.10006e-88	-1.15715e-88	5.03676e-88	-1.2438e-88	-2.54585e-88	5.38133e-88	4.44114e-88	1.00341e-86
-1.03305e-89	3.23583e-89	-5.57666e-91	8.52792e-90	9.31661e-90	8.10643e-89	3.49471e-89	-1.26302e-89	5.57354e-89	2.62748e-89	-1.31751e-89	3.67209e-89	-8.51567e-90	5.25631e-90	1.10673e-90	1.62175e-89	9.70236e-89	-1.54548e-89	-8.97143e-89	-3.23806e-88	-3.24587e-90	1.74132e-89	-6.88698e-89	-7.153e-89	4.18623e-89	-3.8508e-90	3.62196e-89	-9.39316e-89	-4.35345e-89	-6.14463e-90	1.26534e-87
-1.71828e-89	4.60822e-91	1.13306e-90	-3.36285e-90	-5.76962e-90	-1.04197e-89	-3.21486e-90	-4.59114e-91	5.07956e-90	9.73447e-90	4.07972e-90	-6.97698e-90	4.31681e-91	-1.91152e-90	2.73173e-90	-4.76322e-91	1.63074e-89	-3.73595e-90	-4.35063e-91	-2.23418e-91	2.65125e-90	4.96737e-91	4.23504e-90	1.47485e-90	2.87509e-91	1.29898e-90	5.77516e-91	-3.35172e-91	-2.63457e-90	-1.39396e-90	1.09512e-88
2.91522e-91	-2.21304e-91	1.31529e-91	4.8347e-92	1.04484e-92	1.64519e-91	1.85874e-91	8.25434e-93	-4.13835e-91	-1.04011e-90	2.17032e-91	-3.42905e-91	5.39607e-91	-7.06154e-92	-9.69799e-92	-1.36707e-91	-1.48409e-91	-1.24061e-90	8.10149e-91	2.02398e-91	-1.01189e-91	3.94171e-91	4.35946e-92	-1.13489e-90	1.77545e-91	-6.12093e-91	-5.07574e-91	6.89536e-91	1.64871e-94	-2.58425e-92	1.00078e-89
-8.19153e-92	-3.2135e-92	-1.29878e-91	7.89799e-93	-2.43254e-95	9.97215e-92	9.02025e-93	-7.45839e-93	2.1017e-92	3.28601e-93	-1.86268e-92	-2.72761e-92	3.44792e-93	-9.86128e-93	-7.88569e-93	2.72723e-92	-2.35652e-93	7.9378e-93	-3.65187e-94	3.63623e-92	9.20102e-93	5.8449e-92	5.34707e-93	-2.69396e-92	-2.17785e-92	1.00426e-92	-2.77018e-93	2.25495e-92	2.60962e-92	4.53574e-93	7.21455e-91
5.79787e-93	-1.65803e-93	-7.39649e-93	-6.49857e-93	-3.25505e-94	1.34293e-93	7.25672e-93	-4.54441e-93	3.91772e-95	-1.97796e-93	7.52385e-93	2.4565e-93	-1.27466e-93	-6.07197e-94	-4.68829e-93	-3.8533e-94	-3.72434e-93	3.73546e-94	2.00917e-93	2.29963e-93	-6.55837e-93	2.81175e-94	6.43126e-93	1.29106e-93	5.97235e-94	-2.00071e-93	-3.43201e-93	-1.28388e-93	-3.75937e-93	-7.48881e-94	8.85641e-92
2.68926e-95	-1.12613e-94	7.79228e-96	-1.04541e-94	1.64644e-94	-7.55787e-95	2.7852e-95	-7.89644e-95	9.99234e-94	1.13711e-94	2.14571e-94	-1.24357e-93	-3.79899e-94	6.07456e-94	-2.30004e-95	-3.32561e-95	2.5018e-98	-1.65158e-95	6.6702e-94	-2.6699e-95	-5.61853e-96	5.07833e-94	1.1268e-95	-3.87042e-95	-1.52004e-94	-2.17925e-94	-3.20927e-94	1.70483e-94	4.96033e-96	-3.2233e-94	6.67589e-93
-1.72314e-95	8.22902e-96	-7.81605e-96	2.4262e-95	2.42254e-96	-5.37806e-95	-3.72077e-95	-1.85453e-96	-5.80697e-95	8.99147e-96	2.50579e-96	-2.93004e-96	9.15409e-96	-3.55023e-95	9.63471e-96	7.45873e-95	7.04579e-95	3.16523e-95	6.88231e-95	-5.0458e-96	5.48793e-96	1.33535e-95	-1.85886e-95	3.9707e-95	-1.01722e-96	3.14307e-95	-7.75299e-95	-6.07268e-95	7.08994e-96	1.42498e-95	7.9934e-94
9.81225e-97	4.25985e-96	7.4177e-97	2.97689e-97	-2.9387e-97	5.36277e-96	4.36606e-97	2.27411e-96	-2.62516e-97	1.84766e-96	-1.67707e-96	1.91935e-97	6.18831e-97	-2.05605e-96	-4.57834e-96	-7.55928e-96	-4.17651e-96	-1.61386e-95	-1.44034e-96	-2.1954e-96	4.28217e-96	-4.46153e-96	-1.6026e-96	9.0727e-97	-2.62045e-97	5.30519e-98	2.62518e-97	1.2694e-95	-2.52602e-96	-1.47147e-96	8.59131e-95
-1.52131e-97	-1.15198e-97	-2.37187e-97	3.18803e-97	-5.43868e-98	1.35001e-97	4.96346e-99	2.48619e-97	6.66706e-98	1.07447e-96	1.61596e-98	2.98521e-97	-6.79072e-98	1.3451e-97	1.77921e-98	-1.70486e-96	-2.65803e-98	-1.12224e-96	1.16828e-97	-1.39365e-97	-1.54027e-97	-2.88076e-98	-7.12588e-97	-3.16045e-98	-1.18672e-97	6.50983e-97	9.07086e-98	2.06935e-98	8.68017e-98	2.75815e-99	7.94984e-96
3.18078e-99	2.43364e-100	2.95608e-98	-1.95845e-99	2.90683e-98	-4.67355e-101	-5.07539e-99	3.02384e-98	3.89681e-100	-2.55301e-98	2.80774e-98	-1.88893e-98	1.15161e-98	-1.03952e-98	9.15755e-99	2.14814e-98	1.20806e-98	-1.54968e-98	-8.79839e-99	2.03323e-98	-1.18038e-98	1.33424e-97	5.76515e-98	-1.87653e-99	1.63406e-98	-2.41529e-99	-3.14655e-99	3.67639e-98	-7.81184e-98	1.19506e-98	6.35009e-97
-3.18887e-100	-2.80911e-99	4.00553e-100	-2.14621e-100	-5.18324e-101	2.98228e-99	1.31776e-99	-2.10359e-99	-1.69291e-100	1.13704e-99	3.49531e-99	1.58636e-99	-1.78097e-100	-1.31404e-100	4.57093e-100	-4.35201e-99	5.07415e-100	1.09441e-100	6.84771e-101	-6.7441e-101	1.74527e-99	-2.80853e-99	-6.05466e-100	-4.48622e-99	-2.58502e-99	1.22497e-99	-1.18896e-101	-2.25215e-99	-8.51174e-100	6.03301e-99	4.50617e-98
7.15182e-101	7.88918e-100	1.73286e-100	-2.39729e-102	-1.74004e-101	-9.4259e-100	-7.07616e-100	-2.08409e-101	-2.81442e-102	-1.11228e-100	-6.12686e-100	-1.34001e-101	9.61774e-101	9.36019e-103	-7.59147e-101	-1.44684e-101	1.28357e-101	3.31439e-102	-7.32642e-101	1.38618e-101	-2.84332e-101	-1.25399e-101	-1.0674e-99	2.22325e-101	-9.92691e-101	-2.76629e-100	-1.14893e-100	1.35357e-99	-5.1332e-103	1.69949e-100	6.90089e-99
-1.28011e-102	1.56117e-101	3.47836e-101	-7.49242e-102	4.42234e-102	-1.57847e-103	-1.27887e-101	1.51798e-101	7.10936e-102	-2.81734e-102	7.37296e-102	2.91877e-101	-1.53967e-101	-4.99151e-102	-2.42022e-101	-8.20692e-103	1.07234e-100	-2.06114e-101	5.97735e-101	9.12559e-102	3.04526e-103	-1.63025e-101	-5.8587e-103	-4.69455e-101	-4.5524e-101	-7.07922e-103	7.82803e-102	7.7655e-102	-4.37265e-102	3.97124e-103	5.11094e-100
6.40914e-103	3.42632e-103	-4.12135e-103	6.53679e-103	2.2405e-102	8.48452e-103	-1.92145e-103	5.4771e-103	-5.80492e-104	1.99249e-102	2.16766e-103	2.73564e-103	1.59775e-102	1.00262e-102	-2.67617e-102	5.31068e-103	-9.5875e-103	2.95956e-102	4.73469e-104	-2.09592e-103	2.07559e-103	1.60898e-103	-2.06392e-103	8.25402e-103	-4.56645e-102	1.28017e-103	-7.01391e-103	7.34606e-104	-1.54782e-102	8.16005e-107	2.68194e-101
2.01742e-103	-4.81808e-104	-2.34783e-104	-9.74475e-104	-9.30072e-104	-2.88085e-104	1.50714e-104	-1.64194e-105	2.3897e-104	1.08224e-104	2.57076e-104	-1.08864e-103	3.40503e-103	5.16372e-103	-1.63344e-103	-9.25098e-105	5.57792e-104	-5.06236e-104	8.62174e-104	-4.84065e-103	8.73281e-103	1.92406e-104	2.10459e-104	-1.39264e-103	2.36646e-103	2.10919e-105	-1.9907e-103	1.34399e-103	2.42629e-104	-1.60787e-104	4.05022e-102
4.65875e-104	1.95817e-104	-4.51135e-105	2.43496e-106	4.35747e-105	-1.09968e-105	-7.61448e-106	5.50923e-105	2.02187e-106	-5.23544e-104	-2.51869e-105	-2.81658e-104	-4.69652e-104	-1.95837e-104	2.19974e-105	1.16734e-103	3.67749e-104	1.07446e-104	3.07646e-105	-8.21682e-105	5.75183e-105	1.24767e-104	4.15397e-105	-1.5073e-104	-2.51958e-104	1.81779e-104	-1.42758e-104	-3.66641e-106	4.51439e-104	1.76767e-105	5.52572e-103
2.42496e-105	4.75644e-106	-2.64098e-107	2.42668e-105	3.87234e-106	2.68526e-106	-1.80987e-105	-2.19468e-105	2.00504e-106	8.26491e-106	-4.64475e-105	1.94788e-105	1.23207e-105	-2.60678e-107	3.09111e-105	1.42955e-106	9.89811e-106	-4.02615e-106	3.31748e-105	1.59651e-106	-4.53584e-106	-2.67874e-106	3.00016e-106	-7.27083e-106	-5.94951e-105	6.53174e-106	-6.7969e-106	1.32119e-105	1.12263e-105	-1.21965e-105	3.96898e-104
-8.78166e-107	1.22895e-106	1.27758e-106	-1.04715e-106	1.24386e-106	5.05554e-107	8.28895e-107	-3.25834e-107	4.25862e-107	1.22349e-107	4.69899e-108	1.05813e-106	-1.97668e-106	1.27705e-107	-6.67647e-107	-3.76212e-106	2.97663e-107	3.3293e-107	3.30845e-107	-3.45256e-107	-1.67173e-107	1.51981e-107	4.92383e-107	-7.64011e-107	-3.44686e-107	-9.65789e-108	-1.54225e-106	-1.44412e-107	5.39483e-108	-4.45026e-107	2.10326e-105
-3.87037e-108	9.24123e-108	-2.42533e-107	-1.45151e-107	-1.50056e-109	-4.37337e-108	-1.99672e-107	5.0505e-109	-4.90984e-107	-9.76791e-108	-5.36766e-109	1.63119e-108	1.58916e-107	2.12187e-107	-5.3318e-108	-5.68587e-108	-9.27761e-108	4.46643e-108	-1.94525e-107	8.70048e-108	-1.35469e-108	1.04463e-107	-1.11309e-108	1.40779e-108	5.57477e-108	-1.55298e-108	1.04075e-107	-5.50143e-108	5.7842e-109	9.646e-110	2.65968e-106
-7.70002e-108	-1.47472e-108	4.54103e-110	-2.31368e-108	-1.22864e-108	-1.33112e-108	1.37512e-108	7.78534e-108	8.97261e-109	-1.43995e-108	1.54991e-109	-1.80753e-110	-1.28573e-108	-1.02028e-109	4.85624e-109	5.50536e-109	-1.48675e-108	5.31467e-110	7.44673e-109	-3.92503e-110	1.50273e-108	7.82104e-110	-9.66363e-110	-1.04451e-108	6.0115e-110	-7.1453e-109	1.52713e-108	-2.96588e-109	-3.69895e-110	1.54641e-109	3.60241e-107
-9.60151e-110	4.06891e-109	-1.22296e-109	-6.68575e-111	3.55885e-111	2.45295e-110	-5.12013e-110	-8.64506e-110	1.50813e-109	1.40104e-110	6.40747e-111	-1.51024e-110	1.18456e-110	2.04724e-110	-8.76662e-112	-1.98416e-112	-8.28993e-112	-4.42232e-110	6.6002e-111	6.67966e-111	1.61374e-111	-2.74142e-110	-1.39487e-109	1.83811e-110	-3.16061e-111	1.88256e-109	-1.80551e-110	-1.6006e-109	1.99937e-109	2.66804e-110	1.85873e-108
-6.08794e-111	1.01454e-110	-2.81101e-111	6.12288e-112	2.84718e-111	-2.49948e-111	-1.10579e-110	-2.16453e-111	8.60208e-111	-2.61421e-111	3.17738e-111	1.00789e-111	2.00482e-111	-1.76365e-110	-1.81218e-111	-2.2269e-111	5.21877e-111	-9.49692e-111	-9.39246e-111	-2.45797e-110	3.73495e-112	-8.64147e-111	9.64006e-112	-1.49644e-111	-8.18511e-111	4.71674e-110	-1.8563e-111	-2.9647e-111	1.76752e-110	6.99293e-111	2.22313e-109
3.53489e-112	4.00672e-112	5.3513e-112	5.87726e-112	-2.26084e-112	-1.24471e-112	-5.19072e-112	2.56784e-111	-5.71427e-112	1.84411e-112	2.51935e-111	-3.42648e-111	1.4145e-110	-6.83247e-112	-5.28972e-112	-6.55267e-112	3.42991e-113	-1.61999e-112	-3.97972e-112	1.18982e-111	-1.02117e-112	8.60089e-112	6.74247e-113	6.69689e-114	8.02903e-113	4.04517e-112	-2.56126e-112	1.13659e-112	5.89134e-113	-2.67984e-114	3.17652e-110
9.06786e-113	-2.30757e-112	-2.96246e-112	2.22447e-113	-1.1946e-113	2.1519e-113	-6.93746e-114	1.33223e-114	-1.38646e-112	-1.74547e-114	6.09149e-114	-2.9644e-113	1.10685e-113	6.63127e-113	7.68641e-113	2.41259e-113	-1.59966e-112	-1.70312e-113	6.39731e-113	7.22487e-113	-6.76296e-114	-3.17629e-113	-4.5353e-113	-9.3482e-113	2.14183e-113	1.22797e-112	-7.91137e-115	-7.32807e-113	-2.82254e-113	-2.63381e-113	1.79959e-111
-6.59061e-114	-1.46637e-114	6.10241e-114	1.12876e-113	-1.7203e-114	-2.24599e-114	3.2929e-113	5.32116e-114	1.75178e-113	-4.96653e-114	4.00763e-114	1.08535e-113	4.82409e-114	-1.46763e-114	-4.18942e-115	5.65677e-115	1.82931e-113	3.24528e-113	-5.21146e-114	2.7419e-114	1.56817e-114	-1.21255e-113	7.89651e-115	3.36189e-115	1.08588e-114	3.06687e-115	1.67313e-114	-1.91599e-115	-3.74286e-113	3.75246e-114	2.30242e-112
2.60859e-116	9.02778e-115	2.29128e-115	1.22855e-115	2.58677e-115	-1.33021e-114	-6.20469e-115	5.57218e-115	-5.41472e-115	4.21543e-115	3.39892e-115	-2.72957e-114	5.82223e-116	-1.14994e-114	5.96824e-115	-7.77261e-115	4.81296e-115	2.13596e-114	-8.44267e-116	5.01647e-115	-1.62009e-114	-4.43796e-116	3.5165e-115	8.08544e-115	-1.28356e-114	-2.91183e-115	5.45292e-116	4.31758e-114	8.44578e-115	4.1382e-116	2.35229e-113
-1.07584e-116	3.59947e-117	-1.52745e-116	-3.49544e-117	1.1897e-115	1.37336e-116	-7.93554e-117	5.4133e-116	4.04077e-116	-4.88695e-115	-5.24562e-116	-4.93007e-117	-2.56955e-117	-3.7756e-115	-9.94934e-117	1.55074e-115	1.73679e-117	-2.71744e-116	-2.59497e-115	-2.2421e-116	-1.97184e-117	3.40507e-117	9.99809e-117	-5.59052e-116	-1.30882e-115	-1.52311e-117	-3.87416e-116	-8.38897e-116	1.68754e-115	2.91908e-116	2.19463e-114
-1.66049e-117	-1.08139e-116	-1.05794e-116	1.92617e-117	5.49012e-118	4.0145e-117	3.56569e-117	8.55445e-117	6.25261e-116	-1.21316e-117	2.35915e-119	-6.60075e-119	4.60856e-119	1.55648e-118	-1.09257e-117	1.20667e-117	7.6842e-119	-1.07558e-117	-4.93759e-118	2.18109e-118	2.22309e-117	2.52078e-117	-1.28831e-117	2.93063e-116	-4.88405e-117	1.62568e-117	8.82383e-119	2.7382e-116	-1.86946e-117	3.38744e-118	1.81384e-115
-2.14823e-119	-1.8186e-118	-6.94072e-118	2.18567e-118	-7.45957e-118	2.06256e-117	1.21013e-118	3.00799e-119	1.65341e-117	-2.72422e-118	-2.08551e-117	1.81702e-117	3.19232e-119	8.13426e-118	1.49267e-117	1.81142e-118	6.24548e-118	-2.12104e-117	5.84112e-119	-5.55724e-118	-1.94524e-120	8.33195e-118	-1.16256e-118	3.85914e-119	-1.32847e-117	-7.47098e-119	-1.59266e-119	-4.39153e-119	-2.47345e-118	-1.27208e-118	1.86104e-116
4.40676e-120	-3.03702e-121	6.15466e-119	5.86732e-119	-2.6823e-119	1.48059e-122	-1.02394e-119	-9.56848e-120	-1.07165e-118	1.76418e-119	1.26802e-119	4.30533e-118	-4.82379e-119	-1.14679e-118	-1.30265e-119	1.11452e-120	2.35814e-119	-2.61732e-119	4.5166e-120	-3.39557e-119	2.4827e-119	-3.86006e-119	-6.20424e-119	4.99333e-119	4.58393e-119	-1.00467e-119	1.53124e-118	4.57113e-119	2.23533e-119	3.25981e-119	1.48996e-117
-1.47026e-121	5.94054e-121	1.24522e-120	5.33671e-120	-4.28111e-121	-2.95443e-120	-1.12207e-119	6.20069e-121	-3.60038e-120	2.63406e-121	-9.17465e-121	7.60351e-120	3.60068e-120	-2.05652e-121	-1.38e-120	-8.58323e-120	1.26179e-119	-3.49164e-121	-2.06342e-119	1.42788e-119	-6.05013e-120	5.89408e-120	7.77633e-121	-6.62055e-120	5.39371e-121	1.0338e-120	-9.18452e-120	1.30838e-120	-3.0448e-120	1.86425e-121	1.3122e-118
4.59701e-122	-2.50934e-121	-3.64071e-121	-1.64307e-121	4.12564e-122	-1.39547e-122	-1.85325e-121	4.32717e-122	-2.05067e-121	-2.72489e-120	2.80821e-121	-5.57993e-121	-1.25939e-121	-5.84162e-121	1.73455e-121	-3.74731e-121	-1.62276e-120	3.28876e-121	-1.44749e-121	9.80223e-121	-5.06098e-121	2.05575e-121	1.30106e-122	7.77102e-121	3.07169e-123	1.14935e-121	-4.95721e-122	2.84416e-123	5.84241e-122	1.83772e-121	1.11272e-119
2.82451e-122	-6.7116e-123	-1.22839e-121	4.72431e-122	-2.01883e-123	1.7473e-122	2.99918e-122	-1.44279e-124	1.1664e-122	1.49188e-122	1.97295e-124	-7.8564e-123	5.40015e-122	-3.13081e-122	-2.38918e-122	-2.86263e-123	3.03537e-122	-2.17206e-121	-5.97974e-123	1.70472e-122	-1.27574e-122	-2.39551e-122	3.12968e-122	-6.10553e-122	-1.7256e-123	-1.08148e-121	5.43648e-122	-5.95285e-122	-2.78512e-122	-1.98214e-122	1.07246e-120
5.9305e-124	-1.81842e-123	1.50865e-123	-9.25468e-124	-2.6966e-123	5.03834e-124	3.71828e-125	6.91422e-124	-9.56449e-126	-2.05103e-124	3.5229e-123	-3.01602e-122	-7.85134e-123	1.86886e-125	-1.98403e-122	-2.3891e-124	-1.06235e-123	-5.55122e-124	3.47865e-124	-1.71981e-122	8.97412e-123	-1.11863e-123	1.95752e-124	5.04419e-124	-2.93953e-123	-5.41608e-124	1.34436e-123	-5.75606e-123	-4.18299e-123	8.2916e-124	1.16172e-121
9.40632e-125	7.92937e-125	-2.20915e-124	6.13483e-125	-4.23206e-124	1.63978e-124	5.7114e-125	1.33368e-124	-2.67686e-124	6.92182e-125	2.49825e-124	5.79055e-125	-3.19354e-124	-2.48103e-124	3.29452e-124	2.66662e-125	-3.85718e-124	7.42716e-124	9.24791e-125	-1.66605e-124	1.8838e-124	-1.2831e-124	-1.36228e-124	1.02357e-124	2.69061e-123	-7.00449e-124	-1.38435e-125	1.07818e-125	1.43302e-124	2.54089e-124	8.55736e-123
1.53596e-125	3.0076e-125	-1.08757e-124	3.98184e-126	-2.38856e-125	-3.60275e-125	-4.19235e-125	4.29698e-125	5.62161e-126	3.94054e-126	3.6587e-126	1.90151e-125	-8.60944e-126	1.84998e-124	-3.08986e-125	-1.12656e-125	-9.92881e-126	-3.55184e-126	4.85814e-125	-1.03349e-126	8.50921e-125	1.28874e-124	1.59765e-124	4.01167e-125	9.43884e-126	-2.34558e-125	7.09155e-126	2.34999e-126	-1.36868e-124	-5.55002e-126	1.23269e-123
1.04631e-127	7.71609e-127	1.20674e-125	-9.26633e-128	1.03337e-125	7.64161e-126	-1.02204e-126	-5.36411e-127	-2.85347e-127	-1.26967e-126	2.00558e-126	2.40954e-127	1.74114e-127	-1.70913e-125	5.25575e-126	-7.66974e-126	1.64951e-127	-1.32282e-126	-5.3697e-127	1.09506e-125	-9.68516e-127	1.90604e-126	1.31481e-125	-2.01184e-126	-3.44664e-126	8.88865e-127	-1.90199e-126	6.42628e-126	3.13041e-127	8.12833e-126	1.18677e-124
-1.29288e-128	-1.50481e-127	-1.48456e-126	5.28517e-128	-1.05057e-126	-6.87821e-127	6.68498e-127	-1.07039e-127	-3.41538e-127	9.18615e-128	-4.10424e-128	1.91871e-127	-1.47798e-127	-1.56999e-126	7.2111e-128	-9.59867e-128	4.16458e-128	2.14508e-127	6.0919e-128	-3.7516e-128	-4.70756e-127	3.79814e-126	1.04539e-127	-1.39505e-127	-1.53858e-127	1.64255e-127	-1.72766e-128	-3.25115e-127	-7.74425e-128	-1.64408e-127	1.25368e-125
8.14158e-129	1.63653e-128	-1.11967e-129	1.63134e-127	-1.89597e-130	-1.63128e-127	-2.678e-128	1.3262e-128	-7.80113e-128	5.48461e-129	-9.14025e-128	-1.96226e-129	-8.02036e-128	1.22921e-128	2.87016e-128	-3.83286e-128	-1.67861e-128	-1.41684e-128	-1.69988e-128	2.47818e-128	-6.10326e-128	4.92035e-132	1.02116e-128	1.66565e-129	-4.1014e-131	3.07893e-128	-7.21506e-129	-2.21799e-129	1.35149e-129	2.93311e-128	9.45102e-127
-2.38927e-130	1.37745e-129	-7.5848e-130	-6.5485e-131	-5.34268e-129	-1.14216e-129	2.24372e-129	2.16822e-130	-3.56902e-129	-3.94722e-131	3.2126e-129	2.58656e-130	1.91553e-129	5.41208e-130	1.63853e-129	-1.59694e-129	-2.80015e-130	-2.63033e-129	1.87423e-129	2.20463e-130	-7.31698e-130	3.23013e-130	5.37909e-129	5.99348e-129	-4.14594e-129	-1.05234e-130	-4.63512e-129	-1.07857e-128	4.60796e-130	-4.25121e-129	6.5974e-128
-5.67338e-132	-7.07911e-131	-1.58453e-130	-3.21491e-131	6.22e-130	9.40647e-131	-7.81378e-130	1.36189e-131	-1.25887e-130	3.24199e-131	-4.00444e-131	-2.29763e-131	-5.42451e-130	3.11001e-130	2.82568e-130	-1.54081e-131	-1.34331e-130	-8.8193e-132	-4.76622e-131	-6.37401e-130	3.1512e-130	-2.79651e-131	1.53007e-130	-2.13403e-130	-6.82721e-131	-1.15268e-130	-3.57006e-130	-7.94986e-131	6.30511e-131	1.73391e-130	5.54508e-129
-2.08133e-131	9.71476e-132	-5.06004e-131	1.54503e-131	-6.97155e-132	7.67067e-132	4.402e-131	1.70219e-131	5.64514e-132	1.09147e-131	9.4052e-132	7.08675e-132	5.2186e-133	-1.66686e-132	-2.81664e-132	-4.33693e-132	1.90438e-131	4.6132e-133	-5.1077e-132	-5.37314e-132	4.75862e-131	-5.39775e-133	-2.98037e-131	4.48275e-132	1.97202e-133	-1.20169e-131	-6.71095e-132	-2.5357e-131	1.29989e-132	1.9458e-131	3.92095e-130
9.58934e-133	-2.97085e-132	-9.79075e-133	1.27647e-133	-1.04605e-132	9.50293e-133	5.8703e-133	-3.86212e-132	-8.97304e-134	1.3345e-133	3.65618e-132	8.81388e-133	1.31288e-132	-1.51656e-133	-1.21792e-132	-5.98672e-132	1.45039e-132	-6.57708e-132	-5.1891e-132	3.8424e-133	1.36409e-131	-1.95098e-133	-2.75462e-133	-6.47746e-132	1.97457e-132	-1.88382e-132	7.07155e-132	-2.549e-132	1.54598e-132	-8.64842e-133	7.49915e-131
-9.68037e-134	-6.57679e-134	-7.69886e-134	-4.51899e-134	1.14328e-133	4.71237e-134	-2.80196e-133	1.06934e-133	3.46334e-133	2.94817e-134	-8.04984e-134	-8.82131e-134	1.79098e-133	2.60095e-134	8.91343e-134	9.24768e-134	-1.67988e-133	-1.74695e-133	-1.94038e-133	-2.92016e-135	-1.01824e-133	-2.22341e-134	1.99878e-133	-6.986e-134	2.88521e-133	-2.67536e-133	-3.88899e-133	5.01516e-134	4.15869e-134	-1.36249e-134	3.74833e-132
7.37467e-134	7.06517e-135	6.58109e-135	-1.01364e-134	-2.61648e-135	2.6502e-134	-4.28568e-134	4.1586e-135	9.06295e-136	1.08928e-134	-1.43292e-135	-1.93939e-134	1.41184e-134	1.55092e-134	-1.04046e-134	-3.70824e-135	1.57562e-134	6.30787e-136	-6.25089e-136	1.17663e-134	-1.17995e-134	-1.3305e-134	-5.22408e-134	-6.13453e-135	-8.91648e-135	3.84447e-135	-2.12975e-133	2.2558e-134	-3.5522e-134	1.37463e-135	6.47478e-133
-7.04113e-135	4.56768e-135	2.46927e-136	-2.76097e-135	-1.03383e-136	-1.88249e-136	1.0086e-136	3.39009e-136	4.47089e-135	1.83589e-136	1.11482e-136	1.47091e-135	1.04969e-136	5.03402e-137	-7.93302e-136	2.6248e-136	-3.40958e-136	-1.77551e-135	-9.26281e-137	1.0296e-136	-4.94973e-135	-5.16827e-136	2.0493e-135	1.85846e-136	-3.39712e-136	8.63503e-136	-3.89204e-135	5.92604e-136	5.91029e-137	8.18077e-136	3.9375e-134
-2.03227e-136	2.35812e-136	-3.21252e-137	-8.44276e-137	6.5144e-138	1.57624e-137	2.2756e-137	8.66479e-136	-2.82128e-136	4.9408e-137	9.63006e-137	-2.41296e-137	-7.79548e-137	-1.9903e-137	2.47805e-136	3.87249e-136	3.35505e-137	4.09645e-137	1.15734e-137	5.97846e-137	1.32084e-136	-1.37307e-136	9.02915e-137	7.60916e-137	1.1489e-136	-4.80921e-137	5.78023e-138	7.5806e-137	-4.67471e-137	-1.23423e-137	3.53729e-135
-1.07095e-136	-3.96043e-138	4.05154e-138	-1.23881e-138	-3.0899e-138	1.53444e-138	-1.61991e-138	-2.76712e-137	4.00213e-137	1.58304e-137	-4.4086e-137	-2.31474e-138	2.00797e-137	9.87445e-139	3.57459e-139	2.47353e-138	-1.53769e-137	-1.3794e-137	1.65693e-137	-2.79421e-138	2.66787e-138	-1.17492e-137	1.44037e-137	1.58868e-137	-6.48239e-137	9.78988e-139	-1.11766e-138	1.03038e-138	-4.54606e-137	-4.19361e-138	4.87259e-136
-4.63685e-139	2.22023e-140	-2.51599e-139	-1.11636e-138	6.71879e-140	-9.86479e-139	1.44567e-139	-8.67813e-140	4.14395e-140	3.1077e-139	1.68397e-138	-5.88684e-140	3.20364e-138	2.08977e-138	8.36818e-140	5.73384e-140	-8.39695e-139	9.28461e-140	-3.1064e-140	2.24737e-138	4.87241e-139	-2.49033e-138	-9.88095e-140	4.81811e-139	5.22624e-139	5.84351e-140	8.66974e-140	-4.14647e-138	-7.07117e-139	1.34554e-139	2.30934e-137
-1.97838e-140	2.31857e-140	6.91429e-140	1.76203e-139	9.73355e-141	-1.92743e-139	-5.08728e-140	1.20424e-140	-4.14859e-140	-5.09183e-140	-3.27911e-140	-2.44477e-140	8.40673e-140	-5.63024e-140	7.31277e-141	3.91957e-140	2.67355e-141	-7.32901e-140	1.57601e-139	4.692e-139	2.09044e-140	-7.91574e-139	-1.39694e-139	1.01854e-139	-3.77043e-141	5.79371e-140	-2.13875e-139	2.71265e-139	-1.05483e-140	5.93165e-140	3.26373e-138
1.47113e-140	-3.75918e-141	1.67721e-141	-7.37979e-142	1.82542e-140	-3.78331e-141	1.15369e-140	1.43444e-140	-6.13409e-140	-6.32133e-141	2.20232e-141	4.80095e-141	-1.90337e-140	4.39141e-141	6.24224e-142	-1.92074e-141	5.31129e-141	-6.88741e-141	-2.32561e-142	9.66095e-142	-2.77596e-140	2.08592e-140	1.40004e-141	-1.54314e-142	1.15171e-141	9.80228e-141	8.07789e-141	2.50755e-141	2.46975e-140	-9.27333e-141	2.88521e-139
2.28035e-142	2.36934e-142	3.14363e-142	-1.80967e-142	1.16292e-141	-1.64429e-141	4.10875e-143	-1.38827e-142	4.22691e-142	8.7672e-143	-2.48814e-141	-3.29633e-142	-1.20178e-141	1.70518e-142	-3.23229e-142	-2.59643e-143	1.96461e-141	4.3834e-142	-6.31492e-142	7.79302e-143	-6.62215e-143	-1.00363e-141	-5.53255e-144	4.40905e-143	-5.06805e-142	3.41294e-142	-4.01451e-142	5.83812e-143	-5.27739e-141	1.43236e-142	1.99575e-140
7.33759e-144	-4.09582e-143	-4.86041e-143	-3.72207e-143	1.75084e-142	-1.69145e-143	1.09102e-143	1.23692e-144	-1.09173e-142	-1.76011e-143	-1.75167e-142	1.64633e-143	-7.66267e-143	2.61524e-143	-5.38042e-143	3.91027e-142	2.42112e-143	1.03507e-142	-3.04363e-143	5.73424e-142	2.77113e-142	3.72413e-144	-9.33608e-144	5.56899e-144	-3.53373e-145	8.04677e-144	-4.15048e-143	-4.56084e-145	8.8244e-143	-1.89379e-142	2.55959e-141
2.14622e-144	7.47637e-144	2.68017e-145	2.67167e-144	1.26466e-143	-2.94869e-145	-1.7859e-143	9.46644e-144	-7.99248e-144	7.19286e-145	2.72248e-144	5.85105e-144	-4.13863e-145	1.76893e-143	-2.76546e-143	-1.37646e-143	-2.9165e-145	-1.73878e-146	-2.10413e-143	-4.61451e-144	8.29473e-145	1.30772e-144	8.63841e-144	-3.68342e-143	3.31211e-144	2.85297e-145	7.8844e-144	5.09222e-145	-1.43503e-144	3.69311e-144	2.20331e-142
-4.43259e-145	9.541e-147	-1.26534e-144	-1.06593e-144	-4.51345e-145	-9.14819e-145	3.02039e-144	-3.1107e-144	-2.96961e-145	1.63469e-144	-6.9441e-145	-7.9908e-145	-2.82381e-145	1.47811e-145	3.21099e-145	-9.50238e-145	5.17405e-145	-2.93076e-145	1.33905e-145	-1.57368e-144	4.79327e-145	9.66854e-146	4.96892e-145	-7.92207e-145	-9.4984e-145	6.97561e-147	7.6889e-146	5.76742e-146	9.30565e-145	1.1456e-147	2.18143e-143
-1.55515e-146	-9.61465e-147	1.14239e-145	-5.08972e-146	3.28442e-147	5.08652e-146	8.74463e-148	-3.02569e-146	6.10414e-146	2.59669e-145	4.10121e-146	6.21052e-147	3.71582e-146	-1.74527e-145	-5.00337e-146	4.94811e-146	-1.54899e-145	1.43319e-146	3.72089e-146	2.27854e-145	-2.89311e-145	-4.40274e-146	1.38505e-146	-2.06982e-145	1.21e-145	3.98454e-147	8.52344e-146	1.52197e-146	7.84472e-146	3.42599e-146	2.28133e-144
1.69657e-148	-1.5918e-147	-1.78101e-147	1.08265e-147	-5.55041e-148	-1.17864e-146	-4.16845e-148	1.03784e-146	1.59484e-147	2.21037e-147	2.21236e-148	6.47162e-147	-1.65105e-147	4.98338e-147	5.71882e-147	-2.16418e-147	-2.35669e-147	1.24743e-146	7.10466e-147	-1.46789e-147	1.07098e-146	2.76665e-147	-1.09058e-146	1.46905e-147	1.03256e-146	5.7858e-147	2.91019e-146	3.27987e-147	5.48384e-148	3.06475e-147	1.54138e-145
8.13622e-148	-5.45542e-149	2.17851e-148	-2.21843e-148	-1.69693e-148	2.30323e-148	-2.59709e-148	3.06633e-149	2.16397e-148	-7.07143e-148	-1.26109e-147	5.17787e-150	-3.8159e-149	1.13399e-148	-5.67487e-148	4.7816e-149	-1.18055e-148	-1.40525e-148	-1.13936e-147	-2.74167e-149	-6.15288e-148	-6.41436e-148	-1.50867e-148	1.73007e-148	-9.4318e-148	-5.77709e-148	4.00988e-148	-7.31751e-149	5.43056e-148	1.01542e-148	1.06005e-146
6.73112e-149	5.4055e-150	-6.64892e-151	-3.39393e-149	4.39836e-149	1.47638e-150	6.92243e-149	6.02755e-150	1.08482e-149	2.04034e-148	-3.06888e-149	-8.84198e-151	-3.73604e-149	8.50793e-150	6.97356e-149	-1.19304e-149	2.4791e-149	-5.77366e-149	1.49118e-148	-1.81432e-149	-6.85651e-149	-6.00358e-149	-1.58291e-148	-1.81299e-149	-4.3954e-149	2.86239e-149	-6.50029e-150	2.35981e-149	2.05533e-148	1.63968e-150	1.46668e-147
3.35567e-151	-1.12778e-150	1.44824e-149	-1.59057e-150	-1.52669e-150	4.32636e-151	-1.52943e-151	2.98564e-150	4.15583e-151	-5.53856e-151	8.58379e-150	-3.70461e-150	1.98793e-150	4.36642e-151	-4.25394e-151	5.83237e-150	-3.62779e-150	-3.59718e-150	2.28448e-150	8.72825e-151	1.21489e-150	2.52162e-150	-2.46682e-150	2.91959e-151	2.52813e-150	1.28811e-150	-7.15425e-153	2.23613e-149	3.26088e-150	-2.2675e-150	9.3165e-149
-9.87734e-152	-2.09153e-151	-1.18535e-151	-3.51635e-152	1.19139e-150	-2.96482e-151	-3.32213e-151	-2.52143e-151	6.07462e-152	-6.42529e-151	-6.40793e-151	-1.68748e-151	3.33322e-152	8.08938e-151	-5.19192e-152	-3.05695e-151	7.06036e-151	-7.69596e-152	6.03641e-152	-7.96217e-152	1.78131e-151	2.06196e-151	-1.12316e-150	-3.89224e-153	-1.65885e-151	-3.44117e-151	1.69562e-150	2.12383e-151	4.26288e-152	-1.54428e-151	1.0296e-149
9.87487e-154	1.00924e-153	2.0222e-152	-4.42996e-153	1.36729e-151	-2.06989e-153	-1.51465e-152	1.33606e-152	4.37899e-153	1.07865e-152	-3.6503e-152	-3.05581e-152	-1.9708e-152	7.39385e-153	-2.23674e-152	6.80369e-152	3.85833e-152	4.42062e-152	-3.59586e-152	-1.66994e-151	-4.77162e-152	-3.67391e-152	1.04872e-151	-2.76171e-153	4.63859e-152	-2.08351e-152	-4.67428e-152	9.07178e-153	-6.22384e-153	6.1824e-152	1.0626e-150
2.42405e-153	4.86815e-154	4.22174e-153	8.49579e-154	-1.11228e-152	3.89159e-153	1.9429e-153	-2.85885e-153	2.15088e-152	5.1447e-153	-4.99643e-153	5.90459e-154	-1.24243e-152	-1.93424e-153	-6.07699e-154	-1.65709e-153	-1.67795e-154	-1.27262e-153	1.71102e-153	-6.31634e-153	-1.00246e-153	-1.24887e-153	1.4865e-153	-8.56374e-154	-8.44279e-154	1.43977e-157	3.78141e-153	-5.6102e-154	-3.04213e-154	1.58058e-153	9.77956e-152
-2.76228e-154	-4.94251e-155	9.55179e-154	4.44708e-155	-9.91155e-154	4.75435e-154	-1.10445e-154	1.48409e-154	1.91006e-154	2.56303e-153	4.47677e-157	2.61822e-154	3.5373e-154	1.08022e-154	4.69442e-155	4.55484e-155	-7.97841e-155	1.21975e-154	-7.97248e-155	-2.56299e-154	3.00879e-154	1.05919e-153	3.38236e-154	-5.59907e-154	-7.52033e-154	3.47837e-155	-1.38345e-154	1.8688e-154	-8.13892e-154	1.70548e-154	1.15138e-152
4.15731e-155	-1.05458e-156	-3.60643e-155	-4.19872e-156	5.79221e-155	-2.09294e-155	-3.94188e-155	-1.4673e-154	9.90957e-156	-3.32958e-156	5.67857e-155	1.98306e-155	1.16998e-155	1.63984e-155	4.00598e-155	-1.34617e-155	7.34259e-156	9.34456e-156	-1.26303e-155	-5.91481e-156	-7.69529e-157	-9.10289e-155	-3.53824e-156	-9.29353e-157	-1.47114e-156	-1.5103e-155	1.88321e-155	-3.00616e-155	5.73559e-155	2.99494e-155	8.03637e-154
4.74294e-156	1.87379e-158	2.65393e-156	1.83813e-157	-3.32216e-156	5.64649e-157	3.2838e-157	-4.59324e-156	-2.44597e-156	-4.49947e-156	5.02021e-156	1.52885e-157	7.11059e-156	8.65652e-157	-2.35276e-156	6.35718e-156	-2.83346e-156	2.00654e-156	-5.72607e-156	8.21698e-156	7.05647e-157	6.44273e-156	5.63956e-156	-2.84775e-158	-1.75525e-157	7.96681e-157	-2.59308e-157	8.58975e-157	4.11929e-156	-3.07447e-157	8.33293e-155
9.22814e-158	-1.73736e-157	-5.66561e-157	-8.26716e-157	-4.98677e-158	3.29446e-157	-1.85642e-157	2.77725e-157	7.62244e-158	-1.86157e-159	-5.53734e-157	-2.81279e-157	6.19583e-159	6.18128e-157	-4.81737e-157	3.70423e-157	1.71263e-158	1.1607e-158	-6.54297e-157	-2.87147e-157	-8.82377e-159	-1.62016e-158	-5.06863e-159	1.00328e-160	1.32403e-156	-3.76639e-157	-2.0775e-157	1.69685e-157	4.50743e-157	2.22392e-157	8.64317e-156
3.34997e-159	6.39046e-159	-1.14585e-158	9.10664e-159	-1.26171e-158	6.37848e-160	-1.8787e-159	8.20798e-159	-1.82355e-160	7.76293e-158	-2.24069e-158	-1.56624e-158	-4.35429e-158	1.24773e-160	-4.58382e-159	6.84178e-159	5.21895e-158	-1.94353e-158	4.8644e-159	-8.22198e-159	2.61262e-158	1.16023e-159	-1.16003e-158	3.50862e-158	-3.61451e-159	1.12166e-157	5.51949e-158	1.63109e-158	-1.66934e-159	-9.87847e-159	5.8214e-157
7.33812e-160	-1.71121e-159	1.20606e-158	1.79217e-159	4.66462e-159	1.20089e-159	1.70301e-160	1.20971e-159	9.56624e-160	-4.4736e-159	2.14273e-159	-1.94209e-159	5.23004e-159	-1.23511e-160	6.66921e-160	-1.59386e-159	-1.57785e-159	-1.21459e-159	-3.4227e-159	-5.97929e-159	-9.55816e-161	6.21308e-160	-7.7801e-159	-2.32048e-159	-1.89998e-159	-4.89984e-159	-3.0303e-160	-6.37776e-160	1.98399e-160	-2.63148e-159	7.42551e-158
-3.29125e-160	-1.41752e-162	1.23089e-160	2.08328e-160	2.80319e-160	-9.59074e-162	-6.12038e-160	2.77262e-163	-1.2676e-160	2.6952e-160	1.32249e-160	7.90228e-161	-2.18993e-160	-1.18055e-160	-6.54961e-161	1.14719e-159	4.46166e-161	-4.01967e-160	-4.32705e-160	-6.91397e-160	4.26645e-160	4.99072e-160	-1.36165e-160	-3.36594e-160	-8.67171e-161	1.38977e-159	3.74618e-160	7.86919e-161	-2.32251e-160	-1.73408e-160	9.02609e-159
2.67777e-162	-2.10713e-161	5.6782e-161	1.92589e-163	1.1299e-161	-1.11349e-161	3.1261e-161	-2.36251e-162	1.1417e-162	1.35242e-161	3.36137e-162	-3.89552e-161	-3.31785e-161	9.73603e-162	2.21627e-161	2.49723e-162	1.38924e-161	5.79731e-161	-3.13916e-161	1.23253e-161	1.44494e-161	8.91713e-161	-1.23602e-161	-3.76605e-162	3.88699e-161	-2.17158e-161	-4.18789e-161	-1.75703e-161	-1.04043e-161	-1.02329e-161	6.37339e-160
5.26163e-163	-7.01481e-163	-1.78076e-161	-3.47592e-163	2.00989e-163	-7.01241e-162	9.8875e-163	-4.43922e-163	-9.39441e-163	4.89577e-163	-2.50827e-163	5.65155e-164	2.09646e-162	-2.25399e-163	-7.90584e-165	-2.09902e-162	3.24964e-162	-1.40288e-162	-1.91561e-162	3.5564e-162	-1.80039e-162	1.78809e-161	1.70767e-162	1.37038e-162	-1.05718e-162	-7.45741e-162	5.12542e-162	2.87136e-162	-7.64987e-163	-4.27386e-163	8.47817e-161
1.11361e-163	9.3457e-164	-5.49353e-165	7.01905e-164	5.00986e-164	-4.86064e-163	4.12065e-163	2.74755e-164	-1.80173e-164	-2.50403e-163	-9.81279e-164	-9.02014e-164	-9.97456e-164	3.04548e-163	-9.5576e-165	8.27939e-163	1.27779e-163	2.01544e-163	1.37633e-163	-1.02034e-163	-1.18344e-164	-8.9594e-164	-1.94286e-164	1.04119e-162	2.52125e-166	2.06545e-164	8.13372e-164	2.73729e-163	2.55515e-163	-2.34762e-164	5.34075e-162
5.00278e-164	-1.37749e-164	1.98312e-165	-4.85459e-165	4.30111e-165	7.42346e-166	1.6439e-166	2.88113e-165	1.41963e-164	-7.5715e-165	1.02605e-164	-1.53006e-164	1.3686e-165	-2.10849e-164	1.97186e-165	5.37849e-165	-1.01548e-164	1.47529e-165	5.39818e-166	6.36379e-164	6.44497e-165	-1.10721e-165	3.11411e-165	-1.18332e-165	1.91112e-164	-6.04117e-165	-3.35356e-164	-2.9352e-164	4.69361e-166	-3.40899e-167	3.32063e-163
6.28061e-165	-6.87701e-166	-2.01883e-165	-1.01639e-166	-1.99394e-166	1.07405e-166	2.84553e-165	-1.24537e-165	1.32308e-165	1.289e-165	2.57817e-165	-3.95074e-166	-6.16238e-166	3.98533e-166	-8.75437e-166	-1.42409e-165	5.62582e-167	-1.19645e-165	1.50745e-168	2.01628e-165	1.09004e-165	-4.16623e-166	1.53259e-166	1.48784e-166	1.21009e-166	-1.1458e-165	-1.57454e-166	-1.05578e-167	-1.99939e-165	-2.30893e-166	3.11304e-164
3.01591e-166	2.16364e-166	-7.82087e-166	1.17876e-167	6.89102e-167	3.65692e-167	-2.50242e-166	7.34425e-167	-1.22059e-166	3.69964e-166	-2.50464e-166	1.33549e-165	5.50638e-166	1.43416e-167	-4.31253e-167	-3.13888e-166	-2.10943e-167	1.25054e-167	-9.21184e-167	-9.17681e-167	-1.89877e-166	8.961e-167	2.17565e-167	2.01381e-167	-2.6778e-167	1.80946e-166	4.0747e-167	5.13415e-167	-1.79635e-166	-7.03376e-167	5.82961e-165
4.94252e-168	4.03942e-169	1.55099e-167	-1.95801e-167	-9.87807e-169	-6.43816e-168	-9.99327e-169	-1.05048e-167	-6.45663e-168	-1.83754e-167	-1.26072e-167	5.30571e-167	4.1522e-168	6.05995e-167	-8.3602e-168	1.83392e-168	1.74411e-167	1.6351e-167	-1.67053e-167	1.52719e-167	-3.28007e-167	-1.77154e-168	2.34637e-167	4.51496e-168	2.16044e-168	1.67027e-167	2.02023e-167	-1.26414e-168	2.6815e-167	6.85911e-168	4.27132e-166
-2.07538e-169	1.60299e-168	-1.54367e-169	7.18279e-170	-3.58629e-169	1.89595e-169	6.6407e-170	4.21869e-169	-1.55955e-168	1.03876e-167	-2.06679e-170	-6.13604e-171	2.00383e-169	-5.1054e-169	3.59239e-169	1.96911e-169	-1.75868e-169	-8.2456e-168	5.5529e-169	1.2442e-168	5.67142e-170	-8.72396e-169	-1.36453e-169	-8.23337e-169	-6.16995e-169	3.07829e-170	1.59787e-168	-1.72473e-168	-1.13287e-168	2.27922e-168	3.58066e-167
-5.65852e-169	-2.25253e-170	-1.13896e-169	1.094e-170	-2.51545e-170	2.6733e-170	3.59208e-169	-2.37096e-170	8.87735e-170	6.0575e-171	6.17155e-170	-4.75001e-170	2.39627e-169	-1.05544e-169	3.95832e-169	2.37454e-169	1.94954e-170	-4.84381e-170	-7.84638e-170	5.3153e-169	2.15516e-169	-2.85129e-169	-1.02316e-170	1.53388e-170	-1.42443e-169	-6.38556e-170	-3.39469e-169	-3.11997e-169	-6.19238e-170	4.49384e-169	4.90374e-168
7.89371e-171	8.01286e-172	-4.88584e-171	-2.11706e-170	-2.03717e-171	-1.12863e-171	-3.42566e-171	1.24693e-170	-1.02136e-170	-1.7569e-171	-2.40645e-171	3.10414e-171	3.30229e-171	7.71031e-171	-7.1856e-171	-2.0134e-171	2.40612e-170	9.46333e-172	-5.17513e-170	-3.33992e-171	6.80071e-171	2.08343e-171	1.23398e-172	1.43884e-170	-1.61686e-170	2.71426e-171	-2.04056e-171	9.50951e-172	-1.88869e-170	-1.65178e-171	2.37413e-169
-1.79474e-171	1.00729e-172	-1.27578e-171	-3.05268e-171	-1.43075e-172	-4.6329e-173	-7.05673e-173	-5.25408e-172	-8.17176e-172	-9.49252e-172	1.5925e-171	9.33711e-172	2.34596e-173	2.27285e-173	-1.67961e-171	-1.0396e-171	-7.70952e-173	8.69343e-173	2.6671e-172	-4.70962e-171	-5.52582e-173	5.70885e-173	-7.70315e-173	5.88046e-172	2.83634e-172	-9.97706e-172	1.29931e-171	1.10378e-172	-3.36898e-171	3.49172e-172	2.63943e-170
-6.5236e-173	-2.51192e-172	-8.99112e-174	2.08479e-173	-9.82864e-173	-2.15567e-173	-3.56169e-174	1.2704e-172	-5.78761e-173	-4.3178e-172	1.0476e-172	1.41078e-173	-1.77545e-173	-2.33536e-172	-3.71396e-173	-2.71736e-173	3.59722e-173	2.28411e-173	1.38087e-172	7.46356e-173	-2.09897e-172	1.29387e-173	3.56681e-175	5.9222e-174	-2.49867e-173	-1.6164e-173	3.85405e-173	-1.95158e-173	-5.77685e-173	8.33733e-173	2.26184e-171
2.43612e-174	-2.07804e-174	-7.45426e-174	-4.54751e-175	6.43482e-175	-1.06676e-173	1.57251e-172	-1.47988e-173	2.84056e-174	-4.02815e-175	6.34405e-174	6.38534e-174	-3.09432e-174	3.05505e-174	1.12263e-173	-2.57118e-174	5.43594e-174	-8.39093e-174	-4.25389e-174	1.60473e-173	7.26181e-174	4.1811e-174	2.65863e-174	5.71117e-174	-1.32565e-173	-2.19554e-173	4.20619e-175	-6.74077e-174	-1.06638e-173	2.85349e-173	3.67217e-172
-2.0472e-175	7.39221e-175	4.22973e-174	-2.82318e-174	-1.34348e-175	8.23528e-174	1.31451e-174	7.51071e-175	-4.50859e-176	-2.02132e-175	-1.40981e-175	-5.07556e-175	-1.85259e-176	-3.59906e-176	-1.08353e-175	3.23992e-175	-2.36285e-174	1.95226e-174	3.46498e-175	-7.77041e-175	1.64118e-175	-8.4787e-175	1.96075e-176	-2.38975e-175	-3.69908e-175	4.6201e-175	-1.45575e-175	1.04022e-174	1.21661e-174	-1.29494e-174	3.10532e-173
2.07522e-177	7.37102e-176	1.85059e-175	-1.25124e-175	1.72309e-175	-8.04557e-177	-8.96016e-176	1.00072e-175	-5.89136e-176	8.89878e-175	-4.04617e-176	5.84108e-175	1.93065e-175	-9.89503e-177	2.013e-178	5.78948e-176	-5.46157e-177	9.37806e-177	-3.46689e-176	-6.48796e-176	4.44621e-176	4.71646e-176	1.77701e-176	-7.46771e-176	-3.34422e-177	9.50897e-177	-2.94111e-176	-9.09788e-176	4.15211e-176	4.99441e-176	3.11358e-174
-1.5553e-176	-1.49339e-177	-2.29394e-177	6.70411e-177	-3.2594e-176	-2.43672e-176	-2.84632e-176	4.05791e-177	1.37412e-180	-3.40921e-177	-6.80429e-178	3.60192e-177	-4.8394e-177	-2.12607e-177	-1.27647e-177	-2.06545e-176	1.18737e-176	-4.23491e-177	-5.15649e-177	-4.23301e-178	7.87503e-177	5.10997e-177	-2.86798e-177	-4.13997e-178	-1.55934e-178	-8.17814e-178	-6.23632e-177	-4.70226e-177	1.42694e-176	1.24343e-177	2.17497e-175
-5.79209e-178	1.78967e-178	-3.10092e-178	2.1905e-178	-4.19674e-178	1.86499e-179	1.62878e-177	1.84312e-178	8.17898e-178	7.0388e-178	-4.09909e-179	-1.74926e-177	3.05775e-178	3.14939e-178	-4.2121e-178	-3.99655e-179	1.61527e-178	-3.29789e-177	8.73191e-179	1.89823e-178	6.60435e-178	-9.82923e-178	9.29056e-179	5.70146e-178	4.68408e-180	-3.48883e-178	9.82509e-178	3.8983e-178	-4.39662e-177	4.70514e-178	2.05687e-176
-6.79139e-179	-5.10789e-181	-1.32047e-178	1.19003e-179	7.23831e-179	6.32709e-179	-8.41604e-179	-1.12084e-179	7.29789e-180	5.84884e-179	2.88205e-180	1.57957e-179	-1.24483e-178	-9.76947e-179	8.65892e-180	-2.1818e-179	-6.66622e-180	2.64646e-179	-2.75217e-179	-3.9427e-179	-4.16815e-180	1.14713e-179	-3.841e-179	3.17446e-180	6.70357e-179	-3.52258e-180	-1.65674e-179	5.84323e-179	-1.75689e-179	-1.10932e-178	1.21187e-177
-5.23738e-181	9.19704e-181	9.98039e-180	-4.75795e-180	-1.63203e-180	-5.81128e-180	1.28611e-180	2.93094e-180	2.06341e-179	-1.15255e-180	-5.40117e-180	4.28856e-182	-1.30569e-181	-1.04651e-179	-1.77109e-182	4.87492e-181	-6.86715e-181	1.15284e-179	-4.73244e-181	-4.81211e-180	1.35784e-179	-1.26981e-180	2.06709e-180	-5.44692e-182	-1.49566e-179	3.71636e-180	5.40593e-180	-1.3488e-179	-7.2468e-180	1.2988e-180	1.46756e-178
-1.00876e-181	7.44805e-181	5.59001e-181	-2.53282e-181	-9.72381e-182	-2.98355e-180	7.29174e-183	9.42212e-182	1.16445e-180	-1.21943e-181	-1.99065e-181	-6.36772e-181	1.22514e-180	-4.22092e-181	1.50512e-180	8.5495e-181	-1.09676e-181	3.44385e-182	5.72901e-182	-9.9588e-182	-8.18942e-182	-9.80764e-181	-8.37379e-182	-1.02176e-181	-1.73964e-181	3.44878e-181	7.58372e-181	-4.00321e-182	-6.95416e-183	-1.20806e-181	1.39644e-179
1.09634e-182	-9.65113e-182	3.27922e-182	-1.84636e-182	5.95046e-183	-7.00131e-183	8.10374e-182	-1.71134e-181	-9.16839e-182	-6.25608e-182	-1.76695e-181	-4.95732e-182	1.58871e-182	2.19987e-181	-8.24113e-182	5.73444e-183	1.55714e-182	-4.9274e-182	-2.05413e-182	-3.14617e-182	-4.03141e-183	-5.17402e-182	3.94594e-182	-9.53692e-184	-5.56723e-182	-2.49565e-183	-7.9566e-182	-1.33236e-182	-2.67643e-183	-4.42528e-183	1.49958e-180
3.70459e-183	1.63311e-183	-7.29081e-184	-1.61463e-183	-1.97809e-183	4.13221e-184	-2.02632e-182	-6.901e-184	5.3007e-183	-1.52968e-183	1.09184e-183	1.03882e-183	1.93908e-183	-8.09624e-183	-5.54668e-184	-1.08629e-182	1.78576e-184	-5.85143e-183	-1.8158e-182	-2.58448e-182	-2.71252e-182	-8.60755e-183	-8.73657e-183	-1.23659e-183	-1.86068e-183	9.2249e-183	8.23747e-184	9.84523e-184	5.61818e-183	-2.97319e-185	1.7572e-181
-5.43261e-184	-5.53201e-184	1.08549e-184	2.96252e-184	-3.72443e-184	-5.17421e-185	-7.86533e-186	-9.00688e-184	1.84103e-185	4.43823e-185	-3.94386e-184	4.58919e-185	1.24833e-184	7.24363e-185	-1.32666e-184	-2.52349e-183	-1.66256e-183	-7.48431e-185	3.68471e-184	3.77371e-184	4.31523e-185	-4.09257e-185	-1.00632e-183	7.02846e-184	-1.46956e-185	-1.92015e-184	-1.84123e-186	5.04887e-186	-3.10745e-184	-2.09438e-185	1.10123e-182
3.62877e-185	-2.24602e-186	-7.65159e-185	1.11815e-184	-6.94799e-186	8.33222e-185	8.30835e-186	1.25915e-185	-3.2717e-185	-3.77506e-186	5.72272e-185	1.88778e-186	-1.44624e-185	-1.18187e-186	-5.91406e-185	-1.86865e-184	2.74399e-186	5.54267e-185	-2.0768e-186	8.13375e-186	-8.76785e-186	3.21646e-185	7.22055e-185	8.46294e-185	5.4311e-185	2.4522e-186	-2.34768e-185	-4.94978e-186	-7.5254e-186	1.46658e-184	1.20081e-183
-1.02671e-186	2.6085e-186	1.58499e-185	2.10558e-186	4.68344e-186	-2.27881e-187	-1.02711e-186	-6.31541e-186	-1.51714e-186	-2.63199e-186	1.17446e-186	-3.7717e-187	-1.43977e-186	3.49202e-186	-3.89608e-186	1.94693e-186	2.29669e-186	-1.10738e-185	1.27215e-185	1.68073e-187	6.63007e-187	-2.16421e-187	1.65147e-186	-8.22182e-187	1.5248e-188	-1.33364e-186	-4.79052e-186	-5.24469e-186	3.75466e-186	1.36465e-186	9.64365e-185
9.68805e-188	-2.81752e-188	9.50377e-188	2.9913e-187	8.71043e-187	2.71857e-188	-6.52464e-187	-1.83679e-186	-5.54105e-187	1.07161e-187	-8.90775e-187	6.57034e-187	-1.0335e-187	4.65924e-188	-1.30721e-187	3.29971e-187	1.58435e-187	1.07519e-186	-5.101e-187	3.84563e-186	6.47942e-188	6.55646e-188	2.93766e-187	-2.56968e-188	-3.26083e-187	4.53707e-188	-1.51922e-186	1.42133e-187	9.62828e-188	1.59304e-187	1.5054e-185
-2.68932e-188	-2.26668e-188	-1.03011e-188	-1.07843e-187	-4.91788e-189	5.26829e-189	1.14176e-189	1.1242e-188	7.7796e-188	2.28579e-188	8.73669e-188	-7.0183e-188	4.03292e-188	4.60314e-188	-1.14411e-188	-1.28337e-188	-1.88494e-188	-1.9825e-188	-1.00814e-189	-3.73197e-188	1.15335e-187	4.3678e-189	-2.75373e-189	1.20905e-188	-2.1446e-189	-1.17714e-190	2.47532e-189	7.88796e-188	3.96132e-189	-2.71845e-188	8.85425e-187
-3.83312e-191	-3.9409e-189	1.11927e-189	-1.70197e-189	-8.55212e-189	-1.11454e-189	-8.34664e-190	-1.05724e-190	-4.28899e-191	2.31698e-189	1.30207e-189	2.04646e-191	-1.89155e-189	5.83569e-190	2.93366e-189	-1.37445e-189	3.80785e-189	4.87649e-189	9.61307e-190	3.58043e-190	6.56336e-190	6.59468e-190	3.02928e-189	-8.29608e-190	7.18201e-189	1.34667e-190	-1.07255e-188	3.84015e-189	4.57916e-190	-8.54436e-190	6.62462e-188
-7.13742e-191	1.6686e-190	4.03804e-190	-2.35059e-191	3.53244e-190	-2.95576e-190	3.41376e-192	-5.01326e-192	2.36068e-191	8.64309e-190	4.51699e-190	-4.11646e-191	-1.27239e-190	3.73635e-191	8.7941e-190	-5.04916e-191	-3.49988e-190	-1.87075e-190	5.03018e-191	3.8458e-190	-5.73212e-190	-2.49396e-194	2.17568e-191	-3.20946e-190	9.76001e-191	-3.97468e-190	-7.65893e-190	3.64789e-191	1.5233e-191	-1.94897e-190	7.19353e-189
-8.63619e-192	3.18834e-191	4.38291e-191	2.5049e-191	-8.26269e-193	-3.56416e-192	9.80254e-191	-5.35694e-192	-6.92579e-192	-1.74559e-191	3.23588e-192	-1.27487e-190	3.85156e-191	2.25705e-192	-1.33063e-192	2.87091e-191	9.9484e-192	-1.54129e-191	1.22747e-192	3.06767e-191	1.61827e-191	1.17176e-191	-6.45745e-192	-7.90285e-192	8.0874e-191	1.02989e-190	9.1767e-192	-4.94467e-193	2.91679e-191	-1.04281e-191	7.75743e-190
4.44111e-193	-5.93681e-193	-3.18086e-192	-3.66284e-193	-2.27204e-193	-3.39065e-192	-7.47859e-193	-4.0728e-193	-2.93412e-193	1.00462e-192	9.26705e-192	1.22118e-192	2.09554e-192	8.63218e-193	3.72779e-192	9.05163e-193	2.53121e-192	-2.33676e-192	4.08166e-194	-1.91373e-192	-2.7952e-193	-9.38931e-194	-1.3659e-192	-7.33073e-192	1.66576e-192	-2.54284e-193	-3.25756e-192	2.07288e-191	1.31704e-193	3.24454e-195	7.06698e-191
-1.33828e-195	-6.31824e-193	-1.72859e-193	3.09511e-193	3.49356e-195	6.5131e-195	-2.06251e-193	-2.45361e-193	-5.52994e-193	1.30992e-193	2.40544e-193	2.42357e-194	4.74258e-194	-5.69058e-193	8.13329e-194	-5.03435e-194	5.22787e-194	3.63621e-194	-5.28858e-194	-7.21032e-196	-6.42425e-194	-1.36208e-193	1.19609e-192	-3.45837e-194	1.57339e-193	9.03448e-194	4.58664e-194	-3.2847e-193	2.04385e-193	-1.58408e-193	5.83226e-192
-3.40576e-194	9.31418e-195	-4.54747e-195	-2.00347e-194	-5.80413e-195	-1.43007e-194	-1.24492e-193	-2.67172e-195	1.86807e-195	6.92173e-196	-1.25592e-194	3.1093e-194	-7.86457e-196	5.98728e-195	3.27793e-195	6.75308e-195	-3.04106e-194	1.78582e-194	5.92839e-194	4.74687e-194	3.16333e-194	-3.92642e-195	-8.19719e-195	6.59454e-195	-4.24131e-194	8.48555e-194	6.68228e-195	1.83612e-195	-6.97164e-195	-1.9022e-194	6.45393e-193
-6.89736e-196	2.75213e-195	-3.63637e-195	-4.155e-196	2.27683e-196	3.59114e-196	2.35509e-196	-5.06464e-197	6.60585e-195	4.25033e-196	-7.30497e-196	1.06031e-194	-2.68596e-196	1.84303e-195	-3.56627e-196	2.20619e-196	-1.01976e-195	-3.22762e-195	-3.48364e-196	9.1948e-196	2.26936e-195	-3.60285e-197	-1.89415e-195	3.24191e-197	2.92916e-196	2.86458e-195	1.02268e-195	2.5897e-196	8.75702e-197	1.5612e-195	4.52552e-194
1.68549e-196	2.56039e-198	1.05309e-196	2.00667e-197	-3.42168e-197	-1.22813e-196	-4.32634e-196	5.59076e-196	7.06673e-197	6.10797e-197	1.46429e-195	1.56224e-196	-4.76837e-197	-2.03853e-196	-3.94638e-197	-3.73042e-196	1.42166e-197	-3.18564e-196	-2.60107e-196	-3.11059e-197	3.92265e-198	-3.57959e-196	-2.99748e-197	-7.03289e-196	1.79134e-196	-1.73185e-196	5.38673e-196	6.50093e-197	-5.01209e-197	-1.31896e-196	6.71868e-195
-8.42323e-198	5.7828e-199	-7.72715e-199	-7.96805e-198	3.67525e-198	2.82023e-198	1.16554e-197	-5.00585e-198	2.35357e-197	1.13017e-196	1.04263e-196	-1.98854e-197	1.23381e-199	2.89892e-198	-5.75199e-199	7.84717e-198	-2.36693e-199	-4.88353e-197	-3.31172e-199	1.39624e-197	3.70549e-197	-2.45283e-198	3.403e-197	-5.39156e-198	-2.52197e-197	-1.93006e-197	-8.39762e-198	-1.35899e-197	-1.04528e-196	-2.85707e-199	6.26661e-196
1.47924e-199	-1.76288e-198	2.50027e-198	2.92591e-198	-4.04487e-198	2.89313e-198	-5.05094e-199	6.13479e-199	3.1508e-199	3.12421e-199	2.65182e-198	6.297e-198	2.14293e-198	1.33382e-200	6.04407e-198	6.14026e-199	6.53434e-199	-4.1204e-199	-4.02841e-198	3.28898e-198	-4.27437e-199	6.4523e-199	3.94944e-198	3.03898e-198	-5.46519e-199	-4.83102e-199	-4.45246e-200	2.25494e-199	7.79786e-198	1.20646e-198	6.05322e-197
1.08285e-199	1.11761e-199	-4.93571e-199	-2.72893e-200	-1.74659e-202	-1.47983e-199	-1.7597e-199	4.3621e-199	-9.35179e-200	1.12261e-199	1.35357e-199	-6.1597e-201	-3.01379e-199	-1.16243e-199	8.06979e-200	2.02304e-200	1.1065e-199	3.6979e-201	2.57795e-200	3.14452e-201	6.49925e-200	-2.65362e-200	5.53991e-199	-1.47495e-199	-3.57976e-200	-1.50036e-199	3.9894e-199	1.14217e-199	3.50237e-200	1.35061e-200	4.0509e-198
4.76386e-200	-3.98628e-201	-1.98935e-200	-9.81359e-201	-6.43366e-201	7.76919e-201	-2.95316e-200	1.87204e-200	4.66414e-201	-1.11073e-200	4.552e-201	-4.51771e-201	7.37238e-201	-1.1209e-200	-7.66655e-201	6.21553e-201	1.68393e-200	3.06317e-202	-1.56118e-200	-5.68662e-202	2.25361e-200	5.71248e-200	1.91454e-200	1.04809e-200	7.43345e-203	-3.53647e-200	5.53476e-200	2.61076e-201	3.30553e-201	2.15485e-201	4.42562e-199
3.03032e-202	-2.93891e-202	-2.0382e-201	1.22991e-201	-1.01267e-201	5.75613e-202	1.18781e-200	1.78504e-201	1.49481e-203	-1.85099e-201	1.04044e-201	6.70538e-202	2.42756e-202	-1.2395e-202	6.29347e-201	-5.16421e-202	-2.651e-202	-1.32368e-201	-1.55228e-202	3.39494e-202	2.23306e-201	9.83013e-202	-3.51736e-201	4.52862e-202	2.38591e-201	5.44844e-202	-5.66218e-201	2.65244e-202	-3.93895e-201	9.06215e-202	5.28431e-200
6.43589e-203	-5.08969e-203	8.02704e-203	9.28881e-204	4.67624e-202	-4.28555e-203	1.91436e-202	1.51914e-203	-3.24278e-202	5.95419e-203	2.08853e-204	-1.09571e-203	-1.38679e-203	-3.05936e-203	4.23668e-202	1.24367e-202	9.58661e-204	-4.1278e-202	-1.70303e-202	2.22973e-202	-4.13684e-205	-2.5205e-205	-1.16258e-202	3.39413e-202	-1.26488e-205	2.84864e-203	2.34623e-202	1.47824e-202	1.47559e-202	-1.87748e-202	3.92963e-201
-2.378e-204	3.26825e-203	-1.89853e-204	1.44371e-204	-4.76613e-204	-2.80748e-205	2.85966e-203	9.302e-204	7.68971e-204	4.85114e-204	-2.80908e-203	7.69569e-205	-1.8115e-205	-5.54597e-203	-6.21661e-204	1.66262e-203	2.788e-203	-6.04104e-203	1.74975e-203	-1.09567e-203	4.91983e-204	1.12911e-203	5.41882e-205	-1.53483e-204	-6.206e-204	-1.31198e-204	-4.67904e-203	2.34054e-204	4.62083e-205	1.55341e-203	4.08911e-202
-3.92777e-204	-3.36902e-205	-4.17475e-205	-5.89938e-205	1.14903e-203	-5.85701e-205	9.43576e-205	-4.43659e-205	-1.11609e-204	-4.96585e-206	8.70181e-205	2.07404e-206	1.70087e-205	1.31242e-204	-2.70063e-205	-1.91088e-205	-1.09615e-205	-9.68876e-205	1.23531e-206	-6.56437e-205	-7.51798e-206	2.82069e-205	-2.5765e-205	3.34752e-205	2.13043e-204	1.52976e-205	1.29809e-205	-1.16583e-204	5.79896e-206	-2.31169e-205	2.93008e-203
4.54374e-206	2.33417e-206	5.65865e-207	1.24683e-206	-1.06453e-206	-6.05383e-206	1.40266e-206	-4.96051e-206	6.15302e-207	2.80658e-207	-2.64958e-207	-2.07146e-207	6.88308e-207	-2.3869e-208	1.70328e-206	9.18166e-207	-1.16458e-206	-4.10022e-206	-2.87703e-206	-5.48112e-206	1.36767e-205	-4.42953e-207	2.51899e-205	7.40869e-207	6.25197e-206	1.29802e-205	4.26207e-205	2.44648e-205	2.26099e-205	-1.03843e-206	1.90513e-204
-5.73714e-207	5.79238e-207	-2.73587e-206	-4.24301e-207	-1.41518e-207	2.95823e-207	5.66753e-207	-4.24766e-207	-4.84091e-208	-3.10646e-207	7.78281e-207	-2.03982e-207	1.7788e-206	-5.30263e-209	-1.12816e-206	-4.50964e-206	-1.46962e-207	1.15979e-207	1.57722e-207	-2.91946e-207	-1.84606e-208	-1.27295e-207	2.16375e-207	-7.90642e-207	1.9138e-206	1.58609e-206	2.55023e-207	6.81361e-206	-5.13363e-208	-4.30039e-206	3.12908e-205
1.48285e-207	-2.03783e-208	-1.34077e-208	3.37755e-208	-9.53708e-208	-9.23559e-208	1.86551e-207	3.07546e-208	-9.56432e-208	5.3759e-210	3.14166e-209	-6.30947e-209	-5.25798e-208	2.65206e-208	-5.43209e-208	2.79172e-207	2.5833e-208	6.88527e-209	-2.60848e-207	-1.60878e-208	1.01652e-207	3.38606e-208	3.2449e-208	-3.04988e-208	4.10496e-208	5.31356e-208	-1.26093e-208	-3.0618e-208	8.60097e-208	9.05309e-208	1.96117e-206
-2.43713e-209	1.33111e-208	1.02046e-208	-3.86528e-209	-6.45337e-211	6.77359e-209	1.68563e-208	1.13102e-209	5.71138e-210	-8.80103e-209	1.39321e-210	1.04605e-208	-9.39644e-210	4.26779e-209	-7.29554e-209	-3.12148e-208	1.76244e-208	-2.54886e-209	-5.94763e-209	2.85388e-208	-6.99003e-209	-1.12497e-208	-2.25172e-209	-4.22249e-209	-6.76786e-209	-6.51516e-209	-1.4928e-210	1.37692e-209	1.21172e-209	6.67877e-210	2.14396e-207
-6.17985e-211	1.1219e-210	-5.52886e-211	-7.17126e-211	1.09118e-209	9.93752e-210	1.87909e-209	-1.13164e-209	-2.51434e-209	-1.00705e-209	-6.39806e-212	2.08686e-210	-3.50234e-210	1.97345e-210	2.54447e-210	-1.61154e-210	-6.86071e-211	6.75748e-211	2.12977e-210	1.50014e-209	-7.78745e-210	5.24887e-211	7.05962e-211	2.30948e-210	-1.64359e-209	1.76771e-209	7.09735e-211	-3.7112e-210	-9.04041e-210	-3.93562e-210	1.82294e-208
7.95849e-212	-3.61539e-211	-3.93155e-211	2.90215e-211	1.02999e-210	4.65473e-212	-2.09681e-210	5.84397e-211	6.61495e-211	1.29129e-210	-2.4976e-211	-1.76363e-212	-1.44825e-211	1.81884e-210	-2.49963e-211	-4.83682e-211	-3.78222e-211	2.71237e-212	1.16101e-211	7.89725e-211	-1.41767e-211	-1.47538e-211	1.25288e-210	1.2699e-210	-4.05849e-211	-5.0518e-212	3.38041e-212	3.95484e-211	4.60015e-211	4.25234e-211	1.56939e-209
-2.99258e-212	-1.82403e-212	6.08499e-213	3.06093e-213	2.42829e-212	-1.583e-211	-2.27353e-212	2.04102e-212	4.80761e-213	-2.99041e-213	1.51327e-212	-1.47168e-211	2.53611e-212	-6.31101e-212	-1.41952e-212	-5.39677e-213	2.46052e-212	1.88503e-213	1.35103e-211	3.12001e-212	5.28264e-212	-1.3431e-212	1.2444e-212	-9.84632e-213	-1.7844e-211	-3.28621e-213	-2.88941e-212	-4.56499e-213	-1.02821e-211	2.15553e-211	1.3761e-210
-3.63739e-213	3.94862e-214	-1.61785e-212	6.03242e-213	-1.20339e-213	4.79843e-214	6.42535e-213	-1.21585e-212	-1.07416e-213	-2.44243e-213	-3.15965e-213	-3.98572e-212	-2.49952e-213	-8.99679e-213	1.08978e-212	4.90648e-214	-1.76278e-213	-1.09257e-213	-2.21934e-213	-8.17295e-213	3.89914e-214	1.12546e-212	5.85849e-214	4.61066e-212	5.10913e-213	-6.98392e-213	4.73609e-213	1.32041e-212	1.56069e-213	1.45697e-212	2.33677e-211
1.86523e-214	4.85529e-214	-1.808e-214	1.91044e-215	2.80835e-214	-3.18325e-214	-6.49765e-214	4.5127e-215	-1.07599e-214	3.66157e-214	-2.41091e-213	-1.74999e-214	-2.25824e-215	-2.2011e-214	-6.42121e-215	2.0279e-214	2.27112e-215	1.66863e-214	-9.76723e-214	-1.09061e-214	-2.0671e-214	-4.94634e-216	-2.08325e-214	-1.28823e-214	4.57875e-214	9.18755e-215	-4.17912e-214	-1.01618e-216	-4.5117e-214	-5.38791e-213	1.43673e-212
1.0161e-214	1.7239e-215	-1.11265e-215	-6.13381e-216	-1.24631e-215	6.34987e-215	6.06433e-216	-1.1456e-218	-1.79562e-215	-2.97173e-215	1.38476e-215	-1.11664e-214	-1.733e-216	-8.02786e-215	-1.49404e-214	1.33619e-215	1.52215e-215	1.30738e-215	1.68827e-214	3.62758e-216	5.63595e-215	3.77603e-215	2.37953e-215	1.47327e-215	1.46011e-215	1.57549e-216	-2.97723e-215	-2.46735e-214	3.93209e-215	-2.04051e-215	1.32192e-213
1.88012e-215	2.18469e-215	-5.03418e-218	-3.0495e-216	3.57309e-216	1.18826e-217	-8.11712e-217	9.55712e-216	4.563e-216	-1.99874e-216	-2.27157e-216	5.4381e-216	-1.90745e-216	-1.93117e-216	2.36717e-216	1.79829e-216	-9.04778e-218	3.1607e-216	-4.43672e-216	-6.39048e-216	-1.38713e-217	-1.05539e-216	-3.84633e-216	-4.88532e-216	4.75892e-216	-1.11873e-215	-2.0774e-216	-2.61894e-216	2.07767e-215	-1.39118e-216	1.46899e-214
1.84311e-218	1.22284e-216	-1.58323e-218	2.18026e-217	6.51303e-217	-3.52313e-217	7.57852e-218	-2.63435e-218	-4.77347e-218	-1.08142e-216	-1.25939e-217	4.26894e-218	-5.1093e-217	-5.48084e-219	2.22587e-219	-5.84608e-217	3.09375e-217	4.02987e-217	-3.13884e-218	-1.55716e-217	1.82903e-217	-3.05975e-217	1.10887e-216	-8.38957e-218	6.03225e-217	-1.52008e-217	-2.46608e-217	2.90853e-217	5.17558e-217	1.03539e-217	9.4768e-216
1.62966e-218	2.30532e-217	1.38742e-218	-7.69421e-219	9.35067e-218	-4.0924e-219	4.1772e-218	-8.53964e-219	1.32452e-218	-1.11332e-217	-3.57245e-219	-1.33258e-218	-4.24917e-218	-1.62348e-219	-2.79747e-218	1.68657e-218	2.24819e-218	-1.93074e-218	2.5592e-218	3.41805e-218	-5.22526e-218	3.89704e-219	6.54874e-218	3.40497e-218	1.30128e-217	-7.76137e-219	6.2073e-219	1.92898e-218	5.66814e-218	-4.34669e-218	1.16752e-216
4.44871e-218	1.07893e-220	-2.59696e-219	7.7205e-220	-2.20175e-219	-2.43372e-219	4.84705e-221	2.08932e-219	-1.30996e-219	-8.02137e-220	8.94528e-219	3.48102e-220	8.59908e-220	2.91934e-219	-1.15116e-219	3.61647e-220	-5.20211e-220	1.63512e-219	2.92524e-219	-1.18694e-219	-1.23728e-218	5.71771e-219	-1.47829e-219	2.54788e-219	1.65091e-220	4.10551e-219	1.97011e-219	-2.73668e-220	-6.22145e-219	2.23454e-220	1.12778e-217
-3.45906e-220	-1.15052e-220	8.20625e-220	-1.49296e-220	-3.63604e-220	1.69462e-220	1.046e-221	1.77666e-220	-1.92053e-220	-6.74906e-222	-1.21256e-220	2.43643e-220	-1.26725e-220	-2.48631e-220	-1.09738e-222	-5.58255e-221	-6.23445e-221	2.00724e-220	-5.34277e-220	1.85181e-220	-5.33401e-221	-1.08319e-220	1.37948e-221	-2.01824e-219	-1.7784e-219	3.82646e-221	4.07795e-221	1.07967e-220	2.85232e-220	-6.77975e-220	9.25288e-219
3.74006e-221	-9.64659e-222	4.46836e-221	1.03521e-222	1.39538e-220	-3.41983e-222	-1.29166e-221	-3.09617e-221	-8.06259e-222	9.06988e-221	-5.21758e-221	2.42366e-221	-2.88979e-222	2.86252e-221	-4.93232e-221	-1.5825e-220	-1.17413e-221	1.10031e-221	-1.93001e-223	-1.78472e-221	-2.67923e-221	-6.97364e-222	-3.67283e-221	5.88104e-221	2.4247e-220	1.75049e-222	-4.22065e-221	-3.42718e-221	4.80665e-222	1.04829e-221	1.19994e-219
1.01005e-222	-5.21432e-223	5.21519e-222	5.35586e-222	1.50882e-221	-6.22752e-224	-4.10657e-223	-3.21377e-223	-6.16662e-223	1.58877e-223	-1.9534e-222	-1.41457e-222	-1.28981e-221	6.17788e-222	-3.09769e-222	5.07445e-223	1.07575e-221	1.74384e-223	-1.93838e-222	-2.53145e-222	9.4434e-223	2.5509e-222	5.93796e-223	8.54586e-222	1.03662e-222	4.00005e-223	1.55325e-222	-1.92625e-222	1.22426e-222	-7.70658e-225	8.89943e-221
2.09942e-224	1.18252e-222	-6.3371e-224	8.1221e-225	2.53862e-223	1.11649e-223	8.24067e-224	1.80051e-223	-2.32528e-225	-5.95597e-223	1.1613e-223	1.53881e-223	1.34473e-223	-1.00047e-224	2.01929e-223	-7.02951e-223	-5.05523e-225	7.17626e-224	-5.66026e-224	-1.67419e-223	-2.26205e-223	-4.72834e-224	-6.40554e-223	3.63782e-223	7.53e-224	2.15126e-223	5.54024e-224	2.78367e-223	6.85677e-223	-1.77153e-223	6.88596e-222
2.49289e-225	4.75977e-225	8.3056e-225	4.72454e-225	-5.27674e-225	-3.53414e-224	-4.93517e-225	2.84106e-224	4.55187e-225	1.66239e-224	2.34958e-224	4.31716e-225	-8.02063e-226	3.08994e-225	-3.22998e-225	-2.89181e-224	-4.70977e-228	-2.28958e-225	5.3927e-225	1.2955e-224	-2.20191e-223	1.0856e-223	4.72776e-224	-1.95503e-224	9.14558e-224	-1.64381e-224	-1.74798e-224	3.83828e-225	-3.33226e-224	-4.51416e-224	8.03173e-223
5.40469e-227	-2.69774e-226	-2.22107e-225	2.71316e-226	2.2443e-225	9.12021e-225	-1.52384e-225	1.0812e-225	2.49949e-225	-3.39003e-225	-2.34429e-225	-1.50848e-225	2.30345e-226	2.75048e-225	-2.1045e-225	1.67116e-226	-1.47298e-226	-8.54026e-226	-3.47499e-226	-5.61113e-226	-1.33857e-225	1.35765e-224	1.72584e-225	4.22676e-226	6.8605e-225	-4.37018e-225	1.6084e-225	4.12474e-226	6.18981e-225	7.18203e-226	7.09136e-224
3.60531e-227	4.59053e-227	-3.52199e-227	-2.32261e-226	-9.67392e-227	3.13637e-227	-1.42124e-226	8.9986e-227	-6.1168e-227	2.24982e-226	-8.96122e-226	7.45645e-227	-9.7963e-227	-1.0298e-227	5.25461e-227	1.53401e-227	-3.41823e-226	-2.37922e-226	1.73222e-226	2.84436e-227	-1.13563e-226	8.30366e-227	-2.29903e-227	-6.90045e-226	-2.47788e-228	-7.71139e-228	-4.11827e-226	-8.63007e-227	9.9937e-226	-1.22203e-226	5.46357e-225
5.61563e-228	-6.78185e-228	1.36704e-227	-3.46852e-229	4.34096e-228	-1.98908e-227	-2.8178e-227	-7.87684e-229	5.01054e-228	-2.1103e-228	1.28863e-227	-1.37593e-226	-9.18503e-228	-7.29112e-228	2.43709e-227	1.02991e-227	-3.16286e-228	-6.02975e-228	-1.00727e-227	5.32532e-227	-2.57518e-228	5.56991e-229	2.14465e-228	1.8511e-227	-2.37099e-228	-4.71211e-228	-4.77632e-227	-3.74504e-227	-1.35657e-227	-1.61186e-227	5.06646e-226
1.05051e-227	-3.56496e-229	-6.89238e-229	1.38193e-228	-1.66954e-229	4.28778e-229	1.78579e-228	-8.07808e-230	-3.75169e-228	-2.83136e-229	-8.71598e-229	3.0875e-229	6.59658e-228	2.02691e-228	-3.1358e-229	2.07775e-229	3.40723e-228	-9.70326e-228	1.20268e-228	-9.83681e-230	-1.70236e-228	1.60038e-229	6.672e-229	8.76286e-229	-1.84693e-227	-1.1346e-228	-3.06355e-228	3.01237e-229	-1.98642e-228	2.32938e-228	7.4857e-227
5.50216e-229	-4.50133e-230	3.61976e-230	-4.55468e-230	1.37984e-230	2.06915e-229	-1.45073e-229	4.20195e-231	3.63365e-230	1.87766e-229	-4.89227e-231	2.83799e-229	-1.9632e-230	-4.68345e-230	-1.03591e-229	-1.61152e-229	5.2052e-231	6.14934e-231	-9.33624e-231	3.12929e-230	1.59161e-230	-1.63366e-229	2.23128e-230	-7.09662e-231	6.74384e-229	5.35059e-229	-1.47895e-229	9.45038e-229	1.75286e-229	-1.22299e-231	4.63053e-228
3.92599e-231	7.16067e-231	4.52347e-230	5.38409e-231	-1.84029e-230	-2.31742e-232	-7.61633e-231	2.7348e-231	-3.37756e-231	-3.23822e-232	1.86644e-230	9.9498e-232	-1.53291e-230	-2.27581e-230	-1.35951e-230	-4.69363e-231	1.04258e-230	2.90203e-231	-1.57052e-230	-3.47709e-231	-1.14495e-230	-1.60736e-229	-6.19866e-231	9.64596e-231	1.45974e-230	-1.96766e-230	8.49942e-233	3.40185e-230	-2.57071e-230	-2.391e-231	4.87443e-229
1.41549e-231	-1.16788e-232	-9.41913e-233	2.53026e-232	8.65149e-232	4.38111e-233	-9.62122e-233	2.38566e-232	-5.0724e-232	1.39434e-231	-3.93711e-232	7.50538e-233	1.78515e-231	9.74971e-232	-1.68295e-231	1.18685e-232	1.5217e-230	5.03715e-233	-7.46252e-232	1.80251e-231	2.1504e-230	-3.4925e-234	4.93283e-232	6.7517e-232	-5.63011e-232	1.82546e-231	-1.93131e-231	-1.91144e-232	-9.12827e-232	7.11703e-232	5.66829e-230
1.51271e-234	-2.02862e-233	-1.57326e-233	2.51844e-233	3.73098e-232	-2.14746e-233	1.33059e-233	-1.40315e-233	4.83842e-233	-9.45645e-233	8.58833e-234	1.22738e-231	1.72525e-232	2.3708e-232	1.23227e-233	1.37211e-233	1.88724e-232	-3.05715e-232	8.19201e-233	9.70507e-233	-1.85665e-232	-7.67193e-234	-7.62325e-232	8.80644e-234	8.80782e-233	2.37901e-233	-1.04544e-232	1.18645e-232	-6.18237e-232	-7.39975e-233	4.96436e-231
1.14666e-234	-2.48405e-233	1.87018e-234	6.78874e-234	-3.10161e-234	-6.17411e-234	3.04677e-234	1.73116e-233	-1.98643e-233	-6.1368e-234	-1.1613e-233	3.31813e-233	7.75904e-234	8.00666e-234	-2.8036e-233	7.66948e-234	-2.97478e-234	1.52544e-236	1.35805e-233	9.79909e-233	-7.65481e-234	2.51106e-233	-1.2805e-234	3.59336e-233	-7.54475e-234	-7.94378e-234	6.53208e-236	-2.89514e-234	-4.7267e-234	3.28592e-233	4.27123e-232
2.62357e-235	2.15539e-236	3.67852e-235	-5.6327e-235	6.31611e-238	5.79448e-234	1.78382e-235	-5.71456e-234	-2.15073e-234	-1.87042e-234	-2.261e-236	3.97456e-235	5.26967e-234	3.81728e-234	-6.79399e-235	1.13216e-235	1.659e-235	-3.62793e-234	-2.01788e-235	9.58203e-236	-6.06702e-235	6.37981e-235	4.39691e-236	1.98265e-235	-2.28619e-234	-8.75417e-236	-1.16606e-236	1.06647e-235	-2.66279e-234	-2.79434e-235	3.82365e-233
2.03517e-236	-2.33128e-236	4.53805e-235	8.74374e-236	-6.74546e-237	-5.72693e-236	1.13995e-235	-1.12465e-236	-2.08793e-235	1.73913e-236	-2.61215e-235	-3.11543e-235	-1.55999e-236	-2.21257e-235	4.20243e-236	-7.30712e-236	-7.85007e-236	3.08412e-236	3.53571e-236	5.61422e-236	2.27832e-236	-6.9385e-236	-3.04609e-235	5.67975e-237	-4.32753e-235	8.3585e-237	-1.70773e-236	7.46652e-236	-4.63435e-236	-1.92029e-235	3.29958e-234
4.03173e-236	-2.28105e-237	3.5115e-236	-1.28126e-236	-2.66259e-236	3.40041e-237	-1.03013e-237	-4.16207e-236	4.75427e-237	-1.07415e-238	1.14761e-236	8.17964e-238	-7.74344e-238	-4.70358e-237	1.01819e-237	7.62527e-237	-8.34817e-237	-1.74866e-237	-2.48221e-236	-9.88358e-237	-3.34618e-237	-5.63756e-237	9.78449e-237	-1.92363e-237	3.92777e-237	-6.16877e-237	-2.9112e-237	-7.84733e-238	-8.86e-237	1.44047e-236	2.97032e-235
-2.8018e-237	1.45338e-238	4.11528e-237	2.00454e-238	-3.62877e-238	-2.1419e-239	9.90651e-238	-2.03265e-237	-2.89234e-238	1.53244e-237	8.63383e-238	-3.91507e-238	6.97136e-238	-1.45407e-238	-7.34741e-238	1.37473e-237	-2.66761e-237	-5.65131e-238	1.49868e-237	-6.51878e-238	7.97512e-239	-3.05699e-237	-1.08725e-237	6.45022e-239	6.51667e-240	1.77301e-237	-2.39165e-238	-1.14373e-238	-2.54799e-237	-8.45663e-238	3.18976e-236
3.16239e-240	1.47327e-238	-6.45174e-239	-1.27729e-238	-8.51877e-239	1.22962e-238	2.69214e-240	2.25048e-239	3.04454e-239	-1.83479e-238	2.57819e-238	1.10717e-238	-1.39621e-239	-2.12413e-238	-1.26509e-238	6.26983e-239	3.91277e-240	4.08719e-239	-1.78929e-239	1.56266e-240	1.07441e-239	6.66375e-241	-1.43718e-238	4.11519e-239	3.21866e-238	7.37925e-239	1.31117e-239	-8.31305e-239	2.80586e-239	1.27039e-238	2.48164e-237
2.43278e-242	4.55748e-239	1.61956e-239	1.80915e-239	-3.06073e-239	1.49913e-239	1.57672e-240	4.55514e-240	2.97893e-240	-1.42211e-239	-2.79388e-240	-7.28979e-240	-3.58456e-240	-1.56109e-240	-8.25442e-240	8.01455e-240	-4.27807e-240	-2.38679e-239	1.79045e-239	6.0377e-241	5.70272e-240	-9.95311e-240	2.28259e-240	1.71639e-240	5.45228e-241	2.31103e-240	8.53451e-241	2.75409e-239	5.4939e-240	1.13e-240	2.84499e-238
-3.78643e-242	-1.22432e-240	-4.03842e-241	3.01388e-241	-1.16111e-240	-1.56174e-241	2.90302e-242	-4.93245e-242	4.66797e-242	-4.62129e-241	-1.77661e-240	1.40815e-242	-1.28765e-242	4.00704e-240	7.79829e-241	2.48959e-241	-7.5322e-240	-3.9319e-241	4.46237e-241	9.39284e-241	6.27838e-242	3.19541e-241	-9.12588e-241	1.26375e-240	-2.50217e-241	1.00771e-240	-1.38124e-241	5.17238e-241	-2.08631e-241	9.0051e-243	2.47118e-239
2.62081e-243	-6.10859e-242	-2.77083e-242	-2.7719e-242	-1.48111e-242	-7.44715e-242	-2.32453e-243	-1.85835e-242	1.70244e-242	1.38867e-242	1.01045e-240	4.21541e-243	2.48125e-242	5.78733e-242	7.69401e-242	2.24354e-243	-1.77086e-243	2.20211e-241	-1.49995e-241	2.43263e-242	-5.69892e-243	-1.32013e-242	-6.20915e-243	6.99355e-243	3.03395e-242	2.4696e-241	-4.92197e-242	-8.72764e-242	-1.35869e-243	1.08491e-242	2.29118e-240
-1.47019e-243	-4.13784e-243	3.91394e-242	6.13185e-243	-1.91617e-243	4.26089e-242	1.17529e-243	1.99809e-243	1.09168e-242	1.94593e-243	7.0248e-244	-3.2613e-243	3.36727e-242	1.91525e-242	5.07197e-242	2.84202e-243	1.24467e-242	1.46855e-243	-2.27151e-243	-4.58548e-243	4.91651e-243	-4.67477e-243	-3.969e-244	2.05273e-243	1.50883e-243	-1.21482e-242	6.06307e-243	5.64235e-243	7.14712e-243	5.77619e-243	2.9289e-241
-2.28061e-244	-4.47247e-244	-2.54507e-243	-8.16615e-244	-3.1159e-244	4.10161e-244	1.01655e-243	5.07363e-244	-2.96488e-244	-2.99081e-244	6.69482e-244	-1.80443e-245	1.23351e-245	-1.45163e-243	-2.8837e-244	-7.68344e-244	-2.37097e-245	-9.22547e-244	-2.34192e-243	-7.0643e-244	-1.29814e-243	5.62828e-244	1.01004e-243	1.04913e-244	1.21568e-244	7.11978e-244	1.23736e-243	5.09808e-244	5.87008e-244	5.65348e-245	2.02812e-242
1.6012e-244	-1.03889e-244	-5.74125e-245	3.79993e-247	-5.5358e-247	3.46763e-245	3.31174e-246	1.27829e-247	-7.53371e-246	-1.76408e-244	-1.14177e-245	9.02068e-245	1.26558e-244	-1.60357e-245	6.02295e-246	-3.81956e-245	-6.41693e-245	3.58563e-246	-2.38074e-244	1.21911e-245	-5.29959e-247	7.68118e-245	-3.88204e-245	1.91132e-245	-9.83632e-247	9.68692e-246	2.1698e-244	-1.17775e-245	-1.3601e-244	1.90561e-245	1.68064e-243
4.53865e-246	1.29711e-246	-2.46478e-246	-4.39373e-246	-3.96447e-247	4.19e-246	-2.658e-246	-2.68648e-246	5.36903e-246	1.28821e-246	-9.49327e-247	-1.7519e-246	-2.3794e-246	-7.56461e-246	-1.46048e-247	9.08434e-247	-5.37615e-246	6.50404e-246	-3.05699e-246	-1.08113e-246	-1.69153e-247	5.06705e-246	-2.72276e-245	1.86779e-246	-3.7216e-245	3.5167e-247	-4.61618e-247	-7.27619e-245	-7.14031e-246	-1.80755e-246	2.13071e-244
-1.00411e-246	1.58236e-247	2.43737e-246	-1.56789e-247	6.29944e-248	1.31252e-248	-2.50127e-247	-6.47721e-247	8.57402e-248	-6.04774e-247	-1.97459e-247	1.07625e-246	-1.01194e-248	5.58877e-248	-5.91627e-247	2.43151e-248	-1.57309e-246	-5.23865e-249	-1.13913e-247	8.3913e-247	6.79975e-247	1.16789e-247	-2.10221e-247	-9.04797e-247	-1.8167e-248	8.84777e-248	1.27769e-246	-9.87188e-247	-5.30667e-247	7.88514e-250	1.47228e-245
-2.18574e-247	-2.57687e-248	-2.06306e-248	4.58062e-248	-3.95652e-249	-1.2753e-247	1.25284e-249	-3.372e-248	-1.24792e-247	1.78252e-247	-1.64259e-248	-8.99209e-249	-1.02266e-247	-2.16693e-247	2.02971e-248	6.28431e-248	-1.18111e-248	-1.21457e-247	1.45552e-248	1.16535e-249	2.9516e-248	7.48834e-249	-4.45405e-248	-7.66713e-249	2.256e-247	-2.91208e-248	1.50337e-247	3.6138e-247	6.44557e-248	-6.66172e-248	2.34351e-246
-2.49724e-248	4.54712e-249	-8.77734e-249	-2.25138e-250	4.84321e-249	6.62484e-250	-5.33443e-249	8.66905e-251	2.52588e-250	-2.30914e-249	-6.76954e-250	3.20549e-249	3.8441e-249	-4.5683e-249	-3.19529e-249	-5.81533e-250	5.54553e-249	1.02666e-249	-4.19415e-251	-2.01979e-248	5.72874e-249	-2.48775e-249	8.25041e-249	-4.90275e-249	5.16175e-250	3.54138e-249	2.07533e-250	-1.36611e-249	-4.03037e-249	-1.38012e-249	1.27306e-247
-1.38766e-249	-1.91614e-250	3.41592e-251	1.52226e-250	9.32742e-251	2.81794e-249	-3.45437e-250	-1.09362e-250	3.57188e-251	9.02614e-251	-9.98326e-250	3.33392e-250	-1.70134e-250	-1.54066e-250	3.63266e-251	1.02989e-249	-3.36232e-250	6.99648e-250	4.76049e-251	-8.47529e-252	-8.57659e-251	5.43815e-250	-6.42266e-252	-3.02163e-250	6.30399e-250	-4.17148e-250	-9.37868e-251	-1.69848e-251	3.28746e-250	-9.953e-250	1.24923e-248
-2.35199e-251	2.26995e-252	2.52478e-251	-8.50581e-252	-1.1951e-250	7.67493e-252	4.07921e-251	1.58927e-251	2.85739e-253	3.34105e-253	4.96564e-253	-1.04519e-250	5.96033e-252	2.15592e-250	-1.06073e-251	-1.62581e-250	-5.19794e-252	4.11033e-253	-3.14909e-251	2.55241e-250	-2.35952e-251	-4.3799e-252	4.4563e-251	2.34536e-252	-5.08251e-252	3.13553e-251	1.64203e-251	-1.55532e-251	-1.81923e-251	-6.64862e-251	1.2641e-249
-2.36482e-252	7.72932e-253	5.29344e-254	5.55946e-252	-3.14141e-252	-4.22255e-253	-6.05092e-253	8.5193e-253	1.3557e-252	3.55467e-253	3.65416e-253	-2.11554e-252	-6.20178e-255	-2.4911e-252	-1.83242e-253	-1.42083e-253	-1.70497e-253	6.14181e-252	2.03548e-252	-4.88685e-252	-8.90051e-253	-6.19156e-253	-1.17627e-253	-4.10252e-252	2.6673e-252	2.24738e-251	2.20588e-252	1.45226e-252	-3.22708e-253	6.21941e-253	6.94935e-251
-2.38994e-253	-1.76503e-253	-1.24856e-254	-5.87679e-254	5.88613e-253	1.29227e-254	-3.97656e-254	1.03684e-253	8.17559e-254	1.9592e-253	3.08397e-253	-3.36975e-253	1.5159e-253	-4.30687e-253	1.21519e-253	-7.88582e-254	9.52955e-254	-4.80702e-254	9.42285e-253	-4.85625e-253	1.63617e-252	-3.30614e-254	4.34133e-253	-1.38333e-252	1.22062e-253	-1.61665e-252	-9.46787e-254	-1.2138e-253	-1.06245e-255	3.07997e-254	9.98204e-252
2.8596e-254	1.35349e-255	-3.0443e-254	1.01615e-253	-5.95118e-255	1.06044e-254	2.6473e-254	3.74578e-254	6.32181e-255	7.01009e-254	5.40931e-254	-1.65928e-254	-1.96144e-254	7.91151e-255	-1.97005e-254	-2.46279e-254	9.42581e-255	3.03132e-254	-7.9442e-255	-1.48225e-254	3.52851e-256	2.3268e-254	-9.41299e-256	-1.0724e-255	2.33885e-253	3.25692e-254	-7.14567e-255	1.79471e-254	1.10407e-254	6.02535e-256	8.52787e-253
3.54287e-256	-3.17396e-256	8.45039e-256	8.20711e-255	-3.68711e-255	-2.44187e-255	-9.00354e-255	3.26144e-255	1.07882e-254	5.70626e-255	-1.53355e-255	1.28961e-254	-7.06052e-256	2.8689e-255	-5.42257e-256	-1.42039e-255	-1.7565e-256	-3.68404e-256	2.19772e-255	5.92571e-255	1.93328e-256	-5.32265e-257	-8.90818e-256	5.76714e-256	-1.68044e-255	-1.7665e-254	-3.43073e-256	-3.7192e-255	1.22275e-255	3.80949e-256	9.99726e-254
-1.19369e-256	2.73692e-256	-1.69411e-256	-2.19414e-256	-9.93319e-256	3.72766e-256	1.52725e-256	8.67405e-256	5.80586e-257	-8.62695e-256	-8.18963e-256	-5.81405e-256	3.08255e-256	-1.5818e-257	6.62682e-256	1.90929e-256	9.2093e-257	1.13755e-257	2.14454e-256	3.81127e-257	-1.84961e-256	6.82044e-256	1.53214e-256	4.4533e-257	-2.73824e-256	1.7148e-256	-3.05122e-256	-7.89811e-258	8.93618e-257	1.51799e-256	9.08718e-255
1.55422e-258	4.00569e-257	-9.9266e-257	2.06884e-257	6.06565e-259	-7.94075e-258	-2.39331e-257	1.60035e-257	3.88061e-257	-1.25541e-257	-5.08905e-258	1.3524e-258	3.38316e-257	-2.83494e-257	9.46128e-258	-2.69733e-258	-6.45147e-257	8.12488e-259	2.55616e-257	1.3576e-257	-2.64714e-258	-3.12055e-257	-1.94628e-257	2.9804e-258	1.97043e-257	-2.41207e-257	8.68695e-258	-8.21727e-258	6.90707e-257	-2.5793e-258	6.35331e-256
5.69034e-258	-2.48439e-258	1.51033e-258	-1.11666e-258	-5.26755e-258	1.8546e-259	-6.13876e-259	-1.31327e-259	-9.61135e-259	3.57003e-258	1.00586e-258	-4.06279e-258	-5.20851e-258	7.33075e-259	1.83062e-258	-1.63338e-258	1.8116e-258	-4.20387e-258	1.36956e-258	2.09774e-259	2.0818e-258	7.97119e-258	-7.71857e-259	-7.76522e-259	3.37889e-258	4.33579e-259	-2.85417e-258	6.16089e-260	-3.60268e-259	-1.80576e-258	6.40958e-257
6.31011e-259	3.0475e-259	-2.2212e-260	1.68355e-260	9.47953e-259	6.63754e-261	5.38826e-260	-3.31243e-260	7.14564e-260	8.03396e-259	3.28556e-260	-2.76576e-260	4.08479e-259	-6.34315e-260	3.60408e-260	9.96194e-260	4.89003e-259	2.47217e-259	-1.01593e-259	-3.74317e-260	-2.51212e-260	2.50308e-259	9.33084e-261	-1.95649e-258	-1.91846e-259	-5.28925e-259	-6.70576e-260	-1.62875e-259	-3.65508e-260	-8.57386e-260	7.74883e-258
9.76713e-261	-7.84966e-263	1.24876e-261	3.00843e-261	5.25829e-261	2.44268e-261	9.27428e-261	1.23873e-259	-1.01583e-260	-1.36501e-260	3.04211e-261	-7.79831e-261	-5.60246e-261	3.375e-261	-9.08012e-260	1.62603e-259	3.79341e-260	-6.57404e-260	9.11661e-261	-1.39992e-260	-8.30645e-262	-3.36177e-260	-1.10483e-260	3.62894e-260	-3.95142e-261	-1.1208e-261	-8.74015e-260	5.80533e-261	1.75834e-260	-3.03038e-260	8.06724e-259
-4.72369e-262	-2.91868e-263	1.21783e-261	-1.4227e-261	-1.77987e-262	-2.81485e-261	5.70985e-263	-2.46355e-261	-3.86217e-262	5.05749e-262	4.81641e-261	1.55703e-262	-5.95545e-261	-1.06049e-262	-6.39784e-262	1.1308e-261	8.71345e-262	-3.08593e-261	2.86901e-261	2.75912e-262	-4.3119e-262	3.71818e-261	-8.33722e-262	4.63585e-261	9.42174e-263	3.12278e-262	-1.7528e-262	6.37283e-262	2.28981e-261	1.54289e-260	5.80106e-260
7.58412e-263	2.50236e-262	1.8893e-262	2.14434e-262	-1.06945e-261	1.09359e-262	3.65583e-262	3.43057e-263	1.17198e-262	1.31015e-262	-8.88728e-262	-4.95939e-262	-4.12464e-262	-6.77912e-264	1.40815e-262	9.90623e-263	-9.49123e-263	1.75927e-262	-5.64617e-263	-4.35196e-263	1.99544e-263	-8.3946e-263	9.26675e-262	-5.19796e-262	-1.32416e-261	3.00092e-263	1.93347e-263	-1.74415e-263	-2.30768e-262	1.18095e-262	8.26114e-261
-8.06462e-263	4.89197e-264	8.39267e-264	3.7015e-263	6.75095e-265	-2.54846e-263	-4.07879e-263	-2.50904e-264	3.00618e-263	4.25378e-263	-2.49239e-263	-4.95765e-264	-1.02436e-263	6.01983e-264	1.15233e-263	2.19381e-265	-2.47223e-265	2.48503e-264	-8.4339e-264	2.05737e-263	3.629e-263	-1.19846e-263	1.16685e-263	2.40197e-265	-1.27666e-264	-1.04254e-263	-4.27364e-264	3.42232e-264	1.53187e-263	-9.82381e-264	4.67353e-262
-9.89694e-265	-1.47066e-264	-1.17043e-264	-3.68428e-265	2.63407e-265	1.67002e-264	1.33224e-264	5.33282e-264	-1.13754e-264	-3.56279e-264	-2.11163e-264	-9.25686e-265	-1.27568e-264	-4.1782e-265	1.6693e-263	-5.0299e-265	4.63751e-264	1.20727e-263	1.30535e-265	-1.31181e-264	1.02082e-265	4.75573e-265	-5.34964e-264	-2.26297e-265	-1.08256e-264	-4.82148e-264	9.86936e-265	1.7278e-265	3.01642e-265	9.26696e-265	7.18231e-263
-4.03468e-265	-1.23105e-265	1.58328e-266	3.02256e-266	-1.32271e-266	-1.18681e-265	1.22399e-266	2.86016e-265	2.24549e-265	6.56322e-266	-1.82106e-265	6.89056e-267	2.00149e-265	1.97082e-265	3.83382e-265	3.82361e-266	-5.66037e-267	-3.54552e-266	8.15893e-266	-2.20505e-266	2.01702e-267	-1.62462e-266	2.29492e-266	2.35489e-266	-1.74023e-266	1.74896e-266	-1.46182e-265	-1.67842e-265	2.32761e-266	1.19367e-264	4.0762e-264
1.0672e-266	1.67409e-266	2.22504e-267	1.6807e-267	-1.70814e-266	2.21374e-266	-7.5099e-267	-7.72642e-268	-2.86775e-268	-1.82245e-267	-5.98412e-267	7.99501e-267	5.09063e-267	-2.55414e-267	1.88234e-267	1.76447e-266	-2.93747e-267	-4.00891e-266	3.60533e-267	1.79118e-267	1.82591e-267	-2.70002e-267	-8.5772e-267	2.20905e-266	3.8781e-267	1.57466e-265	-1.39533e-266	-2.28488e-267	-4.18988e-267	-1.23419e-266	3.99811e-265
-2.93683e-267	-8.83361e-269	-3.36839e-267	-1.375e-269	-7.36245e-269	5.98561e-268	-3.55471e-267	1.36058e-267	-1.60061e-267	1.85218e-267	-2.16768e-267	-1.24301e-267	5.58921e-268	-5.02448e-268	-7.15216e-268	8.02614e-268	5.42202e-268	-1.61654e-267	-2.88391e-267	-8.23038e-268	1.49892e-267	9.26947e-268	4.67615e-267	-4.12571e-268	-1.67162e-267	-7.74492e-268	-6.38741e-269	2.30694e-268	-4.20527e-268	-3.75488e-268	3.83544e-266
2.7238e-269	6.1126e-269	-9.30201e-270	2.89719e-268	9.83658e-269	-1.60466e-269	-3.86438e-269	-1.22338e-270	-3.88495e-270	-4.21218e-269	1.31807e-268	-1.79874e-270	-1.19633e-268	1.8257e-269	-5.609e-270	-6.08211e-268	-5.95857e-269	-3.30786e-268	-1.78944e-269	1.20272e-269	3.27758e-268	-1.49002e-268	-1.59937e-268	2.72405e-269	-1.10765e-268	5.6112e-269	3.70339e-269	-3.9516e-269	1.56328e-268	2.98476e-269	2.98682e-267
2.09475e-269	2.08948e-269	-1.56596e-271	-3.70608e-270	-7.77212e-270	-2.31451e-270	9.91772e-271	1.82318e-270	1.8902e-270	-9.99871e-270	1.63485e-269	3.07414e-270	-2.75396e-270	-2.81871e-271	5.62209e-270	-1.78572e-270	6.76815e-271	-2.55628e-270	2.00376e-271	-2.58248e-269	3.33219e-270	3.72449e-270	-8.89965e-270	1.08881e-268	-3.33769e-269	-8.34258e-271	2.201e-269	5.66117e-270	-1.78108e-269	-3.13747e-269	3.65526e-268
2.77232e-271	1.45164e-270	-6.91775e-270	-1.31097e-269	4.73501e-271	-1.09933e-270	-9.29565e-271	-6.66065e-271	6.26486e-272	-7.93556e-272	-1.89918e-270	-9.49774e-271	2.45063e-271	-3.9078e-272	-1.69512e-271	1.8492e-270	-3.84532e-272	-6.1891e-271	8.47995e-272	3.52053e-271	5.68166e-271	-2.6419e-271	-1.82417e-271	-8.05704e-271	-2.4481e-270	2.92831e-272	-2.03426e-270	2.81212e-272	-6.84972e-271	9.72125e-271	3.93302e-269
-8.06008e-273	-3.44066e-272	-3.48423e-272	4.40547e-273	-5.13059e-272	1.66711e-272	7.11452e-272	4.02646e-272	1.65674e-271	1.24877e-272	-9.05465e-272	2.11136e-271	2.18793e-272	4.56398e-272	3.43345e-274	1.28755e-271	-2.71702e-271	1.19979e-271	-5.5077e-272	1.41139e-271	-2.37802e-271	3.94236e-273	1.76117e-271	1.09447e-272	1.09788e-271	-1.28401e-271	-2.39356e-271	-1.72985e-271	-3.23095e-272	-7.63464e-272	2.71345e-270
-1.44832e-273	1.28835e-273	1.58824e-274	-1.05433e-273	-3.69891e-273	-7.86964e-272	-1.35121e-272	-6.73263e-274	7.25758e-273	1.47244e-273	7.69633e-274	5.68763e-273	4.02025e-273	-2.1963e-272	-1.50959e-272	-2.06989e-273	6.7989e-273	-1.61808e-272	-6.12485e-273	5.11068e-273	-1.20884e-273	1.64334e-272	3.46618e-273	8.6044e-273	-2.4318e-273	8.60988e-274	-7.2424e-274	-2.42905e-272	8.24107e-273	-7.38004e-273	2.66723e-271
2.9278e-273	-9.95224e-274	-6.48008e-274	9.88961e-275	6.22027e-276	6.28013e-274	5.31016e-274	1.68616e-273	1.14278e-274	4.53814e-274	-1.33803e-275	6.68591e-274	5.57891e-275	-4.31715e-273	1.23907e-274	-1.69851e-274	1.70933e-274	7.0717e-275	-1.15601e-274	2.09295e-275	4.67008e-275	-4.22394e-274	2.70381e-273	-2.82477e-274	-2.43476e-274	-1.87332e-274	7.54612e-274	4.43742e-273	7.83028e-275	-1.88267e-275	2.29916e-272
3.86133e-274	-4.33888e-276	1.45461e-274	6.24322e-276	-2.96385e-274	1.35086e-274	1.64883e-274	-1.33891e-275	-6.21716e-275	9.044e-276	-3.83046e-275	8.32139e-275	1.16805e-274	-3.08627e-275	2.59626e-275	-2.03026e-275	-1.91161e-275	-2.9753e-274	1.769e-275	-5.79793e-275	-1.55834e-274	-1.3391e-276	-9.5296e-276	-2.21227e-275	-2.3882e-275	1.58249e-274	4.63069e-276	4.05074e-275	1.87094e-275	1.15377e-275	2.37724e-273
-8.21286e-276	3.01058e-277	1.36248e-277	2.53366e-275	-1.58122e-275	2.07593e-276	-1.24842e-276	-1.92005e-277	8.93051e-277	1.15719e-276	-8.79151e-277	-4.57221e-276	1.01829e-275	-2.85577e-275	6.06681e-276	6.62555e-276	-2.65154e-276	8.08853e-277	-2.21946e-275	-9.5584e-277	5.26869e-277	1.68184e-275	1.01968e-276	2.50856e-276	-7.20356e-277	-8.90623e-278	-1.65167e-275	-1.7706e-275	1.10185e-276	1.21087e-276	1.97079e-274
-9.08289e-278	1.80085e-277	-6.51306e-276	4.67162e-277	3.0307e-277	4.55764e-278	9.81641e-277	-1.23217e-278	2.27289e-277	9.1856e-277	4.27721e-278	3.80701e-278	6.07197e-278	-3.38553e-277	6.22707e-277	-2.54785e-277	-6.05745e-277	1.00479e-276	2.52203e-276	4.54541e-277	-9.45082e-277	1.74401e-277	9.62758e-278	3.23529e-277	3.06976e-277	2.37622e-277	5.41705e-277	8.11753e-277	1.49784e-277	-3.442e-279	1.92749e-275
-1.09519e-278	-5.5435e-279	-1.09511e-279	5.08168e-278	-3.21338e-279	9.87488e-278	5.33491e-278	6.07855e-279	-1.13883e-278	-5.24409e-279	-2.52306e-278	2.16832e-278	7.34281e-279	2.06856e-278	-1.67428e-278	-1.10275e-278	-7.95347e-278	8.66314e-278	1.54756e-278	-2.04087e-279	-1.67955e-279	2.30074e-278	-6.94392e-278	-2.83452e-279	-1.02579e-277	1.08017e-277	6.30957e-278	-5.26682e-279	3.58273e-279	-2.52914e-279	9.14856e-277
-5.52861e-279	-2.47094e-280	-9.386e-279	9.14563e-279	-5.84669e-280	-8.07549e-279	2.73006e-279	-5.97644e-279	1.54275e-278	-1.13697e-280	-7.23458e-280	-3.48991e-279	-1.50348e-279	-5.59338e-279	-8.62468e-281	2.15603e-279	-3.81645e-278	-1.64239e-279	3.60298e-280	2.44801e-279	4.62014e-279	6.12378e-279	3.93032e-280	-1.13558e-279	4.97312e-279	1.79527e-279	1.04558e-279	8.84322e-279	7.13555e-279	-1.51244e-279	1.50961e-277
8.50262e-281	1.21231e-280	-9.57346e-281	-1.48802e-279	-5.70209e-281	-1.09147e-279	-6.61874e-282	3.54749e-281	4.33509e-280	1.29998e-280	2.02336e-280	3.67983e-281	3.89936e-280	4.00311e-281	-3.21199e-280	-4.04325e-280	-5.76783e-280	-1.18244e-281	1.79815e-279	-2.15469e-280	4.33577e-281	-4.72729e-280	-8.47224e-280	-5.33334e-281	8.14344e-280	-7.62798e-281	-1.17775e-281	-7.74543e-280	1.82635e-279	-1.71677e-280	1.26326e-278
-2.42851e-281	2.40852e-281	-3.79942e-282	-8.84335e-281	6.501e-283	-7.98739e-281	-1.34334e-281	-1.00193e-280	4.26035e-281	-1.02748e-280	1.86389e-281	9.12736e-282	5.22584e-281	-2.05254e-281	5.3225e-282	9.39027e-282	2.07127e-281	-6.42339e-282	-4.3066e-280	-5.91531e-281	2.01394e-281	2.51543e-281	-5.89134e-281	1.87613e-282	-4.78032e-282	5.69871e-281	-4.96093e-281	8.22983e-281	-7.85498e-281	-9.47476e-281	1.58537e-279
2.41979e-283	5.44226e-282	-2.35514e-282	-2.78381e-282	2.72239e-282	-3.1151e-282	3.04532e-282	-7.05406e-282	7.9999e-282	9.69849e-282	-7.03557e-283	1.36555e-282	3.92878e-282	4.30223e-281	5.18358e-283	6.99206e-283	1.32387e-284	1.12934e-281	-3.38144e-283	6.66618e-282	8.24433e-282	7.13072e-283	9.1263e-282	4.25812e-282	1.33514e-282	3.57472e-283	1.08711e-283	2.77958e-282	2.78809e-282	2.7846e-284	1.42746e-280
4.36745e-283	-4.3664e-284	-1.16103e-282	-1.42324e-283	5.98654e-283	-8.84087e-283	-7.44758e-283	-1.14245e-282	6.40045e-284	9.68021e-283	-2.22066e-283	4.40154e-284	1.63255e-283	-2.25373e-283	-3.9976e-284	2.00926e-282	2.41964e-283	1.73439e-284	-6.06011e-284	-1.1117e-282	1.47983e-284	1.74281e-283	-2.23682e-283	3.42043e-284	-6.40055e-284	-4.08312e-283	2.97261e-283	8.35433e-284	2.60937e-283	-8.56191e-284	1.19679e-281
3.75315e-284	-2.65968e-284	1.67008e-284	1.88352e-284	-5.13459e-284	9.83798e-285	2.64064e-284	2.23959e-284	-1.66886e-285	-1.07711e-285	1.12216e-284	1.24343e-284	-9.5225e-284	1.98003e-284	-1.00989e-284	-6.09394e-284	3.02936e-284	1.15444e-283	7.95558e-284	2.10602e-283	4.30054e-284	-1.16753e-284	4.35068e-284	-8.47433e-286	7.64246e-285	2.57463e-284	1.38124e-284	1.48422e-284	1.00626e-284	2.48449e-284	1.054e-282
-4.87091e-285	-6.19532e-286	-1.22177e-285	-3.22967e-285	-1.00689e-286	-1.7992e-285	2.00579e-286	-2.42198e-284	8.43464e-287	1.73247e-285	2.02776e-286	3.60375e-286	3.85255e-285	8.9364e-286	-1.94293e-285	1.83032e-287	4.58225e-285	4.94033e-286	-6.912e-286	7.66804e-285	-1.03843e-285	1.73011e-284	-1.64853e-285	-1.25671e-285	-3.54259e-286	-2.62332e-285	1.68596e-286	4.26454e-285	-3.62473e-286	-1.32691e-285	8.913e-284
2.70094e-286	-1.49826e-286	4.22071e-287	1.36697e-286	7.79536e-286	-3.19271e-287	-2.97142e-288	4.68091e-286	5.14134e-286	-1.00084e-286	-1.19303e-285	-1.4285e-285	7.73526e-288	6.71568e-286	1.6537e-286	6.48436e-287	4.08606e-286	1.32641e-286	2.43741e-286	1.80124e-285	4.33008e-286	-1.72383e-286	1.15711e-286	-1.21791e-287	1.68756e-286	4.44097e-287	1.21622e-285	-2.21336e-287	-7.65896e-286	1.13938e-286	1.16775e-284
9.90189e-288	-9.78388e-288	-1.13064e-286	-3.54861e-287	-3.64692e-287	2.75177e-287	8.69685e-288	-1.25212e-287	-8.68363e-287	6.73895e-289	-3.26665e-287	3.74929e-289	-1.37798e-287	1.38509e-287	-7.01258e-288	-1.74909e-287	-4.45657e-288	2.54788e-287	1.2567e-287	3.73989e-287	4.68102e-288	8.67944e-288	2.24177e-288	2.7014e-289	1.30734e-287	-4.87774e-288	-3.10006e-286	-1.48984e-287	-3.98423e-287	-1.99172e-287	9.24516e-286
3.81812e-288	9.06894e-288	-1.83394e-288	3.605e-288	2.04764e-287	3.54941e-289	9.86312e-288	-8.66159e-289	5.99486e-289	-7.44672e-289	-3.26089e-288	4.25569e-288	3.58584e-289	1.85366e-288	1.74227e-289	-1.80608e-288	1.77584e-288	3.16881e-288	2.54204e-290	1.85209e-289	-1.4554e-288	-2.45094e-287	-1.15655e-288	4.28726e-289	-8.76469e-289	-6.74795e-289	7.16658e-290	-7.0645e-289	4.25652e-288	-8.00215e-289	1.03031e-286
5.0701e-290	1.18884e-288	-4.31219e-289	4.6718e-289	6.89919e-289	9.10984e-290	2.06411e-289	6.06007e-289	1.34907e-290	-3.10148e-291	-1.01362e-289	2.44133e-290	-8.583e-289	1.14405e-289	-1.95511e-289	8.18134e-290	1.43255e-289	1.25048e-289	1.00661e-289	1.93041e-289	4.175e-289	-2.86946e-290	-2.23076e-289	8.62599e-289	-5.67059e-290	-4.27672e-289	1.31075e-289	-5.98459e-289	2.14929e-290	-3.91888e-289	8.84494e-288
-2.48276e-290	4.74308e-291	-7.15235e-291	-1.81118e-291	4.27374e-290	6.03019e-291	5.18449e-290	-7.51386e-291	2.1512e-290	-1.04073e-289	1.18483e-290	-1.08485e-290	-5.33189e-291	1.80118e-291	-9.90597e-292	-2.21223e-291	2.32621e-290	1.35972e-289	4.74346e-292	-2.2209e-289	5.90576e-290	4.96124e-290	-1.02018e-290	9.99139e-292	-3.07501e-290	1.67502e-291	4.57412e-290	-6.69963e-292	3.54177e-291	1.0444e-291	8.90371e-289
7.97341e-291	4.0894e-291	6.45533e-291	-1.34297e-291	-5.25905e-291	-5.05796e-291	2.66348e-291	-3.80829e-292	-4.08033e-292	-1.17365e-292	2.79908e-291	1.79967e-292	-6.90847e-291	-1.14777e-292	-2.03615e-291	2.46616e-291	-1.46887e-293	-8.49942e-292	3.57285e-292	-3.88843e-292	-2.65343e-292	8.97035e-292	-1.67841e-292	-4.37269e-292	1.78992e-291	4.99512e-292	-9.60012e-292	-2.48404e-292	2.25446e-291	-2.76732e-292	5.76597e-290
1.66319e-292	-9.83842e-293	5.16241e-293	1.2876e-291	1.75225e-292	5.22249e-292	-1.93464e-292	-1.504e-292	-1.75566e-292	3.29059e-292	-4.33786e-293	1.62419e-292	-2.98199e-292	1.91127e-293	-2.23993e-292	-1.98593e-292	2.75783e-292	-1.13694e-291	-1.50264e-292	-1.19229e-293	-3.3557e-293	-2.9721e-291	-1.47703e-292	3.7834e-292	-1.72916e-293	4.37608e-293	-2.66313e-292	-1.38028e-293	7.61171e-292	5.65053e-292	1.08696e-290
-2.91978e-293	-2.04847e-293	2.18091e-292	9.68085e-294	-3.55757e-294	-4.67064e-294	1.50361e-293	-6.81776e-294	-1.48743e-294	-5.40119e-295	7.59979e-294	-2.53577e-293	5.03996e-293	-6.15797e-294	-9.07235e-295	-2.54506e-294	1.20527e-293	-4.8233e-294	-9.97634e-295	1.75109e-293	-2.0786e-294	-7.01605e-294	-5.27611e-293	-7.49951e-294	5.8919e-293	4.5195e-294	-3.35318e-294	-3.99975e-294	-4.68366e-293	4.61175e-294	6.2951e-292
-1.94318e-294	3.68551e-294	3.06371e-297	-5.44205e-296	4.36992e-295	-2.10169e-294	1.69517e-295	-6.45958e-295	-1.90715e-294	-6.04147e-295	-1.30626e-294	2.0132e-294	2.25748e-296	9.16719e-296	4.89839e-297	3.23548e-295	-2.40849e-295	4.25248e-294	5.42347e-295	-6.15441e-294	1.40159e-294	-6.51498e-295	5.3763e-295	-1.08562e-294	-1.15734e-295	4.61837e-294	4.47573e-297	3.08871e-294	-2.02202e-295	9.48814e-296	3.83046e-293
-1.43179e-295	1.01669e-295	4.96095e-296	1.14017e-295	1.93175e-295	1.93335e-296	-4.42221e-297	-7.70111e-296	9.42122e-296	2.60937e-296	-1.97373e-296	1.87033e-295	5.74114e-297	-1.50909e-296	-2.21667e-296	-1.2863e-295	-4.19796e-296	9.89702e-295	1.84838e-296	-5.84344e-296	2.08137e-295	2.8724e-296	-2.13284e-296	2.12528e-296	-5.9744e-296	8.50009e-295	8.81993e-296	-3.92532e-295	3.03548e-297	2.31283e-296	4.00581e-294
-1.38213e-297	2.7259e-297	-3.26224e-296	1.31956e-297	9.80457e-297	9.41081e-298	-3.29447e-296	1.33585e-297	-1.25907e-296	4.1692e-297	-4.60585e-296	-7.15382e-297	1.99781e-296	-3.85573e-297	-2.70362e-297	-3.14783e-296	-1.57809e-297	9.33587e-298	1.22161e-297	-7.12224e-298	-2.87912e-297	2.14223e-296	-2.91511e-296	-2.88143e-297	-3.13187e-297	1.62749e-296	-5.84456e-296	-1.17624e-296	-2.60982e-298	5.03776e-297	3.66757e-295
2.73689e-297	-4.61912e-297	-2.75325e-297	-1.15199e-297	4.05494e-298	-2.03269e-298	-6.16658e-298	-9.91276e-298	-1.64121e-298	1.0746e-297	-3.08156e-297	3.18009e-298	-8.76591e-298	-9.49469e-297	-2.80918e-300	3.83441e-298	-1.05623e-297	-1.9791e-297	6.46991e-299	1.51758e-298	-3.17035e-298	4.58492e-298	2.54475e-297	5.29764e-298	3.17012e-297	-2.34426e-297	2.40623e-299	-1.04573e-297	1.03242e-297	-1.83385e-298	4.37756e-296
1.15979e-299	3.58014e-298	-2.43122e-299	9.53543e-300	1.117e-299	4.81534e-299	-5.25934e-300	-8.09115e-298	-6.81396e-299	2.31869e-299	9.74409e-299	-1.54085e-298	5.97062e-299	-1.51794e-299	-1.17107e-299	7.56052e-299	-1.43234e-298	-1.01773e-298	1.23966e-298	-3.06191e-298	5.87304e-299	-2.73514e-299	1.85114e-299	1.27879e-298	5.31426e-300	1.21201e-298	2.11362e-298	-1.33115e-298	1.84423e-298	-1.98017e-299	3.36506e-297
9.72029e-300	1.78679e-299	3.26825e-300	-1.98026e-301	-2.34942e-299	3.36617e-299	-3.38601e-300	2.80945e-299	-2.55804e-300	-3.70472e-300	-1.91337e-300	-3.22823e-300	-2.91202e-300	-3.13054e-300	3.82946e-300	-1.39472e-300	3.44067e-299	3.75019e-299	1.02723e-298	-3.83449e-301	4.00958e-300	-6.36838e-300	-1.67032e-300	-6.69535e-300	-1.42661e-300	-2.0964e-300	-2.32734e-299	5.13617e-299	1.10992e-300	-5.97962e-301	4.15986e-298
-1.44574e-301	3.02969e-300	-2.57332e-301	1.97164e-300	-2.783e-300	1.31228e-301	2.59476e-302	4.4851e-300	-3.86846e-301	-1.04997e-300	1.06672e-300	5.34326e-300	1.01178e-300	7.89205e-301	-1.11752e-301	4.81069e-301	-5.08716e-301	-1.37832e-300	3.16608e-300	-3.08065e-301	3.03922e-301	2.58418e-300	4.16415e-301	1.75202e-301	-9.42479e-302	5.52555e-303	-1.72941e-301	-7.09805e-302	-5.20436e-301	6.89589e-301	3.34638e-299
2.73005e-302	1.71538e-301	7.97805e-302	-3.29943e-302	-6.31506e-302	5.27742e-302	1.54179e-301	-8.13811e-302	-1.34454e-301	8.74363e-302	5.58068e-302	-6.82461e-302	5.16339e-303	2.03685e-301	8.19346e-302	-1.32557e-302	-3.52818e-301	-1.61585e-303	3.63731e-302	-3.78717e-303	6.15401e-302	-1.53957e-301	3.78773e-301	-1.14265e-301	7.6229e-302	2.08857e-302	3.75744e-302	7.09922e-304	1.29741e-302	-5.7214e-302	2.6218e-300
9.11521e-304	-6.4617e-303	1.29342e-304	5.26013e-303	5.48759e-303	9.51711e-304	-4.26195e-304	1.34343e-306	-1.43687e-303	1.69901e-302	-3.7118e-302	3.53256e-303	-1.14176e-302	3.96655e-303	2.04779e-302	2.89831e-302	-1.26126e-303	5.02842e-303	2.09492e-303	-1.38752e-303	-3.24453e-304	3.91472e-302	-2.59132e-303	-9.52752e-303	4.03933e-303	5.09023e-303	-8.93158e-303	-9.88372e-303	4.72533e-304	8.40066e-302	3.17339e-301
-1.09605e-303	-2.15619e-304	-8.38753e-304	-3.39657e-304	-3.94889e-303	-3.68265e-304	6.10565e-304	-2.61135e-304	4.2845e-304	-3.55206e-304	-4.03773e-304	-2.91445e-303	-7.18042e-305	8.08123e-304	1.3929e-304	1.42672e-303	3.8959e-304	-1.8409e-305	6.98979e-304	-1.72794e-304	-9.83367e-304	7.91059e-304	6.20253e-303	6.24136e-305	5.5189e-303	3.48342e-304	5.71721e-304	-1.13691e-304	-2.4444e-304	-1.08782e-303	3.14308e-302
-5.93644e-306	1.0586e-305	5.05119e-305	-4.44072e-305	7.9836e-307	3.39908e-305	-7.84075e-305	-5.30667e-306	-4.00162e-306	7.53727e-306	-4.44533e-306	2.26544e-305	-5.8832e-306	-2.90894e-304	-2.51499e-306	-1.12929e-304	-2.68924e-306	3.34911e-306	-2.26251e-305	2.84933e-305	-1.33411e-305	-2.47879e-304	-8.00332e-305	4.46113e-306	4.29452e-306	5.33659e-306	1.31813e-305	2.09603e-304	-3.08373e-305	5.64006e-306	1.35257e-303
1.16454e-305	1.87499e-306	-3.44342e-306	4.81677e-307	1.73964e-306	-2.0079e-306	1.58463e-306	-1.96485e-305	1.87262e-306	2.58458e-306	2.45332e-305	-2.41981e-306	-2.39272e-306	2.13711e-305	4.15992e-306	-4.41537e-306	4.41214e-306	1.41415e-306	-1.44319e-305	4.30713e-306	-3.75796e-306	-3.35987e-305	3.06031e-306	-2.35043e-307	1.00367e-305	-2.91172e-305	-2.30262e-306	1.9223e-305	3.73869e-306	2.48846e-305	2.60696e-304
9.3805e-308	-1.90636e-307	2.76772e-307	8.55487e-307	3.46743e-307	1.13791e-306	3.24359e-307	-2.00303e-307	-5.20127e-307	4.73659e-307	-3.54954e-308	4.02063e-308	-2.85542e-307	-9.70834e-307	5.05419e-307	4.00954e-307	-7.40953e-308	-2.56625e-306	7.78955e-307	-1.77248e-307	5.954e-307	0	-1.43318e-307	-1.17894e-306	5.81363e-307	7.28599e-308	-2.17511e-306	-2.64947e-307	-6.30051e-307	3.39312e-307	1.62511e-305
0	0	2.62423e-308	3.39564e-308	4.59819e-308	1.72057e-307	-1.48836e-307	3.31908e-308	0	0	-2.39692e-307	0	6.7332e-308	1.58789e-307	-1.73514e-307	5.89332e-308	2.9845e-308	-1.08258e-307	0	2.7371e-308	-1.52861e-307	-1.91135e-307	0	-7.54071e-307	0	0	2.20232e-307	0	-6.41078e-308	3.18466e-307	3.12755e-306
0	0	0	0	0	0	0	0	0	0	0	0	0	2.45314e-308	3.78434e-308	0	0	0	0	0	0	0	0	0	0	0	0	0	0	0	1.67074e-307
0	0	0	0	0	0	0	0	0	0	0	0	0	0	0	0	0	0	0	0	0	0	0	0	0	0	0	0	0	0	0
0	0	0	0	0	0	0	0	0	0	0	0	0	0	0	0	0	0	0	0	0	0	0	0	0	0	0	0	0	0	0
0	0	0	0	0	0	0	0	0	0	0	0	0	0	0	0	0	0	0	0	0	0	0	0	0	0	0	0	0	0	0
0	0	0	0	0	0	0	0	0	0	0	0	0	0	0	0	0	0	0	0	0	0	0	0	0	0	0	0	0	0	0
0	0	0	0	0	0	0	0	0	0	0	0	0	0	0	0	0	0	0	0	0	0	0	0	0	0	0	0	0	0	0
0	0	0	0	0	0	0	0	0	0	0	0	0	0	0	0	0	0	0	0	0	0	0	0	0	0	0	0	0	0	0
0	0	0	0	0	0	0	0	0	0	0	0	0	0	0	0	0	0	0	0	0	0	0	0	0	0	0	0	0	0	0
0	0	0	0	0	0	0	0	0	0	0	0	0	0	0	0	0	0	0	0	0	0	0	0	0	0	0	0	0	0	0
0	0	0	0	0	0	0	0	0	0	0	0	0	0	0	0	0	0	0	0	0	0	0	0	0	0	0	0	0	0	0
0	0	0	0	0	0	0	0	0	0	0	0	0	0	0	0	0	0	0	0	0	0	0	0	0	0	0	0	0	0	0
0	0	0	0	0	0	0	0	0	0	0	0	0	0	0	0	0	0	0	0	0	0	0	0	0	0	0	0	0	0	0
0	0	0	0	0	0	0	0	0	0	0	0	0	0	0	0	0	0	0	0	0	0	0	0	0	0	0	0	0	0	0
0	0	0	0	0	0	0	0	0	0	0	0	0	0	0	0	0	0	0	0	0	0	0	0	0	0	0	0	0	0	0
0	0	0	0	0	0	0	0	0	0	0	0	0	0	0	0	0	0	0	0	0	0	0	0	0	0	0	0	0	0	0
0	0	0	0	0	0	0	0	0	0	0	0	0	0	0	0	0	0	0	0	0	0	0	0	0	0	0	0	0	0	0
0	0	0	0	0	0	0	0	0	0	0	0	0	0	0	0	0	0	0	0	0	0	0	0	0	0	0	0	0	0	0
0	0	0	0	0	0	0	0	0	0	0	0	0	0	0	0	0	0	0	0	0	0	0	0	0	0	0	0	0	0	0
0	0	0	0	0	0	0	0	0	0	0	0	0	0	0	0	0	0	0	0	0	0	0	0	0	0	0	0	0	0	0
0	0	0	0	0	0	0	0	0	0	0	0	0	0	0	0	0	0	0	0	0	0	0	0	0	0	0	0	0	0	0
0	0	0	0	0	0	0	0	0	0	0	0	0	0	0	0	0	0	0	0	0	0	0	0	0	0	0	0	0	0	0
0	0	0	0	0	0	0	0	0	0	0	0	0	0	0	0	0	0	0	0	0	0	0	0	0	0	0	0	0	0	0
0	0	0	0	0	0	0	0	0	0	0	0	0	0	0	0	0	0	0	0	0	0	0	0	0	0	0	0	0	0	0
0	0	0	0	0	0	0	0	0	0	0	0	0	0	0	0	0	0	0	0	0	0	0	0	0	0	0	0	0	0	0
0	0	0	0	0	0	0	0	0	0	0	0	0	0	0	0	0	0	0	0	0	0	0	0	0	0	0	0	0	0	0
0	0	0	0	0	0	0	0	0	0	0	0	0	0	0	0	0	0	0	0	0	0	0	0	0	0	0	0	0	0	0
0	0	0	0	0	0	0	0	0	0	0	0	0	0	0	0	0	0	0	0	0	0	0	0	0	0	0	0	0	0	0
0	0	0	0	0	0	0	0	0	0	0	0	0	0	0	0	0	0	0	0	0	0	0	0	0	0	0	0	0	0	0
0	0	0	0	0	0	0	0	0	0	0	0	0	0	0	0	0	0	0	0	0	0	0	0	0	0	0	0	0	0	0
0	0	0	0	0	0	0	0	0	0	0	0	0	0	0	0	0	0	0	0	0	0	0	0	0	0	0	0	0	0	0
0	0	0	0	0	0	0	0	0	0	0	0	0	0	0	0	0	0	0	0	0	0	0	0	0	0	0	0	0	0	0
0	0	0	0	0	0	0	0	0	0	0	0	0	0	0	0	0	0	0	0	0	0	0	0	0	0	0	0	0	0	0
0	0	0	0	0	0	0	0	0	0	0	0	0	0	0	0	0	0	0	0	0	0	0	0	0	0	0	0	0	0	0
0	0	0	0	0	0	0	0	0	0	0	0	0	0	0	0	0	0	0	0	0	0	0	0	0	0	0	0	0	0	0
0	0	0	0	0	0	0	0	0	0	0	0	0	0	0	0	0	0	0	0	0	0	0	0	0	0	0	0	0	0	0
0	0	0	0	0	0	0	0	0	0	0	0	0	0	0	0	0	0	0	0	0	0	0	0	0	0	0	0	0	0	0
0	0	0	0	0	0	0	0	0	0	0	0	0	0	0	0	0	0	0	0	0	0	0	0	0	0	0	0	0	0	0
0	0	0	0	0	0	0	0	0	0	0	0	0	0	0	0	0	0	0	0	0	0	0	0	0	0	0	0	0	0	0
0	0	0	0	0	0	0	0	0	0	0	0	0	0	0	0	0	0	0	0	0	0	0	0	0	0	0	0	0	0	0
0	0	0	0	0	0	0	0	0	0	0	0	0	0	0	0	0	0	0	0	0	0	0	0	0	0	0	0	0	0	0
0	0	0	0	0	0	0	0	0	0	0	0	0	0	0	0	0	0	0	0	0	0	0	0	0	0	0	0	0	0	0
0	0	0	0	0	0	0	0	0	0	0	0	0	0	0	0	0	0	0	0	0	0	0	0	0	0	0	0	0	0	0
0	0	0	0	0	0	0	0	0	0	0	0	0	0	0	0	0	0	0	0	0	0	0	0	0	0	0	0	0	0	0
0	0	0	0	0	0	0	0	0	0	0	0	0	0	0	0	0	0	0	0	0	0	0	0	0	0	0	0	0	0	0
0	0	0	0	0	0	0	0	0	0	0	0	0	0	0	0	0	0	0	0	0	0	0	0	0	0	0	0	0	0	0
0	0	0	0	0	0	0	0	0	0	0	0	0	0	0	0	0	0	0	0	0	0	0	0	0	0	0	0	0	0	0
0	0	0	0	0	0	0	0	0	0	0	0	0	0	0	0	0	0	0	0	0	0	0	0	0	0	0	0	0	0	0
0	0	0	0	0	0	0	0	0	0	0	0	0	0	0	0	0	0	0	0	0	0	0	0	0	0	0	0	0	0	0
0	0	0	0	0	0	0	0	0	0	0	0	0	0	0	0	0	0	0	0	0	0	0	0	0	0	0	0	0	0	0
0	0	0	0	0	0	0	0	0	0	0	0	0	0	0	0	0	0	0	0	0	0	0	0	0	0	0	0	0	0	0
0	0	0	0	0	0	0	0	0	0	0	0	0	0	0	0	0	0	0	0	0	0	0	0	0	0	0	0	0	0	0
0	0	0	0	0	0	0	0	0	0	0	0	0	0	0	0	0	0	0	0	0	0	0	0	0	0	0	0	0	0	0
0	0	0	0	0	0	0	0	0	0	0	0	0	0	0	0	0	0	0	0	0	0	0	0	0	0	0	0	0	0	0
0	0	0	0	0	0	0	0	0	0	0	0	0	0	0	0	0	0	0	0	0	0	0	0	0	0	0	0	0	0	0
0	0	0	0	0	0	0	0	0	0	0	0	0	0	0	0	0	0	0	0	0	0	0	0	0	0	0	0	0	0	0
0	0	0	0	0	0	0	0	0	0	0	0	0	0	0	0	0	0	0	0	0	0	0	0	0	0	0	0	0	0	0
0	0	0	0	0	0	0	0	0	0	0	0	0	0	0	0	0	0	0	0	0	0	0	0	0	0	0	0	0	0	0
0	0	0	0	0	0	0	0	0	0	0	0	0	0	0	0	0	0	0	0	0	0	0	0	0	0	0	0	0	0	0
0	0	0	0	0	0	0	0	0	0	0	0	0	0	0	0	0	0	0	0	0	0	0	0	0	0	0	0	0	0	0
0	0	0	0	0	0	0	0	0	0	0	0	0	0	0	0	0	0	0	0	0	0	0	0	0	0	0	0	0	0	0
0	0	0	0	0	0	0	0	0	0	0	0	0	0	0	0	0	0	0	0	0	0	0	0	0	0	0	0	0	0	0
0	0	0	0	0	0	0	0	0	0	0	0	0	0	0	0	0	0	0	0	0	0	0	0	0	0	0	0	0	0	0
0	0	0	0	0	0	0	0	0	0	0	0	0	0	0	0	0	0	0	0	0	0	0	0	0	0	0	0	0	0	0
0	0	0	0	0	0	0	0	0	0	0	0	0	0	0	0	0	0	0	0	0	0	0	0	0	0	0	0	0	0	0
0	0	0	0	0	0	0	0	0	0	0	0	0	0	0	0	0	0	0	0	0	0	0	0	0	0	0	0	0	0	0
0	0	0	0	0	0	0	0	0	0	0	0	0	0	0	0	0	0	0	0	0	0	0	0	0	0	0	0	0	0	0
0	0	0	0	0	0	0	0	0	0	0	0	0	0	0	0	0	0	0	0	0	0	0	0	0	0	0	0	0	0	0
0	0	0	0	0	0	0	0	0	0	0	0	0	0	0	0	0	0	0	0	0	0	0	0	0	0	0	0	0	0	0
0	0	0	0	0	0	0	0	0	0	0	0	0	0	0	0	0	0	0	0	0	0	0	0	0	0	0	0	0	0	0
0	0	0	0	0	0	0	0	0	0	0	0	0	0	0	0	0	0	0	0	0	0	0	0	0	0	0	0	0	0	0
0	0	0	0	0	0	0	0	0	0	0	0	0	0	0	0	0	0	0	0	0	0	0	0	0	0	0	0	0	0	0
0	0	0	0	0	0	0	0	0	0	0	0	0	0	0	0	0	0	0	0	0	0	0	0	0	0	0	0	0	0	0
0	0	0	0	0	0	0	0	0	0	0	0	0	0	0	0	0	0	0	0	0	0	0	0	0	0	0	0	0	0	0
0	0	0	0	0	0	0	0	0	0	0	0	0	0	0	0	0	0	0	0	0	0	0	0	0	0	0	0	0	0	0
0	0	0	0	0	0	0	0	0	0	0	0	0	0	0	0	0	0	0	0	0	0	0	0	0	0	0	0	0	0	0
0	0	0	0	0	0	0	0	0	0	0	0	0	0	0	0	0	0	0	0	0	0	0	0	0	0	0	0	0	0	0
0	0	0	0	0	0	0	0	0	0	0	0	0	0	0	0	0	0	0	0	0	0	0	0	0	0	0	0	0	0	0
0	0	0	0	0	0	0	0	0	0	0	0	0	0	0	0	0	0	0	0	0	0	0	0	0	0	0	0	0	0	0
0	0	0	0	0	0	0	0	0	0	0	0	0	0	0	0	0	0	0	0	0	0	0	0	0	0	0	0	0	0	0
0	0	0	0	0	0	0	0	0	0	0	0	0	0	0	0	0	0	0	0	0	0	0	0	0	0	0	0	0	0	0
0	0	0	0	0	0	0	0	0	0	0	0	0	0	0	0	0	0	0	0	0	0	0	0	0	0	0	0	0	0	0
0	0	0	0	0	0	0	0	0	0	0	0	0	0	0	0	0	0	0	0	0	0	0	0	0	0	0	0	0	0	0
0	0	0	0	0	0	0	0	0	0	0	0	0	0	0	0	0	0	0	0	0	0	0	0	0	0	0	0	0	0	0
0	0	0	0	0	0	0	0	0	0	0	0	0	0	0	0	0	0	0	0	0	0	0	0	0	0	0	0	0	0	0
0	0	0	0	0	0	0	0	0	0	0	0	0	0	0	0	0	0	0	0	0	0	0	0	0	0	0	0	0	0	0
0	0	0	0	0	0	0	0	0	0	0	0	0	0	0	0	0	0	0	0	0	0	0	0	0	0	0	0	0	0	0
0	0	0	0	0	0	0	0	0	0	0	0	0	0	0	0	0	0	0	0	0	0	0	0	0	0	0	0	0	0	0
0	0	0	0	0	0	0	0	0	0	0	0	0	0	0	0	0	0	0	0	0	0	0	0	0	0	0	0	0	0	0
0	0	0	0	0	0	0	0	0	0	0	0	0	0	0	0	0	0	0	0	0	0	0	0	0	0	0	0	0	0	0
0	0	0	0	0	0	0	0	0	0	0	0	0	0	0	0	0	0	0	0	0	0	0	0	0	0	0	0	0	0	0
0	0	0	0	0	0	0	0	0	0	0	0	0	0	0	0	0	0	0	0	0	0	0	0	0	0	0	0	0	0	0
0	0	0	0	0	0	0	0	0	0	0	0	0	0	0	0	0	0	0	0	0	0	0	0	0	0	0	0	0	0	0
0	0	0	0	0	0	0	0	0	0	0	0	0	0	0	0	0	0	0	0	0	0	0	0	0	0	0	0	0	0	0
0	0	0	0	0	0	0	0	0	0	0	0	0	0	0	0	0	0	0	0	0	0	0	0	0	0	0	0	0	0	0
0	0	0	0	0	0	0	0	0	0	0	0	0	0	0	0	0	0	0	0	0	0	0	0	0	0	0	0	0	0	0
0	0	0	0	0	0	0	0	0	0	0	0	0	0	0	0	0	0	0	0	0	0	0	0	0	0	0	0	0	0	0
0	0	0	0	0	0	0	0	0	0	0	0	0	0	0	0	0	0	0	0	0	0	0	0	0	0	0	0	0	0	0
0	0	0	0	0	0	0	0	0	0	0	0	0	0	0	0	0	0	0	0	0	0	0	0	0	0	0	0	0	0	0
0	0	0	0	0	0	0	0	0	0	0	0	0	0	0	0	0	0	0	0	0	0	0	0	0	0	0	0	0	0	0
0	0	0	0	0	0	0	0	0	0	0	0	0	0	0	0	0	0	0	0	0	0	0	0	0	0	0	0	0	0	0
0	0	0	0	0	0	0	0	0	0	0	0	0	0	0	0	0	0	0	0	0	0	0	0	0	0	0	0	0	0	0
0	0	0	0	0	0	0	0	0	0	0	0	0	0	0	0	0	0	0	0	0	0	0	0	0	0	0	0	0	0	0
0	0	0	0	0	0	0	0	0	0	0	0	0	0	0	0	0	0	0	0	0	0	0	0	0	0	0	0	0	0	0
0	0	0	0	0	0	0	0	0	0	0	0	0	0	0	0	0	0	0	0	0	0	0	0	0	0	0	0	0	0	0
0	0	0	0	0	0	0	0	0	0	0	0	0	0	0	0	0	0	0	0	0	0	0	0	0	0	0	0	0	0	0
0	0	0	0	0	0	0	0	0	0	0	0	0	0	0	0	0	0	0	0	0	0	0	0	0	0	0	0	0	0	0
0	0	0	0	0	0	0	0	0	0	0	0	0	0	0	0	0	0	0	0	0	0	0	0	0	0	0	0	0	0	0
0	0	0	0	0	0	0	0	0	0	0	0	0	0	0	0	0	0	0	0	0	0	0	0	0	0	0	0	0	0	0
0	0	0	0	0	0	0	0	0	0	0	0	0	0	0	0	0	0	0	0	0	0	0	0	0	0	0	0	0	0	0
0	0	0	0	0	0	0	0	0	0	0	0	0	0	0	0	0	0	0	0	0	0	0	0	0	0	0	0	0	0	0
0	0	0	0	0	0	0	0	0	0	0	0	0	0	0	0	0	0	0	0	0	0	0	0	0	0	0	0	0	0	0
0	0	0	0	0	0	0	0	0	0	0	0	0	0	0	0	0	0	0	0	0	0	0	0	0	0	0	0	0	0	0
0	0	0	0	0	0	0	0	0	0	0	0	0	0	0	0	0	0	0	0	0	0	0	0	0	0	0	0	0	0	0
0	0	0	0	0	0	0	0	0	0	0	0	0	0	0	0	0	0	0	0	0	0	0	0	0	0	0	0	0	0	0
0	0	0	0	0	0	0	0	0	0	0	0	0	0	0	0	0	0	0	0	0	0	0	0	0	0	0	0	0	0	0
0	0	0	0	0	0	0	0	0	0	0	0	0	0	0	0	0	0	0	0	0	0	0	0	0	0	0	0	0	0	0
0	0	0	0	0	0	0	0	0	0	0	0	0	0	0	0	0	0	0	0	0	0	0	0	0	0	0	0	0	0	0
0	0	0	0	0	0	0	0	0	0	0	0	0	0	0	0	0	0	0	0	0	0	0	0	0	0	0	0	0	0	0
0	0	0	0	0	0	0	0	0	0	0	0	0	0	0	0	0	0	0	0	0	0	0	0	0	0	0	0	0	0	0
0	0	0	0	0	0	0	0	0	0	0	0	0	0	0	0	0	0	0	0	0	0	0	0	0	0	0	0	0	0	0
0	0	0	0	0	0	0	0	0	0	0	0	0	0	0	0	0	0	0	0	0	0	0	0	0	0	0	0	0	0	0
0	0	0	0	0	0	0	0	0	0	0	0	0	0	0	0	0	0	0	0	0	0	0	0	0	0	0	0	0	0	0
0	0	0	0	0	0	0	0	0	0	0	0	0	0	0	0	0	0	0	0	0	0	0	0	0	0	0	0	0	0	0
0	0	0	0	0	0	0	0	0	0	0	0	0	0	0	0	0	0	0	0	0	0	0	0	0	0	0	0	0	0	0
0	0	0	0	0	0	0	0	0	0	0	0	0	0	0	0	0	0	0	0	0	0	0	0	0	0	0	0	0	0	0
0	0	0	0	0	0	0	0	0	0	0	0	0	0	0	0	0	0	0	0	0	0	0	0	0	0	0	0	0	0	0
0	0	0	0	0	0	0	0	0	0	0	0	0	0	0	0	0	0	0	0	0	0	0	0	0	0	0	0	0	0	0
0	0	0	0	0	0	0	0	0	0	0	0	0	0	0	0	0	0	0	0	0	0	0	0	0	0	0	0	0	0	0
0	0	0	0	0	0	0	0	0	0	0	0	0	0	0	0	0	0	0	0	0	0	0	0	0	0	0	0	0	0	0
0	0	0	0	0	0	0	0	0	0	0	0	0	0	0	0	0	0	0	0	0	0	0	0	0	0	0	0	0	0	0
0	0	0	0	0	0	0	0	0	0	0	0	0	0	0	0	0	0	0	0	0	0	0	0	0	0	0	0	0	0	0
0	0	0	0	0	0	0	0	0	0	0	0	0	0	0	0	0	0	0	0	0	0	0	0	0	0	0	0	0	0	0
0	0	0	0	0	0	0	0	0	0	0	0	0	0	0	0	0	0	0	0	0	0	0	0	0	0	0	0	0	0	0
0	0	0	0	0	0	0	0	0	0	0	0	0	0	0	0	0	0	0	0	0	0	0	0	0	0	0	0	0	0	0
0	0	0	0	0	0	0	0	0	0	0	0	0	0	0	0	0	0	0	0	0	0	0	0	0	0	0	0	0	0	0
0	0	0	0	0	0	0	0	0	0	0	0	0	0	0	0	0	0	0	0	0	0	0	0	0	0	0	0	0	0	0
0	0	0	0	0	0	0	0	0	0	0	0	0	0	0	0	0	0	0	0	0	0	0	0	0	0	0	0	0	0	0
0	0	0	0	0	0	0	0	0	0	0	0	0	0	0	0	0	0	0	0	0	0	0	0	0	0	0	0	0	0	0
0	0	0	0	0	0	0	0	0	0	0	0	0	0	0	0	0	0	0	0	0	0	0	0	0	0	0	0	0	0	0
0	0	0	0	0	0	0	0	0	0	0	0	0	0	0	0	0	0	0	0	0	0	0	0	0	0	0	0	0	0	0
0	0	0	0	0	0	0	0	0	0	0	0	0	0	0	0	0	0	0	0	0	0	0	0	0	0	0	0	0	0	0
0	0	0	0	0	0	0	0	0	0	0	0	0	0	0	0	0	0	0	0	0	0	0	0	0	0	0	0	0	0	0
0	0	0	0	0	0	0	0	0	0	0	0	0	0	0	0	0	0	0	0	0	0	0	0	0	0	0	0	0	0	0
0	0	0	0	0	0	0	0	0	0	0	0	0	0	0	0	0	0	0	0	0	0	0	0	0	0	0	0	0	0	0
0	0	0	0	0	0	0	0	0	0	0	0	0	0	0	0	0	0	0	0	0	0	0	0	0	0	0	0	0	0	0
0	0	0	0	0	0	0	0	0	0	0	0	0	0	0	0	0	0	0	0	0	0	0	0	0	0	0	0	0	0	0
0	0	0	0	0	0	0	0	0	0	0	0	0	0	0	0	0	0	0	0	0	0	0	0	0	0	0	0	0	0	0
0	0	0	0	0	0	0	0	0	0	0	0	0	0	0	0	0	0	0	0	0	0	0	0	0	0	0	0	0	0	0
0	0	0	0	0	0	0	0	0	0	0	0	0	0	0	0	0	0	0	0	0	0	0	0	0	0	0	0	0	0	0
0	0	0	0	0	0	0	0	0	0	0	0	0	0	0	0	0	0	0	0	0	0	0	0	0	0	0	0	0	0	0
0	0	0	0	0	0	0	0	0	0	0	0	0	0	0	0	0	0	0	0	0	0	0	0	0	0	0	0	0	0	0
0	0	0	0	0	0	0	0	0	0	0	0	0	0	0	0	0	0	0	0	0	0	0	0	0	0	0	0	0	0	0
0	0	0	0	0	0	0	0	0	0	0	0	0	0	0	0	0	0	0	0	0	0	0	0	0	0	0	0	0	0	0
0	0	0	0	0	0	0	0	0	0	0	0	0	0	0	0	0	0	0	0	0	0	0	0	0	0	0	0	0	0	0
0	0	0	0	0	0	0	0	0	0	0	0	0	0	0	0	0	0	0	0	0	0	0	0	0	0	0	0	0	0	0
0	0	0	0	0	0	0	0	0	0	0	0	0	0	0	0	0	0	0	0	0	0	0	0	0	0	0	0	0	0	0
0	0	0	0	0	0	0	0	0	0	0	0	0	0	0	0	0	0	0	0	0	0	0	0	0	0	0	0	0	0	0
0	0	0	0	0	0	0	0	0	0	0	0	0	0	0	0	0	0	0	0	0	0	0	0	0	0	0	0	0	0	0
0	0	0	0	0	0	0	0	0	0	0	0	0	0	0	0	0	0	0	0	0	0	0	0	0	0	0	0	0	0	0
0	0	0	0	0	0	0	0	0	0	0	0	0	0	0	0	0	0	0	0	0	0	0	0	0	0	0	0	0	0	0
0	0	0	0	0	0	0	0	0	0	0	0	0	0	0	0	0	0	0	0	0	0	0	0	0	0	0	0	0	0	0
0	0	0	0	0	0	0	0	0	0	0	0	0	0	0	0	0	0	0	0	0	0	0	0	0	0	0	0	0	0	0
0	0	0	0	0	0	0	0	0	0	0	0	0	0	0	0	0	0	0	0	0	0	0	0	0	0	0	0	0	0	0
0	0	0	0	0	0	0	0	0	0	0	0	0	0	0	0	0	0	0	0	0	0	0	0	0	0	0	0	0	0	0
0	0	0	0	0	0	0	0	0	0	0	0	0	0	0	0	0	0	0	0	0	0	0	0	0	0	0	0	0	0	0
0	0	0	0	0	0	0	0	0	0	0	0	0	0	0	0	0	0	0	0	0	0	0	0	0	0	0	0	0	0	0
0	0	0	0	0	0	0	0	0	0	0	0	0	0	0	0	0	0	0	0	0	0	0	0	0	0	0	0	0	0	0
0	0	0	0	0	0	0	0	0	0	0	0	0	0	0	0	0	0	0	0	0	0	0	0	0	0	0	0	0	0	0
0	0	0	0	0	0	0	0	0	0	0	0	0	0	0	0	0	0	0	0	0	0	0	0	0	0	0	0	0	0	0
0	0	0	0	0	0	0	0	0	0	0	0	0	0	0	0	0	0	0	0	0	0	0	0	0	0	0	0	0	0	0
0	0	0	0	0	0	0	0	0	0	0	0	0	0	0	0	0	0	0	0	0	0	0	0	0	0	0	0	0	0	0
0	0	0	0	0	0	0	0	0	0	0	0	0	0	0	0	0	0	0	0	0	0	0	0	0	0	0	0	0	0	0
0	0	0	0	0	0	0	0	0	0	0	0	0	0	0	0	0	0	0	0	0	0	0	0	0	0	0	0	0	0	0
0	0	0	0	0	0	0	0	0	0	0	0	0	0	0	0	0	0	0	0	0	0	0	0	0	0	0	0	0	0	0
0	0	0	0	0	0	0	0	0	0	0	0	0	0	0	0	0	0	0	0	0	0	0	0	0	0	0	0	0	0	0
0	0	0	0	0	0	0	0	0	0	0	0	0	0	0	0	0	0	0	0	0	0	0	0	0	0	0	0	0	0	0
0	0	0	0	0	0	0	0	0	0	0	0	0	0	0	0	0	0	0	0	0	0	0	0	0	0	0	0	0	0	0
0	0	0	0	0	0	0	0	0	0	0	0	0	0	0	0	0	0	0	0	0	0	0	0	0	0	0	0	0	0	0
0	0	0	0	0	0	0	0	0	0	0	0	0	0	0	0	0	0	0	0	0	0	0	0	0	0	0	0	0	0	0
0	0	0	0	0	0	0	0	0	0	0	0	0	0	0	0	0	0	0	0	0	0	0	0	0	0	0	0	0	0	0
0	0	0	0	0	0	0	0	0	0	0	0	0	0	0	0	0	0	0	0	0	0	0	0	0	0	0	0	0	0	0
0	0	0	0	0	0	0	0	0	0	0	0	0	0	0	0	0	0	0	0	0	0	0	0	0	0	0	0	0	0	0
0	0	0	0	0	0	0	0	0	0	0	0	0	0	0	0	0	0	0	0	0	0	0	0	0	0	0	0	0	0	0
0	0	0	0	0	0	0	0	0	0	0	0	0	0	0	0	0	0	0	0	0	0	0	0	0	0	0	0	0	0	0
0	0	0	0	0	0	0	0	0	0	0	0	0	0	0	0	0	0	0	0	0	0	0	0	0	0	0	0	0	0	0
0	0	0	0	0	0	0	0	0	0	0	0	0	0	0	0	0	0	0	0	0	0	0	0	0	0	0	0	0	0	0
0	0	0	0	0	0	0	0	0	0	0	0	0	0	0	0	0	0	0	0	0	0	0	0	0	0	0	0	0	0	0
0	0	0	0	0	0	0	0	0	0	0	0	0	0	0	0	0	0	0	0	0	0	0	0	0	0	0	0	0	0	0
0	0	0	0	0	0	0	0	0	0	0	0	0	0	0	0	0	0	0	0	0	0	0	0	0	0	0	0	0	0	0
0	0	0	0	0	0	0	0	0	0	0	0	0	0	0	0	0	0	0	0	0	0	0	0	0	0	0	0	0	0	0
0	0	0	0	0	0	0	0	0	0	0	0	0	0	0	0	0	0	0	0	0	0	0	0	0	0	0	0	0	0	0
0	0	0	0	0	0	0	0	0	0	0	0	0	0	0	0	0	0	0	0	0	0	0	0	0	0	0	0	0	0	0
0	0	0	0	0	0	0	0	0	0	0	0	0	0	0	0	0	0	0	0	0	0	0	0	0	0	0	0	0	0	0
0	0	0	0	0	0	0	0	0	0	0	0	0	0	0	0	0	0	0	0	0	0	0	0	0	0	0	0	0	0	0
0	0	0	0	0	0	0	0	0	0	0	0	0	0	0	0	0	0	0	0	0	0	0	0	0	0	0	0	0	0	0
0	0	0	0	0	0	0	0	0	0	0	0	0	0	0	0	0	0	0	0	0	0	0	0	0	0	0	0	0	0	0
0	0	0	0	0	0	0	0	0	0	0	0	0	0	0	0	0	0	0	0	0	0	0	0	0	0	0	0	0	0	0
0	0	0	0	0	0	0	0	0	0	0	0	0	0	0	0	0	0	0	0	0	0	0	0	0	0	0	0	0	0	0
0	0	0	0	0	0	0	0	0	0	0	0	0	0	0	0	0	0	0	0	0	0	0	0	0	0	0	0	0	0	0
0	0	0	0	0	0	0	0	0	0	0	0	0	0	0	0	0	0	0	0	0	0	0	0	0	0	0	0	0	0	0
0	0	0	0	0	0	0	0	0	0	0	0	0	0	0	0	0	0	0	0	0	0	0	0	0	0	0	0	0	0	0
0	0	0	0	0	0	0	0	0	0	0	0	0	0	0	0	0	0	0	0	0	0	0	0	0	0	0	0	0	0	0
0	0	0	0	0	0	0	0	0	0	0	0	0	0	0	0	0	0	0	0	0	0	0	0	0	0	0	0	0	0	0
0	0	0	0	0	0	0	0	0	0	0	0	0	0	0	0	0	0	0	0	0	0	0	0	0	0	0	0	0	0	0
0	0	0	0	0	0	0	0	0	0	0	0	0	0	0	0	0	0	0	0	0	0	0	0	0	0	0	0	0	0	0
0	0	0	0	0	0	0	0	0	0	0	0	0	0	0	0	0	0	0	0	0	0	0	0	0	0	0	0	0	0	0
0	0	0	0	0	0	0	0	0	0	0	0	0	0	0	0	0	0	0	0	0	0	0	0	0	0	0	0	0	0	0
0	0	0	0	0	0	0	0	0	0	0	0	0	0	0	0	0	0	0	0	0	0	0	0	0	0	0	0	0	0	0
0	0	0	0	0	0	0	0	0	0	0	0	0	0	0	0	0	0	0	0	0	0	0	0	0	0	0	0	0	0	0
0	0	0	0	0	0	0	0	0	0	0	0	0	0	0	0	0	0	0	0	0	0	0	0	0	0	0	0	0	0	0
0	0	0	0	0	0	0	0	0	0	0	0	0	0	0	0	0	0	0	0	0	0	0	0	0	0	0	0	0	0	0
0	0	0	0	0	0	0	0	0	0	0	0	0	0	0	0	0	0	0	0	0	0	0	0	0	0	0	0	0	0	0
0	0	0	0	0	0	0	0	0	0	0	0	0	0	0	0	0	0	0	0	0	0	0	0	0	0	0	0	0	0	0
0	0	0	0	0	0	0	0	0	0	0	0	0	0	0	0	0	0	0	0	0	0	0	0	0	0	0	0	0	0	0
0	0	0	0	0	0	0	0	0	0	0	0	0	0	0	0	0	0	0	0	0	0	0	0	0	0	0	0	0	0	0
0	0	0	0	0	0	0	0	0	0	0	0	0	0	0	0	0	0	0	0	0	0	0	0	0	0	0	0	0	0	0
0	0	0	0	0	0	0	0	0	0	0	0	0	0	0	0	0	0	0	0	0	0	0	0	0	0	0	0	0	0	0
0	0	0	0	0	0	0	0	0	0	0	0	0	0	0	0	0	0	0	0	0	0	0	0	0	0	0	0	0	0	0
0	0	0	0	0	0	0	0	0	0	0	0	0	0	0	0	0	0	0	0	0	0	0	0	0	0	0	0	0	0	0
0	0	0	0	0	0	0	0	0	0	0	0	0	0	0	0	0	0	0	0	0	0	0	0	0	0	0	0	0	0	0
0	0	0	0	0	0	0	0	0	0	0	0	0	0	0	0	0	0	0	0	0	0	0	0	0	0	0	0	0	0	0
0	0	0	0	0	0	0	0	0	0	0	0	0	0	0	0	0	0	0	0	0	0	0	0	0	0	0	0	0	0	0
0	0	0	0	0	0	0	0	0	0	0	0	0	0	0	0	0	0	0	0	0	0	0	0	0	0	0	0	0	0	0
0	0	0	0	0	0	0	0	0	0	0	0	0	0	0	0	0	0	0	0	0	0	0	0	0	0	0	0	0	0	0
0	0	0	0	0	0	0	0	0	0	0	0	0	0	0	0	0	0	0	0	0	0	0	0	0	0	0	0	0	0	0
0	0	0	0	0	0	0	0	0	0	0	0	0	0	0	0	0	0	0	0	0	0	0	0	0	0	0	0	0	0	0
0	0	0	0	0	0	0	0	0	0	0	0	0	0	0	0	0	0	0	0	0	0	0	0	0	0	0	0	0	0	0
0	0	0	0	0	0	0	0	0	0	0	0	0	0	0	0	0	0	0	0	0	0	0	0	0	0	0	0	0	0	0
0	0	0	0	0	0	0	0	0	0	0	0	0	0	0	0	0	0	0	0	0	0	0	0	0	0	0	0	0	0	0
0	0	0	0	0	0	0	0	0	0	0	0	0	0	0	0	0	0	0	0	0	0	0	0	0	0	0	0	0	0	0
0	0	0	0	0	0	0	0	0	0	0	0	0	0	0	0	0	0	0	0	0	0	0	0	0	0	0	0	0	0	0
0	0	0	0	0	0	0	0	0	0	0	0	0	0	0	0	0	0	0	0	0	0	0	0	0	0	0	0	0	0	0
0	0	0	0	0	0	0	0	0	0	0	0	0	0	0	0	0	0	0	0	0	0	0	0	0	0	0	0	0	0	0
0	0	0	0	0	0	0	0	0	0	0	0	0	0	0	0	0	0	0	0	0	0	0	0	0	0	0	0	0	0	0
0	0	0	0	0	0	0	0	0	0	0	0	0	0	0	0	0	0	0	0	0	0	0	0	0	0	0	0	0	0	0
0	0	0	0	0	0	0	0	0	0	0	0	0	0	0	0	0	0	0	0	0	0	0	0	0	0	0	0	0	0	0
0	0	0	0	0	0	0	0	0	0	0	0	0	0	0	0	0	0	0	0	0	0	0	0	0	0	0	0	0	0	0
0	0	0	0	0	0	0	0	0	0	0	0	0	0	0	0	0	0	0	0	0	0	0	0	0	0	0	0	0	0	0
0	0	0	0	0	0	0	0	0	0	0	0	0	0	0	0	0	0	0	0	0	0	0	0	0	0	0	0	0	0	0
0	0	0	0	0	0	0	0	0	0	0	0	0	0	0	0	0	0	0	0	0	0	0	0	0	0	0	0	0	0	0
0	0	0	0	0	0	0	0	0	0	0	0	0	0	0	0	0	0	0	0	0	0	0	0	0	0	0	0	0	0	0
0	0	0	0	0	0	0	0	0	0	0	0	0	0	0	0	0	0	0	0	0	0	0	0	0	0	0	0	0	0	0
0	0	0	0	0	0	0	0	0	0	0	0	0	0	0	0	0	0	0	0	0	0	0	0	0	0	0	0	0	0	0
0	0	0	0	0	0	0	0	0	0	0	0	0	0	0	0	0	0	0	0	0	0	0	0	0	0	0	0	0	0	0
0	0	0	0	0	0	0	0	0	0	0	0	0	0	0	0	0	0	0	0	0	0	0	0	0	0	0	0	0	0	0
0	0	0	0	0	0	0	0	0	0	0	0	0	0	0	0	0	0	0	0	0	0	0	0	0	0	0	0	0	0	0
0	0	0	0	0	0	0	0	0	0	0	0	0	0	0	0	0	0	0	0	0	0	0	0	0	0	0	0	0	0	0
0	0	0	0	0	0	0	0	0	0	0	0	0	0	0	0	0	0	0	0	0	0	0	0	0	0	0	0	0	0	0
0	0	0	0	0	0	0	0	0	0	0	0	0	0	0	0	0	0	0	0	0	0	0	0	0	0	0	0	0	0	0
0	0	0	0	0	0	0	0	0	0	0	0	0	0	0	0	0	0	0	0	0	0	0	0	0	0	0	0	0	0	0
0	0	0	0	0	0	0	0	0	0	0	0	0	0	0	0	0	0	0	0	0	0	0	0	0	0	0	0	0	0	0
0	0	0	0	0	0	0	0	0	0	0	0	0	0	0	0	0	0	0	0	0	0	0	0	0	0	0	0	0	0	0
0	0	0	0	0	0	0	0	0	0	0	0	0	0	0	0	0	0	0	0	0	0	0	0	0	0	0	0	0	0	0
0	0	0	0	0	0	0	0	0	0	0	0	0	0	0	0	0	0	0	0	0	0	0	0	0	0	0	0	0	0	0
0	0	0	0	0	0	0	0	0	0	0	0	0	0	0	0	0	0	0	0	0	0	0	0	0	0	0	0	0	0	0
0	0	0	0	0	0	0	0	0	0	0	0	0	0	0	0	0	0	0	0	0	0	0	0	0	0	0	0	0	0	0
0	0	0	0	0	0	0	0	0	0	0	0	0	0	0	0	0	0	0	0	0	0	0	0	0	0	0	0	0	0	0
0	0	0	0	0	0	0	0	0	0	0	0	0	0	0	0	0	0	0	0	0	0	0	0	0	0	0	0	0	0	0
0	0	0	0	0	0	0	0	0	0	0	0	0	0	0	0	0	0	0	0	0	0	0	0	0	0	0	0	0	0	0
0	0	0	0	0	0	0	0	0	0	0	0	0	0	0	0	0	0	0	0	0	0	0	0	0	0	0	0	0	0	0
0	0	0	0	0	0	0	0	0	0	0	0	0	0	0	0	0	0	0	0	0	0	0	0	0	0	0	0	0	0	0
0	0	0	0	0	0	0	0	0	0	0	0	0	0	0	0	0	0	0	0	0	0	0	0	0	0	0	0	0	0	0
0	0	0	0	0	0	0	0	0	0	0	0	0	0	0	0	0	0	0	0	0	0	0	0	0	0	0	0	0	0	0
0	0	0	0	0	0	0	0	0	0	0	0	0	0	0	0	0	0	0	0	0	0	0	0	0	0	0	0	0	0	0
0	0	0	0	0	0	0	0	0	0	0	0	0	0	0	0	0	0	0	0	0	0	0	0	0	0	0	0	0	0	0
0	0	0	0	0	0	0	0	0	0	0	0	0	0	0	0	0	0	0	0	0	0	0	0	0	0	0	0	0	0	0
0	0	0	0	0	0	0	0	0	0	0	0	0	0	0	0	0	0	0	0	0	0	0	0	0	0	0	0	0	0	0
0	0	0	0	0	0	0	0	0	0	0	0	0	0	0	0	0	0	0	0	0	0	0	0	0	0	0	0	0	0	0
0	0	0	0	0	0	0	0	0	0	0	0	0	0	0	0	0	0	0	0	0	0	0	0	0	0	0	0	0	0	0
0	0	0	0	0	0	0	0	0	0	0	0	0	0	0	0	0	0	0	0	0	0	0	0	0	0	0	0	0	0	0
0	0	0	0	0	0	0	0	0	0	0	0	0	0	0	0	0	0	0	0	0	0	0	0	0	0	0	0	0	0	0
0	0	0	0	0	0	0	0	0	0	0	0	0	0	0	0	0	0	0	0	0	0	0	0	0	0	0	0	0	0	0
0	0	0	0	0	0	0	0	0	0	0	0	0	0	0	0	0	0	0	0	0	0	0	0	0	0	0	0	0	0	0
0	0	0	0	0	0	0	0	0	0	0	0	0	0	0	0	0	0	0	0	0	0	0	0	0	0	0	0	0	0	0
0	0	0	0	0	0	0	0	0	0	0	0	0	0	0	0	0	0	0	0	0	0	0	0	0	0	0	0	0	0	0
0	0	0	0	0	0	0	0	0	0	0	0	0	0	0	0	0	0	0	0	0	0	0	0	0	0	0	0	0	0	0
0	0	0	0	0	0	0	0	0	0	0	0	0	0	0	0	0	0	0	0	0	0	0	0	0	0	0	0	0	0	0
0	0	0	0	0	0	0	0	0	0	0	0	0	0	0	0	0	0	0	0	0	0	0	0	0	0	0	0	0	0	0
0	0	0	0	0	0	0	0	0	0	0	0	0	0	0	0	0	0	0	0	0	0	0	0	0	0	0	0	0	0	0
0	0	0	0	0	0	0	0	0	0	0	0	0	0	0	0	0	0	0	0	0	0	0	0	0	0	0	0	0	0	0
0	0	0	0	0	0	0	0	0	0	0	0	0	0	0	0	0	0	0	0	0	0	0	0	0	0	0	0	0	0	0
0	0	0	0	0	0	0	0	0	0	0	0	0	0	0	0	0	0	0	0	0	0	0	0	0	0	0	0	0	0	0
0	0	0	0	0	0	0	0	0	0	0	0	0	0	0	0	0	0	0	0	0	0	0	0	0	0	0	0	0	0	0
0	0	0	0	0	0	0	0	0	0	0	0	0	0	0	0	0	0	0	0	0	0	0	0	0	0	0	0	0	0	0
0	0	0	0	0	0	0	0	0	0	0	0	0	0	0	0	0	0	0	0	0	0	0	0	0	0	0	0	0	0	0
0	0	0	0	0	0	0	0	0	0	0	0	0	0	0	0	0	0	0	0	0	0	0	0	0	0	0	0	0	0	0
0	0	0	0	0	0	0	0	0	0	0	0	0	0	0	0	0	0	0	0	0	0	0	0	0	0	0	0	0	0	0
0	0	0	0	0	0	0	0	0	0	0	0	0	0	0	0	0	0	0	0	0	0	0	0	0	0	0	0	0	0	0
0	0	0	0	0	0	0	0	0	0	0	0	0	0	0	0	0	0	0	0	0	0	0	0	0	0	0	0	0	0	0
0	0	0	0	0	0	0	0	0	0	0	0	0	0	0	0	0	0	0	0	0	0	0	0	0	0	0	0	0	0	0
0	0	0	0	0	0	0	0	0	0	0	0	0	0	0	0	0	0	0	0	0	0	0	0	0	0	0	0	0	0	0
0	0	0	0	0	0	0	0	0	0	0	0	0	0	0	0	0	0	0	0	0	0	0	0	0	0	0	0	0	0	0
0	0	0	0	0	0	0	0	0	0	0	0	0	0	0	0	0	0	0	0	0	0	0	0	0	0	0	0	0	0	0
0	0	0	0	0	0	0	0	0	0	0	0	0	0	0	0	0	0	0	0	0	0	0	0	0	0	0	0	0	0	0
0	0	0	0	0	0	0	0	0	0	0	0	0	0	0	0	0	0	0	0	0	0	0	0	0	0	0	0	0	0	0
0	0	0	0	0	0	0	0	0	0	0	0	0	0	0	0	0	0	0	0	0	0	0	0	0	0	0	0	0	0	0
0	0	0	0	0	0	0	0	0	0	0	0	0	0	0	0	0	0	0	0	0	0	0	0	0	0	0	0	0	0	0
0	0	0	0	0	0	0	0	0	0	0	0	0	0	0	0	0	0	0	0	0	0	0	0	0	0	0	0	0	0	0
0	0	0	0	0	0	0	0	0	0	0	0	0	0	0	0	0	0	0	0	0	0	0	0	0	0	0	0	0	0	0
0	0	0	0	0	0	0	0	0	0	0	0	0	0	0	0	0	0	0	0	0	0	0	0	0	0	0	0	0	0	0
0	0	0	0	0	0	0	0	0	0	0	0	0	0	0	0	0	0	0	0	0	0	0	0	0	0	0	0	0	0	0
0	0	0	0	0	0	0	0	0	0	0	0	0	0	0	0	0	0	0	0	0	0	0	0	0	0	0	0	0	0	0
0	0	0	0	0	0	0	0	0	0	0	0	0	0	0	0	0	0	0	0	0	0	0	0	0	0	0	0	0	0	0
0	0	0	0	0	0	0	0	0	0	0	0	0	0	0	0	0	0	0	0	0	0	0	0	0	0	0	0	0	0	0
0	0	0	0	0	0	0	0	0	0	0	0	0	0	0	0	0	0	0	0	0	0	0	0	0	0	0	0	0	0	0
0	0	0	0	0	0	0	0	0	0	0	0	0	0	0	0	0	0	0	0	0	0	0	0	0	0	0	0	0	0	0
0	0	0	0	0	0	0	0	0	0	0	0	0	0	0	0	0	0	0	0	0	0	0	0	0	0	0	0	0	0	0
0	0	0	0	0	0	0	0	0	0	0	0	0	0	0	0	0	0	0	0	0	0	0	0	0	0	0	0	0	0	0
0	0	0	0	0	0	0	0	0	0	0	0	0	0	0	0	0	0	0	0	0	0	0	0	0	0	0	0	0	0	0
0	0	0	0	0	0	0	0	0	0	0	0	0	0	0	0	0	0	0	0	0	0	0	0	0	0	0	0	0	0	0
0	0	0	0	0	0	0	0	0	0	0	0	0	0	0	0	0	0	0	0	0	0	0	0	0	0	0	0	0	0	0
0	0	0	0	0	0	0	0	0	0	0	0	0	0	0	0	0	0	0	0	0	0	0	0	0	0	0	0	0	0	0
0	0	0	0	0	0	0	0	0	0	0	0	0	0	0	0	0	0	0	0	0	0	0	0	0	0	0	0	0	0	0
0	0	0	0	0	0	0	0	0	0	0	0	0	0	0	0	0	0	0	0	0	0	0	0	0	0	0	0	0	0	0
0	0	0	0	0	0	0	0	0	0	0	0	0	0	0	0	0	0	0	0	0	0	0	0	0	0	0	0	0	0	0
0	0	0	0	0	0	0	0	0	0	0	0	0	0	0	0	0	0	0	0	0	0	0	0	0	0	0	0	0	0	0
0	0	0	0	0	0	0	0	0	0	0	0	0	0	0	0	0	0	0	0	0	0	0	0	0	0	0	0	0	0	0
0	0	0	0	0	0	0	0	0	0	0	0	0	0	0	0	0	0	0	0	0	0	0	0	0	0	0	0	0	0	0
0	0	0	0	0	0	0	0	0	0	0	0	0	0	0	0	0	0	0	0	0	0	0	0	0	0	0	0	0	0	0
0	0	0	0	0	0	0	0	0	0	0	0	0	0	0	0	0	0	0	0	0	0	0	0	0	0	0	0	0	0	0
0	0	0	0	0	0	0	0	0	0	0	0	0	0	0	0	0	0	0	0	0	0	0	0	0	0	0	0	0	0	0
0	0	0	0	0	0	0	0	0	0	0	0	0	0	0	0	0	0	0	0	0	0	0	0	0	0	0	0	0	0	0
0	0	0	0	0	0	0	0	0	0	0	0	0	0	0	0	0	0	0	0	0	0	0	0	0	0	0	0	0	0	0
0	0	0	0	0	0	0	0	0	0	0	0	0	0	0	0	0	0	0	0	0	0	0	0	0	0	0	0	0	0	0
0	0	0	0	0	0	0	0	0	0	0	0	0	0	0	0	0	0	0	0	0	0	0	0	0	0	0	0	0	0	0
0	0	0	0	0	0	0	0	0	0	0	0	0	0	0	0	0	0	0	0	0	0	0	0	0	0	0	0	0	0	0
0	0	0	0	0	0	0	0	0	0	0	0	0	0	0	0	0	0	0	0	0	0	0	0	0	0	0	0	0	0	0
0	0	0	0	0	0	0	0	0	0	0	0	0	0	0	0	0	0	0	0	0	0	0	0	0	0	0	0	0	0	0
0	0	0	0	0	0	0	0	0	0	0	0	0	0	0	0	0	0	0	0	0	0	0	0	0	0	0	0	0	0	0
0	0	0	0	0	0	0	0	0	0	0	0	0	0	0	0	0	0	0	0	0	0	0	0	0	0	0	0	0	0	0
0	0	0	0	0	0	0	0	0	0	0	0	0	0	0	0	0	0	0	0	0	0	0	0	0	0	0	0	0	0	0
0	0	0	0	0	0	0	0	0	0	0	0	0	0	0	0	0	0	0	0	0	0	0	0	0	0	0	0	0	0	0
0	0	0	0	0	0	0	0	0	0	0	0	0	0	0	0	0	0	0	0	0	0	0	0	0	0	0	0	0	0	0
0	0	0	0	0	0	0	0	0	0	0	0	0	0	0	0	0	0	0	0	0	0	0	0	0	0	0	0	0	0	0
0	0	0	0	0	0	0	0	0	0	0	0	0	0	0	0	0	0	0	0	0	0	0	0	0	0	0	0	0	0	0
0	0	0	0	0	0	0	0	0	0	0	0	0	0	0	0	0	0	0	0	0	0	0	0	0	0	0	0	0	0	0
0	0	0	0	0	0	0	0	0	0	0	0	0	0	0	0	0	0	0	0	0	0	0	0	0	0	0	0	0	0	0
0	0	0	0	0	0	0	0	0	0	0	0	0	0	0	0	0	0	0	0	0	0	0	0	0	0	0	0	0	0	0
0	0	0	0	0	0	0	0	0	0	0	0	0	0	0	0	0	0	0	0	0	0	0	0	0	0	0	0	0	0	0
0	0	0	0	0	0	0	0	0	0	0	0	0	0	0	0	0	0	0	0	0	0	0	0	0	0	0	0	0	0	0
0	0	0	0	0	0	0	0	0	0	0	0	0	0	0	0	0	0	0	0	0	0	0	0	0	0	0	0	0	0	0
0	0	0	0	0	0	0	0	0	0	0	0	0	0	0	0	0	0	0	0	0	0	0	0	0	0	0	0	0	0	0
0	0	0	0	0	0	0	0	0	0	0	0	0	0	0	0	0	0	0	0	0	0	0	0	0	0	0	0	0	0	0
0	0	0	0	0	0	0	0	0	0	0	0	0	0	0	0	0	0	0	0	0	0	0	0	0	0	0	0	0	0	0
0	0	0	0	0	0	0	0	0	0	0	0	0	0	0	0	0	0	0	0	0	0	0	0	0	0	0	0	0	0	0
0	0	0	0	0	0	0	0	0	0	0	0	0	0	0	0	0	0	0	0	0	0	0	0	0	0	0	0	0	0	0
0	0	0	0	0	0	0	0	0	0	0	0	0	0	0	0	0	0	0	0	0	0	0	0	0	0	0	0	0	0	0
0	0	0	0	0	0	0	0	0	0	0	0	0	0	0	0	0	0	0	0	0	0	0	0	0	0	0	0	0	0	0
0	0	0	0	0	0	0	0	0	0	0	0	0	0	0	0	0	0	0	0	0	0	0	0	0	0	0	0	0	0	0
0	0	0	0	0	0	0	0	0	0	0	0	0	0	0	0	0	0	0	0	0	0	0	0	0	0	0	0	0	0	0
0	0	0	0	0	0	0	0	0	0	0	0	0	0	0	0	0	0	0	0	0	0	0	0	0	0	0	0	0	0	0
0	0	0	0	0	0	0	0	0	0	0	0	0	0	0	0	0	0	0	0	0	0	0	0	0	0	0	0	0	0	0
0	0	0	0	0	0	0	0	0	0	0	0	0	0	0	0	0	0	0	0	0	0	0	0	0	0	0	0	0	0	0
0	0	0	0	0	0	0	0	0	0	0	0	0	0	0	0	0	0	0	0	0	0	0	0	0	0	0	0	0	0	0
0	0	0	0	0	0	0	0	0	0	0	0	0	0	0	0	0	0	0	0	0	0	0	0	0	0	0	0	0	0	0
0	0	0	0	0	0	0	0	0	0	0	0	0	0	0	0	0	0	0	0	0	0	0	0	0	0	0	0	0	0	0
0	0	0	0	0	0	0	0	0	0	0	0	0	0	0	0	0	0	0	0	0	0	0	0	0	0	0	0	0	0	0
0	0	0	0	0	0	0	0	0	0	0	0	0	0	0	0	0	0	0	0	0	0	0	0	0	0	0	0	0	0	0
0	0	0	0	0	0	0	0	0	0	0	0	0	0	0	0	0	0	0	0	0	0	0	0	0	0	0	0	0	0	0
0	0	0	0	0	0	0	0	0	0	0	0	0	0	0	0	0	0	0	0	0	0	0	0	0	0	0	0	0	0	0
0	0	0	0	0	0	0	0	0	0	0	0	0	0	0	0	0	0	0	0	0	0	0	0	0	0	0	0	0	0	0
0	0	0	0	0	0	0	0	0	0	0	0	0	0	0	0	0	0	0	0	0	0	0	0	0	0	0	0	0	0	0
0	0	0	0	0	0	0	0	0	0	0	0	0	0	0	0	0	0	0	0	0	0	0	0	0	0	0	0	0	0	0
0	0	0	0	0	0	0	0	0	0	0	0	0	0	0	0	0	0	0	0	0	0	0	0	0	0	0	0	0	0	0
0	0	0	0	0	0	0	0	0	0	0	0	0	0	0	0	0	0	0	0	0	0	0	0	0	0	0	0	0	0	0
0	0	0	0	0	0	0	0	0	0	0	0	0	0	0	0	0	0	0	0	0	0	0	0	0	0	0	0	0	0	0
0	0	0	0	0	0	0	0	0	0	0	0	0	0	0	0	0	0	0	0	0	0	0	0	0	0	0	0	0	0	0
0	0	0	0	0	0	0	0	0	0	0	0	0	0	0	0	0	0	0	0	0	0	0	0	0	0	0	0	0	0	0
0	0	0	0	0	0	0	0	0	0	0	0	0	0	0	0	0	0	0	0	0	0	0	0	0	0	0	0	0	0	0
0	0	0	0	0	0	0	0	0	0	0	0	0	0	0	0	0	0	0	0	0	0	0	0	0	0	0	0	0	0	0
0	0	0	0	0	0	0	0	0	0	0	0	0	0	0	0	0	0	0	0	0	0	0	0	0	0	0	0	0	0	0
0	0	0	0	0	0	0	0	0	0	0	0	0	0	0	0	0	0	0	0	0	0	0	0	0	0	0	0	0	0	0
0	0	0	0	0	0	0	0	0	0	0	0	0	0	0	0	0	0	0	0	0	0	0	0	0	0	0	0	0	0	0
0	0	0	0	0	0	0	0	0	0	0	0	0	0	0	0	0	0	0	0	0	0	0	0	0	0	0	0	0	0	0
0	0	0	0	0	0	0	0	0	0	0	0	0	0	0	0	0	0	0	0	0	0	0	0	0	0	0	0	0	0	0
0	0	0	0	0	0	0	0	0	0	0	0	0	0	0	0	0	0	0	0	0	0	0	0	0	0	0	0	0	0	0
0	0	0	0	0	0	0	0	0	0	0	0	0	0	0	0	0	0	0	0	0	0	0	0	0	0	0	0	0	0	0
0	0	0	0	0	0	0	0	0	0	0	0	0	0	0	0	0	0	0	0	0	0	0	0	0	0	0	0	0	0	0
0	0	0	0	0	0	0	0	0	0	0	0	0	0	0	0	0	0	0	0	0	0	0	0	0	0	0	0	0	0	0
0	0	0	0	0	0	0	0	0	0	0	0	0	0	0	0	0	0	0	0	0	0	0	0	0	0	0	0	0	0	0
0	0	0	0	0	0	0	0	0	0	0	0	0	0	0	0	0	0	0	0	0	0	0	0	0	0	0	0	0	0	0
0	0	0	0	0	0	0	0	0	0	0	0	0	0	0	0	0	0	0	0	0	0	0	0	0	0	0	0	0	0	0
0	0	0	0	0	0	0	0	0	0	0	0	0	0	0	0	0	0	0	0	0	0	0	0	0	0	0	0	0	0	0
0	0	0	0	0	0	0	0	0	0	0	0	0	0	0	0	0	0	0	0	0	0	0	0	0	0	0	0	0	0	0
0	0	0	0	0	0	0	0	0	0	0	0	0	0	0	0	0	0	0	0	0	0	0	0	0	0	0	0	0	0	0
0	0	0	0	0	0	0	0	0	0	0	0	0	0	0	0	0	0	0	0	0	0	0	0	0	0	0	0	0	0	0
0	0	0	0	0	0	0	0	0	0	0	0	0	0	0	0	0	0	0	0	0	0	0	0	0	0	0	0	0	0	0
0	0	0	0	0	0	0	0	0	0	0	0	0	0	0	0	0	0	0	0	0	0	0	0	0	0	0	0	0	0	0
0	0	0	0	0	0	0	0	0	0	0	0	0	0	0	0	0	0	0	0	0	0	0	0	0	0	0	0	0	0	0
0	0	0	0	0	0	0	0	0	0	0	0	0	0	0	0	0	0	0	0	0	0	0	0	0	0	0	0	0	0	0
0	0	0	0	0	0	0	0	0	0	0	0	0	0	0	0	0	0	0	0	0	0	0	0	0	0	0	0	0	0	0
0	0	0	0	0	0	0	0	0	0	0	0	0	0	0	0	0	0	0	0	0	0	0	0	0	0	0	0	0	0	0
0	0	0	0	0	0	0	0	0	0	0	0	0	0	0	0	0	0	0	0	0	0	0	0	0	0	0	0	0	0	0
0	0	0	0	0	0	0	0	0	0	0	0	0	0	0	0	0	0	0	0	0	0	0	0	0	0	0	0	0	0	0
0	0	0	0	0	0	0	0	0	0	0	0	0	0	0	0	0	0	0	0	0	0	0	0	0	0	0	0	0	0	0
0	0	0	0	0	0	0	0	0	0	0	0	0	0	0	0	0	0	0	0	0	0	0	0	0	0	0	0	0	0	0
0	0	0	0	0	0	0	0	0	0	0	0	0	0	0	0	0	0	0	0	0	0	0	0	0	0	0	0	0	0	0
0	0	0	0	0	0	0	0	0	0	0	0	0	0	0	0	0	0	0	0	0	0	0	0	0	0	0	0	0	0	0
0	0	0	0	0	0	0	0	0	0	0	0	0	0	0	0	0	0	0	0	0	0	0	0	0	0	0	0	0	0	0
0	0	0	0	0	0	0	0	0	0	0	0	0	0	0	0	0	0	0	0	0	0	0	0	0	0	0	0	0	0	0
0	0	0	0	0	0	0	0	0	0	0	0	0	0	0	0	0	0	0	0	0	0	0	0	0	0	0	0	0	0	0
0	0	0	0	0	0	0	0	0	0	0	0	0	0	0	0	0	0	0	0	0	0	0	0	0	0	0	0	0	0	0
0	0	0	0	0	0	0	0	0	0	0	0	0	0	0	0	0	0	0	0	0	0	0	0	0	0	0	0	0	0	0
0	0	0	0	0	0	0	0	0	0	0	0	0	0	0	0	0	0	0	0	0	0	0	0	0	0	0	0	0	0	0
0	0	0	0	0	0	0	0	0	0	0	0	0	0	0	0	0	0	0	0	0	0	0	0	0	0	0	0	0	0	0
0	0	0	0	0	0	0	0	0	0	0	0	0	0	0	0	0	0	0	0	0	0	0	0	0	0	0	0	0	0	0
0	0	0	0	0	0	0	0	0	0	0	0	0	0	0	0	0	0	0	0	0	0	0	0	0	0	0	0	0	0	0
0	0	0	0	0	0	0	0	0	0	0	0	0	0	0	0	0	0	0	0	0	0	0	0	0	0	0	0	0	0	0
0	0	0	0	0	0	0	0	0	0	0	0	0	0	0	0	0	0	0	0	0	0	0	0	0	0	0	0	0	0	0
0	0	0	0	0	0	0	0	0	0	0	0	0	0	0	0	0	0	0	0	0	0	0	0	0	0	0	0	0	0	0
0	0	0	0	0	0	0	0	0	0	0	0	0	0	0	0	0	0	0	0	0	0	0	0	0	0	0	0	0	0	0
0	0	0	0	0	0	0	0	0	0	0	0	0	0	0	0	0	0	0	0	0	0	0	0	0	0	0	0	0	0	0
0	0	0	0	0	0	0	0	0	0	0	0	0	0	0	0	0	0	0	0	0	0	0	0	0	0	0	0	0	0	0
0	0	0	0	0	0	0	0	0	0	0	0	0	0	0	0	0	0	0	0	0	0	0	0	0	0	0	0	0	0	0
0	0	0	0	0	0	0	0	0	0	0	0	0	0	0	0	0	0	0	0	0	0	0	0	0	0	0	0	0	0	0
0	0	0	0	0	0	0	0	0	0	0	0	0	0	0	0	0	0	0	0	0	0	0	0	0	0	0	0	0	0	0
0	0	0	0	0	0	0	0	0	0	0	0	0	0	0	0	0	0	0	0	0	0	0	0	0	0	0	0	0	0	0
0	0	0	0	0	0	0	0	0	0	0	0	0	0	0	0	0	0	0	0	0	0	0	0	0	0	0	0	0	0	0
0	0	0	0	0	0	0	0	0	0	0	0	0	0	0	0	0	0	0	0	0	0	0	0	0	0	0	0	0	0	0
0	0	0	0	0	0	0	0	0	0	0	0	0	0	0	0	0	0	0	0	0	0	0	0	0	0	0	0	0	0	0
0	0	0	0	0	0	0	0	0	0	0	0	0	0	0	0	0	0	0	0	0	0	0	0	0	0	0	0	0	0	0
0	0	0	0	0	0	0	0	0	0	0	0	0	0	0	0	0	0	0	0	0	0	0	0	0	0	0	0	0	0	0
0	0	0	0	0	0	0	0	0	0	0	0	0	0	0	0	0	0	0	0	0	0	0	0	0	0	0	0	0	0	0
0	0	0	0	0	0	0	0	0	0	0	0	0	0	0	0	0	0	0	0	0	0	0	0	0	0	0	0	0	0	0
0	0	0	0	0	0	0	0	0	0	0	0	0	0	0	0	0	0	0	0	0	0	0	0	0	0	0	0	0	0	0
0	0	0	0	0	0	0	0	0	0	0	0	0	0	0	0	0	0	0	0	0	0	0	0	0	0	0	0	0	0	0
0	0	0	0	0	0	0	0	0	0	0	0	0	0	0	0	0	0	0	0	0	0	0	0	0	0	0	0	0	0	0
0	0	0	0	0	0	0	0	0	0	0	0	0	0	0	0	0	0	0	0	0	0	0	0	0	0	0	0	0	0	0
0	0	0	0	0	0	0	0	0	0	0	0	0	0	0	0	0	0	0	0	0	0	0	0	0	0	0	0	0	0	0
0	0	0	0	0	0	0	0	0	0	0	0	0	0	0	0	0	0	0	0	0	0	0	0	0	0	0	0	0	0	0
0	0	0	0	0	0	0	0	0	0	0	0	0	0	0	0	0	0	0	0	0	0	0	0	0	0	0	0	0	0	0
0	0	0	0	0	0	0	0	0	0	0	0	0	0	0	0	0	0	0	0	0	0	0	0	0	0	0	0	0	0	0
0	0	0	0	0	0	0	0	0	0	0	0	0	0	0	0	0	0	0	0	0	0	0	0	0	0	0	0	0	0	0
0	0	0	0	0	0	0	0	0	0	0	0	0	0	0	0	0	0	0	0	0	0	0	0	0	0	0	0	0	0	0
0	0	0	0	0	0	0	0	0	0	0	0	0	0	0	0	0	0	0	0	0	0	0	0	0	0	0	0	0	0	0
0	0	0	0	0	0	0	0	0	0	0	0	0	0	0	0	0	0	0	0	0	0	0	0	0	0	0	0	0	0	0
0	0	0	0	0	0	0	0	0	0	0	0	0	0	0	0	0	0	0	0	0	0	0	0	0	0	0	0	0	0	0
0	0	0	0	0	0	0	0	0	0	0	0	0	0	0	0	0	0	0	0	0	0	0	0	0	0	0	0	0	0	0
0	0	0	0	0	0	0	0	0	0	0	0	0	0	0	0	0	0	0	0	0	0	0	0	0	0	0	0	0	0	0
0	0	0	0	0	0	0	0	0	0	0	0	0	0	0	0	0	0	0	0	0	0	0	0	0	0	0	0	0	0	0
0	0	0	0	0	0	0	0	0	0	0	0	0	0	0	0	0	0	0	0	0	0	0	0	0	0	0	0	0	0	0
0	0	0	0	0	0	0	0	0	0	0	0	0	0	0	0	0	0	0	0	0	0	0	0	0	0	0	0	0	0	0
0	0	0	0	0	0	0	0	0	0	0	0	0	0	0	0	0	0	0	0	0	0	0	0	0	0	0	0	0	0	0
0	0	0	0	0	0	0	0	0	0	0	0	0	0	0	0	0	0	0	0	0	0	0	0	0	0	0	0	0	0	0
0	0	0	0	0	0	0	0	0	0	0	0	0	0	0	0	0	0	0	0	0	0	0	0	0	0	0	0	0	0	0
0	0	0	0	0	0	0	0	0	0	0	0	0	0	0	0	0	0	0	0	0	0	0	0	0	0	0	0	0	0	0
0	0	0	0	0	0	0	0	0	0	0	0	0	0	0	0	0	0	0	0	0	0	0	0	0	0	0	0	0	0	0
0	0	0	0	0	0	0	0	0	0	0	0	0	0	0	0	0	0	0	0	0	0	0	0	0	0	0	0	0	0	0
0	0	0	0	0	0	0	0	0	0	0	0	0	0	0	0	0	0	0	0	0	0	0	0	0	0	0	0	0	0	0
0	0	0	0	0	0	0	0	0	0	0	0	0	0	0	0	0	0	0	0	0	0	0	0	0	0	0	0	0	0	0
0	0	0	0	0	0	0	0	0	0	0	0	0	0	0	0	0	0	0	0	0	0	0	0	0	0	0	0	0	0	0
0	0	0	0	0	0	0	0	0	0	0	0	0	0	0	0	0	0	0	0	0	0	0	0	0	0	0	0	0	0	0
0	0	0	0	0	0	0	0	0	0	0	0	0	0	0	0	0	0	0	0	0	0	0	0	0	0	0	0	0	0	0
0	0	0	0	0	0	0	0	0	0	0	0	0	0	0	0	0	0	0	0	0	0	0	0	0	0	0	0	0	0	0
0	0	0	0	0	0	0	0	0	0	0	0	0	0	0	0	0	0	0	0	0	0	0	0	0	0	0	0	0	0	0
0	0	0	0	0	0	0	0	0	0	0	0	0	0	0	0	0	0	0	0	0	0	0	0	0	0	0	0	0	0	0
0	0	0	0	0	0	0	0	0	0	0	0	0	0	0	0	0	0	0	0	0	0	0	0	0	0	0	0	0	0	0
0	0	0	0	0	0	0	0	0	0	0	0	0	0	0	0	0	0	0	0	0	0	0	0	0	0	0	0	0	0	0
0	0	0	0	0	0	0	0	0	0	0	0	0	0	0	0	0	0	0	0	0	0	0	0	0	0	0	0	0	0	0
0	0	0	0	0	0	0	0	0	0	0	0	0	0	0	0	0	0	0	0	0	0	0	0	0	0	0	0	0	0	0
0	0	0	0	0	0	0	0	0	0	0	0	0	0	0	0	0	0	0	0	0	0	0	0	0	0	0	0	0	0	0
0	0	0	0	0	0	0	0	0	0	0	0	0	0	0	0	0	0	0	0	0	0	0	0	0	0	0	0	0	0	0
0	0	0	0	0	0	0	0	0	0	0	0	0	0	0	0	0	0	0	0	0	0	0	0	0	0	0	0	0	0	0
0	0	0	0	0	0	0	0	0	0	0	0	0	0	0	0	0	0	0	0	0	0	0	0	0	0	0	0	0	0	0
0	0	0	0	0	0	0	0	0	0	0	0	0	0	0	0	0	0	0	0	0	0	0	0	0	0	0	0	0	0	0
0	0	0	0	0	0	0	0	0	0	0	0	0	0	0	0	0	0	0	0	0	0	0	0	0	0	0	0	0	0	0
0	0	0	0	0	0	0	0	0	0	0	0	0	0	0	0	0	0	0	0	0	0	0	0	0	0	0	0	0	0	0
0	0	0	0	0	0	0	0	0	0	0	0	0	0	0	0	0	0	0	0	0	0	0	0	0	0	0	0	0	0	0
0	0	0	0	0	0	0	0	0	0	0	0	0	0	0	0	0	0	0	0	0	0	0	0	0	0	0	0	0	0	0
0	0	0	0	0	0	0	0	0	0	0	0	0	0	0	0	0	0	0	0	0	0	0	0	0	0	0	0	0	0	0
0	0	0	0	0	0	0	0	0	0	0	0	0	0	0	0	0	0	0	0	0	0	0	0	0	0	0	0	0	0	0
0	0	0	0	0	0	0	0	0	0	0	0	0	0	0	0	0	0	0	0	0	0	0	0	0	0	0	0	0	0	0
0	0	0	0	0	0	0	0	0	0	0	0	0	0	0	0	0	0	0	0	0	0	0	0	0	0	0	0	0	0	0
0	0	0	0	0	0	0	0	0	0	0	0	0	0	0	0	0	0	0	0	0	0	0	0	0	0	0	0	0	0	0
0	0	0	0	0	0	0	0	0	0	0	0	0	0	0	0	0	0	0	0	0	0	0	0	0	0	0	0	0	0	0
0	0	0	0	0	0	0	0	0	0	0	0	0	0	0	0	0	0	0	0	0	0	0	0	0	0	0	0	0	0	0
0	0	0	0	0	0	0	0	0	0	0	0	0	0	0	0	0	0	0	0	0	0	0	0	0	0	0	0	0	0	0
0	0	0	0	0	0	0	0	0	0	0	0	0	0	0	0	0	0	0	0	0	0	0	0	0	0	0	0	0	0	0
0	0	0	0	0	0	0	0	0	0	0	0	0	0	0	0	0	0	0	0	0	0	0	0	0	0	0	0	0	0	0
0	0	0	0	0	0	0	0	0	0	0	0	0	0	0	0	0	0	0	0	0	0	0	0	0	0	0	0	0	0	0
0	0	0	0	0	0	0	0	0	0	0	0	0	0	0	0	0	0	0	0	0	0	0	0	0	0	0	0	0	0	0
0	0	0	0	0	0	0	0	0	0	0	0	0	0	0	0	0	0	0	0	0	0	0	0	0	0	0	0	0	0	0
0	0	0	0	0	0	0	0	0	0	0	0	0	0	0	0	0	0	0	0	0	0	0	0	0	0	0	0	0	0	0
0	0	0	0	0	0	0	0	0	0	0	0	0	0	0	0	0	0	0	0	0	0	0	0	0	0	0	0	0	0	0
0	0	0	0	0	0	0	0	0	0	0	0	0	0	0	0	0	0	0	0	0	0	0	0	0	0	0	0	0	0	0
0	0	0	0	0	0	0	0	0	0	0	0	0	0	0	0	0	0	0	0	0	0	0	0	0	0	0	0	0	0	0
0	0	0	0	0	0	0	0	0	0	0	0	0	0	0	0	0	0	0	0	0	0	0	0	0	0	0	0	0	0	0
0	0	0	0	0	0	0	0	0	0	0	0	0	0	0	0	0	0	0	0	0	0	0	0	0	0	0	0	0	0	0
0	0	0	0	0	0	0	0	0	0	0	0	0	0	0	0	0	0	0	0	0	0	0	0	0	0	0	0	0	0	0
0	0	0	0	0	0	0	0	0	0	0	0	0	0	0	0	0	0	0	0	0	0	0	0	0	0	0	0	0	0	0
0	0	0	0	0	0	0	0	0	0	0	0	0	0	0	0	0	0	0	0	0	0	0	0	0	0	0	0	0	0	0
0	0	0	0	0	0	0	0	0	0	0	0	0	0	0	0	0	0	0	0	0	0	0	0	0	0	0	0	0	0	0
0	0	0	0	0	0	0	0	0	0	0	0	0	0	0	0	0	0	0	0	0	0	0	0	0	0	0	0	0	0	0
0	0	0	0	0	0	0	0	0	0	0	0	0	0	0	0	0	0	0	0	0	0	0	0	0	0	0	0	0	0	0
0	0	0	0	0	0	0	0	0	0	0	0	0	0	0	0	0	0	0	0	0	0	0	0	0	0	0	0	0	0	0
0	0	0	0	0	0	0	0	0	0	0	0	0	0	0	0	0	0	0	0	0	0	0	0	0	0	0	0	0	0	0
0	0	0	0	0	0	0	0	0	0	0	0	0	0	0	0	0	0	0	0	0	0	0	0	0	0	0	0	0	0	0
0	0	0	0	0	0	0	0	0	0	0	0	0	0	0	0	0	0	0	0	0	0	0	0	0	0	0	0	0	0	0
0	0	0	0	0	0	0	0	0	0	0	0	0	0	0	0	0	0	0	0	0	0	0	0	0	0	0	0	0	0	0
0	0	0	0	0	0	0	0	0	0	0	0	0	0	0	0	0	0	0	0	0	0	0	0	0	0	0	0	0	0	0
0	0	0	0	0	0	0	0	0	0	0	0	0	0	0	0	0	0	0	0	0	0	0	0	0	0	0	0	0	0	0
0	0	0	0	0	0	0	0	0	0	0	0	0	0	0	0	0	0	0	0	0	0	0	0	0	0	0	0	0	0	0
0	0	0	0	0	0	0	0	0	0	0	0	0	0	0	0	0	0	0	0	0	0	0	0	0	0	0	0	0	0	0
0	0	0	0	0	0	0	0	0	0	0	0	0	0	0	0	0	0	0	0	0	0	0	0	0	0	0	0	0	0	0
0	0	0	0	0	0	0	0	0	0	0	0	0	0	0	0	0	0	0	0	0	0	0	0	0	0	0	0	0	0	0
0	0	0	0	0	0	0	0	0	0	0	0	0	0	0	0	0	0	0	0	0	0	0	0	0	0	0	0	0	0	0
0	0	0	0	0	0	0	0	0	0	0	0	0	0	0	0	0	0	0	0	0	0	0	0	0	0	0	0	0	0	0
0	0	0	0	0	0	0	0	0	0	0	0	0	0	0	0	0	0	0	0	0	0	0	0	0	0	0	0	0	0	0
0	0	0	0	0	0	0	0	0	0	0	0	0	0	0	0	0	0	0	0	0	0	0	0	0	0	0	0	0	0	0
0	0	0	0	0	0	0	0	0	0	0	0	0	0	0	0	0	0	0	0	0	0	0	0	0	0	0	0	0	0	0
0	0	0	0	0	0	0	0	0	0	0	0	0	0	0	0	0	0	0	0	0	0	0	0	0	0	0	0	0	0	0
0	0	0	0	0	0	0	0	0	0	0	0	0	0	0	0	0	0	0	0	0	0	0	0	0	0	0	0	0	0	0
0	0	0	0	0	0	0	0	0	0	0	0	0	0	0	0	0	0	0	0	0	0	0	0	0	0	0	0	0	0	0
0	0	0	0	0	0	0	0	0	0	0	0	0	0	0	0	0	0	0	0	0	0	0	0	0	0	0	0	0	0	0
0	0	0	0	0	0	0	0	0	0	0	0	0	0	0	0	0	0	0	0	0	0	0	0	0	0	0	0	0	0	0
0	0	0	0	0	0	0	0	0	0	0	0	0	0	0	0	0	0	0	0	0	0	0	0	0	0	0	0	0	0	0
0	0	0	0	0	0	0	0	0	0	0	0	0	0	0	0	0	0	0	0	0	0	0	0	0	0	0	0	0	0	0
0	0	0	0	0	0	0	0	0	0	0	0	0	0	0	0	0	0	0	0	0	0	0	0	0	0	0	0	0	0	0
0	0	0	0	0	0	0	0	0	0	0	0	0	0	0	0	0	0	0	0	0	0	0	0	0	0	0	0	0	0	0
0	0	0	0	0	0	0	0	0	0	0	0	0	0	0	0	0	0	0	0	0	0	0	0	0	0	0	0	0	0	0
0	0	0	0	0	0	0	0	0	0	0	0	0	0	0	0	0	0	0	0	0	0	0	0	0	0	0	0	0	0	0
0	0	0	0	0	0	0	0	0	0	0	0	0	0	0	0	0	0	0	0	0	0	0	0	0	0	0	0	0	0	0
0	0	0	0	0	0	0	0	0	0	0	0	0	0	0	0	0	0	0	0	0	0	0	0	0	0	0	0	0	0	0
0	0	0	0	0	0	0	0	0	0	0	0	0	0	0	0	0	0	0	0	0	0	0	0	0	0	0	0	0	0	0
0	0	0	0	0	0	0	0	0	0	0	0	0	0	0	0	0	0	0	0	0	0	0	0	0	0	0	0	0	0	0
0	0	0	0	0	0	0	0	0	0	0	0	0	0	0	0	0	0	0	0	0	0	0	0	0	0	0	0	0	0	0
0	0	0	0	0	0	0	0	0	0	0	0	0	0	0	0	0	0	0	0	0	0	0	0	0	0	0	0	0	0	0
0	0	0	0	0	0	0	0	0	0	0	0	0	0	0	0	0	0	0	0	0	0	0	0	0	0	0	0	0	0	0
0	0	0	0	0	0	0	0	0	0	0	0	0	0	0	0	0	0	0	0	0	0	0	0	0	0	0	0	0	0	0
0	0	0	0	0	0	0	0	0	0	0	0	0	0	0	0	0	0	0	0	0	0	0	0	0	0	0	0	0	0	0
0	0	0	0	0	0	0	0	0	0	0	0	0	0	0	0	0	0	0	0	0	0	0	0	0	0	0	0	0	0	0
0	0	0	0	0	0	0	0	0	0	0	0	0	0	0	0	0	0	0	0	0	0	0	0	0	0	0	0	0	0	0
0	0	0	0	0	0	0	0	0	0	0	0	0	0	0	0	0	0	0	0	0	0	0	0	0	0	0	0	0	0	0
0	0	0	0	0	0	0	0	0	0	0	0	0	0	0	0	0	0	0	0	0	0	0	0	0	0	0	0	0	0	0
0	0	0	0	0	0	0	0	0	0	0	0	0	0	0	0	0	0	0	0	0	0	0	0	0	0	0	0	0	0	0
0	0	0	0	0	0	0	0	0	0	0	0	0	0	0	0	0	0	0	0	0	0	0	0	0	0	0	0	0	0	0
0	0	0	0	0	0	0	0	0	0	0	0	0	0	0	0	0	0	0	0	0	0	0	0	0	0	0	0	0	0	0
0	0	0	0	0	0	0	0	0	0	0	0	0	0	0	0	0	0	0	0	0	0	0	0	0	0	0	0	0	0	0
0	0	0	0	0	0	0	0	0	0	0	0	0	0	0	0	0	0	0	0	0	0	0	0	0	0	0	0	0	0	0
0	0	0	0	0	0	0	0	0	0	0	0	0	0	0	0	0	0	0	0	0	0	0	0	0	0	0	0	0	0	0
0	0	0	0	0	0	0	0	0	0	0	0	0	0	0	0	0	0	0	0	0	0	0	0	0	0	0	0	0	0	0
0	0	0	0	0	0	0	0	0	0	0	0	0	0	0	0	0	0	0	0	0	0	0	0	0	0	0	0	0	0	0
0	0	0	0	0	0	0	0	0	0	0	0	0	0	0	0	0	0	0	0	0	0	0	0	0	0	0	0	0	0	0
0	0	0	0	0	0	0	0	0	0	0	0	0	0	0	0	0	0	0	0	0	0	0	0	0	0	0	0	0	0	0
0	0	0	0	0	0	0	0	0	0	0	0	0	0	0	0	0	0	0	0	0	0	0	0	0	0	0	0	0	0	0
0	0	0	0	0	0	0	0	0	0	0	0	0	0	0	0	0	0	0	0	0	0	0	0	0	0	0	0	0	0	0
0	0	0	0	0	0	0	0	0	0	0	0	0	0	0	0	0	0	0	0	0	0	0	0	0	0	0	0	0	0	0
0	0	0	0	0	0	0	0	0	0	0	0	0	0	0	0	0	0	0	0	0	0	0	0	0	0	0	0	0	0	0
0	0	0	0	0	0	0	0	0	0	0	0	0	0	0	0	0	0	0	0	0	0	0	0	0	0	0	0	0	0	0
0	0	0	0	0	0	0	0	0	0	0	0	0	0	0	0	0	0	0	0	0	0	0	0	0	0	0	0	0	0	0
0	0	0	0	0	0	0	0	0	0	0	0	0	0	0	0	0	0	0	0	0	0	0	0	0	0	0	0	0	0	0
0	0	0	0	0	0	0	0	0	0	0	0	0	0	0	0	0	0	0	0	0	0	0	0	0	0	0	0	0	0	0
0	0	0	0	0	0	0	0	0	0	0	0	0	0	0	0	0	0	0	0	0	0	0	0	0	0	0	0	0	0	0
0	0	0	0	0	0	0	0	0	0	0	0	0	0	0	0	0	0	0	0	0	0	0	0	0	0	0	0	0	0	0
0	0	0	0	0	0	0	0	0	0	0	0	0	0	0	0	0	0	0	0	0	0	0	0	0	0	0	0	0	0	0
0	0	0	0	0	0	0	0	0	0	0	0	0	0	0	0	0	0	0	0	0	0	0	0	0	0	0	0	0	0	0
0	0	0	0	0	0	0	0	0	0	0	0	0	0	0	0	0	0	0	0	0	0	0	0	0	0	0	0	0	0	0
0	0	0	0	0	0	0	0	0	0	0	0	0	0	0	0	0	0	0	0	0	0	0	0	0	0	0	0	0	0	0
0	0	0	0	0	0	0	0	0	0	0	0	0	0	0	0	0	0	0	0	0	0	0	0	0	0	0	0	0	0	0
0	0	0	0	0	0	0	0	0	0	0	0	0	0	0	0	0	0	0	0	0	0	0	0	0	0	0	0	0	0	0
0	0	0	0	0	0	0	0	0	0	0	0	0	0	0	0	0	0	0	0	0	0	0	0	0	0	0	0	0	0	0
0	0	0	0	0	0	0	0	0	0	0	0	0	0	0	0	0	0	0	0	0	0	0	0	0	0	0	0	0	0	0
0	0	0	0	0	0	0	0	0	0	0	0	0	0	0	0	0	0	0	0	0	0	0	0	0	0	0	0	0	0	0
0	0	0	0	0	0	0	0	0	0	0	0	0	0	0	0	0	0	0	0	0	0	0	0	0	0	0	0	0	0	0
0	0	0	0	0	0	0	0	0	0	0	0	0	0	0	0	0	0	0	0	0	0	0	0	0	0	0	0	0	0	0
0	0	0	0	0	0	0	0	0	0	0	0	0	0	0	0	0	0	0	0	0	0	0	0	0	0	0	0	0	0	0
0	0	0	0	0	0	0	0	0	0	0	0	0	0	0	0	0	0	0	0	0	0	0	0	0	0	0	0	0	0	0
0	0	0	0	0	0	0	0	0	0	0	0	0	0	0	0	0	0	0	0	0	0	0	0	0	0	0	0	0	0	0
0	0	0	0	0	0	0	0	0	0	0	0	0	0	0	0	0	0	0	0	0	0	0	0	0	0	0	0	0	0	0
0	0	0	0	0	0	0	0	0	0	0	0	0	0	0	0	0	0	0	0	0	0	0	0	0	0	0	0	0	0	0
0	0	0	0	0	0	0	0	0	0	0	0	0	0	0	0	0	0	0	0	0	0	0	0	0	0	0	0	0	0	0
0	0	0	0	0	0	0	0	0	0	0	0	0	0	0	0	0	0	0	0	0	0	0	0	0	0	0	0	0	0	0
0	0	0	0	0	0	0	0	0	0	0	0	0	0	0	0	0	0	0	0	0	0	0	0	0	0	0	0	0	0	0
0	0	0	0	0	0	0	0	0	0	0	0	0	0	0	0	0	0	0	0	0	0	0	0	0	0	0	0	0	0	0
0	0	0	0	0	0	0	0	0	0	0	0	0	0	0	0	0	0	0	0	0	0	0	0	0	0	0	0	0	0	0
0	0	0	0	0	0	0	0	0	0	0	0	0	0	0	0	0	0	0	0	0	0	0	0	0	0	0	0	0	0	0
0	0	0	0	0	0	0	0	0	0	0	0	0	0	0	0	0	0	0	0	0	0	0	0	0	0	0	0	0	0	0
0	0	0	0	0	0	0	0	0	0	0	0	0	0	0	0	0	0	0	0	0	0	0	0	0	0	0	0	0	0	0
0	0	0	0	0	0	0	0	0	0	0	0	0	0	0	0	0	0	0	0	0	0	0	0	0	0	0	0	0	0	0
0	0	0	0	0	0	0	0	0	0	0	0	0	0	0	0	0	0	0	0	0	0	0	0	0	0	0	0	0	0	0
0	0	0	0	0	0	0	0	0	0	0	0	0	0	0	0	0	0	0	0	0	0	0	0	0	0	0	0	0	0	0
0	0	0	0	0	0	0	0	0	0	0	0	0	0	0	0	0	0	0	0	0	0	0	0	0	0	0	0	0	0	0
0	0	0	0	0	0	0	0	0	0	0	0	0	0	0	0	0	0	0	0	0	0	0	0	0	0	0	0	0	0	0
0	0	0	0	0	0	0	0	0	0	0	0	0	0	0	0	0	0	0	0	0	0	0	0	0	0	0	0	0	0	0
0	0	0	0	0	0	0	0	0	0	0	0	0	0	0	0	0	0	0	0	0	0	0	0	0	0	0	0	0	0	0
0	0	0	0	0	0	0	0	0	0	0	0	0	0	0	0	0	0	0	0	0	0	0	0	0	0	0	0	0	0	0
0	0	0	0	0	0	0	0	0	0	0	0	0	0	0	0	0	0	0	0	0	0	0	0	0	0	0	0	0	0	0
0	0	0	0	0	0	0	0	0	0	0	0	0	0	0	0	0	0	0	0	0	0	0	0	0	0	0	0	0	0	0
0	0	0	0	0	0	0	0	0	0	0	0	0	0	0	0	0	0	0	0	0	0	0	0	0	0	0	0	0	0	0
0	0	0	0	0	0	0	0	0	0	0	0	0	0	0	0	0	0	0	0	0	0	0	0	0	0	0	0	0	0	0
0	0	0	0	0	0	0	0	0	0	0	0	0	0	0	0	0	0	0	0	0	0	0	0	0	0	0	0	0	0	0
0	0	0	0	0	0	0	0	0	0	0	0	0	0	0	0	0	0	0	0	0	0	0	0	0	0	0	0	0	0	0
0	0	0	0	0	0	0	0	0	0	0	0	0	0	0	0	0	0	0	0	0	0	0	0	0	0	0	0	0	0	0
0	0	0	0	0	0	0	0	0	0	0	0	0	0	0	0	0	0	0	0	0	0	0	0	0	0	0	0	0	0	0
0	0	0	0	0	0	0	0	0	0	0	0	0	0	0	0	0	0	0	0	0	0	0	0	0	0	0	0	0	0	0
0	0	0	0	0	0	0	0	0	0	0	0	0	0	0	0	0	0	0	0	0	0	0	0	0	0	0	0	0	0	0
0	0	0	0	0	0	0	0	0	0	0	0	0	0	0	0	0	0	0	0	0	0	0	0	0	0	0	0	0	0	0
0	0	0	0	0	0	0	0	0	0	0	0	0	0	0	0	0	0	0	0	0	0	0	0	0	0	0	0	0	0	0
0	0	0	0	0	0	0	0	0	0	0	0	0	0	0	0	0	0	0	0	0	0	0	0	0	0	0	0	0	0	0
0	0	0	0	0	0	0	0	0	0	0	0	0	0	0	0	0	0	0	0	0	0	0	0	0	0	0	0	0	0	0
0	0	0	0	0	0	0	0	0	0	0	0	0	0	0	0	0	0	0	0	0	0	0	0	0	0	0	0	0	0	0
0	0	0	0	0	0	0	0	0	0	0	0	0	0	0	0	0	0	0	0	0	0	0	0	0	0	0	0	0	0	0
0	0	0	0	0	0	0	0	0	0	0	0	0	0	0	0	0	0	0	0	0	0	0	0	0	0	0	0	0	0	0
0	0	0	0	0	0	0	0	0	0	0	0	0	0	0	0	0	0	0	0	0	0	0	0	0	0	0	0	0	0	0
0	0	0	0	0	0	0	0	0	0	0	0	0	0	0	0	0	0	0	0	0	0	0	0	0	0	0	0	0	0	0
0	0	0	0	0	0	0	0	0	0	0	0	0	0	0	0	0	0	0	0	0	0	0	0	0	0	0	0	0	0	0
0	0	0	0	0	0	0	0	0	0	0	0	0	0	0	0	0	0	0	0	0	0	0	0	0	0	0	0	0	0	0
0	0	0	0	0	0	0	0	0	0	0	0	0	0	0	0	0	0	0	0	0	0	0	0	0	0	0	0	0	0	0
0	0	0	0	0	0	0	0	0	0	0	0	0	0	0	0	0	0	0	0	0	0	0	0	0	0	0	0	0	0	0
0	0	0	0	0	0	0	0	0	0	0	0	0	0	0	0	0	0	0	0	0	0	0	0	0	0	0	0	0	0	0
0	0	0	0	0	0	0	0	0	0	0	0	0	0	0	0	0	0	0	0	0	0	0	0	0	0	0	0	0	0	0
0	0	0	0	0	0	0	0	0	0	0	0	0	0	0	0	0	0	0	0	0	0	0	0	0	0	0	0	0	0	0
0	0	0	0	0	0	0	0	0	0	0	0	0	0	0	0	0	0	0	0	0	0	0	0	0	0	0	0	0	0	0
0	0	0	0	0	0	0	0	0	0	0	0	0	0	0	0	0	0	0	0	0	0	0	0	0	0	0	0	0	0	0
0	0	0	0	0	0	0	0	0	0	0	0	0	0	0	0	0	0	0	0	0	0	0	0	0	0	0	0	0	0	0
0	0	0	0	0	0	0	0	0	0	0	0	0	0	0	0	0	0	0	0	0	0	0	0	0	0	0	0	0	0	0
0	0	0	0	0	0	0	0	0	0	0	0	0	0	0	0	0	0	0	0	0	0	0	0	0	0	0	0	0	0	0
0	0	0	0	0	0	0	0	0	0	0	0	0	0	0	0	0	0	0	0	0	0	0	0	0	0	0	0	0	0	0
0	0	0	0	0	0	0	0	0	0	0	0	0	0	0	0	0	0	0	0	0	0	0	0	0	0	0	0	0	0	0
0	0	0	0	0	0	0	0	0	0	0	0	0	0	0	0	0	0	0	0	0	0	0	0	0	0	0	0	0	0	0
0	0	0	0	0	0	0	0	0	0	0	0	0	0	0	0	0	0	0	0	0	0	0	0	0	0	0	0	0	0	0
0	0	0	0	0	0	0	0	0	0	0	0	0	0	0	0	0	0	0	0	0	0	0	0	0	0	0	0	0	0	0
0	0	0	0	0	0	0	0	0	0	0	0	0	0	0	0	0	0	0	0	0	0	0	0	0	0	0	0	0	0	0
0	0	0	0	0	0	0	0	0	0	0	0	0	0	0	0	0	0	0	0	0	0	0	0	0	0	0	0	0	0	0
0	0	0	0	0	0	0	0	0	0	0	0	0	0	0	0	0	0	0	0	0	0	0	0	0	0	0	0	0	0	0
0	0	0	0	0	0	0	0	0	0	0	0	0	0	0	0	0	0	0	0	0	0	0	0	0	0	0	0	0	0	0
0	0	0	0	0	0	0	0	0	0	0	0	0	0	0	0	0	0	0	0	0	0	0	0	0	0	0	0	0	0	0
0	0	0	0	0	0	0	0	0	0	0	0	0	0	0	0	0	0	0	0	0	0	0	0	0	0	0	0	0	0	0
0	0	0	0	0	0	0	0	0	0	0	0	0	0	0	0	0	0	0	0	0	0	0	0	0	0	0	0	0	0	0
0	0	0	0	0	0	0	0	0	0	0	0	0	0	0	0	0	0	0	0	0	0	0	0	0	0	0	0	0	0	0
0	0	0	0	0	0	0	0	0	0	0	0	0	0	0	0	0	0	0	0	0	0	0	0	0	0	0	0	0	0	0
0	0	0	0	0	0	0	0	0	0	0	0	0	0	0	0	0	0	0	0	0	0	0	0	0	0	0	0	0	0	0
0	0	0	0	0	0	0	0	0	0	0	0	0	0	0	0	0	0	0	0	0	0	0	0	0	0	0	0	0	0	0
0	0	0	0	0	0	0	0	0	0	0	0	0	0	0	0	0	0	0	0	0	0	0	0	0	0	0	0	0	0	0
0	0	0	0	0	0	0	0	0	0	0	0	0	0	0	0	0	0	0	0	0	0	0	0	0	0	0	0	0	0	0
0	0	0	0	0	0	0	0	0	0	0	0	0	0	0	0	0	0	0	0	0	0	0	0	0	0	0	0	0	0	0
0	0	0	0	0	0	0	0	0	0	0	0	0	0	0	0	0	0	0	0	0	0	0	0	0	0	0	0	0	0	0
0	0	0	0	0	0	0	0	0	0	0	0	0	0	0	0	0	0	0	0	0	0	0	0	0	0	0	0	0	0	0
0	0	0	0	0	0	0	0	0	0	0	0	0	0	0	0	0	0	0	0	0	0	0	0	0	0	0	0	0	0	0
0	0	0	0	0	0	0	0	0	0	0	0	0	0	0	0	0	0	0	0	0	0	0	0	0	0	0	0	0	0	0
0	0	0	0	0	0	0	0	0	0	0	0	0	0	0	0	0	0	0	0	0	0	0	0	0	0	0	0	0	0	0
0	0	0	0	0	0	0	0	0	0	0	0	0	0	0	0	0	0	0	0	0	0	0	0	0	0	0	0	0	0	0
0	0	0	0	0	0	0	0	0	0	0	0	0	0	0	0	0	0	0	0	0	0	0	0	0	0	0	0	0	0	0
0	0	0	0	0	0	0	0	0	0	0	0	0	0	0	0	0	0	0	0	0	0	0	0	0	0	0	0	0	0	0
0	0	0	0	0	0	0	0	0	0	0	0	0	0	0	0	0	0	0	0	0	0	0	0	0	0	0	0	0	0	0
0	0	0	0	0	0	0	0	0	0	0	0	0	0	0	0	0	0	0	0	0	0	0	0	0	0	0	0	0	0	0
0	0	0	0	0	0	0	0	0	0	0	0	0	0	0	0	0	0	0	0	0	0	0	0	0	0	0	0	0	0	0
0	0	0	0	0	0	0	0	0	0	0	0	0	0	0	0	0	0	0	0	0	0	0	0	0	0	0	0	0	0	0
0	0	0	0	0	0	0	0	0	0	0	0	0	0	0	0	0	0	0	0	0	0	0	0	0	0	0	0	0	0	0
0	0	0	0	0	0	0	0	0	0	0	0	0	0	0	0	0	0	0	0	0	0	0	0	0	0	0	0	0	0	0
0	0	0	0	0	0	0	0	0	0	0	0	0	0	0	0	0	0	0	0	0	0	0	0	0	0	0	0	0	0	0
0	0	0	0	0	0	0	0	0	0	0	0	0	0	0	0	0	0	0	0	0	0	0	0	0	0	0	0	0	0	0
0	0	0	0	0	0	0	0	0	0	0	0	0	0	0	0	0	0	0	0	0	0	0	0	0	0	0	0	0	0	0
0	0	0	0	0	0	0	0	0	0	0	0	0	0	0	0	0	0	0	0	0	0	0	0	0	0	0	0	0	0	0
0	0	0	0	0	0	0	0	0	0	0	0	0	0	0	0	0	0	0	0	0	0	0	0	0	0	0	0	0	0	0
0	0	0	0	0	0	0	0	0	0	0	0	0	0	0	0	0	0	0	0	0	0	0	0	0	0	0	0	0	0	0
0	0	0	0	0	0	0	0	0	0	0	0	0	0	0	0	0	0	0	0	0	0	0	0	0	0	0	0	0	0	0
0	0	0	0	0	0	0	0	0	0	0	0	0	0	0	0	0	0	0	0	0	0	0	0	0	0	0	0	0	0	0
0	0	0	0	0	0	0	0	0	0	0	0	0	0	0	0	0	0	0	0	0	0	0	0	0	0	0	0	0	0	0
0	0	0	0	0	0	0	0	0	0	0	0	0	0	0	0	0	0	0	0	0	0	0	0	0	0	0	0	0	0	0
0	0	0	0	0	0	0	0	0	0	0	0	0	0	0	0	0	0	0	0	0	0	0	0	0	0	0	0	0	0	0
0	0	0	0	0	0	0	0	0	0	0	0	0	0	0	0	0	0	0	0	0	0	0	0	0	0	0	0	0	0	0
0	0	0	0	0	0	0	0	0	0	0	0	0	0	0	0	0	0	0	0	0	0	0	0	0	0	0	0	0	0	0
0	0	0	0	0	0	0	0	0	0	0	0	0	0	0	0	0	0	0	0	0	0	0	0	0	0	0	0	0	0	0
0	0	0	0	0	0	0	0	0	0	0	0	0	0	0	0	0	0	0	0	0	0	0	0	0	0	0	0	0	0	0
0	0	0	0	0	0	0	0	0	0	0	0	0	0	0	0	0	0	0	0	0	0	0	0	0	0	0	0	0	0	0
0	0	0	0	0	0	0	0	0	0	0	0	0	0	0	0	0	0	0	0	0	0	0	0	0	0	0	0	0	0	0
0	0	0	0	0	0	0	0	0	0	0	0	0	0	0	0	0	0	0	0	0	0	0	0	0	0	0	0	0	0	0
0	0	0	0	0	0	0	0	0	0	0	0	0	0	0	0	0	0	0	0	0	0	0	0	0	0	0	0	0	0	0
0	0	0	0	0	0	0	0	0	0	0	0	0	0	0	0	0	0	0	0	0	0	0	0	0	0	0	0	0	0	0
0	0	0	0	0	0	0	0	0	0	0	0	0	0	0	0	0	0	0	0	0	0	0	0	0	0	0	0	0	0	0
0	0	0	0	0	0	0	0	0	0	0	0	0	0	0	0	0	0	0	0	0	0	0	0	0	0	0	0	0	0	0
0	0	0	0	0	0	0	0	0	0	0	0	0	0	0	0	0	0	0	0	0	0	0	0	0	0	0	0	0	0	0
0	0	0	0	0	0	0	0	0	0	0	0	0	0	0	0	0	0	0	0	0	0	0	0	0	0	0	0	0	0	0
0	0	0	0	0	0	0	0	0	0	0	0	0	0	0	0	0	0	0	0	0	0	0	0	0	0	0	0	0	0	0
0	0	0	0	0	0	0	0	0	0	0	0	0	0	0	0	0	0	0	0	0	0	0	0	0	0	0	0	0	0	0
0	0	0	0	0	0	0	0	0	0	0	0	0	0	0	0	0	0	0	0	0	0	0	0	0	0	0	0	0	0	0
0	0	0	0	0	0	0	0	0	0	0	0	0	0	0	0	0	0	0	0	0	0	0	0	0	0	0	0	0	0	0
0	0	0	0	0	0	0	0	0	0	0	0	0	0	0	0	0	0	0	0	0	0	0	0	0	0	0	0	0	0	0
0	0	0	0	0	0	0	0	0	0	0	0	0	0	0	0	0	0	0	0	0	0	0	0	0	0	0	0	0	0	0
0	0	0	0	0	0	0	0	0	0	0	0	0	0	0	0	0	0	0	0	0	0	0	0	0	0	0	0	0	0	0
0	0	0	0	0	0	0	0	0	0	0	0	0	0	0	0	0	0	0	0	0	0	0	0	0	0	0	0	0	0	0
0	0	0	0	0	0	0	0	0	0	0	0	0	0	0	0	0	0	0	0	0	0	0	0	0	0	0	0	0	0	0
0	0	0	0	0	0	0	0	0	0	0	0	0	0	0	0	0	0	0	0	0	0	0	0	0	0	0	0	0	0	0
0	0	0	0	0	0	0	0	0	0	0	0	0	0	0	0	0	0	0	0	0	0	0	0	0	0	0	0	0	0	0
0	0	0	0	0	0	0	0	0	0	0	0	0	0	0	0	0	0	0	0	0	0	0	0	0	0	0	0	0	0	0
0	0	0	0	0	0	0	0	0	0	0	0	0	0	0	0	0	0	0	0	0	0	0	0	0	0	0	0	0	0	0
0	0	0	0	0	0	0	0	0	0	0	0	0	0	0	0	0	0	0	0	0	0	0	0	0	0	0	0	0	0	0
0	0	0	0	0	0	0	0	0	0	0	0	0	0	0	0	0	0	0	0	0	0	0	0	0	0	0	0	0	0	0
0	0	0	0	0	0	0	0	0	0	0	0	0	0	0	0	0	0	0	0	0	0	0	0	0	0	0	0	0	0	0
0	0	0	0	0	0	0	0	0	0	0	0	0	0	0	0	0	0	0	0	0	0	0	0	0	0	0	0	0	0	0
0	0	0	0	0	0	0	0	0	0	0	0	0	0	0	0	0	0	0	0	0	0	0	0	0	0	0	0	0	0	0
0	0	0	0	0	0	0	0	0	0	0	0	0	0	0	0	0	0	0	0	0	0	0	0	0	0	0	0	0	0	0
0	0	0	0	0	0	0	0	0	0	0	0	0	0	0	0	0	0	0	0	0	0	0	0	0	0	0	0	0	0	0
0	0	0	0	0	0	0	0	0	0	0	0	0	0	0	0	0	0	0	0	0	0	0	0	0	0	0	0	0	0	0
0	0	0	0	0	0	0	0	0	0	0	0	0	0	0	0	0	0	0	0	0	0	0	0	0	0	0	0	0	0	0
0	0	0	0	0	0	0	0	0	0	0	0	0	0	0	0	0	0	0	0	0	0	0	0	0	0	0	0	0	0	0
0	0	0	0	0	0	0	0	0	0	0	0	0	0	0	0	0	0	0	0	0	0	0	0	0	0	0	0	0	0	0
0	0	0	0	0	0	0	0	0	0	0	0	0	0	0	0	0	0	0	0	0	0	0	0	0	0	0	0	0	0	0
0	0	0	0	0	0	0	0	0	0	0	0	0	0	0	0	0	0	0	0	0	0	0	0	0	0	0	0	0	0	0
0	0	0	0	0	0	0	0	0	0	0	0	0	0	0	0	0	0	0	0	0	0	0	0	0	0	0	0	0	0	0
0	0	0	0	0	0	0	0	0	0	0	0	0	0	0	0	0	0	0	0	0	0	0	0	0	0	0	0	0	0	0
0	0	0	0	0	0	0	0	0	0	0	0	0	0	0	0	0	0	0	0	0	0	0	0	0	0	0	0	0	0	0
0	0	0	0	0	0	0	0	0	0	0	0	0	0	0	0	0	0	0	0	0	0	0	0	0	0	0	0	0	0	0
0	0	0	0	0	0	0	0	0	0	0	0	0	0	0	0	0	0	0	0	0	0	0	0	0	0	0	0	0	0	0
0	0	0	0	0	0	0	0	0	0	0	0	0	0	0	0	0	0	0	0	0	0	0	0	0	0	0	0	0	0	0
0	0	0	0	0	0	0	0	0	0	0	0	0	0	0	0	0	0	0	0	0	0	0	0	0	0	0	0	0	0	0
0	0	0	0	0	0	0	0	0	0	0	0	0	0	0	0	0	0	0	0	0	0	0	0	0	0	0	0	0	0	0
0	0	0	0	0	0	0	0	0	0	0	0	0	0	0	0	0	0	0	0	0	0	0	0	0	0	0	0	0	0	0
0	0	0	0	0	0	0	0	0	0	0	0	0	0	0	0	0	0	0	0	0	0	0	0	0	0	0	0	0	0	0
0	0	0	0	0	0	0	0	0	0	0	0	0	0	0	0	0	0	0	0	0	0	0	0	0	0	0	0	0	0	0
0	0	0	0	0	0	0	0	0	0	0	0	0	0	0	0	0	0	0	0	0	0	0	0	0	0	0	0	0	0	0
0	0	0	0	0	0	0	0	0	0	0	0	0	0	0	0	0	0	0	0	0	0	0	0	0	0	0	0	0	0	0
0	0	0	0	0	0	0	0	0	0	0	0	0	0	0	0	0	0	0	0	0	0	0	0	0	0	0	0	0	0	0
0	0	0	0	0	0	0	0	0	0	0	0	0	0	0	0	0	0	0	0	0	0	0	0	0	0	0	0	0	0	0
0	0	0	0	0	0	0	0	0	0	0	0	0	0	0	0	0	0	0	0	0	0	0	0	0	0	0	0	0	0	0
0	0	0	0	0	0	0	0	0	0	0	0	0	0	0	0	0	0	0	0	0	0	0	0	0	0	0	0	0	0	0
0	0	0	0	0	0	0	0	0	0	0	0	0	0	0	0	0	0	0	0	0	0	0	0	0	0	0	0	0	0	0
0	0	0	0	0	0	0	0	0	0	0	0	0	0	0	0	0	0	0	0	0	0	0	0	0	0	0	0	0	0	0
0	0	0	0	0	0	0	0	0	0	0	0	0	0	0	0	0	0	0	0	0	0	0	0	0	0	0	0	0	0	0
0	0	0	0	0	0	0	0	0	0	0	0	0	0	0	0	0	0	0	0	0	0	0	0	0	0	0	0	0	0	0
0	0	0	0	0	0	0	0	0	0	0	0	0	0	0	0	0	0	0	0	0	0	0	0	0	0	0	0	0	0	0
0	0	0	0	0	0	0	0	0	0	0	0	0	0	0	0	0	0	0	0	0	0	0	0	0	0	0	0	0	0	0
0	0	0	0	0	0	0	0	0	0	0	0	0	0	0	0	0	0	0	0	0	0	0	0	0	0	0	0	0	0	0
0	0	0	0	0	0	0	0	0	0	0	0	0	0	0	0	0	0	0	0	0	0	0	0	0	0	0	0	0	0	0
0	0	0	0	0	0	0	0	0	0	0	0	0	0	0	0	0	0	0	0	0	0	0	0	0	0	0	0	0	0	0
0	0	0	0	0	0	0	0	0	0	0	0	0	0	0	0	0	0	0	0	0	0	0	0	0	0	0	0	0	0	0
0	0	0	0	0	0	0	0	0	0	0	0	0	0	0	0	0	0	0	0	0	0	0	0	0	0	0	0	0	0	0
0	0	0	0	0	0	0	0	0	0	0	0	0	0	0	0	0	0	0	0	0	0	0	0	0	0	0	0	0	0	0
0	0	0	0	0	0	0	0	0	0	0	0	0	0	0	0	0	0	0	0	0	0	0	0	0	0	0	0	0	0	0
0	0	0	0	0	0	0	0	0	0	0	0	0	0	0	0	0	0	0	0	0	0	0	0	0	0	0	0	0	0	0
0	0	0	0	0	0	0	0	0	0	0	0	0	0	0	0	0	0	0	0	0	0	0	0	0	0	0	0	0	0	0
0	0	0	0	0	0	0	0	0	0	0	0	0	0	0	0	0	0	0	0	0	0	0	0	0	0	0	0	0	0	0
0	0	0	0	0	0	0	0	0	0	0	0	0	0	0	0	0	0	0	0	0	0	0	0	0	0	0	0	0	0	0
0	0	0	0	0	0	0	0	0	0	0	0	0	0	0	0	0	0	0	0	0	0	0	0	0	0	0	0	0	0	0
0	0	0	0	0	0	0	0	0	0	0	0	0	0	0	0	0	0	0	0	0	0	0	0	0	0	0	0	0	0	0
0	0	0	0	0	0	0	0	0	0	0	0	0	0	0	0	0	0	0	0	0	0	0	0	0	0	0	0	0	0	0
0	0	0	0	0	0	0	0	0	0	0	0	0	0	0	0	0	0	0	0	0	0	0	0	0	0	0	0	0	0	0
0	0	0	0	0	0	0	0	0	0	0	0	0	0	0	0	0	0	0	0	0	0	0	0	0	0	0	0	0	0	0
0	0	0	0	0	0	0	0	0	0	0	0	0	0	0	0	0	0	0	0	0	0	0	0	0	0	0	0	0	0	0
0	0	0	0	0	0	0	0	0	0	0	0	0	0	0	0	0	0	0	0	0	0	0	0	0	0	0	0	0	0	0
0	0	0	0	0	0	0	0	0	0	0	0	0	0	0	0	0	0	0	0	0	0	0	0	0	0	0	0	0	0	0
0	0	0	0	0	0	0	0	0	0	0	0	0	0	0	0	0	0	0	0	0	0	0	0	0	0	0	0	0	0	0
0	0	0	0	0	0	0	0	0	0	0	0	0	0	0	0	0	0	0	0	0	0	0	0	0	0	0	0	0	0	0
0	0	0	0	0	0	0	0	0	0	0	0	0	0	0	0	0	0	0	0	0	0	0	0	0	0	0	0	0	0	0
0	0	0	0	0	0	0	0	0	0	0	0	0	0	0	0	0	0	0	0	0	0	0	0	0	0	0	0	0	0	0
0	0	0	0	0	0	0	0	0	0	0	0	0	0	0	0	0	0	0	0	0	0	0	0	0	0	0	0	0	0	0
0	0	0	0	0	0	0	0	0	0	0	0	0	0	0	0	0	0	0	0	0	0	0	0	0	0	0	0	0	0	0
0	0	0	0	0	0	0	0	0	0	0	0	0	0	0	0	0	0	0	0	0	0	0	0	0	0	0	0	0	0	0
0	0	0	0	0	0	0	0	0	0	0	0	0	0	0	0	0	0	0	0	0	0	0	0	0	0	0	0	0	0	0
0	0	0	0	0	0	0	0	0	0	0	0	0	0	0	0	0	0	0	0	0	0	0	0	0	0	0	0	0	0	0
0	0	0	0	0	0	0	0	0	0	0	0	0	0	0	0	0	0	0	0	0	0	0	0	0	0	0	0	0	0	0
0	0	0	0	0	0	0	0	0	0	0	0	0	0	0	0	0	0	0	0	0	0	0	0	0	0	0	0	0	0	0
0	0	0	0	0	0	0	0	0	0	0	0	0	0	0	0	0	0	0	0	0	0	0	0	0	0	0	0	0	0	0
0	0	0	0	0	0	0	0	0	0	0	0	0	0	0	0	0	0	0	0	0	0	0	0	0	0	0	0	0	0	0
0	0	0	0	0	0	0	0	0	0	0	0	0	0	0	0	0	0	0	0	0	0	0	0	0	0	0	0	0	0	0
0	0	0	0	0	0	0	0	0	0	0	0	0	0	0	0	0	0	0	0	0	0	0	0	0	0	0	0	0	0	0
0	0	0	0	0	0	0	0	0	0	0	0	0	0	0	0	0	0	0	0	0	0	0	0	0	0	0	0	0	0	0
0	0	0	0	0	0	0	0	0	0	0	0	0	0	0	0	0	0	0	0	0	0	0	0	0	0	0	0	0	0	0
0	0	0	0	0	0	0	0	0	0	0	0	0	0	0	0	0	0	0	0	0	0	0	0	0	0	0	0	0	0	0
0	0	0	0	0	0	0	0	0	0	0	0	0	0	0	0	0	0	0	0	0	0	0	0	0	0	0	0	0	0	0
0	0	0	0	0	0	0	0	0	0	0	0	0	0	0	0	0	0	0	0	0	0	0	0	0	0	0	0	0	0	0
0	0	0	0	0	0	0	0	0	0	0	0	0	0	0	0	0	0	0	0	0	0	0	0	0	0	0	0	0	0	0
0	0	0	0	0	0	0	0	0	0	0	0	0	0	0	0	0	0	0	0	0	0	0	0	0	0	0	0	0	0	0
0	0	0	0	0	0	0	0	0	0	0	0	0	0	0	0	0	0	0	0	0	0	0	0	0	0	0	0	0	0	0
0	0	0	0	0	0	0	0	0	0	0	0	0	0	0	0	0	0	0	0	0	0	0	0	0	0	0	0	0	0	0
0	0	0	0	0	0	0	0	0	0	0	0	0	0	0	0	0	0	0	0	0	0	0	0	0	0	0	0	0	0	0
0	0	0	0	0	0	0	0	0	0	0	0	0	0	0	0	0	0	0	0	0	0	0	0	0	0	0	0	0	0	0
0	0	0	0	0	0	0	0	0	0	0	0	0	0	0	0	0	0	0	0	0	0	0	0	0	0	0	0	0	0	0
0	0	0	0	0	0	0	0	0	0	0	0	0	0	0	0	0	0	0	0	0	0	0	0	0	0	0	0	0	0	0
0	0	0	0	0	0	0	0	0	0	0	0	0	0	0	0	0	0	0	0	0	0	0	0	0	0	0	0	0	0	0
0	0	0	0	0	0	0	0	0	0	0	0	0	0	0	0	0	0	0	0	0	0	0	0	0	0	0	0	0	0	0
0	0	0	0	0	0	0	0	0	0	0	0	0	0	0	0	0	0	0	0	0	0	0	0	0	0	0	0	0	0	0
0	0	0	0	0	0	0	0	0	0	0	0	0	0	0	0	0	0	0	0	0	0	0	0	0	0	0	0	0	0	0
0	0	0	0	0	0	0	0	0	0	0	0	0	0	0	0	0	0	0	0	0	0	0	0	0	0	0	0	0	0	0
0	0	0	0	0	0	0	0	0	0	0	0	0	0	0	0	0	0	0	0	0	0	0	0	0	0	0	0	0	0	0
0	0	0	0	0	0	0	0	0	0	0	0	0	0	0	0	0	0	0	0	0	0	0	0	0	0	0	0	0	0	0
0	0	0	0	0	0	0	0	0	0	0	0	0	0	0	0	0	0	0	0	0	0	0	0	0	0	0	0	0	0	0
0	0	0	0	0	0	0	0	0	0	0	0	0	0	0	0	0	0	0	0	0	0	0	0	0	0	0	0	0	0	0
0	0	0	0	0	0	0	0	0	0	0	0	0	0	0	0	0	0	0	0	0	0	0	0	0	0	0	0	0	0	0
0	0	0	0	0	0	0	0	0	0	0	0	0	0	0	0	0	0	0	0	0	0	0	0	0	0	0	0	0	0	0
0	0	0	0	0	0	0	0	0	0	0	0	0	0	0	0	0	0	0	0	0	0	0	0	0	0	0	0	0	0	0
0	0	0	0	0	0	0	0	0	0	0	0	0	0	0	0	0	0	0	0	0	0	0	0	0	0	0	0	0	0	0
0	0	0	0	0	0	0	0	0	0	0	0	0	0	0	0	0	0	0	0	0	0	0	0	0	0	0	0	0	0	0
0	0	0	0	0	0	0	0	0	0	0	0	0	0	0	0	0	0	0	0	0	0	0	0	0	0	0	0	0	0	0
0	0	0	0	0	0	0	0	0	0	0	0	0	0	0	0	0	0	0	0	0	0	0	0	0	0	0	0	0	0	0
0	0	0	0	0	0	0	0	0	0	0	0	0	0	0	0	0	0	0	0	0	0	0	0	0	0	0	0	0	0	0
0	0	0	0	0	0	0	0	0	0	0	0	0	0	0	0	0	0	0	0	0	0	0	0	0	0	0	0	0	0	0
0	0	0	0	0	0	0	0	0	0	0	0	0	0	0	0	0	0	0	0	0	0	0	0	0	0	0	0	0	0	0
0	0	0	0	0	0	0	0	0	0	0	0	0	0	0	0	0	0	0	0	0	0	0	0	0	0	0	0	0	0	0
0	0	0	0	0	0	0	0	0	0	0	0	0	0	0	0	0	0	0	0	0	0	0	0	0	0	0	0	0	0	0
0	0	0	0	0	0	0	0	0	0	0	0	0	0	0	0	0	0	0	0	0	0	0	0	0	0	0	0	0	0	0
0	0	0	0	0	0	0	0	0	0	0	0	0	0	0	0	0	0	0	0	0	0	0	0	0	0	0	0	0	0	0
0	0	0	0	0	0	0	0	0	0	0	0	0	0	0	0	0	0	0	0	0	0	0	0	0	0	0	0	0	0	0
0	0	0	0	0	0	0	0	0	0	0	0	0	0	0	0	0	0	0	0	0	0	0	0	0	0	0	0	0	0	0
0	0	0	0	0	0	0	0	0	0	0	0	0	0	0	0	0	0	0	0	0	0	0	0	0	0	0	0	0	0	0
0	0	0	0	0	0	0	0	0	0	0	0	0	0	0	0	0	0	0	0	0	0	0	0	0	0	0	0	0	0	0
0	0	0	0	0	0	0	0	0	0	0	0	0	0	0	0	0	0	0	0	0	0	0	0	0	0	0	0	0	0	0
0	0	0	0	0	0	0	0	0	0	0	0	0	0	0	0	0	0	0	0	0	0	0	0	0	0	0	0	0	0	0
0	0	0	0	0	0	0	0	0	0	0	0	0	0	0	0	0	0	0	0	0	0	0	0	0	0	0	0	0	0	0
0	0	0	0	0	0	0	0	0	0	0	0	0	0	0	0	0	0	0	0	0	0	0	0	0	0	0	0	0	0	0
0	0	0	0	0	0	0	0	0	0	0	0	0	0	0	0	0	0	0	0	0	0	0	0	0	0	0	0	0	0	0
0	0	0	0	0	0	0	0	0	0	0	0	0	0	0	0	0	0	0	0	0	0	0	0	0	0	0	0	0	0	0
0	0	0	0	0	0	0	0	0	0	0	0	0	0	0	0	0	0	0	0	0	0	0	0	0	0	0	0	0	0	0
0	0	0	0	0	0	0	0	0	0	0	0	0	0	0	0	0	0	0	0	0	0	0	0	0	0	0	0	0	0	0
0	0	0	0	0	0	0	0	0	0	0	0	0	0	0	0	0	0	0	0	0	0	0	0	0	0	0	0	0	0	0
0	0	0	0	0	0	0	0	0	0	0	0	0	0	0	0	0	0	0	0	0	0	0	0	0	0	0	0	0	0	0
0	0	0	0	0	0	0	0	0	0	0	0	0	0	0	0	0	0	0	0	0	0	0	0	0	0	0	0	0	0	0
0	0	0	0	0	0	0	0	0	0	0	0	0	0	0	0	0	0	0	0	0	0	0	0	0	0	0	0	0	0	0
0	0	0	0	0	0	0	0	0	0	0	0	0	0	0	0	0	0	0	0	0	0	0	0	0	0	0	0	0	0	0
0	0	0	0	0	0	0	0	0	0	0	0	0	0	0	0	0	0	0	0	0	0	0	0	0	0	0	0	0	0	0
0	0	0	0	0	0	0	0	0	0	0	0	0	0	0	0	0	0	0	0	0	0	0	0	0	0	0	0	0	0	0
0	0	0	0	0	0	0	0	0	0	0	0	0	0	0	0	0	0	0	0	0	0	0	0	0	0	0	0	0	0	0
0	0	0	0	0	0	0	0	0	0	0	0	0	0	0	0	0	0	0	0	0	0	0	0	0	0	0	0	0	0	0
0	0	0	0	0	0	0	0	0	0	0	0	0	0	0	0	0	0	0	0	0	0	0	0	0	0	0	0	0	0	0
0	0	0	0	0	0	0	0	0	0	0	0	0	0	0	0	0	0	0	0	0	0	0	0	0	0	0	0	0	0	0
0	0	0	0	0	0	0	0	0	0	0	0	0	0	0	0	0	0	0	0	0	0	0	0	0	0	0	0	0	0	0
0	0	0	0	0	0	0	0	0	0	0	0	0	0	0	0	0	0	0	0	0	0	0	0	0	0	0	0	0	0	0
0	0	0	0	0	0	0	0	0	0	0	0	0	0	0	0	0	0	0	0	0	0	0	0	0	0	0	0	0	0	0
0	0	0	0	0	0	0	0	0	0	0	0	0	0	0	0	0	0	0	0	0	0	0	0	0	0	0	0	0	0	0
0	0	0	0	0	0	0	0	0	0	0	0	0	0	0	0	0	0	0	0	0	0	0	0	0	0	0	0	0	0	0
0	0	0	0	0	0	0	0	0	0	0	0	0	0	0	0	0	0	0	0	0	0	0	0	0	0	0	0	0	0	0
0	0	0	0	0	0	0	0	0	0	0	0	0	0	0	0	0	0	0	0	0	0	0	0	0	0	0	0	0	0	0
0	0	0	0	0	0	0	0	0	0	0	0	0	0	0	0	0	0	0	0	0	0	0	0	0	0	0	0	0	0	0
0	0	0	0	0	0	0	0	0	0	0	0	0	0	0	0	0	0	0	0	0	0	0	0	0	0	0	0	0	0	0
0	0	0	0	0	0	0	0	0	0	0	0	0	0	0	0	0	0	0	0	0	0	0	0	0	0	0	0	0	0	0
0	0	0	0	0	0	0	0	0	0	0	0	0	0	0	0	0	0	0	0	0	0	0	0	0	0	0	0	0	0	0
0	0	0	0	0	0	0	0	0	0	0	0	0	0	0	0	0	0	0	0	0	0	0	0	0	0	0	0	0	0	0
0	0	0	0	0	0	0	0	0	0	0	0	0	0	0	0	0	0	0	0	0	0	0	0	0	0	0	0	0	0	0
0	0	0	0	0	0	0	0	0	0	0	0	0	0	0	0	0	0	0	0	0	0	0	0	0	0	0	0	0	0	0
0	0	0	0	0	0	0	0	0	0	0	0	0	0	0	0	0	0	0	0	0	0	0	0	0	0	0	0	0	0	0
0	0	0	0	0	0	0	0	0	0	0	0	0	0	0	0	0	0	0	0	0	0	0	0	0	0	0	0	0	0	0
0	0	0	0	0	0	0	0	0	0	0	0	0	0	0	0	0	0	0	0	0	0	0	0	0	0	0	0	0	0	0
0	0	0	0	0	0	0	0	0	0	0	0	0	0	0	0	0	0	0	0	0	0	0	0	0	0	0	0	0	0	0
0	0	0	0	0	0	0	0	0	0	0	0	0	0	0	0	0	0	0	0	0	0	0	0	0	0	0	0	0	0	0
0	0	0	0	0	0	0	0	0	0	0	0	0	0	0	0	0	0	0	0	0	0	0	0	0	0	0	0	0	0	0
0	0	0	0	0	0	0	0	0	0	0	0	0	0	0	0	0	0	0	0	0	0	0	0	0	0	0	0	0	0	0
0	0	0	0	0	0	0	0	0	0	0	0	0	0	0	0	0	0	0	0	0	0	0	0	0	0	0	0	0	0	0
0	0	0	0	0	0	0	0	0	0	0	0	0	0	0	0	0	0	0	0	0	0	0	0	0	0	0	0	0	0	0
0	0	0	0	0	0	0	0	0	0	0	0	0	0	0	0	0	0	0	0	0	0	0	0	0	0	0	0	0	0	0
0	0	0	0	0	0	0	0	0	0	0	0	0	0	0	0	0	0	0	0	0	0	0	0	0	0	0	0	0	0	0
0	0	0	0	0	0	0	0	0	0	0	0	0	0	0	0	0	0	0	0	0	0	0	0	0	0	0	0	0	0	0
0	0	0	0	0	0	0	0	0	0	0	0	0	0	0	0	0	0	0	0	0	0	0	0	0	0	0	0	0	0	0
0	0	0	0	0	0	0	0	0	0	0	0	0	0	0	0	0	0	0	0	0	0	0	0	0	0	0	0	0	0	0
0	0	0	0	0	0	0	0	0	0	0	0	0	0	0	0	0	0	0	0	0	0	0	0	0	0	0	0	0	0	0
0	0	0	0	0	0	0	0	0	0	0	0	0	0	0	0	0	0	0	0	0	0	0	0	0	0	0	0	0	0	0
0	0	0	0	0	0	0	0	0	0	0	0	0	0	0	0	0	0	0	0	0	0	0	0	0	0	0	0	0	0	0
0	0	0	0	0	0	0	0	0	0	0	0	0	0	0	0	0	0	0	0	0	0	0	0	0	0	0	0	0	0	0
0	0	0	0	0	0	0	0	0	0	0	0	0	0	0	0	0	0	0	0	0	0	0	0	0	0	0	0	0	0	0
0	0	0	0	0	0	0	0	0	0	0	0	0	0	0	0	0	0	0	0	0	0	0	0	0	0	0	0	0	0	0
0	0	0	0	0	0	0	0	0	0	0	0	0	0	0	0	0	0	0	0	0	0	0	0	0	0	0	0	0	0	0
0	0	0	0	0	0	0	0	0	0	0	0	0	0	0	0	0	0	0	0	0	0	0	0	0	0	0	0	0	0	0
0	0	0	0	0	0	0	0	0	0	0	0	0	0	0	0	0	0	0	0	0	0	0	0	0	0	0	0	0	0	0
0	0	0	0	0	0	0	0	0	0	0	0	0	0	0	0	0	0	0	0	0	0	0	0	0	0	0	0	0	0	0
0	0	0	0	0	0	0	0	0	0	0	0	0	0	0	0	0	0	0	0	0	0	0	0	0	0	0	0	0	0	0
0	0	0	0	0	0	0	0	0	0	0	0	0	0	0	0	0	0	0	0	0	0	0	0	0	0	0	0	0	0	0
0	0	0	0	0	0	0	0	0	0	0	0	0	0	0	0	0	0	0	0	0	0	0	0	0	0	0	0	0	0	0
0	0	0	0	0	0	0	0	0	0	0	0	0	0	0	0	0	0	0	0	0	0	0	0	0	0	0	0	0	0	0
0	0	0	0	0	0	0	0	0	0	0	0	0	0	0	0	0	0	0	0	0	0	0	0	0	0	0	0	0	0	0
0	0	0	0	0	0	0	0	0	0	0	0	0	0	0	0	0	0	0	0	0	0	0	0	0	0	0	0	0	0	0
0	0	0	0	0	0	0	0	0	0	0	0	0	0	0	0	0	0	0	0	0	0	0	0	0	0	0	0	0	0	0
0	0	0	0	0	0	0	0	0	0	0	0	0	0	0	0	0	0	0	0	0	0	0	0	0	0	0	0	0	0	0
0	0	0	0	0	0	0	0	0	0	0	0	0	0	0	0	0	0	0	0	0	0	0	0	0	0	0	0	0	0	0
0	0	0	0	0	0	0	0	0	0	0	0	0	0	0	0	0	0	0	0	0	0	0	0	0	0	0	0	0	0	0
0	0	0	0	0	0	0	0	0	0	0	0	0	0	0	0	0	0	0	0	0	0	0	0	0	0	0	0	0	0	0
0	0	0	0	0	0	0	0	0	0	0	0	0	0	0	0	0	0	0	0	0	0	0	0	0	0	0	0	0	0	0
0	0	0	0	0	0	0	0	0	0	0	0	0	0	0	0	0	0	0	0	0	0	0	0	0	0	0	0	0	0	0
0	0	0	0	0	0	0	0	0	0	0	0	0	0	0	0	0	0	0	0	0	0	0	0	0	0	0	0	0	0	0
0	0	0	0	0	0	0	0	0	0	0	0	0	0	0	0	0	0	0	0	0	0	0	0	0	0	0	0	0	0	0
0	0	0	0	0	0	0	0	0	0	0	0	0	0	0	0	0	0	0	0	0	0	0	0	0	0	0	0	0	0	0
0	0	0	0	0	0	0	0	0	0	0	0	0	0	0	0	0	0	0	0	0	0	0	0	0	0	0	0	0	0	0
0	0	0	0	0	0	0	0	0	0	0	0	0	0	0	0	0	0	0	0	0	0	0	0	0	0	0	0	0	0	0
0	0	0	0	0	0	0	0	0	0	0	0	0	0	0	0	0	0	0	0	0	0	0	0	0	0	0	0	0	0	0
0	0	0	0	0	0	0	0	0	0	0	0	0	0	0	0	0	0	0	0	0	0	0	0	0	0	0	0	0	0	0
0	0	0	0	0	0	0	0	0	0	0	0	0	0	0	0	0	0	0	0	0	0	0	0	0	0	0	0	0	0	0
0	0	0	0	0	0	0	0	0	0	0	0	0	0	0	0	0	0	0	0	0	0	0	0	0	0	0	0	0	0	0
0	0	0	0	0	0	0	0	0	0	0	0	0	0	0	0	0	0	0	0	0	0	0	0	0	0	0	0	0	0	0
0	0	0	0	0	0	0	0	0	0	0	0	0	0	0	0	0	0	0	0	0	0	0	0	0	0	0	0	0	0	0
0	0	0	0	0	0	0	0	0	0	0	0	0	0	0	0	0	0	0	0	0	0	0	0	0	0	0	0	0	0	0
0	0	0	0	0	0	0	0	0	0	0	0	0	0	0	0	0	0	0	0	0	0	0	0	0	0	0	0	0	0	0
0	0	0	0	0	0	0	0	0	0	0	0	0	0	0	0	0	0	0	0	0	0	0	0	0	0	0	0	0	0	0
0	0	0	0	0	0	0	0	0	0	0	0	0	0	0	0	0	0	0	0	0	0	0	0	0	0	0	0	0	0	0
0	0	0	0	0	0	0	0	0	0	0	0	0	0	0	0	0	0	0	0	0	0	0	0	0	0	0	0	0	0	0
0	0	0	0	0	0	0	0	0	0	0	0	0	0	0	0	0	0	0	0	0	0	0	0	0	0	0	0	0	0	0
0	0	0	0	0	0	0	0	0	0	0	0	0	0	0	0	0	0	0	0	0	0	0	0	0	0	0	0	0	0	0
0	0	0	0	0	0	0	0	0	0	0	0	0	0	0	0	0	0	0	0	0	0	0	0	0	0	0	0	0	0	0
0	0	0	0	0	0	0	0	0	0	0	0	0	0	0	0	0	0	0	0	0	0	0	0	0	0	0	0	0	0	0
0	0	0	0	0	0	0	0	0	0	0	0	0	0	0	0	0	0	0	0	0	0	0	0	0	0	0	0	0	0	0
0	0	0	0	0	0	0	0	0	0	0	0	0	0	0	0	0	0	0	0	0	0	0	0	0	0	0	0	0	0	0
0	0	0	0	0	0	0	0	0	0	0	0	0	0	0	0	0	0	0	0	0	0	0	0	0	0	0	0	0	0	0
0	0	0	0	0	0	0	0	0	0	0	0	0	0	0	0	0	0	0	0	0	0	0	0	0	0	0	0	0	0	0
0	0	0	0	0	0	0	0	0	0	0	0	0	0	0	0	0	0	0	0	0	0	0	0	0	0	0	0	0	0	0
0	0	0	0	0	0	0	0	0	0	0	0	0	0	0	0	0	0	0	0	0	0	0	0	0	0	0	0	0	0	0
0	0	0	0	0	0	0	0	0	0	0	0	0	0	0	0	0	0	0	0	0	0	0	0	0	0	0	0	0	0	0
0	0	0	0	0	0	0	0	0	0	0	0	0	0	0	0	0	0	0	0	0	0	0	0	0	0	0	0	0	0	0
0	0	0	0	0	0	0	0	0	0	0	0	0	0	0	0	0	0	0	0	0	0	0	0	0	0	0	0	0	0	0
0	0	0	0	0	0	0	0	0	0	0	0	0	0	0	0	0	0	0	0	0	0	0	0	0	0	0	0	0	0	0
0	0	0	0	0	0	0	0	0	0	0	0	0	0	0	0	0	0	0	0	0	0	0	0	0	0	0	0	0	0	0
0	0	0	0	0	0	0	0	0	0	0	0	0	0	0	0	0	0	0	0	0	0	0	0	0	0	0	0	0	0	0
0	0	0	0	0	0	0	0	0	0	0	0	0	0	0	0	0	0	0	0	0	0	0	0	0	0	0	0	0	0	0
0	0	0	0	0	0	0	0	0	0	0	0	0	0	0	0	0	0	0	0	0	0	0	0	0	0	0	0	0	0	0
0	0	0	0	0	0	0	0	0	0	0	0	0	0	0	0	0	0	0	0	0	0	0	0	0	0	0	0	0	0	0
0	0	0	0	0	0	0	0	0	0	0	0	0	0	0	0	0	0	0	0	0	0	0	0	0	0	0	0	0	0	0
0	0	0	0	0	0	0	0	0	0	0	0	0	0	0	0	0	0	0	0	0	0	0	0	0	0	0	0	0	0	0
0	0	0	0	0	0	0	0	0	0	0	0	0	0	0	0	0	0	0	0	0	0	0	0	0	0	0	0	0	0	0
0	0	0	0	0	0	0	0	0	0	0	0	0	0	0	0	0	0	0	0	0	0	0	0	0	0	0	0	0	0	0
0	0	0	0	0	0	0	0	0	0	0	0	0	0	0	0	0	0	0	0	0	0	0	0	0	0	0	0	0	0	0
0	0	0	0	0	0	0	0	0	0	0	0	0	0	0	0	0	0	0	0	0	0	0	0	0	0	0	0	0	0	0
0	0	0	0	0	0	0	0	0	0	0	0	0	0	0	0	0	0	0	0	0	0	0	0	0	0	0	0	0	0	0
0	0	0	0	0	0	0	0	0	0	0	0	0	0	0	0	0	0	0	0	0	0	0	0	0	0	0	0	0	0	0
0	0	0	0	0	0	0	0	0	0	0	0	0	0	0	0	0	0	0	0	0	0	0	0	0	0	0	0	0	0	0
0	0	0	0	0	0	0	0	0	0	0	0	0	0	0	0	0	0	0	0	0	0	0	0	0	0	0	0	0	0	0
0	0	0	0	0	0	0	0	0	0	0	0	0	0	0	0	0	0	0	0	0	0	0	0	0	0	0	0	0	0	0
0	0	0	0	0	0	0	0	0	0	0	0	0	0	0	0	0	0	0	0	0	0	0	0	0	0	0	0	0	0	0
0	0	0	0	0	0	0	0	0	0	0	0	0	0	0	0	0	0	0	0	0	0	0	0	0	0	0	0	0	0	0
0	0	0	0	0	0	0	0	0	0	0	0	0	0	0	0	0	0	0	0	0	0	0	0	0	0	0	0	0	0	0
0	0	0	0	0	0	0	0	0	0	0	0	0	0	0	0	0	0	0	0	0	0	0	0	0	0	0	0	0	0	0
0	0	0	0	0	0	0	0	0	0	0	0	0	0	0	0	0	0	0	0	0	0	0	0	0	0	0	0	0	0	0
0	0	0	0	0	0	0	0	0	0	0	0	0	0	0	0	0	0	0	0	0	0	0	0	0	0	0	0	0	0	0
0	0	0	0	0	0	0	0	0	0	0	0	0	0	0	0	0	0	0	0	0	0	0	0	0	0	0	0	0	0	0
0	0	0	0	0	0	0	0	0	0	0	0	0	0	0	0	0	0	0	0	0	0	0	0	0	0	0	0	0	0	0
0	0	0	0	0	0	0	0	0	0	0	0	0	0	0	0	0	0	0	0	0	0	0	0	0	0	0	0	0	0	0
0	0	0	0	0	0	0	0	0	0	0	0	0	0	0	0	0	0	0	0	0	0	0	0	0	0	0	0	0	0	0
0	0	0	0	0	0	0	0	0	0	0	0	0	0	0	0	0	0	0	0	0	0	0	0	0	0	0	0	0	0	0
0	0	0	0	0	0	0	0	0	0	0	0	0	0	0	0	0	0	0	0	0	0	0	0	0	0	0	0	0	0	0
0	0	0	0	0	0	0	0	0	0	0	0	0	0	0	0	0	0	0	0	0	0	0	0	0	0	0	0	0	0	0
0	0	0	0	0	0	0	0	0	0	0	0	0	0	0	0	0	0	0	0	0	0	0	0	0	0	0	0	0	0	0
0	0	0	0	0	0	0	0	0	0	0	0	0	0	0	0	0	0	0	0	0	0	0	0	0	0	0	0	0	0	0
0	0	0	0	0	0	0	0	0	0	0	0	0	0	0	0	0	0	0	0	0	0	0	0	0	0	0	0	0	0	0
0	0	0	0	0	0	0	0	0	0	0	0	0	0	0	0	0	0	0	0	0	0	0	0	0	0	0	0	0	0	0
0	0	0	0	0	0	0	0	0	0	0	0	0	0	0	0	0	0	0	0	0	0	0	0	0	0	0	0	0	0	0
0	0	0	0	0	0	0	0	0	0	0	0	0	0	0	0	0	0	0	0	0	0	0	0	0	0	0	0	0	0	0
0	0	0	0	0	0	0	0	0	0	0	0	0	0	0	0	0	0	0	0	0	0	0	0	0	0	0	0	0	0	0
0	0	0	0	0	0	0	0	0	0	0	0	0	0	0	0	0	0	0	0	0	0	0	0	0	0	0	0	0	0	0
0	0	0	0	0	0	0	0	0	0	0	0	0	0	0	0	0	0	0	0	0	0	0	0	0	0	0	0	0	0	0
0	0	0	0	0	0	0	0	0	0	0	0	0	0	0	0	0	0	0	0	0	0	0	0	0	0	0	0	0	0	0
0	0	0	0	0	0	0	0	0	0	0	0	0	0	0	0	0	0	0	0	0	0	0	0	0	0	0	0	0	0	0
0	0	0	0	0	0	0	0	0	0	0	0	0	0	0	0	0	0	0	0	0	0	0	0	0	0	0	0	0	0	0
0	0	0	0	0	0	0	0	0	0	0	0	0	0	0	0	0	0	0	0	0	0	0	0	0	0	0	0	0	0	0
0	0	0	0	0	0	0	0	0	0	0	0	0	0	0	0	0	0	0	0	0	0	0	0	0	0	0	0	0	0	0
0	0	0	0	0	0	0	0	0	0	0	0	0	0	0	0	0	0	0	0	0	0	0	0	0	0	0	0	0	0	0
0	0	0	0	0	0	0	0	0	0	0	0	0	0	0	0	0	0	0	0	0	0	0	0	0	0	0	0	0	0	0
0	0	0	0	0	0	0	0	0	0	0	0	0	0	0	0	0	0	0	0	0	0	0	0	0	0	0	0	0	0	0
0	0	0	0	0	0	0	0	0	0	0	0	0	0	0	0	0	0	0	0	0	0	0	0	0	0	0	0	0	0	0
0	0	0	0	0	0	0	0	0	0	0	0	0	0	0	0	0	0	0	0	0	0	0	0	0	0	0	0	0	0	0
0	0	0	0	0	0	0	0	0	0	0	0	0	0	0	0	0	0	0	0	0	0	0	0	0	0	0	0	0	0	0
0	0	0	0	0	0	0	0	0	0	0	0	0	0	0	0	0	0	0	0	0	0	0	0	0	0	0	0	0	0	0
0	0	0	0	0	0	0	0	0	0	0	0	0	0	0	0	0	0	0	0	0	0	0	0	0	0	0	0	0	0	0
0	0	0	0	0	0	0	0	0	0	0	0	0	0	0	0	0	0	0	0	0	0	0	0	0	0	0	0	0	0	0
0	0	0	0	0	0	0	0	0	0	0	0	0	0	0	0	0	0	0	0	0	0	0	0	0	0	0	0	0	0	0
0	0	0	0	0	0	0	0	0	0	0	0	0	0	0	0	0	0	0	0	0	0	0	0	0	0	0	0	0	0	0
0	0	0	0	0	0	0	0	0	0	0	0	0	0	0	0	0	0	0	0	0	0	0	0	0	0	0	0	0	0	0
0	0	0	0	0	0	0	0	0	0	0	0	0	0	0	0	0	0	0	0	0	0	0	0	0	0	0	0	0	0	0
0	0	0	0	0	0	0	0	0	0	0	0	0	0	0	0	0	0	0	0	0	0	0	0	0	0	0	0	0	0	0
0	0	0	0	0	0	0	0	0	0	0	0	0	0	0	0	0	0	0	0	0	0	0	0	0	0	0	0	0	0	0
0	0	0	0	0	0	0	0	0	0	0	0	0	0	0	0	0	0	0	0	0	0	0	0	0	0	0	0	0	0	0
0	0	0	0	0	0	0	0	0	0	0	0	0	0	0	0	0	0	0	0	0	0	0	0	0	0	0	0	0	0	0
0	0	0	0	0	0	0	0	0	0	0	0	0	0	0	0	0	0	0	0	0	0	0	0	0	0	0	0	0	0	0
0	0	0	0	0	0	0	0	0	0	0	0	0	0	0	0	0	0	0	0	0	0	0	0	0	0	0	0	0	0	0
0	0	0	0	0	0	0	0	0	0	0	0	0	0	0	0	0	0	0	0	0	0	0	0	0	0	0	0	0	0	0
0	0	0	0	0	0	0	0	0	0	0	0	0	0	0	0	0	0	0	0	0	0	0	0	0	0	0	0	0	0	0
0	0	0	0	0	0	0	0	0	0	0	0	0	0	0	0	0	0	0	0	0	0	0	0	0	0	0	0	0	0	0
0	0	0	0	0	0	0	0	0	0	0	0	0	0	0	0	0	0	0	0	0	0	0	0	0	0	0	0	0	0	0
0	0	0	0	0	0	0	0	0	0	0	0	0	0	0	0	0	0	0	0	0	0	0	0	0	0	0	0	0	0	0
0	0	0	0	0	0	0	0	0	0	0	0	0	0	0	0	0	0	0	0	0	0	0	0	0	0	0	0	0	0	0
0	0	0	0	0	0	0	0	0	0	0	0	0	0	0	0	0	0	0	0	0	0	0	0	0	0	0	0	0	0	0
0	0	0	0	0	0	0	0	0	0	0	0	0	0	0	0	0	0	0	0	0	0	0	0	0	0	0	0	0	0	0
0	0	0	0	0	0	0	0	0	0	0	0	0	0	0	0	0	0	0	0	0	0	0	0	0	0	0	0	0	0	0
0	0	0	0	0	0	0	0	0	0	0	0	0	0	0	0	0	0	0	0	0	0	0	0	0	0	0	0	0	0	0
0	0	0	0	0	0	0	0	0	0	0	0	0	0	0	0	0	0	0	0	0	0	0	0	0	0	0	0	0	0	0
0	0	0	0	0	0	0	0	0	0	0	0	0	0	0	0	0	0	0	0	0	0	0	0	0	0	0	0	0	0	0
0	0	0	0	0	0	0	0	0	0	0	0	0	0	0	0	0	0	0	0	0	0	0	0	0	0	0	0	0	0	0
0	0	0	0	0	0	0	0	0	0	0	0	0	0	0	0	0	0	0	0	0	0	0	0	0	0	0	0	0	0	0
0	0	0	0	0	0	0	0	0	0	0	0	0	0	0	0	0	0	0	0	0	0	0	0	0	0	0	0	0	0	0
0	0	0	0	0	0	0	0	0	0	0	0	0	0	0	0	0	0	0	0	0	0	0	0	0	0	0	0	0	0	0
0	0	0	0	0	0	0	0	0	0	0	0	0	0	0	0	0	0	0	0	0	0	0	0	0	0	0	0	0	0	0
0	0	0	0	0	0	0	0	0	0	0	0	0	0	0	0	0	0	0	0	0	0	0	0	0	0	0	0	0	0	0
0	0	0	0	0	0	0	0	0	0	0	0	0	0	0	0	0	0	0	0	0	0	0	0	0	0	0	0	0	0	0
0	0	0	0	0	0	0	0	0	0	0	0	0	0	0	0	0	0	0	0	0	0	0	0	0	0	0	0	0	0	0
0	0	0	0	0	0	0	0	0	0	0	0	0	0	0	0	0	0	0	0	0	0	0	0	0	0	0	0	0	0	0
0	0	0	0	0	0	0	0	0	0	0	0	0	0	0	0	0	0	0	0	0	0	0	0	0	0	0	0	0	0	0
0	0	0	0	0	0	0	0	0	0	0	0	0	0	0	0	0	0	0	0	0	0	0	0	0	0	0	0	0	0	0
0	0	0	0	0	0	0	0	0	0	0	0	0	0	0	0	0	0	0	0	0	0	0	0	0	0	0	0	0	0	0
0	0	0	0	0	0	0	0	0	0	0	0	0	0	0	0	0	0	0	0	0	0	0	0	0	0	0	0	0	0	0
0	0	0	0	0	0	0	0	0	0	0	0	0	0	0	0	0	0	0	0	0	0	0	0	0	0	0	0	0	0	0
0	0	0	0	0	0	0	0	0	0	0	0	0	0	0	0	0	0	0	0	0	0	0	0	0	0	0	0	0	0	0
0	0	0	0	0	0	0	0	0	0	0	0	0	0	0	0	0	0	0	0	0	0	0	0	0	0	0	0	0	0	0
0	0	0	0	0	0	0	0	0	0	0	0	0	0	0	0	0	0	0	0	0	0	0	0	0	0	0	0	0	0	0
0	0	0	0	0	0	0	0	0	0	0	0	0	0	0	0	0	0	0	0	0	0	0	0	0	0	0	0	0	0	0
0	0	0	0	0	0	0	0	0	0	0	0	0	0	0	0	0	0	0	0	0	0	0	0	0	0	0	0	0	0	0
0	0	0	0	0	0	0	0	0	0	0	0	0	0	0	0	0	0	0	0	0	0	0	0	0	0	0	0	0	0	0
0	0	0	0	0	0	0	0	0	0	0	0	0	0	0	0	0	0	0	0	0	0	0	0	0	0	0	0	0	0	0
0	0	0	0	0	0	0	0	0	0	0	0	0	0	0	0	0	0	0	0	0	0	0	0	0	0	0	0	0	0	0
0	0	0	0	0	0	0	0	0	0	0	0	0	0	0	0	0	0	0	0	0	0	0	0	0	0	0	0	0	0	0
0	0	0	0	0	0	0	0	0	0	0	0	0	0	0	0	0	0	0	0	0	0	0	0	0	0	0	0	0	0	0
0	0	0	0	0	0	0	0	0	0	0	0	0	0	0	0	0	0	0	0	0	0	0	0	0	0	0	0	0	0	0
0	0	0	0	0	0	0	0	0	0	0	0	0	0	0	0	0	0	0	0	0	0	0	0	0	0	0	0	0	0	0
0	0	0	0	0	0	0	0	0	0	0	0	0	0	0	0	0	0	0	0	0	0	0	0	0	0	0	0	0	0	0
0	0	0	0	0	0	0	0	0	0	0	0	0	0	0	0	0	0	0	0	0	0	0	0	0	0	0	0	0	0	0
0	0	0	0	0	0	0	0	0	0	0	0	0	0	0	0	0	0	0	0	0	0	0	0	0	0	0	0	0	0	0
0	0	0	0	0	0	0	0	0	0	0	0	0	0	0	0	0	0	0	0	0	0	0	0	0	0	0	0	0	0	0
0	0	0	0	0	0	0	0	0	0	0	0	0	0	0	0	0	0	0	0	0	0	0	0	0	0	0	0	0	0	0
0	0	0	0	0	0	0	0	0	0	0	0	0	0	0	0	0	0	0	0	0	0	0	0	0	0	0	0	0	0	0
0	0	0	0	0	0	0	0	0	0	0	0	0	0	0	0	0	0	0	0	0	0	0	0	0	0	0	0	0	0	0
0	0	0	0	0	0	0	0	0	0	0	0	0	0	0	0	0	0	0	0	0	0	0	0	0	0	0	0	0	0	0
0	0	0	0	0	0	0	0	0	0	0	0	0	0	0	0	0	0	0	0	0	0	0	0	0	0	0	0	0	0	0
0	0	0	0	0	0	0	0	0	0	0	0	0	0	0	0	0	0	0	0	0	0	0	0	0	0	0	0	0	0	0
0	0	0	0	0	0	0	0	0	0	0	0	0	0	0	0	0	0	0	0	0	0	0	0	0	0	0	0	0	0	0
0	0	0	0	0	0	0	0	0	0	0	0	0	0	0	0	0	0	0	0	0	0	0	0	0	0	0	0	0	0	0
0	0	0	0	0	0	0	0	0	0	0	0	0	0	0	0	0	0	0	0	0	0	0	0	0	0	0	0	0	0	0
0	0	0	0	0	0	0	0	0	0	0	0	0	0	0	0	0	0	0	0	0	0	0	0	0	0	0	0	0	0	0
0	0	0	0	0	0	0	0	0	0	0	0	0	0	0	0	0	0	0	0	0	0	0	0	0	0	0	0	0	0	0
0	0	0	0	0	0	0	0	0	0	0	0	0	0	0	0	0	0	0	0	0	0	0	0	0	0	0	0	0	0	0
0	0	0	0	0	0	0	0	0	0	0	0	0	0	0	0	0	0	0	0	0	0	0	0	0	0	0	0	0	0	0
0	0	0	0	0	0	0	0	0	0	0	0	0	0	0	0	0	0	0	0	0	0	0	0	0	0	0	0	0	0	0
0	0	0	0	0	0	0	0	0	0	0	0	0	0	0	0	0	0	0	0	0	0	0	0	0	0	0	0	0	0	0
0	0	0	0	0	0	0	0	0	0	0	0	0	0	0	0	0	0	0	0	0	0	0	0	0	0	0	0	0	0	0
0	0	0	0	0	0	0	0	0	0	0	0	0	0	0	0	0	0	0	0	0	0	0	0	0	0	0	0	0	0	0
0	0	0	0	0	0	0	0	0	0	0	0	0	0	0	0	0	0	0	0	0	0	0	0	0	0	0	0	0	0	0
0	0	0	0	0	0	0	0	0	0	0	0	0	0	0	0	0	0	0	0	0	0	0	0	0	0	0	0	0	0	0
0	0	0	0	0	0	0	0	0	0	0	0	0	0	0	0	0	0	0	0	0	0	0	0	0	0	0	0	0	0	0
0	0	0	0	0	0	0	0	0	0	0	0	0	0	0	0	0	0	0	0	0	0	0	0	0	0	0	0	0	0	0
0	0	0	0	0	0	0	0	0	0	0	0	0	0	0	0	0	0	0	0	0	0	0	0	0	0	0	0	0	0	0
0	0	0	0	0	0	0	0	0	0	0	0	0	0	0	0	0	0	0	0	0	0	0	0	0	0	0	0	0	0	0
0	0	0	0	0	0	0	0	0	0	0	0	0	0	0	0	0	0	0	0	0	0	0	0	0	0	0	0	0	0	0
0	0	0	0	0	0	0	0	0	0	0	0	0	0	0	0	0	0	0	0	0	0	0	0	0	0	0	0	0	0	0
0	0	0	0	0	0	0	0	0	0	0	0	0	0	0	0	0	0	0	0	0	0	0	0	0	0	0	0	0	0	0
0	0	0	0	0	0	0	0	0	0	0	0	0	0	0	0	0	0	0	0	0	0	0	0	0	0	0	0	0	0	0
0	0	0	0	0	0	0	0	0	0	0	0	0	0	0	0	0	0	0	0	0	0	0	0	0	0	0	0	0	0	0
0	0	0	0	0	0	0	0	0	0	0	0	0	0	0	0	0	0	0	0	0	0	0	0	0	0	0	0	0	0	0
0	0	0	0	0	0	0	0	0	0	0	0	0	0	0	0	0	0	0	0	0	0	0	0	0	0	0	0	0	0	0
0	0	0	0	0	0	0	0	0	0	0	0	0	0	0	0	0	0	0	0	0	0	0	0	0	0	0	0	0	0	0
0	0	0	0	0	0	0	0	0	0	0	0	0	0	0	0	0	0	0	0	0	0	0	0	0	0	0	0	0	0	0
0	0	0	0	0	0	0	0	0	0	0	0	0	0	0	0	0	0	0	0	0	0	0	0	0	0	0	0	0	0	0
0	0	0	0	0	0	0	0	0	0	0	0	0	0	0	0	0	0	0	0	0	0	0	0	0	0	0	0	0	0	0
0	0	0	0	0	0	0	0	0	0	0	0	0	0	0	0	0	0	0	0	0	0	0	0	0	0	0	0	0	0	0
0	0	0	0	0	0	0	0	0	0	0	0	0	0	0	0	0	0	0	0	0	0	0	0	0	0	0	0	0	0	0
0	0	0	0	0	0	0	0	0	0	0	0	0	0	0	0	0	0	0	0	0	0	0	0	0	0	0	0	0	0	0
0	0	0	0	0	0	0	0	0	0	0	0	0	0	0	0	0	0	0	0	0	0	0	0	0	0	0	0	0	0	0
0	0	0	0	0	0	0	0	0	0	0	0	0	0	0	0	0	0	0	0	0	0	0	0	0	0	0	0	0	0	0
0	0	0	0	0	0	0	0	0	0	0	0	0	0	0	0	0	0	0	0	0	0	0	0	0	0	0	0	0	0	0
0	0	0	0	0	0	0	0	0	0	0	0	0	0	0	0	0	0	0	0	0	0	0	0	0	0	0	0	0	0	0
0	0	0	0	0	0	0	0	0	0	0	0	0	0	0	0	0	0	0	0	0	0	0	0	0	0	0	0	0	0	0
0	0	0	0	0	0	0	0	0	0	0	0	0	0	0	0	0	0	0	0	0	0	0	0	0	0	0	0	0	0	0
0	0	0	0	0	0	0	0	0	0	0	0	0	0	0	0	0	0	0	0	0	0	0	0	0	0	0	0	0	0	0
0	0	0	0	0	0	0	0	0	0	0	0	0	0	0	0	0	0	0	0	0	0	0	0	0	0	0	0	0	0	0
0	0	0	0	0	0	0	0	0	0	0	0	0	0	0	0	0	0	0	0	0	0	0	0	0	0	0	0	0	0	0
0	0	0	0	0	0	0	0	0	0	0	0	0	0	0	0	0	0	0	0	0	0	0	0	0	0	0	0	0	0	0
0	0	0	0	0	0	0	0	0	0	0	0	0	0	0	0	0	0	0	0	0	0	0	0	0	0	0	0	0	0	0
0	0	0	0	0	0	0	0	0	0	0	0	0	0	0	0	0	0	0	0	0	0	0	0	0	0	0	0	0	0	0
0	0	0	0	0	0	0	0	0	0	0	0	0	0	0	0	0	0	0	0	0	0	0	0	0	0	0	0	0	0	0
0	0	0	0	0	0	0	0	0	0	0	0	0	0	0	0	0	0	0	0	0	0	0	0	0	0	0	0	0	0	0
0	0	0	0	0	0	0	0	0	0	0	0	0	0	0	0	0	0	0	0	0	0	0	0	0	0	0	0	0	0	0
0	0	0	0	0	0	0	0	0	0	0	0	0	0	0	0	0	0	0	0	0	0	0	0	0	0	0	0	0	0	0
0	0	0	0	0	0	0	0	0	0	0	0	0	0	0	0	0	0	0	0	0	0	0	0	0	0	0	0	0	0	0
0	0	0	0	0	0	0	0	0	0	0	0	0	0	0	0	0	0	0	0	0	0	0	0	0	0	0	0	0	0	0
0	0	0	0	0	0	0	0	0	0	0	0	0	0	0	0	0	0	0	0	0	0	0	0	0	0	0	0	0	0	0
0	0	0	0	0	0	0	0	0	0	0	0	0	0	0	0	0	0	0	0	0	0	0	0	0	0	0	0	0	0	0
0	0	0	0	0	0	0	0	0	0	0	0	0	0	0	0	0	0	0	0	0	0	0	0	0	0	0	0	0	0	0
0	0	0	0	0	0	0	0	0	0	0	0	0	0	0	0	0	0	0	0	0	0	0	0	0	0	0	0	0	0	0
0	0	0	0	0	0	0	0	0	0	0	0	0	0	0	0	0	0	0	0	0	0	0	0	0	0	0	0	0	0	0
0	0	0	0	0	0	0	0	0	0	0	0	0	0	0	0	0	0	0	0	0	0	0	0	0	0	0	0	0	0	0
0	0	0	0	0	0	0	0	0	0	0	0	0	0	0	0	0	0	0	0	0	0	0	0	0	0	0	0	0	0	0
0	0	0	0	0	0	0	0	0	0	0	0	0	0	0	0	0	0	0	0	0	0	0	0	0	0	0	0	0	0	0
0	0	0	0	0	0	0	0	0	0	0	0	0	0	0	0	0	0	0	0	0	0	0	0	0	0	0	0	0	0	0
0	0	0	0	0	0	0	0	0	0	0	0	0	0	0	0	0	0	0	0	0	0	0	0	0	0	0	0	0	0	0
0	0	0	0	0	0	0	0	0	0	0	0	0	0	0	0	0	0	0	0	0	0	0	0	0	0	0	0	0	0	0
0	0	0	0	0	0	0	0	0	0	0	0	0	0	0	0	0	0	0	0	0	0	0	0	0	0	0	0	0	0	0
0	0	0	0	0	0	0	0	0	0	0	0	0	0	0	0	0	0	0	0	0	0	0	0	0	0	0	0	0	0	0
0	0	0	0	0	0	0	0	0	0	0	0	0	0	0	0	0	0	0	0	0	0	0	0	0	0	0	0	0	0	0
0	0	0	0	0	0	0	0	0	0	0	0	0	0	0	0	0	0	0	0	0	0	0	0	0	0	0	0	0	0	0
0	0	0	0	0	0	0	0	0	0	0	0	0	0	0	0	0	0	0	0	0	0	0	0	0	0	0	0	0	0	0
0	0	0	0	0	0	0	0	0	0	0	0	0	0	0	0	0	0	0	0	0	0	0	0	0	0	0	0	0	0	0
0	0	0	0	0	0	0	0	0	0	0	0	0	0	0	0	0	0	0	0	0	0	0	0	0	0	0	0	0	0	0
0	0	0	0	0	0	0	0	0	0	0	0	0	0	0	0	0	0	0	0	0	0	0	0	0	0	0	0	0	0	0
0	0	0	0	0	0	0	0	0	0	0	0	0	0	0	0	0	0	0	0	0	0	0	0	0	0	0	0	0	0	0
0	0	0	0	0	0	0	0	0	0	0	0	0	0	0	0	0	0	0	0	0	0	0	0	0	0	0	0	0	0	0
0	0	0	0	0	0	0	0	0	0	0	0	0	0	0	0	0	0	0	0	0	0	0	0	0	0	0	0	0	0	0
0	0	0	0	0	0	0	0	0	0	0	0	0	0	0	0	0	0	0	0	0	0	0	0	0	0	0	0	0	0	0
0	0	0	0	0	0	0	0	0	0	0	0	0	0	0	0	0	0	0	0	0	0	0	0	0	0	0	0	0	0	0
0	0	0	0	0	0	0	0	0	0	0	0	0	0	0	0	0	0	0	0	0	0	0	0	0	0	0	0	0	0	0
0	0	0	0	0	0	0	0	0	0	0	0	0	0	0	0	0	0	0	0	0	0	0	0	0	0	0	0	0	0	0
0	0	0	0	0	0	0	0	0	0	0	0	0	0	0	0	0	0	0	0	0	0	0	0	0	0	0	0	0	0	0
0	0	0	0	0	0	0	0	0	0	0	0	0	0	0	0	0	0	0	0	0	0	0	0	0	0	0	0	0	0	0
0	0	0	0	0	0	0	0	0	0	0	0	0	0	0	0	0	0	0	0	0	0	0	0	0	0	0	0	0	0	0
0	0	0	0	0	0	0	0	0	0	0	0	0	0	0	0	0	0	0	0	0	0	0	0	0	0	0	0	0	0	0
0	0	0	0	0	0	0	0	0	0	0	0	0	0	0	0	0	0	0	0	0	0	0	0	0	0	0	0	0	0	0
0	0	0	0	0	0	0	0	0	0	0	0	0	0	0	0	0	0	0	0	0	0	0	0	0	0	0	0	0	0	0
0	0	0	0	0	0	0	0	0	0	0	0	0	0	0	0	0	0	0	0	0	0	0	0	0	0	0	0	0	0	0
0	0	0	0	0	0	0	0	0	0	0	0	0	0	0	0	0	0	0	0	0	0	0	0	0	0	0	0	0	0	0
0	0	0	0	0	0	0	0	0	0	0	0	0	0	0	0	0	0	0	0	0	0	0	0	0	0	0	0	0	0	0
0	0	0	0	0	0	0	0	0	0	0	0	0	0	0	0	0	0	0	0	0	0	0	0	0	0	0	0	0	0	0
0	0	0	0	0	0	0	0	0	0	0	0	0	0	0	0	0	0	0	0	0	0	0	0	0	0	0	0	0	0	0
0	0	0	0	0	0	0	0	0	0	0	0	0	0	0	0	0	0	0	0	0	0	0	0	0	0	0	0	0	0	0
0	0	0	0	0	0	0	0	0	0	0	0	0	0	0	0	0	0	0	0	0	0	0	0	0	0	0	0	0	0	0
0	0	0	0	0	0	0	0	0	0	0	0	0	0	0	0	0	0	0	0	0	0	0	0	0	0	0	0	0	0	0
0	0	0	0	0	0	0	0	0	0	0	0	0	0	0	0	0	0	0	0	0	0	0	0	0	0	0	0	0	0	0
0	0	0	0	0	0	0	0	0	0	0	0	0	0	0	0	0	0	0	0	0	0	0	0	0	0	0	0	0	0	0
0	0	0	0	0	0	0	0	0	0	0	0	0	0	0	0	0	0	0	0	0	0	0	0	0	0	0	0	0	0	0
0	0	0	0	0	0	0	0	0	0	0	0	0	0	0	0	0	0	0	0	0	0	0	0	0	0	0	0	0	0	0
0	0	0	0	0	0	0	0	0	0	0	0	0	0	0	0	0	0	0	0	0	0	0	0	0	0	0	0	0	0	0
0	0	0	0	0	0	0	0	0	0	0	0	0	0	0	0	0	0	0	0	0	0	0	0	0	0	0	0	0	0	0
0	0	0	0	0	0	0	0	0	0	0	0	0	0	0	0	0	0	0	0	0	0	0	0	0	0	0	0	0	0	0
0	0	0	0	0	0	0	0	0	0	0	0	0	0	0	0	0	0	0	0	0	0	0	0	0	0	0	0	0	0	0
0	0	0	0	0	0	0	0	0	0	0	0	0	0	0	0	0	0	0	0	0	0	0	0	0	0	0	0	0	0	0
0	0	0	0	0	0	0	0	0	0	0	0	0	0	0	0	0	0	0	0	0	0	0	0	0	0	0	0	0	0	0
0	0	0	0	0	0	0	0	0	0	0	0	0	0	0	0	0	0	0	0	0	0	0	0	0	0	0	0	0	0	0
0	0	0	0	0	0	0	0	0	0	0	0	0	0	0	0	0	0	0	0	0	0	0	0	0	0	0	0	0	0	0
0	0	0	0	0	0	0	0	0	0	0	0	0	0	0	0	0	0	0	0	0	0	0	0	0	0	0	0	0	0	0
0	0	0	0	0	0	0	0	0	0	0	0	0	0	0	0	0	0	0	0	0	0	0	0	0	0	0	0	0	0	0
0	0	0	0	0	0	0	0	0	0	0	0	0	0	0	0	0	0	0	0	0	0	0	0	0	0	0	0	0	0	0
0	0	0	0	0	0	0	0	0	0	0	0	0	0	0	0	0	0	0	0	0	0	0	0	0	0	0	0	0	0	0
0	0	0	0	0	0	0	0	0	0	0	0	0	0	0	0	0	0	0	0	0	0	0	0	0	0	0	0	0	0	0
0	0	0	0	0	0	0	0	0	0	0	0	0	0	0	0	0	0	0	0	0	0	0	0	0	0	0	0	0	0	0
0	0	0	0	0	0	0	0	0	0	0	0	0	0	0	0	0	0	0	0	0	0	0	0	0	0	0	0	0	0	0
0	0	0	0	0	0	0	0	0	0	0	0	0	0	0	0	0	0	0	0	0	0	0	0	0	0	0	0	0	0	0
0	0	0	0	0	0	0	0	0	0	0	0	0	0	0	0	0	0	0	0	0	0	0	0	0	0	0	0	0	0	0
0	0	0	0	0	0	0	0	0	0	0	0	0	0	0	0	0	0	0	0	0	0	0	0	0	0	0	0	0	0	0
0	0	0	0	0	0	0	0	0	0	0	0	0	0	0	0	0	0	0	0	0	0	0	0	0	0	0	0	0	0	0
0	0	0	0	0	0	0	0	0	0	0	0	0	0	0	0	0	0	0	0	0	0	0	0	0	0	0	0	0	0	0
0	0	0	0	0	0	0	0	0	0	0	0	0	0	0	0	0	0	0	0	0	0	0	0	0	0	0	0	0	0	0
0	0	0	0	0	0	0	0	0	0	0	0	0	0	0	0	0	0	0	0	0	0	0	0	0	0	0	0	0	0	0
0	0	0	0	0	0	0	0	0	0	0	0	0	0	0	0	0	0	0	0	0	0	0	0	0	0	0	0	0	0	0
0	0	0	0	0	0	0	0	0	0	0	0	0	0	0	0	0	0	0	0	0	0	0	0	0	0	0	0	0	0	0
0	0	0	0	0	0	0	0	0	0	0	0	0	0	0	0	0	0	0	0	0	0	0	0	0	0	0	0	0	0	0
0	0	0	0	0	0	0	0	0	0	0	0	0	0	0	0	0	0	0	0	0	0	0	0	0	0	0	0	0	0	0
0	0	0	0	0	0	0	0	0	0	0	0	0	0	0	0	0	0	0	0	0	0	0	0	0	0	0	0	0	0	0
0	0	0	0	0	0	0	0	0	0	0	0	0	0	0	0	0	0	0	0	0	0	0	0	0	0	0	0	0	0	0
0	0	0	0	0	0	0	0	0	0	0	0	0	0	0	0	0	0	0	0	0	0	0	0	0	0	0	0	0	0	0
0	0	0	0	0	0	0	0	0	0	0	0	0	0	0	0	0	0	0	0	0	0	0	0	0	0	0	0	0	0	0
0	0	0	0	0	0	0	0	0	0	0	0	0	0	0	0	0	0	0	0	0	0	0	0	0	0	0	0	0	0	0
0	0	0	0	0	0	0	0	0	0	0	0	0	0	0	0	0	0	0	0	0	0	0	0	0	0	0	0	0	0	0
0	0	0	0	0	0	0	0	0	0	0	0	0	0	0	0	0	0	0	0	0	0	0	0	0	0	0	0	0	0	0
0	0	0	0	0	0	0	0	0	0	0	0	0	0	0	0	0	0	0	0	0	0	0	0	0	0	0	0	0	0	0
0	0	0	0	0	0	0	0	0	0	0	0	0	0	0	0	0	0	0	0	0	0	0	0	0	0	0	0	0	0	0
0	0	0	0	0	0	0	0	0	0	0	0	0	0	0	0	0	0	0	0	0	0	0	0	0	0	0	0	0	0	0
0	0	0	0	0	0	0	0	0	0	0	0	0	0	0	0	0	0	0	0	0	0	0	0	0	0	0	0	0	0	0
0	0	0	0	0	0	0	0	0	0	0	0	0	0	0	0	0	0	0	0	0	0	0	0	0	0	0	0	0	0	0
0	0	0	0	0	0	0	0	0	0	0	0	0	0	0	0	0	0	0	0	0	0	0	0	0	0	0	0	0	0	0
0	0	0	0	0	0	0	0	0	0	0	0	0	0	0	0	0	0	0	0	0	0	0	0	0	0	0	0	0	0	0
0	0	0	0	0	0	0	0	0	0	0	0	0	0	0	0	0	0	0	0	0	0	0	0	0	0	0	0	0	0	0
0	0	0	0	0	0	0	0	0	0	0	0	0	0	0	0	0	0	0	0	0	0	0	0	0	0	0	0	0	0	0
0	0	0	0	0	0	0	0	0	0	0	0	0	0	0	0	0	0	0	0	0	0	0	0	0	0	0	0	0	0	0
0	0	0	0	0	0	0	0	0	0	0	0	0	0	0	0	0	0	0	0	0	0	0	0	0	0	0	0	0	0	0
0	0	0	0	0	0	0	0	0	0	0	0	0	0	0	0	0	0	0	0	0	0	0	0	0	0	0	0	0	0	0
0	0	0	0	0	0	0	0	0	0	0	0	0	0	0	0	0	0	0	0	0	0	0	0	0	0	0	0	0	0	0
0	0	0	0	0	0	0	0	0	0	0	0	0	0	0	0	0	0	0	0	0	0	0	0	0	0	0	0	0	0	0
0	0	0	0	0	0	0	0	0	0	0	0	0	0	0	0	0	0	0	0	0	0	0	0	0	0	0	0	0	0	0
0	0	0	0	0	0	0	0	0	0	0	0	0	0	0	0	0	0	0	0	0	0	0	0	0	0	0	0	0	0	0
0	0	0	0	0	0	0	0	0	0	0	0	0	0	0	0	0	0	0	0	0	0	0	0	0	0	0	0	0	0	0
0	0	0	0	0	0	0	0	0	0	0	0	0	0	0	0	0	0	0	0	0	0	0	0	0	0	0	0	0	0	0
0	0	0	0	0	0	0	0	0	0	0	0	0	0	0	0	0	0	0	0	0	0	0	0	0	0	0	0	0	0	0
0	0	0	0	0	0	0	0	0	0	0	0	0	0	0	0	0	0	0	0	0	0	0	0	0	0	0	0	0	0	0
0	0	0	0	0	0	0	0	0	0	0	0	0	0	0	0	0	0	0	0	0	0	0	0	0	0	0	0	0	0	0
0	0	0	0	0	0	0	0	0	0	0	0	0	0	0	0	0	0	0	0	0	0	0	0	0	0	0	0	0	0	0
0	0	0	0	0	0	0	0	0	0	0	0	0	0	0	0	0	0	0	0	0	0	0	0	0	0	0	0	0	0	0
0	0	0	0	0	0	0	0	0	0	0	0	0	0	0	0	0	0	0	0	0	0	0	0	0	0	0	0	0	0	0
0	0	0	0	0	0	0	0	0	0	0	0	0	0	0	0	0	0	0	0	0	0	0	0	0	0	0	0	0	0	0
0	0	0	0	0	0	0	0	0	0	0	0	0	0	0	0	0	0	0	0	0	0	0	0	0	0	0	0	0	0	0
0	0	0	0	0	0	0	0	0	0	0	0	0	0	0	0	0	0	0	0	0	0	0	0	0	0	0	0	0	0	0
0	0	0	0	0	0	0	0	0	0	0	0	0	0	0	0	0	0	0	0	0	0	0	0	0	0	0	0	0	0	0
0	0	0	0	0	0	0	0	0	0	0	0	0	0	0	0	0	0	0	0	0	0	0	0	0	0	0	0	0	0	0
0	0	0	0	0	0	0	0	0	0	0	0	0	0	0	0	0	0	0	0	0	0	0	0	0	0	0	0	0	0	0
0	0	0	0	0	0	0	0	0	0	0	0	0	0	0	0	0	0	0	0	0	0	0	0	0	0	0	0	0	0	0
0	0	0	0	0	0	0	0	0	0	0	0	0	0	0	0	0	0	0	0	0	0	0	0	0	0	0	0	0	0	0
0	0	0	0	0	0	0	0	0	0	0	0	0	0	0	0	0	0	0	0	0	0	0	0	0	0	0	0	0	0	0
0	0	0	0	0	0	0	0	0	0	0	0	0	0	0	0	0	0	0	0	0	0	0	0	0	0	0	0	0	0	0
0	0	0	0	0	0	0	0	0	0	0	0	0	0	0	0	0	0	0	0	0	0	0	0	0	0	0	0	0	0	0
0	0	0	0	0	0	0	0	0	0	0	0	0	0	0	0	0	0	0	0	0	0	0	0	0	0	0	0	0	0	0
0	0	0	0	0	0	0	0	0	0	0	0	0	0	0	0	0	0	0	0	0	0	0	0	0	0	0	0	0	0	0
0	0	0	0	0	0	0	0	0	0	0	0	0	0	0	0	0	0	0	0	0	0	0	0	0	0	0	0	0	0	0
0	0	0	0	0	0	0	0	0	0	0	0	0	0	0	0	0	0	0	0	0	0	0	0	0	0	0	0	0	0	0
0	0	0	0	0	0	0	0	0	0	0	0	0	0	0	0	0	0	0	0	0	0	0	0	0	0	0	0	0	0	0
0	0	0	0	0	0	0	0	0	0	0	0	0	0	0	0	0	0	0	0	0	0	0	0	0	0	0	0	0	0	0
0	0	0	0	0	0	0	0	0	0	0	0	0	0	0	0	0	0	0	0	0	0	0	0	0	0	0	0	0	0	0
0	0	0	0	0	0	0	0	0	0	0	0	0	0	0	0	0	0	0	0	0	0	0	0	0	0	0	0	0	0	0
0	0	0	0	0	0	0	0	0	0	0	0	0	0	0	0	0	0	0	0	0	0	0	0	0	0	0	0	0	0	0
0	0	0	0	0	0	0	0	0	0	0	0	0	0	0	0	0	0	0	0	0	0	0	0	0	0	0	0	0	0	0
0	0	0	0	0	0	0	0	0	0	0	0	0	0	0	0	0	0	0	0	0	0	0	0	0	0	0	0	0	0	0
0	0	0	0	0	0	0	0	0	0	0	0	0	0	0	0	0	0	0	0	0	0	0	0	0	0	0	0	0	0	0
0	0	0	0	0	0	0	0	0	0	0	0	0	0	0	0	0	0	0	0	0	0	0	0	0	0	0	0	0	0	0
0	0	0	0	0	0	0	0	0	0	0	0	0	0	0	0	0	0	0	0	0	0	0	0	0	0	0	0	0	0	0
0	0	0	0	0	0	0	0	0	0	0	0	0	0	0	0	0	0	0	0	0	0	0	0	0	0	0	0	0	0	0
0	0	0	0	0	0	0	0	0	0	0	0	0	0	0	0	0	0	0	0	0	0	0	0	0	0	0	0	0	0	0
0	0	0	0	0	0	0	0	0	0	0	0	0	0	0	0	0	0	0	0	0	0	0	0	0	0	0	0	0	0	0
0	0	0	0	0	0	0	0	0	0	0	0	0	0	0	0	0	0	0	0	0	0	0	0	0	0	0	0	0	0	0
0	0	0	0	0	0	0	0	0	0	0	0	0	0	0	0	0	0	0	0	0	0	0	0	0	0	0	0	0	0	0
0	0	0	0	0	0	0	0	0	0	0	0	0	0	0	0	0	0	0	0	0	0	0	0	0	0	0	0	0	0	0
0	0	0	0	0	0	0	0	0	0	0	0	0	0	0	0	0	0	0	0	0	0	0	0	0	0	0	0	0	0	0
0	0	0	0	0	0	0	0	0	0	0	0	0	0	0	0	0	0	0	0	0	0	0	0	0	0	0	0	0	0	0
0	0	0	0	0	0	0	0	0	0	0	0	0	0	0	0	0	0	0	0	0	0	0	0	0	0	0	0	0	0	0
0	0	0	0	0	0	0	0	0	0	0	0	0	0	0	0	0	0	0	0	0	0	0	0	0	0	0	0	0	0	0
0	0	0	0	0	0	0	0	0	0	0	0	0	0	0	0	0	0	0	0	0	0	0	0	0	0	0	0	0	0	0
0	0	0	0	0	0	0	0	0	0	0	0	0	0	0	0	0	0	0	0	0	0	0	0	0	0	0	0	0	0	0
0	0	0	0	0	0	0	0	0	0	0	0	0	0	0	0	0	0	0	0	0	0	0	0	0	0	0	0	0	0	0
0	0	0	0	0	0	0	0	0	0	0	0	0	0	0	0	0	0	0	0	0	0	0	0	0	0	0	0	0	0	0
0	0	0	0	0	0	0	0	0	0	0	0	0	0	0	0	0	0	0	0	0	0	0	0	0	0	0	0	0	0	0
0	0	0	0	0	0	0	0	0	0	0	0	0	0	0	0	0	0	0	0	0	0	0	0	0	0	0	0	0	0	0
0	0	0	0	0	0	0	0	0	0	0	0	0	0	0	0	0	0	0	0	0	0	0	0	0	0	0	0	0	0	0
0	0	0	0	0	0	0	0	0	0	0	0	0	0	0	0	0	0	0	0	0	0	0	0	0	0	0	0	0	0	0
0	0	0	0	0	0	0	0	0	0	0	0	0	0	0	0	0	0	0	0	0	0	0	0	0	0	0	0	0	0	0
0	0	0	0	0	0	0	0	0	0	0	0	0	0	0	0	0	0	0	0	0	0	0	0	0	0	0	0	0	0	0
0	0	0	0	0	0	0	0	0	0	0	0	0	0	0	0	0	0	0	0	0	0	0	0	0	0	0	0	0	0	0
0	0	0	0	0	0	0	0	0	0	0	0	0	0	0	0	0	0	0	0	0	0	0	0	0	0	0	0	0	0	0
0	0	0	0	0	0	0	0	0	0	0	0	0	0	0	0	0	0	0	0	0	0	0	0	0	0	0	0	0	0	0
0	0	0	0	0	0	0	0	0	0	0	0	0	0	0	0	0	0	0	0	0	0	0	0	0	0	0	0	0	0	0
0	0	0	0	0	0	0	0	0	0	0	0	0	0	0	0	0	0	0	0	0	0	0	0	0	0	0	0	0	0	0
0	0	0	0	0	0	0	0	0	0	0	0	0	0	0	0	0	0	0	0	0	0	0	0	0	0	0	0	0	0	0
0	0	0	0	0	0	0	0	0	0	0	0	0	0	0	0	0	0	0	0	0	0	0	0	0	0	0	0	0	0	0
0	0	0	0	0	0	0	0	0	0	0	0	0	0	0	0	0	0	0	0	0	0	0	0	0	0	0	0	0	0	0
0	0	0	0	0	0	0	0	0	0	0	0	0	0	0	0	0	0	0	0	0	0	0	0	0	0	0	0	0	0	0
0	0	0	0	0	0	0	0	0	0	0	0	0	0	0	0	0	0	0	0	0	0	0	0	0	0	0	0	0	0	0
0	0	0	0	0	0	0	0	0	0	0	0	0	0	0	0	0	0	0	0	0	0	0	0	0	0	0	0	0	0	0
0	0	0	0	0	0	0	0	0	0	0	0	0	0	0	0	0	0	0	0	0	0	0	0	0	0	0	0	0	0	0
0	0	0	0	0	0	0	0	0	0	0	0	0	0	0	0	0	0	0	0	0	0	0	0	0	0	0	0	0	0	0
0	0	0	0	0	0	0	0	0	0	0	0	0	0	0	0	0	0	0	0	0	0	0	0	0	0	0	0	0	0	0
0	0	0	0	0	0	0	0	0	0	0	0	0	0	0	0	0	0	0	0	0	0	0	0	0	0	0	0	0	0	0
0	0	0	0	0	0	0	0	0	0	0	0	0	0	0	0	0	0	0	0	0	0	0	0	0	0	0	0	0	0	0
0	0	0	0	0	0	0	0	0	0	0	0	0	0	0	0	0	0	0	0	0	0	0	0	0	0	0	0	0	0	0
0	0	0	0	0	0	0	0	0	0	0	0	0	0	0	0	0	0	0	0	0	0	0	0	0	0	0	0	0	0	0
0	0	0	0	0	0	0	0	0	0	0	0	0	0	0	0	0	0	0	0	0	0	0	0	0	0	0	0	0	0	0
0	0	0	0	0	0	0	0	0	0	0	0	0	0	0	0	0	0	0	0	0	0	0	0	0	0	0	0	0	0	0
0	0	0	0	0	0	0	0	0	0	0	0	0	0	0	0	0	0	0	0	0	0	0	0	0	0	0	0	0	0	0
0	0	0	0	0	0	0	0	0	0	0	0	0	0	0	0	0	0	0	0	0	0	0	0	0	0	0	0	0	0	0
0	0	0	0	0	0	0	0	0	0	0	0	0	0	0	0	0	0	0	0	0	0	0	0	0	0	0	0	0	0	0
0	0	0	0	0	0	0	0	0	0	0	0	0	0	0	0	0	0	0	0	0	0	0	0	0	0	0	0	0	0	0
0	0	0	0	0	0	0	0	0	0	0	0	0	0	0	0	0	0	0	0	0	0	0	0	0	0	0	0	0	0	0
0	0	0	0	0	0	0	0	0	0	0	0	0	0	0	0	0	0	0	0	0	0	0	0	0	0	0	0	0	0	0
0	0	0	0	0	0	0	0	0	0	0	0	0	0	0	0	0	0	0	0	0	0	0	0	0	0	0	0	0	0	0
0	0	0	0	0	0	0	0	0	0	0	0	0	0	0	0	0	0	0	0	0	0	0	0	0	0	0	0	0	0	0
0	0	0	0	0	0	0	0	0	0	0	0	0	0	0	0	0	0	0	0	0	0	0	0	0	0	0	0	0	0	0
0	0	0	0	0	0	0	0	0	0	0	0	0	0	0	0	0	0	0	0	0	0	0	0	0	0	0	0	0	0	0
0	0	0	0	0	0	0	0	0	0	0	0	0	0	0	0	0	0	0	0	0	0	0	0	0	0	0	0	0	0	0
0	0	0	0	0	0	0	0	0	0	0	0	0	0	0	0	0	0	0	0	0	0	0	0	0	0	0	0	0	0	0
0	0	0	0	0	0	0	0	0	0	0	0	0	0	0	0	0	0	0	0	0	0	0	0	0	0	0	0	0	0	0
0	0	0	0	0	0	0	0	0	0	0	0	0	0	0	0	0	0	0	0	0	0	0	0	0	0	0	0	0	0	0
0	0	0	0	0	0	0	0	0	0	0	0	0	0	0	0	0	0	0	0	0	0	0	0	0	0	0	0	0	0	0
0	0	0	0	0	0	0	0	0	0	0	0	0	0	0	0	0	0	0	0	0	0	0	0	0	0	0	0	0	0	0
0	0	0	0	0	0	0	0	0	0	0	0	0	0	0	0	0	0	0	0	0	0	0	0	0	0	0	0	0	0	0
0	0	0	0	0	0	0	0	0	0	0	0	0	0	0	0	0	0	0	0	0	0	0	0	0	0	0	0	0	0	0
0	0	0	0	0	0	0	0	0	0	0	0	0	0	0	0	0	0	0	0	0	0	0	0	0	0	0	0	0	0	0
0	0	0	0	0	0	0	0	0	0	0	0	0	0	0	0	0	0	0	0	0	0	0	0	0	0	0	0	0	0	0
0	0	0	0	0	0	0	0	0	0	0	0	0	0	0	0	0	0	0	0	0	0	0	0	0	0	0	0	0	0	0
0	0	0	0	0	0	0	0	0	0	0	0	0	0	0	0	0	0	0	0	0	0	0	0	0	0	0	0	0	0	0
0	0	0	0	0	0	0	0	0	0	0	0	0	0	0	0	0	0	0	0	0	0	0	0	0	0	0	0	0	0	0
0	0	0	0	0	0	0	0	0	0	0	0	0	0	0	0	0	0	0	0	0	0	0	0	0	0	0	0	0	0	0
0	0	0	0	0	0	0	0	0	0	0	0	0	0	0	0	0	0	0	0	0	0	0	0	0	0	0	0	0	0	0
0	0	0	0	0	0	0	0	0	0	0	0	0	0	0	0	0	0	0	0	0	0	0	0	0	0	0	0	0	0	0
0	0	0	0	0	0	0	0	0	0	0	0	0	0	0	0	0	0	0	0	0	0	0	0	0	0	0	0	0	0	0
0	0	0	0	0	0	0	0	0	0	0	0	0	0	0	0	0	0	0	0	0	0	0	0	0	0	0	0	0	0	0
0	0	0	0	0	0	0	0	0	0	0	0	0	0	0	0	0	0	0	0	0	0	0	0	0	0	0	0	0	0	0
0	0	0	0	0	0	0	0	0	0	0	0	0	0	0	0	0	0	0	0	0	0	0	0	0	0	0	0	0	0	0
0	0	0	0	0	0	0	0	0	0	0	0	0	0	0	0	0	0	0	0	0	0	0	0	0	0	0	0	0	0	0
0	0	0	0	0	0	0	0	0	0	0	0	0	0	0	0	0	0	0	0	0	0	0	0	0	0	0	0	0	0	0
0	0	0	0	0	0	0	0	0	0	0	0	0	0	0	0	0	0	0	0	0	0	0	0	0	0	0	0	0	0	0
0	0	0	0	0	0	0	0	0	0	0	0	0	0	0	0	0	0	0	0	0	0	0	0	0	0	0	0	0	0	0
0	0	0	0	0	0	0	0	0	0	0	0	0	0	0	0	0	0	0	0	0	0	0	0	0	0	0	0	0	0	0
0	0	0	0	0	0	0	0	0	0	0	0	0	0	0	0	0	0	0	0	0	0	0	0	0	0	0	0	0	0	0
0	0	0	0	0	0	0	0	0	0	0	0	0	0	0	0	0	0	0	0	0	0	0	0	0	0	0	0	0	0	0
0	0	0	0	0	0	0	0	0	0	0	0	0	0	0	0	0	0	0	0	0	0	0	0	0	0	0	0	0	0	0
0	0	0	0	0	0	0	0	0	0	0	0	0	0	0	0	0	0	0	0	0	0	0	0	0	0	0	0	0	0	0
0	0	0	0	0	0	0	0	0	0	0	0	0	0	0	0	0	0	0	0	0	0	0	0	0	0	0	0	0	0	0
0	0	0	0	0	0	0	0	0	0	0	0	0	0	0	0	0	0	0	0	0	0	0	0	0	0	0	0	0	0	0
0	0	0	0	0	0	0	0	0	0	0	0	0	0	0	0	0	0	0	0	0	0	0	0	0	0	0	0	0	0	0
0	0	0	0	0	0	0	0	0	0	0	0	0	0	0	0	0	0	0	0	0	0	0	0	0	0	0	0	0	0	0
0	0	0	0	0	0	0	0	0	0	0	0	0	0	0	0	0	0	0	0	0	0	0	0	0	0	0	0	0	0	0
0	0	0	0	0	0	0	0	0	0	0	0	0	0	0	0	0	0	0	0	0	0	0	0	0	0	0	0	0	0	0
0	0	0	0	0	0	0	0	0	0	0	0	0	0	0	0	0	0	0	0	0	0	0	0	0	0	0	0	0	0	0
0	0	0	0	0	0	0	0	0	0	0	0	0	0	0	0	0	0	0	0	0	0	0	0	0	0	0	0	0	0	0
0	0	0	0	0	0	0	0	0	0	0	0	0	0	0	0	0	0	0	0	0	0	0	0	0	0	0	0	0	0	0
0	0	0	0	0	0	0	0	0	0	0	0	0	0	0	0	0	0	0	0	0	0	0	0	0	0	0	0	0	0	0
0	0	0	0	0	0	0	0	0	0	0	0	0	0	0	0	0	0	0	0	0	0	0	0	0	0	0	0	0	0	0
0	0	0	0	0	0	0	0	0	0	0	0	0	0	0	0	0	0	0	0	0	0	0	0	0	0	0	0	0	0	0
0	0	0	0	0	0	0	0	0	0	0	0	0	0	0	0	0	0	0	0	0	0	0	0	0	0	0	0	0	0	0
0	0	0	0	0	0	0	0	0	0	0	0	0	0	0	0	0	0	0	0	0	0	0	0	0	0	0	0	0	0	0
0	0	0	0	0	0	0	0	0	0	0	0	0	0	0	0	0	0	0	0	0	0	0	0	0	0	0	0	0	0	0
0	0	0	0	0	0	0	0	0	0	0	0	0	0	0	0	0	0	0	0	0	0	0	0	0	0	0	0	0	0	0
0	0	0	0	0	0	0	0	0	0	0	0	0	0	0	0	0	0	0	0	0	0	0	0	0	0	0	0	0	0	0
0	0	0	0	0	0	0	0	0	0	0	0	0	0	0	0	0	0	0	0	0	0	0	0	0	0	0	0	0	0	0
0	0	0	0	0	0	0	0	0	0	0	0	0	0	0	0	0	0	0	0	0	0	0	0	0	0	0	0	0	0	0
0	0	0	0	0	0	0	0	0	0	0	0	0	0	0	0	0	0	0	0	0	0	0	0	0	0	0	0	0	0	0
0	0	0	0	0	0	0	0	0	0	0	0	0	0	0	0	0	0	0	0	0	0	0	0	0	0	0	0	0	0	0
0	0	0	0	0	0	0	0	0	0	0	0	0	0	0	0	0	0	0	0	0	0	0	0	0	0	0	0	0	0	0
0	0	0	0	0	0	0	0	0	0	0	0	0	0	0	0	0	0	0	0	0	0	0	0	0	0	0	0	0	0	0
0	0	0	0	0	0	0	0	0	0	0	0	0	0	0	0	0	0	0	0	0	0	0	0	0	0	0	0	0	0	0
0	0	0	0	0	0	0	0	0	0	0	0	0	0	0	0	0	0	0	0	0	0	0	0	0	0	0	0	0	0	0
0	0	0	0	0	0	0	0	0	0	0	0	0	0	0	0	0	0	0	0	0	0	0	0	0	0	0	0	0	0	0
0	0	0	0	0	0	0	0	0	0	0	0	0	0	0	0	0	0	0	0	0	0	0	0	0	0	0	0	0	0	0
0	0	0	0	0	0	0	0	0	0	0	0	0	0	0	0	0	0	0	0	0	0	0	0	0	0	0	0	0	0	0
0	0	0	0	0	0	0	0	0	0	0	0	0	0	0	0	0	0	0	0	0	0	0	0	0	0	0	0	0	0	0
0	0	0	0	0	0	0	0	0	0	0	0	0	0	0	0	0	0	0	0	0	0	0	0	0	0	0	0	0	0	0
0	0	0	0	0	0	0	0	0	0	0	0	0	0	0	0	0	0	0	0	0	0	0	0	0	0	0	0	0	0	0
0	0	0	0	0	0	0	0	0	0	0	0	0	0	0	0	0	0	0	0	0	0	0	0	0	0	0	0	0	0	0
0	0	0	0	0	0	0	0	0	0	0	0	0	0	0	0	0	0	0	0	0	0	0	0	0	0	0	0	0	0	0
0	0	0	0	0	0	0	0	0	0	0	0	0	0	0	0	0	0	0	0	0	0	0	0	0	0	0	0	0	0	0
0	0	0	0	0	0	0	0	0	0	0	0	0	0	0	0	0	0	0	0	0	0	0	0	0	0	0	0	0	0	0
0	0	0	0	0	0	0	0	0	0	0	0	0	0	0	0	0	0	0	0	0	0	0	0	0	0	0	0	0	0	0
0	0	0	0	0	0	0	0	0	0	0	0	0	0	0	0	0	0	0	0	0	0	0	0	0	0	0	0	0	0	0
0	0	0	0	0	0	0	0	0	0	0	0	0	0	0	0	0	0	0	0	0	0	0	0	0	0	0	0	0	0	0
0	0	0	0	0	0	0	0	0	0	0	0	0	0	0	0	0	0	0	0	0	0	0	0	0	0	0	0	0	0	0
0	0	0	0	0	0	0	0	0	0	0	0	0	0	0	0	0	0	0	0	0	0	0	0	0	0	0	0	0	0	0
0	0	0	0	0	0	0	0	0	0	0	0	0	0	0	0	0	0	0	0	0	0	0	0	0	0	0	0	0	0	0
0	0	0	0	0	0	0	0	0	0	0	0	0	0	0	0	0	0	0	0	0	0	0	0	0	0	0	0	0	0	0
0	0	0	0	0	0	0	0	0	0	0	0	0	0	0	0	0	0	0	0	0	0	0	0	0	0	0	0	0	0	0
0	0	0	0	0	0	0	0	0	0	0	0	0	0	0	0	0	0	0	0	0	0	0	0	0	0	0	0	0	0	0
0	0	0	0	0	0	0	0	0	0	0	0	0	0	0	0	0	0	0	0	0	0	0	0	0	0	0	0	0	0	0
0	0	0	0	0	0	0	0	0	0	0	0	0	0	0	0	0	0	0	0	0	0	0	0	0	0	0	0	0	0	0
0	0	0	0	0	0	0	0	0	0	0	0	0	0	0	0	0	0	0	0	0	0	0	0	0	0	0	0	0	0	0
0	0	0	0	0	0	0	0	0	0	0	0	0	0	0	0	0	0	0	0	0	0	0	0	0	0	0	0	0	0	0
0	0	0	0	0	0	0	0	0	0	0	0	0	0	0	0	0	0	0	0	0	0	0	0	0	0	0	0	0	0	0
0	0	0	0	0	0	0	0	0	0	0	0	0	0	0	0	0	0	0	0	0	0	0	0	0	0	0	0	0	0	0
0	0	0	0	0	0	0	0	0	0	0	0	0	0	0	0	0	0	0	0	0	0	0	0	0	0	0	0	0	0	0
0	0	0	0	0	0	0	0	0	0	0	0	0	0	0	0	0	0	0	0	0	0	0	0	0	0	0	0	0	0	0
0	0	0	0	0	0	0	0	0	0	0	0	0	0	0	0	0	0	0	0	0	0	0	0	0	0	0	0	0	0	0
0	0	0	0	0	0	0	0	0	0	0	0	0	0	0	0	0	0	0	0	0	0	0	0	0	0	0	0	0	0	0
0	0	0	0	0	0	0	0	0	0	0	0	0	0	0	0	0	0	0	0	0	0	0	0	0	0	0	0	0	0	0
0	0	0	0	0	0	0	0	0	0	0	0	0	0	0	0	0	0	0	0	0	0	0	0	0	0	0	0	0	0	0
0	0	0	0	0	0	0	0	0	0	0	0	0	0	0	0	0	0	0	0	0	0	0	0	0	0	0	0	0	0	0
0	0	0	0	0	0	0	0	0	0	0	0	0	0	0	0	0	0	0	0	0	0	0	0	0	0	0	0	0	0	0
0	0	0	0	0	0	0	0	0	0	0	0	0	0	0	0	0	0	0	0	0	0	0	0	0	0	0	0	0	0	0
0	0	0	0	0	0	0	0	0	0	0	0	0	0	0	0	0	0	0	0	0	0	0	0	0	0	0	0	0	0	0
0	0	0	0	0	0	0	0	0	0	0	0	0	0	0	0	0	0	0	0	0	0	0	0	0	0	0	0	0	0	0
0	0	0	0	0	0	0	0	0	0	0	0	0	0	0	0	0	0	0	0	0	0	0	0	0	0	0	0	0	0	0
0	0	0	0	0	0	0	0	0	0	0	0	0	0	0	0	0	0	0	0	0	0	0	0	0	0	0	0	0	0	0
0	0	0	0	0	0	0	0	0	0	0	0	0	0	0	0	0	0	0	0	0	0	0	0	0	0	0	0	0	0	0
0	0	0	0	0	0	0	0	0	0	0	0	0	0	0	0	0	0	0	0	0	0	0	0	0	0	0	0	0	0	0
0	0	0	0	0	0	0	0	0	0	0	0	0	0	0	0	0	0	0	0	0	0	0	0	0	0	0	0	0	0	0
0	0	0	0	0	0	0	0	0	0	0	0	0	0	0	0	0	0	0	0	0	0	0	0	0	0	0	0	0	0	0
0	0	0	0	0	0	0	0	0	0	0	0	0	0	0	0	0	0	0	0	0	0	0	0	0	0	0	0	0	0	0
0	0	0	0	0	0	0	0	0	0	0	0	0	0	0	0	0	0	0	0	0	0	0	0	0	0	0	0	0	0	0
0	0	0	0	0	0	0	0	0	0	0	0	0	0	0	0	0	0	0	0	0	0	0	0	0	0	0	0	0	0	0
0	0	0	0	0	0	0	0	0	0	0	0	0	0	0	0	0	0	0	0	0	0	0	0	0	0	0	0	0	0	0
0	0	0	0	0	0	0	0	0	0	0	0	0	0	0	0	0	0	0	0	0	0	0	0	0	0	0	0	0	0	0
0	0	0	0	0	0	0	0	0	0	0	0	0	0	0	0	0	0	0	0	0	0	0	0	0	0	0	0	0	0	0
0	0	0	0	0	0	0	0	0	0	0	0	0	0	0	0	0	0	0	0	0	0	0	0	0	0	0	0	0	0	0
0	0	0	0	0	0	0	0	0	0	0	0	0	0	0	0	0	0	0	0	0	0	0	0	0	0	0	0	0	0	0
0	0	0	0	0	0	0	0	0	0	0	0	0	0	0	0	0	0	0	0	0	0	0	0	0	0	0	0	0	0	0
0	0	0	0	0	0	0	0	0	0	0	0	0	0	0	0	0	0	0	0	0	0	0	0	0	0	0	0	0	0	0
0	0	0	0	0	0	0	0	0	0	0	0	0	0	0	0	0	0	0	0	0	0	0	0	0	0	0	0	0	0	0
0	0	0	0	0	0	0	0	0	0	0	0	0	0	0	0	0	0	0	0	0	0	0	0	0	0	0	0	0	0	0
0	0	0	0	0	0	0	0	0	0	0	0	0	0	0	0	0	0	0	0	0	0	0	0	0	0	0	0	0	0	0
0	0	0	0	0	0	0	0	0	0	0	0	0	0	0	0	0	0	0	0	0	0	0	0	0	0	0	0	0	0	0
0	0	0	0	0	0	0	0	0	0	0	0	0	0	0	0	0	0	0	0	0	0	0	0	0	0	0	0	0	0	0
0	0	0	0	0	0	0	0	0	0	0	0	0	0	0	0	0	0	0	0	0	0	0	0	0	0	0	0	0	0	0
0	0	0	0	0	0	0	0	0	0	0	0	0	0	0	0	0	0	0	0	0	0	0	0	0	0	0	0	0	0	0
0	0	0	0	0	0	0	0	0	0	0	0	0	0	0	0	0	0	0	0	0	0	0	0	0	0	0	0	0	0	0
0	0	0	0	0	0	0	0	0	0	0	0	0	0	0	0	0	0	0	0	0	0	0	0	0	0	0	0	0	0	0
0	0	0	0	0	0	0	0	0	0	0	0	0	0	0	0	0	0	0	0	0	0	0	0	0	0	0	0	0	0	0
0	0	0	0	0	0	0	0	0	0	0	0	0	0	0	0	0	0	0	0	0	0	0	0	0	0	0	0	0	0	0
0	0	0	0	0	0	0	0	0	0	0	0	0	0	0	0	0	0	0	0	0	0	0	0	0	0	0	0	0	0	0
0	0	0	0	0	0	0	0	0	0	0	0	0	0	0	0	0	0	0	0	0	0	0	0	0	0	0	0	0	0	0
0	0	0	0	0	0	0	0	0	0	0	0	0	0	0	0	0	0	0	0	0	0	0	0	0	0	0	0	0	0	0
0	0	0	0	0	0	0	0	0	0	0	0	0	0	0	0	0	0	0	0	0	0	0	0	0	0	0	0	0	0	0
0	0	0	0	0	0	0	0	0	0	0	0	0	0	0	0	0	0	0	0	0	0	0	0	0	0	0	0	0	0	0
0	0	0	0	0	0	0	0	0	0	0	0	0	0	0	0	0	0	0	0	0	0	0	0	0	0	0	0	0	0	0
0	0	0	0	0	0	0	0	0	0	0	0	0	0	0	0	0	0	0	0	0	0	0	0	0	0	0	0	0	0	0
0	0	0	0	0	0	0	0	0	0	0	0	0	0	0	0	0	0	0	0	0	0	0	0	0	0	0	0	0	0	0
0	0	0	0	0	0	0	0	0	0	0	0	0	0	0	0	0	0	0	0	0	0	0	0	0	0	0	0	0	0	0
0	0	0	0	0	0	0	0	0	0	0	0	0	0	0	0	0	0	0	0	0	0	0	0	0	0	0	0	0	0	0
0	0	0	0	0	0	0	0	0	0	0	0	0	0	0	0	0	0	0	0	0	0	0	0	0	0	0	0	0	0	0
0	0	0	0	0	0	0	0	0	0	0	0	0	0	0	0	0	0	0	0	0	0	0	0	0	0	0	0	0	0	0
0	0	0	0	0	0	0	0	0	0	0	0	0	0	0	0	0	0	0	0	0	0	0	0	0	0	0	0	0	0	0
0	0	0	0	0	0	0	0	0	0	0	0	0	0	0	0	0	0	0	0	0	0	0	0	0	0	0	0	0	0	0
0	0	0	0	0	0	0	0	0	0	0	0	0	0	0	0	0	0	0	0	0	0	0	0	0	0	0	0	0	0	0
0	0	0	0	0	0	0	0	0	0	0	0	0	0	0	0	0	0	0	0	0	0	0	0	0	0	0	0	0	0	0
0	0	0	0	0	0	0	0	0	0	0	0	0	0	0	0	0	0	0	0	0	0	0	0	0	0	0	0	0	0	0
0	0	0	0	0	0	0	0	0	0	0	0	0	0	0	0	0	0	0	0	0	0	0	0	0	0	0	0	0	0	0
0	0	0	0	0	0	0	0	0	0	0	0	0	0	0	0	0	0	0	0	0	0	0	0	0	0	0	0	0	0	0
0	0	0	0	0	0	0	0	0	0	0	0	0	0	0	0	0	0	0	0	0	0	0	0	0	0	0	0	0	0	0
0	0	0	0	0	0	0	0	0	0	0	0	0	0	0	0	0	0	0	0	0	0	0	0	0	0	0	0	0	0	0
0	0	0	0	0	0	0	0	0	0	0	0	0	0	0	0	0	0	0	0	0	0	0	0	0	0	0	0	0	0	0
0	0	0	0	0	0	0	0	0	0	0	0	0	0	0	0	0	0	0	0	0	0	0	0	0	0	0	0	0	0	0
0	0	0	0	0	0	0	0	0	0	0	0	0	0	0	0	0	0	0	0	0	0	0	0	0	0	0	0	0	0	0
0	0	0	0	0	0	0	0	0	0	0	0	0	0	0	0	0	0	0	0	0	0	0	0	0	0	0	0	0	0	0
0	0	0	0	0	0	0	0	0	0	0	0	0	0	0	0	0	0	0	0	0	0	0	0	0	0	0	0	0	0	0
0	0	0	0	0	0	0	0	0	0	0	0	0	0	0	0	0	0	0	0	0	0	0	0	0	0	0	0	0	0	0
0	0	0	0	0	0	0	0	0	0	0	0	0	0	0	0	0	0	0	0	0	0	0	0	0	0	0	0	0	0	0
0	0	0	0	0	0	0	0	0	0	0	0	0	0	0	0	0	0	0	0	0	0	0	0	0	0	0	0	0	0	0
0	0	0	0	0	0	0	0	0	0	0	0	0	0	0	0	0	0	0	0	0	0	0	0	0	0	0	0	0	0	0
0	0	0	0	0	0	0	0	0	0	0	0	0	0	0	0	0	0	0	0	0	0	0	0	0	0	0	0	0	0	0
0	0	0	0	0	0	0	0	0	0	0	0	0	0	0	0	0	0	0	0	0	0	0	0	0	0	0	0	0	0	0
0	0	0	0	0	0	0	0	0	0	0	0	0	0	0	0	0	0	0	0	0	0	0	0	0	0	0	0	0	0	0
0	0	0	0	0	0	0	0	0	0	0	0	0	0	0	0	0	0	0	0	0	0	0	0	0	0	0	0	0	0	0
0	0	0	0	0	0	0	0	0	0	0	0	0	0	0	0	0	0	0	0	0	0	0	0	0	0	0	0	0	0	0
0	0	0	0	0	0	0	0	0	0	0	0	0	0	0	0	0	0	0	0	0	0	0	0	0	0	0	0	0	0	0
0	0	0	0	0	0	0	0	0	0	0	0	0	0	0	0	0	0	0	0	0	0	0	0	0	0	0	0	0	0	0
0	0	0	0	0	0	0	0	0	0	0	0	0	0	0	0	0	0	0	0	0	0	0	0	0	0	0	0	0	0	0
0	0	0	0	0	0	0	0	0	0	0	0	0	0	0	0	0	0	0	0	0	0	0	0	0	0	0	0	0	0	0
0	0	0	0	0	0	0	0	0	0	0	0	0	0	0	0	0	0	0	0	0	0	0	0	0	0	0	0	0	0	0
0	0	0	0	0	0	0	0	0	0	0	0	0	0	0	0	0	0	0	0	0	0	0	0	0	0	0	0	0	0	0
0	0	0	0	0	0	0	0	0	0	0	0	0	0	0	0	0	0	0	0	0	0	0	0	0	0	0	0	0	0	0
0	0	0	0	0	0	0	0	0	0	0	0	0	0	0	0	0	0	0	0	0	0	0	0	0	0	0	0	0	0	0
0	0	0	0	0	0	0	0	0	0	0	0	0	0	0	0	0	0	0	0	0	0	0	0	0	0	0	0	0	0	0
0	0	0	0	0	0	0	0	0	0	0	0	0	0	0	0	0	0	0	0	0	0	0	0	0	0	0	0	0	0	0
0	0	0	0	0	0	0	0	0	0	0	0	0	0	0	0	0	0	0	0	0	0	0	0	0	0	0	0	0	0	0
0	0	0	0	0	0	0	0	0	0	0	0	0	0	0	0	0	0	0	0	0	0	0	0	0	0	0	0	0	0	0
0	0	0	0	0	0	0	0	0	0	0	0	0	0	0	0	0	0	0	0	0	0	0	0	0	0	0	0	0	0	0
0	0	0	0	0	0	0	0	0	0	0	0	0	0	0	0	0	0	0	0	0	0	0	0	0	0	0	0	0	0	0
0	0	0	0	0	0	0	0	0	0	0	0	0	0	0	0	0	0	0	0	0	0	0	0	0	0	0	0	0	0	0
0	0	0	0	0	0	0	0	0	0	0	0	0	0	0	0	0	0	0	0	0	0	0	0	0	0	0	0	0	0	0
0	0	0	0	0	0	0	0	0	0	0	0	0	0	0	0	0	0	0	0	0	0	0	0	0	0	0	0	0	0	0
0	0	0	0	0	0	0	0	0	0	0	0	0	0	0	0	0	0	0	0	0	0	0	0	0	0	0	0	0	0	0
0	0	0	0	0	0	0	0	0	0	0	0	0	0	0	0	0	0	0	0	0	0	0	0	0	0	0	0	0	0	0
0	0	0	0	0	0	0	0	0	0	0	0	0	0	0	0	0	0	0	0	0	0	0	0	0	0	0	0	0	0	0
0	0	0	0	0	0	0	0	0	0	0	0	0	0	0	0	0	0	0	0	0	0	0	0	0	0	0	0	0	0	0
0	0	0	0	0	0	0	0	0	0	0	0	0	0	0	0	0	0	0	0	0	0	0	0	0	0	0	0	0	0	0
0	0	0	0	0	0	0	0	0	0	0	0	0	0	0	0	0	0	0	0	0	0	0	0	0	0	0	0	0	0	0
0	0	0	0	0	0	0	0	0	0	0	0	0	0	0	0	0	0	0	0	0	0	0	0	0	0	0	0	0	0	0
0	0	0	0	0	0	0	0	0	0	0	0	0	0	0	0	0	0	0	0	0	0	0	0	0	0	0	0	0	0	0
0	0	0	0	0	0	0	0	0	0	0	0	0	0	0	0	0	0	0	0	0	0	0	0	0	0	0	0	0	0	0
0	0	0	0	0	0	0	0	0	0	0	0	0	0	0	0	0	0	0	0	0	0	0	0	0	0	0	0	0	0	0
0	0	0	0	0	0	0	0	0	0	0	0	0	0	0	0	0	0	0	0	0	0	0	0	0	0	0	0	0	0	0
0	0	0	0	0	0	0	0	0	0	0	0	0	0	0	0	0	0	0	0	0	0	0	0	0	0	0	0	0	0	0
0	0	0	0	0	0	0	0	0	0	0	0	0	0	0	0	0	0	0	0	0	0	0	0	0	0	0	0	0	0	0
0	0	0	0	0	0	0	0	0	0	0	0	0	0	0	0	0	0	0	0	0	0	0	0	0	0	0	0	0	0	0
0	0	0	0	0	0	0	0	0	0	0	0	0	0	0	0	0	0	0	0	0	0	0	0	0	0	0	0	0	0	0
0	0	0	0	0	0	0	0	0	0	0	0	0	0	0	0	0	0	0	0	0	0	0	0	0	0	0	0	0	0	0
0	0	0	0	0	0	0	0	0	0	0	0	0	0	0	0	0	0	0	0	0	0	0	0	0	0	0	0	0	0	0
0	0	0	0	0	0	0	0	0	0	0	0	0	0	0	0	0	0	0	0	0	0	0	0	0	0	0	0	0	0	0
0	0	0	0	0	0	0	0	0	0	0	0	0	0	0	0	0	0	0	0	0	0	0	0	0	0	0	0	0	0	0
0	0	0	0	0	0	0	0	0	0	0	0	0	0	0	0	0	0	0	0	0	0	0	0	0	0	0	0	0	0	0
0	0	0	0	0	0	0	0	0	0	0	0	0	0	0	0	0	0	0	0	0	0	0	0	0	0	0	0	0	0	0
0	0	0	0	0	0	0	0	0	0	0	0	0	0	0	0	0	0	0	0	0	0	0	0	0	0	0	0	0	0	0
0	0	0	0	0	0	0	0	0	0	0	0	0	0	0	0	0	0	0	0	0	0	0	0	0	0	0	0	0	0	0
0	0	0	0	0	0	0	0	0	0	0	0	0	0	0	0	0	0	0	0	0	0	0	0	0	0	0	0	0	0	0
0	0	0	0	0	0	0	0	0	0	0	0	0	0	0	0	0	0	0	0	0	0	0	0	0	0	0	0	0	0	0
0	0	0	0	0	0	0	0	0	0	0	0	0	0	0	0	0	0	0	0	0	0	0	0	0	0	0	0	0	0	0
0	0	0	0	0	0	0	0	0	0	0	0	0	0	0	0	0	0	0	0	0	0	0	0	0	0	0	0	0	0	0
0	0	0	0	0	0	0	0	0	0	0	0	0	0	0	0	0	0	0	0	0	0	0	0	0	0	0	0	0	0	0
0	0	0	0	0	0	0	0	0	0	0	0	0	0	0	0	0	0	0	0	0	0	0	0	0	0	0	0	0	0	0
0	0	0	0	0	0	0	0	0	0	0	0	0	0	0	0	0	0	0	0	0	0	0	0	0	0	0	0	0	0	0
0	0	0	0	0	0	0	0	0	0	0	0	0	0	0	0	0	0	0	0	0	0	0	0	0	0	0	0	0	0	0
0	0	0	0	0	0	0	0	0	0	0	0	0	0	0	0	0	0	0	0	0	0	0	0	0	0	0	0	0	0	0
0	0	0	0	0	0	0	0	0	0	0	0	0	0	0	0	0	0	0	0	0	0	0	0	0	0	0	0	0	0	0
0	0	0	0	0	0	0	0	0	0	0	0	0	0	0	0	0	0	0	0	0	0	0	0	0	0	0	0	0	0	0
0	0	0	0	0	0	0	0	0	0	0	0	0	0	0	0	0	0	0	0	0	0	0	0	0	0	0	0	0	0	0
0	0	0	0	0	0	0	0	0	0	0	0	0	0	0	0	0	0	0	0	0	0	0	0	0	0	0	0	0	0	0
0	0	0	0	0	0	0	0	0	0	0	0	0	0	0	0	0	0	0	0	0	0	0	0	0	0	0	0	0	0	0
0	0	0	0	0	0	0	0	0	0	0	0	0	0	0	0	0	0	0	0	0	0	0	0	0	0	0	0	0	0	0
0	0	0	0	0	0	0	0	0	0	0	0	0	0	0	0	0	0	0	0	0	0	0	0	0	0	0	0	0	0	0
0	0	0	0	0	0	0	0	0	0	0	0	0	0	0	0	0	0	0	0	0	0	0	0	0	0	0	0	0	0	0
0	0	0	0	0	0	0	0	0	0	0	0	0	0	0	0	0	0	0	0	0	0	0	0	0	0	0	0	0	0	0
0	0	0	0	0	0	0	0	0	0	0	0	0	0	0	0	0	0	0	0	0	0	0	0	0	0	0	0	0	0	0
0	0	0	0	0	0	0	0	0	0	0	0	0	0	0	0	0	0	0	0	0	0	0	0	0	0	0	0	0	0	0
0	0	0	0	0	0	0	0	0	0	0	0	0	0	0	0	0	0	0	0	0	0	0	0	0	0	0	0	0	0	0
0	0	0	0	0	0	0	0	0	0	0	0	0	0	0	0	0	0	0	0	0	0	0	0	0	0	0	0	0	0	0
0	0	0	0	0	0	0	0	0	0	0	0	0	0	0	0	0	0	0	0	0	0	0	0	0	0	0	0	0	0	0
0	0	0	0	0	0	0	0	0	0	0	0	0	0	0	0	0	0	0	0	0	0	0	0	0	0	0	0	0	0	0
0	0	0	0	0	0	0	0	0	0	0	0	0	0	0	0	0	0	0	0	0	0	0	0	0	0	0	0	0	0	0
0	0	0	0	0	0	0	0	0	0	0	0	0	0	0	0	0	0	0	0	0	0	0	0	0	0	0	0	0	0	0
0	0	0	0	0	0	0	0	0	0	0	0	0	0	0	0	0	0	0	0	0	0	0	0	0	0	0	0	0	0	0
0	0	0	0	0	0	0	0	0	0	0	0	0	0	0	0	0	0	0	0	0	0	0	0	0	0	0	0	0	0	0
0	0	0	0	0	0	0	0	0	0	0	0	0	0	0	0	0	0	0	0	0	0	0	0	0	0	0	0	0	0	0
0	0	0	0	0	0	0	0	0	0	0	0	0	0	0	0	0	0	0	0	0	0	0	0	0	0	0	0	0	0	0
0	0	0	0	0	0	0	0	0	0	0	0	0	0	0	0	0	0	0	0	0	0	0	0	0	0	0	0	0	0	0
0	0	0	0	0	0	0	0	0	0	0	0	0	0	0	0	0	0	0	0	0	0	0	0	0	0	0	0	0	0	0
0	0	0	0	0	0	0	0	0	0	0	0	0	0	0	0	0	0	0	0	0	0	0	0	0	0	0	0	0	0	0
0	0	0	0	0	0	0	0	0	0	0	0	0	0	0	0	0	0	0	0	0	0	0	0	0	0	0	0	0	0	0
0	0	0	0	0	0	0	0	0	0	0	0	0	0	0	0	0	0	0	0	0	0	0	0	0	0	0	0	0	0	0
0	0	0	0	0	0	0	0	0	0	0	0	0	0	0	0	0	0	0	0	0	0	0	0	0	0	0	0	0	0	0
0	0	0	0	0	0	0	0	0	0	0	0	0	0	0	0	0	0	0	0	0	0	0	0	0	0	0	0	0	0	0
0	0	0	0	0	0	0	0	0	0	0	0	0	0	0	0	0	0	0	0	0	0	0	0	0	0	0	0	0	0	0
0	0	0	0	0	0	0	0	0	0	0	0	0	0	0	0	0	0	0	0	0	0	0	0	0	0	0	0	0	0	0
0	0	0	0	0	0	0	0	0	0	0	0	0	0	0	0	0	0	0	0	0	0	0	0	0	0	0	0	0	0	0
0	0	0	0	0	0	0	0	0	0	0	0	0	0	0	0	0	0	0	0	0	0	0	0	0	0	0	0	0	0	0
0	0	0	0	0	0	0	0	0	0	0	0	0	0	0	0	0	0	0	0	0	0	0	0	0	0	0	0	0	0	0
0	0	0	0	0	0	0	0	0	0	0	0	0	0	0	0	0	0	0	0	0	0	0	0	0	0	0	0	0	0	0
0	0	0	0	0	0	0	0	0	0	0	0	0	0	0	0	0	0	0	0	0	0	0	0	0	0	0	0	0	0	0
0	0	0	0	0	0	0	0	0	0	0	0	0	0	0	0	0	0	0	0	0	0	0	0	0	0	0	0	0	0	0
0	0	0	0	0	0	0	0	0	0	0	0	0	0	0	0	0	0	0	0	0	0	0	0	0	0	0	0	0	0	0
0	0	0	0	0	0	0	0	0	0	0	0	0	0	0	0	0	0	0	0	0	0	0	0	0	0	0	0	0	0	0
0	0	0	0	0	0	0	0	0	0	0	0	0	0	0	0	0	0	0	0	0	0	0	0	0	0	0	0	0	0	0
0	0	0	0	0	0	0	0	0	0	0	0	0	0	0	0	0	0	0	0	0	0	0	0	0	0	0	0	0	0	0
0	0	0	0	0	0	0	0	0	0	0	0	0	0	0	0	0	0	0	0	0	0	0	0	0	0	0	0	0	0	0
0	0	0	0	0	0	0	0	0	0	0	0	0	0	0	0	0	0	0	0	0	0	0	0	0	0	0	0	0	0	0
0	0	0	0	0	0	0	0	0	0	0	0	0	0	0	0	0	0	0	0	0	0	0	0	0	0	0	0	0	0	0
0	0	0	0	0	0	0	0	0	0	0	0	0	0	0	0	0	0	0	0	0	0	0	0	0	0	0	0	0	0	0
0	0	0	0	0	0	0	0	0	0	0	0	0	0	0	0	0	0	0	0	0	0	0	0	0	0	0	0	0	0	0
0	0	0	0	0	0	0	0	0	0	0	0	0	0	0	0	0	0	0	0	0	0	0	0	0	0	0	0	0	0	0
0	0	0	0	0	0	0	0	0	0	0	0	0	0	0	0	0	0	0	0	0	0	0	0	0	0	0	0	0	0	0
0	0	0	0	0	0	0	0	0	0	0	0	0	0	0	0	0	0	0	0	0	0	0	0	0	0	0	0	0	0	0
0	0	0	0	0	0	0	0	0	0	0	0	0	0	0	0	0	0	0	0	0	0	0	0	0	0	0	0	0	0	0
0	0	0	0	0	0	0	0	0	0	0	0	0	0	0	0	0	0	0	0	0	0	0	0	0	0	0	0	0	0	0
0	0	0	0	0	0	0	0	0	0	0	0	0	0	0	0	0	0	0	0	0	0	0	0	0	0	0	0	0	0	0
0	0	0	0	0	0	0	0	0	0	0	0	0	0	0	0	0	0	0	0	0	0	0	0	0	0	0	0	0	0	0
0	0	0	0	0	0	0	0	0	0	0	0	0	0	0	0	0	0	0	0	0	0	0	0	0	0	0	0	0	0	0
0	0	0	0	0	0	0	0	0	0	0	0	0	0	0	0	0	0	0	0	0	0	0	0	0	0	0	0	0	0	0
0	0	0	0	0	0	0	0	0	0	0	0	0	0	0	0	0	0	0	0	0	0	0	0	0	0	0	0	0	0	0
0	0	0	0	0	0	0	0	0	0	0	0	0	0	0	0	0	0	0	0	0	0	0	0	0	0	0	0	0	0	0
0	0	0	0	0	0	0	0	0	0	0	0	0	0	0	0	0	0	0	0	0	0	0	0	0	0	0	0	0	0	0
0	0	0	0	0	0	0	0	0	0	0	0	0	0	0	0	0	0	0	0	0	0	0	0	0	0	0	0	0	0	0
0	0	0	0	0	0	0	0	0	0	0	0	0	0	0	0	0	0	0	0	0	0	0	0	0	0	0	0	0	0	0
0	0	0	0	0	0	0	0	0	0	0	0	0	0	0	0	0	0	0	0	0	0	0	0	0	0	0	0	0	0	0
0	0	0	0	0	0	0	0	0	0	0	0	0	0	0	0	0	0	0	0	0	0	0	0	0	0	0	0	0	0	0
0	0	0	0	0	0	0	0	0	0	0	0	0	0	0	0	0	0	0	0	0	0	0	0	0	0	0	0	0	0	0
0	0	0	0	0	0	0	0	0	0	0	0	0	0	0	0	0	0	0	0	0	0	0	0	0	0	0	0	0	0	0
0	0	0	0	0	0	0	0	0	0	0	0	0	0	0	0	0	0	0	0	0	0	0	0	0	0	0	0	0	0	0
0	0	0	0	0	0	0	0	0	0	0	0	0	0	0	0	0	0	0	0	0	0	0	0	0	0	0	0	0	0	0
0	0	0	0	0	0	0	0	0	0	0	0	0	0	0	0	0	0	0	0	0	0	0	0	0	0	0	0	0	0	0
0	0	0	0	0	0	0	0	0	0	0	0	0	0	0	0	0	0	0	0	0	0	0	0	0	0	0	0	0	0	0
0	0	0	0	0	0	0	0	0	0	0	0	0	0	0	0	0	0	0	0	0	0	0	0	0	0	0	0	0	0	0
0	0	0	0	0	0	0	0	0	0	0	0	0	0	0	0	0	0	0	0	0	0	0	0	0	0	0	0	0	0	0
0	0	0	0	0	0	0	0	0	0	0	0	0	0	0	0	0	0	0	0	0	0	0	0	0	0	0	0	0	0	0
0	0	0	0	0	0	0	0	0	0	0	0	0	0	0	0	0	0	0	0	0	0	0	0	0	0	0	0	0	0	0
0	0	0	0	0	0	0	0	0	0	0	0	0	0	0	0	0	0	0	0	0	0	0	0	0	0	0	0	0	0	0
0	0	0	0	0	0	0	0	0	0	0	0	0	0	0	0	0	0	0	0	0	0	0	0	0	0	0	0	0	0	0
0	0	0	0	0	0	0	0	0	0	0	0	0	0	0	0	0	0	0	0	0	0	0	0	0	0	0	0	0	0	0
0	0	0	0	0	0	0	0	0	0	0	0	0	0	0	0	0	0	0	0	0	0	0	0	0	0	0	0	0	0	0
0	0	0	0	0	0	0	0	0	0	0	0	0	0	0	0	0	0	0	0	0	0	0	0	0	0	0	0	0	0	0
0	0	0	0	0	0	0	0	0	0	0	0	0	0	0	0	0	0	0	0	0	0	0	0	0	0	0	0	0	0	0
0	0	0	0	0	0	0	0	0	0	0	0	0	0	0	0	0	0	0	0	0	0	0	0	0	0	0	0	0	0	0
0	0	0	0	0	0	0	0	0	0	0	0	0	0	0	0	0	0	0	0	0	0	0	0	0	0	0	0	0	0	0
0	0	0	0	0	0	0	0	0	0	0	0	0	0	0	0	0	0	0	0	0	0	0	0	0	0	0	0	0	0	0
0	0	0	0	0	0	0	0	0	0	0	0	0	0	0	0	0	0	0	0	0	0	0	0	0	0	0	0	0	0	0
0	0	0	0	0	0	0	0	0	0	0	0	0	0	0	0	0	0	0	0	0	0	0	0	0	0	0	0	0	0	0
0	0	0	0	0	0	0	0	0	0	0	0	0	0	0	0	0	0	0	0	0	0	0	0	0	0	0	0	0	0	0
0	0	0	0	0	0	0	0	0	0	0	0	0	0	0	0	0	0	0	0	0	0	0	0	0	0	0	0	0	0	0
0	0	0	0	0	0	0	0	0	0	0	0	0	0	0	0	0	0	0	0	0	0	0	0	0	0	0	0	0	0	0
0	0	0	0	0	0	0	0	0	0	0	0	0	0	0	0	0	0	0	0	0	0	0	0	0	0	0	0	0	0	0
0	0	0	0	0	0	0	0	0	0	0	0	0	0	0	0	0	0	0	0	0	0	0	0	0	0	0	0	0	0	0
0	0	0	0	0	0	0	0	0	0	0	0	0	0	0	0	0	0	0	0	0	0	0	0	0	0	0	0	0	0	0
0	0	0	0	0	0	0	0	0	0	0	0	0	0	0	0	0	0	0	0	0	0	0	0	0	0	0	0	0	0	0
0	0	0	0	0	0	0	0	0	0	0	0	0	0	0	0	0	0	0	0	0	0	0	0	0	0	0	0	0	0	0
0	0	0	0	0	0	0	0	0	0	0	0	0	0	0	0	0	0	0	0	0	0	0	0	0	0	0	0	0	0	0
0	0	0	0	0	0	0	0	0	0	0	0	0	0	0	0	0	0	0	0	0	0	0	0	0	0	0	0	0	0	0
0	0	0	0	0	0	0	0	0	0	0	0	0	0	0	0	0	0	0	0	0	0	0	0	0	0	0	0	0	0	0
0	0	0	0	0	0	0	0	0	0	0	0	0	0	0	0	0	0	0	0	0	0	0	0	0	0	0	0	0	0	0
0	0	0	0	0	0	0	0	0	0	0	0	0	0	0	0	0	0	0	0	0	0	0	0	0	0	0	0	0	0	0
0	0	0	0	0	0	0	0	0	0	0	0	0	0	0	0	0	0	0	0	0	0	0	0	0	0	0	0	0	0	0
0	0	0	0	0	0	0	0	0	0	0	0	0	0	0	0	0	0	0	0	0	0	0	0	0	0	0	0	0	0	0
0	0	0	0	0	0	0	0	0	0	0	0	0	0	0	0	0	0	0	0	0	0	0	0	0	0	0	0	0	0	0
0	0	0	0	0	0	0	0	0	0	0	0	0	0	0	0	0	0	0	0	0	0	0	0	0	0	0	0	0	0	0
0	0	0	0	0	0	0	0	0	0	0	0	0	0	0	0	0	0	0	0	0	0	0	0	0	0	0	0	0	0	0
0	0	0	0	0	0	0	0	0	0	0	0	0	0	0	0	0	0	0	0	0	0	0	0	0	0	0	0	0	0	0
0	0	0	0	0	0	0	0	0	0	0	0	0	0	0	0	0	0	0	0	0	0	0	0	0	0	0	0	0	0	0
0	0	0	0	0	0	0	0	0	0	0	0	0	0	0	0	0	0	0	0	0	0	0	0	0	0	0	0	0	0	0
0	0	0	0	0	0	0	0	0	0	0	0	0	0	0	0	0	0	0	0	0	0	0	0	0	0	0	0	0	0	0
0	0	0	0	0	0	0	0	0	0	0	0	0	0	0	0	0	0	0	0	0	0	0	0	0	0	0	0	0	0	0
0	0	0	0	0	0	0	0	0	0	0	0	0	0	0	0	0	0	0	0	0	0	0	0	0	0	0	0	0	0	0
0	0	0	0	0	0	0	0	0	0	0	0	0	0	0	0	0	0	0	0	0	0	0	0	0	0	0	0	0	0	0
0	0	0	0	0	0	0	0	0	0	0	0	0	0	0	0	0	0	0	0	0	0	0	0	0	0	0	0	0	0	0
0	0	0	0	0	0	0	0	0	0	0	0	0	0	0	0	0	0	0	0	0	0	0	0	0	0	0	0	0	0	0
0	0	0	0	0	0	0	0	0	0	0	0	0	0	0	0	0	0	0	0	0	0	0	0	0	0	0	0	0	0	0
0	0	0	0	0	0	0	0	0	0	0	0	0	0	0	0	0	0	0	0	0	0	0	0	0	0	0	0	0	0	0
0	0	0	0	0	0	0	0	0	0	0	0	0	0	0	0	0	0	0	0	0	0	0	0	0	0	0	0	0	0	0
0	0	0	0	0	0	0	0	0	0	0	0	0	0	0	0	0	0	0	0	0	0	0	0	0	0	0	0	0	0	0
0	0	0	0	0	0	0	0	0	0	0	0	0	0	0	0	0	0	0	0	0	0	0	0	0	0	0	0	0	0	0
0	0	0	0	0	0	0	0	0	0	0	0	0	0	0	0	0	0	0	0	0	0	0	0	0	0	0	0	0	0	0
0	0	0	0	0	0	0	0	0	0	0	0	0	0	0	0	0	0	0	0	0	0	0	0	0	0	0	0	0	0	0
0	0	0	0	0	0	0	0	0	0	0	0	0	0	0	0	0	0	0	0	0	0	0	0	0	0	0	0	0	0	0
0	0	0	0	0	0	0	0	0	0	0	0	0	0	0	0	0	0	0	0	0	0	0	0	0	0	0	0	0	0	0
0	0	0	0	0	0	0	0	0	0	0	0	0	0	0	0	0	0	0	0	0	0	0	0	0	0	0	0	0	0	0
0	0	0	0	0	0	0	0	0	0	0	0	0	0	0	0	0	0	0	0	0	0	0	0	0	0	0	0	0	0	0
0	0	0	0	0	0	0	0	0	0	0	0	0	0	0	0	0	0	0	0	0	0	0	0	0	0	0	0	0	0	0
0	0	0	0	0	0	0	0	0	0	0	0	0	0	0	0	0	0	0	0	0	0	0	0	0	0	0	0	0	0	0
0	0	0	0	0	0	0	0	0	0	0	0	0	0	0	0	0	0	0	0	0	0	0	0	0	0	0	0	0	0	0
0	0	0	0	0	0	0	0	0	0	0	0	0	0	0	0	0	0	0	0	0	0	0	0	0	0	0	0	0	0	0
0	0	0	0	0	0	0	0	0	0	0	0	0	0	0	0	0	0	0	0	0	0	0	0	0	0	0	0	0	0	0
0	0	0	0	0	0	0	0	0	0	0	0	0	0	0	0	0	0	0	0	0	0	0	0	0	0	0	0	0	0	0
0	0	0	0	0	0	0	0	0	0	0	0	0	0	0	0	0	0	0	0	0	0	0	0	0	0	0	0	0	0	0
0	0	0	0	0	0	0	0	0	0	0	0	0	0	0	0	0	0	0	0	0	0	0	0	0	0	0	0	0	0	0
0	0	0	0	0	0	0	0	0	0	0	0	0	0	0	0	0	0	0	0	0	0	0	0	0	0	0	0	0	0	0
0	0	0	0	0	0	0	0	0	0	0	0	0	0	0	0	0	0	0	0	0	0	0	0	0	0	0	0	0	0	0
0	0	0	0	0	0	0	0	0	0	0	0	0	0	0	0	0	0	0	0	0	0	0	0	0	0	0	0	0	0	0
0	0	0	0	0	0	0	0	0	0	0	0	0	0	0	0	0	0	0	0	0	0	0	0	0	0	0	0	0	0	0
0	0	0	0	0	0	0	0	0	0	0	0	0	0	0	0	0	0	0	0	0	0	0	0	0	0	0	0	0	0	0
0	0	0	0	0	0	0	0	0	0	0	0	0	0	0	0	0	0	0	0	0	0	0	0	0	0	0	0	0	0	0
0	0	0	0	0	0	0	0	0	0	0	0	0	0	0	0	0	0	0	0	0	0	0	0	0	0	0	0	0	0	0
0	0	0	0	0	0	0	0	0	0	0	0	0	0	0	0	0	0	0	0	0	0	0	0	0	0	0	0	0	0	0
0	0	0	0	0	0	0	0	0	0	0	0	0	0	0	0	0	0	0	0	0	0	0	0	0	0	0	0	0	0	0
0	0	0	0	0	0	0	0	0	0	0	0	0	0	0	0	0	0	0	0	0	0	0	0	0	0	0	0	0	0	0
0	0	0	0	0	0	0	0	0	0	0	0	0	0	0	0	0	0	0	0	0	0	0	0	0	0	0	0	0	0	0
0	0	0	0	0	0	0	0	0	0	0	0	0	0	0	0	0	0	0	0	0	0	0	0	0	0	0	0	0	0	0
0	0	0	0	0	0	0	0	0	0	0	0	0	0	0	0	0	0	0	0	0	0	0	0	0	0	0	0	0	0	0
0	0	0	0	0	0	0	0	0	0	0	0	0	0	0	0	0	0	0	0	0	0	0	0	0	0	0	0	0	0	0
0	0	0	0	0	0	0	0	0	0	0	0	0	0	0	0	0	0	0	0	0	0	0	0	0	0	0	0	0	0	0
0	0	0	0	0	0	0	0	0	0	0	0	0	0	0	0	0	0	0	0	0	0	0	0	0	0	0	0	0	0	0
0	0	0	0	0	0	0	0	0	0	0	0	0	0	0	0	0	0	0	0	0	0	0	0	0	0	0	0	0	0	0
0	0	0	0	0	0	0	0	0	0	0	0	0	0	0	0	0	0	0	0	0	0	0	0	0	0	0	0	0	0	0
0	0	0	0	0	0	0	0	0	0	0	0	0	0	0	0	0	0	0	0	0	0	0	0	0	0	0	0	0	0	0
0	0	0	0	0	0	0	0	0	0	0	0	0	0	0	0	0	0	0	0	0	0	0	0	0	0	0	0	0	0	0
0	0	0	0	0	0	0	0	0	0	0	0	0	0	0	0	0	0	0	0	0	0	0	0	0	0	0	0	0	0	0
0	0	0	0	0	0	0	0	0	0	0	0	0	0	0	0	0	0	0	0	0	0	0	0	0	0	0	0	0	0	0
0	0	0	0	0	0	0	0	0	0	0	0	0	0	0	0	0	0	0	0	0	0	0	0	0	0	0	0	0	0	0
0	0	0	0	0	0	0	0	0	0	0	0	0	0	0	0	0	0	0	0	0	0	0	0	0	0	0	0	0	0	0
0	0	0	0	0	0	0	0	0	0	0	0	0	0	0	0	0	0	0	0	0	0	0	0	0	0	0	0	0	0	0
0	0	0	0	0	0	0	0	0	0	0	0	0	0	0	0	0	0	0	0	0	0	0	0	0	0	0	0	0	0	0
0	0	0	0	0	0	0	0	0	0	0	0	0	0	0	0	0	0	0	0	0	0	0	0	0	0	0	0	0	0	0
0	0	0	0	0	0	0	0	0	0	0	0	0	0	0	0	0	0	0	0	0	0	0	0	0	0	0	0	0	0	0
0	0	0	0	0	0	0	0	0	0	0	0	0	0	0	0	0	0	0	0	0	0	0	0	0	0	0	0	0	0	0
0	0	0	0	0	0	0	0	0	0	0	0	0	0	0	0	0	0	0	0	0	0	0	0	0	0	0	0	0	0	0
0	0	0	0	0	0	0	0	0	0	0	0	0	0	0	0	0	0	0	0	0	0	0	0	0	0	0	0	0	0	0
0	0	0	0	0	0	0	0	0	0	0	0	0	0	0	0	0	0	0	0	0	0	0	0	0	0	0	0	0	0	0
0	0	0	0	0	0	0	0	0	0	0	0	0	0	0	0	0	0	0	0	0	0	0	0	0	0	0	0	0	0	0
0	0	0	0	0	0	0	0	0	0	0	0	0	0	0	0	0	0	0	0	0	0	0	0	0	0	0	0	0	0	0
0	0	0	0	0	0	0	0	0	0	0	0	0	0	0	0	0	0	0	0	0	0	0	0	0	0	0	0	0	0	0
0	0	0	0	0	0	0	0	0	0	0	0	0	0	0	0	0	0	0	0	0	0	0	0	0	0	0	0	0	0	0
0	0	0	0	0	0	0	0	0	0	0	0	0	0	0	0	0	0	0	0	0	0	0	0	0	0	0	0	0	0	0
0	0	0	0	0	0	0	0	0	0	0	0	0	0	0	0	0	0	0	0	0	0	0	0	0	0	0	0	0	0	0
0	0	0	0	0	0	0	0	0	0	0	0	0	0	0	0	0	0	0	0	0	0	0	0	0	0	0	0	0	0	0
0	0	0	0	0	0	0	0	0	0	0	0	0	0	0	0	0	0	0	0	0	0	0	0	0	0	0	0	0	0	0
0	0	0	0	0	0	0	0	0	0	0	0	0	0	0	0	0	0	0	0	0	0	0	0	0	0	0	0	0	0	0
0	0	0	0	0	0	0	0	0	0	0	0	0	0	0	0	0	0	0	0	0	0	0	0	0	0	0	0	0	0	0
0	0	0	0	0	0	0	0	0	0	0	0	0	0	0	0	0	0	0	0	0	0	0	0	0	0	0	0	0	0	0
0	0	0	0	0	0	0	0	0	0	0	0	0	0	0	0	0	0	0	0	0	0	0	0	0	0	0	0	0	0	0
0	0	0	0	0	0	0	0	0	0	0	0	0	0	0	0	0	0	0	0	0	0	0	0	0	0	0	0	0	0	0
0	0	0	0	0	0	0	0	0	0	0	0	0	0	0	0	0	0	0	0	0	0	0	0	0	0	0	0	0	0	0
0	0	0	0	0	0	0	0	0	0	0	0	0	0	0	0	0	0	0	0	0	0	0	0	0	0	0	0	0	0	0
0	0	0	0	0	0	0	0	0	0	0	0	0	0	0	0	0	0	0	0	0	0	0	0	0	0	0	0	0	0	0
0	0	0	0	0	0	0	0	0	0	0	0	0	0	0	0	0	0	0	0	0	0	0	0	0	0	0	0	0	0	0
0	0	0	0	0	0	0	0	0	0	0	0	0	0	0	0	0	0	0	0	0	0	0	0	0	0	0	0	0	0	0
0	0	0	0	0	0	0	0	0	0	0	0	0	0	0	0	0	0	0	0	0	0	0	0	0	0	0	0	0	0	0
0	0	0	0	0	0	0	0	0	0	0	0	0	0	0	0	0	0	0	0	0	0	0	0	0	0	0	0	0	0	0
0	0	0	0	0	0	0	0	0	0	0	0	0	0	0	0	0	0	0	0	0	0	0	0	0	0	0	0	0	0	0
0	0	0	0	0	0	0	0	0	0	0	0	0	0	0	0	0	0	0	0	0	0	0	0	0	0	0	0	0	0	0
0	0	0	0	0	0	0	0	0	0	0	0	0	0	0	0	0	0	0	0	0	0	0	0	0	0	0	0	0	0	0
0	0	0	0	0	0	0	0	0	0	0	0	0	0	0	0	0	0	0	0	0	0	0	0	0	0	0	0	0	0	0
0	0	0	0	0	0	0	0	0	0	0	0	0	0	0	0	0	0	0	0	0	0	0	0	0	0	0	0	0	0	0
0	0	0	0	0	0	0	0	0	0	0	0	0	0	0	0	0	0	0	0	0	0	0	0	0	0	0	0	0	0	0
0	0	0	0	0	0	0	0	0	0	0	0	0	0	0	0	0	0	0	0	0	0	0	0	0	0	0	0	0	0	0
0	0	0	0	0	0	0	0	0	0	0	0	0	0	0	0	0	0	0	0	0	0	0	0	0	0	0	0	0	0	0
0	0	0	0	0	0	0	0	0	0	0	0	0	0	0	0	0	0	0	0	0	0	0	0	0	0	0	0	0	0	0
0	0	0	0	0	0	0	0	0	0	0	0	0	0	0	0	0	0	0	0	0	0	0	0	0	0	0	0	0	0	0
0	0	0	0	0	0	0	0	0	0	0	0	0	0	0	0	0	0	0	0	0	0	0	0	0	0	0	0	0	0	0
0	0	0	0	0	0	0	0	0	0	0	0	0	0	0	0	0	0	0	0	0	0	0	0	0	0	0	0	0	0	0
0	0	0	0	0	0	0	0	0	0	0	0	0	0	0	0	0	0	0	0	0	0	0	0	0	0	0	0	0	0	0
0	0	0	0	0	0	0	0	0	0	0	0	0	0	0	0	0	0	0	0	0	0	0	0	0	0	0	0	0	0	0
0	0	0	0	0	0	0	0	0	0	0	0	0	0	0	0	0	0	0	0	0	0	0	0	0	0	0	0	0	0	0
0	0	0	0	0	0	0	0	0	0	0	0	0	0	0	0	0	0	0	0	0	0	0	0	0	0	0	0	0	0	0
0	0	0	0	0	0	0	0	0	0	0	0	0	0	0	0	0	0	0	0	0	0	0	0	0	0	0	0	0	0	0
0	0	0	0	0	0	0	0	0	0	0	0	0	0	0	0	0	0	0	0	0	0	0	0	0	0	0	0	0	0	0
0	0	0	0	0	0	0	0	0	0	0	0	0	0	0	0	0	0	0	0	0	0	0	0	0	0	0	0	0	0	0
0	0	0	0	0	0	0	0	0	0	0	0	0	0	0	0	0	0	0	0	0	0	0	0	0	0	0	0	0	0	0
0	0	0	0	0	0	0	0	0	0	0	0	0	0	0	0	0	0	0	0	0	0	0	0	0	0	0	0	0	0	0
0	0	0	0	0	0	0	0	0	0	0	0	0	0	0	0	0	0	0	0	0	0	0	0	0	0	0	0	0	0	0
0	0	0	0	0	0	0	0	0	0	0	0	0	0	0	0	0	0	0	0	0	0	0	0	0	0	0	0	0	0	0
0	0	0	0	0	0	0	0	0	0	0	0	0	0	0	0	0	0	0	0	0	0	0	0	0	0	0	0	0	0	0
0	0	0	0	0	0	0	0	0	0	0	0	0	0	0	0	0	0	0	0	0	0	0	0	0	0	0	0	0	0	0
0	0	0	0	0	0	0	0	0	0	0	0	0	0	0	0	0	0	0	0	0	0	0	0	0	0	0	0	0	0	0
0	0	0	0	0	0	0	0	0	0	0	0	0	0	0	0	0	0	0	0	0	0	0	0	0	0	0	0	0	0	0
0	0	0	0	0	0	0	0	0	0	0	0	0	0	0	0	0	0	0	0	0	0	0	0	0	0	0	0	0	0	0
0	0	0	0	0	0	0	0	0	0	0	0	0	0	0	0	0	0	0	0	0	0	0	0	0	0	0	0	0	0	0
0	0	0	0	0	0	0	0	0	0	0	0	0	0	0	0	0	0	0	0	0	0	0	0	0	0	0	0	0	0	0
0	0	0	0	0	0	0	0	0	0	0	0	0	0	0	0	0	0	0	0	0	0	0	0	0	0	0	0	0	0	0
0	0	0	0	0	0	0	0	0	0	0	0	0	0	0	0	0	0	0	0	0	0	0	0	0	0	0	0	0	0	0
0	0	0	0	0	0	0	0	0	0	0	0	0	0	0	0	0	0	0	0	0	0	0	0	0	0	0	0	0	0	0
0	0	0	0	0	0	0	0	0	0	0	0	0	0	0	0	0	0	0	0	0	0	0	0	0	0	0	0	0	0	0
0	0	0	0	0	0	0	0	0	0	0	0	0	0	0	0	0	0	0	0	0	0	0	0	0	0	0	0	0	0	0
0	0	0	0	0	0	0	0	0	0	0	0	0	0	0	0	0	0	0	0	0	0	0	0	0	0	0	0	0	0	0
0	0	0	0	0	0	0	0	0	0	0	0	0	0	0	0	0	0	0	0	0	0	0	0	0	0	0	0	0	0	0
0	0	0	0	0	0	0	0	0	0	0	0	0	0	0	0	0	0	0	0	0	0	0	0	0	0	0	0	0	0	0
0	0	0	0	0	0	0	0	0	0	0	0	0	0	0	0	0	0	0	0	0	0	0	0	0	0	0	0	0	0	0
0	0	0	0	0	0	0	0	0	0	0	0	0	0	0	0	0	0	0	0	0	0	0	0	0	0	0	0	0	0	0
0	0	0	0	0	0	0	0	0	0	0	0	0	0	0	0	0	0	0	0	0	0	0	0	0	0	0	0	0	0	0
0	0	0	0	0	0	0	0	0	0	0	0	0	0	0	0	0	0	0	0	0	0	0	0	0	0	0	0	0	0	0
0	0	0	0	0	0	0	0	0	0	0	0	0	0	0	0	0	0	0	0	0	0	0	0	0	0	0	0	0	0	0
0	0	0	0	0	0	0	0	0	0	0	0	0	0	0	0	0	0	0	0	0	0	0	0	0	0	0	0	0	0	0
0	0	0	0	0	0	0	0	0	0	0	0	0	0	0	0	0	0	0	0	0	0	0	0	0	0	0	0	0	0	0
0	0	0	0	0	0	0	0	0	0	0	0	0	0	0	0	0	0	0	0	0	0	0	0	0	0	0	0	0	0	0
0	0	0	0	0	0	0	0	0	0	0	0	0	0	0	0	0	0	0	0	0	0	0	0	0	0	0	0	0	0	0
0	0	0	0	0	0	0	0	0	0	0	0	0	0	0	0	0	0	0	0	0	0	0	0	0	0	0	0	0	0	0
0	0	0	0	0	0	0	0	0	0	0	0	0	0	0	0	0	0	0	0	0	0	0	0	0	0	0	0	0	0	0
0	0	0	0	0	0	0	0	0	0	0	0	0	0	0	0	0	0	0	0	0	0	0	0	0	0	0	0	0	0	0
0	0	0	0	0	0	0	0	0	0	0	0	0	0	0	0	0	0	0	0	0	0	0	0	0	0	0	0	0	0	0
0	0	0	0	0	0	0	0	0	0	0	0	0	0	0	0	0	0	0	0	0	0	0	0	0	0	0	0	0	0	0
0	0	0	0	0	0	0	0	0	0	0	0	0	0	0	0	0	0	0	0	0	0	0	0	0	0	0	0	0	0	0
0	0	0	0	0	0	0	0	0	0	0	0	0	0	0	0	0	0	0	0	0	0	0	0	0	0	0	0	0	0	0
0	0	0	0	0	0	0	0	0	0	0	0	0	0	0	0	0	0	0	0	0	0	0	0	0	0	0	0	0	0	0
0	0	0	0	0	0	0	0	0	0	0	0	0	0	0	0	0	0	0	0	0	0	0	0	0	0	0	0	0	0	0
0	0	0	0	0	0	0	0	0	0	0	0	0	0	0	0	0	0	0	0	0	0	0	0	0	0	0	0	0	0	0
0	0	0	0	0	0	0	0	0	0	0	0	0	0	0	0	0	0	0	0	0	0	0	0	0	0	0	0	0	0	0
0	0	0	0	0	0	0	0	0	0	0	0	0	0	0	0	0	0	0	0	0	0	0	0	0	0	0	0	0	0	0
0	0	0	0	0	0	0	0	0	0	0	0	0	0	0	0	0	0	0	0	0	0	0	0	0	0	0	0	0	0	0
0	0	0	0	0	0	0	0	0	0	0	0	0	0	0	0	0	0	0	0	0	0	0	0	0	0	0	0	0	0	0
0	0	0	0	0	0	0	0	0	0	0	0	0	0	0	0	0	0	0	0	0	0	0	0	0	0	0	0	0	0	0
0	0	0	0	0	0	0	0	0	0	0	0	0	0	0	0	0	0	0	0	0	0	0	0	0	0	0	0	0	0	0
0	0	0	0	0	0	0	0	0	0	0	0	0	0	0	0	0	0	0	0	0	0	0	0	0	0	0	0	0	0	0
0	0	0	0	0	0	0	0	0	0	0	0	0	0	0	0	0	0	0	0	0	0	0	0	0	0	0	0	0	0	0
0	0	0	0	0	0	0	0	0	0	0	0	0	0	0	0	0	0	0	0	0	0	0	0	0	0	0	0	0	0	0
0	0	0	0	0	0	0	0	0	0	0	0	0	0	0	0	0	0	0	0	0	0	0	0	0	0	0	0	0	0	0
0	0	0	0	0	0	0	0	0	0	0	0	0	0	0	0	0	0	0	0	0	0	0	0	0	0	0	0	0	0	0
0	0	0	0	0	0	0	0	0	0	0	0	0	0	0	0	0	0	0	0	0	0	0	0	0	0	0	0	0	0	0
0	0	0	0	0	0	0	0	0	0	0	0	0	0	0	0	0	0	0	0	0	0	0	0	0	0	0	0	0	0	0
0	0	0	0	0	0	0	0	0	0	0	0	0	0	0	0	0	0	0	0	0	0	0	0	0	0	0	0	0	0	0
0	0	0	0	0	0	0	0	0	0	0	0	0	0	0	0	0	0	0	0	0	0	0	0	0	0	0	0	0	0	0
0	0	0	0	0	0	0	0	0	0	0	0	0	0	0	0	0	0	0	0	0	0	0	0	0	0	0	0	0	0	0
0	0	0	0	0	0	0	0	0	0	0	0	0	0	0	0	0	0	0	0	0	0	0	0	0	0	0	0	0	0	0
0	0	0	0	0	0	0	0	0	0	0	0	0	0	0	0	0	0	0	0	0	0	0	0	0	0	0	0	0	0	0
0	0	0	0	0	0	0	0	0	0	0	0	0	0	0	0	0	0	0	0	0	0	0	0	0	0	0	0	0	0	0
0	0	0	0	0	0	0	0	0	0	0	0	0	0	0	0	0	0	0	0	0	0	0	0	0	0	0	0	0	0	0
0	0	0	0	0	0	0	0	0	0	0	0	0	0	0	0	0	0	0	0	0	0	0	0	0	0	0	0	0	0	0
0	0	0	0	0	0	0	0	0	0	0	0	0	0	0	0	0	0	0	0	0	0	0	0	0	0	0	0	0	0	0
0	0	0	0	0	0	0	0	0	0	0	0	0	0	0	0	0	0	0	0	0	0	0	0	0	0	0	0	0	0	0
0	0	0	0	0	0	0	0	0	0	0	0	0	0	0	0	0	0	0	0	0	0	0	0	0	0	0	0	0	0	0
0	0	0	0	0	0	0	0	0	0	0	0	0	0	0	0	0	0	0	0	0	0	0	0	0	0	0	0	0	0	0
0	0	0	0	0	0	0	0	0	0	0	0	0	0	0	0	0	0	0	0	0	0	0	0	0	0	0	0	0	0	0
0	0	0	0	0	0	0	0	0	0	0	0	0	0	0	0	0	0	0	0	0	0	0	0	0	0	0	0	0	0	0
0	0	0	0	0	0	0	0	0	0	0	0	0	0	0	0	0	0	0	0	0	0	0	0	0	0	0	0	0	0	0
0	0	0	0	0	0	0	0	0	0	0	0	0	0	0	0	0	0	0	0	0	0	0	0	0	0	0	0	0	0	0
0	0	0	0	0	0	0	0	0	0	0	0	0	0	0	0	0	0	0	0	0	0	0	0	0	0	0	0	0	0	0
0	0	0	0	0	0	0	0	0	0	0	0	0	0	0	0	0	0	0	0	0	0	0	0	0	0	0	0	0	0	0
0	0	0	0	0	0	0	0	0	0	0	0	0	0	0	0	0	0	0	0	0	0	0	0	0	0	0	0	0	0	0
[truncated: 1,000 more rows]
