# Supplementary material for: A modified shuffled frog leaping algorithm with inertia weight
Source: Sci Rep. 2024 Feb 20;14:4146. doi: 10.1038/s41598-024-51306-1 (PMC11224354; doi:10.1038/s41598-024-51306-1)
Supplement: Supplementary file 1 — Supplementary Information. [file 41598_2024_51306_MOESM1_ESM.zip › data/F2/MSFLA_Q_20.xls]

## Sheet: Sheet1
0.111205	-0.0701616	-2.00586	0.0842505	0.0667792	-0.250401	-0.158394	0.420442	-0.00922006	0.305935	-0.009873	0.0793826	-0.347111	-0.807389	-0.0601922	-0.0922955	0.0901836	-0.0152023	-0.0148589	0.0457935	-0.0179599	-0.00576823	0.136405	0.00437879	0.0311942	-0.325649	0.10433	-0.134023	-0.0947549	-0.130578	6.02997
0.00336432	0.0349136	-0.0611482	0.0406678	0.0130066	0.0221017	0.00618187	-0.00422323	0.00985565	-0.0334951	-0.0227533	0.0305279	0.00898157	-0.000711142	0.00855617	-0.00900002	0.0368645	0.000187045	0.00288486	0.00177056	0.00152366	-0.00816506	0.00590888	-0.0109729	0.00776528	-0.110612	-0.0317369	-0.000197361	0.0034883	0.0187391	0.550304
0.00329424	-0.00118666	-0.00105065	0.000513532	0.00185629	-0.00365992	-0.00078822	-0.000301453	0.000448803	0.0024124	-0.00223965	0.000746271	0.00117713	0.000863469	-0.000138995	0.0011634	-0.00425086	-0.00455344	0.00103773	0.000194694	-0.00278371	6.71248e-05	-0.00383987	-0.00086721	-0.000809328	2.49643e-05	0.00344289	0.0089791	0.00111933	-0.00548217	0.0592935
-0.0001394	0.000172699	-1.95297e-05	6.4936e-05	-0.00029059	-0.000846742	-3.34653e-05	1.30148e-05	-6.73377e-05	7.42397e-05	-2.66791e-05	0.000155028	0.000532344	3.7201e-05	-4.70472e-05	-2.74112e-05	-8.70016e-06	4.96697e-05	-1.72488e-05	-8.82377e-07	-5.68597e-05	-3.25474e-05	0.000427536	-0.00161709	-8.73899e-05	-0.0001207	0.000150157	-0.000281374	-0.000111611	-1.63232e-05	0.00552575
7.12026e-06	3.53254e-05	1.06647e-05	-1.20214e-06	1.51298e-05	2.6028e-06	3.21962e-07	-5.38546e-07	-8.64581e-06	1.76255e-06	2.16395e-05	5.43215e-06	-2.53767e-05	-5.60472e-05	2.18566e-05	-2.52834e-05	5.64554e-06	4.66039e-06	-3.91651e-06	-1.72712e-05	9.07448e-06	-1.13888e-05	1.75251e-05	-2.48017e-06	4.39688e-06	-1.6201e-06	-4.45901e-07	3.26628e-06	-2.42206e-05	-1.46759e-05	0.000359537
-2.82253e-07	-1.19347e-07	-6.5535e-07	-9.09058e-07	-1.03087e-06	-3.39423e-08	7.05731e-06	-1.32875e-07	7.76196e-07	3.11454e-08	1.55199e-06	2.86657e-08	1.88629e-08	-7.47235e-08	-3.13226e-07	-1.42238e-07	3.49608e-06	-2.48085e-06	-1.3132e-06	-2.93071e-07	-7.74192e-08	5.34867e-08	5.87343e-07	-5.70772e-07	-7.46304e-06	8.40946e-07	1.16802e-06	1.68915e-06	-7.57906e-07	6.32645e-06	4.02758e-05
4.01643e-08	-1.40334e-08	-9.6826e-08	-5.39432e-07	1.96097e-07	4.91227e-08	-2.06502e-07	-6.20457e-07	5.17535e-07	3.49794e-08	5.95726e-08	-1.032e-08	-5.8361e-08	-5.54082e-08	1.49797e-07	-7.66055e-09	-3.4383e-07	-1.2348e-07	8.10938e-08	-5.11384e-09	-3.01071e-08	1.52984e-08	1.38487e-07	-2.53155e-08	-3.18133e-08	-1.31647e-07	1.47566e-08	-8.19686e-07	-6.89906e-09	-2.06188e-08	4.44441e-06
-2.07953e-08	-2.4826e-08	-3.78181e-09	-3.68806e-09	3.35881e-09	5.10225e-10	-1.36482e-10	6.48992e-09	1.13183e-08	-2.1275e-10	-2.43876e-09	-1.69478e-08	-1.90963e-08	1.04771e-09	-3.02255e-10	-3.72134e-11	1.41148e-08	-2.68944e-08	-7.54052e-09	4.96513e-09	-3.41897e-09	-7.52931e-10	7.34191e-11	5.14842e-09	-1.46334e-08	-4.50144e-10	-9.23212e-10	1.88219e-08	4.79322e-08	-4.27363e-08	3.03393e-07
4.76389e-09	-1.43503e-11	4.21146e-10	-1.70994e-10	5.01309e-10	-1.15642e-09	9.75472e-11	4.66347e-10	8.53682e-11	-9.26194e-10	1.17854e-09	-7.84326e-10	-1.26662e-10	1.79871e-10	-4.12254e-10	2.76844e-11	-5.7548e-10	-4.67021e-10	6.27642e-10	-2.46167e-12	1.53248e-10	-3.42488e-11	-2.93226e-10	1.63666e-09	-6.64449e-10	4.20127e-10	1.12624e-09	6.7834e-09	-3.86148e-10	-2.19913e-09	2.66824e-08
-3.80126e-11	2.40634e-12	3.72093e-10	-1.60748e-11	1.32371e-11	5.99656e-11	9.05563e-12	1.9308e-10	7.58018e-11	-8.35386e-11	-1.00803e-10	2.01245e-10	1.19864e-10	9.33718e-12	-1.24193e-11	3.46512e-11	-4.10565e-12	-2.11894e-11	-2.13199e-11	-7.59029e-11	1.24146e-10	2.54163e-10	-1.65641e-10	-2.09273e-10	-2.97606e-10	-1.95022e-11	-1.82672e-11	4.47259e-12	3.95956e-10	-1.79387e-11	2.97107e-09
1.17815e-11	4.87755e-13	7.18066e-12	-3.12012e-11	-9.00452e-12	1.06934e-12	1.04247e-11	-1.76758e-11	-1.00163e-12	-1.52743e-11	-1.29046e-11	2.66708e-13	7.56583e-14	-6.86395e-13	-5.56009e-14	-1.16588e-13	-4.89625e-11	1.14409e-12	3.52098e-13	-1.56115e-12	-7.48611e-12	5.31973e-12	-3.42739e-12	1.72504e-12	3.20554e-12	2.05742e-12	7.65764e-12	-2.13313e-12	-5.2757e-12	-1.00226e-11	2.19537e-10
2.28153e-12	-5.2902e-13	-5.40295e-13	9.91482e-14	-3.88071e-13	-9.52936e-14	1.69682e-13	-7.86156e-13	-3.73676e-12	2.24329e-12	-1.6361e-14	-5.35947e-13	-1.74726e-12	-1.81549e-12	-1.76572e-12	1.24362e-13	-6.07421e-14	7.71693e-14	8.9694e-13	4.84035e-14	1.19822e-14	-1.3723e-12	4.96585e-13	5.19975e-13	-6.04752e-13	-1.36556e-12	-8.67584e-13	-5.10786e-14	1.01574e-13	-1.491e-13	2.34981e-11
3.05189e-14	8.89295e-14	-1.40432e-14	1.09566e-13	-1.88711e-14	1.19589e-14	-2.40854e-14	7.46586e-14	-4.82669e-13	-2.12562e-15	-9.13604e-15	-6.34971e-15	-8.27311e-14	6.43446e-13	-1.91031e-14	1.59463e-13	-1.6613e-14	4.76901e-14	-6.78417e-15	5.25955e-14	-6.49474e-14	1.2229e-14	-1.7688e-14	-1.18399e-14	6.61356e-14	2.35552e-14	1.00208e-14	2.22334e-13	-3.42404e-15	4.3255e-14	2.37677e-12
1.53546e-15	-1.5235e-15	-9.47975e-15	1.34751e-14	-8.1369e-15	-1.9319e-15	1.2143e-14	-1.76028e-14	1.35663e-15	-6.11686e-15	-1.61169e-14	3.31488e-15	6.09559e-15	-3.99988e-15	-1.76658e-15	-5.52671e-16	4.53561e-15	-2.55942e-15	2.636e-15	-1.02342e-15	-1.44942e-15	3.56599e-17	-6.39746e-15	1.8107e-15	1.68262e-14	-5.75336e-15	-5.51506e-15	-1.22518e-15	-2.58143e-15	4.55799e-15	1.62055e-13
-3.14e-16	4.51664e-17	8.70036e-16	1.07857e-15	1.07962e-16	9.89877e-18	-1.85763e-16	-2.70932e-16	-1.19089e-16	-1.9627e-16	-2.52066e-16	-2.01997e-16	-2.51321e-19	2.72947e-16	-3.14115e-16	-2.41126e-16	-1.42196e-16	1.56462e-16	-2.38624e-17	2.98794e-16	1.01969e-16	-3.56971e-16	-7.94604e-16	-2.01031e-16	2.0929e-17	5.96432e-16	-5.97916e-17	-1.58245e-15	6.93265e-16	4.86923e-15	1.43782e-14
-1.49216e-18	8.16668e-17	-1.9211e-17	4.98948e-17	7.18252e-18	2.22025e-16	-1.82279e-17	8.97642e-17	4.68313e-17	3.32243e-17	-4.54239e-18	-2.21961e-17	-1.96011e-17	6.61235e-18	2.59567e-17	3.24709e-17	2.18244e-17	1.21239e-17	-2.38027e-17	-9.83826e-18	-4.57159e-17	1.8998e-18	4.56427e-18	2.96092e-17	-8.47429e-18	-5.62513e-17	1.52946e-17	-2.39657e-16	-2.63091e-16	8.24027e-17	1.49545e-15
-3.97444e-18	1.60837e-17	1.26503e-18	-3.44121e-18	2.93129e-18	8.82307e-19	4.67313e-18	-2.61519e-18	9.20111e-19	2.97309e-18	3.38967e-18	-1.54116e-18	6.37083e-18	-5.25088e-18	2.6893e-18	5.56464e-18	-1.31405e-18	1.33843e-17	6.2879e-18	-8.66469e-19	1.39286e-17	-1.75304e-19	7.12197e-18	-5.64903e-19	4.42645e-18	1.19804e-18	-6.07521e-18	-5.49063e-18	-1.4695e-17	3.22784e-18	1.43323e-16
1.3421e-19	-9.952e-20	1.1983e-18	-1.69257e-19	6.78529e-19	-1.81145e-19	6.78656e-19	-1.52838e-18	-1.66574e-19	1.28988e-19	-6.22427e-20	-8.93588e-19	2.44036e-19	4.02286e-19	-1.37532e-18	-5.97862e-19	-1.83491e-20	-3.33239e-20	1.33535e-19	6.13745e-20	-2.11414e-19	2.23322e-19	1.1453e-19	-1.53669e-19	-1.58246e-18	-4.82638e-20	-5.32483e-20	-1.59009e-18	2.00359e-18	-9.86996e-20	1.48648e-17
4.75586e-20	9.2025e-21	7.64603e-21	-1.41118e-20	-7.11057e-20	-6.33443e-22	4.04193e-20	4.33264e-21	4.77938e-20	-7.77147e-20	-5.61039e-22	3.95987e-20	8.38812e-20	-5.11472e-20	-5.5141e-20	4.49421e-21	5.72569e-20	1.5805e-19	-4.99288e-21	3.88684e-20	1.45875e-19	1.02595e-20	1.20437e-20	1.03703e-19	-9.81949e-20	-3.24481e-20	-4.58204e-20	7.01807e-20	8.74783e-20	2.86352e-20	1.44915e-18
1.43972e-22	-1.03761e-21	2.30416e-21	-2.93849e-21	1.60209e-20	-5.42053e-21	-1.0543e-20	1.9624e-21	-9.78517e-22	3.98181e-23	-4.79233e-21	-1.04305e-21	-3.14529e-22	7.36596e-21	4.90131e-21	2.53911e-21	-2.03479e-21	1.35163e-20	1.37523e-20	1.69089e-20	5.82034e-22	1.28406e-21	-7.78648e-21	-3.88191e-21	1.29929e-20	1.10768e-20	1.201e-20	2.90859e-21	5.53259e-21	1.60838e-20	1.82697e-19
-1.31508e-22	2.75972e-22	4.57638e-23	-4.27854e-22	5.41481e-22	5.47522e-23	-1.44335e-22	-1.62598e-22	7.87957e-22	-7.87816e-22	3.55407e-23	-1.28416e-23	1.98328e-22	-3.44807e-23	7.99517e-23	1.11714e-22	5.38986e-22	-3.86356e-21	5.41675e-22	-7.29183e-23	1.38213e-22	-4.42681e-22	1.97029e-21	-2.65364e-22	-1.51146e-23	-7.27494e-22	2.09363e-21	-1.58431e-22	-4.03671e-22	-4.25362e-22	1.54903e-20
2.58425e-23	-5.04891e-23	5.97597e-23	2.61467e-23	-1.92451e-25	-5.62577e-23	4.32981e-23	-1.38366e-24	9.77208e-23	-5.91297e-23	4.31661e-23	-9.5086e-24	-7.42811e-24	-3.72138e-23	5.28435e-23	-1.09562e-23	4.20237e-23	1.57733e-23	-3.92803e-23	-4.23314e-23	-2.24898e-23	-2.63327e-23	-3.93521e-23	-6.71589e-24	8.88611e-24	2.06794e-24	-3.07244e-23	1.0377e-22	2.98024e-23	3.68317e-24	9.94569e-22
2.21003e-24	-6.27985e-24	2.97503e-25	-3.54765e-23	-9.01484e-24	1.41152e-24	1.49485e-24	5.12581e-25	-4.75845e-24	2.09192e-25	-9.37494e-26	4.46678e-24	-1.21156e-24	1.9298e-24	-4.57154e-25	1.73365e-23	-2.90564e-25	-4.67982e-25	-1.35596e-24	9.39083e-25	3.96572e-24	7.18387e-24	-4.15739e-26	-1.7123e-23	-8.8344e-24	2.03866e-24	1.21894e-23	1.20313e-24	-5.3435e-25	4.92843e-25	1.43821e-22
-4.61918e-26	-4.97109e-25	-8.44162e-25	-2.66369e-26	-5.0529e-26	4.57758e-26	3.14023e-25	4.52145e-25	-1.23804e-24	-5.00522e-26	7.4439e-26	1.82412e-25	-1.36282e-25	5.06266e-26	1.09226e-24	6.22389e-25	1.24619e-25	-2.52482e-26	-3.89216e-25	-1.96403e-25	-4.63992e-25	-4.58013e-25	5.7897e-25	-5.56168e-25	3.83833e-25	2.40219e-25	3.18389e-25	1.21705e-25	-2.44605e-25	-3.85047e-26	9.86296e-24
1.77214e-26	1.15934e-27	-9.01594e-27	4.3896e-26	-6.53148e-27	1.85342e-27	-1.76419e-25	7.46762e-27	6.59636e-26	7.95743e-27	-3.40272e-26	2.68471e-26	1.25089e-25	4.09693e-27	2.95222e-25	3.75694e-27	1.37398e-26	4.06222e-27	-2.45963e-26	-4.36206e-27	1.87106e-26	-4.72191e-26	-9.79839e-27	-1.10905e-27	-1.86926e-26	4.10687e-26	1.07865e-26	1.48503e-25	-8.21497e-26	6.88859e-27	1.25871e-24
2.73598e-27	-2.58245e-27	-9.58881e-28	3.43795e-27	-9.12862e-29	-2.68086e-27	-3.66048e-29	1.25521e-27	-3.14359e-28	3.28097e-28	-5.89853e-27	5.0698e-28	3.57591e-27	-9.51009e-28	3.44753e-27	-4.04451e-27	-2.00733e-27	2.29235e-27	1.8433e-27	-3.02291e-26	1.74686e-27	-1.24379e-26	-9.07225e-29	-9.69719e-27	1.55327e-27	-3.88083e-28	-1.98095e-29	4.02036e-28	-5.02123e-28	-1.31993e-27	9.73761e-26
3.71637e-29	-4.88955e-29	8.49822e-28	-2.2419e-29	2.13032e-28	-3.0952e-28	2.8053e-28	9.67847e-29	-6.49406e-28	2.69175e-29	-7.07887e-30	4.83458e-29	2.15377e-28	-5.74289e-30	1.43046e-29	1.39218e-28	1.05196e-28	1.78443e-28	-3.09768e-28	2.41786e-31	-1.50018e-28	-4.76745e-29	-4.00188e-28	8.78048e-29	5.38034e-29	1.10888e-28	4.54627e-28	-3.93728e-28	3.32758e-28	5.88585e-28	6.17828e-27
1.51426e-30	1.04147e-29	-1.86817e-29	-1.5302e-29	1.15075e-29	1.3792e-29	5.60232e-29	9.46669e-30	-4.84413e-30	-8.541e-30	-1.66299e-29	1.89865e-29	-5.42278e-30	-6.15463e-30	7.59372e-30	-9.21889e-29	2.73848e-30	1.71965e-29	-4.18287e-30	-1.15238e-29	-1.3398e-28	1.52098e-29	-1.24122e-29	3.01252e-29	5.24703e-29	4.10631e-29	2.00399e-29	-3.55951e-29	-8.4019e-30	2.494e-29	7.06943e-28
2.72081e-32	-1.98917e-30	-5.80208e-30	-8.9527e-32	8.21317e-30	-1.14402e-29	4.21168e-32	-4.61514e-31	-2.43614e-32	-3.01868e-30	-5.45626e-31	8.8295e-32	-8.95313e-32	4.36103e-31	-1.74345e-31	-1.40887e-30	-2.80537e-30	-1.00008e-30	3.99296e-30	-4.90263e-32	-1.48013e-30	-1.50269e-30	-4.32567e-30	5.09782e-30	5.43453e-32	-2.79543e-30	6.38815e-31	4.84513e-31	2.28216e-31	-5.49466e-31	5.88554e-29
7.82022e-32	-2.911e-31	9.63302e-31	1.06623e-32	-1.01477e-32	6.03562e-32	6.56022e-31	-1.07641e-31	-9.96678e-32	6.68722e-32	1.178e-31	-1.06639e-32	3.86513e-31	1.77536e-31	-3.4964e-32	6.80998e-32	-7.54017e-32	4.71404e-32	6.15784e-32	1.12661e-30	1.5377e-32	1.46164e-30	-6.86714e-32	-2.95579e-31	2.8191e-32	5.14905e-31	8.80372e-33	5.90522e-31	3.68096e-32	2.89038e-31	7.75982e-30
2.21004e-32	9.78496e-33	6.03365e-32	-1.2296e-32	2.16489e-33	-1.85041e-33	2.08842e-33	2.36675e-33	7.18086e-33	1.92702e-32	4.83306e-33	-1.29005e-32	-2.55184e-33	-2.39202e-32	4.20141e-33	-6.85103e-33	1.76229e-33	8.06949e-33	-8.73712e-32	6.60443e-32	1.99069e-33	3.15162e-35	2.61369e-33	7.88832e-33	-5.44808e-32	-3.42273e-33	-7.12768e-34	-1.82859e-32	-1.47162e-32	-2.47595e-32	4.86847e-31
-4.61499e-34	-4.37243e-34	1.17629e-33	5.50264e-35	3.01919e-34	-1.06455e-32	-1.60894e-34	-3.92606e-34	3.73285e-33	2.97884e-34	2.34386e-33	-9.51905e-34	-2.28612e-34	1.0175e-33	-3.29166e-34	-4.95222e-34	-2.32166e-33	1.00389e-33	-1.73645e-34	5.57214e-34	2.79315e-35	-4.74714e-33	1.4313e-34	4.11599e-33	5.80156e-33	-2.88016e-34	-1.92244e-33	9.6004e-33	5.1757e-33	-2.6158e-34	5.91683e-32
2.27499e-34	-6.33479e-35	-1.54102e-34	5.41421e-36	-1.09123e-34	2.15945e-34	-1.10295e-34	2.53115e-34	-1.30327e-34	7.07864e-34	1.43785e-33	4.8779e-36	1.45909e-34	6.82889e-35	1.41723e-34	5.21574e-35	-1.14771e-34	2.45429e-34	-7.80651e-35	-3.93881e-35	-4.77078e-34	4.37099e-35	-1.14808e-34	5.70147e-35	-1.62945e-34	-4.94105e-37	7.83569e-35	-1.19381e-35	3.82997e-35	4.53098e-34	5.74324e-33
-9.16678e-35	9.6176e-36	3.59589e-35	3.59703e-37	-4.2461e-37	6.53958e-35	4.04073e-37	-2.84533e-35	4.11949e-35	-3.06297e-36	2.57835e-36	-7.69875e-36	3.73913e-35	2.75392e-35	1.65881e-36	-6.81969e-36	1.93106e-36	-6.55693e-36	7.9282e-36	9.53319e-36	-3.6234e-36	-6.79642e-36	3.18713e-36	1.24822e-36	-3.48764e-37	2.47134e-35	-1.47604e-37	4.65796e-36	-2.41994e-36	2.78746e-35	4.61193e-34
8.29943e-37	-2.80292e-36	9.61295e-38	-1.73364e-36	-6.87707e-37	-6.44485e-37	-5.27393e-38	9.13018e-37	-1.52307e-36	-5.83598e-37	-2.54774e-36	3.93809e-37	-2.55528e-36	-1.82301e-37	-3.13025e-36	-3.49756e-36	4.16238e-37	1.29872e-36	4.16279e-38	-1.36429e-36	2.75158e-36	2.06755e-36	3.23661e-36	2.89033e-37	9.3494e-38	2.13829e-36	-2.82141e-36	-1.2968e-36	-5.13231e-36	-7.07106e-36	5.21932e-35
1.0154e-38	-7.89242e-38	1.14674e-38	3.0241e-37	-9.18264e-38	-4.20416e-37	2.89709e-38	6.38087e-37	-4.51696e-39	-2.0654e-38	-2.62057e-38	5.67214e-38	2.66107e-38	8.04434e-39	8.74429e-39	7.50028e-38	6.8993e-38	6.88557e-38	-1.50573e-37	1.08457e-36	7.14737e-38	-1.52919e-37	-7.86514e-39	-1.27697e-37	1.39365e-38	-5.2714e-38	3.89829e-37	-5.17958e-38	6.45532e-37	1.30424e-37	4.82593e-36
1.1319e-39	2.81833e-39	1.07552e-38	5.99011e-39	-1.97673e-39	-2.04687e-39	-1.487e-39	3.6037e-38	1.08185e-38	1.30483e-39	-4.4708e-38	5.09461e-39	-1.39064e-38	5.83815e-39	4.73293e-41	3.40436e-38	-2.50862e-39	3.35007e-39	-7.53637e-40	-5.96198e-39	-3.0529e-39	8.27737e-39	-1.02749e-39	-4.62788e-40	2.38705e-38	9.88152e-39	1.30346e-39	-4.43752e-39	3.39605e-40	-9.08231e-39	2.52314e-37
1.22235e-39	1.11548e-39	-6.21529e-40	-4.76401e-40	-3.41215e-39	-4.83734e-40	3.51533e-40	5.79316e-40	3.0255e-40	-1.56656e-39	-1.48612e-39	-1.94899e-39	-1.95905e-39	-1.05214e-39	9.41877e-40	9.54732e-40	1.15272e-40	-2.92989e-39	-1.44932e-39	4.02537e-39	6.0058e-41	-4.26374e-40	-1.03828e-39	1.73914e-39	6.65914e-40	1.15657e-39	2.8158e-39	3.36925e-40	1.00886e-40	-2.59983e-40	3.55943e-38
-1.96372e-41	1.44623e-40	-3.20273e-41	1.76575e-40	-1.38384e-40	-3.02516e-41	-1.97923e-40	-5.13262e-41	-4.02422e-41	-1.18388e-40	1.94398e-40	3.86277e-41	-2.27547e-40	-5.62029e-40	1.22628e-41	-1.46032e-40	-3.28081e-41	1.5455e-41	4.08395e-41	1.86543e-40	-5.15622e-42	-4.20114e-40	-2.24758e-41	-5.62569e-42	-1.50839e-42	-1.10087e-40	-1.67026e-40	2.56978e-41	7.65662e-40	3.93117e-41	3.96858e-39
-1.69364e-41	-1.30341e-42	3.00457e-42	4.70434e-42	-6.19594e-44	-8.35508e-42	-5.37911e-42	6.97395e-43	-7.24999e-42	7.68188e-43	6.10626e-42	-1.18455e-41	7.26791e-43	1.94312e-42	1.01061e-41	6.79184e-42	3.83627e-42	-1.09131e-41	8.78341e-43	2.52111e-41	1.01383e-41	-2.65061e-42	2.49826e-42	-4.91738e-42	9.08314e-44	-1.84216e-41	-5.10286e-43	3.81762e-42	-6.0838e-43	-2.68732e-42	1.73159e-40
-2.3002e-42	-7.62121e-43	-9.94706e-43	1.19852e-41	2.92347e-43	-3.61121e-43	-1.99403e-42	-1.62011e-43	1.08973e-43	2.02148e-42	2.19791e-43	-1.76684e-43	2.01444e-44	1.18941e-42	-7.53292e-44	1.22807e-43	1.23488e-43	-1.36554e-42	9.11996e-43	3.41427e-43	1.09177e-43	-2.30134e-43	-2.05466e-43	-3.37567e-43	-2.19345e-43	1.83673e-42	3.29368e-42	-2.07392e-43	-2.68358e-43	-2.51202e-43	3.24878e-41
2.06516e-44	4.39188e-44	-3.72311e-44	6.72123e-44	-1.62963e-43	-2.6075e-43	-1.81733e-44	7.89633e-44	-2.87753e-44	5.84282e-45	-1.29906e-43	1.51082e-44	1.77443e-44	-2.28105e-43	1.08819e-42	3.39749e-44	-5.54645e-44	2.34393e-44	-1.24864e-43	4.69715e-44	2.68468e-43	1.29123e-44	-2.12759e-45	1.72728e-44	7.8987e-44	-1.18756e-44	-9.92359e-45	-1.69036e-44	-1.10756e-43	4.19651e-44	3.05944e-42
1.70656e-45	2.20128e-44	-3.66683e-45	6.00352e-47	2.38499e-44	6.6532e-45	2.39996e-45	-8.60506e-45	8.96694e-46	1.04838e-45	2.40399e-44	6.41361e-45	9.62422e-46	-4.52031e-44	-1.91428e-45	-2.07553e-44	-1.91585e-45	-2.31479e-45	1.28239e-44	-7.71211e-46	-4.75063e-47	-1.30295e-45	-1.05597e-46	1.44968e-44	-1.01636e-44	-1.12437e-46	-1.59511e-46	-2.40976e-45	3.98055e-45	2.14243e-44	2.42217e-43
-1.62234e-45	-6.36585e-46	3.76609e-47	1.39054e-46	1.08486e-45	1.54536e-46	2.58495e-46	5.51357e-46	1.46037e-47	-1.99394e-46	-1.07523e-46	-4.91622e-47	1.94016e-45	8.18841e-46	5.29974e-46	5.09704e-46	9.71304e-46	-6.60965e-46	-6.67969e-47	-1.23736e-46	4.8532e-46	1.12896e-46	9.18605e-47	2.2258e-47	-3.17721e-45	1.17821e-47	-3.03811e-46	-1.17451e-45	1.36386e-45	-1.01631e-45	1.82369e-44
-3.5433e-47	1.31563e-48	-7.06045e-48	4.94774e-48	6.09489e-47	2.00657e-47	-1.2851e-47	2.29727e-47	1.80088e-46	-3.16042e-47	-2.8007e-47	-1.99124e-47	5.71101e-48	-3.44004e-48	2.7693e-47	2.73936e-47	-2.86288e-46	7.22139e-48	4.91395e-47	2.70562e-47	2.87755e-47	-4.58074e-48	-2.41888e-46	-4.4233e-47	3.53452e-46	-2.26295e-46	-3.03528e-49	-1.54379e-46	1.14064e-48	-1.8718e-46	2.10138e-45
-4.85337e-48	2.17049e-48	-5.56365e-48	2.27658e-48	5.43439e-48	2.17072e-47	-1.67291e-48	-3.79684e-48	3.17479e-48	-7.2005e-48	-4.09125e-48	-4.07677e-48	7.99851e-49	5.80493e-48	-7.98321e-48	-4.83761e-48	-8.92867e-48	-6.22763e-48	-1.61538e-47	1.76761e-49	-2.09524e-47	1.69631e-49	7.73226e-48	3.16735e-48	4.01886e-49	-1.67628e-49	2.10376e-48	-1.81813e-47	-2.01698e-47	-2.70648e-50	1.90004e-46
-7.71345e-49	6.59076e-49	-4.00859e-49	5.71977e-49	-1.30719e-48	1.2998e-48	-5.73224e-50	9.92049e-49	2.32443e-49	-6.71506e-49	-2.06767e-49	3.04648e-49	-5.94498e-49	9.92312e-49	-1.26982e-48	1.20489e-49	-4.44323e-49	9.10046e-50	-7.55892e-50	-2.92273e-49	-3.0816e-50	1.03543e-48	-1.22115e-48	-3.5422e-48	8.85428e-49	-4.74128e-49	1.16302e-48	-1.42527e-48	6.08053e-50	1.20951e-48	2.24031e-47
-1.72916e-50	-8.3313e-50	-4.26514e-50	-4.62788e-50	-7.05117e-50	-8.75293e-50	-7.58869e-51	2.36635e-49	1.82849e-50	-8.9631e-50	-1.87979e-50	-8.14532e-50	-1.6993e-49	7.81514e-53	9.10642e-51	2.49294e-50	-8.34898e-50	-3.60427e-52	-1.1746e-50	-2.88326e-51	-7.826e-50	-9.83985e-52	-6.99039e-50	9.92534e-51	-3.09843e-50	1.78801e-49	1.38688e-49	1.14296e-49	-1.97852e-50	5.75757e-50	1.80169e-48
1.53937e-51	-4.73135e-52	2.79109e-51	-1.91819e-51	5.56101e-53	-2.316e-52	1.66536e-51	9.96689e-53	6.14004e-51	-5.81269e-51	1.19292e-51	-2.47995e-51	9.79274e-51	-7.56139e-52	-2.72175e-52	1.61355e-52	1.31209e-50	5.04026e-52	7.41177e-51	-2.67315e-51	-1.88587e-51	-7.37321e-52	-1.12948e-51	2.22033e-50	3.70172e-50	8.33397e-52	6.91933e-51	4.86549e-51	-9.71066e-52	1.09201e-51	1.36746e-49
1.18756e-51	-1.71379e-52	2.51749e-53	-1.13184e-51	-5.70937e-52	8.0707e-52	-7.68333e-52	-4.28701e-52	-1.53676e-52	-1.15937e-51	1.15818e-52	-3.42357e-52	-1.11896e-52	1.03104e-51	1.22194e-51	-9.90545e-53	-1.18149e-52	8.56266e-54	2.03238e-52	7.27905e-52	5.80432e-53	4.65273e-52	4.06779e-53	3.92305e-52	-1.23312e-52	-8.69574e-53	5.747e-53	1.49836e-52	1.06157e-51	5.13653e-52	1.33331e-50
-8.27974e-54	2.31651e-53	1.16275e-52	-3.52409e-54	7.7267e-54	8.72291e-53	1.59805e-53	9.01424e-54	-2.70482e-55	-4.15914e-54	-5.12851e-53	9.35055e-54	5.97971e-53	5.35852e-53	4.1012e-53	-9.19761e-53	8.56997e-53	-2.174e-53	9.47588e-53	-3.42712e-55	-8.55653e-53	1.36071e-52	1.14669e-53	-2.3186e-53	1.3841e-53	-5.79518e-54	1.6872e-53	-1.60708e-54	-2.50966e-55	4.12597e-54	1.08395e-51
5.79364e-54	-1.30328e-54	-2.67058e-54	3.6344e-54	-4.12488e-54	-8.42608e-54	-4.02851e-55	2.29182e-54	1.20256e-53	1.07183e-54	2.94909e-54	2.84604e-54	-1.06467e-54	7.21968e-55	-1.46006e-53	5.08012e-54	-7.11179e-54	6.45462e-54	-8.96315e-55	-8.94851e-56	-4.68404e-54	-2.11922e-53	-5.9487e-54	-3.37107e-54	-5.50187e-56	-3.80452e-54	1.41759e-54	-5.71276e-55	-1.89906e-54	-1.56974e-54	1.28073e-52
-2.31831e-54	-8.70838e-56	-2.19289e-55	-4.42719e-56	-3.24486e-56	-5.84548e-56	-4.00236e-55	9.64064e-56	-3.44627e-55	1.65726e-56	3.65519e-55	6.15279e-56	-9.23262e-56	-1.0988e-55	4.2037e-55	1.06889e-56	-4.60524e-56	-2.2621e-55	2.63559e-56	-1.71535e-55	-1.37484e-54	-2.26817e-55	-5.57749e-55	2.4554e-56	-1.05603e-54	-2.41139e-55	-1.2392e-54	-2.25051e-56	-6.91835e-56	-3.46015e-56	9.99478e-54
3.15879e-56	-6.73248e-57	-6.4239e-57	-1.19642e-55	9.87278e-57	1.3893e-56	3.01715e-57	2.83369e-56	1.45619e-56	8.24036e-56	-7.37637e-56	-1.94654e-56	-8.1905e-56	1.03274e-56	2.83175e-57	6.97419e-58	-6.10669e-57	-1.63673e-56	2.38172e-56	1.67793e-56	1.82071e-56	1.37873e-56	-2.62179e-56	-5.7598e-56	5.06995e-57	-1.55749e-56	9.3491e-57	-1.22474e-56	4.69591e-56	6.68817e-57	7.80232e-55
-2.53231e-57	-1.34153e-57	4.25273e-57	1.09223e-56	-5.48156e-57	-6.87669e-57	1.68365e-57	-4.45816e-58	-2.32038e-57	9.90059e-57	-1.48967e-57	-1.06045e-56	-7.2011e-57	3.01605e-58	-1.26977e-57	-3.17119e-57	4.33162e-57	-9.95972e-57	-3.77235e-58	-7.21555e-57	-1.14905e-56	-9.00217e-57	1.42894e-57	2.09391e-57	-1.15241e-57	-7.98865e-58	-1.66492e-58	5.45538e-57	1.30364e-57	1.57721e-56	1.40344e-55
4.14852e-59	-2.7847e-58	-3.55211e-58	-3.42595e-59	4.88287e-59	-2.66753e-58	-3.25398e-58	-7.41187e-58	1.60149e-58	-2.85862e-58	-3.89686e-58	2.38482e-59	8.89135e-59	4.63377e-59	3.78126e-59	1.4134e-59	-1.93039e-60	1.31706e-57	-9.19715e-59	-2.9524e-58	3.24801e-58	3.6468e-58	1.9655e-58	3.775e-58	-1.08681e-58	3.43943e-59	1.00963e-58	4.6133e-59	-7.92495e-58	-1.33614e-58	7.32435e-57
7.95848e-60	1.16281e-59	6.16903e-59	1.5298e-60	-2.46112e-59	5.59096e-60	8.61266e-59	-8.62117e-60	-4.83271e-61	7.15829e-59	-2.80267e-60	-1.22164e-60	-1.64523e-58	-4.84268e-59	-9.9251e-59	2.63687e-59	-6.484e-60	6.13807e-59	2.27775e-59	1.5385e-58	1.48495e-59	-2.77044e-59	5.56272e-59	-1.69726e-59	-5.52023e-59	1.23289e-59	-8.99948e-60	1.79173e-59	1.85195e-59	2.47053e-59	1.11974e-57
-1.13681e-60	1.16552e-60	5.77372e-61	-9.24754e-60	-2.61218e-60	4.82186e-61	-3.96396e-63	1.23052e-60	-1.18031e-60	-1.87698e-60	-2.00598e-61	2.02466e-60	1.24866e-60	3.00194e-61	-2.36887e-60	7.93836e-61	4.73911e-61	1.45448e-60	-9.62383e-61	8.45684e-61	4.39747e-60	-2.38259e-61	-5.82236e-61	-4.91616e-61	-4.71542e-60	7.5016e-61	-3.28322e-60	-1.7484e-60	-3.11811e-61	-6.54241e-60	5.32477e-59
1.58286e-61	1.70385e-61	7.90491e-62	4.73258e-61	-4.36908e-61	2.47037e-61	7.69775e-62	3.94589e-62	1.41544e-63	1.48456e-61	7.03485e-62	1.16465e-62	3.0811e-61	1.62412e-61	-6.68257e-61	3.92372e-61	-8.95171e-62	-1.27043e-62	-3.58602e-62	5.12482e-61	5.37408e-62	5.33625e-62	5.13204e-62	-6.42716e-63	1.92269e-62	9.06272e-64	-1.63566e-61	3.39969e-64	-2.41841e-61	1.11521e-60	5.80088e-60
-1.58668e-62	2.82319e-62	4.0812e-63	-1.96207e-62	4.10792e-63	-1.88697e-62	5.69034e-64	9.64507e-63	3.25021e-62	-2.60862e-63	3.88989e-62	-1.28138e-63	-2.18142e-63	5.40605e-63	-1.8953e-61	8.54546e-63	-3.87194e-62	-3.79996e-65	7.58178e-63	1.92532e-62	-1.90831e-62	1.16655e-63	-3.27358e-62	-5.07482e-63	3.72547e-62	-1.96081e-63	-7.03249e-62	5.85105e-64	-8.00018e-62	2.70216e-62	7.22747e-61
-4.81476e-63	-4.49523e-64	7.24998e-64	1.43669e-63	1.0927e-63	-4.50484e-63	-1.46353e-63	1.78813e-63	9.71602e-64	1.08875e-65	8.61154e-63	-7.29046e-64	-4.6851e-66	3.92861e-64	3.08488e-63	9.27195e-63	1.17071e-64	4.95838e-63	-1.90711e-63	-1.67333e-63	8.05808e-63	-2.01072e-63	2.98384e-63	-1.25881e-63	1.19283e-64	-4.89442e-63	-8.7537e-63	3.69977e-63	1.65936e-63	-9.97648e-64	8.24441e-62
-1.44594e-65	-4.95205e-65	-1.27536e-65	-1.29079e-64	-3.99818e-64	8.67185e-65	2.25802e-66	9.00438e-66	-7.10967e-67	-7.69528e-65	4.1044e-64	-1.06844e-64	3.11092e-66	6.55159e-64	-2.6161e-64	-9.61456e-64	-5.17476e-64	7.86959e-66	2.53607e-65	-6.75701e-65	-2.52822e-64	-1.11226e-64	-1.40763e-64	-1.21711e-63	1.27427e-64	5.08161e-65	1.56463e-66	-2.82376e-65	-1.61485e-63	-5.7234e-64	7.91532e-63
-5.85685e-65	4.15583e-67	-4.95721e-66	1.5573e-65	1.83016e-66	1.05841e-65	-3.02685e-64	-8.77037e-65	2.09841e-66	-9.69584e-66	-1.09546e-65	8.04831e-66	7.00424e-66	-7.54865e-65	-2.53865e-66	6.50235e-66	4.44518e-65	-1.90648e-66	-6.37672e-66	-3.25827e-67	-3.58249e-67	2.07169e-65	5.31568e-66	1.71204e-65	1.91375e-65	-1.25668e-66	-6.88022e-65	3.8711e-68	9.05258e-66	6.79818e-66	8.06304e-64
-2.20536e-67	6.46223e-67	-2.15727e-67	-7.82972e-67	-1.81973e-67	1.29085e-65	1.01411e-66	2.81116e-67	-3.40437e-67	-4.74227e-66	1.51375e-66	-5.08858e-68	4.33771e-68	-1.35561e-67	-5.72173e-67	4.26179e-66	3.44262e-66	-2.79899e-67	1.40594e-66	-1.59179e-67	-4.66005e-67	9.59568e-67	3.30914e-66	-1.05929e-66	5.67874e-67	-2.6476e-66	2.54158e-66	-7.04762e-67	6.68844e-66	1.17273e-67	5.22606e-65
-2.54094e-68	2.3379e-67	2.72396e-68	1.87231e-69	-1.90076e-68	-1.03257e-67	-3.77224e-68	4.50042e-67	1.62568e-68	3.44126e-67	-9.92348e-68	-2.17089e-67	-6.72508e-69	-5.19313e-68	-1.41318e-66	2.18751e-67	-3.8846e-69	-1.94095e-67	6.02234e-68	-2.09354e-67	-4.76099e-67	7.44353e-68	4.19697e-68	-3.11589e-69	1.65848e-67	-6.36844e-68	-2.13293e-67	-2.23844e-68	-5.5756e-68	1.80646e-67	5.03042e-66
3.19203e-70	3.45114e-69	4.39255e-70	1.42168e-68	5.65824e-69	1.92719e-68	-2.77931e-69	-1.92742e-68	2.7954e-69	2.94994e-69	1.92579e-69	6.89321e-68	1.93493e-68	-4.9768e-69	8.65472e-69	-2.77359e-69	9.53517e-69	-1.54765e-68	9.27448e-69	-4.61409e-69	-2.09686e-69	-5.90589e-69	4.95943e-70	-1.20175e-68	1.42016e-68	1.15867e-68	-2.21831e-68	-2.94923e-69	-9.82049e-69	-4.32254e-69	3.02248e-67
8.72768e-70	6.05041e-70	4.88786e-71	6.12135e-71	-3.81983e-70	-1.52429e-68	1.83091e-70	-1.02198e-69	9.03272e-71	-6.13797e-69	-1.84822e-69	-7.79322e-71	6.15211e-70	-4.57538e-71	1.55058e-70	1.28152e-70	-3.92244e-70	4.29832e-70	6.68625e-70	-8.8517e-71	1.70226e-69	4.57841e-70	2.69782e-69	-9.67811e-71	-1.82654e-70	3.13742e-70	-1.12102e-71	1.07082e-70	2.33035e-69	-3.76918e-70	3.73723e-68
-1.50338e-70	1.46173e-71	-2.0375e-71	-8.20667e-70	-3.39713e-70	2.65978e-71	2.85841e-71	1.43912e-71	-4.49171e-71	-2.00328e-70	-1.03853e-70	3.35377e-71	6.22466e-71	1.86845e-71	-4.43252e-71	3.98648e-71	-5.14692e-72	-3.73083e-71	3.77522e-70	-6.31956e-70	2.06225e-70	-8.39341e-71	2.72377e-71	6.27247e-71	6.21816e-70	9.21914e-72	7.6839e-71	-6.53589e-70	-2.37192e-71	-7.5052e-71	4.85533e-69
-2.21854e-71	1.17267e-72	-2.56095e-73	1.56094e-71	-6.06621e-71	-2.31326e-71	-2.21406e-71	3.09847e-72	-4.19561e-74	-1.37325e-72	-6.80239e-73	-1.74924e-72	5.30652e-71	-8.18844e-72	-2.41109e-71	2.57545e-73	-3.79218e-71	-4.47396e-72	-5.24308e-72	5.99316e-71	1.51748e-72	1.47983e-71	2.96152e-71	-2.98701e-71	1.65294e-72	9.5561e-72	-1.54938e-72	-7.4899e-72	1.29711e-71	-1.01196e-71	4.64434e-70
1.87175e-72	4.98497e-73	-6.15616e-74	1.10978e-72	-2.2051e-73	7.13165e-74	1.02084e-73	-8.56009e-73	-5.0824e-73	2.69327e-72	-5.17123e-73	-5.33689e-72	4.78566e-73	-4.78168e-73	1.02291e-72	1.89723e-73	-1.71183e-74	1.35423e-71	-3.36707e-73	-1.82105e-73	1.11213e-73	-5.41851e-73	-7.3362e-74	-4.76132e-73	3.48988e-72	7.03233e-74	4.6012e-73	2.36243e-72	-1.01141e-71	8.11268e-72	5.59067e-71
-3.32092e-74	7.98645e-75	-2.60063e-74	1.53123e-73	8.60917e-74	1.91202e-74	8.44162e-74	-3.78561e-76	6.28876e-74	-8.72258e-74	-3.99291e-73	1.06538e-75	-1.35325e-74	1.87895e-73	-1.75915e-74	3.8562e-74	7.39059e-75	-8.77215e-74	-1.36928e-73	-8.0439e-75	-4.99274e-73	-4.30537e-74	-2.70488e-74	-5.55766e-74	2.1952e-74	-9.24155e-74	-2.05567e-74	-2.10737e-74	5.54375e-74	-1.17796e-73	2.41265e-72
-8.24011e-75	-8.45341e-75	-2.82838e-75	-3.6326e-75	-2.45747e-74	1.82937e-75	-3.87454e-75	9.37077e-75	-1.12991e-75	-2.29917e-75	-7.32252e-75	-3.20959e-74	-1.32147e-75	2.61617e-74	6.11453e-75	-1.25884e-74	3.48982e-74	-1.6732e-74	3.02055e-75	-6.00068e-75	-5.95013e-75	2.07796e-74	7.64553e-75	-2.7871e-75	7.38579e-74	5.70051e-76	1.7979e-75	1.90542e-75	-1.91497e-74	-4.12789e-75	3.5106e-73
-4.65403e-77	-1.80956e-75	-9.38568e-76	2.89653e-76	-4.05187e-77	-3.45823e-76	3.18126e-76	2.23933e-75	2.33078e-76	-3.35665e-75	2.48012e-76	9.96252e-78	2.86343e-76	5.54412e-75	8.17955e-76	-4.13008e-75	-3.01977e-76	-7.37509e-77	1.47544e-75	-8.78763e-76	2.62023e-75	-2.16101e-75	1.94142e-75	-2.56953e-76	-2.64226e-76	1.19059e-75	2.38289e-75	1.75661e-75	4.78628e-76	-3.32827e-76	3.67696e-74
3.08141e-77	9.09907e-77	8.45704e-78	-5.42347e-77	-2.95463e-76	-4.3274e-77	8.66493e-77	-1.02429e-77	1.25728e-78	7.44282e-78	3.65818e-77	-2.55354e-78	7.75105e-77	9.51448e-77	-2.35847e-77	4.10942e-77	-3.56327e-76	2.36719e-77	-3.28262e-76	9.12015e-78	-3.0555e-76	-6.6636e-77	3.70682e-76	-7.29761e-77	5.00845e-77	-1.96541e-76	-8.53211e-78	1.73156e-76	6.23849e-78	1.76166e-76	3.04924e-75
-2.40025e-77	1.95982e-78	5.45202e-79	1.15797e-77	-1.2434e-78	2.26206e-78	-4.62269e-80	-7.19488e-79	-1.12461e-78	-2.54891e-77	-1.33545e-78	-6.93459e-78	8.49177e-78	1.26857e-77	-7.76835e-79	-7.63667e-77	6.53614e-78	-1.89838e-78	1.16798e-79	1.93286e-78	1.95403e-78	1.11705e-78	2.05329e-77	-5.20847e-78	4.58628e-77	-3.27886e-78	-1.32051e-77	-7.64856e-78	3.45074e-78	1.05907e-77	2.98896e-76
-5.57978e-79	-2.31054e-80	-1.37892e-79	6.8762e-79	1.41597e-79	1.06111e-78	-2.29993e-79	3.5446e-79	-8.77015e-80	-8.54644e-79	1.57219e-78	-9.62855e-79	3.52985e-79	3.50474e-80	-1.07207e-79	1.02063e-78	9.27897e-79	4.09284e-79	1.91506e-79	-1.02758e-78	-2.07187e-78	-1.61253e-79	1.27176e-78	4.2937e-79	3.9992e-78	3.59025e-79	-2.38469e-79	-9.48926e-80	-6.47684e-79	-3.45494e-79	2.03623e-77
-1.85803e-79	-5.92265e-80	-1.61344e-80	-5.90753e-80	-1.74893e-80	2.60659e-80	-2.28343e-80	-3.01619e-80	4.60142e-81	-2.22263e-81	-8.91826e-80	6.49821e-81	-1.00182e-79	3.16784e-80	3.8939e-79	2.38287e-81	-3.93007e-80	-2.94406e-79	-3.1256e-79	1.88083e-80	1.67245e-81	-2.01475e-80	1.86629e-79	6.97231e-81	1.11926e-79	7.11211e-80	6.93755e-81	5.5357e-80	-1.04933e-80	1.8157e-79	2.36083e-78
4.10309e-82	-1.73474e-80	-3.39365e-81	6.44816e-81	3.71812e-81	8.813e-82	5.99107e-81	6.17613e-81	-1.39945e-81	-2.86413e-81	-3.0204e-81	-3.44858e-82	-8.71818e-81	-1.96731e-80	-6.62466e-82	9.90984e-81	5.22932e-82	-2.90179e-80	2.8587e-80	9.288e-81	2.37261e-81	-2.06506e-82	-1.2538e-81	3.43193e-81	1.05321e-81	-1.4055e-80	-5.79902e-81	6.54954e-82	-7.60444e-81	1.12513e-81	1.95931e-79
9.78999e-82	1.28605e-81	-5.78419e-82	2.66154e-81	1.45999e-82	-2.17709e-81	-4.34183e-82	4.39748e-81	3.84139e-83	1.67459e-81	-7.82417e-82	-3.98308e-82	-1.46586e-82	1.48206e-81	2.87373e-82	2.74449e-82	6.3198e-82	2.01525e-83	1.72293e-83	2.55379e-82	-3.11052e-82	7.37784e-83	-1.1766e-82	-1.75018e-82	-1.33009e-82	-1.04019e-82	-6.80646e-82	-3.97808e-82	3.62767e-83	-2.5458e-81	2.32438e-80
-1.18911e-82	9.15906e-83	-8.88256e-84	-2.18248e-84	2.57039e-83	2.77082e-83	1.81535e-82	-6.51316e-83	9.43597e-83	4.19774e-83	9.40573e-85	1.53359e-84	-1.42495e-82	2.29835e-82	3.64055e-84	3.74107e-84	4.08429e-83	-3.67643e-83	-3.31908e-83	2.11924e-83	2.77232e-82	-9.19988e-84	9.06057e-83	-4.24518e-86	2.05995e-84	-5.02451e-84	-1.26445e-83	-7.4819e-84	3.2728e-83	1.69429e-83	1.62612e-81
2.28565e-84	-1.90079e-84	-3.86051e-84	-4.24121e-84	-7.44483e-84	-1.31457e-85	4.84385e-84	-5.0825e-85	-4.57789e-84	1.39742e-83	-1.28089e-84	-3.42574e-84	9.07669e-84	2.22884e-85	3.69599e-84	1.80227e-84	-1.11004e-83	3.11239e-84	-3.09919e-84	4.51596e-84	-2.59488e-85	6.35526e-84	-3.19761e-84	3.67079e-85	3.4939e-84	5.84071e-84	2.4463e-83	-1.40027e-84	-7.62638e-84	-7.9795e-85	1.38903e-82
2.99181e-85	6.68406e-85	5.65405e-85	4.3746e-85	-1.05952e-84	-2.73862e-84	-7.5724e-85	-1.07029e-84	2.32988e-85	1.34374e-85	1.52113e-85	-4.58458e-85	9.53675e-85	-3.33038e-85	1.46582e-85	-9.59868e-85	1.54763e-85	8.5124e-86	-4.10201e-85	-1.7184e-85	1.2979e-84	-4.4814e-84	9.10794e-86	5.54536e-86	1.18741e-84	-2.61451e-84	-5.29888e-85	-2.57737e-85	-2.25805e-85	-6.20183e-86	2.25923e-83
-7.97727e-86	-1.33369e-87	-4.67856e-87	1.16095e-86	3.11078e-87	-8.09366e-86	-8.6071e-87	-3.32181e-86	8.12629e-87	4.09718e-86	-3.69446e-86	5.57451e-87	-1.64756e-86	-6.76345e-86	8.91411e-86	-8.16888e-87	6.20714e-87	-1.85902e-86	1.23114e-86	7.10601e-86	-2.49344e-86	1.65088e-86	9.47219e-86	2.75127e-86	-4.26423e-87	-2.82411e-87	2.56816e-86	3.20471e-85	-1.80888e-86	-5.74024e-86	1.19688e-84
1.24167e-87	-3.81043e-87	1.11159e-88	-1.56663e-87	1.76711e-86	-1.53499e-87	-5.01263e-88	-1.51274e-86	9.27497e-88	1.43854e-86	2.25165e-88	4.05493e-87	-9.33882e-87	8.83166e-88	-5.43518e-87	3.95415e-87	-4.3117e-86	6.48488e-87	9.05747e-88	1.72011e-87	3.55523e-87	1.89273e-86	1.81697e-86	1.75087e-87	3.97206e-87	4.87726e-89	1.64652e-87	-3.66967e-87	1.14777e-87	3.96299e-88	1.86281e-85
-1.03555e-88	5.89583e-88	-2.69363e-88	-2.29599e-88	-1.2301e-87	-3.90878e-88	4.35713e-88	-3.9235e-88	7.98027e-89	8.99384e-88	-7.97784e-90	6.98546e-89	3.3849e-88	-6.58094e-89	-1.18056e-87	5.29599e-88	-1.09619e-87	6.75023e-89	2.00743e-88	-1.03127e-87	2.11282e-88	-3.23096e-88	-6.13839e-88	1.14916e-89	1.87247e-88	5.80374e-89	-3.17849e-88	2.61414e-89	5.9645e-88	-6.92331e-89	1.1623e-86
6.66209e-90	-1.36404e-89	-1.56924e-90	-3.79503e-89	-7.09026e-90	2.60557e-89	-6.02529e-89	-2.45423e-89	6.19565e-90	-1.05349e-88	-8.72862e-90	5.80632e-90	4.49565e-91	1.1972e-89	4.58406e-89	-6.29321e-91	-2.50004e-89	1.5452e-88	-8.75531e-90	2.66785e-91	1.16995e-89	6.71209e-89	6.70034e-89	5.45112e-90	-8.20351e-89	-6.78484e-90	1.43727e-89	-4.13349e-90	-1.58879e-89	3.91443e-89	8.64911e-88
8.81218e-92	-7.75238e-90	2.81452e-90	-4.73602e-90	-3.88113e-91	2.32606e-91	1.33243e-90	2.06474e-90	-6.05436e-90	-1.25056e-90	-8.69511e-90	-1.59939e-90	2.93581e-90	-6.91694e-90	-2.22119e-90	2.85305e-90	-3.18729e-90	-7.19415e-91	-6.45368e-90	-1.92327e-90	-1.88236e-90	-4.14717e-90	1.25666e-90	3.77664e-91	-1.0213e-90	-3.37882e-90	1.92486e-90	1.05931e-90	1.9872e-89	-3.17596e-91	9.94567e-89
1.34574e-91	-2.04455e-91	-4.77402e-92	-2.03613e-91	3.98631e-91	4.30917e-93	-2.85682e-91	-1.25594e-91	1.55554e-91	2.34842e-92	-1.04369e-91	1.64029e-92	-7.76037e-92	2.93578e-91	9.8821e-91	9.66313e-92	9.65164e-93	-8.45719e-92	-2.85493e-91	-1.01155e-91	-3.79795e-92	-3.82362e-91	9.38788e-91	-2.3039e-91	1.16794e-90	1.92674e-92	9.63694e-91	7.06456e-92	-5.29095e-91	1.08568e-91	8.09003e-90
6.89563e-93	6.97863e-94	5.36465e-93	1.28289e-93	1.11497e-92	1.13779e-93	-9.43126e-93	-3.35748e-92	3.72579e-92	2.268e-93	1.84979e-92	-1.73798e-91	3.49765e-92	1.65088e-92	-5.69418e-92	2.9844e-93	-1.29935e-92	5.9593e-93	-5.22331e-92	-6.98837e-92	5.02968e-92	9.28204e-92	9.71066e-94	2.01426e-92	3.56824e-92	-1.85734e-91	1.21829e-92	-1.95609e-92	4.89479e-92	3.38766e-92	1.05405e-90
-7.79215e-93	-1.23068e-93	-4.7415e-93	6.50611e-93	4.52252e-93	-2.33601e-93	1.64864e-93	8.73112e-93	2.55899e-94	2.8946e-93	-8.00112e-93	7.20584e-95	-4.38569e-94	1.61227e-95	-5.20227e-93	-5.02732e-94	-1.73464e-94	8.50786e-94	3.01362e-94	5.20252e-93	-1.64729e-93	1.08885e-92	-1.34859e-93	1.15872e-93	3.60944e-93	6.92498e-94	-1.64605e-93	3.01368e-93	4.65483e-93	3.48184e-93	9.35617e-92
7.48739e-96	-9.18717e-95	-1.15703e-93	-9.3209e-94	1.66365e-95	-4.23497e-94	-3.58822e-94	-3.20903e-94	-8.883e-94	-1.04413e-94	7.7296e-94	-1.61599e-95	-3.07333e-94	1.09887e-93	-5.87161e-95	1.07412e-94	1.30896e-93	4.80202e-95	2.02507e-95	-2.24843e-94	-8.45782e-95	1.1293e-94	-6.77312e-95	-3.55006e-94	9.99191e-95	-2.5485e-95	-6.92088e-95	3.59791e-95	-1.89227e-94	6.17335e-95	9.36638e-93
3.86217e-95	2.32751e-95	3.42171e-96	6.66311e-95	-4.27723e-96	-1.04478e-95	1.05267e-94	3.50474e-96	-3.6331e-95	-5.93403e-96	4.1177e-95	-3.80172e-96	9.58821e-97	8.53956e-96	1.53709e-95	1.05365e-95	-3.38332e-97	5.86905e-96	-2.99305e-96	7.47481e-95	2.80716e-95	-2.87301e-95	-4.40357e-95	-8.96856e-95	2.6122e-95	2.16408e-95	-3.50095e-97	-9.86293e-96	7.59361e-96	-1.96472e-95	7.37784e-94
5.09181e-97	-3.27869e-96	-3.93854e-96	-2.25389e-96	7.95955e-96	3.87386e-96	2.24837e-97	5.14199e-96	3.37866e-96	-1.50119e-97	1.23257e-96	-1.14628e-96	-4.49051e-97	-5.20079e-97	2.31017e-96	3.51497e-96	-3.03525e-97	-1.54445e-96	1.22491e-96	-6.20617e-96	-2.21776e-96	-1.50629e-96	-1.92232e-96	1.01176e-95	-2.59069e-97	-1.32646e-96	-2.57954e-97	-4.43589e-97	-4.4448e-97	2.74846e-96	7.04055e-95
2.17594e-97	-3.18727e-98	-2.40173e-98	-2.43435e-97	-9.49397e-97	-5.54411e-98	-1.74065e-97	-8.88637e-98	4.21144e-98	1.90048e-97	-1.13351e-96	-9.73675e-98	4.66002e-97	1.40399e-97	1.46635e-97	5.13698e-97	1.93084e-97	1.93359e-97	8.30003e-98	-2.23946e-98	-2.2044e-98	1.85923e-96	-7.50052e-98	-6.11815e-98	2.51046e-97	6.35756e-97	-3.72905e-98	-7.3708e-97	1.82603e-98	2.94125e-97	8.99731e-96
4.50259e-99	1.86862e-99	-2.31603e-98	9.05688e-99	-5.2622e-98	-3.94994e-98	8.37195e-100	-5.1276e-98	-7.92711e-99	5.16344e-98	2.99029e-98	-1.61426e-98	-1.10011e-98	-1.41168e-97	4.95238e-99	1.21749e-98	1.60467e-98	-2.60219e-98	4.32789e-98	-9.6981e-99	-2.48155e-98	1.45082e-98	-1.93269e-98	6.8387e-99	4.93552e-99	-3.34065e-99	3.9215e-99	-9.99831e-101	-4.11964e-98	-1.57974e-98	6.87553e-97
-1.90771e-100	-2.06629e-99	3.40919e-99	1.84382e-99	5.89439e-100	1.92134e-100	3.01537e-99	-6.41336e-100	2.56033e-99	7.76454e-99	-6.39529e-99	4.5343e-100	1.26617e-100	-1.52713e-99	-2.90072e-100	-2.82075e-99	-2.07055e-100	2.88326e-99	-2.25188e-100	8.63315e-100	6.98999e-99	-3.11644e-99	2.58374e-100	9.29203e-101	-2.04202e-99	-2.69887e-100	-1.19992e-99	-1.57041e-99	-4.94553e-99	-7.58908e-100	5.93097e-98
1.07606e-100	4.42072e-101	-1.74286e-101	-1.00476e-100	-4.83925e-101	-1.12768e-99	-6.60041e-101	-2.21913e-100	1.64833e-100	1.80555e-100	1.21575e-101	-8.67009e-101	-7.63324e-100	3.16286e-100	-2.87429e-100	1.07708e-100	1.21872e-100	-1.5664e-102	1.44768e-100	7.13337e-101	6.90639e-100	-7.5532e-102	2.77449e-100	1.34783e-100	-1.71575e-100	5.69798e-101	4.31248e-100	-3.42566e-101	-5.40441e-101	1.29696e-100	5.98047e-99
3.90745e-102	-5.30443e-101	1.65988e-102	8.24397e-102	-4.45548e-101	4.26803e-103	5.91288e-101	1.0849e-102	-4.50823e-102	8.60038e-102	4.59977e-102	1.21589e-101	8.93838e-102	-1.56778e-103	8.63144e-102	-2.12169e-102	9.7622e-102	-5.65867e-101	-1.6833e-101	2.21761e-102	-5.14107e-101	-8.62341e-102	-1.59048e-101	-5.43163e-101	-3.03529e-103	1.22865e-100	-9.65461e-102	-3.18747e-101	7.17316e-103	1.57943e-104	6.02852e-100
2.45452e-103	-3.52763e-103	-2.94988e-102	7.43671e-103	7.21229e-103	6.18268e-102	-9.65602e-102	-4.63869e-103	9.50942e-103	9.97432e-103	-1.6602e-104	4.39079e-103	2.13307e-102	2.37272e-103	6.36933e-104	1.67954e-103	1.2199e-102	9.49775e-102	2.98485e-102	4.42669e-103	-4.73111e-103	1.04618e-103	-1.58666e-102	-8.20223e-103	-3.0261e-103	2.39575e-102	2.27026e-102	1.48061e-102	-7.89818e-103	-2.95507e-102	5.36455e-101
1.63747e-103	-2.22581e-103	7.97552e-103	7.79702e-104	6.55202e-105	2.96386e-103	-1.95148e-104	-2.08434e-104	2.60682e-105	-4.60212e-104	-9.50993e-104	4.51456e-103	-4.89646e-103	-5.65625e-104	1.54529e-104	-8.23484e-104	1.78254e-103	2.95353e-103	3.02502e-104	1.69216e-104	1.92495e-103	5.2438e-105	-1.69792e-104	-3.30937e-104	-6.06871e-104	-6.27792e-103	1.80046e-104	2.87786e-103	1.38083e-103	-3.88196e-104	4.7841e-102
-1.26402e-104	-1.51767e-105	3.42749e-105	-5.88177e-105	2.42487e-104	-1.06024e-103	7.32784e-106	7.87904e-105	2.69715e-104	1.77754e-104	1.29148e-104	-2.19505e-105	-1.20356e-104	8.22907e-105	3.25259e-105	5.17891e-106	-8.0796e-105	1.72944e-104	-1.24374e-105	-5.90381e-105	9.38134e-105	-3.16208e-105	-4.20474e-105	4.73794e-105	-7.68748e-105	-6.82049e-106	9.99784e-106	-1.8241e-104	5.97385e-105	-3.14073e-105	3.36977e-103
-7.66698e-106	1.48262e-105	3.9708e-105	-6.39461e-106	-2.39733e-105	-1.17433e-106	8.11451e-107	-2.64886e-106	-6.10453e-106	-1.74918e-106	-1.06726e-105	-2.37023e-107	1.93894e-105	-2.53872e-106	-6.21505e-105	-6.05334e-106	1.07646e-106	-1.73562e-107	1.2205e-105	7.20085e-107	-9.60659e-107	5.4766e-106	-4.83094e-106	1.1318e-105	8.46884e-105	8.78422e-106	-1.99888e-105	4.39548e-106	1.52892e-106	-3.12725e-106	3.65373e-104
3.53496e-107	-5.06727e-108	-3.3318e-107	-1.70428e-106	4.56441e-107	-6.80091e-107	3.36997e-107	9.61829e-108	-1.27331e-107	-1.39725e-107	1.16588e-107	6.89769e-107	1.81564e-107	-5.19347e-107	-2.91916e-106	3.17272e-107	-1.64486e-106	-4.11049e-108	-2.10598e-107	-2.27213e-107	2.36452e-106	1.47265e-107	-2.085e-106	8.21105e-107	-3.54911e-106	-1.28046e-106	-3.77912e-108	-1.14897e-106	7.19574e-108	-1.4825e-105	3.74771e-105
1.46289e-107	-1.7605e-107	-2.95048e-107	9.16022e-108	1.26185e-108	1.46317e-107	-4.81654e-109	1.31797e-107	-1.7686e-108	1.11063e-107	-1.01053e-107	-3.90387e-107	1.06806e-107	-7.56592e-108	-7.11426e-108	3.56455e-108	1.94547e-109	8.50801e-109	2.24512e-108	-4.34617e-108	2.28384e-107	-4.25753e-109	2.57607e-107	-3.0961e-108	-5.66671e-107	-8.24598e-109	-9.01634e-108	-3.55594e-108	1.36655e-108	1.74301e-107	3.40016e-106
2.80479e-110	-1.05463e-108	-4.73234e-109	5.03696e-108	5.43349e-109	5.44026e-109	-1.00102e-108	5.72222e-110	4.45055e-109	2.16469e-110	1.52939e-109	5.73928e-109	7.29864e-109	1.85322e-110	-4.97387e-110	9.73263e-109	3.90569e-109	-2.72943e-109	1.40902e-109	-2.92118e-108	2.33458e-110	-1.22655e-109	-1.12457e-108	-4.02243e-109	2.76442e-109	1.42999e-109	4.06189e-109	-8.80074e-110	-5.42018e-109	3.63361e-110	1.85938e-107
5.77686e-111	-7.03911e-109	-1.89036e-109	-4.49171e-110	-8.60242e-111	-1.74181e-109	9.92167e-113	2.47492e-110	1.00442e-109	2.19104e-110	-2.72012e-110	-8.24856e-110	-1.44517e-109	-3.95564e-110	-6.92239e-111	1.27998e-109	-3.32091e-110	3.65783e-109	-2.40789e-109	-2.39849e-110	3.60702e-110	-1.09891e-109	-2.01791e-110	-5.16911e-111	3.18233e-110	-5.9263e-110	-4.96469e-109	-1.25187e-110	-7.59051e-111	8.03675e-112	3.14585e-108
2.08415e-111	3.11858e-110	4.01581e-111	-5.85697e-111	1.88962e-110	-7.44079e-112	-2.69972e-110	-3.05794e-111	1.00886e-111	1.15242e-111	3.84022e-110	-2.03814e-111	2.34263e-112	9.92129e-111	-6.85362e-111	-1.23856e-111	1.96461e-112	5.10937e-111	4.95838e-112	9.14424e-112	7.86884e-111	-2.16937e-110	4.22321e-112	3.47751e-110	-1.04942e-111	3.2767e-111	-2.66214e-110	-8.60286e-112	-2.69218e-110	2.92215e-111	2.86815e-109
1.29884e-111	-2.65074e-111	-2.77256e-112	3.21338e-111	1.4699e-113	1.81795e-111	-1.1251e-112	-5.55101e-113	-4.97714e-112	9.99383e-113	3.35286e-112	-1.80256e-111	-1.83474e-111	-1.44326e-111	-9.22473e-112	-6.12081e-112	2.4491e-112	-1.3118e-112	7.90468e-112	-3.17176e-111	2.671e-112	2.01378e-111	-5.15194e-112	-1.76311e-111	1.2453e-111	3.67709e-112	-3.70477e-112	-4.55063e-112	8.05604e-112	-4.70572e-112	2.96012e-110
-3.48859e-113	9.06511e-114	-2.46603e-112	8.26096e-113	7.29534e-114	2.98479e-113	-1.96522e-113	5.74819e-114	5.07947e-114	1.21872e-113	2.79228e-114	-3.64789e-113	1.64898e-113	-3.24448e-113	5.26504e-113	6.99097e-113	3.61165e-113	-1.80805e-113	-1.67999e-112	-1.07235e-112	-4.6403e-112	-1.40655e-112	-2.67903e-113	-2.13908e-113	-4.19103e-113	1.0438e-114	1.32881e-113	-9.37494e-113	-6.81439e-112	-4.67347e-116	2.47751e-111
9.63711e-115	-8.42614e-114	-2.40603e-113	1.79971e-113	-3.66785e-114	-1.91795e-113	3.77511e-114	5.15449e-115	1.4575e-114	1.44614e-113	-6.44259e-114	-2.43705e-115	1.86324e-113	-9.36562e-114	-6.35607e-114	1.29672e-114	6.8034e-114	-4.32069e-114	-2.70489e-116	-5.21385e-115	8.62417e-116	4.31262e-114	-9.56794e-114	3.86351e-114	-2.843e-114	-1.90073e-113	1.11113e-113	-1.55281e-115	2.76592e-114	1.56806e-114	2.03795e-112
-4.57857e-115	2.40799e-114	-5.31062e-116	-5.4178e-115	-6.98122e-115	-2.07744e-115	-7.19168e-115	6.23311e-115	-3.63244e-115	5.41546e-115	2.72116e-115	-8.12791e-115	7.30158e-115	-1.53123e-114	-4.20735e-115	-4.34553e-115	3.05541e-117	-8.25247e-115	-1.82549e-115	-3.83306e-115	3.87245e-115	-2.91807e-116	-3.13184e-115	-8.53216e-115	3.2751e-115	2.89143e-114	-7.27764e-115	-6.14914e-115	6.51546e-116	-2.67035e-115	1.86862e-113
1.8349e-116	-2.82626e-116	1.51818e-116	-1.05502e-115	-2.07437e-115	1.3109e-115	-5.03235e-116	-4.64961e-119	1.35616e-115	3.05991e-117	8.06383e-117	-1.32826e-115	-1.63902e-116	-4.7828e-116	4.85607e-117	1.96771e-118	-3.10096e-116	2.86385e-116	4.77017e-116	-1.13618e-115	3.00334e-117	1.38671e-115	-4.35416e-116	-1.38122e-115	-1.84081e-116	2.13199e-117	-3.24981e-117	-1.5621e-115	1.74718e-115	6.44021e-117	1.81049e-114
-1.35835e-118	-1.55593e-117	1.337e-117	1.17762e-116	-1.67896e-117	2.03075e-116	-4.44541e-116	-1.20209e-116	-1.72426e-117	1.07491e-117	-7.50729e-117	-1.92856e-117	2.33338e-117	-1.51709e-116	3.69262e-117	1.91899e-117	4.27879e-117	1.02604e-117	-3.04773e-116	-1.15009e-116	7.85489e-120	1.32306e-116	1.16898e-116	-5.2514e-117	-1.01533e-118	3.12521e-118	1.51411e-117	-1.78166e-116	8.42324e-117	6.72892e-117	2.40977e-115
1.88474e-118	7.24796e-117	-4.2028e-119	8.1664e-118	-1.21756e-119	-9.09516e-118	-4.87008e-118	1.81616e-118	6.85421e-118	3.70011e-118	1.29325e-117	8.94969e-118	4.2706e-118	1.20732e-118	9.90006e-119	-9.73652e-118	2.27879e-118	-4.01365e-118	-4.76201e-118	2.43263e-118	1.064e-118	-2.62361e-117	6.39689e-119	-5.92035e-118	1.9926e-118	-1.08662e-119	-1.91137e-119	-4.30479e-119	5.44657e-118	3.21432e-118	2.06226e-116
-7.71397e-119	-3.67806e-118	5.24786e-119	-3.77764e-120	-1.93511e-120	5.56549e-120	-3.32995e-119	-2.08029e-119	1.52284e-120	-1.99799e-119	1.25729e-119	2.88907e-120	1.24629e-119	1.50504e-119	-1.44345e-118	2.15171e-118	1.01275e-119	-1.26001e-119	5.54702e-121	8.17908e-119	8.49606e-120	-2.55967e-122	3.2453e-119	-8.6407e-120	-2.63243e-120	5.15104e-119	-3.92467e-119	1.92656e-118	1.72758e-118	1.39376e-118	1.73967e-117
-6.60343e-120	5.02038e-120	1.35344e-119	-4.40346e-121	1.85442e-119	-4.52876e-120	7.67656e-121	-6.18619e-121	2.71863e-120	-9.84644e-121	-3.19015e-120	-5.83167e-121	-3.07185e-120	-2.53491e-120	-4.23139e-120	8.4377e-121	8.89566e-120	-8.41753e-121	-2.19661e-120	9.64485e-122	-1.83731e-119	-2.5224e-120	2.37525e-120	1.45434e-120	-7.82473e-122	2.3517e-120	-3.12739e-120	7.51222e-121	-9.17201e-121	-1.19487e-119	1.24146e-118
1.2831e-121	-2.034e-120	2.14214e-121	-1.51448e-121	-1.05057e-121	1.41283e-120	-3.62353e-121	8.52341e-122	3.37813e-121	4.53542e-121	2.04018e-121	-7.56575e-121	4.23607e-121	-1.53363e-122	1.67762e-121	7.98687e-122	8.94884e-122	-3.38588e-121	-2.52194e-121	-1.46965e-121	-7.40405e-121	-6.41155e-121	2.08033e-122	-1.61313e-121	-1.83152e-121	-1.70032e-121	2.47119e-121	-4.47834e-122	-5.00048e-122	-5.31854e-122	1.00712e-119
-3.00163e-122	9.45843e-123	1.56904e-122	1.45355e-122	-1.37343e-122	-4.02983e-122	2.69723e-122	-5.18618e-123	-1.05235e-121	3.20962e-123	-2.14843e-122	-2.11149e-122	-1.65593e-121	-8.30711e-123	1.02336e-122	4.58042e-122	-7.66858e-122	-9.84574e-122	-8.92195e-123	-2.29301e-122	1.02063e-122	1.9871e-122	3.42295e-122	5.34895e-123	-2.12166e-122	-4.1978e-123	-8.99191e-122	-1.09578e-122	-1.11144e-121	5.16932e-122	1.10265e-120
1.66014e-123	4.1052e-123	-8.98244e-124	3.54744e-123	-2.52019e-123	-2.92909e-123	4.4895e-123	8.13891e-124	-1.62723e-122	1.73445e-123	4.93347e-123	-2.12406e-124	1.2235e-123	6.17446e-124	-1.18487e-123	2.31082e-123	7.69434e-124	3.05091e-122	-1.14258e-123	-1.02242e-124	-2.07797e-124	-1.01586e-123	-2.69937e-124	-2.89188e-123	-1.35453e-123	2.48225e-123	-1.69528e-123	1.15506e-122	2.71774e-124	3.10384e-123	1.0682e-121
8.83224e-126	3.58807e-125	-9.46209e-124	-4.05547e-124	-1.64028e-124	-2.34678e-124	-9.78512e-125	-3.00798e-124	-3.67592e-124	-6.71465e-125	-4.08964e-124	-1.20486e-124	4.28642e-125	1.42995e-123	1.3187e-124	5.71535e-124	-8.40878e-126	1.13496e-124	-1.33822e-124	5.31294e-125	9.03257e-126	5.2799e-125	1.54283e-123	1.69413e-123	-1.46974e-124	3.72354e-125	-9.00257e-125	-1.16116e-125	-3.0344e-126	-2.91219e-124	9.52198e-123
-1.80229e-126	7.18136e-125	-4.95475e-125	7.67335e-125	-6.03959e-125	3.52214e-125	8.24919e-125	5.00329e-127	-1.0417e-126	2.48357e-126	-2.26818e-126	-1.27548e-125	-3.77645e-124	3.93182e-126	1.33225e-126	-4.69503e-125	1.9491e-124	-7.48764e-125	-1.39293e-125	-3.03881e-126	-1.07401e-125	1.13773e-125	-6.43287e-125	2.98586e-126	-1.21994e-125	4.69564e-126	9.4932e-127	3.0809e-126	2.39991e-128	-5.2085e-125	1.27614e-123
7.17216e-127	1.05803e-126	9.23983e-126	8.72695e-128	5.27314e-127	-6.84543e-127	-5.71357e-127	1.83138e-126	4.42864e-126	-4.98488e-126	7.27998e-126	6.66675e-126	2.6707e-125	1.16264e-126	-4.89014e-126	2.32814e-126	1.10874e-126	-5.50672e-127	-4.19985e-126	2.20921e-126	-1.40128e-125	-1.378e-126	6.69163e-128	5.28478e-127	1.85253e-126	2.20064e-126	-1.72018e-125	-2.14553e-126	-7.69515e-127	8.12242e-127	1.22202e-124
-6.62483e-128	-2.42218e-129	6.80541e-128	5.5815e-127	4.43378e-128	3.12271e-127	7.51406e-127	-3.31109e-127	3.68065e-127	2.85831e-128	-2.98461e-127	-1.24671e-127	-6.89586e-130	4.7184e-127	2.01025e-127	3.82835e-127	1.71609e-127	2.68891e-128	9.14971e-128	3.69467e-128	9.51603e-127	-1.37003e-127	1.59681e-127	1.81652e-126	2.62612e-127	1.61541e-127	-5.8197e-128	-4.58123e-127	-9.77952e-128	-3.12436e-127	8.75262e-126
-5.54104e-128	3.91103e-128	-2.5499e-128	4.05264e-128	-1.39407e-127	-7.60608e-129	3.43343e-129	-3.30484e-129	1.18574e-128	1.44643e-128	-1.72574e-128	-1.38511e-128	-7.20334e-128	-7.21288e-128	8.58699e-129	3.86778e-128	9.01445e-128	6.24648e-128	-3.01983e-128	5.83643e-129	-4.95122e-128	-5.10172e-129	4.34633e-129	5.79753e-129	-1.47094e-128	1.24492e-129	2.95365e-128	5.20778e-128	-3.7121e-128	-1.14325e-127	1.06557e-126
-2.18789e-130	-1.99193e-130	-1.60274e-129	-3.98624e-130	1.30351e-129	1.40114e-129	1.16092e-129	9.91174e-131	1.14754e-128	-3.79873e-129	-7.89485e-131	3.88265e-130	-1.98768e-129	1.87211e-129	-2.87528e-130	-4.26523e-129	-1.29991e-129	8.69521e-130	-4.73443e-130	-4.66744e-130	-7.42513e-129	-2.61866e-129	-5.85548e-130	-4.43908e-130	-1.40837e-128	5.28791e-130	-7.42259e-130	5.00415e-129	-4.70468e-130	-1.03641e-129	6.65866e-128
-1.25813e-130	-8.8226e-131	8.27967e-131	3.79693e-130	-1.08087e-129	-2.42309e-130	-6.98321e-131	-5.40886e-131	1.80414e-130	8.12786e-132	1.03793e-131	3.86941e-130	-3.47716e-131	-2.43379e-131	3.97973e-130	-1.29998e-130	-1.15344e-130	1.65823e-130	1.38665e-129	-1.7683e-130	1.54886e-130	1.94322e-130	-8.51693e-131	1.51274e-130	-4.52645e-131	-6.2434e-132	4.84973e-131	-6.56143e-131	2.48377e-131	-3.05389e-130	6.22271e-129
2.291e-132	-1.94336e-131	1.11617e-130	-1.40623e-132	2.40585e-131	4.01533e-131	-2.61264e-131	1.08186e-131	4.46761e-132	5.69432e-132	8.76188e-132	1.76462e-132	-8.51151e-132	2.67688e-131	1.49439e-131	3.25196e-131	-2.02546e-132	1.39216e-131	6.48063e-133	-2.63272e-131	8.33366e-133	-2.18372e-131	3.85094e-131	-1.41048e-131	1.52501e-133	1.15958e-131	-2.46075e-131	1.60348e-132	-1.06908e-131	9.73073e-134	5.06291e-130
-1.24993e-133	1.15395e-132	-1.11788e-132	-1.68607e-133	1.30047e-131	1.93038e-132	-1.96862e-134	-2.57115e-133	1.20188e-133	1.94954e-133	1.04436e-132	-6.88941e-132	1.54365e-132	-1.7593e-133	-8.64596e-134	3.15602e-132	1.20162e-132	4.53334e-133	-8.14005e-134	-9.52995e-132	-1.85563e-133	7.95826e-132	9.99599e-133	4.25567e-132	8.60462e-133	1.84216e-134	-9.65263e-133	3.67941e-133	4.95432e-133	3.33699e-133	5.86949e-131
-1.21242e-133	3.46499e-133	1.58319e-133	-6.35829e-134	3.19684e-134	-3.47717e-135	8.8335e-135	3.03172e-134	-2.71899e-133	-1.08046e-132	-2.4492e-133	3.3829e-134	-5.62744e-134	2.96444e-133	2.12933e-133	1.53237e-133	2.42629e-134	-9.35557e-134	5.05122e-133	9.80734e-135	-4.0364e-134	-1.84177e-133	-8.88014e-134	-2.38787e-135	-1.0589e-132	-9.92494e-133	6.34098e-134	2.23047e-133	-1.48593e-133	9.85807e-134	6.64774e-132
2.53589e-134	8.41843e-135	-1.54696e-134	7.39536e-135	8.21372e-135	3.26758e-134	-5.47941e-136	-8.44585e-135	-5.25498e-134	6.08019e-135	-2.64725e-134	3.44723e-134	2.30413e-134	-4.29111e-134	2.12613e-134	-5.94993e-136	5.71188e-135	-4.5805e-135	-3.51131e-134	1.24365e-134	-7.84014e-136	1.96978e-135	9.27234e-135	2.08323e-134	5.52455e-135	-7.04605e-135	1.69092e-134	7.26078e-135	7.395e-135	-7.37776e-136	4.49483e-133
1.59689e-135	-9.55904e-136	7.39784e-137	-2.6929e-136	1.1316e-135	1.31514e-135	-9.93383e-136	-5.55714e-136	-6.62857e-138	7.70095e-136	-2.1762e-135	2.94837e-136	5.01409e-136	-1.00737e-135	-2.16325e-135	1.75263e-135	1.30278e-135	-6.95227e-136	2.17134e-135	-2.92396e-136	-1.80808e-135	5.8729e-137	-4.39393e-135	9.74496e-136	3.85182e-135	3.42692e-137	8.58458e-136	2.39298e-135	2.85625e-136	-6.55251e-135	4.1237e-134
2.30311e-136	7.37642e-137	2.7144e-138	-1.81837e-137	-3.26779e-138	-9.07918e-137	2.83976e-136	-8.83184e-137	-3.72063e-138	-1.72401e-136	9.38055e-137	7.48516e-137	-2.44471e-136	-2.63575e-137	6.89702e-138	-6.99766e-137	-1.15052e-136	-2.90705e-137	3.60589e-137	-7.7845e-136	-8.17771e-137	1.25161e-136	-3.93007e-136	-3.29844e-136	6.05695e-136	-3.60471e-137	-2.33061e-137	5.99547e-136	-2.21936e-138	-2.70571e-136	4.90961e-135
-1.35137e-137	3.58014e-139	2.68995e-138	-7.04749e-139	1.10395e-137	-1.4103e-138	-5.5783e-137	2.74346e-138	-1.77342e-137	-5.51312e-138	4.89753e-138	-3.9803e-139	8.34575e-138	-2.10987e-137	3.73988e-138	2.16403e-138	5.23873e-139	-2.83296e-138	-7.84456e-138	-3.12921e-137	-3.83599e-138	1.64834e-137	4.77549e-139	1.67677e-137	1.01525e-138	-5.47471e-138	1.2034e-138	1.79172e-138	7.07476e-140	-2.74338e-139	2.42022e-136
-2.32659e-138	-2.16138e-139	7.62903e-140	-2.02679e-138	4.76759e-139	-1.38247e-138	1.70676e-138	6.26846e-138	-8.43753e-139	4.32935e-139	-2.07486e-139	-6.55089e-139	1.56483e-138	-2.1996e-138	-2.70464e-139	-1.45865e-139	-3.35304e-139	9.90095e-139	-3.62289e-140	-4.00732e-138	-5.31218e-139	4.286e-138	9.18653e-140	1.56187e-137	1.73946e-140	-3.51568e-139	4.45405e-139	8.78334e-140	1.60468e-138	-5.2782e-139	4.97317e-137
3.47237e-139	1.31933e-139	-4.91422e-140	3.65271e-140	2.00973e-139	7.89556e-140	3.03206e-140	2.64593e-140	-1.06477e-139	-1.13045e-139	1.15008e-140	1.03709e-139	8.99333e-140	-2.91431e-140	1.50512e-141	-7.63658e-141	2.91869e-139	1.72831e-139	8.84598e-140	5.66438e-140	1.25774e-139	2.52992e-139	8.9039e-140	4.12017e-140	4.46251e-141	-5.83061e-141	-9.21651e-140	-1.5638e-139	1.09439e-139	3.30197e-139	3.18178e-138
3.87323e-141	5.16528e-140	-4.07859e-140	-3.73561e-140	6.11525e-141	2.37958e-140	-1.09615e-140	-1.47297e-140	6.9556e-141	1.53455e-141	-1.13689e-140	-1.31091e-141	1.59317e-141	-1.83019e-141	9.32502e-141	-7.90123e-140	-1.25976e-140	-1.7889e-141	-3.94869e-140	-6.86185e-142	-2.8589e-141	1.16477e-140	3.30469e-141	1.84885e-140	5.32073e-140	3.55431e-142	3.41053e-140	1.89554e-140	3.62024e-141	2.32589e-140	5.26563e-139
-2.38755e-141	-7.3384e-142	4.73e-142	1.85678e-141	-7.3443e-142	-7.50021e-142	2.74918e-141	-1.15175e-142	-4.66191e-141	-4.2395e-142	-6.73173e-142	-6.56472e-142	-1.82814e-142	-4.46868e-142	5.46698e-142	-1.11025e-141	-4.42535e-141	2.51589e-141	-2.47839e-142	5.21687e-142	7.16458e-141	1.4539e-141	5.3685e-141	-3.48047e-142	5.05187e-143	6.62969e-143	-2.39799e-141	-3.45147e-142	-1.42708e-142	6.28373e-142	4.41789e-140
6.35647e-144	-1.54635e-142	-1.07039e-143	9.3021e-143	1.44894e-142	-2.73009e-143	-5.81353e-143	2.45191e-143	-1.99981e-142	1.78755e-143	-7.48602e-143	-1.19357e-144	2.7348e-144	2.43084e-142	1.82034e-142	-6.50872e-143	2.25173e-142	-2.03496e-142	-2.66825e-143	-8.07829e-142	2.96195e-142	6.28689e-143	9.4449e-144	2.54811e-142	1.47022e-142	-3.53848e-144	-1.06019e-143	3.37749e-143	-3.71583e-143	-5.36876e-143	3.4787e-141
3.58116e-145	-8.63803e-144	-7.69895e-143	-1.57039e-144	-2.0963e-144	-1.90557e-143	3.3787e-144	-5.00564e-144	-1.05461e-144	5.52827e-144	2.21321e-143	-5.04824e-143	4.1731e-144	1.052e-143	2.39366e-143	-3.59775e-144	-1.09991e-143	1.47762e-143	-1.01204e-143	-3.96754e-144	-4.54668e-146	-4.74694e-144	9.73822e-145	7.28709e-144	-1.22423e-143	1.94778e-144	-3.6196e-143	-1.63403e-143	3.27133e-145	-2.59964e-144	3.61087e-142
-2.28869e-144	1.48672e-145	2.20568e-144	-1.04783e-145	1.41176e-145	-2.94429e-144	2.09925e-144	-1.54057e-145	3.95457e-145	-9.12372e-146	-1.04574e-145	2.31524e-144	-1.91028e-144	-4.17478e-145	-5.23372e-145	-8.37056e-145	-1.00567e-144	-1.87731e-144	6.47907e-145	1.41142e-144	-7.85443e-145	-1.02675e-144	7.87398e-144	1.39102e-144	3.98704e-144	1.64614e-145	-5.71035e-145	-1.1535e-145	-1.1182e-144	1.68325e-144	4.03403e-143
-1.567e-145	-4.32301e-146	-7.40954e-146	-8.90467e-148	2.91085e-145	4.0954e-147	3.50062e-146	-7.69125e-146	-5.24437e-146	2.78706e-147	2.02124e-146	-2.64512e-147	3.92506e-145	1.23574e-145	-6.04051e-146	-4.4877e-146	4.62668e-146	1.23283e-145	-8.06959e-146	5.94494e-147	2.96939e-145	4.06359e-146	9.39647e-146	1.20089e-146	1.01817e-146	-2.24304e-145	-3.21251e-147	2.55452e-147	8.71662e-147	2.8145e-147	2.33299e-144
-5.54902e-147	8.13967e-147	-1.22737e-147	-3.15909e-147	-5.36059e-146	2.07081e-147	-4.96925e-147	-8.07995e-147	-2.1709e-147	1.67885e-147	1.53388e-147	-1.86666e-147	-7.76117e-148	2.40007e-147	-3.08236e-147	-2.33883e-147	-1.9094e-147	-2.29526e-147	-2.15239e-147	-1.17049e-146	-2.39075e-147	1.12466e-146	-1.03314e-146	-3.77179e-147	-3.73351e-147	1.64162e-146	1.74527e-147	-3.60167e-148	-6.19487e-148	-1.01881e-146	1.81514e-145
-1.37062e-147	-5.38818e-149	1.45313e-147	1.34333e-147	-1.67684e-148	8.9808e-148	1.17759e-148	-7.06575e-148	1.15441e-148	2.75816e-148	-1.04667e-148	1.14869e-147	1.41903e-147	-1.08988e-147	-1.2373e-147	3.80194e-149	-2.45861e-148	-3.02968e-148	7.51101e-148	8.29783e-148	5.86682e-148	-3.22451e-147	-4.44481e-148	2.21576e-148	8.12958e-149	9.9411e-148	-1.72766e-148	-7.69725e-148	-8.70169e-148	2.13418e-148	2.12484e-146
3.46352e-149	2.11045e-148	9.18693e-150	1.48912e-149	3.66026e-149	-6.63192e-149	2.67734e-149	-2.48083e-150	-2.57999e-149	2.25282e-148	-9.55067e-150	-3.90545e-149	-6.93633e-150	3.9023e-150	-1.64828e-149	-8.92837e-149	3.38329e-149	-1.13575e-149	-3.72988e-148	1.64119e-148	2.88006e-149	-6.84777e-149	-1.01457e-149	8.67183e-149	-1.16703e-149	-9.94558e-149	-1.12221e-149	3.33561e-149	7.87781e-150	-1.02414e-149	1.76849e-147
-9.08202e-150	-1.87702e-151	-1.47386e-149	1.37448e-150	-4.91227e-150	-1.60448e-149	-1.32507e-149	-1.177e-149	-5.38109e-150	-7.7019e-150	1.35155e-150	1.3564e-151	-3.00354e-149	1.68927e-149	-7.34204e-151	-1.28983e-149	-5.99144e-150	-3.86267e-150	3.5865e-152	1.31085e-150	-1.03882e-150	-1.35903e-150	1.53857e-150	1.55938e-149	2.88639e-150	-1.79102e-149	-1.66766e-149	8.33872e-151	1.27563e-150	4.12452e-149	2.5805e-148
-1.70567e-150	-6.37663e-152	-4.15205e-151	-9.21899e-152	2.27521e-150	1.22336e-150	-1.6986e-150	-2.40657e-152	1.30111e-150	4.28441e-152	-3.24558e-151	1.33841e-150	-4.27142e-151	-7.314e-151	2.11308e-151	6.46775e-151	2.05226e-151	-9.03631e-151	-3.70769e-151	-2.62587e-151	1.64671e-152	-7.37276e-151	-9.88933e-152	-1.37191e-151	-1.50983e-151	2.92773e-151	-4.81695e-151	9.44609e-152	-1.45403e-151	-6.58553e-152	1.64848e-149
-1.26899e-152	1.5277e-152	-5.61584e-152	7.00207e-152	-4.32364e-152	1.58099e-151	4.45186e-152	-4.69416e-153	-5.94516e-153	-1.25427e-153	3.9407e-152	2.01362e-152	-1.96348e-152	3.05211e-151	1.08938e-151	-2.43894e-152	-6.1115e-154	-2.58471e-153	7.26631e-153	-3.8856e-153	-3.70546e-152	-1.43354e-151	-7.946e-152	-2.61527e-153	-1.6488e-152	4.1049e-152	7.35485e-152	-5.54749e-153	-3.22594e-152	2.50504e-152	1.40038e-150
8.91586e-154	-1.2644e-153	1.16117e-153	-8.45435e-154	2.41891e-153	1.83073e-153	-4.2989e-153	6.78138e-153	-3.25222e-152	-2.14219e-153	1.04777e-153	-1.14461e-156	1.05337e-156	-1.19745e-153	-2.56191e-154	4.64859e-153	-1.4629e-153	-3.98532e-153	-1.17085e-153	1.95549e-153	-6.33249e-153	1.11351e-153	9.15236e-153	-6.998e-153	8.27895e-153	-1.44405e-152	2.9017e-153	-1.93637e-153	-5.63475e-154	-2.8306e-152	1.49907e-151
5.6003e-154	-2.05841e-155	5.19582e-155	3.30498e-154	2.5584e-154	3.75326e-154	-1.99689e-154	1.62096e-153	9.21337e-154	-3.62149e-154	1.78353e-154	2.58775e-154	1.8916e-154	-1.08409e-154	3.24254e-155	6.97813e-155	-1.22774e-153	-1.05107e-154	5.88955e-155	1.15881e-154	1.17742e-154	1.3371e-155	-2.19641e-154	2.44848e-153	-1.10945e-154	-5.50607e-154	-1.43426e-154	5.60027e-155	-3.11696e-154	-1.00758e-154	1.11156e-152
1.43182e-155	-6.50096e-156	2.10049e-155	1.0926e-154	1.68609e-154	-1.3687e-154	-9.68689e-156	-6.89539e-155	-6.862e-155	-1.33379e-154	-7.4835e-156	3.44596e-155	-3.16211e-154	1.70468e-155	-1.10147e-156	1.46268e-155	2.39387e-155	2.30682e-157	-9.81508e-156	4.25733e-155	3.34934e-155	-1.25695e-156	3.43326e-156	7.98745e-156	-1.21691e-155	1.61101e-155	1.58573e-155	8.33809e-155	-9.30986e-155	-1.94884e-155	1.49097e-153
-9.77297e-157	1.93338e-155	-4.61067e-157	1.29797e-157	-3.00852e-156	3.8361e-156	-1.69891e-156	-8.93989e-156	-1.24374e-156	-3.37854e-156	-5.39516e-158	1.50113e-157	-5.34939e-157	2.34215e-157	2.5479e-156	-7.84113e-156	4.50041e-156	-6.76651e-156	-4.98948e-156	4.57033e-156	-5.53296e-156	6.40255e-157	-1.78133e-157	-3.49354e-156	-1.28791e-155	-1.07587e-156	1.78684e-156	-1.18416e-156	4.71801e-156	-1.39364e-157	1.06825e-154
3.6648e-157	2.89076e-157	-5.63116e-158	-1.14059e-157	-1.9396e-158	-2.57945e-157	-1.02326e-156	-2.01456e-157	-2.22482e-158	-5.416e-158	8.65441e-159	6.02084e-158	-8.56499e-159	-1.31606e-157	2.38444e-157	4.75549e-157	3.57532e-158	-1.11552e-158	-5.39009e-158	-6.49297e-159	-1.1343e-157	-1.89007e-157	4.30777e-157	1.37183e-158	7.65343e-157	2.84029e-158	1.48775e-157	-2.38581e-156	-1.15514e-156	5.01665e-160	8.66562e-156
8.5384e-159	-1.39443e-157	-1.08085e-157	-4.20522e-159	7.27426e-160	5.88961e-158	8.17071e-159	-2.10631e-157	-1.24848e-158	5.83948e-158	-6.9681e-158	5.68751e-159	-1.49712e-158	8.71624e-159	7.32469e-159	1.1432e-157	-3.20467e-158	-2.53692e-158	1.78631e-158	-2.08282e-158	-7.4687e-161	3.93622e-158	2.16862e-158	7.46666e-158	8.87627e-159	-2.521e-159	3.35725e-158	5.23255e-159	-5.57028e-158	-1.05979e-157	1.27406e-156
2.39013e-159	9.96391e-159	1.14122e-158	5.50881e-159	-7.13723e-159	-1.57842e-160	4.66814e-160	-1.66579e-159	1.05864e-160	2.37382e-159	8.82105e-159	6.00066e-160	1.13292e-158	-5.7789e-160	1.34981e-159	3.39006e-161	-1.72592e-159	-1.10489e-158	-4.53517e-161	-2.21532e-159	-9.91381e-160	-3.49705e-160	1.94532e-159	-1.46606e-159	-3.24297e-159	-7.55832e-159	1.11993e-159	-8.02006e-160	-2.78423e-159	4.45766e-159	1.03647e-157
2.45963e-162	2.29965e-160	6.731e-161	-7.16345e-162	-1.37091e-160	5.91501e-161	-7.03377e-161	-2.20667e-160	-3.01208e-161	-1.52295e-159	-4.73784e-161	-1.28665e-159	5.82416e-161	-2.80489e-160	-8.93322e-161	1.45869e-163	1.31121e-160	-8.17448e-160	1.80732e-160	1.76605e-160	5.88134e-160	-8.50973e-161	-5.40688e-161	1.07863e-160	-1.09891e-159	1.05892e-162	-5.51255e-160	2.48195e-161	-5.96031e-160	2.87719e-160	8.81031e-159
-1.6547e-160	1.48773e-161	-3.98263e-162	-3.09645e-162	6.04548e-161	3.47712e-161	-7.07293e-162	5.38611e-161	6.65684e-162	4.24951e-161	8.19812e-161	-8.07418e-162	-1.09841e-161	-3.55084e-161	-6.28549e-162	-3.9065e-162	-6.2177e-162	-3.42353e-161	7.02735e-161	-4.88867e-161	-1.0438e-160	-4.70138e-161	3.92575e-162	3.74169e-161	-1.9973e-163	1.97289e-161	3.81228e-161	-1.46216e-161	4.64672e-162	-1.06785e-162	9.70215e-160
-4.47712e-164	-2.33755e-162	5.31963e-164	9.8356e-162	2.91326e-162	-1.05807e-161	1.68315e-163	-1.82912e-162	1.64479e-162	3.5455e-162	-3.60559e-162	-3.75982e-163	-1.74957e-162	1.71651e-161	1.65636e-162	-1.33154e-163	-3.63225e-162	4.78962e-164	1.41718e-163	-4.83365e-163	-2.92558e-162	6.72783e-163	-4.93047e-163	-4.00257e-162	2.6766e-162	-3.6774e-162	2.86712e-162	2.65642e-162	-1.43256e-161	8.91191e-162	1.05153e-160
2.20193e-163	-1.03976e-163	6.00129e-163	1.99695e-163	1.76007e-164	-4.79307e-163	-5.03575e-164	1.18872e-165	2.42156e-163	1.9725e-163	-1.52164e-164	1.28917e-163	2.12905e-165	3.64249e-164	4.05596e-163	-3.17873e-163	-2.96559e-165	-7.25169e-164	6.8538e-164	1.3232e-162	-4.5593e-163	-2.83948e-164	-5.50219e-164	5.14878e-164	9.50908e-164	-7.33731e-163	-1.52108e-164	-6.62235e-164	-1.3895e-164	2.60276e-163	6.26049e-162
5.62738e-164	-5.58101e-164	-5.11719e-164	9.95884e-164	4.58585e-164	6.45978e-165	4.80011e-166	1.30509e-164	-6.21784e-164	-1.29136e-164	5.60458e-165	1.87825e-164	5.42975e-164	-2.65958e-164	-6.98973e-164	-2.71862e-165	3.1052e-164	6.57903e-165	9.37118e-166	2.44537e-164	-2.64039e-164	3.23918e-165	-1.23769e-164	3.57747e-165	9.04784e-166	-3.14942e-164	-8.24273e-165	-4.2491e-165	1.09112e-165	-4.52692e-164	7.81552e-163
-8.95883e-167	2.7344e-165	-1.99206e-165	-9.13417e-166	-1.98633e-166	-6.42012e-165	2.31687e-166	6.13638e-165	4.82365e-166	1.6734e-166	1.39852e-166	2.54414e-165	-1.99379e-164	-6.25562e-166	8.09685e-166	-1.82435e-165	2.88434e-165	1.53665e-165	-5.33737e-166	-8.54e-166	2.0038e-166	-4.39608e-166	-1.18719e-166	-5.91934e-165	-1.08866e-165	-6.03171e-165	-7.32187e-166	-7.73181e-167	1.23458e-166	-3.99021e-166	6.61866e-164
1.51306e-166	-2.90907e-166	1.03212e-166	1.29184e-166	-7.47318e-167	3.76181e-166	-5.77053e-166	2.89515e-166	-2.00044e-166	1.98143e-167	-5.98893e-167	-2.16363e-166	1.38836e-167	-3.96191e-167	2.81073e-167	-1.51125e-166	-1.10376e-166	-2.64087e-166	5.41976e-166	1.14674e-167	-1.37739e-167	-3.11737e-168	2.69008e-166	-8.14552e-166	-1.13045e-165	1.64176e-167	4.52342e-167	4.44687e-166	-1.54605e-167	2.71917e-166	6.67346e-165
-6.69172e-168	8.59867e-168	2.31546e-169	8.97142e-168	2.01012e-168	-7.00749e-168	-2.3376e-168	-1.17367e-167	5.24884e-168	-1.50417e-167	9.14559e-168	-4.54982e-168	4.95473e-168	3.18953e-167	-2.25312e-166	-1.27529e-167	-5.01493e-169	1.19049e-167	-1.05265e-166	-9.00758e-168	-4.20092e-167	-2.6295e-169	-8.74243e-167	-3.75002e-167	-5.22783e-167	5.17967e-169	4.64571e-168	-7.8549e-168	4.34446e-168	1.91218e-168	7.21915e-166
-9.04038e-168	-1.19854e-168	-8.55051e-170	5.68958e-169	2.44017e-169	1.33937e-168	2.21741e-168	-1.1172e-167	-8.2148e-169	8.76818e-169	2.73281e-168	3.30158e-168	-3.79569e-169	-6.65812e-170	-1.04691e-168	-1.6036e-168	6.54935e-170	-3.60644e-168	1.02448e-169	1.97631e-168	-2.9639e-168	-1.2178e-168	4.24635e-169	-3.97914e-168	3.71325e-169	-1.08356e-169	4.38845e-169	-2.94241e-169	-1.42484e-168	-3.28135e-169	5.39974e-167
2.23088e-169	7.4877e-169	-7.99415e-170	6.21595e-170	-4.06496e-170	-8.554e-170	4.09639e-170	-8.69143e-170	-2.48492e-170	1.29653e-169	-4.08783e-169	1.8798e-169	-2.80202e-170	-3.19908e-169	-2.8243e-170	4.31693e-170	1.70658e-169	5.62006e-170	-2.41913e-169	-6.68382e-170	-2.48548e-169	5.18811e-169	8.94114e-170	6.30316e-170	9.39502e-171	-5.89561e-170	-7.47212e-170	-1.78228e-169	9.46761e-171	-1.20526e-169	4.44534e-168
1.44583e-170	1.17454e-170	-1.45506e-170	-9.97874e-171	-7.03556e-170	3.36939e-170	3.08019e-172	7.09636e-171	-2.81274e-170	-1.30311e-171	3.89202e-171	-6.39082e-171	9.99964e-171	-1.72362e-170	9.3872e-172	-2.09615e-171	-1.29863e-170	-3.03854e-170	2.47306e-171	4.10458e-171	1.19978e-170	-1.38431e-170	-8.80558e-171	3.55294e-172	-3.77425e-170	2.89832e-170	-1.29464e-171	-3.2431e-171	-1.53484e-173	-1.01813e-170	3.98582e-169
-3.11435e-171	-2.19807e-172	-4.96817e-171	3.81168e-171	1.07514e-171	-2.40402e-171	-9.08242e-172	8.87864e-174	2.53186e-173	4.29582e-171	2.51122e-171	1.81426e-171	2.22562e-172	-4.78936e-172	-7.95582e-171	1.79785e-171	-4.09815e-172	-4.84917e-171	-2.15272e-171	-4.27457e-172	-2.65525e-172	-1.26149e-172	2.09508e-171	-7.9498e-171	2.26721e-171	-1.14839e-172	2.24233e-171	-4.48439e-172	-1.62878e-173	-3.57106e-172	5.9334e-170
-2.30488e-172	2.578e-173	2.53326e-172	3.23806e-173	4.28405e-172	3.95671e-172	2.11968e-172	2.57604e-172	-1.07725e-172	-7.79433e-174	1.1118e-173	5.00591e-173	4.1548e-174	3.12462e-172	8.05924e-173	2.13845e-172	4.77205e-173	1.64964e-173	-7.40691e-173	-4.15529e-173	-3.79887e-173	1.52369e-172	-1.63751e-172	2.20525e-172	-2.73077e-173	-5.73702e-172	-5.03496e-172	-2.08482e-173	4.97223e-173	-4.83825e-173	4.60131e-171
-1.90294e-173	-1.88188e-174	8.59585e-175	-1.70029e-173	-2.65762e-173	-1.60095e-173	-2.11845e-174	2.08253e-173	-8.30744e-174	-2.873e-175	-5.21727e-173	6.13676e-174	3.47945e-174	2.30156e-174	8.48295e-174	1.11831e-174	-2.16892e-174	2.84602e-174	-1.56622e-174	6.46245e-174	-6.05902e-174	-1.10827e-173	-6.00229e-174	1.7921e-172	1.6259e-174	-2.19759e-173	2.73605e-174	4.35595e-174	2.04906e-173	-3.42827e-174	4.566e-172
1.1252e-175	-1.00551e-176	7.14736e-176	3.71772e-175	-2.04592e-175	2.1394e-174	-2.1743e-175	1.25434e-175	1.21814e-175	1.92947e-174	1.58761e-174	2.6399e-175	6.98081e-174	4.74144e-175	-1.05188e-174	-2.94155e-174	3.0433e-176	3.14488e-175	-4.0857e-175	-2.03779e-174	1.05123e-174	-1.5768e-174	-4.55728e-175	4.22882e-175	-2.7894e-174	2.63067e-174	-5.28124e-175	1.57379e-174	-1.10998e-174	1.10228e-174	3.46361e-173
9.04977e-176	-1.02293e-174	1.93127e-176	-4.73428e-176	9.87513e-175	3.5962e-176	-8.4018e-177	-2.56424e-176	-1.75289e-175	2.42993e-176	2.19897e-175	-8.01896e-177	4.05457e-175	1.03505e-175	-3.12831e-176	-6.77766e-177	1.33983e-175	2.3538e-176	-2.38686e-175	2.22579e-175	8.35968e-177	-4.42103e-176	3.14001e-177	-4.43095e-178	-6.63213e-177	-4.85633e-177	-6.80263e-177	-5.22744e-176	-3.48665e-177	-3.59597e-175	4.32072e-174
-4.19906e-177	-2.54809e-176	1.86112e-178	6.60146e-177	-1.33941e-176	-5.08981e-177	3.6205e-178	-8.96371e-177	5.0685e-178	-9.55133e-179	2.60875e-177	4.54828e-177	1.56347e-176	6.29026e-177	-5.98847e-177	3.28112e-178	-2.88741e-177	-2.94738e-178	4.73008e-177	4.4742e-177	-2.39319e-176	-1.24815e-177	-4.57819e-176	-1.13383e-176	3.23063e-176	4.3944e-178	3.57619e-177	-6.78053e-178	-3.16407e-176	2.75498e-176	2.91155e-175
-2.02831e-178	-3.78497e-178	6.12529e-178	-3.50865e-177	1.67034e-177	5.69694e-178	-8.7064e-179	5.62872e-177	-1.74636e-179	1.7159e-177	2.1123e-178	-8.12123e-179	9.55296e-179	6.13391e-178	-1.77175e-177	1.11669e-177	-8.47122e-178	1.72641e-177	2.17345e-178	9.50172e-178	1.47259e-177	-3.4363e-178	1.04091e-178	-1.28047e-177	3.69876e-177	4.62738e-179	8.38069e-178	-2.96954e-178	1.19303e-177	-8.84414e-178	3.21808e-176
-4.02447e-179	-6.90081e-179	5.08051e-178	3.50083e-179	5.94248e-179	-1.31296e-179	5.18265e-178	-3.38552e-179	-3.64957e-179	1.5841e-179	-8.6773e-179	-2.77827e-179	-7.07489e-179	1.25524e-178	-1.67349e-179	-1.55472e-178	-1.33835e-178	-8.51166e-180	4.70411e-179	2.00715e-179	-5.71298e-180	1.66934e-179	1.38203e-178	-1.71778e-179	-8.26381e-180	1.49169e-178	1.52739e-179	-1.48515e-179	-1.86075e-178	9.72618e-180	2.58297e-177
-8.59412e-181	-2.48581e-179	2.80651e-180	6.25308e-180	5.40245e-181	-4.08286e-180	5.54068e-180	9.22016e-180	8.15744e-180	5.22792e-180	1.57009e-180	3.42007e-179	-5.24225e-179	2.17541e-180	1.35185e-180	2.89876e-181	-7.24494e-180	-1.37254e-180	-8.7611e-181	4.80268e-180	-2.97065e-180	-1.88273e-180	-1.37877e-180	-1.05575e-179	-1.73994e-179	2.88217e-180	-2.42341e-179	-6.629e-180	-3.45351e-180	1.72069e-179	2.62448e-178
8.76398e-181	-7.46114e-181	5.09083e-181	-1.84805e-180	6.77887e-181	-2.90527e-181	5.72738e-181	3.12568e-181	4.24137e-182	-2.10275e-181	2.31706e-180	3.1604e-181	-4.17823e-181	4.8619e-181	1.30366e-180	2.20587e-180	3.39211e-181	-9.82195e-181	1.63039e-180	-1.53353e-180	3.88389e-181	1.7351e-180	-4.07592e-180	8.02996e-181	-1.75867e-181	3.44419e-181	5.02682e-181	2.73797e-181	-4.20872e-180	-6.49029e-181	3.07749e-179
-1.6041e-182	5.95679e-182	2.71105e-182	-1.48265e-181	3.49165e-181	-8.00121e-183	5.09922e-182	1.65256e-182	-1.23671e-183	2.83331e-181	5.59425e-182	-5.48165e-182	1.86959e-182	-8.27865e-183	1.24226e-182	1.0157e-182	2.5314e-182	5.93403e-182	-6.5434e-182	-1.3264e-182	-2.09894e-183	-3.31766e-182	1.91929e-182	-1.99785e-181	2.33683e-183	5.06464e-182	-5.73616e-182	9.74206e-183	7.56971e-182	-3.07349e-181	2.04129e-180
1.51213e-182	-2.94056e-183	-4.00303e-183	-3.78795e-184	-1.77838e-184	-1.70231e-182	-1.16839e-182	3.86185e-183	-2.1657e-184	-1.85129e-184	3.26258e-182	2.41026e-183	-2.22077e-183	-3.21716e-183	-5.64657e-185	-1.85361e-183	-1.39832e-183	5.91378e-183	-9.61535e-184	-1.67499e-182	-2.34545e-183	6.75183e-183	3.02914e-183	2.62256e-183	-6.32288e-183	-4.74877e-183	6.33675e-184	6.7895e-184	-7.60863e-183	1.15939e-183	1.58901e-181
-3.85342e-184	-1.92239e-183	1.96658e-184	-7.49615e-184	1.18769e-184	-1.52255e-185	2.65329e-184	9.76692e-184	-1.64982e-184	-4.39097e-184	-7.64689e-184	-4.73891e-184	-1.24561e-184	-6.27129e-184	1.17185e-185	-4.23529e-183	1.10162e-184	2.30595e-184	-6.33899e-184	-4.28122e-184	-2.22613e-185	-1.56941e-183	-3.30808e-185	-4.76025e-184	1.37727e-184	1.4169e-184	1.13612e-184	8.68377e-184	-2.61971e-184	1.58086e-183	1.80792e-182
1.22153e-185	9.59891e-186	2.63591e-185	-2.0196e-184	1.23462e-185	-2.62521e-185	-2.47858e-184	7.36164e-186	-8.25549e-186	6.31952e-185	-7.79984e-185	6.85905e-185	4.42235e-185	-1.26302e-184	-6.07754e-185	-8.28959e-185	-1.26515e-185	2.79639e-185	-8.62011e-185	2.34677e-186	-2.31557e-186	1.75336e-184	-2.24792e-185	-6.90206e-186	2.94245e-185	3.73401e-186	-1.08208e-185	3.37828e-185	-3.16742e-185	-1.16008e-184	1.63783e-183
-4.94255e-186	-1.25269e-187	5.84515e-186	1.58314e-185	2.00771e-187	-1.78316e-185	2.36824e-189	-8.81116e-186	-4.21554e-186	-1.3061e-186	8.39698e-187	-6.79145e-186	-4.29081e-187	9.07742e-186	1.59299e-187	8.51768e-186	-4.52564e-186	-2.69974e-186	-1.33553e-186	6.88256e-186	-2.19509e-185	-1.54017e-186	-1.08004e-186	-1.90139e-186	-1.54777e-186	9.29789e-186	8.61595e-186	-1.47664e-185	2.0764e-186	-6.07024e-186	1.69217e-184
-3.77276e-187	-2.15696e-187	3.77883e-188	4.03669e-187	1.14675e-186	-3.78776e-187	2.01185e-187	-9.90493e-188	1.60507e-187	1.11638e-187	3.75996e-187	-1.44738e-186	3.50163e-188	-1.09723e-186	-6.02935e-188	1.11342e-187	2.90631e-187	3.23453e-187	5.124e-187	1.95798e-186	-2.66477e-189	-1.26013e-187	-3.75743e-188	8.20541e-188	-8.63214e-187	-2.03042e-187	-9.42785e-187	-1.14145e-186	-3.74961e-188	-3.29905e-187	1.31103e-185
-3.69278e-188	-1.13201e-189	-3.23187e-188	9.54738e-188	-3.07627e-188	2.27136e-188	3.67567e-188	-7.56775e-189	5.04152e-188	-3.59732e-189	2.63417e-189	-4.57851e-188	1.2794e-188	-4.30772e-188	-2.8601e-188	-1.1088e-188	1.99887e-188	-2.72468e-188	1.06311e-187	-3.88635e-188	4.49833e-189	4.59803e-188	1.47026e-187	3.59948e-188	-5.66206e-188	-2.58804e-189	1.99279e-187	-3.29072e-188	4.33473e-188	4.92038e-189	1.22722e-186
-2.13751e-189	1.53568e-188	9.90899e-189	-4.55366e-189	-2.40278e-189	-1.82073e-189	1.81879e-189	2.78573e-190	1.84088e-189	-1.47652e-189	4.62177e-189	4.06299e-189	5.03553e-189	-1.30139e-189	-6.99203e-190	2.1351e-189	1.31039e-189	9.81905e-190	-1.48962e-188	4.52258e-190	-2.18245e-188	-2.56747e-189	-1.8412e-189	4.24423e-190	4.18619e-190	3.07308e-190	2.43012e-189	-7.9964e-189	-4.48773e-189	-4.20538e-191	1.19432e-187
2.69122e-190	2.59088e-189	8.92449e-192	8.43547e-190	2.49179e-190	2.0815e-190	5.53676e-191	2.58418e-190	-1.60099e-190	-5.86871e-190	-1.2468e-190	6.57701e-191	-6.23396e-190	4.00434e-191	8.22933e-190	-1.25552e-190	4.02747e-190	6.19376e-191	-4.45314e-190	-1.03405e-189	-1.28261e-190	2.60532e-190	-1.47812e-190	4.81195e-190	6.8845e-190	4.37617e-191	-3.05586e-191	-8.03729e-191	2.19119e-189	3.43098e-190	1.33722e-188
5.88724e-191	6.04678e-192	5.22637e-191	-2.79208e-191	1.69752e-190	8.83006e-192	-2.02269e-191	1.90234e-191	-3.48484e-192	1.99668e-190	2.51504e-192	-3.75951e-192	-1.73706e-191	1.94638e-191	-2.48524e-192	8.03216e-191	-2.83729e-192	1.61764e-191	5.9472e-192	5.16624e-192	-1.28651e-192	8.41856e-191	-5.32052e-191	5.30901e-191	-1.27899e-191	1.37303e-190	-9.36444e-192	-1.69694e-191	-2.9368e-191	3.89808e-191	1.15867e-189
2.94957e-193	3.4099e-192	2.65047e-192	3.28181e-193	5.64176e-193	2.87903e-193	-4.97526e-193	1.15808e-192	2.00272e-193	2.24944e-191	-3.66442e-192	-3.09592e-193	2.51852e-192	8.42379e-193	-1.41689e-191	-2.21045e-192	1.35045e-192	5.42177e-192	-9.19146e-192	-6.94987e-192	-2.37962e-193	6.97845e-193	-2.04138e-192	-1.46626e-193	4.65752e-193	6.29208e-192	-3.62252e-192	1.4081e-192	1.83855e-192	6.77969e-192	1.02044e-190
3.62649e-194	-1.2316e-193	-9.06113e-193	3.07974e-193	2.46502e-193	2.72488e-193	-5.61405e-194	7.01678e-194	1.28361e-194	1.32313e-194	2.9596e-194	-1.86666e-193	1.02733e-193	7.13914e-193	-7.81593e-193	-2.44678e-193	-2.22916e-194	2.37687e-193	-7.58197e-194	2.20497e-193	-1.99997e-192	-2.28377e-193	1.23601e-194	-3.09642e-193	-1.47704e-192	7.77189e-194	2.48317e-193	-9.47401e-194	3.61524e-193	3.17143e-193	9.78719e-192
1.9145e-195	3.21923e-194	2.07532e-196	-6.87855e-195	-1.72863e-194	5.88843e-195	4.90522e-196	-3.10314e-195	4.83536e-195	-4.46403e-194	4.64063e-194	-9.21389e-195	-1.99163e-194	4.24485e-194	5.20516e-196	-2.01757e-197	1.50139e-193	2.00244e-194	-3.37831e-194	1.91915e-194	-4.37349e-195	-2.26678e-193	4.23764e-194	-5.56131e-195	3.07038e-194	-1.63614e-194	2.77913e-195	2.1825e-194	7.21792e-195	3.05532e-195	8.20032e-193
7.44152e-196	4.23988e-195	4.80809e-195	7.19786e-196	4.93635e-196	-2.49911e-195	-5.7226e-195	4.63415e-195	3.95652e-196	-1.87543e-195	-1.06756e-195	-2.34827e-195	-6.64224e-196	-2.95013e-195	-7.25966e-197	-1.40795e-195	-9.56848e-195	-7.0067e-196	-1.49736e-195	-8.27487e-197	1.14765e-194	9.98473e-196	1.04373e-196	-1.17938e-196	-4.57547e-195	1.89923e-195	-1.84619e-195	1.01703e-195	7.27822e-195	1.84077e-196	7.599e-194
1.29945e-196	-1.15528e-197	7.55339e-197	9.82099e-197	6.20129e-197	-1.92033e-196	-1.90297e-196	3.76247e-196	1.13961e-196	3.34216e-196	-3.39971e-196	5.42143e-197	-5.67388e-196	-2.28437e-196	1.29049e-197	1.63391e-197	-1.69345e-197	3.03076e-196	5.99073e-199	-9.99279e-197	1.43453e-196	5.11356e-196	2.359e-197	-1.19884e-197	1.92787e-196	-2.81546e-197	5.5361e-196	1.96215e-196	1.36379e-196	-1.1577e-195	6.17904e-195
9.6208e-198	2.14031e-197	-1.73815e-196	-1.18291e-197	-2.92972e-197	-2.53612e-197	-2.83538e-198	2.16864e-197	-4.97225e-197	5.88003e-198	1.35701e-197	-3.42785e-197	3.28061e-197	-6.66701e-197	-1.97719e-197	6.2583e-198	-1.59104e-197	2.17944e-197	3.45254e-197	-6.60285e-197	1.51691e-197	-3.43606e-198	7.65226e-199	-4.83433e-197	-5.1335e-197	-3.91045e-198	1.4085e-196	-1.78096e-197	6.62447e-199	8.89457e-197	1.03429e-195
2.13081e-198	2.33501e-198	-6.74042e-199	-3.53262e-200	2.57504e-198	-4.25953e-199	9.91704e-198	-6.41113e-200	2.32595e-199	5.70419e-198	3.48359e-198	1.52445e-199	1.27775e-198	1.31854e-197	1.93118e-198	1.675e-199	-2.57597e-198	-1.78083e-198	6.13039e-200	2.79886e-198	4.58761e-198	1.63771e-198	1.02802e-198	3.23e-198	8.55949e-199	5.58527e-199	-7.03611e-198	-1.38598e-199	-1.653e-199	1.70604e-199	7.09174e-197
3.32699e-200	-1.92423e-199	-1.35166e-199	-2.48103e-199	1.6761e-199	-6.81523e-200	4.86333e-200	-3.67094e-199	-4.16258e-201	2.42939e-200	1.21975e-199	-8.52463e-200	-5.05474e-200	7.72567e-200	-1.54755e-198	2.09744e-199	-1.49599e-199	4.95756e-199	-3.97823e-199	9.33921e-200	2.24297e-200	1.97015e-200	4.05942e-200	-8.05145e-203	1.11093e-199	-5.10315e-199	2.32999e-199	-1.70435e-199	3.24877e-199	1.20471e-199	6.07079e-198
-4.5027e-202	9.44736e-201	-1.10872e-199	1.01293e-200	2.02423e-201	-3.88373e-200	4.66708e-201	2.15968e-200	-3.56845e-200	3.20593e-200	-3.41907e-200	-3.54679e-200	-1.45218e-200	-1.87669e-201	-3.84572e-201	-3.32386e-200	2.27837e-202	3.02604e-200	-2.22998e-200	1.69682e-201	-2.48627e-200	1.63446e-200	-4.94734e-201	8.6596e-201	-1.10342e-202	4.00302e-200	2.56615e-201	5.88994e-200	-1.69473e-200	-6.21015e-201	6.22973e-199
1.63302e-201	-1.00997e-200	5.79149e-202	-1.571e-202	-7.13393e-203	-6.06623e-202	-2.44643e-201	-1.55912e-201	-3.87678e-203	-1.88068e-201	-1.69714e-201	-1.94741e-201	4.0035e-203	-3.30966e-201	1.91092e-201	3.57688e-201	7.43328e-202	9.37076e-202	-2.5467e-202	1.61017e-201	-1.38861e-201	-3.7557e-204	4.62381e-201	-2.95781e-201	1.05575e-201	3.1263e-202	3.54155e-202	9.14793e-201	-1.05608e-201	1.54524e-202	5.61543e-200
8.75085e-203	1.38511e-203	-2.19712e-203	-4.53243e-202	2.29643e-202	-3.68959e-204	5.80453e-202	-5.0644e-203	9.39107e-203	3.3341e-204	1.13059e-202	-3.39258e-202	3.17927e-203	-1.92094e-203	-3.45685e-203	6.19313e-203	-2.76509e-202	-1.01705e-202	-2.94298e-203	-2.77287e-202	9.78884e-203	1.48678e-203	6.19917e-202	-2.79997e-202	-6.10495e-202	-5.50464e-202	-1.47231e-203	5.58458e-202	5.06271e-203	-1.30279e-203	5.63347e-201
-2.02205e-203	-4.84526e-204	-9.31966e-204	7.77379e-204	2.39595e-203	-5.73006e-205	2.69657e-203	5.39909e-204	-1.11245e-203	-1.63965e-203	1.84788e-203	-5.0149e-203	7.73091e-204	-8.03645e-204	2.2141e-203	-6.17598e-203	-3.02692e-203	3.95854e-203	-6.81165e-203	-6.03526e-204	2.39662e-203	-3.09372e-203	2.17604e-205	7.59083e-204	1.89397e-204	-3.01373e-203	2.52174e-203	-3.24514e-203	-6.86985e-204	-7.51008e-203	6.73263e-202
2.50578e-204	3.22058e-205	-1.90682e-205	-5.05028e-205	1.3463e-204	4.29102e-204	3.86013e-204	-3.12773e-204	8.15268e-205	3.34854e-205	8.83376e-205	-2.30458e-204	-1.67644e-204	-1.40705e-205	1.10591e-205	-1.0082e-204	8.13862e-205	-1.66776e-204	-1.9442e-205	-3.67328e-205	-5.27684e-205	3.11632e-206	-1.77431e-204	-1.90053e-204	1.01321e-204	-3.31738e-205	3.65946e-204	-1.81312e-204	-1.167e-205	1.60166e-204	3.92357e-203
-2.03189e-205	2.78103e-206	5.21048e-206	4.79803e-205	-1.6242e-205	6.52397e-207	6.5244e-207	-2.47049e-207	7.8275e-205	1.9326e-206	1.04742e-205	-1.96475e-206	-7.57084e-206	1.99185e-205	-2.8262e-207	-1.18545e-205	-2.34681e-205	1.32333e-206	1.05358e-205	-6.756e-205	7.91667e-206	2.84626e-206	1.6416e-206	-1.12074e-206	3.29071e-206	-2.31882e-207	1.41842e-206	1.27198e-205	1.27789e-206	1.71177e-206	3.63421e-204
-8.57468e-207	-3.71923e-207	-3.26903e-207	-7.52137e-207	-5.2378e-208	1.76282e-207	3.93258e-206	2.81231e-206	-1.2383e-207	1.2839e-207	-2.0926e-207	7.16376e-207	-9.92046e-208	-2.18596e-207	-3.87242e-207	5.15693e-208	-4.81614e-207	8.90198e-207	-6.77448e-207	8.09189e-208	9.53804e-207	-6.53138e-207	-5.44942e-207	-2.84137e-207	-6.04368e-207	9.89642e-206	1.09083e-207	-1.18151e-207	3.2076e-207	-4.50701e-206	3.13384e-205
8.00777e-209	5.39243e-208	3.52199e-208	9.76752e-208	-1.00559e-207	7.30564e-208	-3.01009e-207	8.14277e-208	5.60601e-208	6.72327e-208	4.61445e-207	-2.83912e-208	1.20791e-207	-8.35613e-208	6.5796e-210	2.03156e-207	-1.23293e-207	-1.14144e-207	-8.2125e-209	-7.08596e-208	-2.21129e-210	7.0972e-208	-9.77342e-208	8.44163e-208	-5.63365e-209	-4.43375e-208	-2.54622e-209	-1.73424e-209	2.56117e-207	-2.03405e-209	2.65443e-206
4.00818e-209	-2.63053e-208	-8.28746e-210	-4.75117e-209	-1.46194e-209	-3.71522e-209	-8.67126e-209	2.80715e-209	4.27261e-208	2.16712e-208	1.76944e-210	3.70558e-209	9.36831e-210	-9.09906e-209	-1.36503e-208	-7.45479e-211	1.3512e-209	1.72034e-209	9.23918e-209	3.2454e-210	-5.20728e-209	-6.00543e-209	-1.23783e-209	-2.91046e-210	-1.26155e-209	1.38241e-209	1.23533e-208	4.50556e-208	9.50512e-209	-3.18772e-210	2.39843e-207
1.27837e-209	4.58658e-210	1.8972e-211	5.15854e-210	2.413e-210	2.65194e-209	4.97127e-210	1.58608e-211	-9.55462e-210	5.11347e-210	-1.39833e-210	2.06449e-210	9.82523e-210	-1.13998e-211	-1.54085e-209	-3.6628e-209	4.20839e-209	7.43308e-209	-5.15446e-210	1.7557e-210	2.47103e-211	-2.58527e-210	-1.78171e-209	-1.87893e-211	-2.915e-211	4.07395e-211	1.37524e-210	7.91457e-210	-1.35598e-209	-3.45588e-210	3.08054e-208
1.4722e-211	2.88998e-211	-1.69827e-212	-3.72662e-211	-1.2897e-210	-1.4018e-210	-8.6134e-211	5.628e-211	-1.05701e-213	-7.16728e-211	-3.93326e-211	-1.23687e-210	5.17407e-211	9.26323e-211	5.65088e-211	-9.61242e-211	-5.85202e-211	8.77613e-211	1.18701e-211	8.69201e-212	5.3783e-211	4.82009e-212	4.25988e-211	-3.78098e-211	-3.47106e-211	7.18081e-212	2.01875e-210	-6.51007e-211	4.18634e-211	2.50729e-210	1.93327e-209
2.88437e-213	7.88423e-214	4.16204e-212	2.34077e-213	-3.04135e-212	-2.05087e-214	2.44271e-212	6.49409e-212	9.14546e-212	1.56833e-212	6.65253e-212	3.33811e-213	3.51336e-211	-2.82575e-212	-1.55756e-212	-2.42237e-211	1.04018e-212	-3.16529e-212	-1.60641e-212	5.2325e-212	3.97341e-212	1.38572e-211	6.76899e-211	-6.06502e-211	-1.0892e-212	-3.57968e-213	-1.01622e-211	1.77578e-211	-8.62375e-213	-8.29814e-212	2.93945e-210
3.00688e-213	2.13763e-214	-4.88072e-213	-3.63317e-213	-2.4824e-213	3.96116e-214	9.92729e-213	9.87643e-214	8.75006e-213	-9.85848e-213	-1.2731e-212	-1.04715e-212	1.12798e-212	-7.37231e-213	-6.11907e-217	7.4784e-214	-4.49832e-214	2.42654e-213	4.27989e-213	-5.65216e-212	-2.44442e-212	1.33001e-212	2.85323e-214	1.3207e-212	-8.20418e-215	5.49283e-214	-3.76939e-213	-2.63724e-214	-7.9251e-213	1.26639e-212	2.26908e-211
-1.79277e-214	8.37476e-215	1.0444e-213	-4.5918e-214	1.96927e-214	4.64737e-214	6.42683e-216	-2.93427e-213	-3.29536e-214	3.42001e-213	1.8131e-213	1.49406e-215	-2.57007e-214	-3.43479e-214	1.25129e-213	-5.8888e-214	1.62023e-214	1.59258e-214	1.27688e-213	7.75374e-215	-8.63294e-215	-5.76296e-213	-5.3775e-216	7.4355e-215	2.11958e-216	-5.01482e-214	8.9134e-214	1.56498e-215	5.71745e-214	5.16036e-214	2.34903e-212
1.54377e-214	-2.47499e-214	8.93942e-215	-9.38893e-216	2.95969e-215	6.93367e-216	1.10822e-214	4.76934e-215	-3.60751e-216	-3.88427e-216	-6.72114e-216	9.5434e-215	1.64548e-215	8.41879e-215	-9.15907e-216	-6.2761e-216	-2.78838e-215	7.10662e-216	2.35116e-215	2.64766e-215	-6.90795e-216	-1.15923e-216	6.22098e-215	-1.90299e-215	1.08681e-214	2.23329e-214	-2.81878e-214	-1.33247e-214	6.80101e-215	5.63738e-216	1.9165e-213
1.31509e-215	-2.63665e-217	5.75958e-216	7.81459e-216	2.05047e-216	2.35559e-217	-8.73196e-216	5.67775e-217	-8.63458e-216	6.43247e-216	5.83515e-216	3.23317e-217	2.26127e-215	2.87959e-216	1.39942e-215	2.27419e-216	-1.09568e-216	-9.39692e-217	-2.78456e-217	5.42397e-216	-4.48823e-216	1.98042e-216	-1.78212e-216	-7.33168e-218	-2.80883e-216	-4.06372e-216	2.21293e-216	3.0192e-216	-5.16686e-216	6.4067e-217	1.35535e-214
4.32876e-218	-6.24424e-218	2.21493e-218	-8.42468e-217	6.65071e-217	-8.62378e-218	4.47088e-217	1.84369e-217	-8.34271e-217	4.1513e-217	-2.48252e-218	1.68684e-218	3.71209e-217	2.74061e-216	-4.18626e-217	-4.49333e-216	1.00577e-217	2.43232e-217	-1.30063e-217	-1.11351e-216	9.29783e-217	-1.54161e-217	-6.02554e-217	-1.92387e-218	-3.77156e-217	8.54323e-217	8.17915e-218	-8.17235e-218	3.83768e-217	1.28439e-217	1.68683e-215
-4.57337e-218	-4.00605e-218	-4.44778e-218	6.84833e-218	1.27541e-218	1.76575e-219	-8.70272e-219	-3.81029e-217	-7.00373e-219	2.06019e-220	7.80843e-219	-1.98561e-217	-9.80118e-218	-2.6414e-218	-2.0424e-218	1.08283e-217	2.31495e-219	-9.05525e-219	8.9366e-219	7.34785e-218	2.08149e-219	1.59645e-218	-6.79014e-219	4.05547e-218	-1.80443e-218	1.73927e-217	-3.19393e-217	1.99182e-217	3.18597e-218	-3.15491e-218	2.00285e-216
-2.18725e-220	4.91923e-219	5.89426e-219	6.48139e-220	-6.10396e-219	-1.03537e-218	-5.36353e-219	-8.1683e-219	6.57839e-219	-2.41778e-219	-6.65608e-219	-1.05289e-219	-3.21225e-219	-9.05524e-219	-1.99657e-219	-1.98188e-219	-7.34093e-220	2.23999e-219	1.30778e-218	5.77162e-219	3.69619e-220	1.98209e-218	1.51132e-219	-1.08798e-218	-1.96174e-220	8.64253e-219	-1.85459e-220	9.41968e-220	-6.68048e-219	-2.98289e-219	1.48656e-217
9.97222e-221	-7.6692e-220	-6.80483e-220	1.16702e-219	4.71471e-221	3.53878e-222	-1.49165e-220	5.80564e-220	7.66978e-220	2.56846e-220	7.25731e-221	-4.30941e-221	4.90499e-220	4.44495e-220	9.48095e-220	7.7786e-220	-2.77073e-220	8.41113e-220	4.5924e-221	-7.77666e-220	-2.0964e-219	6.03279e-220	1.02444e-221	2.9922e-221	-1.37696e-219	1.21383e-220	3.97464e-220	4.85166e-220	-1.27398e-221	1.47379e-220	1.45177e-218
3.30502e-221	7.77768e-221	2.35433e-221	1.55883e-222	1.73321e-220	1.48126e-220	1.24798e-221	-4.98357e-222	3.80694e-222	1.13236e-220	3.08152e-221	3.43546e-221	2.64055e-221	6.74151e-221	-4.63807e-222	-3.34149e-221	4.57486e-221	4.05015e-222	9.71549e-222	-1.77026e-222	1.17815e-221	-2.32987e-220	1.97356e-221	-4.35015e-221	-1.23404e-221	1.07198e-220	9.29386e-221	-3.79255e-222	2.23765e-221	-1.32606e-221	1.41012e-219
1.12632e-222	-3.99844e-222	-2.08969e-222	6.30725e-223	1.32631e-222	2.58514e-222	6.9531e-222	-1.64843e-222	-3.43768e-222	9.2599e-222	1.56247e-222	4.27714e-222	4.62025e-222	9.56763e-222	4.78918e-223	3.67194e-222	-2.74682e-222	-3.06298e-223	4.13536e-222	1.10635e-222	-1.59574e-221	-1.33482e-223	2.10073e-222	-1.79382e-221	1.18961e-221	-7.96995e-222	7.74326e-222	-4.43635e-222	2.8103e-222	-4.53899e-222	1.41054e-220
-6.61568e-223	-7.01383e-223	-3.77952e-224	-1.58596e-223	-1.19658e-223	-1.59261e-223	4.84588e-224	-3.00455e-224	-2.78597e-223	-1.23062e-223	-5.17768e-224	-9.85247e-223	4.14515e-223	-6.93445e-224	-5.46188e-223	1.02865e-222	3.83929e-223	6.4941e-224	9.4351e-224	-2.0986e-223	-1.64719e-223	-2.15626e-224	8.3698e-223	-9.40581e-223	1.67299e-224	-1.37934e-223	8.07691e-225	9.70632e-223	-6.74902e-223	-2.42106e-223	1.01815e-221
-1.33203e-223	-5.2163e-225	1.77403e-224	-9.1256e-225	-5.4502e-225	5.85296e-225	1.49531e-225	-2.97459e-226	-1.10002e-224	-2.95644e-224	-1.03503e-224	1.91908e-224	5.82524e-224	-2.14698e-224	2.23189e-225	4.64452e-225	-2.12349e-223	5.88516e-224	-2.61273e-224	4.60314e-225	8.85247e-225	1.28645e-224	-1.83824e-225	-1.6657e-224	-2.15372e-224	1.77054e-223	-5.04851e-225	5.5488e-225	1.73766e-224	-2.50828e-224	9.28877e-223
-2.29076e-225	4.17831e-226	-5.67706e-226	2.5588e-225	3.595e-225	-7.23083e-226	-2.08315e-225	6.70998e-225	2.87055e-225	-1.20948e-225	-1.70705e-225	2.00373e-225	-3.83704e-225	9.44162e-226	-3.77395e-227	-7.0411e-225	-2.05604e-226	-1.11431e-224	-4.25624e-226	1.16286e-227	-1.09539e-225	-9.35345e-228	-1.70519e-225	-1.18992e-225	-4.67233e-226	-3.05799e-225	-7.85901e-225	-2.87965e-225	-4.43487e-226	-2.20466e-225	7.1295e-224
-3.24935e-226	1.29218e-225	-1.67432e-228	2.83802e-226	1.05763e-225	2.13881e-226	-7.9269e-226	1.90756e-226	8.60191e-226	1.47062e-225	3.26859e-227	3.23909e-227	5.57324e-226	-2.95723e-227	-5.62901e-227	1.19134e-227	-3.58453e-226	-8.46072e-228	2.02887e-226	-1.86141e-227	-1.79387e-226	9.65182e-226	4.07811e-227	7.88526e-226	-1.96488e-226	2.79969e-227	-5.94587e-227	8.45579e-227	-1.14388e-226	-2.78092e-226	1.05318e-224
6.7532e-229	-5.21789e-227	-7.33683e-228	-3.48212e-227	-5.91204e-227	5.62954e-228	7.67575e-228	-5.21827e-228	3.82722e-227	1.85321e-228	1.51042e-227	-1.44328e-228	-2.28778e-228	1.1866e-227	-6.93238e-227	3.7327e-229	5.56183e-227	8.01435e-228	4.94941e-228	1.06599e-227	-3.78751e-226	1.79735e-227	7.65307e-228	-4.91539e-228	4.37905e-227	-3.83855e-227	-4.70414e-228	-5.00274e-228	3.29552e-227	2.34793e-227	9.50032e-226
-4.54878e-229	1.28917e-229	-6.886e-230	-9.36631e-231	-5.17455e-228	4.56581e-229	8.00886e-229	-3.33363e-228	-1.38147e-228	3.47e-228	-1.38042e-227	6.66653e-229	-1.73517e-229	-2.20455e-228	-6.2506e-229	4.21657e-229	1.04216e-228	-9.43549e-229	-8.37879e-228	1.94552e-230	-2.1119e-229	4.22286e-228	-8.3841e-228	1.78445e-227	-4.1421e-228	1.88255e-229	-2.04798e-229	-1.31887e-228	-2.93907e-228	2.15854e-228	8.5173e-227
-1.21444e-229	6.31875e-229	3.99013e-230	2.23e-229	1.05016e-231	-1.23888e-229	1.16696e-231	-2.62699e-230	-1.99376e-229	-9.81322e-230	-6.25484e-229	2.20138e-230	2.73524e-230	-4.30904e-229	-7.7442e-231	1.29261e-229	-1.35564e-228	-3.39121e-230	3.51358e-230	-1.31337e-229	-1.84764e-229	-3.10062e-229	-3.35352e-230	-2.23605e-230	1.48347e-228	-1.66648e-230	4.80365e-229	-1.60381e-230	1.06466e-229	3.1097e-229	7.22958e-228
-1.12357e-230	-1.06567e-231	-1.79049e-230	-8.58003e-231	-3.13209e-230	7.0826e-231	-2.19656e-230	-8.64899e-231	5.58949e-231	-3.93963e-230	8.504e-231	6.83897e-230	2.96549e-232	1.68724e-230	7.91541e-230	3.3506e-231	-2.03271e-230	1.1257e-229	5.72491e-231	2.69014e-231	5.16131e-230	-1.04341e-231	7.61565e-231	-1.27008e-230	5.18402e-230	-9.02146e-231	-4.62323e-230	-4.86348e-230	7.28254e-231	2.15368e-231	7.08808e-229
3.5607e-232	1.55337e-232	-1.48054e-231	-6.27249e-233	-1.41339e-231	7.3347e-231	1.57059e-231	2.28843e-231	3.00967e-231	2.58872e-232	-1.10875e-231	3.66424e-232	-9.1115e-232	2.27677e-231	3.88879e-232	2.20815e-231	-6.78333e-232	2.89457e-233	4.23784e-231	-8.0026e-232	1.70461e-231	6.08592e-232	1.73131e-231	-1.85709e-231	-1.51921e-231	-1.63943e-231	3.54304e-231	-3.10081e-231	-5.81034e-232	-1.94257e-232	4.74152e-230
-6.10596e-234	-2.27012e-232	-3.74848e-232	1.9987e-233	-3.36846e-233	-1.49187e-232	3.03597e-233	6.44495e-233	1.36539e-231	1.69907e-232	1.11381e-232	-2.78361e-233	8.77862e-233	1.74247e-232	-8.83566e-233	8.03228e-234	1.65855e-232	-4.02419e-232	8.85886e-233	-1.73138e-232	-3.14122e-233	-2.49955e-233	-1.37074e-232	7.4162e-232	2.58481e-233	-2.31402e-232	-8.13335e-233	-1.7326e-232	1.55319e-231	5.94762e-233	6.82817e-231
-7.59422e-233	-1.47199e-233	-6.52336e-234	1.55169e-233	-6.94408e-233	1.31876e-233	3.2546e-234	8.64542e-234	1.3846e-232	3.47398e-234	-4.51646e-234	1.40809e-234	2.22419e-234	-3.07414e-233	-6.92546e-234	8.7066e-234	9.19751e-234	-9.5786e-234	1.65496e-233	8.18144e-233	2.12034e-234	-4.17722e-234	-1.63759e-233	7.60877e-234	-4.59816e-234	9.28705e-234	2.37273e-233	2.33392e-233	-3.01345e-233	-1.62943e-232	8.05138e-232
-8.37809e-234	-4.93066e-235	3.48531e-234	-2.26214e-235	1.7299e-234	3.99388e-235	-6.0279e-236	-1.3439e-235	-2.76108e-235	1.64902e-233	4.51954e-234	2.19501e-234	1.76332e-235	-4.1601e-234	1.73568e-234	1.21381e-234	6.22666e-235	-2.70144e-234	1.12375e-234	6.00915e-235	-4.68459e-235	-6.69964e-235	2.02801e-235	3.5705e-235	1.63972e-235	2.34899e-234	-1.0515e-234	3.9852e-234	-9.72683e-236	-2.91612e-236	6.00966e-233
-1.2503e-235	1.95193e-236	3.45606e-235	-3.4834e-235	6.90005e-236	7.43204e-236	3.73169e-235	2.29788e-236	3.22503e-236	-3.96829e-237	4.62101e-235	5.695e-237	-2.14736e-236	-6.73078e-236	-3.59565e-236	-2.39427e-236	-2.02616e-235	-5.19537e-235	6.19928e-237	8.94434e-235	-4.30039e-235	5.7499e-235	9.71273e-236	7.42488e-236	2.90587e-237	-2.94675e-236	-3.26098e-235	2.68267e-236	-1.44594e-235	-1.17952e-236	5.37154e-234
-4.35381e-236	-6.83376e-238	-1.30682e-239	-8.87725e-238	2.51865e-236	2.92134e-236	-4.13678e-237	2.64903e-236	-7.03373e-237	3.24831e-236	-3.62936e-237	-3.41188e-237	2.43701e-236	-1.90349e-236	-4.36785e-238	-2.40157e-237	-2.08869e-236	7.98711e-236	-9.52053e-237	-4.16982e-236	-4.37466e-237	2.05275e-236	-3.01075e-236	1.14608e-236	5.06422e-238	-2.21434e-237	-1.32583e-237	-3.30362e-237	3.08382e-237	3.97565e-237	4.55808e-235
9.91519e-238	1.60734e-238	2.4658e-238	9.51491e-239	8.16629e-239	9.92808e-238	-8.99881e-238	5.90688e-238	6.7462e-238	-2.85861e-238	3.29169e-237	-6.54286e-239	7.69184e-238	3.84877e-239	7.22703e-237	4.31402e-237	-7.19902e-238	1.32314e-237	-6.08915e-238	2.0237e-237	4.06944e-238	-1.517e-239	7.02362e-237	-2.63522e-238	2.93477e-238	-9.69767e-239	-2.39926e-238	-1.1556e-237	8.76816e-240	2.50818e-238	3.51558e-236
7.41486e-240	-6.98123e-238	7.67613e-239	-2.68285e-238	7.87834e-239	3.79584e-239	4.54579e-239	6.06363e-239	1.44581e-238	-8.2003e-239	-9.1003e-239	-2.61058e-238	-1.07159e-238	-7.33362e-239	-1.79935e-240	-8.5188e-239	6.92668e-239	2.09366e-238	5.31056e-239	4.80741e-238	2.2423e-238	1.34185e-238	7.97965e-239	1.49412e-238	9.45899e-239	-8.11946e-240	-1.3586e-238	1.81812e-240	-1.7311e-241	-1.13881e-238	3.87409e-237
-3.34773e-240	-2.84572e-239	1.62874e-241	-6.32613e-240	-7.0266e-240	9.27936e-241	-3.22525e-240	-1.06948e-240	-4.87047e-240	7.07302e-241	2.01871e-239	2.50933e-241	-6.16561e-240	2.52674e-240	-2.48413e-240	8.74289e-239	-7.77398e-240	1.29878e-239	-4.74895e-240	-9.97224e-240	2.3626e-239	5.86306e-241	2.16326e-240	5.63799e-240	-2.97514e-240	7.91793e-240	-2.3104e-240	1.4905e-239	-6.00393e-239	-1.04815e-239	3.4129e-238
5.5417e-242	2.56074e-241	-1.00821e-240	-9.76651e-241	1.10481e-240	1.00514e-240	7.65296e-241	1.91178e-241	3.59337e-240	4.01527e-241	-4.61435e-241	-6.4343e-241	2.53708e-241	-1.37871e-240	-2.13592e-240	1.54267e-240	-5.34285e-240	-4.98445e-241	-2.71537e-241	-1.55164e-241	9.58926e-242	2.19353e-240	4.77588e-242	-2.619e-240	1.88227e-241	-6.65957e-240	-1.05966e-241	2.68545e-241	-3.89658e-240	2.11983e-241	3.83286e-239
1.01633e-241	6.4957e-242	-1.35615e-241	-3.73085e-242	2.69225e-241	-2.43367e-241	6.60717e-242	1.39306e-241	4.14355e-243	-1.01298e-241	5.39789e-241	-2.86431e-241	4.82387e-243	3.39949e-241	1.92765e-242	1.31046e-242	-5.27607e-242	4.966e-242	-1.69282e-243	-3.50393e-241	5.36172e-242	-2.70523e-241	-7.07594e-242	1.11826e-242	1.25003e-241	3.52917e-242	4.07723e-242	7.45398e-242	-1.33013e-241	-7.68882e-243	3.6432e-240
1.35087e-242	-4.93989e-243	3.78678e-243	4.39941e-243	-4.85751e-243	3.82403e-243	1.84646e-243	-3.33883e-244	-4.65868e-244	1.13517e-242	-5.41304e-243	-2.77021e-243	9.76823e-244	5.97469e-243	-7.48318e-246	-2.50022e-243	-2.05376e-243	4.92824e-243	3.11244e-243	2.84807e-243	2.00965e-243	-1.77297e-243	-5.87083e-243	3.43389e-242	1.22651e-242	-4.98165e-243	2.88221e-242	1.43618e-242	-2.31347e-243	-4.3187e-243	1.90954e-241
1.96843e-243	1.19619e-244	-5.47009e-244	-4.53785e-245	-4.94345e-243	3.53635e-244	-3.88743e-245	2.09032e-245	-1.01875e-244	3.55451e-244	8.86279e-244	-1.17229e-245	9.30448e-245	-7.84059e-244	9.30217e-244	-7.48696e-244	-5.78054e-244	7.73167e-245	-2.18604e-245	2.2228e-243	-6.43345e-246	1.48749e-243	1.47072e-243	-4.96669e-244	-9.03641e-244	-7.63191e-244	-2.58274e-245	3.06576e-243	1.09499e-243	-6.67923e-244	2.48313e-242
7.75517e-246	4.39976e-245	5.58031e-245	2.33901e-246	4.86748e-246	-3.81924e-245	9.07346e-246	1.18888e-245	-4.71954e-244	3.71472e-245	1.4699e-245	7.32892e-244	3.91175e-245	-6.29782e-246	5.34704e-246	-2.44324e-245	2.07797e-244	-9.64607e-246	-4.20719e-244	1.03133e-244	1.70121e-244	-6.78439e-246	7.50124e-245	-3.14161e-244	4.81639e-247	1.87387e-245	-7.41229e-245	1.17979e-244	-2.41673e-245	-1.17661e-244	3.16633e-243
2.3449e-247	1.63365e-246	-1.16931e-245	2.38013e-246	4.9585e-247	7.39956e-246	2.5066e-246	8.78355e-246	1.04226e-245	5.55444e-245	9.23024e-248	2.65271e-246	-5.07031e-246	-3.4379e-245	-3.54349e-246	2.01636e-245	-6.0377e-246	-1.26113e-245	-6.71062e-246	1.02453e-246	-1.30284e-245	-5.61222e-246	-2.05864e-245	-5.51512e-246	-1.92196e-245	-6.19627e-247	1.1579e-246	8.95906e-246	-1.79434e-246	4.55954e-247	2.70328e-244
1.04747e-248	6.52302e-248	3.42457e-247	1.05064e-247	1.02117e-247	8.67144e-247	-3.71677e-246	5.20408e-248	-5.50414e-246	-2.73979e-246	-4.01299e-247	-5.38377e-248	-1.97867e-246	-2.65204e-247	4.55616e-247	-7.43608e-247	7.03702e-247	-2.67129e-249	2.44111e-247	1.8477e-247	3.48852e-248	-2.34758e-247	-9.61991e-248	1.48551e-246	9.4246e-247	3.92319e-248	1.06056e-246	-2.10711e-246	-9.36248e-247	1.21937e-246	2.66951e-245
1.45076e-249	6.02552e-249	-2.59402e-248	1.14746e-247	6.37546e-248	-4.42345e-247	1.94589e-248	1.77529e-247	-8.59303e-249	1.00592e-247	-1.07232e-247	-2.93293e-248	8.08749e-250	-1.64383e-248	4.28276e-247	-2.11158e-247	-1.05796e-248	-5.78047e-248	1.05706e-248	-2.14005e-248	-3.58175e-248	4.1104e-249	-2.88831e-248	-7.4109e-248	-1.4191e-247	1.44338e-248	1.88007e-247	2.61575e-250	1.79656e-248	1.3093e-248	2.37262e-246
-8.40022e-249	-5.06468e-249	2.63086e-249	-6.17809e-249	-3.78559e-249	4.09401e-249	-4.77363e-251	-6.44632e-250	7.16381e-249	-1.56194e-250	9.57826e-248	-5.18449e-250	-8.16066e-249	1.53166e-250	1.56575e-250	-7.06664e-250	3.18161e-249	2.01175e-249	1.65156e-250	-2.58081e-249	-1.5728e-248	1.07191e-249	-1.14945e-248	-1.10426e-249	-4.86219e-250	1.5394e-249	7.28849e-250	1.54141e-249	5.86562e-250	-1.05003e-249	1.86914e-247
5.29973e-250	1.4649e-249	-3.50372e-250	-7.74782e-250	-5.75049e-250	-8.72476e-251	-4.96809e-251	-3.18457e-250	1.59894e-250	9.53188e-251	-2.19247e-250	-1.64014e-250	9.20034e-251	-1.62339e-250	7.9319e-251	5.28923e-250	7.57849e-250	-1.03333e-249	-1.32252e-250	-5.17319e-251	-2.06247e-250	-3.43837e-251	-3.59169e-251	4.00365e-249	-3.90731e-250	4.34836e-250	1.87116e-250	8.12855e-250	-1.97864e-250	4.05352e-250	1.43356e-248
-2.02844e-251	1.11231e-250	2.71824e-250	1.23625e-250	-9.64563e-252	-4.71634e-253	1.15084e-250	5.52719e-252	2.06111e-251	8.43582e-251	1.7339e-251	-9.57744e-251	1.71052e-250	-2.81075e-251	-1.39125e-250	8.5899e-251	-1.98923e-251	-2.90845e-251	1.52401e-251	1.69958e-250	4.70732e-251	-2.22666e-250	1.28845e-250	4.11761e-252	-5.83936e-252	-7.56878e-251	4.66164e-251	-1.12374e-252	-1.41313e-251	2.01587e-251	2.10039e-249
-1.58346e-251	-3.44216e-252	-3.35495e-253	-8.38769e-252	1.53989e-251	-2.07936e-253	-4.93476e-253	-9.58245e-252	-3.26788e-252	-1.45185e-251	-9.4717e-252	-1.42949e-251	-8.36019e-252	-1.93008e-252	-3.71208e-252	-9.40356e-252	-1.24974e-252	1.39377e-252	4.24427e-253	5.58097e-252	-5.40418e-252	3.73409e-252	2.75576e-251	8.00173e-253	-3.92044e-253	1.15135e-251	3.12288e-252	-4.76072e-253	3.91569e-253	7.27595e-253	1.8141e-250
-1.11195e-253	4.24183e-253	2.82426e-253	2.01846e-253	-4.69473e-255	-2.95742e-253	-2.24047e-253	-3.08708e-253	-6.90866e-253	8.59025e-253	3.82617e-252	5.16301e-252	-3.39441e-253	-1.72899e-253	4.25663e-254	3.02754e-253	2.12267e-253	-2.79665e-253	1.97303e-253	-2.42115e-254	-2.24682e-253	-3.09848e-253	-9.43289e-253	4.98037e-255	2.58862e-253	-1.06563e-253	2.04558e-252	2.6007e-253	-6.45585e-254	2.9817e-253	1.84796e-251
7.06523e-254	1.9381e-254	-2.5931e-253	1.59171e-253	6.4155e-254	-3.99548e-256	1.80382e-256	3.86614e-255	8.41106e-254	-2.98387e-254	1.45883e-253	1.78522e-254	2.40686e-253	5.81789e-254	-1.0272e-253	1.49941e-254	1.17704e-254	-3.64278e-254	1.64638e-254	-8.17413e-255	6.84723e-254	1.77936e-254	2.7767e-254	3.37211e-255	5.42132e-254	1.48814e-254	5.39975e-254	-1.83182e-254	9.3321e-255	7.27911e-254	1.68515e-252
3.90324e-255	-2.01747e-255	9.46523e-256	-1.8834e-255	-4.05025e-255	-1.97937e-255	3.87444e-256	1.28288e-254	2.46685e-255	3.99651e-256	2.3877e-254	7.47417e-256	-1.61421e-254	-1.79957e-255	-2.25722e-255	1.05966e-255	-7.05798e-256	2.44249e-255	7.20453e-255	-4.74171e-255	1.77072e-255	2.06321e-257	2.10952e-255	-3.22095e-256	1.19631e-255	-2.70874e-254	-9.09689e-256	7.50131e-255	2.27067e-255	-1.1517e-255	1.3618e-253
4.39458e-256	-2.64183e-257	-4.32649e-257	-4.78502e-256	-4.37073e-256	1.48686e-256	-1.09676e-256	-1.06813e-255	2.95633e-256	-7.82465e-257	-2.61585e-257	-3.52387e-257	-1.75999e-255	-8.16695e-257	3.13933e-256	3.38488e-256	-2.55854e-256	-4.86484e-257	-9.28821e-257	6.49819e-257	4.88075e-256	3.44281e-256	4.88826e-256	-5.65456e-257	2.92271e-256	1.49886e-257	-1.15586e-255	1.6176e-256	-1.03014e-256	2.34718e-257	9.27202e-255
-6.89962e-258	-3.47297e-258	-5.32306e-259	2.77066e-258	-2.25457e-257	-1.99748e-257	-8.74061e-258	2.03086e-257	1.49424e-258	8.74549e-257	-2.12329e-257	-1.56115e-256	-5.72221e-257	-3.0398e-258	7.11429e-257	2.90379e-257	1.15483e-257	-8.04447e-258	-8.92425e-258	4.28002e-258	2.21963e-257	4.77021e-258	9.0496e-258	-4.41394e-258	-3.18443e-257	9.2905e-258	-7.87405e-258	-1.01687e-257	6.62349e-257	-1.28523e-258	7.1191e-256
-1.99166e-259	-1.18826e-259	3.23945e-258	-1.72946e-258	7.6741e-259	4.95569e-259	-1.31202e-258	-1.89797e-258	5.03622e-258	-1.06895e-258	-1.20743e-258	2.29223e-257	-7.63124e-258	2.84007e-260	-2.2981e-258	3.56756e-257	-4.45476e-258	-6.28947e-260	8.80372e-259	2.42393e-259	-1.54442e-258	6.43795e-258	1.19902e-258	-3.08033e-258	4.1308e-259	1.34196e-257	-6.82427e-259	-4.54899e-258	5.36604e-259	5.47995e-258	1.28611e-256
7.18833e-260	-6.7911e-260	5.87757e-260	7.35633e-260	-3.03143e-259	-1.87316e-259	-5.22931e-259	-1.15904e-258	-1.15973e-258	4.19527e-259	5.23219e-259	4.3174e-260	1.22258e-261	2.96671e-259	-1.88285e-258	-1.55511e-259	-2.99833e-259	4.29175e-260	-5.15373e-259	-1.55919e-260	-2.64333e-260	8.1202e-260	-3.69931e-259	5.13068e-259	4.15888e-260	-2.91231e-259	3.35009e-260	2.31744e-261	1.64847e-259	-1.04168e-259	9.42847e-258
3.03633e-260	5.61138e-261	-3.76328e-260	4.47943e-260	7.61703e-261	2.62981e-261	-7.45919e-261	3.99559e-261	-2.70575e-260	-1.91785e-260	-2.85654e-260	1.33424e-261	-5.46898e-261	5.96018e-260	-4.3341e-261	2.05007e-260	1.09929e-259	-1.98112e-261	-6.45697e-262	-1.83327e-260	8.73099e-262	-1.00881e-261	-2.64409e-261	4.49418e-260	-8.58566e-260	3.89512e-260	5.17244e-260	4.66383e-260	-4.61714e-261	-1.57184e-261	7.15861e-259
2.08595e-261	-8.95809e-262	-3.42181e-263	2.24665e-263	-7.20564e-262	4.09336e-261	-4.13574e-263	-5.68526e-262	1.67729e-260	-3.55799e-261	3.32811e-261	-9.77182e-262	1.05417e-261	8.86997e-262	-5.8295e-263	1.61606e-261	-7.79488e-262	2.30188e-261	7.92794e-263	1.3885e-260	-4.09585e-261	-4.24901e-262	1.05407e-261	5.05234e-262	-4.68173e-261	4.12167e-261	2.19742e-261	8.6821e-262	-8.75399e-262	1.10826e-261	7.36923e-260
-2.89197e-262	2.16564e-262	1.7749e-262	-9.41495e-262	1.12644e-261	-8.72611e-263	3.185e-262	-3.54677e-263	-7.08519e-262	-1.46146e-263	5.6028e-263	-2.18924e-262	4.70503e-264	-3.68222e-263	6.95035e-263	-8.61223e-262	1.15364e-262	1.2978e-262	-4.68508e-264	-1.38647e-262	1.20593e-262	-5.65551e-262	-4.38086e-262	-2.96466e-262	-2.91442e-263	5.69332e-262	2.54204e-262	-6.75245e-264	8.29209e-263	1.06271e-262	8.02055e-261
5.67532e-264	4.21621e-263	6.22315e-265	-2.18313e-263	3.49135e-263	7.78436e-264	-3.35214e-264	1.17148e-263	-1.51521e-262	3.80838e-263	-4.42346e-264	6.6288e-264	7.53163e-265	4.73076e-264	-3.36559e-264	1.11352e-262	-7.07524e-264	3.57137e-264	-3.12631e-264	3.25584e-264	-2.60455e-263	2.19931e-263	-2.07693e-264	-4.57275e-264	-1.4551e-263	8.3058e-265	1.96786e-263	-3.53477e-263	-1.22479e-263	1.33734e-263	6.1666e-262
1.27793e-266	1.26276e-265	7.01586e-265	-5.87058e-264	-2.10081e-264	-1.99149e-264	2.17833e-265	1.01187e-265	-3.48538e-265	3.4159e-264	-1.94524e-264	8.46656e-265	-3.52436e-264	-6.7059e-265	1.52803e-265	1.98465e-264	-1.17642e-265	-7.67411e-264	-5.43276e-265	1.38623e-264	-1.15933e-263	-1.68815e-264	1.13612e-264	2.20494e-265	-5.45347e-266	-1.43635e-265	-2.59467e-264	4.27734e-265	2.07204e-265	9.91532e-264	6.17137e-263
-3.3745e-266	-3.444e-265	-1.51328e-266	-3.70449e-265	-4.65144e-267	-8.02491e-267	-1.20011e-266	-3.66639e-265	-5.87938e-265	-1.90627e-265	-8.16087e-266	-7.34848e-266	2.01523e-265	-7.34259e-266	-2.53325e-266	8.07477e-266	1.64291e-266	2.13093e-264	-1.18337e-265	1.8167e-265	-7.97026e-266	1.83287e-265	1.5707e-265	-2.65788e-265	-5.94583e-268	-8.6263e-266	-6.17688e-265	-1.82615e-267	4.81497e-266	-7.27078e-265	7.08455e-264
4.37864e-267	-1.42515e-266	-9.8787e-268	2.56193e-266	-1.70908e-267	-1.7018e-266	1.2948e-266	6.03018e-267	-1.56163e-266	-3.0147e-266	-3.58523e-267	-4.03159e-266	4.71458e-267	3.42105e-267	2.17016e-267	-1.1987e-267	1.79602e-267	2.15276e-266	-1.57366e-266	-1.89744e-266	-9.2277e-267	1.24881e-268	-4.09353e-267	6.02549e-266	7.36341e-268	4.96787e-267	-7.40568e-267	-1.15018e-265	-3.04705e-267	-3.03178e-266	4.77339e-265
-7.05203e-268	6.09147e-268	3.24328e-268	1.08448e-267	-4.11352e-268	-6.88436e-269	6.385e-267	-5.99257e-268	1.02437e-267	-9.05239e-268	-2.80263e-268	-3.49831e-268	3.15822e-267	-7.98599e-268	1.74934e-269	-1.0682e-268	-4.91686e-268	4.98453e-268	-3.83286e-267	2.4507e-267	-2.89733e-267	-4.49166e-267	-9.13879e-269	1.77465e-267	-1.6396e-267	3.21665e-267	-8.55175e-268	-1.72597e-267	-1.63508e-267	8.21055e-268	4.32507e-266
-3.50784e-269	-1.94432e-270	5.81969e-270	-8.28783e-269	-1.08373e-268	3.22352e-268	-2.8185e-269	-5.28099e-269	1.40551e-268	-1.01062e-268	-1.60762e-270	-5.5482e-270	4.40839e-269	5.1085e-269	2.3176e-269	9.43715e-270	1.75738e-269	2.39942e-268	6.69429e-269	3.73579e-268	-9.65339e-269	3.25351e-269	-1.18053e-268	-1.32139e-268	2.20581e-268	-1.48965e-269	-1.15611e-268	-2.43206e-269	3.22069e-269	-1.82544e-268	2.68145e-267
1.0091e-270	4.57762e-269	4.72827e-271	-9.48102e-271	2.06875e-270	2.58954e-269	-2.57942e-270	-1.32124e-270	-2.44138e-270	2.49336e-269	-2.51284e-270	6.33285e-270	1.68883e-270	8.86347e-271	1.9622e-269	2.64285e-269	-3.17469e-270	6.17722e-270	-1.90855e-269	8.4427e-269	-1.60675e-269	2.51413e-270	7.87647e-270	1.72479e-269	-1.23912e-269	1.14399e-269	-8.84277e-270	6.03337e-270	-1.68482e-270	-3.9617e-270	3.65842e-268
1.79681e-270	-6.96919e-271	3.78456e-270	-2.69339e-271	3.16683e-271	-2.45357e-271	2.72659e-270	6.09896e-271	-4.78575e-271	1.93618e-270	-1.41178e-270	-1.64023e-272	6.21189e-271	1.33317e-270	-3.83254e-270	-4.00959e-271	-3.25652e-270	-5.75476e-270	2.04831e-270	1.89975e-271	-2.47036e-270	-5.086e-272	-3.98672e-270	3.15803e-271	-6.82965e-272	1.59059e-271	1.66362e-270	9.72155e-271	3.20858e-271	-1.66995e-271	4.19013e-269
-6.12419e-273	1.477e-272	-3.25494e-272	4.16851e-271	-6.37269e-271	-2.99969e-273	2.09936e-272	-8.88923e-273	4.75012e-272	-4.92489e-272	2.55228e-272	3.17824e-272	-8.22118e-272	-1.04577e-271	5.69454e-272	-3.48096e-272	-3.54732e-271	1.93494e-271	-7.91449e-273	-2.42833e-271	-6.47837e-271	-2.68949e-273	1.02823e-271	1.20833e-271	-4.1555e-272	2.47601e-271	6.18503e-271	2.10613e-271	1.3314e-271	-5.24995e-272	4.55011e-270
3.252e-273	-2.29918e-272	-2.17993e-272	1.08029e-272	1.83907e-272	9.03453e-272	7.37324e-273	-3.29896e-273	-6.22477e-273	8.0177e-274	9.3197e-273	-1.23641e-273	-8.18332e-273	-1.24258e-272	-3.28115e-274	-9.45961e-274	-3.83529e-273	-1.04516e-272	4.75235e-274	-3.13753e-272	-1.18084e-273	-2.0438e-274	3.5438e-273	-3.65092e-272	-1.59556e-272	-1.6179e-272	-7.61535e-273	-6.38181e-273	5.4828e-273	-4.07399e-272	3.9765e-271
3.78542e-274	7.81547e-274	-2.80456e-274	-5.2135e-273	5.33274e-274	1.45357e-273	3.05987e-273	-2.75615e-273	2.97303e-274	1.20913e-273	-1.08993e-273	8.60083e-273	-1.80371e-273	-4.733e-274	1.1131e-274	-1.15405e-274	5.84359e-274	7.91144e-274	7.92269e-274	-6.65877e-274	-5.67808e-274	-2.31149e-273	-1.97809e-274	1.51608e-273	-8.65651e-274	-1.69433e-273	6.01055e-277	3.42171e-274	2.69564e-273	-8.53331e-274	4.20364e-272
8.31506e-275	-1.31575e-274	4.04923e-274	-1.74606e-274	-1.63408e-275	1.19718e-275	3.21747e-275	-2.01061e-275	-3.22345e-275	-2.63301e-275	6.8079e-275	1.93978e-274	4.5031e-275	-1.92452e-274	4.99535e-274	8.46781e-275	-4.65627e-275	-6.68339e-275	5.56673e-275	9.69829e-275	2.11391e-274	-2.86717e-276	1.14444e-274	-1.35943e-275	-1.86699e-274	-1.56585e-274	-1.03557e-274	-3.05208e-275	2.7036e-275	-5.46535e-275	3.18456e-273
5.47307e-276	7.32859e-276	5.54073e-276	-3.21802e-276	1.66285e-275	-7.47059e-276	1.95917e-275	1.62916e-275	-3.79875e-277	2.37973e-275	1.2872e-275	3.0918e-276	-4.93342e-276	2.65141e-275	3.62204e-275	4.88328e-276	-1.56084e-276	8.50822e-276	2.49331e-276	6.28476e-277	-7.42065e-276	1.63289e-276	-1.82008e-276	-9.37461e-277	-8.29524e-276	-4.19047e-277	-1.3859e-275	-1.12558e-275	-6.88575e-276	-2.59575e-275	2.85909e-274
-8.66702e-277	5.07091e-277	-8.08e-277	9.53721e-277	2.02017e-278	-3.64038e-277	-4.876e-277	8.44908e-278	-5.30202e-277	-2.80503e-277	-2.4467e-277	-5.87395e-277	-5.22884e-276	-1.08551e-278	4.58186e-276	2.19144e-276	-2.42019e-278	-3.10282e-278	2.29943e-276	-6.40896e-278	2.56541e-276	-8.10075e-277	5.15662e-277	9.70933e-277	2.0166e-277	6.7307e-277	3.63933e-277	3.95777e-276	-7.91276e-278	1.22653e-276	3.15305e-275
-6.75193e-277	8.56919e-278	-1.09058e-277	7.39559e-278	1.62996e-278	1.77565e-278	1.28284e-278	6.83542e-277	4.24866e-278	-1.83297e-277	3.35729e-278	-4.98111e-280	-5.56177e-278	-2.46449e-277	9.29604e-279	-1.85828e-278	7.41453e-279	3.67134e-278	5.41514e-278	4.70704e-278	-6.1747e-278	-1.27141e-278	4.48049e-277	-2.12663e-277	2.02286e-278	-3.87285e-278	-6.65506e-279	-2.61382e-278	1.12831e-278	-9.46211e-279	3.25714e-276
-7.03456e-279	-2.94138e-279	2.03141e-278	-1.60415e-278	-1.88545e-279	-7.17124e-278	2.75711e-279	-1.17238e-280	3.37119e-280	2.21244e-279	-1.16576e-278	5.99275e-280	-7.13942e-280	8.33257e-280	2.45447e-278	1.77845e-279	-8.34848e-280	-6.70657e-280	-4.89046e-280	5.38202e-279	3.56674e-279	2.08084e-279	3.13509e-279	1.21835e-278	5.145e-279	-2.54543e-279	-1.80593e-279	-4.57062e-279	-2.94881e-279	-1.68571e-278	2.27696e-277
-1.74863e-279	4.52858e-280	4.43099e-280	-5.35046e-280	-2.82433e-281	-6.9612e-280	7.22817e-282	2.11041e-279	1.13396e-280	3.60001e-281	-3.88553e-280	-8.47492e-281	-2.38822e-279	-1.62781e-279	6.56709e-281	-3.09461e-280	-1.68955e-279	-2.19012e-280	1.36194e-279	-1.43963e-280	-3.1031e-280	-2.22237e-280	-1.71468e-280	-1.81183e-279	-2.66591e-280	6.50046e-281	-2.17821e-281	1.89444e-279	-3.56216e-280	4.52879e-281	1.96151e-278
4.60719e-281	-9.79364e-282	-2.48051e-282	-1.12915e-280	-1.44729e-281	-8.5768e-281	-1.43116e-280	-6.06522e-281	-1.63094e-280	1.6394e-281	-1.26714e-280	-4.8842e-282	-1.46586e-281	-2.04773e-281	8.76641e-281	1.08509e-281	-7.26069e-282	-1.11831e-281	2.77597e-281	1.06675e-281	8.47577e-281	1.12655e-283	-2.61953e-280	-5.11349e-281	5.72858e-282	-5.34234e-282	-5.37524e-281	-3.47552e-280	-7.46572e-281	2.48721e-281	1.88674e-279
-3.85341e-282	4.31877e-282	-6.58603e-282	7.34807e-283	1.93375e-282	-9.96198e-284	1.08857e-281	1.06891e-281	6.78036e-282	1.0156e-282	1.79188e-281	-6.00363e-282	1.1879e-282	-4.13374e-282	-4.43468e-282	-5.7978e-282	3.08052e-282	-2.27736e-283	-6.51167e-282	4.94846e-282	3.59095e-281	-6.23511e-282	-1.3883e-282	-3.3928e-282	2.83347e-282	-2.40492e-281	7.2694e-282	-9.94526e-282	9.9173e-284	-1.39664e-282	1.93661e-280
2.34201e-283	5.96941e-283	4.49096e-283	-4.13901e-282	-8.07553e-286	-1.55028e-283	3.94369e-284	-3.62042e-283	8.09862e-284	-1.82154e-284	-2.52282e-283	1.7273e-283	1.92081e-282	-1.43064e-282	2.50307e-282	-1.22975e-282	-3.28873e-283	3.56581e-283	8.96936e-284	-9.48893e-283	-4.2644e-283	1.85494e-284	-1.86289e-283	-3.25904e-282	-4.8064e-284	-1.9364e-283	-8.20575e-285	1.8473e-283	-3.52181e-283	1.1911e-284	1.99981e-281
2.71454e-283	-1.2911e-283	3.67685e-285	-1.07289e-283	-5.64611e-285	-7.12173e-284	2.91108e-284	2.59341e-284	-8.27421e-284	-7.37728e-284	4.84221e-285	-8.44941e-284	-4.83365e-284	8.85382e-284	-1.06264e-284	-5.70736e-285	6.15978e-285	1.55677e-284	-4.59011e-285	1.82606e-284	-5.46577e-286	8.4641e-284	1.41314e-284	1.64929e-283	2.28212e-284	3.74183e-284	1.02524e-285	3.13033e-284	-2.13479e-284	5.35691e-286	1.46578e-282
7.77781e-285	-7.22299e-286	-3.18602e-285	1.65583e-286	7.76178e-286	8.32528e-286	3.03845e-284	1.31219e-285	-7.77148e-286	-2.93448e-285	4.81224e-285	8.00208e-285	-1.1219e-284	1.17015e-284	2.28538e-285	-6.77798e-285	-2.19598e-284	3.01552e-285	-9.3296e-286	3.0552e-285	-3.81564e-285	-5.45185e-284	-4.78665e-285	-2.12898e-284	2.74068e-285	1.09924e-284	-4.02755e-286	-2.16134e-285	4.2573e-285	-7.06136e-285	2.34657e-283
2.88761e-287	6.62323e-286	9.64665e-286	1.63844e-285	1.09747e-286	-2.6798e-285	6.93001e-286	4.17518e-287	-1.69215e-286	2.38649e-286	-4.78538e-286	-8.61744e-287	-3.22666e-285	5.25734e-286	2.08541e-287	3.47723e-286	-4.77781e-286	4.79501e-287	1.82373e-286	5.16843e-286	-9.21559e-286	5.00759e-287	8.43469e-287	-1.48348e-285	8.33477e-286	1.36952e-286	-7.72083e-287	-2.41525e-286	1.54095e-287	-4.06071e-287	1.70217e-284
1.62969e-286	3.86671e-287	3.30032e-287	7.61391e-288	-5.40855e-287	-1.77697e-286	-2.42122e-287	-1.09907e-287	4.97439e-288	4.6001e-287	2.21471e-287	-8.32756e-287	-4.62065e-288	-6.04329e-288	-2.76055e-287	1.14112e-287	2.70876e-287	-1.11627e-286	7.16233e-287	6.29658e-288	-2.15326e-288	2.87072e-286	-1.43925e-286	-1.4332e-287	2.13566e-287	5.39873e-289	-2.38487e-288	1.79653e-287	1.6133e-288	-7.35613e-288	1.43065e-285
1.79609e-288	-2.1548e-288	-4.59427e-291	1.34198e-287	-5.73893e-288	-2.28853e-288	-3.23073e-288	-3.90124e-288	-6.10244e-289	2.76917e-288	1.39982e-288	-2.09433e-288	2.4743e-288	1.79012e-288	-8.42627e-289	-3.39921e-288	-4.4419e-288	-2.71135e-288	-1.38824e-288	5.14479e-288	-8.46922e-289	7.93084e-288	-8.96693e-289	-2.72679e-288	-3.1316e-288	2.3431e-288	-5.14814e-288	4.83286e-288	-7.7928e-289	1.46597e-289	9.03836e-287
6.68287e-290	2.79579e-289	2.06172e-289	-5.74274e-289	2.13192e-288	5.55186e-290	3.71215e-289	-4.22809e-290	-3.03616e-289	6.96769e-290	-6.2338e-290	-6.28753e-290	4.11828e-288	-6.22863e-289	-1.03434e-289	-2.90855e-288	5.73037e-289	-9.40572e-290	-1.74225e-289	3.16399e-289	3.57264e-289	-7.94451e-289	-3.13484e-289	1.39131e-289	3.81723e-290	-2.3515e-289	1.90397e-290	-2.0509e-289	1.68298e-289	-1.14778e-288	1.6555e-287
-1.60003e-289	-6.19683e-291	-7.68635e-291	-1.3824e-289	-2.35984e-292	5.87592e-292	-3.29786e-291	-3.19474e-290	7.17806e-290	-1.98162e-290	-7.85255e-292	7.04881e-291	-4.28726e-290	3.60962e-290	-3.78365e-291	-3.5977e-292	7.36489e-290	1.32823e-291	-8.97387e-292	9.4802e-290	-4.8123e-291	1.32096e-289	-1.07367e-290	1.80743e-291	3.22404e-290	1.04621e-289	1.9917e-291	-3.57807e-291	-1.6873e-290	1.21793e-291	1.01139e-288
2.62645e-290	9.77925e-292	2.99918e-292	-5.05303e-292	-1.13664e-290	-5.55558e-291	3.19242e-291	-4.72378e-291	5.57057e-291	3.35804e-291	2.29633e-291	3.18098e-291	1.30518e-291	1.22044e-291	8.03803e-292	-4.94619e-291	-4.81904e-292	1.10761e-291	-1.05563e-291	4.38572e-291	6.6468e-292	-2.8992e-292	6.14216e-292	5.46741e-292	-1.22124e-291	-9.44098e-292	-3.00437e-291	-4.57081e-291	3.2063e-291	3.71634e-291	1.01377e-289
-3.66086e-292	3.54713e-292	5.24238e-293	-1.08849e-292	-3.41752e-293	-7.30316e-293	9.00669e-293	-6.67694e-292	9.35492e-293	-1.14804e-293	2.32334e-291	2.02959e-293	6.95641e-293	-6.19288e-292	-5.20353e-292	2.1667e-292	-3.55271e-292	2.80766e-292	5.68947e-293	5.20009e-293	3.95974e-292	2.88428e-292	6.03871e-293	-5.38296e-292	-1.02057e-292	5.15728e-293	-2.2271e-293	-3.79087e-292	-1.5669e-292	5.1304e-292	8.87431e-291
-5.3499e-293	-2.12732e-293	-1.88512e-293	3.18541e-294	-4.91441e-294	4.68972e-294	2.20339e-293	1.51372e-293	4.20852e-293	-3.33794e-293	4.02635e-294	9.71054e-294	1.26256e-293	2.58752e-292	-3.6495e-293	4.07332e-294	-9.18662e-293	3.5593e-294	4.31137e-293	-9.22902e-293	1.28321e-293	8.45494e-294	-4.47429e-294	-6.43074e-294	1.38158e-294	-9.21145e-293	2.48282e-294	1.26178e-294	1.79206e-293	-1.3772e-292	1.06064e-291
-1.76493e-295	-1.25972e-294	-2.25615e-294	7.02762e-294	1.00603e-294	2.05454e-294	1.48854e-294	1.15739e-295	-4.03024e-294	2.66854e-294	-3.77868e-294	-2.66534e-294	1.36635e-294	5.59139e-295	2.83701e-295	-1.81086e-295	2.83755e-294	7.6005e-294	9.16537e-295	-1.03538e-293	2.12043e-294	1.43539e-294	2.44204e-295	3.58476e-295	-2.35731e-294	4.32842e-295	-1.78636e-294	-1.02412e-294	-2.4836e-294	-1.64518e-294	6.65142e-293
-4.60656e-295	-3.08888e-296	-9.63665e-296	2.21445e-295	4.87818e-296	2.16536e-295	-1.36743e-296	1.44728e-295	-6.66476e-295	1.78595e-295	1.21869e-294	-3.46231e-296	-7.46787e-297	-5.62602e-295	2.98494e-296	3.73748e-295	-2.01195e-295	6.88885e-296	-9.68914e-296	5.31499e-296	2.05151e-295	2.70629e-296	2.92017e-295	-1.21018e-295	4.88013e-296	-7.68984e-295	8.96671e-296	9.87238e-295	1.56106e-297	-5.04889e-295	7.77164e-294
7.87378e-297	1.91724e-297	-6.377e-297	8.5035e-297	-5.05125e-297	-4.10439e-296	4.38692e-296	2.60677e-296	-1.40679e-296	3.26352e-297	4.78685e-297	-4.43924e-296	4.61535e-296	-7.42844e-297	2.56484e-296	2.56658e-296	-6.07837e-297	7.26116e-297	-7.18399e-297	-2.19715e-296	1.21683e-295	9.9014e-296	2.6667e-295	5.06757e-297	6.0227e-297	1.11789e-296	7.69138e-297	1.06751e-296	7.57759e-297	1.79364e-298	8.90365e-295
-6.6367e-298	9.74122e-299	-3.80907e-297	-6.60292e-298	-1.7585e-298	-1.2193e-297	2.23411e-298	8.24821e-298	9.83112e-297	4.79801e-299	2.31613e-297	7.25462e-298	-2.26276e-299	-1.75421e-298	7.28734e-298	-3.2174e-298	6.65623e-298	-3.1825e-298	-1.40662e-299	1.40226e-299	-1.37452e-297	-3.60394e-298	-2.25479e-298	-1.92186e-298	-8.95751e-298	-5.53998e-298	-4.61479e-300	-1.30486e-297	2.17056e-298	4.50097e-297	3.24848e-296
4.64414e-299	5.43499e-299	2.05714e-298	-1.28837e-298	5.23229e-299	-8.19293e-299	-1.45039e-299	-5.56643e-299	-2.10117e-298	1.88769e-298	1.62049e-298	9.75527e-299	5.08975e-298	-2.06787e-300	-3.64792e-299	2.32682e-298	-4.7102e-299	1.78323e-298	7.49261e-299	-1.3589e-299	-3.16541e-298	-1.09255e-299	5.24014e-298	1.14122e-298	-9.12316e-299	-5.38652e-299	5.85818e-298	1.9279e-299	-1.15202e-299	5.56478e-299	4.17536e-297
2.33302e-300	8.54667e-300	9.56965e-300	-3.72047e-299	-7.46858e-300	1.73203e-299	-1.99104e-300	-1.219e-298	-7.36955e-300	-2.282e-300	6.31241e-300	2.86291e-299	-2.20152e-299	1.14156e-298	8.81113e-300	-1.11134e-299	-4.48066e-300	1.27896e-299	1.75935e-301	-1.6117e-299	2.94019e-299	8.20098e-300	-4.039e-301	8.96688e-301	6.27111e-300	1.12944e-299	1.8309e-299	6.30789e-300	-1.99643e-298	2.58651e-300	7.23901e-298
2.49471e-301	-1.27881e-300	1.29227e-300	-1.46037e-302	1.41756e-300	-2.50508e-301	-4.14018e-301	-4.22545e-300	1.20794e-300	-3.72628e-300	-3.85808e-301	-3.93298e-301	-2.62508e-300	-2.47889e-300	-3.60871e-301	1.98276e-300	-7.60593e-300	-2.98987e-301	-9.20199e-301	-2.28661e-300	3.58779e-301	9.69363e-301	-1.87466e-300	1.6838e-301	-2.99195e-300	8.21681e-301	3.59075e-300	-5.08922e-301	6.1999e-301	-1.70771e-300	4.70275e-299
1.34415e-301	5.38059e-303	1.70064e-301	-3.06361e-303	-9.82131e-301	1.16229e-301	1.67707e-302	-1.24117e-301	-1.6611e-302	-5.38663e-302	1.13518e-304	-3.11004e-303	-1.326e-301	4.30118e-301	-4.68195e-302	9.70462e-302	1.93039e-301	-2.66185e-301	-4.01835e-302	4.44128e-302	3.73278e-302	-3.17395e-301	-6.88539e-302	-1.77855e-301	1.78466e-301	-4.72828e-301	2.23905e-301	-7.49631e-302	1.4513e-301	-3.62154e-301	4.93515e-300
8.1904e-303	-9.44079e-302	6.63771e-303	-5.606e-303	-9.20548e-303	1.8989e-302	1.53639e-303	2.07276e-303	2.73672e-304	1.39347e-301	3.00343e-303	4.47094e-302	8.11413e-303	-1.2477e-303	1.71317e-303	-8.02478e-302	-4.59215e-303	-2.1912e-303	1.22433e-303	-8.25575e-304	6.49904e-304	-2.28129e-303	-8.57499e-304	2.64088e-303	5.87602e-303	1.06525e-302	5.23411e-303	4.26607e-303	4.23617e-304	4.6214e-302	5.13231e-301
1.46428e-303	-3.26731e-305	7.87083e-304	3.00853e-303	-1.67344e-304	-5.18714e-305	-2.82557e-303	-1.90487e-304	1.45196e-303	-1.172e-303	-2.88922e-304	1.85287e-303	-2.73969e-304	-4.91442e-304	-5.23575e-305	-4.48809e-303	8.02301e-304	3.03758e-304	6.23384e-305	1.02845e-303	5.83523e-304	1.07523e-303	-2.08635e-303	5.44359e-305	-1.76389e-303	2.37346e-303	3.74775e-303	-3.65862e-304	-4.21544e-305	-9.93036e-305	3.29883e-302
5.22951e-305	-2.70747e-304	3.16679e-304	-1.13969e-303	-6.09759e-305	2.51592e-306	0	-1.39115e-304	-4.66288e-306	3.59378e-305	-4.23998e-305	9.22932e-305	2.04278e-304	-2.14761e-304	1.64871e-304	-1.46006e-305	3.19649e-306	1.98204e-305	5.48629e-305	-2.89519e-304	5.03453e-305	-1.40224e-304	-1.99994e-304	6.1748e-306	-2.63258e-304	1.54419e-306	6.95333e-305	-1.94107e-305	-4.71045e-305	1.42172e-305	3.93504e-303
-4.61437e-305	1.93083e-306	-4.26984e-308	-1.78084e-305	2.40915e-306	-2.66123e-305	-1.08024e-307	1.45972e-306	1.35995e-306	3.96469e-307	1.0878e-306	9.38864e-306	-2.98352e-306	1.87247e-305	9.29079e-305	1.895e-306	-2.89991e-306	-2.85088e-308	-3.12191e-306	2.23231e-305	7.36584e-306	1.09909e-305	-2.82761e-306	-2.08582e-306	2.54181e-306	-7.11865e-306	1.44415e-305	4.28905e-306	3.25829e-306	-1.72413e-306	3.10276e-304
-3.79469e-306	9.91042e-308	-5.3419e-308	5.6087e-307	1.13939e-306	1.65647e-306	3.23082e-306	9.08388e-307	-1.08228e-306	2.39337e-307	8.57767e-307	2.61788e-306	1.93818e-306	-2.97394e-307	-9.27787e-307	2.47514e-307	9.45131e-307	4.15599e-306	-2.2211e-306	-3.5041e-307	5.90974e-307	-3.139e-306	5.93715e-307	3.65155e-307	-5.81779e-307	-2.51299e-308	-1.24812e-306	2.17316e-306	-1.69721e-306	-2.08941e-306	3.98276e-305
3.24967e-308	0	4.51305e-307	-3.99901e-308	0	0	2.73844e-307	3.06456e-308	2.9077e-308	1.77367e-307	1.2413e-307	1.23397e-307	4.74857e-308	0	-5.76123e-308	8.85723e-308	-3.69371e-308	1.15337e-307	-3.22325e-308	6.65254e-308	3.9974e-307	1.76961e-307	-4.50622e-307	4.79613e-308	-2.81705e-307	-1.03279e-307	0	2.93828e-307	4.95632e-308	0	3.57223e-306
0	0	-2.73481e-308	0	0	0	0	0	7.54606e-308	0	0	0	0	0	0	0	0	0	0	0	-2.26026e-308	0	0	0	0	0	0	-2.41157e-308	0	0	2.93149e-307
0	0	0	0	0	0	0	0	0	0	0	0	0	0	0	0	0	0	0	0	0	0	0	0	0	0	0	0	0	0	0
0	0	0	0	0	0	0	0	0	0	0	0	0	0	0	0	0	0	0	0	0	0	0	0	0	0	0	0	0	0	0
0	0	0	0	0	0	0	0	0	0	0	0	0	0	0	0	0	0	0	0	0	0	0	0	0	0	0	0	0	0	0
0	0	0	0	0	0	0	0	0	0	0	0	0	0	0	0	0	0	0	0	0	0	0	0	0	0	0	0	0	0	0
0	0	0	0	0	0	0	0	0	0	0	0	0	0	0	0	0	0	0	0	0	0	0	0	0	0	0	0	0	0	0
0	0	0	0	0	0	0	0	0	0	0	0	0	0	0	0	0	0	0	0	0	0	0	0	0	0	0	0	0	0	0
0	0	0	0	0	0	0	0	0	0	0	0	0	0	0	0	0	0	0	0	0	0	0	0	0	0	0	0	0	0	0
0	0	0	0	0	0	0	0	0	0	0	0	0	0	0	0	0	0	0	0	0	0	0	0	0	0	0	0	0	0	0
0	0	0	0	0	0	0	0	0	0	0	0	0	0	0	0	0	0	0	0	0	0	0	0	0	0	0	0	0	0	0
0	0	0	0	0	0	0	0	0	0	0	0	0	0	0	0	0	0	0	0	0	0	0	0	0	0	0	0	0	0	0
0	0	0	0	0	0	0	0	0	0	0	0	0	0	0	0	0	0	0	0	0	0	0	0	0	0	0	0	0	0	0
0	0	0	0	0	0	0	0	0	0	0	0	0	0	0	0	0	0	0	0	0	0	0	0	0	0	0	0	0	0	0
0	0	0	0	0	0	0	0	0	0	0	0	0	0	0	0	0	0	0	0	0	0	0	0	0	0	0	0	0	0	0
0	0	0	0	0	0	0	0	0	0	0	0	0	0	0	0	0	0	0	0	0	0	0	0	0	0	0	0	0	0	0
0	0	0	0	0	0	0	0	0	0	0	0	0	0	0	0	0	0	0	0	0	0	0	0	0	0	0	0	0	0	0
0	0	0	0	0	0	0	0	0	0	0	0	0	0	0	0	0	0	0	0	0	0	0	0	0	0	0	0	0	0	0
0	0	0	0	0	0	0	0	0	0	0	0	0	0	0	0	0	0	0	0	0	0	0	0	0	0	0	0	0	0	0
0	0	0	0	0	0	0	0	0	0	0	0	0	0	0	0	0	0	0	0	0	0	0	0	0	0	0	0	0	0	0
0	0	0	0	0	0	0	0	0	0	0	0	0	0	0	0	0	0	0	0	0	0	0	0	0	0	0	0	0	0	0
0	0	0	0	0	0	0	0	0	0	0	0	0	0	0	0	0	0	0	0	0	0	0	0	0	0	0	0	0	0	0
0	0	0	0	0	0	0	0	0	0	0	0	0	0	0	0	0	0	0	0	0	0	0	0	0	0	0	0	0	0	0
0	0	0	0	0	0	0	0	0	0	0	0	0	0	0	0	0	0	0	0	0	0	0	0	0	0	0	0	0	0	0
0	0	0	0	0	0	0	0	0	0	0	0	0	0	0	0	0	0	0	0	0	0	0	0	0	0	0	0	0	0	0
0	0	0	0	0	0	0	0	0	0	0	0	0	0	0	0	0	0	0	0	0	0	0	0	0	0	0	0	0	0	0
0	0	0	0	0	0	0	0	0	0	0	0	0	0	0	0	0	0	0	0	0	0	0	0	0	0	0	0	0	0	0
0	0	0	0	0	0	0	0	0	0	0	0	0	0	0	0	0	0	0	0	0	0	0	0	0	0	0	0	0	0	0
0	0	0	0	0	0	0	0	0	0	0	0	0	0	0	0	0	0	0	0	0	0	0	0	0	0	0	0	0	0	0
0	0	0	0	0	0	0	0	0	0	0	0	0	0	0	0	0	0	0	0	0	0	0	0	0	0	0	0	0	0	0
0	0	0	0	0	0	0	0	0	0	0	0	0	0	0	0	0	0	0	0	0	0	0	0	0	0	0	0	0	0	0
0	0	0	0	0	0	0	0	0	0	0	0	0	0	0	0	0	0	0	0	0	0	0	0	0	0	0	0	0	0	0
0	0	0	0	0	0	0	0	0	0	0	0	0	0	0	0	0	0	0	0	0	0	0	0	0	0	0	0	0	0	0
0	0	0	0	0	0	0	0	0	0	0	0	0	0	0	0	0	0	0	0	0	0	0	0	0	0	0	0	0	0	0
0	0	0	0	0	0	0	0	0	0	0	0	0	0	0	0	0	0	0	0	0	0	0	0	0	0	0	0	0	0	0
0	0	0	0	0	0	0	0	0	0	0	0	0	0	0	0	0	0	0	0	0	0	0	0	0	0	0	0	0	0	0
0	0	0	0	0	0	0	0	0	0	0	0	0	0	0	0	0	0	0	0	0	0	0	0	0	0	0	0	0	0	0
0	0	0	0	0	0	0	0	0	0	0	0	0	0	0	0	0	0	0	0	0	0	0	0	0	0	0	0	0	0	0
0	0	0	0	0	0	0	0	0	0	0	0	0	0	0	0	0	0	0	0	0	0	0	0	0	0	0	0	0	0	0
0	0	0	0	0	0	0	0	0	0	0	0	0	0	0	0	0	0	0	0	0	0	0	0	0	0	0	0	0	0	0
0	0	0	0	0	0	0	0	0	0	0	0	0	0	0	0	0	0	0	0	0	0	0	0	0	0	0	0	0	0	0
0	0	0	0	0	0	0	0	0	0	0	0	0	0	0	0	0	0	0	0	0	0	0	0	0	0	0	0	0	0	0
0	0	0	0	0	0	0	0	0	0	0	0	0	0	0	0	0	0	0	0	0	0	0	0	0	0	0	0	0	0	0
0	0	0	0	0	0	0	0	0	0	0	0	0	0	0	0	0	0	0	0	0	0	0	0	0	0	0	0	0	0	0
0	0	0	0	0	0	0	0	0	0	0	0	0	0	0	0	0	0	0	0	0	0	0	0	0	0	0	0	0	0	0
0	0	0	0	0	0	0	0	0	0	0	0	0	0	0	0	0	0	0	0	0	0	0	0	0	0	0	0	0	0	0
0	0	0	0	0	0	0	0	0	0	0	0	0	0	0	0	0	0	0	0	0	0	0	0	0	0	0	0	0	0	0
0	0	0	0	0	0	0	0	0	0	0	0	0	0	0	0	0	0	0	0	0	0	0	0	0	0	0	0	0	0	0
0	0	0	0	0	0	0	0	0	0	0	0	0	0	0	0	0	0	0	0	0	0	0	0	0	0	0	0	0	0	0
0	0	0	0	0	0	0	0	0	0	0	0	0	0	0	0	0	0	0	0	0	0	0	0	0	0	0	0	0	0	0
0	0	0	0	0	0	0	0	0	0	0	0	0	0	0	0	0	0	0	0	0	0	0	0	0	0	0	0	0	0	0
0	0	0	0	0	0	0	0	0	0	0	0	0	0	0	0	0	0	0	0	0	0	0	0	0	0	0	0	0	0	0
0	0	0	0	0	0	0	0	0	0	0	0	0	0	0	0	0	0	0	0	0	0	0	0	0	0	0	0	0	0	0
0	0	0	0	0	0	0	0	0	0	0	0	0	0	0	0	0	0	0	0	0	0	0	0	0	0	0	0	0	0	0
0	0	0	0	0	0	0	0	0	0	0	0	0	0	0	0	0	0	0	0	0	0	0	0	0	0	0	0	0	0	0
0	0	0	0	0	0	0	0	0	0	0	0	0	0	0	0	0	0	0	0	0	0	0	0	0	0	0	0	0	0	0
0	0	0	0	0	0	0	0	0	0	0	0	0	0	0	0	0	0	0	0	0	0	0	0	0	0	0	0	0	0	0
0	0	0	0	0	0	0	0	0	0	0	0	0	0	0	0	0	0	0	0	0	0	0	0	0	0	0	0	0	0	0
0	0	0	0	0	0	0	0	0	0	0	0	0	0	0	0	0	0	0	0	0	0	0	0	0	0	0	0	0	0	0
0	0	0	0	0	0	0	0	0	0	0	0	0	0	0	0	0	0	0	0	0	0	0	0	0	0	0	0	0	0	0
0	0	0	0	0	0	0	0	0	0	0	0	0	0	0	0	0	0	0	0	0	0	0	0	0	0	0	0	0	0	0
0	0	0	0	0	0	0	0	0	0	0	0	0	0	0	0	0	0	0	0	0	0	0	0	0	0	0	0	0	0	0
0	0	0	0	0	0	0	0	0	0	0	0	0	0	0	0	0	0	0	0	0	0	0	0	0	0	0	0	0	0	0
0	0	0	0	0	0	0	0	0	0	0	0	0	0	0	0	0	0	0	0	0	0	0	0	0	0	0	0	0	0	0
0	0	0	0	0	0	0	0	0	0	0	0	0	0	0	0	0	0	0	0	0	0	0	0	0	0	0	0	0	0	0
0	0	0	0	0	0	0	0	0	0	0	0	0	0	0	0	0	0	0	0	0	0	0	0	0	0	0	0	0	0	0
0	0	0	0	0	0	0	0	0	0	0	0	0	0	0	0	0	0	0	0	0	0	0	0	0	0	0	0	0	0	0
0	0	0	0	0	0	0	0	0	0	0	0	0	0	0	0	0	0	0	0	0	0	0	0	0	0	0	0	0	0	0
0	0	0	0	0	0	0	0	0	0	0	0	0	0	0	0	0	0	0	0	0	0	0	0	0	0	0	0	0	0	0
0	0	0	0	0	0	0	0	0	0	0	0	0	0	0	0	0	0	0	0	0	0	0	0	0	0	0	0	0	0	0
0	0	0	0	0	0	0	0	0	0	0	0	0	0	0	0	0	0	0	0	0	0	0	0	0	0	0	0	0	0	0
0	0	0	0	0	0	0	0	0	0	0	0	0	0	0	0	0	0	0	0	0	0	0	0	0	0	0	0	0	0	0
0	0	0	0	0	0	0	0	0	0	0	0	0	0	0	0	0	0	0	0	0	0	0	0	0	0	0	0	0	0	0
0	0	0	0	0	0	0	0	0	0	0	0	0	0	0	0	0	0	0	0	0	0	0	0	0	0	0	0	0	0	0
0	0	0	0	0	0	0	0	0	0	0	0	0	0	0	0	0	0	0	0	0	0	0	0	0	0	0	0	0	0	0
0	0	0	0	0	0	0	0	0	0	0	0	0	0	0	0	0	0	0	0	0	0	0	0	0	0	0	0	0	0	0
0	0	0	0	0	0	0	0	0	0	0	0	0	0	0	0	0	0	0	0	0	0	0	0	0	0	0	0	0	0	0
0	0	0	0	0	0	0	0	0	0	0	0	0	0	0	0	0	0	0	0	0	0	0	0	0	0	0	0	0	0	0
0	0	0	0	0	0	0	0	0	0	0	0	0	0	0	0	0	0	0	0	0	0	0	0	0	0	0	0	0	0	0
0	0	0	0	0	0	0	0	0	0	0	0	0	0	0	0	0	0	0	0	0	0	0	0	0	0	0	0	0	0	0
0	0	0	0	0	0	0	0	0	0	0	0	0	0	0	0	0	0	0	0	0	0	0	0	0	0	0	0	0	0	0
0	0	0	0	0	0	0	0	0	0	0	0	0	0	0	0	0	0	0	0	0	0	0	0	0	0	0	0	0	0	0
0	0	0	0	0	0	0	0	0	0	0	0	0	0	0	0	0	0	0	0	0	0	0	0	0	0	0	0	0	0	0
0	0	0	0	0	0	0	0	0	0	0	0	0	0	0	0	0	0	0	0	0	0	0	0	0	0	0	0	0	0	0
0	0	0	0	0	0	0	0	0	0	0	0	0	0	0	0	0	0	0	0	0	0	0	0	0	0	0	0	0	0	0
0	0	0	0	0	0	0	0	0	0	0	0	0	0	0	0	0	0	0	0	0	0	0	0	0	0	0	0	0	0	0
0	0	0	0	0	0	0	0	0	0	0	0	0	0	0	0	0	0	0	0	0	0	0	0	0	0	0	0	0	0	0
0	0	0	0	0	0	0	0	0	0	0	0	0	0	0	0	0	0	0	0	0	0	0	0	0	0	0	0	0	0	0
0	0	0	0	0	0	0	0	0	0	0	0	0	0	0	0	0	0	0	0	0	0	0	0	0	0	0	0	0	0	0
0	0	0	0	0	0	0	0	0	0	0	0	0	0	0	0	0	0	0	0	0	0	0	0	0	0	0	0	0	0	0
0	0	0	0	0	0	0	0	0	0	0	0	0	0	0	0	0	0	0	0	0	0	0	0	0	0	0	0	0	0	0
0	0	0	0	0	0	0	0	0	0	0	0	0	0	0	0	0	0	0	0	0	0	0	0	0	0	0	0	0	0	0
0	0	0	0	0	0	0	0	0	0	0	0	0	0	0	0	0	0	0	0	0	0	0	0	0	0	0	0	0	0	0
0	0	0	0	0	0	0	0	0	0	0	0	0	0	0	0	0	0	0	0	0	0	0	0	0	0	0	0	0	0	0
0	0	0	0	0	0	0	0	0	0	0	0	0	0	0	0	0	0	0	0	0	0	0	0	0	0	0	0	0	0	0
0	0	0	0	0	0	0	0	0	0	0	0	0	0	0	0	0	0	0	0	0	0	0	0	0	0	0	0	0	0	0
0	0	0	0	0	0	0	0	0	0	0	0	0	0	0	0	0	0	0	0	0	0	0	0	0	0	0	0	0	0	0
0	0	0	0	0	0	0	0	0	0	0	0	0	0	0	0	0	0	0	0	0	0	0	0	0	0	0	0	0	0	0
0	0	0	0	0	0	0	0	0	0	0	0	0	0	0	0	0	0	0	0	0	0	0	0	0	0	0	0	0	0	0
0	0	0	0	0	0	0	0	0	0	0	0	0	0	0	0	0	0	0	0	0	0	0	0	0	0	0	0	0	0	0
0	0	0	0	0	0	0	0	0	0	0	0	0	0	0	0	0	0	0	0	0	0	0	0	0	0	0	0	0	0	0
0	0	0	0	0	0	0	0	0	0	0	0	0	0	0	0	0	0	0	0	0	0	0	0	0	0	0	0	0	0	0
0	0	0	0	0	0	0	0	0	0	0	0	0	0	0	0	0	0	0	0	0	0	0	0	0	0	0	0	0	0	0
0	0	0	0	0	0	0	0	0	0	0	0	0	0	0	0	0	0	0	0	0	0	0	0	0	0	0	0	0	0	0
0	0	0	0	0	0	0	0	0	0	0	0	0	0	0	0	0	0	0	0	0	0	0	0	0	0	0	0	0	0	0
0	0	0	0	0	0	0	0	0	0	0	0	0	0	0	0	0	0	0	0	0	0	0	0	0	0	0	0	0	0	0
0	0	0	0	0	0	0	0	0	0	0	0	0	0	0	0	0	0	0	0	0	0	0	0	0	0	0	0	0	0	0
0	0	0	0	0	0	0	0	0	0	0	0	0	0	0	0	0	0	0	0	0	0	0	0	0	0	0	0	0	0	0
0	0	0	0	0	0	0	0	0	0	0	0	0	0	0	0	0	0	0	0	0	0	0	0	0	0	0	0	0	0	0
0	0	0	0	0	0	0	0	0	0	0	0	0	0	0	0	0	0	0	0	0	0	0	0	0	0	0	0	0	0	0
0	0	0	0	0	0	0	0	0	0	0	0	0	0	0	0	0	0	0	0	0	0	0	0	0	0	0	0	0	0	0
0	0	0	0	0	0	0	0	0	0	0	0	0	0	0	0	0	0	0	0	0	0	0	0	0	0	0	0	0	0	0
0	0	0	0	0	0	0	0	0	0	0	0	0	0	0	0	0	0	0	0	0	0	0	0	0	0	0	0	0	0	0
0	0	0	0	0	0	0	0	0	0	0	0	0	0	0	0	0	0	0	0	0	0	0	0	0	0	0	0	0	0	0
0	0	0	0	0	0	0	0	0	0	0	0	0	0	0	0	0	0	0	0	0	0	0	0	0	0	0	0	0	0	0
0	0	0	0	0	0	0	0	0	0	0	0	0	0	0	0	0	0	0	0	0	0	0	0	0	0	0	0	0	0	0
0	0	0	0	0	0	0	0	0	0	0	0	0	0	0	0	0	0	0	0	0	0	0	0	0	0	0	0	0	0	0
0	0	0	0	0	0	0	0	0	0	0	0	0	0	0	0	0	0	0	0	0	0	0	0	0	0	0	0	0	0	0
0	0	0	0	0	0	0	0	0	0	0	0	0	0	0	0	0	0	0	0	0	0	0	0	0	0	0	0	0	0	0
0	0	0	0	0	0	0	0	0	0	0	0	0	0	0	0	0	0	0	0	0	0	0	0	0	0	0	0	0	0	0
0	0	0	0	0	0	0	0	0	0	0	0	0	0	0	0	0	0	0	0	0	0	0	0	0	0	0	0	0	0	0
0	0	0	0	0	0	0	0	0	0	0	0	0	0	0	0	0	0	0	0	0	0	0	0	0	0	0	0	0	0	0
0	0	0	0	0	0	0	0	0	0	0	0	0	0	0	0	0	0	0	0	0	0	0	0	0	0	0	0	0	0	0
0	0	0	0	0	0	0	0	0	0	0	0	0	0	0	0	0	0	0	0	0	0	0	0	0	0	0	0	0	0	0
0	0	0	0	0	0	0	0	0	0	0	0	0	0	0	0	0	0	0	0	0	0	0	0	0	0	0	0	0	0	0
0	0	0	0	0	0	0	0	0	0	0	0	0	0	0	0	0	0	0	0	0	0	0	0	0	0	0	0	0	0	0
0	0	0	0	0	0	0	0	0	0	0	0	0	0	0	0	0	0	0	0	0	0	0	0	0	0	0	0	0	0	0
0	0	0	0	0	0	0	0	0	0	0	0	0	0	0	0	0	0	0	0	0	0	0	0	0	0	0	0	0	0	0
0	0	0	0	0	0	0	0	0	0	0	0	0	0	0	0	0	0	0	0	0	0	0	0	0	0	0	0	0	0	0
0	0	0	0	0	0	0	0	0	0	0	0	0	0	0	0	0	0	0	0	0	0	0	0	0	0	0	0	0	0	0
0	0	0	0	0	0	0	0	0	0	0	0	0	0	0	0	0	0	0	0	0	0	0	0	0	0	0	0	0	0	0
0	0	0	0	0	0	0	0	0	0	0	0	0	0	0	0	0	0	0	0	0	0	0	0	0	0	0	0	0	0	0
0	0	0	0	0	0	0	0	0	0	0	0	0	0	0	0	0	0	0	0	0	0	0	0	0	0	0	0	0	0	0
0	0	0	0	0	0	0	0	0	0	0	0	0	0	0	0	0	0	0	0	0	0	0	0	0	0	0	0	0	0	0
0	0	0	0	0	0	0	0	0	0	0	0	0	0	0	0	0	0	0	0	0	0	0	0	0	0	0	0	0	0	0
0	0	0	0	0	0	0	0	0	0	0	0	0	0	0	0	0	0	0	0	0	0	0	0	0	0	0	0	0	0	0
0	0	0	0	0	0	0	0	0	0	0	0	0	0	0	0	0	0	0	0	0	0	0	0	0	0	0	0	0	0	0
0	0	0	0	0	0	0	0	0	0	0	0	0	0	0	0	0	0	0	0	0	0	0	0	0	0	0	0	0	0	0
0	0	0	0	0	0	0	0	0	0	0	0	0	0	0	0	0	0	0	0	0	0	0	0	0	0	0	0	0	0	0
0	0	0	0	0	0	0	0	0	0	0	0	0	0	0	0	0	0	0	0	0	0	0	0	0	0	0	0	0	0	0
0	0	0	0	0	0	0	0	0	0	0	0	0	0	0	0	0	0	0	0	0	0	0	0	0	0	0	0	0	0	0
0	0	0	0	0	0	0	0	0	0	0	0	0	0	0	0	0	0	0	0	0	0	0	0	0	0	0	0	0	0	0
0	0	0	0	0	0	0	0	0	0	0	0	0	0	0	0	0	0	0	0	0	0	0	0	0	0	0	0	0	0	0
0	0	0	0	0	0	0	0	0	0	0	0	0	0	0	0	0	0	0	0	0	0	0	0	0	0	0	0	0	0	0
0	0	0	0	0	0	0	0	0	0	0	0	0	0	0	0	0	0	0	0	0	0	0	0	0	0	0	0	0	0	0
0	0	0	0	0	0	0	0	0	0	0	0	0	0	0	0	0	0	0	0	0	0	0	0	0	0	0	0	0	0	0
0	0	0	0	0	0	0	0	0	0	0	0	0	0	0	0	0	0	0	0	0	0	0	0	0	0	0	0	0	0	0
0	0	0	0	0	0	0	0	0	0	0	0	0	0	0	0	0	0	0	0	0	0	0	0	0	0	0	0	0	0	0
0	0	0	0	0	0	0	0	0	0	0	0	0	0	0	0	0	0	0	0	0	0	0	0	0	0	0	0	0	0	0
0	0	0	0	0	0	0	0	0	0	0	0	0	0	0	0	0	0	0	0	0	0	0	0	0	0	0	0	0	0	0
0	0	0	0	0	0	0	0	0	0	0	0	0	0	0	0	0	0	0	0	0	0	0	0	0	0	0	0	0	0	0
0	0	0	0	0	0	0	0	0	0	0	0	0	0	0	0	0	0	0	0	0	0	0	0	0	0	0	0	0	0	0
0	0	0	0	0	0	0	0	0	0	0	0	0	0	0	0	0	0	0	0	0	0	0	0	0	0	0	0	0	0	0
0	0	0	0	0	0	0	0	0	0	0	0	0	0	0	0	0	0	0	0	0	0	0	0	0	0	0	0	0	0	0
0	0	0	0	0	0	0	0	0	0	0	0	0	0	0	0	0	0	0	0	0	0	0	0	0	0	0	0	0	0	0
0	0	0	0	0	0	0	0	0	0	0	0	0	0	0	0	0	0	0	0	0	0	0	0	0	0	0	0	0	0	0
0	0	0	0	0	0	0	0	0	0	0	0	0	0	0	0	0	0	0	0	0	0	0	0	0	0	0	0	0	0	0
0	0	0	0	0	0	0	0	0	0	0	0	0	0	0	0	0	0	0	0	0	0	0	0	0	0	0	0	0	0	0
0	0	0	0	0	0	0	0	0	0	0	0	0	0	0	0	0	0	0	0	0	0	0	0	0	0	0	0	0	0	0
0	0	0	0	0	0	0	0	0	0	0	0	0	0	0	0	0	0	0	0	0	0	0	0	0	0	0	0	0	0	0
0	0	0	0	0	0	0	0	0	0	0	0	0	0	0	0	0	0	0	0	0	0	0	0	0	0	0	0	0	0	0
0	0	0	0	0	0	0	0	0	0	0	0	0	0	0	0	0	0	0	0	0	0	0	0	0	0	0	0	0	0	0
0	0	0	0	0	0	0	0	0	0	0	0	0	0	0	0	0	0	0	0	0	0	0	0	0	0	0	0	0	0	0
0	0	0	0	0	0	0	0	0	0	0	0	0	0	0	0	0	0	0	0	0	0	0	0	0	0	0	0	0	0	0
0	0	0	0	0	0	0	0	0	0	0	0	0	0	0	0	0	0	0	0	0	0	0	0	0	0	0	0	0	0	0
0	0	0	0	0	0	0	0	0	0	0	0	0	0	0	0	0	0	0	0	0	0	0	0	0	0	0	0	0	0	0
0	0	0	0	0	0	0	0	0	0	0	0	0	0	0	0	0	0	0	0	0	0	0	0	0	0	0	0	0	0	0
0	0	0	0	0	0	0	0	0	0	0	0	0	0	0	0	0	0	0	0	0	0	0	0	0	0	0	0	0	0	0
0	0	0	0	0	0	0	0	0	0	0	0	0	0	0	0	0	0	0	0	0	0	0	0	0	0	0	0	0	0	0
0	0	0	0	0	0	0	0	0	0	0	0	0	0	0	0	0	0	0	0	0	0	0	0	0	0	0	0	0	0	0
0	0	0	0	0	0	0	0	0	0	0	0	0	0	0	0	0	0	0	0	0	0	0	0	0	0	0	0	0	0	0
0	0	0	0	0	0	0	0	0	0	0	0	0	0	0	0	0	0	0	0	0	0	0	0	0	0	0	0	0	0	0
0	0	0	0	0	0	0	0	0	0	0	0	0	0	0	0	0	0	0	0	0	0	0	0	0	0	0	0	0	0	0
0	0	0	0	0	0	0	0	0	0	0	0	0	0	0	0	0	0	0	0	0	0	0	0	0	0	0	0	0	0	0
0	0	0	0	0	0	0	0	0	0	0	0	0	0	0	0	0	0	0	0	0	0	0	0	0	0	0	0	0	0	0
0	0	0	0	0	0	0	0	0	0	0	0	0	0	0	0	0	0	0	0	0	0	0	0	0	0	0	0	0	0	0
0	0	0	0	0	0	0	0	0	0	0	0	0	0	0	0	0	0	0	0	0	0	0	0	0	0	0	0	0	0	0
0	0	0	0	0	0	0	0	0	0	0	0	0	0	0	0	0	0	0	0	0	0	0	0	0	0	0	0	0	0	0
0	0	0	0	0	0	0	0	0	0	0	0	0	0	0	0	0	0	0	0	0	0	0	0	0	0	0	0	0	0	0
0	0	0	0	0	0	0	0	0	0	0	0	0	0	0	0	0	0	0	0	0	0	0	0	0	0	0	0	0	0	0
0	0	0	0	0	0	0	0	0	0	0	0	0	0	0	0	0	0	0	0	0	0	0	0	0	0	0	0	0	0	0
0	0	0	0	0	0	0	0	0	0	0	0	0	0	0	0	0	0	0	0	0	0	0	0	0	0	0	0	0	0	0
0	0	0	0	0	0	0	0	0	0	0	0	0	0	0	0	0	0	0	0	0	0	0	0	0	0	0	0	0	0	0
0	0	0	0	0	0	0	0	0	0	0	0	0	0	0	0	0	0	0	0	0	0	0	0	0	0	0	0	0	0	0
0	0	0	0	0	0	0	0	0	0	0	0	0	0	0	0	0	0	0	0	0	0	0	0	0	0	0	0	0	0	0
0	0	0	0	0	0	0	0	0	0	0	0	0	0	0	0	0	0	0	0	0	0	0	0	0	0	0	0	0	0	0
0	0	0	0	0	0	0	0	0	0	0	0	0	0	0	0	0	0	0	0	0	0	0	0	0	0	0	0	0	0	0
0	0	0	0	0	0	0	0	0	0	0	0	0	0	0	0	0	0	0	0	0	0	0	0	0	0	0	0	0	0	0
0	0	0	0	0	0	0	0	0	0	0	0	0	0	0	0	0	0	0	0	0	0	0	0	0	0	0	0	0	0	0
0	0	0	0	0	0	0	0	0	0	0	0	0	0	0	0	0	0	0	0	0	0	0	0	0	0	0	0	0	0	0
0	0	0	0	0	0	0	0	0	0	0	0	0	0	0	0	0	0	0	0	0	0	0	0	0	0	0	0	0	0	0
0	0	0	0	0	0	0	0	0	0	0	0	0	0	0	0	0	0	0	0	0	0	0	0	0	0	0	0	0	0	0
0	0	0	0	0	0	0	0	0	0	0	0	0	0	0	0	0	0	0	0	0	0	0	0	0	0	0	0	0	0	0
0	0	0	0	0	0	0	0	0	0	0	0	0	0	0	0	0	0	0	0	0	0	0	0	0	0	0	0	0	0	0
0	0	0	0	0	0	0	0	0	0	0	0	0	0	0	0	0	0	0	0	0	0	0	0	0	0	0	0	0	0	0
0	0	0	0	0	0	0	0	0	0	0	0	0	0	0	0	0	0	0	0	0	0	0	0	0	0	0	0	0	0	0
0	0	0	0	0	0	0	0	0	0	0	0	0	0	0	0	0	0	0	0	0	0	0	0	0	0	0	0	0	0	0
0	0	0	0	0	0	0	0	0	0	0	0	0	0	0	0	0	0	0	0	0	0	0	0	0	0	0	0	0	0	0
0	0	0	0	0	0	0	0	0	0	0	0	0	0	0	0	0	0	0	0	0	0	0	0	0	0	0	0	0	0	0
0	0	0	0	0	0	0	0	0	0	0	0	0	0	0	0	0	0	0	0	0	0	0	0	0	0	0	0	0	0	0
0	0	0	0	0	0	0	0	0	0	0	0	0	0	0	0	0	0	0	0	0	0	0	0	0	0	0	0	0	0	0
0	0	0	0	0	0	0	0	0	0	0	0	0	0	0	0	0	0	0	0	0	0	0	0	0	0	0	0	0	0	0
0	0	0	0	0	0	0	0	0	0	0	0	0	0	0	0	0	0	0	0	0	0	0	0	0	0	0	0	0	0	0
0	0	0	0	0	0	0	0	0	0	0	0	0	0	0	0	0	0	0	0	0	0	0	0	0	0	0	0	0	0	0
0	0	0	0	0	0	0	0	0	0	0	0	0	0	0	0	0	0	0	0	0	0	0	0	0	0	0	0	0	0	0
0	0	0	0	0	0	0	0	0	0	0	0	0	0	0	0	0	0	0	0	0	0	0	0	0	0	0	0	0	0	0
0	0	0	0	0	0	0	0	0	0	0	0	0	0	0	0	0	0	0	0	0	0	0	0	0	0	0	0	0	0	0
0	0	0	0	0	0	0	0	0	0	0	0	0	0	0	0	0	0	0	0	0	0	0	0	0	0	0	0	0	0	0
0	0	0	0	0	0	0	0	0	0	0	0	0	0	0	0	0	0	0	0	0	0	0	0	0	0	0	0	0	0	0
0	0	0	0	0	0	0	0	0	0	0	0	0	0	0	0	0	0	0	0	0	0	0	0	0	0	0	0	0	0	0
0	0	0	0	0	0	0	0	0	0	0	0	0	0	0	0	0	0	0	0	0	0	0	0	0	0	0	0	0	0	0
0	0	0	0	0	0	0	0	0	0	0	0	0	0	0	0	0	0	0	0	0	0	0	0	0	0	0	0	0	0	0
0	0	0	0	0	0	0	0	0	0	0	0	0	0	0	0	0	0	0	0	0	0	0	0	0	0	0	0	0	0	0
0	0	0	0	0	0	0	0	0	0	0	0	0	0	0	0	0	0	0	0	0	0	0	0	0	0	0	0	0	0	0
0	0	0	0	0	0	0	0	0	0	0	0	0	0	0	0	0	0	0	0	0	0	0	0	0	0	0	0	0	0	0
0	0	0	0	0	0	0	0	0	0	0	0	0	0	0	0	0	0	0	0	0	0	0	0	0	0	0	0	0	0	0
0	0	0	0	0	0	0	0	0	0	0	0	0	0	0	0	0	0	0	0	0	0	0	0	0	0	0	0	0	0	0
0	0	0	0	0	0	0	0	0	0	0	0	0	0	0	0	0	0	0	0	0	0	0	0	0	0	0	0	0	0	0
0	0	0	0	0	0	0	0	0	0	0	0	0	0	0	0	0	0	0	0	0	0	0	0	0	0	0	0	0	0	0
0	0	0	0	0	0	0	0	0	0	0	0	0	0	0	0	0	0	0	0	0	0	0	0	0	0	0	0	0	0	0
0	0	0	0	0	0	0	0	0	0	0	0	0	0	0	0	0	0	0	0	0	0	0	0	0	0	0	0	0	0	0
0	0	0	0	0	0	0	0	0	0	0	0	0	0	0	0	0	0	0	0	0	0	0	0	0	0	0	0	0	0	0
0	0	0	0	0	0	0	0	0	0	0	0	0	0	0	0	0	0	0	0	0	0	0	0	0	0	0	0	0	0	0
0	0	0	0	0	0	0	0	0	0	0	0	0	0	0	0	0	0	0	0	0	0	0	0	0	0	0	0	0	0	0
0	0	0	0	0	0	0	0	0	0	0	0	0	0	0	0	0	0	0	0	0	0	0	0	0	0	0	0	0	0	0
0	0	0	0	0	0	0	0	0	0	0	0	0	0	0	0	0	0	0	0	0	0	0	0	0	0	0	0	0	0	0
0	0	0	0	0	0	0	0	0	0	0	0	0	0	0	0	0	0	0	0	0	0	0	0	0	0	0	0	0	0	0
0	0	0	0	0	0	0	0	0	0	0	0	0	0	0	0	0	0	0	0	0	0	0	0	0	0	0	0	0	0	0
0	0	0	0	0	0	0	0	0	0	0	0	0	0	0	0	0	0	0	0	0	0	0	0	0	0	0	0	0	0	0
0	0	0	0	0	0	0	0	0	0	0	0	0	0	0	0	0	0	0	0	0	0	0	0	0	0	0	0	0	0	0
0	0	0	0	0	0	0	0	0	0	0	0	0	0	0	0	0	0	0	0	0	0	0	0	0	0	0	0	0	0	0
0	0	0	0	0	0	0	0	0	0	0	0	0	0	0	0	0	0	0	0	0	0	0	0	0	0	0	0	0	0	0
0	0	0	0	0	0	0	0	0	0	0	0	0	0	0	0	0	0	0	0	0	0	0	0	0	0	0	0	0	0	0
0	0	0	0	0	0	0	0	0	0	0	0	0	0	0	0	0	0	0	0	0	0	0	0	0	0	0	0	0	0	0
0	0	0	0	0	0	0	0	0	0	0	0	0	0	0	0	0	0	0	0	0	0	0	0	0	0	0	0	0	0	0
0	0	0	0	0	0	0	0	0	0	0	0	0	0	0	0	0	0	0	0	0	0	0	0	0	0	0	0	0	0	0
0	0	0	0	0	0	0	0	0	0	0	0	0	0	0	0	0	0	0	0	0	0	0	0	0	0	0	0	0	0	0
0	0	0	0	0	0	0	0	0	0	0	0	0	0	0	0	0	0	0	0	0	0	0	0	0	0	0	0	0	0	0
0	0	0	0	0	0	0	0	0	0	0	0	0	0	0	0	0	0	0	0	0	0	0	0	0	0	0	0	0	0	0
0	0	0	0	0	0	0	0	0	0	0	0	0	0	0	0	0	0	0	0	0	0	0	0	0	0	0	0	0	0	0
0	0	0	0	0	0	0	0	0	0	0	0	0	0	0	0	0	0	0	0	0	0	0	0	0	0	0	0	0	0	0
0	0	0	0	0	0	0	0	0	0	0	0	0	0	0	0	0	0	0	0	0	0	0	0	0	0	0	0	0	0	0
0	0	0	0	0	0	0	0	0	0	0	0	0	0	0	0	0	0	0	0	0	0	0	0	0	0	0	0	0	0	0
0	0	0	0	0	0	0	0	0	0	0	0	0	0	0	0	0	0	0	0	0	0	0	0	0	0	0	0	0	0	0
0	0	0	0	0	0	0	0	0	0	0	0	0	0	0	0	0	0	0	0	0	0	0	0	0	0	0	0	0	0	0
0	0	0	0	0	0	0	0	0	0	0	0	0	0	0	0	0	0	0	0	0	0	0	0	0	0	0	0	0	0	0
0	0	0	0	0	0	0	0	0	0	0	0	0	0	0	0	0	0	0	0	0	0	0	0	0	0	0	0	0	0	0
0	0	0	0	0	0	0	0	0	0	0	0	0	0	0	0	0	0	0	0	0	0	0	0	0	0	0	0	0	0	0
0	0	0	0	0	0	0	0	0	0	0	0	0	0	0	0	0	0	0	0	0	0	0	0	0	0	0	0	0	0	0
0	0	0	0	0	0	0	0	0	0	0	0	0	0	0	0	0	0	0	0	0	0	0	0	0	0	0	0	0	0	0
0	0	0	0	0	0	0	0	0	0	0	0	0	0	0	0	0	0	0	0	0	0	0	0	0	0	0	0	0	0	0
0	0	0	0	0	0	0	0	0	0	0	0	0	0	0	0	0	0	0	0	0	0	0	0	0	0	0	0	0	0	0
0	0	0	0	0	0	0	0	0	0	0	0	0	0	0	0	0	0	0	0	0	0	0	0	0	0	0	0	0	0	0
0	0	0	0	0	0	0	0	0	0	0	0	0	0	0	0	0	0	0	0	0	0	0	0	0	0	0	0	0	0	0
0	0	0	0	0	0	0	0	0	0	0	0	0	0	0	0	0	0	0	0	0	0	0	0	0	0	0	0	0	0	0
0	0	0	0	0	0	0	0	0	0	0	0	0	0	0	0	0	0	0	0	0	0	0	0	0	0	0	0	0	0	0
0	0	0	0	0	0	0	0	0	0	0	0	0	0	0	0	0	0	0	0	0	0	0	0	0	0	0	0	0	0	0
0	0	0	0	0	0	0	0	0	0	0	0	0	0	0	0	0	0	0	0	0	0	0	0	0	0	0	0	0	0	0
0	0	0	0	0	0	0	0	0	0	0	0	0	0	0	0	0	0	0	0	0	0	0	0	0	0	0	0	0	0	0
0	0	0	0	0	0	0	0	0	0	0	0	0	0	0	0	0	0	0	0	0	0	0	0	0	0	0	0	0	0	0
0	0	0	0	0	0	0	0	0	0	0	0	0	0	0	0	0	0	0	0	0	0	0	0	0	0	0	0	0	0	0
0	0	0	0	0	0	0	0	0	0	0	0	0	0	0	0	0	0	0	0	0	0	0	0	0	0	0	0	0	0	0
0	0	0	0	0	0	0	0	0	0	0	0	0	0	0	0	0	0	0	0	0	0	0	0	0	0	0	0	0	0	0
0	0	0	0	0	0	0	0	0	0	0	0	0	0	0	0	0	0	0	0	0	0	0	0	0	0	0	0	0	0	0
0	0	0	0	0	0	0	0	0	0	0	0	0	0	0	0	0	0	0	0	0	0	0	0	0	0	0	0	0	0	0
0	0	0	0	0	0	0	0	0	0	0	0	0	0	0	0	0	0	0	0	0	0	0	0	0	0	0	0	0	0	0
0	0	0	0	0	0	0	0	0	0	0	0	0	0	0	0	0	0	0	0	0	0	0	0	0	0	0	0	0	0	0
0	0	0	0	0	0	0	0	0	0	0	0	0	0	0	0	0	0	0	0	0	0	0	0	0	0	0	0	0	0	0
0	0	0	0	0	0	0	0	0	0	0	0	0	0	0	0	0	0	0	0	0	0	0	0	0	0	0	0	0	0	0
0	0	0	0	0	0	0	0	0	0	0	0	0	0	0	0	0	0	0	0	0	0	0	0	0	0	0	0	0	0	0
0	0	0	0	0	0	0	0	0	0	0	0	0	0	0	0	0	0	0	0	0	0	0	0	0	0	0	0	0	0	0
0	0	0	0	0	0	0	0	0	0	0	0	0	0	0	0	0	0	0	0	0	0	0	0	0	0	0	0	0	0	0
0	0	0	0	0	0	0	0	0	0	0	0	0	0	0	0	0	0	0	0	0	0	0	0	0	0	0	0	0	0	0
0	0	0	0	0	0	0	0	0	0	0	0	0	0	0	0	0	0	0	0	0	0	0	0	0	0	0	0	0	0	0
0	0	0	0	0	0	0	0	0	0	0	0	0	0	0	0	0	0	0	0	0	0	0	0	0	0	0	0	0	0	0
0	0	0	0	0	0	0	0	0	0	0	0	0	0	0	0	0	0	0	0	0	0	0	0	0	0	0	0	0	0	0
0	0	0	0	0	0	0	0	0	0	0	0	0	0	0	0	0	0	0	0	0	0	0	0	0	0	0	0	0	0	0
0	0	0	0	0	0	0	0	0	0	0	0	0	0	0	0	0	0	0	0	0	0	0	0	0	0	0	0	0	0	0
0	0	0	0	0	0	0	0	0	0	0	0	0	0	0	0	0	0	0	0	0	0	0	0	0	0	0	0	0	0	0
0	0	0	0	0	0	0	0	0	0	0	0	0	0	0	0	0	0	0	0	0	0	0	0	0	0	0	0	0	0	0
0	0	0	0	0	0	0	0	0	0	0	0	0	0	0	0	0	0	0	0	0	0	0	0	0	0	0	0	0	0	0
0	0	0	0	0	0	0	0	0	0	0	0	0	0	0	0	0	0	0	0	0	0	0	0	0	0	0	0	0	0	0
0	0	0	0	0	0	0	0	0	0	0	0	0	0	0	0	0	0	0	0	0	0	0	0	0	0	0	0	0	0	0
0	0	0	0	0	0	0	0	0	0	0	0	0	0	0	0	0	0	0	0	0	0	0	0	0	0	0	0	0	0	0
0	0	0	0	0	0	0	0	0	0	0	0	0	0	0	0	0	0	0	0	0	0	0	0	0	0	0	0	0	0	0
0	0	0	0	0	0	0	0	0	0	0	0	0	0	0	0	0	0	0	0	0	0	0	0	0	0	0	0	0	0	0
0	0	0	0	0	0	0	0	0	0	0	0	0	0	0	0	0	0	0	0	0	0	0	0	0	0	0	0	0	0	0
0	0	0	0	0	0	0	0	0	0	0	0	0	0	0	0	0	0	0	0	0	0	0	0	0	0	0	0	0	0	0
0	0	0	0	0	0	0	0	0	0	0	0	0	0	0	0	0	0	0	0	0	0	0	0	0	0	0	0	0	0	0
0	0	0	0	0	0	0	0	0	0	0	0	0	0	0	0	0	0	0	0	0	0	0	0	0	0	0	0	0	0	0
0	0	0	0	0	0	0	0	0	0	0	0	0	0	0	0	0	0	0	0	0	0	0	0	0	0	0	0	0	0	0
0	0	0	0	0	0	0	0	0	0	0	0	0	0	0	0	0	0	0	0	0	0	0	0	0	0	0	0	0	0	0
0	0	0	0	0	0	0	0	0	0	0	0	0	0	0	0	0	0	0	0	0	0	0	0	0	0	0	0	0	0	0
0	0	0	0	0	0	0	0	0	0	0	0	0	0	0	0	0	0	0	0	0	0	0	0	0	0	0	0	0	0	0
0	0	0	0	0	0	0	0	0	0	0	0	0	0	0	0	0	0	0	0	0	0	0	0	0	0	0	0	0	0	0
0	0	0	0	0	0	0	0	0	0	0	0	0	0	0	0	0	0	0	0	0	0	0	0	0	0	0	0	0	0	0
0	0	0	0	0	0	0	0	0	0	0	0	0	0	0	0	0	0	0	0	0	0	0	0	0	0	0	0	0	0	0
0	0	0	0	0	0	0	0	0	0	0	0	0	0	0	0	0	0	0	0	0	0	0	0	0	0	0	0	0	0	0
0	0	0	0	0	0	0	0	0	0	0	0	0	0	0	0	0	0	0	0	0	0	0	0	0	0	0	0	0	0	0
0	0	0	0	0	0	0	0	0	0	0	0	0	0	0	0	0	0	0	0	0	0	0	0	0	0	0	0	0	0	0
0	0	0	0	0	0	0	0	0	0	0	0	0	0	0	0	0	0	0	0	0	0	0	0	0	0	0	0	0	0	0
0	0	0	0	0	0	0	0	0	0	0	0	0	0	0	0	0	0	0	0	0	0	0	0	0	0	0	0	0	0	0
0	0	0	0	0	0	0	0	0	0	0	0	0	0	0	0	0	0	0	0	0	0	0	0	0	0	0	0	0	0	0
0	0	0	0	0	0	0	0	0	0	0	0	0	0	0	0	0	0	0	0	0	0	0	0	0	0	0	0	0	0	0
0	0	0	0	0	0	0	0	0	0	0	0	0	0	0	0	0	0	0	0	0	0	0	0	0	0	0	0	0	0	0
0	0	0	0	0	0	0	0	0	0	0	0	0	0	0	0	0	0	0	0	0	0	0	0	0	0	0	0	0	0	0
0	0	0	0	0	0	0	0	0	0	0	0	0	0	0	0	0	0	0	0	0	0	0	0	0	0	0	0	0	0	0
0	0	0	0	0	0	0	0	0	0	0	0	0	0	0	0	0	0	0	0	0	0	0	0	0	0	0	0	0	0	0
0	0	0	0	0	0	0	0	0	0	0	0	0	0	0	0	0	0	0	0	0	0	0	0	0	0	0	0	0	0	0
0	0	0	0	0	0	0	0	0	0	0	0	0	0	0	0	0	0	0	0	0	0	0	0	0	0	0	0	0	0	0
0	0	0	0	0	0	0	0	0	0	0	0	0	0	0	0	0	0	0	0	0	0	0	0	0	0	0	0	0	0	0
0	0	0	0	0	0	0	0	0	0	0	0	0	0	0	0	0	0	0	0	0	0	0	0	0	0	0	0	0	0	0
0	0	0	0	0	0	0	0	0	0	0	0	0	0	0	0	0	0	0	0	0	0	0	0	0	0	0	0	0	0	0
0	0	0	0	0	0	0	0	0	0	0	0	0	0	0	0	0	0	0	0	0	0	0	0	0	0	0	0	0	0	0
0	0	0	0	0	0	0	0	0	0	0	0	0	0	0	0	0	0	0	0	0	0	0	0	0	0	0	0	0	0	0
0	0	0	0	0	0	0	0	0	0	0	0	0	0	0	0	0	0	0	0	0	0	0	0	0	0	0	0	0	0	0
0	0	0	0	0	0	0	0	0	0	0	0	0	0	0	0	0	0	0	0	0	0	0	0	0	0	0	0	0	0	0
0	0	0	0	0	0	0	0	0	0	0	0	0	0	0	0	0	0	0	0	0	0	0	0	0	0	0	0	0	0	0
0	0	0	0	0	0	0	0	0	0	0	0	0	0	0	0	0	0	0	0	0	0	0	0	0	0	0	0	0	0	0
0	0	0	0	0	0	0	0	0	0	0	0	0	0	0	0	0	0	0	0	0	0	0	0	0	0	0	0	0	0	0
0	0	0	0	0	0	0	0	0	0	0	0	0	0	0	0	0	0	0	0	0	0	0	0	0	0	0	0	0	0	0
0	0	0	0	0	0	0	0	0	0	0	0	0	0	0	0	0	0	0	0	0	0	0	0	0	0	0	0	0	0	0
0	0	0	0	0	0	0	0	0	0	0	0	0	0	0	0	0	0	0	0	0	0	0	0	0	0	0	0	0	0	0
0	0	0	0	0	0	0	0	0	0	0	0	0	0	0	0	0	0	0	0	0	0	0	0	0	0	0	0	0	0	0
0	0	0	0	0	0	0	0	0	0	0	0	0	0	0	0	0	0	0	0	0	0	0	0	0	0	0	0	0	0	0
0	0	0	0	0	0	0	0	0	0	0	0	0	0	0	0	0	0	0	0	0	0	0	0	0	0	0	0	0	0	0
0	0	0	0	0	0	0	0	0	0	0	0	0	0	0	0	0	0	0	0	0	0	0	0	0	0	0	0	0	0	0
0	0	0	0	0	0	0	0	0	0	0	0	0	0	0	0	0	0	0	0	0	0	0	0	0	0	0	0	0	0	0
0	0	0	0	0	0	0	0	0	0	0	0	0	0	0	0	0	0	0	0	0	0	0	0	0	0	0	0	0	0	0
0	0	0	0	0	0	0	0	0	0	0	0	0	0	0	0	0	0	0	0	0	0	0	0	0	0	0	0	0	0	0
0	0	0	0	0	0	0	0	0	0	0	0	0	0	0	0	0	0	0	0	0	0	0	0	0	0	0	0	0	0	0
0	0	0	0	0	0	0	0	0	0	0	0	0	0	0	0	0	0	0	0	0	0	0	0	0	0	0	0	0	0	0
0	0	0	0	0	0	0	0	0	0	0	0	0	0	0	0	0	0	0	0	0	0	0	0	0	0	0	0	0	0	0
0	0	0	0	0	0	0	0	0	0	0	0	0	0	0	0	0	0	0	0	0	0	0	0	0	0	0	0	0	0	0
0	0	0	0	0	0	0	0	0	0	0	0	0	0	0	0	0	0	0	0	0	0	0	0	0	0	0	0	0	0	0
0	0	0	0	0	0	0	0	0	0	0	0	0	0	0	0	0	0	0	0	0	0	0	0	0	0	0	0	0	0	0
0	0	0	0	0	0	0	0	0	0	0	0	0	0	0	0	0	0	0	0	0	0	0	0	0	0	0	0	0	0	0
0	0	0	0	0	0	0	0	0	0	0	0	0	0	0	0	0	0	0	0	0	0	0	0	0	0	0	0	0	0	0
0	0	0	0	0	0	0	0	0	0	0	0	0	0	0	0	0	0	0	0	0	0	0	0	0	0	0	0	0	0	0
0	0	0	0	0	0	0	0	0	0	0	0	0	0	0	0	0	0	0	0	0	0	0	0	0	0	0	0	0	0	0
0	0	0	0	0	0	0	0	0	0	0	0	0	0	0	0	0	0	0	0	0	0	0	0	0	0	0	0	0	0	0
0	0	0	0	0	0	0	0	0	0	0	0	0	0	0	0	0	0	0	0	0	0	0	0	0	0	0	0	0	0	0
0	0	0	0	0	0	0	0	0	0	0	0	0	0	0	0	0	0	0	0	0	0	0	0	0	0	0	0	0	0	0
0	0	0	0	0	0	0	0	0	0	0	0	0	0	0	0	0	0	0	0	0	0	0	0	0	0	0	0	0	0	0
0	0	0	0	0	0	0	0	0	0	0	0	0	0	0	0	0	0	0	0	0	0	0	0	0	0	0	0	0	0	0
0	0	0	0	0	0	0	0	0	0	0	0	0	0	0	0	0	0	0	0	0	0	0	0	0	0	0	0	0	0	0
0	0	0	0	0	0	0	0	0	0	0	0	0	0	0	0	0	0	0	0	0	0	0	0	0	0	0	0	0	0	0
0	0	0	0	0	0	0	0	0	0	0	0	0	0	0	0	0	0	0	0	0	0	0	0	0	0	0	0	0	0	0
0	0	0	0	0	0	0	0	0	0	0	0	0	0	0	0	0	0	0	0	0	0	0	0	0	0	0	0	0	0	0
0	0	0	0	0	0	0	0	0	0	0	0	0	0	0	0	0	0	0	0	0	0	0	0	0	0	0	0	0	0	0
0	0	0	0	0	0	0	0	0	0	0	0	0	0	0	0	0	0	0	0	0	0	0	0	0	0	0	0	0	0	0
0	0	0	0	0	0	0	0	0	0	0	0	0	0	0	0	0	0	0	0	0	0	0	0	0	0	0	0	0	0	0
0	0	0	0	0	0	0	0	0	0	0	0	0	0	0	0	0	0	0	0	0	0	0	0	0	0	0	0	0	0	0
0	0	0	0	0	0	0	0	0	0	0	0	0	0	0	0	0	0	0	0	0	0	0	0	0	0	0	0	0	0	0
0	0	0	0	0	0	0	0	0	0	0	0	0	0	0	0	0	0	0	0	0	0	0	0	0	0	0	0	0	0	0
0	0	0	0	0	0	0	0	0	0	0	0	0	0	0	0	0	0	0	0	0	0	0	0	0	0	0	0	0	0	0
0	0	0	0	0	0	0	0	0	0	0	0	0	0	0	0	0	0	0	0	0	0	0	0	0	0	0	0	0	0	0
0	0	0	0	0	0	0	0	0	0	0	0	0	0	0	0	0	0	0	0	0	0	0	0	0	0	0	0	0	0	0
0	0	0	0	0	0	0	0	0	0	0	0	0	0	0	0	0	0	0	0	0	0	0	0	0	0	0	0	0	0	0
0	0	0	0	0	0	0	0	0	0	0	0	0	0	0	0	0	0	0	0	0	0	0	0	0	0	0	0	0	0	0
0	0	0	0	0	0	0	0	0	0	0	0	0	0	0	0	0	0	0	0	0	0	0	0	0	0	0	0	0	0	0
0	0	0	0	0	0	0	0	0	0	0	0	0	0	0	0	0	0	0	0	0	0	0	0	0	0	0	0	0	0	0
0	0	0	0	0	0	0	0	0	0	0	0	0	0	0	0	0	0	0	0	0	0	0	0	0	0	0	0	0	0	0
0	0	0	0	0	0	0	0	0	0	0	0	0	0	0	0	0	0	0	0	0	0	0	0	0	0	0	0	0	0	0
0	0	0	0	0	0	0	0	0	0	0	0	0	0	0	0	0	0	0	0	0	0	0	0	0	0	0	0	0	0	0
0	0	0	0	0	0	0	0	0	0	0	0	0	0	0	0	0	0	0	0	0	0	0	0	0	0	0	0	0	0	0
0	0	0	0	0	0	0	0	0	0	0	0	0	0	0	0	0	0	0	0	0	0	0	0	0	0	0	0	0	0	0
0	0	0	0	0	0	0	0	0	0	0	0	0	0	0	0	0	0	0	0	0	0	0	0	0	0	0	0	0	0	0
0	0	0	0	0	0	0	0	0	0	0	0	0	0	0	0	0	0	0	0	0	0	0	0	0	0	0	0	0	0	0
0	0	0	0	0	0	0	0	0	0	0	0	0	0	0	0	0	0	0	0	0	0	0	0	0	0	0	0	0	0	0
0	0	0	0	0	0	0	0	0	0	0	0	0	0	0	0	0	0	0	0	0	0	0	0	0	0	0	0	0	0	0
0	0	0	0	0	0	0	0	0	0	0	0	0	0	0	0	0	0	0	0	0	0	0	0	0	0	0	0	0	0	0
0	0	0	0	0	0	0	0	0	0	0	0	0	0	0	0	0	0	0	0	0	0	0	0	0	0	0	0	0	0	0
0	0	0	0	0	0	0	0	0	0	0	0	0	0	0	0	0	0	0	0	0	0	0	0	0	0	0	0	0	0	0
0	0	0	0	0	0	0	0	0	0	0	0	0	0	0	0	0	0	0	0	0	0	0	0	0	0	0	0	0	0	0
0	0	0	0	0	0	0	0	0	0	0	0	0	0	0	0	0	0	0	0	0	0	0	0	0	0	0	0	0	0	0
0	0	0	0	0	0	0	0	0	0	0	0	0	0	0	0	0	0	0	0	0	0	0	0	0	0	0	0	0	0	0
0	0	0	0	0	0	0	0	0	0	0	0	0	0	0	0	0	0	0	0	0	0	0	0	0	0	0	0	0	0	0
0	0	0	0	0	0	0	0	0	0	0	0	0	0	0	0	0	0	0	0	0	0	0	0	0	0	0	0	0	0	0
0	0	0	0	0	0	0	0	0	0	0	0	0	0	0	0	0	0	0	0	0	0	0	0	0	0	0	0	0	0	0
0	0	0	0	0	0	0	0	0	0	0	0	0	0	0	0	0	0	0	0	0	0	0	0	0	0	0	0	0	0	0
0	0	0	0	0	0	0	0	0	0	0	0	0	0	0	0	0	0	0	0	0	0	0	0	0	0	0	0	0	0	0
0	0	0	0	0	0	0	0	0	0	0	0	0	0	0	0	0	0	0	0	0	0	0	0	0	0	0	0	0	0	0
0	0	0	0	0	0	0	0	0	0	0	0	0	0	0	0	0	0	0	0	0	0	0	0	0	0	0	0	0	0	0
0	0	0	0	0	0	0	0	0	0	0	0	0	0	0	0	0	0	0	0	0	0	0	0	0	0	0	0	0	0	0
0	0	0	0	0	0	0	0	0	0	0	0	0	0	0	0	0	0	0	0	0	0	0	0	0	0	0	0	0	0	0
0	0	0	0	0	0	0	0	0	0	0	0	0	0	0	0	0	0	0	0	0	0	0	0	0	0	0	0	0	0	0
0	0	0	0	0	0	0	0	0	0	0	0	0	0	0	0	0	0	0	0	0	0	0	0	0	0	0	0	0	0	0
0	0	0	0	0	0	0	0	0	0	0	0	0	0	0	0	0	0	0	0	0	0	0	0	0	0	0	0	0	0	0
0	0	0	0	0	0	0	0	0	0	0	0	0	0	0	0	0	0	0	0	0	0	0	0	0	0	0	0	0	0	0
0	0	0	0	0	0	0	0	0	0	0	0	0	0	0	0	0	0	0	0	0	0	0	0	0	0	0	0	0	0	0
0	0	0	0	0	0	0	0	0	0	0	0	0	0	0	0	0	0	0	0	0	0	0	0	0	0	0	0	0	0	0
0	0	0	0	0	0	0	0	0	0	0	0	0	0	0	0	0	0	0	0	0	0	0	0	0	0	0	0	0	0	0
0	0	0	0	0	0	0	0	0	0	0	0	0	0	0	0	0	0	0	0	0	0	0	0	0	0	0	0	0	0	0
0	0	0	0	0	0	0	0	0	0	0	0	0	0	0	0	0	0	0	0	0	0	0	0	0	0	0	0	0	0	0
0	0	0	0	0	0	0	0	0	0	0	0	0	0	0	0	0	0	0	0	0	0	0	0	0	0	0	0	0	0	0
0	0	0	0	0	0	0	0	0	0	0	0	0	0	0	0	0	0	0	0	0	0	0	0	0	0	0	0	0	0	0
0	0	0	0	0	0	0	0	0	0	0	0	0	0	0	0	0	0	0	0	0	0	0	0	0	0	0	0	0	0	0
0	0	0	0	0	0	0	0	0	0	0	0	0	0	0	0	0	0	0	0	0	0	0	0	0	0	0	0	0	0	0
0	0	0	0	0	0	0	0	0	0	0	0	0	0	0	0	0	0	0	0	0	0	0	0	0	0	0	0	0	0	0
0	0	0	0	0	0	0	0	0	0	0	0	0	0	0	0	0	0	0	0	0	0	0	0	0	0	0	0	0	0	0
0	0	0	0	0	0	0	0	0	0	0	0	0	0	0	0	0	0	0	0	0	0	0	0	0	0	0	0	0	0	0
0	0	0	0	0	0	0	0	0	0	0	0	0	0	0	0	0	0	0	0	0	0	0	0	0	0	0	0	0	0	0
0	0	0	0	0	0	0	0	0	0	0	0	0	0	0	0	0	0	0	0	0	0	0	0	0	0	0	0	0	0	0
0	0	0	0	0	0	0	0	0	0	0	0	0	0	0	0	0	0	0	0	0	0	0	0	0	0	0	0	0	0	0
0	0	0	0	0	0	0	0	0	0	0	0	0	0	0	0	0	0	0	0	0	0	0	0	0	0	0	0	0	0	0
0	0	0	0	0	0	0	0	0	0	0	0	0	0	0	0	0	0	0	0	0	0	0	0	0	0	0	0	0	0	0
0	0	0	0	0	0	0	0	0	0	0	0	0	0	0	0	0	0	0	0	0	0	0	0	0	0	0	0	0	0	0
0	0	0	0	0	0	0	0	0	0	0	0	0	0	0	0	0	0	0	0	0	0	0	0	0	0	0	0	0	0	0
0	0	0	0	0	0	0	0	0	0	0	0	0	0	0	0	0	0	0	0	0	0	0	0	0	0	0	0	0	0	0
0	0	0	0	0	0	0	0	0	0	0	0	0	0	0	0	0	0	0	0	0	0	0	0	0	0	0	0	0	0	0
0	0	0	0	0	0	0	0	0	0	0	0	0	0	0	0	0	0	0	0	0	0	0	0	0	0	0	0	0	0	0
0	0	0	0	0	0	0	0	0	0	0	0	0	0	0	0	0	0	0	0	0	0	0	0	0	0	0	0	0	0	0
0	0	0	0	0	0	0	0	0	0	0	0	0	0	0	0	0	0	0	0	0	0	0	0	0	0	0	0	0	0	0
0	0	0	0	0	0	0	0	0	0	0	0	0	0	0	0	0	0	0	0	0	0	0	0	0	0	0	0	0	0	0
0	0	0	0	0	0	0	0	0	0	0	0	0	0	0	0	0	0	0	0	0	0	0	0	0	0	0	0	0	0	0
0	0	0	0	0	0	0	0	0	0	0	0	0	0	0	0	0	0	0	0	0	0	0	0	0	0	0	0	0	0	0
0	0	0	0	0	0	0	0	0	0	0	0	0	0	0	0	0	0	0	0	0	0	0	0	0	0	0	0	0	0	0
0	0	0	0	0	0	0	0	0	0	0	0	0	0	0	0	0	0	0	0	0	0	0	0	0	0	0	0	0	0	0
0	0	0	0	0	0	0	0	0	0	0	0	0	0	0	0	0	0	0	0	0	0	0	0	0	0	0	0	0	0	0
0	0	0	0	0	0	0	0	0	0	0	0	0	0	0	0	0	0	0	0	0	0	0	0	0	0	0	0	0	0	0
0	0	0	0	0	0	0	0	0	0	0	0	0	0	0	0	0	0	0	0	0	0	0	0	0	0	0	0	0	0	0
0	0	0	0	0	0	0	0	0	0	0	0	0	0	0	0	0	0	0	0	0	0	0	0	0	0	0	0	0	0	0
0	0	0	0	0	0	0	0	0	0	0	0	0	0	0	0	0	0	0	0	0	0	0	0	0	0	0	0	0	0	0
0	0	0	0	0	0	0	0	0	0	0	0	0	0	0	0	0	0	0	0	0	0	0	0	0	0	0	0	0	0	0
0	0	0	0	0	0	0	0	0	0	0	0	0	0	0	0	0	0	0	0	0	0	0	0	0	0	0	0	0	0	0
0	0	0	0	0	0	0	0	0	0	0	0	0	0	0	0	0	0	0	0	0	0	0	0	0	0	0	0	0	0	0
0	0	0	0	0	0	0	0	0	0	0	0	0	0	0	0	0	0	0	0	0	0	0	0	0	0	0	0	0	0	0
0	0	0	0	0	0	0	0	0	0	0	0	0	0	0	0	0	0	0	0	0	0	0	0	0	0	0	0	0	0	0
0	0	0	0	0	0	0	0	0	0	0	0	0	0	0	0	0	0	0	0	0	0	0	0	0	0	0	0	0	0	0
0	0	0	0	0	0	0	0	0	0	0	0	0	0	0	0	0	0	0	0	0	0	0	0	0	0	0	0	0	0	0
0	0	0	0	0	0	0	0	0	0	0	0	0	0	0	0	0	0	0	0	0	0	0	0	0	0	0	0	0	0	0
0	0	0	0	0	0	0	0	0	0	0	0	0	0	0	0	0	0	0	0	0	0	0	0	0	0	0	0	0	0	0
0	0	0	0	0	0	0	0	0	0	0	0	0	0	0	0	0	0	0	0	0	0	0	0	0	0	0	0	0	0	0
0	0	0	0	0	0	0	0	0	0	0	0	0	0	0	0	0	0	0	0	0	0	0	0	0	0	0	0	0	0	0
0	0	0	0	0	0	0	0	0	0	0	0	0	0	0	0	0	0	0	0	0	0	0	0	0	0	0	0	0	0	0
0	0	0	0	0	0	0	0	0	0	0	0	0	0	0	0	0	0	0	0	0	0	0	0	0	0	0	0	0	0	0
0	0	0	0	0	0	0	0	0	0	0	0	0	0	0	0	0	0	0	0	0	0	0	0	0	0	0	0	0	0	0
0	0	0	0	0	0	0	0	0	0	0	0	0	0	0	0	0	0	0	0	0	0	0	0	0	0	0	0	0	0	0
0	0	0	0	0	0	0	0	0	0	0	0	0	0	0	0	0	0	0	0	0	0	0	0	0	0	0	0	0	0	0
0	0	0	0	0	0	0	0	0	0	0	0	0	0	0	0	0	0	0	0	0	0	0	0	0	0	0	0	0	0	0
0	0	0	0	0	0	0	0	0	0	0	0	0	0	0	0	0	0	0	0	0	0	0	0	0	0	0	0	0	0	0
0	0	0	0	0	0	0	0	0	0	0	0	0	0	0	0	0	0	0	0	0	0	0	0	0	0	0	0	0	0	0
0	0	0	0	0	0	0	0	0	0	0	0	0	0	0	0	0	0	0	0	0	0	0	0	0	0	0	0	0	0	0
0	0	0	0	0	0	0	0	0	0	0	0	0	0	0	0	0	0	0	0	0	0	0	0	0	0	0	0	0	0	0
0	0	0	0	0	0	0	0	0	0	0	0	0	0	0	0	0	0	0	0	0	0	0	0	0	0	0	0	0	0	0
0	0	0	0	0	0	0	0	0	0	0	0	0	0	0	0	0	0	0	0	0	0	0	0	0	0	0	0	0	0	0
0	0	0	0	0	0	0	0	0	0	0	0	0	0	0	0	0	0	0	0	0	0	0	0	0	0	0	0	0	0	0
0	0	0	0	0	0	0	0	0	0	0	0	0	0	0	0	0	0	0	0	0	0	0	0	0	0	0	0	0	0	0
0	0	0	0	0	0	0	0	0	0	0	0	0	0	0	0	0	0	0	0	0	0	0	0	0	0	0	0	0	0	0
0	0	0	0	0	0	0	0	0	0	0	0	0	0	0	0	0	0	0	0	0	0	0	0	0	0	0	0	0	0	0
0	0	0	0	0	0	0	0	0	0	0	0	0	0	0	0	0	0	0	0	0	0	0	0	0	0	0	0	0	0	0
0	0	0	0	0	0	0	0	0	0	0	0	0	0	0	0	0	0	0	0	0	0	0	0	0	0	0	0	0	0	0
0	0	0	0	0	0	0	0	0	0	0	0	0	0	0	0	0	0	0	0	0	0	0	0	0	0	0	0	0	0	0
0	0	0	0	0	0	0	0	0	0	0	0	0	0	0	0	0	0	0	0	0	0	0	0	0	0	0	0	0	0	0
0	0	0	0	0	0	0	0	0	0	0	0	0	0	0	0	0	0	0	0	0	0	0	0	0	0	0	0	0	0	0
0	0	0	0	0	0	0	0	0	0	0	0	0	0	0	0	0	0	0	0	0	0	0	0	0	0	0	0	0	0	0
0	0	0	0	0	0	0	0	0	0	0	0	0	0	0	0	0	0	0	0	0	0	0	0	0	0	0	0	0	0	0
0	0	0	0	0	0	0	0	0	0	0	0	0	0	0	0	0	0	0	0	0	0	0	0	0	0	0	0	0	0	0
0	0	0	0	0	0	0	0	0	0	0	0	0	0	0	0	0	0	0	0	0	0	0	0	0	0	0	0	0	0	0
0	0	0	0	0	0	0	0	0	0	0	0	0	0	0	0	0	0	0	0	0	0	0	0	0	0	0	0	0	0	0
0	0	0	0	0	0	0	0	0	0	0	0	0	0	0	0	0	0	0	0	0	0	0	0	0	0	0	0	0	0	0
0	0	0	0	0	0	0	0	0	0	0	0	0	0	0	0	0	0	0	0	0	0	0	0	0	0	0	0	0	0	0
0	0	0	0	0	0	0	0	0	0	0	0	0	0	0	0	0	0	0	0	0	0	0	0	0	0	0	0	0	0	0
0	0	0	0	0	0	0	0	0	0	0	0	0	0	0	0	0	0	0	0	0	0	0	0	0	0	0	0	0	0	0
0	0	0	0	0	0	0	0	0	0	0	0	0	0	0	0	0	0	0	0	0	0	0	0	0	0	0	0	0	0	0
0	0	0	0	0	0	0	0	0	0	0	0	0	0	0	0	0	0	0	0	0	0	0	0	0	0	0	0	0	0	0
0	0	0	0	0	0	0	0	0	0	0	0	0	0	0	0	0	0	0	0	0	0	0	0	0	0	0	0	0	0	0
0	0	0	0	0	0	0	0	0	0	0	0	0	0	0	0	0	0	0	0	0	0	0	0	0	0	0	0	0	0	0
0	0	0	0	0	0	0	0	0	0	0	0	0	0	0	0	0	0	0	0	0	0	0	0	0	0	0	0	0	0	0
0	0	0	0	0	0	0	0	0	0	0	0	0	0	0	0	0	0	0	0	0	0	0	0	0	0	0	0	0	0	0
0	0	0	0	0	0	0	0	0	0	0	0	0	0	0	0	0	0	0	0	0	0	0	0	0	0	0	0	0	0	0
0	0	0	0	0	0	0	0	0	0	0	0	0	0	0	0	0	0	0	0	0	0	0	0	0	0	0	0	0	0	0
0	0	0	0	0	0	0	0	0	0	0	0	0	0	0	0	0	0	0	0	0	0	0	0	0	0	0	0	0	0	0
0	0	0	0	0	0	0	0	0	0	0	0	0	0	0	0	0	0	0	0	0	0	0	0	0	0	0	0	0	0	0
0	0	0	0	0	0	0	0	0	0	0	0	0	0	0	0	0	0	0	0	0	0	0	0	0	0	0	0	0	0	0
0	0	0	0	0	0	0	0	0	0	0	0	0	0	0	0	0	0	0	0	0	0	0	0	0	0	0	0	0	0	0
0	0	0	0	0	0	0	0	0	0	0	0	0	0	0	0	0	0	0	0	0	0	0	0	0	0	0	0	0	0	0
0	0	0	0	0	0	0	0	0	0	0	0	0	0	0	0	0	0	0	0	0	0	0	0	0	0	0	0	0	0	0
0	0	0	0	0	0	0	0	0	0	0	0	0	0	0	0	0	0	0	0	0	0	0	0	0	0	0	0	0	0	0
0	0	0	0	0	0	0	0	0	0	0	0	0	0	0	0	0	0	0	0	0	0	0	0	0	0	0	0	0	0	0
0	0	0	0	0	0	0	0	0	0	0	0	0	0	0	0	0	0	0	0	0	0	0	0	0	0	0	0	0	0	0
0	0	0	0	0	0	0	0	0	0	0	0	0	0	0	0	0	0	0	0	0	0	0	0	0	0	0	0	0	0	0
0	0	0	0	0	0	0	0	0	0	0	0	0	0	0	0	0	0	0	0	0	0	0	0	0	0	0	0	0	0	0
0	0	0	0	0	0	0	0	0	0	0	0	0	0	0	0	0	0	0	0	0	0	0	0	0	0	0	0	0	0	0
0	0	0	0	0	0	0	0	0	0	0	0	0	0	0	0	0	0	0	0	0	0	0	0	0	0	0	0	0	0	0
0	0	0	0	0	0	0	0	0	0	0	0	0	0	0	0	0	0	0	0	0	0	0	0	0	0	0	0	0	0	0
0	0	0	0	0	0	0	0	0	0	0	0	0	0	0	0	0	0	0	0	0	0	0	0	0	0	0	0	0	0	0
0	0	0	0	0	0	0	0	0	0	0	0	0	0	0	0	0	0	0	0	0	0	0	0	0	0	0	0	0	0	0
0	0	0	0	0	0	0	0	0	0	0	0	0	0	0	0	0	0	0	0	0	0	0	0	0	0	0	0	0	0	0
0	0	0	0	0	0	0	0	0	0	0	0	0	0	0	0	0	0	0	0	0	0	0	0	0	0	0	0	0	0	0
0	0	0	0	0	0	0	0	0	0	0	0	0	0	0	0	0	0	0	0	0	0	0	0	0	0	0	0	0	0	0
0	0	0	0	0	0	0	0	0	0	0	0	0	0	0	0	0	0	0	0	0	0	0	0	0	0	0	0	0	0	0
0	0	0	0	0	0	0	0	0	0	0	0	0	0	0	0	0	0	0	0	0	0	0	0	0	0	0	0	0	0	0
0	0	0	0	0	0	0	0	0	0	0	0	0	0	0	0	0	0	0	0	0	0	0	0	0	0	0	0	0	0	0
0	0	0	0	0	0	0	0	0	0	0	0	0	0	0	0	0	0	0	0	0	0	0	0	0	0	0	0	0	0	0
0	0	0	0	0	0	0	0	0	0	0	0	0	0	0	0	0	0	0	0	0	0	0	0	0	0	0	0	0	0	0
0	0	0	0	0	0	0	0	0	0	0	0	0	0	0	0	0	0	0	0	0	0	0	0	0	0	0	0	0	0	0
0	0	0	0	0	0	0	0	0	0	0	0	0	0	0	0	0	0	0	0	0	0	0	0	0	0	0	0	0	0	0
0	0	0	0	0	0	0	0	0	0	0	0	0	0	0	0	0	0	0	0	0	0	0	0	0	0	0	0	0	0	0
0	0	0	0	0	0	0	0	0	0	0	0	0	0	0	0	0	0	0	0	0	0	0	0	0	0	0	0	0	0	0
0	0	0	0	0	0	0	0	0	0	0	0	0	0	0	0	0	0	0	0	0	0	0	0	0	0	0	0	0	0	0
0	0	0	0	0	0	0	0	0	0	0	0	0	0	0	0	0	0	0	0	0	0	0	0	0	0	0	0	0	0	0
0	0	0	0	0	0	0	0	0	0	0	0	0	0	0	0	0	0	0	0	0	0	0	0	0	0	0	0	0	0	0
0	0	0	0	0	0	0	0	0	0	0	0	0	0	0	0	0	0	0	0	0	0	0	0	0	0	0	0	0	0	0
0	0	0	0	0	0	0	0	0	0	0	0	0	0	0	0	0	0	0	0	0	0	0	0	0	0	0	0	0	0	0
0	0	0	0	0	0	0	0	0	0	0	0	0	0	0	0	0	0	0	0	0	0	0	0	0	0	0	0	0	0	0
0	0	0	0	0	0	0	0	0	0	0	0	0	0	0	0	0	0	0	0	0	0	0	0	0	0	0	0	0	0	0
0	0	0	0	0	0	0	0	0	0	0	0	0	0	0	0	0	0	0	0	0	0	0	0	0	0	0	0	0	0	0
0	0	0	0	0	0	0	0	0	0	0	0	0	0	0	0	0	0	0	0	0	0	0	0	0	0	0	0	0	0	0
0	0	0	0	0	0	0	0	0	0	0	0	0	0	0	0	0	0	0	0	0	0	0	0	0	0	0	0	0	0	0
0	0	0	0	0	0	0	0	0	0	0	0	0	0	0	0	0	0	0	0	0	0	0	0	0	0	0	0	0	0	0
0	0	0	0	0	0	0	0	0	0	0	0	0	0	0	0	0	0	0	0	0	0	0	0	0	0	0	0	0	0	0
0	0	0	0	0	0	0	0	0	0	0	0	0	0	0	0	0	0	0	0	0	0	0	0	0	0	0	0	0	0	0
0	0	0	0	0	0	0	0	0	0	0	0	0	0	0	0	0	0	0	0	0	0	0	0	0	0	0	0	0	0	0
0	0	0	0	0	0	0	0	0	0	0	0	0	0	0	0	0	0	0	0	0	0	0	0	0	0	0	0	0	0	0
0	0	0	0	0	0	0	0	0	0	0	0	0	0	0	0	0	0	0	0	0	0	0	0	0	0	0	0	0	0	0
0	0	0	0	0	0	0	0	0	0	0	0	0	0	0	0	0	0	0	0	0	0	0	0	0	0	0	0	0	0	0
0	0	0	0	0	0	0	0	0	0	0	0	0	0	0	0	0	0	0	0	0	0	0	0	0	0	0	0	0	0	0
0	0	0	0	0	0	0	0	0	0	0	0	0	0	0	0	0	0	0	0	0	0	0	0	0	0	0	0	0	0	0
0	0	0	0	0	0	0	0	0	0	0	0	0	0	0	0	0	0	0	0	0	0	0	0	0	0	0	0	0	0	0
0	0	0	0	0	0	0	0	0	0	0	0	0	0	0	0	0	0	0	0	0	0	0	0	0	0	0	0	0	0	0
0	0	0	0	0	0	0	0	0	0	0	0	0	0	0	0	0	0	0	0	0	0	0	0	0	0	0	0	0	0	0
0	0	0	0	0	0	0	0	0	0	0	0	0	0	0	0	0	0	0	0	0	0	0	0	0	0	0	0	0	0	0
0	0	0	0	0	0	0	0	0	0	0	0	0	0	0	0	0	0	0	0	0	0	0	0	0	0	0	0	0	0	0
0	0	0	0	0	0	0	0	0	0	0	0	0	0	0	0	0	0	0	0	0	0	0	0	0	0	0	0	0	0	0
0	0	0	0	0	0	0	0	0	0	0	0	0	0	0	0	0	0	0	0	0	0	0	0	0	0	0	0	0	0	0
0	0	0	0	0	0	0	0	0	0	0	0	0	0	0	0	0	0	0	0	0	0	0	0	0	0	0	0	0	0	0
0	0	0	0	0	0	0	0	0	0	0	0	0	0	0	0	0	0	0	0	0	0	0	0	0	0	0	0	0	0	0
0	0	0	0	0	0	0	0	0	0	0	0	0	0	0	0	0	0	0	0	0	0	0	0	0	0	0	0	0	0	0
0	0	0	0	0	0	0	0	0	0	0	0	0	0	0	0	0	0	0	0	0	0	0	0	0	0	0	0	0	0	0
0	0	0	0	0	0	0	0	0	0	0	0	0	0	0	0	0	0	0	0	0	0	0	0	0	0	0	0	0	0	0
0	0	0	0	0	0	0	0	0	0	0	0	0	0	0	0	0	0	0	0	0	0	0	0	0	0	0	0	0	0	0
0	0	0	0	0	0	0	0	0	0	0	0	0	0	0	0	0	0	0	0	0	0	0	0	0	0	0	0	0	0	0
0	0	0	0	0	0	0	0	0	0	0	0	0	0	0	0	0	0	0	0	0	0	0	0	0	0	0	0	0	0	0
0	0	0	0	0	0	0	0	0	0	0	0	0	0	0	0	0	0	0	0	0	0	0	0	0	0	0	0	0	0	0
0	0	0	0	0	0	0	0	0	0	0	0	0	0	0	0	0	0	0	0	0	0	0	0	0	0	0	0	0	0	0
0	0	0	0	0	0	0	0	0	0	0	0	0	0	0	0	0	0	0	0	0	0	0	0	0	0	0	0	0	0	0
0	0	0	0	0	0	0	0	0	0	0	0	0	0	0	0	0	0	0	0	0	0	0	0	0	0	0	0	0	0	0
0	0	0	0	0	0	0	0	0	0	0	0	0	0	0	0	0	0	0	0	0	0	0	0	0	0	0	0	0	0	0
0	0	0	0	0	0	0	0	0	0	0	0	0	0	0	0	0	0	0	0	0	0	0	0	0	0	0	0	0	0	0
0	0	0	0	0	0	0	0	0	0	0	0	0	0	0	0	0	0	0	0	0	0	0	0	0	0	0	0	0	0	0
0	0	0	0	0	0	0	0	0	0	0	0	0	0	0	0	0	0	0	0	0	0	0	0	0	0	0	0	0	0	0
0	0	0	0	0	0	0	0	0	0	0	0	0	0	0	0	0	0	0	0	0	0	0	0	0	0	0	0	0	0	0
0	0	0	0	0	0	0	0	0	0	0	0	0	0	0	0	0	0	0	0	0	0	0	0	0	0	0	0	0	0	0
0	0	0	0	0	0	0	0	0	0	0	0	0	0	0	0	0	0	0	0	0	0	0	0	0	0	0	0	0	0	0
0	0	0	0	0	0	0	0	0	0	0	0	0	0	0	0	0	0	0	0	0	0	0	0	0	0	0	0	0	0	0
0	0	0	0	0	0	0	0	0	0	0	0	0	0	0	0	0	0	0	0	0	0	0	0	0	0	0	0	0	0	0
0	0	0	0	0	0	0	0	0	0	0	0	0	0	0	0	0	0	0	0	0	0	0	0	0	0	0	0	0	0	0
0	0	0	0	0	0	0	0	0	0	0	0	0	0	0	0	0	0	0	0	0	0	0	0	0	0	0	0	0	0	0
0	0	0	0	0	0	0	0	0	0	0	0	0	0	0	0	0	0	0	0	0	0	0	0	0	0	0	0	0	0	0
0	0	0	0	0	0	0	0	0	0	0	0	0	0	0	0	0	0	0	0	0	0	0	0	0	0	0	0	0	0	0
0	0	0	0	0	0	0	0	0	0	0	0	0	0	0	0	0	0	0	0	0	0	0	0	0	0	0	0	0	0	0
0	0	0	0	0	0	0	0	0	0	0	0	0	0	0	0	0	0	0	0	0	0	0	0	0	0	0	0	0	0	0
0	0	0	0	0	0	0	0	0	0	0	0	0	0	0	0	0	0	0	0	0	0	0	0	0	0	0	0	0	0	0
0	0	0	0	0	0	0	0	0	0	0	0	0	0	0	0	0	0	0	0	0	0	0	0	0	0	0	0	0	0	0
0	0	0	0	0	0	0	0	0	0	0	0	0	0	0	0	0	0	0	0	0	0	0	0	0	0	0	0	0	0	0
0	0	0	0	0	0	0	0	0	0	0	0	0	0	0	0	0	0	0	0	0	0	0	0	0	0	0	0	0	0	0
0	0	0	0	0	0	0	0	0	0	0	0	0	0	0	0	0	0	0	0	0	0	0	0	0	0	0	0	0	0	0
0	0	0	0	0	0	0	0	0	0	0	0	0	0	0	0	0	0	0	0	0	0	0	0	0	0	0	0	0	0	0
0	0	0	0	0	0	0	0	0	0	0	0	0	0	0	0	0	0	0	0	0	0	0	0	0	0	0	0	0	0	0
0	0	0	0	0	0	0	0	0	0	0	0	0	0	0	0	0	0	0	0	0	0	0	0	0	0	0	0	0	0	0
0	0	0	0	0	0	0	0	0	0	0	0	0	0	0	0	0	0	0	0	0	0	0	0	0	0	0	0	0	0	0
0	0	0	0	0	0	0	0	0	0	0	0	0	0	0	0	0	0	0	0	0	0	0	0	0	0	0	0	0	0	0
0	0	0	0	0	0	0	0	0	0	0	0	0	0	0	0	0	0	0	0	0	0	0	0	0	0	0	0	0	0	0
0	0	0	0	0	0	0	0	0	0	0	0	0	0	0	0	0	0	0	0	0	0	0	0	0	0	0	0	0	0	0
0	0	0	0	0	0	0	0	0	0	0	0	0	0	0	0	0	0	0	0	0	0	0	0	0	0	0	0	0	0	0
0	0	0	0	0	0	0	0	0	0	0	0	0	0	0	0	0	0	0	0	0	0	0	0	0	0	0	0	0	0	0
0	0	0	0	0	0	0	0	0	0	0	0	0	0	0	0	0	0	0	0	0	0	0	0	0	0	0	0	0	0	0
0	0	0	0	0	0	0	0	0	0	0	0	0	0	0	0	0	0	0	0	0	0	0	0	0	0	0	0	0	0	0
0	0	0	0	0	0	0	0	0	0	0	0	0	0	0	0	0	0	0	0	0	0	0	0	0	0	0	0	0	0	0
0	0	0	0	0	0	0	0	0	0	0	0	0	0	0	0	0	0	0	0	0	0	0	0	0	0	0	0	0	0	0
0	0	0	0	0	0	0	0	0	0	0	0	0	0	0	0	0	0	0	0	0	0	0	0	0	0	0	0	0	0	0
0	0	0	0	0	0	0	0	0	0	0	0	0	0	0	0	0	0	0	0	0	0	0	0	0	0	0	0	0	0	0
0	0	0	0	0	0	0	0	0	0	0	0	0	0	0	0	0	0	0	0	0	0	0	0	0	0	0	0	0	0	0
0	0	0	0	0	0	0	0	0	0	0	0	0	0	0	0	0	0	0	0	0	0	0	0	0	0	0	0	0	0	0
0	0	0	0	0	0	0	0	0	0	0	0	0	0	0	0	0	0	0	0	0	0	0	0	0	0	0	0	0	0	0
0	0	0	0	0	0	0	0	0	0	0	0	0	0	0	0	0	0	0	0	0	0	0	0	0	0	0	0	0	0	0
0	0	0	0	0	0	0	0	0	0	0	0	0	0	0	0	0	0	0	0	0	0	0	0	0	0	0	0	0	0	0
0	0	0	0	0	0	0	0	0	0	0	0	0	0	0	0	0	0	0	0	0	0	0	0	0	0	0	0	0	0	0
0	0	0	0	0	0	0	0	0	0	0	0	0	0	0	0	0	0	0	0	0	0	0	0	0	0	0	0	0	0	0
0	0	0	0	0	0	0	0	0	0	0	0	0	0	0	0	0	0	0	0	0	0	0	0	0	0	0	0	0	0	0
0	0	0	0	0	0	0	0	0	0	0	0	0	0	0	0	0	0	0	0	0	0	0	0	0	0	0	0	0	0	0
0	0	0	0	0	0	0	0	0	0	0	0	0	0	0	0	0	0	0	0	0	0	0	0	0	0	0	0	0	0	0
0	0	0	0	0	0	0	0	0	0	0	0	0	0	0	0	0	0	0	0	0	0	0	0	0	0	0	0	0	0	0
0	0	0	0	0	0	0	0	0	0	0	0	0	0	0	0	0	0	0	0	0	0	0	0	0	0	0	0	0	0	0
0	0	0	0	0	0	0	0	0	0	0	0	0	0	0	0	0	0	0	0	0	0	0	0	0	0	0	0	0	0	0
0	0	0	0	0	0	0	0	0	0	0	0	0	0	0	0	0	0	0	0	0	0	0	0	0	0	0	0	0	0	0
0	0	0	0	0	0	0	0	0	0	0	0	0	0	0	0	0	0	0	0	0	0	0	0	0	0	0	0	0	0	0
0	0	0	0	0	0	0	0	0	0	0	0	0	0	0	0	0	0	0	0	0	0	0	0	0	0	0	0	0	0	0
0	0	0	0	0	0	0	0	0	0	0	0	0	0	0	0	0	0	0	0	0	0	0	0	0	0	0	0	0	0	0
0	0	0	0	0	0	0	0	0	0	0	0	0	0	0	0	0	0	0	0	0	0	0	0	0	0	0	0	0	0	0
0	0	0	0	0	0	0	0	0	0	0	0	0	0	0	0	0	0	0	0	0	0	0	0	0	0	0	0	0	0	0
0	0	0	0	0	0	0	0	0	0	0	0	0	0	0	0	0	0	0	0	0	0	0	0	0	0	0	0	0	0	0
0	0	0	0	0	0	0	0	0	0	0	0	0	0	0	0	0	0	0	0	0	0	0	0	0	0	0	0	0	0	0
0	0	0	0	0	0	0	0	0	0	0	0	0	0	0	0	0	0	0	0	0	0	0	0	0	0	0	0	0	0	0
0	0	0	0	0	0	0	0	0	0	0	0	0	0	0	0	0	0	0	0	0	0	0	0	0	0	0	0	0	0	0
0	0	0	0	0	0	0	0	0	0	0	0	0	0	0	0	0	0	0	0	0	0	0	0	0	0	0	0	0	0	0
0	0	0	0	0	0	0	0	0	0	0	0	0	0	0	0	0	0	0	0	0	0	0	0	0	0	0	0	0	0	0
0	0	0	0	0	0	0	0	0	0	0	0	0	0	0	0	0	0	0	0	0	0	0	0	0	0	0	0	0	0	0
0	0	0	0	0	0	0	0	0	0	0	0	0	0	0	0	0	0	0	0	0	0	0	0	0	0	0	0	0	0	0
0	0	0	0	0	0	0	0	0	0	0	0	0	0	0	0	0	0	0	0	0	0	0	0	0	0	0	0	0	0	0
0	0	0	0	0	0	0	0	0	0	0	0	0	0	0	0	0	0	0	0	0	0	0	0	0	0	0	0	0	0	0
0	0	0	0	0	0	0	0	0	0	0	0	0	0	0	0	0	0	0	0	0	0	0	0	0	0	0	0	0	0	0
0	0	0	0	0	0	0	0	0	0	0	0	0	0	0	0	0	0	0	0	0	0	0	0	0	0	0	0	0	0	0
0	0	0	0	0	0	0	0	0	0	0	0	0	0	0	0	0	0	0	0	0	0	0	0	0	0	0	0	0	0	0
0	0	0	0	0	0	0	0	0	0	0	0	0	0	0	0	0	0	0	0	0	0	0	0	0	0	0	0	0	0	0
0	0	0	0	0	0	0	0	0	0	0	0	0	0	0	0	0	0	0	0	0	0	0	0	0	0	0	0	0	0	0
0	0	0	0	0	0	0	0	0	0	0	0	0	0	0	0	0	0	0	0	0	0	0	0	0	0	0	0	0	0	0
0	0	0	0	0	0	0	0	0	0	0	0	0	0	0	0	0	0	0	0	0	0	0	0	0	0	0	0	0	0	0
0	0	0	0	0	0	0	0	0	0	0	0	0	0	0	0	0	0	0	0	0	0	0	0	0	0	0	0	0	0	0
0	0	0	0	0	0	0	0	0	0	0	0	0	0	0	0	0	0	0	0	0	0	0	0	0	0	0	0	0	0	0
0	0	0	0	0	0	0	0	0	0	0	0	0	0	0	0	0	0	0	0	0	0	0	0	0	0	0	0	0	0	0
0	0	0	0	0	0	0	0	0	0	0	0	0	0	0	0	0	0	0	0	0	0	0	0	0	0	0	0	0	0	0
0	0	0	0	0	0	0	0	0	0	0	0	0	0	0	0	0	0	0	0	0	0	0	0	0	0	0	0	0	0	0
0	0	0	0	0	0	0	0	0	0	0	0	0	0	0	0	0	0	0	0	0	0	0	0	0	0	0	0	0	0	0
0	0	0	0	0	0	0	0	0	0	0	0	0	0	0	0	0	0	0	0	0	0	0	0	0	0	0	0	0	0	0
0	0	0	0	0	0	0	0	0	0	0	0	0	0	0	0	0	0	0	0	0	0	0	0	0	0	0	0	0	0	0
0	0	0	0	0	0	0	0	0	0	0	0	0	0	0	0	0	0	0	0	0	0	0	0	0	0	0	0	0	0	0
0	0	0	0	0	0	0	0	0	0	0	0	0	0	0	0	0	0	0	0	0	0	0	0	0	0	0	0	0	0	0
0	0	0	0	0	0	0	0	0	0	0	0	0	0	0	0	0	0	0	0	0	0	0	0	0	0	0	0	0	0	0
0	0	0	0	0	0	0	0	0	0	0	0	0	0	0	0	0	0	0	0	0	0	0	0	0	0	0	0	0	0	0
0	0	0	0	0	0	0	0	0	0	0	0	0	0	0	0	0	0	0	0	0	0	0	0	0	0	0	0	0	0	0
0	0	0	0	0	0	0	0	0	0	0	0	0	0	0	0	0	0	0	0	0	0	0	0	0	0	0	0	0	0	0
0	0	0	0	0	0	0	0	0	0	0	0	0	0	0	0	0	0	0	0	0	0	0	0	0	0	0	0	0	0	0
0	0	0	0	0	0	0	0	0	0	0	0	0	0	0	0	0	0	0	0	0	0	0	0	0	0	0	0	0	0	0
0	0	0	0	0	0	0	0	0	0	0	0	0	0	0	0	0	0	0	0	0	0	0	0	0	0	0	0	0	0	0
0	0	0	0	0	0	0	0	0	0	0	0	0	0	0	0	0	0	0	0	0	0	0	0	0	0	0	0	0	0	0
0	0	0	0	0	0	0	0	0	0	0	0	0	0	0	0	0	0	0	0	0	0	0	0	0	0	0	0	0	0	0
0	0	0	0	0	0	0	0	0	0	0	0	0	0	0	0	0	0	0	0	0	0	0	0	0	0	0	0	0	0	0
0	0	0	0	0	0	0	0	0	0	0	0	0	0	0	0	0	0	0	0	0	0	0	0	0	0	0	0	0	0	0
0	0	0	0	0	0	0	0	0	0	0	0	0	0	0	0	0	0	0	0	0	0	0	0	0	0	0	0	0	0	0
0	0	0	0	0	0	0	0	0	0	0	0	0	0	0	0	0	0	0	0	0	0	0	0	0	0	0	0	0	0	0
0	0	0	0	0	0	0	0	0	0	0	0	0	0	0	0	0	0	0	0	0	0	0	0	0	0	0	0	0	0	0
0	0	0	0	0	0	0	0	0	0	0	0	0	0	0	0	0	0	0	0	0	0	0	0	0	0	0	0	0	0	0
0	0	0	0	0	0	0	0	0	0	0	0	0	0	0	0	0	0	0	0	0	0	0	0	0	0	0	0	0	0	0
0	0	0	0	0	0	0	0	0	0	0	0	0	0	0	0	0	0	0	0	0	0	0	0	0	0	0	0	0	0	0
0	0	0	0	0	0	0	0	0	0	0	0	0	0	0	0	0	0	0	0	0	0	0	0	0	0	0	0	0	0	0
0	0	0	0	0	0	0	0	0	0	0	0	0	0	0	0	0	0	0	0	0	0	0	0	0	0	0	0	0	0	0
0	0	0	0	0	0	0	0	0	0	0	0	0	0	0	0	0	0	0	0	0	0	0	0	0	0	0	0	0	0	0
0	0	0	0	0	0	0	0	0	0	0	0	0	0	0	0	0	0	0	0	0	0	0	0	0	0	0	0	0	0	0
0	0	0	0	0	0	0	0	0	0	0	0	0	0	0	0	0	0	0	0	0	0	0	0	0	0	0	0	0	0	0
0	0	0	0	0	0	0	0	0	0	0	0	0	0	0	0	0	0	0	0	0	0	0	0	0	0	0	0	0	0	0
0	0	0	0	0	0	0	0	0	0	0	0	0	0	0	0	0	0	0	0	0	0	0	0	0	0	0	0	0	0	0
0	0	0	0	0	0	0	0	0	0	0	0	0	0	0	0	0	0	0	0	0	0	0	0	0	0	0	0	0	0	0
0	0	0	0	0	0	0	0	0	0	0	0	0	0	0	0	0	0	0	0	0	0	0	0	0	0	0	0	0	0	0
0	0	0	0	0	0	0	0	0	0	0	0	0	0	0	0	0	0	0	0	0	0	0	0	0	0	0	0	0	0	0
0	0	0	0	0	0	0	0	0	0	0	0	0	0	0	0	0	0	0	0	0	0	0	0	0	0	0	0	0	0	0
0	0	0	0	0	0	0	0	0	0	0	0	0	0	0	0	0	0	0	0	0	0	0	0	0	0	0	0	0	0	0
0	0	0	0	0	0	0	0	0	0	0	0	0	0	0	0	0	0	0	0	0	0	0	0	0	0	0	0	0	0	0
0	0	0	0	0	0	0	0	0	0	0	0	0	0	0	0	0	0	0	0	0	0	0	0	0	0	0	0	0	0	0
0	0	0	0	0	0	0	0	0	0	0	0	0	0	0	0	0	0	0	0	0	0	0	0	0	0	0	0	0	0	0
0	0	0	0	0	0	0	0	0	0	0	0	0	0	0	0	0	0	0	0	0	0	0	0	0	0	0	0	0	0	0
0	0	0	0	0	0	0	0	0	0	0	0	0	0	0	0	0	0	0	0	0	0	0	0	0	0	0	0	0	0	0
0	0	0	0	0	0	0	0	0	0	0	0	0	0	0	0	0	0	0	0	0	0	0	0	0	0	0	0	0	0	0
0	0	0	0	0	0	0	0	0	0	0	0	0	0	0	0	0	0	0	0	0	0	0	0	0	0	0	0	0	0	0
0	0	0	0	0	0	0	0	0	0	0	0	0	0	0	0	0	0	0	0	0	0	0	0	0	0	0	0	0	0	0
0	0	0	0	0	0	0	0	0	0	0	0	0	0	0	0	0	0	0	0	0	0	0	0	0	0	0	0	0	0	0
0	0	0	0	0	0	0	0	0	0	0	0	0	0	0	0	0	0	0	0	0	0	0	0	0	0	0	0	0	0	0
0	0	0	0	0	0	0	0	0	0	0	0	0	0	0	0	0	0	0	0	0	0	0	0	0	0	0	0	0	0	0
0	0	0	0	0	0	0	0	0	0	0	0	0	0	0	0	0	0	0	0	0	0	0	0	0	0	0	0	0	0	0
0	0	0	0	0	0	0	0	0	0	0	0	0	0	0	0	0	0	0	0	0	0	0	0	0	0	0	0	0	0	0
0	0	0	0	0	0	0	0	0	0	0	0	0	0	0	0	0	0	0	0	0	0	0	0	0	0	0	0	0	0	0
0	0	0	0	0	0	0	0	0	0	0	0	0	0	0	0	0	0	0	0	0	0	0	0	0	0	0	0	0	0	0
0	0	0	0	0	0	0	0	0	0	0	0	0	0	0	0	0	0	0	0	0	0	0	0	0	0	0	0	0	0	0
0	0	0	0	0	0	0	0	0	0	0	0	0	0	0	0	0	0	0	0	0	0	0	0	0	0	0	0	0	0	0
0	0	0	0	0	0	0	0	0	0	0	0	0	0	0	0	0	0	0	0	0	0	0	0	0	0	0	0	0	0	0
0	0	0	0	0	0	0	0	0	0	0	0	0	0	0	0	0	0	0	0	0	0	0	0	0	0	0	0	0	0	0
0	0	0	0	0	0	0	0	0	0	0	0	0	0	0	0	0	0	0	0	0	0	0	0	0	0	0	0	0	0	0
0	0	0	0	0	0	0	0	0	0	0	0	0	0	0	0	0	0	0	0	0	0	0	0	0	0	0	0	0	0	0
0	0	0	0	0	0	0	0	0	0	0	0	0	0	0	0	0	0	0	0	0	0	0	0	0	0	0	0	0	0	0
0	0	0	0	0	0	0	0	0	0	0	0	0	0	0	0	0	0	0	0	0	0	0	0	0	0	0	0	0	0	0
0	0	0	0	0	0	0	0	0	0	0	0	0	0	0	0	0	0	0	0	0	0	0	0	0	0	0	0	0	0	0
0	0	0	0	0	0	0	0	0	0	0	0	0	0	0	0	0	0	0	0	0	0	0	0	0	0	0	0	0	0	0
0	0	0	0	0	0	0	0	0	0	0	0	0	0	0	0	0	0	0	0	0	0	0	0	0	0	0	0	0	0	0
0	0	0	0	0	0	0	0	0	0	0	0	0	0	0	0	0	0	0	0	0	0	0	0	0	0	0	0	0	0	0
0	0	0	0	0	0	0	0	0	0	0	0	0	0	0	0	0	0	0	0	0	0	0	0	0	0	0	0	0	0	0
0	0	0	0	0	0	0	0	0	0	0	0	0	0	0	0	0	0	0	0	0	0	0	0	0	0	0	0	0	0	0
0	0	0	0	0	0	0	0	0	0	0	0	0	0	0	0	0	0	0	0	0	0	0	0	0	0	0	0	0	0	0
0	0	0	0	0	0	0	0	0	0	0	0	0	0	0	0	0	0	0	0	0	0	0	0	0	0	0	0	0	0	0
0	0	0	0	0	0	0	0	0	0	0	0	0	0	0	0	0	0	0	0	0	0	0	0	0	0	0	0	0	0	0
0	0	0	0	0	0	0	0	0	0	0	0	0	0	0	0	0	0	0	0	0	0	0	0	0	0	0	0	0	0	0
0	0	0	0	0	0	0	0	0	0	0	0	0	0	0	0	0	0	0	0	0	0	0	0	0	0	0	0	0	0	0
0	0	0	0	0	0	0	0	0	0	0	0	0	0	0	0	0	0	0	0	0	0	0	0	0	0	0	0	0	0	0
0	0	0	0	0	0	0	0	0	0	0	0	0	0	0	0	0	0	0	0	0	0	0	0	0	0	0	0	0	0	0
0	0	0	0	0	0	0	0	0	0	0	0	0	0	0	0	0	0	0	0	0	0	0	0	0	0	0	0	0	0	0
0	0	0	0	0	0	0	0	0	0	0	0	0	0	0	0	0	0	0	0	0	0	0	0	0	0	0	0	0	0	0
0	0	0	0	0	0	0	0	0	0	0	0	0	0	0	0	0	0	0	0	0	0	0	0	0	0	0	0	0	0	0
0	0	0	0	0	0	0	0	0	0	0	0	0	0	0	0	0	0	0	0	0	0	0	0	0	0	0	0	0	0	0
0	0	0	0	0	0	0	0	0	0	0	0	0	0	0	0	0	0	0	0	0	0	0	0	0	0	0	0	0	0	0
0	0	0	0	0	0	0	0	0	0	0	0	0	0	0	0	0	0	0	0	0	0	0	0	0	0	0	0	0	0	0
0	0	0	0	0	0	0	0	0	0	0	0	0	0	0	0	0	0	0	0	0	0	0	0	0	0	0	0	0	0	0
0	0	0	0	0	0	0	0	0	0	0	0	0	0	0	0	0	0	0	0	0	0	0	0	0	0	0	0	0	0	0
0	0	0	0	0	0	0	0	0	0	0	0	0	0	0	0	0	0	0	0	0	0	0	0	0	0	0	0	0	0	0
0	0	0	0	0	0	0	0	0	0	0	0	0	0	0	0	0	0	0	0	0	0	0	0	0	0	0	0	0	0	0
0	0	0	0	0	0	0	0	0	0	0	0	0	0	0	0	0	0	0	0	0	0	0	0	0	0	0	0	0	0	0
0	0	0	0	0	0	0	0	0	0	0	0	0	0	0	0	0	0	0	0	0	0	0	0	0	0	0	0	0	0	0
0	0	0	0	0	0	0	0	0	0	0	0	0	0	0	0	0	0	0	0	0	0	0	0	0	0	0	0	0	0	0
0	0	0	0	0	0	0	0	0	0	0	0	0	0	0	0	0	0	0	0	0	0	0	0	0	0	0	0	0	0	0
0	0	0	0	0	0	0	0	0	0	0	0	0	0	0	0	0	0	0	0	0	0	0	0	0	0	0	0	0	0	0
0	0	0	0	0	0	0	0	0	0	0	0	0	0	0	0	0	0	0	0	0	0	0	0	0	0	0	0	0	0	0
0	0	0	0	0	0	0	0	0	0	0	0	0	0	0	0	0	0	0	0	0	0	0	0	0	0	0	0	0	0	0
0	0	0	0	0	0	0	0	0	0	0	0	0	0	0	0	0	0	0	0	0	0	0	0	0	0	0	0	0	0	0
0	0	0	0	0	0	0	0	0	0	0	0	0	0	0	0	0	0	0	0	0	0	0	0	0	0	0	0	0	0	0
0	0	0	0	0	0	0	0	0	0	0	0	0	0	0	0	0	0	0	0	0	0	0	0	0	0	0	0	0	0	0
0	0	0	0	0	0	0	0	0	0	0	0	0	0	0	0	0	0	0	0	0	0	0	0	0	0	0	0	0	0	0
0	0	0	0	0	0	0	0	0	0	0	0	0	0	0	0	0	0	0	0	0	0	0	0	0	0	0	0	0	0	0
0	0	0	0	0	0	0	0	0	0	0	0	0	0	0	0	0	0	0	0	0	0	0	0	0	0	0	0	0	0	0
0	0	0	0	0	0	0	0	0	0	0	0	0	0	0	0	0	0	0	0	0	0	0	0	0	0	0	0	0	0	0
0	0	0	0	0	0	0	0	0	0	0	0	0	0	0	0	0	0	0	0	0	0	0	0	0	0	0	0	0	0	0
0	0	0	0	0	0	0	0	0	0	0	0	0	0	0	0	0	0	0	0	0	0	0	0	0	0	0	0	0	0	0
0	0	0	0	0	0	0	0	0	0	0	0	0	0	0	0	0	0	0	0	0	0	0	0	0	0	0	0	0	0	0
0	0	0	0	0	0	0	0	0	0	0	0	0	0	0	0	0	0	0	0	0	0	0	0	0	0	0	0	0	0	0
0	0	0	0	0	0	0	0	0	0	0	0	0	0	0	0	0	0	0	0	0	0	0	0	0	0	0	0	0	0	0
0	0	0	0	0	0	0	0	0	0	0	0	0	0	0	0	0	0	0	0	0	0	0	0	0	0	0	0	0	0	0
0	0	0	0	0	0	0	0	0	0	0	0	0	0	0	0	0	0	0	0	0	0	0	0	0	0	0	0	0	0	0
0	0	0	0	0	0	0	0	0	0	0	0	0	0	0	0	0	0	0	0	0	0	0	0	0	0	0	0	0	0	0
0	0	0	0	0	0	0	0	0	0	0	0	0	0	0	0	0	0	0	0	0	0	0	0	0	0	0	0	0	0	0
0	0	0	0	0	0	0	0	0	0	0	0	0	0	0	0	0	0	0	0	0	0	0	0	0	0	0	0	0	0	0
0	0	0	0	0	0	0	0	0	0	0	0	0	0	0	0	0	0	0	0	0	0	0	0	0	0	0	0	0	0	0
0	0	0	0	0	0	0	0	0	0	0	0	0	0	0	0	0	0	0	0	0	0	0	0	0	0	0	0	0	0	0
0	0	0	0	0	0	0	0	0	0	0	0	0	0	0	0	0	0	0	0	0	0	0	0	0	0	0	0	0	0	0
0	0	0	0	0	0	0	0	0	0	0	0	0	0	0	0	0	0	0	0	0	0	0	0	0	0	0	0	0	0	0
0	0	0	0	0	0	0	0	0	0	0	0	0	0	0	0	0	0	0	0	0	0	0	0	0	0	0	0	0	0	0
0	0	0	0	0	0	0	0	0	0	0	0	0	0	0	0	0	0	0	0	0	0	0	0	0	0	0	0	0	0	0
0	0	0	0	0	0	0	0	0	0	0	0	0	0	0	0	0	0	0	0	0	0	0	0	0	0	0	0	0	0	0
0	0	0	0	0	0	0	0	0	0	0	0	0	0	0	0	0	0	0	0	0	0	0	0	0	0	0	0	0	0	0
0	0	0	0	0	0	0	0	0	0	0	0	0	0	0	0	0	0	0	0	0	0	0	0	0	0	0	0	0	0	0
0	0	0	0	0	0	0	0	0	0	0	0	0	0	0	0	0	0	0	0	0	0	0	0	0	0	0	0	0	0	0
0	0	0	0	0	0	0	0	0	0	0	0	0	0	0	0	0	0	0	0	0	0	0	0	0	0	0	0	0	0	0
0	0	0	0	0	0	0	0	0	0	0	0	0	0	0	0	0	0	0	0	0	0	0	0	0	0	0	0	0	0	0
0	0	0	0	0	0	0	0	0	0	0	0	0	0	0	0	0	0	0	0	0	0	0	0	0	0	0	0	0	0	0
0	0	0	0	0	0	0	0	0	0	0	0	0	0	0	0	0	0	0	0	0	0	0	0	0	0	0	0	0	0	0
0	0	0	0	0	0	0	0	0	0	0	0	0	0	0	0	0	0	0	0	0	0	0	0	0	0	0	0	0	0	0
0	0	0	0	0	0	0	0	0	0	0	0	0	0	0	0	0	0	0	0	0	0	0	0	0	0	0	0	0	0	0
0	0	0	0	0	0	0	0	0	0	0	0	0	0	0	0	0	0	0	0	0	0	0	0	0	0	0	0	0	0	0
0	0	0	0	0	0	0	0	0	0	0	0	0	0	0	0	0	0	0	0	0	0	0	0	0	0	0	0	0	0	0
0	0	0	0	0	0	0	0	0	0	0	0	0	0	0	0	0	0	0	0	0	0	0	0	0	0	0	0	0	0	0
0	0	0	0	0	0	0	0	0	0	0	0	0	0	0	0	0	0	0	0	0	0	0	0	0	0	0	0	0	0	0
0	0	0	0	0	0	0	0	0	0	0	0	0	0	0	0	0	0	0	0	0	0	0	0	0	0	0	0	0	0	0
0	0	0	0	0	0	0	0	0	0	0	0	0	0	0	0	0	0	0	0	0	0	0	0	0	0	0	0	0	0	0
0	0	0	0	0	0	0	0	0	0	0	0	0	0	0	0	0	0	0	0	0	0	0	0	0	0	0	0	0	0	0
0	0	0	0	0	0	0	0	0	0	0	0	0	0	0	0	0	0	0	0	0	0	0	0	0	0	0	0	0	0	0
0	0	0	0	0	0	0	0	0	0	0	0	0	0	0	0	0	0	0	0	0	0	0	0	0	0	0	0	0	0	0
0	0	0	0	0	0	0	0	0	0	0	0	0	0	0	0	0	0	0	0	0	0	0	0	0	0	0	0	0	0	0
0	0	0	0	0	0	0	0	0	0	0	0	0	0	0	0	0	0	0	0	0	0	0	0	0	0	0	0	0	0	0
0	0	0	0	0	0	0	0	0	0	0	0	0	0	0	0	0	0	0	0	0	0	0	0	0	0	0	0	0	0	0
0	0	0	0	0	0	0	0	0	0	0	0	0	0	0	0	0	0	0	0	0	0	0	0	0	0	0	0	0	0	0
0	0	0	0	0	0	0	0	0	0	0	0	0	0	0	0	0	0	0	0	0	0	0	0	0	0	0	0	0	0	0
0	0	0	0	0	0	0	0	0	0	0	0	0	0	0	0	0	0	0	0	0	0	0	0	0	0	0	0	0	0	0
0	0	0	0	0	0	0	0	0	0	0	0	0	0	0	0	0	0	0	0	0	0	0	0	0	0	0	0	0	0	0
0	0	0	0	0	0	0	0	0	0	0	0	0	0	0	0	0	0	0	0	0	0	0	0	0	0	0	0	0	0	0
0	0	0	0	0	0	0	0	0	0	0	0	0	0	0	0	0	0	0	0	0	0	0	0	0	0	0	0	0	0	0
0	0	0	0	0	0	0	0	0	0	0	0	0	0	0	0	0	0	0	0	0	0	0	0	0	0	0	0	0	0	0
0	0	0	0	0	0	0	0	0	0	0	0	0	0	0	0	0	0	0	0	0	0	0	0	0	0	0	0	0	0	0
0	0	0	0	0	0	0	0	0	0	0	0	0	0	0	0	0	0	0	0	0	0	0	0	0	0	0	0	0	0	0
0	0	0	0	0	0	0	0	0	0	0	0	0	0	0	0	0	0	0	0	0	0	0	0	0	0	0	0	0	0	0
0	0	0	0	0	0	0	0	0	0	0	0	0	0	0	0	0	0	0	0	0	0	0	0	0	0	0	0	0	0	0
0	0	0	0	0	0	0	0	0	0	0	0	0	0	0	0	0	0	0	0	0	0	0	0	0	0	0	0	0	0	0
0	0	0	0	0	0	0	0	0	0	0	0	0	0	0	0	0	0	0	0	0	0	0	0	0	0	0	0	0	0	0
0	0	0	0	0	0	0	0	0	0	0	0	0	0	0	0	0	0	0	0	0	0	0	0	0	0	0	0	0	0	0
0	0	0	0	0	0	0	0	0	0	0	0	0	0	0	0	0	0	0	0	0	0	0	0	0	0	0	0	0	0	0
0	0	0	0	0	0	0	0	0	0	0	0	0	0	0	0	0	0	0	0	0	0	0	0	0	0	0	0	0	0	0
0	0	0	0	0	0	0	0	0	0	0	0	0	0	0	0	0	0	0	0	0	0	0	0	0	0	0	0	0	0	0
0	0	0	0	0	0	0	0	0	0	0	0	0	0	0	0	0	0	0	0	0	0	0	0	0	0	0	0	0	0	0
0	0	0	0	0	0	0	0	0	0	0	0	0	0	0	0	0	0	0	0	0	0	0	0	0	0	0	0	0	0	0
0	0	0	0	0	0	0	0	0	0	0	0	0	0	0	0	0	0	0	0	0	0	0	0	0	0	0	0	0	0	0
0	0	0	0	0	0	0	0	0	0	0	0	0	0	0	0	0	0	0	0	0	0	0	0	0	0	0	0	0	0	0
0	0	0	0	0	0	0	0	0	0	0	0	0	0	0	0	0	0	0	0	0	0	0	0	0	0	0	0	0	0	0
0	0	0	0	0	0	0	0	0	0	0	0	0	0	0	0	0	0	0	0	0	0	0	0	0	0	0	0	0	0	0
0	0	0	0	0	0	0	0	0	0	0	0	0	0	0	0	0	0	0	0	0	0	0	0	0	0	0	0	0	0	0
0	0	0	0	0	0	0	0	0	0	0	0	0	0	0	0	0	0	0	0	0	0	0	0	0	0	0	0	0	0	0
0	0	0	0	0	0	0	0	0	0	0	0	0	0	0	0	0	0	0	0	0	0	0	0	0	0	0	0	0	0	0
0	0	0	0	0	0	0	0	0	0	0	0	0	0	0	0	0	0	0	0	0	0	0	0	0	0	0	0	0	0	0
0	0	0	0	0	0	0	0	0	0	0	0	0	0	0	0	0	0	0	0	0	0	0	0	0	0	0	0	0	0	0
0	0	0	0	0	0	0	0	0	0	0	0	0	0	0	0	0	0	0	0	0	0	0	0	0	0	0	0	0	0	0
0	0	0	0	0	0	0	0	0	0	0	0	0	0	0	0	0	0	0	0	0	0	0	0	0	0	0	0	0	0	0
0	0	0	0	0	0	0	0	0	0	0	0	0	0	0	0	0	0	0	0	0	0	0	0	0	0	0	0	0	0	0
0	0	0	0	0	0	0	0	0	0	0	0	0	0	0	0	0	0	0	0	0	0	0	0	0	0	0	0	0	0	0
0	0	0	0	0	0	0	0	0	0	0	0	0	0	0	0	0	0	0	0	0	0	0	0	0	0	0	0	0	0	0
0	0	0	0	0	0	0	0	0	0	0	0	0	0	0	0	0	0	0	0	0	0	0	0	0	0	0	0	0	0	0
0	0	0	0	0	0	0	0	0	0	0	0	0	0	0	0	0	0	0	0	0	0	0	0	0	0	0	0	0	0	0
0	0	0	0	0	0	0	0	0	0	0	0	0	0	0	0	0	0	0	0	0	0	0	0	0	0	0	0	0	0	0
0	0	0	0	0	0	0	0	0	0	0	0	0	0	0	0	0	0	0	0	0	0	0	0	0	0	0	0	0	0	0
0	0	0	0	0	0	0	0	0	0	0	0	0	0	0	0	0	0	0	0	0	0	0	0	0	0	0	0	0	0	0
0	0	0	0	0	0	0	0	0	0	0	0	0	0	0	0	0	0	0	0	0	0	0	0	0	0	0	0	0	0	0
0	0	0	0	0	0	0	0	0	0	0	0	0	0	0	0	0	0	0	0	0	0	0	0	0	0	0	0	0	0	0
0	0	0	0	0	0	0	0	0	0	0	0	0	0	0	0	0	0	0	0	0	0	0	0	0	0	0	0	0	0	0
0	0	0	0	0	0	0	0	0	0	0	0	0	0	0	0	0	0	0	0	0	0	0	0	0	0	0	0	0	0	0
0	0	0	0	0	0	0	0	0	0	0	0	0	0	0	0	0	0	0	0	0	0	0	0	0	0	0	0	0	0	0
0	0	0	0	0	0	0	0	0	0	0	0	0	0	0	0	0	0	0	0	0	0	0	0	0	0	0	0	0	0	0
0	0	0	0	0	0	0	0	0	0	0	0	0	0	0	0	0	0	0	0	0	0	0	0	0	0	0	0	0	0	0
0	0	0	0	0	0	0	0	0	0	0	0	0	0	0	0	0	0	0	0	0	0	0	0	0	0	0	0	0	0	0
0	0	0	0	0	0	0	0	0	0	0	0	0	0	0	0	0	0	0	0	0	0	0	0	0	0	0	0	0	0	0
0	0	0	0	0	0	0	0	0	0	0	0	0	0	0	0	0	0	0	0	0	0	0	0	0	0	0	0	0	0	0
0	0	0	0	0	0	0	0	0	0	0	0	0	0	0	0	0	0	0	0	0	0	0	0	0	0	0	0	0	0	0
0	0	0	0	0	0	0	0	0	0	0	0	0	0	0	0	0	0	0	0	0	0	0	0	0	0	0	0	0	0	0
0	0	0	0	0	0	0	0	0	0	0	0	0	0	0	0	0	0	0	0	0	0	0	0	0	0	0	0	0	0	0
0	0	0	0	0	0	0	0	0	0	0	0	0	0	0	0	0	0	0	0	0	0	0	0	0	0	0	0	0	0	0
0	0	0	0	0	0	0	0	0	0	0	0	0	0	0	0	0	0	0	0	0	0	0	0	0	0	0	0	0	0	0
0	0	0	0	0	0	0	0	0	0	0	0	0	0	0	0	0	0	0	0	0	0	0	0	0	0	0	0	0	0	0
0	0	0	0	0	0	0	0	0	0	0	0	0	0	0	0	0	0	0	0	0	0	0	0	0	0	0	0	0	0	0
0	0	0	0	0	0	0	0	0	0	0	0	0	0	0	0	0	0	0	0	0	0	0	0	0	0	0	0	0	0	0
0	0	0	0	0	0	0	0	0	0	0	0	0	0	0	0	0	0	0	0	0	0	0	0	0	0	0	0	0	0	0
0	0	0	0	0	0	0	0	0	0	0	0	0	0	0	0	0	0	0	0	0	0	0	0	0	0	0	0	0	0	0
0	0	0	0	0	0	0	0	0	0	0	0	0	0	0	0	0	0	0	0	0	0	0	0	0	0	0	0	0	0	0
0	0	0	0	0	0	0	0	0	0	0	0	0	0	0	0	0	0	0	0	0	0	0	0	0	0	0	0	0	0	0
0	0	0	0	0	0	0	0	0	0	0	0	0	0	0	0	0	0	0	0	0	0	0	0	0	0	0	0	0	0	0
0	0	0	0	0	0	0	0	0	0	0	0	0	0	0	0	0	0	0	0	0	0	0	0	0	0	0	0	0	0	0
0	0	0	0	0	0	0	0	0	0	0	0	0	0	0	0	0	0	0	0	0	0	0	0	0	0	0	0	0	0	0
0	0	0	0	0	0	0	0	0	0	0	0	0	0	0	0	0	0	0	0	0	0	0	0	0	0	0	0	0	0	0
0	0	0	0	0	0	0	0	0	0	0	0	0	0	0	0	0	0	0	0	0	0	0	0	0	0	0	0	0	0	0
0	0	0	0	0	0	0	0	0	0	0	0	0	0	0	0	0	0	0	0	0	0	0	0	0	0	0	0	0	0	0
0	0	0	0	0	0	0	0	0	0	0	0	0	0	0	0	0	0	0	0	0	0	0	0	0	0	0	0	0	0	0
0	0	0	0	0	0	0	0	0	0	0	0	0	0	0	0	0	0	0	0	0	0	0	0	0	0	0	0	0	0	0
0	0	0	0	0	0	0	0	0	0	0	0	0	0	0	0	0	0	0	0	0	0	0	0	0	0	0	0	0	0	0
0	0	0	0	0	0	0	0	0	0	0	0	0	0	0	0	0	0	0	0	0	0	0	0	0	0	0	0	0	0	0
0	0	0	0	0	0	0	0	0	0	0	0	0	0	0	0	0	0	0	0	0	0	0	0	0	0	0	0	0	0	0
0	0	0	0	0	0	0	0	0	0	0	0	0	0	0	0	0	0	0	0	0	0	0	0	0	0	0	0	0	0	0
0	0	0	0	0	0	0	0	0	0	0	0	0	0	0	0	0	0	0	0	0	0	0	0	0	0	0	0	0	0	0
0	0	0	0	0	0	0	0	0	0	0	0	0	0	0	0	0	0	0	0	0	0	0	0	0	0	0	0	0	0	0
0	0	0	0	0	0	0	0	0	0	0	0	0	0	0	0	0	0	0	0	0	0	0	0	0	0	0	0	0	0	0
0	0	0	0	0	0	0	0	0	0	0	0	0	0	0	0	0	0	0	0	0	0	0	0	0	0	0	0	0	0	0
0	0	0	0	0	0	0	0	0	0	0	0	0	0	0	0	0	0	0	0	0	0	0	0	0	0	0	0	0	0	0
0	0	0	0	0	0	0	0	0	0	0	0	0	0	0	0	0	0	0	0	0	0	0	0	0	0	0	0	0	0	0
0	0	0	0	0	0	0	0	0	0	0	0	0	0	0	0	0	0	0	0	0	0	0	0	0	0	0	0	0	0	0
0	0	0	0	0	0	0	0	0	0	0	0	0	0	0	0	0	0	0	0	0	0	0	0	0	0	0	0	0	0	0
0	0	0	0	0	0	0	0	0	0	0	0	0	0	0	0	0	0	0	0	0	0	0	0	0	0	0	0	0	0	0
0	0	0	0	0	0	0	0	0	0	0	0	0	0	0	0	0	0	0	0	0	0	0	0	0	0	0	0	0	0	0
0	0	0	0	0	0	0	0	0	0	0	0	0	0	0	0	0	0	0	0	0	0	0	0	0	0	0	0	0	0	0
0	0	0	0	0	0	0	0	0	0	0	0	0	0	0	0	0	0	0	0	0	0	0	0	0	0	0	0	0	0	0
0	0	0	0	0	0	0	0	0	0	0	0	0	0	0	0	0	0	0	0	0	0	0	0	0	0	0	0	0	0	0
0	0	0	0	0	0	0	0	0	0	0	0	0	0	0	0	0	0	0	0	0	0	0	0	0	0	0	0	0	0	0
0	0	0	0	0	0	0	0	0	0	0	0	0	0	0	0	0	0	0	0	0	0	0	0	0	0	0	0	0	0	0
0	0	0	0	0	0	0	0	0	0	0	0	0	0	0	0	0	0	0	0	0	0	0	0	0	0	0	0	0	0	0
0	0	0	0	0	0	0	0	0	0	0	0	0	0	0	0	0	0	0	0	0	0	0	0	0	0	0	0	0	0	0
0	0	0	0	0	0	0	0	0	0	0	0	0	0	0	0	0	0	0	0	0	0	0	0	0	0	0	0	0	0	0
0	0	0	0	0	0	0	0	0	0	0	0	0	0	0	0	0	0	0	0	0	0	0	0	0	0	0	0	0	0	0
0	0	0	0	0	0	0	0	0	0	0	0	0	0	0	0	0	0	0	0	0	0	0	0	0	0	0	0	0	0	0
0	0	0	0	0	0	0	0	0	0	0	0	0	0	0	0	0	0	0	0	0	0	0	0	0	0	0	0	0	0	0
0	0	0	0	0	0	0	0	0	0	0	0	0	0	0	0	0	0	0	0	0	0	0	0	0	0	0	0	0	0	0
0	0	0	0	0	0	0	0	0	0	0	0	0	0	0	0	0	0	0	0	0	0	0	0	0	0	0	0	0	0	0
0	0	0	0	0	0	0	0	0	0	0	0	0	0	0	0	0	0	0	0	0	0	0	0	0	0	0	0	0	0	0
0	0	0	0	0	0	0	0	0	0	0	0	0	0	0	0	0	0	0	0	0	0	0	0	0	0	0	0	0	0	0
0	0	0	0	0	0	0	0	0	0	0	0	0	0	0	0	0	0	0	0	0	0	0	0	0	0	0	0	0	0	0
0	0	0	0	0	0	0	0	0	0	0	0	0	0	0	0	0	0	0	0	0	0	0	0	0	0	0	0	0	0	0
0	0	0	0	0	0	0	0	0	0	0	0	0	0	0	0	0	0	0	0	0	0	0	0	0	0	0	0	0	0	0
0	0	0	0	0	0	0	0	0	0	0	0	0	0	0	0	0	0	0	0	0	0	0	0	0	0	0	0	0	0	0
0	0	0	0	0	0	0	0	0	0	0	0	0	0	0	0	0	0	0	0	0	0	0	0	0	0	0	0	0	0	0
0	0	0	0	0	0	0	0	0	0	0	0	0	0	0	0	0	0	0	0	0	0	0	0	0	0	0	0	0	0	0
0	0	0	0	0	0	0	0	0	0	0	0	0	0	0	0	0	0	0	0	0	0	0	0	0	0	0	0	0	0	0
0	0	0	0	0	0	0	0	0	0	0	0	0	0	0	0	0	0	0	0	0	0	0	0	0	0	0	0	0	0	0
0	0	0	0	0	0	0	0	0	0	0	0	0	0	0	0	0	0	0	0	0	0	0	0	0	0	0	0	0	0	0
0	0	0	0	0	0	0	0	0	0	0	0	0	0	0	0	0	0	0	0	0	0	0	0	0	0	0	0	0	0	0
0	0	0	0	0	0	0	0	0	0	0	0	0	0	0	0	0	0	0	0	0	0	0	0	0	0	0	0	0	0	0
0	0	0	0	0	0	0	0	0	0	0	0	0	0	0	0	0	0	0	0	0	0	0	0	0	0	0	0	0	0	0
0	0	0	0	0	0	0	0	0	0	0	0	0	0	0	0	0	0	0	0	0	0	0	0	0	0	0	0	0	0	0
0	0	0	0	0	0	0	0	0	0	0	0	0	0	0	0	0	0	0	0	0	0	0	0	0	0	0	0	0	0	0
0	0	0	0	0	0	0	0	0	0	0	0	0	0	0	0	0	0	0	0	0	0	0	0	0	0	0	0	0	0	0
0	0	0	0	0	0	0	0	0	0	0	0	0	0	0	0	0	0	0	0	0	0	0	0	0	0	0	0	0	0	0
0	0	0	0	0	0	0	0	0	0	0	0	0	0	0	0	0	0	0	0	0	0	0	0	0	0	0	0	0	0	0
0	0	0	0	0	0	0	0	0	0	0	0	0	0	0	0	0	0	0	0	0	0	0	0	0	0	0	0	0	0	0
0	0	0	0	0	0	0	0	0	0	0	0	0	0	0	0	0	0	0	0	0	0	0	0	0	0	0	0	0	0	0
0	0	0	0	0	0	0	0	0	0	0	0	0	0	0	0	0	0	0	0	0	0	0	0	0	0	0	0	0	0	0
0	0	0	0	0	0	0	0	0	0	0	0	0	0	0	0	0	0	0	0	0	0	0	0	0	0	0	0	0	0	0
0	0	0	0	0	0	0	0	0	0	0	0	0	0	0	0	0	0	0	0	0	0	0	0	0	0	0	0	0	0	0
0	0	0	0	0	0	0	0	0	0	0	0	0	0	0	0	0	0	0	0	0	0	0	0	0	0	0	0	0	0	0
0	0	0	0	0	0	0	0	0	0	0	0	0	0	0	0	0	0	0	0	0	0	0	0	0	0	0	0	0	0	0
0	0	0	0	0	0	0	0	0	0	0	0	0	0	0	0	0	0	0	0	0	0	0	0	0	0	0	0	0	0	0
0	0	0	0	0	0	0	0	0	0	0	0	0	0	0	0	0	0	0	0	0	0	0	0	0	0	0	0	0	0	0
0	0	0	0	0	0	0	0	0	0	0	0	0	0	0	0	0	0	0	0	0	0	0	0	0	0	0	0	0	0	0
0	0	0	0	0	0	0	0	0	0	0	0	0	0	0	0	0	0	0	0	0	0	0	0	0	0	0	0	0	0	0
0	0	0	0	0	0	0	0	0	0	0	0	0	0	0	0	0	0	0	0	0	0	0	0	0	0	0	0	0	0	0
0	0	0	0	0	0	0	0	0	0	0	0	0	0	0	0	0	0	0	0	0	0	0	0	0	0	0	0	0	0	0
0	0	0	0	0	0	0	0	0	0	0	0	0	0	0	0	0	0	0	0	0	0	0	0	0	0	0	0	0	0	0
0	0	0	0	0	0	0	0	0	0	0	0	0	0	0	0	0	0	0	0	0	0	0	0	0	0	0	0	0	0	0
0	0	0	0	0	0	0	0	0	0	0	0	0	0	0	0	0	0	0	0	0	0	0	0	0	0	0	0	0	0	0
0	0	0	0	0	0	0	0	0	0	0	0	0	0	0	0	0	0	0	0	0	0	0	0	0	0	0	0	0	0	0
0	0	0	0	0	0	0	0	0	0	0	0	0	0	0	0	0	0	0	0	0	0	0	0	0	0	0	0	0	0	0
0	0	0	0	0	0	0	0	0	0	0	0	0	0	0	0	0	0	0	0	0	0	0	0	0	0	0	0	0	0	0
0	0	0	0	0	0	0	0	0	0	0	0	0	0	0	0	0	0	0	0	0	0	0	0	0	0	0	0	0	0	0
0	0	0	0	0	0	0	0	0	0	0	0	0	0	0	0	0	0	0	0	0	0	0	0	0	0	0	0	0	0	0
0	0	0	0	0	0	0	0	0	0	0	0	0	0	0	0	0	0	0	0	0	0	0	0	0	0	0	0	0	0	0
0	0	0	0	0	0	0	0	0	0	0	0	0	0	0	0	0	0	0	0	0	0	0	0	0	0	0	0	0	0	0
0	0	0	0	0	0	0	0	0	0	0	0	0	0	0	0	0	0	0	0	0	0	0	0	0	0	0	0	0	0	0
0	0	0	0	0	0	0	0	0	0	0	0	0	0	0	0	0	0	0	0	0	0	0	0	0	0	0	0	0	0	0
0	0	0	0	0	0	0	0	0	0	0	0	0	0	0	0	0	0	0	0	0	0	0	0	0	0	0	0	0	0	0
0	0	0	0	0	0	0	0	0	0	0	0	0	0	0	0	0	0	0	0	0	0	0	0	0	0	0	0	0	0	0
0	0	0	0	0	0	0	0	0	0	0	0	0	0	0	0	0	0	0	0	0	0	0	0	0	0	0	0	0	0	0
0	0	0	0	0	0	0	0	0	0	0	0	0	0	0	0	0	0	0	0	0	0	0	0	0	0	0	0	0	0	0
0	0	0	0	0	0	0	0	0	0	0	0	0	0	0	0	0	0	0	0	0	0	0	0	0	0	0	0	0	0	0
0	0	0	0	0	0	0	0	0	0	0	0	0	0	0	0	0	0	0	0	0	0	0	0	0	0	0	0	0	0	0
0	0	0	0	0	0	0	0	0	0	0	0	0	0	0	0	0	0	0	0	0	0	0	0	0	0	0	0	0	0	0
0	0	0	0	0	0	0	0	0	0	0	0	0	0	0	0	0	0	0	0	0	0	0	0	0	0	0	0	0	0	0
0	0	0	0	0	0	0	0	0	0	0	0	0	0	0	0	0	0	0	0	0	0	0	0	0	0	0	0	0	0	0
0	0	0	0	0	0	0	0	0	0	0	0	0	0	0	0	0	0	0	0	0	0	0	0	0	0	0	0	0	0	0
0	0	0	0	0	0	0	0	0	0	0	0	0	0	0	0	0	0	0	0	0	0	0	0	0	0	0	0	0	0	0
0	0	0	0	0	0	0	0	0	0	0	0	0	0	0	0	0	0	0	0	0	0	0	0	0	0	0	0	0	0	0
0	0	0	0	0	0	0	0	0	0	0	0	0	0	0	0	0	0	0	0	0	0	0	0	0	0	0	0	0	0	0
0	0	0	0	0	0	0	0	0	0	0	0	0	0	0	0	0	0	0	0	0	0	0	0	0	0	0	0	0	0	0
0	0	0	0	0	0	0	0	0	0	0	0	0	0	0	0	0	0	0	0	0	0	0	0	0	0	0	0	0	0	0
0	0	0	0	0	0	0	0	0	0	0	0	0	0	0	0	0	0	0	0	0	0	0	0	0	0	0	0	0	0	0
0	0	0	0	0	0	0	0	0	0	0	0	0	0	0	0	0	0	0	0	0	0	0	0	0	0	0	0	0	0	0
0	0	0	0	0	0	0	0	0	0	0	0	0	0	0	0	0	0	0	0	0	0	0	0	0	0	0	0	0	0	0
0	0	0	0	0	0	0	0	0	0	0	0	0	0	0	0	0	0	0	0	0	0	0	0	0	0	0	0	0	0	0
0	0	0	0	0	0	0	0	0	0	0	0	0	0	0	0	0	0	0	0	0	0	0	0	0	0	0	0	0	0	0
0	0	0	0	0	0	0	0	0	0	0	0	0	0	0	0	0	0	0	0	0	0	0	0	0	0	0	0	0	0	0
0	0	0	0	0	0	0	0	0	0	0	0	0	0	0	0	0	0	0	0	0	0	0	0	0	0	0	0	0	0	0
0	0	0	0	0	0	0	0	0	0	0	0	0	0	0	0	0	0	0	0	0	0	0	0	0	0	0	0	0	0	0
0	0	0	0	0	0	0	0	0	0	0	0	0	0	0	0	0	0	0	0	0	0	0	0	0	0	0	0	0	0	0
0	0	0	0	0	0	0	0	0	0	0	0	0	0	0	0	0	0	0	0	0	0	0	0	0	0	0	0	0	0	0
0	0	0	0	0	0	0	0	0	0	0	0	0	0	0	0	0	0	0	0	0	0	0	0	0	0	0	0	0	0	0
0	0	0	0	0	0	0	0	0	0	0	0	0	0	0	0	0	0	0	0	0	0	0	0	0	0	0	0	0	0	0
0	0	0	0	0	0	0	0	0	0	0	0	0	0	0	0	0	0	0	0	0	0	0	0	0	0	0	0	0	0	0
0	0	0	0	0	0	0	0	0	0	0	0	0	0	0	0	0	0	0	0	0	0	0	0	0	0	0	0	0	0	0
0	0	0	0	0	0	0	0	0	0	0	0	0	0	0	0	0	0	0	0	0	0	0	0	0	0	0	0	0	0	0
0	0	0	0	0	0	0	0	0	0	0	0	0	0	0	0	0	0	0	0	0	0	0	0	0	0	0	0	0	0	0
0	0	0	0	0	0	0	0	0	0	0	0	0	0	0	0	0	0	0	0	0	0	0	0	0	0	0	0	0	0	0
0	0	0	0	0	0	0	0	0	0	0	0	0	0	0	0	0	0	0	0	0	0	0	0	0	0	0	0	0	0	0
0	0	0	0	0	0	0	0	0	0	0	0	0	0	0	0	0	0	0	0	0	0	0	0	0	0	0	0	0	0	0
0	0	0	0	0	0	0	0	0	0	0	0	0	0	0	0	0	0	0	0	0	0	0	0	0	0	0	0	0	0	0
0	0	0	0	0	0	0	0	0	0	0	0	0	0	0	0	0	0	0	0	0	0	0	0	0	0	0	0	0	0	0
0	0	0	0	0	0	0	0	0	0	0	0	0	0	0	0	0	0	0	0	0	0	0	0	0	0	0	0	0	0	0
0	0	0	0	0	0	0	0	0	0	0	0	0	0	0	0	0	0	0	0	0	0	0	0	0	0	0	0	0	0	0
0	0	0	0	0	0	0	0	0	0	0	0	0	0	0	0	0	0	0	0	0	0	0	0	0	0	0	0	0	0	0
0	0	0	0	0	0	0	0	0	0	0	0	0	0	0	0	0	0	0	0	0	0	0	0	0	0	0	0	0	0	0
0	0	0	0	0	0	0	0	0	0	0	0	0	0	0	0	0	0	0	0	0	0	0	0	0	0	0	0	0	0	0
0	0	0	0	0	0	0	0	0	0	0	0	0	0	0	0	0	0	0	0	0	0	0	0	0	0	0	0	0	0	0
0	0	0	0	0	0	0	0	0	0	0	0	0	0	0	0	0	0	0	0	0	0	0	0	0	0	0	0	0	0	0
0	0	0	0	0	0	0	0	0	0	0	0	0	0	0	0	0	0	0	0	0	0	0	0	0	0	0	0	0	0	0
0	0	0	0	0	0	0	0	0	0	0	0	0	0	0	0	0	0	0	0	0	0	0	0	0	0	0	0	0	0	0
0	0	0	0	0	0	0	0	0	0	0	0	0	0	0	0	0	0	0	0	0	0	0	0	0	0	0	0	0	0	0
0	0	0	0	0	0	0	0	0	0	0	0	0	0	0	0	0	0	0	0	0	0	0	0	0	0	0	0	0	0	0
0	0	0	0	0	0	0	0	0	0	0	0	0	0	0	0	0	0	0	0	0	0	0	0	0	0	0	0	0	0	0
0	0	0	0	0	0	0	0	0	0	0	0	0	0	0	0	0	0	0	0	0	0	0	0	0	0	0	0	0	0	0
0	0	0	0	0	0	0	0	0	0	0	0	0	0	0	0	0	0	0	0	0	0	0	0	0	0	0	0	0	0	0
0	0	0	0	0	0	0	0	0	0	0	0	0	0	0	0	0	0	0	0	0	0	0	0	0	0	0	0	0	0	0
0	0	0	0	0	0	0	0	0	0	0	0	0	0	0	0	0	0	0	0	0	0	0	0	0	0	0	0	0	0	0
0	0	0	0	0	0	0	0	0	0	0	0	0	0	0	0	0	0	0	0	0	0	0	0	0	0	0	0	0	0	0
0	0	0	0	0	0	0	0	0	0	0	0	0	0	0	0	0	0	0	0	0	0	0	0	0	0	0	0	0	0	0
0	0	0	0	0	0	0	0	0	0	0	0	0	0	0	0	0	0	0	0	0	0	0	0	0	0	0	0	0	0	0
0	0	0	0	0	0	0	0	0	0	0	0	0	0	0	0	0	0	0	0	0	0	0	0	0	0	0	0	0	0	0
0	0	0	0	0	0	0	0	0	0	0	0	0	0	0	0	0	0	0	0	0	0	0	0	0	0	0	0	0	0	0
0	0	0	0	0	0	0	0	0	0	0	0	0	0	0	0	0	0	0	0	0	0	0	0	0	0	0	0	0	0	0
0	0	0	0	0	0	0	0	0	0	0	0	0	0	0	0	0	0	0	0	0	0	0	0	0	0	0	0	0	0	0
0	0	0	0	0	0	0	0	0	0	0	0	0	0	0	0	0	0	0	0	0	0	0	0	0	0	0	0	0	0	0
0	0	0	0	0	0	0	0	0	0	0	0	0	0	0	0	0	0	0	0	0	0	0	0	0	0	0	0	0	0	0
0	0	0	0	0	0	0	0	0	0	0	0	0	0	0	0	0	0	0	0	0	0	0	0	0	0	0	0	0	0	0
0	0	0	0	0	0	0	0	0	0	0	0	0	0	0	0	0	0	0	0	0	0	0	0	0	0	0	0	0	0	0
0	0	0	0	0	0	0	0	0	0	0	0	0	0	0	0	0	0	0	0	0	0	0	0	0	0	0	0	0	0	0
0	0	0	0	0	0	0	0	0	0	0	0	0	0	0	0	0	0	0	0	0	0	0	0	0	0	0	0	0	0	0
0	0	0	0	0	0	0	0	0	0	0	0	0	0	0	0	0	0	0	0	0	0	0	0	0	0	0	0	0	0	0
0	0	0	0	0	0	0	0	0	0	0	0	0	0	0	0	0	0	0	0	0	0	0	0	0	0	0	0	0	0	0
0	0	0	0	0	0	0	0	0	0	0	0	0	0	0	0	0	0	0	0	0	0	0	0	0	0	0	0	0	0	0
0	0	0	0	0	0	0	0	0	0	0	0	0	0	0	0	0	0	0	0	0	0	0	0	0	0	0	0	0	0	0
0	0	0	0	0	0	0	0	0	0	0	0	0	0	0	0	0	0	0	0	0	0	0	0	0	0	0	0	0	0	0
0	0	0	0	0	0	0	0	0	0	0	0	0	0	0	0	0	0	0	0	0	0	0	0	0	0	0	0	0	0	0
0	0	0	0	0	0	0	0	0	0	0	0	0	0	0	0	0	0	0	0	0	0	0	0	0	0	0	0	0	0	0
0	0	0	0	0	0	0	0	0	0	0	0	0	0	0	0	0	0	0	0	0	0	0	0	0	0	0	0	0	0	0
0	0	0	0	0	0	0	0	0	0	0	0	0	0	0	0	0	0	0	0	0	0	0	0	0	0	0	0	0	0	0
0	0	0	0	0	0	0	0	0	0	0	0	0	0	0	0	0	0	0	0	0	0	0	0	0	0	0	0	0	0	0
0	0	0	0	0	0	0	0	0	0	0	0	0	0	0	0	0	0	0	0	0	0	0	0	0	0	0	0	0	0	0
0	0	0	0	0	0	0	0	0	0	0	0	0	0	0	0	0	0	0	0	0	0	0	0	0	0	0	0	0	0	0
0	0	0	0	0	0	0	0	0	0	0	0	0	0	0	0	0	0	0	0	0	0	0	0	0	0	0	0	0	0	0
0	0	0	0	0	0	0	0	0	0	0	0	0	0	0	0	0	0	0	0	0	0	0	0	0	0	0	0	0	0	0
0	0	0	0	0	0	0	0	0	0	0	0	0	0	0	0	0	0	0	0	0	0	0	0	0	0	0	0	0	0	0
0	0	0	0	0	0	0	0	0	0	0	0	0	0	0	0	0	0	0	0	0	0	0	0	0	0	0	0	0	0	0
0	0	0	0	0	0	0	0	0	0	0	0	0	0	0	0	0	0	0	0	0	0	0	0	0	0	0	0	0	0	0
0	0	0	0	0	0	0	0	0	0	0	0	0	0	0	0	0	0	0	0	0	0	0	0	0	0	0	0	0	0	0
0	0	0	0	0	0	0	0	0	0	0	0	0	0	0	0	0	0	0	0	0	0	0	0	0	0	0	0	0	0	0
0	0	0	0	0	0	0	0	0	0	0	0	0	0	0	0	0	0	0	0	0	0	0	0	0	0	0	0	0	0	0
0	0	0	0	0	0	0	0	0	0	0	0	0	0	0	0	0	0	0	0	0	0	0	0	0	0	0	0	0	0	0
0	0	0	0	0	0	0	0	0	0	0	0	0	0	0	0	0	0	0	0	0	0	0	0	0	0	0	0	0	0	0
0	0	0	0	0	0	0	0	0	0	0	0	0	0	0	0	0	0	0	0	0	0	0	0	0	0	0	0	0	0	0
0	0	0	0	0	0	0	0	0	0	0	0	0	0	0	0	0	0	0	0	0	0	0	0	0	0	0	0	0	0	0
0	0	0	0	0	0	0	0	0	0	0	0	0	0	0	0	0	0	0	0	0	0	0	0	0	0	0	0	0	0	0
0	0	0	0	0	0	0	0	0	0	0	0	0	0	0	0	0	0	0	0	0	0	0	0	0	0	0	0	0	0	0
0	0	0	0	0	0	0	0	0	0	0	0	0	0	0	0	0	0	0	0	0	0	0	0	0	0	0	0	0	0	0
0	0	0	0	0	0	0	0	0	0	0	0	0	0	0	0	0	0	0	0	0	0	0	0	0	0	0	0	0	0	0
0	0	0	0	0	0	0	0	0	0	0	0	0	0	0	0	0	0	0	0	0	0	0	0	0	0	0	0	0	0	0
0	0	0	0	0	0	0	0	0	0	0	0	0	0	0	0	0	0	0	0	0	0	0	0	0	0	0	0	0	0	0
0	0	0	0	0	0	0	0	0	0	0	0	0	0	0	0	0	0	0	0	0	0	0	0	0	0	0	0	0	0	0
0	0	0	0	0	0	0	0	0	0	0	0	0	0	0	0	0	0	0	0	0	0	0	0	0	0	0	0	0	0	0
0	0	0	0	0	0	0	0	0	0	0	0	0	0	0	0	0	0	0	0	0	0	0	0	0	0	0	0	0	0	0
0	0	0	0	0	0	0	0	0	0	0	0	0	0	0	0	0	0	0	0	0	0	0	0	0	0	0	0	0	0	0
0	0	0	0	0	0	0	0	0	0	0	0	0	0	0	0	0	0	0	0	0	0	0	0	0	0	0	0	0	0	0
0	0	0	0	0	0	0	0	0	0	0	0	0	0	0	0	0	0	0	0	0	0	0	0	0	0	0	0	0	0	0
0	0	0	0	0	0	0	0	0	0	0	0	0	0	0	0	0	0	0	0	0	0	0	0	0	0	0	0	0	0	0
0	0	0	0	0	0	0	0	0	0	0	0	0	0	0	0	0	0	0	0	0	0	0	0	0	0	0	0	0	0	0
0	0	0	0	0	0	0	0	0	0	0	0	0	0	0	0	0	0	0	0	0	0	0	0	0	0	0	0	0	0	0
0	0	0	0	0	0	0	0	0	0	0	0	0	0	0	0	0	0	0	0	0	0	0	0	0	0	0	0	0	0	0
0	0	0	0	0	0	0	0	0	0	0	0	0	0	0	0	0	0	0	0	0	0	0	0	0	0	0	0	0	0	0
0	0	0	0	0	0	0	0	0	0	0	0	0	0	0	0	0	0	0	0	0	0	0	0	0	0	0	0	0	0	0
0	0	0	0	0	0	0	0	0	0	0	0	0	0	0	0	0	0	0	0	0	0	0	0	0	0	0	0	0	0	0
0	0	0	0	0	0	0	0	0	0	0	0	0	0	0	0	0	0	0	0	0	0	0	0	0	0	0	0	0	0	0
0	0	0	0	0	0	0	0	0	0	0	0	0	0	0	0	0	0	0	0	0	0	0	0	0	0	0	0	0	0	0
0	0	0	0	0	0	0	0	0	0	0	0	0	0	0	0	0	0	0	0	0	0	0	0	0	0	0	0	0	0	0
0	0	0	0	0	0	0	0	0	0	0	0	0	0	0	0	0	0	0	0	0	0	0	0	0	0	0	0	0	0	0
0	0	0	0	0	0	0	0	0	0	0	0	0	0	0	0	0	0	0	0	0	0	0	0	0	0	0	0	0	0	0
0	0	0	0	0	0	0	0	0	0	0	0	0	0	0	0	0	0	0	0	0	0	0	0	0	0	0	0	0	0	0
0	0	0	0	0	0	0	0	0	0	0	0	0	0	0	0	0	0	0	0	0	0	0	0	0	0	0	0	0	0	0
0	0	0	0	0	0	0	0	0	0	0	0	0	0	0	0	0	0	0	0	0	0	0	0	0	0	0	0	0	0	0
0	0	0	0	0	0	0	0	0	0	0	0	0	0	0	0	0	0	0	0	0	0	0	0	0	0	0	0	0	0	0
0	0	0	0	0	0	0	0	0	0	0	0	0	0	0	0	0	0	0	0	0	0	0	0	0	0	0	0	0	0	0
0	0	0	0	0	0	0	0	0	0	0	0	0	0	0	0	0	0	0	0	0	0	0	0	0	0	0	0	0	0	0
0	0	0	0	0	0	0	0	0	0	0	0	0	0	0	0	0	0	0	0	0	0	0	0	0	0	0	0	0	0	0
0	0	0	0	0	0	0	0	0	0	0	0	0	0	0	0	0	0	0	0	0	0	0	0	0	0	0	0	0	0	0
0	0	0	0	0	0	0	0	0	0	0	0	0	0	0	0	0	0	0	0	0	0	0	0	0	0	0	0	0	0	0
0	0	0	0	0	0	0	0	0	0	0	0	0	0	0	0	0	0	0	0	0	0	0	0	0	0	0	0	0	0	0
0	0	0	0	0	0	0	0	0	0	0	0	0	0	0	0	0	0	0	0	0	0	0	0	0	0	0	0	0	0	0
0	0	0	0	0	0	0	0	0	0	0	0	0	0	0	0	0	0	0	0	0	0	0	0	0	0	0	0	0	0	0
0	0	0	0	0	0	0	0	0	0	0	0	0	0	0	0	0	0	0	0	0	0	0	0	0	0	0	0	0	0	0
0	0	0	0	0	0	0	0	0	0	0	0	0	0	0	0	0	0	0	0	0	0	0	0	0	0	0	0	0	0	0
0	0	0	0	0	0	0	0	0	0	0	0	0	0	0	0	0	0	0	0	0	0	0	0	0	0	0	0	0	0	0
0	0	0	0	0	0	0	0	0	0	0	0	0	0	0	0	0	0	0	0	0	0	0	0	0	0	0	0	0	0	0
0	0	0	0	0	0	0	0	0	0	0	0	0	0	0	0	0	0	0	0	0	0	0	0	0	0	0	0	0	0	0
0	0	0	0	0	0	0	0	0	0	0	0	0	0	0	0	0	0	0	0	0	0	0	0	0	0	0	0	0	0	0
0	0	0	0	0	0	0	0	0	0	0	0	0	0	0	0	0	0	0	0	0	0	0	0	0	0	0	0	0	0	0
0	0	0	0	0	0	0	0	0	0	0	0	0	0	0	0	0	0	0	0	0	0	0	0	0	0	0	0	0	0	0
0	0	0	0	0	0	0	0	0	0	0	0	0	0	0	0	0	0	0	0	0	0	0	0	0	0	0	0	0	0	0
0	0	0	0	0	0	0	0	0	0	0	0	0	0	0	0	0	0	0	0	0	0	0	0	0	0	0	0	0	0	0
0	0	0	0	0	0	0	0	0	0	0	0	0	0	0	0	0	0	0	0	0	0	0	0	0	0	0	0	0	0	0
0	0	0	0	0	0	0	0	0	0	0	0	0	0	0	0	0	0	0	0	0	0	0	0	0	0	0	0	0	0	0
0	0	0	0	0	0	0	0	0	0	0	0	0	0	0	0	0	0	0	0	0	0	0	0	0	0	0	0	0	0	0
0	0	0	0	0	0	0	0	0	0	0	0	0	0	0	0	0	0	0	0	0	0	0	0	0	0	0	0	0	0	0
0	0	0	0	0	0	0	0	0	0	0	0	0	0	0	0	0	0	0	0	0	0	0	0	0	0	0	0	0	0	0
0	0	0	0	0	0	0	0	0	0	0	0	0	0	0	0	0	0	0	0	0	0	0	0	0	0	0	0	0	0	0
0	0	0	0	0	0	0	0	0	0	0	0	0	0	0	0	0	0	0	0	0	0	0	0	0	0	0	0	0	0	0
0	0	0	0	0	0	0	0	0	0	0	0	0	0	0	0	0	0	0	0	0	0	0	0	0	0	0	0	0	0	0
0	0	0	0	0	0	0	0	0	0	0	0	0	0	0	0	0	0	0	0	0	0	0	0	0	0	0	0	0	0	0
0	0	0	0	0	0	0	0	0	0	0	0	0	0	0	0	0	0	0	0	0	0	0	0	0	0	0	0	0	0	0
0	0	0	0	0	0	0	0	0	0	0	0	0	0	0	0	0	0	0	0	0	0	0	0	0	0	0	0	0	0	0
0	0	0	0	0	0	0	0	0	0	0	0	0	0	0	0	0	0	0	0	0	0	0	0	0	0	0	0	0	0	0
0	0	0	0	0	0	0	0	0	0	0	0	0	0	0	0	0	0	0	0	0	0	0	0	0	0	0	0	0	0	0
0	0	0	0	0	0	0	0	0	0	0	0	0	0	0	0	0	0	0	0	0	0	0	0	0	0	0	0	0	0	0
0	0	0	0	0	0	0	0	0	0	0	0	0	0	0	0	0	0	0	0	0	0	0	0	0	0	0	0	0	0	0
0	0	0	0	0	0	0	0	0	0	0	0	0	0	0	0	0	0	0	0	0	0	0	0	0	0	0	0	0	0	0
0	0	0	0	0	0	0	0	0	0	0	0	0	0	0	0	0	0	0	0	0	0	0	0	0	0	0	0	0	0	0
0	0	0	0	0	0	0	0	0	0	0	0	0	0	0	0	0	0	0	0	0	0	0	0	0	0	0	0	0	0	0
0	0	0	0	0	0	0	0	0	0	0	0	0	0	0	0	0	0	0	0	0	0	0	0	0	0	0	0	0	0	0
0	0	0	0	0	0	0	0	0	0	0	0	0	0	0	0	0	0	0	0	0	0	0	0	0	0	0	0	0	0	0
0	0	0	0	0	0	0	0	0	0	0	0	0	0	0	0	0	0	0	0	0	0	0	0	0	0	0	0	0	0	0
0	0	0	0	0	0	0	0	0	0	0	0	0	0	0	0	0	0	0	0	0	0	0	0	0	0	0	0	0	0	0
0	0	0	0	0	0	0	0	0	0	0	0	0	0	0	0	0	0	0	0	0	0	0	0	0	0	0	0	0	0	0
0	0	0	0	0	0	0	0	0	0	0	0	0	0	0	0	0	0	0	0	0	0	0	0	0	0	0	0	0	0	0
0	0	0	0	0	0	0	0	0	0	0	0	0	0	0	0	0	0	0	0	0	0	0	0	0	0	0	0	0	0	0
0	0	0	0	0	0	0	0	0	0	0	0	0	0	0	0	0	0	0	0	0	0	0	0	0	0	0	0	0	0	0
0	0	0	0	0	0	0	0	0	0	0	0	0	0	0	0	0	0	0	0	0	0	0	0	0	0	0	0	0	0	0
0	0	0	0	0	0	0	0	0	0	0	0	0	0	0	0	0	0	0	0	0	0	0	0	0	0	0	0	0	0	0
0	0	0	0	0	0	0	0	0	0	0	0	0	0	0	0	0	0	0	0	0	0	0	0	0	0	0	0	0	0	0
0	0	0	0	0	0	0	0	0	0	0	0	0	0	0	0	0	0	0	0	0	0	0	0	0	0	0	0	0	0	0
0	0	0	0	0	0	0	0	0	0	0	0	0	0	0	0	0	0	0	0	0	0	0	0	0	0	0	0	0	0	0
0	0	0	0	0	0	0	0	0	0	0	0	0	0	0	0	0	0	0	0	0	0	0	0	0	0	0	0	0	0	0
0	0	0	0	0	0	0	0	0	0	0	0	0	0	0	0	0	0	0	0	0	0	0	0	0	0	0	0	0	0	0
0	0	0	0	0	0	0	0	0	0	0	0	0	0	0	0	0	0	0	0	0	0	0	0	0	0	0	0	0	0	0
0	0	0	0	0	0	0	0	0	0	0	0	0	0	0	0	0	0	0	0	0	0	0	0	0	0	0	0	0	0	0
0	0	0	0	0	0	0	0	0	0	0	0	0	0	0	0	0	0	0	0	0	0	0	0	0	0	0	0	0	0	0
0	0	0	0	0	0	0	0	0	0	0	0	0	0	0	0	0	0	0	0	0	0	0	0	0	0	0	0	0	0	0
0	0	0	0	0	0	0	0	0	0	0	0	0	0	0	0	0	0	0	0	0	0	0	0	0	0	0	0	0	0	0
0	0	0	0	0	0	0	0	0	0	0	0	0	0	0	0	0	0	0	0	0	0	0	0	0	0	0	0	0	0	0
0	0	0	0	0	0	0	0	0	0	0	0	0	0	0	0	0	0	0	0	0	0	0	0	0	0	0	0	0	0	0
0	0	0	0	0	0	0	0	0	0	0	0	0	0	0	0	0	0	0	0	0	0	0	0	0	0	0	0	0	0	0
0	0	0	0	0	0	0	0	0	0	0	0	0	0	0	0	0	0	0	0	0	0	0	0	0	0	0	0	0	0	0
0	0	0	0	0	0	0	0	0	0	0	0	0	0	0	0	0	0	0	0	0	0	0	0	0	0	0	0	0	0	0
0	0	0	0	0	0	0	0	0	0	0	0	0	0	0	0	0	0	0	0	0	0	0	0	0	0	0	0	0	0	0
0	0	0	0	0	0	0	0	0	0	0	0	0	0	0	0	0	0	0	0	0	0	0	0	0	0	0	0	0	0	0
0	0	0	0	0	0	0	0	0	0	0	0	0	0	0	0	0	0	0	0	0	0	0	0	0	0	0	0	0	0	0
0	0	0	0	0	0	0	0	0	0	0	0	0	0	0	0	0	0	0	0	0	0	0	0	0	0	0	0	0	0	0
0	0	0	0	0	0	0	0	0	0	0	0	0	0	0	0	0	0	0	0	0	0	0	0	0	0	0	0	0	0	0
0	0	0	0	0	0	0	0	0	0	0	0	0	0	0	0	0	0	0	0	0	0	0	0	0	0	0	0	0	0	0
0	0	0	0	0	0	0	0	0	0	0	0	0	0	0	0	0	0	0	0	0	0	0	0	0	0	0	0	0	0	0
0	0	0	0	0	0	0	0	0	0	0	0	0	0	0	0	0	0	0	0	0	0	0	0	0	0	0	0	0	0	0
0	0	0	0	0	0	0	0	0	0	0	0	0	0	0	0	0	0	0	0	0	0	0	0	0	0	0	0	0	0	0
0	0	0	0	0	0	0	0	0	0	0	0	0	0	0	0	0	0	0	0	0	0	0	0	0	0	0	0	0	0	0
0	0	0	0	0	0	0	0	0	0	0	0	0	0	0	0	0	0	0	0	0	0	0	0	0	0	0	0	0	0	0
0	0	0	0	0	0	0	0	0	0	0	0	0	0	0	0	0	0	0	0	0	0	0	0	0	0	0	0	0	0	0
0	0	0	0	0	0	0	0	0	0	0	0	0	0	0	0	0	0	0	0	0	0	0	0	0	0	0	0	0	0	0
0	0	0	0	0	0	0	0	0	0	0	0	0	0	0	0	0	0	0	0	0	0	0	0	0	0	0	0	0	0	0
0	0	0	0	0	0	0	0	0	0	0	0	0	0	0	0	0	0	0	0	0	0	0	0	0	0	0	0	0	0	0
0	0	0	0	0	0	0	0	0	0	0	0	0	0	0	0	0	0	0	0	0	0	0	0	0	0	0	0	0	0	0
0	0	0	0	0	0	0	0	0	0	0	0	0	0	0	0	0	0	0	0	0	0	0	0	0	0	0	0	0	0	0
0	0	0	0	0	0	0	0	0	0	0	0	0	0	0	0	0	0	0	0	0	0	0	0	0	0	0	0	0	0	0
0	0	0	0	0	0	0	0	0	0	0	0	0	0	0	0	0	0	0	0	0	0	0	0	0	0	0	0	0	0	0
0	0	0	0	0	0	0	0	0	0	0	0	0	0	0	0	0	0	0	0	0	0	0	0	0	0	0	0	0	0	0
0	0	0	0	0	0	0	0	0	0	0	0	0	0	0	0	0	0	0	0	0	0	0	0	0	0	0	0	0	0	0
0	0	0	0	0	0	0	0	0	0	0	0	0	0	0	0	0	0	0	0	0	0	0	0	0	0	0	0	0	0	0
0	0	0	0	0	0	0	0	0	0	0	0	0	0	0	0	0	0	0	0	0	0	0	0	0	0	0	0	0	0	0
0	0	0	0	0	0	0	0	0	0	0	0	0	0	0	0	0	0	0	0	0	0	0	0	0	0	0	0	0	0	0
0	0	0	0	0	0	0	0	0	0	0	0	0	0	0	0	0	0	0	0	0	0	0	0	0	0	0	0	0	0	0
0	0	0	0	0	0	0	0	0	0	0	0	0	0	0	0	0	0	0	0	0	0	0	0	0	0	0	0	0	0	0
0	0	0	0	0	0	0	0	0	0	0	0	0	0	0	0	0	0	0	0	0	0	0	0	0	0	0	0	0	0	0
0	0	0	0	0	0	0	0	0	0	0	0	0	0	0	0	0	0	0	0	0	0	0	0	0	0	0	0	0	0	0
0	0	0	0	0	0	0	0	0	0	0	0	0	0	0	0	0	0	0	0	0	0	0	0	0	0	0	0	0	0	0
0	0	0	0	0	0	0	0	0	0	0	0	0	0	0	0	0	0	0	0	0	0	0	0	0	0	0	0	0	0	0
0	0	0	0	0	0	0	0	0	0	0	0	0	0	0	0	0	0	0	0	0	0	0	0	0	0	0	0	0	0	0
0	0	0	0	0	0	0	0	0	0	0	0	0	0	0	0	0	0	0	0	0	0	0	0	0	0	0	0	0	0	0
0	0	0	0	0	0	0	0	0	0	0	0	0	0	0	0	0	0	0	0	0	0	0	0	0	0	0	0	0	0	0
0	0	0	0	0	0	0	0	0	0	0	0	0	0	0	0	0	0	0	0	0	0	0	0	0	0	0	0	0	0	0
0	0	0	0	0	0	0	0	0	0	0	0	0	0	0	0	0	0	0	0	0	0	0	0	0	0	0	0	0	0	0
0	0	0	0	0	0	0	0	0	0	0	0	0	0	0	0	0	0	0	0	0	0	0	0	0	0	0	0	0	0	0
0	0	0	0	0	0	0	0	0	0	0	0	0	0	0	0	0	0	0	0	0	0	0	0	0	0	0	0	0	0	0
0	0	0	0	0	0	0	0	0	0	0	0	0	0	0	0	0	0	0	0	0	0	0	0	0	0	0	0	0	0	0
0	0	0	0	0	0	0	0	0	0	0	0	0	0	0	0	0	0	0	0	0	0	0	0	0	0	0	0	0	0	0
0	0	0	0	0	0	0	0	0	0	0	0	0	0	0	0	0	0	0	0	0	0	0	0	0	0	0	0	0	0	0
0	0	0	0	0	0	0	0	0	0	0	0	0	0	0	0	0	0	0	0	0	0	0	0	0	0	0	0	0	0	0
0	0	0	0	0	0	0	0	0	0	0	0	0	0	0	0	0	0	0	0	0	0	0	0	0	0	0	0	0	0	0
0	0	0	0	0	0	0	0	0	0	0	0	0	0	0	0	0	0	0	0	0	0	0	0	0	0	0	0	0	0	0
0	0	0	0	0	0	0	0	0	0	0	0	0	0	0	0	0	0	0	0	0	0	0	0	0	0	0	0	0	0	0
0	0	0	0	0	0	0	0	0	0	0	0	0	0	0	0	0	0	0	0	0	0	0	0	0	0	0	0	0	0	0
0	0	0	0	0	0	0	0	0	0	0	0	0	0	0	0	0	0	0	0	0	0	0	0	0	0	0	0	0	0	0
0	0	0	0	0	0	0	0	0	0	0	0	0	0	0	0	0	0	0	0	0	0	0	0	0	0	0	0	0	0	0
0	0	0	0	0	0	0	0	0	0	0	0	0	0	0	0	0	0	0	0	0	0	0	0	0	0	0	0	0	0	0
0	0	0	0	0	0	0	0	0	0	0	0	0	0	0	0	0	0	0	0	0	0	0	0	0	0	0	0	0	0	0
0	0	0	0	0	0	0	0	0	0	0	0	0	0	0	0	0	0	0	0	0	0	0	0	0	0	0	0	0	0	0
0	0	0	0	0	0	0	0	0	0	0	0	0	0	0	0	0	0	0	0	0	0	0	0	0	0	0	0	0	0	0
0	0	0	0	0	0	0	0	0	0	0	0	0	0	0	0	0	0	0	0	0	0	0	0	0	0	0	0	0	0	0
0	0	0	0	0	0	0	0	0	0	0	0	0	0	0	0	0	0	0	0	0	0	0	0	0	0	0	0	0	0	0
0	0	0	0	0	0	0	0	0	0	0	0	0	0	0	0	0	0	0	0	0	0	0	0	0	0	0	0	0	0	0
0	0	0	0	0	0	0	0	0	0	0	0	0	0	0	0	0	0	0	0	0	0	0	0	0	0	0	0	0	0	0
0	0	0	0	0	0	0	0	0	0	0	0	0	0	0	0	0	0	0	0	0	0	0	0	0	0	0	0	0	0	0
0	0	0	0	0	0	0	0	0	0	0	0	0	0	0	0	0	0	0	0	0	0	0	0	0	0	0	0	0	0	0
0	0	0	0	0	0	0	0	0	0	0	0	0	0	0	0	0	0	0	0	0	0	0	0	0	0	0	0	0	0	0
0	0	0	0	0	0	0	0	0	0	0	0	0	0	0	0	0	0	0	0	0	0	0	0	0	0	0	0	0	0	0
0	0	0	0	0	0	0	0	0	0	0	0	0	0	0	0	0	0	0	0	0	0	0	0	0	0	0	0	0	0	0
0	0	0	0	0	0	0	0	0	0	0	0	0	0	0	0	0	0	0	0	0	0	0	0	0	0	0	0	0	0	0
0	0	0	0	0	0	0	0	0	0	0	0	0	0	0	0	0	0	0	0	0	0	0	0	0	0	0	0	0	0	0
0	0	0	0	0	0	0	0	0	0	0	0	0	0	0	0	0	0	0	0	0	0	0	0	0	0	0	0	0	0	0
0	0	0	0	0	0	0	0	0	0	0	0	0	0	0	0	0	0	0	0	0	0	0	0	0	0	0	0	0	0	0
0	0	0	0	0	0	0	0	0	0	0	0	0	0	0	0	0	0	0	0	0	0	0	0	0	0	0	0	0	0	0
0	0	0	0	0	0	0	0	0	0	0	0	0	0	0	0	0	0	0	0	0	0	0	0	0	0	0	0	0	0	0
0	0	0	0	0	0	0	0	0	0	0	0	0	0	0	0	0	0	0	0	0	0	0	0	0	0	0	0	0	0	0
0	0	0	0	0	0	0	0	0	0	0	0	0	0	0	0	0	0	0	0	0	0	0	0	0	0	0	0	0	0	0
0	0	0	0	0	0	0	0	0	0	0	0	0	0	0	0	0	0	0	0	0	0	0	0	0	0	0	0	0	0	0
0	0	0	0	0	0	0	0	0	0	0	0	0	0	0	0	0	0	0	0	0	0	0	0	0	0	0	0	0	0	0
0	0	0	0	0	0	0	0	0	0	0	0	0	0	0	0	0	0	0	0	0	0	0	0	0	0	0	0	0	0	0
0	0	0	0	0	0	0	0	0	0	0	0	0	0	0	0	0	0	0	0	0	0	0	0	0	0	0	0	0	0	0
0	0	0	0	0	0	0	0	0	0	0	0	0	0	0	0	0	0	0	0	0	0	0	0	0	0	0	0	0	0	0
0	0	0	0	0	0	0	0	0	0	0	0	0	0	0	0	0	0	0	0	0	0	0	0	0	0	0	0	0	0	0
0	0	0	0	0	0	0	0	0	0	0	0	0	0	0	0	0	0	0	0	0	0	0	0	0	0	0	0	0	0	0
0	0	0	0	0	0	0	0	0	0	0	0	0	0	0	0	0	0	0	0	0	0	0	0	0	0	0	0	0	0	0
0	0	0	0	0	0	0	0	0	0	0	0	0	0	0	0	0	0	0	0	0	0	0	0	0	0	0	0	0	0	0
0	0	0	0	0	0	0	0	0	0	0	0	0	0	0	0	0	0	0	0	0	0	0	0	0	0	0	0	0	0	0
0	0	0	0	0	0	0	0	0	0	0	0	0	0	0	0	0	0	0	0	0	0	0	0	0	0	0	0	0	0	0
0	0	0	0	0	0	0	0	0	0	0	0	0	0	0	0	0	0	0	0	0	0	0	0	0	0	0	0	0	0	0
0	0	0	0	0	0	0	0	0	0	0	0	0	0	0	0	0	0	0	0	0	0	0	0	0	0	0	0	0	0	0
0	0	0	0	0	0	0	0	0	0	0	0	0	0	0	0	0	0	0	0	0	0	0	0	0	0	0	0	0	0	0
0	0	0	0	0	0	0	0	0	0	0	0	0	0	0	0	0	0	0	0	0	0	0	0	0	0	0	0	0	0	0
0	0	0	0	0	0	0	0	0	0	0	0	0	0	0	0	0	0	0	0	0	0	0	0	0	0	0	0	0	0	0
0	0	0	0	0	0	0	0	0	0	0	0	0	0	0	0	0	0	0	0	0	0	0	0	0	0	0	0	0	0	0
0	0	0	0	0	0	0	0	0	0	0	0	0	0	0	0	0	0	0	0	0	0	0	0	0	0	0	0	0	0	0
0	0	0	0	0	0	0	0	0	0	0	0	0	0	0	0	0	0	0	0	0	0	0	0	0	0	0	0	0	0	0
0	0	0	0	0	0	0	0	0	0	0	0	0	0	0	0	0	0	0	0	0	0	0	0	0	0	0	0	0	0	0
0	0	0	0	0	0	0	0	0	0	0	0	0	0	0	0	0	0	0	0	0	0	0	0	0	0	0	0	0	0	0
0	0	0	0	0	0	0	0	0	0	0	0	0	0	0	0	0	0	0	0	0	0	0	0	0	0	0	0	0	0	0
0	0	0	0	0	0	0	0	0	0	0	0	0	0	0	0	0	0	0	0	0	0	0	0	0	0	0	0	0	0	0
0	0	0	0	0	0	0	0	0	0	0	0	0	0	0	0	0	0	0	0	0	0	0	0	0	0	0	0	0	0	0
0	0	0	0	0	0	0	0	0	0	0	0	0	0	0	0	0	0	0	0	0	0	0	0	0	0	0	0	0	0	0
0	0	0	0	0	0	0	0	0	0	0	0	0	0	0	0	0	0	0	0	0	0	0	0	0	0	0	0	0	0	0
0	0	0	0	0	0	0	0	0	0	0	0	0	0	0	0	0	0	0	0	0	0	0	0	0	0	0	0	0	0	0
0	0	0	0	0	0	0	0	0	0	0	0	0	0	0	0	0	0	0	0	0	0	0	0	0	0	0	0	0	0	0
0	0	0	0	0	0	0	0	0	0	0	0	0	0	0	0	0	0	0	0	0	0	0	0	0	0	0	0	0	0	0
0	0	0	0	0	0	0	0	0	0	0	0	0	0	0	0	0	0	0	0	0	0	0	0	0	0	0	0	0	0	0
0	0	0	0	0	0	0	0	0	0	0	0	0	0	0	0	0	0	0	0	0	0	0	0	0	0	0	0	0	0	0
0	0	0	0	0	0	0	0	0	0	0	0	0	0	0	0	0	0	0	0	0	0	0	0	0	0	0	0	0	0	0
0	0	0	0	0	0	0	0	0	0	0	0	0	0	0	0	0	0	0	0	0	0	0	0	0	0	0	0	0	0	0
0	0	0	0	0	0	0	0	0	0	0	0	0	0	0	0	0	0	0	0	0	0	0	0	0	0	0	0	0	0	0
0	0	0	0	0	0	0	0	0	0	0	0	0	0	0	0	0	0	0	0	0	0	0	0	0	0	0	0	0	0	0
0	0	0	0	0	0	0	0	0	0	0	0	0	0	0	0	0	0	0	0	0	0	0	0	0	0	0	0	0	0	0
0	0	0	0	0	0	0	0	0	0	0	0	0	0	0	0	0	0	0	0	0	0	0	0	0	0	0	0	0	0	0
0	0	0	0	0	0	0	0	0	0	0	0	0	0	0	0	0	0	0	0	0	0	0	0	0	0	0	0	0	0	0
0	0	0	0	0	0	0	0	0	0	0	0	0	0	0	0	0	0	0	0	0	0	0	0	0	0	0	0	0	0	0
0	0	0	0	0	0	0	0	0	0	0	0	0	0	0	0	0	0	0	0	0	0	0	0	0	0	0	0	0	0	0
0	0	0	0	0	0	0	0	0	0	0	0	0	0	0	0	0	0	0	0	0	0	0	0	0	0	0	0	0	0	0
0	0	0	0	0	0	0	0	0	0	0	0	0	0	0	0	0	0	0	0	0	0	0	0	0	0	0	0	0	0	0
0	0	0	0	0	0	0	0	0	0	0	0	0	0	0	0	0	0	0	0	0	0	0	0	0	0	0	0	0	0	0
0	0	0	0	0	0	0	0	0	0	0	0	0	0	0	0	0	0	0	0	0	0	0	0	0	0	0	0	0	0	0
0	0	0	0	0	0	0	0	0	0	0	0	0	0	0	0	0	0	0	0	0	0	0	0	0	0	0	0	0	0	0
0	0	0	0	0	0	0	0	0	0	0	0	0	0	0	0	0	0	0	0	0	0	0	0	0	0	0	0	0	0	0
0	0	0	0	0	0	0	0	0	0	0	0	0	0	0	0	0	0	0	0	0	0	0	0	0	0	0	0	0	0	0
0	0	0	0	0	0	0	0	0	0	0	0	0	0	0	0	0	0	0	0	0	0	0	0	0	0	0	0	0	0	0
0	0	0	0	0	0	0	0	0	0	0	0	0	0	0	0	0	0	0	0	0	0	0	0	0	0	0	0	0	0	0
0	0	0	0	0	0	0	0	0	0	0	0	0	0	0	0	0	0	0	0	0	0	0	0	0	0	0	0	0	0	0
0	0	0	0	0	0	0	0	0	0	0	0	0	0	0	0	0	0	0	0	0	0	0	0	0	0	0	0	0	0	0
0	0	0	0	0	0	0	0	0	0	0	0	0	0	0	0	0	0	0	0	0	0	0	0	0	0	0	0	0	0	0
0	0	0	0	0	0	0	0	0	0	0	0	0	0	0	0	0	0	0	0	0	0	0	0	0	0	0	0	0	0	0
0	0	0	0	0	0	0	0	0	0	0	0	0	0	0	0	0	0	0	0	0	0	0	0	0	0	0	0	0	0	0
0	0	0	0	0	0	0	0	0	0	0	0	0	0	0	0	0	0	0	0	0	0	0	0	0	0	0	0	0	0	0
0	0	0	0	0	0	0	0	0	0	0	0	0	0	0	0	0	0	0	0	0	0	0	0	0	0	0	0	0	0	0
0	0	0	0	0	0	0	0	0	0	0	0	0	0	0	0	0	0	0	0	0	0	0	0	0	0	0	0	0	0	0
0	0	0	0	0	0	0	0	0	0	0	0	0	0	0	0	0	0	0	0	0	0	0	0	0	0	0	0	0	0	0
0	0	0	0	0	0	0	0	0	0	0	0	0	0	0	0	0	0	0	0	0	0	0	0	0	0	0	0	0	0	0
0	0	0	0	0	0	0	0	0	0	0	0	0	0	0	0	0	0	0	0	0	0	0	0	0	0	0	0	0	0	0
0	0	0	0	0	0	0	0	0	0	0	0	0	0	0	0	0	0	0	0	0	0	0	0	0	0	0	0	0	0	0
0	0	0	0	0	0	0	0	0	0	0	0	0	0	0	0	0	0	0	0	0	0	0	0	0	0	0	0	0	0	0
0	0	0	0	0	0	0	0	0	0	0	0	0	0	0	0	0	0	0	0	0	0	0	0	0	0	0	0	0	0	0
0	0	0	0	0	0	0	0	0	0	0	0	0	0	0	0	0	0	0	0	0	0	0	0	0	0	0	0	0	0	0
0	0	0	0	0	0	0	0	0	0	0	0	0	0	0	0	0	0	0	0	0	0	0	0	0	0	0	0	0	0	0
0	0	0	0	0	0	0	0	0	0	0	0	0	0	0	0	0	0	0	0	0	0	0	0	0	0	0	0	0	0	0
0	0	0	0	0	0	0	0	0	0	0	0	0	0	0	0	0	0	0	0	0	0	0	0	0	0	0	0	0	0	0
0	0	0	0	0	0	0	0	0	0	0	0	0	0	0	0	0	0	0	0	0	0	0	0	0	0	0	0	0	0	0
0	0	0	0	0	0	0	0	0	0	0	0	0	0	0	0	0	0	0	0	0	0	0	0	0	0	0	0	0	0	0
0	0	0	0	0	0	0	0	0	0	0	0	0	0	0	0	0	0	0	0	0	0	0	0	0	0	0	0	0	0	0
0	0	0	0	0	0	0	0	0	0	0	0	0	0	0	0	0	0	0	0	0	0	0	0	0	0	0	0	0	0	0
0	0	0	0	0	0	0	0	0	0	0	0	0	0	0	0	0	0	0	0	0	0	0	0	0	0	0	0	0	0	0
0	0	0	0	0	0	0	0	0	0	0	0	0	0	0	0	0	0	0	0	0	0	0	0	0	0	0	0	0	0	0
0	0	0	0	0	0	0	0	0	0	0	0	0	0	0	0	0	0	0	0	0	0	0	0	0	0	0	0	0	0	0
0	0	0	0	0	0	0	0	0	0	0	0	0	0	0	0	0	0	0	0	0	0	0	0	0	0	0	0	0	0	0
0	0	0	0	0	0	0	0	0	0	0	0	0	0	0	0	0	0	0	0	0	0	0	0	0	0	0	0	0	0	0
0	0	0	0	0	0	0	0	0	0	0	0	0	0	0	0	0	0	0	0	0	0	0	0	0	0	0	0	0	0	0
0	0	0	0	0	0	0	0	0	0	0	0	0	0	0	0	0	0	0	0	0	0	0	0	0	0	0	0	0	0	0
0	0	0	0	0	0	0	0	0	0	0	0	0	0	0	0	0	0	0	0	0	0	0	0	0	0	0	0	0	0	0
0	0	0	0	0	0	0	0	0	0	0	0	0	0	0	0	0	0	0	0	0	0	0	0	0	0	0	0	0	0	0
0	0	0	0	0	0	0	0	0	0	0	0	0	0	0	0	0	0	0	0	0	0	0	0	0	0	0	0	0	0	0
0	0	0	0	0	0	0	0	0	0	0	0	0	0	0	0	0	0	0	0	0	0	0	0	0	0	0	0	0	0	0
0	0	0	0	0	0	0	0	0	0	0	0	0	0	0	0	0	0	0	0	0	0	0	0	0	0	0	0	0	0	0
0	0	0	0	0	0	0	0	0	0	0	0	0	0	0	0	0	0	0	0	0	0	0	0	0	0	0	0	0	0	0
0	0	0	0	0	0	0	0	0	0	0	0	0	0	0	0	0	0	0	0	0	0	0	0	0	0	0	0	0	0	0
0	0	0	0	0	0	0	0	0	0	0	0	0	0	0	0	0	0	0	0	0	0	0	0	0	0	0	0	0	0	0
0	0	0	0	0	0	0	0	0	0	0	0	0	0	0	0	0	0	0	0	0	0	0	0	0	0	0	0	0	0	0
0	0	0	0	0	0	0	0	0	0	0	0	0	0	0	0	0	0	0	0	0	0	0	0	0	0	0	0	0	0	0
0	0	0	0	0	0	0	0	0	0	0	0	0	0	0	0	0	0	0	0	0	0	0	0	0	0	0	0	0	0	0
0	0	0	0	0	0	0	0	0	0	0	0	0	0	0	0	0	0	0	0	0	0	0	0	0	0	0	0	0	0	0
0	0	0	0	0	0	0	0	0	0	0	0	0	0	0	0	0	0	0	0	0	0	0	0	0	0	0	0	0	0	0
0	0	0	0	0	0	0	0	0	0	0	0	0	0	0	0	0	0	0	0	0	0	0	0	0	0	0	0	0	0	0
0	0	0	0	0	0	0	0	0	0	0	0	0	0	0	0	0	0	0	0	0	0	0	0	0	0	0	0	0	0	0
0	0	0	0	0	0	0	0	0	0	0	0	0	0	0	0	0	0	0	0	0	0	0	0	0	0	0	0	0	0	0
0	0	0	0	0	0	0	0	0	0	0	0	0	0	0	0	0	0	0	0	0	0	0	0	0	0	0	0	0	0	0
0	0	0	0	0	0	0	0	0	0	0	0	0	0	0	0	0	0	0	0	0	0	0	0	0	0	0	0	0	0	0
0	0	0	0	0	0	0	0	0	0	0	0	0	0	0	0	0	0	0	0	0	0	0	0	0	0	0	0	0	0	0
0	0	0	0	0	0	0	0	0	0	0	0	0	0	0	0	0	0	0	0	0	0	0	0	0	0	0	0	0	0	0
0	0	0	0	0	0	0	0	0	0	0	0	0	0	0	0	0	0	0	0	0	0	0	0	0	0	0	0	0	0	0
0	0	0	0	0	0	0	0	0	0	0	0	0	0	0	0	0	0	0	0	0	0	0	0	0	0	0	0	0	0	0
0	0	0	0	0	0	0	0	0	0	0	0	0	0	0	0	0	0	0	0	0	0	0	0	0	0	0	0	0	0	0
0	0	0	0	0	0	0	0	0	0	0	0	0	0	0	0	0	0	0	0	0	0	0	0	0	0	0	0	0	0	0
0	0	0	0	0	0	0	0	0	0	0	0	0	0	0	0	0	0	0	0	0	0	0	0	0	0	0	0	0	0	0
0	0	0	0	0	0	0	0	0	0	0	0	0	0	0	0	0	0	0	0	0	0	0	0	0	0	0	0	0	0	0
0	0	0	0	0	0	0	0	0	0	0	0	0	0	0	0	0	0	0	0	0	0	0	0	0	0	0	0	0	0	0
0	0	0	0	0	0	0	0	0	0	0	0	0	0	0	0	0	0	0	0	0	0	0	0	0	0	0	0	0	0	0
0	0	0	0	0	0	0	0	0	0	0	0	0	0	0	0	0	0	0	0	0	0	0	0	0	0	0	0	0	0	0
0	0	0	0	0	0	0	0	0	0	0	0	0	0	0	0	0	0	0	0	0	0	0	0	0	0	0	0	0	0	0
0	0	0	0	0	0	0	0	0	0	0	0	0	0	0	0	0	0	0	0	0	0	0	0	0	0	0	0	0	0	0
0	0	0	0	0	0	0	0	0	0	0	0	0	0	0	0	0	0	0	0	0	0	0	0	0	0	0	0	0	0	0
0	0	0	0	0	0	0	0	0	0	0	0	0	0	0	0	0	0	0	0	0	0	0	0	0	0	0	0	0	0	0
0	0	0	0	0	0	0	0	0	0	0	0	0	0	0	0	0	0	0	0	0	0	0	0	0	0	0	0	0	0	0
0	0	0	0	0	0	0	0	0	0	0	0	0	0	0	0	0	0	0	0	0	0	0	0	0	0	0	0	0	0	0
0	0	0	0	0	0	0	0	0	0	0	0	0	0	0	0	0	0	0	0	0	0	0	0	0	0	0	0	0	0	0
0	0	0	0	0	0	0	0	0	0	0	0	0	0	0	0	0	0	0	0	0	0	0	0	0	0	0	0	0	0	0
0	0	0	0	0	0	0	0	0	0	0	0	0	0	0	0	0	0	0	0	0	0	0	0	0	0	0	0	0	0	0
0	0	0	0	0	0	0	0	0	0	0	0	0	0	0	0	0	0	0	0	0	0	0	0	0	0	0	0	0	0	0
0	0	0	0	0	0	0	0	0	0	0	0	0	0	0	0	0	0	0	0	0	0	0	0	0	0	0	0	0	0	0
0	0	0	0	0	0	0	0	0	0	0	0	0	0	0	0	0	0	0	0	0	0	0	0	0	0	0	0	0	0	0
0	0	0	0	0	0	0	0	0	0	0	0	0	0	0	0	0	0	0	0	0	0	0	0	0	0	0	0	0	0	0
0	0	0	0	0	0	0	0	0	0	0	0	0	0	0	0	0	0	0	0	0	0	0	0	0	0	0	0	0	0	0
0	0	0	0	0	0	0	0	0	0	0	0	0	0	0	0	0	0	0	0	0	0	0	0	0	0	0	0	0	0	0
0	0	0	0	0	0	0	0	0	0	0	0	0	0	0	0	0	0	0	0	0	0	0	0	0	0	0	0	0	0	0
0	0	0	0	0	0	0	0	0	0	0	0	0	0	0	0	0	0	0	0	0	0	0	0	0	0	0	0	0	0	0
0	0	0	0	0	0	0	0	0	0	0	0	0	0	0	0	0	0	0	0	0	0	0	0	0	0	0	0	0	0	0
0	0	0	0	0	0	0	0	0	0	0	0	0	0	0	0	0	0	0	0	0	0	0	0	0	0	0	0	0	0	0
0	0	0	0	0	0	0	0	0	0	0	0	0	0	0	0	0	0	0	0	0	0	0	0	0	0	0	0	0	0	0
0	0	0	0	0	0	0	0	0	0	0	0	0	0	0	0	0	0	0	0	0	0	0	0	0	0	0	0	0	0	0
0	0	0	0	0	0	0	0	0	0	0	0	0	0	0	0	0	0	0	0	0	0	0	0	0	0	0	0	0	0	0
0	0	0	0	0	0	0	0	0	0	0	0	0	0	0	0	0	0	0	0	0	0	0	0	0	0	0	0	0	0	0
0	0	0	0	0	0	0	0	0	0	0	0	0	0	0	0	0	0	0	0	0	0	0	0	0	0	0	0	0	0	0
0	0	0	0	0	0	0	0	0	0	0	0	0	0	0	0	0	0	0	0	0	0	0	0	0	0	0	0	0	0	0
0	0	0	0	0	0	0	0	0	0	0	0	0	0	0	0	0	0	0	0	0	0	0	0	0	0	0	0	0	0	0
0	0	0	0	0	0	0	0	0	0	0	0	0	0	0	0	0	0	0	0	0	0	0	0	0	0	0	0	0	0	0
0	0	0	0	0	0	0	0	0	0	0	0	0	0	0	0	0	0	0	0	0	0	0	0	0	0	0	0	0	0	0
0	0	0	0	0	0	0	0	0	0	0	0	0	0	0	0	0	0	0	0	0	0	0	0	0	0	0	0	0	0	0
0	0	0	0	0	0	0	0	0	0	0	0	0	0	0	0	0	0	0	0	0	0	0	0	0	0	0	0	0	0	0
0	0	0	0	0	0	0	0	0	0	0	0	0	0	0	0	0	0	0	0	0	0	0	0	0	0	0	0	0	0	0
0	0	0	0	0	0	0	0	0	0	0	0	0	0	0	0	0	0	0	0	0	0	0	0	0	0	0	0	0	0	0
0	0	0	0	0	0	0	0	0	0	0	0	0	0	0	0	0	0	0	0	0	0	0	0	0	0	0	0	0	0	0
0	0	0	0	0	0	0	0	0	0	0	0	0	0	0	0	0	0	0	0	0	0	0	0	0	0	0	0	0	0	0
0	0	0	0	0	0	0	0	0	0	0	0	0	0	0	0	0	0	0	0	0	0	0	0	0	0	0	0	0	0	0
0	0	0	0	0	0	0	0	0	0	0	0	0	0	0	0	0	0	0	0	0	0	0	0	0	0	0	0	0	0	0
0	0	0	0	0	0	0	0	0	0	0	0	0	0	0	0	0	0	0	0	0	0	0	0	0	0	0	0	0	0	0
0	0	0	0	0	0	0	0	0	0	0	0	0	0	0	0	0	0	0	0	0	0	0	0	0	0	0	0	0	0	0
0	0	0	0	0	0	0	0	0	0	0	0	0	0	0	0	0	0	0	0	0	0	0	0	0	0	0	0	0	0	0
0	0	0	0	0	0	0	0	0	0	0	0	0	0	0	0	0	0	0	0	0	0	0	0	0	0	0	0	0	0	0
0	0	0	0	0	0	0	0	0	0	0	0	0	0	0	0	0	0	0	0	0	0	0	0	0	0	0	0	0	0	0
0	0	0	0	0	0	0	0	0	0	0	0	0	0	0	0	0	0	0	0	0	0	0	0	0	0	0	0	0	0	0
0	0	0	0	0	0	0	0	0	0	0	0	0	0	0	0	0	0	0	0	0	0	0	0	0	0	0	0	0	0	0
0	0	0	0	0	0	0	0	0	0	0	0	0	0	0	0	0	0	0	0	0	0	0	0	0	0	0	0	0	0	0
0	0	0	0	0	0	0	0	0	0	0	0	0	0	0	0	0	0	0	0	0	0	0	0	0	0	0	0	0	0	0
0	0	0	0	0	0	0	0	0	0	0	0	0	0	0	0	0	0	0	0	0	0	0	0	0	0	0	0	0	0	0
0	0	0	0	0	0	0	0	0	0	0	0	0	0	0	0	0	0	0	0	0	0	0	0	0	0	0	0	0	0	0
0	0	0	0	0	0	0	0	0	0	0	0	0	0	0	0	0	0	0	0	0	0	0	0	0	0	0	0	0	0	0
0	0	0	0	0	0	0	0	0	0	0	0	0	0	0	0	0	0	0	0	0	0	0	0	0	0	0	0	0	0	0
0	0	0	0	0	0	0	0	0	0	0	0	0	0	0	0	0	0	0	0	0	0	0	0	0	0	0	0	0	0	0
0	0	0	0	0	0	0	0	0	0	0	0	0	0	0	0	0	0	0	0	0	0	0	0	0	0	0	0	0	0	0
0	0	0	0	0	0	0	0	0	0	0	0	0	0	0	0	0	0	0	0	0	0	0	0	0	0	0	0	0	0	0
0	0	0	0	0	0	0	0	0	0	0	0	0	0	0	0	0	0	0	0	0	0	0	0	0	0	0	0	0	0	0
0	0	0	0	0	0	0	0	0	0	0	0	0	0	0	0	0	0	0	0	0	0	0	0	0	0	0	0	0	0	0
0	0	0	0	0	0	0	0	0	0	0	0	0	0	0	0	0	0	0	0	0	0	0	0	0	0	0	0	0	0	0
0	0	0	0	0	0	0	0	0	0	0	0	0	0	0	0	0	0	0	0	0	0	0	0	0	0	0	0	0	0	0
0	0	0	0	0	0	0	0	0	0	0	0	0	0	0	0	0	0	0	0	0	0	0	0	0	0	0	0	0	0	0
0	0	0	0	0	0	0	0	0	0	0	0	0	0	0	0	0	0	0	0	0	0	0	0	0	0	0	0	0	0	0
0	0	0	0	0	0	0	0	0	0	0	0	0	0	0	0	0	0	0	0	0	0	0	0	0	0	0	0	0	0	0
0	0	0	0	0	0	0	0	0	0	0	0	0	0	0	0	0	0	0	0	0	0	0	0	0	0	0	0	0	0	0
0	0	0	0	0	0	0	0	0	0	0	0	0	0	0	0	0	0	0	0	0	0	0	0	0	0	0	0	0	0	0
0	0	0	0	0	0	0	0	0	0	0	0	0	0	0	0	0	0	0	0	0	0	0	0	0	0	0	0	0	0	0
0	0	0	0	0	0	0	0	0	0	0	0	0	0	0	0	0	0	0	0	0	0	0	0	0	0	0	0	0	0	0
0	0	0	0	0	0	0	0	0	0	0	0	0	0	0	0	0	0	0	0	0	0	0	0	0	0	0	0	0	0	0
0	0	0	0	0	0	0	0	0	0	0	0	0	0	0	0	0	0	0	0	0	0	0	0	0	0	0	0	0	0	0
0	0	0	0	0	0	0	0	0	0	0	0	0	0	0	0	0	0	0	0	0	0	0	0	0	0	0	0	0	0	0
0	0	0	0	0	0	0	0	0	0	0	0	0	0	0	0	0	0	0	0	0	0	0	0	0	0	0	0	0	0	0
0	0	0	0	0	0	0	0	0	0	0	0	0	0	0	0	0	0	0	0	0	0	0	0	0	0	0	0	0	0	0
0	0	0	0	0	0	0	0	0	0	0	0	0	0	0	0	0	0	0	0	0	0	0	0	0	0	0	0	0	0	0
0	0	0	0	0	0	0	0	0	0	0	0	0	0	0	0	0	0	0	0	0	0	0	0	0	0	0	0	0	0	0
0	0	0	0	0	0	0	0	0	0	0	0	0	0	0	0	0	0	0	0	0	0	0	0	0	0	0	0	0	0	0
0	0	0	0	0	0	0	0	0	0	0	0	0	0	0	0	0	0	0	0	0	0	0	0	0	0	0	0	0	0	0
0	0	0	0	0	0	0	0	0	0	0	0	0	0	0	0	0	0	0	0	0	0	0	0	0	0	0	0	0	0	0
0	0	0	0	0	0	0	0	0	0	0	0	0	0	0	0	0	0	0	0	0	0	0	0	0	0	0	0	0	0	0
0	0	0	0	0	0	0	0	0	0	0	0	0	0	0	0	0	0	0	0	0	0	0	0	0	0	0	0	0	0	0
0	0	0	0	0	0	0	0	0	0	0	0	0	0	0	0	0	0	0	0	0	0	0	0	0	0	0	0	0	0	0
0	0	0	0	0	0	0	0	0	0	0	0	0	0	0	0	0	0	0	0	0	0	0	0	0	0	0	0	0	0	0
0	0	0	0	0	0	0	0	0	0	0	0	0	0	0	0	0	0	0	0	0	0	0	0	0	0	0	0	0	0	0
0	0	0	0	0	0	0	0	0	0	0	0	0	0	0	0	0	0	0	0	0	0	0	0	0	0	0	0	0	0	0
0	0	0	0	0	0	0	0	0	0	0	0	0	0	0	0	0	0	0	0	0	0	0	0	0	0	0	0	0	0	0
0	0	0	0	0	0	0	0	0	0	0	0	0	0	0	0	0	0	0	0	0	0	0	0	0	0	0	0	0	0	0
0	0	0	0	0	0	0	0	0	0	0	0	0	0	0	0	0	0	0	0	0	0	0	0	0	0	0	0	0	0	0
0	0	0	0	0	0	0	0	0	0	0	0	0	0	0	0	0	0	0	0	0	0	0	0	0	0	0	0	0	0	0
0	0	0	0	0	0	0	0	0	0	0	0	0	0	0	0	0	0	0	0	0	0	0	0	0	0	0	0	0	0	0
0	0	0	0	0	0	0	0	0	0	0	0	0	0	0	0	0	0	0	0	0	0	0	0	0	0	0	0	0	0	0
0	0	0	0	0	0	0	0	0	0	0	0	0	0	0	0	0	0	0	0	0	0	0	0	0	0	0	0	0	0	0
0	0	0	0	0	0	0	0	0	0	0	0	0	0	0	0	0	0	0	0	0	0	0	0	0	0	0	0	0	0	0
0	0	0	0	0	0	0	0	0	0	0	0	0	0	0	0	0	0	0	0	0	0	0	0	0	0	0	0	0	0	0
0	0	0	0	0	0	0	0	0	0	0	0	0	0	0	0	0	0	0	0	0	0	0	0	0	0	0	0	0	0	0
0	0	0	0	0	0	0	0	0	0	0	0	0	0	0	0	0	0	0	0	0	0	0	0	0	0	0	0	0	0	0
0	0	0	0	0	0	0	0	0	0	0	0	0	0	0	0	0	0	0	0	0	0	0	0	0	0	0	0	0	0	0
0	0	0	0	0	0	0	0	0	0	0	0	0	0	0	0	0	0	0	0	0	0	0	0	0	0	0	0	0	0	0
0	0	0	0	0	0	0	0	0	0	0	0	0	0	0	0	0	0	0	0	0	0	0	0	0	0	0	0	0	0	0
0	0	0	0	0	0	0	0	0	0	0	0	0	0	0	0	0	0	0	0	0	0	0	0	0	0	0	0	0	0	0
0	0	0	0	0	0	0	0	0	0	0	0	0	0	0	0	0	0	0	0	0	0	0	0	0	0	0	0	0	0	0
0	0	0	0	0	0	0	0	0	0	0	0	0	0	0	0	0	0	0	0	0	0	0	0	0	0	0	0	0	0	0
0	0	0	0	0	0	0	0	0	0	0	0	0	0	0	0	0	0	0	0	0	0	0	0	0	0	0	0	0	0	0
0	0	0	0	0	0	0	0	0	0	0	0	0	0	0	0	0	0	0	0	0	0	0	0	0	0	0	0	0	0	0
0	0	0	0	0	0	0	0	0	0	0	0	0	0	0	0	0	0	0	0	0	0	0	0	0	0	0	0	0	0	0
0	0	0	0	0	0	0	0	0	0	0	0	0	0	0	0	0	0	0	0	0	0	0	0	0	0	0	0	0	0	0
0	0	0	0	0	0	0	0	0	0	0	0	0	0	0	0	0	0	0	0	0	0	0	0	0	0	0	0	0	0	0
0	0	0	0	0	0	0	0	0	0	0	0	0	0	0	0	0	0	0	0	0	0	0	0	0	0	0	0	0	0	0
0	0	0	0	0	0	0	0	0	0	0	0	0	0	0	0	0	0	0	0	0	0	0	0	0	0	0	0	0	0	0
0	0	0	0	0	0	0	0	0	0	0	0	0	0	0	0	0	0	0	0	0	0	0	0	0	0	0	0	0	0	0
0	0	0	0	0	0	0	0	0	0	0	0	0	0	0	0	0	0	0	0	0	0	0	0	0	0	0	0	0	0	0
0	0	0	0	0	0	0	0	0	0	0	0	0	0	0	0	0	0	0	0	0	0	0	0	0	0	0	0	0	0	0
0	0	0	0	0	0	0	0	0	0	0	0	0	0	0	0	0	0	0	0	0	0	0	0	0	0	0	0	0	0	0
0	0	0	0	0	0	0	0	0	0	0	0	0	0	0	0	0	0	0	0	0	0	0	0	0	0	0	0	0	0	0
0	0	0	0	0	0	0	0	0	0	0	0	0	0	0	0	0	0	0	0	0	0	0	0	0	0	0	0	0	0	0
0	0	0	0	0	0	0	0	0	0	0	0	0	0	0	0	0	0	0	0	0	0	0	0	0	0	0	0	0	0	0
0	0	0	0	0	0	0	0	0	0	0	0	0	0	0	0	0	0	0	0	0	0	0	0	0	0	0	0	0	0	0
0	0	0	0	0	0	0	0	0	0	0	0	0	0	0	0	0	0	0	0	0	0	0	0	0	0	0	0	0	0	0
0	0	0	0	0	0	0	0	0	0	0	0	0	0	0	0	0	0	0	0	0	0	0	0	0	0	0	0	0	0	0
0	0	0	0	0	0	0	0	0	0	0	0	0	0	0	0	0	0	0	0	0	0	0	0	0	0	0	0	0	0	0
0	0	0	0	0	0	0	0	0	0	0	0	0	0	0	0	0	0	0	0	0	0	0	0	0	0	0	0	0	0	0
0	0	0	0	0	0	0	0	0	0	0	0	0	0	0	0	0	0	0	0	0	0	0	0	0	0	0	0	0	0	0
0	0	0	0	0	0	0	0	0	0	0	0	0	0	0	0	0	0	0	0	0	0	0	0	0	0	0	0	0	0	0
0	0	0	0	0	0	0	0	0	0	0	0	0	0	0	0	0	0	0	0	0	0	0	0	0	0	0	0	0	0	0
0	0	0	0	0	0	0	0	0	0	0	0	0	0	0	0	0	0	0	0	0	0	0	0	0	0	0	0	0	0	0
0	0	0	0	0	0	0	0	0	0	0	0	0	0	0	0	0	0	0	0	0	0	0	0	0	0	0	0	0	0	0
0	0	0	0	0	0	0	0	0	0	0	0	0	0	0	0	0	0	0	0	0	0	0	0	0	0	0	0	0	0	0
0	0	0	0	0	0	0	0	0	0	0	0	0	0	0	0	0	0	0	0	0	0	0	0	0	0	0	0	0	0	0
0	0	0	0	0	0	0	0	0	0	0	0	0	0	0	0	0	0	0	0	0	0	0	0	0	0	0	0	0	0	0
0	0	0	0	0	0	0	0	0	0	0	0	0	0	0	0	0	0	0	0	0	0	0	0	0	0	0	0	0	0	0
0	0	0	0	0	0	0	0	0	0	0	0	0	0	0	0	0	0	0	0	0	0	0	0	0	0	0	0	0	0	0
0	0	0	0	0	0	0	0	0	0	0	0	0	0	0	0	0	0	0	0	0	0	0	0	0	0	0	0	0	0	0
0	0	0	0	0	0	0	0	0	0	0	0	0	0	0	0	0	0	0	0	0	0	0	0	0	0	0	0	0	0	0
0	0	0	0	0	0	0	0	0	0	0	0	0	0	0	0	0	0	0	0	0	0	0	0	0	0	0	0	0	0	0
0	0	0	0	0	0	0	0	0	0	0	0	0	0	0	0	0	0	0	0	0	0	0	0	0	0	0	0	0	0	0
0	0	0	0	0	0	0	0	0	0	0	0	0	0	0	0	0	0	0	0	0	0	0	0	0	0	0	0	0	0	0
0	0	0	0	0	0	0	0	0	0	0	0	0	0	0	0	0	0	0	0	0	0	0	0	0	0	0	0	0	0	0
0	0	0	0	0	0	0	0	0	0	0	0	0	0	0	0	0	0	0	0	0	0	0	0	0	0	0	0	0	0	0
0	0	0	0	0	0	0	0	0	0	0	0	0	0	0	0	0	0	0	0	0	0	0	0	0	0	0	0	0	0	0
0	0	0	0	0	0	0	0	0	0	0	0	0	0	0	0	0	0	0	0	0	0	0	0	0	0	0	0	0	0	0
0	0	0	0	0	0	0	0	0	0	0	0	0	0	0	0	0	0	0	0	0	0	0	0	0	0	0	0	0	0	0
0	0	0	0	0	0	0	0	0	0	0	0	0	0	0	0	0	0	0	0	0	0	0	0	0	0	0	0	0	0	0
0	0	0	0	0	0	0	0	0	0	0	0	0	0	0	0	0	0	0	0	0	0	0	0	0	0	0	0	0	0	0
0	0	0	0	0	0	0	0	0	0	0	0	0	0	0	0	0	0	0	0	0	0	0	0	0	0	0	0	0	0	0
0	0	0	0	0	0	0	0	0	0	0	0	0	0	0	0	0	0	0	0	0	0	0	0	0	0	0	0	0	0	0
0	0	0	0	0	0	0	0	0	0	0	0	0	0	0	0	0	0	0	0	0	0	0	0	0	0	0	0	0	0	0
0	0	0	0	0	0	0	0	0	0	0	0	0	0	0	0	0	0	0	0	0	0	0	0	0	0	0	0	0	0	0
0	0	0	0	0	0	0	0	0	0	0	0	0	0	0	0	0	0	0	0	0	0	0	0	0	0	0	0	0	0	0
0	0	0	0	0	0	0	0	0	0	0	0	0	0	0	0	0	0	0	0	0	0	0	0	0	0	0	0	0	0	0
0	0	0	0	0	0	0	0	0	0	0	0	0	0	0	0	0	0	0	0	0	0	0	0	0	0	0	0	0	0	0
0	0	0	0	0	0	0	0	0	0	0	0	0	0	0	0	0	0	0	0	0	0	0	0	0	0	0	0	0	0	0
0	0	0	0	0	0	0	0	0	0	0	0	0	0	0	0	0	0	0	0	0	0	0	0	0	0	0	0	0	0	0
0	0	0	0	0	0	0	0	0	0	0	0	0	0	0	0	0	0	0	0	0	0	0	0	0	0	0	0	0	0	0
0	0	0	0	0	0	0	0	0	0	0	0	0	0	0	0	0	0	0	0	0	0	0	0	0	0	0	0	0	0	0
0	0	0	0	0	0	0	0	0	0	0	0	0	0	0	0	0	0	0	0	0	0	0	0	0	0	0	0	0	0	0
0	0	0	0	0	0	0	0	0	0	0	0	0	0	0	0	0	0	0	0	0	0	0	0	0	0	0	0	0	0	0
0	0	0	0	0	0	0	0	0	0	0	0	0	0	0	0	0	0	0	0	0	0	0	0	0	0	0	0	0	0	0
0	0	0	0	0	0	0	0	0	0	0	0	0	0	0	0	0	0	0	0	0	0	0	0	0	0	0	0	0	0	0
0	0	0	0	0	0	0	0	0	0	0	0	0	0	0	0	0	0	0	0	0	0	0	0	0	0	0	0	0	0	0
0	0	0	0	0	0	0	0	0	0	0	0	0	0	0	0	0	0	0	0	0	0	0	0	0	0	0	0	0	0	0
0	0	0	0	0	0	0	0	0	0	0	0	0	0	0	0	0	0	0	0	0	0	0	0	0	0	0	0	0	0	0
0	0	0	0	0	0	0	0	0	0	0	0	0	0	0	0	0	0	0	0	0	0	0	0	0	0	0	0	0	0	0
0	0	0	0	0	0	0	0	0	0	0	0	0	0	0	0	0	0	0	0	0	0	0	0	0	0	0	0	0	0	0
0	0	0	0	0	0	0	0	0	0	0	0	0	0	0	0	0	0	0	0	0	0	0	0	0	0	0	0	0	0	0
0	0	0	0	0	0	0	0	0	0	0	0	0	0	0	0	0	0	0	0	0	0	0	0	0	0	0	0	0	0	0
0	0	0	0	0	0	0	0	0	0	0	0	0	0	0	0	0	0	0	0	0	0	0	0	0	0	0	0	0	0	0
0	0	0	0	0	0	0	0	0	0	0	0	0	0	0	0	0	0	0	0	0	0	0	0	0	0	0	0	0	0	0
0	0	0	0	0	0	0	0	0	0	0	0	0	0	0	0	0	0	0	0	0	0	0	0	0	0	0	0	0	0	0
0	0	0	0	0	0	0	0	0	0	0	0	0	0	0	0	0	0	0	0	0	0	0	0	0	0	0	0	0	0	0
0	0	0	0	0	0	0	0	0	0	0	0	0	0	0	0	0	0	0	0	0	0	0	0	0	0	0	0	0	0	0
0	0	0	0	0	0	0	0	0	0	0	0	0	0	0	0	0	0	0	0	0	0	0	0	0	0	0	0	0	0	0
0	0	0	0	0	0	0	0	0	0	0	0	0	0	0	0	0	0	0	0	0	0	0	0	0	0	0	0	0	0	0
0	0	0	0	0	0	0	0	0	0	0	0	0	0	0	0	0	0	0	0	0	0	0	0	0	0	0	0	0	0	0
0	0	0	0	0	0	0	0	0	0	0	0	0	0	0	0	0	0	0	0	0	0	0	0	0	0	0	0	0	0	0
0	0	0	0	0	0	0	0	0	0	0	0	0	0	0	0	0	0	0	0	0	0	0	0	0	0	0	0	0	0	0
0	0	0	0	0	0	0	0	0	0	0	0	0	0	0	0	0	0	0	0	0	0	0	0	0	0	0	0	0	0	0
0	0	0	0	0	0	0	0	0	0	0	0	0	0	0	0	0	0	0	0	0	0	0	0	0	0	0	0	0	0	0
0	0	0	0	0	0	0	0	0	0	0	0	0	0	0	0	0	0	0	0	0	0	0	0	0	0	0	0	0	0	0
0	0	0	0	0	0	0	0	0	0	0	0	0	0	0	0	0	0	0	0	0	0	0	0	0	0	0	0	0	0	0
0	0	0	0	0	0	0	0	0	0	0	0	0	0	0	0	0	0	0	0	0	0	0	0	0	0	0	0	0	0	0
0	0	0	0	0	0	0	0	0	0	0	0	0	0	0	0	0	0	0	0	0	0	0	0	0	0	0	0	0	0	0
0	0	0	0	0	0	0	0	0	0	0	0	0	0	0	0	0	0	0	0	0	0	0	0	0	0	0	0	0	0	0
0	0	0	0	0	0	0	0	0	0	0	0	0	0	0	0	0	0	0	0	0	0	0	0	0	0	0	0	0	0	0
0	0	0	0	0	0	0	0	0	0	0	0	0	0	0	0	0	0	0	0	0	0	0	0	0	0	0	0	0	0	0
0	0	0	0	0	0	0	0	0	0	0	0	0	0	0	0	0	0	0	0	0	0	0	0	0	0	0	0	0	0	0
0	0	0	0	0	0	0	0	0	0	0	0	0	0	0	0	0	0	0	0	0	0	0	0	0	0	0	0	0	0	0
0	0	0	0	0	0	0	0	0	0	0	0	0	0	0	0	0	0	0	0	0	0	0	0	0	0	0	0	0	0	0
0	0	0	0	0	0	0	0	0	0	0	0	0	0	0	0	0	0	0	0	0	0	0	0	0	0	0	0	0	0	0
0	0	0	0	0	0	0	0	0	0	0	0	0	0	0	0	0	0	0	0	0	0	0	0	0	0	0	0	0	0	0
0	0	0	0	0	0	0	0	0	0	0	0	0	0	0	0	0	0	0	0	0	0	0	0	0	0	0	0	0	0	0
0	0	0	0	0	0	0	0	0	0	0	0	0	0	0	0	0	0	0	0	0	0	0	0	0	0	0	0	0	0	0
0	0	0	0	0	0	0	0	0	0	0	0	0	0	0	0	0	0	0	0	0	0	0	0	0	0	0	0	0	0	0
0	0	0	0	0	0	0	0	0	0	0	0	0	0	0	0	0	0	0	0	0	0	0	0	0	0	0	0	0	0	0
0	0	0	0	0	0	0	0	0	0	0	0	0	0	0	0	0	0	0	0	0	0	0	0	0	0	0	0	0	0	0
0	0	0	0	0	0	0	0	0	0	0	0	0	0	0	0	0	0	0	0	0	0	0	0	0	0	0	0	0	0	0
0	0	0	0	0	0	0	0	0	0	0	0	0	0	0	0	0	0	0	0	0	0	0	0	0	0	0	0	0	0	0
0	0	0	0	0	0	0	0	0	0	0	0	0	0	0	0	0	0	0	0	0	0	0	0	0	0	0	0	0	0	0
0	0	0	0	0	0	0	0	0	0	0	0	0	0	0	0	0	0	0	0	0	0	0	0	0	0	0	0	0	0	0
0	0	0	0	0	0	0	0	0	0	0	0	0	0	0	0	0	0	0	0	0	0	0	0	0	0	0	0	0	0	0
0	0	0	0	0	0	0	0	0	0	0	0	0	0	0	0	0	0	0	0	0	0	0	0	0	0	0	0	0	0	0
0	0	0	0	0	0	0	0	0	0	0	0	0	0	0	0	0	0	0	0	0	0	0	0	0	0	0	0	0	0	0
0	0	0	0	0	0	0	0	0	0	0	0	0	0	0	0	0	0	0	0	0	0	0	0	0	0	0	0	0	0	0
0	0	0	0	0	0	0	0	0	0	0	0	0	0	0	0	0	0	0	0	0	0	0	0	0	0	0	0	0	0	0
0	0	0	0	0	0	0	0	0	0	0	0	0	0	0	0	0	0	0	0	0	0	0	0	0	0	0	0	0	0	0
0	0	0	0	0	0	0	0	0	0	0	0	0	0	0	0	0	0	0	0	0	0	0	0	0	0	0	0	0	0	0
0	0	0	0	0	0	0	0	0	0	0	0	0	0	0	0	0	0	0	0	0	0	0	0	0	0	0	0	0	0	0
0	0	0	0	0	0	0	0	0	0	0	0	0	0	0	0	0	0	0	0	0	0	0	0	0	0	0	0	0	0	0
0	0	0	0	0	0	0	0	0	0	0	0	0	0	0	0	0	0	0	0	0	0	0	0	0	0	0	0	0	0	0
0	0	0	0	0	0	0	0	0	0	0	0	0	0	0	0	0	0	0	0	0	0	0	0	0	0	0	0	0	0	0
0	0	0	0	0	0	0	0	0	0	0	0	0	0	0	0	0	0	0	0	0	0	0	0	0	0	0	0	0	0	0
0	0	0	0	0	0	0	0	0	0	0	0	0	0	0	0	0	0	0	0	0	0	0	0	0	0	0	0	0	0	0
0	0	0	0	0	0	0	0	0	0	0	0	0	0	0	0	0	0	0	0	0	0	0	0	0	0	0	0	0	0	0
0	0	0	0	0	0	0	0	0	0	0	0	0	0	0	0	0	0	0	0	0	0	0	0	0	0	0	0	0	0	0
0	0	0	0	0	0	0	0	0	0	0	0	0	0	0	0	0	0	0	0	0	0	0	0	0	0	0	0	0	0	0
0	0	0	0	0	0	0	0	0	0	0	0	0	0	0	0	0	0	0	0	0	0	0	0	0	0	0	0	0	0	0
0	0	0	0	0	0	0	0	0	0	0	0	0	0	0	0	0	0	0	0	0	0	0	0	0	0	0	0	0	0	0
0	0	0	0	0	0	0	0	0	0	0	0	0	0	0	0	0	0	0	0	0	0	0	0	0	0	0	0	0	0	0
0	0	0	0	0	0	0	0	0	0	0	0	0	0	0	0	0	0	0	0	0	0	0	0	0	0	0	0	0	0	0
0	0	0	0	0	0	0	0	0	0	0	0	0	0	0	0	0	0	0	0	0	0	0	0	0	0	0	0	0	0	0
0	0	0	0	0	0	0	0	0	0	0	0	0	0	0	0	0	0	0	0	0	0	0	0	0	0	0	0	0	0	0
0	0	0	0	0	0	0	0	0	0	0	0	0	0	0	0	0	0	0	0	0	0	0	0	0	0	0	0	0	0	0
0	0	0	0	0	0	0	0	0	0	0	0	0	0	0	0	0	0	0	0	0	0	0	0	0	0	0	0	0	0	0
0	0	0	0	0	0	0	0	0	0	0	0	0	0	0	0	0	0	0	0	0	0	0	0	0	0	0	0	0	0	0
0	0	0	0	0	0	0	0	0	0	0	0	0	0	0	0	0	0	0	0	0	0	0	0	0	0	0	0	0	0	0
0	0	0	0	0	0	0	0	0	0	0	0	0	0	0	0	0	0	0	0	0	0	0	0	0	0	0	0	0	0	0
0	0	0	0	0	0	0	0	0	0	0	0	0	0	0	0	0	0	0	0	0	0	0	0	0	0	0	0	0	0	0
0	0	0	0	0	0	0	0	0	0	0	0	0	0	0	0	0	0	0	0	0	0	0	0	0	0	0	0	0	0	0
0	0	0	0	0	0	0	0	0	0	0	0	0	0	0	0	0	0	0	0	0	0	0	0	0	0	0	0	0	0	0
0	0	0	0	0	0	0	0	0	0	0	0	0	0	0	0	0	0	0	0	0	0	0	0	0	0	0	0	0	0	0
0	0	0	0	0	0	0	0	0	0	0	0	0	0	0	0	0	0	0	0	0	0	0	0	0	0	0	0	0	0	0
0	0	0	0	0	0	0	0	0	0	0	0	0	0	0	0	0	0	0	0	0	0	0	0	0	0	0	0	0	0	0
0	0	0	0	0	0	0	0	0	0	0	0	0	0	0	0	0	0	0	0	0	0	0	0	0	0	0	0	0	0	0
0	0	0	0	0	0	0	0	0	0	0	0	0	0	0	0	0	0	0	0	0	0	0	0	0	0	0	0	0	0	0
0	0	0	0	0	0	0	0	0	0	0	0	0	0	0	0	0	0	0	0	0	0	0	0	0	0	0	0	0	0	0
0	0	0	0	0	0	0	0	0	0	0	0	0	0	0	0	0	0	0	0	0	0	0	0	0	0	0	0	0	0	0
0	0	0	0	0	0	0	0	0	0	0	0	0	0	0	0	0	0	0	0	0	0	0	0	0	0	0	0	0	0	0
0	0	0	0	0	0	0	0	0	0	0	0	0	0	0	0	0	0	0	0	0	0	0	0	0	0	0	0	0	0	0
0	0	0	0	0	0	0	0	0	0	0	0	0	0	0	0	0	0	0	0	0	0	0	0	0	0	0	0	0	0	0
0	0	0	0	0	0	0	0	0	0	0	0	0	0	0	0	0	0	0	0	0	0	0	0	0	0	0	0	0	0	0
0	0	0	0	0	0	0	0	0	0	0	0	0	0	0	0	0	0	0	0	0	0	0	0	0	0	0	0	0	0	0
0	0	0	0	0	0	0	0	0	0	0	0	0	0	0	0	0	0	0	0	0	0	0	0	0	0	0	0	0	0	0
0	0	0	0	0	0	0	0	0	0	0	0	0	0	0	0	0	0	0	0	0	0	0	0	0	0	0	0	0	0	0
0	0	0	0	0	0	0	0	0	0	0	0	0	0	0	0	0	0	0	0	0	0	0	0	0	0	0	0	0	0	0
0	0	0	0	0	0	0	0	0	0	0	0	0	0	0	0	0	0	0	0	0	0	0	0	0	0	0	0	0	0	0
0	0	0	0	0	0	0	0	0	0	0	0	0	0	0	0	0	0	0	0	0	0	0	0	0	0	0	0	0	0	0
0	0	0	0	0	0	0	0	0	0	0	0	0	0	0	0	0	0	0	0	0	0	0	0	0	0	0	0	0	0	0
0	0	0	0	0	0	0	0	0	0	0	0	0	0	0	0	0	0	0	0	0	0	0	0	0	0	0	0	0	0	0
0	0	0	0	0	0	0	0	0	0	0	0	0	0	0	0	0	0	0	0	0	0	0	0	0	0	0	0	0	0	0
0	0	0	0	0	0	0	0	0	0	0	0	0	0	0	0	0	0	0	0	0	0	0	0	0	0	0	0	0	0	0
0	0	0	0	0	0	0	0	0	0	0	0	0	0	0	0	0	0	0	0	0	0	0	0	0	0	0	0	0	0	0
0	0	0	0	0	0	0	0	0	0	0	0	0	0	0	0	0	0	0	0	0	0	0	0	0	0	0	0	0	0	0
0	0	0	0	0	0	0	0	0	0	0	0	0	0	0	0	0	0	0	0	0	0	0	0	0	0	0	0	0	0	0
0	0	0	0	0	0	0	0	0	0	0	0	0	0	0	0	0	0	0	0	0	0	0	0	0	0	0	0	0	0	0
0	0	0	0	0	0	0	0	0	0	0	0	0	0	0	0	0	0	0	0	0	0	0	0	0	0	0	0	0	0	0
0	0	0	0	0	0	0	0	0	0	0	0	0	0	0	0	0	0	0	0	0	0	0	0	0	0	0	0	0	0	0
0	0	0	0	0	0	0	0	0	0	0	0	0	0	0	0	0	0	0	0	0	0	0	0	0	0	0	0	0	0	0
0	0	0	0	0	0	0	0	0	0	0	0	0	0	0	0	0	0	0	0	0	0	0	0	0	0	0	0	0	0	0
0	0	0	0	0	0	0	0	0	0	0	0	0	0	0	0	0	0	0	0	0	0	0	0	0	0	0	0	0	0	0
0	0	0	0	0	0	0	0	0	0	0	0	0	0	0	0	0	0	0	0	0	0	0	0	0	0	0	0	0	0	0
0	0	0	0	0	0	0	0	0	0	0	0	0	0	0	0	0	0	0	0	0	0	0	0	0	0	0	0	0	0	0
0	0	0	0	0	0	0	0	0	0	0	0	0	0	0	0	0	0	0	0	0	0	0	0	0	0	0	0	0	0	0
0	0	0	0	0	0	0	0	0	0	0	0	0	0	0	0	0	0	0	0	0	0	0	0	0	0	0	0	0	0	0
0	0	0	0	0	0	0	0	0	0	0	0	0	0	0	0	0	0	0	0	0	0	0	0	0	0	0	0	0	0	0
0	0	0	0	0	0	0	0	0	0	0	0	0	0	0	0	0	0	0	0	0	0	0	0	0	0	0	0	0	0	0
0	0	0	0	0	0	0	0	0	0	0	0	0	0	0	0	0	0	0	0	0	0	0	0	0	0	0	0	0	0	0
0	0	0	0	0	0	0	0	0	0	0	0	0	0	0	0	0	0	0	0	0	0	0	0	0	0	0	0	0	0	0
0	0	0	0	0	0	0	0	0	0	0	0	0	0	0	0	0	0	0	0	0	0	0	0	0	0	0	0	0	0	0
0	0	0	0	0	0	0	0	0	0	0	0	0	0	0	0	0	0	0	0	0	0	0	0	0	0	0	0	0	0	0
0	0	0	0	0	0	0	0	0	0	0	0	0	0	0	0	0	0	0	0	0	0	0	0	0	0	0	0	0	0	0
0	0	0	0	0	0	0	0	0	0	0	0	0	0	0	0	0	0	0	0	0	0	0	0	0	0	0	0	0	0	0
0	0	0	0	0	0	0	0	0	0	0	0	0	0	0	0	0	0	0	0	0	0	0	0	0	0	0	0	0	0	0
0	0	0	0	0	0	0	0	0	0	0	0	0	0	0	0	0	0	0	0	0	0	0	0	0	0	0	0	0	0	0
0	0	0	0	0	0	0	0	0	0	0	0	0	0	0	0	0	0	0	0	0	0	0	0	0	0	0	0	0	0	0
0	0	0	0	0	0	0	0	0	0	0	0	0	0	0	0	0	0	0	0	0	0	0	0	0	0	0	0	0	0	0
0	0	0	0	0	0	0	0	0	0	0	0	0	0	0	0	0	0	0	0	0	0	0	0	0	0	0	0	0	0	0
0	0	0	0	0	0	0	0	0	0	0	0	0	0	0	0	0	0	0	0	0	0	0	0	0	0	0	0	0	0	0
0	0	0	0	0	0	0	0	0	0	0	0	0	0	0	0	0	0	0	0	0	0	0	0	0	0	0	0	0	0	0
0	0	0	0	0	0	0	0	0	0	0	0	0	0	0	0	0	0	0	0	0	0	0	0	0	0	0	0	0	0	0
0	0	0	0	0	0	0	0	0	0	0	0	0	0	0	0	0	0	0	0	0	0	0	0	0	0	0	0	0	0	0
0	0	0	0	0	0	0	0	0	0	0	0	0	0	0	0	0	0	0	0	0	0	0	0	0	0	0	0	0	0	0
0	0	0	0	0	0	0	0	0	0	0	0	0	0	0	0	0	0	0	0	0	0	0	0	0	0	0	0	0	0	0
0	0	0	0	0	0	0	0	0	0	0	0	0	0	0	0	0	0	0	0	0	0	0	0	0	0	0	0	0	0	0
0	0	0	0	0	0	0	0	0	0	0	0	0	0	0	0	0	0	0	0	0	0	0	0	0	0	0	0	0	0	0
0	0	0	0	0	0	0	0	0	0	0	0	0	0	0	0	0	0	0	0	0	0	0	0	0	0	0	0	0	0	0
0	0	0	0	0	0	0	0	0	0	0	0	0	0	0	0	0	0	0	0	0	0	0	0	0	0	0	0	0	0	0
0	0	0	0	0	0	0	0	0	0	0	0	0	0	0	0	0	0	0	0	0	0	0	0	0	0	0	0	0	0	0
0	0	0	0	0	0	0	0	0	0	0	0	0	0	0	0	0	0	0	0	0	0	0	0	0	0	0	0	0	0	0
0	0	0	0	0	0	0	0	0	0	0	0	0	0	0	0	0	0	0	0	0	0	0	0	0	0	0	0	0	0	0
0	0	0	0	0	0	0	0	0	0	0	0	0	0	0	0	0	0	0	0	0	0	0	0	0	0	0	0	0	0	0
0	0	0	0	0	0	0	0	0	0	0	0	0	0	0	0	0	0	0	0	0	0	0	0	0	0	0	0	0	0	0
0	0	0	0	0	0	0	0	0	0	0	0	0	0	0	0	0	0	0	0	0	0	0	0	0	0	0	0	0	0	0
0	0	0	0	0	0	0	0	0	0	0	0	0	0	0	0	0	0	0	0	0	0	0	0	0	0	0	0	0	0	0
0	0	0	0	0	0	0	0	0	0	0	0	0	0	0	0	0	0	0	0	0	0	0	0	0	0	0	0	0	0	0
0	0	0	0	0	0	0	0	0	0	0	0	0	0	0	0	0	0	0	0	0	0	0	0	0	0	0	0	0	0	0
0	0	0	0	0	0	0	0	0	0	0	0	0	0	0	0	0	0	0	0	0	0	0	0	0	0	0	0	0	0	0
0	0	0	0	0	0	0	0	0	0	0	0	0	0	0	0	0	0	0	0	0	0	0	0	0	0	0	0	0	0	0
0	0	0	0	0	0	0	0	0	0	0	0	0	0	0	0	0	0	0	0	0	0	0	0	0	0	0	0	0	0	0
0	0	0	0	0	0	0	0	0	0	0	0	0	0	0	0	0	0	0	0	0	0	0	0	0	0	0	0	0	0	0
0	0	0	0	0	0	0	0	0	0	0	0	0	0	0	0	0	0	0	0	0	0	0	0	0	0	0	0	0	0	0
0	0	0	0	0	0	0	0	0	0	0	0	0	0	0	0	0	0	0	0	0	0	0	0	0	0	0	0	0	0	0
0	0	0	0	0	0	0	0	0	0	0	0	0	0	0	0	0	0	0	0	0	0	0	0	0	0	0	0	0	0	0
0	0	0	0	0	0	0	0	0	0	0	0	0	0	0	0	0	0	0	0	0	0	0	0	0	0	0	0	0	0	0
0	0	0	0	0	0	0	0	0	0	0	0	0	0	0	0	0	0	0	0	0	0	0	0	0	0	0	0	0	0	0
0	0	0	0	0	0	0	0	0	0	0	0	0	0	0	0	0	0	0	0	0	0	0	0	0	0	0	0	0	0	0
0	0	0	0	0	0	0	0	0	0	0	0	0	0	0	0	0	0	0	0	0	0	0	0	0	0	0	0	0	0	0
0	0	0	0	0	0	0	0	0	0	0	0	0	0	0	0	0	0	0	0	0	0	0	0	0	0	0	0	0	0	0
0	0	0	0	0	0	0	0	0	0	0	0	0	0	0	0	0	0	0	0	0	0	0	0	0	0	0	0	0	0	0
0	0	0	0	0	0	0	0	0	0	0	0	0	0	0	0	0	0	0	0	0	0	0	0	0	0	0	0	0	0	0
0	0	0	0	0	0	0	0	0	0	0	0	0	0	0	0	0	0	0	0	0	0	0	0	0	0	0	0	0	0	0
0	0	0	0	0	0	0	0	0	0	0	0	0	0	0	0	0	0	0	0	0	0	0	0	0	0	0	0	0	0	0
0	0	0	0	0	0	0	0	0	0	0	0	0	0	0	0	0	0	0	0	0	0	0	0	0	0	0	0	0	0	0
0	0	0	0	0	0	0	0	0	0	0	0	0	0	0	0	0	0	0	0	0	0	0	0	0	0	0	0	0	0	0
0	0	0	0	0	0	0	0	0	0	0	0	0	0	0	0	0	0	0	0	0	0	0	0	0	0	0	0	0	0	0
0	0	0	0	0	0	0	0	0	0	0	0	0	0	0	0	0	0	0	0	0	0	0	0	0	0	0	0	0	0	0
0	0	0	0	0	0	0	0	0	0	0	0	0	0	0	0	0	0	0	0	0	0	0	0	0	0	0	0	0	0	0
0	0	0	0	0	0	0	0	0	0	0	0	0	0	0	0	0	0	0	0	0	0	0	0	0	0	0	0	0	0	0
0	0	0	0	0	0	0	0	0	0	0	0	0	0	0	0	0	0	0	0	0	0	0	0	0	0	0	0	0	0	0
0	0	0	0	0	0	0	0	0	0	0	0	0	0	0	0	0	0	0	0	0	0	0	0	0	0	0	0	0	0	0
0	0	0	0	0	0	0	0	0	0	0	0	0	0	0	0	0	0	0	0	0	0	0	0	0	0	0	0	0	0	0
0	0	0	0	0	0	0	0	0	0	0	0	0	0	0	0	0	0	0	0	0	0	0	0	0	0	0	0	0	0	0
0	0	0	0	0	0	0	0	0	0	0	0	0	0	0	0	0	0	0	0	0	0	0	0	0	0	0	0	0	0	0
0	0	0	0	0	0	0	0	0	0	0	0	0	0	0	0	0	0	0	0	0	0	0	0	0	0	0	0	0	0	0
0	0	0	0	0	0	0	0	0	0	0	0	0	0	0	0	0	0	0	0	0	0	0	0	0	0	0	0	0	0	0
0	0	0	0	0	0	0	0	0	0	0	0	0	0	0	0	0	0	0	0	0	0	0	0	0	0	0	0	0	0	0
0	0	0	0	0	0	0	0	0	0	0	0	0	0	0	0	0	0	0	0	0	0	0	0	0	0	0	0	0	0	0
0	0	0	0	0	0	0	0	0	0	0	0	0	0	0	0	0	0	0	0	0	0	0	0	0	0	0	0	0	0	0
0	0	0	0	0	0	0	0	0	0	0	0	0	0	0	0	0	0	0	0	0	0	0	0	0	0	0	0	0	0	0
0	0	0	0	0	0	0	0	0	0	0	0	0	0	0	0	0	0	0	0	0	0	0	0	0	0	0	0	0	0	0
0	0	0	0	0	0	0	0	0	0	0	0	0	0	0	0	0	0	0	0	0	0	0	0	0	0	0	0	0	0	0
0	0	0	0	0	0	0	0	0	0	0	0	0	0	0	0	0	0	0	0	0	0	0	0	0	0	0	0	0	0	0
0	0	0	0	0	0	0	0	0	0	0	0	0	0	0	0	0	0	0	0	0	0	0	0	0	0	0	0	0	0	0
0	0	0	0	0	0	0	0	0	0	0	0	0	0	0	0	0	0	0	0	0	0	0	0	0	0	0	0	0	0	0
0	0	0	0	0	0	0	0	0	0	0	0	0	0	0	0	0	0	0	0	0	0	0	0	0	0	0	0	0	0	0
0	0	0	0	0	0	0	0	0	0	0	0	0	0	0	0	0	0	0	0	0	0	0	0	0	0	0	0	0	0	0
0	0	0	0	0	0	0	0	0	0	0	0	0	0	0	0	0	0	0	0	0	0	0	0	0	0	0	0	0	0	0
0	0	0	0	0	0	0	0	0	0	0	0	0	0	0	0	0	0	0	0	0	0	0	0	0	0	0	0	0	0	0
0	0	0	0	0	0	0	0	0	0	0	0	0	0	0	0	0	0	0	0	0	0	0	0	0	0	0	0	0	0	0
0	0	0	0	0	0	0	0	0	0	0	0	0	0	0	0	0	0	0	0	0	0	0	0	0	0	0	0	0	0	0
0	0	0	0	0	0	0	0	0	0	0	0	0	0	0	0	0	0	0	0	0	0	0	0	0	0	0	0	0	0	0
0	0	0	0	0	0	0	0	0	0	0	0	0	0	0	0	0	0	0	0	0	0	0	0	0	0	0	0	0	0	0
0	0	0	0	0	0	0	0	0	0	0	0	0	0	0	0	0	0	0	0	0	0	0	0	0	0	0	0	0	0	0
0	0	0	0	0	0	0	0	0	0	0	0	0	0	0	0	0	0	0	0	0	0	0	0	0	0	0	0	0	0	0
0	0	0	0	0	0	0	0	0	0	0	0	0	0	0	0	0	0	0	0	0	0	0	0	0	0	0	0	0	0	0
0	0	0	0	0	0	0	0	0	0	0	0	0	0	0	0	0	0	0	0	0	0	0	0	0	0	0	0	0	0	0
0	0	0	0	0	0	0	0	0	0	0	0	0	0	0	0	0	0	0	0	0	0	0	0	0	0	0	0	0	0	0
0	0	0	0	0	0	0	0	0	0	0	0	0	0	0	0	0	0	0	0	0	0	0	0	0	0	0	0	0	0	0
0	0	0	0	0	0	0	0	0	0	0	0	0	0	0	0	0	0	0	0	0	0	0	0	0	0	0	0	0	0	0
0	0	0	0	0	0	0	0	0	0	0	0	0	0	0	0	0	0	0	0	0	0	0	0	0	0	0	0	0	0	0
0	0	0	0	0	0	0	0	0	0	0	0	0	0	0	0	0	0	0	0	0	0	0	0	0	0	0	0	0	0	0
0	0	0	0	0	0	0	0	0	0	0	0	0	0	0	0	0	0	0	0	0	0	0	0	0	0	0	0	0	0	0
0	0	0	0	0	0	0	0	0	0	0	0	0	0	0	0	0	0	0	0	0	0	0	0	0	0	0	0	0	0	0
0	0	0	0	0	0	0	0	0	0	0	0	0	0	0	0	0	0	0	0	0	0	0	0	0	0	0	0	0	0	0
0	0	0	0	0	0	0	0	0	0	0	0	0	0	0	0	0	0	0	0	0	0	0	0	0	0	0	0	0	0	0
0	0	0	0	0	0	0	0	0	0	0	0	0	0	0	0	0	0	0	0	0	0	0	0	0	0	0	0	0	0	0
0	0	0	0	0	0	0	0	0	0	0	0	0	0	0	0	0	0	0	0	0	0	0	0	0	0	0	0	0	0	0
0	0	0	0	0	0	0	0	0	0	0	0	0	0	0	0	0	0	0	0	0	0	0	0	0	0	0	0	0	0	0
0	0	0	0	0	0	0	0	0	0	0	0	0	0	0	0	0	0	0	0	0	0	0	0	0	0	0	0	0	0	0
0	0	0	0	0	0	0	0	0	0	0	0	0	0	0	0	0	0	0	0	0	0	0	0	0	0	0	0	0	0	0
0	0	0	0	0	0	0	0	0	0	0	0	0	0	0	0	0	0	0	0	0	0	0	0	0	0	0	0	0	0	0
0	0	0	0	0	0	0	0	0	0	0	0	0	0	0	0	0	0	0	0	0	0	0	0	0	0	0	0	0	0	0
0	0	0	0	0	0	0	0	0	0	0	0	0	0	0	0	0	0	0	0	0	0	0	0	0	0	0	0	0	0	0
0	0	0	0	0	0	0	0	0	0	0	0	0	0	0	0	0	0	0	0	0	0	0	0	0	0	0	0	0	0	0
0	0	0	0	0	0	0	0	0	0	0	0	0	0	0	0	0	0	0	0	0	0	0	0	0	0	0	0	0	0	0
0	0	0	0	0	0	0	0	0	0	0	0	0	0	0	0	0	0	0	0	0	0	0	0	0	0	0	0	0	0	0
0	0	0	0	0	0	0	0	0	0	0	0	0	0	0	0	0	0	0	0	0	0	0	0	0	0	0	0	0	0	0
0	0	0	0	0	0	0	0	0	0	0	0	0	0	0	0	0	0	0	0	0	0	0	0	0	0	0	0	0	0	0
0	0	0	0	0	0	0	0	0	0	0	0	0	0	0	0	0	0	0	0	0	0	0	0	0	0	0	0	0	0	0
0	0	0	0	0	0	0	0	0	0	0	0	0	0	0	0	0	0	0	0	0	0	0	0	0	0	0	0	0	0	0
0	0	0	0	0	0	0	0	0	0	0	0	0	0	0	0	0	0	0	0	0	0	0	0	0	0	0	0	0	0	0
0	0	0	0	0	0	0	0	0	0	0	0	0	0	0	0	0	0	0	0	0	0	0	0	0	0	0	0	0	0	0
0	0	0	0	0	0	0	0	0	0	0	0	0	0	0	0	0	0	0	0	0	0	0	0	0	0	0	0	0	0	0
0	0	0	0	0	0	0	0	0	0	0	0	0	0	0	0	0	0	0	0	0	0	0	0	0	0	0	0	0	0	0
0	0	0	0	0	0	0	0	0	0	0	0	0	0	0	0	0	0	0	0	0	0	0	0	0	0	0	0	0	0	0
0	0	0	0	0	0	0	0	0	0	0	0	0	0	0	0	0	0	0	0	0	0	0	0	0	0	0	0	0	0	0
0	0	0	0	0	0	0	0	0	0	0	0	0	0	0	0	0	0	0	0	0	0	0	0	0	0	0	0	0	0	0
0	0	0	0	0	0	0	0	0	0	0	0	0	0	0	0	0	0	0	0	0	0	0	0	0	0	0	0	0	0	0
0	0	0	0	0	0	0	0	0	0	0	0	0	0	0	0	0	0	0	0	0	0	0	0	0	0	0	0	0	0	0
0	0	0	0	0	0	0	0	0	0	0	0	0	0	0	0	0	0	0	0	0	0	0	0	0	0	0	0	0	0	0
0	0	0	0	0	0	0	0	0	0	0	0	0	0	0	0	0	0	0	0	0	0	0	0	0	0	0	0	0	0	0
0	0	0	0	0	0	0	0	0	0	0	0	0	0	0	0	0	0	0	0	0	0	0	0	0	0	0	0	0	0	0
0	0	0	0	0	0	0	0	0	0	0	0	0	0	0	0	0	0	0	0	0	0	0	0	0	0	0	0	0	0	0
0	0	0	0	0	0	0	0	0	0	0	0	0	0	0	0	0	0	0	0	0	0	0	0	0	0	0	0	0	0	0
0	0	0	0	0	0	0	0	0	0	0	0	0	0	0	0	0	0	0	0	0	0	0	0	0	0	0	0	0	0	0
0	0	0	0	0	0	0	0	0	0	0	0	0	0	0	0	0	0	0	0	0	0	0	0	0	0	0	0	0	0	0
0	0	0	0	0	0	0	0	0	0	0	0	0	0	0	0	0	0	0	0	0	0	0	0	0	0	0	0	0	0	0
0	0	0	0	0	0	0	0	0	0	0	0	0	0	0	0	0	0	0	0	0	0	0	0	0	0	0	0	0	0	0
0	0	0	0	0	0	0	0	0	0	0	0	0	0	0	0	0	0	0	0	0	0	0	0	0	0	0	0	0	0	0
0	0	0	0	0	0	0	0	0	0	0	0	0	0	0	0	0	0	0	0	0	0	0	0	0	0	0	0	0	0	0
0	0	0	0	0	0	0	0	0	0	0	0	0	0	0	0	0	0	0	0	0	0	0	0	0	0	0	0	0	0	0
0	0	0	0	0	0	0	0	0	0	0	0	0	0	0	0	0	0	0	0	0	0	0	0	0	0	0	0	0	0	0
0	0	0	0	0	0	0	0	0	0	0	0	0	0	0	0	0	0	0	0	0	0	0	0	0	0	0	0	0	0	0
0	0	0	0	0	0	0	0	0	0	0	0	0	0	0	0	0	0	0	0	0	0	0	0	0	0	0	0	0	0	0
0	0	0	0	0	0	0	0	0	0	0	0	0	0	0	0	0	0	0	0	0	0	0	0	0	0	0	0	0	0	0
0	0	0	0	0	0	0	0	0	0	0	0	0	0	0	0	0	0	0	0	0	0	0	0	0	0	0	0	0	0	0
0	0	0	0	0	0	0	0	0	0	0	0	0	0	0	0	0	0	0	0	0	0	0	0	0	0	0	0	0	0	0
0	0	0	0	0	0	0	0	0	0	0	0	0	0	0	0	0	0	0	0	0	0	0	0	0	0	0	0	0	0	0
0	0	0	0	0	0	0	0	0	0	0	0	0	0	0	0	0	0	0	0	0	0	0	0	0	0	0	0	0	0	0
0	0	0	0	0	0	0	0	0	0	0	0	0	0	0	0	0	0	0	0	0	0	0	0	0	0	0	0	0	0	0
0	0	0	0	0	0	0	0	0	0	0	0	0	0	0	0	0	0	0	0	0	0	0	0	0	0	0	0	0	0	0
0	0	0	0	0	0	0	0	0	0	0	0	0	0	0	0	0	0	0	0	0	0	0	0	0	0	0	0	0	0	0
0	0	0	0	0	0	0	0	0	0	0	0	0	0	0	0	0	0	0	0	0	0	0	0	0	0	0	0	0	0	0
0	0	0	0	0	0	0	0	0	0	0	0	0	0	0	0	0	0	0	0	0	0	0	0	0	0	0	0	0	0	0
0	0	0	0	0	0	0	0	0	0	0	0	0	0	0	0	0	0	0	0	0	0	0	0	0	0	0	0	0	0	0
0	0	0	0	0	0	0	0	0	0	0	0	0	0	0	0	0	0	0	0	0	0	0	0	0	0	0	0	0	0	0
0	0	0	0	0	0	0	0	0	0	0	0	0	0	0	0	0	0	0	0	0	0	0	0	0	0	0	0	0	0	0
0	0	0	0	0	0	0	0	0	0	0	0	0	0	0	0	0	0	0	0	0	0	0	0	0	0	0	0	0	0	0
0	0	0	0	0	0	0	0	0	0	0	0	0	0	0	0	0	0	0	0	0	0	0	0	0	0	0	0	0	0	0
0	0	0	0	0	0	0	0	0	0	0	0	0	0	0	0	0	0	0	0	0	0	0	0	0	0	0	0	0	0	0
0	0	0	0	0	0	0	0	0	0	0	0	0	0	0	0	0	0	0	0	0	0	0	0	0	0	0	0	0	0	0
0	0	0	0	0	0	0	0	0	0	0	0	0	0	0	0	0	0	0	0	0	0	0	0	0	0	0	0	0	0	0
0	0	0	0	0	0	0	0	0	0	0	0	0	0	0	0	0	0	0	0	0	0	0	0	0	0	0	0	0	0	0
0	0	0	0	0	0	0	0	0	0	0	0	0	0	0	0	0	0	0	0	0	0	0	0	0	0	0	0	0	0	0
0	0	0	0	0	0	0	0	0	0	0	0	0	0	0	0	0	0	0	0	0	0	0	0	0	0	0	0	0	0	0
0	0	0	0	0	0	0	0	0	0	0	0	0	0	0	0	0	0	0	0	0	0	0	0	0	0	0	0	0	0	0
0	0	0	0	0	0	0	0	0	0	0	0	0	0	0	0	0	0	0	0	0	0	0	0	0	0	0	0	0	0	0
0	0	0	0	0	0	0	0	0	0	0	0	0	0	0	0	0	0	0	0	0	0	0	0	0	0	0	0	0	0	0
0	0	0	0	0	0	0	0	0	0	0	0	0	0	0	0	0	0	0	0	0	0	0	0	0	0	0	0	0	0	0
0	0	0	0	0	0	0	0	0	0	0	0	0	0	0	0	0	0	0	0	0	0	0	0	0	0	0	0	0	0	0
0	0	0	0	0	0	0	0	0	0	0	0	0	0	0	0	0	0	0	0	0	0	0	0	0	0	0	0	0	0	0
0	0	0	0	0	0	0	0	0	0	0	0	0	0	0	0	0	0	0	0	0	0	0	0	0	0	0	0	0	0	0
0	0	0	0	0	0	0	0	0	0	0	0	0	0	0	0	0	0	0	0	0	0	0	0	0	0	0	0	0	0	0
0	0	0	0	0	0	0	0	0	0	0	0	0	0	0	0	0	0	0	0	0	0	0	0	0	0	0	0	0	0	0
0	0	0	0	0	0	0	0	0	0	0	0	0	0	0	0	0	0	0	0	0	0	0	0	0	0	0	0	0	0	0
0	0	0	0	0	0	0	0	0	0	0	0	0	0	0	0	0	0	0	0	0	0	0	0	0	0	0	0	0	0	0
0	0	0	0	0	0	0	0	0	0	0	0	0	0	0	0	0	0	0	0	0	0	0	0	0	0	0	0	0	0	0
0	0	0	0	0	0	0	0	0	0	0	0	0	0	0	0	0	0	0	0	0	0	0	0	0	0	0	0	0	0	0
0	0	0	0	0	0	0	0	0	0	0	0	0	0	0	0	0	0	0	0	0	0	0	0	0	0	0	0	0	0	0
0	0	0	0	0	0	0	0	0	0	0	0	0	0	0	0	0	0	0	0	0	0	0	0	0	0	0	0	0	0	0
0	0	0	0	0	0	0	0	0	0	0	0	0	0	0	0	0	0	0	0	0	0	0	0	0	0	0	0	0	0	0
0	0	0	0	0	0	0	0	0	0	0	0	0	0	0	0	0	0	0	0	0	0	0	0	0	0	0	0	0	0	0
0	0	0	0	0	0	0	0	0	0	0	0	0	0	0	0	0	0	0	0	0	0	0	0	0	0	0	0	0	0	0
0	0	0	0	0	0	0	0	0	0	0	0	0	0	0	0	0	0	0	0	0	0	0	0	0	0	0	0	0	0	0
0	0	0	0	0	0	0	0	0	0	0	0	0	0	0	0	0	0	0	0	0	0	0	0	0	0	0	0	0	0	0
0	0	0	0	0	0	0	0	0	0	0	0	0	0	0	0	0	0	0	0	0	0	0	0	0	0	0	0	0	0	0
0	0	0	0	0	0	0	0	0	0	0	0	0	0	0	0	0	0	0	0	0	0	0	0	0	0	0	0	0	0	0
0	0	0	0	0	0	0	0	0	0	0	0	0	0	0	0	0	0	0	0	0	0	0	0	0	0	0	0	0	0	0
0	0	0	0	0	0	0	0	0	0	0	0	0	0	0	0	0	0	0	0	0	0	0	0	0	0	0	0	0	0	0
0	0	0	0	0	0	0	0	0	0	0	0	0	0	0	0	0	0	0	0	0	0	0	0	0	0	0	0	0	0	0
0	0	0	0	0	0	0	0	0	0	0	0	0	0	0	0	0	0	0	0	0	0	0	0	0	0	0	0	0	0	0
0	0	0	0	0	0	0	0	0	0	0	0	0	0	0	0	0	0	0	0	0	0	0	0	0	0	0	0	0	0	0
0	0	0	0	0	0	0	0	0	0	0	0	0	0	0	0	0	0	0	0	0	0	0	0	0	0	0	0	0	0	0
0	0	0	0	0	0	0	0	0	0	0	0	0	0	0	0	0	0	0	0	0	0	0	0	0	0	0	0	0	0	0
0	0	0	0	0	0	0	0	0	0	0	0	0	0	0	0	0	0	0	0	0	0	0	0	0	0	0	0	0	0	0
0	0	0	0	0	0	0	0	0	0	0	0	0	0	0	0	0	0	0	0	0	0	0	0	0	0	0	0	0	0	0
0	0	0	0	0	0	0	0	0	0	0	0	0	0	0	0	0	0	0	0	0	0	0	0	0	0	0	0	0	0	0
0	0	0	0	0	0	0	0	0	0	0	0	0	0	0	0	0	0	0	0	0	0	0	0	0	0	0	0	0	0	0
0	0	0	0	0	0	0	0	0	0	0	0	0	0	0	0	0	0	0	0	0	0	0	0	0	0	0	0	0	0	0
0	0	0	0	0	0	0	0	0	0	0	0	0	0	0	0	0	0	0	0	0	0	0	0	0	0	0	0	0	0	0
0	0	0	0	0	0	0	0	0	0	0	0	0	0	0	0	0	0	0	0	0	0	0	0	0	0	0	0	0	0	0
0	0	0	0	0	0	0	0	0	0	0	0	0	0	0	0	0	0	0	0	0	0	0	0	0	0	0	0	0	0	0
0	0	0	0	0	0	0	0	0	0	0	0	0	0	0	0	0	0	0	0	0	0	0	0	0	0	0	0	0	0	0
0	0	0	0	0	0	0	0	0	0	0	0	0	0	0	0	0	0	0	0	0	0	0	0	0	0	0	0	0	0	0
0	0	0	0	0	0	0	0	0	0	0	0	0	0	0	0	0	0	0	0	0	0	0	0	0	0	0	0	0	0	0
0	0	0	0	0	0	0	0	0	0	0	0	0	0	0	0	0	0	0	0	0	0	0	0	0	0	0	0	0	0	0
0	0	0	0	0	0	0	0	0	0	0	0	0	0	0	0	0	0	0	0	0	0	0	0	0	0	0	0	0	0	0
0	0	0	0	0	0	0	0	0	0	0	0	0	0	0	0	0	0	0	0	0	0	0	0	0	0	0	0	0	0	0
0	0	0	0	0	0	0	0	0	0	0	0	0	0	0	0	0	0	0	0	0	0	0	0	0	0	0	0	0	0	0
0	0	0	0	0	0	0	0	0	0	0	0	0	0	0	0	0	0	0	0	0	0	0	0	0	0	0	0	0	0	0
0	0	0	0	0	0	0	0	0	0	0	0	0	0	0	0	0	0	0	0	0	0	0	0	0	0	0	0	0	0	0
0	0	0	0	0	0	0	0	0	0	0	0	0	0	0	0	0	0	0	0	0	0	0	0	0	0	0	0	0	0	0
0	0	0	0	0	0	0	0	0	0	0	0	0	0	0	0	0	0	0	0	0	0	0	0	0	0	0	0	0	0	0
0	0	0	0	0	0	0	0	0	0	0	0	0	0	0	0	0	0	0	0	0	0	0	0	0	0	0	0	0	0	0
0	0	0	0	0	0	0	0	0	0	0	0	0	0	0	0	0	0	0	0	0	0	0	0	0	0	0	0	0	0	0
0	0	0	0	0	0	0	0	0	0	0	0	0	0	0	0	0	0	0	0	0	0	0	0	0	0	0	0	0	0	0
0	0	0	0	0	0	0	0	0	0	0	0	0	0	0	0	0	0	0	0	0	0	0	0	0	0	0	0	0	0	0
0	0	0	0	0	0	0	0	0	0	0	0	0	0	0	0	0	0	0	0	0	0	0	0	0	0	0	0	0	0	0
0	0	0	0	0	0	0	0	0	0	0	0	0	0	0	0	0	0	0	0	0	0	0	0	0	0	0	0	0	0	0
0	0	0	0	0	0	0	0	0	0	0	0	0	0	0	0	0	0	0	0	0	0	0	0	0	0	0	0	0	0	0
0	0	0	0	0	0	0	0	0	0	0	0	0	0	0	0	0	0	0	0	0	0	0	0	0	0	0	0	0	0	0
0	0	0	0	0	0	0	0	0	0	0	0	0	0	0	0	0	0	0	0	0	0	0	0	0	0	0	0	0	0	0
[truncated: 1,000 more rows]
