# Supplementary material for: A modified shuffled frog leaping algorithm with inertia weight
Source: Sci Rep. 2024 Feb 20;14:4146. doi: 10.1038/s41598-024-51306-1 (PMC11224354; doi:10.1038/s41598-024-51306-1)
Supplement: Supplementary file 1 — Supplementary Information. [file 41598_2024_51306_MOESM1_ESM.zip › data/F2/MSFLA_Q_21.xls]

## Sheet: Sheet1
-0.112515	-0.0228731	-0.0239678	-0.62513	-0.2881	0.0613159	0.00653819	-0.000380365	0.032674	-1.14657	0.0505892	0.0227926	-0.0857868	-0.45542	0.0504029	0.0701276	-0.104644	-0.345548	0.159561	0.203336	0.135828	0.241431	0.114231	-0.110024	-0.0835959	0.162534	-0.412028	0.614881	0.207937	0.148517	6.09928
0.0156812	-0.00585456	0.00262134	-0.00370199	-0.000230463	0.00476706	0.0228243	-0.000204935	-0.0155862	-0.0046304	-0.00473698	-0.00103519	0.00493667	0.00170197	-0.034564	-0.00163837	0.0147524	-0.00667972	0.00234628	0.0506599	0.00556897	0.0122115	0.0211816	0.0177959	-0.129129	-0.00313573	-0.00881943	0.0219972	-0.000609416	-0.145785	0.565387
-6.08566e-05	-0.00450129	-3.34434e-05	-0.00221635	0.000240924	7.10227e-05	0.000768625	-0.000210844	-0.0121016	-0.000964801	-0.000438418	-0.000458386	0.00353216	0.000216618	-1.82218e-06	-0.00264464	-0.00191577	0.00097726	-0.00147279	-0.00144438	0.000475289	0.00660353	-0.0048783	0.00183513	-0.000359055	-0.000903132	-0.00423799	0.000138825	-9.30139e-05	0.00633059	0.0601269
1.53299e-06	-2.514e-05	-0.000550051	0.000307119	-4.52533e-05	-4.25021e-05	5.28177e-06	-9.41233e-06	-4.06174e-05	0.000137222	3.11833e-05	-0.000188507	1.16326e-05	6.90328e-05	-0.000441385	0.000435692	6.05789e-05	-0.000390323	0.000146955	-0.000138283	5.30977e-06	0.00025822	0.000174156	7.89409e-05	-3.85402e-05	7.0584e-05	0.000125998	0.000210234	3.19392e-05	-2.48856e-05	0.00409651
2.00432e-06	8.93904e-07	-9.99114e-07	4.70127e-06	1.06805e-05	6.43512e-06	-7.53447e-06	7.12411e-05	-7.09609e-06	-2.44075e-05	-1.48454e-05	-1.00611e-06	-1.818e-05	-1.02487e-06	-6.58412e-06	-1.07815e-05	1.97125e-05	-7.24183e-05	1.01512e-05	2.47428e-05	4.21032e-05	-2.10401e-07	-3.82364e-06	3.92378e-05	-4.0576e-05	-7.93411e-06	-2.74447e-06	-4.35587e-06	1.64729e-06	5.35379e-06	0.000463427
-2.30158e-07	-8.602e-07	1.35688e-07	-1.13578e-07	1.51497e-06	5.22152e-08	3.60918e-06	1.23674e-06	-2.05222e-07	6.40982e-08	-1.75349e-07	9.67342e-08	2.36784e-06	4.13594e-08	-8.48902e-07	5.72626e-06	1.83657e-07	2.85705e-06	-4.99111e-07	-8.26855e-06	1.01904e-06	-1.56616e-06	-2.08932e-07	4.73458e-07	-1.56803e-06	1.89476e-06	-5.36521e-07	1.61712e-06	3.05064e-06	5.99631e-08	4.10815e-05
1.40214e-08	8.2891e-08	-3.87274e-08	-1.42087e-07	-6.57422e-08	1.03466e-07	-6.9187e-08	-2.36643e-08	-2.5887e-09	-9.89471e-09	2.72323e-08	1.68117e-08	1.73295e-07	-1.37236e-08	-5.44246e-08	2.19376e-08	-1.62284e-09	2.03406e-07	3.32281e-08	-3.33613e-08	-7.89835e-09	-1.18042e-08	-1.40074e-08	4.5406e-08	-1.66887e-08	-4.66003e-08	-5.3137e-08	3.52289e-08	-4.85168e-08	-9.22444e-08	1.50284e-06
3.89964e-10	-4.81244e-09	2.94777e-09	-2.92872e-09	4.94409e-09	-2.28856e-09	-3.3846e-08	2.22087e-09	3.45828e-09	-1.92583e-08	-1.49133e-08	-1.00545e-09	-1.16873e-08	-1.30051e-08	2.33499e-08	-4.82898e-08	7.98592e-11	-5.25881e-10	-1.35017e-09	4.84313e-09	-7.67494e-09	4.36961e-09	1.71589e-09	-7.40555e-10	1.84964e-09	-2.2074e-08	4.61085e-09	-1.62119e-08	-3.34429e-09	-1.30169e-08	2.71753e-07
3.76209e-10	-4.87234e-11	1.94715e-11	-1.69499e-10	5.14012e-10	1.55128e-08	9.41607e-10	-4.06143e-09	-5.25718e-10	5.18394e-10	-6.41016e-10	2.90191e-09	-2.92589e-10	8.5367e-10	-1.56402e-09	1.50628e-09	9.61929e-12	5.27486e-11	-1.95956e-10	1.09341e-11	-5.28301e-10	-6.58822e-11	-4.79732e-10	-1.21731e-10	-6.63234e-10	-1.31147e-09	-3.9253e-10	-5.38028e-11	-2.50482e-09	8.48426e-11	3.6923e-08
-4.63764e-10	-1.80122e-10	-4.66434e-11	-2.1129e-10	2.49986e-11	5.15116e-11	4.93796e-11	-8.50644e-12	5.31692e-10	-1.3998e-11	1.52561e-10	5.09797e-12	-6.06035e-12	9.24326e-11	3.33549e-11	1.35873e-10	-1.31598e-10	-8.73775e-10	1.96679e-10	5.64678e-11	-5.30856e-11	-3.22201e-10	3.70455e-11	-7.04476e-12	-2.05283e-12	1.30213e-12	-9.28766e-12	4.91012e-12	4.58677e-12	-3.55943e-11	3.74292e-09
-6.01995e-12	2.15188e-11	4.66262e-12	-9.56051e-12	8.42627e-12	-8.60491e-13	1.26796e-11	-1.51255e-13	-5.66507e-12	4.86838e-13	-2.82119e-12	-2.51727e-12	-4.02443e-12	1.21436e-11	-2.23413e-12	5.29008e-11	-2.73583e-14	-6.01455e-13	2.64153e-11	3.63081e-12	9.07531e-12	-7.47962e-13	4.41504e-11	2.30402e-12	-7.25531e-12	-6.63358e-11	2.70306e-12	2.16547e-12	1.61445e-11	-4.30335e-12	3.32533e-10
3.27549e-13	-1.16569e-12	-1.08752e-12	-7.55202e-12	2.18994e-13	3.75064e-13	1.54422e-12	2.37886e-12	5.28065e-14	2.4418e-13	9.75832e-14	3.69873e-13	3.56264e-13	2.32301e-12	-1.00796e-12	-1.02771e-13	-2.55176e-12	-6.87608e-14	-1.51283e-13	2.64388e-14	-4.78282e-14	5.94891e-13	4.46562e-13	-1.32552e-12	-5.85802e-14	-5.93157e-12	6.40217e-13	3.86203e-14	-1.17972e-12	6.24315e-14	3.23285e-11
3.89908e-14	4.94495e-13	-5.32249e-15	2.05143e-14	-8.24802e-14	2.25519e-15	1.59911e-15	-4.54697e-14	9.06232e-14	-4.26563e-14	8.65823e-14	7.25376e-15	1.85671e-14	-3.66467e-14	-2.3745e-13	-3.85959e-14	-7.76696e-14	-4.43576e-15	-5.90201e-14	5.23674e-14	-4.42435e-15	1.6307e-13	3.74782e-14	-4.24285e-14	-6.37639e-14	2.33434e-15	5.63316e-16	-3.21179e-13	5.00207e-14	-2.04894e-13	2.33315e-12
5.00017e-16	-1.03029e-14	5.39049e-15	-3.24934e-14	-5.39735e-15	-7.47373e-15	-1.07886e-15	1.5963e-15	-4.00403e-16	-2.65974e-15	-1.89697e-15	1.22633e-14	1.73391e-15	4.90413e-15	-3.76887e-16	4.96688e-15	-3.67371e-16	-1.59777e-14	1.60059e-14	1.22124e-14	1.3422e-15	6.67635e-15	1.37345e-14	-2.9553e-15	3.20365e-16	1.95778e-14	-2.29747e-16	7.12708e-15	8.31379e-16	-3.70014e-15	1.94493e-13
4.84607e-18	1.95414e-16	8.72529e-16	5.33067e-15	-1.09089e-16	1.56963e-15	4.17575e-17	-5.39858e-17	3.06595e-16	7.62041e-16	1.037e-17	-5.86072e-16	5.09359e-17	-6.1706e-15	1.26832e-15	-2.99715e-15	-6.21267e-16	-1.82037e-16	7.66212e-16	1.95776e-16	-1.26931e-16	2.56625e-16	1.96364e-15	-5.04532e-17	7.9994e-16	-7.95751e-17	-3.11852e-17	-2.74127e-16	4.78263e-17	1.68886e-18	2.57273e-14
4.53875e-17	-3.97252e-17	-3.72888e-18	8.75583e-17	-1.56743e-17	2.24438e-16	-9.39625e-17	3.17905e-17	1.47665e-17	-1.98286e-17	3.17041e-17	-4.69338e-18	2.11704e-17	-4.2699e-17	-5.29441e-17	7.64834e-17	5.28823e-16	-1.26306e-16	-5.57697e-18	1.52967e-17	7.19898e-17	9.34787e-18	-3.82641e-18	2.32084e-17	-1.954e-16	3.22453e-17	1.42351e-17	1.16516e-16	5.93952e-17	-8.87987e-19	2.00961e-15
8.74855e-19	1.25258e-18	-1.31352e-18	2.40878e-18	-8.83476e-18	7.47888e-18	7.94102e-19	-1.08568e-17	3.03788e-19	6.63526e-19	9.19492e-18	2.72059e-19	-7.29332e-18	4.36288e-18	-4.36823e-20	-1.57205e-17	-3.12093e-18	2.07324e-18	9.70378e-19	-6.32905e-19	-8.68282e-18	1.0326e-19	-4.37092e-18	-5.78606e-18	-3.76226e-17	1.34765e-18	-6.67023e-18	4.78945e-19	6.27464e-18	-1.39665e-17	1.6377e-16
1.28363e-18	-2.12083e-20	2.07578e-19	-5.73106e-19	-1.39868e-19	4.83756e-19	-1.12672e-19	-2.90826e-19	-8.19045e-19	3.71953e-19	-1.9198e-18	-6.52975e-20	-3.83342e-19	-3.09229e-19	-1.31256e-19	3.28356e-18	-2.91356e-19	-1.32151e-20	1.45767e-18	-9.73064e-19	1.82686e-19	-2.54396e-19	-1.09098e-21	-6.48623e-20	1.98235e-19	-2.50598e-18	-1.40822e-18	1.25785e-19	6.02357e-19	-1.75934e-18	2.02344e-17
1.26357e-19	-1.12187e-21	-7.29884e-21	-1.18708e-19	-1.59602e-19	-5.61822e-21	3.14146e-21	5.71371e-20	9.14069e-21	-5.75699e-22	-1.01242e-20	-1.00725e-19	8.83758e-21	1.97392e-19	-8.38485e-20	-3.36204e-20	-5.48701e-20	3.51791e-20	6.20912e-21	-1.71499e-19	-1.61492e-19	3.67505e-20	-3.55031e-20	-5.2941e-20	-2.71078e-20	7.4788e-21	-2.53007e-20	-3.26669e-20	-7.11214e-20	5.53094e-20	1.69668e-18
-4.11586e-21	-1.25336e-21	1.92499e-20	-6.26876e-22	-7.48892e-22	-4.36279e-21	4.89596e-22	-2.36081e-21	4.07564e-23	-2.64999e-21	-4.70268e-22	1.9623e-21	-3.28004e-21	-6.35433e-21	-6.5246e-21	-4.43332e-23	7.47059e-22	9.67637e-21	1.2723e-21	-7.21322e-22	-1.05784e-21	-8.28738e-22	1.74324e-20	2.44605e-21	-5.16915e-21	-6.57525e-22	-5.33215e-21	2.77155e-22	1.42858e-20	6.42014e-21	1.20859e-19
8.26915e-23	-8.21889e-24	1.36909e-22	-1.04707e-22	-2.21276e-21	3.35836e-22	-6.26953e-22	2.30078e-22	2.78949e-22	-8.56435e-23	8.19762e-22	2.67139e-21	1.68267e-23	-4.47073e-22	-1.16214e-22	-1.65047e-22	3.51968e-22	5.61683e-22	-1.17733e-22	1.79479e-23	1.64762e-22	3.09768e-22	2.96512e-21	-1.86844e-23	1.59669e-22	-3.8529e-22	-9.1201e-22	1.98461e-23	-6.43398e-23	6.57756e-23	1.44536e-20
-1.44664e-23	-1.92759e-23	-1.21665e-23	1.52502e-23	1.47343e-23	3.16758e-23	-1.96578e-23	-2.03226e-23	2.82302e-23	1.9379e-23	-1.14365e-23	-6.89815e-23	-5.77042e-23	3.87041e-22	-1.50798e-23	-1.69654e-23	-1.54702e-24	2.99979e-23	-1.22595e-25	-8.52445e-23	1.34467e-23	-5.81796e-25	4.2958e-23	-9.70593e-25	-6.52178e-24	1.77442e-22	1.55378e-23	6.50157e-24	7.12376e-23	-3.24053e-24	1.20772e-21
3.19298e-24	1.79838e-24	-2.72029e-24	-3.68804e-24	9.02533e-24	-2.95642e-24	7.67242e-24	-1.00624e-27	8.01979e-24	1.68441e-24	3.49623e-24	-7.39119e-24	9.36339e-25	-1.09984e-24	2.48181e-25	1.86386e-24	-3.58468e-25	8.04007e-24	5.57508e-24	2.58185e-24	-9.33541e-24	-4.7262e-24	2.26685e-24	3.04226e-24	5.83398e-25	-4.04927e-24	2.86218e-24	1.53528e-24	3.60215e-25	-4.37786e-24	1.05489e-22
-3.81721e-26	4.664e-26	1.04135e-25	-2.23865e-25	1.30314e-25	-7.85529e-25	1.27974e-24	1.09016e-25	1.12081e-25	-1.23707e-26	-1.24645e-24	-4.47515e-25	2.34578e-25	1.01368e-24	-2.38347e-26	1.25424e-24	1.00108e-25	-1.77111e-24	3.80153e-26	-1.13831e-25	3.76701e-26	9.20722e-27	2.15547e-25	1.08491e-26	2.14287e-27	-9.16767e-26	-2.05177e-25	1.98354e-25	-1.69794e-24	-2.8748e-25	1.18413e-23
-3.3452e-26	-2.86982e-26	1.28278e-25	-3.23963e-26	-6.65784e-26	-4.61108e-26	4.18419e-28	-3.74879e-26	3.70539e-26	3.25126e-26	2.77549e-27	-5.16474e-27	2.64419e-27	3.88311e-27	1.42138e-27	2.44992e-27	-3.68714e-27	-1.69875e-26	-5.89837e-27	5.74133e-27	-4.27134e-26	3.49934e-29	-3.39929e-27	8.8912e-27	1.60126e-25	8.60773e-27	-4.92472e-26	7.45401e-26	-1.98862e-27	6.65584e-26	9.09746e-25
5.9919e-28	2.99629e-27	-2.37476e-27	-4.27012e-28	-9.64517e-27	1.79155e-27	-1.74983e-27	-1.94071e-27	2.36585e-28	7.86172e-29	-1.23582e-26	-1.12804e-26	-4.06611e-27	6.87668e-27	-2.52895e-27	-5.04742e-28	-7.6546e-27	-1.50954e-27	-7.04814e-27	-2.26245e-27	-4.176e-27	1.75747e-27	3.11652e-27	3.83944e-27	-3.79183e-28	-9.16739e-28	-4.58214e-28	4.17476e-27	3.38504e-27	-7.22707e-27	1.0736e-25
8.51947e-29	1.30137e-28	-1.29654e-28	5.06091e-29	-4.2437e-29	9.49926e-28	-3.52863e-27	-6.03953e-28	-2.95796e-28	-1.25721e-28	1.00009e-28	-1.05645e-28	-1.53456e-28	1.63182e-28	-3.73523e-29	-2.54503e-29	-3.46635e-28	-2.26049e-29	-5.32338e-29	3.0314e-28	-4.71179e-29	-2.21974e-28	-6.13963e-28	-1.02429e-28	-4.94163e-29	9.64804e-29	-1.17378e-28	-5.50978e-28	1.78456e-29	1.40834e-28	9.21118e-27
1.14815e-29	-3.41385e-30	2.69205e-29	-1.11564e-29	1.29885e-30	-1.92166e-29	5.2523e-29	6.30418e-30	-4.31084e-30	4.59313e-30	9.43926e-30	1.87002e-30	1.57951e-29	5.33058e-30	-1.13062e-28	-5.61674e-29	-5.75542e-30	5.16187e-29	-4.96982e-29	1.24288e-29	4.38682e-31	-8.91196e-31	-2.24755e-29	-3.1545e-29	1.01815e-29	-8.55044e-30	-6.10838e-30	-1.09834e-28	-6.63012e-29	2.49585e-29	7.43669e-28
-1.62238e-29	8.1672e-30	-4.04394e-30	-4.66458e-31	-1.78093e-30	5.15477e-31	4.20104e-32	1.26426e-31	-1.61546e-30	2.03364e-31	3.60876e-30	-6.27253e-31	-2.14607e-30	-1.06418e-30	-1.16459e-30	-2.15158e-30	-8.82321e-31	2.76323e-30	-3.94604e-30	-7.44361e-31	-7.17082e-32	-3.75696e-31	-1.10939e-30	-2.67058e-31	-1.13402e-30	-1.78311e-30	5.4909e-31	7.19921e-31	-1.04144e-30	6.79794e-31	6.00147e-29
-4.29817e-31	1.54553e-31	2.17447e-31	1.65351e-31	-5.58216e-32	1.3979e-31	-3.90068e-31	-4.43918e-32	-5.38576e-32	3.98522e-31	3.63306e-32	-4.90062e-31	-3.62574e-32	-3.17e-32	-1.0054e-30	9.64308e-32	-2.17655e-31	-3.97822e-31	-7.678e-31	1.71561e-31	-1.48682e-31	-1.00406e-32	2.80391e-31	-1.68127e-32	6.51329e-32	-1.54146e-30	-2.21172e-32	-1.83518e-31	-9.23959e-33	-3.54691e-32	7.61349e-30
-1.1839e-32	2.66074e-32	1.01686e-32	7.98999e-33	-9.14117e-33	3.57014e-33	-7.5067e-32	-1.31924e-32	6.84125e-33	-1.09117e-33	-2.59868e-32	-3.27693e-34	-2.22886e-33	-1.25827e-32	-7.83769e-33	-2.10577e-33	4.14239e-33	-5.49718e-32	-3.47684e-32	5.91435e-33	-2.09297e-32	-1.48972e-32	-1.5694e-32	-3.06263e-33	-6.17691e-32	1.84294e-33	5.39042e-32	-3.80116e-32	6.89408e-32	1.24697e-32	6.07897e-31
-2.94753e-34	-5.66944e-34	3.16226e-33	-3.36937e-34	4.18312e-33	-7.3379e-33	1.62092e-34	-1.09795e-33	1.67179e-33	5.15127e-33	-7.4493e-34	6.89455e-33	1.10436e-34	-1.76312e-34	4.07042e-34	-2.00964e-33	-1.2237e-33	-2.74969e-34	1.68363e-33	-1.63895e-33	-4.06361e-33	5.07114e-33	2.00627e-32	-2.60605e-35	-6.9157e-34	2.83314e-33	1.82803e-34	1.28883e-32	-1.76361e-33	1.05035e-32	9.72156e-32
5.57696e-35	-4.32513e-34	-5.28758e-35	-2.34962e-34	-2.52226e-35	8.97418e-34	-2.21826e-34	8.3637e-35	1.992e-34	1.15656e-34	-1.92406e-34	-2.19322e-35	-6.05522e-35	4.83042e-35	6.25656e-36	-1.17384e-35	-7.70017e-35	-2.87593e-34	6.85651e-34	-7.00798e-35	-1.98183e-35	2.04336e-34	-2.01731e-34	-2.20319e-34	3.38287e-34	3.20545e-34	1.54719e-35	1.26106e-34	-1.93094e-34	-3.4486e-35	5.45479e-33
5.24094e-36	1.06353e-34	-9.87051e-37	2.72057e-36	-1.34386e-35	2.47165e-37	2.40296e-35	5.768e-36	1.23407e-35	4.35618e-36	-3.3696e-35	5.80943e-35	-4.56313e-36	-1.09536e-36	-4.18139e-35	2.56812e-35	1.06867e-36	2.88244e-36	-4.58775e-36	7.44513e-36	2.60322e-36	2.8462e-36	-1.22591e-35	3.16938e-35	-1.76212e-36	-3.21839e-36	-1.74961e-35	-1.4914e-35	6.05818e-37	-3.05987e-35	4.74407e-34
1.10601e-36	-6.23581e-37	1.23036e-35	6.48619e-37	4.00166e-37	-5.27333e-37	-5.66478e-37	7.04984e-37	8.81343e-38	-9.5317e-37	-1.21929e-36	-4.89035e-36	7.23083e-39	-7.86864e-36	-2.13174e-37	-2.55788e-37	-7.90941e-37	1.09404e-36	3.4061e-36	6.51405e-38	-5.77763e-36	-1.70762e-36	1.59448e-37	2.39416e-36	1.83944e-37	-4.04047e-37	7.07822e-38	-8.93106e-37	-3.60191e-36	5.55763e-37	5.34812e-35
-9.48531e-38	-2.77298e-38	2.09922e-37	-1.40611e-37	5.9616e-39	1.19457e-38	-4.07371e-39	-1.35068e-38	-1.2186e-37	4.52446e-37	4.41822e-38	7.20093e-39	-1.30932e-36	-2.96054e-37	2.206e-38	2.49051e-37	-2.14806e-38	7.78006e-38	-3.35044e-38	4.16377e-37	-4.32695e-37	-3.35729e-37	-1.21612e-37	-2.21631e-38	3.54286e-39	-7.96492e-38	4.32634e-38	-2.47981e-37	4.13391e-38	-1.62654e-38	4.90418e-36
2.36834e-38	-6.03061e-39	9.39394e-39	9.80065e-39	3.03073e-39	2.23121e-38	3.64367e-41	5.84262e-39	1.7739e-39	-1.03404e-39	1.45251e-38	-8.22445e-39	4.62893e-39	-1.25636e-38	-2.53942e-38	2.84543e-39	-8.72342e-39	5.84207e-39	2.07805e-38	-1.51459e-39	-2.7718e-39	-3.27715e-38	-9.826e-39	-2.00317e-38	6.7048e-39	2.36642e-38	-8.12497e-38	5.42256e-40	-8.65125e-39	2.99093e-38	4.04103e-37
1.20451e-39	-6.72675e-40	-2.91787e-39	9.61386e-40	-2.84168e-40	-1.1182e-40	-2.26829e-40	3.26873e-40	-4.93308e-39	1.97132e-41	-3.52415e-39	5.24902e-41	-3.71785e-41	1.45022e-40	6.76685e-41	5.86945e-41	1.38992e-40	1.65422e-40	-9.94182e-41	-1.71606e-39	1.79342e-39	8.0391e-40	-1.19962e-40	1.05767e-39	-1.07289e-39	1.96688e-39	1.33151e-39	4.0005e-39	-8.86406e-39	-2.84895e-39	4.15238e-38
5.5136e-40	-5.12345e-41	-1.16986e-40	-7.14045e-42	2.16934e-40	1.25482e-41	1.25881e-40	-2.94528e-40	-1.27098e-41	3.72253e-41	-2.45136e-41	4.20033e-40	5.7412e-41	1.77011e-40	2.91956e-40	1.53176e-40	-3.08408e-41	1.78945e-40	-2.25548e-41	-1.42117e-40	-3.02431e-40	-1.4285e-41	-2.67598e-41	5.95011e-41	-1.32373e-40	1.2715e-41	1.91021e-40	3.96286e-41	1.45042e-40	2.66115e-40	4.11498e-39
2.07935e-41	-8.86311e-43	7.56682e-42	-6.92831e-43	-1.98608e-41	-1.04345e-41	-4.73146e-42	2.28467e-42	5.49348e-43	-3.06491e-42	2.13785e-42	5.24125e-42	-6.70079e-42	9.52662e-42	-4.9426e-42	8.41078e-43	1.03975e-42	-5.42209e-42	-1.81011e-41	9.87274e-42	9.05101e-42	1.12281e-41	-2.64064e-41	-7.35872e-41	-2.5702e-42	-2.63727e-41	2.46395e-42	-1.48869e-41	3.48928e-42	-7.73441e-43	3.0552e-40
-5.66953e-43	7.08562e-43	5.13791e-43	-5.69875e-43	2.00581e-42	2.06059e-42	1.22996e-43	-1.53886e-44	2.55271e-43	3.06525e-44	-2.07459e-44	6.38783e-42	9.04296e-44	4.11724e-43	-1.68039e-42	-5.73826e-44	1.65176e-42	-1.82891e-42	-2.44456e-42	1.23211e-42	-1.6935e-43	4.41887e-43	1.55473e-42	4.4699e-42	8.01269e-43	-1.0896e-43	8.26453e-43	1.24139e-42	2.75869e-43	2.04946e-42	3.4595e-41
-1.81662e-43	8.54186e-44	-3.23782e-44	2.32306e-45	-1.25238e-44	1.11037e-44	1.69119e-44	-2.98988e-43	-1.25705e-43	1.35488e-44	-1.18582e-44	1.37763e-43	-3.55e-44	-7.33137e-45	-1.34236e-43	-3.87645e-45	-3.2365e-44	-2.2918e-44	-1.85036e-44	-2.03668e-43	4.12052e-44	1.45653e-44	1.57206e-44	4.28461e-44	4.93854e-43	1.20161e-43	3.91872e-44	-4.43975e-44	4.48976e-46	-5.62071e-44	2.25718e-42
-3.96023e-45	1.92667e-46	8.04359e-45	1.01992e-46	1.35371e-45	-1.19115e-45	2.97518e-44	3.24243e-45	1.16189e-45	9.9615e-45	5.58251e-45	4.36392e-45	2.35372e-44	-1.01481e-45	-1.07075e-45	-4.39064e-45	-1.05937e-45	3.3707e-44	-7.20438e-46	-2.28304e-45	3.63437e-46	1.77699e-44	-9.37619e-46	-6.76153e-45	-6.77073e-46	2.09449e-45	-4.32673e-45	-1.13322e-44	3.92277e-44	2.76589e-45	2.22947e-43
1.6228e-46	-1.46563e-45	1.19839e-45	-1.57658e-46	2.99298e-45	2.70542e-46	-2.39712e-45	-1.79886e-45	-1.77102e-45	-6.00844e-46	4.90666e-46	3.02942e-46	5.76448e-46	-2.91082e-46	-2.4846e-47	-8.394e-46	-1.3277e-46	2.46439e-46	2.26472e-47	1.30105e-45	-6.07188e-46	4.31813e-45	-1.87546e-46	-1.0068e-46	-2.78374e-47	2.36554e-45	-1.19756e-46	3.46133e-46	-1.44665e-46	1.63707e-46	2.54248e-44
9.43598e-49	3.88363e-46	2.37606e-47	1.08261e-46	-1.30274e-46	-4.78534e-48	-1.37325e-46	4.66781e-47	-2.72974e-48	-4.82038e-47	-5.73155e-47	4.60519e-47	-8.8054e-47	3.44076e-47	2.85159e-48	2.29414e-47	4.24427e-47	1.07306e-46	-3.53121e-47	2.9551e-47	-9.23739e-47	2.43357e-46	1.69974e-46	-7.61983e-47	2.01767e-47	8.38548e-47	-7.6815e-48	3.11333e-47	1.13853e-47	1.59466e-47	2.10964e-45
-1.73448e-48	-5.50975e-48	-1.25647e-47	-7.17324e-48	-9.42325e-48	9.40154e-49	2.23252e-47	-5.20347e-48	1.69484e-48	-1.21796e-48	-1.6659e-47	3.23657e-48	8.35022e-49	-4.30294e-48	2.43855e-47	8.55341e-48	2.70386e-48	1.55062e-47	-1.75617e-48	-4.96002e-48	3.19901e-47	1.53096e-47	1.14274e-47	-5.84602e-48	-2.01119e-48	1.02254e-48	-1.17109e-48	-7.34783e-48	-6.53524e-48	7.53593e-49	2.341e-46
-6.37943e-49	-1.65533e-49	1.13056e-48	1.20787e-49	-1.14512e-48	2.26875e-50	5.7763e-49	-4.11684e-48	-2.93708e-50	-3.63707e-49	-4.66229e-49	2.3989e-48	2.57068e-49	-2.72694e-50	-1.69801e-49	-1.81119e-48	4.51013e-48	-1.26923e-49	-2.28764e-50	-4.20128e-50	1.48823e-50	-4.89056e-49	-1.50938e-49	3.74574e-49	-1.57709e-49	-5.79146e-49	-2.28359e-49	-7.35971e-50	3.66732e-50	-7.13152e-49	2.09607e-47
-4.83836e-50	9.0188e-51	1.90556e-50	-1.12336e-50	-1.06668e-49	4.07355e-49	4.99131e-51	1.33197e-49	5.20032e-50	-2.56566e-49	7.88366e-50	1.43363e-49	-1.26549e-50	-3.00853e-50	3.03701e-50	6.95752e-50	-1.0351e-49	-2.17251e-51	4.89964e-50	-4.92383e-52	1.74591e-51	-7.57153e-50	-1.23846e-49	-4.01752e-50	5.12958e-50	-2.93853e-49	5.5169e-51	3.20089e-50	4.10737e-50	-2.01743e-50	2.25393e-48
4.59802e-51	-6.53276e-51	7.67075e-51	-7.95348e-51	7.23846e-51	4.69926e-53	4.71199e-51	2.14151e-50	1.29849e-51	8.88799e-52	-7.3352e-52	4.75541e-51	-6.94059e-51	-9.10145e-51	7.46278e-51	-2.0181e-50	6.12588e-52	6.46455e-51	3.2331e-53	-7.86321e-52	-9.43738e-51	7.91967e-51	-4.8916e-52	-1.96154e-50	5.78085e-51	8.41587e-52	1.18043e-50	2.392e-51	1.43335e-54	-3.44318e-51	1.8115e-49
-9.40882e-52	-1.95669e-51	1.30839e-52	3.31459e-51	1.63509e-52	-1.49464e-51	-2.27965e-52	-9.33301e-52	-3.26252e-52	-1.20738e-51	-4.40268e-51	-7.03989e-53	2.72866e-53	8.60033e-53	1.13296e-53	1.1123e-52	8.93451e-52	-1.65632e-52	-3.32462e-52	2.99273e-51	-2.20298e-52	-1.54863e-52	3.67382e-52	1.19771e-52	-1.19852e-52	3.41224e-52	-8.44911e-53	-7.13921e-53	4.55179e-52	-2.95176e-52	2.20189e-50
1.83869e-53	7.59214e-53	1.50151e-52	-4.01783e-54	4.91863e-54	-1.44572e-52	1.93458e-53	1.57952e-53	-1.47918e-54	4.41782e-53	-9.19949e-54	-1.80806e-53	3.31905e-55	-6.30257e-54	-1.47763e-53	-1.3314e-52	1.34828e-52	4.57465e-54	-1.31368e-54	9.73573e-54	2.30491e-52	1.3629e-53	-7.73841e-52	-4.61072e-53	5.0589e-53	-3.20561e-53	-4.85058e-54	1.29349e-53	-8.01724e-54	6.53845e-53	2.04895e-51
3.92012e-55	2.82307e-54	8.66956e-54	5.3689e-55	-1.51656e-54	3.40882e-54	1.93561e-55	-1.94025e-55	5.92083e-54	-1.05023e-53	2.31667e-53	-7.19777e-55	1.13427e-56	-5.15115e-54	6.2109e-54	8.36654e-54	9.46505e-54	2.20169e-53	-2.27233e-54	-2.26884e-53	-1.17854e-54	1.73162e-54	-1.87893e-54	-2.50193e-54	-2.45924e-55	1.20742e-55	6.73395e-54	1.73202e-54	1.39739e-54	-2.33218e-54	1.5408e-52
-9.99079e-55	-8.00851e-55	-2.50691e-55	-5.88711e-54	-2.65221e-55	-4.42787e-56	7.03187e-55	-2.01815e-55	-1.72097e-55	-5.85115e-55	-2.60162e-56	9.76533e-58	4.37779e-56	1.51152e-56	-1.1181e-55	-1.17838e-55	2.7e-56	-4.1805e-55	-1.29347e-55	-1.02117e-54	1.01105e-55	-2.2793e-56	-4.41095e-55	-6.50044e-55	2.78227e-55	-2.77036e-56	-7.31762e-55	-2.41251e-55	-1.01479e-54	-1.20552e-56	1.53414e-53
6.43314e-57	-9.5606e-57	-1.42842e-56	-4.85173e-57	-2.87492e-56	-1.72543e-55	1.21415e-55	-1.29236e-56	-2.96661e-56	-4.72358e-56	-1.70321e-57	6.85888e-56	-2.32065e-55	2.27092e-56	3.23883e-56	-3.27529e-56	4.81789e-57	2.88773e-56	-1.5405e-55	-1.57156e-56	-7.21743e-56	4.53314e-56	4.76491e-55	1.58211e-56	8.69402e-57	-3.09358e-56	2.88218e-57	-1.95365e-56	-6.37934e-56	7.20007e-57	1.78419e-54
-3.01909e-57	-1.81344e-58	3.40458e-58	1.18617e-57	2.72625e-57	3.12271e-58	-2.02306e-56	3.85445e-57	-3.41505e-58	-2.53117e-56	-3.3722e-57	-3.66252e-57	-1.00239e-56	3.82922e-58	4.49445e-57	4.83668e-57	-2.63436e-58	-7.02171e-57	-1.41906e-57	1.09212e-57	-9.65712e-57	8.75933e-57	-7.62457e-58	9.88295e-58	2.37355e-57	2.4035e-58	5.68131e-58	-1.27843e-57	1.10517e-57	-3.44088e-57	1.23247e-55
5.705e-58	6.36163e-58	4.88875e-58	-5.12365e-58	-2.1756e-58	-6.47459e-58	-2.31648e-58	1.03953e-58	3.29809e-58	-2.90363e-59	-6.20074e-58	-8.60335e-58	1.7443e-57	9.46124e-59	-1.76348e-57	4.15527e-58	3.1901e-58	1.70214e-58	2.93844e-59	-3.6675e-59	1.00545e-58	-1.65684e-58	-2.0287e-58	2.10584e-58	-3.51118e-59	-8.01396e-59	-5.1782e-59	8.40875e-59	-5.33144e-58	-2.46471e-59	1.13096e-56
3.26729e-59	-9.53801e-60	4.3189e-60	4.80032e-59	9.615e-60	4.74313e-59	-2.64094e-59	4.23002e-61	1.83766e-59	-1.61532e-60	5.94606e-59	-8.36377e-59	1.51014e-60	2.70259e-59	8.59968e-59	5.00212e-58	1.02824e-59	4.15097e-59	-3.52697e-60	-7.86521e-60	-5.5812e-60	3.16845e-59	-4.59149e-59	-3.67639e-59	-4.52549e-59	-5.82557e-59	-6.97063e-59	-9.78706e-60	3.91993e-59	1.77779e-59	1.37936e-57
1.45124e-59	-1.72722e-60	-4.36796e-61	-5.6358e-60	9.29093e-61	-8.01378e-61	4.41593e-61	3.89324e-60	2.17637e-59	6.43126e-61	1.84718e-60	2.87378e-60	1.60843e-59	4.45291e-61	1.13447e-60	-1.8626e-59	1.76441e-59	-1.25202e-60	4.52716e-60	-2.83174e-60	-4.64108e-60	1.42207e-60	-1.40341e-60	1.20393e-60	-8.83207e-60	-1.32107e-60	1.33932e-62	-8.10089e-61	-1.36075e-59	-1.47788e-60	1.52783e-58
1.99845e-61	1.66599e-61	-9.67232e-62	1.42532e-61	-4.19167e-63	-2.29203e-62	1.55517e-62	-1.81327e-61	7.31626e-61	-7.9504e-61	-2.63588e-61	5.44305e-62	3.10642e-61	-5.05047e-63	-7.64104e-62	3.23833e-63	-2.50022e-61	1.09003e-61	-5.55785e-61	9.80789e-62	4.35379e-62	-1.17816e-60	-3.98141e-61	-2.98259e-61	1.30198e-61	1.13435e-61	6.3644e-62	5.81116e-61	2.30848e-61	3.11824e-62	7.15113e-60
2.22535e-61	-5.13328e-63	5.99153e-64	-2.15804e-61	-2.4652e-61	1.21956e-63	-5.24293e-62	8.32974e-63	2.05494e-63	-4.52138e-62	-2.46973e-63	-1.2399e-62	-3.42009e-62	-2.6712e-62	-6.76501e-63	-1.26733e-62	3.49024e-62	-2.91346e-62	3.11763e-62	-6.49135e-63	-4.77077e-62	-1.17071e-62	-9.35683e-63	3.94691e-62	-1.11254e-62	6.72532e-62	6.87819e-64	8.59721e-63	5.68205e-62	-9.31381e-63	1.2588e-60
2.86433e-63	-1.76476e-63	-7.63e-63	1.95076e-63	3.59e-63	-2.98091e-63	-6.19818e-63	-4.22814e-63	1.68213e-63	5.87036e-63	1.18431e-63	-6.55173e-64	-2.52196e-64	-3.49907e-63	-6.46773e-64	-2.15859e-63	-2.73339e-63	-2.65919e-63	-4.81589e-63	-1.75625e-63	7.54259e-63	-2.04541e-63	9.26154e-64	8.84286e-64	1.92812e-63	-1.40943e-63	-6.61162e-63	-3.32036e-63	-4.47123e-64	-4.3488e-64	8.46704e-62
2.71884e-65	9.89846e-65	-3.00666e-65	-2.76344e-65	-4.74657e-65	-2.95522e-64	4.58485e-65	-2.16825e-65	-9.01806e-66	4.13124e-64	4.72391e-64	5.84419e-65	5.28334e-64	6.24963e-65	2.89168e-64	-2.48833e-65	-1.95733e-64	-2.40274e-64	3.97841e-65	-3.60775e-65	-2.82917e-63	-8.82382e-65	-2.8344e-64	6.00432e-64	1.55477e-66	-1.8715e-64	-7.06792e-65	-3.11723e-66	1.42708e-64	-1.76062e-64	7.34667e-63
-6.53844e-66	4.12385e-66	-2.42995e-66	6.26712e-65	-2.46926e-65	1.37625e-66	-1.14542e-65	1.99136e-65	-1.58644e-65	2.33289e-66	2.58686e-65	3.57382e-65	-2.12882e-65	1.03623e-65	-1.59976e-65	5.88206e-66	-3.0468e-66	7.42323e-66	-1.67818e-65	-8.1862e-66	-2.11094e-65	-9.52089e-68	1.55451e-64	9.94275e-66	-6.62145e-66	1.48052e-68	1.59159e-64	-5.27196e-65	-4.0693e-65	8.94933e-66	7.56728e-64
5.68741e-66	1.10667e-66	-7.09919e-67	-6.46208e-66	-4.01187e-67	2.89937e-66	2.11348e-67	-2.08265e-66	5.95124e-67	-5.8977e-67	-1.2353e-65	2.91011e-68	-9.57951e-67	2.27676e-67	1.19813e-66	1.11607e-66	1.28232e-65	-4.28601e-67	4.88598e-66	-4.67413e-67	1.78769e-66	-2.86423e-66	-2.63217e-66	1.5816e-66	-1.92596e-67	-1.53826e-66	-3.94905e-68	-2.0788e-66	4.04578e-67	-6.64692e-67	6.90167e-65
-2.91528e-67	5.29905e-70	2.79365e-68	-1.48585e-67	-2.1456e-67	-1.2735e-67	4.38469e-68	6.7224e-67	8.86096e-68	7.12178e-69	-8.48094e-68	4.50106e-67	-1.9059e-68	1.70501e-67	1.04858e-67	-9.47527e-69	2.87639e-67	3.75354e-68	2.13563e-68	-5.22549e-68	-1.49884e-67	-8.85816e-68	-2.68186e-67	-9.13713e-68	-4.91437e-67	-3.40483e-67	-5.22117e-69	3.47292e-68	-3.20871e-67	-6.76299e-68	4.7183e-66
-1.44641e-68	-4.98182e-68	2.2518e-69	1.30085e-68	2.81667e-69	2.67371e-69	-2.14305e-68	2.43054e-68	1.82825e-69	-1.96999e-69	-7.30765e-69	9.36262e-69	-3.33886e-68	2.12798e-69	3.05726e-69	-4.6134e-69	6.99093e-70	-1.14555e-68	1.17299e-68	2.77281e-69	3.02875e-69	-1.6324e-68	-1.31235e-67	-8.80109e-69	2.31772e-68	3.41929e-69	7.92869e-69	-5.56228e-68	7.78577e-69	-3.25559e-70	4.7873e-67
2.49675e-69	-5.64738e-69	-3.695e-69	1.1145e-69	-2.03878e-71	-5.91486e-70	1.80804e-69	4.5887e-70	1.89185e-69	1.88698e-69	1.4859e-69	1.81702e-69	3.4801e-70	8.3333e-70	1.73441e-70	1.38784e-69	6.22681e-72	-2.52124e-69	2.46553e-70	6.1543e-70	1.05373e-68	-3.0474e-70	3.56787e-69	3.08958e-70	-1.32468e-69	-4.16541e-69	1.77091e-69	-1.35691e-72	2.62778e-69	9.41157e-70	5.45964e-68
4.35634e-71	1.0776e-71	-2.82745e-70	8.9242e-72	1.4862e-70	8.2732e-71	-3.31423e-71	-8.44548e-71	-1.08987e-71	-3.82672e-71	-1.59702e-70	-2.42894e-70	-4.08988e-71	1.83194e-70	-1.86476e-71	-1.29123e-70	7.32188e-71	-4.96793e-70	2.47651e-70	2.18943e-70	4.55242e-71	-1.10604e-71	5.2505e-72	5.57685e-70	-3.64879e-70	-2.0662e-70	3.20801e-71	7.48907e-71	2.10516e-70	2.1758e-70	4.28127e-69
3.1069e-72	-7.12165e-72	-3.71571e-71	-2.10665e-72	-1.57372e-71	2.10572e-72	2.51136e-71	2.58305e-72	-3.10621e-71	-1.93318e-71	-3.00835e-71	-5.34186e-72	7.83052e-72	7.51667e-72	1.55579e-71	4.34908e-71	-3.51319e-71	-1.98133e-71	-1.32943e-71	1.46808e-71	4.09651e-71	-2.68926e-71	-1.01819e-71	-6.53431e-71	4.02622e-71	-1.5404e-71	3.82706e-72	4.64935e-72	6.73873e-71	-4.74691e-71	6.60549e-70
-5.51184e-72	8.14045e-74	3.04586e-75	-5.12191e-73	-5.01973e-73	5.4294e-73	-1.25704e-72	3.19693e-72	7.56519e-73	-3.30466e-73	1.2794e-72	-2.19968e-73	7.92756e-74	2.28144e-74	-8.0011e-74	-2.18639e-73	2.46835e-73	-4.12784e-73	7.42513e-74	9.98833e-73	7.1838e-73	-7.3666e-73	4.3066e-72	-8.97398e-73	2.98439e-74	-8.19936e-73	-1.95757e-72	-2.97495e-74	4.10751e-72	-3.28598e-74	2.99637e-71
-1.78154e-73	2.70468e-73	1.96292e-74	1.8732e-74	1.99206e-74	3.81207e-74	-2.15555e-74	3.77835e-73	2.78211e-73	-1.59086e-74	1.24994e-74	-2.66348e-74	-5.44366e-75	-1.59455e-73	-2.87417e-76	1.17302e-74	-1.6313e-74	1.36669e-74	1.96059e-75	1.24019e-74	-1.07406e-72	-6.17099e-73	-8.13769e-75	-2.32214e-74	-7.0572e-74	1.9776e-73	-8.75254e-74	-2.04183e-73	-9.72575e-75	3.05093e-74	3.82173e-72
4.06385e-75	-3.96793e-74	-5.16514e-75	-1.20663e-75	5.58374e-74	3.90336e-75	6.14379e-74	-1.33003e-74	-1.60183e-74	-6.23733e-75	2.08559e-76	-7.02498e-75	-3.13182e-74	2.19703e-75	-1.32304e-74	1.64232e-74	2.80704e-75	-2.03657e-75	6.26337e-75	1.89858e-74	-3.11569e-75	-1.2898e-74	-3.97441e-74	-4.77834e-76	1.63129e-74	3.07659e-74	6.3409e-76	-1.60404e-74	1.26031e-75	-1.51615e-75	4.3011e-73
4.7036e-76	-3.01969e-75	-7.07594e-77	-5.77688e-78	5.93613e-76	-1.70734e-76	-2.76374e-76	-4.08683e-76	5.17838e-76	-1.50763e-75	-8.15671e-77	7.46238e-76	3.34785e-76	7.18724e-76	3.37892e-76	1.54559e-75	1.09253e-76	-2.03106e-76	-1.12424e-76	1.08046e-75	-2.38089e-76	7.8754e-76	-1.15e-76	1.14143e-75	1.67875e-74	-6.01818e-76	1.34216e-75	2.04569e-76	4.8963e-78	5.61197e-76	3.40957e-74
-6.85371e-77	1.20579e-77	-7.50117e-76	-8.01978e-77	1.02995e-76	1.68346e-76	-5.45045e-77	1.18463e-76	1.16431e-76	8.55223e-77	-9.59105e-77	-1.03949e-76	-1.15066e-76	4.6228e-77	1.77235e-77	-2.41121e-77	5.13092e-77	3.64481e-77	3.90109e-77	-2.6992e-76	-9.24653e-77	-3.03259e-78	4.48078e-77	7.46834e-77	7.19477e-77	-1.53241e-77	4.0543e-76	2.15987e-76	-1.01598e-76	-4.88634e-77	3.43099e-75
2.25109e-78	3.60756e-78	-1.03465e-77	-1.40423e-77	-8.03216e-78	3.27811e-78	-4.17318e-78	-1.80852e-78	6.86248e-77	-8.75686e-78	-1.63349e-77	-1.33684e-78	7.58671e-78	1.39908e-77	-4.32129e-78	2.08639e-78	1.31884e-78	-1.90022e-77	-3.43675e-77	1.01143e-77	2.85607e-77	9.08144e-78	-2.20244e-78	-2.07281e-78	1.22171e-77	2.12787e-79	-1.81383e-77	-1.64042e-78	1.10691e-79	-4.45932e-79	3.10063e-76
-5.08742e-79	1.12509e-78	1.03482e-78	3.57794e-79	-2.46688e-79	-3.8359e-79	-4.36906e-78	9.94037e-79	-3.24468e-78	-3.91087e-79	2.82986e-78	-6.79115e-79	-7.92012e-82	-4.51519e-80	5.94735e-79	-1.06652e-79	-2.3071e-78	-3.64969e-79	-6.4045e-79	8.30742e-79	-2.351e-79	1.84197e-78	-1.55349e-80	-1.80499e-79	-4.36056e-78	3.26455e-79	2.12644e-78	1.43019e-79	-1.35488e-81	2.32935e-78	3.26155e-77
-7.20992e-80	2.60587e-80	-1.70229e-79	-3.54103e-79	-2.09231e-79	1.61917e-80	-1.49455e-80	-2.81095e-81	-1.57668e-79	3.81131e-79	1.88982e-80	1.01155e-80	-1.08236e-79	1.701e-80	2.60231e-80	-2.39909e-79	7.98775e-80	-7.81439e-80	-7.68467e-81	-3.99521e-79	-4.63926e-80	-2.98503e-79	-1.74259e-79	-7.61994e-81	3.32424e-80	-3.60655e-81	1.41452e-79	4.99954e-80	9.42913e-80	2.44196e-79	3.48344e-78
7.76647e-81	1.49695e-81	-5.14562e-81	1.3485e-81	2.35649e-81	3.56898e-81	4.97424e-81	-6.94348e-82	2.73414e-80	-1.1581e-81	6.06816e-81	-1.90664e-80	9.43144e-82	1.78297e-80	-3.8993e-82	1.38673e-80	-3.15176e-80	2.50145e-82	-1.48344e-81	2.16948e-81	-3.87529e-80	7.23791e-81	-8.13813e-81	-4.04179e-81	-1.27247e-80	2.81654e-81	-2.3397e-81	2.63805e-80	-2.1842e-81	3.14228e-81	2.57195e-79
3.08296e-83	3.88168e-82	-8.82042e-83	-9.81382e-83	1.70399e-82	-1.77436e-82	2.18561e-81	1.4049e-84	3.36264e-82	7.75278e-82	-1.52325e-82	4.57743e-81	-2.21714e-84	7.42545e-82	1.8609e-81	-2.18349e-81	6.09336e-83	-2.57841e-82	-1.91343e-82	-3.1034e-81	5.97825e-82	-1.58438e-81	7.83546e-83	2.27924e-81	3.21059e-81	8.55583e-82	-2.12622e-81	-4.52181e-82	1.03939e-82	-4.296e-82	2.91021e-80
1.31129e-82	2.46073e-83	2.6777e-83	9.81554e-84	-2.04555e-82	-1.04596e-82	-3.8803e-85	-5.42029e-83	4.59606e-82	-7.66826e-84	4.54777e-83	1.0345e-83	-2.55942e-83	1.1139e-83	3.42168e-82	1.77278e-83	4.70436e-83	-4.7262e-82	2.24637e-83	3.55553e-83	-2.02468e-83	3.5592e-84	-6.03867e-83	1.30431e-83	3.54054e-84	-1.94115e-83	3.06036e-83	8.46851e-84	-1.00022e-82	-1.00198e-82	2.41296e-81
5.09092e-85	-1.43568e-84	2.77373e-83	-6.6697e-84	3.2784e-84	1.5284e-84	-2.93297e-85	-4.27367e-84	-8.3983e-84	-1.07097e-83	1.29903e-83	5.41162e-84	-1.33099e-84	1.07448e-83	-2.93028e-83	3.76212e-85	2.31501e-84	-3.00392e-83	3.52413e-84	1.44259e-83	-7.67795e-84	3.2833e-85	2.57602e-83	5.11818e-85	1.35108e-83	-4.36514e-84	7.1495e-84	6.95662e-84	-4.3351e-85	1.61752e-85	2.4215e-82
-2.8926e-85	2.83963e-84	-9.60092e-85	-1.27294e-85	1.53002e-86	-5.33542e-86	-1.40259e-86	-1.53417e-84	1.15152e-84	3.07397e-85	2.96147e-85	-1.30306e-84	6.34386e-85	-3.54344e-85	1.06684e-85	-1.0438e-86	-1.4848e-85	6.27923e-86	5.97211e-84	2.03578e-85	-1.82516e-84	-2.63126e-84	-8.47501e-86	5.94595e-85	-3.34296e-86	1.44774e-86	4.44732e-85	-6.72892e-86	4.23917e-86	1.25666e-85	2.22478e-83
4.06453e-86	2.25605e-86	-1.32824e-85	1.68313e-86	-1.89314e-86	-1.88938e-85	2.94002e-86	-1.49771e-85	3.29404e-85	6.48888e-86	3.90161e-86	-5.90216e-87	2.80268e-86	-2.71896e-86	8.61286e-87	1.99533e-86	3.0702e-87	4.29377e-86	-8.13715e-88	-2.25281e-86	-1.77677e-86	-1.25466e-85	-9.74266e-87	8.86743e-89	1.40519e-86	-1.60968e-85	-2.75074e-87	1.41115e-85	-1.95898e-85	6.45028e-86	1.9246e-84
-4.53987e-87	-9.35435e-87	5.39404e-87	-4.16583e-87	2.69775e-87	-1.20037e-86	1.4216e-86	-4.45379e-88	-2.42434e-88	-5.5506e-87	5.8441e-87	-1.89593e-87	-1.55162e-87	3.66806e-87	4.15737e-88	1.73428e-87	2.09422e-87	-8.75979e-87	-2.57676e-87	-3.10458e-87	7.78859e-88	-3.72453e-87	3.30376e-87	5.4409e-88	5.5081e-88	-1.05761e-86	4.4132e-86	-4.75626e-88	4.81821e-87	5.76837e-88	1.59736e-85
1.57617e-87	-8.58102e-89	-1.27741e-88	1.72675e-87	-2.51686e-87	4.94243e-88	9.74116e-88	-3.3825e-88	-1.59069e-89	1.25714e-88	2.77349e-89	4.68125e-89	-6.22942e-89	-1.28644e-88	-1.91625e-88	1.12921e-88	2.37899e-88	6.45958e-89	6.91871e-89	-2.9557e-89	2.16889e-89	-1.60952e-87	8.78521e-88	1.77032e-87	2.65843e-87	-1.80603e-88	3.17647e-88	1.62682e-88	-6.9205e-91	7.2877e-89	1.66258e-86
1.70219e-89	1.98186e-89	3.62842e-89	2.53723e-89	1.7196e-88	2.42548e-89	-2.76628e-89	-2.69251e-89	-1.50319e-89	3.72116e-89	-2.41366e-89	-1.8353e-89	-2.85267e-89	3.9238e-90	-1.53349e-90	-1.23061e-90	-2.11738e-89	5.26667e-90	-2.82327e-89	-1.07007e-89	2.8453e-89	-7.62371e-90	-2.5119e-89	-1.81655e-88	-6.04602e-90	1.50543e-90	-2.94136e-88	1.51273e-88	3.842e-89	4.40682e-90	1.28326e-87
5.17116e-90	-1.26501e-89	-2.0663e-91	1.11699e-90	-7.17344e-90	-4.94943e-91	-6.76702e-91	-3.62865e-89	1.23536e-90	7.28929e-90	-1.55749e-90	-1.95915e-90	1.42279e-91	1.12541e-89	-6.21312e-91	1.71569e-89	-1.76684e-90	-1.74293e-90	-4.66804e-90	-1.14935e-90	-3.32108e-90	-1.3835e-90	-1.49262e-90	4.45024e-90	-1.24492e-90	8.29125e-91	-2.58631e-90	-1.12674e-90	2.67788e-91	8.42883e-91	1.31865e-88
-3.43016e-92	-5.00047e-91	1.4858e-91	5.10018e-91	-5.40987e-92	-3.70965e-91	6.33234e-92	9.59179e-92	-3.83492e-92	2.24869e-91	5.94132e-91	8.92736e-91	1.30976e-91	2.67914e-91	2.90246e-90	-2.02595e-91	-5.96967e-91	4.35326e-92	-5.2691e-91	6.43506e-92	-3.62126e-91	1.53866e-91	3.69658e-91	-3.44531e-92	-7.76366e-92	1.4342e-91	-3.65683e-92	-1.7279e-94	-2.00403e-91	-5.26744e-91	1.01681e-89
4.25472e-92	2.61949e-93	8.39493e-92	1.32946e-92	6.60951e-93	-5.85271e-93	-1.38781e-92	8.76262e-93	-1.18571e-91	1.32202e-92	2.50548e-92	-5.24171e-92	2.48877e-93	3.22239e-92	3.9631e-91	-6.04248e-93	1.43228e-92	1.59302e-91	-3.56511e-92	-2.72692e-92	-8.01041e-94	3.50447e-92	1.14365e-92	-3.06977e-92	1.04442e-92	3.08642e-92	-4.53265e-92	5.50584e-92	-5.41021e-93	3.07303e-93	1.28854e-90
1.35077e-92	-4.3762e-93	3.24967e-93	-1.30247e-93	-2.21239e-93	-1.22033e-94	4.77908e-93	4.27268e-94	-2.60036e-93	2.5933e-93	2.64495e-93	-1.60969e-93	-8.40777e-94	-4.04555e-96	6.44423e-93	1.09583e-92	-1.07992e-93	-7.67597e-95	8.5564e-93	-1.08861e-92	-1.78845e-93	-3.43676e-93	-1.06794e-94	2.92601e-94	-6.01196e-93	-9.47338e-94	4.58329e-94	4.0825e-93	3.04875e-94	-5.72018e-94	9.62733e-92
-4.47632e-96	2.30933e-94	-2.8579e-94	-1.43011e-94	-4.14261e-94	-6.33188e-94	-1.43368e-94	-1.07568e-93	-4.39501e-94	-1.9313e-94	-7.72704e-94	3.73069e-94	-1.50798e-94	-1.87855e-94	-9.45884e-95	-8.62553e-95	-1.81837e-94	-8.63349e-95	-7.41385e-94	-4.59665e-94	-4.10874e-95	-1.59517e-93	-1.19008e-93	1.53893e-94	-1.89717e-95	-9.24295e-95	-4.54312e-94	2.19122e-94	-1.11085e-95	5.37559e-95	1.05278e-92
3.46608e-95	7.22118e-95	2.22546e-95	-4.93886e-95	3.3463e-95	5.26893e-95	-1.37883e-97	5.17093e-96	6.04499e-97	1.14236e-95	2.23193e-95	7.79646e-96	7.59207e-97	2.16462e-95	-5.14664e-98	-6.9952e-97	-4.4943e-96	-2.4344e-95	9.1761e-96	2.1434e-95	7.07828e-96	-1.28933e-95	1.35466e-94	1.10682e-95	-1.52721e-94	4.85201e-96	-2.03317e-95	-1.46012e-96	4.17902e-95	-4.25662e-95	8.24952e-94
6.64904e-97	1.18237e-96	1.36464e-96	-2.67126e-96	5.64956e-96	-6.21252e-96	-4.21887e-97	5.15973e-97	-1.29732e-96	1.78116e-96	3.41765e-96	-4.78577e-96	7.36837e-98	-6.92319e-96	-2.23192e-96	-1.82044e-96	-1.40521e-97	7.16323e-96	-4.95003e-97	5.77981e-97	-1.27176e-95	-2.10337e-97	3.60417e-96	-5.73254e-96	6.8536e-97	3.04291e-96	1.7503e-96	4.96129e-97	8.31684e-96	-3.38701e-98	8.5981e-95
2.79192e-98	-1.8449e-97	-6.242e-97	6.35222e-97	1.74141e-97	2.38782e-97	-2.88326e-97	1.58712e-98	6.93845e-98	1.7778e-98	1.71872e-97	-1.19203e-96	-2.0313e-97	2.05243e-97	-1.20222e-97	-1.96071e-96	-1.656e-97	-1.50068e-96	5.83527e-98	-4.33377e-98	7.62769e-98	-2.38362e-98	1.71407e-98	9.21404e-98	-7.03588e-97	1.50616e-97	5.83352e-97	9.66741e-98	-1.88993e-97	2.97339e-98	9.85964e-96
-8.29017e-99	-2.26161e-99	2.20787e-98	-1.16733e-98	-2.52896e-98	2.29342e-99	3.40653e-98	-9.11744e-98	5.54061e-99	1.41362e-98	6.49182e-99	-8.80076e-99	2.49796e-98	-1.70161e-98	-2.21467e-98	2.77247e-99	-9.54204e-98	2.73757e-100	-1.17502e-98	6.52109e-98	-1.25241e-98	1.52119e-99	1.98828e-98	2.67603e-99	1.67016e-98	1.11484e-97	7.84046e-99	-1.00195e-98	4.00738e-98	-6.89774e-98	7.63367e-97
1.45564e-100	5.73086e-100	-2.3573e-100	3.099e-100	4.1038e-100	1.70002e-100	-6.88785e-99	-2.44885e-99	3.21277e-100	1.86668e-99	-1.8327e-99	4.45658e-99	3.20755e-100	-1.27522e-99	-1.67556e-99	4.98885e-99	-7.11862e-99	-1.60701e-99	-1.90931e-100	-4.47367e-100	-4.02008e-99	8.83129e-100	1.42181e-99	6.87512e-100	-4.61034e-99	1.25992e-100	3.41827e-99	7.23785e-99	-4.98372e-99	-1.41486e-100	6.48131e-98
2.57135e-100	3.66088e-100	6.53595e-101	1.27855e-100	4.32184e-100	7.37998e-100	1.47667e-100	3.14977e-100	9.40555e-101	4.2483e-100	3.7367e-102	-2.63426e-100	5.21331e-101	-2.7844e-100	-3.67479e-101	2.86794e-100	-1.28912e-101	-1.56536e-100	3.36725e-100	-7.34263e-100	-1.4465e-101	1.76724e-100	1.76845e-100	-1.32223e-100	-2.83921e-101	4.22935e-101	1.88807e-101	5.46051e-101	-7.6753e-101	-1.03231e-100	5.95425e-99
-2.98693e-102	-7.53863e-101	-1.88887e-101	-6.39003e-102	1.05233e-101	1.24865e-102	-7.86969e-102	-1.10452e-101	-3.22739e-103	-3.86417e-102	-1.04136e-101	-6.15024e-102	-3.29453e-103	1.0409e-101	8.13808e-101	1.62191e-103	-7.70007e-102	-6.08131e-103	-9.18448e-103	-1.04929e-101	4.4059e-102	-4.27943e-102	-1.94639e-101	5.48208e-101	-3.02006e-101	-5.37219e-102	-7.67393e-102	5.08109e-103	6.6868e-102	1.91162e-101	4.19619e-100
-2.5977e-103	-4.9735e-103	-3.67767e-102	-1.09469e-103	1.2313e-102	-4.76112e-103	-5.33485e-103	-1.53665e-103	-9.18373e-103	4.09906e-103	4.96224e-103	7.9674e-102	-7.9497e-105	1.2908e-102	1.64039e-101	9.01082e-103	1.58648e-103	-6.9989e-103	3.19869e-103	-1.81569e-102	7.82532e-102	-2.91304e-102	-2.30324e-103	6.01371e-103	-6.73229e-103	-1.96327e-102	-2.12316e-102	1.46286e-102	5.17423e-104	2.85221e-102	5.9025e-101
-1.5273e-103	-6.73024e-104	8.34091e-104	-6.53083e-104	-1.24365e-103	-8.85168e-104	-3.96041e-103	-9.1248e-104	-8.28675e-105	-8.58166e-104	1.00628e-105	-6.41563e-104	2.27467e-103	3.80111e-103	-6.49402e-104	-1.15808e-104	-2.72426e-103	8.05479e-104	-9.12731e-104	-2.50489e-104	-1.20043e-104	6.10279e-103	3.4323e-103	3.81179e-103	1.92649e-103	2.37536e-105	2.88607e-104	8.72426e-106	-9.25209e-103	-2.13846e-104	4.89962e-102
4.59977e-105	3.66086e-106	-3.81212e-104	7.99005e-105	1.14329e-104	2.50188e-105	-9.83235e-106	-3.16643e-105	-8.18234e-106	1.54423e-104	-1.98664e-104	-9.24037e-106	1.73939e-104	-1.35425e-107	-3.15e-104	-8.83079e-104	5.45063e-105	-6.40944e-105	1.32546e-105	8.06469e-104	2.8024e-105	-6.41957e-105	1.01465e-104	1.46755e-104	-2.125e-104	2.0795e-105	4.09016e-104	2.13362e-105	-1.81143e-105	-1.37301e-104	4.53211e-103
2.43484e-105	6.92095e-106	-2.51526e-106	1.15411e-105	1.03102e-106	2.63931e-105	-3.40445e-105	9.01476e-106	1.3862e-105	-3.77157e-106	4.80606e-106	2.40309e-105	3.42356e-105	-2.9174e-107	-1.44045e-105	3.90813e-107	1.76123e-105	2.29357e-106	5.80679e-106	2.75624e-105	-1.14935e-106	1.48664e-106	3.47192e-105	-1.2891e-105	-8.0693e-106	1.09397e-105	-3.44309e-106	-2.35279e-106	-2.4887e-105	1.02922e-105	3.75108e-104
1.02866e-106	-2.9219e-106	-4.3508e-107	-2.01289e-106	-5.2591e-106	-6.57228e-107	-2.19038e-106	1.62294e-107	-1.59341e-107	3.71444e-107	7.26944e-107	-6.60557e-108	2.82409e-106	-4.8688e-107	-4.48025e-106	2.89929e-106	-1.93956e-106	2.60289e-108	1.06519e-106	-1.28105e-106	-9.47254e-108	1.85581e-107	-3.15016e-107	4.59481e-107	8.75024e-106	-4.51356e-107	-1.08752e-106	8.30428e-108	-2.24246e-106	5.50639e-106	5.01695e-105
4.53907e-109	3.14793e-107	1.03218e-107	-1.81236e-107	-3.04781e-108	-4.70857e-107	-7.13789e-107	-4.5931e-107	3.15555e-108	-5.32911e-109	1.51634e-107	2.78925e-108	1.1148e-108	-1.54844e-109	-2.55973e-108	-8.84003e-109	-4.10598e-108	-4.47677e-108	-9.03391e-108	-1.3549e-109	5.49565e-107	-5.34632e-108	4.61713e-109	-4.8055e-108	-6.00534e-108	-3.29834e-108	-2.32186e-109	7.18986e-108	-3.19259e-107	-7.63876e-108	3.93789e-106
1.35848e-108	2.49054e-108	-1.49785e-109	4.45652e-108	5.17532e-109	1.44737e-108	-5.36495e-109	-3.17155e-110	-1.96689e-112	-1.98711e-109	-2.25987e-108	-2.75326e-108	-3.16923e-109	1.1457e-109	-1.18697e-108	-6.21611e-108	-5.77854e-109	-4.86625e-109	4.76708e-109	6.00216e-109	4.45897e-109	1.32906e-108	-8.42705e-109	3.18418e-110	-1.9317e-109	1.10113e-108	1.65181e-109	-4.37826e-109	1.08373e-108	1.86492e-108	3.36719e-107
-3.92647e-109	1.00094e-112	-1.85135e-109	-1.02569e-110	-6.01764e-112	-3.69097e-109	1.52068e-109	4.4482e-111	1.23621e-109	-4.81458e-110	1.0768e-110	-3.51439e-110	1.88001e-109	3.83772e-110	-1.70704e-111	5.9024e-111	1.53763e-111	9.81431e-112	-2.96495e-110	1.67259e-111	-8.99731e-110	1.05506e-110	-2.82974e-110	-2.17418e-109	4.73646e-110	-5.34726e-110	-6.99987e-111	6.45974e-110	1.68414e-110	4.71171e-110	2.18249e-108
-2.9184e-111	1.25801e-110	8.87945e-111	2.95318e-110	-1.76112e-110	1.06683e-110	4.3325e-110	-2.34909e-110	-4.74945e-112	-1.14378e-110	-8.00292e-111	6.47086e-111	1.10215e-110	-3.98698e-111	-1.1918e-110	-1.16166e-111	-7.67667e-112	1.05628e-110	-1.50479e-110	-3.38409e-112	-3.17117e-111	-3.84348e-110	5.92269e-112	-9.7708e-112	2.33298e-110	1.25386e-110	3.22786e-111	-2.14521e-111	-1.49806e-111	3.71884e-111	3.1983e-109
1.01525e-112	-1.70479e-112	7.4291e-112	1.19421e-111	1.03731e-111	-3.44901e-113	8.71218e-112	2.10705e-111	-5.88721e-112	-2.15337e-112	6.55524e-112	1.76189e-112	1.65308e-111	-4.03555e-111	1.47865e-111	-3.67598e-113	6.29156e-113	1.19639e-112	4.78975e-111	-1.79696e-111	-6.64629e-112	6.80556e-112	-2.15339e-111	-2.07657e-111	2.22673e-111	-5.52049e-113	-6.37786e-112	-1.37225e-111	2.47464e-112	3.37518e-112	3.23204e-110
7.00095e-113	-1.18846e-112	3.1123e-112	-8.2185e-113	-1.49187e-112	1.32841e-113	1.37997e-113	2.76043e-112	-7.51867e-113	-5.66848e-113	-2.98885e-113	-4.22712e-114	-4.8711e-113	2.3503e-112	2.0044e-113	2.48259e-113	-3.36163e-114	-1.14608e-112	-3.14065e-113	1.44437e-113	3.04728e-113	-1.86727e-114	1.62695e-113	-1.19105e-112	-4.83547e-113	4.08824e-114	-6.58741e-114	-8.56047e-113	1.43599e-113	-1.26829e-112	2.14654e-111
5.07864e-116	-1.30323e-115	-6.86807e-114	5.15133e-114	6.36487e-114	2.09365e-115	-1.87048e-113	7.87703e-115	-5.07089e-114	-3.73024e-114	-1.30507e-113	-1.66226e-114	7.07665e-115	2.56533e-114	-7.6811e-114	1.41199e-115	-2.05793e-113	1.21278e-113	2.73286e-114	2.79613e-114	7.42969e-114	1.95481e-115	-4.47522e-114	-6.75935e-113	2.16511e-113	1.59152e-114	-3.77958e-114	4.05024e-114	-6.12037e-114	6.55608e-114	2.34556e-112
1.4313e-115	3.18061e-115	-3.58863e-115	-2.20757e-114	2.27414e-116	2.12555e-114	6.75834e-115	1.14024e-114	1.46992e-114	-9.35313e-116	-9.26242e-115	1.63665e-114	6.09654e-114	-5.36312e-115	-2.25733e-115	-1.11142e-115	2.82586e-115	1.02415e-114	3.72888e-115	-4.76767e-115	4.80736e-116	6.11009e-115	1.97583e-114	5.14015e-116	-6.01016e-116	-7.32253e-115	-1.93034e-115	-1.40339e-115	1.08305e-116	-1.1144e-115	2.41788e-113
-3.72959e-117	-6.60028e-116	4.98695e-117	-1.45398e-115	3.7873e-117	-4.41655e-116	1.56959e-116	2.66389e-116	1.70643e-117	-9.65721e-117	2.35325e-117	-3.41215e-116	-6.65961e-116	1.48258e-116	1.09507e-116	1.23912e-115	2.86922e-116	2.12053e-116	1.21275e-116	-3.10959e-116	2.24545e-115	1.90444e-115	-2.90903e-115	-4.22818e-116	-1.12908e-115	2.46681e-116	-2.68694e-116	1.51974e-115	9.37471e-118	-2.57461e-115	1.99064e-114
7.42692e-117	-7.51424e-117	1.06499e-116	-3.66574e-117	4.48277e-118	5.21161e-117	-4.14238e-117	-3.22967e-118	5.22771e-117	1.81077e-116	6.28048e-118	8.03534e-117	4.46791e-117	-1.76614e-117	1.25854e-117	-2.22383e-117	1.33037e-117	5.24428e-117	1.79424e-117	1.82852e-117	-1.18695e-116	2.86189e-117	-1.20833e-117	-1.55277e-116	8.04394e-117	-9.62213e-117	6.52416e-117	-3.80233e-118	2.74982e-117	-7.80753e-117	1.5789e-115
2.40228e-118	-9.34467e-119	-5.91773e-119	-2.46218e-118	-9.7992e-118	-2.15433e-118	-2.96787e-117	6.21316e-120	1.44748e-117	6.54241e-119	-4.52377e-118	-9.34362e-119	3.99257e-118	1.25042e-119	4.03393e-118	1.09394e-117	3.84368e-118	-1.19743e-117	-4.08735e-118	2.74904e-118	-3.49916e-119	6.99656e-118	3.43393e-118	1.18799e-118	-6.8303e-119	-1.58013e-117	-5.68186e-118	4.59239e-118	-3.69057e-118	2.9508e-119	1.5313e-116
-2.81772e-119	-1.43538e-119	3.01214e-119	6.11265e-121	7.55372e-121	-7.20008e-122	4.94694e-119	-5.62299e-119	3.69918e-119	-3.77954e-120	-2.1802e-119	-1.01358e-118	-1.03218e-118	-3.25883e-120	-7.60619e-119	5.21538e-119	7.328e-120	-2.33203e-119	4.17044e-119	8.21126e-119	1.32295e-118	-3.99079e-119	2.59785e-121	1.10011e-119	-1.65988e-118	7.95747e-120	5.25212e-119	4.07499e-119	-6.48149e-120	-2.79396e-119	1.21798e-117
2.89431e-120	-3.24047e-121	-2.87718e-120	-4.67724e-120	-5.57958e-120	1.26441e-120	1.34546e-120	-1.56267e-120	2.27052e-121	-3.59655e-120	1.7387e-120	2.14087e-120	-1.66437e-120	-1.66149e-120	-1.74131e-119	-1.28513e-120	1.10678e-119	-1.59031e-120	-1.35226e-121	-1.42267e-119	-1.69704e-120	-4.20471e-119	2.06944e-121	-3.70478e-121	2.63346e-119	2.7161e-120	5.0102e-120	3.83741e-120	4.7391e-120	2.27288e-120	1.66504e-118
-2.95253e-121	2.09686e-122	-2.26488e-121	1.1139e-121	-7.1707e-122	-4.69028e-123	2.18718e-121	7.53891e-121	-2.90843e-121	1.02295e-120	2.86945e-122	-2.7747e-120	4.73621e-121	3.06339e-121	3.47691e-121	4.62614e-121	9.16254e-123	9.86277e-121	-3.79263e-122	-5.22866e-122	1.85436e-121	1.22202e-121	-9.11938e-122	-2.10989e-121	-3.42365e-121	-2.1478e-121	3.93125e-121	6.86696e-122	1.35962e-121	-8.7561e-124	1.02618e-119
-2.6858e-123	-2.29788e-123	7.36601e-122	-3.39969e-122	2.40916e-122	-1.40471e-122	-1.37337e-121	-7.62917e-122	-3.33194e-123	1.09696e-121	2.68865e-122	-1.95775e-121	4.14663e-124	-5.38557e-122	-1.01933e-121	-3.20955e-122	-3.35804e-123	1.78224e-121	9.88976e-123	-1.36044e-123	-1.47163e-121	-1.16421e-121	2.47549e-122	1.50839e-121	3.25953e-124	5.39721e-122	9.1956e-122	3.0331e-122	4.19208e-122	2.52882e-122	1.7642e-120
-1.50336e-122	-2.61454e-123	-1.21795e-122	-9.45937e-123	9.62704e-124	-4.85045e-123	-5.36179e-123	2.37165e-123	1.95072e-124	2.87164e-124	3.45849e-123	-1.40016e-124	-5.37332e-124	1.49569e-123	-1.67787e-123	-1.12523e-124	-1.01497e-123	9.514e-124	8.16929e-124	1.79422e-123	1.30363e-122	2.66427e-124	-1.42906e-122	3.31159e-124	-1.01242e-123	9.89574e-123	6.25952e-124	-2.53844e-123	6.66616e-124	-1.8513e-123	1.0983e-121
1.02991e-124	-1.55039e-126	-6.98341e-124	-2.48809e-124	3.79636e-124	1.45077e-127	-1.02842e-123	1.16375e-124	1.7535e-124	1.18049e-124	9.01128e-124	3.47412e-126	1.58652e-124	4.12082e-124	-3.60153e-125	-1.91721e-125	-1.16587e-124	3.45226e-124	4.25036e-124	1.11479e-123	-5.99502e-125	-7.09326e-125	5.06717e-125	-1.86002e-124	-3.26246e-125	5.01075e-124	4.86871e-124	7.63615e-124	-9.7068e-125	1.02389e-123	9.67453e-123
-8.39119e-126	2.33328e-125	1.00561e-125	-6.58854e-124	-1.10287e-125	-4.73033e-126	-7.32808e-125	4.41714e-125	1.52701e-126	3.14727e-125	-3.81163e-126	2.33807e-126	-9.45368e-125	1.51676e-124	5.81746e-126	-1.77969e-124	1.12756e-125	-1.24277e-125	-3.43251e-125	-4.78295e-126	1.56293e-125	-4.5156e-125	-1.20771e-125	-4.61267e-126	-2.91341e-125	1.32977e-125	8.37629e-126	4.24021e-125	1.60938e-125	-3.05358e-126	1.55564e-123
-1.90004e-126	7.11192e-127	1.32464e-126	-1.41397e-126	1.07833e-125	-8.64367e-127	3.04412e-126	-3.04967e-126	-7.86846e-128	4.11794e-127	-1.73104e-126	-3.71311e-125	6.44175e-126	1.85787e-126	-9.44969e-127	-1.6413e-126	5.30473e-126	-2.87161e-127	1.54239e-126	-8.00565e-126	-8.54014e-127	1.08177e-125	-3.8025e-127	4.67869e-127	1.82379e-126	2.94988e-126	5.06203e-126	1.17287e-125	1.43151e-126	-1.93711e-126	1.25923e-124
-7.73828e-128	8.78734e-128	1.15375e-127	-4.00897e-131	4.38725e-127	-5.56243e-127	-2.20632e-127	4.62754e-127	-1.29165e-127	-1.52212e-127	-5.4734e-128	8.66592e-128	-2.2868e-127	-2.35386e-127	-9.1472e-128	2.64417e-127	-1.75548e-127	4.50164e-127	-4.7163e-127	4.45142e-129	4.44832e-128	4.95798e-128	-1.64545e-127	2.20801e-127	-2.33329e-128	1.15604e-127	1.37068e-128	-9.97562e-127	7.59193e-128	-7.47241e-127	6.75632e-126
-8.35851e-129	1.90711e-128	1.3596e-129	1.37052e-128	-3.53764e-129	1.10062e-128	5.79751e-128	-5.76432e-129	1.72883e-129	1.56985e-128	2.12685e-128	1.21588e-128	2.8515e-129	2.97603e-128	7.6977e-128	-5.24963e-128	8.12568e-130	-1.90973e-128	-3.38622e-130	1.36346e-129	1.13416e-127	-9.50695e-129	9.06677e-129	9.3574e-128	2.42485e-128	4.37669e-128	2.18892e-129	4.00552e-128	-3.6174e-129	3.82339e-129	6.98593e-127
-3.17361e-129	2.82463e-129	-1.14923e-129	1.3561e-128	4.77569e-130	6.46141e-130	-9.88005e-130	-5.39364e-130	-7.47158e-130	2.87409e-129	5.80462e-130	-6.20467e-129	7.22464e-130	2.63486e-129	-1.95147e-130	3.38125e-129	9.39054e-129	-4.7121e-129	2.31557e-129	-1.01359e-128	-1.97186e-129	4.04275e-130	-1.05802e-129	1.14944e-129	5.4081e-130	6.09675e-131	1.55948e-129	-9.12101e-130	3.21285e-129	-4.24396e-131	7.8166e-128
-1.43668e-131	-1.77332e-130	7.82002e-131	-6.68085e-131	6.35492e-131	-5.17932e-130	8.76525e-130	-9.39373e-131	-2.98569e-130	-1.40263e-130	4.33848e-131	9.91668e-130	-1.80623e-130	2.21598e-131	1.13054e-129	-2.27947e-131	6.37411e-130	3.03325e-133	-7.89648e-130	-1.66077e-131	-3.38731e-130	5.70033e-131	-3.02172e-131	-2.37864e-130	3.39313e-130	-2.07501e-130	-1.10001e-131	-1.41606e-131	1.6073e-131	-3.83219e-130	7.7977e-129
2.24986e-131	3.6551e-131	4.85059e-132	-6.23696e-132	-3.33309e-131	-1.07643e-131	6.72024e-133	1.51437e-131	-1.48416e-131	-1.234e-132	2.73777e-131	-1.24155e-130	5.39503e-131	1.71308e-131	-1.81832e-131	2.18198e-131	1.83145e-131	-8.6664e-132	-2.29741e-131	1.23897e-131	-1.54149e-131	4.07495e-131	2.42443e-131	1.01296e-131	1.36024e-131	1.76251e-131	-7.92016e-132	1.11769e-131	-2.551e-131	-2.24137e-132	6.39699e-130
1.23298e-132	-2.13932e-132	8.05304e-132	1.36468e-133	-3.86657e-132	-1.50302e-132	6.58633e-133	-1.94367e-132	1.11742e-131	6.84408e-132	3.94234e-133	-4.27994e-132	6.24106e-133	3.89203e-132	4.89994e-133	3.63921e-134	-5.20175e-133	3.9934e-133	-5.5492e-133	2.59878e-133	7.86885e-133	2.23529e-133	-2.75395e-133	-7.88716e-133	6.84053e-133	8.76761e-133	-1.84667e-133	-1.47582e-131	1.71093e-133	-3.55319e-132	7.13055e-131
3.27031e-133	1.43209e-134	-2.06388e-133	-2.18628e-134	3.89922e-133	-8.78356e-134	8.64344e-135	-5.46662e-134	3.79689e-133	5.36199e-134	-2.74278e-133	-1.05216e-135	6.63969e-134	7.14614e-133	8.46704e-134	-5.2708e-133	2.43756e-133	-3.4576e-134	-7.97903e-135	-1.03143e-132	-1.34928e-132	-7.41887e-134	8.93573e-134	3.36476e-133	5.22332e-133	-2.07054e-133	-5.64752e-134	2.20085e-133	2.58399e-133	4.58919e-133	8.10238e-132
2.46638e-135	3.31185e-134	3.9996e-135	5.17148e-136	5.12686e-135	6.36944e-135	-2.1357e-134	-9.95431e-135	-8.5471e-134	6.98417e-135	1.06147e-133	2.82603e-134	-2.24673e-135	-3.00945e-135	2.86617e-134	9.0605e-134	7.05589e-135	8.32311e-135	3.66912e-135	-1.15831e-134	8.25117e-134	-7.18906e-135	-7.54268e-135	-9.11511e-134	5.01166e-134	5.70248e-134	-6.2672e-135	5.25195e-135	-1.90235e-135	2.56718e-135	7.7645e-133
-3.93135e-135	7.7846e-136	-1.43132e-135	-3.53306e-137	3.51898e-135	-1.7334e-135	4.25698e-135	8.25564e-137	1.63798e-136	-8.32605e-137	-9.78127e-136	-4.21249e-136	4.68616e-135	-3.2448e-135	1.08573e-135	1.5938e-135	-3.37534e-137	2.28423e-136	6.32553e-135	4.88966e-136	8.16153e-136	1.14749e-136	-1.26605e-135	9.10457e-136	-6.75813e-135	3.3399e-136	5.97786e-135	-1.71656e-135	-7.79211e-137	6.79032e-136	5.37529e-134
2.8359e-137	-2.27995e-136	-1.37314e-136	8.34554e-136	-3.52264e-136	-2.33338e-136	-4.49634e-137	-1.21335e-136	1.98313e-137	2.06433e-137	2.48723e-137	2.03953e-136	1.56539e-136	-4.26017e-137	1.11177e-137	2.60228e-136	6.53272e-138	-1.15192e-136	-3.28126e-136	-1.10898e-136	3.94576e-136	1.18661e-136	3.95358e-136	1.78909e-136	6.79354e-137	-6.3314e-137	1.58973e-138	-9.42073e-137	7.44977e-137	1.63998e-135	6.30968e-135
5.41138e-138	7.06136e-138	7.93179e-139	2.3908e-137	-3.62281e-138	-6.75069e-137	1.94291e-137	-1.56841e-137	-5.49655e-138	2.82291e-138	-1.45041e-137	2.62772e-138	5.05736e-137	5.80446e-139	-4.5744e-138	-1.16039e-138	1.41276e-138	-4.93665e-138	5.68658e-137	-3.84399e-138	3.31318e-138	-3.96728e-138	1.12417e-136	-3.14514e-138	5.04623e-139	-4.91221e-137	1.15429e-137	-1.67335e-137	-2.30142e-138	1.02125e-137	5.06076e-136
-3.70963e-139	-2.61959e-138	-4.64084e-139	1.06614e-138	-3.65621e-139	2.03159e-139	-7.55886e-139	1.75143e-138	3.04701e-138	-2.25294e-138	1.23311e-139	5.43652e-138	5.32985e-138	-2.07485e-138	2.42728e-138	1.4563e-139	-1.80544e-138	2.678e-139	4.5044e-139	-1.85517e-139	-1.89557e-138	-1.56949e-140	-3.39809e-140	1.06945e-138	1.57406e-138	3.53433e-138	2.93081e-139	8.15393e-140	1.15903e-138	5.09054e-140	4.08511e-137
1.10789e-140	1.60932e-140	-6.3213e-140	3.79151e-140	-9.40912e-141	-1.69454e-139	8.49096e-141	-4.92491e-140	1.84916e-140	3.97329e-139	-4.2653e-143	-4.28287e-139	1.17608e-139	2.2372e-139	-3.63175e-140	-5.32262e-140	-1.78768e-140	-2.83876e-140	-3.35651e-139	-3.5662e-140	-1.65816e-140	3.06456e-141	-2.45837e-140	3.99048e-140	5.88414e-140	-3.31091e-140	-6.10757e-140	-1.16693e-140	-2.26269e-139	-7.5571e-140	2.60817e-138
-6.4974e-141	-4.16536e-141	1.68536e-140	-8.06523e-141	1.67753e-140	-1.44555e-140	1.15433e-140	5.97981e-141	1.00087e-140	-1.7028e-140	2.22012e-140	-3.51978e-140	1.57587e-140	5.52637e-141	4.14961e-140	1.30171e-141	-4.04285e-141	-1.32917e-141	-6.01307e-140	-2.87964e-141	-3.36028e-140	4.45238e-141	-6.9269e-142	1.14699e-140	2.83585e-140	1.37075e-139	-4.14734e-141	-2.36887e-142	-7.16288e-141	9.44646e-142	5.29379e-139
-1.02372e-142	1.16257e-141	4.00025e-141	-7.28706e-142	2.43522e-141	3.14069e-141	2.35508e-143	4.20479e-141	-4.28625e-143	8.02172e-142	-2.45706e-141	-5.94229e-142	-2.59253e-141	-1.04496e-141	-4.57688e-142	1.57885e-141	-2.8098e-142	1.37082e-143	1.40767e-142	-3.49416e-143	-1.13326e-141	-6.98092e-143	-1.9736e-142	-1.10588e-143	5.2126e-143	-3.55597e-141	-5.96201e-142	-1.06577e-142	-5.61757e-141	-5.10246e-142	3.76891e-140
4.51968e-143	-1.01037e-143	-2.04157e-143	4.41229e-143	-2.14694e-143	9.72476e-144	-1.6603e-142	3.39165e-143	-1.45061e-142	7.31064e-143	1.21131e-142	-1.71095e-142	-5.67124e-143	2.06323e-145	1.30273e-143	-5.24179e-142	6.11981e-144	-7.79317e-143	-1.79326e-143	-3.41205e-144	4.66681e-143	-9.92424e-143	-8.75484e-143	-7.89948e-143	1.41764e-143	4.2444e-143	-3.09978e-144	1.85696e-143	2.26991e-142	-8.42978e-144	2.18706e-141
-5.43971e-144	-5.83045e-145	6.3604e-145	-1.59431e-143	-2.08715e-144	-2.95175e-144	1.75056e-143	-1.33803e-143	-3.67861e-144	-4.6418e-144	-1.65278e-143	1.37076e-144	-3.35955e-143	-2.70107e-145	-1.31651e-143	1.35646e-143	-8.13537e-145	1.397e-143	1.23481e-143	7.02179e-144	-1.34122e-143	-6.52887e-144	-2.34498e-143	6.82291e-145	-2.2973e-143	4.29766e-145	9.95621e-144	-8.15608e-144	8.7308e-146	-1.12771e-143	2.76447e-142
-1.09688e-145	6.46207e-145	-2.99979e-146	3.33672e-145	-6.5291e-145	-2.18809e-145	3.08386e-145	1.56915e-145	-4.64034e-146	9.54556e-146	5.26042e-144	5.77789e-146	6.8466e-145	-1.00665e-145	5.01041e-144	2.23932e-145	3.27198e-145	1.32761e-144	-3.41045e-145	-8.31836e-145	3.12835e-145	-4.15562e-145	-4.76223e-145	1.33076e-144	1.71416e-145	1.79035e-145	-3.53494e-145	6.97947e-145	1.15389e-145	4.02692e-145	2.12193e-143
9.6124e-147	-5.80462e-146	5.05983e-146	-1.19141e-145	-5.98746e-146	1.16401e-146	9.59987e-147	1.35619e-146	-6.27309e-147	2.98767e-145	9.37249e-146	-3.6702e-146	-2.00604e-146	-8.98885e-147	1.38899e-146	-9.20622e-146	1.6391e-146	1.12405e-146	-9.52504e-147	1.16735e-146	-4.92057e-146	-2.38763e-146	-4.45502e-145	2.21112e-146	-2.48307e-146	2.20983e-145	-1.12152e-145	-6.00605e-146	-8.30978e-147	-4.0278e-147	1.92243e-144
-9.9935e-147	6.67447e-148	1.28327e-147	2.35901e-147	1.57022e-146	3.71014e-148	-1.90859e-147	-3.97287e-147	4.09695e-147	1.53847e-147	-1.15722e-147	1.22132e-147	-9.90834e-147	1.76815e-147	3.83959e-146	6.22438e-147	-1.3282e-146	-1.90682e-146	-1.28849e-147	4.94387e-147	2.18719e-146	1.99021e-146	2.04258e-147	2.18506e-147	-4.78551e-147	-2.08751e-146	-3.08161e-148	-2.68341e-147	-5.16313e-147	-6.83553e-146	2.87323e-145
2.24635e-148	2.66055e-147	6.65818e-149	8.65607e-147	-2.41512e-148	-2.24703e-148	1.96631e-148	3.77895e-148	7.46047e-148	2.86574e-148	-8.89021e-149	2.30967e-147	-4.13657e-147	-2.20475e-147	1.8868e-148	-1.22631e-147	8.26679e-148	-4.56484e-148	5.2743e-148	6.08635e-148	2.59296e-148	-2.40273e-148	4.74088e-149	4.71349e-149	-1.97781e-148	6.45606e-148	2.08992e-148	-3.7501e-147	-6.18137e-149	-1.78443e-148	3.18922e-146
3.42185e-148	1.6778e-149	-4.07138e-149	-5.47941e-150	2.92171e-149	-3.05229e-150	-1.16203e-148	-3.8403e-149	-3.77129e-150	2.64807e-150	1.87583e-149	1.09784e-148	-1.09589e-150	-2.35264e-149	-5.55764e-149	-1.90971e-149	-6.06691e-148	-1.49404e-149	2.66235e-149	-2.86622e-150	-7.64019e-149	5.03003e-149	-5.69439e-150	-4.59509e-150	-2.35323e-149	-9.19988e-151	2.42944e-150	2.73155e-149	-6.03615e-149	-6.40352e-149	1.793e-147
1.14666e-149	-3.16376e-149	-1.3131e-150	-7.69885e-150	9.38228e-150	4.5816e-150	7.34048e-150	8.6757e-150	-1.24575e-150	1.22238e-149	-1.49664e-149	-2.96955e-152	-2.80964e-150	7.9371e-151	3.99013e-150	-1.75305e-152	3.27222e-150	5.03837e-150	-2.39648e-149	-1.67928e-150	-5.63389e-150	-1.15232e-149	-1.30491e-150	1.54684e-150	-3.68238e-151	-5.27184e-151	-1.46372e-150	-8.07907e-151	-1.08972e-149	-4.81482e-150	1.91015e-148
6.01148e-151	7.10371e-151	-2.51145e-151	2.32228e-151	-1.45805e-150	-2.52097e-150	-2.1872e-151	9.87324e-152	3.35544e-151	-3.36045e-151	-5.12123e-152	-2.80419e-151	1.67355e-151	1.8766e-150	5.25767e-151	-5.45485e-152	-4.88293e-151	-2.75542e-150	2.2468e-150	-2.42215e-151	2.51593e-151	-4.57555e-151	-7.72321e-151	6.13142e-152	1.31978e-151	-8.55023e-152	3.55824e-150	5.57754e-151	-8.95724e-151	1.85486e-150	2.40784e-149
2.68358e-152	1.63998e-152	3.10187e-152	1.55632e-152	-1.66342e-152	3.78901e-153	1.22092e-151	-1.5478e-152	1.43827e-151	-5.39821e-152	1.92342e-151	-1.53161e-153	3.34174e-153	1.58256e-151	-5.85876e-153	5.93923e-152	3.35064e-152	-5.60268e-153	-3.56297e-152	3.72047e-152	-4.66551e-152	2.24697e-151	1.45732e-151	1.54794e-152	-3.21562e-152	-2.98582e-152	-2.21555e-153	1.09663e-152	5.4775e-152	8.25227e-152	1.62334e-150
3.4536e-154	7.98582e-154	-2.43844e-153	1.52564e-153	-2.16149e-153	4.61934e-153	-1.81606e-153	-1.10122e-153	-6.77745e-155	1.7911e-152	9.99892e-153	-8.86675e-153	-9.22634e-153	-1.08308e-153	-2.21452e-153	-5.60698e-153	4.37192e-153	1.45922e-154	-1.92624e-154	5.51548e-154	1.73266e-155	-3.76615e-154	-6.06269e-153	-1.52694e-153	1.12086e-153	3.10799e-153	-1.95725e-153	4.25157e-153	1.32694e-154	5.67838e-153	9.92758e-152
1.11038e-153	-7.89105e-154	7.37688e-154	9.62344e-155	-1.34166e-154	8.87194e-154	-1.20111e-154	9.99726e-155	6.66313e-155	-4.04965e-154	-2.16072e-155	4.86743e-154	-1.6228e-154	-1.27713e-153	-2.25142e-154	4.16568e-154	4.80036e-155	1.67516e-154	1.12485e-155	4.19127e-155	1.78924e-154	-1.03848e-153	-3.57649e-153	4.88505e-154	-2.27768e-156	-1.83085e-153	-1.93373e-153	5.21845e-155	1.48896e-154	7.42561e-154	1.72975e-152
1.00234e-155	2.57587e-155	-2.85906e-155	7.10585e-155	1.30248e-155	1.38018e-155	-2.98685e-155	9.93811e-157	7.39323e-155	-9.20749e-156	2.5437e-158	5.09925e-155	-2.95735e-155	1.16532e-154	5.47024e-155	-1.31075e-155	6.50302e-155	-1.68865e-155	-4.11855e-155	-1.79888e-155	8.72445e-157	3.85764e-155	-1.17203e-155	-1.25243e-154	-5.40661e-155	-1.48069e-155	1.72679e-154	-2.6361e-155	-6.18608e-156	1.07725e-155	1.14357e-153
-6.80247e-156	-8.30573e-157	3.68891e-156	-1.30004e-156	8.78333e-156	3.99398e-156	6.31057e-157	-8.55818e-156	9.4466e-156	-5.60348e-158	1.69314e-156	-4.92917e-157	-2.12289e-155	2.3207e-155	2.18305e-155	-2.37894e-157	1.83599e-156	-8.1019e-157	4.81954e-157	-6.61374e-157	1.16372e-157	-2.785e-156	6.536e-157	2.71364e-156	-2.22986e-156	3.4445e-156	-6.12995e-156	-1.09195e-156	8.81866e-157	1.27854e-155	1.49403e-154
8.21823e-157	-2.13302e-158	-1.76812e-157	-1.23705e-156	6.53622e-157	3.47989e-158	9.01605e-157	-1.09784e-158	4.86885e-157	-8.26628e-158	-5.48813e-158	4.30145e-157	3.94845e-158	-1.99283e-157	-9.8235e-158	8.22611e-158	1.66176e-157	-1.0913e-156	-1.26456e-157	8.93831e-159	1.40904e-157	3.61252e-157	-6.4394e-157	-9.74291e-157	1.79103e-156	2.53318e-157	4.19504e-157	-8.20321e-158	2.56478e-158	-3.51498e-157	1.17682e-155
4.97391e-159	-7.00024e-158	-1.09728e-157	-4.00514e-159	-5.25145e-158	1.23736e-158	1.92787e-157	-9.22548e-160	-1.36253e-158	5.1015e-159	4.10175e-158	-1.72653e-158	-1.37334e-157	7.90955e-158	-2.30646e-158	-4.50403e-159	2.31725e-158	-2.06238e-158	-4.0393e-158	-9.4812e-159	7.90124e-158	-1.24243e-158	-2.45474e-158	9.03789e-158	1.74484e-158	-1.46611e-158	1.39482e-158	-3.81695e-158	2.00805e-157	3.59994e-158	1.38938e-156
-2.44125e-160	9.86841e-160	-1.61863e-160	-7.5846e-160	-6.49727e-159	5.83889e-160	5.15508e-160	8.59967e-159	-9.62651e-159	4.17734e-159	-8.40417e-160	4.29598e-158	3.68508e-160	1.78335e-159	4.138e-160	-5.11794e-159	4.67152e-159	1.24135e-160	-8.16225e-159	2.27385e-159	-1.19026e-159	-8.68546e-160	-1.13852e-159	-1.02449e-162	-2.71415e-160	-1.13724e-158	-1.67494e-159	4.08891e-159	7.90986e-160	-9.12072e-160	1.21176e-157
2.73577e-160	1.56965e-160	7.42169e-162	6.26259e-160	-2.2103e-160	1.84498e-161	-5.91894e-161	-3.40585e-160	7.54757e-160	-1.13025e-161	8.28789e-161	-5.76077e-161	2.5951e-160	-3.03261e-160	4.13971e-160	1.04099e-161	-2.26933e-161	4.00813e-160	7.66395e-160	1.31532e-159	-3.50632e-160	-1.19914e-160	3.82922e-160	-1.51689e-159	-2.80368e-160	2.58063e-160	-4.06798e-160	2.37497e-160	-2.74552e-160	-4.56483e-162	9.93459e-159
9.99694e-162	-1.76801e-161	1.5014e-162	1.01094e-161	1.90395e-160	8.3431e-162	-7.22752e-162	4.96668e-161	2.58425e-160	3.05127e-161	1.44949e-162	1.21813e-161	-3.05553e-161	-1.47145e-161	-1.43255e-161	-8.35502e-162	-8.80999e-162	3.94089e-161	2.64848e-162	1.28152e-160	2.01373e-161	-1.43181e-160	4.5169e-162	-1.17086e-160	-9.5697e-162	4.78201e-161	2.34982e-163	-1.53297e-161	3.95115e-162	-1.90528e-161	1.22534e-159
1.74966e-162	2.97834e-163	8.69969e-163	-4.43762e-163	5.74457e-162	2.27125e-162	6.17937e-163	-8.81332e-164	-1.34157e-162	3.61442e-163	-1.44336e-162	4.98267e-162	8.02793e-163	1.74166e-162	-6.78977e-163	-7.50502e-162	5.85562e-162	-9.0975e-163	6.8217e-163	-3.24519e-162	3.99862e-163	7.53248e-164	6.4368e-163	8.34838e-163	8.16854e-163	-6.0725e-162	9.40934e-164	-7.99738e-162	-2.42006e-163	2.27635e-162	6.10862e-161
4.61153e-164	3.87459e-164	-3.3315e-165	1.50356e-163	8.42754e-165	3.95093e-164	-1.32623e-163	-1.01194e-163	-3.67628e-165	-1.32735e-163	1.5517e-163	3.19045e-163	-7.79709e-164	1.11667e-163	1.77623e-164	9.57683e-163	-1.89336e-163	2.51962e-165	-3.17161e-163	-8.5592e-164	2.20367e-163	2.27284e-163	3.66928e-164	1.2932e-163	-1.57988e-163	-2.51423e-163	-6.46499e-164	4.72299e-163	7.46512e-164	-2.08138e-163	4.73343e-162
-2.73521e-165	2.71197e-164	-6.85763e-165	-2.46297e-164	5.81334e-165	3.19749e-165	2.38012e-164	-4.22628e-164	-1.57266e-164	-5.7911e-165	-1.38723e-164	-1.28603e-164	3.33531e-164	6.77502e-164	-2.74156e-164	1.60957e-163	3.87778e-165	-2.23103e-165	1.39537e-164	-2.79803e-164	1.55316e-164	-8.92798e-165	-3.8441e-164	-3.25202e-164	5.08301e-168	4.62391e-165	6.76063e-164	6.82327e-165	3.74492e-164	-2.19778e-164	7.56093e-163
4.17677e-165	3.03142e-165	1.02407e-165	-3.12306e-165	1.43248e-165	1.36437e-166	-4.61629e-165	4.24415e-166	-1.92351e-165	1.90763e-164	-7.3829e-166	-1.45834e-165	2.70619e-165	6.02093e-166	4.05862e-165	2.34552e-165	-1.69595e-165	-2.91618e-165	2.16326e-166	9.39586e-166	3.77618e-166	-3.25159e-165	-1.44537e-166	-3.8942e-165	4.63764e-167	-2.06876e-166	4.0067e-165	-1.55004e-165	-1.48534e-166	5.83728e-166	7.0852e-164
-7.35647e-168	-3.89533e-166	-1.02144e-166	-2.08162e-167	-9.77635e-167	-7.09155e-166	1.91227e-166	1.26165e-166	5.14508e-167	-2.20545e-166	3.92771e-167	3.43529e-166	-1.77926e-167	-1.64165e-166	-1.56888e-166	1.26162e-167	-2.22551e-166	7.93035e-167	-1.32323e-166	3.89473e-166	-2.46309e-166	4.06624e-167	-6.94653e-167	1.26375e-166	-1.05571e-167	3.57194e-167	-4.09776e-166	1.31138e-166	1.7848e-166	4.79458e-166	5.20201e-165
5.33599e-168	4.78702e-167	-8.6232e-168	-2.08724e-167	2.566e-167	-3.00705e-168	-3.89631e-168	-1.51596e-167	4.99149e-169	-1.3652e-166	9.33541e-168	1.58027e-168	-1.1376e-166	2.38107e-167	1.96447e-167	1.37019e-167	-5.86152e-168	-3.15269e-168	3.06052e-167	2.15336e-168	8.09738e-167	-4.15695e-167	-4.81363e-167	-7.80817e-168	9.84972e-168	2.1324e-167	3.74203e-167	1.82123e-169	5.45807e-167	-1.23319e-167	8.05226e-166
1.452e-169	7.73691e-169	-9.09543e-170	6.6073e-169	8.12667e-169	2.63313e-169	4.62007e-168	-2.41555e-169	-3.03196e-169	-4.95384e-169	1.43534e-169	-1.00437e-168	-5.18364e-170	1.32681e-167	-3.07459e-169	-3.84731e-169	-6.09768e-169	4.10137e-168	2.23092e-168	-5.8598e-169	2.75203e-168	2.6053e-168	-5.57699e-169	-3.31396e-169	-2.29946e-168	8.93728e-170	4.61089e-168	1.36801e-167	2.7411e-169	1.15199e-168	5.94472e-167
1.14546e-169	7.0439e-170	-5.27821e-171	-1.64561e-169	-5.79567e-169	4.9099e-170	-2.90637e-170	4.45773e-169	-7.41598e-170	-6.81141e-169	-4.35784e-170	1.88937e-169	3.51156e-169	-5.90428e-169	1.70037e-169	-5.52263e-171	-7.05988e-171	5.14372e-170	3.33297e-169	-7.20299e-170	1.20343e-170	-5.218e-170	1.89781e-169	1.12868e-169	5.32857e-170	-8.93944e-170	2.78122e-170	-6.84125e-169	1.74727e-170	-4.21051e-169	5.68712e-168
-1.92674e-172	2.73875e-171	-1.83887e-170	4.80614e-171	-2.59691e-170	2.50158e-172	-4.19485e-172	-2.54586e-171	4.24824e-170	1.93747e-171	8.67021e-171	-6.30978e-171	2.87661e-170	1.70773e-171	7.16635e-171	-9.59325e-171	-8.02227e-171	3.89681e-171	-2.81356e-172	4.31077e-171	3.82599e-170	4.67144e-171	-1.03399e-170	1.62436e-170	-8.96131e-170	-7.74886e-171	1.32301e-173	-1.57603e-172	-5.54541e-171	4.365e-171	3.55413e-169
4.02653e-172	-1.32838e-171	-1.00792e-170	2.65153e-171	-7.91147e-172	1.56507e-172	-1.24613e-172	-1.83463e-171	-7.02933e-171	-2.34051e-172	-1.65788e-171	-1.21086e-172	-1.02754e-171	-3.41837e-173	-9.73843e-173	6.00909e-173	-1.11572e-170	5.2197e-172	-4.5537e-172	1.09593e-171	-7.84879e-173	-1.47878e-171	6.94274e-172	5.32421e-171	4.59426e-172	1.51335e-171	-1.73298e-172	1.23416e-171	3.36118e-172	-2.11563e-172	5.23643e-170
-8.19686e-173	1.45915e-173	-2.94252e-173	1.65923e-172	-2.47393e-172	1.30413e-172	1.07745e-172	1.92138e-173	4.42277e-172	-1.88102e-172	3.77575e-173	-2.93216e-174	-6.14179e-172	4.50431e-173	-4.80799e-173	2.62561e-173	-1.50734e-172	9.2905e-174	-5.24763e-173	5.14536e-173	4.85364e-173	2.12679e-173	9.33686e-173	-7.44191e-173	-3.42965e-174	-2.86774e-173	-4.99651e-173	1.78652e-172	-3.36801e-173	3.97571e-172	3.39482e-171
-9.04262e-174	-2.27701e-174	1.21085e-174	3.18996e-173	2.09325e-173	-1.17613e-173	-1.7983e-173	-2.24001e-174	1.84537e-174	3.56741e-174	-6.56447e-173	1.71247e-174	5.08583e-174	2.97535e-175	1.84524e-174	5.07799e-175	-1.49885e-173	-8.93079e-174	1.00063e-173	-5.2518e-174	-6.49281e-174	2.95184e-173	2.23783e-173	-3.82411e-173	2.3607e-173	2.17065e-173	6.85129e-174	-3.15017e-174	-2.17414e-173	-2.12711e-173	4.11989e-172
2.21896e-175	1.03626e-174	-8.9561e-175	9.7926e-175	-1.20044e-174	-3.88602e-175	-2.31469e-175	1.86185e-174	-1.14109e-174	6.36559e-175	-1.99044e-174	3.63747e-175	1.72114e-175	-9.35168e-174	-1.17841e-174	1.49762e-174	-2.37231e-175	-1.98394e-174	-3.33527e-174	-3.56459e-174	5.59528e-175	-8.35035e-175	1.22263e-174	-8.30327e-176	-6.87912e-175	-5.43173e-175	1.00978e-174	2.92201e-174	-1.29706e-174	1.82445e-174	4.32527e-173
2.47131e-176	6.88915e-178	-1.86641e-176	2.94214e-175	-5.14749e-176	2.48658e-176	-4.37799e-178	6.058e-177	-4.58622e-176	5.3541e-178	5.79283e-176	-1.54941e-175	4.2065e-176	1.94473e-175	1.66017e-176	-2.00213e-175	2.33683e-176	3.55074e-176	-1.32194e-176	-9.0934e-176	1.67863e-176	-3.80857e-175	1.46706e-175	1.13068e-175	-4.04649e-176	7.89496e-176	-2.17661e-175	-6.62395e-176	2.53313e-176	-7.26395e-176	2.45547e-174
-2.19217e-177	-1.12324e-179	-1.01226e-176	2.4405e-177	5.62407e-177	-3.26762e-176	-1.26518e-176	-1.38221e-177	5.32377e-177	-1.19225e-177	-2.19744e-178	3.48971e-177	-6.76368e-178	2.75311e-177	-3.00422e-176	5.18922e-177	-4.78178e-176	1.17233e-176	-2.29148e-177	-1.15897e-176	-2.74828e-178	3.2577e-177	-2.94358e-177	-3.93144e-178	-8.0983e-177	-1.30391e-176	-7.11806e-177	2.51587e-176	-4.73247e-177	-9.87954e-177	2.64305e-175
1.09958e-177	-6.7064e-178	9.87662e-178	5.39521e-178	-4.38701e-178	2.09415e-178	2.68763e-178	4.56653e-178	2.66428e-177	-1.0517e-178	-3.07697e-179	-2.45272e-177	1.73433e-178	-3.5362e-178	1.50377e-178	1.65638e-179	3.59762e-178	-1.0864e-177	1.04557e-178	-3.30984e-178	1.85428e-177	-5.56041e-178	-3.24824e-178	-1.79766e-177	-1.62546e-178	2.25067e-177	4.06853e-178	-2.42847e-178	-8.08449e-179	6.18106e-179	2.02379e-176
3.21477e-179	2.35342e-178	6.24774e-179	-1.90063e-178	-1.28571e-178	1.75976e-178	2.44935e-179	1.4183e-178	3.16953e-179	9.03727e-179	2.57034e-180	4.92218e-179	-1.07505e-178	-6.07059e-179	2.61288e-179	1.23263e-179	-7.91839e-179	7.79594e-180	5.0125e-180	2.43978e-179	-1.60826e-179	-1.26678e-178	1.08467e-179	-4.97783e-179	3.52947e-180	-2.02482e-178	3.28453e-180	6.14793e-179	-3.9422e-180	4.61989e-179	2.01212e-177
-3.35697e-179	-4.09497e-180	-1.17887e-180	1.24438e-179	-9.3543e-180	-3.58535e-179	-5.41891e-180	3.43628e-180	1.5581e-179	2.23552e-179	-1.39187e-180	6.80462e-180	-1.0176e-180	4.1106e-180	-4.70211e-180	-5.06994e-181	-2.60941e-181	4.73326e-180	4.35016e-181	-3.13163e-180	6.76199e-182	-2.27762e-179	-5.36834e-181	-2.54948e-180	-4.73695e-181	1.52318e-179	-7.56595e-180	-2.14114e-179	-3.09673e-180	3.59164e-180	2.47682e-178
1.90721e-183	-1.56396e-180	-3.77318e-181	1.17384e-180	-9.14928e-181	-2.49523e-180	-7.71269e-181	-1.24392e-181	-8.10705e-181	3.03222e-182	-4.34606e-181	-1.95823e-181	1.6499e-180	-4.74826e-182	-4.7318e-181	1.60246e-181	4.30218e-181	5.19014e-181	1.19892e-181	-3.64321e-181	-1.93814e-181	3.73594e-181	-5.69273e-182	-1.03954e-180	1.12511e-181	-1.23641e-181	1.7836e-181	2.08475e-182	1.93471e-180	1.415e-180	1.81075e-179
3.40365e-182	-3.78899e-183	-5.72889e-181	1.14794e-181	1.8633e-181	9.82607e-182	7.70813e-182	-6.97523e-182	-1.79262e-181	1.50143e-181	-7.64799e-184	-4.98854e-181	-1.47868e-182	-6.36407e-182	-3.34037e-183	-6.13533e-182	-9.6499e-182	-8.54959e-182	-5.60479e-183	-2.69987e-182	1.50918e-183	8.63324e-183	-7.02717e-183	1.32793e-182	1.38842e-181	-7.8393e-183	1.93316e-182	3.85864e-182	-1.18073e-183	-3.07282e-182	2.61063e-180
-8.7902e-185	2.76101e-183	1.61563e-184	-2.69948e-183	-1.98953e-183	3.60934e-184	-2.21136e-183	-2.74961e-184	-3.65633e-182	-8.82339e-183	-2.01157e-183	1.58403e-183	1.04604e-182	1.31672e-182	-3.63795e-183	-2.07485e-185	8.19762e-183	1.62738e-183	1.55373e-182	1.91814e-183	2.24258e-182	-4.9299e-183	4.35811e-183	8.17941e-183	1.1944e-182	1.67453e-184	9.16333e-183	8.74538e-183	-1.22826e-182	-6.41768e-183	2.02709e-181
1.2776e-184	-2.87859e-184	2.92987e-184	5.9348e-184	1.34699e-185	9.49386e-184	4.69865e-185	-3.08464e-184	-5.82971e-184	3.49465e-184	7.7136e-185	-1.28705e-185	1.11065e-184	-1.40315e-183	6.70521e-184	-2.16245e-183	2.75794e-184	-1.81438e-184	-3.70582e-184	3.67506e-184	-5.75335e-185	5.18613e-186	2.5656e-185	-3.5931e-184	-2.8395e-184	1.09238e-183	-4.14091e-184	7.63884e-183	3.53839e-184	3.20392e-185	1.94482e-182
2.0993e-184	-3.60416e-185	-2.01554e-184	3.04456e-185	1.13594e-184	2.61301e-185	1.99994e-186	-6.92782e-185	1.48668e-185	-3.09112e-185	-5.06857e-186	-1.38975e-185	2.63691e-185	-5.79019e-185	-2.20539e-185	-7.1535e-186	2.54702e-186	4.16288e-186	-7.81103e-185	9.60273e-186	1.28071e-186	8.09331e-185	-4.22901e-186	-5.25108e-185	-5.57022e-185	-1.70391e-185	-2.93718e-185	4.33801e-186	2.34269e-184	5.67343e-186	1.44697e-183
-1.15313e-185	4.28402e-187	5.62201e-188	1.03396e-185	-1.0182e-185	5.9067e-187	1.93362e-186	-3.5688e-186	8.32113e-187	3.98659e-186	-2.496e-186	-9.85307e-186	9.08229e-187	-7.51148e-186	2.97613e-187	3.19724e-188	-1.8674e-188	1.9961e-186	4.52186e-186	3.52442e-186	-1.07263e-186	-8.62988e-186	-1.78808e-186	-1.64579e-186	7.29048e-186	-7.10584e-186	-5.80948e-186	-1.13535e-186	-2.84411e-186	-2.12264e-185	1.33157e-184
5.26657e-187	1.61876e-186	-7.02177e-188	-3.4013e-187	3.02705e-189	2.97534e-187	-5.21625e-186	-7.80608e-187	3.42316e-188	5.30108e-187	-1.04849e-187	-4.90202e-187	6.32219e-188	3.999e-187	-5.22247e-188	-3.93331e-187	-7.03222e-190	-2.71669e-188	-4.3101e-188	6.5379e-187	-6.04392e-187	1.10974e-186	1.81333e-187	2.45423e-188	1.35352e-187	5.20967e-187	-1.39149e-188	-7.86634e-190	3.89738e-188	-2.39806e-187	1.45158e-185
-5.39846e-189	6.68088e-189	4.73042e-188	-3.22285e-188	-2.4695e-188	9.09712e-189	5.3049e-189	1.71813e-188	-1.39832e-188	-2.07785e-188	-3.59949e-188	-1.34436e-188	6.10749e-188	7.3438e-188	4.19781e-188	2.33064e-188	-8.26097e-189	-1.96821e-188	-7.42789e-188	4.76484e-190	-7.50034e-189	-1.78787e-189	7.17408e-189	1.56337e-188	-2.55951e-187	-1.03581e-188	-1.37174e-188	-8.24896e-190	-1.83719e-188	6.11948e-189	8.72025e-187
4.03837e-189	9.56537e-191	-1.80265e-189	-9.35268e-189	-2.92425e-189	-2.61157e-189	3.45045e-190	1.1619e-189	1.3351e-189	-6.64477e-191	-2.82786e-189	-1.16698e-188	9.8052e-190	-3.12343e-189	-5.7107e-189	1.08764e-188	-1.36226e-189	-1.03604e-189	-2.54904e-189	-1.06087e-189	1.18663e-189	-2.26993e-189	1.60456e-189	-1.19691e-188	-2.55818e-188	2.14232e-189	-1.44592e-190	-7.03131e-192	-1.13929e-189	-3.61917e-190	1.11338e-187
-1.37034e-189	-2.59913e-190	2.99536e-190	-1.03315e-191	8.47034e-191	1.8929e-191	-2.40974e-190	-3.32127e-190	6.77873e-191	6.28078e-191	-1.73122e-190	1.01246e-190	4.41775e-190	-8.68145e-190	3.9751e-191	-1.19553e-189	-5.66907e-191	8.96899e-191	9.37694e-191	-2.47307e-190	-1.87467e-190	8.94267e-191	-1.5058e-189	9.74152e-190	1.03243e-189	1.56014e-191	4.47834e-191	2.31279e-191	-7.2143e-191	2.26296e-191	1.0022e-188
9.55696e-193	1.35009e-191	2.9479e-191	5.91799e-191	5.79728e-192	-1.08863e-191	5.77427e-192	8.2382e-191	7.12814e-191	-7.20319e-192	6.83393e-192	1.96176e-191	-5.12929e-191	1.24257e-190	4.0398e-191	-2.09957e-191	8.02715e-192	4.50676e-191	5.57643e-191	-2.42878e-190	7.90801e-193	-5.72974e-192	3.44906e-192	-1.37857e-192	-9.15637e-193	1.7304e-191	4.35566e-191	-1.31936e-191	3.59567e-192	-1.49347e-191	1.00642e-189
-1.30972e-192	1.21693e-192	-2.58388e-192	-1.99895e-192	2.28629e-192	-1.00836e-191	1.6085e-192	-5.74099e-193	1.48328e-192	-1.74274e-192	-9.06533e-193	2.5159e-193	-7.75378e-192	7.06374e-194	-1.46685e-191	-2.26285e-192	7.27732e-192	1.97077e-192	2.23627e-191	1.13386e-192	7.9979e-193	4.50036e-192	-1.50524e-192	2.42514e-192	1.68895e-192	-3.5972e-192	4.68786e-192	7.73688e-193	1.22626e-193	-7.58857e-193	1.04406e-190
1.19899e-193	-1.05514e-194	-2.85264e-194	-2.71108e-194	-6.38423e-193	-4.14343e-194	2.82497e-194	-4.12475e-193	-1.51587e-193	-1.61224e-193	7.31215e-193	8.52646e-193	1.78515e-193	6.00909e-193	1.7251e-193	-6.50542e-194	2.72144e-194	-2.22994e-193	6.22364e-193	9.87825e-195	-3.53752e-193	1.22647e-193	-6.45112e-195	2.29744e-193	-7.29431e-194	-1.04753e-195	-6.36393e-194	9.21355e-195	-6.34463e-195	9.28482e-194	6.06141e-192
-1.40572e-195	9.60168e-195	-2.28792e-195	4.36278e-194	-1.73858e-194	1.47705e-194	-8.51096e-194	6.54552e-196	2.98262e-195	5.14428e-194	9.88968e-196	1.57428e-194	9.01979e-194	1.36569e-193	-7.13161e-194	1.7273e-195	-1.1947e-194	1.28683e-195	-1.30016e-195	-7.70545e-194	1.25018e-194	2.55731e-194	-1.01895e-193	8.5054e-195	-1.14776e-195	-5.66648e-194	1.58238e-194	-1.92739e-194	2.8499e-194	1.52026e-194	9.22487e-193
-2.28095e-195	8.47456e-196	-2.05061e-195	-8.0025e-197	-1.98364e-196	2.80233e-195	8.11679e-195	5.78567e-196	1.09002e-196	-5.27505e-196	3.05592e-196	1.77336e-195	6.55122e-195	-1.07766e-195	3.84056e-194	-1.16763e-195	-1.35595e-195	2.92829e-195	-3.08981e-196	3.15672e-195	-2.44921e-195	7.46249e-196	-3.4134e-196	-3.95179e-195	7.937e-196	1.7515e-195	1.15108e-195	1.51509e-195	2.00667e-196	6.84235e-196	8.82074e-194
-1.7063e-196	-1.99396e-195	8.08992e-197	-5.75314e-197	-4.72849e-197	1.23824e-196	5.3673e-196	8.17239e-197	4.54341e-197	6.87714e-197	5.61377e-196	-4.32233e-197	-9.57808e-197	-5.33782e-196	-2.66382e-196	1.15614e-196	5.89102e-196	2.04684e-196	9.54625e-197	4.15278e-197	8.00166e-197	4.65482e-198	-1.38752e-196	-8.16746e-196	-9.13539e-197	2.25954e-197	-8.59061e-196	-2.28353e-196	-2.59793e-197	1.88243e-196	8.20948e-195
2.09351e-198	2.42565e-197	-1.24579e-198	4.05227e-197	2.15202e-197	-2.54975e-197	2.07159e-198	-3.29906e-198	2.45306e-197	-2.03649e-197	6.61262e-198	3.69431e-197	-3.62494e-198	1.96616e-196	-3.07672e-198	1.20295e-197	-1.97143e-197	-3.522e-197	5.65631e-198	4.77433e-197	-6.0495e-198	-1.80107e-197	4.84567e-197	2.66514e-198	7.15713e-197	4.04694e-197	-1.43687e-197	4.13378e-197	5.6741e-198	1.79766e-198	7.83041e-196
-9.83053e-199	1.45242e-199	9.27591e-199	1.24599e-198	1.35408e-198	-1.09637e-197	5.38162e-200	-1.13417e-198	-1.74671e-198	-3.42369e-198	-4.0483e-198	4.49768e-199	3.43373e-199	-2.17111e-198	-6.01631e-198	3.77741e-198	4.00707e-200	-1.03803e-198	7.11096e-198	4.85298e-199	-1.52641e-199	2.3014e-198	-2.48709e-200	-8.05503e-198	-7.37414e-200	-3.42709e-200	-1.36163e-200	-2.85154e-198	8.97372e-199	-2.63967e-200	6.18896e-197
4.41807e-200	1.74351e-199	6.6919e-200	-3.2662e-199	6.54293e-200	7.82735e-199	-1.31697e-200	-9.70834e-200	1.66752e-200	-7.27575e-200	3.54246e-199	3.18817e-199	-2.05166e-199	-6.09136e-200	-3.25205e-199	-1.22107e-200	-3.12914e-200	5.28978e-200	1.65798e-199	2.73631e-199	-1.94406e-201	-5.6655e-201	5.00917e-200	-1.05427e-199	-1.49479e-199	9.82735e-200	4.37629e-200	-9.22848e-200	2.64159e-200	5.15281e-201	4.03859e-198
-2.02558e-202	2.88794e-200	3.79891e-200	-2.93753e-200	8.31083e-201	-4.06651e-201	-3.88284e-201	-4.7831e-201	-1.0351e-200	1.43005e-200	-8.36971e-201	-2.47297e-201	-3.70241e-202	-2.47058e-200	9.67347e-202	-1.74868e-200	-4.72384e-203	2.64968e-201	-4.97534e-200	-2.27433e-200	1.20572e-200	3.03771e-202	-1.07383e-200	-2.82955e-200	8.60955e-202	1.20613e-200	2.53537e-200	-9.69792e-202	-1.64818e-201	6.5579e-201	3.70554e-199
3.00908e-202	2.08922e-202	-5.85918e-202	7.7178e-202	1.08987e-202	1.9331e-202	6.40696e-201	5.95055e-202	-2.96724e-201	-1.21916e-201	-1.86347e-201	3.81711e-202	9.43807e-204	-4.39233e-202	3.05792e-202	4.45564e-203	1.52483e-201	5.67789e-202	-2.52927e-202	-1.98733e-201	-3.18706e-202	5.1131e-202	-5.86484e-202	1.88726e-201	-2.15624e-201	-1.02031e-202	-8.12679e-202	3.67663e-202	-6.33625e-202	-5.47573e-202	2.86589e-200
9.73002e-204	-1.03542e-203	7.87906e-203	8.44384e-204	2.14581e-203	2.40659e-203	4.57991e-203	-2.04329e-203	1.44166e-202	1.58622e-201	-1.2102e-202	3.33712e-204	1.6731e-202	1.04927e-202	-1.24125e-202	-1.20158e-202	4.17578e-203	-2.24986e-202	1.63021e-202	1.90715e-202	2.15259e-203	4.65657e-202	-4.62589e-203	8.18992e-203	4.23119e-203	2.37309e-203	-1.52178e-203	2.39798e-202	6.63368e-203	5.31007e-203	4.26665e-201
-2.26141e-204	3.69064e-203	1.2133e-203	3.72265e-203	3.05435e-204	6.33377e-205	-1.38657e-203	-1.53427e-204	-3.32027e-203	2.87166e-205	2.54673e-205	1.14507e-204	-6.46732e-205	-4.77207e-203	-1.95762e-203	1.17319e-203	2.34525e-205	1.16098e-204	8.38727e-204	-4.75624e-203	-4.91448e-204	-6.12269e-205	2.89827e-204	2.1187e-203	7.46662e-204	1.8276e-203	9.6186e-205	1.21921e-203	1.25487e-203	7.78111e-205	3.61361e-202
8.27961e-204	-1.10058e-204	3.67139e-205	2.78093e-205	4.81798e-205	-2.194e-205	-4.61068e-205	-5.47634e-205	-4.07213e-206	-2.03609e-204	8.40273e-205	2.92224e-206	8.00487e-205	1.58662e-206	-5.77631e-205	1.69441e-204	-2.06337e-205	-1.03531e-205	5.0969e-205	-4.13954e-205	-1.0039e-204	1.03782e-204	-2.13542e-204	4.49109e-204	-6.61761e-205	-2.811e-204	4.29738e-206	1.15916e-204	-8.1442e-205	-2.57475e-205	3.34185e-203
1.50085e-205	7.23542e-207	-1.70767e-206	1.70628e-206	-1.24203e-205	-8.96909e-206	-4.44987e-205	7.35004e-206	2.12521e-206	-8.18082e-206	1.9469e-205	-1.2159e-205	7.61724e-206	-1.00708e-205	-3.07561e-206	1.67118e-205	8.16031e-206	-9.05854e-207	-2.20714e-206	-2.49519e-206	-1.12298e-205	-2.15205e-206	5.8338e-206	-8.85522e-206	7.26198e-206	6.93134e-207	5.68835e-206	2.73946e-206	3.07394e-206	-2.66505e-205	2.5974e-204
6.41434e-207	3.32491e-207	2.77377e-207	2.84307e-206	1.33097e-207	-2.90717e-207	-9.21791e-207	1.51794e-206	1.23947e-207	-6.45426e-207	2.12587e-206	-2.0439e-207	-6.00766e-207	-1.10688e-206	-1.18561e-206	6.12052e-207	1.4617e-206	-6.91025e-207	-1.40116e-206	-2.74498e-208	1.18961e-206	-4.15549e-206	1.98786e-207	-6.28517e-207	-4.26696e-208	-1.35128e-206	1.16515e-206	-5.79301e-207	2.2355e-206	-4.13367e-206	3.28241e-205
7.51608e-209	1.40391e-208	-1.11291e-207	4.02817e-208	-6.4143e-208	7.49054e-208	-8.55374e-208	-2.30962e-207	1.30232e-207	-1.06467e-207	-2.85621e-207	-2.53602e-207	-2.38116e-207	1.2243e-208	-6.41561e-207	-6.38605e-207	6.0075e-208	5.04604e-207	1.68001e-207	-1.62201e-207	7.47458e-208	-2.22304e-207	-1.01065e-208	-1.08085e-208	3.97041e-209	1.25499e-207	-1.85124e-207	-1.17576e-207	2.33784e-208	2.28434e-208	4.62636e-206
4.42254e-209	9.65561e-210	-3.99966e-208	1.73399e-209	-6.78832e-209	8.30064e-209	5.3226e-208	-9.79512e-209	-5.21411e-209	1.26514e-210	-1.96186e-209	-4.71743e-208	1.28148e-208	2.23502e-208	1.62543e-209	-1.72448e-208	2.37188e-210	2.31303e-208	-4.02471e-208	2.91719e-209	-1.32242e-208	2.97557e-208	2.33201e-209	-3.15522e-209	9.4405e-210	-6.96165e-209	-2.09321e-208	1.93263e-209	1.87161e-210	-3.01016e-208	4.09799e-207
3.70709e-210	1.52327e-209	-2.26678e-210	1.56817e-209	-1.20465e-209	-4.74009e-210	-2.55944e-210	-1.3612e-209	2.50474e-210	-7.15158e-210	2.28324e-210	-1.59254e-209	-3.14643e-210	1.15175e-209	-2.7637e-209	-3.49302e-209	1.4132e-210	-1.31681e-210	5.80891e-210	-9.13157e-209	-2.62506e-209	-2.83024e-210	-6.94485e-212	1.98062e-209	8.26301e-212	-1.12961e-211	3.26522e-210	-5.03389e-210	-2.20813e-210	-1.11318e-209	3.45588e-208
1.3778e-211	-7.8428e-211	3.50086e-210	-2.81316e-211	6.64183e-212	1.10575e-210	-3.24862e-212	1.42964e-211	2.29236e-210	-8.79055e-211	5.05407e-211	4.58314e-212	-2.98925e-210	8.53745e-212	-3.57628e-210	5.81139e-211	2.09277e-210	1.19744e-211	3.35413e-211	-1.44793e-210	5.96979e-211	3.63395e-212	-1.30713e-211	1.06981e-211	2.33721e-210	7.72061e-211	-2.60463e-211	9.51237e-211	-1.48587e-212	6.52279e-211	2.68615e-209
-6.36572e-211	2.3927e-211	-4.26166e-213	1.08648e-213	-1.55055e-213	1.69279e-211	-5.65609e-213	-4.59442e-214	1.00447e-212	3.80026e-212	8.99745e-213	-5.07599e-213	3.86595e-213	-3.67088e-212	2.41837e-212	3.94443e-212	-1.16748e-211	6.107e-213	3.30253e-211	-1.62566e-211	2.04078e-211	-1.53566e-211	7.8945e-212	-1.11248e-211	8.444e-212	-1.85304e-212	-3.18446e-212	8.88733e-213	-4.76427e-212	2.3629e-211	2.81561e-210
-2.96847e-214	-2.28263e-215	-2.6737e-213	4.69645e-214	1.7409e-214	4.88451e-213	-7.63256e-213	3.80331e-213	-9.65497e-213	-6.89636e-214	9.90903e-212	-2.38797e-213	-1.04732e-214	-7.60196e-213	-3.59123e-214	1.46351e-213	-4.10102e-214	6.44576e-213	4.8652e-216	-2.74987e-213	-5.07154e-214	-1.73267e-213	-1.80748e-213	-3.81039e-213	-3.73336e-213	-2.53267e-212	1.3287e-213	2.64058e-213	2.21108e-212	-6.09559e-215	2.13979e-211
2.71047e-214	-7.71999e-215	4.57646e-214	7.87402e-215	1.16465e-214	1.296e-214	-1.62777e-214	-5.6652e-214	1.1095e-213	-2.60594e-214	1.36879e-213	1.84084e-214	8.70763e-215	2.92838e-214	1.26058e-214	-5.39133e-214	2.30356e-214	-1.06249e-213	8.8401e-215	2.41555e-215	3.15942e-214	5.12932e-214	-6.80646e-214	-1.7528e-214	5.05311e-215	9.83801e-214	4.84752e-216	2.9233e-214	-1.22951e-213	-4.26826e-213	1.57476e-212
-3.09361e-215	-5.68645e-215	-1.62725e-214	-1.00243e-214	-4.5519e-215	-8.24355e-216	-1.99791e-215	1.31164e-215	1.65883e-215	-1.56871e-215	-9.64534e-215	2.40808e-215	-3.39612e-215	3.50569e-215	7.58413e-215	-5.59058e-215	2.23592e-216	-1.05726e-215	-2.82409e-214	-2.95841e-215	3.29104e-214	2.50844e-217	2.60429e-215	1.04274e-214	1.19872e-215	1.11962e-215	-8.66081e-216	-3.07583e-214	8.43076e-215	-6.82859e-215	2.0677e-213
-2.86348e-216	7.88412e-217	-3.48037e-216	-1.63367e-216	2.96164e-217	-8.9187e-217	-5.92919e-216	-1.1049e-216	2.47544e-216	-3.63971e-216	1.20157e-216	-1.11863e-215	1.34819e-216	-3.48069e-216	-1.32168e-215	-2.68606e-216	-1.69425e-216	-5.45461e-215	-8.97017e-217	-2.79912e-216	-1.3235e-216	-3.07516e-216	-3.45405e-216	7.21994e-216	-4.32544e-217	1.00661e-216	-6.68639e-217	-3.11148e-217	9.0506e-217	2.68495e-216	1.37241e-214
-3.00628e-217	-6.71279e-218	4.92157e-218	-8.35939e-218	2.3108e-218	-4.46675e-218	-2.13473e-217	-1.45585e-217	-2.57362e-217	-1.45934e-217	-4.77116e-218	5.61142e-217	4.72e-217	1.05484e-217	4.13809e-217	1.27794e-216	-5.00818e-218	1.11757e-216	7.25472e-218	-6.90023e-218	1.40157e-217	-6.86674e-218	6.9776e-217	-4.03964e-217	-1.91568e-217	5.90869e-217	1.34593e-219	1.0496e-217	1.69934e-216	7.76774e-217	1.01934e-215
3.44537e-218	9.39218e-218	-5.13328e-218	6.82463e-219	-3.49574e-218	4.00954e-218	-1.16722e-218	-1.9198e-219	1.66925e-219	-3.75678e-217	-1.43468e-218	2.70517e-218	-6.86343e-218	4.36797e-219	2.61285e-218	-2.87245e-217	3.63867e-218	9.03291e-219	-6.04128e-220	2.01216e-217	3.02472e-218	-1.08365e-217	1.25631e-217	-2.84075e-218	8.43507e-219	1.58523e-218	6.24548e-218	-1.41555e-217	5.33099e-218	4.10203e-219	1.9059e-216
-6.18574e-219	1.26481e-218	-1.12135e-218	-1.1621e-219	-2.22271e-220	-7.63402e-219	-1.31144e-219	2.60905e-220	5.56749e-219	-4.69493e-219	-9.35405e-219	9.71033e-220	2.4379e-220	4.05552e-219	1.2582e-219	2.34522e-220	4.91197e-219	5.65101e-219	1.54756e-219	-6.7298e-219	7.07191e-219	-2.15582e-219	8.9307e-219	3.85418e-219	-2.08495e-219	-1.24752e-219	1.69243e-219	-1.12645e-218	-1.69494e-219	1.29748e-218	1.3883e-217
1.09761e-219	1.2406e-220	-5.48743e-221	8.36875e-221	-1.53504e-220	3.21078e-220	2.02666e-220	2.00557e-220	-1.8329e-222	-8.18297e-220	4.81563e-220	-2.16828e-220	-1.38763e-221	2.90592e-220	5.93629e-220	-5.22277e-221	1.03923e-219	4.96072e-220	2.20396e-220	1.21816e-219	-1.33155e-219	1.83264e-220	-2.14698e-221	1.78037e-220	-5.92471e-220	2.69471e-220	8.0764e-220	5.0956e-221	-1.59334e-220	2.09329e-220	1.14843e-218
1.07177e-222	9.61485e-221	3.96813e-222	-3.15748e-221	-1.45874e-221	-3.69203e-222	2.53116e-222	-1.64437e-221	6.06522e-221	2.06958e-221	-1.67892e-221	-9.71463e-221	3.61118e-222	1.73306e-220	2.36618e-220	-1.11942e-221	2.09157e-221	8.76901e-221	-5.67901e-221	-2.48438e-221	8.53891e-221	-7.36803e-222	-6.17798e-221	4.95725e-221	-3.14368e-222	-2.53406e-222	7.70492e-222	6.89015e-222	2.66202e-222	-1.82122e-221	1.22553e-219
3.47667e-222	1.15384e-222	2.19827e-222	1.66985e-222	-3.18535e-222	-1.72919e-222	5.34813e-223	1.99798e-222	-1.73647e-222	-4.86556e-222	-2.69847e-222	-3.61483e-221	-3.13242e-223	1.60442e-222	6.97328e-223	-4.17681e-222	1.07787e-222	-1.80387e-224	-2.09541e-222	1.09846e-222	-9.2823e-222	-5.41514e-225	-3.95907e-222	-2.62204e-223	1.09154e-222	-5.59209e-222	4.04613e-222	2.28317e-221	3.04101e-223	8.31032e-222	1.28161e-220
2.0215e-223	-1.18134e-223	6.61603e-223	-1.02165e-223	4.98611e-223	-2.15538e-224	-5.66158e-224	-5.86253e-223	9.82619e-223	-9.81133e-224	8.13919e-223	9.98973e-224	-2.5509e-223	-9.77405e-223	2.26815e-223	-1.26476e-223	3.26816e-223	-9.66208e-224	-1.88962e-223	1.23056e-223	-2.70001e-223	-1.94657e-224	-1.49113e-222	2.47056e-226	-3.9502e-223	-2.96482e-223	-8.15232e-224	7.66467e-224	-1.33485e-224	-2.80672e-223	9.48742e-222
-4.59162e-225	6.05994e-224	-3.73604e-224	-8.60415e-225	-1.52482e-223	1.55718e-224	1.17108e-225	2.62766e-224	-8.19747e-224	-5.34739e-225	-9.75989e-225	-2.66022e-226	-2.61041e-224	2.00498e-225	-8.35556e-225	-4.34306e-224	1.23571e-223	3.77212e-224	-9.65378e-227	-1.51055e-225	2.57331e-225	2.30001e-225	4.7883e-224	-2.85602e-223	1.90489e-224	-1.88762e-225	-4.9213e-225	-3.48538e-224	1.41691e-224	-1.65948e-224	1.07663e-222
3.39087e-225	9.31875e-225	1.84476e-225	3.20208e-226	1.01439e-224	7.79795e-225	-2.33591e-225	-8.41558e-227	-2.3199e-225	-1.84484e-225	-7.43731e-225	6.74457e-225	-3.74851e-225	-8.1328e-225	-2.60417e-225	1.62145e-225	1.06934e-225	5.34027e-225	-1.02011e-224	-9.36241e-225	-4.49606e-226	5.31329e-225	3.94484e-225	1.46617e-225	2.0772e-225	8.47875e-226	7.13412e-225	-5.34181e-226	1.37815e-225	3.28278e-225	1.22091e-223
1.64037e-228	-4.55495e-228	7.56153e-227	-5.63428e-226	-9.19017e-228	3.97511e-226	-3.35512e-227	6.86058e-228	3.1991e-229	2.24332e-227	-6.24508e-226	-5.91181e-227	-2.71264e-226	-1.70742e-226	1.39161e-226	-3.83095e-227	-8.97886e-226	4.21649e-228	-9.97854e-226	2.88095e-226	6.57663e-226	-2.53919e-227	3.35333e-226	-2.02799e-226	-1.75893e-226	4.21124e-226	6.37163e-227	6.8759e-227	-7.42598e-228	6.57989e-226	7.22235e-225
2.38737e-227	3.16648e-228	-1.47431e-228	9.65254e-228	7.35419e-227	1.70639e-227	3.13833e-227	4.71759e-228	-1.2279e-226	3.04414e-228	-1.07664e-228	8.93348e-229	1.91984e-227	2.57541e-227	-1.51149e-226	-4.07218e-227	1.75078e-228	-5.32928e-227	-6.97979e-228	-1.77227e-227	-2.68529e-228	-2.71284e-227	-5.20414e-228	2.16153e-227	-2.37754e-227	-1.30451e-229	-2.15621e-227	-9.26588e-228	6.20095e-227	-1.09675e-228	7.8372e-226
-5.61164e-228	-4.697e-227	-5.01788e-228	-1.98151e-228	-4.73337e-229	-1.66593e-229	-7.88399e-229	6.31746e-229	1.29476e-229	2.00112e-228	-1.18695e-228	2.85521e-228	7.32114e-229	5.29516e-229	2.24275e-228	-1.9106e-229	1.19995e-227	1.99001e-228	-5.15055e-228	-4.78813e-229	-2.52213e-228	-7.12568e-229	-2.54029e-229	3.23871e-228	2.30795e-228	-6.73255e-229	1.6995e-229	-4.12263e-228	5.40995e-229	7.77187e-228	1.13442e-226
-2.1889e-229	8.79067e-229	-9.15755e-229	-4.71774e-230	-2.39117e-229	-3.72405e-229	-4.55321e-229	1.82148e-229	2.85829e-229	6.01322e-231	-3.00061e-229	-5.08936e-229	-3.20435e-230	-1.52084e-229	9.57433e-230	6.51563e-230	7.04993e-231	5.56116e-229	1.92653e-229	-9.19658e-230	6.17534e-230	-1.96166e-230	-1.60146e-229	1.37028e-228	-6.13068e-229	5.13885e-230	7.46434e-230	3.73331e-231	-4.13304e-230	4.69536e-230	8.04645e-228
-3.83926e-231	3.23194e-233	-2.74778e-230	5.44872e-231	1.18536e-231	5.66218e-231	-6.64875e-230	5.87463e-231	-9.5684e-231	4.74165e-231	1.26073e-230	5.97447e-231	1.06222e-229	7.95958e-230	3.13844e-231	-3.56978e-230	-1.01223e-230	-8.07009e-230	3.28575e-230	1.33291e-230	-7.91309e-231	-2.81933e-231	-8.99737e-231	-8.68035e-231	-1.61197e-230	4.68189e-231	-1.74245e-230	-6.88035e-231	2.86731e-230	-1.52335e-230	6.27986e-229
1.39539e-231	-3.26234e-230	2.57975e-231	-1.18858e-231	2.12795e-231	2.68697e-232	7.17595e-231	-6.44311e-233	-3.07799e-231	-2.39484e-231	-7.13423e-233	-1.97443e-231	1.34748e-233	-1.00439e-232	-1.29323e-231	-3.0091e-232	-1.1551e-232	8.90994e-232	3.30566e-231	-5.14713e-232	5.41915e-233	-2.14408e-231	2.08787e-231	9.55215e-232	-4.36214e-233	-8.84291e-232	-2.01836e-231	-9.97872e-232	4.77474e-233	-1.08786e-231	7.17988e-230
3.53905e-233	7.69485e-233	-6.81678e-233	-1.5119e-232	4.91885e-233	-1.2206e-233	-1.962e-231	1.79212e-232	2.37554e-233	-4.20989e-232	4.465e-234	-4.75623e-232	1.01088e-232	-4.30325e-233	-1.87374e-233	-1.7596e-233	-4.36036e-232	2.2666e-233	-5.13209e-233	-2.99924e-233	-4.24973e-233	-3.49956e-233	5.11882e-233	5.06e-234	2.51192e-232	-6.00119e-232	7.36713e-234	-4.53938e-233	5.95103e-232	3.41481e-233	5.84667e-231
-4.15143e-234	5.63642e-233	4.99853e-234	-1.22323e-233	5.61545e-235	1.30858e-233	5.22721e-233	-7.29967e-234	7.6636e-235	1.68457e-233	1.96291e-233	1.34249e-234	9.85411e-234	-9.84775e-234	2.81214e-234	3.193e-238	-5.85893e-233	-6.29734e-234	5.07594e-234	-1.75097e-234	-3.15047e-234	1.28549e-232	3.89828e-234	2.76161e-233	1.89779e-232	1.03685e-233	1.71241e-233	5.56779e-234	9.2006e-234	-3.14774e-233	7.10509e-232
-5.31092e-235	5.0506e-234	-5.97893e-234	-1.75184e-235	2.64965e-234	1.98843e-234	4.49176e-235	1.58466e-234	-4.95889e-235	-5.28583e-236	2.57706e-234	-4.65836e-234	1.6835e-234	-1.35049e-235	-1.98822e-234	2.84182e-235	1.73248e-234	-1.89467e-234	9.56142e-234	4.9858e-234	1.39021e-234	2.03038e-235	7.92783e-236	5.29299e-235	3.89199e-237	-7.19773e-235	1.05897e-233	1.62614e-235	7.54099e-235	-1.60348e-235	6.30495e-233
9.50502e-236	-2.62403e-235	-4.25483e-236	-4.20809e-235	-3.17151e-235	-1.21582e-235	2.26276e-236	5.7999e-236	4.84083e-238	-4.73777e-236	6.34052e-236	2.72039e-235	-5.83037e-236	-1.202e-236	6.20418e-235	2.85637e-236	-7.80216e-236	-5.13539e-235	-4.78225e-236	3.28775e-236	-2.22328e-235	-3.45656e-236	1.67388e-235	-5.38434e-235	7.06905e-237	-1.1214e-235	8.89058e-236	-1.57906e-235	-4.49727e-236	-6.24452e-236	4.5512e-234
6.68931e-238	4.23336e-236	-1.46959e-237	1.14961e-237	7.31668e-237	7.0727e-238	-1.57248e-237	2.39498e-237	4.07494e-237	1.63874e-236	-3.9594e-237	-1.08377e-236	6.30147e-238	-2.96542e-236	-9.7436e-237	1.46737e-236	-4.92489e-237	6.71824e-237	-2.50378e-237	2.04274e-237	-2.82135e-237	7.5165e-237	-1.15777e-236	1.80323e-236	-4.50511e-237	-3.65592e-237	-2.37953e-237	-6.50306e-237	7.05199e-237	5.65006e-236	2.84308e-235
-1.83028e-239	-3.64986e-237	3.27739e-237	-3.74636e-237	1.12927e-237	1.93561e-237	-1.12624e-238	2.96959e-237	-7.8268e-238	-3.55419e-238	-5.84021e-238	-5.4407e-238	1.15755e-237	-4.83461e-237	2.71943e-239	2.01311e-237	-9.05884e-238	-5.83848e-238	-2.78222e-237	7.92866e-238	-4.50875e-238	1.78169e-237	-2.86352e-237	1.68178e-237	-1.12658e-237	5.20991e-237	2.99233e-237	-1.22006e-237	-2.64132e-238	3.45766e-239	4.98279e-236
2.77552e-240	-1.81683e-239	9.41216e-240	-5.07282e-238	-4.13716e-239	3.06333e-239	-8.00858e-239	-3.16151e-239	1.16456e-238	4.91458e-240	-3.23384e-238	-1.71702e-238	-2.57789e-239	2.81012e-239	1.6552e-238	2.24671e-239	1.30821e-239	1.13337e-238	-2.15871e-238	-2.47422e-238	-5.61036e-240	1.60854e-238	-3.85251e-240	3.01804e-239	1.62058e-238	-1.40707e-239	1.32802e-238	1.32372e-239	-5.73453e-239	3.37401e-239	2.78313e-237
-1.03424e-240	-2.09932e-240	5.73981e-240	-7.09814e-240	1.01863e-242	-2.41748e-239	1.07011e-240	-7.99401e-241	2.04096e-241	-3.125e-240	4.13971e-241	-2.96693e-239	-2.75678e-240	-1.43903e-241	1.04452e-239	3.29867e-239	-6.98353e-241	-2.30376e-240	-2.90728e-239	-5.312e-240	3.2632e-239	5.82396e-239	2.88352e-239	-3.28315e-239	2.86626e-240	-2.41065e-241	1.3687e-239	-4.08397e-239	2.12172e-241	-1.55973e-240	3.71102e-238
-1.07255e-241	-2.41949e-241	-8.76816e-242	5.97637e-241	-4.95979e-241	-2.44219e-240	4.04971e-241	-1.37626e-241	2.22179e-242	-2.29771e-241	-2.674e-240	-6.19096e-241	5.25403e-241	1.99221e-241	-2.51765e-240	-1.92652e-240	5.01911e-241	-6.4397e-242	-5.73899e-241	6.8578e-240	-2.87524e-241	-1.33036e-240	3.08351e-241	6.61829e-241	1.15847e-241	-4.2825e-241	1.11966e-240	-4.73159e-241	-1.25113e-240	2.16046e-240	2.93637e-239
9.02136e-243	-1.27574e-241	-5.14455e-242	8.46838e-243	-7.02752e-241	2.79593e-242	-1.22015e-241	-3.07443e-241	3.02713e-242	7.31274e-242	1.85185e-242	2.84331e-241	-9.19191e-242	-1.31008e-241	-9.06834e-242	3.08414e-241	-6.34955e-242	5.80354e-242	-1.96076e-241	3.27754e-242	1.75177e-242	-1.2893e-241	-5.71841e-242	-1.89298e-242	-1.21316e-242	-1.6315e-242	-2.48695e-242	8.73256e-242	1.86879e-241	3.08552e-241	3.59397e-240
4.55728e-244	1.54586e-242	-3.988e-243	-1.61999e-243	-1.25173e-242	6.92823e-243	3.75488e-244	-1.99787e-243	-7.67982e-243	3.1839e-243	-3.37052e-243	3.9615e-242	-2.40838e-242	6.14091e-243	6.13165e-243	8.56524e-243	-5.1374e-243	-9.03524e-243	-3.71449e-243	3.26824e-243	-1.70067e-242	-6.34346e-242	2.25304e-243	2.47315e-243	5.04012e-243	2.70259e-242	3.70171e-242	-7.11032e-242	1.96867e-243	2.40057e-243	3.9299e-241
9.13191e-244	-1.02555e-243	9.3758e-243	1.50976e-244	4.68629e-243	-1.57555e-243	-4.59284e-245	-3.08101e-243	2.13272e-244	1.64087e-244	3.04138e-244	9.71948e-244	3.12248e-245	-1.2603e-243	2.27411e-246	8.67343e-244	-1.92761e-244	-1.75861e-244	9.7739e-244	3.6925e-245	-2.25362e-244	1.41741e-244	2.01584e-243	2.26896e-243	-2.90741e-244	-1.90418e-244	8.06266e-244	-6.63002e-245	2.37501e-244	-5.48614e-244	3.28436e-242
-2.0036e-244	-3.17874e-245	-8.5978e-245	4.2589e-244	-1.53306e-246	-1.64549e-245	-6.21735e-245	-1.73847e-245	4.67844e-246	-3.87321e-247	6.51901e-246	3.14277e-245	7.57493e-246	1.38939e-244	-1.28961e-245	6.51221e-245	1.01501e-243	6.79191e-245	-3.80807e-245	-1.0716e-246	6.24921e-245	1.24622e-244	2.77729e-244	-4.8801e-246	1.61975e-244	4.01037e-246	-6.4504e-245	3.66642e-244	-3.90695e-245	-9.98151e-246	3.34709e-243
-2.44442e-246	-4.1984e-246	2.60744e-248	-2.48924e-245	-5.88672e-247	-2.78781e-246	-1.98297e-246	2.5752e-246	-4.82436e-246	-2.04581e-245	-6.73205e-246	-9.48593e-246	9.87201e-246	-1.50844e-246	6.64207e-246	-8.98559e-246	1.05176e-245	-1.98295e-245	-3.78752e-247	8.38895e-245	3.92156e-247	5.11561e-247	2.68697e-247	-2.03954e-246	9.63614e-246	-3.48633e-246	7.34186e-247	-2.44361e-245	-2.00899e-248	-2.53574e-246	2.6668e-244
2.35316e-247	-1.1465e-247	-3.36654e-246	2.97802e-246	-6.6545e-247	6.07712e-247	1.80996e-247	1.21587e-247	1.64774e-246	-3.99121e-246	1.85866e-247	-4.93093e-247	2.78286e-247	-4.77333e-248	-2.66438e-247	5.09227e-247	5.47974e-247	7.98693e-247	-1.44861e-247	-8.13633e-249	7.76231e-248	-6.45564e-247	-4.18623e-247	2.74941e-246	1.78711e-247	-2.09857e-246	1.46212e-247	-6.44735e-248	3.00203e-248	3.90968e-247	2.39897e-245
6.63267e-248	3.10896e-248	1.56283e-248	1.59076e-247	-3.6748e-247	-1.05101e-248	1.7287e-248	-4.6117e-247	-1.33448e-248	-7.69019e-248	5.33322e-248	-1.54815e-247	1.15548e-247	2.0318e-248	5.76538e-248	-3.49023e-247	3.33582e-247	2.79076e-248	4.03087e-248	-1.43367e-249	-8.51299e-248	-2.99895e-247	3.436e-249	-8.476e-249	2.17925e-248	-1.56387e-248	7.51204e-248	2.85609e-248	4.10374e-248	-8.11743e-248	3.033e-246
-1.70729e-248	-2.80797e-250	-2.30616e-248	1.78495e-248	-3.41479e-249	7.35584e-252	-1.83034e-248	-1.74936e-249	4.82904e-249	-2.18214e-250	-2.94653e-249	-3.36412e-249	-6.89603e-249	-9.4668e-251	-4.34617e-249	5.78457e-249	-7.3693e-250	6.93701e-249	1.75295e-249	-3.81737e-249	6.94832e-249	-2.1883e-248	-6.2491e-250	7.06081e-249	1.78148e-248	-2.08151e-250	-4.07636e-249	9.90074e-249	3.85203e-251	3.93622e-249	1.95955e-247
-1.15392e-249	1.03469e-250	6.19428e-251	1.12033e-249	-3.37564e-250	5.05628e-251	1.10181e-250	-1.56947e-250	3.43707e-250	1.41503e-249	-1.9863e-250	-1.48098e-250	8.03076e-251	-2.57418e-250	-1.90715e-250	1.12151e-249	-5.67956e-250	6.24373e-250	-2.20456e-250	-7.79936e-250	2.75456e-250	-7.63704e-250	9.1047e-250	-1.85218e-250	-4.25405e-251	-1.17194e-250	1.17296e-249	-2.56481e-251	4.86221e-250	7.37785e-251	1.30963e-248
-8.6561e-252	-1.50871e-251	-5.11506e-251	-3.30088e-252	2.23393e-251	8.03651e-251	-1.81806e-250	-1.15063e-251	3.60426e-251	-9.2824e-252	-2.72727e-251	-1.10639e-251	3.38495e-250	-6.34622e-252	-1.0978e-251	-1.09223e-251	2.8945e-251	-7.18588e-251	1.12263e-251	-8.38792e-251	-1.89457e-251	2.03608e-251	-1.69502e-251	2.36685e-251	-1.33685e-250	1.37279e-252	-1.92616e-251	1.4693e-250	-1.39582e-250	2.4872e-251	1.56615e-249
5.0322e-252	-3.4116e-252	9.18701e-252	2.86501e-252	4.32316e-252	2.88544e-252	-1.92868e-252	-3.88889e-254	4.54102e-251	-1.85614e-251	-2.91697e-252	-7.67709e-252	-1.02244e-252	1.16563e-251	8.34672e-252	-4.90629e-252	-1.26574e-252	1.86205e-252	2.62615e-254	1.93887e-253	-4.90009e-252	-3.40379e-253	-9.52261e-252	-5.45423e-253	3.53818e-253	1.61102e-252	-2.89154e-252	2.96681e-252	-8.9692e-252	-1.94324e-252	1.67561e-250
4.92123e-253	2.65289e-252	4.17103e-253	3.47294e-254	-1.03163e-252	-8.60605e-254	3.43514e-254	-5.13486e-253	-2.12819e-255	-1.07895e-252	3.41581e-253	1.66589e-254	5.28893e-254	-3.13728e-253	6.4124e-254	3.9142e-253	1.1765e-252	-1.00272e-253	2.1754e-254	-9.50119e-253	6.06221e-254	5.81337e-253	2.23593e-252	4.12286e-253	7.88473e-253	2.22869e-254	7.71745e-253	3.47899e-253	4.92961e-253	1.31338e-253	1.56174e-251
4.19355e-255	-1.92798e-254	3.21866e-254	4.63444e-255	-1.05677e-254	2.48356e-254	-8.02724e-254	-6.81667e-255	2.16859e-254	-1.36282e-255	-7.07942e-256	-5.15943e-254	7.53183e-255	-2.36063e-254	-9.91919e-254	1.29571e-254	-9.44209e-254	-3.69828e-254	-1.11995e-254	-2.01782e-254	3.11134e-255	-2.49868e-254	3.79851e-254	4.25944e-254	3.21722e-253	-5.28384e-256	2.84445e-254	-7.52876e-254	-4.05678e-254	-6.78982e-254	1.20733e-252
-7.2347e-255	2.79641e-255	1.57936e-255	5.63898e-256	-3.71532e-255	1.03834e-255	-2.75271e-255	-5.88326e-255	-5.84205e-256	-4.37117e-255	2.01002e-254	1.06445e-255	1.66791e-255	5.77994e-256	4.02584e-257	5.83613e-255	4.11988e-256	1.3361e-255	-7.11128e-255	5.8169e-255	2.45722e-256	6.67457e-256	2.38656e-255	-3.63987e-255	1.32025e-255	1.4793e-255	1.75641e-254	1.47551e-256	4.24638e-255	4.0966e-255	1.10276e-253
-7.47749e-256	1.54399e-256	1.02276e-255	5.43139e-256	-3.59148e-257	-8.15928e-256	1.36617e-256	1.45003e-256	-2.88969e-256	-2.20302e-257	-1.62915e-256	4.90382e-256	-7.57865e-256	2.25158e-255	1.9927e-256	2.56807e-256	-1.25077e-255	-8.40111e-257	-3.31198e-257	2.98015e-257	2.70118e-257	8.95766e-257	-6.95053e-256	-1.13428e-256	8.66031e-256	2.51773e-256	-3.24655e-256	-1.83804e-256	-4.38521e-256	-5.40347e-256	1.29592e-254
7.59197e-258	1.90413e-257	1.72996e-257	1.56435e-257	-4.14263e-257	3.95609e-257	5.12892e-257	-1.36496e-257	3.54594e-258	1.70329e-256	-2.46284e-257	4.25459e-257	7.01512e-258	-2.57266e-257	1.53474e-257	1.79655e-257	1.62433e-257	1.4448e-258	-1.81912e-257	-6.97503e-258	2.77677e-257	5.61156e-257	2.39394e-257	2.59e-258	-4.14275e-257	4.06569e-258	-1.02783e-257	-3.92899e-257	1.147e-256	7.28691e-257	9.48503e-256
2.24551e-258	2.25405e-258	-1.29082e-258	-5.83455e-258	-2.40049e-258	-3.74165e-258	-1.44361e-258	2.18718e-258	7.85413e-259	-3.35928e-258	-1.34333e-258	-4.82997e-259	5.32155e-259	7.46541e-260	9.06108e-258	-1.1944e-257	2.99042e-258	-5.82229e-259	4.73511e-259	-2.91956e-259	4.74516e-259	-2.94102e-259	2.69822e-257	-1.61125e-257	-8.9444e-259	-2.593e-259	-2.09661e-258	-1.73359e-257	5.33809e-259	1.98998e-257	1.38202e-256
-3.17912e-259	2.83056e-259	-1.16275e-259	3.2094e-260	-5.01229e-260	1.72461e-259	-1.57269e-261	-3.98554e-259	5.12714e-260	-6.63564e-259	-1.45166e-259	-9.02751e-260	-1.68727e-261	-4.38341e-260	7.53385e-260	5.00026e-259	-1.03486e-258	2.77484e-260	-1.12803e-260	-1.05773e-259	-7.48252e-259	9.32296e-259	-3.83371e-259	3.13894e-260	-4.00617e-258	-6.6369e-260	-9.29952e-261	1.42778e-259	2.5209e-260	1.52656e-260	1.04833e-257
3.91806e-260	9.81728e-261	-7.49679e-261	5.09632e-260	3.98019e-261	-7.47111e-260	1.52446e-260	1.18502e-260	-3.08038e-260	2.9457e-261	-1.47132e-261	-4.28857e-260	1.75366e-261	5.82582e-262	-1.92374e-260	3.72904e-260	3.6271e-260	-7.59272e-262	-7.64042e-262	-3.85151e-260	1.42611e-261	1.54692e-259	8.72274e-261	3.19252e-260	1.75184e-261	-2.60697e-260	-4.28408e-259	4.40666e-261	-3.05037e-260	8.88597e-261	1.12332e-258
1.77162e-261	-2.8386e-261	1.30689e-260	5.42633e-261	-5.02836e-261	-5.63415e-263	-2.59068e-262	3.43051e-261	2.37571e-261	-2.13061e-261	-9.14232e-262	1.85677e-261	-6.81486e-262	2.7047e-262	2.50393e-262	2.05135e-261	1.08529e-261	6.12312e-261	2.47424e-261	-2.10457e-262	-1.71039e-261	4.84025e-261	2.00663e-261	2.72403e-262	7.55313e-261	-5.53111e-261	-2.65255e-263	7.63794e-261	-1.02243e-261	6.39087e-261	8.92955e-260
1.96117e-261	-1.38794e-261	-1.29387e-263	-4.89493e-262	9.65738e-263	1.0376e-262	1.97574e-262	-2.41473e-262	1.15147e-262	-8.92794e-263	5.49815e-263	1.27515e-262	1.75838e-262	-8.6581e-264	4.62655e-264	-2.52077e-262	-3.12059e-262	1.12215e-262	-7.43945e-264	-3.08242e-262	1.29388e-262	1.40498e-261	1.2142e-262	7.29168e-264	-1.44692e-262	-2.72171e-263	9.83897e-263	8.01584e-262	2.48297e-262	-2.76551e-262	9.31882e-261
-4.80511e-263	-2.94254e-264	4.33468e-263	2.58303e-263	2.48502e-263	-2.87506e-263	-6.22712e-263	3.93356e-263	3.18484e-263	-5.45099e-265	-2.44583e-263	9.7864e-265	7.65435e-265	1.47294e-264	-1.80003e-262	6.15425e-264	-4.00526e-263	-7.97111e-264	-6.00699e-264	-5.79397e-264	3.12725e-263	1.5233e-263	-9.45442e-264	-1.2521e-263	-2.64082e-264	8.51479e-264	-2.26876e-263	2.93473e-263	-1.1284e-263	5.07029e-264	7.29455e-262
1.1491e-263	2.87776e-264	-5.37757e-265	-7.04061e-265	8.38895e-265	-2.08871e-264	-9.02504e-265	-4.00041e-265	-1.48154e-264	2.04063e-264	-2.65041e-265	1.23026e-263	-4.73279e-265	-1.67356e-265	1.15802e-263	1.15622e-264	-1.03826e-263	-3.62994e-265	-1.64841e-264	-2.41574e-264	-6.5116e-265	8.39672e-265	-3.31717e-265	1.60728e-264	1.39054e-264	-1.39796e-264	1.99404e-267	1.13899e-264	1.17299e-265	3.03825e-264	7.46322e-263
-6.15076e-265	6.23981e-266	-3.95365e-266	-1.50659e-265	7.62659e-265	1.14259e-265	-2.83509e-265	-1.1794e-264	2.802e-266	1.03643e-265	-1.00972e-265	7.27124e-265	-7.57441e-266	3.52656e-265	2.05279e-265	3.93336e-265	-3.73828e-265	7.7282e-266	2.88447e-265	-7.2974e-267	-4.24609e-265	-1.07673e-265	1.8696e-265	-1.69756e-265	7.62574e-265	-3.22452e-265	-2.05211e-265	-1.01825e-265	2.5521e-267	1.70449e-265	8.39518e-264
-2.46211e-267	1.54268e-267	1.87011e-267	-2.91893e-267	3.49495e-268	1.37842e-267	9.87687e-267	-8.35146e-267	1.96345e-266	-1.02149e-266	-1.1167e-268	1.02646e-266	4.25251e-266	8.29504e-266	1.79128e-265	2.60345e-267	-1.90724e-266	1.18721e-266	7.92668e-266	-1.4527e-267	-3.56209e-267	-4.61905e-267	2.67539e-266	-3.41786e-266	-1.18281e-266	6.30033e-266	-9.30135e-267	-2.07486e-267	3.18677e-267	7.15457e-267	6.53509e-265
-3.70433e-267	-3.83578e-267	-4.07204e-267	-1.45833e-267	-1.12035e-267	-6.9609e-267	3.64e-268	-8.4476e-267	-1.24614e-267	2.70006e-267	-2.24597e-267	-1.84037e-268	-2.57423e-267	6.70437e-268	-1.41648e-267	-1.16594e-266	-1.35593e-269	5.64518e-269	-2.35304e-268	-5.71565e-269	8.30932e-267	-9.4611e-269	8.50891e-268	-8.2146e-268	-1.76073e-267	1.35258e-267	-1.17668e-268	-4.42337e-267	9.32014e-269	-1.29547e-268	7.0976e-266
-1.19061e-269	-4.31065e-268	-2.75515e-268	-6.73227e-269	3.51486e-268	7.09439e-269	8.20811e-270	4.55345e-268	2.61378e-269	1.46324e-268	-1.5657e-268	3.92488e-269	-7.76517e-268	-1.17863e-268	-8.42081e-268	-1.27115e-267	8.2126e-269	2.63299e-268	5.35993e-268	6.2848e-270	1.31082e-269	-1.0812e-269	-2.17373e-268	2.7816e-268	-5.39439e-268	-2.89242e-268	7.44769e-270	-1.84655e-268	-3.91032e-268	7.35287e-269	7.94019e-267
7.35985e-270	-2.39372e-270	-7.93278e-269	-9.42628e-271	1.47745e-269	-2.63969e-269	-1.0473e-269	-3.83509e-269	1.37034e-269	-1.96026e-270	-3.63387e-269	1.42221e-269	9.37375e-270	2.03297e-270	3.58731e-270	-2.29338e-269	-6.45637e-270	4.10472e-269	-1.07328e-269	-6.27694e-269	6.0134e-270	2.33887e-271	-2.34767e-269	-2.98608e-269	-4.57522e-271	4.18378e-270	1.67144e-270	7.71361e-270	5.00701e-269	-3.85702e-269	5.67429e-268
1.77937e-271	4.2679e-271	1.32756e-272	-1.75092e-270	-3.8914e-270	-7.923e-272	3.72596e-271	2.35589e-271	-7.33756e-271	1.67113e-271	1.15458e-269	-6.60094e-271	-1.24941e-270	9.72581e-272	-2.49832e-270	-1.01902e-269	5.53929e-270	3.81938e-270	6.45068e-271	4.32499e-271	2.11235e-270	9.1571e-271	3.35436e-270	-1.41728e-270	5.45072e-270	3.31888e-271	5.2417e-271	-5.67715e-271	-1.03086e-270	-1.28946e-270	6.15204e-269
-2.03089e-272	-1.7076e-273	1.35364e-271	7.98589e-274	-2.43799e-271	-2.05464e-271	6.36326e-271	1.56684e-271	-5.83571e-272	-4.02124e-271	8.69188e-272	-4.09709e-271	-2.57917e-273	2.3729e-271	2.71691e-273	7.92899e-272	-2.41806e-271	1.2725e-271	-2.15631e-272	-2.37664e-271	1.19308e-271	-6.21895e-272	2.6911e-274	1.16142e-272	3.92899e-273	8.52072e-271	3.9481e-271	-1.73265e-271	1.21496e-272	1.0095e-271	5.03828e-270
-1.28662e-272	3.5226e-273	7.96067e-273	2.40519e-272	6.91932e-273	-2.08929e-272	5.99523e-273	6.71759e-273	-3.87883e-273	4.58668e-272	1.33576e-272	2.8118e-274	-1.28036e-272	4.10301e-274	-1.07577e-272	5.01479e-272	5.66812e-273	3.19277e-272	-2.19217e-272	2.54146e-272	8.5292e-275	-1.85549e-272	-1.11837e-272	2.6251e-272	-1.86356e-272	-1.70168e-272	2.47736e-272	-4.37817e-273	2.25069e-273	1.1337e-272	4.45829e-271
-2.39828e-274	-1.13728e-273	1.20999e-273	2.48307e-274	5.99129e-274	4.40334e-275	-2.03739e-273	-1.40113e-273	-2.32801e-273	1.87904e-275	3.65748e-274	-4.189e-274	1.10584e-273	2.75009e-274	1.12503e-274	1.09133e-273	6.5861e-274	-2.9976e-274	-6.54117e-273	-7.11535e-274	2.02234e-274	-2.33955e-275	1.00871e-273	1.90069e-273	-1.33612e-274	-1.71475e-272	1.52911e-273	-7.65881e-274	-9.50617e-276	7.89843e-275	4.36439e-272
-3.7551e-275	4.11905e-274	6.34286e-274	1.67628e-274	3.46626e-274	1.07297e-275	-1.77372e-274	4.15662e-275	1.10375e-274	-6.6738e-276	-8.58925e-275	6.22205e-275	-3.38743e-275	-4.7637e-275	-3.05188e-275	2.00621e-274	-3.54963e-275	7.99857e-275	-4.28397e-276	-1.29349e-274	-4.3996e-275	-1.21311e-274	-1.74127e-274	-4.6194e-275	2.68701e-274	1.50128e-274	2.94006e-274	-1.19386e-274	-1.8907e-274	-2.76709e-274	4.33822e-273
-9.10357e-276	4.10879e-276	-4.72899e-275	1.46354e-275	1.34793e-276	-1.46596e-276	-3.97374e-277	1.98551e-275	-2.3469e-276	-8.84231e-276	5.26874e-276	1.05002e-275	-9.74965e-276	-1.08422e-275	1.81818e-276	2.06948e-275	-9.15029e-276	-1.51438e-276	-5.54662e-276	-2.39905e-275	-1.80588e-275	1.96176e-276	3.83578e-275	-3.32577e-275	-4.47625e-276	-2.18382e-276	-1.26237e-276	-2.80524e-275	8.27201e-277	-1.01752e-275	3.47082e-274
-1.9145e-277	-3.8323e-278	-4.54729e-277	1.08144e-276	1.28315e-276	1.81157e-276	2.86238e-277	2.18671e-279	2.66628e-276	-4.90747e-277	3.16142e-276	-2.49073e-276	-6.72371e-277	-9.68649e-277	-5.64416e-278	-2.07376e-276	-4.77011e-276	9.33724e-278	2.58492e-277	3.92327e-276	-7.32337e-277	2.14562e-278	8.33118e-277	-2.16686e-276	3.26341e-276	5.42231e-277	-8.45567e-276	7.0344e-277	1.54685e-277	6.05243e-277	4.42532e-275
4.72483e-278	3.77005e-277	-9.99642e-279	-4.18888e-278	8.68577e-278	-2.37362e-278	1.19726e-280	-1.20667e-277	-1.6709e-277	2.39822e-277	1.10454e-278	5.26636e-278	-4.37067e-278	-1.6602e-278	-5.10377e-277	-3.15528e-277	-8.38469e-278	-8.8451e-277	-5.93886e-279	9.72932e-279	3.96779e-278	-3.36813e-278	9.29633e-279	-1.67885e-277	1.34855e-277	-2.02203e-277	7.83481e-278	2.62609e-277	1.15416e-277	-1.02245e-277	4.1946e-276
1.31929e-278	1.34439e-279	-3.59577e-279	9.08088e-279	-7.0094e-279	1.93122e-279	-5.74879e-280	-2.89123e-279	6.53856e-279	-8.31129e-280	-9.90884e-279	1.37452e-280	-7.5168e-279	8.07943e-280	-1.6479e-278	-1.2287e-278	3.48493e-279	3.53242e-278	5.63625e-279	4.50863e-279	8.994e-279	-7.64187e-279	-9.03397e-279	-1.30967e-278	1.7426e-279	4.02498e-278	-3.67666e-279	-9.5668e-279	1.50235e-278	-1.61219e-278	2.68229e-277
-7.40904e-280	-2.88398e-281	-1.28866e-279	1.24739e-279	1.50237e-281	-8.16049e-280	5.76259e-280	6.79475e-281	-7.57439e-280	4.63018e-279	-1.1257e-279	3.5007e-279	-2.7382e-280	2.03395e-280	-3.8732e-281	-1.48475e-279	1.22938e-279	2.68763e-280	7.34799e-282	8.86322e-280	2.10459e-280	9.98203e-280	-3.58318e-280	-3.559e-279	-7.65772e-280	1.27567e-280	5.08554e-280	-3.5232e-280	1.80003e-281	-2.03063e-279	2.81164e-278
4.58868e-280	-1.06729e-279	1.25247e-280	-2.29062e-280	-1.06791e-281	-5.26843e-281	-5.66108e-282	1.60168e-280	-1.26247e-280	1.4007e-281	2.63973e-280	-2.79081e-281	-3.57792e-280	-9.51827e-281	-1.3241e-281	6.90102e-282	9.03532e-281	-4.92023e-281	-1.96275e-281	-5.55027e-282	-5.36686e-281	2.58847e-280	3.1827e-282	7.47364e-281	-9.83875e-282	1.8178e-280	-6.29502e-282	1.23585e-281	2.3254e-281	-9.92936e-281	3.9029e-279
-7.46878e-283	6.67247e-283	2.06907e-281	-1.08116e-281	-7.47146e-283	-4.00525e-282	2.39776e-283	-1.02177e-281	-2.08089e-282	9.60472e-282	1.66527e-282	2.06861e-281	1.15146e-281	-1.36688e-282	2.32099e-281	-6.27905e-283	-1.09129e-282	7.85688e-284	7.88602e-282	-4.04953e-282	3.07641e-281	3.70988e-281	-1.36795e-282	-5.30069e-282	8.09568e-282	-1.66392e-281	-1.0345e-281	8.6414e-283	-7.04707e-282	2.75504e-281	2.77061e-280
9.74281e-283	-4.75587e-283	-1.2226e-283	3.04362e-285	4.22236e-283	3.27919e-283	1.5302e-282	-4.43207e-282	2.69249e-282	1.71044e-283	1.68037e-282	-3.90228e-284	3.47374e-283	7.67889e-283	3.21663e-283	-1.38973e-283	-2.93996e-283	5.41915e-283	-4.02323e-283	5.28735e-283	2.52533e-283	8.13205e-283	1.88432e-283	1.16377e-282	1.88305e-283	1.24106e-282	2.20457e-283	-2.63439e-283	1.6365e-282	3.82652e-284	2.22194e-281
-3.9398e-284	2.76417e-283	-2.69349e-284	-1.87235e-285	2.92687e-284	7.74024e-284	-1.22515e-283	-6.44786e-284	-8.05821e-285	7.80639e-284	1.36078e-284	1.26411e-283	1.03377e-284	3.58987e-283	3.5905e-284	-5.67339e-283	-8.43625e-285	4.27067e-284	1.31451e-283	-5.77004e-285	4.26688e-284	-4.72207e-285	-7.3236e-284	1.67613e-283	8.97341e-284	-4.32826e-283	4.43581e-283	-9.34129e-284	-6.82999e-285	-1.94999e-284	3.39948e-282
1.70334e-285	2.18762e-284	-1.43153e-284	1.24855e-285	3.78305e-286	-7.22426e-285	-9.14759e-285	1.23392e-284	3.11054e-285	2.18403e-285	4.23478e-286	-6.2876e-286	-7.28317e-285	4.34507e-285	1.6623e-285	1.05509e-284	1.1971e-285	1.84147e-286	-7.89049e-285	3.86994e-284	-1.13708e-284	-2.41555e-284	7.60467e-285	-1.10122e-285	3.41844e-285	1.13875e-285	-3.62401e-285	-1.81504e-285	-1.65246e-284	-4.74389e-286	2.1762e-283
3.19466e-286	-6.66609e-287	5.61138e-286	2.71202e-286	-6.49211e-286	-5.83289e-286	1.02076e-285	-1.11243e-284	-7.66088e-286	-6.83282e-286	4.8394e-287	-7.54578e-287	2.34623e-285	1.49023e-286	3.04133e-286	5.03693e-286	9.24155e-286	4.5367e-285	2.18481e-286	-2.95405e-287	-1.10695e-285	1.70086e-286	-7.81498e-287	1.4813e-285	3.57281e-286	-5.33984e-286	-1.55002e-286	6.57729e-287	-1.05491e-286	8.13534e-286	3.00487e-284
-5.52266e-286	1.5356e-288	1.85965e-287	-9.82847e-288	4.85719e-287	1.8561e-286	5.10373e-287	1.1502e-287	2.6431e-288	1.44887e-286	5.42672e-288	2.00448e-287	4.52601e-288	-2.91755e-286	1.93706e-286	-9.69671e-287	-1.92926e-286	6.33654e-287	-1.50416e-287	-6.03101e-288	1.96638e-286	3.38448e-287	9.94244e-288	-4.72488e-287	-1.54119e-286	9.26079e-288	-8.68302e-287	-3.50225e-287	-4.347e-287	-8.57318e-288	2.54122e-285
-2.36587e-288	-1.11656e-288	-6.89181e-288	1.96662e-288	-4.27542e-289	3.83375e-289	2.36695e-288	1.75747e-288	1.18363e-287	-1.48276e-287	1.19769e-288	-1.14445e-287	-7.49977e-289	-4.22967e-289	-1.6985e-288	2.68024e-288	1.33473e-287	-1.49868e-288	2.10209e-288	-3.53218e-287	-6.94813e-288	-2.07477e-288	-3.11767e-287	1.07352e-288	-2.91707e-288	3.02082e-289	-6.23494e-288	-2.55013e-287	8.87957e-288	-6.03674e-288	2.05549e-286
3.83044e-290	1.06121e-289	7.44382e-289	2.48747e-288	1.19087e-289	4.77013e-289	1.75537e-288	-1.94421e-289	-6.58457e-289	1.39973e-289	6.49917e-291	1.69095e-289	-4.03088e-290	-9.14314e-289	3.52084e-289	1.17243e-287	9.83986e-289	-3.94217e-289	-8.80318e-289	-6.86183e-289	-2.51762e-289	-1.4506e-290	7.14615e-290	-6.37713e-289	-6.56022e-289	-1.1973e-288	8.99524e-289	3.32362e-289	3.77338e-289	9.42305e-290	2.74041e-287
-4.0717e-290	-4.79883e-290	-4.88466e-290	-4.05531e-290	-4.95849e-290	1.27579e-290	6.83857e-291	-2.73021e-291	-1.37298e-289	-4.88314e-290	1.17201e-290	-6.83588e-290	2.60275e-290	-1.49734e-289	-1.5697e-289	-4.11881e-289	8.10578e-290	6.95396e-291	3.19302e-290	4.37157e-290	5.75227e-291	-4.58476e-290	4.4078e-290	2.04599e-289	-9.72184e-290	-6.70507e-290	2.39682e-290	2.55682e-291	-4.34035e-290	3.55097e-290	1.99448e-288
-5.09453e-292	7.54949e-292	2.70896e-290	6.50504e-292	-2.58207e-290	7.01391e-291	2.52577e-291	-2.86781e-291	-1.42673e-291	5.60308e-291	4.54251e-291	-5.578e-292	-2.00521e-290	-5.64639e-291	-6.36052e-291	-1.11073e-290	-4.8492e-291	4.38066e-292	-3.18209e-291	2.84846e-292	-1.27162e-291	2.04263e-291	7.36052e-291	4.11707e-291	1.99849e-291	-3.18989e-291	-1.6658e-291	-6.05074e-291	-4.86761e-292	-3.29099e-292	1.59796e-289
2.36612e-291	4.01805e-293	1.28126e-291	-6.36774e-293	1.26723e-292	-9.69739e-293	-2.80532e-292	3.93613e-292	-3.22175e-292	-7.73999e-292	-1.92645e-291	8.30273e-293	6.48585e-292	-2.26446e-292	-3.72946e-293	-3.9048e-293	5.516e-292	3.65291e-293	4.67127e-293	-3.73176e-292	8.33466e-292	6.05399e-292	-8.91759e-292	-1.71757e-292	-9.65894e-292	-3.15878e-292	3.73647e-293	5.2096e-293	-3.84318e-291	-1.16169e-292	1.75471e-290
-4.16003e-295	-3.67645e-293	9.63686e-294	1.99843e-293	-2.96273e-292	8.09666e-293	2.79879e-292	3.50996e-293	2.77781e-293	1.04628e-292	2.27848e-293	2.83402e-294	4.57189e-294	4.21137e-294	2.18637e-293	2.30286e-294	4.29461e-294	3.84328e-294	-2.1691e-293	4.42216e-293	-1.00113e-292	2.99919e-292	7.65274e-293	-6.24782e-294	1.55393e-293	1.95814e-293	-8.50179e-295	-5.15192e-293	5.054e-293	-9.59006e-294	1.65447e-291
7.61406e-295	1.16045e-294	1.8172e-294	-4.8504e-295	1.5289e-295	-3.15991e-294	3.75941e-294	4.08594e-293	1.94647e-294	-4.60982e-294	1.9673e-294	-1.79942e-293	-1.23195e-296	4.67618e-294	-1.14519e-294	-5.85028e-294	2.32068e-295	-8.62571e-294	-1.81267e-294	-1.56482e-294	-6.74388e-296	3.89885e-295	-2.90341e-294	-8.16307e-295	9.20339e-294	-5.15117e-294	-1.47938e-294	4.398e-294	-2.39057e-294	6.31135e-294	1.35704e-292
-9.93263e-296	3.39304e-296	1.4104e-295	1.10665e-295	-3.86765e-295	2.90147e-295	1.42646e-295	-6.57209e-295	-1.03316e-294	-6.04913e-295	-6.77577e-295	-5.73884e-296	1.92557e-295	-1.36797e-295	4.8827e-295	-5.39228e-295	-4.38962e-298	1.42724e-295	-1.98804e-295	-4.73512e-296	8.3359e-295	1.97326e-295	-2.26376e-295	-1.10176e-295	5.52202e-295	-8.9445e-296	5.19371e-296	6.28039e-297	-6.93076e-295	2.83343e-295	9.02469e-294
1.63416e-297	1.22973e-297	-3.32982e-296	9.27344e-296	3.56491e-297	1.56154e-296	1.28091e-296	-4.1422e-296	2.34317e-295	5.34287e-296	1.93968e-296	-2.97379e-296	2.73408e-298	1.26452e-297	2.0666e-296	-2.69509e-297	-1.80911e-295	-9.287e-297	2.16965e-296	-1.05512e-298	-3.1027e-297	5.90484e-297	2.42522e-296	-4.56775e-296	1.17031e-296	-3.70843e-296	8.2129e-296	5.6347e-297	1.0052e-296	9.25737e-297	1.01088e-294
1.51295e-298	6.13976e-298	-3.4505e-298	-5.28953e-297	1.60583e-297	8.76958e-298	8.40764e-297	7.75579e-298	1.26954e-298	1.15367e-297	8.07383e-297	2.40169e-297	1.46352e-298	7.42829e-297	3.48705e-297	9.64867e-298	3.07968e-296	-1.20245e-296	-5.73099e-298	-4.82659e-298	-3.33604e-296	-1.48563e-297	2.86352e-298	-6.11682e-297	-1.78511e-297	-6.13848e-298	3.31985e-298	-2.71274e-297	2.31233e-298	6.55271e-298	1.33305e-295
-6.29897e-299	-1.18381e-297	3.61617e-298	5.94708e-298	-1.86925e-298	3.78751e-298	1.12998e-297	1.31196e-299	-1.02285e-297	1.88657e-298	2.38664e-299	-3.4062e-298	-1.07749e-298	-4.34655e-298	2.38947e-298	-4.08556e-299	-6.14467e-298	-6.3532e-298	-1.23679e-298	4.60191e-299	9.15111e-298	-1.7779e-298	-9.82951e-298	4.81221e-298	5.73944e-298	-1.62665e-298	1.38957e-298	3.72227e-299	-1.94657e-298	3.92443e-298	1.17865e-296
-2.54662e-299	5.67406e-300	-4.77475e-299	-4.58231e-299	1.42569e-300	1.33155e-299	-3.24611e-299	9.3519e-301	-3.54703e-299	1.78452e-299	-4.2815e-300	8.27084e-300	-3.91835e-299	-1.31268e-299	1.6191e-299	3.03061e-299	-1.68368e-301	8.58444e-299	-1.16992e-299	9.71493e-300	2.32097e-300	-8.84556e-300	-3.18221e-300	2.17034e-300	1.45746e-299	2.86702e-300	-2.31836e-299	-1.97195e-299	2.22056e-299	-2.42939e-298	7.86959e-298
-8.9981e-301	-3.02735e-301	2.57308e-301	7.20544e-301	4.07685e-300	-8.30608e-300	7.27897e-301	-3.20047e-300	-3.94316e-301	-1.09307e-299	-4.26711e-300	9.28187e-302	-5.12059e-301	-8.32313e-301	-4.7779e-300	-2.97793e-300	1.07639e-300	-5.52671e-300	6.84791e-300	-6.17963e-301	-1.24257e-300	-5.14295e-302	1.29284e-300	2.30636e-301	-1.07388e-300	-2.2876e-300	-1.09839e-300	5.60214e-301	1.69729e-301	3.87418e-301	6.57405e-299
6.01196e-302	-1.56546e-301	-5.83053e-302	3.61271e-302	-9.59472e-302	4.52858e-302	-2.44184e-301	-3.29218e-301	4.63746e-301	-3.25945e-301	-2.57842e-301	-5.78784e-301	-4.03492e-301	4.09672e-303	1.39093e-301	-3.06604e-301	9.32457e-302	-6.92411e-301	5.85507e-301	1.25496e-301	-1.64766e-301	-9.93222e-301	3.39466e-301	1.26659e-300	-8.05369e-302	-1.50539e-302	-8.17202e-301	-9.47891e-302	-6.69225e-302	-1.26065e-301	8.96661e-300
4.11932e-304	-2.50779e-302	1.29598e-302	-1.7199e-302	3.45937e-303	1.96511e-303	-4.98754e-302	-4.28251e-302	-2.4578e-302	-7.11967e-303	-4.3e-302	-1.44939e-303	-1.33638e-302	3.35227e-303	-7.27715e-302	-2.40093e-302	-2.99168e-302	2.43601e-301	-8.97432e-303	5.59266e-303	3.56535e-302	-5.33322e-303	1.65256e-302	-6.13197e-304	3.01238e-302	-1.12044e-302	-1.50214e-302	-6.69578e-304	-1.32736e-303	-1.01187e-302	7.58093e-301
-3.94151e-303	-2.97515e-303	-8.58037e-304	1.80624e-304	-2.99628e-303	1.01929e-302	1.32328e-303	-3.36972e-303	3.3935e-303	2.16479e-303	-3.63028e-304	2.67872e-305	6.69705e-304	6.17083e-304	-2.37696e-303	-2.03532e-304	2.29755e-304	4.43641e-303	2.23688e-303	-1.03232e-303	3.9022e-303	-1.83764e-304	2.04855e-303	1.9707e-303	-2.81784e-304	-8.84284e-304	5.85085e-304	1.12404e-304	2.37427e-303	-1.93978e-303	5.7871e-302
-4.81769e-306	-4.1702e-304	1.44054e-304	-6.81558e-304	4.07913e-304	3.82395e-306	-2.90151e-304	-5.22502e-304	1.93075e-304	1.34973e-303	1.61117e-304	-2.07993e-305	3.79733e-305	-3.41536e-305	8.0399e-305	5.63791e-305	-4.50866e-304	2.12952e-305	-1.43243e-304	3.85691e-304	-1.23083e-303	-3.27938e-305	9.64065e-304	1.69051e-304	1.77438e-305	-2.65453e-304	-4.9652e-304	5.81721e-305	-2.32194e-304	-3.3047e-304	9.20385e-303
-1.38691e-305	2.10469e-306	-4.81645e-306	-1.31498e-307	4.52121e-306	-2.29028e-306	1.04253e-307	2.2643e-305	-6.45014e-306	2.32117e-307	7.97437e-305	-1.09787e-306	-2.17295e-306	-1.04574e-306	3.32482e-305	1.98556e-305	4.92897e-305	1.02378e-304	-1.89068e-305	-4.99986e-307	4.23998e-306	-1.16941e-306	-3.99675e-306	-4.37597e-305	-1.81411e-305	5.55556e-306	-1.09995e-305	-1.83758e-305	-1.4517e-307	3.75538e-305	5.09339e-304
1.06747e-306	6.13399e-308	-1.25547e-306	2.51664e-306	-9.0227e-306	-3.15885e-307	-4.03397e-306	3.06992e-308	-2.23564e-308	-1.83592e-306	-1.12176e-305	-2.41773e-306	6.67935e-308	2.82025e-307	9.88557e-307	-1.52548e-306	-6.3832e-307	6.54406e-307	8.30541e-307	-3.74821e-307	-1.18352e-306	8.42369e-307	6.26949e-306	-1.73029e-306	-3.20537e-306	1.91722e-306	-3.81393e-307	-4.14883e-307	1.65815e-307	1.29416e-306	5.65633e-305
-1.06817e-307	-2.98338e-308	0	0	-5.02265e-308	1.86111e-307	0	2.54771e-308	1.35863e-307	9.59168e-308	4.49059e-308	-3.48731e-308	0	-4.0476e-308	5.5285e-307	-3.60516e-307	8.81158e-308	-1.3387e-307	0	-1.44383e-307	-3.45201e-308	-1.5388e-307	0	2.37223e-307	0	3.80994e-308	6.48792e-308	-1.2385e-307	4.45183e-307	4.40913e-307	3.66356e-306
0	2.60091e-308	0	0	0	0	0	0	0	0	-2.69822e-308	-2.40627e-308	0	0	0	-3.30809e-308	0	0	0	2.40987e-308	0	0	0	0	0	0	0	0	-1.27744e-307	0	4.0832e-307
0	0	0	0	0	0	0	0	0	0	0	0	0	0	0	0	0	0	0	0	0	0	0	0	0	0	0	0	0	0	4.71357e-308
0	0	0	0	0	0	0	0	0	0	0	0	0	0	0	0	0	0	0	0	0	0	0	0	0	0	0	0	0	0	0
0	0	0	0	0	0	0	0	0	0	0	0	0	0	0	0	0	0	0	0	0	0	0	0	0	0	0	0	0	0	0
0	0	0	0	0	0	0	0	0	0	0	0	0	0	0	0	0	0	0	0	0	0	0	0	0	0	0	0	0	0	0
0	0	0	0	0	0	0	0	0	0	0	0	0	0	0	0	0	0	0	0	0	0	0	0	0	0	0	0	0	0	0
0	0	0	0	0	0	0	0	0	0	0	0	0	0	0	0	0	0	0	0	0	0	0	0	0	0	0	0	0	0	0
0	0	0	0	0	0	0	0	0	0	0	0	0	0	0	0	0	0	0	0	0	0	0	0	0	0	0	0	0	0	0
0	0	0	0	0	0	0	0	0	0	0	0	0	0	0	0	0	0	0	0	0	0	0	0	0	0	0	0	0	0	0
0	0	0	0	0	0	0	0	0	0	0	0	0	0	0	0	0	0	0	0	0	0	0	0	0	0	0	0	0	0	0
0	0	0	0	0	0	0	0	0	0	0	0	0	0	0	0	0	0	0	0	0	0	0	0	0	0	0	0	0	0	0
0	0	0	0	0	0	0	0	0	0	0	0	0	0	0	0	0	0	0	0	0	0	0	0	0	0	0	0	0	0	0
0	0	0	0	0	0	0	0	0	0	0	0	0	0	0	0	0	0	0	0	0	0	0	0	0	0	0	0	0	0	0
0	0	0	0	0	0	0	0	0	0	0	0	0	0	0	0	0	0	0	0	0	0	0	0	0	0	0	0	0	0	0
0	0	0	0	0	0	0	0	0	0	0	0	0	0	0	0	0	0	0	0	0	0	0	0	0	0	0	0	0	0	0
0	0	0	0	0	0	0	0	0	0	0	0	0	0	0	0	0	0	0	0	0	0	0	0	0	0	0	0	0	0	0
0	0	0	0	0	0	0	0	0	0	0	0	0	0	0	0	0	0	0	0	0	0	0	0	0	0	0	0	0	0	0
0	0	0	0	0	0	0	0	0	0	0	0	0	0	0	0	0	0	0	0	0	0	0	0	0	0	0	0	0	0	0
0	0	0	0	0	0	0	0	0	0	0	0	0	0	0	0	0	0	0	0	0	0	0	0	0	0	0	0	0	0	0
0	0	0	0	0	0	0	0	0	0	0	0	0	0	0	0	0	0	0	0	0	0	0	0	0	0	0	0	0	0	0
0	0	0	0	0	0	0	0	0	0	0	0	0	0	0	0	0	0	0	0	0	0	0	0	0	0	0	0	0	0	0
0	0	0	0	0	0	0	0	0	0	0	0	0	0	0	0	0	0	0	0	0	0	0	0	0	0	0	0	0	0	0
0	0	0	0	0	0	0	0	0	0	0	0	0	0	0	0	0	0	0	0	0	0	0	0	0	0	0	0	0	0	0
0	0	0	0	0	0	0	0	0	0	0	0	0	0	0	0	0	0	0	0	0	0	0	0	0	0	0	0	0	0	0
0	0	0	0	0	0	0	0	0	0	0	0	0	0	0	0	0	0	0	0	0	0	0	0	0	0	0	0	0	0	0
0	0	0	0	0	0	0	0	0	0	0	0	0	0	0	0	0	0	0	0	0	0	0	0	0	0	0	0	0	0	0
0	0	0	0	0	0	0	0	0	0	0	0	0	0	0	0	0	0	0	0	0	0	0	0	0	0	0	0	0	0	0
0	0	0	0	0	0	0	0	0	0	0	0	0	0	0	0	0	0	0	0	0	0	0	0	0	0	0	0	0	0	0
0	0	0	0	0	0	0	0	0	0	0	0	0	0	0	0	0	0	0	0	0	0	0	0	0	0	0	0	0	0	0
0	0	0	0	0	0	0	0	0	0	0	0	0	0	0	0	0	0	0	0	0	0	0	0	0	0	0	0	0	0	0
0	0	0	0	0	0	0	0	0	0	0	0	0	0	0	0	0	0	0	0	0	0	0	0	0	0	0	0	0	0	0
0	0	0	0	0	0	0	0	0	0	0	0	0	0	0	0	0	0	0	0	0	0	0	0	0	0	0	0	0	0	0
0	0	0	0	0	0	0	0	0	0	0	0	0	0	0	0	0	0	0	0	0	0	0	0	0	0	0	0	0	0	0
0	0	0	0	0	0	0	0	0	0	0	0	0	0	0	0	0	0	0	0	0	0	0	0	0	0	0	0	0	0	0
0	0	0	0	0	0	0	0	0	0	0	0	0	0	0	0	0	0	0	0	0	0	0	0	0	0	0	0	0	0	0
0	0	0	0	0	0	0	0	0	0	0	0	0	0	0	0	0	0	0	0	0	0	0	0	0	0	0	0	0	0	0
0	0	0	0	0	0	0	0	0	0	0	0	0	0	0	0	0	0	0	0	0	0	0	0	0	0	0	0	0	0	0
0	0	0	0	0	0	0	0	0	0	0	0	0	0	0	0	0	0	0	0	0	0	0	0	0	0	0	0	0	0	0
0	0	0	0	0	0	0	0	0	0	0	0	0	0	0	0	0	0	0	0	0	0	0	0	0	0	0	0	0	0	0
0	0	0	0	0	0	0	0	0	0	0	0	0	0	0	0	0	0	0	0	0	0	0	0	0	0	0	0	0	0	0
0	0	0	0	0	0	0	0	0	0	0	0	0	0	0	0	0	0	0	0	0	0	0	0	0	0	0	0	0	0	0
0	0	0	0	0	0	0	0	0	0	0	0	0	0	0	0	0	0	0	0	0	0	0	0	0	0	0	0	0	0	0
0	0	0	0	0	0	0	0	0	0	0	0	0	0	0	0	0	0	0	0	0	0	0	0	0	0	0	0	0	0	0
0	0	0	0	0	0	0	0	0	0	0	0	0	0	0	0	0	0	0	0	0	0	0	0	0	0	0	0	0	0	0
0	0	0	0	0	0	0	0	0	0	0	0	0	0	0	0	0	0	0	0	0	0	0	0	0	0	0	0	0	0	0
0	0	0	0	0	0	0	0	0	0	0	0	0	0	0	0	0	0	0	0	0	0	0	0	0	0	0	0	0	0	0
0	0	0	0	0	0	0	0	0	0	0	0	0	0	0	0	0	0	0	0	0	0	0	0	0	0	0	0	0	0	0
0	0	0	0	0	0	0	0	0	0	0	0	0	0	0	0	0	0	0	0	0	0	0	0	0	0	0	0	0	0	0
0	0	0	0	0	0	0	0	0	0	0	0	0	0	0	0	0	0	0	0	0	0	0	0	0	0	0	0	0	0	0
0	0	0	0	0	0	0	0	0	0	0	0	0	0	0	0	0	0	0	0	0	0	0	0	0	0	0	0	0	0	0
0	0	0	0	0	0	0	0	0	0	0	0	0	0	0	0	0	0	0	0	0	0	0	0	0	0	0	0	0	0	0
0	0	0	0	0	0	0	0	0	0	0	0	0	0	0	0	0	0	0	0	0	0	0	0	0	0	0	0	0	0	0
0	0	0	0	0	0	0	0	0	0	0	0	0	0	0	0	0	0	0	0	0	0	0	0	0	0	0	0	0	0	0
0	0	0	0	0	0	0	0	0	0	0	0	0	0	0	0	0	0	0	0	0	0	0	0	0	0	0	0	0	0	0
0	0	0	0	0	0	0	0	0	0	0	0	0	0	0	0	0	0	0	0	0	0	0	0	0	0	0	0	0	0	0
0	0	0	0	0	0	0	0	0	0	0	0	0	0	0	0	0	0	0	0	0	0	0	0	0	0	0	0	0	0	0
0	0	0	0	0	0	0	0	0	0	0	0	0	0	0	0	0	0	0	0	0	0	0	0	0	0	0	0	0	0	0
0	0	0	0	0	0	0	0	0	0	0	0	0	0	0	0	0	0	0	0	0	0	0	0	0	0	0	0	0	0	0
0	0	0	0	0	0	0	0	0	0	0	0	0	0	0	0	0	0	0	0	0	0	0	0	0	0	0	0	0	0	0
0	0	0	0	0	0	0	0	0	0	0	0	0	0	0	0	0	0	0	0	0	0	0	0	0	0	0	0	0	0	0
0	0	0	0	0	0	0	0	0	0	0	0	0	0	0	0	0	0	0	0	0	0	0	0	0	0	0	0	0	0	0
0	0	0	0	0	0	0	0	0	0	0	0	0	0	0	0	0	0	0	0	0	0	0	0	0	0	0	0	0	0	0
0	0	0	0	0	0	0	0	0	0	0	0	0	0	0	0	0	0	0	0	0	0	0	0	0	0	0	0	0	0	0
0	0	0	0	0	0	0	0	0	0	0	0	0	0	0	0	0	0	0	0	0	0	0	0	0	0	0	0	0	0	0
0	0	0	0	0	0	0	0	0	0	0	0	0	0	0	0	0	0	0	0	0	0	0	0	0	0	0	0	0	0	0
0	0	0	0	0	0	0	0	0	0	0	0	0	0	0	0	0	0	0	0	0	0	0	0	0	0	0	0	0	0	0
0	0	0	0	0	0	0	0	0	0	0	0	0	0	0	0	0	0	0	0	0	0	0	0	0	0	0	0	0	0	0
0	0	0	0	0	0	0	0	0	0	0	0	0	0	0	0	0	0	0	0	0	0	0	0	0	0	0	0	0	0	0
0	0	0	0	0	0	0	0	0	0	0	0	0	0	0	0	0	0	0	0	0	0	0	0	0	0	0	0	0	0	0
0	0	0	0	0	0	0	0	0	0	0	0	0	0	0	0	0	0	0	0	0	0	0	0	0	0	0	0	0	0	0
0	0	0	0	0	0	0	0	0	0	0	0	0	0	0	0	0	0	0	0	0	0	0	0	0	0	0	0	0	0	0
0	0	0	0	0	0	0	0	0	0	0	0	0	0	0	0	0	0	0	0	0	0	0	0	0	0	0	0	0	0	0
0	0	0	0	0	0	0	0	0	0	0	0	0	0	0	0	0	0	0	0	0	0	0	0	0	0	0	0	0	0	0
0	0	0	0	0	0	0	0	0	0	0	0	0	0	0	0	0	0	0	0	0	0	0	0	0	0	0	0	0	0	0
0	0	0	0	0	0	0	0	0	0	0	0	0	0	0	0	0	0	0	0	0	0	0	0	0	0	0	0	0	0	0
0	0	0	0	0	0	0	0	0	0	0	0	0	0	0	0	0	0	0	0	0	0	0	0	0	0	0	0	0	0	0
0	0	0	0	0	0	0	0	0	0	0	0	0	0	0	0	0	0	0	0	0	0	0	0	0	0	0	0	0	0	0
0	0	0	0	0	0	0	0	0	0	0	0	0	0	0	0	0	0	0	0	0	0	0	0	0	0	0	0	0	0	0
0	0	0	0	0	0	0	0	0	0	0	0	0	0	0	0	0	0	0	0	0	0	0	0	0	0	0	0	0	0	0
0	0	0	0	0	0	0	0	0	0	0	0	0	0	0	0	0	0	0	0	0	0	0	0	0	0	0	0	0	0	0
0	0	0	0	0	0	0	0	0	0	0	0	0	0	0	0	0	0	0	0	0	0	0	0	0	0	0	0	0	0	0
0	0	0	0	0	0	0	0	0	0	0	0	0	0	0	0	0	0	0	0	0	0	0	0	0	0	0	0	0	0	0
0	0	0	0	0	0	0	0	0	0	0	0	0	0	0	0	0	0	0	0	0	0	0	0	0	0	0	0	0	0	0
0	0	0	0	0	0	0	0	0	0	0	0	0	0	0	0	0	0	0	0	0	0	0	0	0	0	0	0	0	0	0
0	0	0	0	0	0	0	0	0	0	0	0	0	0	0	0	0	0	0	0	0	0	0	0	0	0	0	0	0	0	0
0	0	0	0	0	0	0	0	0	0	0	0	0	0	0	0	0	0	0	0	0	0	0	0	0	0	0	0	0	0	0
0	0	0	0	0	0	0	0	0	0	0	0	0	0	0	0	0	0	0	0	0	0	0	0	0	0	0	0	0	0	0
0	0	0	0	0	0	0	0	0	0	0	0	0	0	0	0	0	0	0	0	0	0	0	0	0	0	0	0	0	0	0
0	0	0	0	0	0	0	0	0	0	0	0	0	0	0	0	0	0	0	0	0	0	0	0	0	0	0	0	0	0	0
0	0	0	0	0	0	0	0	0	0	0	0	0	0	0	0	0	0	0	0	0	0	0	0	0	0	0	0	0	0	0
0	0	0	0	0	0	0	0	0	0	0	0	0	0	0	0	0	0	0	0	0	0	0	0	0	0	0	0	0	0	0
0	0	0	0	0	0	0	0	0	0	0	0	0	0	0	0	0	0	0	0	0	0	0	0	0	0	0	0	0	0	0
0	0	0	0	0	0	0	0	0	0	0	0	0	0	0	0	0	0	0	0	0	0	0	0	0	0	0	0	0	0	0
0	0	0	0	0	0	0	0	0	0	0	0	0	0	0	0	0	0	0	0	0	0	0	0	0	0	0	0	0	0	0
0	0	0	0	0	0	0	0	0	0	0	0	0	0	0	0	0	0	0	0	0	0	0	0	0	0	0	0	0	0	0
0	0	0	0	0	0	0	0	0	0	0	0	0	0	0	0	0	0	0	0	0	0	0	0	0	0	0	0	0	0	0
0	0	0	0	0	0	0	0	0	0	0	0	0	0	0	0	0	0	0	0	0	0	0	0	0	0	0	0	0	0	0
0	0	0	0	0	0	0	0	0	0	0	0	0	0	0	0	0	0	0	0	0	0	0	0	0	0	0	0	0	0	0
0	0	0	0	0	0	0	0	0	0	0	0	0	0	0	0	0	0	0	0	0	0	0	0	0	0	0	0	0	0	0
0	0	0	0	0	0	0	0	0	0	0	0	0	0	0	0	0	0	0	0	0	0	0	0	0	0	0	0	0	0	0
0	0	0	0	0	0	0	0	0	0	0	0	0	0	0	0	0	0	0	0	0	0	0	0	0	0	0	0	0	0	0
0	0	0	0	0	0	0	0	0	0	0	0	0	0	0	0	0	0	0	0	0	0	0	0	0	0	0	0	0	0	0
0	0	0	0	0	0	0	0	0	0	0	0	0	0	0	0	0	0	0	0	0	0	0	0	0	0	0	0	0	0	0
0	0	0	0	0	0	0	0	0	0	0	0	0	0	0	0	0	0	0	0	0	0	0	0	0	0	0	0	0	0	0
0	0	0	0	0	0	0	0	0	0	0	0	0	0	0	0	0	0	0	0	0	0	0	0	0	0	0	0	0	0	0
0	0	0	0	0	0	0	0	0	0	0	0	0	0	0	0	0	0	0	0	0	0	0	0	0	0	0	0	0	0	0
0	0	0	0	0	0	0	0	0	0	0	0	0	0	0	0	0	0	0	0	0	0	0	0	0	0	0	0	0	0	0
0	0	0	0	0	0	0	0	0	0	0	0	0	0	0	0	0	0	0	0	0	0	0	0	0	0	0	0	0	0	0
0	0	0	0	0	0	0	0	0	0	0	0	0	0	0	0	0	0	0	0	0	0	0	0	0	0	0	0	0	0	0
0	0	0	0	0	0	0	0	0	0	0	0	0	0	0	0	0	0	0	0	0	0	0	0	0	0	0	0	0	0	0
0	0	0	0	0	0	0	0	0	0	0	0	0	0	0	0	0	0	0	0	0	0	0	0	0	0	0	0	0	0	0
0	0	0	0	0	0	0	0	0	0	0	0	0	0	0	0	0	0	0	0	0	0	0	0	0	0	0	0	0	0	0
0	0	0	0	0	0	0	0	0	0	0	0	0	0	0	0	0	0	0	0	0	0	0	0	0	0	0	0	0	0	0
0	0	0	0	0	0	0	0	0	0	0	0	0	0	0	0	0	0	0	0	0	0	0	0	0	0	0	0	0	0	0
0	0	0	0	0	0	0	0	0	0	0	0	0	0	0	0	0	0	0	0	0	0	0	0	0	0	0	0	0	0	0
0	0	0	0	0	0	0	0	0	0	0	0	0	0	0	0	0	0	0	0	0	0	0	0	0	0	0	0	0	0	0
0	0	0	0	0	0	0	0	0	0	0	0	0	0	0	0	0	0	0	0	0	0	0	0	0	0	0	0	0	0	0
0	0	0	0	0	0	0	0	0	0	0	0	0	0	0	0	0	0	0	0	0	0	0	0	0	0	0	0	0	0	0
0	0	0	0	0	0	0	0	0	0	0	0	0	0	0	0	0	0	0	0	0	0	0	0	0	0	0	0	0	0	0
0	0	0	0	0	0	0	0	0	0	0	0	0	0	0	0	0	0	0	0	0	0	0	0	0	0	0	0	0	0	0
0	0	0	0	0	0	0	0	0	0	0	0	0	0	0	0	0	0	0	0	0	0	0	0	0	0	0	0	0	0	0
0	0	0	0	0	0	0	0	0	0	0	0	0	0	0	0	0	0	0	0	0	0	0	0	0	0	0	0	0	0	0
0	0	0	0	0	0	0	0	0	0	0	0	0	0	0	0	0	0	0	0	0	0	0	0	0	0	0	0	0	0	0
0	0	0	0	0	0	0	0	0	0	0	0	0	0	0	0	0	0	0	0	0	0	0	0	0	0	0	0	0	0	0
0	0	0	0	0	0	0	0	0	0	0	0	0	0	0	0	0	0	0	0	0	0	0	0	0	0	0	0	0	0	0
0	0	0	0	0	0	0	0	0	0	0	0	0	0	0	0	0	0	0	0	0	0	0	0	0	0	0	0	0	0	0
0	0	0	0	0	0	0	0	0	0	0	0	0	0	0	0	0	0	0	0	0	0	0	0	0	0	0	0	0	0	0
0	0	0	0	0	0	0	0	0	0	0	0	0	0	0	0	0	0	0	0	0	0	0	0	0	0	0	0	0	0	0
0	0	0	0	0	0	0	0	0	0	0	0	0	0	0	0	0	0	0	0	0	0	0	0	0	0	0	0	0	0	0
0	0	0	0	0	0	0	0	0	0	0	0	0	0	0	0	0	0	0	0	0	0	0	0	0	0	0	0	0	0	0
0	0	0	0	0	0	0	0	0	0	0	0	0	0	0	0	0	0	0	0	0	0	0	0	0	0	0	0	0	0	0
0	0	0	0	0	0	0	0	0	0	0	0	0	0	0	0	0	0	0	0	0	0	0	0	0	0	0	0	0	0	0
0	0	0	0	0	0	0	0	0	0	0	0	0	0	0	0	0	0	0	0	0	0	0	0	0	0	0	0	0	0	0
0	0	0	0	0	0	0	0	0	0	0	0	0	0	0	0	0	0	0	0	0	0	0	0	0	0	0	0	0	0	0
0	0	0	0	0	0	0	0	0	0	0	0	0	0	0	0	0	0	0	0	0	0	0	0	0	0	0	0	0	0	0
0	0	0	0	0	0	0	0	0	0	0	0	0	0	0	0	0	0	0	0	0	0	0	0	0	0	0	0	0	0	0
0	0	0	0	0	0	0	0	0	0	0	0	0	0	0	0	0	0	0	0	0	0	0	0	0	0	0	0	0	0	0
0	0	0	0	0	0	0	0	0	0	0	0	0	0	0	0	0	0	0	0	0	0	0	0	0	0	0	0	0	0	0
0	0	0	0	0	0	0	0	0	0	0	0	0	0	0	0	0	0	0	0	0	0	0	0	0	0	0	0	0	0	0
0	0	0	0	0	0	0	0	0	0	0	0	0	0	0	0	0	0	0	0	0	0	0	0	0	0	0	0	0	0	0
0	0	0	0	0	0	0	0	0	0	0	0	0	0	0	0	0	0	0	0	0	0	0	0	0	0	0	0	0	0	0
0	0	0	0	0	0	0	0	0	0	0	0	0	0	0	0	0	0	0	0	0	0	0	0	0	0	0	0	0	0	0
0	0	0	0	0	0	0	0	0	0	0	0	0	0	0	0	0	0	0	0	0	0	0	0	0	0	0	0	0	0	0
0	0	0	0	0	0	0	0	0	0	0	0	0	0	0	0	0	0	0	0	0	0	0	0	0	0	0	0	0	0	0
0	0	0	0	0	0	0	0	0	0	0	0	0	0	0	0	0	0	0	0	0	0	0	0	0	0	0	0	0	0	0
0	0	0	0	0	0	0	0	0	0	0	0	0	0	0	0	0	0	0	0	0	0	0	0	0	0	0	0	0	0	0
0	0	0	0	0	0	0	0	0	0	0	0	0	0	0	0	0	0	0	0	0	0	0	0	0	0	0	0	0	0	0
0	0	0	0	0	0	0	0	0	0	0	0	0	0	0	0	0	0	0	0	0	0	0	0	0	0	0	0	0	0	0
0	0	0	0	0	0	0	0	0	0	0	0	0	0	0	0	0	0	0	0	0	0	0	0	0	0	0	0	0	0	0
0	0	0	0	0	0	0	0	0	0	0	0	0	0	0	0	0	0	0	0	0	0	0	0	0	0	0	0	0	0	0
0	0	0	0	0	0	0	0	0	0	0	0	0	0	0	0	0	0	0	0	0	0	0	0	0	0	0	0	0	0	0
0	0	0	0	0	0	0	0	0	0	0	0	0	0	0	0	0	0	0	0	0	0	0	0	0	0	0	0	0	0	0
0	0	0	0	0	0	0	0	0	0	0	0	0	0	0	0	0	0	0	0	0	0	0	0	0	0	0	0	0	0	0
0	0	0	0	0	0	0	0	0	0	0	0	0	0	0	0	0	0	0	0	0	0	0	0	0	0	0	0	0	0	0
0	0	0	0	0	0	0	0	0	0	0	0	0	0	0	0	0	0	0	0	0	0	0	0	0	0	0	0	0	0	0
0	0	0	0	0	0	0	0	0	0	0	0	0	0	0	0	0	0	0	0	0	0	0	0	0	0	0	0	0	0	0
0	0	0	0	0	0	0	0	0	0	0	0	0	0	0	0	0	0	0	0	0	0	0	0	0	0	0	0	0	0	0
0	0	0	0	0	0	0	0	0	0	0	0	0	0	0	0	0	0	0	0	0	0	0	0	0	0	0	0	0	0	0
0	0	0	0	0	0	0	0	0	0	0	0	0	0	0	0	0	0	0	0	0	0	0	0	0	0	0	0	0	0	0
0	0	0	0	0	0	0	0	0	0	0	0	0	0	0	0	0	0	0	0	0	0	0	0	0	0	0	0	0	0	0
0	0	0	0	0	0	0	0	0	0	0	0	0	0	0	0	0	0	0	0	0	0	0	0	0	0	0	0	0	0	0
0	0	0	0	0	0	0	0	0	0	0	0	0	0	0	0	0	0	0	0	0	0	0	0	0	0	0	0	0	0	0
0	0	0	0	0	0	0	0	0	0	0	0	0	0	0	0	0	0	0	0	0	0	0	0	0	0	0	0	0	0	0
0	0	0	0	0	0	0	0	0	0	0	0	0	0	0	0	0	0	0	0	0	0	0	0	0	0	0	0	0	0	0
0	0	0	0	0	0	0	0	0	0	0	0	0	0	0	0	0	0	0	0	0	0	0	0	0	0	0	0	0	0	0
0	0	0	0	0	0	0	0	0	0	0	0	0	0	0	0	0	0	0	0	0	0	0	0	0	0	0	0	0	0	0
0	0	0	0	0	0	0	0	0	0	0	0	0	0	0	0	0	0	0	0	0	0	0	0	0	0	0	0	0	0	0
0	0	0	0	0	0	0	0	0	0	0	0	0	0	0	0	0	0	0	0	0	0	0	0	0	0	0	0	0	0	0
0	0	0	0	0	0	0	0	0	0	0	0	0	0	0	0	0	0	0	0	0	0	0	0	0	0	0	0	0	0	0
0	0	0	0	0	0	0	0	0	0	0	0	0	0	0	0	0	0	0	0	0	0	0	0	0	0	0	0	0	0	0
0	0	0	0	0	0	0	0	0	0	0	0	0	0	0	0	0	0	0	0	0	0	0	0	0	0	0	0	0	0	0
0	0	0	0	0	0	0	0	0	0	0	0	0	0	0	0	0	0	0	0	0	0	0	0	0	0	0	0	0	0	0
0	0	0	0	0	0	0	0	0	0	0	0	0	0	0	0	0	0	0	0	0	0	0	0	0	0	0	0	0	0	0
0	0	0	0	0	0	0	0	0	0	0	0	0	0	0	0	0	0	0	0	0	0	0	0	0	0	0	0	0	0	0
0	0	0	0	0	0	0	0	0	0	0	0	0	0	0	0	0	0	0	0	0	0	0	0	0	0	0	0	0	0	0
0	0	0	0	0	0	0	0	0	0	0	0	0	0	0	0	0	0	0	0	0	0	0	0	0	0	0	0	0	0	0
0	0	0	0	0	0	0	0	0	0	0	0	0	0	0	0	0	0	0	0	0	0	0	0	0	0	0	0	0	0	0
0	0	0	0	0	0	0	0	0	0	0	0	0	0	0	0	0	0	0	0	0	0	0	0	0	0	0	0	0	0	0
0	0	0	0	0	0	0	0	0	0	0	0	0	0	0	0	0	0	0	0	0	0	0	0	0	0	0	0	0	0	0
0	0	0	0	0	0	0	0	0	0	0	0	0	0	0	0	0	0	0	0	0	0	0	0	0	0	0	0	0	0	0
0	0	0	0	0	0	0	0	0	0	0	0	0	0	0	0	0	0	0	0	0	0	0	0	0	0	0	0	0	0	0
0	0	0	0	0	0	0	0	0	0	0	0	0	0	0	0	0	0	0	0	0	0	0	0	0	0	0	0	0	0	0
0	0	0	0	0	0	0	0	0	0	0	0	0	0	0	0	0	0	0	0	0	0	0	0	0	0	0	0	0	0	0
0	0	0	0	0	0	0	0	0	0	0	0	0	0	0	0	0	0	0	0	0	0	0	0	0	0	0	0	0	0	0
0	0	0	0	0	0	0	0	0	0	0	0	0	0	0	0	0	0	0	0	0	0	0	0	0	0	0	0	0	0	0
0	0	0	0	0	0	0	0	0	0	0	0	0	0	0	0	0	0	0	0	0	0	0	0	0	0	0	0	0	0	0
0	0	0	0	0	0	0	0	0	0	0	0	0	0	0	0	0	0	0	0	0	0	0	0	0	0	0	0	0	0	0
0	0	0	0	0	0	0	0	0	0	0	0	0	0	0	0	0	0	0	0	0	0	0	0	0	0	0	0	0	0	0
0	0	0	0	0	0	0	0	0	0	0	0	0	0	0	0	0	0	0	0	0	0	0	0	0	0	0	0	0	0	0
0	0	0	0	0	0	0	0	0	0	0	0	0	0	0	0	0	0	0	0	0	0	0	0	0	0	0	0	0	0	0
0	0	0	0	0	0	0	0	0	0	0	0	0	0	0	0	0	0	0	0	0	0	0	0	0	0	0	0	0	0	0
0	0	0	0	0	0	0	0	0	0	0	0	0	0	0	0	0	0	0	0	0	0	0	0	0	0	0	0	0	0	0
0	0	0	0	0	0	0	0	0	0	0	0	0	0	0	0	0	0	0	0	0	0	0	0	0	0	0	0	0	0	0
0	0	0	0	0	0	0	0	0	0	0	0	0	0	0	0	0	0	0	0	0	0	0	0	0	0	0	0	0	0	0
0	0	0	0	0	0	0	0	0	0	0	0	0	0	0	0	0	0	0	0	0	0	0	0	0	0	0	0	0	0	0
0	0	0	0	0	0	0	0	0	0	0	0	0	0	0	0	0	0	0	0	0	0	0	0	0	0	0	0	0	0	0
0	0	0	0	0	0	0	0	0	0	0	0	0	0	0	0	0	0	0	0	0	0	0	0	0	0	0	0	0	0	0
0	0	0	0	0	0	0	0	0	0	0	0	0	0	0	0	0	0	0	0	0	0	0	0	0	0	0	0	0	0	0
0	0	0	0	0	0	0	0	0	0	0	0	0	0	0	0	0	0	0	0	0	0	0	0	0	0	0	0	0	0	0
0	0	0	0	0	0	0	0	0	0	0	0	0	0	0	0	0	0	0	0	0	0	0	0	0	0	0	0	0	0	0
0	0	0	0	0	0	0	0	0	0	0	0	0	0	0	0	0	0	0	0	0	0	0	0	0	0	0	0	0	0	0
0	0	0	0	0	0	0	0	0	0	0	0	0	0	0	0	0	0	0	0	0	0	0	0	0	0	0	0	0	0	0
0	0	0	0	0	0	0	0	0	0	0	0	0	0	0	0	0	0	0	0	0	0	0	0	0	0	0	0	0	0	0
0	0	0	0	0	0	0	0	0	0	0	0	0	0	0	0	0	0	0	0	0	0	0	0	0	0	0	0	0	0	0
0	0	0	0	0	0	0	0	0	0	0	0	0	0	0	0	0	0	0	0	0	0	0	0	0	0	0	0	0	0	0
0	0	0	0	0	0	0	0	0	0	0	0	0	0	0	0	0	0	0	0	0	0	0	0	0	0	0	0	0	0	0
0	0	0	0	0	0	0	0	0	0	0	0	0	0	0	0	0	0	0	0	0	0	0	0	0	0	0	0	0	0	0
0	0	0	0	0	0	0	0	0	0	0	0	0	0	0	0	0	0	0	0	0	0	0	0	0	0	0	0	0	0	0
0	0	0	0	0	0	0	0	0	0	0	0	0	0	0	0	0	0	0	0	0	0	0	0	0	0	0	0	0	0	0
0	0	0	0	0	0	0	0	0	0	0	0	0	0	0	0	0	0	0	0	0	0	0	0	0	0	0	0	0	0	0
0	0	0	0	0	0	0	0	0	0	0	0	0	0	0	0	0	0	0	0	0	0	0	0	0	0	0	0	0	0	0
0	0	0	0	0	0	0	0	0	0	0	0	0	0	0	0	0	0	0	0	0	0	0	0	0	0	0	0	0	0	0
0	0	0	0	0	0	0	0	0	0	0	0	0	0	0	0	0	0	0	0	0	0	0	0	0	0	0	0	0	0	0
0	0	0	0	0	0	0	0	0	0	0	0	0	0	0	0	0	0	0	0	0	0	0	0	0	0	0	0	0	0	0
0	0	0	0	0	0	0	0	0	0	0	0	0	0	0	0	0	0	0	0	0	0	0	0	0	0	0	0	0	0	0
0	0	0	0	0	0	0	0	0	0	0	0	0	0	0	0	0	0	0	0	0	0	0	0	0	0	0	0	0	0	0
0	0	0	0	0	0	0	0	0	0	0	0	0	0	0	0	0	0	0	0	0	0	0	0	0	0	0	0	0	0	0
0	0	0	0	0	0	0	0	0	0	0	0	0	0	0	0	0	0	0	0	0	0	0	0	0	0	0	0	0	0	0
0	0	0	0	0	0	0	0	0	0	0	0	0	0	0	0	0	0	0	0	0	0	0	0	0	0	0	0	0	0	0
0	0	0	0	0	0	0	0	0	0	0	0	0	0	0	0	0	0	0	0	0	0	0	0	0	0	0	0	0	0	0
0	0	0	0	0	0	0	0	0	0	0	0	0	0	0	0	0	0	0	0	0	0	0	0	0	0	0	0	0	0	0
0	0	0	0	0	0	0	0	0	0	0	0	0	0	0	0	0	0	0	0	0	0	0	0	0	0	0	0	0	0	0
0	0	0	0	0	0	0	0	0	0	0	0	0	0	0	0	0	0	0	0	0	0	0	0	0	0	0	0	0	0	0
0	0	0	0	0	0	0	0	0	0	0	0	0	0	0	0	0	0	0	0	0	0	0	0	0	0	0	0	0	0	0
0	0	0	0	0	0	0	0	0	0	0	0	0	0	0	0	0	0	0	0	0	0	0	0	0	0	0	0	0	0	0
0	0	0	0	0	0	0	0	0	0	0	0	0	0	0	0	0	0	0	0	0	0	0	0	0	0	0	0	0	0	0
0	0	0	0	0	0	0	0	0	0	0	0	0	0	0	0	0	0	0	0	0	0	0	0	0	0	0	0	0	0	0
0	0	0	0	0	0	0	0	0	0	0	0	0	0	0	0	0	0	0	0	0	0	0	0	0	0	0	0	0	0	0
0	0	0	0	0	0	0	0	0	0	0	0	0	0	0	0	0	0	0	0	0	0	0	0	0	0	0	0	0	0	0
0	0	0	0	0	0	0	0	0	0	0	0	0	0	0	0	0	0	0	0	0	0	0	0	0	0	0	0	0	0	0
0	0	0	0	0	0	0	0	0	0	0	0	0	0	0	0	0	0	0	0	0	0	0	0	0	0	0	0	0	0	0
0	0	0	0	0	0	0	0	0	0	0	0	0	0	0	0	0	0	0	0	0	0	0	0	0	0	0	0	0	0	0
0	0	0	0	0	0	0	0	0	0	0	0	0	0	0	0	0	0	0	0	0	0	0	0	0	0	0	0	0	0	0
0	0	0	0	0	0	0	0	0	0	0	0	0	0	0	0	0	0	0	0	0	0	0	0	0	0	0	0	0	0	0
0	0	0	0	0	0	0	0	0	0	0	0	0	0	0	0	0	0	0	0	0	0	0	0	0	0	0	0	0	0	0
0	0	0	0	0	0	0	0	0	0	0	0	0	0	0	0	0	0	0	0	0	0	0	0	0	0	0	0	0	0	0
0	0	0	0	0	0	0	0	0	0	0	0	0	0	0	0	0	0	0	0	0	0	0	0	0	0	0	0	0	0	0
0	0	0	0	0	0	0	0	0	0	0	0	0	0	0	0	0	0	0	0	0	0	0	0	0	0	0	0	0	0	0
0	0	0	0	0	0	0	0	0	0	0	0	0	0	0	0	0	0	0	0	0	0	0	0	0	0	0	0	0	0	0
0	0	0	0	0	0	0	0	0	0	0	0	0	0	0	0	0	0	0	0	0	0	0	0	0	0	0	0	0	0	0
0	0	0	0	0	0	0	0	0	0	0	0	0	0	0	0	0	0	0	0	0	0	0	0	0	0	0	0	0	0	0
0	0	0	0	0	0	0	0	0	0	0	0	0	0	0	0	0	0	0	0	0	0	0	0	0	0	0	0	0	0	0
0	0	0	0	0	0	0	0	0	0	0	0	0	0	0	0	0	0	0	0	0	0	0	0	0	0	0	0	0	0	0
0	0	0	0	0	0	0	0	0	0	0	0	0	0	0	0	0	0	0	0	0	0	0	0	0	0	0	0	0	0	0
0	0	0	0	0	0	0	0	0	0	0	0	0	0	0	0	0	0	0	0	0	0	0	0	0	0	0	0	0	0	0
0	0	0	0	0	0	0	0	0	0	0	0	0	0	0	0	0	0	0	0	0	0	0	0	0	0	0	0	0	0	0
0	0	0	0	0	0	0	0	0	0	0	0	0	0	0	0	0	0	0	0	0	0	0	0	0	0	0	0	0	0	0
0	0	0	0	0	0	0	0	0	0	0	0	0	0	0	0	0	0	0	0	0	0	0	0	0	0	0	0	0	0	0
0	0	0	0	0	0	0	0	0	0	0	0	0	0	0	0	0	0	0	0	0	0	0	0	0	0	0	0	0	0	0
0	0	0	0	0	0	0	0	0	0	0	0	0	0	0	0	0	0	0	0	0	0	0	0	0	0	0	0	0	0	0
0	0	0	0	0	0	0	0	0	0	0	0	0	0	0	0	0	0	0	0	0	0	0	0	0	0	0	0	0	0	0
0	0	0	0	0	0	0	0	0	0	0	0	0	0	0	0	0	0	0	0	0	0	0	0	0	0	0	0	0	0	0
0	0	0	0	0	0	0	0	0	0	0	0	0	0	0	0	0	0	0	0	0	0	0	0	0	0	0	0	0	0	0
0	0	0	0	0	0	0	0	0	0	0	0	0	0	0	0	0	0	0	0	0	0	0	0	0	0	0	0	0	0	0
0	0	0	0	0	0	0	0	0	0	0	0	0	0	0	0	0	0	0	0	0	0	0	0	0	0	0	0	0	0	0
0	0	0	0	0	0	0	0	0	0	0	0	0	0	0	0	0	0	0	0	0	0	0	0	0	0	0	0	0	0	0
0	0	0	0	0	0	0	0	0	0	0	0	0	0	0	0	0	0	0	0	0	0	0	0	0	0	0	0	0	0	0
0	0	0	0	0	0	0	0	0	0	0	0	0	0	0	0	0	0	0	0	0	0	0	0	0	0	0	0	0	0	0
0	0	0	0	0	0	0	0	0	0	0	0	0	0	0	0	0	0	0	0	0	0	0	0	0	0	0	0	0	0	0
0	0	0	0	0	0	0	0	0	0	0	0	0	0	0	0	0	0	0	0	0	0	0	0	0	0	0	0	0	0	0
0	0	0	0	0	0	0	0	0	0	0	0	0	0	0	0	0	0	0	0	0	0	0	0	0	0	0	0	0	0	0
0	0	0	0	0	0	0	0	0	0	0	0	0	0	0	0	0	0	0	0	0	0	0	0	0	0	0	0	0	0	0
0	0	0	0	0	0	0	0	0	0	0	0	0	0	0	0	0	0	0	0	0	0	0	0	0	0	0	0	0	0	0
0	0	0	0	0	0	0	0	0	0	0	0	0	0	0	0	0	0	0	0	0	0	0	0	0	0	0	0	0	0	0
0	0	0	0	0	0	0	0	0	0	0	0	0	0	0	0	0	0	0	0	0	0	0	0	0	0	0	0	0	0	0
0	0	0	0	0	0	0	0	0	0	0	0	0	0	0	0	0	0	0	0	0	0	0	0	0	0	0	0	0	0	0
0	0	0	0	0	0	0	0	0	0	0	0	0	0	0	0	0	0	0	0	0	0	0	0	0	0	0	0	0	0	0
0	0	0	0	0	0	0	0	0	0	0	0	0	0	0	0	0	0	0	0	0	0	0	0	0	0	0	0	0	0	0
0	0	0	0	0	0	0	0	0	0	0	0	0	0	0	0	0	0	0	0	0	0	0	0	0	0	0	0	0	0	0
0	0	0	0	0	0	0	0	0	0	0	0	0	0	0	0	0	0	0	0	0	0	0	0	0	0	0	0	0	0	0
0	0	0	0	0	0	0	0	0	0	0	0	0	0	0	0	0	0	0	0	0	0	0	0	0	0	0	0	0	0	0
0	0	0	0	0	0	0	0	0	0	0	0	0	0	0	0	0	0	0	0	0	0	0	0	0	0	0	0	0	0	0
0	0	0	0	0	0	0	0	0	0	0	0	0	0	0	0	0	0	0	0	0	0	0	0	0	0	0	0	0	0	0
0	0	0	0	0	0	0	0	0	0	0	0	0	0	0	0	0	0	0	0	0	0	0	0	0	0	0	0	0	0	0
0	0	0	0	0	0	0	0	0	0	0	0	0	0	0	0	0	0	0	0	0	0	0	0	0	0	0	0	0	0	0
0	0	0	0	0	0	0	0	0	0	0	0	0	0	0	0	0	0	0	0	0	0	0	0	0	0	0	0	0	0	0
0	0	0	0	0	0	0	0	0	0	0	0	0	0	0	0	0	0	0	0	0	0	0	0	0	0	0	0	0	0	0
0	0	0	0	0	0	0	0	0	0	0	0	0	0	0	0	0	0	0	0	0	0	0	0	0	0	0	0	0	0	0
0	0	0	0	0	0	0	0	0	0	0	0	0	0	0	0	0	0	0	0	0	0	0	0	0	0	0	0	0	0	0
0	0	0	0	0	0	0	0	0	0	0	0	0	0	0	0	0	0	0	0	0	0	0	0	0	0	0	0	0	0	0
0	0	0	0	0	0	0	0	0	0	0	0	0	0	0	0	0	0	0	0	0	0	0	0	0	0	0	0	0	0	0
0	0	0	0	0	0	0	0	0	0	0	0	0	0	0	0	0	0	0	0	0	0	0	0	0	0	0	0	0	0	0
0	0	0	0	0	0	0	0	0	0	0	0	0	0	0	0	0	0	0	0	0	0	0	0	0	0	0	0	0	0	0
0	0	0	0	0	0	0	0	0	0	0	0	0	0	0	0	0	0	0	0	0	0	0	0	0	0	0	0	0	0	0
0	0	0	0	0	0	0	0	0	0	0	0	0	0	0	0	0	0	0	0	0	0	0	0	0	0	0	0	0	0	0
0	0	0	0	0	0	0	0	0	0	0	0	0	0	0	0	0	0	0	0	0	0	0	0	0	0	0	0	0	0	0
0	0	0	0	0	0	0	0	0	0	0	0	0	0	0	0	0	0	0	0	0	0	0	0	0	0	0	0	0	0	0
0	0	0	0	0	0	0	0	0	0	0	0	0	0	0	0	0	0	0	0	0	0	0	0	0	0	0	0	0	0	0
0	0	0	0	0	0	0	0	0	0	0	0	0	0	0	0	0	0	0	0	0	0	0	0	0	0	0	0	0	0	0
0	0	0	0	0	0	0	0	0	0	0	0	0	0	0	0	0	0	0	0	0	0	0	0	0	0	0	0	0	0	0
0	0	0	0	0	0	0	0	0	0	0	0	0	0	0	0	0	0	0	0	0	0	0	0	0	0	0	0	0	0	0
0	0	0	0	0	0	0	0	0	0	0	0	0	0	0	0	0	0	0	0	0	0	0	0	0	0	0	0	0	0	0
0	0	0	0	0	0	0	0	0	0	0	0	0	0	0	0	0	0	0	0	0	0	0	0	0	0	0	0	0	0	0
0	0	0	0	0	0	0	0	0	0	0	0	0	0	0	0	0	0	0	0	0	0	0	0	0	0	0	0	0	0	0
0	0	0	0	0	0	0	0	0	0	0	0	0	0	0	0	0	0	0	0	0	0	0	0	0	0	0	0	0	0	0
0	0	0	0	0	0	0	0	0	0	0	0	0	0	0	0	0	0	0	0	0	0	0	0	0	0	0	0	0	0	0
0	0	0	0	0	0	0	0	0	0	0	0	0	0	0	0	0	0	0	0	0	0	0	0	0	0	0	0	0	0	0
0	0	0	0	0	0	0	0	0	0	0	0	0	0	0	0	0	0	0	0	0	0	0	0	0	0	0	0	0	0	0
0	0	0	0	0	0	0	0	0	0	0	0	0	0	0	0	0	0	0	0	0	0	0	0	0	0	0	0	0	0	0
0	0	0	0	0	0	0	0	0	0	0	0	0	0	0	0	0	0	0	0	0	0	0	0	0	0	0	0	0	0	0
0	0	0	0	0	0	0	0	0	0	0	0	0	0	0	0	0	0	0	0	0	0	0	0	0	0	0	0	0	0	0
0	0	0	0	0	0	0	0	0	0	0	0	0	0	0	0	0	0	0	0	0	0	0	0	0	0	0	0	0	0	0
0	0	0	0	0	0	0	0	0	0	0	0	0	0	0	0	0	0	0	0	0	0	0	0	0	0	0	0	0	0	0
0	0	0	0	0	0	0	0	0	0	0	0	0	0	0	0	0	0	0	0	0	0	0	0	0	0	0	0	0	0	0
0	0	0	0	0	0	0	0	0	0	0	0	0	0	0	0	0	0	0	0	0	0	0	0	0	0	0	0	0	0	0
0	0	0	0	0	0	0	0	0	0	0	0	0	0	0	0	0	0	0	0	0	0	0	0	0	0	0	0	0	0	0
0	0	0	0	0	0	0	0	0	0	0	0	0	0	0	0	0	0	0	0	0	0	0	0	0	0	0	0	0	0	0
0	0	0	0	0	0	0	0	0	0	0	0	0	0	0	0	0	0	0	0	0	0	0	0	0	0	0	0	0	0	0
0	0	0	0	0	0	0	0	0	0	0	0	0	0	0	0	0	0	0	0	0	0	0	0	0	0	0	0	0	0	0
0	0	0	0	0	0	0	0	0	0	0	0	0	0	0	0	0	0	0	0	0	0	0	0	0	0	0	0	0	0	0
0	0	0	0	0	0	0	0	0	0	0	0	0	0	0	0	0	0	0	0	0	0	0	0	0	0	0	0	0	0	0
0	0	0	0	0	0	0	0	0	0	0	0	0	0	0	0	0	0	0	0	0	0	0	0	0	0	0	0	0	0	0
0	0	0	0	0	0	0	0	0	0	0	0	0	0	0	0	0	0	0	0	0	0	0	0	0	0	0	0	0	0	0
0	0	0	0	0	0	0	0	0	0	0	0	0	0	0	0	0	0	0	0	0	0	0	0	0	0	0	0	0	0	0
0	0	0	0	0	0	0	0	0	0	0	0	0	0	0	0	0	0	0	0	0	0	0	0	0	0	0	0	0	0	0
0	0	0	0	0	0	0	0	0	0	0	0	0	0	0	0	0	0	0	0	0	0	0	0	0	0	0	0	0	0	0
0	0	0	0	0	0	0	0	0	0	0	0	0	0	0	0	0	0	0	0	0	0	0	0	0	0	0	0	0	0	0
0	0	0	0	0	0	0	0	0	0	0	0	0	0	0	0	0	0	0	0	0	0	0	0	0	0	0	0	0	0	0
0	0	0	0	0	0	0	0	0	0	0	0	0	0	0	0	0	0	0	0	0	0	0	0	0	0	0	0	0	0	0
0	0	0	0	0	0	0	0	0	0	0	0	0	0	0	0	0	0	0	0	0	0	0	0	0	0	0	0	0	0	0
0	0	0	0	0	0	0	0	0	0	0	0	0	0	0	0	0	0	0	0	0	0	0	0	0	0	0	0	0	0	0
0	0	0	0	0	0	0	0	0	0	0	0	0	0	0	0	0	0	0	0	0	0	0	0	0	0	0	0	0	0	0
0	0	0	0	0	0	0	0	0	0	0	0	0	0	0	0	0	0	0	0	0	0	0	0	0	0	0	0	0	0	0
0	0	0	0	0	0	0	0	0	0	0	0	0	0	0	0	0	0	0	0	0	0	0	0	0	0	0	0	0	0	0
0	0	0	0	0	0	0	0	0	0	0	0	0	0	0	0	0	0	0	0	0	0	0	0	0	0	0	0	0	0	0
0	0	0	0	0	0	0	0	0	0	0	0	0	0	0	0	0	0	0	0	0	0	0	0	0	0	0	0	0	0	0
0	0	0	0	0	0	0	0	0	0	0	0	0	0	0	0	0	0	0	0	0	0	0	0	0	0	0	0	0	0	0
0	0	0	0	0	0	0	0	0	0	0	0	0	0	0	0	0	0	0	0	0	0	0	0	0	0	0	0	0	0	0
0	0	0	0	0	0	0	0	0	0	0	0	0	0	0	0	0	0	0	0	0	0	0	0	0	0	0	0	0	0	0
0	0	0	0	0	0	0	0	0	0	0	0	0	0	0	0	0	0	0	0	0	0	0	0	0	0	0	0	0	0	0
0	0	0	0	0	0	0	0	0	0	0	0	0	0	0	0	0	0	0	0	0	0	0	0	0	0	0	0	0	0	0
0	0	0	0	0	0	0	0	0	0	0	0	0	0	0	0	0	0	0	0	0	0	0	0	0	0	0	0	0	0	0
0	0	0	0	0	0	0	0	0	0	0	0	0	0	0	0	0	0	0	0	0	0	0	0	0	0	0	0	0	0	0
0	0	0	0	0	0	0	0	0	0	0	0	0	0	0	0	0	0	0	0	0	0	0	0	0	0	0	0	0	0	0
0	0	0	0	0	0	0	0	0	0	0	0	0	0	0	0	0	0	0	0	0	0	0	0	0	0	0	0	0	0	0
0	0	0	0	0	0	0	0	0	0	0	0	0	0	0	0	0	0	0	0	0	0	0	0	0	0	0	0	0	0	0
0	0	0	0	0	0	0	0	0	0	0	0	0	0	0	0	0	0	0	0	0	0	0	0	0	0	0	0	0	0	0
0	0	0	0	0	0	0	0	0	0	0	0	0	0	0	0	0	0	0	0	0	0	0	0	0	0	0	0	0	0	0
0	0	0	0	0	0	0	0	0	0	0	0	0	0	0	0	0	0	0	0	0	0	0	0	0	0	0	0	0	0	0
0	0	0	0	0	0	0	0	0	0	0	0	0	0	0	0	0	0	0	0	0	0	0	0	0	0	0	0	0	0	0
0	0	0	0	0	0	0	0	0	0	0	0	0	0	0	0	0	0	0	0	0	0	0	0	0	0	0	0	0	0	0
0	0	0	0	0	0	0	0	0	0	0	0	0	0	0	0	0	0	0	0	0	0	0	0	0	0	0	0	0	0	0
0	0	0	0	0	0	0	0	0	0	0	0	0	0	0	0	0	0	0	0	0	0	0	0	0	0	0	0	0	0	0
0	0	0	0	0	0	0	0	0	0	0	0	0	0	0	0	0	0	0	0	0	0	0	0	0	0	0	0	0	0	0
0	0	0	0	0	0	0	0	0	0	0	0	0	0	0	0	0	0	0	0	0	0	0	0	0	0	0	0	0	0	0
0	0	0	0	0	0	0	0	0	0	0	0	0	0	0	0	0	0	0	0	0	0	0	0	0	0	0	0	0	0	0
0	0	0	0	0	0	0	0	0	0	0	0	0	0	0	0	0	0	0	0	0	0	0	0	0	0	0	0	0	0	0
0	0	0	0	0	0	0	0	0	0	0	0	0	0	0	0	0	0	0	0	0	0	0	0	0	0	0	0	0	0	0
0	0	0	0	0	0	0	0	0	0	0	0	0	0	0	0	0	0	0	0	0	0	0	0	0	0	0	0	0	0	0
0	0	0	0	0	0	0	0	0	0	0	0	0	0	0	0	0	0	0	0	0	0	0	0	0	0	0	0	0	0	0
0	0	0	0	0	0	0	0	0	0	0	0	0	0	0	0	0	0	0	0	0	0	0	0	0	0	0	0	0	0	0
0	0	0	0	0	0	0	0	0	0	0	0	0	0	0	0	0	0	0	0	0	0	0	0	0	0	0	0	0	0	0
0	0	0	0	0	0	0	0	0	0	0	0	0	0	0	0	0	0	0	0	0	0	0	0	0	0	0	0	0	0	0
0	0	0	0	0	0	0	0	0	0	0	0	0	0	0	0	0	0	0	0	0	0	0	0	0	0	0	0	0	0	0
0	0	0	0	0	0	0	0	0	0	0	0	0	0	0	0	0	0	0	0	0	0	0	0	0	0	0	0	0	0	0
0	0	0	0	0	0	0	0	0	0	0	0	0	0	0	0	0	0	0	0	0	0	0	0	0	0	0	0	0	0	0
0	0	0	0	0	0	0	0	0	0	0	0	0	0	0	0	0	0	0	0	0	0	0	0	0	0	0	0	0	0	0
0	0	0	0	0	0	0	0	0	0	0	0	0	0	0	0	0	0	0	0	0	0	0	0	0	0	0	0	0	0	0
0	0	0	0	0	0	0	0	0	0	0	0	0	0	0	0	0	0	0	0	0	0	0	0	0	0	0	0	0	0	0
0	0	0	0	0	0	0	0	0	0	0	0	0	0	0	0	0	0	0	0	0	0	0	0	0	0	0	0	0	0	0
0	0	0	0	0	0	0	0	0	0	0	0	0	0	0	0	0	0	0	0	0	0	0	0	0	0	0	0	0	0	0
0	0	0	0	0	0	0	0	0	0	0	0	0	0	0	0	0	0	0	0	0	0	0	0	0	0	0	0	0	0	0
0	0	0	0	0	0	0	0	0	0	0	0	0	0	0	0	0	0	0	0	0	0	0	0	0	0	0	0	0	0	0
0	0	0	0	0	0	0	0	0	0	0	0	0	0	0	0	0	0	0	0	0	0	0	0	0	0	0	0	0	0	0
0	0	0	0	0	0	0	0	0	0	0	0	0	0	0	0	0	0	0	0	0	0	0	0	0	0	0	0	0	0	0
0	0	0	0	0	0	0	0	0	0	0	0	0	0	0	0	0	0	0	0	0	0	0	0	0	0	0	0	0	0	0
0	0	0	0	0	0	0	0	0	0	0	0	0	0	0	0	0	0	0	0	0	0	0	0	0	0	0	0	0	0	0
0	0	0	0	0	0	0	0	0	0	0	0	0	0	0	0	0	0	0	0	0	0	0	0	0	0	0	0	0	0	0
0	0	0	0	0	0	0	0	0	0	0	0	0	0	0	0	0	0	0	0	0	0	0	0	0	0	0	0	0	0	0
0	0	0	0	0	0	0	0	0	0	0	0	0	0	0	0	0	0	0	0	0	0	0	0	0	0	0	0	0	0	0
0	0	0	0	0	0	0	0	0	0	0	0	0	0	0	0	0	0	0	0	0	0	0	0	0	0	0	0	0	0	0
0	0	0	0	0	0	0	0	0	0	0	0	0	0	0	0	0	0	0	0	0	0	0	0	0	0	0	0	0	0	0
0	0	0	0	0	0	0	0	0	0	0	0	0	0	0	0	0	0	0	0	0	0	0	0	0	0	0	0	0	0	0
0	0	0	0	0	0	0	0	0	0	0	0	0	0	0	0	0	0	0	0	0	0	0	0	0	0	0	0	0	0	0
0	0	0	0	0	0	0	0	0	0	0	0	0	0	0	0	0	0	0	0	0	0	0	0	0	0	0	0	0	0	0
0	0	0	0	0	0	0	0	0	0	0	0	0	0	0	0	0	0	0	0	0	0	0	0	0	0	0	0	0	0	0
0	0	0	0	0	0	0	0	0	0	0	0	0	0	0	0	0	0	0	0	0	0	0	0	0	0	0	0	0	0	0
0	0	0	0	0	0	0	0	0	0	0	0	0	0	0	0	0	0	0	0	0	0	0	0	0	0	0	0	0	0	0
0	0	0	0	0	0	0	0	0	0	0	0	0	0	0	0	0	0	0	0	0	0	0	0	0	0	0	0	0	0	0
0	0	0	0	0	0	0	0	0	0	0	0	0	0	0	0	0	0	0	0	0	0	0	0	0	0	0	0	0	0	0
0	0	0	0	0	0	0	0	0	0	0	0	0	0	0	0	0	0	0	0	0	0	0	0	0	0	0	0	0	0	0
0	0	0	0	0	0	0	0	0	0	0	0	0	0	0	0	0	0	0	0	0	0	0	0	0	0	0	0	0	0	0
0	0	0	0	0	0	0	0	0	0	0	0	0	0	0	0	0	0	0	0	0	0	0	0	0	0	0	0	0	0	0
0	0	0	0	0	0	0	0	0	0	0	0	0	0	0	0	0	0	0	0	0	0	0	0	0	0	0	0	0	0	0
0	0	0	0	0	0	0	0	0	0	0	0	0	0	0	0	0	0	0	0	0	0	0	0	0	0	0	0	0	0	0
0	0	0	0	0	0	0	0	0	0	0	0	0	0	0	0	0	0	0	0	0	0	0	0	0	0	0	0	0	0	0
0	0	0	0	0	0	0	0	0	0	0	0	0	0	0	0	0	0	0	0	0	0	0	0	0	0	0	0	0	0	0
0	0	0	0	0	0	0	0	0	0	0	0	0	0	0	0	0	0	0	0	0	0	0	0	0	0	0	0	0	0	0
0	0	0	0	0	0	0	0	0	0	0	0	0	0	0	0	0	0	0	0	0	0	0	0	0	0	0	0	0	0	0
0	0	0	0	0	0	0	0	0	0	0	0	0	0	0	0	0	0	0	0	0	0	0	0	0	0	0	0	0	0	0
0	0	0	0	0	0	0	0	0	0	0	0	0	0	0	0	0	0	0	0	0	0	0	0	0	0	0	0	0	0	0
0	0	0	0	0	0	0	0	0	0	0	0	0	0	0	0	0	0	0	0	0	0	0	0	0	0	0	0	0	0	0
0	0	0	0	0	0	0	0	0	0	0	0	0	0	0	0	0	0	0	0	0	0	0	0	0	0	0	0	0	0	0
0	0	0	0	0	0	0	0	0	0	0	0	0	0	0	0	0	0	0	0	0	0	0	0	0	0	0	0	0	0	0
0	0	0	0	0	0	0	0	0	0	0	0	0	0	0	0	0	0	0	0	0	0	0	0	0	0	0	0	0	0	0
0	0	0	0	0	0	0	0	0	0	0	0	0	0	0	0	0	0	0	0	0	0	0	0	0	0	0	0	0	0	0
0	0	0	0	0	0	0	0	0	0	0	0	0	0	0	0	0	0	0	0	0	0	0	0	0	0	0	0	0	0	0
0	0	0	0	0	0	0	0	0	0	0	0	0	0	0	0	0	0	0	0	0	0	0	0	0	0	0	0	0	0	0
0	0	0	0	0	0	0	0	0	0	0	0	0	0	0	0	0	0	0	0	0	0	0	0	0	0	0	0	0	0	0
0	0	0	0	0	0	0	0	0	0	0	0	0	0	0	0	0	0	0	0	0	0	0	0	0	0	0	0	0	0	0
0	0	0	0	0	0	0	0	0	0	0	0	0	0	0	0	0	0	0	0	0	0	0	0	0	0	0	0	0	0	0
0	0	0	0	0	0	0	0	0	0	0	0	0	0	0	0	0	0	0	0	0	0	0	0	0	0	0	0	0	0	0
0	0	0	0	0	0	0	0	0	0	0	0	0	0	0	0	0	0	0	0	0	0	0	0	0	0	0	0	0	0	0
0	0	0	0	0	0	0	0	0	0	0	0	0	0	0	0	0	0	0	0	0	0	0	0	0	0	0	0	0	0	0
0	0	0	0	0	0	0	0	0	0	0	0	0	0	0	0	0	0	0	0	0	0	0	0	0	0	0	0	0	0	0
0	0	0	0	0	0	0	0	0	0	0	0	0	0	0	0	0	0	0	0	0	0	0	0	0	0	0	0	0	0	0
0	0	0	0	0	0	0	0	0	0	0	0	0	0	0	0	0	0	0	0	0	0	0	0	0	0	0	0	0	0	0
0	0	0	0	0	0	0	0	0	0	0	0	0	0	0	0	0	0	0	0	0	0	0	0	0	0	0	0	0	0	0
0	0	0	0	0	0	0	0	0	0	0	0	0	0	0	0	0	0	0	0	0	0	0	0	0	0	0	0	0	0	0
0	0	0	0	0	0	0	0	0	0	0	0	0	0	0	0	0	0	0	0	0	0	0	0	0	0	0	0	0	0	0
0	0	0	0	0	0	0	0	0	0	0	0	0	0	0	0	0	0	0	0	0	0	0	0	0	0	0	0	0	0	0
0	0	0	0	0	0	0	0	0	0	0	0	0	0	0	0	0	0	0	0	0	0	0	0	0	0	0	0	0	0	0
0	0	0	0	0	0	0	0	0	0	0	0	0	0	0	0	0	0	0	0	0	0	0	0	0	0	0	0	0	0	0
0	0	0	0	0	0	0	0	0	0	0	0	0	0	0	0	0	0	0	0	0	0	0	0	0	0	0	0	0	0	0
0	0	0	0	0	0	0	0	0	0	0	0	0	0	0	0	0	0	0	0	0	0	0	0	0	0	0	0	0	0	0
0	0	0	0	0	0	0	0	0	0	0	0	0	0	0	0	0	0	0	0	0	0	0	0	0	0	0	0	0	0	0
0	0	0	0	0	0	0	0	0	0	0	0	0	0	0	0	0	0	0	0	0	0	0	0	0	0	0	0	0	0	0
0	0	0	0	0	0	0	0	0	0	0	0	0	0	0	0	0	0	0	0	0	0	0	0	0	0	0	0	0	0	0
0	0	0	0	0	0	0	0	0	0	0	0	0	0	0	0	0	0	0	0	0	0	0	0	0	0	0	0	0	0	0
0	0	0	0	0	0	0	0	0	0	0	0	0	0	0	0	0	0	0	0	0	0	0	0	0	0	0	0	0	0	0
0	0	0	0	0	0	0	0	0	0	0	0	0	0	0	0	0	0	0	0	0	0	0	0	0	0	0	0	0	0	0
0	0	0	0	0	0	0	0	0	0	0	0	0	0	0	0	0	0	0	0	0	0	0	0	0	0	0	0	0	0	0
0	0	0	0	0	0	0	0	0	0	0	0	0	0	0	0	0	0	0	0	0	0	0	0	0	0	0	0	0	0	0
0	0	0	0	0	0	0	0	0	0	0	0	0	0	0	0	0	0	0	0	0	0	0	0	0	0	0	0	0	0	0
0	0	0	0	0	0	0	0	0	0	0	0	0	0	0	0	0	0	0	0	0	0	0	0	0	0	0	0	0	0	0
0	0	0	0	0	0	0	0	0	0	0	0	0	0	0	0	0	0	0	0	0	0	0	0	0	0	0	0	0	0	0
0	0	0	0	0	0	0	0	0	0	0	0	0	0	0	0	0	0	0	0	0	0	0	0	0	0	0	0	0	0	0
0	0	0	0	0	0	0	0	0	0	0	0	0	0	0	0	0	0	0	0	0	0	0	0	0	0	0	0	0	0	0
0	0	0	0	0	0	0	0	0	0	0	0	0	0	0	0	0	0	0	0	0	0	0	0	0	0	0	0	0	0	0
0	0	0	0	0	0	0	0	0	0	0	0	0	0	0	0	0	0	0	0	0	0	0	0	0	0	0	0	0	0	0
0	0	0	0	0	0	0	0	0	0	0	0	0	0	0	0	0	0	0	0	0	0	0	0	0	0	0	0	0	0	0
0	0	0	0	0	0	0	0	0	0	0	0	0	0	0	0	0	0	0	0	0	0	0	0	0	0	0	0	0	0	0
0	0	0	0	0	0	0	0	0	0	0	0	0	0	0	0	0	0	0	0	0	0	0	0	0	0	0	0	0	0	0
0	0	0	0	0	0	0	0	0	0	0	0	0	0	0	0	0	0	0	0	0	0	0	0	0	0	0	0	0	0	0
0	0	0	0	0	0	0	0	0	0	0	0	0	0	0	0	0	0	0	0	0	0	0	0	0	0	0	0	0	0	0
0	0	0	0	0	0	0	0	0	0	0	0	0	0	0	0	0	0	0	0	0	0	0	0	0	0	0	0	0	0	0
0	0	0	0	0	0	0	0	0	0	0	0	0	0	0	0	0	0	0	0	0	0	0	0	0	0	0	0	0	0	0
0	0	0	0	0	0	0	0	0	0	0	0	0	0	0	0	0	0	0	0	0	0	0	0	0	0	0	0	0	0	0
0	0	0	0	0	0	0	0	0	0	0	0	0	0	0	0	0	0	0	0	0	0	0	0	0	0	0	0	0	0	0
0	0	0	0	0	0	0	0	0	0	0	0	0	0	0	0	0	0	0	0	0	0	0	0	0	0	0	0	0	0	0
0	0	0	0	0	0	0	0	0	0	0	0	0	0	0	0	0	0	0	0	0	0	0	0	0	0	0	0	0	0	0
0	0	0	0	0	0	0	0	0	0	0	0	0	0	0	0	0	0	0	0	0	0	0	0	0	0	0	0	0	0	0
0	0	0	0	0	0	0	0	0	0	0	0	0	0	0	0	0	0	0	0	0	0	0	0	0	0	0	0	0	0	0
0	0	0	0	0	0	0	0	0	0	0	0	0	0	0	0	0	0	0	0	0	0	0	0	0	0	0	0	0	0	0
0	0	0	0	0	0	0	0	0	0	0	0	0	0	0	0	0	0	0	0	0	0	0	0	0	0	0	0	0	0	0
0	0	0	0	0	0	0	0	0	0	0	0	0	0	0	0	0	0	0	0	0	0	0	0	0	0	0	0	0	0	0
0	0	0	0	0	0	0	0	0	0	0	0	0	0	0	0	0	0	0	0	0	0	0	0	0	0	0	0	0	0	0
0	0	0	0	0	0	0	0	0	0	0	0	0	0	0	0	0	0	0	0	0	0	0	0	0	0	0	0	0	0	0
0	0	0	0	0	0	0	0	0	0	0	0	0	0	0	0	0	0	0	0	0	0	0	0	0	0	0	0	0	0	0
0	0	0	0	0	0	0	0	0	0	0	0	0	0	0	0	0	0	0	0	0	0	0	0	0	0	0	0	0	0	0
0	0	0	0	0	0	0	0	0	0	0	0	0	0	0	0	0	0	0	0	0	0	0	0	0	0	0	0	0	0	0
0	0	0	0	0	0	0	0	0	0	0	0	0	0	0	0	0	0	0	0	0	0	0	0	0	0	0	0	0	0	0
0	0	0	0	0	0	0	0	0	0	0	0	0	0	0	0	0	0	0	0	0	0	0	0	0	0	0	0	0	0	0
0	0	0	0	0	0	0	0	0	0	0	0	0	0	0	0	0	0	0	0	0	0	0	0	0	0	0	0	0	0	0
0	0	0	0	0	0	0	0	0	0	0	0	0	0	0	0	0	0	0	0	0	0	0	0	0	0	0	0	0	0	0
0	0	0	0	0	0	0	0	0	0	0	0	0	0	0	0	0	0	0	0	0	0	0	0	0	0	0	0	0	0	0
0	0	0	0	0	0	0	0	0	0	0	0	0	0	0	0	0	0	0	0	0	0	0	0	0	0	0	0	0	0	0
0	0	0	0	0	0	0	0	0	0	0	0	0	0	0	0	0	0	0	0	0	0	0	0	0	0	0	0	0	0	0
0	0	0	0	0	0	0	0	0	0	0	0	0	0	0	0	0	0	0	0	0	0	0	0	0	0	0	0	0	0	0
0	0	0	0	0	0	0	0	0	0	0	0	0	0	0	0	0	0	0	0	0	0	0	0	0	0	0	0	0	0	0
0	0	0	0	0	0	0	0	0	0	0	0	0	0	0	0	0	0	0	0	0	0	0	0	0	0	0	0	0	0	0
0	0	0	0	0	0	0	0	0	0	0	0	0	0	0	0	0	0	0	0	0	0	0	0	0	0	0	0	0	0	0
0	0	0	0	0	0	0	0	0	0	0	0	0	0	0	0	0	0	0	0	0	0	0	0	0	0	0	0	0	0	0
0	0	0	0	0	0	0	0	0	0	0	0	0	0	0	0	0	0	0	0	0	0	0	0	0	0	0	0	0	0	0
0	0	0	0	0	0	0	0	0	0	0	0	0	0	0	0	0	0	0	0	0	0	0	0	0	0	0	0	0	0	0
0	0	0	0	0	0	0	0	0	0	0	0	0	0	0	0	0	0	0	0	0	0	0	0	0	0	0	0	0	0	0
0	0	0	0	0	0	0	0	0	0	0	0	0	0	0	0	0	0	0	0	0	0	0	0	0	0	0	0	0	0	0
0	0	0	0	0	0	0	0	0	0	0	0	0	0	0	0	0	0	0	0	0	0	0	0	0	0	0	0	0	0	0
0	0	0	0	0	0	0	0	0	0	0	0	0	0	0	0	0	0	0	0	0	0	0	0	0	0	0	0	0	0	0
0	0	0	0	0	0	0	0	0	0	0	0	0	0	0	0	0	0	0	0	0	0	0	0	0	0	0	0	0	0	0
0	0	0	0	0	0	0	0	0	0	0	0	0	0	0	0	0	0	0	0	0	0	0	0	0	0	0	0	0	0	0
0	0	0	0	0	0	0	0	0	0	0	0	0	0	0	0	0	0	0	0	0	0	0	0	0	0	0	0	0	0	0
0	0	0	0	0	0	0	0	0	0	0	0	0	0	0	0	0	0	0	0	0	0	0	0	0	0	0	0	0	0	0
0	0	0	0	0	0	0	0	0	0	0	0	0	0	0	0	0	0	0	0	0	0	0	0	0	0	0	0	0	0	0
0	0	0	0	0	0	0	0	0	0	0	0	0	0	0	0	0	0	0	0	0	0	0	0	0	0	0	0	0	0	0
0	0	0	0	0	0	0	0	0	0	0	0	0	0	0	0	0	0	0	0	0	0	0	0	0	0	0	0	0	0	0
0	0	0	0	0	0	0	0	0	0	0	0	0	0	0	0	0	0	0	0	0	0	0	0	0	0	0	0	0	0	0
0	0	0	0	0	0	0	0	0	0	0	0	0	0	0	0	0	0	0	0	0	0	0	0	0	0	0	0	0	0	0
0	0	0	0	0	0	0	0	0	0	0	0	0	0	0	0	0	0	0	0	0	0	0	0	0	0	0	0	0	0	0
0	0	0	0	0	0	0	0	0	0	0	0	0	0	0	0	0	0	0	0	0	0	0	0	0	0	0	0	0	0	0
0	0	0	0	0	0	0	0	0	0	0	0	0	0	0	0	0	0	0	0	0	0	0	0	0	0	0	0	0	0	0
0	0	0	0	0	0	0	0	0	0	0	0	0	0	0	0	0	0	0	0	0	0	0	0	0	0	0	0	0	0	0
0	0	0	0	0	0	0	0	0	0	0	0	0	0	0	0	0	0	0	0	0	0	0	0	0	0	0	0	0	0	0
0	0	0	0	0	0	0	0	0	0	0	0	0	0	0	0	0	0	0	0	0	0	0	0	0	0	0	0	0	0	0
0	0	0	0	0	0	0	0	0	0	0	0	0	0	0	0	0	0	0	0	0	0	0	0	0	0	0	0	0	0	0
0	0	0	0	0	0	0	0	0	0	0	0	0	0	0	0	0	0	0	0	0	0	0	0	0	0	0	0	0	0	0
0	0	0	0	0	0	0	0	0	0	0	0	0	0	0	0	0	0	0	0	0	0	0	0	0	0	0	0	0	0	0
0	0	0	0	0	0	0	0	0	0	0	0	0	0	0	0	0	0	0	0	0	0	0	0	0	0	0	0	0	0	0
0	0	0	0	0	0	0	0	0	0	0	0	0	0	0	0	0	0	0	0	0	0	0	0	0	0	0	0	0	0	0
0	0	0	0	0	0	0	0	0	0	0	0	0	0	0	0	0	0	0	0	0	0	0	0	0	0	0	0	0	0	0
0	0	0	0	0	0	0	0	0	0	0	0	0	0	0	0	0	0	0	0	0	0	0	0	0	0	0	0	0	0	0
0	0	0	0	0	0	0	0	0	0	0	0	0	0	0	0	0	0	0	0	0	0	0	0	0	0	0	0	0	0	0
0	0	0	0	0	0	0	0	0	0	0	0	0	0	0	0	0	0	0	0	0	0	0	0	0	0	0	0	0	0	0
0	0	0	0	0	0	0	0	0	0	0	0	0	0	0	0	0	0	0	0	0	0	0	0	0	0	0	0	0	0	0
0	0	0	0	0	0	0	0	0	0	0	0	0	0	0	0	0	0	0	0	0	0	0	0	0	0	0	0	0	0	0
0	0	0	0	0	0	0	0	0	0	0	0	0	0	0	0	0	0	0	0	0	0	0	0	0	0	0	0	0	0	0
0	0	0	0	0	0	0	0	0	0	0	0	0	0	0	0	0	0	0	0	0	0	0	0	0	0	0	0	0	0	0
0	0	0	0	0	0	0	0	0	0	0	0	0	0	0	0	0	0	0	0	0	0	0	0	0	0	0	0	0	0	0
0	0	0	0	0	0	0	0	0	0	0	0	0	0	0	0	0	0	0	0	0	0	0	0	0	0	0	0	0	0	0
0	0	0	0	0	0	0	0	0	0	0	0	0	0	0	0	0	0	0	0	0	0	0	0	0	0	0	0	0	0	0
0	0	0	0	0	0	0	0	0	0	0	0	0	0	0	0	0	0	0	0	0	0	0	0	0	0	0	0	0	0	0
0	0	0	0	0	0	0	0	0	0	0	0	0	0	0	0	0	0	0	0	0	0	0	0	0	0	0	0	0	0	0
0	0	0	0	0	0	0	0	0	0	0	0	0	0	0	0	0	0	0	0	0	0	0	0	0	0	0	0	0	0	0
0	0	0	0	0	0	0	0	0	0	0	0	0	0	0	0	0	0	0	0	0	0	0	0	0	0	0	0	0	0	0
0	0	0	0	0	0	0	0	0	0	0	0	0	0	0	0	0	0	0	0	0	0	0	0	0	0	0	0	0	0	0
0	0	0	0	0	0	0	0	0	0	0	0	0	0	0	0	0	0	0	0	0	0	0	0	0	0	0	0	0	0	0
0	0	0	0	0	0	0	0	0	0	0	0	0	0	0	0	0	0	0	0	0	0	0	0	0	0	0	0	0	0	0
0	0	0	0	0	0	0	0	0	0	0	0	0	0	0	0	0	0	0	0	0	0	0	0	0	0	0	0	0	0	0
0	0	0	0	0	0	0	0	0	0	0	0	0	0	0	0	0	0	0	0	0	0	0	0	0	0	0	0	0	0	0
0	0	0	0	0	0	0	0	0	0	0	0	0	0	0	0	0	0	0	0	0	0	0	0	0	0	0	0	0	0	0
0	0	0	0	0	0	0	0	0	0	0	0	0	0	0	0	0	0	0	0	0	0	0	0	0	0	0	0	0	0	0
0	0	0	0	0	0	0	0	0	0	0	0	0	0	0	0	0	0	0	0	0	0	0	0	0	0	0	0	0	0	0
0	0	0	0	0	0	0	0	0	0	0	0	0	0	0	0	0	0	0	0	0	0	0	0	0	0	0	0	0	0	0
0	0	0	0	0	0	0	0	0	0	0	0	0	0	0	0	0	0	0	0	0	0	0	0	0	0	0	0	0	0	0
0	0	0	0	0	0	0	0	0	0	0	0	0	0	0	0	0	0	0	0	0	0	0	0	0	0	0	0	0	0	0
0	0	0	0	0	0	0	0	0	0	0	0	0	0	0	0	0	0	0	0	0	0	0	0	0	0	0	0	0	0	0
0	0	0	0	0	0	0	0	0	0	0	0	0	0	0	0	0	0	0	0	0	0	0	0	0	0	0	0	0	0	0
0	0	0	0	0	0	0	0	0	0	0	0	0	0	0	0	0	0	0	0	0	0	0	0	0	0	0	0	0	0	0
0	0	0	0	0	0	0	0	0	0	0	0	0	0	0	0	0	0	0	0	0	0	0	0	0	0	0	0	0	0	0
0	0	0	0	0	0	0	0	0	0	0	0	0	0	0	0	0	0	0	0	0	0	0	0	0	0	0	0	0	0	0
0	0	0	0	0	0	0	0	0	0	0	0	0	0	0	0	0	0	0	0	0	0	0	0	0	0	0	0	0	0	0
0	0	0	0	0	0	0	0	0	0	0	0	0	0	0	0	0	0	0	0	0	0	0	0	0	0	0	0	0	0	0
0	0	0	0	0	0	0	0	0	0	0	0	0	0	0	0	0	0	0	0	0	0	0	0	0	0	0	0	0	0	0
0	0	0	0	0	0	0	0	0	0	0	0	0	0	0	0	0	0	0	0	0	0	0	0	0	0	0	0	0	0	0
0	0	0	0	0	0	0	0	0	0	0	0	0	0	0	0	0	0	0	0	0	0	0	0	0	0	0	0	0	0	0
0	0	0	0	0	0	0	0	0	0	0	0	0	0	0	0	0	0	0	0	0	0	0	0	0	0	0	0	0	0	0
0	0	0	0	0	0	0	0	0	0	0	0	0	0	0	0	0	0	0	0	0	0	0	0	0	0	0	0	0	0	0
0	0	0	0	0	0	0	0	0	0	0	0	0	0	0	0	0	0	0	0	0	0	0	0	0	0	0	0	0	0	0
0	0	0	0	0	0	0	0	0	0	0	0	0	0	0	0	0	0	0	0	0	0	0	0	0	0	0	0	0	0	0
0	0	0	0	0	0	0	0	0	0	0	0	0	0	0	0	0	0	0	0	0	0	0	0	0	0	0	0	0	0	0
0	0	0	0	0	0	0	0	0	0	0	0	0	0	0	0	0	0	0	0	0	0	0	0	0	0	0	0	0	0	0
0	0	0	0	0	0	0	0	0	0	0	0	0	0	0	0	0	0	0	0	0	0	0	0	0	0	0	0	0	0	0
0	0	0	0	0	0	0	0	0	0	0	0	0	0	0	0	0	0	0	0	0	0	0	0	0	0	0	0	0	0	0
0	0	0	0	0	0	0	0	0	0	0	0	0	0	0	0	0	0	0	0	0	0	0	0	0	0	0	0	0	0	0
0	0	0	0	0	0	0	0	0	0	0	0	0	0	0	0	0	0	0	0	0	0	0	0	0	0	0	0	0	0	0
0	0	0	0	0	0	0	0	0	0	0	0	0	0	0	0	0	0	0	0	0	0	0	0	0	0	0	0	0	0	0
0	0	0	0	0	0	0	0	0	0	0	0	0	0	0	0	0	0	0	0	0	0	0	0	0	0	0	0	0	0	0
0	0	0	0	0	0	0	0	0	0	0	0	0	0	0	0	0	0	0	0	0	0	0	0	0	0	0	0	0	0	0
0	0	0	0	0	0	0	0	0	0	0	0	0	0	0	0	0	0	0	0	0	0	0	0	0	0	0	0	0	0	0
0	0	0	0	0	0	0	0	0	0	0	0	0	0	0	0	0	0	0	0	0	0	0	0	0	0	0	0	0	0	0
0	0	0	0	0	0	0	0	0	0	0	0	0	0	0	0	0	0	0	0	0	0	0	0	0	0	0	0	0	0	0
0	0	0	0	0	0	0	0	0	0	0	0	0	0	0	0	0	0	0	0	0	0	0	0	0	0	0	0	0	0	0
0	0	0	0	0	0	0	0	0	0	0	0	0	0	0	0	0	0	0	0	0	0	0	0	0	0	0	0	0	0	0
0	0	0	0	0	0	0	0	0	0	0	0	0	0	0	0	0	0	0	0	0	0	0	0	0	0	0	0	0	0	0
0	0	0	0	0	0	0	0	0	0	0	0	0	0	0	0	0	0	0	0	0	0	0	0	0	0	0	0	0	0	0
0	0	0	0	0	0	0	0	0	0	0	0	0	0	0	0	0	0	0	0	0	0	0	0	0	0	0	0	0	0	0
0	0	0	0	0	0	0	0	0	0	0	0	0	0	0	0	0	0	0	0	0	0	0	0	0	0	0	0	0	0	0
0	0	0	0	0	0	0	0	0	0	0	0	0	0	0	0	0	0	0	0	0	0	0	0	0	0	0	0	0	0	0
0	0	0	0	0	0	0	0	0	0	0	0	0	0	0	0	0	0	0	0	0	0	0	0	0	0	0	0	0	0	0
0	0	0	0	0	0	0	0	0	0	0	0	0	0	0	0	0	0	0	0	0	0	0	0	0	0	0	0	0	0	0
0	0	0	0	0	0	0	0	0	0	0	0	0	0	0	0	0	0	0	0	0	0	0	0	0	0	0	0	0	0	0
0	0	0	0	0	0	0	0	0	0	0	0	0	0	0	0	0	0	0	0	0	0	0	0	0	0	0	0	0	0	0
0	0	0	0	0	0	0	0	0	0	0	0	0	0	0	0	0	0	0	0	0	0	0	0	0	0	0	0	0	0	0
0	0	0	0	0	0	0	0	0	0	0	0	0	0	0	0	0	0	0	0	0	0	0	0	0	0	0	0	0	0	0
0	0	0	0	0	0	0	0	0	0	0	0	0	0	0	0	0	0	0	0	0	0	0	0	0	0	0	0	0	0	0
0	0	0	0	0	0	0	0	0	0	0	0	0	0	0	0	0	0	0	0	0	0	0	0	0	0	0	0	0	0	0
0	0	0	0	0	0	0	0	0	0	0	0	0	0	0	0	0	0	0	0	0	0	0	0	0	0	0	0	0	0	0
0	0	0	0	0	0	0	0	0	0	0	0	0	0	0	0	0	0	0	0	0	0	0	0	0	0	0	0	0	0	0
0	0	0	0	0	0	0	0	0	0	0	0	0	0	0	0	0	0	0	0	0	0	0	0	0	0	0	0	0	0	0
0	0	0	0	0	0	0	0	0	0	0	0	0	0	0	0	0	0	0	0	0	0	0	0	0	0	0	0	0	0	0
0	0	0	0	0	0	0	0	0	0	0	0	0	0	0	0	0	0	0	0	0	0	0	0	0	0	0	0	0	0	0
0	0	0	0	0	0	0	0	0	0	0	0	0	0	0	0	0	0	0	0	0	0	0	0	0	0	0	0	0	0	0
0	0	0	0	0	0	0	0	0	0	0	0	0	0	0	0	0	0	0	0	0	0	0	0	0	0	0	0	0	0	0
0	0	0	0	0	0	0	0	0	0	0	0	0	0	0	0	0	0	0	0	0	0	0	0	0	0	0	0	0	0	0
0	0	0	0	0	0	0	0	0	0	0	0	0	0	0	0	0	0	0	0	0	0	0	0	0	0	0	0	0	0	0
0	0	0	0	0	0	0	0	0	0	0	0	0	0	0	0	0	0	0	0	0	0	0	0	0	0	0	0	0	0	0
0	0	0	0	0	0	0	0	0	0	0	0	0	0	0	0	0	0	0	0	0	0	0	0	0	0	0	0	0	0	0
0	0	0	0	0	0	0	0	0	0	0	0	0	0	0	0	0	0	0	0	0	0	0	0	0	0	0	0	0	0	0
0	0	0	0	0	0	0	0	0	0	0	0	0	0	0	0	0	0	0	0	0	0	0	0	0	0	0	0	0	0	0
0	0	0	0	0	0	0	0	0	0	0	0	0	0	0	0	0	0	0	0	0	0	0	0	0	0	0	0	0	0	0
0	0	0	0	0	0	0	0	0	0	0	0	0	0	0	0	0	0	0	0	0	0	0	0	0	0	0	0	0	0	0
0	0	0	0	0	0	0	0	0	0	0	0	0	0	0	0	0	0	0	0	0	0	0	0	0	0	0	0	0	0	0
0	0	0	0	0	0	0	0	0	0	0	0	0	0	0	0	0	0	0	0	0	0	0	0	0	0	0	0	0	0	0
0	0	0	0	0	0	0	0	0	0	0	0	0	0	0	0	0	0	0	0	0	0	0	0	0	0	0	0	0	0	0
0	0	0	0	0	0	0	0	0	0	0	0	0	0	0	0	0	0	0	0	0	0	0	0	0	0	0	0	0	0	0
0	0	0	0	0	0	0	0	0	0	0	0	0	0	0	0	0	0	0	0	0	0	0	0	0	0	0	0	0	0	0
0	0	0	0	0	0	0	0	0	0	0	0	0	0	0	0	0	0	0	0	0	0	0	0	0	0	0	0	0	0	0
0	0	0	0	0	0	0	0	0	0	0	0	0	0	0	0	0	0	0	0	0	0	0	0	0	0	0	0	0	0	0
0	0	0	0	0	0	0	0	0	0	0	0	0	0	0	0	0	0	0	0	0	0	0	0	0	0	0	0	0	0	0
0	0	0	0	0	0	0	0	0	0	0	0	0	0	0	0	0	0	0	0	0	0	0	0	0	0	0	0	0	0	0
0	0	0	0	0	0	0	0	0	0	0	0	0	0	0	0	0	0	0	0	0	0	0	0	0	0	0	0	0	0	0
0	0	0	0	0	0	0	0	0	0	0	0	0	0	0	0	0	0	0	0	0	0	0	0	0	0	0	0	0	0	0
0	0	0	0	0	0	0	0	0	0	0	0	0	0	0	0	0	0	0	0	0	0	0	0	0	0	0	0	0	0	0
0	0	0	0	0	0	0	0	0	0	0	0	0	0	0	0	0	0	0	0	0	0	0	0	0	0	0	0	0	0	0
0	0	0	0	0	0	0	0	0	0	0	0	0	0	0	0	0	0	0	0	0	0	0	0	0	0	0	0	0	0	0
0	0	0	0	0	0	0	0	0	0	0	0	0	0	0	0	0	0	0	0	0	0	0	0	0	0	0	0	0	0	0
0	0	0	0	0	0	0	0	0	0	0	0	0	0	0	0	0	0	0	0	0	0	0	0	0	0	0	0	0	0	0
0	0	0	0	0	0	0	0	0	0	0	0	0	0	0	0	0	0	0	0	0	0	0	0	0	0	0	0	0	0	0
0	0	0	0	0	0	0	0	0	0	0	0	0	0	0	0	0	0	0	0	0	0	0	0	0	0	0	0	0	0	0
0	0	0	0	0	0	0	0	0	0	0	0	0	0	0	0	0	0	0	0	0	0	0	0	0	0	0	0	0	0	0
0	0	0	0	0	0	0	0	0	0	0	0	0	0	0	0	0	0	0	0	0	0	0	0	0	0	0	0	0	0	0
0	0	0	0	0	0	0	0	0	0	0	0	0	0	0	0	0	0	0	0	0	0	0	0	0	0	0	0	0	0	0
0	0	0	0	0	0	0	0	0	0	0	0	0	0	0	0	0	0	0	0	0	0	0	0	0	0	0	0	0	0	0
0	0	0	0	0	0	0	0	0	0	0	0	0	0	0	0	0	0	0	0	0	0	0	0	0	0	0	0	0	0	0
0	0	0	0	0	0	0	0	0	0	0	0	0	0	0	0	0	0	0	0	0	0	0	0	0	0	0	0	0	0	0
0	0	0	0	0	0	0	0	0	0	0	0	0	0	0	0	0	0	0	0	0	0	0	0	0	0	0	0	0	0	0
0	0	0	0	0	0	0	0	0	0	0	0	0	0	0	0	0	0	0	0	0	0	0	0	0	0	0	0	0	0	0
0	0	0	0	0	0	0	0	0	0	0	0	0	0	0	0	0	0	0	0	0	0	0	0	0	0	0	0	0	0	0
0	0	0	0	0	0	0	0	0	0	0	0	0	0	0	0	0	0	0	0	0	0	0	0	0	0	0	0	0	0	0
0	0	0	0	0	0	0	0	0	0	0	0	0	0	0	0	0	0	0	0	0	0	0	0	0	0	0	0	0	0	0
0	0	0	0	0	0	0	0	0	0	0	0	0	0	0	0	0	0	0	0	0	0	0	0	0	0	0	0	0	0	0
0	0	0	0	0	0	0	0	0	0	0	0	0	0	0	0	0	0	0	0	0	0	0	0	0	0	0	0	0	0	0
0	0	0	0	0	0	0	0	0	0	0	0	0	0	0	0	0	0	0	0	0	0	0	0	0	0	0	0	0	0	0
0	0	0	0	0	0	0	0	0	0	0	0	0	0	0	0	0	0	0	0	0	0	0	0	0	0	0	0	0	0	0
0	0	0	0	0	0	0	0	0	0	0	0	0	0	0	0	0	0	0	0	0	0	0	0	0	0	0	0	0	0	0
0	0	0	0	0	0	0	0	0	0	0	0	0	0	0	0	0	0	0	0	0	0	0	0	0	0	0	0	0	0	0
0	0	0	0	0	0	0	0	0	0	0	0	0	0	0	0	0	0	0	0	0	0	0	0	0	0	0	0	0	0	0
0	0	0	0	0	0	0	0	0	0	0	0	0	0	0	0	0	0	0	0	0	0	0	0	0	0	0	0	0	0	0
0	0	0	0	0	0	0	0	0	0	0	0	0	0	0	0	0	0	0	0	0	0	0	0	0	0	0	0	0	0	0
0	0	0	0	0	0	0	0	0	0	0	0	0	0	0	0	0	0	0	0	0	0	0	0	0	0	0	0	0	0	0
0	0	0	0	0	0	0	0	0	0	0	0	0	0	0	0	0	0	0	0	0	0	0	0	0	0	0	0	0	0	0
0	0	0	0	0	0	0	0	0	0	0	0	0	0	0	0	0	0	0	0	0	0	0	0	0	0	0	0	0	0	0
0	0	0	0	0	0	0	0	0	0	0	0	0	0	0	0	0	0	0	0	0	0	0	0	0	0	0	0	0	0	0
0	0	0	0	0	0	0	0	0	0	0	0	0	0	0	0	0	0	0	0	0	0	0	0	0	0	0	0	0	0	0
0	0	0	0	0	0	0	0	0	0	0	0	0	0	0	0	0	0	0	0	0	0	0	0	0	0	0	0	0	0	0
0	0	0	0	0	0	0	0	0	0	0	0	0	0	0	0	0	0	0	0	0	0	0	0	0	0	0	0	0	0	0
0	0	0	0	0	0	0	0	0	0	0	0	0	0	0	0	0	0	0	0	0	0	0	0	0	0	0	0	0	0	0
0	0	0	0	0	0	0	0	0	0	0	0	0	0	0	0	0	0	0	0	0	0	0	0	0	0	0	0	0	0	0
0	0	0	0	0	0	0	0	0	0	0	0	0	0	0	0	0	0	0	0	0	0	0	0	0	0	0	0	0	0	0
0	0	0	0	0	0	0	0	0	0	0	0	0	0	0	0	0	0	0	0	0	0	0	0	0	0	0	0	0	0	0
0	0	0	0	0	0	0	0	0	0	0	0	0	0	0	0	0	0	0	0	0	0	0	0	0	0	0	0	0	0	0
0	0	0	0	0	0	0	0	0	0	0	0	0	0	0	0	0	0	0	0	0	0	0	0	0	0	0	0	0	0	0
0	0	0	0	0	0	0	0	0	0	0	0	0	0	0	0	0	0	0	0	0	0	0	0	0	0	0	0	0	0	0
0	0	0	0	0	0	0	0	0	0	0	0	0	0	0	0	0	0	0	0	0	0	0	0	0	0	0	0	0	0	0
0	0	0	0	0	0	0	0	0	0	0	0	0	0	0	0	0	0	0	0	0	0	0	0	0	0	0	0	0	0	0
0	0	0	0	0	0	0	0	0	0	0	0	0	0	0	0	0	0	0	0	0	0	0	0	0	0	0	0	0	0	0
0	0	0	0	0	0	0	0	0	0	0	0	0	0	0	0	0	0	0	0	0	0	0	0	0	0	0	0	0	0	0
0	0	0	0	0	0	0	0	0	0	0	0	0	0	0	0	0	0	0	0	0	0	0	0	0	0	0	0	0	0	0
0	0	0	0	0	0	0	0	0	0	0	0	0	0	0	0	0	0	0	0	0	0	0	0	0	0	0	0	0	0	0
0	0	0	0	0	0	0	0	0	0	0	0	0	0	0	0	0	0	0	0	0	0	0	0	0	0	0	0	0	0	0
0	0	0	0	0	0	0	0	0	0	0	0	0	0	0	0	0	0	0	0	0	0	0	0	0	0	0	0	0	0	0
0	0	0	0	0	0	0	0	0	0	0	0	0	0	0	0	0	0	0	0	0	0	0	0	0	0	0	0	0	0	0
0	0	0	0	0	0	0	0	0	0	0	0	0	0	0	0	0	0	0	0	0	0	0	0	0	0	0	0	0	0	0
0	0	0	0	0	0	0	0	0	0	0	0	0	0	0	0	0	0	0	0	0	0	0	0	0	0	0	0	0	0	0
0	0	0	0	0	0	0	0	0	0	0	0	0	0	0	0	0	0	0	0	0	0	0	0	0	0	0	0	0	0	0
0	0	0	0	0	0	0	0	0	0	0	0	0	0	0	0	0	0	0	0	0	0	0	0	0	0	0	0	0	0	0
0	0	0	0	0	0	0	0	0	0	0	0	0	0	0	0	0	0	0	0	0	0	0	0	0	0	0	0	0	0	0
0	0	0	0	0	0	0	0	0	0	0	0	0	0	0	0	0	0	0	0	0	0	0	0	0	0	0	0	0	0	0
0	0	0	0	0	0	0	0	0	0	0	0	0	0	0	0	0	0	0	0	0	0	0	0	0	0	0	0	0	0	0
0	0	0	0	0	0	0	0	0	0	0	0	0	0	0	0	0	0	0	0	0	0	0	0	0	0	0	0	0	0	0
0	0	0	0	0	0	0	0	0	0	0	0	0	0	0	0	0	0	0	0	0	0	0	0	0	0	0	0	0	0	0
0	0	0	0	0	0	0	0	0	0	0	0	0	0	0	0	0	0	0	0	0	0	0	0	0	0	0	0	0	0	0
0	0	0	0	0	0	0	0	0	0	0	0	0	0	0	0	0	0	0	0	0	0	0	0	0	0	0	0	0	0	0
0	0	0	0	0	0	0	0	0	0	0	0	0	0	0	0	0	0	0	0	0	0	0	0	0	0	0	0	0	0	0
0	0	0	0	0	0	0	0	0	0	0	0	0	0	0	0	0	0	0	0	0	0	0	0	0	0	0	0	0	0	0
0	0	0	0	0	0	0	0	0	0	0	0	0	0	0	0	0	0	0	0	0	0	0	0	0	0	0	0	0	0	0
0	0	0	0	0	0	0	0	0	0	0	0	0	0	0	0	0	0	0	0	0	0	0	0	0	0	0	0	0	0	0
0	0	0	0	0	0	0	0	0	0	0	0	0	0	0	0	0	0	0	0	0	0	0	0	0	0	0	0	0	0	0
0	0	0	0	0	0	0	0	0	0	0	0	0	0	0	0	0	0	0	0	0	0	0	0	0	0	0	0	0	0	0
0	0	0	0	0	0	0	0	0	0	0	0	0	0	0	0	0	0	0	0	0	0	0	0	0	0	0	0	0	0	0
0	0	0	0	0	0	0	0	0	0	0	0	0	0	0	0	0	0	0	0	0	0	0	0	0	0	0	0	0	0	0
0	0	0	0	0	0	0	0	0	0	0	0	0	0	0	0	0	0	0	0	0	0	0	0	0	0	0	0	0	0	0
0	0	0	0	0	0	0	0	0	0	0	0	0	0	0	0	0	0	0	0	0	0	0	0	0	0	0	0	0	0	0
0	0	0	0	0	0	0	0	0	0	0	0	0	0	0	0	0	0	0	0	0	0	0	0	0	0	0	0	0	0	0
0	0	0	0	0	0	0	0	0	0	0	0	0	0	0	0	0	0	0	0	0	0	0	0	0	0	0	0	0	0	0
0	0	0	0	0	0	0	0	0	0	0	0	0	0	0	0	0	0	0	0	0	0	0	0	0	0	0	0	0	0	0
0	0	0	0	0	0	0	0	0	0	0	0	0	0	0	0	0	0	0	0	0	0	0	0	0	0	0	0	0	0	0
0	0	0	0	0	0	0	0	0	0	0	0	0	0	0	0	0	0	0	0	0	0	0	0	0	0	0	0	0	0	0
0	0	0	0	0	0	0	0	0	0	0	0	0	0	0	0	0	0	0	0	0	0	0	0	0	0	0	0	0	0	0
0	0	0	0	0	0	0	0	0	0	0	0	0	0	0	0	0	0	0	0	0	0	0	0	0	0	0	0	0	0	0
0	0	0	0	0	0	0	0	0	0	0	0	0	0	0	0	0	0	0	0	0	0	0	0	0	0	0	0	0	0	0
0	0	0	0	0	0	0	0	0	0	0	0	0	0	0	0	0	0	0	0	0	0	0	0	0	0	0	0	0	0	0
0	0	0	0	0	0	0	0	0	0	0	0	0	0	0	0	0	0	0	0	0	0	0	0	0	0	0	0	0	0	0
0	0	0	0	0	0	0	0	0	0	0	0	0	0	0	0	0	0	0	0	0	0	0	0	0	0	0	0	0	0	0
0	0	0	0	0	0	0	0	0	0	0	0	0	0	0	0	0	0	0	0	0	0	0	0	0	0	0	0	0	0	0
0	0	0	0	0	0	0	0	0	0	0	0	0	0	0	0	0	0	0	0	0	0	0	0	0	0	0	0	0	0	0
0	0	0	0	0	0	0	0	0	0	0	0	0	0	0	0	0	0	0	0	0	0	0	0	0	0	0	0	0	0	0
0	0	0	0	0	0	0	0	0	0	0	0	0	0	0	0	0	0	0	0	0	0	0	0	0	0	0	0	0	0	0
0	0	0	0	0	0	0	0	0	0	0	0	0	0	0	0	0	0	0	0	0	0	0	0	0	0	0	0	0	0	0
0	0	0	0	0	0	0	0	0	0	0	0	0	0	0	0	0	0	0	0	0	0	0	0	0	0	0	0	0	0	0
0	0	0	0	0	0	0	0	0	0	0	0	0	0	0	0	0	0	0	0	0	0	0	0	0	0	0	0	0	0	0
0	0	0	0	0	0	0	0	0	0	0	0	0	0	0	0	0	0	0	0	0	0	0	0	0	0	0	0	0	0	0
0	0	0	0	0	0	0	0	0	0	0	0	0	0	0	0	0	0	0	0	0	0	0	0	0	0	0	0	0	0	0
0	0	0	0	0	0	0	0	0	0	0	0	0	0	0	0	0	0	0	0	0	0	0	0	0	0	0	0	0	0	0
0	0	0	0	0	0	0	0	0	0	0	0	0	0	0	0	0	0	0	0	0	0	0	0	0	0	0	0	0	0	0
0	0	0	0	0	0	0	0	0	0	0	0	0	0	0	0	0	0	0	0	0	0	0	0	0	0	0	0	0	0	0
0	0	0	0	0	0	0	0	0	0	0	0	0	0	0	0	0	0	0	0	0	0	0	0	0	0	0	0	0	0	0
0	0	0	0	0	0	0	0	0	0	0	0	0	0	0	0	0	0	0	0	0	0	0	0	0	0	0	0	0	0	0
0	0	0	0	0	0	0	0	0	0	0	0	0	0	0	0	0	0	0	0	0	0	0	0	0	0	0	0	0	0	0
0	0	0	0	0	0	0	0	0	0	0	0	0	0	0	0	0	0	0	0	0	0	0	0	0	0	0	0	0	0	0
0	0	0	0	0	0	0	0	0	0	0	0	0	0	0	0	0	0	0	0	0	0	0	0	0	0	0	0	0	0	0
0	0	0	0	0	0	0	0	0	0	0	0	0	0	0	0	0	0	0	0	0	0	0	0	0	0	0	0	0	0	0
0	0	0	0	0	0	0	0	0	0	0	0	0	0	0	0	0	0	0	0	0	0	0	0	0	0	0	0	0	0	0
0	0	0	0	0	0	0	0	0	0	0	0	0	0	0	0	0	0	0	0	0	0	0	0	0	0	0	0	0	0	0
0	0	0	0	0	0	0	0	0	0	0	0	0	0	0	0	0	0	0	0	0	0	0	0	0	0	0	0	0	0	0
0	0	0	0	0	0	0	0	0	0	0	0	0	0	0	0	0	0	0	0	0	0	0	0	0	0	0	0	0	0	0
0	0	0	0	0	0	0	0	0	0	0	0	0	0	0	0	0	0	0	0	0	0	0	0	0	0	0	0	0	0	0
0	0	0	0	0	0	0	0	0	0	0	0	0	0	0	0	0	0	0	0	0	0	0	0	0	0	0	0	0	0	0
0	0	0	0	0	0	0	0	0	0	0	0	0	0	0	0	0	0	0	0	0	0	0	0	0	0	0	0	0	0	0
0	0	0	0	0	0	0	0	0	0	0	0	0	0	0	0	0	0	0	0	0	0	0	0	0	0	0	0	0	0	0
0	0	0	0	0	0	0	0	0	0	0	0	0	0	0	0	0	0	0	0	0	0	0	0	0	0	0	0	0	0	0
0	0	0	0	0	0	0	0	0	0	0	0	0	0	0	0	0	0	0	0	0	0	0	0	0	0	0	0	0	0	0
0	0	0	0	0	0	0	0	0	0	0	0	0	0	0	0	0	0	0	0	0	0	0	0	0	0	0	0	0	0	0
0	0	0	0	0	0	0	0	0	0	0	0	0	0	0	0	0	0	0	0	0	0	0	0	0	0	0	0	0	0	0
0	0	0	0	0	0	0	0	0	0	0	0	0	0	0	0	0	0	0	0	0	0	0	0	0	0	0	0	0	0	0
0	0	0	0	0	0	0	0	0	0	0	0	0	0	0	0	0	0	0	0	0	0	0	0	0	0	0	0	0	0	0
0	0	0	0	0	0	0	0	0	0	0	0	0	0	0	0	0	0	0	0	0	0	0	0	0	0	0	0	0	0	0
0	0	0	0	0	0	0	0	0	0	0	0	0	0	0	0	0	0	0	0	0	0	0	0	0	0	0	0	0	0	0
0	0	0	0	0	0	0	0	0	0	0	0	0	0	0	0	0	0	0	0	0	0	0	0	0	0	0	0	0	0	0
0	0	0	0	0	0	0	0	0	0	0	0	0	0	0	0	0	0	0	0	0	0	0	0	0	0	0	0	0	0	0
0	0	0	0	0	0	0	0	0	0	0	0	0	0	0	0	0	0	0	0	0	0	0	0	0	0	0	0	0	0	0
0	0	0	0	0	0	0	0	0	0	0	0	0	0	0	0	0	0	0	0	0	0	0	0	0	0	0	0	0	0	0
0	0	0	0	0	0	0	0	0	0	0	0	0	0	0	0	0	0	0	0	0	0	0	0	0	0	0	0	0	0	0
0	0	0	0	0	0	0	0	0	0	0	0	0	0	0	0	0	0	0	0	0	0	0	0	0	0	0	0	0	0	0
0	0	0	0	0	0	0	0	0	0	0	0	0	0	0	0	0	0	0	0	0	0	0	0	0	0	0	0	0	0	0
0	0	0	0	0	0	0	0	0	0	0	0	0	0	0	0	0	0	0	0	0	0	0	0	0	0	0	0	0	0	0
0	0	0	0	0	0	0	0	0	0	0	0	0	0	0	0	0	0	0	0	0	0	0	0	0	0	0	0	0	0	0
0	0	0	0	0	0	0	0	0	0	0	0	0	0	0	0	0	0	0	0	0	0	0	0	0	0	0	0	0	0	0
0	0	0	0	0	0	0	0	0	0	0	0	0	0	0	0	0	0	0	0	0	0	0	0	0	0	0	0	0	0	0
0	0	0	0	0	0	0	0	0	0	0	0	0	0	0	0	0	0	0	0	0	0	0	0	0	0	0	0	0	0	0
0	0	0	0	0	0	0	0	0	0	0	0	0	0	0	0	0	0	0	0	0	0	0	0	0	0	0	0	0	0	0
0	0	0	0	0	0	0	0	0	0	0	0	0	0	0	0	0	0	0	0	0	0	0	0	0	0	0	0	0	0	0
0	0	0	0	0	0	0	0	0	0	0	0	0	0	0	0	0	0	0	0	0	0	0	0	0	0	0	0	0	0	0
0	0	0	0	0	0	0	0	0	0	0	0	0	0	0	0	0	0	0	0	0	0	0	0	0	0	0	0	0	0	0
0	0	0	0	0	0	0	0	0	0	0	0	0	0	0	0	0	0	0	0	0	0	0	0	0	0	0	0	0	0	0
0	0	0	0	0	0	0	0	0	0	0	0	0	0	0	0	0	0	0	0	0	0	0	0	0	0	0	0	0	0	0
0	0	0	0	0	0	0	0	0	0	0	0	0	0	0	0	0	0	0	0	0	0	0	0	0	0	0	0	0	0	0
0	0	0	0	0	0	0	0	0	0	0	0	0	0	0	0	0	0	0	0	0	0	0	0	0	0	0	0	0	0	0
0	0	0	0	0	0	0	0	0	0	0	0	0	0	0	0	0	0	0	0	0	0	0	0	0	0	0	0	0	0	0
0	0	0	0	0	0	0	0	0	0	0	0	0	0	0	0	0	0	0	0	0	0	0	0	0	0	0	0	0	0	0
0	0	0	0	0	0	0	0	0	0	0	0	0	0	0	0	0	0	0	0	0	0	0	0	0	0	0	0	0	0	0
0	0	0	0	0	0	0	0	0	0	0	0	0	0	0	0	0	0	0	0	0	0	0	0	0	0	0	0	0	0	0
0	0	0	0	0	0	0	0	0	0	0	0	0	0	0	0	0	0	0	0	0	0	0	0	0	0	0	0	0	0	0
0	0	0	0	0	0	0	0	0	0	0	0	0	0	0	0	0	0	0	0	0	0	0	0	0	0	0	0	0	0	0
0	0	0	0	0	0	0	0	0	0	0	0	0	0	0	0	0	0	0	0	0	0	0	0	0	0	0	0	0	0	0
0	0	0	0	0	0	0	0	0	0	0	0	0	0	0	0	0	0	0	0	0	0	0	0	0	0	0	0	0	0	0
0	0	0	0	0	0	0	0	0	0	0	0	0	0	0	0	0	0	0	0	0	0	0	0	0	0	0	0	0	0	0
0	0	0	0	0	0	0	0	0	0	0	0	0	0	0	0	0	0	0	0	0	0	0	0	0	0	0	0	0	0	0
0	0	0	0	0	0	0	0	0	0	0	0	0	0	0	0	0	0	0	0	0	0	0	0	0	0	0	0	0	0	0
0	0	0	0	0	0	0	0	0	0	0	0	0	0	0	0	0	0	0	0	0	0	0	0	0	0	0	0	0	0	0
0	0	0	0	0	0	0	0	0	0	0	0	0	0	0	0	0	0	0	0	0	0	0	0	0	0	0	0	0	0	0
0	0	0	0	0	0	0	0	0	0	0	0	0	0	0	0	0	0	0	0	0	0	0	0	0	0	0	0	0	0	0
0	0	0	0	0	0	0	0	0	0	0	0	0	0	0	0	0	0	0	0	0	0	0	0	0	0	0	0	0	0	0
0	0	0	0	0	0	0	0	0	0	0	0	0	0	0	0	0	0	0	0	0	0	0	0	0	0	0	0	0	0	0
0	0	0	0	0	0	0	0	0	0	0	0	0	0	0	0	0	0	0	0	0	0	0	0	0	0	0	0	0	0	0
0	0	0	0	0	0	0	0	0	0	0	0	0	0	0	0	0	0	0	0	0	0	0	0	0	0	0	0	0	0	0
0	0	0	0	0	0	0	0	0	0	0	0	0	0	0	0	0	0	0	0	0	0	0	0	0	0	0	0	0	0	0
0	0	0	0	0	0	0	0	0	0	0	0	0	0	0	0	0	0	0	0	0	0	0	0	0	0	0	0	0	0	0
0	0	0	0	0	0	0	0	0	0	0	0	0	0	0	0	0	0	0	0	0	0	0	0	0	0	0	0	0	0	0
0	0	0	0	0	0	0	0	0	0	0	0	0	0	0	0	0	0	0	0	0	0	0	0	0	0	0	0	0	0	0
0	0	0	0	0	0	0	0	0	0	0	0	0	0	0	0	0	0	0	0	0	0	0	0	0	0	0	0	0	0	0
0	0	0	0	0	0	0	0	0	0	0	0	0	0	0	0	0	0	0	0	0	0	0	0	0	0	0	0	0	0	0
0	0	0	0	0	0	0	0	0	0	0	0	0	0	0	0	0	0	0	0	0	0	0	0	0	0	0	0	0	0	0
0	0	0	0	0	0	0	0	0	0	0	0	0	0	0	0	0	0	0	0	0	0	0	0	0	0	0	0	0	0	0
0	0	0	0	0	0	0	0	0	0	0	0	0	0	0	0	0	0	0	0	0	0	0	0	0	0	0	0	0	0	0
0	0	0	0	0	0	0	0	0	0	0	0	0	0	0	0	0	0	0	0	0	0	0	0	0	0	0	0	0	0	0
0	0	0	0	0	0	0	0	0	0	0	0	0	0	0	0	0	0	0	0	0	0	0	0	0	0	0	0	0	0	0
0	0	0	0	0	0	0	0	0	0	0	0	0	0	0	0	0	0	0	0	0	0	0	0	0	0	0	0	0	0	0
0	0	0	0	0	0	0	0	0	0	0	0	0	0	0	0	0	0	0	0	0	0	0	0	0	0	0	0	0	0	0
0	0	0	0	0	0	0	0	0	0	0	0	0	0	0	0	0	0	0	0	0	0	0	0	0	0	0	0	0	0	0
0	0	0	0	0	0	0	0	0	0	0	0	0	0	0	0	0	0	0	0	0	0	0	0	0	0	0	0	0	0	0
0	0	0	0	0	0	0	0	0	0	0	0	0	0	0	0	0	0	0	0	0	0	0	0	0	0	0	0	0	0	0
0	0	0	0	0	0	0	0	0	0	0	0	0	0	0	0	0	0	0	0	0	0	0	0	0	0	0	0	0	0	0
0	0	0	0	0	0	0	0	0	0	0	0	0	0	0	0	0	0	0	0	0	0	0	0	0	0	0	0	0	0	0
0	0	0	0	0	0	0	0	0	0	0	0	0	0	0	0	0	0	0	0	0	0	0	0	0	0	0	0	0	0	0
0	0	0	0	0	0	0	0	0	0	0	0	0	0	0	0	0	0	0	0	0	0	0	0	0	0	0	0	0	0	0
0	0	0	0	0	0	0	0	0	0	0	0	0	0	0	0	0	0	0	0	0	0	0	0	0	0	0	0	0	0	0
0	0	0	0	0	0	0	0	0	0	0	0	0	0	0	0	0	0	0	0	0	0	0	0	0	0	0	0	0	0	0
0	0	0	0	0	0	0	0	0	0	0	0	0	0	0	0	0	0	0	0	0	0	0	0	0	0	0	0	0	0	0
0	0	0	0	0	0	0	0	0	0	0	0	0	0	0	0	0	0	0	0	0	0	0	0	0	0	0	0	0	0	0
0	0	0	0	0	0	0	0	0	0	0	0	0	0	0	0	0	0	0	0	0	0	0	0	0	0	0	0	0	0	0
0	0	0	0	0	0	0	0	0	0	0	0	0	0	0	0	0	0	0	0	0	0	0	0	0	0	0	0	0	0	0
0	0	0	0	0	0	0	0	0	0	0	0	0	0	0	0	0	0	0	0	0	0	0	0	0	0	0	0	0	0	0
0	0	0	0	0	0	0	0	0	0	0	0	0	0	0	0	0	0	0	0	0	0	0	0	0	0	0	0	0	0	0
0	0	0	0	0	0	0	0	0	0	0	0	0	0	0	0	0	0	0	0	0	0	0	0	0	0	0	0	0	0	0
0	0	0	0	0	0	0	0	0	0	0	0	0	0	0	0	0	0	0	0	0	0	0	0	0	0	0	0	0	0	0
0	0	0	0	0	0	0	0	0	0	0	0	0	0	0	0	0	0	0	0	0	0	0	0	0	0	0	0	0	0	0
0	0	0	0	0	0	0	0	0	0	0	0	0	0	0	0	0	0	0	0	0	0	0	0	0	0	0	0	0	0	0
0	0	0	0	0	0	0	0	0	0	0	0	0	0	0	0	0	0	0	0	0	0	0	0	0	0	0	0	0	0	0
0	0	0	0	0	0	0	0	0	0	0	0	0	0	0	0	0	0	0	0	0	0	0	0	0	0	0	0	0	0	0
0	0	0	0	0	0	0	0	0	0	0	0	0	0	0	0	0	0	0	0	0	0	0	0	0	0	0	0	0	0	0
0	0	0	0	0	0	0	0	0	0	0	0	0	0	0	0	0	0	0	0	0	0	0	0	0	0	0	0	0	0	0
0	0	0	0	0	0	0	0	0	0	0	0	0	0	0	0	0	0	0	0	0	0	0	0	0	0	0	0	0	0	0
0	0	0	0	0	0	0	0	0	0	0	0	0	0	0	0	0	0	0	0	0	0	0	0	0	0	0	0	0	0	0
0	0	0	0	0	0	0	0	0	0	0	0	0	0	0	0	0	0	0	0	0	0	0	0	0	0	0	0	0	0	0
0	0	0	0	0	0	0	0	0	0	0	0	0	0	0	0	0	0	0	0	0	0	0	0	0	0	0	0	0	0	0
0	0	0	0	0	0	0	0	0	0	0	0	0	0	0	0	0	0	0	0	0	0	0	0	0	0	0	0	0	0	0
0	0	0	0	0	0	0	0	0	0	0	0	0	0	0	0	0	0	0	0	0	0	0	0	0	0	0	0	0	0	0
0	0	0	0	0	0	0	0	0	0	0	0	0	0	0	0	0	0	0	0	0	0	0	0	0	0	0	0	0	0	0
0	0	0	0	0	0	0	0	0	0	0	0	0	0	0	0	0	0	0	0	0	0	0	0	0	0	0	0	0	0	0
0	0	0	0	0	0	0	0	0	0	0	0	0	0	0	0	0	0	0	0	0	0	0	0	0	0	0	0	0	0	0
0	0	0	0	0	0	0	0	0	0	0	0	0	0	0	0	0	0	0	0	0	0	0	0	0	0	0	0	0	0	0
0	0	0	0	0	0	0	0	0	0	0	0	0	0	0	0	0	0	0	0	0	0	0	0	0	0	0	0	0	0	0
0	0	0	0	0	0	0	0	0	0	0	0	0	0	0	0	0	0	0	0	0	0	0	0	0	0	0	0	0	0	0
0	0	0	0	0	0	0	0	0	0	0	0	0	0	0	0	0	0	0	0	0	0	0	0	0	0	0	0	0	0	0
0	0	0	0	0	0	0	0	0	0	0	0	0	0	0	0	0	0	0	0	0	0	0	0	0	0	0	0	0	0	0
0	0	0	0	0	0	0	0	0	0	0	0	0	0	0	0	0	0	0	0	0	0	0	0	0	0	0	0	0	0	0
0	0	0	0	0	0	0	0	0	0	0	0	0	0	0	0	0	0	0	0	0	0	0	0	0	0	0	0	0	0	0
0	0	0	0	0	0	0	0	0	0	0	0	0	0	0	0	0	0	0	0	0	0	0	0	0	0	0	0	0	0	0
0	0	0	0	0	0	0	0	0	0	0	0	0	0	0	0	0	0	0	0	0	0	0	0	0	0	0	0	0	0	0
0	0	0	0	0	0	0	0	0	0	0	0	0	0	0	0	0	0	0	0	0	0	0	0	0	0	0	0	0	0	0
0	0	0	0	0	0	0	0	0	0	0	0	0	0	0	0	0	0	0	0	0	0	0	0	0	0	0	0	0	0	0
0	0	0	0	0	0	0	0	0	0	0	0	0	0	0	0	0	0	0	0	0	0	0	0	0	0	0	0	0	0	0
0	0	0	0	0	0	0	0	0	0	0	0	0	0	0	0	0	0	0	0	0	0	0	0	0	0	0	0	0	0	0
0	0	0	0	0	0	0	0	0	0	0	0	0	0	0	0	0	0	0	0	0	0	0	0	0	0	0	0	0	0	0
0	0	0	0	0	0	0	0	0	0	0	0	0	0	0	0	0	0	0	0	0	0	0	0	0	0	0	0	0	0	0
0	0	0	0	0	0	0	0	0	0	0	0	0	0	0	0	0	0	0	0	0	0	0	0	0	0	0	0	0	0	0
0	0	0	0	0	0	0	0	0	0	0	0	0	0	0	0	0	0	0	0	0	0	0	0	0	0	0	0	0	0	0
0	0	0	0	0	0	0	0	0	0	0	0	0	0	0	0	0	0	0	0	0	0	0	0	0	0	0	0	0	0	0
0	0	0	0	0	0	0	0	0	0	0	0	0	0	0	0	0	0	0	0	0	0	0	0	0	0	0	0	0	0	0
0	0	0	0	0	0	0	0	0	0	0	0	0	0	0	0	0	0	0	0	0	0	0	0	0	0	0	0	0	0	0
0	0	0	0	0	0	0	0	0	0	0	0	0	0	0	0	0	0	0	0	0	0	0	0	0	0	0	0	0	0	0
0	0	0	0	0	0	0	0	0	0	0	0	0	0	0	0	0	0	0	0	0	0	0	0	0	0	0	0	0	0	0
0	0	0	0	0	0	0	0	0	0	0	0	0	0	0	0	0	0	0	0	0	0	0	0	0	0	0	0	0	0	0
0	0	0	0	0	0	0	0	0	0	0	0	0	0	0	0	0	0	0	0	0	0	0	0	0	0	0	0	0	0	0
0	0	0	0	0	0	0	0	0	0	0	0	0	0	0	0	0	0	0	0	0	0	0	0	0	0	0	0	0	0	0
0	0	0	0	0	0	0	0	0	0	0	0	0	0	0	0	0	0	0	0	0	0	0	0	0	0	0	0	0	0	0
0	0	0	0	0	0	0	0	0	0	0	0	0	0	0	0	0	0	0	0	0	0	0	0	0	0	0	0	0	0	0
0	0	0	0	0	0	0	0	0	0	0	0	0	0	0	0	0	0	0	0	0	0	0	0	0	0	0	0	0	0	0
0	0	0	0	0	0	0	0	0	0	0	0	0	0	0	0	0	0	0	0	0	0	0	0	0	0	0	0	0	0	0
0	0	0	0	0	0	0	0	0	0	0	0	0	0	0	0	0	0	0	0	0	0	0	0	0	0	0	0	0	0	0
0	0	0	0	0	0	0	0	0	0	0	0	0	0	0	0	0	0	0	0	0	0	0	0	0	0	0	0	0	0	0
0	0	0	0	0	0	0	0	0	0	0	0	0	0	0	0	0	0	0	0	0	0	0	0	0	0	0	0	0	0	0
0	0	0	0	0	0	0	0	0	0	0	0	0	0	0	0	0	0	0	0	0	0	0	0	0	0	0	0	0	0	0
0	0	0	0	0	0	0	0	0	0	0	0	0	0	0	0	0	0	0	0	0	0	0	0	0	0	0	0	0	0	0
0	0	0	0	0	0	0	0	0	0	0	0	0	0	0	0	0	0	0	0	0	0	0	0	0	0	0	0	0	0	0
0	0	0	0	0	0	0	0	0	0	0	0	0	0	0	0	0	0	0	0	0	0	0	0	0	0	0	0	0	0	0
0	0	0	0	0	0	0	0	0	0	0	0	0	0	0	0	0	0	0	0	0	0	0	0	0	0	0	0	0	0	0
0	0	0	0	0	0	0	0	0	0	0	0	0	0	0	0	0	0	0	0	0	0	0	0	0	0	0	0	0	0	0
0	0	0	0	0	0	0	0	0	0	0	0	0	0	0	0	0	0	0	0	0	0	0	0	0	0	0	0	0	0	0
0	0	0	0	0	0	0	0	0	0	0	0	0	0	0	0	0	0	0	0	0	0	0	0	0	0	0	0	0	0	0
0	0	0	0	0	0	0	0	0	0	0	0	0	0	0	0	0	0	0	0	0	0	0	0	0	0	0	0	0	0	0
0	0	0	0	0	0	0	0	0	0	0	0	0	0	0	0	0	0	0	0	0	0	0	0	0	0	0	0	0	0	0
0	0	0	0	0	0	0	0	0	0	0	0	0	0	0	0	0	0	0	0	0	0	0	0	0	0	0	0	0	0	0
0	0	0	0	0	0	0	0	0	0	0	0	0	0	0	0	0	0	0	0	0	0	0	0	0	0	0	0	0	0	0
0	0	0	0	0	0	0	0	0	0	0	0	0	0	0	0	0	0	0	0	0	0	0	0	0	0	0	0	0	0	0
0	0	0	0	0	0	0	0	0	0	0	0	0	0	0	0	0	0	0	0	0	0	0	0	0	0	0	0	0	0	0
0	0	0	0	0	0	0	0	0	0	0	0	0	0	0	0	0	0	0	0	0	0	0	0	0	0	0	0	0	0	0
0	0	0	0	0	0	0	0	0	0	0	0	0	0	0	0	0	0	0	0	0	0	0	0	0	0	0	0	0	0	0
0	0	0	0	0	0	0	0	0	0	0	0	0	0	0	0	0	0	0	0	0	0	0	0	0	0	0	0	0	0	0
0	0	0	0	0	0	0	0	0	0	0	0	0	0	0	0	0	0	0	0	0	0	0	0	0	0	0	0	0	0	0
0	0	0	0	0	0	0	0	0	0	0	0	0	0	0	0	0	0	0	0	0	0	0	0	0	0	0	0	0	0	0
0	0	0	0	0	0	0	0	0	0	0	0	0	0	0	0	0	0	0	0	0	0	0	0	0	0	0	0	0	0	0
0	0	0	0	0	0	0	0	0	0	0	0	0	0	0	0	0	0	0	0	0	0	0	0	0	0	0	0	0	0	0
0	0	0	0	0	0	0	0	0	0	0	0	0	0	0	0	0	0	0	0	0	0	0	0	0	0	0	0	0	0	0
0	0	0	0	0	0	0	0	0	0	0	0	0	0	0	0	0	0	0	0	0	0	0	0	0	0	0	0	0	0	0
0	0	0	0	0	0	0	0	0	0	0	0	0	0	0	0	0	0	0	0	0	0	0	0	0	0	0	0	0	0	0
0	0	0	0	0	0	0	0	0	0	0	0	0	0	0	0	0	0	0	0	0	0	0	0	0	0	0	0	0	0	0
0	0	0	0	0	0	0	0	0	0	0	0	0	0	0	0	0	0	0	0	0	0	0	0	0	0	0	0	0	0	0
0	0	0	0	0	0	0	0	0	0	0	0	0	0	0	0	0	0	0	0	0	0	0	0	0	0	0	0	0	0	0
0	0	0	0	0	0	0	0	0	0	0	0	0	0	0	0	0	0	0	0	0	0	0	0	0	0	0	0	0	0	0
0	0	0	0	0	0	0	0	0	0	0	0	0	0	0	0	0	0	0	0	0	0	0	0	0	0	0	0	0	0	0
0	0	0	0	0	0	0	0	0	0	0	0	0	0	0	0	0	0	0	0	0	0	0	0	0	0	0	0	0	0	0
0	0	0	0	0	0	0	0	0	0	0	0	0	0	0	0	0	0	0	0	0	0	0	0	0	0	0	0	0	0	0
0	0	0	0	0	0	0	0	0	0	0	0	0	0	0	0	0	0	0	0	0	0	0	0	0	0	0	0	0	0	0
0	0	0	0	0	0	0	0	0	0	0	0	0	0	0	0	0	0	0	0	0	0	0	0	0	0	0	0	0	0	0
0	0	0	0	0	0	0	0	0	0	0	0	0	0	0	0	0	0	0	0	0	0	0	0	0	0	0	0	0	0	0
0	0	0	0	0	0	0	0	0	0	0	0	0	0	0	0	0	0	0	0	0	0	0	0	0	0	0	0	0	0	0
0	0	0	0	0	0	0	0	0	0	0	0	0	0	0	0	0	0	0	0	0	0	0	0	0	0	0	0	0	0	0
0	0	0	0	0	0	0	0	0	0	0	0	0	0	0	0	0	0	0	0	0	0	0	0	0	0	0	0	0	0	0
0	0	0	0	0	0	0	0	0	0	0	0	0	0	0	0	0	0	0	0	0	0	0	0	0	0	0	0	0	0	0
0	0	0	0	0	0	0	0	0	0	0	0	0	0	0	0	0	0	0	0	0	0	0	0	0	0	0	0	0	0	0
0	0	0	0	0	0	0	0	0	0	0	0	0	0	0	0	0	0	0	0	0	0	0	0	0	0	0	0	0	0	0
0	0	0	0	0	0	0	0	0	0	0	0	0	0	0	0	0	0	0	0	0	0	0	0	0	0	0	0	0	0	0
0	0	0	0	0	0	0	0	0	0	0	0	0	0	0	0	0	0	0	0	0	0	0	0	0	0	0	0	0	0	0
0	0	0	0	0	0	0	0	0	0	0	0	0	0	0	0	0	0	0	0	0	0	0	0	0	0	0	0	0	0	0
0	0	0	0	0	0	0	0	0	0	0	0	0	0	0	0	0	0	0	0	0	0	0	0	0	0	0	0	0	0	0
0	0	0	0	0	0	0	0	0	0	0	0	0	0	0	0	0	0	0	0	0	0	0	0	0	0	0	0	0	0	0
0	0	0	0	0	0	0	0	0	0	0	0	0	0	0	0	0	0	0	0	0	0	0	0	0	0	0	0	0	0	0
0	0	0	0	0	0	0	0	0	0	0	0	0	0	0	0	0	0	0	0	0	0	0	0	0	0	0	0	0	0	0
0	0	0	0	0	0	0	0	0	0	0	0	0	0	0	0	0	0	0	0	0	0	0	0	0	0	0	0	0	0	0
0	0	0	0	0	0	0	0	0	0	0	0	0	0	0	0	0	0	0	0	0	0	0	0	0	0	0	0	0	0	0
0	0	0	0	0	0	0	0	0	0	0	0	0	0	0	0	0	0	0	0	0	0	0	0	0	0	0	0	0	0	0
0	0	0	0	0	0	0	0	0	0	0	0	0	0	0	0	0	0	0	0	0	0	0	0	0	0	0	0	0	0	0
0	0	0	0	0	0	0	0	0	0	0	0	0	0	0	0	0	0	0	0	0	0	0	0	0	0	0	0	0	0	0
0	0	0	0	0	0	0	0	0	0	0	0	0	0	0	0	0	0	0	0	0	0	0	0	0	0	0	0	0	0	0
0	0	0	0	0	0	0	0	0	0	0	0	0	0	0	0	0	0	0	0	0	0	0	0	0	0	0	0	0	0	0
0	0	0	0	0	0	0	0	0	0	0	0	0	0	0	0	0	0	0	0	0	0	0	0	0	0	0	0	0	0	0
0	0	0	0	0	0	0	0	0	0	0	0	0	0	0	0	0	0	0	0	0	0	0	0	0	0	0	0	0	0	0
0	0	0	0	0	0	0	0	0	0	0	0	0	0	0	0	0	0	0	0	0	0	0	0	0	0	0	0	0	0	0
0	0	0	0	0	0	0	0	0	0	0	0	0	0	0	0	0	0	0	0	0	0	0	0	0	0	0	0	0	0	0
0	0	0	0	0	0	0	0	0	0	0	0	0	0	0	0	0	0	0	0	0	0	0	0	0	0	0	0	0	0	0
0	0	0	0	0	0	0	0	0	0	0	0	0	0	0	0	0	0	0	0	0	0	0	0	0	0	0	0	0	0	0
0	0	0	0	0	0	0	0	0	0	0	0	0	0	0	0	0	0	0	0	0	0	0	0	0	0	0	0	0	0	0
0	0	0	0	0	0	0	0	0	0	0	0	0	0	0	0	0	0	0	0	0	0	0	0	0	0	0	0	0	0	0
0	0	0	0	0	0	0	0	0	0	0	0	0	0	0	0	0	0	0	0	0	0	0	0	0	0	0	0	0	0	0
0	0	0	0	0	0	0	0	0	0	0	0	0	0	0	0	0	0	0	0	0	0	0	0	0	0	0	0	0	0	0
0	0	0	0	0	0	0	0	0	0	0	0	0	0	0	0	0	0	0	0	0	0	0	0	0	0	0	0	0	0	0
0	0	0	0	0	0	0	0	0	0	0	0	0	0	0	0	0	0	0	0	0	0	0	0	0	0	0	0	0	0	0
0	0	0	0	0	0	0	0	0	0	0	0	0	0	0	0	0	0	0	0	0	0	0	0	0	0	0	0	0	0	0
0	0	0	0	0	0	0	0	0	0	0	0	0	0	0	0	0	0	0	0	0	0	0	0	0	0	0	0	0	0	0
0	0	0	0	0	0	0	0	0	0	0	0	0	0	0	0	0	0	0	0	0	0	0	0	0	0	0	0	0	0	0
0	0	0	0	0	0	0	0	0	0	0	0	0	0	0	0	0	0	0	0	0	0	0	0	0	0	0	0	0	0	0
0	0	0	0	0	0	0	0	0	0	0	0	0	0	0	0	0	0	0	0	0	0	0	0	0	0	0	0	0	0	0
0	0	0	0	0	0	0	0	0	0	0	0	0	0	0	0	0	0	0	0	0	0	0	0	0	0	0	0	0	0	0
0	0	0	0	0	0	0	0	0	0	0	0	0	0	0	0	0	0	0	0	0	0	0	0	0	0	0	0	0	0	0
0	0	0	0	0	0	0	0	0	0	0	0	0	0	0	0	0	0	0	0	0	0	0	0	0	0	0	0	0	0	0
0	0	0	0	0	0	0	0	0	0	0	0	0	0	0	0	0	0	0	0	0	0	0	0	0	0	0	0	0	0	0
0	0	0	0	0	0	0	0	0	0	0	0	0	0	0	0	0	0	0	0	0	0	0	0	0	0	0	0	0	0	0
0	0	0	0	0	0	0	0	0	0	0	0	0	0	0	0	0	0	0	0	0	0	0	0	0	0	0	0	0	0	0
0	0	0	0	0	0	0	0	0	0	0	0	0	0	0	0	0	0	0	0	0	0	0	0	0	0	0	0	0	0	0
0	0	0	0	0	0	0	0	0	0	0	0	0	0	0	0	0	0	0	0	0	0	0	0	0	0	0	0	0	0	0
0	0	0	0	0	0	0	0	0	0	0	0	0	0	0	0	0	0	0	0	0	0	0	0	0	0	0	0	0	0	0
0	0	0	0	0	0	0	0	0	0	0	0	0	0	0	0	0	0	0	0	0	0	0	0	0	0	0	0	0	0	0
0	0	0	0	0	0	0	0	0	0	0	0	0	0	0	0	0	0	0	0	0	0	0	0	0	0	0	0	0	0	0
0	0	0	0	0	0	0	0	0	0	0	0	0	0	0	0	0	0	0	0	0	0	0	0	0	0	0	0	0	0	0
0	0	0	0	0	0	0	0	0	0	0	0	0	0	0	0	0	0	0	0	0	0	0	0	0	0	0	0	0	0	0
0	0	0	0	0	0	0	0	0	0	0	0	0	0	0	0	0	0	0	0	0	0	0	0	0	0	0	0	0	0	0
0	0	0	0	0	0	0	0	0	0	0	0	0	0	0	0	0	0	0	0	0	0	0	0	0	0	0	0	0	0	0
0	0	0	0	0	0	0	0	0	0	0	0	0	0	0	0	0	0	0	0	0	0	0	0	0	0	0	0	0	0	0
0	0	0	0	0	0	0	0	0	0	0	0	0	0	0	0	0	0	0	0	0	0	0	0	0	0	0	0	0	0	0
0	0	0	0	0	0	0	0	0	0	0	0	0	0	0	0	0	0	0	0	0	0	0	0	0	0	0	0	0	0	0
0	0	0	0	0	0	0	0	0	0	0	0	0	0	0	0	0	0	0	0	0	0	0	0	0	0	0	0	0	0	0
0	0	0	0	0	0	0	0	0	0	0	0	0	0	0	0	0	0	0	0	0	0	0	0	0	0	0	0	0	0	0
0	0	0	0	0	0	0	0	0	0	0	0	0	0	0	0	0	0	0	0	0	0	0	0	0	0	0	0	0	0	0
0	0	0	0	0	0	0	0	0	0	0	0	0	0	0	0	0	0	0	0	0	0	0	0	0	0	0	0	0	0	0
0	0	0	0	0	0	0	0	0	0	0	0	0	0	0	0	0	0	0	0	0	0	0	0	0	0	0	0	0	0	0
0	0	0	0	0	0	0	0	0	0	0	0	0	0	0	0	0	0	0	0	0	0	0	0	0	0	0	0	0	0	0
0	0	0	0	0	0	0	0	0	0	0	0	0	0	0	0	0	0	0	0	0	0	0	0	0	0	0	0	0	0	0
0	0	0	0	0	0	0	0	0	0	0	0	0	0	0	0	0	0	0	0	0	0	0	0	0	0	0	0	0	0	0
0	0	0	0	0	0	0	0	0	0	0	0	0	0	0	0	0	0	0	0	0	0	0	0	0	0	0	0	0	0	0
0	0	0	0	0	0	0	0	0	0	0	0	0	0	0	0	0	0	0	0	0	0	0	0	0	0	0	0	0	0	0
0	0	0	0	0	0	0	0	0	0	0	0	0	0	0	0	0	0	0	0	0	0	0	0	0	0	0	0	0	0	0
0	0	0	0	0	0	0	0	0	0	0	0	0	0	0	0	0	0	0	0	0	0	0	0	0	0	0	0	0	0	0
0	0	0	0	0	0	0	0	0	0	0	0	0	0	0	0	0	0	0	0	0	0	0	0	0	0	0	0	0	0	0
0	0	0	0	0	0	0	0	0	0	0	0	0	0	0	0	0	0	0	0	0	0	0	0	0	0	0	0	0	0	0
0	0	0	0	0	0	0	0	0	0	0	0	0	0	0	0	0	0	0	0	0	0	0	0	0	0	0	0	0	0	0
0	0	0	0	0	0	0	0	0	0	0	0	0	0	0	0	0	0	0	0	0	0	0	0	0	0	0	0	0	0	0
0	0	0	0	0	0	0	0	0	0	0	0	0	0	0	0	0	0	0	0	0	0	0	0	0	0	0	0	0	0	0
0	0	0	0	0	0	0	0	0	0	0	0	0	0	0	0	0	0	0	0	0	0	0	0	0	0	0	0	0	0	0
0	0	0	0	0	0	0	0	0	0	0	0	0	0	0	0	0	0	0	0	0	0	0	0	0	0	0	0	0	0	0
0	0	0	0	0	0	0	0	0	0	0	0	0	0	0	0	0	0	0	0	0	0	0	0	0	0	0	0	0	0	0
0	0	0	0	0	0	0	0	0	0	0	0	0	0	0	0	0	0	0	0	0	0	0	0	0	0	0	0	0	0	0
0	0	0	0	0	0	0	0	0	0	0	0	0	0	0	0	0	0	0	0	0	0	0	0	0	0	0	0	0	0	0
0	0	0	0	0	0	0	0	0	0	0	0	0	0	0	0	0	0	0	0	0	0	0	0	0	0	0	0	0	0	0
0	0	0	0	0	0	0	0	0	0	0	0	0	0	0	0	0	0	0	0	0	0	0	0	0	0	0	0	0	0	0
0	0	0	0	0	0	0	0	0	0	0	0	0	0	0	0	0	0	0	0	0	0	0	0	0	0	0	0	0	0	0
0	0	0	0	0	0	0	0	0	0	0	0	0	0	0	0	0	0	0	0	0	0	0	0	0	0	0	0	0	0	0
0	0	0	0	0	0	0	0	0	0	0	0	0	0	0	0	0	0	0	0	0	0	0	0	0	0	0	0	0	0	0
0	0	0	0	0	0	0	0	0	0	0	0	0	0	0	0	0	0	0	0	0	0	0	0	0	0	0	0	0	0	0
0	0	0	0	0	0	0	0	0	0	0	0	0	0	0	0	0	0	0	0	0	0	0	0	0	0	0	0	0	0	0
0	0	0	0	0	0	0	0	0	0	0	0	0	0	0	0	0	0	0	0	0	0	0	0	0	0	0	0	0	0	0
0	0	0	0	0	0	0	0	0	0	0	0	0	0	0	0	0	0	0	0	0	0	0	0	0	0	0	0	0	0	0
0	0	0	0	0	0	0	0	0	0	0	0	0	0	0	0	0	0	0	0	0	0	0	0	0	0	0	0	0	0	0
0	0	0	0	0	0	0	0	0	0	0	0	0	0	0	0	0	0	0	0	0	0	0	0	0	0	0	0	0	0	0
0	0	0	0	0	0	0	0	0	0	0	0	0	0	0	0	0	0	0	0	0	0	0	0	0	0	0	0	0	0	0
0	0	0	0	0	0	0	0	0	0	0	0	0	0	0	0	0	0	0	0	0	0	0	0	0	0	0	0	0	0	0
0	0	0	0	0	0	0	0	0	0	0	0	0	0	0	0	0	0	0	0	0	0	0	0	0	0	0	0	0	0	0
0	0	0	0	0	0	0	0	0	0	0	0	0	0	0	0	0	0	0	0	0	0	0	0	0	0	0	0	0	0	0
0	0	0	0	0	0	0	0	0	0	0	0	0	0	0	0	0	0	0	0	0	0	0	0	0	0	0	0	0	0	0
0	0	0	0	0	0	0	0	0	0	0	0	0	0	0	0	0	0	0	0	0	0	0	0	0	0	0	0	0	0	0
0	0	0	0	0	0	0	0	0	0	0	0	0	0	0	0	0	0	0	0	0	0	0	0	0	0	0	0	0	0	0
0	0	0	0	0	0	0	0	0	0	0	0	0	0	0	0	0	0	0	0	0	0	0	0	0	0	0	0	0	0	0
0	0	0	0	0	0	0	0	0	0	0	0	0	0	0	0	0	0	0	0	0	0	0	0	0	0	0	0	0	0	0
0	0	0	0	0	0	0	0	0	0	0	0	0	0	0	0	0	0	0	0	0	0	0	0	0	0	0	0	0	0	0
0	0	0	0	0	0	0	0	0	0	0	0	0	0	0	0	0	0	0	0	0	0	0	0	0	0	0	0	0	0	0
0	0	0	0	0	0	0	0	0	0	0	0	0	0	0	0	0	0	0	0	0	0	0	0	0	0	0	0	0	0	0
0	0	0	0	0	0	0	0	0	0	0	0	0	0	0	0	0	0	0	0	0	0	0	0	0	0	0	0	0	0	0
0	0	0	0	0	0	0	0	0	0	0	0	0	0	0	0	0	0	0	0	0	0	0	0	0	0	0	0	0	0	0
0	0	0	0	0	0	0	0	0	0	0	0	0	0	0	0	0	0	0	0	0	0	0	0	0	0	0	0	0	0	0
0	0	0	0	0	0	0	0	0	0	0	0	0	0	0	0	0	0	0	0	0	0	0	0	0	0	0	0	0	0	0
0	0	0	0	0	0	0	0	0	0	0	0	0	0	0	0	0	0	0	0	0	0	0	0	0	0	0	0	0	0	0
0	0	0	0	0	0	0	0	0	0	0	0	0	0	0	0	0	0	0	0	0	0	0	0	0	0	0	0	0	0	0
0	0	0	0	0	0	0	0	0	0	0	0	0	0	0	0	0	0	0	0	0	0	0	0	0	0	0	0	0	0	0
0	0	0	0	0	0	0	0	0	0	0	0	0	0	0	0	0	0	0	0	0	0	0	0	0	0	0	0	0	0	0
0	0	0	0	0	0	0	0	0	0	0	0	0	0	0	0	0	0	0	0	0	0	0	0	0	0	0	0	0	0	0
0	0	0	0	0	0	0	0	0	0	0	0	0	0	0	0	0	0	0	0	0	0	0	0	0	0	0	0	0	0	0
0	0	0	0	0	0	0	0	0	0	0	0	0	0	0	0	0	0	0	0	0	0	0	0	0	0	0	0	0	0	0
0	0	0	0	0	0	0	0	0	0	0	0	0	0	0	0	0	0	0	0	0	0	0	0	0	0	0	0	0	0	0
0	0	0	0	0	0	0	0	0	0	0	0	0	0	0	0	0	0	0	0	0	0	0	0	0	0	0	0	0	0	0
0	0	0	0	0	0	0	0	0	0	0	0	0	0	0	0	0	0	0	0	0	0	0	0	0	0	0	0	0	0	0
0	0	0	0	0	0	0	0	0	0	0	0	0	0	0	0	0	0	0	0	0	0	0	0	0	0	0	0	0	0	0
0	0	0	0	0	0	0	0	0	0	0	0	0	0	0	0	0	0	0	0	0	0	0	0	0	0	0	0	0	0	0
0	0	0	0	0	0	0	0	0	0	0	0	0	0	0	0	0	0	0	0	0	0	0	0	0	0	0	0	0	0	0
0	0	0	0	0	0	0	0	0	0	0	0	0	0	0	0	0	0	0	0	0	0	0	0	0	0	0	0	0	0	0
0	0	0	0	0	0	0	0	0	0	0	0	0	0	0	0	0	0	0	0	0	0	0	0	0	0	0	0	0	0	0
0	0	0	0	0	0	0	0	0	0	0	0	0	0	0	0	0	0	0	0	0	0	0	0	0	0	0	0	0	0	0
0	0	0	0	0	0	0	0	0	0	0	0	0	0	0	0	0	0	0	0	0	0	0	0	0	0	0	0	0	0	0
0	0	0	0	0	0	0	0	0	0	0	0	0	0	0	0	0	0	0	0	0	0	0	0	0	0	0	0	0	0	0
0	0	0	0	0	0	0	0	0	0	0	0	0	0	0	0	0	0	0	0	0	0	0	0	0	0	0	0	0	0	0
0	0	0	0	0	0	0	0	0	0	0	0	0	0	0	0	0	0	0	0	0	0	0	0	0	0	0	0	0	0	0
0	0	0	0	0	0	0	0	0	0	0	0	0	0	0	0	0	0	0	0	0	0	0	0	0	0	0	0	0	0	0
0	0	0	0	0	0	0	0	0	0	0	0	0	0	0	0	0	0	0	0	0	0	0	0	0	0	0	0	0	0	0
0	0	0	0	0	0	0	0	0	0	0	0	0	0	0	0	0	0	0	0	0	0	0	0	0	0	0	0	0	0	0
0	0	0	0	0	0	0	0	0	0	0	0	0	0	0	0	0	0	0	0	0	0	0	0	0	0	0	0	0	0	0
0	0	0	0	0	0	0	0	0	0	0	0	0	0	0	0	0	0	0	0	0	0	0	0	0	0	0	0	0	0	0
0	0	0	0	0	0	0	0	0	0	0	0	0	0	0	0	0	0	0	0	0	0	0	0	0	0	0	0	0	0	0
0	0	0	0	0	0	0	0	0	0	0	0	0	0	0	0	0	0	0	0	0	0	0	0	0	0	0	0	0	0	0
0	0	0	0	0	0	0	0	0	0	0	0	0	0	0	0	0	0	0	0	0	0	0	0	0	0	0	0	0	0	0
0	0	0	0	0	0	0	0	0	0	0	0	0	0	0	0	0	0	0	0	0	0	0	0	0	0	0	0	0	0	0
0	0	0	0	0	0	0	0	0	0	0	0	0	0	0	0	0	0	0	0	0	0	0	0	0	0	0	0	0	0	0
0	0	0	0	0	0	0	0	0	0	0	0	0	0	0	0	0	0	0	0	0	0	0	0	0	0	0	0	0	0	0
0	0	0	0	0	0	0	0	0	0	0	0	0	0	0	0	0	0	0	0	0	0	0	0	0	0	0	0	0	0	0
0	0	0	0	0	0	0	0	0	0	0	0	0	0	0	0	0	0	0	0	0	0	0	0	0	0	0	0	0	0	0
0	0	0	0	0	0	0	0	0	0	0	0	0	0	0	0	0	0	0	0	0	0	0	0	0	0	0	0	0	0	0
0	0	0	0	0	0	0	0	0	0	0	0	0	0	0	0	0	0	0	0	0	0	0	0	0	0	0	0	0	0	0
0	0	0	0	0	0	0	0	0	0	0	0	0	0	0	0	0	0	0	0	0	0	0	0	0	0	0	0	0	0	0
0	0	0	0	0	0	0	0	0	0	0	0	0	0	0	0	0	0	0	0	0	0	0	0	0	0	0	0	0	0	0
0	0	0	0	0	0	0	0	0	0	0	0	0	0	0	0	0	0	0	0	0	0	0	0	0	0	0	0	0	0	0
0	0	0	0	0	0	0	0	0	0	0	0	0	0	0	0	0	0	0	0	0	0	0	0	0	0	0	0	0	0	0
0	0	0	0	0	0	0	0	0	0	0	0	0	0	0	0	0	0	0	0	0	0	0	0	0	0	0	0	0	0	0
0	0	0	0	0	0	0	0	0	0	0	0	0	0	0	0	0	0	0	0	0	0	0	0	0	0	0	0	0	0	0
0	0	0	0	0	0	0	0	0	0	0	0	0	0	0	0	0	0	0	0	0	0	0	0	0	0	0	0	0	0	0
0	0	0	0	0	0	0	0	0	0	0	0	0	0	0	0	0	0	0	0	0	0	0	0	0	0	0	0	0	0	0
0	0	0	0	0	0	0	0	0	0	0	0	0	0	0	0	0	0	0	0	0	0	0	0	0	0	0	0	0	0	0
0	0	0	0	0	0	0	0	0	0	0	0	0	0	0	0	0	0	0	0	0	0	0	0	0	0	0	0	0	0	0
0	0	0	0	0	0	0	0	0	0	0	0	0	0	0	0	0	0	0	0	0	0	0	0	0	0	0	0	0	0	0
0	0	0	0	0	0	0	0	0	0	0	0	0	0	0	0	0	0	0	0	0	0	0	0	0	0	0	0	0	0	0
0	0	0	0	0	0	0	0	0	0	0	0	0	0	0	0	0	0	0	0	0	0	0	0	0	0	0	0	0	0	0
0	0	0	0	0	0	0	0	0	0	0	0	0	0	0	0	0	0	0	0	0	0	0	0	0	0	0	0	0	0	0
0	0	0	0	0	0	0	0	0	0	0	0	0	0	0	0	0	0	0	0	0	0	0	0	0	0	0	0	0	0	0
0	0	0	0	0	0	0	0	0	0	0	0	0	0	0	0	0	0	0	0	0	0	0	0	0	0	0	0	0	0	0
0	0	0	0	0	0	0	0	0	0	0	0	0	0	0	0	0	0	0	0	0	0	0	0	0	0	0	0	0	0	0
0	0	0	0	0	0	0	0	0	0	0	0	0	0	0	0	0	0	0	0	0	0	0	0	0	0	0	0	0	0	0
0	0	0	0	0	0	0	0	0	0	0	0	0	0	0	0	0	0	0	0	0	0	0	0	0	0	0	0	0	0	0
0	0	0	0	0	0	0	0	0	0	0	0	0	0	0	0	0	0	0	0	0	0	0	0	0	0	0	0	0	0	0
0	0	0	0	0	0	0	0	0	0	0	0	0	0	0	0	0	0	0	0	0	0	0	0	0	0	0	0	0	0	0
0	0	0	0	0	0	0	0	0	0	0	0	0	0	0	0	0	0	0	0	0	0	0	0	0	0	0	0	0	0	0
0	0	0	0	0	0	0	0	0	0	0	0	0	0	0	0	0	0	0	0	0	0	0	0	0	0	0	0	0	0	0
0	0	0	0	0	0	0	0	0	0	0	0	0	0	0	0	0	0	0	0	0	0	0	0	0	0	0	0	0	0	0
0	0	0	0	0	0	0	0	0	0	0	0	0	0	0	0	0	0	0	0	0	0	0	0	0	0	0	0	0	0	0
0	0	0	0	0	0	0	0	0	0	0	0	0	0	0	0	0	0	0	0	0	0	0	0	0	0	0	0	0	0	0
0	0	0	0	0	0	0	0	0	0	0	0	0	0	0	0	0	0	0	0	0	0	0	0	0	0	0	0	0	0	0
0	0	0	0	0	0	0	0	0	0	0	0	0	0	0	0	0	0	0	0	0	0	0	0	0	0	0	0	0	0	0
0	0	0	0	0	0	0	0	0	0	0	0	0	0	0	0	0	0	0	0	0	0	0	0	0	0	0	0	0	0	0
0	0	0	0	0	0	0	0	0	0	0	0	0	0	0	0	0	0	0	0	0	0	0	0	0	0	0	0	0	0	0
0	0	0	0	0	0	0	0	0	0	0	0	0	0	0	0	0	0	0	0	0	0	0	0	0	0	0	0	0	0	0
0	0	0	0	0	0	0	0	0	0	0	0	0	0	0	0	0	0	0	0	0	0	0	0	0	0	0	0	0	0	0
0	0	0	0	0	0	0	0	0	0	0	0	0	0	0	0	0	0	0	0	0	0	0	0	0	0	0	0	0	0	0
0	0	0	0	0	0	0	0	0	0	0	0	0	0	0	0	0	0	0	0	0	0	0	0	0	0	0	0	0	0	0
0	0	0	0	0	0	0	0	0	0	0	0	0	0	0	0	0	0	0	0	0	0	0	0	0	0	0	0	0	0	0
0	0	0	0	0	0	0	0	0	0	0	0	0	0	0	0	0	0	0	0	0	0	0	0	0	0	0	0	0	0	0
0	0	0	0	0	0	0	0	0	0	0	0	0	0	0	0	0	0	0	0	0	0	0	0	0	0	0	0	0	0	0
0	0	0	0	0	0	0	0	0	0	0	0	0	0	0	0	0	0	0	0	0	0	0	0	0	0	0	0	0	0	0
0	0	0	0	0	0	0	0	0	0	0	0	0	0	0	0	0	0	0	0	0	0	0	0	0	0	0	0	0	0	0
0	0	0	0	0	0	0	0	0	0	0	0	0	0	0	0	0	0	0	0	0	0	0	0	0	0	0	0	0	0	0
0	0	0	0	0	0	0	0	0	0	0	0	0	0	0	0	0	0	0	0	0	0	0	0	0	0	0	0	0	0	0
0	0	0	0	0	0	0	0	0	0	0	0	0	0	0	0	0	0	0	0	0	0	0	0	0	0	0	0	0	0	0
0	0	0	0	0	0	0	0	0	0	0	0	0	0	0	0	0	0	0	0	0	0	0	0	0	0	0	0	0	0	0
0	0	0	0	0	0	0	0	0	0	0	0	0	0	0	0	0	0	0	0	0	0	0	0	0	0	0	0	0	0	0
0	0	0	0	0	0	0	0	0	0	0	0	0	0	0	0	0	0	0	0	0	0	0	0	0	0	0	0	0	0	0
0	0	0	0	0	0	0	0	0	0	0	0	0	0	0	0	0	0	0	0	0	0	0	0	0	0	0	0	0	0	0
0	0	0	0	0	0	0	0	0	0	0	0	0	0	0	0	0	0	0	0	0	0	0	0	0	0	0	0	0	0	0
0	0	0	0	0	0	0	0	0	0	0	0	0	0	0	0	0	0	0	0	0	0	0	0	0	0	0	0	0	0	0
0	0	0	0	0	0	0	0	0	0	0	0	0	0	0	0	0	0	0	0	0	0	0	0	0	0	0	0	0	0	0
0	0	0	0	0	0	0	0	0	0	0	0	0	0	0	0	0	0	0	0	0	0	0	0	0	0	0	0	0	0	0
0	0	0	0	0	0	0	0	0	0	0	0	0	0	0	0	0	0	0	0	0	0	0	0	0	0	0	0	0	0	0
0	0	0	0	0	0	0	0	0	0	0	0	0	0	0	0	0	0	0	0	0	0	0	0	0	0	0	0	0	0	0
0	0	0	0	0	0	0	0	0	0	0	0	0	0	0	0	0	0	0	0	0	0	0	0	0	0	0	0	0	0	0
0	0	0	0	0	0	0	0	0	0	0	0	0	0	0	0	0	0	0	0	0	0	0	0	0	0	0	0	0	0	0
0	0	0	0	0	0	0	0	0	0	0	0	0	0	0	0	0	0	0	0	0	0	0	0	0	0	0	0	0	0	0
0	0	0	0	0	0	0	0	0	0	0	0	0	0	0	0	0	0	0	0	0	0	0	0	0	0	0	0	0	0	0
0	0	0	0	0	0	0	0	0	0	0	0	0	0	0	0	0	0	0	0	0	0	0	0	0	0	0	0	0	0	0
0	0	0	0	0	0	0	0	0	0	0	0	0	0	0	0	0	0	0	0	0	0	0	0	0	0	0	0	0	0	0
0	0	0	0	0	0	0	0	0	0	0	0	0	0	0	0	0	0	0	0	0	0	0	0	0	0	0	0	0	0	0
0	0	0	0	0	0	0	0	0	0	0	0	0	0	0	0	0	0	0	0	0	0	0	0	0	0	0	0	0	0	0
0	0	0	0	0	0	0	0	0	0	0	0	0	0	0	0	0	0	0	0	0	0	0	0	0	0	0	0	0	0	0
0	0	0	0	0	0	0	0	0	0	0	0	0	0	0	0	0	0	0	0	0	0	0	0	0	0	0	0	0	0	0
0	0	0	0	0	0	0	0	0	0	0	0	0	0	0	0	0	0	0	0	0	0	0	0	0	0	0	0	0	0	0
0	0	0	0	0	0	0	0	0	0	0	0	0	0	0	0	0	0	0	0	0	0	0	0	0	0	0	0	0	0	0
0	0	0	0	0	0	0	0	0	0	0	0	0	0	0	0	0	0	0	0	0	0	0	0	0	0	0	0	0	0	0
0	0	0	0	0	0	0	0	0	0	0	0	0	0	0	0	0	0	0	0	0	0	0	0	0	0	0	0	0	0	0
0	0	0	0	0	0	0	0	0	0	0	0	0	0	0	0	0	0	0	0	0	0	0	0	0	0	0	0	0	0	0
0	0	0	0	0	0	0	0	0	0	0	0	0	0	0	0	0	0	0	0	0	0	0	0	0	0	0	0	0	0	0
0	0	0	0	0	0	0	0	0	0	0	0	0	0	0	0	0	0	0	0	0	0	0	0	0	0	0	0	0	0	0
0	0	0	0	0	0	0	0	0	0	0	0	0	0	0	0	0	0	0	0	0	0	0	0	0	0	0	0	0	0	0
0	0	0	0	0	0	0	0	0	0	0	0	0	0	0	0	0	0	0	0	0	0	0	0	0	0	0	0	0	0	0
0	0	0	0	0	0	0	0	0	0	0	0	0	0	0	0	0	0	0	0	0	0	0	0	0	0	0	0	0	0	0
0	0	0	0	0	0	0	0	0	0	0	0	0	0	0	0	0	0	0	0	0	0	0	0	0	0	0	0	0	0	0
0	0	0	0	0	0	0	0	0	0	0	0	0	0	0	0	0	0	0	0	0	0	0	0	0	0	0	0	0	0	0
0	0	0	0	0	0	0	0	0	0	0	0	0	0	0	0	0	0	0	0	0	0	0	0	0	0	0	0	0	0	0
0	0	0	0	0	0	0	0	0	0	0	0	0	0	0	0	0	0	0	0	0	0	0	0	0	0	0	0	0	0	0
0	0	0	0	0	0	0	0	0	0	0	0	0	0	0	0	0	0	0	0	0	0	0	0	0	0	0	0	0	0	0
0	0	0	0	0	0	0	0	0	0	0	0	0	0	0	0	0	0	0	0	0	0	0	0	0	0	0	0	0	0	0
0	0	0	0	0	0	0	0	0	0	0	0	0	0	0	0	0	0	0	0	0	0	0	0	0	0	0	0	0	0	0
0	0	0	0	0	0	0	0	0	0	0	0	0	0	0	0	0	0	0	0	0	0	0	0	0	0	0	0	0	0	0
0	0	0	0	0	0	0	0	0	0	0	0	0	0	0	0	0	0	0	0	0	0	0	0	0	0	0	0	0	0	0
0	0	0	0	0	0	0	0	0	0	0	0	0	0	0	0	0	0	0	0	0	0	0	0	0	0	0	0	0	0	0
0	0	0	0	0	0	0	0	0	0	0	0	0	0	0	0	0	0	0	0	0	0	0	0	0	0	0	0	0	0	0
0	0	0	0	0	0	0	0	0	0	0	0	0	0	0	0	0	0	0	0	0	0	0	0	0	0	0	0	0	0	0
0	0	0	0	0	0	0	0	0	0	0	0	0	0	0	0	0	0	0	0	0	0	0	0	0	0	0	0	0	0	0
0	0	0	0	0	0	0	0	0	0	0	0	0	0	0	0	0	0	0	0	0	0	0	0	0	0	0	0	0	0	0
0	0	0	0	0	0	0	0	0	0	0	0	0	0	0	0	0	0	0	0	0	0	0	0	0	0	0	0	0	0	0
0	0	0	0	0	0	0	0	0	0	0	0	0	0	0	0	0	0	0	0	0	0	0	0	0	0	0	0	0	0	0
0	0	0	0	0	0	0	0	0	0	0	0	0	0	0	0	0	0	0	0	0	0	0	0	0	0	0	0	0	0	0
0	0	0	0	0	0	0	0	0	0	0	0	0	0	0	0	0	0	0	0	0	0	0	0	0	0	0	0	0	0	0
0	0	0	0	0	0	0	0	0	0	0	0	0	0	0	0	0	0	0	0	0	0	0	0	0	0	0	0	0	0	0
0	0	0	0	0	0	0	0	0	0	0	0	0	0	0	0	0	0	0	0	0	0	0	0	0	0	0	0	0	0	0
0	0	0	0	0	0	0	0	0	0	0	0	0	0	0	0	0	0	0	0	0	0	0	0	0	0	0	0	0	0	0
0	0	0	0	0	0	0	0	0	0	0	0	0	0	0	0	0	0	0	0	0	0	0	0	0	0	0	0	0	0	0
0	0	0	0	0	0	0	0	0	0	0	0	0	0	0	0	0	0	0	0	0	0	0	0	0	0	0	0	0	0	0
0	0	0	0	0	0	0	0	0	0	0	0	0	0	0	0	0	0	0	0	0	0	0	0	0	0	0	0	0	0	0
0	0	0	0	0	0	0	0	0	0	0	0	0	0	0	0	0	0	0	0	0	0	0	0	0	0	0	0	0	0	0
0	0	0	0	0	0	0	0	0	0	0	0	0	0	0	0	0	0	0	0	0	0	0	0	0	0	0	0	0	0	0
0	0	0	0	0	0	0	0	0	0	0	0	0	0	0	0	0	0	0	0	0	0	0	0	0	0	0	0	0	0	0
0	0	0	0	0	0	0	0	0	0	0	0	0	0	0	0	0	0	0	0	0	0	0	0	0	0	0	0	0	0	0
0	0	0	0	0	0	0	0	0	0	0	0	0	0	0	0	0	0	0	0	0	0	0	0	0	0	0	0	0	0	0
0	0	0	0	0	0	0	0	0	0	0	0	0	0	0	0	0	0	0	0	0	0	0	0	0	0	0	0	0	0	0
0	0	0	0	0	0	0	0	0	0	0	0	0	0	0	0	0	0	0	0	0	0	0	0	0	0	0	0	0	0	0
0	0	0	0	0	0	0	0	0	0	0	0	0	0	0	0	0	0	0	0	0	0	0	0	0	0	0	0	0	0	0
0	0	0	0	0	0	0	0	0	0	0	0	0	0	0	0	0	0	0	0	0	0	0	0	0	0	0	0	0	0	0
0	0	0	0	0	0	0	0	0	0	0	0	0	0	0	0	0	0	0	0	0	0	0	0	0	0	0	0	0	0	0
0	0	0	0	0	0	0	0	0	0	0	0	0	0	0	0	0	0	0	0	0	0	0	0	0	0	0	0	0	0	0
0	0	0	0	0	0	0	0	0	0	0	0	0	0	0	0	0	0	0	0	0	0	0	0	0	0	0	0	0	0	0
0	0	0	0	0	0	0	0	0	0	0	0	0	0	0	0	0	0	0	0	0	0	0	0	0	0	0	0	0	0	0
0	0	0	0	0	0	0	0	0	0	0	0	0	0	0	0	0	0	0	0	0	0	0	0	0	0	0	0	0	0	0
0	0	0	0	0	0	0	0	0	0	0	0	0	0	0	0	0	0	0	0	0	0	0	0	0	0	0	0	0	0	0
0	0	0	0	0	0	0	0	0	0	0	0	0	0	0	0	0	0	0	0	0	0	0	0	0	0	0	0	0	0	0
0	0	0	0	0	0	0	0	0	0	0	0	0	0	0	0	0	0	0	0	0	0	0	0	0	0	0	0	0	0	0
0	0	0	0	0	0	0	0	0	0	0	0	0	0	0	0	0	0	0	0	0	0	0	0	0	0	0	0	0	0	0
0	0	0	0	0	0	0	0	0	0	0	0	0	0	0	0	0	0	0	0	0	0	0	0	0	0	0	0	0	0	0
0	0	0	0	0	0	0	0	0	0	0	0	0	0	0	0	0	0	0	0	0	0	0	0	0	0	0	0	0	0	0
0	0	0	0	0	0	0	0	0	0	0	0	0	0	0	0	0	0	0	0	0	0	0	0	0	0	0	0	0	0	0
0	0	0	0	0	0	0	0	0	0	0	0	0	0	0	0	0	0	0	0	0	0	0	0	0	0	0	0	0	0	0
0	0	0	0	0	0	0	0	0	0	0	0	0	0	0	0	0	0	0	0	0	0	0	0	0	0	0	0	0	0	0
0	0	0	0	0	0	0	0	0	0	0	0	0	0	0	0	0	0	0	0	0	0	0	0	0	0	0	0	0	0	0
0	0	0	0	0	0	0	0	0	0	0	0	0	0	0	0	0	0	0	0	0	0	0	0	0	0	0	0	0	0	0
0	0	0	0	0	0	0	0	0	0	0	0	0	0	0	0	0	0	0	0	0	0	0	0	0	0	0	0	0	0	0
0	0	0	0	0	0	0	0	0	0	0	0	0	0	0	0	0	0	0	0	0	0	0	0	0	0	0	0	0	0	0
0	0	0	0	0	0	0	0	0	0	0	0	0	0	0	0	0	0	0	0	0	0	0	0	0	0	0	0	0	0	0
0	0	0	0	0	0	0	0	0	0	0	0	0	0	0	0	0	0	0	0	0	0	0	0	0	0	0	0	0	0	0
0	0	0	0	0	0	0	0	0	0	0	0	0	0	0	0	0	0	0	0	0	0	0	0	0	0	0	0	0	0	0
0	0	0	0	0	0	0	0	0	0	0	0	0	0	0	0	0	0	0	0	0	0	0	0	0	0	0	0	0	0	0
0	0	0	0	0	0	0	0	0	0	0	0	0	0	0	0	0	0	0	0	0	0	0	0	0	0	0	0	0	0	0
0	0	0	0	0	0	0	0	0	0	0	0	0	0	0	0	0	0	0	0	0	0	0	0	0	0	0	0	0	0	0
0	0	0	0	0	0	0	0	0	0	0	0	0	0	0	0	0	0	0	0	0	0	0	0	0	0	0	0	0	0	0
0	0	0	0	0	0	0	0	0	0	0	0	0	0	0	0	0	0	0	0	0	0	0	0	0	0	0	0	0	0	0
0	0	0	0	0	0	0	0	0	0	0	0	0	0	0	0	0	0	0	0	0	0	0	0	0	0	0	0	0	0	0
0	0	0	0	0	0	0	0	0	0	0	0	0	0	0	0	0	0	0	0	0	0	0	0	0	0	0	0	0	0	0
0	0	0	0	0	0	0	0	0	0	0	0	0	0	0	0	0	0	0	0	0	0	0	0	0	0	0	0	0	0	0
0	0	0	0	0	0	0	0	0	0	0	0	0	0	0	0	0	0	0	0	0	0	0	0	0	0	0	0	0	0	0
0	0	0	0	0	0	0	0	0	0	0	0	0	0	0	0	0	0	0	0	0	0	0	0	0	0	0	0	0	0	0
0	0	0	0	0	0	0	0	0	0	0	0	0	0	0	0	0	0	0	0	0	0	0	0	0	0	0	0	0	0	0
0	0	0	0	0	0	0	0	0	0	0	0	0	0	0	0	0	0	0	0	0	0	0	0	0	0	0	0	0	0	0
0	0	0	0	0	0	0	0	0	0	0	0	0	0	0	0	0	0	0	0	0	0	0	0	0	0	0	0	0	0	0
0	0	0	0	0	0	0	0	0	0	0	0	0	0	0	0	0	0	0	0	0	0	0	0	0	0	0	0	0	0	0
0	0	0	0	0	0	0	0	0	0	0	0	0	0	0	0	0	0	0	0	0	0	0	0	0	0	0	0	0	0	0
0	0	0	0	0	0	0	0	0	0	0	0	0	0	0	0	0	0	0	0	0	0	0	0	0	0	0	0	0	0	0
0	0	0	0	0	0	0	0	0	0	0	0	0	0	0	0	0	0	0	0	0	0	0	0	0	0	0	0	0	0	0
0	0	0	0	0	0	0	0	0	0	0	0	0	0	0	0	0	0	0	0	0	0	0	0	0	0	0	0	0	0	0
0	0	0	0	0	0	0	0	0	0	0	0	0	0	0	0	0	0	0	0	0	0	0	0	0	0	0	0	0	0	0
0	0	0	0	0	0	0	0	0	0	0	0	0	0	0	0	0	0	0	0	0	0	0	0	0	0	0	0	0	0	0
0	0	0	0	0	0	0	0	0	0	0	0	0	0	0	0	0	0	0	0	0	0	0	0	0	0	0	0	0	0	0
0	0	0	0	0	0	0	0	0	0	0	0	0	0	0	0	0	0	0	0	0	0	0	0	0	0	0	0	0	0	0
0	0	0	0	0	0	0	0	0	0	0	0	0	0	0	0	0	0	0	0	0	0	0	0	0	0	0	0	0	0	0
0	0	0	0	0	0	0	0	0	0	0	0	0	0	0	0	0	0	0	0	0	0	0	0	0	0	0	0	0	0	0
0	0	0	0	0	0	0	0	0	0	0	0	0	0	0	0	0	0	0	0	0	0	0	0	0	0	0	0	0	0	0
0	0	0	0	0	0	0	0	0	0	0	0	0	0	0	0	0	0	0	0	0	0	0	0	0	0	0	0	0	0	0
0	0	0	0	0	0	0	0	0	0	0	0	0	0	0	0	0	0	0	0	0	0	0	0	0	0	0	0	0	0	0
0	0	0	0	0	0	0	0	0	0	0	0	0	0	0	0	0	0	0	0	0	0	0	0	0	0	0	0	0	0	0
0	0	0	0	0	0	0	0	0	0	0	0	0	0	0	0	0	0	0	0	0	0	0	0	0	0	0	0	0	0	0
0	0	0	0	0	0	0	0	0	0	0	0	0	0	0	0	0	0	0	0	0	0	0	0	0	0	0	0	0	0	0
0	0	0	0	0	0	0	0	0	0	0	0	0	0	0	0	0	0	0	0	0	0	0	0	0	0	0	0	0	0	0
0	0	0	0	0	0	0	0	0	0	0	0	0	0	0	0	0	0	0	0	0	0	0	0	0	0	0	0	0	0	0
0	0	0	0	0	0	0	0	0	0	0	0	0	0	0	0	0	0	0	0	0	0	0	0	0	0	0	0	0	0	0
0	0	0	0	0	0	0	0	0	0	0	0	0	0	0	0	0	0	0	0	0	0	0	0	0	0	0	0	0	0	0
0	0	0	0	0	0	0	0	0	0	0	0	0	0	0	0	0	0	0	0	0	0	0	0	0	0	0	0	0	0	0
0	0	0	0	0	0	0	0	0	0	0	0	0	0	0	0	0	0	0	0	0	0	0	0	0	0	0	0	0	0	0
0	0	0	0	0	0	0	0	0	0	0	0	0	0	0	0	0	0	0	0	0	0	0	0	0	0	0	0	0	0	0
0	0	0	0	0	0	0	0	0	0	0	0	0	0	0	0	0	0	0	0	0	0	0	0	0	0	0	0	0	0	0
0	0	0	0	0	0	0	0	0	0	0	0	0	0	0	0	0	0	0	0	0	0	0	0	0	0	0	0	0	0	0
0	0	0	0	0	0	0	0	0	0	0	0	0	0	0	0	0	0	0	0	0	0	0	0	0	0	0	0	0	0	0
0	0	0	0	0	0	0	0	0	0	0	0	0	0	0	0	0	0	0	0	0	0	0	0	0	0	0	0	0	0	0
0	0	0	0	0	0	0	0	0	0	0	0	0	0	0	0	0	0	0	0	0	0	0	0	0	0	0	0	0	0	0
0	0	0	0	0	0	0	0	0	0	0	0	0	0	0	0	0	0	0	0	0	0	0	0	0	0	0	0	0	0	0
0	0	0	0	0	0	0	0	0	0	0	0	0	0	0	0	0	0	0	0	0	0	0	0	0	0	0	0	0	0	0
0	0	0	0	0	0	0	0	0	0	0	0	0	0	0	0	0	0	0	0	0	0	0	0	0	0	0	0	0	0	0
0	0	0	0	0	0	0	0	0	0	0	0	0	0	0	0	0	0	0	0	0	0	0	0	0	0	0	0	0	0	0
0	0	0	0	0	0	0	0	0	0	0	0	0	0	0	0	0	0	0	0	0	0	0	0	0	0	0	0	0	0	0
0	0	0	0	0	0	0	0	0	0	0	0	0	0	0	0	0	0	0	0	0	0	0	0	0	0	0	0	0	0	0
0	0	0	0	0	0	0	0	0	0	0	0	0	0	0	0	0	0	0	0	0	0	0	0	0	0	0	0	0	0	0
0	0	0	0	0	0	0	0	0	0	0	0	0	0	0	0	0	0	0	0	0	0	0	0	0	0	0	0	0	0	0
0	0	0	0	0	0	0	0	0	0	0	0	0	0	0	0	0	0	0	0	0	0	0	0	0	0	0	0	0	0	0
0	0	0	0	0	0	0	0	0	0	0	0	0	0	0	0	0	0	0	0	0	0	0	0	0	0	0	0	0	0	0
0	0	0	0	0	0	0	0	0	0	0	0	0	0	0	0	0	0	0	0	0	0	0	0	0	0	0	0	0	0	0
0	0	0	0	0	0	0	0	0	0	0	0	0	0	0	0	0	0	0	0	0	0	0	0	0	0	0	0	0	0	0
0	0	0	0	0	0	0	0	0	0	0	0	0	0	0	0	0	0	0	0	0	0	0	0	0	0	0	0	0	0	0
0	0	0	0	0	0	0	0	0	0	0	0	0	0	0	0	0	0	0	0	0	0	0	0	0	0	0	0	0	0	0
0	0	0	0	0	0	0	0	0	0	0	0	0	0	0	0	0	0	0	0	0	0	0	0	0	0	0	0	0	0	0
0	0	0	0	0	0	0	0	0	0	0	0	0	0	0	0	0	0	0	0	0	0	0	0	0	0	0	0	0	0	0
0	0	0	0	0	0	0	0	0	0	0	0	0	0	0	0	0	0	0	0	0	0	0	0	0	0	0	0	0	0	0
0	0	0	0	0	0	0	0	0	0	0	0	0	0	0	0	0	0	0	0	0	0	0	0	0	0	0	0	0	0	0
0	0	0	0	0	0	0	0	0	0	0	0	0	0	0	0	0	0	0	0	0	0	0	0	0	0	0	0	0	0	0
0	0	0	0	0	0	0	0	0	0	0	0	0	0	0	0	0	0	0	0	0	0	0	0	0	0	0	0	0	0	0
0	0	0	0	0	0	0	0	0	0	0	0	0	0	0	0	0	0	0	0	0	0	0	0	0	0	0	0	0	0	0
0	0	0	0	0	0	0	0	0	0	0	0	0	0	0	0	0	0	0	0	0	0	0	0	0	0	0	0	0	0	0
0	0	0	0	0	0	0	0	0	0	0	0	0	0	0	0	0	0	0	0	0	0	0	0	0	0	0	0	0	0	0
0	0	0	0	0	0	0	0	0	0	0	0	0	0	0	0	0	0	0	0	0	0	0	0	0	0	0	0	0	0	0
0	0	0	0	0	0	0	0	0	0	0	0	0	0	0	0	0	0	0	0	0	0	0	0	0	0	0	0	0	0	0
0	0	0	0	0	0	0	0	0	0	0	0	0	0	0	0	0	0	0	0	0	0	0	0	0	0	0	0	0	0	0
0	0	0	0	0	0	0	0	0	0	0	0	0	0	0	0	0	0	0	0	0	0	0	0	0	0	0	0	0	0	0
0	0	0	0	0	0	0	0	0	0	0	0	0	0	0	0	0	0	0	0	0	0	0	0	0	0	0	0	0	0	0
0	0	0	0	0	0	0	0	0	0	0	0	0	0	0	0	0	0	0	0	0	0	0	0	0	0	0	0	0	0	0
0	0	0	0	0	0	0	0	0	0	0	0	0	0	0	0	0	0	0	0	0	0	0	0	0	0	0	0	0	0	0
0	0	0	0	0	0	0	0	0	0	0	0	0	0	0	0	0	0	0	0	0	0	0	0	0	0	0	0	0	0	0
0	0	0	0	0	0	0	0	0	0	0	0	0	0	0	0	0	0	0	0	0	0	0	0	0	0	0	0	0	0	0
0	0	0	0	0	0	0	0	0	0	0	0	0	0	0	0	0	0	0	0	0	0	0	0	0	0	0	0	0	0	0
0	0	0	0	0	0	0	0	0	0	0	0	0	0	0	0	0	0	0	0	0	0	0	0	0	0	0	0	0	0	0
0	0	0	0	0	0	0	0	0	0	0	0	0	0	0	0	0	0	0	0	0	0	0	0	0	0	0	0	0	0	0
0	0	0	0	0	0	0	0	0	0	0	0	0	0	0	0	0	0	0	0	0	0	0	0	0	0	0	0	0	0	0
0	0	0	0	0	0	0	0	0	0	0	0	0	0	0	0	0	0	0	0	0	0	0	0	0	0	0	0	0	0	0
0	0	0	0	0	0	0	0	0	0	0	0	0	0	0	0	0	0	0	0	0	0	0	0	0	0	0	0	0	0	0
0	0	0	0	0	0	0	0	0	0	0	0	0	0	0	0	0	0	0	0	0	0	0	0	0	0	0	0	0	0	0
0	0	0	0	0	0	0	0	0	0	0	0	0	0	0	0	0	0	0	0	0	0	0	0	0	0	0	0	0	0	0
0	0	0	0	0	0	0	0	0	0	0	0	0	0	0	0	0	0	0	0	0	0	0	0	0	0	0	0	0	0	0
0	0	0	0	0	0	0	0	0	0	0	0	0	0	0	0	0	0	0	0	0	0	0	0	0	0	0	0	0	0	0
0	0	0	0	0	0	0	0	0	0	0	0	0	0	0	0	0	0	0	0	0	0	0	0	0	0	0	0	0	0	0
0	0	0	0	0	0	0	0	0	0	0	0	0	0	0	0	0	0	0	0	0	0	0	0	0	0	0	0	0	0	0
0	0	0	0	0	0	0	0	0	0	0	0	0	0	0	0	0	0	0	0	0	0	0	0	0	0	0	0	0	0	0
0	0	0	0	0	0	0	0	0	0	0	0	0	0	0	0	0	0	0	0	0	0	0	0	0	0	0	0	0	0	0
0	0	0	0	0	0	0	0	0	0	0	0	0	0	0	0	0	0	0	0	0	0	0	0	0	0	0	0	0	0	0
0	0	0	0	0	0	0	0	0	0	0	0	0	0	0	0	0	0	0	0	0	0	0	0	0	0	0	0	0	0	0
0	0	0	0	0	0	0	0	0	0	0	0	0	0	0	0	0	0	0	0	0	0	0	0	0	0	0	0	0	0	0
0	0	0	0	0	0	0	0	0	0	0	0	0	0	0	0	0	0	0	0	0	0	0	0	0	0	0	0	0	0	0
0	0	0	0	0	0	0	0	0	0	0	0	0	0	0	0	0	0	0	0	0	0	0	0	0	0	0	0	0	0	0
0	0	0	0	0	0	0	0	0	0	0	0	0	0	0	0	0	0	0	0	0	0	0	0	0	0	0	0	0	0	0
0	0	0	0	0	0	0	0	0	0	0	0	0	0	0	0	0	0	0	0	0	0	0	0	0	0	0	0	0	0	0
0	0	0	0	0	0	0	0	0	0	0	0	0	0	0	0	0	0	0	0	0	0	0	0	0	0	0	0	0	0	0
0	0	0	0	0	0	0	0	0	0	0	0	0	0	0	0	0	0	0	0	0	0	0	0	0	0	0	0	0	0	0
0	0	0	0	0	0	0	0	0	0	0	0	0	0	0	0	0	0	0	0	0	0	0	0	0	0	0	0	0	0	0
0	0	0	0	0	0	0	0	0	0	0	0	0	0	0	0	0	0	0	0	0	0	0	0	0	0	0	0	0	0	0
0	0	0	0	0	0	0	0	0	0	0	0	0	0	0	0	0	0	0	0	0	0	0	0	0	0	0	0	0	0	0
0	0	0	0	0	0	0	0	0	0	0	0	0	0	0	0	0	0	0	0	0	0	0	0	0	0	0	0	0	0	0
0	0	0	0	0	0	0	0	0	0	0	0	0	0	0	0	0	0	0	0	0	0	0	0	0	0	0	0	0	0	0
0	0	0	0	0	0	0	0	0	0	0	0	0	0	0	0	0	0	0	0	0	0	0	0	0	0	0	0	0	0	0
0	0	0	0	0	0	0	0	0	0	0	0	0	0	0	0	0	0	0	0	0	0	0	0	0	0	0	0	0	0	0
0	0	0	0	0	0	0	0	0	0	0	0	0	0	0	0	0	0	0	0	0	0	0	0	0	0	0	0	0	0	0
0	0	0	0	0	0	0	0	0	0	0	0	0	0	0	0	0	0	0	0	0	0	0	0	0	0	0	0	0	0	0
0	0	0	0	0	0	0	0	0	0	0	0	0	0	0	0	0	0	0	0	0	0	0	0	0	0	0	0	0	0	0
0	0	0	0	0	0	0	0	0	0	0	0	0	0	0	0	0	0	0	0	0	0	0	0	0	0	0	0	0	0	0
0	0	0	0	0	0	0	0	0	0	0	0	0	0	0	0	0	0	0	0	0	0	0	0	0	0	0	0	0	0	0
0	0	0	0	0	0	0	0	0	0	0	0	0	0	0	0	0	0	0	0	0	0	0	0	0	0	0	0	0	0	0
0	0	0	0	0	0	0	0	0	0	0	0	0	0	0	0	0	0	0	0	0	0	0	0	0	0	0	0	0	0	0
0	0	0	0	0	0	0	0	0	0	0	0	0	0	0	0	0	0	0	0	0	0	0	0	0	0	0	0	0	0	0
0	0	0	0	0	0	0	0	0	0	0	0	0	0	0	0	0	0	0	0	0	0	0	0	0	0	0	0	0	0	0
0	0	0	0	0	0	0	0	0	0	0	0	0	0	0	0	0	0	0	0	0	0	0	0	0	0	0	0	0	0	0
0	0	0	0	0	0	0	0	0	0	0	0	0	0	0	0	0	0	0	0	0	0	0	0	0	0	0	0	0	0	0
0	0	0	0	0	0	0	0	0	0	0	0	0	0	0	0	0	0	0	0	0	0	0	0	0	0	0	0	0	0	0
0	0	0	0	0	0	0	0	0	0	0	0	0	0	0	0	0	0	0	0	0	0	0	0	0	0	0	0	0	0	0
0	0	0	0	0	0	0	0	0	0	0	0	0	0	0	0	0	0	0	0	0	0	0	0	0	0	0	0	0	0	0
0	0	0	0	0	0	0	0	0	0	0	0	0	0	0	0	0	0	0	0	0	0	0	0	0	0	0	0	0	0	0
0	0	0	0	0	0	0	0	0	0	0	0	0	0	0	0	0	0	0	0	0	0	0	0	0	0	0	0	0	0	0
0	0	0	0	0	0	0	0	0	0	0	0	0	0	0	0	0	0	0	0	0	0	0	0	0	0	0	0	0	0	0
0	0	0	0	0	0	0	0	0	0	0	0	0	0	0	0	0	0	0	0	0	0	0	0	0	0	0	0	0	0	0
0	0	0	0	0	0	0	0	0	0	0	0	0	0	0	0	0	0	0	0	0	0	0	0	0	0	0	0	0	0	0
0	0	0	0	0	0	0	0	0	0	0	0	0	0	0	0	0	0	0	0	0	0	0	0	0	0	0	0	0	0	0
0	0	0	0	0	0	0	0	0	0	0	0	0	0	0	0	0	0	0	0	0	0	0	0	0	0	0	0	0	0	0
0	0	0	0	0	0	0	0	0	0	0	0	0	0	0	0	0	0	0	0	0	0	0	0	0	0	0	0	0	0	0
0	0	0	0	0	0	0	0	0	0	0	0	0	0	0	0	0	0	0	0	0	0	0	0	0	0	0	0	0	0	0
0	0	0	0	0	0	0	0	0	0	0	0	0	0	0	0	0	0	0	0	0	0	0	0	0	0	0	0	0	0	0
0	0	0	0	0	0	0	0	0	0	0	0	0	0	0	0	0	0	0	0	0	0	0	0	0	0	0	0	0	0	0
0	0	0	0	0	0	0	0	0	0	0	0	0	0	0	0	0	0	0	0	0	0	0	0	0	0	0	0	0	0	0
0	0	0	0	0	0	0	0	0	0	0	0	0	0	0	0	0	0	0	0	0	0	0	0	0	0	0	0	0	0	0
0	0	0	0	0	0	0	0	0	0	0	0	0	0	0	0	0	0	0	0	0	0	0	0	0	0	0	0	0	0	0
0	0	0	0	0	0	0	0	0	0	0	0	0	0	0	0	0	0	0	0	0	0	0	0	0	0	0	0	0	0	0
0	0	0	0	0	0	0	0	0	0	0	0	0	0	0	0	0	0	0	0	0	0	0	0	0	0	0	0	0	0	0
0	0	0	0	0	0	0	0	0	0	0	0	0	0	0	0	0	0	0	0	0	0	0	0	0	0	0	0	0	0	0
0	0	0	0	0	0	0	0	0	0	0	0	0	0	0	0	0	0	0	0	0	0	0	0	0	0	0	0	0	0	0
0	0	0	0	0	0	0	0	0	0	0	0	0	0	0	0	0	0	0	0	0	0	0	0	0	0	0	0	0	0	0
0	0	0	0	0	0	0	0	0	0	0	0	0	0	0	0	0	0	0	0	0	0	0	0	0	0	0	0	0	0	0
0	0	0	0	0	0	0	0	0	0	0	0	0	0	0	0	0	0	0	0	0	0	0	0	0	0	0	0	0	0	0
0	0	0	0	0	0	0	0	0	0	0	0	0	0	0	0	0	0	0	0	0	0	0	0	0	0	0	0	0	0	0
0	0	0	0	0	0	0	0	0	0	0	0	0	0	0	0	0	0	0	0	0	0	0	0	0	0	0	0	0	0	0
0	0	0	0	0	0	0	0	0	0	0	0	0	0	0	0	0	0	0	0	0	0	0	0	0	0	0	0	0	0	0
0	0	0	0	0	0	0	0	0	0	0	0	0	0	0	0	0	0	0	0	0	0	0	0	0	0	0	0	0	0	0
0	0	0	0	0	0	0	0	0	0	0	0	0	0	0	0	0	0	0	0	0	0	0	0	0	0	0	0	0	0	0
0	0	0	0	0	0	0	0	0	0	0	0	0	0	0	0	0	0	0	0	0	0	0	0	0	0	0	0	0	0	0
0	0	0	0	0	0	0	0	0	0	0	0	0	0	0	0	0	0	0	0	0	0	0	0	0	0	0	0	0	0	0
0	0	0	0	0	0	0	0	0	0	0	0	0	0	0	0	0	0	0	0	0	0	0	0	0	0	0	0	0	0	0
0	0	0	0	0	0	0	0	0	0	0	0	0	0	0	0	0	0	0	0	0	0	0	0	0	0	0	0	0	0	0
0	0	0	0	0	0	0	0	0	0	0	0	0	0	0	0	0	0	0	0	0	0	0	0	0	0	0	0	0	0	0
0	0	0	0	0	0	0	0	0	0	0	0	0	0	0	0	0	0	0	0	0	0	0	0	0	0	0	0	0	0	0
0	0	0	0	0	0	0	0	0	0	0	0	0	0	0	0	0	0	0	0	0	0	0	0	0	0	0	0	0	0	0
0	0	0	0	0	0	0	0	0	0	0	0	0	0	0	0	0	0	0	0	0	0	0	0	0	0	0	0	0	0	0
0	0	0	0	0	0	0	0	0	0	0	0	0	0	0	0	0	0	0	0	0	0	0	0	0	0	0	0	0	0	0
0	0	0	0	0	0	0	0	0	0	0	0	0	0	0	0	0	0	0	0	0	0	0	0	0	0	0	0	0	0	0
0	0	0	0	0	0	0	0	0	0	0	0	0	0	0	0	0	0	0	0	0	0	0	0	0	0	0	0	0	0	0
0	0	0	0	0	0	0	0	0	0	0	0	0	0	0	0	0	0	0	0	0	0	0	0	0	0	0	0	0	0	0
0	0	0	0	0	0	0	0	0	0	0	0	0	0	0	0	0	0	0	0	0	0	0	0	0	0	0	0	0	0	0
0	0	0	0	0	0	0	0	0	0	0	0	0	0	0	0	0	0	0	0	0	0	0	0	0	0	0	0	0	0	0
0	0	0	0	0	0	0	0	0	0	0	0	0	0	0	0	0	0	0	0	0	0	0	0	0	0	0	0	0	0	0
0	0	0	0	0	0	0	0	0	0	0	0	0	0	0	0	0	0	0	0	0	0	0	0	0	0	0	0	0	0	0
0	0	0	0	0	0	0	0	0	0	0	0	0	0	0	0	0	0	0	0	0	0	0	0	0	0	0	0	0	0	0
0	0	0	0	0	0	0	0	0	0	0	0	0	0	0	0	0	0	0	0	0	0	0	0	0	0	0	0	0	0	0
0	0	0	0	0	0	0	0	0	0	0	0	0	0	0	0	0	0	0	0	0	0	0	0	0	0	0	0	0	0	0
0	0	0	0	0	0	0	0	0	0	0	0	0	0	0	0	0	0	0	0	0	0	0	0	0	0	0	0	0	0	0
0	0	0	0	0	0	0	0	0	0	0	0	0	0	0	0	0	0	0	0	0	0	0	0	0	0	0	0	0	0	0
0	0	0	0	0	0	0	0	0	0	0	0	0	0	0	0	0	0	0	0	0	0	0	0	0	0	0	0	0	0	0
0	0	0	0	0	0	0	0	0	0	0	0	0	0	0	0	0	0	0	0	0	0	0	0	0	0	0	0	0	0	0
0	0	0	0	0	0	0	0	0	0	0	0	0	0	0	0	0	0	0	0	0	0	0	0	0	0	0	0	0	0	0
0	0	0	0	0	0	0	0	0	0	0	0	0	0	0	0	0	0	0	0	0	0	0	0	0	0	0	0	0	0	0
0	0	0	0	0	0	0	0	0	0	0	0	0	0	0	0	0	0	0	0	0	0	0	0	0	0	0	0	0	0	0
0	0	0	0	0	0	0	0	0	0	0	0	0	0	0	0	0	0	0	0	0	0	0	0	0	0	0	0	0	0	0
0	0	0	0	0	0	0	0	0	0	0	0	0	0	0	0	0	0	0	0	0	0	0	0	0	0	0	0	0	0	0
0	0	0	0	0	0	0	0	0	0	0	0	0	0	0	0	0	0	0	0	0	0	0	0	0	0	0	0	0	0	0
0	0	0	0	0	0	0	0	0	0	0	0	0	0	0	0	0	0	0	0	0	0	0	0	0	0	0	0	0	0	0
0	0	0	0	0	0	0	0	0	0	0	0	0	0	0	0	0	0	0	0	0	0	0	0	0	0	0	0	0	0	0
0	0	0	0	0	0	0	0	0	0	0	0	0	0	0	0	0	0	0	0	0	0	0	0	0	0	0	0	0	0	0
0	0	0	0	0	0	0	0	0	0	0	0	0	0	0	0	0	0	0	0	0	0	0	0	0	0	0	0	0	0	0
0	0	0	0	0	0	0	0	0	0	0	0	0	0	0	0	0	0	0	0	0	0	0	0	0	0	0	0	0	0	0
0	0	0	0	0	0	0	0	0	0	0	0	0	0	0	0	0	0	0	0	0	0	0	0	0	0	0	0	0	0	0
0	0	0	0	0	0	0	0	0	0	0	0	0	0	0	0	0	0	0	0	0	0	0	0	0	0	0	0	0	0	0
0	0	0	0	0	0	0	0	0	0	0	0	0	0	0	0	0	0	0	0	0	0	0	0	0	0	0	0	0	0	0
0	0	0	0	0	0	0	0	0	0	0	0	0	0	0	0	0	0	0	0	0	0	0	0	0	0	0	0	0	0	0
0	0	0	0	0	0	0	0	0	0	0	0	0	0	0	0	0	0	0	0	0	0	0	0	0	0	0	0	0	0	0
0	0	0	0	0	0	0	0	0	0	0	0	0	0	0	0	0	0	0	0	0	0	0	0	0	0	0	0	0	0	0
0	0	0	0	0	0	0	0	0	0	0	0	0	0	0	0	0	0	0	0	0	0	0	0	0	0	0	0	0	0	0
0	0	0	0	0	0	0	0	0	0	0	0	0	0	0	0	0	0	0	0	0	0	0	0	0	0	0	0	0	0	0
0	0	0	0	0	0	0	0	0	0	0	0	0	0	0	0	0	0	0	0	0	0	0	0	0	0	0	0	0	0	0
0	0	0	0	0	0	0	0	0	0	0	0	0	0	0	0	0	0	0	0	0	0	0	0	0	0	0	0	0	0	0
0	0	0	0	0	0	0	0	0	0	0	0	0	0	0	0	0	0	0	0	0	0	0	0	0	0	0	0	0	0	0
0	0	0	0	0	0	0	0	0	0	0	0	0	0	0	0	0	0	0	0	0	0	0	0	0	0	0	0	0	0	0
0	0	0	0	0	0	0	0	0	0	0	0	0	0	0	0	0	0	0	0	0	0	0	0	0	0	0	0	0	0	0
0	0	0	0	0	0	0	0	0	0	0	0	0	0	0	0	0	0	0	0	0	0	0	0	0	0	0	0	0	0	0
0	0	0	0	0	0	0	0	0	0	0	0	0	0	0	0	0	0	0	0	0	0	0	0	0	0	0	0	0	0	0
0	0	0	0	0	0	0	0	0	0	0	0	0	0	0	0	0	0	0	0	0	0	0	0	0	0	0	0	0	0	0
0	0	0	0	0	0	0	0	0	0	0	0	0	0	0	0	0	0	0	0	0	0	0	0	0	0	0	0	0	0	0
0	0	0	0	0	0	0	0	0	0	0	0	0	0	0	0	0	0	0	0	0	0	0	0	0	0	0	0	0	0	0
0	0	0	0	0	0	0	0	0	0	0	0	0	0	0	0	0	0	0	0	0	0	0	0	0	0	0	0	0	0	0
0	0	0	0	0	0	0	0	0	0	0	0	0	0	0	0	0	0	0	0	0	0	0	0	0	0	0	0	0	0	0
0	0	0	0	0	0	0	0	0	0	0	0	0	0	0	0	0	0	0	0	0	0	0	0	0	0	0	0	0	0	0
0	0	0	0	0	0	0	0	0	0	0	0	0	0	0	0	0	0	0	0	0	0	0	0	0	0	0	0	0	0	0
0	0	0	0	0	0	0	0	0	0	0	0	0	0	0	0	0	0	0	0	0	0	0	0	0	0	0	0	0	0	0
0	0	0	0	0	0	0	0	0	0	0	0	0	0	0	0	0	0	0	0	0	0	0	0	0	0	0	0	0	0	0
0	0	0	0	0	0	0	0	0	0	0	0	0	0	0	0	0	0	0	0	0	0	0	0	0	0	0	0	0	0	0
0	0	0	0	0	0	0	0	0	0	0	0	0	0	0	0	0	0	0	0	0	0	0	0	0	0	0	0	0	0	0
0	0	0	0	0	0	0	0	0	0	0	0	0	0	0	0	0	0	0	0	0	0	0	0	0	0	0	0	0	0	0
0	0	0	0	0	0	0	0	0	0	0	0	0	0	0	0	0	0	0	0	0	0	0	0	0	0	0	0	0	0	0
0	0	0	0	0	0	0	0	0	0	0	0	0	0	0	0	0	0	0	0	0	0	0	0	0	0	0	0	0	0	0
0	0	0	0	0	0	0	0	0	0	0	0	0	0	0	0	0	0	0	0	0	0	0	0	0	0	0	0	0	0	0
0	0	0	0	0	0	0	0	0	0	0	0	0	0	0	0	0	0	0	0	0	0	0	0	0	0	0	0	0	0	0
0	0	0	0	0	0	0	0	0	0	0	0	0	0	0	0	0	0	0	0	0	0	0	0	0	0	0	0	0	0	0
0	0	0	0	0	0	0	0	0	0	0	0	0	0	0	0	0	0	0	0	0	0	0	0	0	0	0	0	0	0	0
0	0	0	0	0	0	0	0	0	0	0	0	0	0	0	0	0	0	0	0	0	0	0	0	0	0	0	0	0	0	0
0	0	0	0	0	0	0	0	0	0	0	0	0	0	0	0	0	0	0	0	0	0	0	0	0	0	0	0	0	0	0
0	0	0	0	0	0	0	0	0	0	0	0	0	0	0	0	0	0	0	0	0	0	0	0	0	0	0	0	0	0	0
0	0	0	0	0	0	0	0	0	0	0	0	0	0	0	0	0	0	0	0	0	0	0	0	0	0	0	0	0	0	0
0	0	0	0	0	0	0	0	0	0	0	0	0	0	0	0	0	0	0	0	0	0	0	0	0	0	0	0	0	0	0
0	0	0	0	0	0	0	0	0	0	0	0	0	0	0	0	0	0	0	0	0	0	0	0	0	0	0	0	0	0	0
0	0	0	0	0	0	0	0	0	0	0	0	0	0	0	0	0	0	0	0	0	0	0	0	0	0	0	0	0	0	0
0	0	0	0	0	0	0	0	0	0	0	0	0	0	0	0	0	0	0	0	0	0	0	0	0	0	0	0	0	0	0
0	0	0	0	0	0	0	0	0	0	0	0	0	0	0	0	0	0	0	0	0	0	0	0	0	0	0	0	0	0	0
0	0	0	0	0	0	0	0	0	0	0	0	0	0	0	0	0	0	0	0	0	0	0	0	0	0	0	0	0	0	0
0	0	0	0	0	0	0	0	0	0	0	0	0	0	0	0	0	0	0	0	0	0	0	0	0	0	0	0	0	0	0
0	0	0	0	0	0	0	0	0	0	0	0	0	0	0	0	0	0	0	0	0	0	0	0	0	0	0	0	0	0	0
0	0	0	0	0	0	0	0	0	0	0	0	0	0	0	0	0	0	0	0	0	0	0	0	0	0	0	0	0	0	0
0	0	0	0	0	0	0	0	0	0	0	0	0	0	0	0	0	0	0	0	0	0	0	0	0	0	0	0	0	0	0
0	0	0	0	0	0	0	0	0	0	0	0	0	0	0	0	0	0	0	0	0	0	0	0	0	0	0	0	0	0	0
0	0	0	0	0	0	0	0	0	0	0	0	0	0	0	0	0	0	0	0	0	0	0	0	0	0	0	0	0	0	0
0	0	0	0	0	0	0	0	0	0	0	0	0	0	0	0	0	0	0	0	0	0	0	0	0	0	0	0	0	0	0
0	0	0	0	0	0	0	0	0	0	0	0	0	0	0	0	0	0	0	0	0	0	0	0	0	0	0	0	0	0	0
0	0	0	0	0	0	0	0	0	0	0	0	0	0	0	0	0	0	0	0	0	0	0	0	0	0	0	0	0	0	0
0	0	0	0	0	0	0	0	0	0	0	0	0	0	0	0	0	0	0	0	0	0	0	0	0	0	0	0	0	0	0
0	0	0	0	0	0	0	0	0	0	0	0	0	0	0	0	0	0	0	0	0	0	0	0	0	0	0	0	0	0	0
0	0	0	0	0	0	0	0	0	0	0	0	0	0	0	0	0	0	0	0	0	0	0	0	0	0	0	0	0	0	0
0	0	0	0	0	0	0	0	0	0	0	0	0	0	0	0	0	0	0	0	0	0	0	0	0	0	0	0	0	0	0
0	0	0	0	0	0	0	0	0	0	0	0	0	0	0	0	0	0	0	0	0	0	0	0	0	0	0	0	0	0	0
0	0	0	0	0	0	0	0	0	0	0	0	0	0	0	0	0	0	0	0	0	0	0	0	0	0	0	0	0	0	0
0	0	0	0	0	0	0	0	0	0	0	0	0	0	0	0	0	0	0	0	0	0	0	0	0	0	0	0	0	0	0
0	0	0	0	0	0	0	0	0	0	0	0	0	0	0	0	0	0	0	0	0	0	0	0	0	0	0	0	0	0	0
0	0	0	0	0	0	0	0	0	0	0	0	0	0	0	0	0	0	0	0	0	0	0	0	0	0	0	0	0	0	0
0	0	0	0	0	0	0	0	0	0	0	0	0	0	0	0	0	0	0	0	0	0	0	0	0	0	0	0	0	0	0
0	0	0	0	0	0	0	0	0	0	0	0	0	0	0	0	0	0	0	0	0	0	0	0	0	0	0	0	0	0	0
0	0	0	0	0	0	0	0	0	0	0	0	0	0	0	0	0	0	0	0	0	0	0	0	0	0	0	0	0	0	0
0	0	0	0	0	0	0	0	0	0	0	0	0	0	0	0	0	0	0	0	0	0	0	0	0	0	0	0	0	0	0
0	0	0	0	0	0	0	0	0	0	0	0	0	0	0	0	0	0	0	0	0	0	0	0	0	0	0	0	0	0	0
0	0	0	0	0	0	0	0	0	0	0	0	0	0	0	0	0	0	0	0	0	0	0	0	0	0	0	0	0	0	0
0	0	0	0	0	0	0	0	0	0	0	0	0	0	0	0	0	0	0	0	0	0	0	0	0	0	0	0	0	0	0
0	0	0	0	0	0	0	0	0	0	0	0	0	0	0	0	0	0	0	0	0	0	0	0	0	0	0	0	0	0	0
0	0	0	0	0	0	0	0	0	0	0	0	0	0	0	0	0	0	0	0	0	0	0	0	0	0	0	0	0	0	0
0	0	0	0	0	0	0	0	0	0	0	0	0	0	0	0	0	0	0	0	0	0	0	0	0	0	0	0	0	0	0
0	0	0	0	0	0	0	0	0	0	0	0	0	0	0	0	0	0	0	0	0	0	0	0	0	0	0	0	0	0	0
0	0	0	0	0	0	0	0	0	0	0	0	0	0	0	0	0	0	0	0	0	0	0	0	0	0	0	0	0	0	0
0	0	0	0	0	0	0	0	0	0	0	0	0	0	0	0	0	0	0	0	0	0	0	0	0	0	0	0	0	0	0
0	0	0	0	0	0	0	0	0	0	0	0	0	0	0	0	0	0	0	0	0	0	0	0	0	0	0	0	0	0	0
0	0	0	0	0	0	0	0	0	0	0	0	0	0	0	0	0	0	0	0	0	0	0	0	0	0	0	0	0	0	0
0	0	0	0	0	0	0	0	0	0	0	0	0	0	0	0	0	0	0	0	0	0	0	0	0	0	0	0	0	0	0
0	0	0	0	0	0	0	0	0	0	0	0	0	0	0	0	0	0	0	0	0	0	0	0	0	0	0	0	0	0	0
0	0	0	0	0	0	0	0	0	0	0	0	0	0	0	0	0	0	0	0	0	0	0	0	0	0	0	0	0	0	0
0	0	0	0	0	0	0	0	0	0	0	0	0	0	0	0	0	0	0	0	0	0	0	0	0	0	0	0	0	0	0
0	0	0	0	0	0	0	0	0	0	0	0	0	0	0	0	0	0	0	0	0	0	0	0	0	0	0	0	0	0	0
0	0	0	0	0	0	0	0	0	0	0	0	0	0	0	0	0	0	0	0	0	0	0	0	0	0	0	0	0	0	0
0	0	0	0	0	0	0	0	0	0	0	0	0	0	0	0	0	0	0	0	0	0	0	0	0	0	0	0	0	0	0
0	0	0	0	0	0	0	0	0	0	0	0	0	0	0	0	0	0	0	0	0	0	0	0	0	0	0	0	0	0	0
0	0	0	0	0	0	0	0	0	0	0	0	0	0	0	0	0	0	0	0	0	0	0	0	0	0	0	0	0	0	0
0	0	0	0	0	0	0	0	0	0	0	0	0	0	0	0	0	0	0	0	0	0	0	0	0	0	0	0	0	0	0
0	0	0	0	0	0	0	0	0	0	0	0	0	0	0	0	0	0	0	0	0	0	0	0	0	0	0	0	0	0	0
0	0	0	0	0	0	0	0	0	0	0	0	0	0	0	0	0	0	0	0	0	0	0	0	0	0	0	0	0	0	0
0	0	0	0	0	0	0	0	0	0	0	0	0	0	0	0	0	0	0	0	0	0	0	0	0	0	0	0	0	0	0
0	0	0	0	0	0	0	0	0	0	0	0	0	0	0	0	0	0	0	0	0	0	0	0	0	0	0	0	0	0	0
0	0	0	0	0	0	0	0	0	0	0	0	0	0	0	0	0	0	0	0	0	0	0	0	0	0	0	0	0	0	0
0	0	0	0	0	0	0	0	0	0	0	0	0	0	0	0	0	0	0	0	0	0	0	0	0	0	0	0	0	0	0
0	0	0	0	0	0	0	0	0	0	0	0	0	0	0	0	0	0	0	0	0	0	0	0	0	0	0	0	0	0	0
0	0	0	0	0	0	0	0	0	0	0	0	0	0	0	0	0	0	0	0	0	0	0	0	0	0	0	0	0	0	0
0	0	0	0	0	0	0	0	0	0	0	0	0	0	0	0	0	0	0	0	0	0	0	0	0	0	0	0	0	0	0
0	0	0	0	0	0	0	0	0	0	0	0	0	0	0	0	0	0	0	0	0	0	0	0	0	0	0	0	0	0	0
0	0	0	0	0	0	0	0	0	0	0	0	0	0	0	0	0	0	0	0	0	0	0	0	0	0	0	0	0	0	0
0	0	0	0	0	0	0	0	0	0	0	0	0	0	0	0	0	0	0	0	0	0	0	0	0	0	0	0	0	0	0
0	0	0	0	0	0	0	0	0	0	0	0	0	0	0	0	0	0	0	0	0	0	0	0	0	0	0	0	0	0	0
0	0	0	0	0	0	0	0	0	0	0	0	0	0	0	0	0	0	0	0	0	0	0	0	0	0	0	0	0	0	0
0	0	0	0	0	0	0	0	0	0	0	0	0	0	0	0	0	0	0	0	0	0	0	0	0	0	0	0	0	0	0
0	0	0	0	0	0	0	0	0	0	0	0	0	0	0	0	0	0	0	0	0	0	0	0	0	0	0	0	0	0	0
0	0	0	0	0	0	0	0	0	0	0	0	0	0	0	0	0	0	0	0	0	0	0	0	0	0	0	0	0	0	0
0	0	0	0	0	0	0	0	0	0	0	0	0	0	0	0	0	0	0	0	0	0	0	0	0	0	0	0	0	0	0
0	0	0	0	0	0	0	0	0	0	0	0	0	0	0	0	0	0	0	0	0	0	0	0	0	0	0	0	0	0	0
0	0	0	0	0	0	0	0	0	0	0	0	0	0	0	0	0	0	0	0	0	0	0	0	0	0	0	0	0	0	0
0	0	0	0	0	0	0	0	0	0	0	0	0	0	0	0	0	0	0	0	0	0	0	0	0	0	0	0	0	0	0
0	0	0	0	0	0	0	0	0	0	0	0	0	0	0	0	0	0	0	0	0	0	0	0	0	0	0	0	0	0	0
0	0	0	0	0	0	0	0	0	0	0	0	0	0	0	0	0	0	0	0	0	0	0	0	0	0	0	0	0	0	0
0	0	0	0	0	0	0	0	0	0	0	0	0	0	0	0	0	0	0	0	0	0	0	0	0	0	0	0	0	0	0
0	0	0	0	0	0	0	0	0	0	0	0	0	0	0	0	0	0	0	0	0	0	0	0	0	0	0	0	0	0	0
0	0	0	0	0	0	0	0	0	0	0	0	0	0	0	0	0	0	0	0	0	0	0	0	0	0	0	0	0	0	0
0	0	0	0	0	0	0	0	0	0	0	0	0	0	0	0	0	0	0	0	0	0	0	0	0	0	0	0	0	0	0
0	0	0	0	0	0	0	0	0	0	0	0	0	0	0	0	0	0	0	0	0	0	0	0	0	0	0	0	0	0	0
0	0	0	0	0	0	0	0	0	0	0	0	0	0	0	0	0	0	0	0	0	0	0	0	0	0	0	0	0	0	0
0	0	0	0	0	0	0	0	0	0	0	0	0	0	0	0	0	0	0	0	0	0	0	0	0	0	0	0	0	0	0
0	0	0	0	0	0	0	0	0	0	0	0	0	0	0	0	0	0	0	0	0	0	0	0	0	0	0	0	0	0	0
0	0	0	0	0	0	0	0	0	0	0	0	0	0	0	0	0	0	0	0	0	0	0	0	0	0	0	0	0	0	0
0	0	0	0	0	0	0	0	0	0	0	0	0	0	0	0	0	0	0	0	0	0	0	0	0	0	0	0	0	0	0
0	0	0	0	0	0	0	0	0	0	0	0	0	0	0	0	0	0	0	0	0	0	0	0	0	0	0	0	0	0	0
0	0	0	0	0	0	0	0	0	0	0	0	0	0	0	0	0	0	0	0	0	0	0	0	0	0	0	0	0	0	0
0	0	0	0	0	0	0	0	0	0	0	0	0	0	0	0	0	0	0	0	0	0	0	0	0	0	0	0	0	0	0
0	0	0	0	0	0	0	0	0	0	0	0	0	0	0	0	0	0	0	0	0	0	0	0	0	0	0	0	0	0	0
0	0	0	0	0	0	0	0	0	0	0	0	0	0	0	0	0	0	0	0	0	0	0	0	0	0	0	0	0	0	0
0	0	0	0	0	0	0	0	0	0	0	0	0	0	0	0	0	0	0	0	0	0	0	0	0	0	0	0	0	0	0
0	0	0	0	0	0	0	0	0	0	0	0	0	0	0	0	0	0	0	0	0	0	0	0	0	0	0	0	0	0	0
0	0	0	0	0	0	0	0	0	0	0	0	0	0	0	0	0	0	0	0	0	0	0	0	0	0	0	0	0	0	0
0	0	0	0	0	0	0	0	0	0	0	0	0	0	0	0	0	0	0	0	0	0	0	0	0	0	0	0	0	0	0
0	0	0	0	0	0	0	0	0	0	0	0	0	0	0	0	0	0	0	0	0	0	0	0	0	0	0	0	0	0	0
0	0	0	0	0	0	0	0	0	0	0	0	0	0	0	0	0	0	0	0	0	0	0	0	0	0	0	0	0	0	0
0	0	0	0	0	0	0	0	0	0	0	0	0	0	0	0	0	0	0	0	0	0	0	0	0	0	0	0	0	0	0
0	0	0	0	0	0	0	0	0	0	0	0	0	0	0	0	0	0	0	0	0	0	0	0	0	0	0	0	0	0	0
0	0	0	0	0	0	0	0	0	0	0	0	0	0	0	0	0	0	0	0	0	0	0	0	0	0	0	0	0	0	0
0	0	0	0	0	0	0	0	0	0	0	0	0	0	0	0	0	0	0	0	0	0	0	0	0	0	0	0	0	0	0
0	0	0	0	0	0	0	0	0	0	0	0	0	0	0	0	0	0	0	0	0	0	0	0	0	0	0	0	0	0	0
0	0	0	0	0	0	0	0	0	0	0	0	0	0	0	0	0	0	0	0	0	0	0	0	0	0	0	0	0	0	0
0	0	0	0	0	0	0	0	0	0	0	0	0	0	0	0	0	0	0	0	0	0	0	0	0	0	0	0	0	0	0
0	0	0	0	0	0	0	0	0	0	0	0	0	0	0	0	0	0	0	0	0	0	0	0	0	0	0	0	0	0	0
0	0	0	0	0	0	0	0	0	0	0	0	0	0	0	0	0	0	0	0	0	0	0	0	0	0	0	0	0	0	0
0	0	0	0	0	0	0	0	0	0	0	0	0	0	0	0	0	0	0	0	0	0	0	0	0	0	0	0	0	0	0
0	0	0	0	0	0	0	0	0	0	0	0	0	0	0	0	0	0	0	0	0	0	0	0	0	0	0	0	0	0	0
0	0	0	0	0	0	0	0	0	0	0	0	0	0	0	0	0	0	0	0	0	0	0	0	0	0	0	0	0	0	0
0	0	0	0	0	0	0	0	0	0	0	0	0	0	0	0	0	0	0	0	0	0	0	0	0	0	0	0	0	0	0
0	0	0	0	0	0	0	0	0	0	0	0	0	0	0	0	0	0	0	0	0	0	0	0	0	0	0	0	0	0	0
0	0	0	0	0	0	0	0	0	0	0	0	0	0	0	0	0	0	0	0	0	0	0	0	0	0	0	0	0	0	0
0	0	0	0	0	0	0	0	0	0	0	0	0	0	0	0	0	0	0	0	0	0	0	0	0	0	0	0	0	0	0
0	0	0	0	0	0	0	0	0	0	0	0	0	0	0	0	0	0	0	0	0	0	0	0	0	0	0	0	0	0	0
0	0	0	0	0	0	0	0	0	0	0	0	0	0	0	0	0	0	0	0	0	0	0	0	0	0	0	0	0	0	0
0	0	0	0	0	0	0	0	0	0	0	0	0	0	0	0	0	0	0	0	0	0	0	0	0	0	0	0	0	0	0
0	0	0	0	0	0	0	0	0	0	0	0	0	0	0	0	0	0	0	0	0	0	0	0	0	0	0	0	0	0	0
0	0	0	0	0	0	0	0	0	0	0	0	0	0	0	0	0	0	0	0	0	0	0	0	0	0	0	0	0	0	0
0	0	0	0	0	0	0	0	0	0	0	0	0	0	0	0	0	0	0	0	0	0	0	0	0	0	0	0	0	0	0
0	0	0	0	0	0	0	0	0	0	0	0	0	0	0	0	0	0	0	0	0	0	0	0	0	0	0	0	0	0	0
0	0	0	0	0	0	0	0	0	0	0	0	0	0	0	0	0	0	0	0	0	0	0	0	0	0	0	0	0	0	0
0	0	0	0	0	0	0	0	0	0	0	0	0	0	0	0	0	0	0	0	0	0	0	0	0	0	0	0	0	0	0
0	0	0	0	0	0	0	0	0	0	0	0	0	0	0	0	0	0	0	0	0	0	0	0	0	0	0	0	0	0	0
0	0	0	0	0	0	0	0	0	0	0	0	0	0	0	0	0	0	0	0	0	0	0	0	0	0	0	0	0	0	0
0	0	0	0	0	0	0	0	0	0	0	0	0	0	0	0	0	0	0	0	0	0	0	0	0	0	0	0	0	0	0
0	0	0	0	0	0	0	0	0	0	0	0	0	0	0	0	0	0	0	0	0	0	0	0	0	0	0	0	0	0	0
0	0	0	0	0	0	0	0	0	0	0	0	0	0	0	0	0	0	0	0	0	0	0	0	0	0	0	0	0	0	0
0	0	0	0	0	0	0	0	0	0	0	0	0	0	0	0	0	0	0	0	0	0	0	0	0	0	0	0	0	0	0
0	0	0	0	0	0	0	0	0	0	0	0	0	0	0	0	0	0	0	0	0	0	0	0	0	0	0	0	0	0	0
0	0	0	0	0	0	0	0	0	0	0	0	0	0	0	0	0	0	0	0	0	0	0	0	0	0	0	0	0	0	0
0	0	0	0	0	0	0	0	0	0	0	0	0	0	0	0	0	0	0	0	0	0	0	0	0	0	0	0	0	0	0
0	0	0	0	0	0	0	0	0	0	0	0	0	0	0	0	0	0	0	0	0	0	0	0	0	0	0	0	0	0	0
0	0	0	0	0	0	0	0	0	0	0	0	0	0	0	0	0	0	0	0	0	0	0	0	0	0	0	0	0	0	0
0	0	0	0	0	0	0	0	0	0	0	0	0	0	0	0	0	0	0	0	0	0	0	0	0	0	0	0	0	0	0
0	0	0	0	0	0	0	0	0	0	0	0	0	0	0	0	0	0	0	0	0	0	0	0	0	0	0	0	0	0	0
0	0	0	0	0	0	0	0	0	0	0	0	0	0	0	0	0	0	0	0	0	0	0	0	0	0	0	0	0	0	0
0	0	0	0	0	0	0	0	0	0	0	0	0	0	0	0	0	0	0	0	0	0	0	0	0	0	0	0	0	0	0
0	0	0	0	0	0	0	0	0	0	0	0	0	0	0	0	0	0	0	0	0	0	0	0	0	0	0	0	0	0	0
0	0	0	0	0	0	0	0	0	0	0	0	0	0	0	0	0	0	0	0	0	0	0	0	0	0	0	0	0	0	0
0	0	0	0	0	0	0	0	0	0	0	0	0	0	0	0	0	0	0	0	0	0	0	0	0	0	0	0	0	0	0
0	0	0	0	0	0	0	0	0	0	0	0	0	0	0	0	0	0	0	0	0	0	0	0	0	0	0	0	0	0	0
0	0	0	0	0	0	0	0	0	0	0	0	0	0	0	0	0	0	0	0	0	0	0	0	0	0	0	0	0	0	0
0	0	0	0	0	0	0	0	0	0	0	0	0	0	0	0	0	0	0	0	0	0	0	0	0	0	0	0	0	0	0
0	0	0	0	0	0	0	0	0	0	0	0	0	0	0	0	0	0	0	0	0	0	0	0	0	0	0	0	0	0	0
0	0	0	0	0	0	0	0	0	0	0	0	0	0	0	0	0	0	0	0	0	0	0	0	0	0	0	0	0	0	0
0	0	0	0	0	0	0	0	0	0	0	0	0	0	0	0	0	0	0	0	0	0	0	0	0	0	0	0	0	0	0
0	0	0	0	0	0	0	0	0	0	0	0	0	0	0	0	0	0	0	0	0	0	0	0	0	0	0	0	0	0	0
0	0	0	0	0	0	0	0	0	0	0	0	0	0	0	0	0	0	0	0	0	0	0	0	0	0	0	0	0	0	0
0	0	0	0	0	0	0	0	0	0	0	0	0	0	0	0	0	0	0	0	0	0	0	0	0	0	0	0	0	0	0
0	0	0	0	0	0	0	0	0	0	0	0	0	0	0	0	0	0	0	0	0	0	0	0	0	0	0	0	0	0	0
0	0	0	0	0	0	0	0	0	0	0	0	0	0	0	0	0	0	0	0	0	0	0	0	0	0	0	0	0	0	0
0	0	0	0	0	0	0	0	0	0	0	0	0	0	0	0	0	0	0	0	0	0	0	0	0	0	0	0	0	0	0
0	0	0	0	0	0	0	0	0	0	0	0	0	0	0	0	0	0	0	0	0	0	0	0	0	0	0	0	0	0	0
0	0	0	0	0	0	0	0	0	0	0	0	0	0	0	0	0	0	0	0	0	0	0	0	0	0	0	0	0	0	0
0	0	0	0	0	0	0	0	0	0	0	0	0	0	0	0	0	0	0	0	0	0	0	0	0	0	0	0	0	0	0
0	0	0	0	0	0	0	0	0	0	0	0	0	0	0	0	0	0	0	0	0	0	0	0	0	0	0	0	0	0	0
0	0	0	0	0	0	0	0	0	0	0	0	0	0	0	0	0	0	0	0	0	0	0	0	0	0	0	0	0	0	0
0	0	0	0	0	0	0	0	0	0	0	0	0	0	0	0	0	0	0	0	0	0	0	0	0	0	0	0	0	0	0
0	0	0	0	0	0	0	0	0	0	0	0	0	0	0	0	0	0	0	0	0	0	0	0	0	0	0	0	0	0	0
0	0	0	0	0	0	0	0	0	0	0	0	0	0	0	0	0	0	0	0	0	0	0	0	0	0	0	0	0	0	0
0	0	0	0	0	0	0	0	0	0	0	0	0	0	0	0	0	0	0	0	0	0	0	0	0	0	0	0	0	0	0
0	0	0	0	0	0	0	0	0	0	0	0	0	0	0	0	0	0	0	0	0	0	0	0	0	0	0	0	0	0	0
0	0	0	0	0	0	0	0	0	0	0	0	0	0	0	0	0	0	0	0	0	0	0	0	0	0	0	0	0	0	0
0	0	0	0	0	0	0	0	0	0	0	0	0	0	0	0	0	0	0	0	0	0	0	0	0	0	0	0	0	0	0
0	0	0	0	0	0	0	0	0	0	0	0	0	0	0	0	0	0	0	0	0	0	0	0	0	0	0	0	0	0	0
0	0	0	0	0	0	0	0	0	0	0	0	0	0	0	0	0	0	0	0	0	0	0	0	0	0	0	0	0	0	0
0	0	0	0	0	0	0	0	0	0	0	0	0	0	0	0	0	0	0	0	0	0	0	0	0	0	0	0	0	0	0
0	0	0	0	0	0	0	0	0	0	0	0	0	0	0	0	0	0	0	0	0	0	0	0	0	0	0	0	0	0	0
0	0	0	0	0	0	0	0	0	0	0	0	0	0	0	0	0	0	0	0	0	0	0	0	0	0	0	0	0	0	0
0	0	0	0	0	0	0	0	0	0	0	0	0	0	0	0	0	0	0	0	0	0	0	0	0	0	0	0	0	0	0
0	0	0	0	0	0	0	0	0	0	0	0	0	0	0	0	0	0	0	0	0	0	0	0	0	0	0	0	0	0	0
0	0	0	0	0	0	0	0	0	0	0	0	0	0	0	0	0	0	0	0	0	0	0	0	0	0	0	0	0	0	0
0	0	0	0	0	0	0	0	0	0	0	0	0	0	0	0	0	0	0	0	0	0	0	0	0	0	0	0	0	0	0
0	0	0	0	0	0	0	0	0	0	0	0	0	0	0	0	0	0	0	0	0	0	0	0	0	0	0	0	0	0	0
0	0	0	0	0	0	0	0	0	0	0	0	0	0	0	0	0	0	0	0	0	0	0	0	0	0	0	0	0	0	0
0	0	0	0	0	0	0	0	0	0	0	0	0	0	0	0	0	0	0	0	0	0	0	0	0	0	0	0	0	0	0
0	0	0	0	0	0	0	0	0	0	0	0	0	0	0	0	0	0	0	0	0	0	0	0	0	0	0	0	0	0	0
0	0	0	0	0	0	0	0	0	0	0	0	0	0	0	0	0	0	0	0	0	0	0	0	0	0	0	0	0	0	0
0	0	0	0	0	0	0	0	0	0	0	0	0	0	0	0	0	0	0	0	0	0	0	0	0	0	0	0	0	0	0
0	0	0	0	0	0	0	0	0	0	0	0	0	0	0	0	0	0	0	0	0	0	0	0	0	0	0	0	0	0	0
0	0	0	0	0	0	0	0	0	0	0	0	0	0	0	0	0	0	0	0	0	0	0	0	0	0	0	0	0	0	0
0	0	0	0	0	0	0	0	0	0	0	0	0	0	0	0	0	0	0	0	0	0	0	0	0	0	0	0	0	0	0
0	0	0	0	0	0	0	0	0	0	0	0	0	0	0	0	0	0	0	0	0	0	0	0	0	0	0	0	0	0	0
0	0	0	0	0	0	0	0	0	0	0	0	0	0	0	0	0	0	0	0	0	0	0	0	0	0	0	0	0	0	0
0	0	0	0	0	0	0	0	0	0	0	0	0	0	0	0	0	0	0	0	0	0	0	0	0	0	0	0	0	0	0
0	0	0	0	0	0	0	0	0	0	0	0	0	0	0	0	0	0	0	0	0	0	0	0	0	0	0	0	0	0	0
0	0	0	0	0	0	0	0	0	0	0	0	0	0	0	0	0	0	0	0	0	0	0	0	0	0	0	0	0	0	0
0	0	0	0	0	0	0	0	0	0	0	0	0	0	0	0	0	0	0	0	0	0	0	0	0	0	0	0	0	0	0
0	0	0	0	0	0	0	0	0	0	0	0	0	0	0	0	0	0	0	0	0	0	0	0	0	0	0	0	0	0	0
0	0	0	0	0	0	0	0	0	0	0	0	0	0	0	0	0	0	0	0	0	0	0	0	0	0	0	0	0	0	0
0	0	0	0	0	0	0	0	0	0	0	0	0	0	0	0	0	0	0	0	0	0	0	0	0	0	0	0	0	0	0
0	0	0	0	0	0	0	0	0	0	0	0	0	0	0	0	0	0	0	0	0	0	0	0	0	0	0	0	0	0	0
0	0	0	0	0	0	0	0	0	0	0	0	0	0	0	0	0	0	0	0	0	0	0	0	0	0	0	0	0	0	0
0	0	0	0	0	0	0	0	0	0	0	0	0	0	0	0	0	0	0	0	0	0	0	0	0	0	0	0	0	0	0
0	0	0	0	0	0	0	0	0	0	0	0	0	0	0	0	0	0	0	0	0	0	0	0	0	0	0	0	0	0	0
0	0	0	0	0	0	0	0	0	0	0	0	0	0	0	0	0	0	0	0	0	0	0	0	0	0	0	0	0	0	0
0	0	0	0	0	0	0	0	0	0	0	0	0	0	0	0	0	0	0	0	0	0	0	0	0	0	0	0	0	0	0
0	0	0	0	0	0	0	0	0	0	0	0	0	0	0	0	0	0	0	0	0	0	0	0	0	0	0	0	0	0	0
0	0	0	0	0	0	0	0	0	0	0	0	0	0	0	0	0	0	0	0	0	0	0	0	0	0	0	0	0	0	0
0	0	0	0	0	0	0	0	0	0	0	0	0	0	0	0	0	0	0	0	0	0	0	0	0	0	0	0	0	0	0
0	0	0	0	0	0	0	0	0	0	0	0	0	0	0	0	0	0	0	0	0	0	0	0	0	0	0	0	0	0	0
0	0	0	0	0	0	0	0	0	0	0	0	0	0	0	0	0	0	0	0	0	0	0	0	0	0	0	0	0	0	0
0	0	0	0	0	0	0	0	0	0	0	0	0	0	0	0	0	0	0	0	0	0	0	0	0	0	0	0	0	0	0
0	0	0	0	0	0	0	0	0	0	0	0	0	0	0	0	0	0	0	0	0	0	0	0	0	0	0	0	0	0	0
0	0	0	0	0	0	0	0	0	0	0	0	0	0	0	0	0	0	0	0	0	0	0	0	0	0	0	0	0	0	0
0	0	0	0	0	0	0	0	0	0	0	0	0	0	0	0	0	0	0	0	0	0	0	0	0	0	0	0	0	0	0
0	0	0	0	0	0	0	0	0	0	0	0	0	0	0	0	0	0	0	0	0	0	0	0	0	0	0	0	0	0	0
0	0	0	0	0	0	0	0	0	0	0	0	0	0	0	0	0	0	0	0	0	0	0	0	0	0	0	0	0	0	0
0	0	0	0	0	0	0	0	0	0	0	0	0	0	0	0	0	0	0	0	0	0	0	0	0	0	0	0	0	0	0
0	0	0	0	0	0	0	0	0	0	0	0	0	0	0	0	0	0	0	0	0	0	0	0	0	0	0	0	0	0	0
0	0	0	0	0	0	0	0	0	0	0	0	0	0	0	0	0	0	0	0	0	0	0	0	0	0	0	0	0	0	0
0	0	0	0	0	0	0	0	0	0	0	0	0	0	0	0	0	0	0	0	0	0	0	0	0	0	0	0	0	0	0
0	0	0	0	0	0	0	0	0	0	0	0	0	0	0	0	0	0	0	0	0	0	0	0	0	0	0	0	0	0	0
0	0	0	0	0	0	0	0	0	0	0	0	0	0	0	0	0	0	0	0	0	0	0	0	0	0	0	0	0	0	0
0	0	0	0	0	0	0	0	0	0	0	0	0	0	0	0	0	0	0	0	0	0	0	0	0	0	0	0	0	0	0
0	0	0	0	0	0	0	0	0	0	0	0	0	0	0	0	0	0	0	0	0	0	0	0	0	0	0	0	0	0	0
0	0	0	0	0	0	0	0	0	0	0	0	0	0	0	0	0	0	0	0	0	0	0	0	0	0	0	0	0	0	0
0	0	0	0	0	0	0	0	0	0	0	0	0	0	0	0	0	0	0	0	0	0	0	0	0	0	0	0	0	0	0
0	0	0	0	0	0	0	0	0	0	0	0	0	0	0	0	0	0	0	0	0	0	0	0	0	0	0	0	0	0	0
0	0	0	0	0	0	0	0	0	0	0	0	0	0	0	0	0	0	0	0	0	0	0	0	0	0	0	0	0	0	0
0	0	0	0	0	0	0	0	0	0	0	0	0	0	0	0	0	0	0	0	0	0	0	0	0	0	0	0	0	0	0
0	0	0	0	0	0	0	0	0	0	0	0	0	0	0	0	0	0	0	0	0	0	0	0	0	0	0	0	0	0	0
0	0	0	0	0	0	0	0	0	0	0	0	0	0	0	0	0	0	0	0	0	0	0	0	0	0	0	0	0	0	0
0	0	0	0	0	0	0	0	0	0	0	0	0	0	0	0	0	0	0	0	0	0	0	0	0	0	0	0	0	0	0
0	0	0	0	0	0	0	0	0	0	0	0	0	0	0	0	0	0	0	0	0	0	0	0	0	0	0	0	0	0	0
0	0	0	0	0	0	0	0	0	0	0	0	0	0	0	0	0	0	0	0	0	0	0	0	0	0	0	0	0	0	0
0	0	0	0	0	0	0	0	0	0	0	0	0	0	0	0	0	0	0	0	0	0	0	0	0	0	0	0	0	0	0
0	0	0	0	0	0	0	0	0	0	0	0	0	0	0	0	0	0	0	0	0	0	0	0	0	0	0	0	0	0	0
0	0	0	0	0	0	0	0	0	0	0	0	0	0	0	0	0	0	0	0	0	0	0	0	0	0	0	0	0	0	0
0	0	0	0	0	0	0	0	0	0	0	0	0	0	0	0	0	0	0	0	0	0	0	0	0	0	0	0	0	0	0
0	0	0	0	0	0	0	0	0	0	0	0	0	0	0	0	0	0	0	0	0	0	0	0	0	0	0	0	0	0	0
0	0	0	0	0	0	0	0	0	0	0	0	0	0	0	0	0	0	0	0	0	0	0	0	0	0	0	0	0	0	0
0	0	0	0	0	0	0	0	0	0	0	0	0	0	0	0	0	0	0	0	0	0	0	0	0	0	0	0	0	0	0
0	0	0	0	0	0	0	0	0	0	0	0	0	0	0	0	0	0	0	0	0	0	0	0	0	0	0	0	0	0	0
0	0	0	0	0	0	0	0	0	0	0	0	0	0	0	0	0	0	0	0	0	0	0	0	0	0	0	0	0	0	0
0	0	0	0	0	0	0	0	0	0	0	0	0	0	0	0	0	0	0	0	0	0	0	0	0	0	0	0	0	0	0
0	0	0	0	0	0	0	0	0	0	0	0	0	0	0	0	0	0	0	0	0	0	0	0	0	0	0	0	0	0	0
0	0	0	0	0	0	0	0	0	0	0	0	0	0	0	0	0	0	0	0	0	0	0	0	0	0	0	0	0	0	0
0	0	0	0	0	0	0	0	0	0	0	0	0	0	0	0	0	0	0	0	0	0	0	0	0	0	0	0	0	0	0
0	0	0	0	0	0	0	0	0	0	0	0	0	0	0	0	0	0	0	0	0	0	0	0	0	0	0	0	0	0	0
0	0	0	0	0	0	0	0	0	0	0	0	0	0	0	0	0	0	0	0	0	0	0	0	0	0	0	0	0	0	0
0	0	0	0	0	0	0	0	0	0	0	0	0	0	0	0	0	0	0	0	0	0	0	0	0	0	0	0	0	0	0
0	0	0	0	0	0	0	0	0	0	0	0	0	0	0	0	0	0	0	0	0	0	0	0	0	0	0	0	0	0	0
0	0	0	0	0	0	0	0	0	0	0	0	0	0	0	0	0	0	0	0	0	0	0	0	0	0	0	0	0	0	0
0	0	0	0	0	0	0	0	0	0	0	0	0	0	0	0	0	0	0	0	0	0	0	0	0	0	0	0	0	0	0
0	0	0	0	0	0	0	0	0	0	0	0	0	0	0	0	0	0	0	0	0	0	0	0	0	0	0	0	0	0	0
0	0	0	0	0	0	0	0	0	0	0	0	0	0	0	0	0	0	0	0	0	0	0	0	0	0	0	0	0	0	0
0	0	0	0	0	0	0	0	0	0	0	0	0	0	0	0	0	0	0	0	0	0	0	0	0	0	0	0	0	0	0
0	0	0	0	0	0	0	0	0	0	0	0	0	0	0	0	0	0	0	0	0	0	0	0	0	0	0	0	0	0	0
0	0	0	0	0	0	0	0	0	0	0	0	0	0	0	0	0	0	0	0	0	0	0	0	0	0	0	0	0	0	0
0	0	0	0	0	0	0	0	0	0	0	0	0	0	0	0	0	0	0	0	0	0	0	0	0	0	0	0	0	0	0
0	0	0	0	0	0	0	0	0	0	0	0	0	0	0	0	0	0	0	0	0	0	0	0	0	0	0	0	0	0	0
0	0	0	0	0	0	0	0	0	0	0	0	0	0	0	0	0	0	0	0	0	0	0	0	0	0	0	0	0	0	0
0	0	0	0	0	0	0	0	0	0	0	0	0	0	0	0	0	0	0	0	0	0	0	0	0	0	0	0	0	0	0
0	0	0	0	0	0	0	0	0	0	0	0	0	0	0	0	0	0	0	0	0	0	0	0	0	0	0	0	0	0	0
0	0	0	0	0	0	0	0	0	0	0	0	0	0	0	0	0	0	0	0	0	0	0	0	0	0	0	0	0	0	0
0	0	0	0	0	0	0	0	0	0	0	0	0	0	0	0	0	0	0	0	0	0	0	0	0	0	0	0	0	0	0
0	0	0	0	0	0	0	0	0	0	0	0	0	0	0	0	0	0	0	0	0	0	0	0	0	0	0	0	0	0	0
0	0	0	0	0	0	0	0	0	0	0	0	0	0	0	0	0	0	0	0	0	0	0	0	0	0	0	0	0	0	0
0	0	0	0	0	0	0	0	0	0	0	0	0	0	0	0	0	0	0	0	0	0	0	0	0	0	0	0	0	0	0
0	0	0	0	0	0	0	0	0	0	0	0	0	0	0	0	0	0	0	0	0	0	0	0	0	0	0	0	0	0	0
0	0	0	0	0	0	0	0	0	0	0	0	0	0	0	0	0	0	0	0	0	0	0	0	0	0	0	0	0	0	0
0	0	0	0	0	0	0	0	0	0	0	0	0	0	0	0	0	0	0	0	0	0	0	0	0	0	0	0	0	0	0
0	0	0	0	0	0	0	0	0	0	0	0	0	0	0	0	0	0	0	0	0	0	0	0	0	0	0	0	0	0	0
0	0	0	0	0	0	0	0	0	0	0	0	0	0	0	0	0	0	0	0	0	0	0	0	0	0	0	0	0	0	0
0	0	0	0	0	0	0	0	0	0	0	0	0	0	0	0	0	0	0	0	0	0	0	0	0	0	0	0	0	0	0
0	0	0	0	0	0	0	0	0	0	0	0	0	0	0	0	0	0	0	0	0	0	0	0	0	0	0	0	0	0	0
0	0	0	0	0	0	0	0	0	0	0	0	0	0	0	0	0	0	0	0	0	0	0	0	0	0	0	0	0	0	0
0	0	0	0	0	0	0	0	0	0	0	0	0	0	0	0	0	0	0	0	0	0	0	0	0	0	0	0	0	0	0
0	0	0	0	0	0	0	0	0	0	0	0	0	0	0	0	0	0	0	0	0	0	0	0	0	0	0	0	0	0	0
0	0	0	0	0	0	0	0	0	0	0	0	0	0	0	0	0	0	0	0	0	0	0	0	0	0	0	0	0	0	0
0	0	0	0	0	0	0	0	0	0	0	0	0	0	0	0	0	0	0	0	0	0	0	0	0	0	0	0	0	0	0
0	0	0	0	0	0	0	0	0	0	0	0	0	0	0	0	0	0	0	0	0	0	0	0	0	0	0	0	0	0	0
0	0	0	0	0	0	0	0	0	0	0	0	0	0	0	0	0	0	0	0	0	0	0	0	0	0	0	0	0	0	0
0	0	0	0	0	0	0	0	0	0	0	0	0	0	0	0	0	0	0	0	0	0	0	0	0	0	0	0	0	0	0
0	0	0	0	0	0	0	0	0	0	0	0	0	0	0	0	0	0	0	0	0	0	0	0	0	0	0	0	0	0	0
0	0	0	0	0	0	0	0	0	0	0	0	0	0	0	0	0	0	0	0	0	0	0	0	0	0	0	0	0	0	0
0	0	0	0	0	0	0	0	0	0	0	0	0	0	0	0	0	0	0	0	0	0	0	0	0	0	0	0	0	0	0
0	0	0	0	0	0	0	0	0	0	0	0	0	0	0	0	0	0	0	0	0	0	0	0	0	0	0	0	0	0	0
0	0	0	0	0	0	0	0	0	0	0	0	0	0	0	0	0	0	0	0	0	0	0	0	0	0	0	0	0	0	0
0	0	0	0	0	0	0	0	0	0	0	0	0	0	0	0	0	0	0	0	0	0	0	0	0	0	0	0	0	0	0
0	0	0	0	0	0	0	0	0	0	0	0	0	0	0	0	0	0	0	0	0	0	0	0	0	0	0	0	0	0	0
0	0	0	0	0	0	0	0	0	0	0	0	0	0	0	0	0	0	0	0	0	0	0	0	0	0	0	0	0	0	0
0	0	0	0	0	0	0	0	0	0	0	0	0	0	0	0	0	0	0	0	0	0	0	0	0	0	0	0	0	0	0
0	0	0	0	0	0	0	0	0	0	0	0	0	0	0	0	0	0	0	0	0	0	0	0	0	0	0	0	0	0	0
0	0	0	0	0	0	0	0	0	0	0	0	0	0	0	0	0	0	0	0	0	0	0	0	0	0	0	0	0	0	0
0	0	0	0	0	0	0	0	0	0	0	0	0	0	0	0	0	0	0	0	0	0	0	0	0	0	0	0	0	0	0
0	0	0	0	0	0	0	0	0	0	0	0	0	0	0	0	0	0	0	0	0	0	0	0	0	0	0	0	0	0	0
0	0	0	0	0	0	0	0	0	0	0	0	0	0	0	0	0	0	0	0	0	0	0	0	0	0	0	0	0	0	0
0	0	0	0	0	0	0	0	0	0	0	0	0	0	0	0	0	0	0	0	0	0	0	0	0	0	0	0	0	0	0
0	0	0	0	0	0	0	0	0	0	0	0	0	0	0	0	0	0	0	0	0	0	0	0	0	0	0	0	0	0	0
0	0	0	0	0	0	0	0	0	0	0	0	0	0	0	0	0	0	0	0	0	0	0	0	0	0	0	0	0	0	0
0	0	0	0	0	0	0	0	0	0	0	0	0	0	0	0	0	0	0	0	0	0	0	0	0	0	0	0	0	0	0
0	0	0	0	0	0	0	0	0	0	0	0	0	0	0	0	0	0	0	0	0	0	0	0	0	0	0	0	0	0	0
0	0	0	0	0	0	0	0	0	0	0	0	0	0	0	0	0	0	0	0	0	0	0	0	0	0	0	0	0	0	0
0	0	0	0	0	0	0	0	0	0	0	0	0	0	0	0	0	0	0	0	0	0	0	0	0	0	0	0	0	0	0
0	0	0	0	0	0	0	0	0	0	0	0	0	0	0	0	0	0	0	0	0	0	0	0	0	0	0	0	0	0	0
0	0	0	0	0	0	0	0	0	0	0	0	0	0	0	0	0	0	0	0	0	0	0	0	0	0	0	0	0	0	0
0	0	0	0	0	0	0	0	0	0	0	0	0	0	0	0	0	0	0	0	0	0	0	0	0	0	0	0	0	0	0
0	0	0	0	0	0	0	0	0	0	0	0	0	0	0	0	0	0	0	0	0	0	0	0	0	0	0	0	0	0	0
0	0	0	0	0	0	0	0	0	0	0	0	0	0	0	0	0	0	0	0	0	0	0	0	0	0	0	0	0	0	0
0	0	0	0	0	0	0	0	0	0	0	0	0	0	0	0	0	0	0	0	0	0	0	0	0	0	0	0	0	0	0
0	0	0	0	0	0	0	0	0	0	0	0	0	0	0	0	0	0	0	0	0	0	0	0	0	0	0	0	0	0	0
0	0	0	0	0	0	0	0	0	0	0	0	0	0	0	0	0	0	0	0	0	0	0	0	0	0	0	0	0	0	0
0	0	0	0	0	0	0	0	0	0	0	0	0	0	0	0	0	0	0	0	0	0	0	0	0	0	0	0	0	0	0
0	0	0	0	0	0	0	0	0	0	0	0	0	0	0	0	0	0	0	0	0	0	0	0	0	0	0	0	0	0	0
0	0	0	0	0	0	0	0	0	0	0	0	0	0	0	0	0	0	0	0	0	0	0	0	0	0	0	0	0	0	0
0	0	0	0	0	0	0	0	0	0	0	0	0	0	0	0	0	0	0	0	0	0	0	0	0	0	0	0	0	0	0
0	0	0	0	0	0	0	0	0	0	0	0	0	0	0	0	0	0	0	0	0	0	0	0	0	0	0	0	0	0	0
0	0	0	0	0	0	0	0	0	0	0	0	0	0	0	0	0	0	0	0	0	0	0	0	0	0	0	0	0	0	0
0	0	0	0	0	0	0	0	0	0	0	0	0	0	0	0	0	0	0	0	0	0	0	0	0	0	0	0	0	0	0
0	0	0	0	0	0	0	0	0	0	0	0	0	0	0	0	0	0	0	0	0	0	0	0	0	0	0	0	0	0	0
0	0	0	0	0	0	0	0	0	0	0	0	0	0	0	0	0	0	0	0	0	0	0	0	0	0	0	0	0	0	0
0	0	0	0	0	0	0	0	0	0	0	0	0	0	0	0	0	0	0	0	0	0	0	0	0	0	0	0	0	0	0
0	0	0	0	0	0	0	0	0	0	0	0	0	0	0	0	0	0	0	0	0	0	0	0	0	0	0	0	0	0	0
0	0	0	0	0	0	0	0	0	0	0	0	0	0	0	0	0	0	0	0	0	0	0	0	0	0	0	0	0	0	0
0	0	0	0	0	0	0	0	0	0	0	0	0	0	0	0	0	0	0	0	0	0	0	0	0	0	0	0	0	0	0
0	0	0	0	0	0	0	0	0	0	0	0	0	0	0	0	0	0	0	0	0	0	0	0	0	0	0	0	0	0	0
0	0	0	0	0	0	0	0	0	0	0	0	0	0	0	0	0	0	0	0	0	0	0	0	0	0	0	0	0	0	0
0	0	0	0	0	0	0	0	0	0	0	0	0	0	0	0	0	0	0	0	0	0	0	0	0	0	0	0	0	0	0
0	0	0	0	0	0	0	0	0	0	0	0	0	0	0	0	0	0	0	0	0	0	0	0	0	0	0	0	0	0	0
0	0	0	0	0	0	0	0	0	0	0	0	0	0	0	0	0	0	0	0	0	0	0	0	0	0	0	0	0	0	0
0	0	0	0	0	0	0	0	0	0	0	0	0	0	0	0	0	0	0	0	0	0	0	0	0	0	0	0	0	0	0
0	0	0	0	0	0	0	0	0	0	0	0	0	0	0	0	0	0	0	0	0	0	0	0	0	0	0	0	0	0	0
0	0	0	0	0	0	0	0	0	0	0	0	0	0	0	0	0	0	0	0	0	0	0	0	0	0	0	0	0	0	0
0	0	0	0	0	0	0	0	0	0	0	0	0	0	0	0	0	0	0	0	0	0	0	0	0	0	0	0	0	0	0
0	0	0	0	0	0	0	0	0	0	0	0	0	0	0	0	0	0	0	0	0	0	0	0	0	0	0	0	0	0	0
0	0	0	0	0	0	0	0	0	0	0	0	0	0	0	0	0	0	0	0	0	0	0	0	0	0	0	0	0	0	0
0	0	0	0	0	0	0	0	0	0	0	0	0	0	0	0	0	0	0	0	0	0	0	0	0	0	0	0	0	0	0
0	0	0	0	0	0	0	0	0	0	0	0	0	0	0	0	0	0	0	0	0	0	0	0	0	0	0	0	0	0	0
0	0	0	0	0	0	0	0	0	0	0	0	0	0	0	0	0	0	0	0	0	0	0	0	0	0	0	0	0	0	0
0	0	0	0	0	0	0	0	0	0	0	0	0	0	0	0	0	0	0	0	0	0	0	0	0	0	0	0	0	0	0
0	0	0	0	0	0	0	0	0	0	0	0	0	0	0	0	0	0	0	0	0	0	0	0	0	0	0	0	0	0	0
0	0	0	0	0	0	0	0	0	0	0	0	0	0	0	0	0	0	0	0	0	0	0	0	0	0	0	0	0	0	0
0	0	0	0	0	0	0	0	0	0	0	0	0	0	0	0	0	0	0	0	0	0	0	0	0	0	0	0	0	0	0
0	0	0	0	0	0	0	0	0	0	0	0	0	0	0	0	0	0	0	0	0	0	0	0	0	0	0	0	0	0	0
0	0	0	0	0	0	0	0	0	0	0	0	0	0	0	0	0	0	0	0	0	0	0	0	0	0	0	0	0	0	0
0	0	0	0	0	0	0	0	0	0	0	0	0	0	0	0	0	0	0	0	0	0	0	0	0	0	0	0	0	0	0
0	0	0	0	0	0	0	0	0	0	0	0	0	0	0	0	0	0	0	0	0	0	0	0	0	0	0	0	0	0	0
0	0	0	0	0	0	0	0	0	0	0	0	0	0	0	0	0	0	0	0	0	0	0	0	0	0	0	0	0	0	0
0	0	0	0	0	0	0	0	0	0	0	0	0	0	0	0	0	0	0	0	0	0	0	0	0	0	0	0	0	0	0
0	0	0	0	0	0	0	0	0	0	0	0	0	0	0	0	0	0	0	0	0	0	0	0	0	0	0	0	0	0	0
0	0	0	0	0	0	0	0	0	0	0	0	0	0	0	0	0	0	0	0	0	0	0	0	0	0	0	0	0	0	0
0	0	0	0	0	0	0	0	0	0	0	0	0	0	0	0	0	0	0	0	0	0	0	0	0	0	0	0	0	0	0
0	0	0	0	0	0	0	0	0	0	0	0	0	0	0	0	0	0	0	0	0	0	0	0	0	0	0	0	0	0	0
0	0	0	0	0	0	0	0	0	0	0	0	0	0	0	0	0	0	0	0	0	0	0	0	0	0	0	0	0	0	0
0	0	0	0	0	0	0	0	0	0	0	0	0	0	0	0	0	0	0	0	0	0	0	0	0	0	0	0	0	0	0
0	0	0	0	0	0	0	0	0	0	0	0	0	0	0	0	0	0	0	0	0	0	0	0	0	0	0	0	0	0	0
0	0	0	0	0	0	0	0	0	0	0	0	0	0	0	0	0	0	0	0	0	0	0	0	0	0	0	0	0	0	0
0	0	0	0	0	0	0	0	0	0	0	0	0	0	0	0	0	0	0	0	0	0	0	0	0	0	0	0	0	0	0
0	0	0	0	0	0	0	0	0	0	0	0	0	0	0	0	0	0	0	0	0	0	0	0	0	0	0	0	0	0	0
0	0	0	0	0	0	0	0	0	0	0	0	0	0	0	0	0	0	0	0	0	0	0	0	0	0	0	0	0	0	0
0	0	0	0	0	0	0	0	0	0	0	0	0	0	0	0	0	0	0	0	0	0	0	0	0	0	0	0	0	0	0
0	0	0	0	0	0	0	0	0	0	0	0	0	0	0	0	0	0	0	0	0	0	0	0	0	0	0	0	0	0	0
0	0	0	0	0	0	0	0	0	0	0	0	0	0	0	0	0	0	0	0	0	0	0	0	0	0	0	0	0	0	0
0	0	0	0	0	0	0	0	0	0	0	0	0	0	0	0	0	0	0	0	0	0	0	0	0	0	0	0	0	0	0
0	0	0	0	0	0	0	0	0	0	0	0	0	0	0	0	0	0	0	0	0	0	0	0	0	0	0	0	0	0	0
0	0	0	0	0	0	0	0	0	0	0	0	0	0	0	0	0	0	0	0	0	0	0	0	0	0	0	0	0	0	0
0	0	0	0	0	0	0	0	0	0	0	0	0	0	0	0	0	0	0	0	0	0	0	0	0	0	0	0	0	0	0
0	0	0	0	0	0	0	0	0	0	0	0	0	0	0	0	0	0	0	0	0	0	0	0	0	0	0	0	0	0	0
0	0	0	0	0	0	0	0	0	0	0	0	0	0	0	0	0	0	0	0	0	0	0	0	0	0	0	0	0	0	0
0	0	0	0	0	0	0	0	0	0	0	0	0	0	0	0	0	0	0	0	0	0	0	0	0	0	0	0	0	0	0
0	0	0	0	0	0	0	0	0	0	0	0	0	0	0	0	0	0	0	0	0	0	0	0	0	0	0	0	0	0	0
0	0	0	0	0	0	0	0	0	0	0	0	0	0	0	0	0	0	0	0	0	0	0	0	0	0	0	0	0	0	0
0	0	0	0	0	0	0	0	0	0	0	0	0	0	0	0	0	0	0	0	0	0	0	0	0	0	0	0	0	0	0
0	0	0	0	0	0	0	0	0	0	0	0	0	0	0	0	0	0	0	0	0	0	0	0	0	0	0	0	0	0	0
0	0	0	0	0	0	0	0	0	0	0	0	0	0	0	0	0	0	0	0	0	0	0	0	0	0	0	0	0	0	0
0	0	0	0	0	0	0	0	0	0	0	0	0	0	0	0	0	0	0	0	0	0	0	0	0	0	0	0	0	0	0
0	0	0	0	0	0	0	0	0	0	0	0	0	0	0	0	0	0	0	0	0	0	0	0	0	0	0	0	0	0	0
0	0	0	0	0	0	0	0	0	0	0	0	0	0	0	0	0	0	0	0	0	0	0	0	0	0	0	0	0	0	0
0	0	0	0	0	0	0	0	0	0	0	0	0	0	0	0	0	0	0	0	0	0	0	0	0	0	0	0	0	0	0
0	0	0	0	0	0	0	0	0	0	0	0	0	0	0	0	0	0	0	0	0	0	0	0	0	0	0	0	0	0	0
0	0	0	0	0	0	0	0	0	0	0	0	0	0	0	0	0	0	0	0	0	0	0	0	0	0	0	0	0	0	0
0	0	0	0	0	0	0	0	0	0	0	0	0	0	0	0	0	0	0	0	0	0	0	0	0	0	0	0	0	0	0
0	0	0	0	0	0	0	0	0	0	0	0	0	0	0	0	0	0	0	0	0	0	0	0	0	0	0	0	0	0	0
0	0	0	0	0	0	0	0	0	0	0	0	0	0	0	0	0	0	0	0	0	0	0	0	0	0	0	0	0	0	0
0	0	0	0	0	0	0	0	0	0	0	0	0	0	0	0	0	0	0	0	0	0	0	0	0	0	0	0	0	0	0
0	0	0	0	0	0	0	0	0	0	0	0	0	0	0	0	0	0	0	0	0	0	0	0	0	0	0	0	0	0	0
0	0	0	0	0	0	0	0	0	0	0	0	0	0	0	0	0	0	0	0	0	0	0	0	0	0	0	0	0	0	0
[truncated: 1,000 more rows]
