# Supplementary material for: A modified shuffled frog leaping algorithm with inertia weight
Source: Sci Rep. 2024 Feb 20;14:4146. doi: 10.1038/s41598-024-51306-1 (PMC11224354; doi:10.1038/s41598-024-51306-1)
Supplement: Supplementary file 1 — Supplementary Information. [file 41598_2024_51306_MOESM1_ESM.zip › data/F2/MSFLA_Q_22.xls]

## Sheet: Sheet1
0.0561518	-0.0947499	-0.0749155	-0.0473137	0.0141109	0.4519	0.0771303	-0.12953	0.0932398	0.382538	-0.152642	-0.816204	0.0113191	0.357886	0.00510782	-0.0903271	0.213822	0.102061	-0.499991	0.426016	-0.505399	0.0344923	0.0756835	-0.0454553	-0.00802913	-0.416666	-0.0240847	0.00842247	0.314554	-0.391195	5.92094
-0.017944	0.00300617	0.0130277	0.00639236	-0.0987944	0.0323869	-0.00639175	-0.0158152	-0.0512054	0.000290464	0.00393005	0.000268348	0.0314613	-0.00868686	0.00170367	-0.00627964	0.0147681	0.0265956	0.00642824	-0.00614312	-0.0333745	0.0325412	-0.000176084	0.0164208	0.00168387	0.0103322	-0.0426598	-0.0163429	0.00381989	-0.00270505	0.511575
0.000515595	0.00054858	-0.00144503	-2.80666e-07	-0.000521165	0.000650059	0.00017572	0.000679154	-0.000144059	0.010955	-0.00357063	-0.000106296	-0.000183564	-0.00205761	-0.000615668	1.94211e-05	-0.00234755	0.00387218	-0.00790772	0.00106061	-0.000868905	0.00301144	0.000787323	0.000532823	0.00394609	-0.000170924	-0.00107962	0.0032252	0.000503146	0.000473286	0.0519747
-0.00076096	-5.33925e-05	0.000200833	-6.54897e-05	-3.90144e-06	-6.6693e-05	2.2618e-05	-0.000799399	-7.90667e-06	0.000233458	-6.96118e-05	-4.32854e-05	-1.16973e-05	0.000994067	-1.24133e-06	2.76079e-05	-0.000209326	-0.00029074	4.80218e-05	0.0001586	0.000233231	6.11579e-06	-0.000164428	-0.000177247	-2.55036e-05	0.000125729	-0.000105224	4.20294e-05	8.19903e-05	1.72615e-05	0.00504761
-8.09913e-06	1.10776e-06	7.78343e-05	2.31967e-05	-1.157e-05	5.4166e-06	-1.06685e-07	-6.62577e-07	3.86955e-07	-2.30068e-05	4.67241e-06	5.15087e-06	5.95728e-07	-5.92294e-06	-6.51118e-06	-3.25876e-05	9.40826e-06	-4.9624e-06	4.82151e-06	1.21656e-05	-1.18188e-05	1.15413e-05	5.41379e-06	1.40367e-05	-9.78766e-07	-3.27959e-05	-1.67775e-05	-9.30384e-05	-1.03005e-05	4.78357e-06	0.000439671
3.32483e-07	-1.24033e-07	3.28796e-07	2.79737e-06	-2.85391e-07	5.59853e-08	2.28556e-07	-1.77736e-06	1.354e-06	-1.41617e-07	-2.814e-06	6.18075e-08	1.19202e-07	2.2089e-06	-9.86018e-08	-2.45169e-07	5.50538e-07	1.97777e-06	-2.73293e-08	1.08755e-06	1.98473e-08	1.35014e-06	1.06801e-06	-4.15831e-06	-1.26518e-06	-1.23106e-07	5.83895e-08	2.01661e-06	-2.29466e-07	-1.42049e-08	2.69197e-05
-6.00155e-09	9.79989e-08	-6.81563e-08	-5.4276e-08	2.51614e-07	2.92668e-07	4.61406e-08	4.15144e-08	-2.76712e-07	-7.50753e-09	2.1328e-08	2.07927e-08	3.82094e-08	9.32337e-08	1.47537e-07	-6.45254e-09	-2.4027e-07	-2.20186e-08	-1.38036e-07	2.47218e-08	-1.21159e-07	5.51528e-08	2.8848e-08	-2.15488e-08	-1.64203e-07	-8.76575e-08	-3.84604e-08	6.43395e-08	-2.33865e-07	2.57888e-07	2.96831e-06
1.0619e-08	9.20356e-09	9.54828e-09	-1.27671e-08	-4.55425e-09	1.59771e-09	3.07228e-09	-6.11145e-10	2.07086e-09	5.45347e-10	-2.87927e-09	-3.99661e-08	-1.20858e-09	1.47388e-09	-1.00777e-08	-1.50354e-08	-9.5322e-09	-1.47991e-08	-3.17092e-10	3.6401e-09	-3.2977e-08	-3.34599e-09	3.03248e-09	-4.9202e-09	3.41311e-09	-2.93076e-10	-1.03712e-09	-3.72697e-08	1.38716e-09	1.54223e-08	2.56617e-07
-1.52739e-09	-1.68665e-09	9.4012e-10	-6.94622e-10	-1.72752e-10	-1.97603e-11	7.82702e-11	1.55025e-10	7.20176e-10	3.11674e-09	1.96957e-11	-3.33943e-09	-1.28899e-09	-3.51269e-09	4.76062e-11	-3.21031e-10	1.35263e-09	-9.15344e-12	-9.56139e-11	-2.44195e-09	1.62518e-11	-6.93969e-10	2.73645e-12	1.04062e-09	4.40333e-10	-6.76257e-10	-3.34214e-10	9.03569e-11	-4.0112e-10	-2.47635e-10	2.54838e-08
-2.41315e-11	1.60221e-10	-2.12047e-11	6.77882e-13	2.00863e-10	2.34827e-10	2.53678e-11	-9.59549e-11	1.31397e-11	6.99674e-11	-7.69364e-11	1.76807e-09	5.11423e-11	2.39522e-11	-9.89161e-13	8.40352e-12	3.71053e-11	-2.27151e-11	-1.29315e-10	-3.08427e-10	1.90182e-10	4.3832e-11	-1.03125e-11	7.34251e-11	5.1291e-11	1.16217e-11	-4.24428e-11	1.4142e-11	3.0745e-11	7.84401e-11	3.81984e-09
2.8657e-11	-5.85633e-12	-3.20365e-11	-2.39939e-12	1.17109e-12	1.14514e-11	6.35486e-12	-3.49958e-12	2.67327e-13	2.02837e-11	1.05619e-11	1.01147e-11	-3.17597e-12	1.3295e-11	5.54888e-12	2.0618e-12	-1.08655e-12	-4.40129e-12	-2.21729e-15	1.07486e-11	-2.35344e-12	-2.54999e-11	9.43699e-12	1.56555e-12	-2.23346e-12	-6.67549e-13	-1.6162e-12	2.20383e-11	1.26922e-11	6.82723e-12	2.57905e-10
7.43548e-16	-1.51733e-13	1.46459e-13	1.42706e-12	7.64903e-14	1.46254e-13	-1.4443e-13	-3.42031e-12	8.08067e-14	-7.18979e-14	1.1114e-12	-4.27971e-13	1.39676e-12	1.29302e-12	-9.35664e-14	-3.50143e-13	-6.68164e-14	2.41255e-12	1.2733e-13	-1.22376e-12	-9.49155e-14	-2.16366e-13	-1.16482e-13	-1.15774e-12	6.52154e-13	1.33851e-12	1.39245e-13	-3.59966e-13	5.31484e-13	-2.16433e-12	2.09407e-11
-2.84193e-13	9.72562e-14	-9.73416e-15	2.39883e-14	1.98037e-15	-7.53609e-14	2.56348e-15	-2.35872e-15	5.36144e-14	2.43806e-14	1.04953e-14	3.51965e-14	-3.75636e-15	-3.30838e-14	1.11145e-13	-8.64248e-15	-7.90261e-15	3.49218e-15	1.53838e-14	3.83744e-14	-9.51842e-14	-3.81759e-14	-7.96457e-16	-2.37807e-15	3.54412e-15	1.82782e-14	-6.25679e-13	-7.73616e-15	-7.27957e-14	1.3479e-13	1.84226e-12
5.63473e-15	9.59845e-16	1.83048e-14	-1.62884e-14	3.57091e-15	1.72314e-15	3.43606e-14	-1.48557e-15	-3.77892e-15	3.9153e-15	8.06545e-15	-2.62388e-15	8.32368e-16	1.05138e-14	-4.15034e-15	9.49856e-15	-7.61666e-15	-2.05255e-15	-3.29428e-16	9.29219e-16	4.0088e-16	-6.91757e-15	6.36924e-16	-7.06757e-15	-1.4921e-15	1.93721e-15	6.24672e-15	8.31113e-16	1.41151e-15	-8.06945e-15	1.71646e-13
-4.9233e-17	2.47896e-16	-7.59665e-16	2.34987e-16	-6.25043e-16	2.51779e-16	3.068e-16	3.36007e-16	-3.57523e-17	1.05106e-16	-2.57731e-16	-2.21249e-16	2.11462e-15	8.45163e-16	2.04009e-18	7.44075e-17	9.27558e-18	9.14601e-17	-6.62848e-16	-1.32545e-16	-8.47689e-16	1.10705e-15	-1.04654e-18	-1.17547e-16	-1.41497e-16	-3.68538e-16	9.56549e-16	-3.07715e-16	4.97869e-16	-1.24373e-16	1.18335e-14
-1.14792e-16	-7.67643e-19	-3.5073e-18	3.76391e-17	8.09857e-17	-1.21387e-16	-5.73329e-18	2.48266e-17	6.09209e-17	-6.15483e-18	3.98033e-16	1.04364e-17	3.3244e-17	-3.30603e-17	-4.07011e-17	2.62503e-17	-3.2556e-17	-5.9981e-17	3.076e-17	1.85221e-16	-6.31623e-17	5.88023e-18	1.7103e-17	3.05697e-17	1.10487e-16	-3.51589e-17	1.65737e-17	2.92017e-17	3.04536e-17	-3.57437e-17	1.68129e-15
-4.85794e-19	-5.22953e-19	8.22499e-18	-2.36025e-17	-8.03787e-19	1.16482e-17	-8.78171e-19	1.05581e-17	1.66484e-18	-1.59427e-17	5.27798e-18	3.05527e-18	1.77796e-19	1.18835e-17	-6.69179e-18	-3.02471e-18	3.18284e-18	4.31336e-18	2.12617e-18	2.15279e-18	-1.84315e-18	-5.97918e-18	-4.783e-17	-1.36056e-18	3.20359e-18	4.98989e-18	-2.15835e-18	-3.80782e-18	-9.87574e-18	3.3577e-18	2.00624e-16
4.90845e-20	8.90854e-19	-3.84408e-20	-5.49251e-20	1.20003e-18	7.62304e-19	5.9039e-19	-3.37184e-19	-3.01009e-19	1.12747e-20	1.38316e-19	-2.41682e-20	-2.18099e-20	-2.80353e-21	9.4181e-19	-8.74139e-21	2.69352e-20	6.87345e-19	-7.11834e-22	7.87709e-19	-1.44718e-18	-1.46018e-19	5.66052e-20	-2.77033e-19	-2.07628e-19	4.02596e-19	-5.09781e-19	8.64855e-20	1.75631e-18	-1.92447e-19	1.19579e-17
-3.11791e-21	-1.35748e-21	1.19465e-20	1.01234e-20	-1.56175e-19	1.69029e-21	-2.35104e-19	-7.08443e-20	-1.57409e-19	-1.71954e-20	-2.92298e-22	9.53701e-21	-4.22884e-21	5.7966e-21	7.29075e-21	6.60612e-21	9.02138e-20	-1.20951e-20	2.01645e-20	-1.52491e-21	4.71698e-20	7.24287e-21	-1.20421e-19	-6.05611e-20	-2.89347e-20	-3.37961e-20	-3.94023e-20	3.54722e-20	9.8982e-21	-6.19095e-20	1.26752e-18
4.11482e-21	9.61954e-21	1.53587e-21	1.55871e-21	-4.76461e-21	-1.42638e-21	2.33294e-22	-1.98577e-21	-7.76758e-21	-9.71524e-21	4.87123e-21	8.41497e-21	2.0896e-22	2.20805e-21	-1.06437e-21	8.12521e-22	-1.04538e-21	-7.56406e-22	3.06554e-21	6.0301e-21	7.72039e-21	-4.99106e-22	-1.47051e-21	6.60853e-21	3.15363e-21	4.93605e-21	1.9378e-21	2.33005e-20	-1.06422e-20	1.46175e-21	1.3293e-19
3.77308e-23	3.71702e-22	-9.30171e-23	3.62656e-22	4.67312e-22	-5.81954e-23	-1.44828e-22	-7.87717e-23	-4.74244e-23	-5.84785e-22	3.71042e-22	3.29437e-23	2.47344e-23	1.9017e-23	-1.92962e-23	-1.70638e-22	1.61908e-22	7.5444e-23	-5.8552e-22	1.04514e-22	-1.33755e-22	1.72227e-22	-2.09447e-22	2.36688e-22	5.63003e-23	-6.0781e-22	-1.09742e-21	1.4732e-21	4.06212e-23	6.40748e-23	7.90303e-21
4.51651e-23	-7.48442e-24	1.57449e-23	-9.83675e-24	1.12081e-22	-3.89804e-23	-5.98949e-24	-2.18073e-23	5.3508e-24	-2.07992e-23	3.5553e-23	1.77577e-22	5.29023e-24	6.33062e-23	-4.32818e-24	1.47224e-22	-1.2056e-23	3.07012e-23	-2.70694e-23	-3.50661e-24	-1.60268e-24	-3.39322e-25	-2.98642e-24	-2.60779e-24	1.3848e-23	-7.75094e-23	-5.77131e-23	-2.73255e-23	2.78415e-23	2.55537e-23	1.02718e-21
1.51584e-26	1.21771e-24	2.55361e-25	3.98783e-24	-1.17926e-24	1.87496e-24	-1.93867e-25	-2.14235e-24	-2.61588e-23	-9.03759e-25	-4.23842e-24	-1.90418e-25	-2.88444e-24	3.07575e-25	-8.0204e-25	-5.33519e-25	-1.40547e-23	-6.43664e-24	2.78465e-24	-3.15924e-25	2.52724e-24	-5.05048e-25	1.95421e-26	7.50607e-25	-3.5142e-24	-2.58153e-24	5.90268e-25	-2.87524e-24	3.34211e-24	-1.51376e-24	8.8697e-23
7.31413e-26	2.73774e-24	7.10775e-26	2.74777e-25	1.28851e-26	2.85363e-25	-2.52129e-25	-6.77601e-25	8.06899e-25	4.17461e-25	8.82581e-30	-1.53075e-26	5.34481e-25	5.02071e-25	1.66937e-25	-5.88829e-26	3.96722e-25	5.67884e-25	8.5205e-28	-1.06128e-24	1.87245e-25	6.53249e-26	1.41426e-26	3.85493e-26	-1.41924e-26	2.12261e-25	5.30267e-26	-1.00361e-24	-4.67778e-26	-9.83538e-26	1.0647e-23
2.18347e-26	-1.44052e-25	1.79108e-26	-7.06682e-27	-1.31241e-26	2.96983e-28	-8.1918e-27	1.18922e-27	3.63342e-28	-7.09288e-27	-2.85295e-26	5.55857e-26	-4.35037e-27	-1.21951e-27	-1.87981e-27	2.10964e-26	-1.43176e-27	8.27489e-27	2.74688e-28	7.55536e-27	4.30765e-26	-6.88231e-27	3.79168e-27	2.62588e-26	5.33829e-26	-1.59617e-26	6.57543e-27	2.88642e-27	4.27839e-26	6.81527e-26	6.21073e-25
8.7114e-29	2.12789e-28	-1.26792e-27	7.26065e-27	-2.35409e-28	2.39541e-27	-1.18658e-27	1.51529e-26	-3.35139e-27	-7.41621e-28	-2.36231e-27	-4.23283e-29	-3.87235e-29	4.86732e-28	8.68417e-28	1.30226e-28	3.80227e-30	-3.51142e-28	-8.15693e-27	1.7311e-29	8.28954e-28	-4.3523e-27	2.01198e-27	-7.21163e-27	2.36791e-28	5.64848e-29	8.50484e-28	-1.00316e-27	7.29253e-28	-7.25019e-28	6.23558e-26
5.07039e-29	2.63583e-28	-1.21693e-28	5.80863e-28	-3.09806e-28	-8.91646e-30	9.15283e-29	-2.03205e-28	6.23111e-29	-4.58734e-28	-3.48432e-28	-2.645e-28	1.43869e-29	-2.86167e-28	1.24286e-28	-8.68777e-29	5.30729e-29	7.06162e-29	5.29058e-29	6.25181e-28	-4.75039e-29	2.59149e-28	-1.05114e-29	-4.37455e-28	1.55193e-28	8.17601e-29	-1.78694e-27	9.2713e-30	-2.89374e-28	1.34964e-28	7.28989e-27
2.1331e-31	-3.3663e-29	-7.47916e-29	7.1728e-29	-1.25565e-29	3.2486e-29	-3.28876e-30	9.69373e-30	-1.05194e-29	2.01849e-30	-1.29631e-29	4.96181e-29	8.22477e-30	8.04794e-29	-3.99328e-30	1.33006e-30	-5.12948e-30	2.16209e-29	5.90213e-29	-2.98197e-30	-1.6708e-29	1.39254e-29	-3.17559e-30	-2.68155e-30	1.50229e-29	6.18995e-30	4.88413e-29	5.04234e-29	5.10418e-29	8.5827e-31	7.0519e-28
2.77342e-30	2.41687e-31	-2.00802e-31	1.90367e-30	1.55491e-30	-1.1447e-30	-1.27126e-32	-3.69301e-30	-7.74685e-31	-3.01006e-31	-1.32908e-30	-1.05865e-29	9.47431e-30	-1.4577e-30	9.9634e-31	1.11367e-30	6.59256e-31	6.2397e-31	6.73393e-32	5.4003e-30	2.69577e-31	5.96753e-31	-4.33892e-30	2.56704e-33	-1.06207e-32	-2.43274e-31	6.70436e-31	-7.28046e-31	-2.83863e-30	3.39137e-31	5.43471e-29
-3.14153e-34	7.06587e-32	7.69671e-32	1.36599e-31	-4.39728e-32	-5.29189e-31	-2.32126e-31	8.57301e-32	2.40705e-32	-2.77985e-33	-5.11028e-32	-6.6521e-32	-4.27759e-31	-6.42301e-31	5.83374e-31	4.01981e-31	4.18225e-31	-1.83446e-32	-1.12114e-31	1.4381e-31	3.61088e-33	-1.85657e-31	7.43653e-31	-4.77515e-32	1.02844e-31	1.55251e-31	-1.67936e-31	4.27294e-32	-3.16774e-33	-2.35322e-32	5.54407e-30
-1.64114e-32	8.48643e-35	-1.84628e-33	-1.69106e-32	1.49694e-32	1.68792e-32	1.23872e-32	6.77936e-32	2.15958e-32	1.97755e-32	-8.35966e-32	-5.90089e-33	6.16136e-32	-2.92255e-32	1.94864e-33	6.0657e-32	-1.45252e-33	-1.2954e-32	5.39224e-32	7.91362e-33	-9.6979e-34	2.30591e-32	-9.91353e-34	-2.11714e-33	-5.05531e-32	-1.52391e-32	-3.43002e-33	-1.12837e-32	9.57822e-32	-1.38884e-32	7.25152e-31
1.23004e-35	1.37502e-33	1.11145e-33	-4.2539e-33	-2.5737e-33	-1.63799e-33	-2.54895e-33	1.59317e-33	-1.16621e-34	-2.56442e-34	9.86042e-34	2.74677e-33	5.68995e-34	-4.89227e-35	1.43902e-33	-1.07559e-33	2.66363e-33	4.69417e-34	1.41631e-35	1.7152e-33	9.72424e-35	-1.04227e-33	-2.38281e-35	1.61887e-33	-1.93088e-33	2.9176e-33	2.0067e-33	-8.71314e-34	-7.17339e-34	3.08907e-34	3.87423e-32
1.14528e-33	-4.76353e-35	3.34464e-35	-1.0803e-34	-7.85651e-36	-6.66362e-35	-1.17803e-33	1.11135e-34	5.8186e-35	1.57743e-35	-8.05466e-35	-3.29706e-35	1.41136e-34	-1.31849e-34	1.93758e-35	-7.79924e-35	1.1772e-35	-1.73778e-35	-1.36275e-35	-1.56176e-35	-1.83897e-34	8.18543e-35	-3.44549e-34	-2.30651e-35	8.07149e-35	-1.36601e-34	1.70242e-35	2.25964e-35	-1.22666e-34	-2.65005e-35	4.35375e-33
-3.09977e-35	3.00549e-35	-4.46335e-36	-9.44724e-36	-5.29272e-35	7.08041e-36	-3.57465e-36	9.82916e-37	-1.62436e-36	9.67664e-37	-5.10689e-36	-1.11566e-35	-4.07951e-37	-3.68067e-36	8.04351e-37	4.40748e-36	-5.60953e-36	-2.55643e-35	-2.05261e-35	5.60931e-36	2.80307e-35	9.63256e-36	-1.09828e-36	2.97547e-37	-4.28048e-35	6.73032e-37	-1.35051e-36	-3.86261e-35	3.38788e-35	5.69544e-36	3.87081e-34
2.36916e-37	5.98511e-37	-4.26316e-38	2.24662e-36	5.31945e-37	3.79513e-36	-5.49823e-37	4.1685e-38	-2.12881e-37	-8.18579e-38	1.5497e-37	-5.83968e-37	9.84778e-37	-5.49114e-38	-1.36353e-37	3.91703e-36	4.11376e-38	-1.46049e-36	-3.24923e-38	-1.54481e-37	-1.56452e-37	-1.97851e-36	-1.45514e-37	-1.50132e-36	-1.1265e-37	6.27229e-36	-2.41789e-37	-2.318e-36	-1.59805e-38	9.23182e-36	3.78329e-35
-4.66388e-39	3.34202e-37	-3.7331e-38	-1.48245e-37	2.19587e-38	-3.29846e-37	-1.77211e-37	7.91963e-38	1.49967e-37	4.2432e-38	-5.08857e-37	1.3051e-38	2.46423e-37	-1.88608e-39	1.07963e-37	9.52925e-38	1.85828e-38	4.16595e-38	1.01373e-39	-5.07492e-38	-8.12101e-39	1.73891e-38	2.15804e-37	3.61428e-37	3.00325e-37	1.66857e-37	2.03622e-38	2.7615e-38	-1.21486e-38	-8.10825e-39	3.54869e-36
1.2027e-38	5.43147e-39	6.23989e-40	-2.93145e-38	-2.52694e-38	-7.53391e-40	1.19043e-38	-1.14153e-39	-6.31129e-39	-2.26543e-38	-2.22721e-38	-4.99137e-38	5.43315e-39	-9.17323e-39	-4.53698e-40	-7.35622e-39	-1.7739e-39	-6.65788e-39	-1.02834e-38	2.43679e-39	1.71651e-38	1.06633e-39	2.20254e-39	7.90002e-39	1.74714e-38	-7.70746e-39	2.26926e-38	1.44159e-39	1.56514e-39	2.08755e-39	3.12485e-37
-5.12638e-41	2.95462e-40	2.46568e-39	-2.78339e-39	-3.89884e-39	1.11081e-39	-2.36033e-41	-9.98788e-40	1.66378e-39	1.07585e-40	-3.05422e-39	-1.52235e-40	-2.33368e-39	1.81426e-40	-1.33386e-39	3.70595e-40	-1.48204e-39	1.45134e-39	5.38387e-40	2.78823e-40	6.58041e-41	-1.20271e-39	-6.91122e-40	-8.26881e-41	2.75663e-40	-1.05417e-39	1.02311e-40	-4.87815e-40	-3.79914e-41	-4.19136e-40	2.89952e-38
-2.22269e-41	5.22596e-41	1.0655e-40	-1.63198e-40	7.19175e-42	6.00553e-40	-3.51425e-40	-1.2384e-40	3.4873e-41	-1.44757e-40	3.75719e-42	1.06978e-41	1.58646e-40	-3.92869e-40	1.36871e-41	3.09537e-40	-1.38561e-40	-1.22125e-40	2.6879e-40	1.34911e-40	4.66513e-41	5.34288e-41	1.09766e-40	2.49268e-40	2.17943e-40	-1.58833e-40	1.56465e-41	-1.13078e-41	7.99743e-41	-7.35068e-41	4.17678e-39
8.00505e-42	1.17563e-42	7.31662e-42	-6.51886e-42	8.10438e-42	1.62176e-43	2.05169e-41	9.69674e-42	-5.05479e-42	-1.577e-40	-1.47388e-43	2.43714e-42	-1.26362e-42	-1.12067e-41	3.60031e-42	-1.04392e-41	-5.61697e-43	2.07022e-43	-4.17052e-43	1.87961e-42	-1.27501e-42	-7.55512e-42	4.30755e-41	-2.87407e-42	2.94662e-41	-4.45337e-42	9.73348e-43	2.14693e-41	-3.5093e-42	-1.08752e-41	3.81937e-40
1.40744e-42	-8.81085e-44	3.77909e-45	9.60832e-43	5.98932e-45	1.13257e-42	-6.32971e-43	-2.54204e-43	-5.01364e-42	-8.56758e-44	-3.18866e-44	-8.33428e-44	-1.02083e-43	2.26137e-42	-1.602e-42	-1.33301e-42	7.48437e-43	-4.6404e-43	-3.96121e-44	1.14203e-42	-3.13604e-42	1.62791e-43	2.30342e-43	-4.81945e-43	2.11649e-43	-3.17542e-43	1.81541e-42	-6.89393e-43	4.84572e-43	3.64949e-43	2.52876e-41
5.81811e-45	-1.40435e-43	3.20541e-44	-4.59748e-44	2.62241e-43	-1.51464e-45	-3.09333e-44	7.28396e-44	3.9143e-44	1.14021e-43	-1.17224e-44	1.43209e-44	4.62e-44	-4.16341e-44	1.10724e-44	2.64309e-43	-3.7636e-43	-5.64347e-45	-1.63425e-45	5.57682e-44	1.49034e-44	-6.57361e-44	-1.73958e-45	5.29513e-44	1.87639e-43	5.663e-44	-5.85395e-44	5.7075e-44	1.65054e-43	-4.82769e-44	2.28218e-42
-2.27499e-45	-1.32116e-44	-6.12934e-46	-5.2602e-45	-2.09825e-44	-1.06613e-44	3.07359e-45	1.03294e-45	-8.06917e-46	2.86425e-44	4.60886e-44	-2.09097e-46	-9.72714e-46	-1.07429e-47	-4.3421e-46	4.26513e-45	-1.09239e-44	1.85388e-44	1.19732e-45	2.22099e-44	7.09195e-46	2.93211e-45	7.50889e-46	3.89003e-45	-2.00781e-44	-2.16209e-45	-4.79171e-45	6.07709e-45	-4.66116e-45	-3.99733e-46	2.37862e-43
-3.24638e-46	7.54472e-48	-1.19352e-46	-5.41316e-46	1.52501e-45	-1.07289e-45	1.20396e-46	2.1802e-46	6.99702e-46	2.56096e-46	-3.49783e-46	2.99756e-47	-3.39109e-45	3.25852e-47	1.0279e-46	1.91951e-46	1.60272e-46	-5.11478e-46	9.23917e-47	2.3136e-46	-6.3646e-46	2.05628e-45	-2.90139e-45	-3.70913e-48	-1.81968e-45	3.744e-46	1.43526e-45	6.68947e-46	1.16816e-46	2.25946e-45	2.2251e-44
-3.30558e-47	7.04248e-47	3.34814e-48	1.98488e-47	-1.85807e-46	-3.97398e-47	1.44061e-46	-3.40858e-47	-6.54425e-47	7.22753e-47	-1.91864e-46	-2.10261e-47	-1.58457e-46	3.50565e-48	-4.89707e-47	-6.19062e-47	-7.73944e-47	7.1398e-47	5.55828e-47	-1.26774e-47	-4.13823e-46	3.86736e-47	-1.47777e-46	4.99819e-47	9.28931e-48	7.52851e-48	4.9901e-46	2.3093e-47	2.66091e-48	-2.92065e-47	2.59192e-45
-2.64673e-48	2.6603e-47	-2.36252e-50	1.10401e-47	-3.64473e-49	2.27336e-48	5.54542e-50	1.89957e-47	-2.01396e-48	-6.3975e-49	-8.1096e-48	-1.52754e-48	-6.89488e-48	-4.88333e-49	-3.71335e-49	1.03874e-48	-3.13271e-48	-1.02152e-47	-5.67765e-48	-1.43284e-47	1.54872e-48	9.35973e-48	2.8641e-48	-3.76482e-49	3.76026e-48	3.81119e-47	4.56257e-48	2.569e-48	5.72551e-48	2.28424e-48	1.87603e-46
-3.49508e-49	1.14728e-49	1.07611e-49	9.17859e-50	-1.88634e-49	1.03772e-49	-8.5052e-49	1.28239e-48	4.47703e-50	-1.43927e-49	1.90402e-50	-8.01715e-50	-1.72829e-49	9.36952e-51	5.84659e-49	8.3988e-49	1.43177e-49	4.05007e-49	1.05749e-50	-2.69957e-49	8.16112e-48	1.27634e-49	-6.06122e-50	-1.51803e-49	1.8053e-48	5.91354e-49	-3.25342e-50	-7.03454e-49	-8.43643e-50	-3.28052e-50	1.75633e-47
-1.16714e-50	-4.35676e-50	4.89759e-50	8.56271e-51	1.06938e-50	2.26995e-51	-6.88879e-50	3.11251e-50	1.76627e-49	1.35219e-50	-8.85096e-50	-2.53842e-50	3.30207e-50	2.55739e-50	1.21837e-49	-8.97493e-50	-3.24827e-50	3.03365e-50	-7.26202e-51	-2.23248e-50	8.54435e-52	-1.01594e-50	-1.18361e-49	-3.39046e-51	-3.44771e-50	9.55945e-50	2.22535e-50	3.78893e-49	1.22942e-49	-9.47352e-50	1.77404e-48
-2.07774e-51	6.77773e-51	1.56212e-51	3.27691e-51	-9.74273e-52	1.54713e-50	5.08577e-52	-2.02025e-52	4.76515e-52	1.68152e-51	1.31551e-50	8.32791e-51	1.36085e-50	2.72072e-51	-5.75223e-51	-4.05327e-51	1.04279e-51	7.24541e-51	2.95437e-51	2.39054e-51	1.43762e-51	1.22298e-50	3.71485e-51	-1.21244e-51	-7.09338e-51	6.31568e-52	-2.12182e-50	2.67101e-51	2.68976e-51	-2.54622e-51	1.49704e-49
1.61169e-53	-5.13597e-53	1.27623e-51	2.42046e-52	-1.10009e-52	1.28667e-53	-3.99261e-52	2.32987e-51	-4.50301e-52	-8.19281e-53	5.19363e-53	-1.94215e-52	-6.34595e-52	-1.87973e-52	-7.50643e-53	-7.74168e-52	9.48549e-53	-7.22237e-52	1.47172e-52	-3.12647e-52	5.75044e-54	-4.15978e-52	-2.6853e-52	1.24114e-52	1.6758e-51	1.26663e-53	-4.04175e-52	3.9484e-52	-4.97505e-53	-3.66794e-53	1.15531e-50
-2.13754e-54	-4.54209e-53	-1.82531e-53	9.98269e-53	-3.75962e-53	-3.80581e-53	-5.69432e-53	-1.85205e-52	-1.20669e-52	1.80527e-53	-1.94704e-53	-1.73857e-53	-2.771e-54	5.5801e-54	-9.48848e-53	4.796e-53	-7.45076e-54	-1.27818e-52	-1.26632e-52	-5.32187e-53	-1.35927e-53	3.52618e-53	-5.05695e-53	-2.46615e-53	1.18195e-52	1.72333e-53	1.35355e-53	-6.04476e-54	-1.57252e-54	1.65658e-52	1.57166e-51
7.86776e-55	4.25858e-55	-4.02265e-55	6.77977e-54	-6.40038e-55	5.61928e-54	7.52156e-54	-1.64236e-53	2.59339e-54	-9.74264e-54	-3.60227e-54	5.92008e-54	1.59277e-53	-1.99961e-54	-9.44178e-55	9.63463e-55	-4.37518e-57	-2.13772e-53	-4.53556e-55	3.82449e-54	-2.1382e-54	5.02461e-55	5.00343e-54	-6.60657e-54	-1.54731e-53	1.83261e-54	-2.64738e-54	1.01933e-55	-1.17007e-54	8.22954e-55	1.42251e-52
-1.00812e-55	-2.01411e-56	-9.09281e-56	-4.1505e-56	2.1516e-55	-7.35828e-56	-3.49914e-54	2.38497e-57	-3.17566e-55	2.93079e-55	-2.01889e-55	3.96786e-55	-2.01401e-54	1.76948e-55	8.95888e-56	-1.05525e-54	-9.94672e-55	8.25974e-55	3.42168e-55	2.11939e-56	7.77992e-55	-7.95846e-56	-4.65846e-56	5.01316e-55	3.04949e-56	-1.02047e-56	-5.58186e-55	-6.15035e-56	1.04563e-55	-3.03552e-55	1.32468e-53
8.91071e-56	-1.741e-57	2.97332e-55	7.92102e-56	-2.63627e-56	1.20046e-56	-2.71509e-56	-3.36223e-57	6.65727e-56	-1.39265e-56	-8.38019e-56	1.45457e-56	1.24907e-56	1.83245e-56	-4.26903e-56	2.07972e-56	-1.3913e-56	-6.2073e-57	-1.21287e-56	1.66101e-56	5.25856e-57	8.52781e-57	-8.57916e-56	5.68574e-56	-2.2538e-55	3.81028e-57	3.45616e-58	-1.25534e-56	-5.70623e-57	3.44859e-56	1.297e-54
-4.76888e-57	-1.01892e-56	-4.41326e-58	-1.4731e-56	-4.75499e-57	-9.14908e-57	1.11277e-57	1.75198e-58	-5.88228e-58	-7.70818e-58	-2.41703e-57	-2.62649e-58	-9.42679e-57	-8.70789e-58	5.01027e-57	1.14387e-56	-6.45443e-58	-7.78251e-59	1.74124e-58	2.75961e-57	1.01803e-57	-3.9978e-57	-7.2264e-58	8.06613e-58	8.36309e-57	-1.63966e-57	-1.60584e-57	7.1682e-57	2.807e-57	-1.08422e-57	1.08978e-55
4.16334e-59	1.00026e-57	2.39615e-59	1.62979e-58	-1.11662e-57	2.31518e-58	-1.47056e-59	6.45841e-58	-2.10766e-57	1.07494e-58	-1.4518e-58	-3.6644e-59	-4.36504e-59	-5.2435e-58	-8.8718e-59	2.34355e-59	6.75906e-59	-1.56321e-57	-2.91224e-58	-2.58678e-58	1.5416e-58	-4.48085e-59	-1.73588e-61	7.94455e-58	1.3014e-58	-1.24125e-58	-5.56891e-59	-8.83008e-60	-1.61608e-57	2.06478e-59	1.14445e-56
3.54164e-59	1.93979e-59	-3.24038e-59	-1.13676e-59	-2.19051e-59	2.51303e-59	-1.58987e-58	8.94926e-60	-6.70256e-59	-1.55893e-59	-7.03222e-61	-7.97421e-60	7.05552e-61	1.64735e-59	1.4458e-58	-2.27569e-59	1.0872e-60	-4.19576e-59	-3.89801e-59	-1.22748e-60	9.10628e-60	-8.01437e-61	2.11807e-59	-3.20068e-61	4.74805e-60	4.48638e-60	-1.95898e-59	1.35761e-59	-5.85182e-60	-3.55481e-60	7.55833e-58
-7.04348e-61	1.70347e-60	-8.7086e-61	-1.57392e-60	-3.48725e-60	1.8266e-60	3.73455e-60	1.49265e-59	1.36201e-60	-1.45498e-60	-1.69991e-60	5.89077e-61	5.15327e-60	6.3544e-60	1.68666e-59	2.5149e-60	9.29255e-61	-5.41471e-61	-3.49972e-60	9.90731e-61	-1.69477e-60	4.68795e-61	1.12018e-59	-4.45077e-61	1.01489e-60	-1.00365e-59	-3.8806e-61	2.61808e-61	6.81654e-60	1.44702e-60	1.04559e-58
8.84006e-61	-2.23019e-60	-1.48267e-61	-3.72262e-61	3.62252e-60	3.22146e-61	2.24167e-61	-5.20923e-61	-7.72175e-61	-1.96282e-61	-6.67235e-61	-1.58173e-62	-4.33617e-62	-5.843e-61	1.32802e-62	-3.5966e-61	-2.16724e-61	-3.60018e-61	-9.04247e-61	-7.04051e-63	-1.64252e-61	1.70409e-61	4.01025e-61	-3.29611e-61	-1.68006e-62	2.51151e-61	2.90685e-61	-3.28027e-62	6.62106e-62	-5.38734e-62	1.42414e-59
7.08332e-62	1.78873e-62	-3.13078e-63	1.73758e-62	1.80764e-62	7.96631e-62	1.74725e-63	1.09883e-62	2.32713e-62	-1.845e-62	5.91638e-62	4.80592e-62	-2.19852e-63	-1.0167e-62	7.73941e-63	1.58505e-62	3.32651e-63	-1.85778e-62	-3.91829e-62	-2.68975e-62	5.3012e-63	7.12292e-62	9.03225e-63	5.10023e-62	-4.6057e-62	3.13166e-63	-1.61424e-62	3.78631e-64	-1.68194e-61	1.05115e-62	8.73566e-61
2.19979e-63	-3.48652e-63	7.19267e-65	6.47875e-63	9.08152e-63	8.52417e-64	-2.86026e-63	2.24999e-63	4.79371e-64	8.42953e-64	1.15549e-63	-4.19529e-63	1.85191e-63	-2.49677e-64	-4.45359e-63	3.2526e-63	2.66517e-63	-1.69003e-63	-8.90563e-63	9.3602e-64	-5.38098e-63	-3.36077e-64	-5.13085e-64	6.18292e-63	-3.52072e-64	4.23699e-64	-3.523e-64	3.68366e-63	1.57428e-63	1.7728e-64	7.69353e-62
-2.54729e-65	4.48799e-64	-2.86374e-65	-3.39995e-65	5.9763e-64	-2.80713e-65	-5.019e-65	2.47631e-64	6.79043e-65	-7.97317e-65	2.33911e-65	4.71563e-66	-5.12371e-66	4.93127e-65	3.99814e-65	-1.03647e-64	-4.74615e-65	-2.05131e-65	8.12262e-64	2.95788e-64	3.27986e-64	6.67129e-65	-2.69982e-64	7.1786e-64	-1.09406e-64	4.50597e-65	-1.14704e-64	-2.40395e-65	-7.5429e-65	-8.92035e-65	4.85065e-63
1.36822e-65	-1.5697e-66	2.2239e-66	-1.90788e-65	2.85494e-65	1.76649e-65	3.63348e-65	2.17726e-65	-4.39211e-66	-4.70028e-67	-7.26099e-66	-6.12938e-66	-6.99909e-66	-2.98214e-65	6.36276e-66	-3.39447e-66	-3.00171e-66	-3.06101e-65	-1.6795e-65	7.5038e-66	-6.01038e-66	2.16505e-65	-1.46977e-65	-2.45799e-65	1.19906e-66	8.27826e-66	-7.1485e-66	-1.02416e-64	-1.27863e-65	5.00519e-66	4.67389e-64
-8.11379e-66	-1.91172e-66	-1.18403e-66	1.72367e-66	-7.53722e-67	-9.4945e-67	1.09849e-67	8.12548e-67	2.29656e-67	-1.26836e-66	3.14801e-67	-1.23053e-66	-2.17131e-67	-5.04947e-66	1.12209e-66	-9.32181e-67	1.46054e-66	-1.32208e-65	-1.43745e-66	-2.90069e-66	5.99675e-66	1.51601e-65	-5.0516e-67	8.03905e-67	2.27317e-67	1.02403e-66	-1.25431e-68	5.28288e-66	-1.00785e-66	3.69016e-68	7.49999e-65
1.57097e-67	-1.00243e-67	4.4176e-68	-2.26819e-68	1.12721e-67	1.75722e-68	9.53085e-68	-1.41664e-67	-1.12521e-68	1.24285e-67	2.27185e-67	4.93897e-68	6.22674e-68	-1.75865e-68	4.04716e-68	-8.76813e-68	-4.76356e-67	-5.5235e-69	-4.31301e-68	-4.88736e-67	-2.95349e-70	-1.3769e-68	3.66671e-67	-4.35721e-67	9.69444e-68	3.94632e-68	-2.97905e-67	4.05911e-68	2.7568e-68	6.49023e-67	4.29328e-66
1.01563e-68	-7.24669e-69	-7.28753e-70	3.11589e-69	-1.1629e-68	-2.54645e-68	2.16708e-69	-1.61593e-68	1.55096e-70	-4.50867e-69	4.78444e-69	7.57852e-70	3.47443e-68	9.28253e-69	-1.17066e-68	-7.98842e-69	4.96745e-69	6.25273e-68	-2.90244e-71	-1.47406e-68	5.16238e-69	-5.88612e-68	6.77829e-69	1.13545e-68	-1.6127e-68	-7.14605e-69	-3.27003e-68	1.59189e-68	-4.349e-68	4.35208e-69	4.34751e-67
-7.36646e-70	3.7383e-70	-2.11036e-70	2.82931e-69	-9.11217e-71	2.13444e-69	-4.65621e-70	2.41259e-71	-1.38538e-69	4.68081e-70	-2.8154e-70	-1.59329e-69	2.80685e-69	4.09638e-70	1.82827e-69	-7.98283e-70	5.27252e-70	1.50088e-70	-1.44265e-70	4.24365e-69	-7.24841e-70	2.87927e-69	1.89541e-70	7.26347e-70	2.45232e-70	1.01383e-69	-1.14781e-68	4.22261e-69	-1.98365e-70	-3.1625e-70	4.34971e-68
-5.58065e-71	1.04251e-70	-5.38756e-71	1.48539e-70	3.06462e-70	-7.66123e-72	1.50205e-71	-8.16572e-71	9.08028e-70	1.39911e-70	-1.42082e-70	-1.26618e-71	-1.0911e-70	3.7982e-71	2.94389e-70	-7.50073e-71	-6.3123e-71	4.31925e-70	3.61993e-71	-2.47129e-70	-1.80622e-71	-3.45964e-71	-6.37301e-71	1.97345e-70	5.41451e-71	-6.53345e-72	1.18333e-70	-1.0401e-70	9.83674e-71	2.83024e-70	4.24897e-69
9.61363e-73	-9.35923e-72	7.82566e-72	1.73136e-71	1.24541e-72	9.1293e-72	2.69943e-72	-3.64224e-72	1.95269e-71	-1.01251e-71	-1.26788e-71	-3.66573e-73	-1.86884e-72	-3.58698e-72	5.50524e-72	8.7466e-71	-2.47782e-72	-4.64054e-71	-6.06085e-72	3.68906e-72	3.33145e-72	-5.65892e-72	-2.12953e-71	-2.92893e-72	-2.03901e-71	1.18685e-73	-2.70549e-71	4.40177e-72	-4.65797e-72	-2.37354e-71	3.65507e-70
1.95342e-72	3.15476e-72	1.67588e-74	-4.48053e-73	8.08522e-73	-1.07572e-71	-6.00964e-73	-1.25644e-72	8.01406e-73	1.29388e-72	3.32484e-73	4.93597e-73	7.30533e-74	-1.56493e-72	6.72715e-73	2.55415e-73	2.43795e-72	-2.56049e-73	3.76383e-72	-3.45416e-72	7.33705e-73	1.45376e-72	1.34539e-74	-1.75609e-72	1.58886e-73	-4.52415e-73	-2.8707e-73	1.23474e-72	2.72465e-72	1.49138e-73	4.33595e-71
7.24213e-74	1.26576e-73	-8.66483e-74	-5.77365e-73	6.97914e-74	2.38191e-74	-1.97711e-74	7.66983e-74	2.50098e-73	1.64118e-73	-3.00677e-73	-1.48739e-73	-1.28758e-73	-4.82604e-74	-9.5475e-74	9.28233e-74	1.65042e-74	-5.40828e-74	-1.15013e-73	-1.21321e-73	5.85223e-74	-8.29537e-74	8.28538e-74	-3.76723e-74	8.0101e-74	1.0716e-73	-7.15079e-74	1.83655e-73	1.45455e-74	-5.21363e-73	3.8293e-72
1.29509e-74	-1.37429e-74	-3.10442e-74	-8.0308e-75	-2.60917e-75	-1.39022e-75	1.49738e-74	3.41835e-76	5.49079e-75	2.27865e-75	3.25839e-76	2.63878e-76	-1.60831e-74	2.32132e-75	-4.01308e-74	-7.20005e-75	-9.63396e-76	7.55235e-76	-4.41927e-75	1.54727e-75	-3.71699e-76	-3.70477e-76	4.64173e-76	-3.60743e-74	-3.55293e-74	1.31764e-74	-6.06477e-75	-4.94758e-74	6.84952e-76	6.46855e-75	3.15544e-73
-6.54643e-76	-1.23503e-76	4.91039e-77	7.89961e-77	2.08171e-76	-8.82618e-75	-1.58759e-75	-7.73683e-76	-6.4969e-75	-6.22054e-76	-2.63233e-76	-4.04564e-77	-1.23479e-75	8.50765e-77	-1.59408e-75	-7.6806e-78	-7.27234e-77	1.61404e-76	-7.7697e-76	-6.62068e-76	1.84653e-75	1.08398e-75	-5.04447e-76	5.05137e-76	6.95995e-76	4.65725e-76	-2.0682e-76	3.04372e-76	-3.23279e-76	1.36644e-76	3.03922e-74
-9.40303e-78	-6.40577e-77	1.99545e-78	-1.94245e-77	6.71206e-77	-1.21148e-76	-2.89078e-77	-2.86175e-77	-7.61254e-77	-3.59183e-77	2.60156e-77	-1.93824e-76	1.23439e-77	2.90089e-77	-3.05367e-77	-6.13904e-76	3.62736e-77	3.40923e-77	-4.24745e-77	-4.44778e-78	2.41708e-78	-1.97211e-76	-1.08766e-77	-1.04836e-76	2.07898e-78	1.03188e-76	-1.47963e-76	2.20138e-78	2.50553e-76	4.37923e-76	2.73489e-75
-4.20911e-78	-2.2156e-78	-8.21045e-78	-6.21565e-78	8.0806e-78	7.64984e-78	5.21236e-79	3.14743e-77	2.08791e-78	7.65486e-79	-1.25085e-78	7.90318e-78	8.7485e-78	-8.37511e-78	3.03814e-77	9.73404e-79	-1.56225e-77	-1.16455e-77	1.70157e-77	-4.78712e-79	-8.62724e-79	-2.67658e-77	-2.0226e-77	4.40103e-77	-8.92447e-77	4.87865e-78	-1.82188e-78	-8.76695e-79	3.03109e-79	-1.4875e-77	3.7769e-76
4.58786e-80	-7.4497e-79	5.85692e-79	-7.68493e-79	1.18475e-80	-7.72766e-79	-2.47009e-78	1.25515e-78	4.11632e-80	4.95545e-78	6.73773e-80	-1.29744e-78	5.55002e-79	-8.17582e-79	1.64577e-79	4.78081e-81	1.96134e-79	1.85287e-79	-1.00086e-78	-2.72823e-78	5.67974e-80	4.40198e-79	4.25597e-80	2.19296e-79	1.5772e-79	1.85962e-78	-2.2904e-78	-2.20764e-79	9.07124e-78	2.4111e-79	3.32685e-77
2.34698e-80	1.37963e-80	1.96562e-79	-1.13049e-80	-2.7226e-80	1.4811e-79	-1.1812e-81	-1.25118e-79	-1.34275e-80	9.45938e-81	-1.28507e-80	-2.63529e-81	4.59603e-79	-1.37419e-80	2.30895e-81	5.27676e-80	8.27552e-81	4.96592e-81	-3.7244e-80	2.10758e-81	4.77991e-82	-7.92255e-80	1.31885e-79	-8.24131e-80	-2.1076e-81	-4.00547e-80	-9.64407e-81	-8.05505e-81	3.09722e-80	9.68155e-79	2.51915e-78
-3.38449e-81	1.13043e-80	-5.82074e-81	-1.86914e-80	-5.97948e-81	-8.50674e-82	5.66133e-83	1.97843e-80	-4.35623e-81	-2.76034e-82	8.46238e-82	1.40957e-80	-1.8362e-80	-1.0551e-80	4.44959e-82	-1.34107e-81	-1.01577e-81	-1.75127e-81	2.5505e-81	-5.15979e-83	-2.33123e-82	-4.55418e-82	2.51129e-80	-2.55826e-81	-1.12593e-81	2.35856e-81	6.52744e-80	-3.36487e-81	9.96401e-82	-1.49504e-81	2.24489e-79
9.50172e-83	2.69798e-81	4.89152e-82	6.06409e-82	-1.07234e-82	2.63088e-81	2.12397e-82	-1.65951e-82	2.78289e-82	-2.25515e-81	-4.54358e-82	-4.36522e-82	1.5807e-82	7.2853e-82	2.25679e-82	2.61241e-83	5.37878e-82	8.34029e-82	-6.6149e-83	1.76131e-83	-4.00954e-83	8.32006e-82	-1.65924e-82	6.11156e-83	-3.05525e-83	-3.62153e-82	8.25507e-83	3.19264e-82	2.91556e-81	-1.69785e-83	1.78496e-80
1.95357e-83	1.9292e-83	-1.90589e-84	-1.87803e-83	4.20557e-83	-1.96073e-83	-1.35862e-82	5.36719e-82	7.1333e-84	1.97834e-82	-6.28859e-83	4.74696e-83	3.04488e-83	2.86971e-84	4.22588e-83	1.03249e-82	5.09689e-83	8.42483e-83	-8.16245e-83	1.02716e-83	1.23048e-82	8.4982e-83	3.82143e-83	-2.02249e-82	6.54335e-83	2.91014e-85	8.1723e-83	1.43223e-82	-1.23515e-82	5.29341e-83	2.43063e-81
2.95412e-84	-2.89754e-85	-7.35733e-84	3.12542e-84	-2.53973e-84	2.41997e-84	-8.40623e-84	-5.56064e-85	-5.99124e-85	-6.55718e-85	2.1684e-85	4.55632e-85	1.71711e-83	1.31708e-83	-1.55897e-84	-8.07921e-85	-7.68807e-84	1.87164e-84	1.20308e-85	4.26453e-84	1.46012e-83	1.53196e-83	6.73971e-85	1.70431e-84	-6.03871e-84	-3.77923e-85	2.6494e-83	2.89489e-83	-7.00673e-85	1.64953e-83	1.87584e-82
-1.78377e-84	2.19819e-85	3.03668e-85	-1.77483e-86	-3.07942e-86	7.34382e-85	-1.27582e-85	-1.10303e-84	-4.11492e-85	-3.95709e-85	2.01626e-85	-2.793e-86	-3.0307e-85	2.35391e-84	1.07184e-84	-9.52785e-86	9.3309e-85	2.64903e-86	-1.10115e-84	-1.03642e-84	-3.70018e-86	2.37471e-85	-6.66434e-86	2.50015e-85	-7.13512e-85	1.84819e-84	8.76504e-86	1.02819e-85	-4.66609e-86	-4.89499e-85	1.61583e-83
2.87767e-86	3.34944e-87	-4.11268e-86	-7.07351e-86	-5.37148e-86	-6.82102e-87	1.27357e-87	2.87958e-86	-4.73956e-86	4.22421e-86	1.08957e-85	-9.47367e-87	-4.92086e-87	2.31515e-86	-3.20544e-86	3.11122e-86	-5.41822e-86	-1.94812e-86	-6.15737e-86	-7.46404e-87	-8.81446e-87	-1.06569e-88	-4.54136e-85	-1.96263e-86	1.22729e-85	-4.10255e-86	-1.69316e-86	-1.85224e-86	-9.29219e-86	-3.83549e-87	1.45525e-84
2.2856e-88	1.52174e-87	4.63602e-87	-2.00922e-88	6.1852e-87	-1.97727e-87	-5.39146e-88	5.02082e-87	4.70818e-86	2.02154e-87	-9.82305e-87	-1.20399e-87	-2.85826e-87	2.78014e-87	-3.6711e-87	1.30058e-87	-8.21779e-87	-2.35845e-86	1.35263e-87	-2.53285e-87	-1.53806e-88	-1.13201e-86	-4.82551e-89	1.05316e-87	-2.53084e-87	-9.2479e-87	1.38866e-87	-4.2132e-87	-6.60456e-88	-5.81276e-88	1.57936e-85
-2.55929e-88	-4.12434e-90	-7.75503e-89	9.95041e-88	1.17607e-89	-2.90431e-88	-7.42855e-88	-1.05781e-87	6.50396e-90	1.56261e-88	-2.10536e-89	1.92311e-88	-1.17511e-87	-8.10617e-88	-5.36598e-89	-2.14901e-90	-2.7196e-88	2.48423e-88	2.92254e-90	-2.5395e-89	-2.07808e-88	7.11435e-89	3.61338e-90	4.88148e-88	7.75216e-88	-1.39086e-88	2.63765e-89	-8.91629e-89	1.57616e-87	3.33584e-88	1.01122e-86
5.29399e-89	-2.52249e-89	-2.14905e-89	4.38949e-90	4.36774e-89	-4.77409e-89	-6.56825e-89	-4.68682e-90	5.38248e-90	-1.8773e-90	2.92435e-89	5.62971e-91	4.43912e-89	-3.79348e-90	2.63899e-89	3.16023e-89	6.43834e-90	-4.45767e-89	7.6961e-91	1.45514e-90	1.65585e-89	-4.43932e-89	-1.04269e-88	-1.24198e-89	-2.85905e-89	-5.61899e-89	-1.05963e-89	-2.93673e-90	2.53812e-90	-2.01393e-89	7.60946e-88
1.30919e-89	4.47601e-91	-2.54051e-91	4.31763e-91	5.187e-90	3.84774e-91	2.50427e-90	1.62073e-90	-1.85402e-90	-2.13872e-90	-4.8446e-91	1.25897e-90	1.78105e-90	-7.70821e-90	5.38365e-91	1.45584e-90	-3.27013e-90	-2.47143e-90	-7.46835e-91	5.30425e-90	-8.54751e-91	7.41809e-91	-3.53192e-91	1.52557e-91	-3.6421e-90	-5.94872e-90	-2.52723e-90	-3.4998e-91	-3.77889e-89	6.52067e-90	1.11814e-88
-3.86835e-92	1.77804e-91	2.71232e-92	1.22712e-91	2.8799e-92	-1.57363e-91	3.20775e-92	5.51746e-93	-5.22767e-91	4.24731e-91	1.52942e-91	5.71282e-91	-1.39356e-90	9.06904e-91	7.80892e-91	-2.73987e-91	3.77403e-92	2.25413e-91	3.67238e-91	1.07873e-90	7.54384e-92	-1.38403e-91	-1.8091e-91	1.07001e-91	-5.34762e-93	-3.34924e-91	-4.19459e-91	-5.45824e-92	1.19476e-91	6.53523e-91	9.41533e-90
-1.85984e-91	1.30716e-92	-1.16467e-91	-1.40885e-92	-8.37344e-92	-5.11244e-94	2.84438e-93	-8.16318e-92	3.3411e-93	-1.49661e-92	1.38337e-92	-4.00023e-94	2.64954e-92	3.91838e-93	6.56836e-92	-4.63456e-92	1.07825e-92	-7.84392e-93	-1.05645e-92	2.63289e-94	7.30669e-92	-1.65137e-92	-2.06438e-93	7.54229e-92	-1.02047e-93	-1.0112e-92	9.41355e-94	7.59294e-92	-1.97631e-92	-3.59991e-92	1.0136e-90
-3.36862e-94	-6.15941e-94	3.09359e-93	-1.2819e-93	3.60103e-93	1.58208e-92	-8.83967e-94	1.30285e-93	-2.64888e-93	5.85346e-93	-8.57821e-94	5.58868e-93	-4.13533e-93	5.71148e-95	-1.31419e-93	1.81413e-93	-3.44731e-93	-1.51307e-93	-1.49881e-93	6.90921e-93	-6.46589e-93	-2.75176e-93	1.52561e-94	-7.18221e-93	-1.07773e-93	-5.71555e-94	8.00921e-94	-1.6891e-92	4.22549e-94	-7.1794e-93	1.06071e-91
1.60543e-94	-9.40681e-95	2.81474e-94	-5.77987e-95	6.07437e-94	5.16846e-95	6.57222e-94	-1.57734e-95	-1.53243e-94	8.69439e-95	4.11112e-94	3.84988e-94	2.90205e-94	1.11679e-94	1.78501e-94	-9.23204e-94	1.21915e-96	-2.0719e-95	-1.41837e-94	1.00151e-94	4.26657e-95	-1.94322e-94	2.25199e-96	7.1159e-95	-3.93093e-94	1.22061e-96	1.75444e-93	6.67487e-94	1.02022e-94	-9.36936e-94	8.8954e-93
-5.07901e-95	7.45829e-95	9.11302e-95	4.27249e-96	3.26076e-95	-4.29608e-95	8.7322e-96	6.75286e-95	-1.6946e-96	2.31685e-94	-5.63145e-97	1.10946e-95	1.72766e-95	-1.96262e-97	3.01589e-96	-1.1053e-95	4.10174e-95	-3.68911e-97	4.41166e-96	2.028e-94	2.04236e-94	5.17485e-96	1.86097e-95	-8.04219e-95	-3.95994e-96	1.60905e-95	3.07183e-95	-1.37453e-95	6.12677e-97	4.46056e-96	1.27581e-93
2.44556e-96	-3.20014e-97	-2.33636e-96	-4.27509e-98	-6.70231e-97	-1.09121e-95	2.64417e-96	2.01464e-96	-1.29486e-95	-1.28898e-96	-6.1097e-97	-2.02218e-96	-5.38856e-96	3.06152e-97	3.46435e-96	1.2056e-96	-6.54041e-96	3.00814e-97	-5.75443e-99	-1.02528e-95	1.2842e-95	-3.08431e-97	6.85528e-97	-8.94872e-97	-1.14097e-97	1.61821e-96	-6.35612e-97	-2.68865e-97	-5.09559e-97	7.34018e-96	9.09384e-95
1.72292e-97	1.54604e-97	1.39446e-96	2.9869e-98	-2.06487e-97	-2.13442e-97	-9.47037e-97	-1.17284e-97	-3.24608e-98	-1.22022e-97	-1.85464e-97	2.74214e-98	2.31355e-97	-4.4251e-98	1.63014e-98	1.89603e-97	-6.84223e-98	-1.00574e-97	-1.5272e-97	3.44005e-97	-1.21045e-98	1.82856e-98	-8.39808e-97	4.00657e-99	4.01129e-97	-3.18581e-97	-2.70193e-100	-2.01293e-98	-1.24061e-97	-2.30572e-97	6.71902e-96
-1.1018e-99	9.08049e-99	2.20368e-98	-9.19882e-99	6.91637e-99	-4.84256e-99	2.11373e-98	-2.39953e-98	9.00881e-99	-1.52046e-97	-7.63447e-99	-4.03309e-98	2.41837e-99	7.37917e-99	-3.56768e-99	-5.62735e-98	4.60521e-99	-2.17136e-100	-7.92305e-99	-8.48399e-100	1.13157e-98	1.29762e-97	2.7625e-98	3.54035e-99	-4.541e-98	2.59121e-98	6.64007e-98	2.21455e-98	5.70755e-99	3.74333e-100	7.28756e-97
-2.70572e-99	1.77628e-101	2.52455e-98	5.49979e-100	-2.36879e-100	-5.22877e-100	1.0504e-99	-6.88951e-100	-4.2037e-99	-6.31241e-99	2.81315e-99	3.66262e-99	-1.36235e-99	4.4962e-99	-3.75824e-99	2.53601e-99	2.05544e-99	5.34735e-100	-6.94324e-100	-3.4433e-99	9.4021e-101	-1.17361e-99	-2.34747e-100	-2.40325e-99	-5.78908e-99	-1.2225e-99	1.40394e-100	-3.24957e-100	-4.19388e-99	-1.75236e-99	8.42193e-98
2.56189e-100	2.23122e-101	-6.09823e-100	2.23567e-100	7.21948e-101	-5.00921e-102	8.4405e-102	-7.06764e-101	5.95677e-100	-3.86108e-101	2.06258e-101	3.57251e-102	-5.55055e-100	-2.72895e-101	-1.44922e-101	-8.39475e-101	1.40848e-99	8.3657e-101	1.65607e-101	-1.42866e-100	-2.36208e-100	-2.06715e-100	-1.44419e-100	-1.26263e-101	4.80263e-101	-1.76262e-100	1.54045e-100	-4.28465e-102	1.57283e-100	1.42803e-101	5.41319e-99
3.00193e-101	-1.02668e-102	1.5068e-101	5.93606e-101	-5.4458e-102	1.06854e-102	-3.05509e-102	-1.28786e-101	8.63139e-103	-1.39764e-100	-3.88861e-101	-2.28953e-101	2.51027e-101	-5.92632e-103	1.65235e-102	5.34126e-102	-7.74177e-101	-2.6252e-102	-4.03629e-101	-1.99239e-101	1.15772e-101	-1.03187e-102	-5.42105e-102	-1.20418e-102	-1.63546e-102	1.10009e-101	1.72052e-101	4.3781e-101	-8.06395e-103	1.69066e-101	6.1392e-100
-6.21829e-104	9.2258e-103	-5.82077e-103	-6.70984e-102	-9.68823e-102	-2.27726e-103	-1.85093e-103	-7.95135e-104	-9.63226e-103	2.39227e-102	1.96314e-103	-1.51988e-103	-2.37553e-102	-2.40519e-102	4.23498e-104	1.7354e-102	-2.86441e-103	6.37556e-104	-4.49761e-102	8.36096e-104	5.06086e-103	-1.71133e-102	2.83444e-103	-1.1814e-102	5.77732e-102	-3.5015e-102	1.6987e-102	1.85261e-102	-6.33226e-102	-2.30158e-102	5.87972e-101
1.03342e-103	1.66221e-103	-1.55726e-102	3.25077e-105	1.23126e-103	-3.89729e-104	-1.15252e-103	-4.15697e-104	-4.9021e-104	1.93922e-104	-1.38316e-103	8.04907e-104	2.61447e-105	-6.17954e-104	-2.42131e-103	1.42361e-103	-1.02268e-103	2.08539e-105	-2.36658e-103	6.54198e-104	-1.86787e-102	-2.18554e-103	1.61157e-103	-1.20233e-104	-1.86081e-104	1.86138e-103	3.24845e-104	3.98728e-104	1.71323e-103	-6.05937e-104	6.06017e-102
-2.58327e-105	-1.25222e-103	7.62693e-104	-3.65869e-104	2.14636e-105	-1.09083e-104	-1.58652e-104	1.84107e-104	1.61234e-105	9.45618e-106	-2.2794e-105	2.19326e-104	-2.57758e-105	-5.13925e-105	3.28131e-105	4.48873e-104	3.46825e-105	3.49916e-104	8.63606e-105	-7.0883e-105	-4.10912e-105	3.96302e-105	1.41298e-104	-1.05067e-105	3.59991e-105	-3.63834e-104	2.17893e-105	-2.01734e-105	1.96194e-105	3.55655e-106	4.94581e-103
1.14657e-106	-2.51953e-106	1.52509e-104	-6.77437e-106	9.68814e-106	5.77869e-106	7.14148e-105	1.73508e-106	1.59126e-106	7.82164e-107	-8.14374e-106	-1.86765e-105	9.22862e-106	4.14293e-106	-3.04706e-105	-3.43226e-105	-1.81861e-105	-3.22566e-105	9.85693e-107	-5.6064e-105	5.27843e-105	-2.45294e-105	-4.84161e-106	-2.06953e-105	-1.58647e-105	-9.14699e-107	1.35267e-105	5.95666e-106	-1.1254e-105	-7.32865e-106	6.24113e-104
8.57697e-108	-1.31472e-107	3.36119e-107	-2.4414e-106	8.70337e-108	4.5031e-106	-2.41772e-107	1.70757e-106	-3.1728e-106	2.00004e-107	-3.34655e-107	-6.87136e-106	7.13557e-108	-1.0229e-106	5.38078e-107	4.52117e-109	-1.0788e-106	-9.21744e-107	-5.50743e-106	1.1107e-105	1.51859e-107	9.60349e-109	-5.88122e-107	1.3998e-106	-2.92397e-106	2.5946e-106	2.58123e-108	-5.3026e-107	-2.42626e-107	2.17449e-106	5.1006e-105
-9.62851e-108	-3.12401e-107	-1.14743e-107	7.61004e-108	-9.55469e-108	3.68683e-107	-1.08653e-106	-1.37137e-108	-3.98576e-108	1.64158e-107	-1.66036e-109	-1.14385e-107	-4.05345e-109	-1.6894e-107	1.1656e-107	5.28016e-107	2.21532e-107	1.15497e-107	-1.98063e-107	-6.99805e-108	-5.74507e-108	2.14552e-109	-3.44028e-108	-1.32653e-107	2.40573e-107	-7.56701e-108	-8.26398e-109	9.29468e-108	-1.30628e-107	-1.36546e-107	4.81799e-106
-7.50496e-111	2.29454e-109	2.02396e-109	2.87576e-110	-2.02987e-109	-2.41811e-109	1.1964e-108	-5.17227e-108	-4.60691e-109	1.32558e-108	8.68226e-109	2.536e-109	-1.04532e-109	-3.16364e-108	5.14674e-109	4.31771e-108	-6.99566e-108	-4.84335e-110	-3.94164e-109	1.08009e-108	-1.99401e-109	3.66744e-108	6.57773e-110	-4.87998e-109	1.53248e-109	3.09842e-110	1.14504e-108	7.61282e-110	4.9695e-109	8.52089e-109	3.39836e-107
-3.57941e-110	1.58338e-109	8.72788e-110	2.1018e-111	-8.26229e-110	-1.13899e-110	-6.93927e-110	9.54591e-111	8.69771e-110	-1.08029e-110	7.26709e-110	4.92887e-110	-8.0413e-110	9.66169e-110	-4.70301e-112	1.51784e-109	-1.35798e-109	-1.31996e-109	-2.1335e-110	1.10386e-109	1.84995e-109	-3.54724e-111	-4.87347e-110	6.42645e-111	-2.01253e-109	-3.68129e-110	2.46416e-110	2.51663e-110	1.57437e-109	-1.18728e-109	2.21274e-108
1.40244e-111	6.14988e-111	3.74009e-111	9.361e-112	2.95189e-111	1.02397e-111	-1.86417e-110	-5.62044e-110	-8.32191e-110	9.24014e-111	1.15825e-110	-5.50083e-113	1.91163e-111	-5.0083e-112	1.40377e-111	-2.55855e-110	2.72562e-111	4.1502e-112	-1.20205e-110	-7.21812e-111	-2.43069e-111	-4.37532e-111	6.75644e-111	-5.71946e-111	3.48337e-110	-1.25348e-110	-8.86216e-111	-1.73483e-111	-1.31548e-110	-2.21925e-111	3.3955e-109
-6.10092e-113	-4.06028e-112	-6.40758e-111	-9.64627e-113	6.61561e-112	7.4264e-112	3.76067e-111	2.4843e-112	9.24906e-113	-1.73252e-111	-3.26704e-113	2.80687e-112	9.39197e-112	-5.85627e-113	2.21494e-111	2.86265e-111	-1.53852e-111	-2.05768e-112	-6.53983e-111	2.98104e-112	-8.08714e-112	3.19257e-111	9.87299e-114	-9.94086e-112	-1.50059e-111	4.60069e-112	2.27433e-113	-1.36606e-112	8.46227e-112	-5.15345e-113	3.72033e-110
-2.61807e-112	5.96541e-113	7.82216e-113	2.6747e-112	1.97679e-113	-1.30592e-112	6.24024e-114	9.13702e-113	4.5675e-113	-8.73639e-113	-1.03594e-113	3.63941e-112	3.28114e-113	-4.89194e-114	7.48914e-114	9.47559e-113	4.38504e-112	-2.36602e-112	7.12202e-113	5.29665e-114	-7.19478e-113	-1.5445e-113	-1.15235e-113	-1.83762e-113	-2.91615e-112	5.90514e-113	1.82971e-112	-8.13836e-113	1.26801e-112	5.50272e-112	3.72342e-111
1.57904e-113	2.59005e-114	-1.12199e-113	1.5374e-113	-2.49889e-114	-1.74481e-114	-2.29652e-114	1.46355e-114	-3.70096e-114	5.16393e-114	-5.47435e-114	-7.41914e-114	-1.09305e-114	-1.58434e-114	-1.33231e-113	-6.45849e-114	-1.10466e-114	1.20961e-113	-1.92958e-115	-1.9392e-114	-1.03935e-113	-1.52738e-114	-2.95263e-114	-2.14548e-114	-1.32206e-115	-4.58935e-113	-1.63083e-114	-2.26269e-114	2.24622e-114	1.93761e-114	1.8365e-112
1.1038e-114	-5.84848e-117	-2.99148e-115	4.92249e-115	3.69068e-115	-3.92494e-116	1.33774e-114	2.85253e-115	1.11807e-115	2.1226e-115	-8.53968e-116	-7.96936e-115	-3.21283e-115	4.06185e-114	-7.22618e-115	3.79669e-116	1.41502e-114	1.16974e-115	-4.94651e-115	-3.10857e-114	-1.85488e-115	-3.66632e-114	-1.52119e-114	-1.89196e-114	9.47684e-116	-3.68495e-115	1.78017e-115	-1.50009e-114	-3.65577e-115	-4.20817e-116	2.52317e-113
-1.04751e-115	2.75607e-116	-4.44767e-116	-1.20163e-116	-2.15901e-116	-2.92641e-116	-1.15703e-115	9.53812e-119	1.1721e-115	-7.03322e-117	4.44765e-116	4.68356e-116	-4.83164e-116	-1.66044e-115	3.18227e-116	5.65344e-116	-5.7064e-116	-2.18888e-115	2.06868e-116	1.30172e-116	-2.98295e-115	1.99658e-116	-2.7164e-117	7.45034e-116	-3.07844e-116	2.51802e-115	1.16498e-115	3.51317e-116	-2.80836e-116	-2.52756e-115	2.29392e-114
1.06891e-116	-9.65598e-117	-9.81804e-117	8.38136e-117	3.16545e-117	2.13308e-117	7.516e-117	-4.63278e-117	8.20321e-117	8.06459e-117	2.68779e-118	-4.57211e-117	5.15166e-118	-3.78692e-117	1.69389e-116	-9.84375e-117	-1.1527e-117	-8.70503e-119	-1.85791e-117	1.14063e-116	7.24741e-118	7.63299e-118	3.12549e-118	-4.98891e-117	9.86869e-117	6.02538e-117	-9.90588e-117	5.51761e-117	1.15615e-117	-2.44863e-116	1.86439e-115
1.57301e-118	-3.06392e-118	4.32381e-119	-3.28661e-118	-4.68232e-118	-1.09582e-118	-1.13056e-118	9.1263e-119	-4.01094e-118	1.40915e-118	2.85317e-117	-1.21188e-118	4.8e-118	7.52356e-119	-1.83934e-118	1.98613e-117	-1.59621e-117	-2.18513e-118	-1.23231e-117	-3.35232e-119	1.22559e-118	3.90715e-117	7.45103e-118	-1.03181e-117	-1.78452e-117	2.85647e-117	-4.92551e-118	-2.51715e-118	1.42874e-118	1.74616e-118	2.24493e-116
-1.83335e-119	-3.13778e-119	6.39251e-120	2.94606e-120	-1.97563e-119	-2.55752e-118	-3.91168e-119	-1.39817e-119	8.04616e-119	2.69133e-120	9.69889e-119	8.37297e-120	-3.83209e-118	-3.45579e-118	-2.63216e-121	-7.88776e-120	-2.05573e-118	2.30743e-119	-1.1315e-118	-2.19803e-119	4.35084e-119	-1.1605e-119	4.94248e-119	5.61079e-120	1.42087e-119	-9.76784e-119	4.43103e-119	1.73249e-118	-7.78052e-120	4.07186e-119	2.16498e-117
-3.24734e-121	2.08873e-119	-1.97556e-120	9.06859e-120	-1.49341e-120	-3.28689e-121	-1.09674e-121	1.24681e-120	-1.35033e-119	1.02043e-119	-5.39196e-121	2.65165e-121	-7.01114e-121	-2.69535e-120	-6.29311e-119	4.45481e-121	2.58948e-120	-2.13264e-119	-1.8579e-120	2.75575e-120	-2.90566e-120	-9.30429e-121	-1.6707e-120	2.39477e-120	6.34413e-120	-2.50705e-119	-5.97276e-121	-1.70574e-120	7.73829e-120	1.30032e-119	2.1761e-118
-3.35746e-121	4.34618e-123	5.12786e-121	2.05636e-122	-9.05497e-121	-1.88846e-120	5.38603e-121	-6.68714e-121	2.61501e-122	-1.03131e-120	7.01555e-120	2.14066e-120	2.34376e-121	1.51413e-121	6.25297e-122	2.08496e-120	-1.42504e-120	-2.21362e-122	2.494e-121	1.41261e-121	-1.82701e-121	-2.83363e-120	2.26485e-123	-1.63063e-121	3.29448e-123	2.54014e-121	-2.17202e-121	-2.95585e-120	-4.5893e-121	-1.13992e-122	2.65418e-119
-1.02777e-122	4.03451e-122	-1.48975e-122	1.08652e-121	1.59618e-122	3.94258e-122	-2.36896e-122	-5.07687e-123	-2.46398e-122	1.7197e-123	-2.05381e-122	-7.04346e-122	4.93638e-123	1.15894e-123	3.22641e-122	1.01654e-122	9.14236e-122	-1.62615e-121	-1.3112e-121	-1.53591e-121	-1.68905e-123	6.80686e-123	-2.4178e-122	-9.68142e-122	7.67141e-122	-2.94842e-122	3.44868e-122	1.8569e-122	-1.31783e-121	-4.38128e-122	1.42727e-120
2.94815e-123	2.36768e-123	8.09763e-123	-1.05152e-122	-2.51686e-124	2.99931e-123	-7.31162e-124	-3.38773e-124	-5.52788e-124	1.45953e-123	-2.63686e-123	4.44986e-123	2.53327e-122	-2.6388e-123	-3.3532e-123	9.28133e-124	-9.8931e-123	-1.08194e-123	1.85487e-123	2.58312e-122	2.92756e-123	-3.64053e-124	9.65658e-124	-9.03322e-123	-2.60077e-122	-1.54185e-122	-2.43057e-123	1.23813e-123	-5.89956e-123	-6.80492e-123	1.79352e-121
-1.85788e-124	2.30437e-125	6.19612e-124	-5.57492e-125	-2.92386e-124	-1.92988e-123	-3.13611e-123	6.0063e-125	-4.15735e-125	-1.0287e-124	2.55724e-125	8.8211e-124	1.07613e-123	2.43032e-124	4.55381e-124	1.30705e-124	5.96216e-125	2.44366e-123	1.03031e-124	5.94972e-125	2.48583e-124	3.33043e-124	4.50788e-124	3.60864e-125	2.49005e-124	-1.31149e-123	1.46009e-124	3.43351e-124	4.22461e-125	3.90997e-125	1.51255e-122
4.40497e-125	-6.14649e-125	-3.01312e-126	2.02614e-124	-3.09584e-125	1.92218e-124	-1.0179e-124	2.15501e-125	-1.94699e-124	-3.90237e-125	-9.21758e-126	6.66563e-126	2.30286e-124	7.09873e-125	4.7677e-126	-1.00618e-124	-1.15583e-124	4.20997e-125	-3.34154e-125	7.2636e-125	4.18894e-125	1.14624e-125	1.1878e-124	-4.91368e-126	4.05887e-126	4.09268e-126	-6.17753e-126	-9.28091e-126	-1.28394e-125	1.47191e-125	1.80587e-123
-2.75725e-127	-8.26085e-127	3.56696e-127	4.62291e-126	9.77032e-126	-4.97264e-127	-5.97696e-126	-1.96826e-127	-9.07398e-127	5.67517e-126	-6.90075e-126	4.26066e-126	2.43293e-128	-6.67037e-126	-5.95707e-129	1.98522e-126	6.13908e-126	-3.88338e-126	9.7206e-127	-6.10002e-126	1.46969e-126	-3.04145e-127	-1.98118e-127	-1.31063e-125	3.90859e-127	2.75306e-126	1.33233e-126	-2.55365e-125	-1.61724e-126	-2.08354e-126	1.14839e-124
2.30556e-127	5.62138e-127	-1.3917e-127	-8.17182e-129	-8.83661e-129	-5.34692e-127	-4.7175e-128	3.11716e-127	-8.54375e-128	-2.56688e-127	4.25459e-127	1.06196e-127	-2.50003e-127	-3.50007e-127	-6.9591e-127	-1.30102e-127	8.72385e-128	-2.03337e-127	6.63943e-127	1.01342e-128	4.88594e-127	-1.42145e-127	3.06058e-127	3.54334e-127	-3.6575e-127	1.07817e-127	3.03729e-127	-3.25957e-127	-2.27809e-127	-6.03097e-127	8.3322e-126
2.83319e-128	-3.0872e-129	6.10125e-129	-1.12244e-127	1.06112e-127	9.0612e-128	2.01404e-128	-2.12706e-128	-1.79495e-128	-1.14708e-127	-8.34891e-128	-1.18772e-128	1.22964e-128	-2.28498e-127	-1.25373e-128	2.08781e-129	-5.59453e-129	-1.19557e-128	6.34217e-128	-1.52721e-128	-5.24839e-128	1.38104e-129	2.0881e-128	1.35639e-129	6.68765e-128	8.82193e-128	2.87056e-128	7.28344e-129	-1.71093e-128	-4.14613e-128	1.29334e-126
-1.69165e-130	-1.5702e-129	1.4744e-129	-1.87493e-129	6.85515e-129	2.28556e-129	5.29202e-129	1.78057e-129	-3.94236e-129	-6.75657e-129	-7.02904e-129	-5.88249e-129	-2.74506e-129	-6.52615e-129	-1.26551e-129	-1.26246e-129	-1.60497e-129	1.8071e-130	1.41323e-129	-6.00617e-130	-5.48274e-129	1.53218e-130	7.86383e-130	3.86971e-130	-2.53668e-129	1.51929e-129	-1.09751e-129	-1.47896e-129	3.20523e-129	-2.70689e-129	7.9865e-128
4.21765e-131	4.22175e-131	-1.69508e-130	-2.18045e-132	-6.78022e-131	-1.56639e-129	4.93774e-131	1.03928e-131	-1.16611e-131	-1.16285e-129	4.64932e-130	-4.94149e-131	-5.0256e-130	1.03727e-129	-1.29085e-130	9.94926e-132	-2.09049e-131	4.65111e-130	2.74933e-131	6.4931e-131	9.28469e-132	-1.97018e-130	-3.97881e-130	-2.40676e-130	8.45791e-132	4.51162e-130	-5.89684e-131	8.874e-131	-2.50719e-130	3.56277e-130	7.95539e-129
-1.49231e-132	2.66892e-132	1.96736e-131	4.45951e-131	1.17331e-131	8.36469e-132	8.92741e-131	-4.91144e-131	-2.95755e-131	-5.28762e-132	2.42477e-131	-9.88018e-132	4.21084e-131	8.87066e-132	-1.54807e-131	-4.67706e-131	2.99994e-132	-5.87404e-131	-3.1174e-132	-1.66809e-131	-5.40098e-131	6.63098e-134	-9.3925e-131	1.32582e-131	2.1687e-131	-6.62218e-132	9.53272e-133	-7.16014e-132	1.80577e-131	-5.48728e-131	7.61289e-130
-4.9881e-132	-1.33893e-132	-2.31019e-133	9.40771e-133	8.71482e-133	1.66799e-132	-6.99959e-133	4.41481e-133	1.4471e-132	-3.71348e-132	3.08639e-132	-8.16146e-132	-5.87496e-133	-1.44379e-131	-5.31922e-132	1.03851e-132	-3.52488e-132	3.76256e-133	-1.11435e-132	-4.55109e-132	2.37851e-131	6.5532e-133	1.64864e-132	-2.30918e-133	-9.60567e-133	-1.62317e-133	-7.6922e-133	-1.92079e-133	2.99196e-132	-1.45297e-131	1.04464e-130
6.57146e-133	-5.7708e-133	-5.91184e-135	-3.26704e-133	2.06613e-133	9.33052e-136	-2.52832e-133	2.73494e-134	-7.60182e-134	8.25103e-135	3.31219e-133	1.43658e-133	-2.58001e-133	-4.09341e-133	4.77875e-133	3.10806e-133	2.80689e-133	-2.07199e-133	1.015e-133	1.45097e-133	4.57426e-135	4.21765e-133	-1.11048e-133	-3.4334e-133	-3.56603e-134	1.10966e-134	3.03497e-133	-4.80746e-134	-1.52902e-133	-1.58185e-133	6.39436e-132
-2.50398e-134	-8.47034e-135	2.22884e-134	8.02986e-135	-1.45658e-135	7.00384e-135	-5.71993e-135	-8.36208e-134	-8.5456e-134	-1.87139e-134	-3.73115e-136	3.9935e-134	-4.95395e-134	8.19079e-135	-3.17895e-134	1.39208e-134	-4.38435e-135	-4.34013e-135	1.46e-135	1.46635e-133	-2.43757e-134	-1.76921e-134	3.74146e-134	3.67949e-135	-1.01224e-135	-1.09729e-134	-1.83544e-134	-1.15898e-134	-1.4953e-135	-2.30883e-135	6.95263e-133
-2.62226e-135	3.70164e-136	4.8061e-136	1.22512e-134	1.79261e-136	-2.01666e-135	3.77889e-135	-1.88747e-135	2.3651e-136	-4.38033e-136	6.82995e-135	-2.19932e-135	-2.65551e-135	1.28239e-135	2.51521e-135	-1.75829e-135	2.0806e-135	-8.21668e-136	1.00874e-134	-1.64009e-135	-4.4173e-136	6.9172e-137	-1.17883e-135	2.74259e-136	-2.10645e-134	7.02351e-137	2.33432e-136	3.02304e-135	-5.13862e-136	-7.2764e-135	9.0277e-134
1.14199e-136	-4.62787e-137	4.19601e-136	-2.36536e-136	7.61612e-136	-9.69707e-137	-2.6143e-137	-6.17505e-136	7.3824e-137	-2.28485e-136	-1.65916e-136	-7.15977e-137	5.44064e-136	-7.97313e-137	-2.89917e-137	-4.26732e-137	-2.5487e-136	-6.40616e-136	-1.06651e-137	-1.5203e-135	-3.71012e-136	-1.70512e-136	-8.82833e-137	-1.91557e-137	-3.10389e-137	8.81101e-138	2.95857e-137	-1.53392e-136	1.23221e-136	1.59482e-135	8.57042e-135
2.38733e-137	-1.1585e-138	1.42342e-139	-1.15373e-137	4.45444e-138	-2.22472e-137	8.95184e-137	-4.59009e-137	8.32917e-139	-7.80101e-137	3.2441e-139	1.1096e-139	-5.8682e-137	-7.34345e-138	-3.51987e-138	9.92812e-138	-4.30915e-137	-1.45839e-138	1.29454e-138	-1.34207e-137	-1.50239e-138	-3.19477e-138	-8.18726e-138	-1.09652e-139	-1.29206e-136	-1.45538e-137	-6.29795e-139	-8.95358e-137	1.73524e-137	1.23023e-137	6.93424e-136
-4.51646e-139	-1.31547e-137	4.367e-139	-1.26161e-139	-2.40428e-138	2.86248e-138	1.66481e-138	1.53746e-138	2.80025e-138	-1.25008e-139	-8.86135e-139	1.61878e-138	-4.27995e-140	-4.00005e-139	4.02851e-138	8.47349e-139	-1.69141e-139	-2.67402e-138	4.15835e-138	-3.88496e-139	-8.1118e-139	-2.56993e-139	2.3469e-138	6.05514e-139	-8.2375e-139	-4.99862e-140	4.21628e-139	-1.92949e-139	-4.89883e-139	2.37151e-139	4.7013e-137
7.13147e-139	8.53278e-140	-1.60925e-139	-5.88886e-141	9.17266e-140	4.46579e-140	6.80863e-140	1.10403e-139	3.70175e-139	-6.11757e-141	6.36162e-140	-1.43746e-139	-3.55368e-140	-3.67574e-140	1.29063e-139	-1.69231e-140	-1.10079e-139	-5.37209e-140	1.81086e-140	-3.11885e-140	-5.88616e-141	4.56722e-140	-9.52556e-140	5.66781e-140	-1.18456e-138	5.05039e-140	8.79716e-140	5.15358e-141	-2.80925e-140	1.73631e-141	3.85671e-138
4.12348e-140	5.42774e-141	8.287e-140	-1.43102e-141	-2.30493e-141	1.6527e-140	2.688e-141	-3.39288e-141	-8.25528e-141	2.1341e-141	-3.20038e-141	-1.40275e-140	2.59133e-140	4.04654e-142	7.56852e-141	-1.3462e-141	-3.74348e-140	4.49846e-140	-3.06192e-141	-3.25471e-140	-2.28789e-141	-5.88324e-141	5.35952e-141	6.57938e-141	1.78007e-140	8.25179e-141	-1.78737e-141	-2.50158e-141	-3.66516e-140	-8.31268e-141	4.3217e-139
3.74727e-142	5.77029e-142	-4.47706e-142	-2.92706e-142	5.78195e-142	1.13627e-142	-9.95181e-143	-2.20224e-142	-7.53269e-142	1.76121e-142	3.19853e-141	-2.83559e-141	6.92955e-142	-3.36893e-142	-6.96058e-142	2.47161e-142	6.7312e-143	-3.43695e-142	-1.28592e-141	-4.28171e-142	-5.7744e-141	-2.06052e-141	8.96575e-142	-5.29931e-143	4.80029e-142	2.96383e-142	-4.49522e-142	1.45352e-142	-1.81553e-141	3.62401e-141	2.93607e-140
-2.71291e-142	2.12662e-143	-9.8561e-143	-1.6598e-142	-1.5425e-142	1.52332e-144	-8.99116e-143	2.41485e-143	1.42073e-142	-3.35211e-143	-3.04805e-143	1.73953e-142	3.81957e-145	-2.80454e-142	-1.15217e-142	-4.65281e-144	8.41458e-143	-1.43511e-142	1.49727e-143	6.80563e-143	1.2635e-143	-1.68796e-142	2.6267e-143	-1.48108e-142	-3.54383e-142	2.68517e-142	1.17435e-143	2.79478e-143	-1.42615e-142	-7.64017e-143	3.15577e-141
-3.00381e-143	-1.16294e-143	3.73885e-144	1.66042e-144	1.21651e-144	-7.62017e-144	6.97749e-144	-6.35818e-144	9.04404e-145	2.22757e-144	-3.23783e-144	5.18151e-143	2.92754e-143	8.33574e-145	2.57671e-143	-4.25661e-143	3.37024e-144	6.79144e-144	4.67704e-144	2.42358e-145	2.83809e-144	1.47486e-143	-2.71397e-144	-9.41679e-143	1.32215e-143	-1.93071e-143	6.09681e-146	1.01586e-144	1.26348e-144	1.69835e-145	3.90455e-142
1.60224e-145	1.34794e-145	2.22615e-144	-1.32802e-144	-1.19082e-144	-1.19181e-145	-3.9522e-145	4.29943e-146	-1.97027e-144	6.38785e-145	5.34359e-145	1.3282e-144	-1.25964e-144	1.15027e-144	5.94734e-145	-3.1474e-145	2.68304e-144	-1.40212e-144	-3.93893e-146	-3.73937e-145	-1.37077e-144	5.81865e-145	2.04059e-144	-3.639e-145	3.3664e-144	6.97519e-146	-2.47031e-145	2.59007e-145	1.48959e-145	4.36333e-145	2.67715e-143
1.20353e-145	-3.56329e-147	-8.26761e-146	2.36871e-146	-1.57257e-145	-6.91059e-148	1.19808e-145	-9.39744e-146	-1.25527e-146	3.60921e-146	-5.43673e-146	-3.939e-146	7.63857e-146	2.10508e-145	-1.82723e-147	-8.23013e-146	9.62833e-146	-3.36085e-146	4.35534e-146	-4.72305e-146	-5.29242e-145	1.0028e-146	1.50288e-145	1.69488e-145	1.09377e-146	1.794e-145	6.0789e-146	8.10976e-147	4.76428e-145	1.53102e-146	2.94613e-144
4.99161e-147	2.236e-147	-1.51179e-147	4.23194e-147	-2.88298e-147	-1.81527e-146	2.50467e-148	-2.29207e-146	1.79707e-147	1.37842e-146	1.66431e-147	1.14184e-146	1.76561e-147	-2.98384e-148	1.12294e-146	4.64814e-147	-1.55903e-147	-1.57039e-148	-3.62531e-147	4.67605e-147	6.62182e-149	-9.5717e-146	4.40863e-147	2.31536e-147	5.49508e-146	-7.12105e-147	3.86473e-147	-2.97971e-146	-1.29314e-147	6.64286e-147	3.19978e-145
1.50435e-148	3.72796e-147	4.1689e-148	-2.95992e-147	-6.00003e-149	1.13286e-148	3.89152e-148	1.83875e-149	-7.15323e-150	4.77978e-148	-1.63255e-148	2.00434e-147	-2.58988e-148	-1.09945e-148	-5.2407e-147	6.60239e-148	1.75464e-148	8.61886e-148	1.8966e-148	2.13003e-148	7.71295e-148	1.43442e-147	-1.71909e-148	-1.50325e-148	4.85649e-148	7.60135e-148	1.54014e-148	4.04084e-147	-2.19031e-148	-7.24712e-150	2.63935e-146
2.4478e-149	6.20659e-149	8.01703e-149	1.16105e-148	-1.12372e-148	3.71551e-149	-3.14278e-148	5.86834e-149	5.46287e-150	1.74854e-149	1.83364e-150	7.3723e-149	2.04384e-149	-2.59825e-149	-1.38724e-148	1.98957e-148	5.42895e-148	-1.68362e-149	-5.67129e-150	3.02663e-148	-3.79078e-148	-2.17036e-148	-9.80134e-150	1.0727e-148	-3.43844e-150	2.45218e-149	3.93679e-149	2.08854e-148	5.86361e-150	1.55659e-149	3.16678e-147
2.85299e-150	9.20021e-150	-1.11111e-149	-3.23966e-150	-3.05287e-151	1.3492e-150	-1.16009e-149	-5.70681e-150	1.82925e-151	1.84042e-150	-2.01853e-149	-3.02285e-150	-5.44226e-150	1.07826e-149	3.78716e-151	1.33048e-149	-3.33852e-150	-1.62774e-151	-4.12121e-149	-5.85918e-150	-2.55166e-149	8.71619e-151	-2.24694e-151	1.41248e-150	-1.76303e-149	8.59621e-150	-1.00308e-149	2.97819e-151	1.17497e-149	3.36252e-150	2.30771e-148
6.75153e-152	-2.12018e-153	-6.10548e-152	-3.61689e-150	-5.94465e-151	-3.41522e-151	-4.58658e-151	-1.74867e-151	1.96025e-150	3.44962e-151	9.25534e-152	1.1031e-150	-1.56549e-151	-6.70426e-151	-7.52402e-152	-1.25868e-151	1.71598e-151	-1.20094e-151	3.48383e-151	1.25832e-151	7.66563e-151	3.62816e-151	7.95592e-151	1.67573e-150	3.89883e-151	1.20817e-150	4.86398e-151	1.17467e-151	1.5673e-151	2.17993e-150	1.87512e-149
-4.28965e-154	3.08877e-152	-7.95119e-153	2.50114e-152	5.70113e-152	5.40148e-152	3.31043e-152	3.42444e-152	-9.53323e-152	-1.21348e-152	-7.93709e-152	1.66617e-151	-3.68645e-152	-1.25621e-151	-4.75823e-152	1.49709e-151	5.2018e-152	4.34862e-153	9.0616e-153	-8.87162e-152	-3.75053e-152	-5.45224e-153	-4.05876e-152	4.60393e-152	1.37748e-151	3.97893e-152	1.31718e-151	-4.43473e-153	-1.10255e-152	3.04251e-152	1.59476e-150
8.47643e-154	1.2862e-152	-2.46656e-153	1.23961e-153	-2.84376e-153	1.50554e-152	-2.41184e-152	-7.11352e-155	-1.89996e-152	6.9993e-154	-2.33756e-153	-2.91677e-154	5.79243e-153	-1.02714e-152	-2.02626e-153	4.68187e-153	6.17695e-154	-2.11107e-154	5.01636e-154	-4.2918e-154	2.70396e-152	3.73221e-154	-6.3202e-153	-6.29226e-153	3.20456e-152	7.74418e-154	-3.62008e-154	4.27137e-154	2.84581e-154	-3.75757e-152	2.17859e-151
1.57616e-153	3.63611e-154	7.65784e-155	2.85785e-154	4.41204e-154	-5.42522e-154	1.56842e-153	9.6436e-154	-4.86938e-154	4.3705e-154	-3.49352e-154	-4.86811e-154	3.71351e-155	-5.58307e-154	-4.1374e-155	1.19078e-154	-1.61632e-153	-1.04794e-155	1.60802e-154	6.07411e-155	-6.52075e-155	2.08128e-154	1.47806e-154	-7.69741e-155	1.07393e-153	-1.01146e-154	-2.25064e-155	-2.86747e-154	3.77999e-155	-5.35194e-155	1.22568e-152
8.50319e-156	-1.64441e-155	-6.31699e-155	1.8251e-156	-3.50609e-155	2.75251e-155	-1.11074e-155	-1.82972e-155	-1.10357e-156	-8.61139e-156	-8.25504e-155	8.84137e-155	2.06795e-156	1.17746e-155	-8.69633e-156	1.72693e-154	8.4311e-156	-5.65524e-156	-1.08258e-155	-9.52614e-155	5.07166e-155	-7.27608e-155	2.33833e-155	-2.33383e-155	7.33512e-155	-2.16444e-155	-1.1634e-158	1.00709e-155	-6.77955e-156	2.52368e-156	9.62598e-154
1.35502e-157	-2.17618e-157	7.05805e-156	4.25086e-156	5.09907e-156	1.60989e-156	2.54443e-156	8.50631e-157	-2.4973e-157	5.4136e-156	1.41412e-156	-1.30367e-155	-7.38873e-156	-2.85459e-156	-1.66983e-156	2.31116e-156	4.35427e-156	1.37806e-158	-9.03624e-156	-4.07565e-157	3.85401e-156	5.02891e-156	-9.3241e-157	-4.03685e-155	-5.8655e-157	-1.0465e-155	-3.46582e-157	2.24953e-157	-2.12324e-156	8.49898e-156	1.42346e-154
1.98585e-157	-3.65886e-157	1.41738e-157	-4.78465e-157	4.65683e-157	8.3031e-157	-4.30966e-157	1.68675e-157	-3.14609e-157	1.59209e-157	-3.91723e-158	-1.58708e-157	-4.96632e-159	1.95274e-156	2.26171e-157	3.2737e-157	-5.23e-157	-1.39841e-157	2.45326e-158	-9.49069e-158	-7.24178e-157	-1.3032e-157	4.68372e-158	8.80511e-157	-2.02296e-156	-5.52024e-157	-5.39722e-157	9.1091e-157	-5.63374e-157	-1.86645e-157	1.3603e-155
1.69893e-157	-1.33767e-157	9.03892e-159	5.2579e-158	9.10527e-159	-3.59017e-158	-3.0271e-158	3.18538e-158	-4.59202e-159	1.38556e-158	-1.72918e-158	-6.32719e-158	-6.01197e-158	-5.18896e-158	2.20578e-158	-6.16969e-158	6.7848e-159	-9.16905e-160	1.24097e-158	1.57701e-157	2.44133e-160	6.34701e-158	1.6202e-158	1.46249e-157	-5.53853e-159	-6.88094e-159	6.85705e-158	-4.13306e-159	-2.44523e-159	2.69984e-159	1.26143e-156
-7.58827e-160	-1.47789e-159	3.66204e-159	-1.6649e-159	-5.51322e-160	2.40991e-159	5.15118e-159	1.11645e-159	-6.80766e-160	-1.71906e-159	-7.28266e-159	1.88636e-160	-1.72584e-158	-6.67306e-159	9.65177e-160	9.10023e-160	2.09298e-159	-2.18917e-159	-6.25502e-159	-1.12844e-159	-5.92594e-159	2.33233e-159	-4.37642e-159	-1.40901e-158	-6.35237e-159	-9.81976e-159	-1.25289e-159	1.81179e-160	5.15998e-159	7.08962e-161	1.13698e-157
-3.42375e-159	-4.77747e-161	6.23144e-161	-7.469e-162	2.07735e-160	6.19601e-160	-6.94261e-162	-3.02465e-162	-6.35807e-160	-2.32902e-160	-7.73672e-162	-3.21677e-160	-2.81646e-160	-1.08298e-160	3.84784e-161	1.00455e-160	1.03551e-159	-2.45199e-160	9.18198e-163	5.2029e-163	-8.67229e-160	1.79682e-159	3.87469e-160	-5.79354e-160	-1.5487e-161	2.5624e-160	1.79518e-161	-1.33087e-159	-9.32539e-160	-3.56942e-161	1.36074e-158
1.32343e-161	2.81908e-160	1.3663e-162	1.58378e-161	-1.26419e-160	2.5828e-161	7.25449e-162	-9.05149e-162	7.32132e-162	-3.51398e-161	2.17836e-161	-1.27521e-162	-5.30142e-162	-1.00707e-161	-9.06186e-161	1.80152e-161	1.33337e-162	2.61506e-161	-1.75157e-161	2.8528e-161	2.75084e-162	2.57283e-161	-8.50118e-162	-5.03094e-162	-9.96686e-162	5.68347e-161	-2.30102e-161	9.16119e-162	9.91003e-161	1.24392e-161	9.96477e-160
1.33513e-162	-1.66302e-163	8.25083e-162	5.91256e-162	1.03959e-164	1.0477e-162	-8.1943e-162	-3.09287e-163	-1.39349e-162	2.59748e-162	-6.22401e-163	-9.15048e-163	-3.42543e-163	3.52944e-164	-1.50139e-162	-1.40873e-162	3.3183e-162	-9.13779e-163	1.15524e-162	-1.02421e-162	-3.85366e-163	5.73963e-163	9.16279e-162	-3.36014e-162	-5.11054e-162	3.01332e-163	-5.56283e-162	2.67856e-163	6.58157e-163	-5.30947e-162	7.11469e-161
-7.80245e-164	-4.94265e-163	1.73602e-163	-2.93421e-164	1.00171e-163	-2.11142e-162	1.78477e-163	-2.71207e-163	-2.61002e-164	1.81257e-163	4.09289e-163	9.59389e-163	8.08047e-163	4.87528e-163	3.63175e-163	-1.39342e-163	-2.82247e-163	2.18218e-163	-7.92169e-163	-7.31221e-163	-3.26751e-163	-5.95899e-163	6.00571e-163	2.32358e-164	5.38979e-164	-1.40917e-163	2.27215e-164	2.75681e-164	-3.36746e-163	-2.32536e-163	1.11953e-161
-4.5588e-164	1.74963e-163	1.75261e-165	1.72725e-164	2.4172e-164	1.84048e-164	-5.01813e-164	-4.32436e-164	-1.10292e-165	1.21894e-164	-1.50492e-164	-1.03109e-164	-2.93068e-164	5.48292e-165	5.12222e-165	-2.97354e-164	4.69062e-165	-1.88049e-164	-2.30277e-164	-2.69036e-165	-2.10166e-164	1.12509e-164	-8.53096e-165	7.36891e-165	1.43932e-163	-1.03483e-164	-1.00604e-163	-6.35714e-165	1.38989e-164	3.25917e-164	8.8899e-163
7.73067e-166	1.46821e-164	-4.77767e-166	-3.42789e-166	-1.14584e-167	3.57879e-165	1.6771e-166	-3.49471e-166	1.30251e-165	-9.53126e-166	1.66439e-165	-2.23069e-167	2.97344e-166	1.89275e-165	-6.00886e-166	-4.39758e-165	1.66139e-166	-3.35613e-166	-3.82055e-166	3.32803e-165	1.10904e-164	-1.91642e-165	1.39703e-166	4.90334e-165	-4.03219e-166	1.22867e-165	-1.76908e-165	4.84617e-167	-8.47618e-167	-1.17471e-164	6.9057e-164
-1.74795e-166	9.92113e-167	3.49451e-168	3.55351e-166	1.52329e-166	-6.45806e-167	5.0077e-168	-3.92561e-167	1.68446e-167	1.95301e-166	-9.03017e-167	2.26498e-166	1.39775e-166	3.24337e-167	1.9958e-166	-5.47895e-167	6.65333e-167	3.77113e-167	4.22793e-167	3.36244e-167	-3.82998e-166	-8.49674e-166	-2.01751e-165	-1.25985e-165	5.89455e-166	-6.91336e-167	4.12539e-167	8.6934e-167	-2.83397e-167	1.90318e-167	7.37388e-165
6.99849e-167	-6.77399e-168	2.68082e-167	-1.04162e-167	-1.92706e-167	1.28597e-168	-7.15845e-167	1.79813e-167	4.87596e-167	5.93329e-167	3.90512e-167	-3.24464e-168	-3.72612e-168	8.27913e-168	4.56552e-169	-6.4026e-168	-2.38062e-168	-1.05766e-167	-1.05238e-167	-1.28018e-167	6.6546e-168	-1.54844e-167	8.25044e-168	6.27508e-168	-1.05281e-167	1.64559e-167	-1.36931e-168	5.80728e-168	9.75206e-168	-1.29659e-167	5.23184e-166
-1.87321e-168	4.20054e-168	5.33808e-169	-1.84351e-169	-1.27343e-169	-7.57588e-169	1.61813e-169	-1.25832e-168	4.57273e-169	-1.50557e-169	5.1791e-169	-1.08807e-167	2.79201e-169	-1.39349e-169	-2.9243e-169	5.93385e-168	7.47384e-169	1.45305e-168	2.19363e-168	-3.73189e-168	-7.74022e-169	-8.72909e-168	-2.99886e-169	7.14848e-169	-5.18618e-169	7.5282e-169	-8.21849e-169	3.75943e-169	2.60249e-168	-7.59949e-169	5.22237e-167
-6.80342e-170	-1.07272e-168	3.58126e-170	2.6747e-170	1.51716e-170	-3.40348e-171	7.76119e-170	6.7237e-170	5.40672e-171	2.73774e-169	5.41649e-170	3.26521e-171	8.75401e-170	-4.6015e-171	5.93253e-170	-1.90026e-169	-1.5382e-169	-4.35978e-170	-6.72938e-169	-1.12968e-169	-8.06814e-169	4.20413e-169	-1.60597e-169	-1.44809e-169	2.43906e-170	4.32344e-169	6.52327e-170	2.83151e-169	6.96208e-170	-3.61767e-171	5.43915e-168
-3.64586e-171	-2.62829e-170	3.2979e-173	-1.29639e-171	-3.30457e-170	-2.63099e-171	7.37982e-171	-2.79932e-170	4.87507e-170	4.39466e-170	1.21097e-171	3.65094e-170	1.62129e-171	-1.70613e-170	2.12502e-170	2.94661e-170	7.12111e-171	9.59104e-171	-3.71463e-171	3.15487e-170	3.25289e-170	4.39159e-171	-1.10125e-171	-7.26332e-171	1.39342e-170	2.72087e-170	-1.5492e-170	-3.82939e-173	7.70427e-171	1.51669e-170	4.78929e-169
-5.94124e-171	2.17021e-172	-1.37666e-171	8.36518e-174	-2.22596e-171	-1.06327e-171	-1.70105e-173	2.93664e-173	-5.70479e-171	4.70112e-172	6.12831e-172	-3.71033e-171	4.32274e-172	-2.9632e-171	-1.03113e-171	7.07809e-171	-8.17606e-172	4.21567e-171	-2.68075e-172	-9.58652e-173	-3.91156e-172	-1.11019e-171	5.06882e-171	-2.6447e-171	7.10577e-172	-9.6346e-172	1.08208e-171	-4.31628e-172	3.69367e-172	2.62223e-171	5.36731e-170
2.01071e-172	1.90229e-173	1.16745e-172	4.83223e-173	2.68235e-173	-4.85846e-173	-5.95391e-173	-2.51915e-172	1.18811e-172	-1.23644e-173	-2.89164e-172	-1.61946e-172	-2.14372e-173	1.03892e-172	5.01599e-172	-9.32437e-173	5.8657e-172	-2.4294e-172	-6.795e-173	1.10345e-172	-2.82118e-172	1.87127e-173	5.52753e-172	7.10239e-173	-8.41277e-173	-1.53123e-173	2.77412e-173	2.88015e-172	-3.02847e-172	3.90496e-173	4.76399e-171
1.70727e-173	1.55522e-173	-1.23074e-173	6.9522e-174	-2.1207e-173	2.57997e-174	-3.00888e-175	-1.63251e-173	1.00922e-173	-1.3334e-173	-8.18627e-174	-7.08262e-174	-4.15013e-175	-7.03717e-174	2.33533e-173	-6.75626e-173	1.83181e-173	-1.18875e-172	9.44268e-174	-3.24864e-174	-1.24386e-174	2.06891e-173	1.13661e-174	3.1525e-173	-1.79633e-174	3.17696e-174	-1.84037e-174	2.5204e-174	2.25589e-173	2.08605e-174	4.67818e-172
-6.22753e-175	1.23589e-174	-1.4156e-175	-2.38403e-174	-1.2239e-173	3.39709e-175	-1.27794e-174	-8.61407e-175	2.72909e-175	7.08146e-176	-1.2387e-174	-1.35241e-175	-2.5547e-174	-4.62084e-175	-5.53157e-174	-2.25806e-174	2.17107e-174	6.91374e-176	2.17411e-175	1.58205e-176	-8.0888e-175	-7.64413e-175	3.80676e-174	2.53296e-175	-4.22685e-175	-3.24067e-175	1.2609e-174	-6.61045e-176	6.89066e-175	1.36908e-174	4.38651e-173
-3.00855e-176	4.15522e-176	1.1947e-176	6.42577e-176	-6.9075e-177	-6.16895e-176	5.78913e-176	-6.64818e-176	2.37323e-176	-2.02361e-176	-3.75651e-175	-4.5736e-177	3.31743e-177	-4.91068e-176	1.16728e-174	2.54409e-176	-9.60593e-176	-4.11578e-176	-1.23333e-176	-1.99755e-176	-8.41758e-176	3.86546e-176	-5.40377e-175	1.01637e-177	-3.24247e-176	4.22504e-176	1.68336e-176	-9.0265e-176	6.06727e-176	-3.25192e-175	3.41154e-174
1.34147e-176	9.99591e-177	-1.84617e-176	1.78526e-176	6.93089e-176	-1.16336e-177	-1.27422e-177	2.18681e-176	2.29196e-176	-9.766e-178	4.92415e-177	-6.75805e-177	5.6727e-178	-2.32501e-177	-1.84705e-177	5.71697e-176	1.24629e-177	-8.97049e-179	-1.93265e-178	7.47656e-176	6.14223e-177	-3.50205e-177	4.52611e-177	1.54308e-176	1.01466e-176	-6.71684e-177	5.65405e-177	6.87163e-177	6.04347e-176	1.07165e-176	4.57263e-175
2.85869e-177	-3.83225e-179	-4.11954e-179	1.04268e-178	-4.10427e-178	5.05887e-177	1.11163e-178	-2.12453e-177	-2.104e-177	-4.10391e-178	-9.13498e-178	-2.44705e-178	1.35142e-177	-2.36881e-178	2.98663e-177	-5.97807e-178	6.61237e-178	-5.93487e-177	5.31674e-178	4.31496e-178	-2.27405e-178	-4.178e-178	6.79478e-178	-2.44462e-178	7.96706e-178	7.81424e-180	-1.33527e-177	1.0751e-177	8.42444e-178	6.07953e-178	3.33865e-176
7.64475e-179	-1.41874e-179	-1.21342e-179	1.49331e-178	-6.54966e-179	1.20899e-178	9.93654e-180	8.72429e-179	-9.5917e-180	2.21361e-178	-1.83788e-179	-1.70623e-179	-4.47476e-179	1.37808e-179	-1.35382e-178	5.31482e-179	1.8695e-179	-8.09762e-179	-1.213e-179	4.56219e-180	7.33578e-179	1.2443e-178	-9.86657e-178	1.33255e-179	-9.61603e-179	-4.02815e-180	-3.69575e-179	-2.9395e-180	-2.1675e-178	1.31949e-179	2.73329e-177
-1.48732e-180	2.2481e-180	1.934e-182	3.98249e-181	3.03369e-179	2.55236e-179	-2.41403e-181	1.4585e-179	2.33408e-180	-1.89546e-180	-7.19346e-180	-2.00707e-179	1.51958e-179	-7.21075e-182	1.32866e-179	-5.68102e-181	7.97411e-180	-5.67125e-181	6.85034e-180	2.13228e-180	-6.843e-180	-1.74147e-180	1.14741e-179	-2.12492e-180	1.64298e-179	2.83609e-180	-3.15746e-179	1.79968e-179	8.84633e-180	-1.41054e-180	2.54258e-178
1.263e-180	-2.98359e-181	-9.90071e-181	-9.66791e-183	-3.82401e-180	-2.20568e-181	-4.49632e-181	8.05813e-181	-8.61124e-181	-1.79529e-181	5.4276e-181	-9.38975e-181	-1.54212e-182	-6.22058e-181	-4.28155e-181	-6.85384e-181	-5.44839e-182	-2.42887e-181	6.34023e-181	-1.68428e-180	-3.34296e-182	-3.11937e-181	1.21937e-181	-3.03817e-181	-5.15651e-181	1.23614e-180	6.42842e-181	-3.5137e-180	7.27843e-181	-2.90995e-182	2.21866e-179
1.61732e-182	1.02796e-181	-4.39065e-182	1.63601e-181	6.29612e-183	2.34659e-183	4.10745e-183	-5.65331e-182	-1.96667e-183	-8.396e-183	-1.20003e-181	-2.03148e-181	4.57295e-182	1.58843e-181	1.64622e-181	2.15e-181	8.3809e-183	-1.17692e-182	2.67275e-183	-4.50145e-184	-7.36136e-183	-7.20325e-182	-2.96701e-182	5.85459e-182	2.9245e-182	1.42138e-181	-1.90811e-182	-4.20848e-183	-7.32826e-182	-6.17607e-183	1.77848e-180
1.74333e-184	1.97323e-183	1.86191e-183	7.27568e-183	-2.88964e-183	1.45611e-182	-1.1487e-183	-8.13028e-183	-1.94981e-183	-8.64597e-185	3.90748e-183	-2.66098e-183	3.86253e-183	7.05887e-183	-1.8216e-183	3.93339e-182	-2.12883e-182	-6.41619e-184	-6.23105e-183	1.00046e-182	-8.09273e-183	-1.69756e-183	-2.34819e-182	1.7442e-183	2.50234e-183	1.60133e-182	-6.43583e-184	-1.27139e-183	-4.27528e-183	-7.95735e-183	2.04542e-181
1.38054e-183	5.5912e-184	2.40424e-183	-4.27072e-185	-1.60977e-183	-2.10107e-185	9.57156e-185	2.01266e-184	5.13013e-184	1.43409e-184	-7.60818e-185	3.69956e-184	5.44556e-184	-3.18102e-184	-9.29809e-186	-2.71092e-183	-2.03112e-184	-6.58871e-184	-2.47679e-184	4.04455e-184	-1.50653e-184	-4.57386e-185	-7.93773e-184	1.74712e-183	-5.09441e-184	-1.4054e-184	2.08515e-183	-5.1697e-185	6.11548e-185	1.44749e-185	1.81136e-182
-3.73614e-185	3.4924e-187	-2.66996e-185	6.16646e-186	7.80428e-185	-4.89332e-184	-1.28687e-184	-5.85603e-186	-8.04604e-185	1.28889e-184	-1.76177e-185	4.97751e-185	2.64732e-185	1.44818e-186	1.18599e-184	-1.56222e-185	-2.18712e-186	1.58215e-184	-1.80741e-184	-5.97596e-186	6.23397e-185	5.85963e-186	7.44493e-186	5.67822e-186	-2.19604e-186	6.97006e-185	2.36708e-185	-4.54403e-185	-3.25221e-185	-1.67911e-184	1.98126e-183
-6.40286e-186	-4.58912e-186	5.66585e-186	1.30935e-185	1.00347e-186	1.79308e-185	-1.5466e-185	4.68925e-187	1.02126e-185	-1.86518e-185	1.2276e-185	1.50745e-187	-1.20639e-185	3.73534e-186	-9.89352e-186	-2.49355e-185	2.49054e-186	4.41914e-186	1.46884e-185	3.00079e-186	-1.42704e-185	5.19797e-186	-5.36796e-186	2.21664e-185	-3.98474e-186	2.89394e-186	-2.17201e-186	-8.91165e-186	-1.55311e-186	-5.20465e-187	2.48177e-184
-1.73249e-187	-4.98229e-188	2.92312e-187	-2.72559e-187	-3.8819e-188	2.68624e-187	-1.25626e-187	3.74171e-188	-1.21596e-188	-3.01569e-187	-4.5745e-187	-9.91182e-187	1.37155e-186	-7.03672e-188	7.30165e-187	5.45247e-189	5.45974e-187	2.77961e-187	-1.06151e-186	-1.3881e-186	4.47682e-187	-1.80821e-188	2.29784e-186	6.58634e-188	7.92251e-188	-9.66605e-188	-1.77574e-187	-2.56762e-188	3.09914e-187	3.58403e-188	1.20262e-185
3.88558e-188	3.02582e-188	-6.42863e-188	1.07764e-187	-3.3452e-187	-2.95864e-189	2.96169e-188	-1.4092e-188	7.57614e-188	8.85632e-188	1.21066e-188	9.75108e-189	-1.14379e-187	5.3467e-190	-3.28818e-187	-1.23051e-190	1.02157e-189	-2.849e-187	-1.73397e-188	6.98428e-188	-1.39916e-188	-4.74346e-188	-8.21135e-189	2.71704e-188	-7.50904e-189	-2.63552e-189	-2.14433e-189	4.25594e-188	-3.15113e-188	1.50633e-188	1.82372e-186
-3.40702e-190	-1.21809e-188	-2.34646e-189	-8.86997e-190	-6.57206e-189	3.55263e-189	-4.925e-189	3.61476e-191	3.47014e-189	2.95904e-190	-3.8984e-190	-2.91474e-189	-5.03834e-188	-6.19939e-189	2.57515e-190	-2.73848e-189	5.00919e-189	-1.65543e-189	7.17999e-189	-3.17035e-189	2.81681e-190	1.41171e-189	1.93099e-189	-5.65696e-189	3.70159e-189	-2.59175e-189	3.40199e-188	-1.16496e-189	-7.13884e-189	1.00823e-189	1.73412e-187
1.28391e-190	-4.36596e-190	4.41037e-192	3.02392e-190	2.73535e-190	-1.63012e-189	-1.34738e-189	-2.35907e-190	-1.53305e-191	-2.41534e-191	-8.85039e-191	4.45832e-190	1.80238e-189	-8.26598e-190	-2.66384e-190	8.19105e-191	-1.26952e-190	-3.30078e-191	-1.43849e-190	2.5322e-190	-4.24953e-192	-1.9747e-189	1.61375e-191	-3.05371e-192	-7.13317e-190	3.26069e-189	2.60685e-192	-1.43771e-190	-1.07309e-190	-3.45412e-190	1.50381e-188
4.43944e-191	-4.06773e-192	1.66163e-192	7.26838e-191	3.84586e-191	-5.17589e-191	-1.77567e-192	3.11882e-193	-5.08947e-192	6.14371e-191	1.02351e-191	-2.15463e-192	-1.6904e-191	-1.18308e-191	8.59694e-191	-8.33572e-191	2.80339e-191	-1.51432e-193	6.7163e-192	-2.18045e-193	9.87909e-192	-9.94704e-191	-8.63885e-192	-6.75742e-191	-4.86241e-191	9.48569e-191	5.41243e-193	-2.08086e-191	-1.7481e-192	-9.29116e-191	9.72263e-190
1.33416e-192	7.42021e-193	7.65991e-193	-1.39901e-192	-2.28118e-193	-8.87134e-193	4.8885e-192	3.97609e-193	-2.43727e-193	-2.42849e-192	1.59323e-193	-1.55132e-193	1.22192e-192	8.4575e-192	1.59368e-192	-5.22481e-192	1.29301e-191	2.25069e-192	-1.47799e-192	-2.09334e-192	-6.48879e-192	-3.03202e-192	-1.54778e-192	-7.28382e-193	-1.44776e-192	-6.75217e-194	3.20983e-192	-9.55033e-192	-4.0101e-193	-2.0156e-192	7.73683e-191
6.0925e-193	5.45781e-194	1.56729e-193	1.15093e-193	-2.5488e-194	-1.13772e-193	-4.0098e-193	6.30626e-194	-3.07177e-193	-5.22706e-194	-3.65479e-193	7.59757e-194	-3.71685e-194	7.56619e-194	9.09614e-194	-9.38139e-194	2.80237e-193	-8.50477e-194	-3.54229e-194	2.06633e-193	1.16022e-193	2.64438e-193	5.68394e-194	5.07997e-194	-2.6991e-193	5.82817e-194	-6.73179e-194	-2.72236e-192	8.96715e-194	7.31149e-194	7.01355e-192
-3.93494e-194	3.29007e-195	5.34264e-194	2.03207e-194	-2.97583e-194	2.89381e-196	3.96609e-194	-4.0069e-194	-6.99336e-195	-2.47279e-194	1.40998e-194	-1.39718e-194	1.26446e-195	2.59836e-194	-1.41957e-193	-1.26113e-195	-2.38731e-194	-7.45604e-195	5.44781e-196	-8.12543e-195	7.18615e-196	1.1712e-194	8.61412e-194	1.01647e-193	1.65773e-195	2.17672e-194	-1.20304e-194	-4.36932e-194	-3.25627e-195	6.96532e-195	7.86012e-193
8.20772e-195	1.74901e-195	-1.81013e-194	4.58985e-195	3.4891e-196	1.82017e-196	-4.18579e-195	-1.40884e-194	-4.51895e-195	1.15074e-194	-1.89005e-196	7.72698e-196	-1.75314e-195	-2.03545e-196	-7.49401e-195	2.56235e-196	-2.09363e-195	-1.27923e-196	-1.58759e-195	6.67735e-195	-2.32344e-196	1.20037e-196	2.69418e-196	-3.28444e-195	-4.49353e-195	1.08532e-194	-1.11666e-194	-8.6338e-195	5.55648e-196	1.49936e-195	1.29743e-193
1.54121e-195	-4.69826e-196	2.13083e-196	1.21999e-196	7.85798e-196	2.17863e-196	5.01545e-197	-2.48578e-197	2.08618e-196	-8.4128e-197	-4.01751e-197	1.23323e-196	-1.84954e-196	-2.81585e-197	-7.77531e-197	-6.08569e-197	-3.86722e-196	-8.49417e-197	1.25657e-196	5.85376e-196	-9.85642e-197	2.23457e-196	1.76242e-196	-1.60196e-197	-1.38272e-197	-2.1906e-196	8.68753e-197	-5.19904e-197	3.71271e-196	-3.24523e-197	6.70521e-195
-6.07055e-197	5.18684e-198	1.16367e-197	1.84392e-199	-3.94637e-198	-6.49891e-198	1.79241e-197	7.21812e-197	-1.41856e-196	5.98639e-197	-3.67786e-198	3.27627e-197	-7.53342e-200	-6.19629e-198	-9.43344e-199	4.1472e-198	-9.71647e-198	-1.87494e-197	9.29803e-198	-2.8049e-197	-1.33264e-197	2.00096e-197	-2.4936e-198	1.44187e-197	1.17999e-197	-2.51187e-197	1.60176e-197	6.25806e-197	1.40529e-197	5.01152e-198	6.78429e-196
5.35543e-198	-8.2998e-200	1.6021e-199	-1.52397e-198	-6.68296e-200	6.94985e-199	-2.30867e-199	-1.10441e-199	5.71957e-199	1.65422e-197	-8.58524e-198	3.05717e-199	-6.17141e-200	-2.99465e-201	1.65137e-198	-2.3121e-198	1.80196e-198	-3.42988e-199	6.31269e-199	-5.78541e-200	5.50151e-198	-3.68235e-198	-3.80513e-199	-7.2965e-199	1.28776e-198	7.32555e-200	3.40391e-199	-7.29547e-199	-5.69483e-198	-1.42003e-198	6.09329e-197
-1.21716e-198	-3.39015e-200	1.28487e-199	-7.16174e-200	1.16434e-199	-3.91903e-199	-3.49947e-200	3.43871e-200	-2.12856e-200	6.05169e-199	1.06734e-199	1.16639e-200	3.6567e-199	4.1321e-199	4.13462e-199	4.14187e-200	2.08234e-200	4.90187e-200	-1.55422e-199	9.69816e-201	-7.93755e-200	4.79529e-199	-3.5146e-199	3.598e-200	4.93372e-200	-1.48152e-199	-1.3264e-199	5.88712e-199	7.49849e-199	6.43574e-200	6.92185e-198
-1.82912e-201	-2.49144e-201	-1.35837e-200	-1.12735e-200	1.23243e-200	-1.31819e-200	-1.17274e-200	2.05356e-200	-4.22417e-202	2.88016e-202	-1.82407e-202	6.9754e-202	1.1652e-200	1.17463e-200	-1.54754e-200	-3.15872e-200	-1.29836e-201	7.07476e-201	-4.69545e-200	-2.79696e-201	6.86034e-202	-1.01799e-200	2.22655e-201	-2.1278e-200	1.353e-201	-1.73101e-199	-2.19735e-200	-1.28967e-199	1.81269e-200	-3.99756e-201	5.99012e-199
2.17084e-201	-9.59088e-202	1.40288e-202	-2.17864e-201	7.15944e-204	2.78014e-201	3.67415e-202	-1.01569e-200	-3.90205e-202	-1.43231e-201	7.85837e-201	7.31995e-202	-1.00546e-201	-4.16301e-202	-4.48864e-202	2.12177e-201	1.21131e-201	8.29411e-202	2.60031e-202	5.95872e-202	-9.79157e-202	1.44268e-201	5.57597e-202	-1.32723e-201	6.87754e-202	-9.63228e-202	-2.34127e-202	2.01006e-201	5.2536e-202	1.01886e-200	5.49782e-200
-5.06376e-202	9.28314e-203	9.46157e-203	-4.83238e-202	-2.65313e-203	6.90208e-203	-1.11953e-202	-2.10893e-203	-3.72272e-203	2.51617e-202	-2.05752e-202	7.71902e-204	1.16622e-202	-3.97528e-203	1.52221e-201	3.24186e-203	2.23223e-203	1.89697e-202	3.90159e-203	1.22625e-202	-1.94631e-203	1.99749e-202	1.47405e-202	1.52775e-202	2.21222e-203	-1.01375e-204	1.00935e-202	4.88959e-202	-3.97355e-203	-1.43493e-202	5.30829e-201
6.67017e-203	1.36038e-205	2.92994e-203	1.19917e-203	-2.84014e-203	9.47061e-204	4.29785e-204	-5.47052e-204	9.95434e-203	-2.69777e-204	6.6794e-204	-1.59851e-204	-6.13144e-203	3.81403e-204	9.19099e-204	-3.29874e-204	2.18013e-203	-3.50037e-203	-3.02622e-204	-1.67814e-203	1.32648e-204	-3.57657e-203	-6.71181e-204	-9.35104e-205	8.12831e-204	1.26601e-203	-1.37614e-204	-1.00841e-203	1.01991e-203	-1.26292e-204	5.08969e-202
-2.20405e-204	2.07649e-205	-1.62368e-204	-4.78393e-204	-2.86795e-204	-2.00213e-204	7.3085e-205	-1.62102e-203	-1.18347e-205	1.54671e-203	-5.27057e-205	-1.54546e-204	-9.01835e-206	3.1761e-206	1.71448e-204	-1.48268e-204	-1.34624e-204	3.0261e-204	1.89092e-205	1.42616e-204	-6.53959e-205	1.047e-204	-4.43382e-204	2.09817e-204	4.71029e-205	-1.58221e-205	2.05008e-205	-7.4798e-205	4.30477e-204	1.38292e-204	7.30979e-203
-1.20176e-204	7.26506e-206	-1.55337e-205	5.75594e-206	1.37366e-206	-2.46104e-206	-4.39591e-206	-3.89865e-205	3.64823e-206	-2.5347e-206	-3.26984e-206	4.75987e-205	-1.69782e-206	-2.58792e-206	2.5245e-206	1.29051e-205	-1.0687e-205	-6.78804e-206	8.42458e-207	2.1423e-206	3.85994e-206	3.0014e-206	-3.83588e-206	7.454e-206	4.1917e-206	-1.42288e-205	2.62403e-208	-6.32829e-205	-1.10314e-205	-2.5979e-205	4.30066e-204
-6.96144e-208	-1.24316e-206	6.71116e-208	1.52793e-206	-3.11311e-207	-1.84378e-207	3.55844e-207	3.42938e-206	-1.97277e-206	3.00899e-207	-1.0205e-206	-3.13283e-206	-3.12417e-207	2.15222e-206	-1.85856e-206	-5.49291e-207	-4.64644e-206	-2.94634e-207	3.95595e-207	7.87071e-206	4.00086e-206	1.06463e-207	-8.44137e-207	8.71839e-207	1.04773e-207	6.5227e-208	-1.53481e-207	3.2356e-206	4.15404e-206	-3.33825e-208	4.52654e-205
6.31914e-207	2.51197e-208	-3.67883e-208	4.10608e-207	-2.63024e-207	-5.25523e-208	-1.14403e-207	7.272e-208	-2.83371e-208	-9.33531e-208	4.20835e-208	4.64311e-209	5.28446e-207	1.09166e-207	4.6621e-209	-1.59766e-207	1.80819e-207	7.31127e-208	4.43409e-208	-3.79873e-208	3.18344e-209	1.23262e-208	-1.93758e-206	4.42636e-208	-1.35709e-207	-2.01531e-207	3.77634e-208	-3.77623e-207	3.69666e-209	5.93584e-207	6.26111e-206
1.74822e-209	5.45302e-209	5.16875e-209	3.66174e-208	3.32733e-209	8.10039e-209	7.84963e-209	1.45962e-209	1.15037e-207	-3.34678e-209	-1.25864e-209	-3.58025e-209	-4.7327e-208	-2.35101e-209	4.2016e-209	4.17439e-209	-1.21419e-208	-3.73015e-209	-9.85093e-210	4.67816e-208	-2.94263e-208	7.07429e-209	9.58958e-209	2.91101e-208	-5.15858e-211	-7.18994e-210	-1.29823e-208	1.24102e-208	1.39489e-210	5.06085e-209	4.21204e-207
-5.13642e-210	6.88386e-212	-1.87138e-209	1.64042e-209	6.63349e-209	1.75866e-209	2.32905e-209	-1.17805e-209	9.77028e-211	-1.6292e-209	-1.84306e-210	7.43846e-211	-3.11102e-209	-3.62902e-210	1.43482e-210	1.6615e-209	-2.04607e-209	-1.80598e-210	-5.60375e-210	-2.40581e-210	-3.18055e-210	-2.98435e-209	-3.8019e-210	-3.17018e-210	-6.8974e-211	2.92411e-210	2.66197e-210	3.0848e-210	2.95824e-210	-4.13254e-210	3.18685e-208
1.27016e-210	-2.57227e-211	-9.49684e-211	-5.48807e-211	-9.81277e-212	-3.58738e-210	-1.12346e-210	-1.38957e-210	2.83252e-211	-2.365e-210	-2.17575e-211	-3.82708e-212	-3.05398e-211	1.37222e-210	-2.04898e-211	4.64957e-211	3.73022e-211	1.20693e-211	-1.372e-211	1.03674e-211	-1.05468e-210	6.40376e-210	-2.5753e-211	5.85629e-210	-4.37291e-210	-4.05627e-211	-5.42693e-212	1.66013e-210	-2.05701e-210	1.53167e-210	3.88645e-209
3.71624e-212	-5.93158e-212	7.62758e-212	1.02287e-213	1.2972e-211	-1.10985e-212	-6.23876e-212	2.04385e-212	1.02249e-211	3.50867e-212	-2.07485e-212	3.47388e-212	-2.609e-211	-1.45164e-211	7.19338e-213	-7.26319e-212	-1.57218e-211	6.22075e-212	-1.92932e-211	-7.03525e-213	2.53254e-212	-1.90616e-211	1.62957e-212	1.08466e-211	-1.85757e-211	-1.33734e-212	3.57649e-211	5.06531e-212	3.8417e-212	4.65193e-212	2.5286e-210
-1.18917e-212	4.70845e-213	-1.15213e-212	-3.92594e-214	-2.59378e-212	5.80732e-214	-5.68126e-213	9.06093e-214	-2.29203e-212	-9.88288e-213	1.85104e-212	-8.17954e-213	-7.7213e-213	-1.46738e-212	-1.35145e-213	7.18426e-213	4.88778e-213	9.67343e-213	-1.79662e-213	-1.39268e-213	-2.79464e-213	-1.54515e-212	1.40242e-212	6.41913e-212	7.51002e-213	2.10584e-213	-1.22519e-212	2.84423e-213	-2.56488e-213	-8.16958e-213	3.01702e-211
3.90082e-214	1.45022e-214	-1.11846e-213	-2.08148e-213	-3.7131e-213	2.3539e-214	2.26555e-213	-4.75186e-214	1.98681e-214	3.18101e-214	-3.50898e-214	6.3953e-214	-1.23537e-214	9.89432e-215	-2.06612e-215	-1.9303e-215	3.94355e-215	1.5015e-217	-1.23723e-216	-5.74785e-214	1.19597e-214	-6.12988e-215	-1.34342e-214	-1.60708e-212	6.83871e-215	-1.03113e-213	1.22398e-213	1.19324e-213	-2.26987e-213	1.44158e-214	3.51263e-212
1.40319e-214	-2.72205e-216	-5.95837e-215	-7.7083e-215	-7.43151e-215	-1.30993e-214	-9.09504e-215	2.56046e-216	-2.5631e-216	-2.95373e-215	-7.99272e-214	3.41065e-215	-1.12463e-214	2.35245e-215	4.56025e-215	-1.13823e-214	-1.25466e-215	-3.9073e-215	-4.04137e-215	2.98058e-215	3.23702e-215	-2.87005e-216	5.97919e-214	-1.38043e-214	-1.80241e-215	2.10537e-214	-5.02977e-215	6.50597e-216	4.77712e-215	-3.16981e-214	3.28258e-213
1.33434e-216	-1.09261e-216	-3.821e-217	-5.12268e-217	6.42401e-216	-2.94339e-215	1.1089e-215	2.62494e-216	6.15119e-217	8.24934e-216	2.68411e-216	-1.731e-216	4.3858e-216	-2.41439e-216	2.37472e-217	-3.53194e-215	-1.09714e-216	4.16774e-216	-9.29027e-216	-2.36014e-216	1.0483e-215	1.17404e-216	1.78831e-216	3.76502e-216	-7.85988e-216	4.71581e-218	-4.07279e-217	-2.6372e-216	1.13779e-215	5.66665e-215	2.21651e-214
3.35622e-216	1.20129e-216	1.1954e-216	-3.83259e-217	7.16844e-217	-7.0254e-217	4.01728e-218	-7.0969e-218	-5.63232e-217	2.38733e-216	4.31775e-217	6.53456e-217	1.39643e-216	-4.72766e-217	1.44482e-216	-3.23739e-218	-3.78625e-217	-3.63743e-219	3.31241e-217	-6.1066e-218	-1.43293e-216	3.06048e-217	-1.85831e-216	2.19946e-216	-4.99033e-216	2.62409e-217	7.16695e-218	3.21369e-217	-6.60475e-217	-1.65146e-217	2.80916e-215
4.22321e-217	9.10017e-219	2.04571e-217	-7.31982e-218	2.00466e-217	6.66483e-218	-6.32833e-218	2.50027e-218	8.3423e-218	1.62001e-217	-5.15709e-218	-1.79219e-217	-5.98838e-218	2.49783e-217	4.81202e-218	-3.73057e-218	-9.29488e-219	7.30431e-218	4.07477e-218	-8.43729e-219	1.3346e-217	2.71808e-217	-8.73808e-219	-9.25662e-219	3.8074e-217	1.56054e-218	-1.12047e-218	5.9316e-218	5.04601e-218	-1.85532e-218	3.02656e-216
4.88681e-219	1.87694e-218	-7.06277e-219	1.63364e-219	-8.20525e-220	4.84128e-220	3.71484e-219	1.693e-218	-2.1132e-219	-2.91876e-221	-1.68604e-218	-6.53569e-219	-3.90833e-219	-6.01262e-219	2.68775e-220	-1.70307e-219	1.03263e-218	3.20622e-219	-2.52975e-219	-2.02876e-218	-2.91644e-218	8.43503e-220	2.50115e-219	2.09825e-219	3.47336e-219	-8.7285e-220	-2.00448e-219	-1.26711e-219	1.20082e-219	-3.99641e-220	1.71909e-217
6.69141e-220	9.15428e-220	4.47102e-220	1.91434e-219	7.02746e-221	-9.42241e-221	1.34605e-220	1.07655e-220	-2.65916e-219	2.83446e-220	-9.38657e-220	-1.16115e-220	1.54072e-219	-5.1176e-220	-1.75174e-220	1.71691e-219	-5.30595e-220	1.07235e-219	6.11473e-220	-2.07899e-220	6.63509e-221	3.08597e-220	3.84459e-220	8.98081e-222	9.34759e-220	1.51697e-220	1.76214e-219	8.10141e-221	2.52011e-220	3.36372e-220	1.90034e-218
2.36285e-220	8.89156e-223	4.47448e-220	-9.96552e-221	1.33701e-220	-1.15661e-220	4.00389e-222	-2.29516e-221	-7.45094e-221	1.2126e-222	7.44054e-221	-7.5588e-222	9.41581e-222	4.96485e-223	1.44593e-221	-1.67336e-220	-3.64179e-221	1.11274e-221	-2.87673e-220	1.05569e-220	2.38756e-221	2.06771e-222	-6.00364e-221	-3.39583e-220	5.73063e-223	-3.00906e-222	-2.3145e-221	2.12772e-221	7.85913e-222	1.62684e-221	2.34847e-219
-4.51598e-222	-7.04575e-223	-1.83698e-221	-1.35717e-222	3.47634e-222	-1.4866e-223	-3.26034e-222	-6.30705e-222	-1.30749e-221	1.1761e-221	2.61557e-222	1.07595e-221	1.33059e-221	1.62599e-222	-1.14574e-221	-8.32498e-222	6.16571e-222	-5.13158e-222	-2.97982e-222	3.47948e-223	-4.28518e-223	2.6257e-221	-5.52335e-222	-1.75415e-222	-1.75885e-222	-1.76652e-221	-1.46802e-221	-1.54681e-222	1.7507e-222	-4.60737e-223	1.97516e-220
-1.7501e-222	1.06174e-224	2.21805e-223	-2.82191e-224	-5.0422e-224	-6.91838e-223	2.76482e-223	-1.85703e-223	-3.5182e-222	5.75281e-223	-9.16844e-224	7.78164e-223	-4.54979e-224	3.68082e-223	-9.19699e-224	4.13219e-222	3.61119e-223	1.8313e-223	-3.41329e-223	2.8278e-222	5.60894e-224	-2.17844e-224	4.33038e-224	4.18667e-223	5.57703e-224	-9.59017e-224	-2.26282e-223	-6.21145e-224	1.05395e-223	5.20588e-224	1.7667e-221
7.72194e-225	-6.29078e-226	7.46895e-225	2.91991e-225	2.31815e-223	1.18363e-225	-1.44967e-225	-1.59056e-223	-1.10229e-223	-3.17584e-224	1.51812e-223	-8.4748e-225	-8.24612e-225	8.72191e-224	8.66749e-225	7.79556e-225	9.79118e-225	5.26263e-225	2.71468e-224	-5.05307e-226	-2.9905e-225	-1.97266e-224	9.19945e-224	-4.3741e-225	4.91339e-225	1.65879e-224	-1.2395e-224	4.37065e-225	3.56694e-224	-2.56785e-224	1.08785e-222
-3.168e-226	8.13839e-226	-3.0139e-224	5.28555e-225	1.58479e-224	6.80754e-227	-1.07337e-225	-8.28024e-226	-3.54656e-225	-3.01869e-225	2.33536e-225	2.68139e-225	7.80698e-227	-1.84688e-226	3.65762e-225	3.67237e-226	1.42314e-225	1.57087e-225	1.18194e-224	3.32586e-226	-1.47562e-225	9.8097e-226	1.00751e-225	-5.5748e-225	-2.92148e-225	-7.46266e-225	1.44762e-224	-1.49803e-225	4.87784e-225	1.74105e-225	1.27404e-223
1.0818e-225	-5.52579e-226	-1.58548e-226	-4.57829e-226	-1.73179e-226	1.68662e-225	-2.42599e-225	7.28416e-227	-6.06215e-226	7.52817e-227	-1.35801e-226	1.40061e-227	2.93829e-226	5.9883e-226	-8.4677e-227	3.83869e-226	1.80775e-226	-2.86938e-226	6.07656e-226	4.70088e-226	-3.63373e-226	-7.65503e-226	-2.21624e-226	3.25896e-226	-1.9782e-225	-2.46576e-226	-1.50566e-226	5.1687e-226	2.24855e-226	3.2811e-226	1.54689e-224
-5.83255e-227	-8.78548e-227	-4.22322e-227	4.08086e-228	-7.07783e-229	4.40824e-227	-6.70354e-227	9.14521e-228	-3.70058e-227	4.01996e-227	1.07262e-227	-8.18344e-227	7.79107e-227	-1.26394e-226	-5.29493e-227	1.98698e-227	7.83227e-228	-1.13628e-227	6.11302e-228	-2.25711e-226	8.39776e-227	1.63413e-228	-5.40817e-227	1.0453e-226	-2.02126e-226	-8.43789e-228	-1.03617e-227	-3.24526e-229	-3.624e-227	1.88836e-226	1.70192e-225
3.57418e-229	-3.91807e-228	-4.94766e-228	-6.54724e-228	-4.10101e-228	2.48661e-230	-1.61687e-228	-6.44375e-228	-2.19897e-228	-4.70821e-228	-2.461e-228	-1.5924e-228	8.65644e-230	-3.7006e-228	6.1607e-229	-5.11028e-228	9.52191e-229	3.82011e-228	6.59017e-229	3.54326e-228	-2.51694e-229	6.92518e-229	-1.06949e-229	1.18185e-227	-8.78188e-228	-6.58905e-228	-1.02708e-228	-1.35833e-227	-4.52102e-229	3.16965e-227	1.32405e-226
1.36603e-229	-2.5839e-230	-1.848e-229	-2.83473e-230	-3.36619e-230	1.40331e-229	-5.95396e-231	-5.16032e-231	-1.62076e-229	4.28592e-231	-5.94309e-229	-2.18271e-229	-1.8713e-229	1.4691e-229	9.21232e-229	3.56641e-229	-8.48188e-230	-1.32947e-229	3.04128e-229	-1.90215e-229	1.26027e-229	-1.69661e-228	-6.65002e-230	4.59982e-230	-1.13278e-229	2.33158e-229	2.50714e-229	1.22401e-229	8.1029e-229	4.26154e-228	1.15902e-227
-1.05535e-230	-4.91776e-230	1.38161e-229	-2.76261e-230	1.36836e-231	9.12106e-230	-6.22388e-232	2.46839e-231	1.85472e-230	2.80958e-230	-6.52005e-231	-1.11557e-230	1.89625e-229	3.12458e-230	3.98225e-230	1.55787e-231	1.91687e-231	-1.98884e-231	-2.2409e-231	-1.6485e-230	-2.25856e-229	1.00069e-230	-1.10851e-230	5.07619e-230	7.50449e-231	-4.38966e-231	-1.53164e-229	3.30314e-231	-5.27362e-231	3.6948e-230	1.17868e-228
7.13134e-232	2.89347e-231	8.46278e-232	9.97326e-231	4.71751e-232	-4.08116e-231	1.50101e-230	-6.47392e-233	4.72824e-231	-6.01656e-232	-7.66242e-231	1.84665e-231	9.38119e-232	2.97367e-231	-5.62744e-232	3.19931e-232	-7.69176e-231	-7.73426e-232	-3.84504e-231	-5.22116e-232	5.53514e-231	-1.27761e-231	5.10856e-231	-3.02308e-231	-3.56643e-232	-2.31218e-231	2.1602e-231	-1.12641e-231	-1.79399e-231	4.60452e-232	8.96739e-230
1.6e-232	-4.78984e-232	9.421e-233	1.5319e-232	-1.15008e-233	-1.33309e-232	4.28932e-233	8.33508e-232	-5.78341e-233	1.67174e-232	6.87768e-233	4.99396e-232	6.35459e-233	3.19972e-233	-1.23764e-232	-1.64839e-232	1.52385e-233	5.67857e-233	3.60643e-232	-2.10778e-231	-8.50736e-233	-2.5649e-233	-2.56398e-234	-2.8556e-232	-6.70138e-232	-6.86535e-233	-1.26198e-232	9.384e-234	-8.535e-233	1.68924e-233	7.00083e-231
6.27766e-233	-2.0255e-232	3.17958e-233	-3.33514e-233	2.47027e-233	-8.4897e-234	7.93148e-234	1.08355e-233	2.66419e-233	-1.99323e-234	7.61717e-234	1.16796e-232	-5.16304e-234	-1.57273e-232	6.37722e-234	-4.39823e-234	-7.98429e-235	-3.17443e-234	1.97716e-234	-1.70801e-233	-6.97648e-234	-1.97115e-234	-9.95301e-234	1.03616e-233	-1.17895e-234	1.87503e-235	3.84828e-234	-1.19875e-233	-6.62256e-234	-1.73367e-233	8.02146e-232
-1.93752e-234	-5.37034e-234	-5.85794e-235	1.55703e-234	3.06843e-234	4.95287e-235	-2.32308e-234	2.56412e-234	1.39476e-233	4.7075e-236	3.36463e-235	-1.80482e-236	3.84905e-234	-4.94935e-234	-6.87188e-235	4.48749e-235	2.10506e-235	-1.21093e-235	2.49909e-234	-3.04607e-234	3.2228e-234	8.82997e-238	-6.2699e-235	2.95852e-235	8.74858e-234	-1.0405e-235	1.89401e-234	1.64601e-234	8.52009e-235	7.90007e-235	6.62431e-233
6.98515e-235	-8.51037e-237	3.42337e-236	3.33935e-235	2.43166e-235	-4.65488e-235	1.9186e-236	-1.17209e-235	-2.17293e-235	1.00285e-236	3.86186e-236	-6.23366e-236	3.93669e-236	-3.08362e-235	-1.44386e-235	-4.69733e-235	-1.55191e-235	1.54135e-235	7.64636e-237	-8.19211e-236	3.55153e-235	2.73669e-235	-9.52595e-237	8.46935e-236	-9.70163e-236	-1.19485e-235	-3.55713e-235	-4.89743e-235	-1.23248e-236	-1.36865e-235	5.54345e-234
1.24996e-236	3.97176e-236	-1.90186e-236	-3.53966e-236	-1.69491e-235	-9.18e-237	3.26514e-237	-1.8789e-236	2.89962e-236	2.78025e-237	-6.02259e-237	9.29682e-236	-3.1278e-237	2.45486e-236	3.59954e-237	1.20594e-235	6.36641e-236	9.12491e-237	2.03373e-236	1.76966e-237	7.8397e-237	4.58377e-237	-2.34555e-236	-2.7271e-237	4.51197e-238	-1.14004e-236	2.66091e-238	4.55192e-237	-2.95725e-237	-1.12598e-235	8.55721e-235
3.73397e-238	-2.13785e-237	-1.16973e-237	-1.18802e-237	4.07693e-238	-1.09974e-238	-6.50481e-238	4.36295e-237	3.75407e-237	7.42661e-238	2.02254e-238	1.56729e-238	3.43815e-238	-1.75728e-237	-1.3839e-237	-3.53259e-237	4.60691e-238	1.59495e-237	-1.26922e-237	-1.7162e-237	-2.34017e-237	-2.3322e-237	7.02179e-238	-6.85159e-239	1.45275e-237	-1.63536e-237	2.06659e-238	1.08228e-237	4.47308e-238	1.26439e-237	3.88463e-236
-2.96732e-238	-2.56358e-239	4.45271e-239	1.37834e-239	-3.83946e-239	4.23102e-239	2.12467e-238	1.12271e-238	1.22362e-238	2.29454e-239	6.235e-240	-2.29302e-238	-4.58669e-240	4.33809e-241	-9.44561e-239	5.02643e-238	-4.63733e-239	-1.64662e-239	-4.00427e-240	-7.87873e-239	4.51558e-239	-6.45994e-239	-9.12861e-239	-1.94377e-238	1.73274e-238	-1.50001e-240	6.22126e-238	-4.56864e-239	-2.59554e-238	-5.30346e-238	3.94262e-237
4.13638e-239	1.14733e-240	1.32646e-239	1.74224e-239	-7.60133e-240	1.09796e-242	6.66913e-240	1.49793e-239	-5.61959e-240	-3.85792e-240	8.33928e-240	2.82692e-239	-2.30489e-240	-1.66001e-239	-2.0113e-239	-4.15084e-239	1.86566e-239	7.09663e-240	2.19292e-240	1.59437e-239	-1.33767e-239	3.11403e-240	4.89087e-239	-5.72754e-240	-2.55817e-239	4.71921e-241	-5.74724e-239	2.20267e-239	-1.56873e-239	-2.13649e-239	4.86693e-238
1.16987e-240	-5.53269e-241	8.33226e-242	6.91627e-242	-2.47703e-240	3.56195e-243	7.44275e-241	-1.24594e-240	-4.49736e-241	1.2026e-240	6.1291e-241	9.50628e-241	-1.116e-240	-1.5001e-240	4.31783e-240	-2.15967e-240	3.28341e-241	-1.32524e-240	-1.32735e-240	7.05443e-241	-2.63497e-240	2.86956e-241	-1.38267e-241	-3.36601e-241	3.36386e-240	2.59712e-241	-1.23678e-240	2.34515e-241	1.15129e-240	-1.08965e-240	3.30749e-239
6.53041e-243	-1.92761e-241	-3.06282e-241	-1.05078e-241	-1.79441e-242	3.87417e-242	-1.05269e-242	-2.96316e-243	1.62473e-242	-1.65055e-241	-4.07672e-242	-1.10807e-242	1.17339e-242	1.23967e-241	-6.50403e-242	-3.83482e-241	-2.12489e-241	-6.55211e-242	-8.94216e-243	-5.60582e-241	6.71371e-242	-5.31346e-241	-5.36467e-242	7.70005e-242	-2.17211e-241	1.29489e-244	6.13831e-242	1.04487e-242	1.27512e-241	4.80528e-242	3.5396e-240
9.53374e-242	9.62535e-244	2.08529e-242	-1.32279e-242	-1.65673e-243	4.15219e-243	-1.52493e-242	-1.57965e-243	5.64343e-243	1.83275e-243	-1.47435e-242	1.29959e-242	1.16271e-242	1.58648e-244	-1.68511e-243	-6.23896e-243	-5.94745e-243	-2.02793e-243	1.01804e-242	3.78794e-242	1.44668e-243	-2.89653e-242	4.50432e-242	4.05151e-243	-1.67341e-242	-2.47517e-243	-7.97065e-243	5.2715e-243	9.73245e-243	2.23215e-242	4.07991e-241
6.14849e-243	-2.68464e-244	-3.8351e-244	4.02595e-243	1.86619e-243	-2.02962e-244	1.88761e-243	-1.41283e-243	-2.15302e-244	4.45125e-243	6.14626e-245	-1.66627e-243	1.98695e-244	1.99506e-243	-1.64873e-244	-6.07383e-245	-8.7733e-243	-1.16494e-244	-1.34201e-244	1.51535e-243	1.89748e-244	2.21974e-244	-4.69222e-244	-4.70071e-243	1.85448e-243	-5.36088e-243	6.38286e-245	9.49799e-244	8.42336e-243	-1.25446e-243	5.90375e-242
2.80937e-245	3.23474e-245	3.97385e-245	7.37485e-245	-1.06721e-244	7.77728e-247	-2.72499e-244	-1.33315e-245	-2.11002e-245	1.19618e-244	-9.55344e-244	1.93743e-244	3.71118e-245	-8.39882e-246	2.61617e-245	1.36205e-244	-4.14643e-245	3.35468e-245	-3.25653e-244	9.28383e-245	2.90838e-245	-3.49724e-245	6.81683e-245	-6.2795e-247	1.03502e-244	-1.02763e-244	2.06212e-244	-7.27126e-246	6.99492e-246	7.5881e-247	3.1188e-243
-2.24351e-246	-1.74044e-245	2.6964e-247	-1.50292e-247	-7.7386e-249	-3.11929e-247	1.29351e-245	8.84223e-246	6.10465e-245	1.26465e-245	1.38859e-245	-1.54714e-245	2.15901e-245	8.18663e-247	-3.28824e-247	-7.74684e-246	-1.07318e-246	-6.92195e-245	-4.35141e-246	-3.97709e-245	-1.54604e-245	-4.40875e-245	8.00154e-246	5.28978e-247	-2.1641e-246	1.8787e-246	-1.55455e-245	-5.87016e-246	7.90139e-246	-2.10457e-246	3.93657e-244
1.68798e-246	3.21386e-246	-1.34134e-247	2.29915e-246	3.23403e-247	-3.20809e-247	6.83459e-247	-4.41736e-248	-1.60636e-247	-5.12074e-247	2.25757e-246	-5.80365e-247	1.7065e-246	-1.59394e-248	3.13313e-246	1.64324e-247	-2.22993e-247	-2.82666e-247	8.95303e-248	3.42439e-247	-5.09929e-248	8.76162e-247	7.04857e-246	-2.363e-246	2.4969e-246	2.15438e-246	3.45896e-246	1.36475e-246	8.43033e-247	-5.62824e-246	4.44601e-245
-1.54645e-247	-1.50676e-248	2.65827e-248	4.86641e-248	-2.35008e-247	-3.76526e-248	-1.3112e-247	2.98535e-248	2.12498e-247	-1.25382e-248	-3.29518e-247	6.67062e-249	-9.85233e-248	-7.0207e-248	1.48531e-248	-4.43558e-248	-2.09941e-248	4.06833e-248	-5.60161e-248	1.35083e-248	6.39455e-249	-2.78416e-248	2.62728e-247	-1.03087e-246	8.86198e-247	-6.08184e-249	1.69079e-248	4.55904e-247	-4.49077e-247	-5.61787e-248	4.79714e-246
3.03874e-249	1.85267e-248	-1.44902e-249	-7.94266e-249	6.34459e-249	-2.27088e-249	2.23059e-249	-1.0989e-248	1.97442e-249	-2.85937e-248	5.06572e-250	1.99017e-249	-9.0999e-249	5.45614e-248	2.20956e-249	-1.32069e-249	7.33035e-249	-9.94572e-249	-6.72753e-249	-3.79519e-248	-1.12679e-248	-1.2069e-249	3.71574e-249	-8.38146e-249	1.34474e-248	-1.10564e-249	-1.67358e-248	-3.6573e-248	1.02067e-248	1.91901e-248	3.36835e-247
-2.51921e-249	-1.54112e-249	-3.88315e-249	2.05954e-249	-4.39084e-251	2.64282e-250	-5.90385e-250	-7.77027e-250	-2.75082e-249	-5.49557e-250	5.57467e-249	4.06561e-251	3.71378e-250	-1.64139e-249	-2.52711e-249	-7.56839e-250	7.97031e-250	1.64755e-250	-1.27737e-250	7.14742e-250	6.55677e-250	-1.53907e-249	1.20643e-249	-7.95524e-250	-1.12179e-250	-9.39095e-251	-2.90062e-251	1.85888e-250	2.35402e-250	-4.11292e-249	3.66613e-248
-1.3345e-250	6.70819e-251	1.96318e-251	1.28152e-250	1.13446e-251	-3.24726e-251	2.60764e-251	8.07001e-251	2.39718e-251	-1.89456e-252	-8.69572e-251	4.18261e-251	-7.87204e-251	-2.71129e-250	1.66525e-250	2.03271e-251	1.40232e-251	-2.96811e-251	1.99629e-250	-4.64139e-251	-1.31784e-250	-1.39986e-251	-1.12434e-252	-5.97545e-251	7.37214e-250	1.05308e-250	3.51545e-253	-2.99154e-252	-2.28309e-251	-9.78389e-251	2.6532e-249
3.1726e-253	9.63759e-253	-7.7318e-252	1.17837e-252	-9.82425e-252	-1.22065e-252	9.50623e-253	1.5339e-251	-7.94776e-252	2.46881e-253	8.02215e-252	5.18075e-252	1.0479e-251	1.18333e-252	-3.00963e-252	-3.93184e-252	-8.33028e-253	-1.6451e-251	1.08526e-251	3.92782e-253	-1.34512e-252	1.64734e-251	-5.31164e-252	-1.09707e-251	-5.3786e-252	-4.12614e-252	8.34435e-252	-7.9532e-251	2.34874e-252	-1.04717e-251	2.50359e-250
4.80218e-253	1.86555e-253	-5.75608e-256	-2.36622e-253	9.28317e-254	8.77966e-254	-8.93622e-253	-2.49745e-252	1.02885e-252	-3.76054e-253	-6.90231e-253	-1.08373e-252	-1.11045e-252	-1.21068e-252	-2.88989e-253	2.02197e-253	-8.32895e-253	1.2468e-253	6.19245e-253	-5.37013e-253	6.51823e-253	-8.64423e-253	-2.07067e-253	8.56512e-253	-5.86133e-252	8.10302e-254	-1.83283e-252	-1.31256e-252	3.36712e-253	8.8159e-252	3.34009e-251
-4.48616e-254	-2.3932e-253	1.68219e-253	5.67888e-254	3.63992e-255	1.52397e-254	2.55024e-255	6.44526e-254	-1.25517e-254	1.18729e-253	5.79868e-254	8.36089e-254	3.4518e-255	-3.52556e-255	4.29181e-254	4.48109e-254	1.68624e-256	2.87651e-254	-9.74367e-254	4.09519e-255	-3.30346e-255	1.6101e-255	-1.00149e-254	-1.25559e-253	-4.30949e-254	-4.0509e-254	-5.88084e-255	3.35148e-255	-3.32824e-255	-3.60262e-254	1.3658e-252
3.23138e-255	-2.89313e-254	-4.32261e-255	-7.93668e-256	9.91186e-255	-3.80676e-255	-6.55628e-256	-2.95248e-257	1.27583e-254	-1.08658e-254	2.06477e-255	-1.56856e-255	-1.40577e-254	1.16728e-254	-1.01377e-255	-1.3078e-254	-1.95763e-254	-1.15479e-254	-8.35348e-255	-1.80977e-256	4.81959e-256	4.35125e-256	-9.99172e-256	1.60428e-255	1.94549e-255	1.32749e-254	1.87055e-256	-6.01764e-255	2.68064e-257	1.33684e-255	1.8473e-253
-1.37285e-256	4.68811e-256	-3.30714e-256	3.9981e-256	2.33206e-256	-3.04499e-257	-8.23996e-257	-2.90401e-255	8.15669e-256	5.53525e-256	6.236e-257	1.3016e-257	3.56111e-258	2.05928e-256	9.03519e-256	-1.91844e-257	2.98925e-256	1.61256e-256	-1.77875e-257	-8.55076e-256	-5.14345e-256	1.88223e-255	4.17084e-256	9.92565e-257	-1.51122e-256	-2.16165e-256	-5.61799e-255	5.92208e-256	2.22877e-255	1.57059e-255	2.17863e-254
1.7001e-256	-2.30711e-257	-1.09889e-256	1.20164e-256	8.61782e-258	-5.22848e-257	-3.7291e-258	-8.60356e-257	4.25199e-258	-1.25104e-257	-2.11788e-257	-3.08046e-256	1.11185e-257	1.74705e-257	-9.69354e-257	7.76392e-258	6.40308e-258	-8.01759e-258	-2.80696e-256	-8.0496e-258	7.32613e-258	1.12633e-257	-3.81804e-257	-6.00044e-258	-5.87985e-257	-2.01852e-257	-8.96785e-258	6.27727e-257	-1.55292e-259	-5.97931e-257	1.62969e-255
4.12093e-259	-8.24038e-259	-3.3223e-258	6.34971e-258	1.0558e-257	7.89992e-259	6.41144e-259	4.6927e-259	-6.49652e-260	2.37725e-258	7.63032e-258	6.0395e-258	1.2547e-259	-3.11065e-258	-1.16882e-258	-6.84425e-259	1.63221e-257	-5.1427e-260	-9.9978e-258	-4.81697e-259	1.41861e-258	2.33743e-258	7.03128e-259	5.68042e-258	3.60354e-259	9.56994e-259	2.1819e-258	2.06283e-258	2.8927e-258	2.6705e-258	9.26858e-257
4.43204e-260	1.01469e-259	-1.8398e-260	3.40897e-259	-9.58224e-260	2.1508e-259	8.81661e-260	-9.49795e-260	1.30847e-259	-1.27671e-258	-4.03219e-259	3.10427e-260	-3.48491e-259	-1.71735e-258	-2.85617e-260	-7.02702e-259	-5.24e-259	-3.67106e-260	-1.99285e-258	7.02905e-259	-4.9194e-259	7.05595e-260	-1.44445e-258	1.76336e-258	-2.03789e-259	-1.27423e-259	-1.30856e-259	-1.12893e-259	-1.72462e-260	8.81016e-259	1.41381e-257
-1.09782e-259	-1.01435e-260	5.01192e-260	-5.08615e-260	-1.5949e-259	-6.45896e-261	1.58067e-259	6.78545e-260	-2.66007e-261	4.50088e-261	2.42064e-260	2.63259e-259	-4.38445e-261	-6.45484e-260	6.73325e-261	7.49044e-260	4.90898e-260	3.57234e-260	-2.27575e-260	-6.84659e-262	-3.2943e-261	-2.39261e-261	-5.47667e-261	3.31403e-261	-3.49056e-260	7.78038e-261	3.64592e-261	1.47214e-260	-1.92795e-260	-4.42001e-261	1.26546e-258
-8.40228e-261	-4.08422e-262	3.54144e-261	5.41367e-261	-3.72021e-262	-5.76209e-261	-2.83595e-262	6.20826e-261	1.06391e-261	-5.04105e-261	1.35325e-262	-5.00268e-261	3.00969e-261	-2.05044e-261	1.12114e-261	-1.15904e-261	-1.37992e-260	-4.46932e-261	2.64288e-262	1.82285e-260	-6.48082e-261	-2.94108e-261	-1.19861e-260	-1.14536e-260	-4.65223e-262	8.14375e-261	-1.38942e-260	1.43978e-261	-2.96991e-260	-2.5731e-261	1.74813e-259
-2.3302e-262	-2.88954e-262	2.44828e-262	5.8712e-263	-1.68772e-261	2.15222e-263	-3.16072e-262	-4.43378e-263	-3.9121e-264	-9.02151e-263	-2.23805e-263	1.20245e-262	1.55622e-261	-4.40804e-263	1.91019e-262	4.60815e-263	2.45098e-262	-2.44662e-263	4.67125e-262	3.82491e-262	1.45532e-261	2.31863e-262	1.96756e-261	-5.00765e-263	3.97094e-263	-7.7931e-262	-1.45126e-262	-1.95011e-262	-2.21201e-263	1.5943e-263	1.09905e-260
3.60701e-263	3.76636e-263	-1.5267e-263	5.22966e-264	9.02984e-263	-5.00431e-263	2.50143e-263	-7.17061e-264	-5.90312e-263	-3.7963e-264	-3.40747e-263	-6.82877e-264	-2.12758e-263	6.20838e-264	1.39561e-263	1.05217e-263	2.61842e-263	5.43358e-263	2.11835e-263	-3.7289e-263	2.54726e-262	3.82151e-264	2.90576e-263	1.46625e-263	-8.11727e-264	4.48192e-264	-2.03414e-263	3.46879e-263	2.12734e-263	-1.1726e-263	9.64338e-262
6.54592e-266	-8.47187e-264	-6.45057e-264	9.31877e-264	5.58199e-264	-8.92055e-267	-1.05946e-264	6.48628e-265	1.89717e-265	-6.90618e-264	-7.62249e-265	4.15679e-264	-7.45803e-265	-9.83233e-264	2.00714e-264	-1.34251e-263	-1.45747e-263	4.47399e-264	-9.51922e-264	-2.97512e-264	-2.43406e-264	-9.84942e-264	-4.20675e-265	-5.73327e-266	-5.03676e-265	-1.02908e-265	2.59675e-265	2.36566e-264	2.09973e-264	2.47481e-264	1.21742e-262
8.0349e-266	-7.20018e-266	1.33268e-266	1.76216e-265	2.95392e-266	-6.42759e-265	-3.28617e-267	1.2373e-266	-7.93942e-266	-2.11832e-265	-3.65571e-266	6.43606e-265	-2.62378e-264	-1.82071e-265	8.11372e-267	1.4985e-265	-3.64615e-265	2.14492e-265	-3.32126e-264	-3.32283e-265	5.23355e-265	-6.66619e-267	3.04405e-265	6.2027e-266	4.34325e-266	-1.01684e-264	2.48122e-266	1.07148e-264	1.47909e-265	1.61418e-265	1.256e-263
5.26774e-267	-3.52557e-266	-2.54825e-267	4.10758e-268	-1.41431e-266	1.30259e-267	1.72806e-265	-5.3493e-266	2.48243e-266	2.25263e-266	2.96414e-266	2.86152e-266	-2.38995e-266	1.18493e-265	-2.40565e-266	2.84872e-266	-1.43381e-269	-6.99491e-268	9.08074e-266	-1.0681e-267	-6.52251e-266	-1.15784e-268	3.84848e-267	2.65705e-267	-1.8992e-266	-6.72128e-267	-1.32346e-268	-6.69224e-267	3.6342e-266	3.37069e-267	8.22458e-265
-7.12404e-268	2.74667e-267	-2.63525e-267	-8.59976e-269	-4.20377e-267	8.29184e-267	-2.13729e-266	-1.65918e-266	2.64182e-268	-5.32889e-268	-3.67061e-267	-2.17746e-268	2.40005e-266	-3.72631e-268	1.90373e-267	3.66307e-268	5.50933e-268	-2.43947e-268	2.70125e-268	3.25386e-268	2.05952e-268	8.63774e-268	1.00709e-267	-4.09878e-268	-1.53972e-267	5.95122e-268	2.06028e-267	-5.33006e-268	-4.39848e-267	-3.34392e-267	1.04317e-265
-8.14835e-269	2.82049e-269	7.20637e-269	-3.11164e-268	-2.72337e-267	-6.0264e-269	-2.07782e-268	4.44427e-268	-1.3442e-269	-1.40205e-270	2.55833e-268	-9.3417e-269	3.07935e-269	1.00973e-268	8.84618e-269	-7.37156e-268	-3.83533e-269	1.77882e-268	3.65731e-268	-7.14546e-269	5.23068e-270	7.44451e-268	-2.3675e-269	4.62465e-269	1.26177e-268	-3.31992e-269	6.05593e-270	-3.40726e-269	-3.01562e-270	1.64207e-268	7.08999e-267
4.20581e-269	3.13098e-270	-1.23258e-271	5.88281e-269	6.54127e-270	-3.46666e-270	-1.96252e-269	2.75313e-269	-1.78141e-269	-2.50138e-269	-1.70772e-268	3.06016e-269	4.65324e-270	5.94663e-269	2.87391e-269	-1.70876e-269	1.55114e-269	9.73904e-270	8.87104e-271	-5.99194e-270	-1.1608e-269	-1.16544e-270	-9.8647e-270	9.23736e-270	-4.07295e-270	6.17456e-269	-3.53467e-269	4.0149e-269	1.70573e-270	1.22701e-269	7.34747e-268
2.0337e-272	2.03669e-270	3.02075e-271	1.26155e-270	1.11082e-270	-7.09285e-273	6.29929e-270	7.54998e-270	2.79525e-271	-5.6439e-271	3.74809e-270	9.16548e-271	9.08735e-271	6.36345e-271	-2.90871e-270	-4.85228e-271	-4.96776e-270	9.0683e-272	4.67666e-271	-2.37113e-270	-9.23209e-271	2.57662e-270	-1.58961e-270	-6.74116e-271	-1.32259e-270	-1.58251e-270	-1.57307e-269	3.84028e-270	1.02935e-271	-1.08124e-269	7.60876e-269
-1.52202e-271	-2.42788e-272	-2.37022e-271	-5.96304e-271	2.7483e-271	3.8867e-271	1.34037e-270	-4.38488e-272	-2.36355e-272	-3.07491e-272	1.61428e-271	-3.08018e-271	5.88778e-273	-7.7408e-271	-1.66081e-272	1.62569e-271	-1.02007e-272	1.08652e-272	-2.13065e-271	1.22227e-272	-3.70449e-271	-3.86584e-271	3.06881e-273	2.38253e-271	-7.77325e-274	-1.65372e-271	-3.68425e-271	1.42134e-271	2.71541e-272	-4.32976e-272	6.53237e-270
-2.42851e-272	-9.4603e-272	2.12952e-274	-1.81523e-272	-8.55624e-273	1.55937e-272	-5.70081e-272	3.8671e-273	4.63848e-273	3.77756e-272	1.03363e-272	-3.5644e-272	3.47001e-273	1.07818e-272	1.23988e-272	6.21295e-273	7.21093e-273	-1.13042e-272	-7.08336e-273	1.32265e-272	6.11183e-272	-2.8132e-273	-5.13633e-273	-6.03332e-273	7.13198e-273	5.93533e-274	2.59961e-273	1.95047e-272	-1.25756e-272	1.0896e-272	5.10764e-271
1.50438e-273	-4.21658e-273	-5.13705e-274	-3.23123e-273	-9.36429e-274	4.82576e-274	-3.00764e-274	5.08849e-273	1.34876e-273	3.97374e-274	-8.92444e-274	5.51437e-273	3.32041e-274	1.3249e-275	-1.13095e-273	1.87068e-273	-5.49157e-273	8.80537e-274	1.14088e-273	-1.13112e-274	-4.87728e-273	-6.24179e-273	7.26018e-276	3.92875e-273	-9.69845e-274	2.6516e-273	-9.90825e-275	-1.52724e-274	-5.77143e-273	-1.13799e-273	6.12379e-272
-8.33409e-276	-4.78645e-276	-1.68161e-275	-1.96513e-275	-2.70844e-274	-5.28121e-275	-1.11816e-274	1.57824e-273	2.16844e-275	-3.60012e-275	2.72969e-274	3.63497e-275	-5.2606e-275	1.06229e-276	6.11264e-274	6.11557e-275	8.2682e-274	8.11017e-275	-2.87279e-274	-1.0361e-274	5.39077e-275	1.0242e-274	-2.66025e-274	-1.18013e-274	7.80657e-276	-9.64647e-275	-9.94067e-275	2.17195e-275	-2.81079e-274	-7.82342e-274	6.28439e-273
2.10747e-276	-1.70778e-275	-3.72262e-275	4.62023e-276	-2.91973e-276	8.35223e-276	1.51998e-276	-2.05906e-276	1.32273e-275	6.63072e-275	-8.65737e-277	-1.21801e-275	-5.68273e-275	-1.3645e-275	2.30966e-275	-3.29517e-275	9.74161e-276	-1.26219e-276	1.96321e-277	-2.35808e-276	-7.42567e-276	-7.76013e-277	2.92839e-276	1.00323e-275	-3.55259e-275	1.16039e-275	-6.18511e-277	3.38868e-276	-5.11157e-276	-6.94461e-276	3.92897e-274
-1.93941e-276	1.27362e-275	5.99537e-277	2.80577e-276	-5.56552e-277	-4.52709e-277	-1.8325e-277	-5.90692e-277	-2.47784e-276	-2.77971e-278	-1.76321e-276	3.13514e-277	3.97667e-277	1.74042e-276	2.65014e-276	-3.17698e-277	-3.91882e-278	1.27293e-279	2.15871e-276	1.86488e-276	1.35904e-277	-2.35005e-277	5.21258e-276	1.4803e-276	6.47541e-277	-9.29779e-277	-1.60309e-277	3.58849e-276	-2.50815e-277	-7.94614e-278	4.63367e-275
9.63672e-278	3.07975e-278	1.09448e-277	-1.71509e-277	9.68555e-277	1.68465e-278	7.55061e-278	-8.66896e-278	5.87161e-278	-1.50734e-277	4.21825e-278	9.3642e-278	3.62376e-277	-1.71146e-277	-4.56312e-278	6.46253e-278	1.54428e-279	-8.00336e-278	-1.46449e-277	-6.52087e-278	-7.53341e-278	2.52703e-277	-5.01026e-278	1.56355e-278	-4.52009e-278	1.17641e-277	2.60213e-277	3.61293e-278	-6.66307e-278	1.4845e-277	3.90605e-276
7.80345e-279	-3.5814e-279	5.60692e-280	-1.06266e-279	4.17591e-279	8.4678e-278	-2.25738e-278	2.92906e-279	4.80489e-279	-5.26398e-279	9.29814e-279	3.96646e-280	4.25292e-279	-7.64945e-278	2.64904e-278	-4.11902e-279	2.52359e-278	-4.60581e-278	-4.19596e-279	9.36861e-280	-4.12133e-279	6.03064e-279	-2.66256e-279	2.59596e-279	-4.69361e-279	-1.56674e-278	-3.88392e-280	9.77044e-279	-1.28835e-278	1.35939e-278	4.0732e-277
1.01175e-279	-9.01125e-281	6.08583e-280	-1.40307e-281	4.67706e-279	-5.79419e-280	-5.66956e-279	-7.28343e-282	5.37832e-280	-1.6213e-280	2.45966e-279	-6.50442e-280	-2.39405e-280	6.75727e-280	4.87771e-280	1.37546e-279	-1.85262e-281	4.90161e-280	1.31197e-280	-1.10238e-280	-2.36465e-279	4.76642e-280	-1.08564e-280	5.87996e-280	-1.16203e-279	-2.07642e-279	-2.36722e-280	-8.65577e-280	4.07165e-279	-8.42003e-281	3.20308e-278
-7.22639e-282	-1.37098e-280	9.69473e-282	-1.78242e-280	2.52026e-280	9.6252e-281	4.585e-281	-3.93607e-282	2.0864e-280	7.32541e-280	4.49867e-281	3.41149e-282	3.52279e-282	-3.54823e-281	2.03428e-281	2.88565e-280	1.96972e-280	-7.70427e-281	-2.4403e-280	-1.59756e-281	6.54085e-281	1.467e-280	-3.94434e-282	-1.54968e-280	-1.53235e-280	3.60756e-282	2.68638e-281	-2.51426e-281	-3.63289e-282	1.03496e-280	3.28884e-279
1.48906e-282	-1.80208e-282	-2.65335e-281	7.45236e-282	-2.39156e-283	6.36048e-282	-8.12636e-281	-5.55939e-283	5.12944e-282	-3.31998e-282	-4.90857e-282	3.50161e-282	-4.49905e-282	1.88443e-281	2.26729e-281	6.53766e-284	-5.74889e-283	-1.11901e-282	-8.47309e-282	1.22416e-281	-8.13492e-282	-1.10167e-282	2.00236e-281	-2.27156e-284	-4.63046e-281	1.16501e-281	1.24278e-283	1.29261e-282	-7.53839e-282	7.05976e-283	3.07945e-280
1.12369e-282	3.35697e-283	-4.29273e-283	-2.04994e-283	-1.06571e-282	2.01592e-283	-1.53443e-282	-2.00669e-284	-1.66435e-284	-5.14933e-284	-2.50654e-282	2.01078e-282	5.43109e-283	3.98167e-282	2.64308e-282	-1.19073e-282	1.20739e-283	2.06017e-284	-5.80895e-283	6.71928e-283	-2.8762e-283	-3.81232e-282	2.85512e-282	5.92337e-283	5.19022e-283	5.47857e-283	5.51973e-282	-3.65922e-283	4.39942e-283	-1.9595e-283	3.43895e-281
4.27744e-284	2.87065e-286	1.49707e-283	4.67226e-284	-2.93025e-283	9.95971e-285	-1.23442e-283	-3.75628e-284	-2.44485e-283	-6.49103e-284	-6.45526e-284	-7.72643e-284	-1.10941e-285	5.68852e-285	-1.12799e-284	6.92151e-284	-1.0336e-283	1.74402e-283	-8.27891e-284	-9.00912e-284	1.20471e-284	-1.79628e-284	2.66546e-284	-1.77293e-284	1.96496e-283	-2.77145e-284	-2.81327e-284	4.27743e-285	2.11311e-283	3.32126e-283	2.56708e-282
-6.55307e-285	-2.24142e-284	-3.22896e-286	-3.63904e-285	5.3253e-285	-9.67144e-285	-7.54288e-285	6.20186e-284	-1.7549e-285	8.74528e-285	-5.78043e-284	-5.84461e-284	-5.62602e-285	1.28286e-284	2.26864e-285	-6.29256e-288	-6.39965e-286	8.82997e-285	3.66308e-285	4.89517e-285	-4.55213e-285	-2.59318e-285	1.19119e-285	6.21006e-285	1.82242e-285	-3.89256e-285	-1.76987e-286	-2.71086e-284	-1.1339e-285	2.85482e-284	3.60225e-283
6.75146e-287	-5.2454e-286	-8.35587e-286	-2.39806e-286	6.21166e-286	2.11439e-285	1.84733e-286	7.2292e-286	2.14657e-286	1.29745e-285	5.80509e-285	-3.14672e-285	-9.28144e-287	9.96123e-286	-2.92678e-287	-5.17917e-286	-1.59921e-286	2.37618e-285	-4.28208e-285	1.71804e-285	-1.19737e-287	1.37388e-286	-7.75905e-286	-8.17511e-287	-3.51461e-286	-1.90821e-286	2.41677e-287	-2.30739e-285	1.44107e-286	-9.03854e-286	3.08757e-284
-2.97876e-287	1.23352e-286	6.27556e-288	1.03276e-287	-7.54579e-287	5.97036e-287	-1.15565e-287	1.29816e-286	6.58897e-287	-2.17074e-286	-2.13619e-287	2.51583e-286	-6.29277e-287	-4.49301e-286	8.49195e-287	1.45689e-286	1.54588e-287	-3.95481e-286	4.53291e-287	3.48882e-287	-1.35146e-287	-1.37105e-287	1.03981e-287	6.48442e-288	3.81769e-287	-1.06503e-286	-5.82155e-289	9.13519e-288	4.64969e-288	-8.58173e-287	2.52515e-285
-5.6702e-289	-5.99175e-288	-6.22674e-289	-4.04078e-288	-8.55828e-288	-2.3707e-287	1.33151e-288	2.44558e-288	9.91126e-289	1.09269e-287	-1.6832e-289	4.5011e-289	-1.38838e-287	-7.04329e-288	1.88246e-287	-2.65885e-287	1.22624e-287	1.99065e-289	-1.14133e-287	-2.18129e-288	1.09392e-287	-3.2578e-288	-5.36189e-288	5.71586e-289	2.70447e-288	-8.66361e-289	-6.65843e-288	1.99094e-287	-7.1103e-288	-4.35671e-291	2.09581e-286
-6.11303e-289	-9.8781e-290	-3.05491e-289	-8.94448e-289	1.60198e-290	-3.85984e-290	1.18016e-291	-4.78191e-289	-1.33462e-288	-1.0167e-289	3.93715e-289	-2.06196e-289	-8.52669e-289	-6.37527e-289	3.03528e-288	1.19677e-290	3.49188e-290	-8.81423e-289	-1.41706e-289	2.09323e-289	-2.03167e-289	2.10181e-290	6.80331e-290	3.95757e-290	9.48192e-290	-1.48321e-288	7.97868e-289	-9.45997e-290	-1.58924e-288	1.0502e-288	1.57268e-287
-1.04502e-290	-4.26317e-291	2.01441e-289	-2.05869e-290	-9.44643e-290	-8.7737e-290	-5.14617e-291	-1.35981e-289	5.17554e-290	9.08375e-290	-5.0886e-290	-7.37306e-290	6.85659e-290	-3.84692e-290	1.13892e-290	4.23522e-290	3.52613e-290	-9.64455e-292	-3.35504e-290	1.28379e-289	-2.49909e-290	3.55053e-290	2.75664e-290	2.22024e-290	5.40446e-290	1.53537e-290	3.8853e-293	4.63396e-290	-1.26307e-290	2.58574e-290	1.45074e-288
1.08658e-291	-7.7262e-291	-6.67981e-291	9.31077e-292	-1.02888e-291	9.18576e-291	9.76127e-291	1.86497e-291	1.85325e-291	1.01414e-290	1.58381e-290	-1.82853e-291	-5.06855e-292	8.4116e-291	-2.92581e-292	1.39438e-291	-1.56377e-291	1.8187e-290	-1.3308e-291	-3.539e-291	3.04789e-292	-8.20629e-291	-1.91709e-292	-2.02358e-291	1.24552e-291	-3.07923e-291	-1.29088e-290	-2.82041e-291	-3.22974e-291	2.1879e-290	1.59041e-289
-1.22652e-292	2.78354e-292	-1.28902e-291	3.48418e-291	-1.59602e-292	5.49381e-292	-1.26608e-291	6.26051e-293	1.94766e-292	2.87113e-292	8.09278e-293	-2.34165e-291	8.16131e-293	4.45061e-292	3.27177e-292	-1.56353e-293	2.3011e-292	-1.82946e-292	1.11129e-291	-9.23047e-293	-3.33138e-292	-2.5854e-292	-1.7526e-292	-1.35264e-292	1.15829e-293	3.35105e-294	5.94024e-293	-5.43741e-292	1.01148e-292	-5.80553e-293	1.4282e-290
-3.51787e-293	-1.21429e-292	-1.32357e-293	-3.65679e-292	1.6415e-293	2.95979e-293	1.11996e-292	-3.50149e-293	4.30386e-294	-3.94888e-293	-4.43428e-295	1.3745e-293	1.34385e-293	1.53193e-292	2.28312e-295	1.23347e-292	-8.1529e-294	4.95716e-294	-1.28491e-293	9.61724e-293	1.22355e-293	-2.0492e-294	1.77624e-293	3.8802e-293	3.73367e-293	5.77135e-293	4.65972e-294	8.71159e-294	-9.29026e-293	-4.97593e-294	1.47602e-291
8.99855e-295	4.33959e-295	1.81666e-294	-1.10172e-294	-1.85252e-294	2.11288e-295	1.95646e-294	1.04121e-294	-3.62103e-294	1.0249e-293	6.37915e-294	-3.4187e-293	-1.07279e-293	6.75748e-296	-1.08996e-294	-2.37782e-294	1.47644e-293	4.00356e-295	2.11099e-294	-4.73719e-294	-8.78046e-295	-2.76148e-294	-2.81567e-295	-1.78707e-295	-4.12155e-295	3.4589e-294	5.40544e-295	-1.90905e-294	1.03315e-295	-9.26179e-294	1.19812e-292
-1.66398e-295	3.05943e-296	6.09785e-296	3.98976e-295	5.12948e-295	-1.45401e-294	7.8334e-295	-8.96124e-295	-7.3802e-296	-6.02908e-295	-6.67867e-296	1.66552e-295	2.27863e-295	6.51433e-295	1.24573e-295	-1.90263e-295	-9.26498e-296	-4.72717e-295	-8.84612e-296	7.65438e-295	6.75301e-295	-2.28159e-298	-2.27987e-295	-8.74015e-295	2.41119e-295	1.5604e-295	9.19138e-297	7.4053e-295	3.10682e-296	-3.77563e-296	1.082e-293
4.19713e-297	9.08314e-296	-6.16443e-297	-2.96247e-296	-1.35369e-296	-1.19026e-295	5.94486e-297	-8.36722e-296	-1.3042e-295	4.35627e-296	9.02997e-297	7.58456e-297	1.18257e-295	-4.09513e-297	4.93761e-297	3.01083e-296	6.60922e-297	-5.0681e-297	-3.19388e-296	2.02825e-296	-7.28869e-297	-7.16637e-298	-8.42238e-296	-2.08105e-295	-3.68717e-297	2.8172e-297	-1.09402e-295	5.63502e-296	1.97303e-295	-5.38593e-296	1.48864e-294
-8.81433e-297	3.5052e-298	5.5062e-297	-5.6572e-297	-1.81967e-298	-4.97669e-297	-2.63632e-298	1.1363e-298	-6.58509e-298	4.6354e-297	-1.51757e-296	3.76303e-297	-7.95048e-298	-1.71725e-297	2.65276e-297	2.01701e-299	-1.40585e-296	-5.97772e-297	-5.64689e-298	7.92724e-298	-1.12204e-297	-1.6034e-297	-1.94095e-297	3.06331e-298	-1.62583e-298	-6.21053e-298	4.61956e-298	5.06014e-298	-3.42557e-297	-5.35812e-297	9.21837e-296
-2.6808e-300	9.31275e-299	3.78919e-298	2.98022e-298	-4.70368e-298	1.17849e-298	6.69537e-299	8.26264e-299	1.66369e-298	5.64938e-298	-1.04613e-298	1.64015e-298	-6.13672e-299	-5.74537e-298	-8.0109e-299	3.94302e-298	6.31425e-299	7.51562e-298	3.34738e-298	-4.51731e-298	-1.04003e-298	3.93582e-298	-2.70738e-298	-7.64829e-298	1.21427e-298	-1.14154e-298	8.8778e-300	-5.30513e-298	-1.29312e-298	3.14708e-298	7.97411e-297
-1.50768e-300	2.05488e-300	-7.58206e-300	-1.2609e-300	-1.8235e-299	-1.20328e-300	1.83854e-299	2.31412e-300	-6.03274e-301	1.74323e-299	-1.65295e-298	-1.68971e-300	5.19037e-299	1.42764e-299	2.59108e-299	-1.03472e-299	-2.85012e-299	2.13865e-299	-1.74779e-299	-1.91719e-298	7.97544e-300	-1.44222e-299	-3.44211e-299	6.82657e-299	-2.45997e-301	-5.29944e-299	1.9886e-299	-1.36918e-299	1.82726e-299	2.94289e-298	1.12355e-297
1.87835e-300	1.09217e-300	-2.2183e-300	-2.12959e-300	3.33283e-300	1.98307e-299	-8.29034e-301	-1.21872e-299	-8.0436e-300	-2.54458e-300	-3.68994e-300	-9.94326e-301	7.80749e-300	-5.7823e-300	6.41497e-300	4.10943e-301	1.69474e-300	-1.82561e-299	6.86182e-301	-3.18294e-300	-7.09678e-301	1.29991e-300	-2.7174e-300	-1.41748e-300	6.20904e-300	-6.89478e-301	1.00676e-299	-6.90454e-302	-1.08975e-301	2.98836e-301	1.26594e-298
-5.16463e-302	2.56981e-301	1.7625e-301	-2.07005e-302	2.04224e-301	1.5334e-301	5.68269e-302	2.27445e-301	-4.63256e-302	4.10839e-301	3.28969e-302	-2.39937e-300	-1.49437e-300	-1.38972e-301	-4.12629e-301	9.90095e-303	9.22291e-301	-6.42023e-302	1.47484e-301	-1.9417e-301	-6.39642e-302	7.54118e-302	8.25817e-303	7.13834e-302	1.56474e-301	-6.38611e-301	9.21763e-301	1.81138e-301	-3.69265e-301	2.73905e-301	1.0181e-299
-7.16384e-303	1.02917e-302	-1.01175e-303	-9.65278e-303	4.38301e-302	-2.31402e-302	-3.43567e-302	-6.42179e-302	1.01721e-302	-2.75852e-302	-1.55e-302	-1.23036e-301	4.58094e-302	-6.50995e-303	-1.03246e-302	-5.15016e-302	1.25437e-302	-4.09012e-302	-1.13136e-303	-6.80102e-303	8.55162e-303	9.90462e-302	9.36092e-303	-7.74462e-303	8.93768e-303	4.14714e-303	3.25792e-302	-1.55587e-302	-2.17772e-302	1.04458e-302	7.6363e-301
5.2834e-304	-1.91938e-302	-1.20026e-303	-6.41782e-303	-1.61318e-304	-1.35771e-303	-1.09867e-302	-4.42079e-303	-5.58103e-303	-1.07832e-303	-4.86408e-304	-9.11179e-303	-4.16454e-303	-2.71703e-304	1.41034e-303	3.75434e-304	-1.47016e-304	-2.69459e-303	9.77189e-304	-1.03756e-303	1.40702e-303	-1.76712e-304	-1.53358e-303	-5.55817e-304	1.27681e-303	-1.97496e-303	-1.90557e-303	-3.64032e-303	1.79227e-304	-4.35944e-303	8.86121e-302
2.05534e-304	9.11252e-305	1.18984e-304	-4.89533e-304	1.121e-307	3.21974e-304	-2.01946e-306	-5.16579e-305	2.73031e-304	-7.66996e-305	-1.57912e-304	1.81102e-303	1.7923e-304	2.53575e-304	-1.00968e-304	-7.60283e-306	-1.28184e-304	1.22124e-304	5.52333e-305	-1.85881e-304	-4.35277e-304	-3.80718e-305	-6.81403e-305	4.38401e-304	2.05793e-304	2.81741e-304	-5.98197e-304	6.48465e-305	-6.405e-304	-4.08288e-304	7.81166e-303
-9.05063e-306	-1.13557e-305	-4.34888e-306	-4.8257e-307	-1.36442e-305	9.29555e-307	-5.4665e-306	-2.82553e-305	-2.34313e-305	3.13956e-306	1.18608e-305	3.79334e-307	-1.21175e-305	-1.49992e-306	3.78718e-305	2.92703e-305	6.39531e-305	-8.76142e-306	-9.42145e-306	1.15735e-304	-1.64353e-305	-1.29299e-304	-2.68832e-305	-2.23666e-307	1.47938e-305	4.68982e-306	-6.0092e-306	2.6101e-306	-1.24075e-305	1.29313e-305	6.17258e-304
-5.24559e-306	2.1388e-307	-1.99831e-306	-5.30188e-306	2.92258e-308	2.56389e-306	1.07883e-306	1.37534e-307	1.4148e-306	0	-6.25064e-306	-3.77777e-307	-1.08586e-305	1.68774e-307	3.88321e-307	-2.93614e-308	2.2623e-307	4.99854e-307	1.5254e-307	-9.5149e-307	-7.92502e-307	-1.19601e-306	-7.1774e-306	7.03095e-307	-3.78859e-306	-6.78396e-308	-1.12011e-307	-1.67012e-307	2.22946e-306	2.85362e-308	5.41533e-305
0	0	-8.02673e-308	1.81712e-307	-8.92888e-308	-6.56928e-308	1.31262e-307	-2.23883e-307	-3.35143e-307	-1.48585e-307	-1.5184e-307	0	2.90129e-308	1.18006e-307	-3.64516e-308	5.48865e-308	0	-1.15933e-307	-1.09258e-307	-2.40651e-306	9.17247e-308	-7.30938e-308	-2.43994e-308	2.47135e-308	-2.16669e-307	-7.4317e-308	-1.35561e-307	-7.75283e-307	0	0	5.77505e-306
0	-7.39883e-308	0	3.31592e-308	2.52117e-308	-2.83767e-308	0	0	0	4.03465e-308	0	6.65843e-308	2.70886e-308	0	0	-4.4521e-308	0	0	0	5.23486e-308	-5.24576e-308	0	0	0	2.71355e-308	0	0	0	-3.81074e-308	0	6.69334e-307
0	0	0	0	0	0	0	0	0	0	0	0	0	0	0	0	0	0	0	0	0	0	0	0	0	0	0	0	0	0	5.45567e-308
0	0	0	0	0	0	0	0	0	0	0	0	0	0	0	0	0	0	0	0	0	0	0	0	0	0	0	0	0	0	0
0	0	0	0	0	0	0	0	0	0	0	0	0	0	0	0	0	0	0	0	0	0	0	0	0	0	0	0	0	0	0
0	0	0	0	0	0	0	0	0	0	0	0	0	0	0	0	0	0	0	0	0	0	0	0	0	0	0	0	0	0	0
0	0	0	0	0	0	0	0	0	0	0	0	0	0	0	0	0	0	0	0	0	0	0	0	0	0	0	0	0	0	0
0	0	0	0	0	0	0	0	0	0	0	0	0	0	0	0	0	0	0	0	0	0	0	0	0	0	0	0	0	0	0
0	0	0	0	0	0	0	0	0	0	0	0	0	0	0	0	0	0	0	0	0	0	0	0	0	0	0	0	0	0	0
0	0	0	0	0	0	0	0	0	0	0	0	0	0	0	0	0	0	0	0	0	0	0	0	0	0	0	0	0	0	0
0	0	0	0	0	0	0	0	0	0	0	0	0	0	0	0	0	0	0	0	0	0	0	0	0	0	0	0	0	0	0
0	0	0	0	0	0	0	0	0	0	0	0	0	0	0	0	0	0	0	0	0	0	0	0	0	0	0	0	0	0	0
0	0	0	0	0	0	0	0	0	0	0	0	0	0	0	0	0	0	0	0	0	0	0	0	0	0	0	0	0	0	0
0	0	0	0	0	0	0	0	0	0	0	0	0	0	0	0	0	0	0	0	0	0	0	0	0	0	0	0	0	0	0
0	0	0	0	0	0	0	0	0	0	0	0	0	0	0	0	0	0	0	0	0	0	0	0	0	0	0	0	0	0	0
0	0	0	0	0	0	0	0	0	0	0	0	0	0	0	0	0	0	0	0	0	0	0	0	0	0	0	0	0	0	0
0	0	0	0	0	0	0	0	0	0	0	0	0	0	0	0	0	0	0	0	0	0	0	0	0	0	0	0	0	0	0
0	0	0	0	0	0	0	0	0	0	0	0	0	0	0	0	0	0	0	0	0	0	0	0	0	0	0	0	0	0	0
0	0	0	0	0	0	0	0	0	0	0	0	0	0	0	0	0	0	0	0	0	0	0	0	0	0	0	0	0	0	0
0	0	0	0	0	0	0	0	0	0	0	0	0	0	0	0	0	0	0	0	0	0	0	0	0	0	0	0	0	0	0
0	0	0	0	0	0	0	0	0	0	0	0	0	0	0	0	0	0	0	0	0	0	0	0	0	0	0	0	0	0	0
0	0	0	0	0	0	0	0	0	0	0	0	0	0	0	0	0	0	0	0	0	0	0	0	0	0	0	0	0	0	0
0	0	0	0	0	0	0	0	0	0	0	0	0	0	0	0	0	0	0	0	0	0	0	0	0	0	0	0	0	0	0
0	0	0	0	0	0	0	0	0	0	0	0	0	0	0	0	0	0	0	0	0	0	0	0	0	0	0	0	0	0	0
0	0	0	0	0	0	0	0	0	0	0	0	0	0	0	0	0	0	0	0	0	0	0	0	0	0	0	0	0	0	0
0	0	0	0	0	0	0	0	0	0	0	0	0	0	0	0	0	0	0	0	0	0	0	0	0	0	0	0	0	0	0
0	0	0	0	0	0	0	0	0	0	0	0	0	0	0	0	0	0	0	0	0	0	0	0	0	0	0	0	0	0	0
0	0	0	0	0	0	0	0	0	0	0	0	0	0	0	0	0	0	0	0	0	0	0	0	0	0	0	0	0	0	0
0	0	0	0	0	0	0	0	0	0	0	0	0	0	0	0	0	0	0	0	0	0	0	0	0	0	0	0	0	0	0
0	0	0	0	0	0	0	0	0	0	0	0	0	0	0	0	0	0	0	0	0	0	0	0	0	0	0	0	0	0	0
0	0	0	0	0	0	0	0	0	0	0	0	0	0	0	0	0	0	0	0	0	0	0	0	0	0	0	0	0	0	0
0	0	0	0	0	0	0	0	0	0	0	0	0	0	0	0	0	0	0	0	0	0	0	0	0	0	0	0	0	0	0
0	0	0	0	0	0	0	0	0	0	0	0	0	0	0	0	0	0	0	0	0	0	0	0	0	0	0	0	0	0	0
0	0	0	0	0	0	0	0	0	0	0	0	0	0	0	0	0	0	0	0	0	0	0	0	0	0	0	0	0	0	0
0	0	0	0	0	0	0	0	0	0	0	0	0	0	0	0	0	0	0	0	0	0	0	0	0	0	0	0	0	0	0
0	0	0	0	0	0	0	0	0	0	0	0	0	0	0	0	0	0	0	0	0	0	0	0	0	0	0	0	0	0	0
0	0	0	0	0	0	0	0	0	0	0	0	0	0	0	0	0	0	0	0	0	0	0	0	0	0	0	0	0	0	0
0	0	0	0	0	0	0	0	0	0	0	0	0	0	0	0	0	0	0	0	0	0	0	0	0	0	0	0	0	0	0
0	0	0	0	0	0	0	0	0	0	0	0	0	0	0	0	0	0	0	0	0	0	0	0	0	0	0	0	0	0	0
0	0	0	0	0	0	0	0	0	0	0	0	0	0	0	0	0	0	0	0	0	0	0	0	0	0	0	0	0	0	0
0	0	0	0	0	0	0	0	0	0	0	0	0	0	0	0	0	0	0	0	0	0	0	0	0	0	0	0	0	0	0
0	0	0	0	0	0	0	0	0	0	0	0	0	0	0	0	0	0	0	0	0	0	0	0	0	0	0	0	0	0	0
0	0	0	0	0	0	0	0	0	0	0	0	0	0	0	0	0	0	0	0	0	0	0	0	0	0	0	0	0	0	0
0	0	0	0	0	0	0	0	0	0	0	0	0	0	0	0	0	0	0	0	0	0	0	0	0	0	0	0	0	0	0
0	0	0	0	0	0	0	0	0	0	0	0	0	0	0	0	0	0	0	0	0	0	0	0	0	0	0	0	0	0	0
0	0	0	0	0	0	0	0	0	0	0	0	0	0	0	0	0	0	0	0	0	0	0	0	0	0	0	0	0	0	0
0	0	0	0	0	0	0	0	0	0	0	0	0	0	0	0	0	0	0	0	0	0	0	0	0	0	0	0	0	0	0
0	0	0	0	0	0	0	0	0	0	0	0	0	0	0	0	0	0	0	0	0	0	0	0	0	0	0	0	0	0	0
0	0	0	0	0	0	0	0	0	0	0	0	0	0	0	0	0	0	0	0	0	0	0	0	0	0	0	0	0	0	0
0	0	0	0	0	0	0	0	0	0	0	0	0	0	0	0	0	0	0	0	0	0	0	0	0	0	0	0	0	0	0
0	0	0	0	0	0	0	0	0	0	0	0	0	0	0	0	0	0	0	0	0	0	0	0	0	0	0	0	0	0	0
0	0	0	0	0	0	0	0	0	0	0	0	0	0	0	0	0	0	0	0	0	0	0	0	0	0	0	0	0	0	0
0	0	0	0	0	0	0	0	0	0	0	0	0	0	0	0	0	0	0	0	0	0	0	0	0	0	0	0	0	0	0
0	0	0	0	0	0	0	0	0	0	0	0	0	0	0	0	0	0	0	0	0	0	0	0	0	0	0	0	0	0	0
0	0	0	0	0	0	0	0	0	0	0	0	0	0	0	0	0	0	0	0	0	0	0	0	0	0	0	0	0	0	0
0	0	0	0	0	0	0	0	0	0	0	0	0	0	0	0	0	0	0	0	0	0	0	0	0	0	0	0	0	0	0
0	0	0	0	0	0	0	0	0	0	0	0	0	0	0	0	0	0	0	0	0	0	0	0	0	0	0	0	0	0	0
0	0	0	0	0	0	0	0	0	0	0	0	0	0	0	0	0	0	0	0	0	0	0	0	0	0	0	0	0	0	0
0	0	0	0	0	0	0	0	0	0	0	0	0	0	0	0	0	0	0	0	0	0	0	0	0	0	0	0	0	0	0
0	0	0	0	0	0	0	0	0	0	0	0	0	0	0	0	0	0	0	0	0	0	0	0	0	0	0	0	0	0	0
0	0	0	0	0	0	0	0	0	0	0	0	0	0	0	0	0	0	0	0	0	0	0	0	0	0	0	0	0	0	0
0	0	0	0	0	0	0	0	0	0	0	0	0	0	0	0	0	0	0	0	0	0	0	0	0	0	0	0	0	0	0
0	0	0	0	0	0	0	0	0	0	0	0	0	0	0	0	0	0	0	0	0	0	0	0	0	0	0	0	0	0	0
0	0	0	0	0	0	0	0	0	0	0	0	0	0	0	0	0	0	0	0	0	0	0	0	0	0	0	0	0	0	0
0	0	0	0	0	0	0	0	0	0	0	0	0	0	0	0	0	0	0	0	0	0	0	0	0	0	0	0	0	0	0
0	0	0	0	0	0	0	0	0	0	0	0	0	0	0	0	0	0	0	0	0	0	0	0	0	0	0	0	0	0	0
0	0	0	0	0	0	0	0	0	0	0	0	0	0	0	0	0	0	0	0	0	0	0	0	0	0	0	0	0	0	0
0	0	0	0	0	0	0	0	0	0	0	0	0	0	0	0	0	0	0	0	0	0	0	0	0	0	0	0	0	0	0
0	0	0	0	0	0	0	0	0	0	0	0	0	0	0	0	0	0	0	0	0	0	0	0	0	0	0	0	0	0	0
0	0	0	0	0	0	0	0	0	0	0	0	0	0	0	0	0	0	0	0	0	0	0	0	0	0	0	0	0	0	0
0	0	0	0	0	0	0	0	0	0	0	0	0	0	0	0	0	0	0	0	0	0	0	0	0	0	0	0	0	0	0
0	0	0	0	0	0	0	0	0	0	0	0	0	0	0	0	0	0	0	0	0	0	0	0	0	0	0	0	0	0	0
0	0	0	0	0	0	0	0	0	0	0	0	0	0	0	0	0	0	0	0	0	0	0	0	0	0	0	0	0	0	0
0	0	0	0	0	0	0	0	0	0	0	0	0	0	0	0	0	0	0	0	0	0	0	0	0	0	0	0	0	0	0
0	0	0	0	0	0	0	0	0	0	0	0	0	0	0	0	0	0	0	0	0	0	0	0	0	0	0	0	0	0	0
0	0	0	0	0	0	0	0	0	0	0	0	0	0	0	0	0	0	0	0	0	0	0	0	0	0	0	0	0	0	0
0	0	0	0	0	0	0	0	0	0	0	0	0	0	0	0	0	0	0	0	0	0	0	0	0	0	0	0	0	0	0
0	0	0	0	0	0	0	0	0	0	0	0	0	0	0	0	0	0	0	0	0	0	0	0	0	0	0	0	0	0	0
0	0	0	0	0	0	0	0	0	0	0	0	0	0	0	0	0	0	0	0	0	0	0	0	0	0	0	0	0	0	0
0	0	0	0	0	0	0	0	0	0	0	0	0	0	0	0	0	0	0	0	0	0	0	0	0	0	0	0	0	0	0
0	0	0	0	0	0	0	0	0	0	0	0	0	0	0	0	0	0	0	0	0	0	0	0	0	0	0	0	0	0	0
0	0	0	0	0	0	0	0	0	0	0	0	0	0	0	0	0	0	0	0	0	0	0	0	0	0	0	0	0	0	0
0	0	0	0	0	0	0	0	0	0	0	0	0	0	0	0	0	0	0	0	0	0	0	0	0	0	0	0	0	0	0
0	0	0	0	0	0	0	0	0	0	0	0	0	0	0	0	0	0	0	0	0	0	0	0	0	0	0	0	0	0	0
0	0	0	0	0	0	0	0	0	0	0	0	0	0	0	0	0	0	0	0	0	0	0	0	0	0	0	0	0	0	0
0	0	0	0	0	0	0	0	0	0	0	0	0	0	0	0	0	0	0	0	0	0	0	0	0	0	0	0	0	0	0
0	0	0	0	0	0	0	0	0	0	0	0	0	0	0	0	0	0	0	0	0	0	0	0	0	0	0	0	0	0	0
0	0	0	0	0	0	0	0	0	0	0	0	0	0	0	0	0	0	0	0	0	0	0	0	0	0	0	0	0	0	0
0	0	0	0	0	0	0	0	0	0	0	0	0	0	0	0	0	0	0	0	0	0	0	0	0	0	0	0	0	0	0
0	0	0	0	0	0	0	0	0	0	0	0	0	0	0	0	0	0	0	0	0	0	0	0	0	0	0	0	0	0	0
0	0	0	0	0	0	0	0	0	0	0	0	0	0	0	0	0	0	0	0	0	0	0	0	0	0	0	0	0	0	0
0	0	0	0	0	0	0	0	0	0	0	0	0	0	0	0	0	0	0	0	0	0	0	0	0	0	0	0	0	0	0
0	0	0	0	0	0	0	0	0	0	0	0	0	0	0	0	0	0	0	0	0	0	0	0	0	0	0	0	0	0	0
0	0	0	0	0	0	0	0	0	0	0	0	0	0	0	0	0	0	0	0	0	0	0	0	0	0	0	0	0	0	0
0	0	0	0	0	0	0	0	0	0	0	0	0	0	0	0	0	0	0	0	0	0	0	0	0	0	0	0	0	0	0
0	0	0	0	0	0	0	0	0	0	0	0	0	0	0	0	0	0	0	0	0	0	0	0	0	0	0	0	0	0	0
0	0	0	0	0	0	0	0	0	0	0	0	0	0	0	0	0	0	0	0	0	0	0	0	0	0	0	0	0	0	0
0	0	0	0	0	0	0	0	0	0	0	0	0	0	0	0	0	0	0	0	0	0	0	0	0	0	0	0	0	0	0
0	0	0	0	0	0	0	0	0	0	0	0	0	0	0	0	0	0	0	0	0	0	0	0	0	0	0	0	0	0	0
0	0	0	0	0	0	0	0	0	0	0	0	0	0	0	0	0	0	0	0	0	0	0	0	0	0	0	0	0	0	0
0	0	0	0	0	0	0	0	0	0	0	0	0	0	0	0	0	0	0	0	0	0	0	0	0	0	0	0	0	0	0
0	0	0	0	0	0	0	0	0	0	0	0	0	0	0	0	0	0	0	0	0	0	0	0	0	0	0	0	0	0	0
0	0	0	0	0	0	0	0	0	0	0	0	0	0	0	0	0	0	0	0	0	0	0	0	0	0	0	0	0	0	0
0	0	0	0	0	0	0	0	0	0	0	0	0	0	0	0	0	0	0	0	0	0	0	0	0	0	0	0	0	0	0
0	0	0	0	0	0	0	0	0	0	0	0	0	0	0	0	0	0	0	0	0	0	0	0	0	0	0	0	0	0	0
0	0	0	0	0	0	0	0	0	0	0	0	0	0	0	0	0	0	0	0	0	0	0	0	0	0	0	0	0	0	0
0	0	0	0	0	0	0	0	0	0	0	0	0	0	0	0	0	0	0	0	0	0	0	0	0	0	0	0	0	0	0
0	0	0	0	0	0	0	0	0	0	0	0	0	0	0	0	0	0	0	0	0	0	0	0	0	0	0	0	0	0	0
0	0	0	0	0	0	0	0	0	0	0	0	0	0	0	0	0	0	0	0	0	0	0	0	0	0	0	0	0	0	0
0	0	0	0	0	0	0	0	0	0	0	0	0	0	0	0	0	0	0	0	0	0	0	0	0	0	0	0	0	0	0
0	0	0	0	0	0	0	0	0	0	0	0	0	0	0	0	0	0	0	0	0	0	0	0	0	0	0	0	0	0	0
0	0	0	0	0	0	0	0	0	0	0	0	0	0	0	0	0	0	0	0	0	0	0	0	0	0	0	0	0	0	0
0	0	0	0	0	0	0	0	0	0	0	0	0	0	0	0	0	0	0	0	0	0	0	0	0	0	0	0	0	0	0
0	0	0	0	0	0	0	0	0	0	0	0	0	0	0	0	0	0	0	0	0	0	0	0	0	0	0	0	0	0	0
0	0	0	0	0	0	0	0	0	0	0	0	0	0	0	0	0	0	0	0	0	0	0	0	0	0	0	0	0	0	0
0	0	0	0	0	0	0	0	0	0	0	0	0	0	0	0	0	0	0	0	0	0	0	0	0	0	0	0	0	0	0
0	0	0	0	0	0	0	0	0	0	0	0	0	0	0	0	0	0	0	0	0	0	0	0	0	0	0	0	0	0	0
0	0	0	0	0	0	0	0	0	0	0	0	0	0	0	0	0	0	0	0	0	0	0	0	0	0	0	0	0	0	0
0	0	0	0	0	0	0	0	0	0	0	0	0	0	0	0	0	0	0	0	0	0	0	0	0	0	0	0	0	0	0
0	0	0	0	0	0	0	0	0	0	0	0	0	0	0	0	0	0	0	0	0	0	0	0	0	0	0	0	0	0	0
0	0	0	0	0	0	0	0	0	0	0	0	0	0	0	0	0	0	0	0	0	0	0	0	0	0	0	0	0	0	0
0	0	0	0	0	0	0	0	0	0	0	0	0	0	0	0	0	0	0	0	0	0	0	0	0	0	0	0	0	0	0
0	0	0	0	0	0	0	0	0	0	0	0	0	0	0	0	0	0	0	0	0	0	0	0	0	0	0	0	0	0	0
0	0	0	0	0	0	0	0	0	0	0	0	0	0	0	0	0	0	0	0	0	0	0	0	0	0	0	0	0	0	0
0	0	0	0	0	0	0	0	0	0	0	0	0	0	0	0	0	0	0	0	0	0	0	0	0	0	0	0	0	0	0
0	0	0	0	0	0	0	0	0	0	0	0	0	0	0	0	0	0	0	0	0	0	0	0	0	0	0	0	0	0	0
0	0	0	0	0	0	0	0	0	0	0	0	0	0	0	0	0	0	0	0	0	0	0	0	0	0	0	0	0	0	0
0	0	0	0	0	0	0	0	0	0	0	0	0	0	0	0	0	0	0	0	0	0	0	0	0	0	0	0	0	0	0
0	0	0	0	0	0	0	0	0	0	0	0	0	0	0	0	0	0	0	0	0	0	0	0	0	0	0	0	0	0	0
0	0	0	0	0	0	0	0	0	0	0	0	0	0	0	0	0	0	0	0	0	0	0	0	0	0	0	0	0	0	0
0	0	0	0	0	0	0	0	0	0	0	0	0	0	0	0	0	0	0	0	0	0	0	0	0	0	0	0	0	0	0
0	0	0	0	0	0	0	0	0	0	0	0	0	0	0	0	0	0	0	0	0	0	0	0	0	0	0	0	0	0	0
0	0	0	0	0	0	0	0	0	0	0	0	0	0	0	0	0	0	0	0	0	0	0	0	0	0	0	0	0	0	0
0	0	0	0	0	0	0	0	0	0	0	0	0	0	0	0	0	0	0	0	0	0	0	0	0	0	0	0	0	0	0
0	0	0	0	0	0	0	0	0	0	0	0	0	0	0	0	0	0	0	0	0	0	0	0	0	0	0	0	0	0	0
0	0	0	0	0	0	0	0	0	0	0	0	0	0	0	0	0	0	0	0	0	0	0	0	0	0	0	0	0	0	0
0	0	0	0	0	0	0	0	0	0	0	0	0	0	0	0	0	0	0	0	0	0	0	0	0	0	0	0	0	0	0
0	0	0	0	0	0	0	0	0	0	0	0	0	0	0	0	0	0	0	0	0	0	0	0	0	0	0	0	0	0	0
0	0	0	0	0	0	0	0	0	0	0	0	0	0	0	0	0	0	0	0	0	0	0	0	0	0	0	0	0	0	0
0	0	0	0	0	0	0	0	0	0	0	0	0	0	0	0	0	0	0	0	0	0	0	0	0	0	0	0	0	0	0
0	0	0	0	0	0	0	0	0	0	0	0	0	0	0	0	0	0	0	0	0	0	0	0	0	0	0	0	0	0	0
0	0	0	0	0	0	0	0	0	0	0	0	0	0	0	0	0	0	0	0	0	0	0	0	0	0	0	0	0	0	0
0	0	0	0	0	0	0	0	0	0	0	0	0	0	0	0	0	0	0	0	0	0	0	0	0	0	0	0	0	0	0
0	0	0	0	0	0	0	0	0	0	0	0	0	0	0	0	0	0	0	0	0	0	0	0	0	0	0	0	0	0	0
0	0	0	0	0	0	0	0	0	0	0	0	0	0	0	0	0	0	0	0	0	0	0	0	0	0	0	0	0	0	0
0	0	0	0	0	0	0	0	0	0	0	0	0	0	0	0	0	0	0	0	0	0	0	0	0	0	0	0	0	0	0
0	0	0	0	0	0	0	0	0	0	0	0	0	0	0	0	0	0	0	0	0	0	0	0	0	0	0	0	0	0	0
0	0	0	0	0	0	0	0	0	0	0	0	0	0	0	0	0	0	0	0	0	0	0	0	0	0	0	0	0	0	0
0	0	0	0	0	0	0	0	0	0	0	0	0	0	0	0	0	0	0	0	0	0	0	0	0	0	0	0	0	0	0
0	0	0	0	0	0	0	0	0	0	0	0	0	0	0	0	0	0	0	0	0	0	0	0	0	0	0	0	0	0	0
0	0	0	0	0	0	0	0	0	0	0	0	0	0	0	0	0	0	0	0	0	0	0	0	0	0	0	0	0	0	0
0	0	0	0	0	0	0	0	0	0	0	0	0	0	0	0	0	0	0	0	0	0	0	0	0	0	0	0	0	0	0
0	0	0	0	0	0	0	0	0	0	0	0	0	0	0	0	0	0	0	0	0	0	0	0	0	0	0	0	0	0	0
0	0	0	0	0	0	0	0	0	0	0	0	0	0	0	0	0	0	0	0	0	0	0	0	0	0	0	0	0	0	0
0	0	0	0	0	0	0	0	0	0	0	0	0	0	0	0	0	0	0	0	0	0	0	0	0	0	0	0	0	0	0
0	0	0	0	0	0	0	0	0	0	0	0	0	0	0	0	0	0	0	0	0	0	0	0	0	0	0	0	0	0	0
0	0	0	0	0	0	0	0	0	0	0	0	0	0	0	0	0	0	0	0	0	0	0	0	0	0	0	0	0	0	0
0	0	0	0	0	0	0	0	0	0	0	0	0	0	0	0	0	0	0	0	0	0	0	0	0	0	0	0	0	0	0
0	0	0	0	0	0	0	0	0	0	0	0	0	0	0	0	0	0	0	0	0	0	0	0	0	0	0	0	0	0	0
0	0	0	0	0	0	0	0	0	0	0	0	0	0	0	0	0	0	0	0	0	0	0	0	0	0	0	0	0	0	0
0	0	0	0	0	0	0	0	0	0	0	0	0	0	0	0	0	0	0	0	0	0	0	0	0	0	0	0	0	0	0
0	0	0	0	0	0	0	0	0	0	0	0	0	0	0	0	0	0	0	0	0	0	0	0	0	0	0	0	0	0	0
0	0	0	0	0	0	0	0	0	0	0	0	0	0	0	0	0	0	0	0	0	0	0	0	0	0	0	0	0	0	0
0	0	0	0	0	0	0	0	0	0	0	0	0	0	0	0	0	0	0	0	0	0	0	0	0	0	0	0	0	0	0
0	0	0	0	0	0	0	0	0	0	0	0	0	0	0	0	0	0	0	0	0	0	0	0	0	0	0	0	0	0	0
0	0	0	0	0	0	0	0	0	0	0	0	0	0	0	0	0	0	0	0	0	0	0	0	0	0	0	0	0	0	0
0	0	0	0	0	0	0	0	0	0	0	0	0	0	0	0	0	0	0	0	0	0	0	0	0	0	0	0	0	0	0
0	0	0	0	0	0	0	0	0	0	0	0	0	0	0	0	0	0	0	0	0	0	0	0	0	0	0	0	0	0	0
0	0	0	0	0	0	0	0	0	0	0	0	0	0	0	0	0	0	0	0	0	0	0	0	0	0	0	0	0	0	0
0	0	0	0	0	0	0	0	0	0	0	0	0	0	0	0	0	0	0	0	0	0	0	0	0	0	0	0	0	0	0
0	0	0	0	0	0	0	0	0	0	0	0	0	0	0	0	0	0	0	0	0	0	0	0	0	0	0	0	0	0	0
0	0	0	0	0	0	0	0	0	0	0	0	0	0	0	0	0	0	0	0	0	0	0	0	0	0	0	0	0	0	0
0	0	0	0	0	0	0	0	0	0	0	0	0	0	0	0	0	0	0	0	0	0	0	0	0	0	0	0	0	0	0
0	0	0	0	0	0	0	0	0	0	0	0	0	0	0	0	0	0	0	0	0	0	0	0	0	0	0	0	0	0	0
0	0	0	0	0	0	0	0	0	0	0	0	0	0	0	0	0	0	0	0	0	0	0	0	0	0	0	0	0	0	0
0	0	0	0	0	0	0	0	0	0	0	0	0	0	0	0	0	0	0	0	0	0	0	0	0	0	0	0	0	0	0
0	0	0	0	0	0	0	0	0	0	0	0	0	0	0	0	0	0	0	0	0	0	0	0	0	0	0	0	0	0	0
0	0	0	0	0	0	0	0	0	0	0	0	0	0	0	0	0	0	0	0	0	0	0	0	0	0	0	0	0	0	0
0	0	0	0	0	0	0	0	0	0	0	0	0	0	0	0	0	0	0	0	0	0	0	0	0	0	0	0	0	0	0
0	0	0	0	0	0	0	0	0	0	0	0	0	0	0	0	0	0	0	0	0	0	0	0	0	0	0	0	0	0	0
0	0	0	0	0	0	0	0	0	0	0	0	0	0	0	0	0	0	0	0	0	0	0	0	0	0	0	0	0	0	0
0	0	0	0	0	0	0	0	0	0	0	0	0	0	0	0	0	0	0	0	0	0	0	0	0	0	0	0	0	0	0
0	0	0	0	0	0	0	0	0	0	0	0	0	0	0	0	0	0	0	0	0	0	0	0	0	0	0	0	0	0	0
0	0	0	0	0	0	0	0	0	0	0	0	0	0	0	0	0	0	0	0	0	0	0	0	0	0	0	0	0	0	0
0	0	0	0	0	0	0	0	0	0	0	0	0	0	0	0	0	0	0	0	0	0	0	0	0	0	0	0	0	0	0
0	0	0	0	0	0	0	0	0	0	0	0	0	0	0	0	0	0	0	0	0	0	0	0	0	0	0	0	0	0	0
0	0	0	0	0	0	0	0	0	0	0	0	0	0	0	0	0	0	0	0	0	0	0	0	0	0	0	0	0	0	0
0	0	0	0	0	0	0	0	0	0	0	0	0	0	0	0	0	0	0	0	0	0	0	0	0	0	0	0	0	0	0
0	0	0	0	0	0	0	0	0	0	0	0	0	0	0	0	0	0	0	0	0	0	0	0	0	0	0	0	0	0	0
0	0	0	0	0	0	0	0	0	0	0	0	0	0	0	0	0	0	0	0	0	0	0	0	0	0	0	0	0	0	0
0	0	0	0	0	0	0	0	0	0	0	0	0	0	0	0	0	0	0	0	0	0	0	0	0	0	0	0	0	0	0
0	0	0	0	0	0	0	0	0	0	0	0	0	0	0	0	0	0	0	0	0	0	0	0	0	0	0	0	0	0	0
0	0	0	0	0	0	0	0	0	0	0	0	0	0	0	0	0	0	0	0	0	0	0	0	0	0	0	0	0	0	0
0	0	0	0	0	0	0	0	0	0	0	0	0	0	0	0	0	0	0	0	0	0	0	0	0	0	0	0	0	0	0
0	0	0	0	0	0	0	0	0	0	0	0	0	0	0	0	0	0	0	0	0	0	0	0	0	0	0	0	0	0	0
0	0	0	0	0	0	0	0	0	0	0	0	0	0	0	0	0	0	0	0	0	0	0	0	0	0	0	0	0	0	0
0	0	0	0	0	0	0	0	0	0	0	0	0	0	0	0	0	0	0	0	0	0	0	0	0	0	0	0	0	0	0
0	0	0	0	0	0	0	0	0	0	0	0	0	0	0	0	0	0	0	0	0	0	0	0	0	0	0	0	0	0	0
0	0	0	0	0	0	0	0	0	0	0	0	0	0	0	0	0	0	0	0	0	0	0	0	0	0	0	0	0	0	0
0	0	0	0	0	0	0	0	0	0	0	0	0	0	0	0	0	0	0	0	0	0	0	0	0	0	0	0	0	0	0
0	0	0	0	0	0	0	0	0	0	0	0	0	0	0	0	0	0	0	0	0	0	0	0	0	0	0	0	0	0	0
0	0	0	0	0	0	0	0	0	0	0	0	0	0	0	0	0	0	0	0	0	0	0	0	0	0	0	0	0	0	0
0	0	0	0	0	0	0	0	0	0	0	0	0	0	0	0	0	0	0	0	0	0	0	0	0	0	0	0	0	0	0
0	0	0	0	0	0	0	0	0	0	0	0	0	0	0	0	0	0	0	0	0	0	0	0	0	0	0	0	0	0	0
0	0	0	0	0	0	0	0	0	0	0	0	0	0	0	0	0	0	0	0	0	0	0	0	0	0	0	0	0	0	0
0	0	0	0	0	0	0	0	0	0	0	0	0	0	0	0	0	0	0	0	0	0	0	0	0	0	0	0	0	0	0
0	0	0	0	0	0	0	0	0	0	0	0	0	0	0	0	0	0	0	0	0	0	0	0	0	0	0	0	0	0	0
0	0	0	0	0	0	0	0	0	0	0	0	0	0	0	0	0	0	0	0	0	0	0	0	0	0	0	0	0	0	0
0	0	0	0	0	0	0	0	0	0	0	0	0	0	0	0	0	0	0	0	0	0	0	0	0	0	0	0	0	0	0
0	0	0	0	0	0	0	0	0	0	0	0	0	0	0	0	0	0	0	0	0	0	0	0	0	0	0	0	0	0	0
0	0	0	0	0	0	0	0	0	0	0	0	0	0	0	0	0	0	0	0	0	0	0	0	0	0	0	0	0	0	0
0	0	0	0	0	0	0	0	0	0	0	0	0	0	0	0	0	0	0	0	0	0	0	0	0	0	0	0	0	0	0
0	0	0	0	0	0	0	0	0	0	0	0	0	0	0	0	0	0	0	0	0	0	0	0	0	0	0	0	0	0	0
0	0	0	0	0	0	0	0	0	0	0	0	0	0	0	0	0	0	0	0	0	0	0	0	0	0	0	0	0	0	0
0	0	0	0	0	0	0	0	0	0	0	0	0	0	0	0	0	0	0	0	0	0	0	0	0	0	0	0	0	0	0
0	0	0	0	0	0	0	0	0	0	0	0	0	0	0	0	0	0	0	0	0	0	0	0	0	0	0	0	0	0	0
0	0	0	0	0	0	0	0	0	0	0	0	0	0	0	0	0	0	0	0	0	0	0	0	0	0	0	0	0	0	0
0	0	0	0	0	0	0	0	0	0	0	0	0	0	0	0	0	0	0	0	0	0	0	0	0	0	0	0	0	0	0
0	0	0	0	0	0	0	0	0	0	0	0	0	0	0	0	0	0	0	0	0	0	0	0	0	0	0	0	0	0	0
0	0	0	0	0	0	0	0	0	0	0	0	0	0	0	0	0	0	0	0	0	0	0	0	0	0	0	0	0	0	0
0	0	0	0	0	0	0	0	0	0	0	0	0	0	0	0	0	0	0	0	0	0	0	0	0	0	0	0	0	0	0
0	0	0	0	0	0	0	0	0	0	0	0	0	0	0	0	0	0	0	0	0	0	0	0	0	0	0	0	0	0	0
0	0	0	0	0	0	0	0	0	0	0	0	0	0	0	0	0	0	0	0	0	0	0	0	0	0	0	0	0	0	0
0	0	0	0	0	0	0	0	0	0	0	0	0	0	0	0	0	0	0	0	0	0	0	0	0	0	0	0	0	0	0
0	0	0	0	0	0	0	0	0	0	0	0	0	0	0	0	0	0	0	0	0	0	0	0	0	0	0	0	0	0	0
0	0	0	0	0	0	0	0	0	0	0	0	0	0	0	0	0	0	0	0	0	0	0	0	0	0	0	0	0	0	0
0	0	0	0	0	0	0	0	0	0	0	0	0	0	0	0	0	0	0	0	0	0	0	0	0	0	0	0	0	0	0
0	0	0	0	0	0	0	0	0	0	0	0	0	0	0	0	0	0	0	0	0	0	0	0	0	0	0	0	0	0	0
0	0	0	0	0	0	0	0	0	0	0	0	0	0	0	0	0	0	0	0	0	0	0	0	0	0	0	0	0	0	0
0	0	0	0	0	0	0	0	0	0	0	0	0	0	0	0	0	0	0	0	0	0	0	0	0	0	0	0	0	0	0
0	0	0	0	0	0	0	0	0	0	0	0	0	0	0	0	0	0	0	0	0	0	0	0	0	0	0	0	0	0	0
0	0	0	0	0	0	0	0	0	0	0	0	0	0	0	0	0	0	0	0	0	0	0	0	0	0	0	0	0	0	0
0	0	0	0	0	0	0	0	0	0	0	0	0	0	0	0	0	0	0	0	0	0	0	0	0	0	0	0	0	0	0
0	0	0	0	0	0	0	0	0	0	0	0	0	0	0	0	0	0	0	0	0	0	0	0	0	0	0	0	0	0	0
0	0	0	0	0	0	0	0	0	0	0	0	0	0	0	0	0	0	0	0	0	0	0	0	0	0	0	0	0	0	0
0	0	0	0	0	0	0	0	0	0	0	0	0	0	0	0	0	0	0	0	0	0	0	0	0	0	0	0	0	0	0
0	0	0	0	0	0	0	0	0	0	0	0	0	0	0	0	0	0	0	0	0	0	0	0	0	0	0	0	0	0	0
0	0	0	0	0	0	0	0	0	0	0	0	0	0	0	0	0	0	0	0	0	0	0	0	0	0	0	0	0	0	0
0	0	0	0	0	0	0	0	0	0	0	0	0	0	0	0	0	0	0	0	0	0	0	0	0	0	0	0	0	0	0
0	0	0	0	0	0	0	0	0	0	0	0	0	0	0	0	0	0	0	0	0	0	0	0	0	0	0	0	0	0	0
0	0	0	0	0	0	0	0	0	0	0	0	0	0	0	0	0	0	0	0	0	0	0	0	0	0	0	0	0	0	0
0	0	0	0	0	0	0	0	0	0	0	0	0	0	0	0	0	0	0	0	0	0	0	0	0	0	0	0	0	0	0
0	0	0	0	0	0	0	0	0	0	0	0	0	0	0	0	0	0	0	0	0	0	0	0	0	0	0	0	0	0	0
0	0	0	0	0	0	0	0	0	0	0	0	0	0	0	0	0	0	0	0	0	0	0	0	0	0	0	0	0	0	0
0	0	0	0	0	0	0	0	0	0	0	0	0	0	0	0	0	0	0	0	0	0	0	0	0	0	0	0	0	0	0
0	0	0	0	0	0	0	0	0	0	0	0	0	0	0	0	0	0	0	0	0	0	0	0	0	0	0	0	0	0	0
0	0	0	0	0	0	0	0	0	0	0	0	0	0	0	0	0	0	0	0	0	0	0	0	0	0	0	0	0	0	0
0	0	0	0	0	0	0	0	0	0	0	0	0	0	0	0	0	0	0	0	0	0	0	0	0	0	0	0	0	0	0
0	0	0	0	0	0	0	0	0	0	0	0	0	0	0	0	0	0	0	0	0	0	0	0	0	0	0	0	0	0	0
0	0	0	0	0	0	0	0	0	0	0	0	0	0	0	0	0	0	0	0	0	0	0	0	0	0	0	0	0	0	0
0	0	0	0	0	0	0	0	0	0	0	0	0	0	0	0	0	0	0	0	0	0	0	0	0	0	0	0	0	0	0
0	0	0	0	0	0	0	0	0	0	0	0	0	0	0	0	0	0	0	0	0	0	0	0	0	0	0	0	0	0	0
0	0	0	0	0	0	0	0	0	0	0	0	0	0	0	0	0	0	0	0	0	0	0	0	0	0	0	0	0	0	0
0	0	0	0	0	0	0	0	0	0	0	0	0	0	0	0	0	0	0	0	0	0	0	0	0	0	0	0	0	0	0
0	0	0	0	0	0	0	0	0	0	0	0	0	0	0	0	0	0	0	0	0	0	0	0	0	0	0	0	0	0	0
0	0	0	0	0	0	0	0	0	0	0	0	0	0	0	0	0	0	0	0	0	0	0	0	0	0	0	0	0	0	0
0	0	0	0	0	0	0	0	0	0	0	0	0	0	0	0	0	0	0	0	0	0	0	0	0	0	0	0	0	0	0
0	0	0	0	0	0	0	0	0	0	0	0	0	0	0	0	0	0	0	0	0	0	0	0	0	0	0	0	0	0	0
0	0	0	0	0	0	0	0	0	0	0	0	0	0	0	0	0	0	0	0	0	0	0	0	0	0	0	0	0	0	0
0	0	0	0	0	0	0	0	0	0	0	0	0	0	0	0	0	0	0	0	0	0	0	0	0	0	0	0	0	0	0
0	0	0	0	0	0	0	0	0	0	0	0	0	0	0	0	0	0	0	0	0	0	0	0	0	0	0	0	0	0	0
0	0	0	0	0	0	0	0	0	0	0	0	0	0	0	0	0	0	0	0	0	0	0	0	0	0	0	0	0	0	0
0	0	0	0	0	0	0	0	0	0	0	0	0	0	0	0	0	0	0	0	0	0	0	0	0	0	0	0	0	0	0
0	0	0	0	0	0	0	0	0	0	0	0	0	0	0	0	0	0	0	0	0	0	0	0	0	0	0	0	0	0	0
0	0	0	0	0	0	0	0	0	0	0	0	0	0	0	0	0	0	0	0	0	0	0	0	0	0	0	0	0	0	0
0	0	0	0	0	0	0	0	0	0	0	0	0	0	0	0	0	0	0	0	0	0	0	0	0	0	0	0	0	0	0
0	0	0	0	0	0	0	0	0	0	0	0	0	0	0	0	0	0	0	0	0	0	0	0	0	0	0	0	0	0	0
0	0	0	0	0	0	0	0	0	0	0	0	0	0	0	0	0	0	0	0	0	0	0	0	0	0	0	0	0	0	0
0	0	0	0	0	0	0	0	0	0	0	0	0	0	0	0	0	0	0	0	0	0	0	0	0	0	0	0	0	0	0
0	0	0	0	0	0	0	0	0	0	0	0	0	0	0	0	0	0	0	0	0	0	0	0	0	0	0	0	0	0	0
0	0	0	0	0	0	0	0	0	0	0	0	0	0	0	0	0	0	0	0	0	0	0	0	0	0	0	0	0	0	0
0	0	0	0	0	0	0	0	0	0	0	0	0	0	0	0	0	0	0	0	0	0	0	0	0	0	0	0	0	0	0
0	0	0	0	0	0	0	0	0	0	0	0	0	0	0	0	0	0	0	0	0	0	0	0	0	0	0	0	0	0	0
0	0	0	0	0	0	0	0	0	0	0	0	0	0	0	0	0	0	0	0	0	0	0	0	0	0	0	0	0	0	0
0	0	0	0	0	0	0	0	0	0	0	0	0	0	0	0	0	0	0	0	0	0	0	0	0	0	0	0	0	0	0
0	0	0	0	0	0	0	0	0	0	0	0	0	0	0	0	0	0	0	0	0	0	0	0	0	0	0	0	0	0	0
0	0	0	0	0	0	0	0	0	0	0	0	0	0	0	0	0	0	0	0	0	0	0	0	0	0	0	0	0	0	0
0	0	0	0	0	0	0	0	0	0	0	0	0	0	0	0	0	0	0	0	0	0	0	0	0	0	0	0	0	0	0
0	0	0	0	0	0	0	0	0	0	0	0	0	0	0	0	0	0	0	0	0	0	0	0	0	0	0	0	0	0	0
0	0	0	0	0	0	0	0	0	0	0	0	0	0	0	0	0	0	0	0	0	0	0	0	0	0	0	0	0	0	0
0	0	0	0	0	0	0	0	0	0	0	0	0	0	0	0	0	0	0	0	0	0	0	0	0	0	0	0	0	0	0
0	0	0	0	0	0	0	0	0	0	0	0	0	0	0	0	0	0	0	0	0	0	0	0	0	0	0	0	0	0	0
0	0	0	0	0	0	0	0	0	0	0	0	0	0	0	0	0	0	0	0	0	0	0	0	0	0	0	0	0	0	0
0	0	0	0	0	0	0	0	0	0	0	0	0	0	0	0	0	0	0	0	0	0	0	0	0	0	0	0	0	0	0
0	0	0	0	0	0	0	0	0	0	0	0	0	0	0	0	0	0	0	0	0	0	0	0	0	0	0	0	0	0	0
0	0	0	0	0	0	0	0	0	0	0	0	0	0	0	0	0	0	0	0	0	0	0	0	0	0	0	0	0	0	0
0	0	0	0	0	0	0	0	0	0	0	0	0	0	0	0	0	0	0	0	0	0	0	0	0	0	0	0	0	0	0
0	0	0	0	0	0	0	0	0	0	0	0	0	0	0	0	0	0	0	0	0	0	0	0	0	0	0	0	0	0	0
0	0	0	0	0	0	0	0	0	0	0	0	0	0	0	0	0	0	0	0	0	0	0	0	0	0	0	0	0	0	0
0	0	0	0	0	0	0	0	0	0	0	0	0	0	0	0	0	0	0	0	0	0	0	0	0	0	0	0	0	0	0
0	0	0	0	0	0	0	0	0	0	0	0	0	0	0	0	0	0	0	0	0	0	0	0	0	0	0	0	0	0	0
0	0	0	0	0	0	0	0	0	0	0	0	0	0	0	0	0	0	0	0	0	0	0	0	0	0	0	0	0	0	0
0	0	0	0	0	0	0	0	0	0	0	0	0	0	0	0	0	0	0	0	0	0	0	0	0	0	0	0	0	0	0
0	0	0	0	0	0	0	0	0	0	0	0	0	0	0	0	0	0	0	0	0	0	0	0	0	0	0	0	0	0	0
0	0	0	0	0	0	0	0	0	0	0	0	0	0	0	0	0	0	0	0	0	0	0	0	0	0	0	0	0	0	0
0	0	0	0	0	0	0	0	0	0	0	0	0	0	0	0	0	0	0	0	0	0	0	0	0	0	0	0	0	0	0
0	0	0	0	0	0	0	0	0	0	0	0	0	0	0	0	0	0	0	0	0	0	0	0	0	0	0	0	0	0	0
0	0	0	0	0	0	0	0	0	0	0	0	0	0	0	0	0	0	0	0	0	0	0	0	0	0	0	0	0	0	0
0	0	0	0	0	0	0	0	0	0	0	0	0	0	0	0	0	0	0	0	0	0	0	0	0	0	0	0	0	0	0
0	0	0	0	0	0	0	0	0	0	0	0	0	0	0	0	0	0	0	0	0	0	0	0	0	0	0	0	0	0	0
0	0	0	0	0	0	0	0	0	0	0	0	0	0	0	0	0	0	0	0	0	0	0	0	0	0	0	0	0	0	0
0	0	0	0	0	0	0	0	0	0	0	0	0	0	0	0	0	0	0	0	0	0	0	0	0	0	0	0	0	0	0
0	0	0	0	0	0	0	0	0	0	0	0	0	0	0	0	0	0	0	0	0	0	0	0	0	0	0	0	0	0	0
0	0	0	0	0	0	0	0	0	0	0	0	0	0	0	0	0	0	0	0	0	0	0	0	0	0	0	0	0	0	0
0	0	0	0	0	0	0	0	0	0	0	0	0	0	0	0	0	0	0	0	0	0	0	0	0	0	0	0	0	0	0
0	0	0	0	0	0	0	0	0	0	0	0	0	0	0	0	0	0	0	0	0	0	0	0	0	0	0	0	0	0	0
0	0	0	0	0	0	0	0	0	0	0	0	0	0	0	0	0	0	0	0	0	0	0	0	0	0	0	0	0	0	0
0	0	0	0	0	0	0	0	0	0	0	0	0	0	0	0	0	0	0	0	0	0	0	0	0	0	0	0	0	0	0
0	0	0	0	0	0	0	0	0	0	0	0	0	0	0	0	0	0	0	0	0	0	0	0	0	0	0	0	0	0	0
0	0	0	0	0	0	0	0	0	0	0	0	0	0	0	0	0	0	0	0	0	0	0	0	0	0	0	0	0	0	0
0	0	0	0	0	0	0	0	0	0	0	0	0	0	0	0	0	0	0	0	0	0	0	0	0	0	0	0	0	0	0
0	0	0	0	0	0	0	0	0	0	0	0	0	0	0	0	0	0	0	0	0	0	0	0	0	0	0	0	0	0	0
0	0	0	0	0	0	0	0	0	0	0	0	0	0	0	0	0	0	0	0	0	0	0	0	0	0	0	0	0	0	0
0	0	0	0	0	0	0	0	0	0	0	0	0	0	0	0	0	0	0	0	0	0	0	0	0	0	0	0	0	0	0
0	0	0	0	0	0	0	0	0	0	0	0	0	0	0	0	0	0	0	0	0	0	0	0	0	0	0	0	0	0	0
0	0	0	0	0	0	0	0	0	0	0	0	0	0	0	0	0	0	0	0	0	0	0	0	0	0	0	0	0	0	0
0	0	0	0	0	0	0	0	0	0	0	0	0	0	0	0	0	0	0	0	0	0	0	0	0	0	0	0	0	0	0
0	0	0	0	0	0	0	0	0	0	0	0	0	0	0	0	0	0	0	0	0	0	0	0	0	0	0	0	0	0	0
0	0	0	0	0	0	0	0	0	0	0	0	0	0	0	0	0	0	0	0	0	0	0	0	0	0	0	0	0	0	0
0	0	0	0	0	0	0	0	0	0	0	0	0	0	0	0	0	0	0	0	0	0	0	0	0	0	0	0	0	0	0
0	0	0	0	0	0	0	0	0	0	0	0	0	0	0	0	0	0	0	0	0	0	0	0	0	0	0	0	0	0	0
0	0	0	0	0	0	0	0	0	0	0	0	0	0	0	0	0	0	0	0	0	0	0	0	0	0	0	0	0	0	0
0	0	0	0	0	0	0	0	0	0	0	0	0	0	0	0	0	0	0	0	0	0	0	0	0	0	0	0	0	0	0
0	0	0	0	0	0	0	0	0	0	0	0	0	0	0	0	0	0	0	0	0	0	0	0	0	0	0	0	0	0	0
0	0	0	0	0	0	0	0	0	0	0	0	0	0	0	0	0	0	0	0	0	0	0	0	0	0	0	0	0	0	0
0	0	0	0	0	0	0	0	0	0	0	0	0	0	0	0	0	0	0	0	0	0	0	0	0	0	0	0	0	0	0
0	0	0	0	0	0	0	0	0	0	0	0	0	0	0	0	0	0	0	0	0	0	0	0	0	0	0	0	0	0	0
0	0	0	0	0	0	0	0	0	0	0	0	0	0	0	0	0	0	0	0	0	0	0	0	0	0	0	0	0	0	0
0	0	0	0	0	0	0	0	0	0	0	0	0	0	0	0	0	0	0	0	0	0	0	0	0	0	0	0	0	0	0
0	0	0	0	0	0	0	0	0	0	0	0	0	0	0	0	0	0	0	0	0	0	0	0	0	0	0	0	0	0	0
0	0	0	0	0	0	0	0	0	0	0	0	0	0	0	0	0	0	0	0	0	0	0	0	0	0	0	0	0	0	0
0	0	0	0	0	0	0	0	0	0	0	0	0	0	0	0	0	0	0	0	0	0	0	0	0	0	0	0	0	0	0
0	0	0	0	0	0	0	0	0	0	0	0	0	0	0	0	0	0	0	0	0	0	0	0	0	0	0	0	0	0	0
0	0	0	0	0	0	0	0	0	0	0	0	0	0	0	0	0	0	0	0	0	0	0	0	0	0	0	0	0	0	0
0	0	0	0	0	0	0	0	0	0	0	0	0	0	0	0	0	0	0	0	0	0	0	0	0	0	0	0	0	0	0
0	0	0	0	0	0	0	0	0	0	0	0	0	0	0	0	0	0	0	0	0	0	0	0	0	0	0	0	0	0	0
0	0	0	0	0	0	0	0	0	0	0	0	0	0	0	0	0	0	0	0	0	0	0	0	0	0	0	0	0	0	0
0	0	0	0	0	0	0	0	0	0	0	0	0	0	0	0	0	0	0	0	0	0	0	0	0	0	0	0	0	0	0
0	0	0	0	0	0	0	0	0	0	0	0	0	0	0	0	0	0	0	0	0	0	0	0	0	0	0	0	0	0	0
0	0	0	0	0	0	0	0	0	0	0	0	0	0	0	0	0	0	0	0	0	0	0	0	0	0	0	0	0	0	0
0	0	0	0	0	0	0	0	0	0	0	0	0	0	0	0	0	0	0	0	0	0	0	0	0	0	0	0	0	0	0
0	0	0	0	0	0	0	0	0	0	0	0	0	0	0	0	0	0	0	0	0	0	0	0	0	0	0	0	0	0	0
0	0	0	0	0	0	0	0	0	0	0	0	0	0	0	0	0	0	0	0	0	0	0	0	0	0	0	0	0	0	0
0	0	0	0	0	0	0	0	0	0	0	0	0	0	0	0	0	0	0	0	0	0	0	0	0	0	0	0	0	0	0
0	0	0	0	0	0	0	0	0	0	0	0	0	0	0	0	0	0	0	0	0	0	0	0	0	0	0	0	0	0	0
0	0	0	0	0	0	0	0	0	0	0	0	0	0	0	0	0	0	0	0	0	0	0	0	0	0	0	0	0	0	0
0	0	0	0	0	0	0	0	0	0	0	0	0	0	0	0	0	0	0	0	0	0	0	0	0	0	0	0	0	0	0
0	0	0	0	0	0	0	0	0	0	0	0	0	0	0	0	0	0	0	0	0	0	0	0	0	0	0	0	0	0	0
0	0	0	0	0	0	0	0	0	0	0	0	0	0	0	0	0	0	0	0	0	0	0	0	0	0	0	0	0	0	0
0	0	0	0	0	0	0	0	0	0	0	0	0	0	0	0	0	0	0	0	0	0	0	0	0	0	0	0	0	0	0
0	0	0	0	0	0	0	0	0	0	0	0	0	0	0	0	0	0	0	0	0	0	0	0	0	0	0	0	0	0	0
0	0	0	0	0	0	0	0	0	0	0	0	0	0	0	0	0	0	0	0	0	0	0	0	0	0	0	0	0	0	0
0	0	0	0	0	0	0	0	0	0	0	0	0	0	0	0	0	0	0	0	0	0	0	0	0	0	0	0	0	0	0
0	0	0	0	0	0	0	0	0	0	0	0	0	0	0	0	0	0	0	0	0	0	0	0	0	0	0	0	0	0	0
0	0	0	0	0	0	0	0	0	0	0	0	0	0	0	0	0	0	0	0	0	0	0	0	0	0	0	0	0	0	0
0	0	0	0	0	0	0	0	0	0	0	0	0	0	0	0	0	0	0	0	0	0	0	0	0	0	0	0	0	0	0
0	0	0	0	0	0	0	0	0	0	0	0	0	0	0	0	0	0	0	0	0	0	0	0	0	0	0	0	0	0	0
0	0	0	0	0	0	0	0	0	0	0	0	0	0	0	0	0	0	0	0	0	0	0	0	0	0	0	0	0	0	0
0	0	0	0	0	0	0	0	0	0	0	0	0	0	0	0	0	0	0	0	0	0	0	0	0	0	0	0	0	0	0
0	0	0	0	0	0	0	0	0	0	0	0	0	0	0	0	0	0	0	0	0	0	0	0	0	0	0	0	0	0	0
0	0	0	0	0	0	0	0	0	0	0	0	0	0	0	0	0	0	0	0	0	0	0	0	0	0	0	0	0	0	0
0	0	0	0	0	0	0	0	0	0	0	0	0	0	0	0	0	0	0	0	0	0	0	0	0	0	0	0	0	0	0
0	0	0	0	0	0	0	0	0	0	0	0	0	0	0	0	0	0	0	0	0	0	0	0	0	0	0	0	0	0	0
0	0	0	0	0	0	0	0	0	0	0	0	0	0	0	0	0	0	0	0	0	0	0	0	0	0	0	0	0	0	0
0	0	0	0	0	0	0	0	0	0	0	0	0	0	0	0	0	0	0	0	0	0	0	0	0	0	0	0	0	0	0
0	0	0	0	0	0	0	0	0	0	0	0	0	0	0	0	0	0	0	0	0	0	0	0	0	0	0	0	0	0	0
0	0	0	0	0	0	0	0	0	0	0	0	0	0	0	0	0	0	0	0	0	0	0	0	0	0	0	0	0	0	0
0	0	0	0	0	0	0	0	0	0	0	0	0	0	0	0	0	0	0	0	0	0	0	0	0	0	0	0	0	0	0
0	0	0	0	0	0	0	0	0	0	0	0	0	0	0	0	0	0	0	0	0	0	0	0	0	0	0	0	0	0	0
0	0	0	0	0	0	0	0	0	0	0	0	0	0	0	0	0	0	0	0	0	0	0	0	0	0	0	0	0	0	0
0	0	0	0	0	0	0	0	0	0	0	0	0	0	0	0	0	0	0	0	0	0	0	0	0	0	0	0	0	0	0
0	0	0	0	0	0	0	0	0	0	0	0	0	0	0	0	0	0	0	0	0	0	0	0	0	0	0	0	0	0	0
0	0	0	0	0	0	0	0	0	0	0	0	0	0	0	0	0	0	0	0	0	0	0	0	0	0	0	0	0	0	0
0	0	0	0	0	0	0	0	0	0	0	0	0	0	0	0	0	0	0	0	0	0	0	0	0	0	0	0	0	0	0
0	0	0	0	0	0	0	0	0	0	0	0	0	0	0	0	0	0	0	0	0	0	0	0	0	0	0	0	0	0	0
0	0	0	0	0	0	0	0	0	0	0	0	0	0	0	0	0	0	0	0	0	0	0	0	0	0	0	0	0	0	0
0	0	0	0	0	0	0	0	0	0	0	0	0	0	0	0	0	0	0	0	0	0	0	0	0	0	0	0	0	0	0
0	0	0	0	0	0	0	0	0	0	0	0	0	0	0	0	0	0	0	0	0	0	0	0	0	0	0	0	0	0	0
0	0	0	0	0	0	0	0	0	0	0	0	0	0	0	0	0	0	0	0	0	0	0	0	0	0	0	0	0	0	0
0	0	0	0	0	0	0	0	0	0	0	0	0	0	0	0	0	0	0	0	0	0	0	0	0	0	0	0	0	0	0
0	0	0	0	0	0	0	0	0	0	0	0	0	0	0	0	0	0	0	0	0	0	0	0	0	0	0	0	0	0	0
0	0	0	0	0	0	0	0	0	0	0	0	0	0	0	0	0	0	0	0	0	0	0	0	0	0	0	0	0	0	0
0	0	0	0	0	0	0	0	0	0	0	0	0	0	0	0	0	0	0	0	0	0	0	0	0	0	0	0	0	0	0
0	0	0	0	0	0	0	0	0	0	0	0	0	0	0	0	0	0	0	0	0	0	0	0	0	0	0	0	0	0	0
0	0	0	0	0	0	0	0	0	0	0	0	0	0	0	0	0	0	0	0	0	0	0	0	0	0	0	0	0	0	0
0	0	0	0	0	0	0	0	0	0	0	0	0	0	0	0	0	0	0	0	0	0	0	0	0	0	0	0	0	0	0
0	0	0	0	0	0	0	0	0	0	0	0	0	0	0	0	0	0	0	0	0	0	0	0	0	0	0	0	0	0	0
0	0	0	0	0	0	0	0	0	0	0	0	0	0	0	0	0	0	0	0	0	0	0	0	0	0	0	0	0	0	0
0	0	0	0	0	0	0	0	0	0	0	0	0	0	0	0	0	0	0	0	0	0	0	0	0	0	0	0	0	0	0
0	0	0	0	0	0	0	0	0	0	0	0	0	0	0	0	0	0	0	0	0	0	0	0	0	0	0	0	0	0	0
0	0	0	0	0	0	0	0	0	0	0	0	0	0	0	0	0	0	0	0	0	0	0	0	0	0	0	0	0	0	0
0	0	0	0	0	0	0	0	0	0	0	0	0	0	0	0	0	0	0	0	0	0	0	0	0	0	0	0	0	0	0
0	0	0	0	0	0	0	0	0	0	0	0	0	0	0	0	0	0	0	0	0	0	0	0	0	0	0	0	0	0	0
0	0	0	0	0	0	0	0	0	0	0	0	0	0	0	0	0	0	0	0	0	0	0	0	0	0	0	0	0	0	0
0	0	0	0	0	0	0	0	0	0	0	0	0	0	0	0	0	0	0	0	0	0	0	0	0	0	0	0	0	0	0
0	0	0	0	0	0	0	0	0	0	0	0	0	0	0	0	0	0	0	0	0	0	0	0	0	0	0	0	0	0	0
0	0	0	0	0	0	0	0	0	0	0	0	0	0	0	0	0	0	0	0	0	0	0	0	0	0	0	0	0	0	0
0	0	0	0	0	0	0	0	0	0	0	0	0	0	0	0	0	0	0	0	0	0	0	0	0	0	0	0	0	0	0
0	0	0	0	0	0	0	0	0	0	0	0	0	0	0	0	0	0	0	0	0	0	0	0	0	0	0	0	0	0	0
0	0	0	0	0	0	0	0	0	0	0	0	0	0	0	0	0	0	0	0	0	0	0	0	0	0	0	0	0	0	0
0	0	0	0	0	0	0	0	0	0	0	0	0	0	0	0	0	0	0	0	0	0	0	0	0	0	0	0	0	0	0
0	0	0	0	0	0	0	0	0	0	0	0	0	0	0	0	0	0	0	0	0	0	0	0	0	0	0	0	0	0	0
0	0	0	0	0	0	0	0	0	0	0	0	0	0	0	0	0	0	0	0	0	0	0	0	0	0	0	0	0	0	0
0	0	0	0	0	0	0	0	0	0	0	0	0	0	0	0	0	0	0	0	0	0	0	0	0	0	0	0	0	0	0
0	0	0	0	0	0	0	0	0	0	0	0	0	0	0	0	0	0	0	0	0	0	0	0	0	0	0	0	0	0	0
0	0	0	0	0	0	0	0	0	0	0	0	0	0	0	0	0	0	0	0	0	0	0	0	0	0	0	0	0	0	0
0	0	0	0	0	0	0	0	0	0	0	0	0	0	0	0	0	0	0	0	0	0	0	0	0	0	0	0	0	0	0
0	0	0	0	0	0	0	0	0	0	0	0	0	0	0	0	0	0	0	0	0	0	0	0	0	0	0	0	0	0	0
0	0	0	0	0	0	0	0	0	0	0	0	0	0	0	0	0	0	0	0	0	0	0	0	0	0	0	0	0	0	0
0	0	0	0	0	0	0	0	0	0	0	0	0	0	0	0	0	0	0	0	0	0	0	0	0	0	0	0	0	0	0
0	0	0	0	0	0	0	0	0	0	0	0	0	0	0	0	0	0	0	0	0	0	0	0	0	0	0	0	0	0	0
0	0	0	0	0	0	0	0	0	0	0	0	0	0	0	0	0	0	0	0	0	0	0	0	0	0	0	0	0	0	0
0	0	0	0	0	0	0	0	0	0	0	0	0	0	0	0	0	0	0	0	0	0	0	0	0	0	0	0	0	0	0
0	0	0	0	0	0	0	0	0	0	0	0	0	0	0	0	0	0	0	0	0	0	0	0	0	0	0	0	0	0	0
0	0	0	0	0	0	0	0	0	0	0	0	0	0	0	0	0	0	0	0	0	0	0	0	0	0	0	0	0	0	0
0	0	0	0	0	0	0	0	0	0	0	0	0	0	0	0	0	0	0	0	0	0	0	0	0	0	0	0	0	0	0
0	0	0	0	0	0	0	0	0	0	0	0	0	0	0	0	0	0	0	0	0	0	0	0	0	0	0	0	0	0	0
0	0	0	0	0	0	0	0	0	0	0	0	0	0	0	0	0	0	0	0	0	0	0	0	0	0	0	0	0	0	0
0	0	0	0	0	0	0	0	0	0	0	0	0	0	0	0	0	0	0	0	0	0	0	0	0	0	0	0	0	0	0
0	0	0	0	0	0	0	0	0	0	0	0	0	0	0	0	0	0	0	0	0	0	0	0	0	0	0	0	0	0	0
0	0	0	0	0	0	0	0	0	0	0	0	0	0	0	0	0	0	0	0	0	0	0	0	0	0	0	0	0	0	0
0	0	0	0	0	0	0	0	0	0	0	0	0	0	0	0	0	0	0	0	0	0	0	0	0	0	0	0	0	0	0
0	0	0	0	0	0	0	0	0	0	0	0	0	0	0	0	0	0	0	0	0	0	0	0	0	0	0	0	0	0	0
0	0	0	0	0	0	0	0	0	0	0	0	0	0	0	0	0	0	0	0	0	0	0	0	0	0	0	0	0	0	0
0	0	0	0	0	0	0	0	0	0	0	0	0	0	0	0	0	0	0	0	0	0	0	0	0	0	0	0	0	0	0
0	0	0	0	0	0	0	0	0	0	0	0	0	0	0	0	0	0	0	0	0	0	0	0	0	0	0	0	0	0	0
0	0	0	0	0	0	0	0	0	0	0	0	0	0	0	0	0	0	0	0	0	0	0	0	0	0	0	0	0	0	0
0	0	0	0	0	0	0	0	0	0	0	0	0	0	0	0	0	0	0	0	0	0	0	0	0	0	0	0	0	0	0
0	0	0	0	0	0	0	0	0	0	0	0	0	0	0	0	0	0	0	0	0	0	0	0	0	0	0	0	0	0	0
0	0	0	0	0	0	0	0	0	0	0	0	0	0	0	0	0	0	0	0	0	0	0	0	0	0	0	0	0	0	0
0	0	0	0	0	0	0	0	0	0	0	0	0	0	0	0	0	0	0	0	0	0	0	0	0	0	0	0	0	0	0
0	0	0	0	0	0	0	0	0	0	0	0	0	0	0	0	0	0	0	0	0	0	0	0	0	0	0	0	0	0	0
0	0	0	0	0	0	0	0	0	0	0	0	0	0	0	0	0	0	0	0	0	0	0	0	0	0	0	0	0	0	0
0	0	0	0	0	0	0	0	0	0	0	0	0	0	0	0	0	0	0	0	0	0	0	0	0	0	0	0	0	0	0
0	0	0	0	0	0	0	0	0	0	0	0	0	0	0	0	0	0	0	0	0	0	0	0	0	0	0	0	0	0	0
0	0	0	0	0	0	0	0	0	0	0	0	0	0	0	0	0	0	0	0	0	0	0	0	0	0	0	0	0	0	0
0	0	0	0	0	0	0	0	0	0	0	0	0	0	0	0	0	0	0	0	0	0	0	0	0	0	0	0	0	0	0
0	0	0	0	0	0	0	0	0	0	0	0	0	0	0	0	0	0	0	0	0	0	0	0	0	0	0	0	0	0	0
0	0	0	0	0	0	0	0	0	0	0	0	0	0	0	0	0	0	0	0	0	0	0	0	0	0	0	0	0	0	0
0	0	0	0	0	0	0	0	0	0	0	0	0	0	0	0	0	0	0	0	0	0	0	0	0	0	0	0	0	0	0
0	0	0	0	0	0	0	0	0	0	0	0	0	0	0	0	0	0	0	0	0	0	0	0	0	0	0	0	0	0	0
0	0	0	0	0	0	0	0	0	0	0	0	0	0	0	0	0	0	0	0	0	0	0	0	0	0	0	0	0	0	0
0	0	0	0	0	0	0	0	0	0	0	0	0	0	0	0	0	0	0	0	0	0	0	0	0	0	0	0	0	0	0
0	0	0	0	0	0	0	0	0	0	0	0	0	0	0	0	0	0	0	0	0	0	0	0	0	0	0	0	0	0	0
0	0	0	0	0	0	0	0	0	0	0	0	0	0	0	0	0	0	0	0	0	0	0	0	0	0	0	0	0	0	0
0	0	0	0	0	0	0	0	0	0	0	0	0	0	0	0	0	0	0	0	0	0	0	0	0	0	0	0	0	0	0
0	0	0	0	0	0	0	0	0	0	0	0	0	0	0	0	0	0	0	0	0	0	0	0	0	0	0	0	0	0	0
0	0	0	0	0	0	0	0	0	0	0	0	0	0	0	0	0	0	0	0	0	0	0	0	0	0	0	0	0	0	0
0	0	0	0	0	0	0	0	0	0	0	0	0	0	0	0	0	0	0	0	0	0	0	0	0	0	0	0	0	0	0
0	0	0	0	0	0	0	0	0	0	0	0	0	0	0	0	0	0	0	0	0	0	0	0	0	0	0	0	0	0	0
0	0	0	0	0	0	0	0	0	0	0	0	0	0	0	0	0	0	0	0	0	0	0	0	0	0	0	0	0	0	0
0	0	0	0	0	0	0	0	0	0	0	0	0	0	0	0	0	0	0	0	0	0	0	0	0	0	0	0	0	0	0
0	0	0	0	0	0	0	0	0	0	0	0	0	0	0	0	0	0	0	0	0	0	0	0	0	0	0	0	0	0	0
0	0	0	0	0	0	0	0	0	0	0	0	0	0	0	0	0	0	0	0	0	0	0	0	0	0	0	0	0	0	0
0	0	0	0	0	0	0	0	0	0	0	0	0	0	0	0	0	0	0	0	0	0	0	0	0	0	0	0	0	0	0
0	0	0	0	0	0	0	0	0	0	0	0	0	0	0	0	0	0	0	0	0	0	0	0	0	0	0	0	0	0	0
0	0	0	0	0	0	0	0	0	0	0	0	0	0	0	0	0	0	0	0	0	0	0	0	0	0	0	0	0	0	0
0	0	0	0	0	0	0	0	0	0	0	0	0	0	0	0	0	0	0	0	0	0	0	0	0	0	0	0	0	0	0
0	0	0	0	0	0	0	0	0	0	0	0	0	0	0	0	0	0	0	0	0	0	0	0	0	0	0	0	0	0	0
0	0	0	0	0	0	0	0	0	0	0	0	0	0	0	0	0	0	0	0	0	0	0	0	0	0	0	0	0	0	0
0	0	0	0	0	0	0	0	0	0	0	0	0	0	0	0	0	0	0	0	0	0	0	0	0	0	0	0	0	0	0
0	0	0	0	0	0	0	0	0	0	0	0	0	0	0	0	0	0	0	0	0	0	0	0	0	0	0	0	0	0	0
0	0	0	0	0	0	0	0	0	0	0	0	0	0	0	0	0	0	0	0	0	0	0	0	0	0	0	0	0	0	0
0	0	0	0	0	0	0	0	0	0	0	0	0	0	0	0	0	0	0	0	0	0	0	0	0	0	0	0	0	0	0
0	0	0	0	0	0	0	0	0	0	0	0	0	0	0	0	0	0	0	0	0	0	0	0	0	0	0	0	0	0	0
0	0	0	0	0	0	0	0	0	0	0	0	0	0	0	0	0	0	0	0	0	0	0	0	0	0	0	0	0	0	0
0	0	0	0	0	0	0	0	0	0	0	0	0	0	0	0	0	0	0	0	0	0	0	0	0	0	0	0	0	0	0
0	0	0	0	0	0	0	0	0	0	0	0	0	0	0	0	0	0	0	0	0	0	0	0	0	0	0	0	0	0	0
0	0	0	0	0	0	0	0	0	0	0	0	0	0	0	0	0	0	0	0	0	0	0	0	0	0	0	0	0	0	0
0	0	0	0	0	0	0	0	0	0	0	0	0	0	0	0	0	0	0	0	0	0	0	0	0	0	0	0	0	0	0
0	0	0	0	0	0	0	0	0	0	0	0	0	0	0	0	0	0	0	0	0	0	0	0	0	0	0	0	0	0	0
0	0	0	0	0	0	0	0	0	0	0	0	0	0	0	0	0	0	0	0	0	0	0	0	0	0	0	0	0	0	0
0	0	0	0	0	0	0	0	0	0	0	0	0	0	0	0	0	0	0	0	0	0	0	0	0	0	0	0	0	0	0
0	0	0	0	0	0	0	0	0	0	0	0	0	0	0	0	0	0	0	0	0	0	0	0	0	0	0	0	0	0	0
0	0	0	0	0	0	0	0	0	0	0	0	0	0	0	0	0	0	0	0	0	0	0	0	0	0	0	0	0	0	0
0	0	0	0	0	0	0	0	0	0	0	0	0	0	0	0	0	0	0	0	0	0	0	0	0	0	0	0	0	0	0
0	0	0	0	0	0	0	0	0	0	0	0	0	0	0	0	0	0	0	0	0	0	0	0	0	0	0	0	0	0	0
0	0	0	0	0	0	0	0	0	0	0	0	0	0	0	0	0	0	0	0	0	0	0	0	0	0	0	0	0	0	0
0	0	0	0	0	0	0	0	0	0	0	0	0	0	0	0	0	0	0	0	0	0	0	0	0	0	0	0	0	0	0
0	0	0	0	0	0	0	0	0	0	0	0	0	0	0	0	0	0	0	0	0	0	0	0	0	0	0	0	0	0	0
0	0	0	0	0	0	0	0	0	0	0	0	0	0	0	0	0	0	0	0	0	0	0	0	0	0	0	0	0	0	0
0	0	0	0	0	0	0	0	0	0	0	0	0	0	0	0	0	0	0	0	0	0	0	0	0	0	0	0	0	0	0
0	0	0	0	0	0	0	0	0	0	0	0	0	0	0	0	0	0	0	0	0	0	0	0	0	0	0	0	0	0	0
0	0	0	0	0	0	0	0	0	0	0	0	0	0	0	0	0	0	0	0	0	0	0	0	0	0	0	0	0	0	0
0	0	0	0	0	0	0	0	0	0	0	0	0	0	0	0	0	0	0	0	0	0	0	0	0	0	0	0	0	0	0
0	0	0	0	0	0	0	0	0	0	0	0	0	0	0	0	0	0	0	0	0	0	0	0	0	0	0	0	0	0	0
0	0	0	0	0	0	0	0	0	0	0	0	0	0	0	0	0	0	0	0	0	0	0	0	0	0	0	0	0	0	0
0	0	0	0	0	0	0	0	0	0	0	0	0	0	0	0	0	0	0	0	0	0	0	0	0	0	0	0	0	0	0
0	0	0	0	0	0	0	0	0	0	0	0	0	0	0	0	0	0	0	0	0	0	0	0	0	0	0	0	0	0	0
0	0	0	0	0	0	0	0	0	0	0	0	0	0	0	0	0	0	0	0	0	0	0	0	0	0	0	0	0	0	0
0	0	0	0	0	0	0	0	0	0	0	0	0	0	0	0	0	0	0	0	0	0	0	0	0	0	0	0	0	0	0
0	0	0	0	0	0	0	0	0	0	0	0	0	0	0	0	0	0	0	0	0	0	0	0	0	0	0	0	0	0	0
0	0	0	0	0	0	0	0	0	0	0	0	0	0	0	0	0	0	0	0	0	0	0	0	0	0	0	0	0	0	0
0	0	0	0	0	0	0	0	0	0	0	0	0	0	0	0	0	0	0	0	0	0	0	0	0	0	0	0	0	0	0
0	0	0	0	0	0	0	0	0	0	0	0	0	0	0	0	0	0	0	0	0	0	0	0	0	0	0	0	0	0	0
0	0	0	0	0	0	0	0	0	0	0	0	0	0	0	0	0	0	0	0	0	0	0	0	0	0	0	0	0	0	0
0	0	0	0	0	0	0	0	0	0	0	0	0	0	0	0	0	0	0	0	0	0	0	0	0	0	0	0	0	0	0
0	0	0	0	0	0	0	0	0	0	0	0	0	0	0	0	0	0	0	0	0	0	0	0	0	0	0	0	0	0	0
0	0	0	0	0	0	0	0	0	0	0	0	0	0	0	0	0	0	0	0	0	0	0	0	0	0	0	0	0	0	0
0	0	0	0	0	0	0	0	0	0	0	0	0	0	0	0	0	0	0	0	0	0	0	0	0	0	0	0	0	0	0
0	0	0	0	0	0	0	0	0	0	0	0	0	0	0	0	0	0	0	0	0	0	0	0	0	0	0	0	0	0	0
0	0	0	0	0	0	0	0	0	0	0	0	0	0	0	0	0	0	0	0	0	0	0	0	0	0	0	0	0	0	0
0	0	0	0	0	0	0	0	0	0	0	0	0	0	0	0	0	0	0	0	0	0	0	0	0	0	0	0	0	0	0
0	0	0	0	0	0	0	0	0	0	0	0	0	0	0	0	0	0	0	0	0	0	0	0	0	0	0	0	0	0	0
0	0	0	0	0	0	0	0	0	0	0	0	0	0	0	0	0	0	0	0	0	0	0	0	0	0	0	0	0	0	0
0	0	0	0	0	0	0	0	0	0	0	0	0	0	0	0	0	0	0	0	0	0	0	0	0	0	0	0	0	0	0
0	0	0	0	0	0	0	0	0	0	0	0	0	0	0	0	0	0	0	0	0	0	0	0	0	0	0	0	0	0	0
0	0	0	0	0	0	0	0	0	0	0	0	0	0	0	0	0	0	0	0	0	0	0	0	0	0	0	0	0	0	0
0	0	0	0	0	0	0	0	0	0	0	0	0	0	0	0	0	0	0	0	0	0	0	0	0	0	0	0	0	0	0
0	0	0	0	0	0	0	0	0	0	0	0	0	0	0	0	0	0	0	0	0	0	0	0	0	0	0	0	0	0	0
0	0	0	0	0	0	0	0	0	0	0	0	0	0	0	0	0	0	0	0	0	0	0	0	0	0	0	0	0	0	0
0	0	0	0	0	0	0	0	0	0	0	0	0	0	0	0	0	0	0	0	0	0	0	0	0	0	0	0	0	0	0
0	0	0	0	0	0	0	0	0	0	0	0	0	0	0	0	0	0	0	0	0	0	0	0	0	0	0	0	0	0	0
0	0	0	0	0	0	0	0	0	0	0	0	0	0	0	0	0	0	0	0	0	0	0	0	0	0	0	0	0	0	0
0	0	0	0	0	0	0	0	0	0	0	0	0	0	0	0	0	0	0	0	0	0	0	0	0	0	0	0	0	0	0
0	0	0	0	0	0	0	0	0	0	0	0	0	0	0	0	0	0	0	0	0	0	0	0	0	0	0	0	0	0	0
0	0	0	0	0	0	0	0	0	0	0	0	0	0	0	0	0	0	0	0	0	0	0	0	0	0	0	0	0	0	0
0	0	0	0	0	0	0	0	0	0	0	0	0	0	0	0	0	0	0	0	0	0	0	0	0	0	0	0	0	0	0
0	0	0	0	0	0	0	0	0	0	0	0	0	0	0	0	0	0	0	0	0	0	0	0	0	0	0	0	0	0	0
0	0	0	0	0	0	0	0	0	0	0	0	0	0	0	0	0	0	0	0	0	0	0	0	0	0	0	0	0	0	0
0	0	0	0	0	0	0	0	0	0	0	0	0	0	0	0	0	0	0	0	0	0	0	0	0	0	0	0	0	0	0
0	0	0	0	0	0	0	0	0	0	0	0	0	0	0	0	0	0	0	0	0	0	0	0	0	0	0	0	0	0	0
0	0	0	0	0	0	0	0	0	0	0	0	0	0	0	0	0	0	0	0	0	0	0	0	0	0	0	0	0	0	0
0	0	0	0	0	0	0	0	0	0	0	0	0	0	0	0	0	0	0	0	0	0	0	0	0	0	0	0	0	0	0
0	0	0	0	0	0	0	0	0	0	0	0	0	0	0	0	0	0	0	0	0	0	0	0	0	0	0	0	0	0	0
0	0	0	0	0	0	0	0	0	0	0	0	0	0	0	0	0	0	0	0	0	0	0	0	0	0	0	0	0	0	0
0	0	0	0	0	0	0	0	0	0	0	0	0	0	0	0	0	0	0	0	0	0	0	0	0	0	0	0	0	0	0
0	0	0	0	0	0	0	0	0	0	0	0	0	0	0	0	0	0	0	0	0	0	0	0	0	0	0	0	0	0	0
0	0	0	0	0	0	0	0	0	0	0	0	0	0	0	0	0	0	0	0	0	0	0	0	0	0	0	0	0	0	0
0	0	0	0	0	0	0	0	0	0	0	0	0	0	0	0	0	0	0	0	0	0	0	0	0	0	0	0	0	0	0
0	0	0	0	0	0	0	0	0	0	0	0	0	0	0	0	0	0	0	0	0	0	0	0	0	0	0	0	0	0	0
0	0	0	0	0	0	0	0	0	0	0	0	0	0	0	0	0	0	0	0	0	0	0	0	0	0	0	0	0	0	0
0	0	0	0	0	0	0	0	0	0	0	0	0	0	0	0	0	0	0	0	0	0	0	0	0	0	0	0	0	0	0
0	0	0	0	0	0	0	0	0	0	0	0	0	0	0	0	0	0	0	0	0	0	0	0	0	0	0	0	0	0	0
0	0	0	0	0	0	0	0	0	0	0	0	0	0	0	0	0	0	0	0	0	0	0	0	0	0	0	0	0	0	0
0	0	0	0	0	0	0	0	0	0	0	0	0	0	0	0	0	0	0	0	0	0	0	0	0	0	0	0	0	0	0
0	0	0	0	0	0	0	0	0	0	0	0	0	0	0	0	0	0	0	0	0	0	0	0	0	0	0	0	0	0	0
0	0	0	0	0	0	0	0	0	0	0	0	0	0	0	0	0	0	0	0	0	0	0	0	0	0	0	0	0	0	0
0	0	0	0	0	0	0	0	0	0	0	0	0	0	0	0	0	0	0	0	0	0	0	0	0	0	0	0	0	0	0
0	0	0	0	0	0	0	0	0	0	0	0	0	0	0	0	0	0	0	0	0	0	0	0	0	0	0	0	0	0	0
0	0	0	0	0	0	0	0	0	0	0	0	0	0	0	0	0	0	0	0	0	0	0	0	0	0	0	0	0	0	0
0	0	0	0	0	0	0	0	0	0	0	0	0	0	0	0	0	0	0	0	0	0	0	0	0	0	0	0	0	0	0
0	0	0	0	0	0	0	0	0	0	0	0	0	0	0	0	0	0	0	0	0	0	0	0	0	0	0	0	0	0	0
0	0	0	0	0	0	0	0	0	0	0	0	0	0	0	0	0	0	0	0	0	0	0	0	0	0	0	0	0	0	0
0	0	0	0	0	0	0	0	0	0	0	0	0	0	0	0	0	0	0	0	0	0	0	0	0	0	0	0	0	0	0
0	0	0	0	0	0	0	0	0	0	0	0	0	0	0	0	0	0	0	0	0	0	0	0	0	0	0	0	0	0	0
0	0	0	0	0	0	0	0	0	0	0	0	0	0	0	0	0	0	0	0	0	0	0	0	0	0	0	0	0	0	0
0	0	0	0	0	0	0	0	0	0	0	0	0	0	0	0	0	0	0	0	0	0	0	0	0	0	0	0	0	0	0
0	0	0	0	0	0	0	0	0	0	0	0	0	0	0	0	0	0	0	0	0	0	0	0	0	0	0	0	0	0	0
0	0	0	0	0	0	0	0	0	0	0	0	0	0	0	0	0	0	0	0	0	0	0	0	0	0	0	0	0	0	0
0	0	0	0	0	0	0	0	0	0	0	0	0	0	0	0	0	0	0	0	0	0	0	0	0	0	0	0	0	0	0
0	0	0	0	0	0	0	0	0	0	0	0	0	0	0	0	0	0	0	0	0	0	0	0	0	0	0	0	0	0	0
0	0	0	0	0	0	0	0	0	0	0	0	0	0	0	0	0	0	0	0	0	0	0	0	0	0	0	0	0	0	0
0	0	0	0	0	0	0	0	0	0	0	0	0	0	0	0	0	0	0	0	0	0	0	0	0	0	0	0	0	0	0
0	0	0	0	0	0	0	0	0	0	0	0	0	0	0	0	0	0	0	0	0	0	0	0	0	0	0	0	0	0	0
0	0	0	0	0	0	0	0	0	0	0	0	0	0	0	0	0	0	0	0	0	0	0	0	0	0	0	0	0	0	0
0	0	0	0	0	0	0	0	0	0	0	0	0	0	0	0	0	0	0	0	0	0	0	0	0	0	0	0	0	0	0
0	0	0	0	0	0	0	0	0	0	0	0	0	0	0	0	0	0	0	0	0	0	0	0	0	0	0	0	0	0	0
0	0	0	0	0	0	0	0	0	0	0	0	0	0	0	0	0	0	0	0	0	0	0	0	0	0	0	0	0	0	0
0	0	0	0	0	0	0	0	0	0	0	0	0	0	0	0	0	0	0	0	0	0	0	0	0	0	0	0	0	0	0
0	0	0	0	0	0	0	0	0	0	0	0	0	0	0	0	0	0	0	0	0	0	0	0	0	0	0	0	0	0	0
0	0	0	0	0	0	0	0	0	0	0	0	0	0	0	0	0	0	0	0	0	0	0	0	0	0	0	0	0	0	0
0	0	0	0	0	0	0	0	0	0	0	0	0	0	0	0	0	0	0	0	0	0	0	0	0	0	0	0	0	0	0
0	0	0	0	0	0	0	0	0	0	0	0	0	0	0	0	0	0	0	0	0	0	0	0	0	0	0	0	0	0	0
0	0	0	0	0	0	0	0	0	0	0	0	0	0	0	0	0	0	0	0	0	0	0	0	0	0	0	0	0	0	0
0	0	0	0	0	0	0	0	0	0	0	0	0	0	0	0	0	0	0	0	0	0	0	0	0	0	0	0	0	0	0
0	0	0	0	0	0	0	0	0	0	0	0	0	0	0	0	0	0	0	0	0	0	0	0	0	0	0	0	0	0	0
0	0	0	0	0	0	0	0	0	0	0	0	0	0	0	0	0	0	0	0	0	0	0	0	0	0	0	0	0	0	0
0	0	0	0	0	0	0	0	0	0	0	0	0	0	0	0	0	0	0	0	0	0	0	0	0	0	0	0	0	0	0
0	0	0	0	0	0	0	0	0	0	0	0	0	0	0	0	0	0	0	0	0	0	0	0	0	0	0	0	0	0	0
0	0	0	0	0	0	0	0	0	0	0	0	0	0	0	0	0	0	0	0	0	0	0	0	0	0	0	0	0	0	0
0	0	0	0	0	0	0	0	0	0	0	0	0	0	0	0	0	0	0	0	0	0	0	0	0	0	0	0	0	0	0
0	0	0	0	0	0	0	0	0	0	0	0	0	0	0	0	0	0	0	0	0	0	0	0	0	0	0	0	0	0	0
0	0	0	0	0	0	0	0	0	0	0	0	0	0	0	0	0	0	0	0	0	0	0	0	0	0	0	0	0	0	0
0	0	0	0	0	0	0	0	0	0	0	0	0	0	0	0	0	0	0	0	0	0	0	0	0	0	0	0	0	0	0
0	0	0	0	0	0	0	0	0	0	0	0	0	0	0	0	0	0	0	0	0	0	0	0	0	0	0	0	0	0	0
0	0	0	0	0	0	0	0	0	0	0	0	0	0	0	0	0	0	0	0	0	0	0	0	0	0	0	0	0	0	0
0	0	0	0	0	0	0	0	0	0	0	0	0	0	0	0	0	0	0	0	0	0	0	0	0	0	0	0	0	0	0
0	0	0	0	0	0	0	0	0	0	0	0	0	0	0	0	0	0	0	0	0	0	0	0	0	0	0	0	0	0	0
0	0	0	0	0	0	0	0	0	0	0	0	0	0	0	0	0	0	0	0	0	0	0	0	0	0	0	0	0	0	0
0	0	0	0	0	0	0	0	0	0	0	0	0	0	0	0	0	0	0	0	0	0	0	0	0	0	0	0	0	0	0
0	0	0	0	0	0	0	0	0	0	0	0	0	0	0	0	0	0	0	0	0	0	0	0	0	0	0	0	0	0	0
0	0	0	0	0	0	0	0	0	0	0	0	0	0	0	0	0	0	0	0	0	0	0	0	0	0	0	0	0	0	0
0	0	0	0	0	0	0	0	0	0	0	0	0	0	0	0	0	0	0	0	0	0	0	0	0	0	0	0	0	0	0
0	0	0	0	0	0	0	0	0	0	0	0	0	0	0	0	0	0	0	0	0	0	0	0	0	0	0	0	0	0	0
0	0	0	0	0	0	0	0	0	0	0	0	0	0	0	0	0	0	0	0	0	0	0	0	0	0	0	0	0	0	0
0	0	0	0	0	0	0	0	0	0	0	0	0	0	0	0	0	0	0	0	0	0	0	0	0	0	0	0	0	0	0
0	0	0	0	0	0	0	0	0	0	0	0	0	0	0	0	0	0	0	0	0	0	0	0	0	0	0	0	0	0	0
0	0	0	0	0	0	0	0	0	0	0	0	0	0	0	0	0	0	0	0	0	0	0	0	0	0	0	0	0	0	0
0	0	0	0	0	0	0	0	0	0	0	0	0	0	0	0	0	0	0	0	0	0	0	0	0	0	0	0	0	0	0
0	0	0	0	0	0	0	0	0	0	0	0	0	0	0	0	0	0	0	0	0	0	0	0	0	0	0	0	0	0	0
0	0	0	0	0	0	0	0	0	0	0	0	0	0	0	0	0	0	0	0	0	0	0	0	0	0	0	0	0	0	0
0	0	0	0	0	0	0	0	0	0	0	0	0	0	0	0	0	0	0	0	0	0	0	0	0	0	0	0	0	0	0
0	0	0	0	0	0	0	0	0	0	0	0	0	0	0	0	0	0	0	0	0	0	0	0	0	0	0	0	0	0	0
0	0	0	0	0	0	0	0	0	0	0	0	0	0	0	0	0	0	0	0	0	0	0	0	0	0	0	0	0	0	0
0	0	0	0	0	0	0	0	0	0	0	0	0	0	0	0	0	0	0	0	0	0	0	0	0	0	0	0	0	0	0
0	0	0	0	0	0	0	0	0	0	0	0	0	0	0	0	0	0	0	0	0	0	0	0	0	0	0	0	0	0	0
0	0	0	0	0	0	0	0	0	0	0	0	0	0	0	0	0	0	0	0	0	0	0	0	0	0	0	0	0	0	0
0	0	0	0	0	0	0	0	0	0	0	0	0	0	0	0	0	0	0	0	0	0	0	0	0	0	0	0	0	0	0
0	0	0	0	0	0	0	0	0	0	0	0	0	0	0	0	0	0	0	0	0	0	0	0	0	0	0	0	0	0	0
0	0	0	0	0	0	0	0	0	0	0	0	0	0	0	0	0	0	0	0	0	0	0	0	0	0	0	0	0	0	0
0	0	0	0	0	0	0	0	0	0	0	0	0	0	0	0	0	0	0	0	0	0	0	0	0	0	0	0	0	0	0
0	0	0	0	0	0	0	0	0	0	0	0	0	0	0	0	0	0	0	0	0	0	0	0	0	0	0	0	0	0	0
0	0	0	0	0	0	0	0	0	0	0	0	0	0	0	0	0	0	0	0	0	0	0	0	0	0	0	0	0	0	0
0	0	0	0	0	0	0	0	0	0	0	0	0	0	0	0	0	0	0	0	0	0	0	0	0	0	0	0	0	0	0
0	0	0	0	0	0	0	0	0	0	0	0	0	0	0	0	0	0	0	0	0	0	0	0	0	0	0	0	0	0	0
0	0	0	0	0	0	0	0	0	0	0	0	0	0	0	0	0	0	0	0	0	0	0	0	0	0	0	0	0	0	0
0	0	0	0	0	0	0	0	0	0	0	0	0	0	0	0	0	0	0	0	0	0	0	0	0	0	0	0	0	0	0
0	0	0	0	0	0	0	0	0	0	0	0	0	0	0	0	0	0	0	0	0	0	0	0	0	0	0	0	0	0	0
0	0	0	0	0	0	0	0	0	0	0	0	0	0	0	0	0	0	0	0	0	0	0	0	0	0	0	0	0	0	0
0	0	0	0	0	0	0	0	0	0	0	0	0	0	0	0	0	0	0	0	0	0	0	0	0	0	0	0	0	0	0
0	0	0	0	0	0	0	0	0	0	0	0	0	0	0	0	0	0	0	0	0	0	0	0	0	0	0	0	0	0	0
0	0	0	0	0	0	0	0	0	0	0	0	0	0	0	0	0	0	0	0	0	0	0	0	0	0	0	0	0	0	0
0	0	0	0	0	0	0	0	0	0	0	0	0	0	0	0	0	0	0	0	0	0	0	0	0	0	0	0	0	0	0
0	0	0	0	0	0	0	0	0	0	0	0	0	0	0	0	0	0	0	0	0	0	0	0	0	0	0	0	0	0	0
0	0	0	0	0	0	0	0	0	0	0	0	0	0	0	0	0	0	0	0	0	0	0	0	0	0	0	0	0	0	0
0	0	0	0	0	0	0	0	0	0	0	0	0	0	0	0	0	0	0	0	0	0	0	0	0	0	0	0	0	0	0
0	0	0	0	0	0	0	0	0	0	0	0	0	0	0	0	0	0	0	0	0	0	0	0	0	0	0	0	0	0	0
0	0	0	0	0	0	0	0	0	0	0	0	0	0	0	0	0	0	0	0	0	0	0	0	0	0	0	0	0	0	0
0	0	0	0	0	0	0	0	0	0	0	0	0	0	0	0	0	0	0	0	0	0	0	0	0	0	0	0	0	0	0
0	0	0	0	0	0	0	0	0	0	0	0	0	0	0	0	0	0	0	0	0	0	0	0	0	0	0	0	0	0	0
0	0	0	0	0	0	0	0	0	0	0	0	0	0	0	0	0	0	0	0	0	0	0	0	0	0	0	0	0	0	0
0	0	0	0	0	0	0	0	0	0	0	0	0	0	0	0	0	0	0	0	0	0	0	0	0	0	0	0	0	0	0
0	0	0	0	0	0	0	0	0	0	0	0	0	0	0	0	0	0	0	0	0	0	0	0	0	0	0	0	0	0	0
0	0	0	0	0	0	0	0	0	0	0	0	0	0	0	0	0	0	0	0	0	0	0	0	0	0	0	0	0	0	0
0	0	0	0	0	0	0	0	0	0	0	0	0	0	0	0	0	0	0	0	0	0	0	0	0	0	0	0	0	0	0
0	0	0	0	0	0	0	0	0	0	0	0	0	0	0	0	0	0	0	0	0	0	0	0	0	0	0	0	0	0	0
0	0	0	0	0	0	0	0	0	0	0	0	0	0	0	0	0	0	0	0	0	0	0	0	0	0	0	0	0	0	0
0	0	0	0	0	0	0	0	0	0	0	0	0	0	0	0	0	0	0	0	0	0	0	0	0	0	0	0	0	0	0
0	0	0	0	0	0	0	0	0	0	0	0	0	0	0	0	0	0	0	0	0	0	0	0	0	0	0	0	0	0	0
0	0	0	0	0	0	0	0	0	0	0	0	0	0	0	0	0	0	0	0	0	0	0	0	0	0	0	0	0	0	0
0	0	0	0	0	0	0	0	0	0	0	0	0	0	0	0	0	0	0	0	0	0	0	0	0	0	0	0	0	0	0
0	0	0	0	0	0	0	0	0	0	0	0	0	0	0	0	0	0	0	0	0	0	0	0	0	0	0	0	0	0	0
0	0	0	0	0	0	0	0	0	0	0	0	0	0	0	0	0	0	0	0	0	0	0	0	0	0	0	0	0	0	0
0	0	0	0	0	0	0	0	0	0	0	0	0	0	0	0	0	0	0	0	0	0	0	0	0	0	0	0	0	0	0
0	0	0	0	0	0	0	0	0	0	0	0	0	0	0	0	0	0	0	0	0	0	0	0	0	0	0	0	0	0	0
0	0	0	0	0	0	0	0	0	0	0	0	0	0	0	0	0	0	0	0	0	0	0	0	0	0	0	0	0	0	0
0	0	0	0	0	0	0	0	0	0	0	0	0	0	0	0	0	0	0	0	0	0	0	0	0	0	0	0	0	0	0
0	0	0	0	0	0	0	0	0	0	0	0	0	0	0	0	0	0	0	0	0	0	0	0	0	0	0	0	0	0	0
0	0	0	0	0	0	0	0	0	0	0	0	0	0	0	0	0	0	0	0	0	0	0	0	0	0	0	0	0	0	0
0	0	0	0	0	0	0	0	0	0	0	0	0	0	0	0	0	0	0	0	0	0	0	0	0	0	0	0	0	0	0
0	0	0	0	0	0	0	0	0	0	0	0	0	0	0	0	0	0	0	0	0	0	0	0	0	0	0	0	0	0	0
0	0	0	0	0	0	0	0	0	0	0	0	0	0	0	0	0	0	0	0	0	0	0	0	0	0	0	0	0	0	0
0	0	0	0	0	0	0	0	0	0	0	0	0	0	0	0	0	0	0	0	0	0	0	0	0	0	0	0	0	0	0
0	0	0	0	0	0	0	0	0	0	0	0	0	0	0	0	0	0	0	0	0	0	0	0	0	0	0	0	0	0	0
0	0	0	0	0	0	0	0	0	0	0	0	0	0	0	0	0	0	0	0	0	0	0	0	0	0	0	0	0	0	0
0	0	0	0	0	0	0	0	0	0	0	0	0	0	0	0	0	0	0	0	0	0	0	0	0	0	0	0	0	0	0
0	0	0	0	0	0	0	0	0	0	0	0	0	0	0	0	0	0	0	0	0	0	0	0	0	0	0	0	0	0	0
0	0	0	0	0	0	0	0	0	0	0	0	0	0	0	0	0	0	0	0	0	0	0	0	0	0	0	0	0	0	0
0	0	0	0	0	0	0	0	0	0	0	0	0	0	0	0	0	0	0	0	0	0	0	0	0	0	0	0	0	0	0
0	0	0	0	0	0	0	0	0	0	0	0	0	0	0	0	0	0	0	0	0	0	0	0	0	0	0	0	0	0	0
0	0	0	0	0	0	0	0	0	0	0	0	0	0	0	0	0	0	0	0	0	0	0	0	0	0	0	0	0	0	0
0	0	0	0	0	0	0	0	0	0	0	0	0	0	0	0	0	0	0	0	0	0	0	0	0	0	0	0	0	0	0
0	0	0	0	0	0	0	0	0	0	0	0	0	0	0	0	0	0	0	0	0	0	0	0	0	0	0	0	0	0	0
0	0	0	0	0	0	0	0	0	0	0	0	0	0	0	0	0	0	0	0	0	0	0	0	0	0	0	0	0	0	0
0	0	0	0	0	0	0	0	0	0	0	0	0	0	0	0	0	0	0	0	0	0	0	0	0	0	0	0	0	0	0
0	0	0	0	0	0	0	0	0	0	0	0	0	0	0	0	0	0	0	0	0	0	0	0	0	0	0	0	0	0	0
0	0	0	0	0	0	0	0	0	0	0	0	0	0	0	0	0	0	0	0	0	0	0	0	0	0	0	0	0	0	0
0	0	0	0	0	0	0	0	0	0	0	0	0	0	0	0	0	0	0	0	0	0	0	0	0	0	0	0	0	0	0
0	0	0	0	0	0	0	0	0	0	0	0	0	0	0	0	0	0	0	0	0	0	0	0	0	0	0	0	0	0	0
0	0	0	0	0	0	0	0	0	0	0	0	0	0	0	0	0	0	0	0	0	0	0	0	0	0	0	0	0	0	0
0	0	0	0	0	0	0	0	0	0	0	0	0	0	0	0	0	0	0	0	0	0	0	0	0	0	0	0	0	0	0
0	0	0	0	0	0	0	0	0	0	0	0	0	0	0	0	0	0	0	0	0	0	0	0	0	0	0	0	0	0	0
0	0	0	0	0	0	0	0	0	0	0	0	0	0	0	0	0	0	0	0	0	0	0	0	0	0	0	0	0	0	0
0	0	0	0	0	0	0	0	0	0	0	0	0	0	0	0	0	0	0	0	0	0	0	0	0	0	0	0	0	0	0
0	0	0	0	0	0	0	0	0	0	0	0	0	0	0	0	0	0	0	0	0	0	0	0	0	0	0	0	0	0	0
0	0	0	0	0	0	0	0	0	0	0	0	0	0	0	0	0	0	0	0	0	0	0	0	0	0	0	0	0	0	0
0	0	0	0	0	0	0	0	0	0	0	0	0	0	0	0	0	0	0	0	0	0	0	0	0	0	0	0	0	0	0
0	0	0	0	0	0	0	0	0	0	0	0	0	0	0	0	0	0	0	0	0	0	0	0	0	0	0	0	0	0	0
0	0	0	0	0	0	0	0	0	0	0	0	0	0	0	0	0	0	0	0	0	0	0	0	0	0	0	0	0	0	0
0	0	0	0	0	0	0	0	0	0	0	0	0	0	0	0	0	0	0	0	0	0	0	0	0	0	0	0	0	0	0
0	0	0	0	0	0	0	0	0	0	0	0	0	0	0	0	0	0	0	0	0	0	0	0	0	0	0	0	0	0	0
0	0	0	0	0	0	0	0	0	0	0	0	0	0	0	0	0	0	0	0	0	0	0	0	0	0	0	0	0	0	0
0	0	0	0	0	0	0	0	0	0	0	0	0	0	0	0	0	0	0	0	0	0	0	0	0	0	0	0	0	0	0
0	0	0	0	0	0	0	0	0	0	0	0	0	0	0	0	0	0	0	0	0	0	0	0	0	0	0	0	0	0	0
0	0	0	0	0	0	0	0	0	0	0	0	0	0	0	0	0	0	0	0	0	0	0	0	0	0	0	0	0	0	0
0	0	0	0	0	0	0	0	0	0	0	0	0	0	0	0	0	0	0	0	0	0	0	0	0	0	0	0	0	0	0
0	0	0	0	0	0	0	0	0	0	0	0	0	0	0	0	0	0	0	0	0	0	0	0	0	0	0	0	0	0	0
0	0	0	0	0	0	0	0	0	0	0	0	0	0	0	0	0	0	0	0	0	0	0	0	0	0	0	0	0	0	0
0	0	0	0	0	0	0	0	0	0	0	0	0	0	0	0	0	0	0	0	0	0	0	0	0	0	0	0	0	0	0
0	0	0	0	0	0	0	0	0	0	0	0	0	0	0	0	0	0	0	0	0	0	0	0	0	0	0	0	0	0	0
0	0	0	0	0	0	0	0	0	0	0	0	0	0	0	0	0	0	0	0	0	0	0	0	0	0	0	0	0	0	0
0	0	0	0	0	0	0	0	0	0	0	0	0	0	0	0	0	0	0	0	0	0	0	0	0	0	0	0	0	0	0
0	0	0	0	0	0	0	0	0	0	0	0	0	0	0	0	0	0	0	0	0	0	0	0	0	0	0	0	0	0	0
0	0	0	0	0	0	0	0	0	0	0	0	0	0	0	0	0	0	0	0	0	0	0	0	0	0	0	0	0	0	0
0	0	0	0	0	0	0	0	0	0	0	0	0	0	0	0	0	0	0	0	0	0	0	0	0	0	0	0	0	0	0
0	0	0	0	0	0	0	0	0	0	0	0	0	0	0	0	0	0	0	0	0	0	0	0	0	0	0	0	0	0	0
0	0	0	0	0	0	0	0	0	0	0	0	0	0	0	0	0	0	0	0	0	0	0	0	0	0	0	0	0	0	0
0	0	0	0	0	0	0	0	0	0	0	0	0	0	0	0	0	0	0	0	0	0	0	0	0	0	0	0	0	0	0
0	0	0	0	0	0	0	0	0	0	0	0	0	0	0	0	0	0	0	0	0	0	0	0	0	0	0	0	0	0	0
0	0	0	0	0	0	0	0	0	0	0	0	0	0	0	0	0	0	0	0	0	0	0	0	0	0	0	0	0	0	0
0	0	0	0	0	0	0	0	0	0	0	0	0	0	0	0	0	0	0	0	0	0	0	0	0	0	0	0	0	0	0
0	0	0	0	0	0	0	0	0	0	0	0	0	0	0	0	0	0	0	0	0	0	0	0	0	0	0	0	0	0	0
0	0	0	0	0	0	0	0	0	0	0	0	0	0	0	0	0	0	0	0	0	0	0	0	0	0	0	0	0	0	0
0	0	0	0	0	0	0	0	0	0	0	0	0	0	0	0	0	0	0	0	0	0	0	0	0	0	0	0	0	0	0
0	0	0	0	0	0	0	0	0	0	0	0	0	0	0	0	0	0	0	0	0	0	0	0	0	0	0	0	0	0	0
0	0	0	0	0	0	0	0	0	0	0	0	0	0	0	0	0	0	0	0	0	0	0	0	0	0	0	0	0	0	0
0	0	0	0	0	0	0	0	0	0	0	0	0	0	0	0	0	0	0	0	0	0	0	0	0	0	0	0	0	0	0
0	0	0	0	0	0	0	0	0	0	0	0	0	0	0	0	0	0	0	0	0	0	0	0	0	0	0	0	0	0	0
0	0	0	0	0	0	0	0	0	0	0	0	0	0	0	0	0	0	0	0	0	0	0	0	0	0	0	0	0	0	0
0	0	0	0	0	0	0	0	0	0	0	0	0	0	0	0	0	0	0	0	0	0	0	0	0	0	0	0	0	0	0
0	0	0	0	0	0	0	0	0	0	0	0	0	0	0	0	0	0	0	0	0	0	0	0	0	0	0	0	0	0	0
0	0	0	0	0	0	0	0	0	0	0	0	0	0	0	0	0	0	0	0	0	0	0	0	0	0	0	0	0	0	0
0	0	0	0	0	0	0	0	0	0	0	0	0	0	0	0	0	0	0	0	0	0	0	0	0	0	0	0	0	0	0
0	0	0	0	0	0	0	0	0	0	0	0	0	0	0	0	0	0	0	0	0	0	0	0	0	0	0	0	0	0	0
0	0	0	0	0	0	0	0	0	0	0	0	0	0	0	0	0	0	0	0	0	0	0	0	0	0	0	0	0	0	0
0	0	0	0	0	0	0	0	0	0	0	0	0	0	0	0	0	0	0	0	0	0	0	0	0	0	0	0	0	0	0
0	0	0	0	0	0	0	0	0	0	0	0	0	0	0	0	0	0	0	0	0	0	0	0	0	0	0	0	0	0	0
0	0	0	0	0	0	0	0	0	0	0	0	0	0	0	0	0	0	0	0	0	0	0	0	0	0	0	0	0	0	0
0	0	0	0	0	0	0	0	0	0	0	0	0	0	0	0	0	0	0	0	0	0	0	0	0	0	0	0	0	0	0
0	0	0	0	0	0	0	0	0	0	0	0	0	0	0	0	0	0	0	0	0	0	0	0	0	0	0	0	0	0	0
0	0	0	0	0	0	0	0	0	0	0	0	0	0	0	0	0	0	0	0	0	0	0	0	0	0	0	0	0	0	0
0	0	0	0	0	0	0	0	0	0	0	0	0	0	0	0	0	0	0	0	0	0	0	0	0	0	0	0	0	0	0
0	0	0	0	0	0	0	0	0	0	0	0	0	0	0	0	0	0	0	0	0	0	0	0	0	0	0	0	0	0	0
0	0	0	0	0	0	0	0	0	0	0	0	0	0	0	0	0	0	0	0	0	0	0	0	0	0	0	0	0	0	0
0	0	0	0	0	0	0	0	0	0	0	0	0	0	0	0	0	0	0	0	0	0	0	0	0	0	0	0	0	0	0
0	0	0	0	0	0	0	0	0	0	0	0	0	0	0	0	0	0	0	0	0	0	0	0	0	0	0	0	0	0	0
0	0	0	0	0	0	0	0	0	0	0	0	0	0	0	0	0	0	0	0	0	0	0	0	0	0	0	0	0	0	0
0	0	0	0	0	0	0	0	0	0	0	0	0	0	0	0	0	0	0	0	0	0	0	0	0	0	0	0	0	0	0
0	0	0	0	0	0	0	0	0	0	0	0	0	0	0	0	0	0	0	0	0	0	0	0	0	0	0	0	0	0	0
0	0	0	0	0	0	0	0	0	0	0	0	0	0	0	0	0	0	0	0	0	0	0	0	0	0	0	0	0	0	0
0	0	0	0	0	0	0	0	0	0	0	0	0	0	0	0	0	0	0	0	0	0	0	0	0	0	0	0	0	0	0
0	0	0	0	0	0	0	0	0	0	0	0	0	0	0	0	0	0	0	0	0	0	0	0	0	0	0	0	0	0	0
0	0	0	0	0	0	0	0	0	0	0	0	0	0	0	0	0	0	0	0	0	0	0	0	0	0	0	0	0	0	0
0	0	0	0	0	0	0	0	0	0	0	0	0	0	0	0	0	0	0	0	0	0	0	0	0	0	0	0	0	0	0
0	0	0	0	0	0	0	0	0	0	0	0	0	0	0	0	0	0	0	0	0	0	0	0	0	0	0	0	0	0	0
0	0	0	0	0	0	0	0	0	0	0	0	0	0	0	0	0	0	0	0	0	0	0	0	0	0	0	0	0	0	0
0	0	0	0	0	0	0	0	0	0	0	0	0	0	0	0	0	0	0	0	0	0	0	0	0	0	0	0	0	0	0
0	0	0	0	0	0	0	0	0	0	0	0	0	0	0	0	0	0	0	0	0	0	0	0	0	0	0	0	0	0	0
0	0	0	0	0	0	0	0	0	0	0	0	0	0	0	0	0	0	0	0	0	0	0	0	0	0	0	0	0	0	0
0	0	0	0	0	0	0	0	0	0	0	0	0	0	0	0	0	0	0	0	0	0	0	0	0	0	0	0	0	0	0
0	0	0	0	0	0	0	0	0	0	0	0	0	0	0	0	0	0	0	0	0	0	0	0	0	0	0	0	0	0	0
0	0	0	0	0	0	0	0	0	0	0	0	0	0	0	0	0	0	0	0	0	0	0	0	0	0	0	0	0	0	0
0	0	0	0	0	0	0	0	0	0	0	0	0	0	0	0	0	0	0	0	0	0	0	0	0	0	0	0	0	0	0
0	0	0	0	0	0	0	0	0	0	0	0	0	0	0	0	0	0	0	0	0	0	0	0	0	0	0	0	0	0	0
0	0	0	0	0	0	0	0	0	0	0	0	0	0	0	0	0	0	0	0	0	0	0	0	0	0	0	0	0	0	0
0	0	0	0	0	0	0	0	0	0	0	0	0	0	0	0	0	0	0	0	0	0	0	0	0	0	0	0	0	0	0
0	0	0	0	0	0	0	0	0	0	0	0	0	0	0	0	0	0	0	0	0	0	0	0	0	0	0	0	0	0	0
0	0	0	0	0	0	0	0	0	0	0	0	0	0	0	0	0	0	0	0	0	0	0	0	0	0	0	0	0	0	0
0	0	0	0	0	0	0	0	0	0	0	0	0	0	0	0	0	0	0	0	0	0	0	0	0	0	0	0	0	0	0
0	0	0	0	0	0	0	0	0	0	0	0	0	0	0	0	0	0	0	0	0	0	0	0	0	0	0	0	0	0	0
0	0	0	0	0	0	0	0	0	0	0	0	0	0	0	0	0	0	0	0	0	0	0	0	0	0	0	0	0	0	0
0	0	0	0	0	0	0	0	0	0	0	0	0	0	0	0	0	0	0	0	0	0	0	0	0	0	0	0	0	0	0
0	0	0	0	0	0	0	0	0	0	0	0	0	0	0	0	0	0	0	0	0	0	0	0	0	0	0	0	0	0	0
0	0	0	0	0	0	0	0	0	0	0	0	0	0	0	0	0	0	0	0	0	0	0	0	0	0	0	0	0	0	0
0	0	0	0	0	0	0	0	0	0	0	0	0	0	0	0	0	0	0	0	0	0	0	0	0	0	0	0	0	0	0
0	0	0	0	0	0	0	0	0	0	0	0	0	0	0	0	0	0	0	0	0	0	0	0	0	0	0	0	0	0	0
0	0	0	0	0	0	0	0	0	0	0	0	0	0	0	0	0	0	0	0	0	0	0	0	0	0	0	0	0	0	0
0	0	0	0	0	0	0	0	0	0	0	0	0	0	0	0	0	0	0	0	0	0	0	0	0	0	0	0	0	0	0
0	0	0	0	0	0	0	0	0	0	0	0	0	0	0	0	0	0	0	0	0	0	0	0	0	0	0	0	0	0	0
0	0	0	0	0	0	0	0	0	0	0	0	0	0	0	0	0	0	0	0	0	0	0	0	0	0	0	0	0	0	0
0	0	0	0	0	0	0	0	0	0	0	0	0	0	0	0	0	0	0	0	0	0	0	0	0	0	0	0	0	0	0
0	0	0	0	0	0	0	0	0	0	0	0	0	0	0	0	0	0	0	0	0	0	0	0	0	0	0	0	0	0	0
0	0	0	0	0	0	0	0	0	0	0	0	0	0	0	0	0	0	0	0	0	0	0	0	0	0	0	0	0	0	0
0	0	0	0	0	0	0	0	0	0	0	0	0	0	0	0	0	0	0	0	0	0	0	0	0	0	0	0	0	0	0
0	0	0	0	0	0	0	0	0	0	0	0	0	0	0	0	0	0	0	0	0	0	0	0	0	0	0	0	0	0	0
0	0	0	0	0	0	0	0	0	0	0	0	0	0	0	0	0	0	0	0	0	0	0	0	0	0	0	0	0	0	0
0	0	0	0	0	0	0	0	0	0	0	0	0	0	0	0	0	0	0	0	0	0	0	0	0	0	0	0	0	0	0
0	0	0	0	0	0	0	0	0	0	0	0	0	0	0	0	0	0	0	0	0	0	0	0	0	0	0	0	0	0	0
0	0	0	0	0	0	0	0	0	0	0	0	0	0	0	0	0	0	0	0	0	0	0	0	0	0	0	0	0	0	0
0	0	0	0	0	0	0	0	0	0	0	0	0	0	0	0	0	0	0	0	0	0	0	0	0	0	0	0	0	0	0
0	0	0	0	0	0	0	0	0	0	0	0	0	0	0	0	0	0	0	0	0	0	0	0	0	0	0	0	0	0	0
0	0	0	0	0	0	0	0	0	0	0	0	0	0	0	0	0	0	0	0	0	0	0	0	0	0	0	0	0	0	0
0	0	0	0	0	0	0	0	0	0	0	0	0	0	0	0	0	0	0	0	0	0	0	0	0	0	0	0	0	0	0
0	0	0	0	0	0	0	0	0	0	0	0	0	0	0	0	0	0	0	0	0	0	0	0	0	0	0	0	0	0	0
0	0	0	0	0	0	0	0	0	0	0	0	0	0	0	0	0	0	0	0	0	0	0	0	0	0	0	0	0	0	0
0	0	0	0	0	0	0	0	0	0	0	0	0	0	0	0	0	0	0	0	0	0	0	0	0	0	0	0	0	0	0
0	0	0	0	0	0	0	0	0	0	0	0	0	0	0	0	0	0	0	0	0	0	0	0	0	0	0	0	0	0	0
0	0	0	0	0	0	0	0	0	0	0	0	0	0	0	0	0	0	0	0	0	0	0	0	0	0	0	0	0	0	0
0	0	0	0	0	0	0	0	0	0	0	0	0	0	0	0	0	0	0	0	0	0	0	0	0	0	0	0	0	0	0
0	0	0	0	0	0	0	0	0	0	0	0	0	0	0	0	0	0	0	0	0	0	0	0	0	0	0	0	0	0	0
0	0	0	0	0	0	0	0	0	0	0	0	0	0	0	0	0	0	0	0	0	0	0	0	0	0	0	0	0	0	0
0	0	0	0	0	0	0	0	0	0	0	0	0	0	0	0	0	0	0	0	0	0	0	0	0	0	0	0	0	0	0
0	0	0	0	0	0	0	0	0	0	0	0	0	0	0	0	0	0	0	0	0	0	0	0	0	0	0	0	0	0	0
0	0	0	0	0	0	0	0	0	0	0	0	0	0	0	0	0	0	0	0	0	0	0	0	0	0	0	0	0	0	0
0	0	0	0	0	0	0	0	0	0	0	0	0	0	0	0	0	0	0	0	0	0	0	0	0	0	0	0	0	0	0
0	0	0	0	0	0	0	0	0	0	0	0	0	0	0	0	0	0	0	0	0	0	0	0	0	0	0	0	0	0	0
0	0	0	0	0	0	0	0	0	0	0	0	0	0	0	0	0	0	0	0	0	0	0	0	0	0	0	0	0	0	0
0	0	0	0	0	0	0	0	0	0	0	0	0	0	0	0	0	0	0	0	0	0	0	0	0	0	0	0	0	0	0
0	0	0	0	0	0	0	0	0	0	0	0	0	0	0	0	0	0	0	0	0	0	0	0	0	0	0	0	0	0	0
0	0	0	0	0	0	0	0	0	0	0	0	0	0	0	0	0	0	0	0	0	0	0	0	0	0	0	0	0	0	0
0	0	0	0	0	0	0	0	0	0	0	0	0	0	0	0	0	0	0	0	0	0	0	0	0	0	0	0	0	0	0
0	0	0	0	0	0	0	0	0	0	0	0	0	0	0	0	0	0	0	0	0	0	0	0	0	0	0	0	0	0	0
0	0	0	0	0	0	0	0	0	0	0	0	0	0	0	0	0	0	0	0	0	0	0	0	0	0	0	0	0	0	0
0	0	0	0	0	0	0	0	0	0	0	0	0	0	0	0	0	0	0	0	0	0	0	0	0	0	0	0	0	0	0
0	0	0	0	0	0	0	0	0	0	0	0	0	0	0	0	0	0	0	0	0	0	0	0	0	0	0	0	0	0	0
0	0	0	0	0	0	0	0	0	0	0	0	0	0	0	0	0	0	0	0	0	0	0	0	0	0	0	0	0	0	0
0	0	0	0	0	0	0	0	0	0	0	0	0	0	0	0	0	0	0	0	0	0	0	0	0	0	0	0	0	0	0
0	0	0	0	0	0	0	0	0	0	0	0	0	0	0	0	0	0	0	0	0	0	0	0	0	0	0	0	0	0	0
0	0	0	0	0	0	0	0	0	0	0	0	0	0	0	0	0	0	0	0	0	0	0	0	0	0	0	0	0	0	0
0	0	0	0	0	0	0	0	0	0	0	0	0	0	0	0	0	0	0	0	0	0	0	0	0	0	0	0	0	0	0
0	0	0	0	0	0	0	0	0	0	0	0	0	0	0	0	0	0	0	0	0	0	0	0	0	0	0	0	0	0	0
0	0	0	0	0	0	0	0	0	0	0	0	0	0	0	0	0	0	0	0	0	0	0	0	0	0	0	0	0	0	0
0	0	0	0	0	0	0	0	0	0	0	0	0	0	0	0	0	0	0	0	0	0	0	0	0	0	0	0	0	0	0
0	0	0	0	0	0	0	0	0	0	0	0	0	0	0	0	0	0	0	0	0	0	0	0	0	0	0	0	0	0	0
0	0	0	0	0	0	0	0	0	0	0	0	0	0	0	0	0	0	0	0	0	0	0	0	0	0	0	0	0	0	0
0	0	0	0	0	0	0	0	0	0	0	0	0	0	0	0	0	0	0	0	0	0	0	0	0	0	0	0	0	0	0
0	0	0	0	0	0	0	0	0	0	0	0	0	0	0	0	0	0	0	0	0	0	0	0	0	0	0	0	0	0	0
0	0	0	0	0	0	0	0	0	0	0	0	0	0	0	0	0	0	0	0	0	0	0	0	0	0	0	0	0	0	0
0	0	0	0	0	0	0	0	0	0	0	0	0	0	0	0	0	0	0	0	0	0	0	0	0	0	0	0	0	0	0
0	0	0	0	0	0	0	0	0	0	0	0	0	0	0	0	0	0	0	0	0	0	0	0	0	0	0	0	0	0	0
0	0	0	0	0	0	0	0	0	0	0	0	0	0	0	0	0	0	0	0	0	0	0	0	0	0	0	0	0	0	0
0	0	0	0	0	0	0	0	0	0	0	0	0	0	0	0	0	0	0	0	0	0	0	0	0	0	0	0	0	0	0
0	0	0	0	0	0	0	0	0	0	0	0	0	0	0	0	0	0	0	0	0	0	0	0	0	0	0	0	0	0	0
0	0	0	0	0	0	0	0	0	0	0	0	0	0	0	0	0	0	0	0	0	0	0	0	0	0	0	0	0	0	0
0	0	0	0	0	0	0	0	0	0	0	0	0	0	0	0	0	0	0	0	0	0	0	0	0	0	0	0	0	0	0
0	0	0	0	0	0	0	0	0	0	0	0	0	0	0	0	0	0	0	0	0	0	0	0	0	0	0	0	0	0	0
0	0	0	0	0	0	0	0	0	0	0	0	0	0	0	0	0	0	0	0	0	0	0	0	0	0	0	0	0	0	0
0	0	0	0	0	0	0	0	0	0	0	0	0	0	0	0	0	0	0	0	0	0	0	0	0	0	0	0	0	0	0
0	0	0	0	0	0	0	0	0	0	0	0	0	0	0	0	0	0	0	0	0	0	0	0	0	0	0	0	0	0	0
0	0	0	0	0	0	0	0	0	0	0	0	0	0	0	0	0	0	0	0	0	0	0	0	0	0	0	0	0	0	0
0	0	0	0	0	0	0	0	0	0	0	0	0	0	0	0	0	0	0	0	0	0	0	0	0	0	0	0	0	0	0
0	0	0	0	0	0	0	0	0	0	0	0	0	0	0	0	0	0	0	0	0	0	0	0	0	0	0	0	0	0	0
0	0	0	0	0	0	0	0	0	0	0	0	0	0	0	0	0	0	0	0	0	0	0	0	0	0	0	0	0	0	0
0	0	0	0	0	0	0	0	0	0	0	0	0	0	0	0	0	0	0	0	0	0	0	0	0	0	0	0	0	0	0
0	0	0	0	0	0	0	0	0	0	0	0	0	0	0	0	0	0	0	0	0	0	0	0	0	0	0	0	0	0	0
0	0	0	0	0	0	0	0	0	0	0	0	0	0	0	0	0	0	0	0	0	0	0	0	0	0	0	0	0	0	0
0	0	0	0	0	0	0	0	0	0	0	0	0	0	0	0	0	0	0	0	0	0	0	0	0	0	0	0	0	0	0
0	0	0	0	0	0	0	0	0	0	0	0	0	0	0	0	0	0	0	0	0	0	0	0	0	0	0	0	0	0	0
0	0	0	0	0	0	0	0	0	0	0	0	0	0	0	0	0	0	0	0	0	0	0	0	0	0	0	0	0	0	0
0	0	0	0	0	0	0	0	0	0	0	0	0	0	0	0	0	0	0	0	0	0	0	0	0	0	0	0	0	0	0
0	0	0	0	0	0	0	0	0	0	0	0	0	0	0	0	0	0	0	0	0	0	0	0	0	0	0	0	0	0	0
0	0	0	0	0	0	0	0	0	0	0	0	0	0	0	0	0	0	0	0	0	0	0	0	0	0	0	0	0	0	0
0	0	0	0	0	0	0	0	0	0	0	0	0	0	0	0	0	0	0	0	0	0	0	0	0	0	0	0	0	0	0
0	0	0	0	0	0	0	0	0	0	0	0	0	0	0	0	0	0	0	0	0	0	0	0	0	0	0	0	0	0	0
0	0	0	0	0	0	0	0	0	0	0	0	0	0	0	0	0	0	0	0	0	0	0	0	0	0	0	0	0	0	0
0	0	0	0	0	0	0	0	0	0	0	0	0	0	0	0	0	0	0	0	0	0	0	0	0	0	0	0	0	0	0
0	0	0	0	0	0	0	0	0	0	0	0	0	0	0	0	0	0	0	0	0	0	0	0	0	0	0	0	0	0	0
0	0	0	0	0	0	0	0	0	0	0	0	0	0	0	0	0	0	0	0	0	0	0	0	0	0	0	0	0	0	0
0	0	0	0	0	0	0	0	0	0	0	0	0	0	0	0	0	0	0	0	0	0	0	0	0	0	0	0	0	0	0
0	0	0	0	0	0	0	0	0	0	0	0	0	0	0	0	0	0	0	0	0	0	0	0	0	0	0	0	0	0	0
0	0	0	0	0	0	0	0	0	0	0	0	0	0	0	0	0	0	0	0	0	0	0	0	0	0	0	0	0	0	0
0	0	0	0	0	0	0	0	0	0	0	0	0	0	0	0	0	0	0	0	0	0	0	0	0	0	0	0	0	0	0
0	0	0	0	0	0	0	0	0	0	0	0	0	0	0	0	0	0	0	0	0	0	0	0	0	0	0	0	0	0	0
0	0	0	0	0	0	0	0	0	0	0	0	0	0	0	0	0	0	0	0	0	0	0	0	0	0	0	0	0	0	0
0	0	0	0	0	0	0	0	0	0	0	0	0	0	0	0	0	0	0	0	0	0	0	0	0	0	0	0	0	0	0
0	0	0	0	0	0	0	0	0	0	0	0	0	0	0	0	0	0	0	0	0	0	0	0	0	0	0	0	0	0	0
0	0	0	0	0	0	0	0	0	0	0	0	0	0	0	0	0	0	0	0	0	0	0	0	0	0	0	0	0	0	0
0	0	0	0	0	0	0	0	0	0	0	0	0	0	0	0	0	0	0	0	0	0	0	0	0	0	0	0	0	0	0
0	0	0	0	0	0	0	0	0	0	0	0	0	0	0	0	0	0	0	0	0	0	0	0	0	0	0	0	0	0	0
0	0	0	0	0	0	0	0	0	0	0	0	0	0	0	0	0	0	0	0	0	0	0	0	0	0	0	0	0	0	0
0	0	0	0	0	0	0	0	0	0	0	0	0	0	0	0	0	0	0	0	0	0	0	0	0	0	0	0	0	0	0
0	0	0	0	0	0	0	0	0	0	0	0	0	0	0	0	0	0	0	0	0	0	0	0	0	0	0	0	0	0	0
0	0	0	0	0	0	0	0	0	0	0	0	0	0	0	0	0	0	0	0	0	0	0	0	0	0	0	0	0	0	0
0	0	0	0	0	0	0	0	0	0	0	0	0	0	0	0	0	0	0	0	0	0	0	0	0	0	0	0	0	0	0
0	0	0	0	0	0	0	0	0	0	0	0	0	0	0	0	0	0	0	0	0	0	0	0	0	0	0	0	0	0	0
0	0	0	0	0	0	0	0	0	0	0	0	0	0	0	0	0	0	0	0	0	0	0	0	0	0	0	0	0	0	0
0	0	0	0	0	0	0	0	0	0	0	0	0	0	0	0	0	0	0	0	0	0	0	0	0	0	0	0	0	0	0
0	0	0	0	0	0	0	0	0	0	0	0	0	0	0	0	0	0	0	0	0	0	0	0	0	0	0	0	0	0	0
0	0	0	0	0	0	0	0	0	0	0	0	0	0	0	0	0	0	0	0	0	0	0	0	0	0	0	0	0	0	0
0	0	0	0	0	0	0	0	0	0	0	0	0	0	0	0	0	0	0	0	0	0	0	0	0	0	0	0	0	0	0
0	0	0	0	0	0	0	0	0	0	0	0	0	0	0	0	0	0	0	0	0	0	0	0	0	0	0	0	0	0	0
0	0	0	0	0	0	0	0	0	0	0	0	0	0	0	0	0	0	0	0	0	0	0	0	0	0	0	0	0	0	0
0	0	0	0	0	0	0	0	0	0	0	0	0	0	0	0	0	0	0	0	0	0	0	0	0	0	0	0	0	0	0
0	0	0	0	0	0	0	0	0	0	0	0	0	0	0	0	0	0	0	0	0	0	0	0	0	0	0	0	0	0	0
0	0	0	0	0	0	0	0	0	0	0	0	0	0	0	0	0	0	0	0	0	0	0	0	0	0	0	0	0	0	0
0	0	0	0	0	0	0	0	0	0	0	0	0	0	0	0	0	0	0	0	0	0	0	0	0	0	0	0	0	0	0
0	0	0	0	0	0	0	0	0	0	0	0	0	0	0	0	0	0	0	0	0	0	0	0	0	0	0	0	0	0	0
0	0	0	0	0	0	0	0	0	0	0	0	0	0	0	0	0	0	0	0	0	0	0	0	0	0	0	0	0	0	0
0	0	0	0	0	0	0	0	0	0	0	0	0	0	0	0	0	0	0	0	0	0	0	0	0	0	0	0	0	0	0
0	0	0	0	0	0	0	0	0	0	0	0	0	0	0	0	0	0	0	0	0	0	0	0	0	0	0	0	0	0	0
0	0	0	0	0	0	0	0	0	0	0	0	0	0	0	0	0	0	0	0	0	0	0	0	0	0	0	0	0	0	0
0	0	0	0	0	0	0	0	0	0	0	0	0	0	0	0	0	0	0	0	0	0	0	0	0	0	0	0	0	0	0
0	0	0	0	0	0	0	0	0	0	0	0	0	0	0	0	0	0	0	0	0	0	0	0	0	0	0	0	0	0	0
0	0	0	0	0	0	0	0	0	0	0	0	0	0	0	0	0	0	0	0	0	0	0	0	0	0	0	0	0	0	0
0	0	0	0	0	0	0	0	0	0	0	0	0	0	0	0	0	0	0	0	0	0	0	0	0	0	0	0	0	0	0
0	0	0	0	0	0	0	0	0	0	0	0	0	0	0	0	0	0	0	0	0	0	0	0	0	0	0	0	0	0	0
0	0	0	0	0	0	0	0	0	0	0	0	0	0	0	0	0	0	0	0	0	0	0	0	0	0	0	0	0	0	0
0	0	0	0	0	0	0	0	0	0	0	0	0	0	0	0	0	0	0	0	0	0	0	0	0	0	0	0	0	0	0
0	0	0	0	0	0	0	0	0	0	0	0	0	0	0	0	0	0	0	0	0	0	0	0	0	0	0	0	0	0	0
0	0	0	0	0	0	0	0	0	0	0	0	0	0	0	0	0	0	0	0	0	0	0	0	0	0	0	0	0	0	0
0	0	0	0	0	0	0	0	0	0	0	0	0	0	0	0	0	0	0	0	0	0	0	0	0	0	0	0	0	0	0
0	0	0	0	0	0	0	0	0	0	0	0	0	0	0	0	0	0	0	0	0	0	0	0	0	0	0	0	0	0	0
0	0	0	0	0	0	0	0	0	0	0	0	0	0	0	0	0	0	0	0	0	0	0	0	0	0	0	0	0	0	0
0	0	0	0	0	0	0	0	0	0	0	0	0	0	0	0	0	0	0	0	0	0	0	0	0	0	0	0	0	0	0
0	0	0	0	0	0	0	0	0	0	0	0	0	0	0	0	0	0	0	0	0	0	0	0	0	0	0	0	0	0	0
0	0	0	0	0	0	0	0	0	0	0	0	0	0	0	0	0	0	0	0	0	0	0	0	0	0	0	0	0	0	0
0	0	0	0	0	0	0	0	0	0	0	0	0	0	0	0	0	0	0	0	0	0	0	0	0	0	0	0	0	0	0
0	0	0	0	0	0	0	0	0	0	0	0	0	0	0	0	0	0	0	0	0	0	0	0	0	0	0	0	0	0	0
0	0	0	0	0	0	0	0	0	0	0	0	0	0	0	0	0	0	0	0	0	0	0	0	0	0	0	0	0	0	0
0	0	0	0	0	0	0	0	0	0	0	0	0	0	0	0	0	0	0	0	0	0	0	0	0	0	0	0	0	0	0
0	0	0	0	0	0	0	0	0	0	0	0	0	0	0	0	0	0	0	0	0	0	0	0	0	0	0	0	0	0	0
0	0	0	0	0	0	0	0	0	0	0	0	0	0	0	0	0	0	0	0	0	0	0	0	0	0	0	0	0	0	0
0	0	0	0	0	0	0	0	0	0	0	0	0	0	0	0	0	0	0	0	0	0	0	0	0	0	0	0	0	0	0
0	0	0	0	0	0	0	0	0	0	0	0	0	0	0	0	0	0	0	0	0	0	0	0	0	0	0	0	0	0	0
0	0	0	0	0	0	0	0	0	0	0	0	0	0	0	0	0	0	0	0	0	0	0	0	0	0	0	0	0	0	0
0	0	0	0	0	0	0	0	0	0	0	0	0	0	0	0	0	0	0	0	0	0	0	0	0	0	0	0	0	0	0
0	0	0	0	0	0	0	0	0	0	0	0	0	0	0	0	0	0	0	0	0	0	0	0	0	0	0	0	0	0	0
0	0	0	0	0	0	0	0	0	0	0	0	0	0	0	0	0	0	0	0	0	0	0	0	0	0	0	0	0	0	0
0	0	0	0	0	0	0	0	0	0	0	0	0	0	0	0	0	0	0	0	0	0	0	0	0	0	0	0	0	0	0
0	0	0	0	0	0	0	0	0	0	0	0	0	0	0	0	0	0	0	0	0	0	0	0	0	0	0	0	0	0	0
0	0	0	0	0	0	0	0	0	0	0	0	0	0	0	0	0	0	0	0	0	0	0	0	0	0	0	0	0	0	0
0	0	0	0	0	0	0	0	0	0	0	0	0	0	0	0	0	0	0	0	0	0	0	0	0	0	0	0	0	0	0
0	0	0	0	0	0	0	0	0	0	0	0	0	0	0	0	0	0	0	0	0	0	0	0	0	0	0	0	0	0	0
0	0	0	0	0	0	0	0	0	0	0	0	0	0	0	0	0	0	0	0	0	0	0	0	0	0	0	0	0	0	0
0	0	0	0	0	0	0	0	0	0	0	0	0	0	0	0	0	0	0	0	0	0	0	0	0	0	0	0	0	0	0
0	0	0	0	0	0	0	0	0	0	0	0	0	0	0	0	0	0	0	0	0	0	0	0	0	0	0	0	0	0	0
0	0	0	0	0	0	0	0	0	0	0	0	0	0	0	0	0	0	0	0	0	0	0	0	0	0	0	0	0	0	0
0	0	0	0	0	0	0	0	0	0	0	0	0	0	0	0	0	0	0	0	0	0	0	0	0	0	0	0	0	0	0
0	0	0	0	0	0	0	0	0	0	0	0	0	0	0	0	0	0	0	0	0	0	0	0	0	0	0	0	0	0	0
0	0	0	0	0	0	0	0	0	0	0	0	0	0	0	0	0	0	0	0	0	0	0	0	0	0	0	0	0	0	0
0	0	0	0	0	0	0	0	0	0	0	0	0	0	0	0	0	0	0	0	0	0	0	0	0	0	0	0	0	0	0
0	0	0	0	0	0	0	0	0	0	0	0	0	0	0	0	0	0	0	0	0	0	0	0	0	0	0	0	0	0	0
0	0	0	0	0	0	0	0	0	0	0	0	0	0	0	0	0	0	0	0	0	0	0	0	0	0	0	0	0	0	0
0	0	0	0	0	0	0	0	0	0	0	0	0	0	0	0	0	0	0	0	0	0	0	0	0	0	0	0	0	0	0
0	0	0	0	0	0	0	0	0	0	0	0	0	0	0	0	0	0	0	0	0	0	0	0	0	0	0	0	0	0	0
0	0	0	0	0	0	0	0	0	0	0	0	0	0	0	0	0	0	0	0	0	0	0	0	0	0	0	0	0	0	0
0	0	0	0	0	0	0	0	0	0	0	0	0	0	0	0	0	0	0	0	0	0	0	0	0	0	0	0	0	0	0
0	0	0	0	0	0	0	0	0	0	0	0	0	0	0	0	0	0	0	0	0	0	0	0	0	0	0	0	0	0	0
0	0	0	0	0	0	0	0	0	0	0	0	0	0	0	0	0	0	0	0	0	0	0	0	0	0	0	0	0	0	0
0	0	0	0	0	0	0	0	0	0	0	0	0	0	0	0	0	0	0	0	0	0	0	0	0	0	0	0	0	0	0
0	0	0	0	0	0	0	0	0	0	0	0	0	0	0	0	0	0	0	0	0	0	0	0	0	0	0	0	0	0	0
0	0	0	0	0	0	0	0	0	0	0	0	0	0	0	0	0	0	0	0	0	0	0	0	0	0	0	0	0	0	0
0	0	0	0	0	0	0	0	0	0	0	0	0	0	0	0	0	0	0	0	0	0	0	0	0	0	0	0	0	0	0
0	0	0	0	0	0	0	0	0	0	0	0	0	0	0	0	0	0	0	0	0	0	0	0	0	0	0	0	0	0	0
0	0	0	0	0	0	0	0	0	0	0	0	0	0	0	0	0	0	0	0	0	0	0	0	0	0	0	0	0	0	0
0	0	0	0	0	0	0	0	0	0	0	0	0	0	0	0	0	0	0	0	0	0	0	0	0	0	0	0	0	0	0
0	0	0	0	0	0	0	0	0	0	0	0	0	0	0	0	0	0	0	0	0	0	0	0	0	0	0	0	0	0	0
0	0	0	0	0	0	0	0	0	0	0	0	0	0	0	0	0	0	0	0	0	0	0	0	0	0	0	0	0	0	0
0	0	0	0	0	0	0	0	0	0	0	0	0	0	0	0	0	0	0	0	0	0	0	0	0	0	0	0	0	0	0
0	0	0	0	0	0	0	0	0	0	0	0	0	0	0	0	0	0	0	0	0	0	0	0	0	0	0	0	0	0	0
0	0	0	0	0	0	0	0	0	0	0	0	0	0	0	0	0	0	0	0	0	0	0	0	0	0	0	0	0	0	0
0	0	0	0	0	0	0	0	0	0	0	0	0	0	0	0	0	0	0	0	0	0	0	0	0	0	0	0	0	0	0
0	0	0	0	0	0	0	0	0	0	0	0	0	0	0	0	0	0	0	0	0	0	0	0	0	0	0	0	0	0	0
0	0	0	0	0	0	0	0	0	0	0	0	0	0	0	0	0	0	0	0	0	0	0	0	0	0	0	0	0	0	0
0	0	0	0	0	0	0	0	0	0	0	0	0	0	0	0	0	0	0	0	0	0	0	0	0	0	0	0	0	0	0
0	0	0	0	0	0	0	0	0	0	0	0	0	0	0	0	0	0	0	0	0	0	0	0	0	0	0	0	0	0	0
0	0	0	0	0	0	0	0	0	0	0	0	0	0	0	0	0	0	0	0	0	0	0	0	0	0	0	0	0	0	0
0	0	0	0	0	0	0	0	0	0	0	0	0	0	0	0	0	0	0	0	0	0	0	0	0	0	0	0	0	0	0
0	0	0	0	0	0	0	0	0	0	0	0	0	0	0	0	0	0	0	0	0	0	0	0	0	0	0	0	0	0	0
0	0	0	0	0	0	0	0	0	0	0	0	0	0	0	0	0	0	0	0	0	0	0	0	0	0	0	0	0	0	0
0	0	0	0	0	0	0	0	0	0	0	0	0	0	0	0	0	0	0	0	0	0	0	0	0	0	0	0	0	0	0
0	0	0	0	0	0	0	0	0	0	0	0	0	0	0	0	0	0	0	0	0	0	0	0	0	0	0	0	0	0	0
0	0	0	0	0	0	0	0	0	0	0	0	0	0	0	0	0	0	0	0	0	0	0	0	0	0	0	0	0	0	0
0	0	0	0	0	0	0	0	0	0	0	0	0	0	0	0	0	0	0	0	0	0	0	0	0	0	0	0	0	0	0
0	0	0	0	0	0	0	0	0	0	0	0	0	0	0	0	0	0	0	0	0	0	0	0	0	0	0	0	0	0	0
0	0	0	0	0	0	0	0	0	0	0	0	0	0	0	0	0	0	0	0	0	0	0	0	0	0	0	0	0	0	0
0	0	0	0	0	0	0	0	0	0	0	0	0	0	0	0	0	0	0	0	0	0	0	0	0	0	0	0	0	0	0
0	0	0	0	0	0	0	0	0	0	0	0	0	0	0	0	0	0	0	0	0	0	0	0	0	0	0	0	0	0	0
0	0	0	0	0	0	0	0	0	0	0	0	0	0	0	0	0	0	0	0	0	0	0	0	0	0	0	0	0	0	0
0	0	0	0	0	0	0	0	0	0	0	0	0	0	0	0	0	0	0	0	0	0	0	0	0	0	0	0	0	0	0
0	0	0	0	0	0	0	0	0	0	0	0	0	0	0	0	0	0	0	0	0	0	0	0	0	0	0	0	0	0	0
0	0	0	0	0	0	0	0	0	0	0	0	0	0	0	0	0	0	0	0	0	0	0	0	0	0	0	0	0	0	0
0	0	0	0	0	0	0	0	0	0	0	0	0	0	0	0	0	0	0	0	0	0	0	0	0	0	0	0	0	0	0
0	0	0	0	0	0	0	0	0	0	0	0	0	0	0	0	0	0	0	0	0	0	0	0	0	0	0	0	0	0	0
0	0	0	0	0	0	0	0	0	0	0	0	0	0	0	0	0	0	0	0	0	0	0	0	0	0	0	0	0	0	0
0	0	0	0	0	0	0	0	0	0	0	0	0	0	0	0	0	0	0	0	0	0	0	0	0	0	0	0	0	0	0
0	0	0	0	0	0	0	0	0	0	0	0	0	0	0	0	0	0	0	0	0	0	0	0	0	0	0	0	0	0	0
0	0	0	0	0	0	0	0	0	0	0	0	0	0	0	0	0	0	0	0	0	0	0	0	0	0	0	0	0	0	0
0	0	0	0	0	0	0	0	0	0	0	0	0	0	0	0	0	0	0	0	0	0	0	0	0	0	0	0	0	0	0
0	0	0	0	0	0	0	0	0	0	0	0	0	0	0	0	0	0	0	0	0	0	0	0	0	0	0	0	0	0	0
0	0	0	0	0	0	0	0	0	0	0	0	0	0	0	0	0	0	0	0	0	0	0	0	0	0	0	0	0	0	0
0	0	0	0	0	0	0	0	0	0	0	0	0	0	0	0	0	0	0	0	0	0	0	0	0	0	0	0	0	0	0
0	0	0	0	0	0	0	0	0	0	0	0	0	0	0	0	0	0	0	0	0	0	0	0	0	0	0	0	0	0	0
0	0	0	0	0	0	0	0	0	0	0	0	0	0	0	0	0	0	0	0	0	0	0	0	0	0	0	0	0	0	0
0	0	0	0	0	0	0	0	0	0	0	0	0	0	0	0	0	0	0	0	0	0	0	0	0	0	0	0	0	0	0
0	0	0	0	0	0	0	0	0	0	0	0	0	0	0	0	0	0	0	0	0	0	0	0	0	0	0	0	0	0	0
0	0	0	0	0	0	0	0	0	0	0	0	0	0	0	0	0	0	0	0	0	0	0	0	0	0	0	0	0	0	0
0	0	0	0	0	0	0	0	0	0	0	0	0	0	0	0	0	0	0	0	0	0	0	0	0	0	0	0	0	0	0
0	0	0	0	0	0	0	0	0	0	0	0	0	0	0	0	0	0	0	0	0	0	0	0	0	0	0	0	0	0	0
0	0	0	0	0	0	0	0	0	0	0	0	0	0	0	0	0	0	0	0	0	0	0	0	0	0	0	0	0	0	0
0	0	0	0	0	0	0	0	0	0	0	0	0	0	0	0	0	0	0	0	0	0	0	0	0	0	0	0	0	0	0
0	0	0	0	0	0	0	0	0	0	0	0	0	0	0	0	0	0	0	0	0	0	0	0	0	0	0	0	0	0	0
0	0	0	0	0	0	0	0	0	0	0	0	0	0	0	0	0	0	0	0	0	0	0	0	0	0	0	0	0	0	0
0	0	0	0	0	0	0	0	0	0	0	0	0	0	0	0	0	0	0	0	0	0	0	0	0	0	0	0	0	0	0
0	0	0	0	0	0	0	0	0	0	0	0	0	0	0	0	0	0	0	0	0	0	0	0	0	0	0	0	0	0	0
0	0	0	0	0	0	0	0	0	0	0	0	0	0	0	0	0	0	0	0	0	0	0	0	0	0	0	0	0	0	0
0	0	0	0	0	0	0	0	0	0	0	0	0	0	0	0	0	0	0	0	0	0	0	0	0	0	0	0	0	0	0
0	0	0	0	0	0	0	0	0	0	0	0	0	0	0	0	0	0	0	0	0	0	0	0	0	0	0	0	0	0	0
0	0	0	0	0	0	0	0	0	0	0	0	0	0	0	0	0	0	0	0	0	0	0	0	0	0	0	0	0	0	0
0	0	0	0	0	0	0	0	0	0	0	0	0	0	0	0	0	0	0	0	0	0	0	0	0	0	0	0	0	0	0
0	0	0	0	0	0	0	0	0	0	0	0	0	0	0	0	0	0	0	0	0	0	0	0	0	0	0	0	0	0	0
0	0	0	0	0	0	0	0	0	0	0	0	0	0	0	0	0	0	0	0	0	0	0	0	0	0	0	0	0	0	0
0	0	0	0	0	0	0	0	0	0	0	0	0	0	0	0	0	0	0	0	0	0	0	0	0	0	0	0	0	0	0
0	0	0	0	0	0	0	0	0	0	0	0	0	0	0	0	0	0	0	0	0	0	0	0	0	0	0	0	0	0	0
0	0	0	0	0	0	0	0	0	0	0	0	0	0	0	0	0	0	0	0	0	0	0	0	0	0	0	0	0	0	0
0	0	0	0	0	0	0	0	0	0	0	0	0	0	0	0	0	0	0	0	0	0	0	0	0	0	0	0	0	0	0
0	0	0	0	0	0	0	0	0	0	0	0	0	0	0	0	0	0	0	0	0	0	0	0	0	0	0	0	0	0	0
0	0	0	0	0	0	0	0	0	0	0	0	0	0	0	0	0	0	0	0	0	0	0	0	0	0	0	0	0	0	0
0	0	0	0	0	0	0	0	0	0	0	0	0	0	0	0	0	0	0	0	0	0	0	0	0	0	0	0	0	0	0
0	0	0	0	0	0	0	0	0	0	0	0	0	0	0	0	0	0	0	0	0	0	0	0	0	0	0	0	0	0	0
0	0	0	0	0	0	0	0	0	0	0	0	0	0	0	0	0	0	0	0	0	0	0	0	0	0	0	0	0	0	0
0	0	0	0	0	0	0	0	0	0	0	0	0	0	0	0	0	0	0	0	0	0	0	0	0	0	0	0	0	0	0
0	0	0	0	0	0	0	0	0	0	0	0	0	0	0	0	0	0	0	0	0	0	0	0	0	0	0	0	0	0	0
0	0	0	0	0	0	0	0	0	0	0	0	0	0	0	0	0	0	0	0	0	0	0	0	0	0	0	0	0	0	0
0	0	0	0	0	0	0	0	0	0	0	0	0	0	0	0	0	0	0	0	0	0	0	0	0	0	0	0	0	0	0
0	0	0	0	0	0	0	0	0	0	0	0	0	0	0	0	0	0	0	0	0	0	0	0	0	0	0	0	0	0	0
0	0	0	0	0	0	0	0	0	0	0	0	0	0	0	0	0	0	0	0	0	0	0	0	0	0	0	0	0	0	0
0	0	0	0	0	0	0	0	0	0	0	0	0	0	0	0	0	0	0	0	0	0	0	0	0	0	0	0	0	0	0
0	0	0	0	0	0	0	0	0	0	0	0	0	0	0	0	0	0	0	0	0	0	0	0	0	0	0	0	0	0	0
0	0	0	0	0	0	0	0	0	0	0	0	0	0	0	0	0	0	0	0	0	0	0	0	0	0	0	0	0	0	0
0	0	0	0	0	0	0	0	0	0	0	0	0	0	0	0	0	0	0	0	0	0	0	0	0	0	0	0	0	0	0
0	0	0	0	0	0	0	0	0	0	0	0	0	0	0	0	0	0	0	0	0	0	0	0	0	0	0	0	0	0	0
0	0	0	0	0	0	0	0	0	0	0	0	0	0	0	0	0	0	0	0	0	0	0	0	0	0	0	0	0	0	0
0	0	0	0	0	0	0	0	0	0	0	0	0	0	0	0	0	0	0	0	0	0	0	0	0	0	0	0	0	0	0
0	0	0	0	0	0	0	0	0	0	0	0	0	0	0	0	0	0	0	0	0	0	0	0	0	0	0	0	0	0	0
0	0	0	0	0	0	0	0	0	0	0	0	0	0	0	0	0	0	0	0	0	0	0	0	0	0	0	0	0	0	0
0	0	0	0	0	0	0	0	0	0	0	0	0	0	0	0	0	0	0	0	0	0	0	0	0	0	0	0	0	0	0
0	0	0	0	0	0	0	0	0	0	0	0	0	0	0	0	0	0	0	0	0	0	0	0	0	0	0	0	0	0	0
0	0	0	0	0	0	0	0	0	0	0	0	0	0	0	0	0	0	0	0	0	0	0	0	0	0	0	0	0	0	0
0	0	0	0	0	0	0	0	0	0	0	0	0	0	0	0	0	0	0	0	0	0	0	0	0	0	0	0	0	0	0
0	0	0	0	0	0	0	0	0	0	0	0	0	0	0	0	0	0	0	0	0	0	0	0	0	0	0	0	0	0	0
0	0	0	0	0	0	0	0	0	0	0	0	0	0	0	0	0	0	0	0	0	0	0	0	0	0	0	0	0	0	0
0	0	0	0	0	0	0	0	0	0	0	0	0	0	0	0	0	0	0	0	0	0	0	0	0	0	0	0	0	0	0
0	0	0	0	0	0	0	0	0	0	0	0	0	0	0	0	0	0	0	0	0	0	0	0	0	0	0	0	0	0	0
0	0	0	0	0	0	0	0	0	0	0	0	0	0	0	0	0	0	0	0	0	0	0	0	0	0	0	0	0	0	0
0	0	0	0	0	0	0	0	0	0	0	0	0	0	0	0	0	0	0	0	0	0	0	0	0	0	0	0	0	0	0
0	0	0	0	0	0	0	0	0	0	0	0	0	0	0	0	0	0	0	0	0	0	0	0	0	0	0	0	0	0	0
0	0	0	0	0	0	0	0	0	0	0	0	0	0	0	0	0	0	0	0	0	0	0	0	0	0	0	0	0	0	0
0	0	0	0	0	0	0	0	0	0	0	0	0	0	0	0	0	0	0	0	0	0	0	0	0	0	0	0	0	0	0
0	0	0	0	0	0	0	0	0	0	0	0	0	0	0	0	0	0	0	0	0	0	0	0	0	0	0	0	0	0	0
0	0	0	0	0	0	0	0	0	0	0	0	0	0	0	0	0	0	0	0	0	0	0	0	0	0	0	0	0	0	0
0	0	0	0	0	0	0	0	0	0	0	0	0	0	0	0	0	0	0	0	0	0	0	0	0	0	0	0	0	0	0
0	0	0	0	0	0	0	0	0	0	0	0	0	0	0	0	0	0	0	0	0	0	0	0	0	0	0	0	0	0	0
0	0	0	0	0	0	0	0	0	0	0	0	0	0	0	0	0	0	0	0	0	0	0	0	0	0	0	0	0	0	0
0	0	0	0	0	0	0	0	0	0	0	0	0	0	0	0	0	0	0	0	0	0	0	0	0	0	0	0	0	0	0
0	0	0	0	0	0	0	0	0	0	0	0	0	0	0	0	0	0	0	0	0	0	0	0	0	0	0	0	0	0	0
0	0	0	0	0	0	0	0	0	0	0	0	0	0	0	0	0	0	0	0	0	0	0	0	0	0	0	0	0	0	0
0	0	0	0	0	0	0	0	0	0	0	0	0	0	0	0	0	0	0	0	0	0	0	0	0	0	0	0	0	0	0
0	0	0	0	0	0	0	0	0	0	0	0	0	0	0	0	0	0	0	0	0	0	0	0	0	0	0	0	0	0	0
0	0	0	0	0	0	0	0	0	0	0	0	0	0	0	0	0	0	0	0	0	0	0	0	0	0	0	0	0	0	0
0	0	0	0	0	0	0	0	0	0	0	0	0	0	0	0	0	0	0	0	0	0	0	0	0	0	0	0	0	0	0
0	0	0	0	0	0	0	0	0	0	0	0	0	0	0	0	0	0	0	0	0	0	0	0	0	0	0	0	0	0	0
0	0	0	0	0	0	0	0	0	0	0	0	0	0	0	0	0	0	0	0	0	0	0	0	0	0	0	0	0	0	0
0	0	0	0	0	0	0	0	0	0	0	0	0	0	0	0	0	0	0	0	0	0	0	0	0	0	0	0	0	0	0
0	0	0	0	0	0	0	0	0	0	0	0	0	0	0	0	0	0	0	0	0	0	0	0	0	0	0	0	0	0	0
0	0	0	0	0	0	0	0	0	0	0	0	0	0	0	0	0	0	0	0	0	0	0	0	0	0	0	0	0	0	0
0	0	0	0	0	0	0	0	0	0	0	0	0	0	0	0	0	0	0	0	0	0	0	0	0	0	0	0	0	0	0
0	0	0	0	0	0	0	0	0	0	0	0	0	0	0	0	0	0	0	0	0	0	0	0	0	0	0	0	0	0	0
0	0	0	0	0	0	0	0	0	0	0	0	0	0	0	0	0	0	0	0	0	0	0	0	0	0	0	0	0	0	0
0	0	0	0	0	0	0	0	0	0	0	0	0	0	0	0	0	0	0	0	0	0	0	0	0	0	0	0	0	0	0
0	0	0	0	0	0	0	0	0	0	0	0	0	0	0	0	0	0	0	0	0	0	0	0	0	0	0	0	0	0	0
0	0	0	0	0	0	0	0	0	0	0	0	0	0	0	0	0	0	0	0	0	0	0	0	0	0	0	0	0	0	0
0	0	0	0	0	0	0	0	0	0	0	0	0	0	0	0	0	0	0	0	0	0	0	0	0	0	0	0	0	0	0
0	0	0	0	0	0	0	0	0	0	0	0	0	0	0	0	0	0	0	0	0	0	0	0	0	0	0	0	0	0	0
0	0	0	0	0	0	0	0	0	0	0	0	0	0	0	0	0	0	0	0	0	0	0	0	0	0	0	0	0	0	0
0	0	0	0	0	0	0	0	0	0	0	0	0	0	0	0	0	0	0	0	0	0	0	0	0	0	0	0	0	0	0
0	0	0	0	0	0	0	0	0	0	0	0	0	0	0	0	0	0	0	0	0	0	0	0	0	0	0	0	0	0	0
0	0	0	0	0	0	0	0	0	0	0	0	0	0	0	0	0	0	0	0	0	0	0	0	0	0	0	0	0	0	0
0	0	0	0	0	0	0	0	0	0	0	0	0	0	0	0	0	0	0	0	0	0	0	0	0	0	0	0	0	0	0
0	0	0	0	0	0	0	0	0	0	0	0	0	0	0	0	0	0	0	0	0	0	0	0	0	0	0	0	0	0	0
0	0	0	0	0	0	0	0	0	0	0	0	0	0	0	0	0	0	0	0	0	0	0	0	0	0	0	0	0	0	0
0	0	0	0	0	0	0	0	0	0	0	0	0	0	0	0	0	0	0	0	0	0	0	0	0	0	0	0	0	0	0
0	0	0	0	0	0	0	0	0	0	0	0	0	0	0	0	0	0	0	0	0	0	0	0	0	0	0	0	0	0	0
0	0	0	0	0	0	0	0	0	0	0	0	0	0	0	0	0	0	0	0	0	0	0	0	0	0	0	0	0	0	0
0	0	0	0	0	0	0	0	0	0	0	0	0	0	0	0	0	0	0	0	0	0	0	0	0	0	0	0	0	0	0
0	0	0	0	0	0	0	0	0	0	0	0	0	0	0	0	0	0	0	0	0	0	0	0	0	0	0	0	0	0	0
0	0	0	0	0	0	0	0	0	0	0	0	0	0	0	0	0	0	0	0	0	0	0	0	0	0	0	0	0	0	0
0	0	0	0	0	0	0	0	0	0	0	0	0	0	0	0	0	0	0	0	0	0	0	0	0	0	0	0	0	0	0
0	0	0	0	0	0	0	0	0	0	0	0	0	0	0	0	0	0	0	0	0	0	0	0	0	0	0	0	0	0	0
0	0	0	0	0	0	0	0	0	0	0	0	0	0	0	0	0	0	0	0	0	0	0	0	0	0	0	0	0	0	0
0	0	0	0	0	0	0	0	0	0	0	0	0	0	0	0	0	0	0	0	0	0	0	0	0	0	0	0	0	0	0
0	0	0	0	0	0	0	0	0	0	0	0	0	0	0	0	0	0	0	0	0	0	0	0	0	0	0	0	0	0	0
0	0	0	0	0	0	0	0	0	0	0	0	0	0	0	0	0	0	0	0	0	0	0	0	0	0	0	0	0	0	0
0	0	0	0	0	0	0	0	0	0	0	0	0	0	0	0	0	0	0	0	0	0	0	0	0	0	0	0	0	0	0
0	0	0	0	0	0	0	0	0	0	0	0	0	0	0	0	0	0	0	0	0	0	0	0	0	0	0	0	0	0	0
0	0	0	0	0	0	0	0	0	0	0	0	0	0	0	0	0	0	0	0	0	0	0	0	0	0	0	0	0	0	0
0	0	0	0	0	0	0	0	0	0	0	0	0	0	0	0	0	0	0	0	0	0	0	0	0	0	0	0	0	0	0
0	0	0	0	0	0	0	0	0	0	0	0	0	0	0	0	0	0	0	0	0	0	0	0	0	0	0	0	0	0	0
0	0	0	0	0	0	0	0	0	0	0	0	0	0	0	0	0	0	0	0	0	0	0	0	0	0	0	0	0	0	0
0	0	0	0	0	0	0	0	0	0	0	0	0	0	0	0	0	0	0	0	0	0	0	0	0	0	0	0	0	0	0
0	0	0	0	0	0	0	0	0	0	0	0	0	0	0	0	0	0	0	0	0	0	0	0	0	0	0	0	0	0	0
0	0	0	0	0	0	0	0	0	0	0	0	0	0	0	0	0	0	0	0	0	0	0	0	0	0	0	0	0	0	0
0	0	0	0	0	0	0	0	0	0	0	0	0	0	0	0	0	0	0	0	0	0	0	0	0	0	0	0	0	0	0
0	0	0	0	0	0	0	0	0	0	0	0	0	0	0	0	0	0	0	0	0	0	0	0	0	0	0	0	0	0	0
0	0	0	0	0	0	0	0	0	0	0	0	0	0	0	0	0	0	0	0	0	0	0	0	0	0	0	0	0	0	0
0	0	0	0	0	0	0	0	0	0	0	0	0	0	0	0	0	0	0	0	0	0	0	0	0	0	0	0	0	0	0
0	0	0	0	0	0	0	0	0	0	0	0	0	0	0	0	0	0	0	0	0	0	0	0	0	0	0	0	0	0	0
0	0	0	0	0	0	0	0	0	0	0	0	0	0	0	0	0	0	0	0	0	0	0	0	0	0	0	0	0	0	0
0	0	0	0	0	0	0	0	0	0	0	0	0	0	0	0	0	0	0	0	0	0	0	0	0	0	0	0	0	0	0
0	0	0	0	0	0	0	0	0	0	0	0	0	0	0	0	0	0	0	0	0	0	0	0	0	0	0	0	0	0	0
0	0	0	0	0	0	0	0	0	0	0	0	0	0	0	0	0	0	0	0	0	0	0	0	0	0	0	0	0	0	0
0	0	0	0	0	0	0	0	0	0	0	0	0	0	0	0	0	0	0	0	0	0	0	0	0	0	0	0	0	0	0
0	0	0	0	0	0	0	0	0	0	0	0	0	0	0	0	0	0	0	0	0	0	0	0	0	0	0	0	0	0	0
0	0	0	0	0	0	0	0	0	0	0	0	0	0	0	0	0	0	0	0	0	0	0	0	0	0	0	0	0	0	0
0	0	0	0	0	0	0	0	0	0	0	0	0	0	0	0	0	0	0	0	0	0	0	0	0	0	0	0	0	0	0
0	0	0	0	0	0	0	0	0	0	0	0	0	0	0	0	0	0	0	0	0	0	0	0	0	0	0	0	0	0	0
0	0	0	0	0	0	0	0	0	0	0	0	0	0	0	0	0	0	0	0	0	0	0	0	0	0	0	0	0	0	0
0	0	0	0	0	0	0	0	0	0	0	0	0	0	0	0	0	0	0	0	0	0	0	0	0	0	0	0	0	0	0
0	0	0	0	0	0	0	0	0	0	0	0	0	0	0	0	0	0	0	0	0	0	0	0	0	0	0	0	0	0	0
0	0	0	0	0	0	0	0	0	0	0	0	0	0	0	0	0	0	0	0	0	0	0	0	0	0	0	0	0	0	0
0	0	0	0	0	0	0	0	0	0	0	0	0	0	0	0	0	0	0	0	0	0	0	0	0	0	0	0	0	0	0
0	0	0	0	0	0	0	0	0	0	0	0	0	0	0	0	0	0	0	0	0	0	0	0	0	0	0	0	0	0	0
0	0	0	0	0	0	0	0	0	0	0	0	0	0	0	0	0	0	0	0	0	0	0	0	0	0	0	0	0	0	0
0	0	0	0	0	0	0	0	0	0	0	0	0	0	0	0	0	0	0	0	0	0	0	0	0	0	0	0	0	0	0
0	0	0	0	0	0	0	0	0	0	0	0	0	0	0	0	0	0	0	0	0	0	0	0	0	0	0	0	0	0	0
0	0	0	0	0	0	0	0	0	0	0	0	0	0	0	0	0	0	0	0	0	0	0	0	0	0	0	0	0	0	0
0	0	0	0	0	0	0	0	0	0	0	0	0	0	0	0	0	0	0	0	0	0	0	0	0	0	0	0	0	0	0
0	0	0	0	0	0	0	0	0	0	0	0	0	0	0	0	0	0	0	0	0	0	0	0	0	0	0	0	0	0	0
0	0	0	0	0	0	0	0	0	0	0	0	0	0	0	0	0	0	0	0	0	0	0	0	0	0	0	0	0	0	0
0	0	0	0	0	0	0	0	0	0	0	0	0	0	0	0	0	0	0	0	0	0	0	0	0	0	0	0	0	0	0
0	0	0	0	0	0	0	0	0	0	0	0	0	0	0	0	0	0	0	0	0	0	0	0	0	0	0	0	0	0	0
0	0	0	0	0	0	0	0	0	0	0	0	0	0	0	0	0	0	0	0	0	0	0	0	0	0	0	0	0	0	0
0	0	0	0	0	0	0	0	0	0	0	0	0	0	0	0	0	0	0	0	0	0	0	0	0	0	0	0	0	0	0
0	0	0	0	0	0	0	0	0	0	0	0	0	0	0	0	0	0	0	0	0	0	0	0	0	0	0	0	0	0	0
0	0	0	0	0	0	0	0	0	0	0	0	0	0	0	0	0	0	0	0	0	0	0	0	0	0	0	0	0	0	0
0	0	0	0	0	0	0	0	0	0	0	0	0	0	0	0	0	0	0	0	0	0	0	0	0	0	0	0	0	0	0
0	0	0	0	0	0	0	0	0	0	0	0	0	0	0	0	0	0	0	0	0	0	0	0	0	0	0	0	0	0	0
0	0	0	0	0	0	0	0	0	0	0	0	0	0	0	0	0	0	0	0	0	0	0	0	0	0	0	0	0	0	0
0	0	0	0	0	0	0	0	0	0	0	0	0	0	0	0	0	0	0	0	0	0	0	0	0	0	0	0	0	0	0
0	0	0	0	0	0	0	0	0	0	0	0	0	0	0	0	0	0	0	0	0	0	0	0	0	0	0	0	0	0	0
0	0	0	0	0	0	0	0	0	0	0	0	0	0	0	0	0	0	0	0	0	0	0	0	0	0	0	0	0	0	0
0	0	0	0	0	0	0	0	0	0	0	0	0	0	0	0	0	0	0	0	0	0	0	0	0	0	0	0	0	0	0
0	0	0	0	0	0	0	0	0	0	0	0	0	0	0	0	0	0	0	0	0	0	0	0	0	0	0	0	0	0	0
0	0	0	0	0	0	0	0	0	0	0	0	0	0	0	0	0	0	0	0	0	0	0	0	0	0	0	0	0	0	0
0	0	0	0	0	0	0	0	0	0	0	0	0	0	0	0	0	0	0	0	0	0	0	0	0	0	0	0	0	0	0
0	0	0	0	0	0	0	0	0	0	0	0	0	0	0	0	0	0	0	0	0	0	0	0	0	0	0	0	0	0	0
0	0	0	0	0	0	0	0	0	0	0	0	0	0	0	0	0	0	0	0	0	0	0	0	0	0	0	0	0	0	0
0	0	0	0	0	0	0	0	0	0	0	0	0	0	0	0	0	0	0	0	0	0	0	0	0	0	0	0	0	0	0
0	0	0	0	0	0	0	0	0	0	0	0	0	0	0	0	0	0	0	0	0	0	0	0	0	0	0	0	0	0	0
0	0	0	0	0	0	0	0	0	0	0	0	0	0	0	0	0	0	0	0	0	0	0	0	0	0	0	0	0	0	0
0	0	0	0	0	0	0	0	0	0	0	0	0	0	0	0	0	0	0	0	0	0	0	0	0	0	0	0	0	0	0
0	0	0	0	0	0	0	0	0	0	0	0	0	0	0	0	0	0	0	0	0	0	0	0	0	0	0	0	0	0	0
0	0	0	0	0	0	0	0	0	0	0	0	0	0	0	0	0	0	0	0	0	0	0	0	0	0	0	0	0	0	0
0	0	0	0	0	0	0	0	0	0	0	0	0	0	0	0	0	0	0	0	0	0	0	0	0	0	0	0	0	0	0
0	0	0	0	0	0	0	0	0	0	0	0	0	0	0	0	0	0	0	0	0	0	0	0	0	0	0	0	0	0	0
0	0	0	0	0	0	0	0	0	0	0	0	0	0	0	0	0	0	0	0	0	0	0	0	0	0	0	0	0	0	0
0	0	0	0	0	0	0	0	0	0	0	0	0	0	0	0	0	0	0	0	0	0	0	0	0	0	0	0	0	0	0
0	0	0	0	0	0	0	0	0	0	0	0	0	0	0	0	0	0	0	0	0	0	0	0	0	0	0	0	0	0	0
0	0	0	0	0	0	0	0	0	0	0	0	0	0	0	0	0	0	0	0	0	0	0	0	0	0	0	0	0	0	0
0	0	0	0	0	0	0	0	0	0	0	0	0	0	0	0	0	0	0	0	0	0	0	0	0	0	0	0	0	0	0
0	0	0	0	0	0	0	0	0	0	0	0	0	0	0	0	0	0	0	0	0	0	0	0	0	0	0	0	0	0	0
0	0	0	0	0	0	0	0	0	0	0	0	0	0	0	0	0	0	0	0	0	0	0	0	0	0	0	0	0	0	0
0	0	0	0	0	0	0	0	0	0	0	0	0	0	0	0	0	0	0	0	0	0	0	0	0	0	0	0	0	0	0
0	0	0	0	0	0	0	0	0	0	0	0	0	0	0	0	0	0	0	0	0	0	0	0	0	0	0	0	0	0	0
0	0	0	0	0	0	0	0	0	0	0	0	0	0	0	0	0	0	0	0	0	0	0	0	0	0	0	0	0	0	0
0	0	0	0	0	0	0	0	0	0	0	0	0	0	0	0	0	0	0	0	0	0	0	0	0	0	0	0	0	0	0
0	0	0	0	0	0	0	0	0	0	0	0	0	0	0	0	0	0	0	0	0	0	0	0	0	0	0	0	0	0	0
0	0	0	0	0	0	0	0	0	0	0	0	0	0	0	0	0	0	0	0	0	0	0	0	0	0	0	0	0	0	0
0	0	0	0	0	0	0	0	0	0	0	0	0	0	0	0	0	0	0	0	0	0	0	0	0	0	0	0	0	0	0
0	0	0	0	0	0	0	0	0	0	0	0	0	0	0	0	0	0	0	0	0	0	0	0	0	0	0	0	0	0	0
0	0	0	0	0	0	0	0	0	0	0	0	0	0	0	0	0	0	0	0	0	0	0	0	0	0	0	0	0	0	0
0	0	0	0	0	0	0	0	0	0	0	0	0	0	0	0	0	0	0	0	0	0	0	0	0	0	0	0	0	0	0
0	0	0	0	0	0	0	0	0	0	0	0	0	0	0	0	0	0	0	0	0	0	0	0	0	0	0	0	0	0	0
0	0	0	0	0	0	0	0	0	0	0	0	0	0	0	0	0	0	0	0	0	0	0	0	0	0	0	0	0	0	0
0	0	0	0	0	0	0	0	0	0	0	0	0	0	0	0	0	0	0	0	0	0	0	0	0	0	0	0	0	0	0
0	0	0	0	0	0	0	0	0	0	0	0	0	0	0	0	0	0	0	0	0	0	0	0	0	0	0	0	0	0	0
0	0	0	0	0	0	0	0	0	0	0	0	0	0	0	0	0	0	0	0	0	0	0	0	0	0	0	0	0	0	0
0	0	0	0	0	0	0	0	0	0	0	0	0	0	0	0	0	0	0	0	0	0	0	0	0	0	0	0	0	0	0
0	0	0	0	0	0	0	0	0	0	0	0	0	0	0	0	0	0	0	0	0	0	0	0	0	0	0	0	0	0	0
0	0	0	0	0	0	0	0	0	0	0	0	0	0	0	0	0	0	0	0	0	0	0	0	0	0	0	0	0	0	0
0	0	0	0	0	0	0	0	0	0	0	0	0	0	0	0	0	0	0	0	0	0	0	0	0	0	0	0	0	0	0
0	0	0	0	0	0	0	0	0	0	0	0	0	0	0	0	0	0	0	0	0	0	0	0	0	0	0	0	0	0	0
0	0	0	0	0	0	0	0	0	0	0	0	0	0	0	0	0	0	0	0	0	0	0	0	0	0	0	0	0	0	0
0	0	0	0	0	0	0	0	0	0	0	0	0	0	0	0	0	0	0	0	0	0	0	0	0	0	0	0	0	0	0
0	0	0	0	0	0	0	0	0	0	0	0	0	0	0	0	0	0	0	0	0	0	0	0	0	0	0	0	0	0	0
0	0	0	0	0	0	0	0	0	0	0	0	0	0	0	0	0	0	0	0	0	0	0	0	0	0	0	0	0	0	0
0	0	0	0	0	0	0	0	0	0	0	0	0	0	0	0	0	0	0	0	0	0	0	0	0	0	0	0	0	0	0
0	0	0	0	0	0	0	0	0	0	0	0	0	0	0	0	0	0	0	0	0	0	0	0	0	0	0	0	0	0	0
0	0	0	0	0	0	0	0	0	0	0	0	0	0	0	0	0	0	0	0	0	0	0	0	0	0	0	0	0	0	0
0	0	0	0	0	0	0	0	0	0	0	0	0	0	0	0	0	0	0	0	0	0	0	0	0	0	0	0	0	0	0
0	0	0	0	0	0	0	0	0	0	0	0	0	0	0	0	0	0	0	0	0	0	0	0	0	0	0	0	0	0	0
0	0	0	0	0	0	0	0	0	0	0	0	0	0	0	0	0	0	0	0	0	0	0	0	0	0	0	0	0	0	0
0	0	0	0	0	0	0	0	0	0	0	0	0	0	0	0	0	0	0	0	0	0	0	0	0	0	0	0	0	0	0
0	0	0	0	0	0	0	0	0	0	0	0	0	0	0	0	0	0	0	0	0	0	0	0	0	0	0	0	0	0	0
0	0	0	0	0	0	0	0	0	0	0	0	0	0	0	0	0	0	0	0	0	0	0	0	0	0	0	0	0	0	0
0	0	0	0	0	0	0	0	0	0	0	0	0	0	0	0	0	0	0	0	0	0	0	0	0	0	0	0	0	0	0
0	0	0	0	0	0	0	0	0	0	0	0	0	0	0	0	0	0	0	0	0	0	0	0	0	0	0	0	0	0	0
0	0	0	0	0	0	0	0	0	0	0	0	0	0	0	0	0	0	0	0	0	0	0	0	0	0	0	0	0	0	0
0	0	0	0	0	0	0	0	0	0	0	0	0	0	0	0	0	0	0	0	0	0	0	0	0	0	0	0	0	0	0
0	0	0	0	0	0	0	0	0	0	0	0	0	0	0	0	0	0	0	0	0	0	0	0	0	0	0	0	0	0	0
0	0	0	0	0	0	0	0	0	0	0	0	0	0	0	0	0	0	0	0	0	0	0	0	0	0	0	0	0	0	0
0	0	0	0	0	0	0	0	0	0	0	0	0	0	0	0	0	0	0	0	0	0	0	0	0	0	0	0	0	0	0
0	0	0	0	0	0	0	0	0	0	0	0	0	0	0	0	0	0	0	0	0	0	0	0	0	0	0	0	0	0	0
0	0	0	0	0	0	0	0	0	0	0	0	0	0	0	0	0	0	0	0	0	0	0	0	0	0	0	0	0	0	0
0	0	0	0	0	0	0	0	0	0	0	0	0	0	0	0	0	0	0	0	0	0	0	0	0	0	0	0	0	0	0
0	0	0	0	0	0	0	0	0	0	0	0	0	0	0	0	0	0	0	0	0	0	0	0	0	0	0	0	0	0	0
0	0	0	0	0	0	0	0	0	0	0	0	0	0	0	0	0	0	0	0	0	0	0	0	0	0	0	0	0	0	0
0	0	0	0	0	0	0	0	0	0	0	0	0	0	0	0	0	0	0	0	0	0	0	0	0	0	0	0	0	0	0
0	0	0	0	0	0	0	0	0	0	0	0	0	0	0	0	0	0	0	0	0	0	0	0	0	0	0	0	0	0	0
0	0	0	0	0	0	0	0	0	0	0	0	0	0	0	0	0	0	0	0	0	0	0	0	0	0	0	0	0	0	0
0	0	0	0	0	0	0	0	0	0	0	0	0	0	0	0	0	0	0	0	0	0	0	0	0	0	0	0	0	0	0
0	0	0	0	0	0	0	0	0	0	0	0	0	0	0	0	0	0	0	0	0	0	0	0	0	0	0	0	0	0	0
0	0	0	0	0	0	0	0	0	0	0	0	0	0	0	0	0	0	0	0	0	0	0	0	0	0	0	0	0	0	0
0	0	0	0	0	0	0	0	0	0	0	0	0	0	0	0	0	0	0	0	0	0	0	0	0	0	0	0	0	0	0
0	0	0	0	0	0	0	0	0	0	0	0	0	0	0	0	0	0	0	0	0	0	0	0	0	0	0	0	0	0	0
0	0	0	0	0	0	0	0	0	0	0	0	0	0	0	0	0	0	0	0	0	0	0	0	0	0	0	0	0	0	0
0	0	0	0	0	0	0	0	0	0	0	0	0	0	0	0	0	0	0	0	0	0	0	0	0	0	0	0	0	0	0
0	0	0	0	0	0	0	0	0	0	0	0	0	0	0	0	0	0	0	0	0	0	0	0	0	0	0	0	0	0	0
0	0	0	0	0	0	0	0	0	0	0	0	0	0	0	0	0	0	0	0	0	0	0	0	0	0	0	0	0	0	0
0	0	0	0	0	0	0	0	0	0	0	0	0	0	0	0	0	0	0	0	0	0	0	0	0	0	0	0	0	0	0
0	0	0	0	0	0	0	0	0	0	0	0	0	0	0	0	0	0	0	0	0	0	0	0	0	0	0	0	0	0	0
0	0	0	0	0	0	0	0	0	0	0	0	0	0	0	0	0	0	0	0	0	0	0	0	0	0	0	0	0	0	0
0	0	0	0	0	0	0	0	0	0	0	0	0	0	0	0	0	0	0	0	0	0	0	0	0	0	0	0	0	0	0
0	0	0	0	0	0	0	0	0	0	0	0	0	0	0	0	0	0	0	0	0	0	0	0	0	0	0	0	0	0	0
0	0	0	0	0	0	0	0	0	0	0	0	0	0	0	0	0	0	0	0	0	0	0	0	0	0	0	0	0	0	0
0	0	0	0	0	0	0	0	0	0	0	0	0	0	0	0	0	0	0	0	0	0	0	0	0	0	0	0	0	0	0
0	0	0	0	0	0	0	0	0	0	0	0	0	0	0	0	0	0	0	0	0	0	0	0	0	0	0	0	0	0	0
0	0	0	0	0	0	0	0	0	0	0	0	0	0	0	0	0	0	0	0	0	0	0	0	0	0	0	0	0	0	0
0	0	0	0	0	0	0	0	0	0	0	0	0	0	0	0	0	0	0	0	0	0	0	0	0	0	0	0	0	0	0
0	0	0	0	0	0	0	0	0	0	0	0	0	0	0	0	0	0	0	0	0	0	0	0	0	0	0	0	0	0	0
0	0	0	0	0	0	0	0	0	0	0	0	0	0	0	0	0	0	0	0	0	0	0	0	0	0	0	0	0	0	0
0	0	0	0	0	0	0	0	0	0	0	0	0	0	0	0	0	0	0	0	0	0	0	0	0	0	0	0	0	0	0
0	0	0	0	0	0	0	0	0	0	0	0	0	0	0	0	0	0	0	0	0	0	0	0	0	0	0	0	0	0	0
0	0	0	0	0	0	0	0	0	0	0	0	0	0	0	0	0	0	0	0	0	0	0	0	0	0	0	0	0	0	0
0	0	0	0	0	0	0	0	0	0	0	0	0	0	0	0	0	0	0	0	0	0	0	0	0	0	0	0	0	0	0
0	0	0	0	0	0	0	0	0	0	0	0	0	0	0	0	0	0	0	0	0	0	0	0	0	0	0	0	0	0	0
0	0	0	0	0	0	0	0	0	0	0	0	0	0	0	0	0	0	0	0	0	0	0	0	0	0	0	0	0	0	0
0	0	0	0	0	0	0	0	0	0	0	0	0	0	0	0	0	0	0	0	0	0	0	0	0	0	0	0	0	0	0
0	0	0	0	0	0	0	0	0	0	0	0	0	0	0	0	0	0	0	0	0	0	0	0	0	0	0	0	0	0	0
0	0	0	0	0	0	0	0	0	0	0	0	0	0	0	0	0	0	0	0	0	0	0	0	0	0	0	0	0	0	0
0	0	0	0	0	0	0	0	0	0	0	0	0	0	0	0	0	0	0	0	0	0	0	0	0	0	0	0	0	0	0
0	0	0	0	0	0	0	0	0	0	0	0	0	0	0	0	0	0	0	0	0	0	0	0	0	0	0	0	0	0	0
0	0	0	0	0	0	0	0	0	0	0	0	0	0	0	0	0	0	0	0	0	0	0	0	0	0	0	0	0	0	0
0	0	0	0	0	0	0	0	0	0	0	0	0	0	0	0	0	0	0	0	0	0	0	0	0	0	0	0	0	0	0
0	0	0	0	0	0	0	0	0	0	0	0	0	0	0	0	0	0	0	0	0	0	0	0	0	0	0	0	0	0	0
0	0	0	0	0	0	0	0	0	0	0	0	0	0	0	0	0	0	0	0	0	0	0	0	0	0	0	0	0	0	0
0	0	0	0	0	0	0	0	0	0	0	0	0	0	0	0	0	0	0	0	0	0	0	0	0	0	0	0	0	0	0
0	0	0	0	0	0	0	0	0	0	0	0	0	0	0	0	0	0	0	0	0	0	0	0	0	0	0	0	0	0	0
0	0	0	0	0	0	0	0	0	0	0	0	0	0	0	0	0	0	0	0	0	0	0	0	0	0	0	0	0	0	0
0	0	0	0	0	0	0	0	0	0	0	0	0	0	0	0	0	0	0	0	0	0	0	0	0	0	0	0	0	0	0
0	0	0	0	0	0	0	0	0	0	0	0	0	0	0	0	0	0	0	0	0	0	0	0	0	0	0	0	0	0	0
0	0	0	0	0	0	0	0	0	0	0	0	0	0	0	0	0	0	0	0	0	0	0	0	0	0	0	0	0	0	0
0	0	0	0	0	0	0	0	0	0	0	0	0	0	0	0	0	0	0	0	0	0	0	0	0	0	0	0	0	0	0
0	0	0	0	0	0	0	0	0	0	0	0	0	0	0	0	0	0	0	0	0	0	0	0	0	0	0	0	0	0	0
0	0	0	0	0	0	0	0	0	0	0	0	0	0	0	0	0	0	0	0	0	0	0	0	0	0	0	0	0	0	0
0	0	0	0	0	0	0	0	0	0	0	0	0	0	0	0	0	0	0	0	0	0	0	0	0	0	0	0	0	0	0
0	0	0	0	0	0	0	0	0	0	0	0	0	0	0	0	0	0	0	0	0	0	0	0	0	0	0	0	0	0	0
0	0	0	0	0	0	0	0	0	0	0	0	0	0	0	0	0	0	0	0	0	0	0	0	0	0	0	0	0	0	0
0	0	0	0	0	0	0	0	0	0	0	0	0	0	0	0	0	0	0	0	0	0	0	0	0	0	0	0	0	0	0
0	0	0	0	0	0	0	0	0	0	0	0	0	0	0	0	0	0	0	0	0	0	0	0	0	0	0	0	0	0	0
0	0	0	0	0	0	0	0	0	0	0	0	0	0	0	0	0	0	0	0	0	0	0	0	0	0	0	0	0	0	0
0	0	0	0	0	0	0	0	0	0	0	0	0	0	0	0	0	0	0	0	0	0	0	0	0	0	0	0	0	0	0
0	0	0	0	0	0	0	0	0	0	0	0	0	0	0	0	0	0	0	0	0	0	0	0	0	0	0	0	0	0	0
0	0	0	0	0	0	0	0	0	0	0	0	0	0	0	0	0	0	0	0	0	0	0	0	0	0	0	0	0	0	0
0	0	0	0	0	0	0	0	0	0	0	0	0	0	0	0	0	0	0	0	0	0	0	0	0	0	0	0	0	0	0
0	0	0	0	0	0	0	0	0	0	0	0	0	0	0	0	0	0	0	0	0	0	0	0	0	0	0	0	0	0	0
0	0	0	0	0	0	0	0	0	0	0	0	0	0	0	0	0	0	0	0	0	0	0	0	0	0	0	0	0	0	0
0	0	0	0	0	0	0	0	0	0	0	0	0	0	0	0	0	0	0	0	0	0	0	0	0	0	0	0	0	0	0
0	0	0	0	0	0	0	0	0	0	0	0	0	0	0	0	0	0	0	0	0	0	0	0	0	0	0	0	0	0	0
0	0	0	0	0	0	0	0	0	0	0	0	0	0	0	0	0	0	0	0	0	0	0	0	0	0	0	0	0	0	0
0	0	0	0	0	0	0	0	0	0	0	0	0	0	0	0	0	0	0	0	0	0	0	0	0	0	0	0	0	0	0
0	0	0	0	0	0	0	0	0	0	0	0	0	0	0	0	0	0	0	0	0	0	0	0	0	0	0	0	0	0	0
0	0	0	0	0	0	0	0	0	0	0	0	0	0	0	0	0	0	0	0	0	0	0	0	0	0	0	0	0	0	0
0	0	0	0	0	0	0	0	0	0	0	0	0	0	0	0	0	0	0	0	0	0	0	0	0	0	0	0	0	0	0
0	0	0	0	0	0	0	0	0	0	0	0	0	0	0	0	0	0	0	0	0	0	0	0	0	0	0	0	0	0	0
0	0	0	0	0	0	0	0	0	0	0	0	0	0	0	0	0	0	0	0	0	0	0	0	0	0	0	0	0	0	0
0	0	0	0	0	0	0	0	0	0	0	0	0	0	0	0	0	0	0	0	0	0	0	0	0	0	0	0	0	0	0
0	0	0	0	0	0	0	0	0	0	0	0	0	0	0	0	0	0	0	0	0	0	0	0	0	0	0	0	0	0	0
0	0	0	0	0	0	0	0	0	0	0	0	0	0	0	0	0	0	0	0	0	0	0	0	0	0	0	0	0	0	0
0	0	0	0	0	0	0	0	0	0	0	0	0	0	0	0	0	0	0	0	0	0	0	0	0	0	0	0	0	0	0
0	0	0	0	0	0	0	0	0	0	0	0	0	0	0	0	0	0	0	0	0	0	0	0	0	0	0	0	0	0	0
0	0	0	0	0	0	0	0	0	0	0	0	0	0	0	0	0	0	0	0	0	0	0	0	0	0	0	0	0	0	0
0	0	0	0	0	0	0	0	0	0	0	0	0	0	0	0	0	0	0	0	0	0	0	0	0	0	0	0	0	0	0
0	0	0	0	0	0	0	0	0	0	0	0	0	0	0	0	0	0	0	0	0	0	0	0	0	0	0	0	0	0	0
0	0	0	0	0	0	0	0	0	0	0	0	0	0	0	0	0	0	0	0	0	0	0	0	0	0	0	0	0	0	0
0	0	0	0	0	0	0	0	0	0	0	0	0	0	0	0	0	0	0	0	0	0	0	0	0	0	0	0	0	0	0
0	0	0	0	0	0	0	0	0	0	0	0	0	0	0	0	0	0	0	0	0	0	0	0	0	0	0	0	0	0	0
0	0	0	0	0	0	0	0	0	0	0	0	0	0	0	0	0	0	0	0	0	0	0	0	0	0	0	0	0	0	0
0	0	0	0	0	0	0	0	0	0	0	0	0	0	0	0	0	0	0	0	0	0	0	0	0	0	0	0	0	0	0
0	0	0	0	0	0	0	0	0	0	0	0	0	0	0	0	0	0	0	0	0	0	0	0	0	0	0	0	0	0	0
0	0	0	0	0	0	0	0	0	0	0	0	0	0	0	0	0	0	0	0	0	0	0	0	0	0	0	0	0	0	0
0	0	0	0	0	0	0	0	0	0	0	0	0	0	0	0	0	0	0	0	0	0	0	0	0	0	0	0	0	0	0
0	0	0	0	0	0	0	0	0	0	0	0	0	0	0	0	0	0	0	0	0	0	0	0	0	0	0	0	0	0	0
0	0	0	0	0	0	0	0	0	0	0	0	0	0	0	0	0	0	0	0	0	0	0	0	0	0	0	0	0	0	0
0	0	0	0	0	0	0	0	0	0	0	0	0	0	0	0	0	0	0	0	0	0	0	0	0	0	0	0	0	0	0
0	0	0	0	0	0	0	0	0	0	0	0	0	0	0	0	0	0	0	0	0	0	0	0	0	0	0	0	0	0	0
0	0	0	0	0	0	0	0	0	0	0	0	0	0	0	0	0	0	0	0	0	0	0	0	0	0	0	0	0	0	0
0	0	0	0	0	0	0	0	0	0	0	0	0	0	0	0	0	0	0	0	0	0	0	0	0	0	0	0	0	0	0
0	0	0	0	0	0	0	0	0	0	0	0	0	0	0	0	0	0	0	0	0	0	0	0	0	0	0	0	0	0	0
0	0	0	0	0	0	0	0	0	0	0	0	0	0	0	0	0	0	0	0	0	0	0	0	0	0	0	0	0	0	0
0	0	0	0	0	0	0	0	0	0	0	0	0	0	0	0	0	0	0	0	0	0	0	0	0	0	0	0	0	0	0
0	0	0	0	0	0	0	0	0	0	0	0	0	0	0	0	0	0	0	0	0	0	0	0	0	0	0	0	0	0	0
0	0	0	0	0	0	0	0	0	0	0	0	0	0	0	0	0	0	0	0	0	0	0	0	0	0	0	0	0	0	0
0	0	0	0	0	0	0	0	0	0	0	0	0	0	0	0	0	0	0	0	0	0	0	0	0	0	0	0	0	0	0
0	0	0	0	0	0	0	0	0	0	0	0	0	0	0	0	0	0	0	0	0	0	0	0	0	0	0	0	0	0	0
0	0	0	0	0	0	0	0	0	0	0	0	0	0	0	0	0	0	0	0	0	0	0	0	0	0	0	0	0	0	0
0	0	0	0	0	0	0	0	0	0	0	0	0	0	0	0	0	0	0	0	0	0	0	0	0	0	0	0	0	0	0
0	0	0	0	0	0	0	0	0	0	0	0	0	0	0	0	0	0	0	0	0	0	0	0	0	0	0	0	0	0	0
0	0	0	0	0	0	0	0	0	0	0	0	0	0	0	0	0	0	0	0	0	0	0	0	0	0	0	0	0	0	0
0	0	0	0	0	0	0	0	0	0	0	0	0	0	0	0	0	0	0	0	0	0	0	0	0	0	0	0	0	0	0
0	0	0	0	0	0	0	0	0	0	0	0	0	0	0	0	0	0	0	0	0	0	0	0	0	0	0	0	0	0	0
0	0	0	0	0	0	0	0	0	0	0	0	0	0	0	0	0	0	0	0	0	0	0	0	0	0	0	0	0	0	0
0	0	0	0	0	0	0	0	0	0	0	0	0	0	0	0	0	0	0	0	0	0	0	0	0	0	0	0	0	0	0
0	0	0	0	0	0	0	0	0	0	0	0	0	0	0	0	0	0	0	0	0	0	0	0	0	0	0	0	0	0	0
0	0	0	0	0	0	0	0	0	0	0	0	0	0	0	0	0	0	0	0	0	0	0	0	0	0	0	0	0	0	0
0	0	0	0	0	0	0	0	0	0	0	0	0	0	0	0	0	0	0	0	0	0	0	0	0	0	0	0	0	0	0
0	0	0	0	0	0	0	0	0	0	0	0	0	0	0	0	0	0	0	0	0	0	0	0	0	0	0	0	0	0	0
0	0	0	0	0	0	0	0	0	0	0	0	0	0	0	0	0	0	0	0	0	0	0	0	0	0	0	0	0	0	0
0	0	0	0	0	0	0	0	0	0	0	0	0	0	0	0	0	0	0	0	0	0	0	0	0	0	0	0	0	0	0
0	0	0	0	0	0	0	0	0	0	0	0	0	0	0	0	0	0	0	0	0	0	0	0	0	0	0	0	0	0	0
0	0	0	0	0	0	0	0	0	0	0	0	0	0	0	0	0	0	0	0	0	0	0	0	0	0	0	0	0	0	0
0	0	0	0	0	0	0	0	0	0	0	0	0	0	0	0	0	0	0	0	0	0	0	0	0	0	0	0	0	0	0
0	0	0	0	0	0	0	0	0	0	0	0	0	0	0	0	0	0	0	0	0	0	0	0	0	0	0	0	0	0	0
0	0	0	0	0	0	0	0	0	0	0	0	0	0	0	0	0	0	0	0	0	0	0	0	0	0	0	0	0	0	0
0	0	0	0	0	0	0	0	0	0	0	0	0	0	0	0	0	0	0	0	0	0	0	0	0	0	0	0	0	0	0
0	0	0	0	0	0	0	0	0	0	0	0	0	0	0	0	0	0	0	0	0	0	0	0	0	0	0	0	0	0	0
0	0	0	0	0	0	0	0	0	0	0	0	0	0	0	0	0	0	0	0	0	0	0	0	0	0	0	0	0	0	0
0	0	0	0	0	0	0	0	0	0	0	0	0	0	0	0	0	0	0	0	0	0	0	0	0	0	0	0	0	0	0
0	0	0	0	0	0	0	0	0	0	0	0	0	0	0	0	0	0	0	0	0	0	0	0	0	0	0	0	0	0	0
0	0	0	0	0	0	0	0	0	0	0	0	0	0	0	0	0	0	0	0	0	0	0	0	0	0	0	0	0	0	0
0	0	0	0	0	0	0	0	0	0	0	0	0	0	0	0	0	0	0	0	0	0	0	0	0	0	0	0	0	0	0
0	0	0	0	0	0	0	0	0	0	0	0	0	0	0	0	0	0	0	0	0	0	0	0	0	0	0	0	0	0	0
0	0	0	0	0	0	0	0	0	0	0	0	0	0	0	0	0	0	0	0	0	0	0	0	0	0	0	0	0	0	0
0	0	0	0	0	0	0	0	0	0	0	0	0	0	0	0	0	0	0	0	0	0	0	0	0	0	0	0	0	0	0
0	0	0	0	0	0	0	0	0	0	0	0	0	0	0	0	0	0	0	0	0	0	0	0	0	0	0	0	0	0	0
0	0	0	0	0	0	0	0	0	0	0	0	0	0	0	0	0	0	0	0	0	0	0	0	0	0	0	0	0	0	0
0	0	0	0	0	0	0	0	0	0	0	0	0	0	0	0	0	0	0	0	0	0	0	0	0	0	0	0	0	0	0
0	0	0	0	0	0	0	0	0	0	0	0	0	0	0	0	0	0	0	0	0	0	0	0	0	0	0	0	0	0	0
0	0	0	0	0	0	0	0	0	0	0	0	0	0	0	0	0	0	0	0	0	0	0	0	0	0	0	0	0	0	0
0	0	0	0	0	0	0	0	0	0	0	0	0	0	0	0	0	0	0	0	0	0	0	0	0	0	0	0	0	0	0
0	0	0	0	0	0	0	0	0	0	0	0	0	0	0	0	0	0	0	0	0	0	0	0	0	0	0	0	0	0	0
0	0	0	0	0	0	0	0	0	0	0	0	0	0	0	0	0	0	0	0	0	0	0	0	0	0	0	0	0	0	0
0	0	0	0	0	0	0	0	0	0	0	0	0	0	0	0	0	0	0	0	0	0	0	0	0	0	0	0	0	0	0
0	0	0	0	0	0	0	0	0	0	0	0	0	0	0	0	0	0	0	0	0	0	0	0	0	0	0	0	0	0	0
0	0	0	0	0	0	0	0	0	0	0	0	0	0	0	0	0	0	0	0	0	0	0	0	0	0	0	0	0	0	0
0	0	0	0	0	0	0	0	0	0	0	0	0	0	0	0	0	0	0	0	0	0	0	0	0	0	0	0	0	0	0
0	0	0	0	0	0	0	0	0	0	0	0	0	0	0	0	0	0	0	0	0	0	0	0	0	0	0	0	0	0	0
0	0	0	0	0	0	0	0	0	0	0	0	0	0	0	0	0	0	0	0	0	0	0	0	0	0	0	0	0	0	0
0	0	0	0	0	0	0	0	0	0	0	0	0	0	0	0	0	0	0	0	0	0	0	0	0	0	0	0	0	0	0
0	0	0	0	0	0	0	0	0	0	0	0	0	0	0	0	0	0	0	0	0	0	0	0	0	0	0	0	0	0	0
0	0	0	0	0	0	0	0	0	0	0	0	0	0	0	0	0	0	0	0	0	0	0	0	0	0	0	0	0	0	0
0	0	0	0	0	0	0	0	0	0	0	0	0	0	0	0	0	0	0	0	0	0	0	0	0	0	0	0	0	0	0
0	0	0	0	0	0	0	0	0	0	0	0	0	0	0	0	0	0	0	0	0	0	0	0	0	0	0	0	0	0	0
0	0	0	0	0	0	0	0	0	0	0	0	0	0	0	0	0	0	0	0	0	0	0	0	0	0	0	0	0	0	0
0	0	0	0	0	0	0	0	0	0	0	0	0	0	0	0	0	0	0	0	0	0	0	0	0	0	0	0	0	0	0
0	0	0	0	0	0	0	0	0	0	0	0	0	0	0	0	0	0	0	0	0	0	0	0	0	0	0	0	0	0	0
0	0	0	0	0	0	0	0	0	0	0	0	0	0	0	0	0	0	0	0	0	0	0	0	0	0	0	0	0	0	0
0	0	0	0	0	0	0	0	0	0	0	0	0	0	0	0	0	0	0	0	0	0	0	0	0	0	0	0	0	0	0
0	0	0	0	0	0	0	0	0	0	0	0	0	0	0	0	0	0	0	0	0	0	0	0	0	0	0	0	0	0	0
0	0	0	0	0	0	0	0	0	0	0	0	0	0	0	0	0	0	0	0	0	0	0	0	0	0	0	0	0	0	0
0	0	0	0	0	0	0	0	0	0	0	0	0	0	0	0	0	0	0	0	0	0	0	0	0	0	0	0	0	0	0
0	0	0	0	0	0	0	0	0	0	0	0	0	0	0	0	0	0	0	0	0	0	0	0	0	0	0	0	0	0	0
0	0	0	0	0	0	0	0	0	0	0	0	0	0	0	0	0	0	0	0	0	0	0	0	0	0	0	0	0	0	0
0	0	0	0	0	0	0	0	0	0	0	0	0	0	0	0	0	0	0	0	0	0	0	0	0	0	0	0	0	0	0
0	0	0	0	0	0	0	0	0	0	0	0	0	0	0	0	0	0	0	0	0	0	0	0	0	0	0	0	0	0	0
0	0	0	0	0	0	0	0	0	0	0	0	0	0	0	0	0	0	0	0	0	0	0	0	0	0	0	0	0	0	0
0	0	0	0	0	0	0	0	0	0	0	0	0	0	0	0	0	0	0	0	0	0	0	0	0	0	0	0	0	0	0
0	0	0	0	0	0	0	0	0	0	0	0	0	0	0	0	0	0	0	0	0	0	0	0	0	0	0	0	0	0	0
0	0	0	0	0	0	0	0	0	0	0	0	0	0	0	0	0	0	0	0	0	0	0	0	0	0	0	0	0	0	0
0	0	0	0	0	0	0	0	0	0	0	0	0	0	0	0	0	0	0	0	0	0	0	0	0	0	0	0	0	0	0
0	0	0	0	0	0	0	0	0	0	0	0	0	0	0	0	0	0	0	0	0	0	0	0	0	0	0	0	0	0	0
0	0	0	0	0	0	0	0	0	0	0	0	0	0	0	0	0	0	0	0	0	0	0	0	0	0	0	0	0	0	0
0	0	0	0	0	0	0	0	0	0	0	0	0	0	0	0	0	0	0	0	0	0	0	0	0	0	0	0	0	0	0
0	0	0	0	0	0	0	0	0	0	0	0	0	0	0	0	0	0	0	0	0	0	0	0	0	0	0	0	0	0	0
0	0	0	0	0	0	0	0	0	0	0	0	0	0	0	0	0	0	0	0	0	0	0	0	0	0	0	0	0	0	0
0	0	0	0	0	0	0	0	0	0	0	0	0	0	0	0	0	0	0	0	0	0	0	0	0	0	0	0	0	0	0
0	0	0	0	0	0	0	0	0	0	0	0	0	0	0	0	0	0	0	0	0	0	0	0	0	0	0	0	0	0	0
0	0	0	0	0	0	0	0	0	0	0	0	0	0	0	0	0	0	0	0	0	0	0	0	0	0	0	0	0	0	0
0	0	0	0	0	0	0	0	0	0	0	0	0	0	0	0	0	0	0	0	0	0	0	0	0	0	0	0	0	0	0
0	0	0	0	0	0	0	0	0	0	0	0	0	0	0	0	0	0	0	0	0	0	0	0	0	0	0	0	0	0	0
0	0	0	0	0	0	0	0	0	0	0	0	0	0	0	0	0	0	0	0	0	0	0	0	0	0	0	0	0	0	0
0	0	0	0	0	0	0	0	0	0	0	0	0	0	0	0	0	0	0	0	0	0	0	0	0	0	0	0	0	0	0
0	0	0	0	0	0	0	0	0	0	0	0	0	0	0	0	0	0	0	0	0	0	0	0	0	0	0	0	0	0	0
0	0	0	0	0	0	0	0	0	0	0	0	0	0	0	0	0	0	0	0	0	0	0	0	0	0	0	0	0	0	0
0	0	0	0	0	0	0	0	0	0	0	0	0	0	0	0	0	0	0	0	0	0	0	0	0	0	0	0	0	0	0
0	0	0	0	0	0	0	0	0	0	0	0	0	0	0	0	0	0	0	0	0	0	0	0	0	0	0	0	0	0	0
0	0	0	0	0	0	0	0	0	0	0	0	0	0	0	0	0	0	0	0	0	0	0	0	0	0	0	0	0	0	0
0	0	0	0	0	0	0	0	0	0	0	0	0	0	0	0	0	0	0	0	0	0	0	0	0	0	0	0	0	0	0
0	0	0	0	0	0	0	0	0	0	0	0	0	0	0	0	0	0	0	0	0	0	0	0	0	0	0	0	0	0	0
0	0	0	0	0	0	0	0	0	0	0	0	0	0	0	0	0	0	0	0	0	0	0	0	0	0	0	0	0	0	0
0	0	0	0	0	0	0	0	0	0	0	0	0	0	0	0	0	0	0	0	0	0	0	0	0	0	0	0	0	0	0
0	0	0	0	0	0	0	0	0	0	0	0	0	0	0	0	0	0	0	0	0	0	0	0	0	0	0	0	0	0	0
0	0	0	0	0	0	0	0	0	0	0	0	0	0	0	0	0	0	0	0	0	0	0	0	0	0	0	0	0	0	0
0	0	0	0	0	0	0	0	0	0	0	0	0	0	0	0	0	0	0	0	0	0	0	0	0	0	0	0	0	0	0
0	0	0	0	0	0	0	0	0	0	0	0	0	0	0	0	0	0	0	0	0	0	0	0	0	0	0	0	0	0	0
0	0	0	0	0	0	0	0	0	0	0	0	0	0	0	0	0	0	0	0	0	0	0	0	0	0	0	0	0	0	0
0	0	0	0	0	0	0	0	0	0	0	0	0	0	0	0	0	0	0	0	0	0	0	0	0	0	0	0	0	0	0
0	0	0	0	0	0	0	0	0	0	0	0	0	0	0	0	0	0	0	0	0	0	0	0	0	0	0	0	0	0	0
0	0	0	0	0	0	0	0	0	0	0	0	0	0	0	0	0	0	0	0	0	0	0	0	0	0	0	0	0	0	0
0	0	0	0	0	0	0	0	0	0	0	0	0	0	0	0	0	0	0	0	0	0	0	0	0	0	0	0	0	0	0
0	0	0	0	0	0	0	0	0	0	0	0	0	0	0	0	0	0	0	0	0	0	0	0	0	0	0	0	0	0	0
0	0	0	0	0	0	0	0	0	0	0	0	0	0	0	0	0	0	0	0	0	0	0	0	0	0	0	0	0	0	0
0	0	0	0	0	0	0	0	0	0	0	0	0	0	0	0	0	0	0	0	0	0	0	0	0	0	0	0	0	0	0
0	0	0	0	0	0	0	0	0	0	0	0	0	0	0	0	0	0	0	0	0	0	0	0	0	0	0	0	0	0	0
0	0	0	0	0	0	0	0	0	0	0	0	0	0	0	0	0	0	0	0	0	0	0	0	0	0	0	0	0	0	0
0	0	0	0	0	0	0	0	0	0	0	0	0	0	0	0	0	0	0	0	0	0	0	0	0	0	0	0	0	0	0
0	0	0	0	0	0	0	0	0	0	0	0	0	0	0	0	0	0	0	0	0	0	0	0	0	0	0	0	0	0	0
0	0	0	0	0	0	0	0	0	0	0	0	0	0	0	0	0	0	0	0	0	0	0	0	0	0	0	0	0	0	0
0	0	0	0	0	0	0	0	0	0	0	0	0	0	0	0	0	0	0	0	0	0	0	0	0	0	0	0	0	0	0
0	0	0	0	0	0	0	0	0	0	0	0	0	0	0	0	0	0	0	0	0	0	0	0	0	0	0	0	0	0	0
0	0	0	0	0	0	0	0	0	0	0	0	0	0	0	0	0	0	0	0	0	0	0	0	0	0	0	0	0	0	0
0	0	0	0	0	0	0	0	0	0	0	0	0	0	0	0	0	0	0	0	0	0	0	0	0	0	0	0	0	0	0
0	0	0	0	0	0	0	0	0	0	0	0	0	0	0	0	0	0	0	0	0	0	0	0	0	0	0	0	0	0	0
0	0	0	0	0	0	0	0	0	0	0	0	0	0	0	0	0	0	0	0	0	0	0	0	0	0	0	0	0	0	0
0	0	0	0	0	0	0	0	0	0	0	0	0	0	0	0	0	0	0	0	0	0	0	0	0	0	0	0	0	0	0
0	0	0	0	0	0	0	0	0	0	0	0	0	0	0	0	0	0	0	0	0	0	0	0	0	0	0	0	0	0	0
0	0	0	0	0	0	0	0	0	0	0	0	0	0	0	0	0	0	0	0	0	0	0	0	0	0	0	0	0	0	0
0	0	0	0	0	0	0	0	0	0	0	0	0	0	0	0	0	0	0	0	0	0	0	0	0	0	0	0	0	0	0
0	0	0	0	0	0	0	0	0	0	0	0	0	0	0	0	0	0	0	0	0	0	0	0	0	0	0	0	0	0	0
0	0	0	0	0	0	0	0	0	0	0	0	0	0	0	0	0	0	0	0	0	0	0	0	0	0	0	0	0	0	0
0	0	0	0	0	0	0	0	0	0	0	0	0	0	0	0	0	0	0	0	0	0	0	0	0	0	0	0	0	0	0
0	0	0	0	0	0	0	0	0	0	0	0	0	0	0	0	0	0	0	0	0	0	0	0	0	0	0	0	0	0	0
0	0	0	0	0	0	0	0	0	0	0	0	0	0	0	0	0	0	0	0	0	0	0	0	0	0	0	0	0	0	0
0	0	0	0	0	0	0	0	0	0	0	0	0	0	0	0	0	0	0	0	0	0	0	0	0	0	0	0	0	0	0
0	0	0	0	0	0	0	0	0	0	0	0	0	0	0	0	0	0	0	0	0	0	0	0	0	0	0	0	0	0	0
0	0	0	0	0	0	0	0	0	0	0	0	0	0	0	0	0	0	0	0	0	0	0	0	0	0	0	0	0	0	0
0	0	0	0	0	0	0	0	0	0	0	0	0	0	0	0	0	0	0	0	0	0	0	0	0	0	0	0	0	0	0
0	0	0	0	0	0	0	0	0	0	0	0	0	0	0	0	0	0	0	0	0	0	0	0	0	0	0	0	0	0	0
0	0	0	0	0	0	0	0	0	0	0	0	0	0	0	0	0	0	0	0	0	0	0	0	0	0	0	0	0	0	0
0	0	0	0	0	0	0	0	0	0	0	0	0	0	0	0	0	0	0	0	0	0	0	0	0	0	0	0	0	0	0
0	0	0	0	0	0	0	0	0	0	0	0	0	0	0	0	0	0	0	0	0	0	0	0	0	0	0	0	0	0	0
0	0	0	0	0	0	0	0	0	0	0	0	0	0	0	0	0	0	0	0	0	0	0	0	0	0	0	0	0	0	0
0	0	0	0	0	0	0	0	0	0	0	0	0	0	0	0	0	0	0	0	0	0	0	0	0	0	0	0	0	0	0
0	0	0	0	0	0	0	0	0	0	0	0	0	0	0	0	0	0	0	0	0	0	0	0	0	0	0	0	0	0	0
0	0	0	0	0	0	0	0	0	0	0	0	0	0	0	0	0	0	0	0	0	0	0	0	0	0	0	0	0	0	0
0	0	0	0	0	0	0	0	0	0	0	0	0	0	0	0	0	0	0	0	0	0	0	0	0	0	0	0	0	0	0
0	0	0	0	0	0	0	0	0	0	0	0	0	0	0	0	0	0	0	0	0	0	0	0	0	0	0	0	0	0	0
0	0	0	0	0	0	0	0	0	0	0	0	0	0	0	0	0	0	0	0	0	0	0	0	0	0	0	0	0	0	0
0	0	0	0	0	0	0	0	0	0	0	0	0	0	0	0	0	0	0	0	0	0	0	0	0	0	0	0	0	0	0
0	0	0	0	0	0	0	0	0	0	0	0	0	0	0	0	0	0	0	0	0	0	0	0	0	0	0	0	0	0	0
0	0	0	0	0	0	0	0	0	0	0	0	0	0	0	0	0	0	0	0	0	0	0	0	0	0	0	0	0	0	0
0	0	0	0	0	0	0	0	0	0	0	0	0	0	0	0	0	0	0	0	0	0	0	0	0	0	0	0	0	0	0
0	0	0	0	0	0	0	0	0	0	0	0	0	0	0	0	0	0	0	0	0	0	0	0	0	0	0	0	0	0	0
0	0	0	0	0	0	0	0	0	0	0	0	0	0	0	0	0	0	0	0	0	0	0	0	0	0	0	0	0	0	0
0	0	0	0	0	0	0	0	0	0	0	0	0	0	0	0	0	0	0	0	0	0	0	0	0	0	0	0	0	0	0
0	0	0	0	0	0	0	0	0	0	0	0	0	0	0	0	0	0	0	0	0	0	0	0	0	0	0	0	0	0	0
0	0	0	0	0	0	0	0	0	0	0	0	0	0	0	0	0	0	0	0	0	0	0	0	0	0	0	0	0	0	0
0	0	0	0	0	0	0	0	0	0	0	0	0	0	0	0	0	0	0	0	0	0	0	0	0	0	0	0	0	0	0
0	0	0	0	0	0	0	0	0	0	0	0	0	0	0	0	0	0	0	0	0	0	0	0	0	0	0	0	0	0	0
0	0	0	0	0	0	0	0	0	0	0	0	0	0	0	0	0	0	0	0	0	0	0	0	0	0	0	0	0	0	0
0	0	0	0	0	0	0	0	0	0	0	0	0	0	0	0	0	0	0	0	0	0	0	0	0	0	0	0	0	0	0
0	0	0	0	0	0	0	0	0	0	0	0	0	0	0	0	0	0	0	0	0	0	0	0	0	0	0	0	0	0	0
0	0	0	0	0	0	0	0	0	0	0	0	0	0	0	0	0	0	0	0	0	0	0	0	0	0	0	0	0	0	0
0	0	0	0	0	0	0	0	0	0	0	0	0	0	0	0	0	0	0	0	0	0	0	0	0	0	0	0	0	0	0
0	0	0	0	0	0	0	0	0	0	0	0	0	0	0	0	0	0	0	0	0	0	0	0	0	0	0	0	0	0	0
0	0	0	0	0	0	0	0	0	0	0	0	0	0	0	0	0	0	0	0	0	0	0	0	0	0	0	0	0	0	0
0	0	0	0	0	0	0	0	0	0	0	0	0	0	0	0	0	0	0	0	0	0	0	0	0	0	0	0	0	0	0
0	0	0	0	0	0	0	0	0	0	0	0	0	0	0	0	0	0	0	0	0	0	0	0	0	0	0	0	0	0	0
0	0	0	0	0	0	0	0	0	0	0	0	0	0	0	0	0	0	0	0	0	0	0	0	0	0	0	0	0	0	0
0	0	0	0	0	0	0	0	0	0	0	0	0	0	0	0	0	0	0	0	0	0	0	0	0	0	0	0	0	0	0
0	0	0	0	0	0	0	0	0	0	0	0	0	0	0	0	0	0	0	0	0	0	0	0	0	0	0	0	0	0	0
0	0	0	0	0	0	0	0	0	0	0	0	0	0	0	0	0	0	0	0	0	0	0	0	0	0	0	0	0	0	0
0	0	0	0	0	0	0	0	0	0	0	0	0	0	0	0	0	0	0	0	0	0	0	0	0	0	0	0	0	0	0
0	0	0	0	0	0	0	0	0	0	0	0	0	0	0	0	0	0	0	0	0	0	0	0	0	0	0	0	0	0	0
0	0	0	0	0	0	0	0	0	0	0	0	0	0	0	0	0	0	0	0	0	0	0	0	0	0	0	0	0	0	0
0	0	0	0	0	0	0	0	0	0	0	0	0	0	0	0	0	0	0	0	0	0	0	0	0	0	0	0	0	0	0
0	0	0	0	0	0	0	0	0	0	0	0	0	0	0	0	0	0	0	0	0	0	0	0	0	0	0	0	0	0	0
0	0	0	0	0	0	0	0	0	0	0	0	0	0	0	0	0	0	0	0	0	0	0	0	0	0	0	0	0	0	0
0	0	0	0	0	0	0	0	0	0	0	0	0	0	0	0	0	0	0	0	0	0	0	0	0	0	0	0	0	0	0
0	0	0	0	0	0	0	0	0	0	0	0	0	0	0	0	0	0	0	0	0	0	0	0	0	0	0	0	0	0	0
0	0	0	0	0	0	0	0	0	0	0	0	0	0	0	0	0	0	0	0	0	0	0	0	0	0	0	0	0	0	0
0	0	0	0	0	0	0	0	0	0	0	0	0	0	0	0	0	0	0	0	0	0	0	0	0	0	0	0	0	0	0
0	0	0	0	0	0	0	0	0	0	0	0	0	0	0	0	0	0	0	0	0	0	0	0	0	0	0	0	0	0	0
0	0	0	0	0	0	0	0	0	0	0	0	0	0	0	0	0	0	0	0	0	0	0	0	0	0	0	0	0	0	0
0	0	0	0	0	0	0	0	0	0	0	0	0	0	0	0	0	0	0	0	0	0	0	0	0	0	0	0	0	0	0
0	0	0	0	0	0	0	0	0	0	0	0	0	0	0	0	0	0	0	0	0	0	0	0	0	0	0	0	0	0	0
0	0	0	0	0	0	0	0	0	0	0	0	0	0	0	0	0	0	0	0	0	0	0	0	0	0	0	0	0	0	0
0	0	0	0	0	0	0	0	0	0	0	0	0	0	0	0	0	0	0	0	0	0	0	0	0	0	0	0	0	0	0
0	0	0	0	0	0	0	0	0	0	0	0	0	0	0	0	0	0	0	0	0	0	0	0	0	0	0	0	0	0	0
0	0	0	0	0	0	0	0	0	0	0	0	0	0	0	0	0	0	0	0	0	0	0	0	0	0	0	0	0	0	0
0	0	0	0	0	0	0	0	0	0	0	0	0	0	0	0	0	0	0	0	0	0	0	0	0	0	0	0	0	0	0
0	0	0	0	0	0	0	0	0	0	0	0	0	0	0	0	0	0	0	0	0	0	0	0	0	0	0	0	0	0	0
0	0	0	0	0	0	0	0	0	0	0	0	0	0	0	0	0	0	0	0	0	0	0	0	0	0	0	0	0	0	0
0	0	0	0	0	0	0	0	0	0	0	0	0	0	0	0	0	0	0	0	0	0	0	0	0	0	0	0	0	0	0
0	0	0	0	0	0	0	0	0	0	0	0	0	0	0	0	0	0	0	0	0	0	0	0	0	0	0	0	0	0	0
0	0	0	0	0	0	0	0	0	0	0	0	0	0	0	0	0	0	0	0	0	0	0	0	0	0	0	0	0	0	0
0	0	0	0	0	0	0	0	0	0	0	0	0	0	0	0	0	0	0	0	0	0	0	0	0	0	0	0	0	0	0
0	0	0	0	0	0	0	0	0	0	0	0	0	0	0	0	0	0	0	0	0	0	0	0	0	0	0	0	0	0	0
0	0	0	0	0	0	0	0	0	0	0	0	0	0	0	0	0	0	0	0	0	0	0	0	0	0	0	0	0	0	0
0	0	0	0	0	0	0	0	0	0	0	0	0	0	0	0	0	0	0	0	0	0	0	0	0	0	0	0	0	0	0
0	0	0	0	0	0	0	0	0	0	0	0	0	0	0	0	0	0	0	0	0	0	0	0	0	0	0	0	0	0	0
0	0	0	0	0	0	0	0	0	0	0	0	0	0	0	0	0	0	0	0	0	0	0	0	0	0	0	0	0	0	0
0	0	0	0	0	0	0	0	0	0	0	0	0	0	0	0	0	0	0	0	0	0	0	0	0	0	0	0	0	0	0
0	0	0	0	0	0	0	0	0	0	0	0	0	0	0	0	0	0	0	0	0	0	0	0	0	0	0	0	0	0	0
0	0	0	0	0	0	0	0	0	0	0	0	0	0	0	0	0	0	0	0	0	0	0	0	0	0	0	0	0	0	0
0	0	0	0	0	0	0	0	0	0	0	0	0	0	0	0	0	0	0	0	0	0	0	0	0	0	0	0	0	0	0
0	0	0	0	0	0	0	0	0	0	0	0	0	0	0	0	0	0	0	0	0	0	0	0	0	0	0	0	0	0	0
0	0	0	0	0	0	0	0	0	0	0	0	0	0	0	0	0	0	0	0	0	0	0	0	0	0	0	0	0	0	0
0	0	0	0	0	0	0	0	0	0	0	0	0	0	0	0	0	0	0	0	0	0	0	0	0	0	0	0	0	0	0
0	0	0	0	0	0	0	0	0	0	0	0	0	0	0	0	0	0	0	0	0	0	0	0	0	0	0	0	0	0	0
0	0	0	0	0	0	0	0	0	0	0	0	0	0	0	0	0	0	0	0	0	0	0	0	0	0	0	0	0	0	0
0	0	0	0	0	0	0	0	0	0	0	0	0	0	0	0	0	0	0	0	0	0	0	0	0	0	0	0	0	0	0
0	0	0	0	0	0	0	0	0	0	0	0	0	0	0	0	0	0	0	0	0	0	0	0	0	0	0	0	0	0	0
0	0	0	0	0	0	0	0	0	0	0	0	0	0	0	0	0	0	0	0	0	0	0	0	0	0	0	0	0	0	0
0	0	0	0	0	0	0	0	0	0	0	0	0	0	0	0	0	0	0	0	0	0	0	0	0	0	0	0	0	0	0
0	0	0	0	0	0	0	0	0	0	0	0	0	0	0	0	0	0	0	0	0	0	0	0	0	0	0	0	0	0	0
0	0	0	0	0	0	0	0	0	0	0	0	0	0	0	0	0	0	0	0	0	0	0	0	0	0	0	0	0	0	0
0	0	0	0	0	0	0	0	0	0	0	0	0	0	0	0	0	0	0	0	0	0	0	0	0	0	0	0	0	0	0
0	0	0	0	0	0	0	0	0	0	0	0	0	0	0	0	0	0	0	0	0	0	0	0	0	0	0	0	0	0	0
0	0	0	0	0	0	0	0	0	0	0	0	0	0	0	0	0	0	0	0	0	0	0	0	0	0	0	0	0	0	0
0	0	0	0	0	0	0	0	0	0	0	0	0	0	0	0	0	0	0	0	0	0	0	0	0	0	0	0	0	0	0
0	0	0	0	0	0	0	0	0	0	0	0	0	0	0	0	0	0	0	0	0	0	0	0	0	0	0	0	0	0	0
0	0	0	0	0	0	0	0	0	0	0	0	0	0	0	0	0	0	0	0	0	0	0	0	0	0	0	0	0	0	0
0	0	0	0	0	0	0	0	0	0	0	0	0	0	0	0	0	0	0	0	0	0	0	0	0	0	0	0	0	0	0
0	0	0	0	0	0	0	0	0	0	0	0	0	0	0	0	0	0	0	0	0	0	0	0	0	0	0	0	0	0	0
0	0	0	0	0	0	0	0	0	0	0	0	0	0	0	0	0	0	0	0	0	0	0	0	0	0	0	0	0	0	0
0	0	0	0	0	0	0	0	0	0	0	0	0	0	0	0	0	0	0	0	0	0	0	0	0	0	0	0	0	0	0
0	0	0	0	0	0	0	0	0	0	0	0	0	0	0	0	0	0	0	0	0	0	0	0	0	0	0	0	0	0	0
0	0	0	0	0	0	0	0	0	0	0	0	0	0	0	0	0	0	0	0	0	0	0	0	0	0	0	0	0	0	0
0	0	0	0	0	0	0	0	0	0	0	0	0	0	0	0	0	0	0	0	0	0	0	0	0	0	0	0	0	0	0
0	0	0	0	0	0	0	0	0	0	0	0	0	0	0	0	0	0	0	0	0	0	0	0	0	0	0	0	0	0	0
0	0	0	0	0	0	0	0	0	0	0	0	0	0	0	0	0	0	0	0	0	0	0	0	0	0	0	0	0	0	0
0	0	0	0	0	0	0	0	0	0	0	0	0	0	0	0	0	0	0	0	0	0	0	0	0	0	0	0	0	0	0
0	0	0	0	0	0	0	0	0	0	0	0	0	0	0	0	0	0	0	0	0	0	0	0	0	0	0	0	0	0	0
0	0	0	0	0	0	0	0	0	0	0	0	0	0	0	0	0	0	0	0	0	0	0	0	0	0	0	0	0	0	0
0	0	0	0	0	0	0	0	0	0	0	0	0	0	0	0	0	0	0	0	0	0	0	0	0	0	0	0	0	0	0
0	0	0	0	0	0	0	0	0	0	0	0	0	0	0	0	0	0	0	0	0	0	0	0	0	0	0	0	0	0	0
0	0	0	0	0	0	0	0	0	0	0	0	0	0	0	0	0	0	0	0	0	0	0	0	0	0	0	0	0	0	0
0	0	0	0	0	0	0	0	0	0	0	0	0	0	0	0	0	0	0	0	0	0	0	0	0	0	0	0	0	0	0
0	0	0	0	0	0	0	0	0	0	0	0	0	0	0	0	0	0	0	0	0	0	0	0	0	0	0	0	0	0	0
0	0	0	0	0	0	0	0	0	0	0	0	0	0	0	0	0	0	0	0	0	0	0	0	0	0	0	0	0	0	0
0	0	0	0	0	0	0	0	0	0	0	0	0	0	0	0	0	0	0	0	0	0	0	0	0	0	0	0	0	0	0
0	0	0	0	0	0	0	0	0	0	0	0	0	0	0	0	0	0	0	0	0	0	0	0	0	0	0	0	0	0	0
0	0	0	0	0	0	0	0	0	0	0	0	0	0	0	0	0	0	0	0	0	0	0	0	0	0	0	0	0	0	0
0	0	0	0	0	0	0	0	0	0	0	0	0	0	0	0	0	0	0	0	0	0	0	0	0	0	0	0	0	0	0
0	0	0	0	0	0	0	0	0	0	0	0	0	0	0	0	0	0	0	0	0	0	0	0	0	0	0	0	0	0	0
0	0	0	0	0	0	0	0	0	0	0	0	0	0	0	0	0	0	0	0	0	0	0	0	0	0	0	0	0	0	0
0	0	0	0	0	0	0	0	0	0	0	0	0	0	0	0	0	0	0	0	0	0	0	0	0	0	0	0	0	0	0
0	0	0	0	0	0	0	0	0	0	0	0	0	0	0	0	0	0	0	0	0	0	0	0	0	0	0	0	0	0	0
0	0	0	0	0	0	0	0	0	0	0	0	0	0	0	0	0	0	0	0	0	0	0	0	0	0	0	0	0	0	0
0	0	0	0	0	0	0	0	0	0	0	0	0	0	0	0	0	0	0	0	0	0	0	0	0	0	0	0	0	0	0
0	0	0	0	0	0	0	0	0	0	0	0	0	0	0	0	0	0	0	0	0	0	0	0	0	0	0	0	0	0	0
0	0	0	0	0	0	0	0	0	0	0	0	0	0	0	0	0	0	0	0	0	0	0	0	0	0	0	0	0	0	0
0	0	0	0	0	0	0	0	0	0	0	0	0	0	0	0	0	0	0	0	0	0	0	0	0	0	0	0	0	0	0
0	0	0	0	0	0	0	0	0	0	0	0	0	0	0	0	0	0	0	0	0	0	0	0	0	0	0	0	0	0	0
0	0	0	0	0	0	0	0	0	0	0	0	0	0	0	0	0	0	0	0	0	0	0	0	0	0	0	0	0	0	0
0	0	0	0	0	0	0	0	0	0	0	0	0	0	0	0	0	0	0	0	0	0	0	0	0	0	0	0	0	0	0
0	0	0	0	0	0	0	0	0	0	0	0	0	0	0	0	0	0	0	0	0	0	0	0	0	0	0	0	0	0	0
0	0	0	0	0	0	0	0	0	0	0	0	0	0	0	0	0	0	0	0	0	0	0	0	0	0	0	0	0	0	0
0	0	0	0	0	0	0	0	0	0	0	0	0	0	0	0	0	0	0	0	0	0	0	0	0	0	0	0	0	0	0
0	0	0	0	0	0	0	0	0	0	0	0	0	0	0	0	0	0	0	0	0	0	0	0	0	0	0	0	0	0	0
0	0	0	0	0	0	0	0	0	0	0	0	0	0	0	0	0	0	0	0	0	0	0	0	0	0	0	0	0	0	0
0	0	0	0	0	0	0	0	0	0	0	0	0	0	0	0	0	0	0	0	0	0	0	0	0	0	0	0	0	0	0
0	0	0	0	0	0	0	0	0	0	0	0	0	0	0	0	0	0	0	0	0	0	0	0	0	0	0	0	0	0	0
0	0	0	0	0	0	0	0	0	0	0	0	0	0	0	0	0	0	0	0	0	0	0	0	0	0	0	0	0	0	0
0	0	0	0	0	0	0	0	0	0	0	0	0	0	0	0	0	0	0	0	0	0	0	0	0	0	0	0	0	0	0
0	0	0	0	0	0	0	0	0	0	0	0	0	0	0	0	0	0	0	0	0	0	0	0	0	0	0	0	0	0	0
0	0	0	0	0	0	0	0	0	0	0	0	0	0	0	0	0	0	0	0	0	0	0	0	0	0	0	0	0	0	0
0	0	0	0	0	0	0	0	0	0	0	0	0	0	0	0	0	0	0	0	0	0	0	0	0	0	0	0	0	0	0
0	0	0	0	0	0	0	0	0	0	0	0	0	0	0	0	0	0	0	0	0	0	0	0	0	0	0	0	0	0	0
0	0	0	0	0	0	0	0	0	0	0	0	0	0	0	0	0	0	0	0	0	0	0	0	0	0	0	0	0	0	0
0	0	0	0	0	0	0	0	0	0	0	0	0	0	0	0	0	0	0	0	0	0	0	0	0	0	0	0	0	0	0
0	0	0	0	0	0	0	0	0	0	0	0	0	0	0	0	0	0	0	0	0	0	0	0	0	0	0	0	0	0	0
0	0	0	0	0	0	0	0	0	0	0	0	0	0	0	0	0	0	0	0	0	0	0	0	0	0	0	0	0	0	0
0	0	0	0	0	0	0	0	0	0	0	0	0	0	0	0	0	0	0	0	0	0	0	0	0	0	0	0	0	0	0
0	0	0	0	0	0	0	0	0	0	0	0	0	0	0	0	0	0	0	0	0	0	0	0	0	0	0	0	0	0	0
0	0	0	0	0	0	0	0	0	0	0	0	0	0	0	0	0	0	0	0	0	0	0	0	0	0	0	0	0	0	0
0	0	0	0	0	0	0	0	0	0	0	0	0	0	0	0	0	0	0	0	0	0	0	0	0	0	0	0	0	0	0
0	0	0	0	0	0	0	0	0	0	0	0	0	0	0	0	0	0	0	0	0	0	0	0	0	0	0	0	0	0	0
0	0	0	0	0	0	0	0	0	0	0	0	0	0	0	0	0	0	0	0	0	0	0	0	0	0	0	0	0	0	0
0	0	0	0	0	0	0	0	0	0	0	0	0	0	0	0	0	0	0	0	0	0	0	0	0	0	0	0	0	0	0
0	0	0	0	0	0	0	0	0	0	0	0	0	0	0	0	0	0	0	0	0	0	0	0	0	0	0	0	0	0	0
0	0	0	0	0	0	0	0	0	0	0	0	0	0	0	0	0	0	0	0	0	0	0	0	0	0	0	0	0	0	0
0	0	0	0	0	0	0	0	0	0	0	0	0	0	0	0	0	0	0	0	0	0	0	0	0	0	0	0	0	0	0
0	0	0	0	0	0	0	0	0	0	0	0	0	0	0	0	0	0	0	0	0	0	0	0	0	0	0	0	0	0	0
0	0	0	0	0	0	0	0	0	0	0	0	0	0	0	0	0	0	0	0	0	0	0	0	0	0	0	0	0	0	0
0	0	0	0	0	0	0	0	0	0	0	0	0	0	0	0	0	0	0	0	0	0	0	0	0	0	0	0	0	0	0
0	0	0	0	0	0	0	0	0	0	0	0	0	0	0	0	0	0	0	0	0	0	0	0	0	0	0	0	0	0	0
0	0	0	0	0	0	0	0	0	0	0	0	0	0	0	0	0	0	0	0	0	0	0	0	0	0	0	0	0	0	0
0	0	0	0	0	0	0	0	0	0	0	0	0	0	0	0	0	0	0	0	0	0	0	0	0	0	0	0	0	0	0
0	0	0	0	0	0	0	0	0	0	0	0	0	0	0	0	0	0	0	0	0	0	0	0	0	0	0	0	0	0	0
0	0	0	0	0	0	0	0	0	0	0	0	0	0	0	0	0	0	0	0	0	0	0	0	0	0	0	0	0	0	0
0	0	0	0	0	0	0	0	0	0	0	0	0	0	0	0	0	0	0	0	0	0	0	0	0	0	0	0	0	0	0
0	0	0	0	0	0	0	0	0	0	0	0	0	0	0	0	0	0	0	0	0	0	0	0	0	0	0	0	0	0	0
0	0	0	0	0	0	0	0	0	0	0	0	0	0	0	0	0	0	0	0	0	0	0	0	0	0	0	0	0	0	0
0	0	0	0	0	0	0	0	0	0	0	0	0	0	0	0	0	0	0	0	0	0	0	0	0	0	0	0	0	0	0
0	0	0	0	0	0	0	0	0	0	0	0	0	0	0	0	0	0	0	0	0	0	0	0	0	0	0	0	0	0	0
0	0	0	0	0	0	0	0	0	0	0	0	0	0	0	0	0	0	0	0	0	0	0	0	0	0	0	0	0	0	0
0	0	0	0	0	0	0	0	0	0	0	0	0	0	0	0	0	0	0	0	0	0	0	0	0	0	0	0	0	0	0
0	0	0	0	0	0	0	0	0	0	0	0	0	0	0	0	0	0	0	0	0	0	0	0	0	0	0	0	0	0	0
0	0	0	0	0	0	0	0	0	0	0	0	0	0	0	0	0	0	0	0	0	0	0	0	0	0	0	0	0	0	0
0	0	0	0	0	0	0	0	0	0	0	0	0	0	0	0	0	0	0	0	0	0	0	0	0	0	0	0	0	0	0
0	0	0	0	0	0	0	0	0	0	0	0	0	0	0	0	0	0	0	0	0	0	0	0	0	0	0	0	0	0	0
0	0	0	0	0	0	0	0	0	0	0	0	0	0	0	0	0	0	0	0	0	0	0	0	0	0	0	0	0	0	0
0	0	0	0	0	0	0	0	0	0	0	0	0	0	0	0	0	0	0	0	0	0	0	0	0	0	0	0	0	0	0
0	0	0	0	0	0	0	0	0	0	0	0	0	0	0	0	0	0	0	0	0	0	0	0	0	0	0	0	0	0	0
0	0	0	0	0	0	0	0	0	0	0	0	0	0	0	0	0	0	0	0	0	0	0	0	0	0	0	0	0	0	0
0	0	0	0	0	0	0	0	0	0	0	0	0	0	0	0	0	0	0	0	0	0	0	0	0	0	0	0	0	0	0
0	0	0	0	0	0	0	0	0	0	0	0	0	0	0	0	0	0	0	0	0	0	0	0	0	0	0	0	0	0	0
0	0	0	0	0	0	0	0	0	0	0	0	0	0	0	0	0	0	0	0	0	0	0	0	0	0	0	0	0	0	0
0	0	0	0	0	0	0	0	0	0	0	0	0	0	0	0	0	0	0	0	0	0	0	0	0	0	0	0	0	0	0
0	0	0	0	0	0	0	0	0	0	0	0	0	0	0	0	0	0	0	0	0	0	0	0	0	0	0	0	0	0	0
0	0	0	0	0	0	0	0	0	0	0	0	0	0	0	0	0	0	0	0	0	0	0	0	0	0	0	0	0	0	0
0	0	0	0	0	0	0	0	0	0	0	0	0	0	0	0	0	0	0	0	0	0	0	0	0	0	0	0	0	0	0
0	0	0	0	0	0	0	0	0	0	0	0	0	0	0	0	0	0	0	0	0	0	0	0	0	0	0	0	0	0	0
0	0	0	0	0	0	0	0	0	0	0	0	0	0	0	0	0	0	0	0	0	0	0	0	0	0	0	0	0	0	0
0	0	0	0	0	0	0	0	0	0	0	0	0	0	0	0	0	0	0	0	0	0	0	0	0	0	0	0	0	0	0
0	0	0	0	0	0	0	0	0	0	0	0	0	0	0	0	0	0	0	0	0	0	0	0	0	0	0	0	0	0	0
0	0	0	0	0	0	0	0	0	0	0	0	0	0	0	0	0	0	0	0	0	0	0	0	0	0	0	0	0	0	0
0	0	0	0	0	0	0	0	0	0	0	0	0	0	0	0	0	0	0	0	0	0	0	0	0	0	0	0	0	0	0
0	0	0	0	0	0	0	0	0	0	0	0	0	0	0	0	0	0	0	0	0	0	0	0	0	0	0	0	0	0	0
0	0	0	0	0	0	0	0	0	0	0	0	0	0	0	0	0	0	0	0	0	0	0	0	0	0	0	0	0	0	0
0	0	0	0	0	0	0	0	0	0	0	0	0	0	0	0	0	0	0	0	0	0	0	0	0	0	0	0	0	0	0
0	0	0	0	0	0	0	0	0	0	0	0	0	0	0	0	0	0	0	0	0	0	0	0	0	0	0	0	0	0	0
0	0	0	0	0	0	0	0	0	0	0	0	0	0	0	0	0	0	0	0	0	0	0	0	0	0	0	0	0	0	0
0	0	0	0	0	0	0	0	0	0	0	0	0	0	0	0	0	0	0	0	0	0	0	0	0	0	0	0	0	0	0
0	0	0	0	0	0	0	0	0	0	0	0	0	0	0	0	0	0	0	0	0	0	0	0	0	0	0	0	0	0	0
0	0	0	0	0	0	0	0	0	0	0	0	0	0	0	0	0	0	0	0	0	0	0	0	0	0	0	0	0	0	0
0	0	0	0	0	0	0	0	0	0	0	0	0	0	0	0	0	0	0	0	0	0	0	0	0	0	0	0	0	0	0
0	0	0	0	0	0	0	0	0	0	0	0	0	0	0	0	0	0	0	0	0	0	0	0	0	0	0	0	0	0	0
0	0	0	0	0	0	0	0	0	0	0	0	0	0	0	0	0	0	0	0	0	0	0	0	0	0	0	0	0	0	0
0	0	0	0	0	0	0	0	0	0	0	0	0	0	0	0	0	0	0	0	0	0	0	0	0	0	0	0	0	0	0
0	0	0	0	0	0	0	0	0	0	0	0	0	0	0	0	0	0	0	0	0	0	0	0	0	0	0	0	0	0	0
0	0	0	0	0	0	0	0	0	0	0	0	0	0	0	0	0	0	0	0	0	0	0	0	0	0	0	0	0	0	0
0	0	0	0	0	0	0	0	0	0	0	0	0	0	0	0	0	0	0	0	0	0	0	0	0	0	0	0	0	0	0
0	0	0	0	0	0	0	0	0	0	0	0	0	0	0	0	0	0	0	0	0	0	0	0	0	0	0	0	0	0	0
0	0	0	0	0	0	0	0	0	0	0	0	0	0	0	0	0	0	0	0	0	0	0	0	0	0	0	0	0	0	0
0	0	0	0	0	0	0	0	0	0	0	0	0	0	0	0	0	0	0	0	0	0	0	0	0	0	0	0	0	0	0
0	0	0	0	0	0	0	0	0	0	0	0	0	0	0	0	0	0	0	0	0	0	0	0	0	0	0	0	0	0	0
0	0	0	0	0	0	0	0	0	0	0	0	0	0	0	0	0	0	0	0	0	0	0	0	0	0	0	0	0	0	0
0	0	0	0	0	0	0	0	0	0	0	0	0	0	0	0	0	0	0	0	0	0	0	0	0	0	0	0	0	0	0
0	0	0	0	0	0	0	0	0	0	0	0	0	0	0	0	0	0	0	0	0	0	0	0	0	0	0	0	0	0	0
0	0	0	0	0	0	0	0	0	0	0	0	0	0	0	0	0	0	0	0	0	0	0	0	0	0	0	0	0	0	0
0	0	0	0	0	0	0	0	0	0	0	0	0	0	0	0	0	0	0	0	0	0	0	0	0	0	0	0	0	0	0
0	0	0	0	0	0	0	0	0	0	0	0	0	0	0	0	0	0	0	0	0	0	0	0	0	0	0	0	0	0	0
0	0	0	0	0	0	0	0	0	0	0	0	0	0	0	0	0	0	0	0	0	0	0	0	0	0	0	0	0	0	0
0	0	0	0	0	0	0	0	0	0	0	0	0	0	0	0	0	0	0	0	0	0	0	0	0	0	0	0	0	0	0
0	0	0	0	0	0	0	0	0	0	0	0	0	0	0	0	0	0	0	0	0	0	0	0	0	0	0	0	0	0	0
0	0	0	0	0	0	0	0	0	0	0	0	0	0	0	0	0	0	0	0	0	0	0	0	0	0	0	0	0	0	0
0	0	0	0	0	0	0	0	0	0	0	0	0	0	0	0	0	0	0	0	0	0	0	0	0	0	0	0	0	0	0
0	0	0	0	0	0	0	0	0	0	0	0	0	0	0	0	0	0	0	0	0	0	0	0	0	0	0	0	0	0	0
0	0	0	0	0	0	0	0	0	0	0	0	0	0	0	0	0	0	0	0	0	0	0	0	0	0	0	0	0	0	0
0	0	0	0	0	0	0	0	0	0	0	0	0	0	0	0	0	0	0	0	0	0	0	0	0	0	0	0	0	0	0
0	0	0	0	0	0	0	0	0	0	0	0	0	0	0	0	0	0	0	0	0	0	0	0	0	0	0	0	0	0	0
0	0	0	0	0	0	0	0	0	0	0	0	0	0	0	0	0	0	0	0	0	0	0	0	0	0	0	0	0	0	0
0	0	0	0	0	0	0	0	0	0	0	0	0	0	0	0	0	0	0	0	0	0	0	0	0	0	0	0	0	0	0
0	0	0	0	0	0	0	0	0	0	0	0	0	0	0	0	0	0	0	0	0	0	0	0	0	0	0	0	0	0	0
0	0	0	0	0	0	0	0	0	0	0	0	0	0	0	0	0	0	0	0	0	0	0	0	0	0	0	0	0	0	0
0	0	0	0	0	0	0	0	0	0	0	0	0	0	0	0	0	0	0	0	0	0	0	0	0	0	0	0	0	0	0
0	0	0	0	0	0	0	0	0	0	0	0	0	0	0	0	0	0	0	0	0	0	0	0	0	0	0	0	0	0	0
0	0	0	0	0	0	0	0	0	0	0	0	0	0	0	0	0	0	0	0	0	0	0	0	0	0	0	0	0	0	0
0	0	0	0	0	0	0	0	0	0	0	0	0	0	0	0	0	0	0	0	0	0	0	0	0	0	0	0	0	0	0
0	0	0	0	0	0	0	0	0	0	0	0	0	0	0	0	0	0	0	0	0	0	0	0	0	0	0	0	0	0	0
0	0	0	0	0	0	0	0	0	0	0	0	0	0	0	0	0	0	0	0	0	0	0	0	0	0	0	0	0	0	0
0	0	0	0	0	0	0	0	0	0	0	0	0	0	0	0	0	0	0	0	0	0	0	0	0	0	0	0	0	0	0
0	0	0	0	0	0	0	0	0	0	0	0	0	0	0	0	0	0	0	0	0	0	0	0	0	0	0	0	0	0	0
0	0	0	0	0	0	0	0	0	0	0	0	0	0	0	0	0	0	0	0	0	0	0	0	0	0	0	0	0	0	0
0	0	0	0	0	0	0	0	0	0	0	0	0	0	0	0	0	0	0	0	0	0	0	0	0	0	0	0	0	0	0
0	0	0	0	0	0	0	0	0	0	0	0	0	0	0	0	0	0	0	0	0	0	0	0	0	0	0	0	0	0	0
0	0	0	0	0	0	0	0	0	0	0	0	0	0	0	0	0	0	0	0	0	0	0	0	0	0	0	0	0	0	0
0	0	0	0	0	0	0	0	0	0	0	0	0	0	0	0	0	0	0	0	0	0	0	0	0	0	0	0	0	0	0
0	0	0	0	0	0	0	0	0	0	0	0	0	0	0	0	0	0	0	0	0	0	0	0	0	0	0	0	0	0	0
0	0	0	0	0	0	0	0	0	0	0	0	0	0	0	0	0	0	0	0	0	0	0	0	0	0	0	0	0	0	0
0	0	0	0	0	0	0	0	0	0	0	0	0	0	0	0	0	0	0	0	0	0	0	0	0	0	0	0	0	0	0
0	0	0	0	0	0	0	0	0	0	0	0	0	0	0	0	0	0	0	0	0	0	0	0	0	0	0	0	0	0	0
0	0	0	0	0	0	0	0	0	0	0	0	0	0	0	0	0	0	0	0	0	0	0	0	0	0	0	0	0	0	0
0	0	0	0	0	0	0	0	0	0	0	0	0	0	0	0	0	0	0	0	0	0	0	0	0	0	0	0	0	0	0
0	0	0	0	0	0	0	0	0	0	0	0	0	0	0	0	0	0	0	0	0	0	0	0	0	0	0	0	0	0	0
0	0	0	0	0	0	0	0	0	0	0	0	0	0	0	0	0	0	0	0	0	0	0	0	0	0	0	0	0	0	0
0	0	0	0	0	0	0	0	0	0	0	0	0	0	0	0	0	0	0	0	0	0	0	0	0	0	0	0	0	0	0
0	0	0	0	0	0	0	0	0	0	0	0	0	0	0	0	0	0	0	0	0	0	0	0	0	0	0	0	0	0	0
0	0	0	0	0	0	0	0	0	0	0	0	0	0	0	0	0	0	0	0	0	0	0	0	0	0	0	0	0	0	0
0	0	0	0	0	0	0	0	0	0	0	0	0	0	0	0	0	0	0	0	0	0	0	0	0	0	0	0	0	0	0
0	0	0	0	0	0	0	0	0	0	0	0	0	0	0	0	0	0	0	0	0	0	0	0	0	0	0	0	0	0	0
0	0	0	0	0	0	0	0	0	0	0	0	0	0	0	0	0	0	0	0	0	0	0	0	0	0	0	0	0	0	0
0	0	0	0	0	0	0	0	0	0	0	0	0	0	0	0	0	0	0	0	0	0	0	0	0	0	0	0	0	0	0
0	0	0	0	0	0	0	0	0	0	0	0	0	0	0	0	0	0	0	0	0	0	0	0	0	0	0	0	0	0	0
0	0	0	0	0	0	0	0	0	0	0	0	0	0	0	0	0	0	0	0	0	0	0	0	0	0	0	0	0	0	0
0	0	0	0	0	0	0	0	0	0	0	0	0	0	0	0	0	0	0	0	0	0	0	0	0	0	0	0	0	0	0
0	0	0	0	0	0	0	0	0	0	0	0	0	0	0	0	0	0	0	0	0	0	0	0	0	0	0	0	0	0	0
0	0	0	0	0	0	0	0	0	0	0	0	0	0	0	0	0	0	0	0	0	0	0	0	0	0	0	0	0	0	0
0	0	0	0	0	0	0	0	0	0	0	0	0	0	0	0	0	0	0	0	0	0	0	0	0	0	0	0	0	0	0
0	0	0	0	0	0	0	0	0	0	0	0	0	0	0	0	0	0	0	0	0	0	0	0	0	0	0	0	0	0	0
0	0	0	0	0	0	0	0	0	0	0	0	0	0	0	0	0	0	0	0	0	0	0	0	0	0	0	0	0	0	0
0	0	0	0	0	0	0	0	0	0	0	0	0	0	0	0	0	0	0	0	0	0	0	0	0	0	0	0	0	0	0
0	0	0	0	0	0	0	0	0	0	0	0	0	0	0	0	0	0	0	0	0	0	0	0	0	0	0	0	0	0	0
0	0	0	0	0	0	0	0	0	0	0	0	0	0	0	0	0	0	0	0	0	0	0	0	0	0	0	0	0	0	0
0	0	0	0	0	0	0	0	0	0	0	0	0	0	0	0	0	0	0	0	0	0	0	0	0	0	0	0	0	0	0
0	0	0	0	0	0	0	0	0	0	0	0	0	0	0	0	0	0	0	0	0	0	0	0	0	0	0	0	0	0	0
0	0	0	0	0	0	0	0	0	0	0	0	0	0	0	0	0	0	0	0	0	0	0	0	0	0	0	0	0	0	0
0	0	0	0	0	0	0	0	0	0	0	0	0	0	0	0	0	0	0	0	0	0	0	0	0	0	0	0	0	0	0
0	0	0	0	0	0	0	0	0	0	0	0	0	0	0	0	0	0	0	0	0	0	0	0	0	0	0	0	0	0	0
0	0	0	0	0	0	0	0	0	0	0	0	0	0	0	0	0	0	0	0	0	0	0	0	0	0	0	0	0	0	0
0	0	0	0	0	0	0	0	0	0	0	0	0	0	0	0	0	0	0	0	0	0	0	0	0	0	0	0	0	0	0
0	0	0	0	0	0	0	0	0	0	0	0	0	0	0	0	0	0	0	0	0	0	0	0	0	0	0	0	0	0	0
0	0	0	0	0	0	0	0	0	0	0	0	0	0	0	0	0	0	0	0	0	0	0	0	0	0	0	0	0	0	0
0	0	0	0	0	0	0	0	0	0	0	0	0	0	0	0	0	0	0	0	0	0	0	0	0	0	0	0	0	0	0
0	0	0	0	0	0	0	0	0	0	0	0	0	0	0	0	0	0	0	0	0	0	0	0	0	0	0	0	0	0	0
0	0	0	0	0	0	0	0	0	0	0	0	0	0	0	0	0	0	0	0	0	0	0	0	0	0	0	0	0	0	0
0	0	0	0	0	0	0	0	0	0	0	0	0	0	0	0	0	0	0	0	0	0	0	0	0	0	0	0	0	0	0
0	0	0	0	0	0	0	0	0	0	0	0	0	0	0	0	0	0	0	0	0	0	0	0	0	0	0	0	0	0	0
0	0	0	0	0	0	0	0	0	0	0	0	0	0	0	0	0	0	0	0	0	0	0	0	0	0	0	0	0	0	0
0	0	0	0	0	0	0	0	0	0	0	0	0	0	0	0	0	0	0	0	0	0	0	0	0	0	0	0	0	0	0
0	0	0	0	0	0	0	0	0	0	0	0	0	0	0	0	0	0	0	0	0	0	0	0	0	0	0	0	0	0	0
0	0	0	0	0	0	0	0	0	0	0	0	0	0	0	0	0	0	0	0	0	0	0	0	0	0	0	0	0	0	0
0	0	0	0	0	0	0	0	0	0	0	0	0	0	0	0	0	0	0	0	0	0	0	0	0	0	0	0	0	0	0
0	0	0	0	0	0	0	0	0	0	0	0	0	0	0	0	0	0	0	0	0	0	0	0	0	0	0	0	0	0	0
0	0	0	0	0	0	0	0	0	0	0	0	0	0	0	0	0	0	0	0	0	0	0	0	0	0	0	0	0	0	0
0	0	0	0	0	0	0	0	0	0	0	0	0	0	0	0	0	0	0	0	0	0	0	0	0	0	0	0	0	0	0
0	0	0	0	0	0	0	0	0	0	0	0	0	0	0	0	0	0	0	0	0	0	0	0	0	0	0	0	0	0	0
0	0	0	0	0	0	0	0	0	0	0	0	0	0	0	0	0	0	0	0	0	0	0	0	0	0	0	0	0	0	0
0	0	0	0	0	0	0	0	0	0	0	0	0	0	0	0	0	0	0	0	0	0	0	0	0	0	0	0	0	0	0
0	0	0	0	0	0	0	0	0	0	0	0	0	0	0	0	0	0	0	0	0	0	0	0	0	0	0	0	0	0	0
0	0	0	0	0	0	0	0	0	0	0	0	0	0	0	0	0	0	0	0	0	0	0	0	0	0	0	0	0	0	0
0	0	0	0	0	0	0	0	0	0	0	0	0	0	0	0	0	0	0	0	0	0	0	0	0	0	0	0	0	0	0
0	0	0	0	0	0	0	0	0	0	0	0	0	0	0	0	0	0	0	0	0	0	0	0	0	0	0	0	0	0	0
0	0	0	0	0	0	0	0	0	0	0	0	0	0	0	0	0	0	0	0	0	0	0	0	0	0	0	0	0	0	0
0	0	0	0	0	0	0	0	0	0	0	0	0	0	0	0	0	0	0	0	0	0	0	0	0	0	0	0	0	0	0
0	0	0	0	0	0	0	0	0	0	0	0	0	0	0	0	0	0	0	0	0	0	0	0	0	0	0	0	0	0	0
0	0	0	0	0	0	0	0	0	0	0	0	0	0	0	0	0	0	0	0	0	0	0	0	0	0	0	0	0	0	0
0	0	0	0	0	0	0	0	0	0	0	0	0	0	0	0	0	0	0	0	0	0	0	0	0	0	0	0	0	0	0
0	0	0	0	0	0	0	0	0	0	0	0	0	0	0	0	0	0	0	0	0	0	0	0	0	0	0	0	0	0	0
0	0	0	0	0	0	0	0	0	0	0	0	0	0	0	0	0	0	0	0	0	0	0	0	0	0	0	0	0	0	0
0	0	0	0	0	0	0	0	0	0	0	0	0	0	0	0	0	0	0	0	0	0	0	0	0	0	0	0	0	0	0
0	0	0	0	0	0	0	0	0	0	0	0	0	0	0	0	0	0	0	0	0	0	0	0	0	0	0	0	0	0	0
0	0	0	0	0	0	0	0	0	0	0	0	0	0	0	0	0	0	0	0	0	0	0	0	0	0	0	0	0	0	0
0	0	0	0	0	0	0	0	0	0	0	0	0	0	0	0	0	0	0	0	0	0	0	0	0	0	0	0	0	0	0
0	0	0	0	0	0	0	0	0	0	0	0	0	0	0	0	0	0	0	0	0	0	0	0	0	0	0	0	0	0	0
0	0	0	0	0	0	0	0	0	0	0	0	0	0	0	0	0	0	0	0	0	0	0	0	0	0	0	0	0	0	0
0	0	0	0	0	0	0	0	0	0	0	0	0	0	0	0	0	0	0	0	0	0	0	0	0	0	0	0	0	0	0
0	0	0	0	0	0	0	0	0	0	0	0	0	0	0	0	0	0	0	0	0	0	0	0	0	0	0	0	0	0	0
0	0	0	0	0	0	0	0	0	0	0	0	0	0	0	0	0	0	0	0	0	0	0	0	0	0	0	0	0	0	0
0	0	0	0	0	0	0	0	0	0	0	0	0	0	0	0	0	0	0	0	0	0	0	0	0	0	0	0	0	0	0
0	0	0	0	0	0	0	0	0	0	0	0	0	0	0	0	0	0	0	0	0	0	0	0	0	0	0	0	0	0	0
0	0	0	0	0	0	0	0	0	0	0	0	0	0	0	0	0	0	0	0	0	0	0	0	0	0	0	0	0	0	0
0	0	0	0	0	0	0	0	0	0	0	0	0	0	0	0	0	0	0	0	0	0	0	0	0	0	0	0	0	0	0
0	0	0	0	0	0	0	0	0	0	0	0	0	0	0	0	0	0	0	0	0	0	0	0	0	0	0	0	0	0	0
0	0	0	0	0	0	0	0	0	0	0	0	0	0	0	0	0	0	0	0	0	0	0	0	0	0	0	0	0	0	0
0	0	0	0	0	0	0	0	0	0	0	0	0	0	0	0	0	0	0	0	0	0	0	0	0	0	0	0	0	0	0
0	0	0	0	0	0	0	0	0	0	0	0	0	0	0	0	0	0	0	0	0	0	0	0	0	0	0	0	0	0	0
0	0	0	0	0	0	0	0	0	0	0	0	0	0	0	0	0	0	0	0	0	0	0	0	0	0	0	0	0	0	0
0	0	0	0	0	0	0	0	0	0	0	0	0	0	0	0	0	0	0	0	0	0	0	0	0	0	0	0	0	0	0
[truncated: 1,000 more rows]
