# Supplementary material for: A modified shuffled frog leaping algorithm with inertia weight
Source: Sci Rep. 2024 Feb 20;14:4146. doi: 10.1038/s41598-024-51306-1 (PMC11224354; doi:10.1038/s41598-024-51306-1)
Supplement: Supplementary file 1 — Supplementary Information. [file 41598_2024_51306_MOESM1_ESM.zip › data/F2/MSFLA_Q_23.xls]

## Sheet: Sheet1
-0.00389638	-0.0427799	-0.22112	-0.0290493	0.973819	-0.0928704	0.497631	0.0657008	-0.143173	-0.14034	0.0693475	0.0166994	-0.243972	0.312683	0.0083742	0.426193	-0.231508	-0.078657	0.45245	-0.208987	-0.0221184	0.451539	-0.153099	-0.0348012	-0.285374	0.0212111	-0.0531122	0.980408	0.0569695	0.173185	6.49107
-0.0244528	0.0491869	-0.00128442	-0.00789113	-0.00976777	0.0024398	0.00803823	0.020464	-0.00584529	0.00577554	0.114189	-0.00369791	0.0236529	0.0297146	-0.0243378	0.00931677	0.0063828	-0.0242724	0.0304416	0.0106409	0.0104967	-0.0192511	-0.0089208	0.00352934	-0.00872327	0.000709417	-0.0031671	0.0116947	0.00509728	-0.153126	0.636508
0.000895417	-2.05389e-05	-0.000169608	0.00260345	-1.73251e-05	0.00341585	0.000201726	0.00305179	-0.000411686	-0.000136638	-0.00319541	0.000694075	0.000995808	-3.64138e-05	0.00304105	-0.000764716	-3.759e-05	0.000442327	0.000244759	-0.000616607	0.000778128	-0.00344474	0.0013827	0.00140014	0.000564719	0.00211967	0.00201193	0.000215034	0.00176352	-0.0030496	0.037723
-0.000197184	3.94218e-06	-0.000271049	-6.93075e-05	-9.98179e-05	-8.16562e-05	3.62836e-05	5.34237e-05	0.000315748	0.000124904	-1.99441e-05	-0.000168119	6.12793e-05	-0.000298162	2.57749e-05	-0.000220621	0.000367271	-0.000116353	-0.00012763	-1.51067e-07	-3.7659e-06	-6.71091e-05	0.00012871	-0.000451534	-0.000461464	-0.000163785	9.34363e-06	0.000131062	9.34726e-06	-0.000618723	0.00470347
5.07783e-05	3.48598e-06	1.92411e-07	3.51528e-05	-1.19963e-06	1.19962e-05	-3.68174e-06	5.65383e-07	-2.45396e-06	6.94551e-07	-1.77033e-06	-6.34567e-05	-1.37571e-05	2.36085e-06	1.98634e-05	-3.70329e-06	1.65674e-06	-9.50781e-06	-1.30294e-05	-0.000173893	7.62177e-06	-9.12546e-07	-1.77318e-05	-1.11719e-06	-0.000194681	2.25646e-05	-5.75108e-07	4.35961e-06	-4.41582e-08	-3.48162e-05	0.000697622
3.98563e-07	-5.10611e-07	3.02395e-06	2.94788e-06	-2.27522e-06	-1.58792e-06	6.06966e-07	-3.65898e-07	5.00086e-07	-7.64458e-07	-1.38781e-06	1.87759e-06	6.46911e-07	8.85465e-07	2.76216e-07	-1.13537e-07	7.37759e-08	-2.76203e-06	5.05656e-07	-2.24343e-07	-1.48915e-07	-8.89379e-07	9.45616e-07	-5.14879e-07	2.12788e-06	-1.14331e-06	-1.56258e-06	8.85213e-08	6.20815e-06	-1.0799e-06	3.6444e-05
-2.46645e-07	2.59909e-09	7.30301e-08	1.59709e-08	1.50808e-07	-2.53229e-07	-1.0902e-07	3.67306e-08	-1.84861e-08	7.75647e-07	-7.82378e-08	-8.06615e-08	2.99101e-07	-2.94508e-09	-7.38573e-09	-9.34751e-09	-1.36445e-07	1.4971e-07	1.79336e-07	8.31763e-08	-8.39332e-09	4.83354e-08	8.80662e-08	-1.59764e-08	-8.55212e-09	-3.14359e-07	-6.9113e-08	-2.93553e-08	-4.38493e-07	-1.61786e-07	3.89094e-06
-1.10442e-08	-1.24036e-08	1.63629e-08	-8.55387e-09	-3.72603e-09	-4.43894e-08	5.67678e-09	-2.51411e-09	2.32731e-09	-1.97589e-08	1.85129e-08	-2.76463e-08	-2.78073e-10	-2.94244e-09	2.12543e-08	1.33393e-09	1.42748e-08	1.16874e-08	-8.73762e-10	-1.1633e-08	6.06251e-10	-3.13792e-09	9.86305e-09	1.06966e-08	-5.46531e-08	3.36084e-09	-4.22472e-09	1.04129e-08	4.27653e-08	1.17665e-08	3.88681e-07
-3.04967e-09	-2.38673e-10	-1.55824e-09	-4.50386e-10	1.53482e-10	-1.49758e-09	-5.99489e-10	-1.25111e-09	1.14762e-10	2.96655e-10	-8.07684e-10	-5.48051e-10	-1.3895e-10	2.22655e-09	3.04169e-09	7.37658e-10	1.31438e-09	-5.96823e-10	3.96104e-11	5.98062e-11	-4.24757e-10	5.59766e-12	8.92999e-10	-9.41723e-10	2.55161e-10	-6.11136e-09	8.90951e-10	-9.63378e-11	-1.56605e-09	1.25178e-10	3.00314e-08
1.97417e-10	2.12631e-11	-1.00722e-11	4.17695e-10	5.09075e-11	-5.76485e-11	8.16407e-12	-1.73812e-11	1.788e-11	-4.50139e-10	-5.82303e-11	-3.94073e-11	8.77128e-11	4.75798e-11	4.92243e-11	-1.427e-10	1.10358e-10	1.52672e-11	4.19939e-10	1.95721e-11	1.36916e-10	1.65847e-11	-4.94441e-11	1.09212e-10	1.1712e-11	-1.22729e-10	-2.9067e-11	-2.39806e-11	1.66349e-10	1.11371e-10	3.01592e-09
-2.08014e-12	4.51021e-14	4.34113e-13	-5.8695e-12	1.05286e-11	-1.03694e-11	-5.08119e-12	4.69431e-12	1.74978e-11	-1.11584e-12	5.49992e-11	7.94504e-12	2.16443e-12	-9.06531e-12	7.14804e-11	-1.04764e-11	3.06337e-11	-7.17089e-13	-1.92847e-11	-5.79782e-12	1.36989e-13	3.06066e-12	6.10821e-12	-1.49816e-11	-4.17339e-12	-9.05257e-12	-1.54366e-11	2.07864e-11	-1.4241e-11	1.85054e-11	3.76763e-10
-1.13833e-13	-2.49777e-12	3.12668e-13	6.18629e-13	-4.8957e-12	-2.02492e-12	-1.90054e-12	-5.27803e-14	-6.98011e-13	2.99372e-12	4.37925e-13	3.23514e-13	1.00534e-13	-4.19543e-12	-3.61821e-14	-1.71885e-12	-7.15011e-13	-7.32646e-13	-1.46452e-12	-7.72175e-13	-6.31167e-13	7.23505e-14	8.12031e-13	-3.64746e-15	9.01467e-13	-7.58487e-13	6.11099e-13	1.6823e-12	1.87149e-12	-2.21242e-12	3.61618e-11
6.81422e-13	-6.77608e-14	3.2269e-14	-5.81558e-14	-5.13627e-14	-1.29786e-15	-1.12283e-13	5.9803e-15	2.8173e-14	3.29148e-13	6.69314e-15	-3.61247e-14	3.20253e-14	-4.01487e-15	-1.7133e-14	2.79369e-14	-1.48559e-14	2.76358e-15	3.92478e-14	-6.96637e-13	-2.44277e-14	-1.44152e-13	-1.17424e-13	-3.33031e-14	4.06542e-14	3.14693e-15	-2.72919e-14	1.43362e-13	4.03767e-14	-1.9777e-14	2.8392e-12
1.63515e-14	-1.85908e-15	5.31491e-14	1.12094e-14	1.95446e-16	-5.42233e-14	-3.47411e-15	2.49067e-16	6.35798e-15	3.93982e-15	7.15164e-16	4.34724e-17	-5.19697e-15	1.7417e-15	-5.26949e-15	2.85109e-15	-1.77163e-15	-2.12479e-15	-4.08171e-15	8.83438e-15	1.67853e-14	1.39107e-14	2.31822e-15	-3.23278e-17	-4.6914e-15	1.35541e-16	-9.44555e-16	1.67671e-14	-6.06687e-15	1.62543e-15	2.46917e-13
1.69034e-15	4.22011e-16	-5.65896e-17	1.49994e-15	-3.79436e-16	3.34965e-16	-4.15574e-17	-5.63402e-16	-3.47459e-16	-8.63257e-17	-1.16494e-15	1.20533e-17	1.55768e-15	9.50402e-17	6.22928e-16	-1.06174e-15	-6.56884e-16	2.91769e-15	-4.00516e-16	-1.4721e-15	4.94097e-17	-8.86737e-16	4.68143e-17	3.76049e-16	-4.36296e-16	-7.80409e-16	-1.52059e-15	-8.48567e-16	7.24157e-16	-3.85667e-16	2.14383e-14
2.50957e-17	1.43131e-17	-1.11176e-17	-7.22489e-18	3.189e-17	3.53612e-17	1.16615e-17	1.38467e-17	-1.04166e-17	-7.16029e-17	9.31055e-17	6.76352e-17	1.74189e-18	9.64077e-17	-1.57691e-16	5.74986e-17	5.93045e-17	-1.18978e-17	2.61621e-18	1.53336e-17	-1.87387e-18	-7.16112e-18	-3.61137e-18	1.37289e-17	-1.72614e-17	5.88209e-18	1.02137e-17	-2.22152e-17	2.79705e-16	-4.7602e-16	1.63343e-15
-5.16638e-19	8.63682e-19	-8.27806e-19	-5.02133e-18	-8.49041e-19	9.58468e-20	1.41507e-18	2.26687e-18	-2.10621e-18	1.88994e-19	-3.82107e-18	-1.53757e-18	-2.0071e-18	1.23288e-18	-2.92581e-17	-1.22737e-18	-2.14749e-18	5.31782e-19	2.72258e-19	-1.34147e-18	-1.13562e-18	-1.96276e-17	5.35486e-18	8.89724e-19	-3.19112e-18	2.40971e-18	4.96716e-18	-1.91178e-18	1.25934e-16	5.40631e-18	2.28357e-16
-1.49504e-20	1.20149e-18	-2.6186e-19	6.05725e-20	-3.13314e-18	4.02489e-19	1.08124e-18	-4.41588e-19	7.59817e-19	-8.29492e-19	-3.73328e-19	-4.55666e-19	-7.2268e-19	1.30182e-18	1.41943e-18	1.86294e-18	-3.14833e-18	-1.78331e-19	-3.07365e-19	1.6344e-18	-8.20302e-19	-1.54124e-19	3.20005e-19	-3.91343e-20	2.50994e-20	1.56824e-18	-2.56169e-19	2.78926e-18	-4.05683e-19	-2.77951e-19	2.62469e-17
2.76216e-20	1.12368e-20	-1.09278e-19	-2.56413e-20	3.68857e-20	2.8056e-20	9.62553e-20	2.80515e-20	-4.47744e-20	3.81436e-21	-6.24717e-20	1.52585e-21	-6.27264e-21	-9.32004e-20	7.0639e-20	1.77079e-20	-3.41255e-20	4.83163e-19	4.04774e-20	2.09665e-20	4.38617e-21	-9.09721e-19	-3.63311e-20	6.60991e-20	-3.19003e-20	2.85039e-19	5.0528e-20	3.95711e-21	-8.94013e-21	-1.88578e-20	2.65792e-18
-5.83483e-21	-1.75632e-21	1.96188e-21	-1.67514e-21	8.25816e-21	-5.84474e-21	-1.04403e-20	7.92155e-21	3.49828e-21	3.19992e-20	4.57185e-21	-4.03799e-21	6.92115e-21	-1.21532e-20	-2.40017e-21	-3.02753e-21	3.09656e-21	-5.38112e-21	-1.85984e-21	2.09566e-22	-1.38154e-21	5.69225e-21	-1.23999e-20	6.55217e-21	-5.71756e-21	-4.74116e-22	-7.59945e-22	9.91182e-21	-4.06142e-22	5.82538e-21	1.7197e-19
-3.07327e-21	-2.54124e-22	5.47579e-23	6.72075e-22	-6.24397e-22	1.3011e-22	-5.73423e-22	-7.2623e-22	1.00381e-22	-3.97702e-22	9.35592e-22	-2.14602e-22	-2.27124e-22	7.59193e-23	-1.28402e-21	3.32829e-21	-5.62245e-24	1.08129e-21	7.24325e-22	-1.06806e-23	-2.11897e-21	9.13332e-22	-1.80012e-22	-4.59814e-23	-1.4871e-21	1.85434e-22	-8.08114e-22	-3.98753e-23	-1.00394e-22	1.787e-21	2.21601e-20
1.82018e-23	-2.10079e-23	1.48348e-23	7.15234e-23	-5.12038e-24	2.74438e-23	1.37116e-22	-2.44089e-23	4.18943e-23	2.36292e-22	4.07584e-23	-4.42715e-24	-1.21458e-23	5.41337e-23	4.60373e-22	1.10208e-22	9.91903e-24	8.12045e-23	-4.32238e-23	2.28222e-23	1.81876e-23	-3.46583e-24	1.68698e-23	-6.24259e-23	-4.88832e-24	1.55606e-23	-8.61873e-23	1.26765e-22	-4.52105e-22	-1.1083e-23	2.2346e-21
2.86576e-25	1.28522e-25	3.82077e-25	-2.36306e-24	-6.58084e-24	-2.4947e-24	7.25415e-24	-5.87028e-24	3.58497e-25	-1.16475e-23	-2.46727e-24	-6.77841e-24	-2.50481e-24	-2.51508e-23	-3.64768e-24	-3.65385e-24	-8.68989e-25	-1.70411e-24	3.72419e-24	-8.54816e-25	2.61758e-25	-9.0658e-25	1.98646e-24	1.56857e-23	-2.0464e-24	1.45796e-24	-9.27328e-25	3.25407e-23	-2.38575e-24	3.10137e-24	1.50021e-22
-3.51298e-25	7.73254e-26	-2.01231e-24	-1.84217e-26	1.71011e-24	1.15327e-25	-2.91281e-26	-9.49012e-26	9.08586e-26	7.83373e-28	1.53406e-25	-3.70892e-24	1.13192e-25	-1.07142e-24	1.60136e-25	6.07473e-25	3.93279e-27	-1.27922e-24	-2.62618e-25	-1.68751e-26	5.09043e-25	-4.12666e-25	2.10005e-25	1.05295e-25	1.08184e-25	-5.50978e-26	-2.12315e-25	-1.74476e-26	-1.95873e-25	4.57913e-26	1.37494e-23
-2.87183e-27	-3.39985e-26	-2.82978e-25	4.19356e-26	-4.99699e-25	5.57909e-27	-1.23329e-27	-6.60973e-26	-9.1895e-28	-4.80073e-28	-1.2766e-26	-2.77238e-26	1.01324e-25	1.25512e-26	3.5504e-26	8.74816e-27	1.53366e-26	-4.13353e-27	-7.05291e-26	-1.49741e-26	-1.03794e-27	-1.35971e-26	6.06215e-28	-7.4472e-27	1.39295e-26	-7.88551e-26	8.44128e-27	2.687e-27	-4.2083e-28	-1.11508e-26	1.37755e-24
-4.37889e-27	5.53062e-28	1.5629e-27	2.07599e-27	7.15649e-27	-7.43964e-28	-1.40668e-27	2.26921e-27	3.88351e-28	-4.31352e-27	-6.41217e-28	-1.10468e-26	9.73875e-27	6.2313e-28	-4.74111e-28	2.53166e-27	-2.88998e-27	8.83979e-27	-1.51144e-27	-8.53153e-29	-2.27302e-26	-6.66968e-28	-5.7685e-27	1.39377e-27	1.62006e-27	3.7952e-28	-6.33031e-28	-7.79577e-28	-4.11339e-27	1.05199e-28	1.01422e-25
4.49191e-29	1.76841e-28	1.45386e-27	-8.63876e-28	-2.92569e-29	-6.39659e-28	-9.83274e-28	7.4464e-28	-9.30399e-28	8.24387e-29	-2.33926e-28	-6.27232e-29	-3.97191e-28	1.67075e-29	2.63503e-29	-8.50594e-29	1.02068e-28	9.61602e-28	2.03426e-29	1.06583e-29	2.2659e-29	-9.50611e-28	-7.23512e-28	-3.04344e-28	1.20626e-29	1.6719e-28	-3.11107e-30	-2.89803e-28	3.39968e-29	-2.18394e-27	1.2557e-26
3.87631e-29	-1.25617e-28	-6.83128e-29	1.81877e-28	-1.4676e-29	-5.49125e-31	-5.72004e-29	6.07818e-29	-9.2301e-29	4.85813e-30	4.86872e-29	-4.2196e-30	-1.92297e-28	-3.45302e-29	7.36707e-30	-1.78595e-30	-1.45835e-28	1.75113e-29	5.01241e-30	-3.46102e-29	2.0836e-29	-1.5758e-29	-1.36411e-30	9.3834e-29	-1.21126e-29	-8.37262e-29	-2.45484e-29	6.19083e-29	-3.66536e-29	5.51528e-29	1.54269e-27
1.17952e-29	8.76931e-30	2.81923e-30	-5.78891e-33	-5.94928e-31	1.78356e-32	4.11494e-32	-1.15565e-30	4.4535e-31	-2.78569e-31	-6.66938e-31	-2.60213e-31	2.92275e-30	8.81182e-31	-1.7379e-29	-2.96317e-30	1.43762e-29	-4.62043e-30	1.11426e-29	2.34653e-29	-1.27114e-31	-1.82324e-31	-9.28518e-30	-6.01524e-30	-2.56768e-30	2.95426e-30	3.46092e-30	-1.98637e-30	3.6993e-31	-2.73823e-30	1.34288e-28
-1.9807e-31	-2.93893e-31	1.38324e-33	-6.40193e-31	2.48775e-31	-1.57343e-31	-1.13004e-30	-7.41558e-31	-1.5664e-31	-8.29565e-32	1.0599e-30	-2.70204e-32	-7.30942e-31	-2.00997e-31	1.29005e-31	5.49362e-31	-1.16177e-31	1.70165e-30	-3.03582e-32	-3.33025e-30	1.38473e-31	2.88354e-31	-1.23894e-31	-1.14019e-32	2.27911e-32	4.21034e-31	-2.93428e-31	-1.75038e-31	-7.0762e-31	5.12598e-32	1.37598e-29
6.80731e-33	-7.76498e-34	-2.04721e-32	4.50399e-32	-3.43675e-32	5.64083e-34	-2.40127e-32	-6.0222e-32	4.77433e-32	-1.46449e-32	3.64504e-32	7.92114e-33	7.32641e-33	3.47724e-32	7.08237e-32	1.22201e-32	2.74665e-32	4.24446e-33	4.54263e-33	1.03895e-32	7.83463e-33	-1.39811e-32	4.53859e-33	-5.44778e-33	-7.18498e-33	5.68163e-32	8.6634e-33	5.50213e-33	-3.47342e-34	-1.49162e-32	5.9604e-31
6.81652e-33	4.49825e-33	-8.15224e-34	-1.54447e-33	1.14619e-32	-1.51264e-34	-9.61443e-34	-1.02488e-32	7.71147e-34	-2.18693e-33	3.37214e-35	-6.71535e-35	-1.11703e-33	-1.55238e-33	1.08779e-35	5.03074e-33	-2.12968e-33	-1.87865e-32	7.95647e-35	-9.05589e-34	5.33949e-34	-1.09445e-33	-1.93555e-33	-2.0009e-33	5.69623e-34	-9.34268e-34	1.46169e-35	1.66251e-33	7.22494e-33	1.22724e-33	8.63672e-32
2.83151e-34	3.7976e-35	1.93668e-35	-4.67198e-34	-3.62227e-34	2.19265e-34	-1.47715e-34	1.97772e-34	3.3361e-36	5.70109e-35	1.49507e-34	-2.33794e-34	-3.72411e-34	2.26867e-33	-1.31798e-34	-4.7716e-34	5.70207e-36	6.45635e-34	1.4765e-34	2.10084e-35	9.14384e-34	5.8164e-37	-3.72614e-34	2.34519e-34	7.17661e-35	2.02991e-34	1.36978e-34	3.29699e-34	-8.3751e-36	7.13665e-34	9.23393e-33
-1.62462e-35	1.03265e-35	1.37848e-34	-1.23417e-35	-2.34388e-35	-7.88351e-36	-4.74231e-36	-1.23649e-35	2.55763e-35	-1.37858e-35	6.09323e-35	8.34076e-38	-5.64592e-37	-6.97263e-36	3.57584e-35	-1.10071e-35	-6.2712e-35	-3.46101e-35	1.58319e-35	1.29394e-34	-2.83144e-36	-5.45635e-35	-4.39638e-36	-5.67291e-36	-9.78332e-35	1.86075e-37	-1.58743e-35	-3.70875e-35	9.94417e-36	9.35275e-36	8.60163e-34
1.32888e-37	-7.46213e-37	-1.80358e-37	-3.25345e-37	-1.13178e-36	4.74771e-37	-5.28496e-36	-5.18288e-37	3.87002e-37	-1.58082e-36	-2.95726e-36	-7.31257e-37	1.80791e-36	-3.65224e-37	-4.02375e-37	-1.22914e-37	8.67281e-37	-1.39961e-36	-2.9273e-36	-4.00061e-37	3.99233e-36	-3.33848e-36	2.92633e-36	2.08534e-36	-7.99686e-37	4.37042e-37	1.89832e-37	-5.71477e-37	1.15534e-37	1.84955e-36	3.90492e-35
-2.38332e-37	5.17747e-38	4.86478e-38	3.17801e-39	1.83763e-37	4.31417e-37	-3.13514e-37	8.00758e-38	9.29363e-37	2.32538e-37	5.49558e-38	-6.21055e-38	9.21764e-37	8.72233e-38	-2.04159e-39	-7.59586e-37	-1.0852e-38	1.80085e-37	-9.71983e-38	9.71377e-40	3.00445e-38	-6.75179e-38	2.46606e-38	6.52461e-37	-2.92882e-39	-6.99364e-39	-9.79483e-38	1.34258e-38	1.63521e-37	5.04105e-38	5.7993e-36
4.95767e-39	1.76057e-38	-3.44042e-38	-1.14171e-38	-3.588e-38	-9.43541e-40	-2.75678e-38	-4.04648e-40	-8.53064e-39	-4.55578e-38	1.96359e-38	7.80812e-40	-4.48065e-39	2.19622e-39	-7.03396e-38	1.37424e-38	1.089e-38	-2.08416e-38	-8.73691e-39	5.10969e-38	-7.99907e-40	-6.5515e-40	1.03378e-38	-2.91856e-38	-1.01629e-38	-4.47284e-39	1.81669e-37	-1.2165e-37	-2.91865e-38	2.45516e-39	7.80585e-37
-4.1154e-39	6.21166e-40	-2.95372e-40	4.09561e-40	-5.44049e-39	3.54541e-41	2.78768e-40	8.66864e-39	1.02978e-39	3.18462e-39	-2.83777e-40	1.66269e-39	4.58469e-39	-2.2922e-39	-9.16855e-40	1.8266e-40	2.982e-39	1.70747e-39	-9.88457e-40	-1.46861e-39	-5.79318e-40	3.65515e-40	-7.23099e-40	1.11647e-40	-4.77192e-40	3.75883e-40	-4.28492e-40	-1.11925e-39	-2.95154e-40	-7.00629e-40	4.63248e-38
2.30994e-40	6.16128e-41	-1.78645e-41	-2.93695e-41	-1.85398e-40	4.72412e-41	3.415e-41	9.44525e-42	-2.68234e-40	2.61936e-42	1.88447e-40	-2.15338e-40	-6.59791e-42	-8.1966e-41	1.96086e-41	-1.60939e-41	-1.21627e-40	8.71204e-42	3.92486e-41	-1.13938e-40	-8.34428e-40	5.43731e-41	-9.42399e-41	-1.19075e-41	1.72501e-40	-5.46982e-41	3.27929e-40	-1.29159e-40	1.96105e-41	1.35779e-39	4.75515e-39
1.91551e-41	-9.41847e-44	-2.44037e-42	-1.3651e-41	-1.17808e-41	-2.47675e-40	2.71129e-42	-5.81387e-42	-1.88893e-42	2.45882e-41	-4.79424e-42	-8.72443e-42	2.5826e-42	3.85549e-42	2.61239e-42	1.29273e-42	1.38751e-41	-7.49866e-42	2.31811e-42	1.85312e-41	1.38885e-41	-1.2027e-42	4.40053e-42	9.18802e-42	6.62173e-42	-6.7705e-42	-5.38022e-42	2.06628e-41	-3.44573e-42	-8.31455e-42	4.75759e-40
-1.46094e-43	5.22938e-43	-7.51449e-43	-7.24731e-43	1.51366e-42	-2.40918e-43	1.06568e-42	-3.02678e-43	-1.45949e-42	-2.25771e-42	-3.05272e-43	-1.34786e-42	-1.49341e-42	-2.11775e-42	-2.37445e-42	4.84579e-44	9.18931e-42	-5.6046e-43	-5.61226e-42	-2.23606e-43	-1.14065e-42	7.2806e-45	3.45586e-42	-5.69238e-42	-2.23959e-44	4.88093e-43	-1.04215e-42	1.45822e-42	3.26161e-42	-2.59111e-43	4.90859e-41
-4.31206e-44	-3.48089e-44	1.18201e-43	5.03584e-43	-1.16532e-45	2.88308e-44	-2.76132e-45	1.28591e-43	5.04102e-45	3.85366e-43	-2.12614e-44	1.69584e-43	4.40207e-44	-3.04624e-44	-2.36309e-43	3.55645e-43	-1.97918e-43	1.45815e-44	2.2138e-43	8.10743e-44	-4.53135e-44	-1.46789e-43	-4.38817e-46	-6.0099e-43	-1.26052e-43	1.35394e-45	-7.05859e-45	1.64795e-43	-2.05416e-44	-7.41606e-44	3.8112e-42
6.45727e-45	-1.42164e-44	3.91498e-44	1.32978e-44	-3.19111e-45	-6.05958e-44	-4.85371e-44	2.30106e-45	-1.76101e-45	3.49036e-44	2.66171e-44	2.87346e-47	7.79309e-45	3.4518e-46	-2.45124e-44	2.22996e-45	-4.73105e-44	-3.40282e-45	-9.87564e-45	2.2126e-47	8.91917e-45	9.6546e-46	7.22776e-46	1.68807e-44	1.52632e-45	2.5748e-46	-1.72955e-44	3.00364e-45	-5.63315e-45	3.10835e-46	4.02063e-43
6.61685e-48	2.41987e-46	3.69793e-46	4.0577e-46	2.27966e-45	-5.48671e-46	1.1071e-45	1.93675e-45	-6.51047e-46	9.63911e-48	-2.40136e-47	-1.98463e-46	-1.78827e-45	-5.17797e-45	-4.9247e-46	2.07483e-45	-1.00789e-44	-1.19194e-45	4.76492e-46	-2.12775e-46	2.60653e-46	-6.34012e-46	3.55518e-46	3.26834e-45	7.93643e-47	1.99326e-45	-5.67275e-46	-2.2838e-46	1.74588e-45	1.23973e-45	3.96455e-44
-9.73669e-47	-7.00502e-47	2.51843e-46	1.35882e-47	-2.26174e-47	3.8388e-47	1.84523e-46	-2.92491e-47	2.08783e-47	1.14363e-47	1.54002e-47	1.07813e-46	3.54352e-47	1.24991e-46	-9.64234e-48	6.35511e-48	3.67231e-46	-1.85648e-47	3.12288e-46	4.86294e-48	-9.57598e-47	-4.13339e-47	3.10338e-46	-6.41629e-48	4.94504e-46	-2.20448e-48	9.04001e-47	-9.24686e-48	3.11535e-47	8.62765e-47	2.91016e-45
-3.64662e-48	1.45165e-47	-1.40325e-48	-6.44841e-48	3.76436e-48	-2.48043e-49	-4.34475e-48	-3.02674e-47	-7.17201e-48	-5.20195e-48	-8.22885e-49	6.94427e-48	9.67629e-49	3.14892e-48	-5.47011e-48	-1.1744e-47	-2.15575e-47	-2.36568e-47	-1.31116e-49	7.00498e-48	1.9823e-48	9.4356e-48	-1.31792e-48	1.46947e-47	1.28425e-48	-1.21032e-47	-6.35444e-48	4.19509e-48	-1.47647e-47	-1.10892e-48	2.25703e-46
2.08524e-48	-1.1644e-48	6.57309e-50	2.66156e-48	2.0844e-48	4.72708e-49	-3.34868e-49	6.67236e-48	-5.04056e-49	-1.53771e-48	-1.7693e-49	1.52454e-48	3.55766e-49	1.04181e-49	-4.93193e-49	5.77236e-49	9.17065e-49	2.59877e-49	-3.88003e-49	-1.44032e-49	-1.52105e-48	-2.35682e-49	4.71553e-48	-2.8911e-48	2.17826e-48	2.30863e-49	-1.86844e-50	-1.10783e-48	-3.23358e-50	-1.86902e-49	3.56421e-47
1.38203e-49	-1.26323e-49	7.62746e-50	-2.1615e-49	-4.15166e-50	2.8871e-50	-8.93769e-50	3.47798e-50	-2.15799e-49	7.74393e-51	-2.33755e-49	-2.67553e-51	1.55258e-51	1.39907e-49	-4.51213e-50	-9.21807e-50	2.40191e-53	1.72975e-49	-1.61962e-50	-2.29886e-50	1.13264e-49	-1.98653e-50	1.51097e-50	-9.71247e-50	5.85267e-50	-2.65987e-49	3.4135e-50	-1.1335e-51	1.47692e-50	1.50102e-50	2.33734e-48
-4.72908e-51	3.40371e-50	-2.30305e-50	-6.64718e-52	-2.33352e-51	-1.3389e-51	5.3631e-51	4.00686e-51	-6.57819e-53	-5.07343e-51	2.19808e-51	1.49073e-50	-7.80267e-52	-6.89949e-53	-7.46023e-50	-3.84914e-51	-6.37459e-52	2.17608e-51	-1.85924e-50	-4.02081e-51	6.50925e-52	-6.05467e-52	-1.7161e-51	3.3836e-52	-1.63564e-50	4.52898e-52	-3.14412e-51	1.46569e-51	1.021e-51	-1.11617e-51	2.29343e-49
8.20264e-51	1.32709e-53	2.03539e-52	-4.59612e-52	1.30452e-51	-1.347e-51	1.62035e-52	-1.18248e-52	-2.43917e-52	2.0548e-52	4.12372e-53	-8.24479e-52	-9.87232e-52	-1.19648e-51	-3.73818e-52	-4.08e-52	1.05148e-51	2.96818e-51	8.59769e-53	6.55875e-53	3.35124e-53	-7.15956e-53	2.00813e-53	4.10739e-53	-1.42412e-52	-3.23249e-53	-4.04687e-51	-7.51323e-52	-3.82515e-52	2.56739e-52	2.60412e-50
-2.18048e-53	-2.04302e-52	2.07219e-53	2.9221e-53	3.66667e-53	3.65773e-53	-5.15348e-54	-8.23601e-53	4.45651e-55	-3.40869e-53	-6.15855e-53	2.5582e-53	2.56994e-52	-1.52796e-53	-2.30343e-53	-1.36549e-53	6.86552e-53	-6.05586e-54	5.77981e-53	-1.04975e-52	-2.07652e-55	-7.18051e-54	-1.44249e-53	-1.07378e-52	2.82128e-53	3.09066e-52	-2.62967e-53	3.19726e-53	-7.1826e-53	1.27658e-56	1.70153e-51
7.16102e-55	-7.79094e-54	1.35e-54	-2.25657e-55	-1.65493e-53	-8.24106e-55	-2.53807e-54	-1.82872e-53	2.71641e-55	-4.32771e-55	-4.58637e-54	-1.00302e-54	2.6597e-54	-4.0425e-55	1.25619e-55	9.52502e-55	1.23478e-54	6.13594e-54	-8.34148e-54	-2.46446e-54	-2.55889e-53	-1.50493e-53	-1.18919e-54	-2.02199e-53	-6.12137e-54	4.96544e-54	4.10079e-54	5.27517e-56	1.16858e-53	-4.58939e-54	1.70457e-52
8.70024e-56	1.35923e-55	-3.72302e-55	3.50647e-55	-2.4795e-54	-3.34957e-55	1.31104e-54	9.3537e-56	-1.59126e-55	7.18545e-55	-2.82612e-55	3.4572e-55	-3.93894e-55	2.34868e-54	1.89507e-55	-1.9741e-55	7.31962e-56	9.4932e-58	-7.67603e-55	-9.75271e-55	-5.63742e-55	-9.47327e-55	-4.36792e-55	-1.35076e-55	-1.16186e-55	9.58114e-56	-1.2446e-55	1.63195e-55	-7.5451e-56	-1.25214e-54	1.55276e-53
-3.78068e-55	-4.3441e-56	-6.14293e-56	-7.71147e-56	-4.05733e-56	-1.34682e-57	5.69918e-56	1.75826e-56	-1.53354e-56	2.35023e-55	-6.56001e-56	2.28151e-56	-5.41061e-57	1.85436e-56	6.21978e-56	4.19276e-55	8.0558e-56	7.40573e-56	1.09622e-56	-7.31863e-56	-2.3903e-55	2.57923e-55	-1.60809e-56	-5.56096e-56	-3.06675e-56	-7.88679e-57	-1.88093e-57	2.36781e-56	6.64738e-57	-2.51079e-56	2.42402e-54
-5.95887e-57	1.20101e-57	-4.437e-58	-3.55917e-57	-3.88515e-57	-1.60416e-57	-3.77336e-57	2.40587e-56	9.16543e-57	9.00014e-59	2.37602e-58	6.06176e-58	1.55549e-58	5.83301e-57	-7.84126e-59	4.92189e-58	-3.91022e-58	1.70101e-56	8.3973e-57	-4.23651e-58	-1.33176e-57	-2.65158e-56	5.02885e-57	3.23177e-57	-3.09292e-58	-4.77616e-58	-1.24352e-57	5.51551e-58	-1.77352e-58	8.01265e-58	1.27033e-55
1.25578e-57	-1.47329e-58	2.39282e-57	-1.41924e-58	-6.16947e-59	8.31714e-59	2.09569e-58	1.15963e-57	7.14908e-58	-7.82319e-59	-6.58686e-58	-2.06655e-58	-4.60672e-59	3.60368e-58	3.76225e-59	-5.23718e-59	5.70943e-59	1.15196e-58	1.44047e-57	-1.35412e-58	-1.8529e-57	-2.94041e-58	-1.1896e-58	-5.43693e-60	-1.4703e-57	-6.79312e-59	4.54254e-58	-5.98167e-59	-4.14387e-59	-1.18102e-58	1.38382e-56
-1.94988e-59	-2.3014e-60	1.11012e-59	1.20224e-58	2.79804e-58	-2.11893e-60	7.01086e-60	7.93342e-59	5.36011e-59	-2.24123e-59	-2.94338e-61	1.68158e-59	-7.06283e-63	-5.28409e-59	5.02436e-59	9.4023e-59	1.52288e-58	1.67296e-60	-3.98747e-60	2.72e-59	2.03079e-59	3.47124e-61	3.80337e-59	-5.4466e-61	4.17399e-59	2.07679e-61	-2.05099e-60	2.25448e-60	2.37933e-59	5.84063e-59	1.18447e-57
4.52977e-60	-8.88095e-60	-1.61334e-61	2.43678e-60	-1.49348e-59	1.35914e-59	-5.96383e-60	-1.08138e-60	-6.33919e-61	-4.86596e-60	-1.72148e-60	-3.84801e-60	2.3876e-60	-3.04703e-59	-4.35607e-60	4.96371e-61	1.98387e-63	-1.1151e-59	-3.20037e-60	-4.29707e-60	-2.11347e-61	1.5485e-60	-6.53774e-60	-6.6518e-61	3.49659e-60	2.30573e-60	1.75996e-60	1.27947e-60	3.86051e-61	3.01045e-61	1.37502e-58
-2.60536e-61	1.039e-61	-4.3216e-61	9.48455e-61	6.77262e-62	-3.09745e-61	8.23681e-62	-1.00445e-61	-9.50512e-61	-9.76121e-62	-4.62158e-61	8.34651e-61	1.51989e-61	-1.25834e-62	-3.35153e-62	-1.16403e-60	3.2006e-61	-5.89233e-61	-1.6349e-61	-1.9965e-61	-3.71674e-61	-2.54614e-62	8.89126e-62	-3.60653e-62	-4.28685e-63	-3.05795e-63	-1.13354e-61	2.27651e-61	2.67514e-63	-5.12767e-63	8.16309e-60
2.67218e-62	-5.91542e-62	-2.05008e-63	-5.27213e-62	1.27733e-62	-1.32946e-62	1.20114e-63	-1.70759e-62	-5.14822e-63	1.10187e-62	-1.65062e-64	4.72088e-63	1.9461e-63	-2.96194e-63	3.38311e-63	1.89549e-62	-6.34138e-64	-3.49946e-62	6.63761e-63	1.0697e-62	6.4841e-63	4.78198e-62	-4.26889e-63	-3.11915e-63	5.68983e-63	6.7932e-63	-1.4407e-63	1.31049e-62	1.36961e-61	-4.35351e-62	5.55471e-61
-3.712e-63	-2.81017e-63	-6.56719e-63	-1.69058e-63	4.50171e-63	1.89419e-63	1.09325e-64	9.63024e-63	-2.24148e-63	1.56136e-64	1.19918e-63	2.71103e-63	-1.30997e-63	-1.17189e-63	-8.23561e-64	5.64076e-63	-9.20868e-64	4.13314e-63	-4.23321e-64	1.24494e-62	-4.75768e-64	-6.71806e-63	-8.0121e-63	-1.82171e-62	-1.22655e-63	-3.365e-63	1.43311e-63	-4.3204e-64	-3.99651e-64	-4.44219e-63	1.08818e-61
1.13748e-65	-2.24187e-64	6.24342e-65	8.1725e-65	-2.15297e-63	-8.70779e-65	9.44246e-65	1.18301e-63	-1.37827e-65	5.64831e-65	-4.85506e-65	-2.88375e-65	-2.40694e-65	-1.23686e-64	-7.72242e-65	-2.04833e-64	-2.03193e-63	9.51943e-66	-3.63768e-66	4.3456e-65	1.92185e-65	-3.91078e-65	-1.31473e-64	6.20234e-64	7.43335e-65	2.43938e-65	-4.91181e-65	-1.49125e-64	-4.83882e-66	-1.49882e-63	9.17389e-63
-3.14193e-65	-4.28089e-65	1.73514e-65	2.03234e-65	-2.36506e-65	-9.61538e-67	-2.14985e-65	-1.81871e-65	-9.34324e-67	3.18632e-65	-1.35327e-65	-2.99854e-66	1.87806e-66	-9.25089e-66	6.69382e-65	-4.54325e-65	-4.23555e-65	1.54472e-65	-1.1964e-65	-1.20024e-65	1.4739e-65	-1.53866e-68	-4.70288e-65	-1.03308e-64	1.79548e-65	1.63915e-65	4.01105e-66	-4.02079e-65	-6.81139e-65	-1.505e-65	7.57619e-64
-2.1706e-66	1.84945e-67	1.95177e-67	3.13714e-66	1.30053e-66	3.22822e-66	1.09067e-65	5.81139e-68	1.18495e-67	-1.08652e-65	-1.28875e-66	4.84564e-67	2.49744e-66	1.0867e-65	-1.53021e-66	-2.95131e-66	3.23843e-66	-5.66354e-67	-8.62793e-67	1.24061e-66	4.51041e-66	2.29313e-67	5.72614e-67	-4.81706e-66	8.08369e-67	7.29348e-66	3.32966e-66	1.23833e-67	7.50059e-66	2.61368e-66	8.94915e-65
-3.53376e-67	-1.18827e-67	1.98857e-68	1.04362e-68	-3.36895e-68	-3.19511e-68	-3.45412e-68	-5.60978e-68	-2.63934e-67	1.39454e-67	1.56556e-67	8.51751e-69	-4.36956e-67	1.05253e-68	-8.57537e-68	-8.6151e-68	8.67765e-68	1.59511e-69	2.19939e-68	5.79553e-68	-1.26797e-66	7.45612e-68	-7.33563e-68	8.4303e-68	3.00904e-67	-2.08932e-67	2.01829e-67	-1.38427e-68	-1.05361e-67	1.48766e-67	4.4948e-66
4.28984e-69	5.48491e-69	-3.06648e-68	2.71712e-69	8.81272e-70	2.25593e-69	1.62892e-68	1.29053e-68	1.66964e-69	-4.29064e-68	-6.43139e-68	-1.33289e-68	4.68377e-69	3.29011e-69	-4.18963e-68	3.32471e-69	-2.7879e-69	1.28799e-68	3.11282e-69	6.42487e-69	2.2692e-68	-1.46681e-69	6.50909e-69	-1.6471e-68	-2.04857e-68	8.94156e-69	-5.19385e-68	-3.10345e-70	-3.38846e-68	1.04971e-67	5.43778e-67
-8.11411e-69	-5.47316e-69	6.58912e-70	-2.83067e-69	9.12651e-70	-1.35141e-69	2.6305e-70	1.73272e-70	-2.00427e-69	3.18267e-72	-9.85782e-70	9.70849e-70	-1.18059e-69	-1.60886e-69	-9.40347e-69	3.53373e-71	-3.82985e-71	-1.43974e-69	3.44891e-70	-4.2637e-71	1.6767e-69	-7.98265e-69	6.12856e-70	-6.66196e-70	-5.41859e-69	1.0143e-69	-1.64697e-69	-3.76441e-70	-7.52994e-71	4.26992e-69	6.15751e-68
-3.97919e-72	2.16496e-71	2.07805e-71	-9.2163e-72	1.07865e-69	5.61682e-71	9.94712e-70	2.15907e-70	-8.80261e-71	2.44602e-71	1.09469e-71	-4.32326e-70	6.42948e-71	9.7497e-71	-8.39929e-70	4.12268e-71	6.10092e-71	4.83359e-71	-3.15718e-70	1.45919e-70	-9.17791e-72	-4.07182e-71	1.11146e-69	-9.00087e-72	1.2188e-70	1.17783e-70	4.00208e-71	-4.84558e-71	2.51625e-71	-6.23069e-71	6.15671e-69
7.54397e-72	-3.19972e-72	-9.39342e-71	-2.48408e-71	9.21577e-73	-3.99812e-71	6.51525e-72	-4.17846e-72	7.36009e-72	1.30934e-71	1.22187e-71	-3.44511e-72	-1.29011e-72	-7.28797e-72	-2.72868e-72	1.40698e-71	-2.34126e-72	-9.54629e-73	-2.68913e-72	5.05508e-73	6.14365e-71	9.88345e-72	-5.25927e-73	6.35275e-73	-9.92036e-72	-6.80118e-72	-1.9194e-72	-2.13736e-71	-5.71922e-73	1.87656e-71	3.80933e-70
1.63532e-72	-1.27952e-72	-2.33764e-72	-4.10062e-73	3.4152e-75	-1.53052e-73	4.84418e-74	3.50681e-73	-1.55749e-72	-5.45326e-73	7.19899e-72	-5.09449e-75	1.52419e-72	1.51196e-73	-1.78236e-73	-1.12285e-72	-2.28763e-73	2.5802e-72	5.45426e-73	1.75473e-72	8.23739e-73	-2.40337e-73	-1.78625e-73	-1.84326e-73	8.96725e-72	-2.44391e-72	-6.14074e-73	4.45645e-73	8.24555e-72	-2.77943e-72	4.85335e-71
-2.25567e-74	-4.62056e-74	4.77135e-75	-3.54967e-74	-2.36862e-73	3.55782e-74	-4.28254e-73	3.82632e-73	-5.67236e-74	9.38285e-74	-2.91552e-75	-1.75445e-73	5.31803e-74	-3.87325e-74	6.85722e-74	5.48809e-73	2.5055e-73	-2.35466e-73	6.97593e-74	1.2771e-73	3.8691e-73	9.42953e-75	1.17085e-73	3.05093e-74	1.63153e-73	2.85777e-73	-1.64713e-73	6.64317e-75	-1.80275e-74	7.85529e-75	4.10415e-72
-9.33226e-75	-1.332e-75	-5.81372e-74	1.40127e-74	1.23607e-74	1.1264e-74	-1.6761e-75	-2.59528e-75	3.7682e-76	7.53805e-76	2.64625e-75	-9.09983e-75	-3.44102e-75	-1.80836e-74	-9.57285e-77	-3.08756e-74	3.90994e-74	-3.49104e-77	-1.5533e-75	-1.47196e-75	3.18524e-74	9.52606e-76	-8.08483e-75	-1.12429e-74	-8.8424e-75	2.11975e-74	6.9466e-75	-5.42334e-74	-4.6461e-75	4.80066e-76	3.66721e-73
1.10375e-76	-3.47347e-75	8.84872e-76	1.03229e-76	-2.7129e-76	1.38587e-75	4.98345e-76	6.54838e-75	1.66654e-75	1.57931e-76	-1.37346e-75	-1.28203e-75	-1.00778e-76	-9.85804e-76	1.27118e-76	1.41154e-76	1.81897e-75	5.54648e-76	-7.4295e-76	5.11702e-76	-3.76873e-75	-9.35964e-76	8.42596e-77	-5.25973e-77	2.92051e-76	4.72987e-76	1.98249e-75	1.98491e-76	-4.40623e-76	3.51412e-77	3.10023e-74
2.21453e-77	-1.09128e-76	-9.58135e-78	-3.20532e-77	-4.28977e-77	1.92696e-76	1.05949e-76	3.86028e-78	-2.89171e-77	6.94977e-77	1.01942e-76	-1.05944e-76	-2.94096e-76	-5.03408e-77	6.99869e-77	-4.37371e-76	-1.48473e-76	-2.87219e-77	2.02096e-76	-2.15563e-76	-3.35658e-76	-4.54046e-76	3.19183e-78	-1.02879e-77	-1.34085e-77	7.1684e-78	1.38944e-76	-1.86237e-77	2.38464e-76	-8.09004e-77	3.57195e-75
-6.49225e-78	-5.05814e-77	2.24408e-78	1.00703e-77	4.79063e-77	5.34413e-79	-7.26821e-78	9.68466e-79	2.73741e-77	5.66073e-78	-5.18972e-79	2.14021e-78	1.25131e-77	4.62443e-78	-6.75805e-78	-1.29684e-78	3.89261e-77	-6.81771e-78	-2.81352e-78	6.67596e-79	-9.88335e-79	-1.45777e-77	6.94634e-78	2.5552e-78	1.30625e-77	-8.15961e-79	-1.6087e-77	-6.07999e-78	-7.17551e-79	-5.07549e-78	3.03083e-76
-2.90907e-78	-1.00575e-78	-3.23904e-79	-1.22433e-78	1.0165e-79	-1.83101e-80	-1.05748e-78	2.50143e-79	2.01003e-79	-1.69702e-78	2.05162e-79	-2.43878e-78	1.81562e-79	-3.65051e-79	5.05801e-80	2.50065e-79	5.14845e-79	-5.5812e-79	3.04073e-79	9.78432e-79	-5.23489e-78	5.32934e-79	-4.98306e-79	5.18375e-80	-4.39074e-79	-5.36897e-78	-9.34245e-79	4.03584e-79	-3.89796e-80	-2.56822e-79	2.8395e-77
-3.8903e-79	-6.83164e-80	2.7655e-80	2.57735e-79	1.51581e-80	-4.32123e-81	4.64888e-81	-1.21365e-80	-6.59651e-80	-1.82301e-80	-4.14893e-79	-1.03449e-79	-1.85009e-80	-2.32692e-81	7.15862e-81	4.49581e-80	-3.86087e-80	2.04296e-79	-6.85365e-80	-7.37038e-80	1.63884e-80	4.99674e-80	-5.37169e-80	-5.04898e-81	3.51449e-79	-5.21684e-80	-4.57064e-80	4.303e-80	-6.81682e-80	-4.69174e-80	2.57219e-78
1.3681e-80	1.86002e-81	-6.70701e-81	-2.77769e-81	4.77396e-81	-6.84908e-81	-3.43194e-81	1.25359e-81	-1.58299e-80	-2.00251e-81	1.10137e-81	-2.47429e-80	3.80418e-81	4.99627e-82	1.16562e-81	4.45659e-80	-1.17478e-80	3.10564e-81	6.09903e-81	-3.1765e-82	-4.36657e-81	1.05133e-80	-8.95701e-82	-2.75953e-81	2.23806e-81	7.09263e-81	-2.34125e-80	4.60725e-82	-1.09209e-81	-1.45123e-81	2.10599e-79
1.81801e-82	-8.40459e-83	3.75287e-83	-3.20426e-82	1.62305e-81	-4.82768e-82	-5.71759e-82	-9.85492e-82	1.01009e-81	2.483e-81	-1.40403e-81	1.64955e-83	-2.02724e-81	3.43784e-81	-2.74677e-82	-9.38632e-83	2.29792e-83	6.32466e-82	3.36582e-82	-2.60216e-81	2.03246e-81	6.7719e-82	3.34163e-81	-5.52996e-82	1.37299e-82	-2.19746e-82	-2.01809e-82	2.47805e-82	-4.93653e-84	-2.44392e-82	2.62886e-80
-2.2418e-82	-6.96697e-84	-1.22838e-82	-1.36023e-83	2.09245e-84	-7.50581e-86	1.39492e-84	7.04266e-83	-8.69864e-83	9.64842e-83	-1.74345e-83	-1.90569e-83	-2.65334e-83	-7.40074e-83	-8.78985e-84	-1.62383e-83	-1.99945e-83	3.05678e-82	7.35142e-83	-2.12613e-83	1.58576e-83	1.3422e-82	9.81464e-84	-2.51158e-82	1.77951e-82	2.67415e-83	-4.1809e-84	3.55467e-83	-9.21315e-83	-5.58206e-83	2.01098e-81
8.60634e-85	1.23938e-83	-5.22878e-85	-1.01593e-84	-4.15796e-85	2.43289e-83	5.36462e-85	8.32268e-85	1.8619e-85	3.5575e-84	8.35095e-84	-3.05214e-84	-3.20448e-84	-4.72526e-83	3.16844e-84	-2.5409e-84	-1.74137e-85	-8.80688e-85	-9.28008e-85	-2.35594e-85	1.0708e-83	3.75207e-85	1.20142e-85	-6.8938e-85	1.13155e-83	-1.08014e-83	6.18561e-84	7.55691e-84	1.57214e-84	2.17582e-83	1.85521e-82
4.28006e-85	-4.09079e-85	5.33455e-85	-1.03192e-84	-1.43703e-85	2.1157e-85	8.07295e-85	-5.73602e-85	-2.14604e-84	1.26381e-84	1.44695e-85	-5.84485e-86	1.87914e-86	-2.67514e-84	1.32814e-85	-2.01022e-85	2.20507e-85	-7.58128e-86	9.46352e-86	2.50644e-85	-5.87187e-85	1.01921e-85	3.37831e-85	9.36035e-85	4.53333e-85	-5.12689e-86	-1.73663e-85	-1.17984e-86	2.86937e-86	1.33682e-84	1.54395e-83
1.81972e-86	8.73444e-86	-5.0005e-86	-2.39721e-87	-9.7098e-86	1.36451e-85	1.51358e-86	1.52997e-85	-1.80101e-86	6.4389e-86	-2.56401e-86	-7.49875e-86	-8.44479e-86	-6.39549e-86	7.05654e-87	-1.75901e-86	2.92633e-86	-6.91408e-86	-9.38119e-86	1.28118e-86	-1.38321e-85	1.12356e-85	-3.26544e-86	-1.84276e-86	-2.61489e-86	-1.59327e-86	-8.48806e-86	5.62446e-87	1.1042e-85	-2.65707e-86	1.69207e-84
1.00136e-87	-1.9557e-87	3.85211e-87	4.96206e-87	-2.1389e-87	-2.23296e-86	1.80359e-87	-3.34883e-88	-3.68762e-86	6.58776e-87	4.97888e-87	2.38696e-88	-3.3661e-87	6.51813e-88	1.19813e-86	1.19448e-86	2.39047e-87	2.54491e-87	1.19722e-86	1.00254e-86	-1.22967e-87	-4.51186e-87	-6.28221e-87	2.58648e-87	4.73382e-88	-7.22287e-87	5.34904e-87	-1.26401e-86	2.49582e-88	-1.57244e-86	1.98206e-85
1.22922e-88	-3.80891e-89	6.45499e-88	-2.84592e-88	-8.58707e-89	-4.32873e-89	-3.93449e-88	-4.75802e-88	7.86729e-88	-4.86637e-88	2.00842e-90	-5.01845e-89	8.13383e-89	-1.22957e-88	1.30442e-87	-7.26788e-89	-1.44791e-88	-4.95284e-88	1.12193e-88	6.96778e-89	-1.12501e-88	2.43196e-88	5.59939e-89	-1.88686e-89	-1.18735e-88	-4.17866e-88	2.17999e-88	-5.20917e-88	-3.79877e-87	6.92027e-88	1.20153e-86
-4.42936e-90	1.00874e-88	-1.66002e-88	-3.19448e-89	5.07249e-89	-2.22549e-88	-4.36179e-90	2.71969e-89	1.4676e-88	1.84036e-89	-1.12364e-89	2.0023e-88	-1.1049e-89	2.73422e-89	5.33988e-90	-1.78484e-89	-8.63857e-89	-5.74279e-89	-2.23901e-89	3.15538e-89	-4.18291e-90	1.59598e-88	-8.60131e-90	6.70035e-90	-1.41402e-90	3.54525e-89	-8.77494e-89	5.80215e-90	-1.39457e-89	-2.00188e-89	1.58752e-87
1.3688e-89	1.72787e-90	-2.2647e-90	-6.74474e-91	1.24381e-89	1.27231e-91	1.90544e-90	-2.47116e-90	-7.87981e-90	5.83616e-90	-2.13835e-89	-3.10629e-90	-5.34423e-90	-1.75243e-90	-7.70741e-90	2.17927e-90	4.53684e-91	-2.01549e-90	-2.27378e-89	-6.19002e-91	-7.99329e-90	2.14326e-90	-3.4162e-90	-2.75541e-90	-1.85623e-89	4.05706e-90	4.51487e-91	-6.78636e-90	-1.67858e-90	-1.78934e-90	1.65945e-88
-2.07564e-92	-4.2206e-92	2.0298e-92	-2.84868e-91	-1.06634e-91	-4.79998e-91	-4.09939e-92	2.85823e-91	-4.8983e-94	-3.57633e-91	-7.83599e-92	4.60163e-92	-7.20399e-92	-2.54802e-91	2.64072e-91	2.97262e-91	3.83705e-91	-4.09368e-91	-2.35598e-92	-8.08137e-92	-4.35938e-91	1.10473e-90	-9.04872e-92	-3.86943e-91	3.91727e-91	-1.08244e-90	3.05893e-92	2.96846e-91	-1.36957e-90	1.78355e-92	8.75679e-90
1.31087e-92	1.88656e-91	-3.40735e-93	-1.20456e-92	-8.44367e-93	-2.59241e-92	4.55222e-93	-1.80637e-92	8.98517e-92	-1.25585e-91	-2.22486e-92	-3.81334e-92	-5.10133e-93	7.81387e-92	8.82879e-93	2.63136e-93	3.94195e-93	-6.64732e-92	-1.8367e-91	9.71474e-92	-7.96084e-93	7.18415e-92	-3.62688e-92	3.63912e-92	-1.06022e-92	-6.82929e-92	6.17334e-93	-4.76327e-93	6.46097e-93	-2.93305e-92	1.27404e-90
1.62617e-93	-1.56928e-93	1.67067e-93	4.97109e-94	3.47006e-94	-1.46151e-93	-1.25846e-93	1.29189e-93	-1.42778e-93	-2.52889e-93	2.02672e-93	-1.226e-94	1.11975e-92	1.44653e-93	4.64075e-94	2.70566e-95	6.0105e-93	-2.93048e-93	1.16444e-94	3.96606e-92	9.5499e-93	-7.92789e-94	4.43415e-94	3.63459e-94	5.38012e-93	-1.12524e-92	4.74651e-93	1.74161e-94	-1.08862e-93	8.44555e-93	1.19918e-91
2.83345e-93	-1.94253e-94	-1.27734e-94	5.35312e-95	9.71696e-95	-7.24865e-95	7.60015e-94	2.14987e-94	-1.07181e-94	-3.01916e-94	5.99424e-94	-1.30599e-94	2.3928e-94	-4.96509e-94	-4.97464e-95	6.57292e-94	1.27747e-94	6.02473e-94	3.36426e-94	-3.77279e-94	-6.82745e-95	1.54376e-95	1.33021e-94	-2.52981e-95	8.98743e-94	2.77503e-95	-1.36067e-94	4.23392e-95	2.8078e-94	1.05997e-94	1.01132e-92
3.10673e-97	5.24185e-95	1.46751e-94	-1.22158e-95	1.56273e-95	1.09375e-95	-8.79498e-95	-6.85049e-96	-5.70154e-95	-3.39885e-95	-1.65259e-96	-1.92285e-96	2.23691e-95	-9.39364e-95	-9.64836e-96	4.29191e-96	-5.1871e-95	3.51189e-95	-5.83098e-97	2.38673e-95	8.13365e-96	-3.34955e-96	-2.42024e-95	2.49235e-95	-1.25823e-95	-5.2856e-95	3.7014e-95	2.89062e-96	-2.56425e-96	-7.22375e-95	9.1008e-94
1.86885e-96	-1.66653e-96	6.66271e-96	-1.66705e-96	1.15239e-95	1.77999e-95	-4.16879e-96	-1.54386e-96	2.0629e-96	-3.8936e-97	-3.83347e-97	-3.07306e-96	-8.31727e-96	-5.88669e-98	1.17439e-96	6.47867e-96	2.76152e-97	-1.79704e-96	7.07554e-96	-1.53119e-96	2.65827e-96	-2.58938e-96	1.47716e-96	2.14984e-96	2.07731e-97	2.96111e-96	-4.24509e-96	-3.96251e-96	-1.97571e-96	4.87179e-97	1.02233e-94
-2.73285e-96	-3.60684e-98	-6.42321e-97	6.58715e-97	-4.53002e-97	1.76298e-97	4.05943e-97	1.81415e-97	-1.63296e-99	2.94232e-97	7.50423e-98	1.84697e-98	-1.51247e-97	-3.65404e-97	1.78165e-97	-2.83918e-97	-5.11613e-97	-3.66467e-98	-1.5364e-97	6.4722e-97	1.55826e-97	-1.10479e-97	-1.04869e-96	-8.74808e-99	-4.02203e-97	1.14333e-97	-2.84438e-98	-6.77708e-98	1.70808e-97	-4.00278e-97	1.05114e-95
6.34944e-99	-3.12651e-99	-1.79844e-99	-3.99909e-98	-7.06851e-98	1.36547e-98	-2.17254e-98	3.96515e-98	-1.65452e-97	-1.2955e-98	4.27858e-100	-2.3281e-98	4.69879e-98	-9.70363e-98	4.68018e-98	-1.31472e-99	-5.59125e-98	5.80768e-99	-1.61278e-99	1.26105e-98	5.28298e-98	-4.39091e-98	4.22113e-99	8.61879e-99	-1.34271e-98	3.36936e-99	-2.41585e-98	-7.2017e-100	-1.87237e-98	-7.877e-98	9.1593e-97
6.93165e-99	-3.9884e-99	1.15803e-99	5.98582e-100	-1.01074e-99	3.94445e-100	4.30041e-99	-3.67384e-100	8.34305e-99	1.11048e-99	5.89559e-99	3.53175e-101	-8.91858e-99	5.10946e-100	-8.76461e-101	1.04866e-99	2.23533e-100	-4.20228e-99	3.8825e-100	3.1729e-101	2.18965e-100	6.67392e-99	1.58042e-100	-4.37677e-99	4.35006e-101	-8.88239e-100	-3.86727e-99	-1.33757e-99	-1.79214e-98	4.01097e-100	8.54325e-98
3.70743e-101	2.468e-102	3.96291e-100	2.73145e-100	4.39216e-101	-4.78437e-100	-2.22192e-100	5.5642e-100	8.25282e-100	5.2259e-101	-8.78595e-101	-4.67854e-101	2.3408e-101	3.62234e-100	-4.77226e-100	-1.55009e-100	4.4404e-100	2.31445e-100	2.78536e-100	-2.31239e-100	2.25674e-100	-5.76082e-100	-4.83711e-101	2.70936e-101	9.58253e-101	4.60017e-100	-2.20456e-102	-1.26032e-101	4.28843e-100	-5.97423e-101	7.16173e-99
1.2689e-101	1.52346e-102	1.27325e-101	-3.44196e-101	7.01356e-102	1.26291e-102	3.27063e-102	-2.99552e-102	3.74551e-102	4.2601e-102	-7.97432e-102	4.88978e-101	-1.17671e-101	-8.68683e-102	2.39385e-103	-4.54609e-102	-8.45795e-102	-3.20841e-102	-2.69485e-102	5.89119e-103	-3.16246e-101	1.62594e-101	2.47835e-101	1.08801e-101	1.9781e-102	3.22499e-101	1.89079e-101	-8.46e-101	-8.86306e-101	-1.61581e-101	5.07047e-100
-1.11923e-103	1.0937e-102	1.86138e-102	-1.38195e-102	8.64721e-102	-6.68474e-103	2.96258e-103	-1.96389e-104	-1.5829e-102	2.58313e-102	-3.18554e-102	-1.23187e-103	-4.34345e-103	-6.97541e-104	-3.47682e-102	2.17542e-102	-5.65345e-102	1.53081e-103	1.38614e-103	-3.57419e-102	-1.04475e-101	-1.25411e-102	-1.37123e-102	-1.40527e-102	-7.75907e-103	-1.37533e-102	-6.07713e-104	-1.13438e-102	-2.62939e-102	1.13468e-102	5.88195e-101
4.79699e-104	-2.27825e-105	-6.21316e-107	5.65997e-103	3.68665e-103	5.17978e-104	-1.50757e-104	-1.39984e-103	1.76061e-104	1.95319e-103	3.24646e-104	-5.91717e-104	2.56572e-104	-8.59003e-103	1.58436e-102	1.57182e-103	2.88019e-104	8.92141e-103	-9.93767e-104	2.85942e-103	3.81484e-103	1.39847e-104	-7.5155e-103	2.30776e-103	-1.10468e-103	-5.22849e-105	-1.44908e-104	-1.27035e-103	-1.98209e-104	5.11895e-105	7.08881e-102
-2.56602e-104	-1.33997e-104	1.42295e-105	-5.54587e-105	-1.59685e-104	-8.04327e-105	-6.34243e-105	-8.99023e-105	-8.14235e-105	-2.01977e-105	-3.84441e-105	2.2805e-105	-6.91882e-105	-7.17459e-105	1.88765e-105	-3.59165e-106	-1.19878e-104	-1.65275e-104	3.11595e-104	-2.46023e-104	1.187e-106	1.7671e-104	1.91618e-105	-5.75804e-105	-3.21784e-104	5.92532e-105	-1.7639e-104	1.38856e-105	2.73419e-104	1.30963e-103	4.43178e-103
2.8185e-106	-8.59913e-106	-4.48715e-106	-1.12777e-105	-3.58426e-105	-1.61463e-105	-4.94178e-106	8.791e-106	-1.85806e-105	-2.4119e-106	-6.56292e-105	1.1892e-104	2.14449e-105	-2.85423e-106	4.30875e-106	2.50908e-107	-2.20236e-105	-1.32714e-105	-1.02262e-105	-4.15445e-105	1.57295e-105	1.80799e-105	1.9717e-105	-8.68361e-106	5.16886e-106	-3.07866e-105	7.69112e-106	-4.39019e-106	5.06314e-107	-1.08374e-105	5.35961e-104
3.52989e-107	-2.85809e-106	-2.74609e-108	-9.87732e-107	6.94955e-107	7.68397e-107	2.03004e-106	-1.53937e-106	3.02499e-106	2.96195e-106	-2.05334e-106	-9.129e-107	-2.48805e-107	2.3002e-107	1.00538e-108	3.30068e-106	-3.62784e-108	-6.37311e-106	-1.3122e-105	5.00209e-106	3.61215e-106	2.52457e-108	-3.28232e-107	3.74309e-107	1.59385e-107	1.62487e-106	-7.36972e-106	2.1569e-107	1.68658e-108	-1.50731e-106	6.1769e-105
-2.93924e-108	-1.00321e-107	4.34138e-108	-3.35322e-107	2.74313e-108	-3.66226e-107	2.21301e-107	-1.41096e-107	1.79548e-109	-7.53378e-109	-8.53165e-110	-1.4354e-107	2.30848e-108	-2.00148e-107	4.77247e-108	7.41591e-110	2.70068e-108	9.71143e-109	6.87092e-108	3.06696e-108	-2.15372e-107	-1.76506e-107	-1.37666e-108	3.45683e-108	1.58348e-108	-1.46733e-107	-2.83881e-108	-1.05931e-106	-2.0593e-107	5.1643e-108	3.77408e-106
2.47856e-108	5.57176e-109	-5.93179e-109	6.65945e-109	-1.14731e-108	-5.71387e-109	-5.09848e-108	-4.8014e-108	-1.73839e-109	3.64105e-109	-1.21996e-108	8.0603e-109	3.35867e-110	-1.47395e-108	-5.60521e-109	-1.26651e-109	-7.07733e-109	9.07958e-108	2.62201e-108	-1.4668e-109	2.98488e-108	-1.13864e-108	-1.68118e-108	1.46127e-108	-9.03202e-110	1.62428e-110	-7.50477e-108	-2.1093e-109	2.08547e-108	2.49174e-109	5.0651e-107
4.87321e-111	-9.18022e-111	1.86749e-109	3.14214e-109	-1.23702e-109	-1.39782e-108	1.04628e-108	-8.22605e-109	-7.98283e-110	-2.82789e-111	1.57652e-109	4.31236e-110	3.43585e-110	2.40912e-110	-1.03177e-110	-8.27937e-112	-1.35588e-109	3.38572e-110	1.15588e-110	-6.39677e-110	-2.21039e-110	-2.39026e-111	-3.76045e-111	5.26517e-111	-3.25904e-109	1.7872e-110	-1.99389e-110	2.11894e-109	8.28276e-110	-5.92965e-110	5.25467e-108
1.48171e-110	5.0911e-111	6.11354e-111	-6.53587e-111	6.31056e-111	-3.79868e-110	-1.2202e-110	-5.34789e-111	-1.12426e-111	3.69881e-110	3.02951e-111	-3.15337e-110	-5.23176e-111	-1.18028e-110	4.63536e-112	3.48155e-110	-1.90813e-110	-5.4663e-111	-3.67356e-112	2.07805e-111	-1.68496e-110	5.06953e-111	-5.44727e-111	-1.0856e-110	9.67653e-111	-3.94076e-111	-1.29737e-110	-2.54828e-110	1.03073e-110	7.87149e-112	3.47778e-109
1.34984e-112	5.18679e-111	-1.14205e-114	5.51246e-112	-5.39147e-112	-1.40416e-112	2.98529e-112	1.6828e-112	8.40669e-113	-3.44352e-111	-9.59529e-113	-2.73237e-112	-1.46945e-112	7.11412e-112	1.26087e-111	6.58916e-112	-4.76354e-113	-5.53251e-111	-8.18221e-113	1.74995e-111	-2.06088e-111	5.31952e-112	-3.49196e-112	-7.91865e-112	1.54294e-111	7.52135e-112	6.97105e-112	1.84765e-111	-6.7776e-112	3.45055e-111	3.38094e-110
-2.80978e-112	1.98644e-113	-2.82218e-113	1.57722e-113	1.57924e-113	-8.28153e-112	2.21916e-112	-1.16387e-112	-2.8073e-115	2.45476e-113	3.48605e-116	9.97413e-114	1.19699e-113	1.58059e-112	1.2958e-114	-2.75211e-113	-8.93107e-113	7.10664e-114	1.99555e-113	6.18973e-113	-9.64797e-113	-6.81219e-113	4.67481e-113	-5.39811e-113	8.04198e-113	-6.29936e-114	-2.74675e-113	8.55701e-113	-6.2325e-113	-5.59194e-113	2.52237e-111
1.42991e-114	3.10526e-114	1.61979e-114	1.47387e-113	-1.77275e-114	9.7145e-114	1.63491e-113	1.86836e-113	-3.71631e-113	-1.56101e-113	5.0568e-114	-3.12669e-115	-5.90841e-114	7.04636e-114	-2.62049e-113	4.74214e-113	-5.30934e-116	1.66045e-114	-2.6261e-115	-3.38058e-113	-2.39322e-113	6.24119e-115	-5.28022e-114	1.26401e-114	8.14832e-114	-4.6197e-114	-7.11056e-114	7.95086e-114	-6.0123e-114	-3.94457e-113	3.52307e-112
3.04021e-114	1.06266e-114	4.48038e-115	-3.45595e-115	8.49267e-115	3.53955e-115	-1.15268e-114	-1.52245e-114	3.09469e-114	-2.33974e-115	-3.15177e-115	-2.60283e-116	9.25543e-115	6.16435e-115	7.37762e-115	-9.30101e-115	-3.2241e-115	1.20513e-115	-9.65807e-118	4.15764e-115	-1.35885e-114	1.38292e-114	-1.5111e-114	-5.91763e-115	-1.85794e-115	1.24686e-114	5.225e-115	-1.25075e-114	7.26193e-115	-1.37256e-115	2.54282e-113
-1.2513e-116	-7.59828e-116	-2.21675e-116	3.97394e-115	4.67638e-116	5.23135e-116	1.7968e-116	-1.91159e-116	1.67883e-116	-5.96984e-116	-3.80625e-116	-1.76744e-116	-5.30636e-116	6.46788e-116	7.51654e-116	2.06198e-115	7.46972e-115	-1.92254e-116	-9.60192e-116	-1.68122e-116	-3.12943e-116	4.40302e-116	-1.52596e-116	3.85478e-117	1.94914e-116	1.51034e-117	-2.61168e-116	-1.9007e-115	-1.30366e-115	4.13195e-116	2.55789e-114
-2.21817e-117	2.63188e-116	-7.02457e-118	-9.99824e-117	-4.94268e-117	8.22554e-118	8.1455e-118	1.82953e-117	-4.18041e-117	1.282e-117	-3.81185e-118	-1.84543e-117	-7.76546e-118	4.33846e-117	2.72436e-116	-1.03674e-117	-1.52907e-117	-3.72813e-117	2.23413e-117	-1.44003e-117	-2.35078e-117	-3.44349e-116	-6.90768e-117	-4.38695e-116	-1.71075e-116	1.09371e-117	-1.03878e-116	-2.27958e-118	-3.47658e-117	-8.94229e-117	2.26461e-115
5.16074e-118	-8.45418e-119	-5.0782e-118	-4.14566e-118	-4.7718e-117	7.39906e-119	-8.41498e-120	-3.84189e-118	-3.57604e-118	8.66166e-118	7.6652e-118	9.78921e-120	2.10832e-117	2.54685e-118	4.30102e-118	-2.95582e-118	3.03042e-118	-2.05526e-118	-9.01369e-118	-9.52276e-118	2.58191e-117	-6.62281e-119	-4.85663e-118	-7.54894e-118	4.12166e-118	-9.97734e-118	-1.88582e-117	-3.66646e-118	-1.74691e-118	-1.40083e-117	2.3339e-116
-1.16166e-119	4.59733e-119	1.80811e-118	-1.00157e-118	1.70867e-119	-3.5961e-119	-1.55582e-119	-5.83422e-119	-5.15852e-119	-1.48872e-118	-2.66381e-119	1.64278e-119	2.59172e-119	-6.0161e-119	-2.5334e-119	-4.20532e-119	-2.18544e-118	-7.02571e-119	-9.96095e-119	-9.38514e-119	4.81568e-119	1.01606e-119	1.195e-118	2.27495e-118	5.69638e-119	6.25771e-120	-2.39038e-120	9.07348e-119	-3.21556e-119	8.90764e-120	1.94748e-117
-6.24322e-120	-3.31704e-120	-3.09661e-120	-2.37189e-120	-2.95788e-120	1.6413e-119	8.0327e-120	-2.97938e-120	5.81028e-120	2.27767e-119	8.46711e-121	1.3789e-120	3.51037e-120	-1.21771e-119	-1.81521e-120	-2.48886e-120	-2.66832e-120	-1.43307e-121	7.12349e-122	-7.83624e-123	1.29536e-121	-1.03649e-120	6.56947e-121	-2.44828e-120	1.85741e-120	4.43178e-120	-1.15411e-119	9.00259e-120	-4.91429e-121	-2.73958e-119	1.58098e-118
3.64801e-121	-4.16932e-121	-8.23702e-122	3.58062e-121	1.67136e-120	4.31886e-121	-1.70052e-122	-6.4697e-121	8.55977e-121	-6.0082e-121	3.89649e-120	3.77982e-122	4.41117e-121	-9.26051e-122	-3.259e-121	-1.03646e-121	3.57604e-121	2.50567e-123	1.18031e-120	1.94735e-121	-9.81301e-121	-6.11147e-121	-1.33322e-121	-6.22658e-121	-4.22277e-121	2.71724e-121	-1.01287e-120	3.64203e-121	2.29491e-121	8.72457e-122	1.68151e-119
-2.37424e-122	4.06108e-122	7.94517e-122	6.37295e-123	-3.81549e-123	6.80183e-121	-2.82593e-122	4.76221e-122	1.46388e-121	7.33982e-122	-9.20055e-122	-2.09325e-122	-2.0153e-123	-4.20751e-121	7.70542e-123	-4.16325e-122	3.91612e-124	5.782e-122	6.5747e-122	3.2521e-122	-5.20244e-122	-8.96068e-122	-3.21805e-122	-9.01395e-122	3.15543e-121	-1.13237e-121	-9.44671e-123	-2.08175e-122	-5.87995e-122	3.88917e-122	2.69205e-120
4.16639e-123	8.97925e-123	1.15196e-122	2.76755e-123	-6.54538e-123	-6.1469e-123	-1.19239e-123	1.52607e-123	-4.87639e-123	7.34848e-123	5.08196e-123	-3.35077e-124	-9.20121e-124	2.8313e-123	2.32312e-123	-8.20222e-125	-1.69007e-123	-6.01664e-124	5.04362e-123	1.88632e-123	-8.44127e-124	-7.1514e-124	1.13072e-122	1.94623e-122	-2.41114e-123	-5.05912e-123	1.96214e-123	5.28201e-123	-6.96114e-124	-3.53032e-125	1.23638e-121
-8.99212e-125	2.81328e-125	-1.61908e-125	9.41128e-125	-8.94582e-125	-1.01951e-125	-2.73017e-124	-3.09213e-124	-6.00834e-127	-1.1956e-123	-1.77233e-123	1.01082e-123	1.16401e-123	5.32841e-125	-3.93929e-124	-5.04871e-125	-7.11726e-125	-1.10593e-124	-2.92263e-124	1.54048e-124	-5.637e-126	2.95103e-124	-3.76069e-124	1.12153e-123	-1.76715e-124	-2.75589e-124	-2.63191e-123	-1.12734e-123	-1.44462e-124	3.45953e-125	1.33683e-122
-2.87368e-126	3.03861e-125	-1.63867e-125	-1.06311e-125	4.48667e-126	-9.55983e-125	3.16506e-126	7.57956e-125	-3.58245e-125	-2.26288e-126	-5.8403e-125	-8.87297e-126	2.36317e-125	-6.5506e-125	-7.09204e-125	3.75413e-125	3.76338e-125	2.14573e-125	-8.63909e-125	-8.92328e-125	7.82637e-125	-3.12917e-125	6.94943e-126	-5.67712e-125	1.85211e-124	-3.44119e-127	-3.14061e-125	6.77311e-125	1.00942e-124	-7.00401e-126	1.34292e-123
4.53761e-126	-9.50764e-127	7.47728e-127	3.60882e-126	3.33356e-126	1.33317e-126	-7.38005e-127	1.31454e-126	3.35547e-126	9.32938e-127	-6.44034e-127	-2.04583e-126	6.50351e-127	-3.78502e-126	1.0902e-125	-6.19843e-126	6.50091e-128	5.86343e-127	-5.8307e-127	-1.26115e-126	1.15386e-126	6.85332e-127	-6.75324e-126	-3.44188e-125	-1.35377e-127	6.22173e-126	1.91413e-125	1.23324e-126	-1.00306e-126	2.38446e-126	1.20704e-124
-5.10653e-128	-2.0414e-127	-3.0414e-128	-5.74941e-127	-2.08214e-127	-2.23187e-128	5.91279e-127	2.77663e-127	-5.16385e-128	6.29982e-127	4.95432e-128	-1.16716e-128	1.43125e-127	-1.9998e-127	9.75066e-127	-2.77963e-127	-2.21918e-127	-1.64298e-127	-2.56098e-127	1.24887e-126	-9.19312e-128	1.11989e-127	1.10219e-126	1.0246e-127	-4.75136e-128	-4.5615e-127	-2.532e-127	-4.13552e-127	1.58986e-127	4.04024e-127	9.33219e-126
-5.96506e-130	-4.44344e-128	1.56563e-127	5.91504e-129	-1.04899e-129	7.696e-129	-9.56776e-128	8.63409e-129	-3.86249e-128	-6.93463e-129	4.6882e-128	-9.48354e-129	-4.29483e-129	2.07956e-127	1.22394e-127	9.22157e-128	-6.00935e-131	-8.05961e-128	-8.78753e-128	3.84615e-128	-1.42684e-129	4.07186e-129	4.71625e-128	-1.99444e-130	-2.32892e-129	-7.69889e-130	-5.35415e-129	1.07697e-128	-1.11256e-128	1.81642e-128	1.15772e-126
5.24141e-129	-2.21181e-129	-2.35369e-131	-1.30748e-129	1.09127e-128	-1.8781e-130	4.37565e-131	1.29811e-129	4.65085e-130	-9.41746e-129	7.23406e-129	1.69007e-129	-7.68596e-129	-4.97609e-130	-7.54443e-130	-7.39544e-129	-1.92407e-129	-7.57352e-129	3.25609e-129	-8.32786e-129	-7.64799e-130	-5.15781e-129	4.09156e-129	2.97592e-129	1.31592e-129	2.78724e-129	-2.49724e-129	5.43898e-129	-1.86952e-128	-3.01998e-129	1.24193e-127
5.09894e-130	1.56673e-129	9.61993e-130	-2.56233e-131	-3.55559e-130	-3.99374e-130	1.85957e-129	-9.06723e-130	-4.7364e-130	3.17139e-130	-4.03385e-130	2.72773e-130	-8.91722e-131	-1.93544e-130	1.08979e-129	2.07371e-131	-4.88498e-131	2.15893e-132	-1.07286e-130	-1.06852e-130	-1.60866e-132	3.87773e-132	2.64131e-131	7.50203e-131	1.2968e-129	1.85771e-130	2.98069e-130	-1.12659e-130	4.93771e-130	-2.98888e-130	1.25037e-128
8.78199e-132	-6.80664e-131	1.37151e-131	4.46972e-132	-9.31881e-131	6.44336e-132	7.98178e-132	-2.96123e-131	9.81382e-132	-6.8986e-131	-3.63964e-131	-1.20178e-130	2.87632e-132	4.33812e-131	1.3594e-131	-6.78097e-132	7.82092e-132	-9.07242e-132	9.58445e-132	-5.55638e-132	1.64953e-132	-2.34065e-131	-3.49287e-131	-5.28294e-132	6.89328e-133	-5.15922e-132	-4.29691e-131	-1.1535e-131	3.07733e-131	-3.20165e-131	7.5471e-130
-7.74143e-133	8.11779e-134	-7.6889e-132	-1.44493e-132	1.55211e-132	-1.03838e-131	3.73728e-134	2.4699e-132	1.1901e-131	3.46367e-132	-6.57845e-133	4.74358e-133	-6.4925e-133	-9.28231e-133	1.52879e-132	-4.0533e-133	9.25035e-133	8.65697e-135	-8.30828e-133	-6.23274e-132	-3.57172e-134	4.57197e-133	-5.76678e-133	-2.74775e-132	7.61333e-136	2.05383e-133	5.37171e-133	-1.36836e-131	-4.98463e-132	-2.78001e-132	7.8447e-131
8.69839e-133	-1.77147e-133	-2.44994e-134	2.83518e-133	7.33968e-135	-2.29732e-134	-2.23775e-133	1.34731e-134	-1.83741e-133	1.16375e-133	-6.59765e-134	6.54935e-133	-7.51415e-134	2.57912e-133	-7.3319e-134	6.47109e-133	-4.34173e-133	1.22954e-132	1.38715e-134	7.68077e-134	-2.33096e-133	3.47896e-133	-6.98314e-134	-7.51275e-134	1.97564e-133	-1.95427e-132	7.71199e-133	6.07992e-133	-5.27604e-133	1.01259e-133	1.03373e-131
-3.08457e-134	-2.36245e-135	2.08423e-134	2.15387e-135	-8.24629e-134	-5.54876e-135	1.62125e-134	-4.82741e-136	1.21089e-135	-3.04613e-134	1.61404e-135	2.70046e-135	3.77595e-135	5.7661e-134	-3.19987e-135	-3.88038e-134	1.12276e-134	-3.74829e-134	8.78721e-136	-1.00392e-135	1.1395e-134	3.41852e-134	-3.72936e-134	1.53931e-134	-3.04298e-134	-1.07295e-134	-4.22916e-135	-2.08724e-134	5.33633e-134	-8.50482e-135	5.77328e-133
-6.97731e-135	-1.10674e-135	-1.00167e-135	1.48579e-134	-2.88441e-135	-2.05762e-136	2.33989e-135	9.11273e-136	-2.08187e-135	1.06014e-135	1.62591e-136	-3.29719e-136	2.0037e-136	2.33666e-135	2.11698e-135	-1.03399e-137	1.13014e-136	1.09368e-136	-5.08556e-136	-1.8314e-136	1.07077e-135	-3.7296e-135	-6.69386e-136	1.3502e-135	-2.20006e-135	-1.07307e-136	1.02615e-134	3.83207e-135	7.57533e-136	-8.46838e-135	7.19445e-134
-2.48221e-136	-1.37512e-136	-9.24528e-137	1.2242e-136	-7.81138e-137	5.36196e-136	2.47175e-136	-3.02304e-138	4.16571e-137	2.97391e-136	-2.44973e-137	7.83397e-136	-1.5818e-136	-2.70984e-136	3.70009e-136	1.5399e-137	1.63178e-136	-2.95267e-136	-3.38874e-136	-7.57634e-138	-1.00185e-136	-1.2446e-136	-4.24115e-136	-2.67943e-136	-5.31336e-137	-3.68494e-136	-9.74232e-137	1.55306e-136	2.24144e-136	-1.15556e-136	6.16228e-135
-7.5723e-139	2.10448e-137	3.0939e-138	-6.89147e-137	-1.30942e-136	4.03152e-137	-6.4596e-139	-8.75459e-138	-1.31998e-138	3.18813e-139	5.3123e-138	1.48194e-137	1.85457e-137	-1.45109e-138	-2.446e-137	1.30359e-136	3.25255e-137	-2.33353e-137	-6.13733e-138	-7.0362e-138	-3.07136e-137	-1.75635e-137	8.97279e-138	1.48471e-138	4.05075e-138	-1.04358e-137	7.35595e-137	-2.02522e-137	-1.79855e-137	5.02467e-138	7.30133e-136
1.86359e-138	9.54894e-138	6.17823e-139	-3.40355e-138	3.33759e-138	5.75653e-138	5.76252e-139	-9.25241e-139	5.16181e-139	-7.74744e-139	2.49987e-138	6.11392e-139	2.25385e-138	1.54255e-138	8.33809e-139	1.00628e-138	1.03862e-138	-7.47239e-141	1.20179e-137	-2.48291e-139	1.42966e-138	5.26817e-138	1.56669e-139	-2.57236e-139	3.31499e-138	2.23716e-138	3.24566e-139	-1.63362e-138	-1.31409e-139	4.84721e-139	6.46187e-137
3.39036e-139	-3.80179e-141	-6.25431e-140	1.88272e-139	7.79765e-140	9.12533e-140	1.13839e-139	-2.11159e-140	-5.77004e-139	-1.29819e-139	9.07476e-140	-4.09884e-139	-3.99667e-140	-9.07063e-140	-5.55269e-140	7.86142e-139	2.75251e-139	5.73134e-141	-2.77173e-139	-3.49618e-140	-2.97697e-139	-2.83265e-139	4.70331e-139	-5.27401e-139	3.45994e-140	-2.1955e-140	-8.31676e-141	2.86602e-140	-8.48126e-140	1.42565e-139	5.57036e-138
-1.53029e-140	2.21348e-141	9.83186e-141	2.34806e-141	-4.04502e-141	-5.35964e-141	1.19516e-140	-8.96022e-141	-2.40044e-141	-1.62034e-141	1.88945e-141	-1.17942e-142	3.15298e-143	4.01468e-140	9.33209e-142	1.58159e-141	2.9931e-140	-3.92351e-140	6.04809e-140	-4.34254e-140	5.56521e-141	-1.74815e-141	2.33422e-141	2.39696e-140	1.58717e-140	6.49109e-140	-3.32421e-140	8.63197e-141	-2.72253e-140	-1.80164e-141	4.67107e-139
-1.30745e-141	-1.9494e-141	4.03441e-141	8.47963e-143	1.13538e-141	-5.29621e-141	8.48453e-142	-6.22495e-143	-1.31434e-141	-1.8572e-141	-1.20217e-141	-1.33671e-141	1.19132e-141	-6.8225e-142	1.08754e-141	2.94048e-142	1.5996e-141	7.63641e-142	-2.22794e-142	9.13712e-143	5.49996e-142	-2.95212e-144	-9.15541e-142	-5.67245e-142	-1.90844e-141	-3.45911e-141	8.37357e-143	5.66043e-142	-9.12176e-142	-4.97296e-143	3.53763e-140
1.72132e-142	-9.30888e-143	-3.60282e-143	-7.18028e-143	1.47057e-142	3.15043e-142	-5.90208e-143	-5.07304e-143	1.07307e-143	-6.07558e-143	1.63605e-142	-7.15814e-142	-2.82796e-142	5.61167e-143	2.63132e-142	8.62252e-144	1.06848e-142	1.86334e-142	-3.8049e-143	-5.60385e-144	-5.77558e-143	2.53085e-143	1.51473e-142	6.18629e-143	4.62209e-143	-1.4475e-142	-2.067e-142	-3.9696e-143	-2.55591e-142	9.23106e-143	3.92498e-141
3.28937e-143	-2.46505e-144	1.89108e-143	4.79941e-146	3.98164e-143	-1.41055e-143	1.50269e-143	6.6438e-144	-9.24193e-144	4.48911e-143	-1.72974e-143	3.83567e-144	-1.72583e-143	-3.08131e-143	3.39396e-146	3.67188e-145	2.22881e-143	-1.23245e-145	1.92873e-143	-4.9679e-144	-1.31866e-143	-5.71485e-144	3.88718e-143	-1.63944e-144	-2.33267e-143	8.46824e-143	-3.43481e-144	-1.87897e-143	-5.08633e-145	-5.68592e-144	4.96156e-142
-6.33865e-145	9.6951e-145	-2.56942e-145	9.28382e-146	-1.235e-144	-6.5752e-145	-7.97738e-145	-5.03351e-144	-1.07967e-145	-1.303e-146	-5.83497e-144	1.19836e-144	5.51191e-145	-1.48565e-144	1.86843e-145	6.82092e-145	-1.39741e-145	1.87423e-144	-5.75189e-145	-2.31379e-144	1.04217e-144	-4.75961e-146	-1.08591e-144	2.78959e-145	-7.9517e-144	1.16174e-144	-6.62664e-145	3.38844e-144	2.26951e-145	2.95088e-148	4.04864e-143
-1.71609e-145	-5.43981e-145	-4.84903e-145	1.04022e-146	6.35983e-147	4.39612e-145	6.69777e-146	1.47675e-145	-2.52112e-146	-1.14041e-146	1.28213e-145	-1.25944e-145	1.08239e-146	-4.48948e-146	-2.11083e-145	2.41332e-148	-2.38873e-146	2.70093e-145	3.47987e-146	2.1521e-145	2.42302e-146	-8.09826e-146	-5.08773e-147	-1.41127e-145	-1.02335e-145	-1.01786e-145	-2.83474e-146	9.94257e-147	3.11008e-145	3.73784e-147	3.78191e-144
7.54931e-148	1.12117e-146	-1.293e-146	-5.49407e-147	1.32183e-147	4.40629e-147	-1.03366e-145	3.97262e-147	7.92395e-146	-4.5364e-146	5.37508e-147	6.58509e-147	1.07912e-146	-4.43521e-148	-9.82709e-147	1.67466e-147	-1.39329e-147	-4.09466e-147	1.18057e-146	1.84956e-146	2.15729e-146	8.08705e-148	-3.19045e-146	5.41943e-147	7.5482e-147	4.66212e-148	2.18219e-146	2.30168e-146	5.73445e-148	-2.72675e-147	4.54406e-145
-2.58935e-148	-9.09055e-148	9.92232e-148	2.62832e-148	6.55987e-149	-1.12864e-148	1.94812e-148	-9.13931e-149	-1.57026e-147	1.1607e-147	1.07989e-149	-1.82338e-148	3.48178e-148	-9.00466e-147	-1.14367e-147	1.2974e-147	2.32815e-149	3.51834e-147	4.02349e-148	1.96807e-148	8.77142e-149	2.49267e-148	-7.62689e-149	-2.11743e-147	-2.03904e-148	1.4319e-147	-5.01524e-149	-3.23374e-148	-2.91789e-147	-1.09593e-147	3.03003e-146
3.96035e-149	1.90031e-149	1.35428e-149	-3.69913e-149	-2.52288e-148	2.26898e-149	-1.52645e-149	-1.81172e-149	-1.7233e-149	2.76131e-149	1.57515e-150	-3.52741e-149	5.38141e-149	1.40216e-148	-5.57087e-149	-4.96101e-149	-3.08126e-148	-7.88739e-149	-4.32457e-149	-1.27757e-149	5.51002e-149	-1.18235e-148	3.32671e-150	1.4034e-148	1.16614e-148	-1.85648e-148	4.79227e-150	-1.4498e-148	7.71544e-150	6.19281e-148	2.6376e-147
2.01075e-150	2.84928e-149	8.59483e-150	-5.64334e-150	4.93739e-150	2.98847e-149	-6.94621e-150	-4.54125e-150	-1.93648e-150	-2.48026e-151	-4.55864e-150	4.36883e-150	2.3416e-150	3.0843e-149	4.60161e-150	6.703e-151	1.07824e-150	-3.80474e-150	-5.85081e-150	1.80687e-150	-4.98513e-150	1.65562e-149	7.55209e-150	2.65301e-152	-1.78971e-149	8.11132e-152	4.56557e-150	7.02545e-151	1.49752e-149	2.93223e-150	2.23434e-148
1.75005e-151	1.14069e-150	-2.72311e-150	-3.58624e-151	2.70567e-151	1.06462e-150	6.87985e-152	-2.72537e-150	8.90162e-151	-5.86193e-151	2.31366e-151	-1.01476e-151	-5.52651e-151	4.44172e-151	1.53018e-150	-5.78784e-151	-6.01622e-151	-1.21194e-151	-1.81529e-150	8.36192e-151	-4.53705e-152	-2.11876e-150	8.61165e-151	3.44069e-151	1.71339e-151	2.48272e-151	-5.73847e-151	-1.12338e-150	-1.82783e-150	5.90298e-151	2.47204e-149
-7.24432e-152	-5.96162e-152	2.38432e-152	-1.74005e-151	-4.07301e-152	-1.93378e-151	-2.08897e-151	8.06799e-152	3.84523e-152	6.14697e-152	-2.97687e-152	-2.06846e-152	3.38357e-152	1.75168e-153	4.77211e-152	3.16332e-152	1.07594e-151	-9.52225e-152	2.16759e-153	1.2697e-151	2.2911e-153	1.30086e-152	-7.58482e-152	1.76617e-151	2.83014e-153	8.8133e-153	3.92156e-152	3.5519e-151	-2.07403e-152	-9.66102e-153	2.15508e-150
2.3586e-153	1.93898e-153	-7.56949e-153	-8.49432e-153	1.01913e-152	1.09378e-154	4.94505e-153	-2.58784e-152	5.53769e-153	-4.72825e-153	2.93271e-153	4.14107e-153	-4.56617e-154	-6.6124e-153	-2.52314e-154	3.5822e-153	-5.521e-153	1.62882e-153	-2.29563e-153	-3.82116e-153	-9.4802e-153	2.2313e-152	8.03466e-154	-9.67302e-153	-1.27481e-152	9.96857e-153	-8.98529e-154	7.76982e-154	-3.80434e-153	-3.22757e-152	2.05737e-151
2.48758e-154	-1.24064e-153	1.72796e-153	-7.46694e-153	-4.14441e-154	9.09624e-154	-1.23391e-153	2.15917e-154	-2.91443e-154	-8.66386e-156	-1.00446e-154	-4.33418e-154	2.98207e-154	1.12074e-154	-1.03749e-153	1.02557e-154	3.84373e-156	-2.68992e-154	-1.45103e-153	-6.18009e-154	-4.19125e-154	-8.70251e-155	1.01127e-153	-1.95536e-153	-2.79696e-153	-1.55884e-154	3.1746e-154	5.4228e-154	-2.50242e-154	-5.82786e-155	2.57783e-152
-5.97017e-155	-2.05934e-155	-2.37512e-155	8.12045e-156	2.64365e-154	-1.18169e-154	8.95965e-156	1.42674e-154	-6.76694e-155	-3.34109e-156	-2.35152e-155	-2.69895e-155	1.32012e-154	-3.04803e-155	6.32464e-156	9.55266e-155	-1.80042e-155	7.12281e-155	-4.45571e-154	6.97159e-156	-2.07202e-155	1.1411e-154	4.17387e-155	6.81764e-155	-8.40358e-155	-1.29875e-155	-1.53157e-155	-1.76561e-155	1.82294e-155	2.36219e-155	1.99056e-153
-2.37191e-155	-2.59852e-157	9.27385e-156	-1.95931e-156	-3.61848e-156	-1.66645e-157	-3.69341e-157	-1.21293e-155	-1.23514e-155	4.47792e-156	8.53122e-157	2.03561e-155	3.66634e-157	-3.22317e-156	1.62245e-156	2.40406e-157	-6.2659e-156	-5.01575e-158	1.3858e-155	-1.78255e-156	-3.46934e-156	1.05519e-155	-9.43246e-156	1.1453e-155	6.62117e-156	-1.06555e-155	2.66699e-156	-2.48773e-156	-4.25138e-156	2.18782e-155	2.00411e-154
-1.48998e-157	4.3131e-157	2.30293e-157	6.96607e-158	-3.43467e-157	5.1299e-157	7.06996e-158	3.17356e-158	-1.02278e-157	-2.51555e-157	-2.09725e-156	-7.49719e-157	1.11093e-157	-1.69648e-157	3.66842e-157	-2.98874e-156	1.8534e-156	-3.23226e-157	-3.17335e-157	-3.77866e-158	-8.67328e-157	-8.26121e-157	4.30092e-157	-4.13039e-158	1.28516e-156	4.38896e-157	-2.5854e-156	3.89782e-157	1.06479e-156	-2.53225e-158	1.91622e-155
-1.53029e-158	1.82415e-157	-8.37606e-158	-1.06883e-158	-6.56253e-158	1.06867e-157	-4.74309e-158	1.00895e-158	-7.65021e-158	-1.48391e-158	-7.24945e-159	1.39154e-158	-2.37191e-158	1.10553e-158	5.02555e-158	4.57069e-158	-3.92744e-158	6.97863e-158	-7.86462e-159	8.43395e-158	3.86221e-158	3.2008e-158	-1.55026e-158	2.33171e-158	2.82227e-157	-1.19124e-157	6.47874e-158	-2.18058e-159	-4.70493e-159	-2.5322e-158	1.57448e-156
3.49883e-158	1.91318e-159	2.76177e-160	-1.85546e-158	1.48114e-159	-1.99658e-160	1.03558e-159	-5.0583e-159	-6.1387e-160	1.3671e-159	-1.44859e-158	-2.99815e-158	-1.02143e-159	2.69405e-160	2.40995e-161	-4.57238e-161	-3.61259e-160	3.53491e-159	1.97931e-159	-9.48005e-160	3.30397e-159	-1.53473e-159	9.11048e-159	2.51899e-161	-1.70821e-159	-6.94711e-159	-8.44563e-161	-2.63265e-159	-2.20596e-160	7.40645e-159	1.51113e-157
-2.75743e-159	2.0836e-161	4.97449e-160	2.77634e-160	-5.46757e-161	2.37123e-160	1.53241e-160	-6.73648e-162	-7.77606e-161	2.02446e-159	5.625e-160	-4.8688e-162	7.50834e-161	1.164e-160	-1.01236e-161	-7.71735e-161	3.92791e-160	1.62607e-159	-2.97365e-160	-1.09742e-160	1.01251e-161	1.2177e-159	-7.86024e-161	1.68851e-161	9.62557e-160	-1.24782e-160	6.89818e-161	-1.26646e-160	-3.05126e-160	-8.29074e-161	1.23738e-158
-1.05098e-161	-8.40637e-162	3.18814e-161	2.02953e-160	-1.7164e-161	6.13352e-163	5.9713e-162	8.16218e-163	-4.36579e-162	-2.86791e-161	1.73364e-160	-8.7737e-161	1.09635e-161	-1.0601e-160	1.01111e-162	7.72583e-161	2.13656e-161	-9.76541e-161	-3.83273e-162	-2.12015e-161	7.15263e-162	-1.25198e-160	2.37576e-160	-9.9204e-162	6.14003e-161	-1.86904e-161	6.90833e-162	-1.25e-161	-1.64615e-160	7.73072e-162	1.56345e-159
-8.49674e-162	1.96696e-162	-3.72261e-163	2.26926e-162	-3.35917e-161	1.57911e-163	5.40821e-162	-7.13822e-162	-4.64123e-162	-1.33867e-162	-1.32507e-161	1.97044e-162	2.47092e-162	-2.22452e-162	-3.21317e-161	-9.75465e-164	8.04095e-163	-6.1651e-162	9.73032e-163	7.83862e-163	2.68359e-163	4.95971e-163	-9.9505e-163	6.99221e-163	-1.70874e-162	3.50006e-162	-2.85589e-165	-4.13836e-163	-1.39534e-162	4.59641e-162	1.40329e-160
-3.91059e-163	2.90598e-164	-2.26872e-163	-1.57727e-162	2.27642e-164	2.31019e-163	-3.3717e-165	-3.47454e-165	1.67192e-163	-7.49096e-164	-4.54329e-165	-2.20786e-163	3.14244e-163	4.12529e-163	7.02922e-163	-4.09969e-163	1.18926e-164	-4.7063e-164	-2.43375e-164	-5.67507e-163	5.63234e-163	-2.35834e-164	-1.29631e-162	-4.63939e-163	-1.27868e-163	-1.37336e-162	-4.53511e-163	-2.13413e-163	1.12554e-163	-1.64009e-164	1.0087e-161
-4.69757e-165	-6.15781e-164	-1.35985e-164	5.04861e-164	7.27008e-164	6.37377e-165	9.75697e-165	8.83139e-166	-8.04131e-164	1.17592e-165	3.83981e-163	4.56587e-164	2.13477e-164	2.76019e-165	1.15404e-164	1.54114e-165	-8.82922e-165	-3.03392e-164	1.71402e-164	1.10921e-163	1.4252e-163	-1.54336e-164	-3.94923e-163	1.12357e-164	-2.79606e-164	-2.64517e-164	6.49362e-165	2.04423e-164	-5.50606e-165	-1.6747e-164	1.60344e-162
7.46908e-166	1.17383e-165	-2.66935e-165	-4.81288e-166	-1.20609e-165	4.55343e-165	-3.09575e-165	2.93261e-166	1.10681e-165	3.91858e-165	1.75481e-165	8.15621e-166	3.46552e-164	3.67169e-165	3.12253e-165	-1.5784e-165	-6.16431e-166	-2.18035e-167	-9.93747e-166	4.48074e-166	7.69732e-165	-2.80238e-166	-1.82338e-165	-2.07404e-166	5.28254e-165	-6.21384e-165	1.48372e-165	3.3466e-165	-4.3127e-165	-1.87819e-165	9.94496e-164
8.43876e-166	-1.55145e-165	-3.03153e-166	-7.55783e-167	-3.13872e-167	1.26485e-165	-2.43041e-166	-2.08013e-168	-1.76515e-167	-8.40181e-166	-1.16538e-165	1.01461e-167	8.78759e-166	-2.03239e-166	-5.35589e-166	-3.59992e-166	-1.66199e-167	-1.09563e-166	7.21776e-167	-3.73836e-166	-3.7204e-166	-2.45856e-168	1.95545e-166	2.2081e-167	-9.49436e-167	-5.52409e-166	-1.01349e-166	-2.97715e-166	-1.49332e-165	3.0766e-166	1.23381e-164
3.56923e-168	1.19105e-169	6.01497e-167	-1.28149e-167	-1.01905e-166	7.99898e-168	-4.66077e-168	4.08641e-167	-7.90495e-168	-1.97108e-167	9.09292e-168	6.21803e-168	2.32766e-167	-1.35259e-166	7.6465e-168	-2.0509e-168	-1.02973e-166	4.04418e-167	6.95059e-169	-1.81891e-167	-2.35372e-167	9.69312e-167	8.33572e-168	5.37332e-168	-4.1802e-168	2.75163e-167	3.41955e-168	-3.75516e-167	-1.5928e-168	-1.21065e-167	8.26085e-166
-5.59144e-168	-1.06853e-168	2.5911e-169	4.8554e-169	9.9562e-168	-2.80182e-168	6.2037e-170	1.64499e-168	5.51105e-169	1.06053e-167	-2.8665e-169	7.50789e-168	1.17609e-168	-1.35958e-167	-1.42298e-167	-6.74216e-169	-2.61639e-168	1.42724e-169	-4.25879e-168	-4.15132e-169	9.85228e-169	-1.44392e-170	-1.71936e-168	8.51966e-168	-3.64669e-168	-7.49077e-171	-1.94072e-168	1.4041e-168	-1.69807e-170	-4.2238e-168	1.00408e-166
-1.59325e-169	6.19881e-169	-1.75783e-170	6.31031e-170	7.68181e-169	-2.57177e-169	-9.40327e-169	1.81609e-171	6.39502e-170	-1.25073e-169	2.09386e-168	-3.93931e-170	2.55985e-169	1.83701e-170	-2.00179e-170	-1.05084e-169	5.16641e-169	2.58607e-169	4.95893e-169	-2.89718e-169	-2.31877e-169	5.75456e-170	-1.51262e-170	-4.58286e-169	8.3726e-170	-6.0167e-169	-2.05794e-170	-2.76674e-169	3.08718e-169	7.80301e-171	9.17198e-168
3.48661e-171	-9.29552e-171	7.79291e-170	1.63361e-170	1.81495e-171	-1.9795e-170	-3.41532e-171	-3.31936e-170	-8.43024e-171	-5.94656e-170	9.03382e-172	9.87106e-171	7.66956e-171	7.533e-171	4.34537e-171	1.17958e-170	-3.49922e-171	-1.51182e-170	-2.36393e-170	2.93751e-170	-9.04895e-170	8.25042e-170	-3.58095e-171	1.97289e-171	2.34118e-171	-1.23555e-169	8.96028e-170	-5.3058e-172	-6.38755e-170	-1.52933e-170	8.20658e-169
-1.84788e-171	4.6549e-172	-5.95393e-172	-3.43491e-172	-1.62162e-171	9.56544e-172	4.49885e-171	-1.65542e-172	8.25132e-172	4.16482e-171	-3.80312e-171	-2.92871e-171	-1.91185e-171	-1.6035e-171	-3.17799e-172	-3.11253e-172	4.28163e-172	-1.60949e-171	-3.92341e-171	3.24653e-172	-3.45042e-171	-6.11012e-172	-8.68364e-172	4.99812e-171	6.05781e-173	-1.26774e-173	2.70369e-171	1.31407e-171	-4.0587e-171	2.29086e-172	5.09534e-170
-4.76977e-173	4.43553e-172	3.26488e-172	2.03638e-173	1.20255e-172	4.14179e-172	-1.68989e-172	1.3152e-174	-2.97343e-172	1.1486e-173	2.27478e-172	-1.84385e-172	-3.63703e-173	-1.45443e-173	-1.06458e-171	-1.82848e-172	-3.17517e-172	2.81931e-172	-2.58797e-172	1.41865e-172	-3.79402e-172	7.61411e-174	1.19438e-172	-1.12783e-171	2.90451e-172	-3.07841e-173	4.86044e-173	3.88261e-172	-1.27554e-172	9.0815e-173	7.17273e-171
1.68944e-174	-2.97677e-174	-9.71591e-174	3.17964e-174	4.12191e-174	-4.47751e-173	-1.92926e-173	2.61578e-174	3.05162e-174	-2.05435e-173	3.54202e-174	2.00492e-174	-3.26447e-174	-1.05316e-173	2.05325e-173	-1.52451e-173	-1.89092e-173	3.83295e-173	-7.19884e-173	3.469e-173	-9.25844e-176	-3.76068e-173	-1.60668e-175	-2.27027e-173	1.1717e-173	4.65706e-173	1.23728e-173	9.10099e-173	8.8602e-174	2.09193e-175	5.62302e-172
3.43124e-174	-4.86516e-175	1.21932e-174	1.02296e-175	-1.85854e-173	2.76993e-174	1.286e-174	-3.78755e-174	6.52111e-175	-1.32192e-174	6.73011e-176	-3.38017e-175	4.98719e-175	-1.12837e-174	2.87068e-174	1.08437e-173	2.36939e-176	-6.35805e-174	-9.59625e-175	1.88321e-174	-1.78579e-175	2.77318e-175	-7.70713e-175	-4.16329e-175	-1.00805e-174	2.345e-176	2.73385e-175	-4.43424e-174	1.05839e-174	-4.2398e-176	6.70964e-173
6.39475e-176	-6.34983e-176	-3.74001e-176	5.78199e-176	-6.56881e-176	-1.01781e-176	6.55588e-176	5.92861e-176	-7.71529e-176	2.0084e-175	-7.65421e-175	-1.02752e-177	-1.01795e-175	1.24868e-175	-1.49167e-175	1.35703e-175	2.29952e-177	-2.13865e-177	3.1448e-176	9.66253e-176	-1.90634e-175	9.66902e-175	2.79804e-175	-1.87055e-176	2.44516e-175	-7.87681e-175	-4.03481e-175	-2.73733e-175	-3.83079e-176	3.12712e-175	5.62834e-174
1.26259e-177	9.32091e-178	4.71272e-176	-4.5053e-176	-7.67973e-178	-1.18828e-176	1.70554e-176	-2.54065e-177	2.96137e-177	-2.03937e-176	6.06789e-178	-2.48471e-177	-1.46344e-176	-1.00995e-175	1.35781e-176	-2.51586e-177	2.15893e-177	1.60603e-177	-2.46587e-176	1.58704e-176	-7.29016e-176	-5.41391e-177	1.83417e-176	4.05164e-178	2.50153e-177	-3.13795e-176	-4.04352e-177	2.74161e-176	-4.26136e-176	7.09796e-177	5.412e-175
-2.0893e-177	-1.86925e-178	3.96966e-177	-4.07862e-177	-1.93557e-179	-1.29404e-177	-5.75707e-178	-1.49646e-178	1.42761e-180	2.76295e-177	-1.46758e-178	-1.52782e-179	3.92714e-178	5.31761e-178	-3.20801e-178	-2.03181e-177	-1.87138e-177	3.71121e-177	-2.5908e-178	2.09904e-178	1.2784e-177	-5.55729e-178	4.77138e-178	5.17075e-180	-3.03329e-178	-7.49067e-178	-5.73403e-178	-1.7597e-177	-1.22387e-178	2.729e-179	3.047e-176
3.33449e-178	-9.91423e-180	-3.69e-179	-2.14285e-179	-3.25622e-179	-1.64699e-178	-2.66859e-178	2.80337e-179	-3.94944e-179	3.71174e-178	6.30997e-178	-1.3397e-179	-1.16039e-177	1.11192e-180	-4.61105e-179	-1.43802e-179	-2.92406e-179	1.06524e-179	-1.16174e-178	2.76011e-178	-2.37527e-178	-1.66077e-179	7.43148e-179	-1.80126e-178	-2.74332e-179	3.1154e-179	1.03866e-179	-3.2655e-178	-5.31119e-179	3.40943e-178	4.90113e-177
-1.48694e-179	2.44869e-179	-7.62533e-180	8.83521e-181	5.22358e-179	-1.24475e-179	-1.13898e-179	-4.00336e-180	4.45807e-180	8.01646e-179	-4.56876e-180	5.61782e-180	-8.03079e-180	4.40066e-180	-4.60001e-180	4.11602e-180	-3.06478e-179	4.78704e-180	3.99446e-181	1.76034e-179	-3.99461e-180	-2.09396e-179	4.5996e-180	1.35687e-179	3.11552e-179	4.47696e-181	-2.20889e-179	-1.44052e-179	-4.40589e-180	-2.71625e-179	4.40104e-178
7.48775e-183	-7.55617e-181	-5.2809e-182	2.58809e-181	2.648e-181	1.01823e-181	5.39271e-182	7.37563e-180	4.9797e-181	5.8328e-181	6.8366e-181	-3.70406e-181	1.02437e-180	-1.23929e-180	4.08844e-181	-2.69237e-181	-1.21986e-179	-1.59404e-180	2.11561e-180	-1.82766e-180	-2.83293e-181	-1.94079e-182	7.56272e-180	-3.03141e-180	-1.18146e-180	2.33272e-181	-2.58802e-180	5.12144e-182	-6.45081e-183	-5.73979e-181	4.72151e-179
1.10364e-182	1.66937e-182	5.46477e-182	4.12615e-181	-5.88573e-182	-6.01937e-183	-1.35266e-181	-6.05214e-183	6.69212e-181	3.25698e-181	-4.29822e-182	7.08058e-182	-3.24492e-182	-6.96874e-184	-1.38914e-182	4.94979e-183	-3.02885e-182	1.39395e-182	2.69906e-182	8.96557e-181	-1.36037e-181	5.002e-181	4.49747e-181	1.67963e-182	-3.57504e-182	-3.56015e-182	-5.31411e-183	5.70633e-181	-3.62616e-181	-1.89506e-181	5.13185e-180
3.76166e-183	-2.58166e-182	3.22553e-183	1.72581e-182	1.31205e-182	9.11219e-184	2.66251e-183	-4.0954e-183	1.55886e-182	5.67595e-183	-7.61467e-183	3.82796e-183	2.69713e-183	6.07529e-184	-2.38659e-182	-5.9353e-183	1.64558e-183	6.31242e-184	1.35381e-183	8.2149e-183	1.11436e-182	-2.64442e-183	1.47792e-183	1.15239e-183	9.96774e-184	1.04688e-182	-3.28763e-183	2.23813e-182	7.42128e-184	2.95379e-182	2.32343e-181
-1.12776e-183	3.43879e-185	4.53903e-184	3.5419e-185	1.58455e-183	3.51175e-185	1.44261e-183	8.68296e-185	-1.03819e-184	-9.35842e-184	-1.59058e-184	9.85485e-184	-8.60414e-185	-1.55338e-185	1.61879e-183	7.45476e-184	-9.37654e-184	-2.49717e-183	-1.10959e-183	1.82585e-183	-7.19322e-184	1.66123e-184	-1.05198e-183	7.1335e-184	2.62477e-184	9.12376e-184	-1.45289e-184	4.85629e-184	-7.0154e-183	4.96082e-184	2.77889e-182
1.07018e-184	2.64479e-185	6.14118e-185	-5.90386e-186	-1.74914e-184	-6.75873e-185	-8.35032e-184	-2.57888e-185	-2.10379e-185	1.31582e-184	3.3895e-184	6.92238e-185	-3.51177e-185	1.1047e-185	2.43245e-184	-9.4321e-185	2.242e-185	-5.12599e-184	9.71581e-186	4.75424e-185	-4.74417e-184	-1.03773e-184	-6.82451e-185	-4.94446e-185	-8.36426e-186	8.32533e-185	-1.98746e-184	-1.95061e-185	2.67836e-185	8.3773e-186	3.88182e-183
-7.14994e-186	5.0217e-187	8.24972e-187	-3.71707e-186	1.37667e-186	1.44972e-185	-7.46604e-186	-1.09566e-185	-1.07633e-186	6.26554e-186	-1.94496e-185	2.57188e-186	3.29744e-185	5.97585e-186	1.09728e-185	1.50056e-186	-4.53134e-186	-1.20456e-186	5.49603e-187	6.6378e-186	-1.22646e-185	-3.98632e-186	7.14138e-186	5.2089e-186	1.07771e-185	1.62788e-185	-6.60616e-186	5.38415e-185	2.46504e-186	7.25037e-186	2.66021e-184
-5.88869e-187	1.56274e-186	-2.11302e-186	1.95401e-187	-1.98957e-187	-3.98361e-188	-5.29476e-188	-4.0359e-186	1.48868e-186	-3.59413e-187	2.83296e-186	7.33267e-187	-1.53236e-186	3.90931e-187	-5.09541e-187	-2.13724e-186	3.03636e-186	-1.11485e-188	3.35836e-187	1.81237e-186	5.02845e-187	2.54262e-186	-6.82652e-187	-5.7738e-188	1.14833e-187	-1.89614e-186	4.5146e-188	3.27062e-186	3.10767e-187	-1.50211e-187	3.35413e-185
2.99165e-188	-2.28452e-188	1.19884e-187	-1.57162e-187	6.15041e-188	1.76438e-187	-1.24772e-187	-6.59728e-189	-1.28717e-187	-1.53609e-188	-3.32343e-188	-2.21965e-189	2.89037e-187	-5.17073e-188	-1.10926e-189	1.696e-187	3.86532e-188	-8.58449e-188	9.08756e-189	-1.56039e-187	-6.87145e-188	1.01096e-188	1.02402e-187	1.1315e-189	-1.64651e-187	-3.55701e-188	-3.236e-190	-8.26259e-188	2.60306e-188	-7.80415e-189	2.17909e-186
-3.94438e-190	4.84593e-189	-4.77843e-190	1.59643e-188	8.49588e-189	-2.30289e-188	-1.94009e-189	1.17099e-188	-2.36807e-188	-7.53824e-190	-9.10895e-190	1.35964e-188	2.37074e-189	4.34965e-189	2.57755e-189	5.07587e-189	4.25804e-190	1.15011e-188	4.11634e-189	-3.07928e-189	3.71525e-189	-1.37213e-189	-3.58225e-190	-1.13825e-189	-1.25118e-189	1.00376e-189	-5.50924e-189	-2.33321e-188	-2.19986e-189	1.1948e-189	1.8037e-187
-3.51468e-190	9.70366e-190	-3.32105e-189	-3.88646e-191	2.60309e-190	1.20945e-189	1.65701e-190	-4.68637e-190	-5.91653e-189	-9.09231e-190	6.94853e-190	-3.37121e-190	-1.053e-190	-2.02636e-190	-4.92748e-191	-2.4786e-190	-1.3977e-190	1.84801e-190	-1.0703e-191	-2.64418e-189	1.64902e-190	9.9547e-191	1.12173e-189	-2.57859e-190	-2.89834e-190	8.79135e-190	-3.08011e-190	-7.90517e-191	-1.96885e-190	9.43826e-190	2.25689e-188
-4.4976e-191	-4.07111e-191	-3.46662e-195	5.89358e-191	7.31747e-192	-4.59559e-192	3.16699e-191	2.93178e-192	-3.06393e-191	6.36653e-192	2.69635e-191	1.18116e-190	-9.56024e-191	1.80852e-191	1.07072e-191	-2.20244e-191	-2.25645e-190	-7.58002e-191	1.33623e-190	-1.56814e-191	2.43669e-191	4.01693e-191	3.677e-191	-1.48533e-190	1.15906e-191	4.20913e-191	-6.89065e-191	-6.52057e-192	2.36927e-191	-1.904e-191	1.39208e-189
-2.58105e-192	-6.2405e-192	-6.04654e-193	-5.18136e-192	-8.88875e-192	-2.8587e-193	5.7278e-192	7.71994e-192	-3.15457e-192	-2.44573e-193	4.07738e-192	3.38177e-191	-8.73503e-192	4.62933e-192	6.90472e-193	2.39867e-193	-3.72577e-193	6.87987e-193	1.71974e-192	2.20883e-192	9.29146e-192	9.44126e-192	1.64528e-192	-2.71455e-191	-1.86695e-193	4.60679e-192	-5.03074e-192	-3.46132e-192	1.62964e-192	-3.10753e-192	1.63354e-190
-1.63064e-192	-5.79143e-193	1.90618e-193	5.27279e-192	-2.21101e-193	1.03099e-192	-1.39578e-194	-3.515e-194	-4.96248e-193	-8.30205e-193	-2.53747e-193	7.44756e-193	-3.3969e-194	1.09639e-194	9.76151e-193	-5.60951e-194	-6.24242e-194	-5.77748e-194	1.26231e-193	-2.81098e-193	-1.65161e-193	-5.00626e-194	-5.49681e-193	4.67227e-193	8.22786e-194	-2.64272e-194	-4.40186e-193	-1.18739e-192	-7.43928e-193	1.06301e-192	1.76794e-191
3.06416e-194	4.05228e-194	-1.12112e-195	2.31743e-194	7.13068e-195	-5.17863e-195	1.0328e-193	4.05263e-196	5.64079e-194	7.77562e-195	-4.31583e-195	8.8412e-195	8.2031e-195	-1.11231e-194	-4.98305e-194	-2.65357e-194	1.58022e-194	1.34084e-193	1.28073e-194	-8.73456e-194	-1.05763e-193	2.85587e-193	1.96179e-195	5.23432e-194	-1.22912e-193	9.59365e-195	-2.75632e-193	-5.26966e-194	3.48054e-194	-1.63154e-194	1.59214e-192
1.04222e-194	-6.48613e-195	-7.69641e-196	-1.98313e-195	1.52865e-194	-7.3815e-195	3.38553e-195	-1.06422e-197	2.93514e-196	8.19323e-195	-1.542e-195	-2.73816e-196	2.35043e-195	-4.05072e-195	-3.06225e-195	-1.4534e-194	2.00526e-196	-6.02275e-195	4.52398e-195	-6.33218e-195	1.52591e-196	-2.13737e-195	-8.2917e-196	1.69526e-195	2.27053e-195	-3.13861e-195	1.32812e-194	2.50071e-195	4.37309e-196	1.3871e-195	1.24934e-193
1.66591e-196	2.23539e-196	-1.0092e-196	1.19507e-196	4.56087e-196	7.86377e-199	-1.5148e-196	-3.3658e-197	3.13815e-196	4.31224e-196	3.04363e-197	2.62992e-197	-1.53232e-196	-1.09888e-195	9.50008e-196	2.92831e-196	4.5266e-196	-1.10254e-196	-5.47557e-196	-4.18045e-196	5.17608e-196	1.26136e-195	2.00716e-196	-1.50815e-196	-5.28046e-196	1.1336e-196	-6.37653e-196	-2.28387e-195	7.01195e-196	-3.38603e-196	1.2811e-194
1.80152e-197	5.36011e-197	-1.58739e-197	-2.22656e-196	1.5349e-198	-8.33353e-198	-5.24465e-197	2.11932e-198	2.25274e-198	-3.66861e-197	6.6136e-198	1.2519e-197	-7.96851e-197	2.52564e-197	1.95628e-197	1.13136e-200	3.1933e-197	2.8859e-197	-1.02023e-196	5.17707e-197	-6.8581e-198	3.99142e-199	4.6146e-197	-8.47475e-197	-1.09735e-196	-7.23092e-198	-1.92769e-196	-1.91748e-196	-6.81129e-197	-6.2646e-198	1.48576e-195
8.38168e-199	-3.0044e-198	2.10227e-198	-5.06089e-199	-5.85137e-199	1.96392e-198	-8.50266e-199	7.96071e-198	-4.04061e-198	6.77906e-199	5.34644e-199	9.63504e-199	1.49289e-198	1.83593e-198	-3.37825e-199	3.81194e-199	-5.73884e-198	-2.52853e-198	1.15874e-199	-1.06319e-197	4.94082e-198	4.40584e-197	-6.47137e-198	-1.3345e-198	-4.0122e-198	-7.66067e-198	-1.73602e-197	-2.08852e-198	-1.43868e-198	-3.18513e-198	1.39641e-196
-1.37509e-201	-7.97185e-200	-2.43415e-199	-1.8598e-198	8.11653e-201	-4.61761e-199	-4.33934e-199	1.37215e-199	1.38167e-199	-2.90863e-199	2.32541e-200	1.65562e-200	-8.19167e-200	-2.64612e-199	-5.79052e-199	-5.25333e-202	4.56705e-199	8.17921e-201	-4.13161e-200	3.72762e-200	1.15489e-199	-5.0424e-199	-4.91552e-199	-1.08642e-200	-2.25365e-201	1.14567e-199	-1.0409e-199	-3.46188e-200	-6.0396e-200	2.69599e-201	6.60453e-198
-1.32731e-200	1.98977e-200	-3.8265e-200	2.52196e-200	4.77699e-201	-1.19497e-199	4.125e-202	-1.13317e-200	8.43142e-200	8.11719e-200	-6.6565e-200	-2.60637e-200	4.4861e-200	2.52805e-201	-1.19008e-199	1.18505e-200	-1.30987e-199	-4.22441e-200	-5.92232e-201	-2.54564e-200	-4.00278e-200	-1.52656e-200	9.27906e-200	-1.17503e-199	1.03185e-199	-2.51321e-200	-8.05696e-200	1.05454e-200	-4.932e-200	-4.77409e-200	1.45573e-198
-2.49229e-202	-2.78013e-201	-1.81867e-201	4.00122e-201	1.21433e-202	2.41965e-201	2.20848e-202	6.75338e-203	5.69207e-201	3.34433e-202	-2.25302e-201	2.09939e-201	2.01202e-200	-6.47993e-201	-1.34132e-201	8.9486e-201	1.86442e-201	3.34438e-201	6.2961e-202	-2.29253e-202	-2.92114e-201	-5.9866e-201	-1.05947e-201	-3.12331e-201	1.44027e-201	1.19501e-202	8.30043e-203	-2.88631e-201	5.95268e-202	-4.64898e-202	8.36951e-200
-4.47378e-202	-2.0934e-201	1.16346e-202	1.60723e-202	-1.45894e-202	-4.04908e-203	6.42198e-203	-6.70827e-202	4.80465e-203	3.99297e-203	2.01936e-203	-9.01573e-203	1.24755e-201	2.1348e-202	-6.32754e-203	1.27175e-202	4.01792e-202	1.40427e-202	-1.87042e-202	7.53983e-202	3.23254e-203	-2.75883e-201	-3.60588e-203	7.973e-202	3.55162e-205	2.84678e-202	7.59459e-204	-1.98171e-202	-3.23431e-202	5.11293e-203	1.15622e-200
3.82603e-205	2.91574e-203	-4.36166e-204	4.01995e-203	3.25121e-204	-2.09548e-203	-4.5186e-203	-4.07938e-203	3.66194e-203	1.16435e-203	-2.73647e-203	-6.81746e-205	-1.15803e-203	-7.63046e-203	6.57838e-204	-1.3938e-203	-3.502e-205	2.032e-204	-1.7183e-205	-5.98971e-202	1.32666e-203	-2.7061e-204	-1.34758e-203	-7.35848e-203	8.62701e-204	8.11819e-204	-8.24932e-204	-1.13587e-202	-4.60036e-205	-4.75319e-204	1.21735e-201
-7.81678e-204	-1.64356e-204	-1.00635e-204	-6.7705e-204	-3.16704e-204	-5.08343e-204	5.14813e-204	-2.11194e-205	8.37094e-206	-6.50471e-204	-3.51159e-204	-4.52755e-205	-6.67841e-205	-2.90137e-204	8.39701e-205	3.26862e-204	-1.45446e-204	1.93652e-204	1.16685e-205	6.21151e-205	-1.05988e-204	2.82658e-204	5.1087e-204	1.12564e-203	1.73242e-203	-4.81002e-204	3.02246e-204	1.1896e-206	1.11365e-204	-1.8991e-204	1.01639e-202
-2.40241e-205	3.1943e-206	-5.22354e-205	-6.34969e-205	2.13643e-206	1.25937e-206	-1.27466e-205	-4.0837e-205	-2.27093e-205	-4.24089e-206	-6.73006e-206	-1.32588e-204	6.80842e-206	-9.0824e-206	1.28137e-206	-4.12322e-207	2.39302e-206	-3.49161e-206	-9.83143e-206	1.35038e-205	-6.36575e-206	-2.45476e-205	-3.52792e-205	-2.0835e-205	3.42726e-205	-9.91415e-206	2.46652e-205	-5.9154e-206	7.794e-205	1.51124e-205	6.6785e-204
-5.01267e-207	-5.26155e-207	-6.30701e-207	-4.69709e-206	-1.34733e-206	5.27877e-206	-5.06533e-206	4.5933e-208	-2.2123e-207	-2.12348e-207	-9.79805e-207	-1.80189e-206	2.73762e-206	-9.25665e-207	-1.24636e-205	1.28486e-206	-3.39583e-206	-4.51147e-206	3.52417e-206	-3.62522e-206	1.25517e-208	-5.23732e-207	5.7119e-206	6.30129e-206	-3.48684e-206	-1.27768e-205	2.62482e-207	4.28016e-206	-4.54248e-206	-3.6241e-206	9.52985e-205
1.21814e-207	-2.42422e-207	-6.10074e-208	-3.88026e-208	4.2618e-207	3.46583e-207	2.07191e-208	-4.29602e-208	-8.21534e-208	1.72271e-207	-3.08068e-207	-2.61499e-207	6.33439e-208	6.11368e-207	-1.96481e-207	-3.98844e-207	7.95443e-209	-6.9429e-207	-1.28246e-209	1.04006e-206	-1.28869e-207	3.73082e-207	-7.16937e-207	-5.33341e-207	-4.7305e-208	1.07103e-207	2.13732e-207	-1.24915e-207	6.14396e-208	6.11324e-208	7.50596e-206
-1.08165e-208	3.14889e-208	-1.80382e-208	2.18314e-209	2.37224e-209	1.23649e-208	-7.82045e-208	-3.1981e-208	2.25239e-208	1.18479e-208	5.0876e-210	-1.99943e-208	3.88265e-208	-1.00585e-208	2.44027e-208	-2.1851e-208	1.1541e-207	1.60571e-208	5.02855e-209	9.1573e-209	8.97008e-209	1.01616e-208	-5.08148e-209	4.36697e-208	1.13068e-208	-1.12341e-208	-3.08022e-209	-1.4215e-208	1.77954e-210	2.45528e-209	5.93468e-207
-1.80223e-210	-6.7154e-209	7.31801e-210	-1.60594e-209	9.37499e-210	-2.53117e-209	-8.93261e-209	2.03405e-209	-3.29087e-209	-1.05237e-209	1.84791e-209	7.82124e-210	-4.56182e-210	6.49083e-210	-9.51312e-210	1.83348e-211	-1.88511e-208	5.44344e-210	1.86898e-209	-2.53341e-209	8.78047e-211	3.0078e-210	-2.69156e-209	-1.06093e-210	-2.15515e-209	-8.84086e-210	-1.0936e-209	1.2252e-209	-9.87511e-210	-4.40726e-209	7.04538e-208
-3.1083e-211	-1.03716e-210	1.28663e-211	-8.60531e-212	-1.75358e-210	-1.39612e-210	2.99077e-210	-7.92943e-211	-5.39513e-212	-1.54776e-210	-2.36513e-210	-2.6398e-211	-1.39905e-210	9.73781e-212	1.84321e-209	-2.14668e-210	-1.29017e-210	5.35797e-210	1.0977e-210	-5.72511e-210	-1.15338e-210	-4.15713e-211	4.60035e-210	-5.1837e-211	-1.61537e-210	-2.50447e-211	7.92032e-211	5.84941e-210	-1.0739e-211	1.26755e-210	6.48431e-209
-1.80404e-213	-1.05581e-212	6.93901e-211	-6.28075e-212	-6.61975e-212	-1.00469e-211	-1.83679e-211	-4.68846e-212	-4.38719e-212	3.51294e-211	2.76052e-211	1.34048e-211	-1.90763e-211	-2.36248e-211	1.3419e-213	8.41275e-214	1.2585e-211	-4.25612e-211	4.38229e-212	2.77766e-211	-1.03562e-210	-2.3682e-212	1.13201e-211	1.19701e-211	-2.95365e-211	3.34249e-212	-3.10677e-211	-1.01123e-210	7.34282e-211	5.28791e-212	7.00387e-210
-7.47372e-213	-2.77077e-212	-1.08276e-212	2.25225e-214	6.26841e-213	-1.01937e-213	-1.82123e-214	2.76029e-212	-1.5332e-213	1.24627e-213	8.99281e-213	-2.62245e-213	-7.73566e-212	-5.60486e-213	2.713e-213	2.36682e-212	-3.04497e-212	8.71944e-213	2.08568e-213	-6.14824e-212	2.84815e-212	-8.07891e-213	9.00239e-212	1.76816e-213	8.21799e-212	-1.99084e-212	-4.55893e-212	-1.72124e-212	2.49802e-212	-4.33834e-212	6.69388e-211
2.55159e-213	6.41377e-214	-3.42533e-213	-8.17321e-214	-6.34847e-214	-1.52902e-214	-2.06689e-213	-6.07819e-214	-7.1339e-215	-1.14259e-213	6.39926e-213	2.58559e-214	-1.32784e-213	5.35469e-213	-8.01013e-213	2.22737e-214	1.25461e-213	-9.3444e-214	-8.42829e-214	-1.02008e-213	2.34888e-213	-1.8579e-214	3.05535e-213	-8.55913e-213	1.20307e-213	-2.1479e-214	-6.84123e-214	-1.1107e-213	7.08253e-214	3.45558e-214	5.61528e-212
7.72878e-216	1.36386e-214	-9.76516e-214	-9.78123e-215	2.79724e-216	9.67789e-215	-1.54162e-214	4.68054e-215	-1.84098e-214	-5.80517e-215	5.76067e-215	-4.35306e-215	-8.1344e-215	1.5998e-214	-2.18456e-214	1.6013e-214	2.11993e-215	1.76476e-214	-2.66907e-215	3.04803e-214	2.89939e-215	3.72838e-215	-3.36604e-216	1.13926e-215	-9.57086e-215	1.46889e-214	-3.37689e-215	2.56593e-214	1.94299e-214	2.81692e-214	4.10134e-213
-2.18971e-215	-5.15185e-216	1.06406e-214	3.00932e-215	-3.95552e-215	-4.21331e-216	-1.80191e-215	-1.12609e-216	-3.53446e-215	-3.79758e-216	6.15122e-216	4.6776e-216	1.11102e-216	-2.49413e-215	-1.02924e-215	1.64264e-215	9.50562e-216	1.21799e-215	2.72535e-216	9.68326e-216	-2.33704e-217	1.95596e-215	-3.89976e-217	-8.0411e-216	-2.44383e-215	1.98275e-216	6.49538e-216	9.62002e-217	-2.98358e-216	2.53426e-216	4.30918e-214
2.03495e-216	-3.85928e-217	1.6053e-216	1.53461e-216	7.18466e-217	-4.95282e-218	5.07918e-217	5.8995e-218	1.81763e-216	-1.41497e-216	2.15477e-216	5.29436e-217	5.1272e-216	6.26622e-217	1.67601e-217	1.32203e-216	-7.15758e-217	-9.61898e-218	1.37296e-216	3.43649e-217	4.52884e-217	-6.08149e-216	-1.56971e-216	6.44704e-218	9.48843e-216	-9.49606e-219	-4.52129e-217	-4.2002e-216	4.48461e-217	2.41856e-217	4.55937e-215
-2.73306e-218	-8.76654e-218	1.08236e-217	9.93521e-219	-4.52157e-219	-9.19289e-218	4.54627e-217	-1.17094e-218	3.15079e-218	-8.74558e-217	3.78627e-217	4.81472e-218	-1.43418e-217	-2.0447e-217	-4.83815e-218	2.86461e-218	-5.44649e-217	-5.36809e-218	4.96098e-219	2.62994e-217	-6.52398e-218	-4.46696e-217	-9.03194e-218	1.77064e-218	-6.51126e-218	1.47063e-217	1.25262e-217	5.81622e-217	7.02042e-218	5.26782e-218	5.0819e-216
-1.14715e-218	1.92637e-218	3.76756e-218	1.16384e-218	3.59517e-219	4.72983e-218	1.08947e-218	-2.98968e-218	1.72525e-218	-3.67986e-219	-9.97903e-219	5.35688e-219	-3.80539e-219	-1.81969e-220	-2.88024e-218	-1.85479e-218	2.35407e-220	-8.42878e-222	-1.83502e-219	7.22098e-219	2.13582e-219	1.09579e-219	4.6741e-218	2.07822e-219	-3.83902e-219	1.15091e-220	1.75744e-218	-7.79949e-221	3.47347e-219	-2.67717e-219	3.48448e-217
2.48709e-220	1.02355e-219	-2.15327e-219	-5.92682e-221	8.61432e-219	6.06397e-220	3.01143e-219	-1.24104e-220	3.34959e-220	5.81803e-220	3.94284e-220	1.90558e-219	2.65867e-219	4.41611e-220	-7.55567e-221	3.57045e-220	-1.02265e-219	-6.23436e-220	-4.32741e-221	2.39782e-219	-4.00341e-219	-2.34343e-220	-2.41638e-220	9.73125e-221	-4.25753e-220	-1.10433e-220	-2.55179e-220	5.87741e-220	-1.03095e-219	1.05919e-219	3.47237e-218
-1.06489e-220	-1.39222e-220	8.00509e-221	-2.51537e-222	2.31472e-221	-2.3475e-220	5.41943e-221	2.79771e-221	-2.70438e-221	5.86895e-221	-1.25715e-221	3.35348e-222	1.30411e-220	9.64944e-221	-3.39934e-220	1.93342e-221	-1.53176e-220	-1.18296e-220	2.63414e-220	-1.17457e-220	6.40638e-221	-1.9524e-220	-4.09066e-220	-3.91323e-220	4.82153e-223	2.86062e-220	-4.24782e-221	4.05888e-222	-1.54643e-221	-5.76895e-220	3.99366e-219
-1.85547e-223	-1.52004e-222	8.97715e-222	-2.72633e-221	1.99373e-222	1.06216e-222	-3.96153e-222	-1.33575e-221	6.01426e-222	-8.25598e-222	7.07632e-221	3.03466e-222	-6.78221e-222	-1.09354e-221	1.53274e-221	-1.87098e-223	1.19311e-222	-9.13019e-222	2.35977e-222	-5.82809e-221	1.97216e-222	-1.33107e-223	8.77105e-222	6.04522e-222	-5.96651e-222	-3.97355e-223	-7.703e-222	1.56873e-221	5.24906e-222	-1.95072e-222	3.04461e-220
-1.58249e-224	-1.1322e-222	-3.80875e-223	3.35482e-222	-2.59805e-225	1.23749e-223	2.14966e-223	-3.23546e-222	-3.37586e-223	9.28615e-223	4.24944e-222	9.5414e-224	-1.85704e-223	8.89842e-223	-9.11988e-224	9.68494e-223	1.19472e-222	1.29824e-223	4.04506e-222	-9.0692e-223	-5.2414e-223	3.02365e-223	9.00889e-223	4.62861e-223	-4.53235e-223	-1.21422e-222	-9.81558e-225	-2.48222e-223	2.17091e-222	9.42579e-225	2.87794e-221
-4.37116e-224	1.11177e-223	-2.02864e-224	1.17367e-223	9.57695e-224	-7.49939e-225	3.11237e-224	-5.84749e-224	2.71877e-224	-2.22063e-225	7.21311e-224	-1.72068e-223	6.1157e-223	1.83629e-224	5.57312e-225	2.79013e-225	-3.8096e-224	1.03595e-224	-2.5784e-225	-8.85465e-225	9.52042e-224	4.45839e-224	-3.00215e-224	-1.46302e-223	-2.81018e-225	1.97729e-223	3.19068e-224	-3.60476e-224	8.02947e-225	-3.47635e-223	2.39747e-222
-2.08955e-224	-1.13553e-224	4.28038e-225	1.42459e-224	-1.59946e-224	-1.70181e-224	2.34765e-224	-4.37338e-224	2.0787e-224	9.46433e-226	-1.18816e-224	-1.46619e-224	2.6951e-225	1.32176e-224	-3.31277e-225	5.72035e-228	5.12566e-226	-1.50798e-224	-1.43262e-224	-1.13399e-224	-2.31385e-225	-2.25083e-224	-6.68486e-224	1.2478e-224	-7.73794e-226	1.07996e-224	-3.22377e-226	-1.65004e-224	6.79063e-225	5.49935e-225	4.04602e-223
-3.05368e-226	1.39466e-225	2.49666e-226	6.87016e-226	1.14642e-226	1.67295e-227	4.83877e-227	2.07209e-225	-2.38605e-225	5.07202e-226	-9.57846e-226	-1.80053e-225	-1.47865e-225	-8.88454e-227	-9.92397e-226	-4.06861e-226	-1.64483e-226	-5.33161e-227	5.1926e-227	-2.37621e-225	4.80841e-227	-1.42586e-225	-1.80517e-226	1.40978e-225	7.28994e-227	7.75136e-226	-6.90171e-226	-7.36134e-226	-2.6341e-226	-2.99447e-227	2.17848e-224
-1.23248e-227	-3.80715e-228	-1.31222e-227	1.33603e-227	4.40196e-228	-8.4219e-227	-3.2726e-228	4.2842e-228	7.4423e-227	-7.225e-227	1.93252e-227	-1.52037e-226	3.41629e-227	-4.89909e-229	-1.85553e-227	4.42162e-226	-2.469e-226	-5.69184e-228	-2.17232e-226	2.01473e-227	-1.37516e-226	-3.02971e-227	-2.43962e-227	-5.52952e-226	1.0329e-226	-2.98635e-230	2.5979e-227	2.43791e-228	-2.74307e-227	5.80249e-227	2.40452e-225
-2.91232e-227	6.28847e-229	2.6798e-227	1.26051e-227	-9.89349e-228	7.87456e-229	-3.33282e-228	-5.58218e-228	1.05976e-227	-3.6541e-227	-3.74335e-228	1.87189e-229	-1.6877e-228	-1.05497e-228	-2.70568e-228	-7.18187e-229	-2.06249e-228	-9.50992e-230	-8.00048e-229	6.81612e-230	-2.21215e-228	5.30847e-228	3.03634e-229	-9.64433e-229	2.75336e-228	-3.19967e-227	3.05655e-228	-2.11157e-228	-5.82689e-229	2.30762e-228	2.0061e-226
3.98002e-230	-1.26116e-229	-1.48114e-228	1.34649e-229	1.19321e-230	-1.87995e-229	4.53719e-230	-1.78438e-228	1.42788e-228	-2.70312e-230	2.27958e-229	4.25156e-231	1.27275e-228	1.6661e-229	-3.51746e-229	-6.32007e-230	-2.17827e-229	6.44991e-229	1.3194e-228	-6.25585e-230	-1.37012e-228	3.21439e-229	1.81228e-229	2.75054e-230	9.47367e-229	3.34004e-229	2.00554e-229	3.71854e-228	1.17969e-229	1.9119e-229	1.70075e-227
-1.64028e-229	6.03542e-231	1.58657e-231	-7.85529e-230	1.42285e-229	1.62122e-231	5.03781e-232	9.98457e-230	-8.79197e-231	3.15199e-231	-3.23695e-231	8.42068e-230	-1.60125e-230	-2.5203e-229	1.52358e-229	4.12149e-230	-3.98682e-230	-1.70641e-232	-2.87689e-230	-1.12314e-229	-3.00811e-232	1.02241e-230	2.8004e-230	2.08982e-229	3.71001e-230	-2.13648e-229	7.02783e-230	-5.5964e-231	-6.59868e-230	1.0993e-230	1.8877e-228
8.46255e-232	1.16105e-230	1.07841e-232	-3.25684e-233	-5.23316e-231	-3.76623e-231	1.20797e-231	-3.01431e-231	4.41168e-231	-4.41609e-231	1.63287e-231	-8.97937e-231	7.90952e-232	2.64596e-231	-1.74842e-230	-8.60505e-232	-4.11053e-231	1.21451e-231	-4.59633e-232	-5.7605e-232	-8.34376e-232	1.35106e-231	-9.07268e-231	-1.03149e-230	-8.69987e-233	6.74721e-233	-2.54487e-231	-7.89795e-231	-5.52895e-231	-2.04322e-231	1.13144e-229
4.06361e-232	-5.01075e-232	1.40117e-232	1.02811e-231	-1.85944e-231	-3.39768e-232	3.42882e-233	3.20414e-233	6.67315e-232	1.77164e-233	1.19519e-232	-3.05176e-233	7.52213e-232	-8.74705e-232	-1.81587e-232	7.36413e-232	5.14645e-232	4.85903e-232	1.9074e-232	1.33014e-231	5.86782e-233	-8.83398e-232	-7.06578e-233	-1.03018e-233	8.94404e-232	-5.47584e-233	-1.05839e-231	-1.65619e-232	6.82836e-232	2.78075e-231	1.69024e-230
-5.56112e-234	1.3261e-233	-4.26601e-233	-5.44427e-233	-4.03062e-234	-1.10369e-233	5.19178e-233	-1.08981e-233	1.32618e-233	-2.111e-234	-3.24082e-234	-1.44027e-233	3.78796e-233	1.03182e-233	3.02215e-234	-2.03885e-233	-2.79517e-234	-6.34349e-234	-5.42695e-234	-2.11283e-234	9.15949e-233	-2.37791e-233	-1.27455e-232	6.9007e-235	-7.43839e-233	2.72388e-233	8.85918e-233	-1.97911e-232	1.28146e-232	-1.17347e-235	1.07502e-231
9.42836e-236	-6.01657e-235	-6.09771e-234	-2.00027e-234	1.31975e-235	1.86942e-234	-4.75571e-234	1.27047e-235	-1.89252e-235	-1.06978e-234	-7.46343e-235	-2.47383e-234	-6.92065e-235	-1.74658e-234	-2.222e-234	-2.24835e-234	-1.95787e-234	5.43678e-234	-1.46852e-233	-8.2531e-235	1.51842e-233	-3.51471e-234	-6.33646e-235	-3.88224e-234	-2.25987e-234	1.17937e-233	-4.54745e-235	2.05677e-234	4.45149e-235	-2.70792e-235	9.04671e-233
3.14741e-235	3.54272e-235	7.12644e-235	-4.25436e-235	8.40688e-236	2.89873e-235	4.29696e-235	6.01449e-236	1.55493e-235	2.63663e-236	-3.43394e-235	-1.63516e-234	2.58221e-235	1.78251e-235	-5.04991e-235	-8.98014e-236	9.33075e-236	-6.83835e-235	-1.10113e-234	-5.94992e-235	-2.01076e-235	-1.21582e-234	1.79248e-235	2.25827e-235	-9.06538e-237	-4.42048e-235	1.71972e-236	1.03723e-235	6.08596e-235	5.88446e-236	1.13973e-233
-4.24568e-238	1.47479e-235	3.51814e-236	5.16794e-236	4.23971e-236	-1.10354e-235	-4.49313e-236	1.51061e-236	3.89991e-236	8.39552e-236	-1.74324e-236	-5.59461e-236	-1.06116e-235	1.47317e-236	-4.28226e-237	-8.46357e-237	1.2167e-236	7.164e-237	6.13496e-236	-1.33689e-235	1.56285e-235	1.54107e-236	1.04474e-235	-1.33872e-238	1.06008e-236	7.21786e-236	-8.48891e-237	9.38713e-237	1.37933e-237	5.71923e-236	1.42738e-234
1.48489e-236	-3.37452e-237	-4.06064e-239	1.65159e-237	-9.97684e-238	-1.16746e-237	4.70963e-238	5.26716e-237	7.67544e-239	2.07302e-236	-2.11261e-237	6.30371e-238	9.55827e-238	-8.95828e-237	7.14625e-238	3.58471e-237	-3.47767e-237	3.40789e-237	-5.0016e-238	-3.81044e-237	2.32587e-237	-8.24295e-237	-1.0757e-237	1.25054e-237	1.45407e-237	3.84131e-237	-3.03412e-238	-3.52476e-237	1.03113e-237	6.01008e-238	1.00429e-235
-1.22633e-238	6.8515e-239	1.13485e-239	-2.46535e-239	-1.57241e-238	-9.79443e-238	2.38027e-238	7.78772e-238	1.7148e-239	-6.85408e-239	1.74783e-238	-1.28809e-237	-9.71598e-238	-2.17027e-239	-2.9055e-239	-6.15126e-238	-7.95679e-239	3.2131e-238	3.08974e-238	2.07984e-238	8.02153e-239	-6.71317e-239	-6.37731e-238	7.07194e-238	-6.3854e-238	7.64876e-238	4.71839e-238	-1.77855e-238	5.3825e-240	3.69876e-239	1.00723e-236
-2.31546e-240	-4.62637e-239	5.73669e-240	-6.24015e-239	-3.66552e-240	2.75965e-240	6.85579e-239	3.23817e-239	-2.17268e-239	-1.48693e-239	-2.0826e-240	-7.04174e-240	1.85822e-240	5.00955e-239	-1.70472e-239	-2.10663e-238	1.93664e-239	-1.81806e-239	-6.58925e-241	3.48234e-239	-4.25863e-239	1.69826e-239	2.19221e-239	-5.97413e-241	-1.81924e-239	-5.42316e-239	-1.03502e-238	3.94891e-239	-7.01041e-240	1.71859e-239	9.44195e-238
-4.48459e-240	-7.15323e-242	-1.29259e-240	-2.57719e-241	-4.18352e-241	1.26609e-240	-1.70851e-240	3.69959e-240	1.21665e-240	-1.45668e-241	-6.44002e-241	4.53339e-241	-8.34359e-240	1.32098e-240	7.91489e-241	-1.71659e-239	7.44216e-240	-9.73318e-240	3.28138e-241	3.03704e-239	-2.81478e-240	2.90471e-240	8.64257e-241	1.38366e-241	4.10202e-240	-5.19762e-241	-4.14808e-240	-5.9602e-242	-3.82071e-240	-5.5362e-241	1.1108e-238
8.55037e-241	-1.00747e-241	6.07173e-241	-5.93222e-241	-6.54151e-241	1.17211e-241	9.48741e-241	-1.31367e-241	1.01144e-242	1.00719e-242	9.44249e-243	8.60272e-242	4.76022e-241	3.11049e-241	-4.55158e-241	-4.46878e-242	4.87953e-241	4.96242e-242	1.33472e-240	-1.03285e-240	-3.20884e-241	-5.16744e-241	3.84702e-242	7.04934e-242	5.0709e-242	-5.64906e-241	2.0216e-241	7.73675e-242	2.27215e-241	4.7374e-242	1.04317e-239
-2.95035e-243	-1.03263e-242	4.44526e-242	1.98133e-242	9.54053e-243	-9.19151e-243	-1.50922e-242	-9.82522e-243	-7.84686e-244	-1.05292e-242	2.99714e-244	9.30248e-244	-2.16122e-243	-7.1463e-243	1.286e-243	-8.48285e-242	1.12265e-242	1.1283e-242	1.02509e-242	1.87518e-241	1.10794e-242	1.22122e-241	2.37969e-243	-6.19183e-243	2.45849e-242	-5.9107e-242	9.68713e-243	2.50248e-242	-7.13823e-243	2.96655e-242	7.46417e-241
2.78034e-243	-4.82103e-243	-8.91558e-244	3.66443e-244	-4.55722e-243	-5.96922e-244	-8.6874e-243	-7.44023e-244	1.12362e-243	-3.22025e-243	-1.64178e-243	3.44712e-243	-5.87285e-244	3.12025e-244	7.87881e-243	2.56862e-244	2.17634e-245	4.76847e-243	-9.61028e-243	4.90403e-244	1.30562e-243	-5.57201e-244	4.86463e-244	9.80459e-244	-4.9483e-244	1.29458e-243	2.7854e-243	-8.45768e-245	-7.58709e-243	-3.43719e-244	7.27235e-242
8.10047e-244	2.58769e-245	-4.77929e-244	5.99333e-244	-8.40256e-244	1.94962e-244	1.98226e-245	-2.21723e-244	-2.38826e-244	9.50164e-245	3.2993e-244	1.37931e-245	7.512e-246	-5.53385e-245	-3.09766e-244	2.00819e-245	-3.70388e-244	7.56312e-244	-1.56329e-245	2.87589e-244	5.47043e-245	9.28063e-245	1.79041e-244	7.95322e-244	-6.44258e-245	1.89812e-244	1.20269e-244	9.50573e-245	-1.071e-244	3.60879e-244	7.74955e-243
-8.37437e-246	-2.37726e-246	-2.82601e-246	-2.21928e-246	2.83496e-246	2.75217e-245	6.04445e-247	-8.85175e-246	-1.25438e-246	7.17725e-245	-7.1873e-246	-1.38908e-245	-6.45036e-246	4.21056e-246	-2.61798e-245	-4.52379e-245	-3.72359e-245	5.06842e-245	-3.27423e-245	1.93036e-246	9.32448e-246	3.03882e-246	-4.71374e-246	-3.02929e-245	-2.31839e-245	4.83055e-245	1.45625e-245	2.72521e-247	3.10393e-246	-4.53703e-246	4.95722e-244
-5.25778e-246	-6.01434e-247	-3.89431e-246	-1.94423e-247	-3.59022e-246	1.16116e-246	9.22179e-247	3.78451e-246	-2.66889e-247	8.13818e-247	-3.74802e-246	-2.63955e-247	-2.42171e-246	-1.69455e-246	-5.17359e-247	1.92689e-247	-2.37167e-246	-1.28274e-246	-5.43013e-247	-4.95158e-248	-2.03592e-246	2.91831e-247	-4.70742e-246	-1.58859e-246	-1.65426e-246	-2.78522e-246	3.98952e-246	1.37901e-246	-1.14423e-246	-1.30467e-246	5.44526e-245
-2.59672e-247	4.47834e-248	-2.49116e-248	-4.70243e-248	6.07145e-249	-3.92007e-247	1.64974e-247	-1.07496e-249	-3.17351e-247	-3.1964e-247	-2.42016e-247	-4.66834e-249	-1.3605e-247	-4.97817e-248	3.99809e-248	-6.69373e-247	-4.819e-247	-8.02693e-248	5.24097e-248	-1.63199e-247	-1.09611e-247	4.89921e-248	-2.01407e-247	-7.55179e-248	1.73839e-248	-6.66863e-247	-7.26109e-248	3.77287e-248	3.71011e-247	4.4514e-248	5.1428e-246
-1.36147e-248	1.4663e-248	6.3025e-249	-2.01324e-248	-1.02822e-248	-4.81201e-248	-6.80188e-250	1.88666e-249	-1.0155e-248	-7.50235e-249	-5.12013e-250	-9.44858e-249	6.55922e-249	1.13877e-247	-3.98798e-249	3.66768e-248	-1.54371e-249	-5.23301e-248	2.38488e-248	2.48334e-249	-3.69579e-248	6.59056e-249	4.37695e-250	-7.55225e-250	-5.72014e-249	2.34925e-250	2.64853e-250	6.85238e-249	-8.68024e-250	-6.11859e-248	5.04474e-247
-2.01564e-250	-2.88218e-249	-1.04461e-249	1.52738e-250	-1.22646e-251	2.14813e-250	5.54706e-250	3.18744e-249	9.9714e-250	-7.60306e-249	5.37526e-250	2.88205e-249	1.18674e-249	-1.14849e-250	-6.40695e-251	1.1781e-251	-4.67962e-250	-4.79099e-250	2.52249e-250	-1.28419e-249	1.18929e-249	2.12717e-249	-1.11031e-249	2.37228e-250	1.34424e-250	1.85784e-249	-8.63672e-250	-6.56212e-251	4.98242e-250	-4.22144e-249	3.64363e-248
-2.2871e-251	-6.25346e-252	-1.03937e-250	6.57519e-251	-5.57314e-251	3.09914e-252	-1.37731e-251	5.13398e-251	-1.53467e-251	2.25025e-250	-2.92216e-250	-3.25929e-252	-1.53566e-251	-2.80863e-251	-1.23071e-250	1.1301e-250	8.8613e-252	-7.52795e-251	1.44072e-250	-1.20281e-251	-3.79418e-250	-2.42058e-250	-5.59822e-251	-2.18593e-250	-4.51109e-251	-4.03319e-250	-8.89045e-253	9.89691e-252	4.32391e-250	-2.94549e-250	3.46058e-249
-1.08473e-252	-5.97902e-252	9.30681e-253	1.98398e-252	5.56365e-251	3.82734e-252	-5.51529e-252	-1.5532e-252	9.89015e-252	-5.36607e-253	9.81519e-253	1.10862e-251	3.77734e-253	-7.5875e-253	-5.83221e-252	1.26541e-250	1.44505e-251	4.06732e-253	-2.70224e-251	-1.39652e-251	-1.39741e-252	4.69351e-252	4.02137e-252	4.54172e-253	-7.22968e-252	7.58369e-252	-2.92725e-252	-3.0844e-252	-1.42446e-252	-2.77627e-251	3.48939e-250
4.90439e-253	-1.37968e-252	-5.31017e-253	-1.02996e-252	-5.97287e-253	-2.69529e-253	3.62047e-252	1.97557e-252	-5.24116e-253	-9.72424e-254	1.18849e-253	3.8286e-253	4.77147e-253	-4.75014e-253	1.05562e-252	1.19248e-253	2.08018e-253	-1.23035e-252	3.14744e-253	5.19092e-254	-3.51704e-252	8.8928e-253	1.19046e-252	-5.65497e-254	3.83663e-252	-5.35368e-253	2.68814e-252	2.14195e-253	-7.02884e-253	-7.34909e-253	2.93145e-251
-5.95838e-254	-3.0265e-254	-3.92974e-255	-1.95968e-253	9.61079e-254	2.53311e-254	-2.10608e-253	1.1805e-253	-3.06391e-254	1.16297e-253	-2.43422e-253	2.59785e-254	-2.266e-255	-4.15915e-253	8.01109e-254	9.90712e-255	4.38431e-254	-1.22106e-253	-4.64359e-254	-1.19882e-253	-4.53797e-254	5.40578e-254	-3.34737e-253	1.63767e-256	6.3081e-254	-1.28225e-252	8.60656e-254	3.78151e-253	3.39863e-254	-6.36151e-254	4.33813e-252
6.50524e-257	-5.72386e-256	-2.90907e-254	-1.96202e-255	-1.87121e-254	-4.50224e-255	5.06785e-255	1.15138e-254	-1.01609e-254	-4.00809e-254	-6.41572e-255	-1.68714e-254	-1.74167e-255	2.51056e-254	-1.7384e-254	3.7599e-254	4.12744e-255	1.03894e-254	-9.03186e-255	6.22137e-255	-3.28438e-255	2.6041e-254	1.11281e-255	1.81856e-254	2.37608e-255	-7.73604e-255	4.08921e-254	-4.74149e-255	-5.62769e-255	3.11592e-255	3.69728e-253
2.9723e-255	5.66646e-256	3.03027e-255	3.80892e-256	9.0963e-256	-7.96241e-256	1.18471e-255	-5.20788e-256	6.04368e-256	-1.03865e-255	8.44481e-256	-1.2082e-255	1.54066e-256	-1.78273e-256	-3.06573e-256	8.70183e-256	7.68591e-258	-1.09552e-255	5.26132e-256	1.04019e-255	1.2045e-256	2.13273e-255	7.61624e-255	1.92676e-256	1.54124e-255	3.09799e-256	-3.17907e-257	7.62664e-256	-1.9234e-257	6.19087e-257	3.10245e-254
4.35921e-257	-7.10115e-257	3.13617e-257	-7.38537e-257	-4.90161e-259	3.25263e-256	6.7998e-257	5.31335e-258	-1.10712e-256	1.9847e-256	6.32421e-258	4.21302e-257	2.18676e-256	3.7974e-257	2.85134e-258	2.09422e-256	2.33512e-256	1.45504e-257	-1.47342e-256	2.14835e-257	1.32509e-256	2.41881e-257	1.5676e-256	-1.39247e-256	-4.60957e-257	-3.6981e-257	1.08743e-256	-6.84445e-257	2.11308e-256	-4.85134e-258	2.79146e-255
-8.98768e-258	1.15864e-257	2.0942e-258	7.59351e-258	9.35005e-259	5.42362e-258	4.71547e-258	3.30713e-258	-3.08141e-257	-3.31329e-257	8.94685e-258	-5.23753e-258	1.69656e-257	6.20688e-258	-4.52911e-257	-1.47596e-257	1.88492e-258	-8.58947e-258	3.74558e-258	2.61375e-257	3.26186e-258	-1.54596e-258	-1.53827e-257	-1.19448e-257	-5.10921e-258	-5.42207e-258	3.83331e-257	7.66482e-258	3.16792e-259	-1.84737e-258	3.37184e-256
7.20073e-259	-1.64234e-259	-2.05038e-259	3.21794e-258	-1.39121e-259	-3.02214e-258	1.76108e-258	1.86909e-259	-1.33761e-258	-7.81175e-260	-2.49726e-259	2.92963e-259	2.47357e-259	7.48729e-260	-2.73735e-259	3.75545e-260	3.22119e-259	1.95402e-258	-1.0729e-258	2.38071e-258	6.20668e-259	-4.37775e-258	7.9834e-259	1.95266e-260	-1.62193e-259	3.08622e-259	1.33363e-258	-1.46381e-258	-1.46455e-258	-1.33711e-258	2.96244e-257
4.40007e-260	-4.6249e-260	-2.82046e-262	-1.35243e-259	1.75586e-261	8.26854e-261	7.81511e-260	-3.36026e-260	-2.61223e-259	3.33629e-260	3.08345e-260	-6.04606e-261	-7.49544e-261	1.42216e-260	-9.18371e-261	-6.26918e-259	-9.12099e-262	-1.27006e-260	-2.01004e-260	6.92243e-260	5.54161e-260	-8.19743e-261	1.17332e-260	-8.91013e-260	3.66717e-259	1.55922e-260	3.69716e-261	1.74346e-259	-2.00911e-259	-1.77571e-259	2.54306e-258
-6.67168e-261	1.08795e-261	-5.41241e-262	1.08837e-260	2.95928e-261	-5.1675e-261	-1.90569e-262	1.37531e-260	1.40843e-261	-2.00478e-262	1.40369e-260	-2.81439e-261	1.33888e-261	3.68401e-262	-4.54561e-262	-1.83637e-260	2.0112e-260	-7.10834e-262	1.41802e-261	-4.73222e-260	3.55568e-261	-3.51741e-262	2.02335e-261	-3.24527e-261	-3.30154e-261	3.70873e-262	-4.26593e-261	3.33259e-261	8.84392e-262	-6.01945e-263	1.71195e-259
3.54739e-262	7.03968e-262	2.37092e-261	5.62646e-262	1.37082e-263	-3.57531e-262	1.64735e-262	-4.60437e-262	-3.17137e-261	-2.4882e-262	9.08783e-262	6.88493e-262	9.29427e-262	1.90971e-262	2.17374e-263	9.1696e-263	7.14461e-262	1.85892e-261	-1.28683e-262	-5.65971e-263	-7.40183e-262	-1.53307e-263	7.37745e-262	8.03398e-264	5.93546e-262	1.35847e-262	2.90779e-263	4.32462e-261	-5.34864e-262	4.59101e-262	2.1577e-260
2.1802e-263	7.29986e-263	5.1177e-263	5.03916e-263	5.69744e-263	-2.99704e-262	-8.58879e-264	-3.74797e-263	-4.6582e-264	3.53095e-263	-1.17182e-263	-7.09285e-264	-2.02565e-263	4.93139e-262	1.6941e-263	5.16059e-263	-3.34466e-264	5.15517e-263	1.10722e-265	5.17963e-265	-4.25489e-263	2.25448e-263	8.98469e-264	2.28486e-263	-4.9053e-263	-1.37838e-262	2.86414e-263	9.09842e-263	3.01501e-262	9.10414e-264	2.00941e-261
-7.05668e-264	3.69612e-264	2.15116e-265	-3.16364e-264	-2.31901e-263	-1.10715e-264	2.32355e-263	2.39047e-265	1.50283e-264	3.19384e-263	-3.70436e-265	-4.59204e-264	9.34681e-265	3.33764e-264	3.94972e-264	2.05459e-264	-3.26979e-266	-1.84088e-264	9.44312e-264	-8.52436e-264	-5.73264e-264	1.24884e-264	6.91499e-264	4.9269e-264	-1.54619e-264	-7.16989e-264	-2.65963e-264	-1.36362e-264	5.07225e-265	4.41197e-265	1.62936e-262
-1.02187e-265	-1.15847e-264	-1.94094e-265	-5.69161e-266	-3.71192e-265	-1.5379e-265	-3.77544e-267	-2.12719e-264	1.00466e-264	-5.72217e-265	-6.28609e-265	-7.8905e-265	3.74217e-265	8.37972e-266	-3.51978e-265	1.41418e-265	-5.50388e-265	-2.05111e-265	-1.01813e-264	1.72026e-265	2.38263e-266	-2.17684e-264	-1.57042e-264	-1.83756e-265	-6.572e-266	-3.53584e-266	2.51638e-265	9.1091e-265	-6.86698e-265	7.3882e-265	1.67032e-263
-8.59583e-266	2.02687e-266	-6.05844e-266	-6.09535e-267	-5.63898e-266	-8.4856e-266	-3.70461e-266	9.79198e-266	3.30237e-267	8.97935e-267	-5.32885e-266	-9.79354e-267	-4.75627e-266	-5.60641e-267	-8.27798e-267	-1.33996e-265	5.24947e-268	-1.60829e-265	8.90308e-267	7.07833e-267	-1.20214e-265	2.19147e-267	-4.0944e-266	2.74518e-267	4.45634e-266	7.6733e-266	-6.62875e-267	1.28523e-265	2.88307e-266	3.26827e-266	1.38132e-264
1.72347e-267	5.07502e-267	-5.91039e-268	-1.28349e-268	1.41585e-266	-1.05647e-266	9.83926e-268	-7.41439e-267	-1.20346e-266	2.35969e-267	-4.39204e-267	-7.33015e-267	-5.13733e-268	-1.02946e-266	3.37076e-268	2.62588e-267	7.40864e-268	1.08894e-266	6.33783e-267	2.29507e-267	4.87715e-268	1.51435e-267	1.21746e-266	-1.04668e-267	1.46995e-267	3.16079e-266	7.97958e-267	5.80324e-268	1.48824e-267	-1.88305e-267	1.61023e-265
-6.1636e-269	-1.49872e-268	2.67264e-268	-1.77378e-267	1.67562e-269	3.08573e-268	2.87575e-269	2.18859e-268	-5.11879e-268	-7.57765e-269	-5.56102e-268	-2.67273e-269	-1.01051e-268	-5.57097e-268	4.03988e-268	5.63001e-270	-2.03828e-268	1.56652e-268	-1.60793e-270	-3.44055e-269	1.13965e-267	-1.29054e-267	1.15186e-269	1.25883e-269	-3.91456e-269	-1.65437e-268	3.12866e-268	-1.3524e-268	6.00887e-268	2.02005e-269	9.18831e-267
2.24791e-271	7.62442e-269	3.13083e-269	5.16578e-270	-2.70234e-269	-1.78927e-270	-8.30461e-270	2.37185e-269	4.4293e-269	-1.27721e-269	-2.10882e-269	-2.9028e-269	-8.90911e-269	1.53357e-269	1.41093e-268	1.43558e-269	-8.38793e-270	-8.88037e-270	9.55719e-269	6.03933e-270	8.31578e-269	-1.61021e-270	-3.76022e-270	7.40584e-269	3.14294e-269	-5.48295e-271	-9.52201e-270	7.35985e-269	-3.92171e-269	3.40819e-270	9.80025e-268
-6.58662e-270	-5.69241e-270	-5.35153e-270	1.67268e-272	-2.06378e-270	9.63027e-270	-1.754e-270	1.92563e-270	-1.30057e-269	8.31805e-271	-9.44946e-272	4.23743e-271	1.75068e-269	2.92626e-271	-2.87764e-270	-5.37807e-271	-7.00269e-271	5.79874e-271	6.59912e-270	6.19822e-270	-1.17045e-270	-1.73172e-270	3.61364e-270	-5.34909e-271	2.46768e-270	2.55779e-271	2.01064e-270	7.968e-271	5.78808e-270	-8.28008e-270	1.09319e-268
-9.04462e-271	-2.79297e-271	-3.72332e-272	7.67952e-273	-1.38682e-271	-4.77232e-272	6.35371e-273	2.32163e-271	-1.06071e-272	-4.04611e-273	-1.77837e-271	1.05818e-270	1.46724e-270	-1.78964e-271	-5.09731e-271	1.20088e-271	-1.53143e-272	9.68221e-272	9.09926e-271	-3.94601e-272	1.05408e-272	1.53039e-271	-7.43343e-274	-3.78169e-271	3.87026e-271	-1.42736e-271	2.19929e-271	-8.24254e-272	2.41518e-271	-1.60689e-272	7.874e-270
6.3165e-272	2.4208e-272	4.45734e-273	2.12159e-273	-2.27864e-272	-6.55555e-272	-2.46685e-273	-9.33644e-272	6.74158e-274	1.25857e-271	1.916e-273	-7.01349e-273	3.84733e-272	8.43633e-273	-4.374e-272	2.55947e-273	-8.80385e-273	-1.43141e-272	-4.3354e-272	-9.02107e-273	-7.95852e-272	1.64602e-272	-3.90574e-272	5.80121e-272	2.49679e-272	2.97344e-272	-2.19333e-273	2.00316e-271	-1.2231e-272	-8.49609e-273	1.05334e-270
-1.4462e-273	3.76595e-274	-3.99411e-274	5.65878e-273	3.62576e-274	-1.81942e-273	1.7427e-274	7.02084e-273	9.26331e-274	-2.43545e-273	6.52287e-274	1.30337e-273	2.51499e-274	-1.00857e-274	1.12737e-273	-2.14717e-274	-4.63415e-273	-1.09049e-274	-3.76664e-273	5.37848e-273	8.21791e-274	3.09046e-274	1.28804e-273	3.6364e-273	1.391e-272	5.32308e-275	-2.35758e-273	-1.92482e-274	-2.01892e-273	2.09965e-273	6.48454e-272
4.05738e-275	-1.51001e-275	-6.09153e-274	6.03814e-276	-6.30633e-275	-1.72448e-275	-3.1036e-274	2.59474e-274	2.00065e-274	-3.16071e-274	-6.07073e-274	-2.32944e-275	1.70409e-275	1.91239e-274	1.9074e-273	1.6348e-275	9.5177e-274	-1.01654e-273	-5.39178e-275	6.41682e-274	-9.01355e-276	-2.14201e-276	9.17889e-275	-2.83481e-274	-4.56756e-274	7.33624e-275	-2.62165e-275	-1.05515e-275	-7.55088e-275	-2.68072e-274	8.56034e-273
-8.7045e-277	5.84826e-276	2.72751e-276	7.56203e-275	-3.82922e-276	-2.33957e-275	1.1393e-276	-7.38346e-276	1.44017e-275	-1.57096e-275	1.28241e-275	3.92997e-275	4.25699e-276	1.29992e-275	-6.84565e-276	2.70027e-277	-1.01594e-275	-3.22995e-276	-1.31228e-276	8.86712e-275	-5.78349e-276	-2.78122e-276	-4.35096e-275	-1.20462e-275	-5.88313e-277	4.85795e-275	2.81079e-276	3.13725e-276	4.14246e-276	-1.34373e-276	4.55517e-274
5.3628e-277	-5.95932e-277	3.33411e-276	-1.17966e-277	6.82948e-277	1.93617e-276	3.02542e-276	-2.60601e-277	1.96524e-277	-2.76765e-276	1.54382e-276	-2.74318e-277	-1.16626e-276	1.25158e-276	-9.65269e-277	-8.33617e-277	5.92162e-277	2.19249e-277	6.49932e-277	1.13869e-275	-3.85306e-276	-1.8564e-276	-7.26649e-277	-1.43733e-276	-1.64689e-277	2.99122e-277	5.43086e-277	-6.21101e-277	7.64897e-277	-1.13938e-277	4.2717e-275
-5.23855e-277	8.45016e-278	1.08838e-277	3.48048e-278	-9.17488e-279	8.49379e-278	-1.81017e-277	5.65825e-277	2.18053e-277	6.12562e-278	-5.51811e-278	2.61488e-278	-3.16075e-278	4.69012e-278	1.77976e-278	-1.50988e-278	2.90734e-278	-2.67764e-279	1.12602e-277	2.18707e-278	2.44882e-277	-2.89499e-278	-2.87215e-278	1.40972e-277	-4.98515e-279	-3.70593e-277	1.5743e-278	2.6684e-277	-3.46033e-277	-3.22573e-277	4.00151e-276
-5.85951e-278	-1.15782e-279	-2.8415e-279	7.79412e-280	4.21882e-279	-3.21736e-279	4.76152e-281	-6.50087e-278	-8.72251e-279	-4.3685e-278	-1.27516e-278	-1.46178e-278	5.13549e-280	6.6737e-279	-7.09124e-279	-4.60788e-278	-8.22377e-278	-2.99972e-278	1.01069e-279	2.15894e-279	3.244e-278	-3.92614e-279	-1.87385e-278	-9.8339e-279	7.57277e-280	-3.48812e-278	2.25653e-279	-2.58466e-278	-2.26823e-278	-6.53536e-279	5.49303e-277
-3.22841e-279	-7.30194e-280	-5.44752e-280	-5.20095e-280	2.09466e-280	-3.90211e-280	-3.86653e-280	-3.22496e-280	2.45803e-279	2.79111e-279	4.59299e-279	3.20054e-280	1.26837e-279	-8.16706e-279	-1.12355e-279	9.44888e-280	-2.11238e-279	-5.74493e-280	-1.3897e-279	7.97217e-279	-1.14947e-279	9.55308e-280	-9.84756e-280	-3.58021e-279	6.45996e-281	6.79487e-280	-4.67797e-280	9.3119e-281	-1.98495e-280	1.33062e-279	4.95509e-278
1.19919e-280	3.43007e-280	-1.28776e-280	1.91585e-280	7.05759e-281	5.93781e-280	1.36658e-280	5.96752e-282	-2.05377e-280	-1.16438e-280	3.16455e-281	-9.49407e-281	1.1816e-280	6.9568e-281	-6.60198e-281	-3.09141e-281	-6.56945e-281	-1.02639e-281	1.23515e-281	-1.3592e-280	-3.28948e-280	2.30149e-282	2.8172e-281	-1.06737e-280	-4.41824e-282	-2.64158e-280	7.90306e-283	2.80146e-281	1.79481e-281	-8.57536e-281	3.4148e-279
9.6275e-282	-6.83708e-282	2.02815e-282	-2.27917e-282	1.12657e-281	4.16366e-281	2.71777e-282	1.2926e-281	-2.14208e-282	1.60605e-281	5.66069e-283	-6.69177e-282	8.0924e-282	-6.81143e-281	-7.10614e-282	-6.13909e-282	1.87773e-281	-9.07438e-282	-1.5693e-281	-1.54877e-283	6.18031e-283	-5.21036e-282	1.89926e-281	-5.12006e-281	-1.11324e-282	-4.99314e-281	-1.12436e-280	-2.01977e-281	1.77343e-281	7.43615e-282	5.32801e-280
1.66605e-282	-9.8348e-284	1.1847e-282	1.58756e-282	-1.05736e-283	3.76442e-282	2.90595e-283	9.00318e-283	8.41384e-283	-2.09844e-283	6.69135e-282	-5.74657e-284	-3.58147e-283	8.33982e-282	-1.81516e-283	3.52495e-282	-1.77913e-282	-3.358e-283	5.79203e-282	-2.25298e-283	1.6373e-283	-1.75557e-282	-1.56735e-282	3.16538e-282	2.67982e-283	-2.41498e-282	-2.54301e-283	2.04705e-282	-1.41105e-282	7.5249e-284	5.10571e-281
1.27703e-284	1.30973e-283	1.77082e-284	1.8897e-283	-7.18165e-283	-5.21265e-284	7.63358e-284	-7.65755e-284	-1.31886e-283	4.49193e-284	-3.72679e-284	-8.74105e-283	6.45751e-283	4.16124e-284	-3.40724e-284	-2.15553e-283	3.98219e-284	-2.82722e-284	-1.05122e-283	-5.34464e-284	-1.25121e-284	3.48201e-283	-1.5457e-284	2.08108e-283	1.05986e-284	1.37627e-283	-5.09917e-283	1.21375e-283	-5.88549e-283	-2.68916e-284	5.50469e-282
6.53896e-285	1.61085e-284	-2.55678e-284	8.67774e-285	-1.1792e-284	-7.87456e-284	-5.26645e-286	1.21728e-285	3.21906e-285	-2.3442e-285	-4.8212e-286	-2.57307e-285	-9.03702e-285	-7.69087e-285	1.84546e-285	-2.85578e-285	-1.96444e-286	2.86925e-284	5.38654e-285	5.368e-285	-2.34511e-284	-7.82702e-285	4.80871e-287	9.0911e-285	-7.37261e-284	-2.57886e-284	-1.1617e-284	1.25844e-285	2.9166e-284	2.0489e-284	4.21328e-283
-3.25038e-287	-2.18963e-285	2.84194e-285	-8.34407e-286	-5.39638e-286	-1.1015e-285	-2.86495e-285	9.61035e-286	1.29068e-285	-8.77182e-286	-1.06195e-286	1.8037e-285	-2.4473e-287	-1.11673e-285	4.08508e-286	-5.13378e-286	-7.91387e-286	-6.93193e-286	-7.40972e-286	2.41883e-286	-1.13273e-285	-4.5004e-285	2.73692e-285	3.83517e-286	1.64725e-286	1.77592e-285	6.28686e-285	2.44389e-285	9.31588e-286	5.31849e-286	4.08623e-284
-2.05874e-287	4.98849e-286	5.02004e-287	2.1608e-286	2.62677e-288	1.7252e-287	3.89304e-286	-6.51987e-288	-2.54806e-287	-4.5273e-287	-3.21972e-287	4.71855e-288	3.51516e-287	1.59471e-286	2.30584e-286	9.45684e-288	-1.27004e-286	4.11304e-287	-6.21073e-287	-5.90823e-290	1.1521e-287	5.44448e-286	-5.19872e-287	3.36425e-286	-8.70912e-288	6.99264e-288	-7.80694e-287	-3.79831e-286	-1.27365e-286	1.85647e-286	3.70505e-285
-4.26106e-287	-7.19973e-289	9.05825e-289	-2.06787e-287	3.08252e-288	-1.0436e-287	9.13648e-288	5.46201e-288	4.67098e-288	-1.94281e-287	1.42238e-288	-1.57601e-288	-5.69119e-288	-9.57221e-288	9.13937e-288	-5.21145e-288	5.4798e-289	-1.18515e-287	-2.80409e-288	-1.68428e-287	6.56821e-288	-9.5082e-288	-1.3968e-288	-6.28659e-288	-5.30745e-289	3.03422e-289	-5.90627e-288	-1.68105e-288	-1.1961e-288	6.70903e-289	2.15838e-286
-2.35394e-288	5.7708e-289	2.53362e-288	-8.19009e-289	-5.33809e-289	3.912e-289	-1.24398e-288	-2.35638e-288	1.46071e-288	-1.42182e-289	-2.96038e-290	-6.61004e-289	-1.0724e-289	-9.90995e-289	-2.58126e-290	1.07766e-288	-1.39027e-289	3.03879e-289	-1.57532e-289	3.15905e-288	-2.23285e-289	2.01349e-289	-2.0893e-289	3.67572e-288	-4.73754e-289	1.90942e-288	5.84535e-289	1.51995e-289	1.11155e-288	1.941e-289	2.77984e-287
-1.55008e-290	9.21533e-291	2.44213e-289	8.22912e-290	7.4198e-290	-1.24594e-289	-1.0225e-289	1.09805e-289	1.17219e-290	-3.71275e-292	1.3463e-290	2.89426e-290	3.51954e-290	1.23958e-289	2.61891e-289	2.38955e-289	1.35895e-289	-3.06929e-290	4.81456e-291	-1.59048e-290	-3.46729e-289	7.47502e-290	4.04715e-290	1.92823e-289	-1.03284e-289	-7.27553e-290	1.8614e-289	-4.2713e-290	-2.10387e-289	2.11229e-290	2.95505e-288
1.82346e-290	-3.65289e-292	-1.75689e-290	1.61722e-290	1.90737e-290	-2.37484e-291	2.81972e-291	8.74265e-291	7.72062e-291	7.34158e-290	5.56159e-291	2.28548e-291	-1.28286e-290	-2.79241e-291	-1.98577e-291	2.62093e-290	-1.72311e-290	-1.31256e-290	1.17252e-291	-5.64919e-291	1.65471e-290	-1.4097e-290	-3.22256e-291	-1.6381e-290	-5.94706e-292	1.18203e-291	1.2016e-290	-5.59655e-292	-2.27505e-291	-1.2792e-291	3.23484e-289
3.54455e-292	-6.87723e-293	1.7462e-291	2.01778e-291	-3.27602e-293	8.21814e-293	4.87551e-293	1.36781e-291	-6.0897e-293	7.67465e-293	-9.15941e-292	-1.57069e-291	-1.00569e-291	5.14785e-293	1.63145e-291	6.90413e-292	-3.36349e-292	3.30866e-292	-4.05948e-293	-1.78574e-291	3.39774e-292	2.50042e-292	3.46416e-292	-3.07429e-292	-3.29669e-292	1.91974e-293	6.79101e-294	-1.29337e-291	-6.71767e-294	-1.86512e-292	1.73015e-290
1.45169e-294	-5.4764e-293	8.14738e-294	4.36113e-293	-9.75831e-294	8.89031e-294	3.03701e-292	-2.13008e-293	-1.37016e-293	2.72623e-293	5.03379e-293	1.59732e-293	1.07613e-293	2.38942e-292	2.74829e-292	2.23442e-293	1.86455e-294	-1.46253e-292	-6.77595e-293	-1.49914e-293	3.08468e-294	5.5202e-293	-2.24041e-294	1.09398e-293	-2.75036e-292	-5.87996e-293	5.48678e-293	9.33391e-295	9.1115e-293	4.85849e-294	1.89372e-291
4.57095e-294	1.34546e-293	1.91485e-293	-4.01055e-295	-1.78925e-294	3.73359e-294	-1.1475e-294	5.83991e-294	1.45467e-293	-1.58269e-294	2.79846e-293	1.83361e-294	-1.60955e-293	6.47289e-295	1.53732e-293	1.41634e-294	-6.49172e-295	4.75405e-295	-1.28521e-294	4.46886e-295	-2.76333e-295	8.59018e-294	2.73734e-294	3.67869e-294	3.93417e-295	-1.51866e-295	9.5525e-294	-3.06911e-294	-1.50747e-293	2.85081e-294	1.78797e-292
1.22291e-296	7.70608e-296	-1.57721e-295	4.9935e-295	-5.28206e-295	1.76931e-295	1.3683e-294	6.0652e-296	-3.44938e-295	1.2921e-295	-8.21661e-295	-2.57075e-295	1.7871e-295	-1.68095e-295	3.32235e-295	2.33508e-296	-3.7129e-295	-1.70576e-294	-1.25758e-294	-1.43505e-295	-8.32454e-296	3.21087e-295	-1.47184e-294	-7.73659e-296	8.60612e-295	-8.96448e-295	9.81309e-296	-2.28914e-294	9.97016e-296	2.52567e-295	1.5064e-293
-1.13027e-295	-3.17435e-296	-6.1531e-297	1.41117e-296	-2.6747e-296	2.54834e-296	2.52993e-296	-2.62683e-296	1.01256e-296	-1.58015e-296	2.91571e-298	1.37966e-296	2.43107e-297	8.98702e-297	-4.67974e-296	-4.21703e-296	3.82648e-296	-2.55565e-295	1.58751e-296	-1.92668e-297	-4.13495e-296	6.46881e-296	-5.40637e-296	2.0809e-296	6.13601e-296	-3.03611e-296	-1.29251e-296	-1.03883e-296	2.08397e-295	-4.20893e-296	1.2673e-294
2.16225e-296	-2.22715e-297	5.75665e-297	-6.94785e-298	-1.38759e-297	-5.63844e-298	3.29337e-297	1.58769e-298	5.76669e-298	6.15329e-297	7.19658e-298	-2.12296e-297	2.92208e-296	4.94697e-298	6.73973e-298	-1.00096e-297	-1.17136e-298	-1.05202e-297	-1.6609e-298	9.98524e-299	-4.15841e-298	-7.42808e-298	4.94748e-297	-3.92159e-297	-1.53491e-296	1.96319e-297	-4.78508e-296	-4.4104e-298	-1.08467e-296	3.69039e-297	1.68272e-295
-7.74291e-298	-6.19831e-300	6.65617e-299	1.93001e-299	1.05019e-298	4.31264e-298	-4.66691e-298	3.46865e-297	1.03094e-299	1.93132e-297	4.3859e-298	3.17296e-298	-2.45464e-299	-3.68662e-299	6.93271e-299	-9.24978e-299	4.1326e-298	4.4984e-298	-4.70028e-298	2.23761e-299	-2.2388e-298	-1.06012e-297	8.73444e-298	4.54223e-298	-1.7765e-297	5.37806e-299	5.39331e-299	7.71061e-299	-4.23152e-299	-3.48168e-298	1.45777e-296
2.12839e-299	-4.83739e-299	-1.34385e-299	6.49362e-300	4.20676e-300	-6.32811e-299	1.97761e-299	1.07812e-299	3.19833e-299	-9.74167e-299	-3.71745e-300	1.16781e-299	2.86614e-298	3.72835e-299	-4.54854e-300	2.74264e-299	4.25598e-299	-1.61944e-299	1.26533e-299	-2.66316e-299	5.38672e-300	1.46862e-299	-8.44598e-299	-5.60682e-300	-3.22607e-300	1.20246e-299	9.21051e-299	-1.52906e-299	4.62878e-300	-1.27447e-298	1.1512e-297
1.02143e-300	7.45106e-301	-4.40972e-301	1.63425e-300	-4.24596e-300	3.6309e-300	3.85378e-300	3.96671e-299	2.4857e-300	-1.26124e-300	1.75763e-300	1.24095e-300	-2.1482e-301	4.85565e-301	-1.79818e-300	7.28372e-300	4.55501e-300	1.41233e-301	6.16359e-300	4.59092e-305	2.52721e-300	-3.21849e-301	-9.5034e-301	2.46627e-300	-9.56129e-301	-2.49233e-299	2.32646e-300	-1.76637e-300	-1.80041e-300	5.13331e-300	1.25799e-298
1.33452e-302	3.2007e-301	-1.26022e-301	-2.92147e-301	6.73266e-303	1.59714e-302	5.2043e-302	3.77952e-301	3.94526e-300	-1.55911e-301	7.65245e-301	-1.0874e-301	4.7034e-301	1.97686e-302	4.35132e-301	-3.45081e-302	1.69891e-301	-6.62204e-301	4.19188e-301	-1.81606e-301	1.61233e-302	5.8134e-301	-4.1702e-301	-1.33197e-301	-1.29327e-302	-2.2503e-302	3.35264e-301	-2.08811e-301	4.80071e-301	4.79219e-303	1.07841e-299
6.97936e-303	-6.18784e-303	-1.9501e-303	7.59055e-303	-1.08842e-302	-2.07644e-302	8.60722e-303	2.59043e-301	-8.91315e-304	-1.75181e-302	5.78837e-302	7.17886e-303	1.5109e-302	2.18752e-302	9.46654e-303	1.75508e-301	3.3922e-303	-3.97604e-303	3.37133e-303	-9.08481e-303	-4.6019e-304	1.82952e-302	7.77387e-303	-2.6283e-303	1.03296e-301	-8.41859e-303	-2.71657e-302	3.34239e-302	-8.9102e-303	8.93537e-303	8.66568e-301
1.54284e-304	-4.42074e-305	-1.72908e-304	-1.40722e-302	8.77789e-304	5.2804e-303	-7.54185e-303	-1.19323e-302	-1.1706e-304	-2.71244e-303	-8.03036e-304	-6.54218e-303	1.88703e-303	-1.48251e-303	-5.09902e-303	1.08229e-303	3.93504e-303	-1.19958e-303	-7.16288e-303	3.92027e-303	2.39142e-304	8.0157e-304	-5.06095e-303	-1.79318e-303	-3.35541e-303	1.45047e-303	-2.16995e-302	7.0988e-305	2.82163e-303	-8.86159e-303	1.22174e-301
-1.32926e-303	2.12591e-304	4.23761e-304	-2.57909e-305	-3.58063e-305	-7.86992e-305	1.47221e-303	-7.19508e-304	3.71253e-304	1.12143e-304	1.14578e-304	1.48328e-304	-2.51141e-305	-9.96631e-305	-2.18004e-303	-1.86342e-305	2.89449e-304	-3.61665e-306	9.39907e-304	9.29104e-305	8.29067e-305	1.20875e-304	-8.55274e-304	8.19955e-305	-1.80009e-304	5.21528e-305	2.52921e-304	1.35335e-304	7.38183e-305	-5.12741e-304	1.10413e-302
-6.03066e-305	-5.85716e-307	2.53672e-305	-8.54944e-306	-6.18067e-306	8.24004e-306	-3.6514e-306	-1.27151e-305	1.48152e-306	-4.2349e-306	-3.75109e-306	5.41755e-306	-2.572e-306	-2.30851e-306	-1.56282e-304	-3.14409e-305	-2.14868e-305	2.80263e-305	1.9588e-305	-3.63027e-306	-2.09379e-306	6.95817e-305	1.27084e-304	2.18877e-305	-8.53085e-306	5.21436e-306	-1.29062e-304	7.04819e-305	1.98787e-305	4.52306e-306	8.64153e-304
-5.52658e-308	-2.59361e-307	-6.82938e-307	-1.32994e-307	3.27634e-308	5.4034e-308	-4.5465e-306	-1.32373e-305	7.77557e-306	1.12072e-306	-4.00222e-306	-4.34433e-307	1.48807e-306	-1.199e-307	-3.78998e-308	9.72738e-307	-2.63452e-306	-1.6517e-306	-8.62618e-308	8.82681e-307	7.61161e-307	-1.1878e-307	4.23649e-307	1.00843e-307	-1.3486e-306	2.41324e-307	-2.11211e-306	1.94333e-307	3.66365e-307	2.66806e-307	4.61419e-305
-3.41384e-307	-8.75493e-308	-8.76237e-307	-6.63868e-307	1.1233e-307	-8.02776e-308	5.62119e-308	-3.55764e-307	-1.18856e-307	5.25679e-307	-1.08399e-306	3.71068e-308	-2.84202e-308	-4.60981e-307	1.51052e-307	-3.26402e-307	1.10448e-307	-6.45646e-307	1.47453e-307	-1.29698e-307	0	-2.85446e-307	-5.33056e-307	6.44709e-307	0	3.22505e-308	1.11922e-307	-8.34254e-308	-3.54682e-307	5.87267e-308	8.45499e-306
0	-2.35064e-307	0	7.98702e-308	-7.67072e-308	0	0	-2.60765e-308	3.83849e-308	0	-5.76793e-308	0	0	0	0	6.15269e-308	-6.08571e-308	0	5.24855e-308	0	0	0	0	-3.077e-308	4.93448e-308	0	3.56578e-308	0	0	0	9.94229e-307
0	0	0	0	0	0	0	0	0	0	0	0	0	0	0	0	0	0	0	0	0	0	0	0	0	0	0	0	0	0	5.51883e-308
0	0	0	0	0	0	0	0	0	0	0	0	0	0	0	0	0	0	0	0	0	0	0	0	0	0	0	0	0	0	0
0	0	0	0	0	0	0	0	0	0	0	0	0	0	0	0	0	0	0	0	0	0	0	0	0	0	0	0	0	0	0
0	0	0	0	0	0	0	0	0	0	0	0	0	0	0	0	0	0	0	0	0	0	0	0	0	0	0	0	0	0	0
0	0	0	0	0	0	0	0	0	0	0	0	0	0	0	0	0	0	0	0	0	0	0	0	0	0	0	0	0	0	0
0	0	0	0	0	0	0	0	0	0	0	0	0	0	0	0	0	0	0	0	0	0	0	0	0	0	0	0	0	0	0
0	0	0	0	0	0	0	0	0	0	0	0	0	0	0	0	0	0	0	0	0	0	0	0	0	0	0	0	0	0	0
0	0	0	0	0	0	0	0	0	0	0	0	0	0	0	0	0	0	0	0	0	0	0	0	0	0	0	0	0	0	0
0	0	0	0	0	0	0	0	0	0	0	0	0	0	0	0	0	0	0	0	0	0	0	0	0	0	0	0	0	0	0
0	0	0	0	0	0	0	0	0	0	0	0	0	0	0	0	0	0	0	0	0	0	0	0	0	0	0	0	0	0	0
0	0	0	0	0	0	0	0	0	0	0	0	0	0	0	0	0	0	0	0	0	0	0	0	0	0	0	0	0	0	0
0	0	0	0	0	0	0	0	0	0	0	0	0	0	0	0	0	0	0	0	0	0	0	0	0	0	0	0	0	0	0
0	0	0	0	0	0	0	0	0	0	0	0	0	0	0	0	0	0	0	0	0	0	0	0	0	0	0	0	0	0	0
0	0	0	0	0	0	0	0	0	0	0	0	0	0	0	0	0	0	0	0	0	0	0	0	0	0	0	0	0	0	0
0	0	0	0	0	0	0	0	0	0	0	0	0	0	0	0	0	0	0	0	0	0	0	0	0	0	0	0	0	0	0
0	0	0	0	0	0	0	0	0	0	0	0	0	0	0	0	0	0	0	0	0	0	0	0	0	0	0	0	0	0	0
0	0	0	0	0	0	0	0	0	0	0	0	0	0	0	0	0	0	0	0	0	0	0	0	0	0	0	0	0	0	0
0	0	0	0	0	0	0	0	0	0	0	0	0	0	0	0	0	0	0	0	0	0	0	0	0	0	0	0	0	0	0
0	0	0	0	0	0	0	0	0	0	0	0	0	0	0	0	0	0	0	0	0	0	0	0	0	0	0	0	0	0	0
0	0	0	0	0	0	0	0	0	0	0	0	0	0	0	0	0	0	0	0	0	0	0	0	0	0	0	0	0	0	0
0	0	0	0	0	0	0	0	0	0	0	0	0	0	0	0	0	0	0	0	0	0	0	0	0	0	0	0	0	0	0
0	0	0	0	0	0	0	0	0	0	0	0	0	0	0	0	0	0	0	0	0	0	0	0	0	0	0	0	0	0	0
0	0	0	0	0	0	0	0	0	0	0	0	0	0	0	0	0	0	0	0	0	0	0	0	0	0	0	0	0	0	0
0	0	0	0	0	0	0	0	0	0	0	0	0	0	0	0	0	0	0	0	0	0	0	0	0	0	0	0	0	0	0
0	0	0	0	0	0	0	0	0	0	0	0	0	0	0	0	0	0	0	0	0	0	0	0	0	0	0	0	0	0	0
0	0	0	0	0	0	0	0	0	0	0	0	0	0	0	0	0	0	0	0	0	0	0	0	0	0	0	0	0	0	0
0	0	0	0	0	0	0	0	0	0	0	0	0	0	0	0	0	0	0	0	0	0	0	0	0	0	0	0	0	0	0
0	0	0	0	0	0	0	0	0	0	0	0	0	0	0	0	0	0	0	0	0	0	0	0	0	0	0	0	0	0	0
0	0	0	0	0	0	0	0	0	0	0	0	0	0	0	0	0	0	0	0	0	0	0	0	0	0	0	0	0	0	0
0	0	0	0	0	0	0	0	0	0	0	0	0	0	0	0	0	0	0	0	0	0	0	0	0	0	0	0	0	0	0
0	0	0	0	0	0	0	0	0	0	0	0	0	0	0	0	0	0	0	0	0	0	0	0	0	0	0	0	0	0	0
0	0	0	0	0	0	0	0	0	0	0	0	0	0	0	0	0	0	0	0	0	0	0	0	0	0	0	0	0	0	0
0	0	0	0	0	0	0	0	0	0	0	0	0	0	0	0	0	0	0	0	0	0	0	0	0	0	0	0	0	0	0
0	0	0	0	0	0	0	0	0	0	0	0	0	0	0	0	0	0	0	0	0	0	0	0	0	0	0	0	0	0	0
0	0	0	0	0	0	0	0	0	0	0	0	0	0	0	0	0	0	0	0	0	0	0	0	0	0	0	0	0	0	0
0	0	0	0	0	0	0	0	0	0	0	0	0	0	0	0	0	0	0	0	0	0	0	0	0	0	0	0	0	0	0
0	0	0	0	0	0	0	0	0	0	0	0	0	0	0	0	0	0	0	0	0	0	0	0	0	0	0	0	0	0	0
0	0	0	0	0	0	0	0	0	0	0	0	0	0	0	0	0	0	0	0	0	0	0	0	0	0	0	0	0	0	0
0	0	0	0	0	0	0	0	0	0	0	0	0	0	0	0	0	0	0	0	0	0	0	0	0	0	0	0	0	0	0
0	0	0	0	0	0	0	0	0	0	0	0	0	0	0	0	0	0	0	0	0	0	0	0	0	0	0	0	0	0	0
0	0	0	0	0	0	0	0	0	0	0	0	0	0	0	0	0	0	0	0	0	0	0	0	0	0	0	0	0	0	0
0	0	0	0	0	0	0	0	0	0	0	0	0	0	0	0	0	0	0	0	0	0	0	0	0	0	0	0	0	0	0
0	0	0	0	0	0	0	0	0	0	0	0	0	0	0	0	0	0	0	0	0	0	0	0	0	0	0	0	0	0	0
0	0	0	0	0	0	0	0	0	0	0	0	0	0	0	0	0	0	0	0	0	0	0	0	0	0	0	0	0	0	0
0	0	0	0	0	0	0	0	0	0	0	0	0	0	0	0	0	0	0	0	0	0	0	0	0	0	0	0	0	0	0
0	0	0	0	0	0	0	0	0	0	0	0	0	0	0	0	0	0	0	0	0	0	0	0	0	0	0	0	0	0	0
0	0	0	0	0	0	0	0	0	0	0	0	0	0	0	0	0	0	0	0	0	0	0	0	0	0	0	0	0	0	0
0	0	0	0	0	0	0	0	0	0	0	0	0	0	0	0	0	0	0	0	0	0	0	0	0	0	0	0	0	0	0
0	0	0	0	0	0	0	0	0	0	0	0	0	0	0	0	0	0	0	0	0	0	0	0	0	0	0	0	0	0	0
0	0	0	0	0	0	0	0	0	0	0	0	0	0	0	0	0	0	0	0	0	0	0	0	0	0	0	0	0	0	0
0	0	0	0	0	0	0	0	0	0	0	0	0	0	0	0	0	0	0	0	0	0	0	0	0	0	0	0	0	0	0
0	0	0	0	0	0	0	0	0	0	0	0	0	0	0	0	0	0	0	0	0	0	0	0	0	0	0	0	0	0	0
0	0	0	0	0	0	0	0	0	0	0	0	0	0	0	0	0	0	0	0	0	0	0	0	0	0	0	0	0	0	0
0	0	0	0	0	0	0	0	0	0	0	0	0	0	0	0	0	0	0	0	0	0	0	0	0	0	0	0	0	0	0
0	0	0	0	0	0	0	0	0	0	0	0	0	0	0	0	0	0	0	0	0	0	0	0	0	0	0	0	0	0	0
0	0	0	0	0	0	0	0	0	0	0	0	0	0	0	0	0	0	0	0	0	0	0	0	0	0	0	0	0	0	0
0	0	0	0	0	0	0	0	0	0	0	0	0	0	0	0	0	0	0	0	0	0	0	0	0	0	0	0	0	0	0
0	0	0	0	0	0	0	0	0	0	0	0	0	0	0	0	0	0	0	0	0	0	0	0	0	0	0	0	0	0	0
0	0	0	0	0	0	0	0	0	0	0	0	0	0	0	0	0	0	0	0	0	0	0	0	0	0	0	0	0	0	0
0	0	0	0	0	0	0	0	0	0	0	0	0	0	0	0	0	0	0	0	0	0	0	0	0	0	0	0	0	0	0
0	0	0	0	0	0	0	0	0	0	0	0	0	0	0	0	0	0	0	0	0	0	0	0	0	0	0	0	0	0	0
0	0	0	0	0	0	0	0	0	0	0	0	0	0	0	0	0	0	0	0	0	0	0	0	0	0	0	0	0	0	0
0	0	0	0	0	0	0	0	0	0	0	0	0	0	0	0	0	0	0	0	0	0	0	0	0	0	0	0	0	0	0
0	0	0	0	0	0	0	0	0	0	0	0	0	0	0	0	0	0	0	0	0	0	0	0	0	0	0	0	0	0	0
0	0	0	0	0	0	0	0	0	0	0	0	0	0	0	0	0	0	0	0	0	0	0	0	0	0	0	0	0	0	0
0	0	0	0	0	0	0	0	0	0	0	0	0	0	0	0	0	0	0	0	0	0	0	0	0	0	0	0	0	0	0
0	0	0	0	0	0	0	0	0	0	0	0	0	0	0	0	0	0	0	0	0	0	0	0	0	0	0	0	0	0	0
0	0	0	0	0	0	0	0	0	0	0	0	0	0	0	0	0	0	0	0	0	0	0	0	0	0	0	0	0	0	0
0	0	0	0	0	0	0	0	0	0	0	0	0	0	0	0	0	0	0	0	0	0	0	0	0	0	0	0	0	0	0
0	0	0	0	0	0	0	0	0	0	0	0	0	0	0	0	0	0	0	0	0	0	0	0	0	0	0	0	0	0	0
0	0	0	0	0	0	0	0	0	0	0	0	0	0	0	0	0	0	0	0	0	0	0	0	0	0	0	0	0	0	0
0	0	0	0	0	0	0	0	0	0	0	0	0	0	0	0	0	0	0	0	0	0	0	0	0	0	0	0	0	0	0
0	0	0	0	0	0	0	0	0	0	0	0	0	0	0	0	0	0	0	0	0	0	0	0	0	0	0	0	0	0	0
0	0	0	0	0	0	0	0	0	0	0	0	0	0	0	0	0	0	0	0	0	0	0	0	0	0	0	0	0	0	0
0	0	0	0	0	0	0	0	0	0	0	0	0	0	0	0	0	0	0	0	0	0	0	0	0	0	0	0	0	0	0
0	0	0	0	0	0	0	0	0	0	0	0	0	0	0	0	0	0	0	0	0	0	0	0	0	0	0	0	0	0	0
0	0	0	0	0	0	0	0	0	0	0	0	0	0	0	0	0	0	0	0	0	0	0	0	0	0	0	0	0	0	0
0	0	0	0	0	0	0	0	0	0	0	0	0	0	0	0	0	0	0	0	0	0	0	0	0	0	0	0	0	0	0
0	0	0	0	0	0	0	0	0	0	0	0	0	0	0	0	0	0	0	0	0	0	0	0	0	0	0	0	0	0	0
0	0	0	0	0	0	0	0	0	0	0	0	0	0	0	0	0	0	0	0	0	0	0	0	0	0	0	0	0	0	0
0	0	0	0	0	0	0	0	0	0	0	0	0	0	0	0	0	0	0	0	0	0	0	0	0	0	0	0	0	0	0
0	0	0	0	0	0	0	0	0	0	0	0	0	0	0	0	0	0	0	0	0	0	0	0	0	0	0	0	0	0	0
0	0	0	0	0	0	0	0	0	0	0	0	0	0	0	0	0	0	0	0	0	0	0	0	0	0	0	0	0	0	0
0	0	0	0	0	0	0	0	0	0	0	0	0	0	0	0	0	0	0	0	0	0	0	0	0	0	0	0	0	0	0
0	0	0	0	0	0	0	0	0	0	0	0	0	0	0	0	0	0	0	0	0	0	0	0	0	0	0	0	0	0	0
0	0	0	0	0	0	0	0	0	0	0	0	0	0	0	0	0	0	0	0	0	0	0	0	0	0	0	0	0	0	0
0	0	0	0	0	0	0	0	0	0	0	0	0	0	0	0	0	0	0	0	0	0	0	0	0	0	0	0	0	0	0
0	0	0	0	0	0	0	0	0	0	0	0	0	0	0	0	0	0	0	0	0	0	0	0	0	0	0	0	0	0	0
0	0	0	0	0	0	0	0	0	0	0	0	0	0	0	0	0	0	0	0	0	0	0	0	0	0	0	0	0	0	0
0	0	0	0	0	0	0	0	0	0	0	0	0	0	0	0	0	0	0	0	0	0	0	0	0	0	0	0	0	0	0
0	0	0	0	0	0	0	0	0	0	0	0	0	0	0	0	0	0	0	0	0	0	0	0	0	0	0	0	0	0	0
0	0	0	0	0	0	0	0	0	0	0	0	0	0	0	0	0	0	0	0	0	0	0	0	0	0	0	0	0	0	0
0	0	0	0	0	0	0	0	0	0	0	0	0	0	0	0	0	0	0	0	0	0	0	0	0	0	0	0	0	0	0
0	0	0	0	0	0	0	0	0	0	0	0	0	0	0	0	0	0	0	0	0	0	0	0	0	0	0	0	0	0	0
0	0	0	0	0	0	0	0	0	0	0	0	0	0	0	0	0	0	0	0	0	0	0	0	0	0	0	0	0	0	0
0	0	0	0	0	0	0	0	0	0	0	0	0	0	0	0	0	0	0	0	0	0	0	0	0	0	0	0	0	0	0
0	0	0	0	0	0	0	0	0	0	0	0	0	0	0	0	0	0	0	0	0	0	0	0	0	0	0	0	0	0	0
0	0	0	0	0	0	0	0	0	0	0	0	0	0	0	0	0	0	0	0	0	0	0	0	0	0	0	0	0	0	0
0	0	0	0	0	0	0	0	0	0	0	0	0	0	0	0	0	0	0	0	0	0	0	0	0	0	0	0	0	0	0
0	0	0	0	0	0	0	0	0	0	0	0	0	0	0	0	0	0	0	0	0	0	0	0	0	0	0	0	0	0	0
0	0	0	0	0	0	0	0	0	0	0	0	0	0	0	0	0	0	0	0	0	0	0	0	0	0	0	0	0	0	0
0	0	0	0	0	0	0	0	0	0	0	0	0	0	0	0	0	0	0	0	0	0	0	0	0	0	0	0	0	0	0
0	0	0	0	0	0	0	0	0	0	0	0	0	0	0	0	0	0	0	0	0	0	0	0	0	0	0	0	0	0	0
0	0	0	0	0	0	0	0	0	0	0	0	0	0	0	0	0	0	0	0	0	0	0	0	0	0	0	0	0	0	0
0	0	0	0	0	0	0	0	0	0	0	0	0	0	0	0	0	0	0	0	0	0	0	0	0	0	0	0	0	0	0
0	0	0	0	0	0	0	0	0	0	0	0	0	0	0	0	0	0	0	0	0	0	0	0	0	0	0	0	0	0	0
0	0	0	0	0	0	0	0	0	0	0	0	0	0	0	0	0	0	0	0	0	0	0	0	0	0	0	0	0	0	0
0	0	0	0	0	0	0	0	0	0	0	0	0	0	0	0	0	0	0	0	0	0	0	0	0	0	0	0	0	0	0
0	0	0	0	0	0	0	0	0	0	0	0	0	0	0	0	0	0	0	0	0	0	0	0	0	0	0	0	0	0	0
0	0	0	0	0	0	0	0	0	0	0	0	0	0	0	0	0	0	0	0	0	0	0	0	0	0	0	0	0	0	0
0	0	0	0	0	0	0	0	0	0	0	0	0	0	0	0	0	0	0	0	0	0	0	0	0	0	0	0	0	0	0
0	0	0	0	0	0	0	0	0	0	0	0	0	0	0	0	0	0	0	0	0	0	0	0	0	0	0	0	0	0	0
0	0	0	0	0	0	0	0	0	0	0	0	0	0	0	0	0	0	0	0	0	0	0	0	0	0	0	0	0	0	0
0	0	0	0	0	0	0	0	0	0	0	0	0	0	0	0	0	0	0	0	0	0	0	0	0	0	0	0	0	0	0
0	0	0	0	0	0	0	0	0	0	0	0	0	0	0	0	0	0	0	0	0	0	0	0	0	0	0	0	0	0	0
0	0	0	0	0	0	0	0	0	0	0	0	0	0	0	0	0	0	0	0	0	0	0	0	0	0	0	0	0	0	0
0	0	0	0	0	0	0	0	0	0	0	0	0	0	0	0	0	0	0	0	0	0	0	0	0	0	0	0	0	0	0
0	0	0	0	0	0	0	0	0	0	0	0	0	0	0	0	0	0	0	0	0	0	0	0	0	0	0	0	0	0	0
0	0	0	0	0	0	0	0	0	0	0	0	0	0	0	0	0	0	0	0	0	0	0	0	0	0	0	0	0	0	0
0	0	0	0	0	0	0	0	0	0	0	0	0	0	0	0	0	0	0	0	0	0	0	0	0	0	0	0	0	0	0
0	0	0	0	0	0	0	0	0	0	0	0	0	0	0	0	0	0	0	0	0	0	0	0	0	0	0	0	0	0	0
0	0	0	0	0	0	0	0	0	0	0	0	0	0	0	0	0	0	0	0	0	0	0	0	0	0	0	0	0	0	0
0	0	0	0	0	0	0	0	0	0	0	0	0	0	0	0	0	0	0	0	0	0	0	0	0	0	0	0	0	0	0
0	0	0	0	0	0	0	0	0	0	0	0	0	0	0	0	0	0	0	0	0	0	0	0	0	0	0	0	0	0	0
0	0	0	0	0	0	0	0	0	0	0	0	0	0	0	0	0	0	0	0	0	0	0	0	0	0	0	0	0	0	0
0	0	0	0	0	0	0	0	0	0	0	0	0	0	0	0	0	0	0	0	0	0	0	0	0	0	0	0	0	0	0
0	0	0	0	0	0	0	0	0	0	0	0	0	0	0	0	0	0	0	0	0	0	0	0	0	0	0	0	0	0	0
0	0	0	0	0	0	0	0	0	0	0	0	0	0	0	0	0	0	0	0	0	0	0	0	0	0	0	0	0	0	0
0	0	0	0	0	0	0	0	0	0	0	0	0	0	0	0	0	0	0	0	0	0	0	0	0	0	0	0	0	0	0
0	0	0	0	0	0	0	0	0	0	0	0	0	0	0	0	0	0	0	0	0	0	0	0	0	0	0	0	0	0	0
0	0	0	0	0	0	0	0	0	0	0	0	0	0	0	0	0	0	0	0	0	0	0	0	0	0	0	0	0	0	0
0	0	0	0	0	0	0	0	0	0	0	0	0	0	0	0	0	0	0	0	0	0	0	0	0	0	0	0	0	0	0
0	0	0	0	0	0	0	0	0	0	0	0	0	0	0	0	0	0	0	0	0	0	0	0	0	0	0	0	0	0	0
0	0	0	0	0	0	0	0	0	0	0	0	0	0	0	0	0	0	0	0	0	0	0	0	0	0	0	0	0	0	0
0	0	0	0	0	0	0	0	0	0	0	0	0	0	0	0	0	0	0	0	0	0	0	0	0	0	0	0	0	0	0
0	0	0	0	0	0	0	0	0	0	0	0	0	0	0	0	0	0	0	0	0	0	0	0	0	0	0	0	0	0	0
0	0	0	0	0	0	0	0	0	0	0	0	0	0	0	0	0	0	0	0	0	0	0	0	0	0	0	0	0	0	0
0	0	0	0	0	0	0	0	0	0	0	0	0	0	0	0	0	0	0	0	0	0	0	0	0	0	0	0	0	0	0
0	0	0	0	0	0	0	0	0	0	0	0	0	0	0	0	0	0	0	0	0	0	0	0	0	0	0	0	0	0	0
0	0	0	0	0	0	0	0	0	0	0	0	0	0	0	0	0	0	0	0	0	0	0	0	0	0	0	0	0	0	0
0	0	0	0	0	0	0	0	0	0	0	0	0	0	0	0	0	0	0	0	0	0	0	0	0	0	0	0	0	0	0
0	0	0	0	0	0	0	0	0	0	0	0	0	0	0	0	0	0	0	0	0	0	0	0	0	0	0	0	0	0	0
0	0	0	0	0	0	0	0	0	0	0	0	0	0	0	0	0	0	0	0	0	0	0	0	0	0	0	0	0	0	0
0	0	0	0	0	0	0	0	0	0	0	0	0	0	0	0	0	0	0	0	0	0	0	0	0	0	0	0	0	0	0
0	0	0	0	0	0	0	0	0	0	0	0	0	0	0	0	0	0	0	0	0	0	0	0	0	0	0	0	0	0	0
0	0	0	0	0	0	0	0	0	0	0	0	0	0	0	0	0	0	0	0	0	0	0	0	0	0	0	0	0	0	0
0	0	0	0	0	0	0	0	0	0	0	0	0	0	0	0	0	0	0	0	0	0	0	0	0	0	0	0	0	0	0
0	0	0	0	0	0	0	0	0	0	0	0	0	0	0	0	0	0	0	0	0	0	0	0	0	0	0	0	0	0	0
0	0	0	0	0	0	0	0	0	0	0	0	0	0	0	0	0	0	0	0	0	0	0	0	0	0	0	0	0	0	0
0	0	0	0	0	0	0	0	0	0	0	0	0	0	0	0	0	0	0	0	0	0	0	0	0	0	0	0	0	0	0
0	0	0	0	0	0	0	0	0	0	0	0	0	0	0	0	0	0	0	0	0	0	0	0	0	0	0	0	0	0	0
0	0	0	0	0	0	0	0	0	0	0	0	0	0	0	0	0	0	0	0	0	0	0	0	0	0	0	0	0	0	0
0	0	0	0	0	0	0	0	0	0	0	0	0	0	0	0	0	0	0	0	0	0	0	0	0	0	0	0	0	0	0
0	0	0	0	0	0	0	0	0	0	0	0	0	0	0	0	0	0	0	0	0	0	0	0	0	0	0	0	0	0	0
0	0	0	0	0	0	0	0	0	0	0	0	0	0	0	0	0	0	0	0	0	0	0	0	0	0	0	0	0	0	0
0	0	0	0	0	0	0	0	0	0	0	0	0	0	0	0	0	0	0	0	0	0	0	0	0	0	0	0	0	0	0
0	0	0	0	0	0	0	0	0	0	0	0	0	0	0	0	0	0	0	0	0	0	0	0	0	0	0	0	0	0	0
0	0	0	0	0	0	0	0	0	0	0	0	0	0	0	0	0	0	0	0	0	0	0	0	0	0	0	0	0	0	0
0	0	0	0	0	0	0	0	0	0	0	0	0	0	0	0	0	0	0	0	0	0	0	0	0	0	0	0	0	0	0
0	0	0	0	0	0	0	0	0	0	0	0	0	0	0	0	0	0	0	0	0	0	0	0	0	0	0	0	0	0	0
0	0	0	0	0	0	0	0	0	0	0	0	0	0	0	0	0	0	0	0	0	0	0	0	0	0	0	0	0	0	0
0	0	0	0	0	0	0	0	0	0	0	0	0	0	0	0	0	0	0	0	0	0	0	0	0	0	0	0	0	0	0
0	0	0	0	0	0	0	0	0	0	0	0	0	0	0	0	0	0	0	0	0	0	0	0	0	0	0	0	0	0	0
0	0	0	0	0	0	0	0	0	0	0	0	0	0	0	0	0	0	0	0	0	0	0	0	0	0	0	0	0	0	0
0	0	0	0	0	0	0	0	0	0	0	0	0	0	0	0	0	0	0	0	0	0	0	0	0	0	0	0	0	0	0
0	0	0	0	0	0	0	0	0	0	0	0	0	0	0	0	0	0	0	0	0	0	0	0	0	0	0	0	0	0	0
0	0	0	0	0	0	0	0	0	0	0	0	0	0	0	0	0	0	0	0	0	0	0	0	0	0	0	0	0	0	0
0	0	0	0	0	0	0	0	0	0	0	0	0	0	0	0	0	0	0	0	0	0	0	0	0	0	0	0	0	0	0
0	0	0	0	0	0	0	0	0	0	0	0	0	0	0	0	0	0	0	0	0	0	0	0	0	0	0	0	0	0	0
0	0	0	0	0	0	0	0	0	0	0	0	0	0	0	0	0	0	0	0	0	0	0	0	0	0	0	0	0	0	0
0	0	0	0	0	0	0	0	0	0	0	0	0	0	0	0	0	0	0	0	0	0	0	0	0	0	0	0	0	0	0
0	0	0	0	0	0	0	0	0	0	0	0	0	0	0	0	0	0	0	0	0	0	0	0	0	0	0	0	0	0	0
0	0	0	0	0	0	0	0	0	0	0	0	0	0	0	0	0	0	0	0	0	0	0	0	0	0	0	0	0	0	0
0	0	0	0	0	0	0	0	0	0	0	0	0	0	0	0	0	0	0	0	0	0	0	0	0	0	0	0	0	0	0
0	0	0	0	0	0	0	0	0	0	0	0	0	0	0	0	0	0	0	0	0	0	0	0	0	0	0	0	0	0	0
0	0	0	0	0	0	0	0	0	0	0	0	0	0	0	0	0	0	0	0	0	0	0	0	0	0	0	0	0	0	0
0	0	0	0	0	0	0	0	0	0	0	0	0	0	0	0	0	0	0	0	0	0	0	0	0	0	0	0	0	0	0
0	0	0	0	0	0	0	0	0	0	0	0	0	0	0	0	0	0	0	0	0	0	0	0	0	0	0	0	0	0	0
0	0	0	0	0	0	0	0	0	0	0	0	0	0	0	0	0	0	0	0	0	0	0	0	0	0	0	0	0	0	0
0	0	0	0	0	0	0	0	0	0	0	0	0	0	0	0	0	0	0	0	0	0	0	0	0	0	0	0	0	0	0
0	0	0	0	0	0	0	0	0	0	0	0	0	0	0	0	0	0	0	0	0	0	0	0	0	0	0	0	0	0	0
0	0	0	0	0	0	0	0	0	0	0	0	0	0	0	0	0	0	0	0	0	0	0	0	0	0	0	0	0	0	0
0	0	0	0	0	0	0	0	0	0	0	0	0	0	0	0	0	0	0	0	0	0	0	0	0	0	0	0	0	0	0
0	0	0	0	0	0	0	0	0	0	0	0	0	0	0	0	0	0	0	0	0	0	0	0	0	0	0	0	0	0	0
0	0	0	0	0	0	0	0	0	0	0	0	0	0	0	0	0	0	0	0	0	0	0	0	0	0	0	0	0	0	0
0	0	0	0	0	0	0	0	0	0	0	0	0	0	0	0	0	0	0	0	0	0	0	0	0	0	0	0	0	0	0
0	0	0	0	0	0	0	0	0	0	0	0	0	0	0	0	0	0	0	0	0	0	0	0	0	0	0	0	0	0	0
0	0	0	0	0	0	0	0	0	0	0	0	0	0	0	0	0	0	0	0	0	0	0	0	0	0	0	0	0	0	0
0	0	0	0	0	0	0	0	0	0	0	0	0	0	0	0	0	0	0	0	0	0	0	0	0	0	0	0	0	0	0
0	0	0	0	0	0	0	0	0	0	0	0	0	0	0	0	0	0	0	0	0	0	0	0	0	0	0	0	0	0	0
0	0	0	0	0	0	0	0	0	0	0	0	0	0	0	0	0	0	0	0	0	0	0	0	0	0	0	0	0	0	0
0	0	0	0	0	0	0	0	0	0	0	0	0	0	0	0	0	0	0	0	0	0	0	0	0	0	0	0	0	0	0
0	0	0	0	0	0	0	0	0	0	0	0	0	0	0	0	0	0	0	0	0	0	0	0	0	0	0	0	0	0	0
0	0	0	0	0	0	0	0	0	0	0	0	0	0	0	0	0	0	0	0	0	0	0	0	0	0	0	0	0	0	0
0	0	0	0	0	0	0	0	0	0	0	0	0	0	0	0	0	0	0	0	0	0	0	0	0	0	0	0	0	0	0
0	0	0	0	0	0	0	0	0	0	0	0	0	0	0	0	0	0	0	0	0	0	0	0	0	0	0	0	0	0	0
0	0	0	0	0	0	0	0	0	0	0	0	0	0	0	0	0	0	0	0	0	0	0	0	0	0	0	0	0	0	0
0	0	0	0	0	0	0	0	0	0	0	0	0	0	0	0	0	0	0	0	0	0	0	0	0	0	0	0	0	0	0
0	0	0	0	0	0	0	0	0	0	0	0	0	0	0	0	0	0	0	0	0	0	0	0	0	0	0	0	0	0	0
0	0	0	0	0	0	0	0	0	0	0	0	0	0	0	0	0	0	0	0	0	0	0	0	0	0	0	0	0	0	0
0	0	0	0	0	0	0	0	0	0	0	0	0	0	0	0	0	0	0	0	0	0	0	0	0	0	0	0	0	0	0
0	0	0	0	0	0	0	0	0	0	0	0	0	0	0	0	0	0	0	0	0	0	0	0	0	0	0	0	0	0	0
0	0	0	0	0	0	0	0	0	0	0	0	0	0	0	0	0	0	0	0	0	0	0	0	0	0	0	0	0	0	0
0	0	0	0	0	0	0	0	0	0	0	0	0	0	0	0	0	0	0	0	0	0	0	0	0	0	0	0	0	0	0
0	0	0	0	0	0	0	0	0	0	0	0	0	0	0	0	0	0	0	0	0	0	0	0	0	0	0	0	0	0	0
0	0	0	0	0	0	0	0	0	0	0	0	0	0	0	0	0	0	0	0	0	0	0	0	0	0	0	0	0	0	0
0	0	0	0	0	0	0	0	0	0	0	0	0	0	0	0	0	0	0	0	0	0	0	0	0	0	0	0	0	0	0
0	0	0	0	0	0	0	0	0	0	0	0	0	0	0	0	0	0	0	0	0	0	0	0	0	0	0	0	0	0	0
0	0	0	0	0	0	0	0	0	0	0	0	0	0	0	0	0	0	0	0	0	0	0	0	0	0	0	0	0	0	0
0	0	0	0	0	0	0	0	0	0	0	0	0	0	0	0	0	0	0	0	0	0	0	0	0	0	0	0	0	0	0
0	0	0	0	0	0	0	0	0	0	0	0	0	0	0	0	0	0	0	0	0	0	0	0	0	0	0	0	0	0	0
0	0	0	0	0	0	0	0	0	0	0	0	0	0	0	0	0	0	0	0	0	0	0	0	0	0	0	0	0	0	0
0	0	0	0	0	0	0	0	0	0	0	0	0	0	0	0	0	0	0	0	0	0	0	0	0	0	0	0	0	0	0
0	0	0	0	0	0	0	0	0	0	0	0	0	0	0	0	0	0	0	0	0	0	0	0	0	0	0	0	0	0	0
0	0	0	0	0	0	0	0	0	0	0	0	0	0	0	0	0	0	0	0	0	0	0	0	0	0	0	0	0	0	0
0	0	0	0	0	0	0	0	0	0	0	0	0	0	0	0	0	0	0	0	0	0	0	0	0	0	0	0	0	0	0
0	0	0	0	0	0	0	0	0	0	0	0	0	0	0	0	0	0	0	0	0	0	0	0	0	0	0	0	0	0	0
0	0	0	0	0	0	0	0	0	0	0	0	0	0	0	0	0	0	0	0	0	0	0	0	0	0	0	0	0	0	0
0	0	0	0	0	0	0	0	0	0	0	0	0	0	0	0	0	0	0	0	0	0	0	0	0	0	0	0	0	0	0
0	0	0	0	0	0	0	0	0	0	0	0	0	0	0	0	0	0	0	0	0	0	0	0	0	0	0	0	0	0	0
0	0	0	0	0	0	0	0	0	0	0	0	0	0	0	0	0	0	0	0	0	0	0	0	0	0	0	0	0	0	0
0	0	0	0	0	0	0	0	0	0	0	0	0	0	0	0	0	0	0	0	0	0	0	0	0	0	0	0	0	0	0
0	0	0	0	0	0	0	0	0	0	0	0	0	0	0	0	0	0	0	0	0	0	0	0	0	0	0	0	0	0	0
0	0	0	0	0	0	0	0	0	0	0	0	0	0	0	0	0	0	0	0	0	0	0	0	0	0	0	0	0	0	0
0	0	0	0	0	0	0	0	0	0	0	0	0	0	0	0	0	0	0	0	0	0	0	0	0	0	0	0	0	0	0
0	0	0	0	0	0	0	0	0	0	0	0	0	0	0	0	0	0	0	0	0	0	0	0	0	0	0	0	0	0	0
0	0	0	0	0	0	0	0	0	0	0	0	0	0	0	0	0	0	0	0	0	0	0	0	0	0	0	0	0	0	0
0	0	0	0	0	0	0	0	0	0	0	0	0	0	0	0	0	0	0	0	0	0	0	0	0	0	0	0	0	0	0
0	0	0	0	0	0	0	0	0	0	0	0	0	0	0	0	0	0	0	0	0	0	0	0	0	0	0	0	0	0	0
0	0	0	0	0	0	0	0	0	0	0	0	0	0	0	0	0	0	0	0	0	0	0	0	0	0	0	0	0	0	0
0	0	0	0	0	0	0	0	0	0	0	0	0	0	0	0	0	0	0	0	0	0	0	0	0	0	0	0	0	0	0
0	0	0	0	0	0	0	0	0	0	0	0	0	0	0	0	0	0	0	0	0	0	0	0	0	0	0	0	0	0	0
0	0	0	0	0	0	0	0	0	0	0	0	0	0	0	0	0	0	0	0	0	0	0	0	0	0	0	0	0	0	0
0	0	0	0	0	0	0	0	0	0	0	0	0	0	0	0	0	0	0	0	0	0	0	0	0	0	0	0	0	0	0
0	0	0	0	0	0	0	0	0	0	0	0	0	0	0	0	0	0	0	0	0	0	0	0	0	0	0	0	0	0	0
0	0	0	0	0	0	0	0	0	0	0	0	0	0	0	0	0	0	0	0	0	0	0	0	0	0	0	0	0	0	0
0	0	0	0	0	0	0	0	0	0	0	0	0	0	0	0	0	0	0	0	0	0	0	0	0	0	0	0	0	0	0
0	0	0	0	0	0	0	0	0	0	0	0	0	0	0	0	0	0	0	0	0	0	0	0	0	0	0	0	0	0	0
0	0	0	0	0	0	0	0	0	0	0	0	0	0	0	0	0	0	0	0	0	0	0	0	0	0	0	0	0	0	0
0	0	0	0	0	0	0	0	0	0	0	0	0	0	0	0	0	0	0	0	0	0	0	0	0	0	0	0	0	0	0
0	0	0	0	0	0	0	0	0	0	0	0	0	0	0	0	0	0	0	0	0	0	0	0	0	0	0	0	0	0	0
0	0	0	0	0	0	0	0	0	0	0	0	0	0	0	0	0	0	0	0	0	0	0	0	0	0	0	0	0	0	0
0	0	0	0	0	0	0	0	0	0	0	0	0	0	0	0	0	0	0	0	0	0	0	0	0	0	0	0	0	0	0
0	0	0	0	0	0	0	0	0	0	0	0	0	0	0	0	0	0	0	0	0	0	0	0	0	0	0	0	0	0	0
0	0	0	0	0	0	0	0	0	0	0	0	0	0	0	0	0	0	0	0	0	0	0	0	0	0	0	0	0	0	0
0	0	0	0	0	0	0	0	0	0	0	0	0	0	0	0	0	0	0	0	0	0	0	0	0	0	0	0	0	0	0
0	0	0	0	0	0	0	0	0	0	0	0	0	0	0	0	0	0	0	0	0	0	0	0	0	0	0	0	0	0	0
0	0	0	0	0	0	0	0	0	0	0	0	0	0	0	0	0	0	0	0	0	0	0	0	0	0	0	0	0	0	0
0	0	0	0	0	0	0	0	0	0	0	0	0	0	0	0	0	0	0	0	0	0	0	0	0	0	0	0	0	0	0
0	0	0	0	0	0	0	0	0	0	0	0	0	0	0	0	0	0	0	0	0	0	0	0	0	0	0	0	0	0	0
0	0	0	0	0	0	0	0	0	0	0	0	0	0	0	0	0	0	0	0	0	0	0	0	0	0	0	0	0	0	0
0	0	0	0	0	0	0	0	0	0	0	0	0	0	0	0	0	0	0	0	0	0	0	0	0	0	0	0	0	0	0
0	0	0	0	0	0	0	0	0	0	0	0	0	0	0	0	0	0	0	0	0	0	0	0	0	0	0	0	0	0	0
0	0	0	0	0	0	0	0	0	0	0	0	0	0	0	0	0	0	0	0	0	0	0	0	0	0	0	0	0	0	0
0	0	0	0	0	0	0	0	0	0	0	0	0	0	0	0	0	0	0	0	0	0	0	0	0	0	0	0	0	0	0
0	0	0	0	0	0	0	0	0	0	0	0	0	0	0	0	0	0	0	0	0	0	0	0	0	0	0	0	0	0	0
0	0	0	0	0	0	0	0	0	0	0	0	0	0	0	0	0	0	0	0	0	0	0	0	0	0	0	0	0	0	0
0	0	0	0	0	0	0	0	0	0	0	0	0	0	0	0	0	0	0	0	0	0	0	0	0	0	0	0	0	0	0
0	0	0	0	0	0	0	0	0	0	0	0	0	0	0	0	0	0	0	0	0	0	0	0	0	0	0	0	0	0	0
0	0	0	0	0	0	0	0	0	0	0	0	0	0	0	0	0	0	0	0	0	0	0	0	0	0	0	0	0	0	0
0	0	0	0	0	0	0	0	0	0	0	0	0	0	0	0	0	0	0	0	0	0	0	0	0	0	0	0	0	0	0
0	0	0	0	0	0	0	0	0	0	0	0	0	0	0	0	0	0	0	0	0	0	0	0	0	0	0	0	0	0	0
0	0	0	0	0	0	0	0	0	0	0	0	0	0	0	0	0	0	0	0	0	0	0	0	0	0	0	0	0	0	0
0	0	0	0	0	0	0	0	0	0	0	0	0	0	0	0	0	0	0	0	0	0	0	0	0	0	0	0	0	0	0
0	0	0	0	0	0	0	0	0	0	0	0	0	0	0	0	0	0	0	0	0	0	0	0	0	0	0	0	0	0	0
0	0	0	0	0	0	0	0	0	0	0	0	0	0	0	0	0	0	0	0	0	0	0	0	0	0	0	0	0	0	0
0	0	0	0	0	0	0	0	0	0	0	0	0	0	0	0	0	0	0	0	0	0	0	0	0	0	0	0	0	0	0
0	0	0	0	0	0	0	0	0	0	0	0	0	0	0	0	0	0	0	0	0	0	0	0	0	0	0	0	0	0	0
0	0	0	0	0	0	0	0	0	0	0	0	0	0	0	0	0	0	0	0	0	0	0	0	0	0	0	0	0	0	0
0	0	0	0	0	0	0	0	0	0	0	0	0	0	0	0	0	0	0	0	0	0	0	0	0	0	0	0	0	0	0
0	0	0	0	0	0	0	0	0	0	0	0	0	0	0	0	0	0	0	0	0	0	0	0	0	0	0	0	0	0	0
0	0	0	0	0	0	0	0	0	0	0	0	0	0	0	0	0	0	0	0	0	0	0	0	0	0	0	0	0	0	0
0	0	0	0	0	0	0	0	0	0	0	0	0	0	0	0	0	0	0	0	0	0	0	0	0	0	0	0	0	0	0
0	0	0	0	0	0	0	0	0	0	0	0	0	0	0	0	0	0	0	0	0	0	0	0	0	0	0	0	0	0	0
0	0	0	0	0	0	0	0	0	0	0	0	0	0	0	0	0	0	0	0	0	0	0	0	0	0	0	0	0	0	0
0	0	0	0	0	0	0	0	0	0	0	0	0	0	0	0	0	0	0	0	0	0	0	0	0	0	0	0	0	0	0
0	0	0	0	0	0	0	0	0	0	0	0	0	0	0	0	0	0	0	0	0	0	0	0	0	0	0	0	0	0	0
0	0	0	0	0	0	0	0	0	0	0	0	0	0	0	0	0	0	0	0	0	0	0	0	0	0	0	0	0	0	0
0	0	0	0	0	0	0	0	0	0	0	0	0	0	0	0	0	0	0	0	0	0	0	0	0	0	0	0	0	0	0
0	0	0	0	0	0	0	0	0	0	0	0	0	0	0	0	0	0	0	0	0	0	0	0	0	0	0	0	0	0	0
0	0	0	0	0	0	0	0	0	0	0	0	0	0	0	0	0	0	0	0	0	0	0	0	0	0	0	0	0	0	0
0	0	0	0	0	0	0	0	0	0	0	0	0	0	0	0	0	0	0	0	0	0	0	0	0	0	0	0	0	0	0
0	0	0	0	0	0	0	0	0	0	0	0	0	0	0	0	0	0	0	0	0	0	0	0	0	0	0	0	0	0	0
0	0	0	0	0	0	0	0	0	0	0	0	0	0	0	0	0	0	0	0	0	0	0	0	0	0	0	0	0	0	0
0	0	0	0	0	0	0	0	0	0	0	0	0	0	0	0	0	0	0	0	0	0	0	0	0	0	0	0	0	0	0
0	0	0	0	0	0	0	0	0	0	0	0	0	0	0	0	0	0	0	0	0	0	0	0	0	0	0	0	0	0	0
0	0	0	0	0	0	0	0	0	0	0	0	0	0	0	0	0	0	0	0	0	0	0	0	0	0	0	0	0	0	0
0	0	0	0	0	0	0	0	0	0	0	0	0	0	0	0	0	0	0	0	0	0	0	0	0	0	0	0	0	0	0
0	0	0	0	0	0	0	0	0	0	0	0	0	0	0	0	0	0	0	0	0	0	0	0	0	0	0	0	0	0	0
0	0	0	0	0	0	0	0	0	0	0	0	0	0	0	0	0	0	0	0	0	0	0	0	0	0	0	0	0	0	0
0	0	0	0	0	0	0	0	0	0	0	0	0	0	0	0	0	0	0	0	0	0	0	0	0	0	0	0	0	0	0
0	0	0	0	0	0	0	0	0	0	0	0	0	0	0	0	0	0	0	0	0	0	0	0	0	0	0	0	0	0	0
0	0	0	0	0	0	0	0	0	0	0	0	0	0	0	0	0	0	0	0	0	0	0	0	0	0	0	0	0	0	0
0	0	0	0	0	0	0	0	0	0	0	0	0	0	0	0	0	0	0	0	0	0	0	0	0	0	0	0	0	0	0
0	0	0	0	0	0	0	0	0	0	0	0	0	0	0	0	0	0	0	0	0	0	0	0	0	0	0	0	0	0	0
0	0	0	0	0	0	0	0	0	0	0	0	0	0	0	0	0	0	0	0	0	0	0	0	0	0	0	0	0	0	0
0	0	0	0	0	0	0	0	0	0	0	0	0	0	0	0	0	0	0	0	0	0	0	0	0	0	0	0	0	0	0
0	0	0	0	0	0	0	0	0	0	0	0	0	0	0	0	0	0	0	0	0	0	0	0	0	0	0	0	0	0	0
0	0	0	0	0	0	0	0	0	0	0	0	0	0	0	0	0	0	0	0	0	0	0	0	0	0	0	0	0	0	0
0	0	0	0	0	0	0	0	0	0	0	0	0	0	0	0	0	0	0	0	0	0	0	0	0	0	0	0	0	0	0
0	0	0	0	0	0	0	0	0	0	0	0	0	0	0	0	0	0	0	0	0	0	0	0	0	0	0	0	0	0	0
0	0	0	0	0	0	0	0	0	0	0	0	0	0	0	0	0	0	0	0	0	0	0	0	0	0	0	0	0	0	0
0	0	0	0	0	0	0	0	0	0	0	0	0	0	0	0	0	0	0	0	0	0	0	0	0	0	0	0	0	0	0
0	0	0	0	0	0	0	0	0	0	0	0	0	0	0	0	0	0	0	0	0	0	0	0	0	0	0	0	0	0	0
0	0	0	0	0	0	0	0	0	0	0	0	0	0	0	0	0	0	0	0	0	0	0	0	0	0	0	0	0	0	0
0	0	0	0	0	0	0	0	0	0	0	0	0	0	0	0	0	0	0	0	0	0	0	0	0	0	0	0	0	0	0
0	0	0	0	0	0	0	0	0	0	0	0	0	0	0	0	0	0	0	0	0	0	0	0	0	0	0	0	0	0	0
0	0	0	0	0	0	0	0	0	0	0	0	0	0	0	0	0	0	0	0	0	0	0	0	0	0	0	0	0	0	0
0	0	0	0	0	0	0	0	0	0	0	0	0	0	0	0	0	0	0	0	0	0	0	0	0	0	0	0	0	0	0
0	0	0	0	0	0	0	0	0	0	0	0	0	0	0	0	0	0	0	0	0	0	0	0	0	0	0	0	0	0	0
0	0	0	0	0	0	0	0	0	0	0	0	0	0	0	0	0	0	0	0	0	0	0	0	0	0	0	0	0	0	0
0	0	0	0	0	0	0	0	0	0	0	0	0	0	0	0	0	0	0	0	0	0	0	0	0	0	0	0	0	0	0
0	0	0	0	0	0	0	0	0	0	0	0	0	0	0	0	0	0	0	0	0	0	0	0	0	0	0	0	0	0	0
0	0	0	0	0	0	0	0	0	0	0	0	0	0	0	0	0	0	0	0	0	0	0	0	0	0	0	0	0	0	0
0	0	0	0	0	0	0	0	0	0	0	0	0	0	0	0	0	0	0	0	0	0	0	0	0	0	0	0	0	0	0
0	0	0	0	0	0	0	0	0	0	0	0	0	0	0	0	0	0	0	0	0	0	0	0	0	0	0	0	0	0	0
0	0	0	0	0	0	0	0	0	0	0	0	0	0	0	0	0	0	0	0	0	0	0	0	0	0	0	0	0	0	0
0	0	0	0	0	0	0	0	0	0	0	0	0	0	0	0	0	0	0	0	0	0	0	0	0	0	0	0	0	0	0
0	0	0	0	0	0	0	0	0	0	0	0	0	0	0	0	0	0	0	0	0	0	0	0	0	0	0	0	0	0	0
0	0	0	0	0	0	0	0	0	0	0	0	0	0	0	0	0	0	0	0	0	0	0	0	0	0	0	0	0	0	0
0	0	0	0	0	0	0	0	0	0	0	0	0	0	0	0	0	0	0	0	0	0	0	0	0	0	0	0	0	0	0
0	0	0	0	0	0	0	0	0	0	0	0	0	0	0	0	0	0	0	0	0	0	0	0	0	0	0	0	0	0	0
0	0	0	0	0	0	0	0	0	0	0	0	0	0	0	0	0	0	0	0	0	0	0	0	0	0	0	0	0	0	0
0	0	0	0	0	0	0	0	0	0	0	0	0	0	0	0	0	0	0	0	0	0	0	0	0	0	0	0	0	0	0
0	0	0	0	0	0	0	0	0	0	0	0	0	0	0	0	0	0	0	0	0	0	0	0	0	0	0	0	0	0	0
0	0	0	0	0	0	0	0	0	0	0	0	0	0	0	0	0	0	0	0	0	0	0	0	0	0	0	0	0	0	0
0	0	0	0	0	0	0	0	0	0	0	0	0	0	0	0	0	0	0	0	0	0	0	0	0	0	0	0	0	0	0
0	0	0	0	0	0	0	0	0	0	0	0	0	0	0	0	0	0	0	0	0	0	0	0	0	0	0	0	0	0	0
0	0	0	0	0	0	0	0	0	0	0	0	0	0	0	0	0	0	0	0	0	0	0	0	0	0	0	0	0	0	0
0	0	0	0	0	0	0	0	0	0	0	0	0	0	0	0	0	0	0	0	0	0	0	0	0	0	0	0	0	0	0
0	0	0	0	0	0	0	0	0	0	0	0	0	0	0	0	0	0	0	0	0	0	0	0	0	0	0	0	0	0	0
0	0	0	0	0	0	0	0	0	0	0	0	0	0	0	0	0	0	0	0	0	0	0	0	0	0	0	0	0	0	0
0	0	0	0	0	0	0	0	0	0	0	0	0	0	0	0	0	0	0	0	0	0	0	0	0	0	0	0	0	0	0
0	0	0	0	0	0	0	0	0	0	0	0	0	0	0	0	0	0	0	0	0	0	0	0	0	0	0	0	0	0	0
0	0	0	0	0	0	0	0	0	0	0	0	0	0	0	0	0	0	0	0	0	0	0	0	0	0	0	0	0	0	0
0	0	0	0	0	0	0	0	0	0	0	0	0	0	0	0	0	0	0	0	0	0	0	0	0	0	0	0	0	0	0
0	0	0	0	0	0	0	0	0	0	0	0	0	0	0	0	0	0	0	0	0	0	0	0	0	0	0	0	0	0	0
0	0	0	0	0	0	0	0	0	0	0	0	0	0	0	0	0	0	0	0	0	0	0	0	0	0	0	0	0	0	0
0	0	0	0	0	0	0	0	0	0	0	0	0	0	0	0	0	0	0	0	0	0	0	0	0	0	0	0	0	0	0
0	0	0	0	0	0	0	0	0	0	0	0	0	0	0	0	0	0	0	0	0	0	0	0	0	0	0	0	0	0	0
0	0	0	0	0	0	0	0	0	0	0	0	0	0	0	0	0	0	0	0	0	0	0	0	0	0	0	0	0	0	0
0	0	0	0	0	0	0	0	0	0	0	0	0	0	0	0	0	0	0	0	0	0	0	0	0	0	0	0	0	0	0
0	0	0	0	0	0	0	0	0	0	0	0	0	0	0	0	0	0	0	0	0	0	0	0	0	0	0	0	0	0	0
0	0	0	0	0	0	0	0	0	0	0	0	0	0	0	0	0	0	0	0	0	0	0	0	0	0	0	0	0	0	0
0	0	0	0	0	0	0	0	0	0	0	0	0	0	0	0	0	0	0	0	0	0	0	0	0	0	0	0	0	0	0
0	0	0	0	0	0	0	0	0	0	0	0	0	0	0	0	0	0	0	0	0	0	0	0	0	0	0	0	0	0	0
0	0	0	0	0	0	0	0	0	0	0	0	0	0	0	0	0	0	0	0	0	0	0	0	0	0	0	0	0	0	0
0	0	0	0	0	0	0	0	0	0	0	0	0	0	0	0	0	0	0	0	0	0	0	0	0	0	0	0	0	0	0
0	0	0	0	0	0	0	0	0	0	0	0	0	0	0	0	0	0	0	0	0	0	0	0	0	0	0	0	0	0	0
0	0	0	0	0	0	0	0	0	0	0	0	0	0	0	0	0	0	0	0	0	0	0	0	0	0	0	0	0	0	0
0	0	0	0	0	0	0	0	0	0	0	0	0	0	0	0	0	0	0	0	0	0	0	0	0	0	0	0	0	0	0
0	0	0	0	0	0	0	0	0	0	0	0	0	0	0	0	0	0	0	0	0	0	0	0	0	0	0	0	0	0	0
0	0	0	0	0	0	0	0	0	0	0	0	0	0	0	0	0	0	0	0	0	0	0	0	0	0	0	0	0	0	0
0	0	0	0	0	0	0	0	0	0	0	0	0	0	0	0	0	0	0	0	0	0	0	0	0	0	0	0	0	0	0
0	0	0	0	0	0	0	0	0	0	0	0	0	0	0	0	0	0	0	0	0	0	0	0	0	0	0	0	0	0	0
0	0	0	0	0	0	0	0	0	0	0	0	0	0	0	0	0	0	0	0	0	0	0	0	0	0	0	0	0	0	0
0	0	0	0	0	0	0	0	0	0	0	0	0	0	0	0	0	0	0	0	0	0	0	0	0	0	0	0	0	0	0
0	0	0	0	0	0	0	0	0	0	0	0	0	0	0	0	0	0	0	0	0	0	0	0	0	0	0	0	0	0	0
0	0	0	0	0	0	0	0	0	0	0	0	0	0	0	0	0	0	0	0	0	0	0	0	0	0	0	0	0	0	0
0	0	0	0	0	0	0	0	0	0	0	0	0	0	0	0	0	0	0	0	0	0	0	0	0	0	0	0	0	0	0
0	0	0	0	0	0	0	0	0	0	0	0	0	0	0	0	0	0	0	0	0	0	0	0	0	0	0	0	0	0	0
0	0	0	0	0	0	0	0	0	0	0	0	0	0	0	0	0	0	0	0	0	0	0	0	0	0	0	0	0	0	0
0	0	0	0	0	0	0	0	0	0	0	0	0	0	0	0	0	0	0	0	0	0	0	0	0	0	0	0	0	0	0
0	0	0	0	0	0	0	0	0	0	0	0	0	0	0	0	0	0	0	0	0	0	0	0	0	0	0	0	0	0	0
0	0	0	0	0	0	0	0	0	0	0	0	0	0	0	0	0	0	0	0	0	0	0	0	0	0	0	0	0	0	0
0	0	0	0	0	0	0	0	0	0	0	0	0	0	0	0	0	0	0	0	0	0	0	0	0	0	0	0	0	0	0
0	0	0	0	0	0	0	0	0	0	0	0	0	0	0	0	0	0	0	0	0	0	0	0	0	0	0	0	0	0	0
0	0	0	0	0	0	0	0	0	0	0	0	0	0	0	0	0	0	0	0	0	0	0	0	0	0	0	0	0	0	0
0	0	0	0	0	0	0	0	0	0	0	0	0	0	0	0	0	0	0	0	0	0	0	0	0	0	0	0	0	0	0
0	0	0	0	0	0	0	0	0	0	0	0	0	0	0	0	0	0	0	0	0	0	0	0	0	0	0	0	0	0	0
0	0	0	0	0	0	0	0	0	0	0	0	0	0	0	0	0	0	0	0	0	0	0	0	0	0	0	0	0	0	0
0	0	0	0	0	0	0	0	0	0	0	0	0	0	0	0	0	0	0	0	0	0	0	0	0	0	0	0	0	0	0
0	0	0	0	0	0	0	0	0	0	0	0	0	0	0	0	0	0	0	0	0	0	0	0	0	0	0	0	0	0	0
0	0	0	0	0	0	0	0	0	0	0	0	0	0	0	0	0	0	0	0	0	0	0	0	0	0	0	0	0	0	0
0	0	0	0	0	0	0	0	0	0	0	0	0	0	0	0	0	0	0	0	0	0	0	0	0	0	0	0	0	0	0
0	0	0	0	0	0	0	0	0	0	0	0	0	0	0	0	0	0	0	0	0	0	0	0	0	0	0	0	0	0	0
0	0	0	0	0	0	0	0	0	0	0	0	0	0	0	0	0	0	0	0	0	0	0	0	0	0	0	0	0	0	0
0	0	0	0	0	0	0	0	0	0	0	0	0	0	0	0	0	0	0	0	0	0	0	0	0	0	0	0	0	0	0
0	0	0	0	0	0	0	0	0	0	0	0	0	0	0	0	0	0	0	0	0	0	0	0	0	0	0	0	0	0	0
0	0	0	0	0	0	0	0	0	0	0	0	0	0	0	0	0	0	0	0	0	0	0	0	0	0	0	0	0	0	0
0	0	0	0	0	0	0	0	0	0	0	0	0	0	0	0	0	0	0	0	0	0	0	0	0	0	0	0	0	0	0
0	0	0	0	0	0	0	0	0	0	0	0	0	0	0	0	0	0	0	0	0	0	0	0	0	0	0	0	0	0	0
0	0	0	0	0	0	0	0	0	0	0	0	0	0	0	0	0	0	0	0	0	0	0	0	0	0	0	0	0	0	0
0	0	0	0	0	0	0	0	0	0	0	0	0	0	0	0	0	0	0	0	0	0	0	0	0	0	0	0	0	0	0
0	0	0	0	0	0	0	0	0	0	0	0	0	0	0	0	0	0	0	0	0	0	0	0	0	0	0	0	0	0	0
0	0	0	0	0	0	0	0	0	0	0	0	0	0	0	0	0	0	0	0	0	0	0	0	0	0	0	0	0	0	0
0	0	0	0	0	0	0	0	0	0	0	0	0	0	0	0	0	0	0	0	0	0	0	0	0	0	0	0	0	0	0
0	0	0	0	0	0	0	0	0	0	0	0	0	0	0	0	0	0	0	0	0	0	0	0	0	0	0	0	0	0	0
0	0	0	0	0	0	0	0	0	0	0	0	0	0	0	0	0	0	0	0	0	0	0	0	0	0	0	0	0	0	0
0	0	0	0	0	0	0	0	0	0	0	0	0	0	0	0	0	0	0	0	0	0	0	0	0	0	0	0	0	0	0
0	0	0	0	0	0	0	0	0	0	0	0	0	0	0	0	0	0	0	0	0	0	0	0	0	0	0	0	0	0	0
0	0	0	0	0	0	0	0	0	0	0	0	0	0	0	0	0	0	0	0	0	0	0	0	0	0	0	0	0	0	0
0	0	0	0	0	0	0	0	0	0	0	0	0	0	0	0	0	0	0	0	0	0	0	0	0	0	0	0	0	0	0
0	0	0	0	0	0	0	0	0	0	0	0	0	0	0	0	0	0	0	0	0	0	0	0	0	0	0	0	0	0	0
0	0	0	0	0	0	0	0	0	0	0	0	0	0	0	0	0	0	0	0	0	0	0	0	0	0	0	0	0	0	0
0	0	0	0	0	0	0	0	0	0	0	0	0	0	0	0	0	0	0	0	0	0	0	0	0	0	0	0	0	0	0
0	0	0	0	0	0	0	0	0	0	0	0	0	0	0	0	0	0	0	0	0	0	0	0	0	0	0	0	0	0	0
0	0	0	0	0	0	0	0	0	0	0	0	0	0	0	0	0	0	0	0	0	0	0	0	0	0	0	0	0	0	0
0	0	0	0	0	0	0	0	0	0	0	0	0	0	0	0	0	0	0	0	0	0	0	0	0	0	0	0	0	0	0
0	0	0	0	0	0	0	0	0	0	0	0	0	0	0	0	0	0	0	0	0	0	0	0	0	0	0	0	0	0	0
0	0	0	0	0	0	0	0	0	0	0	0	0	0	0	0	0	0	0	0	0	0	0	0	0	0	0	0	0	0	0
0	0	0	0	0	0	0	0	0	0	0	0	0	0	0	0	0	0	0	0	0	0	0	0	0	0	0	0	0	0	0
0	0	0	0	0	0	0	0	0	0	0	0	0	0	0	0	0	0	0	0	0	0	0	0	0	0	0	0	0	0	0
0	0	0	0	0	0	0	0	0	0	0	0	0	0	0	0	0	0	0	0	0	0	0	0	0	0	0	0	0	0	0
0	0	0	0	0	0	0	0	0	0	0	0	0	0	0	0	0	0	0	0	0	0	0	0	0	0	0	0	0	0	0
0	0	0	0	0	0	0	0	0	0	0	0	0	0	0	0	0	0	0	0	0	0	0	0	0	0	0	0	0	0	0
0	0	0	0	0	0	0	0	0	0	0	0	0	0	0	0	0	0	0	0	0	0	0	0	0	0	0	0	0	0	0
0	0	0	0	0	0	0	0	0	0	0	0	0	0	0	0	0	0	0	0	0	0	0	0	0	0	0	0	0	0	0
0	0	0	0	0	0	0	0	0	0	0	0	0	0	0	0	0	0	0	0	0	0	0	0	0	0	0	0	0	0	0
0	0	0	0	0	0	0	0	0	0	0	0	0	0	0	0	0	0	0	0	0	0	0	0	0	0	0	0	0	0	0
0	0	0	0	0	0	0	0	0	0	0	0	0	0	0	0	0	0	0	0	0	0	0	0	0	0	0	0	0	0	0
0	0	0	0	0	0	0	0	0	0	0	0	0	0	0	0	0	0	0	0	0	0	0	0	0	0	0	0	0	0	0
0	0	0	0	0	0	0	0	0	0	0	0	0	0	0	0	0	0	0	0	0	0	0	0	0	0	0	0	0	0	0
0	0	0	0	0	0	0	0	0	0	0	0	0	0	0	0	0	0	0	0	0	0	0	0	0	0	0	0	0	0	0
0	0	0	0	0	0	0	0	0	0	0	0	0	0	0	0	0	0	0	0	0	0	0	0	0	0	0	0	0	0	0
0	0	0	0	0	0	0	0	0	0	0	0	0	0	0	0	0	0	0	0	0	0	0	0	0	0	0	0	0	0	0
0	0	0	0	0	0	0	0	0	0	0	0	0	0	0	0	0	0	0	0	0	0	0	0	0	0	0	0	0	0	0
0	0	0	0	0	0	0	0	0	0	0	0	0	0	0	0	0	0	0	0	0	0	0	0	0	0	0	0	0	0	0
0	0	0	0	0	0	0	0	0	0	0	0	0	0	0	0	0	0	0	0	0	0	0	0	0	0	0	0	0	0	0
0	0	0	0	0	0	0	0	0	0	0	0	0	0	0	0	0	0	0	0	0	0	0	0	0	0	0	0	0	0	0
0	0	0	0	0	0	0	0	0	0	0	0	0	0	0	0	0	0	0	0	0	0	0	0	0	0	0	0	0	0	0
0	0	0	0	0	0	0	0	0	0	0	0	0	0	0	0	0	0	0	0	0	0	0	0	0	0	0	0	0	0	0
0	0	0	0	0	0	0	0	0	0	0	0	0	0	0	0	0	0	0	0	0	0	0	0	0	0	0	0	0	0	0
0	0	0	0	0	0	0	0	0	0	0	0	0	0	0	0	0	0	0	0	0	0	0	0	0	0	0	0	0	0	0
0	0	0	0	0	0	0	0	0	0	0	0	0	0	0	0	0	0	0	0	0	0	0	0	0	0	0	0	0	0	0
0	0	0	0	0	0	0	0	0	0	0	0	0	0	0	0	0	0	0	0	0	0	0	0	0	0	0	0	0	0	0
0	0	0	0	0	0	0	0	0	0	0	0	0	0	0	0	0	0	0	0	0	0	0	0	0	0	0	0	0	0	0
0	0	0	0	0	0	0	0	0	0	0	0	0	0	0	0	0	0	0	0	0	0	0	0	0	0	0	0	0	0	0
0	0	0	0	0	0	0	0	0	0	0	0	0	0	0	0	0	0	0	0	0	0	0	0	0	0	0	0	0	0	0
0	0	0	0	0	0	0	0	0	0	0	0	0	0	0	0	0	0	0	0	0	0	0	0	0	0	0	0	0	0	0
0	0	0	0	0	0	0	0	0	0	0	0	0	0	0	0	0	0	0	0	0	0	0	0	0	0	0	0	0	0	0
0	0	0	0	0	0	0	0	0	0	0	0	0	0	0	0	0	0	0	0	0	0	0	0	0	0	0	0	0	0	0
0	0	0	0	0	0	0	0	0	0	0	0	0	0	0	0	0	0	0	0	0	0	0	0	0	0	0	0	0	0	0
0	0	0	0	0	0	0	0	0	0	0	0	0	0	0	0	0	0	0	0	0	0	0	0	0	0	0	0	0	0	0
0	0	0	0	0	0	0	0	0	0	0	0	0	0	0	0	0	0	0	0	0	0	0	0	0	0	0	0	0	0	0
0	0	0	0	0	0	0	0	0	0	0	0	0	0	0	0	0	0	0	0	0	0	0	0	0	0	0	0	0	0	0
0	0	0	0	0	0	0	0	0	0	0	0	0	0	0	0	0	0	0	0	0	0	0	0	0	0	0	0	0	0	0
0	0	0	0	0	0	0	0	0	0	0	0	0	0	0	0	0	0	0	0	0	0	0	0	0	0	0	0	0	0	0
0	0	0	0	0	0	0	0	0	0	0	0	0	0	0	0	0	0	0	0	0	0	0	0	0	0	0	0	0	0	0
0	0	0	0	0	0	0	0	0	0	0	0	0	0	0	0	0	0	0	0	0	0	0	0	0	0	0	0	0	0	0
0	0	0	0	0	0	0	0	0	0	0	0	0	0	0	0	0	0	0	0	0	0	0	0	0	0	0	0	0	0	0
0	0	0	0	0	0	0	0	0	0	0	0	0	0	0	0	0	0	0	0	0	0	0	0	0	0	0	0	0	0	0
0	0	0	0	0	0	0	0	0	0	0	0	0	0	0	0	0	0	0	0	0	0	0	0	0	0	0	0	0	0	0
0	0	0	0	0	0	0	0	0	0	0	0	0	0	0	0	0	0	0	0	0	0	0	0	0	0	0	0	0	0	0
0	0	0	0	0	0	0	0	0	0	0	0	0	0	0	0	0	0	0	0	0	0	0	0	0	0	0	0	0	0	0
0	0	0	0	0	0	0	0	0	0	0	0	0	0	0	0	0	0	0	0	0	0	0	0	0	0	0	0	0	0	0
0	0	0	0	0	0	0	0	0	0	0	0	0	0	0	0	0	0	0	0	0	0	0	0	0	0	0	0	0	0	0
0	0	0	0	0	0	0	0	0	0	0	0	0	0	0	0	0	0	0	0	0	0	0	0	0	0	0	0	0	0	0
0	0	0	0	0	0	0	0	0	0	0	0	0	0	0	0	0	0	0	0	0	0	0	0	0	0	0	0	0	0	0
0	0	0	0	0	0	0	0	0	0	0	0	0	0	0	0	0	0	0	0	0	0	0	0	0	0	0	0	0	0	0
0	0	0	0	0	0	0	0	0	0	0	0	0	0	0	0	0	0	0	0	0	0	0	0	0	0	0	0	0	0	0
0	0	0	0	0	0	0	0	0	0	0	0	0	0	0	0	0	0	0	0	0	0	0	0	0	0	0	0	0	0	0
0	0	0	0	0	0	0	0	0	0	0	0	0	0	0	0	0	0	0	0	0	0	0	0	0	0	0	0	0	0	0
0	0	0	0	0	0	0	0	0	0	0	0	0	0	0	0	0	0	0	0	0	0	0	0	0	0	0	0	0	0	0
0	0	0	0	0	0	0	0	0	0	0	0	0	0	0	0	0	0	0	0	0	0	0	0	0	0	0	0	0	0	0
0	0	0	0	0	0	0	0	0	0	0	0	0	0	0	0	0	0	0	0	0	0	0	0	0	0	0	0	0	0	0
0	0	0	0	0	0	0	0	0	0	0	0	0	0	0	0	0	0	0	0	0	0	0	0	0	0	0	0	0	0	0
0	0	0	0	0	0	0	0	0	0	0	0	0	0	0	0	0	0	0	0	0	0	0	0	0	0	0	0	0	0	0
0	0	0	0	0	0	0	0	0	0	0	0	0	0	0	0	0	0	0	0	0	0	0	0	0	0	0	0	0	0	0
0	0	0	0	0	0	0	0	0	0	0	0	0	0	0	0	0	0	0	0	0	0	0	0	0	0	0	0	0	0	0
0	0	0	0	0	0	0	0	0	0	0	0	0	0	0	0	0	0	0	0	0	0	0	0	0	0	0	0	0	0	0
0	0	0	0	0	0	0	0	0	0	0	0	0	0	0	0	0	0	0	0	0	0	0	0	0	0	0	0	0	0	0
0	0	0	0	0	0	0	0	0	0	0	0	0	0	0	0	0	0	0	0	0	0	0	0	0	0	0	0	0	0	0
0	0	0	0	0	0	0	0	0	0	0	0	0	0	0	0	0	0	0	0	0	0	0	0	0	0	0	0	0	0	0
0	0	0	0	0	0	0	0	0	0	0	0	0	0	0	0	0	0	0	0	0	0	0	0	0	0	0	0	0	0	0
0	0	0	0	0	0	0	0	0	0	0	0	0	0	0	0	0	0	0	0	0	0	0	0	0	0	0	0	0	0	0
0	0	0	0	0	0	0	0	0	0	0	0	0	0	0	0	0	0	0	0	0	0	0	0	0	0	0	0	0	0	0
0	0	0	0	0	0	0	0	0	0	0	0	0	0	0	0	0	0	0	0	0	0	0	0	0	0	0	0	0	0	0
0	0	0	0	0	0	0	0	0	0	0	0	0	0	0	0	0	0	0	0	0	0	0	0	0	0	0	0	0	0	0
0	0	0	0	0	0	0	0	0	0	0	0	0	0	0	0	0	0	0	0	0	0	0	0	0	0	0	0	0	0	0
0	0	0	0	0	0	0	0	0	0	0	0	0	0	0	0	0	0	0	0	0	0	0	0	0	0	0	0	0	0	0
0	0	0	0	0	0	0	0	0	0	0	0	0	0	0	0	0	0	0	0	0	0	0	0	0	0	0	0	0	0	0
0	0	0	0	0	0	0	0	0	0	0	0	0	0	0	0	0	0	0	0	0	0	0	0	0	0	0	0	0	0	0
0	0	0	0	0	0	0	0	0	0	0	0	0	0	0	0	0	0	0	0	0	0	0	0	0	0	0	0	0	0	0
0	0	0	0	0	0	0	0	0	0	0	0	0	0	0	0	0	0	0	0	0	0	0	0	0	0	0	0	0	0	0
0	0	0	0	0	0	0	0	0	0	0	0	0	0	0	0	0	0	0	0	0	0	0	0	0	0	0	0	0	0	0
0	0	0	0	0	0	0	0	0	0	0	0	0	0	0	0	0	0	0	0	0	0	0	0	0	0	0	0	0	0	0
0	0	0	0	0	0	0	0	0	0	0	0	0	0	0	0	0	0	0	0	0	0	0	0	0	0	0	0	0	0	0
0	0	0	0	0	0	0	0	0	0	0	0	0	0	0	0	0	0	0	0	0	0	0	0	0	0	0	0	0	0	0
0	0	0	0	0	0	0	0	0	0	0	0	0	0	0	0	0	0	0	0	0	0	0	0	0	0	0	0	0	0	0
0	0	0	0	0	0	0	0	0	0	0	0	0	0	0	0	0	0	0	0	0	0	0	0	0	0	0	0	0	0	0
0	0	0	0	0	0	0	0	0	0	0	0	0	0	0	0	0	0	0	0	0	0	0	0	0	0	0	0	0	0	0
0	0	0	0	0	0	0	0	0	0	0	0	0	0	0	0	0	0	0	0	0	0	0	0	0	0	0	0	0	0	0
0	0	0	0	0	0	0	0	0	0	0	0	0	0	0	0	0	0	0	0	0	0	0	0	0	0	0	0	0	0	0
0	0	0	0	0	0	0	0	0	0	0	0	0	0	0	0	0	0	0	0	0	0	0	0	0	0	0	0	0	0	0
0	0	0	0	0	0	0	0	0	0	0	0	0	0	0	0	0	0	0	0	0	0	0	0	0	0	0	0	0	0	0
0	0	0	0	0	0	0	0	0	0	0	0	0	0	0	0	0	0	0	0	0	0	0	0	0	0	0	0	0	0	0
0	0	0	0	0	0	0	0	0	0	0	0	0	0	0	0	0	0	0	0	0	0	0	0	0	0	0	0	0	0	0
0	0	0	0	0	0	0	0	0	0	0	0	0	0	0	0	0	0	0	0	0	0	0	0	0	0	0	0	0	0	0
0	0	0	0	0	0	0	0	0	0	0	0	0	0	0	0	0	0	0	0	0	0	0	0	0	0	0	0	0	0	0
0	0	0	0	0	0	0	0	0	0	0	0	0	0	0	0	0	0	0	0	0	0	0	0	0	0	0	0	0	0	0
0	0	0	0	0	0	0	0	0	0	0	0	0	0	0	0	0	0	0	0	0	0	0	0	0	0	0	0	0	0	0
0	0	0	0	0	0	0	0	0	0	0	0	0	0	0	0	0	0	0	0	0	0	0	0	0	0	0	0	0	0	0
0	0	0	0	0	0	0	0	0	0	0	0	0	0	0	0	0	0	0	0	0	0	0	0	0	0	0	0	0	0	0
0	0	0	0	0	0	0	0	0	0	0	0	0	0	0	0	0	0	0	0	0	0	0	0	0	0	0	0	0	0	0
0	0	0	0	0	0	0	0	0	0	0	0	0	0	0	0	0	0	0	0	0	0	0	0	0	0	0	0	0	0	0
0	0	0	0	0	0	0	0	0	0	0	0	0	0	0	0	0	0	0	0	0	0	0	0	0	0	0	0	0	0	0
0	0	0	0	0	0	0	0	0	0	0	0	0	0	0	0	0	0	0	0	0	0	0	0	0	0	0	0	0	0	0
0	0	0	0	0	0	0	0	0	0	0	0	0	0	0	0	0	0	0	0	0	0	0	0	0	0	0	0	0	0	0
0	0	0	0	0	0	0	0	0	0	0	0	0	0	0	0	0	0	0	0	0	0	0	0	0	0	0	0	0	0	0
0	0	0	0	0	0	0	0	0	0	0	0	0	0	0	0	0	0	0	0	0	0	0	0	0	0	0	0	0	0	0
0	0	0	0	0	0	0	0	0	0	0	0	0	0	0	0	0	0	0	0	0	0	0	0	0	0	0	0	0	0	0
0	0	0	0	0	0	0	0	0	0	0	0	0	0	0	0	0	0	0	0	0	0	0	0	0	0	0	0	0	0	0
0	0	0	0	0	0	0	0	0	0	0	0	0	0	0	0	0	0	0	0	0	0	0	0	0	0	0	0	0	0	0
0	0	0	0	0	0	0	0	0	0	0	0	0	0	0	0	0	0	0	0	0	0	0	0	0	0	0	0	0	0	0
0	0	0	0	0	0	0	0	0	0	0	0	0	0	0	0	0	0	0	0	0	0	0	0	0	0	0	0	0	0	0
0	0	0	0	0	0	0	0	0	0	0	0	0	0	0	0	0	0	0	0	0	0	0	0	0	0	0	0	0	0	0
0	0	0	0	0	0	0	0	0	0	0	0	0	0	0	0	0	0	0	0	0	0	0	0	0	0	0	0	0	0	0
0	0	0	0	0	0	0	0	0	0	0	0	0	0	0	0	0	0	0	0	0	0	0	0	0	0	0	0	0	0	0
0	0	0	0	0	0	0	0	0	0	0	0	0	0	0	0	0	0	0	0	0	0	0	0	0	0	0	0	0	0	0
0	0	0	0	0	0	0	0	0	0	0	0	0	0	0	0	0	0	0	0	0	0	0	0	0	0	0	0	0	0	0
0	0	0	0	0	0	0	0	0	0	0	0	0	0	0	0	0	0	0	0	0	0	0	0	0	0	0	0	0	0	0
0	0	0	0	0	0	0	0	0	0	0	0	0	0	0	0	0	0	0	0	0	0	0	0	0	0	0	0	0	0	0
0	0	0	0	0	0	0	0	0	0	0	0	0	0	0	0	0	0	0	0	0	0	0	0	0	0	0	0	0	0	0
0	0	0	0	0	0	0	0	0	0	0	0	0	0	0	0	0	0	0	0	0	0	0	0	0	0	0	0	0	0	0
0	0	0	0	0	0	0	0	0	0	0	0	0	0	0	0	0	0	0	0	0	0	0	0	0	0	0	0	0	0	0
0	0	0	0	0	0	0	0	0	0	0	0	0	0	0	0	0	0	0	0	0	0	0	0	0	0	0	0	0	0	0
0	0	0	0	0	0	0	0	0	0	0	0	0	0	0	0	0	0	0	0	0	0	0	0	0	0	0	0	0	0	0
0	0	0	0	0	0	0	0	0	0	0	0	0	0	0	0	0	0	0	0	0	0	0	0	0	0	0	0	0	0	0
0	0	0	0	0	0	0	0	0	0	0	0	0	0	0	0	0	0	0	0	0	0	0	0	0	0	0	0	0	0	0
0	0	0	0	0	0	0	0	0	0	0	0	0	0	0	0	0	0	0	0	0	0	0	0	0	0	0	0	0	0	0
0	0	0	0	0	0	0	0	0	0	0	0	0	0	0	0	0	0	0	0	0	0	0	0	0	0	0	0	0	0	0
0	0	0	0	0	0	0	0	0	0	0	0	0	0	0	0	0	0	0	0	0	0	0	0	0	0	0	0	0	0	0
0	0	0	0	0	0	0	0	0	0	0	0	0	0	0	0	0	0	0	0	0	0	0	0	0	0	0	0	0	0	0
0	0	0	0	0	0	0	0	0	0	0	0	0	0	0	0	0	0	0	0	0	0	0	0	0	0	0	0	0	0	0
0	0	0	0	0	0	0	0	0	0	0	0	0	0	0	0	0	0	0	0	0	0	0	0	0	0	0	0	0	0	0
0	0	0	0	0	0	0	0	0	0	0	0	0	0	0	0	0	0	0	0	0	0	0	0	0	0	0	0	0	0	0
0	0	0	0	0	0	0	0	0	0	0	0	0	0	0	0	0	0	0	0	0	0	0	0	0	0	0	0	0	0	0
0	0	0	0	0	0	0	0	0	0	0	0	0	0	0	0	0	0	0	0	0	0	0	0	0	0	0	0	0	0	0
0	0	0	0	0	0	0	0	0	0	0	0	0	0	0	0	0	0	0	0	0	0	0	0	0	0	0	0	0	0	0
0	0	0	0	0	0	0	0	0	0	0	0	0	0	0	0	0	0	0	0	0	0	0	0	0	0	0	0	0	0	0
0	0	0	0	0	0	0	0	0	0	0	0	0	0	0	0	0	0	0	0	0	0	0	0	0	0	0	0	0	0	0
0	0	0	0	0	0	0	0	0	0	0	0	0	0	0	0	0	0	0	0	0	0	0	0	0	0	0	0	0	0	0
0	0	0	0	0	0	0	0	0	0	0	0	0	0	0	0	0	0	0	0	0	0	0	0	0	0	0	0	0	0	0
0	0	0	0	0	0	0	0	0	0	0	0	0	0	0	0	0	0	0	0	0	0	0	0	0	0	0	0	0	0	0
0	0	0	0	0	0	0	0	0	0	0	0	0	0	0	0	0	0	0	0	0	0	0	0	0	0	0	0	0	0	0
0	0	0	0	0	0	0	0	0	0	0	0	0	0	0	0	0	0	0	0	0	0	0	0	0	0	0	0	0	0	0
0	0	0	0	0	0	0	0	0	0	0	0	0	0	0	0	0	0	0	0	0	0	0	0	0	0	0	0	0	0	0
0	0	0	0	0	0	0	0	0	0	0	0	0	0	0	0	0	0	0	0	0	0	0	0	0	0	0	0	0	0	0
0	0	0	0	0	0	0	0	0	0	0	0	0	0	0	0	0	0	0	0	0	0	0	0	0	0	0	0	0	0	0
0	0	0	0	0	0	0	0	0	0	0	0	0	0	0	0	0	0	0	0	0	0	0	0	0	0	0	0	0	0	0
0	0	0	0	0	0	0	0	0	0	0	0	0	0	0	0	0	0	0	0	0	0	0	0	0	0	0	0	0	0	0
0	0	0	0	0	0	0	0	0	0	0	0	0	0	0	0	0	0	0	0	0	0	0	0	0	0	0	0	0	0	0
0	0	0	0	0	0	0	0	0	0	0	0	0	0	0	0	0	0	0	0	0	0	0	0	0	0	0	0	0	0	0
0	0	0	0	0	0	0	0	0	0	0	0	0	0	0	0	0	0	0	0	0	0	0	0	0	0	0	0	0	0	0
0	0	0	0	0	0	0	0	0	0	0	0	0	0	0	0	0	0	0	0	0	0	0	0	0	0	0	0	0	0	0
0	0	0	0	0	0	0	0	0	0	0	0	0	0	0	0	0	0	0	0	0	0	0	0	0	0	0	0	0	0	0
0	0	0	0	0	0	0	0	0	0	0	0	0	0	0	0	0	0	0	0	0	0	0	0	0	0	0	0	0	0	0
0	0	0	0	0	0	0	0	0	0	0	0	0	0	0	0	0	0	0	0	0	0	0	0	0	0	0	0	0	0	0
0	0	0	0	0	0	0	0	0	0	0	0	0	0	0	0	0	0	0	0	0	0	0	0	0	0	0	0	0	0	0
0	0	0	0	0	0	0	0	0	0	0	0	0	0	0	0	0	0	0	0	0	0	0	0	0	0	0	0	0	0	0
0	0	0	0	0	0	0	0	0	0	0	0	0	0	0	0	0	0	0	0	0	0	0	0	0	0	0	0	0	0	0
0	0	0	0	0	0	0	0	0	0	0	0	0	0	0	0	0	0	0	0	0	0	0	0	0	0	0	0	0	0	0
0	0	0	0	0	0	0	0	0	0	0	0	0	0	0	0	0	0	0	0	0	0	0	0	0	0	0	0	0	0	0
0	0	0	0	0	0	0	0	0	0	0	0	0	0	0	0	0	0	0	0	0	0	0	0	0	0	0	0	0	0	0
0	0	0	0	0	0	0	0	0	0	0	0	0	0	0	0	0	0	0	0	0	0	0	0	0	0	0	0	0	0	0
0	0	0	0	0	0	0	0	0	0	0	0	0	0	0	0	0	0	0	0	0	0	0	0	0	0	0	0	0	0	0
0	0	0	0	0	0	0	0	0	0	0	0	0	0	0	0	0	0	0	0	0	0	0	0	0	0	0	0	0	0	0
0	0	0	0	0	0	0	0	0	0	0	0	0	0	0	0	0	0	0	0	0	0	0	0	0	0	0	0	0	0	0
0	0	0	0	0	0	0	0	0	0	0	0	0	0	0	0	0	0	0	0	0	0	0	0	0	0	0	0	0	0	0
0	0	0	0	0	0	0	0	0	0	0	0	0	0	0	0	0	0	0	0	0	0	0	0	0	0	0	0	0	0	0
0	0	0	0	0	0	0	0	0	0	0	0	0	0	0	0	0	0	0	0	0	0	0	0	0	0	0	0	0	0	0
0	0	0	0	0	0	0	0	0	0	0	0	0	0	0	0	0	0	0	0	0	0	0	0	0	0	0	0	0	0	0
0	0	0	0	0	0	0	0	0	0	0	0	0	0	0	0	0	0	0	0	0	0	0	0	0	0	0	0	0	0	0
0	0	0	0	0	0	0	0	0	0	0	0	0	0	0	0	0	0	0	0	0	0	0	0	0	0	0	0	0	0	0
0	0	0	0	0	0	0	0	0	0	0	0	0	0	0	0	0	0	0	0	0	0	0	0	0	0	0	0	0	0	0
0	0	0	0	0	0	0	0	0	0	0	0	0	0	0	0	0	0	0	0	0	0	0	0	0	0	0	0	0	0	0
0	0	0	0	0	0	0	0	0	0	0	0	0	0	0	0	0	0	0	0	0	0	0	0	0	0	0	0	0	0	0
0	0	0	0	0	0	0	0	0	0	0	0	0	0	0	0	0	0	0	0	0	0	0	0	0	0	0	0	0	0	0
0	0	0	0	0	0	0	0	0	0	0	0	0	0	0	0	0	0	0	0	0	0	0	0	0	0	0	0	0	0	0
0	0	0	0	0	0	0	0	0	0	0	0	0	0	0	0	0	0	0	0	0	0	0	0	0	0	0	0	0	0	0
0	0	0	0	0	0	0	0	0	0	0	0	0	0	0	0	0	0	0	0	0	0	0	0	0	0	0	0	0	0	0
0	0	0	0	0	0	0	0	0	0	0	0	0	0	0	0	0	0	0	0	0	0	0	0	0	0	0	0	0	0	0
0	0	0	0	0	0	0	0	0	0	0	0	0	0	0	0	0	0	0	0	0	0	0	0	0	0	0	0	0	0	0
0	0	0	0	0	0	0	0	0	0	0	0	0	0	0	0	0	0	0	0	0	0	0	0	0	0	0	0	0	0	0
0	0	0	0	0	0	0	0	0	0	0	0	0	0	0	0	0	0	0	0	0	0	0	0	0	0	0	0	0	0	0
0	0	0	0	0	0	0	0	0	0	0	0	0	0	0	0	0	0	0	0	0	0	0	0	0	0	0	0	0	0	0
0	0	0	0	0	0	0	0	0	0	0	0	0	0	0	0	0	0	0	0	0	0	0	0	0	0	0	0	0	0	0
0	0	0	0	0	0	0	0	0	0	0	0	0	0	0	0	0	0	0	0	0	0	0	0	0	0	0	0	0	0	0
0	0	0	0	0	0	0	0	0	0	0	0	0	0	0	0	0	0	0	0	0	0	0	0	0	0	0	0	0	0	0
0	0	0	0	0	0	0	0	0	0	0	0	0	0	0	0	0	0	0	0	0	0	0	0	0	0	0	0	0	0	0
0	0	0	0	0	0	0	0	0	0	0	0	0	0	0	0	0	0	0	0	0	0	0	0	0	0	0	0	0	0	0
0	0	0	0	0	0	0	0	0	0	0	0	0	0	0	0	0	0	0	0	0	0	0	0	0	0	0	0	0	0	0
0	0	0	0	0	0	0	0	0	0	0	0	0	0	0	0	0	0	0	0	0	0	0	0	0	0	0	0	0	0	0
0	0	0	0	0	0	0	0	0	0	0	0	0	0	0	0	0	0	0	0	0	0	0	0	0	0	0	0	0	0	0
0	0	0	0	0	0	0	0	0	0	0	0	0	0	0	0	0	0	0	0	0	0	0	0	0	0	0	0	0	0	0
0	0	0	0	0	0	0	0	0	0	0	0	0	0	0	0	0	0	0	0	0	0	0	0	0	0	0	0	0	0	0
0	0	0	0	0	0	0	0	0	0	0	0	0	0	0	0	0	0	0	0	0	0	0	0	0	0	0	0	0	0	0
0	0	0	0	0	0	0	0	0	0	0	0	0	0	0	0	0	0	0	0	0	0	0	0	0	0	0	0	0	0	0
0	0	0	0	0	0	0	0	0	0	0	0	0	0	0	0	0	0	0	0	0	0	0	0	0	0	0	0	0	0	0
0	0	0	0	0	0	0	0	0	0	0	0	0	0	0	0	0	0	0	0	0	0	0	0	0	0	0	0	0	0	0
0	0	0	0	0	0	0	0	0	0	0	0	0	0	0	0	0	0	0	0	0	0	0	0	0	0	0	0	0	0	0
0	0	0	0	0	0	0	0	0	0	0	0	0	0	0	0	0	0	0	0	0	0	0	0	0	0	0	0	0	0	0
0	0	0	0	0	0	0	0	0	0	0	0	0	0	0	0	0	0	0	0	0	0	0	0	0	0	0	0	0	0	0
0	0	0	0	0	0	0	0	0	0	0	0	0	0	0	0	0	0	0	0	0	0	0	0	0	0	0	0	0	0	0
0	0	0	0	0	0	0	0	0	0	0	0	0	0	0	0	0	0	0	0	0	0	0	0	0	0	0	0	0	0	0
0	0	0	0	0	0	0	0	0	0	0	0	0	0	0	0	0	0	0	0	0	0	0	0	0	0	0	0	0	0	0
0	0	0	0	0	0	0	0	0	0	0	0	0	0	0	0	0	0	0	0	0	0	0	0	0	0	0	0	0	0	0
0	0	0	0	0	0	0	0	0	0	0	0	0	0	0	0	0	0	0	0	0	0	0	0	0	0	0	0	0	0	0
0	0	0	0	0	0	0	0	0	0	0	0	0	0	0	0	0	0	0	0	0	0	0	0	0	0	0	0	0	0	0
0	0	0	0	0	0	0	0	0	0	0	0	0	0	0	0	0	0	0	0	0	0	0	0	0	0	0	0	0	0	0
0	0	0	0	0	0	0	0	0	0	0	0	0	0	0	0	0	0	0	0	0	0	0	0	0	0	0	0	0	0	0
0	0	0	0	0	0	0	0	0	0	0	0	0	0	0	0	0	0	0	0	0	0	0	0	0	0	0	0	0	0	0
0	0	0	0	0	0	0	0	0	0	0	0	0	0	0	0	0	0	0	0	0	0	0	0	0	0	0	0	0	0	0
0	0	0	0	0	0	0	0	0	0	0	0	0	0	0	0	0	0	0	0	0	0	0	0	0	0	0	0	0	0	0
0	0	0	0	0	0	0	0	0	0	0	0	0	0	0	0	0	0	0	0	0	0	0	0	0	0	0	0	0	0	0
0	0	0	0	0	0	0	0	0	0	0	0	0	0	0	0	0	0	0	0	0	0	0	0	0	0	0	0	0	0	0
0	0	0	0	0	0	0	0	0	0	0	0	0	0	0	0	0	0	0	0	0	0	0	0	0	0	0	0	0	0	0
0	0	0	0	0	0	0	0	0	0	0	0	0	0	0	0	0	0	0	0	0	0	0	0	0	0	0	0	0	0	0
0	0	0	0	0	0	0	0	0	0	0	0	0	0	0	0	0	0	0	0	0	0	0	0	0	0	0	0	0	0	0
0	0	0	0	0	0	0	0	0	0	0	0	0	0	0	0	0	0	0	0	0	0	0	0	0	0	0	0	0	0	0
0	0	0	0	0	0	0	0	0	0	0	0	0	0	0	0	0	0	0	0	0	0	0	0	0	0	0	0	0	0	0
0	0	0	0	0	0	0	0	0	0	0	0	0	0	0	0	0	0	0	0	0	0	0	0	0	0	0	0	0	0	0
0	0	0	0	0	0	0	0	0	0	0	0	0	0	0	0	0	0	0	0	0	0	0	0	0	0	0	0	0	0	0
0	0	0	0	0	0	0	0	0	0	0	0	0	0	0	0	0	0	0	0	0	0	0	0	0	0	0	0	0	0	0
0	0	0	0	0	0	0	0	0	0	0	0	0	0	0	0	0	0	0	0	0	0	0	0	0	0	0	0	0	0	0
0	0	0	0	0	0	0	0	0	0	0	0	0	0	0	0	0	0	0	0	0	0	0	0	0	0	0	0	0	0	0
0	0	0	0	0	0	0	0	0	0	0	0	0	0	0	0	0	0	0	0	0	0	0	0	0	0	0	0	0	0	0
0	0	0	0	0	0	0	0	0	0	0	0	0	0	0	0	0	0	0	0	0	0	0	0	0	0	0	0	0	0	0
0	0	0	0	0	0	0	0	0	0	0	0	0	0	0	0	0	0	0	0	0	0	0	0	0	0	0	0	0	0	0
0	0	0	0	0	0	0	0	0	0	0	0	0	0	0	0	0	0	0	0	0	0	0	0	0	0	0	0	0	0	0
0	0	0	0	0	0	0	0	0	0	0	0	0	0	0	0	0	0	0	0	0	0	0	0	0	0	0	0	0	0	0
0	0	0	0	0	0	0	0	0	0	0	0	0	0	0	0	0	0	0	0	0	0	0	0	0	0	0	0	0	0	0
0	0	0	0	0	0	0	0	0	0	0	0	0	0	0	0	0	0	0	0	0	0	0	0	0	0	0	0	0	0	0
0	0	0	0	0	0	0	0	0	0	0	0	0	0	0	0	0	0	0	0	0	0	0	0	0	0	0	0	0	0	0
0	0	0	0	0	0	0	0	0	0	0	0	0	0	0	0	0	0	0	0	0	0	0	0	0	0	0	0	0	0	0
0	0	0	0	0	0	0	0	0	0	0	0	0	0	0	0	0	0	0	0	0	0	0	0	0	0	0	0	0	0	0
0	0	0	0	0	0	0	0	0	0	0	0	0	0	0	0	0	0	0	0	0	0	0	0	0	0	0	0	0	0	0
0	0	0	0	0	0	0	0	0	0	0	0	0	0	0	0	0	0	0	0	0	0	0	0	0	0	0	0	0	0	0
0	0	0	0	0	0	0	0	0	0	0	0	0	0	0	0	0	0	0	0	0	0	0	0	0	0	0	0	0	0	0
0	0	0	0	0	0	0	0	0	0	0	0	0	0	0	0	0	0	0	0	0	0	0	0	0	0	0	0	0	0	0
0	0	0	0	0	0	0	0	0	0	0	0	0	0	0	0	0	0	0	0	0	0	0	0	0	0	0	0	0	0	0
0	0	0	0	0	0	0	0	0	0	0	0	0	0	0	0	0	0	0	0	0	0	0	0	0	0	0	0	0	0	0
0	0	0	0	0	0	0	0	0	0	0	0	0	0	0	0	0	0	0	0	0	0	0	0	0	0	0	0	0	0	0
0	0	0	0	0	0	0	0	0	0	0	0	0	0	0	0	0	0	0	0	0	0	0	0	0	0	0	0	0	0	0
0	0	0	0	0	0	0	0	0	0	0	0	0	0	0	0	0	0	0	0	0	0	0	0	0	0	0	0	0	0	0
0	0	0	0	0	0	0	0	0	0	0	0	0	0	0	0	0	0	0	0	0	0	0	0	0	0	0	0	0	0	0
0	0	0	0	0	0	0	0	0	0	0	0	0	0	0	0	0	0	0	0	0	0	0	0	0	0	0	0	0	0	0
0	0	0	0	0	0	0	0	0	0	0	0	0	0	0	0	0	0	0	0	0	0	0	0	0	0	0	0	0	0	0
0	0	0	0	0	0	0	0	0	0	0	0	0	0	0	0	0	0	0	0	0	0	0	0	0	0	0	0	0	0	0
0	0	0	0	0	0	0	0	0	0	0	0	0	0	0	0	0	0	0	0	0	0	0	0	0	0	0	0	0	0	0
0	0	0	0	0	0	0	0	0	0	0	0	0	0	0	0	0	0	0	0	0	0	0	0	0	0	0	0	0	0	0
0	0	0	0	0	0	0	0	0	0	0	0	0	0	0	0	0	0	0	0	0	0	0	0	0	0	0	0	0	0	0
0	0	0	0	0	0	0	0	0	0	0	0	0	0	0	0	0	0	0	0	0	0	0	0	0	0	0	0	0	0	0
0	0	0	0	0	0	0	0	0	0	0	0	0	0	0	0	0	0	0	0	0	0	0	0	0	0	0	0	0	0	0
0	0	0	0	0	0	0	0	0	0	0	0	0	0	0	0	0	0	0	0	0	0	0	0	0	0	0	0	0	0	0
0	0	0	0	0	0	0	0	0	0	0	0	0	0	0	0	0	0	0	0	0	0	0	0	0	0	0	0	0	0	0
0	0	0	0	0	0	0	0	0	0	0	0	0	0	0	0	0	0	0	0	0	0	0	0	0	0	0	0	0	0	0
0	0	0	0	0	0	0	0	0	0	0	0	0	0	0	0	0	0	0	0	0	0	0	0	0	0	0	0	0	0	0
0	0	0	0	0	0	0	0	0	0	0	0	0	0	0	0	0	0	0	0	0	0	0	0	0	0	0	0	0	0	0
0	0	0	0	0	0	0	0	0	0	0	0	0	0	0	0	0	0	0	0	0	0	0	0	0	0	0	0	0	0	0
0	0	0	0	0	0	0	0	0	0	0	0	0	0	0	0	0	0	0	0	0	0	0	0	0	0	0	0	0	0	0
0	0	0	0	0	0	0	0	0	0	0	0	0	0	0	0	0	0	0	0	0	0	0	0	0	0	0	0	0	0	0
0	0	0	0	0	0	0	0	0	0	0	0	0	0	0	0	0	0	0	0	0	0	0	0	0	0	0	0	0	0	0
0	0	0	0	0	0	0	0	0	0	0	0	0	0	0	0	0	0	0	0	0	0	0	0	0	0	0	0	0	0	0
0	0	0	0	0	0	0	0	0	0	0	0	0	0	0	0	0	0	0	0	0	0	0	0	0	0	0	0	0	0	0
0	0	0	0	0	0	0	0	0	0	0	0	0	0	0	0	0	0	0	0	0	0	0	0	0	0	0	0	0	0	0
0	0	0	0	0	0	0	0	0	0	0	0	0	0	0	0	0	0	0	0	0	0	0	0	0	0	0	0	0	0	0
0	0	0	0	0	0	0	0	0	0	0	0	0	0	0	0	0	0	0	0	0	0	0	0	0	0	0	0	0	0	0
0	0	0	0	0	0	0	0	0	0	0	0	0	0	0	0	0	0	0	0	0	0	0	0	0	0	0	0	0	0	0
0	0	0	0	0	0	0	0	0	0	0	0	0	0	0	0	0	0	0	0	0	0	0	0	0	0	0	0	0	0	0
0	0	0	0	0	0	0	0	0	0	0	0	0	0	0	0	0	0	0	0	0	0	0	0	0	0	0	0	0	0	0
0	0	0	0	0	0	0	0	0	0	0	0	0	0	0	0	0	0	0	0	0	0	0	0	0	0	0	0	0	0	0
0	0	0	0	0	0	0	0	0	0	0	0	0	0	0	0	0	0	0	0	0	0	0	0	0	0	0	0	0	0	0
0	0	0	0	0	0	0	0	0	0	0	0	0	0	0	0	0	0	0	0	0	0	0	0	0	0	0	0	0	0	0
0	0	0	0	0	0	0	0	0	0	0	0	0	0	0	0	0	0	0	0	0	0	0	0	0	0	0	0	0	0	0
0	0	0	0	0	0	0	0	0	0	0	0	0	0	0	0	0	0	0	0	0	0	0	0	0	0	0	0	0	0	0
0	0	0	0	0	0	0	0	0	0	0	0	0	0	0	0	0	0	0	0	0	0	0	0	0	0	0	0	0	0	0
0	0	0	0	0	0	0	0	0	0	0	0	0	0	0	0	0	0	0	0	0	0	0	0	0	0	0	0	0	0	0
0	0	0	0	0	0	0	0	0	0	0	0	0	0	0	0	0	0	0	0	0	0	0	0	0	0	0	0	0	0	0
0	0	0	0	0	0	0	0	0	0	0	0	0	0	0	0	0	0	0	0	0	0	0	0	0	0	0	0	0	0	0
0	0	0	0	0	0	0	0	0	0	0	0	0	0	0	0	0	0	0	0	0	0	0	0	0	0	0	0	0	0	0
0	0	0	0	0	0	0	0	0	0	0	0	0	0	0	0	0	0	0	0	0	0	0	0	0	0	0	0	0	0	0
0	0	0	0	0	0	0	0	0	0	0	0	0	0	0	0	0	0	0	0	0	0	0	0	0	0	0	0	0	0	0
0	0	0	0	0	0	0	0	0	0	0	0	0	0	0	0	0	0	0	0	0	0	0	0	0	0	0	0	0	0	0
0	0	0	0	0	0	0	0	0	0	0	0	0	0	0	0	0	0	0	0	0	0	0	0	0	0	0	0	0	0	0
0	0	0	0	0	0	0	0	0	0	0	0	0	0	0	0	0	0	0	0	0	0	0	0	0	0	0	0	0	0	0
0	0	0	0	0	0	0	0	0	0	0	0	0	0	0	0	0	0	0	0	0	0	0	0	0	0	0	0	0	0	0
0	0	0	0	0	0	0	0	0	0	0	0	0	0	0	0	0	0	0	0	0	0	0	0	0	0	0	0	0	0	0
0	0	0	0	0	0	0	0	0	0	0	0	0	0	0	0	0	0	0	0	0	0	0	0	0	0	0	0	0	0	0
0	0	0	0	0	0	0	0	0	0	0	0	0	0	0	0	0	0	0	0	0	0	0	0	0	0	0	0	0	0	0
0	0	0	0	0	0	0	0	0	0	0	0	0	0	0	0	0	0	0	0	0	0	0	0	0	0	0	0	0	0	0
0	0	0	0	0	0	0	0	0	0	0	0	0	0	0	0	0	0	0	0	0	0	0	0	0	0	0	0	0	0	0
0	0	0	0	0	0	0	0	0	0	0	0	0	0	0	0	0	0	0	0	0	0	0	0	0	0	0	0	0	0	0
0	0	0	0	0	0	0	0	0	0	0	0	0	0	0	0	0	0	0	0	0	0	0	0	0	0	0	0	0	0	0
0	0	0	0	0	0	0	0	0	0	0	0	0	0	0	0	0	0	0	0	0	0	0	0	0	0	0	0	0	0	0
0	0	0	0	0	0	0	0	0	0	0	0	0	0	0	0	0	0	0	0	0	0	0	0	0	0	0	0	0	0	0
0	0	0	0	0	0	0	0	0	0	0	0	0	0	0	0	0	0	0	0	0	0	0	0	0	0	0	0	0	0	0
0	0	0	0	0	0	0	0	0	0	0	0	0	0	0	0	0	0	0	0	0	0	0	0	0	0	0	0	0	0	0
0	0	0	0	0	0	0	0	0	0	0	0	0	0	0	0	0	0	0	0	0	0	0	0	0	0	0	0	0	0	0
0	0	0	0	0	0	0	0	0	0	0	0	0	0	0	0	0	0	0	0	0	0	0	0	0	0	0	0	0	0	0
0	0	0	0	0	0	0	0	0	0	0	0	0	0	0	0	0	0	0	0	0	0	0	0	0	0	0	0	0	0	0
0	0	0	0	0	0	0	0	0	0	0	0	0	0	0	0	0	0	0	0	0	0	0	0	0	0	0	0	0	0	0
0	0	0	0	0	0	0	0	0	0	0	0	0	0	0	0	0	0	0	0	0	0	0	0	0	0	0	0	0	0	0
0	0	0	0	0	0	0	0	0	0	0	0	0	0	0	0	0	0	0	0	0	0	0	0	0	0	0	0	0	0	0
0	0	0	0	0	0	0	0	0	0	0	0	0	0	0	0	0	0	0	0	0	0	0	0	0	0	0	0	0	0	0
0	0	0	0	0	0	0	0	0	0	0	0	0	0	0	0	0	0	0	0	0	0	0	0	0	0	0	0	0	0	0
0	0	0	0	0	0	0	0	0	0	0	0	0	0	0	0	0	0	0	0	0	0	0	0	0	0	0	0	0	0	0
0	0	0	0	0	0	0	0	0	0	0	0	0	0	0	0	0	0	0	0	0	0	0	0	0	0	0	0	0	0	0
0	0	0	0	0	0	0	0	0	0	0	0	0	0	0	0	0	0	0	0	0	0	0	0	0	0	0	0	0	0	0
0	0	0	0	0	0	0	0	0	0	0	0	0	0	0	0	0	0	0	0	0	0	0	0	0	0	0	0	0	0	0
0	0	0	0	0	0	0	0	0	0	0	0	0	0	0	0	0	0	0	0	0	0	0	0	0	0	0	0	0	0	0
0	0	0	0	0	0	0	0	0	0	0	0	0	0	0	0	0	0	0	0	0	0	0	0	0	0	0	0	0	0	0
0	0	0	0	0	0	0	0	0	0	0	0	0	0	0	0	0	0	0	0	0	0	0	0	0	0	0	0	0	0	0
0	0	0	0	0	0	0	0	0	0	0	0	0	0	0	0	0	0	0	0	0	0	0	0	0	0	0	0	0	0	0
0	0	0	0	0	0	0	0	0	0	0	0	0	0	0	0	0	0	0	0	0	0	0	0	0	0	0	0	0	0	0
0	0	0	0	0	0	0	0	0	0	0	0	0	0	0	0	0	0	0	0	0	0	0	0	0	0	0	0	0	0	0
0	0	0	0	0	0	0	0	0	0	0	0	0	0	0	0	0	0	0	0	0	0	0	0	0	0	0	0	0	0	0
0	0	0	0	0	0	0	0	0	0	0	0	0	0	0	0	0	0	0	0	0	0	0	0	0	0	0	0	0	0	0
0	0	0	0	0	0	0	0	0	0	0	0	0	0	0	0	0	0	0	0	0	0	0	0	0	0	0	0	0	0	0
0	0	0	0	0	0	0	0	0	0	0	0	0	0	0	0	0	0	0	0	0	0	0	0	0	0	0	0	0	0	0
0	0	0	0	0	0	0	0	0	0	0	0	0	0	0	0	0	0	0	0	0	0	0	0	0	0	0	0	0	0	0
0	0	0	0	0	0	0	0	0	0	0	0	0	0	0	0	0	0	0	0	0	0	0	0	0	0	0	0	0	0	0
0	0	0	0	0	0	0	0	0	0	0	0	0	0	0	0	0	0	0	0	0	0	0	0	0	0	0	0	0	0	0
0	0	0	0	0	0	0	0	0	0	0	0	0	0	0	0	0	0	0	0	0	0	0	0	0	0	0	0	0	0	0
0	0	0	0	0	0	0	0	0	0	0	0	0	0	0	0	0	0	0	0	0	0	0	0	0	0	0	0	0	0	0
0	0	0	0	0	0	0	0	0	0	0	0	0	0	0	0	0	0	0	0	0	0	0	0	0	0	0	0	0	0	0
0	0	0	0	0	0	0	0	0	0	0	0	0	0	0	0	0	0	0	0	0	0	0	0	0	0	0	0	0	0	0
0	0	0	0	0	0	0	0	0	0	0	0	0	0	0	0	0	0	0	0	0	0	0	0	0	0	0	0	0	0	0
0	0	0	0	0	0	0	0	0	0	0	0	0	0	0	0	0	0	0	0	0	0	0	0	0	0	0	0	0	0	0
0	0	0	0	0	0	0	0	0	0	0	0	0	0	0	0	0	0	0	0	0	0	0	0	0	0	0	0	0	0	0
0	0	0	0	0	0	0	0	0	0	0	0	0	0	0	0	0	0	0	0	0	0	0	0	0	0	0	0	0	0	0
0	0	0	0	0	0	0	0	0	0	0	0	0	0	0	0	0	0	0	0	0	0	0	0	0	0	0	0	0	0	0
0	0	0	0	0	0	0	0	0	0	0	0	0	0	0	0	0	0	0	0	0	0	0	0	0	0	0	0	0	0	0
0	0	0	0	0	0	0	0	0	0	0	0	0	0	0	0	0	0	0	0	0	0	0	0	0	0	0	0	0	0	0
0	0	0	0	0	0	0	0	0	0	0	0	0	0	0	0	0	0	0	0	0	0	0	0	0	0	0	0	0	0	0
0	0	0	0	0	0	0	0	0	0	0	0	0	0	0	0	0	0	0	0	0	0	0	0	0	0	0	0	0	0	0
0	0	0	0	0	0	0	0	0	0	0	0	0	0	0	0	0	0	0	0	0	0	0	0	0	0	0	0	0	0	0
0	0	0	0	0	0	0	0	0	0	0	0	0	0	0	0	0	0	0	0	0	0	0	0	0	0	0	0	0	0	0
0	0	0	0	0	0	0	0	0	0	0	0	0	0	0	0	0	0	0	0	0	0	0	0	0	0	0	0	0	0	0
0	0	0	0	0	0	0	0	0	0	0	0	0	0	0	0	0	0	0	0	0	0	0	0	0	0	0	0	0	0	0
0	0	0	0	0	0	0	0	0	0	0	0	0	0	0	0	0	0	0	0	0	0	0	0	0	0	0	0	0	0	0
0	0	0	0	0	0	0	0	0	0	0	0	0	0	0	0	0	0	0	0	0	0	0	0	0	0	0	0	0	0	0
0	0	0	0	0	0	0	0	0	0	0	0	0	0	0	0	0	0	0	0	0	0	0	0	0	0	0	0	0	0	0
0	0	0	0	0	0	0	0	0	0	0	0	0	0	0	0	0	0	0	0	0	0	0	0	0	0	0	0	0	0	0
0	0	0	0	0	0	0	0	0	0	0	0	0	0	0	0	0	0	0	0	0	0	0	0	0	0	0	0	0	0	0
0	0	0	0	0	0	0	0	0	0	0	0	0	0	0	0	0	0	0	0	0	0	0	0	0	0	0	0	0	0	0
0	0	0	0	0	0	0	0	0	0	0	0	0	0	0	0	0	0	0	0	0	0	0	0	0	0	0	0	0	0	0
0	0	0	0	0	0	0	0	0	0	0	0	0	0	0	0	0	0	0	0	0	0	0	0	0	0	0	0	0	0	0
0	0	0	0	0	0	0	0	0	0	0	0	0	0	0	0	0	0	0	0	0	0	0	0	0	0	0	0	0	0	0
0	0	0	0	0	0	0	0	0	0	0	0	0	0	0	0	0	0	0	0	0	0	0	0	0	0	0	0	0	0	0
0	0	0	0	0	0	0	0	0	0	0	0	0	0	0	0	0	0	0	0	0	0	0	0	0	0	0	0	0	0	0
0	0	0	0	0	0	0	0	0	0	0	0	0	0	0	0	0	0	0	0	0	0	0	0	0	0	0	0	0	0	0
0	0	0	0	0	0	0	0	0	0	0	0	0	0	0	0	0	0	0	0	0	0	0	0	0	0	0	0	0	0	0
0	0	0	0	0	0	0	0	0	0	0	0	0	0	0	0	0	0	0	0	0	0	0	0	0	0	0	0	0	0	0
0	0	0	0	0	0	0	0	0	0	0	0	0	0	0	0	0	0	0	0	0	0	0	0	0	0	0	0	0	0	0
0	0	0	0	0	0	0	0	0	0	0	0	0	0	0	0	0	0	0	0	0	0	0	0	0	0	0	0	0	0	0
0	0	0	0	0	0	0	0	0	0	0	0	0	0	0	0	0	0	0	0	0	0	0	0	0	0	0	0	0	0	0
0	0	0	0	0	0	0	0	0	0	0	0	0	0	0	0	0	0	0	0	0	0	0	0	0	0	0	0	0	0	0
0	0	0	0	0	0	0	0	0	0	0	0	0	0	0	0	0	0	0	0	0	0	0	0	0	0	0	0	0	0	0
0	0	0	0	0	0	0	0	0	0	0	0	0	0	0	0	0	0	0	0	0	0	0	0	0	0	0	0	0	0	0
0	0	0	0	0	0	0	0	0	0	0	0	0	0	0	0	0	0	0	0	0	0	0	0	0	0	0	0	0	0	0
0	0	0	0	0	0	0	0	0	0	0	0	0	0	0	0	0	0	0	0	0	0	0	0	0	0	0	0	0	0	0
0	0	0	0	0	0	0	0	0	0	0	0	0	0	0	0	0	0	0	0	0	0	0	0	0	0	0	0	0	0	0
0	0	0	0	0	0	0	0	0	0	0	0	0	0	0	0	0	0	0	0	0	0	0	0	0	0	0	0	0	0	0
0	0	0	0	0	0	0	0	0	0	0	0	0	0	0	0	0	0	0	0	0	0	0	0	0	0	0	0	0	0	0
0	0	0	0	0	0	0	0	0	0	0	0	0	0	0	0	0	0	0	0	0	0	0	0	0	0	0	0	0	0	0
0	0	0	0	0	0	0	0	0	0	0	0	0	0	0	0	0	0	0	0	0	0	0	0	0	0	0	0	0	0	0
0	0	0	0	0	0	0	0	0	0	0	0	0	0	0	0	0	0	0	0	0	0	0	0	0	0	0	0	0	0	0
0	0	0	0	0	0	0	0	0	0	0	0	0	0	0	0	0	0	0	0	0	0	0	0	0	0	0	0	0	0	0
0	0	0	0	0	0	0	0	0	0	0	0	0	0	0	0	0	0	0	0	0	0	0	0	0	0	0	0	0	0	0
0	0	0	0	0	0	0	0	0	0	0	0	0	0	0	0	0	0	0	0	0	0	0	0	0	0	0	0	0	0	0
0	0	0	0	0	0	0	0	0	0	0	0	0	0	0	0	0	0	0	0	0	0	0	0	0	0	0	0	0	0	0
0	0	0	0	0	0	0	0	0	0	0	0	0	0	0	0	0	0	0	0	0	0	0	0	0	0	0	0	0	0	0
0	0	0	0	0	0	0	0	0	0	0	0	0	0	0	0	0	0	0	0	0	0	0	0	0	0	0	0	0	0	0
0	0	0	0	0	0	0	0	0	0	0	0	0	0	0	0	0	0	0	0	0	0	0	0	0	0	0	0	0	0	0
0	0	0	0	0	0	0	0	0	0	0	0	0	0	0	0	0	0	0	0	0	0	0	0	0	0	0	0	0	0	0
0	0	0	0	0	0	0	0	0	0	0	0	0	0	0	0	0	0	0	0	0	0	0	0	0	0	0	0	0	0	0
0	0	0	0	0	0	0	0	0	0	0	0	0	0	0	0	0	0	0	0	0	0	0	0	0	0	0	0	0	0	0
0	0	0	0	0	0	0	0	0	0	0	0	0	0	0	0	0	0	0	0	0	0	0	0	0	0	0	0	0	0	0
0	0	0	0	0	0	0	0	0	0	0	0	0	0	0	0	0	0	0	0	0	0	0	0	0	0	0	0	0	0	0
0	0	0	0	0	0	0	0	0	0	0	0	0	0	0	0	0	0	0	0	0	0	0	0	0	0	0	0	0	0	0
0	0	0	0	0	0	0	0	0	0	0	0	0	0	0	0	0	0	0	0	0	0	0	0	0	0	0	0	0	0	0
0	0	0	0	0	0	0	0	0	0	0	0	0	0	0	0	0	0	0	0	0	0	0	0	0	0	0	0	0	0	0
0	0	0	0	0	0	0	0	0	0	0	0	0	0	0	0	0	0	0	0	0	0	0	0	0	0	0	0	0	0	0
0	0	0	0	0	0	0	0	0	0	0	0	0	0	0	0	0	0	0	0	0	0	0	0	0	0	0	0	0	0	0
0	0	0	0	0	0	0	0	0	0	0	0	0	0	0	0	0	0	0	0	0	0	0	0	0	0	0	0	0	0	0
0	0	0	0	0	0	0	0	0	0	0	0	0	0	0	0	0	0	0	0	0	0	0	0	0	0	0	0	0	0	0
0	0	0	0	0	0	0	0	0	0	0	0	0	0	0	0	0	0	0	0	0	0	0	0	0	0	0	0	0	0	0
0	0	0	0	0	0	0	0	0	0	0	0	0	0	0	0	0	0	0	0	0	0	0	0	0	0	0	0	0	0	0
0	0	0	0	0	0	0	0	0	0	0	0	0	0	0	0	0	0	0	0	0	0	0	0	0	0	0	0	0	0	0
0	0	0	0	0	0	0	0	0	0	0	0	0	0	0	0	0	0	0	0	0	0	0	0	0	0	0	0	0	0	0
0	0	0	0	0	0	0	0	0	0	0	0	0	0	0	0	0	0	0	0	0	0	0	0	0	0	0	0	0	0	0
0	0	0	0	0	0	0	0	0	0	0	0	0	0	0	0	0	0	0	0	0	0	0	0	0	0	0	0	0	0	0
0	0	0	0	0	0	0	0	0	0	0	0	0	0	0	0	0	0	0	0	0	0	0	0	0	0	0	0	0	0	0
0	0	0	0	0	0	0	0	0	0	0	0	0	0	0	0	0	0	0	0	0	0	0	0	0	0	0	0	0	0	0
0	0	0	0	0	0	0	0	0	0	0	0	0	0	0	0	0	0	0	0	0	0	0	0	0	0	0	0	0	0	0
0	0	0	0	0	0	0	0	0	0	0	0	0	0	0	0	0	0	0	0	0	0	0	0	0	0	0	0	0	0	0
0	0	0	0	0	0	0	0	0	0	0	0	0	0	0	0	0	0	0	0	0	0	0	0	0	0	0	0	0	0	0
0	0	0	0	0	0	0	0	0	0	0	0	0	0	0	0	0	0	0	0	0	0	0	0	0	0	0	0	0	0	0
0	0	0	0	0	0	0	0	0	0	0	0	0	0	0	0	0	0	0	0	0	0	0	0	0	0	0	0	0	0	0
0	0	0	0	0	0	0	0	0	0	0	0	0	0	0	0	0	0	0	0	0	0	0	0	0	0	0	0	0	0	0
0	0	0	0	0	0	0	0	0	0	0	0	0	0	0	0	0	0	0	0	0	0	0	0	0	0	0	0	0	0	0
0	0	0	0	0	0	0	0	0	0	0	0	0	0	0	0	0	0	0	0	0	0	0	0	0	0	0	0	0	0	0
0	0	0	0	0	0	0	0	0	0	0	0	0	0	0	0	0	0	0	0	0	0	0	0	0	0	0	0	0	0	0
0	0	0	0	0	0	0	0	0	0	0	0	0	0	0	0	0	0	0	0	0	0	0	0	0	0	0	0	0	0	0
0	0	0	0	0	0	0	0	0	0	0	0	0	0	0	0	0	0	0	0	0	0	0	0	0	0	0	0	0	0	0
0	0	0	0	0	0	0	0	0	0	0	0	0	0	0	0	0	0	0	0	0	0	0	0	0	0	0	0	0	0	0
0	0	0	0	0	0	0	0	0	0	0	0	0	0	0	0	0	0	0	0	0	0	0	0	0	0	0	0	0	0	0
0	0	0	0	0	0	0	0	0	0	0	0	0	0	0	0	0	0	0	0	0	0	0	0	0	0	0	0	0	0	0
0	0	0	0	0	0	0	0	0	0	0	0	0	0	0	0	0	0	0	0	0	0	0	0	0	0	0	0	0	0	0
0	0	0	0	0	0	0	0	0	0	0	0	0	0	0	0	0	0	0	0	0	0	0	0	0	0	0	0	0	0	0
0	0	0	0	0	0	0	0	0	0	0	0	0	0	0	0	0	0	0	0	0	0	0	0	0	0	0	0	0	0	0
0	0	0	0	0	0	0	0	0	0	0	0	0	0	0	0	0	0	0	0	0	0	0	0	0	0	0	0	0	0	0
0	0	0	0	0	0	0	0	0	0	0	0	0	0	0	0	0	0	0	0	0	0	0	0	0	0	0	0	0	0	0
0	0	0	0	0	0	0	0	0	0	0	0	0	0	0	0	0	0	0	0	0	0	0	0	0	0	0	0	0	0	0
0	0	0	0	0	0	0	0	0	0	0	0	0	0	0	0	0	0	0	0	0	0	0	0	0	0	0	0	0	0	0
0	0	0	0	0	0	0	0	0	0	0	0	0	0	0	0	0	0	0	0	0	0	0	0	0	0	0	0	0	0	0
0	0	0	0	0	0	0	0	0	0	0	0	0	0	0	0	0	0	0	0	0	0	0	0	0	0	0	0	0	0	0
0	0	0	0	0	0	0	0	0	0	0	0	0	0	0	0	0	0	0	0	0	0	0	0	0	0	0	0	0	0	0
0	0	0	0	0	0	0	0	0	0	0	0	0	0	0	0	0	0	0	0	0	0	0	0	0	0	0	0	0	0	0
0	0	0	0	0	0	0	0	0	0	0	0	0	0	0	0	0	0	0	0	0	0	0	0	0	0	0	0	0	0	0
0	0	0	0	0	0	0	0	0	0	0	0	0	0	0	0	0	0	0	0	0	0	0	0	0	0	0	0	0	0	0
0	0	0	0	0	0	0	0	0	0	0	0	0	0	0	0	0	0	0	0	0	0	0	0	0	0	0	0	0	0	0
0	0	0	0	0	0	0	0	0	0	0	0	0	0	0	0	0	0	0	0	0	0	0	0	0	0	0	0	0	0	0
0	0	0	0	0	0	0	0	0	0	0	0	0	0	0	0	0	0	0	0	0	0	0	0	0	0	0	0	0	0	0
0	0	0	0	0	0	0	0	0	0	0	0	0	0	0	0	0	0	0	0	0	0	0	0	0	0	0	0	0	0	0
0	0	0	0	0	0	0	0	0	0	0	0	0	0	0	0	0	0	0	0	0	0	0	0	0	0	0	0	0	0	0
0	0	0	0	0	0	0	0	0	0	0	0	0	0	0	0	0	0	0	0	0	0	0	0	0	0	0	0	0	0	0
0	0	0	0	0	0	0	0	0	0	0	0	0	0	0	0	0	0	0	0	0	0	0	0	0	0	0	0	0	0	0
0	0	0	0	0	0	0	0	0	0	0	0	0	0	0	0	0	0	0	0	0	0	0	0	0	0	0	0	0	0	0
0	0	0	0	0	0	0	0	0	0	0	0	0	0	0	0	0	0	0	0	0	0	0	0	0	0	0	0	0	0	0
0	0	0	0	0	0	0	0	0	0	0	0	0	0	0	0	0	0	0	0	0	0	0	0	0	0	0	0	0	0	0
0	0	0	0	0	0	0	0	0	0	0	0	0	0	0	0	0	0	0	0	0	0	0	0	0	0	0	0	0	0	0
0	0	0	0	0	0	0	0	0	0	0	0	0	0	0	0	0	0	0	0	0	0	0	0	0	0	0	0	0	0	0
0	0	0	0	0	0	0	0	0	0	0	0	0	0	0	0	0	0	0	0	0	0	0	0	0	0	0	0	0	0	0
0	0	0	0	0	0	0	0	0	0	0	0	0	0	0	0	0	0	0	0	0	0	0	0	0	0	0	0	0	0	0
0	0	0	0	0	0	0	0	0	0	0	0	0	0	0	0	0	0	0	0	0	0	0	0	0	0	0	0	0	0	0
0	0	0	0	0	0	0	0	0	0	0	0	0	0	0	0	0	0	0	0	0	0	0	0	0	0	0	0	0	0	0
0	0	0	0	0	0	0	0	0	0	0	0	0	0	0	0	0	0	0	0	0	0	0	0	0	0	0	0	0	0	0
0	0	0	0	0	0	0	0	0	0	0	0	0	0	0	0	0	0	0	0	0	0	0	0	0	0	0	0	0	0	0
0	0	0	0	0	0	0	0	0	0	0	0	0	0	0	0	0	0	0	0	0	0	0	0	0	0	0	0	0	0	0
0	0	0	0	0	0	0	0	0	0	0	0	0	0	0	0	0	0	0	0	0	0	0	0	0	0	0	0	0	0	0
0	0	0	0	0	0	0	0	0	0	0	0	0	0	0	0	0	0	0	0	0	0	0	0	0	0	0	0	0	0	0
0	0	0	0	0	0	0	0	0	0	0	0	0	0	0	0	0	0	0	0	0	0	0	0	0	0	0	0	0	0	0
0	0	0	0	0	0	0	0	0	0	0	0	0	0	0	0	0	0	0	0	0	0	0	0	0	0	0	0	0	0	0
0	0	0	0	0	0	0	0	0	0	0	0	0	0	0	0	0	0	0	0	0	0	0	0	0	0	0	0	0	0	0
0	0	0	0	0	0	0	0	0	0	0	0	0	0	0	0	0	0	0	0	0	0	0	0	0	0	0	0	0	0	0
0	0	0	0	0	0	0	0	0	0	0	0	0	0	0	0	0	0	0	0	0	0	0	0	0	0	0	0	0	0	0
0	0	0	0	0	0	0	0	0	0	0	0	0	0	0	0	0	0	0	0	0	0	0	0	0	0	0	0	0	0	0
0	0	0	0	0	0	0	0	0	0	0	0	0	0	0	0	0	0	0	0	0	0	0	0	0	0	0	0	0	0	0
0	0	0	0	0	0	0	0	0	0	0	0	0	0	0	0	0	0	0	0	0	0	0	0	0	0	0	0	0	0	0
0	0	0	0	0	0	0	0	0	0	0	0	0	0	0	0	0	0	0	0	0	0	0	0	0	0	0	0	0	0	0
0	0	0	0	0	0	0	0	0	0	0	0	0	0	0	0	0	0	0	0	0	0	0	0	0	0	0	0	0	0	0
0	0	0	0	0	0	0	0	0	0	0	0	0	0	0	0	0	0	0	0	0	0	0	0	0	0	0	0	0	0	0
0	0	0	0	0	0	0	0	0	0	0	0	0	0	0	0	0	0	0	0	0	0	0	0	0	0	0	0	0	0	0
0	0	0	0	0	0	0	0	0	0	0	0	0	0	0	0	0	0	0	0	0	0	0	0	0	0	0	0	0	0	0
0	0	0	0	0	0	0	0	0	0	0	0	0	0	0	0	0	0	0	0	0	0	0	0	0	0	0	0	0	0	0
0	0	0	0	0	0	0	0	0	0	0	0	0	0	0	0	0	0	0	0	0	0	0	0	0	0	0	0	0	0	0
0	0	0	0	0	0	0	0	0	0	0	0	0	0	0	0	0	0	0	0	0	0	0	0	0	0	0	0	0	0	0
0	0	0	0	0	0	0	0	0	0	0	0	0	0	0	0	0	0	0	0	0	0	0	0	0	0	0	0	0	0	0
0	0	0	0	0	0	0	0	0	0	0	0	0	0	0	0	0	0	0	0	0	0	0	0	0	0	0	0	0	0	0
0	0	0	0	0	0	0	0	0	0	0	0	0	0	0	0	0	0	0	0	0	0	0	0	0	0	0	0	0	0	0
0	0	0	0	0	0	0	0	0	0	0	0	0	0	0	0	0	0	0	0	0	0	0	0	0	0	0	0	0	0	0
0	0	0	0	0	0	0	0	0	0	0	0	0	0	0	0	0	0	0	0	0	0	0	0	0	0	0	0	0	0	0
0	0	0	0	0	0	0	0	0	0	0	0	0	0	0	0	0	0	0	0	0	0	0	0	0	0	0	0	0	0	0
0	0	0	0	0	0	0	0	0	0	0	0	0	0	0	0	0	0	0	0	0	0	0	0	0	0	0	0	0	0	0
0	0	0	0	0	0	0	0	0	0	0	0	0	0	0	0	0	0	0	0	0	0	0	0	0	0	0	0	0	0	0
0	0	0	0	0	0	0	0	0	0	0	0	0	0	0	0	0	0	0	0	0	0	0	0	0	0	0	0	0	0	0
0	0	0	0	0	0	0	0	0	0	0	0	0	0	0	0	0	0	0	0	0	0	0	0	0	0	0	0	0	0	0
0	0	0	0	0	0	0	0	0	0	0	0	0	0	0	0	0	0	0	0	0	0	0	0	0	0	0	0	0	0	0
0	0	0	0	0	0	0	0	0	0	0	0	0	0	0	0	0	0	0	0	0	0	0	0	0	0	0	0	0	0	0
0	0	0	0	0	0	0	0	0	0	0	0	0	0	0	0	0	0	0	0	0	0	0	0	0	0	0	0	0	0	0
0	0	0	0	0	0	0	0	0	0	0	0	0	0	0	0	0	0	0	0	0	0	0	0	0	0	0	0	0	0	0
0	0	0	0	0	0	0	0	0	0	0	0	0	0	0	0	0	0	0	0	0	0	0	0	0	0	0	0	0	0	0
0	0	0	0	0	0	0	0	0	0	0	0	0	0	0	0	0	0	0	0	0	0	0	0	0	0	0	0	0	0	0
0	0	0	0	0	0	0	0	0	0	0	0	0	0	0	0	0	0	0	0	0	0	0	0	0	0	0	0	0	0	0
0	0	0	0	0	0	0	0	0	0	0	0	0	0	0	0	0	0	0	0	0	0	0	0	0	0	0	0	0	0	0
0	0	0	0	0	0	0	0	0	0	0	0	0	0	0	0	0	0	0	0	0	0	0	0	0	0	0	0	0	0	0
0	0	0	0	0	0	0	0	0	0	0	0	0	0	0	0	0	0	0	0	0	0	0	0	0	0	0	0	0	0	0
0	0	0	0	0	0	0	0	0	0	0	0	0	0	0	0	0	0	0	0	0	0	0	0	0	0	0	0	0	0	0
0	0	0	0	0	0	0	0	0	0	0	0	0	0	0	0	0	0	0	0	0	0	0	0	0	0	0	0	0	0	0
0	0	0	0	0	0	0	0	0	0	0	0	0	0	0	0	0	0	0	0	0	0	0	0	0	0	0	0	0	0	0
0	0	0	0	0	0	0	0	0	0	0	0	0	0	0	0	0	0	0	0	0	0	0	0	0	0	0	0	0	0	0
0	0	0	0	0	0	0	0	0	0	0	0	0	0	0	0	0	0	0	0	0	0	0	0	0	0	0	0	0	0	0
0	0	0	0	0	0	0	0	0	0	0	0	0	0	0	0	0	0	0	0	0	0	0	0	0	0	0	0	0	0	0
0	0	0	0	0	0	0	0	0	0	0	0	0	0	0	0	0	0	0	0	0	0	0	0	0	0	0	0	0	0	0
0	0	0	0	0	0	0	0	0	0	0	0	0	0	0	0	0	0	0	0	0	0	0	0	0	0	0	0	0	0	0
0	0	0	0	0	0	0	0	0	0	0	0	0	0	0	0	0	0	0	0	0	0	0	0	0	0	0	0	0	0	0
0	0	0	0	0	0	0	0	0	0	0	0	0	0	0	0	0	0	0	0	0	0	0	0	0	0	0	0	0	0	0
0	0	0	0	0	0	0	0	0	0	0	0	0	0	0	0	0	0	0	0	0	0	0	0	0	0	0	0	0	0	0
0	0	0	0	0	0	0	0	0	0	0	0	0	0	0	0	0	0	0	0	0	0	0	0	0	0	0	0	0	0	0
0	0	0	0	0	0	0	0	0	0	0	0	0	0	0	0	0	0	0	0	0	0	0	0	0	0	0	0	0	0	0
0	0	0	0	0	0	0	0	0	0	0	0	0	0	0	0	0	0	0	0	0	0	0	0	0	0	0	0	0	0	0
0	0	0	0	0	0	0	0	0	0	0	0	0	0	0	0	0	0	0	0	0	0	0	0	0	0	0	0	0	0	0
0	0	0	0	0	0	0	0	0	0	0	0	0	0	0	0	0	0	0	0	0	0	0	0	0	0	0	0	0	0	0
0	0	0	0	0	0	0	0	0	0	0	0	0	0	0	0	0	0	0	0	0	0	0	0	0	0	0	0	0	0	0
0	0	0	0	0	0	0	0	0	0	0	0	0	0	0	0	0	0	0	0	0	0	0	0	0	0	0	0	0	0	0
0	0	0	0	0	0	0	0	0	0	0	0	0	0	0	0	0	0	0	0	0	0	0	0	0	0	0	0	0	0	0
0	0	0	0	0	0	0	0	0	0	0	0	0	0	0	0	0	0	0	0	0	0	0	0	0	0	0	0	0	0	0
0	0	0	0	0	0	0	0	0	0	0	0	0	0	0	0	0	0	0	0	0	0	0	0	0	0	0	0	0	0	0
0	0	0	0	0	0	0	0	0	0	0	0	0	0	0	0	0	0	0	0	0	0	0	0	0	0	0	0	0	0	0
0	0	0	0	0	0	0	0	0	0	0	0	0	0	0	0	0	0	0	0	0	0	0	0	0	0	0	0	0	0	0
0	0	0	0	0	0	0	0	0	0	0	0	0	0	0	0	0	0	0	0	0	0	0	0	0	0	0	0	0	0	0
0	0	0	0	0	0	0	0	0	0	0	0	0	0	0	0	0	0	0	0	0	0	0	0	0	0	0	0	0	0	0
0	0	0	0	0	0	0	0	0	0	0	0	0	0	0	0	0	0	0	0	0	0	0	0	0	0	0	0	0	0	0
0	0	0	0	0	0	0	0	0	0	0	0	0	0	0	0	0	0	0	0	0	0	0	0	0	0	0	0	0	0	0
0	0	0	0	0	0	0	0	0	0	0	0	0	0	0	0	0	0	0	0	0	0	0	0	0	0	0	0	0	0	0
0	0	0	0	0	0	0	0	0	0	0	0	0	0	0	0	0	0	0	0	0	0	0	0	0	0	0	0	0	0	0
0	0	0	0	0	0	0	0	0	0	0	0	0	0	0	0	0	0	0	0	0	0	0	0	0	0	0	0	0	0	0
0	0	0	0	0	0	0	0	0	0	0	0	0	0	0	0	0	0	0	0	0	0	0	0	0	0	0	0	0	0	0
0	0	0	0	0	0	0	0	0	0	0	0	0	0	0	0	0	0	0	0	0	0	0	0	0	0	0	0	0	0	0
0	0	0	0	0	0	0	0	0	0	0	0	0	0	0	0	0	0	0	0	0	0	0	0	0	0	0	0	0	0	0
0	0	0	0	0	0	0	0	0	0	0	0	0	0	0	0	0	0	0	0	0	0	0	0	0	0	0	0	0	0	0
0	0	0	0	0	0	0	0	0	0	0	0	0	0	0	0	0	0	0	0	0	0	0	0	0	0	0	0	0	0	0
0	0	0	0	0	0	0	0	0	0	0	0	0	0	0	0	0	0	0	0	0	0	0	0	0	0	0	0	0	0	0
0	0	0	0	0	0	0	0	0	0	0	0	0	0	0	0	0	0	0	0	0	0	0	0	0	0	0	0	0	0	0
0	0	0	0	0	0	0	0	0	0	0	0	0	0	0	0	0	0	0	0	0	0	0	0	0	0	0	0	0	0	0
0	0	0	0	0	0	0	0	0	0	0	0	0	0	0	0	0	0	0	0	0	0	0	0	0	0	0	0	0	0	0
0	0	0	0	0	0	0	0	0	0	0	0	0	0	0	0	0	0	0	0	0	0	0	0	0	0	0	0	0	0	0
0	0	0	0	0	0	0	0	0	0	0	0	0	0	0	0	0	0	0	0	0	0	0	0	0	0	0	0	0	0	0
0	0	0	0	0	0	0	0	0	0	0	0	0	0	0	0	0	0	0	0	0	0	0	0	0	0	0	0	0	0	0
0	0	0	0	0	0	0	0	0	0	0	0	0	0	0	0	0	0	0	0	0	0	0	0	0	0	0	0	0	0	0
0	0	0	0	0	0	0	0	0	0	0	0	0	0	0	0	0	0	0	0	0	0	0	0	0	0	0	0	0	0	0
0	0	0	0	0	0	0	0	0	0	0	0	0	0	0	0	0	0	0	0	0	0	0	0	0	0	0	0	0	0	0
0	0	0	0	0	0	0	0	0	0	0	0	0	0	0	0	0	0	0	0	0	0	0	0	0	0	0	0	0	0	0
0	0	0	0	0	0	0	0	0	0	0	0	0	0	0	0	0	0	0	0	0	0	0	0	0	0	0	0	0	0	0
0	0	0	0	0	0	0	0	0	0	0	0	0	0	0	0	0	0	0	0	0	0	0	0	0	0	0	0	0	0	0
0	0	0	0	0	0	0	0	0	0	0	0	0	0	0	0	0	0	0	0	0	0	0	0	0	0	0	0	0	0	0
0	0	0	0	0	0	0	0	0	0	0	0	0	0	0	0	0	0	0	0	0	0	0	0	0	0	0	0	0	0	0
0	0	0	0	0	0	0	0	0	0	0	0	0	0	0	0	0	0	0	0	0	0	0	0	0	0	0	0	0	0	0
0	0	0	0	0	0	0	0	0	0	0	0	0	0	0	0	0	0	0	0	0	0	0	0	0	0	0	0	0	0	0
0	0	0	0	0	0	0	0	0	0	0	0	0	0	0	0	0	0	0	0	0	0	0	0	0	0	0	0	0	0	0
0	0	0	0	0	0	0	0	0	0	0	0	0	0	0	0	0	0	0	0	0	0	0	0	0	0	0	0	0	0	0
0	0	0	0	0	0	0	0	0	0	0	0	0	0	0	0	0	0	0	0	0	0	0	0	0	0	0	0	0	0	0
0	0	0	0	0	0	0	0	0	0	0	0	0	0	0	0	0	0	0	0	0	0	0	0	0	0	0	0	0	0	0
0	0	0	0	0	0	0	0	0	0	0	0	0	0	0	0	0	0	0	0	0	0	0	0	0	0	0	0	0	0	0
0	0	0	0	0	0	0	0	0	0	0	0	0	0	0	0	0	0	0	0	0	0	0	0	0	0	0	0	0	0	0
0	0	0	0	0	0	0	0	0	0	0	0	0	0	0	0	0	0	0	0	0	0	0	0	0	0	0	0	0	0	0
0	0	0	0	0	0	0	0	0	0	0	0	0	0	0	0	0	0	0	0	0	0	0	0	0	0	0	0	0	0	0
0	0	0	0	0	0	0	0	0	0	0	0	0	0	0	0	0	0	0	0	0	0	0	0	0	0	0	0	0	0	0
0	0	0	0	0	0	0	0	0	0	0	0	0	0	0	0	0	0	0	0	0	0	0	0	0	0	0	0	0	0	0
0	0	0	0	0	0	0	0	0	0	0	0	0	0	0	0	0	0	0	0	0	0	0	0	0	0	0	0	0	0	0
0	0	0	0	0	0	0	0	0	0	0	0	0	0	0	0	0	0	0	0	0	0	0	0	0	0	0	0	0	0	0
0	0	0	0	0	0	0	0	0	0	0	0	0	0	0	0	0	0	0	0	0	0	0	0	0	0	0	0	0	0	0
0	0	0	0	0	0	0	0	0	0	0	0	0	0	0	0	0	0	0	0	0	0	0	0	0	0	0	0	0	0	0
0	0	0	0	0	0	0	0	0	0	0	0	0	0	0	0	0	0	0	0	0	0	0	0	0	0	0	0	0	0	0
0	0	0	0	0	0	0	0	0	0	0	0	0	0	0	0	0	0	0	0	0	0	0	0	0	0	0	0	0	0	0
0	0	0	0	0	0	0	0	0	0	0	0	0	0	0	0	0	0	0	0	0	0	0	0	0	0	0	0	0	0	0
0	0	0	0	0	0	0	0	0	0	0	0	0	0	0	0	0	0	0	0	0	0	0	0	0	0	0	0	0	0	0
0	0	0	0	0	0	0	0	0	0	0	0	0	0	0	0	0	0	0	0	0	0	0	0	0	0	0	0	0	0	0
0	0	0	0	0	0	0	0	0	0	0	0	0	0	0	0	0	0	0	0	0	0	0	0	0	0	0	0	0	0	0
0	0	0	0	0	0	0	0	0	0	0	0	0	0	0	0	0	0	0	0	0	0	0	0	0	0	0	0	0	0	0
0	0	0	0	0	0	0	0	0	0	0	0	0	0	0	0	0	0	0	0	0	0	0	0	0	0	0	0	0	0	0
0	0	0	0	0	0	0	0	0	0	0	0	0	0	0	0	0	0	0	0	0	0	0	0	0	0	0	0	0	0	0
0	0	0	0	0	0	0	0	0	0	0	0	0	0	0	0	0	0	0	0	0	0	0	0	0	0	0	0	0	0	0
0	0	0	0	0	0	0	0	0	0	0	0	0	0	0	0	0	0	0	0	0	0	0	0	0	0	0	0	0	0	0
0	0	0	0	0	0	0	0	0	0	0	0	0	0	0	0	0	0	0	0	0	0	0	0	0	0	0	0	0	0	0
0	0	0	0	0	0	0	0	0	0	0	0	0	0	0	0	0	0	0	0	0	0	0	0	0	0	0	0	0	0	0
0	0	0	0	0	0	0	0	0	0	0	0	0	0	0	0	0	0	0	0	0	0	0	0	0	0	0	0	0	0	0
0	0	0	0	0	0	0	0	0	0	0	0	0	0	0	0	0	0	0	0	0	0	0	0	0	0	0	0	0	0	0
0	0	0	0	0	0	0	0	0	0	0	0	0	0	0	0	0	0	0	0	0	0	0	0	0	0	0	0	0	0	0
0	0	0	0	0	0	0	0	0	0	0	0	0	0	0	0	0	0	0	0	0	0	0	0	0	0	0	0	0	0	0
0	0	0	0	0	0	0	0	0	0	0	0	0	0	0	0	0	0	0	0	0	0	0	0	0	0	0	0	0	0	0
0	0	0	0	0	0	0	0	0	0	0	0	0	0	0	0	0	0	0	0	0	0	0	0	0	0	0	0	0	0	0
0	0	0	0	0	0	0	0	0	0	0	0	0	0	0	0	0	0	0	0	0	0	0	0	0	0	0	0	0	0	0
0	0	0	0	0	0	0	0	0	0	0	0	0	0	0	0	0	0	0	0	0	0	0	0	0	0	0	0	0	0	0
0	0	0	0	0	0	0	0	0	0	0	0	0	0	0	0	0	0	0	0	0	0	0	0	0	0	0	0	0	0	0
0	0	0	0	0	0	0	0	0	0	0	0	0	0	0	0	0	0	0	0	0	0	0	0	0	0	0	0	0	0	0
0	0	0	0	0	0	0	0	0	0	0	0	0	0	0	0	0	0	0	0	0	0	0	0	0	0	0	0	0	0	0
0	0	0	0	0	0	0	0	0	0	0	0	0	0	0	0	0	0	0	0	0	0	0	0	0	0	0	0	0	0	0
0	0	0	0	0	0	0	0	0	0	0	0	0	0	0	0	0	0	0	0	0	0	0	0	0	0	0	0	0	0	0
0	0	0	0	0	0	0	0	0	0	0	0	0	0	0	0	0	0	0	0	0	0	0	0	0	0	0	0	0	0	0
0	0	0	0	0	0	0	0	0	0	0	0	0	0	0	0	0	0	0	0	0	0	0	0	0	0	0	0	0	0	0
0	0	0	0	0	0	0	0	0	0	0	0	0	0	0	0	0	0	0	0	0	0	0	0	0	0	0	0	0	0	0
0	0	0	0	0	0	0	0	0	0	0	0	0	0	0	0	0	0	0	0	0	0	0	0	0	0	0	0	0	0	0
0	0	0	0	0	0	0	0	0	0	0	0	0	0	0	0	0	0	0	0	0	0	0	0	0	0	0	0	0	0	0
0	0	0	0	0	0	0	0	0	0	0	0	0	0	0	0	0	0	0	0	0	0	0	0	0	0	0	0	0	0	0
0	0	0	0	0	0	0	0	0	0	0	0	0	0	0	0	0	0	0	0	0	0	0	0	0	0	0	0	0	0	0
0	0	0	0	0	0	0	0	0	0	0	0	0	0	0	0	0	0	0	0	0	0	0	0	0	0	0	0	0	0	0
0	0	0	0	0	0	0	0	0	0	0	0	0	0	0	0	0	0	0	0	0	0	0	0	0	0	0	0	0	0	0
0	0	0	0	0	0	0	0	0	0	0	0	0	0	0	0	0	0	0	0	0	0	0	0	0	0	0	0	0	0	0
0	0	0	0	0	0	0	0	0	0	0	0	0	0	0	0	0	0	0	0	0	0	0	0	0	0	0	0	0	0	0
0	0	0	0	0	0	0	0	0	0	0	0	0	0	0	0	0	0	0	0	0	0	0	0	0	0	0	0	0	0	0
0	0	0	0	0	0	0	0	0	0	0	0	0	0	0	0	0	0	0	0	0	0	0	0	0	0	0	0	0	0	0
0	0	0	0	0	0	0	0	0	0	0	0	0	0	0	0	0	0	0	0	0	0	0	0	0	0	0	0	0	0	0
0	0	0	0	0	0	0	0	0	0	0	0	0	0	0	0	0	0	0	0	0	0	0	0	0	0	0	0	0	0	0
0	0	0	0	0	0	0	0	0	0	0	0	0	0	0	0	0	0	0	0	0	0	0	0	0	0	0	0	0	0	0
0	0	0	0	0	0	0	0	0	0	0	0	0	0	0	0	0	0	0	0	0	0	0	0	0	0	0	0	0	0	0
0	0	0	0	0	0	0	0	0	0	0	0	0	0	0	0	0	0	0	0	0	0	0	0	0	0	0	0	0	0	0
0	0	0	0	0	0	0	0	0	0	0	0	0	0	0	0	0	0	0	0	0	0	0	0	0	0	0	0	0	0	0
0	0	0	0	0	0	0	0	0	0	0	0	0	0	0	0	0	0	0	0	0	0	0	0	0	0	0	0	0	0	0
0	0	0	0	0	0	0	0	0	0	0	0	0	0	0	0	0	0	0	0	0	0	0	0	0	0	0	0	0	0	0
0	0	0	0	0	0	0	0	0	0	0	0	0	0	0	0	0	0	0	0	0	0	0	0	0	0	0	0	0	0	0
0	0	0	0	0	0	0	0	0	0	0	0	0	0	0	0	0	0	0	0	0	0	0	0	0	0	0	0	0	0	0
0	0	0	0	0	0	0	0	0	0	0	0	0	0	0	0	0	0	0	0	0	0	0	0	0	0	0	0	0	0	0
0	0	0	0	0	0	0	0	0	0	0	0	0	0	0	0	0	0	0	0	0	0	0	0	0	0	0	0	0	0	0
0	0	0	0	0	0	0	0	0	0	0	0	0	0	0	0	0	0	0	0	0	0	0	0	0	0	0	0	0	0	0
0	0	0	0	0	0	0	0	0	0	0	0	0	0	0	0	0	0	0	0	0	0	0	0	0	0	0	0	0	0	0
0	0	0	0	0	0	0	0	0	0	0	0	0	0	0	0	0	0	0	0	0	0	0	0	0	0	0	0	0	0	0
0	0	0	0	0	0	0	0	0	0	0	0	0	0	0	0	0	0	0	0	0	0	0	0	0	0	0	0	0	0	0
0	0	0	0	0	0	0	0	0	0	0	0	0	0	0	0	0	0	0	0	0	0	0	0	0	0	0	0	0	0	0
0	0	0	0	0	0	0	0	0	0	0	0	0	0	0	0	0	0	0	0	0	0	0	0	0	0	0	0	0	0	0
0	0	0	0	0	0	0	0	0	0	0	0	0	0	0	0	0	0	0	0	0	0	0	0	0	0	0	0	0	0	0
0	0	0	0	0	0	0	0	0	0	0	0	0	0	0	0	0	0	0	0	0	0	0	0	0	0	0	0	0	0	0
0	0	0	0	0	0	0	0	0	0	0	0	0	0	0	0	0	0	0	0	0	0	0	0	0	0	0	0	0	0	0
0	0	0	0	0	0	0	0	0	0	0	0	0	0	0	0	0	0	0	0	0	0	0	0	0	0	0	0	0	0	0
0	0	0	0	0	0	0	0	0	0	0	0	0	0	0	0	0	0	0	0	0	0	0	0	0	0	0	0	0	0	0
0	0	0	0	0	0	0	0	0	0	0	0	0	0	0	0	0	0	0	0	0	0	0	0	0	0	0	0	0	0	0
0	0	0	0	0	0	0	0	0	0	0	0	0	0	0	0	0	0	0	0	0	0	0	0	0	0	0	0	0	0	0
0	0	0	0	0	0	0	0	0	0	0	0	0	0	0	0	0	0	0	0	0	0	0	0	0	0	0	0	0	0	0
0	0	0	0	0	0	0	0	0	0	0	0	0	0	0	0	0	0	0	0	0	0	0	0	0	0	0	0	0	0	0
0	0	0	0	0	0	0	0	0	0	0	0	0	0	0	0	0	0	0	0	0	0	0	0	0	0	0	0	0	0	0
0	0	0	0	0	0	0	0	0	0	0	0	0	0	0	0	0	0	0	0	0	0	0	0	0	0	0	0	0	0	0
0	0	0	0	0	0	0	0	0	0	0	0	0	0	0	0	0	0	0	0	0	0	0	0	0	0	0	0	0	0	0
0	0	0	0	0	0	0	0	0	0	0	0	0	0	0	0	0	0	0	0	0	0	0	0	0	0	0	0	0	0	0
0	0	0	0	0	0	0	0	0	0	0	0	0	0	0	0	0	0	0	0	0	0	0	0	0	0	0	0	0	0	0
0	0	0	0	0	0	0	0	0	0	0	0	0	0	0	0	0	0	0	0	0	0	0	0	0	0	0	0	0	0	0
0	0	0	0	0	0	0	0	0	0	0	0	0	0	0	0	0	0	0	0	0	0	0	0	0	0	0	0	0	0	0
0	0	0	0	0	0	0	0	0	0	0	0	0	0	0	0	0	0	0	0	0	0	0	0	0	0	0	0	0	0	0
0	0	0	0	0	0	0	0	0	0	0	0	0	0	0	0	0	0	0	0	0	0	0	0	0	0	0	0	0	0	0
0	0	0	0	0	0	0	0	0	0	0	0	0	0	0	0	0	0	0	0	0	0	0	0	0	0	0	0	0	0	0
0	0	0	0	0	0	0	0	0	0	0	0	0	0	0	0	0	0	0	0	0	0	0	0	0	0	0	0	0	0	0
0	0	0	0	0	0	0	0	0	0	0	0	0	0	0	0	0	0	0	0	0	0	0	0	0	0	0	0	0	0	0
0	0	0	0	0	0	0	0	0	0	0	0	0	0	0	0	0	0	0	0	0	0	0	0	0	0	0	0	0	0	0
0	0	0	0	0	0	0	0	0	0	0	0	0	0	0	0	0	0	0	0	0	0	0	0	0	0	0	0	0	0	0
0	0	0	0	0	0	0	0	0	0	0	0	0	0	0	0	0	0	0	0	0	0	0	0	0	0	0	0	0	0	0
0	0	0	0	0	0	0	0	0	0	0	0	0	0	0	0	0	0	0	0	0	0	0	0	0	0	0	0	0	0	0
0	0	0	0	0	0	0	0	0	0	0	0	0	0	0	0	0	0	0	0	0	0	0	0	0	0	0	0	0	0	0
0	0	0	0	0	0	0	0	0	0	0	0	0	0	0	0	0	0	0	0	0	0	0	0	0	0	0	0	0	0	0
0	0	0	0	0	0	0	0	0	0	0	0	0	0	0	0	0	0	0	0	0	0	0	0	0	0	0	0	0	0	0
0	0	0	0	0	0	0	0	0	0	0	0	0	0	0	0	0	0	0	0	0	0	0	0	0	0	0	0	0	0	0
0	0	0	0	0	0	0	0	0	0	0	0	0	0	0	0	0	0	0	0	0	0	0	0	0	0	0	0	0	0	0
0	0	0	0	0	0	0	0	0	0	0	0	0	0	0	0	0	0	0	0	0	0	0	0	0	0	0	0	0	0	0
0	0	0	0	0	0	0	0	0	0	0	0	0	0	0	0	0	0	0	0	0	0	0	0	0	0	0	0	0	0	0
0	0	0	0	0	0	0	0	0	0	0	0	0	0	0	0	0	0	0	0	0	0	0	0	0	0	0	0	0	0	0
0	0	0	0	0	0	0	0	0	0	0	0	0	0	0	0	0	0	0	0	0	0	0	0	0	0	0	0	0	0	0
0	0	0	0	0	0	0	0	0	0	0	0	0	0	0	0	0	0	0	0	0	0	0	0	0	0	0	0	0	0	0
0	0	0	0	0	0	0	0	0	0	0	0	0	0	0	0	0	0	0	0	0	0	0	0	0	0	0	0	0	0	0
0	0	0	0	0	0	0	0	0	0	0	0	0	0	0	0	0	0	0	0	0	0	0	0	0	0	0	0	0	0	0
0	0	0	0	0	0	0	0	0	0	0	0	0	0	0	0	0	0	0	0	0	0	0	0	0	0	0	0	0	0	0
0	0	0	0	0	0	0	0	0	0	0	0	0	0	0	0	0	0	0	0	0	0	0	0	0	0	0	0	0	0	0
0	0	0	0	0	0	0	0	0	0	0	0	0	0	0	0	0	0	0	0	0	0	0	0	0	0	0	0	0	0	0
0	0	0	0	0	0	0	0	0	0	0	0	0	0	0	0	0	0	0	0	0	0	0	0	0	0	0	0	0	0	0
0	0	0	0	0	0	0	0	0	0	0	0	0	0	0	0	0	0	0	0	0	0	0	0	0	0	0	0	0	0	0
0	0	0	0	0	0	0	0	0	0	0	0	0	0	0	0	0	0	0	0	0	0	0	0	0	0	0	0	0	0	0
0	0	0	0	0	0	0	0	0	0	0	0	0	0	0	0	0	0	0	0	0	0	0	0	0	0	0	0	0	0	0
0	0	0	0	0	0	0	0	0	0	0	0	0	0	0	0	0	0	0	0	0	0	0	0	0	0	0	0	0	0	0
0	0	0	0	0	0	0	0	0	0	0	0	0	0	0	0	0	0	0	0	0	0	0	0	0	0	0	0	0	0	0
0	0	0	0	0	0	0	0	0	0	0	0	0	0	0	0	0	0	0	0	0	0	0	0	0	0	0	0	0	0	0
0	0	0	0	0	0	0	0	0	0	0	0	0	0	0	0	0	0	0	0	0	0	0	0	0	0	0	0	0	0	0
0	0	0	0	0	0	0	0	0	0	0	0	0	0	0	0	0	0	0	0	0	0	0	0	0	0	0	0	0	0	0
0	0	0	0	0	0	0	0	0	0	0	0	0	0	0	0	0	0	0	0	0	0	0	0	0	0	0	0	0	0	0
0	0	0	0	0	0	0	0	0	0	0	0	0	0	0	0	0	0	0	0	0	0	0	0	0	0	0	0	0	0	0
0	0	0	0	0	0	0	0	0	0	0	0	0	0	0	0	0	0	0	0	0	0	0	0	0	0	0	0	0	0	0
0	0	0	0	0	0	0	0	0	0	0	0	0	0	0	0	0	0	0	0	0	0	0	0	0	0	0	0	0	0	0
0	0	0	0	0	0	0	0	0	0	0	0	0	0	0	0	0	0	0	0	0	0	0	0	0	0	0	0	0	0	0
0	0	0	0	0	0	0	0	0	0	0	0	0	0	0	0	0	0	0	0	0	0	0	0	0	0	0	0	0	0	0
0	0	0	0	0	0	0	0	0	0	0	0	0	0	0	0	0	0	0	0	0	0	0	0	0	0	0	0	0	0	0
0	0	0	0	0	0	0	0	0	0	0	0	0	0	0	0	0	0	0	0	0	0	0	0	0	0	0	0	0	0	0
0	0	0	0	0	0	0	0	0	0	0	0	0	0	0	0	0	0	0	0	0	0	0	0	0	0	0	0	0	0	0
0	0	0	0	0	0	0	0	0	0	0	0	0	0	0	0	0	0	0	0	0	0	0	0	0	0	0	0	0	0	0
0	0	0	0	0	0	0	0	0	0	0	0	0	0	0	0	0	0	0	0	0	0	0	0	0	0	0	0	0	0	0
0	0	0	0	0	0	0	0	0	0	0	0	0	0	0	0	0	0	0	0	0	0	0	0	0	0	0	0	0	0	0
0	0	0	0	0	0	0	0	0	0	0	0	0	0	0	0	0	0	0	0	0	0	0	0	0	0	0	0	0	0	0
0	0	0	0	0	0	0	0	0	0	0	0	0	0	0	0	0	0	0	0	0	0	0	0	0	0	0	0	0	0	0
0	0	0	0	0	0	0	0	0	0	0	0	0	0	0	0	0	0	0	0	0	0	0	0	0	0	0	0	0	0	0
0	0	0	0	0	0	0	0	0	0	0	0	0	0	0	0	0	0	0	0	0	0	0	0	0	0	0	0	0	0	0
0	0	0	0	0	0	0	0	0	0	0	0	0	0	0	0	0	0	0	0	0	0	0	0	0	0	0	0	0	0	0
0	0	0	0	0	0	0	0	0	0	0	0	0	0	0	0	0	0	0	0	0	0	0	0	0	0	0	0	0	0	0
0	0	0	0	0	0	0	0	0	0	0	0	0	0	0	0	0	0	0	0	0	0	0	0	0	0	0	0	0	0	0
0	0	0	0	0	0	0	0	0	0	0	0	0	0	0	0	0	0	0	0	0	0	0	0	0	0	0	0	0	0	0
0	0	0	0	0	0	0	0	0	0	0	0	0	0	0	0	0	0	0	0	0	0	0	0	0	0	0	0	0	0	0
0	0	0	0	0	0	0	0	0	0	0	0	0	0	0	0	0	0	0	0	0	0	0	0	0	0	0	0	0	0	0
0	0	0	0	0	0	0	0	0	0	0	0	0	0	0	0	0	0	0	0	0	0	0	0	0	0	0	0	0	0	0
0	0	0	0	0	0	0	0	0	0	0	0	0	0	0	0	0	0	0	0	0	0	0	0	0	0	0	0	0	0	0
0	0	0	0	0	0	0	0	0	0	0	0	0	0	0	0	0	0	0	0	0	0	0	0	0	0	0	0	0	0	0
0	0	0	0	0	0	0	0	0	0	0	0	0	0	0	0	0	0	0	0	0	0	0	0	0	0	0	0	0	0	0
0	0	0	0	0	0	0	0	0	0	0	0	0	0	0	0	0	0	0	0	0	0	0	0	0	0	0	0	0	0	0
0	0	0	0	0	0	0	0	0	0	0	0	0	0	0	0	0	0	0	0	0	0	0	0	0	0	0	0	0	0	0
0	0	0	0	0	0	0	0	0	0	0	0	0	0	0	0	0	0	0	0	0	0	0	0	0	0	0	0	0	0	0
0	0	0	0	0	0	0	0	0	0	0	0	0	0	0	0	0	0	0	0	0	0	0	0	0	0	0	0	0	0	0
0	0	0	0	0	0	0	0	0	0	0	0	0	0	0	0	0	0	0	0	0	0	0	0	0	0	0	0	0	0	0
0	0	0	0	0	0	0	0	0	0	0	0	0	0	0	0	0	0	0	0	0	0	0	0	0	0	0	0	0	0	0
0	0	0	0	0	0	0	0	0	0	0	0	0	0	0	0	0	0	0	0	0	0	0	0	0	0	0	0	0	0	0
0	0	0	0	0	0	0	0	0	0	0	0	0	0	0	0	0	0	0	0	0	0	0	0	0	0	0	0	0	0	0
0	0	0	0	0	0	0	0	0	0	0	0	0	0	0	0	0	0	0	0	0	0	0	0	0	0	0	0	0	0	0
0	0	0	0	0	0	0	0	0	0	0	0	0	0	0	0	0	0	0	0	0	0	0	0	0	0	0	0	0	0	0
0	0	0	0	0	0	0	0	0	0	0	0	0	0	0	0	0	0	0	0	0	0	0	0	0	0	0	0	0	0	0
0	0	0	0	0	0	0	0	0	0	0	0	0	0	0	0	0	0	0	0	0	0	0	0	0	0	0	0	0	0	0
0	0	0	0	0	0	0	0	0	0	0	0	0	0	0	0	0	0	0	0	0	0	0	0	0	0	0	0	0	0	0
0	0	0	0	0	0	0	0	0	0	0	0	0	0	0	0	0	0	0	0	0	0	0	0	0	0	0	0	0	0	0
0	0	0	0	0	0	0	0	0	0	0	0	0	0	0	0	0	0	0	0	0	0	0	0	0	0	0	0	0	0	0
0	0	0	0	0	0	0	0	0	0	0	0	0	0	0	0	0	0	0	0	0	0	0	0	0	0	0	0	0	0	0
0	0	0	0	0	0	0	0	0	0	0	0	0	0	0	0	0	0	0	0	0	0	0	0	0	0	0	0	0	0	0
0	0	0	0	0	0	0	0	0	0	0	0	0	0	0	0	0	0	0	0	0	0	0	0	0	0	0	0	0	0	0
0	0	0	0	0	0	0	0	0	0	0	0	0	0	0	0	0	0	0	0	0	0	0	0	0	0	0	0	0	0	0
0	0	0	0	0	0	0	0	0	0	0	0	0	0	0	0	0	0	0	0	0	0	0	0	0	0	0	0	0	0	0
0	0	0	0	0	0	0	0	0	0	0	0	0	0	0	0	0	0	0	0	0	0	0	0	0	0	0	0	0	0	0
0	0	0	0	0	0	0	0	0	0	0	0	0	0	0	0	0	0	0	0	0	0	0	0	0	0	0	0	0	0	0
0	0	0	0	0	0	0	0	0	0	0	0	0	0	0	0	0	0	0	0	0	0	0	0	0	0	0	0	0	0	0
0	0	0	0	0	0	0	0	0	0	0	0	0	0	0	0	0	0	0	0	0	0	0	0	0	0	0	0	0	0	0
0	0	0	0	0	0	0	0	0	0	0	0	0	0	0	0	0	0	0	0	0	0	0	0	0	0	0	0	0	0	0
0	0	0	0	0	0	0	0	0	0	0	0	0	0	0	0	0	0	0	0	0	0	0	0	0	0	0	0	0	0	0
0	0	0	0	0	0	0	0	0	0	0	0	0	0	0	0	0	0	0	0	0	0	0	0	0	0	0	0	0	0	0
0	0	0	0	0	0	0	0	0	0	0	0	0	0	0	0	0	0	0	0	0	0	0	0	0	0	0	0	0	0	0
0	0	0	0	0	0	0	0	0	0	0	0	0	0	0	0	0	0	0	0	0	0	0	0	0	0	0	0	0	0	0
0	0	0	0	0	0	0	0	0	0	0	0	0	0	0	0	0	0	0	0	0	0	0	0	0	0	0	0	0	0	0
0	0	0	0	0	0	0	0	0	0	0	0	0	0	0	0	0	0	0	0	0	0	0	0	0	0	0	0	0	0	0
0	0	0	0	0	0	0	0	0	0	0	0	0	0	0	0	0	0	0	0	0	0	0	0	0	0	0	0	0	0	0
0	0	0	0	0	0	0	0	0	0	0	0	0	0	0	0	0	0	0	0	0	0	0	0	0	0	0	0	0	0	0
0	0	0	0	0	0	0	0	0	0	0	0	0	0	0	0	0	0	0	0	0	0	0	0	0	0	0	0	0	0	0
0	0	0	0	0	0	0	0	0	0	0	0	0	0	0	0	0	0	0	0	0	0	0	0	0	0	0	0	0	0	0
0	0	0	0	0	0	0	0	0	0	0	0	0	0	0	0	0	0	0	0	0	0	0	0	0	0	0	0	0	0	0
0	0	0	0	0	0	0	0	0	0	0	0	0	0	0	0	0	0	0	0	0	0	0	0	0	0	0	0	0	0	0
0	0	0	0	0	0	0	0	0	0	0	0	0	0	0	0	0	0	0	0	0	0	0	0	0	0	0	0	0	0	0
0	0	0	0	0	0	0	0	0	0	0	0	0	0	0	0	0	0	0	0	0	0	0	0	0	0	0	0	0	0	0
0	0	0	0	0	0	0	0	0	0	0	0	0	0	0	0	0	0	0	0	0	0	0	0	0	0	0	0	0	0	0
0	0	0	0	0	0	0	0	0	0	0	0	0	0	0	0	0	0	0	0	0	0	0	0	0	0	0	0	0	0	0
0	0	0	0	0	0	0	0	0	0	0	0	0	0	0	0	0	0	0	0	0	0	0	0	0	0	0	0	0	0	0
0	0	0	0	0	0	0	0	0	0	0	0	0	0	0	0	0	0	0	0	0	0	0	0	0	0	0	0	0	0	0
0	0	0	0	0	0	0	0	0	0	0	0	0	0	0	0	0	0	0	0	0	0	0	0	0	0	0	0	0	0	0
0	0	0	0	0	0	0	0	0	0	0	0	0	0	0	0	0	0	0	0	0	0	0	0	0	0	0	0	0	0	0
0	0	0	0	0	0	0	0	0	0	0	0	0	0	0	0	0	0	0	0	0	0	0	0	0	0	0	0	0	0	0
0	0	0	0	0	0	0	0	0	0	0	0	0	0	0	0	0	0	0	0	0	0	0	0	0	0	0	0	0	0	0
0	0	0	0	0	0	0	0	0	0	0	0	0	0	0	0	0	0	0	0	0	0	0	0	0	0	0	0	0	0	0
0	0	0	0	0	0	0	0	0	0	0	0	0	0	0	0	0	0	0	0	0	0	0	0	0	0	0	0	0	0	0
0	0	0	0	0	0	0	0	0	0	0	0	0	0	0	0	0	0	0	0	0	0	0	0	0	0	0	0	0	0	0
0	0	0	0	0	0	0	0	0	0	0	0	0	0	0	0	0	0	0	0	0	0	0	0	0	0	0	0	0	0	0
0	0	0	0	0	0	0	0	0	0	0	0	0	0	0	0	0	0	0	0	0	0	0	0	0	0	0	0	0	0	0
0	0	0	0	0	0	0	0	0	0	0	0	0	0	0	0	0	0	0	0	0	0	0	0	0	0	0	0	0	0	0
0	0	0	0	0	0	0	0	0	0	0	0	0	0	0	0	0	0	0	0	0	0	0	0	0	0	0	0	0	0	0
0	0	0	0	0	0	0	0	0	0	0	0	0	0	0	0	0	0	0	0	0	0	0	0	0	0	0	0	0	0	0
0	0	0	0	0	0	0	0	0	0	0	0	0	0	0	0	0	0	0	0	0	0	0	0	0	0	0	0	0	0	0
0	0	0	0	0	0	0	0	0	0	0	0	0	0	0	0	0	0	0	0	0	0	0	0	0	0	0	0	0	0	0
0	0	0	0	0	0	0	0	0	0	0	0	0	0	0	0	0	0	0	0	0	0	0	0	0	0	0	0	0	0	0
0	0	0	0	0	0	0	0	0	0	0	0	0	0	0	0	0	0	0	0	0	0	0	0	0	0	0	0	0	0	0
0	0	0	0	0	0	0	0	0	0	0	0	0	0	0	0	0	0	0	0	0	0	0	0	0	0	0	0	0	0	0
0	0	0	0	0	0	0	0	0	0	0	0	0	0	0	0	0	0	0	0	0	0	0	0	0	0	0	0	0	0	0
0	0	0	0	0	0	0	0	0	0	0	0	0	0	0	0	0	0	0	0	0	0	0	0	0	0	0	0	0	0	0
0	0	0	0	0	0	0	0	0	0	0	0	0	0	0	0	0	0	0	0	0	0	0	0	0	0	0	0	0	0	0
0	0	0	0	0	0	0	0	0	0	0	0	0	0	0	0	0	0	0	0	0	0	0	0	0	0	0	0	0	0	0
0	0	0	0	0	0	0	0	0	0	0	0	0	0	0	0	0	0	0	0	0	0	0	0	0	0	0	0	0	0	0
0	0	0	0	0	0	0	0	0	0	0	0	0	0	0	0	0	0	0	0	0	0	0	0	0	0	0	0	0	0	0
0	0	0	0	0	0	0	0	0	0	0	0	0	0	0	0	0	0	0	0	0	0	0	0	0	0	0	0	0	0	0
0	0	0	0	0	0	0	0	0	0	0	0	0	0	0	0	0	0	0	0	0	0	0	0	0	0	0	0	0	0	0
0	0	0	0	0	0	0	0	0	0	0	0	0	0	0	0	0	0	0	0	0	0	0	0	0	0	0	0	0	0	0
0	0	0	0	0	0	0	0	0	0	0	0	0	0	0	0	0	0	0	0	0	0	0	0	0	0	0	0	0	0	0
0	0	0	0	0	0	0	0	0	0	0	0	0	0	0	0	0	0	0	0	0	0	0	0	0	0	0	0	0	0	0
0	0	0	0	0	0	0	0	0	0	0	0	0	0	0	0	0	0	0	0	0	0	0	0	0	0	0	0	0	0	0
0	0	0	0	0	0	0	0	0	0	0	0	0	0	0	0	0	0	0	0	0	0	0	0	0	0	0	0	0	0	0
0	0	0	0	0	0	0	0	0	0	0	0	0	0	0	0	0	0	0	0	0	0	0	0	0	0	0	0	0	0	0
0	0	0	0	0	0	0	0	0	0	0	0	0	0	0	0	0	0	0	0	0	0	0	0	0	0	0	0	0	0	0
0	0	0	0	0	0	0	0	0	0	0	0	0	0	0	0	0	0	0	0	0	0	0	0	0	0	0	0	0	0	0
0	0	0	0	0	0	0	0	0	0	0	0	0	0	0	0	0	0	0	0	0	0	0	0	0	0	0	0	0	0	0
0	0	0	0	0	0	0	0	0	0	0	0	0	0	0	0	0	0	0	0	0	0	0	0	0	0	0	0	0	0	0
0	0	0	0	0	0	0	0	0	0	0	0	0	0	0	0	0	0	0	0	0	0	0	0	0	0	0	0	0	0	0
0	0	0	0	0	0	0	0	0	0	0	0	0	0	0	0	0	0	0	0	0	0	0	0	0	0	0	0	0	0	0
0	0	0	0	0	0	0	0	0	0	0	0	0	0	0	0	0	0	0	0	0	0	0	0	0	0	0	0	0	0	0
0	0	0	0	0	0	0	0	0	0	0	0	0	0	0	0	0	0	0	0	0	0	0	0	0	0	0	0	0	0	0
0	0	0	0	0	0	0	0	0	0	0	0	0	0	0	0	0	0	0	0	0	0	0	0	0	0	0	0	0	0	0
0	0	0	0	0	0	0	0	0	0	0	0	0	0	0	0	0	0	0	0	0	0	0	0	0	0	0	0	0	0	0
0	0	0	0	0	0	0	0	0	0	0	0	0	0	0	0	0	0	0	0	0	0	0	0	0	0	0	0	0	0	0
0	0	0	0	0	0	0	0	0	0	0	0	0	0	0	0	0	0	0	0	0	0	0	0	0	0	0	0	0	0	0
0	0	0	0	0	0	0	0	0	0	0	0	0	0	0	0	0	0	0	0	0	0	0	0	0	0	0	0	0	0	0
0	0	0	0	0	0	0	0	0	0	0	0	0	0	0	0	0	0	0	0	0	0	0	0	0	0	0	0	0	0	0
0	0	0	0	0	0	0	0	0	0	0	0	0	0	0	0	0	0	0	0	0	0	0	0	0	0	0	0	0	0	0
0	0	0	0	0	0	0	0	0	0	0	0	0	0	0	0	0	0	0	0	0	0	0	0	0	0	0	0	0	0	0
0	0	0	0	0	0	0	0	0	0	0	0	0	0	0	0	0	0	0	0	0	0	0	0	0	0	0	0	0	0	0
0	0	0	0	0	0	0	0	0	0	0	0	0	0	0	0	0	0	0	0	0	0	0	0	0	0	0	0	0	0	0
0	0	0	0	0	0	0	0	0	0	0	0	0	0	0	0	0	0	0	0	0	0	0	0	0	0	0	0	0	0	0
0	0	0	0	0	0	0	0	0	0	0	0	0	0	0	0	0	0	0	0	0	0	0	0	0	0	0	0	0	0	0
0	0	0	0	0	0	0	0	0	0	0	0	0	0	0	0	0	0	0	0	0	0	0	0	0	0	0	0	0	0	0
0	0	0	0	0	0	0	0	0	0	0	0	0	0	0	0	0	0	0	0	0	0	0	0	0	0	0	0	0	0	0
0	0	0	0	0	0	0	0	0	0	0	0	0	0	0	0	0	0	0	0	0	0	0	0	0	0	0	0	0	0	0
0	0	0	0	0	0	0	0	0	0	0	0	0	0	0	0	0	0	0	0	0	0	0	0	0	0	0	0	0	0	0
0	0	0	0	0	0	0	0	0	0	0	0	0	0	0	0	0	0	0	0	0	0	0	0	0	0	0	0	0	0	0
0	0	0	0	0	0	0	0	0	0	0	0	0	0	0	0	0	0	0	0	0	0	0	0	0	0	0	0	0	0	0
0	0	0	0	0	0	0	0	0	0	0	0	0	0	0	0	0	0	0	0	0	0	0	0	0	0	0	0	0	0	0
0	0	0	0	0	0	0	0	0	0	0	0	0	0	0	0	0	0	0	0	0	0	0	0	0	0	0	0	0	0	0
0	0	0	0	0	0	0	0	0	0	0	0	0	0	0	0	0	0	0	0	0	0	0	0	0	0	0	0	0	0	0
0	0	0	0	0	0	0	0	0	0	0	0	0	0	0	0	0	0	0	0	0	0	0	0	0	0	0	0	0	0	0
0	0	0	0	0	0	0	0	0	0	0	0	0	0	0	0	0	0	0	0	0	0	0	0	0	0	0	0	0	0	0
0	0	0	0	0	0	0	0	0	0	0	0	0	0	0	0	0	0	0	0	0	0	0	0	0	0	0	0	0	0	0
0	0	0	0	0	0	0	0	0	0	0	0	0	0	0	0	0	0	0	0	0	0	0	0	0	0	0	0	0	0	0
0	0	0	0	0	0	0	0	0	0	0	0	0	0	0	0	0	0	0	0	0	0	0	0	0	0	0	0	0	0	0
0	0	0	0	0	0	0	0	0	0	0	0	0	0	0	0	0	0	0	0	0	0	0	0	0	0	0	0	0	0	0
0	0	0	0	0	0	0	0	0	0	0	0	0	0	0	0	0	0	0	0	0	0	0	0	0	0	0	0	0	0	0
0	0	0	0	0	0	0	0	0	0	0	0	0	0	0	0	0	0	0	0	0	0	0	0	0	0	0	0	0	0	0
0	0	0	0	0	0	0	0	0	0	0	0	0	0	0	0	0	0	0	0	0	0	0	0	0	0	0	0	0	0	0
0	0	0	0	0	0	0	0	0	0	0	0	0	0	0	0	0	0	0	0	0	0	0	0	0	0	0	0	0	0	0
0	0	0	0	0	0	0	0	0	0	0	0	0	0	0	0	0	0	0	0	0	0	0	0	0	0	0	0	0	0	0
0	0	0	0	0	0	0	0	0	0	0	0	0	0	0	0	0	0	0	0	0	0	0	0	0	0	0	0	0	0	0
0	0	0	0	0	0	0	0	0	0	0	0	0	0	0	0	0	0	0	0	0	0	0	0	0	0	0	0	0	0	0
0	0	0	0	0	0	0	0	0	0	0	0	0	0	0	0	0	0	0	0	0	0	0	0	0	0	0	0	0	0	0
0	0	0	0	0	0	0	0	0	0	0	0	0	0	0	0	0	0	0	0	0	0	0	0	0	0	0	0	0	0	0
0	0	0	0	0	0	0	0	0	0	0	0	0	0	0	0	0	0	0	0	0	0	0	0	0	0	0	0	0	0	0
0	0	0	0	0	0	0	0	0	0	0	0	0	0	0	0	0	0	0	0	0	0	0	0	0	0	0	0	0	0	0
0	0	0	0	0	0	0	0	0	0	0	0	0	0	0	0	0	0	0	0	0	0	0	0	0	0	0	0	0	0	0
0	0	0	0	0	0	0	0	0	0	0	0	0	0	0	0	0	0	0	0	0	0	0	0	0	0	0	0	0	0	0
0	0	0	0	0	0	0	0	0	0	0	0	0	0	0	0	0	0	0	0	0	0	0	0	0	0	0	0	0	0	0
0	0	0	0	0	0	0	0	0	0	0	0	0	0	0	0	0	0	0	0	0	0	0	0	0	0	0	0	0	0	0
0	0	0	0	0	0	0	0	0	0	0	0	0	0	0	0	0	0	0	0	0	0	0	0	0	0	0	0	0	0	0
0	0	0	0	0	0	0	0	0	0	0	0	0	0	0	0	0	0	0	0	0	0	0	0	0	0	0	0	0	0	0
0	0	0	0	0	0	0	0	0	0	0	0	0	0	0	0	0	0	0	0	0	0	0	0	0	0	0	0	0	0	0
0	0	0	0	0	0	0	0	0	0	0	0	0	0	0	0	0	0	0	0	0	0	0	0	0	0	0	0	0	0	0
0	0	0	0	0	0	0	0	0	0	0	0	0	0	0	0	0	0	0	0	0	0	0	0	0	0	0	0	0	0	0
0	0	0	0	0	0	0	0	0	0	0	0	0	0	0	0	0	0	0	0	0	0	0	0	0	0	0	0	0	0	0
0	0	0	0	0	0	0	0	0	0	0	0	0	0	0	0	0	0	0	0	0	0	0	0	0	0	0	0	0	0	0
0	0	0	0	0	0	0	0	0	0	0	0	0	0	0	0	0	0	0	0	0	0	0	0	0	0	0	0	0	0	0
0	0	0	0	0	0	0	0	0	0	0	0	0	0	0	0	0	0	0	0	0	0	0	0	0	0	0	0	0	0	0
0	0	0	0	0	0	0	0	0	0	0	0	0	0	0	0	0	0	0	0	0	0	0	0	0	0	0	0	0	0	0
0	0	0	0	0	0	0	0	0	0	0	0	0	0	0	0	0	0	0	0	0	0	0	0	0	0	0	0	0	0	0
0	0	0	0	0	0	0	0	0	0	0	0	0	0	0	0	0	0	0	0	0	0	0	0	0	0	0	0	0	0	0
0	0	0	0	0	0	0	0	0	0	0	0	0	0	0	0	0	0	0	0	0	0	0	0	0	0	0	0	0	0	0
0	0	0	0	0	0	0	0	0	0	0	0	0	0	0	0	0	0	0	0	0	0	0	0	0	0	0	0	0	0	0
0	0	0	0	0	0	0	0	0	0	0	0	0	0	0	0	0	0	0	0	0	0	0	0	0	0	0	0	0	0	0
0	0	0	0	0	0	0	0	0	0	0	0	0	0	0	0	0	0	0	0	0	0	0	0	0	0	0	0	0	0	0
0	0	0	0	0	0	0	0	0	0	0	0	0	0	0	0	0	0	0	0	0	0	0	0	0	0	0	0	0	0	0
0	0	0	0	0	0	0	0	0	0	0	0	0	0	0	0	0	0	0	0	0	0	0	0	0	0	0	0	0	0	0
0	0	0	0	0	0	0	0	0	0	0	0	0	0	0	0	0	0	0	0	0	0	0	0	0	0	0	0	0	0	0
0	0	0	0	0	0	0	0	0	0	0	0	0	0	0	0	0	0	0	0	0	0	0	0	0	0	0	0	0	0	0
0	0	0	0	0	0	0	0	0	0	0	0	0	0	0	0	0	0	0	0	0	0	0	0	0	0	0	0	0	0	0
0	0	0	0	0	0	0	0	0	0	0	0	0	0	0	0	0	0	0	0	0	0	0	0	0	0	0	0	0	0	0
0	0	0	0	0	0	0	0	0	0	0	0	0	0	0	0	0	0	0	0	0	0	0	0	0	0	0	0	0	0	0
0	0	0	0	0	0	0	0	0	0	0	0	0	0	0	0	0	0	0	0	0	0	0	0	0	0	0	0	0	0	0
0	0	0	0	0	0	0	0	0	0	0	0	0	0	0	0	0	0	0	0	0	0	0	0	0	0	0	0	0	0	0
0	0	0	0	0	0	0	0	0	0	0	0	0	0	0	0	0	0	0	0	0	0	0	0	0	0	0	0	0	0	0
0	0	0	0	0	0	0	0	0	0	0	0	0	0	0	0	0	0	0	0	0	0	0	0	0	0	0	0	0	0	0
0	0	0	0	0	0	0	0	0	0	0	0	0	0	0	0	0	0	0	0	0	0	0	0	0	0	0	0	0	0	0
0	0	0	0	0	0	0	0	0	0	0	0	0	0	0	0	0	0	0	0	0	0	0	0	0	0	0	0	0	0	0
0	0	0	0	0	0	0	0	0	0	0	0	0	0	0	0	0	0	0	0	0	0	0	0	0	0	0	0	0	0	0
0	0	0	0	0	0	0	0	0	0	0	0	0	0	0	0	0	0	0	0	0	0	0	0	0	0	0	0	0	0	0
0	0	0	0	0	0	0	0	0	0	0	0	0	0	0	0	0	0	0	0	0	0	0	0	0	0	0	0	0	0	0
0	0	0	0	0	0	0	0	0	0	0	0	0	0	0	0	0	0	0	0	0	0	0	0	0	0	0	0	0	0	0
0	0	0	0	0	0	0	0	0	0	0	0	0	0	0	0	0	0	0	0	0	0	0	0	0	0	0	0	0	0	0
0	0	0	0	0	0	0	0	0	0	0	0	0	0	0	0	0	0	0	0	0	0	0	0	0	0	0	0	0	0	0
0	0	0	0	0	0	0	0	0	0	0	0	0	0	0	0	0	0	0	0	0	0	0	0	0	0	0	0	0	0	0
0	0	0	0	0	0	0	0	0	0	0	0	0	0	0	0	0	0	0	0	0	0	0	0	0	0	0	0	0	0	0
0	0	0	0	0	0	0	0	0	0	0	0	0	0	0	0	0	0	0	0	0	0	0	0	0	0	0	0	0	0	0
0	0	0	0	0	0	0	0	0	0	0	0	0	0	0	0	0	0	0	0	0	0	0	0	0	0	0	0	0	0	0
0	0	0	0	0	0	0	0	0	0	0	0	0	0	0	0	0	0	0	0	0	0	0	0	0	0	0	0	0	0	0
0	0	0	0	0	0	0	0	0	0	0	0	0	0	0	0	0	0	0	0	0	0	0	0	0	0	0	0	0	0	0
0	0	0	0	0	0	0	0	0	0	0	0	0	0	0	0	0	0	0	0	0	0	0	0	0	0	0	0	0	0	0
0	0	0	0	0	0	0	0	0	0	0	0	0	0	0	0	0	0	0	0	0	0	0	0	0	0	0	0	0	0	0
0	0	0	0	0	0	0	0	0	0	0	0	0	0	0	0	0	0	0	0	0	0	0	0	0	0	0	0	0	0	0
0	0	0	0	0	0	0	0	0	0	0	0	0	0	0	0	0	0	0	0	0	0	0	0	0	0	0	0	0	0	0
0	0	0	0	0	0	0	0	0	0	0	0	0	0	0	0	0	0	0	0	0	0	0	0	0	0	0	0	0	0	0
0	0	0	0	0	0	0	0	0	0	0	0	0	0	0	0	0	0	0	0	0	0	0	0	0	0	0	0	0	0	0
0	0	0	0	0	0	0	0	0	0	0	0	0	0	0	0	0	0	0	0	0	0	0	0	0	0	0	0	0	0	0
0	0	0	0	0	0	0	0	0	0	0	0	0	0	0	0	0	0	0	0	0	0	0	0	0	0	0	0	0	0	0
0	0	0	0	0	0	0	0	0	0	0	0	0	0	0	0	0	0	0	0	0	0	0	0	0	0	0	0	0	0	0
0	0	0	0	0	0	0	0	0	0	0	0	0	0	0	0	0	0	0	0	0	0	0	0	0	0	0	0	0	0	0
0	0	0	0	0	0	0	0	0	0	0	0	0	0	0	0	0	0	0	0	0	0	0	0	0	0	0	0	0	0	0
0	0	0	0	0	0	0	0	0	0	0	0	0	0	0	0	0	0	0	0	0	0	0	0	0	0	0	0	0	0	0
0	0	0	0	0	0	0	0	0	0	0	0	0	0	0	0	0	0	0	0	0	0	0	0	0	0	0	0	0	0	0
0	0	0	0	0	0	0	0	0	0	0	0	0	0	0	0	0	0	0	0	0	0	0	0	0	0	0	0	0	0	0
0	0	0	0	0	0	0	0	0	0	0	0	0	0	0	0	0	0	0	0	0	0	0	0	0	0	0	0	0	0	0
0	0	0	0	0	0	0	0	0	0	0	0	0	0	0	0	0	0	0	0	0	0	0	0	0	0	0	0	0	0	0
0	0	0	0	0	0	0	0	0	0	0	0	0	0	0	0	0	0	0	0	0	0	0	0	0	0	0	0	0	0	0
0	0	0	0	0	0	0	0	0	0	0	0	0	0	0	0	0	0	0	0	0	0	0	0	0	0	0	0	0	0	0
0	0	0	0	0	0	0	0	0	0	0	0	0	0	0	0	0	0	0	0	0	0	0	0	0	0	0	0	0	0	0
0	0	0	0	0	0	0	0	0	0	0	0	0	0	0	0	0	0	0	0	0	0	0	0	0	0	0	0	0	0	0
0	0	0	0	0	0	0	0	0	0	0	0	0	0	0	0	0	0	0	0	0	0	0	0	0	0	0	0	0	0	0
0	0	0	0	0	0	0	0	0	0	0	0	0	0	0	0	0	0	0	0	0	0	0	0	0	0	0	0	0	0	0
0	0	0	0	0	0	0	0	0	0	0	0	0	0	0	0	0	0	0	0	0	0	0	0	0	0	0	0	0	0	0
0	0	0	0	0	0	0	0	0	0	0	0	0	0	0	0	0	0	0	0	0	0	0	0	0	0	0	0	0	0	0
0	0	0	0	0	0	0	0	0	0	0	0	0	0	0	0	0	0	0	0	0	0	0	0	0	0	0	0	0	0	0
0	0	0	0	0	0	0	0	0	0	0	0	0	0	0	0	0	0	0	0	0	0	0	0	0	0	0	0	0	0	0
0	0	0	0	0	0	0	0	0	0	0	0	0	0	0	0	0	0	0	0	0	0	0	0	0	0	0	0	0	0	0
0	0	0	0	0	0	0	0	0	0	0	0	0	0	0	0	0	0	0	0	0	0	0	0	0	0	0	0	0	0	0
0	0	0	0	0	0	0	0	0	0	0	0	0	0	0	0	0	0	0	0	0	0	0	0	0	0	0	0	0	0	0
0	0	0	0	0	0	0	0	0	0	0	0	0	0	0	0	0	0	0	0	0	0	0	0	0	0	0	0	0	0	0
0	0	0	0	0	0	0	0	0	0	0	0	0	0	0	0	0	0	0	0	0	0	0	0	0	0	0	0	0	0	0
0	0	0	0	0	0	0	0	0	0	0	0	0	0	0	0	0	0	0	0	0	0	0	0	0	0	0	0	0	0	0
0	0	0	0	0	0	0	0	0	0	0	0	0	0	0	0	0	0	0	0	0	0	0	0	0	0	0	0	0	0	0
0	0	0	0	0	0	0	0	0	0	0	0	0	0	0	0	0	0	0	0	0	0	0	0	0	0	0	0	0	0	0
0	0	0	0	0	0	0	0	0	0	0	0	0	0	0	0	0	0	0	0	0	0	0	0	0	0	0	0	0	0	0
0	0	0	0	0	0	0	0	0	0	0	0	0	0	0	0	0	0	0	0	0	0	0	0	0	0	0	0	0	0	0
0	0	0	0	0	0	0	0	0	0	0	0	0	0	0	0	0	0	0	0	0	0	0	0	0	0	0	0	0	0	0
0	0	0	0	0	0	0	0	0	0	0	0	0	0	0	0	0	0	0	0	0	0	0	0	0	0	0	0	0	0	0
0	0	0	0	0	0	0	0	0	0	0	0	0	0	0	0	0	0	0	0	0	0	0	0	0	0	0	0	0	0	0
0	0	0	0	0	0	0	0	0	0	0	0	0	0	0	0	0	0	0	0	0	0	0	0	0	0	0	0	0	0	0
0	0	0	0	0	0	0	0	0	0	0	0	0	0	0	0	0	0	0	0	0	0	0	0	0	0	0	0	0	0	0
0	0	0	0	0	0	0	0	0	0	0	0	0	0	0	0	0	0	0	0	0	0	0	0	0	0	0	0	0	0	0
0	0	0	0	0	0	0	0	0	0	0	0	0	0	0	0	0	0	0	0	0	0	0	0	0	0	0	0	0	0	0
0	0	0	0	0	0	0	0	0	0	0	0	0	0	0	0	0	0	0	0	0	0	0	0	0	0	0	0	0	0	0
0	0	0	0	0	0	0	0	0	0	0	0	0	0	0	0	0	0	0	0	0	0	0	0	0	0	0	0	0	0	0
0	0	0	0	0	0	0	0	0	0	0	0	0	0	0	0	0	0	0	0	0	0	0	0	0	0	0	0	0	0	0
0	0	0	0	0	0	0	0	0	0	0	0	0	0	0	0	0	0	0	0	0	0	0	0	0	0	0	0	0	0	0
0	0	0	0	0	0	0	0	0	0	0	0	0	0	0	0	0	0	0	0	0	0	0	0	0	0	0	0	0	0	0
0	0	0	0	0	0	0	0	0	0	0	0	0	0	0	0	0	0	0	0	0	0	0	0	0	0	0	0	0	0	0
0	0	0	0	0	0	0	0	0	0	0	0	0	0	0	0	0	0	0	0	0	0	0	0	0	0	0	0	0	0	0
0	0	0	0	0	0	0	0	0	0	0	0	0	0	0	0	0	0	0	0	0	0	0	0	0	0	0	0	0	0	0
0	0	0	0	0	0	0	0	0	0	0	0	0	0	0	0	0	0	0	0	0	0	0	0	0	0	0	0	0	0	0
0	0	0	0	0	0	0	0	0	0	0	0	0	0	0	0	0	0	0	0	0	0	0	0	0	0	0	0	0	0	0
0	0	0	0	0	0	0	0	0	0	0	0	0	0	0	0	0	0	0	0	0	0	0	0	0	0	0	0	0	0	0
0	0	0	0	0	0	0	0	0	0	0	0	0	0	0	0	0	0	0	0	0	0	0	0	0	0	0	0	0	0	0
0	0	0	0	0	0	0	0	0	0	0	0	0	0	0	0	0	0	0	0	0	0	0	0	0	0	0	0	0	0	0
0	0	0	0	0	0	0	0	0	0	0	0	0	0	0	0	0	0	0	0	0	0	0	0	0	0	0	0	0	0	0
0	0	0	0	0	0	0	0	0	0	0	0	0	0	0	0	0	0	0	0	0	0	0	0	0	0	0	0	0	0	0
0	0	0	0	0	0	0	0	0	0	0	0	0	0	0	0	0	0	0	0	0	0	0	0	0	0	0	0	0	0	0
0	0	0	0	0	0	0	0	0	0	0	0	0	0	0	0	0	0	0	0	0	0	0	0	0	0	0	0	0	0	0
0	0	0	0	0	0	0	0	0	0	0	0	0	0	0	0	0	0	0	0	0	0	0	0	0	0	0	0	0	0	0
0	0	0	0	0	0	0	0	0	0	0	0	0	0	0	0	0	0	0	0	0	0	0	0	0	0	0	0	0	0	0
0	0	0	0	0	0	0	0	0	0	0	0	0	0	0	0	0	0	0	0	0	0	0	0	0	0	0	0	0	0	0
0	0	0	0	0	0	0	0	0	0	0	0	0	0	0	0	0	0	0	0	0	0	0	0	0	0	0	0	0	0	0
0	0	0	0	0	0	0	0	0	0	0	0	0	0	0	0	0	0	0	0	0	0	0	0	0	0	0	0	0	0	0
0	0	0	0	0	0	0	0	0	0	0	0	0	0	0	0	0	0	0	0	0	0	0	0	0	0	0	0	0	0	0
0	0	0	0	0	0	0	0	0	0	0	0	0	0	0	0	0	0	0	0	0	0	0	0	0	0	0	0	0	0	0
0	0	0	0	0	0	0	0	0	0	0	0	0	0	0	0	0	0	0	0	0	0	0	0	0	0	0	0	0	0	0
0	0	0	0	0	0	0	0	0	0	0	0	0	0	0	0	0	0	0	0	0	0	0	0	0	0	0	0	0	0	0
0	0	0	0	0	0	0	0	0	0	0	0	0	0	0	0	0	0	0	0	0	0	0	0	0	0	0	0	0	0	0
0	0	0	0	0	0	0	0	0	0	0	0	0	0	0	0	0	0	0	0	0	0	0	0	0	0	0	0	0	0	0
0	0	0	0	0	0	0	0	0	0	0	0	0	0	0	0	0	0	0	0	0	0	0	0	0	0	0	0	0	0	0
0	0	0	0	0	0	0	0	0	0	0	0	0	0	0	0	0	0	0	0	0	0	0	0	0	0	0	0	0	0	0
0	0	0	0	0	0	0	0	0	0	0	0	0	0	0	0	0	0	0	0	0	0	0	0	0	0	0	0	0	0	0
0	0	0	0	0	0	0	0	0	0	0	0	0	0	0	0	0	0	0	0	0	0	0	0	0	0	0	0	0	0	0
0	0	0	0	0	0	0	0	0	0	0	0	0	0	0	0	0	0	0	0	0	0	0	0	0	0	0	0	0	0	0
0	0	0	0	0	0	0	0	0	0	0	0	0	0	0	0	0	0	0	0	0	0	0	0	0	0	0	0	0	0	0
0	0	0	0	0	0	0	0	0	0	0	0	0	0	0	0	0	0	0	0	0	0	0	0	0	0	0	0	0	0	0
0	0	0	0	0	0	0	0	0	0	0	0	0	0	0	0	0	0	0	0	0	0	0	0	0	0	0	0	0	0	0
0	0	0	0	0	0	0	0	0	0	0	0	0	0	0	0	0	0	0	0	0	0	0	0	0	0	0	0	0	0	0
0	0	0	0	0	0	0	0	0	0	0	0	0	0	0	0	0	0	0	0	0	0	0	0	0	0	0	0	0	0	0
0	0	0	0	0	0	0	0	0	0	0	0	0	0	0	0	0	0	0	0	0	0	0	0	0	0	0	0	0	0	0
0	0	0	0	0	0	0	0	0	0	0	0	0	0	0	0	0	0	0	0	0	0	0	0	0	0	0	0	0	0	0
0	0	0	0	0	0	0	0	0	0	0	0	0	0	0	0	0	0	0	0	0	0	0	0	0	0	0	0	0	0	0
0	0	0	0	0	0	0	0	0	0	0	0	0	0	0	0	0	0	0	0	0	0	0	0	0	0	0	0	0	0	0
0	0	0	0	0	0	0	0	0	0	0	0	0	0	0	0	0	0	0	0	0	0	0	0	0	0	0	0	0	0	0
0	0	0	0	0	0	0	0	0	0	0	0	0	0	0	0	0	0	0	0	0	0	0	0	0	0	0	0	0	0	0
0	0	0	0	0	0	0	0	0	0	0	0	0	0	0	0	0	0	0	0	0	0	0	0	0	0	0	0	0	0	0
0	0	0	0	0	0	0	0	0	0	0	0	0	0	0	0	0	0	0	0	0	0	0	0	0	0	0	0	0	0	0
0	0	0	0	0	0	0	0	0	0	0	0	0	0	0	0	0	0	0	0	0	0	0	0	0	0	0	0	0	0	0
0	0	0	0	0	0	0	0	0	0	0	0	0	0	0	0	0	0	0	0	0	0	0	0	0	0	0	0	0	0	0
0	0	0	0	0	0	0	0	0	0	0	0	0	0	0	0	0	0	0	0	0	0	0	0	0	0	0	0	0	0	0
0	0	0	0	0	0	0	0	0	0	0	0	0	0	0	0	0	0	0	0	0	0	0	0	0	0	0	0	0	0	0
0	0	0	0	0	0	0	0	0	0	0	0	0	0	0	0	0	0	0	0	0	0	0	0	0	0	0	0	0	0	0
0	0	0	0	0	0	0	0	0	0	0	0	0	0	0	0	0	0	0	0	0	0	0	0	0	0	0	0	0	0	0
0	0	0	0	0	0	0	0	0	0	0	0	0	0	0	0	0	0	0	0	0	0	0	0	0	0	0	0	0	0	0
0	0	0	0	0	0	0	0	0	0	0	0	0	0	0	0	0	0	0	0	0	0	0	0	0	0	0	0	0	0	0
0	0	0	0	0	0	0	0	0	0	0	0	0	0	0	0	0	0	0	0	0	0	0	0	0	0	0	0	0	0	0
0	0	0	0	0	0	0	0	0	0	0	0	0	0	0	0	0	0	0	0	0	0	0	0	0	0	0	0	0	0	0
0	0	0	0	0	0	0	0	0	0	0	0	0	0	0	0	0	0	0	0	0	0	0	0	0	0	0	0	0	0	0
0	0	0	0	0	0	0	0	0	0	0	0	0	0	0	0	0	0	0	0	0	0	0	0	0	0	0	0	0	0	0
0	0	0	0	0	0	0	0	0	0	0	0	0	0	0	0	0	0	0	0	0	0	0	0	0	0	0	0	0	0	0
0	0	0	0	0	0	0	0	0	0	0	0	0	0	0	0	0	0	0	0	0	0	0	0	0	0	0	0	0	0	0
0	0	0	0	0	0	0	0	0	0	0	0	0	0	0	0	0	0	0	0	0	0	0	0	0	0	0	0	0	0	0
0	0	0	0	0	0	0	0	0	0	0	0	0	0	0	0	0	0	0	0	0	0	0	0	0	0	0	0	0	0	0
0	0	0	0	0	0	0	0	0	0	0	0	0	0	0	0	0	0	0	0	0	0	0	0	0	0	0	0	0	0	0
0	0	0	0	0	0	0	0	0	0	0	0	0	0	0	0	0	0	0	0	0	0	0	0	0	0	0	0	0	0	0
0	0	0	0	0	0	0	0	0	0	0	0	0	0	0	0	0	0	0	0	0	0	0	0	0	0	0	0	0	0	0
0	0	0	0	0	0	0	0	0	0	0	0	0	0	0	0	0	0	0	0	0	0	0	0	0	0	0	0	0	0	0
0	0	0	0	0	0	0	0	0	0	0	0	0	0	0	0	0	0	0	0	0	0	0	0	0	0	0	0	0	0	0
0	0	0	0	0	0	0	0	0	0	0	0	0	0	0	0	0	0	0	0	0	0	0	0	0	0	0	0	0	0	0
0	0	0	0	0	0	0	0	0	0	0	0	0	0	0	0	0	0	0	0	0	0	0	0	0	0	0	0	0	0	0
0	0	0	0	0	0	0	0	0	0	0	0	0	0	0	0	0	0	0	0	0	0	0	0	0	0	0	0	0	0	0
0	0	0	0	0	0	0	0	0	0	0	0	0	0	0	0	0	0	0	0	0	0	0	0	0	0	0	0	0	0	0
0	0	0	0	0	0	0	0	0	0	0	0	0	0	0	0	0	0	0	0	0	0	0	0	0	0	0	0	0	0	0
0	0	0	0	0	0	0	0	0	0	0	0	0	0	0	0	0	0	0	0	0	0	0	0	0	0	0	0	0	0	0
0	0	0	0	0	0	0	0	0	0	0	0	0	0	0	0	0	0	0	0	0	0	0	0	0	0	0	0	0	0	0
0	0	0	0	0	0	0	0	0	0	0	0	0	0	0	0	0	0	0	0	0	0	0	0	0	0	0	0	0	0	0
0	0	0	0	0	0	0	0	0	0	0	0	0	0	0	0	0	0	0	0	0	0	0	0	0	0	0	0	0	0	0
0	0	0	0	0	0	0	0	0	0	0	0	0	0	0	0	0	0	0	0	0	0	0	0	0	0	0	0	0	0	0
0	0	0	0	0	0	0	0	0	0	0	0	0	0	0	0	0	0	0	0	0	0	0	0	0	0	0	0	0	0	0
0	0	0	0	0	0	0	0	0	0	0	0	0	0	0	0	0	0	0	0	0	0	0	0	0	0	0	0	0	0	0
0	0	0	0	0	0	0	0	0	0	0	0	0	0	0	0	0	0	0	0	0	0	0	0	0	0	0	0	0	0	0
0	0	0	0	0	0	0	0	0	0	0	0	0	0	0	0	0	0	0	0	0	0	0	0	0	0	0	0	0	0	0
0	0	0	0	0	0	0	0	0	0	0	0	0	0	0	0	0	0	0	0	0	0	0	0	0	0	0	0	0	0	0
0	0	0	0	0	0	0	0	0	0	0	0	0	0	0	0	0	0	0	0	0	0	0	0	0	0	0	0	0	0	0
0	0	0	0	0	0	0	0	0	0	0	0	0	0	0	0	0	0	0	0	0	0	0	0	0	0	0	0	0	0	0
0	0	0	0	0	0	0	0	0	0	0	0	0	0	0	0	0	0	0	0	0	0	0	0	0	0	0	0	0	0	0
0	0	0	0	0	0	0	0	0	0	0	0	0	0	0	0	0	0	0	0	0	0	0	0	0	0	0	0	0	0	0
0	0	0	0	0	0	0	0	0	0	0	0	0	0	0	0	0	0	0	0	0	0	0	0	0	0	0	0	0	0	0
0	0	0	0	0	0	0	0	0	0	0	0	0	0	0	0	0	0	0	0	0	0	0	0	0	0	0	0	0	0	0
0	0	0	0	0	0	0	0	0	0	0	0	0	0	0	0	0	0	0	0	0	0	0	0	0	0	0	0	0	0	0
0	0	0	0	0	0	0	0	0	0	0	0	0	0	0	0	0	0	0	0	0	0	0	0	0	0	0	0	0	0	0
0	0	0	0	0	0	0	0	0	0	0	0	0	0	0	0	0	0	0	0	0	0	0	0	0	0	0	0	0	0	0
0	0	0	0	0	0	0	0	0	0	0	0	0	0	0	0	0	0	0	0	0	0	0	0	0	0	0	0	0	0	0
0	0	0	0	0	0	0	0	0	0	0	0	0	0	0	0	0	0	0	0	0	0	0	0	0	0	0	0	0	0	0
0	0	0	0	0	0	0	0	0	0	0	0	0	0	0	0	0	0	0	0	0	0	0	0	0	0	0	0	0	0	0
0	0	0	0	0	0	0	0	0	0	0	0	0	0	0	0	0	0	0	0	0	0	0	0	0	0	0	0	0	0	0
0	0	0	0	0	0	0	0	0	0	0	0	0	0	0	0	0	0	0	0	0	0	0	0	0	0	0	0	0	0	0
0	0	0	0	0	0	0	0	0	0	0	0	0	0	0	0	0	0	0	0	0	0	0	0	0	0	0	0	0	0	0
0	0	0	0	0	0	0	0	0	0	0	0	0	0	0	0	0	0	0	0	0	0	0	0	0	0	0	0	0	0	0
0	0	0	0	0	0	0	0	0	0	0	0	0	0	0	0	0	0	0	0	0	0	0	0	0	0	0	0	0	0	0
0	0	0	0	0	0	0	0	0	0	0	0	0	0	0	0	0	0	0	0	0	0	0	0	0	0	0	0	0	0	0
0	0	0	0	0	0	0	0	0	0	0	0	0	0	0	0	0	0	0	0	0	0	0	0	0	0	0	0	0	0	0
0	0	0	0	0	0	0	0	0	0	0	0	0	0	0	0	0	0	0	0	0	0	0	0	0	0	0	0	0	0	0
0	0	0	0	0	0	0	0	0	0	0	0	0	0	0	0	0	0	0	0	0	0	0	0	0	0	0	0	0	0	0
0	0	0	0	0	0	0	0	0	0	0	0	0	0	0	0	0	0	0	0	0	0	0	0	0	0	0	0	0	0	0
0	0	0	0	0	0	0	0	0	0	0	0	0	0	0	0	0	0	0	0	0	0	0	0	0	0	0	0	0	0	0
0	0	0	0	0	0	0	0	0	0	0	0	0	0	0	0	0	0	0	0	0	0	0	0	0	0	0	0	0	0	0
0	0	0	0	0	0	0	0	0	0	0	0	0	0	0	0	0	0	0	0	0	0	0	0	0	0	0	0	0	0	0
0	0	0	0	0	0	0	0	0	0	0	0	0	0	0	0	0	0	0	0	0	0	0	0	0	0	0	0	0	0	0
0	0	0	0	0	0	0	0	0	0	0	0	0	0	0	0	0	0	0	0	0	0	0	0	0	0	0	0	0	0	0
0	0	0	0	0	0	0	0	0	0	0	0	0	0	0	0	0	0	0	0	0	0	0	0	0	0	0	0	0	0	0
0	0	0	0	0	0	0	0	0	0	0	0	0	0	0	0	0	0	0	0	0	0	0	0	0	0	0	0	0	0	0
0	0	0	0	0	0	0	0	0	0	0	0	0	0	0	0	0	0	0	0	0	0	0	0	0	0	0	0	0	0	0
0	0	0	0	0	0	0	0	0	0	0	0	0	0	0	0	0	0	0	0	0	0	0	0	0	0	0	0	0	0	0
0	0	0	0	0	0	0	0	0	0	0	0	0	0	0	0	0	0	0	0	0	0	0	0	0	0	0	0	0	0	0
0	0	0	0	0	0	0	0	0	0	0	0	0	0	0	0	0	0	0	0	0	0	0	0	0	0	0	0	0	0	0
0	0	0	0	0	0	0	0	0	0	0	0	0	0	0	0	0	0	0	0	0	0	0	0	0	0	0	0	0	0	0
0	0	0	0	0	0	0	0	0	0	0	0	0	0	0	0	0	0	0	0	0	0	0	0	0	0	0	0	0	0	0
0	0	0	0	0	0	0	0	0	0	0	0	0	0	0	0	0	0	0	0	0	0	0	0	0	0	0	0	0	0	0
0	0	0	0	0	0	0	0	0	0	0	0	0	0	0	0	0	0	0	0	0	0	0	0	0	0	0	0	0	0	0
0	0	0	0	0	0	0	0	0	0	0	0	0	0	0	0	0	0	0	0	0	0	0	0	0	0	0	0	0	0	0
0	0	0	0	0	0	0	0	0	0	0	0	0	0	0	0	0	0	0	0	0	0	0	0	0	0	0	0	0	0	0
0	0	0	0	0	0	0	0	0	0	0	0	0	0	0	0	0	0	0	0	0	0	0	0	0	0	0	0	0	0	0
0	0	0	0	0	0	0	0	0	0	0	0	0	0	0	0	0	0	0	0	0	0	0	0	0	0	0	0	0	0	0
0	0	0	0	0	0	0	0	0	0	0	0	0	0	0	0	0	0	0	0	0	0	0	0	0	0	0	0	0	0	0
0	0	0	0	0	0	0	0	0	0	0	0	0	0	0	0	0	0	0	0	0	0	0	0	0	0	0	0	0	0	0
0	0	0	0	0	0	0	0	0	0	0	0	0	0	0	0	0	0	0	0	0	0	0	0	0	0	0	0	0	0	0
0	0	0	0	0	0	0	0	0	0	0	0	0	0	0	0	0	0	0	0	0	0	0	0	0	0	0	0	0	0	0
0	0	0	0	0	0	0	0	0	0	0	0	0	0	0	0	0	0	0	0	0	0	0	0	0	0	0	0	0	0	0
0	0	0	0	0	0	0	0	0	0	0	0	0	0	0	0	0	0	0	0	0	0	0	0	0	0	0	0	0	0	0
0	0	0	0	0	0	0	0	0	0	0	0	0	0	0	0	0	0	0	0	0	0	0	0	0	0	0	0	0	0	0
0	0	0	0	0	0	0	0	0	0	0	0	0	0	0	0	0	0	0	0	0	0	0	0	0	0	0	0	0	0	0
0	0	0	0	0	0	0	0	0	0	0	0	0	0	0	0	0	0	0	0	0	0	0	0	0	0	0	0	0	0	0
0	0	0	0	0	0	0	0	0	0	0	0	0	0	0	0	0	0	0	0	0	0	0	0	0	0	0	0	0	0	0
0	0	0	0	0	0	0	0	0	0	0	0	0	0	0	0	0	0	0	0	0	0	0	0	0	0	0	0	0	0	0
0	0	0	0	0	0	0	0	0	0	0	0	0	0	0	0	0	0	0	0	0	0	0	0	0	0	0	0	0	0	0
0	0	0	0	0	0	0	0	0	0	0	0	0	0	0	0	0	0	0	0	0	0	0	0	0	0	0	0	0	0	0
0	0	0	0	0	0	0	0	0	0	0	0	0	0	0	0	0	0	0	0	0	0	0	0	0	0	0	0	0	0	0
0	0	0	0	0	0	0	0	0	0	0	0	0	0	0	0	0	0	0	0	0	0	0	0	0	0	0	0	0	0	0
0	0	0	0	0	0	0	0	0	0	0	0	0	0	0	0	0	0	0	0	0	0	0	0	0	0	0	0	0	0	0
0	0	0	0	0	0	0	0	0	0	0	0	0	0	0	0	0	0	0	0	0	0	0	0	0	0	0	0	0	0	0
0	0	0	0	0	0	0	0	0	0	0	0	0	0	0	0	0	0	0	0	0	0	0	0	0	0	0	0	0	0	0
0	0	0	0	0	0	0	0	0	0	0	0	0	0	0	0	0	0	0	0	0	0	0	0	0	0	0	0	0	0	0
0	0	0	0	0	0	0	0	0	0	0	0	0	0	0	0	0	0	0	0	0	0	0	0	0	0	0	0	0	0	0
0	0	0	0	0	0	0	0	0	0	0	0	0	0	0	0	0	0	0	0	0	0	0	0	0	0	0	0	0	0	0
0	0	0	0	0	0	0	0	0	0	0	0	0	0	0	0	0	0	0	0	0	0	0	0	0	0	0	0	0	0	0
0	0	0	0	0	0	0	0	0	0	0	0	0	0	0	0	0	0	0	0	0	0	0	0	0	0	0	0	0	0	0
0	0	0	0	0	0	0	0	0	0	0	0	0	0	0	0	0	0	0	0	0	0	0	0	0	0	0	0	0	0	0
0	0	0	0	0	0	0	0	0	0	0	0	0	0	0	0	0	0	0	0	0	0	0	0	0	0	0	0	0	0	0
0	0	0	0	0	0	0	0	0	0	0	0	0	0	0	0	0	0	0	0	0	0	0	0	0	0	0	0	0	0	0
0	0	0	0	0	0	0	0	0	0	0	0	0	0	0	0	0	0	0	0	0	0	0	0	0	0	0	0	0	0	0
0	0	0	0	0	0	0	0	0	0	0	0	0	0	0	0	0	0	0	0	0	0	0	0	0	0	0	0	0	0	0
0	0	0	0	0	0	0	0	0	0	0	0	0	0	0	0	0	0	0	0	0	0	0	0	0	0	0	0	0	0	0
0	0	0	0	0	0	0	0	0	0	0	0	0	0	0	0	0	0	0	0	0	0	0	0	0	0	0	0	0	0	0
0	0	0	0	0	0	0	0	0	0	0	0	0	0	0	0	0	0	0	0	0	0	0	0	0	0	0	0	0	0	0
0	0	0	0	0	0	0	0	0	0	0	0	0	0	0	0	0	0	0	0	0	0	0	0	0	0	0	0	0	0	0
0	0	0	0	0	0	0	0	0	0	0	0	0	0	0	0	0	0	0	0	0	0	0	0	0	0	0	0	0	0	0
0	0	0	0	0	0	0	0	0	0	0	0	0	0	0	0	0	0	0	0	0	0	0	0	0	0	0	0	0	0	0
0	0	0	0	0	0	0	0	0	0	0	0	0	0	0	0	0	0	0	0	0	0	0	0	0	0	0	0	0	0	0
0	0	0	0	0	0	0	0	0	0	0	0	0	0	0	0	0	0	0	0	0	0	0	0	0	0	0	0	0	0	0
0	0	0	0	0	0	0	0	0	0	0	0	0	0	0	0	0	0	0	0	0	0	0	0	0	0	0	0	0	0	0
0	0	0	0	0	0	0	0	0	0	0	0	0	0	0	0	0	0	0	0	0	0	0	0	0	0	0	0	0	0	0
0	0	0	0	0	0	0	0	0	0	0	0	0	0	0	0	0	0	0	0	0	0	0	0	0	0	0	0	0	0	0
0	0	0	0	0	0	0	0	0	0	0	0	0	0	0	0	0	0	0	0	0	0	0	0	0	0	0	0	0	0	0
0	0	0	0	0	0	0	0	0	0	0	0	0	0	0	0	0	0	0	0	0	0	0	0	0	0	0	0	0	0	0
0	0	0	0	0	0	0	0	0	0	0	0	0	0	0	0	0	0	0	0	0	0	0	0	0	0	0	0	0	0	0
0	0	0	0	0	0	0	0	0	0	0	0	0	0	0	0	0	0	0	0	0	0	0	0	0	0	0	0	0	0	0
0	0	0	0	0	0	0	0	0	0	0	0	0	0	0	0	0	0	0	0	0	0	0	0	0	0	0	0	0	0	0
0	0	0	0	0	0	0	0	0	0	0	0	0	0	0	0	0	0	0	0	0	0	0	0	0	0	0	0	0	0	0
0	0	0	0	0	0	0	0	0	0	0	0	0	0	0	0	0	0	0	0	0	0	0	0	0	0	0	0	0	0	0
0	0	0	0	0	0	0	0	0	0	0	0	0	0	0	0	0	0	0	0	0	0	0	0	0	0	0	0	0	0	0
0	0	0	0	0	0	0	0	0	0	0	0	0	0	0	0	0	0	0	0	0	0	0	0	0	0	0	0	0	0	0
0	0	0	0	0	0	0	0	0	0	0	0	0	0	0	0	0	0	0	0	0	0	0	0	0	0	0	0	0	0	0
0	0	0	0	0	0	0	0	0	0	0	0	0	0	0	0	0	0	0	0	0	0	0	0	0	0	0	0	0	0	0
0	0	0	0	0	0	0	0	0	0	0	0	0	0	0	0	0	0	0	0	0	0	0	0	0	0	0	0	0	0	0
0	0	0	0	0	0	0	0	0	0	0	0	0	0	0	0	0	0	0	0	0	0	0	0	0	0	0	0	0	0	0
0	0	0	0	0	0	0	0	0	0	0	0	0	0	0	0	0	0	0	0	0	0	0	0	0	0	0	0	0	0	0
0	0	0	0	0	0	0	0	0	0	0	0	0	0	0	0	0	0	0	0	0	0	0	0	0	0	0	0	0	0	0
0	0	0	0	0	0	0	0	0	0	0	0	0	0	0	0	0	0	0	0	0	0	0	0	0	0	0	0	0	0	0
0	0	0	0	0	0	0	0	0	0	0	0	0	0	0	0	0	0	0	0	0	0	0	0	0	0	0	0	0	0	0
0	0	0	0	0	0	0	0	0	0	0	0	0	0	0	0	0	0	0	0	0	0	0	0	0	0	0	0	0	0	0
0	0	0	0	0	0	0	0	0	0	0	0	0	0	0	0	0	0	0	0	0	0	0	0	0	0	0	0	0	0	0
0	0	0	0	0	0	0	0	0	0	0	0	0	0	0	0	0	0	0	0	0	0	0	0	0	0	0	0	0	0	0
0	0	0	0	0	0	0	0	0	0	0	0	0	0	0	0	0	0	0	0	0	0	0	0	0	0	0	0	0	0	0
0	0	0	0	0	0	0	0	0	0	0	0	0	0	0	0	0	0	0	0	0	0	0	0	0	0	0	0	0	0	0
0	0	0	0	0	0	0	0	0	0	0	0	0	0	0	0	0	0	0	0	0	0	0	0	0	0	0	0	0	0	0
0	0	0	0	0	0	0	0	0	0	0	0	0	0	0	0	0	0	0	0	0	0	0	0	0	0	0	0	0	0	0
0	0	0	0	0	0	0	0	0	0	0	0	0	0	0	0	0	0	0	0	0	0	0	0	0	0	0	0	0	0	0
0	0	0	0	0	0	0	0	0	0	0	0	0	0	0	0	0	0	0	0	0	0	0	0	0	0	0	0	0	0	0
0	0	0	0	0	0	0	0	0	0	0	0	0	0	0	0	0	0	0	0	0	0	0	0	0	0	0	0	0	0	0
0	0	0	0	0	0	0	0	0	0	0	0	0	0	0	0	0	0	0	0	0	0	0	0	0	0	0	0	0	0	0
0	0	0	0	0	0	0	0	0	0	0	0	0	0	0	0	0	0	0	0	0	0	0	0	0	0	0	0	0	0	0
0	0	0	0	0	0	0	0	0	0	0	0	0	0	0	0	0	0	0	0	0	0	0	0	0	0	0	0	0	0	0
0	0	0	0	0	0	0	0	0	0	0	0	0	0	0	0	0	0	0	0	0	0	0	0	0	0	0	0	0	0	0
0	0	0	0	0	0	0	0	0	0	0	0	0	0	0	0	0	0	0	0	0	0	0	0	0	0	0	0	0	0	0
0	0	0	0	0	0	0	0	0	0	0	0	0	0	0	0	0	0	0	0	0	0	0	0	0	0	0	0	0	0	0
0	0	0	0	0	0	0	0	0	0	0	0	0	0	0	0	0	0	0	0	0	0	0	0	0	0	0	0	0	0	0
0	0	0	0	0	0	0	0	0	0	0	0	0	0	0	0	0	0	0	0	0	0	0	0	0	0	0	0	0	0	0
0	0	0	0	0	0	0	0	0	0	0	0	0	0	0	0	0	0	0	0	0	0	0	0	0	0	0	0	0	0	0
0	0	0	0	0	0	0	0	0	0	0	0	0	0	0	0	0	0	0	0	0	0	0	0	0	0	0	0	0	0	0
0	0	0	0	0	0	0	0	0	0	0	0	0	0	0	0	0	0	0	0	0	0	0	0	0	0	0	0	0	0	0
0	0	0	0	0	0	0	0	0	0	0	0	0	0	0	0	0	0	0	0	0	0	0	0	0	0	0	0	0	0	0
0	0	0	0	0	0	0	0	0	0	0	0	0	0	0	0	0	0	0	0	0	0	0	0	0	0	0	0	0	0	0
0	0	0	0	0	0	0	0	0	0	0	0	0	0	0	0	0	0	0	0	0	0	0	0	0	0	0	0	0	0	0
0	0	0	0	0	0	0	0	0	0	0	0	0	0	0	0	0	0	0	0	0	0	0	0	0	0	0	0	0	0	0
0	0	0	0	0	0	0	0	0	0	0	0	0	0	0	0	0	0	0	0	0	0	0	0	0	0	0	0	0	0	0
0	0	0	0	0	0	0	0	0	0	0	0	0	0	0	0	0	0	0	0	0	0	0	0	0	0	0	0	0	0	0
0	0	0	0	0	0	0	0	0	0	0	0	0	0	0	0	0	0	0	0	0	0	0	0	0	0	0	0	0	0	0
0	0	0	0	0	0	0	0	0	0	0	0	0	0	0	0	0	0	0	0	0	0	0	0	0	0	0	0	0	0	0
0	0	0	0	0	0	0	0	0	0	0	0	0	0	0	0	0	0	0	0	0	0	0	0	0	0	0	0	0	0	0
0	0	0	0	0	0	0	0	0	0	0	0	0	0	0	0	0	0	0	0	0	0	0	0	0	0	0	0	0	0	0
0	0	0	0	0	0	0	0	0	0	0	0	0	0	0	0	0	0	0	0	0	0	0	0	0	0	0	0	0	0	0
0	0	0	0	0	0	0	0	0	0	0	0	0	0	0	0	0	0	0	0	0	0	0	0	0	0	0	0	0	0	0
0	0	0	0	0	0	0	0	0	0	0	0	0	0	0	0	0	0	0	0	0	0	0	0	0	0	0	0	0	0	0
0	0	0	0	0	0	0	0	0	0	0	0	0	0	0	0	0	0	0	0	0	0	0	0	0	0	0	0	0	0	0
0	0	0	0	0	0	0	0	0	0	0	0	0	0	0	0	0	0	0	0	0	0	0	0	0	0	0	0	0	0	0
0	0	0	0	0	0	0	0	0	0	0	0	0	0	0	0	0	0	0	0	0	0	0	0	0	0	0	0	0	0	0
0	0	0	0	0	0	0	0	0	0	0	0	0	0	0	0	0	0	0	0	0	0	0	0	0	0	0	0	0	0	0
0	0	0	0	0	0	0	0	0	0	0	0	0	0	0	0	0	0	0	0	0	0	0	0	0	0	0	0	0	0	0
0	0	0	0	0	0	0	0	0	0	0	0	0	0	0	0	0	0	0	0	0	0	0	0	0	0	0	0	0	0	0
0	0	0	0	0	0	0	0	0	0	0	0	0	0	0	0	0	0	0	0	0	0	0	0	0	0	0	0	0	0	0
0	0	0	0	0	0	0	0	0	0	0	0	0	0	0	0	0	0	0	0	0	0	0	0	0	0	0	0	0	0	0
0	0	0	0	0	0	0	0	0	0	0	0	0	0	0	0	0	0	0	0	0	0	0	0	0	0	0	0	0	0	0
0	0	0	0	0	0	0	0	0	0	0	0	0	0	0	0	0	0	0	0	0	0	0	0	0	0	0	0	0	0	0
0	0	0	0	0	0	0	0	0	0	0	0	0	0	0	0	0	0	0	0	0	0	0	0	0	0	0	0	0	0	0
0	0	0	0	0	0	0	0	0	0	0	0	0	0	0	0	0	0	0	0	0	0	0	0	0	0	0	0	0	0	0
0	0	0	0	0	0	0	0	0	0	0	0	0	0	0	0	0	0	0	0	0	0	0	0	0	0	0	0	0	0	0
0	0	0	0	0	0	0	0	0	0	0	0	0	0	0	0	0	0	0	0	0	0	0	0	0	0	0	0	0	0	0
0	0	0	0	0	0	0	0	0	0	0	0	0	0	0	0	0	0	0	0	0	0	0	0	0	0	0	0	0	0	0
0	0	0	0	0	0	0	0	0	0	0	0	0	0	0	0	0	0	0	0	0	0	0	0	0	0	0	0	0	0	0
0	0	0	0	0	0	0	0	0	0	0	0	0	0	0	0	0	0	0	0	0	0	0	0	0	0	0	0	0	0	0
0	0	0	0	0	0	0	0	0	0	0	0	0	0	0	0	0	0	0	0	0	0	0	0	0	0	0	0	0	0	0
0	0	0	0	0	0	0	0	0	0	0	0	0	0	0	0	0	0	0	0	0	0	0	0	0	0	0	0	0	0	0
0	0	0	0	0	0	0	0	0	0	0	0	0	0	0	0	0	0	0	0	0	0	0	0	0	0	0	0	0	0	0
0	0	0	0	0	0	0	0	0	0	0	0	0	0	0	0	0	0	0	0	0	0	0	0	0	0	0	0	0	0	0
0	0	0	0	0	0	0	0	0	0	0	0	0	0	0	0	0	0	0	0	0	0	0	0	0	0	0	0	0	0	0
0	0	0	0	0	0	0	0	0	0	0	0	0	0	0	0	0	0	0	0	0	0	0	0	0	0	0	0	0	0	0
0	0	0	0	0	0	0	0	0	0	0	0	0	0	0	0	0	0	0	0	0	0	0	0	0	0	0	0	0	0	0
0	0	0	0	0	0	0	0	0	0	0	0	0	0	0	0	0	0	0	0	0	0	0	0	0	0	0	0	0	0	0
0	0	0	0	0	0	0	0	0	0	0	0	0	0	0	0	0	0	0	0	0	0	0	0	0	0	0	0	0	0	0
0	0	0	0	0	0	0	0	0	0	0	0	0	0	0	0	0	0	0	0	0	0	0	0	0	0	0	0	0	0	0
0	0	0	0	0	0	0	0	0	0	0	0	0	0	0	0	0	0	0	0	0	0	0	0	0	0	0	0	0	0	0
0	0	0	0	0	0	0	0	0	0	0	0	0	0	0	0	0	0	0	0	0	0	0	0	0	0	0	0	0	0	0
0	0	0	0	0	0	0	0	0	0	0	0	0	0	0	0	0	0	0	0	0	0	0	0	0	0	0	0	0	0	0
0	0	0	0	0	0	0	0	0	0	0	0	0	0	0	0	0	0	0	0	0	0	0	0	0	0	0	0	0	0	0
0	0	0	0	0	0	0	0	0	0	0	0	0	0	0	0	0	0	0	0	0	0	0	0	0	0	0	0	0	0	0
0	0	0	0	0	0	0	0	0	0	0	0	0	0	0	0	0	0	0	0	0	0	0	0	0	0	0	0	0	0	0
0	0	0	0	0	0	0	0	0	0	0	0	0	0	0	0	0	0	0	0	0	0	0	0	0	0	0	0	0	0	0
0	0	0	0	0	0	0	0	0	0	0	0	0	0	0	0	0	0	0	0	0	0	0	0	0	0	0	0	0	0	0
0	0	0	0	0	0	0	0	0	0	0	0	0	0	0	0	0	0	0	0	0	0	0	0	0	0	0	0	0	0	0
0	0	0	0	0	0	0	0	0	0	0	0	0	0	0	0	0	0	0	0	0	0	0	0	0	0	0	0	0	0	0
0	0	0	0	0	0	0	0	0	0	0	0	0	0	0	0	0	0	0	0	0	0	0	0	0	0	0	0	0	0	0
0	0	0	0	0	0	0	0	0	0	0	0	0	0	0	0	0	0	0	0	0	0	0	0	0	0	0	0	0	0	0
0	0	0	0	0	0	0	0	0	0	0	0	0	0	0	0	0	0	0	0	0	0	0	0	0	0	0	0	0	0	0
0	0	0	0	0	0	0	0	0	0	0	0	0	0	0	0	0	0	0	0	0	0	0	0	0	0	0	0	0	0	0
0	0	0	0	0	0	0	0	0	0	0	0	0	0	0	0	0	0	0	0	0	0	0	0	0	0	0	0	0	0	0
0	0	0	0	0	0	0	0	0	0	0	0	0	0	0	0	0	0	0	0	0	0	0	0	0	0	0	0	0	0	0
0	0	0	0	0	0	0	0	0	0	0	0	0	0	0	0	0	0	0	0	0	0	0	0	0	0	0	0	0	0	0
0	0	0	0	0	0	0	0	0	0	0	0	0	0	0	0	0	0	0	0	0	0	0	0	0	0	0	0	0	0	0
0	0	0	0	0	0	0	0	0	0	0	0	0	0	0	0	0	0	0	0	0	0	0	0	0	0	0	0	0	0	0
0	0	0	0	0	0	0	0	0	0	0	0	0	0	0	0	0	0	0	0	0	0	0	0	0	0	0	0	0	0	0
0	0	0	0	0	0	0	0	0	0	0	0	0	0	0	0	0	0	0	0	0	0	0	0	0	0	0	0	0	0	0
0	0	0	0	0	0	0	0	0	0	0	0	0	0	0	0	0	0	0	0	0	0	0	0	0	0	0	0	0	0	0
0	0	0	0	0	0	0	0	0	0	0	0	0	0	0	0	0	0	0	0	0	0	0	0	0	0	0	0	0	0	0
0	0	0	0	0	0	0	0	0	0	0	0	0	0	0	0	0	0	0	0	0	0	0	0	0	0	0	0	0	0	0
0	0	0	0	0	0	0	0	0	0	0	0	0	0	0	0	0	0	0	0	0	0	0	0	0	0	0	0	0	0	0
0	0	0	0	0	0	0	0	0	0	0	0	0	0	0	0	0	0	0	0	0	0	0	0	0	0	0	0	0	0	0
0	0	0	0	0	0	0	0	0	0	0	0	0	0	0	0	0	0	0	0	0	0	0	0	0	0	0	0	0	0	0
0	0	0	0	0	0	0	0	0	0	0	0	0	0	0	0	0	0	0	0	0	0	0	0	0	0	0	0	0	0	0
0	0	0	0	0	0	0	0	0	0	0	0	0	0	0	0	0	0	0	0	0	0	0	0	0	0	0	0	0	0	0
0	0	0	0	0	0	0	0	0	0	0	0	0	0	0	0	0	0	0	0	0	0	0	0	0	0	0	0	0	0	0
0	0	0	0	0	0	0	0	0	0	0	0	0	0	0	0	0	0	0	0	0	0	0	0	0	0	0	0	0	0	0
0	0	0	0	0	0	0	0	0	0	0	0	0	0	0	0	0	0	0	0	0	0	0	0	0	0	0	0	0	0	0
0	0	0	0	0	0	0	0	0	0	0	0	0	0	0	0	0	0	0	0	0	0	0	0	0	0	0	0	0	0	0
0	0	0	0	0	0	0	0	0	0	0	0	0	0	0	0	0	0	0	0	0	0	0	0	0	0	0	0	0	0	0
0	0	0	0	0	0	0	0	0	0	0	0	0	0	0	0	0	0	0	0	0	0	0	0	0	0	0	0	0	0	0
0	0	0	0	0	0	0	0	0	0	0	0	0	0	0	0	0	0	0	0	0	0	0	0	0	0	0	0	0	0	0
0	0	0	0	0	0	0	0	0	0	0	0	0	0	0	0	0	0	0	0	0	0	0	0	0	0	0	0	0	0	0
0	0	0	0	0	0	0	0	0	0	0	0	0	0	0	0	0	0	0	0	0	0	0	0	0	0	0	0	0	0	0
0	0	0	0	0	0	0	0	0	0	0	0	0	0	0	0	0	0	0	0	0	0	0	0	0	0	0	0	0	0	0
0	0	0	0	0	0	0	0	0	0	0	0	0	0	0	0	0	0	0	0	0	0	0	0	0	0	0	0	0	0	0
0	0	0	0	0	0	0	0	0	0	0	0	0	0	0	0	0	0	0	0	0	0	0	0	0	0	0	0	0	0	0
0	0	0	0	0	0	0	0	0	0	0	0	0	0	0	0	0	0	0	0	0	0	0	0	0	0	0	0	0	0	0
0	0	0	0	0	0	0	0	0	0	0	0	0	0	0	0	0	0	0	0	0	0	0	0	0	0	0	0	0	0	0
0	0	0	0	0	0	0	0	0	0	0	0	0	0	0	0	0	0	0	0	0	0	0	0	0	0	0	0	0	0	0
0	0	0	0	0	0	0	0	0	0	0	0	0	0	0	0	0	0	0	0	0	0	0	0	0	0	0	0	0	0	0
0	0	0	0	0	0	0	0	0	0	0	0	0	0	0	0	0	0	0	0	0	0	0	0	0	0	0	0	0	0	0
0	0	0	0	0	0	0	0	0	0	0	0	0	0	0	0	0	0	0	0	0	0	0	0	0	0	0	0	0	0	0
0	0	0	0	0	0	0	0	0	0	0	0	0	0	0	0	0	0	0	0	0	0	0	0	0	0	0	0	0	0	0
0	0	0	0	0	0	0	0	0	0	0	0	0	0	0	0	0	0	0	0	0	0	0	0	0	0	0	0	0	0	0
0	0	0	0	0	0	0	0	0	0	0	0	0	0	0	0	0	0	0	0	0	0	0	0	0	0	0	0	0	0	0
0	0	0	0	0	0	0	0	0	0	0	0	0	0	0	0	0	0	0	0	0	0	0	0	0	0	0	0	0	0	0
0	0	0	0	0	0	0	0	0	0	0	0	0	0	0	0	0	0	0	0	0	0	0	0	0	0	0	0	0	0	0
0	0	0	0	0	0	0	0	0	0	0	0	0	0	0	0	0	0	0	0	0	0	0	0	0	0	0	0	0	0	0
0	0	0	0	0	0	0	0	0	0	0	0	0	0	0	0	0	0	0	0	0	0	0	0	0	0	0	0	0	0	0
0	0	0	0	0	0	0	0	0	0	0	0	0	0	0	0	0	0	0	0	0	0	0	0	0	0	0	0	0	0	0
0	0	0	0	0	0	0	0	0	0	0	0	0	0	0	0	0	0	0	0	0	0	0	0	0	0	0	0	0	0	0
0	0	0	0	0	0	0	0	0	0	0	0	0	0	0	0	0	0	0	0	0	0	0	0	0	0	0	0	0	0	0
0	0	0	0	0	0	0	0	0	0	0	0	0	0	0	0	0	0	0	0	0	0	0	0	0	0	0	0	0	0	0
0	0	0	0	0	0	0	0	0	0	0	0	0	0	0	0	0	0	0	0	0	0	0	0	0	0	0	0	0	0	0
0	0	0	0	0	0	0	0	0	0	0	0	0	0	0	0	0	0	0	0	0	0	0	0	0	0	0	0	0	0	0
0	0	0	0	0	0	0	0	0	0	0	0	0	0	0	0	0	0	0	0	0	0	0	0	0	0	0	0	0	0	0
0	0	0	0	0	0	0	0	0	0	0	0	0	0	0	0	0	0	0	0	0	0	0	0	0	0	0	0	0	0	0
0	0	0	0	0	0	0	0	0	0	0	0	0	0	0	0	0	0	0	0	0	0	0	0	0	0	0	0	0	0	0
0	0	0	0	0	0	0	0	0	0	0	0	0	0	0	0	0	0	0	0	0	0	0	0	0	0	0	0	0	0	0
0	0	0	0	0	0	0	0	0	0	0	0	0	0	0	0	0	0	0	0	0	0	0	0	0	0	0	0	0	0	0
0	0	0	0	0	0	0	0	0	0	0	0	0	0	0	0	0	0	0	0	0	0	0	0	0	0	0	0	0	0	0
0	0	0	0	0	0	0	0	0	0	0	0	0	0	0	0	0	0	0	0	0	0	0	0	0	0	0	0	0	0	0
0	0	0	0	0	0	0	0	0	0	0	0	0	0	0	0	0	0	0	0	0	0	0	0	0	0	0	0	0	0	0
0	0	0	0	0	0	0	0	0	0	0	0	0	0	0	0	0	0	0	0	0	0	0	0	0	0	0	0	0	0	0
0	0	0	0	0	0	0	0	0	0	0	0	0	0	0	0	0	0	0	0	0	0	0	0	0	0	0	0	0	0	0
0	0	0	0	0	0	0	0	0	0	0	0	0	0	0	0	0	0	0	0	0	0	0	0	0	0	0	0	0	0	0
0	0	0	0	0	0	0	0	0	0	0	0	0	0	0	0	0	0	0	0	0	0	0	0	0	0	0	0	0	0	0
0	0	0	0	0	0	0	0	0	0	0	0	0	0	0	0	0	0	0	0	0	0	0	0	0	0	0	0	0	0	0
0	0	0	0	0	0	0	0	0	0	0	0	0	0	0	0	0	0	0	0	0	0	0	0	0	0	0	0	0	0	0
0	0	0	0	0	0	0	0	0	0	0	0	0	0	0	0	0	0	0	0	0	0	0	0	0	0	0	0	0	0	0
0	0	0	0	0	0	0	0	0	0	0	0	0	0	0	0	0	0	0	0	0	0	0	0	0	0	0	0	0	0	0
0	0	0	0	0	0	0	0	0	0	0	0	0	0	0	0	0	0	0	0	0	0	0	0	0	0	0	0	0	0	0
0	0	0	0	0	0	0	0	0	0	0	0	0	0	0	0	0	0	0	0	0	0	0	0	0	0	0	0	0	0	0
0	0	0	0	0	0	0	0	0	0	0	0	0	0	0	0	0	0	0	0	0	0	0	0	0	0	0	0	0	0	0
0	0	0	0	0	0	0	0	0	0	0	0	0	0	0	0	0	0	0	0	0	0	0	0	0	0	0	0	0	0	0
0	0	0	0	0	0	0	0	0	0	0	0	0	0	0	0	0	0	0	0	0	0	0	0	0	0	0	0	0	0	0
0	0	0	0	0	0	0	0	0	0	0	0	0	0	0	0	0	0	0	0	0	0	0	0	0	0	0	0	0	0	0
0	0	0	0	0	0	0	0	0	0	0	0	0	0	0	0	0	0	0	0	0	0	0	0	0	0	0	0	0	0	0
0	0	0	0	0	0	0	0	0	0	0	0	0	0	0	0	0	0	0	0	0	0	0	0	0	0	0	0	0	0	0
0	0	0	0	0	0	0	0	0	0	0	0	0	0	0	0	0	0	0	0	0	0	0	0	0	0	0	0	0	0	0
0	0	0	0	0	0	0	0	0	0	0	0	0	0	0	0	0	0	0	0	0	0	0	0	0	0	0	0	0	0	0
0	0	0	0	0	0	0	0	0	0	0	0	0	0	0	0	0	0	0	0	0	0	0	0	0	0	0	0	0	0	0
0	0	0	0	0	0	0	0	0	0	0	0	0	0	0	0	0	0	0	0	0	0	0	0	0	0	0	0	0	0	0
0	0	0	0	0	0	0	0	0	0	0	0	0	0	0	0	0	0	0	0	0	0	0	0	0	0	0	0	0	0	0
0	0	0	0	0	0	0	0	0	0	0	0	0	0	0	0	0	0	0	0	0	0	0	0	0	0	0	0	0	0	0
0	0	0	0	0	0	0	0	0	0	0	0	0	0	0	0	0	0	0	0	0	0	0	0	0	0	0	0	0	0	0
0	0	0	0	0	0	0	0	0	0	0	0	0	0	0	0	0	0	0	0	0	0	0	0	0	0	0	0	0	0	0
0	0	0	0	0	0	0	0	0	0	0	0	0	0	0	0	0	0	0	0	0	0	0	0	0	0	0	0	0	0	0
0	0	0	0	0	0	0	0	0	0	0	0	0	0	0	0	0	0	0	0	0	0	0	0	0	0	0	0	0	0	0
0	0	0	0	0	0	0	0	0	0	0	0	0	0	0	0	0	0	0	0	0	0	0	0	0	0	0	0	0	0	0
0	0	0	0	0	0	0	0	0	0	0	0	0	0	0	0	0	0	0	0	0	0	0	0	0	0	0	0	0	0	0
0	0	0	0	0	0	0	0	0	0	0	0	0	0	0	0	0	0	0	0	0	0	0	0	0	0	0	0	0	0	0
0	0	0	0	0	0	0	0	0	0	0	0	0	0	0	0	0	0	0	0	0	0	0	0	0	0	0	0	0	0	0
0	0	0	0	0	0	0	0	0	0	0	0	0	0	0	0	0	0	0	0	0	0	0	0	0	0	0	0	0	0	0
0	0	0	0	0	0	0	0	0	0	0	0	0	0	0	0	0	0	0	0	0	0	0	0	0	0	0	0	0	0	0
0	0	0	0	0	0	0	0	0	0	0	0	0	0	0	0	0	0	0	0	0	0	0	0	0	0	0	0	0	0	0
0	0	0	0	0	0	0	0	0	0	0	0	0	0	0	0	0	0	0	0	0	0	0	0	0	0	0	0	0	0	0
0	0	0	0	0	0	0	0	0	0	0	0	0	0	0	0	0	0	0	0	0	0	0	0	0	0	0	0	0	0	0
0	0	0	0	0	0	0	0	0	0	0	0	0	0	0	0	0	0	0	0	0	0	0	0	0	0	0	0	0	0	0
0	0	0	0	0	0	0	0	0	0	0	0	0	0	0	0	0	0	0	0	0	0	0	0	0	0	0	0	0	0	0
0	0	0	0	0	0	0	0	0	0	0	0	0	0	0	0	0	0	0	0	0	0	0	0	0	0	0	0	0	0	0
0	0	0	0	0	0	0	0	0	0	0	0	0	0	0	0	0	0	0	0	0	0	0	0	0	0	0	0	0	0	0
0	0	0	0	0	0	0	0	0	0	0	0	0	0	0	0	0	0	0	0	0	0	0	0	0	0	0	0	0	0	0
0	0	0	0	0	0	0	0	0	0	0	0	0	0	0	0	0	0	0	0	0	0	0	0	0	0	0	0	0	0	0
0	0	0	0	0	0	0	0	0	0	0	0	0	0	0	0	0	0	0	0	0	0	0	0	0	0	0	0	0	0	0
0	0	0	0	0	0	0	0	0	0	0	0	0	0	0	0	0	0	0	0	0	0	0	0	0	0	0	0	0	0	0
0	0	0	0	0	0	0	0	0	0	0	0	0	0	0	0	0	0	0	0	0	0	0	0	0	0	0	0	0	0	0
0	0	0	0	0	0	0	0	0	0	0	0	0	0	0	0	0	0	0	0	0	0	0	0	0	0	0	0	0	0	0
0	0	0	0	0	0	0	0	0	0	0	0	0	0	0	0	0	0	0	0	0	0	0	0	0	0	0	0	0	0	0
0	0	0	0	0	0	0	0	0	0	0	0	0	0	0	0	0	0	0	0	0	0	0	0	0	0	0	0	0	0	0
0	0	0	0	0	0	0	0	0	0	0	0	0	0	0	0	0	0	0	0	0	0	0	0	0	0	0	0	0	0	0
0	0	0	0	0	0	0	0	0	0	0	0	0	0	0	0	0	0	0	0	0	0	0	0	0	0	0	0	0	0	0
0	0	0	0	0	0	0	0	0	0	0	0	0	0	0	0	0	0	0	0	0	0	0	0	0	0	0	0	0	0	0
0	0	0	0	0	0	0	0	0	0	0	0	0	0	0	0	0	0	0	0	0	0	0	0	0	0	0	0	0	0	0
0	0	0	0	0	0	0	0	0	0	0	0	0	0	0	0	0	0	0	0	0	0	0	0	0	0	0	0	0	0	0
0	0	0	0	0	0	0	0	0	0	0	0	0	0	0	0	0	0	0	0	0	0	0	0	0	0	0	0	0	0	0
0	0	0	0	0	0	0	0	0	0	0	0	0	0	0	0	0	0	0	0	0	0	0	0	0	0	0	0	0	0	0
0	0	0	0	0	0	0	0	0	0	0	0	0	0	0	0	0	0	0	0	0	0	0	0	0	0	0	0	0	0	0
0	0	0	0	0	0	0	0	0	0	0	0	0	0	0	0	0	0	0	0	0	0	0	0	0	0	0	0	0	0	0
0	0	0	0	0	0	0	0	0	0	0	0	0	0	0	0	0	0	0	0	0	0	0	0	0	0	0	0	0	0	0
0	0	0	0	0	0	0	0	0	0	0	0	0	0	0	0	0	0	0	0	0	0	0	0	0	0	0	0	0	0	0
0	0	0	0	0	0	0	0	0	0	0	0	0	0	0	0	0	0	0	0	0	0	0	0	0	0	0	0	0	0	0
0	0	0	0	0	0	0	0	0	0	0	0	0	0	0	0	0	0	0	0	0	0	0	0	0	0	0	0	0	0	0
0	0	0	0	0	0	0	0	0	0	0	0	0	0	0	0	0	0	0	0	0	0	0	0	0	0	0	0	0	0	0
0	0	0	0	0	0	0	0	0	0	0	0	0	0	0	0	0	0	0	0	0	0	0	0	0	0	0	0	0	0	0
0	0	0	0	0	0	0	0	0	0	0	0	0	0	0	0	0	0	0	0	0	0	0	0	0	0	0	0	0	0	0
0	0	0	0	0	0	0	0	0	0	0	0	0	0	0	0	0	0	0	0	0	0	0	0	0	0	0	0	0	0	0
0	0	0	0	0	0	0	0	0	0	0	0	0	0	0	0	0	0	0	0	0	0	0	0	0	0	0	0	0	0	0
0	0	0	0	0	0	0	0	0	0	0	0	0	0	0	0	0	0	0	0	0	0	0	0	0	0	0	0	0	0	0
0	0	0	0	0	0	0	0	0	0	0	0	0	0	0	0	0	0	0	0	0	0	0	0	0	0	0	0	0	0	0
0	0	0	0	0	0	0	0	0	0	0	0	0	0	0	0	0	0	0	0	0	0	0	0	0	0	0	0	0	0	0
0	0	0	0	0	0	0	0	0	0	0	0	0	0	0	0	0	0	0	0	0	0	0	0	0	0	0	0	0	0	0
0	0	0	0	0	0	0	0	0	0	0	0	0	0	0	0	0	0	0	0	0	0	0	0	0	0	0	0	0	0	0
0	0	0	0	0	0	0	0	0	0	0	0	0	0	0	0	0	0	0	0	0	0	0	0	0	0	0	0	0	0	0
0	0	0	0	0	0	0	0	0	0	0	0	0	0	0	0	0	0	0	0	0	0	0	0	0	0	0	0	0	0	0
0	0	0	0	0	0	0	0	0	0	0	0	0	0	0	0	0	0	0	0	0	0	0	0	0	0	0	0	0	0	0
0	0	0	0	0	0	0	0	0	0	0	0	0	0	0	0	0	0	0	0	0	0	0	0	0	0	0	0	0	0	0
0	0	0	0	0	0	0	0	0	0	0	0	0	0	0	0	0	0	0	0	0	0	0	0	0	0	0	0	0	0	0
0	0	0	0	0	0	0	0	0	0	0	0	0	0	0	0	0	0	0	0	0	0	0	0	0	0	0	0	0	0	0
0	0	0	0	0	0	0	0	0	0	0	0	0	0	0	0	0	0	0	0	0	0	0	0	0	0	0	0	0	0	0
0	0	0	0	0	0	0	0	0	0	0	0	0	0	0	0	0	0	0	0	0	0	0	0	0	0	0	0	0	0	0
0	0	0	0	0	0	0	0	0	0	0	0	0	0	0	0	0	0	0	0	0	0	0	0	0	0	0	0	0	0	0
0	0	0	0	0	0	0	0	0	0	0	0	0	0	0	0	0	0	0	0	0	0	0	0	0	0	0	0	0	0	0
0	0	0	0	0	0	0	0	0	0	0	0	0	0	0	0	0	0	0	0	0	0	0	0	0	0	0	0	0	0	0
0	0	0	0	0	0	0	0	0	0	0	0	0	0	0	0	0	0	0	0	0	0	0	0	0	0	0	0	0	0	0
0	0	0	0	0	0	0	0	0	0	0	0	0	0	0	0	0	0	0	0	0	0	0	0	0	0	0	0	0	0	0
0	0	0	0	0	0	0	0	0	0	0	0	0	0	0	0	0	0	0	0	0	0	0	0	0	0	0	0	0	0	0
0	0	0	0	0	0	0	0	0	0	0	0	0	0	0	0	0	0	0	0	0	0	0	0	0	0	0	0	0	0	0
0	0	0	0	0	0	0	0	0	0	0	0	0	0	0	0	0	0	0	0	0	0	0	0	0	0	0	0	0	0	0
0	0	0	0	0	0	0	0	0	0	0	0	0	0	0	0	0	0	0	0	0	0	0	0	0	0	0	0	0	0	0
0	0	0	0	0	0	0	0	0	0	0	0	0	0	0	0	0	0	0	0	0	0	0	0	0	0	0	0	0	0	0
0	0	0	0	0	0	0	0	0	0	0	0	0	0	0	0	0	0	0	0	0	0	0	0	0	0	0	0	0	0	0
0	0	0	0	0	0	0	0	0	0	0	0	0	0	0	0	0	0	0	0	0	0	0	0	0	0	0	0	0	0	0
0	0	0	0	0	0	0	0	0	0	0	0	0	0	0	0	0	0	0	0	0	0	0	0	0	0	0	0	0	0	0
0	0	0	0	0	0	0	0	0	0	0	0	0	0	0	0	0	0	0	0	0	0	0	0	0	0	0	0	0	0	0
0	0	0	0	0	0	0	0	0	0	0	0	0	0	0	0	0	0	0	0	0	0	0	0	0	0	0	0	0	0	0
0	0	0	0	0	0	0	0	0	0	0	0	0	0	0	0	0	0	0	0	0	0	0	0	0	0	0	0	0	0	0
0	0	0	0	0	0	0	0	0	0	0	0	0	0	0	0	0	0	0	0	0	0	0	0	0	0	0	0	0	0	0
0	0	0	0	0	0	0	0	0	0	0	0	0	0	0	0	0	0	0	0	0	0	0	0	0	0	0	0	0	0	0
0	0	0	0	0	0	0	0	0	0	0	0	0	0	0	0	0	0	0	0	0	0	0	0	0	0	0	0	0	0	0
0	0	0	0	0	0	0	0	0	0	0	0	0	0	0	0	0	0	0	0	0	0	0	0	0	0	0	0	0	0	0
0	0	0	0	0	0	0	0	0	0	0	0	0	0	0	0	0	0	0	0	0	0	0	0	0	0	0	0	0	0	0
0	0	0	0	0	0	0	0	0	0	0	0	0	0	0	0	0	0	0	0	0	0	0	0	0	0	0	0	0	0	0
0	0	0	0	0	0	0	0	0	0	0	0	0	0	0	0	0	0	0	0	0	0	0	0	0	0	0	0	0	0	0
0	0	0	0	0	0	0	0	0	0	0	0	0	0	0	0	0	0	0	0	0	0	0	0	0	0	0	0	0	0	0
0	0	0	0	0	0	0	0	0	0	0	0	0	0	0	0	0	0	0	0	0	0	0	0	0	0	0	0	0	0	0
0	0	0	0	0	0	0	0	0	0	0	0	0	0	0	0	0	0	0	0	0	0	0	0	0	0	0	0	0	0	0
0	0	0	0	0	0	0	0	0	0	0	0	0	0	0	0	0	0	0	0	0	0	0	0	0	0	0	0	0	0	0
0	0	0	0	0	0	0	0	0	0	0	0	0	0	0	0	0	0	0	0	0	0	0	0	0	0	0	0	0	0	0
0	0	0	0	0	0	0	0	0	0	0	0	0	0	0	0	0	0	0	0	0	0	0	0	0	0	0	0	0	0	0
0	0	0	0	0	0	0	0	0	0	0	0	0	0	0	0	0	0	0	0	0	0	0	0	0	0	0	0	0	0	0
0	0	0	0	0	0	0	0	0	0	0	0	0	0	0	0	0	0	0	0	0	0	0	0	0	0	0	0	0	0	0
0	0	0	0	0	0	0	0	0	0	0	0	0	0	0	0	0	0	0	0	0	0	0	0	0	0	0	0	0	0	0
0	0	0	0	0	0	0	0	0	0	0	0	0	0	0	0	0	0	0	0	0	0	0	0	0	0	0	0	0	0	0
0	0	0	0	0	0	0	0	0	0	0	0	0	0	0	0	0	0	0	0	0	0	0	0	0	0	0	0	0	0	0
0	0	0	0	0	0	0	0	0	0	0	0	0	0	0	0	0	0	0	0	0	0	0	0	0	0	0	0	0	0	0
0	0	0	0	0	0	0	0	0	0	0	0	0	0	0	0	0	0	0	0	0	0	0	0	0	0	0	0	0	0	0
0	0	0	0	0	0	0	0	0	0	0	0	0	0	0	0	0	0	0	0	0	0	0	0	0	0	0	0	0	0	0
0	0	0	0	0	0	0	0	0	0	0	0	0	0	0	0	0	0	0	0	0	0	0	0	0	0	0	0	0	0	0
0	0	0	0	0	0	0	0	0	0	0	0	0	0	0	0	0	0	0	0	0	0	0	0	0	0	0	0	0	0	0
[truncated: 1,000 more rows]
