# Supplementary material for: A modified shuffled frog leaping algorithm with inertia weight
Source: Sci Rep. 2024 Feb 20;14:4146. doi: 10.1038/s41598-024-51306-1 (PMC11224354; doi:10.1038/s41598-024-51306-1)
Supplement: Supplementary file 1 — Supplementary Information. [file 41598_2024_51306_MOESM1_ESM.zip › data/F2/MSFLA_Q_24.xls]

## Sheet: Sheet1
-0.0386553	0.793986	-0.788257	-0.211205	0.376586	-0.0493554	-0.0323596	-0.328385	0.307238	0.107222	0.0164456	0.22387	0.0359916	0.0718209	-0.0729767	0.0285341	0.036205	0.119507	-0.519658	0.871679	-0.0726001	0.259259	0.0875912	-0.4141	0.420884	-0.00052921	0.17837	-0.0894425	0.0780339	0.311405	6.94215
-0.000461227	0.00666114	0.000756937	-0.00991373	0.0239932	0.0410882	-0.0136573	0.00625076	0.0248435	0.00268964	-0.143745	0.00315152	0.0191576	-0.000913822	-0.000282909	-0.0192242	-0.00597624	0.0507001	0.000358917	0.0348858	-0.00179212	-0.00682853	-0.000176054	-0.0228698	0.0288706	0.00109529	-0.00643408	0.00734112	0.00413486	-0.00910568	0.49736
-0.00715692	-0.00109952	0.00387422	-0.00367682	-0.00294569	0.000734001	0.00266845	-0.000165349	-6.62661e-05	-0.00475975	0.00168843	-0.00281295	0.0116782	-4.22038e-05	0.0050899	-0.000356337	3.90122e-05	9.22529e-05	-0.00278733	0.00414758	0.00308215	0.0011936	-0.00417309	0.00036568	-0.00375798	6.13811e-05	-0.000153758	-0.00517772	0.000240703	0.00286349	0.0769507
4.54931e-05	0.00012792	-0.000312541	-4.48364e-05	5.85021e-05	-1.38958e-06	3.41219e-05	0.000280071	0.000173035	0.000105965	-2.77489e-05	-1.52562e-05	5.37523e-05	9.80759e-05	-9.61015e-05	-1.19487e-05	-6.41149e-06	3.43544e-05	0.000151952	-2.26042e-05	6.09268e-06	-6.75715e-05	0.000131363	-6.12088e-05	0.000109609	0.000988819	-0.000104601	-0.000125157	-7.29257e-06	-0.000138809	0.0034426
-2.47996e-06	1.41917e-05	5.36698e-06	-9.89334e-06	-9.30272e-07	-2.71358e-06	-5.49702e-07	-3.88986e-07	-5.40381e-05	3.52817e-07	4.59478e-06	0.00014488	-2.26356e-05	-1.91752e-05	2.03464e-05	1.16312e-05	2.71284e-05	-1.20644e-06	-2.34108e-07	-5.15805e-07	-1.53941e-05	-6.54467e-06	4.2746e-07	-1.98845e-06	3.90327e-06	3.05071e-06	1.43658e-05	3.26153e-06	-1.19536e-05	-8.94075e-07	0.000405037
-1.24697e-06	5.34707e-07	-5.23939e-09	6.80601e-07	-5.39206e-07	1.81798e-06	1.03777e-06	-4.60562e-06	-4.7432e-07	4.28052e-08	1.16173e-07	4.88801e-07	3.61588e-06	-6.83073e-08	6.2022e-07	5.85719e-07	-3.70712e-08	1.48949e-07	-1.77499e-08	-1.99976e-06	-1.92855e-06	-2.28863e-06	1.88248e-06	1.33915e-07	-2.41998e-06	3.61594e-07	3.98245e-07	4.86655e-07	-1.98232e-06	1.26699e-06	3.18332e-05
-2.24149e-08	-1.1134e-07	-1.24858e-07	-1.43611e-08	3.28668e-08	-1.63804e-07	8.35271e-08	-2.6518e-08	-1.02628e-06	-1.24072e-07	-6.15663e-08	-6.95155e-08	-1.19693e-08	2.86037e-08	2.8409e-08	1.67372e-08	9.4898e-10	3.56492e-07	1.58331e-08	2.32354e-08	2.01372e-08	3.93293e-07	-2.85203e-08	-2.64322e-07	2.24129e-07	9.50722e-08	-3.25109e-08	1.99976e-07	-2.71674e-08	-1.54948e-07	3.78343e-06
-3.61864e-09	-2.40962e-09	-1.16219e-08	1.02915e-08	-1.67011e-11	-1.48317e-08	8.88375e-09	6.47147e-08	-1.19086e-07	3.81971e-09	4.72274e-09	-2.49824e-10	-3.03e-09	1.84702e-08	1.94318e-08	-1.50927e-08	-3.4519e-09	-2.42125e-09	-2.14416e-09	-4.17093e-09	1.05956e-08	6.19783e-09	1.59424e-08	-9.19664e-09	4.38113e-09	4.73551e-09	-1.73208e-09	3.86752e-09	1.6108e-08	7.83903e-09	3.93075e-07
-2.40134e-09	-2.98066e-09	1.83956e-10	-4.7272e-09	-4.41453e-09	1.54391e-10	8.19295e-10	-7.47757e-11	8.13182e-10	1.17282e-09	7.27564e-11	-2.08845e-09	-3.8601e-10	2.27318e-10	-2.2317e-10	1.07289e-10	4.19907e-11	-5.89486e-10	-9.51975e-10	6.16816e-11	3.92706e-10	2.9133e-09	-7.15469e-10	4.52701e-10	-9.55518e-10	-5.22138e-10	-6.12936e-10	-9.72013e-10	1.98429e-09	-1.24474e-09	3.32581e-08
1.67106e-10	-1.74548e-10	-2.3895e-10	-1.10441e-11	2.16354e-11	-1.91202e-11	1.61514e-11	2.18705e-11	1.79954e-10	8.8335e-12	-1.85586e-10	2.4972e-10	4.19369e-11	-7.86389e-12	-2.71222e-11	3.17021e-11	8.96318e-11	3.48011e-11	4.84464e-10	4.36428e-13	5.93896e-11	5.27294e-11	3.98062e-11	1.0423e-11	3.90084e-10	-9.3154e-11	7.56466e-11	6.26851e-11	6.31516e-11	-1.66459e-10	3.02601e-09
-1.97749e-12	-6.93066e-13	9.58627e-13	-3.257e-12	-2.68522e-12	-1.93694e-11	-1.16365e-11	-9.52009e-12	-2.33516e-12	-1.00389e-12	-3.6308e-12	-5.48136e-12	-3.12967e-13	-2.66284e-11	2.12034e-12	6.41648e-12	1.7722e-12	-3.15518e-12	3.32207e-12	1.51591e-12	1.03154e-12	-2.64207e-11	8.61319e-11	2.24723e-12	-3.36945e-13	1.10298e-11	3.56002e-12	-1.11781e-13	-1.42419e-12	3.24152e-12	2.43328e-10
-3.58378e-13	-2.70677e-14	-3.57176e-12	-1.09387e-14	-1.46457e-12	-1.17634e-12	-1.21967e-12	8.39872e-14	9.48047e-13	-8.55199e-13	-1.73873e-12	8.75613e-14	2.41589e-14	-2.24423e-13	-1.42618e-13	-2.53636e-13	2.8457e-13	-2.58833e-12	-4.69344e-13	3.88426e-14	6.26993e-13	-4.86143e-13	2.07469e-12	-2.13179e-13	-2.98191e-13	1.0654e-13	-9.45013e-14	-5.40272e-14	-8.6124e-13	1.01076e-13	2.04848e-11
-5.22357e-14	-7.46972e-14	-2.73367e-13	3.88302e-13	2.28535e-15	-8.99661e-15	4.07646e-15	-1.39646e-14	-2.57773e-13	-3.68286e-14	-1.4396e-15	3.70931e-15	-5.94273e-15	4.16267e-14	-6.06737e-15	-1.47895e-15	1.55258e-14	-5.12143e-14	1.1289e-14	1.80704e-13	4.36492e-14	-1.10409e-14	6.73368e-14	-1.01059e-14	1.41899e-14	-4.10452e-13	-4.32602e-15	7.00166e-14	8.79153e-14	1.89843e-13	2.3404e-12
-1.24945e-14	-1.65398e-15	8.05159e-15	2.38916e-14	-8.42786e-15	1.15038e-15	6.78553e-15	-1.04416e-15	2.90332e-16	-3.14073e-15	-2.09107e-15	-1.0112e-15	1.51438e-14	2.78039e-14	6.17085e-15	3.07725e-14	2.13898e-14	4.40871e-15	-5.88208e-17	-9.58547e-15	1.67233e-14	1.43257e-14	2.36724e-14	3.11008e-16	-9.11314e-15	4.07576e-16	4.66538e-15	-9.0336e-15	-4.8618e-15	1.80719e-14	2.86553e-13
4.87823e-16	9.92282e-16	-8.95296e-17	9.98604e-16	2.14236e-17	3.00982e-17	5.54189e-16	-4.36984e-17	-8.49328e-16	3.69818e-15	5.66551e-16	-2.23297e-15	-2.08401e-16	1.54659e-16	7.25775e-16	-1.60946e-16	-6.33228e-15	5.22006e-15	-2.78108e-16	-1.41695e-18	-8.86066e-16	2.48479e-15	-2.86342e-17	-2.71637e-16	-6.95354e-16	-1.80018e-15	-1.28361e-17	-1.43752e-15	2.23519e-16	4.73156e-16	3.196e-14
-2.97012e-18	1.59054e-16	-1.83883e-18	-1.94531e-17	5.12789e-17	8.58274e-18	-2.72455e-18	4.37457e-18	2.43133e-19	1.50569e-18	7.38406e-18	8.65904e-17	-1.16398e-17	-2.60801e-16	-1.64187e-16	1.16401e-16	-7.92364e-18	6.1908e-18	4.05394e-17	1.94476e-16	1.18791e-16	-1.07959e-18	-3.5387e-17	1.63395e-17	-1.64026e-17	-6.39073e-20	-1.36028e-16	-1.73892e-16	-2.05388e-17	1.34146e-17	1.6801e-15
-1.07237e-20	5.55914e-18	3.7612e-18	-5.97708e-18	7.65601e-18	-1.06708e-18	-2.60362e-17	-6.70786e-19	1.15719e-18	9.27836e-18	-8.86607e-18	-3.57676e-18	-2.49869e-19	-5.12401e-18	-2.40358e-18	1.42626e-18	3.42934e-19	-2.48043e-18	-5.92703e-20	-9.71327e-18	4.8038e-17	2.56012e-19	6.25379e-19	1.3313e-17	6.16687e-18	1.91766e-18	8.03616e-18	5.34813e-18	-7.58733e-18	5.49065e-19	1.87254e-16
-2.97262e-19	-4.84979e-20	-2.52549e-18	1.05281e-18	1.26255e-19	1.78917e-20	3.50879e-19	2.75457e-20	-4.35894e-20	5.56136e-19	-1.01423e-18	5.206e-20	1.53732e-19	-1.9613e-19	3.51513e-20	2.94284e-19	8.29704e-21	-1.02387e-18	-1.08408e-20	5.85674e-19	9.791e-20	2.83975e-19	1.16087e-18	-1.00316e-18	1.94547e-19	7.89427e-20	1.1273e-19	-3.28577e-19	6.11102e-19	-1.76236e-19	1.24687e-17
2.2229e-21	1.40854e-21	4.06393e-19	1.7708e-19	1.02472e-20	-1.06368e-20	-2.4768e-20	1.09551e-20	3.23372e-21	-3.73449e-21	2.82458e-20	1.6418e-19	1.79116e-20	-9.53972e-22	-3.274e-21	1.35029e-20	-3.84199e-20	7.58952e-20	-2.34091e-20	1.43668e-19	-1.41817e-20	3.26864e-20	1.01738e-20	8.7174e-21	-3.06936e-20	-2.87249e-20	-2.96866e-21	-1.11452e-19	-2.06141e-19	1.57958e-19	1.76384e-18
3.77995e-22	3.51446e-21	4.2815e-21	1.94049e-21	-5.62331e-21	-8.0432e-21	8.51964e-21	1.78715e-21	6.81377e-21	-1.7803e-22	-3.3316e-21	-1.02228e-21	1.67965e-20	-2.46562e-21	-1.08842e-20	-4.46606e-20	-5.20485e-21	2.91471e-21	3.66903e-21	-1.66736e-21	6.8701e-22	-8.35155e-24	-9.88772e-22	1.40361e-20	5.10251e-21	-1.96104e-21	-2.76862e-21	-3.09588e-21	1.03611e-22	6.68555e-22	1.63117e-19
2.07779e-21	3.59656e-23	9.29027e-23	-7.02284e-22	-8.30613e-23	-1.58678e-21	-1.04272e-22	3.57777e-22	-3.32677e-22	-2.45655e-22	3.54482e-23	6.83708e-23	-4.57355e-22	-1.04319e-22	-4.59659e-23	1.82625e-22	4.10607e-23	5.42207e-23	-5.37068e-23	-4.66476e-22	1.06772e-22	6.15154e-22	2.48467e-22	-2.67717e-22	-1.46939e-21	-1.16564e-21	-8.21661e-23	8.49758e-22	-1.65526e-22	4.41933e-22	1.25412e-20
-4.1521e-23	8.81118e-23	1.39261e-22	1.68693e-23	1.18486e-23	1.66274e-22	2.06613e-24	-2.9446e-23	7.80411e-23	-9.26827e-24	3.46222e-23	-1.99645e-23	-1.17439e-22	-8.27405e-25	4.16924e-24	1.62018e-23	2.57148e-23	-1.57787e-24	5.97609e-23	-7.28059e-24	-6.55147e-24	5.27553e-23	-3.76094e-24	9.41767e-23	-2.05892e-22	3.87128e-23	4.37998e-25	-3.88927e-23	-5.39604e-24	1.75508e-23	1.33439e-21
4.04789e-25	-7.55075e-25	5.57974e-24	6.06295e-24	6.73346e-26	-2.35259e-24	1.18415e-24	-4.20763e-24	-6.78208e-25	2.68346e-25	2.64623e-25	-2.28555e-24	-1.44337e-24	-4.11583e-24	1.1944e-23	1.02237e-23	-1.892e-25	3.05137e-26	-8.9731e-25	1.14129e-24	1.98983e-24	-3.92033e-24	-2.82841e-24	-2.25279e-24	2.4686e-24	4.14904e-24	-4.40447e-25	4.75753e-25	-5.05785e-24	-7.7207e-25	7.84514e-23
-1.07418e-24	-1.37306e-25	-2.67779e-26	-1.17449e-26	-1.46769e-25	2.95832e-26	4.55815e-27	-2.86594e-25	1.35745e-25	4.9856e-26	1.71953e-25	4.07873e-25	1.5122e-25	-3.20512e-27	-1.92098e-25	2.52629e-25	2.19205e-25	1.31181e-26	1.17006e-24	1.4422e-24	2.77072e-25	-7.8161e-25	1.15504e-27	2.07989e-25	-1.66224e-24	3.88431e-27	-1.17674e-25	1.2862e-25	3.84583e-25	4.83289e-27	9.49633e-24
2.67485e-26	3.59528e-27	-2.02602e-27	-6.55809e-28	-1.62383e-26	5.61317e-26	4.33905e-26	1.6103e-27	1.6137e-26	-6.72158e-27	-1.87039e-25	4.34636e-27	1.02999e-26	-1.0514e-26	-4.52323e-26	4.5814e-26	3.131e-27	1.77401e-25	-3.09953e-26	-1.17756e-26	2.11738e-26	-3.14239e-27	1.77252e-26	-9.27549e-26	4.12096e-26	-1.57614e-26	-7.80275e-26	3.91254e-26	-3.59073e-26	-1.80157e-27	1.04643e-24
-4.93283e-27	6.81321e-28	3.54051e-28	1.64385e-27	-2.95935e-29	-3.37755e-28	-5.23597e-28	-2.06757e-27	8.91017e-27	-8.91032e-27	-4.79759e-27	4.38158e-28	9.58721e-28	-2.82756e-27	-4.15664e-27	2.3742e-27	-1.50951e-27	-2.1963e-28	-5.75874e-27	-1.57415e-27	1.41491e-27	-2.03038e-29	1.67651e-27	3.93414e-28	-3.49814e-27	-7.08375e-28	-2.56639e-27	-2.06954e-28	-9.71469e-27	2.06165e-27	7.52673e-26
-8.46598e-28	1.18479e-28	3.59637e-28	-7.99326e-29	1.1578e-28	-6.64464e-28	1.5571e-28	4.58499e-29	4.03244e-28	-3.02967e-29	1.24942e-28	-6.59261e-28	-1.04639e-27	-3.25003e-28	-2.9855e-28	1.97913e-28	-1.09131e-28	3.4511e-28	4.71821e-28	-2.38713e-28	7.09898e-29	1.78811e-28	-4.43988e-28	-1.11386e-27	2.03571e-29	7.07475e-28	-2.64332e-28	9.27232e-29	-1.10286e-28	-1.95497e-28	9.83514e-27
1.10628e-29	1.25343e-29	-2.09391e-30	1.08094e-30	1.53263e-29	4.04755e-30	-9.41458e-30	-2.18972e-29	-2.16836e-30	-7.53091e-30	2.55071e-29	-2.17311e-29	1.19164e-30	-4.40768e-30	2.31706e-29	-2.45927e-29	-1.34692e-29	6.0225e-29	3.89521e-29	2.07435e-29	-4.59698e-29	-1.04945e-29	-4.001e-30	9.74374e-29	3.16232e-30	7.38226e-30	2.33985e-29	-1.06861e-29	9.37143e-30	1.01108e-29	5.43161e-28
4.0271e-31	-1.70923e-30	-5.36026e-31	-6.03928e-31	4.64532e-30	-6.60664e-31	3.40548e-31	5.09305e-30	-1.31916e-29	3.60732e-31	4.76853e-30	9.29045e-32	-4.84682e-31	2.28054e-31	-1.63202e-30	-1.04699e-31	-5.69122e-30	-3.84245e-31	-2.81145e-30	-8.54811e-31	6.7539e-31	-1.53502e-31	6.06523e-30	-3.00123e-31	1.7185e-30	-1.6361e-30	1.22091e-29	-6.27388e-31	-1.10133e-30	-1.62004e-31	6.92451e-29
4.02116e-31	-3.39144e-32	1.11822e-30	-6.46254e-32	2.04659e-31	2.37666e-31	-1.3323e-31	-2.36464e-31	1.11683e-31	1.56214e-32	1.68501e-30	-2.68777e-31	1.0726e-31	2.9338e-31	9.06113e-31	-3.46008e-32	9.58318e-31	-3.52211e-32	-2.93514e-32	-2.67766e-31	-9.431e-32	2.95126e-32	-8.62378e-33	4.07322e-31	-2.00906e-31	8.64972e-32	-1.2607e-30	-1.7344e-31	1.3756e-33	1.51624e-31	9.5583e-30
2.06463e-32	2.47991e-32	-2.55567e-33	-1.46751e-33	5.11115e-33	1.90228e-33	4.0174e-32	1.38222e-32	-2.50609e-32	1.71106e-33	1.18417e-32	1.71692e-32	9.01004e-32	-1.23743e-33	-6.34086e-33	1.45016e-32	-2.16941e-33	1.25657e-32	-2.13604e-33	-1.20276e-33	-7.93464e-32	-1.0088e-32	-2.33197e-32	-1.67356e-34	4.36556e-33	1.35418e-31	2.49276e-32	3.50418e-33	2.09672e-32	-2.71296e-32	6.25749e-31
2.60932e-33	2.07154e-32	5.1134e-33	3.29433e-34	8.03429e-33	6.91771e-34	1.17436e-35	2.17768e-33	1.32122e-33	-1.19458e-33	1.24879e-33	2.39114e-33	-6.11842e-34	-2.10519e-34	-8.72095e-35	-2.45846e-33	3.43111e-33	-3.11388e-33	-2.25668e-34	-6.81229e-33	6.31052e-35	2.96322e-33	1.58799e-36	3.52427e-35	-1.26429e-33	-4.14685e-34	1.69468e-33	-4.34125e-35	-3.84543e-34	9.46343e-33	7.9118e-32
4.37751e-34	-2.12519e-34	7.43527e-35	2.80796e-35	-4.66857e-34	2.35393e-33	1.63325e-35	-8.43621e-36	-4.83862e-36	2.22372e-34	1.45308e-34	-7.62049e-34	-1.61745e-34	-7.06768e-36	3.1998e-35	2.69114e-34	1.58244e-34	3.83903e-35	-3.8272e-34	-7.99411e-35	4.92191e-36	2.28789e-34	-2.30288e-34	-2.97367e-34	1.82833e-35	5.35554e-35	2.40306e-34	-7.61805e-35	-9.36777e-35	1.84847e-34	7.29026e-33
-2.81147e-35	-7.28396e-37	-3.37591e-36	-4.80383e-35	-3.2192e-36	3.76722e-36	2.54504e-38	1.17534e-35	1.67784e-36	1.69247e-35	-6.83188e-36	1.74977e-36	-5.53324e-36	1.11149e-35	1.54072e-36	1.661e-35	1.38616e-35	1.59823e-35	4.87724e-36	9.52674e-37	1.2387e-36	-6.48504e-35	-7.98997e-36	7.23073e-35	-1.42416e-36	-5.52713e-36	1.48422e-35	-2.30718e-35	1.84521e-38	-2.87866e-36	3.90828e-34
-1.54906e-36	-9.97302e-37	5.07905e-36	-5.72179e-37	-4.02494e-36	2.65063e-37	-1.13836e-36	-1.70399e-36	-4.32345e-36	7.6968e-37	-6.57726e-38	-1.08834e-36	-4.08796e-36	-4.36164e-38	-4.10355e-36	-9.1751e-37	-5.23343e-37	8.04178e-37	2.23253e-36	3.72701e-38	3.94576e-37	1.03225e-37	6.18058e-36	2.67999e-39	-9.74793e-37	-5.66461e-36	6.3822e-37	8.33484e-37	9.96971e-37	8.23277e-37	5.09396e-35
-8.78249e-38	-5.59241e-38	-2.99911e-37	-1.22903e-36	-1.26913e-37	-3.07476e-39	-3.60928e-38	-7.26463e-39	1.12814e-37	-9.23783e-38	-4.1767e-37	-3.17255e-38	-3.42872e-37	3.23862e-38	7.45814e-38	-4.42217e-38	1.0962e-37	8.97145e-38	-1.55727e-38	3.0675e-37	3.36401e-37	1.7596e-38	2.29417e-38	1.39341e-37	-2.63414e-38	-3.18077e-37	-1.51352e-37	-2.16637e-37	-3.27345e-37	1.63393e-38	5.08871e-36
-9.19747e-40	6.85405e-38	1.00692e-38	6.09662e-40	-1.56787e-38	-5.61534e-40	2.95065e-39	-6.27508e-39	-1.0537e-40	9.11642e-40	-1.49125e-40	-1.40405e-38	2.98665e-39	-7.84535e-39	1.46625e-40	-6.10265e-40	5.9848e-39	8.40498e-39	-2.16314e-39	-5.30661e-40	1.37936e-38	8.0966e-38	5.52134e-38	1.67701e-40	-2.9871e-39	1.63818e-38	4.11279e-39	1.4938e-38	-2.29843e-38	-3.32864e-38	3.94315e-37
3.93325e-40	1.49632e-39	-1.94657e-39	-1.19515e-41	5.29193e-42	-3.0685e-41	1.09746e-39	-2.56104e-39	-4.69698e-39	4.60838e-40	-1.36028e-39	-2.86619e-39	-9.61117e-40	-4.4789e-40	-1.89029e-39	-1.74123e-40	2.80814e-39	1.3791e-39	1.92984e-40	5.30031e-40	-2.95904e-40	-2.5228e-40	4.45682e-41	-1.57151e-39	-4.2334e-40	6.89477e-40	-1.97982e-39	-3.42536e-39	-3.32952e-39	2.69084e-40	3.75915e-38
4.23249e-42	1.37134e-41	-1.89975e-40	1.30778e-41	1.74919e-41	1.25687e-40	1.89982e-40	1.62505e-40	-3.0444e-40	-1.53328e-41	3.10378e-41	-1.45938e-40	-2.47611e-41	4.88649e-40	1.93526e-40	-2.63899e-40	-1.08373e-40	8.44065e-42	-4.77334e-41	1.36244e-41	-4.76731e-41	1.70298e-41	5.90053e-41	-4.88797e-41	-8.1856e-41	6.36688e-41	5.22665e-42	-2.46096e-41	6.15987e-41	3.48223e-41	2.80679e-39
7.49415e-42	8.43937e-43	2.21187e-42	1.72379e-41	-8.05975e-43	-7.78628e-44	-3.36483e-42	4.93127e-42	-6.17628e-42	-2.31822e-42	2.21776e-41	-2.21199e-42	3.25516e-42	2.0323e-42	7.10188e-41	1.69863e-43	-5.85797e-42	-1.45282e-43	-5.60157e-42	-1.05168e-41	-6.33391e-41	-2.14492e-41	3.7797e-42	4.88356e-43	-1.22155e-41	-6.1934e-42	1.74408e-41	-6.5152e-42	-5.76263e-42	-3.5013e-42	3.09135e-40
-6.29423e-43	1.07056e-42	-5.10529e-43	-1.99868e-43	-2.23681e-43	2.32241e-44	2.23043e-43	-2.68144e-43	1.73201e-42	-2.96133e-43	-4.44804e-42	2.49336e-43	-5.90789e-44	-3.16801e-43	1.00385e-42	2.39965e-43	-1.18112e-43	-5.48083e-43	6.05638e-43	5.93669e-43	1.65551e-43	-5.85122e-45	-1.46621e-42	1.71712e-43	-1.38654e-43	7.87159e-43	-5.92324e-43	-8.69135e-43	2.96691e-43	-4.10723e-43	1.82632e-41
4.95289e-45	2.56885e-44	2.81713e-44	2.58919e-44	-3.60205e-44	2.46278e-44	1.95666e-43	3.0733e-45	-1.81968e-44	-3.28667e-44	-1.18945e-44	2.5522e-44	4.36531e-44	-7.34751e-44	1.34314e-44	2.41098e-44	2.04866e-43	3.29249e-44	9.14953e-44	1.27422e-43	-2.88586e-44	-2.82553e-44	-2.81429e-43	-1.33415e-43	6.33908e-44	1.63239e-43	-1.09698e-43	5.70711e-45	4.35541e-46	5.77367e-44	1.91611e-42
-2.36672e-45	3.5485e-45	1.71922e-44	-3.55936e-44	-4.45311e-45	-5.39485e-46	3.68106e-44	4.18847e-45	-2.1783e-45	9.11403e-46	3.37145e-45	-4.44205e-45	5.83543e-45	-5.44266e-46	4.22483e-45	4.59606e-45	1.14029e-44	-5.36394e-45	-8.18934e-45	-1.41084e-44	-2.71835e-49	-1.44427e-44	-8.409e-46	-1.12432e-44	1.57984e-45	-3.28354e-45	-2.29771e-45	4.05e-46	8.48622e-45	-3.54356e-45	2.15984e-43
4.40301e-45	-4.03841e-46	-1.60827e-45	-4.29623e-46	4.92673e-46	7.92889e-47	2.96491e-45	-9.18929e-46	5.00636e-47	3.42792e-46	8.31777e-46	3.07854e-46	-1.63735e-45	5.36386e-46	-6.85665e-48	3.02482e-46	-4.10547e-46	-9.90571e-46	1.34556e-46	5.79189e-45	-1.00448e-45	-5.59507e-46	-6.25826e-46	3.36401e-46	-1.87105e-46	-9.07653e-47	2.71737e-47	2.09465e-46	3.17887e-46	8.30552e-46	2.68328e-44
-5.16487e-47	-7.19972e-47	1.0509e-46	-2.51433e-47	-1.2329e-46	6.43354e-47	-5.01584e-48	-1.4456e-46	-2.81651e-46	-1.56938e-47	2.56166e-47	-3.21221e-46	-1.25553e-46	4.94334e-47	4.96605e-47	-8.74633e-48	1.57309e-47	2.06046e-47	7.11542e-47	1.98733e-48	2.72954e-48	-1.03889e-46	9.41369e-47	-9.32081e-47	-1.08025e-46	-1.29323e-46	-4.72848e-46	-1.04393e-47	8.36243e-47	-4.12714e-47	2.71763e-45
1.28319e-47	8.39395e-48	9.71984e-48	5.492e-48	-6.60564e-48	-6.60981e-48	6.49091e-48	-4.04424e-49	1.40439e-47	1.65203e-49	5.3687e-48	9.03078e-49	1.28468e-48	1.81308e-48	4.72082e-47	2.24558e-47	7.53507e-48	-4.12032e-49	-8.83796e-48	-1.04551e-47	-1.95058e-48	3.0742e-47	5.35045e-47	4.82383e-48	3.48153e-49	1.62132e-48	-5.20006e-49	-1.66519e-48	-2.96789e-48	-2.61573e-48	2.77791e-46
-6.41073e-49	7.24558e-49	-4.80937e-48	-5.75669e-50	9.7052e-49	3.30603e-48	-2.5415e-50	-3.80064e-49	-2.62969e-49	-2.15749e-49	4.87388e-49	-1.41404e-49	-9.07816e-49	-2.64937e-49	1.94475e-49	6.89364e-50	-1.41553e-48	-1.66445e-48	-4.63924e-49	4.37982e-49	3.45024e-50	-6.85901e-49	2.27203e-51	-2.34884e-50	2.2652e-48	-1.56022e-49	-4.08118e-49	7.58957e-49	1.83137e-49	-1.09486e-49	2.20672e-47
-5.01121e-50	5.92144e-50	1.50756e-49	6.12359e-50	5.59521e-50	-5.11081e-50	-5.25864e-50	-1.6632e-50	3.03284e-51	7.99066e-50	-6.4906e-50	4.03946e-50	7.90656e-51	-6.73522e-50	-1.6184e-51	-5.93847e-52	-7.86526e-50	3.40712e-50	-1.54105e-50	9.73334e-51	-7.56539e-51	-3.99911e-50	-1.18049e-49	-6.52611e-50	1.16205e-49	3.34832e-50	1.80959e-50	-1.56094e-50	3.47455e-51	-5.44792e-51	1.32436e-48
-3.05289e-51	-3.72239e-51	2.7803e-51	-4.3151e-52	-3.6327e-51	-5.03373e-51	-5.933e-52	-3.06219e-51	3.36103e-50	2.99225e-52	-8.89375e-51	-4.2066e-52	4.6517e-54	-1.19982e-50	1.04059e-50	-2.00973e-51	-2.85809e-52	6.1639e-52	9.78295e-51	1.45949e-50	1.27758e-50	-4.00005e-51	1.01769e-51	1.02756e-50	-6.79216e-51	1.47552e-50	-8.86387e-51	8.63549e-52	2.62829e-51	-6.88657e-51	1.8409e-49
5.02148e-52	1.8438e-52	3.5014e-53	1.74064e-52	-5.16137e-53	2.69942e-52	1.42505e-52	-1.88007e-52	2.0809e-51	-1.52019e-53	1.75679e-52	6.68925e-52	2.90626e-53	7.73865e-52	-2.444e-51	3.47901e-51	-3.08292e-52	-5.78811e-53	-1.90672e-52	1.49178e-52	9.21495e-52	-5.69461e-52	-6.17793e-53	-1.58929e-52	-1.89419e-52	-7.52459e-53	-2.85596e-52	-6.56508e-52	-7.74202e-53	-3.85554e-52	1.53017e-50
-9.46277e-54	-2.65374e-53	3.08043e-53	-1.53316e-53	-1.31082e-53	-2.18262e-53	2.05319e-52	9.88494e-54	-4.15537e-53	-2.62386e-53	-1.48379e-52	5.08879e-53	-2.40587e-54	-2.44677e-53	-3.44338e-54	1.96552e-54	-8.94764e-53	1.09313e-55	-1.08944e-52	8.23099e-54	9.71021e-54	-2.8086e-53	1.62163e-54	-6.11291e-54	-9.02009e-54	5.49454e-54	-7.92699e-53	3.87689e-54	1.75271e-53	1.92165e-52	1.19126e-51
-9.74587e-54	8.10025e-54	3.49084e-54	-1.68382e-54	4.94345e-54	1.23777e-54	1.17662e-53	2.46485e-54	1.16588e-53	-5.93781e-54	1.01811e-54	1.072e-53	1.23504e-53	-3.23801e-54	-2.0073e-55	1.74762e-54	1.94445e-54	5.53763e-54	-8.74299e-55	2.52498e-55	1.58661e-54	-2.21721e-53	7.36644e-54	1.29854e-53	6.19297e-54	-7.0977e-55	-7.79515e-54	-1.92112e-54	-7.1069e-56	-5.89737e-54	1.65611e-52
-3.26008e-55	-1.62811e-55	-3.13471e-55	-6.91601e-55	-1.15211e-55	6.7655e-55	7.66072e-56	-1.01718e-56	-5.09827e-56	5.14255e-56	-1.8383e-55	2.01453e-55	6.6268e-55	7.90304e-55	-3.49875e-56	2.21657e-55	-2.10851e-54	1.7372e-55	-2.90801e-55	-6.30883e-55	5.02321e-56	-9.31423e-55	4.97778e-55	1.76338e-55	-3.13006e-55	4.40552e-55	-3.57056e-55	1.82405e-57	-5.99016e-55	-1.14913e-55	1.12558e-53
1.02336e-56	3.15639e-56	1.1809e-55	-2.42157e-57	1.37485e-57	-8.57654e-56	-3.01632e-56	1.30604e-56	4.86688e-58	-3.33776e-57	1.37534e-56	9.34444e-57	6.8699e-57	-1.4696e-57	6.8315e-56	-5.07893e-56	2.53381e-56	9.47335e-58	-7.60942e-57	2.06767e-55	-1.71212e-56	-3.79505e-55	-8.75666e-58	4.46278e-57	-2.56859e-56	-7.66247e-56	2.58354e-57	1.23039e-55	4.28089e-57	-7.80572e-56	1.39994e-54
-1.12488e-57	1.97849e-57	-1.5958e-57	1.38812e-56	7.12023e-57	1.55316e-57	-2.14908e-57	-3.42822e-57	4.50252e-57	-4.35605e-57	-6.75665e-58	-5.66082e-58	-9.31565e-57	8.85375e-58	-5.45799e-57	-9.55089e-57	-7.24847e-58	-2.11878e-59	4.95805e-57	1.16664e-58	2.71645e-56	2.08594e-57	-5.37942e-57	-3.05752e-57	-1.06731e-56	2.06552e-56	-2.14569e-57	2.02365e-57	1.17229e-57	1.05031e-57	1.4937e-55
7.40155e-59	4.8951e-58	2.18788e-57	-3.21324e-58	3.47319e-59	4.87847e-58	9.08915e-59	-5.98125e-59	-2.12098e-58	1.15912e-57	1.46633e-59	9.86673e-59	-4.14124e-59	-6.50102e-58	7.39424e-60	5.98309e-58	2.0886e-58	3.51015e-58	4.60782e-59	-2.12746e-58	-6.76917e-58	-3.33725e-59	1.59079e-58	-5.38368e-60	1.00812e-58	1.09776e-58	-2.81897e-57	-3.04709e-58	-5.2413e-58	-1.54796e-58	1.22344e-56
-1.11408e-59	6.88769e-59	7.23722e-60	3.79178e-61	-1.8493e-60	-9.00864e-59	-7.72413e-60	2.12007e-59	-8.13973e-59	3.59149e-60	-2.32036e-60	-9.76894e-60	5.47318e-59	-1.07272e-59	2.61212e-60	-4.49189e-60	3.31582e-59	7.53896e-60	-4.22537e-60	6.41222e-60	-3.47137e-60	1.40478e-58	1.47827e-58	1.15711e-59	-1.75063e-59	7.91419e-61	-6.72611e-59	-2.25331e-59	1.91368e-58	-2.01324e-60	1.03429e-57
-1.16616e-61	3.91148e-60	-8.14044e-60	1.92313e-59	-9.26626e-60	7.57871e-61	6.32674e-61	-5.83347e-60	1.1325e-60	-8.19078e-61	-3.81252e-61	-7.84092e-60	-1.6657e-60	-7.55199e-61	2.33354e-60	-5.38846e-62	1.52995e-59	-4.53851e-60	1.66016e-61	2.53127e-60	9.96847e-62	-1.54831e-60	-3.25263e-60	-2.40205e-60	-7.57036e-60	-1.17872e-60	-6.0666e-60	-1.18099e-60	-2.79398e-61	4.56614e-60	1.13552e-58
-3.94296e-61	7.4982e-62	-1.32171e-62	-2.29909e-61	-2.94724e-61	5.20954e-61	5.60225e-62	-1.57454e-62	5.27006e-62	-1.73103e-61	4.72913e-61	-9.40518e-61	1.74164e-62	4.99402e-61	4.39618e-62	-4.99613e-61	7.70137e-62	-9.38139e-62	-1.5764e-61	-4.25394e-61	5.29772e-61	-9.86612e-61	4.0626e-62	-6.83765e-61	-4.07588e-61	7.93285e-62	4.10999e-62	-9.63863e-62	6.19987e-61	-4.99808e-62	8.58848e-60
3.60961e-63	-2.11434e-62	6.39382e-63	1.41552e-62	-8.49249e-63	1.56426e-61	-5.34787e-62	6.1642e-63	-1.15389e-62	-3.58956e-62	-5.0782e-62	2.58662e-62	7.66682e-62	-1.17611e-62	8.71999e-62	3.16097e-63	9.92167e-62	-3.4674e-62	-1.87725e-62	-2.28574e-63	3.28276e-62	1.03814e-62	-6.75484e-63	-1.08354e-62	-3.09326e-65	5.72122e-63	3.66393e-63	5.13511e-64	1.02899e-62	2.82272e-62	8.36931e-61
9.84418e-63	-3.54504e-64	1.70514e-63	1.47536e-63	1.74566e-63	8.09859e-64	4.11198e-63	-3.02812e-64	-3.40554e-63	1.3189e-63	-6.47018e-64	-1.07181e-62	3.6812e-63	-4.83458e-63	-1.26473e-64	-2.62577e-63	2.21377e-64	5.12388e-64	1.37472e-63	2.80554e-63	-1.83375e-63	1.81242e-64	1.42979e-63	5.34299e-64	1.07792e-63	1.00617e-62	-9.55492e-64	3.96028e-65	-2.62243e-64	4.60538e-63	7.36024e-62
-4.88022e-65	-1.29227e-64	-6.63501e-64	1.78589e-64	-2.29753e-65	-1.84146e-65	-1.54343e-64	-2.71459e-64	-9.84461e-65	-3.53125e-66	-1.09919e-64	-7.60286e-65	2.06742e-64	-2.53134e-64	6.89973e-65	1.87566e-64	4.44017e-65	-2.66558e-65	-1.81088e-63	1.94134e-65	7.66159e-65	2.19793e-64	-5.13905e-64	-1.15807e-64	-4.3674e-64	2.55491e-65	2.06903e-65	-8.24306e-65	-3.16271e-64	4.65442e-65	6.24737e-63
9.9424e-66	-1.14028e-65	-4.39055e-66	-1.45259e-64	2.76394e-66	8.86962e-66	-1.21671e-65	2.37806e-66	-1.57979e-65	2.16145e-66	-2.73379e-65	2.01468e-66	-1.4628e-65	-3.44989e-65	-3.82789e-65	-1.76913e-64	-6.85715e-65	3.00576e-65	-1.07913e-65	1.76609e-65	-2.70961e-67	9.74415e-66	6.27404e-66	-7.90375e-67	-4.53477e-65	2.78937e-65	6.52196e-66	-2.06826e-65	5.47793e-66	7.92971e-65	8.38186e-64
-9.96123e-67	-3.54488e-67	2.93496e-66	-5.14241e-66	-6.2998e-66	4.99702e-66	3.38769e-66	6.49579e-66	7.33725e-67	6.14282e-66	3.43634e-66	6.34383e-67	5.51129e-66	2.02254e-67	8.87298e-67	2.35215e-66	-3.16749e-66	1.2312e-67	7.46254e-67	-6.96652e-67	1.13175e-66	2.67526e-66	-3.78194e-67	-7.1353e-67	2.45223e-68	1.38594e-66	1.75579e-66	-7.95616e-67	7.74883e-67	5.91721e-67	6.54693e-65
2.43092e-68	-5.83194e-68	2.17095e-67	-5.45844e-68	-1.33027e-67	4.45972e-68	-3.44234e-68	1.52232e-67	3.27649e-67	2.02797e-67	-4.61735e-67	1.95566e-67	2.72398e-67	2.18168e-67	-1.87682e-68	-1.76727e-67	8.99685e-67	-1.19068e-67	-1.362e-67	-1.06598e-67	3.86464e-68	-2.56713e-67	-6.78862e-68	4.19822e-68	-4.706e-67	-1.77969e-68	-7.18972e-67	2.32625e-68	-5.29638e-67	-6.99504e-68	6.0894e-66
-2.47395e-68	2.53758e-68	-6.11595e-69	1.2307e-68	-4.29398e-70	5.68148e-71	-2.2763e-68	6.87963e-70	-2.41996e-69	1.94574e-70	-1.90795e-69	-1.14357e-69	2.90505e-69	1.01512e-68	-1.00871e-68	4.19412e-69	-6.3894e-69	-2.56973e-70	-7.79763e-68	-1.25822e-69	-7.36065e-70	-1.07469e-68	-1.08887e-69	1.33688e-69	-5.96877e-68	3.39834e-69	-9.97233e-68	1.11809e-67	6.9932e-69	5.30962e-68	5.59976e-67
1.26819e-69	7.20286e-70	1.00666e-69	-1.44639e-69	2.23842e-69	2.13807e-69	-6.529e-71	-1.77264e-70	-1.46631e-69	-1.53166e-69	6.66051e-70	-1.78555e-68	1.80042e-70	6.83376e-70	2.33035e-68	-3.68762e-70	7.99473e-70	-7.4527e-71	-3.34737e-69	-1.35388e-69	-1.38742e-70	6.32437e-71	-1.5745e-70	3.0569e-70	5.98545e-69	-2.98495e-70	-1.63906e-69	3.52039e-69	-9.06627e-70	1.26609e-70	7.38328e-68
2.50165e-70	2.52286e-70	3.9108e-70	-1.85497e-71	-1.33482e-70	-8.9548e-71	-1.0943e-71	-9.48274e-72	5.45178e-70	1.09225e-70	4.46136e-71	8.52819e-71	-1.53296e-70	-8.83964e-72	-1.33696e-70	-1.95723e-70	3.87245e-71	1.32877e-70	-1.40688e-70	7.66853e-72	-6.32886e-71	2.63404e-70	6.41543e-71	1.74615e-70	1.36165e-70	9.42635e-71	-2.34228e-71	7.51253e-72	9.10577e-71	2.47238e-71	3.69395e-69
-9.24003e-72	-1.97412e-72	-4.15069e-71	7.44243e-72	-1.28977e-71	-1.50455e-71	8.13793e-72	-1.02796e-71	-6.17133e-72	6.22482e-72	3.17443e-73	5.76161e-73	2.79051e-72	5.36056e-73	2.19965e-71	-5.25552e-72	-1.35159e-72	-5.62675e-71	-1.25919e-71	1.17639e-72	-6.14843e-72	-5.43607e-73	-6.72221e-72	3.46484e-72	-4.64808e-72	5.36905e-73	-2.23368e-71	-3.42102e-73	-5.77412e-72	8.24593e-72	2.80543e-70
-6.04395e-73	1.29028e-73	1.23892e-72	2.2243e-72	3.59179e-73	-1.08797e-72	4.7506e-75	-2.83868e-72	-1.60406e-72	-3.02547e-73	2.41219e-72	-2.67974e-73	3.88384e-72	-2.65238e-73	4.44059e-72	5.47712e-73	3.28451e-72	-2.99203e-72	4.38433e-72	-3.14112e-73	-2.99536e-72	3.5225e-73	-1.80055e-72	-3.25626e-72	-1.19668e-72	5.45623e-74	1.54712e-72	-8.44461e-73	-5.9101e-74	2.41517e-73	4.55342e-71
-2.12832e-73	-1.34289e-74	-3.77533e-75	6.31362e-74	-1.21553e-73	4.19192e-75	-2.72695e-73	-4.60609e-73	-1.21358e-73	-2.64882e-73	-3.12265e-73	2.81696e-73	-2.25109e-74	-3.10967e-74	-2.90459e-74	-2.26984e-74	1.33809e-73	-2.55618e-74	1.21179e-73	1.22151e-74	6.5481e-74	-2.22665e-75	-1.21743e-75	-1.26944e-73	1.84779e-73	1.35107e-74	-4.65216e-75	-8.72955e-74	3.7568e-73	1.1015e-75	3.39343e-72
-1.61265e-75	1.79231e-74	-1.67327e-74	-4.52105e-75	-7.29762e-75	3.75368e-75	2.83971e-76	4.24697e-75	9.93348e-76	-9.82238e-76	-1.20752e-74	-3.19895e-75	-1.98882e-76	1.02149e-74	6.20822e-76	2.13851e-75	-3.12718e-75	3.36309e-75	1.58572e-74	3.53863e-74	-5.73729e-75	-5.92244e-75	1.23196e-75	-4.61293e-74	-6.84153e-76	-2.37922e-74	8.43792e-76	-1.5403e-74	1.702e-75	-7.63706e-75	2.53612e-73
8.51201e-76	1.58058e-76	-4.87333e-76	-2.20205e-76	8.06645e-76	-1.46343e-75	7.61355e-76	7.57523e-76	-1.60243e-75	1.20408e-76	4.8276e-76	7.96849e-77	1.66751e-76	-5.37766e-77	6.71565e-75	1.7293e-75	-1.14215e-75	3.66446e-76	3.74155e-76	8.19155e-76	-9.61297e-77	-1.99367e-76	3.9703e-76	-2.33007e-75	-2.34232e-76	-4.26073e-77	6.08067e-76	2.79245e-76	1.69424e-76	3.95511e-76	2.39101e-74
-1.62602e-77	2.32285e-77	2.91102e-76	-3.07331e-76	1.79672e-77	2.75358e-76	-1.2302e-76	4.32513e-77	-9.79973e-78	2.08241e-78	1.4093e-76	-1.30853e-76	2.05977e-77	-1.38822e-77	8.54184e-77	-1.34508e-78	-6.01421e-77	2.11768e-76	2.9522e-78	-1.444e-76	5.34713e-77	1.17012e-77	2.02161e-76	2.75405e-77	-4.95312e-77	-8.69328e-79	4.91707e-79	7.20336e-77	1.26429e-78	-7.13835e-77	2.41214e-75
9.58587e-78	2.59368e-78	-9.75169e-79	-1.10123e-77	6.58467e-78	7.26759e-78	5.93958e-78	2.38597e-78	-3.13188e-78	7.27379e-78	3.99248e-78	-1.31526e-78	-6.39676e-78	-2.87924e-77	1.26841e-78	2.60976e-77	-7.09969e-79	-7.46215e-78	6.75797e-78	2.98846e-78	6.35987e-78	2.10443e-78	3.59015e-78	-5.80005e-78	9.11005e-77	6.0904e-79	1.65212e-79	-1.97175e-79	5.07918e-78	1.39305e-77	2.71468e-76
1.1613e-78	-5.42327e-79	1.96808e-79	-9.15202e-79	-5.91104e-78	2.1665e-79	8.49498e-78	3.01398e-79	7.94345e-80	-9.13024e-79	-6.15795e-79	-7.4782e-79	-4.11169e-79	1.14534e-79	-1.72959e-78	6.19231e-80	-3.776e-79	6.76004e-80	1.89195e-78	-1.37325e-78	1.06492e-78	3.49128e-80	-1.33469e-78	-4.20448e-81	5.80527e-79	8.01353e-79	-1.14812e-78	-4.41559e-78	-7.58355e-79	-1.79215e-78	3.80582e-77
8.81465e-80	-1.1465e-79	5.69988e-80	-7.67968e-80	-4.88156e-79	-1.94238e-80	7.88014e-81	7.5967e-80	1.70923e-80	-7.17181e-80	-1.477e-80	-6.25011e-80	5.53471e-80	-2.60872e-80	-2.1933e-79	1.0464e-79	7.45833e-80	-9.00027e-80	-2.57642e-80	-3.64669e-80	5.25855e-80	8.44768e-80	-1.95261e-81	-5.31099e-80	2.56117e-79	1.05397e-79	7.97002e-80	-6.1855e-81	4.74688e-80	-3.03822e-79	2.71714e-78
-7.41789e-80	3.25231e-82	7.88852e-81	3.07212e-81	9.56493e-81	-3.14548e-82	1.61184e-81	1.81125e-81	-3.35097e-81	5.82143e-81	-6.33752e-81	-3.5314e-81	1.20967e-82	-8.38342e-82	1.08411e-81	6.51424e-81	-1.62695e-81	9.56201e-81	-1.72866e-81	2.87484e-81	1.71392e-80	-1.92055e-81	-5.55019e-81	3.2425e-81	-4.07526e-81	-2.10566e-81	5.04393e-82	-5.06755e-83	-8.52855e-81	5.9035e-81	1.91179e-79
-3.26969e-81	1.43135e-82	8.27696e-82	-2.17561e-83	-5.00844e-81	1.25194e-84	6.8099e-82	7.35917e-82	-8.42227e-82	-1.75906e-82	2.8373e-82	2.84612e-82	-3.19413e-82	1.85406e-81	-1.17784e-82	9.24742e-82	2.41335e-82	1.03197e-81	4.39183e-83	1.74023e-81	-8.80997e-83	3.6539e-81	4.00365e-81	4.49202e-83	-5.00182e-82	2.05603e-82	-1.0243e-81	8.75499e-83	2.69441e-83	-1.2674e-83	2.81966e-80
1.39334e-83	-8.11921e-83	-1.20172e-83	-1.42481e-83	-1.60853e-82	-1.25895e-82	3.2416e-83	-6.99094e-83	9.48539e-83	1.00251e-82	-1.37598e-83	-2.47784e-83	-1.52449e-82	6.79884e-85	6.05085e-83	-2.37277e-83	2.89115e-84	-1.29856e-82	-1.08294e-82	1.47363e-82	-8.117e-84	2.04394e-83	5.72051e-83	3.02832e-84	-3.42376e-83	-1.40485e-82	-1.73575e-82	-4.23752e-84	-8.93934e-83	-1.11088e-84	1.9017e-81
-1.0578e-83	-3.86045e-84	-6.41341e-84	-2.89862e-85	5.70378e-84	-1.03788e-84	-7.86946e-85	-4.01336e-84	-2.47042e-84	4.59861e-85	-9.17549e-85	-9.70189e-85	-1.08437e-83	-7.65978e-85	8.00536e-84	1.5861e-86	3.5644e-84	-1.14183e-83	-1.1088e-84	3.16803e-84	-1.27388e-84	6.79089e-84	6.46871e-84	1.30487e-83	1.41983e-84	7.57758e-84	-2.10735e-84	1.88932e-84	1.40947e-83	3.70113e-84	1.34764e-82
-1.15884e-84	6.3037e-85	3.87415e-85	-2.97364e-85	-1.36539e-85	-3.3991e-85	-2.17906e-85	-4.93307e-86	2.18163e-84	1.19034e-86	2.91727e-86	3.87702e-85	-2.67757e-84	8.57366e-86	-2.49768e-85	-5.37613e-85	2.24602e-84	2.99326e-85	-4.09275e-86	7.17486e-85	-1.82958e-86	1.03345e-85	8.26282e-86	1.46955e-84	-2.28536e-85	1.5679e-85	1.31922e-84	2.56775e-85	-7.97112e-85	-4.91858e-85	1.76066e-83
-2.05679e-86	-2.21176e-86	3.82514e-86	3.55084e-86	3.23419e-86	-1.47198e-86	3.56758e-86	-1.34662e-86	1.50272e-86	5.21554e-87	5.90569e-87	8.62666e-87	-3.82274e-86	-4.32916e-85	2.93283e-86	-1.85798e-85	-1.86125e-85	-1.37701e-86	-2.20407e-86	-3.55755e-86	-1.44436e-86	-4.23338e-87	-4.72145e-86	1.42805e-86	-6.68523e-86	2.19833e-86	2.231e-87	-2.01031e-87	-1.97799e-86	-4.62821e-86	1.43052e-84
4.91801e-87	-5.41022e-87	-1.56179e-86	-2.91839e-88	-3.35459e-88	-1.28866e-86	-1.00924e-87	-3.06465e-87	-2.7344e-88	-2.25637e-87	2.31223e-87	-1.61517e-87	-4.87704e-87	1.86527e-88	-1.07197e-87	5.49778e-88	-1.47741e-87	5.19309e-88	1.9408e-87	-9.02048e-87	-3.64112e-87	-7.77235e-88	9.5382e-87	1.57517e-86	1.17026e-86	-2.82276e-86	8.33117e-89	1.5756e-87	-3.65754e-87	-3.01021e-87	1.476e-85
6.35309e-89	7.35099e-89	-4.287e-88	2.73981e-87	6.20495e-89	-1.1859e-88	-8.06666e-88	-2.36036e-88	-2.74431e-88	1.46171e-88	-1.06586e-88	-4.8632e-89	1.05187e-88	1.95706e-88	1.23037e-88	9.99399e-89	1.51894e-88	6.02964e-88	1.46749e-88	-2.58651e-88	-2.57426e-88	-6.49927e-88	-1.37754e-88	2.95044e-88	-3.14451e-88	-1.52779e-88	-6.61041e-88	-2.36389e-88	9.53743e-88	1.28457e-88	1.05759e-86
2.09158e-89	2.09087e-89	-8.3145e-89	3.83326e-89	-9.16499e-89	2.01688e-89	2.62718e-90	1.62676e-89	-8.635e-91	7.12524e-89	-3.2258e-90	-8.68473e-89	-3.00011e-89	-2.99159e-90	3.19794e-89	-1.26807e-91	1.01161e-89	-3.83241e-91	-9.52574e-89	-1.24938e-90	-1.07308e-88	-2.8054e-88	5.97442e-90	-1.35635e-89	-3.65752e-89	-1.60869e-88	-7.23609e-89	-4.42164e-89	3.81678e-90	2.20198e-89	1.37555e-87
6.22857e-90	-1.40697e-90	1.68845e-90	-1.41908e-89	6.18961e-91	5.19369e-91	-1.42836e-90	-2.79677e-90	-3.61397e-90	1.99172e-90	-3.21163e-90	-1.90528e-90	-8.97936e-92	1.31951e-90	-4.8761e-90	-4.06409e-94	-7.8524e-90	-1.68087e-90	-3.50885e-90	-1.25404e-89	1.03467e-89	-1.1115e-90	-2.65133e-90	-1.03168e-90	-1.3997e-90	1.89477e-91	-2.9113e-91	5.09302e-90	4.29785e-90	1.56887e-91	9.80386e-89
2.49239e-91	3.0802e-91	-2.14769e-91	-1.50995e-91	-3.09441e-92	7.96547e-92	-1.93837e-91	-1.4264e-91	-1.99206e-91	-2.88108e-92	1.8012e-91	-2.90172e-91	3.86186e-91	-3.46064e-91	1.51353e-92	-2.30261e-91	2.22569e-91	1.34253e-91	-4.31614e-91	2.4814e-90	6.55815e-91	2.65165e-91	-1.40061e-90	-2.40509e-91	2.51707e-91	3.57719e-90	-1.80462e-91	-1.81017e-92	-1.40941e-91	-1.13669e-91	1.31601e-89
1.76191e-91	-6.98218e-93	-2.31889e-92	4.68374e-94	5.39042e-92	1.24046e-92	-7.69745e-93	4.04672e-92	-5.17939e-94	-7.85415e-92	1.5545e-92	-2.35783e-92	3.01441e-92	-2.18913e-92	-3.57829e-92	7.75129e-92	-5.4719e-92	-1.31117e-92	3.87877e-92	4.17352e-94	1.68392e-93	1.56308e-91	-2.15381e-93	-6.26447e-92	3.75706e-93	7.65228e-92	1.61264e-92	-6.86882e-93	-1.33345e-92	-4.39273e-92	1.09518e-90
1.30343e-93	3.20534e-94	-7.83639e-93	1.07626e-94	-4.41198e-94	1.16935e-93	-1.25089e-94	-7.4923e-94	-8.07671e-94	-3.31783e-93	-9.08445e-93	-1.41692e-92	-2.44481e-93	1.75409e-93	2.043e-93	-5.0718e-94	-1.11323e-93	-1.15214e-93	1.09563e-93	8.36724e-94	1.59118e-92	-2.33275e-93	1.21947e-95	-3.38646e-93	-8.09015e-94	4.08275e-94	-2.13357e-93	8.20943e-94	6.37094e-94	-4.14107e-93	8.09719e-92
4.2294e-94	-9.54584e-95	1.34478e-95	2.19708e-94	-1.22674e-95	1.15982e-95	-1.48797e-94	1.64467e-95	-1.08521e-94	3.12873e-94	-4.43796e-94	1.56866e-94	-6.40728e-94	-7.71098e-96	-4.91528e-94	7.44829e-94	-1.09349e-94	-8.12534e-95	-6.55275e-94	-1.18111e-94	-1.66496e-94	1.72233e-93	2.15583e-95	6.32859e-94	1.98669e-93	1.90295e-94	-7.82286e-94	9.482e-94	1.30843e-94	-3.01574e-94	1.16946e-92
-1.69876e-95	3.08181e-96	-1.38481e-95	-1.33622e-95	2.48292e-96	-6.3827e-96	7.86004e-95	-7.51437e-96	1.2675e-95	-1.5136e-95	-2.21935e-95	-4.07263e-95	3.84626e-95	3.70599e-95	-1.11672e-95	-1.58732e-94	3.93911e-95	2.88384e-95	5.76035e-95	2.19556e-95	-1.12049e-94	-1.82605e-95	1.64544e-95	5.12744e-96	-6.20019e-95	5.82719e-96	-6.01647e-96	1.42098e-95	-3.70271e-96	1.50151e-95	8.84865e-94
9.83263e-97	4.26475e-96	-1.88097e-96	-6.47346e-96	9.45025e-96	8.17996e-98	-1.77002e-97	2.32745e-96	6.531e-99	2.97779e-96	-2.50908e-97	4.03997e-96	-1.70658e-96	4.25357e-96	1.19721e-96	2.42177e-97	3.72132e-96	-3.74752e-98	-3.86268e-97	1.11676e-96	7.63697e-97	2.94378e-98	1.31216e-96	1.81357e-97	-3.71576e-96	2.16937e-96	1.2331e-95	2.96692e-97	7.56487e-97	-1.79572e-97	6.7311e-95
-4.03233e-98	3.42805e-98	-4.93329e-97	-6.11866e-97	1.15133e-97	-7.8055e-99	5.72998e-98	-7.27256e-98	-7.6204e-99	1.72375e-97	1.75045e-98	4.52908e-98	6.02858e-99	-1.84157e-97	-4.75449e-97	-9.02267e-98	9.88605e-98	-3.05658e-98	1.27775e-96	-8.21398e-97	-1.53003e-97	2.12728e-97	4.54101e-97	1.8822e-96	6.96914e-98	1.1603e-98	-3.86704e-97	6.31145e-98	-3.46435e-98	1.54532e-98	7.94323e-96
-2.0492e-99	2.00145e-98	2.80071e-99	-2.13605e-98	7.91923e-99	-2.79012e-98	2.26377e-98	1.96732e-98	-1.06432e-98	-2.32657e-99	-1.45822e-98	1.41583e-99	-1.76857e-97	-2.20048e-100	1.1859e-98	-2.04752e-98	-2.02587e-99	8.7309e-99	-1.99861e-99	4.6956e-98	-1.16926e-99	1.19345e-98	-4.66587e-98	1.43237e-98	3.17861e-98	-5.20729e-98	-3.40612e-98	1.54746e-99	3.72735e-100	-8.70582e-99	6.25079e-97
-8.06787e-99	-1.51846e-99	-4.5692e-99	4.80565e-99	2.0126e-99	-5.42324e-99	-4.05382e-100	8.56461e-100	1.15591e-99	-1.48715e-99	-9.97146e-100	-1.34245e-99	1.76159e-98	-6.86035e-99	4.74816e-101	2.73891e-101	-7.91452e-99	1.4501e-99	-4.49969e-100	1.77057e-100	-1.94057e-99	2.95799e-101	1.48802e-99	5.68604e-100	4.88795e-99	-4.55445e-100	-1.40069e-99	-5.11492e-101	-1.20858e-99	-2.38722e-99	8.16021e-98
1.02456e-100	-1.59826e-100	-1.63236e-100	1.40875e-100	2.78717e-102	-2.27848e-101	1.25387e-100	9.86291e-101	1.01718e-100	-2.88047e-101	3.43641e-101	-1.54778e-100	-1.94446e-100	7.38633e-102	-1.15281e-101	-1.17028e-100	9.48988e-101	-4.11596e-101	6.80434e-101	-4.59112e-101	5.72168e-100	-1.28931e-99	-1.32722e-102	5.5346e-102	5.73613e-101	-2.22596e-101	-4.24487e-101	-1.46574e-100	1.83298e-101	-2.92546e-102	3.87428e-99
3.35037e-101	-2.94965e-102	1.22567e-101	2.61622e-102	-2.90474e-102	8.00299e-102	1.54896e-102	5.52784e-104	1.18782e-102	1.14263e-101	-1.46091e-101	-4.38947e-103	-7.43656e-101	-8.0355e-102	-6.90751e-103	5.97507e-102	-4.57324e-102	1.67756e-101	-2.95722e-101	-1.70905e-101	-2.50218e-103	-2.45571e-102	-1.94175e-102	1.75181e-102	6.85559e-102	5.28051e-102	4.75337e-101	4.63168e-101	-2.59678e-100	1.91536e-101	6.39797e-100
1.92663e-102	1.19409e-102	-5.6144e-103	9.09333e-103	-7.44742e-103	6.12692e-103	-4.73478e-102	-1.42784e-103	7.56174e-103	1.23304e-102	1.10885e-101	4.22648e-103	-1.16831e-103	2.17523e-103	5.3992e-103	-9.65684e-103	-3.14816e-103	-4.00978e-102	-7.82246e-102	-4.43479e-103	1.34631e-102	4.39268e-103	-6.9802e-104	1.65863e-102	3.00459e-102	-2.78502e-103	7.76502e-103	-1.03752e-103	6.12084e-103	-5.45408e-103	4.75922e-101
-6.94875e-104	-1.61504e-103	-9.15853e-104	-2.34649e-103	-5.21085e-103	-8.56117e-104	-2.05746e-103	-5.40374e-103	4.98147e-103	-9.0234e-104	6.30152e-104	-6.63188e-104	1.86655e-104	-2.5506e-104	7.05639e-103	4.03606e-104	1.02945e-103	8.39615e-105	4.75303e-104	9.70032e-104	-6.57019e-103	3.05732e-103	-1.85772e-103	-1.08591e-104	-6.17192e-103	1.40417e-103	-8.36941e-103	-1.93327e-103	9.60298e-104	-4.23199e-103	7.14029e-102
-4.30043e-104	-3.56599e-105	1.50837e-104	9.92646e-105	-1.98774e-105	-8.52509e-106	-1.07268e-103	-4.07839e-104	1.48818e-105	-2.81549e-106	9.27746e-105	-1.34936e-105	-2.34369e-105	-3.90951e-105	-4.6208e-105	-2.47202e-106	-9.0714e-105	-8.05998e-105	-5.37328e-105	1.44487e-104	3.00823e-105	1.21161e-104	-8.57821e-105	-5.10867e-105	-2.64324e-105	-2.72773e-104	9.21564e-105	1.43749e-104	-9.05144e-105	-6.025e-105	3.80342e-103
-9.26535e-107	3.4951e-107	1.94252e-105	5.16524e-105	-4.62028e-106	-1.96681e-105	-1.34659e-105	6.37602e-106	-4.384e-106	-1.03936e-105	3.62144e-106	7.09119e-105	-1.0977e-106	-8.31863e-106	1.71372e-106	3.30748e-106	-1.25071e-105	-6.23031e-106	5.10609e-108	1.41016e-105	3.65482e-106	-3.07437e-105	-4.49214e-106	-2.34334e-105	-5.82843e-106	-8.50869e-106	-7.61449e-106	4.10803e-105	-4.69412e-107	1.61183e-105	3.95066e-104
2.22833e-108	-2.79742e-107	-7.37468e-108	-7.80988e-106	-2.37161e-106	1.21311e-107	-1.55034e-107	-1.36462e-106	1.2266e-105	8.86963e-108	-2.09754e-107	-1.46581e-107	3.33007e-107	-3.46053e-106	-4.26328e-106	-7.03936e-107	-1.15467e-107	-2.04063e-106	5.32025e-108	1.83662e-107	-2.6395e-107	-6.32725e-107	-2.1024e-107	1.62132e-107	9.19776e-108	-3.25895e-107	-1.7444e-106	8.24272e-107	-3.80688e-106	-2.8207e-107	4.44075e-105
2.61685e-107	5.78653e-108	1.04853e-107	2.92763e-108	-1.03567e-107	-2.68458e-108	-5.20843e-108	4.49976e-110	-1.78414e-107	7.7596e-109	8.05393e-109	3.12572e-109	7.51151e-108	-2.49306e-108	-7.23858e-109	7.64015e-109	-9.93677e-108	-2.41922e-108	6.83025e-110	5.61214e-108	-1.14861e-107	-6.04794e-109	-1.45502e-108	-4.38936e-107	-5.47524e-107	2.7807e-107	1.97109e-107	3.84451e-109	3.6848e-107	5.27565e-108	3.15145e-106
-4.49114e-110	1.97573e-108	4.49993e-109	-1.99034e-110	-1.77608e-108	1.27169e-109	9.85827e-109	5.23068e-109	-9.59825e-109	3.40592e-108	1.09067e-108	2.71615e-110	2.01243e-108	5.05934e-110	6.20226e-108	3.98891e-109	2.62986e-109	-3.86742e-108	-1.07672e-108	-1.05624e-108	-7.88875e-110	4.94182e-110	1.9564e-108	-2.72644e-108	1.36283e-109	1.072e-109	3.22144e-109	-4.26614e-109	-5.37482e-109	-2.59425e-108	3.52489e-107
-4.39308e-111	-1.49382e-110	8.73846e-110	8.26851e-110	2.15105e-109	-7.20173e-109	1.54558e-110	3.69509e-110	-5.17729e-110	1.75742e-110	2.22036e-110	-3.15458e-109	1.12459e-109	4.33083e-110	8.1921e-110	4.12955e-111	1.756e-111	-7.57455e-111	-3.84881e-109	3.10902e-110	7.22902e-110	-1.35269e-109	-1.18574e-110	1.14308e-109	-1.65029e-110	1.99014e-109	1.43351e-109	-8.62778e-110	4.11102e-111	-3.14147e-110	3.06561e-108
5.7441e-112	-1.28559e-112	1.72586e-112	-1.12756e-110	-1.1586e-111	6.35607e-111	-5.72253e-111	-3.23429e-110	1.53954e-110	2.32662e-111	1.19674e-109	-4.70238e-112	-1.66525e-110	-4.05156e-111	-1.06498e-111	1.44455e-110	-4.30988e-111	9.36078e-111	9.24795e-112	3.12921e-111	1.06334e-110	1.10448e-111	9.2268e-111	2.6813e-111	4.6686e-111	-6.9082e-112	-6.69777e-111	1.1257e-111	1.78886e-110	-2.45604e-110	3.28815e-109
5.82645e-113	-1.68261e-111	-4.99668e-113	-7.83764e-112	-1.559e-112	-1.99772e-111	3.20316e-113	-5.35153e-113	8.02885e-113	4.37511e-112	-2.07113e-112	-3.08861e-111	8.37437e-113	1.08009e-111	2.88656e-111	1.04815e-111	-1.26182e-112	5.59339e-114	1.97996e-112	1.2003e-111	-2.19628e-112	4.53158e-112	-1.88483e-112	-2.12816e-112	1.10942e-111	6.87173e-113	-4.6468e-113	-3.78649e-111	5.08189e-112	-1.58758e-111	2.34369e-110
3.56509e-113	2.94505e-114	-1.44741e-114	2.79701e-113	-6.92911e-115	1.03065e-113	1.46036e-113	2.96115e-113	-3.43986e-113	-3.98147e-113	2.56748e-113	-3.1095e-113	-5.8362e-113	-2.69741e-112	3.76501e-113	-4.59211e-113	-2.49938e-112	-1.03948e-112	-4.35091e-113	-6.22641e-113	6.09886e-113	-3.49405e-113	-3.61434e-113	3.12725e-112	2.37391e-112	-1.51853e-113	4.78645e-113	-1.97097e-114	-3.86576e-113	-2.60079e-113	1.93742e-111
-2.69649e-114	-4.48647e-116	9.46573e-114	-1.36083e-114	2.89607e-113	3.94303e-114	6.68704e-115	2.59524e-113	-4.69656e-115	1.16098e-113	4.50019e-114	2.17575e-114	-7.10125e-114	-1.56972e-115	-9.12761e-114	5.56292e-115	7.81831e-115	1.80896e-113	5.11785e-116	3.16417e-113	-3.11514e-114	4.72695e-115	-5.35008e-114	-3.09672e-113	-6.49792e-115	-1.36237e-115	-6.93033e-115	-1.1897e-114	1.54475e-114	1.60953e-113	2.19569e-112
3.09676e-117	1.67774e-115	8.53886e-115	7.54778e-114	-1.04258e-114	-1.32175e-114	-3.15161e-115	4.19331e-115	-2.90074e-115	1.30446e-114	-5.83608e-116	-1.14073e-115	6.26686e-114	1.27131e-116	3.24464e-115	-7.00926e-116	-1.16641e-114	-3.61317e-115	1.90186e-114	4.81372e-115	8.48275e-115	1.60909e-114	5.62369e-115	-3.94184e-114	5.97999e-115	-2.53801e-114	-6.16469e-115	1.03171e-115	-2.19192e-115	-5.18193e-115	3.5578e-113
-6.60871e-116	-2.2732e-116	-1.13013e-117	-1.99303e-115	-1.948e-116	-6.88181e-116	-4.52877e-116	-6.26619e-116	5.29749e-116	-2.00885e-117	5.05429e-116	-2.5506e-116	-1.50126e-116	5.18723e-116	-2.05382e-115	-7.07577e-116	-4.63523e-118	2.03811e-116	2.54795e-116	1.57665e-115	1.72828e-115	-1.78706e-115	3.87493e-116	-5.23588e-116	-7.51181e-117	5.97347e-116	-1.34478e-115	3.72511e-116	2.50807e-116	-7.22801e-116	1.94252e-114
-8.24331e-117	5.3368e-118	5.88782e-116	-1.22248e-117	-4.1262e-117	-7.72877e-117	-9.77737e-118	-1.72367e-117	2.83923e-117	-2.276e-118	4.97022e-117	-5.22228e-117	7.07498e-117	-1.31007e-116	7.68257e-117	1.35722e-117	-2.08044e-118	-6.79749e-117	-1.65432e-116	-4.0446e-118	1.46864e-116	1.00694e-116	3.2654e-118	6.99867e-117	1.17266e-117	-3.74946e-117	7.6884e-118	2.50994e-117	-3.55332e-117	-1.85397e-117	1.95551e-115
-2.62298e-117	1.05225e-117	-5.49568e-118	1.94324e-119	-9.31589e-119	9.24986e-118	-3.95702e-118	-1.46684e-117	1.83038e-119	5.4586e-118	6.5283e-119	5.87904e-118	-1.10025e-119	-6.69512e-119	-1.53014e-117	1.22846e-117	-4.6424e-118	-4.93853e-118	-2.9267e-118	5.33645e-118	-6.66941e-118	-9.53367e-118	8.43278e-118	-2.4254e-118	1.06792e-117	1.25389e-118	6.96084e-118	-1.80254e-119	1.0005e-117	1.19694e-118	1.8697e-116
1.80089e-119	-2.3022e-120	-2.2848e-119	1.54601e-119	-1.50509e-119	4.14789e-119	-5.24592e-119	1.25349e-118	-3.73184e-119	-5.33551e-119	-4.97116e-119	1.11955e-119	2.85622e-119	-1.64568e-119	1.23724e-118	4.00056e-119	4.01938e-121	-1.63853e-119	1.21254e-118	3.74432e-120	8.91914e-120	-9.04621e-120	-1.93803e-118	2.94278e-119	2.53513e-118	-7.63209e-119	-7.23128e-120	1.88262e-119	8.02646e-119	7.15322e-119	1.54396e-117
-5.0788e-120	7.4546e-120	2.084e-120	9.47734e-122	-7.91412e-120	2.14548e-119	3.36774e-119	-1.62769e-120	-8.67237e-120	-1.48278e-120	-4.86852e-120	7.34988e-120	1.56883e-121	3.0607e-120	9.16156e-120	4.496e-120	4.18319e-121	8.00277e-123	-7.36788e-120	3.37646e-119	-2.17023e-120	-3.89687e-121	5.36671e-121	1.34453e-122	-1.36057e-120	1.33935e-121	6.01763e-121	-5.53343e-121	5.71704e-121	-4.51636e-120	1.71041e-118
5.91409e-121	-8.14323e-121	6.28396e-121	-2.93774e-121	4.72051e-121	-4.85887e-121	-2.92999e-121	-1.73558e-121	-9.35849e-122	2.05055e-122	4.94931e-122	-1.9581e-121	-1.98461e-120	2.41104e-122	-2.24726e-121	-8.09585e-121	-1.47425e-121	-1.4175e-120	1.693e-121	-8.20004e-122	2.82031e-123	-1.09592e-120	-3.84911e-121	-4.31625e-122	6.35374e-121	-9.55536e-122	-3.25489e-121	5.76779e-122	1.60876e-121	1.20377e-120	1.29766e-119
-4.09187e-122	3.30089e-122	7.13784e-124	-1.34869e-122	3.45804e-123	5.34763e-122	-2.46431e-121	2.52114e-126	8.35971e-123	-2.38916e-123	2.08473e-122	3.64254e-122	-4.25376e-122	-6.14474e-122	-3.36426e-122	-3.12295e-122	1.22418e-123	-1.5017e-121	5.05658e-123	2.85096e-123	9.53014e-123	1.51365e-122	5.78814e-123	4.42923e-122	2.47132e-123	4.58375e-124	-7.31978e-122	2.25168e-123	3.11528e-123	-3.30158e-123	9.4722e-121
-4.01041e-124	-9.81005e-123	-5.60459e-124	-3.5249e-122	-5.4306e-123	-4.50309e-125	-2.79946e-124	5.28825e-125	1.66895e-123	3.62075e-123	1.37576e-123	-3.65299e-123	1.39385e-122	2.33174e-123	-1.65429e-122	-1.14273e-122	-7.9379e-124	4.78912e-123	3.4085e-123	-2.61824e-123	-1.6769e-123	-2.44558e-124	-2.05491e-124	1.55438e-123	-4.5018e-123	1.86318e-124	-8.91939e-124	2.02075e-124	-1.39984e-123	-3.2693e-123	1.3213e-121
-2.95119e-124	5.11956e-124	-8.0069e-125	-8.66438e-124	-9.02604e-124	-1.72703e-124	4.23861e-124	2.39341e-124	-7.63084e-125	-4.20902e-124	1.68109e-124	-2.42273e-124	-3.35839e-124	-4.62865e-124	-6.68815e-124	-5.87761e-124	4.36349e-125	2.48755e-126	-8.88588e-125	-3.8618e-124	3.17877e-124	1.03576e-123	-7.00969e-125	6.14129e-124	2.79581e-125	-1.60903e-124	-2.71305e-124	1.24315e-123	-1.81125e-124	2.43135e-123	1.33298e-122
-5.20317e-126	-2.21316e-126	1.05233e-125	4.28393e-127	-3.1982e-126	-4.70855e-128	2.83709e-126	3.76247e-126	-2.22299e-125	6.04382e-125	1.66917e-124	2.74581e-125	-5.22402e-125	2.52579e-125	7.85643e-126	1.92712e-125	-1.26059e-125	3.30673e-126	-1.78545e-125	-1.42247e-125	-4.82463e-124	-2.14263e-125	1.71943e-126	1.65273e-125	-2.84064e-125	6.30674e-125	1.70998e-126	4.71017e-126	2.08321e-125	-8.72206e-126	1.10746e-123
-2.99337e-127	-2.67704e-127	-2.15784e-127	-3.45411e-127	1.20104e-127	2.2647e-126	4.3964e-126	1.60553e-125	1.10994e-125	-1.62668e-126	-6.5835e-126	3.89178e-126	-1.49085e-126	-4.62051e-126	-1.19026e-127	1.57416e-127	1.89097e-126	2.28602e-127	2.67943e-127	1.58829e-126	-1.01847e-125	2.62918e-126	-1.36617e-126	-7.2935e-127	1.70458e-126	-1.02105e-126	-1.40432e-126	5.18329e-126	4.51024e-127	5.01804e-126	8.72214e-125
2.88418e-128	-2.54704e-126	6.09013e-128	-5.44317e-128	-1.97185e-128	-3.5535e-127	5.54098e-127	5.99121e-129	1.75727e-127	1.34997e-127	1.46827e-127	-5.76724e-127	5.74255e-128	8.23657e-128	-6.48408e-129	-1.35085e-127	2.37475e-127	-8.22948e-128	-2.58669e-127	5.99095e-128	-1.50373e-127	-7.32383e-127	7.8833e-128	3.38125e-127	5.18973e-127	-1.1487e-126	-2.3064e-127	-4.45963e-127	-3.34628e-127	1.50931e-127	9.7099e-126
-4.87147e-128	2.83548e-128	-2.79824e-129	4.04699e-129	3.41738e-128	2.23612e-128	9.71411e-129	-8.57159e-129	3.91747e-129	1.2226e-128	1.34594e-128	1.11713e-128	-1.77615e-129	-2.04839e-129	-1.27615e-128	1.6857e-128	-9.88837e-128	2.48177e-128	1.13351e-129	-1.02132e-129	1.62873e-129	-1.62687e-128	-1.29336e-129	4.40841e-129	-1.05839e-127	-8.2814e-129	1.05398e-128	-3.10041e-128	-9.79156e-129	1.69919e-129	5.49563e-127
-6.95517e-130	1.4441e-129	-1.3224e-130	-2.30221e-129	3.63786e-130	2.22137e-131	9.50301e-129	-1.6233e-130	-5.55138e-129	-2.74026e-129	-9.44741e-131	-3.73696e-129	5.85566e-130	-4.38206e-129	2.435e-131	-7.07527e-130	8.67678e-129	2.09346e-130	9.93241e-130	-9.4117e-130	2.50363e-129	2.49534e-129	6.51152e-130	-1.31258e-130	-5.06354e-130	7.22739e-130	1.58374e-129	-9.84498e-129	-5.85623e-130	5.44382e-130	6.28377e-128
-1.68597e-130	-8.18695e-131	5.43063e-130	4.61713e-130	-5.85078e-130	-3.94187e-130	1.11426e-131	-3.58495e-130	-6.11863e-131	3.17175e-131	2.32473e-131	-5.9456e-130	2.25348e-130	1.57722e-130	-1.2422e-130	-3.6007e-131	1.45807e-131	-2.12003e-131	2.77527e-132	-7.55636e-131	-4.16363e-130	-7.70579e-131	-1.73298e-130	4.8385e-131	1.05059e-130	-1.28272e-131	2.64362e-132	-1.98795e-131	1.02804e-129	1.13903e-131	5.86722e-129
-1.32397e-132	-1.12632e-133	2.36877e-131	-3.89299e-132	-1.16408e-130	-2.0463e-131	-5.09564e-132	-7.09212e-132	1.28823e-131	-1.33946e-131	9.26943e-131	-4.79354e-132	1.21284e-131	8.23846e-132	1.11876e-132	-2.07299e-131	-7.74596e-132	1.01409e-131	-3.84303e-131	-3.66015e-133	2.34304e-132	3.71066e-131	1.00278e-131	-2.07657e-131	-1.89555e-131	2.20813e-131	-9.24847e-132	2.04259e-132	-4.73171e-133	-1.98736e-132	5.25771e-130
-9.49267e-133	-2.10706e-132	-2.8522e-132	-4.8953e-134	6.12777e-133	-5.23883e-133	1.03807e-133	-7.94446e-133	-2.24571e-132	1.84776e-132	2.64417e-133	-1.4847e-132	-1.799e-132	9.36246e-133	5.43178e-132	1.3662e-132	-1.50863e-132	-1.7378e-131	1.67463e-132	1.8563e-133	-7.98593e-134	2.414e-133	-1.31279e-132	-8.83039e-133	3.82676e-132	8.09293e-132	2.87088e-133	9.71767e-133	-1.48814e-133	-4.87844e-132	6.4838e-131
2.56127e-134	-1.12994e-135	2.60587e-134	8.95142e-134	-1.47839e-133	1.06231e-132	-1.34141e-134	-6.81028e-134	-6.18601e-134	6.23532e-134	-1.85892e-133	1.38892e-132	1.62022e-133	3.91798e-134	-6.34675e-134	-5.16724e-134	-1.80737e-133	1.0038e-134	-2.40894e-133	-1.51921e-134	2.69766e-133	2.34698e-133	1.21044e-133	-3.84913e-133	-9.48309e-134	-3.59002e-134	-1.36575e-134	1.51272e-133	-8.28459e-135	1.00391e-133	5.31096e-132
-1.7933e-134	6.77712e-135	1.57143e-135	-9.13663e-135	-4.21286e-135	-2.7943e-134	-8.7108e-135	-2.89652e-135	2.46784e-134	-1.11431e-134	-6.69171e-136	2.10808e-134	-9.7832e-135	5.46871e-135	-7.7651e-135	-3.96666e-134	-7.05639e-135	4.30347e-134	6.54183e-136	3.88118e-135	1.83203e-134	-3.71611e-135	1.41929e-134	2.25938e-134	-4.41743e-135	-6.44826e-136	2.57839e-134	-3.25657e-135	1.81385e-134	-2.47784e-134	3.89906e-133
-1.33636e-136	2.84612e-135	-5.79512e-136	5.23915e-136	2.3918e-135	-4.71279e-137	-2.41154e-136	-5.98732e-135	-1.52461e-135	-7.50522e-137	3.04079e-135	2.75979e-136	-1.06482e-135	-1.71678e-136	3.55246e-135	-7.50023e-136	1.49937e-135	-3.26945e-135	8.62041e-137	-2.42867e-135	1.52821e-135	2.31534e-136	3.3918e-135	1.06272e-135	-2.64306e-135	-3.00021e-135	-1.39981e-137	-1.4544e-136	9.71792e-136	3.01745e-136	4.37802e-134
-2.9523e-136	-6.31425e-136	3.73174e-136	-1.45146e-137	-3.43911e-137	6.40872e-136	2.52781e-136	1.26908e-137	9.10197e-137	-7.6547e-137	-1.41126e-136	6.99807e-137	-7.98454e-137	-3.08155e-137	2.76265e-136	3.60439e-136	1.12808e-136	-1.27023e-137	8.7188e-137	6.77971e-136	-6.67366e-137	-1.31808e-137	-1.12216e-136	1.00867e-136	-2.06559e-136	-5.9068e-138	-3.11449e-137	9.48425e-138	3.06355e-136	-6.58121e-139	5.12489e-135
1.49995e-138	-2.53412e-137	-3.07958e-137	1.08226e-137	2.30331e-138	-2.97506e-139	-4.30787e-138	-5.07077e-138	7.95647e-139	-2.54767e-137	-1.54271e-137	7.83601e-138	-1.31239e-138	1.76668e-137	1.52129e-137	2.83251e-139	1.24289e-137	8.29218e-139	-5.09059e-139	2.55683e-137	-2.6356e-138	-1.32012e-138	4.42288e-138	3.93709e-138	1.99528e-137	-1.50184e-137	2.10159e-138	1.1765e-137	-3.77146e-138	-1.37543e-137	2.82465e-136
-1.47628e-138	1.67777e-139	2.66597e-139	-7.88765e-139	1.29671e-138	1.90148e-138	-4.95718e-139	7.72284e-140	1.03356e-138	3.09146e-139	-1.74998e-138	-1.24289e-139	7.30615e-139	6.97018e-138	-2.15709e-138	9.11572e-139	-1.99816e-139	-9.73025e-139	2.21442e-140	-6.19355e-140	-3.37941e-139	2.01222e-138	-1.00401e-138	1.66987e-139	2.51924e-139	7.30248e-139	-2.85742e-139	-8.34693e-139	-1.19698e-138	-3.28036e-140	2.85675e-137
1.02704e-139	-1.9769e-139	-8.82691e-141	4.8723e-140	3.34958e-139	-1.16822e-140	3.18338e-140	-2.30171e-139	9.76354e-141	6.91137e-140	-3.71074e-139	-1.28961e-140	1.05822e-139	-1.16091e-140	-8.00146e-140	-1.18041e-139	7.88457e-140	-4.51331e-140	-1.01803e-139	2.56518e-140	6.4617e-140	-1.00797e-139	6.33241e-140	-1.12007e-140	4.07974e-140	2.32086e-140	-1.21833e-140	7.96141e-140	-4.72383e-140	1.4915e-139	2.58849e-138
1.89175e-141	-5.71369e-141	7.68331e-141	1.71073e-140	-3.42826e-140	-1.52108e-141	9.60291e-141	2.10889e-140	1.10631e-140	-3.44167e-141	-3.44861e-141	1.9961e-141	7.92063e-141	3.9798e-140	5.65102e-140	-4.77456e-141	2.03812e-142	2.16681e-141	8.89474e-141	-6.00868e-142	-1.16101e-141	3.26062e-142	-2.78772e-141	4.62193e-141	-5.63374e-141	2.10536e-141	-2.14286e-142	-4.02955e-141	-1.42116e-140	-8.65409e-141	2.83456e-139
2.86309e-142	1.92889e-142	3.49619e-142	9.2316e-142	3.2681e-141	-2.07176e-142	3.73466e-142	1.37256e-141	1.10496e-142	-2.31932e-142	1.35205e-141	-3.48736e-143	-1.53687e-142	1.65668e-141	1.18897e-141	1.57093e-141	2.10312e-142	1.33426e-142	-1.67629e-142	-1.06488e-141	1.23293e-142	1.04964e-141	1.40887e-143	-4.69206e-142	-4.37949e-143	4.8444e-143	-2.53594e-142	-1.95584e-142	3.39604e-142	1.33014e-143	1.73997e-140
-1.72972e-143	7.12865e-143	-1.33354e-142	-1.4703e-143	3.44311e-142	6.97347e-142	7.06005e-143	1.28705e-143	1.74746e-142	3.28455e-143	-2.16035e-142	1.46819e-143	1.36973e-142	1.02991e-142	-1.78633e-144	2.62731e-142	2.28399e-144	6.39281e-143	-5.31565e-143	-8.59301e-143	-2.36538e-143	2.22486e-142	-2.36818e-143	-1.47771e-143	5.5288e-143	5.17504e-143	-1.27899e-143	2.30035e-142	-1.32749e-143	4.98021e-143	3.2074e-141
5.81346e-144	-4.62568e-144	1.64696e-144	2.61398e-145	7.83552e-144	-7.5982e-144	-3.98796e-144	1.67571e-143	-3.9523e-144	8.59245e-146	5.04393e-144	2.67048e-143	4.28305e-143	-4.93482e-144	1.26887e-143	1.67799e-144	-2.96633e-143	-1.6635e-143	1.49692e-144	-1.59501e-143	-1.2765e-143	-4.16516e-144	-1.88353e-144	-4.71805e-145	-7.08808e-144	9.12855e-144	-1.20212e-144	-1.63069e-144	-4.31401e-144	2.72403e-143	2.8008e-142
-1.64417e-144	4.87196e-145	6.53604e-145	9.63011e-146	4.25173e-145	-1.03172e-144	6.39845e-145	-2.77783e-144	-3.09102e-145	-7.26791e-145	7.11631e-146	3.9214e-145	2.89929e-146	9.19295e-146	1.23333e-146	2.43187e-146	-2.6079e-145	-2.10516e-146	2.48067e-145	-2.84874e-146	-1.35851e-146	5.14023e-144	-3.9209e-145	6.50612e-145	-1.60268e-145	1.37147e-144	-3.4188e-145	-4.1733e-145	-1.5186e-146	2.9314e-144	2.1405e-143
-6.63469e-146	4.35261e-146	1.17872e-145	-1.14038e-145	-1.61876e-145	-8.64856e-146	1.65493e-147	-3.28668e-146	-3.38208e-147	-1.54297e-147	-1.29554e-145	5.76069e-146	1.32609e-145	6.79302e-148	1.14452e-146	-9.44059e-147	2.25029e-146	-7.1168e-146	1.39379e-146	-4.51068e-146	1.28828e-147	4.40131e-145	2.81205e-147	-2.24112e-146	-2.70469e-147	-5.51882e-145	2.21991e-146	-2.08663e-146	9.35714e-146	-1.29635e-147	2.2828e-144
-3.0581e-147	-4.19194e-149	4.00214e-147	5.56386e-148	-2.31396e-147	-1.98776e-147	-2.60233e-147	1.59175e-147	2.14354e-147	1.46729e-147	3.71273e-148	-6.70358e-147	1.38007e-146	-4.25655e-148	-7.49951e-148	-2.60417e-146	6.31249e-147	1.04385e-146	-1.21618e-146	-1.12867e-146	9.84413e-147	-2.76884e-146	2.41734e-146	-3.66875e-147	3.14391e-148	1.50537e-146	8.66887e-148	3.66697e-149	-2.08659e-147	-3.48489e-147	1.95275e-145
-1.54816e-147	-3.99689e-148	-4.46649e-148	3.79359e-149	-1.3617e-147	-1.11623e-148	1.63406e-147	7.21712e-149	4.92472e-149	2.49129e-148	-6.29929e-148	8.48675e-148	-1.88964e-147	-3.16217e-149	3.07353e-149	1.7333e-147	-2.0159e-147	-9.3911e-149	-6.02698e-148	-5.14108e-148	2.21236e-148	1.60346e-148	8.22278e-148	-1.36741e-148	4.3478e-148	-1.57443e-147	-2.31714e-149	-5.19913e-148	2.75575e-148	-4.00045e-148	1.88694e-146
-5.86761e-152	-3.86278e-149	-2.51194e-150	3.23097e-149	-6.15691e-149	-2.48113e-149	-1.96051e-149	-6.22694e-149	2.27242e-149	3.2479e-148	9.74477e-149	8.60119e-150	2.4518e-149	-6.15094e-149	-3.09833e-149	-2.08752e-149	4.35426e-149	-8.52647e-151	-1.0778e-148	-3.76668e-149	-3.65007e-150	-1.064e-148	3.37354e-149	-2.6549e-149	-8.63443e-151	1.26704e-149	3.62644e-149	-5.87287e-149	-1.13904e-149	-4.60574e-150	1.31791e-147
-5.31785e-151	9.13319e-151	2.17966e-150	1.1572e-149	2.19519e-149	8.05876e-152	-3.29165e-149	5.39612e-151	-1.10282e-150	1.23962e-150	5.76791e-150	2.18568e-149	-9.92556e-151	6.8009e-151	1.01364e-150	-3.36365e-149	2.17223e-150	-5.13576e-151	4.07201e-150	3.09669e-151	-9.15577e-150	2.88474e-150	-5.0645e-151	1.63814e-151	1.19943e-150	-5.66313e-152	2.35885e-150	-8.35251e-150	-6.48921e-150	-1.01715e-150	1.76227e-148
1.02608e-150	-5.07805e-151	5.40337e-151	2.15694e-151	5.80871e-152	4.26974e-152	6.63074e-152	-1.13825e-150	9.68924e-152	5.84898e-152	-9.65961e-152	-8.71838e-151	-1.14994e-150	1.47917e-150	2.59272e-151	4.07258e-151	-4.92879e-151	1.49675e-151	-4.3904e-151	-7.25536e-151	7.24623e-152	3.3999e-152	-1.47211e-150	-6.2584e-150	-7.7059e-152	2.92426e-151	-6.01403e-153	-6.25015e-152	1.05925e-151	-1.00779e-151	1.83035e-149
6.70285e-152	4.48154e-152	1.75971e-152	-2.03916e-152	5.61103e-153	-7.15255e-152	2.12838e-152	9.00057e-152	4.91584e-152	-9.64605e-154	-6.72055e-152	-7.60685e-152	1.50908e-151	-7.1011e-152	7.67188e-152	-1.53875e-151	7.89138e-152	-1.05287e-151	-1.16199e-152	-5.01809e-153	-6.65173e-153	-1.69093e-151	-4.63147e-152	7.89099e-153	1.55284e-152	8.93552e-153	-3.45525e-152	-4.54081e-152	4.23876e-152	1.83522e-152	1.58012e-150
1.51217e-153	-1.14688e-152	-7.23404e-153	-1.89454e-153	-3.93617e-153	-5.64025e-155	-3.07985e-153	-9.08645e-154	-1.3406e-152	3.43145e-153	2.70382e-153	2.29772e-154	8.52088e-153	2.94841e-153	1.37557e-153	-8.85237e-154	-1.65097e-154	7.2469e-154	1.10523e-153	-6.82307e-153	7.23286e-154	1.38117e-153	5.79968e-155	-3.09631e-153	-3.96054e-153	-3.61334e-153	-1.24358e-153	6.62364e-153	1.81392e-153	-1.15592e-153	9.60796e-152
2.99644e-155	-1.30167e-153	-1.38295e-153	-1.3306e-154	8.81716e-155	8.05704e-154	3.43734e-155	-1.44801e-155	-1.46181e-153	-1.66136e-153	6.16866e-154	-6.5173e-154	-1.35904e-153	1.90167e-154	-2.48714e-154	-9.41298e-155	5.57611e-154	6.38117e-154	-2.15131e-154	3.94788e-154	1.58866e-154	4.84288e-154	3.92744e-154	-1.52537e-154	9.19518e-155	-1.58488e-154	7.90886e-154	2.09565e-154	1.38521e-154	-1.58662e-154	1.46163e-152
-5.10714e-156	-5.11341e-155	4.79943e-156	-1.10055e-155	-4.25431e-155	7.03262e-156	6.42258e-156	-9.91256e-156	1.09668e-155	-1.43288e-154	5.6348e-156	-1.80933e-155	-1.00837e-155	-8.15472e-156	-4.73013e-155	-1.14642e-155	1.13831e-155	9.19266e-155	9.12607e-155	1.42264e-155	-1.30589e-155	-9.84529e-156	6.67183e-155	-2.49114e-154	3.43819e-156	8.98233e-155	-1.14815e-155	6.21773e-156	-1.17783e-155	2.91599e-155	1.09238e-153
-1.33233e-156	4.68574e-156	-2.44343e-156	-1.49128e-156	-1.52899e-155	6.37998e-156	-1.50614e-156	-3.70294e-156	-3.23158e-156	2.3324e-156	-4.59843e-156	-1.42194e-156	-8.3833e-156	-1.82775e-156	-5.47199e-156	-7.42419e-156	-1.78689e-158	1.05773e-157	2.4383e-156	-2.08839e-156	3.15002e-157	1.05868e-156	-3.44464e-156	1.89228e-156	2.32504e-155	-1.03051e-156	-1.18087e-156	1.70474e-155	6.27961e-158	-7.99498e-156	1.33451e-154
5.37466e-157	6.88668e-157	7.31314e-159	2.73831e-157	1.41817e-157	-5.16718e-157	-8.72919e-157	-2.95654e-157	-8.46598e-159	5.20305e-159	4.48624e-158	1.8101e-157	-4.39842e-158	3.06868e-158	4.29207e-157	1.25194e-157	3.32057e-157	4.47214e-157	2.31036e-157	2.3997e-157	-2.52824e-157	-7.27948e-159	-1.10785e-156	-1.50501e-157	1.06791e-156	-6.47816e-158	1.6301e-157	-5.29723e-158	1.05505e-157	-9.77467e-157	9.40338e-156
2.19614e-160	4.4047e-158	-6.15089e-160	-2.76756e-159	-3.58651e-158	-1.81786e-158	-1.58704e-158	-3.87849e-158	-5.27034e-159	5.16646e-159	-1.00417e-161	-3.95576e-160	-4.18152e-158	-3.49565e-158	6.88637e-158	-4.55564e-158	-6.88484e-160	3.90896e-158	-3.89708e-158	-5.08792e-159	9.9132e-159	5.10378e-160	-2.25083e-157	7.9986e-159	-1.14834e-159	2.03074e-158	-4.40981e-159	-7.18045e-159	-8.12911e-159	-3.47205e-158	7.6162e-157
3.91123e-159	2.16527e-159	4.29814e-160	-1.75417e-159	1.51639e-159	-3.73899e-160	1.56546e-160	1.09757e-159	1.19778e-158	-1.2997e-159	3.74662e-159	-4.78218e-161	3.2847e-160	-6.90656e-159	1.15697e-159	-2.51664e-158	-4.30995e-159	-1.09581e-158	4.24915e-160	2.14043e-159	5.2599e-159	-6.88166e-159	-8.0451e-160	7.66394e-159	7.12114e-161	-1.30534e-159	-1.78158e-159	3.69237e-160	-7.291e-160	-2.20979e-160	1.04956e-157
2.7848e-161	-8.92516e-161	-3.2617e-160	-1.36227e-160	-5.17627e-161	-1.78459e-160	5.82194e-161	2.14806e-161	2.49308e-160	5.86487e-160	-2.94254e-160	-2.41442e-160	-6.71828e-161	1.53157e-160	3.30448e-162	8.4914e-162	1.80101e-160	5.29779e-161	9.695e-161	-3.65108e-161	2.72792e-163	1.98698e-162	4.91603e-160	-3.13309e-160	-3.8158e-161	1.74869e-159	-4.39023e-161	-2.16324e-160	3.37417e-160	1.37264e-159	7.42388e-159
-1.19941e-162	-4.01409e-161	1.01273e-162	2.91061e-161	7.93972e-163	8.40775e-162	1.50164e-161	9.85741e-163	-1.76389e-162	-2.55165e-161	-2.9826e-162	2.16361e-161	-2.53926e-161	4.97828e-162	-9.92593e-162	8.90633e-161	-9.03988e-162	-5.74768e-162	-1.37852e-160	1.71429e-161	-1.39077e-161	1.59305e-162	7.04354e-161	-3.44767e-162	-7.2692e-163	-4.67301e-162	1.3606e-162	-1.46349e-161	9.96399e-161	-5.77612e-161	7.15885e-160
-3.27296e-162	-1.9422e-162	2.08485e-163	-9.39419e-163	-6.89637e-163	-2.10897e-162	4.36846e-162	-2.03093e-163	7.3074e-162	8.81261e-162	3.13645e-163	-1.79792e-162	4.46944e-162	-7.81252e-162	-6.39386e-163	-1.29193e-161	1.28003e-162	1.79796e-164	3.55271e-162	4.99901e-163	9.69948e-163	1.84161e-162	-1.14946e-162	-3.95805e-163	-5.84729e-163	7.16483e-162	-6.17212e-165	1.13868e-162	4.63038e-162	-1.70061e-162	8.27383e-161
-1.41555e-164	-9.98812e-163	3.68563e-164	-5.06291e-164	-2.6982e-164	7.4744e-164	8.87864e-164	5.79638e-164	-1.42376e-164	-2.465e-163	1.95588e-164	-2.83872e-163	-3.70381e-164	2.37084e-164	1.29417e-163	-1.54585e-163	-1.39943e-162	8.40628e-164	-2.80658e-164	1.28502e-163	9.38358e-164	1.71802e-163	7.07404e-164	1.8236e-164	-2.87824e-163	-6.2829e-164	1.03571e-163	-4.85878e-164	3.20005e-163	-8.64339e-165	5.08398e-162
-5.1778e-166	-4.87634e-164	5.76711e-164	1.99617e-164	1.41674e-165	1.95107e-165	1.03462e-165	2.89234e-164	-3.06212e-164	-5.44035e-165	4.09962e-165	-4.1854e-164	-2.58585e-164	1.70893e-165	1.05515e-164	1.45493e-167	-4.13266e-165	1.14417e-164	-1.34877e-165	-1.92634e-164	-9.11928e-166	1.81213e-165	-1.31115e-163	-3.21286e-166	-1.45659e-164	-7.99156e-165	-4.81417e-165	-2.11126e-165	-3.93151e-165	5.55077e-165	4.89701e-163
1.99324e-166	-1.07341e-165	2.16065e-165	5.73419e-166	-1.23118e-166	-1.75323e-165	-2.79657e-167	5.88881e-166	-2.6473e-165	-3.02115e-165	4.23999e-167	-2.41871e-165	-1.72657e-166	-1.74404e-165	-1.5933e-166	6.07709e-167	-3.55789e-165	-3.94256e-167	-5.14882e-167	1.6847e-167	6.95785e-166	8.81149e-165	1.80263e-165	3.75466e-166	7.79023e-168	6.0199e-166	-4.38107e-166	3.02628e-166	1.104e-164	-3.87345e-166	4.48953e-164
-5.20479e-167	3.03843e-167	1.44194e-166	2.81217e-167	1.96914e-167	1.24944e-167	-7.32167e-167	-8.35104e-167	8.54837e-167	-1.6434e-166	-3.64571e-166	-2.68932e-167	4.18585e-166	-3.17459e-167	2.36695e-166	1.07751e-167	-1.23545e-166	-2.18762e-167	7.10555e-167	-2.65436e-167	-3.06686e-167	-1.61707e-166	9.25946e-167	-7.89326e-167	-1.06053e-166	1.03775e-170	1.05393e-166	4.67191e-167	1.01082e-165	1.48888e-166	3.80756e-165
-1.90542e-167	-6.82498e-168	-4.35489e-167	-4.75879e-169	-3.74501e-168	5.57124e-168	-1.5187e-167	3.73717e-168	1.56305e-168	-1.1991e-168	5.1848e-167	1.6323e-168	2.3494e-167	1.10401e-167	3.96662e-169	9.93779e-168	7.18306e-168	1.10066e-167	1.60901e-167	-4.53174e-167	7.83888e-168	1.81548e-167	-4.29125e-169	-3.85876e-167	3.91188e-168	-3.06679e-168	-2.15399e-168	-1.17257e-168	2.06865e-167	-2.14598e-168	3.77001e-166
2.85081e-169	-3.33465e-169	-5.24397e-169	-1.24049e-168	5.18269e-170	-2.16366e-169	-1.0259e-168	-9.3526e-169	7.39698e-169	-8.71422e-170	2.41425e-168	-2.73624e-169	-6.46246e-170	2.24614e-168	6.56674e-170	-1.06426e-169	-6.70839e-170	-4.82782e-169	-2.30572e-168	-4.53936e-168	2.20294e-168	6.37803e-169	-2.72458e-168	-1.26623e-168	-1.2022e-169	2.61802e-171	-2.51837e-168	1.23682e-169	-1.93379e-168	4.18927e-168	3.37248e-167
2.81053e-171	-9.12147e-171	1.93779e-170	-1.07351e-168	-9.80645e-170	1.72205e-170	-3.56593e-169	1.96092e-169	-5.07264e-170	-5.83374e-170	2.06093e-171	-6.16205e-170	-2.17637e-169	-5.40304e-170	-3.32298e-170	-6.59016e-170	5.31595e-171	-9.92409e-170	2.86334e-169	-5.16267e-170	6.17425e-169	-6.25235e-170	2.65213e-170	-7.77911e-170	-1.43304e-170	-1.03311e-170	-1.91208e-169	3.13952e-170	-4.84766e-169	-1.3895e-169	4.4141e-168
-1.35165e-170	-1.45071e-170	-1.69035e-171	-9.28589e-172	-7.89481e-171	3.08908e-171	2.61005e-171	4.77567e-171	-4.18353e-171	1.80347e-170	-5.20542e-172	3.96323e-170	2.92175e-171	-4.10293e-171	-6.71598e-171	-2.71514e-172	-2.5358e-170	1.09129e-171	7.22005e-171	3.68551e-171	3.77938e-171	2.31564e-170	2.76262e-171	4.11453e-170	-2.25965e-171	-7.17578e-171	-4.17322e-171	4.2696e-170	7.57058e-171	-1.19327e-171	2.98662e-169
-8.93445e-172	-8.67049e-173	2.26257e-173	2.33861e-171	4.17703e-172	-1.36968e-171	-1.1953e-171	5.88085e-172	9.47593e-173	1.20959e-171	1.86723e-172	-8.65131e-172	-1.88783e-171	-2.10116e-171	-4.13676e-173	2.31966e-171	5.7921e-172	3.57202e-171	5.56118e-172	-1.07565e-173	1.5848e-172	-1.75932e-171	-9.67059e-172	-3.21565e-172	-1.42374e-172	-1.66933e-171	7.10452e-173	3.26832e-172	-3.99753e-172	8.51148e-172	2.70034e-170
8.56079e-174	-1.12955e-172	-1.81193e-173	-1.30275e-173	-2.00936e-173	5.95539e-174	1.29525e-173	2.83963e-172	5.02164e-174	3.92249e-173	-5.12457e-175	6.59199e-173	-7.15423e-173	3.28662e-172	6.35763e-175	9.45775e-174	-2.5864e-173	-1.87501e-172	-3.86024e-172	-6.64427e-172	2.0936e-173	-1.4256e-172	-9.65854e-173	4.26314e-173	-7.94922e-174	1.45419e-173	1.59803e-173	-9.98342e-174	8.34351e-173	-9.57756e-176	2.69512e-171
-1.58732e-174	-5.89074e-174	-1.45841e-173	-3.74084e-174	8.66388e-175	5.34407e-173	2.56459e-174	-2.32634e-173	-3.46403e-173	-3.77098e-173	-3.20587e-174	-1.82133e-174	-3.85507e-174	1.98973e-174	2.13103e-173	-2.95241e-174	5.35699e-175	-4.04881e-174	-1.3907e-173	-1.6274e-173	1.28823e-173	-2.77042e-173	2.98861e-174	3.35849e-175	-6.08851e-174	1.00889e-173	7.82102e-174	-7.34764e-174	1.75154e-174	2.05891e-173	3.45786e-172
3.82491e-174	4.21165e-174	-4.78989e-175	3.15708e-174	1.42911e-174	-8.39359e-175	2.47122e-175	-2.86361e-177	-5.90854e-176	2.34027e-174	6.07394e-175	1.87747e-174	-6.53436e-176	1.60337e-174	1.68953e-174	-7.22542e-177	-6.97498e-175	3.51604e-175	6.61573e-174	5.7801e-176	-3.36638e-176	-1.30693e-174	2.81373e-174	5.55389e-176	-1.58815e-175	-3.14777e-174	-8.00848e-176	3.08731e-175	-5.88167e-175	9.2255e-177	3.86661e-173
-9.12101e-177	-1.31671e-176	-2.69946e-175	2.16962e-176	2.82323e-176	-1.13142e-175	1.20869e-175	4.11504e-176	-2.83529e-177	1.45825e-177	2.41664e-176	2.75855e-176	3.79078e-176	-1.2675e-175	-3.9444e-175	-1.83653e-176	8.74539e-177	7.46499e-176	2.12211e-175	2.19063e-175	-9.71603e-177	5.56499e-178	-3.24006e-176	3.29923e-176	1.45719e-176	-6.21379e-176	-1.48007e-175	-1.82254e-175	-6.09439e-177	1.72252e-175	2.42649e-174
-1.41462e-176	3.01299e-177	-3.88163e-177	1.74281e-176	-1.39012e-176	-3.45897e-177	-3.76508e-177	3.02385e-177	-8.09319e-178	1.01667e-176	-1.71242e-177	-3.04502e-177	9.16e-177	1.62216e-177	2.63234e-176	1.07207e-177	3.85073e-177	-2.38158e-178	-3.94918e-177	8.15459e-177	-5.43376e-177	-5.37809e-177	-5.79041e-177	-8.40241e-178	6.20501e-178	-7.98021e-177	2.77186e-177	-2.09413e-179	-3.29265e-178	2.30979e-177	1.64197e-175
2.50729e-178	9.05566e-180	7.6936e-179	5.50121e-178	1.17432e-179	9.35815e-178	4.43979e-178	2.05845e-178	5.92531e-179	-4.38322e-178	-4.37693e-178	-3.58697e-179	2.27414e-177	-2.75128e-178	-9.3855e-179	1.45965e-179	-9.72752e-179	-1.38361e-178	7.09097e-178	2.50939e-178	-3.39012e-177	5.62234e-179	1.09353e-177	-5.80925e-177	6.3867e-178	-1.75921e-177	-3.94951e-178	5.48797e-178	3.36549e-178	-5.1363e-178	2.18497e-176
-5.34673e-179	-4.73844e-180	-5.52945e-180	-2.24533e-180	5.68568e-179	2.90717e-179	-4.2267e-178	1.06546e-179	-9.25819e-179	-2.04506e-179	-1.97345e-180	3.51073e-180	3.2708e-179	4.75162e-180	1.95211e-179	-5.77316e-180	-1.10613e-178	1.13799e-179	-2.2926e-178	1.00772e-179	-3.69545e-179	7.73135e-179	2.30333e-179	3.50787e-179	3.55959e-179	9.81576e-179	-1.13488e-178	-1.28411e-179	-5.63487e-178	2.57817e-179	2.14957e-177
9.78811e-182	-5.61151e-181	1.06851e-180	-2.89674e-181	-6.24967e-180	8.01289e-181	2.82711e-179	-4.08377e-180	-3.52296e-180	2.47425e-179	5.2195e-180	-2.39434e-181	-1.15799e-179	-9.72955e-180	3.6414e-181	4.79094e-180	-2.81924e-179	-7.76811e-180	-1.04112e-180	-4.11181e-181	6.87135e-184	-2.05798e-181	1.43077e-180	-1.06038e-180	-2.03785e-181	-6.9872e-181	4.32736e-179	1.15707e-179	1.1614e-179	1.1869e-180	2.1027e-178
-3.41495e-180	-2.17298e-181	-2.02488e-181	1.62192e-183	4.24606e-181	-4.34611e-181	1.90515e-181	1.48207e-181	-5.38632e-181	-1.39377e-181	1.6083e-180	3.79676e-181	-8.54512e-182	-2.71362e-181	-5.06172e-181	3.2406e-181	-2.51685e-181	2.68286e-182	-2.5554e-181	-5.6864e-181	-7.77489e-181	-1.0935e-182	-1.18191e-181	3.41537e-181	-6.09667e-181	3.15259e-181	2.22992e-180	-5.64678e-180	7.35645e-182	-2.6892e-182	2.01402e-179
-1.97842e-182	-3.179e-183	-2.65299e-182	-7.43416e-183	5.57743e-183	-2.3394e-181	9.83465e-183	-2.27615e-184	1.3732e-183	-1.02097e-182	-5.32745e-183	7.85295e-182	-2.11473e-182	2.47118e-182	-4.91575e-182	1.29443e-181	-5.05921e-182	-8.05682e-182	-2.30594e-181	1.37315e-181	2.84122e-182	1.51224e-182	3.33455e-182	3.85052e-183	-1.04675e-181	-8.35478e-183	4.51852e-182	9.47341e-184	-1.07119e-182	-1.68094e-181	1.54417e-180
4.29202e-183	-1.01941e-182	2.01075e-184	-2.92909e-182	1.87687e-182	-4.67677e-183	3.40201e-184	-1.1039e-183	-1.45492e-183	-1.67789e-183	-1.52469e-183	-6.32739e-184	1.6736e-183	-2.10464e-182	4.0019e-184	-3.48219e-183	-2.0305e-182	9.85477e-185	7.36375e-183	-2.15543e-183	-5.15408e-184	1.45883e-183	-7.05031e-184	-4.09167e-183	2.6507e-183	-2.85564e-183	-2.6976e-183	-4.61181e-183	-1.41957e-183	5.68947e-183	1.57379e-181
2.58e-183	-2.16076e-183	1.82809e-183	1.03124e-184	-7.59163e-185	1.27575e-185	-1.35876e-183	3.299e-184	1.99949e-184	-1.39995e-184	-1.34104e-183	-5.4717e-185	9.2091e-184	-6.00778e-184	-1.96578e-184	2.56134e-183	6.74412e-185	-7.45453e-185	1.85736e-185	1.04144e-184	-5.53357e-184	-2.3217e-183	1.83804e-184	-2.9947e-184	3.66681e-184	-2.00688e-183	-1.08955e-185	-9.98269e-185	4.82765e-184	-1.05342e-183	2.21081e-182
-5.67562e-185	-8.43133e-185	1.22655e-185	3.29684e-185	-7.11871e-185	-1.23456e-186	-3.66546e-185	-4.91667e-187	-4.29383e-185	1.90759e-186	2.49601e-185	3.43424e-185	-1.57996e-186	4.57387e-185	1.01575e-185	-4.19362e-185	-7.57612e-186	5.46665e-185	-1.89279e-184	1.01954e-184	2.59131e-185	9.41068e-186	5.11789e-185	-1.21246e-185	-7.53282e-187	-8.09064e-188	-1.1581e-185	3.4215e-185	4.26177e-186	-1.318e-185	1.01561e-183
-1.82002e-186	-5.24208e-186	-1.30914e-186	-9.06399e-186	-4.32128e-186	-1.32376e-186	8.91524e-187	-1.50862e-186	2.5513e-186	-1.85741e-186	8.32839e-189	-6.58811e-186	-5.79523e-187	3.3392e-187	2.8834e-187	-1.63106e-186	-1.7101e-187	2.20776e-186	-3.15604e-186	-1.3896e-186	7.30925e-187	4.96043e-187	7.26183e-186	9.07896e-186	-4.1439e-187	1.15081e-186	9.66623e-187	-2.62623e-186	1.81846e-186	-5.74015e-186	7.65273e-185
1.38395e-187	-1.87747e-186	-1.16634e-187	1.98365e-186	6.97939e-188	4.76686e-188	-1.00754e-186	3.70633e-187	-4.33791e-188	7.5758e-187	1.12558e-187	6.10725e-188	5.68776e-187	1.15744e-188	-2.45626e-187	-3.80228e-188	-5.77187e-189	-5.83191e-188	1.96231e-187	1.57857e-186	1.70547e-187	-7.99567e-188	4.85223e-187	-3.10079e-188	3.22773e-187	5.82564e-188	1.9036e-187	5.41066e-188	-2.04475e-187	4.68092e-188	1.09328e-185
-5.67893e-188	7.3315e-188	-9.5884e-189	-1.18917e-188	1.20736e-188	3.67429e-188	7.53487e-188	-5.9851e-188	2.0518e-187	1.29825e-189	-3.07295e-188	-2.36313e-188	-8.90594e-188	-9.0021e-189	7.52943e-188	-1.38572e-187	-4.41207e-188	-1.69828e-188	3.65854e-188	5.89716e-189	4.04945e-190	1.5041e-188	5.42563e-188	-1.2558e-188	-3.81763e-189	-1.51859e-188	1.43332e-188	4.86593e-188	-7.95551e-188	8.24115e-188	1.33818e-186
-6.63758e-191	-9.01094e-190	9.83323e-189	5.47013e-189	3.1215e-190	3.76166e-190	6.68117e-189	-6.91055e-191	1.23122e-189	-1.36655e-189	-4.92711e-190	1.03909e-189	6.22417e-190	-3.10568e-189	1.06647e-188	1.58752e-188	-1.56122e-189	8.56691e-190	-1.52564e-189	1.54207e-189	-6.6124e-191	1.24323e-189	-3.45664e-189	-7.0251e-190	6.39059e-189	-1.17299e-188	8.14914e-189	5.41451e-189	1.38613e-190	-2.50427e-190	1.01134e-187
-1.07953e-189	-1.39262e-190	-1.26308e-190	1.21599e-190	6.80221e-190	1.96869e-190	7.74055e-190	-4.17446e-190	4.68323e-191	3.01309e-191	-4.71076e-191	2.10744e-193	1.42772e-192	3.90307e-190	-4.81205e-191	7.31673e-190	1.63777e-189	-1.75251e-190	-2.54e-190	1.73645e-191	-4.07554e-190	6.12557e-191	4.29602e-190	3.8283e-190	-6.75096e-190	4.07203e-190	1.11855e-191	-1.07841e-190	3.64906e-190	-8.57541e-190	1.06205e-188
3.77545e-192	3.06648e-191	-1.00029e-191	2.56818e-191	-1.75182e-191	1.10229e-191	3.81352e-191	2.85923e-191	1.31862e-191	-1.12796e-191	-3.86469e-191	2.68456e-191	2.21767e-191	4.8981e-191	-1.58836e-194	4.28582e-192	-5.84506e-192	-5.49043e-191	2.34815e-191	1.29385e-191	-5.57135e-192	-2.85532e-191	-4.9064e-191	2.83441e-191	-2.53894e-192	4.85157e-192	5.21802e-192	5.85e-191	-1.48532e-191	-8.05558e-192	6.33531e-190
-1.96366e-193	-5.44837e-192	-1.328e-191	5.03394e-193	-5.08675e-192	-5.16494e-193	3.74502e-192	-1.49539e-192	4.70477e-192	-3.9377e-192	-2.84678e-192	-5.61644e-192	-4.00026e-192	-2.06118e-192	9.98577e-193	4.42657e-192	1.24242e-192	-2.0165e-192	8.60786e-193	9.22685e-193	-7.99133e-192	-1.88677e-192	-8.76892e-193	-2.26185e-191	7.22752e-193	7.2042e-192	-1.07776e-192	1.59094e-192	3.46064e-192	-1.92856e-192	1.13265e-190
1.14906e-193	-5.35921e-193	-1.80755e-193	3.13541e-193	-1.2498e-193	-4.74491e-194	-8.54285e-194	-2.71633e-194	-5.39439e-194	-2.08761e-194	-5.34037e-193	-1.82128e-192	-1.09481e-193	-2.00178e-193	-7.94513e-194	-1.89626e-194	-2.38129e-193	8.60564e-194	-4.78991e-193	4.05764e-193	-3.16666e-193	-5.11455e-194	-5.60928e-194	4.91652e-194	-9.73541e-194	-3.41504e-193	-2.05934e-193	-1.31285e-193	5.81195e-193	5.72692e-193	7.88032e-192
-7.7869e-195	1.73046e-194	-1.92398e-194	-1.52613e-193	1.04387e-194	-1.43505e-194	2.3166e-194	9.23871e-195	6.53931e-195	2.25017e-194	1.66122e-195	3.55423e-195	-6.7696e-195	-1.63474e-194	9.94759e-195	-7.63998e-195	-7.6726e-195	5.31251e-195	-2.9362e-194	-4.05825e-194	8.93687e-197	-2.45183e-194	1.43944e-194	-4.12752e-194	-5.11059e-194	-4.28702e-196	2.82844e-195	-1.66721e-195	5.53292e-194	-1.35429e-195	6.0502e-193
-4.17407e-196	-4.97881e-195	-2.87696e-196	8.14754e-196	1.84301e-195	1.10693e-194	-4.88582e-195	-1.36895e-195	-3.03165e-196	2.72735e-196	-6.24992e-196	3.89771e-196	-1.05231e-195	-1.5161e-195	6.1976e-196	-7.44931e-196	-4.80161e-196	-8.16968e-196	1.7737e-195	-3.46862e-195	4.01649e-196	4.65108e-195	3.82093e-196	-1.18282e-196	-6.44648e-196	5.26777e-195	-4.18997e-195	4.17481e-195	4.91346e-195	-1.76624e-196	6.26494e-194
-5.17319e-197	-1.37338e-196	2.88258e-197	-1.48123e-196	1.34553e-195	-1.53691e-196	-1.2256e-195	1.54855e-196	2.13656e-195	-5.54297e-197	5.3958e-196	-1.2651e-196	-4.47233e-196	5.6641e-197	2.6771e-197	-2.09431e-196	-3.87008e-197	5.52063e-197	-2.4982e-197	-1.07603e-196	-1.07445e-197	1.3417e-197	-5.17605e-197	7.15287e-197	1.37167e-195	4.33388e-196	3.20332e-197	-1.45192e-196	-5.35359e-196	-1.74643e-197	9.7529e-195
3.14423e-198	-1.36918e-197	-9.52941e-200	-4.85108e-197	-1.03467e-197	-2.13825e-199	3.15171e-198	1.28187e-197	-2.67924e-197	5.29102e-198	-1.50182e-198	-1.06256e-196	-4.64553e-197	-5.50033e-197	1.37884e-197	-1.20485e-197	3.44496e-199	-1.40818e-197	-7.11604e-198	1.21816e-198	3.2702e-197	-1.14097e-198	5.55227e-197	6.52025e-198	5.06541e-197	-1.44511e-198	2.94247e-198	1.37873e-196	8.44256e-198	2.46526e-197	7.03766e-196
-6.98574e-200	-4.4653e-198	1.89445e-198	-2.44869e-198	-1.43127e-199	1.07781e-198	-1.15237e-199	-1.36891e-199	-1.43304e-198	7.13657e-199	-4.65364e-200	-4.22774e-198	-1.46126e-200	4.87438e-199	1.18946e-199	1.28768e-197	-4.42141e-199	1.69638e-198	-5.37979e-198	-3.44097e-199	1.42499e-198	-1.42805e-198	-4.27418e-198	3.89468e-198	-6.96283e-200	-7.09693e-199	2.62731e-199	3.2771e-199	3.27847e-198	1.93718e-198	5.57399e-197
-6.26757e-200	-1.44442e-200	2.68483e-200	-1.10902e-199	1.26254e-199	9.78501e-200	-5.60963e-199	-3.62918e-201	2.39189e-200	3.92926e-199	9.79059e-200	6.5844e-201	1.50889e-199	4.26052e-201	-1.3875e-199	7.69254e-200	3.66267e-199	-2.4182e-199	7.69393e-200	3.06118e-200	9.25941e-200	2.9973e-199	2.68505e-200	1.04675e-199	5.68074e-200	-2.05057e-200	3.7316e-200	1.87723e-199	2.53098e-199	-5.706e-200	3.74772e-198
-8.44263e-202	-6.90532e-201	-8.65227e-201	-3.05517e-200	4.01876e-201	1.29055e-200	-1.3169e-200	8.22988e-201	-8.64974e-201	1.61551e-200	-8.62841e-200	4.82412e-200	-5.1077e-201	-2.40472e-201	4.20536e-202	1.46586e-200	5.01596e-200	8.37121e-202	-1.1167e-201	-1.30018e-201	-4.99954e-200	-2.47501e-201	-1.38477e-202	-1.1808e-201	1.96054e-201	-9.57788e-201	-1.47826e-201	5.39909e-201	7.92069e-201	1.26789e-202	4.00865e-199
-1.05349e-201	3.2089e-202	8.41579e-203	1.13242e-202	-1.61145e-202	2.23341e-201	3.44187e-202	-8.62641e-204	-1.52086e-202	-1.27983e-201	-1.44233e-202	-5.7892e-203	6.1746e-201	-7.37569e-204	-9.89619e-202	5.18998e-202	-1.59237e-201	1.71041e-201	1.3102e-201	1.08947e-201	-2.61685e-201	-4.71801e-202	5.17681e-201	1.28346e-201	1.05859e-201	-5.6795e-201	4.09449e-203	2.34247e-202	3.76034e-202	1.74635e-202	3.64591e-200
-1.49496e-203	-3.10734e-203	1.97524e-203	-2.93289e-203	-2.19925e-202	-3.10562e-203	3.13555e-202	-2.97917e-202	2.18618e-203	1.41949e-202	4.74919e-203	-5.93187e-203	-3.40639e-204	-5.09334e-202	-2.81787e-203	2.27075e-203	-1.84327e-202	-1.69585e-204	-3.36887e-203	-1.93882e-202	-7.33147e-203	-5.26375e-202	2.51737e-202	3.31058e-202	9.17248e-203	-8.7435e-204	-1.0299e-203	1.78998e-203	-1.292e-202	1.85738e-203	3.66433e-201
6.55377e-204	-2.51601e-203	2.17982e-203	-8.81956e-204	-1.96954e-204	-6.05705e-203	1.16414e-204	-1.32009e-204	1.62166e-203	1.34098e-204	1.34037e-203	1.08888e-203	3.60465e-204	-1.4444e-203	-1.46505e-204	1.03955e-203	7.82872e-204	-2.47191e-205	-1.09795e-203	-7.09826e-204	3.04567e-204	1.09582e-204	1.33182e-203	-1.91572e-205	-6.68e-204	-3.09877e-204	-4.71294e-204	9.08722e-204	1.81687e-204	-7.92225e-204	2.76238e-202
-2.92553e-205	-5.45868e-206	8.8823e-206	-1.39601e-207	3.68087e-204	-4.19912e-204	1.14514e-204	-7.24584e-205	6.36951e-205	9.35939e-205	2.81187e-205	-3.02288e-204	1.1169e-205	2.46114e-204	-3.58463e-204	-2.15054e-205	-4.14492e-204	-1.8134e-204	-2.50821e-205	2.73088e-205	2.50108e-204	1.30716e-204	2.32167e-204	4.67398e-204	-2.26968e-205	8.66769e-206	1.316e-205	2.06851e-204	-9.52889e-204	-2.14302e-206	5.07867e-203
6.82398e-206	5.67059e-206	-1.07177e-205	-5.71069e-206	1.50757e-205	1.22736e-205	2.09297e-206	-2.27203e-206	-5.70131e-206	-1.97749e-206	7.79943e-207	2.79179e-205	3.85192e-207	1.69859e-206	-6.69753e-206	-2.28514e-206	-4.47124e-206	1.3142e-206	4.51188e-206	-4.57965e-205	-1.48388e-205	-5.31634e-206	4.54085e-206	2.4391e-206	-1.08253e-205	-8.07175e-207	3.62197e-206	-1.7064e-205	-1.42855e-205	3.19612e-206	2.41109e-204
4.78992e-207	1.96304e-207	4.87884e-207	-1.86521e-207	5.786e-208	-1.14285e-207	-3.27483e-206	-1.39953e-206	-2.46711e-206	-5.01334e-207	3.42909e-207	1.87808e-206	-5.31357e-207	-3.50501e-207	-3.64812e-209	4.23183e-207	3.35163e-207	1.00124e-206	3.99742e-207	-5.86762e-206	-7.51663e-207	-2.78913e-207	2.08935e-207	5.52815e-208	1.78925e-207	2.1551e-206	5.27352e-208	2.1527e-207	1.46021e-208	-6.33933e-207	2.48434e-205
3.03219e-208	-7.27989e-207	-1.12049e-208	6.43553e-209	4.9959e-208	5.01978e-208	4.78958e-209	1.00418e-208	-1.60732e-209	-9.98344e-209	1.34883e-207	2.00461e-208	-1.09447e-209	-1.0815e-207	5.55677e-208	4.64351e-208	2.67564e-207	1.82098e-207	-2.74325e-209	1.6681e-208	1.90901e-208	-2.31603e-208	1.0996e-207	-3.59327e-210	6.04959e-209	-1.02194e-207	-4.63306e-209	4.73865e-209	1.21536e-207	6.24195e-209	2.13576e-206
-3.17337e-210	-1.77795e-208	1.88914e-209	-1.74257e-209	1.37947e-209	1.39582e-208	8.65121e-210	-1.83494e-209	8.20771e-209	-1.99279e-209	1.24431e-208	6.59019e-209	2.73554e-210	1.91454e-209	1.58067e-209	3.97517e-210	-6.22709e-210	-1.51427e-209	2.98415e-208	-7.72086e-209	8.4035e-210	-3.18502e-210	9.13791e-209	9.82775e-209	-2.12256e-209	-1.0013e-208	-1.20989e-208	2.75923e-209	-3.25688e-209	1.92942e-208	1.82535e-207
2.65179e-210	-5.15004e-211	-2.41391e-210	-1.02561e-209	5.39416e-210	1.7201e-209	-2.88848e-210	-2.36612e-212	-1.96803e-209	-1.16458e-209	5.42165e-210	-1.9158e-210	-6.35212e-212	4.15185e-210	3.94123e-211	-1.37654e-210	8.94318e-211	-4.14877e-210	-6.19614e-211	1.22346e-210	5.36485e-211	-4.21103e-209	-2.03555e-210	2.06896e-211	2.8218e-209	-7.99492e-212	4.61606e-211	-1.27014e-209	-2.64001e-210	3.79543e-210	1.85665e-208
-4.70971e-211	2.73135e-211	2.1267e-211	-3.5347e-212	-1.19259e-210	-2.2125e-211	2.19568e-211	8.88165e-211	3.02658e-211	-2.69712e-211	-2.6035e-210	5.04639e-212	-1.61353e-211	3.08676e-211	-1.71567e-210	-1.17946e-210	-1.51959e-211	6.07796e-211	2.93802e-211	-8.26414e-211	7.851e-212	-1.31817e-210	-4.74308e-211	-3.33476e-211	2.3271e-211	2.45313e-211	1.33093e-210	1.34516e-210	-1.85176e-211	6.36139e-212	1.75925e-209
4.40771e-212	1.42349e-212	-3.20729e-212	-1.53766e-212	1.63862e-212	-1.65057e-212	8.65142e-213	-1.55913e-212	3.8306e-212	1.58007e-211	-6.74132e-213	1.21464e-212	1.96234e-211	-8.87521e-212	-1.10644e-212	1.10329e-211	7.72836e-212	2.04262e-211	-6.17405e-212	1.18042e-212	-4.88283e-212	4.10798e-212	-9.25616e-213	5.23329e-213	-1.26442e-211	-7.88981e-212	2.37001e-212	5.28126e-212	-2.6206e-212	-1.28874e-211	1.6809e-210
9.59225e-214	-1.01035e-212	2.5573e-213	2.81576e-213	7.22319e-213	1.35688e-213	-1.07982e-213	-8.96215e-214	-7.42295e-213	5.72176e-213	5.98614e-214	-4.03306e-213	-2.10104e-213	1.39576e-212	5.43897e-213	-1.5159e-212	-7.5365e-214	-2.81663e-213	1.0941e-212	1.19893e-212	1.20038e-212	-7.94016e-215	-2.55257e-214	2.51507e-214	1.88489e-214	3.96021e-212	-1.57516e-212	3.85852e-215	-3.2005e-213	7.02145e-213	1.86318e-211
-1.92753e-214	-2.57298e-213	2.48809e-215	2.58305e-215	-1.26966e-213	8.45701e-214	-7.0496e-214	-1.6111e-214	8.53691e-214	2.58938e-215	-9.81143e-215	3.47054e-215	1.94973e-213	1.03704e-215	-1.69032e-213	-2.7388e-215	-9.24064e-214	-5.62041e-216	1.75305e-214	4.70783e-214	-8.04561e-215	2.34588e-215	-7.06641e-214	7.25266e-214	-3.3337e-214	1.23435e-214	-5.75578e-214	-4.15512e-214	-4.88285e-214	-7.54591e-215	1.56113e-212
-3.70863e-214	-1.41765e-216	-1.42969e-216	-3.23193e-214	-4.99834e-217	7.66098e-215	-3.35024e-215	-1.99673e-214	-7.19533e-216	-8.65044e-216	-2.19293e-214	-1.39446e-216	6.49421e-215	1.83613e-215	-1.55096e-215	-5.43201e-215	-2.73378e-215	5.3777e-215	1.01625e-215	-2.53667e-215	-2.04401e-215	-2.70708e-215	1.11295e-216	-6.98041e-215	4.86541e-216	3.14252e-215	-6.03768e-215	-9.31353e-215	9.03718e-216	-7.1107e-215	1.90187e-213
2.6293e-216	1.01718e-216	-1.69646e-216	-2.23796e-215	4.84522e-217	2.88071e-216	2.47054e-216	1.7448e-215	4.68194e-216	-3.92395e-217	-6.46318e-217	-1.35719e-216	-3.57108e-216	-1.07529e-216	5.36407e-216	2.65849e-215	-5.54956e-216	4.67839e-216	7.42586e-217	-2.62725e-216	4.88205e-217	2.12095e-216	6.32508e-217	2.44054e-217	2.44551e-217	-2.41637e-215	-4.78121e-217	1.3397e-216	-7.20327e-217	-5.89888e-217	1.39299e-214
2.56913e-217	3.84975e-217	4.8739e-217	6.04757e-216	-1.91266e-217	1.36069e-217	5.23735e-217	1.44911e-217	-2.24304e-217	-2.30245e-216	3.09888e-218	8.6583e-218	-3.07779e-218	-5.16702e-218	-1.30969e-218	-4.62294e-217	9.07219e-217	-5.83887e-218	-2.1566e-217	-5.69781e-218	1.22389e-218	-9.50816e-218	5.84628e-217	7.27078e-218	-1.82784e-217	-3.92339e-217	-1.59801e-218	2.1418e-216	1.11662e-218	1.63419e-217	1.62854e-215
5.83297e-219	-5.95226e-221	1.27149e-219	-4.02069e-218	2.33109e-218	-1.15704e-218	-1.70487e-218	-1.24806e-218	7.35934e-219	-3.81894e-217	-4.61927e-219	-3.26676e-219	-6.31547e-218	7.01434e-218	-1.46252e-217	-2.44878e-218	8.13265e-219	1.12904e-218	2.70497e-219	-3.5396e-218	-3.0491e-218	-4.86922e-219	1.53547e-217	-1.02023e-218	-1.68553e-218	-2.01446e-218	-7.56286e-218	1.63661e-219	-5.3956e-220	6.34118e-218	1.24781e-216
-1.46925e-218	3.9574e-219	3.4974e-219	-4.67189e-219	-6.42405e-220	1.82234e-220	1.56402e-218	-7.42847e-220	-3.35584e-220	-8.06262e-220	-6.76471e-220	-3.53472e-220	-6.91012e-220	-2.57642e-219	-5.24589e-220	-3.87444e-218	7.11501e-220	8.08938e-220	-1.9814e-220	2.31924e-218	-3.48074e-219	2.35858e-219	-1.12118e-218	-3.22018e-220	1.00302e-219	1.5859e-219	-7.46435e-219	1.50924e-219	-2.51528e-219	-8.59566e-222	1.45106e-217
1.14342e-220	-2.17721e-220	-4.2481e-221	3.2973e-220	2.88702e-221	6.31648e-221	2.70161e-221	-1.09687e-219	4.63208e-220	2.16065e-221	5.63657e-221	-1.02166e-220	-1.59789e-220	-1.17557e-221	1.98165e-220	2.74298e-220	6.58777e-220	-4.0609e-220	-1.6656e-222	9.12362e-221	-4.24494e-221	-7.79531e-221	3.02864e-220	3.29659e-220	3.18533e-220	1.58195e-220	-1.7833e-220	-1.35226e-222	2.9018e-221	-4.31704e-220	6.23538e-219
-2.80377e-222	7.84675e-221	-2.07319e-221	1.18439e-222	1.00811e-221	1.88823e-222	-2.51602e-222	1.8421e-220	-2.10866e-221	-1.91247e-221	-5.01564e-221	3.44751e-222	8.51744e-221	4.829e-221	-4.75535e-221	-1.63495e-221	1.90442e-220	8.18745e-222	1.77211e-222	5.81355e-222	-9.22303e-222	1.25892e-221	-1.81111e-220	1.48709e-221	-8.90051e-221	1.88564e-221	2.277e-221	-1.08414e-220	-1.79729e-221	2.91516e-221	1.30324e-219
4.58972e-223	-1.37304e-221	1.20226e-222	-1.73251e-221	-2.83319e-222	9.15268e-223	-6.69338e-222	-1.17488e-223	7.36082e-223	5.31827e-222	-2.59164e-222	-1.49636e-222	1.23112e-222	-6.19275e-224	-6.83383e-224	3.305e-222	4.62412e-222	1.00166e-222	-3.70033e-222	-8.86478e-224	-2.76123e-222	-2.34853e-223	-7.12415e-223	-2.3686e-223	-3.574e-222	3.33386e-222	-1.79944e-222	-5.68628e-223	-1.18136e-221	-2.98093e-222	9.55154e-221
2.05907e-223	-9.70471e-225	8.3548e-223	2.72515e-224	5.27619e-223	-9.91523e-223	1.32556e-223	-1.15012e-224	3.17864e-223	3.80606e-223	-1.31824e-224	2.6986e-225	-3.73575e-225	-2.94149e-224	4.50869e-223	-1.21215e-223	-1.79859e-223	-3.63915e-224	-2.34635e-223	-2.48666e-223	2.95474e-223	-8.24338e-223	-3.37389e-223	6.32327e-224	8.15491e-223	1.01591e-223	-2.38975e-223	9.94761e-223	-2.18053e-223	2.50262e-223	8.90025e-222
-8.06957e-224	4.74112e-224	-9.36918e-225	1.24287e-224	1.78321e-223	8.19605e-224	7.1295e-225	6.23433e-225	-3.50603e-226	-3.72568e-224	2.10278e-224	-5.51112e-226	2.94641e-224	1.47024e-224	2.61066e-225	1.3146e-223	-1.60801e-223	-7.17954e-225	-1.33359e-224	1.353e-225	-2.88508e-225	-2.9011e-225	4.55772e-225	-1.26985e-224	2.3412e-225	8.1355e-225	2.47246e-225	-5.07083e-225	-7.60563e-224	-5.42765e-225	9.66189e-223
6.75123e-225	1.43468e-226	-1.0149e-225	5.25062e-226	7.43931e-226	1.12393e-224	-1.58683e-226	-4.59982e-225	-5.70777e-225	3.68598e-225	1.71337e-225	-4.04796e-226	-3.40197e-225	1.08468e-225	1.78477e-225	1.04574e-224	8.08439e-226	8.95458e-226	-4.20155e-225	2.04205e-225	-2.7944e-226	3.16322e-226	-1.0784e-226	-1.014e-225	5.61451e-226	-7.0666e-226	1.44645e-226	1.72193e-224	-1.7651e-225	4.16586e-225	8.76452e-224
2.23806e-226	6.7514e-226	7.44292e-227	-2.16163e-226	9.62377e-227	1.03441e-226	-1.72905e-226	2.44026e-226	1.72233e-226	-3.63379e-226	-1.18039e-226	-5.00734e-227	7.01744e-227	-6.69714e-227	5.69591e-227	3.77247e-227	-5.08028e-227	-2.93493e-226	-1.22173e-225	-1.58282e-226	3.83508e-226	1.46806e-226	-2.88917e-226	1.12367e-225	-3.89456e-227	-1.20059e-226	-4.29478e-228	5.31844e-227	-4.01426e-227	8.15907e-228	6.67369e-225
-1.09191e-226	1.46045e-227	3.10977e-229	2.5268e-228	1.59174e-227	6.32961e-228	3.082e-227	-1.96893e-229	-4.37836e-228	3.37184e-227	2.08643e-227	1.93929e-227	6.00945e-228	1.4836e-228	-1.5892e-228	-3.27388e-228	5.66142e-228	-2.74129e-227	4.78676e-228	-9.63035e-228	-5.99286e-227	-2.93057e-229	-2.48147e-228	4.25263e-227	-3.85526e-228	1.59553e-227	-6.05134e-228	2.91772e-228	-2.03937e-226	-4.7161e-228	6.60761e-226
5.02501e-229	2.6532e-229	3.99657e-230	3.6452e-228	1.07293e-227	-1.35329e-229	-1.05652e-228	8.195e-229	1.33549e-228	5.53919e-229	1.38128e-228	-2.07047e-228	-2.23332e-228	-1.47471e-229	4.02079e-230	1.19049e-228	-1.30047e-229	1.66605e-228	-1.19196e-228	-1.33428e-228	-2.61715e-227	1.07891e-227	3.30499e-228	8.2385e-229	6.69869e-229	1.07544e-228	3.7318e-228	-8.00784e-228	2.6227e-228	-2.26985e-230	8.76884e-227
-1.60739e-229	5.93919e-230	-1.53263e-230	4.58758e-229	4.83544e-229	-1.71307e-230	-1.52863e-230	3.19024e-230	-3.0035e-229	1.35263e-230	4.37795e-229	2.0962e-229	-4.12273e-230	2.22917e-229	-2.72536e-229	5.9975e-231	-8.34123e-230	-9.52498e-230	-2.22372e-230	1.54795e-229	6.73127e-230	1.39491e-229	-1.5168e-229	-2.39658e-229	9.75245e-230	-1.16427e-229	-1.61571e-229	-2.76756e-229	2.16832e-229	3.92109e-229	4.96111e-228
5.22657e-230	2.23223e-230	-4.8346e-231	-4.11815e-230	5.48772e-232	-8.81099e-232	-8.02031e-231	2.02256e-231	1.70154e-230	8.22566e-231	-8.76531e-231	-1.90976e-230	1.20621e-229	2.54953e-231	2.27218e-231	-1.43134e-230	-1.29909e-230	5.45474e-230	-2.77018e-232	1.74755e-231	2.5557e-232	2.11107e-230	7.07038e-231	-1.3622e-230	7.55703e-231	1.13931e-230	7.80604e-231	-5.02702e-231	9.47992e-231	1.55141e-230	4.93336e-229
5.41511e-232	-8.93745e-232	4.79594e-232	9.40342e-232	-1.48491e-232	-6.89881e-232	4.99701e-233	1.03416e-233	-1.22929e-231	-9.3882e-231	1.85705e-233	-1.56405e-231	-3.58284e-231	6.09815e-232	-4.70803e-232	-6.52562e-233	-2.68709e-231	-2.68126e-231	1.94813e-233	-1.03424e-231	-6.96599e-231	-8.43439e-232	-2.03719e-231	-2.97393e-232	-2.46154e-232	-1.98081e-230	9.96484e-232	1.07295e-231	-3.91379e-232	9.75917e-232	6.07398e-230
-7.51857e-233	1.39931e-234	-8.80763e-232	-1.28077e-232	2.82464e-233	2.06426e-232	-3.27455e-232	-9.2015e-233	-1.2111e-233	-2.94624e-233	-1.88913e-232	-1.10841e-232	-2.58569e-232	3.40354e-232	-9.81344e-233	3.04622e-233	-4.73026e-233	1.97142e-233	5.94735e-232	5.83506e-233	2.47004e-233	-1.61954e-234	-3.50986e-232	4.17223e-234	4.6628e-232	-3.88998e-233	2.21268e-232	4.50958e-233	3.70443e-234	-5.51357e-233	4.74038e-231
-3.36774e-234	4.7787e-234	7.51298e-234	-2.82702e-234	1.84244e-233	7.07818e-233	-2.04557e-233	3.09268e-235	7.49292e-234	-1.64895e-232	-6.88341e-234	-9.24234e-234	4.37416e-233	5.33877e-235	-2.53532e-233	1.06081e-232	-1.07406e-232	-3.77553e-234	2.04858e-234	-3.12002e-234	2.35628e-233	1.28321e-233	-4.71915e-235	-1.84327e-233	2.56243e-234	2.13294e-233	-2.42674e-233	1.37893e-233	-1.91345e-233	-4.31114e-234	7.49725e-232
1.15423e-233	-4.2423e-235	8.84096e-236	5.65091e-235	-1.08941e-235	-1.18426e-234	1.73986e-234	-2.65198e-234	5.14892e-235	6.67341e-234	-4.69988e-235	-4.12687e-235	9.69288e-235	-2.19629e-234	-1.2827e-236	-1.27468e-235	1.12108e-234	5.15287e-235	-3.31174e-234	1.14487e-234	-1.41942e-236	1.51346e-235	-1.29347e-235	-5.30528e-235	-1.39087e-235	2.38968e-235	3.23232e-235	-1.11671e-233	4.53017e-235	-5.47912e-235	4.94696e-233
1.27062e-236	1.09045e-235	2.0569e-236	-7.57254e-237	-7.33935e-235	-3.21006e-236	-9.97777e-237	1.55668e-235	-5.22547e-236	6.09774e-237	-1.96406e-236	7.76023e-236	5.12295e-236	-1.51637e-235	2.67841e-236	-2.83488e-235	3.36568e-236	2.84021e-236	6.5366e-236	-1.9048e-236	-1.80017e-235	-7.98626e-238	-3.92676e-235	4.40574e-236	-4.82879e-235	1.41185e-235	3.51531e-236	1.41183e-236	6.1497e-236	2.78557e-235	3.52772e-234
-5.35265e-237	3.48575e-237	-2.14567e-237	1.53172e-236	3.65962e-237	-1.91348e-237	-6.01287e-237	3.14303e-236	-9.06681e-237	4.53753e-236	-7.11529e-237	6.6409e-238	1.22539e-236	1.96515e-236	1.25907e-236	2.47176e-237	-3.18208e-236	6.62947e-237	-2.50096e-236	-9.97966e-238	-1.57666e-236	1.95074e-237	2.46887e-236	2.89949e-238	3.12277e-237	1.33344e-236	6.22769e-237	-1.71507e-236	-3.32509e-236	3.5919e-237	3.62339e-235
1.04942e-238	3.44943e-239	1.40512e-238	-4.06698e-237	-1.03118e-237	2.43674e-238	3.54078e-237	-1.25327e-239	1.93392e-238	-1.68666e-238	-9.41194e-238	3.20801e-238	1.46641e-237	4.71241e-238	-1.55644e-238	-7.32895e-238	1.90278e-238	3.75876e-238	1.86481e-238	-9.83329e-239	-7.58137e-239	-4.33237e-238	6.63583e-238	-1.4301e-237	7.14605e-238	7.91391e-237	-1.86825e-237	5.96346e-238	-2.63225e-240	7.51001e-239	2.82499e-236
2.18209e-238	3.32245e-240	3.71581e-239	4.24987e-239	-2.2677e-239	-1.20601e-237	-1.29379e-239	3.59099e-239	5.18027e-238	-6.87316e-240	-1.16568e-239	4.07285e-239	-3.95238e-239	6.1878e-239	-8.30425e-239	2.89063e-239	2.44949e-240	3.20316e-239	-3.03066e-238	-2.82086e-239	-7.15748e-241	4.74047e-239	-2.31105e-238	-2.61286e-238	-6.41054e-239	1.34545e-239	8.53161e-240	2.60836e-239	1.32376e-238	-1.25847e-238	3.64603e-237
-1.68311e-239	1.05258e-239	-2.65804e-239	-1.84196e-240	-6.15088e-240	-2.8555e-240	-5.09436e-241	-1.97727e-239	-9.8492e-240	7.03424e-240	-8.50691e-241	-2.04819e-241	-1.62729e-239	-2.88095e-240	-9.43541e-241	3.80414e-240	2.44991e-240	3.1812e-239	-1.84752e-240	-9.49908e-241	-4.01097e-239	3.44306e-240	-1.90166e-240	3.53434e-239	-1.54921e-239	-4.80896e-240	-1.17212e-239	1.16783e-240	-1.3673e-240	1.08535e-239	2.90176e-238
-9.27514e-241	2.65294e-243	3.38519e-242	-4.56307e-242	-1.99533e-241	-1.08582e-241	1.8842e-240	-5.69873e-241	-2.17152e-241	3.94071e-242	6.75443e-241	1.41922e-240	1.36232e-241	-6.44031e-241	8.76796e-241	-1.58363e-240	-1.45469e-240	-3.30265e-241	3.21966e-241	1.96998e-241	1.10083e-242	-1.18372e-241	-6.70642e-241	-2.16574e-240	-1.42629e-240	-4.2625e-240	4.39206e-242	-3.16305e-241	2.40386e-240	1.29438e-240	2.43807e-239
2.83912e-242	3.78498e-241	-4.9186e-242	1.88076e-242	-1.75584e-242	7.84051e-242	2.3436e-242	1.04317e-241	3.47766e-242	1.47844e-241	1.5681e-241	3.64859e-243	7.08418e-242	5.85006e-243	4.13062e-242	-1.21037e-241	5.15267e-242	1.04467e-241	1.21503e-243	-1.66966e-243	1.53495e-242	4.31602e-241	-5.31332e-243	-1.23407e-241	-1.2048e-241	3.63851e-243	-1.00506e-241	2.59363e-242	7.18505e-242	4.38369e-243	2.34206e-240
5.82043e-243	9.32076e-244	2.87162e-243	6.37022e-243	2.50586e-242	-8.21077e-243	-1.42133e-244	-1.77478e-242	6.89716e-243	1.00922e-242	2.18359e-242	5.06498e-244	1.84328e-243	-4.46587e-243	-1.88204e-242	-3.26675e-245	-3.6246e-243	-1.09426e-242	-1.93908e-242	-2.5174e-242	-2.51309e-244	-1.73534e-242	-2.31787e-243	3.78658e-242	2.68065e-243	8.46452e-243	-9.38715e-243	-6.1082e-243	-5.52431e-244	-1.848e-243	2.77609e-241
4.09614e-244	-2.92578e-243	-7.59081e-246	-5.62796e-244	2.85015e-244	-4.49342e-244	1.71364e-243	4.10657e-244	2.36764e-244	-2.63005e-243	2.86133e-243	2.05314e-244	4.73539e-244	-1.0272e-245	-1.97689e-243	-1.12755e-245	-1.22542e-243	5.66091e-244	2.67854e-244	8.71297e-244	2.35389e-244	-1.8982e-245	2.07827e-244	-3.32203e-244	-1.07257e-243	-6.82717e-244	-7.00459e-244	-6.41408e-245	-2.82418e-243	-4.2036e-244	2.46594e-242
8.8844e-246	-4.53444e-245	3.26224e-245	4.83321e-246	1.4734e-244	-1.95087e-245	2.81933e-244	-2.44725e-244	-1.04802e-244	-1.14709e-244	5.19665e-245	-1.34561e-244	-2.63703e-245	6.10387e-247	-1.83899e-244	-1.61457e-245	-3.7746e-245	-1.62204e-245	5.81299e-246	2.04239e-246	-3.89034e-247	1.46877e-244	5.38433e-245	-2.17792e-244	6.66085e-246	-2.3977e-244	-1.2871e-244	-7.91006e-246	4.08488e-245	5.65091e-245	2.37939e-243
5.12655e-247	3.28499e-246	-1.13796e-245	-2.08261e-246	-6.77363e-246	5.41882e-246	8.34979e-247	5.52043e-248	-4.23316e-246	7.52411e-246	7.40858e-246	-8.82403e-247	1.26754e-245	-2.67616e-247	-1.94945e-246	-9.03025e-246	4.40979e-245	-5.6764e-248	2.10491e-246	2.48073e-247	1.04782e-246	1.74698e-247	7.35666e-247	1.89228e-246	3.40108e-246	-1.84225e-246	-1.3759e-245	1.60517e-245	-1.82314e-246	-3.51095e-245	1.96658e-244
-6.6432e-247	8.91388e-247	6.6524e-248	-9.73007e-248	7.85673e-247	1.19987e-246	1.13777e-246	1.80861e-247	-2.72143e-246	-5.71334e-247	1.5702e-246	-8.4257e-247	7.71576e-247	-1.22295e-248	-9.91191e-249	1.29238e-246	-2.63828e-247	2.43316e-246	-9.83494e-248	4.96805e-248	-1.64826e-247	-1.52754e-246	6.23181e-248	-3.04456e-247	2.8365e-247	2.87995e-247	-4.55384e-247	4.95107e-247	-3.06828e-247	6.01983e-248	1.96087e-245
3.57354e-248	2.68863e-248	4.42969e-249	-5.21776e-249	-4.46878e-249	-6.36982e-249	9.04403e-249	-1.83771e-247	-2.32656e-248	-6.43655e-248	-5.22994e-249	-9.04701e-249	-9.68651e-248	-7.02813e-248	-8.51491e-248	-2.47619e-247	-3.37586e-248	1.58649e-247	6.89529e-249	9.25599e-248	-5.02273e-249	-1.10232e-248	-7.05389e-249	2.39805e-249	-8.15731e-250	-2.28891e-248	-2.28245e-248	1.31371e-248	5.39696e-248	8.07948e-248	1.38954e-246
1.39154e-248	-8.92035e-250	3.09414e-249	1.70222e-249	2.14256e-250	-4.37285e-250	-2.11672e-248	-1.23797e-250	-4.52305e-249	-1.08335e-250	-2.83702e-249	-1.09358e-249	-2.40169e-249	-9.34556e-249	-4.09139e-248	-1.9581e-248	-8.87793e-250	4.96097e-249	2.34716e-249	-8.49687e-249	-1.86953e-249	1.40384e-250	-2.85139e-249	-2.01868e-250	2.74027e-249	4.42017e-250	3.48399e-250	1.90843e-249	1.10667e-248	-9.34968e-250	1.61547e-247
-5.75343e-251	-6.28954e-251	1.17212e-250	1.24929e-250	-2.17061e-252	-2.09455e-250	-3.04676e-250	9.61592e-250	1.79541e-249	3.34498e-250	-1.68276e-249	-2.50483e-250	-3.20902e-251	3.65515e-250	-5.38407e-251	-1.18325e-249	-1.65896e-249	-1.19481e-249	8.2103e-251	-6.74085e-250	2.97056e-250	1.23835e-249	-3.6424e-250	1.10357e-250	3.35313e-251	3.79312e-251	-6.75368e-250	-2.67033e-249	-2.81909e-250	-7.63096e-250	1.76204e-248
1.46361e-251	-2.91219e-251	2.83112e-250	1.07887e-252	-1.42465e-250	3.18572e-252	-4.21771e-251	5.52946e-250	7.98081e-252	1.86451e-253	-4.60757e-251	-4.09264e-252	-4.3624e-251	1.55297e-251	-7.95205e-252	-1.31288e-250	-2.83232e-250	3.5178e-251	6.97692e-251	4.29536e-251	4.90938e-251	-2.89244e-251	-2.6027e-250	-3.28448e-252	1.71248e-252	-2.80608e-251	3.25621e-252	-2.31395e-250	9.1748e-251	1.23172e-250	2.5775e-249
1.25334e-252	4.98634e-252	1.26628e-251	5.78847e-252	1.81502e-252	1.55893e-251	-7.61426e-252	-4.46404e-252	-2.28304e-252	-1.68864e-251	-2.36683e-252	1.79603e-251	5.93111e-253	1.95889e-252	-5.64695e-253	2.43976e-252	-5.15181e-253	-1.17246e-252	-1.11511e-252	1.19122e-251	9.97858e-254	3.30949e-252	3.90273e-252	-6.74021e-253	-4.3823e-253	5.81556e-252	4.23919e-252	2.01651e-252	-9.78162e-252	-8.71171e-254	1.44306e-250
-9.47317e-253	2.60501e-252	-3.5862e-254	1.10981e-252	6.27253e-255	2.44275e-252	1.22524e-253	7.97382e-253	9.83497e-254	4.81307e-254	-6.87119e-255	2.75248e-253	-4.28593e-253	-1.76135e-253	7.13516e-253	1.9848e-253	5.00299e-254	4.39235e-253	-7.60097e-253	-6.90896e-253	-9.18366e-253	3.87714e-254	7.44085e-254	7.08644e-254	-3.29873e-253	-1.29213e-253	-3.05983e-253	-1.53042e-252	-3.14426e-253	-2.117e-253	1.58765e-251
3.03865e-254	1.15357e-253	-5.44134e-255	1.50392e-254	-1.89592e-254	-4.16446e-254	4.1531e-254	5.51428e-254	2.2789e-254	1.03164e-253	-1.02081e-255	-9.0733e-254	-4.04358e-253	-3.50212e-254	-2.38089e-253	7.13083e-254	1.11863e-255	3.44906e-254	1.70277e-255	8.0209e-256	4.82208e-254	7.2457e-254	5.17521e-255	1.2884e-254	2.19916e-254	-3.25501e-255	5.76302e-255	1.22092e-253	2.85635e-254	-2.17878e-254	1.67029e-252
-1.64854e-255	7.08191e-255	-7.14401e-256	-1.7753e-256	1.05511e-254	2.56347e-256	-1.3156e-255	4.65076e-255	-2.21603e-257	2.82458e-255	-2.19056e-255	-1.58345e-255	-2.46026e-255	-5.79222e-255	2.88472e-255	-2.3166e-255	-6.58789e-256	-1.78788e-254	5.47142e-255	2.89865e-257	-8.43649e-255	-1.06653e-255	-9.38113e-257	9.36141e-256	-7.2265e-256	-1.32129e-254	1.96968e-254	-3.36987e-256	-6.11031e-257	3.12481e-255	1.18197e-253
-6.38614e-257	-1.60939e-256	2.03105e-257	5.12704e-256	-1.30614e-256	1.35369e-255	-7.18104e-256	2.42278e-255	-1.08711e-255	-1.21023e-255	-2.63366e-256	-1.80276e-257	6.92348e-256	-1.13305e-255	2.52275e-257	-2.03487e-257	-8.32841e-257	-2.05089e-256	-1.73636e-257	-3.60107e-257	2.83711e-256	-1.38924e-256	2.48628e-257	-7.61273e-257	8.69537e-257	-2.1218e-256	-4.94416e-256	-1.18895e-256	9.50689e-258	1.28691e-255	1.29069e-254
-3.94837e-257	1.18016e-259	-5.74228e-257	-1.13207e-256	-1.47512e-256	-2.38898e-257	2.23455e-258	-5.86043e-257	-9.23546e-258	8.39986e-259	-1.5087e-257	1.37366e-257	5.04009e-258	5.24537e-258	-1.39222e-257	2.9606e-256	3.63157e-257	8.70997e-258	-3.76689e-257	-3.00097e-257	1.05419e-257	-8.02073e-258	7.97397e-257	-5.16857e-258	-1.00825e-257	-1.87848e-257	-5.19728e-258	3.54271e-257	5.79608e-259	-1.46813e-256	1.2347e-255
-5.55029e-259	-8.36179e-258	1.45208e-259	2.14176e-258	1.27635e-258	3.43706e-260	-4.05798e-258	-2.16817e-257	-6.7881e-258	-5.15697e-259	-2.24275e-259	1.33339e-257	1.11259e-258	-3.18005e-258	4.87769e-258	2.11733e-258	-1.56173e-259	7.50171e-259	2.65148e-260	2.12851e-259	-6.42751e-258	6.63514e-259	4.53351e-259	-4.03481e-259	-7.66769e-259	-9.60739e-258	-3.22314e-259	1.23319e-259	-7.09487e-259	-1.03004e-259	9.11297e-257
-5.56737e-259	-3.74488e-260	2.17873e-259	1.80338e-259	2.95306e-260	-1.29314e-258	-3.48146e-259	-1.22035e-259	-2.69125e-260	1.54707e-259	9.56109e-259	-9.3655e-261	-7.52839e-259	-1.23023e-260	1.93038e-260	3.4819e-259	-6.38746e-261	8.55169e-260	-2.58997e-259	3.94159e-259	1.32369e-260	-5.08592e-260	2.91333e-259	-5.01021e-262	2.91517e-259	-7.1574e-259	1.67193e-261	-1.43896e-259	-1.10021e-259	-9.69398e-260	7.52575e-258
2.02743e-260	-1.56785e-260	2.61553e-260	3.07095e-260	4.55737e-260	1.63404e-261	2.93961e-261	-1.88899e-260	-1.37113e-260	-5.76824e-261	-2.26482e-259	2.28306e-260	-1.04347e-260	-3.16885e-260	7.10323e-260	3.00933e-260	3.85825e-260	2.26563e-261	-1.39694e-260	-1.33279e-260	-2.48424e-261	-6.35366e-261	4.54319e-261	2.10845e-261	1.77527e-262	-4.37455e-261	-1.76717e-260	1.06354e-259	1.03378e-262	-5.56428e-263	7.86268e-259
1.02217e-261	4.62215e-263	-4.2781e-262	6.0036e-262	2.65196e-261	4.67263e-261	8.9653e-261	-1.84635e-261	7.38655e-261	-1.86861e-261	-1.82669e-262	2.13255e-262	-2.68674e-262	2.49056e-261	-3.26618e-262	-8.29564e-261	1.65842e-262	1.93576e-260	-9.38279e-263	-1.52547e-261	2.02888e-261	-4.58061e-262	7.76129e-262	7.45563e-261	-3.56019e-261	-3.1288e-263	-1.57072e-261	-1.58748e-262	-5.58569e-261	9.58695e-262	8.49921e-260
1.15828e-263	4.09972e-263	-1.51293e-263	-1.79458e-262	1.02188e-262	-2.46851e-263	3.17454e-262	-1.18217e-262	1.28035e-261	9.48171e-263	-2.39188e-262	2.12625e-262	1.63708e-263	4.27964e-263	2.97618e-263	-1.60785e-262	4.20504e-263	-4.01864e-263	-3.94456e-263	-8.11966e-264	8.64246e-262	-8.29105e-263	-6.03452e-266	3.54021e-263	-2.26792e-263	1.10162e-262	-3.82359e-262	5.79945e-262	-5.66623e-262	1.65896e-261	7.31956e-261
1.22916e-264	7.74521e-264	-9.81937e-264	5.57839e-264	3.0964e-263	3.11907e-263	-5.90094e-263	2.75293e-264	-8.83642e-264	2.11581e-263	-1.63715e-263	-1.92212e-263	-6.65716e-264	5.97947e-264	1.00404e-262	1.56563e-264	2.54512e-263	-3.05799e-263	-1.57457e-264	-1.43563e-264	3.74735e-264	1.97253e-264	2.09789e-264	2.16358e-264	-4.39292e-264	-1.76512e-262	-4.37969e-263	1.98595e-263	2.27022e-263	-1.62944e-263	6.81063e-262
1.6511e-264	1.52751e-265	3.91957e-264	3.26759e-264	6.9768e-265	-3.1813e-267	8.58548e-265	7.47169e-265	-4.74915e-265	-1.52238e-264	-9.18845e-267	5.19195e-264	-1.04769e-264	5.27599e-264	-3.53957e-265	-2.6307e-265	1.19271e-263	2.12214e-264	5.24426e-265	-1.76859e-264	-4.92932e-265	-7.09261e-266	7.06149e-266	-2.99817e-265	4.12845e-265	7.24317e-264	-2.4658e-265	1.56437e-264	-1.12401e-264	-5.29999e-265	5.38342e-263
-2.00225e-266	-1.58064e-266	1.0097e-264	-2.09088e-265	-3.85163e-266	-3.88573e-265	9.10135e-266	-5.94997e-265	-1.99861e-265	-1.74491e-266	-4.22211e-265	-5.5338e-265	-3.21341e-265	-1.79202e-265	-1.30382e-265	-5.81674e-265	-1.95658e-265	1.76399e-265	5.61193e-266	-1.81419e-265	3.10417e-265	-5.44142e-266	1.93539e-266	-9.75335e-266	-1.45714e-266	6.50633e-265	-3.12475e-266	-3.06871e-265	4.82955e-266	-9.69311e-266	7.01308e-264
5.48212e-266	1.05693e-267	-1.51153e-266	1.16606e-266	-4.38749e-267	-4.43802e-266	-2.19718e-266	-1.12497e-266	1.30566e-267	1.42789e-266	7.28446e-268	1.48398e-266	-7.10337e-269	3.91467e-266	1.943e-266	-5.45216e-267	1.99526e-266	5.12391e-266	1.74204e-266	-3.91785e-267	-9.54048e-268	-2.36989e-267	-9.37161e-267	-1.3997e-266	5.71742e-267	5.74014e-267	-3.03971e-266	-1.27278e-266	-2.68095e-266	9.62387e-267	4.70134e-265
3.78416e-268	8.04726e-269	-2.52695e-268	1.06702e-267	-1.6188e-266	4.86154e-268	-1.32948e-267	5.28594e-268	2.61632e-269	4.94953e-269	-2.90435e-268	6.48562e-268	-1.17796e-267	2.33871e-267	-6.9081e-268	4.33392e-267	-1.79879e-268	-2.16382e-267	6.55939e-268	-3.72028e-268	-5.52738e-269	-1.79487e-267	1.26991e-267	1.89126e-267	-3.27983e-267	-1.33011e-268	-5.51398e-267	1.5315e-268	9.16822e-268	-1.12393e-266	5.9486e-266
-3.98961e-269	-1.3013e-269	-4.3589e-269	-2.93495e-269	2.81542e-268	5.34129e-269	-2.8351e-270	-7.16185e-269	-1.6386e-269	-1.52829e-268	-2.22315e-268	5.10035e-269	2.2884e-268	6.86246e-269	2.22671e-268	2.69548e-269	9.84678e-269	-5.88512e-269	7.17924e-270	-4.00267e-269	-1.25621e-269	2.05446e-268	-4.9278e-269	-1.95865e-268	1.28424e-268	-1.64029e-269	3.44293e-269	7.83919e-269	2.1684e-268	1.11093e-269	2.67815e-267
-3.48305e-271	-3.54543e-270	-5.00753e-270	8.45776e-270	-8.03192e-270	-8.85799e-270	-6.09492e-269	-1.35545e-270	-7.43034e-271	1.79565e-270	1.4247e-269	2.43206e-270	-4.51351e-270	4.49596e-270	1.08038e-271	1.61749e-270	3.58424e-269	6.23496e-269	1.40645e-270	1.98103e-270	2.1011e-269	-1.15511e-269	-8.2098e-270	5.49484e-269	-2.08365e-270	-4.49138e-270	3.21858e-269	1.71103e-270	-1.7098e-269	1.19186e-270	3.82568e-268
3.64466e-270	2.00452e-270	-1.03191e-272	-8.79671e-271	-1.36102e-271	-1.43403e-271	4.71265e-272	3.99637e-271	1.6139e-270	-3.88522e-271	3.14904e-270	-7.74903e-272	-1.25902e-271	-3.31206e-272	1.92514e-270	-7.94101e-271	8.12447e-271	-4.96398e-271	9.83291e-271	2.97741e-271	-1.49318e-270	-1.36917e-270	-5.19246e-270	2.3534e-269	1.05458e-270	-8.36792e-271	1.04593e-270	-2.63306e-271	2.06835e-270	4.20771e-272	5.48623e-269
6.32714e-273	-2.36618e-272	-1.68043e-272	-2.2384e-271	-8.46782e-272	1.48722e-271	-3.42787e-271	2.50691e-271	3.91795e-272	3.02369e-273	-7.98705e-272	4.00273e-273	9.78224e-273	-3.45552e-272	-6.86189e-272	1.03715e-271	-3.92844e-271	3.07092e-272	-5.25616e-271	1.45338e-271	1.7291e-271	-2.6761e-271	-4.21952e-272	2.78129e-272	-1.8813e-272	-1.36941e-271	1.17759e-271	7.94052e-273	3.39237e-272	-2.01859e-271	3.56253e-270
1.53722e-273	-2.20493e-272	-2.1281e-273	2.53927e-273	-6.44225e-273	4.80735e-273	-2.18988e-273	-2.30181e-273	-2.15067e-272	1.11551e-273	7.40035e-274	-2.06326e-272	3.95424e-274	-4.32741e-273	-9.7413e-274	-1.86773e-272	-7.84687e-273	-4.25038e-273	5.79606e-273	-2.65262e-273	4.445e-273	1.17465e-271	1.88246e-272	-3.42239e-272	3.49723e-273	-4.43955e-272	1.66072e-272	-1.30581e-273	-9.05828e-273	-2.3189e-273	3.85052e-271
3.49676e-274	2.79478e-273	3.92588e-274	8.68585e-274	2.0136e-274	9.28627e-275	-1.78345e-273	5.5538e-274	-1.9368e-274	6.11458e-273	7.57419e-274	-4.91541e-274	2.8653e-273	4.0975e-274	2.16412e-273	-1.49622e-274	-8.86564e-274	3.25914e-274	-4.04469e-274	4.51254e-274	1.42103e-273	3.734e-274	-2.4886e-274	-2.08701e-274	-1.12668e-273	4.77587e-274	-1.60897e-275	-2.37694e-273	2.33725e-274	1.41057e-274	2.8877e-272
-8.50069e-275	2.26018e-274	-1.92271e-274	8.10147e-276	1.22682e-275	-9.83426e-276	-1.03551e-274	1.60031e-274	-2.63682e-275	1.73469e-274	5.173e-275	-6.88524e-275	-1.03575e-274	2.20854e-274	2.4851e-274	-3.67735e-274	-4.08115e-274	-2.01703e-274	2.37677e-274	5.26755e-277	1.7583e-275	7.82186e-275	-3.27837e-274	7.26819e-276	3.35117e-275	3.01602e-275	-6.35111e-275	-2.22942e-276	4.85468e-275	-5.81752e-275	3.57324e-273
6.08818e-277	-5.01783e-276	-3.10342e-277	5.71603e-276	-4.22542e-276	-1.28398e-276	-4.53811e-276	3.32588e-276	1.22797e-275	-1.64175e-275	5.33582e-277	2.11408e-276	1.68881e-275	-1.66173e-275	-2.48374e-276	2.8228e-276	-2.27439e-276	-9.19893e-278	-8.02995e-276	9.73995e-276	4.09865e-276	-6.78371e-277	5.84131e-275	3.34537e-276	-1.30979e-275	-2.94828e-276	-6.4996e-276	-3.00021e-275	9.0027e-276	-1.3201e-276	2.44726e-274
1.39088e-278	1.44167e-276	-2.45266e-277	-9.05273e-278	-1.51285e-277	3.11193e-277	-1.32065e-276	-2.32249e-277	-7.08944e-277	3.42154e-276	-3.69648e-277	4.18925e-278	-4.04143e-277	-5.21185e-277	4.86456e-277	-9.72539e-277	4.2398e-277	8.73904e-277	-3.55855e-276	1.54406e-276	-9.73194e-278	2.36101e-276	-4.68123e-278	-9.20197e-279	1.48084e-276	-4.36637e-278	1.08419e-277	-2.71333e-277	4.03189e-277	-3.64807e-277	2.23202e-275
3.2842e-278	3.46297e-279	2.17197e-279	-6.26479e-278	-1.08395e-277	6.76393e-279	-1.1244e-277	1.21409e-278	7.16367e-278	-3.14533e-278	3.49654e-278	2.80744e-277	-2.02496e-278	2.75986e-279	-8.64829e-278	-3.28219e-279	8.80392e-278	3.95419e-278	7.30565e-278	7.50186e-278	-9.40749e-278	2.50916e-277	3.84665e-277	-4.64629e-278	4.03715e-279	-3.37942e-278	1.85617e-277	1.71807e-277	7.25887e-278	-4.43858e-278	2.43644e-276
-3.56046e-279	-3.76559e-279	-2.1457e-280	4.28659e-279	-2.21601e-279	-8.75213e-280	-1.10198e-280	-3.02435e-279	6.75321e-280	3.02182e-278	6.49993e-279	2.03574e-279	1.74195e-279	4.44429e-279	3.15111e-279	4.90326e-278	-4.28284e-278	1.04707e-278	2.93881e-278	-1.59802e-279	5.39655e-279	-3.86662e-279	2.99303e-279	1.92114e-280	-8.3161e-279	3.83118e-279	7.89058e-279	-1.18222e-278	-1.66007e-279	-7.71101e-280	2.46877e-277
-7.46292e-281	4.28016e-279	-8.9631e-280	-2.57008e-279	6.48157e-280	-6.2755e-280	1.34264e-279	-3.33308e-279	-6.84477e-280	-3.22257e-280	-3.59952e-281	-4.952e-281	6.9864e-281	-1.62603e-279	-6.79294e-281	-5.21682e-281	1.15784e-279	8.21718e-280	2.98264e-280	-3.60621e-280	7.93484e-281	8.60834e-279	-1.76182e-282	-6.72745e-280	-2.17983e-279	4.60978e-280	4.37623e-281	3.37505e-281	5.45766e-280	2.64492e-280	3.22101e-278
-6.47771e-282	2.25492e-283	1.31605e-280	-3.71408e-281	1.03702e-281	1.94226e-281	2.70192e-280	2.39491e-280	-2.66818e-282	8.62322e-281	2.93084e-281	-5.65211e-282	3.29365e-282	-2.58961e-281	1.23838e-280	2.56616e-281	-1.41989e-280	1.48031e-282	8.01766e-282	1.19798e-281	-1.11703e-280	-7.21983e-282	3.92989e-281	2.43697e-281	1.25195e-281	-2.98394e-281	2.24857e-281	-2.60925e-282	-1.68624e-280	1.63353e-280	1.76296e-279
-1.80717e-283	-1.9494e-283	-8.76855e-282	-1.14131e-282	3.55061e-282	-2.01084e-283	-3.53852e-283	-1.20503e-281	-2.05219e-282	7.27942e-282	-6.89529e-282	-5.77845e-282	4.58237e-281	-5.64035e-283	1.87985e-281	-1.25993e-281	-7.38565e-282	-8.48388e-282	-2.64622e-282	6.39798e-283	1.00459e-282	-1.41594e-282	2.93028e-282	1.0662e-282	4.06482e-282	-1.35972e-282	-2.25374e-281	-5.49889e-282	-1.83511e-281	1.82501e-282	2.05442e-280
-4.68681e-283	9.93014e-284	4.40462e-283	-9.50338e-284	-2.43125e-282	-5.30167e-283	2.11097e-283	1.4178e-283	3.86802e-283	3.33735e-283	1.65621e-283	-9.20655e-283	3.05098e-283	3.90151e-283	-6.56061e-283	6.48382e-283	5.63455e-284	-6.77378e-283	-5.3971e-283	1.16381e-284	-1.31649e-282	-2.63586e-284	1.91109e-282	1.47346e-283	-2.86077e-283	-2.97227e-283	1.19483e-283	2.0356e-282	1.99792e-283	-1.76479e-283	1.60253e-281
1.79628e-284	2.64841e-284	6.64493e-284	2.59789e-284	-3.1896e-284	-1.83593e-284	7.82734e-284	1.25993e-283	-3.72224e-284	2.79835e-283	-2.50419e-284	3.59064e-284	3.60668e-285	3.35637e-284	-6.35729e-284	7.7253e-285	-1.82006e-283	-7.05065e-284	-2.54749e-285	2.9656e-284	4.22651e-286	-4.95797e-285	3.67724e-285	4.30139e-284	1.29072e-283	-2.45848e-283	-8.29003e-284	-2.34435e-284	-2.96259e-288	-2.42483e-284	1.72017e-282
3.74536e-286	9.18791e-286	2.71601e-285	5.32996e-285	-8.70175e-285	3.19002e-285	-1.77015e-285	-2.56118e-286	-3.12253e-286	1.30112e-285	-4.66942e-285	-9.27911e-285	1.68433e-284	-4.97377e-286	8.77113e-285	2.19244e-285	5.60946e-287	-3.02388e-284	1.1042e-284	-1.64763e-284	1.93405e-286	-5.54813e-285	-2.93817e-285	-2.69973e-285	-8.03645e-287	5.80087e-287	-1.24887e-285	1.29213e-285	-4.24237e-286	-4.23829e-285	1.43658e-283
-2.30362e-285	-4.27546e-286	9.49997e-286	-1.20648e-285	-9.33703e-287	1.71278e-286	1.87816e-286	1.84513e-286	4.02751e-286	-3.31652e-285	3.25115e-287	4.99495e-286	-3.83935e-286	-2.49799e-286	1.9812e-285	3.03999e-286	-2.73828e-286	2.96203e-286	-2.26014e-285	7.31601e-287	-2.66317e-287	-4.07378e-286	9.4303e-288	1.11212e-286	1.31815e-286	-7.8325e-287	-2.24125e-286	-1.8994e-286	1.47967e-286	9.93877e-287	1.70244e-284
1.16681e-286	-6.56664e-288	8.81964e-288	1.08727e-287	-1.17436e-288	-7.9439e-288	4.43801e-288	1.19192e-286	3.23877e-287	-5.89816e-289	2.5627e-287	-8.74689e-288	-8.84883e-288	-1.26089e-287	2.53431e-287	1.2421e-287	-1.51384e-286	1.06005e-287	2.11425e-286	-2.04453e-287	2.59221e-288	1.44703e-287	-4.10309e-288	-1.21328e-288	-2.74681e-287	-2.66163e-287	-4.69152e-287	1.21072e-287	9.05176e-287	2.76674e-287	1.04979e-285
-1.42428e-287	9.78838e-288	-3.95525e-288	7.18015e-289	9.22828e-289	1.54875e-287	2.81627e-288	-1.52107e-288	-2.41625e-288	1.80751e-289	2.00343e-288	-3.74096e-289	-1.41088e-287	-2.21718e-288	3.08163e-288	1.79368e-288	-1.40202e-289	3.16229e-289	5.44974e-288	2.32882e-288	2.46718e-288	-2.98286e-287	-4.87527e-288	8.56032e-289	1.86059e-288	4.03646e-289	1.88236e-288	1.81202e-289	-7.75003e-289	2.61996e-288	1.29613e-286
2.79144e-289	-4.20338e-289	-4.08435e-291	8.79256e-290	8.52644e-289	-2.41674e-290	1.31896e-288	8.06665e-289	-3.17984e-289	-1.04519e-289	-6.75869e-289	1.17823e-289	-5.75696e-290	-9.7292e-289	4.01335e-289	-5.16143e-291	3.58448e-288	-8.52858e-289	-5.53487e-291	1.08021e-289	2.48603e-289	9.87308e-290	-6.29213e-290	1.55888e-289	-1.1794e-289	-9.00263e-289	1.37212e-289	6.53101e-290	5.52423e-289	4.31386e-290	1.33804e-287
4.33351e-291	-4.72068e-290	-4.32403e-290	2.51684e-290	-2.54443e-290	8.65256e-291	7.82158e-291	-2.29046e-291	-6.02919e-291	-1.27989e-290	-9.29027e-290	-4.18445e-290	3.37327e-291	-5.35743e-292	1.51406e-290	8.38311e-290	-8.57176e-291	-1.82657e-291	-1.70112e-291	1.40468e-290	-1.97339e-290	-1.00114e-290	2.52117e-291	2.79503e-290	2.32719e-290	-4.08941e-291	5.97684e-290	-1.26515e-291	3.00695e-291	-1.23671e-289	7.2205e-289
7.48369e-292	-2.57652e-291	-1.24362e-292	-3.5343e-291	-2.29598e-291	1.64355e-291	-3.23912e-292	-2.47003e-292	3.48341e-291	3.78712e-291	5.09071e-292	-2.05201e-291	-4.90559e-291	1.38149e-291	-4.18778e-291	-2.13058e-292	6.78772e-292	-3.35735e-292	7.44314e-292	-1.28379e-291	4.32619e-292	-2.0971e-291	3.07626e-292	-3.47022e-290	-1.18e-291	-6.44157e-292	1.28201e-291	-1.83612e-291	7.60139e-292	-1.52162e-290	9.35143e-290
-2.32212e-292	7.20924e-295	-1.80997e-292	-2.14599e-293	-2.44364e-293	2.24919e-292	-6.18274e-293	-2.71369e-292	4.93144e-292	-2.18839e-291	5.69553e-293	2.81514e-292	-1.67695e-292	4.92662e-293	-5.25378e-293	-7.69494e-293	-9.82512e-292	6.05777e-293	7.50186e-293	3.12031e-292	4.2891e-294	-8.79823e-293	-8.88852e-293	7.0897e-292	-4.61002e-292	-3.60579e-293	5.17191e-292	-4.57292e-294	-2.88146e-292	7.88792e-292	8.80042e-291
1.94208e-293	-3.09501e-294	-1.95216e-294	-8.98038e-295	-1.58849e-293	3.88144e-294	1.60937e-293	1.25929e-293	1.33024e-293	-4.56403e-293	3.99241e-293	2.93843e-293	2.27242e-293	-2.66753e-293	8.01085e-293	6.81598e-293	6.66794e-295	1.14292e-293	-8.19754e-294	-6.32001e-294	-4.81028e-293	-3.00606e-294	8.00301e-294	-9.05222e-293	1.01081e-293	-2.22719e-293	-6.40575e-295	-8.23028e-294	4.98557e-294	5.33657e-293	6.75588e-292
-1.20259e-295	3.02364e-295	3.45711e-295	9.22437e-295	7.71637e-295	-4.61183e-295	9.15235e-294	2.01979e-295	-1.92046e-294	6.86326e-295	-1.47624e-293	9.90671e-295	1.2622e-294	9.35467e-295	1.05496e-294	4.04052e-294	-3.49386e-294	-7.91287e-295	-3.36185e-295	4.37838e-296	3.18615e-295	-4.56769e-294	-1.75964e-295	-1.67908e-294	-5.08731e-295	-2.6804e-294	7.85968e-295	1.30075e-294	5.04277e-295	5.83062e-294	6.09482e-293
2.3751e-296	-7.28816e-296	2.96602e-295	1.04305e-296	1.52725e-295	-4.4141e-295	-1.86899e-295	-4.69942e-296	4.73183e-296	-7.76743e-296	1.70442e-295	2.83973e-295	-1.41135e-295	-2.6897e-296	-8.40742e-296	1.03458e-294	-2.30946e-295	-3.12398e-296	-4.52366e-296	1.8515e-296	-4.96362e-296	5.56654e-296	1.05621e-295	-1.11882e-296	-4.33022e-295	2.82798e-295	3.93592e-295	6.87211e-297	1.85207e-295	2.24341e-295	5.17166e-294
-1.09252e-297	-7.9015e-296	7.47896e-297	-1.26939e-296	-1.89351e-296	-1.94651e-296	2.77651e-298	-1.20328e-297	-1.58391e-296	-4.31196e-297	5.31223e-297	-2.04843e-296	6.92775e-298	1.98961e-296	-4.86121e-297	2.78776e-296	1.02836e-296	-9.1531e-296	-3.86269e-296	-1.11008e-296	-4.48271e-296	2.38424e-297	2.71728e-298	-9.91346e-297	-3.0423e-297	-4.5932e-297	-8.75781e-297	9.0323e-297	-6.73597e-298	1.40808e-297	4.75883e-295
2.64945e-298	5.93425e-297	3.60837e-298	-3.60734e-297	4.3497e-297	9.29801e-298	-2.45837e-299	-5.49182e-299	6.21618e-299	1.18135e-297	-3.50736e-299	-7.18949e-299	-8.10527e-297	-8.61518e-297	3.99615e-298	-6.17894e-297	-2.13308e-297	1.52561e-297	2.82315e-297	6.31053e-297	-1.05612e-297	6.79188e-298	7.61389e-299	3.94628e-301	2.25542e-297	1.53672e-297	1.16706e-296	6.40426e-298	1.94615e-297	4.06331e-298	7.32357e-296
7.55217e-298	-1.33989e-299	-2.33461e-298	-6.29108e-300	-3.21964e-298	5.84297e-299	-1.67407e-297	4.84909e-298	-6.12344e-299	1.06283e-298	-4.98332e-301	-1.9351e-299	-3.37955e-298	-3.84172e-298	-1.43713e-298	-2.96867e-298	2.91326e-298	8.87992e-299	-5.0443e-299	-3.09177e-298	-1.7906e-298	8.41034e-299	-2.7837e-298	-6.30203e-298	9.84777e-298	1.17144e-299	-3.05784e-298	1.88372e-298	-2.0477e-298	8.89563e-300	8.51361e-297
-5.93763e-299	1.30104e-299	-1.86054e-300	1.82519e-300	8.84899e-301	-2.93816e-300	9.55384e-300	-1.39888e-299	6.90201e-300	-6.42979e-299	4.09217e-300	4.43753e-300	-1.60288e-299	-2.13854e-299	1.26966e-298	1.33554e-299	-9.09608e-300	-1.57153e-300	1.95588e-301	7.95027e-299	-2.31159e-299	1.80929e-299	-2.33155e-299	-1.36116e-299	-7.26821e-300	4.38187e-300	-7.49377e-300	4.55019e-299	-2.5452e-299	5.67954e-300	6.25182e-298
1.50957e-300	5.85386e-301	-2.17542e-302	-1.66676e-301	-1.85301e-301	9.02364e-301	4.23134e-300	1.03781e-300	-1.66314e-300	-2.20353e-301	-4.31129e-301	1.404e-300	5.8431e-301	-8.17462e-302	-5.11904e-302	-1.95007e-301	4.31207e-301	4.07864e-300	-2.14052e-301	-1.45028e-300	-2.81117e-300	6.60293e-301	-1.77365e-300	1.07953e-301	-3.99422e-300	-1.84814e-300	4.21172e-300	2.66551e-301	-1.81139e-300	-5.50148e-300	4.24318e-299
-1.39942e-301	-1.17138e-302	-4.28708e-302	-9.83302e-304	-1.02778e-301	8.82059e-302	-2.03072e-303	-1.06505e-302	-3.96009e-301	2.17298e-301	1.31429e-302	-3.15749e-302	-1.72329e-302	4.71051e-301	-5.81959e-302	2.5678e-301	9.08173e-302	-2.80732e-301	-1.64683e-301	-3.28507e-302	2.63761e-301	6.26302e-303	-9.93424e-302	-6.75744e-302	5.43783e-302	-9.9512e-302	-4.28019e-303	-9.76985e-302	-5.55985e-302	-1.89178e-300	5.06973e-300
-2.70624e-302	7.67439e-304	2.20626e-304	1.37421e-302	-5.2071e-303	-4.97191e-303	-1.74277e-302	4.35911e-302	4.64703e-302	3.77313e-304	1.0498e-302	-1.83417e-303	4.91837e-303	2.15785e-302	-1.0824e-302	9.89864e-304	1.79042e-302	9.58671e-304	5.19772e-303	1.5495e-302	-1.46207e-302	2.15263e-302	-1.11731e-302	8.53178e-303	-4.35301e-303	1.00906e-303	6.83375e-303	3.76004e-303	6.34595e-303	2.88408e-303	3.31074e-301
-2.4855e-304	3.8978e-304	-3.33336e-303	1.57273e-303	-3.07463e-304	-8.09295e-304	3.43138e-304	-1.84981e-304	7.91873e-304	1.46561e-304	-1.52606e-303	2.75974e-303	-1.31384e-303	-3.14719e-304	1.23857e-305	-6.65327e-304	4.70034e-304	-3.79342e-304	5.57235e-305	5.41989e-304	-1.34154e-303	6.6208e-303	-5.5614e-304	2.24478e-304	-8.20352e-304	-5.67028e-304	2.1684e-303	-7.46408e-303	1.98267e-304	6.51149e-305	3.61931e-302
3.93469e-304	2.55822e-305	-2.69917e-305	1.7517e-305	6.21425e-305	-1.63857e-304	8.34692e-305	9.91493e-306	-2.2479e-304	4.33091e-304	-5.48546e-305	-1.47971e-304	2.93159e-304	-1.49516e-305	-1.57103e-304	1.56099e-304	7.55079e-305	1.34449e-305	3.96863e-305	9.1712e-305	-3.27714e-304	-6.69176e-306	-1.96215e-304	5.3587e-305	-7.23037e-305	7.15214e-305	1.40592e-304	-3.56765e-305	1.52813e-305	4.40528e-305	3.44895e-303
-1.95071e-305	-1.45908e-306	-7.84139e-307	1.47945e-305	5.04664e-306	-2.49296e-305	-3.86292e-306	1.98749e-306	3.08517e-305	-3.68286e-306	-3.879e-305	6.7842e-307	0	-2.60479e-306	9.58377e-306	-3.50177e-305	-2.84902e-306	-3.32476e-306	-6.75203e-306	-1.1114e-306	9.89336e-306	1.48475e-305	5.53796e-306	3.07261e-305	-8.05919e-305	3.25774e-306	-6.9366e-307	3.03516e-305	2.39268e-307	9.49908e-306	3.93265e-304
7.90176e-308	-9.18257e-308	-5.43141e-307	4.44293e-308	2.57005e-307	1.02884e-306	1.98766e-306	-2.119e-306	8.9446e-308	3.93823e-306	-6.58287e-307	1.05515e-306	-1.30504e-306	2.39821e-306	1.88348e-307	5.49864e-306	6.41034e-307	-2.60866e-306	-1.016e-307	2.56378e-306	2.98669e-307	-3.99048e-306	-1.85197e-306	3.32329e-307	-3.29569e-307	4.79474e-307	-1.49195e-307	-3.32704e-306	3.13606e-307	-2.45916e-307	3.85156e-305
9.05653e-308	-2.54362e-308	0	0	-4.91271e-308	-4.78344e-307	-4.8643e-308	-6.72665e-308	0	0	0	7.5979e-308	4.90656e-307	-1.62773e-307	7.67373e-308	0	0	0	0	-4.16323e-308	0	0	0	-7.8087e-307	2.87021e-308	0	0	-1.82367e-307	-1.00802e-307	-7.7675e-308	2.91114e-306
0	0	0	-2.23859e-308	0	0	2.31405e-308	0	0	0	0	0	0	0	0	0	0	0	0	6.34615e-308	0	0	0	0	0	0	0	6.42105e-308	0	0	2.71811e-307
0	0	0	0	0	0	0	0	0	0	0	0	0	0	0	0	0	0	0	0	0	0	0	0	0	0	0	0	0	0	2.25665e-308
0	0	0	0	0	0	0	0	0	0	0	0	0	0	0	0	0	0	0	0	0	0	0	0	0	0	0	0	0	0	0
0	0	0	0	0	0	0	0	0	0	0	0	0	0	0	0	0	0	0	0	0	0	0	0	0	0	0	0	0	0	0
0	0	0	0	0	0	0	0	0	0	0	0	0	0	0	0	0	0	0	0	0	0	0	0	0	0	0	0	0	0	0
0	0	0	0	0	0	0	0	0	0	0	0	0	0	0	0	0	0	0	0	0	0	0	0	0	0	0	0	0	0	0
0	0	0	0	0	0	0	0	0	0	0	0	0	0	0	0	0	0	0	0	0	0	0	0	0	0	0	0	0	0	0
0	0	0	0	0	0	0	0	0	0	0	0	0	0	0	0	0	0	0	0	0	0	0	0	0	0	0	0	0	0	0
0	0	0	0	0	0	0	0	0	0	0	0	0	0	0	0	0	0	0	0	0	0	0	0	0	0	0	0	0	0	0
0	0	0	0	0	0	0	0	0	0	0	0	0	0	0	0	0	0	0	0	0	0	0	0	0	0	0	0	0	0	0
0	0	0	0	0	0	0	0	0	0	0	0	0	0	0	0	0	0	0	0	0	0	0	0	0	0	0	0	0	0	0
0	0	0	0	0	0	0	0	0	0	0	0	0	0	0	0	0	0	0	0	0	0	0	0	0	0	0	0	0	0	0
0	0	0	0	0	0	0	0	0	0	0	0	0	0	0	0	0	0	0	0	0	0	0	0	0	0	0	0	0	0	0
0	0	0	0	0	0	0	0	0	0	0	0	0	0	0	0	0	0	0	0	0	0	0	0	0	0	0	0	0	0	0
0	0	0	0	0	0	0	0	0	0	0	0	0	0	0	0	0	0	0	0	0	0	0	0	0	0	0	0	0	0	0
0	0	0	0	0	0	0	0	0	0	0	0	0	0	0	0	0	0	0	0	0	0	0	0	0	0	0	0	0	0	0
0	0	0	0	0	0	0	0	0	0	0	0	0	0	0	0	0	0	0	0	0	0	0	0	0	0	0	0	0	0	0
0	0	0	0	0	0	0	0	0	0	0	0	0	0	0	0	0	0	0	0	0	0	0	0	0	0	0	0	0	0	0
0	0	0	0	0	0	0	0	0	0	0	0	0	0	0	0	0	0	0	0	0	0	0	0	0	0	0	0	0	0	0
0	0	0	0	0	0	0	0	0	0	0	0	0	0	0	0	0	0	0	0	0	0	0	0	0	0	0	0	0	0	0
0	0	0	0	0	0	0	0	0	0	0	0	0	0	0	0	0	0	0	0	0	0	0	0	0	0	0	0	0	0	0
0	0	0	0	0	0	0	0	0	0	0	0	0	0	0	0	0	0	0	0	0	0	0	0	0	0	0	0	0	0	0
0	0	0	0	0	0	0	0	0	0	0	0	0	0	0	0	0	0	0	0	0	0	0	0	0	0	0	0	0	0	0
0	0	0	0	0	0	0	0	0	0	0	0	0	0	0	0	0	0	0	0	0	0	0	0	0	0	0	0	0	0	0
0	0	0	0	0	0	0	0	0	0	0	0	0	0	0	0	0	0	0	0	0	0	0	0	0	0	0	0	0	0	0
0	0	0	0	0	0	0	0	0	0	0	0	0	0	0	0	0	0	0	0	0	0	0	0	0	0	0	0	0	0	0
0	0	0	0	0	0	0	0	0	0	0	0	0	0	0	0	0	0	0	0	0	0	0	0	0	0	0	0	0	0	0
0	0	0	0	0	0	0	0	0	0	0	0	0	0	0	0	0	0	0	0	0	0	0	0	0	0	0	0	0	0	0
0	0	0	0	0	0	0	0	0	0	0	0	0	0	0	0	0	0	0	0	0	0	0	0	0	0	0	0	0	0	0
0	0	0	0	0	0	0	0	0	0	0	0	0	0	0	0	0	0	0	0	0	0	0	0	0	0	0	0	0	0	0
0	0	0	0	0	0	0	0	0	0	0	0	0	0	0	0	0	0	0	0	0	0	0	0	0	0	0	0	0	0	0
0	0	0	0	0	0	0	0	0	0	0	0	0	0	0	0	0	0	0	0	0	0	0	0	0	0	0	0	0	0	0
0	0	0	0	0	0	0	0	0	0	0	0	0	0	0	0	0	0	0	0	0	0	0	0	0	0	0	0	0	0	0
0	0	0	0	0	0	0	0	0	0	0	0	0	0	0	0	0	0	0	0	0	0	0	0	0	0	0	0	0	0	0
0	0	0	0	0	0	0	0	0	0	0	0	0	0	0	0	0	0	0	0	0	0	0	0	0	0	0	0	0	0	0
0	0	0	0	0	0	0	0	0	0	0	0	0	0	0	0	0	0	0	0	0	0	0	0	0	0	0	0	0	0	0
0	0	0	0	0	0	0	0	0	0	0	0	0	0	0	0	0	0	0	0	0	0	0	0	0	0	0	0	0	0	0
0	0	0	0	0	0	0	0	0	0	0	0	0	0	0	0	0	0	0	0	0	0	0	0	0	0	0	0	0	0	0
0	0	0	0	0	0	0	0	0	0	0	0	0	0	0	0	0	0	0	0	0	0	0	0	0	0	0	0	0	0	0
0	0	0	0	0	0	0	0	0	0	0	0	0	0	0	0	0	0	0	0	0	0	0	0	0	0	0	0	0	0	0
0	0	0	0	0	0	0	0	0	0	0	0	0	0	0	0	0	0	0	0	0	0	0	0	0	0	0	0	0	0	0
0	0	0	0	0	0	0	0	0	0	0	0	0	0	0	0	0	0	0	0	0	0	0	0	0	0	0	0	0	0	0
0	0	0	0	0	0	0	0	0	0	0	0	0	0	0	0	0	0	0	0	0	0	0	0	0	0	0	0	0	0	0
0	0	0	0	0	0	0	0	0	0	0	0	0	0	0	0	0	0	0	0	0	0	0	0	0	0	0	0	0	0	0
0	0	0	0	0	0	0	0	0	0	0	0	0	0	0	0	0	0	0	0	0	0	0	0	0	0	0	0	0	0	0
0	0	0	0	0	0	0	0	0	0	0	0	0	0	0	0	0	0	0	0	0	0	0	0	0	0	0	0	0	0	0
0	0	0	0	0	0	0	0	0	0	0	0	0	0	0	0	0	0	0	0	0	0	0	0	0	0	0	0	0	0	0
0	0	0	0	0	0	0	0	0	0	0	0	0	0	0	0	0	0	0	0	0	0	0	0	0	0	0	0	0	0	0
0	0	0	0	0	0	0	0	0	0	0	0	0	0	0	0	0	0	0	0	0	0	0	0	0	0	0	0	0	0	0
0	0	0	0	0	0	0	0	0	0	0	0	0	0	0	0	0	0	0	0	0	0	0	0	0	0	0	0	0	0	0
0	0	0	0	0	0	0	0	0	0	0	0	0	0	0	0	0	0	0	0	0	0	0	0	0	0	0	0	0	0	0
0	0	0	0	0	0	0	0	0	0	0	0	0	0	0	0	0	0	0	0	0	0	0	0	0	0	0	0	0	0	0
0	0	0	0	0	0	0	0	0	0	0	0	0	0	0	0	0	0	0	0	0	0	0	0	0	0	0	0	0	0	0
0	0	0	0	0	0	0	0	0	0	0	0	0	0	0	0	0	0	0	0	0	0	0	0	0	0	0	0	0	0	0
0	0	0	0	0	0	0	0	0	0	0	0	0	0	0	0	0	0	0	0	0	0	0	0	0	0	0	0	0	0	0
0	0	0	0	0	0	0	0	0	0	0	0	0	0	0	0	0	0	0	0	0	0	0	0	0	0	0	0	0	0	0
0	0	0	0	0	0	0	0	0	0	0	0	0	0	0	0	0	0	0	0	0	0	0	0	0	0	0	0	0	0	0
0	0	0	0	0	0	0	0	0	0	0	0	0	0	0	0	0	0	0	0	0	0	0	0	0	0	0	0	0	0	0
0	0	0	0	0	0	0	0	0	0	0	0	0	0	0	0	0	0	0	0	0	0	0	0	0	0	0	0	0	0	0
0	0	0	0	0	0	0	0	0	0	0	0	0	0	0	0	0	0	0	0	0	0	0	0	0	0	0	0	0	0	0
0	0	0	0	0	0	0	0	0	0	0	0	0	0	0	0	0	0	0	0	0	0	0	0	0	0	0	0	0	0	0
0	0	0	0	0	0	0	0	0	0	0	0	0	0	0	0	0	0	0	0	0	0	0	0	0	0	0	0	0	0	0
0	0	0	0	0	0	0	0	0	0	0	0	0	0	0	0	0	0	0	0	0	0	0	0	0	0	0	0	0	0	0
0	0	0	0	0	0	0	0	0	0	0	0	0	0	0	0	0	0	0	0	0	0	0	0	0	0	0	0	0	0	0
0	0	0	0	0	0	0	0	0	0	0	0	0	0	0	0	0	0	0	0	0	0	0	0	0	0	0	0	0	0	0
0	0	0	0	0	0	0	0	0	0	0	0	0	0	0	0	0	0	0	0	0	0	0	0	0	0	0	0	0	0	0
0	0	0	0	0	0	0	0	0	0	0	0	0	0	0	0	0	0	0	0	0	0	0	0	0	0	0	0	0	0	0
0	0	0	0	0	0	0	0	0	0	0	0	0	0	0	0	0	0	0	0	0	0	0	0	0	0	0	0	0	0	0
0	0	0	0	0	0	0	0	0	0	0	0	0	0	0	0	0	0	0	0	0	0	0	0	0	0	0	0	0	0	0
0	0	0	0	0	0	0	0	0	0	0	0	0	0	0	0	0	0	0	0	0	0	0	0	0	0	0	0	0	0	0
0	0	0	0	0	0	0	0	0	0	0	0	0	0	0	0	0	0	0	0	0	0	0	0	0	0	0	0	0	0	0
0	0	0	0	0	0	0	0	0	0	0	0	0	0	0	0	0	0	0	0	0	0	0	0	0	0	0	0	0	0	0
0	0	0	0	0	0	0	0	0	0	0	0	0	0	0	0	0	0	0	0	0	0	0	0	0	0	0	0	0	0	0
0	0	0	0	0	0	0	0	0	0	0	0	0	0	0	0	0	0	0	0	0	0	0	0	0	0	0	0	0	0	0
0	0	0	0	0	0	0	0	0	0	0	0	0	0	0	0	0	0	0	0	0	0	0	0	0	0	0	0	0	0	0
0	0	0	0	0	0	0	0	0	0	0	0	0	0	0	0	0	0	0	0	0	0	0	0	0	0	0	0	0	0	0
0	0	0	0	0	0	0	0	0	0	0	0	0	0	0	0	0	0	0	0	0	0	0	0	0	0	0	0	0	0	0
0	0	0	0	0	0	0	0	0	0	0	0	0	0	0	0	0	0	0	0	0	0	0	0	0	0	0	0	0	0	0
0	0	0	0	0	0	0	0	0	0	0	0	0	0	0	0	0	0	0	0	0	0	0	0	0	0	0	0	0	0	0
0	0	0	0	0	0	0	0	0	0	0	0	0	0	0	0	0	0	0	0	0	0	0	0	0	0	0	0	0	0	0
0	0	0	0	0	0	0	0	0	0	0	0	0	0	0	0	0	0	0	0	0	0	0	0	0	0	0	0	0	0	0
0	0	0	0	0	0	0	0	0	0	0	0	0	0	0	0	0	0	0	0	0	0	0	0	0	0	0	0	0	0	0
0	0	0	0	0	0	0	0	0	0	0	0	0	0	0	0	0	0	0	0	0	0	0	0	0	0	0	0	0	0	0
0	0	0	0	0	0	0	0	0	0	0	0	0	0	0	0	0	0	0	0	0	0	0	0	0	0	0	0	0	0	0
0	0	0	0	0	0	0	0	0	0	0	0	0	0	0	0	0	0	0	0	0	0	0	0	0	0	0	0	0	0	0
0	0	0	0	0	0	0	0	0	0	0	0	0	0	0	0	0	0	0	0	0	0	0	0	0	0	0	0	0	0	0
0	0	0	0	0	0	0	0	0	0	0	0	0	0	0	0	0	0	0	0	0	0	0	0	0	0	0	0	0	0	0
0	0	0	0	0	0	0	0	0	0	0	0	0	0	0	0	0	0	0	0	0	0	0	0	0	0	0	0	0	0	0
0	0	0	0	0	0	0	0	0	0	0	0	0	0	0	0	0	0	0	0	0	0	0	0	0	0	0	0	0	0	0
0	0	0	0	0	0	0	0	0	0	0	0	0	0	0	0	0	0	0	0	0	0	0	0	0	0	0	0	0	0	0
0	0	0	0	0	0	0	0	0	0	0	0	0	0	0	0	0	0	0	0	0	0	0	0	0	0	0	0	0	0	0
0	0	0	0	0	0	0	0	0	0	0	0	0	0	0	0	0	0	0	0	0	0	0	0	0	0	0	0	0	0	0
0	0	0	0	0	0	0	0	0	0	0	0	0	0	0	0	0	0	0	0	0	0	0	0	0	0	0	0	0	0	0
0	0	0	0	0	0	0	0	0	0	0	0	0	0	0	0	0	0	0	0	0	0	0	0	0	0	0	0	0	0	0
0	0	0	0	0	0	0	0	0	0	0	0	0	0	0	0	0	0	0	0	0	0	0	0	0	0	0	0	0	0	0
0	0	0	0	0	0	0	0	0	0	0	0	0	0	0	0	0	0	0	0	0	0	0	0	0	0	0	0	0	0	0
0	0	0	0	0	0	0	0	0	0	0	0	0	0	0	0	0	0	0	0	0	0	0	0	0	0	0	0	0	0	0
0	0	0	0	0	0	0	0	0	0	0	0	0	0	0	0	0	0	0	0	0	0	0	0	0	0	0	0	0	0	0
0	0	0	0	0	0	0	0	0	0	0	0	0	0	0	0	0	0	0	0	0	0	0	0	0	0	0	0	0	0	0
0	0	0	0	0	0	0	0	0	0	0	0	0	0	0	0	0	0	0	0	0	0	0	0	0	0	0	0	0	0	0
0	0	0	0	0	0	0	0	0	0	0	0	0	0	0	0	0	0	0	0	0	0	0	0	0	0	0	0	0	0	0
0	0	0	0	0	0	0	0	0	0	0	0	0	0	0	0	0	0	0	0	0	0	0	0	0	0	0	0	0	0	0
0	0	0	0	0	0	0	0	0	0	0	0	0	0	0	0	0	0	0	0	0	0	0	0	0	0	0	0	0	0	0
0	0	0	0	0	0	0	0	0	0	0	0	0	0	0	0	0	0	0	0	0	0	0	0	0	0	0	0	0	0	0
0	0	0	0	0	0	0	0	0	0	0	0	0	0	0	0	0	0	0	0	0	0	0	0	0	0	0	0	0	0	0
0	0	0	0	0	0	0	0	0	0	0	0	0	0	0	0	0	0	0	0	0	0	0	0	0	0	0	0	0	0	0
0	0	0	0	0	0	0	0	0	0	0	0	0	0	0	0	0	0	0	0	0	0	0	0	0	0	0	0	0	0	0
0	0	0	0	0	0	0	0	0	0	0	0	0	0	0	0	0	0	0	0	0	0	0	0	0	0	0	0	0	0	0
0	0	0	0	0	0	0	0	0	0	0	0	0	0	0	0	0	0	0	0	0	0	0	0	0	0	0	0	0	0	0
0	0	0	0	0	0	0	0	0	0	0	0	0	0	0	0	0	0	0	0	0	0	0	0	0	0	0	0	0	0	0
0	0	0	0	0	0	0	0	0	0	0	0	0	0	0	0	0	0	0	0	0	0	0	0	0	0	0	0	0	0	0
0	0	0	0	0	0	0	0	0	0	0	0	0	0	0	0	0	0	0	0	0	0	0	0	0	0	0	0	0	0	0
0	0	0	0	0	0	0	0	0	0	0	0	0	0	0	0	0	0	0	0	0	0	0	0	0	0	0	0	0	0	0
0	0	0	0	0	0	0	0	0	0	0	0	0	0	0	0	0	0	0	0	0	0	0	0	0	0	0	0	0	0	0
0	0	0	0	0	0	0	0	0	0	0	0	0	0	0	0	0	0	0	0	0	0	0	0	0	0	0	0	0	0	0
0	0	0	0	0	0	0	0	0	0	0	0	0	0	0	0	0	0	0	0	0	0	0	0	0	0	0	0	0	0	0
0	0	0	0	0	0	0	0	0	0	0	0	0	0	0	0	0	0	0	0	0	0	0	0	0	0	0	0	0	0	0
0	0	0	0	0	0	0	0	0	0	0	0	0	0	0	0	0	0	0	0	0	0	0	0	0	0	0	0	0	0	0
0	0	0	0	0	0	0	0	0	0	0	0	0	0	0	0	0	0	0	0	0	0	0	0	0	0	0	0	0	0	0
0	0	0	0	0	0	0	0	0	0	0	0	0	0	0	0	0	0	0	0	0	0	0	0	0	0	0	0	0	0	0
0	0	0	0	0	0	0	0	0	0	0	0	0	0	0	0	0	0	0	0	0	0	0	0	0	0	0	0	0	0	0
0	0	0	0	0	0	0	0	0	0	0	0	0	0	0	0	0	0	0	0	0	0	0	0	0	0	0	0	0	0	0
0	0	0	0	0	0	0	0	0	0	0	0	0	0	0	0	0	0	0	0	0	0	0	0	0	0	0	0	0	0	0
0	0	0	0	0	0	0	0	0	0	0	0	0	0	0	0	0	0	0	0	0	0	0	0	0	0	0	0	0	0	0
0	0	0	0	0	0	0	0	0	0	0	0	0	0	0	0	0	0	0	0	0	0	0	0	0	0	0	0	0	0	0
0	0	0	0	0	0	0	0	0	0	0	0	0	0	0	0	0	0	0	0	0	0	0	0	0	0	0	0	0	0	0
0	0	0	0	0	0	0	0	0	0	0	0	0	0	0	0	0	0	0	0	0	0	0	0	0	0	0	0	0	0	0
0	0	0	0	0	0	0	0	0	0	0	0	0	0	0	0	0	0	0	0	0	0	0	0	0	0	0	0	0	0	0
0	0	0	0	0	0	0	0	0	0	0	0	0	0	0	0	0	0	0	0	0	0	0	0	0	0	0	0	0	0	0
0	0	0	0	0	0	0	0	0	0	0	0	0	0	0	0	0	0	0	0	0	0	0	0	0	0	0	0	0	0	0
0	0	0	0	0	0	0	0	0	0	0	0	0	0	0	0	0	0	0	0	0	0	0	0	0	0	0	0	0	0	0
0	0	0	0	0	0	0	0	0	0	0	0	0	0	0	0	0	0	0	0	0	0	0	0	0	0	0	0	0	0	0
0	0	0	0	0	0	0	0	0	0	0	0	0	0	0	0	0	0	0	0	0	0	0	0	0	0	0	0	0	0	0
0	0	0	0	0	0	0	0	0	0	0	0	0	0	0	0	0	0	0	0	0	0	0	0	0	0	0	0	0	0	0
0	0	0	0	0	0	0	0	0	0	0	0	0	0	0	0	0	0	0	0	0	0	0	0	0	0	0	0	0	0	0
0	0	0	0	0	0	0	0	0	0	0	0	0	0	0	0	0	0	0	0	0	0	0	0	0	0	0	0	0	0	0
0	0	0	0	0	0	0	0	0	0	0	0	0	0	0	0	0	0	0	0	0	0	0	0	0	0	0	0	0	0	0
0	0	0	0	0	0	0	0	0	0	0	0	0	0	0	0	0	0	0	0	0	0	0	0	0	0	0	0	0	0	0
0	0	0	0	0	0	0	0	0	0	0	0	0	0	0	0	0	0	0	0	0	0	0	0	0	0	0	0	0	0	0
0	0	0	0	0	0	0	0	0	0	0	0	0	0	0	0	0	0	0	0	0	0	0	0	0	0	0	0	0	0	0
0	0	0	0	0	0	0	0	0	0	0	0	0	0	0	0	0	0	0	0	0	0	0	0	0	0	0	0	0	0	0
0	0	0	0	0	0	0	0	0	0	0	0	0	0	0	0	0	0	0	0	0	0	0	0	0	0	0	0	0	0	0
0	0	0	0	0	0	0	0	0	0	0	0	0	0	0	0	0	0	0	0	0	0	0	0	0	0	0	0	0	0	0
0	0	0	0	0	0	0	0	0	0	0	0	0	0	0	0	0	0	0	0	0	0	0	0	0	0	0	0	0	0	0
0	0	0	0	0	0	0	0	0	0	0	0	0	0	0	0	0	0	0	0	0	0	0	0	0	0	0	0	0	0	0
0	0	0	0	0	0	0	0	0	0	0	0	0	0	0	0	0	0	0	0	0	0	0	0	0	0	0	0	0	0	0
0	0	0	0	0	0	0	0	0	0	0	0	0	0	0	0	0	0	0	0	0	0	0	0	0	0	0	0	0	0	0
0	0	0	0	0	0	0	0	0	0	0	0	0	0	0	0	0	0	0	0	0	0	0	0	0	0	0	0	0	0	0
0	0	0	0	0	0	0	0	0	0	0	0	0	0	0	0	0	0	0	0	0	0	0	0	0	0	0	0	0	0	0
0	0	0	0	0	0	0	0	0	0	0	0	0	0	0	0	0	0	0	0	0	0	0	0	0	0	0	0	0	0	0
0	0	0	0	0	0	0	0	0	0	0	0	0	0	0	0	0	0	0	0	0	0	0	0	0	0	0	0	0	0	0
0	0	0	0	0	0	0	0	0	0	0	0	0	0	0	0	0	0	0	0	0	0	0	0	0	0	0	0	0	0	0
0	0	0	0	0	0	0	0	0	0	0	0	0	0	0	0	0	0	0	0	0	0	0	0	0	0	0	0	0	0	0
0	0	0	0	0	0	0	0	0	0	0	0	0	0	0	0	0	0	0	0	0	0	0	0	0	0	0	0	0	0	0
0	0	0	0	0	0	0	0	0	0	0	0	0	0	0	0	0	0	0	0	0	0	0	0	0	0	0	0	0	0	0
0	0	0	0	0	0	0	0	0	0	0	0	0	0	0	0	0	0	0	0	0	0	0	0	0	0	0	0	0	0	0
0	0	0	0	0	0	0	0	0	0	0	0	0	0	0	0	0	0	0	0	0	0	0	0	0	0	0	0	0	0	0
0	0	0	0	0	0	0	0	0	0	0	0	0	0	0	0	0	0	0	0	0	0	0	0	0	0	0	0	0	0	0
0	0	0	0	0	0	0	0	0	0	0	0	0	0	0	0	0	0	0	0	0	0	0	0	0	0	0	0	0	0	0
0	0	0	0	0	0	0	0	0	0	0	0	0	0	0	0	0	0	0	0	0	0	0	0	0	0	0	0	0	0	0
0	0	0	0	0	0	0	0	0	0	0	0	0	0	0	0	0	0	0	0	0	0	0	0	0	0	0	0	0	0	0
0	0	0	0	0	0	0	0	0	0	0	0	0	0	0	0	0	0	0	0	0	0	0	0	0	0	0	0	0	0	0
0	0	0	0	0	0	0	0	0	0	0	0	0	0	0	0	0	0	0	0	0	0	0	0	0	0	0	0	0	0	0
0	0	0	0	0	0	0	0	0	0	0	0	0	0	0	0	0	0	0	0	0	0	0	0	0	0	0	0	0	0	0
0	0	0	0	0	0	0	0	0	0	0	0	0	0	0	0	0	0	0	0	0	0	0	0	0	0	0	0	0	0	0
0	0	0	0	0	0	0	0	0	0	0	0	0	0	0	0	0	0	0	0	0	0	0	0	0	0	0	0	0	0	0
0	0	0	0	0	0	0	0	0	0	0	0	0	0	0	0	0	0	0	0	0	0	0	0	0	0	0	0	0	0	0
0	0	0	0	0	0	0	0	0	0	0	0	0	0	0	0	0	0	0	0	0	0	0	0	0	0	0	0	0	0	0
0	0	0	0	0	0	0	0	0	0	0	0	0	0	0	0	0	0	0	0	0	0	0	0	0	0	0	0	0	0	0
0	0	0	0	0	0	0	0	0	0	0	0	0	0	0	0	0	0	0	0	0	0	0	0	0	0	0	0	0	0	0
0	0	0	0	0	0	0	0	0	0	0	0	0	0	0	0	0	0	0	0	0	0	0	0	0	0	0	0	0	0	0
0	0	0	0	0	0	0	0	0	0	0	0	0	0	0	0	0	0	0	0	0	0	0	0	0	0	0	0	0	0	0
0	0	0	0	0	0	0	0	0	0	0	0	0	0	0	0	0	0	0	0	0	0	0	0	0	0	0	0	0	0	0
0	0	0	0	0	0	0	0	0	0	0	0	0	0	0	0	0	0	0	0	0	0	0	0	0	0	0	0	0	0	0
0	0	0	0	0	0	0	0	0	0	0	0	0	0	0	0	0	0	0	0	0	0	0	0	0	0	0	0	0	0	0
0	0	0	0	0	0	0	0	0	0	0	0	0	0	0	0	0	0	0	0	0	0	0	0	0	0	0	0	0	0	0
0	0	0	0	0	0	0	0	0	0	0	0	0	0	0	0	0	0	0	0	0	0	0	0	0	0	0	0	0	0	0
0	0	0	0	0	0	0	0	0	0	0	0	0	0	0	0	0	0	0	0	0	0	0	0	0	0	0	0	0	0	0
0	0	0	0	0	0	0	0	0	0	0	0	0	0	0	0	0	0	0	0	0	0	0	0	0	0	0	0	0	0	0
0	0	0	0	0	0	0	0	0	0	0	0	0	0	0	0	0	0	0	0	0	0	0	0	0	0	0	0	0	0	0
0	0	0	0	0	0	0	0	0	0	0	0	0	0	0	0	0	0	0	0	0	0	0	0	0	0	0	0	0	0	0
0	0	0	0	0	0	0	0	0	0	0	0	0	0	0	0	0	0	0	0	0	0	0	0	0	0	0	0	0	0	0
0	0	0	0	0	0	0	0	0	0	0	0	0	0	0	0	0	0	0	0	0	0	0	0	0	0	0	0	0	0	0
0	0	0	0	0	0	0	0	0	0	0	0	0	0	0	0	0	0	0	0	0	0	0	0	0	0	0	0	0	0	0
0	0	0	0	0	0	0	0	0	0	0	0	0	0	0	0	0	0	0	0	0	0	0	0	0	0	0	0	0	0	0
0	0	0	0	0	0	0	0	0	0	0	0	0	0	0	0	0	0	0	0	0	0	0	0	0	0	0	0	0	0	0
0	0	0	0	0	0	0	0	0	0	0	0	0	0	0	0	0	0	0	0	0	0	0	0	0	0	0	0	0	0	0
0	0	0	0	0	0	0	0	0	0	0	0	0	0	0	0	0	0	0	0	0	0	0	0	0	0	0	0	0	0	0
0	0	0	0	0	0	0	0	0	0	0	0	0	0	0	0	0	0	0	0	0	0	0	0	0	0	0	0	0	0	0
0	0	0	0	0	0	0	0	0	0	0	0	0	0	0	0	0	0	0	0	0	0	0	0	0	0	0	0	0	0	0
0	0	0	0	0	0	0	0	0	0	0	0	0	0	0	0	0	0	0	0	0	0	0	0	0	0	0	0	0	0	0
0	0	0	0	0	0	0	0	0	0	0	0	0	0	0	0	0	0	0	0	0	0	0	0	0	0	0	0	0	0	0
0	0	0	0	0	0	0	0	0	0	0	0	0	0	0	0	0	0	0	0	0	0	0	0	0	0	0	0	0	0	0
0	0	0	0	0	0	0	0	0	0	0	0	0	0	0	0	0	0	0	0	0	0	0	0	0	0	0	0	0	0	0
0	0	0	0	0	0	0	0	0	0	0	0	0	0	0	0	0	0	0	0	0	0	0	0	0	0	0	0	0	0	0
0	0	0	0	0	0	0	0	0	0	0	0	0	0	0	0	0	0	0	0	0	0	0	0	0	0	0	0	0	0	0
0	0	0	0	0	0	0	0	0	0	0	0	0	0	0	0	0	0	0	0	0	0	0	0	0	0	0	0	0	0	0
0	0	0	0	0	0	0	0	0	0	0	0	0	0	0	0	0	0	0	0	0	0	0	0	0	0	0	0	0	0	0
0	0	0	0	0	0	0	0	0	0	0	0	0	0	0	0	0	0	0	0	0	0	0	0	0	0	0	0	0	0	0
0	0	0	0	0	0	0	0	0	0	0	0	0	0	0	0	0	0	0	0	0	0	0	0	0	0	0	0	0	0	0
0	0	0	0	0	0	0	0	0	0	0	0	0	0	0	0	0	0	0	0	0	0	0	0	0	0	0	0	0	0	0
0	0	0	0	0	0	0	0	0	0	0	0	0	0	0	0	0	0	0	0	0	0	0	0	0	0	0	0	0	0	0
0	0	0	0	0	0	0	0	0	0	0	0	0	0	0	0	0	0	0	0	0	0	0	0	0	0	0	0	0	0	0
0	0	0	0	0	0	0	0	0	0	0	0	0	0	0	0	0	0	0	0	0	0	0	0	0	0	0	0	0	0	0
0	0	0	0	0	0	0	0	0	0	0	0	0	0	0	0	0	0	0	0	0	0	0	0	0	0	0	0	0	0	0
0	0	0	0	0	0	0	0	0	0	0	0	0	0	0	0	0	0	0	0	0	0	0	0	0	0	0	0	0	0	0
0	0	0	0	0	0	0	0	0	0	0	0	0	0	0	0	0	0	0	0	0	0	0	0	0	0	0	0	0	0	0
0	0	0	0	0	0	0	0	0	0	0	0	0	0	0	0	0	0	0	0	0	0	0	0	0	0	0	0	0	0	0
0	0	0	0	0	0	0	0	0	0	0	0	0	0	0	0	0	0	0	0	0	0	0	0	0	0	0	0	0	0	0
0	0	0	0	0	0	0	0	0	0	0	0	0	0	0	0	0	0	0	0	0	0	0	0	0	0	0	0	0	0	0
0	0	0	0	0	0	0	0	0	0	0	0	0	0	0	0	0	0	0	0	0	0	0	0	0	0	0	0	0	0	0
0	0	0	0	0	0	0	0	0	0	0	0	0	0	0	0	0	0	0	0	0	0	0	0	0	0	0	0	0	0	0
0	0	0	0	0	0	0	0	0	0	0	0	0	0	0	0	0	0	0	0	0	0	0	0	0	0	0	0	0	0	0
0	0	0	0	0	0	0	0	0	0	0	0	0	0	0	0	0	0	0	0	0	0	0	0	0	0	0	0	0	0	0
0	0	0	0	0	0	0	0	0	0	0	0	0	0	0	0	0	0	0	0	0	0	0	0	0	0	0	0	0	0	0
0	0	0	0	0	0	0	0	0	0	0	0	0	0	0	0	0	0	0	0	0	0	0	0	0	0	0	0	0	0	0
0	0	0	0	0	0	0	0	0	0	0	0	0	0	0	0	0	0	0	0	0	0	0	0	0	0	0	0	0	0	0
0	0	0	0	0	0	0	0	0	0	0	0	0	0	0	0	0	0	0	0	0	0	0	0	0	0	0	0	0	0	0
0	0	0	0	0	0	0	0	0	0	0	0	0	0	0	0	0	0	0	0	0	0	0	0	0	0	0	0	0	0	0
0	0	0	0	0	0	0	0	0	0	0	0	0	0	0	0	0	0	0	0	0	0	0	0	0	0	0	0	0	0	0
0	0	0	0	0	0	0	0	0	0	0	0	0	0	0	0	0	0	0	0	0	0	0	0	0	0	0	0	0	0	0
0	0	0	0	0	0	0	0	0	0	0	0	0	0	0	0	0	0	0	0	0	0	0	0	0	0	0	0	0	0	0
0	0	0	0	0	0	0	0	0	0	0	0	0	0	0	0	0	0	0	0	0	0	0	0	0	0	0	0	0	0	0
0	0	0	0	0	0	0	0	0	0	0	0	0	0	0	0	0	0	0	0	0	0	0	0	0	0	0	0	0	0	0
0	0	0	0	0	0	0	0	0	0	0	0	0	0	0	0	0	0	0	0	0	0	0	0	0	0	0	0	0	0	0
0	0	0	0	0	0	0	0	0	0	0	0	0	0	0	0	0	0	0	0	0	0	0	0	0	0	0	0	0	0	0
0	0	0	0	0	0	0	0	0	0	0	0	0	0	0	0	0	0	0	0	0	0	0	0	0	0	0	0	0	0	0
0	0	0	0	0	0	0	0	0	0	0	0	0	0	0	0	0	0	0	0	0	0	0	0	0	0	0	0	0	0	0
0	0	0	0	0	0	0	0	0	0	0	0	0	0	0	0	0	0	0	0	0	0	0	0	0	0	0	0	0	0	0
0	0	0	0	0	0	0	0	0	0	0	0	0	0	0	0	0	0	0	0	0	0	0	0	0	0	0	0	0	0	0
0	0	0	0	0	0	0	0	0	0	0	0	0	0	0	0	0	0	0	0	0	0	0	0	0	0	0	0	0	0	0
0	0	0	0	0	0	0	0	0	0	0	0	0	0	0	0	0	0	0	0	0	0	0	0	0	0	0	0	0	0	0
0	0	0	0	0	0	0	0	0	0	0	0	0	0	0	0	0	0	0	0	0	0	0	0	0	0	0	0	0	0	0
0	0	0	0	0	0	0	0	0	0	0	0	0	0	0	0	0	0	0	0	0	0	0	0	0	0	0	0	0	0	0
0	0	0	0	0	0	0	0	0	0	0	0	0	0	0	0	0	0	0	0	0	0	0	0	0	0	0	0	0	0	0
0	0	0	0	0	0	0	0	0	0	0	0	0	0	0	0	0	0	0	0	0	0	0	0	0	0	0	0	0	0	0
0	0	0	0	0	0	0	0	0	0	0	0	0	0	0	0	0	0	0	0	0	0	0	0	0	0	0	0	0	0	0
0	0	0	0	0	0	0	0	0	0	0	0	0	0	0	0	0	0	0	0	0	0	0	0	0	0	0	0	0	0	0
0	0	0	0	0	0	0	0	0	0	0	0	0	0	0	0	0	0	0	0	0	0	0	0	0	0	0	0	0	0	0
0	0	0	0	0	0	0	0	0	0	0	0	0	0	0	0	0	0	0	0	0	0	0	0	0	0	0	0	0	0	0
0	0	0	0	0	0	0	0	0	0	0	0	0	0	0	0	0	0	0	0	0	0	0	0	0	0	0	0	0	0	0
0	0	0	0	0	0	0	0	0	0	0	0	0	0	0	0	0	0	0	0	0	0	0	0	0	0	0	0	0	0	0
0	0	0	0	0	0	0	0	0	0	0	0	0	0	0	0	0	0	0	0	0	0	0	0	0	0	0	0	0	0	0
0	0	0	0	0	0	0	0	0	0	0	0	0	0	0	0	0	0	0	0	0	0	0	0	0	0	0	0	0	0	0
0	0	0	0	0	0	0	0	0	0	0	0	0	0	0	0	0	0	0	0	0	0	0	0	0	0	0	0	0	0	0
0	0	0	0	0	0	0	0	0	0	0	0	0	0	0	0	0	0	0	0	0	0	0	0	0	0	0	0	0	0	0
0	0	0	0	0	0	0	0	0	0	0	0	0	0	0	0	0	0	0	0	0	0	0	0	0	0	0	0	0	0	0
0	0	0	0	0	0	0	0	0	0	0	0	0	0	0	0	0	0	0	0	0	0	0	0	0	0	0	0	0	0	0
0	0	0	0	0	0	0	0	0	0	0	0	0	0	0	0	0	0	0	0	0	0	0	0	0	0	0	0	0	0	0
0	0	0	0	0	0	0	0	0	0	0	0	0	0	0	0	0	0	0	0	0	0	0	0	0	0	0	0	0	0	0
0	0	0	0	0	0	0	0	0	0	0	0	0	0	0	0	0	0	0	0	0	0	0	0	0	0	0	0	0	0	0
0	0	0	0	0	0	0	0	0	0	0	0	0	0	0	0	0	0	0	0	0	0	0	0	0	0	0	0	0	0	0
0	0	0	0	0	0	0	0	0	0	0	0	0	0	0	0	0	0	0	0	0	0	0	0	0	0	0	0	0	0	0
0	0	0	0	0	0	0	0	0	0	0	0	0	0	0	0	0	0	0	0	0	0	0	0	0	0	0	0	0	0	0
0	0	0	0	0	0	0	0	0	0	0	0	0	0	0	0	0	0	0	0	0	0	0	0	0	0	0	0	0	0	0
0	0	0	0	0	0	0	0	0	0	0	0	0	0	0	0	0	0	0	0	0	0	0	0	0	0	0	0	0	0	0
0	0	0	0	0	0	0	0	0	0	0	0	0	0	0	0	0	0	0	0	0	0	0	0	0	0	0	0	0	0	0
0	0	0	0	0	0	0	0	0	0	0	0	0	0	0	0	0	0	0	0	0	0	0	0	0	0	0	0	0	0	0
0	0	0	0	0	0	0	0	0	0	0	0	0	0	0	0	0	0	0	0	0	0	0	0	0	0	0	0	0	0	0
0	0	0	0	0	0	0	0	0	0	0	0	0	0	0	0	0	0	0	0	0	0	0	0	0	0	0	0	0	0	0
0	0	0	0	0	0	0	0	0	0	0	0	0	0	0	0	0	0	0	0	0	0	0	0	0	0	0	0	0	0	0
0	0	0	0	0	0	0	0	0	0	0	0	0	0	0	0	0	0	0	0	0	0	0	0	0	0	0	0	0	0	0
0	0	0	0	0	0	0	0	0	0	0	0	0	0	0	0	0	0	0	0	0	0	0	0	0	0	0	0	0	0	0
0	0	0	0	0	0	0	0	0	0	0	0	0	0	0	0	0	0	0	0	0	0	0	0	0	0	0	0	0	0	0
0	0	0	0	0	0	0	0	0	0	0	0	0	0	0	0	0	0	0	0	0	0	0	0	0	0	0	0	0	0	0
0	0	0	0	0	0	0	0	0	0	0	0	0	0	0	0	0	0	0	0	0	0	0	0	0	0	0	0	0	0	0
0	0	0	0	0	0	0	0	0	0	0	0	0	0	0	0	0	0	0	0	0	0	0	0	0	0	0	0	0	0	0
0	0	0	0	0	0	0	0	0	0	0	0	0	0	0	0	0	0	0	0	0	0	0	0	0	0	0	0	0	0	0
0	0	0	0	0	0	0	0	0	0	0	0	0	0	0	0	0	0	0	0	0	0	0	0	0	0	0	0	0	0	0
0	0	0	0	0	0	0	0	0	0	0	0	0	0	0	0	0	0	0	0	0	0	0	0	0	0	0	0	0	0	0
0	0	0	0	0	0	0	0	0	0	0	0	0	0	0	0	0	0	0	0	0	0	0	0	0	0	0	0	0	0	0
0	0	0	0	0	0	0	0	0	0	0	0	0	0	0	0	0	0	0	0	0	0	0	0	0	0	0	0	0	0	0
0	0	0	0	0	0	0	0	0	0	0	0	0	0	0	0	0	0	0	0	0	0	0	0	0	0	0	0	0	0	0
0	0	0	0	0	0	0	0	0	0	0	0	0	0	0	0	0	0	0	0	0	0	0	0	0	0	0	0	0	0	0
0	0	0	0	0	0	0	0	0	0	0	0	0	0	0	0	0	0	0	0	0	0	0	0	0	0	0	0	0	0	0
0	0	0	0	0	0	0	0	0	0	0	0	0	0	0	0	0	0	0	0	0	0	0	0	0	0	0	0	0	0	0
0	0	0	0	0	0	0	0	0	0	0	0	0	0	0	0	0	0	0	0	0	0	0	0	0	0	0	0	0	0	0
0	0	0	0	0	0	0	0	0	0	0	0	0	0	0	0	0	0	0	0	0	0	0	0	0	0	0	0	0	0	0
0	0	0	0	0	0	0	0	0	0	0	0	0	0	0	0	0	0	0	0	0	0	0	0	0	0	0	0	0	0	0
0	0	0	0	0	0	0	0	0	0	0	0	0	0	0	0	0	0	0	0	0	0	0	0	0	0	0	0	0	0	0
0	0	0	0	0	0	0	0	0	0	0	0	0	0	0	0	0	0	0	0	0	0	0	0	0	0	0	0	0	0	0
0	0	0	0	0	0	0	0	0	0	0	0	0	0	0	0	0	0	0	0	0	0	0	0	0	0	0	0	0	0	0
0	0	0	0	0	0	0	0	0	0	0	0	0	0	0	0	0	0	0	0	0	0	0	0	0	0	0	0	0	0	0
0	0	0	0	0	0	0	0	0	0	0	0	0	0	0	0	0	0	0	0	0	0	0	0	0	0	0	0	0	0	0
0	0	0	0	0	0	0	0	0	0	0	0	0	0	0	0	0	0	0	0	0	0	0	0	0	0	0	0	0	0	0
0	0	0	0	0	0	0	0	0	0	0	0	0	0	0	0	0	0	0	0	0	0	0	0	0	0	0	0	0	0	0
0	0	0	0	0	0	0	0	0	0	0	0	0	0	0	0	0	0	0	0	0	0	0	0	0	0	0	0	0	0	0
0	0	0	0	0	0	0	0	0	0	0	0	0	0	0	0	0	0	0	0	0	0	0	0	0	0	0	0	0	0	0
0	0	0	0	0	0	0	0	0	0	0	0	0	0	0	0	0	0	0	0	0	0	0	0	0	0	0	0	0	0	0
0	0	0	0	0	0	0	0	0	0	0	0	0	0	0	0	0	0	0	0	0	0	0	0	0	0	0	0	0	0	0
0	0	0	0	0	0	0	0	0	0	0	0	0	0	0	0	0	0	0	0	0	0	0	0	0	0	0	0	0	0	0
0	0	0	0	0	0	0	0	0	0	0	0	0	0	0	0	0	0	0	0	0	0	0	0	0	0	0	0	0	0	0
0	0	0	0	0	0	0	0	0	0	0	0	0	0	0	0	0	0	0	0	0	0	0	0	0	0	0	0	0	0	0
0	0	0	0	0	0	0	0	0	0	0	0	0	0	0	0	0	0	0	0	0	0	0	0	0	0	0	0	0	0	0
0	0	0	0	0	0	0	0	0	0	0	0	0	0	0	0	0	0	0	0	0	0	0	0	0	0	0	0	0	0	0
0	0	0	0	0	0	0	0	0	0	0	0	0	0	0	0	0	0	0	0	0	0	0	0	0	0	0	0	0	0	0
0	0	0	0	0	0	0	0	0	0	0	0	0	0	0	0	0	0	0	0	0	0	0	0	0	0	0	0	0	0	0
0	0	0	0	0	0	0	0	0	0	0	0	0	0	0	0	0	0	0	0	0	0	0	0	0	0	0	0	0	0	0
0	0	0	0	0	0	0	0	0	0	0	0	0	0	0	0	0	0	0	0	0	0	0	0	0	0	0	0	0	0	0
0	0	0	0	0	0	0	0	0	0	0	0	0	0	0	0	0	0	0	0	0	0	0	0	0	0	0	0	0	0	0
0	0	0	0	0	0	0	0	0	0	0	0	0	0	0	0	0	0	0	0	0	0	0	0	0	0	0	0	0	0	0
0	0	0	0	0	0	0	0	0	0	0	0	0	0	0	0	0	0	0	0	0	0	0	0	0	0	0	0	0	0	0
0	0	0	0	0	0	0	0	0	0	0	0	0	0	0	0	0	0	0	0	0	0	0	0	0	0	0	0	0	0	0
0	0	0	0	0	0	0	0	0	0	0	0	0	0	0	0	0	0	0	0	0	0	0	0	0	0	0	0	0	0	0
0	0	0	0	0	0	0	0	0	0	0	0	0	0	0	0	0	0	0	0	0	0	0	0	0	0	0	0	0	0	0
0	0	0	0	0	0	0	0	0	0	0	0	0	0	0	0	0	0	0	0	0	0	0	0	0	0	0	0	0	0	0
0	0	0	0	0	0	0	0	0	0	0	0	0	0	0	0	0	0	0	0	0	0	0	0	0	0	0	0	0	0	0
0	0	0	0	0	0	0	0	0	0	0	0	0	0	0	0	0	0	0	0	0	0	0	0	0	0	0	0	0	0	0
0	0	0	0	0	0	0	0	0	0	0	0	0	0	0	0	0	0	0	0	0	0	0	0	0	0	0	0	0	0	0
0	0	0	0	0	0	0	0	0	0	0	0	0	0	0	0	0	0	0	0	0	0	0	0	0	0	0	0	0	0	0
0	0	0	0	0	0	0	0	0	0	0	0	0	0	0	0	0	0	0	0	0	0	0	0	0	0	0	0	0	0	0
0	0	0	0	0	0	0	0	0	0	0	0	0	0	0	0	0	0	0	0	0	0	0	0	0	0	0	0	0	0	0
0	0	0	0	0	0	0	0	0	0	0	0	0	0	0	0	0	0	0	0	0	0	0	0	0	0	0	0	0	0	0
0	0	0	0	0	0	0	0	0	0	0	0	0	0	0	0	0	0	0	0	0	0	0	0	0	0	0	0	0	0	0
0	0	0	0	0	0	0	0	0	0	0	0	0	0	0	0	0	0	0	0	0	0	0	0	0	0	0	0	0	0	0
0	0	0	0	0	0	0	0	0	0	0	0	0	0	0	0	0	0	0	0	0	0	0	0	0	0	0	0	0	0	0
0	0	0	0	0	0	0	0	0	0	0	0	0	0	0	0	0	0	0	0	0	0	0	0	0	0	0	0	0	0	0
0	0	0	0	0	0	0	0	0	0	0	0	0	0	0	0	0	0	0	0	0	0	0	0	0	0	0	0	0	0	0
0	0	0	0	0	0	0	0	0	0	0	0	0	0	0	0	0	0	0	0	0	0	0	0	0	0	0	0	0	0	0
0	0	0	0	0	0	0	0	0	0	0	0	0	0	0	0	0	0	0	0	0	0	0	0	0	0	0	0	0	0	0
0	0	0	0	0	0	0	0	0	0	0	0	0	0	0	0	0	0	0	0	0	0	0	0	0	0	0	0	0	0	0
0	0	0	0	0	0	0	0	0	0	0	0	0	0	0	0	0	0	0	0	0	0	0	0	0	0	0	0	0	0	0
0	0	0	0	0	0	0	0	0	0	0	0	0	0	0	0	0	0	0	0	0	0	0	0	0	0	0	0	0	0	0
0	0	0	0	0	0	0	0	0	0	0	0	0	0	0	0	0	0	0	0	0	0	0	0	0	0	0	0	0	0	0
0	0	0	0	0	0	0	0	0	0	0	0	0	0	0	0	0	0	0	0	0	0	0	0	0	0	0	0	0	0	0
0	0	0	0	0	0	0	0	0	0	0	0	0	0	0	0	0	0	0	0	0	0	0	0	0	0	0	0	0	0	0
0	0	0	0	0	0	0	0	0	0	0	0	0	0	0	0	0	0	0	0	0	0	0	0	0	0	0	0	0	0	0
0	0	0	0	0	0	0	0	0	0	0	0	0	0	0	0	0	0	0	0	0	0	0	0	0	0	0	0	0	0	0
0	0	0	0	0	0	0	0	0	0	0	0	0	0	0	0	0	0	0	0	0	0	0	0	0	0	0	0	0	0	0
0	0	0	0	0	0	0	0	0	0	0	0	0	0	0	0	0	0	0	0	0	0	0	0	0	0	0	0	0	0	0
0	0	0	0	0	0	0	0	0	0	0	0	0	0	0	0	0	0	0	0	0	0	0	0	0	0	0	0	0	0	0
0	0	0	0	0	0	0	0	0	0	0	0	0	0	0	0	0	0	0	0	0	0	0	0	0	0	0	0	0	0	0
0	0	0	0	0	0	0	0	0	0	0	0	0	0	0	0	0	0	0	0	0	0	0	0	0	0	0	0	0	0	0
0	0	0	0	0	0	0	0	0	0	0	0	0	0	0	0	0	0	0	0	0	0	0	0	0	0	0	0	0	0	0
0	0	0	0	0	0	0	0	0	0	0	0	0	0	0	0	0	0	0	0	0	0	0	0	0	0	0	0	0	0	0
0	0	0	0	0	0	0	0	0	0	0	0	0	0	0	0	0	0	0	0	0	0	0	0	0	0	0	0	0	0	0
0	0	0	0	0	0	0	0	0	0	0	0	0	0	0	0	0	0	0	0	0	0	0	0	0	0	0	0	0	0	0
0	0	0	0	0	0	0	0	0	0	0	0	0	0	0	0	0	0	0	0	0	0	0	0	0	0	0	0	0	0	0
0	0	0	0	0	0	0	0	0	0	0	0	0	0	0	0	0	0	0	0	0	0	0	0	0	0	0	0	0	0	0
0	0	0	0	0	0	0	0	0	0	0	0	0	0	0	0	0	0	0	0	0	0	0	0	0	0	0	0	0	0	0
0	0	0	0	0	0	0	0	0	0	0	0	0	0	0	0	0	0	0	0	0	0	0	0	0	0	0	0	0	0	0
0	0	0	0	0	0	0	0	0	0	0	0	0	0	0	0	0	0	0	0	0	0	0	0	0	0	0	0	0	0	0
0	0	0	0	0	0	0	0	0	0	0	0	0	0	0	0	0	0	0	0	0	0	0	0	0	0	0	0	0	0	0
0	0	0	0	0	0	0	0	0	0	0	0	0	0	0	0	0	0	0	0	0	0	0	0	0	0	0	0	0	0	0
0	0	0	0	0	0	0	0	0	0	0	0	0	0	0	0	0	0	0	0	0	0	0	0	0	0	0	0	0	0	0
0	0	0	0	0	0	0	0	0	0	0	0	0	0	0	0	0	0	0	0	0	0	0	0	0	0	0	0	0	0	0
0	0	0	0	0	0	0	0	0	0	0	0	0	0	0	0	0	0	0	0	0	0	0	0	0	0	0	0	0	0	0
0	0	0	0	0	0	0	0	0	0	0	0	0	0	0	0	0	0	0	0	0	0	0	0	0	0	0	0	0	0	0
0	0	0	0	0	0	0	0	0	0	0	0	0	0	0	0	0	0	0	0	0	0	0	0	0	0	0	0	0	0	0
0	0	0	0	0	0	0	0	0	0	0	0	0	0	0	0	0	0	0	0	0	0	0	0	0	0	0	0	0	0	0
0	0	0	0	0	0	0	0	0	0	0	0	0	0	0	0	0	0	0	0	0	0	0	0	0	0	0	0	0	0	0
0	0	0	0	0	0	0	0	0	0	0	0	0	0	0	0	0	0	0	0	0	0	0	0	0	0	0	0	0	0	0
0	0	0	0	0	0	0	0	0	0	0	0	0	0	0	0	0	0	0	0	0	0	0	0	0	0	0	0	0	0	0
0	0	0	0	0	0	0	0	0	0	0	0	0	0	0	0	0	0	0	0	0	0	0	0	0	0	0	0	0	0	0
0	0	0	0	0	0	0	0	0	0	0	0	0	0	0	0	0	0	0	0	0	0	0	0	0	0	0	0	0	0	0
0	0	0	0	0	0	0	0	0	0	0	0	0	0	0	0	0	0	0	0	0	0	0	0	0	0	0	0	0	0	0
0	0	0	0	0	0	0	0	0	0	0	0	0	0	0	0	0	0	0	0	0	0	0	0	0	0	0	0	0	0	0
0	0	0	0	0	0	0	0	0	0	0	0	0	0	0	0	0	0	0	0	0	0	0	0	0	0	0	0	0	0	0
0	0	0	0	0	0	0	0	0	0	0	0	0	0	0	0	0	0	0	0	0	0	0	0	0	0	0	0	0	0	0
0	0	0	0	0	0	0	0	0	0	0	0	0	0	0	0	0	0	0	0	0	0	0	0	0	0	0	0	0	0	0
0	0	0	0	0	0	0	0	0	0	0	0	0	0	0	0	0	0	0	0	0	0	0	0	0	0	0	0	0	0	0
0	0	0	0	0	0	0	0	0	0	0	0	0	0	0	0	0	0	0	0	0	0	0	0	0	0	0	0	0	0	0
0	0	0	0	0	0	0	0	0	0	0	0	0	0	0	0	0	0	0	0	0	0	0	0	0	0	0	0	0	0	0
0	0	0	0	0	0	0	0	0	0	0	0	0	0	0	0	0	0	0	0	0	0	0	0	0	0	0	0	0	0	0
0	0	0	0	0	0	0	0	0	0	0	0	0	0	0	0	0	0	0	0	0	0	0	0	0	0	0	0	0	0	0
0	0	0	0	0	0	0	0	0	0	0	0	0	0	0	0	0	0	0	0	0	0	0	0	0	0	0	0	0	0	0
0	0	0	0	0	0	0	0	0	0	0	0	0	0	0	0	0	0	0	0	0	0	0	0	0	0	0	0	0	0	0
0	0	0	0	0	0	0	0	0	0	0	0	0	0	0	0	0	0	0	0	0	0	0	0	0	0	0	0	0	0	0
0	0	0	0	0	0	0	0	0	0	0	0	0	0	0	0	0	0	0	0	0	0	0	0	0	0	0	0	0	0	0
0	0	0	0	0	0	0	0	0	0	0	0	0	0	0	0	0	0	0	0	0	0	0	0	0	0	0	0	0	0	0
0	0	0	0	0	0	0	0	0	0	0	0	0	0	0	0	0	0	0	0	0	0	0	0	0	0	0	0	0	0	0
0	0	0	0	0	0	0	0	0	0	0	0	0	0	0	0	0	0	0	0	0	0	0	0	0	0	0	0	0	0	0
0	0	0	0	0	0	0	0	0	0	0	0	0	0	0	0	0	0	0	0	0	0	0	0	0	0	0	0	0	0	0
0	0	0	0	0	0	0	0	0	0	0	0	0	0	0	0	0	0	0	0	0	0	0	0	0	0	0	0	0	0	0
0	0	0	0	0	0	0	0	0	0	0	0	0	0	0	0	0	0	0	0	0	0	0	0	0	0	0	0	0	0	0
0	0	0	0	0	0	0	0	0	0	0	0	0	0	0	0	0	0	0	0	0	0	0	0	0	0	0	0	0	0	0
0	0	0	0	0	0	0	0	0	0	0	0	0	0	0	0	0	0	0	0	0	0	0	0	0	0	0	0	0	0	0
0	0	0	0	0	0	0	0	0	0	0	0	0	0	0	0	0	0	0	0	0	0	0	0	0	0	0	0	0	0	0
0	0	0	0	0	0	0	0	0	0	0	0	0	0	0	0	0	0	0	0	0	0	0	0	0	0	0	0	0	0	0
0	0	0	0	0	0	0	0	0	0	0	0	0	0	0	0	0	0	0	0	0	0	0	0	0	0	0	0	0	0	0
0	0	0	0	0	0	0	0	0	0	0	0	0	0	0	0	0	0	0	0	0	0	0	0	0	0	0	0	0	0	0
0	0	0	0	0	0	0	0	0	0	0	0	0	0	0	0	0	0	0	0	0	0	0	0	0	0	0	0	0	0	0
0	0	0	0	0	0	0	0	0	0	0	0	0	0	0	0	0	0	0	0	0	0	0	0	0	0	0	0	0	0	0
0	0	0	0	0	0	0	0	0	0	0	0	0	0	0	0	0	0	0	0	0	0	0	0	0	0	0	0	0	0	0
0	0	0	0	0	0	0	0	0	0	0	0	0	0	0	0	0	0	0	0	0	0	0	0	0	0	0	0	0	0	0
0	0	0	0	0	0	0	0	0	0	0	0	0	0	0	0	0	0	0	0	0	0	0	0	0	0	0	0	0	0	0
0	0	0	0	0	0	0	0	0	0	0	0	0	0	0	0	0	0	0	0	0	0	0	0	0	0	0	0	0	0	0
0	0	0	0	0	0	0	0	0	0	0	0	0	0	0	0	0	0	0	0	0	0	0	0	0	0	0	0	0	0	0
0	0	0	0	0	0	0	0	0	0	0	0	0	0	0	0	0	0	0	0	0	0	0	0	0	0	0	0	0	0	0
0	0	0	0	0	0	0	0	0	0	0	0	0	0	0	0	0	0	0	0	0	0	0	0	0	0	0	0	0	0	0
0	0	0	0	0	0	0	0	0	0	0	0	0	0	0	0	0	0	0	0	0	0	0	0	0	0	0	0	0	0	0
0	0	0	0	0	0	0	0	0	0	0	0	0	0	0	0	0	0	0	0	0	0	0	0	0	0	0	0	0	0	0
0	0	0	0	0	0	0	0	0	0	0	0	0	0	0	0	0	0	0	0	0	0	0	0	0	0	0	0	0	0	0
0	0	0	0	0	0	0	0	0	0	0	0	0	0	0	0	0	0	0	0	0	0	0	0	0	0	0	0	0	0	0
0	0	0	0	0	0	0	0	0	0	0	0	0	0	0	0	0	0	0	0	0	0	0	0	0	0	0	0	0	0	0
0	0	0	0	0	0	0	0	0	0	0	0	0	0	0	0	0	0	0	0	0	0	0	0	0	0	0	0	0	0	0
0	0	0	0	0	0	0	0	0	0	0	0	0	0	0	0	0	0	0	0	0	0	0	0	0	0	0	0	0	0	0
0	0	0	0	0	0	0	0	0	0	0	0	0	0	0	0	0	0	0	0	0	0	0	0	0	0	0	0	0	0	0
0	0	0	0	0	0	0	0	0	0	0	0	0	0	0	0	0	0	0	0	0	0	0	0	0	0	0	0	0	0	0
0	0	0	0	0	0	0	0	0	0	0	0	0	0	0	0	0	0	0	0	0	0	0	0	0	0	0	0	0	0	0
0	0	0	0	0	0	0	0	0	0	0	0	0	0	0	0	0	0	0	0	0	0	0	0	0	0	0	0	0	0	0
0	0	0	0	0	0	0	0	0	0	0	0	0	0	0	0	0	0	0	0	0	0	0	0	0	0	0	0	0	0	0
0	0	0	0	0	0	0	0	0	0	0	0	0	0	0	0	0	0	0	0	0	0	0	0	0	0	0	0	0	0	0
0	0	0	0	0	0	0	0	0	0	0	0	0	0	0	0	0	0	0	0	0	0	0	0	0	0	0	0	0	0	0
0	0	0	0	0	0	0	0	0	0	0	0	0	0	0	0	0	0	0	0	0	0	0	0	0	0	0	0	0	0	0
0	0	0	0	0	0	0	0	0	0	0	0	0	0	0	0	0	0	0	0	0	0	0	0	0	0	0	0	0	0	0
0	0	0	0	0	0	0	0	0	0	0	0	0	0	0	0	0	0	0	0	0	0	0	0	0	0	0	0	0	0	0
0	0	0	0	0	0	0	0	0	0	0	0	0	0	0	0	0	0	0	0	0	0	0	0	0	0	0	0	0	0	0
0	0	0	0	0	0	0	0	0	0	0	0	0	0	0	0	0	0	0	0	0	0	0	0	0	0	0	0	0	0	0
0	0	0	0	0	0	0	0	0	0	0	0	0	0	0	0	0	0	0	0	0	0	0	0	0	0	0	0	0	0	0
0	0	0	0	0	0	0	0	0	0	0	0	0	0	0	0	0	0	0	0	0	0	0	0	0	0	0	0	0	0	0
0	0	0	0	0	0	0	0	0	0	0	0	0	0	0	0	0	0	0	0	0	0	0	0	0	0	0	0	0	0	0
0	0	0	0	0	0	0	0	0	0	0	0	0	0	0	0	0	0	0	0	0	0	0	0	0	0	0	0	0	0	0
0	0	0	0	0	0	0	0	0	0	0	0	0	0	0	0	0	0	0	0	0	0	0	0	0	0	0	0	0	0	0
0	0	0	0	0	0	0	0	0	0	0	0	0	0	0	0	0	0	0	0	0	0	0	0	0	0	0	0	0	0	0
0	0	0	0	0	0	0	0	0	0	0	0	0	0	0	0	0	0	0	0	0	0	0	0	0	0	0	0	0	0	0
0	0	0	0	0	0	0	0	0	0	0	0	0	0	0	0	0	0	0	0	0	0	0	0	0	0	0	0	0	0	0
0	0	0	0	0	0	0	0	0	0	0	0	0	0	0	0	0	0	0	0	0	0	0	0	0	0	0	0	0	0	0
0	0	0	0	0	0	0	0	0	0	0	0	0	0	0	0	0	0	0	0	0	0	0	0	0	0	0	0	0	0	0
0	0	0	0	0	0	0	0	0	0	0	0	0	0	0	0	0	0	0	0	0	0	0	0	0	0	0	0	0	0	0
0	0	0	0	0	0	0	0	0	0	0	0	0	0	0	0	0	0	0	0	0	0	0	0	0	0	0	0	0	0	0
0	0	0	0	0	0	0	0	0	0	0	0	0	0	0	0	0	0	0	0	0	0	0	0	0	0	0	0	0	0	0
0	0	0	0	0	0	0	0	0	0	0	0	0	0	0	0	0	0	0	0	0	0	0	0	0	0	0	0	0	0	0
0	0	0	0	0	0	0	0	0	0	0	0	0	0	0	0	0	0	0	0	0	0	0	0	0	0	0	0	0	0	0
0	0	0	0	0	0	0	0	0	0	0	0	0	0	0	0	0	0	0	0	0	0	0	0	0	0	0	0	0	0	0
0	0	0	0	0	0	0	0	0	0	0	0	0	0	0	0	0	0	0	0	0	0	0	0	0	0	0	0	0	0	0
0	0	0	0	0	0	0	0	0	0	0	0	0	0	0	0	0	0	0	0	0	0	0	0	0	0	0	0	0	0	0
0	0	0	0	0	0	0	0	0	0	0	0	0	0	0	0	0	0	0	0	0	0	0	0	0	0	0	0	0	0	0
0	0	0	0	0	0	0	0	0	0	0	0	0	0	0	0	0	0	0	0	0	0	0	0	0	0	0	0	0	0	0
0	0	0	0	0	0	0	0	0	0	0	0	0	0	0	0	0	0	0	0	0	0	0	0	0	0	0	0	0	0	0
0	0	0	0	0	0	0	0	0	0	0	0	0	0	0	0	0	0	0	0	0	0	0	0	0	0	0	0	0	0	0
0	0	0	0	0	0	0	0	0	0	0	0	0	0	0	0	0	0	0	0	0	0	0	0	0	0	0	0	0	0	0
0	0	0	0	0	0	0	0	0	0	0	0	0	0	0	0	0	0	0	0	0	0	0	0	0	0	0	0	0	0	0
0	0	0	0	0	0	0	0	0	0	0	0	0	0	0	0	0	0	0	0	0	0	0	0	0	0	0	0	0	0	0
0	0	0	0	0	0	0	0	0	0	0	0	0	0	0	0	0	0	0	0	0	0	0	0	0	0	0	0	0	0	0
0	0	0	0	0	0	0	0	0	0	0	0	0	0	0	0	0	0	0	0	0	0	0	0	0	0	0	0	0	0	0
0	0	0	0	0	0	0	0	0	0	0	0	0	0	0	0	0	0	0	0	0	0	0	0	0	0	0	0	0	0	0
0	0	0	0	0	0	0	0	0	0	0	0	0	0	0	0	0	0	0	0	0	0	0	0	0	0	0	0	0	0	0
0	0	0	0	0	0	0	0	0	0	0	0	0	0	0	0	0	0	0	0	0	0	0	0	0	0	0	0	0	0	0
0	0	0	0	0	0	0	0	0	0	0	0	0	0	0	0	0	0	0	0	0	0	0	0	0	0	0	0	0	0	0
0	0	0	0	0	0	0	0	0	0	0	0	0	0	0	0	0	0	0	0	0	0	0	0	0	0	0	0	0	0	0
0	0	0	0	0	0	0	0	0	0	0	0	0	0	0	0	0	0	0	0	0	0	0	0	0	0	0	0	0	0	0
0	0	0	0	0	0	0	0	0	0	0	0	0	0	0	0	0	0	0	0	0	0	0	0	0	0	0	0	0	0	0
0	0	0	0	0	0	0	0	0	0	0	0	0	0	0	0	0	0	0	0	0	0	0	0	0	0	0	0	0	0	0
0	0	0	0	0	0	0	0	0	0	0	0	0	0	0	0	0	0	0	0	0	0	0	0	0	0	0	0	0	0	0
0	0	0	0	0	0	0	0	0	0	0	0	0	0	0	0	0	0	0	0	0	0	0	0	0	0	0	0	0	0	0
0	0	0	0	0	0	0	0	0	0	0	0	0	0	0	0	0	0	0	0	0	0	0	0	0	0	0	0	0	0	0
0	0	0	0	0	0	0	0	0	0	0	0	0	0	0	0	0	0	0	0	0	0	0	0	0	0	0	0	0	0	0
0	0	0	0	0	0	0	0	0	0	0	0	0	0	0	0	0	0	0	0	0	0	0	0	0	0	0	0	0	0	0
0	0	0	0	0	0	0	0	0	0	0	0	0	0	0	0	0	0	0	0	0	0	0	0	0	0	0	0	0	0	0
0	0	0	0	0	0	0	0	0	0	0	0	0	0	0	0	0	0	0	0	0	0	0	0	0	0	0	0	0	0	0
0	0	0	0	0	0	0	0	0	0	0	0	0	0	0	0	0	0	0	0	0	0	0	0	0	0	0	0	0	0	0
0	0	0	0	0	0	0	0	0	0	0	0	0	0	0	0	0	0	0	0	0	0	0	0	0	0	0	0	0	0	0
0	0	0	0	0	0	0	0	0	0	0	0	0	0	0	0	0	0	0	0	0	0	0	0	0	0	0	0	0	0	0
0	0	0	0	0	0	0	0	0	0	0	0	0	0	0	0	0	0	0	0	0	0	0	0	0	0	0	0	0	0	0
0	0	0	0	0	0	0	0	0	0	0	0	0	0	0	0	0	0	0	0	0	0	0	0	0	0	0	0	0	0	0
0	0	0	0	0	0	0	0	0	0	0	0	0	0	0	0	0	0	0	0	0	0	0	0	0	0	0	0	0	0	0
0	0	0	0	0	0	0	0	0	0	0	0	0	0	0	0	0	0	0	0	0	0	0	0	0	0	0	0	0	0	0
0	0	0	0	0	0	0	0	0	0	0	0	0	0	0	0	0	0	0	0	0	0	0	0	0	0	0	0	0	0	0
0	0	0	0	0	0	0	0	0	0	0	0	0	0	0	0	0	0	0	0	0	0	0	0	0	0	0	0	0	0	0
0	0	0	0	0	0	0	0	0	0	0	0	0	0	0	0	0	0	0	0	0	0	0	0	0	0	0	0	0	0	0
0	0	0	0	0	0	0	0	0	0	0	0	0	0	0	0	0	0	0	0	0	0	0	0	0	0	0	0	0	0	0
0	0	0	0	0	0	0	0	0	0	0	0	0	0	0	0	0	0	0	0	0	0	0	0	0	0	0	0	0	0	0
0	0	0	0	0	0	0	0	0	0	0	0	0	0	0	0	0	0	0	0	0	0	0	0	0	0	0	0	0	0	0
0	0	0	0	0	0	0	0	0	0	0	0	0	0	0	0	0	0	0	0	0	0	0	0	0	0	0	0	0	0	0
0	0	0	0	0	0	0	0	0	0	0	0	0	0	0	0	0	0	0	0	0	0	0	0	0	0	0	0	0	0	0
0	0	0	0	0	0	0	0	0	0	0	0	0	0	0	0	0	0	0	0	0	0	0	0	0	0	0	0	0	0	0
0	0	0	0	0	0	0	0	0	0	0	0	0	0	0	0	0	0	0	0	0	0	0	0	0	0	0	0	0	0	0
0	0	0	0	0	0	0	0	0	0	0	0	0	0	0	0	0	0	0	0	0	0	0	0	0	0	0	0	0	0	0
0	0	0	0	0	0	0	0	0	0	0	0	0	0	0	0	0	0	0	0	0	0	0	0	0	0	0	0	0	0	0
0	0	0	0	0	0	0	0	0	0	0	0	0	0	0	0	0	0	0	0	0	0	0	0	0	0	0	0	0	0	0
0	0	0	0	0	0	0	0	0	0	0	0	0	0	0	0	0	0	0	0	0	0	0	0	0	0	0	0	0	0	0
0	0	0	0	0	0	0	0	0	0	0	0	0	0	0	0	0	0	0	0	0	0	0	0	0	0	0	0	0	0	0
0	0	0	0	0	0	0	0	0	0	0	0	0	0	0	0	0	0	0	0	0	0	0	0	0	0	0	0	0	0	0
0	0	0	0	0	0	0	0	0	0	0	0	0	0	0	0	0	0	0	0	0	0	0	0	0	0	0	0	0	0	0
0	0	0	0	0	0	0	0	0	0	0	0	0	0	0	0	0	0	0	0	0	0	0	0	0	0	0	0	0	0	0
0	0	0	0	0	0	0	0	0	0	0	0	0	0	0	0	0	0	0	0	0	0	0	0	0	0	0	0	0	0	0
0	0	0	0	0	0	0	0	0	0	0	0	0	0	0	0	0	0	0	0	0	0	0	0	0	0	0	0	0	0	0
0	0	0	0	0	0	0	0	0	0	0	0	0	0	0	0	0	0	0	0	0	0	0	0	0	0	0	0	0	0	0
0	0	0	0	0	0	0	0	0	0	0	0	0	0	0	0	0	0	0	0	0	0	0	0	0	0	0	0	0	0	0
0	0	0	0	0	0	0	0	0	0	0	0	0	0	0	0	0	0	0	0	0	0	0	0	0	0	0	0	0	0	0
0	0	0	0	0	0	0	0	0	0	0	0	0	0	0	0	0	0	0	0	0	0	0	0	0	0	0	0	0	0	0
0	0	0	0	0	0	0	0	0	0	0	0	0	0	0	0	0	0	0	0	0	0	0	0	0	0	0	0	0	0	0
0	0	0	0	0	0	0	0	0	0	0	0	0	0	0	0	0	0	0	0	0	0	0	0	0	0	0	0	0	0	0
0	0	0	0	0	0	0	0	0	0	0	0	0	0	0	0	0	0	0	0	0	0	0	0	0	0	0	0	0	0	0
0	0	0	0	0	0	0	0	0	0	0	0	0	0	0	0	0	0	0	0	0	0	0	0	0	0	0	0	0	0	0
0	0	0	0	0	0	0	0	0	0	0	0	0	0	0	0	0	0	0	0	0	0	0	0	0	0	0	0	0	0	0
0	0	0	0	0	0	0	0	0	0	0	0	0	0	0	0	0	0	0	0	0	0	0	0	0	0	0	0	0	0	0
0	0	0	0	0	0	0	0	0	0	0	0	0	0	0	0	0	0	0	0	0	0	0	0	0	0	0	0	0	0	0
0	0	0	0	0	0	0	0	0	0	0	0	0	0	0	0	0	0	0	0	0	0	0	0	0	0	0	0	0	0	0
0	0	0	0	0	0	0	0	0	0	0	0	0	0	0	0	0	0	0	0	0	0	0	0	0	0	0	0	0	0	0
0	0	0	0	0	0	0	0	0	0	0	0	0	0	0	0	0	0	0	0	0	0	0	0	0	0	0	0	0	0	0
0	0	0	0	0	0	0	0	0	0	0	0	0	0	0	0	0	0	0	0	0	0	0	0	0	0	0	0	0	0	0
0	0	0	0	0	0	0	0	0	0	0	0	0	0	0	0	0	0	0	0	0	0	0	0	0	0	0	0	0	0	0
0	0	0	0	0	0	0	0	0	0	0	0	0	0	0	0	0	0	0	0	0	0	0	0	0	0	0	0	0	0	0
0	0	0	0	0	0	0	0	0	0	0	0	0	0	0	0	0	0	0	0	0	0	0	0	0	0	0	0	0	0	0
0	0	0	0	0	0	0	0	0	0	0	0	0	0	0	0	0	0	0	0	0	0	0	0	0	0	0	0	0	0	0
0	0	0	0	0	0	0	0	0	0	0	0	0	0	0	0	0	0	0	0	0	0	0	0	0	0	0	0	0	0	0
0	0	0	0	0	0	0	0	0	0	0	0	0	0	0	0	0	0	0	0	0	0	0	0	0	0	0	0	0	0	0
0	0	0	0	0	0	0	0	0	0	0	0	0	0	0	0	0	0	0	0	0	0	0	0	0	0	0	0	0	0	0
0	0	0	0	0	0	0	0	0	0	0	0	0	0	0	0	0	0	0	0	0	0	0	0	0	0	0	0	0	0	0
0	0	0	0	0	0	0	0	0	0	0	0	0	0	0	0	0	0	0	0	0	0	0	0	0	0	0	0	0	0	0
0	0	0	0	0	0	0	0	0	0	0	0	0	0	0	0	0	0	0	0	0	0	0	0	0	0	0	0	0	0	0
0	0	0	0	0	0	0	0	0	0	0	0	0	0	0	0	0	0	0	0	0	0	0	0	0	0	0	0	0	0	0
0	0	0	0	0	0	0	0	0	0	0	0	0	0	0	0	0	0	0	0	0	0	0	0	0	0	0	0	0	0	0
0	0	0	0	0	0	0	0	0	0	0	0	0	0	0	0	0	0	0	0	0	0	0	0	0	0	0	0	0	0	0
0	0	0	0	0	0	0	0	0	0	0	0	0	0	0	0	0	0	0	0	0	0	0	0	0	0	0	0	0	0	0
0	0	0	0	0	0	0	0	0	0	0	0	0	0	0	0	0	0	0	0	0	0	0	0	0	0	0	0	0	0	0
0	0	0	0	0	0	0	0	0	0	0	0	0	0	0	0	0	0	0	0	0	0	0	0	0	0	0	0	0	0	0
0	0	0	0	0	0	0	0	0	0	0	0	0	0	0	0	0	0	0	0	0	0	0	0	0	0	0	0	0	0	0
0	0	0	0	0	0	0	0	0	0	0	0	0	0	0	0	0	0	0	0	0	0	0	0	0	0	0	0	0	0	0
0	0	0	0	0	0	0	0	0	0	0	0	0	0	0	0	0	0	0	0	0	0	0	0	0	0	0	0	0	0	0
0	0	0	0	0	0	0	0	0	0	0	0	0	0	0	0	0	0	0	0	0	0	0	0	0	0	0	0	0	0	0
0	0	0	0	0	0	0	0	0	0	0	0	0	0	0	0	0	0	0	0	0	0	0	0	0	0	0	0	0	0	0
0	0	0	0	0	0	0	0	0	0	0	0	0	0	0	0	0	0	0	0	0	0	0	0	0	0	0	0	0	0	0
0	0	0	0	0	0	0	0	0	0	0	0	0	0	0	0	0	0	0	0	0	0	0	0	0	0	0	0	0	0	0
0	0	0	0	0	0	0	0	0	0	0	0	0	0	0	0	0	0	0	0	0	0	0	0	0	0	0	0	0	0	0
0	0	0	0	0	0	0	0	0	0	0	0	0	0	0	0	0	0	0	0	0	0	0	0	0	0	0	0	0	0	0
0	0	0	0	0	0	0	0	0	0	0	0	0	0	0	0	0	0	0	0	0	0	0	0	0	0	0	0	0	0	0
0	0	0	0	0	0	0	0	0	0	0	0	0	0	0	0	0	0	0	0	0	0	0	0	0	0	0	0	0	0	0
0	0	0	0	0	0	0	0	0	0	0	0	0	0	0	0	0	0	0	0	0	0	0	0	0	0	0	0	0	0	0
0	0	0	0	0	0	0	0	0	0	0	0	0	0	0	0	0	0	0	0	0	0	0	0	0	0	0	0	0	0	0
0	0	0	0	0	0	0	0	0	0	0	0	0	0	0	0	0	0	0	0	0	0	0	0	0	0	0	0	0	0	0
0	0	0	0	0	0	0	0	0	0	0	0	0	0	0	0	0	0	0	0	0	0	0	0	0	0	0	0	0	0	0
0	0	0	0	0	0	0	0	0	0	0	0	0	0	0	0	0	0	0	0	0	0	0	0	0	0	0	0	0	0	0
0	0	0	0	0	0	0	0	0	0	0	0	0	0	0	0	0	0	0	0	0	0	0	0	0	0	0	0	0	0	0
0	0	0	0	0	0	0	0	0	0	0	0	0	0	0	0	0	0	0	0	0	0	0	0	0	0	0	0	0	0	0
0	0	0	0	0	0	0	0	0	0	0	0	0	0	0	0	0	0	0	0	0	0	0	0	0	0	0	0	0	0	0
0	0	0	0	0	0	0	0	0	0	0	0	0	0	0	0	0	0	0	0	0	0	0	0	0	0	0	0	0	0	0
0	0	0	0	0	0	0	0	0	0	0	0	0	0	0	0	0	0	0	0	0	0	0	0	0	0	0	0	0	0	0
0	0	0	0	0	0	0	0	0	0	0	0	0	0	0	0	0	0	0	0	0	0	0	0	0	0	0	0	0	0	0
0	0	0	0	0	0	0	0	0	0	0	0	0	0	0	0	0	0	0	0	0	0	0	0	0	0	0	0	0	0	0
0	0	0	0	0	0	0	0	0	0	0	0	0	0	0	0	0	0	0	0	0	0	0	0	0	0	0	0	0	0	0
0	0	0	0	0	0	0	0	0	0	0	0	0	0	0	0	0	0	0	0	0	0	0	0	0	0	0	0	0	0	0
0	0	0	0	0	0	0	0	0	0	0	0	0	0	0	0	0	0	0	0	0	0	0	0	0	0	0	0	0	0	0
0	0	0	0	0	0	0	0	0	0	0	0	0	0	0	0	0	0	0	0	0	0	0	0	0	0	0	0	0	0	0
0	0	0	0	0	0	0	0	0	0	0	0	0	0	0	0	0	0	0	0	0	0	0	0	0	0	0	0	0	0	0
0	0	0	0	0	0	0	0	0	0	0	0	0	0	0	0	0	0	0	0	0	0	0	0	0	0	0	0	0	0	0
0	0	0	0	0	0	0	0	0	0	0	0	0	0	0	0	0	0	0	0	0	0	0	0	0	0	0	0	0	0	0
0	0	0	0	0	0	0	0	0	0	0	0	0	0	0	0	0	0	0	0	0	0	0	0	0	0	0	0	0	0	0
0	0	0	0	0	0	0	0	0	0	0	0	0	0	0	0	0	0	0	0	0	0	0	0	0	0	0	0	0	0	0
0	0	0	0	0	0	0	0	0	0	0	0	0	0	0	0	0	0	0	0	0	0	0	0	0	0	0	0	0	0	0
0	0	0	0	0	0	0	0	0	0	0	0	0	0	0	0	0	0	0	0	0	0	0	0	0	0	0	0	0	0	0
0	0	0	0	0	0	0	0	0	0	0	0	0	0	0	0	0	0	0	0	0	0	0	0	0	0	0	0	0	0	0
0	0	0	0	0	0	0	0	0	0	0	0	0	0	0	0	0	0	0	0	0	0	0	0	0	0	0	0	0	0	0
0	0	0	0	0	0	0	0	0	0	0	0	0	0	0	0	0	0	0	0	0	0	0	0	0	0	0	0	0	0	0
0	0	0	0	0	0	0	0	0	0	0	0	0	0	0	0	0	0	0	0	0	0	0	0	0	0	0	0	0	0	0
0	0	0	0	0	0	0	0	0	0	0	0	0	0	0	0	0	0	0	0	0	0	0	0	0	0	0	0	0	0	0
0	0	0	0	0	0	0	0	0	0	0	0	0	0	0	0	0	0	0	0	0	0	0	0	0	0	0	0	0	0	0
0	0	0	0	0	0	0	0	0	0	0	0	0	0	0	0	0	0	0	0	0	0	0	0	0	0	0	0	0	0	0
0	0	0	0	0	0	0	0	0	0	0	0	0	0	0	0	0	0	0	0	0	0	0	0	0	0	0	0	0	0	0
0	0	0	0	0	0	0	0	0	0	0	0	0	0	0	0	0	0	0	0	0	0	0	0	0	0	0	0	0	0	0
0	0	0	0	0	0	0	0	0	0	0	0	0	0	0	0	0	0	0	0	0	0	0	0	0	0	0	0	0	0	0
0	0	0	0	0	0	0	0	0	0	0	0	0	0	0	0	0	0	0	0	0	0	0	0	0	0	0	0	0	0	0
0	0	0	0	0	0	0	0	0	0	0	0	0	0	0	0	0	0	0	0	0	0	0	0	0	0	0	0	0	0	0
0	0	0	0	0	0	0	0	0	0	0	0	0	0	0	0	0	0	0	0	0	0	0	0	0	0	0	0	0	0	0
0	0	0	0	0	0	0	0	0	0	0	0	0	0	0	0	0	0	0	0	0	0	0	0	0	0	0	0	0	0	0
0	0	0	0	0	0	0	0	0	0	0	0	0	0	0	0	0	0	0	0	0	0	0	0	0	0	0	0	0	0	0
0	0	0	0	0	0	0	0	0	0	0	0	0	0	0	0	0	0	0	0	0	0	0	0	0	0	0	0	0	0	0
0	0	0	0	0	0	0	0	0	0	0	0	0	0	0	0	0	0	0	0	0	0	0	0	0	0	0	0	0	0	0
0	0	0	0	0	0	0	0	0	0	0	0	0	0	0	0	0	0	0	0	0	0	0	0	0	0	0	0	0	0	0
0	0	0	0	0	0	0	0	0	0	0	0	0	0	0	0	0	0	0	0	0	0	0	0	0	0	0	0	0	0	0
0	0	0	0	0	0	0	0	0	0	0	0	0	0	0	0	0	0	0	0	0	0	0	0	0	0	0	0	0	0	0
0	0	0	0	0	0	0	0	0	0	0	0	0	0	0	0	0	0	0	0	0	0	0	0	0	0	0	0	0	0	0
0	0	0	0	0	0	0	0	0	0	0	0	0	0	0	0	0	0	0	0	0	0	0	0	0	0	0	0	0	0	0
0	0	0	0	0	0	0	0	0	0	0	0	0	0	0	0	0	0	0	0	0	0	0	0	0	0	0	0	0	0	0
0	0	0	0	0	0	0	0	0	0	0	0	0	0	0	0	0	0	0	0	0	0	0	0	0	0	0	0	0	0	0
0	0	0	0	0	0	0	0	0	0	0	0	0	0	0	0	0	0	0	0	0	0	0	0	0	0	0	0	0	0	0
0	0	0	0	0	0	0	0	0	0	0	0	0	0	0	0	0	0	0	0	0	0	0	0	0	0	0	0	0	0	0
0	0	0	0	0	0	0	0	0	0	0	0	0	0	0	0	0	0	0	0	0	0	0	0	0	0	0	0	0	0	0
0	0	0	0	0	0	0	0	0	0	0	0	0	0	0	0	0	0	0	0	0	0	0	0	0	0	0	0	0	0	0
0	0	0	0	0	0	0	0	0	0	0	0	0	0	0	0	0	0	0	0	0	0	0	0	0	0	0	0	0	0	0
0	0	0	0	0	0	0	0	0	0	0	0	0	0	0	0	0	0	0	0	0	0	0	0	0	0	0	0	0	0	0
0	0	0	0	0	0	0	0	0	0	0	0	0	0	0	0	0	0	0	0	0	0	0	0	0	0	0	0	0	0	0
0	0	0	0	0	0	0	0	0	0	0	0	0	0	0	0	0	0	0	0	0	0	0	0	0	0	0	0	0	0	0
0	0	0	0	0	0	0	0	0	0	0	0	0	0	0	0	0	0	0	0	0	0	0	0	0	0	0	0	0	0	0
0	0	0	0	0	0	0	0	0	0	0	0	0	0	0	0	0	0	0	0	0	0	0	0	0	0	0	0	0	0	0
0	0	0	0	0	0	0	0	0	0	0	0	0	0	0	0	0	0	0	0	0	0	0	0	0	0	0	0	0	0	0
0	0	0	0	0	0	0	0	0	0	0	0	0	0	0	0	0	0	0	0	0	0	0	0	0	0	0	0	0	0	0
0	0	0	0	0	0	0	0	0	0	0	0	0	0	0	0	0	0	0	0	0	0	0	0	0	0	0	0	0	0	0
0	0	0	0	0	0	0	0	0	0	0	0	0	0	0	0	0	0	0	0	0	0	0	0	0	0	0	0	0	0	0
0	0	0	0	0	0	0	0	0	0	0	0	0	0	0	0	0	0	0	0	0	0	0	0	0	0	0	0	0	0	0
0	0	0	0	0	0	0	0	0	0	0	0	0	0	0	0	0	0	0	0	0	0	0	0	0	0	0	0	0	0	0
0	0	0	0	0	0	0	0	0	0	0	0	0	0	0	0	0	0	0	0	0	0	0	0	0	0	0	0	0	0	0
0	0	0	0	0	0	0	0	0	0	0	0	0	0	0	0	0	0	0	0	0	0	0	0	0	0	0	0	0	0	0
0	0	0	0	0	0	0	0	0	0	0	0	0	0	0	0	0	0	0	0	0	0	0	0	0	0	0	0	0	0	0
0	0	0	0	0	0	0	0	0	0	0	0	0	0	0	0	0	0	0	0	0	0	0	0	0	0	0	0	0	0	0
0	0	0	0	0	0	0	0	0	0	0	0	0	0	0	0	0	0	0	0	0	0	0	0	0	0	0	0	0	0	0
0	0	0	0	0	0	0	0	0	0	0	0	0	0	0	0	0	0	0	0	0	0	0	0	0	0	0	0	0	0	0
0	0	0	0	0	0	0	0	0	0	0	0	0	0	0	0	0	0	0	0	0	0	0	0	0	0	0	0	0	0	0
0	0	0	0	0	0	0	0	0	0	0	0	0	0	0	0	0	0	0	0	0	0	0	0	0	0	0	0	0	0	0
0	0	0	0	0	0	0	0	0	0	0	0	0	0	0	0	0	0	0	0	0	0	0	0	0	0	0	0	0	0	0
0	0	0	0	0	0	0	0	0	0	0	0	0	0	0	0	0	0	0	0	0	0	0	0	0	0	0	0	0	0	0
0	0	0	0	0	0	0	0	0	0	0	0	0	0	0	0	0	0	0	0	0	0	0	0	0	0	0	0	0	0	0
0	0	0	0	0	0	0	0	0	0	0	0	0	0	0	0	0	0	0	0	0	0	0	0	0	0	0	0	0	0	0
0	0	0	0	0	0	0	0	0	0	0	0	0	0	0	0	0	0	0	0	0	0	0	0	0	0	0	0	0	0	0
0	0	0	0	0	0	0	0	0	0	0	0	0	0	0	0	0	0	0	0	0	0	0	0	0	0	0	0	0	0	0
0	0	0	0	0	0	0	0	0	0	0	0	0	0	0	0	0	0	0	0	0	0	0	0	0	0	0	0	0	0	0
0	0	0	0	0	0	0	0	0	0	0	0	0	0	0	0	0	0	0	0	0	0	0	0	0	0	0	0	0	0	0
0	0	0	0	0	0	0	0	0	0	0	0	0	0	0	0	0	0	0	0	0	0	0	0	0	0	0	0	0	0	0
0	0	0	0	0	0	0	0	0	0	0	0	0	0	0	0	0	0	0	0	0	0	0	0	0	0	0	0	0	0	0
0	0	0	0	0	0	0	0	0	0	0	0	0	0	0	0	0	0	0	0	0	0	0	0	0	0	0	0	0	0	0
0	0	0	0	0	0	0	0	0	0	0	0	0	0	0	0	0	0	0	0	0	0	0	0	0	0	0	0	0	0	0
0	0	0	0	0	0	0	0	0	0	0	0	0	0	0	0	0	0	0	0	0	0	0	0	0	0	0	0	0	0	0
0	0	0	0	0	0	0	0	0	0	0	0	0	0	0	0	0	0	0	0	0	0	0	0	0	0	0	0	0	0	0
0	0	0	0	0	0	0	0	0	0	0	0	0	0	0	0	0	0	0	0	0	0	0	0	0	0	0	0	0	0	0
0	0	0	0	0	0	0	0	0	0	0	0	0	0	0	0	0	0	0	0	0	0	0	0	0	0	0	0	0	0	0
0	0	0	0	0	0	0	0	0	0	0	0	0	0	0	0	0	0	0	0	0	0	0	0	0	0	0	0	0	0	0
0	0	0	0	0	0	0	0	0	0	0	0	0	0	0	0	0	0	0	0	0	0	0	0	0	0	0	0	0	0	0
0	0	0	0	0	0	0	0	0	0	0	0	0	0	0	0	0	0	0	0	0	0	0	0	0	0	0	0	0	0	0
0	0	0	0	0	0	0	0	0	0	0	0	0	0	0	0	0	0	0	0	0	0	0	0	0	0	0	0	0	0	0
0	0	0	0	0	0	0	0	0	0	0	0	0	0	0	0	0	0	0	0	0	0	0	0	0	0	0	0	0	0	0
0	0	0	0	0	0	0	0	0	0	0	0	0	0	0	0	0	0	0	0	0	0	0	0	0	0	0	0	0	0	0
0	0	0	0	0	0	0	0	0	0	0	0	0	0	0	0	0	0	0	0	0	0	0	0	0	0	0	0	0	0	0
0	0	0	0	0	0	0	0	0	0	0	0	0	0	0	0	0	0	0	0	0	0	0	0	0	0	0	0	0	0	0
0	0	0	0	0	0	0	0	0	0	0	0	0	0	0	0	0	0	0	0	0	0	0	0	0	0	0	0	0	0	0
0	0	0	0	0	0	0	0	0	0	0	0	0	0	0	0	0	0	0	0	0	0	0	0	0	0	0	0	0	0	0
0	0	0	0	0	0	0	0	0	0	0	0	0	0	0	0	0	0	0	0	0	0	0	0	0	0	0	0	0	0	0
0	0	0	0	0	0	0	0	0	0	0	0	0	0	0	0	0	0	0	0	0	0	0	0	0	0	0	0	0	0	0
0	0	0	0	0	0	0	0	0	0	0	0	0	0	0	0	0	0	0	0	0	0	0	0	0	0	0	0	0	0	0
0	0	0	0	0	0	0	0	0	0	0	0	0	0	0	0	0	0	0	0	0	0	0	0	0	0	0	0	0	0	0
0	0	0	0	0	0	0	0	0	0	0	0	0	0	0	0	0	0	0	0	0	0	0	0	0	0	0	0	0	0	0
0	0	0	0	0	0	0	0	0	0	0	0	0	0	0	0	0	0	0	0	0	0	0	0	0	0	0	0	0	0	0
0	0	0	0	0	0	0	0	0	0	0	0	0	0	0	0	0	0	0	0	0	0	0	0	0	0	0	0	0	0	0
0	0	0	0	0	0	0	0	0	0	0	0	0	0	0	0	0	0	0	0	0	0	0	0	0	0	0	0	0	0	0
0	0	0	0	0	0	0	0	0	0	0	0	0	0	0	0	0	0	0	0	0	0	0	0	0	0	0	0	0	0	0
0	0	0	0	0	0	0	0	0	0	0	0	0	0	0	0	0	0	0	0	0	0	0	0	0	0	0	0	0	0	0
0	0	0	0	0	0	0	0	0	0	0	0	0	0	0	0	0	0	0	0	0	0	0	0	0	0	0	0	0	0	0
0	0	0	0	0	0	0	0	0	0	0	0	0	0	0	0	0	0	0	0	0	0	0	0	0	0	0	0	0	0	0
0	0	0	0	0	0	0	0	0	0	0	0	0	0	0	0	0	0	0	0	0	0	0	0	0	0	0	0	0	0	0
0	0	0	0	0	0	0	0	0	0	0	0	0	0	0	0	0	0	0	0	0	0	0	0	0	0	0	0	0	0	0
0	0	0	0	0	0	0	0	0	0	0	0	0	0	0	0	0	0	0	0	0	0	0	0	0	0	0	0	0	0	0
0	0	0	0	0	0	0	0	0	0	0	0	0	0	0	0	0	0	0	0	0	0	0	0	0	0	0	0	0	0	0
0	0	0	0	0	0	0	0	0	0	0	0	0	0	0	0	0	0	0	0	0	0	0	0	0	0	0	0	0	0	0
0	0	0	0	0	0	0	0	0	0	0	0	0	0	0	0	0	0	0	0	0	0	0	0	0	0	0	0	0	0	0
0	0	0	0	0	0	0	0	0	0	0	0	0	0	0	0	0	0	0	0	0	0	0	0	0	0	0	0	0	0	0
0	0	0	0	0	0	0	0	0	0	0	0	0	0	0	0	0	0	0	0	0	0	0	0	0	0	0	0	0	0	0
0	0	0	0	0	0	0	0	0	0	0	0	0	0	0	0	0	0	0	0	0	0	0	0	0	0	0	0	0	0	0
0	0	0	0	0	0	0	0	0	0	0	0	0	0	0	0	0	0	0	0	0	0	0	0	0	0	0	0	0	0	0
0	0	0	0	0	0	0	0	0	0	0	0	0	0	0	0	0	0	0	0	0	0	0	0	0	0	0	0	0	0	0
0	0	0	0	0	0	0	0	0	0	0	0	0	0	0	0	0	0	0	0	0	0	0	0	0	0	0	0	0	0	0
0	0	0	0	0	0	0	0	0	0	0	0	0	0	0	0	0	0	0	0	0	0	0	0	0	0	0	0	0	0	0
0	0	0	0	0	0	0	0	0	0	0	0	0	0	0	0	0	0	0	0	0	0	0	0	0	0	0	0	0	0	0
0	0	0	0	0	0	0	0	0	0	0	0	0	0	0	0	0	0	0	0	0	0	0	0	0	0	0	0	0	0	0
0	0	0	0	0	0	0	0	0	0	0	0	0	0	0	0	0	0	0	0	0	0	0	0	0	0	0	0	0	0	0
0	0	0	0	0	0	0	0	0	0	0	0	0	0	0	0	0	0	0	0	0	0	0	0	0	0	0	0	0	0	0
0	0	0	0	0	0	0	0	0	0	0	0	0	0	0	0	0	0	0	0	0	0	0	0	0	0	0	0	0	0	0
0	0	0	0	0	0	0	0	0	0	0	0	0	0	0	0	0	0	0	0	0	0	0	0	0	0	0	0	0	0	0
0	0	0	0	0	0	0	0	0	0	0	0	0	0	0	0	0	0	0	0	0	0	0	0	0	0	0	0	0	0	0
0	0	0	0	0	0	0	0	0	0	0	0	0	0	0	0	0	0	0	0	0	0	0	0	0	0	0	0	0	0	0
0	0	0	0	0	0	0	0	0	0	0	0	0	0	0	0	0	0	0	0	0	0	0	0	0	0	0	0	0	0	0
0	0	0	0	0	0	0	0	0	0	0	0	0	0	0	0	0	0	0	0	0	0	0	0	0	0	0	0	0	0	0
0	0	0	0	0	0	0	0	0	0	0	0	0	0	0	0	0	0	0	0	0	0	0	0	0	0	0	0	0	0	0
0	0	0	0	0	0	0	0	0	0	0	0	0	0	0	0	0	0	0	0	0	0	0	0	0	0	0	0	0	0	0
0	0	0	0	0	0	0	0	0	0	0	0	0	0	0	0	0	0	0	0	0	0	0	0	0	0	0	0	0	0	0
0	0	0	0	0	0	0	0	0	0	0	0	0	0	0	0	0	0	0	0	0	0	0	0	0	0	0	0	0	0	0
0	0	0	0	0	0	0	0	0	0	0	0	0	0	0	0	0	0	0	0	0	0	0	0	0	0	0	0	0	0	0
0	0	0	0	0	0	0	0	0	0	0	0	0	0	0	0	0	0	0	0	0	0	0	0	0	0	0	0	0	0	0
0	0	0	0	0	0	0	0	0	0	0	0	0	0	0	0	0	0	0	0	0	0	0	0	0	0	0	0	0	0	0
0	0	0	0	0	0	0	0	0	0	0	0	0	0	0	0	0	0	0	0	0	0	0	0	0	0	0	0	0	0	0
0	0	0	0	0	0	0	0	0	0	0	0	0	0	0	0	0	0	0	0	0	0	0	0	0	0	0	0	0	0	0
0	0	0	0	0	0	0	0	0	0	0	0	0	0	0	0	0	0	0	0	0	0	0	0	0	0	0	0	0	0	0
0	0	0	0	0	0	0	0	0	0	0	0	0	0	0	0	0	0	0	0	0	0	0	0	0	0	0	0	0	0	0
0	0	0	0	0	0	0	0	0	0	0	0	0	0	0	0	0	0	0	0	0	0	0	0	0	0	0	0	0	0	0
0	0	0	0	0	0	0	0	0	0	0	0	0	0	0	0	0	0	0	0	0	0	0	0	0	0	0	0	0	0	0
0	0	0	0	0	0	0	0	0	0	0	0	0	0	0	0	0	0	0	0	0	0	0	0	0	0	0	0	0	0	0
0	0	0	0	0	0	0	0	0	0	0	0	0	0	0	0	0	0	0	0	0	0	0	0	0	0	0	0	0	0	0
0	0	0	0	0	0	0	0	0	0	0	0	0	0	0	0	0	0	0	0	0	0	0	0	0	0	0	0	0	0	0
0	0	0	0	0	0	0	0	0	0	0	0	0	0	0	0	0	0	0	0	0	0	0	0	0	0	0	0	0	0	0
0	0	0	0	0	0	0	0	0	0	0	0	0	0	0	0	0	0	0	0	0	0	0	0	0	0	0	0	0	0	0
0	0	0	0	0	0	0	0	0	0	0	0	0	0	0	0	0	0	0	0	0	0	0	0	0	0	0	0	0	0	0
0	0	0	0	0	0	0	0	0	0	0	0	0	0	0	0	0	0	0	0	0	0	0	0	0	0	0	0	0	0	0
0	0	0	0	0	0	0	0	0	0	0	0	0	0	0	0	0	0	0	0	0	0	0	0	0	0	0	0	0	0	0
0	0	0	0	0	0	0	0	0	0	0	0	0	0	0	0	0	0	0	0	0	0	0	0	0	0	0	0	0	0	0
0	0	0	0	0	0	0	0	0	0	0	0	0	0	0	0	0	0	0	0	0	0	0	0	0	0	0	0	0	0	0
0	0	0	0	0	0	0	0	0	0	0	0	0	0	0	0	0	0	0	0	0	0	0	0	0	0	0	0	0	0	0
0	0	0	0	0	0	0	0	0	0	0	0	0	0	0	0	0	0	0	0	0	0	0	0	0	0	0	0	0	0	0
0	0	0	0	0	0	0	0	0	0	0	0	0	0	0	0	0	0	0	0	0	0	0	0	0	0	0	0	0	0	0
0	0	0	0	0	0	0	0	0	0	0	0	0	0	0	0	0	0	0	0	0	0	0	0	0	0	0	0	0	0	0
0	0	0	0	0	0	0	0	0	0	0	0	0	0	0	0	0	0	0	0	0	0	0	0	0	0	0	0	0	0	0
0	0	0	0	0	0	0	0	0	0	0	0	0	0	0	0	0	0	0	0	0	0	0	0	0	0	0	0	0	0	0
0	0	0	0	0	0	0	0	0	0	0	0	0	0	0	0	0	0	0	0	0	0	0	0	0	0	0	0	0	0	0
0	0	0	0	0	0	0	0	0	0	0	0	0	0	0	0	0	0	0	0	0	0	0	0	0	0	0	0	0	0	0
0	0	0	0	0	0	0	0	0	0	0	0	0	0	0	0	0	0	0	0	0	0	0	0	0	0	0	0	0	0	0
0	0	0	0	0	0	0	0	0	0	0	0	0	0	0	0	0	0	0	0	0	0	0	0	0	0	0	0	0	0	0
0	0	0	0	0	0	0	0	0	0	0	0	0	0	0	0	0	0	0	0	0	0	0	0	0	0	0	0	0	0	0
0	0	0	0	0	0	0	0	0	0	0	0	0	0	0	0	0	0	0	0	0	0	0	0	0	0	0	0	0	0	0
0	0	0	0	0	0	0	0	0	0	0	0	0	0	0	0	0	0	0	0	0	0	0	0	0	0	0	0	0	0	0
0	0	0	0	0	0	0	0	0	0	0	0	0	0	0	0	0	0	0	0	0	0	0	0	0	0	0	0	0	0	0
0	0	0	0	0	0	0	0	0	0	0	0	0	0	0	0	0	0	0	0	0	0	0	0	0	0	0	0	0	0	0
0	0	0	0	0	0	0	0	0	0	0	0	0	0	0	0	0	0	0	0	0	0	0	0	0	0	0	0	0	0	0
0	0	0	0	0	0	0	0	0	0	0	0	0	0	0	0	0	0	0	0	0	0	0	0	0	0	0	0	0	0	0
0	0	0	0	0	0	0	0	0	0	0	0	0	0	0	0	0	0	0	0	0	0	0	0	0	0	0	0	0	0	0
0	0	0	0	0	0	0	0	0	0	0	0	0	0	0	0	0	0	0	0	0	0	0	0	0	0	0	0	0	0	0
0	0	0	0	0	0	0	0	0	0	0	0	0	0	0	0	0	0	0	0	0	0	0	0	0	0	0	0	0	0	0
0	0	0	0	0	0	0	0	0	0	0	0	0	0	0	0	0	0	0	0	0	0	0	0	0	0	0	0	0	0	0
0	0	0	0	0	0	0	0	0	0	0	0	0	0	0	0	0	0	0	0	0	0	0	0	0	0	0	0	0	0	0
0	0	0	0	0	0	0	0	0	0	0	0	0	0	0	0	0	0	0	0	0	0	0	0	0	0	0	0	0	0	0
0	0	0	0	0	0	0	0	0	0	0	0	0	0	0	0	0	0	0	0	0	0	0	0	0	0	0	0	0	0	0
0	0	0	0	0	0	0	0	0	0	0	0	0	0	0	0	0	0	0	0	0	0	0	0	0	0	0	0	0	0	0
0	0	0	0	0	0	0	0	0	0	0	0	0	0	0	0	0	0	0	0	0	0	0	0	0	0	0	0	0	0	0
0	0	0	0	0	0	0	0	0	0	0	0	0	0	0	0	0	0	0	0	0	0	0	0	0	0	0	0	0	0	0
0	0	0	0	0	0	0	0	0	0	0	0	0	0	0	0	0	0	0	0	0	0	0	0	0	0	0	0	0	0	0
0	0	0	0	0	0	0	0	0	0	0	0	0	0	0	0	0	0	0	0	0	0	0	0	0	0	0	0	0	0	0
0	0	0	0	0	0	0	0	0	0	0	0	0	0	0	0	0	0	0	0	0	0	0	0	0	0	0	0	0	0	0
0	0	0	0	0	0	0	0	0	0	0	0	0	0	0	0	0	0	0	0	0	0	0	0	0	0	0	0	0	0	0
0	0	0	0	0	0	0	0	0	0	0	0	0	0	0	0	0	0	0	0	0	0	0	0	0	0	0	0	0	0	0
0	0	0	0	0	0	0	0	0	0	0	0	0	0	0	0	0	0	0	0	0	0	0	0	0	0	0	0	0	0	0
0	0	0	0	0	0	0	0	0	0	0	0	0	0	0	0	0	0	0	0	0	0	0	0	0	0	0	0	0	0	0
0	0	0	0	0	0	0	0	0	0	0	0	0	0	0	0	0	0	0	0	0	0	0	0	0	0	0	0	0	0	0
0	0	0	0	0	0	0	0	0	0	0	0	0	0	0	0	0	0	0	0	0	0	0	0	0	0	0	0	0	0	0
0	0	0	0	0	0	0	0	0	0	0	0	0	0	0	0	0	0	0	0	0	0	0	0	0	0	0	0	0	0	0
0	0	0	0	0	0	0	0	0	0	0	0	0	0	0	0	0	0	0	0	0	0	0	0	0	0	0	0	0	0	0
0	0	0	0	0	0	0	0	0	0	0	0	0	0	0	0	0	0	0	0	0	0	0	0	0	0	0	0	0	0	0
0	0	0	0	0	0	0	0	0	0	0	0	0	0	0	0	0	0	0	0	0	0	0	0	0	0	0	0	0	0	0
0	0	0	0	0	0	0	0	0	0	0	0	0	0	0	0	0	0	0	0	0	0	0	0	0	0	0	0	0	0	0
0	0	0	0	0	0	0	0	0	0	0	0	0	0	0	0	0	0	0	0	0	0	0	0	0	0	0	0	0	0	0
0	0	0	0	0	0	0	0	0	0	0	0	0	0	0	0	0	0	0	0	0	0	0	0	0	0	0	0	0	0	0
0	0	0	0	0	0	0	0	0	0	0	0	0	0	0	0	0	0	0	0	0	0	0	0	0	0	0	0	0	0	0
0	0	0	0	0	0	0	0	0	0	0	0	0	0	0	0	0	0	0	0	0	0	0	0	0	0	0	0	0	0	0
0	0	0	0	0	0	0	0	0	0	0	0	0	0	0	0	0	0	0	0	0	0	0	0	0	0	0	0	0	0	0
0	0	0	0	0	0	0	0	0	0	0	0	0	0	0	0	0	0	0	0	0	0	0	0	0	0	0	0	0	0	0
0	0	0	0	0	0	0	0	0	0	0	0	0	0	0	0	0	0	0	0	0	0	0	0	0	0	0	0	0	0	0
0	0	0	0	0	0	0	0	0	0	0	0	0	0	0	0	0	0	0	0	0	0	0	0	0	0	0	0	0	0	0
0	0	0	0	0	0	0	0	0	0	0	0	0	0	0	0	0	0	0	0	0	0	0	0	0	0	0	0	0	0	0
0	0	0	0	0	0	0	0	0	0	0	0	0	0	0	0	0	0	0	0	0	0	0	0	0	0	0	0	0	0	0
0	0	0	0	0	0	0	0	0	0	0	0	0	0	0	0	0	0	0	0	0	0	0	0	0	0	0	0	0	0	0
0	0	0	0	0	0	0	0	0	0	0	0	0	0	0	0	0	0	0	0	0	0	0	0	0	0	0	0	0	0	0
0	0	0	0	0	0	0	0	0	0	0	0	0	0	0	0	0	0	0	0	0	0	0	0	0	0	0	0	0	0	0
0	0	0	0	0	0	0	0	0	0	0	0	0	0	0	0	0	0	0	0	0	0	0	0	0	0	0	0	0	0	0
0	0	0	0	0	0	0	0	0	0	0	0	0	0	0	0	0	0	0	0	0	0	0	0	0	0	0	0	0	0	0
0	0	0	0	0	0	0	0	0	0	0	0	0	0	0	0	0	0	0	0	0	0	0	0	0	0	0	0	0	0	0
0	0	0	0	0	0	0	0	0	0	0	0	0	0	0	0	0	0	0	0	0	0	0	0	0	0	0	0	0	0	0
0	0	0	0	0	0	0	0	0	0	0	0	0	0	0	0	0	0	0	0	0	0	0	0	0	0	0	0	0	0	0
0	0	0	0	0	0	0	0	0	0	0	0	0	0	0	0	0	0	0	0	0	0	0	0	0	0	0	0	0	0	0
0	0	0	0	0	0	0	0	0	0	0	0	0	0	0	0	0	0	0	0	0	0	0	0	0	0	0	0	0	0	0
0	0	0	0	0	0	0	0	0	0	0	0	0	0	0	0	0	0	0	0	0	0	0	0	0	0	0	0	0	0	0
0	0	0	0	0	0	0	0	0	0	0	0	0	0	0	0	0	0	0	0	0	0	0	0	0	0	0	0	0	0	0
0	0	0	0	0	0	0	0	0	0	0	0	0	0	0	0	0	0	0	0	0	0	0	0	0	0	0	0	0	0	0
0	0	0	0	0	0	0	0	0	0	0	0	0	0	0	0	0	0	0	0	0	0	0	0	0	0	0	0	0	0	0
0	0	0	0	0	0	0	0	0	0	0	0	0	0	0	0	0	0	0	0	0	0	0	0	0	0	0	0	0	0	0
0	0	0	0	0	0	0	0	0	0	0	0	0	0	0	0	0	0	0	0	0	0	0	0	0	0	0	0	0	0	0
0	0	0	0	0	0	0	0	0	0	0	0	0	0	0	0	0	0	0	0	0	0	0	0	0	0	0	0	0	0	0
0	0	0	0	0	0	0	0	0	0	0	0	0	0	0	0	0	0	0	0	0	0	0	0	0	0	0	0	0	0	0
0	0	0	0	0	0	0	0	0	0	0	0	0	0	0	0	0	0	0	0	0	0	0	0	0	0	0	0	0	0	0
0	0	0	0	0	0	0	0	0	0	0	0	0	0	0	0	0	0	0	0	0	0	0	0	0	0	0	0	0	0	0
0	0	0	0	0	0	0	0	0	0	0	0	0	0	0	0	0	0	0	0	0	0	0	0	0	0	0	0	0	0	0
0	0	0	0	0	0	0	0	0	0	0	0	0	0	0	0	0	0	0	0	0	0	0	0	0	0	0	0	0	0	0
0	0	0	0	0	0	0	0	0	0	0	0	0	0	0	0	0	0	0	0	0	0	0	0	0	0	0	0	0	0	0
0	0	0	0	0	0	0	0	0	0	0	0	0	0	0	0	0	0	0	0	0	0	0	0	0	0	0	0	0	0	0
0	0	0	0	0	0	0	0	0	0	0	0	0	0	0	0	0	0	0	0	0	0	0	0	0	0	0	0	0	0	0
0	0	0	0	0	0	0	0	0	0	0	0	0	0	0	0	0	0	0	0	0	0	0	0	0	0	0	0	0	0	0
0	0	0	0	0	0	0	0	0	0	0	0	0	0	0	0	0	0	0	0	0	0	0	0	0	0	0	0	0	0	0
0	0	0	0	0	0	0	0	0	0	0	0	0	0	0	0	0	0	0	0	0	0	0	0	0	0	0	0	0	0	0
0	0	0	0	0	0	0	0	0	0	0	0	0	0	0	0	0	0	0	0	0	0	0	0	0	0	0	0	0	0	0
0	0	0	0	0	0	0	0	0	0	0	0	0	0	0	0	0	0	0	0	0	0	0	0	0	0	0	0	0	0	0
0	0	0	0	0	0	0	0	0	0	0	0	0	0	0	0	0	0	0	0	0	0	0	0	0	0	0	0	0	0	0
0	0	0	0	0	0	0	0	0	0	0	0	0	0	0	0	0	0	0	0	0	0	0	0	0	0	0	0	0	0	0
0	0	0	0	0	0	0	0	0	0	0	0	0	0	0	0	0	0	0	0	0	0	0	0	0	0	0	0	0	0	0
0	0	0	0	0	0	0	0	0	0	0	0	0	0	0	0	0	0	0	0	0	0	0	0	0	0	0	0	0	0	0
0	0	0	0	0	0	0	0	0	0	0	0	0	0	0	0	0	0	0	0	0	0	0	0	0	0	0	0	0	0	0
0	0	0	0	0	0	0	0	0	0	0	0	0	0	0	0	0	0	0	0	0	0	0	0	0	0	0	0	0	0	0
0	0	0	0	0	0	0	0	0	0	0	0	0	0	0	0	0	0	0	0	0	0	0	0	0	0	0	0	0	0	0
0	0	0	0	0	0	0	0	0	0	0	0	0	0	0	0	0	0	0	0	0	0	0	0	0	0	0	0	0	0	0
0	0	0	0	0	0	0	0	0	0	0	0	0	0	0	0	0	0	0	0	0	0	0	0	0	0	0	0	0	0	0
0	0	0	0	0	0	0	0	0	0	0	0	0	0	0	0	0	0	0	0	0	0	0	0	0	0	0	0	0	0	0
0	0	0	0	0	0	0	0	0	0	0	0	0	0	0	0	0	0	0	0	0	0	0	0	0	0	0	0	0	0	0
0	0	0	0	0	0	0	0	0	0	0	0	0	0	0	0	0	0	0	0	0	0	0	0	0	0	0	0	0	0	0
0	0	0	0	0	0	0	0	0	0	0	0	0	0	0	0	0	0	0	0	0	0	0	0	0	0	0	0	0	0	0
0	0	0	0	0	0	0	0	0	0	0	0	0	0	0	0	0	0	0	0	0	0	0	0	0	0	0	0	0	0	0
0	0	0	0	0	0	0	0	0	0	0	0	0	0	0	0	0	0	0	0	0	0	0	0	0	0	0	0	0	0	0
0	0	0	0	0	0	0	0	0	0	0	0	0	0	0	0	0	0	0	0	0	0	0	0	0	0	0	0	0	0	0
0	0	0	0	0	0	0	0	0	0	0	0	0	0	0	0	0	0	0	0	0	0	0	0	0	0	0	0	0	0	0
0	0	0	0	0	0	0	0	0	0	0	0	0	0	0	0	0	0	0	0	0	0	0	0	0	0	0	0	0	0	0
0	0	0	0	0	0	0	0	0	0	0	0	0	0	0	0	0	0	0	0	0	0	0	0	0	0	0	0	0	0	0
0	0	0	0	0	0	0	0	0	0	0	0	0	0	0	0	0	0	0	0	0	0	0	0	0	0	0	0	0	0	0
0	0	0	0	0	0	0	0	0	0	0	0	0	0	0	0	0	0	0	0	0	0	0	0	0	0	0	0	0	0	0
0	0	0	0	0	0	0	0	0	0	0	0	0	0	0	0	0	0	0	0	0	0	0	0	0	0	0	0	0	0	0
0	0	0	0	0	0	0	0	0	0	0	0	0	0	0	0	0	0	0	0	0	0	0	0	0	0	0	0	0	0	0
0	0	0	0	0	0	0	0	0	0	0	0	0	0	0	0	0	0	0	0	0	0	0	0	0	0	0	0	0	0	0
0	0	0	0	0	0	0	0	0	0	0	0	0	0	0	0	0	0	0	0	0	0	0	0	0	0	0	0	0	0	0
0	0	0	0	0	0	0	0	0	0	0	0	0	0	0	0	0	0	0	0	0	0	0	0	0	0	0	0	0	0	0
0	0	0	0	0	0	0	0	0	0	0	0	0	0	0	0	0	0	0	0	0	0	0	0	0	0	0	0	0	0	0
0	0	0	0	0	0	0	0	0	0	0	0	0	0	0	0	0	0	0	0	0	0	0	0	0	0	0	0	0	0	0
0	0	0	0	0	0	0	0	0	0	0	0	0	0	0	0	0	0	0	0	0	0	0	0	0	0	0	0	0	0	0
0	0	0	0	0	0	0	0	0	0	0	0	0	0	0	0	0	0	0	0	0	0	0	0	0	0	0	0	0	0	0
0	0	0	0	0	0	0	0	0	0	0	0	0	0	0	0	0	0	0	0	0	0	0	0	0	0	0	0	0	0	0
0	0	0	0	0	0	0	0	0	0	0	0	0	0	0	0	0	0	0	0	0	0	0	0	0	0	0	0	0	0	0
0	0	0	0	0	0	0	0	0	0	0	0	0	0	0	0	0	0	0	0	0	0	0	0	0	0	0	0	0	0	0
0	0	0	0	0	0	0	0	0	0	0	0	0	0	0	0	0	0	0	0	0	0	0	0	0	0	0	0	0	0	0
0	0	0	0	0	0	0	0	0	0	0	0	0	0	0	0	0	0	0	0	0	0	0	0	0	0	0	0	0	0	0
0	0	0	0	0	0	0	0	0	0	0	0	0	0	0	0	0	0	0	0	0	0	0	0	0	0	0	0	0	0	0
0	0	0	0	0	0	0	0	0	0	0	0	0	0	0	0	0	0	0	0	0	0	0	0	0	0	0	0	0	0	0
0	0	0	0	0	0	0	0	0	0	0	0	0	0	0	0	0	0	0	0	0	0	0	0	0	0	0	0	0	0	0
0	0	0	0	0	0	0	0	0	0	0	0	0	0	0	0	0	0	0	0	0	0	0	0	0	0	0	0	0	0	0
0	0	0	0	0	0	0	0	0	0	0	0	0	0	0	0	0	0	0	0	0	0	0	0	0	0	0	0	0	0	0
0	0	0	0	0	0	0	0	0	0	0	0	0	0	0	0	0	0	0	0	0	0	0	0	0	0	0	0	0	0	0
0	0	0	0	0	0	0	0	0	0	0	0	0	0	0	0	0	0	0	0	0	0	0	0	0	0	0	0	0	0	0
0	0	0	0	0	0	0	0	0	0	0	0	0	0	0	0	0	0	0	0	0	0	0	0	0	0	0	0	0	0	0
0	0	0	0	0	0	0	0	0	0	0	0	0	0	0	0	0	0	0	0	0	0	0	0	0	0	0	0	0	0	0
0	0	0	0	0	0	0	0	0	0	0	0	0	0	0	0	0	0	0	0	0	0	0	0	0	0	0	0	0	0	0
0	0	0	0	0	0	0	0	0	0	0	0	0	0	0	0	0	0	0	0	0	0	0	0	0	0	0	0	0	0	0
0	0	0	0	0	0	0	0	0	0	0	0	0	0	0	0	0	0	0	0	0	0	0	0	0	0	0	0	0	0	0
0	0	0	0	0	0	0	0	0	0	0	0	0	0	0	0	0	0	0	0	0	0	0	0	0	0	0	0	0	0	0
0	0	0	0	0	0	0	0	0	0	0	0	0	0	0	0	0	0	0	0	0	0	0	0	0	0	0	0	0	0	0
0	0	0	0	0	0	0	0	0	0	0	0	0	0	0	0	0	0	0	0	0	0	0	0	0	0	0	0	0	0	0
0	0	0	0	0	0	0	0	0	0	0	0	0	0	0	0	0	0	0	0	0	0	0	0	0	0	0	0	0	0	0
0	0	0	0	0	0	0	0	0	0	0	0	0	0	0	0	0	0	0	0	0	0	0	0	0	0	0	0	0	0	0
0	0	0	0	0	0	0	0	0	0	0	0	0	0	0	0	0	0	0	0	0	0	0	0	0	0	0	0	0	0	0
0	0	0	0	0	0	0	0	0	0	0	0	0	0	0	0	0	0	0	0	0	0	0	0	0	0	0	0	0	0	0
0	0	0	0	0	0	0	0	0	0	0	0	0	0	0	0	0	0	0	0	0	0	0	0	0	0	0	0	0	0	0
0	0	0	0	0	0	0	0	0	0	0	0	0	0	0	0	0	0	0	0	0	0	0	0	0	0	0	0	0	0	0
0	0	0	0	0	0	0	0	0	0	0	0	0	0	0	0	0	0	0	0	0	0	0	0	0	0	0	0	0	0	0
0	0	0	0	0	0	0	0	0	0	0	0	0	0	0	0	0	0	0	0	0	0	0	0	0	0	0	0	0	0	0
0	0	0	0	0	0	0	0	0	0	0	0	0	0	0	0	0	0	0	0	0	0	0	0	0	0	0	0	0	0	0
0	0	0	0	0	0	0	0	0	0	0	0	0	0	0	0	0	0	0	0	0	0	0	0	0	0	0	0	0	0	0
0	0	0	0	0	0	0	0	0	0	0	0	0	0	0	0	0	0	0	0	0	0	0	0	0	0	0	0	0	0	0
0	0	0	0	0	0	0	0	0	0	0	0	0	0	0	0	0	0	0	0	0	0	0	0	0	0	0	0	0	0	0
0	0	0	0	0	0	0	0	0	0	0	0	0	0	0	0	0	0	0	0	0	0	0	0	0	0	0	0	0	0	0
0	0	0	0	0	0	0	0	0	0	0	0	0	0	0	0	0	0	0	0	0	0	0	0	0	0	0	0	0	0	0
0	0	0	0	0	0	0	0	0	0	0	0	0	0	0	0	0	0	0	0	0	0	0	0	0	0	0	0	0	0	0
0	0	0	0	0	0	0	0	0	0	0	0	0	0	0	0	0	0	0	0	0	0	0	0	0	0	0	0	0	0	0
0	0	0	0	0	0	0	0	0	0	0	0	0	0	0	0	0	0	0	0	0	0	0	0	0	0	0	0	0	0	0
0	0	0	0	0	0	0	0	0	0	0	0	0	0	0	0	0	0	0	0	0	0	0	0	0	0	0	0	0	0	0
0	0	0	0	0	0	0	0	0	0	0	0	0	0	0	0	0	0	0	0	0	0	0	0	0	0	0	0	0	0	0
0	0	0	0	0	0	0	0	0	0	0	0	0	0	0	0	0	0	0	0	0	0	0	0	0	0	0	0	0	0	0
0	0	0	0	0	0	0	0	0	0	0	0	0	0	0	0	0	0	0	0	0	0	0	0	0	0	0	0	0	0	0
0	0	0	0	0	0	0	0	0	0	0	0	0	0	0	0	0	0	0	0	0	0	0	0	0	0	0	0	0	0	0
0	0	0	0	0	0	0	0	0	0	0	0	0	0	0	0	0	0	0	0	0	0	0	0	0	0	0	0	0	0	0
0	0	0	0	0	0	0	0	0	0	0	0	0	0	0	0	0	0	0	0	0	0	0	0	0	0	0	0	0	0	0
0	0	0	0	0	0	0	0	0	0	0	0	0	0	0	0	0	0	0	0	0	0	0	0	0	0	0	0	0	0	0
0	0	0	0	0	0	0	0	0	0	0	0	0	0	0	0	0	0	0	0	0	0	0	0	0	0	0	0	0	0	0
0	0	0	0	0	0	0	0	0	0	0	0	0	0	0	0	0	0	0	0	0	0	0	0	0	0	0	0	0	0	0
0	0	0	0	0	0	0	0	0	0	0	0	0	0	0	0	0	0	0	0	0	0	0	0	0	0	0	0	0	0	0
0	0	0	0	0	0	0	0	0	0	0	0	0	0	0	0	0	0	0	0	0	0	0	0	0	0	0	0	0	0	0
0	0	0	0	0	0	0	0	0	0	0	0	0	0	0	0	0	0	0	0	0	0	0	0	0	0	0	0	0	0	0
0	0	0	0	0	0	0	0	0	0	0	0	0	0	0	0	0	0	0	0	0	0	0	0	0	0	0	0	0	0	0
0	0	0	0	0	0	0	0	0	0	0	0	0	0	0	0	0	0	0	0	0	0	0	0	0	0	0	0	0	0	0
0	0	0	0	0	0	0	0	0	0	0	0	0	0	0	0	0	0	0	0	0	0	0	0	0	0	0	0	0	0	0
0	0	0	0	0	0	0	0	0	0	0	0	0	0	0	0	0	0	0	0	0	0	0	0	0	0	0	0	0	0	0
0	0	0	0	0	0	0	0	0	0	0	0	0	0	0	0	0	0	0	0	0	0	0	0	0	0	0	0	0	0	0
0	0	0	0	0	0	0	0	0	0	0	0	0	0	0	0	0	0	0	0	0	0	0	0	0	0	0	0	0	0	0
0	0	0	0	0	0	0	0	0	0	0	0	0	0	0	0	0	0	0	0	0	0	0	0	0	0	0	0	0	0	0
0	0	0	0	0	0	0	0	0	0	0	0	0	0	0	0	0	0	0	0	0	0	0	0	0	0	0	0	0	0	0
0	0	0	0	0	0	0	0	0	0	0	0	0	0	0	0	0	0	0	0	0	0	0	0	0	0	0	0	0	0	0
0	0	0	0	0	0	0	0	0	0	0	0	0	0	0	0	0	0	0	0	0	0	0	0	0	0	0	0	0	0	0
0	0	0	0	0	0	0	0	0	0	0	0	0	0	0	0	0	0	0	0	0	0	0	0	0	0	0	0	0	0	0
0	0	0	0	0	0	0	0	0	0	0	0	0	0	0	0	0	0	0	0	0	0	0	0	0	0	0	0	0	0	0
0	0	0	0	0	0	0	0	0	0	0	0	0	0	0	0	0	0	0	0	0	0	0	0	0	0	0	0	0	0	0
0	0	0	0	0	0	0	0	0	0	0	0	0	0	0	0	0	0	0	0	0	0	0	0	0	0	0	0	0	0	0
0	0	0	0	0	0	0	0	0	0	0	0	0	0	0	0	0	0	0	0	0	0	0	0	0	0	0	0	0	0	0
0	0	0	0	0	0	0	0	0	0	0	0	0	0	0	0	0	0	0	0	0	0	0	0	0	0	0	0	0	0	0
0	0	0	0	0	0	0	0	0	0	0	0	0	0	0	0	0	0	0	0	0	0	0	0	0	0	0	0	0	0	0
0	0	0	0	0	0	0	0	0	0	0	0	0	0	0	0	0	0	0	0	0	0	0	0	0	0	0	0	0	0	0
0	0	0	0	0	0	0	0	0	0	0	0	0	0	0	0	0	0	0	0	0	0	0	0	0	0	0	0	0	0	0
0	0	0	0	0	0	0	0	0	0	0	0	0	0	0	0	0	0	0	0	0	0	0	0	0	0	0	0	0	0	0
0	0	0	0	0	0	0	0	0	0	0	0	0	0	0	0	0	0	0	0	0	0	0	0	0	0	0	0	0	0	0
0	0	0	0	0	0	0	0	0	0	0	0	0	0	0	0	0	0	0	0	0	0	0	0	0	0	0	0	0	0	0
0	0	0	0	0	0	0	0	0	0	0	0	0	0	0	0	0	0	0	0	0	0	0	0	0	0	0	0	0	0	0
0	0	0	0	0	0	0	0	0	0	0	0	0	0	0	0	0	0	0	0	0	0	0	0	0	0	0	0	0	0	0
0	0	0	0	0	0	0	0	0	0	0	0	0	0	0	0	0	0	0	0	0	0	0	0	0	0	0	0	0	0	0
0	0	0	0	0	0	0	0	0	0	0	0	0	0	0	0	0	0	0	0	0	0	0	0	0	0	0	0	0	0	0
0	0	0	0	0	0	0	0	0	0	0	0	0	0	0	0	0	0	0	0	0	0	0	0	0	0	0	0	0	0	0
0	0	0	0	0	0	0	0	0	0	0	0	0	0	0	0	0	0	0	0	0	0	0	0	0	0	0	0	0	0	0
0	0	0	0	0	0	0	0	0	0	0	0	0	0	0	0	0	0	0	0	0	0	0	0	0	0	0	0	0	0	0
0	0	0	0	0	0	0	0	0	0	0	0	0	0	0	0	0	0	0	0	0	0	0	0	0	0	0	0	0	0	0
0	0	0	0	0	0	0	0	0	0	0	0	0	0	0	0	0	0	0	0	0	0	0	0	0	0	0	0	0	0	0
0	0	0	0	0	0	0	0	0	0	0	0	0	0	0	0	0	0	0	0	0	0	0	0	0	0	0	0	0	0	0
0	0	0	0	0	0	0	0	0	0	0	0	0	0	0	0	0	0	0	0	0	0	0	0	0	0	0	0	0	0	0
0	0	0	0	0	0	0	0	0	0	0	0	0	0	0	0	0	0	0	0	0	0	0	0	0	0	0	0	0	0	0
0	0	0	0	0	0	0	0	0	0	0	0	0	0	0	0	0	0	0	0	0	0	0	0	0	0	0	0	0	0	0
0	0	0	0	0	0	0	0	0	0	0	0	0	0	0	0	0	0	0	0	0	0	0	0	0	0	0	0	0	0	0
0	0	0	0	0	0	0	0	0	0	0	0	0	0	0	0	0	0	0	0	0	0	0	0	0	0	0	0	0	0	0
0	0	0	0	0	0	0	0	0	0	0	0	0	0	0	0	0	0	0	0	0	0	0	0	0	0	0	0	0	0	0
0	0	0	0	0	0	0	0	0	0	0	0	0	0	0	0	0	0	0	0	0	0	0	0	0	0	0	0	0	0	0
0	0	0	0	0	0	0	0	0	0	0	0	0	0	0	0	0	0	0	0	0	0	0	0	0	0	0	0	0	0	0
0	0	0	0	0	0	0	0	0	0	0	0	0	0	0	0	0	0	0	0	0	0	0	0	0	0	0	0	0	0	0
0	0	0	0	0	0	0	0	0	0	0	0	0	0	0	0	0	0	0	0	0	0	0	0	0	0	0	0	0	0	0
0	0	0	0	0	0	0	0	0	0	0	0	0	0	0	0	0	0	0	0	0	0	0	0	0	0	0	0	0	0	0
0	0	0	0	0	0	0	0	0	0	0	0	0	0	0	0	0	0	0	0	0	0	0	0	0	0	0	0	0	0	0
0	0	0	0	0	0	0	0	0	0	0	0	0	0	0	0	0	0	0	0	0	0	0	0	0	0	0	0	0	0	0
0	0	0	0	0	0	0	0	0	0	0	0	0	0	0	0	0	0	0	0	0	0	0	0	0	0	0	0	0	0	0
0	0	0	0	0	0	0	0	0	0	0	0	0	0	0	0	0	0	0	0	0	0	0	0	0	0	0	0	0	0	0
0	0	0	0	0	0	0	0	0	0	0	0	0	0	0	0	0	0	0	0	0	0	0	0	0	0	0	0	0	0	0
0	0	0	0	0	0	0	0	0	0	0	0	0	0	0	0	0	0	0	0	0	0	0	0	0	0	0	0	0	0	0
0	0	0	0	0	0	0	0	0	0	0	0	0	0	0	0	0	0	0	0	0	0	0	0	0	0	0	0	0	0	0
0	0	0	0	0	0	0	0	0	0	0	0	0	0	0	0	0	0	0	0	0	0	0	0	0	0	0	0	0	0	0
0	0	0	0	0	0	0	0	0	0	0	0	0	0	0	0	0	0	0	0	0	0	0	0	0	0	0	0	0	0	0
0	0	0	0	0	0	0	0	0	0	0	0	0	0	0	0	0	0	0	0	0	0	0	0	0	0	0	0	0	0	0
0	0	0	0	0	0	0	0	0	0	0	0	0	0	0	0	0	0	0	0	0	0	0	0	0	0	0	0	0	0	0
0	0	0	0	0	0	0	0	0	0	0	0	0	0	0	0	0	0	0	0	0	0	0	0	0	0	0	0	0	0	0
0	0	0	0	0	0	0	0	0	0	0	0	0	0	0	0	0	0	0	0	0	0	0	0	0	0	0	0	0	0	0
0	0	0	0	0	0	0	0	0	0	0	0	0	0	0	0	0	0	0	0	0	0	0	0	0	0	0	0	0	0	0
0	0	0	0	0	0	0	0	0	0	0	0	0	0	0	0	0	0	0	0	0	0	0	0	0	0	0	0	0	0	0
0	0	0	0	0	0	0	0	0	0	0	0	0	0	0	0	0	0	0	0	0	0	0	0	0	0	0	0	0	0	0
0	0	0	0	0	0	0	0	0	0	0	0	0	0	0	0	0	0	0	0	0	0	0	0	0	0	0	0	0	0	0
0	0	0	0	0	0	0	0	0	0	0	0	0	0	0	0	0	0	0	0	0	0	0	0	0	0	0	0	0	0	0
0	0	0	0	0	0	0	0	0	0	0	0	0	0	0	0	0	0	0	0	0	0	0	0	0	0	0	0	0	0	0
0	0	0	0	0	0	0	0	0	0	0	0	0	0	0	0	0	0	0	0	0	0	0	0	0	0	0	0	0	0	0
0	0	0	0	0	0	0	0	0	0	0	0	0	0	0	0	0	0	0	0	0	0	0	0	0	0	0	0	0	0	0
0	0	0	0	0	0	0	0	0	0	0	0	0	0	0	0	0	0	0	0	0	0	0	0	0	0	0	0	0	0	0
0	0	0	0	0	0	0	0	0	0	0	0	0	0	0	0	0	0	0	0	0	0	0	0	0	0	0	0	0	0	0
0	0	0	0	0	0	0	0	0	0	0	0	0	0	0	0	0	0	0	0	0	0	0	0	0	0	0	0	0	0	0
0	0	0	0	0	0	0	0	0	0	0	0	0	0	0	0	0	0	0	0	0	0	0	0	0	0	0	0	0	0	0
0	0	0	0	0	0	0	0	0	0	0	0	0	0	0	0	0	0	0	0	0	0	0	0	0	0	0	0	0	0	0
0	0	0	0	0	0	0	0	0	0	0	0	0	0	0	0	0	0	0	0	0	0	0	0	0	0	0	0	0	0	0
0	0	0	0	0	0	0	0	0	0	0	0	0	0	0	0	0	0	0	0	0	0	0	0	0	0	0	0	0	0	0
0	0	0	0	0	0	0	0	0	0	0	0	0	0	0	0	0	0	0	0	0	0	0	0	0	0	0	0	0	0	0
0	0	0	0	0	0	0	0	0	0	0	0	0	0	0	0	0	0	0	0	0	0	0	0	0	0	0	0	0	0	0
0	0	0	0	0	0	0	0	0	0	0	0	0	0	0	0	0	0	0	0	0	0	0	0	0	0	0	0	0	0	0
0	0	0	0	0	0	0	0	0	0	0	0	0	0	0	0	0	0	0	0	0	0	0	0	0	0	0	0	0	0	0
0	0	0	0	0	0	0	0	0	0	0	0	0	0	0	0	0	0	0	0	0	0	0	0	0	0	0	0	0	0	0
0	0	0	0	0	0	0	0	0	0	0	0	0	0	0	0	0	0	0	0	0	0	0	0	0	0	0	0	0	0	0
0	0	0	0	0	0	0	0	0	0	0	0	0	0	0	0	0	0	0	0	0	0	0	0	0	0	0	0	0	0	0
0	0	0	0	0	0	0	0	0	0	0	0	0	0	0	0	0	0	0	0	0	0	0	0	0	0	0	0	0	0	0
0	0	0	0	0	0	0	0	0	0	0	0	0	0	0	0	0	0	0	0	0	0	0	0	0	0	0	0	0	0	0
0	0	0	0	0	0	0	0	0	0	0	0	0	0	0	0	0	0	0	0	0	0	0	0	0	0	0	0	0	0	0
0	0	0	0	0	0	0	0	0	0	0	0	0	0	0	0	0	0	0	0	0	0	0	0	0	0	0	0	0	0	0
0	0	0	0	0	0	0	0	0	0	0	0	0	0	0	0	0	0	0	0	0	0	0	0	0	0	0	0	0	0	0
0	0	0	0	0	0	0	0	0	0	0	0	0	0	0	0	0	0	0	0	0	0	0	0	0	0	0	0	0	0	0
0	0	0	0	0	0	0	0	0	0	0	0	0	0	0	0	0	0	0	0	0	0	0	0	0	0	0	0	0	0	0
0	0	0	0	0	0	0	0	0	0	0	0	0	0	0	0	0	0	0	0	0	0	0	0	0	0	0	0	0	0	0
0	0	0	0	0	0	0	0	0	0	0	0	0	0	0	0	0	0	0	0	0	0	0	0	0	0	0	0	0	0	0
0	0	0	0	0	0	0	0	0	0	0	0	0	0	0	0	0	0	0	0	0	0	0	0	0	0	0	0	0	0	0
0	0	0	0	0	0	0	0	0	0	0	0	0	0	0	0	0	0	0	0	0	0	0	0	0	0	0	0	0	0	0
0	0	0	0	0	0	0	0	0	0	0	0	0	0	0	0	0	0	0	0	0	0	0	0	0	0	0	0	0	0	0
0	0	0	0	0	0	0	0	0	0	0	0	0	0	0	0	0	0	0	0	0	0	0	0	0	0	0	0	0	0	0
0	0	0	0	0	0	0	0	0	0	0	0	0	0	0	0	0	0	0	0	0	0	0	0	0	0	0	0	0	0	0
0	0	0	0	0	0	0	0	0	0	0	0	0	0	0	0	0	0	0	0	0	0	0	0	0	0	0	0	0	0	0
0	0	0	0	0	0	0	0	0	0	0	0	0	0	0	0	0	0	0	0	0	0	0	0	0	0	0	0	0	0	0
0	0	0	0	0	0	0	0	0	0	0	0	0	0	0	0	0	0	0	0	0	0	0	0	0	0	0	0	0	0	0
0	0	0	0	0	0	0	0	0	0	0	0	0	0	0	0	0	0	0	0	0	0	0	0	0	0	0	0	0	0	0
0	0	0	0	0	0	0	0	0	0	0	0	0	0	0	0	0	0	0	0	0	0	0	0	0	0	0	0	0	0	0
0	0	0	0	0	0	0	0	0	0	0	0	0	0	0	0	0	0	0	0	0	0	0	0	0	0	0	0	0	0	0
0	0	0	0	0	0	0	0	0	0	0	0	0	0	0	0	0	0	0	0	0	0	0	0	0	0	0	0	0	0	0
0	0	0	0	0	0	0	0	0	0	0	0	0	0	0	0	0	0	0	0	0	0	0	0	0	0	0	0	0	0	0
0	0	0	0	0	0	0	0	0	0	0	0	0	0	0	0	0	0	0	0	0	0	0	0	0	0	0	0	0	0	0
0	0	0	0	0	0	0	0	0	0	0	0	0	0	0	0	0	0	0	0	0	0	0	0	0	0	0	0	0	0	0
0	0	0	0	0	0	0	0	0	0	0	0	0	0	0	0	0	0	0	0	0	0	0	0	0	0	0	0	0	0	0
0	0	0	0	0	0	0	0	0	0	0	0	0	0	0	0	0	0	0	0	0	0	0	0	0	0	0	0	0	0	0
0	0	0	0	0	0	0	0	0	0	0	0	0	0	0	0	0	0	0	0	0	0	0	0	0	0	0	0	0	0	0
0	0	0	0	0	0	0	0	0	0	0	0	0	0	0	0	0	0	0	0	0	0	0	0	0	0	0	0	0	0	0
0	0	0	0	0	0	0	0	0	0	0	0	0	0	0	0	0	0	0	0	0	0	0	0	0	0	0	0	0	0	0
0	0	0	0	0	0	0	0	0	0	0	0	0	0	0	0	0	0	0	0	0	0	0	0	0	0	0	0	0	0	0
0	0	0	0	0	0	0	0	0	0	0	0	0	0	0	0	0	0	0	0	0	0	0	0	0	0	0	0	0	0	0
0	0	0	0	0	0	0	0	0	0	0	0	0	0	0	0	0	0	0	0	0	0	0	0	0	0	0	0	0	0	0
0	0	0	0	0	0	0	0	0	0	0	0	0	0	0	0	0	0	0	0	0	0	0	0	0	0	0	0	0	0	0
0	0	0	0	0	0	0	0	0	0	0	0	0	0	0	0	0	0	0	0	0	0	0	0	0	0	0	0	0	0	0
0	0	0	0	0	0	0	0	0	0	0	0	0	0	0	0	0	0	0	0	0	0	0	0	0	0	0	0	0	0	0
0	0	0	0	0	0	0	0	0	0	0	0	0	0	0	0	0	0	0	0	0	0	0	0	0	0	0	0	0	0	0
0	0	0	0	0	0	0	0	0	0	0	0	0	0	0	0	0	0	0	0	0	0	0	0	0	0	0	0	0	0	0
0	0	0	0	0	0	0	0	0	0	0	0	0	0	0	0	0	0	0	0	0	0	0	0	0	0	0	0	0	0	0
0	0	0	0	0	0	0	0	0	0	0	0	0	0	0	0	0	0	0	0	0	0	0	0	0	0	0	0	0	0	0
0	0	0	0	0	0	0	0	0	0	0	0	0	0	0	0	0	0	0	0	0	0	0	0	0	0	0	0	0	0	0
0	0	0	0	0	0	0	0	0	0	0	0	0	0	0	0	0	0	0	0	0	0	0	0	0	0	0	0	0	0	0
0	0	0	0	0	0	0	0	0	0	0	0	0	0	0	0	0	0	0	0	0	0	0	0	0	0	0	0	0	0	0
0	0	0	0	0	0	0	0	0	0	0	0	0	0	0	0	0	0	0	0	0	0	0	0	0	0	0	0	0	0	0
0	0	0	0	0	0	0	0	0	0	0	0	0	0	0	0	0	0	0	0	0	0	0	0	0	0	0	0	0	0	0
0	0	0	0	0	0	0	0	0	0	0	0	0	0	0	0	0	0	0	0	0	0	0	0	0	0	0	0	0	0	0
0	0	0	0	0	0	0	0	0	0	0	0	0	0	0	0	0	0	0	0	0	0	0	0	0	0	0	0	0	0	0
0	0	0	0	0	0	0	0	0	0	0	0	0	0	0	0	0	0	0	0	0	0	0	0	0	0	0	0	0	0	0
0	0	0	0	0	0	0	0	0	0	0	0	0	0	0	0	0	0	0	0	0	0	0	0	0	0	0	0	0	0	0
0	0	0	0	0	0	0	0	0	0	0	0	0	0	0	0	0	0	0	0	0	0	0	0	0	0	0	0	0	0	0
0	0	0	0	0	0	0	0	0	0	0	0	0	0	0	0	0	0	0	0	0	0	0	0	0	0	0	0	0	0	0
0	0	0	0	0	0	0	0	0	0	0	0	0	0	0	0	0	0	0	0	0	0	0	0	0	0	0	0	0	0	0
0	0	0	0	0	0	0	0	0	0	0	0	0	0	0	0	0	0	0	0	0	0	0	0	0	0	0	0	0	0	0
0	0	0	0	0	0	0	0	0	0	0	0	0	0	0	0	0	0	0	0	0	0	0	0	0	0	0	0	0	0	0
0	0	0	0	0	0	0	0	0	0	0	0	0	0	0	0	0	0	0	0	0	0	0	0	0	0	0	0	0	0	0
0	0	0	0	0	0	0	0	0	0	0	0	0	0	0	0	0	0	0	0	0	0	0	0	0	0	0	0	0	0	0
0	0	0	0	0	0	0	0	0	0	0	0	0	0	0	0	0	0	0	0	0	0	0	0	0	0	0	0	0	0	0
0	0	0	0	0	0	0	0	0	0	0	0	0	0	0	0	0	0	0	0	0	0	0	0	0	0	0	0	0	0	0
0	0	0	0	0	0	0	0	0	0	0	0	0	0	0	0	0	0	0	0	0	0	0	0	0	0	0	0	0	0	0
0	0	0	0	0	0	0	0	0	0	0	0	0	0	0	0	0	0	0	0	0	0	0	0	0	0	0	0	0	0	0
0	0	0	0	0	0	0	0	0	0	0	0	0	0	0	0	0	0	0	0	0	0	0	0	0	0	0	0	0	0	0
0	0	0	0	0	0	0	0	0	0	0	0	0	0	0	0	0	0	0	0	0	0	0	0	0	0	0	0	0	0	0
0	0	0	0	0	0	0	0	0	0	0	0	0	0	0	0	0	0	0	0	0	0	0	0	0	0	0	0	0	0	0
0	0	0	0	0	0	0	0	0	0	0	0	0	0	0	0	0	0	0	0	0	0	0	0	0	0	0	0	0	0	0
0	0	0	0	0	0	0	0	0	0	0	0	0	0	0	0	0	0	0	0	0	0	0	0	0	0	0	0	0	0	0
0	0	0	0	0	0	0	0	0	0	0	0	0	0	0	0	0	0	0	0	0	0	0	0	0	0	0	0	0	0	0
0	0	0	0	0	0	0	0	0	0	0	0	0	0	0	0	0	0	0	0	0	0	0	0	0	0	0	0	0	0	0
0	0	0	0	0	0	0	0	0	0	0	0	0	0	0	0	0	0	0	0	0	0	0	0	0	0	0	0	0	0	0
0	0	0	0	0	0	0	0	0	0	0	0	0	0	0	0	0	0	0	0	0	0	0	0	0	0	0	0	0	0	0
0	0	0	0	0	0	0	0	0	0	0	0	0	0	0	0	0	0	0	0	0	0	0	0	0	0	0	0	0	0	0
0	0	0	0	0	0	0	0	0	0	0	0	0	0	0	0	0	0	0	0	0	0	0	0	0	0	0	0	0	0	0
0	0	0	0	0	0	0	0	0	0	0	0	0	0	0	0	0	0	0	0	0	0	0	0	0	0	0	0	0	0	0
0	0	0	0	0	0	0	0	0	0	0	0	0	0	0	0	0	0	0	0	0	0	0	0	0	0	0	0	0	0	0
0	0	0	0	0	0	0	0	0	0	0	0	0	0	0	0	0	0	0	0	0	0	0	0	0	0	0	0	0	0	0
0	0	0	0	0	0	0	0	0	0	0	0	0	0	0	0	0	0	0	0	0	0	0	0	0	0	0	0	0	0	0
0	0	0	0	0	0	0	0	0	0	0	0	0	0	0	0	0	0	0	0	0	0	0	0	0	0	0	0	0	0	0
0	0	0	0	0	0	0	0	0	0	0	0	0	0	0	0	0	0	0	0	0	0	0	0	0	0	0	0	0	0	0
0	0	0	0	0	0	0	0	0	0	0	0	0	0	0	0	0	0	0	0	0	0	0	0	0	0	0	0	0	0	0
0	0	0	0	0	0	0	0	0	0	0	0	0	0	0	0	0	0	0	0	0	0	0	0	0	0	0	0	0	0	0
0	0	0	0	0	0	0	0	0	0	0	0	0	0	0	0	0	0	0	0	0	0	0	0	0	0	0	0	0	0	0
0	0	0	0	0	0	0	0	0	0	0	0	0	0	0	0	0	0	0	0	0	0	0	0	0	0	0	0	0	0	0
0	0	0	0	0	0	0	0	0	0	0	0	0	0	0	0	0	0	0	0	0	0	0	0	0	0	0	0	0	0	0
0	0	0	0	0	0	0	0	0	0	0	0	0	0	0	0	0	0	0	0	0	0	0	0	0	0	0	0	0	0	0
0	0	0	0	0	0	0	0	0	0	0	0	0	0	0	0	0	0	0	0	0	0	0	0	0	0	0	0	0	0	0
0	0	0	0	0	0	0	0	0	0	0	0	0	0	0	0	0	0	0	0	0	0	0	0	0	0	0	0	0	0	0
0	0	0	0	0	0	0	0	0	0	0	0	0	0	0	0	0	0	0	0	0	0	0	0	0	0	0	0	0	0	0
0	0	0	0	0	0	0	0	0	0	0	0	0	0	0	0	0	0	0	0	0	0	0	0	0	0	0	0	0	0	0
0	0	0	0	0	0	0	0	0	0	0	0	0	0	0	0	0	0	0	0	0	0	0	0	0	0	0	0	0	0	0
0	0	0	0	0	0	0	0	0	0	0	0	0	0	0	0	0	0	0	0	0	0	0	0	0	0	0	0	0	0	0
0	0	0	0	0	0	0	0	0	0	0	0	0	0	0	0	0	0	0	0	0	0	0	0	0	0	0	0	0	0	0
0	0	0	0	0	0	0	0	0	0	0	0	0	0	0	0	0	0	0	0	0	0	0	0	0	0	0	0	0	0	0
0	0	0	0	0	0	0	0	0	0	0	0	0	0	0	0	0	0	0	0	0	0	0	0	0	0	0	0	0	0	0
0	0	0	0	0	0	0	0	0	0	0	0	0	0	0	0	0	0	0	0	0	0	0	0	0	0	0	0	0	0	0
0	0	0	0	0	0	0	0	0	0	0	0	0	0	0	0	0	0	0	0	0	0	0	0	0	0	0	0	0	0	0
0	0	0	0	0	0	0	0	0	0	0	0	0	0	0	0	0	0	0	0	0	0	0	0	0	0	0	0	0	0	0
0	0	0	0	0	0	0	0	0	0	0	0	0	0	0	0	0	0	0	0	0	0	0	0	0	0	0	0	0	0	0
0	0	0	0	0	0	0	0	0	0	0	0	0	0	0	0	0	0	0	0	0	0	0	0	0	0	0	0	0	0	0
0	0	0	0	0	0	0	0	0	0	0	0	0	0	0	0	0	0	0	0	0	0	0	0	0	0	0	0	0	0	0
0	0	0	0	0	0	0	0	0	0	0	0	0	0	0	0	0	0	0	0	0	0	0	0	0	0	0	0	0	0	0
0	0	0	0	0	0	0	0	0	0	0	0	0	0	0	0	0	0	0	0	0	0	0	0	0	0	0	0	0	0	0
0	0	0	0	0	0	0	0	0	0	0	0	0	0	0	0	0	0	0	0	0	0	0	0	0	0	0	0	0	0	0
0	0	0	0	0	0	0	0	0	0	0	0	0	0	0	0	0	0	0	0	0	0	0	0	0	0	0	0	0	0	0
0	0	0	0	0	0	0	0	0	0	0	0	0	0	0	0	0	0	0	0	0	0	0	0	0	0	0	0	0	0	0
0	0	0	0	0	0	0	0	0	0	0	0	0	0	0	0	0	0	0	0	0	0	0	0	0	0	0	0	0	0	0
0	0	0	0	0	0	0	0	0	0	0	0	0	0	0	0	0	0	0	0	0	0	0	0	0	0	0	0	0	0	0
0	0	0	0	0	0	0	0	0	0	0	0	0	0	0	0	0	0	0	0	0	0	0	0	0	0	0	0	0	0	0
0	0	0	0	0	0	0	0	0	0	0	0	0	0	0	0	0	0	0	0	0	0	0	0	0	0	0	0	0	0	0
0	0	0	0	0	0	0	0	0	0	0	0	0	0	0	0	0	0	0	0	0	0	0	0	0	0	0	0	0	0	0
0	0	0	0	0	0	0	0	0	0	0	0	0	0	0	0	0	0	0	0	0	0	0	0	0	0	0	0	0	0	0
0	0	0	0	0	0	0	0	0	0	0	0	0	0	0	0	0	0	0	0	0	0	0	0	0	0	0	0	0	0	0
0	0	0	0	0	0	0	0	0	0	0	0	0	0	0	0	0	0	0	0	0	0	0	0	0	0	0	0	0	0	0
0	0	0	0	0	0	0	0	0	0	0	0	0	0	0	0	0	0	0	0	0	0	0	0	0	0	0	0	0	0	0
0	0	0	0	0	0	0	0	0	0	0	0	0	0	0	0	0	0	0	0	0	0	0	0	0	0	0	0	0	0	0
0	0	0	0	0	0	0	0	0	0	0	0	0	0	0	0	0	0	0	0	0	0	0	0	0	0	0	0	0	0	0
0	0	0	0	0	0	0	0	0	0	0	0	0	0	0	0	0	0	0	0	0	0	0	0	0	0	0	0	0	0	0
0	0	0	0	0	0	0	0	0	0	0	0	0	0	0	0	0	0	0	0	0	0	0	0	0	0	0	0	0	0	0
0	0	0	0	0	0	0	0	0	0	0	0	0	0	0	0	0	0	0	0	0	0	0	0	0	0	0	0	0	0	0
0	0	0	0	0	0	0	0	0	0	0	0	0	0	0	0	0	0	0	0	0	0	0	0	0	0	0	0	0	0	0
0	0	0	0	0	0	0	0	0	0	0	0	0	0	0	0	0	0	0	0	0	0	0	0	0	0	0	0	0	0	0
0	0	0	0	0	0	0	0	0	0	0	0	0	0	0	0	0	0	0	0	0	0	0	0	0	0	0	0	0	0	0
0	0	0	0	0	0	0	0	0	0	0	0	0	0	0	0	0	0	0	0	0	0	0	0	0	0	0	0	0	0	0
0	0	0	0	0	0	0	0	0	0	0	0	0	0	0	0	0	0	0	0	0	0	0	0	0	0	0	0	0	0	0
0	0	0	0	0	0	0	0	0	0	0	0	0	0	0	0	0	0	0	0	0	0	0	0	0	0	0	0	0	0	0
0	0	0	0	0	0	0	0	0	0	0	0	0	0	0	0	0	0	0	0	0	0	0	0	0	0	0	0	0	0	0
0	0	0	0	0	0	0	0	0	0	0	0	0	0	0	0	0	0	0	0	0	0	0	0	0	0	0	0	0	0	0
0	0	0	0	0	0	0	0	0	0	0	0	0	0	0	0	0	0	0	0	0	0	0	0	0	0	0	0	0	0	0
0	0	0	0	0	0	0	0	0	0	0	0	0	0	0	0	0	0	0	0	0	0	0	0	0	0	0	0	0	0	0
0	0	0	0	0	0	0	0	0	0	0	0	0	0	0	0	0	0	0	0	0	0	0	0	0	0	0	0	0	0	0
0	0	0	0	0	0	0	0	0	0	0	0	0	0	0	0	0	0	0	0	0	0	0	0	0	0	0	0	0	0	0
0	0	0	0	0	0	0	0	0	0	0	0	0	0	0	0	0	0	0	0	0	0	0	0	0	0	0	0	0	0	0
0	0	0	0	0	0	0	0	0	0	0	0	0	0	0	0	0	0	0	0	0	0	0	0	0	0	0	0	0	0	0
0	0	0	0	0	0	0	0	0	0	0	0	0	0	0	0	0	0	0	0	0	0	0	0	0	0	0	0	0	0	0
0	0	0	0	0	0	0	0	0	0	0	0	0	0	0	0	0	0	0	0	0	0	0	0	0	0	0	0	0	0	0
0	0	0	0	0	0	0	0	0	0	0	0	0	0	0	0	0	0	0	0	0	0	0	0	0	0	0	0	0	0	0
0	0	0	0	0	0	0	0	0	0	0	0	0	0	0	0	0	0	0	0	0	0	0	0	0	0	0	0	0	0	0
0	0	0	0	0	0	0	0	0	0	0	0	0	0	0	0	0	0	0	0	0	0	0	0	0	0	0	0	0	0	0
0	0	0	0	0	0	0	0	0	0	0	0	0	0	0	0	0	0	0	0	0	0	0	0	0	0	0	0	0	0	0
0	0	0	0	0	0	0	0	0	0	0	0	0	0	0	0	0	0	0	0	0	0	0	0	0	0	0	0	0	0	0
0	0	0	0	0	0	0	0	0	0	0	0	0	0	0	0	0	0	0	0	0	0	0	0	0	0	0	0	0	0	0
0	0	0	0	0	0	0	0	0	0	0	0	0	0	0	0	0	0	0	0	0	0	0	0	0	0	0	0	0	0	0
0	0	0	0	0	0	0	0	0	0	0	0	0	0	0	0	0	0	0	0	0	0	0	0	0	0	0	0	0	0	0
0	0	0	0	0	0	0	0	0	0	0	0	0	0	0	0	0	0	0	0	0	0	0	0	0	0	0	0	0	0	0
0	0	0	0	0	0	0	0	0	0	0	0	0	0	0	0	0	0	0	0	0	0	0	0	0	0	0	0	0	0	0
0	0	0	0	0	0	0	0	0	0	0	0	0	0	0	0	0	0	0	0	0	0	0	0	0	0	0	0	0	0	0
0	0	0	0	0	0	0	0	0	0	0	0	0	0	0	0	0	0	0	0	0	0	0	0	0	0	0	0	0	0	0
0	0	0	0	0	0	0	0	0	0	0	0	0	0	0	0	0	0	0	0	0	0	0	0	0	0	0	0	0	0	0
0	0	0	0	0	0	0	0	0	0	0	0	0	0	0	0	0	0	0	0	0	0	0	0	0	0	0	0	0	0	0
0	0	0	0	0	0	0	0	0	0	0	0	0	0	0	0	0	0	0	0	0	0	0	0	0	0	0	0	0	0	0
0	0	0	0	0	0	0	0	0	0	0	0	0	0	0	0	0	0	0	0	0	0	0	0	0	0	0	0	0	0	0
0	0	0	0	0	0	0	0	0	0	0	0	0	0	0	0	0	0	0	0	0	0	0	0	0	0	0	0	0	0	0
0	0	0	0	0	0	0	0	0	0	0	0	0	0	0	0	0	0	0	0	0	0	0	0	0	0	0	0	0	0	0
0	0	0	0	0	0	0	0	0	0	0	0	0	0	0	0	0	0	0	0	0	0	0	0	0	0	0	0	0	0	0
0	0	0	0	0	0	0	0	0	0	0	0	0	0	0	0	0	0	0	0	0	0	0	0	0	0	0	0	0	0	0
0	0	0	0	0	0	0	0	0	0	0	0	0	0	0	0	0	0	0	0	0	0	0	0	0	0	0	0	0	0	0
0	0	0	0	0	0	0	0	0	0	0	0	0	0	0	0	0	0	0	0	0	0	0	0	0	0	0	0	0	0	0
0	0	0	0	0	0	0	0	0	0	0	0	0	0	0	0	0	0	0	0	0	0	0	0	0	0	0	0	0	0	0
0	0	0	0	0	0	0	0	0	0	0	0	0	0	0	0	0	0	0	0	0	0	0	0	0	0	0	0	0	0	0
0	0	0	0	0	0	0	0	0	0	0	0	0	0	0	0	0	0	0	0	0	0	0	0	0	0	0	0	0	0	0
0	0	0	0	0	0	0	0	0	0	0	0	0	0	0	0	0	0	0	0	0	0	0	0	0	0	0	0	0	0	0
0	0	0	0	0	0	0	0	0	0	0	0	0	0	0	0	0	0	0	0	0	0	0	0	0	0	0	0	0	0	0
0	0	0	0	0	0	0	0	0	0	0	0	0	0	0	0	0	0	0	0	0	0	0	0	0	0	0	0	0	0	0
0	0	0	0	0	0	0	0	0	0	0	0	0	0	0	0	0	0	0	0	0	0	0	0	0	0	0	0	0	0	0
0	0	0	0	0	0	0	0	0	0	0	0	0	0	0	0	0	0	0	0	0	0	0	0	0	0	0	0	0	0	0
0	0	0	0	0	0	0	0	0	0	0	0	0	0	0	0	0	0	0	0	0	0	0	0	0	0	0	0	0	0	0
0	0	0	0	0	0	0	0	0	0	0	0	0	0	0	0	0	0	0	0	0	0	0	0	0	0	0	0	0	0	0
0	0	0	0	0	0	0	0	0	0	0	0	0	0	0	0	0	0	0	0	0	0	0	0	0	0	0	0	0	0	0
0	0	0	0	0	0	0	0	0	0	0	0	0	0	0	0	0	0	0	0	0	0	0	0	0	0	0	0	0	0	0
0	0	0	0	0	0	0	0	0	0	0	0	0	0	0	0	0	0	0	0	0	0	0	0	0	0	0	0	0	0	0
0	0	0	0	0	0	0	0	0	0	0	0	0	0	0	0	0	0	0	0	0	0	0	0	0	0	0	0	0	0	0
0	0	0	0	0	0	0	0	0	0	0	0	0	0	0	0	0	0	0	0	0	0	0	0	0	0	0	0	0	0	0
0	0	0	0	0	0	0	0	0	0	0	0	0	0	0	0	0	0	0	0	0	0	0	0	0	0	0	0	0	0	0
0	0	0	0	0	0	0	0	0	0	0	0	0	0	0	0	0	0	0	0	0	0	0	0	0	0	0	0	0	0	0
0	0	0	0	0	0	0	0	0	0	0	0	0	0	0	0	0	0	0	0	0	0	0	0	0	0	0	0	0	0	0
0	0	0	0	0	0	0	0	0	0	0	0	0	0	0	0	0	0	0	0	0	0	0	0	0	0	0	0	0	0	0
0	0	0	0	0	0	0	0	0	0	0	0	0	0	0	0	0	0	0	0	0	0	0	0	0	0	0	0	0	0	0
0	0	0	0	0	0	0	0	0	0	0	0	0	0	0	0	0	0	0	0	0	0	0	0	0	0	0	0	0	0	0
0	0	0	0	0	0	0	0	0	0	0	0	0	0	0	0	0	0	0	0	0	0	0	0	0	0	0	0	0	0	0
0	0	0	0	0	0	0	0	0	0	0	0	0	0	0	0	0	0	0	0	0	0	0	0	0	0	0	0	0	0	0
0	0	0	0	0	0	0	0	0	0	0	0	0	0	0	0	0	0	0	0	0	0	0	0	0	0	0	0	0	0	0
0	0	0	0	0	0	0	0	0	0	0	0	0	0	0	0	0	0	0	0	0	0	0	0	0	0	0	0	0	0	0
0	0	0	0	0	0	0	0	0	0	0	0	0	0	0	0	0	0	0	0	0	0	0	0	0	0	0	0	0	0	0
0	0	0	0	0	0	0	0	0	0	0	0	0	0	0	0	0	0	0	0	0	0	0	0	0	0	0	0	0	0	0
0	0	0	0	0	0	0	0	0	0	0	0	0	0	0	0	0	0	0	0	0	0	0	0	0	0	0	0	0	0	0
0	0	0	0	0	0	0	0	0	0	0	0	0	0	0	0	0	0	0	0	0	0	0	0	0	0	0	0	0	0	0
0	0	0	0	0	0	0	0	0	0	0	0	0	0	0	0	0	0	0	0	0	0	0	0	0	0	0	0	0	0	0
0	0	0	0	0	0	0	0	0	0	0	0	0	0	0	0	0	0	0	0	0	0	0	0	0	0	0	0	0	0	0
0	0	0	0	0	0	0	0	0	0	0	0	0	0	0	0	0	0	0	0	0	0	0	0	0	0	0	0	0	0	0
0	0	0	0	0	0	0	0	0	0	0	0	0	0	0	0	0	0	0	0	0	0	0	0	0	0	0	0	0	0	0
0	0	0	0	0	0	0	0	0	0	0	0	0	0	0	0	0	0	0	0	0	0	0	0	0	0	0	0	0	0	0
0	0	0	0	0	0	0	0	0	0	0	0	0	0	0	0	0	0	0	0	0	0	0	0	0	0	0	0	0	0	0
0	0	0	0	0	0	0	0	0	0	0	0	0	0	0	0	0	0	0	0	0	0	0	0	0	0	0	0	0	0	0
0	0	0	0	0	0	0	0	0	0	0	0	0	0	0	0	0	0	0	0	0	0	0	0	0	0	0	0	0	0	0
0	0	0	0	0	0	0	0	0	0	0	0	0	0	0	0	0	0	0	0	0	0	0	0	0	0	0	0	0	0	0
0	0	0	0	0	0	0	0	0	0	0	0	0	0	0	0	0	0	0	0	0	0	0	0	0	0	0	0	0	0	0
0	0	0	0	0	0	0	0	0	0	0	0	0	0	0	0	0	0	0	0	0	0	0	0	0	0	0	0	0	0	0
0	0	0	0	0	0	0	0	0	0	0	0	0	0	0	0	0	0	0	0	0	0	0	0	0	0	0	0	0	0	0
0	0	0	0	0	0	0	0	0	0	0	0	0	0	0	0	0	0	0	0	0	0	0	0	0	0	0	0	0	0	0
0	0	0	0	0	0	0	0	0	0	0	0	0	0	0	0	0	0	0	0	0	0	0	0	0	0	0	0	0	0	0
0	0	0	0	0	0	0	0	0	0	0	0	0	0	0	0	0	0	0	0	0	0	0	0	0	0	0	0	0	0	0
0	0	0	0	0	0	0	0	0	0	0	0	0	0	0	0	0	0	0	0	0	0	0	0	0	0	0	0	0	0	0
0	0	0	0	0	0	0	0	0	0	0	0	0	0	0	0	0	0	0	0	0	0	0	0	0	0	0	0	0	0	0
0	0	0	0	0	0	0	0	0	0	0	0	0	0	0	0	0	0	0	0	0	0	0	0	0	0	0	0	0	0	0
0	0	0	0	0	0	0	0	0	0	0	0	0	0	0	0	0	0	0	0	0	0	0	0	0	0	0	0	0	0	0
0	0	0	0	0	0	0	0	0	0	0	0	0	0	0	0	0	0	0	0	0	0	0	0	0	0	0	0	0	0	0
0	0	0	0	0	0	0	0	0	0	0	0	0	0	0	0	0	0	0	0	0	0	0	0	0	0	0	0	0	0	0
0	0	0	0	0	0	0	0	0	0	0	0	0	0	0	0	0	0	0	0	0	0	0	0	0	0	0	0	0	0	0
0	0	0	0	0	0	0	0	0	0	0	0	0	0	0	0	0	0	0	0	0	0	0	0	0	0	0	0	0	0	0
0	0	0	0	0	0	0	0	0	0	0	0	0	0	0	0	0	0	0	0	0	0	0	0	0	0	0	0	0	0	0
0	0	0	0	0	0	0	0	0	0	0	0	0	0	0	0	0	0	0	0	0	0	0	0	0	0	0	0	0	0	0
0	0	0	0	0	0	0	0	0	0	0	0	0	0	0	0	0	0	0	0	0	0	0	0	0	0	0	0	0	0	0
0	0	0	0	0	0	0	0	0	0	0	0	0	0	0	0	0	0	0	0	0	0	0	0	0	0	0	0	0	0	0
0	0	0	0	0	0	0	0	0	0	0	0	0	0	0	0	0	0	0	0	0	0	0	0	0	0	0	0	0	0	0
0	0	0	0	0	0	0	0	0	0	0	0	0	0	0	0	0	0	0	0	0	0	0	0	0	0	0	0	0	0	0
0	0	0	0	0	0	0	0	0	0	0	0	0	0	0	0	0	0	0	0	0	0	0	0	0	0	0	0	0	0	0
0	0	0	0	0	0	0	0	0	0	0	0	0	0	0	0	0	0	0	0	0	0	0	0	0	0	0	0	0	0	0
0	0	0	0	0	0	0	0	0	0	0	0	0	0	0	0	0	0	0	0	0	0	0	0	0	0	0	0	0	0	0
0	0	0	0	0	0	0	0	0	0	0	0	0	0	0	0	0	0	0	0	0	0	0	0	0	0	0	0	0	0	0
0	0	0	0	0	0	0	0	0	0	0	0	0	0	0	0	0	0	0	0	0	0	0	0	0	0	0	0	0	0	0
0	0	0	0	0	0	0	0	0	0	0	0	0	0	0	0	0	0	0	0	0	0	0	0	0	0	0	0	0	0	0
0	0	0	0	0	0	0	0	0	0	0	0	0	0	0	0	0	0	0	0	0	0	0	0	0	0	0	0	0	0	0
0	0	0	0	0	0	0	0	0	0	0	0	0	0	0	0	0	0	0	0	0	0	0	0	0	0	0	0	0	0	0
0	0	0	0	0	0	0	0	0	0	0	0	0	0	0	0	0	0	0	0	0	0	0	0	0	0	0	0	0	0	0
0	0	0	0	0	0	0	0	0	0	0	0	0	0	0	0	0	0	0	0	0	0	0	0	0	0	0	0	0	0	0
0	0	0	0	0	0	0	0	0	0	0	0	0	0	0	0	0	0	0	0	0	0	0	0	0	0	0	0	0	0	0
0	0	0	0	0	0	0	0	0	0	0	0	0	0	0	0	0	0	0	0	0	0	0	0	0	0	0	0	0	0	0
0	0	0	0	0	0	0	0	0	0	0	0	0	0	0	0	0	0	0	0	0	0	0	0	0	0	0	0	0	0	0
0	0	0	0	0	0	0	0	0	0	0	0	0	0	0	0	0	0	0	0	0	0	0	0	0	0	0	0	0	0	0
0	0	0	0	0	0	0	0	0	0	0	0	0	0	0	0	0	0	0	0	0	0	0	0	0	0	0	0	0	0	0
0	0	0	0	0	0	0	0	0	0	0	0	0	0	0	0	0	0	0	0	0	0	0	0	0	0	0	0	0	0	0
0	0	0	0	0	0	0	0	0	0	0	0	0	0	0	0	0	0	0	0	0	0	0	0	0	0	0	0	0	0	0
0	0	0	0	0	0	0	0	0	0	0	0	0	0	0	0	0	0	0	0	0	0	0	0	0	0	0	0	0	0	0
0	0	0	0	0	0	0	0	0	0	0	0	0	0	0	0	0	0	0	0	0	0	0	0	0	0	0	0	0	0	0
0	0	0	0	0	0	0	0	0	0	0	0	0	0	0	0	0	0	0	0	0	0	0	0	0	0	0	0	0	0	0
0	0	0	0	0	0	0	0	0	0	0	0	0	0	0	0	0	0	0	0	0	0	0	0	0	0	0	0	0	0	0
0	0	0	0	0	0	0	0	0	0	0	0	0	0	0	0	0	0	0	0	0	0	0	0	0	0	0	0	0	0	0
0	0	0	0	0	0	0	0	0	0	0	0	0	0	0	0	0	0	0	0	0	0	0	0	0	0	0	0	0	0	0
0	0	0	0	0	0	0	0	0	0	0	0	0	0	0	0	0	0	0	0	0	0	0	0	0	0	0	0	0	0	0
0	0	0	0	0	0	0	0	0	0	0	0	0	0	0	0	0	0	0	0	0	0	0	0	0	0	0	0	0	0	0
0	0	0	0	0	0	0	0	0	0	0	0	0	0	0	0	0	0	0	0	0	0	0	0	0	0	0	0	0	0	0
0	0	0	0	0	0	0	0	0	0	0	0	0	0	0	0	0	0	0	0	0	0	0	0	0	0	0	0	0	0	0
0	0	0	0	0	0	0	0	0	0	0	0	0	0	0	0	0	0	0	0	0	0	0	0	0	0	0	0	0	0	0
0	0	0	0	0	0	0	0	0	0	0	0	0	0	0	0	0	0	0	0	0	0	0	0	0	0	0	0	0	0	0
0	0	0	0	0	0	0	0	0	0	0	0	0	0	0	0	0	0	0	0	0	0	0	0	0	0	0	0	0	0	0
0	0	0	0	0	0	0	0	0	0	0	0	0	0	0	0	0	0	0	0	0	0	0	0	0	0	0	0	0	0	0
0	0	0	0	0	0	0	0	0	0	0	0	0	0	0	0	0	0	0	0	0	0	0	0	0	0	0	0	0	0	0
0	0	0	0	0	0	0	0	0	0	0	0	0	0	0	0	0	0	0	0	0	0	0	0	0	0	0	0	0	0	0
0	0	0	0	0	0	0	0	0	0	0	0	0	0	0	0	0	0	0	0	0	0	0	0	0	0	0	0	0	0	0
0	0	0	0	0	0	0	0	0	0	0	0	0	0	0	0	0	0	0	0	0	0	0	0	0	0	0	0	0	0	0
0	0	0	0	0	0	0	0	0	0	0	0	0	0	0	0	0	0	0	0	0	0	0	0	0	0	0	0	0	0	0
0	0	0	0	0	0	0	0	0	0	0	0	0	0	0	0	0	0	0	0	0	0	0	0	0	0	0	0	0	0	0
0	0	0	0	0	0	0	0	0	0	0	0	0	0	0	0	0	0	0	0	0	0	0	0	0	0	0	0	0	0	0
0	0	0	0	0	0	0	0	0	0	0	0	0	0	0	0	0	0	0	0	0	0	0	0	0	0	0	0	0	0	0
0	0	0	0	0	0	0	0	0	0	0	0	0	0	0	0	0	0	0	0	0	0	0	0	0	0	0	0	0	0	0
0	0	0	0	0	0	0	0	0	0	0	0	0	0	0	0	0	0	0	0	0	0	0	0	0	0	0	0	0	0	0
0	0	0	0	0	0	0	0	0	0	0	0	0	0	0	0	0	0	0	0	0	0	0	0	0	0	0	0	0	0	0
0	0	0	0	0	0	0	0	0	0	0	0	0	0	0	0	0	0	0	0	0	0	0	0	0	0	0	0	0	0	0
0	0	0	0	0	0	0	0	0	0	0	0	0	0	0	0	0	0	0	0	0	0	0	0	0	0	0	0	0	0	0
0	0	0	0	0	0	0	0	0	0	0	0	0	0	0	0	0	0	0	0	0	0	0	0	0	0	0	0	0	0	0
0	0	0	0	0	0	0	0	0	0	0	0	0	0	0	0	0	0	0	0	0	0	0	0	0	0	0	0	0	0	0
0	0	0	0	0	0	0	0	0	0	0	0	0	0	0	0	0	0	0	0	0	0	0	0	0	0	0	0	0	0	0
0	0	0	0	0	0	0	0	0	0	0	0	0	0	0	0	0	0	0	0	0	0	0	0	0	0	0	0	0	0	0
0	0	0	0	0	0	0	0	0	0	0	0	0	0	0	0	0	0	0	0	0	0	0	0	0	0	0	0	0	0	0
0	0	0	0	0	0	0	0	0	0	0	0	0	0	0	0	0	0	0	0	0	0	0	0	0	0	0	0	0	0	0
0	0	0	0	0	0	0	0	0	0	0	0	0	0	0	0	0	0	0	0	0	0	0	0	0	0	0	0	0	0	0
0	0	0	0	0	0	0	0	0	0	0	0	0	0	0	0	0	0	0	0	0	0	0	0	0	0	0	0	0	0	0
0	0	0	0	0	0	0	0	0	0	0	0	0	0	0	0	0	0	0	0	0	0	0	0	0	0	0	0	0	0	0
0	0	0	0	0	0	0	0	0	0	0	0	0	0	0	0	0	0	0	0	0	0	0	0	0	0	0	0	0	0	0
0	0	0	0	0	0	0	0	0	0	0	0	0	0	0	0	0	0	0	0	0	0	0	0	0	0	0	0	0	0	0
0	0	0	0	0	0	0	0	0	0	0	0	0	0	0	0	0	0	0	0	0	0	0	0	0	0	0	0	0	0	0
0	0	0	0	0	0	0	0	0	0	0	0	0	0	0	0	0	0	0	0	0	0	0	0	0	0	0	0	0	0	0
0	0	0	0	0	0	0	0	0	0	0	0	0	0	0	0	0	0	0	0	0	0	0	0	0	0	0	0	0	0	0
0	0	0	0	0	0	0	0	0	0	0	0	0	0	0	0	0	0	0	0	0	0	0	0	0	0	0	0	0	0	0
0	0	0	0	0	0	0	0	0	0	0	0	0	0	0	0	0	0	0	0	0	0	0	0	0	0	0	0	0	0	0
0	0	0	0	0	0	0	0	0	0	0	0	0	0	0	0	0	0	0	0	0	0	0	0	0	0	0	0	0	0	0
0	0	0	0	0	0	0	0	0	0	0	0	0	0	0	0	0	0	0	0	0	0	0	0	0	0	0	0	0	0	0
0	0	0	0	0	0	0	0	0	0	0	0	0	0	0	0	0	0	0	0	0	0	0	0	0	0	0	0	0	0	0
0	0	0	0	0	0	0	0	0	0	0	0	0	0	0	0	0	0	0	0	0	0	0	0	0	0	0	0	0	0	0
0	0	0	0	0	0	0	0	0	0	0	0	0	0	0	0	0	0	0	0	0	0	0	0	0	0	0	0	0	0	0
0	0	0	0	0	0	0	0	0	0	0	0	0	0	0	0	0	0	0	0	0	0	0	0	0	0	0	0	0	0	0
0	0	0	0	0	0	0	0	0	0	0	0	0	0	0	0	0	0	0	0	0	0	0	0	0	0	0	0	0	0	0
0	0	0	0	0	0	0	0	0	0	0	0	0	0	0	0	0	0	0	0	0	0	0	0	0	0	0	0	0	0	0
0	0	0	0	0	0	0	0	0	0	0	0	0	0	0	0	0	0	0	0	0	0	0	0	0	0	0	0	0	0	0
0	0	0	0	0	0	0	0	0	0	0	0	0	0	0	0	0	0	0	0	0	0	0	0	0	0	0	0	0	0	0
0	0	0	0	0	0	0	0	0	0	0	0	0	0	0	0	0	0	0	0	0	0	0	0	0	0	0	0	0	0	0
0	0	0	0	0	0	0	0	0	0	0	0	0	0	0	0	0	0	0	0	0	0	0	0	0	0	0	0	0	0	0
0	0	0	0	0	0	0	0	0	0	0	0	0	0	0	0	0	0	0	0	0	0	0	0	0	0	0	0	0	0	0
0	0	0	0	0	0	0	0	0	0	0	0	0	0	0	0	0	0	0	0	0	0	0	0	0	0	0	0	0	0	0
0	0	0	0	0	0	0	0	0	0	0	0	0	0	0	0	0	0	0	0	0	0	0	0	0	0	0	0	0	0	0
0	0	0	0	0	0	0	0	0	0	0	0	0	0	0	0	0	0	0	0	0	0	0	0	0	0	0	0	0	0	0
0	0	0	0	0	0	0	0	0	0	0	0	0	0	0	0	0	0	0	0	0	0	0	0	0	0	0	0	0	0	0
0	0	0	0	0	0	0	0	0	0	0	0	0	0	0	0	0	0	0	0	0	0	0	0	0	0	0	0	0	0	0
0	0	0	0	0	0	0	0	0	0	0	0	0	0	0	0	0	0	0	0	0	0	0	0	0	0	0	0	0	0	0
0	0	0	0	0	0	0	0	0	0	0	0	0	0	0	0	0	0	0	0	0	0	0	0	0	0	0	0	0	0	0
0	0	0	0	0	0	0	0	0	0	0	0	0	0	0	0	0	0	0	0	0	0	0	0	0	0	0	0	0	0	0
0	0	0	0	0	0	0	0	0	0	0	0	0	0	0	0	0	0	0	0	0	0	0	0	0	0	0	0	0	0	0
0	0	0	0	0	0	0	0	0	0	0	0	0	0	0	0	0	0	0	0	0	0	0	0	0	0	0	0	0	0	0
0	0	0	0	0	0	0	0	0	0	0	0	0	0	0	0	0	0	0	0	0	0	0	0	0	0	0	0	0	0	0
0	0	0	0	0	0	0	0	0	0	0	0	0	0	0	0	0	0	0	0	0	0	0	0	0	0	0	0	0	0	0
0	0	0	0	0	0	0	0	0	0	0	0	0	0	0	0	0	0	0	0	0	0	0	0	0	0	0	0	0	0	0
0	0	0	0	0	0	0	0	0	0	0	0	0	0	0	0	0	0	0	0	0	0	0	0	0	0	0	0	0	0	0
0	0	0	0	0	0	0	0	0	0	0	0	0	0	0	0	0	0	0	0	0	0	0	0	0	0	0	0	0	0	0
0	0	0	0	0	0	0	0	0	0	0	0	0	0	0	0	0	0	0	0	0	0	0	0	0	0	0	0	0	0	0
0	0	0	0	0	0	0	0	0	0	0	0	0	0	0	0	0	0	0	0	0	0	0	0	0	0	0	0	0	0	0
0	0	0	0	0	0	0	0	0	0	0	0	0	0	0	0	0	0	0	0	0	0	0	0	0	0	0	0	0	0	0
0	0	0	0	0	0	0	0	0	0	0	0	0	0	0	0	0	0	0	0	0	0	0	0	0	0	0	0	0	0	0
0	0	0	0	0	0	0	0	0	0	0	0	0	0	0	0	0	0	0	0	0	0	0	0	0	0	0	0	0	0	0
0	0	0	0	0	0	0	0	0	0	0	0	0	0	0	0	0	0	0	0	0	0	0	0	0	0	0	0	0	0	0
0	0	0	0	0	0	0	0	0	0	0	0	0	0	0	0	0	0	0	0	0	0	0	0	0	0	0	0	0	0	0
0	0	0	0	0	0	0	0	0	0	0	0	0	0	0	0	0	0	0	0	0	0	0	0	0	0	0	0	0	0	0
0	0	0	0	0	0	0	0	0	0	0	0	0	0	0	0	0	0	0	0	0	0	0	0	0	0	0	0	0	0	0
0	0	0	0	0	0	0	0	0	0	0	0	0	0	0	0	0	0	0	0	0	0	0	0	0	0	0	0	0	0	0
0	0	0	0	0	0	0	0	0	0	0	0	0	0	0	0	0	0	0	0	0	0	0	0	0	0	0	0	0	0	0
0	0	0	0	0	0	0	0	0	0	0	0	0	0	0	0	0	0	0	0	0	0	0	0	0	0	0	0	0	0	0
0	0	0	0	0	0	0	0	0	0	0	0	0	0	0	0	0	0	0	0	0	0	0	0	0	0	0	0	0	0	0
0	0	0	0	0	0	0	0	0	0	0	0	0	0	0	0	0	0	0	0	0	0	0	0	0	0	0	0	0	0	0
0	0	0	0	0	0	0	0	0	0	0	0	0	0	0	0	0	0	0	0	0	0	0	0	0	0	0	0	0	0	0
0	0	0	0	0	0	0	0	0	0	0	0	0	0	0	0	0	0	0	0	0	0	0	0	0	0	0	0	0	0	0
0	0	0	0	0	0	0	0	0	0	0	0	0	0	0	0	0	0	0	0	0	0	0	0	0	0	0	0	0	0	0
0	0	0	0	0	0	0	0	0	0	0	0	0	0	0	0	0	0	0	0	0	0	0	0	0	0	0	0	0	0	0
0	0	0	0	0	0	0	0	0	0	0	0	0	0	0	0	0	0	0	0	0	0	0	0	0	0	0	0	0	0	0
0	0	0	0	0	0	0	0	0	0	0	0	0	0	0	0	0	0	0	0	0	0	0	0	0	0	0	0	0	0	0
0	0	0	0	0	0	0	0	0	0	0	0	0	0	0	0	0	0	0	0	0	0	0	0	0	0	0	0	0	0	0
0	0	0	0	0	0	0	0	0	0	0	0	0	0	0	0	0	0	0	0	0	0	0	0	0	0	0	0	0	0	0
0	0	0	0	0	0	0	0	0	0	0	0	0	0	0	0	0	0	0	0	0	0	0	0	0	0	0	0	0	0	0
0	0	0	0	0	0	0	0	0	0	0	0	0	0	0	0	0	0	0	0	0	0	0	0	0	0	0	0	0	0	0
0	0	0	0	0	0	0	0	0	0	0	0	0	0	0	0	0	0	0	0	0	0	0	0	0	0	0	0	0	0	0
0	0	0	0	0	0	0	0	0	0	0	0	0	0	0	0	0	0	0	0	0	0	0	0	0	0	0	0	0	0	0
0	0	0	0	0	0	0	0	0	0	0	0	0	0	0	0	0	0	0	0	0	0	0	0	0	0	0	0	0	0	0
0	0	0	0	0	0	0	0	0	0	0	0	0	0	0	0	0	0	0	0	0	0	0	0	0	0	0	0	0	0	0
0	0	0	0	0	0	0	0	0	0	0	0	0	0	0	0	0	0	0	0	0	0	0	0	0	0	0	0	0	0	0
0	0	0	0	0	0	0	0	0	0	0	0	0	0	0	0	0	0	0	0	0	0	0	0	0	0	0	0	0	0	0
0	0	0	0	0	0	0	0	0	0	0	0	0	0	0	0	0	0	0	0	0	0	0	0	0	0	0	0	0	0	0
0	0	0	0	0	0	0	0	0	0	0	0	0	0	0	0	0	0	0	0	0	0	0	0	0	0	0	0	0	0	0
0	0	0	0	0	0	0	0	0	0	0	0	0	0	0	0	0	0	0	0	0	0	0	0	0	0	0	0	0	0	0
0	0	0	0	0	0	0	0	0	0	0	0	0	0	0	0	0	0	0	0	0	0	0	0	0	0	0	0	0	0	0
0	0	0	0	0	0	0	0	0	0	0	0	0	0	0	0	0	0	0	0	0	0	0	0	0	0	0	0	0	0	0
0	0	0	0	0	0	0	0	0	0	0	0	0	0	0	0	0	0	0	0	0	0	0	0	0	0	0	0	0	0	0
0	0	0	0	0	0	0	0	0	0	0	0	0	0	0	0	0	0	0	0	0	0	0	0	0	0	0	0	0	0	0
0	0	0	0	0	0	0	0	0	0	0	0	0	0	0	0	0	0	0	0	0	0	0	0	0	0	0	0	0	0	0
0	0	0	0	0	0	0	0	0	0	0	0	0	0	0	0	0	0	0	0	0	0	0	0	0	0	0	0	0	0	0
0	0	0	0	0	0	0	0	0	0	0	0	0	0	0	0	0	0	0	0	0	0	0	0	0	0	0	0	0	0	0
0	0	0	0	0	0	0	0	0	0	0	0	0	0	0	0	0	0	0	0	0	0	0	0	0	0	0	0	0	0	0
0	0	0	0	0	0	0	0	0	0	0	0	0	0	0	0	0	0	0	0	0	0	0	0	0	0	0	0	0	0	0
0	0	0	0	0	0	0	0	0	0	0	0	0	0	0	0	0	0	0	0	0	0	0	0	0	0	0	0	0	0	0
0	0	0	0	0	0	0	0	0	0	0	0	0	0	0	0	0	0	0	0	0	0	0	0	0	0	0	0	0	0	0
0	0	0	0	0	0	0	0	0	0	0	0	0	0	0	0	0	0	0	0	0	0	0	0	0	0	0	0	0	0	0
0	0	0	0	0	0	0	0	0	0	0	0	0	0	0	0	0	0	0	0	0	0	0	0	0	0	0	0	0	0	0
0	0	0	0	0	0	0	0	0	0	0	0	0	0	0	0	0	0	0	0	0	0	0	0	0	0	0	0	0	0	0
0	0	0	0	0	0	0	0	0	0	0	0	0	0	0	0	0	0	0	0	0	0	0	0	0	0	0	0	0	0	0
0	0	0	0	0	0	0	0	0	0	0	0	0	0	0	0	0	0	0	0	0	0	0	0	0	0	0	0	0	0	0
0	0	0	0	0	0	0	0	0	0	0	0	0	0	0	0	0	0	0	0	0	0	0	0	0	0	0	0	0	0	0
0	0	0	0	0	0	0	0	0	0	0	0	0	0	0	0	0	0	0	0	0	0	0	0	0	0	0	0	0	0	0
0	0	0	0	0	0	0	0	0	0	0	0	0	0	0	0	0	0	0	0	0	0	0	0	0	0	0	0	0	0	0
0	0	0	0	0	0	0	0	0	0	0	0	0	0	0	0	0	0	0	0	0	0	0	0	0	0	0	0	0	0	0
0	0	0	0	0	0	0	0	0	0	0	0	0	0	0	0	0	0	0	0	0	0	0	0	0	0	0	0	0	0	0
0	0	0	0	0	0	0	0	0	0	0	0	0	0	0	0	0	0	0	0	0	0	0	0	0	0	0	0	0	0	0
0	0	0	0	0	0	0	0	0	0	0	0	0	0	0	0	0	0	0	0	0	0	0	0	0	0	0	0	0	0	0
0	0	0	0	0	0	0	0	0	0	0	0	0	0	0	0	0	0	0	0	0	0	0	0	0	0	0	0	0	0	0
0	0	0	0	0	0	0	0	0	0	0	0	0	0	0	0	0	0	0	0	0	0	0	0	0	0	0	0	0	0	0
0	0	0	0	0	0	0	0	0	0	0	0	0	0	0	0	0	0	0	0	0	0	0	0	0	0	0	0	0	0	0
0	0	0	0	0	0	0	0	0	0	0	0	0	0	0	0	0	0	0	0	0	0	0	0	0	0	0	0	0	0	0
0	0	0	0	0	0	0	0	0	0	0	0	0	0	0	0	0	0	0	0	0	0	0	0	0	0	0	0	0	0	0
0	0	0	0	0	0	0	0	0	0	0	0	0	0	0	0	0	0	0	0	0	0	0	0	0	0	0	0	0	0	0
0	0	0	0	0	0	0	0	0	0	0	0	0	0	0	0	0	0	0	0	0	0	0	0	0	0	0	0	0	0	0
0	0	0	0	0	0	0	0	0	0	0	0	0	0	0	0	0	0	0	0	0	0	0	0	0	0	0	0	0	0	0
0	0	0	0	0	0	0	0	0	0	0	0	0	0	0	0	0	0	0	0	0	0	0	0	0	0	0	0	0	0	0
0	0	0	0	0	0	0	0	0	0	0	0	0	0	0	0	0	0	0	0	0	0	0	0	0	0	0	0	0	0	0
0	0	0	0	0	0	0	0	0	0	0	0	0	0	0	0	0	0	0	0	0	0	0	0	0	0	0	0	0	0	0
0	0	0	0	0	0	0	0	0	0	0	0	0	0	0	0	0	0	0	0	0	0	0	0	0	0	0	0	0	0	0
0	0	0	0	0	0	0	0	0	0	0	0	0	0	0	0	0	0	0	0	0	0	0	0	0	0	0	0	0	0	0
0	0	0	0	0	0	0	0	0	0	0	0	0	0	0	0	0	0	0	0	0	0	0	0	0	0	0	0	0	0	0
0	0	0	0	0	0	0	0	0	0	0	0	0	0	0	0	0	0	0	0	0	0	0	0	0	0	0	0	0	0	0
0	0	0	0	0	0	0	0	0	0	0	0	0	0	0	0	0	0	0	0	0	0	0	0	0	0	0	0	0	0	0
0	0	0	0	0	0	0	0	0	0	0	0	0	0	0	0	0	0	0	0	0	0	0	0	0	0	0	0	0	0	0
0	0	0	0	0	0	0	0	0	0	0	0	0	0	0	0	0	0	0	0	0	0	0	0	0	0	0	0	0	0	0
0	0	0	0	0	0	0	0	0	0	0	0	0	0	0	0	0	0	0	0	0	0	0	0	0	0	0	0	0	0	0
0	0	0	0	0	0	0	0	0	0	0	0	0	0	0	0	0	0	0	0	0	0	0	0	0	0	0	0	0	0	0
0	0	0	0	0	0	0	0	0	0	0	0	0	0	0	0	0	0	0	0	0	0	0	0	0	0	0	0	0	0	0
0	0	0	0	0	0	0	0	0	0	0	0	0	0	0	0	0	0	0	0	0	0	0	0	0	0	0	0	0	0	0
0	0	0	0	0	0	0	0	0	0	0	0	0	0	0	0	0	0	0	0	0	0	0	0	0	0	0	0	0	0	0
0	0	0	0	0	0	0	0	0	0	0	0	0	0	0	0	0	0	0	0	0	0	0	0	0	0	0	0	0	0	0
0	0	0	0	0	0	0	0	0	0	0	0	0	0	0	0	0	0	0	0	0	0	0	0	0	0	0	0	0	0	0
0	0	0	0	0	0	0	0	0	0	0	0	0	0	0	0	0	0	0	0	0	0	0	0	0	0	0	0	0	0	0
0	0	0	0	0	0	0	0	0	0	0	0	0	0	0	0	0	0	0	0	0	0	0	0	0	0	0	0	0	0	0
0	0	0	0	0	0	0	0	0	0	0	0	0	0	0	0	0	0	0	0	0	0	0	0	0	0	0	0	0	0	0
0	0	0	0	0	0	0	0	0	0	0	0	0	0	0	0	0	0	0	0	0	0	0	0	0	0	0	0	0	0	0
0	0	0	0	0	0	0	0	0	0	0	0	0	0	0	0	0	0	0	0	0	0	0	0	0	0	0	0	0	0	0
0	0	0	0	0	0	0	0	0	0	0	0	0	0	0	0	0	0	0	0	0	0	0	0	0	0	0	0	0	0	0
0	0	0	0	0	0	0	0	0	0	0	0	0	0	0	0	0	0	0	0	0	0	0	0	0	0	0	0	0	0	0
0	0	0	0	0	0	0	0	0	0	0	0	0	0	0	0	0	0	0	0	0	0	0	0	0	0	0	0	0	0	0
0	0	0	0	0	0	0	0	0	0	0	0	0	0	0	0	0	0	0	0	0	0	0	0	0	0	0	0	0	0	0
0	0	0	0	0	0	0	0	0	0	0	0	0	0	0	0	0	0	0	0	0	0	0	0	0	0	0	0	0	0	0
0	0	0	0	0	0	0	0	0	0	0	0	0	0	0	0	0	0	0	0	0	0	0	0	0	0	0	0	0	0	0
0	0	0	0	0	0	0	0	0	0	0	0	0	0	0	0	0	0	0	0	0	0	0	0	0	0	0	0	0	0	0
0	0	0	0	0	0	0	0	0	0	0	0	0	0	0	0	0	0	0	0	0	0	0	0	0	0	0	0	0	0	0
0	0	0	0	0	0	0	0	0	0	0	0	0	0	0	0	0	0	0	0	0	0	0	0	0	0	0	0	0	0	0
0	0	0	0	0	0	0	0	0	0	0	0	0	0	0	0	0	0	0	0	0	0	0	0	0	0	0	0	0	0	0
0	0	0	0	0	0	0	0	0	0	0	0	0	0	0	0	0	0	0	0	0	0	0	0	0	0	0	0	0	0	0
0	0	0	0	0	0	0	0	0	0	0	0	0	0	0	0	0	0	0	0	0	0	0	0	0	0	0	0	0	0	0
0	0	0	0	0	0	0	0	0	0	0	0	0	0	0	0	0	0	0	0	0	0	0	0	0	0	0	0	0	0	0
0	0	0	0	0	0	0	0	0	0	0	0	0	0	0	0	0	0	0	0	0	0	0	0	0	0	0	0	0	0	0
0	0	0	0	0	0	0	0	0	0	0	0	0	0	0	0	0	0	0	0	0	0	0	0	0	0	0	0	0	0	0
0	0	0	0	0	0	0	0	0	0	0	0	0	0	0	0	0	0	0	0	0	0	0	0	0	0	0	0	0	0	0
0	0	0	0	0	0	0	0	0	0	0	0	0	0	0	0	0	0	0	0	0	0	0	0	0	0	0	0	0	0	0
0	0	0	0	0	0	0	0	0	0	0	0	0	0	0	0	0	0	0	0	0	0	0	0	0	0	0	0	0	0	0
0	0	0	0	0	0	0	0	0	0	0	0	0	0	0	0	0	0	0	0	0	0	0	0	0	0	0	0	0	0	0
0	0	0	0	0	0	0	0	0	0	0	0	0	0	0	0	0	0	0	0	0	0	0	0	0	0	0	0	0	0	0
0	0	0	0	0	0	0	0	0	0	0	0	0	0	0	0	0	0	0	0	0	0	0	0	0	0	0	0	0	0	0
0	0	0	0	0	0	0	0	0	0	0	0	0	0	0	0	0	0	0	0	0	0	0	0	0	0	0	0	0	0	0
0	0	0	0	0	0	0	0	0	0	0	0	0	0	0	0	0	0	0	0	0	0	0	0	0	0	0	0	0	0	0
0	0	0	0	0	0	0	0	0	0	0	0	0	0	0	0	0	0	0	0	0	0	0	0	0	0	0	0	0	0	0
0	0	0	0	0	0	0	0	0	0	0	0	0	0	0	0	0	0	0	0	0	0	0	0	0	0	0	0	0	0	0
0	0	0	0	0	0	0	0	0	0	0	0	0	0	0	0	0	0	0	0	0	0	0	0	0	0	0	0	0	0	0
0	0	0	0	0	0	0	0	0	0	0	0	0	0	0	0	0	0	0	0	0	0	0	0	0	0	0	0	0	0	0
0	0	0	0	0	0	0	0	0	0	0	0	0	0	0	0	0	0	0	0	0	0	0	0	0	0	0	0	0	0	0
0	0	0	0	0	0	0	0	0	0	0	0	0	0	0	0	0	0	0	0	0	0	0	0	0	0	0	0	0	0	0
0	0	0	0	0	0	0	0	0	0	0	0	0	0	0	0	0	0	0	0	0	0	0	0	0	0	0	0	0	0	0
0	0	0	0	0	0	0	0	0	0	0	0	0	0	0	0	0	0	0	0	0	0	0	0	0	0	0	0	0	0	0
0	0	0	0	0	0	0	0	0	0	0	0	0	0	0	0	0	0	0	0	0	0	0	0	0	0	0	0	0	0	0
0	0	0	0	0	0	0	0	0	0	0	0	0	0	0	0	0	0	0	0	0	0	0	0	0	0	0	0	0	0	0
0	0	0	0	0	0	0	0	0	0	0	0	0	0	0	0	0	0	0	0	0	0	0	0	0	0	0	0	0	0	0
0	0	0	0	0	0	0	0	0	0	0	0	0	0	0	0	0	0	0	0	0	0	0	0	0	0	0	0	0	0	0
0	0	0	0	0	0	0	0	0	0	0	0	0	0	0	0	0	0	0	0	0	0	0	0	0	0	0	0	0	0	0
0	0	0	0	0	0	0	0	0	0	0	0	0	0	0	0	0	0	0	0	0	0	0	0	0	0	0	0	0	0	0
0	0	0	0	0	0	0	0	0	0	0	0	0	0	0	0	0	0	0	0	0	0	0	0	0	0	0	0	0	0	0
0	0	0	0	0	0	0	0	0	0	0	0	0	0	0	0	0	0	0	0	0	0	0	0	0	0	0	0	0	0	0
0	0	0	0	0	0	0	0	0	0	0	0	0	0	0	0	0	0	0	0	0	0	0	0	0	0	0	0	0	0	0
0	0	0	0	0	0	0	0	0	0	0	0	0	0	0	0	0	0	0	0	0	0	0	0	0	0	0	0	0	0	0
0	0	0	0	0	0	0	0	0	0	0	0	0	0	0	0	0	0	0	0	0	0	0	0	0	0	0	0	0	0	0
0	0	0	0	0	0	0	0	0	0	0	0	0	0	0	0	0	0	0	0	0	0	0	0	0	0	0	0	0	0	0
0	0	0	0	0	0	0	0	0	0	0	0	0	0	0	0	0	0	0	0	0	0	0	0	0	0	0	0	0	0	0
0	0	0	0	0	0	0	0	0	0	0	0	0	0	0	0	0	0	0	0	0	0	0	0	0	0	0	0	0	0	0
0	0	0	0	0	0	0	0	0	0	0	0	0	0	0	0	0	0	0	0	0	0	0	0	0	0	0	0	0	0	0
0	0	0	0	0	0	0	0	0	0	0	0	0	0	0	0	0	0	0	0	0	0	0	0	0	0	0	0	0	0	0
0	0	0	0	0	0	0	0	0	0	0	0	0	0	0	0	0	0	0	0	0	0	0	0	0	0	0	0	0	0	0
0	0	0	0	0	0	0	0	0	0	0	0	0	0	0	0	0	0	0	0	0	0	0	0	0	0	0	0	0	0	0
0	0	0	0	0	0	0	0	0	0	0	0	0	0	0	0	0	0	0	0	0	0	0	0	0	0	0	0	0	0	0
0	0	0	0	0	0	0	0	0	0	0	0	0	0	0	0	0	0	0	0	0	0	0	0	0	0	0	0	0	0	0
0	0	0	0	0	0	0	0	0	0	0	0	0	0	0	0	0	0	0	0	0	0	0	0	0	0	0	0	0	0	0
0	0	0	0	0	0	0	0	0	0	0	0	0	0	0	0	0	0	0	0	0	0	0	0	0	0	0	0	0	0	0
0	0	0	0	0	0	0	0	0	0	0	0	0	0	0	0	0	0	0	0	0	0	0	0	0	0	0	0	0	0	0
0	0	0	0	0	0	0	0	0	0	0	0	0	0	0	0	0	0	0	0	0	0	0	0	0	0	0	0	0	0	0
0	0	0	0	0	0	0	0	0	0	0	0	0	0	0	0	0	0	0	0	0	0	0	0	0	0	0	0	0	0	0
0	0	0	0	0	0	0	0	0	0	0	0	0	0	0	0	0	0	0	0	0	0	0	0	0	0	0	0	0	0	0
0	0	0	0	0	0	0	0	0	0	0	0	0	0	0	0	0	0	0	0	0	0	0	0	0	0	0	0	0	0	0
0	0	0	0	0	0	0	0	0	0	0	0	0	0	0	0	0	0	0	0	0	0	0	0	0	0	0	0	0	0	0
0	0	0	0	0	0	0	0	0	0	0	0	0	0	0	0	0	0	0	0	0	0	0	0	0	0	0	0	0	0	0
0	0	0	0	0	0	0	0	0	0	0	0	0	0	0	0	0	0	0	0	0	0	0	0	0	0	0	0	0	0	0
0	0	0	0	0	0	0	0	0	0	0	0	0	0	0	0	0	0	0	0	0	0	0	0	0	0	0	0	0	0	0
0	0	0	0	0	0	0	0	0	0	0	0	0	0	0	0	0	0	0	0	0	0	0	0	0	0	0	0	0	0	0
0	0	0	0	0	0	0	0	0	0	0	0	0	0	0	0	0	0	0	0	0	0	0	0	0	0	0	0	0	0	0
0	0	0	0	0	0	0	0	0	0	0	0	0	0	0	0	0	0	0	0	0	0	0	0	0	0	0	0	0	0	0
0	0	0	0	0	0	0	0	0	0	0	0	0	0	0	0	0	0	0	0	0	0	0	0	0	0	0	0	0	0	0
0	0	0	0	0	0	0	0	0	0	0	0	0	0	0	0	0	0	0	0	0	0	0	0	0	0	0	0	0	0	0
0	0	0	0	0	0	0	0	0	0	0	0	0	0	0	0	0	0	0	0	0	0	0	0	0	0	0	0	0	0	0
0	0	0	0	0	0	0	0	0	0	0	0	0	0	0	0	0	0	0	0	0	0	0	0	0	0	0	0	0	0	0
0	0	0	0	0	0	0	0	0	0	0	0	0	0	0	0	0	0	0	0	0	0	0	0	0	0	0	0	0	0	0
0	0	0	0	0	0	0	0	0	0	0	0	0	0	0	0	0	0	0	0	0	0	0	0	0	0	0	0	0	0	0
0	0	0	0	0	0	0	0	0	0	0	0	0	0	0	0	0	0	0	0	0	0	0	0	0	0	0	0	0	0	0
0	0	0	0	0	0	0	0	0	0	0	0	0	0	0	0	0	0	0	0	0	0	0	0	0	0	0	0	0	0	0
0	0	0	0	0	0	0	0	0	0	0	0	0	0	0	0	0	0	0	0	0	0	0	0	0	0	0	0	0	0	0
0	0	0	0	0	0	0	0	0	0	0	0	0	0	0	0	0	0	0	0	0	0	0	0	0	0	0	0	0	0	0
0	0	0	0	0	0	0	0	0	0	0	0	0	0	0	0	0	0	0	0	0	0	0	0	0	0	0	0	0	0	0
0	0	0	0	0	0	0	0	0	0	0	0	0	0	0	0	0	0	0	0	0	0	0	0	0	0	0	0	0	0	0
0	0	0	0	0	0	0	0	0	0	0	0	0	0	0	0	0	0	0	0	0	0	0	0	0	0	0	0	0	0	0
0	0	0	0	0	0	0	0	0	0	0	0	0	0	0	0	0	0	0	0	0	0	0	0	0	0	0	0	0	0	0
0	0	0	0	0	0	0	0	0	0	0	0	0	0	0	0	0	0	0	0	0	0	0	0	0	0	0	0	0	0	0
0	0	0	0	0	0	0	0	0	0	0	0	0	0	0	0	0	0	0	0	0	0	0	0	0	0	0	0	0	0	0
0	0	0	0	0	0	0	0	0	0	0	0	0	0	0	0	0	0	0	0	0	0	0	0	0	0	0	0	0	0	0
0	0	0	0	0	0	0	0	0	0	0	0	0	0	0	0	0	0	0	0	0	0	0	0	0	0	0	0	0	0	0
0	0	0	0	0	0	0	0	0	0	0	0	0	0	0	0	0	0	0	0	0	0	0	0	0	0	0	0	0	0	0
0	0	0	0	0	0	0	0	0	0	0	0	0	0	0	0	0	0	0	0	0	0	0	0	0	0	0	0	0	0	0
0	0	0	0	0	0	0	0	0	0	0	0	0	0	0	0	0	0	0	0	0	0	0	0	0	0	0	0	0	0	0
0	0	0	0	0	0	0	0	0	0	0	0	0	0	0	0	0	0	0	0	0	0	0	0	0	0	0	0	0	0	0
0	0	0	0	0	0	0	0	0	0	0	0	0	0	0	0	0	0	0	0	0	0	0	0	0	0	0	0	0	0	0
0	0	0	0	0	0	0	0	0	0	0	0	0	0	0	0	0	0	0	0	0	0	0	0	0	0	0	0	0	0	0
0	0	0	0	0	0	0	0	0	0	0	0	0	0	0	0	0	0	0	0	0	0	0	0	0	0	0	0	0	0	0
0	0	0	0	0	0	0	0	0	0	0	0	0	0	0	0	0	0	0	0	0	0	0	0	0	0	0	0	0	0	0
0	0	0	0	0	0	0	0	0	0	0	0	0	0	0	0	0	0	0	0	0	0	0	0	0	0	0	0	0	0	0
0	0	0	0	0	0	0	0	0	0	0	0	0	0	0	0	0	0	0	0	0	0	0	0	0	0	0	0	0	0	0
0	0	0	0	0	0	0	0	0	0	0	0	0	0	0	0	0	0	0	0	0	0	0	0	0	0	0	0	0	0	0
0	0	0	0	0	0	0	0	0	0	0	0	0	0	0	0	0	0	0	0	0	0	0	0	0	0	0	0	0	0	0
0	0	0	0	0	0	0	0	0	0	0	0	0	0	0	0	0	0	0	0	0	0	0	0	0	0	0	0	0	0	0
0	0	0	0	0	0	0	0	0	0	0	0	0	0	0	0	0	0	0	0	0	0	0	0	0	0	0	0	0	0	0
0	0	0	0	0	0	0	0	0	0	0	0	0	0	0	0	0	0	0	0	0	0	0	0	0	0	0	0	0	0	0
0	0	0	0	0	0	0	0	0	0	0	0	0	0	0	0	0	0	0	0	0	0	0	0	0	0	0	0	0	0	0
0	0	0	0	0	0	0	0	0	0	0	0	0	0	0	0	0	0	0	0	0	0	0	0	0	0	0	0	0	0	0
0	0	0	0	0	0	0	0	0	0	0	0	0	0	0	0	0	0	0	0	0	0	0	0	0	0	0	0	0	0	0
0	0	0	0	0	0	0	0	0	0	0	0	0	0	0	0	0	0	0	0	0	0	0	0	0	0	0	0	0	0	0
0	0	0	0	0	0	0	0	0	0	0	0	0	0	0	0	0	0	0	0	0	0	0	0	0	0	0	0	0	0	0
0	0	0	0	0	0	0	0	0	0	0	0	0	0	0	0	0	0	0	0	0	0	0	0	0	0	0	0	0	0	0
0	0	0	0	0	0	0	0	0	0	0	0	0	0	0	0	0	0	0	0	0	0	0	0	0	0	0	0	0	0	0
0	0	0	0	0	0	0	0	0	0	0	0	0	0	0	0	0	0	0	0	0	0	0	0	0	0	0	0	0	0	0
0	0	0	0	0	0	0	0	0	0	0	0	0	0	0	0	0	0	0	0	0	0	0	0	0	0	0	0	0	0	0
0	0	0	0	0	0	0	0	0	0	0	0	0	0	0	0	0	0	0	0	0	0	0	0	0	0	0	0	0	0	0
0	0	0	0	0	0	0	0	0	0	0	0	0	0	0	0	0	0	0	0	0	0	0	0	0	0	0	0	0	0	0
0	0	0	0	0	0	0	0	0	0	0	0	0	0	0	0	0	0	0	0	0	0	0	0	0	0	0	0	0	0	0
0	0	0	0	0	0	0	0	0	0	0	0	0	0	0	0	0	0	0	0	0	0	0	0	0	0	0	0	0	0	0
0	0	0	0	0	0	0	0	0	0	0	0	0	0	0	0	0	0	0	0	0	0	0	0	0	0	0	0	0	0	0
0	0	0	0	0	0	0	0	0	0	0	0	0	0	0	0	0	0	0	0	0	0	0	0	0	0	0	0	0	0	0
0	0	0	0	0	0	0	0	0	0	0	0	0	0	0	0	0	0	0	0	0	0	0	0	0	0	0	0	0	0	0
0	0	0	0	0	0	0	0	0	0	0	0	0	0	0	0	0	0	0	0	0	0	0	0	0	0	0	0	0	0	0
0	0	0	0	0	0	0	0	0	0	0	0	0	0	0	0	0	0	0	0	0	0	0	0	0	0	0	0	0	0	0
0	0	0	0	0	0	0	0	0	0	0	0	0	0	0	0	0	0	0	0	0	0	0	0	0	0	0	0	0	0	0
0	0	0	0	0	0	0	0	0	0	0	0	0	0	0	0	0	0	0	0	0	0	0	0	0	0	0	0	0	0	0
0	0	0	0	0	0	0	0	0	0	0	0	0	0	0	0	0	0	0	0	0	0	0	0	0	0	0	0	0	0	0
0	0	0	0	0	0	0	0	0	0	0	0	0	0	0	0	0	0	0	0	0	0	0	0	0	0	0	0	0	0	0
0	0	0	0	0	0	0	0	0	0	0	0	0	0	0	0	0	0	0	0	0	0	0	0	0	0	0	0	0	0	0
0	0	0	0	0	0	0	0	0	0	0	0	0	0	0	0	0	0	0	0	0	0	0	0	0	0	0	0	0	0	0
0	0	0	0	0	0	0	0	0	0	0	0	0	0	0	0	0	0	0	0	0	0	0	0	0	0	0	0	0	0	0
0	0	0	0	0	0	0	0	0	0	0	0	0	0	0	0	0	0	0	0	0	0	0	0	0	0	0	0	0	0	0
0	0	0	0	0	0	0	0	0	0	0	0	0	0	0	0	0	0	0	0	0	0	0	0	0	0	0	0	0	0	0
0	0	0	0	0	0	0	0	0	0	0	0	0	0	0	0	0	0	0	0	0	0	0	0	0	0	0	0	0	0	0
0	0	0	0	0	0	0	0	0	0	0	0	0	0	0	0	0	0	0	0	0	0	0	0	0	0	0	0	0	0	0
0	0	0	0	0	0	0	0	0	0	0	0	0	0	0	0	0	0	0	0	0	0	0	0	0	0	0	0	0	0	0
0	0	0	0	0	0	0	0	0	0	0	0	0	0	0	0	0	0	0	0	0	0	0	0	0	0	0	0	0	0	0
0	0	0	0	0	0	0	0	0	0	0	0	0	0	0	0	0	0	0	0	0	0	0	0	0	0	0	0	0	0	0
0	0	0	0	0	0	0	0	0	0	0	0	0	0	0	0	0	0	0	0	0	0	0	0	0	0	0	0	0	0	0
0	0	0	0	0	0	0	0	0	0	0	0	0	0	0	0	0	0	0	0	0	0	0	0	0	0	0	0	0	0	0
0	0	0	0	0	0	0	0	0	0	0	0	0	0	0	0	0	0	0	0	0	0	0	0	0	0	0	0	0	0	0
0	0	0	0	0	0	0	0	0	0	0	0	0	0	0	0	0	0	0	0	0	0	0	0	0	0	0	0	0	0	0
0	0	0	0	0	0	0	0	0	0	0	0	0	0	0	0	0	0	0	0	0	0	0	0	0	0	0	0	0	0	0
0	0	0	0	0	0	0	0	0	0	0	0	0	0	0	0	0	0	0	0	0	0	0	0	0	0	0	0	0	0	0
0	0	0	0	0	0	0	0	0	0	0	0	0	0	0	0	0	0	0	0	0	0	0	0	0	0	0	0	0	0	0
0	0	0	0	0	0	0	0	0	0	0	0	0	0	0	0	0	0	0	0	0	0	0	0	0	0	0	0	0	0	0
0	0	0	0	0	0	0	0	0	0	0	0	0	0	0	0	0	0	0	0	0	0	0	0	0	0	0	0	0	0	0
0	0	0	0	0	0	0	0	0	0	0	0	0	0	0	0	0	0	0	0	0	0	0	0	0	0	0	0	0	0	0
0	0	0	0	0	0	0	0	0	0	0	0	0	0	0	0	0	0	0	0	0	0	0	0	0	0	0	0	0	0	0
0	0	0	0	0	0	0	0	0	0	0	0	0	0	0	0	0	0	0	0	0	0	0	0	0	0	0	0	0	0	0
0	0	0	0	0	0	0	0	0	0	0	0	0	0	0	0	0	0	0	0	0	0	0	0	0	0	0	0	0	0	0
0	0	0	0	0	0	0	0	0	0	0	0	0	0	0	0	0	0	0	0	0	0	0	0	0	0	0	0	0	0	0
0	0	0	0	0	0	0	0	0	0	0	0	0	0	0	0	0	0	0	0	0	0	0	0	0	0	0	0	0	0	0
0	0	0	0	0	0	0	0	0	0	0	0	0	0	0	0	0	0	0	0	0	0	0	0	0	0	0	0	0	0	0
0	0	0	0	0	0	0	0	0	0	0	0	0	0	0	0	0	0	0	0	0	0	0	0	0	0	0	0	0	0	0
0	0	0	0	0	0	0	0	0	0	0	0	0	0	0	0	0	0	0	0	0	0	0	0	0	0	0	0	0	0	0
0	0	0	0	0	0	0	0	0	0	0	0	0	0	0	0	0	0	0	0	0	0	0	0	0	0	0	0	0	0	0
0	0	0	0	0	0	0	0	0	0	0	0	0	0	0	0	0	0	0	0	0	0	0	0	0	0	0	0	0	0	0
0	0	0	0	0	0	0	0	0	0	0	0	0	0	0	0	0	0	0	0	0	0	0	0	0	0	0	0	0	0	0
0	0	0	0	0	0	0	0	0	0	0	0	0	0	0	0	0	0	0	0	0	0	0	0	0	0	0	0	0	0	0
0	0	0	0	0	0	0	0	0	0	0	0	0	0	0	0	0	0	0	0	0	0	0	0	0	0	0	0	0	0	0
0	0	0	0	0	0	0	0	0	0	0	0	0	0	0	0	0	0	0	0	0	0	0	0	0	0	0	0	0	0	0
0	0	0	0	0	0	0	0	0	0	0	0	0	0	0	0	0	0	0	0	0	0	0	0	0	0	0	0	0	0	0
0	0	0	0	0	0	0	0	0	0	0	0	0	0	0	0	0	0	0	0	0	0	0	0	0	0	0	0	0	0	0
0	0	0	0	0	0	0	0	0	0	0	0	0	0	0	0	0	0	0	0	0	0	0	0	0	0	0	0	0	0	0
0	0	0	0	0	0	0	0	0	0	0	0	0	0	0	0	0	0	0	0	0	0	0	0	0	0	0	0	0	0	0
0	0	0	0	0	0	0	0	0	0	0	0	0	0	0	0	0	0	0	0	0	0	0	0	0	0	0	0	0	0	0
0	0	0	0	0	0	0	0	0	0	0	0	0	0	0	0	0	0	0	0	0	0	0	0	0	0	0	0	0	0	0
0	0	0	0	0	0	0	0	0	0	0	0	0	0	0	0	0	0	0	0	0	0	0	0	0	0	0	0	0	0	0
0	0	0	0	0	0	0	0	0	0	0	0	0	0	0	0	0	0	0	0	0	0	0	0	0	0	0	0	0	0	0
0	0	0	0	0	0	0	0	0	0	0	0	0	0	0	0	0	0	0	0	0	0	0	0	0	0	0	0	0	0	0
0	0	0	0	0	0	0	0	0	0	0	0	0	0	0	0	0	0	0	0	0	0	0	0	0	0	0	0	0	0	0
0	0	0	0	0	0	0	0	0	0	0	0	0	0	0	0	0	0	0	0	0	0	0	0	0	0	0	0	0	0	0
0	0	0	0	0	0	0	0	0	0	0	0	0	0	0	0	0	0	0	0	0	0	0	0	0	0	0	0	0	0	0
0	0	0	0	0	0	0	0	0	0	0	0	0	0	0	0	0	0	0	0	0	0	0	0	0	0	0	0	0	0	0
0	0	0	0	0	0	0	0	0	0	0	0	0	0	0	0	0	0	0	0	0	0	0	0	0	0	0	0	0	0	0
0	0	0	0	0	0	0	0	0	0	0	0	0	0	0	0	0	0	0	0	0	0	0	0	0	0	0	0	0	0	0
0	0	0	0	0	0	0	0	0	0	0	0	0	0	0	0	0	0	0	0	0	0	0	0	0	0	0	0	0	0	0
0	0	0	0	0	0	0	0	0	0	0	0	0	0	0	0	0	0	0	0	0	0	0	0	0	0	0	0	0	0	0
0	0	0	0	0	0	0	0	0	0	0	0	0	0	0	0	0	0	0	0	0	0	0	0	0	0	0	0	0	0	0
0	0	0	0	0	0	0	0	0	0	0	0	0	0	0	0	0	0	0	0	0	0	0	0	0	0	0	0	0	0	0
0	0	0	0	0	0	0	0	0	0	0	0	0	0	0	0	0	0	0	0	0	0	0	0	0	0	0	0	0	0	0
0	0	0	0	0	0	0	0	0	0	0	0	0	0	0	0	0	0	0	0	0	0	0	0	0	0	0	0	0	0	0
0	0	0	0	0	0	0	0	0	0	0	0	0	0	0	0	0	0	0	0	0	0	0	0	0	0	0	0	0	0	0
0	0	0	0	0	0	0	0	0	0	0	0	0	0	0	0	0	0	0	0	0	0	0	0	0	0	0	0	0	0	0
0	0	0	0	0	0	0	0	0	0	0	0	0	0	0	0	0	0	0	0	0	0	0	0	0	0	0	0	0	0	0
0	0	0	0	0	0	0	0	0	0	0	0	0	0	0	0	0	0	0	0	0	0	0	0	0	0	0	0	0	0	0
0	0	0	0	0	0	0	0	0	0	0	0	0	0	0	0	0	0	0	0	0	0	0	0	0	0	0	0	0	0	0
0	0	0	0	0	0	0	0	0	0	0	0	0	0	0	0	0	0	0	0	0	0	0	0	0	0	0	0	0	0	0
0	0	0	0	0	0	0	0	0	0	0	0	0	0	0	0	0	0	0	0	0	0	0	0	0	0	0	0	0	0	0
0	0	0	0	0	0	0	0	0	0	0	0	0	0	0	0	0	0	0	0	0	0	0	0	0	0	0	0	0	0	0
0	0	0	0	0	0	0	0	0	0	0	0	0	0	0	0	0	0	0	0	0	0	0	0	0	0	0	0	0	0	0
0	0	0	0	0	0	0	0	0	0	0	0	0	0	0	0	0	0	0	0	0	0	0	0	0	0	0	0	0	0	0
0	0	0	0	0	0	0	0	0	0	0	0	0	0	0	0	0	0	0	0	0	0	0	0	0	0	0	0	0	0	0
0	0	0	0	0	0	0	0	0	0	0	0	0	0	0	0	0	0	0	0	0	0	0	0	0	0	0	0	0	0	0
0	0	0	0	0	0	0	0	0	0	0	0	0	0	0	0	0	0	0	0	0	0	0	0	0	0	0	0	0	0	0
0	0	0	0	0	0	0	0	0	0	0	0	0	0	0	0	0	0	0	0	0	0	0	0	0	0	0	0	0	0	0
0	0	0	0	0	0	0	0	0	0	0	0	0	0	0	0	0	0	0	0	0	0	0	0	0	0	0	0	0	0	0
0	0	0	0	0	0	0	0	0	0	0	0	0	0	0	0	0	0	0	0	0	0	0	0	0	0	0	0	0	0	0
0	0	0	0	0	0	0	0	0	0	0	0	0	0	0	0	0	0	0	0	0	0	0	0	0	0	0	0	0	0	0
0	0	0	0	0	0	0	0	0	0	0	0	0	0	0	0	0	0	0	0	0	0	0	0	0	0	0	0	0	0	0
0	0	0	0	0	0	0	0	0	0	0	0	0	0	0	0	0	0	0	0	0	0	0	0	0	0	0	0	0	0	0
0	0	0	0	0	0	0	0	0	0	0	0	0	0	0	0	0	0	0	0	0	0	0	0	0	0	0	0	0	0	0
0	0	0	0	0	0	0	0	0	0	0	0	0	0	0	0	0	0	0	0	0	0	0	0	0	0	0	0	0	0	0
0	0	0	0	0	0	0	0	0	0	0	0	0	0	0	0	0	0	0	0	0	0	0	0	0	0	0	0	0	0	0
0	0	0	0	0	0	0	0	0	0	0	0	0	0	0	0	0	0	0	0	0	0	0	0	0	0	0	0	0	0	0
0	0	0	0	0	0	0	0	0	0	0	0	0	0	0	0	0	0	0	0	0	0	0	0	0	0	0	0	0	0	0
0	0	0	0	0	0	0	0	0	0	0	0	0	0	0	0	0	0	0	0	0	0	0	0	0	0	0	0	0	0	0
0	0	0	0	0	0	0	0	0	0	0	0	0	0	0	0	0	0	0	0	0	0	0	0	0	0	0	0	0	0	0
0	0	0	0	0	0	0	0	0	0	0	0	0	0	0	0	0	0	0	0	0	0	0	0	0	0	0	0	0	0	0
0	0	0	0	0	0	0	0	0	0	0	0	0	0	0	0	0	0	0	0	0	0	0	0	0	0	0	0	0	0	0
0	0	0	0	0	0	0	0	0	0	0	0	0	0	0	0	0	0	0	0	0	0	0	0	0	0	0	0	0	0	0
0	0	0	0	0	0	0	0	0	0	0	0	0	0	0	0	0	0	0	0	0	0	0	0	0	0	0	0	0	0	0
0	0	0	0	0	0	0	0	0	0	0	0	0	0	0	0	0	0	0	0	0	0	0	0	0	0	0	0	0	0	0
0	0	0	0	0	0	0	0	0	0	0	0	0	0	0	0	0	0	0	0	0	0	0	0	0	0	0	0	0	0	0
0	0	0	0	0	0	0	0	0	0	0	0	0	0	0	0	0	0	0	0	0	0	0	0	0	0	0	0	0	0	0
0	0	0	0	0	0	0	0	0	0	0	0	0	0	0	0	0	0	0	0	0	0	0	0	0	0	0	0	0	0	0
0	0	0	0	0	0	0	0	0	0	0	0	0	0	0	0	0	0	0	0	0	0	0	0	0	0	0	0	0	0	0
0	0	0	0	0	0	0	0	0	0	0	0	0	0	0	0	0	0	0	0	0	0	0	0	0	0	0	0	0	0	0
0	0	0	0	0	0	0	0	0	0	0	0	0	0	0	0	0	0	0	0	0	0	0	0	0	0	0	0	0	0	0
0	0	0	0	0	0	0	0	0	0	0	0	0	0	0	0	0	0	0	0	0	0	0	0	0	0	0	0	0	0	0
0	0	0	0	0	0	0	0	0	0	0	0	0	0	0	0	0	0	0	0	0	0	0	0	0	0	0	0	0	0	0
0	0	0	0	0	0	0	0	0	0	0	0	0	0	0	0	0	0	0	0	0	0	0	0	0	0	0	0	0	0	0
0	0	0	0	0	0	0	0	0	0	0	0	0	0	0	0	0	0	0	0	0	0	0	0	0	0	0	0	0	0	0
0	0	0	0	0	0	0	0	0	0	0	0	0	0	0	0	0	0	0	0	0	0	0	0	0	0	0	0	0	0	0
0	0	0	0	0	0	0	0	0	0	0	0	0	0	0	0	0	0	0	0	0	0	0	0	0	0	0	0	0	0	0
0	0	0	0	0	0	0	0	0	0	0	0	0	0	0	0	0	0	0	0	0	0	0	0	0	0	0	0	0	0	0
0	0	0	0	0	0	0	0	0	0	0	0	0	0	0	0	0	0	0	0	0	0	0	0	0	0	0	0	0	0	0
0	0	0	0	0	0	0	0	0	0	0	0	0	0	0	0	0	0	0	0	0	0	0	0	0	0	0	0	0	0	0
0	0	0	0	0	0	0	0	0	0	0	0	0	0	0	0	0	0	0	0	0	0	0	0	0	0	0	0	0	0	0
0	0	0	0	0	0	0	0	0	0	0	0	0	0	0	0	0	0	0	0	0	0	0	0	0	0	0	0	0	0	0
0	0	0	0	0	0	0	0	0	0	0	0	0	0	0	0	0	0	0	0	0	0	0	0	0	0	0	0	0	0	0
0	0	0	0	0	0	0	0	0	0	0	0	0	0	0	0	0	0	0	0	0	0	0	0	0	0	0	0	0	0	0
0	0	0	0	0	0	0	0	0	0	0	0	0	0	0	0	0	0	0	0	0	0	0	0	0	0	0	0	0	0	0
0	0	0	0	0	0	0	0	0	0	0	0	0	0	0	0	0	0	0	0	0	0	0	0	0	0	0	0	0	0	0
0	0	0	0	0	0	0	0	0	0	0	0	0	0	0	0	0	0	0	0	0	0	0	0	0	0	0	0	0	0	0
0	0	0	0	0	0	0	0	0	0	0	0	0	0	0	0	0	0	0	0	0	0	0	0	0	0	0	0	0	0	0
0	0	0	0	0	0	0	0	0	0	0	0	0	0	0	0	0	0	0	0	0	0	0	0	0	0	0	0	0	0	0
0	0	0	0	0	0	0	0	0	0	0	0	0	0	0	0	0	0	0	0	0	0	0	0	0	0	0	0	0	0	0
0	0	0	0	0	0	0	0	0	0	0	0	0	0	0	0	0	0	0	0	0	0	0	0	0	0	0	0	0	0	0
0	0	0	0	0	0	0	0	0	0	0	0	0	0	0	0	0	0	0	0	0	0	0	0	0	0	0	0	0	0	0
0	0	0	0	0	0	0	0	0	0	0	0	0	0	0	0	0	0	0	0	0	0	0	0	0	0	0	0	0	0	0
0	0	0	0	0	0	0	0	0	0	0	0	0	0	0	0	0	0	0	0	0	0	0	0	0	0	0	0	0	0	0
0	0	0	0	0	0	0	0	0	0	0	0	0	0	0	0	0	0	0	0	0	0	0	0	0	0	0	0	0	0	0
0	0	0	0	0	0	0	0	0	0	0	0	0	0	0	0	0	0	0	0	0	0	0	0	0	0	0	0	0	0	0
0	0	0	0	0	0	0	0	0	0	0	0	0	0	0	0	0	0	0	0	0	0	0	0	0	0	0	0	0	0	0
0	0	0	0	0	0	0	0	0	0	0	0	0	0	0	0	0	0	0	0	0	0	0	0	0	0	0	0	0	0	0
0	0	0	0	0	0	0	0	0	0	0	0	0	0	0	0	0	0	0	0	0	0	0	0	0	0	0	0	0	0	0
0	0	0	0	0	0	0	0	0	0	0	0	0	0	0	0	0	0	0	0	0	0	0	0	0	0	0	0	0	0	0
0	0	0	0	0	0	0	0	0	0	0	0	0	0	0	0	0	0	0	0	0	0	0	0	0	0	0	0	0	0	0
0	0	0	0	0	0	0	0	0	0	0	0	0	0	0	0	0	0	0	0	0	0	0	0	0	0	0	0	0	0	0
0	0	0	0	0	0	0	0	0	0	0	0	0	0	0	0	0	0	0	0	0	0	0	0	0	0	0	0	0	0	0
0	0	0	0	0	0	0	0	0	0	0	0	0	0	0	0	0	0	0	0	0	0	0	0	0	0	0	0	0	0	0
0	0	0	0	0	0	0	0	0	0	0	0	0	0	0	0	0	0	0	0	0	0	0	0	0	0	0	0	0	0	0
0	0	0	0	0	0	0	0	0	0	0	0	0	0	0	0	0	0	0	0	0	0	0	0	0	0	0	0	0	0	0
0	0	0	0	0	0	0	0	0	0	0	0	0	0	0	0	0	0	0	0	0	0	0	0	0	0	0	0	0	0	0
0	0	0	0	0	0	0	0	0	0	0	0	0	0	0	0	0	0	0	0	0	0	0	0	0	0	0	0	0	0	0
0	0	0	0	0	0	0	0	0	0	0	0	0	0	0	0	0	0	0	0	0	0	0	0	0	0	0	0	0	0	0
0	0	0	0	0	0	0	0	0	0	0	0	0	0	0	0	0	0	0	0	0	0	0	0	0	0	0	0	0	0	0
0	0	0	0	0	0	0	0	0	0	0	0	0	0	0	0	0	0	0	0	0	0	0	0	0	0	0	0	0	0	0
0	0	0	0	0	0	0	0	0	0	0	0	0	0	0	0	0	0	0	0	0	0	0	0	0	0	0	0	0	0	0
0	0	0	0	0	0	0	0	0	0	0	0	0	0	0	0	0	0	0	0	0	0	0	0	0	0	0	0	0	0	0
0	0	0	0	0	0	0	0	0	0	0	0	0	0	0	0	0	0	0	0	0	0	0	0	0	0	0	0	0	0	0
0	0	0	0	0	0	0	0	0	0	0	0	0	0	0	0	0	0	0	0	0	0	0	0	0	0	0	0	0	0	0
0	0	0	0	0	0	0	0	0	0	0	0	0	0	0	0	0	0	0	0	0	0	0	0	0	0	0	0	0	0	0
0	0	0	0	0	0	0	0	0	0	0	0	0	0	0	0	0	0	0	0	0	0	0	0	0	0	0	0	0	0	0
0	0	0	0	0	0	0	0	0	0	0	0	0	0	0	0	0	0	0	0	0	0	0	0	0	0	0	0	0	0	0
0	0	0	0	0	0	0	0	0	0	0	0	0	0	0	0	0	0	0	0	0	0	0	0	0	0	0	0	0	0	0
0	0	0	0	0	0	0	0	0	0	0	0	0	0	0	0	0	0	0	0	0	0	0	0	0	0	0	0	0	0	0
0	0	0	0	0	0	0	0	0	0	0	0	0	0	0	0	0	0	0	0	0	0	0	0	0	0	0	0	0	0	0
0	0	0	0	0	0	0	0	0	0	0	0	0	0	0	0	0	0	0	0	0	0	0	0	0	0	0	0	0	0	0
0	0	0	0	0	0	0	0	0	0	0	0	0	0	0	0	0	0	0	0	0	0	0	0	0	0	0	0	0	0	0
0	0	0	0	0	0	0	0	0	0	0	0	0	0	0	0	0	0	0	0	0	0	0	0	0	0	0	0	0	0	0
0	0	0	0	0	0	0	0	0	0	0	0	0	0	0	0	0	0	0	0	0	0	0	0	0	0	0	0	0	0	0
0	0	0	0	0	0	0	0	0	0	0	0	0	0	0	0	0	0	0	0	0	0	0	0	0	0	0	0	0	0	0
0	0	0	0	0	0	0	0	0	0	0	0	0	0	0	0	0	0	0	0	0	0	0	0	0	0	0	0	0	0	0
0	0	0	0	0	0	0	0	0	0	0	0	0	0	0	0	0	0	0	0	0	0	0	0	0	0	0	0	0	0	0
0	0	0	0	0	0	0	0	0	0	0	0	0	0	0	0	0	0	0	0	0	0	0	0	0	0	0	0	0	0	0
0	0	0	0	0	0	0	0	0	0	0	0	0	0	0	0	0	0	0	0	0	0	0	0	0	0	0	0	0	0	0
0	0	0	0	0	0	0	0	0	0	0	0	0	0	0	0	0	0	0	0	0	0	0	0	0	0	0	0	0	0	0
0	0	0	0	0	0	0	0	0	0	0	0	0	0	0	0	0	0	0	0	0	0	0	0	0	0	0	0	0	0	0
0	0	0	0	0	0	0	0	0	0	0	0	0	0	0	0	0	0	0	0	0	0	0	0	0	0	0	0	0	0	0
0	0	0	0	0	0	0	0	0	0	0	0	0	0	0	0	0	0	0	0	0	0	0	0	0	0	0	0	0	0	0
0	0	0	0	0	0	0	0	0	0	0	0	0	0	0	0	0	0	0	0	0	0	0	0	0	0	0	0	0	0	0
0	0	0	0	0	0	0	0	0	0	0	0	0	0	0	0	0	0	0	0	0	0	0	0	0	0	0	0	0	0	0
0	0	0	0	0	0	0	0	0	0	0	0	0	0	0	0	0	0	0	0	0	0	0	0	0	0	0	0	0	0	0
0	0	0	0	0	0	0	0	0	0	0	0	0	0	0	0	0	0	0	0	0	0	0	0	0	0	0	0	0	0	0
0	0	0	0	0	0	0	0	0	0	0	0	0	0	0	0	0	0	0	0	0	0	0	0	0	0	0	0	0	0	0
0	0	0	0	0	0	0	0	0	0	0	0	0	0	0	0	0	0	0	0	0	0	0	0	0	0	0	0	0	0	0
0	0	0	0	0	0	0	0	0	0	0	0	0	0	0	0	0	0	0	0	0	0	0	0	0	0	0	0	0	0	0
0	0	0	0	0	0	0	0	0	0	0	0	0	0	0	0	0	0	0	0	0	0	0	0	0	0	0	0	0	0	0
0	0	0	0	0	0	0	0	0	0	0	0	0	0	0	0	0	0	0	0	0	0	0	0	0	0	0	0	0	0	0
0	0	0	0	0	0	0	0	0	0	0	0	0	0	0	0	0	0	0	0	0	0	0	0	0	0	0	0	0	0	0
0	0	0	0	0	0	0	0	0	0	0	0	0	0	0	0	0	0	0	0	0	0	0	0	0	0	0	0	0	0	0
0	0	0	0	0	0	0	0	0	0	0	0	0	0	0	0	0	0	0	0	0	0	0	0	0	0	0	0	0	0	0
0	0	0	0	0	0	0	0	0	0	0	0	0	0	0	0	0	0	0	0	0	0	0	0	0	0	0	0	0	0	0
0	0	0	0	0	0	0	0	0	0	0	0	0	0	0	0	0	0	0	0	0	0	0	0	0	0	0	0	0	0	0
0	0	0	0	0	0	0	0	0	0	0	0	0	0	0	0	0	0	0	0	0	0	0	0	0	0	0	0	0	0	0
0	0	0	0	0	0	0	0	0	0	0	0	0	0	0	0	0	0	0	0	0	0	0	0	0	0	0	0	0	0	0
0	0	0	0	0	0	0	0	0	0	0	0	0	0	0	0	0	0	0	0	0	0	0	0	0	0	0	0	0	0	0
0	0	0	0	0	0	0	0	0	0	0	0	0	0	0	0	0	0	0	0	0	0	0	0	0	0	0	0	0	0	0
0	0	0	0	0	0	0	0	0	0	0	0	0	0	0	0	0	0	0	0	0	0	0	0	0	0	0	0	0	0	0
0	0	0	0	0	0	0	0	0	0	0	0	0	0	0	0	0	0	0	0	0	0	0	0	0	0	0	0	0	0	0
0	0	0	0	0	0	0	0	0	0	0	0	0	0	0	0	0	0	0	0	0	0	0	0	0	0	0	0	0	0	0
0	0	0	0	0	0	0	0	0	0	0	0	0	0	0	0	0	0	0	0	0	0	0	0	0	0	0	0	0	0	0
0	0	0	0	0	0	0	0	0	0	0	0	0	0	0	0	0	0	0	0	0	0	0	0	0	0	0	0	0	0	0
0	0	0	0	0	0	0	0	0	0	0	0	0	0	0	0	0	0	0	0	0	0	0	0	0	0	0	0	0	0	0
0	0	0	0	0	0	0	0	0	0	0	0	0	0	0	0	0	0	0	0	0	0	0	0	0	0	0	0	0	0	0
0	0	0	0	0	0	0	0	0	0	0	0	0	0	0	0	0	0	0	0	0	0	0	0	0	0	0	0	0	0	0
0	0	0	0	0	0	0	0	0	0	0	0	0	0	0	0	0	0	0	0	0	0	0	0	0	0	0	0	0	0	0
0	0	0	0	0	0	0	0	0	0	0	0	0	0	0	0	0	0	0	0	0	0	0	0	0	0	0	0	0	0	0
0	0	0	0	0	0	0	0	0	0	0	0	0	0	0	0	0	0	0	0	0	0	0	0	0	0	0	0	0	0	0
0	0	0	0	0	0	0	0	0	0	0	0	0	0	0	0	0	0	0	0	0	0	0	0	0	0	0	0	0	0	0
0	0	0	0	0	0	0	0	0	0	0	0	0	0	0	0	0	0	0	0	0	0	0	0	0	0	0	0	0	0	0
0	0	0	0	0	0	0	0	0	0	0	0	0	0	0	0	0	0	0	0	0	0	0	0	0	0	0	0	0	0	0
0	0	0	0	0	0	0	0	0	0	0	0	0	0	0	0	0	0	0	0	0	0	0	0	0	0	0	0	0	0	0
0	0	0	0	0	0	0	0	0	0	0	0	0	0	0	0	0	0	0	0	0	0	0	0	0	0	0	0	0	0	0
0	0	0	0	0	0	0	0	0	0	0	0	0	0	0	0	0	0	0	0	0	0	0	0	0	0	0	0	0	0	0
0	0	0	0	0	0	0	0	0	0	0	0	0	0	0	0	0	0	0	0	0	0	0	0	0	0	0	0	0	0	0
0	0	0	0	0	0	0	0	0	0	0	0	0	0	0	0	0	0	0	0	0	0	0	0	0	0	0	0	0	0	0
0	0	0	0	0	0	0	0	0	0	0	0	0	0	0	0	0	0	0	0	0	0	0	0	0	0	0	0	0	0	0
0	0	0	0	0	0	0	0	0	0	0	0	0	0	0	0	0	0	0	0	0	0	0	0	0	0	0	0	0	0	0
0	0	0	0	0	0	0	0	0	0	0	0	0	0	0	0	0	0	0	0	0	0	0	0	0	0	0	0	0	0	0
0	0	0	0	0	0	0	0	0	0	0	0	0	0	0	0	0	0	0	0	0	0	0	0	0	0	0	0	0	0	0
0	0	0	0	0	0	0	0	0	0	0	0	0	0	0	0	0	0	0	0	0	0	0	0	0	0	0	0	0	0	0
0	0	0	0	0	0	0	0	0	0	0	0	0	0	0	0	0	0	0	0	0	0	0	0	0	0	0	0	0	0	0
0	0	0	0	0	0	0	0	0	0	0	0	0	0	0	0	0	0	0	0	0	0	0	0	0	0	0	0	0	0	0
0	0	0	0	0	0	0	0	0	0	0	0	0	0	0	0	0	0	0	0	0	0	0	0	0	0	0	0	0	0	0
0	0	0	0	0	0	0	0	0	0	0	0	0	0	0	0	0	0	0	0	0	0	0	0	0	0	0	0	0	0	0
0	0	0	0	0	0	0	0	0	0	0	0	0	0	0	0	0	0	0	0	0	0	0	0	0	0	0	0	0	0	0
0	0	0	0	0	0	0	0	0	0	0	0	0	0	0	0	0	0	0	0	0	0	0	0	0	0	0	0	0	0	0
0	0	0	0	0	0	0	0	0	0	0	0	0	0	0	0	0	0	0	0	0	0	0	0	0	0	0	0	0	0	0
0	0	0	0	0	0	0	0	0	0	0	0	0	0	0	0	0	0	0	0	0	0	0	0	0	0	0	0	0	0	0
0	0	0	0	0	0	0	0	0	0	0	0	0	0	0	0	0	0	0	0	0	0	0	0	0	0	0	0	0	0	0
0	0	0	0	0	0	0	0	0	0	0	0	0	0	0	0	0	0	0	0	0	0	0	0	0	0	0	0	0	0	0
0	0	0	0	0	0	0	0	0	0	0	0	0	0	0	0	0	0	0	0	0	0	0	0	0	0	0	0	0	0	0
0	0	0	0	0	0	0	0	0	0	0	0	0	0	0	0	0	0	0	0	0	0	0	0	0	0	0	0	0	0	0
0	0	0	0	0	0	0	0	0	0	0	0	0	0	0	0	0	0	0	0	0	0	0	0	0	0	0	0	0	0	0
0	0	0	0	0	0	0	0	0	0	0	0	0	0	0	0	0	0	0	0	0	0	0	0	0	0	0	0	0	0	0
0	0	0	0	0	0	0	0	0	0	0	0	0	0	0	0	0	0	0	0	0	0	0	0	0	0	0	0	0	0	0
0	0	0	0	0	0	0	0	0	0	0	0	0	0	0	0	0	0	0	0	0	0	0	0	0	0	0	0	0	0	0
0	0	0	0	0	0	0	0	0	0	0	0	0	0	0	0	0	0	0	0	0	0	0	0	0	0	0	0	0	0	0
0	0	0	0	0	0	0	0	0	0	0	0	0	0	0	0	0	0	0	0	0	0	0	0	0	0	0	0	0	0	0
0	0	0	0	0	0	0	0	0	0	0	0	0	0	0	0	0	0	0	0	0	0	0	0	0	0	0	0	0	0	0
0	0	0	0	0	0	0	0	0	0	0	0	0	0	0	0	0	0	0	0	0	0	0	0	0	0	0	0	0	0	0
0	0	0	0	0	0	0	0	0	0	0	0	0	0	0	0	0	0	0	0	0	0	0	0	0	0	0	0	0	0	0
0	0	0	0	0	0	0	0	0	0	0	0	0	0	0	0	0	0	0	0	0	0	0	0	0	0	0	0	0	0	0
0	0	0	0	0	0	0	0	0	0	0	0	0	0	0	0	0	0	0	0	0	0	0	0	0	0	0	0	0	0	0
0	0	0	0	0	0	0	0	0	0	0	0	0	0	0	0	0	0	0	0	0	0	0	0	0	0	0	0	0	0	0
0	0	0	0	0	0	0	0	0	0	0	0	0	0	0	0	0	0	0	0	0	0	0	0	0	0	0	0	0	0	0
0	0	0	0	0	0	0	0	0	0	0	0	0	0	0	0	0	0	0	0	0	0	0	0	0	0	0	0	0	0	0
0	0	0	0	0	0	0	0	0	0	0	0	0	0	0	0	0	0	0	0	0	0	0	0	0	0	0	0	0	0	0
0	0	0	0	0	0	0	0	0	0	0	0	0	0	0	0	0	0	0	0	0	0	0	0	0	0	0	0	0	0	0
0	0	0	0	0	0	0	0	0	0	0	0	0	0	0	0	0	0	0	0	0	0	0	0	0	0	0	0	0	0	0
0	0	0	0	0	0	0	0	0	0	0	0	0	0	0	0	0	0	0	0	0	0	0	0	0	0	0	0	0	0	0
0	0	0	0	0	0	0	0	0	0	0	0	0	0	0	0	0	0	0	0	0	0	0	0	0	0	0	0	0	0	0
0	0	0	0	0	0	0	0	0	0	0	0	0	0	0	0	0	0	0	0	0	0	0	0	0	0	0	0	0	0	0
0	0	0	0	0	0	0	0	0	0	0	0	0	0	0	0	0	0	0	0	0	0	0	0	0	0	0	0	0	0	0
0	0	0	0	0	0	0	0	0	0	0	0	0	0	0	0	0	0	0	0	0	0	0	0	0	0	0	0	0	0	0
0	0	0	0	0	0	0	0	0	0	0	0	0	0	0	0	0	0	0	0	0	0	0	0	0	0	0	0	0	0	0
0	0	0	0	0	0	0	0	0	0	0	0	0	0	0	0	0	0	0	0	0	0	0	0	0	0	0	0	0	0	0
0	0	0	0	0	0	0	0	0	0	0	0	0	0	0	0	0	0	0	0	0	0	0	0	0	0	0	0	0	0	0
0	0	0	0	0	0	0	0	0	0	0	0	0	0	0	0	0	0	0	0	0	0	0	0	0	0	0	0	0	0	0
0	0	0	0	0	0	0	0	0	0	0	0	0	0	0	0	0	0	0	0	0	0	0	0	0	0	0	0	0	0	0
0	0	0	0	0	0	0	0	0	0	0	0	0	0	0	0	0	0	0	0	0	0	0	0	0	0	0	0	0	0	0
0	0	0	0	0	0	0	0	0	0	0	0	0	0	0	0	0	0	0	0	0	0	0	0	0	0	0	0	0	0	0
0	0	0	0	0	0	0	0	0	0	0	0	0	0	0	0	0	0	0	0	0	0	0	0	0	0	0	0	0	0	0
0	0	0	0	0	0	0	0	0	0	0	0	0	0	0	0	0	0	0	0	0	0	0	0	0	0	0	0	0	0	0
0	0	0	0	0	0	0	0	0	0	0	0	0	0	0	0	0	0	0	0	0	0	0	0	0	0	0	0	0	0	0
0	0	0	0	0	0	0	0	0	0	0	0	0	0	0	0	0	0	0	0	0	0	0	0	0	0	0	0	0	0	0
0	0	0	0	0	0	0	0	0	0	0	0	0	0	0	0	0	0	0	0	0	0	0	0	0	0	0	0	0	0	0
0	0	0	0	0	0	0	0	0	0	0	0	0	0	0	0	0	0	0	0	0	0	0	0	0	0	0	0	0	0	0
0	0	0	0	0	0	0	0	0	0	0	0	0	0	0	0	0	0	0	0	0	0	0	0	0	0	0	0	0	0	0
0	0	0	0	0	0	0	0	0	0	0	0	0	0	0	0	0	0	0	0	0	0	0	0	0	0	0	0	0	0	0
0	0	0	0	0	0	0	0	0	0	0	0	0	0	0	0	0	0	0	0	0	0	0	0	0	0	0	0	0	0	0
0	0	0	0	0	0	0	0	0	0	0	0	0	0	0	0	0	0	0	0	0	0	0	0	0	0	0	0	0	0	0
0	0	0	0	0	0	0	0	0	0	0	0	0	0	0	0	0	0	0	0	0	0	0	0	0	0	0	0	0	0	0
0	0	0	0	0	0	0	0	0	0	0	0	0	0	0	0	0	0	0	0	0	0	0	0	0	0	0	0	0	0	0
0	0	0	0	0	0	0	0	0	0	0	0	0	0	0	0	0	0	0	0	0	0	0	0	0	0	0	0	0	0	0
0	0	0	0	0	0	0	0	0	0	0	0	0	0	0	0	0	0	0	0	0	0	0	0	0	0	0	0	0	0	0
0	0	0	0	0	0	0	0	0	0	0	0	0	0	0	0	0	0	0	0	0	0	0	0	0	0	0	0	0	0	0
0	0	0	0	0	0	0	0	0	0	0	0	0	0	0	0	0	0	0	0	0	0	0	0	0	0	0	0	0	0	0
0	0	0	0	0	0	0	0	0	0	0	0	0	0	0	0	0	0	0	0	0	0	0	0	0	0	0	0	0	0	0
0	0	0	0	0	0	0	0	0	0	0	0	0	0	0	0	0	0	0	0	0	0	0	0	0	0	0	0	0	0	0
0	0	0	0	0	0	0	0	0	0	0	0	0	0	0	0	0	0	0	0	0	0	0	0	0	0	0	0	0	0	0
0	0	0	0	0	0	0	0	0	0	0	0	0	0	0	0	0	0	0	0	0	0	0	0	0	0	0	0	0	0	0
0	0	0	0	0	0	0	0	0	0	0	0	0	0	0	0	0	0	0	0	0	0	0	0	0	0	0	0	0	0	0
0	0	0	0	0	0	0	0	0	0	0	0	0	0	0	0	0	0	0	0	0	0	0	0	0	0	0	0	0	0	0
0	0	0	0	0	0	0	0	0	0	0	0	0	0	0	0	0	0	0	0	0	0	0	0	0	0	0	0	0	0	0
0	0	0	0	0	0	0	0	0	0	0	0	0	0	0	0	0	0	0	0	0	0	0	0	0	0	0	0	0	0	0
0	0	0	0	0	0	0	0	0	0	0	0	0	0	0	0	0	0	0	0	0	0	0	0	0	0	0	0	0	0	0
0	0	0	0	0	0	0	0	0	0	0	0	0	0	0	0	0	0	0	0	0	0	0	0	0	0	0	0	0	0	0
0	0	0	0	0	0	0	0	0	0	0	0	0	0	0	0	0	0	0	0	0	0	0	0	0	0	0	0	0	0	0
0	0	0	0	0	0	0	0	0	0	0	0	0	0	0	0	0	0	0	0	0	0	0	0	0	0	0	0	0	0	0
0	0	0	0	0	0	0	0	0	0	0	0	0	0	0	0	0	0	0	0	0	0	0	0	0	0	0	0	0	0	0
0	0	0	0	0	0	0	0	0	0	0	0	0	0	0	0	0	0	0	0	0	0	0	0	0	0	0	0	0	0	0
0	0	0	0	0	0	0	0	0	0	0	0	0	0	0	0	0	0	0	0	0	0	0	0	0	0	0	0	0	0	0
0	0	0	0	0	0	0	0	0	0	0	0	0	0	0	0	0	0	0	0	0	0	0	0	0	0	0	0	0	0	0
0	0	0	0	0	0	0	0	0	0	0	0	0	0	0	0	0	0	0	0	0	0	0	0	0	0	0	0	0	0	0
0	0	0	0	0	0	0	0	0	0	0	0	0	0	0	0	0	0	0	0	0	0	0	0	0	0	0	0	0	0	0
0	0	0	0	0	0	0	0	0	0	0	0	0	0	0	0	0	0	0	0	0	0	0	0	0	0	0	0	0	0	0
0	0	0	0	0	0	0	0	0	0	0	0	0	0	0	0	0	0	0	0	0	0	0	0	0	0	0	0	0	0	0
0	0	0	0	0	0	0	0	0	0	0	0	0	0	0	0	0	0	0	0	0	0	0	0	0	0	0	0	0	0	0
0	0	0	0	0	0	0	0	0	0	0	0	0	0	0	0	0	0	0	0	0	0	0	0	0	0	0	0	0	0	0
0	0	0	0	0	0	0	0	0	0	0	0	0	0	0	0	0	0	0	0	0	0	0	0	0	0	0	0	0	0	0
0	0	0	0	0	0	0	0	0	0	0	0	0	0	0	0	0	0	0	0	0	0	0	0	0	0	0	0	0	0	0
0	0	0	0	0	0	0	0	0	0	0	0	0	0	0	0	0	0	0	0	0	0	0	0	0	0	0	0	0	0	0
0	0	0	0	0	0	0	0	0	0	0	0	0	0	0	0	0	0	0	0	0	0	0	0	0	0	0	0	0	0	0
0	0	0	0	0	0	0	0	0	0	0	0	0	0	0	0	0	0	0	0	0	0	0	0	0	0	0	0	0	0	0
0	0	0	0	0	0	0	0	0	0	0	0	0	0	0	0	0	0	0	0	0	0	0	0	0	0	0	0	0	0	0
[truncated: 1,000 more rows]
