# Supplementary material for: A modified shuffled frog leaping algorithm with inertia weight
Source: Sci Rep. 2024 Feb 20;14:4146. doi: 10.1038/s41598-024-51306-1 (PMC11224354; doi:10.1038/s41598-024-51306-1)
Supplement: Supplementary file 1 — Supplementary Information. [file 41598_2024_51306_MOESM1_ESM.zip › data/F2/MSFLA_Q_25.xls]

## Sheet: Sheet1
0.0174624	0.0317784	0.874551	0.215395	-0.378774	-0.223028	0.0854897	0.00910782	0.165893	-1.52839	-0.0693319	0.194596	0.151411	-0.358553	-0.103314	0.14982	0.173738	0.00560763	-0.272433	0.00386187	0.100152	-0.0312558	0.0579268	0.5065	0.415542	-0.135921	-0.172044	0.728553	-0.00378825	0.00364551	7.16786
-0.00436558	0.0274151	0.000657458	0.00222008	0.00109463	0.00347994	-0.0216187	0.0502873	-0.00228118	-0.0216151	-0.00383322	0.000187873	0.00189341	-0.130508	-0.0129186	-0.0107455	0.00851768	0.00569825	0.0122579	0.00232311	-0.00644293	-0.0024803	0.0215392	-0.000332159	-0.0341331	0.0120049	0.000194925	0.0376073	-0.00120398	-0.0262734	0.46613
-0.000676635	-0.010834	0.00201807	0.000316857	0.00391753	-0.000137559	0.000130235	-0.00190681	0.00463723	0.000964722	-0.000904339	-1.98843e-05	0.0020322	0.00248706	0.000311379	-0.000594552	2.6465e-05	0.00127429	0.00057587	0.0121264	0.0068387	-0.000216044	0.000765805	2.56945e-05	-0.00105854	-0.00057009	-0.000957382	0.000115859	-2.14622e-05	-0.000980793	0.0574425
0.000144806	9.68709e-05	0.000418936	-0.000596213	-0.00064816	0.000326867	-0.000241449	9.77897e-05	-7.51158e-05	1.96494e-05	5.03245e-06	-0.000375626	-0.000178472	-5.64539e-05	-0.000430929	0.000291639	-3.02191e-05	-0.000187457	1.61706e-05	0.000146829	2.16707e-05	0.000221118	-2.51471e-05	2.20521e-05	-0.000146574	-0.0003066	0.000800993	3.63855e-05	0.000197384	-0.000300678	0.00646329
-6.7279e-06	1.18481e-06	-2.09029e-07	1.87359e-06	3.57252e-06	4.66113e-06	-6.50207e-07	-2.34599e-05	-3.63361e-07	-4.00843e-07	-1.53962e-05	-1.55161e-05	-1.48822e-05	1.30225e-05	-2.87931e-05	-4.14856e-07	1.52674e-06	2.85552e-07	7.12417e-06	7.0897e-06	-2.36919e-05	-7.40501e-06	4.14889e-07	3.4131e-05	2.48188e-05	1.16495e-05	6.61624e-05	2.90449e-06	-9.83982e-06	-7.40486e-06	0.000335577
4.18466e-07	2.14094e-06	-9.45596e-08	-3.45625e-06	-5.84006e-08	-2.03506e-07	-1.56009e-06	-5.40835e-07	6.24263e-07	4.52875e-07	1.32813e-07	4.14369e-07	-2.66146e-07	-1.00905e-06	-4.33788e-07	5.76919e-06	-1.0922e-06	-1.63118e-07	3.35529e-06	2.98322e-07	-4.38834e-07	-3.5396e-07	4.57312e-07	-5.98063e-06	-1.37565e-06	1.33329e-06	-1.69727e-06	1.23543e-06	-7.58108e-07	-4.91973e-06	4.10347e-05
9.18137e-08	1.89542e-09	5.97262e-08	-4.46734e-09	-4.15938e-08	-7.35467e-08	-6.32096e-08	-7.81175e-08	-2.87731e-10	5.77854e-08	4.90975e-08	-1.34628e-07	-4.03947e-08	-3.34433e-07	-3.51421e-07	1.37846e-07	-8.89796e-08	5.56605e-08	-6.22858e-08	1.56858e-09	2.26629e-08	4.38951e-07	2.25407e-07	1.68912e-07	-8.49663e-09	3.20162e-07	-1.11246e-08	-2.01563e-08	-4.01148e-08	1.32104e-08	2.99796e-06
9.71482e-09	4.17412e-08	-6.96356e-10	-1.12817e-08	5.25378e-09	1.69838e-08	-3.5503e-09	2.92559e-10	2.37192e-08	-2.99214e-09	-5.42426e-09	-6.4078e-09	6.56508e-09	1.61423e-08	-1.65282e-09	-1.44078e-08	1.28599e-08	-2.80984e-08	-4.70712e-08	-4.07271e-08	-5.49738e-11	8.91277e-09	-1.55745e-09	-1.25705e-09	-1.78712e-09	-7.07789e-09	-1.91122e-09	1.61359e-08	-1.06309e-08	-1.94791e-09	3.46856e-07
-7.95317e-10	3.38925e-10	5.37835e-09	-1.82661e-10	6.19032e-10	7.659e-09	4.30034e-12	-2.66204e-10	-1.12049e-11	-9.91046e-11	-4.6827e-10	-7.37842e-10	2.4199e-09	-6.33764e-10	5.38249e-10	-2.27414e-10	1.31559e-09	-1.00215e-09	9.20004e-11	9.24892e-10	2.55299e-11	5.66641e-11	2.7127e-10	2.93453e-10	-2.15229e-09	4.4238e-10	-8.84797e-10	-4.52696e-10	-1.38957e-10	5.0252e-10	2.89347e-08
8.88172e-11	1.1951e-11	-2.05436e-10	4.01216e-11	2.25682e-10	5.26808e-12	-2.07144e-10	2.44644e-11	-3.9164e-11	-2.00358e-12	1.37169e-10	1.29923e-10	2.7192e-11	-1.1025e-10	3.48207e-11	2.58189e-10	4.77152e-12	-8.54204e-12	6.97857e-11	-4.56048e-12	-6.846e-11	-1.9018e-10	8.13392e-12	-6.67638e-11	-5.39529e-12	1.36179e-11	-1.38664e-10	-1.1845e-10	-1.26305e-10	1.65102e-10	2.53633e-09
-3.17703e-12	-8.4813e-13	-1.18526e-11	-4.28548e-14	5.7224e-13	1.36648e-11	5.42948e-13	1.35464e-12	8.50098e-12	5.93969e-12	-2.61415e-12	1.04048e-11	1.08724e-12	3.47146e-12	-8.33405e-12	1.34609e-12	-7.05164e-12	3.16355e-12	-2.38185e-12	-6.30696e-12	1.9167e-11	1.68171e-11	1.77505e-11	-4.09615e-13	-4.97904e-12	4.10593e-12	1.66359e-13	9.22636e-12	1.44753e-15	1.9086e-12	1.6719e-10
-1.22911e-12	-1.23166e-12	1.06937e-12	1.87824e-12	-1.70719e-13	-5.75208e-13	1.29362e-12	-6.17193e-14	-1.24846e-12	-8.45163e-14	1.37113e-12	-1.15882e-13	7.50719e-14	-7.54221e-13	-4.31145e-14	1.80277e-12	-7.08148e-14	-4.2625e-14	-1.32421e-12	1.37513e-12	1.46658e-12	3.31846e-12	1.39718e-12	1.08025e-13	1.54573e-13	-2.73446e-13	-1.89103e-12	1.36012e-13	-1.21597e-13	-4.26436e-13	2.51109e-11
-2.74201e-13	1.83172e-14	-4.22609e-14	1.99225e-14	-3.94526e-14	6.58156e-14	-1.46554e-13	-5.30007e-14	-5.03928e-15	-7.95739e-14	-3.93832e-14	3.29573e-13	-5.81816e-14	1.31208e-13	1.64248e-13	6.13531e-15	2.82181e-14	-1.01423e-13	-2.77212e-14	3.86481e-14	4.82472e-13	1.15819e-14	-1.73331e-14	8.60634e-15	1.15826e-14	1.3931e-13	8.29215e-14	4.57872e-14	-1.44424e-13	-8.75036e-16	2.61377e-12
-1.7435e-14	2.3537e-14	2.24649e-16	-1.87656e-14	-2.30235e-14	-7.1673e-16	1.57623e-15	-5.47929e-15	5.62736e-15	6.91461e-16	-5.99757e-15	-1.25511e-15	1.02705e-14	7.47147e-16	6.66015e-15	-3.32761e-16	6.32418e-15	-1.4688e-15	-7.8638e-15	-1.65218e-14	1.64895e-16	5.6087e-17	5.9646e-16	4.86793e-15	-3.75653e-15	-6.91703e-16	-1.82559e-15	-1.70499e-16	-6.40774e-15	-2.55427e-14	1.98599e-13
-2.12215e-16	6.49739e-17	1.21286e-15	-9.86804e-16	1.06594e-16	-3.71348e-16	1.21011e-16	-2.57726e-15	9.48234e-17	-8.28868e-16	-6.04211e-16	-1.04886e-16	3.37157e-16	-1.01161e-17	-2.57244e-16	1.1938e-16	4.87952e-17	-8.46889e-16	-2.94658e-16	-4.94847e-16	-2.17322e-16	1.88236e-15	8.51052e-16	-3.30532e-16	-1.74338e-16	1.46654e-15	8.774e-16	1.06355e-15	-1.16228e-18	-1.6637e-17	1.65758e-14
-2.72709e-18	1.31898e-19	2.28138e-17	5.27566e-17	1.51712e-17	1.80563e-16	7.23017e-18	-1.65463e-16	8.6033e-18	4.06296e-17	-1.0038e-17	1.37828e-17	1.39593e-16	-5.70729e-17	2.41774e-16	4.59425e-17	1.26558e-16	3.90209e-17	-5.15301e-17	5.01303e-17	7.81172e-17	8.09676e-18	-1.65167e-17	-1.00906e-17	-2.92881e-16	3.43478e-17	1.49763e-17	-9.78465e-17	1.67228e-18	-2.83402e-17	1.85442e-15
-5.23804e-18	-3.19268e-18	-9.46625e-19	6.82016e-18	2.04363e-18	-3.45149e-19	1.03943e-19	2.11006e-17	-2.1252e-17	1.39955e-18	-1.39164e-19	5.35733e-20	-9.42123e-18	5.1798e-18	4.64149e-19	4.66828e-19	-2.12706e-18	2.14271e-17	-4.13204e-18	-1.836e-18	-5.67582e-19	-3.13765e-18	-3.89445e-18	-3.34991e-18	2.48266e-18	2.01632e-18	6.11783e-18	9.46856e-19	-6.9821e-18	1.64117e-18	1.38826e-16
-3.88606e-19	-2.82731e-20	1.08577e-19	2.69599e-19	-3.38996e-19	1.55989e-19	3.1498e-19	1.81978e-19	8.98776e-19	5.64793e-19	-1.92203e-19	-4.35541e-20	1.75154e-18	-1.94089e-19	2.6923e-18	6.8862e-19	-1.95078e-19	3.80463e-19	4.71385e-20	-3.16147e-19	-1.53242e-19	1.24511e-18	6.53805e-20	-1.16429e-18	-1.53641e-18	-1.83453e-19	5.87809e-19	4.51349e-19	1.6173e-19	-5.74933e-20	1.5358e-17
7.51606e-21	2.38711e-20	3.86218e-20	-1.33774e-21	-4.54666e-19	2.72074e-20	7.30728e-21	1.18863e-20	8.89602e-21	2.32529e-21	-1.22916e-20	1.96023e-20	8.87071e-22	-1.89679e-20	3.94479e-21	1.23596e-20	-3.47213e-21	-5.35535e-20	-4.70438e-20	-1.23811e-19	-2.44673e-20	5.13654e-20	-1.02563e-20	-1.86114e-21	1.009e-20	-8.23934e-22	4.44796e-21	-4.9827e-20	-4.52271e-21	-1.12468e-21	1.03835e-18
2.38371e-21	-2.28487e-20	8.43182e-22	4.52911e-22	-9.85239e-22	4.02853e-22	-5.8928e-22	-1.04235e-21	2.51107e-21	-1.01343e-21	2.13119e-21	1.45533e-21	5.46066e-21	2.37834e-21	-7.04321e-21	2.94902e-22	2.15742e-22	1.12229e-21	-8.25684e-21	2.42006e-20	-6.76538e-23	-3.13614e-21	-4.43646e-21	-1.2024e-20	3.29882e-22	5.0861e-21	-1.64375e-21	2.71649e-21	1.00973e-22	6.51312e-24	1.1518e-19
-7.66713e-23	5.62124e-22	5.40908e-22	2.259e-21	7.39252e-22	3.37655e-22	7.67656e-24	9.60583e-23	5.12537e-22	1.33736e-22	2.94308e-22	-2.01333e-24	4.9193e-22	-3.45653e-22	-1.74518e-22	2.40602e-22	-1.13811e-22	-5.34242e-22	-9.71412e-23	6.46753e-22	3.46007e-22	-1.38525e-22	-3.14019e-22	-7.48343e-23	-9.45698e-23	-5.88316e-23	-1.54851e-21	7.96919e-23	4.5682e-21	1.34498e-22	1.55643e-20
-9.89575e-24	-3.40739e-24	1.10948e-23	-5.40958e-23	2.53366e-23	-1.49968e-23	-2.41757e-24	-1.23609e-23	-1.57339e-24	1.29319e-23	1.72788e-23	1.6396e-24	2.44537e-23	1.96703e-23	1.36532e-22	3.16502e-23	-1.53635e-23	-1.07388e-24	2.34049e-23	6.46597e-23	2.20506e-23	7.10348e-23	1.88117e-22	-2.64036e-23	-3.6138e-24	-3.7881e-23	3.09263e-24	-2.31041e-23	4.27795e-24	-3.24636e-23	8.95876e-22
3.1292e-26	-1.05419e-24	-2.72014e-26	-6.78343e-25	-1.1905e-24	1.60499e-23	8.1169e-24	9.39852e-25	-1.37936e-24	-5.29947e-25	1.45981e-23	-6.07779e-25	-1.57758e-24	-1.76952e-25	7.26167e-25	-9.27157e-24	1.93526e-24	-2.54303e-24	6.14514e-24	-8.46974e-25	3.10924e-25	2.99634e-24	1.32951e-24	4.49037e-24	1.11681e-24	-4.30924e-24	-5.32323e-25	-2.73474e-25	-1.26008e-23	-4.25669e-24	1.00643e-22
-7.66199e-25	-4.6451e-26	1.36685e-25	4.70887e-25	-5.82998e-26	-9.65528e-26	-2.62753e-26	-7.72337e-25	-3.97228e-25	-5.16547e-26	-1.53408e-25	1.96254e-25	3.15607e-26	-2.35385e-26	-5.73112e-26	-1.99283e-25	1.95174e-25	2.27149e-24	7.75565e-26	1.3549e-26	-2.74315e-25	1.20567e-25	-4.85536e-26	6.8227e-26	-5.57478e-25	-4.96238e-26	-2.86813e-27	-1.45597e-25	7.84286e-26	1.39349e-25	7.5267e-24
-1.5256e-25	1.31009e-26	4.09011e-27	-2.21905e-26	1.92506e-27	9.15569e-27	2.12014e-26	3.34667e-26	1.37597e-26	9.79643e-26	-4.991e-27	-2.43208e-26	4.87787e-27	-1.42295e-26	-1.79939e-25	8.29421e-27	-6.29664e-26	3.37748e-27	1.39723e-26	1.21807e-26	1.3351e-26	-4.85065e-27	2.28354e-27	-2.19046e-26	-5.3638e-26	1.71738e-26	4.13889e-27	8.12027e-27	1.07978e-26	-6.00321e-27	8.40824e-25
-5.82215e-28	-7.8989e-29	-8.64098e-27	6.64882e-28	4.98725e-28	8.56775e-28	-2.1729e-27	2.72276e-29	-1.67444e-27	1.82179e-27	-2.56347e-27	9.07921e-28	-6.29734e-29	1.84338e-29	-5.33729e-27	-3.691e-27	1.08094e-27	-1.64345e-27	6.44318e-27	2.45784e-29	-1.92643e-27	-1.06194e-26	8.78468e-29	1.95273e-29	2.32713e-28	1.13512e-27	5.28508e-28	3.38333e-27	-7.99439e-28	1.23398e-26	6.98643e-26
-6.02375e-28	-9.01202e-29	1.62033e-28	-1.19209e-28	3.2473e-28	-4.14041e-29	7.20671e-28	1.89597e-28	1.28883e-28	-1.62721e-29	4.08527e-30	9.82067e-29	-2.11309e-29	-1.8068e-29	-2.13976e-28	-3.42915e-31	-6.32466e-28	4.29805e-28	-3.07682e-28	-1.52688e-28	1.74532e-28	-2.575e-28	4.93228e-29	-1.80734e-29	8.97165e-29	4.59761e-29	2.71425e-28	3.70214e-28	-1.226e-28	3.71369e-28	6.04448e-27
-1.87397e-30	-1.33106e-29	-6.86133e-30	1.00992e-31	-1.7095e-30	-7.77249e-30	3.62725e-30	1.62158e-28	5.3622e-30	-1.31316e-30	2.35807e-31	7.4556e-30	-3.46669e-29	3.5476e-29	3.86346e-29	2.49125e-30	-2.33962e-29	-2.2081e-29	-3.55907e-28	1.83994e-29	2.36858e-29	-3.51255e-29	-4.26015e-29	-5.2876e-31	2.61833e-30	4.8294e-29	5.76245e-29	-4.51263e-29	7.61408e-30	-1.3203e-29	1.01925e-27
1.01115e-31	-3.37161e-30	-4.45803e-30	1.61492e-30	-2.61256e-30	-1.69927e-30	-7.64975e-32	-6.188e-32	3.9223e-30	-5.37043e-31	-2.00978e-30	-8.72981e-31	-2.88024e-30	-1.53702e-31	-1.99614e-30	1.82263e-31	4.55746e-31	4.05601e-30	-1.60113e-30	2.94157e-31	2.45767e-31	1.2817e-29	-1.9034e-30	1.42427e-30	-4.26527e-31	-4.0611e-31	-7.53868e-30	-2.68491e-30	1.63742e-31	5.86363e-31	6.11541e-29
2.00431e-32	2.0916e-31	-5.87631e-31	-1.40049e-31	-5.15553e-31	4.30179e-32	4.72667e-32	2.41683e-31	-7.38829e-32	-1.47875e-31	-1.88031e-32	1.0748e-30	-2.17357e-31	3.04511e-31	-8.65485e-31	-6.42692e-32	4.18395e-32	1.46773e-32	-1.43255e-30	1.78517e-31	2.44033e-31	8.90242e-33	2.00787e-31	1.12544e-31	7.47427e-32	3.19515e-31	1.71215e-31	1.69253e-31	-2.5811e-31	-1.88429e-30	9.68236e-30
-3.64795e-33	3.94752e-32	1.76361e-32	1.9505e-34	1.64104e-32	-2.37204e-32	3.42682e-33	5.31021e-32	3.00883e-32	3.93404e-32	-2.79864e-33	-7.2905e-32	-1.69717e-32	-4.97384e-33	-1.37849e-32	1.48085e-32	-5.01398e-33	-1.57421e-31	-2.36999e-33	-2.51904e-32	-5.0487e-33	6.22352e-32	4.7805e-32	7.39804e-33	8.83264e-33	6.323e-33	4.4575e-34	-2.64695e-34	8.15067e-33	1.96102e-33	6.91745e-31
-4.94022e-34	-2.82929e-33	8.35483e-34	-9.69972e-35	5.65252e-34	5.90173e-34	-2.87139e-33	-2.38805e-33	4.44473e-33	-2.20224e-33	9.954e-34	2.8571e-34	-1.36397e-33	5.0931e-34	5.27924e-33	2.64325e-35	1.27015e-33	2.75659e-34	-1.4297e-33	4.20488e-33	-3.35728e-33	-8.47832e-34	-6.87647e-33	9.18477e-33	-7.67882e-33	-2.99387e-33	-3.42638e-33	3.85195e-34	6.9628e-34	-3.60393e-33	7.20089e-32
7.49201e-36	7.12875e-36	-2.59752e-35	1.04584e-35	-3.80656e-34	1.326e-34	1.02424e-33	2.96213e-35	3.12873e-34	-9.64122e-35	-8.2898e-34	-5.73559e-35	-6.07704e-35	4.54151e-35	3.21916e-36	-9.64001e-35	-1.67849e-34	-1.60089e-34	-4.31219e-34	7.39909e-36	-3.05907e-35	4.80061e-35	-2.32694e-34	3.219e-35	-7.28729e-38	6.30352e-34	2.6509e-34	-5.49984e-35	1.22759e-34	-3.40928e-37	5.30325e-33
-1.58486e-36	6.52291e-37	3.42092e-35	8.29471e-36	-9.15145e-36	6.65349e-36	1.90089e-35	3.62867e-36	-1.47342e-35	3.33382e-36	-3.06048e-37	-2.3035e-36	-9.99828e-37	8.07087e-37	-3.4973e-37	-6.76655e-37	-2.45528e-37	-9.24312e-36	-2.1387e-35	-2.00892e-35	-7.44958e-36	-2.97772e-35	4.05256e-36	7.09721e-36	-7.3079e-36	-2.03945e-35	1.24175e-35	2.4429e-36	-2.28116e-36	2.1274e-35	2.72154e-34
8.2558e-38	5.72095e-37	1.15722e-36	-3.2325e-36	1.09182e-36	-3.71254e-37	1.21759e-36	6.53723e-37	4.62338e-36	1.64576e-36	3.9745e-36	-1.39503e-37	-3.83553e-37	-6.38903e-37	3.59209e-36	-6.36902e-37	1.22471e-36	4.42277e-37	9.64364e-37	-3.47285e-36	-7.41859e-37	-5.95255e-37	7.15952e-37	-2.3377e-36	-3.19578e-37	-2.63244e-36	-4.90577e-37	-1.05203e-36	-1.07284e-36	1.12226e-37	4.0188e-35
3.75722e-38	4.34405e-37	-1.73162e-37	-3.09231e-37	4.67776e-38	2.76371e-38	-3.37351e-37	3.12557e-37	2.04205e-38	3.13979e-38	2.13472e-38	-7.85205e-38	-1.96362e-38	-5.70055e-37	-1.03049e-37	1.55781e-38	8.00434e-38	2.74376e-37	3.60403e-38	4.70262e-38	-3.23874e-37	-4.46713e-37	4.40624e-38	2.23155e-37	-1.47273e-38	-3.99484e-38	2.01486e-38	1.72898e-37	1.09822e-37	3.2345e-38	4.40388e-36
-4.94972e-39	1.97547e-39	2.88525e-39	-2.34191e-39	-1.1746e-39	1.16553e-38	-2.11156e-38	-3.07449e-38	-8.18894e-41	2.0523e-38	3.52973e-39	-1.01559e-38	2.12577e-38	-9.24013e-42	-1.43352e-38	-1.3067e-39	-5.77769e-40	2.72662e-39	7.58948e-40	-1.40727e-38	9.507e-39	3.0728e-39	6.26256e-39	1.2557e-39	-1.76275e-39	2.42169e-39	2.6504e-38	-1.20499e-38	6.18576e-40	-4.90758e-39	2.34541e-37
-5.36127e-41	1.63371e-39	1.00323e-39	-3.44002e-39	9.09785e-40	-6.02912e-40	-3.28197e-40	-2.44347e-39	1.99709e-39	1.69892e-39	-3.26309e-39	2.50445e-41	1.19896e-39	-1.13392e-39	3.04028e-40	-6.38746e-40	4.90168e-41	-3.73354e-40	2.64263e-40	2.41494e-40	-3.7685e-40	-1.8013e-41	-1.00277e-40	-9.43556e-41	3.2894e-40	-1.1691e-40	2.75628e-39	-4.21119e-40	1.99256e-40	3.78359e-40	2.63932e-38
2.53191e-41	2.03185e-41	-3.14075e-41	2.4801e-41	6.04917e-40	9.28535e-42	3.31327e-41	4.36389e-41	-6.86061e-42	3.37411e-40	7.31144e-41	4.16185e-40	1.16103e-41	3.38254e-41	1.58595e-41	-2.3569e-41	4.63675e-41	1.60173e-40	3.51335e-41	-4.31664e-41	-2.34179e-41	5.90805e-41	-4.45522e-40	5.0987e-41	8.66328e-42	2.29952e-42	-2.33036e-40	-9.9086e-42	3.12624e-40	-8.19949e-42	3.14984e-39
-8.22329e-42	-1.46625e-41	-1.16998e-41	5.09217e-41	5.98445e-42	6.65427e-42	-1.74431e-41	9.47464e-42	2.11768e-42	7.9982e-43	3.67888e-41	2.18557e-42	9.39735e-43	1.43546e-42	-2.5554e-41	-1.56329e-42	3.6146e-42	-3.56926e-41	5.63063e-42	7.91139e-43	-1.68998e-41	-1.01744e-41	7.26459e-42	-1.89259e-41	3.04478e-43	-2.81613e-42	2.41558e-42	2.93337e-42	-3.71732e-42	8.04772e-42	3.15676e-40
6.072e-43	1.36234e-42	2.39645e-43	-5.7468e-43	2.22786e-43	1.15945e-42	-4.65463e-43	-7.15129e-44	-2.32023e-43	-6.00921e-44	-2.52689e-42	7.6568e-44	-1.21602e-43	-1.7376e-42	4.32099e-43	9.88257e-44	1.51831e-43	-1.94059e-43	1.08174e-45	-1.48986e-42	2.5001e-43	2.65369e-44	-2.78285e-42	6.4835e-43	3.51505e-43	5.12184e-44	2.25754e-42	2.17303e-44	-2.3074e-42	-7.20997e-44	2.05949e-41
-8.19493e-44	1.40876e-44	2.29534e-47	1.75968e-44	1.10349e-44	6.19681e-44	2.86599e-43	3.71842e-43	2.03017e-43	-4.06866e-44	7.12411e-43	2.18092e-44	1.20562e-44	6.8966e-44	-1.01479e-43	7.14668e-44	7.68494e-45	-6.5678e-45	-1.04781e-43	1.2652e-44	-7.32854e-44	-3.76492e-45	-3.22433e-44	-1.15538e-43	-7.15742e-45	3.32888e-44	-9.23238e-44	6.97837e-44	7.66724e-44	-7.84043e-45	2.72058e-42
-5.56801e-46	7.44291e-45	2.18158e-44	5.51511e-45	3.78578e-45	7.70896e-46	-7.23445e-45	-5.16334e-44	-3.91306e-45	-1.33527e-45	-1.84741e-44	2.38378e-44	-7.72971e-45	7.98025e-46	-4.73479e-45	3.74145e-45	4.50008e-45	3.96561e-44	1.86977e-45	1.3961e-46	7.18017e-45	-1.9878e-45	6.5343e-45	2.20503e-44	-1.75226e-44	1.02766e-44	1.06672e-45	-3.21606e-45	-1.9885e-46	-2.54965e-44	3.05015e-43
-1.93078e-46	-9.82068e-46	-2.13859e-45	1.54473e-45	1.22294e-46	1.38278e-46	-1.03175e-46	9.62872e-46	-7.26299e-47	-1.00371e-45	7.51549e-47	1.53495e-46	1.9749e-46	5.2737e-46	-2.9702e-50	1.56577e-45	1.72557e-46	2.39532e-46	1.41787e-46	-2.63353e-45	2.08544e-46	1.57899e-46	3.11017e-47	8.83947e-46	7.81427e-46	-2.6452e-46	2.45469e-46	-2.03145e-47	3.22935e-46	1.40725e-46	1.6025e-44
-8.71831e-48	-9.48232e-48	5.40648e-48	6.44933e-47	-2.03238e-46	3.53072e-47	-5.03903e-47	1.50407e-48	3.42173e-46	-2.0675e-47	7.64788e-48	-5.89627e-48	-3.77117e-47	1.21383e-46	-6.31314e-47	-1.16705e-48	-4.45103e-48	4.92057e-47	-1.87672e-46	-1.61914e-47	7.17358e-47	4.29117e-47	-1.27815e-46	-1.19307e-46	-1.06292e-47	1.84093e-47	-2.03671e-47	5.67806e-47	-2.39304e-48	1.90543e-47	1.72525e-45
1.12285e-47	1.73339e-48	-4.20399e-48	-8.38096e-48	-3.71722e-48	1.13397e-48	-5.45418e-48	-2.8612e-49	2.17825e-47	-2.52257e-48	-7.57696e-48	-2.07562e-48	1.22263e-48	1.20944e-48	-2.67219e-47	-2.62198e-48	-4.97762e-48	8.11243e-48	2.37139e-48	7.30466e-50	1.94436e-49	7.41122e-49	-9.2585e-49	-1.25695e-48	1.82549e-47	-1.36846e-47	-2.59535e-48	8.08855e-48	3.91811e-49	-7.55239e-49	1.64295e-46
1.28295e-49	2.6221e-49	-3.62626e-51	-1.1859e-48	2.83901e-49	1.60466e-50	1.98004e-48	-3.80539e-48	-4.23561e-51	2.64363e-49	-7.61916e-51	5.79721e-49	-8.18909e-49	-1.21407e-49	-1.06905e-48	7.6509e-49	7.26737e-49	5.35914e-49	-7.59638e-50	-2.24802e-49	-3.26098e-48	-6.24609e-49	-2.36133e-49	1.59494e-49	-5.84554e-52	-5.95672e-50	-2.9125e-49	-4.36915e-49	1.31668e-49	1.65244e-49	1.82257e-47
-4.98638e-50	8.89533e-51	2.36071e-51	-2.47502e-49	2.96705e-50	5.13174e-50	-2.23092e-50	9.16499e-51	-4.06691e-49	2.31398e-50	-2.24604e-49	-1.0464e-52	-2.75472e-50	-4.40817e-50	3.78201e-51	-9.87238e-50	1.27815e-50	-2.22859e-51	-5.45135e-50	-2.00062e-50	-4.96435e-51	-2.26658e-51	-2.70164e-51	4.20233e-51	1.07959e-51	3.203e-50	2.9263e-51	1.23033e-50	7.00623e-52	-1.84015e-50	1.42086e-48
1.7709e-51	3.35384e-51	-3.83863e-51	9.19042e-51	-3.24794e-51	-6.52446e-52	3.82728e-51	-2.44368e-51	3.70113e-51	-1.18235e-50	-1.81758e-51	1.06889e-51	-2.96359e-51	-4.15738e-52	-1.05367e-51	-1.95317e-50	-4.82482e-52	6.44724e-52	5.12081e-51	-1.13963e-50	-3.26846e-51	-6.00175e-53	3.60695e-52	-5.38439e-53	-2.28886e-50	2.06893e-51	8.34331e-52	9.55284e-51	8.56609e-51	-1.11646e-51	1.37115e-49
9.30917e-52	-1.43261e-53	-5.77388e-53	1.1797e-51	5.33385e-53	5.53504e-51	-1.46515e-52	-1.17856e-52	-2.28793e-52	2.62175e-53	1.69171e-52	2.43306e-52	-1.83337e-52	2.63237e-52	1.79785e-52	1.9029e-52	-1.43214e-52	-4.16655e-52	-1.93571e-52	1.29465e-52	5.27238e-53	4.62052e-53	-8.12975e-52	-2.89806e-52	2.20599e-52	-3.31276e-53	-4.30418e-53	2.48283e-52	2.97173e-53	-6.93537e-53	1.22483e-50
-1.11806e-53	-1.43719e-53	-1.56505e-54	5.87037e-54	-4.04674e-53	1.18618e-54	1.6121e-53	6.55953e-53	2.14679e-53	6.36258e-54	3.74747e-54	3.16705e-53	-1.57619e-53	-1.33892e-52	5.84834e-53	-6.65657e-55	1.10633e-53	-2.34996e-53	-1.39558e-53	1.62061e-53	2.92905e-53	6.77967e-55	-4.89436e-53	3.02228e-52	-1.81218e-53	-4.5257e-53	-2.62232e-53	9.53667e-53	-1.65605e-53	6.01694e-53	1.13597e-51
-2.40385e-55	-4.26222e-54	-2.56668e-55	-2.3211e-55	-1.10863e-54	-1.96768e-54	-3.42379e-55	1.09092e-54	-2.85353e-54	6.29284e-55	-2.69526e-53	1.31373e-55	8.4701e-55	2.19489e-54	-4.45903e-54	-4.38711e-55	2.90105e-55	-2.26156e-53	-1.40594e-53	8.08797e-55	1.15591e-54	-2.20965e-54	-5.28906e-55	-1.80842e-56	9.85123e-54	-7.77627e-55	-4.30006e-55	6.57329e-54	-2.10574e-54	9.18028e-54	1.18612e-52
5.45251e-56	2.32184e-55	1.58919e-54	-1.19701e-55	-5.79656e-55	4.77657e-56	1.58077e-55	-1.85968e-54	-2.17093e-55	1.28396e-54	-1.04536e-54	3.83724e-56	-1.29002e-55	3.7607e-56	-5.04844e-55	3.07247e-55	1.36065e-55	-7.86429e-55	1.36686e-55	5.81466e-55	-1.39881e-55	-3.10262e-55	-5.65203e-55	4.75361e-55	8.3914e-56	8.48429e-56	-1.82928e-55	2.7246e-56	-4.65289e-55	4.80699e-56	1.22279e-53
-1.51012e-56	6.07186e-57	1.07784e-56	-1.11026e-56	1.04216e-57	-3.3493e-56	6.56249e-56	-1.28513e-57	-1.3452e-57	1.87967e-56	-1.60273e-57	1.13838e-56	-2.60168e-56	-1.61035e-56	9.00372e-57	3.27986e-56	-2.19687e-57	1.28069e-56	-2.39412e-57	1.98231e-56	5.0557e-56	-5.67735e-57	6.96957e-56	2.87257e-56	-2.3357e-56	-3.07267e-57	4.20836e-57	1.58639e-56	-1.63274e-57	1.65415e-57	5.03216e-55
-1.74657e-58	6.31539e-60	6.59588e-58	-2.43835e-57	-1.02182e-57	-1.2291e-58	1.82657e-56	-2.46001e-57	9.67339e-58	-9.86114e-57	-2.61119e-57	3.42108e-57	4.80436e-58	-1.55348e-57	-2.14472e-57	6.37444e-57	-7.15981e-58	5.50856e-58	2.07645e-58	1.09283e-58	-1.22731e-57	-1.01643e-57	-8.42264e-57	-5.93884e-57	-8.69622e-58	6.04487e-57	4.36342e-57	3.24922e-58	-3.85867e-57	-4.45014e-58	8.66587e-56
-2.72401e-59	-3.74013e-58	-5.08567e-58	-3.65669e-59	-1.93938e-58	2.25171e-59	6.07662e-58	-1.19095e-57	2.61778e-58	-2.09832e-58	2.36195e-58	-1.43612e-58	2.4558e-58	1.01693e-57	3.44586e-59	2.30277e-60	-7.53514e-58	1.01426e-58	-7.88658e-58	1.70805e-58	-8.52493e-58	-1.85526e-60	-2.80978e-58	-1.35943e-57	-9.78068e-59	-3.28876e-58	5.47199e-58	1.24916e-58	3.07546e-59	1.49453e-58	1.07003e-56
4.22278e-60	-3.08828e-59	-6.44156e-60	-1.9619e-59	4.7673e-60	-8.67785e-60	-1.27582e-59	-1.7834e-60	-8.23062e-59	-1.21107e-60	-8.60796e-60	-5.57017e-60	-9.70864e-61	-5.21763e-59	5.89345e-60	8.24111e-63	2.26712e-59	-8.04886e-60	6.53799e-59	-5.21543e-61	-6.11563e-60	1.62805e-59	-4.63138e-60	-1.69153e-59	-1.56496e-59	-2.37363e-59	-3.73989e-60	-3.94234e-59	1.58125e-59	-3.85734e-59	5.23397e-58
1.20941e-60	-2.70201e-60	7.7121e-61	4.08223e-60	-1.31533e-59	2.90043e-62	-1.12049e-61	2.90588e-60	-5.92467e-60	-1.14939e-59	-4.34181e-61	-4.77835e-60	-3.65282e-61	-1.79224e-60	-3.74022e-60	-1.21818e-60	6.83412e-61	2.72224e-61	5.20874e-60	1.26034e-60	1.46112e-60	-2.11718e-60	1.45208e-59	1.30527e-60	1.84744e-60	-9.14924e-61	-9.69555e-61	2.87418e-60	-7.55669e-61	-2.94742e-61	8.91977e-59
-3.60433e-62	-3.41752e-62	-1.23827e-61	6.79121e-61	-6.82374e-62	2.36235e-61	-1.1221e-60	-6.51507e-63	6.9474e-62	3.50884e-61	-5.6316e-61	4.50285e-61	2.1047e-61	-1.15472e-62	-4.316e-62	-1.08289e-61	-6.60552e-62	-1.42782e-62	-1.01979e-60	-2.58736e-61	-1.73346e-61	8.27297e-63	1.57004e-61	2.25335e-61	-1.28307e-61	-1.30678e-62	-1.84357e-63	5.27051e-61	-4.36085e-61	3.43797e-62	7.17707e-60
-8.46313e-63	4.57489e-63	-1.31291e-63	-3.5347e-62	-1.62487e-63	-3.67595e-64	-5.12617e-62	-3.1242e-62	-3.11956e-63	-7.19e-63	-5.5551e-63	-4.04173e-63	3.13066e-64	7.60923e-63	-8.85136e-63	-3.47723e-62	-1.53003e-62	2.76222e-64	-1.24562e-63	6.80544e-63	-7.18973e-63	-8.71537e-63	-5.63644e-63	2.59789e-62	9.36283e-62	9.29093e-62	-3.07919e-63	5.65662e-63	9.40892e-63	-1.05554e-62	4.92032e-61
-7.67869e-64	-4.43738e-63	1.02879e-64	1.3543e-63	2.05333e-63	1.80965e-63	4.78888e-63	-1.02229e-63	8.90044e-64	1.66968e-64	-7.38327e-65	-9.32513e-63	1.32343e-63	3.97331e-64	1.23338e-63	-4.16981e-64	-2.31895e-65	-4.64457e-64	1.51286e-63	-3.60968e-64	9.4224e-64	-2.5388e-64	1.47215e-63	-5.25925e-63	-4.50496e-64	-2.75242e-64	4.6615e-63	1.6579e-63	-2.44459e-63	4.7791e-64	5.04203e-62
4.56832e-65	-7.74035e-66	3.00916e-64	6.58439e-66	2.44517e-65	-1.00312e-63	-2.9664e-64	5.25876e-64	-2.97204e-65	1.39337e-64	-4.00656e-65	-3.1673e-65	2.27072e-65	7.85252e-65	-1.68473e-65	2.01955e-65	-3.79901e-65	-4.77943e-66	2.21012e-66	-1.5255e-64	2.19387e-64	1.44664e-64	9.45222e-65	-6.53773e-64	-1.74461e-64	1.09583e-64	3.38856e-66	-4.78207e-65	4.68192e-65	1.11198e-64	4.39323e-63
2.42908e-65	2.77665e-66	-3.22891e-66	-2.57867e-66	3.60992e-65	-8.08324e-66	-2.00216e-65	-1.21091e-65	2.02161e-67	-1.7297e-65	-3.08948e-65	8.81682e-66	-2.62565e-66	-1.07624e-65	-1.10417e-65	3.66722e-66	2.70029e-66	2.86833e-66	-4.93519e-65	8.33772e-66	1.30626e-66	-2.49845e-66	-3.28827e-66	5.81798e-66	-1.43613e-65	-1.41705e-65	-4.82829e-65	-4.04428e-65	2.56735e-66	7.96304e-66	3.98453e-64
-3.01255e-67	2.42351e-66	-1.52268e-67	2.95357e-67	-2.05561e-66	-2.25322e-67	-3.34996e-67	-2.90276e-67	-2.84706e-67	-6.41338e-67	-8.71662e-67	6.84762e-67	-1.49195e-66	1.0849e-67	1.8322e-67	8.57363e-66	-8.58569e-68	3.82505e-68	-1.33617e-66	-6.83208e-67	-2.15121e-68	1.43214e-67	9.50783e-67	2.18576e-66	8.90637e-66	-1.7858e-68	-1.42858e-66	9.32867e-67	2.34792e-66	-5.44857e-66	4.34453e-65
4.9882e-67	-7.70497e-68	-2.76934e-67	5.848e-68	-1.01222e-67	3.42259e-68	2.67965e-67	5.12339e-68	2.79462e-69	-8.0543e-68	-9.44165e-68	2.21258e-67	3.90466e-68	2.37597e-69	1.01062e-67	3.68654e-68	7.7544e-69	-3.63882e-68	8.97471e-67	6.96604e-68	8.07191e-68	-1.63277e-67	-1.02228e-68	2.50402e-67	5.71503e-68	-2.20446e-67	1.84776e-68	-1.56229e-68	3.02493e-67	-4.80597e-68	4.12244e-66
-5.01353e-70	3.03429e-68	1.4097e-68	1.28944e-68	-1.96922e-69	2.72385e-69	-1.54814e-68	-1.46234e-69	-2.42637e-68	-3.85671e-68	1.26767e-68	3.06713e-69	4.24891e-69	1.07522e-67	-1.36289e-69	-3.79498e-69	8.8627e-68	-2.28904e-69	-7.17622e-69	3.78699e-69	-3.79379e-68	8.40373e-70	1.5374e-68	3.64914e-69	2.4507e-69	-1.305e-68	7.44003e-69	-3.19797e-68	6.07542e-70	-9.93715e-69	5.00121e-67
-7.56547e-70	1.60647e-69	-3.90973e-70	-4.27941e-70	-9.42782e-70	-1.93069e-69	-6.56187e-71	-3.01048e-69	-7.68723e-70	-1.26507e-70	-4.97762e-69	-5.50852e-70	-2.65634e-69	-1.06047e-69	-2.27168e-70	-5.02341e-70	1.55047e-70	3.6038e-70	-1.12312e-70	-2.29332e-69	1.91694e-71	1.36298e-69	4.65582e-70	5.36682e-70	5.12616e-70	2.98094e-70	3.63085e-70	-4.94233e-69	-6.97838e-70	7.95677e-70	3.29166e-68
-6.87236e-71	1.22006e-69	-1.3326e-71	2.98295e-70	1.2569e-71	1.19416e-71	1.32145e-70	-1.07413e-70	7.58384e-71	1.28028e-70	3.7446e-70	2.07899e-71	-3.77702e-71	6.06489e-71	-8.33682e-72	-1.70228e-70	3.58221e-71	-1.58718e-70	3.86491e-70	1.30716e-70	4.04054e-71	-7.11261e-71	4.20726e-72	3.4994e-71	-4.61844e-72	2.53624e-71	2.77957e-71	-2.93946e-71	-6.02951e-72	-1.48172e-71	3.71107e-69
3.91911e-72	-5.91492e-72	-6.72599e-72	-3.3269e-72	-5.59921e-72	4.75014e-72	-1.00446e-72	1.80284e-71	1.14317e-71	1.54678e-71	5.0676e-73	1.05046e-71	-9.52993e-71	4.16976e-71	-4.95262e-72	-2.83131e-73	-4.05315e-72	2.02108e-71	5.07796e-72	3.31366e-72	-6.08656e-72	2.14325e-72	1.78541e-71	2.88641e-71	-4.59809e-72	2.70856e-72	8.11843e-72	2.23966e-71	-8.96736e-72	-5.13644e-72	3.68941e-70
1.84667e-74	5.73379e-74	6.98155e-74	1.54461e-72	8.87519e-73	-2.95709e-73	-2.0456e-73	-4.15126e-73	-5.85321e-73	1.35799e-72	-4.6888e-73	-6.73154e-75	7.32366e-73	-2.71825e-73	-2.42585e-73	-5.66953e-73	3.09861e-73	-6.46083e-73	2.94592e-73	1.68877e-73	-6.41834e-73	4.09497e-72	1.25877e-73	-5.54247e-74	-5.09117e-73	3.11907e-72	-3.13639e-72	7.36693e-73	1.96447e-73	-2.34413e-72	2.41052e-71
-5.71407e-74	1.89966e-74	-3.85732e-74	2.34422e-73	-8.3122e-74	-1.48056e-73	-6.56728e-74	-1.54773e-74	-5.7426e-75	4.01847e-74	4.22738e-75	-9.20302e-74	7.73837e-75	-5.439e-75	4.68235e-75	-3.09705e-73	-2.31266e-73	5.25967e-74	-1.45726e-73	-1.31772e-73	-6.02898e-74	1.73213e-75	-8.10736e-74	1.10982e-74	8.88035e-74	7.3401e-76	-3.12682e-74	-6.89109e-73	-4.71811e-75	-5.91618e-74	2.72056e-72
-7.04167e-76	-2.98231e-76	1.24376e-74	-1.7582e-74	-3.30783e-74	3.96334e-76	-1.0623e-75	-9.95144e-76	-1.68224e-75	-5.74402e-75	-5.01572e-76	1.57921e-76	1.96872e-75	-3.22649e-74	9.55568e-76	6.61804e-77	6.31445e-75	1.43544e-75	1.73282e-75	-6.56083e-74	-1.39772e-74	-5.55807e-75	5.88209e-75	-1.52816e-74	-1.13743e-74	-1.56431e-74	-1.68952e-75	-8.86839e-76	8.57551e-75	2.13116e-76	2.64068e-73
5.22881e-76	-1.2371e-75	1.25229e-76	1.36526e-76	3.77252e-76	-1.32142e-75	-4.74042e-76	2.40055e-76	-2.56779e-77	4.22036e-75	3.18896e-75	4.51536e-76	-3.95108e-76	1.00847e-77	-5.25984e-77	1.02521e-76	2.05545e-76	1.52891e-75	7.64124e-76	4.71225e-76	1.38116e-76	5.17454e-75	1.00479e-75	1.51385e-75	-3.70012e-76	1.04993e-76	-7.08247e-77	-2.70498e-75	5.68668e-77	-8.24277e-76	2.78144e-74
-2.48822e-77	5.64134e-77	2.03428e-76	-2.1749e-76	9.21626e-77	4.81937e-78	-4.60721e-77	2.21715e-77	-5.71894e-76	-1.20905e-76	1.16607e-78	-5.47671e-77	6.89604e-77	1.9136e-77	-1.08295e-76	1.24838e-76	-2.88061e-77	-9.87808e-77	-2.99559e-79	-2.52207e-76	-1.09327e-76	-3.60124e-76	-4.43044e-77	4.25075e-76	1.17541e-78	6.27327e-77	-5.28208e-78	2.775e-77	1.40007e-76	-4.6759e-77	3.34003e-75
1.42634e-78	2.59282e-77	6.02324e-79	-1.01593e-78	3.07812e-77	-9.90213e-79	-3.82162e-79	-5.0126e-78	3.52371e-78	2.39583e-77	-2.03027e-78	4.67595e-79	-2.01965e-80	-1.24294e-77	-3.57114e-77	1.235e-77	-8.29282e-78	1.27269e-77	3.12466e-78	6.67536e-79	-8.84989e-80	-5.21533e-79	1.73339e-77	1.95441e-77	-2.60236e-78	2.94506e-78	-1.3093e-78	-2.1115e-79	-3.26055e-78	-3.36154e-78	2.3262e-76
-3.23282e-79	6.02693e-79	-8.11147e-79	-4.25115e-79	4.8785e-79	-2.8446e-78	5.84205e-80	-3.71141e-79	-2.2458e-78	-6.03533e-79	-1.06207e-79	-3.52525e-80	2.5165e-79	-5.09033e-79	8.7543e-79	7.84661e-79	-3.21048e-79	-2.23953e-78	-1.06805e-79	9.27383e-79	-4.63912e-79	-6.85131e-79	-1.76085e-79	-5.16062e-79	4.99339e-79	3.964e-79	-4.69612e-79	-8.12369e-79	2.67521e-79	-2.44076e-79	1.94611e-77
-2.13561e-79	1.72787e-80	3.47644e-79	9.74064e-81	-4.21058e-80	-5.16042e-80	7.33375e-81	-3.01048e-80	5.11605e-82	6.51545e-80	-1.18855e-80	-5.39299e-80	1.74975e-79	2.63345e-79	-2.38928e-79	-2.40784e-80	4.31755e-80	1.70697e-80	-1.07206e-79	4.81435e-80	3.92215e-80	-4.71257e-79	1.98774e-80	-2.67279e-80	1.58881e-80	1.90414e-80	-9.56273e-81	-6.6864e-82	-2.46035e-80	-2.0878e-79	2.6034e-78
1.03986e-81	5.30712e-81	-7.93773e-81	1.61137e-81	1.50893e-81	1.17227e-82	1.15824e-80	-3.71327e-81	-3.21414e-81	4.57964e-81	-3.11585e-81	-1.59801e-81	4.88768e-81	1.29814e-81	-8.64855e-81	5.01519e-82	6.1461e-82	-3.28771e-80	8.58856e-82	7.46635e-82	3.30001e-81	3.73731e-81	4.13963e-81	5.44726e-81	2.17608e-80	-5.35555e-81	-1.97585e-82	3.63146e-81	-6.69519e-82	-5.12578e-81	1.49124e-79
5.22519e-84	-2.24632e-81	-4.40798e-82	1.69734e-81	6.06433e-83	5.71108e-83	4.51673e-82	-2.2449e-82	-7.23166e-82	3.79622e-82	-5.63199e-82	6.13545e-83	-7.91207e-82	1.43547e-81	2.80326e-82	3.799e-81	8.63426e-83	-3.88758e-82	1.12909e-81	-1.06576e-82	-4.77177e-82	2.01173e-81	-4.88866e-82	2.20307e-82	-2.59123e-83	-1.33862e-81	1.70624e-82	-5.94666e-83	-6.79525e-83	2.17687e-82	2.00061e-80
1.17495e-83	1.15098e-83	-1.27248e-82	-4.35361e-84	1.66853e-83	-1.44141e-83	7.93126e-83	-1.65817e-83	1.04229e-83	8.02362e-83	-1.41118e-83	6.43343e-83	-6.02082e-83	-9.15614e-83	-1.93816e-82	-2.50624e-83	5.67193e-83	-2.7314e-83	8.20775e-83	-4.34011e-83	-2.50083e-83	-8.29114e-84	-7.04782e-84	-1.13973e-83	-1.00365e-82	-5.10548e-84	5.48937e-83	-4.14766e-83	5.98288e-84	3.71248e-84	1.2944e-81
-2.18353e-84	6.15541e-85	-1.38731e-83	1.64256e-84	9.4732e-85	-1.38672e-84	6.8243e-85	2.76467e-83	-3.15512e-84	1.82234e-84	6.5582e-85	1.27071e-83	8.25695e-84	-4.2841e-84	-1.22739e-84	9.20387e-85	2.08853e-84	1.73648e-84	3.36084e-84	3.10565e-85	-4.04779e-87	-4.25109e-84	1.51684e-84	8.30889e-85	-4.36573e-84	-7.2072e-84	1.28354e-83	1.65492e-83	-8.23185e-85	5.04812e-84	1.42935e-82
2.99311e-86	-4.90533e-85	-5.41123e-85	6.46323e-86	6.21819e-86	-1.88849e-85	1.95247e-85	-3.43078e-85	-7.12167e-85	2.78669e-86	-9.75909e-86	3.73905e-84	-4.63518e-85	1.45331e-84	-2.79357e-85	-1.34008e-85	-1.59472e-88	-1.7762e-86	7.03758e-85	-1.59802e-86	7.64234e-85	3.98356e-85	-1.9409e-86	9.27601e-86	4.93938e-86	8.97594e-85	1.70033e-85	6.33185e-85	-5.51786e-85	3.27854e-86	1.31696e-83
2.42993e-87	2.09986e-86	-8.18725e-86	-1.41561e-86	-8.04057e-87	-2.19877e-85	7.60034e-87	-4.17979e-88	-1.83937e-86	1.10557e-85	1.77285e-86	1.18384e-86	1.7244e-86	2.03483e-85	2.05075e-86	-9.50099e-86	6.95211e-85	4.21876e-86	-2.04778e-85	-4.62643e-87	-6.76197e-87	3.66745e-87	2.88465e-87	6.16516e-86	5.47577e-87	-8.48268e-87	4.32032e-86	-8.64364e-86	3.8647e-86	-2.73382e-86	2.08151e-84
-5.67013e-87	8.69747e-87	6.76911e-88	3.0107e-88	1.06998e-87	-9.2417e-87	8.07216e-88	1.16288e-87	-2.31767e-86	-5.11073e-87	2.82992e-87	3.26925e-86	-1.31929e-87	-1.04761e-87	3.86084e-87	-4.64182e-87	-8.21707e-89	-1.41499e-86	-6.66992e-87	-1.1767e-87	8.56425e-87	2.66119e-87	-1.03177e-87	-3.97868e-88	-3.44744e-87	2.80638e-87	1.00816e-86	5.21844e-87	4.3044e-88	7.05731e-87	1.66082e-85
-4.6977e-89	-2.57389e-88	-6.6428e-88	-1.00675e-87	9.22262e-89	-1.68277e-87	-4.03734e-89	-3.29194e-88	-7.12925e-89	-4.02799e-89	1.60048e-88	1.78907e-89	-3.29787e-88	-1.05392e-88	-4.9757e-88	-6.70826e-89	4.51061e-89	-6.37389e-89	-1.53693e-88	-1.04589e-89	-6.85607e-88	1.00316e-87	-1.55576e-88	-1.16987e-87	2.11029e-88	1.37478e-89	-2.22179e-89	-1.82778e-88	-2.0732e-89	-2.39131e-87	1.15383e-86
1.45186e-88	-5.07117e-89	-4.60171e-89	3.7637e-91	-1.02285e-88	2.66538e-90	2.756e-89	2.48371e-90	9.39387e-90	-3.09872e-89	4.65311e-90	-7.89457e-90	3.27235e-90	-1.56644e-89	1.76421e-89	1.78328e-90	1.70985e-89	1.15998e-88	3.37563e-90	-2.76894e-90	-1.07907e-89	-1.86099e-89	3.19447e-89	-1.98046e-88	-4.43368e-90	3.24549e-89	-3.87529e-91	-1.13528e-89	1.53864e-89	-6.6637e-91	9.31889e-88
1.32955e-90	-2.99085e-91	-1.66623e-90	-5.53351e-90	-6.07778e-90	4.77157e-90	2.9759e-91	3.04469e-90	-7.85303e-91	-1.06282e-91	-4.77717e-90	1.68197e-90	-6.21076e-91	1.26811e-89	-9.29529e-91	3.39308e-91	6.75566e-91	-3.67268e-90	2.38726e-91	-6.82164e-91	-2.67579e-90	-1.98275e-91	2.32119e-90	-1.71614e-90	1.01647e-91	2.64962e-91	-2.24687e-90	4.04424e-90	1.118e-89	1.42557e-90	7.63856e-89
2.51506e-91	-5.00114e-91	-9.32885e-93	-9.18204e-93	-1.21033e-91	-1.98127e-91	-1.96755e-91	1.60522e-92	-1.41696e-90	-9.76934e-92	-1.03468e-92	3.39623e-91	-1.0237e-91	-1.90713e-90	2.12465e-91	1.74704e-90	-1.74018e-92	4.64965e-91	2.00936e-91	1.50533e-92	1.75731e-92	-1.31028e-91	-3.3188e-92	1.21347e-91	-2.07268e-91	-8.99276e-92	2.28369e-91	1.15714e-91	1.50577e-92	4.47643e-91	9.24119e-90
3.52456e-92	3.22607e-92	-3.82749e-92	1.31921e-92	1.81028e-92	-9.8799e-93	8.89807e-92	-2.81966e-93	2.52734e-92	-2.18331e-93	8.17229e-93	3.41474e-93	5.5282e-92	-2.86055e-93	7.072e-92	-2.84763e-92	3.49637e-93	4.16874e-93	8.00488e-93	2.68299e-92	-1.53106e-92	1.3954e-92	3.81071e-92	-8.18157e-94	6.3762e-92	1.2296e-92	-8.57129e-92	-1.58043e-92	4.63663e-93	-9.71711e-93	7.37758e-91
2.96364e-93	-2.43682e-93	1.25737e-93	-2.58323e-93	-1.09853e-92	-9.66876e-93	-8.74078e-95	-2.18468e-93	-4.91405e-93	-5.35371e-94	2.94596e-93	4.28777e-94	4.19904e-94	-7.69247e-94	8.18319e-94	-8.22665e-95	-2.42572e-93	1.89715e-93	2.01915e-93	7.51617e-94	2.15696e-93	-2.68289e-93	-2.08186e-92	2.1601e-93	1.52027e-93	2.38278e-93	1.10948e-93	1.0923e-93	3.19101e-94	1.88026e-94	8.46052e-92
3.232e-95	1.53176e-94	-3.35185e-94	2.05566e-94	2.4049e-93	-2.2521e-94	2.86825e-95	1.50269e-93	-3.06749e-94	-2.3088e-94	7.98149e-96	1.76275e-94	4.61905e-95	1.64938e-94	1.1979e-94	-1.14373e-95	2.48274e-94	-6.47252e-94	1.65844e-94	3.89289e-95	1.465e-94	-1.63228e-95	3.12919e-95	3.28968e-94	3.94369e-95	2.3721e-95	1.59176e-95	1.37732e-94	-4.95644e-95	-3.731e-95	7.87904e-93
-1.58238e-95	-1.04764e-97	2.57166e-94	1.46859e-94	-2.0242e-95	3.22641e-96	1.76661e-95	-3.47952e-95	5.6713e-96	-6.056e-95	-4.91875e-95	5.02737e-96	6.35971e-95	-4.47259e-96	-6.27311e-95	1.22781e-95	3.64285e-95	7.72007e-97	3.48178e-96	1.59368e-96	9.3224e-96	-1.56247e-95	-2.76217e-95	-2.88549e-95	8.35559e-95	-1.07622e-95	-2.11669e-95	-5.9023e-95	5.19528e-96	-1.34253e-95	1.07624e-93
2.28591e-97	-2.21234e-96	5.94592e-96	5.99726e-96	2.27007e-96	1.60993e-95	-1.27179e-97	9.89475e-97	8.8134e-96	-1.43937e-96	-3.9058e-97	-5.88466e-98	-8.61164e-96	-5.99983e-98	-7.51241e-97	1.40454e-97	-2.32312e-96	-4.01843e-97	-6.48575e-97	-1.24865e-96	4.04969e-97	-1.38495e-96	3.25977e-97	1.09923e-96	3.33328e-96	-2.24932e-96	-1.19251e-96	-2.48523e-96	3.38025e-97	2.25266e-96	7.38241e-95
-2.98504e-97	7.32636e-98	8.55763e-98	-3.78066e-97	1.27081e-96	-3.67913e-98	-2.98866e-98	1.89173e-98	-1.09935e-97	2.22147e-99	-2.72192e-97	-2.61732e-98	-3.48191e-98	-2.16628e-97	3.02573e-99	-5.5528e-98	-2.56838e-97	1.64623e-99	3.23761e-98	-2.99308e-98	-2.99733e-97	-3.26171e-98	1.78567e-97	9.41778e-98	3.22581e-97	4.65845e-98	7.23755e-98	-3.99737e-99	-9.32382e-99	-7.63246e-98	4.36941e-96
-1.22599e-98	5.94759e-98	-7.20503e-98	-1.22971e-98	-4.89678e-99	-1.10407e-99	-2.70249e-100	-2.04642e-99	1.48772e-98	-5.34331e-99	2.56233e-98	3.72795e-100	4.06365e-99	-4.81526e-98	2.83068e-99	-2.30973e-98	3.21347e-99	-1.22306e-98	1.35625e-98	-2.2542e-100	-1.03164e-98	-1.38871e-98	7.15883e-98	2.2356e-99	1.35998e-98	1.46312e-98	1.04167e-98	2.37633e-100	-1.24685e-98	-2.69789e-98	4.94354e-97
1.71964e-99	1.40571e-99	-4.71608e-100	1.10531e-99	1.18294e-99	2.82179e-99	6.20903e-100	1.58047e-100	-5.4691e-99	-2.00338e-101	-6.61807e-100	1.20191e-99	5.20766e-100	-6.94125e-99	1.77957e-101	-2.01985e-99	-3.93141e-100	1.83839e-99	7.94531e-100	-8.48894e-100	5.47035e-100	-9.33486e-100	1.66143e-99	5.55192e-100	-4.71338e-99	6.05327e-99	1.53594e-100	-2.83222e-99	2.02752e-100	-6.97565e-101	4.79355e-98
-4.94101e-102	2.39384e-100	8.50758e-101	3.47868e-101	2.20912e-100	1.75462e-101	5.2929e-101	-4.05498e-101	-1.10986e-100	-2.36786e-100	1.88915e-100	-1.65152e-100	1.288e-100	-2.05774e-100	-9.65349e-103	-1.14574e-100	5.25888e-101	1.78682e-100	-1.03551e-100	-3.42276e-100	2.41612e-101	-6.29827e-101	4.7757e-100	-1.37646e-101	-3.32962e-101	-1.39963e-100	3.60086e-100	-9.99809e-101	-8.00447e-102	6.99165e-101	3.8149e-99
-3.09047e-102	-7.6856e-102	-2.71734e-102	2.07048e-101	2.26043e-102	2.22942e-101	1.78364e-101	-6.13924e-103	-3.69955e-101	-2.54153e-101	2.32321e-102	-3.90942e-102	-2.01157e-101	-6.69826e-105	2.75592e-101	-1.68924e-101	-3.45634e-102	7.47952e-102	-6.04934e-103	-2.64757e-103	4.36034e-102	5.86443e-103	8.12924e-103	-1.42853e-103	5.98325e-102	2.30454e-102	-6.77091e-103	-5.45134e-103	-8.97351e-102	-1.11777e-101	2.5779e-100
1.21086e-103	-1.03907e-102	6.38729e-102	-2.64171e-103	3.10712e-104	4.20393e-103	-1.20877e-102	1.42506e-102	-1.20434e-102	4.07276e-103	-1.24273e-102	3.13406e-103	-5.71563e-103	-4.57391e-103	6.78513e-104	-1.45472e-102	8.15818e-104	-7.13138e-104	3.39747e-102	7.14567e-105	1.71107e-103	4.87736e-103	3.54334e-103	1.86371e-103	1.27276e-102	6.38379e-103	-5.107e-103	-2.74784e-104	3.79823e-104	-5.39174e-103	2.43997e-101
-1.59541e-104	-1.51325e-104	1.91796e-102	-3.44281e-104	2.16432e-104	-2.23395e-103	-8.81548e-104	-2.08096e-103	-1.68596e-103	3.95914e-105	2.27423e-103	-4.85397e-104	1.37331e-104	9.64521e-104	-3.09349e-104	3.32007e-103	2.0266e-103	1.17645e-104	1.04752e-102	-9.16419e-104	-2.82363e-104	-1.16467e-103	-2.19683e-103	7.66219e-105	3.18717e-103	1.31945e-104	-9.17284e-105	-3.79292e-104	-4.94758e-104	-1.74878e-104	5.61802e-102
-7.83334e-105	-3.81504e-104	-5.67011e-105	7.85609e-106	1.23013e-104	-6.96694e-105	-6.33929e-104	-1.24152e-104	-1.05675e-104	-2.89086e-105	-2.99611e-105	3.36656e-105	-1.84298e-104	8.50957e-106	8.52915e-105	-2.92069e-105	-2.74839e-105	1.92909e-106	3.48018e-106	-2.3707e-104	-7.31493e-105	6.59619e-105	-3.37024e-104	7.92332e-106	-1.25948e-104	-3.80175e-104	3.19256e-105	4.93709e-104	-8.38136e-106	-7.76548e-106	3.7826e-103
2.10011e-106	1.14521e-105	-1.12531e-105	-3.08714e-106	-6.0166e-107	1.8152e-105	-4.06792e-106	-1.94542e-105	-1.13036e-105	6.64972e-106	-1.73923e-105	-3.74085e-106	-2.51533e-106	-5.15552e-107	1.20193e-105	-2.62983e-106	1.25099e-106	7.14195e-105	7.40393e-107	4.12368e-106	-7.70912e-106	-9.85497e-106	3.6046e-106	1.43404e-105	1.85984e-105	-1.58453e-106	-1.13588e-105	-7.19532e-106	4.83041e-106	-2.89858e-105	3.12532e-104
9.99346e-107	-2.19744e-106	-4.28215e-107	-1.80086e-107	-2.1127e-106	-1.18812e-106	4.17689e-107	3.17904e-106	9.69828e-107	1.96417e-108	9.28186e-107	1.7805e-107	8.69394e-107	-2.67652e-107	-3.42094e-106	-2.97541e-107	1.38415e-106	-6.15139e-107	5.75623e-108	-1.47084e-107	6.07414e-107	7.7638e-109	-2.52714e-106	2.62385e-108	1.94284e-106	-1.42263e-106	-5.96426e-108	-9.30916e-107	-1.47054e-106	4.24438e-107	2.92774e-105
2.29857e-107	6.08999e-108	-2.16883e-108	1.03993e-107	-4.73143e-110	9.98235e-108	-2.33107e-107	-8.0254e-108	3.30989e-108	-1.27237e-107	-1.37662e-108	5.35319e-108	-3.46766e-107	-2.10003e-108	-4.93406e-109	-3.25584e-107	1.10857e-110	6.31476e-108	6.29981e-108	-1.69612e-108	-2.40803e-107	3.06777e-108	-1.30903e-108	-6.8189e-109	-2.22211e-108	-1.1569e-108	6.28947e-109	-6.27115e-108	-5.32491e-108	5.18208e-107	2.86487e-106
-2.61744e-108	-2.5861e-108	2.31517e-109	-2.55218e-109	8.5982e-110	3.73796e-109	1.13833e-110	6.78517e-108	6.93945e-110	-2.34145e-109	-1.85425e-108	1.00736e-108	1.13816e-108	-5.93122e-109	-2.04611e-109	-1.61566e-108	1.95492e-109	-7.87192e-110	-1.6655e-110	-7.84265e-109	3.39619e-109	-1.74532e-109	4.36944e-109	-3.19567e-108	1.86284e-110	4.50914e-110	1.53959e-108	-1.40451e-108	-7.52667e-109	-8.84796e-109	2.95305e-107
-1.13799e-109	3.35171e-110	1.13883e-109	-2.99401e-110	-9.24477e-111	-1.74011e-110	4.7582e-111	-9.59331e-110	-1.76767e-109	-6.55984e-111	-3.76816e-110	5.30146e-110	-7.28352e-111	2.24969e-111	-1.2525e-110	-3.08924e-111	7.14795e-109	1.07165e-109	1.46412e-109	1.78531e-109	1.50281e-111	4.18984e-111	5.46133e-110	-4.4575e-110	2.67227e-109	-1.99869e-110	-1.61494e-111	-4.32212e-111	-2.46473e-109	1.90787e-109	2.69984e-108
1.53396e-112	2.3768e-111	3.37444e-110	-3.88878e-111	4.73137e-111	-1.1944e-111	-1.37503e-110	1.00953e-110	-8.94085e-112	-1.18478e-111	-1.01581e-110	1.18594e-111	4.43565e-111	-4.65412e-112	1.08708e-110	-3.15648e-112	-3.82437e-111	-1.07163e-110	-2.26187e-112	3.84609e-110	1.15685e-113	-1.01621e-111	-4.66772e-111	-1.00264e-110	-1.43786e-111	-2.82975e-110	2.94718e-111	1.08384e-112	-3.26937e-111	9.7052e-112	2.05426e-109
-2.66616e-112	-6.66972e-113	-1.31187e-111	-8.05481e-112	1.56342e-111	-6.26469e-112	8.11346e-113	1.15407e-111	2.27053e-111	-1.62535e-112	1.97914e-111	-4.41503e-112	-8.50281e-112	3.38711e-112	-9.66326e-112	1.74369e-111	-3.73054e-113	-1.71712e-111	-1.79268e-112	1.90556e-111	2.4398e-112	-1.82946e-111	-6.03861e-112	3.1337e-112	-2.61973e-111	-4.8625e-112	7.75348e-113	7.79019e-113	-1.87317e-111	2.99119e-111	2.95842e-110
7.38738e-113	1.11353e-113	-7.58654e-115	-3.23926e-113	-1.94637e-112	-3.82821e-113	1.56256e-112	2.62166e-113	6.80701e-114	8.22808e-113	1.75635e-113	1.62846e-113	-2.59738e-114	7.66582e-115	3.04918e-112	-6.47658e-114	-2.6721e-113	1.23166e-112	1.53779e-113	-1.64869e-114	4.19696e-113	-1.4509e-112	-1.93615e-112	1.06138e-113	7.04866e-113	-3.05796e-114	-1.56555e-112	-1.22527e-113	-4.41944e-114	5.58548e-115	1.77678e-111
-3.21094e-115	5.39794e-114	-2.04525e-114	-5.52466e-115	1.4846e-113	-3.58647e-115	1.29309e-114	7.40675e-115	-5.49652e-115	-6.81612e-115	3.63453e-114	-1.08772e-114	-2.5976e-113	1.95761e-113	-1.59821e-113	8.72778e-115	8.73715e-114	-1.00353e-114	1.25049e-113	2.73967e-114	-1.10162e-113	9.48968e-116	2.37785e-114	4.76139e-113	-9.38675e-116	-2.30145e-114	1.14897e-113	-6.0173e-115	4.08886e-114	1.21161e-114	1.99791e-112
7.73143e-116	-1.77673e-115	-8.09572e-115	6.3179e-116	-1.42024e-115	2.99042e-115	-1.15713e-115	5.26952e-115	5.83656e-115	1.8114e-115	-9.30331e-116	6.84258e-115	1.58943e-114	2.80252e-115	-1.43113e-114	-5.07576e-116	-1.70076e-114	1.3123e-115	2.0126e-115	2.19942e-115	-8.17622e-116	-9.82449e-116	-1.07588e-115	-4.33613e-114	-9.92398e-115	5.60977e-115	7.62274e-116	-3.06989e-115	2.62017e-115	1.70898e-114	1.78896e-113
-1.53204e-116	4.43084e-117	1.73891e-115	-2.37456e-115	1.58883e-116	9.21922e-116	-8.53374e-116	1.34548e-116	-1.38528e-115	-1.817e-116	9.90022e-117	-1.39569e-117	9.14514e-116	-5.34548e-116	-1.15734e-115	2.77257e-116	-1.3165e-115	-2.09351e-117	1.18346e-116	-1.82186e-115	-7.63658e-116	5.77313e-116	5.56235e-116	-2.70038e-116	-3.36818e-116	-7.98383e-117	-8.38567e-117	-2.03271e-115	-4.4604e-116	1.32558e-116	1.95e-114
-4.42479e-118	-1.76016e-118	5.15832e-118	-5.11148e-117	1.03095e-116	1.49063e-116	2.37937e-117	9.58505e-118	2.53176e-117	-6.10612e-117	3.47758e-118	-2.00648e-116	8.441e-118	-4.25343e-117	6.98453e-118	-6.05417e-117	4.02121e-118	-5.09113e-117	-2.47122e-117	2.38546e-117	-2.13344e-117	-3.54663e-117	-7.96933e-118	-7.38821e-117	-1.40164e-117	-1.28469e-117	-2.14016e-117	-2.02667e-117	5.42128e-119	1.24401e-116	1.19263e-115
-6.02073e-118	-3.24112e-120	-4.17915e-118	2.39023e-118	-1.11819e-118	9.7022e-118	-4.81251e-119	1.6456e-118	5.76026e-120	4.76101e-118	1.34497e-118	1.74166e-117	5.68538e-118	-3.44361e-120	2.74777e-118	1.48876e-117	3.70223e-118	-1.13542e-118	3.84121e-120	-5.12986e-120	2.84071e-119	-7.36492e-119	6.84133e-119	1.2473e-117	-2.21027e-119	2.35547e-118	-7.64553e-118	5.52305e-119	6.74628e-118	4.36168e-119	1.09567e-116
-8.35029e-119	-2.19896e-119	-2.32499e-119	1.83584e-120	5.6864e-119	-3.7197e-120	-8.06304e-119	9.37069e-120	2.4436e-119	3.18046e-119	-8.98265e-119	-7.42074e-119	1.02884e-119	3.76794e-120	1.15369e-118	1.35976e-118	-1.20281e-118	-1.8202e-119	-6.80703e-120	8.71493e-119	1.27238e-120	-2.5858e-119	-1.03218e-118	-4.57599e-119	5.27368e-119	7.19272e-119	-6.95129e-119	-2.62641e-120	-2.00168e-119	-9.60216e-119	1.48823e-117
-1.96272e-120	-1.45392e-120	9.41161e-120	-1.42708e-120	1.61668e-121	7.62265e-121	-3.2389e-120	5.17604e-120	-1.34895e-120	-2.19235e-120	-3.64523e-121	-2.02592e-122	1.18238e-119	8.66719e-120	-6.80166e-120	-1.26515e-119	-5.84766e-120	1.31342e-120	-4.30148e-120	3.41613e-120	1.05446e-120	8.17168e-121	-2.3487e-120	1.3108e-119	-2.23198e-120	3.54936e-122	-3.84425e-120	2.01125e-119	-3.69811e-120	1.50376e-120	1.31098e-118
-5.54513e-122	3.39329e-121	4.41823e-121	2.60468e-121	-6.47521e-121	-1.64825e-120	-3.40014e-122	3.02564e-122	6.4358e-123	1.43193e-121	-7.09614e-121	-6.46632e-122	-1.47205e-121	-8.00017e-122	-6.8108e-122	-8.01144e-122	1.31874e-121	2.66918e-120	-5.90738e-122	-2.66029e-122	-1.84234e-121	3.86324e-122	5.1065e-122	-2.89472e-121	1.77984e-121	-3.39362e-121	1.61566e-121	9.37285e-122	-2.6572e-121	5.10775e-121	9.7557e-120
-2.10086e-122	9.4603e-123	6.85568e-122	-8.52213e-123	1.70406e-122	2.9312e-122	-1.26919e-122	-4.88209e-122	8.67087e-122	1.14587e-122	-7.29252e-122	-3.9441e-122	4.07183e-122	2.7211e-122	1.11426e-123	3.55772e-123	2.9869e-122	-3.29592e-122	-2.71624e-121	-3.10264e-123	4.93252e-123	1.97641e-122	2.38668e-123	1.04851e-121	1.29571e-122	-1.46397e-122	7.05168e-122	-9.77561e-122	6.0053e-122	7.03675e-123	1.231e-120
5.24949e-123	1.76592e-123	2.33498e-124	-3.71656e-125	-4.7829e-123	1.77255e-124	2.60346e-123	4.29055e-124	-2.59197e-123	2.21257e-124	1.5066e-123	-1.52875e-124	-1.50321e-122	-3.66404e-124	-5.82257e-123	6.13216e-123	-8.31844e-124	-1.02442e-122	-7.42603e-123	-8.45145e-124	-1.75372e-124	5.01261e-123	3.54972e-123	-4.71399e-123	-3.52164e-123	4.2616e-123	-4.38815e-123	-1.29929e-124	-1.29362e-124	-7.39837e-123	9.97327e-122
8.51397e-125	4.6587e-124	-5.00307e-124	-8.77714e-125	-6.478e-124	1.55793e-123	2.79993e-125	-6.50247e-125	-2.39479e-125	2.07887e-124	-1.02396e-123	1.69045e-124	-1.47133e-124	3.05649e-124	-5.92416e-124	-2.70435e-125	-1.61294e-123	1.62801e-124	4.02948e-124	-3.54944e-124	-3.92491e-126	4.18655e-124	-1.41651e-124	1.68396e-124	-3.34391e-124	1.06869e-124	-1.61989e-124	1.39092e-124	2.36316e-124	1.16153e-124	1.0296e-122
3.55163e-125	-1.30529e-125	8.75556e-127	5.53367e-125	-2.81174e-125	6.63764e-127	-1.00866e-125	7.55154e-126	-1.16321e-124	2.56754e-126	1.00497e-125	-3.60123e-125	-1.99008e-125	1.05249e-124	-7.33957e-125	1.82707e-125	1.32951e-125	-1.82142e-124	2.79483e-126	6.1446e-127	7.34647e-125	1.121e-125	-7.4193e-126	2.08988e-125	-5.98536e-125	-1.79947e-126	-8.21663e-125	5.28635e-126	-7.46616e-126	-5.13169e-125	1.0527e-123
2.56954e-125	9.89503e-127	8.49295e-127	2.98937e-128	-3.08795e-126	-6.47535e-126	1.10781e-125	4.44058e-126	3.39354e-126	2.6612e-127	3.48279e-126	6.18883e-127	9.37581e-126	1.73651e-125	1.41388e-126	-1.55585e-125	3.9405e-126	4.91217e-126	8.3792e-127	2.46457e-126	-1.155e-126	-6.84311e-127	-1.32322e-126	1.84417e-126	1.19107e-126	-9.23496e-129	6.69784e-127	3.28993e-127	-9.07252e-127	4.37034e-127	1.24826e-124
9.3509e-128	-2.55498e-127	-6.22319e-127	2.01553e-127	1.57913e-127	-6.39539e-127	2.66682e-128	-7.76546e-128	-4.13295e-127	-1.59861e-128	-3.62294e-127	-7.52907e-128	6.35653e-128	-9.4209e-128	6.46101e-128	-1.36131e-126	-7.54519e-128	1.86938e-127	-6.3605e-128	-7.46391e-128	-4.33671e-127	-3.90906e-127	7.50292e-128	-1.28788e-127	2.55823e-128	9.70937e-127	4.08999e-129	-7.62271e-127	2.01923e-127	4.68782e-128	7.96592e-126
2.36633e-128	-1.93818e-128	-5.45219e-128	-4.94554e-129	7.90073e-129	3.01773e-128	2.08564e-128	1.29196e-128	-7.26696e-129	1.35132e-128	-1.20387e-128	-8.32297e-129	9.94506e-128	4.39467e-129	3.36363e-128	5.55616e-128	1.47511e-130	1.21398e-128	2.43337e-128	-1.27181e-128	-1.40685e-129	2.10982e-128	1.71826e-128	1.29194e-128	-1.19368e-129	1.65596e-129	1.87069e-128	2.08979e-128	8.5514e-128	-3.22505e-128	6.70717e-127
-1.00735e-128	-1.43662e-128	-1.89929e-129	2.80715e-129	1.01514e-129	1.48406e-129	1.06164e-128	3.75056e-131	1.63964e-130	-1.499e-128	-6.28807e-129	-2.54718e-129	6.07211e-129	1.4943e-129	5.74393e-130	1.15288e-129	7.78385e-131	-9.06936e-129	3.38626e-129	-1.11312e-129	-2.12545e-129	-6.95925e-130	1.81993e-129	-8.24134e-130	2.41264e-130	-9.12693e-130	2.21872e-129	-7.43511e-130	-1.34596e-130	6.6541e-130	9.96104e-128
-3.91665e-130	-4.40963e-131	-5.99935e-131	-4.75758e-130	6.8905e-131	5.31593e-130	9.16364e-131	1.38207e-129	9.77185e-131	-2.10674e-130	-5.5454e-130	5.89044e-130	-1.88721e-131	3.38788e-131	2.25148e-130	-4.91333e-132	1.02504e-129	7.74204e-130	1.01018e-130	3.62553e-130	7.2505e-130	9.37701e-132	-3.76931e-130	-4.11344e-132	9.71374e-131	2.14731e-131	2.19685e-130	1.43483e-130	5.378e-131	-2.75665e-130	8.97002e-129
7.49757e-131	-4.76289e-133	5.69041e-131	-2.26844e-131	-4.7325e-133	-4.51899e-131	-3.34369e-132	3.92757e-131	2.00978e-132	7.60305e-131	-1.77731e-131	-1.98894e-133	2.14233e-131	2.82555e-131	4.20835e-133	-5.55707e-132	-5.29319e-131	-3.26734e-131	-6.17655e-132	-5.29732e-133	-4.34632e-131	5.09559e-131	-1.90386e-132	-1.82642e-131	-1.63672e-131	1.77244e-131	-6.24816e-132	-5.5945e-132	4.18907e-132	-3.53193e-133	6.52367e-130
-3.86373e-133	7.04563e-133	-2.33679e-133	1.99503e-132	3.2325e-134	-7.18428e-132	-7.07749e-132	-1.42394e-131	-3.45927e-133	-2.08681e-132	1.19838e-132	-1.06474e-132	4.20814e-134	-1.01444e-132	-6.26968e-133	6.3549e-133	-1.10772e-132	-5.18866e-132	2.31209e-132	-3.11241e-133	-4.27025e-133	-4.39798e-132	-6.19865e-133	-3.41773e-132	-1.92612e-132	1.07221e-132	1.76578e-132	-7.28988e-132	1.98473e-132	-1.43014e-133	7.0832e-131
1.41397e-133	-4.01469e-134	6.9185e-134	7.47614e-134	-8.98098e-134	1.19194e-132	-1.46338e-133	1.16148e-134	8.73482e-134	-5.23477e-133	2.47296e-134	2.35146e-134	1.51023e-134	-6.5395e-134	-1.45614e-132	1.90423e-133	3.46667e-134	1.08948e-134	2.06515e-133	-4.07442e-135	-1.57205e-132	3.64224e-134	2.98828e-134	-1.493e-133	-1.63415e-133	-3.525e-134	6.81146e-134	-4.93228e-134	1.7889e-134	-2.52454e-134	6.55437e-132
-1.68892e-134	-7.01722e-135	-1.19394e-134	7.89827e-135	1.75273e-135	2.5453e-134	8.15851e-136	-1.67527e-135	-1.76481e-134	1.92266e-134	-4.88045e-135	5.4997e-134	-3.6445e-134	-2.08564e-135	1.15211e-134	1.11081e-134	2.18426e-134	-2.66645e-134	-1.15413e-134	6.0317e-136	-1.56676e-134	-4.99339e-134	-1.43467e-136	8.94504e-135	5.3143e-136	-2.78528e-136	8.06501e-134	-1.17855e-134	1.95858e-134	8.04941e-135	4.87575e-133
1.44156e-135	1.34249e-135	3.42831e-136	2.57179e-135	1.34434e-135	4.09766e-138	3.97595e-136	6.58879e-136	-1.09285e-135	3.63109e-135	-2.175e-135	-2.37938e-135	-4.54495e-136	3.07796e-135	4.51439e-135	-2.04108e-135	-8.86969e-136	2.7309e-135	-4.48207e-136	4.94128e-136	-1.51926e-135	-1.31164e-135	6.97269e-137	1.00492e-135	4.05214e-136	-1.05741e-136	-1.53593e-135	-1.14842e-135	5.3673e-135	1.23186e-135	4.573e-134
9.01626e-138	7.31453e-138	-1.20992e-136	-9.04804e-137	-4.6181e-137	6.97148e-137	6.74687e-137	-5.11216e-137	-3.85985e-137	3.0688e-136	1.92532e-138	2.56067e-137	9.63724e-137	3.56301e-137	1.16683e-136	-6.577e-136	1.08363e-137	1.1632e-136	3.07425e-136	6.12714e-137	3.49834e-136	5.97454e-137	-4.49535e-138	-2.43386e-137	4.04238e-138	-3.91353e-137	-1.65344e-136	1.6802e-137	2.96466e-137	4.58272e-137	2.97675e-135
8.04009e-139	-3.82365e-139	-1.95545e-137	-6.02315e-138	2.05494e-137	1.30972e-137	-9.94192e-138	-4.05555e-137	-7.53477e-138	2.49151e-137	-9.95493e-138	-2.75661e-138	-2.92562e-137	-4.31699e-138	9.30532e-138	-4.64968e-138	1.20089e-137	-2.41977e-138	-1.09864e-137	-3.97149e-138	-2.58758e-137	4.52492e-138	-9.59975e-138	1.78142e-137	7.5649e-138	2.30404e-138	5.35659e-138	2.7682e-138	2.17999e-137	-4.3237e-137	3.73829e-136
-3.68242e-138	-9.73834e-140	-1.68014e-138	-4.23728e-138	-2.36615e-138	-1.13071e-139	-5.95375e-140	-7.76922e-139	-3.86374e-138	-3.43369e-140	1.84138e-139	-3.88952e-139	-1.49443e-138	-1.52251e-138	-2.32611e-139	1.63775e-138	1.68921e-138	-1.25509e-138	-3.8224e-139	-8.04825e-139	-3.81594e-138	1.22179e-138	6.30398e-140	4.88567e-138	3.12838e-140	-1.49643e-138	-3.89642e-139	-4.6036e-139	6.67556e-139	-2.15199e-140	3.9556e-137
2.3334e-140	1.44401e-139	-3.47393e-140	-6.15843e-140	1.59727e-139	-3.21763e-141	-6.64256e-140	1.62036e-140	-3.24044e-140	4.54219e-140	2.87123e-141	-2.70046e-139	1.11558e-139	1.68979e-138	-2.93071e-140	-2.35269e-139	-3.81325e-140	1.13016e-139	5.19481e-139	2.12116e-139	5.97982e-140	1.04403e-139	1.73926e-141	-5.86896e-141	4.28777e-140	5.26644e-141	3.0257e-141	-7.39569e-140	8.17832e-140	-1.93628e-139	4.38139e-138
7.42284e-141	-2.25281e-140	-7.87036e-142	-1.517e-141	1.84159e-140	3.74722e-141	-7.39186e-141	-1.80561e-141	-6.60625e-141	4.67635e-143	-4.33181e-141	-2.85262e-142	1.37043e-141	1.91661e-141	8.59235e-140	3.14876e-140	-1.08789e-141	4.81171e-140	4.56724e-141	-5.36849e-141	-4.9885e-141	1.83686e-140	-1.75629e-141	-1.2559e-140	-1.42629e-140	5.84882e-141	4.0968e-141	-1.96694e-141	-6.82559e-141	-1.09691e-141	3.26495e-139
-1.09189e-141	1.73863e-141	-2.1479e-141	6.36731e-142	1.34414e-141	-4.70093e-142	1.26766e-141	4.18702e-142	2.97918e-141	3.34034e-141	-9.47053e-143	-3.23663e-142	-2.12928e-142	-1.06304e-141	2.64781e-143	-1.11939e-141	8.98966e-142	2.44445e-142	2.39618e-142	-4.45073e-142	-2.83803e-142	-1.5547e-141	-1.26308e-142	7.54413e-142	-2.81822e-141	-4.0717e-142	1.29572e-141	4.76188e-142	-1.33893e-141	-1.04581e-142	2.92636e-140
1.24871e-144	-4.63901e-144	-8.28021e-144	-7.04874e-144	3.94979e-143	1.05751e-142	2.7567e-142	-1.10021e-142	-1.011e-142	2.98804e-144	-9.89792e-143	-9.85168e-143	6.65117e-143	-1.57554e-142	5.50903e-143	2.80677e-144	-8.87423e-142	-3.66024e-143	3.52265e-142	-5.694e-143	-5.71978e-144	3.29074e-143	-1.22419e-142	2.72713e-143	8.64737e-143	-1.15544e-142	1.26629e-143	-1.70781e-142	5.49125e-143	1.83559e-142	3.28118e-141
1.94138e-144	4.84499e-144	-9.24884e-144	-2.37838e-143	5.62748e-144	3.39035e-145	1.43476e-144	-1.09905e-143	2.88359e-145	1.12947e-144	1.96481e-143	1.61682e-143	-2.35081e-144	-6.91067e-144	1.58114e-144	1.0544e-143	-2.25591e-144	8.6037e-145	1.20174e-143	-9.48441e-146	1.21749e-143	-3.09123e-143	5.45928e-145	-4.56995e-143	2.73166e-144	2.91589e-143	7.39652e-144	7.76005e-144	6.6685e-144	3.62007e-145	2.7547e-142
-6.13475e-144	3.3228e-144	6.59934e-145	5.34181e-146	-2.19385e-144	-9.92667e-146	1.82069e-144	3.87752e-145	-1.33389e-145	3.54214e-145	-2.37341e-144	-3.9145e-145	8.22e-146	3.71678e-144	1.07237e-144	7.3663e-145	1.89003e-145	2.06998e-144	-6.01999e-146	-1.67695e-145	-6.01264e-145	-3.62378e-145	3.08038e-144	5.80228e-146	1.26785e-144	-3.97226e-145	7.46432e-145	1.46927e-144	-3.1515e-145	1.51756e-145	3.44695e-143
8.46243e-146	7.38348e-146	-9.36939e-147	-7.02368e-146	-3.37389e-146	3.49628e-145	-1.12142e-145	1.392e-145	3.45033e-146	-2.79752e-145	-1.70251e-146	-9.75872e-146	2.63709e-147	-5.92822e-146	-2.17721e-146	2.25269e-148	-8.89381e-146	3.0764e-146	-6.02529e-146	1.94369e-145	-1.0205e-145	-5.03372e-146	-1.0833e-145	-1.4387e-146	-6.8483e-145	-2.44273e-145	-1.71404e-145	2.94667e-145	7.58909e-146	1.04167e-146	3.51647e-144
-1.61453e-146	5.04974e-146	-2.4496e-147	2.7954e-149	-7.02272e-147	-1.27884e-147	6.16668e-148	2.12993e-146	-8.92005e-147	-4.89455e-146	4.60242e-147	-2.20977e-147	-7.59514e-147	1.89377e-146	-1.18144e-146	3.03423e-147	-1.24008e-146	1.07341e-146	-1.67441e-146	-1.02149e-147	-4.7544e-147	-3.21023e-147	-3.51451e-147	6.08786e-149	-1.62769e-147	4.69424e-147	4.21588e-147	1.67811e-146	-2.21888e-146	-3.9964e-147	3.11342e-145
-9.83439e-149	9.69156e-148	-3.43455e-148	6.52645e-148	-2.51535e-148	-4.94357e-149	9.16242e-148	1.26189e-148	-1.13779e-147	-5.64089e-148	-3.44287e-148	7.32107e-148	1.53318e-148	8.26276e-150	-3.87408e-147	-1.5148e-147	6.88137e-148	-4.29214e-148	9.42636e-148	-6.17912e-150	3.21918e-148	-5.68126e-148	6.78517e-149	-3.0493e-149	3.32126e-148	1.19555e-148	1.16544e-147	-2.377e-148	-3.95488e-149	-2.83783e-148	1.69684e-146
-2.19936e-149	-7.22513e-151	3.50762e-149	2.34719e-148	3.95178e-150	2.63296e-149	2.35743e-149	-2.76284e-149	-7.52648e-149	9.11587e-149	-2.28592e-149	-5.53466e-149	1.72443e-148	-5.53381e-150	1.73432e-148	-1.37781e-149	2.88455e-149	-2.10317e-149	1.55315e-149	1.84898e-150	1.12292e-149	-2.49913e-149	-1.23255e-148	-2.23824e-149	-5.05937e-150	-1.50754e-151	-3.10029e-149	1.03256e-149	2.34504e-148	7.47892e-150	1.52145e-147
-6.26925e-150	-1.5144e-149	-3.56846e-150	-5.75742e-150	9.49253e-150	1.91161e-149	-9.63193e-151	1.08107e-149	1.06597e-150	9.16744e-150	3.58746e-150	6.26461e-151	2.0441e-151	1.78826e-151	1.53613e-149	2.54106e-150	-6.67415e-151	-7.24741e-150	-1.91089e-150	-1.9849e-149	-2.67798e-150	5.41427e-150	4.54883e-150	-2.5447e-150	-3.44958e-151	3.58157e-151	4.77867e-150	-3.46148e-151	7.32993e-150	-6.83012e-150	1.68703e-148
1.94932e-150	-3.18594e-151	-6.99357e-152	5.68279e-151	1.99518e-150	-1.74618e-151	-1.50693e-150	1.51392e-151	-3.53687e-151	3.94838e-153	-1.30339e-151	5.26545e-151	-8.46413e-151	3.43482e-151	4.66429e-151	-1.0827e-150	-4.92664e-152	2.8422e-151	3.71538e-151	4.23826e-151	1.99559e-151	-2.77426e-151	6.54187e-152	4.68121e-151	-2.17867e-152	4.8068e-152	1.42094e-150	9.36439e-152	3.55689e-151	6.12187e-152	1.46285e-149
2.86545e-152	1.06052e-153	5.4968e-152	-3.57705e-151	-3.72276e-152	-5.87401e-152	1.99523e-152	1.71348e-153	2.50207e-152	-1.41732e-152	7.31118e-152	3.72501e-154	6.44793e-152	4.22428e-152	1.1142e-151	-5.81647e-152	-4.52777e-153	1.08521e-151	-1.37008e-152	-3.37826e-152	-4.65482e-152	-4.23395e-152	7.06525e-152	-4.87743e-152	3.25744e-152	-5.02677e-153	1.00616e-152	9.07215e-153	-4.77957e-152	-2.07401e-152	1.44312e-150
-8.43987e-154	5.40731e-153	-1.67546e-153	-7.55814e-154	-2.26092e-154	1.56844e-153	5.10865e-153	1.97571e-152	2.4507e-152	1.7082e-153	1.18429e-153	2.1175e-153	3.51551e-152	-1.29571e-153	7.74788e-156	2.09994e-153	-7.1598e-154	2.19623e-153	-1.17449e-153	-5.01571e-154	3.46716e-153	2.49471e-154	1.39266e-153	-4.1462e-153	6.20786e-154	-1.42614e-152	-1.05401e-152	2.37454e-153	7.57992e-153	1.31565e-153	1.53954e-151
7.83425e-154	-1.15019e-153	-9.57327e-154	6.39591e-156	-4.83973e-155	-6.37746e-154	-9.48548e-155	7.62967e-154	-1.58217e-154	-3.10736e-154	-1.15324e-153	9.91063e-154	-5.47289e-154	-2.4134e-154	4.31211e-155	8.21989e-154	1.95469e-154	-2.38205e-154	-8.84164e-155	-5.07217e-153	-1.87614e-155	3.93823e-154	5.0296e-154	2.81419e-154	4.09131e-154	-6.31246e-154	2.92129e-154	-8.3154e-154	3.53792e-155	1.16736e-153	1.88663e-152
-2.10984e-155	-4.42479e-155	-2.41333e-155	2.3876e-156	-1.22644e-155	-2.06562e-154	2.08172e-155	4.89864e-156	-1.7074e-154	-4.82745e-155	7.15545e-155	-7.82668e-156	-5.88929e-155	3.1605e-156	3.76897e-156	-3.42922e-155	-5.33536e-155	-1.44837e-154	6.95804e-155	5.48891e-155	-6.40214e-156	5.94567e-155	-5.16885e-155	-1.24025e-155	2.2456e-156	8.47432e-156	9.86656e-156	-4.93725e-155	4.5667e-156	1.2223e-157	1.26218e-153
4.59773e-157	5.49322e-156	2.36237e-156	9.32869e-157	-1.50213e-157	-1.83369e-156	-1.05921e-156	1.98399e-156	2.15428e-156	-4.60989e-156	2.619e-157	2.06512e-155	8.6512e-156	2.7713e-157	2.41541e-156	1.01864e-155	1.09427e-156	5.09884e-156	-6.73343e-156	-6.28549e-156	3.84813e-158	7.18584e-156	8.14064e-156	-1.8558e-155	-3.6874e-157	6.15977e-157	5.39903e-156	-8.11792e-156	4.04658e-156	-5.38581e-157	1.35705e-154
-2.06149e-156	-5.18107e-157	-4.45567e-158	4.83305e-158	-1.0927e-157	-3.6267e-157	7.88347e-157	-1.52895e-158	-3.85791e-158	-4.10862e-157	-8.42597e-159	1.99253e-157	-1.93894e-157	3.18314e-157	1.15594e-156	8.22659e-159	-2.21181e-157	-4.3271e-157	-5.18219e-157	-1.0287e-157	7.94566e-157	-1.11e-157	-4.00641e-158	3.82385e-159	-8.17737e-159	5.19742e-158	8.79554e-158	1.14744e-157	-6.15744e-157	2.01057e-157	9.58564e-156
-6.26923e-158	-6.89996e-158	-4.5202e-158	-3.62447e-158	1.1922e-158	6.71736e-159	7.03667e-158	6.73869e-158	-1.97619e-158	-5.51562e-158	4.39322e-158	1.10309e-159	1.45354e-158	-3.17757e-158	6.18448e-159	-1.06128e-158	-5.64795e-158	8.76909e-159	-4.59616e-159	-2.40218e-158	2.93837e-158	-9.49354e-159	1.60472e-157	-8.94575e-158	-1.69517e-158	-4.61799e-158	2.46563e-157	-1.23727e-157	-8.72902e-160	5.90785e-158	1.42864e-156
1.14882e-158	-2.0603e-159	-9.05372e-161	1.77163e-160	-5.14011e-160	1.71045e-158	5.72265e-160	-2.09666e-159	-3.23535e-159	1.49733e-158	9.66481e-160	7.72385e-159	1.88859e-159	-7.01502e-159	-1.69314e-159	-4.25587e-159	2.17378e-160	2.51608e-159	-7.05619e-161	-1.01922e-158	-5.87092e-160	2.58093e-159	-1.89785e-159	3.57028e-160	-2.11258e-159	1.31514e-160	-1.35341e-159	4.01372e-159	3.24063e-159	8.93016e-160	1.06019e-157
5.25979e-161	-5.15029e-160	-9.89458e-161	-4.03483e-161	-5.75328e-160	5.52865e-161	8.97463e-161	2.78613e-161	1.68408e-160	-1.45989e-159	-5.23879e-161	2.79089e-161	-1.81418e-160	1.09699e-159	-1.23534e-161	-1.80814e-160	1.07155e-160	-9.54702e-161	7.0214e-162	-2.5182e-161	-6.98993e-160	5.91027e-160	-5.71114e-160	-3.62959e-160	-1.03788e-160	-3.59943e-161	1.9549e-160	-7.00006e-162	1.96337e-160	1.74887e-160	7.80774e-159
-2.27487e-161	-9.4627e-161	-2.34766e-162	-2.02283e-161	3.98818e-161	-2.10592e-161	-2.41305e-162	3.31154e-161	1.64896e-161	-3.39137e-162	-3.97349e-161	3.6967e-162	1.5235e-161	3.4026e-161	8.86722e-162	-3.20705e-162	1.065e-161	5.60833e-162	1.99879e-160	1.56336e-161	-6.08926e-162	1.39357e-161	1.52831e-162	-6.93162e-161	7.92586e-164	9.13307e-162	1.19994e-160	3.97584e-162	-2.0149e-163	-9.32534e-163	8.18025e-160
-2.97751e-164	-7.32725e-164	-6.43209e-163	-2.58399e-162	3.67687e-164	2.47356e-163	1.0969e-162	-1.95155e-162	4.82746e-162	1.91839e-163	1.04868e-162	1.31067e-162	-4.42888e-164	-6.80436e-163	5.194e-163	4.0962e-162	-5.84679e-163	-2.63018e-162	1.79731e-162	3.20272e-162	-1.60955e-161	-1.00589e-162	4.18453e-162	-1.98882e-162	-8.93469e-162	-4.50287e-163	-2.03744e-162	3.64354e-162	-2.42649e-163	1.97397e-161	8.59197e-161
7.12432e-164	-3.30708e-163	-1.04682e-164	-2.74255e-164	5.55979e-162	1.93983e-163	-8.63379e-163	-2.69801e-164	4.73229e-164	-2.34597e-163	2.76677e-164	1.46662e-163	3.88659e-165	-2.22365e-164	5.63318e-163	6.10095e-163	-2.26778e-163	1.94737e-163	1.9493e-163	-7.76156e-163	6.12485e-164	1.04467e-163	2.35115e-164	-3.2589e-164	1.16003e-162	-3.10003e-163	3.6888e-164	-3.60894e-164	4.33384e-163	-2.26192e-163	1.25568e-161
-7.4852e-164	-3.494e-165	-5.61331e-166	8.6039e-165	3.01797e-165	5.05777e-165	8.5063e-165	-1.13595e-164	8.42706e-165	8.94071e-166	3.61949e-166	1.73071e-164	-8.34449e-164	-5.94928e-164	9.77487e-165	9.55186e-165	6.95299e-165	1.71499e-164	4.09309e-164	4.69101e-164	2.3111e-164	-2.36687e-164	8.05155e-166	-1.95847e-166	3.99538e-165	4.38195e-164	-1.35284e-165	-1.08879e-163	6.39793e-166	-1.99016e-164	6.43021e-163
1.77546e-166	-4.65405e-165	-7.2305e-166	2.2129e-165	4.75248e-167	7.34463e-167	5.73735e-165	1.10231e-164	-3.56604e-165	-3.36538e-166	-1.37731e-165	6.56015e-165	1.48028e-165	1.16937e-166	1.09642e-165	6.8347e-165	-1.1246e-165	2.94439e-166	-1.97697e-165	2.56951e-166	7.16514e-165	-8.96615e-167	7.15493e-167	3.60078e-166	-4.72074e-166	7.42569e-166	-1.38069e-165	-3.10231e-166	4.2173e-166	-4.22051e-165	6.49046e-164
3.59772e-166	-3.2479e-167	1.87819e-166	7.69811e-167	8.26719e-167	4.44124e-167	-1.34753e-166	-3.29621e-167	-1.13538e-167	-7.63407e-166	1.59316e-167	-4.7553e-167	5.27944e-166	-4.76368e-166	9.86106e-167	6.43645e-166	-4.24495e-166	-8.24099e-168	-1.86867e-167	-4.16169e-166	2.01514e-166	-4.44845e-166	-5.84115e-167	-2.66074e-166	3.2497e-166	7.52888e-166	-8.08334e-167	-5.70423e-167	-1.36367e-166	-2.6421e-166	6.99141e-165
3.9042e-167	9.16468e-168	-2.02196e-167	-1.12115e-167	-5.19041e-167	-9.32634e-168	-4.72486e-168	1.48172e-168	-8.19877e-169	-2.9175e-168	-2.67772e-167	2.63587e-167	1.12383e-167	-5.77308e-168	7.84051e-168	-9.74764e-167	-6.97396e-168	2.77103e-168	-1.72107e-167	-4.275e-169	4.82533e-168	8.54444e-167	1.85901e-169	-8.73752e-168	2.66386e-167	4.53712e-168	5.98949e-168	-2.1689e-169	-3.95196e-167	1.8481e-167	5.48235e-166
1.3523e-169	3.25175e-168	-3.58712e-168	5.79938e-169	-1.53394e-168	-3.00467e-169	-9.08002e-169	-3.83507e-168	1.3917e-168	-1.10967e-168	-7.68701e-169	-1.6239e-168	3.34318e-168	4.35653e-169	-9.15261e-169	-2.96708e-168	-3.12855e-168	1.11901e-169	4.52746e-169	-7.32596e-169	4.12007e-168	-2.20334e-168	-1.38419e-168	2.97842e-169	-3.65388e-168	-4.54602e-169	6.2144e-168	3.84227e-168	-1.01884e-168	-3.22207e-169	5.46241e-167
-1.55198e-170	-8.66048e-169	-7.25281e-170	-9.86414e-169	-8.39712e-170	1.88005e-170	-1.79178e-169	5.2701e-170	3.08598e-169	-7.81964e-170	5.24835e-171	-4.0403e-169	-1.92544e-170	-4.76894e-169	1.93059e-169	1.27276e-169	8.66919e-170	2.70183e-170	1.48141e-169	-2.53662e-170	-9.59548e-170	7.87104e-171	6.61883e-169	-6.23547e-169	-1.02958e-169	-1.50431e-169	1.58265e-170	6.74481e-170	-5.90771e-170	4.35614e-169	6.39555e-168
-1.63683e-170	-1.64797e-170	5.99253e-170	-7.94186e-171	-9.05175e-171	-3.18103e-171	-9.83122e-171	2.58015e-170	2.31644e-170	1.8573e-170	1.77116e-171	1.62252e-170	-1.48265e-170	-2.13599e-170	-5.97095e-173	1.14586e-171	3.55711e-170	3.62916e-171	-3.0692e-171	-6.45656e-170	2.3637e-171	-4.7037e-170	5.5826e-171	-1.37291e-169	6.02494e-171	-5.91575e-172	8.9426e-171	9.66659e-171	-7.23045e-171	6.0715e-172	5.77879e-169
-2.40161e-172	2.92961e-171	-5.17408e-172	4.54619e-171	-9.14317e-172	1.7087e-171	1.0625e-172	8.3989e-171	-1.13601e-172	-3.49801e-171	-2.37712e-171	4.31541e-173	1.87976e-172	2.2275e-172	1.7799e-171	-3.31815e-172	-5.55761e-172	-2.05254e-172	-2.02119e-171	-4.61007e-174	6.87359e-171	1.55982e-171	-5.22621e-171	3.87154e-171	6.09008e-172	-2.79879e-172	2.27521e-171	6.187e-172	5.3963e-171	9.84337e-172	5.83973e-170
8.08236e-173	5.53424e-173	1.02435e-172	-1.48331e-172	3.74434e-172	3.25966e-173	-4.87465e-172	2.08341e-174	-7.53774e-173	-2.25991e-173	9.86767e-173	-4.73109e-173	-1.25781e-173	3.03181e-172	3.0146e-172	-6.90976e-173	-4.3828e-173	-6.16111e-173	6.77752e-172	5.30423e-173	-1.44996e-173	2.66288e-172	8.59812e-173	4.48584e-172	3.00244e-172	1.18693e-173	-7.39495e-173	5.11633e-173	-3.29805e-173	-5.90004e-173	4.39458e-171
-5.15103e-175	2.52485e-174	-5.81066e-174	-5.3481e-174	-7.99357e-175	-2.7812e-173	1.99596e-174	-7.81029e-174	6.45672e-174	-4.38832e-173	-2.40397e-174	-5.04225e-175	-1.00504e-173	-4.53747e-173	2.98081e-174	-9.97735e-174	-2.1791e-173	2.06066e-173	4.84897e-175	1.97933e-173	6.55929e-173	-1.14942e-174	-3.3605e-174	3.86926e-173	-1.06127e-174	-8.85272e-175	3.3908e-174	-5.15847e-174	-4.14706e-173	-1.70458e-173	4.14731e-172
-2.99571e-176	-8.93619e-175	-1.02928e-175	-5.04116e-175	-1.41682e-174	-1.21451e-175	-8.70474e-176	-1.32786e-175	3.5439e-174	-2.06015e-174	-2.70176e-174	-2.65232e-174	2.2723e-174	4.40698e-174	-1.89892e-175	1.08653e-174	-7.56588e-175	-2.4977e-175	-5.59722e-176	-7.52559e-175	7.36766e-175	-8.97649e-176	3.91904e-176	-6.33315e-175	-2.4615e-175	-2.43957e-175	9.04485e-175	-2.87613e-174	1.75198e-174	-2.68934e-174	3.42285e-173
1.89177e-175	4.24033e-176	4.07681e-176	-8.8747e-176	2.43767e-175	-7.45429e-176	7.21381e-177	8.5284e-175	2.22987e-176	4.78261e-176	5.40367e-177	8.91801e-177	-1.20961e-176	1.97198e-176	-2.70427e-176	-9.76586e-176	-2.2555e-177	5.51666e-176	-3.2009e-175	-7.09762e-176	-1.6374e-176	1.18807e-175	1.04918e-176	-1.38315e-175	1.57495e-176	9.67419e-176	-2.21887e-176	1.32103e-176	-2.50433e-175	-1.43734e-174	4.34857e-174
1.55935e-177	-6.35884e-177	8.23728e-177	5.30695e-177	-1.82275e-177	1.60552e-176	-1.30256e-178	-6.76423e-176	-7.56157e-177	-1.75769e-176	-5.5732e-176	-1.6805e-176	3.55737e-176	-6.43373e-177	-4.90474e-178	-6.53063e-177	3.70127e-178	1.61807e-176	-1.30127e-176	1.02848e-176	-6.91001e-177	4.74039e-177	-9.03836e-178	8.19516e-178	1.14382e-176	6.41482e-177	6.70003e-178	-3.83368e-176	6.58627e-177	-5.43742e-178	3.71029e-175
-5.96382e-178	4.996e-179	-1.3476e-178	6.74212e-178	1.36411e-177	4.33183e-178	-1.76545e-177	-8.73998e-179	-1.16273e-177	-3.2898e-177	-1.10883e-177	-6.58927e-178	-3.29547e-178	-1.04432e-178	1.43858e-177	3.40038e-177	-5.98718e-178	5.79471e-178	1.40027e-177	-6.48111e-178	-4.79668e-179	-1.08045e-177	-1.39915e-177	1.16052e-177	-3.34496e-177	2.48698e-177	7.5266e-179	1.22182e-180	4.30867e-178	5.44694e-179	2.99071e-176
1.85453e-178	-3.55842e-179	1.65867e-178	-2.78702e-178	1.71655e-179	-9.33938e-180	3.99438e-179	-2.048e-181	-3.5252e-179	1.56858e-179	-2.21761e-178	-3.02404e-179	3.0149e-179	-4.95607e-178	3.42853e-178	5.20829e-180	9.01851e-179	-1.40979e-178	-1.87779e-178	1.70251e-179	8.04715e-179	-1.02117e-178	1.79701e-180	9.99956e-180	-5.48639e-179	4.80789e-179	2.60713e-178	4.38777e-178	-1.96113e-179	-8.25222e-180	3.36967e-177
-1.15743e-179	-1.7445e-179	-7.02482e-180	1.39077e-179	2.63059e-181	3.08714e-179	-6.05749e-180	-2.93685e-179	1.68453e-179	-1.82838e-180	5.43287e-181	-7.00773e-180	1.90115e-180	-1.81569e-179	-1.4045e-180	-2.07205e-180	2.05769e-179	-5.32725e-180	8.68428e-181	5.43957e-180	3.13092e-179	-9.45829e-181	-7.32335e-180	4.28622e-179	-1.06867e-182	9.66217e-180	-4.23952e-180	2.47957e-179	-3.46046e-181	2.23622e-179	3.42341e-178
3.24711e-181	-1.12603e-180	-9.64746e-182	6.08062e-181	-2.15319e-180	-2.71804e-182	-1.97715e-181	-6.54245e-181	-9.41435e-181	-1.64774e-181	-6.71915e-181	1.97579e-181	-1.26476e-181	7.11706e-181	6.95886e-182	-1.04551e-181	-3.30712e-181	-2.27338e-180	2.61299e-180	-5.18221e-181	1.41407e-180	1.42886e-181	-1.08329e-180	-1.46778e-181	-3.09081e-181	2.4028e-181	-4.30389e-182	7.0901e-182	2.61761e-180	6.98934e-182	2.00488e-179
-1.75762e-182	8.03547e-182	-1.79054e-181	2.60058e-182	3.50485e-182	7.05574e-183	-4.59578e-181	-1.83339e-182	6.94788e-183	-3.75643e-182	-5.84658e-182	-1.3538e-182	6.16054e-182	3.99771e-181	2.11648e-182	-2.14582e-182	3.71525e-181	-4.57453e-182	1.13041e-181	1.03756e-181	8.33174e-182	-1.9459e-182	-1.18221e-181	-2.75927e-182	4.79201e-183	-1.43277e-182	-2.8995e-182	4.12135e-182	7.84288e-182	2.233e-182	2.51626e-180
-1.90373e-183	-4.88412e-183	2.98902e-183	-1.39637e-182	-5.16943e-183	-6.12668e-184	1.0747e-184	3.18742e-183	-3.82979e-184	4.51871e-183	-2.43045e-183	5.20162e-183	1.50542e-183	-6.38765e-184	-9.47945e-184	-2.6655e-182	2.97825e-182	-7.84422e-183	4.14635e-183	1.23088e-183	1.34786e-182	2.85772e-183	5.00982e-184	8.90441e-183	7.42061e-183	-6.81918e-183	5.92498e-183	-3.64846e-183	-2.77566e-182	1.00803e-182	2.05494e-181
-4.02069e-184	1.47011e-184	5.11802e-184	1.60027e-183	-2.98131e-184	3.30867e-185	1.08027e-183	-1.36968e-184	1.37388e-183	-2.03579e-183	1.53457e-184	-5.60048e-184	-1.74697e-183	1.08158e-185	-8.52336e-184	-6.44627e-184	-1.15256e-183	9.49613e-184	-5.99415e-184	-2.61858e-186	1.76447e-183	2.48612e-185	2.07555e-184	4.24384e-185	-3.92866e-184	-1.15336e-183	1.01352e-184	-8.44242e-184	-1.17791e-184	-9.74168e-185	1.90381e-182
1.68099e-184	2.90181e-186	5.5367e-187	-6.66817e-184	-1.30892e-184	-8.68863e-187	-2.77671e-184	9.15595e-185	-4.65866e-185	1.65212e-184	-6.90138e-185	1.05569e-185	-1.30976e-184	3.46918e-185	-7.25785e-185	-3.48937e-185	-2.02403e-185	-4.03915e-186	-2.91895e-184	1.45122e-185	-3.13064e-185	1.8374e-185	-3.03847e-184	2.46453e-186	1.91965e-184	-7.40605e-185	1.29499e-185	-1.88655e-185	4.91354e-185	2.52512e-185	2.96278e-183
-2.4608e-186	5.46458e-187	1.04273e-186	-1.33514e-185	-3.43501e-186	-6.87339e-186	-4.8088e-186	-1.09555e-185	4.14715e-188	-2.40322e-185	2.55398e-186	5.5184e-186	-7.6878e-186	-5.88444e-187	3.31364e-186	-1.50837e-185	6.47831e-187	-3.95608e-186	-2.32654e-185	-1.0316e-186	7.81169e-186	-2.24954e-187	-1.41609e-185	8.26231e-186	2.65571e-186	-2.6991e-186	-6.63377e-187	-1.92149e-186	-1.41678e-186	-5.94739e-187	1.71606e-184
-2.83881e-187	-4.39329e-188	4.37278e-187	-9.13811e-189	-3.83463e-187	-5.86159e-188	1.5456e-188	5.42764e-190	-6.10674e-187	3.06143e-186	-6.07979e-188	-8.62509e-189	-3.95604e-186	7.74385e-188	-1.45047e-186	5.64236e-187	2.2625e-188	-1.66405e-187	5.46528e-188	3.91831e-187	-1.53188e-187	-2.14385e-187	-1.441e-187	-4.51271e-187	1.72941e-187	1.45189e-187	-1.2121e-186	-1.03301e-187	-3.68255e-187	-1.24773e-186	1.587e-185
1.38858e-188	1.42369e-187	3.15404e-189	2.93089e-188	1.00176e-187	-1.02016e-187	-1.42817e-188	-4.88425e-189	2.24177e-188	6.45852e-188	2.59715e-188	-7.0559e-190	2.63919e-187	2.62509e-188	1.85102e-187	-5.01328e-188	-4.25427e-188	-1.05095e-188	1.64204e-188	3.33276e-189	2.96019e-188	4.42406e-189	-2.84969e-188	1.87264e-188	8.32152e-189	-9.07037e-188	6.777e-188	-5.89974e-188	1.01283e-187	-4.8452e-188	1.57874e-186
-6.54804e-189	3.37342e-189	1.06745e-189	3.20064e-189	3.2941e-189	-2.10839e-189	-1.37563e-189	-2.96834e-189	-3.9052e-189	-2.5943e-190	5.46079e-191	7.8006e-189	-1.06138e-188	-5.98865e-190	1.07584e-188	-1.27758e-189	-2.38147e-189	4.35771e-189	3.31162e-189	2.00484e-189	-1.14848e-188	-1.13623e-188	3.48161e-189	2.28901e-190	-2.16778e-189	5.42401e-189	-1.66749e-189	7.89764e-189	-1.88853e-189	-1.72716e-189	1.1859e-187
-1.8531e-189	3.11199e-190	-4.12862e-191	1.13895e-192	5.9681e-191	-1.50763e-190	3.15541e-189	-1.04396e-190	2.69816e-190	-3.00833e-191	-3.77851e-190	2.86449e-190	3.14755e-190	-4.56229e-192	-3.11296e-189	5.05524e-190	-6.8303e-191	7.97598e-190	-2.26327e-189	6.36271e-190	-4.55365e-190	2.52892e-191	-7.13573e-191	3.78566e-191	-9.6186e-190	-3.40558e-191	1.85155e-191	-8.06579e-190	2.93912e-190	5.88736e-190	1.76379e-188
-2.68305e-192	-5.75852e-191	6.53147e-191	-1.07202e-192	1.98366e-191	-4.35943e-191	2.7271e-191	-4.3883e-192	-1.69636e-191	2.50574e-192	6.75492e-192	6.48403e-191	-6.52951e-191	1.65554e-191	1.45993e-192	1.78101e-191	-9.3391e-191	2.98848e-192	-1.43862e-191	-1.98763e-192	2.72666e-191	-2.27275e-192	-1.37469e-190	1.15935e-190	1.09439e-192	-6.47439e-191	1.85337e-191	1.28714e-192	-1.33221e-191	-6.25077e-191	9.71116e-190
1.37097e-193	7.396e-193	-1.25233e-192	-2.75156e-193	-1.17356e-192	-9.55925e-192	5.39601e-192	-1.52081e-192	-1.28802e-192	-2.23388e-194	1.02766e-192	-3.00099e-193	-5.32798e-192	6.46355e-192	9.84944e-193	3.17968e-192	7.95094e-192	5.37517e-192	-6.79561e-193	6.45049e-192	-2.43509e-192	-1.06375e-193	3.4449e-192	-1.99867e-192	1.94082e-192	-4.92279e-193	-2.49888e-193	-2.63132e-192	-8.64029e-193	7.25215e-192	8.05198e-191
-6.21893e-194	-6.81735e-193	2.12675e-195	2.9384e-195	8.45076e-193	8.70783e-194	-4.57407e-193	-8.91934e-193	-1.02537e-193	-1.08288e-192	-1.45547e-193	1.69702e-192	-1.64543e-193	8.59015e-193	-1.70433e-193	4.92139e-193	5.23129e-194	2.27459e-193	1.19695e-193	-5.48621e-193	-1.35158e-193	-2.46727e-193	5.70764e-194	-1.46185e-194	-3.1815e-194	6.50902e-193	1.62944e-194	2.30424e-193	-3.39611e-193	-2.23743e-193	1.06391e-191
-2.40904e-193	1.43478e-194	-1.14015e-193	1.82245e-194	2.97359e-195	-3.73481e-195	-3.46233e-194	2.03308e-195	-4.18803e-195	2.37132e-194	1.16037e-195	-3.47344e-195	-1.48192e-193	8.22747e-194	3.15147e-195	1.1276e-193	-1.69621e-194	-2.0937e-194	-1.56688e-195	-6.82476e-194	-1.14058e-194	1.4536e-195	-8.19265e-195	-1.90661e-194	-1.86679e-194	-3.36443e-194	1.31031e-194	9.30742e-195	-1.77602e-194	4.61761e-194	1.09626e-192
1.92715e-195	-2.06018e-196	-2.86197e-194	2.2448e-196	-6.8925e-196	-8.57057e-196	-1.76708e-196	-6.57508e-196	9.64323e-196	-2.14845e-196	-4.54601e-195	1.31737e-195	4.66315e-196	1.97783e-195	5.16302e-196	3.0334e-196	-8.25144e-196	3.86882e-195	8.74025e-195	-3.37928e-195	-1.7138e-195	4.47587e-195	2.18615e-196	-4.08594e-196	-1.74328e-195	6.55145e-195	2.93651e-197	3.03736e-195	-3.36326e-195	-9.0341e-196	8.29227e-194
-1.55088e-196	-7.08743e-197	-2.11033e-196	-7.72301e-197	1.95694e-196	7.04388e-197	-3.98388e-196	8.48549e-197	-1.40634e-196	4.22703e-197	3.43337e-196	-3.96145e-197	-1.43513e-196	1.89989e-197	3.86951e-197	-2.58385e-196	-5.59256e-196	9.55741e-198	4.7955e-196	1.29328e-197	-2.38453e-196	6.28245e-199	-1.96939e-196	7.49376e-197	1.03966e-196	-6.77704e-197	-3.21476e-196	-2.21962e-196	2.89865e-196	1.06367e-195	5.93001e-195
-4.71162e-198	1.17101e-197	2.79482e-197	-8.54735e-198	3.99044e-198	2.41796e-197	1.92112e-197	9.8354e-197	-3.74579e-198	1.29461e-199	1.66552e-197	2.9578e-198	9.69593e-198	8.44369e-199	2.95206e-197	-2.32711e-197	-3.88431e-198	2.19448e-197	4.1452e-197	2.43268e-197	2.20923e-197	1.12726e-196	-1.53961e-197	6.08354e-198	-3.76946e-198	4.93605e-197	-1.82441e-199	-6.63311e-198	4.08531e-197	3.34614e-197	6.67639e-196
-5.16133e-198	9.46886e-199	4.22375e-199	1.13174e-198	-9.59189e-199	5.14225e-199	2.7052e-197	-3.60635e-198	-4.4527e-199	-5.37095e-199	-1.94237e-197	4.61798e-199	-3.33064e-198	9.83681e-199	-5.9002e-200	3.34557e-198	1.89192e-198	-1.01365e-199	8.6006e-200	-1.0097e-197	-1.40472e-198	4.04605e-198	-6.7647e-200	5.83486e-199	-1.65478e-197	-8.47287e-199	-1.25133e-199	-7.97169e-199	-1.24286e-198	-2.05652e-198	1.08276e-196
7.78206e-199	-2.31176e-199	6.10355e-199	-6.07901e-199	-2.8269e-199	1.02716e-199	-1.40762e-200	2.1414e-199	-3.11451e-200	2.1101e-200	8.53728e-200	2.58349e-200	3.04089e-199	-1.83702e-199	-6.66485e-199	2.89087e-199	1.11797e-200	1.01274e-199	7.59152e-200	-3.40282e-199	-5.79821e-200	-2.08366e-200	4.62824e-199	2.94761e-200	7.39026e-200	-1.91605e-200	7.76633e-200	-1.30951e-199	3.19795e-201	-5.81259e-199	6.43398e-198
7.56288e-201	-4.82457e-201	-4.27951e-201	-1.33739e-200	1.43872e-201	-5.79342e-201	1.8549e-200	-9.86703e-201	-2.10478e-199	9.28085e-200	9.4469e-201	1.86354e-200	-1.54879e-200	-3.16199e-201	-9.9865e-200	5.93364e-201	-3.41498e-201	-4.99362e-201	-2.3883e-200	-3.08804e-201	-3.47774e-201	-1.69697e-201	2.9586e-202	-2.31829e-200	3.97237e-200	2.23986e-200	-1.0257e-201	3.04379e-201	5.90174e-200	-1.25451e-200	7.23294e-199
-2.52998e-202	-1.99692e-201	-1.40097e-200	2.63049e-201	-1.18625e-201	-7.36815e-202	6.76927e-202	1.63939e-202	-2.48392e-202	8.31543e-202	1.32154e-201	2.14294e-203	7.26773e-202	1.38392e-201	-3.87176e-201	1.04649e-202	5.40687e-202	2.08004e-201	-4.21782e-202	1.48014e-201	1.33022e-200	3.48454e-202	-1.27206e-201	-5.01334e-202	1.31006e-201	7.47534e-201	-6.71865e-202	3.459e-202	1.82932e-201	2.60073e-202	6.20032e-200
6.66728e-203	7.99594e-203	6.60691e-203	-7.23959e-203	-4.94505e-202	-3.07612e-202	-6.59112e-203	2.63971e-202	-2.45931e-203	-1.69527e-203	-1.0929e-201	-3.54385e-203	8.73149e-203	1.61687e-202	-7.77346e-204	1.15957e-202	-2.27468e-203	-1.81398e-203	1.79406e-202	1.62308e-202	2.97469e-203	6.1685e-202	1.35973e-203	1.15953e-202	-4.07673e-203	3.17945e-202	-1.82886e-202	-5.78227e-204	1.09535e-202	2.02756e-202	4.97814e-201
-5.28819e-205	4.18194e-203	1.90029e-204	3.54063e-204	1.91476e-204	1.53312e-203	3.79767e-203	4.77175e-203	1.10073e-203	-5.9454e-204	3.12747e-203	3.85525e-203	-4.56565e-205	8.5189e-204	-4.0905e-203	7.49523e-204	3.38343e-206	1.48057e-203	-7.09906e-203	-5.80155e-203	2.8413e-203	-2.27949e-204	-1.11724e-202	1.50997e-203	1.69103e-204	1.06499e-203	7.10263e-205	1.37533e-204	-6.62803e-205	-2.88361e-203	6.40172e-202
-3.16275e-204	-2.12338e-204	-1.8699e-204	5.20131e-205	-3.47146e-205	-1.0744e-204	-3.35552e-205	-6.92344e-205	1.27148e-204	2.59375e-205	3.25834e-204	-6.60376e-205	2.29959e-205	3.25837e-205	8.4653e-205	-1.78499e-205	6.22351e-205	4.06576e-204	-1.22811e-205	2.73344e-204	-1.62706e-204	2.98897e-205	8.58031e-204	3.55738e-205	3.82636e-204	7.01168e-205	1.6862e-205	-5.47808e-205	8.97514e-205	-9.30301e-205	4.26341e-203
-6.24453e-207	-3.23715e-206	-4.99498e-205	2.56808e-206	-1.26645e-205	5.17934e-206	8.20855e-206	-2.44553e-205	4.02003e-205	3.03613e-205	-8.01067e-206	1.20738e-205	9.77883e-206	2.06626e-205	4.37993e-206	6.93561e-206	-3.42324e-206	-1.60352e-207	-5.86496e-206	-1.88791e-205	-9.32707e-207	-1.25281e-205	-5.72837e-206	5.75859e-205	-1.19264e-205	9.23875e-206	2.72622e-205	-5.17013e-206	7.27569e-206	4.34305e-206	4.09609e-204
-3.27798e-206	-3.239e-207	-1.81843e-208	2.89321e-208	2.71019e-206	-1.21055e-207	3.35554e-208	5.75579e-207	1.34829e-206	-4.62748e-208	1.68987e-206	2.57777e-207	1.39109e-206	4.96928e-206	-8.57506e-208	-1.75142e-207	-9.7265e-207	-1.02728e-206	-1.5267e-207	-6.58064e-207	-2.4971e-206	-3.62863e-207	-2.48078e-207	5.34361e-206	1.23335e-207	-2.08738e-207	-9.88563e-207	3.27572e-207	-9.77987e-207	1.26407e-206	3.22054e-205
-1.38798e-207	-1.91228e-207	7.01744e-209	-3.04248e-208	9.36483e-208	-1.72801e-207	-2.14023e-207	-2.3447e-207	-4.49875e-208	-3.07266e-208	-7.15983e-210	-2.47133e-208	1.89259e-207	-1.80648e-209	-1.05183e-208	-1.08563e-208	-1.21522e-208	5.09334e-208	2.96351e-208	-5.14714e-208	2.29693e-209	-1.87313e-207	2.81096e-207	1.27672e-207	6.76903e-208	1.02394e-207	1.21818e-208	3.22525e-207	3.8262e-208	5.34489e-207	3.21611e-206
-1.56621e-210	-4.40299e-208	3.5196e-209	1.52318e-208	-1.74629e-210	-8.07575e-210	-5.31843e-209	-2.26124e-209	3.46401e-209	1.48553e-208	3.93924e-210	-2.07151e-209	4.79363e-209	7.43183e-209	8.71663e-209	3.38751e-209	4.9387e-209	-6.92887e-209	2.34067e-208	1.46207e-208	-1.22089e-209	-1.60251e-209	-1.47426e-208	-1.88849e-208	4.59515e-209	-3.56274e-211	-5.18619e-210	2.20084e-208	-2.74808e-210	1.65245e-209	2.32045e-207
-5.9883e-209	-9.99196e-211	1.04146e-209	1.00552e-210	3.65751e-209	-3.20907e-209	3.2547e-209	-2.68659e-210	3.06333e-210	6.48535e-210	-7.08573e-210	9.98231e-210	9.06402e-211	1.14094e-209	-1.6001e-210	3.99689e-211	-3.40872e-210	-1.20605e-209	-5.65136e-211	1.92423e-209	2.03305e-210	4.57509e-210	-1.35633e-210	1.75507e-210	3.14619e-210	-3.81885e-210	5.90949e-211	-1.25648e-210	6.13968e-210	6.39892e-210	2.83481e-208
2.95509e-211	3.04176e-210	-3.56994e-210	1.11263e-211	8.70557e-211	2.91728e-210	-2.08953e-210	-3.04385e-212	9.65979e-211	-1.72165e-210	-1.14874e-210	1.62892e-210	2.43667e-211	7.12469e-211	-7.68209e-211	2.06847e-211	2.64656e-211	3.53597e-211	-2.95392e-210	1.73602e-210	-1.62899e-211	-5.7559e-211	1.11412e-210	7.50456e-212	-3.26712e-211	-9.37904e-211	-8.69597e-211	-1.98514e-210	7.48174e-211	1.02651e-211	3.25288e-209
7.1658e-212	2.1503e-211	-1.68638e-212	6.19166e-212	4.66784e-212	-4.74959e-212	3.96109e-213	5.15924e-213	-8.84e-212	8.65777e-212	2.5387e-211	1.95607e-211	-1.7765e-212	-1.339e-211	-2.56745e-211	5.13785e-212	3.88305e-212	-1.35168e-211	6.80124e-213	-2.70448e-211	-7.86969e-212	1.08898e-211	1.06012e-211	6.74703e-212	-1.01563e-212	-4.31345e-213	9.55572e-212	2.36715e-212	8.22931e-214	1.73497e-212	2.5172e-210
7.8561e-214	7.35152e-213	-3.43885e-213	1.15961e-212	-9.11904e-213	1.09964e-213	8.1342e-214	-7.71381e-213	1.31296e-212	1.06107e-214	8.39647e-214	-2.7351e-214	-1.24563e-212	-1.45711e-212	1.1564e-212	2.80569e-212	-1.63589e-212	-5.30496e-214	-5.11465e-213	-6.84139e-213	-1.88107e-213	3.64685e-213	-1.82036e-212	1.18484e-213	9.37828e-214	-2.48679e-213	-4.42853e-213	3.40321e-214	9.38908e-213	2.27872e-213	1.96538e-211
2.88661e-214	4.71953e-214	-4.08029e-214	3.22254e-214	1.97287e-214	4.22232e-215	-8.76417e-214	1.22056e-214	1.0589e-213	1.93137e-214	3.94715e-214	-9.4596e-214	-4.42298e-214	7.49638e-215	4.20587e-214	-2.28019e-213	-5.44144e-217	3.52047e-215	-7.6619e-214	-1.54875e-214	1.01512e-214	1.3667e-214	2.55272e-215	5.71222e-214	-2.57986e-213	-1.1974e-214	6.27485e-214	3.19296e-214	1.44306e-215	2.89957e-214	1.42822e-212
2.48407e-215	-4.53391e-215	-1.92322e-214	2.48802e-215	-3.22772e-215	3.76938e-215	-1.56506e-214	-6.32277e-214	-4.83496e-215	8.32892e-216	8.52186e-216	6.64022e-215	-2.38202e-216	2.77868e-215	5.88441e-215	9.73981e-215	5.53411e-216	2.23015e-215	-3.26229e-215	1.50004e-214	2.51642e-214	1.75331e-215	-3.65867e-217	-8.30817e-216	3.98429e-217	3.36386e-216	-2.34344e-215	5.83114e-216	-6.55208e-216	-9.75955e-216	2.0018e-213
-1.28144e-215	1.11204e-216	-3.93002e-217	-2.05112e-215	3.5226e-215	-3.4969e-217	8.60943e-216	4.25669e-216	-3.59817e-216	-1.02645e-215	2.46611e-216	5.16686e-216	-1.30764e-215	-5.22576e-216	-7.50208e-216	-1.04218e-219	1.67144e-216	7.89529e-216	-5.97741e-216	-1.32423e-216	1.06489e-216	1.35888e-215	-3.13613e-215	5.62793e-217	-2.37928e-216	4.13448e-216	-7.8191e-216	7.31891e-216	4.62989e-217	-3.14158e-217	2.16448e-214
-6.5343e-217	4.77298e-219	1.4578e-216	-1.02676e-217	1.33696e-216	2.02988e-217	-6.60407e-217	1.23098e-218	1.35761e-216	-3.71396e-218	1.51395e-217	-1.35029e-216	-6.44737e-217	-3.81636e-217	-3.59944e-217	-2.74897e-217	-2.97918e-217	9.07208e-219	6.77318e-217	1.03275e-217	2.45121e-217	1.42401e-216	-8.7299e-217	-1.75811e-216	3.39189e-217	2.89068e-217	-6.61369e-218	2.22383e-217	-1.37184e-216	3.62458e-217	1.70279e-215
-2.83045e-218	8.43445e-218	1.59058e-217	2.44906e-218	-1.09306e-218	1.28706e-217	-6.46603e-218	6.31098e-218	3.71791e-219	2.39964e-218	2.46491e-219	-1.49367e-218	-1.40815e-218	1.0868e-218	-5.11132e-219	-1.71897e-218	7.75013e-219	-4.62519e-219	2.78425e-218	3.60435e-218	8.6129e-218	-2.61889e-217	3.2367e-219	-4.46038e-218	2.23948e-218	6.10037e-218	-2.72072e-217	-7.55786e-218	-3.53781e-218	3.95639e-218	1.63408e-216
-1.37973e-218	-3.28342e-219	1.57278e-219	-2.63006e-219	-6.19006e-219	-3.02166e-220	-2.65012e-218	1.62844e-220	-5.28556e-219	-1.53992e-218	-1.00272e-218	1.93748e-219	-2.92217e-220	3.27874e-219	-4.57069e-219	2.69465e-220	1.18008e-219	3.05342e-219	-4.21729e-220	-3.51934e-219	2.51992e-219	-1.00468e-218	9.60801e-219	3.46854e-220	-1.12792e-219	-4.03462e-219	-6.75446e-219	1.91396e-219	6.1596e-220	-4.2909e-219	1.44934e-217
-8.29764e-221	-4.07182e-220	3.11868e-219	1.2705e-220	-1.65197e-219	3.81636e-220	1.71721e-220	2.85943e-221	6.26107e-220	2.87954e-219	6.3149e-222	4.53495e-220	-4.04694e-220	7.54917e-221	-1.23857e-220	-1.72944e-220	3.87307e-220	5.45897e-220	9.40048e-220	1.18188e-222	1.62855e-219	1.11195e-219	-7.33378e-220	6.51843e-220	1.0415e-219	5.63382e-221	1.48837e-220	4.96196e-222	-3.27834e-220	-6.96398e-221	1.83615e-218
3.19567e-222	1.3984e-220	1.43878e-220	-1.88356e-220	5.6702e-221	7.24263e-221	-1.76069e-221	-8.5539e-222	1.3011e-220	3.48774e-222	6.85733e-222	2.96428e-221	5.71062e-221	-1.23235e-220	7.51634e-221	1.82083e-220	-4.21547e-221	-2.46612e-222	1.50619e-221	1.24173e-221	2.24986e-221	-5.4182e-222	-7.16008e-222	-1.4863e-222	-1.88526e-222	2.32916e-221	6.95345e-222	-4.5036e-221	9.69986e-222	1.08744e-222	1.43486e-219
-9.75385e-222	-2.26453e-223	-4.47495e-224	-3.27945e-222	-2.40228e-223	2.07929e-222	1.11172e-222	1.17171e-223	1.70579e-222	-3.87757e-222	-5.84263e-222	-3.59757e-222	1.33779e-222	-3.30917e-221	8.30247e-223	1.26978e-222	1.37009e-222	2.42768e-222	-1.44526e-221	-3.87241e-223	-4.40515e-222	-6.21696e-223	1.66387e-222	-2.50752e-222	-4.86703e-222	-4.82819e-222	4.29945e-222	4.69125e-222	-1.51764e-221	2.8997e-223	1.30394e-220
1.9405e-223	-1.13139e-222	-1.16894e-222	-1.42327e-224	-2.00858e-223	-3.36567e-224	-1.8709e-223	2.09679e-224	6.13283e-223	-2.60417e-223	1.58357e-223	-2.62265e-223	2.12348e-223	-5.76292e-222	1.24664e-223	3.36057e-224	-1.83096e-223	1.77371e-223	-2.20872e-223	5.39241e-224	-6.65044e-224	-3.34268e-223	-7.38675e-223	1.50408e-223	1.09326e-223	-8.01568e-223	-4.23659e-224	5.74667e-224	5.72631e-224	-6.26384e-224	1.34348e-221
-2.82892e-224	3.18304e-223	-1.35424e-224	1.35938e-224	1.02258e-224	8.16191e-224	-1.43027e-224	3.55928e-223	1.33802e-224	1.522e-224	-1.77407e-224	-9.10305e-224	-1.07252e-223	2.98089e-224	3.45993e-225	1.87895e-223	-1.2708e-224	8.49165e-224	-3.16081e-224	-2.15773e-225	3.54511e-224	-3.9602e-224	5.5775e-224	2.30701e-224	-1.37485e-224	-9.86154e-225	-6.40875e-224	4.2514e-225	2.14298e-224	2.92087e-224	1.72947e-222
-4.41716e-225	-2.69514e-225	-5.80453e-225	2.5354e-224	-5.48265e-225	-1.01461e-225	3.51958e-226	3.0863e-226	4.17255e-225	5.62617e-225	1.58124e-225	-3.29487e-227	1.6935e-226	-2.04416e-225	-1.61279e-225	-9.6599e-225	-3.32143e-226	1.07704e-224	2.33104e-225	2.02676e-225	-6.32491e-226	-1.28961e-224	-1.09356e-224	-1.49432e-225	2.21381e-226	-1.03853e-225	1.86265e-226	5.83936e-226	6.91825e-227	-5.22165e-226	1.14368e-223
1.67257e-226	-1.14483e-226	-1.65817e-225	-2.43225e-227	9.68103e-227	4.0582e-227	-3.13302e-228	2.28757e-225	-1.68029e-225	6.95739e-226	2.06365e-227	-4.90181e-227	-5.38861e-227	-1.51862e-226	2.72424e-226	4.1583e-226	-4.0029e-227	-2.64669e-226	1.6645e-225	-1.02392e-226	1.57529e-226	-9.89476e-227	8.24801e-227	2.5438e-226	1.62144e-228	-7.08731e-227	-4.54597e-226	7.3346e-227	-8.80671e-227	-3.62324e-226	1.14478e-224
2.87206e-228	1.63348e-227	1.35795e-227	-1.16187e-227	-3.49656e-228	3.80764e-227	1.73939e-227	9.70913e-228	2.9017e-227	7.12307e-227	-3.89184e-228	-1.57009e-226	-5.52106e-228	-1.19502e-226	-1.94876e-228	-1.81797e-229	1.8067e-227	-4.24975e-228	-7.6123e-227	-1.56324e-227	-3.53246e-228	1.74321e-227	1.40589e-228	-8.15377e-227	3.24523e-228	-3.61622e-227	7.60693e-228	-2.00367e-226	-3.97469e-227	-1.72843e-227	1.02378e-225
-5.20351e-228	-5.7315e-228	1.97535e-228	3.16569e-229	-1.48353e-227	2.74593e-229	7.64589e-231	5.11815e-228	6.84643e-229	7.84618e-229	-3.72287e-228	9.56634e-229	-7.12444e-228	-7.58094e-229	-6.58384e-229	5.01916e-228	2.2344e-228	3.24253e-228	-2.27969e-228	9.56274e-229	5.42605e-228	2.59372e-229	2.0109e-229	2.32024e-228	-1.06713e-228	4.94848e-228	4.97991e-228	4.10526e-229	-5.08481e-228	-3.96843e-230	8.66216e-227
3.42497e-230	-1.35749e-229	-3.04218e-229	-4.21958e-230	-6.66172e-229	8.7947e-230	6.6517e-229	-2.34884e-230	1.55588e-230	-2.30027e-229	1.02305e-228	-4.14794e-230	6.32794e-229	-1.78619e-229	3.11025e-229	-1.34221e-228	2.08667e-230	6.81912e-230	8.47596e-229	-1.11518e-229	2.25927e-229	-3.40215e-229	-3.92571e-229	-5.2605e-230	-1.01702e-229	-4.88703e-230	1.24082e-228	-8.6694e-230	-3.02958e-230	-7.03637e-230	9.37219e-228
6.34439e-231	2.27092e-230	2.83077e-231	1.24706e-230	3.38804e-230	1.8325e-230	-9.72259e-231	-3.21617e-231	-1.16787e-230	1.43732e-230	-8.06878e-231	-4.93383e-230	1.88039e-230	1.62787e-230	-1.89662e-230	1.43189e-230	4.27859e-230	1.76588e-230	-1.75424e-230	2.56345e-230	6.4184e-232	1.33095e-231	4.79918e-230	-4.90739e-231	-2.04111e-230	1.09135e-229	-9.36645e-231	7.89462e-230	-1.61059e-232	6.29915e-231	6.44138e-229
1.05677e-231	3.39957e-231	9.62924e-232	-7.10066e-231	-3.42854e-231	6.20713e-233	-4.65165e-231	1.74491e-231	-3.64471e-232	1.12945e-231	3.0639e-231	-5.99315e-232	1.15957e-231	-1.36269e-231	-3.34793e-231	-1.3435e-231	-2.54175e-233	-2.93451e-231	-9.55199e-231	-5.08652e-233	3.32843e-233	-3.76961e-232	7.87578e-231	-4.8686e-231	-1.32376e-231	-2.49346e-231	-6.03267e-232	-3.81357e-231	-1.5006e-231	-6.34996e-231	7.65799e-230
-5.59364e-233	-5.3478e-233	6.51596e-233	-1.03732e-232	9.35599e-234	-9.92345e-233	5.96129e-232	-4.12718e-232	-1.44644e-232	2.3181e-232	-5.53682e-233	3.74175e-232	5.33824e-233	-5.85852e-233	8.20863e-233	-7.12082e-234	-5.32703e-232	-8.78585e-233	-6.86759e-234	-2.17808e-232	1.5752e-232	1.21969e-232	3.16985e-233	-1.14054e-235	-2.72478e-231	-2.64499e-232	-7.50636e-233	-2.67175e-233	-1.58326e-233	-6.90521e-234	6.67326e-231
2.26825e-234	-3.99838e-233	9.79611e-234	6.33327e-233	-6.01821e-234	-3.95264e-233	-9.49937e-235	1.28325e-233	-6.92205e-234	2.67265e-234	-2.83394e-234	-3.21217e-233	5.79176e-235	2.56299e-233	1.15351e-232	-1.21202e-233	8.38906e-234	1.36751e-233	-4.70685e-234	5.02115e-234	2.49722e-234	-8.4745e-234	8.25741e-235	-3.24793e-233	6.34828e-235	-5.52271e-233	-5.32636e-235	3.3702e-233	6.64397e-234	-8.62618e-233	6.3201e-232
2.02611e-235	1.00842e-234	-8.64977e-235	-8.69963e-234	2.52975e-236	-4.4631e-234	3.49162e-235	-6.41298e-234	6.38378e-236	-2.5523e-235	1.28466e-233	-9.41765e-235	6.82403e-235	-1.05007e-233	-9.16288e-236	4.53694e-235	3.69199e-234	-2.58876e-234	-2.05535e-235	1.35541e-234	1.90693e-234	1.57246e-234	2.86732e-235	2.54238e-234	-2.91673e-235	-9.4938e-235	-2.07255e-234	9.64142e-235	4.80566e-235	-2.13078e-233	8.80783e-233
-9.47498e-236	-2.45523e-236	-2.86745e-235	-3.82162e-236	3.87777e-235	-1.42237e-236	2.24957e-235	-8.44932e-236	2.8193e-235	-1.38484e-235	1.43457e-235	9.6167e-237	6.31204e-236	2.62056e-235	3.2555e-236	9.49691e-236	-3.08783e-237	1.27869e-234	-2.21767e-235	-5.7401e-236	-8.55885e-237	1.01011e-235	2.51784e-236	-2.40706e-236	2.64346e-235	-2.36544e-235	-1.37821e-235	-2.84355e-235	-2.52281e-236	-2.72234e-237	4.85268e-234
-1.05649e-236	-6.63025e-238	-6.49077e-236	3.48308e-236	-2.12052e-237	5.7297e-237	-4.05881e-236	6.70802e-236	-1.2014e-238	-2.15594e-237	1.1118e-236	5.79846e-238	6.2504e-236	9.89844e-236	-2.77186e-236	-1.50101e-236	5.8672e-236	1.00537e-236	9.04064e-237	1.41065e-236	2.51128e-236	-4.18752e-236	1.76974e-237	3.35885e-236	4.28722e-237	-5.81334e-238	1.07141e-236	2.05186e-235	-2.53809e-236	2.35753e-237	8.87402e-235
6.8499e-238	1.29198e-238	-1.23346e-237	-8.94486e-238	2.28371e-238	-2.9146e-238	7.15131e-237	1.80664e-238	-4.33394e-237	1.12686e-237	-2.64169e-238	5.0201e-237	3.70351e-237	1.2308e-237	-3.22851e-237	1.1355e-238	-1.02803e-238	-4.20237e-237	1.29663e-238	4.45569e-239	4.99561e-238	-1.66576e-238	3.44197e-238	7.77259e-237	-1.23605e-237	-2.21008e-238	-3.0295e-238	2.42673e-237	2.65355e-237	1.16811e-237	5.10861e-236
6.86234e-239	5.25042e-238	5.73609e-239	2.90855e-238	4.06693e-238	-3.93166e-238	-1.62033e-239	1.87979e-238	-6.41022e-239	2.58891e-240	-1.72396e-238	-2.84279e-240	4.82453e-239	1.09012e-238	4.15159e-240	-2.17346e-239	-1.03454e-239	-3.23958e-238	-5.30126e-239	5.7262e-239	5.24411e-240	1.58919e-238	-6.17282e-239	-2.06967e-239	-1.06442e-237	6.20454e-239	-4.13973e-239	1.42134e-238	9.41733e-239	5.28034e-239	4.51914e-237
7.41875e-239	9.5942e-240	-7.75175e-240	4.21521e-240	-9.40319e-240	-3.01459e-240	-1.63659e-239	-9.95691e-240	1.326e-239	8.0724e-241	5.02241e-240	8.07141e-242	2.6008e-240	-1.44311e-240	8.85119e-240	-3.35673e-240	-6.72785e-241	5.47375e-240	-1.13118e-240	-1.25909e-239	7.72106e-240	1.34284e-239	-1.14035e-240	4.7186e-241	-2.77026e-239	3.31912e-240	-3.99243e-239	6.47214e-240	-8.59527e-241	9.22723e-239	3.83092e-238
-2.04038e-240	-5.3379e-240	1.80042e-240	-3.49191e-241	1.87952e-240	-9.90341e-241	1.84269e-240	-2.87362e-241	1.72164e-240	-5.90564e-241	8.78815e-241	-7.17877e-242	-3.30092e-241	-2.85391e-241	2.09991e-241	-4.27492e-241	-7.22179e-241	1.6906e-241	1.57344e-240	-1.90225e-242	-1.90423e-240	2.52642e-241	4.64841e-241	3.86223e-241	3.25014e-240	-2.12164e-240	6.47515e-241	5.5429e-241	-2.70499e-242	-2.33331e-241	3.13692e-239
-1.11918e-241	-4.15009e-242	1.47854e-242	6.29402e-242	-2.51096e-242	-1.87852e-242	3.18161e-242	1.26225e-241	2.70485e-242	5.62716e-242	-8.25727e-243	6.42739e-242	-2.39889e-243	-1.78612e-241	2.14547e-241	3.81227e-243	-2.75209e-242	2.22861e-242	6.10014e-242	6.95414e-242	5.88766e-243	1.55104e-241	2.52919e-241	1.38158e-241	-1.99513e-241	1.40483e-242	2.18014e-241	7.27414e-241	-7.35948e-242	-3.61889e-241	3.31519e-240
1.19923e-242	-8.53927e-243	4.79807e-242	-8.72742e-243	1.19246e-242	-3.51474e-243	7.84466e-243	-5.53076e-242	-6.04373e-243	1.53562e-243	-1.20136e-242	-1.69511e-243	-1.83739e-242	-1.55286e-243	-1.90506e-242	2.10813e-243	-1.79594e-243	3.43697e-243	-1.12982e-243	-6.92636e-244	-4.87195e-243	-1.57438e-242	2.19736e-243	-7.64394e-243	-2.17691e-243	6.1526e-243	1.88293e-243	1.55351e-243	3.05802e-242	4.71029e-243	3.02774e-241
5.73493e-244	-1.81693e-244	-7.39254e-244	1.6494e-243	-4.95358e-244	7.84104e-243	-1.56315e-244	1.58261e-245	-2.12858e-246	-1.04111e-245	2.42923e-243	1.5046e-243	3.33186e-245	3.52544e-244	1.41532e-243	8.25024e-244	-1.14427e-245	2.96246e-244	-1.75011e-244	-1.13067e-243	-8.31321e-244	3.83567e-244	-2.94125e-244	1.72394e-243	7.18356e-244	-1.53687e-243	6.76479e-245	2.8093e-244	1.18039e-244	7.73079e-244	2.65662e-242
-6.15667e-246	-7.23242e-245	-1.62032e-246	1.06367e-245	3.35118e-245	6.25576e-245	4.52628e-244	-3.15859e-245	5.02368e-245	2.63474e-244	-4.30132e-245	-3.50515e-245	-4.38787e-245	9.53463e-246	4.19318e-244	1.00847e-244	-6.34676e-245	-2.49215e-245	-1.16012e-245	1.934e-245	2.03214e-245	2.50689e-246	-1.46693e-245	1.72041e-244	2.49285e-244	-6.79335e-245	1.4681e-246	1.48605e-244	1.852e-247	2.18224e-244	2.65094e-243
7.74552e-246	1.85004e-245	3.44683e-245	-1.308e-246	1.17769e-245	2.53573e-246	-4.66432e-246	-8.58758e-246	-6.54425e-247	-2.74485e-245	2.29818e-246	-9.06762e-246	6.89397e-246	-3.34342e-246	-2.65725e-245	-1.7261e-245	1.00279e-246	-2.20825e-245	5.34775e-246	-6.0587e-246	2.2438e-245	-3.92607e-247	4.24701e-246	-3.90634e-245	4.62863e-246	1.11586e-245	2.75774e-246	-1.79273e-245	4.49085e-246	8.20619e-247	3.25543e-244
-3.56495e-248	4.45183e-250	4.96137e-247	-1.56419e-247	-2.46953e-246	1.89203e-247	9.26027e-247	-3.84908e-247	3.62285e-248	2.54752e-247	-1.50572e-246	-6.30843e-250	1.92882e-247	1.1898e-246	2.11402e-246	7.44497e-248	4.04557e-247	3.83132e-247	-3.44964e-247	1.34239e-247	3.96892e-247	-6.56457e-247	3.85392e-246	5.02756e-247	6.03004e-249	-4.80433e-248	1.37206e-247	2.11376e-246	1.38183e-246	-1.095e-247	2.05001e-245
2.02399e-249	5.45658e-248	3.14297e-248	3.19067e-248	6.23018e-249	2.28961e-248	1.22114e-247	1.23461e-248	-1.87599e-247	1.00574e-248	6.13031e-248	2.18208e-248	3.4752e-248	1.23418e-248	5.19307e-248	9.05287e-248	-6.28559e-249	2.71378e-247	-4.61298e-249	9.95512e-248	3.79974e-248	7.06461e-249	1.19662e-247	-7.08483e-249	-1.32555e-248	4.72054e-248	2.92787e-248	1.46977e-248	-1.84188e-248	-6.81154e-247	2.11149e-246
7.68064e-249	-3.38629e-250	-2.65249e-249	1.9253e-249	-6.77951e-249	-2.3601e-248	3.15708e-248	-2.14155e-249	2.77816e-248	5.90176e-249	-2.5459e-249	7.40654e-249	-7.90904e-249	5.64548e-250	1.87804e-248	3.17502e-249	3.56586e-249	2.32797e-249	7.59059e-249	-2.18839e-249	7.35181e-250	1.50317e-248	1.7382e-249	9.04859e-249	1.77965e-248	7.5488e-250	-3.29649e-250	-3.82651e-249	-1.83849e-248	1.53308e-250	2.34227e-247
-1.76401e-250	-1.10911e-249	1.02038e-250	1.00283e-250	2.67767e-249	-1.66826e-249	-4.22784e-249	-1.37057e-250	-1.75991e-251	-2.25465e-250	2.76805e-250	9.27601e-250	6.45976e-250	-1.73913e-250	-2.00112e-249	-1.66184e-250	2.8222e-250	1.77105e-250	-4.72946e-250	1.26173e-250	2.23521e-251	1.79039e-249	1.59192e-250	-6.0444e-250	-1.16779e-251	-1.10897e-250	-8.39396e-250	-2.27963e-250	-7.10368e-250	-7.04661e-250	2.08731e-248
-2.12361e-251	-1.09222e-251	1.96396e-251	3.18761e-251	1.30089e-251	7.69991e-252	-1.1143e-251	2.37265e-252	-2.21236e-251	3.59341e-251	1.44986e-251	1.12668e-250	-6.3455e-252	1.13391e-250	4.97088e-252	4.3447e-251	1.06438e-252	-1.43885e-249	-4.89598e-251	-3.19276e-252	1.58442e-253	5.72591e-251	5.3458e-251	1.09596e-250	4.92008e-251	1.11302e-252	2.8238e-251	2.61085e-251	1.34474e-250	7.20099e-251	2.49496e-249
4.87998e-253	6.93387e-252	4.80211e-252	9.11566e-253	-9.04137e-253	-5.18264e-252	-1.06683e-252	-1.54049e-251	6.09026e-253	-7.48072e-252	1.2883e-251	1.2199e-252	-7.31476e-252	-3.03798e-252	-1.85555e-251	1.39959e-252	1.11543e-251	2.69137e-252	6.56361e-252	-2.49975e-251	5.6258e-253	-1.51811e-252	3.46344e-253	-6.33302e-252	8.57443e-253	1.7436e-252	2.4899e-251	-2.26596e-252	-1.39928e-251	1.11583e-252	1.87236e-250
-1.93393e-253	4.62885e-253	-7.17069e-254	9.49835e-253	1.34276e-253	-2.5122e-252	-1.45261e-254	1.37414e-253	-1.94035e-253	4.05969e-254	-8.03287e-254	3.31512e-252	-7.79919e-253	4.29834e-253	1.5963e-252	-5.9358e-254	6.57518e-253	3.8259e-253	2.24145e-252	-5.34513e-253	1.93855e-252	7.94746e-253	-2.78532e-254	-5.41067e-253	2.99997e-254	2.2563e-253	-6.58866e-253	-3.25755e-253	3.58831e-253	9.78982e-253	2.06681e-251
3.87292e-253	1.31632e-253	4.31991e-255	-4.62131e-254	-1.549e-254	-5.49263e-255	1.47631e-253	-4.69681e-256	-2.37289e-254	-3.44866e-255	-3.03498e-255	2.59871e-254	1.20171e-253	-8.13351e-256	4.265e-254	1.96055e-254	-5.69204e-255	5.29799e-254	-7.84733e-255	9.42359e-255	-9.51736e-255	-3.72907e-254	4.91314e-255	4.70972e-255	1.96511e-253	-3.78382e-255	-1.90367e-253	1.86526e-253	-1.09091e-254	-1.22189e-254	1.71067e-252
9.96785e-256	1.12136e-254	-9.11195e-255	1.40925e-254	2.13058e-255	1.46373e-255	2.10034e-255	-1.90025e-255	4.12914e-255	-5.75547e-255	1.30994e-254	-1.8312e-254	2.51761e-256	-1.26773e-254	-9.83515e-256	9.8244e-255	-3.10346e-256	3.15074e-255	-3.2705e-255	3.73327e-255	-4.0437e-255	-1.37639e-254	3.67347e-256	1.96499e-255	1.74639e-255	-7.44644e-255	-1.37068e-254	-1.60689e-255	-1.03535e-255	2.28095e-254	1.86999e-253
-1.23152e-256	-2.36664e-257	1.14552e-256	3.86645e-256	-2.09524e-256	-2.63024e-256	-2.41506e-256	5.33739e-257	-1.04922e-256	-3.38475e-256	-3.39967e-256	1.04062e-256	-2.00767e-256	-5.54497e-256	4.22279e-256	1.95206e-256	-1.04043e-256	-7.18203e-256	-1.05556e-256	1.15507e-256	-2.03736e-256	8.61919e-257	2.75334e-256	-3.0067e-255	3.39965e-256	-4.57367e-256	4.35514e-256	1.32071e-256	-2.96591e-256	-4.15058e-257	9.99391e-255
2.93341e-257	-9.33706e-257	3.53302e-258	-1.37845e-257	2.23773e-257	-1.08391e-257	2.1123e-257	1.77004e-257	1.65895e-257	-2.14452e-257	2.23654e-257	-1.24994e-256	-8.22505e-258	7.37886e-258	-3.55465e-257	7.50283e-257	-1.64682e-256	-2.07593e-257	-2.1646e-257	-6.61754e-258	7.60079e-257	3.90782e-257	3.49177e-257	4.6197e-258	-9.98833e-259	-7.00291e-257	9.53519e-257	-1.31903e-256	-1.86098e-257	6.78297e-258	1.21564e-255
-1.2385e-257	3.25389e-257	-4.70686e-258	3.3349e-258	5.10217e-258	6.23667e-259	-4.75287e-259	1.82103e-258	-3.33556e-258	8.64847e-258	2.90492e-258	2.9366e-260	1.38181e-257	3.38529e-260	-2.09849e-258	-1.28871e-257	-1.39294e-258	-7.49973e-259	6.2652e-258	-5.68757e-258	-9.08693e-259	1.89556e-259	5.29073e-258	2.26645e-258	1.0494e-258	3.74829e-259	1.65105e-259	-1.33553e-258	8.28058e-259	-2.28031e-258	1.33528e-256
-8.80957e-259	8.80022e-260	4.36447e-259	1.68456e-259	-1.60047e-260	2.37198e-258	-5.01797e-261	-7.98378e-262	-2.13533e-258	-2.4968e-259	-2.60052e-259	-1.16199e-258	1.87542e-259	3.95759e-259	-8.98163e-259	-1.60445e-260	-1.36679e-259	-2.50928e-260	-2.674e-259	-4.61646e-260	1.37624e-259	-2.76489e-259	-2.5093e-259	-6.21914e-260	-7.27478e-260	-4.97377e-259	1.10327e-260	-1.00108e-258	-3.80719e-259	5.1033e-260	1.24888e-257
1.70136e-260	4.85953e-260	-4.7256e-260	-3.51867e-260	-8.64461e-261	6.45069e-260	-3.32798e-260	2.23028e-261	3.05788e-261	-5.42395e-260	2.57576e-260	5.14144e-260	-4.61004e-261	1.28882e-261	2.70859e-261	-3.11199e-260	2.48386e-260	6.91273e-260	9.39162e-260	2.05714e-260	-3.56774e-260	-7.40181e-261	-1.5481e-259	-1.30553e-260	-6.38786e-260	-4.38973e-260	3.79428e-260	4.27343e-260	1.36728e-259	2.22268e-261	1.17771e-258
-7.98932e-262	2.04506e-261	4.27105e-262	-9.5473e-262	-4.34514e-261	-1.51954e-262	3.64634e-261	-4.54927e-263	2.36511e-261	1.47341e-261	-4.92992e-262	-7.77367e-262	4.95053e-261	-4.33984e-262	1.2202e-261	2.56176e-263	-2.62168e-261	-6.01398e-263	3.73352e-261	-6.63181e-261	-3.09411e-261	-1.12488e-261	3.24804e-262	-1.21711e-261	-5.51554e-261	8.30755e-262	3.73274e-261	-3.37448e-262	-1.17494e-261	-2.43657e-262	5.47971e-260
-2.15647e-262	3.50398e-262	4.12644e-262	9.98079e-263	3.42795e-262	7.17009e-263	4.49237e-262	3.08412e-262	2.13044e-262	-1.35311e-263	-1.08691e-262	-5.35866e-262	-9.22193e-263	-3.70166e-262	5.33088e-262	-1.23928e-262	1.14213e-262	1.36029e-262	4.95058e-262	3.39183e-262	2.3913e-262	-2.87784e-262	-8.85227e-263	-3.66354e-263	-1.46045e-262	-5.21792e-263	7.77457e-262	2.14754e-263	-3.52219e-262	-5.88534e-263	7.38596e-261
6.69499e-264	-3.93545e-263	-8.31155e-264	3.65013e-264	-4.51199e-263	-5.70874e-263	3.15352e-264	-6.74372e-263	-1.17248e-263	5.45343e-263	-2.35919e-263	1.3495e-263	2.01943e-263	-1.34958e-263	-6.9455e-264	9.62269e-264	1.65816e-263	7.96715e-265	1.72742e-262	6.99651e-265	3.31739e-264	-1.7403e-263	4.0839e-263	-1.86914e-262	7.42706e-265	-1.57751e-264	-3.8067e-264	2.97276e-264	-9.59277e-264	1.49546e-263	8.57354e-262
-5.98704e-265	9.8939e-264	-1.87258e-264	4.47633e-265	2.25677e-264	-9.04914e-265	-4.47131e-264	-2.06528e-265	-2.29483e-264	-2.19921e-265	-1.82036e-264	-9.21753e-265	-1.62672e-264	-5.48745e-265	3.17014e-265	-6.17635e-265	-6.84607e-266	1.30085e-264	-1.4619e-264	-1.63396e-264	-3.08574e-264	3.99203e-265	-1.49865e-263	1.1099e-264	2.89453e-265	-6.106e-265	2.67832e-264	-4.94204e-265	-1.00364e-263	2.99482e-264	7.01697e-263
-4.0621e-266	3.18338e-265	-5.65454e-266	5.84196e-265	-1.73958e-265	-7.20562e-265	-2.91544e-265	1.92184e-265	-1.23922e-266	-1.30111e-265	7.10359e-266	-4.954e-267	-5.06262e-266	4.16192e-265	4.59518e-267	1.22115e-265	3.37944e-265	1.55873e-266	-3.21677e-265	-4.94126e-265	1.98562e-265	-2.18777e-266	-4.13414e-265	-1.11485e-266	-6.56708e-267	3.51363e-266	1.27747e-265	4.64086e-266	-2.26752e-266	3.95358e-265	5.6382e-264
-1.20105e-267	8.10597e-267	9.62838e-267	-2.11819e-267	-7.27152e-267	8.35995e-267	2.51383e-265	1.778e-267	-6.08559e-268	-4.54485e-267	7.34778e-267	1.30114e-266	-3.57487e-266	1.60335e-266	-2.3243e-266	2.65927e-266	-3.24593e-267	-4.66254e-266	-1.59592e-266	6.5787e-266	-7.11073e-267	-9.44913e-268	-5.61912e-267	3.54712e-266	1.85618e-266	-1.82211e-266	-4.57402e-266	7.58341e-267	1.26791e-267	-1.44636e-267	6.90561e-265
-2.80634e-267	-1.02139e-268	-2.08393e-267	5.51129e-267	-4.48154e-268	1.13699e-267	-2.70017e-268	1.2431e-267	-1.2028e-267	1.04625e-267	7.69718e-268	-6.48823e-268	-1.4843e-268	-2.48237e-267	-8.42416e-267	3.80168e-267	-8.99506e-268	-7.63795e-267	-1.09315e-267	2.57801e-268	1.87467e-268	1.11116e-267	-1.57345e-267	1.30499e-267	-1.8e-267	1.27464e-266	-2.72788e-267	-2.33552e-267	-1.65671e-268	4.95979e-268	6.64631e-266
-2.88651e-268	-7.13587e-270	9.33764e-269	1.0949e-268	-3.42522e-268	-4.43387e-269	-2.58846e-269	2.2857e-268	-1.39636e-268	-4.71845e-268	3.68384e-268	-1.69461e-268	6.08843e-269	4.62879e-269	4.0518e-268	-5.09898e-268	1.6254e-268	-1.24236e-268	9.92771e-268	-8.33112e-269	-7.65154e-269	1.80058e-268	7.90675e-269	-3.72194e-270	-2.06903e-268	-1.37334e-267	-3.83271e-268	4.54408e-268	4.29224e-268	-1.20634e-269	7.87298e-267
8.31101e-269	-1.7844e-270	-4.39649e-269	6.01667e-269	-2.7461e-269	4.11579e-271	-1.24542e-269	-3.30096e-269	-9.67052e-270	-6.40176e-269	3.97473e-270	4.28329e-270	1.01312e-269	-1.42529e-270	1.63447e-270	-2.08392e-269	9.84135e-271	-1.80671e-271	-6.33486e-271	-1.21128e-269	-2.3245e-270	7.22873e-270	1.11571e-269	1.48177e-270	-6.13881e-271	5.06474e-271	-6.04158e-270	5.4611e-269	2.08735e-269	-1.72597e-268	6.69686e-268
-3.17252e-270	-1.38897e-270	1.88335e-270	-3.00707e-270	1.35851e-270	-1.727e-270	-6.75562e-270	-3.05072e-271	7.06582e-271	-5.28223e-270	-1.32062e-270	8.05917e-271	4.69621e-271	3.95214e-271	3.18822e-270	4.99488e-271	-4.07835e-270	-8.46838e-270	3.4599e-271	1.21512e-272	-1.2203e-270	-1.31586e-270	-6.05061e-271	9.39272e-271	-1.17186e-271	1.47284e-271	-1.18386e-271	-1.05962e-270	1.88632e-271	-2.2952e-270	5.31776e-269
-1.291e-272	-3.43356e-273	6.51683e-272	-2.15612e-271	1.01218e-272	2.70661e-272	2.25232e-272	-1.9525e-271	-6.55589e-271	6.73453e-274	4.2371e-272	2.83001e-271	1.43669e-271	1.15547e-272	-1.54523e-271	4.58795e-271	1.24308e-271	-5.08249e-271	-9.9069e-272	8.41413e-272	2.19551e-272	-3.70654e-272	5.12448e-272	-2.21383e-271	-2.08494e-271	2.07509e-271	-2.74167e-271	6.10358e-273	-6.79977e-273	4.12516e-272	4.194e-270
-3.96955e-273	4.98587e-273	-2.91586e-273	8.03766e-273	4.07318e-273	6.01286e-273	1.72181e-272	9.59057e-273	-1.23554e-272	2.72968e-272	2.06907e-273	-1.8028e-272	-2.50161e-272	1.75145e-273	8.27801e-275	-8.31365e-274	2.48487e-272	2.22355e-272	-3.06176e-272	1.74988e-273	-1.51113e-272	-1.42232e-272	1.55767e-272	2.6515e-273	-1.36167e-272	3.23611e-272	-7.38875e-274	1.94566e-272	-6.94549e-274	6.44359e-273	3.4456e-271
-5.12139e-274	1.94612e-273	2.09436e-273	2.09947e-273	-4.80682e-274	-7.62455e-275	1.0512e-273	4.91503e-273	-1.5109e-274	8.70507e-273	3.4613e-274	1.48974e-273	-1.48783e-274	4.66689e-274	7.03893e-275	-1.10548e-273	8.36757e-274	2.43227e-273	-1.7681e-272	-1.68587e-274	9.47207e-274	1.22598e-273	5.39774e-274	-3.37924e-273	1.16019e-274	1.55918e-273	-1.41829e-273	4.03881e-273	4.39949e-276	1.93852e-273	6.19446e-272
-6.03035e-275	-4.24339e-275	1.61153e-274	4.46186e-274	4.25108e-275	-2.51528e-275	-2.9826e-275	-5.96836e-275	-1.20851e-274	3.22315e-275	8.77025e-275	-8.79732e-275	6.62551e-276	4.62141e-274	5.88771e-275	-4.02528e-274	-1.18127e-275	1.72368e-274	-1.70137e-274	1.4889e-274	-1.55777e-276	1.22797e-274	5.44038e-276	8.39049e-275	1.30978e-274	-1.10307e-274	5.39046e-276	1.48246e-274	-2.47938e-275	3.68843e-275	3.29969e-273
1.47583e-276	-6.91911e-276	-2.14378e-275	1.7448e-275	-9.55941e-276	-2.18869e-275	-2.41266e-276	3.01403e-276	-2.36187e-275	4.32585e-279	8.16326e-276	-1.92955e-276	-1.78573e-276	1.64822e-275	7.26045e-276	1.08128e-277	-1.46642e-274	3.09756e-276	1.58113e-275	-2.03504e-276	-5.13423e-275	3.21569e-276	6.75092e-276	-2.21701e-278	1.89677e-276	9.83298e-276	1.40121e-276	3.1686e-276	1.64533e-276	3.00878e-276	3.93377e-274
-6.10912e-277	2.93793e-276	1.10747e-276	2.37546e-277	-1.14374e-276	-3.13957e-278	9.12975e-276	-9.3819e-278	-5.11336e-277	4.81623e-277	9.06419e-277	-1.72069e-277	2.80426e-277	1.30142e-277	2.61593e-277	-2.2523e-277	-3.65557e-277	3.9866e-277	-1.41193e-277	-2.64642e-277	-2.48333e-276	-1.03106e-276	-7.5569e-278	1.3233e-277	-4.36137e-277	6.17596e-276	6.45026e-277	-2.28698e-277	1.9486e-276	-6.72557e-277	3.32607e-275
-2.84435e-278	-1.045e-278	1.88746e-278	-8.97831e-278	4.69521e-278	9.40363e-278	-4.05712e-278	3.27172e-278	4.1652e-278	-3.91784e-277	-4.41598e-278	2.00619e-277	-1.01277e-277	-2.6916e-278	-5.71756e-279	3.19132e-277	-1.33155e-278	-3.0461e-278	-1.8735e-277	-1.90645e-279	-4.55656e-278	4.12162e-278	1.77695e-278	-1.19368e-277	5.70372e-279	2.13735e-277	-4.55354e-277	8.52273e-278	4.08687e-278	-1.6338e-277	2.91431e-276
-6.75309e-279	2.63644e-279	-2.47693e-279	-1.66961e-278	4.43462e-279	1.40175e-278	3.83075e-279	-7.45033e-279	-8.06502e-279	2.14877e-279	2.54998e-278	-3.01712e-279	2.55976e-280	3.53974e-279	-9.62547e-279	-1.21967e-278	-1.70047e-278	-7.4091e-279	-5.02308e-279	-1.9837e-279	1.25918e-279	4.08947e-279	-2.68329e-279	3.26965e-278	4.1966e-282	8.94093e-279	-1.34016e-278	1.76884e-278	2.69813e-278	-9.71027e-279	2.7152e-277
-6.88654e-280	2.0589e-279	-8.23213e-281	5.10959e-280	2.43609e-280	9.22982e-282	1.13256e-279	-3.22796e-280	5.76425e-280	-4.12721e-280	-3.8304e-280	-2.09976e-279	3.90725e-280	3.93249e-280	-2.59462e-279	1.16833e-281	1.88614e-280	-9.21396e-281	-7.55352e-280	-1.85197e-280	-2.42863e-280	2.57277e-279	1.21964e-279	-1.22221e-279	2.26658e-280	7.4211e-281	1.45691e-280	3.19787e-279	1.37312e-279	3.16627e-281	2.34392e-278
3.48933e-282	9.83147e-281	-9.80643e-281	9.11633e-280	9.65605e-281	2.69647e-281	1.91358e-281	-1.03919e-281	-1.00599e-281	-3.92064e-281	-1.33481e-282	-2.12444e-281	-1.10672e-281	-7.82955e-281	-9.49826e-281	7.24083e-281	8.96378e-281	1.39079e-281	9.74997e-281	4.8112e-281	1.05317e-280	2.30519e-284	2.0359e-282	1.33418e-280	-4.25409e-281	-2.60366e-281	9.98623e-282	-5.51054e-281	-5.51451e-281	-2.56139e-280	2.52806e-279
4.99078e-282	2.63633e-282	7.32571e-283	-4.09165e-282	2.39234e-282	-2.17042e-282	2.59253e-283	1.17588e-281	3.87932e-283	1.98877e-283	1.50957e-283	6.37788e-284	-2.36671e-282	-1.19971e-282	-3.38766e-282	-1.86665e-282	-2.22096e-283	-2.63152e-282	-3.87552e-282	-1.80189e-281	-1.32398e-281	-8.98767e-281	-6.24135e-282	-1.6898e-282	4.65062e-282	-6.13101e-282	-1.24963e-281	-4.55654e-281	-9.14977e-283	5.75341e-282	2.49962e-280
-6.06584e-283	-1.66512e-284	-2.90976e-283	2.39443e-282	-3.0234e-285	-2.895e-283	-3.24972e-283	1.90593e-283	9.94157e-283	-3.97291e-283	-7.2269e-282	-7.93411e-283	-9.98633e-284	-8.11722e-284	4.35041e-283	-6.28936e-284	-3.36944e-283	6.23757e-284	1.8735e-282	2.15885e-283	2.64452e-283	2.75278e-282	6.12851e-283	1.96174e-283	1.29773e-282	-1.26075e-282	-4.27081e-283	8.85309e-283	-4.86789e-283	-1.30615e-282	2.61862e-281
-1.14462e-285	2.79921e-285	8.76726e-284	1.95717e-284	-2.51357e-284	-1.17239e-283	3.90776e-284	5.02177e-285	1.0008e-283	-1.48587e-284	1.82662e-284	6.75741e-284	-3.5648e-284	-3.12154e-284	6.24485e-285	2.30793e-284	-5.9379e-285	-1.42289e-283	5.79005e-285	2.97422e-284	8.33501e-286	3.2564e-284	2.54931e-283	-4.11643e-283	2.6425e-284	-1.03861e-284	-5.8124e-285	7.28862e-285	6.54992e-284	-2.10708e-283	1.80448e-282
-1.0862e-285	-4.66288e-287	1.65925e-284	3.42793e-285	1.04883e-285	-2.55036e-285	1.64485e-285	-1.71736e-285	-4.0309e-285	-1.30562e-285	5.32929e-285	1.48915e-284	-2.4192e-286	-9.66364e-286	-1.73017e-284	-3.09362e-285	-4.86161e-286	2.28425e-285	-1.62946e-286	-4.06057e-285	-1.73564e-285	1.19903e-284	1.89675e-284	-3.35652e-285	-2.71138e-284	1.76938e-285	-9.45229e-286	-5.13428e-286	1.17776e-284	9.2956e-285	1.69734e-283
-4.92812e-286	2.57192e-286	6.11601e-286	3.86379e-286	-2.53338e-286	2.39844e-286	5.9567e-286	3.13934e-286	1.8028e-286	-5.78192e-286	-3.65579e-286	-1.94953e-286	3.51395e-285	7.63473e-286	8.72667e-286	8.53851e-286	7.64234e-286	-5.84796e-286	-1.03942e-287	7.72712e-287	-6.24342e-287	-8.20685e-286	2.74081e-286	-8.40991e-287	-9.71313e-287	1.94638e-285	1.06908e-285	-4.89473e-287	-1.92302e-286	1.19491e-286	1.6625e-284
1.08171e-287	-2.64221e-287	-1.02213e-286	-3.29854e-287	-7.38181e-288	7.83897e-288	1.37402e-286	-1.00881e-286	-1.48515e-286	-3.34452e-287	-6.4726e-288	-9.58714e-288	-4.60761e-287	1.05797e-286	1.63366e-286	-4.43637e-288	3.31455e-287	1.80944e-286	2.6309e-287	1.89886e-288	-6.30449e-287	-5.96176e-288	-5.12204e-287	-2.69432e-287	-2.70343e-287	4.84938e-288	-4.78655e-288	-1.20356e-287	2.80787e-287	-2.83553e-287	1.43824e-285
-1.39057e-289	7.76884e-288	-5.32506e-288	-2.225e-289	-4.20206e-288	-7.43019e-289	2.00928e-288	2.95054e-289	-3.15384e-288	-4.41634e-289	1.1475e-290	6.34197e-288	2.53689e-288	4.63715e-288	-1.57383e-289	2.37784e-288	-9.00664e-288	1.90293e-288	-1.22442e-288	1.31587e-288	7.04866e-287	-5.60968e-288	-8.98475e-288	3.84076e-288	-7.18463e-289	3.88515e-289	1.83491e-287	-5.45562e-288	-4.35204e-288	-8.43993e-288	1.80438e-286
-2.07626e-290	-3.74621e-289	-5.83433e-290	7.77132e-289	1.17045e-288	-4.85056e-289	2.63336e-290	-2.21245e-289	-9.62483e-289	2.93996e-290	-3.98691e-290	-1.10558e-290	5.92311e-290	-8.17218e-290	5.84845e-290	8.63211e-289	-1.48053e-290	1.43127e-288	2.14453e-289	2.48382e-291	-8.75756e-289	2.83958e-290	2.82982e-288	2.81714e-289	-6.63185e-291	-2.37067e-288	-7.89743e-289	1.62673e-289	1.26339e-288	2.84e-289	1.57952e-287
1.17315e-290	-5.68552e-291	-5.2859e-290	1.64669e-289	1.02558e-289	4.65516e-290	-1.95185e-289	3.58118e-292	1.19515e-290	-5.17476e-291	-4.19317e-291	5.48572e-291	-2.49118e-290	1.3069e-290	-2.89821e-290	7.30811e-290	5.35172e-290	1.04211e-290	4.20583e-290	3.77893e-291	4.81314e-291	-5.84964e-291	-1.08895e-290	-7.8094e-290	3.59044e-290	6.92887e-290	-6.22663e-291	7.43205e-290	1.62037e-289	3.3932e-291	1.30704e-288
-2.51287e-291	-1.28976e-290	-2.9388e-291	8.70524e-292	-7.85911e-291	4.49971e-292	-5.9162e-292	-7.01315e-292	3.90062e-291	-8.60931e-292	6.21148e-291	2.0344e-291	-4.38041e-291	-5.974e-293	-5.59533e-292	-3.47898e-292	-1.75238e-290	1.19962e-291	6.34122e-291	3.64904e-291	-1.90449e-291	2.94634e-291	-2.28142e-291	2.21726e-290	5.09411e-291	-9.29459e-291	1.39776e-290	7.7131e-291	-2.3725e-291	6.81031e-292	1.44328e-289
-9.13278e-293	-3.98032e-292	1.84306e-292	-9.11886e-294	2.50008e-294	-9.18704e-292	1.94593e-292	-6.20375e-293	5.80748e-292	-2.88854e-292	-6.90352e-292	-8.38545e-292	4.84844e-292	-8.83205e-293	-1.43898e-292	3.89158e-292	-8.95723e-293	1.69619e-292	-5.99983e-292	-1.8578e-292	-1.96881e-292	-5.3702e-293	7.81366e-293	-3.02149e-292	5.05774e-293	9.01023e-292	-1.81017e-292	-2.08312e-293	2.32213e-294	5.05067e-292	8.702e-291
-4.04221e-293	2.90429e-294	-6.3549e-293	1.60007e-294	-3.94199e-294	1.32237e-292	-3.1381e-293	-4.78906e-294	-2.08023e-293	2.46581e-293	-8.21335e-294	1.71729e-293	1.4336e-294	2.33265e-293	-1.07117e-293	-4.51401e-296	1.98339e-293	4.70683e-294	2.04047e-294	1.98286e-293	-7.99208e-293	1.38544e-292	4.6904e-294	8.60948e-294	3.23057e-293	1.9319e-294	-2.91927e-294	-1.80233e-293	7.8441e-294	-6.09312e-294	7.3448e-292
-1.65378e-294	6.30132e-296	-4.76306e-294	-6.79588e-295	-7.22823e-295	9.22751e-294	-9.1141e-295	9.7432e-294	1.01129e-294	5.11199e-294	-1.61744e-294	1.51055e-294	2.57252e-294	-1.15748e-296	-5.09749e-294	-1.23661e-295	3.32662e-294	1.40164e-294	4.77224e-295	-5.18804e-295	-9.83618e-294	6.76114e-294	-1.85657e-294	-6.08657e-294	-4.73518e-294	2.65793e-294	-1.39792e-293	8.63701e-295	-3.90354e-294	-2.16588e-294	1.03391e-292
9.46485e-296	2.15675e-295	2.22039e-295	1.11185e-295	2.20863e-295	2.32022e-295	-1.09127e-295	5.00387e-296	-7.24841e-295	1.99049e-295	1.51181e-295	7.30002e-297	6.97673e-296	-1.65022e-295	-9.90819e-296	3.06314e-295	-2.25437e-295	1.31355e-296	2.0845e-296	3.72239e-295	-9.99099e-297	-1.02739e-294	-4.55848e-295	-1.82668e-296	7.56908e-295	-1.37684e-295	2.64118e-295	2.66482e-295	-2.50681e-296	5.35254e-296	6.6251e-294
1.16433e-296	3.52329e-297	1.88303e-296	8.29338e-298	4.25747e-297	1.06958e-297	-4.16058e-297	2.61422e-296	-6.21149e-296	1.41194e-296	1.43896e-296	7.43585e-298	1.11871e-297	-9.11891e-298	1.15167e-296	-6.34248e-297	5.56231e-297	4.6674e-296	-1.98317e-296	-1.31279e-296	5.69842e-297	-4.33708e-296	-1.56908e-296	1.80554e-296	4.6247e-296	-8.53533e-297	-2.77123e-295	1.00343e-298	-2.68492e-296	-1.45284e-298	7.08725e-295
-7.67421e-298	2.08558e-297	-1.32612e-297	-5.73238e-298	-2.96775e-297	-3.1847e-298	-8.49107e-298	-9.24318e-298	-5.39423e-297	8.0157e-299	1.00008e-297	-1.46531e-297	2.60493e-297	6.28361e-298	2.68652e-297	2.6006e-298	-1.04353e-298	3.69967e-298	2.64043e-298	1.62989e-296	2.1749e-297	8.50819e-299	-1.12396e-297	-5.04185e-297	-2.64066e-297	-1.42942e-297	-5.04439e-297	5.27501e-298	9.18045e-298	-1.32232e-297	6.12771e-296
2.0713e-298	5.77266e-299	5.85564e-298	1.04795e-299	3.44032e-302	4.4861e-299	1.26532e-297	-2.38076e-298	-3.00313e-300	-1.24663e-298	-3.39277e-300	7.20159e-299	-5.40636e-299	7.26251e-299	-6.11885e-299	3.13851e-299	-2.14197e-299	2.41066e-299	7.47811e-299	3.63346e-299	6.85558e-299	5.85739e-298	3.54458e-299	-1.59282e-298	1.13268e-298	1.9808e-298	-3.29484e-298	4.12829e-298	-4.23342e-299	-7.99315e-299	5.01312e-297
-1.74961e-299	5.32727e-299	-5.08329e-300	3.02871e-299	4.76166e-299	1.28174e-299	8.68726e-300	3.70425e-300	-6.82816e-299	-2.87095e-300	1.80296e-299	6.39868e-300	-6.9278e-299	-2.1097e-301	-2.53343e-300	1.23966e-299	-5.62859e-299	6.62618e-299	1.05694e-300	2.16619e-299	-6.508e-301	7.3994e-300	5.957e-300	1.16351e-299	-3.76457e-299	-6.12068e-300	1.66428e-299	5.28711e-299	-1.32476e-299	-4.62678e-300	6.61028e-298
3.98293e-301	-2.06938e-300	1.50292e-301	-9.61017e-302	1.95859e-301	1.38119e-301	-2.52155e-300	-4.31105e-301	-3.80585e-300	2.02011e-300	2.83295e-300	-1.08947e-301	2.41359e-301	4.31672e-301	-1.05224e-300	-1.32581e-301	-1.1636e-300	-1.45694e-301	-3.70726e-302	3.50574e-300	-2.67269e-300	-2.34311e-301	-3.22664e-300	5.89158e-301	-5.62187e-301	5.41037e-301	4.1457e-301	-2.48443e-299	-4.64698e-300	4.86161e-302	5.9259e-299
2.57909e-301	3.01197e-301	-3.77526e-302	-2.99339e-301	8.46235e-302	2.607e-301	1.15517e-300	9.21947e-302	1.16878e-301	-1.3262e-301	4.04371e-302	-1.51802e-301	4.78027e-301	7.67447e-303	-9.48841e-302	8.92335e-302	1.53421e-302	3.8243e-301	-1.03819e-302	-1.74795e-302	-4.30745e-301	1.7854e-302	-1.32274e-300	-1.68733e-302	-2.05434e-301	9.44278e-302	-2.95706e-302	-1.22256e-301	-4.41407e-301	-2.93605e-302	6.73674e-300
-4.58861e-303	3.88417e-302	-1.70553e-302	4.82008e-303	3.6892e-302	-3.957e-303	-7.76825e-303	8.10771e-302	-1.3719e-302	-2.12229e-303	-2.46907e-303	3.90932e-303	3.50501e-302	-4.32376e-303	-5.95945e-304	6.01095e-302	4.38795e-303	4.46852e-305	5.26408e-303	5.80081e-302	-1.4679e-302	-9.36376e-305	7.88612e-303	-7.26706e-303	-3.26121e-303	-1.35941e-302	-4.99951e-303	-1.5969e-302	1.66039e-302	5.61095e-303	4.74968e-301
-1.09087e-303	1.49035e-305	4.51352e-304	-6.84993e-303	-3.44127e-304	4.19219e-304	-4.91755e-304	3.88089e-305	-2.22169e-303	-1.50176e-303	5.7412e-304	-1.17306e-303	-5.35706e-304	1.98072e-303	-4.92834e-304	8.68784e-305	5.0495e-304	-5.18531e-305	2.95742e-304	1.78402e-304	-2.07173e-303	-7.90596e-304	-3.55483e-303	2.77612e-304	2.06309e-304	1.02215e-303	-1.0231e-303	7.42476e-305	3.19064e-305	4.36936e-304	2.87881e-302
1.6398e-304	-1.52586e-304	-9.14382e-305	-5.86285e-305	7.26664e-305	-8.81702e-305	-3.32096e-305	-5.80741e-304	-4.10618e-304	4.1932e-305	-4.90245e-305	3.49328e-305	-7.08556e-305	6.44063e-305	8.87199e-305	-5.63016e-305	-2.47598e-305	1.88919e-304	1.12478e-304	3.60532e-305	1.57022e-305	-2.60673e-305	-9.34661e-305	-2.216e-304	-8.4387e-304	-2.21171e-305	-1.51805e-304	2.34564e-304	-3.45164e-305	3.02892e-305	4.09442e-303
-2.65157e-305	-3.69206e-305	4.82776e-306	3.66016e-306	-2.79178e-305	-1.83541e-306	-4.33295e-306	-3.47616e-305	1.96933e-306	6.11617e-306	3.09352e-305	-2.31628e-305	3.78684e-305	2.42754e-306	2.59557e-305	6.72157e-306	7.66761e-307	1.10102e-305	-2.1647e-305	-2.81224e-306	-4.98953e-306	-3.35332e-305	-2.15205e-306	-9.74589e-306	-3.51828e-306	-1.33201e-305	-6.45623e-306	1.3276e-305	2.50168e-305	-5.28147e-306	4.29455e-304
-3.33994e-306	1.62014e-306	-1.02247e-306	-5.08591e-307	0	1.64065e-306	-2.98043e-307	1.41724e-306	-3.46738e-306	8.32562e-307	8.16169e-307	-4.30218e-307	-4.26907e-307	3.00711e-306	-2.64754e-307	2.09326e-307	-6.83479e-307	5.721e-307	5.01383e-307	1.03354e-307	3.73874e-306	1.00342e-306	2.13516e-306	3.12223e-306	-2.13526e-306	6.63644e-307	1.70838e-306	-1.19407e-306	6.15346e-307	-8.99018e-308	3.75756e-305
2.63739e-308	-1.75544e-307	0	0	8.41576e-308	-5.6841e-307	3.07446e-308	9.21e-308	-5.68741e-308	-3.9411e-307	7.76649e-308	-5.69294e-308	8.48095e-308	0	-2.08216e-307	-4.70855e-308	-3.13906e-308	1.54644e-307	-2.97517e-308	-5.27e-307	0	-2.08891e-307	-1.60477e-307	4.8699e-307	0	0	4.76937e-308	5.60284e-308	-9.82474e-308	0	3.78302e-306
0	0	0	0	0	0	0	0	0	0	0	0	-3.90076e-308	0	0	0	0	0	0	0	0	9.06205e-308	4.63907e-308	0	0	0	0	0	6.71427e-308	0	3.9428e-307
0	0	0	0	0	0	0	0	0	0	0	0	0	0	0	0	0	0	0	0	0	0	0	0	0	0	0	0	0	0	3.21355e-308
0	0	0	0	0	0	0	0	0	0	0	0	0	0	0	0	0	0	0	0	0	0	0	0	0	0	0	0	0	0	0
0	0	0	0	0	0	0	0	0	0	0	0	0	0	0	0	0	0	0	0	0	0	0	0	0	0	0	0	0	0	0
0	0	0	0	0	0	0	0	0	0	0	0	0	0	0	0	0	0	0	0	0	0	0	0	0	0	0	0	0	0	0
0	0	0	0	0	0	0	0	0	0	0	0	0	0	0	0	0	0	0	0	0	0	0	0	0	0	0	0	0	0	0
0	0	0	0	0	0	0	0	0	0	0	0	0	0	0	0	0	0	0	0	0	0	0	0	0	0	0	0	0	0	0
0	0	0	0	0	0	0	0	0	0	0	0	0	0	0	0	0	0	0	0	0	0	0	0	0	0	0	0	0	0	0
0	0	0	0	0	0	0	0	0	0	0	0	0	0	0	0	0	0	0	0	0	0	0	0	0	0	0	0	0	0	0
0	0	0	0	0	0	0	0	0	0	0	0	0	0	0	0	0	0	0	0	0	0	0	0	0	0	0	0	0	0	0
0	0	0	0	0	0	0	0	0	0	0	0	0	0	0	0	0	0	0	0	0	0	0	0	0	0	0	0	0	0	0
0	0	0	0	0	0	0	0	0	0	0	0	0	0	0	0	0	0	0	0	0	0	0	0	0	0	0	0	0	0	0
0	0	0	0	0	0	0	0	0	0	0	0	0	0	0	0	0	0	0	0	0	0	0	0	0	0	0	0	0	0	0
0	0	0	0	0	0	0	0	0	0	0	0	0	0	0	0	0	0	0	0	0	0	0	0	0	0	0	0	0	0	0
0	0	0	0	0	0	0	0	0	0	0	0	0	0	0	0	0	0	0	0	0	0	0	0	0	0	0	0	0	0	0
0	0	0	0	0	0	0	0	0	0	0	0	0	0	0	0	0	0	0	0	0	0	0	0	0	0	0	0	0	0	0
0	0	0	0	0	0	0	0	0	0	0	0	0	0	0	0	0	0	0	0	0	0	0	0	0	0	0	0	0	0	0
0	0	0	0	0	0	0	0	0	0	0	0	0	0	0	0	0	0	0	0	0	0	0	0	0	0	0	0	0	0	0
0	0	0	0	0	0	0	0	0	0	0	0	0	0	0	0	0	0	0	0	0	0	0	0	0	0	0	0	0	0	0
0	0	0	0	0	0	0	0	0	0	0	0	0	0	0	0	0	0	0	0	0	0	0	0	0	0	0	0	0	0	0
0	0	0	0	0	0	0	0	0	0	0	0	0	0	0	0	0	0	0	0	0	0	0	0	0	0	0	0	0	0	0
0	0	0	0	0	0	0	0	0	0	0	0	0	0	0	0	0	0	0	0	0	0	0	0	0	0	0	0	0	0	0
0	0	0	0	0	0	0	0	0	0	0	0	0	0	0	0	0	0	0	0	0	0	0	0	0	0	0	0	0	0	0
0	0	0	0	0	0	0	0	0	0	0	0	0	0	0	0	0	0	0	0	0	0	0	0	0	0	0	0	0	0	0
0	0	0	0	0	0	0	0	0	0	0	0	0	0	0	0	0	0	0	0	0	0	0	0	0	0	0	0	0	0	0
0	0	0	0	0	0	0	0	0	0	0	0	0	0	0	0	0	0	0	0	0	0	0	0	0	0	0	0	0	0	0
0	0	0	0	0	0	0	0	0	0	0	0	0	0	0	0	0	0	0	0	0	0	0	0	0	0	0	0	0	0	0
0	0	0	0	0	0	0	0	0	0	0	0	0	0	0	0	0	0	0	0	0	0	0	0	0	0	0	0	0	0	0
0	0	0	0	0	0	0	0	0	0	0	0	0	0	0	0	0	0	0	0	0	0	0	0	0	0	0	0	0	0	0
0	0	0	0	0	0	0	0	0	0	0	0	0	0	0	0	0	0	0	0	0	0	0	0	0	0	0	0	0	0	0
0	0	0	0	0	0	0	0	0	0	0	0	0	0	0	0	0	0	0	0	0	0	0	0	0	0	0	0	0	0	0
0	0	0	0	0	0	0	0	0	0	0	0	0	0	0	0	0	0	0	0	0	0	0	0	0	0	0	0	0	0	0
0	0	0	0	0	0	0	0	0	0	0	0	0	0	0	0	0	0	0	0	0	0	0	0	0	0	0	0	0	0	0
0	0	0	0	0	0	0	0	0	0	0	0	0	0	0	0	0	0	0	0	0	0	0	0	0	0	0	0	0	0	0
0	0	0	0	0	0	0	0	0	0	0	0	0	0	0	0	0	0	0	0	0	0	0	0	0	0	0	0	0	0	0
0	0	0	0	0	0	0	0	0	0	0	0	0	0	0	0	0	0	0	0	0	0	0	0	0	0	0	0	0	0	0
0	0	0	0	0	0	0	0	0	0	0	0	0	0	0	0	0	0	0	0	0	0	0	0	0	0	0	0	0	0	0
0	0	0	0	0	0	0	0	0	0	0	0	0	0	0	0	0	0	0	0	0	0	0	0	0	0	0	0	0	0	0
0	0	0	0	0	0	0	0	0	0	0	0	0	0	0	0	0	0	0	0	0	0	0	0	0	0	0	0	0	0	0
0	0	0	0	0	0	0	0	0	0	0	0	0	0	0	0	0	0	0	0	0	0	0	0	0	0	0	0	0	0	0
0	0	0	0	0	0	0	0	0	0	0	0	0	0	0	0	0	0	0	0	0	0	0	0	0	0	0	0	0	0	0
0	0	0	0	0	0	0	0	0	0	0	0	0	0	0	0	0	0	0	0	0	0	0	0	0	0	0	0	0	0	0
0	0	0	0	0	0	0	0	0	0	0	0	0	0	0	0	0	0	0	0	0	0	0	0	0	0	0	0	0	0	0
0	0	0	0	0	0	0	0	0	0	0	0	0	0	0	0	0	0	0	0	0	0	0	0	0	0	0	0	0	0	0
0	0	0	0	0	0	0	0	0	0	0	0	0	0	0	0	0	0	0	0	0	0	0	0	0	0	0	0	0	0	0
0	0	0	0	0	0	0	0	0	0	0	0	0	0	0	0	0	0	0	0	0	0	0	0	0	0	0	0	0	0	0
0	0	0	0	0	0	0	0	0	0	0	0	0	0	0	0	0	0	0	0	0	0	0	0	0	0	0	0	0	0	0
0	0	0	0	0	0	0	0	0	0	0	0	0	0	0	0	0	0	0	0	0	0	0	0	0	0	0	0	0	0	0
0	0	0	0	0	0	0	0	0	0	0	0	0	0	0	0	0	0	0	0	0	0	0	0	0	0	0	0	0	0	0
0	0	0	0	0	0	0	0	0	0	0	0	0	0	0	0	0	0	0	0	0	0	0	0	0	0	0	0	0	0	0
0	0	0	0	0	0	0	0	0	0	0	0	0	0	0	0	0	0	0	0	0	0	0	0	0	0	0	0	0	0	0
0	0	0	0	0	0	0	0	0	0	0	0	0	0	0	0	0	0	0	0	0	0	0	0	0	0	0	0	0	0	0
0	0	0	0	0	0	0	0	0	0	0	0	0	0	0	0	0	0	0	0	0	0	0	0	0	0	0	0	0	0	0
0	0	0	0	0	0	0	0	0	0	0	0	0	0	0	0	0	0	0	0	0	0	0	0	0	0	0	0	0	0	0
0	0	0	0	0	0	0	0	0	0	0	0	0	0	0	0	0	0	0	0	0	0	0	0	0	0	0	0	0	0	0
0	0	0	0	0	0	0	0	0	0	0	0	0	0	0	0	0	0	0	0	0	0	0	0	0	0	0	0	0	0	0
0	0	0	0	0	0	0	0	0	0	0	0	0	0	0	0	0	0	0	0	0	0	0	0	0	0	0	0	0	0	0
0	0	0	0	0	0	0	0	0	0	0	0	0	0	0	0	0	0	0	0	0	0	0	0	0	0	0	0	0	0	0
0	0	0	0	0	0	0	0	0	0	0	0	0	0	0	0	0	0	0	0	0	0	0	0	0	0	0	0	0	0	0
0	0	0	0	0	0	0	0	0	0	0	0	0	0	0	0	0	0	0	0	0	0	0	0	0	0	0	0	0	0	0
0	0	0	0	0	0	0	0	0	0	0	0	0	0	0	0	0	0	0	0	0	0	0	0	0	0	0	0	0	0	0
0	0	0	0	0	0	0	0	0	0	0	0	0	0	0	0	0	0	0	0	0	0	0	0	0	0	0	0	0	0	0
0	0	0	0	0	0	0	0	0	0	0	0	0	0	0	0	0	0	0	0	0	0	0	0	0	0	0	0	0	0	0
0	0	0	0	0	0	0	0	0	0	0	0	0	0	0	0	0	0	0	0	0	0	0	0	0	0	0	0	0	0	0
0	0	0	0	0	0	0	0	0	0	0	0	0	0	0	0	0	0	0	0	0	0	0	0	0	0	0	0	0	0	0
0	0	0	0	0	0	0	0	0	0	0	0	0	0	0	0	0	0	0	0	0	0	0	0	0	0	0	0	0	0	0
0	0	0	0	0	0	0	0	0	0	0	0	0	0	0	0	0	0	0	0	0	0	0	0	0	0	0	0	0	0	0
0	0	0	0	0	0	0	0	0	0	0	0	0	0	0	0	0	0	0	0	0	0	0	0	0	0	0	0	0	0	0
0	0	0	0	0	0	0	0	0	0	0	0	0	0	0	0	0	0	0	0	0	0	0	0	0	0	0	0	0	0	0
0	0	0	0	0	0	0	0	0	0	0	0	0	0	0	0	0	0	0	0	0	0	0	0	0	0	0	0	0	0	0
0	0	0	0	0	0	0	0	0	0	0	0	0	0	0	0	0	0	0	0	0	0	0	0	0	0	0	0	0	0	0
0	0	0	0	0	0	0	0	0	0	0	0	0	0	0	0	0	0	0	0	0	0	0	0	0	0	0	0	0	0	0
0	0	0	0	0	0	0	0	0	0	0	0	0	0	0	0	0	0	0	0	0	0	0	0	0	0	0	0	0	0	0
0	0	0	0	0	0	0	0	0	0	0	0	0	0	0	0	0	0	0	0	0	0	0	0	0	0	0	0	0	0	0
0	0	0	0	0	0	0	0	0	0	0	0	0	0	0	0	0	0	0	0	0	0	0	0	0	0	0	0	0	0	0
0	0	0	0	0	0	0	0	0	0	0	0	0	0	0	0	0	0	0	0	0	0	0	0	0	0	0	0	0	0	0
0	0	0	0	0	0	0	0	0	0	0	0	0	0	0	0	0	0	0	0	0	0	0	0	0	0	0	0	0	0	0
0	0	0	0	0	0	0	0	0	0	0	0	0	0	0	0	0	0	0	0	0	0	0	0	0	0	0	0	0	0	0
0	0	0	0	0	0	0	0	0	0	0	0	0	0	0	0	0	0	0	0	0	0	0	0	0	0	0	0	0	0	0
0	0	0	0	0	0	0	0	0	0	0	0	0	0	0	0	0	0	0	0	0	0	0	0	0	0	0	0	0	0	0
0	0	0	0	0	0	0	0	0	0	0	0	0	0	0	0	0	0	0	0	0	0	0	0	0	0	0	0	0	0	0
0	0	0	0	0	0	0	0	0	0	0	0	0	0	0	0	0	0	0	0	0	0	0	0	0	0	0	0	0	0	0
0	0	0	0	0	0	0	0	0	0	0	0	0	0	0	0	0	0	0	0	0	0	0	0	0	0	0	0	0	0	0
0	0	0	0	0	0	0	0	0	0	0	0	0	0	0	0	0	0	0	0	0	0	0	0	0	0	0	0	0	0	0
0	0	0	0	0	0	0	0	0	0	0	0	0	0	0	0	0	0	0	0	0	0	0	0	0	0	0	0	0	0	0
0	0	0	0	0	0	0	0	0	0	0	0	0	0	0	0	0	0	0	0	0	0	0	0	0	0	0	0	0	0	0
0	0	0	0	0	0	0	0	0	0	0	0	0	0	0	0	0	0	0	0	0	0	0	0	0	0	0	0	0	0	0
0	0	0	0	0	0	0	0	0	0	0	0	0	0	0	0	0	0	0	0	0	0	0	0	0	0	0	0	0	0	0
0	0	0	0	0	0	0	0	0	0	0	0	0	0	0	0	0	0	0	0	0	0	0	0	0	0	0	0	0	0	0
0	0	0	0	0	0	0	0	0	0	0	0	0	0	0	0	0	0	0	0	0	0	0	0	0	0	0	0	0	0	0
0	0	0	0	0	0	0	0	0	0	0	0	0	0	0	0	0	0	0	0	0	0	0	0	0	0	0	0	0	0	0
0	0	0	0	0	0	0	0	0	0	0	0	0	0	0	0	0	0	0	0	0	0	0	0	0	0	0	0	0	0	0
0	0	0	0	0	0	0	0	0	0	0	0	0	0	0	0	0	0	0	0	0	0	0	0	0	0	0	0	0	0	0
0	0	0	0	0	0	0	0	0	0	0	0	0	0	0	0	0	0	0	0	0	0	0	0	0	0	0	0	0	0	0
0	0	0	0	0	0	0	0	0	0	0	0	0	0	0	0	0	0	0	0	0	0	0	0	0	0	0	0	0	0	0
0	0	0	0	0	0	0	0	0	0	0	0	0	0	0	0	0	0	0	0	0	0	0	0	0	0	0	0	0	0	0
0	0	0	0	0	0	0	0	0	0	0	0	0	0	0	0	0	0	0	0	0	0	0	0	0	0	0	0	0	0	0
0	0	0	0	0	0	0	0	0	0	0	0	0	0	0	0	0	0	0	0	0	0	0	0	0	0	0	0	0	0	0
0	0	0	0	0	0	0	0	0	0	0	0	0	0	0	0	0	0	0	0	0	0	0	0	0	0	0	0	0	0	0
0	0	0	0	0	0	0	0	0	0	0	0	0	0	0	0	0	0	0	0	0	0	0	0	0	0	0	0	0	0	0
0	0	0	0	0	0	0	0	0	0	0	0	0	0	0	0	0	0	0	0	0	0	0	0	0	0	0	0	0	0	0
0	0	0	0	0	0	0	0	0	0	0	0	0	0	0	0	0	0	0	0	0	0	0	0	0	0	0	0	0	0	0
0	0	0	0	0	0	0	0	0	0	0	0	0	0	0	0	0	0	0	0	0	0	0	0	0	0	0	0	0	0	0
0	0	0	0	0	0	0	0	0	0	0	0	0	0	0	0	0	0	0	0	0	0	0	0	0	0	0	0	0	0	0
0	0	0	0	0	0	0	0	0	0	0	0	0	0	0	0	0	0	0	0	0	0	0	0	0	0	0	0	0	0	0
0	0	0	0	0	0	0	0	0	0	0	0	0	0	0	0	0	0	0	0	0	0	0	0	0	0	0	0	0	0	0
0	0	0	0	0	0	0	0	0	0	0	0	0	0	0	0	0	0	0	0	0	0	0	0	0	0	0	0	0	0	0
0	0	0	0	0	0	0	0	0	0	0	0	0	0	0	0	0	0	0	0	0	0	0	0	0	0	0	0	0	0	0
0	0	0	0	0	0	0	0	0	0	0	0	0	0	0	0	0	0	0	0	0	0	0	0	0	0	0	0	0	0	0
0	0	0	0	0	0	0	0	0	0	0	0	0	0	0	0	0	0	0	0	0	0	0	0	0	0	0	0	0	0	0
0	0	0	0	0	0	0	0	0	0	0	0	0	0	0	0	0	0	0	0	0	0	0	0	0	0	0	0	0	0	0
0	0	0	0	0	0	0	0	0	0	0	0	0	0	0	0	0	0	0	0	0	0	0	0	0	0	0	0	0	0	0
0	0	0	0	0	0	0	0	0	0	0	0	0	0	0	0	0	0	0	0	0	0	0	0	0	0	0	0	0	0	0
0	0	0	0	0	0	0	0	0	0	0	0	0	0	0	0	0	0	0	0	0	0	0	0	0	0	0	0	0	0	0
0	0	0	0	0	0	0	0	0	0	0	0	0	0	0	0	0	0	0	0	0	0	0	0	0	0	0	0	0	0	0
0	0	0	0	0	0	0	0	0	0	0	0	0	0	0	0	0	0	0	0	0	0	0	0	0	0	0	0	0	0	0
0	0	0	0	0	0	0	0	0	0	0	0	0	0	0	0	0	0	0	0	0	0	0	0	0	0	0	0	0	0	0
0	0	0	0	0	0	0	0	0	0	0	0	0	0	0	0	0	0	0	0	0	0	0	0	0	0	0	0	0	0	0
0	0	0	0	0	0	0	0	0	0	0	0	0	0	0	0	0	0	0	0	0	0	0	0	0	0	0	0	0	0	0
0	0	0	0	0	0	0	0	0	0	0	0	0	0	0	0	0	0	0	0	0	0	0	0	0	0	0	0	0	0	0
0	0	0	0	0	0	0	0	0	0	0	0	0	0	0	0	0	0	0	0	0	0	0	0	0	0	0	0	0	0	0
0	0	0	0	0	0	0	0	0	0	0	0	0	0	0	0	0	0	0	0	0	0	0	0	0	0	0	0	0	0	0
0	0	0	0	0	0	0	0	0	0	0	0	0	0	0	0	0	0	0	0	0	0	0	0	0	0	0	0	0	0	0
0	0	0	0	0	0	0	0	0	0	0	0	0	0	0	0	0	0	0	0	0	0	0	0	0	0	0	0	0	0	0
0	0	0	0	0	0	0	0	0	0	0	0	0	0	0	0	0	0	0	0	0	0	0	0	0	0	0	0	0	0	0
0	0	0	0	0	0	0	0	0	0	0	0	0	0	0	0	0	0	0	0	0	0	0	0	0	0	0	0	0	0	0
0	0	0	0	0	0	0	0	0	0	0	0	0	0	0	0	0	0	0	0	0	0	0	0	0	0	0	0	0	0	0
0	0	0	0	0	0	0	0	0	0	0	0	0	0	0	0	0	0	0	0	0	0	0	0	0	0	0	0	0	0	0
0	0	0	0	0	0	0	0	0	0	0	0	0	0	0	0	0	0	0	0	0	0	0	0	0	0	0	0	0	0	0
0	0	0	0	0	0	0	0	0	0	0	0	0	0	0	0	0	0	0	0	0	0	0	0	0	0	0	0	0	0	0
0	0	0	0	0	0	0	0	0	0	0	0	0	0	0	0	0	0	0	0	0	0	0	0	0	0	0	0	0	0	0
0	0	0	0	0	0	0	0	0	0	0	0	0	0	0	0	0	0	0	0	0	0	0	0	0	0	0	0	0	0	0
0	0	0	0	0	0	0	0	0	0	0	0	0	0	0	0	0	0	0	0	0	0	0	0	0	0	0	0	0	0	0
0	0	0	0	0	0	0	0	0	0	0	0	0	0	0	0	0	0	0	0	0	0	0	0	0	0	0	0	0	0	0
0	0	0	0	0	0	0	0	0	0	0	0	0	0	0	0	0	0	0	0	0	0	0	0	0	0	0	0	0	0	0
0	0	0	0	0	0	0	0	0	0	0	0	0	0	0	0	0	0	0	0	0	0	0	0	0	0	0	0	0	0	0
0	0	0	0	0	0	0	0	0	0	0	0	0	0	0	0	0	0	0	0	0	0	0	0	0	0	0	0	0	0	0
0	0	0	0	0	0	0	0	0	0	0	0	0	0	0	0	0	0	0	0	0	0	0	0	0	0	0	0	0	0	0
0	0	0	0	0	0	0	0	0	0	0	0	0	0	0	0	0	0	0	0	0	0	0	0	0	0	0	0	0	0	0
0	0	0	0	0	0	0	0	0	0	0	0	0	0	0	0	0	0	0	0	0	0	0	0	0	0	0	0	0	0	0
0	0	0	0	0	0	0	0	0	0	0	0	0	0	0	0	0	0	0	0	0	0	0	0	0	0	0	0	0	0	0
0	0	0	0	0	0	0	0	0	0	0	0	0	0	0	0	0	0	0	0	0	0	0	0	0	0	0	0	0	0	0
0	0	0	0	0	0	0	0	0	0	0	0	0	0	0	0	0	0	0	0	0	0	0	0	0	0	0	0	0	0	0
0	0	0	0	0	0	0	0	0	0	0	0	0	0	0	0	0	0	0	0	0	0	0	0	0	0	0	0	0	0	0
0	0	0	0	0	0	0	0	0	0	0	0	0	0	0	0	0	0	0	0	0	0	0	0	0	0	0	0	0	0	0
0	0	0	0	0	0	0	0	0	0	0	0	0	0	0	0	0	0	0	0	0	0	0	0	0	0	0	0	0	0	0
0	0	0	0	0	0	0	0	0	0	0	0	0	0	0	0	0	0	0	0	0	0	0	0	0	0	0	0	0	0	0
0	0	0	0	0	0	0	0	0	0	0	0	0	0	0	0	0	0	0	0	0	0	0	0	0	0	0	0	0	0	0
0	0	0	0	0	0	0	0	0	0	0	0	0	0	0	0	0	0	0	0	0	0	0	0	0	0	0	0	0	0	0
0	0	0	0	0	0	0	0	0	0	0	0	0	0	0	0	0	0	0	0	0	0	0	0	0	0	0	0	0	0	0
0	0	0	0	0	0	0	0	0	0	0	0	0	0	0	0	0	0	0	0	0	0	0	0	0	0	0	0	0	0	0
0	0	0	0	0	0	0	0	0	0	0	0	0	0	0	0	0	0	0	0	0	0	0	0	0	0	0	0	0	0	0
0	0	0	0	0	0	0	0	0	0	0	0	0	0	0	0	0	0	0	0	0	0	0	0	0	0	0	0	0	0	0
0	0	0	0	0	0	0	0	0	0	0	0	0	0	0	0	0	0	0	0	0	0	0	0	0	0	0	0	0	0	0
0	0	0	0	0	0	0	0	0	0	0	0	0	0	0	0	0	0	0	0	0	0	0	0	0	0	0	0	0	0	0
0	0	0	0	0	0	0	0	0	0	0	0	0	0	0	0	0	0	0	0	0	0	0	0	0	0	0	0	0	0	0
0	0	0	0	0	0	0	0	0	0	0	0	0	0	0	0	0	0	0	0	0	0	0	0	0	0	0	0	0	0	0
0	0	0	0	0	0	0	0	0	0	0	0	0	0	0	0	0	0	0	0	0	0	0	0	0	0	0	0	0	0	0
0	0	0	0	0	0	0	0	0	0	0	0	0	0	0	0	0	0	0	0	0	0	0	0	0	0	0	0	0	0	0
0	0	0	0	0	0	0	0	0	0	0	0	0	0	0	0	0	0	0	0	0	0	0	0	0	0	0	0	0	0	0
0	0	0	0	0	0	0	0	0	0	0	0	0	0	0	0	0	0	0	0	0	0	0	0	0	0	0	0	0	0	0
0	0	0	0	0	0	0	0	0	0	0	0	0	0	0	0	0	0	0	0	0	0	0	0	0	0	0	0	0	0	0
0	0	0	0	0	0	0	0	0	0	0	0	0	0	0	0	0	0	0	0	0	0	0	0	0	0	0	0	0	0	0
0	0	0	0	0	0	0	0	0	0	0	0	0	0	0	0	0	0	0	0	0	0	0	0	0	0	0	0	0	0	0
0	0	0	0	0	0	0	0	0	0	0	0	0	0	0	0	0	0	0	0	0	0	0	0	0	0	0	0	0	0	0
0	0	0	0	0	0	0	0	0	0	0	0	0	0	0	0	0	0	0	0	0	0	0	0	0	0	0	0	0	0	0
0	0	0	0	0	0	0	0	0	0	0	0	0	0	0	0	0	0	0	0	0	0	0	0	0	0	0	0	0	0	0
0	0	0	0	0	0	0	0	0	0	0	0	0	0	0	0	0	0	0	0	0	0	0	0	0	0	0	0	0	0	0
0	0	0	0	0	0	0	0	0	0	0	0	0	0	0	0	0	0	0	0	0	0	0	0	0	0	0	0	0	0	0
0	0	0	0	0	0	0	0	0	0	0	0	0	0	0	0	0	0	0	0	0	0	0	0	0	0	0	0	0	0	0
0	0	0	0	0	0	0	0	0	0	0	0	0	0	0	0	0	0	0	0	0	0	0	0	0	0	0	0	0	0	0
0	0	0	0	0	0	0	0	0	0	0	0	0	0	0	0	0	0	0	0	0	0	0	0	0	0	0	0	0	0	0
0	0	0	0	0	0	0	0	0	0	0	0	0	0	0	0	0	0	0	0	0	0	0	0	0	0	0	0	0	0	0
0	0	0	0	0	0	0	0	0	0	0	0	0	0	0	0	0	0	0	0	0	0	0	0	0	0	0	0	0	0	0
0	0	0	0	0	0	0	0	0	0	0	0	0	0	0	0	0	0	0	0	0	0	0	0	0	0	0	0	0	0	0
0	0	0	0	0	0	0	0	0	0	0	0	0	0	0	0	0	0	0	0	0	0	0	0	0	0	0	0	0	0	0
0	0	0	0	0	0	0	0	0	0	0	0	0	0	0	0	0	0	0	0	0	0	0	0	0	0	0	0	0	0	0
0	0	0	0	0	0	0	0	0	0	0	0	0	0	0	0	0	0	0	0	0	0	0	0	0	0	0	0	0	0	0
0	0	0	0	0	0	0	0	0	0	0	0	0	0	0	0	0	0	0	0	0	0	0	0	0	0	0	0	0	0	0
0	0	0	0	0	0	0	0	0	0	0	0	0	0	0	0	0	0	0	0	0	0	0	0	0	0	0	0	0	0	0
0	0	0	0	0	0	0	0	0	0	0	0	0	0	0	0	0	0	0	0	0	0	0	0	0	0	0	0	0	0	0
0	0	0	0	0	0	0	0	0	0	0	0	0	0	0	0	0	0	0	0	0	0	0	0	0	0	0	0	0	0	0
0	0	0	0	0	0	0	0	0	0	0	0	0	0	0	0	0	0	0	0	0	0	0	0	0	0	0	0	0	0	0
0	0	0	0	0	0	0	0	0	0	0	0	0	0	0	0	0	0	0	0	0	0	0	0	0	0	0	0	0	0	0
0	0	0	0	0	0	0	0	0	0	0	0	0	0	0	0	0	0	0	0	0	0	0	0	0	0	0	0	0	0	0
0	0	0	0	0	0	0	0	0	0	0	0	0	0	0	0	0	0	0	0	0	0	0	0	0	0	0	0	0	0	0
0	0	0	0	0	0	0	0	0	0	0	0	0	0	0	0	0	0	0	0	0	0	0	0	0	0	0	0	0	0	0
0	0	0	0	0	0	0	0	0	0	0	0	0	0	0	0	0	0	0	0	0	0	0	0	0	0	0	0	0	0	0
0	0	0	0	0	0	0	0	0	0	0	0	0	0	0	0	0	0	0	0	0	0	0	0	0	0	0	0	0	0	0
0	0	0	0	0	0	0	0	0	0	0	0	0	0	0	0	0	0	0	0	0	0	0	0	0	0	0	0	0	0	0
0	0	0	0	0	0	0	0	0	0	0	0	0	0	0	0	0	0	0	0	0	0	0	0	0	0	0	0	0	0	0
0	0	0	0	0	0	0	0	0	0	0	0	0	0	0	0	0	0	0	0	0	0	0	0	0	0	0	0	0	0	0
0	0	0	0	0	0	0	0	0	0	0	0	0	0	0	0	0	0	0	0	0	0	0	0	0	0	0	0	0	0	0
0	0	0	0	0	0	0	0	0	0	0	0	0	0	0	0	0	0	0	0	0	0	0	0	0	0	0	0	0	0	0
0	0	0	0	0	0	0	0	0	0	0	0	0	0	0	0	0	0	0	0	0	0	0	0	0	0	0	0	0	0	0
0	0	0	0	0	0	0	0	0	0	0	0	0	0	0	0	0	0	0	0	0	0	0	0	0	0	0	0	0	0	0
0	0	0	0	0	0	0	0	0	0	0	0	0	0	0	0	0	0	0	0	0	0	0	0	0	0	0	0	0	0	0
0	0	0	0	0	0	0	0	0	0	0	0	0	0	0	0	0	0	0	0	0	0	0	0	0	0	0	0	0	0	0
0	0	0	0	0	0	0	0	0	0	0	0	0	0	0	0	0	0	0	0	0	0	0	0	0	0	0	0	0	0	0
0	0	0	0	0	0	0	0	0	0	0	0	0	0	0	0	0	0	0	0	0	0	0	0	0	0	0	0	0	0	0
0	0	0	0	0	0	0	0	0	0	0	0	0	0	0	0	0	0	0	0	0	0	0	0	0	0	0	0	0	0	0
0	0	0	0	0	0	0	0	0	0	0	0	0	0	0	0	0	0	0	0	0	0	0	0	0	0	0	0	0	0	0
0	0	0	0	0	0	0	0	0	0	0	0	0	0	0	0	0	0	0	0	0	0	0	0	0	0	0	0	0	0	0
0	0	0	0	0	0	0	0	0	0	0	0	0	0	0	0	0	0	0	0	0	0	0	0	0	0	0	0	0	0	0
0	0	0	0	0	0	0	0	0	0	0	0	0	0	0	0	0	0	0	0	0	0	0	0	0	0	0	0	0	0	0
0	0	0	0	0	0	0	0	0	0	0	0	0	0	0	0	0	0	0	0	0	0	0	0	0	0	0	0	0	0	0
0	0	0	0	0	0	0	0	0	0	0	0	0	0	0	0	0	0	0	0	0	0	0	0	0	0	0	0	0	0	0
0	0	0	0	0	0	0	0	0	0	0	0	0	0	0	0	0	0	0	0	0	0	0	0	0	0	0	0	0	0	0
0	0	0	0	0	0	0	0	0	0	0	0	0	0	0	0	0	0	0	0	0	0	0	0	0	0	0	0	0	0	0
0	0	0	0	0	0	0	0	0	0	0	0	0	0	0	0	0	0	0	0	0	0	0	0	0	0	0	0	0	0	0
0	0	0	0	0	0	0	0	0	0	0	0	0	0	0	0	0	0	0	0	0	0	0	0	0	0	0	0	0	0	0
0	0	0	0	0	0	0	0	0	0	0	0	0	0	0	0	0	0	0	0	0	0	0	0	0	0	0	0	0	0	0
0	0	0	0	0	0	0	0	0	0	0	0	0	0	0	0	0	0	0	0	0	0	0	0	0	0	0	0	0	0	0
0	0	0	0	0	0	0	0	0	0	0	0	0	0	0	0	0	0	0	0	0	0	0	0	0	0	0	0	0	0	0
0	0	0	0	0	0	0	0	0	0	0	0	0	0	0	0	0	0	0	0	0	0	0	0	0	0	0	0	0	0	0
0	0	0	0	0	0	0	0	0	0	0	0	0	0	0	0	0	0	0	0	0	0	0	0	0	0	0	0	0	0	0
0	0	0	0	0	0	0	0	0	0	0	0	0	0	0	0	0	0	0	0	0	0	0	0	0	0	0	0	0	0	0
0	0	0	0	0	0	0	0	0	0	0	0	0	0	0	0	0	0	0	0	0	0	0	0	0	0	0	0	0	0	0
0	0	0	0	0	0	0	0	0	0	0	0	0	0	0	0	0	0	0	0	0	0	0	0	0	0	0	0	0	0	0
0	0	0	0	0	0	0	0	0	0	0	0	0	0	0	0	0	0	0	0	0	0	0	0	0	0	0	0	0	0	0
0	0	0	0	0	0	0	0	0	0	0	0	0	0	0	0	0	0	0	0	0	0	0	0	0	0	0	0	0	0	0
0	0	0	0	0	0	0	0	0	0	0	0	0	0	0	0	0	0	0	0	0	0	0	0	0	0	0	0	0	0	0
0	0	0	0	0	0	0	0	0	0	0	0	0	0	0	0	0	0	0	0	0	0	0	0	0	0	0	0	0	0	0
0	0	0	0	0	0	0	0	0	0	0	0	0	0	0	0	0	0	0	0	0	0	0	0	0	0	0	0	0	0	0
0	0	0	0	0	0	0	0	0	0	0	0	0	0	0	0	0	0	0	0	0	0	0	0	0	0	0	0	0	0	0
0	0	0	0	0	0	0	0	0	0	0	0	0	0	0	0	0	0	0	0	0	0	0	0	0	0	0	0	0	0	0
0	0	0	0	0	0	0	0	0	0	0	0	0	0	0	0	0	0	0	0	0	0	0	0	0	0	0	0	0	0	0
0	0	0	0	0	0	0	0	0	0	0	0	0	0	0	0	0	0	0	0	0	0	0	0	0	0	0	0	0	0	0
0	0	0	0	0	0	0	0	0	0	0	0	0	0	0	0	0	0	0	0	0	0	0	0	0	0	0	0	0	0	0
0	0	0	0	0	0	0	0	0	0	0	0	0	0	0	0	0	0	0	0	0	0	0	0	0	0	0	0	0	0	0
0	0	0	0	0	0	0	0	0	0	0	0	0	0	0	0	0	0	0	0	0	0	0	0	0	0	0	0	0	0	0
0	0	0	0	0	0	0	0	0	0	0	0	0	0	0	0	0	0	0	0	0	0	0	0	0	0	0	0	0	0	0
0	0	0	0	0	0	0	0	0	0	0	0	0	0	0	0	0	0	0	0	0	0	0	0	0	0	0	0	0	0	0
0	0	0	0	0	0	0	0	0	0	0	0	0	0	0	0	0	0	0	0	0	0	0	0	0	0	0	0	0	0	0
0	0	0	0	0	0	0	0	0	0	0	0	0	0	0	0	0	0	0	0	0	0	0	0	0	0	0	0	0	0	0
0	0	0	0	0	0	0	0	0	0	0	0	0	0	0	0	0	0	0	0	0	0	0	0	0	0	0	0	0	0	0
0	0	0	0	0	0	0	0	0	0	0	0	0	0	0	0	0	0	0	0	0	0	0	0	0	0	0	0	0	0	0
0	0	0	0	0	0	0	0	0	0	0	0	0	0	0	0	0	0	0	0	0	0	0	0	0	0	0	0	0	0	0
0	0	0	0	0	0	0	0	0	0	0	0	0	0	0	0	0	0	0	0	0	0	0	0	0	0	0	0	0	0	0
0	0	0	0	0	0	0	0	0	0	0	0	0	0	0	0	0	0	0	0	0	0	0	0	0	0	0	0	0	0	0
0	0	0	0	0	0	0	0	0	0	0	0	0	0	0	0	0	0	0	0	0	0	0	0	0	0	0	0	0	0	0
0	0	0	0	0	0	0	0	0	0	0	0	0	0	0	0	0	0	0	0	0	0	0	0	0	0	0	0	0	0	0
0	0	0	0	0	0	0	0	0	0	0	0	0	0	0	0	0	0	0	0	0	0	0	0	0	0	0	0	0	0	0
0	0	0	0	0	0	0	0	0	0	0	0	0	0	0	0	0	0	0	0	0	0	0	0	0	0	0	0	0	0	0
0	0	0	0	0	0	0	0	0	0	0	0	0	0	0	0	0	0	0	0	0	0	0	0	0	0	0	0	0	0	0
0	0	0	0	0	0	0	0	0	0	0	0	0	0	0	0	0	0	0	0	0	0	0	0	0	0	0	0	0	0	0
0	0	0	0	0	0	0	0	0	0	0	0	0	0	0	0	0	0	0	0	0	0	0	0	0	0	0	0	0	0	0
0	0	0	0	0	0	0	0	0	0	0	0	0	0	0	0	0	0	0	0	0	0	0	0	0	0	0	0	0	0	0
0	0	0	0	0	0	0	0	0	0	0	0	0	0	0	0	0	0	0	0	0	0	0	0	0	0	0	0	0	0	0
0	0	0	0	0	0	0	0	0	0	0	0	0	0	0	0	0	0	0	0	0	0	0	0	0	0	0	0	0	0	0
0	0	0	0	0	0	0	0	0	0	0	0	0	0	0	0	0	0	0	0	0	0	0	0	0	0	0	0	0	0	0
0	0	0	0	0	0	0	0	0	0	0	0	0	0	0	0	0	0	0	0	0	0	0	0	0	0	0	0	0	0	0
0	0	0	0	0	0	0	0	0	0	0	0	0	0	0	0	0	0	0	0	0	0	0	0	0	0	0	0	0	0	0
0	0	0	0	0	0	0	0	0	0	0	0	0	0	0	0	0	0	0	0	0	0	0	0	0	0	0	0	0	0	0
0	0	0	0	0	0	0	0	0	0	0	0	0	0	0	0	0	0	0	0	0	0	0	0	0	0	0	0	0	0	0
0	0	0	0	0	0	0	0	0	0	0	0	0	0	0	0	0	0	0	0	0	0	0	0	0	0	0	0	0	0	0
0	0	0	0	0	0	0	0	0	0	0	0	0	0	0	0	0	0	0	0	0	0	0	0	0	0	0	0	0	0	0
0	0	0	0	0	0	0	0	0	0	0	0	0	0	0	0	0	0	0	0	0	0	0	0	0	0	0	0	0	0	0
0	0	0	0	0	0	0	0	0	0	0	0	0	0	0	0	0	0	0	0	0	0	0	0	0	0	0	0	0	0	0
0	0	0	0	0	0	0	0	0	0	0	0	0	0	0	0	0	0	0	0	0	0	0	0	0	0	0	0	0	0	0
0	0	0	0	0	0	0	0	0	0	0	0	0	0	0	0	0	0	0	0	0	0	0	0	0	0	0	0	0	0	0
0	0	0	0	0	0	0	0	0	0	0	0	0	0	0	0	0	0	0	0	0	0	0	0	0	0	0	0	0	0	0
0	0	0	0	0	0	0	0	0	0	0	0	0	0	0	0	0	0	0	0	0	0	0	0	0	0	0	0	0	0	0
0	0	0	0	0	0	0	0	0	0	0	0	0	0	0	0	0	0	0	0	0	0	0	0	0	0	0	0	0	0	0
0	0	0	0	0	0	0	0	0	0	0	0	0	0	0	0	0	0	0	0	0	0	0	0	0	0	0	0	0	0	0
0	0	0	0	0	0	0	0	0	0	0	0	0	0	0	0	0	0	0	0	0	0	0	0	0	0	0	0	0	0	0
0	0	0	0	0	0	0	0	0	0	0	0	0	0	0	0	0	0	0	0	0	0	0	0	0	0	0	0	0	0	0
0	0	0	0	0	0	0	0	0	0	0	0	0	0	0	0	0	0	0	0	0	0	0	0	0	0	0	0	0	0	0
0	0	0	0	0	0	0	0	0	0	0	0	0	0	0	0	0	0	0	0	0	0	0	0	0	0	0	0	0	0	0
0	0	0	0	0	0	0	0	0	0	0	0	0	0	0	0	0	0	0	0	0	0	0	0	0	0	0	0	0	0	0
0	0	0	0	0	0	0	0	0	0	0	0	0	0	0	0	0	0	0	0	0	0	0	0	0	0	0	0	0	0	0
0	0	0	0	0	0	0	0	0	0	0	0	0	0	0	0	0	0	0	0	0	0	0	0	0	0	0	0	0	0	0
0	0	0	0	0	0	0	0	0	0	0	0	0	0	0	0	0	0	0	0	0	0	0	0	0	0	0	0	0	0	0
0	0	0	0	0	0	0	0	0	0	0	0	0	0	0	0	0	0	0	0	0	0	0	0	0	0	0	0	0	0	0
0	0	0	0	0	0	0	0	0	0	0	0	0	0	0	0	0	0	0	0	0	0	0	0	0	0	0	0	0	0	0
0	0	0	0	0	0	0	0	0	0	0	0	0	0	0	0	0	0	0	0	0	0	0	0	0	0	0	0	0	0	0
0	0	0	0	0	0	0	0	0	0	0	0	0	0	0	0	0	0	0	0	0	0	0	0	0	0	0	0	0	0	0
0	0	0	0	0	0	0	0	0	0	0	0	0	0	0	0	0	0	0	0	0	0	0	0	0	0	0	0	0	0	0
0	0	0	0	0	0	0	0	0	0	0	0	0	0	0	0	0	0	0	0	0	0	0	0	0	0	0	0	0	0	0
0	0	0	0	0	0	0	0	0	0	0	0	0	0	0	0	0	0	0	0	0	0	0	0	0	0	0	0	0	0	0
0	0	0	0	0	0	0	0	0	0	0	0	0	0	0	0	0	0	0	0	0	0	0	0	0	0	0	0	0	0	0
0	0	0	0	0	0	0	0	0	0	0	0	0	0	0	0	0	0	0	0	0	0	0	0	0	0	0	0	0	0	0
0	0	0	0	0	0	0	0	0	0	0	0	0	0	0	0	0	0	0	0	0	0	0	0	0	0	0	0	0	0	0
0	0	0	0	0	0	0	0	0	0	0	0	0	0	0	0	0	0	0	0	0	0	0	0	0	0	0	0	0	0	0
0	0	0	0	0	0	0	0	0	0	0	0	0	0	0	0	0	0	0	0	0	0	0	0	0	0	0	0	0	0	0
0	0	0	0	0	0	0	0	0	0	0	0	0	0	0	0	0	0	0	0	0	0	0	0	0	0	0	0	0	0	0
0	0	0	0	0	0	0	0	0	0	0	0	0	0	0	0	0	0	0	0	0	0	0	0	0	0	0	0	0	0	0
0	0	0	0	0	0	0	0	0	0	0	0	0	0	0	0	0	0	0	0	0	0	0	0	0	0	0	0	0	0	0
0	0	0	0	0	0	0	0	0	0	0	0	0	0	0	0	0	0	0	0	0	0	0	0	0	0	0	0	0	0	0
0	0	0	0	0	0	0	0	0	0	0	0	0	0	0	0	0	0	0	0	0	0	0	0	0	0	0	0	0	0	0
0	0	0	0	0	0	0	0	0	0	0	0	0	0	0	0	0	0	0	0	0	0	0	0	0	0	0	0	0	0	0
0	0	0	0	0	0	0	0	0	0	0	0	0	0	0	0	0	0	0	0	0	0	0	0	0	0	0	0	0	0	0
0	0	0	0	0	0	0	0	0	0	0	0	0	0	0	0	0	0	0	0	0	0	0	0	0	0	0	0	0	0	0
0	0	0	0	0	0	0	0	0	0	0	0	0	0	0	0	0	0	0	0	0	0	0	0	0	0	0	0	0	0	0
0	0	0	0	0	0	0	0	0	0	0	0	0	0	0	0	0	0	0	0	0	0	0	0	0	0	0	0	0	0	0
0	0	0	0	0	0	0	0	0	0	0	0	0	0	0	0	0	0	0	0	0	0	0	0	0	0	0	0	0	0	0
0	0	0	0	0	0	0	0	0	0	0	0	0	0	0	0	0	0	0	0	0	0	0	0	0	0	0	0	0	0	0
0	0	0	0	0	0	0	0	0	0	0	0	0	0	0	0	0	0	0	0	0	0	0	0	0	0	0	0	0	0	0
0	0	0	0	0	0	0	0	0	0	0	0	0	0	0	0	0	0	0	0	0	0	0	0	0	0	0	0	0	0	0
0	0	0	0	0	0	0	0	0	0	0	0	0	0	0	0	0	0	0	0	0	0	0	0	0	0	0	0	0	0	0
0	0	0	0	0	0	0	0	0	0	0	0	0	0	0	0	0	0	0	0	0	0	0	0	0	0	0	0	0	0	0
0	0	0	0	0	0	0	0	0	0	0	0	0	0	0	0	0	0	0	0	0	0	0	0	0	0	0	0	0	0	0
0	0	0	0	0	0	0	0	0	0	0	0	0	0	0	0	0	0	0	0	0	0	0	0	0	0	0	0	0	0	0
0	0	0	0	0	0	0	0	0	0	0	0	0	0	0	0	0	0	0	0	0	0	0	0	0	0	0	0	0	0	0
0	0	0	0	0	0	0	0	0	0	0	0	0	0	0	0	0	0	0	0	0	0	0	0	0	0	0	0	0	0	0
0	0	0	0	0	0	0	0	0	0	0	0	0	0	0	0	0	0	0	0	0	0	0	0	0	0	0	0	0	0	0
0	0	0	0	0	0	0	0	0	0	0	0	0	0	0	0	0	0	0	0	0	0	0	0	0	0	0	0	0	0	0
0	0	0	0	0	0	0	0	0	0	0	0	0	0	0	0	0	0	0	0	0	0	0	0	0	0	0	0	0	0	0
0	0	0	0	0	0	0	0	0	0	0	0	0	0	0	0	0	0	0	0	0	0	0	0	0	0	0	0	0	0	0
0	0	0	0	0	0	0	0	0	0	0	0	0	0	0	0	0	0	0	0	0	0	0	0	0	0	0	0	0	0	0
0	0	0	0	0	0	0	0	0	0	0	0	0	0	0	0	0	0	0	0	0	0	0	0	0	0	0	0	0	0	0
0	0	0	0	0	0	0	0	0	0	0	0	0	0	0	0	0	0	0	0	0	0	0	0	0	0	0	0	0	0	0
0	0	0	0	0	0	0	0	0	0	0	0	0	0	0	0	0	0	0	0	0	0	0	0	0	0	0	0	0	0	0
0	0	0	0	0	0	0	0	0	0	0	0	0	0	0	0	0	0	0	0	0	0	0	0	0	0	0	0	0	0	0
0	0	0	0	0	0	0	0	0	0	0	0	0	0	0	0	0	0	0	0	0	0	0	0	0	0	0	0	0	0	0
0	0	0	0	0	0	0	0	0	0	0	0	0	0	0	0	0	0	0	0	0	0	0	0	0	0	0	0	0	0	0
0	0	0	0	0	0	0	0	0	0	0	0	0	0	0	0	0	0	0	0	0	0	0	0	0	0	0	0	0	0	0
0	0	0	0	0	0	0	0	0	0	0	0	0	0	0	0	0	0	0	0	0	0	0	0	0	0	0	0	0	0	0
0	0	0	0	0	0	0	0	0	0	0	0	0	0	0	0	0	0	0	0	0	0	0	0	0	0	0	0	0	0	0
0	0	0	0	0	0	0	0	0	0	0	0	0	0	0	0	0	0	0	0	0	0	0	0	0	0	0	0	0	0	0
0	0	0	0	0	0	0	0	0	0	0	0	0	0	0	0	0	0	0	0	0	0	0	0	0	0	0	0	0	0	0
0	0	0	0	0	0	0	0	0	0	0	0	0	0	0	0	0	0	0	0	0	0	0	0	0	0	0	0	0	0	0
0	0	0	0	0	0	0	0	0	0	0	0	0	0	0	0	0	0	0	0	0	0	0	0	0	0	0	0	0	0	0
0	0	0	0	0	0	0	0	0	0	0	0	0	0	0	0	0	0	0	0	0	0	0	0	0	0	0	0	0	0	0
0	0	0	0	0	0	0	0	0	0	0	0	0	0	0	0	0	0	0	0	0	0	0	0	0	0	0	0	0	0	0
0	0	0	0	0	0	0	0	0	0	0	0	0	0	0	0	0	0	0	0	0	0	0	0	0	0	0	0	0	0	0
0	0	0	0	0	0	0	0	0	0	0	0	0	0	0	0	0	0	0	0	0	0	0	0	0	0	0	0	0	0	0
0	0	0	0	0	0	0	0	0	0	0	0	0	0	0	0	0	0	0	0	0	0	0	0	0	0	0	0	0	0	0
0	0	0	0	0	0	0	0	0	0	0	0	0	0	0	0	0	0	0	0	0	0	0	0	0	0	0	0	0	0	0
0	0	0	0	0	0	0	0	0	0	0	0	0	0	0	0	0	0	0	0	0	0	0	0	0	0	0	0	0	0	0
0	0	0	0	0	0	0	0	0	0	0	0	0	0	0	0	0	0	0	0	0	0	0	0	0	0	0	0	0	0	0
0	0	0	0	0	0	0	0	0	0	0	0	0	0	0	0	0	0	0	0	0	0	0	0	0	0	0	0	0	0	0
0	0	0	0	0	0	0	0	0	0	0	0	0	0	0	0	0	0	0	0	0	0	0	0	0	0	0	0	0	0	0
0	0	0	0	0	0	0	0	0	0	0	0	0	0	0	0	0	0	0	0	0	0	0	0	0	0	0	0	0	0	0
0	0	0	0	0	0	0	0	0	0	0	0	0	0	0	0	0	0	0	0	0	0	0	0	0	0	0	0	0	0	0
0	0	0	0	0	0	0	0	0	0	0	0	0	0	0	0	0	0	0	0	0	0	0	0	0	0	0	0	0	0	0
0	0	0	0	0	0	0	0	0	0	0	0	0	0	0	0	0	0	0	0	0	0	0	0	0	0	0	0	0	0	0
0	0	0	0	0	0	0	0	0	0	0	0	0	0	0	0	0	0	0	0	0	0	0	0	0	0	0	0	0	0	0
0	0	0	0	0	0	0	0	0	0	0	0	0	0	0	0	0	0	0	0	0	0	0	0	0	0	0	0	0	0	0
0	0	0	0	0	0	0	0	0	0	0	0	0	0	0	0	0	0	0	0	0	0	0	0	0	0	0	0	0	0	0
0	0	0	0	0	0	0	0	0	0	0	0	0	0	0	0	0	0	0	0	0	0	0	0	0	0	0	0	0	0	0
0	0	0	0	0	0	0	0	0	0	0	0	0	0	0	0	0	0	0	0	0	0	0	0	0	0	0	0	0	0	0
0	0	0	0	0	0	0	0	0	0	0	0	0	0	0	0	0	0	0	0	0	0	0	0	0	0	0	0	0	0	0
0	0	0	0	0	0	0	0	0	0	0	0	0	0	0	0	0	0	0	0	0	0	0	0	0	0	0	0	0	0	0
0	0	0	0	0	0	0	0	0	0	0	0	0	0	0	0	0	0	0	0	0	0	0	0	0	0	0	0	0	0	0
0	0	0	0	0	0	0	0	0	0	0	0	0	0	0	0	0	0	0	0	0	0	0	0	0	0	0	0	0	0	0
0	0	0	0	0	0	0	0	0	0	0	0	0	0	0	0	0	0	0	0	0	0	0	0	0	0	0	0	0	0	0
0	0	0	0	0	0	0	0	0	0	0	0	0	0	0	0	0	0	0	0	0	0	0	0	0	0	0	0	0	0	0
0	0	0	0	0	0	0	0	0	0	0	0	0	0	0	0	0	0	0	0	0	0	0	0	0	0	0	0	0	0	0
0	0	0	0	0	0	0	0	0	0	0	0	0	0	0	0	0	0	0	0	0	0	0	0	0	0	0	0	0	0	0
0	0	0	0	0	0	0	0	0	0	0	0	0	0	0	0	0	0	0	0	0	0	0	0	0	0	0	0	0	0	0
0	0	0	0	0	0	0	0	0	0	0	0	0	0	0	0	0	0	0	0	0	0	0	0	0	0	0	0	0	0	0
0	0	0	0	0	0	0	0	0	0	0	0	0	0	0	0	0	0	0	0	0	0	0	0	0	0	0	0	0	0	0
0	0	0	0	0	0	0	0	0	0	0	0	0	0	0	0	0	0	0	0	0	0	0	0	0	0	0	0	0	0	0
0	0	0	0	0	0	0	0	0	0	0	0	0	0	0	0	0	0	0	0	0	0	0	0	0	0	0	0	0	0	0
0	0	0	0	0	0	0	0	0	0	0	0	0	0	0	0	0	0	0	0	0	0	0	0	0	0	0	0	0	0	0
0	0	0	0	0	0	0	0	0	0	0	0	0	0	0	0	0	0	0	0	0	0	0	0	0	0	0	0	0	0	0
0	0	0	0	0	0	0	0	0	0	0	0	0	0	0	0	0	0	0	0	0	0	0	0	0	0	0	0	0	0	0
0	0	0	0	0	0	0	0	0	0	0	0	0	0	0	0	0	0	0	0	0	0	0	0	0	0	0	0	0	0	0
0	0	0	0	0	0	0	0	0	0	0	0	0	0	0	0	0	0	0	0	0	0	0	0	0	0	0	0	0	0	0
0	0	0	0	0	0	0	0	0	0	0	0	0	0	0	0	0	0	0	0	0	0	0	0	0	0	0	0	0	0	0
0	0	0	0	0	0	0	0	0	0	0	0	0	0	0	0	0	0	0	0	0	0	0	0	0	0	0	0	0	0	0
0	0	0	0	0	0	0	0	0	0	0	0	0	0	0	0	0	0	0	0	0	0	0	0	0	0	0	0	0	0	0
0	0	0	0	0	0	0	0	0	0	0	0	0	0	0	0	0	0	0	0	0	0	0	0	0	0	0	0	0	0	0
0	0	0	0	0	0	0	0	0	0	0	0	0	0	0	0	0	0	0	0	0	0	0	0	0	0	0	0	0	0	0
0	0	0	0	0	0	0	0	0	0	0	0	0	0	0	0	0	0	0	0	0	0	0	0	0	0	0	0	0	0	0
0	0	0	0	0	0	0	0	0	0	0	0	0	0	0	0	0	0	0	0	0	0	0	0	0	0	0	0	0	0	0
0	0	0	0	0	0	0	0	0	0	0	0	0	0	0	0	0	0	0	0	0	0	0	0	0	0	0	0	0	0	0
0	0	0	0	0	0	0	0	0	0	0	0	0	0	0	0	0	0	0	0	0	0	0	0	0	0	0	0	0	0	0
0	0	0	0	0	0	0	0	0	0	0	0	0	0	0	0	0	0	0	0	0	0	0	0	0	0	0	0	0	0	0
0	0	0	0	0	0	0	0	0	0	0	0	0	0	0	0	0	0	0	0	0	0	0	0	0	0	0	0	0	0	0
0	0	0	0	0	0	0	0	0	0	0	0	0	0	0	0	0	0	0	0	0	0	0	0	0	0	0	0	0	0	0
0	0	0	0	0	0	0	0	0	0	0	0	0	0	0	0	0	0	0	0	0	0	0	0	0	0	0	0	0	0	0
0	0	0	0	0	0	0	0	0	0	0	0	0	0	0	0	0	0	0	0	0	0	0	0	0	0	0	0	0	0	0
0	0	0	0	0	0	0	0	0	0	0	0	0	0	0	0	0	0	0	0	0	0	0	0	0	0	0	0	0	0	0
0	0	0	0	0	0	0	0	0	0	0	0	0	0	0	0	0	0	0	0	0	0	0	0	0	0	0	0	0	0	0
0	0	0	0	0	0	0	0	0	0	0	0	0	0	0	0	0	0	0	0	0	0	0	0	0	0	0	0	0	0	0
0	0	0	0	0	0	0	0	0	0	0	0	0	0	0	0	0	0	0	0	0	0	0	0	0	0	0	0	0	0	0
0	0	0	0	0	0	0	0	0	0	0	0	0	0	0	0	0	0	0	0	0	0	0	0	0	0	0	0	0	0	0
0	0	0	0	0	0	0	0	0	0	0	0	0	0	0	0	0	0	0	0	0	0	0	0	0	0	0	0	0	0	0
0	0	0	0	0	0	0	0	0	0	0	0	0	0	0	0	0	0	0	0	0	0	0	0	0	0	0	0	0	0	0
0	0	0	0	0	0	0	0	0	0	0	0	0	0	0	0	0	0	0	0	0	0	0	0	0	0	0	0	0	0	0
0	0	0	0	0	0	0	0	0	0	0	0	0	0	0	0	0	0	0	0	0	0	0	0	0	0	0	0	0	0	0
0	0	0	0	0	0	0	0	0	0	0	0	0	0	0	0	0	0	0	0	0	0	0	0	0	0	0	0	0	0	0
0	0	0	0	0	0	0	0	0	0	0	0	0	0	0	0	0	0	0	0	0	0	0	0	0	0	0	0	0	0	0
0	0	0	0	0	0	0	0	0	0	0	0	0	0	0	0	0	0	0	0	0	0	0	0	0	0	0	0	0	0	0
0	0	0	0	0	0	0	0	0	0	0	0	0	0	0	0	0	0	0	0	0	0	0	0	0	0	0	0	0	0	0
0	0	0	0	0	0	0	0	0	0	0	0	0	0	0	0	0	0	0	0	0	0	0	0	0	0	0	0	0	0	0
0	0	0	0	0	0	0	0	0	0	0	0	0	0	0	0	0	0	0	0	0	0	0	0	0	0	0	0	0	0	0
0	0	0	0	0	0	0	0	0	0	0	0	0	0	0	0	0	0	0	0	0	0	0	0	0	0	0	0	0	0	0
0	0	0	0	0	0	0	0	0	0	0	0	0	0	0	0	0	0	0	0	0	0	0	0	0	0	0	0	0	0	0
0	0	0	0	0	0	0	0	0	0	0	0	0	0	0	0	0	0	0	0	0	0	0	0	0	0	0	0	0	0	0
0	0	0	0	0	0	0	0	0	0	0	0	0	0	0	0	0	0	0	0	0	0	0	0	0	0	0	0	0	0	0
0	0	0	0	0	0	0	0	0	0	0	0	0	0	0	0	0	0	0	0	0	0	0	0	0	0	0	0	0	0	0
0	0	0	0	0	0	0	0	0	0	0	0	0	0	0	0	0	0	0	0	0	0	0	0	0	0	0	0	0	0	0
0	0	0	0	0	0	0	0	0	0	0	0	0	0	0	0	0	0	0	0	0	0	0	0	0	0	0	0	0	0	0
0	0	0	0	0	0	0	0	0	0	0	0	0	0	0	0	0	0	0	0	0	0	0	0	0	0	0	0	0	0	0
0	0	0	0	0	0	0	0	0	0	0	0	0	0	0	0	0	0	0	0	0	0	0	0	0	0	0	0	0	0	0
0	0	0	0	0	0	0	0	0	0	0	0	0	0	0	0	0	0	0	0	0	0	0	0	0	0	0	0	0	0	0
0	0	0	0	0	0	0	0	0	0	0	0	0	0	0	0	0	0	0	0	0	0	0	0	0	0	0	0	0	0	0
0	0	0	0	0	0	0	0	0	0	0	0	0	0	0	0	0	0	0	0	0	0	0	0	0	0	0	0	0	0	0
0	0	0	0	0	0	0	0	0	0	0	0	0	0	0	0	0	0	0	0	0	0	0	0	0	0	0	0	0	0	0
0	0	0	0	0	0	0	0	0	0	0	0	0	0	0	0	0	0	0	0	0	0	0	0	0	0	0	0	0	0	0
0	0	0	0	0	0	0	0	0	0	0	0	0	0	0	0	0	0	0	0	0	0	0	0	0	0	0	0	0	0	0
0	0	0	0	0	0	0	0	0	0	0	0	0	0	0	0	0	0	0	0	0	0	0	0	0	0	0	0	0	0	0
0	0	0	0	0	0	0	0	0	0	0	0	0	0	0	0	0	0	0	0	0	0	0	0	0	0	0	0	0	0	0
0	0	0	0	0	0	0	0	0	0	0	0	0	0	0	0	0	0	0	0	0	0	0	0	0	0	0	0	0	0	0
0	0	0	0	0	0	0	0	0	0	0	0	0	0	0	0	0	0	0	0	0	0	0	0	0	0	0	0	0	0	0
0	0	0	0	0	0	0	0	0	0	0	0	0	0	0	0	0	0	0	0	0	0	0	0	0	0	0	0	0	0	0
0	0	0	0	0	0	0	0	0	0	0	0	0	0	0	0	0	0	0	0	0	0	0	0	0	0	0	0	0	0	0
0	0	0	0	0	0	0	0	0	0	0	0	0	0	0	0	0	0	0	0	0	0	0	0	0	0	0	0	0	0	0
0	0	0	0	0	0	0	0	0	0	0	0	0	0	0	0	0	0	0	0	0	0	0	0	0	0	0	0	0	0	0
0	0	0	0	0	0	0	0	0	0	0	0	0	0	0	0	0	0	0	0	0	0	0	0	0	0	0	0	0	0	0
0	0	0	0	0	0	0	0	0	0	0	0	0	0	0	0	0	0	0	0	0	0	0	0	0	0	0	0	0	0	0
0	0	0	0	0	0	0	0	0	0	0	0	0	0	0	0	0	0	0	0	0	0	0	0	0	0	0	0	0	0	0
0	0	0	0	0	0	0	0	0	0	0	0	0	0	0	0	0	0	0	0	0	0	0	0	0	0	0	0	0	0	0
0	0	0	0	0	0	0	0	0	0	0	0	0	0	0	0	0	0	0	0	0	0	0	0	0	0	0	0	0	0	0
0	0	0	0	0	0	0	0	0	0	0	0	0	0	0	0	0	0	0	0	0	0	0	0	0	0	0	0	0	0	0
0	0	0	0	0	0	0	0	0	0	0	0	0	0	0	0	0	0	0	0	0	0	0	0	0	0	0	0	0	0	0
0	0	0	0	0	0	0	0	0	0	0	0	0	0	0	0	0	0	0	0	0	0	0	0	0	0	0	0	0	0	0
0	0	0	0	0	0	0	0	0	0	0	0	0	0	0	0	0	0	0	0	0	0	0	0	0	0	0	0	0	0	0
0	0	0	0	0	0	0	0	0	0	0	0	0	0	0	0	0	0	0	0	0	0	0	0	0	0	0	0	0	0	0
0	0	0	0	0	0	0	0	0	0	0	0	0	0	0	0	0	0	0	0	0	0	0	0	0	0	0	0	0	0	0
0	0	0	0	0	0	0	0	0	0	0	0	0	0	0	0	0	0	0	0	0	0	0	0	0	0	0	0	0	0	0
0	0	0	0	0	0	0	0	0	0	0	0	0	0	0	0	0	0	0	0	0	0	0	0	0	0	0	0	0	0	0
0	0	0	0	0	0	0	0	0	0	0	0	0	0	0	0	0	0	0	0	0	0	0	0	0	0	0	0	0	0	0
0	0	0	0	0	0	0	0	0	0	0	0	0	0	0	0	0	0	0	0	0	0	0	0	0	0	0	0	0	0	0
0	0	0	0	0	0	0	0	0	0	0	0	0	0	0	0	0	0	0	0	0	0	0	0	0	0	0	0	0	0	0
0	0	0	0	0	0	0	0	0	0	0	0	0	0	0	0	0	0	0	0	0	0	0	0	0	0	0	0	0	0	0
0	0	0	0	0	0	0	0	0	0	0	0	0	0	0	0	0	0	0	0	0	0	0	0	0	0	0	0	0	0	0
0	0	0	0	0	0	0	0	0	0	0	0	0	0	0	0	0	0	0	0	0	0	0	0	0	0	0	0	0	0	0
0	0	0	0	0	0	0	0	0	0	0	0	0	0	0	0	0	0	0	0	0	0	0	0	0	0	0	0	0	0	0
0	0	0	0	0	0	0	0	0	0	0	0	0	0	0	0	0	0	0	0	0	0	0	0	0	0	0	0	0	0	0
0	0	0	0	0	0	0	0	0	0	0	0	0	0	0	0	0	0	0	0	0	0	0	0	0	0	0	0	0	0	0
0	0	0	0	0	0	0	0	0	0	0	0	0	0	0	0	0	0	0	0	0	0	0	0	0	0	0	0	0	0	0
0	0	0	0	0	0	0	0	0	0	0	0	0	0	0	0	0	0	0	0	0	0	0	0	0	0	0	0	0	0	0
0	0	0	0	0	0	0	0	0	0	0	0	0	0	0	0	0	0	0	0	0	0	0	0	0	0	0	0	0	0	0
0	0	0	0	0	0	0	0	0	0	0	0	0	0	0	0	0	0	0	0	0	0	0	0	0	0	0	0	0	0	0
0	0	0	0	0	0	0	0	0	0	0	0	0	0	0	0	0	0	0	0	0	0	0	0	0	0	0	0	0	0	0
0	0	0	0	0	0	0	0	0	0	0	0	0	0	0	0	0	0	0	0	0	0	0	0	0	0	0	0	0	0	0
0	0	0	0	0	0	0	0	0	0	0	0	0	0	0	0	0	0	0	0	0	0	0	0	0	0	0	0	0	0	0
0	0	0	0	0	0	0	0	0	0	0	0	0	0	0	0	0	0	0	0	0	0	0	0	0	0	0	0	0	0	0
0	0	0	0	0	0	0	0	0	0	0	0	0	0	0	0	0	0	0	0	0	0	0	0	0	0	0	0	0	0	0
0	0	0	0	0	0	0	0	0	0	0	0	0	0	0	0	0	0	0	0	0	0	0	0	0	0	0	0	0	0	0
0	0	0	0	0	0	0	0	0	0	0	0	0	0	0	0	0	0	0	0	0	0	0	0	0	0	0	0	0	0	0
0	0	0	0	0	0	0	0	0	0	0	0	0	0	0	0	0	0	0	0	0	0	0	0	0	0	0	0	0	0	0
0	0	0	0	0	0	0	0	0	0	0	0	0	0	0	0	0	0	0	0	0	0	0	0	0	0	0	0	0	0	0
0	0	0	0	0	0	0	0	0	0	0	0	0	0	0	0	0	0	0	0	0	0	0	0	0	0	0	0	0	0	0
0	0	0	0	0	0	0	0	0	0	0	0	0	0	0	0	0	0	0	0	0	0	0	0	0	0	0	0	0	0	0
0	0	0	0	0	0	0	0	0	0	0	0	0	0	0	0	0	0	0	0	0	0	0	0	0	0	0	0	0	0	0
0	0	0	0	0	0	0	0	0	0	0	0	0	0	0	0	0	0	0	0	0	0	0	0	0	0	0	0	0	0	0
0	0	0	0	0	0	0	0	0	0	0	0	0	0	0	0	0	0	0	0	0	0	0	0	0	0	0	0	0	0	0
0	0	0	0	0	0	0	0	0	0	0	0	0	0	0	0	0	0	0	0	0	0	0	0	0	0	0	0	0	0	0
0	0	0	0	0	0	0	0	0	0	0	0	0	0	0	0	0	0	0	0	0	0	0	0	0	0	0	0	0	0	0
0	0	0	0	0	0	0	0	0	0	0	0	0	0	0	0	0	0	0	0	0	0	0	0	0	0	0	0	0	0	0
0	0	0	0	0	0	0	0	0	0	0	0	0	0	0	0	0	0	0	0	0	0	0	0	0	0	0	0	0	0	0
0	0	0	0	0	0	0	0	0	0	0	0	0	0	0	0	0	0	0	0	0	0	0	0	0	0	0	0	0	0	0
0	0	0	0	0	0	0	0	0	0	0	0	0	0	0	0	0	0	0	0	0	0	0	0	0	0	0	0	0	0	0
0	0	0	0	0	0	0	0	0	0	0	0	0	0	0	0	0	0	0	0	0	0	0	0	0	0	0	0	0	0	0
0	0	0	0	0	0	0	0	0	0	0	0	0	0	0	0	0	0	0	0	0	0	0	0	0	0	0	0	0	0	0
0	0	0	0	0	0	0	0	0	0	0	0	0	0	0	0	0	0	0	0	0	0	0	0	0	0	0	0	0	0	0
0	0	0	0	0	0	0	0	0	0	0	0	0	0	0	0	0	0	0	0	0	0	0	0	0	0	0	0	0	0	0
0	0	0	0	0	0	0	0	0	0	0	0	0	0	0	0	0	0	0	0	0	0	0	0	0	0	0	0	0	0	0
0	0	0	0	0	0	0	0	0	0	0	0	0	0	0	0	0	0	0	0	0	0	0	0	0	0	0	0	0	0	0
0	0	0	0	0	0	0	0	0	0	0	0	0	0	0	0	0	0	0	0	0	0	0	0	0	0	0	0	0	0	0
0	0	0	0	0	0	0	0	0	0	0	0	0	0	0	0	0	0	0	0	0	0	0	0	0	0	0	0	0	0	0
0	0	0	0	0	0	0	0	0	0	0	0	0	0	0	0	0	0	0	0	0	0	0	0	0	0	0	0	0	0	0
0	0	0	0	0	0	0	0	0	0	0	0	0	0	0	0	0	0	0	0	0	0	0	0	0	0	0	0	0	0	0
0	0	0	0	0	0	0	0	0	0	0	0	0	0	0	0	0	0	0	0	0	0	0	0	0	0	0	0	0	0	0
0	0	0	0	0	0	0	0	0	0	0	0	0	0	0	0	0	0	0	0	0	0	0	0	0	0	0	0	0	0	0
0	0	0	0	0	0	0	0	0	0	0	0	0	0	0	0	0	0	0	0	0	0	0	0	0	0	0	0	0	0	0
0	0	0	0	0	0	0	0	0	0	0	0	0	0	0	0	0	0	0	0	0	0	0	0	0	0	0	0	0	0	0
0	0	0	0	0	0	0	0	0	0	0	0	0	0	0	0	0	0	0	0	0	0	0	0	0	0	0	0	0	0	0
0	0	0	0	0	0	0	0	0	0	0	0	0	0	0	0	0	0	0	0	0	0	0	0	0	0	0	0	0	0	0
0	0	0	0	0	0	0	0	0	0	0	0	0	0	0	0	0	0	0	0	0	0	0	0	0	0	0	0	0	0	0
0	0	0	0	0	0	0	0	0	0	0	0	0	0	0	0	0	0	0	0	0	0	0	0	0	0	0	0	0	0	0
0	0	0	0	0	0	0	0	0	0	0	0	0	0	0	0	0	0	0	0	0	0	0	0	0	0	0	0	0	0	0
0	0	0	0	0	0	0	0	0	0	0	0	0	0	0	0	0	0	0	0	0	0	0	0	0	0	0	0	0	0	0
0	0	0	0	0	0	0	0	0	0	0	0	0	0	0	0	0	0	0	0	0	0	0	0	0	0	0	0	0	0	0
0	0	0	0	0	0	0	0	0	0	0	0	0	0	0	0	0	0	0	0	0	0	0	0	0	0	0	0	0	0	0
0	0	0	0	0	0	0	0	0	0	0	0	0	0	0	0	0	0	0	0	0	0	0	0	0	0	0	0	0	0	0
0	0	0	0	0	0	0	0	0	0	0	0	0	0	0	0	0	0	0	0	0	0	0	0	0	0	0	0	0	0	0
0	0	0	0	0	0	0	0	0	0	0	0	0	0	0	0	0	0	0	0	0	0	0	0	0	0	0	0	0	0	0
0	0	0	0	0	0	0	0	0	0	0	0	0	0	0	0	0	0	0	0	0	0	0	0	0	0	0	0	0	0	0
0	0	0	0	0	0	0	0	0	0	0	0	0	0	0	0	0	0	0	0	0	0	0	0	0	0	0	0	0	0	0
0	0	0	0	0	0	0	0	0	0	0	0	0	0	0	0	0	0	0	0	0	0	0	0	0	0	0	0	0	0	0
0	0	0	0	0	0	0	0	0	0	0	0	0	0	0	0	0	0	0	0	0	0	0	0	0	0	0	0	0	0	0
0	0	0	0	0	0	0	0	0	0	0	0	0	0	0	0	0	0	0	0	0	0	0	0	0	0	0	0	0	0	0
0	0	0	0	0	0	0	0	0	0	0	0	0	0	0	0	0	0	0	0	0	0	0	0	0	0	0	0	0	0	0
0	0	0	0	0	0	0	0	0	0	0	0	0	0	0	0	0	0	0	0	0	0	0	0	0	0	0	0	0	0	0
0	0	0	0	0	0	0	0	0	0	0	0	0	0	0	0	0	0	0	0	0	0	0	0	0	0	0	0	0	0	0
0	0	0	0	0	0	0	0	0	0	0	0	0	0	0	0	0	0	0	0	0	0	0	0	0	0	0	0	0	0	0
0	0	0	0	0	0	0	0	0	0	0	0	0	0	0	0	0	0	0	0	0	0	0	0	0	0	0	0	0	0	0
0	0	0	0	0	0	0	0	0	0	0	0	0	0	0	0	0	0	0	0	0	0	0	0	0	0	0	0	0	0	0
0	0	0	0	0	0	0	0	0	0	0	0	0	0	0	0	0	0	0	0	0	0	0	0	0	0	0	0	0	0	0
0	0	0	0	0	0	0	0	0	0	0	0	0	0	0	0	0	0	0	0	0	0	0	0	0	0	0	0	0	0	0
0	0	0	0	0	0	0	0	0	0	0	0	0	0	0	0	0	0	0	0	0	0	0	0	0	0	0	0	0	0	0
0	0	0	0	0	0	0	0	0	0	0	0	0	0	0	0	0	0	0	0	0	0	0	0	0	0	0	0	0	0	0
0	0	0	0	0	0	0	0	0	0	0	0	0	0	0	0	0	0	0	0	0	0	0	0	0	0	0	0	0	0	0
0	0	0	0	0	0	0	0	0	0	0	0	0	0	0	0	0	0	0	0	0	0	0	0	0	0	0	0	0	0	0
0	0	0	0	0	0	0	0	0	0	0	0	0	0	0	0	0	0	0	0	0	0	0	0	0	0	0	0	0	0	0
0	0	0	0	0	0	0	0	0	0	0	0	0	0	0	0	0	0	0	0	0	0	0	0	0	0	0	0	0	0	0
0	0	0	0	0	0	0	0	0	0	0	0	0	0	0	0	0	0	0	0	0	0	0	0	0	0	0	0	0	0	0
0	0	0	0	0	0	0	0	0	0	0	0	0	0	0	0	0	0	0	0	0	0	0	0	0	0	0	0	0	0	0
0	0	0	0	0	0	0	0	0	0	0	0	0	0	0	0	0	0	0	0	0	0	0	0	0	0	0	0	0	0	0
0	0	0	0	0	0	0	0	0	0	0	0	0	0	0	0	0	0	0	0	0	0	0	0	0	0	0	0	0	0	0
0	0	0	0	0	0	0	0	0	0	0	0	0	0	0	0	0	0	0	0	0	0	0	0	0	0	0	0	0	0	0
0	0	0	0	0	0	0	0	0	0	0	0	0	0	0	0	0	0	0	0	0	0	0	0	0	0	0	0	0	0	0
0	0	0	0	0	0	0	0	0	0	0	0	0	0	0	0	0	0	0	0	0	0	0	0	0	0	0	0	0	0	0
0	0	0	0	0	0	0	0	0	0	0	0	0	0	0	0	0	0	0	0	0	0	0	0	0	0	0	0	0	0	0
0	0	0	0	0	0	0	0	0	0	0	0	0	0	0	0	0	0	0	0	0	0	0	0	0	0	0	0	0	0	0
0	0	0	0	0	0	0	0	0	0	0	0	0	0	0	0	0	0	0	0	0	0	0	0	0	0	0	0	0	0	0
0	0	0	0	0	0	0	0	0	0	0	0	0	0	0	0	0	0	0	0	0	0	0	0	0	0	0	0	0	0	0
0	0	0	0	0	0	0	0	0	0	0	0	0	0	0	0	0	0	0	0	0	0	0	0	0	0	0	0	0	0	0
0	0	0	0	0	0	0	0	0	0	0	0	0	0	0	0	0	0	0	0	0	0	0	0	0	0	0	0	0	0	0
0	0	0	0	0	0	0	0	0	0	0	0	0	0	0	0	0	0	0	0	0	0	0	0	0	0	0	0	0	0	0
0	0	0	0	0	0	0	0	0	0	0	0	0	0	0	0	0	0	0	0	0	0	0	0	0	0	0	0	0	0	0
0	0	0	0	0	0	0	0	0	0	0	0	0	0	0	0	0	0	0	0	0	0	0	0	0	0	0	0	0	0	0
0	0	0	0	0	0	0	0	0	0	0	0	0	0	0	0	0	0	0	0	0	0	0	0	0	0	0	0	0	0	0
0	0	0	0	0	0	0	0	0	0	0	0	0	0	0	0	0	0	0	0	0	0	0	0	0	0	0	0	0	0	0
0	0	0	0	0	0	0	0	0	0	0	0	0	0	0	0	0	0	0	0	0	0	0	0	0	0	0	0	0	0	0
0	0	0	0	0	0	0	0	0	0	0	0	0	0	0	0	0	0	0	0	0	0	0	0	0	0	0	0	0	0	0
0	0	0	0	0	0	0	0	0	0	0	0	0	0	0	0	0	0	0	0	0	0	0	0	0	0	0	0	0	0	0
0	0	0	0	0	0	0	0	0	0	0	0	0	0	0	0	0	0	0	0	0	0	0	0	0	0	0	0	0	0	0
0	0	0	0	0	0	0	0	0	0	0	0	0	0	0	0	0	0	0	0	0	0	0	0	0	0	0	0	0	0	0
0	0	0	0	0	0	0	0	0	0	0	0	0	0	0	0	0	0	0	0	0	0	0	0	0	0	0	0	0	0	0
0	0	0	0	0	0	0	0	0	0	0	0	0	0	0	0	0	0	0	0	0	0	0	0	0	0	0	0	0	0	0
0	0	0	0	0	0	0	0	0	0	0	0	0	0	0	0	0	0	0	0	0	0	0	0	0	0	0	0	0	0	0
0	0	0	0	0	0	0	0	0	0	0	0	0	0	0	0	0	0	0	0	0	0	0	0	0	0	0	0	0	0	0
0	0	0	0	0	0	0	0	0	0	0	0	0	0	0	0	0	0	0	0	0	0	0	0	0	0	0	0	0	0	0
0	0	0	0	0	0	0	0	0	0	0	0	0	0	0	0	0	0	0	0	0	0	0	0	0	0	0	0	0	0	0
0	0	0	0	0	0	0	0	0	0	0	0	0	0	0	0	0	0	0	0	0	0	0	0	0	0	0	0	0	0	0
0	0	0	0	0	0	0	0	0	0	0	0	0	0	0	0	0	0	0	0	0	0	0	0	0	0	0	0	0	0	0
0	0	0	0	0	0	0	0	0	0	0	0	0	0	0	0	0	0	0	0	0	0	0	0	0	0	0	0	0	0	0
0	0	0	0	0	0	0	0	0	0	0	0	0	0	0	0	0	0	0	0	0	0	0	0	0	0	0	0	0	0	0
0	0	0	0	0	0	0	0	0	0	0	0	0	0	0	0	0	0	0	0	0	0	0	0	0	0	0	0	0	0	0
0	0	0	0	0	0	0	0	0	0	0	0	0	0	0	0	0	0	0	0	0	0	0	0	0	0	0	0	0	0	0
0	0	0	0	0	0	0	0	0	0	0	0	0	0	0	0	0	0	0	0	0	0	0	0	0	0	0	0	0	0	0
0	0	0	0	0	0	0	0	0	0	0	0	0	0	0	0	0	0	0	0	0	0	0	0	0	0	0	0	0	0	0
0	0	0	0	0	0	0	0	0	0	0	0	0	0	0	0	0	0	0	0	0	0	0	0	0	0	0	0	0	0	0
0	0	0	0	0	0	0	0	0	0	0	0	0	0	0	0	0	0	0	0	0	0	0	0	0	0	0	0	0	0	0
0	0	0	0	0	0	0	0	0	0	0	0	0	0	0	0	0	0	0	0	0	0	0	0	0	0	0	0	0	0	0
0	0	0	0	0	0	0	0	0	0	0	0	0	0	0	0	0	0	0	0	0	0	0	0	0	0	0	0	0	0	0
0	0	0	0	0	0	0	0	0	0	0	0	0	0	0	0	0	0	0	0	0	0	0	0	0	0	0	0	0	0	0
0	0	0	0	0	0	0	0	0	0	0	0	0	0	0	0	0	0	0	0	0	0	0	0	0	0	0	0	0	0	0
0	0	0	0	0	0	0	0	0	0	0	0	0	0	0	0	0	0	0	0	0	0	0	0	0	0	0	0	0	0	0
0	0	0	0	0	0	0	0	0	0	0	0	0	0	0	0	0	0	0	0	0	0	0	0	0	0	0	0	0	0	0
0	0	0	0	0	0	0	0	0	0	0	0	0	0	0	0	0	0	0	0	0	0	0	0	0	0	0	0	0	0	0
0	0	0	0	0	0	0	0	0	0	0	0	0	0	0	0	0	0	0	0	0	0	0	0	0	0	0	0	0	0	0
0	0	0	0	0	0	0	0	0	0	0	0	0	0	0	0	0	0	0	0	0	0	0	0	0	0	0	0	0	0	0
0	0	0	0	0	0	0	0	0	0	0	0	0	0	0	0	0	0	0	0	0	0	0	0	0	0	0	0	0	0	0
0	0	0	0	0	0	0	0	0	0	0	0	0	0	0	0	0	0	0	0	0	0	0	0	0	0	0	0	0	0	0
0	0	0	0	0	0	0	0	0	0	0	0	0	0	0	0	0	0	0	0	0	0	0	0	0	0	0	0	0	0	0
0	0	0	0	0	0	0	0	0	0	0	0	0	0	0	0	0	0	0	0	0	0	0	0	0	0	0	0	0	0	0
0	0	0	0	0	0	0	0	0	0	0	0	0	0	0	0	0	0	0	0	0	0	0	0	0	0	0	0	0	0	0
0	0	0	0	0	0	0	0	0	0	0	0	0	0	0	0	0	0	0	0	0	0	0	0	0	0	0	0	0	0	0
0	0	0	0	0	0	0	0	0	0	0	0	0	0	0	0	0	0	0	0	0	0	0	0	0	0	0	0	0	0	0
0	0	0	0	0	0	0	0	0	0	0	0	0	0	0	0	0	0	0	0	0	0	0	0	0	0	0	0	0	0	0
0	0	0	0	0	0	0	0	0	0	0	0	0	0	0	0	0	0	0	0	0	0	0	0	0	0	0	0	0	0	0
0	0	0	0	0	0	0	0	0	0	0	0	0	0	0	0	0	0	0	0	0	0	0	0	0	0	0	0	0	0	0
0	0	0	0	0	0	0	0	0	0	0	0	0	0	0	0	0	0	0	0	0	0	0	0	0	0	0	0	0	0	0
0	0	0	0	0	0	0	0	0	0	0	0	0	0	0	0	0	0	0	0	0	0	0	0	0	0	0	0	0	0	0
0	0	0	0	0	0	0	0	0	0	0	0	0	0	0	0	0	0	0	0	0	0	0	0	0	0	0	0	0	0	0
0	0	0	0	0	0	0	0	0	0	0	0	0	0	0	0	0	0	0	0	0	0	0	0	0	0	0	0	0	0	0
0	0	0	0	0	0	0	0	0	0	0	0	0	0	0	0	0	0	0	0	0	0	0	0	0	0	0	0	0	0	0
0	0	0	0	0	0	0	0	0	0	0	0	0	0	0	0	0	0	0	0	0	0	0	0	0	0	0	0	0	0	0
0	0	0	0	0	0	0	0	0	0	0	0	0	0	0	0	0	0	0	0	0	0	0	0	0	0	0	0	0	0	0
0	0	0	0	0	0	0	0	0	0	0	0	0	0	0	0	0	0	0	0	0	0	0	0	0	0	0	0	0	0	0
0	0	0	0	0	0	0	0	0	0	0	0	0	0	0	0	0	0	0	0	0	0	0	0	0	0	0	0	0	0	0
0	0	0	0	0	0	0	0	0	0	0	0	0	0	0	0	0	0	0	0	0	0	0	0	0	0	0	0	0	0	0
0	0	0	0	0	0	0	0	0	0	0	0	0	0	0	0	0	0	0	0	0	0	0	0	0	0	0	0	0	0	0
0	0	0	0	0	0	0	0	0	0	0	0	0	0	0	0	0	0	0	0	0	0	0	0	0	0	0	0	0	0	0
0	0	0	0	0	0	0	0	0	0	0	0	0	0	0	0	0	0	0	0	0	0	0	0	0	0	0	0	0	0	0
0	0	0	0	0	0	0	0	0	0	0	0	0	0	0	0	0	0	0	0	0	0	0	0	0	0	0	0	0	0	0
0	0	0	0	0	0	0	0	0	0	0	0	0	0	0	0	0	0	0	0	0	0	0	0	0	0	0	0	0	0	0
0	0	0	0	0	0	0	0	0	0	0	0	0	0	0	0	0	0	0	0	0	0	0	0	0	0	0	0	0	0	0
0	0	0	0	0	0	0	0	0	0	0	0	0	0	0	0	0	0	0	0	0	0	0	0	0	0	0	0	0	0	0
0	0	0	0	0	0	0	0	0	0	0	0	0	0	0	0	0	0	0	0	0	0	0	0	0	0	0	0	0	0	0
0	0	0	0	0	0	0	0	0	0	0	0	0	0	0	0	0	0	0	0	0	0	0	0	0	0	0	0	0	0	0
0	0	0	0	0	0	0	0	0	0	0	0	0	0	0	0	0	0	0	0	0	0	0	0	0	0	0	0	0	0	0
0	0	0	0	0	0	0	0	0	0	0	0	0	0	0	0	0	0	0	0	0	0	0	0	0	0	0	0	0	0	0
0	0	0	0	0	0	0	0	0	0	0	0	0	0	0	0	0	0	0	0	0	0	0	0	0	0	0	0	0	0	0
0	0	0	0	0	0	0	0	0	0	0	0	0	0	0	0	0	0	0	0	0	0	0	0	0	0	0	0	0	0	0
0	0	0	0	0	0	0	0	0	0	0	0	0	0	0	0	0	0	0	0	0	0	0	0	0	0	0	0	0	0	0
0	0	0	0	0	0	0	0	0	0	0	0	0	0	0	0	0	0	0	0	0	0	0	0	0	0	0	0	0	0	0
0	0	0	0	0	0	0	0	0	0	0	0	0	0	0	0	0	0	0	0	0	0	0	0	0	0	0	0	0	0	0
0	0	0	0	0	0	0	0	0	0	0	0	0	0	0	0	0	0	0	0	0	0	0	0	0	0	0	0	0	0	0
0	0	0	0	0	0	0	0	0	0	0	0	0	0	0	0	0	0	0	0	0	0	0	0	0	0	0	0	0	0	0
0	0	0	0	0	0	0	0	0	0	0	0	0	0	0	0	0	0	0	0	0	0	0	0	0	0	0	0	0	0	0
0	0	0	0	0	0	0	0	0	0	0	0	0	0	0	0	0	0	0	0	0	0	0	0	0	0	0	0	0	0	0
0	0	0	0	0	0	0	0	0	0	0	0	0	0	0	0	0	0	0	0	0	0	0	0	0	0	0	0	0	0	0
0	0	0	0	0	0	0	0	0	0	0	0	0	0	0	0	0	0	0	0	0	0	0	0	0	0	0	0	0	0	0
0	0	0	0	0	0	0	0	0	0	0	0	0	0	0	0	0	0	0	0	0	0	0	0	0	0	0	0	0	0	0
0	0	0	0	0	0	0	0	0	0	0	0	0	0	0	0	0	0	0	0	0	0	0	0	0	0	0	0	0	0	0
0	0	0	0	0	0	0	0	0	0	0	0	0	0	0	0	0	0	0	0	0	0	0	0	0	0	0	0	0	0	0
0	0	0	0	0	0	0	0	0	0	0	0	0	0	0	0	0	0	0	0	0	0	0	0	0	0	0	0	0	0	0
0	0	0	0	0	0	0	0	0	0	0	0	0	0	0	0	0	0	0	0	0	0	0	0	0	0	0	0	0	0	0
0	0	0	0	0	0	0	0	0	0	0	0	0	0	0	0	0	0	0	0	0	0	0	0	0	0	0	0	0	0	0
0	0	0	0	0	0	0	0	0	0	0	0	0	0	0	0	0	0	0	0	0	0	0	0	0	0	0	0	0	0	0
0	0	0	0	0	0	0	0	0	0	0	0	0	0	0	0	0	0	0	0	0	0	0	0	0	0	0	0	0	0	0
0	0	0	0	0	0	0	0	0	0	0	0	0	0	0	0	0	0	0	0	0	0	0	0	0	0	0	0	0	0	0
0	0	0	0	0	0	0	0	0	0	0	0	0	0	0	0	0	0	0	0	0	0	0	0	0	0	0	0	0	0	0
0	0	0	0	0	0	0	0	0	0	0	0	0	0	0	0	0	0	0	0	0	0	0	0	0	0	0	0	0	0	0
0	0	0	0	0	0	0	0	0	0	0	0	0	0	0	0	0	0	0	0	0	0	0	0	0	0	0	0	0	0	0
0	0	0	0	0	0	0	0	0	0	0	0	0	0	0	0	0	0	0	0	0	0	0	0	0	0	0	0	0	0	0
0	0	0	0	0	0	0	0	0	0	0	0	0	0	0	0	0	0	0	0	0	0	0	0	0	0	0	0	0	0	0
0	0	0	0	0	0	0	0	0	0	0	0	0	0	0	0	0	0	0	0	0	0	0	0	0	0	0	0	0	0	0
0	0	0	0	0	0	0	0	0	0	0	0	0	0	0	0	0	0	0	0	0	0	0	0	0	0	0	0	0	0	0
0	0	0	0	0	0	0	0	0	0	0	0	0	0	0	0	0	0	0	0	0	0	0	0	0	0	0	0	0	0	0
0	0	0	0	0	0	0	0	0	0	0	0	0	0	0	0	0	0	0	0	0	0	0	0	0	0	0	0	0	0	0
0	0	0	0	0	0	0	0	0	0	0	0	0	0	0	0	0	0	0	0	0	0	0	0	0	0	0	0	0	0	0
0	0	0	0	0	0	0	0	0	0	0	0	0	0	0	0	0	0	0	0	0	0	0	0	0	0	0	0	0	0	0
0	0	0	0	0	0	0	0	0	0	0	0	0	0	0	0	0	0	0	0	0	0	0	0	0	0	0	0	0	0	0
0	0	0	0	0	0	0	0	0	0	0	0	0	0	0	0	0	0	0	0	0	0	0	0	0	0	0	0	0	0	0
0	0	0	0	0	0	0	0	0	0	0	0	0	0	0	0	0	0	0	0	0	0	0	0	0	0	0	0	0	0	0
0	0	0	0	0	0	0	0	0	0	0	0	0	0	0	0	0	0	0	0	0	0	0	0	0	0	0	0	0	0	0
0	0	0	0	0	0	0	0	0	0	0	0	0	0	0	0	0	0	0	0	0	0	0	0	0	0	0	0	0	0	0
0	0	0	0	0	0	0	0	0	0	0	0	0	0	0	0	0	0	0	0	0	0	0	0	0	0	0	0	0	0	0
0	0	0	0	0	0	0	0	0	0	0	0	0	0	0	0	0	0	0	0	0	0	0	0	0	0	0	0	0	0	0
0	0	0	0	0	0	0	0	0	0	0	0	0	0	0	0	0	0	0	0	0	0	0	0	0	0	0	0	0	0	0
0	0	0	0	0	0	0	0	0	0	0	0	0	0	0	0	0	0	0	0	0	0	0	0	0	0	0	0	0	0	0
0	0	0	0	0	0	0	0	0	0	0	0	0	0	0	0	0	0	0	0	0	0	0	0	0	0	0	0	0	0	0
0	0	0	0	0	0	0	0	0	0	0	0	0	0	0	0	0	0	0	0	0	0	0	0	0	0	0	0	0	0	0
0	0	0	0	0	0	0	0	0	0	0	0	0	0	0	0	0	0	0	0	0	0	0	0	0	0	0	0	0	0	0
0	0	0	0	0	0	0	0	0	0	0	0	0	0	0	0	0	0	0	0	0	0	0	0	0	0	0	0	0	0	0
0	0	0	0	0	0	0	0	0	0	0	0	0	0	0	0	0	0	0	0	0	0	0	0	0	0	0	0	0	0	0
0	0	0	0	0	0	0	0	0	0	0	0	0	0	0	0	0	0	0	0	0	0	0	0	0	0	0	0	0	0	0
0	0	0	0	0	0	0	0	0	0	0	0	0	0	0	0	0	0	0	0	0	0	0	0	0	0	0	0	0	0	0
0	0	0	0	0	0	0	0	0	0	0	0	0	0	0	0	0	0	0	0	0	0	0	0	0	0	0	0	0	0	0
0	0	0	0	0	0	0	0	0	0	0	0	0	0	0	0	0	0	0	0	0	0	0	0	0	0	0	0	0	0	0
0	0	0	0	0	0	0	0	0	0	0	0	0	0	0	0	0	0	0	0	0	0	0	0	0	0	0	0	0	0	0
0	0	0	0	0	0	0	0	0	0	0	0	0	0	0	0	0	0	0	0	0	0	0	0	0	0	0	0	0	0	0
0	0	0	0	0	0	0	0	0	0	0	0	0	0	0	0	0	0	0	0	0	0	0	0	0	0	0	0	0	0	0
0	0	0	0	0	0	0	0	0	0	0	0	0	0	0	0	0	0	0	0	0	0	0	0	0	0	0	0	0	0	0
0	0	0	0	0	0	0	0	0	0	0	0	0	0	0	0	0	0	0	0	0	0	0	0	0	0	0	0	0	0	0
0	0	0	0	0	0	0	0	0	0	0	0	0	0	0	0	0	0	0	0	0	0	0	0	0	0	0	0	0	0	0
0	0	0	0	0	0	0	0	0	0	0	0	0	0	0	0	0	0	0	0	0	0	0	0	0	0	0	0	0	0	0
0	0	0	0	0	0	0	0	0	0	0	0	0	0	0	0	0	0	0	0	0	0	0	0	0	0	0	0	0	0	0
0	0	0	0	0	0	0	0	0	0	0	0	0	0	0	0	0	0	0	0	0	0	0	0	0	0	0	0	0	0	0
0	0	0	0	0	0	0	0	0	0	0	0	0	0	0	0	0	0	0	0	0	0	0	0	0	0	0	0	0	0	0
0	0	0	0	0	0	0	0	0	0	0	0	0	0	0	0	0	0	0	0	0	0	0	0	0	0	0	0	0	0	0
0	0	0	0	0	0	0	0	0	0	0	0	0	0	0	0	0	0	0	0	0	0	0	0	0	0	0	0	0	0	0
0	0	0	0	0	0	0	0	0	0	0	0	0	0	0	0	0	0	0	0	0	0	0	0	0	0	0	0	0	0	0
0	0	0	0	0	0	0	0	0	0	0	0	0	0	0	0	0	0	0	0	0	0	0	0	0	0	0	0	0	0	0
0	0	0	0	0	0	0	0	0	0	0	0	0	0	0	0	0	0	0	0	0	0	0	0	0	0	0	0	0	0	0
0	0	0	0	0	0	0	0	0	0	0	0	0	0	0	0	0	0	0	0	0	0	0	0	0	0	0	0	0	0	0
0	0	0	0	0	0	0	0	0	0	0	0	0	0	0	0	0	0	0	0	0	0	0	0	0	0	0	0	0	0	0
0	0	0	0	0	0	0	0	0	0	0	0	0	0	0	0	0	0	0	0	0	0	0	0	0	0	0	0	0	0	0
0	0	0	0	0	0	0	0	0	0	0	0	0	0	0	0	0	0	0	0	0	0	0	0	0	0	0	0	0	0	0
0	0	0	0	0	0	0	0	0	0	0	0	0	0	0	0	0	0	0	0	0	0	0	0	0	0	0	0	0	0	0
0	0	0	0	0	0	0	0	0	0	0	0	0	0	0	0	0	0	0	0	0	0	0	0	0	0	0	0	0	0	0
0	0	0	0	0	0	0	0	0	0	0	0	0	0	0	0	0	0	0	0	0	0	0	0	0	0	0	0	0	0	0
0	0	0	0	0	0	0	0	0	0	0	0	0	0	0	0	0	0	0	0	0	0	0	0	0	0	0	0	0	0	0
0	0	0	0	0	0	0	0	0	0	0	0	0	0	0	0	0	0	0	0	0	0	0	0	0	0	0	0	0	0	0
0	0	0	0	0	0	0	0	0	0	0	0	0	0	0	0	0	0	0	0	0	0	0	0	0	0	0	0	0	0	0
0	0	0	0	0	0	0	0	0	0	0	0	0	0	0	0	0	0	0	0	0	0	0	0	0	0	0	0	0	0	0
0	0	0	0	0	0	0	0	0	0	0	0	0	0	0	0	0	0	0	0	0	0	0	0	0	0	0	0	0	0	0
0	0	0	0	0	0	0	0	0	0	0	0	0	0	0	0	0	0	0	0	0	0	0	0	0	0	0	0	0	0	0
0	0	0	0	0	0	0	0	0	0	0	0	0	0	0	0	0	0	0	0	0	0	0	0	0	0	0	0	0	0	0
0	0	0	0	0	0	0	0	0	0	0	0	0	0	0	0	0	0	0	0	0	0	0	0	0	0	0	0	0	0	0
0	0	0	0	0	0	0	0	0	0	0	0	0	0	0	0	0	0	0	0	0	0	0	0	0	0	0	0	0	0	0
0	0	0	0	0	0	0	0	0	0	0	0	0	0	0	0	0	0	0	0	0	0	0	0	0	0	0	0	0	0	0
0	0	0	0	0	0	0	0	0	0	0	0	0	0	0	0	0	0	0	0	0	0	0	0	0	0	0	0	0	0	0
0	0	0	0	0	0	0	0	0	0	0	0	0	0	0	0	0	0	0	0	0	0	0	0	0	0	0	0	0	0	0
0	0	0	0	0	0	0	0	0	0	0	0	0	0	0	0	0	0	0	0	0	0	0	0	0	0	0	0	0	0	0
0	0	0	0	0	0	0	0	0	0	0	0	0	0	0	0	0	0	0	0	0	0	0	0	0	0	0	0	0	0	0
0	0	0	0	0	0	0	0	0	0	0	0	0	0	0	0	0	0	0	0	0	0	0	0	0	0	0	0	0	0	0
0	0	0	0	0	0	0	0	0	0	0	0	0	0	0	0	0	0	0	0	0	0	0	0	0	0	0	0	0	0	0
0	0	0	0	0	0	0	0	0	0	0	0	0	0	0	0	0	0	0	0	0	0	0	0	0	0	0	0	0	0	0
0	0	0	0	0	0	0	0	0	0	0	0	0	0	0	0	0	0	0	0	0	0	0	0	0	0	0	0	0	0	0
0	0	0	0	0	0	0	0	0	0	0	0	0	0	0	0	0	0	0	0	0	0	0	0	0	0	0	0	0	0	0
0	0	0	0	0	0	0	0	0	0	0	0	0	0	0	0	0	0	0	0	0	0	0	0	0	0	0	0	0	0	0
0	0	0	0	0	0	0	0	0	0	0	0	0	0	0	0	0	0	0	0	0	0	0	0	0	0	0	0	0	0	0
0	0	0	0	0	0	0	0	0	0	0	0	0	0	0	0	0	0	0	0	0	0	0	0	0	0	0	0	0	0	0
0	0	0	0	0	0	0	0	0	0	0	0	0	0	0	0	0	0	0	0	0	0	0	0	0	0	0	0	0	0	0
0	0	0	0	0	0	0	0	0	0	0	0	0	0	0	0	0	0	0	0	0	0	0	0	0	0	0	0	0	0	0
0	0	0	0	0	0	0	0	0	0	0	0	0	0	0	0	0	0	0	0	0	0	0	0	0	0	0	0	0	0	0
0	0	0	0	0	0	0	0	0	0	0	0	0	0	0	0	0	0	0	0	0	0	0	0	0	0	0	0	0	0	0
0	0	0	0	0	0	0	0	0	0	0	0	0	0	0	0	0	0	0	0	0	0	0	0	0	0	0	0	0	0	0
0	0	0	0	0	0	0	0	0	0	0	0	0	0	0	0	0	0	0	0	0	0	0	0	0	0	0	0	0	0	0
0	0	0	0	0	0	0	0	0	0	0	0	0	0	0	0	0	0	0	0	0	0	0	0	0	0	0	0	0	0	0
0	0	0	0	0	0	0	0	0	0	0	0	0	0	0	0	0	0	0	0	0	0	0	0	0	0	0	0	0	0	0
0	0	0	0	0	0	0	0	0	0	0	0	0	0	0	0	0	0	0	0	0	0	0	0	0	0	0	0	0	0	0
0	0	0	0	0	0	0	0	0	0	0	0	0	0	0	0	0	0	0	0	0	0	0	0	0	0	0	0	0	0	0
0	0	0	0	0	0	0	0	0	0	0	0	0	0	0	0	0	0	0	0	0	0	0	0	0	0	0	0	0	0	0
0	0	0	0	0	0	0	0	0	0	0	0	0	0	0	0	0	0	0	0	0	0	0	0	0	0	0	0	0	0	0
0	0	0	0	0	0	0	0	0	0	0	0	0	0	0	0	0	0	0	0	0	0	0	0	0	0	0	0	0	0	0
0	0	0	0	0	0	0	0	0	0	0	0	0	0	0	0	0	0	0	0	0	0	0	0	0	0	0	0	0	0	0
0	0	0	0	0	0	0	0	0	0	0	0	0	0	0	0	0	0	0	0	0	0	0	0	0	0	0	0	0	0	0
0	0	0	0	0	0	0	0	0	0	0	0	0	0	0	0	0	0	0	0	0	0	0	0	0	0	0	0	0	0	0
0	0	0	0	0	0	0	0	0	0	0	0	0	0	0	0	0	0	0	0	0	0	0	0	0	0	0	0	0	0	0
0	0	0	0	0	0	0	0	0	0	0	0	0	0	0	0	0	0	0	0	0	0	0	0	0	0	0	0	0	0	0
0	0	0	0	0	0	0	0	0	0	0	0	0	0	0	0	0	0	0	0	0	0	0	0	0	0	0	0	0	0	0
0	0	0	0	0	0	0	0	0	0	0	0	0	0	0	0	0	0	0	0	0	0	0	0	0	0	0	0	0	0	0
0	0	0	0	0	0	0	0	0	0	0	0	0	0	0	0	0	0	0	0	0	0	0	0	0	0	0	0	0	0	0
0	0	0	0	0	0	0	0	0	0	0	0	0	0	0	0	0	0	0	0	0	0	0	0	0	0	0	0	0	0	0
0	0	0	0	0	0	0	0	0	0	0	0	0	0	0	0	0	0	0	0	0	0	0	0	0	0	0	0	0	0	0
0	0	0	0	0	0	0	0	0	0	0	0	0	0	0	0	0	0	0	0	0	0	0	0	0	0	0	0	0	0	0
0	0	0	0	0	0	0	0	0	0	0	0	0	0	0	0	0	0	0	0	0	0	0	0	0	0	0	0	0	0	0
0	0	0	0	0	0	0	0	0	0	0	0	0	0	0	0	0	0	0	0	0	0	0	0	0	0	0	0	0	0	0
0	0	0	0	0	0	0	0	0	0	0	0	0	0	0	0	0	0	0	0	0	0	0	0	0	0	0	0	0	0	0
0	0	0	0	0	0	0	0	0	0	0	0	0	0	0	0	0	0	0	0	0	0	0	0	0	0	0	0	0	0	0
0	0	0	0	0	0	0	0	0	0	0	0	0	0	0	0	0	0	0	0	0	0	0	0	0	0	0	0	0	0	0
0	0	0	0	0	0	0	0	0	0	0	0	0	0	0	0	0	0	0	0	0	0	0	0	0	0	0	0	0	0	0
0	0	0	0	0	0	0	0	0	0	0	0	0	0	0	0	0	0	0	0	0	0	0	0	0	0	0	0	0	0	0
0	0	0	0	0	0	0	0	0	0	0	0	0	0	0	0	0	0	0	0	0	0	0	0	0	0	0	0	0	0	0
0	0	0	0	0	0	0	0	0	0	0	0	0	0	0	0	0	0	0	0	0	0	0	0	0	0	0	0	0	0	0
0	0	0	0	0	0	0	0	0	0	0	0	0	0	0	0	0	0	0	0	0	0	0	0	0	0	0	0	0	0	0
0	0	0	0	0	0	0	0	0	0	0	0	0	0	0	0	0	0	0	0	0	0	0	0	0	0	0	0	0	0	0
0	0	0	0	0	0	0	0	0	0	0	0	0	0	0	0	0	0	0	0	0	0	0	0	0	0	0	0	0	0	0
0	0	0	0	0	0	0	0	0	0	0	0	0	0	0	0	0	0	0	0	0	0	0	0	0	0	0	0	0	0	0
0	0	0	0	0	0	0	0	0	0	0	0	0	0	0	0	0	0	0	0	0	0	0	0	0	0	0	0	0	0	0
0	0	0	0	0	0	0	0	0	0	0	0	0	0	0	0	0	0	0	0	0	0	0	0	0	0	0	0	0	0	0
0	0	0	0	0	0	0	0	0	0	0	0	0	0	0	0	0	0	0	0	0	0	0	0	0	0	0	0	0	0	0
0	0	0	0	0	0	0	0	0	0	0	0	0	0	0	0	0	0	0	0	0	0	0	0	0	0	0	0	0	0	0
0	0	0	0	0	0	0	0	0	0	0	0	0	0	0	0	0	0	0	0	0	0	0	0	0	0	0	0	0	0	0
0	0	0	0	0	0	0	0	0	0	0	0	0	0	0	0	0	0	0	0	0	0	0	0	0	0	0	0	0	0	0
0	0	0	0	0	0	0	0	0	0	0	0	0	0	0	0	0	0	0	0	0	0	0	0	0	0	0	0	0	0	0
0	0	0	0	0	0	0	0	0	0	0	0	0	0	0	0	0	0	0	0	0	0	0	0	0	0	0	0	0	0	0
0	0	0	0	0	0	0	0	0	0	0	0	0	0	0	0	0	0	0	0	0	0	0	0	0	0	0	0	0	0	0
0	0	0	0	0	0	0	0	0	0	0	0	0	0	0	0	0	0	0	0	0	0	0	0	0	0	0	0	0	0	0
0	0	0	0	0	0	0	0	0	0	0	0	0	0	0	0	0	0	0	0	0	0	0	0	0	0	0	0	0	0	0
0	0	0	0	0	0	0	0	0	0	0	0	0	0	0	0	0	0	0	0	0	0	0	0	0	0	0	0	0	0	0
0	0	0	0	0	0	0	0	0	0	0	0	0	0	0	0	0	0	0	0	0	0	0	0	0	0	0	0	0	0	0
0	0	0	0	0	0	0	0	0	0	0	0	0	0	0	0	0	0	0	0	0	0	0	0	0	0	0	0	0	0	0
0	0	0	0	0	0	0	0	0	0	0	0	0	0	0	0	0	0	0	0	0	0	0	0	0	0	0	0	0	0	0
0	0	0	0	0	0	0	0	0	0	0	0	0	0	0	0	0	0	0	0	0	0	0	0	0	0	0	0	0	0	0
0	0	0	0	0	0	0	0	0	0	0	0	0	0	0	0	0	0	0	0	0	0	0	0	0	0	0	0	0	0	0
0	0	0	0	0	0	0	0	0	0	0	0	0	0	0	0	0	0	0	0	0	0	0	0	0	0	0	0	0	0	0
0	0	0	0	0	0	0	0	0	0	0	0	0	0	0	0	0	0	0	0	0	0	0	0	0	0	0	0	0	0	0
0	0	0	0	0	0	0	0	0	0	0	0	0	0	0	0	0	0	0	0	0	0	0	0	0	0	0	0	0	0	0
0	0	0	0	0	0	0	0	0	0	0	0	0	0	0	0	0	0	0	0	0	0	0	0	0	0	0	0	0	0	0
0	0	0	0	0	0	0	0	0	0	0	0	0	0	0	0	0	0	0	0	0	0	0	0	0	0	0	0	0	0	0
0	0	0	0	0	0	0	0	0	0	0	0	0	0	0	0	0	0	0	0	0	0	0	0	0	0	0	0	0	0	0
0	0	0	0	0	0	0	0	0	0	0	0	0	0	0	0	0	0	0	0	0	0	0	0	0	0	0	0	0	0	0
0	0	0	0	0	0	0	0	0	0	0	0	0	0	0	0	0	0	0	0	0	0	0	0	0	0	0	0	0	0	0
0	0	0	0	0	0	0	0	0	0	0	0	0	0	0	0	0	0	0	0	0	0	0	0	0	0	0	0	0	0	0
0	0	0	0	0	0	0	0	0	0	0	0	0	0	0	0	0	0	0	0	0	0	0	0	0	0	0	0	0	0	0
0	0	0	0	0	0	0	0	0	0	0	0	0	0	0	0	0	0	0	0	0	0	0	0	0	0	0	0	0	0	0
0	0	0	0	0	0	0	0	0	0	0	0	0	0	0	0	0	0	0	0	0	0	0	0	0	0	0	0	0	0	0
0	0	0	0	0	0	0	0	0	0	0	0	0	0	0	0	0	0	0	0	0	0	0	0	0	0	0	0	0	0	0
0	0	0	0	0	0	0	0	0	0	0	0	0	0	0	0	0	0	0	0	0	0	0	0	0	0	0	0	0	0	0
0	0	0	0	0	0	0	0	0	0	0	0	0	0	0	0	0	0	0	0	0	0	0	0	0	0	0	0	0	0	0
0	0	0	0	0	0	0	0	0	0	0	0	0	0	0	0	0	0	0	0	0	0	0	0	0	0	0	0	0	0	0
0	0	0	0	0	0	0	0	0	0	0	0	0	0	0	0	0	0	0	0	0	0	0	0	0	0	0	0	0	0	0
0	0	0	0	0	0	0	0	0	0	0	0	0	0	0	0	0	0	0	0	0	0	0	0	0	0	0	0	0	0	0
0	0	0	0	0	0	0	0	0	0	0	0	0	0	0	0	0	0	0	0	0	0	0	0	0	0	0	0	0	0	0
0	0	0	0	0	0	0	0	0	0	0	0	0	0	0	0	0	0	0	0	0	0	0	0	0	0	0	0	0	0	0
0	0	0	0	0	0	0	0	0	0	0	0	0	0	0	0	0	0	0	0	0	0	0	0	0	0	0	0	0	0	0
0	0	0	0	0	0	0	0	0	0	0	0	0	0	0	0	0	0	0	0	0	0	0	0	0	0	0	0	0	0	0
0	0	0	0	0	0	0	0	0	0	0	0	0	0	0	0	0	0	0	0	0	0	0	0	0	0	0	0	0	0	0
0	0	0	0	0	0	0	0	0	0	0	0	0	0	0	0	0	0	0	0	0	0	0	0	0	0	0	0	0	0	0
0	0	0	0	0	0	0	0	0	0	0	0	0	0	0	0	0	0	0	0	0	0	0	0	0	0	0	0	0	0	0
0	0	0	0	0	0	0	0	0	0	0	0	0	0	0	0	0	0	0	0	0	0	0	0	0	0	0	0	0	0	0
0	0	0	0	0	0	0	0	0	0	0	0	0	0	0	0	0	0	0	0	0	0	0	0	0	0	0	0	0	0	0
0	0	0	0	0	0	0	0	0	0	0	0	0	0	0	0	0	0	0	0	0	0	0	0	0	0	0	0	0	0	0
0	0	0	0	0	0	0	0	0	0	0	0	0	0	0	0	0	0	0	0	0	0	0	0	0	0	0	0	0	0	0
0	0	0	0	0	0	0	0	0	0	0	0	0	0	0	0	0	0	0	0	0	0	0	0	0	0	0	0	0	0	0
0	0	0	0	0	0	0	0	0	0	0	0	0	0	0	0	0	0	0	0	0	0	0	0	0	0	0	0	0	0	0
0	0	0	0	0	0	0	0	0	0	0	0	0	0	0	0	0	0	0	0	0	0	0	0	0	0	0	0	0	0	0
0	0	0	0	0	0	0	0	0	0	0	0	0	0	0	0	0	0	0	0	0	0	0	0	0	0	0	0	0	0	0
0	0	0	0	0	0	0	0	0	0	0	0	0	0	0	0	0	0	0	0	0	0	0	0	0	0	0	0	0	0	0
0	0	0	0	0	0	0	0	0	0	0	0	0	0	0	0	0	0	0	0	0	0	0	0	0	0	0	0	0	0	0
0	0	0	0	0	0	0	0	0	0	0	0	0	0	0	0	0	0	0	0	0	0	0	0	0	0	0	0	0	0	0
0	0	0	0	0	0	0	0	0	0	0	0	0	0	0	0	0	0	0	0	0	0	0	0	0	0	0	0	0	0	0
0	0	0	0	0	0	0	0	0	0	0	0	0	0	0	0	0	0	0	0	0	0	0	0	0	0	0	0	0	0	0
0	0	0	0	0	0	0	0	0	0	0	0	0	0	0	0	0	0	0	0	0	0	0	0	0	0	0	0	0	0	0
0	0	0	0	0	0	0	0	0	0	0	0	0	0	0	0	0	0	0	0	0	0	0	0	0	0	0	0	0	0	0
0	0	0	0	0	0	0	0	0	0	0	0	0	0	0	0	0	0	0	0	0	0	0	0	0	0	0	0	0	0	0
0	0	0	0	0	0	0	0	0	0	0	0	0	0	0	0	0	0	0	0	0	0	0	0	0	0	0	0	0	0	0
0	0	0	0	0	0	0	0	0	0	0	0	0	0	0	0	0	0	0	0	0	0	0	0	0	0	0	0	0	0	0
0	0	0	0	0	0	0	0	0	0	0	0	0	0	0	0	0	0	0	0	0	0	0	0	0	0	0	0	0	0	0
0	0	0	0	0	0	0	0	0	0	0	0	0	0	0	0	0	0	0	0	0	0	0	0	0	0	0	0	0	0	0
0	0	0	0	0	0	0	0	0	0	0	0	0	0	0	0	0	0	0	0	0	0	0	0	0	0	0	0	0	0	0
0	0	0	0	0	0	0	0	0	0	0	0	0	0	0	0	0	0	0	0	0	0	0	0	0	0	0	0	0	0	0
0	0	0	0	0	0	0	0	0	0	0	0	0	0	0	0	0	0	0	0	0	0	0	0	0	0	0	0	0	0	0
0	0	0	0	0	0	0	0	0	0	0	0	0	0	0	0	0	0	0	0	0	0	0	0	0	0	0	0	0	0	0
0	0	0	0	0	0	0	0	0	0	0	0	0	0	0	0	0	0	0	0	0	0	0	0	0	0	0	0	0	0	0
0	0	0	0	0	0	0	0	0	0	0	0	0	0	0	0	0	0	0	0	0	0	0	0	0	0	0	0	0	0	0
0	0	0	0	0	0	0	0	0	0	0	0	0	0	0	0	0	0	0	0	0	0	0	0	0	0	0	0	0	0	0
0	0	0	0	0	0	0	0	0	0	0	0	0	0	0	0	0	0	0	0	0	0	0	0	0	0	0	0	0	0	0
0	0	0	0	0	0	0	0	0	0	0	0	0	0	0	0	0	0	0	0	0	0	0	0	0	0	0	0	0	0	0
0	0	0	0	0	0	0	0	0	0	0	0	0	0	0	0	0	0	0	0	0	0	0	0	0	0	0	0	0	0	0
0	0	0	0	0	0	0	0	0	0	0	0	0	0	0	0	0	0	0	0	0	0	0	0	0	0	0	0	0	0	0
0	0	0	0	0	0	0	0	0	0	0	0	0	0	0	0	0	0	0	0	0	0	0	0	0	0	0	0	0	0	0
0	0	0	0	0	0	0	0	0	0	0	0	0	0	0	0	0	0	0	0	0	0	0	0	0	0	0	0	0	0	0
0	0	0	0	0	0	0	0	0	0	0	0	0	0	0	0	0	0	0	0	0	0	0	0	0	0	0	0	0	0	0
0	0	0	0	0	0	0	0	0	0	0	0	0	0	0	0	0	0	0	0	0	0	0	0	0	0	0	0	0	0	0
0	0	0	0	0	0	0	0	0	0	0	0	0	0	0	0	0	0	0	0	0	0	0	0	0	0	0	0	0	0	0
0	0	0	0	0	0	0	0	0	0	0	0	0	0	0	0	0	0	0	0	0	0	0	0	0	0	0	0	0	0	0
0	0	0	0	0	0	0	0	0	0	0	0	0	0	0	0	0	0	0	0	0	0	0	0	0	0	0	0	0	0	0
0	0	0	0	0	0	0	0	0	0	0	0	0	0	0	0	0	0	0	0	0	0	0	0	0	0	0	0	0	0	0
0	0	0	0	0	0	0	0	0	0	0	0	0	0	0	0	0	0	0	0	0	0	0	0	0	0	0	0	0	0	0
0	0	0	0	0	0	0	0	0	0	0	0	0	0	0	0	0	0	0	0	0	0	0	0	0	0	0	0	0	0	0
0	0	0	0	0	0	0	0	0	0	0	0	0	0	0	0	0	0	0	0	0	0	0	0	0	0	0	0	0	0	0
0	0	0	0	0	0	0	0	0	0	0	0	0	0	0	0	0	0	0	0	0	0	0	0	0	0	0	0	0	0	0
0	0	0	0	0	0	0	0	0	0	0	0	0	0	0	0	0	0	0	0	0	0	0	0	0	0	0	0	0	0	0
0	0	0	0	0	0	0	0	0	0	0	0	0	0	0	0	0	0	0	0	0	0	0	0	0	0	0	0	0	0	0
0	0	0	0	0	0	0	0	0	0	0	0	0	0	0	0	0	0	0	0	0	0	0	0	0	0	0	0	0	0	0
0	0	0	0	0	0	0	0	0	0	0	0	0	0	0	0	0	0	0	0	0	0	0	0	0	0	0	0	0	0	0
0	0	0	0	0	0	0	0	0	0	0	0	0	0	0	0	0	0	0	0	0	0	0	0	0	0	0	0	0	0	0
0	0	0	0	0	0	0	0	0	0	0	0	0	0	0	0	0	0	0	0	0	0	0	0	0	0	0	0	0	0	0
0	0	0	0	0	0	0	0	0	0	0	0	0	0	0	0	0	0	0	0	0	0	0	0	0	0	0	0	0	0	0
0	0	0	0	0	0	0	0	0	0	0	0	0	0	0	0	0	0	0	0	0	0	0	0	0	0	0	0	0	0	0
0	0	0	0	0	0	0	0	0	0	0	0	0	0	0	0	0	0	0	0	0	0	0	0	0	0	0	0	0	0	0
0	0	0	0	0	0	0	0	0	0	0	0	0	0	0	0	0	0	0	0	0	0	0	0	0	0	0	0	0	0	0
0	0	0	0	0	0	0	0	0	0	0	0	0	0	0	0	0	0	0	0	0	0	0	0	0	0	0	0	0	0	0
0	0	0	0	0	0	0	0	0	0	0	0	0	0	0	0	0	0	0	0	0	0	0	0	0	0	0	0	0	0	0
0	0	0	0	0	0	0	0	0	0	0	0	0	0	0	0	0	0	0	0	0	0	0	0	0	0	0	0	0	0	0
0	0	0	0	0	0	0	0	0	0	0	0	0	0	0	0	0	0	0	0	0	0	0	0	0	0	0	0	0	0	0
0	0	0	0	0	0	0	0	0	0	0	0	0	0	0	0	0	0	0	0	0	0	0	0	0	0	0	0	0	0	0
0	0	0	0	0	0	0	0	0	0	0	0	0	0	0	0	0	0	0	0	0	0	0	0	0	0	0	0	0	0	0
0	0	0	0	0	0	0	0	0	0	0	0	0	0	0	0	0	0	0	0	0	0	0	0	0	0	0	0	0	0	0
0	0	0	0	0	0	0	0	0	0	0	0	0	0	0	0	0	0	0	0	0	0	0	0	0	0	0	0	0	0	0
0	0	0	0	0	0	0	0	0	0	0	0	0	0	0	0	0	0	0	0	0	0	0	0	0	0	0	0	0	0	0
0	0	0	0	0	0	0	0	0	0	0	0	0	0	0	0	0	0	0	0	0	0	0	0	0	0	0	0	0	0	0
0	0	0	0	0	0	0	0	0	0	0	0	0	0	0	0	0	0	0	0	0	0	0	0	0	0	0	0	0	0	0
0	0	0	0	0	0	0	0	0	0	0	0	0	0	0	0	0	0	0	0	0	0	0	0	0	0	0	0	0	0	0
0	0	0	0	0	0	0	0	0	0	0	0	0	0	0	0	0	0	0	0	0	0	0	0	0	0	0	0	0	0	0
0	0	0	0	0	0	0	0	0	0	0	0	0	0	0	0	0	0	0	0	0	0	0	0	0	0	0	0	0	0	0
0	0	0	0	0	0	0	0	0	0	0	0	0	0	0	0	0	0	0	0	0	0	0	0	0	0	0	0	0	0	0
0	0	0	0	0	0	0	0	0	0	0	0	0	0	0	0	0	0	0	0	0	0	0	0	0	0	0	0	0	0	0
0	0	0	0	0	0	0	0	0	0	0	0	0	0	0	0	0	0	0	0	0	0	0	0	0	0	0	0	0	0	0
0	0	0	0	0	0	0	0	0	0	0	0	0	0	0	0	0	0	0	0	0	0	0	0	0	0	0	0	0	0	0
0	0	0	0	0	0	0	0	0	0	0	0	0	0	0	0	0	0	0	0	0	0	0	0	0	0	0	0	0	0	0
0	0	0	0	0	0	0	0	0	0	0	0	0	0	0	0	0	0	0	0	0	0	0	0	0	0	0	0	0	0	0
0	0	0	0	0	0	0	0	0	0	0	0	0	0	0	0	0	0	0	0	0	0	0	0	0	0	0	0	0	0	0
0	0	0	0	0	0	0	0	0	0	0	0	0	0	0	0	0	0	0	0	0	0	0	0	0	0	0	0	0	0	0
0	0	0	0	0	0	0	0	0	0	0	0	0	0	0	0	0	0	0	0	0	0	0	0	0	0	0	0	0	0	0
0	0	0	0	0	0	0	0	0	0	0	0	0	0	0	0	0	0	0	0	0	0	0	0	0	0	0	0	0	0	0
0	0	0	0	0	0	0	0	0	0	0	0	0	0	0	0	0	0	0	0	0	0	0	0	0	0	0	0	0	0	0
0	0	0	0	0	0	0	0	0	0	0	0	0	0	0	0	0	0	0	0	0	0	0	0	0	0	0	0	0	0	0
0	0	0	0	0	0	0	0	0	0	0	0	0	0	0	0	0	0	0	0	0	0	0	0	0	0	0	0	0	0	0
0	0	0	0	0	0	0	0	0	0	0	0	0	0	0	0	0	0	0	0	0	0	0	0	0	0	0	0	0	0	0
0	0	0	0	0	0	0	0	0	0	0	0	0	0	0	0	0	0	0	0	0	0	0	0	0	0	0	0	0	0	0
0	0	0	0	0	0	0	0	0	0	0	0	0	0	0	0	0	0	0	0	0	0	0	0	0	0	0	0	0	0	0
0	0	0	0	0	0	0	0	0	0	0	0	0	0	0	0	0	0	0	0	0	0	0	0	0	0	0	0	0	0	0
0	0	0	0	0	0	0	0	0	0	0	0	0	0	0	0	0	0	0	0	0	0	0	0	0	0	0	0	0	0	0
0	0	0	0	0	0	0	0	0	0	0	0	0	0	0	0	0	0	0	0	0	0	0	0	0	0	0	0	0	0	0
0	0	0	0	0	0	0	0	0	0	0	0	0	0	0	0	0	0	0	0	0	0	0	0	0	0	0	0	0	0	0
0	0	0	0	0	0	0	0	0	0	0	0	0	0	0	0	0	0	0	0	0	0	0	0	0	0	0	0	0	0	0
0	0	0	0	0	0	0	0	0	0	0	0	0	0	0	0	0	0	0	0	0	0	0	0	0	0	0	0	0	0	0
0	0	0	0	0	0	0	0	0	0	0	0	0	0	0	0	0	0	0	0	0	0	0	0	0	0	0	0	0	0	0
0	0	0	0	0	0	0	0	0	0	0	0	0	0	0	0	0	0	0	0	0	0	0	0	0	0	0	0	0	0	0
0	0	0	0	0	0	0	0	0	0	0	0	0	0	0	0	0	0	0	0	0	0	0	0	0	0	0	0	0	0	0
0	0	0	0	0	0	0	0	0	0	0	0	0	0	0	0	0	0	0	0	0	0	0	0	0	0	0	0	0	0	0
0	0	0	0	0	0	0	0	0	0	0	0	0	0	0	0	0	0	0	0	0	0	0	0	0	0	0	0	0	0	0
0	0	0	0	0	0	0	0	0	0	0	0	0	0	0	0	0	0	0	0	0	0	0	0	0	0	0	0	0	0	0
0	0	0	0	0	0	0	0	0	0	0	0	0	0	0	0	0	0	0	0	0	0	0	0	0	0	0	0	0	0	0
0	0	0	0	0	0	0	0	0	0	0	0	0	0	0	0	0	0	0	0	0	0	0	0	0	0	0	0	0	0	0
0	0	0	0	0	0	0	0	0	0	0	0	0	0	0	0	0	0	0	0	0	0	0	0	0	0	0	0	0	0	0
0	0	0	0	0	0	0	0	0	0	0	0	0	0	0	0	0	0	0	0	0	0	0	0	0	0	0	0	0	0	0
0	0	0	0	0	0	0	0	0	0	0	0	0	0	0	0	0	0	0	0	0	0	0	0	0	0	0	0	0	0	0
0	0	0	0	0	0	0	0	0	0	0	0	0	0	0	0	0	0	0	0	0	0	0	0	0	0	0	0	0	0	0
0	0	0	0	0	0	0	0	0	0	0	0	0	0	0	0	0	0	0	0	0	0	0	0	0	0	0	0	0	0	0
0	0	0	0	0	0	0	0	0	0	0	0	0	0	0	0	0	0	0	0	0	0	0	0	0	0	0	0	0	0	0
0	0	0	0	0	0	0	0	0	0	0	0	0	0	0	0	0	0	0	0	0	0	0	0	0	0	0	0	0	0	0
0	0	0	0	0	0	0	0	0	0	0	0	0	0	0	0	0	0	0	0	0	0	0	0	0	0	0	0	0	0	0
0	0	0	0	0	0	0	0	0	0	0	0	0	0	0	0	0	0	0	0	0	0	0	0	0	0	0	0	0	0	0
0	0	0	0	0	0	0	0	0	0	0	0	0	0	0	0	0	0	0	0	0	0	0	0	0	0	0	0	0	0	0
0	0	0	0	0	0	0	0	0	0	0	0	0	0	0	0	0	0	0	0	0	0	0	0	0	0	0	0	0	0	0
0	0	0	0	0	0	0	0	0	0	0	0	0	0	0	0	0	0	0	0	0	0	0	0	0	0	0	0	0	0	0
0	0	0	0	0	0	0	0	0	0	0	0	0	0	0	0	0	0	0	0	0	0	0	0	0	0	0	0	0	0	0
0	0	0	0	0	0	0	0	0	0	0	0	0	0	0	0	0	0	0	0	0	0	0	0	0	0	0	0	0	0	0
0	0	0	0	0	0	0	0	0	0	0	0	0	0	0	0	0	0	0	0	0	0	0	0	0	0	0	0	0	0	0
0	0	0	0	0	0	0	0	0	0	0	0	0	0	0	0	0	0	0	0	0	0	0	0	0	0	0	0	0	0	0
0	0	0	0	0	0	0	0	0	0	0	0	0	0	0	0	0	0	0	0	0	0	0	0	0	0	0	0	0	0	0
0	0	0	0	0	0	0	0	0	0	0	0	0	0	0	0	0	0	0	0	0	0	0	0	0	0	0	0	0	0	0
0	0	0	0	0	0	0	0	0	0	0	0	0	0	0	0	0	0	0	0	0	0	0	0	0	0	0	0	0	0	0
0	0	0	0	0	0	0	0	0	0	0	0	0	0	0	0	0	0	0	0	0	0	0	0	0	0	0	0	0	0	0
0	0	0	0	0	0	0	0	0	0	0	0	0	0	0	0	0	0	0	0	0	0	0	0	0	0	0	0	0	0	0
0	0	0	0	0	0	0	0	0	0	0	0	0	0	0	0	0	0	0	0	0	0	0	0	0	0	0	0	0	0	0
0	0	0	0	0	0	0	0	0	0	0	0	0	0	0	0	0	0	0	0	0	0	0	0	0	0	0	0	0	0	0
0	0	0	0	0	0	0	0	0	0	0	0	0	0	0	0	0	0	0	0	0	0	0	0	0	0	0	0	0	0	0
0	0	0	0	0	0	0	0	0	0	0	0	0	0	0	0	0	0	0	0	0	0	0	0	0	0	0	0	0	0	0
0	0	0	0	0	0	0	0	0	0	0	0	0	0	0	0	0	0	0	0	0	0	0	0	0	0	0	0	0	0	0
0	0	0	0	0	0	0	0	0	0	0	0	0	0	0	0	0	0	0	0	0	0	0	0	0	0	0	0	0	0	0
0	0	0	0	0	0	0	0	0	0	0	0	0	0	0	0	0	0	0	0	0	0	0	0	0	0	0	0	0	0	0
0	0	0	0	0	0	0	0	0	0	0	0	0	0	0	0	0	0	0	0	0	0	0	0	0	0	0	0	0	0	0
0	0	0	0	0	0	0	0	0	0	0	0	0	0	0	0	0	0	0	0	0	0	0	0	0	0	0	0	0	0	0
0	0	0	0	0	0	0	0	0	0	0	0	0	0	0	0	0	0	0	0	0	0	0	0	0	0	0	0	0	0	0
0	0	0	0	0	0	0	0	0	0	0	0	0	0	0	0	0	0	0	0	0	0	0	0	0	0	0	0	0	0	0
0	0	0	0	0	0	0	0	0	0	0	0	0	0	0	0	0	0	0	0	0	0	0	0	0	0	0	0	0	0	0
0	0	0	0	0	0	0	0	0	0	0	0	0	0	0	0	0	0	0	0	0	0	0	0	0	0	0	0	0	0	0
0	0	0	0	0	0	0	0	0	0	0	0	0	0	0	0	0	0	0	0	0	0	0	0	0	0	0	0	0	0	0
0	0	0	0	0	0	0	0	0	0	0	0	0	0	0	0	0	0	0	0	0	0	0	0	0	0	0	0	0	0	0
0	0	0	0	0	0	0	0	0	0	0	0	0	0	0	0	0	0	0	0	0	0	0	0	0	0	0	0	0	0	0
0	0	0	0	0	0	0	0	0	0	0	0	0	0	0	0	0	0	0	0	0	0	0	0	0	0	0	0	0	0	0
0	0	0	0	0	0	0	0	0	0	0	0	0	0	0	0	0	0	0	0	0	0	0	0	0	0	0	0	0	0	0
0	0	0	0	0	0	0	0	0	0	0	0	0	0	0	0	0	0	0	0	0	0	0	0	0	0	0	0	0	0	0
0	0	0	0	0	0	0	0	0	0	0	0	0	0	0	0	0	0	0	0	0	0	0	0	0	0	0	0	0	0	0
0	0	0	0	0	0	0	0	0	0	0	0	0	0	0	0	0	0	0	0	0	0	0	0	0	0	0	0	0	0	0
0	0	0	0	0	0	0	0	0	0	0	0	0	0	0	0	0	0	0	0	0	0	0	0	0	0	0	0	0	0	0
0	0	0	0	0	0	0	0	0	0	0	0	0	0	0	0	0	0	0	0	0	0	0	0	0	0	0	0	0	0	0
0	0	0	0	0	0	0	0	0	0	0	0	0	0	0	0	0	0	0	0	0	0	0	0	0	0	0	0	0	0	0
0	0	0	0	0	0	0	0	0	0	0	0	0	0	0	0	0	0	0	0	0	0	0	0	0	0	0	0	0	0	0
0	0	0	0	0	0	0	0	0	0	0	0	0	0	0	0	0	0	0	0	0	0	0	0	0	0	0	0	0	0	0
0	0	0	0	0	0	0	0	0	0	0	0	0	0	0	0	0	0	0	0	0	0	0	0	0	0	0	0	0	0	0
0	0	0	0	0	0	0	0	0	0	0	0	0	0	0	0	0	0	0	0	0	0	0	0	0	0	0	0	0	0	0
0	0	0	0	0	0	0	0	0	0	0	0	0	0	0	0	0	0	0	0	0	0	0	0	0	0	0	0	0	0	0
0	0	0	0	0	0	0	0	0	0	0	0	0	0	0	0	0	0	0	0	0	0	0	0	0	0	0	0	0	0	0
0	0	0	0	0	0	0	0	0	0	0	0	0	0	0	0	0	0	0	0	0	0	0	0	0	0	0	0	0	0	0
0	0	0	0	0	0	0	0	0	0	0	0	0	0	0	0	0	0	0	0	0	0	0	0	0	0	0	0	0	0	0
0	0	0	0	0	0	0	0	0	0	0	0	0	0	0	0	0	0	0	0	0	0	0	0	0	0	0	0	0	0	0
0	0	0	0	0	0	0	0	0	0	0	0	0	0	0	0	0	0	0	0	0	0	0	0	0	0	0	0	0	0	0
0	0	0	0	0	0	0	0	0	0	0	0	0	0	0	0	0	0	0	0	0	0	0	0	0	0	0	0	0	0	0
0	0	0	0	0	0	0	0	0	0	0	0	0	0	0	0	0	0	0	0	0	0	0	0	0	0	0	0	0	0	0
0	0	0	0	0	0	0	0	0	0	0	0	0	0	0	0	0	0	0	0	0	0	0	0	0	0	0	0	0	0	0
0	0	0	0	0	0	0	0	0	0	0	0	0	0	0	0	0	0	0	0	0	0	0	0	0	0	0	0	0	0	0
0	0	0	0	0	0	0	0	0	0	0	0	0	0	0	0	0	0	0	0	0	0	0	0	0	0	0	0	0	0	0
0	0	0	0	0	0	0	0	0	0	0	0	0	0	0	0	0	0	0	0	0	0	0	0	0	0	0	0	0	0	0
0	0	0	0	0	0	0	0	0	0	0	0	0	0	0	0	0	0	0	0	0	0	0	0	0	0	0	0	0	0	0
0	0	0	0	0	0	0	0	0	0	0	0	0	0	0	0	0	0	0	0	0	0	0	0	0	0	0	0	0	0	0
0	0	0	0	0	0	0	0	0	0	0	0	0	0	0	0	0	0	0	0	0	0	0	0	0	0	0	0	0	0	0
0	0	0	0	0	0	0	0	0	0	0	0	0	0	0	0	0	0	0	0	0	0	0	0	0	0	0	0	0	0	0
0	0	0	0	0	0	0	0	0	0	0	0	0	0	0	0	0	0	0	0	0	0	0	0	0	0	0	0	0	0	0
0	0	0	0	0	0	0	0	0	0	0	0	0	0	0	0	0	0	0	0	0	0	0	0	0	0	0	0	0	0	0
0	0	0	0	0	0	0	0	0	0	0	0	0	0	0	0	0	0	0	0	0	0	0	0	0	0	0	0	0	0	0
0	0	0	0	0	0	0	0	0	0	0	0	0	0	0	0	0	0	0	0	0	0	0	0	0	0	0	0	0	0	0
0	0	0	0	0	0	0	0	0	0	0	0	0	0	0	0	0	0	0	0	0	0	0	0	0	0	0	0	0	0	0
0	0	0	0	0	0	0	0	0	0	0	0	0	0	0	0	0	0	0	0	0	0	0	0	0	0	0	0	0	0	0
0	0	0	0	0	0	0	0	0	0	0	0	0	0	0	0	0	0	0	0	0	0	0	0	0	0	0	0	0	0	0
0	0	0	0	0	0	0	0	0	0	0	0	0	0	0	0	0	0	0	0	0	0	0	0	0	0	0	0	0	0	0
0	0	0	0	0	0	0	0	0	0	0	0	0	0	0	0	0	0	0	0	0	0	0	0	0	0	0	0	0	0	0
0	0	0	0	0	0	0	0	0	0	0	0	0	0	0	0	0	0	0	0	0	0	0	0	0	0	0	0	0	0	0
0	0	0	0	0	0	0	0	0	0	0	0	0	0	0	0	0	0	0	0	0	0	0	0	0	0	0	0	0	0	0
0	0	0	0	0	0	0	0	0	0	0	0	0	0	0	0	0	0	0	0	0	0	0	0	0	0	0	0	0	0	0
0	0	0	0	0	0	0	0	0	0	0	0	0	0	0	0	0	0	0	0	0	0	0	0	0	0	0	0	0	0	0
0	0	0	0	0	0	0	0	0	0	0	0	0	0	0	0	0	0	0	0	0	0	0	0	0	0	0	0	0	0	0
0	0	0	0	0	0	0	0	0	0	0	0	0	0	0	0	0	0	0	0	0	0	0	0	0	0	0	0	0	0	0
0	0	0	0	0	0	0	0	0	0	0	0	0	0	0	0	0	0	0	0	0	0	0	0	0	0	0	0	0	0	0
0	0	0	0	0	0	0	0	0	0	0	0	0	0	0	0	0	0	0	0	0	0	0	0	0	0	0	0	0	0	0
0	0	0	0	0	0	0	0	0	0	0	0	0	0	0	0	0	0	0	0	0	0	0	0	0	0	0	0	0	0	0
0	0	0	0	0	0	0	0	0	0	0	0	0	0	0	0	0	0	0	0	0	0	0	0	0	0	0	0	0	0	0
0	0	0	0	0	0	0	0	0	0	0	0	0	0	0	0	0	0	0	0	0	0	0	0	0	0	0	0	0	0	0
0	0	0	0	0	0	0	0	0	0	0	0	0	0	0	0	0	0	0	0	0	0	0	0	0	0	0	0	0	0	0
0	0	0	0	0	0	0	0	0	0	0	0	0	0	0	0	0	0	0	0	0	0	0	0	0	0	0	0	0	0	0
0	0	0	0	0	0	0	0	0	0	0	0	0	0	0	0	0	0	0	0	0	0	0	0	0	0	0	0	0	0	0
0	0	0	0	0	0	0	0	0	0	0	0	0	0	0	0	0	0	0	0	0	0	0	0	0	0	0	0	0	0	0
0	0	0	0	0	0	0	0	0	0	0	0	0	0	0	0	0	0	0	0	0	0	0	0	0	0	0	0	0	0	0
0	0	0	0	0	0	0	0	0	0	0	0	0	0	0	0	0	0	0	0	0	0	0	0	0	0	0	0	0	0	0
0	0	0	0	0	0	0	0	0	0	0	0	0	0	0	0	0	0	0	0	0	0	0	0	0	0	0	0	0	0	0
0	0	0	0	0	0	0	0	0	0	0	0	0	0	0	0	0	0	0	0	0	0	0	0	0	0	0	0	0	0	0
0	0	0	0	0	0	0	0	0	0	0	0	0	0	0	0	0	0	0	0	0	0	0	0	0	0	0	0	0	0	0
0	0	0	0	0	0	0	0	0	0	0	0	0	0	0	0	0	0	0	0	0	0	0	0	0	0	0	0	0	0	0
0	0	0	0	0	0	0	0	0	0	0	0	0	0	0	0	0	0	0	0	0	0	0	0	0	0	0	0	0	0	0
0	0	0	0	0	0	0	0	0	0	0	0	0	0	0	0	0	0	0	0	0	0	0	0	0	0	0	0	0	0	0
0	0	0	0	0	0	0	0	0	0	0	0	0	0	0	0	0	0	0	0	0	0	0	0	0	0	0	0	0	0	0
0	0	0	0	0	0	0	0	0	0	0	0	0	0	0	0	0	0	0	0	0	0	0	0	0	0	0	0	0	0	0
0	0	0	0	0	0	0	0	0	0	0	0	0	0	0	0	0	0	0	0	0	0	0	0	0	0	0	0	0	0	0
0	0	0	0	0	0	0	0	0	0	0	0	0	0	0	0	0	0	0	0	0	0	0	0	0	0	0	0	0	0	0
0	0	0	0	0	0	0	0	0	0	0	0	0	0	0	0	0	0	0	0	0	0	0	0	0	0	0	0	0	0	0
0	0	0	0	0	0	0	0	0	0	0	0	0	0	0	0	0	0	0	0	0	0	0	0	0	0	0	0	0	0	0
0	0	0	0	0	0	0	0	0	0	0	0	0	0	0	0	0	0	0	0	0	0	0	0	0	0	0	0	0	0	0
0	0	0	0	0	0	0	0	0	0	0	0	0	0	0	0	0	0	0	0	0	0	0	0	0	0	0	0	0	0	0
0	0	0	0	0	0	0	0	0	0	0	0	0	0	0	0	0	0	0	0	0	0	0	0	0	0	0	0	0	0	0
0	0	0	0	0	0	0	0	0	0	0	0	0	0	0	0	0	0	0	0	0	0	0	0	0	0	0	0	0	0	0
0	0	0	0	0	0	0	0	0	0	0	0	0	0	0	0	0	0	0	0	0	0	0	0	0	0	0	0	0	0	0
0	0	0	0	0	0	0	0	0	0	0	0	0	0	0	0	0	0	0	0	0	0	0	0	0	0	0	0	0	0	0
0	0	0	0	0	0	0	0	0	0	0	0	0	0	0	0	0	0	0	0	0	0	0	0	0	0	0	0	0	0	0
0	0	0	0	0	0	0	0	0	0	0	0	0	0	0	0	0	0	0	0	0	0	0	0	0	0	0	0	0	0	0
0	0	0	0	0	0	0	0	0	0	0	0	0	0	0	0	0	0	0	0	0	0	0	0	0	0	0	0	0	0	0
0	0	0	0	0	0	0	0	0	0	0	0	0	0	0	0	0	0	0	0	0	0	0	0	0	0	0	0	0	0	0
0	0	0	0	0	0	0	0	0	0	0	0	0	0	0	0	0	0	0	0	0	0	0	0	0	0	0	0	0	0	0
0	0	0	0	0	0	0	0	0	0	0	0	0	0	0	0	0	0	0	0	0	0	0	0	0	0	0	0	0	0	0
0	0	0	0	0	0	0	0	0	0	0	0	0	0	0	0	0	0	0	0	0	0	0	0	0	0	0	0	0	0	0
0	0	0	0	0	0	0	0	0	0	0	0	0	0	0	0	0	0	0	0	0	0	0	0	0	0	0	0	0	0	0
0	0	0	0	0	0	0	0	0	0	0	0	0	0	0	0	0	0	0	0	0	0	0	0	0	0	0	0	0	0	0
0	0	0	0	0	0	0	0	0	0	0	0	0	0	0	0	0	0	0	0	0	0	0	0	0	0	0	0	0	0	0
0	0	0	0	0	0	0	0	0	0	0	0	0	0	0	0	0	0	0	0	0	0	0	0	0	0	0	0	0	0	0
0	0	0	0	0	0	0	0	0	0	0	0	0	0	0	0	0	0	0	0	0	0	0	0	0	0	0	0	0	0	0
0	0	0	0	0	0	0	0	0	0	0	0	0	0	0	0	0	0	0	0	0	0	0	0	0	0	0	0	0	0	0
0	0	0	0	0	0	0	0	0	0	0	0	0	0	0	0	0	0	0	0	0	0	0	0	0	0	0	0	0	0	0
0	0	0	0	0	0	0	0	0	0	0	0	0	0	0	0	0	0	0	0	0	0	0	0	0	0	0	0	0	0	0
0	0	0	0	0	0	0	0	0	0	0	0	0	0	0	0	0	0	0	0	0	0	0	0	0	0	0	0	0	0	0
0	0	0	0	0	0	0	0	0	0	0	0	0	0	0	0	0	0	0	0	0	0	0	0	0	0	0	0	0	0	0
0	0	0	0	0	0	0	0	0	0	0	0	0	0	0	0	0	0	0	0	0	0	0	0	0	0	0	0	0	0	0
0	0	0	0	0	0	0	0	0	0	0	0	0	0	0	0	0	0	0	0	0	0	0	0	0	0	0	0	0	0	0
0	0	0	0	0	0	0	0	0	0	0	0	0	0	0	0	0	0	0	0	0	0	0	0	0	0	0	0	0	0	0
0	0	0	0	0	0	0	0	0	0	0	0	0	0	0	0	0	0	0	0	0	0	0	0	0	0	0	0	0	0	0
0	0	0	0	0	0	0	0	0	0	0	0	0	0	0	0	0	0	0	0	0	0	0	0	0	0	0	0	0	0	0
0	0	0	0	0	0	0	0	0	0	0	0	0	0	0	0	0	0	0	0	0	0	0	0	0	0	0	0	0	0	0
0	0	0	0	0	0	0	0	0	0	0	0	0	0	0	0	0	0	0	0	0	0	0	0	0	0	0	0	0	0	0
0	0	0	0	0	0	0	0	0	0	0	0	0	0	0	0	0	0	0	0	0	0	0	0	0	0	0	0	0	0	0
0	0	0	0	0	0	0	0	0	0	0	0	0	0	0	0	0	0	0	0	0	0	0	0	0	0	0	0	0	0	0
0	0	0	0	0	0	0	0	0	0	0	0	0	0	0	0	0	0	0	0	0	0	0	0	0	0	0	0	0	0	0
0	0	0	0	0	0	0	0	0	0	0	0	0	0	0	0	0	0	0	0	0	0	0	0	0	0	0	0	0	0	0
0	0	0	0	0	0	0	0	0	0	0	0	0	0	0	0	0	0	0	0	0	0	0	0	0	0	0	0	0	0	0
0	0	0	0	0	0	0	0	0	0	0	0	0	0	0	0	0	0	0	0	0	0	0	0	0	0	0	0	0	0	0
0	0	0	0	0	0	0	0	0	0	0	0	0	0	0	0	0	0	0	0	0	0	0	0	0	0	0	0	0	0	0
0	0	0	0	0	0	0	0	0	0	0	0	0	0	0	0	0	0	0	0	0	0	0	0	0	0	0	0	0	0	0
0	0	0	0	0	0	0	0	0	0	0	0	0	0	0	0	0	0	0	0	0	0	0	0	0	0	0	0	0	0	0
0	0	0	0	0	0	0	0	0	0	0	0	0	0	0	0	0	0	0	0	0	0	0	0	0	0	0	0	0	0	0
0	0	0	0	0	0	0	0	0	0	0	0	0	0	0	0	0	0	0	0	0	0	0	0	0	0	0	0	0	0	0
0	0	0	0	0	0	0	0	0	0	0	0	0	0	0	0	0	0	0	0	0	0	0	0	0	0	0	0	0	0	0
0	0	0	0	0	0	0	0	0	0	0	0	0	0	0	0	0	0	0	0	0	0	0	0	0	0	0	0	0	0	0
0	0	0	0	0	0	0	0	0	0	0	0	0	0	0	0	0	0	0	0	0	0	0	0	0	0	0	0	0	0	0
0	0	0	0	0	0	0	0	0	0	0	0	0	0	0	0	0	0	0	0	0	0	0	0	0	0	0	0	0	0	0
0	0	0	0	0	0	0	0	0	0	0	0	0	0	0	0	0	0	0	0	0	0	0	0	0	0	0	0	0	0	0
0	0	0	0	0	0	0	0	0	0	0	0	0	0	0	0	0	0	0	0	0	0	0	0	0	0	0	0	0	0	0
0	0	0	0	0	0	0	0	0	0	0	0	0	0	0	0	0	0	0	0	0	0	0	0	0	0	0	0	0	0	0
0	0	0	0	0	0	0	0	0	0	0	0	0	0	0	0	0	0	0	0	0	0	0	0	0	0	0	0	0	0	0
0	0	0	0	0	0	0	0	0	0	0	0	0	0	0	0	0	0	0	0	0	0	0	0	0	0	0	0	0	0	0
0	0	0	0	0	0	0	0	0	0	0	0	0	0	0	0	0	0	0	0	0	0	0	0	0	0	0	0	0	0	0
0	0	0	0	0	0	0	0	0	0	0	0	0	0	0	0	0	0	0	0	0	0	0	0	0	0	0	0	0	0	0
0	0	0	0	0	0	0	0	0	0	0	0	0	0	0	0	0	0	0	0	0	0	0	0	0	0	0	0	0	0	0
0	0	0	0	0	0	0	0	0	0	0	0	0	0	0	0	0	0	0	0	0	0	0	0	0	0	0	0	0	0	0
0	0	0	0	0	0	0	0	0	0	0	0	0	0	0	0	0	0	0	0	0	0	0	0	0	0	0	0	0	0	0
0	0	0	0	0	0	0	0	0	0	0	0	0	0	0	0	0	0	0	0	0	0	0	0	0	0	0	0	0	0	0
0	0	0	0	0	0	0	0	0	0	0	0	0	0	0	0	0	0	0	0	0	0	0	0	0	0	0	0	0	0	0
0	0	0	0	0	0	0	0	0	0	0	0	0	0	0	0	0	0	0	0	0	0	0	0	0	0	0	0	0	0	0
0	0	0	0	0	0	0	0	0	0	0	0	0	0	0	0	0	0	0	0	0	0	0	0	0	0	0	0	0	0	0
0	0	0	0	0	0	0	0	0	0	0	0	0	0	0	0	0	0	0	0	0	0	0	0	0	0	0	0	0	0	0
0	0	0	0	0	0	0	0	0	0	0	0	0	0	0	0	0	0	0	0	0	0	0	0	0	0	0	0	0	0	0
0	0	0	0	0	0	0	0	0	0	0	0	0	0	0	0	0	0	0	0	0	0	0	0	0	0	0	0	0	0	0
0	0	0	0	0	0	0	0	0	0	0	0	0	0	0	0	0	0	0	0	0	0	0	0	0	0	0	0	0	0	0
0	0	0	0	0	0	0	0	0	0	0	0	0	0	0	0	0	0	0	0	0	0	0	0	0	0	0	0	0	0	0
0	0	0	0	0	0	0	0	0	0	0	0	0	0	0	0	0	0	0	0	0	0	0	0	0	0	0	0	0	0	0
0	0	0	0	0	0	0	0	0	0	0	0	0	0	0	0	0	0	0	0	0	0	0	0	0	0	0	0	0	0	0
0	0	0	0	0	0	0	0	0	0	0	0	0	0	0	0	0	0	0	0	0	0	0	0	0	0	0	0	0	0	0
0	0	0	0	0	0	0	0	0	0	0	0	0	0	0	0	0	0	0	0	0	0	0	0	0	0	0	0	0	0	0
0	0	0	0	0	0	0	0	0	0	0	0	0	0	0	0	0	0	0	0	0	0	0	0	0	0	0	0	0	0	0
0	0	0	0	0	0	0	0	0	0	0	0	0	0	0	0	0	0	0	0	0	0	0	0	0	0	0	0	0	0	0
0	0	0	0	0	0	0	0	0	0	0	0	0	0	0	0	0	0	0	0	0	0	0	0	0	0	0	0	0	0	0
0	0	0	0	0	0	0	0	0	0	0	0	0	0	0	0	0	0	0	0	0	0	0	0	0	0	0	0	0	0	0
0	0	0	0	0	0	0	0	0	0	0	0	0	0	0	0	0	0	0	0	0	0	0	0	0	0	0	0	0	0	0
0	0	0	0	0	0	0	0	0	0	0	0	0	0	0	0	0	0	0	0	0	0	0	0	0	0	0	0	0	0	0
0	0	0	0	0	0	0	0	0	0	0	0	0	0	0	0	0	0	0	0	0	0	0	0	0	0	0	0	0	0	0
0	0	0	0	0	0	0	0	0	0	0	0	0	0	0	0	0	0	0	0	0	0	0	0	0	0	0	0	0	0	0
0	0	0	0	0	0	0	0	0	0	0	0	0	0	0	0	0	0	0	0	0	0	0	0	0	0	0	0	0	0	0
0	0	0	0	0	0	0	0	0	0	0	0	0	0	0	0	0	0	0	0	0	0	0	0	0	0	0	0	0	0	0
0	0	0	0	0	0	0	0	0	0	0	0	0	0	0	0	0	0	0	0	0	0	0	0	0	0	0	0	0	0	0
0	0	0	0	0	0	0	0	0	0	0	0	0	0	0	0	0	0	0	0	0	0	0	0	0	0	0	0	0	0	0
0	0	0	0	0	0	0	0	0	0	0	0	0	0	0	0	0	0	0	0	0	0	0	0	0	0	0	0	0	0	0
0	0	0	0	0	0	0	0	0	0	0	0	0	0	0	0	0	0	0	0	0	0	0	0	0	0	0	0	0	0	0
0	0	0	0	0	0	0	0	0	0	0	0	0	0	0	0	0	0	0	0	0	0	0	0	0	0	0	0	0	0	0
0	0	0	0	0	0	0	0	0	0	0	0	0	0	0	0	0	0	0	0	0	0	0	0	0	0	0	0	0	0	0
0	0	0	0	0	0	0	0	0	0	0	0	0	0	0	0	0	0	0	0	0	0	0	0	0	0	0	0	0	0	0
0	0	0	0	0	0	0	0	0	0	0	0	0	0	0	0	0	0	0	0	0	0	0	0	0	0	0	0	0	0	0
0	0	0	0	0	0	0	0	0	0	0	0	0	0	0	0	0	0	0	0	0	0	0	0	0	0	0	0	0	0	0
0	0	0	0	0	0	0	0	0	0	0	0	0	0	0	0	0	0	0	0	0	0	0	0	0	0	0	0	0	0	0
0	0	0	0	0	0	0	0	0	0	0	0	0	0	0	0	0	0	0	0	0	0	0	0	0	0	0	0	0	0	0
0	0	0	0	0	0	0	0	0	0	0	0	0	0	0	0	0	0	0	0	0	0	0	0	0	0	0	0	0	0	0
0	0	0	0	0	0	0	0	0	0	0	0	0	0	0	0	0	0	0	0	0	0	0	0	0	0	0	0	0	0	0
0	0	0	0	0	0	0	0	0	0	0	0	0	0	0	0	0	0	0	0	0	0	0	0	0	0	0	0	0	0	0
0	0	0	0	0	0	0	0	0	0	0	0	0	0	0	0	0	0	0	0	0	0	0	0	0	0	0	0	0	0	0
0	0	0	0	0	0	0	0	0	0	0	0	0	0	0	0	0	0	0	0	0	0	0	0	0	0	0	0	0	0	0
0	0	0	0	0	0	0	0	0	0	0	0	0	0	0	0	0	0	0	0	0	0	0	0	0	0	0	0	0	0	0
0	0	0	0	0	0	0	0	0	0	0	0	0	0	0	0	0	0	0	0	0	0	0	0	0	0	0	0	0	0	0
0	0	0	0	0	0	0	0	0	0	0	0	0	0	0	0	0	0	0	0	0	0	0	0	0	0	0	0	0	0	0
0	0	0	0	0	0	0	0	0	0	0	0	0	0	0	0	0	0	0	0	0	0	0	0	0	0	0	0	0	0	0
0	0	0	0	0	0	0	0	0	0	0	0	0	0	0	0	0	0	0	0	0	0	0	0	0	0	0	0	0	0	0
0	0	0	0	0	0	0	0	0	0	0	0	0	0	0	0	0	0	0	0	0	0	0	0	0	0	0	0	0	0	0
0	0	0	0	0	0	0	0	0	0	0	0	0	0	0	0	0	0	0	0	0	0	0	0	0	0	0	0	0	0	0
0	0	0	0	0	0	0	0	0	0	0	0	0	0	0	0	0	0	0	0	0	0	0	0	0	0	0	0	0	0	0
0	0	0	0	0	0	0	0	0	0	0	0	0	0	0	0	0	0	0	0	0	0	0	0	0	0	0	0	0	0	0
0	0	0	0	0	0	0	0	0	0	0	0	0	0	0	0	0	0	0	0	0	0	0	0	0	0	0	0	0	0	0
0	0	0	0	0	0	0	0	0	0	0	0	0	0	0	0	0	0	0	0	0	0	0	0	0	0	0	0	0	0	0
0	0	0	0	0	0	0	0	0	0	0	0	0	0	0	0	0	0	0	0	0	0	0	0	0	0	0	0	0	0	0
0	0	0	0	0	0	0	0	0	0	0	0	0	0	0	0	0	0	0	0	0	0	0	0	0	0	0	0	0	0	0
0	0	0	0	0	0	0	0	0	0	0	0	0	0	0	0	0	0	0	0	0	0	0	0	0	0	0	0	0	0	0
0	0	0	0	0	0	0	0	0	0	0	0	0	0	0	0	0	0	0	0	0	0	0	0	0	0	0	0	0	0	0
0	0	0	0	0	0	0	0	0	0	0	0	0	0	0	0	0	0	0	0	0	0	0	0	0	0	0	0	0	0	0
0	0	0	0	0	0	0	0	0	0	0	0	0	0	0	0	0	0	0	0	0	0	0	0	0	0	0	0	0	0	0
0	0	0	0	0	0	0	0	0	0	0	0	0	0	0	0	0	0	0	0	0	0	0	0	0	0	0	0	0	0	0
0	0	0	0	0	0	0	0	0	0	0	0	0	0	0	0	0	0	0	0	0	0	0	0	0	0	0	0	0	0	0
0	0	0	0	0	0	0	0	0	0	0	0	0	0	0	0	0	0	0	0	0	0	0	0	0	0	0	0	0	0	0
0	0	0	0	0	0	0	0	0	0	0	0	0	0	0	0	0	0	0	0	0	0	0	0	0	0	0	0	0	0	0
0	0	0	0	0	0	0	0	0	0	0	0	0	0	0	0	0	0	0	0	0	0	0	0	0	0	0	0	0	0	0
0	0	0	0	0	0	0	0	0	0	0	0	0	0	0	0	0	0	0	0	0	0	0	0	0	0	0	0	0	0	0
0	0	0	0	0	0	0	0	0	0	0	0	0	0	0	0	0	0	0	0	0	0	0	0	0	0	0	0	0	0	0
0	0	0	0	0	0	0	0	0	0	0	0	0	0	0	0	0	0	0	0	0	0	0	0	0	0	0	0	0	0	0
0	0	0	0	0	0	0	0	0	0	0	0	0	0	0	0	0	0	0	0	0	0	0	0	0	0	0	0	0	0	0
0	0	0	0	0	0	0	0	0	0	0	0	0	0	0	0	0	0	0	0	0	0	0	0	0	0	0	0	0	0	0
0	0	0	0	0	0	0	0	0	0	0	0	0	0	0	0	0	0	0	0	0	0	0	0	0	0	0	0	0	0	0
0	0	0	0	0	0	0	0	0	0	0	0	0	0	0	0	0	0	0	0	0	0	0	0	0	0	0	0	0	0	0
0	0	0	0	0	0	0	0	0	0	0	0	0	0	0	0	0	0	0	0	0	0	0	0	0	0	0	0	0	0	0
0	0	0	0	0	0	0	0	0	0	0	0	0	0	0	0	0	0	0	0	0	0	0	0	0	0	0	0	0	0	0
0	0	0	0	0	0	0	0	0	0	0	0	0	0	0	0	0	0	0	0	0	0	0	0	0	0	0	0	0	0	0
0	0	0	0	0	0	0	0	0	0	0	0	0	0	0	0	0	0	0	0	0	0	0	0	0	0	0	0	0	0	0
0	0	0	0	0	0	0	0	0	0	0	0	0	0	0	0	0	0	0	0	0	0	0	0	0	0	0	0	0	0	0
0	0	0	0	0	0	0	0	0	0	0	0	0	0	0	0	0	0	0	0	0	0	0	0	0	0	0	0	0	0	0
0	0	0	0	0	0	0	0	0	0	0	0	0	0	0	0	0	0	0	0	0	0	0	0	0	0	0	0	0	0	0
0	0	0	0	0	0	0	0	0	0	0	0	0	0	0	0	0	0	0	0	0	0	0	0	0	0	0	0	0	0	0
0	0	0	0	0	0	0	0	0	0	0	0	0	0	0	0	0	0	0	0	0	0	0	0	0	0	0	0	0	0	0
0	0	0	0	0	0	0	0	0	0	0	0	0	0	0	0	0	0	0	0	0	0	0	0	0	0	0	0	0	0	0
0	0	0	0	0	0	0	0	0	0	0	0	0	0	0	0	0	0	0	0	0	0	0	0	0	0	0	0	0	0	0
0	0	0	0	0	0	0	0	0	0	0	0	0	0	0	0	0	0	0	0	0	0	0	0	0	0	0	0	0	0	0
0	0	0	0	0	0	0	0	0	0	0	0	0	0	0	0	0	0	0	0	0	0	0	0	0	0	0	0	0	0	0
0	0	0	0	0	0	0	0	0	0	0	0	0	0	0	0	0	0	0	0	0	0	0	0	0	0	0	0	0	0	0
0	0	0	0	0	0	0	0	0	0	0	0	0	0	0	0	0	0	0	0	0	0	0	0	0	0	0	0	0	0	0
0	0	0	0	0	0	0	0	0	0	0	0	0	0	0	0	0	0	0	0	0	0	0	0	0	0	0	0	0	0	0
0	0	0	0	0	0	0	0	0	0	0	0	0	0	0	0	0	0	0	0	0	0	0	0	0	0	0	0	0	0	0
0	0	0	0	0	0	0	0	0	0	0	0	0	0	0	0	0	0	0	0	0	0	0	0	0	0	0	0	0	0	0
0	0	0	0	0	0	0	0	0	0	0	0	0	0	0	0	0	0	0	0	0	0	0	0	0	0	0	0	0	0	0
0	0	0	0	0	0	0	0	0	0	0	0	0	0	0	0	0	0	0	0	0	0	0	0	0	0	0	0	0	0	0
0	0	0	0	0	0	0	0	0	0	0	0	0	0	0	0	0	0	0	0	0	0	0	0	0	0	0	0	0	0	0
0	0	0	0	0	0	0	0	0	0	0	0	0	0	0	0	0	0	0	0	0	0	0	0	0	0	0	0	0	0	0
0	0	0	0	0	0	0	0	0	0	0	0	0	0	0	0	0	0	0	0	0	0	0	0	0	0	0	0	0	0	0
0	0	0	0	0	0	0	0	0	0	0	0	0	0	0	0	0	0	0	0	0	0	0	0	0	0	0	0	0	0	0
0	0	0	0	0	0	0	0	0	0	0	0	0	0	0	0	0	0	0	0	0	0	0	0	0	0	0	0	0	0	0
0	0	0	0	0	0	0	0	0	0	0	0	0	0	0	0	0	0	0	0	0	0	0	0	0	0	0	0	0	0	0
0	0	0	0	0	0	0	0	0	0	0	0	0	0	0	0	0	0	0	0	0	0	0	0	0	0	0	0	0	0	0
0	0	0	0	0	0	0	0	0	0	0	0	0	0	0	0	0	0	0	0	0	0	0	0	0	0	0	0	0	0	0
0	0	0	0	0	0	0	0	0	0	0	0	0	0	0	0	0	0	0	0	0	0	0	0	0	0	0	0	0	0	0
0	0	0	0	0	0	0	0	0	0	0	0	0	0	0	0	0	0	0	0	0	0	0	0	0	0	0	0	0	0	0
0	0	0	0	0	0	0	0	0	0	0	0	0	0	0	0	0	0	0	0	0	0	0	0	0	0	0	0	0	0	0
0	0	0	0	0	0	0	0	0	0	0	0	0	0	0	0	0	0	0	0	0	0	0	0	0	0	0	0	0	0	0
0	0	0	0	0	0	0	0	0	0	0	0	0	0	0	0	0	0	0	0	0	0	0	0	0	0	0	0	0	0	0
0	0	0	0	0	0	0	0	0	0	0	0	0	0	0	0	0	0	0	0	0	0	0	0	0	0	0	0	0	0	0
0	0	0	0	0	0	0	0	0	0	0	0	0	0	0	0	0	0	0	0	0	0	0	0	0	0	0	0	0	0	0
0	0	0	0	0	0	0	0	0	0	0	0	0	0	0	0	0	0	0	0	0	0	0	0	0	0	0	0	0	0	0
0	0	0	0	0	0	0	0	0	0	0	0	0	0	0	0	0	0	0	0	0	0	0	0	0	0	0	0	0	0	0
0	0	0	0	0	0	0	0	0	0	0	0	0	0	0	0	0	0	0	0	0	0	0	0	0	0	0	0	0	0	0
0	0	0	0	0	0	0	0	0	0	0	0	0	0	0	0	0	0	0	0	0	0	0	0	0	0	0	0	0	0	0
0	0	0	0	0	0	0	0	0	0	0	0	0	0	0	0	0	0	0	0	0	0	0	0	0	0	0	0	0	0	0
0	0	0	0	0	0	0	0	0	0	0	0	0	0	0	0	0	0	0	0	0	0	0	0	0	0	0	0	0	0	0
0	0	0	0	0	0	0	0	0	0	0	0	0	0	0	0	0	0	0	0	0	0	0	0	0	0	0	0	0	0	0
0	0	0	0	0	0	0	0	0	0	0	0	0	0	0	0	0	0	0	0	0	0	0	0	0	0	0	0	0	0	0
0	0	0	0	0	0	0	0	0	0	0	0	0	0	0	0	0	0	0	0	0	0	0	0	0	0	0	0	0	0	0
0	0	0	0	0	0	0	0	0	0	0	0	0	0	0	0	0	0	0	0	0	0	0	0	0	0	0	0	0	0	0
0	0	0	0	0	0	0	0	0	0	0	0	0	0	0	0	0	0	0	0	0	0	0	0	0	0	0	0	0	0	0
0	0	0	0	0	0	0	0	0	0	0	0	0	0	0	0	0	0	0	0	0	0	0	0	0	0	0	0	0	0	0
0	0	0	0	0	0	0	0	0	0	0	0	0	0	0	0	0	0	0	0	0	0	0	0	0	0	0	0	0	0	0
0	0	0	0	0	0	0	0	0	0	0	0	0	0	0	0	0	0	0	0	0	0	0	0	0	0	0	0	0	0	0
0	0	0	0	0	0	0	0	0	0	0	0	0	0	0	0	0	0	0	0	0	0	0	0	0	0	0	0	0	0	0
0	0	0	0	0	0	0	0	0	0	0	0	0	0	0	0	0	0	0	0	0	0	0	0	0	0	0	0	0	0	0
0	0	0	0	0	0	0	0	0	0	0	0	0	0	0	0	0	0	0	0	0	0	0	0	0	0	0	0	0	0	0
0	0	0	0	0	0	0	0	0	0	0	0	0	0	0	0	0	0	0	0	0	0	0	0	0	0	0	0	0	0	0
0	0	0	0	0	0	0	0	0	0	0	0	0	0	0	0	0	0	0	0	0	0	0	0	0	0	0	0	0	0	0
0	0	0	0	0	0	0	0	0	0	0	0	0	0	0	0	0	0	0	0	0	0	0	0	0	0	0	0	0	0	0
0	0	0	0	0	0	0	0	0	0	0	0	0	0	0	0	0	0	0	0	0	0	0	0	0	0	0	0	0	0	0
0	0	0	0	0	0	0	0	0	0	0	0	0	0	0	0	0	0	0	0	0	0	0	0	0	0	0	0	0	0	0
0	0	0	0	0	0	0	0	0	0	0	0	0	0	0	0	0	0	0	0	0	0	0	0	0	0	0	0	0	0	0
0	0	0	0	0	0	0	0	0	0	0	0	0	0	0	0	0	0	0	0	0	0	0	0	0	0	0	0	0	0	0
0	0	0	0	0	0	0	0	0	0	0	0	0	0	0	0	0	0	0	0	0	0	0	0	0	0	0	0	0	0	0
0	0	0	0	0	0	0	0	0	0	0	0	0	0	0	0	0	0	0	0	0	0	0	0	0	0	0	0	0	0	0
0	0	0	0	0	0	0	0	0	0	0	0	0	0	0	0	0	0	0	0	0	0	0	0	0	0	0	0	0	0	0
0	0	0	0	0	0	0	0	0	0	0	0	0	0	0	0	0	0	0	0	0	0	0	0	0	0	0	0	0	0	0
0	0	0	0	0	0	0	0	0	0	0	0	0	0	0	0	0	0	0	0	0	0	0	0	0	0	0	0	0	0	0
0	0	0	0	0	0	0	0	0	0	0	0	0	0	0	0	0	0	0	0	0	0	0	0	0	0	0	0	0	0	0
0	0	0	0	0	0	0	0	0	0	0	0	0	0	0	0	0	0	0	0	0	0	0	0	0	0	0	0	0	0	0
0	0	0	0	0	0	0	0	0	0	0	0	0	0	0	0	0	0	0	0	0	0	0	0	0	0	0	0	0	0	0
0	0	0	0	0	0	0	0	0	0	0	0	0	0	0	0	0	0	0	0	0	0	0	0	0	0	0	0	0	0	0
0	0	0	0	0	0	0	0	0	0	0	0	0	0	0	0	0	0	0	0	0	0	0	0	0	0	0	0	0	0	0
0	0	0	0	0	0	0	0	0	0	0	0	0	0	0	0	0	0	0	0	0	0	0	0	0	0	0	0	0	0	0
0	0	0	0	0	0	0	0	0	0	0	0	0	0	0	0	0	0	0	0	0	0	0	0	0	0	0	0	0	0	0
0	0	0	0	0	0	0	0	0	0	0	0	0	0	0	0	0	0	0	0	0	0	0	0	0	0	0	0	0	0	0
0	0	0	0	0	0	0	0	0	0	0	0	0	0	0	0	0	0	0	0	0	0	0	0	0	0	0	0	0	0	0
0	0	0	0	0	0	0	0	0	0	0	0	0	0	0	0	0	0	0	0	0	0	0	0	0	0	0	0	0	0	0
0	0	0	0	0	0	0	0	0	0	0	0	0	0	0	0	0	0	0	0	0	0	0	0	0	0	0	0	0	0	0
0	0	0	0	0	0	0	0	0	0	0	0	0	0	0	0	0	0	0	0	0	0	0	0	0	0	0	0	0	0	0
0	0	0	0	0	0	0	0	0	0	0	0	0	0	0	0	0	0	0	0	0	0	0	0	0	0	0	0	0	0	0
0	0	0	0	0	0	0	0	0	0	0	0	0	0	0	0	0	0	0	0	0	0	0	0	0	0	0	0	0	0	0
0	0	0	0	0	0	0	0	0	0	0	0	0	0	0	0	0	0	0	0	0	0	0	0	0	0	0	0	0	0	0
0	0	0	0	0	0	0	0	0	0	0	0	0	0	0	0	0	0	0	0	0	0	0	0	0	0	0	0	0	0	0
0	0	0	0	0	0	0	0	0	0	0	0	0	0	0	0	0	0	0	0	0	0	0	0	0	0	0	0	0	0	0
0	0	0	0	0	0	0	0	0	0	0	0	0	0	0	0	0	0	0	0	0	0	0	0	0	0	0	0	0	0	0
0	0	0	0	0	0	0	0	0	0	0	0	0	0	0	0	0	0	0	0	0	0	0	0	0	0	0	0	0	0	0
0	0	0	0	0	0	0	0	0	0	0	0	0	0	0	0	0	0	0	0	0	0	0	0	0	0	0	0	0	0	0
0	0	0	0	0	0	0	0	0	0	0	0	0	0	0	0	0	0	0	0	0	0	0	0	0	0	0	0	0	0	0
0	0	0	0	0	0	0	0	0	0	0	0	0	0	0	0	0	0	0	0	0	0	0	0	0	0	0	0	0	0	0
0	0	0	0	0	0	0	0	0	0	0	0	0	0	0	0	0	0	0	0	0	0	0	0	0	0	0	0	0	0	0
0	0	0	0	0	0	0	0	0	0	0	0	0	0	0	0	0	0	0	0	0	0	0	0	0	0	0	0	0	0	0
0	0	0	0	0	0	0	0	0	0	0	0	0	0	0	0	0	0	0	0	0	0	0	0	0	0	0	0	0	0	0
0	0	0	0	0	0	0	0	0	0	0	0	0	0	0	0	0	0	0	0	0	0	0	0	0	0	0	0	0	0	0
0	0	0	0	0	0	0	0	0	0	0	0	0	0	0	0	0	0	0	0	0	0	0	0	0	0	0	0	0	0	0
0	0	0	0	0	0	0	0	0	0	0	0	0	0	0	0	0	0	0	0	0	0	0	0	0	0	0	0	0	0	0
0	0	0	0	0	0	0	0	0	0	0	0	0	0	0	0	0	0	0	0	0	0	0	0	0	0	0	0	0	0	0
0	0	0	0	0	0	0	0	0	0	0	0	0	0	0	0	0	0	0	0	0	0	0	0	0	0	0	0	0	0	0
0	0	0	0	0	0	0	0	0	0	0	0	0	0	0	0	0	0	0	0	0	0	0	0	0	0	0	0	0	0	0
0	0	0	0	0	0	0	0	0	0	0	0	0	0	0	0	0	0	0	0	0	0	0	0	0	0	0	0	0	0	0
0	0	0	0	0	0	0	0	0	0	0	0	0	0	0	0	0	0	0	0	0	0	0	0	0	0	0	0	0	0	0
0	0	0	0	0	0	0	0	0	0	0	0	0	0	0	0	0	0	0	0	0	0	0	0	0	0	0	0	0	0	0
0	0	0	0	0	0	0	0	0	0	0	0	0	0	0	0	0	0	0	0	0	0	0	0	0	0	0	0	0	0	0
0	0	0	0	0	0	0	0	0	0	0	0	0	0	0	0	0	0	0	0	0	0	0	0	0	0	0	0	0	0	0
0	0	0	0	0	0	0	0	0	0	0	0	0	0	0	0	0	0	0	0	0	0	0	0	0	0	0	0	0	0	0
0	0	0	0	0	0	0	0	0	0	0	0	0	0	0	0	0	0	0	0	0	0	0	0	0	0	0	0	0	0	0
0	0	0	0	0	0	0	0	0	0	0	0	0	0	0	0	0	0	0	0	0	0	0	0	0	0	0	0	0	0	0
0	0	0	0	0	0	0	0	0	0	0	0	0	0	0	0	0	0	0	0	0	0	0	0	0	0	0	0	0	0	0
0	0	0	0	0	0	0	0	0	0	0	0	0	0	0	0	0	0	0	0	0	0	0	0	0	0	0	0	0	0	0
0	0	0	0	0	0	0	0	0	0	0	0	0	0	0	0	0	0	0	0	0	0	0	0	0	0	0	0	0	0	0
0	0	0	0	0	0	0	0	0	0	0	0	0	0	0	0	0	0	0	0	0	0	0	0	0	0	0	0	0	0	0
0	0	0	0	0	0	0	0	0	0	0	0	0	0	0	0	0	0	0	0	0	0	0	0	0	0	0	0	0	0	0
0	0	0	0	0	0	0	0	0	0	0	0	0	0	0	0	0	0	0	0	0	0	0	0	0	0	0	0	0	0	0
0	0	0	0	0	0	0	0	0	0	0	0	0	0	0	0	0	0	0	0	0	0	0	0	0	0	0	0	0	0	0
0	0	0	0	0	0	0	0	0	0	0	0	0	0	0	0	0	0	0	0	0	0	0	0	0	0	0	0	0	0	0
0	0	0	0	0	0	0	0	0	0	0	0	0	0	0	0	0	0	0	0	0	0	0	0	0	0	0	0	0	0	0
0	0	0	0	0	0	0	0	0	0	0	0	0	0	0	0	0	0	0	0	0	0	0	0	0	0	0	0	0	0	0
0	0	0	0	0	0	0	0	0	0	0	0	0	0	0	0	0	0	0	0	0	0	0	0	0	0	0	0	0	0	0
0	0	0	0	0	0	0	0	0	0	0	0	0	0	0	0	0	0	0	0	0	0	0	0	0	0	0	0	0	0	0
0	0	0	0	0	0	0	0	0	0	0	0	0	0	0	0	0	0	0	0	0	0	0	0	0	0	0	0	0	0	0
0	0	0	0	0	0	0	0	0	0	0	0	0	0	0	0	0	0	0	0	0	0	0	0	0	0	0	0	0	0	0
0	0	0	0	0	0	0	0	0	0	0	0	0	0	0	0	0	0	0	0	0	0	0	0	0	0	0	0	0	0	0
0	0	0	0	0	0	0	0	0	0	0	0	0	0	0	0	0	0	0	0	0	0	0	0	0	0	0	0	0	0	0
0	0	0	0	0	0	0	0	0	0	0	0	0	0	0	0	0	0	0	0	0	0	0	0	0	0	0	0	0	0	0
0	0	0	0	0	0	0	0	0	0	0	0	0	0	0	0	0	0	0	0	0	0	0	0	0	0	0	0	0	0	0
0	0	0	0	0	0	0	0	0	0	0	0	0	0	0	0	0	0	0	0	0	0	0	0	0	0	0	0	0	0	0
0	0	0	0	0	0	0	0	0	0	0	0	0	0	0	0	0	0	0	0	0	0	0	0	0	0	0	0	0	0	0
0	0	0	0	0	0	0	0	0	0	0	0	0	0	0	0	0	0	0	0	0	0	0	0	0	0	0	0	0	0	0
0	0	0	0	0	0	0	0	0	0	0	0	0	0	0	0	0	0	0	0	0	0	0	0	0	0	0	0	0	0	0
0	0	0	0	0	0	0	0	0	0	0	0	0	0	0	0	0	0	0	0	0	0	0	0	0	0	0	0	0	0	0
0	0	0	0	0	0	0	0	0	0	0	0	0	0	0	0	0	0	0	0	0	0	0	0	0	0	0	0	0	0	0
0	0	0	0	0	0	0	0	0	0	0	0	0	0	0	0	0	0	0	0	0	0	0	0	0	0	0	0	0	0	0
0	0	0	0	0	0	0	0	0	0	0	0	0	0	0	0	0	0	0	0	0	0	0	0	0	0	0	0	0	0	0
0	0	0	0	0	0	0	0	0	0	0	0	0	0	0	0	0	0	0	0	0	0	0	0	0	0	0	0	0	0	0
0	0	0	0	0	0	0	0	0	0	0	0	0	0	0	0	0	0	0	0	0	0	0	0	0	0	0	0	0	0	0
0	0	0	0	0	0	0	0	0	0	0	0	0	0	0	0	0	0	0	0	0	0	0	0	0	0	0	0	0	0	0
0	0	0	0	0	0	0	0	0	0	0	0	0	0	0	0	0	0	0	0	0	0	0	0	0	0	0	0	0	0	0
0	0	0	0	0	0	0	0	0	0	0	0	0	0	0	0	0	0	0	0	0	0	0	0	0	0	0	0	0	0	0
0	0	0	0	0	0	0	0	0	0	0	0	0	0	0	0	0	0	0	0	0	0	0	0	0	0	0	0	0	0	0
0	0	0	0	0	0	0	0	0	0	0	0	0	0	0	0	0	0	0	0	0	0	0	0	0	0	0	0	0	0	0
0	0	0	0	0	0	0	0	0	0	0	0	0	0	0	0	0	0	0	0	0	0	0	0	0	0	0	0	0	0	0
0	0	0	0	0	0	0	0	0	0	0	0	0	0	0	0	0	0	0	0	0	0	0	0	0	0	0	0	0	0	0
0	0	0	0	0	0	0	0	0	0	0	0	0	0	0	0	0	0	0	0	0	0	0	0	0	0	0	0	0	0	0
0	0	0	0	0	0	0	0	0	0	0	0	0	0	0	0	0	0	0	0	0	0	0	0	0	0	0	0	0	0	0
0	0	0	0	0	0	0	0	0	0	0	0	0	0	0	0	0	0	0	0	0	0	0	0	0	0	0	0	0	0	0
0	0	0	0	0	0	0	0	0	0	0	0	0	0	0	0	0	0	0	0	0	0	0	0	0	0	0	0	0	0	0
0	0	0	0	0	0	0	0	0	0	0	0	0	0	0	0	0	0	0	0	0	0	0	0	0	0	0	0	0	0	0
0	0	0	0	0	0	0	0	0	0	0	0	0	0	0	0	0	0	0	0	0	0	0	0	0	0	0	0	0	0	0
0	0	0	0	0	0	0	0	0	0	0	0	0	0	0	0	0	0	0	0	0	0	0	0	0	0	0	0	0	0	0
0	0	0	0	0	0	0	0	0	0	0	0	0	0	0	0	0	0	0	0	0	0	0	0	0	0	0	0	0	0	0
0	0	0	0	0	0	0	0	0	0	0	0	0	0	0	0	0	0	0	0	0	0	0	0	0	0	0	0	0	0	0
0	0	0	0	0	0	0	0	0	0	0	0	0	0	0	0	0	0	0	0	0	0	0	0	0	0	0	0	0	0	0
0	0	0	0	0	0	0	0	0	0	0	0	0	0	0	0	0	0	0	0	0	0	0	0	0	0	0	0	0	0	0
0	0	0	0	0	0	0	0	0	0	0	0	0	0	0	0	0	0	0	0	0	0	0	0	0	0	0	0	0	0	0
0	0	0	0	0	0	0	0	0	0	0	0	0	0	0	0	0	0	0	0	0	0	0	0	0	0	0	0	0	0	0
0	0	0	0	0	0	0	0	0	0	0	0	0	0	0	0	0	0	0	0	0	0	0	0	0	0	0	0	0	0	0
0	0	0	0	0	0	0	0	0	0	0	0	0	0	0	0	0	0	0	0	0	0	0	0	0	0	0	0	0	0	0
0	0	0	0	0	0	0	0	0	0	0	0	0	0	0	0	0	0	0	0	0	0	0	0	0	0	0	0	0	0	0
0	0	0	0	0	0	0	0	0	0	0	0	0	0	0	0	0	0	0	0	0	0	0	0	0	0	0	0	0	0	0
0	0	0	0	0	0	0	0	0	0	0	0	0	0	0	0	0	0	0	0	0	0	0	0	0	0	0	0	0	0	0
0	0	0	0	0	0	0	0	0	0	0	0	0	0	0	0	0	0	0	0	0	0	0	0	0	0	0	0	0	0	0
0	0	0	0	0	0	0	0	0	0	0	0	0	0	0	0	0	0	0	0	0	0	0	0	0	0	0	0	0	0	0
0	0	0	0	0	0	0	0	0	0	0	0	0	0	0	0	0	0	0	0	0	0	0	0	0	0	0	0	0	0	0
0	0	0	0	0	0	0	0	0	0	0	0	0	0	0	0	0	0	0	0	0	0	0	0	0	0	0	0	0	0	0
0	0	0	0	0	0	0	0	0	0	0	0	0	0	0	0	0	0	0	0	0	0	0	0	0	0	0	0	0	0	0
0	0	0	0	0	0	0	0	0	0	0	0	0	0	0	0	0	0	0	0	0	0	0	0	0	0	0	0	0	0	0
0	0	0	0	0	0	0	0	0	0	0	0	0	0	0	0	0	0	0	0	0	0	0	0	0	0	0	0	0	0	0
0	0	0	0	0	0	0	0	0	0	0	0	0	0	0	0	0	0	0	0	0	0	0	0	0	0	0	0	0	0	0
0	0	0	0	0	0	0	0	0	0	0	0	0	0	0	0	0	0	0	0	0	0	0	0	0	0	0	0	0	0	0
0	0	0	0	0	0	0	0	0	0	0	0	0	0	0	0	0	0	0	0	0	0	0	0	0	0	0	0	0	0	0
0	0	0	0	0	0	0	0	0	0	0	0	0	0	0	0	0	0	0	0	0	0	0	0	0	0	0	0	0	0	0
0	0	0	0	0	0	0	0	0	0	0	0	0	0	0	0	0	0	0	0	0	0	0	0	0	0	0	0	0	0	0
0	0	0	0	0	0	0	0	0	0	0	0	0	0	0	0	0	0	0	0	0	0	0	0	0	0	0	0	0	0	0
0	0	0	0	0	0	0	0	0	0	0	0	0	0	0	0	0	0	0	0	0	0	0	0	0	0	0	0	0	0	0
0	0	0	0	0	0	0	0	0	0	0	0	0	0	0	0	0	0	0	0	0	0	0	0	0	0	0	0	0	0	0
0	0	0	0	0	0	0	0	0	0	0	0	0	0	0	0	0	0	0	0	0	0	0	0	0	0	0	0	0	0	0
0	0	0	0	0	0	0	0	0	0	0	0	0	0	0	0	0	0	0	0	0	0	0	0	0	0	0	0	0	0	0
0	0	0	0	0	0	0	0	0	0	0	0	0	0	0	0	0	0	0	0	0	0	0	0	0	0	0	0	0	0	0
0	0	0	0	0	0	0	0	0	0	0	0	0	0	0	0	0	0	0	0	0	0	0	0	0	0	0	0	0	0	0
0	0	0	0	0	0	0	0	0	0	0	0	0	0	0	0	0	0	0	0	0	0	0	0	0	0	0	0	0	0	0
0	0	0	0	0	0	0	0	0	0	0	0	0	0	0	0	0	0	0	0	0	0	0	0	0	0	0	0	0	0	0
0	0	0	0	0	0	0	0	0	0	0	0	0	0	0	0	0	0	0	0	0	0	0	0	0	0	0	0	0	0	0
0	0	0	0	0	0	0	0	0	0	0	0	0	0	0	0	0	0	0	0	0	0	0	0	0	0	0	0	0	0	0
0	0	0	0	0	0	0	0	0	0	0	0	0	0	0	0	0	0	0	0	0	0	0	0	0	0	0	0	0	0	0
0	0	0	0	0	0	0	0	0	0	0	0	0	0	0	0	0	0	0	0	0	0	0	0	0	0	0	0	0	0	0
0	0	0	0	0	0	0	0	0	0	0	0	0	0	0	0	0	0	0	0	0	0	0	0	0	0	0	0	0	0	0
0	0	0	0	0	0	0	0	0	0	0	0	0	0	0	0	0	0	0	0	0	0	0	0	0	0	0	0	0	0	0
0	0	0	0	0	0	0	0	0	0	0	0	0	0	0	0	0	0	0	0	0	0	0	0	0	0	0	0	0	0	0
0	0	0	0	0	0	0	0	0	0	0	0	0	0	0	0	0	0	0	0	0	0	0	0	0	0	0	0	0	0	0
0	0	0	0	0	0	0	0	0	0	0	0	0	0	0	0	0	0	0	0	0	0	0	0	0	0	0	0	0	0	0
0	0	0	0	0	0	0	0	0	0	0	0	0	0	0	0	0	0	0	0	0	0	0	0	0	0	0	0	0	0	0
0	0	0	0	0	0	0	0	0	0	0	0	0	0	0	0	0	0	0	0	0	0	0	0	0	0	0	0	0	0	0
0	0	0	0	0	0	0	0	0	0	0	0	0	0	0	0	0	0	0	0	0	0	0	0	0	0	0	0	0	0	0
0	0	0	0	0	0	0	0	0	0	0	0	0	0	0	0	0	0	0	0	0	0	0	0	0	0	0	0	0	0	0
0	0	0	0	0	0	0	0	0	0	0	0	0	0	0	0	0	0	0	0	0	0	0	0	0	0	0	0	0	0	0
0	0	0	0	0	0	0	0	0	0	0	0	0	0	0	0	0	0	0	0	0	0	0	0	0	0	0	0	0	0	0
0	0	0	0	0	0	0	0	0	0	0	0	0	0	0	0	0	0	0	0	0	0	0	0	0	0	0	0	0	0	0
0	0	0	0	0	0	0	0	0	0	0	0	0	0	0	0	0	0	0	0	0	0	0	0	0	0	0	0	0	0	0
0	0	0	0	0	0	0	0	0	0	0	0	0	0	0	0	0	0	0	0	0	0	0	0	0	0	0	0	0	0	0
0	0	0	0	0	0	0	0	0	0	0	0	0	0	0	0	0	0	0	0	0	0	0	0	0	0	0	0	0	0	0
0	0	0	0	0	0	0	0	0	0	0	0	0	0	0	0	0	0	0	0	0	0	0	0	0	0	0	0	0	0	0
0	0	0	0	0	0	0	0	0	0	0	0	0	0	0	0	0	0	0	0	0	0	0	0	0	0	0	0	0	0	0
0	0	0	0	0	0	0	0	0	0	0	0	0	0	0	0	0	0	0	0	0	0	0	0	0	0	0	0	0	0	0
0	0	0	0	0	0	0	0	0	0	0	0	0	0	0	0	0	0	0	0	0	0	0	0	0	0	0	0	0	0	0
0	0	0	0	0	0	0	0	0	0	0	0	0	0	0	0	0	0	0	0	0	0	0	0	0	0	0	0	0	0	0
0	0	0	0	0	0	0	0	0	0	0	0	0	0	0	0	0	0	0	0	0	0	0	0	0	0	0	0	0	0	0
0	0	0	0	0	0	0	0	0	0	0	0	0	0	0	0	0	0	0	0	0	0	0	0	0	0	0	0	0	0	0
0	0	0	0	0	0	0	0	0	0	0	0	0	0	0	0	0	0	0	0	0	0	0	0	0	0	0	0	0	0	0
0	0	0	0	0	0	0	0	0	0	0	0	0	0	0	0	0	0	0	0	0	0	0	0	0	0	0	0	0	0	0
0	0	0	0	0	0	0	0	0	0	0	0	0	0	0	0	0	0	0	0	0	0	0	0	0	0	0	0	0	0	0
0	0	0	0	0	0	0	0	0	0	0	0	0	0	0	0	0	0	0	0	0	0	0	0	0	0	0	0	0	0	0
0	0	0	0	0	0	0	0	0	0	0	0	0	0	0	0	0	0	0	0	0	0	0	0	0	0	0	0	0	0	0
0	0	0	0	0	0	0	0	0	0	0	0	0	0	0	0	0	0	0	0	0	0	0	0	0	0	0	0	0	0	0
0	0	0	0	0	0	0	0	0	0	0	0	0	0	0	0	0	0	0	0	0	0	0	0	0	0	0	0	0	0	0
0	0	0	0	0	0	0	0	0	0	0	0	0	0	0	0	0	0	0	0	0	0	0	0	0	0	0	0	0	0	0
0	0	0	0	0	0	0	0	0	0	0	0	0	0	0	0	0	0	0	0	0	0	0	0	0	0	0	0	0	0	0
0	0	0	0	0	0	0	0	0	0	0	0	0	0	0	0	0	0	0	0	0	0	0	0	0	0	0	0	0	0	0
0	0	0	0	0	0	0	0	0	0	0	0	0	0	0	0	0	0	0	0	0	0	0	0	0	0	0	0	0	0	0
0	0	0	0	0	0	0	0	0	0	0	0	0	0	0	0	0	0	0	0	0	0	0	0	0	0	0	0	0	0	0
0	0	0	0	0	0	0	0	0	0	0	0	0	0	0	0	0	0	0	0	0	0	0	0	0	0	0	0	0	0	0
0	0	0	0	0	0	0	0	0	0	0	0	0	0	0	0	0	0	0	0	0	0	0	0	0	0	0	0	0	0	0
0	0	0	0	0	0	0	0	0	0	0	0	0	0	0	0	0	0	0	0	0	0	0	0	0	0	0	0	0	0	0
0	0	0	0	0	0	0	0	0	0	0	0	0	0	0	0	0	0	0	0	0	0	0	0	0	0	0	0	0	0	0
0	0	0	0	0	0	0	0	0	0	0	0	0	0	0	0	0	0	0	0	0	0	0	0	0	0	0	0	0	0	0
0	0	0	0	0	0	0	0	0	0	0	0	0	0	0	0	0	0	0	0	0	0	0	0	0	0	0	0	0	0	0
0	0	0	0	0	0	0	0	0	0	0	0	0	0	0	0	0	0	0	0	0	0	0	0	0	0	0	0	0	0	0
0	0	0	0	0	0	0	0	0	0	0	0	0	0	0	0	0	0	0	0	0	0	0	0	0	0	0	0	0	0	0
0	0	0	0	0	0	0	0	0	0	0	0	0	0	0	0	0	0	0	0	0	0	0	0	0	0	0	0	0	0	0
0	0	0	0	0	0	0	0	0	0	0	0	0	0	0	0	0	0	0	0	0	0	0	0	0	0	0	0	0	0	0
0	0	0	0	0	0	0	0	0	0	0	0	0	0	0	0	0	0	0	0	0	0	0	0	0	0	0	0	0	0	0
0	0	0	0	0	0	0	0	0	0	0	0	0	0	0	0	0	0	0	0	0	0	0	0	0	0	0	0	0	0	0
0	0	0	0	0	0	0	0	0	0	0	0	0	0	0	0	0	0	0	0	0	0	0	0	0	0	0	0	0	0	0
0	0	0	0	0	0	0	0	0	0	0	0	0	0	0	0	0	0	0	0	0	0	0	0	0	0	0	0	0	0	0
0	0	0	0	0	0	0	0	0	0	0	0	0	0	0	0	0	0	0	0	0	0	0	0	0	0	0	0	0	0	0
0	0	0	0	0	0	0	0	0	0	0	0	0	0	0	0	0	0	0	0	0	0	0	0	0	0	0	0	0	0	0
0	0	0	0	0	0	0	0	0	0	0	0	0	0	0	0	0	0	0	0	0	0	0	0	0	0	0	0	0	0	0
0	0	0	0	0	0	0	0	0	0	0	0	0	0	0	0	0	0	0	0	0	0	0	0	0	0	0	0	0	0	0
0	0	0	0	0	0	0	0	0	0	0	0	0	0	0	0	0	0	0	0	0	0	0	0	0	0	0	0	0	0	0
0	0	0	0	0	0	0	0	0	0	0	0	0	0	0	0	0	0	0	0	0	0	0	0	0	0	0	0	0	0	0
0	0	0	0	0	0	0	0	0	0	0	0	0	0	0	0	0	0	0	0	0	0	0	0	0	0	0	0	0	0	0
0	0	0	0	0	0	0	0	0	0	0	0	0	0	0	0	0	0	0	0	0	0	0	0	0	0	0	0	0	0	0
0	0	0	0	0	0	0	0	0	0	0	0	0	0	0	0	0	0	0	0	0	0	0	0	0	0	0	0	0	0	0
0	0	0	0	0	0	0	0	0	0	0	0	0	0	0	0	0	0	0	0	0	0	0	0	0	0	0	0	0	0	0
0	0	0	0	0	0	0	0	0	0	0	0	0	0	0	0	0	0	0	0	0	0	0	0	0	0	0	0	0	0	0
0	0	0	0	0	0	0	0	0	0	0	0	0	0	0	0	0	0	0	0	0	0	0	0	0	0	0	0	0	0	0
0	0	0	0	0	0	0	0	0	0	0	0	0	0	0	0	0	0	0	0	0	0	0	0	0	0	0	0	0	0	0
0	0	0	0	0	0	0	0	0	0	0	0	0	0	0	0	0	0	0	0	0	0	0	0	0	0	0	0	0	0	0
0	0	0	0	0	0	0	0	0	0	0	0	0	0	0	0	0	0	0	0	0	0	0	0	0	0	0	0	0	0	0
0	0	0	0	0	0	0	0	0	0	0	0	0	0	0	0	0	0	0	0	0	0	0	0	0	0	0	0	0	0	0
0	0	0	0	0	0	0	0	0	0	0	0	0	0	0	0	0	0	0	0	0	0	0	0	0	0	0	0	0	0	0
0	0	0	0	0	0	0	0	0	0	0	0	0	0	0	0	0	0	0	0	0	0	0	0	0	0	0	0	0	0	0
0	0	0	0	0	0	0	0	0	0	0	0	0	0	0	0	0	0	0	0	0	0	0	0	0	0	0	0	0	0	0
0	0	0	0	0	0	0	0	0	0	0	0	0	0	0	0	0	0	0	0	0	0	0	0	0	0	0	0	0	0	0
0	0	0	0	0	0	0	0	0	0	0	0	0	0	0	0	0	0	0	0	0	0	0	0	0	0	0	0	0	0	0
0	0	0	0	0	0	0	0	0	0	0	0	0	0	0	0	0	0	0	0	0	0	0	0	0	0	0	0	0	0	0
0	0	0	0	0	0	0	0	0	0	0	0	0	0	0	0	0	0	0	0	0	0	0	0	0	0	0	0	0	0	0
0	0	0	0	0	0	0	0	0	0	0	0	0	0	0	0	0	0	0	0	0	0	0	0	0	0	0	0	0	0	0
0	0	0	0	0	0	0	0	0	0	0	0	0	0	0	0	0	0	0	0	0	0	0	0	0	0	0	0	0	0	0
0	0	0	0	0	0	0	0	0	0	0	0	0	0	0	0	0	0	0	0	0	0	0	0	0	0	0	0	0	0	0
0	0	0	0	0	0	0	0	0	0	0	0	0	0	0	0	0	0	0	0	0	0	0	0	0	0	0	0	0	0	0
0	0	0	0	0	0	0	0	0	0	0	0	0	0	0	0	0	0	0	0	0	0	0	0	0	0	0	0	0	0	0
0	0	0	0	0	0	0	0	0	0	0	0	0	0	0	0	0	0	0	0	0	0	0	0	0	0	0	0	0	0	0
0	0	0	0	0	0	0	0	0	0	0	0	0	0	0	0	0	0	0	0	0	0	0	0	0	0	0	0	0	0	0
0	0	0	0	0	0	0	0	0	0	0	0	0	0	0	0	0	0	0	0	0	0	0	0	0	0	0	0	0	0	0
0	0	0	0	0	0	0	0	0	0	0	0	0	0	0	0	0	0	0	0	0	0	0	0	0	0	0	0	0	0	0
0	0	0	0	0	0	0	0	0	0	0	0	0	0	0	0	0	0	0	0	0	0	0	0	0	0	0	0	0	0	0
0	0	0	0	0	0	0	0	0	0	0	0	0	0	0	0	0	0	0	0	0	0	0	0	0	0	0	0	0	0	0
0	0	0	0	0	0	0	0	0	0	0	0	0	0	0	0	0	0	0	0	0	0	0	0	0	0	0	0	0	0	0
0	0	0	0	0	0	0	0	0	0	0	0	0	0	0	0	0	0	0	0	0	0	0	0	0	0	0	0	0	0	0
0	0	0	0	0	0	0	0	0	0	0	0	0	0	0	0	0	0	0	0	0	0	0	0	0	0	0	0	0	0	0
0	0	0	0	0	0	0	0	0	0	0	0	0	0	0	0	0	0	0	0	0	0	0	0	0	0	0	0	0	0	0
0	0	0	0	0	0	0	0	0	0	0	0	0	0	0	0	0	0	0	0	0	0	0	0	0	0	0	0	0	0	0
0	0	0	0	0	0	0	0	0	0	0	0	0	0	0	0	0	0	0	0	0	0	0	0	0	0	0	0	0	0	0
0	0	0	0	0	0	0	0	0	0	0	0	0	0	0	0	0	0	0	0	0	0	0	0	0	0	0	0	0	0	0
0	0	0	0	0	0	0	0	0	0	0	0	0	0	0	0	0	0	0	0	0	0	0	0	0	0	0	0	0	0	0
0	0	0	0	0	0	0	0	0	0	0	0	0	0	0	0	0	0	0	0	0	0	0	0	0	0	0	0	0	0	0
0	0	0	0	0	0	0	0	0	0	0	0	0	0	0	0	0	0	0	0	0	0	0	0	0	0	0	0	0	0	0
0	0	0	0	0	0	0	0	0	0	0	0	0	0	0	0	0	0	0	0	0	0	0	0	0	0	0	0	0	0	0
0	0	0	0	0	0	0	0	0	0	0	0	0	0	0	0	0	0	0	0	0	0	0	0	0	0	0	0	0	0	0
0	0	0	0	0	0	0	0	0	0	0	0	0	0	0	0	0	0	0	0	0	0	0	0	0	0	0	0	0	0	0
0	0	0	0	0	0	0	0	0	0	0	0	0	0	0	0	0	0	0	0	0	0	0	0	0	0	0	0	0	0	0
0	0	0	0	0	0	0	0	0	0	0	0	0	0	0	0	0	0	0	0	0	0	0	0	0	0	0	0	0	0	0
0	0	0	0	0	0	0	0	0	0	0	0	0	0	0	0	0	0	0	0	0	0	0	0	0	0	0	0	0	0	0
0	0	0	0	0	0	0	0	0	0	0	0	0	0	0	0	0	0	0	0	0	0	0	0	0	0	0	0	0	0	0
0	0	0	0	0	0	0	0	0	0	0	0	0	0	0	0	0	0	0	0	0	0	0	0	0	0	0	0	0	0	0
0	0	0	0	0	0	0	0	0	0	0	0	0	0	0	0	0	0	0	0	0	0	0	0	0	0	0	0	0	0	0
0	0	0	0	0	0	0	0	0	0	0	0	0	0	0	0	0	0	0	0	0	0	0	0	0	0	0	0	0	0	0
0	0	0	0	0	0	0	0	0	0	0	0	0	0	0	0	0	0	0	0	0	0	0	0	0	0	0	0	0	0	0
0	0	0	0	0	0	0	0	0	0	0	0	0	0	0	0	0	0	0	0	0	0	0	0	0	0	0	0	0	0	0
0	0	0	0	0	0	0	0	0	0	0	0	0	0	0	0	0	0	0	0	0	0	0	0	0	0	0	0	0	0	0
0	0	0	0	0	0	0	0	0	0	0	0	0	0	0	0	0	0	0	0	0	0	0	0	0	0	0	0	0	0	0
0	0	0	0	0	0	0	0	0	0	0	0	0	0	0	0	0	0	0	0	0	0	0	0	0	0	0	0	0	0	0
0	0	0	0	0	0	0	0	0	0	0	0	0	0	0	0	0	0	0	0	0	0	0	0	0	0	0	0	0	0	0
0	0	0	0	0	0	0	0	0	0	0	0	0	0	0	0	0	0	0	0	0	0	0	0	0	0	0	0	0	0	0
0	0	0	0	0	0	0	0	0	0	0	0	0	0	0	0	0	0	0	0	0	0	0	0	0	0	0	0	0	0	0
0	0	0	0	0	0	0	0	0	0	0	0	0	0	0	0	0	0	0	0	0	0	0	0	0	0	0	0	0	0	0
0	0	0	0	0	0	0	0	0	0	0	0	0	0	0	0	0	0	0	0	0	0	0	0	0	0	0	0	0	0	0
0	0	0	0	0	0	0	0	0	0	0	0	0	0	0	0	0	0	0	0	0	0	0	0	0	0	0	0	0	0	0
0	0	0	0	0	0	0	0	0	0	0	0	0	0	0	0	0	0	0	0	0	0	0	0	0	0	0	0	0	0	0
0	0	0	0	0	0	0	0	0	0	0	0	0	0	0	0	0	0	0	0	0	0	0	0	0	0	0	0	0	0	0
0	0	0	0	0	0	0	0	0	0	0	0	0	0	0	0	0	0	0	0	0	0	0	0	0	0	0	0	0	0	0
0	0	0	0	0	0	0	0	0	0	0	0	0	0	0	0	0	0	0	0	0	0	0	0	0	0	0	0	0	0	0
0	0	0	0	0	0	0	0	0	0	0	0	0	0	0	0	0	0	0	0	0	0	0	0	0	0	0	0	0	0	0
0	0	0	0	0	0	0	0	0	0	0	0	0	0	0	0	0	0	0	0	0	0	0	0	0	0	0	0	0	0	0
0	0	0	0	0	0	0	0	0	0	0	0	0	0	0	0	0	0	0	0	0	0	0	0	0	0	0	0	0	0	0
0	0	0	0	0	0	0	0	0	0	0	0	0	0	0	0	0	0	0	0	0	0	0	0	0	0	0	0	0	0	0
0	0	0	0	0	0	0	0	0	0	0	0	0	0	0	0	0	0	0	0	0	0	0	0	0	0	0	0	0	0	0
0	0	0	0	0	0	0	0	0	0	0	0	0	0	0	0	0	0	0	0	0	0	0	0	0	0	0	0	0	0	0
0	0	0	0	0	0	0	0	0	0	0	0	0	0	0	0	0	0	0	0	0	0	0	0	0	0	0	0	0	0	0
0	0	0	0	0	0	0	0	0	0	0	0	0	0	0	0	0	0	0	0	0	0	0	0	0	0	0	0	0	0	0
0	0	0	0	0	0	0	0	0	0	0	0	0	0	0	0	0	0	0	0	0	0	0	0	0	0	0	0	0	0	0
0	0	0	0	0	0	0	0	0	0	0	0	0	0	0	0	0	0	0	0	0	0	0	0	0	0	0	0	0	0	0
0	0	0	0	0	0	0	0	0	0	0	0	0	0	0	0	0	0	0	0	0	0	0	0	0	0	0	0	0	0	0
0	0	0	0	0	0	0	0	0	0	0	0	0	0	0	0	0	0	0	0	0	0	0	0	0	0	0	0	0	0	0
0	0	0	0	0	0	0	0	0	0	0	0	0	0	0	0	0	0	0	0	0	0	0	0	0	0	0	0	0	0	0
0	0	0	0	0	0	0	0	0	0	0	0	0	0	0	0	0	0	0	0	0	0	0	0	0	0	0	0	0	0	0
0	0	0	0	0	0	0	0	0	0	0	0	0	0	0	0	0	0	0	0	0	0	0	0	0	0	0	0	0	0	0
0	0	0	0	0	0	0	0	0	0	0	0	0	0	0	0	0	0	0	0	0	0	0	0	0	0	0	0	0	0	0
0	0	0	0	0	0	0	0	0	0	0	0	0	0	0	0	0	0	0	0	0	0	0	0	0	0	0	0	0	0	0
0	0	0	0	0	0	0	0	0	0	0	0	0	0	0	0	0	0	0	0	0	0	0	0	0	0	0	0	0	0	0
0	0	0	0	0	0	0	0	0	0	0	0	0	0	0	0	0	0	0	0	0	0	0	0	0	0	0	0	0	0	0
0	0	0	0	0	0	0	0	0	0	0	0	0	0	0	0	0	0	0	0	0	0	0	0	0	0	0	0	0	0	0
0	0	0	0	0	0	0	0	0	0	0	0	0	0	0	0	0	0	0	0	0	0	0	0	0	0	0	0	0	0	0
0	0	0	0	0	0	0	0	0	0	0	0	0	0	0	0	0	0	0	0	0	0	0	0	0	0	0	0	0	0	0
0	0	0	0	0	0	0	0	0	0	0	0	0	0	0	0	0	0	0	0	0	0	0	0	0	0	0	0	0	0	0
0	0	0	0	0	0	0	0	0	0	0	0	0	0	0	0	0	0	0	0	0	0	0	0	0	0	0	0	0	0	0
0	0	0	0	0	0	0	0	0	0	0	0	0	0	0	0	0	0	0	0	0	0	0	0	0	0	0	0	0	0	0
0	0	0	0	0	0	0	0	0	0	0	0	0	0	0	0	0	0	0	0	0	0	0	0	0	0	0	0	0	0	0
0	0	0	0	0	0	0	0	0	0	0	0	0	0	0	0	0	0	0	0	0	0	0	0	0	0	0	0	0	0	0
0	0	0	0	0	0	0	0	0	0	0	0	0	0	0	0	0	0	0	0	0	0	0	0	0	0	0	0	0	0	0
0	0	0	0	0	0	0	0	0	0	0	0	0	0	0	0	0	0	0	0	0	0	0	0	0	0	0	0	0	0	0
0	0	0	0	0	0	0	0	0	0	0	0	0	0	0	0	0	0	0	0	0	0	0	0	0	0	0	0	0	0	0
0	0	0	0	0	0	0	0	0	0	0	0	0	0	0	0	0	0	0	0	0	0	0	0	0	0	0	0	0	0	0
0	0	0	0	0	0	0	0	0	0	0	0	0	0	0	0	0	0	0	0	0	0	0	0	0	0	0	0	0	0	0
0	0	0	0	0	0	0	0	0	0	0	0	0	0	0	0	0	0	0	0	0	0	0	0	0	0	0	0	0	0	0
0	0	0	0	0	0	0	0	0	0	0	0	0	0	0	0	0	0	0	0	0	0	0	0	0	0	0	0	0	0	0
0	0	0	0	0	0	0	0	0	0	0	0	0	0	0	0	0	0	0	0	0	0	0	0	0	0	0	0	0	0	0
0	0	0	0	0	0	0	0	0	0	0	0	0	0	0	0	0	0	0	0	0	0	0	0	0	0	0	0	0	0	0
0	0	0	0	0	0	0	0	0	0	0	0	0	0	0	0	0	0	0	0	0	0	0	0	0	0	0	0	0	0	0
0	0	0	0	0	0	0	0	0	0	0	0	0	0	0	0	0	0	0	0	0	0	0	0	0	0	0	0	0	0	0
0	0	0	0	0	0	0	0	0	0	0	0	0	0	0	0	0	0	0	0	0	0	0	0	0	0	0	0	0	0	0
0	0	0	0	0	0	0	0	0	0	0	0	0	0	0	0	0	0	0	0	0	0	0	0	0	0	0	0	0	0	0
0	0	0	0	0	0	0	0	0	0	0	0	0	0	0	0	0	0	0	0	0	0	0	0	0	0	0	0	0	0	0
0	0	0	0	0	0	0	0	0	0	0	0	0	0	0	0	0	0	0	0	0	0	0	0	0	0	0	0	0	0	0
0	0	0	0	0	0	0	0	0	0	0	0	0	0	0	0	0	0	0	0	0	0	0	0	0	0	0	0	0	0	0
0	0	0	0	0	0	0	0	0	0	0	0	0	0	0	0	0	0	0	0	0	0	0	0	0	0	0	0	0	0	0
0	0	0	0	0	0	0	0	0	0	0	0	0	0	0	0	0	0	0	0	0	0	0	0	0	0	0	0	0	0	0
0	0	0	0	0	0	0	0	0	0	0	0	0	0	0	0	0	0	0	0	0	0	0	0	0	0	0	0	0	0	0
0	0	0	0	0	0	0	0	0	0	0	0	0	0	0	0	0	0	0	0	0	0	0	0	0	0	0	0	0	0	0
0	0	0	0	0	0	0	0	0	0	0	0	0	0	0	0	0	0	0	0	0	0	0	0	0	0	0	0	0	0	0
0	0	0	0	0	0	0	0	0	0	0	0	0	0	0	0	0	0	0	0	0	0	0	0	0	0	0	0	0	0	0
0	0	0	0	0	0	0	0	0	0	0	0	0	0	0	0	0	0	0	0	0	0	0	0	0	0	0	0	0	0	0
0	0	0	0	0	0	0	0	0	0	0	0	0	0	0	0	0	0	0	0	0	0	0	0	0	0	0	0	0	0	0
0	0	0	0	0	0	0	0	0	0	0	0	0	0	0	0	0	0	0	0	0	0	0	0	0	0	0	0	0	0	0
0	0	0	0	0	0	0	0	0	0	0	0	0	0	0	0	0	0	0	0	0	0	0	0	0	0	0	0	0	0	0
0	0	0	0	0	0	0	0	0	0	0	0	0	0	0	0	0	0	0	0	0	0	0	0	0	0	0	0	0	0	0
0	0	0	0	0	0	0	0	0	0	0	0	0	0	0	0	0	0	0	0	0	0	0	0	0	0	0	0	0	0	0
0	0	0	0	0	0	0	0	0	0	0	0	0	0	0	0	0	0	0	0	0	0	0	0	0	0	0	0	0	0	0
0	0	0	0	0	0	0	0	0	0	0	0	0	0	0	0	0	0	0	0	0	0	0	0	0	0	0	0	0	0	0
0	0	0	0	0	0	0	0	0	0	0	0	0	0	0	0	0	0	0	0	0	0	0	0	0	0	0	0	0	0	0
0	0	0	0	0	0	0	0	0	0	0	0	0	0	0	0	0	0	0	0	0	0	0	0	0	0	0	0	0	0	0
0	0	0	0	0	0	0	0	0	0	0	0	0	0	0	0	0	0	0	0	0	0	0	0	0	0	0	0	0	0	0
0	0	0	0	0	0	0	0	0	0	0	0	0	0	0	0	0	0	0	0	0	0	0	0	0	0	0	0	0	0	0
0	0	0	0	0	0	0	0	0	0	0	0	0	0	0	0	0	0	0	0	0	0	0	0	0	0	0	0	0	0	0
0	0	0	0	0	0	0	0	0	0	0	0	0	0	0	0	0	0	0	0	0	0	0	0	0	0	0	0	0	0	0
0	0	0	0	0	0	0	0	0	0	0	0	0	0	0	0	0	0	0	0	0	0	0	0	0	0	0	0	0	0	0
0	0	0	0	0	0	0	0	0	0	0	0	0	0	0	0	0	0	0	0	0	0	0	0	0	0	0	0	0	0	0
0	0	0	0	0	0	0	0	0	0	0	0	0	0	0	0	0	0	0	0	0	0	0	0	0	0	0	0	0	0	0
0	0	0	0	0	0	0	0	0	0	0	0	0	0	0	0	0	0	0	0	0	0	0	0	0	0	0	0	0	0	0
0	0	0	0	0	0	0	0	0	0	0	0	0	0	0	0	0	0	0	0	0	0	0	0	0	0	0	0	0	0	0
0	0	0	0	0	0	0	0	0	0	0	0	0	0	0	0	0	0	0	0	0	0	0	0	0	0	0	0	0	0	0
0	0	0	0	0	0	0	0	0	0	0	0	0	0	0	0	0	0	0	0	0	0	0	0	0	0	0	0	0	0	0
0	0	0	0	0	0	0	0	0	0	0	0	0	0	0	0	0	0	0	0	0	0	0	0	0	0	0	0	0	0	0
0	0	0	0	0	0	0	0	0	0	0	0	0	0	0	0	0	0	0	0	0	0	0	0	0	0	0	0	0	0	0
0	0	0	0	0	0	0	0	0	0	0	0	0	0	0	0	0	0	0	0	0	0	0	0	0	0	0	0	0	0	0
0	0	0	0	0	0	0	0	0	0	0	0	0	0	0	0	0	0	0	0	0	0	0	0	0	0	0	0	0	0	0
0	0	0	0	0	0	0	0	0	0	0	0	0	0	0	0	0	0	0	0	0	0	0	0	0	0	0	0	0	0	0
0	0	0	0	0	0	0	0	0	0	0	0	0	0	0	0	0	0	0	0	0	0	0	0	0	0	0	0	0	0	0
0	0	0	0	0	0	0	0	0	0	0	0	0	0	0	0	0	0	0	0	0	0	0	0	0	0	0	0	0	0	0
0	0	0	0	0	0	0	0	0	0	0	0	0	0	0	0	0	0	0	0	0	0	0	0	0	0	0	0	0	0	0
0	0	0	0	0	0	0	0	0	0	0	0	0	0	0	0	0	0	0	0	0	0	0	0	0	0	0	0	0	0	0
0	0	0	0	0	0	0	0	0	0	0	0	0	0	0	0	0	0	0	0	0	0	0	0	0	0	0	0	0	0	0
0	0	0	0	0	0	0	0	0	0	0	0	0	0	0	0	0	0	0	0	0	0	0	0	0	0	0	0	0	0	0
0	0	0	0	0	0	0	0	0	0	0	0	0	0	0	0	0	0	0	0	0	0	0	0	0	0	0	0	0	0	0
0	0	0	0	0	0	0	0	0	0	0	0	0	0	0	0	0	0	0	0	0	0	0	0	0	0	0	0	0	0	0
0	0	0	0	0	0	0	0	0	0	0	0	0	0	0	0	0	0	0	0	0	0	0	0	0	0	0	0	0	0	0
0	0	0	0	0	0	0	0	0	0	0	0	0	0	0	0	0	0	0	0	0	0	0	0	0	0	0	0	0	0	0
0	0	0	0	0	0	0	0	0	0	0	0	0	0	0	0	0	0	0	0	0	0	0	0	0	0	0	0	0	0	0
0	0	0	0	0	0	0	0	0	0	0	0	0	0	0	0	0	0	0	0	0	0	0	0	0	0	0	0	0	0	0
0	0	0	0	0	0	0	0	0	0	0	0	0	0	0	0	0	0	0	0	0	0	0	0	0	0	0	0	0	0	0
0	0	0	0	0	0	0	0	0	0	0	0	0	0	0	0	0	0	0	0	0	0	0	0	0	0	0	0	0	0	0
0	0	0	0	0	0	0	0	0	0	0	0	0	0	0	0	0	0	0	0	0	0	0	0	0	0	0	0	0	0	0
0	0	0	0	0	0	0	0	0	0	0	0	0	0	0	0	0	0	0	0	0	0	0	0	0	0	0	0	0	0	0
0	0	0	0	0	0	0	0	0	0	0	0	0	0	0	0	0	0	0	0	0	0	0	0	0	0	0	0	0	0	0
0	0	0	0	0	0	0	0	0	0	0	0	0	0	0	0	0	0	0	0	0	0	0	0	0	0	0	0	0	0	0
0	0	0	0	0	0	0	0	0	0	0	0	0	0	0	0	0	0	0	0	0	0	0	0	0	0	0	0	0	0	0
0	0	0	0	0	0	0	0	0	0	0	0	0	0	0	0	0	0	0	0	0	0	0	0	0	0	0	0	0	0	0
0	0	0	0	0	0	0	0	0	0	0	0	0	0	0	0	0	0	0	0	0	0	0	0	0	0	0	0	0	0	0
0	0	0	0	0	0	0	0	0	0	0	0	0	0	0	0	0	0	0	0	0	0	0	0	0	0	0	0	0	0	0
0	0	0	0	0	0	0	0	0	0	0	0	0	0	0	0	0	0	0	0	0	0	0	0	0	0	0	0	0	0	0
0	0	0	0	0	0	0	0	0	0	0	0	0	0	0	0	0	0	0	0	0	0	0	0	0	0	0	0	0	0	0
0	0	0	0	0	0	0	0	0	0	0	0	0	0	0	0	0	0	0	0	0	0	0	0	0	0	0	0	0	0	0
0	0	0	0	0	0	0	0	0	0	0	0	0	0	0	0	0	0	0	0	0	0	0	0	0	0	0	0	0	0	0
0	0	0	0	0	0	0	0	0	0	0	0	0	0	0	0	0	0	0	0	0	0	0	0	0	0	0	0	0	0	0
0	0	0	0	0	0	0	0	0	0	0	0	0	0	0	0	0	0	0	0	0	0	0	0	0	0	0	0	0	0	0
0	0	0	0	0	0	0	0	0	0	0	0	0	0	0	0	0	0	0	0	0	0	0	0	0	0	0	0	0	0	0
0	0	0	0	0	0	0	0	0	0	0	0	0	0	0	0	0	0	0	0	0	0	0	0	0	0	0	0	0	0	0
0	0	0	0	0	0	0	0	0	0	0	0	0	0	0	0	0	0	0	0	0	0	0	0	0	0	0	0	0	0	0
0	0	0	0	0	0	0	0	0	0	0	0	0	0	0	0	0	0	0	0	0	0	0	0	0	0	0	0	0	0	0
0	0	0	0	0	0	0	0	0	0	0	0	0	0	0	0	0	0	0	0	0	0	0	0	0	0	0	0	0	0	0
0	0	0	0	0	0	0	0	0	0	0	0	0	0	0	0	0	0	0	0	0	0	0	0	0	0	0	0	0	0	0
0	0	0	0	0	0	0	0	0	0	0	0	0	0	0	0	0	0	0	0	0	0	0	0	0	0	0	0	0	0	0
0	0	0	0	0	0	0	0	0	0	0	0	0	0	0	0	0	0	0	0	0	0	0	0	0	0	0	0	0	0	0
0	0	0	0	0	0	0	0	0	0	0	0	0	0	0	0	0	0	0	0	0	0	0	0	0	0	0	0	0	0	0
0	0	0	0	0	0	0	0	0	0	0	0	0	0	0	0	0	0	0	0	0	0	0	0	0	0	0	0	0	0	0
0	0	0	0	0	0	0	0	0	0	0	0	0	0	0	0	0	0	0	0	0	0	0	0	0	0	0	0	0	0	0
0	0	0	0	0	0	0	0	0	0	0	0	0	0	0	0	0	0	0	0	0	0	0	0	0	0	0	0	0	0	0
0	0	0	0	0	0	0	0	0	0	0	0	0	0	0	0	0	0	0	0	0	0	0	0	0	0	0	0	0	0	0
0	0	0	0	0	0	0	0	0	0	0	0	0	0	0	0	0	0	0	0	0	0	0	0	0	0	0	0	0	0	0
0	0	0	0	0	0	0	0	0	0	0	0	0	0	0	0	0	0	0	0	0	0	0	0	0	0	0	0	0	0	0
0	0	0	0	0	0	0	0	0	0	0	0	0	0	0	0	0	0	0	0	0	0	0	0	0	0	0	0	0	0	0
0	0	0	0	0	0	0	0	0	0	0	0	0	0	0	0	0	0	0	0	0	0	0	0	0	0	0	0	0	0	0
0	0	0	0	0	0	0	0	0	0	0	0	0	0	0	0	0	0	0	0	0	0	0	0	0	0	0	0	0	0	0
0	0	0	0	0	0	0	0	0	0	0	0	0	0	0	0	0	0	0	0	0	0	0	0	0	0	0	0	0	0	0
0	0	0	0	0	0	0	0	0	0	0	0	0	0	0	0	0	0	0	0	0	0	0	0	0	0	0	0	0	0	0
0	0	0	0	0	0	0	0	0	0	0	0	0	0	0	0	0	0	0	0	0	0	0	0	0	0	0	0	0	0	0
0	0	0	0	0	0	0	0	0	0	0	0	0	0	0	0	0	0	0	0	0	0	0	0	0	0	0	0	0	0	0
0	0	0	0	0	0	0	0	0	0	0	0	0	0	0	0	0	0	0	0	0	0	0	0	0	0	0	0	0	0	0
0	0	0	0	0	0	0	0	0	0	0	0	0	0	0	0	0	0	0	0	0	0	0	0	0	0	0	0	0	0	0
0	0	0	0	0	0	0	0	0	0	0	0	0	0	0	0	0	0	0	0	0	0	0	0	0	0	0	0	0	0	0
0	0	0	0	0	0	0	0	0	0	0	0	0	0	0	0	0	0	0	0	0	0	0	0	0	0	0	0	0	0	0
0	0	0	0	0	0	0	0	0	0	0	0	0	0	0	0	0	0	0	0	0	0	0	0	0	0	0	0	0	0	0
0	0	0	0	0	0	0	0	0	0	0	0	0	0	0	0	0	0	0	0	0	0	0	0	0	0	0	0	0	0	0
0	0	0	0	0	0	0	0	0	0	0	0	0	0	0	0	0	0	0	0	0	0	0	0	0	0	0	0	0	0	0
0	0	0	0	0	0	0	0	0	0	0	0	0	0	0	0	0	0	0	0	0	0	0	0	0	0	0	0	0	0	0
0	0	0	0	0	0	0	0	0	0	0	0	0	0	0	0	0	0	0	0	0	0	0	0	0	0	0	0	0	0	0
0	0	0	0	0	0	0	0	0	0	0	0	0	0	0	0	0	0	0	0	0	0	0	0	0	0	0	0	0	0	0
0	0	0	0	0	0	0	0	0	0	0	0	0	0	0	0	0	0	0	0	0	0	0	0	0	0	0	0	0	0	0
0	0	0	0	0	0	0	0	0	0	0	0	0	0	0	0	0	0	0	0	0	0	0	0	0	0	0	0	0	0	0
0	0	0	0	0	0	0	0	0	0	0	0	0	0	0	0	0	0	0	0	0	0	0	0	0	0	0	0	0	0	0
0	0	0	0	0	0	0	0	0	0	0	0	0	0	0	0	0	0	0	0	0	0	0	0	0	0	0	0	0	0	0
0	0	0	0	0	0	0	0	0	0	0	0	0	0	0	0	0	0	0	0	0	0	0	0	0	0	0	0	0	0	0
0	0	0	0	0	0	0	0	0	0	0	0	0	0	0	0	0	0	0	0	0	0	0	0	0	0	0	0	0	0	0
0	0	0	0	0	0	0	0	0	0	0	0	0	0	0	0	0	0	0	0	0	0	0	0	0	0	0	0	0	0	0
0	0	0	0	0	0	0	0	0	0	0	0	0	0	0	0	0	0	0	0	0	0	0	0	0	0	0	0	0	0	0
0	0	0	0	0	0	0	0	0	0	0	0	0	0	0	0	0	0	0	0	0	0	0	0	0	0	0	0	0	0	0
0	0	0	0	0	0	0	0	0	0	0	0	0	0	0	0	0	0	0	0	0	0	0	0	0	0	0	0	0	0	0
0	0	0	0	0	0	0	0	0	0	0	0	0	0	0	0	0	0	0	0	0	0	0	0	0	0	0	0	0	0	0
0	0	0	0	0	0	0	0	0	0	0	0	0	0	0	0	0	0	0	0	0	0	0	0	0	0	0	0	0	0	0
0	0	0	0	0	0	0	0	0	0	0	0	0	0	0	0	0	0	0	0	0	0	0	0	0	0	0	0	0	0	0
0	0	0	0	0	0	0	0	0	0	0	0	0	0	0	0	0	0	0	0	0	0	0	0	0	0	0	0	0	0	0
0	0	0	0	0	0	0	0	0	0	0	0	0	0	0	0	0	0	0	0	0	0	0	0	0	0	0	0	0	0	0
0	0	0	0	0	0	0	0	0	0	0	0	0	0	0	0	0	0	0	0	0	0	0	0	0	0	0	0	0	0	0
0	0	0	0	0	0	0	0	0	0	0	0	0	0	0	0	0	0	0	0	0	0	0	0	0	0	0	0	0	0	0
0	0	0	0	0	0	0	0	0	0	0	0	0	0	0	0	0	0	0	0	0	0	0	0	0	0	0	0	0	0	0
0	0	0	0	0	0	0	0	0	0	0	0	0	0	0	0	0	0	0	0	0	0	0	0	0	0	0	0	0	0	0
0	0	0	0	0	0	0	0	0	0	0	0	0	0	0	0	0	0	0	0	0	0	0	0	0	0	0	0	0	0	0
0	0	0	0	0	0	0	0	0	0	0	0	0	0	0	0	0	0	0	0	0	0	0	0	0	0	0	0	0	0	0
0	0	0	0	0	0	0	0	0	0	0	0	0	0	0	0	0	0	0	0	0	0	0	0	0	0	0	0	0	0	0
0	0	0	0	0	0	0	0	0	0	0	0	0	0	0	0	0	0	0	0	0	0	0	0	0	0	0	0	0	0	0
0	0	0	0	0	0	0	0	0	0	0	0	0	0	0	0	0	0	0	0	0	0	0	0	0	0	0	0	0	0	0
0	0	0	0	0	0	0	0	0	0	0	0	0	0	0	0	0	0	0	0	0	0	0	0	0	0	0	0	0	0	0
0	0	0	0	0	0	0	0	0	0	0	0	0	0	0	0	0	0	0	0	0	0	0	0	0	0	0	0	0	0	0
0	0	0	0	0	0	0	0	0	0	0	0	0	0	0	0	0	0	0	0	0	0	0	0	0	0	0	0	0	0	0
0	0	0	0	0	0	0	0	0	0	0	0	0	0	0	0	0	0	0	0	0	0	0	0	0	0	0	0	0	0	0
0	0	0	0	0	0	0	0	0	0	0	0	0	0	0	0	0	0	0	0	0	0	0	0	0	0	0	0	0	0	0
0	0	0	0	0	0	0	0	0	0	0	0	0	0	0	0	0	0	0	0	0	0	0	0	0	0	0	0	0	0	0
0	0	0	0	0	0	0	0	0	0	0	0	0	0	0	0	0	0	0	0	0	0	0	0	0	0	0	0	0	0	0
0	0	0	0	0	0	0	0	0	0	0	0	0	0	0	0	0	0	0	0	0	0	0	0	0	0	0	0	0	0	0
0	0	0	0	0	0	0	0	0	0	0	0	0	0	0	0	0	0	0	0	0	0	0	0	0	0	0	0	0	0	0
0	0	0	0	0	0	0	0	0	0	0	0	0	0	0	0	0	0	0	0	0	0	0	0	0	0	0	0	0	0	0
0	0	0	0	0	0	0	0	0	0	0	0	0	0	0	0	0	0	0	0	0	0	0	0	0	0	0	0	0	0	0
0	0	0	0	0	0	0	0	0	0	0	0	0	0	0	0	0	0	0	0	0	0	0	0	0	0	0	0	0	0	0
0	0	0	0	0	0	0	0	0	0	0	0	0	0	0	0	0	0	0	0	0	0	0	0	0	0	0	0	0	0	0
0	0	0	0	0	0	0	0	0	0	0	0	0	0	0	0	0	0	0	0	0	0	0	0	0	0	0	0	0	0	0
0	0	0	0	0	0	0	0	0	0	0	0	0	0	0	0	0	0	0	0	0	0	0	0	0	0	0	0	0	0	0
0	0	0	0	0	0	0	0	0	0	0	0	0	0	0	0	0	0	0	0	0	0	0	0	0	0	0	0	0	0	0
0	0	0	0	0	0	0	0	0	0	0	0	0	0	0	0	0	0	0	0	0	0	0	0	0	0	0	0	0	0	0
0	0	0	0	0	0	0	0	0	0	0	0	0	0	0	0	0	0	0	0	0	0	0	0	0	0	0	0	0	0	0
0	0	0	0	0	0	0	0	0	0	0	0	0	0	0	0	0	0	0	0	0	0	0	0	0	0	0	0	0	0	0
0	0	0	0	0	0	0	0	0	0	0	0	0	0	0	0	0	0	0	0	0	0	0	0	0	0	0	0	0	0	0
0	0	0	0	0	0	0	0	0	0	0	0	0	0	0	0	0	0	0	0	0	0	0	0	0	0	0	0	0	0	0
0	0	0	0	0	0	0	0	0	0	0	0	0	0	0	0	0	0	0	0	0	0	0	0	0	0	0	0	0	0	0
0	0	0	0	0	0	0	0	0	0	0	0	0	0	0	0	0	0	0	0	0	0	0	0	0	0	0	0	0	0	0
0	0	0	0	0	0	0	0	0	0	0	0	0	0	0	0	0	0	0	0	0	0	0	0	0	0	0	0	0	0	0
0	0	0	0	0	0	0	0	0	0	0	0	0	0	0	0	0	0	0	0	0	0	0	0	0	0	0	0	0	0	0
0	0	0	0	0	0	0	0	0	0	0	0	0	0	0	0	0	0	0	0	0	0	0	0	0	0	0	0	0	0	0
0	0	0	0	0	0	0	0	0	0	0	0	0	0	0	0	0	0	0	0	0	0	0	0	0	0	0	0	0	0	0
0	0	0	0	0	0	0	0	0	0	0	0	0	0	0	0	0	0	0	0	0	0	0	0	0	0	0	0	0	0	0
0	0	0	0	0	0	0	0	0	0	0	0	0	0	0	0	0	0	0	0	0	0	0	0	0	0	0	0	0	0	0
0	0	0	0	0	0	0	0	0	0	0	0	0	0	0	0	0	0	0	0	0	0	0	0	0	0	0	0	0	0	0
0	0	0	0	0	0	0	0	0	0	0	0	0	0	0	0	0	0	0	0	0	0	0	0	0	0	0	0	0	0	0
0	0	0	0	0	0	0	0	0	0	0	0	0	0	0	0	0	0	0	0	0	0	0	0	0	0	0	0	0	0	0
0	0	0	0	0	0	0	0	0	0	0	0	0	0	0	0	0	0	0	0	0	0	0	0	0	0	0	0	0	0	0
0	0	0	0	0	0	0	0	0	0	0	0	0	0	0	0	0	0	0	0	0	0	0	0	0	0	0	0	0	0	0
0	0	0	0	0	0	0	0	0	0	0	0	0	0	0	0	0	0	0	0	0	0	0	0	0	0	0	0	0	0	0
0	0	0	0	0	0	0	0	0	0	0	0	0	0	0	0	0	0	0	0	0	0	0	0	0	0	0	0	0	0	0
0	0	0	0	0	0	0	0	0	0	0	0	0	0	0	0	0	0	0	0	0	0	0	0	0	0	0	0	0	0	0
0	0	0	0	0	0	0	0	0	0	0	0	0	0	0	0	0	0	0	0	0	0	0	0	0	0	0	0	0	0	0
0	0	0	0	0	0	0	0	0	0	0	0	0	0	0	0	0	0	0	0	0	0	0	0	0	0	0	0	0	0	0
0	0	0	0	0	0	0	0	0	0	0	0	0	0	0	0	0	0	0	0	0	0	0	0	0	0	0	0	0	0	0
0	0	0	0	0	0	0	0	0	0	0	0	0	0	0	0	0	0	0	0	0	0	0	0	0	0	0	0	0	0	0
0	0	0	0	0	0	0	0	0	0	0	0	0	0	0	0	0	0	0	0	0	0	0	0	0	0	0	0	0	0	0
0	0	0	0	0	0	0	0	0	0	0	0	0	0	0	0	0	0	0	0	0	0	0	0	0	0	0	0	0	0	0
0	0	0	0	0	0	0	0	0	0	0	0	0	0	0	0	0	0	0	0	0	0	0	0	0	0	0	0	0	0	0
0	0	0	0	0	0	0	0	0	0	0	0	0	0	0	0	0	0	0	0	0	0	0	0	0	0	0	0	0	0	0
0	0	0	0	0	0	0	0	0	0	0	0	0	0	0	0	0	0	0	0	0	0	0	0	0	0	0	0	0	0	0
0	0	0	0	0	0	0	0	0	0	0	0	0	0	0	0	0	0	0	0	0	0	0	0	0	0	0	0	0	0	0
0	0	0	0	0	0	0	0	0	0	0	0	0	0	0	0	0	0	0	0	0	0	0	0	0	0	0	0	0	0	0
0	0	0	0	0	0	0	0	0	0	0	0	0	0	0	0	0	0	0	0	0	0	0	0	0	0	0	0	0	0	0
0	0	0	0	0	0	0	0	0	0	0	0	0	0	0	0	0	0	0	0	0	0	0	0	0	0	0	0	0	0	0
0	0	0	0	0	0	0	0	0	0	0	0	0	0	0	0	0	0	0	0	0	0	0	0	0	0	0	0	0	0	0
0	0	0	0	0	0	0	0	0	0	0	0	0	0	0	0	0	0	0	0	0	0	0	0	0	0	0	0	0	0	0
0	0	0	0	0	0	0	0	0	0	0	0	0	0	0	0	0	0	0	0	0	0	0	0	0	0	0	0	0	0	0
0	0	0	0	0	0	0	0	0	0	0	0	0	0	0	0	0	0	0	0	0	0	0	0	0	0	0	0	0	0	0
0	0	0	0	0	0	0	0	0	0	0	0	0	0	0	0	0	0	0	0	0	0	0	0	0	0	0	0	0	0	0
0	0	0	0	0	0	0	0	0	0	0	0	0	0	0	0	0	0	0	0	0	0	0	0	0	0	0	0	0	0	0
0	0	0	0	0	0	0	0	0	0	0	0	0	0	0	0	0	0	0	0	0	0	0	0	0	0	0	0	0	0	0
0	0	0	0	0	0	0	0	0	0	0	0	0	0	0	0	0	0	0	0	0	0	0	0	0	0	0	0	0	0	0
0	0	0	0	0	0	0	0	0	0	0	0	0	0	0	0	0	0	0	0	0	0	0	0	0	0	0	0	0	0	0
0	0	0	0	0	0	0	0	0	0	0	0	0	0	0	0	0	0	0	0	0	0	0	0	0	0	0	0	0	0	0
0	0	0	0	0	0	0	0	0	0	0	0	0	0	0	0	0	0	0	0	0	0	0	0	0	0	0	0	0	0	0
0	0	0	0	0	0	0	0	0	0	0	0	0	0	0	0	0	0	0	0	0	0	0	0	0	0	0	0	0	0	0
0	0	0	0	0	0	0	0	0	0	0	0	0	0	0	0	0	0	0	0	0	0	0	0	0	0	0	0	0	0	0
0	0	0	0	0	0	0	0	0	0	0	0	0	0	0	0	0	0	0	0	0	0	0	0	0	0	0	0	0	0	0
0	0	0	0	0	0	0	0	0	0	0	0	0	0	0	0	0	0	0	0	0	0	0	0	0	0	0	0	0	0	0
0	0	0	0	0	0	0	0	0	0	0	0	0	0	0	0	0	0	0	0	0	0	0	0	0	0	0	0	0	0	0
0	0	0	0	0	0	0	0	0	0	0	0	0	0	0	0	0	0	0	0	0	0	0	0	0	0	0	0	0	0	0
0	0	0	0	0	0	0	0	0	0	0	0	0	0	0	0	0	0	0	0	0	0	0	0	0	0	0	0	0	0	0
0	0	0	0	0	0	0	0	0	0	0	0	0	0	0	0	0	0	0	0	0	0	0	0	0	0	0	0	0	0	0
0	0	0	0	0	0	0	0	0	0	0	0	0	0	0	0	0	0	0	0	0	0	0	0	0	0	0	0	0	0	0
0	0	0	0	0	0	0	0	0	0	0	0	0	0	0	0	0	0	0	0	0	0	0	0	0	0	0	0	0	0	0
0	0	0	0	0	0	0	0	0	0	0	0	0	0	0	0	0	0	0	0	0	0	0	0	0	0	0	0	0	0	0
0	0	0	0	0	0	0	0	0	0	0	0	0	0	0	0	0	0	0	0	0	0	0	0	0	0	0	0	0	0	0
0	0	0	0	0	0	0	0	0	0	0	0	0	0	0	0	0	0	0	0	0	0	0	0	0	0	0	0	0	0	0
0	0	0	0	0	0	0	0	0	0	0	0	0	0	0	0	0	0	0	0	0	0	0	0	0	0	0	0	0	0	0
0	0	0	0	0	0	0	0	0	0	0	0	0	0	0	0	0	0	0	0	0	0	0	0	0	0	0	0	0	0	0
0	0	0	0	0	0	0	0	0	0	0	0	0	0	0	0	0	0	0	0	0	0	0	0	0	0	0	0	0	0	0
0	0	0	0	0	0	0	0	0	0	0	0	0	0	0	0	0	0	0	0	0	0	0	0	0	0	0	0	0	0	0
0	0	0	0	0	0	0	0	0	0	0	0	0	0	0	0	0	0	0	0	0	0	0	0	0	0	0	0	0	0	0
0	0	0	0	0	0	0	0	0	0	0	0	0	0	0	0	0	0	0	0	0	0	0	0	0	0	0	0	0	0	0
0	0	0	0	0	0	0	0	0	0	0	0	0	0	0	0	0	0	0	0	0	0	0	0	0	0	0	0	0	0	0
0	0	0	0	0	0	0	0	0	0	0	0	0	0	0	0	0	0	0	0	0	0	0	0	0	0	0	0	0	0	0
0	0	0	0	0	0	0	0	0	0	0	0	0	0	0	0	0	0	0	0	0	0	0	0	0	0	0	0	0	0	0
0	0	0	0	0	0	0	0	0	0	0	0	0	0	0	0	0	0	0	0	0	0	0	0	0	0	0	0	0	0	0
0	0	0	0	0	0	0	0	0	0	0	0	0	0	0	0	0	0	0	0	0	0	0	0	0	0	0	0	0	0	0
0	0	0	0	0	0	0	0	0	0	0	0	0	0	0	0	0	0	0	0	0	0	0	0	0	0	0	0	0	0	0
0	0	0	0	0	0	0	0	0	0	0	0	0	0	0	0	0	0	0	0	0	0	0	0	0	0	0	0	0	0	0
0	0	0	0	0	0	0	0	0	0	0	0	0	0	0	0	0	0	0	0	0	0	0	0	0	0	0	0	0	0	0
0	0	0	0	0	0	0	0	0	0	0	0	0	0	0	0	0	0	0	0	0	0	0	0	0	0	0	0	0	0	0
0	0	0	0	0	0	0	0	0	0	0	0	0	0	0	0	0	0	0	0	0	0	0	0	0	0	0	0	0	0	0
0	0	0	0	0	0	0	0	0	0	0	0	0	0	0	0	0	0	0	0	0	0	0	0	0	0	0	0	0	0	0
0	0	0	0	0	0	0	0	0	0	0	0	0	0	0	0	0	0	0	0	0	0	0	0	0	0	0	0	0	0	0
0	0	0	0	0	0	0	0	0	0	0	0	0	0	0	0	0	0	0	0	0	0	0	0	0	0	0	0	0	0	0
0	0	0	0	0	0	0	0	0	0	0	0	0	0	0	0	0	0	0	0	0	0	0	0	0	0	0	0	0	0	0
0	0	0	0	0	0	0	0	0	0	0	0	0	0	0	0	0	0	0	0	0	0	0	0	0	0	0	0	0	0	0
0	0	0	0	0	0	0	0	0	0	0	0	0	0	0	0	0	0	0	0	0	0	0	0	0	0	0	0	0	0	0
0	0	0	0	0	0	0	0	0	0	0	0	0	0	0	0	0	0	0	0	0	0	0	0	0	0	0	0	0	0	0
0	0	0	0	0	0	0	0	0	0	0	0	0	0	0	0	0	0	0	0	0	0	0	0	0	0	0	0	0	0	0
0	0	0	0	0	0	0	0	0	0	0	0	0	0	0	0	0	0	0	0	0	0	0	0	0	0	0	0	0	0	0
0	0	0	0	0	0	0	0	0	0	0	0	0	0	0	0	0	0	0	0	0	0	0	0	0	0	0	0	0	0	0
0	0	0	0	0	0	0	0	0	0	0	0	0	0	0	0	0	0	0	0	0	0	0	0	0	0	0	0	0	0	0
0	0	0	0	0	0	0	0	0	0	0	0	0	0	0	0	0	0	0	0	0	0	0	0	0	0	0	0	0	0	0
0	0	0	0	0	0	0	0	0	0	0	0	0	0	0	0	0	0	0	0	0	0	0	0	0	0	0	0	0	0	0
0	0	0	0	0	0	0	0	0	0	0	0	0	0	0	0	0	0	0	0	0	0	0	0	0	0	0	0	0	0	0
0	0	0	0	0	0	0	0	0	0	0	0	0	0	0	0	0	0	0	0	0	0	0	0	0	0	0	0	0	0	0
0	0	0	0	0	0	0	0	0	0	0	0	0	0	0	0	0	0	0	0	0	0	0	0	0	0	0	0	0	0	0
0	0	0	0	0	0	0	0	0	0	0	0	0	0	0	0	0	0	0	0	0	0	0	0	0	0	0	0	0	0	0
0	0	0	0	0	0	0	0	0	0	0	0	0	0	0	0	0	0	0	0	0	0	0	0	0	0	0	0	0	0	0
0	0	0	0	0	0	0	0	0	0	0	0	0	0	0	0	0	0	0	0	0	0	0	0	0	0	0	0	0	0	0
0	0	0	0	0	0	0	0	0	0	0	0	0	0	0	0	0	0	0	0	0	0	0	0	0	0	0	0	0	0	0
0	0	0	0	0	0	0	0	0	0	0	0	0	0	0	0	0	0	0	0	0	0	0	0	0	0	0	0	0	0	0
0	0	0	0	0	0	0	0	0	0	0	0	0	0	0	0	0	0	0	0	0	0	0	0	0	0	0	0	0	0	0
0	0	0	0	0	0	0	0	0	0	0	0	0	0	0	0	0	0	0	0	0	0	0	0	0	0	0	0	0	0	0
0	0	0	0	0	0	0	0	0	0	0	0	0	0	0	0	0	0	0	0	0	0	0	0	0	0	0	0	0	0	0
0	0	0	0	0	0	0	0	0	0	0	0	0	0	0	0	0	0	0	0	0	0	0	0	0	0	0	0	0	0	0
0	0	0	0	0	0	0	0	0	0	0	0	0	0	0	0	0	0	0	0	0	0	0	0	0	0	0	0	0	0	0
0	0	0	0	0	0	0	0	0	0	0	0	0	0	0	0	0	0	0	0	0	0	0	0	0	0	0	0	0	0	0
0	0	0	0	0	0	0	0	0	0	0	0	0	0	0	0	0	0	0	0	0	0	0	0	0	0	0	0	0	0	0
0	0	0	0	0	0	0	0	0	0	0	0	0	0	0	0	0	0	0	0	0	0	0	0	0	0	0	0	0	0	0
0	0	0	0	0	0	0	0	0	0	0	0	0	0	0	0	0	0	0	0	0	0	0	0	0	0	0	0	0	0	0
0	0	0	0	0	0	0	0	0	0	0	0	0	0	0	0	0	0	0	0	0	0	0	0	0	0	0	0	0	0	0
0	0	0	0	0	0	0	0	0	0	0	0	0	0	0	0	0	0	0	0	0	0	0	0	0	0	0	0	0	0	0
0	0	0	0	0	0	0	0	0	0	0	0	0	0	0	0	0	0	0	0	0	0	0	0	0	0	0	0	0	0	0
0	0	0	0	0	0	0	0	0	0	0	0	0	0	0	0	0	0	0	0	0	0	0	0	0	0	0	0	0	0	0
0	0	0	0	0	0	0	0	0	0	0	0	0	0	0	0	0	0	0	0	0	0	0	0	0	0	0	0	0	0	0
0	0	0	0	0	0	0	0	0	0	0	0	0	0	0	0	0	0	0	0	0	0	0	0	0	0	0	0	0	0	0
0	0	0	0	0	0	0	0	0	0	0	0	0	0	0	0	0	0	0	0	0	0	0	0	0	0	0	0	0	0	0
0	0	0	0	0	0	0	0	0	0	0	0	0	0	0	0	0	0	0	0	0	0	0	0	0	0	0	0	0	0	0
0	0	0	0	0	0	0	0	0	0	0	0	0	0	0	0	0	0	0	0	0	0	0	0	0	0	0	0	0	0	0
0	0	0	0	0	0	0	0	0	0	0	0	0	0	0	0	0	0	0	0	0	0	0	0	0	0	0	0	0	0	0
0	0	0	0	0	0	0	0	0	0	0	0	0	0	0	0	0	0	0	0	0	0	0	0	0	0	0	0	0	0	0
0	0	0	0	0	0	0	0	0	0	0	0	0	0	0	0	0	0	0	0	0	0	0	0	0	0	0	0	0	0	0
0	0	0	0	0	0	0	0	0	0	0	0	0	0	0	0	0	0	0	0	0	0	0	0	0	0	0	0	0	0	0
0	0	0	0	0	0	0	0	0	0	0	0	0	0	0	0	0	0	0	0	0	0	0	0	0	0	0	0	0	0	0
0	0	0	0	0	0	0	0	0	0	0	0	0	0	0	0	0	0	0	0	0	0	0	0	0	0	0	0	0	0	0
0	0	0	0	0	0	0	0	0	0	0	0	0	0	0	0	0	0	0	0	0	0	0	0	0	0	0	0	0	0	0
0	0	0	0	0	0	0	0	0	0	0	0	0	0	0	0	0	0	0	0	0	0	0	0	0	0	0	0	0	0	0
0	0	0	0	0	0	0	0	0	0	0	0	0	0	0	0	0	0	0	0	0	0	0	0	0	0	0	0	0	0	0
0	0	0	0	0	0	0	0	0	0	0	0	0	0	0	0	0	0	0	0	0	0	0	0	0	0	0	0	0	0	0
0	0	0	0	0	0	0	0	0	0	0	0	0	0	0	0	0	0	0	0	0	0	0	0	0	0	0	0	0	0	0
0	0	0	0	0	0	0	0	0	0	0	0	0	0	0	0	0	0	0	0	0	0	0	0	0	0	0	0	0	0	0
0	0	0	0	0	0	0	0	0	0	0	0	0	0	0	0	0	0	0	0	0	0	0	0	0	0	0	0	0	0	0
0	0	0	0	0	0	0	0	0	0	0	0	0	0	0	0	0	0	0	0	0	0	0	0	0	0	0	0	0	0	0
0	0	0	0	0	0	0	0	0	0	0	0	0	0	0	0	0	0	0	0	0	0	0	0	0	0	0	0	0	0	0
0	0	0	0	0	0	0	0	0	0	0	0	0	0	0	0	0	0	0	0	0	0	0	0	0	0	0	0	0	0	0
0	0	0	0	0	0	0	0	0	0	0	0	0	0	0	0	0	0	0	0	0	0	0	0	0	0	0	0	0	0	0
0	0	0	0	0	0	0	0	0	0	0	0	0	0	0	0	0	0	0	0	0	0	0	0	0	0	0	0	0	0	0
0	0	0	0	0	0	0	0	0	0	0	0	0	0	0	0	0	0	0	0	0	0	0	0	0	0	0	0	0	0	0
0	0	0	0	0	0	0	0	0	0	0	0	0	0	0	0	0	0	0	0	0	0	0	0	0	0	0	0	0	0	0
0	0	0	0	0	0	0	0	0	0	0	0	0	0	0	0	0	0	0	0	0	0	0	0	0	0	0	0	0	0	0
0	0	0	0	0	0	0	0	0	0	0	0	0	0	0	0	0	0	0	0	0	0	0	0	0	0	0	0	0	0	0
0	0	0	0	0	0	0	0	0	0	0	0	0	0	0	0	0	0	0	0	0	0	0	0	0	0	0	0	0	0	0
0	0	0	0	0	0	0	0	0	0	0	0	0	0	0	0	0	0	0	0	0	0	0	0	0	0	0	0	0	0	0
0	0	0	0	0	0	0	0	0	0	0	0	0	0	0	0	0	0	0	0	0	0	0	0	0	0	0	0	0	0	0
0	0	0	0	0	0	0	0	0	0	0	0	0	0	0	0	0	0	0	0	0	0	0	0	0	0	0	0	0	0	0
0	0	0	0	0	0	0	0	0	0	0	0	0	0	0	0	0	0	0	0	0	0	0	0	0	0	0	0	0	0	0
0	0	0	0	0	0	0	0	0	0	0	0	0	0	0	0	0	0	0	0	0	0	0	0	0	0	0	0	0	0	0
0	0	0	0	0	0	0	0	0	0	0	0	0	0	0	0	0	0	0	0	0	0	0	0	0	0	0	0	0	0	0
0	0	0	0	0	0	0	0	0	0	0	0	0	0	0	0	0	0	0	0	0	0	0	0	0	0	0	0	0	0	0
0	0	0	0	0	0	0	0	0	0	0	0	0	0	0	0	0	0	0	0	0	0	0	0	0	0	0	0	0	0	0
0	0	0	0	0	0	0	0	0	0	0	0	0	0	0	0	0	0	0	0	0	0	0	0	0	0	0	0	0	0	0
0	0	0	0	0	0	0	0	0	0	0	0	0	0	0	0	0	0	0	0	0	0	0	0	0	0	0	0	0	0	0
0	0	0	0	0	0	0	0	0	0	0	0	0	0	0	0	0	0	0	0	0	0	0	0	0	0	0	0	0	0	0
0	0	0	0	0	0	0	0	0	0	0	0	0	0	0	0	0	0	0	0	0	0	0	0	0	0	0	0	0	0	0
0	0	0	0	0	0	0	0	0	0	0	0	0	0	0	0	0	0	0	0	0	0	0	0	0	0	0	0	0	0	0
0	0	0	0	0	0	0	0	0	0	0	0	0	0	0	0	0	0	0	0	0	0	0	0	0	0	0	0	0	0	0
0	0	0	0	0	0	0	0	0	0	0	0	0	0	0	0	0	0	0	0	0	0	0	0	0	0	0	0	0	0	0
0	0	0	0	0	0	0	0	0	0	0	0	0	0	0	0	0	0	0	0	0	0	0	0	0	0	0	0	0	0	0
0	0	0	0	0	0	0	0	0	0	0	0	0	0	0	0	0	0	0	0	0	0	0	0	0	0	0	0	0	0	0
[truncated: 1,000 more rows]
