# Supplementary material for: A modified shuffled frog leaping algorithm with inertia weight
Source: Sci Rep. 2024 Feb 20;14:4146. doi: 10.1038/s41598-024-51306-1 (PMC11224354; doi:10.1038/s41598-024-51306-1)
Supplement: Supplementary file 1 — Supplementary Information. [file 41598_2024_51306_MOESM1_ESM.zip › data/F2/MSFLA_Q_26.xls]

## Sheet: Sheet1
-0.140739	0.176127	-0.00749108	-0.0947412	-0.178245	0.13911	0.83562	0.186152	1.30997	-0.192554	-0.0419332	-0.00864023	-0.126353	0.0360027	0.929413	-0.201439	0.00512762	0.201441	0.079378	0.0169493	0.145509	-0.216513	-0.00478611	0.192273	1.04807	-0.0322208	-0.030865	-0.0611383	-0.0472197	0.104241	6.79026
0.0784517	0.0123996	0.00063987	0.000878587	7.47128e-06	0.016965	-0.0203067	-0.00751027	-0.00106959	-0.00832714	-0.00520653	-0.030646	0.000965492	0.0156278	0.00692909	-0.12445	-0.00311646	0.0481036	-0.00500215	-0.00210623	0.01156	0.00781688	-0.0458696	-0.0113781	0.0101417	-0.0177265	-0.0066068	0.002653	-0.0188012	-0.00778178	0.529045
0.00693697	0.00109162	4.47997e-05	-0.00049584	0.000470869	0.00551998	-0.000157283	0.00140014	0.00059462	-0.00416338	-0.00117573	0.000890948	-0.000170601	-0.0026259	5.12397e-05	-0.00174133	-3.82055e-05	-0.00568231	0.00194501	0.00981911	0.00139063	0.000246793	-0.000419699	-0.00285048	1.91402e-05	-0.00728575	-0.000353133	0.00101631	0.00101792	-0.000378833	0.0599946
-0.000855609	-0.000130008	-6.21206e-05	-5.20652e-05	0.00010569	-3.25512e-05	-4.64024e-06	5.44197e-05	5.59809e-06	-0.000548372	-6.85058e-06	2.19365e-06	3.37072e-05	-3.20667e-05	0.000101908	-0.000139504	3.48152e-05	-2.15517e-05	-9.35365e-05	0.000367417	-0.000349682	-5.29148e-06	2.33551e-05	0.000428097	-0.000180168	-8.80021e-05	8.45844e-05	0.000153303	4.3028e-05	-0.00030585	0.00434598
2.27668e-05	2.28784e-06	-1.97434e-05	4.38705e-05	-2.20758e-05	1.89427e-05	1.63483e-06	2.00193e-06	9.06619e-06	-1.29184e-05	9.92184e-07	-7.2786e-06	-1.38624e-05	-1.43569e-05	3.36374e-06	3.48942e-06	-1.83471e-05	-6.93761e-06	6.82018e-06	-8.68135e-06	2.65536e-06	-2.51299e-06	-2.69907e-05	-5.04159e-06	4.71508e-05	4.01348e-05	-3.08565e-07	-7.1597e-05	1.04668e-06	-1.0094e-05	0.00044697
-2.06693e-06	3.11767e-07	-3.05603e-06	1.09026e-06	-3.67506e-06	-3.59268e-06	-1.47313e-06	7.84266e-07	9.44364e-06	1.65587e-07	-1.27537e-07	2.93335e-08	-1.82719e-07	-3.09357e-07	-3.29901e-07	-2.82517e-07	2.29748e-07	2.1686e-06	-3.57851e-07	-1.31083e-07	-1.01085e-06	5.55242e-06	-5.62063e-07	5.06142e-07	-1.02268e-06	-2.89595e-06	1.41229e-06	-3.56306e-09	2.5078e-06	1.84653e-07	4.54664e-05
-1.02755e-07	5.90933e-07	-1.74117e-08	-3.45759e-07	-4.055e-08	-2.57675e-07	-4.85914e-07	-4.35169e-07	-1.3046e-07	-4.77894e-09	-7.49679e-08	-1.66916e-07	-2.42108e-08	-9.09287e-08	-6.05753e-08	-6.85483e-09	2.43911e-09	2.1743e-09	1.05873e-07	1.26804e-09	3.77947e-08	-1.99145e-07	-8.14444e-08	1.12987e-09	2.78706e-08	3.55162e-07	1.0284e-07	9.52638e-08	-4.07498e-08	1.53963e-07	4.04298e-06
-1.8317e-08	1.32989e-09	5.41332e-09	-1.49002e-08	-6.3933e-09	2.28816e-08	1.72678e-09	1.00925e-08	1.84033e-09	2.8642e-08	2.92118e-09	-1.73257e-08	-3.83074e-09	-3.19282e-09	2.95176e-09	1.69802e-08	1.99093e-08	-1.16156e-09	5.57641e-08	-2.17177e-08	-3.28714e-09	-2.15656e-08	-8.85535e-09	8.84327e-10	-1.9724e-09	-3.39067e-08	-4.52955e-09	-1.29296e-08	2.66975e-09	-2.60288e-09	3.50495e-07
-4.16411e-09	-2.71904e-09	1.56414e-10	-5.00501e-10	1.82473e-09	3.84869e-09	-9.80589e-10	-9.17992e-10	5.68444e-09	4.20134e-10	-4.99665e-10	2.50493e-10	-1.25987e-09	-5.82646e-10	1.7672e-09	1.18336e-09	-6.87442e-10	-8.26574e-10	7.229e-11	1.71873e-10	-2.13236e-09	6.10792e-09	-7.43093e-10	5.95954e-10	5.08307e-10	-1.58651e-09	4.49059e-10	7.5523e-11	-7.51717e-10	-5.80674e-10	4.20492e-08
-9.32126e-12	-1.16693e-11	-4.02399e-11	-2.26848e-11	1.95368e-10	6.89321e-11	2.88598e-11	5.9698e-11	-1.06944e-10	-5.25575e-12	-7.16276e-12	-4.04047e-11	-9.41018e-11	1.87945e-11	1.73207e-11	6.13722e-11	-6.86837e-12	5.97437e-10	-6.04996e-11	2.18049e-10	-6.06061e-11	9.58693e-11	2.71921e-11	4.73229e-10	-5.64108e-12	-1.56977e-10	9.9029e-11	2.25277e-12	9.15995e-12	1.18776e-10	2.71972e-09
-3.14298e-12	-1.18396e-11	2.40195e-13	1.11485e-11	3.77894e-11	-7.68432e-12	-1.29526e-11	-8.21428e-13	1.36841e-11	1.80179e-11	1.07779e-11	1.99856e-11	3.51248e-13	2.23111e-13	-9.36979e-12	1.39495e-11	-3.25871e-12	3.08882e-11	2.37532e-12	-2.03403e-11	-2.18019e-12	6.83853e-14	8.10181e-12	-3.83876e-13	-1.72035e-12	8.83311e-12	-2.13671e-12	-1.42451e-11	9.44082e-14	6.4105e-12	2.73015e-10
-1.44845e-13	-1.12515e-13	3.84481e-13	-5.27804e-14	1.44519e-12	2.23546e-12	1.18651e-13	1.38743e-12	-1.16051e-12	-1.33305e-12	9.58616e-13	-1.11342e-13	4.74939e-13	-8.72114e-13	2.53533e-13	4.01496e-12	-1.6068e-13	-2.77534e-13	-1.53791e-13	7.50471e-13	2.03082e-13	1.82669e-13	-3.59855e-13	-3.97454e-12	-2.26385e-13	-7.13463e-13	-1.54334e-13	-4.77939e-14	-1.04313e-15	2.86067e-13	2.25521e-11
8.0611e-14	4.19801e-14	6.55339e-15	-1.79762e-14	2.35455e-15	-9.54579e-15	3.13378e-14	-1.34941e-14	-5.81121e-14	1.5021e-14	1.65837e-13	-7.95333e-14	1.09078e-13	-5.34638e-14	-1.23209e-13	-3.45641e-15	-3.18139e-14	-4.48065e-14	-1.25506e-13	-9.18234e-14	-2.51115e-15	-1.31155e-14	-3.94211e-14	-3.62339e-13	1.04859e-14	2.68616e-15	-8.22922e-15	2.46904e-14	-5.29637e-15	-1.47627e-13	1.72191e-12
9.30364e-15	2.22637e-15	8.1319e-15	4.84644e-15	1.39663e-15	1.99032e-15	-1.00918e-14	-1.2745e-14	5.863e-15	1.97262e-15	4.35178e-14	1.32656e-14	-2.61705e-16	-2.67475e-15	4.68338e-15	2.24098e-15	1.53298e-14	4.00436e-15	2.71342e-15	4.38594e-16	-6.60128e-15	3.53122e-15	-2.40245e-16	6.61436e-15	-6.66549e-16	1.00246e-14	5.02237e-15	2.87907e-15	-1.73613e-14	-6.24198e-15	2.06881e-13
6.88681e-16	3.69443e-16	1.94036e-17	1.06324e-16	-5.73239e-16	6.49071e-16	1.14219e-15	-1.63462e-16	2.83269e-16	-2.04876e-16	1.02443e-15	1.65577e-16	-2.234e-17	-5.88548e-16	4.03491e-16	1.28349e-15	-4.69207e-16	3.1818e-16	4.48182e-15	9.84685e-16	3.29856e-16	3.48199e-16	-2.32939e-15	7.527e-16	-1.39306e-16	2.42909e-16	-2.8321e-16	1.05784e-16	8.44461e-16	-1.20475e-15	2.05223e-14
-3.74123e-17	-1.29135e-17	2.29301e-17	-1.66258e-16	5.45359e-18	-2.20251e-17	-4.91148e-18	1.70383e-16	-1.50933e-17	3.64897e-18	-1.01715e-17	1.64544e-16	7.92679e-17	5.14279e-17	2.62335e-18	4.56302e-17	2.05525e-16	-1.63302e-16	-8.21975e-17	-2.15114e-16	-2.38669e-17	-1.51645e-17	6.38171e-17	2.6012e-16	-7.03805e-17	1.74551e-17	-2.65804e-17	-5.66527e-17	-5.1826e-18	-5.00008e-17	2.07005e-15
7.78018e-20	2.31782e-19	4.95143e-18	2.87704e-18	3.87418e-19	1.20865e-17	-1.73383e-18	1.44995e-18	-3.00683e-17	-9.05299e-19	2.72909e-18	-1.49664e-18	-8.55882e-18	3.80619e-18	5.77472e-18	-2.33736e-17	-4.99166e-19	1.76072e-18	4.4246e-18	5.97502e-18	1.42512e-18	1.216e-17	1.95929e-18	-2.0621e-19	-1.6721e-18	8.574e-18	-6.92801e-18	5.68832e-18	-6.80009e-18	-3.1767e-18	1.61758e-16
1.31559e-19	-2.69336e-18	-1.62676e-19	6.62551e-20	2.18941e-19	9.46548e-19	-4.61122e-19	-1.97393e-19	-1.29898e-19	-4.81217e-20	1.0064e-18	-5.53391e-19	-6.59383e-19	-7.94764e-19	-3.00083e-20	7.65845e-19	1.32316e-18	1.71454e-18	-2.04414e-20	-1.47688e-19	-7.00128e-19	-5.7621e-19	-8.72611e-20	-7.6763e-20	-1.07498e-19	1.55982e-19	-1.07553e-18	3.1468e-19	1.44647e-20	2.57579e-19	1.54376e-17
-1.20765e-20	-1.87936e-19	-4.04374e-20	2.8031e-20	8.32115e-21	-4.4936e-20	3.7704e-20	-3.54674e-20	3.40438e-20	-2.86065e-20	-3.21496e-20	2.19201e-20	-9.23671e-20	-1.3449e-20	3.39246e-19	1.75335e-20	1.57408e-19	-1.6763e-20	9.5692e-21	-1.01086e-20	-2.73294e-20	-4.72067e-20	-1.77106e-21	1.36999e-19	-7.57582e-21	-6.03465e-20	8.7538e-21	1.13512e-20	-1.22142e-20	1.53918e-19	1.63554e-18
8.85551e-21	-3.51049e-21	1.3512e-20	-8.12457e-21	-1.27822e-21	1.4536e-20	-9.12967e-22	7.20811e-22	-4.85812e-21	8.78446e-21	-1.01315e-20	4.84245e-21	-3.68134e-21	2.244e-21	2.11854e-22	-3.70621e-21	-3.09166e-22	-1.28931e-20	-2.31343e-20	-1.13492e-21	-2.5e-22	7.81304e-22	-2.39799e-22	-8.07414e-21	5.0017e-22	8.33107e-21	9.5857e-21	8.48326e-23	8.25355e-21	1.71419e-21	1.65197e-19
-1.25526e-21	8.30419e-22	-8.82318e-23	6.7016e-22	3.75681e-22	-8.74447e-22	-1.89673e-22	-8.78787e-22	5.29198e-22	-3.16897e-22	-1.5379e-22	-1.24532e-22	1.13232e-22	2.06322e-21	-4.82412e-22	-3.27915e-22	1.39766e-21	-1.47788e-22	6.8471e-22	-4.62759e-23	-5.60643e-23	1.7224e-21	-3.57413e-22	6.36255e-24	8.78567e-23	-1.17185e-22	-1.17451e-23	4.79353e-22	-2.18741e-23	-2.48205e-22	1.46588e-20
-3.35933e-24	1.12545e-23	-3.35423e-23	4.76254e-23	-7.57596e-24	8.60328e-25	1.27351e-23	5.19784e-23	9.64649e-24	-1.88901e-23	4.3988e-24	-2.41399e-24	-2.18422e-23	-1.4481e-23	-2.04047e-23	4.2885e-23	4.85981e-23	-2.79825e-22	8.39621e-23	2.82659e-26	2.53402e-23	1.05557e-23	2.19757e-23	-9.74682e-23	-2.73761e-23	2.79898e-24	-7.10328e-24	3.93516e-23	-9.4426e-24	-9.15665e-24	9.66876e-22
-8.45753e-26	9.80596e-24	-9.49752e-26	3.42163e-26	-2.83288e-24	-3.98551e-24	-6.25737e-25	-7.43217e-24	1.02365e-24	1.44923e-24	4.94144e-24	4.92938e-24	1.38078e-24	-1.84918e-25	-2.50561e-24	-7.83126e-25	8.67323e-27	-4.63745e-24	-5.31779e-24	1.08409e-23	-2.59999e-25	-1.34026e-24	3.96488e-25	-5.86887e-24	1.3183e-24	1.65566e-24	-1.00603e-26	5.77158e-25	1.11423e-24	2.55785e-26	7.54655e-23
1.20745e-26	4.04328e-25	-9.54971e-26	-3.96392e-25	-3.65105e-26	1.06544e-25	2.28408e-26	1.25047e-25	-9.89257e-25	4.78669e-25	9.17198e-26	1.04617e-25	2.4309e-25	1.42888e-25	-2.61324e-25	2.52669e-25	-7.95764e-26	-9.87402e-26	-1.0656e-27	-1.09398e-25	-6.09125e-27	3.09831e-26	-1.72814e-25	1.65283e-25	-1.34585e-26	-1.19532e-26	4.64352e-25	1.01052e-24	4.18937e-25	-1.21487e-25	6.46813e-24
5.5488e-26	-9.71517e-26	-4.69424e-27	-3.64761e-27	6.97332e-27	6.73708e-27	-2.86682e-27	2.66651e-26	-5.42798e-26	2.83995e-26	-8.64563e-27	1.42273e-26	-6.21762e-27	7.20294e-26	-9.71286e-28	-4.87543e-28	2.99236e-27	-1.72954e-26	-5.52227e-28	1.11069e-25	-6.48937e-27	6.57199e-26	-7.64947e-26	9.03668e-26	-4.5645e-26	-4.44239e-27	4.28102e-28	-7.7188e-26	-1.51331e-27	-5.27341e-27	8.94952e-25
1.09311e-26	-1.44495e-28	2.47789e-28	2.03026e-27	-3.22495e-27	-3.06266e-28	2.80086e-28	-5.30674e-27	1.15566e-27	-1.60138e-27	1.58151e-26	-9.34027e-28	-6.05813e-27	2.70557e-28	5.19329e-27	3.75178e-28	2.62511e-27	1.47903e-26	2.71418e-27	2.70894e-27	1.61135e-29	-4.96149e-27	-2.49422e-27	-8.77087e-28	1.05244e-28	-1.6027e-27	2.35253e-28	1.98515e-28	-4.25184e-28	1.43178e-27	8.90612e-26
-1.41416e-28	-8.79653e-29	-8.48669e-29	-2.59622e-28	1.59323e-28	1.30163e-28	-1.70069e-28	-2.16032e-27	2.46991e-29	3.54674e-29	-8.07226e-28	4.15408e-30	1.03596e-29	-1.89494e-28	3.80351e-29	-1.43607e-28	-1.33412e-29	-2.06912e-28	2.09404e-28	-1.1123e-28	1.84823e-29	4.31517e-31	-6.04172e-29	-3.12777e-28	4.20547e-29	-5.20729e-29	1.82132e-29	3.04116e-28	8.39839e-28	7.43267e-31	6.63682e-27
2.1711e-29	-3.44639e-29	1.03041e-29	-2.01149e-29	1.30558e-30	-1.48303e-29	3.05037e-29	-1.28409e-28	-9.84191e-30	-6.39883e-29	1.10724e-29	-1.89696e-28	7.97293e-30	2.83405e-29	8.1125e-31	-3.6465e-29	-2.70194e-29	7.00448e-29	7.92191e-30	-5.59426e-29	-3.21121e-30	3.52015e-29	5.88923e-29	-5.90281e-29	-2.66317e-30	-7.95756e-29	1.1081e-29	3.96342e-30	-5.21427e-29	2.10048e-29	1.09752e-27
4.65788e-30	-6.33214e-32	1.71388e-30	6.75502e-31	-5.42191e-31	-1.13112e-30	-1.32323e-30	-2.89748e-30	1.21185e-30	-5.43467e-31	2.10833e-30	-2.46557e-30	6.83294e-31	1.71345e-31	1.41223e-30	-1.0906e-30	-4.79258e-31	2.34788e-30	4.65055e-30	8.61339e-31	1.3466e-30	1.86543e-30	-1.90813e-30	-3.88949e-30	-1.19954e-30	-1.45014e-30	-1.54398e-31	2.01123e-30	3.02678e-32	7.08465e-31	4.5594e-29
5.72773e-31	-7.20051e-32	9.88959e-32	-1.93992e-31	1.91646e-32	-6.92886e-31	-1.12882e-33	-2.39974e-31	-6.54497e-32	-7.51419e-32	-1.61997e-31	6.82337e-32	6.45312e-32	8.1887e-32	-2.15254e-32	5.1281e-32	-4.34116e-31	1.12953e-30	-4.64703e-31	2.72935e-31	-6.0992e-32	7.3977e-32	2.92289e-32	-1.15242e-32	6.08269e-32	4.40858e-32	-1.85893e-32	-1.45905e-31	2.53614e-31	-9.52902e-32	5.57619e-30
1.4885e-33	-4.38887e-33	2.76851e-32	1.38296e-32	-4.50455e-33	-1.84051e-33	6.41136e-32	8.80716e-33	2.10777e-32	8.32571e-34	-9.38515e-32	1.07683e-32	4.81484e-33	-4.29052e-32	4.45954e-34	1.06528e-34	1.54897e-32	-3.53232e-33	-3.16442e-33	5.67512e-33	2.36332e-32	-1.75395e-32	8.54143e-33	7.66959e-34	-5.93357e-34	1.88006e-32	7.2659e-32	8.06638e-32	1.60873e-32	2.19725e-32	5.9058e-31
1.73624e-34	2.506e-34	3.99122e-34	3.34778e-33	-1.80364e-34	-1.65848e-35	1.09424e-33	1.01582e-33	5.82438e-35	-6.23548e-34	-5.08015e-37	1.76013e-33	-1.06351e-34	1.48747e-34	7.80137e-34	-7.66594e-34	8.55264e-34	-3.62144e-34	-2.57219e-34	2.13203e-33	-5.88855e-34	1.99085e-35	2.64198e-35	2.88528e-34	-2.8744e-33	-4.34215e-33	-1.27375e-33	2.22926e-34	-1.83639e-33	-2.02999e-35	2.58227e-32
2.07631e-35	-2.56046e-36	-2.04769e-34	2.83579e-35	-1.38208e-34	8.22363e-34	1.09289e-35	6.00287e-34	-1.25423e-34	7.26372e-35	-6.99379e-34	-3.7724e-35	1.02784e-35	1.76203e-34	-5.87175e-35	-6.62248e-35	6.56463e-35	7.56629e-34	-1.08091e-34	-2.60381e-34	-1.51389e-34	-1.02354e-34	-5.71829e-36	-3.96586e-35	1.32704e-35	1.46474e-34	-2.64323e-35	9.26978e-35	1.65272e-35	-7.83201e-35	4.93841e-33
-2.18614e-35	-8.60605e-36	9.38259e-36	3.01464e-35	-7.66017e-36	7.91562e-36	6.32072e-35	8.58634e-37	3.12106e-35	1.61869e-35	-1.13157e-35	-1.41124e-35	-1.63821e-35	5.08309e-38	-7.40113e-36	5.11474e-36	5.30395e-36	-2.28603e-35	-3.60878e-35	7.23243e-36	-4.6302e-36	2.42456e-36	9.73423e-36	3.28099e-36	-1.1399e-35	1.96628e-35	2.34575e-36	1.07746e-35	-2.33049e-36	-2.9431e-36	3.92423e-34
-2.61053e-37	-9.54298e-37	1.34327e-36	4.29453e-36	2.60016e-36	9.91151e-37	-7.70649e-38	-3.7771e-36	-8.50749e-37	2.93631e-37	-1.76782e-37	1.44936e-36	3.59833e-36	1.58666e-36	2.08598e-36	4.07922e-38	1.70381e-37	1.75703e-36	-5.54252e-38	2.55208e-37	-1.07551e-36	-1.1876e-35	1.73719e-36	-1.15643e-37	-1.45552e-37	-2.74767e-37	1.21523e-36	5.28072e-36	2.32787e-36	2.62742e-38	5.06937e-35
7.52281e-38	-1.48837e-37	-2.32879e-39	-1.34525e-38	1.52906e-38	1.19928e-37	1.45601e-37	8.16834e-38	-8.64397e-38	-9.8256e-38	4.7364e-38	-1.35255e-37	-3.32152e-37	2.58299e-38	1.02099e-37	6.57088e-39	4.0287e-38	-7.27638e-38	-6.72525e-38	1.27367e-37	1.57595e-37	6.23345e-39	1.69698e-37	2.80315e-38	5.68937e-38	3.82959e-38	-2.21413e-38	-3.23542e-37	1.1277e-37	9.78337e-38	2.75702e-36
3.1101e-39	3.68906e-39	2.08603e-38	6.9259e-40	-5.2575e-39	-9.70322e-39	7.38249e-39	5.20416e-38	2.50249e-38	6.74491e-40	-6.4189e-39	7.71076e-39	-5.47885e-39	-6.10958e-38	4.94053e-39	-1.99905e-39	-1.37242e-38	-1.61055e-38	2.3053e-38	2.82414e-39	6.9261e-39	1.31412e-38	1.43367e-38	5.64665e-40	4.26821e-39	-1.18827e-38	2.60491e-38	-2.18358e-38	1.01718e-39	6.49043e-40	3.72458e-37
-1.53792e-40	-3.14518e-39	1.21838e-39	-3.22088e-40	-5.86864e-40	-2.62884e-40	-4.24656e-40	-6.77603e-40	3.33797e-40	1.02391e-39	-8.24145e-39	2.03996e-40	1.00648e-39	-9.07621e-41	-4.84072e-41	-6.9176e-40	-1.16627e-40	2.99071e-40	-3.17789e-40	-4.29198e-42	1.24357e-40	1.72871e-41	-7.95833e-40	8.47312e-43	1.91873e-40	-1.15783e-40	3.0389e-39	-4.12439e-39	-1.16868e-38	-6.7827e-41	3.93337e-38
1.15782e-40	-9.4431e-41	6.36022e-41	3.37298e-41	6.14796e-40	1.5016e-40	-2.0406e-40	3.37136e-41	7.88002e-41	7.20154e-41	1.47632e-41	-1.89832e-40	-6.87342e-42	-1.38389e-41	-3.60266e-41	-6.61981e-41	6.79135e-41	3.27266e-40	6.54031e-41	-4.81849e-41	4.57494e-40	-2.1849e-40	5.22958e-42	4.72521e-40	-2.74275e-41	-3.18628e-41	1.72007e-42	-2.34879e-40	3.6934e-42	-3.5276e-40	4.10347e-39
4.03036e-42	-1.58785e-42	-2.02878e-43	2.01838e-42	-4.6467e-41	-9.92471e-42	3.58816e-42	1.00345e-41	2.82617e-41	-1.08929e-41	1.01764e-42	-6.90188e-41	7.88896e-42	-2.86683e-41	-9.60562e-42	5.98067e-42	-2.40016e-42	9.2011e-42	2.47603e-42	3.95453e-43	-4.94932e-43	1.30319e-42	-1.26074e-41	1.61318e-42	-2.02307e-43	4.57784e-42	3.20947e-41	-2.27547e-42	-2.53209e-42	-2.91824e-42	3.1428e-40
5.96778e-43	2.57279e-44	1.05709e-42	-1.4178e-43	3.9986e-43	2.02586e-43	-9.79164e-43	1.22089e-43	1.16793e-42	-2.29604e-43	-4.33225e-43	-1.34449e-43	8.68409e-45	5.90712e-45	-6.34666e-44	3.9302e-42	3.05776e-45	1.30511e-42	3.64643e-43	6.28507e-44	-3.28314e-43	-1.55573e-43	2.847e-42	-8.62256e-43	-1.45683e-43	2.99264e-42	-1.26521e-43	-7.66546e-44	-1.66913e-43	-5.22864e-43	1.94586e-41
1.71964e-43	1.43318e-44	5.89953e-44	-1.69046e-44	9.96173e-46	3.09886e-45	1.43713e-43	-1.36628e-44	-1.74892e-43	-4.46573e-43	1.29894e-43	6.38706e-45	-2.19748e-43	5.00616e-45	-7.15122e-47	-1.34673e-43	-1.93791e-45	2.88464e-45	3.24037e-44	2.60213e-45	-1.85654e-44	8.36987e-44	-2.28112e-44	2.51933e-45	-6.05856e-44	2.21063e-44	3.90421e-43	4.86034e-44	-1.73014e-44	-2.58761e-43	2.50611e-42
-7.13091e-46	7.71793e-48	1.45075e-45	-3.83565e-45	-7.65199e-45	-2.5064e-46	1.12529e-45	-7.82334e-45	-4.00571e-46	-1.52939e-45	9.90377e-45	1.29168e-44	-5.98023e-45	4.35781e-45	-1.15825e-45	4.52988e-45	7.43781e-47	-3.681e-45	-5.47449e-45	5.84618e-46	4.48875e-45	-1.44989e-44	3.75728e-45	2.37133e-45	1.65585e-44	-1.34716e-44	-8.81574e-45	-4.65775e-45	1.32131e-44	2.96132e-44	1.84896e-43
-1.38659e-46	-1.22186e-45	3.76691e-47	1.48968e-46	7.04635e-47	1.64811e-45	-5.49579e-47	-4.73142e-47	1.11136e-45	1.00529e-46	-2.64792e-45	4.80649e-46	6.89533e-47	2.34684e-46	-7.40261e-48	6.72817e-47	1.16016e-46	-6.39555e-46	-3.81922e-46	2.34156e-46	-3.36971e-46	-1.05579e-45	-1.87931e-46	-2.37054e-46	8.50029e-47	-9.18713e-48	5.86114e-47	-7.9028e-46	6.39633e-46	1.24932e-46	1.29838e-44
5.77999e-47	-3.04929e-47	-9.44392e-47	-4.70589e-48	2.74162e-47	-1.72385e-47	3.88526e-47	-1.47968e-47	2.02328e-47	2.23503e-46	-7.86381e-47	-1.58591e-46	5.43854e-47	5.19581e-47	-2.20295e-47	-3.09896e-48	1.94595e-47	1.00846e-47	1.58148e-46	-1.05718e-46	-2.18508e-46	1.26128e-46	-4.5498e-47	-7.81723e-47	-3.00379e-47	-7.15526e-49	-2.58339e-48	-2.77976e-47	-1.45136e-46	-2.3642e-47	1.88981e-45
6.36611e-48	1.48403e-47	-9.12678e-48	-6.62467e-48	7.18506e-49	1.32119e-51	4.61061e-48	-5.07687e-49	-5.3378e-49	-3.33073e-49	9.94367e-48	2.60959e-47	2.41854e-47	-1.0012e-48	-8.23054e-48	5.96086e-48	6.62182e-49	-8.04483e-49	-1.01393e-48	9.93922e-48	-7.46885e-48	-1.74158e-47	4.9427e-49	2.18014e-47	-4.65204e-48	-8.36563e-48	-2.01657e-48	-4.5177e-49	-1.79817e-47	-4.10791e-49	2.12559e-46
-1.0054e-48	-1.2959e-48	-3.16488e-49	-1.19751e-49	-2.66861e-50	-1.09202e-49	1.90488e-49	1.90272e-49	4.70571e-50	-2.98153e-49	-1.06049e-49	-5.2708e-50	7.53217e-50	-3.6778e-49	-7.75259e-49	-7.4731e-51	4.51513e-50	1.96011e-49	-1.91941e-50	-2.22279e-49	1.87143e-49	-1.70614e-49	1.01407e-48	6.22502e-49	-7.90438e-50	8.61102e-50	2.33581e-49	8.54764e-50	6.85679e-49	-5.07766e-50	8.68162e-48
-3.80761e-51	-1.02383e-52	-4.93125e-51	-1.3918e-49	2.05889e-49	-3.79819e-50	4.32724e-51	-8.64085e-50	-1.88982e-50	-1.58264e-51	4.92485e-51	3.64626e-51	1.76514e-51	-1.30736e-49	-1.66361e-51	2.65924e-50	-3.45964e-50	-2.49345e-50	1.04925e-50	-1.4533e-50	2.89784e-50	-2.36437e-50	4.19568e-51	3.52331e-50	2.76134e-51	-6.99873e-50	1.06563e-49	2.60173e-50	-9.33365e-50	-1.01709e-51	1.14873e-48
-1.44496e-51	-6.99226e-51	-4.5239e-51	5.86686e-52	1.26168e-50	-2.88124e-52	-1.57886e-51	3.43795e-51	1.19594e-52	-2.88257e-52	-1.2725e-50	-1.03182e-50	2.28626e-51	4.25361e-52	4.20989e-51	-2.66221e-52	3.14333e-51	5.19702e-51	-1.11737e-50	-4.05329e-52	-2.09229e-51	1.79508e-50	-7.68726e-52	-1.39259e-51	-2.64718e-51	6.15123e-52	-4.38997e-51	-1.72274e-51	-5.25285e-52	7.92094e-52	1.14924e-49
6.5775e-53	-1.50561e-52	-1.33537e-51	-3.925e-52	-2.76397e-52	-9.48097e-53	-3.77855e-54	4.17537e-54	-4.42485e-52	9.27394e-52	-8.24909e-53	9.06864e-53	1.62563e-53	9.56596e-53	-3.86395e-53	1.25008e-52	-8.04482e-52	2.75303e-52	-2.20659e-52	2.81876e-52	-2.41021e-52	1.00723e-52	3.33805e-52	3.17519e-52	5.00642e-53	-3.42374e-53	-3.9171e-51	3.42005e-52	2.86312e-52	5.17843e-52	1.18649e-50
-8.67524e-54	4.64603e-53	-1.39603e-52	-1.67231e-53	-2.7259e-53	-3.28992e-53	-1.21934e-53	1.47632e-53	-1.64655e-54	9.92249e-54	2.53435e-54	1.40315e-54	2.76385e-53	-1.54676e-53	-9.23352e-54	1.84795e-53	1.08243e-53	-1.81719e-53	-8.75891e-54	-5.31803e-55	1.12498e-53	-3.36704e-53	-9.74072e-54	-1.91753e-54	1.05787e-53	-8.31623e-55	-1.2687e-52	-1.85802e-52	-3.59819e-54	-1.33086e-53	8.20757e-52
-6.53826e-55	1.43537e-54	1.75e-56	-1.16087e-53	1.66431e-54	3.95315e-54	-1.69338e-54	2.03714e-54	1.20833e-55	1.70169e-54	2.61405e-55	8.42948e-56	-7.57988e-54	1.99328e-53	4.14997e-54	3.42777e-54	7.08987e-55	-5.26457e-54	-2.83225e-55	4.41347e-54	-5.29947e-54	2.17036e-55	1.2024e-53	-5.49844e-55	-2.43487e-54	7.12957e-54	-1.08376e-54	1.24471e-54	-9.07431e-55	-1.79132e-54	1.03674e-52
1.70746e-55	-3.72819e-55	-2.90663e-56	3.19255e-56	-2.143e-56	-5.74411e-55	-2.7117e-57	-1.56865e-55	2.64833e-55	-6.80823e-55	4.13641e-55	-1.13885e-55	-7.82524e-56	-3.74072e-55	5.01354e-56	3.92614e-55	-8.55232e-55	-2.99924e-56	5.04128e-55	1.10976e-55	7.92983e-56	2.58017e-57	3.16124e-56	-5.79973e-55	2.83379e-55	-8.97382e-56	-1.15533e-54	6.24285e-55	-1.75507e-55	3.19555e-55	8.56982e-54
1.2349e-57	-1.0628e-55	1.54572e-57	-4.31957e-57	2.63047e-57	2.20554e-57	-6.77176e-57	-8.29015e-56	-1.76141e-56	-1.0273e-55	-7.15356e-57	5.11676e-57	-4.34114e-56	-1.45991e-59	-1.18888e-56	-5.64546e-57	4.06129e-56	-7.45234e-57	-4.43293e-57	4.81402e-58	2.18279e-58	2.64184e-56	3.00524e-56	2.52502e-56	-4.14737e-56	5.62072e-57	3.98377e-57	-1.33589e-56	1.66008e-57	-2.29586e-59	6.02503e-55
-3.23631e-58	-5.0676e-57	-5.71413e-57	4.17991e-58	-4.13435e-57	8.11412e-58	1.61322e-58	6.78493e-57	-7.02399e-58	7.82364e-58	-1.44323e-57	-5.86045e-58	-6.82713e-58	7.55356e-59	1.23337e-56	-1.97489e-57	-2.27916e-57	1.28512e-57	-2.74997e-59	7.70932e-59	2.88164e-57	-1.09758e-56	-1.84068e-58	9.59278e-57	-1.59509e-58	1.22285e-58	-1.96137e-58	-2.1157e-58	8.06558e-58	-9.00131e-59	7.08854e-56
3.95805e-59	2.14468e-58	-1.58743e-58	-3.92552e-59	-2.5029e-59	3.52155e-59	-3.20715e-58	-5.80247e-61	-9.71119e-59	-2.16574e-59	-6.76898e-58	2.40944e-58	-3.85096e-58	2.14e-58	7.72458e-59	2.58136e-59	-1.48338e-58	-5.64707e-58	-8.36432e-61	-7.03955e-59	6.58144e-59	-5.93478e-59	1.45793e-59	7.91258e-58	-1.46794e-59	6.41193e-58	6.84728e-58	-6.81979e-59	5.51203e-59	-2.45994e-59	5.77615e-57
1.36028e-59	7.89322e-60	8.43608e-60	-8.50791e-60	4.38122e-60	1.37796e-59	5.6244e-60	-6.67134e-60	8.08102e-61	-7.59159e-60	-3.08028e-59	-1.66025e-60	1.31909e-59	1.01462e-58	9.55408e-59	2.69873e-60	2.88139e-59	3.27841e-61	5.35848e-60	-4.73206e-60	2.7473e-59	5.72214e-61	-5.73015e-59	1.10653e-60	1.5466e-59	-5.38292e-60	-1.21846e-59	-3.20427e-61	-3.23803e-59	2.26113e-59	5.36682e-58
-1.87938e-60	9.24461e-62	7.27224e-61	-8.39452e-61	-8.2448e-61	-2.72029e-61	3.20386e-62	-4.70068e-60	3.78799e-60	7.16592e-61	-2.72459e-60	-1.98899e-60	1.85164e-61	-3.81527e-61	-2.23542e-60	3.36827e-60	1.75655e-61	-6.36252e-60	-3.52051e-60	-5.37014e-61	-9.05646e-60	-1.52719e-60	1.92035e-60	-4.17603e-60	1.77519e-61	2.95467e-61	1.02373e-60	-3.3145e-60	-2.58234e-60	-3.43453e-61	5.9769e-59
1.27418e-61	3.97946e-62	5.35027e-62	1.93287e-61	2.7205e-62	4.22821e-61	9.61806e-61	-4.56442e-62	7.7278e-62	-1.86626e-61	-6.41142e-61	2.00302e-61	2.43621e-62	-5.388e-62	1.37266e-62	-6.3911e-62	2.73224e-62	-1.08553e-61	2.47931e-61	1.54083e-61	1.27297e-60	-4.1895e-62	-2.75453e-61	1.92571e-60	-2.37563e-61	-1.66015e-61	-1.67313e-62	3.01951e-64	1.54924e-61	4.42625e-61	8.20478e-60
-4.61583e-63	-6.00347e-62	-4.85597e-63	-9.12086e-62	-9.68931e-63	-1.59296e-62	1.86173e-62	1.43625e-62	-5.58699e-63	-1.3323e-62	-8.83095e-63	-3.65456e-63	-4.90482e-62	-5.14126e-62	-3.23725e-62	7.49081e-63	4.75877e-64	1.20569e-62	-1.53996e-62	2.40561e-62	-1.01522e-61	3.20668e-63	-2.42974e-63	6.97155e-62	1.39711e-63	-3.35433e-62	-6.43483e-63	1.66303e-62	2.69842e-62	7.88289e-63	7.12768e-61
-3.90588e-63	1.43605e-62	8.79405e-64	-4.13249e-63	1.07623e-63	4.19648e-64	2.08128e-63	-1.74688e-62	6.01444e-65	2.33727e-63	-9.28651e-65	2.5849e-63	3.40559e-64	-1.92883e-64	1.03833e-63	-3.85909e-64	1.84154e-65	-7.80282e-64	-2.19337e-63	1.01659e-64	-8.23797e-64	3.68675e-64	-4.07154e-65	5.03532e-64	8.08339e-65	-8.45485e-63	6.2135e-63	8.07349e-64	-6.66244e-64	-8.27934e-64	7.32382e-62
2.36786e-64	-1.77257e-65	2.57767e-65	7.97161e-65	1.32436e-64	1.10413e-63	-4.39195e-65	1.42298e-64	3.84664e-65	-1.40809e-64	-1.25804e-65	-4.10078e-65	-1.49694e-65	-1.09495e-64	2.61351e-65	-1.17416e-64	-5.24369e-65	-3.08144e-65	-4.76098e-65	3.51888e-65	-3.5459e-64	4.63807e-65	1.46938e-64	2.13943e-65	1.50659e-65	1.59989e-64	2.73763e-64	-1.638e-64	-1.36491e-65	5.89116e-65	3.7042e-63
1.76364e-66	1.57195e-65	-5.95648e-67	1.18529e-64	4.78765e-65	-1.42347e-65	2.34649e-65	6.65284e-67	-7.08443e-66	-4.83727e-65	1.65431e-65	-1.85672e-65	-3.90771e-66	2.92557e-65	-7.11098e-65	7.96907e-66	2.28481e-65	-4.53014e-66	1.34408e-65	9.08615e-66	8.44545e-66	5.45522e-66	-1.59733e-65	8.06887e-66	1.84752e-65	1.00697e-67	9.45026e-66	-3.80465e-66	-2.8665e-66	-9.93253e-66	5.58137e-64
-7.06132e-67	-5.87513e-66	2.03054e-66	-1.81753e-67	3.37443e-69	-9.04008e-67	8.16472e-68	-6.85928e-66	4.27085e-67	9.06973e-67	3.95465e-66	-1.07647e-66	-7.74665e-71	1.41697e-66	4.01854e-67	-5.46478e-67	1.57086e-67	3.52011e-69	-2.08407e-66	4.46657e-67	2.77873e-68	5.52549e-66	-4.66847e-66	-2.42745e-67	2.00015e-66	-4.5821e-66	4.71308e-67	1.31802e-66	1.13374e-68	-2.68641e-66	4.95976e-65
2.39394e-68	6.80149e-69	-6.86924e-68	5.95077e-69	4.18939e-67	1.26601e-70	2.72899e-67	-4.16979e-68	-1.06906e-67	-2.0043e-68	6.49735e-68	-6.16338e-68	-2.12406e-67	7.94092e-69	-4.7992e-68	-2.05795e-68	-7.53807e-68	6.67668e-70	-3.96102e-68	5.19743e-68	-8.37551e-67	1.14721e-67	-1.80885e-67	-3.10317e-67	8.5012e-67	9.21613e-68	3.55518e-68	-1.08121e-67	1.59154e-68	-5.33066e-67	4.62756e-66
-1.32747e-68	-2.99324e-69	7.11292e-69	-2.67728e-68	8.68865e-69	-5.37563e-68	-4.14086e-70	-1.22723e-68	-3.43609e-70	-2.25882e-68	3.19406e-69	-1.01923e-68	-6.04991e-69	2.48517e-69	1.88776e-68	-1.33525e-69	2.08811e-69	4.19511e-69	-3.02859e-68	-1.22137e-70	-1.08679e-68	-7.23198e-69	1.98823e-68	3.4147e-69	3.34634e-68	3.43378e-69	1.67151e-68	-1.64892e-69	-3.6579e-69	-3.71828e-69	3.31077e-67
-2.89853e-70	1.03298e-69	1.21881e-69	9.66605e-71	-2.44515e-69	6.65396e-70	1.22059e-70	2.94269e-69	-6.60685e-70	5.64029e-71	-9.20754e-71	-2.82438e-69	-1.44033e-69	2.56004e-69	-7.45946e-70	3.80352e-70	-1.22385e-69	2.9169e-70	7.59921e-71	1.27735e-69	-1.5688e-69	-4.33436e-70	9.95088e-70	2.40569e-70	-2.45319e-69	-4.96904e-69	-6.42982e-69	4.76724e-69	-2.80543e-69	8.73048e-70	4.59784e-68
-1.5739e-70	-4.21203e-71	2.72836e-71	-3.03065e-71	4.10031e-71	-1.87445e-70	5.4299e-71	-2.78445e-71	-1.79049e-70	2.70671e-72	4.20067e-72	-1.09185e-70	3.04773e-70	-6.17054e-72	4.83061e-71	5.22938e-71	7.86048e-71	-2.60996e-71	-5.80754e-72	-2.68882e-72	7.25191e-71	-4.62238e-71	-7.20768e-72	-9.81891e-71	3.48381e-70	8.65603e-72	-9.09488e-71	1.41791e-70	3.12617e-72	-3.55379e-71	2.24016e-69
7.12094e-72	4.94922e-73	-4.53784e-72	-6.76977e-72	6.2824e-72	4.77557e-73	5.60471e-71	4.06587e-72	5.96543e-71	6.09651e-72	6.24061e-72	-2.21324e-72	1.28531e-71	2.71784e-72	-2.84226e-71	-1.11214e-73	8.45158e-73	5.96595e-73	-2.90699e-72	-4.34577e-71	1.48511e-72	2.48079e-72	8.39078e-72	2.39884e-71	7.68205e-74	-5.55459e-72	-5.40237e-72	-6.49569e-72	1.89857e-71	-6.6051e-73	3.25433e-70
8.8381e-73	6.82405e-72	5.81026e-73	-2.38313e-72	-1.141e-72	-1.16534e-73	-1.04985e-72	2.53204e-72	3.23157e-73	4.37995e-73	-3.37254e-73	-4.88991e-72	-8.79933e-74	-2.7411e-73	8.29747e-73	3.80587e-72	-8.77092e-73	4.03311e-73	3.42832e-73	-2.14936e-73	4.23642e-75	-4.83979e-73	-1.75887e-74	-5.41693e-76	-5.4699e-73	-1.42718e-74	-4.68353e-73	6.25472e-73	1.1503e-73	2.19886e-72	3.2811e-71
9.14338e-74	-1.12127e-74	1.98834e-73	-1.72385e-75	1.77871e-74	-5.38151e-75	-4.03499e-74	1.73033e-73	-4.10219e-75	1.1966e-74	-2.34446e-74	9.04576e-74	1.82968e-74	1.70122e-74	3.60164e-74	-2.18721e-74	-3.36007e-74	-3.80679e-74	-4.577e-74	9.83224e-74	1.81859e-73	-3.67468e-74	-2.97231e-74	1.26904e-74	-5.43069e-74	-1.74726e-73	1.83001e-74	4.5368e-74	-1.91149e-75	-1.06126e-72	2.59558e-72
-9.3759e-75	-1.1681e-74	2.91394e-75	4.25704e-74	-1.59117e-76	-3.31471e-75	-3.79384e-75	2.18245e-74	-1.46471e-74	1.02017e-74	-3.08931e-75	9.41537e-76	1.47337e-74	6.65509e-76	2.23541e-74	8.74426e-76	2.85615e-75	-2.71451e-74	8.43204e-75	3.07785e-75	-2.61732e-74	2.23011e-75	3.13014e-74	-2.92239e-76	-6.31295e-75	1.68601e-74	7.15024e-76	3.76008e-75	3.70407e-74	-3.51385e-75	3.32852e-73
-2.02244e-76	-1.41358e-76	1.10633e-75	-2.09122e-75	-1.26334e-76	-5.30398e-78	-2.92042e-76	-8.54089e-78	-1.07987e-75	7.64615e-77	-5.98829e-77	-1.60576e-76	-4.98038e-76	-5.49414e-77	-8.55821e-76	-1.42232e-76	1.30624e-75	-6.06249e-77	1.03403e-78	1.67969e-76	-7.55473e-77	-6.14688e-77	7.75388e-76	-1.66816e-76	-1.95823e-75	-2.89848e-77	5.68484e-76	1.09268e-76	3.86469e-76	1.12543e-76	1.26803e-74
-3.18683e-78	-1.53268e-76	2.60154e-76	3.28444e-77	3.82335e-78	3.47253e-77	-7.87847e-77	-7.45989e-79	-4.00858e-76	-1.01011e-76	2.17522e-78	-6.10338e-77	1.16352e-76	-1.60854e-77	3.16419e-77	7.72349e-77	4.38501e-77	-1.06926e-76	4.86853e-77	-4.43286e-77	7.85112e-77	3.50759e-77	-1.22854e-77	3.35545e-78	1.52888e-76	2.47217e-77	5.2141e-76	4.15638e-77	5.05299e-79	8.79703e-77	2.576e-75
8.33784e-80	2.57341e-78	4.33463e-78	2.55422e-77	-6.40946e-79	1.67867e-79	-1.81459e-78	4.4988e-78	-5.96622e-78	-2.6097e-77	-8.61074e-78	1.3433e-77	-9.64814e-78	-9.79215e-79	3.01045e-78	-1.09925e-77	2.83498e-78	-4.34733e-79	1.02564e-77	-3.4087e-78	3.40832e-78	3.20323e-79	1.16419e-77	7.36227e-78	4.56957e-78	3.16767e-79	-1.60876e-78	-4.2673e-78	-8.29299e-78	-5.3994e-78	1.82515e-76
-3.90659e-78	-4.96957e-79	9.09099e-79	6.43378e-79	5.81307e-79	-4.14507e-79	-3.22312e-79	-8.74002e-79	-1.20018e-79	2.60177e-79	3.42839e-81	-2.822e-80	-1.01046e-79	-1.15986e-78	-2.72273e-80	2.85344e-79	2.39059e-79	-4.37012e-79	6.19736e-79	8.14067e-79	7.56164e-80	3.07185e-78	3.71778e-79	2.91174e-79	4.21471e-78	-1.09603e-80	-6.76007e-79	1.18848e-79	-5.08412e-80	6.8389e-79	2.1809e-77
-2.58838e-80	-3.1086e-81	6.13738e-80	-3.16037e-80	2.1025e-80	9.19194e-81	-2.87073e-80	2.62789e-81	2.3736e-79	-5.65997e-81	9.92613e-81	-2.47073e-81	1.85338e-81	-3.76805e-80	-8.89655e-82	-3.69748e-80	2.21668e-80	2.6631e-81	5.91306e-80	1.01207e-79	6.68443e-80	-5.53127e-81	-1.95664e-80	1.94334e-80	-1.39364e-80	2.25443e-81	-9.53809e-82	-2.22612e-81	-4.80982e-81	-4.67033e-79	1.30409e-78
5.48602e-81	5.75637e-82	6.91491e-82	5.26653e-81	-2.19073e-81	6.92471e-81	-1.68059e-81	4.44458e-82	5.89121e-82	2.29497e-81	-7.81828e-82	-2.49265e-82	-1.20955e-81	7.29754e-82	2.15376e-83	3.11013e-81	-4.90431e-82	-2.99459e-81	2.81226e-80	1.9955e-81	-2.62571e-81	-6.17258e-81	-4.31834e-83	-3.62179e-81	-1.50873e-82	-7.06846e-82	-8.20544e-82	9.91835e-81	1.05458e-82	-2.49393e-81	9.25087e-80
-3.25732e-81	-1.67555e-83	-2.30235e-82	-1.2951e-82	-2.77511e-83	-6.8957e-82	-2.38963e-83	6.1108e-83	-6.97651e-83	-2.04926e-83	1.9364e-82	7.01845e-82	1.79441e-82	-1.82668e-83	1.39596e-81	-8.93584e-82	2.30114e-82	-7.99986e-83	1.85715e-82	2.10589e-82	-8.35338e-83	6.20952e-82	1.65616e-82	-2.87795e-83	-4.46997e-82	2.60646e-82	1.04309e-81	1.34043e-81	-7.59266e-82	-1.21281e-81	1.45777e-80
3.95931e-83	-5.21892e-83	-1.43239e-84	-2.43103e-82	1.25952e-84	2.55979e-82	2.52467e-83	-3.09631e-83	-1.85656e-82	-9.74899e-84	8.09736e-84	3.49081e-83	-4.57454e-84	-6.96894e-84	7.08514e-85	1.02873e-83	-1.39574e-83	3.02124e-83	-1.82373e-83	4.25629e-83	2.32201e-83	1.28664e-83	-7.58591e-85	1.42287e-83	-7.59757e-83	-8.64616e-84	1.95571e-84	-3.08469e-82	-1.2707e-84	-1.98581e-83	1.48293e-81
2.34668e-84	9.38388e-86	4.73815e-85	4.85522e-84	6.52207e-84	-1.16405e-84	1.06261e-84	-4.58785e-85	-2.00441e-84	4.96822e-84	9.7838e-84	3.1941e-84	-2.0431e-85	-9.18102e-85	3.20337e-84	1.53612e-84	3.49378e-85	-3.32424e-84	8.73856e-85	6.4011e-85	-2.0613e-85	1.87707e-84	1.12074e-83	1.33756e-83	7.28375e-84	3.72723e-85	1.73168e-83	-4.14241e-84	6.10079e-85	-8.40366e-85	1.05209e-82
-2.76709e-85	2.78955e-86	-1.00453e-85	1.87427e-85	-5.79219e-85	-6.20332e-85	-1.99247e-85	-3.738e-87	-5.28883e-86	2.72871e-86	1.09696e-85	1.11542e-85	1.88011e-85	2.06715e-85	8.32476e-85	1.58379e-85	-1.44358e-84	4.95739e-85	-1.16046e-87	1.6528e-86	1.82507e-85	-3.36986e-85	-2.86722e-85	-6.08481e-86	1.36106e-84	1.17714e-85	2.94296e-86	1.63943e-85	8.89694e-85	4.45316e-86	9.11246e-84
-9.47269e-87	-7.51879e-87	-5.73017e-87	1.08729e-86	-1.0294e-86	-1.75942e-86	-5.03843e-87	-3.58334e-86	-2.41674e-87	2.67142e-87	-7.16969e-87	3.87343e-86	-1.13288e-87	2.53941e-86	-3.48103e-86	-3.66377e-87	-1.35838e-85	7.43562e-87	9.91344e-87	1.17265e-87	3.31383e-86	-2.97676e-87	4.56542e-86	3.13694e-86	8.06261e-87	-3.91581e-86	-5.62043e-87	3.62387e-87	-1.22792e-85	-2.89599e-87	6.67999e-85
-1.43763e-86	1.55354e-87	4.46381e-87	-9.45097e-88	6.64632e-87	1.68107e-87	7.58835e-87	-3.26636e-88	2.60822e-87	-2.10837e-88	1.63143e-88	-6.39605e-88	6.72992e-88	-9.42134e-88	-3.51346e-88	3.77265e-87	-6.14502e-88	2.20253e-87	-6.93662e-88	-8.17697e-88	1.73117e-86	-1.03727e-86	3.85754e-87	2.85032e-88	-3.53198e-87	-1.72377e-87	4.28828e-87	-2.21936e-88	-8.59169e-87	2.0268e-88	1.01658e-85
1.90374e-88	-2.9116e-88	1.51375e-87	-2.75216e-89	4.92615e-88	4.05958e-90	-5.60757e-88	3.698e-88	-2.24522e-89	9.44623e-88	-4.538e-89	4.76615e-89	2.58079e-88	4.13092e-89	-1.92573e-88	-1.25683e-88	-1.1242e-87	-2.70579e-88	1.03629e-88	1.06764e-87	-2.60381e-88	1.3645e-89	-3.49033e-88	-1.29864e-88	-5.16135e-88	-4.26415e-89	9.76682e-89	2.26471e-88	-3.43334e-88	2.00643e-89	9.69309e-87
-2.34024e-90	1.05197e-89	-2.09148e-90	1.79369e-89	-6.80137e-89	4.59337e-90	-1.00982e-90	4.74507e-90	2.99119e-89	-9.57469e-90	4.46177e-90	1.05684e-89	8.23214e-90	1.3658e-88	1.47667e-88	1.1854e-88	-7.49912e-89	-3.58457e-89	-3.3507e-89	-9.55824e-92	5.03527e-90	6.59455e-89	-1.7408e-90	7.9851e-90	-1.16473e-88	2.96474e-90	-2.99128e-90	-5.59762e-90	4.50211e-89	-1.526e-90	9.76506e-88
1.05741e-90	1.5169e-90	-3.29439e-93	2.23591e-91	-3.81612e-91	-6.58846e-92	-7.87044e-91	6.13637e-94	4.43339e-91	1.79634e-90	5.26108e-91	-1.24951e-91	5.51314e-90	2.75339e-89	-1.69578e-91	-4.25226e-91	3.66641e-92	-9.80901e-91	-2.57212e-90	4.19045e-91	4.86151e-90	2.5497e-91	5.02734e-90	-7.36889e-90	-2.54401e-91	-1.289e-89	-2.31721e-91	-7.80113e-91	-3.29487e-90	-4.67996e-91	8.00095e-89
1.50078e-91	1.46422e-91	5.36924e-92	4.09232e-91	-1.94058e-91	-3.22579e-91	4.07173e-93	1.14661e-92	-1.15764e-91	4.17246e-91	3.16805e-91	-2.91707e-91	3.82593e-93	-1.71587e-91	1.24129e-91	-1.01802e-91	2.14574e-92	1.76896e-91	-4.31251e-91	7.38065e-91	-8.42143e-91	-1.41798e-91	-3.69438e-93	6.35642e-91	5.35147e-92	8.47413e-92	6.85065e-92	3.92946e-91	2.97163e-92	-4.22153e-91	6.87699e-90
1.32317e-92	8.84802e-92	-4.57923e-93	1.85996e-92	5.62201e-93	-1.19306e-93	1.43935e-92	1.82634e-94	-1.48958e-93	6.93278e-93	5.08628e-93	2.72975e-92	-6.58689e-93	3.49503e-92	2.14869e-92	-6.7553e-93	-2.35734e-92	9.20581e-93	3.63777e-92	2.04422e-94	-9.25611e-93	8.25616e-94	4.13037e-94	8.50427e-93	-7.76069e-93	-3.27259e-92	4.78418e-92	-1.65202e-92	5.96026e-92	1.99678e-93	5.11676e-91
2.16877e-93	-4.98549e-93	-3.17557e-95	-1.4128e-93	-3.03226e-95	-7.19944e-94	-7.03143e-95	-1.75437e-94	3.07553e-93	3.49599e-94	-2.93917e-94	9.17203e-93	9.35136e-94	2.01711e-93	-9.45456e-94	3.13817e-94	-1.17708e-93	-2.26173e-93	6.48547e-93	-4.33778e-93	3.87167e-93	3.3685e-94	1.55745e-93	-9.1845e-94	1.69568e-93	1.7486e-93	6.7508e-94	-3.55415e-93	5.58275e-94	-2.48367e-94	5.6124e-92
-3.76025e-95	7.63962e-94	-1.45478e-95	-3.72348e-95	1.10958e-93	-6.92228e-95	-2.40498e-94	1.0021e-94	6.02576e-95	3.65036e-95	2.84395e-94	-1.57201e-95	-3.23102e-94	-3.52077e-95	4.4537e-95	1.47936e-94	-1.19635e-94	3.40782e-95	-6.66764e-95	-7.33267e-95	1.64913e-94	4.849e-94	-1.32333e-94	-1.15398e-94	3.24261e-94	-5.32707e-97	2.00501e-94	1.35208e-94	5.66494e-95	6.60929e-95	5.29502e-93
2.06163e-95	-2.15178e-96	-8.16123e-96	1.97356e-95	8.71893e-96	-2.00967e-96	1.00572e-95	3.67173e-96	-1.18653e-94	3.36624e-96	3.44186e-95	2.47852e-96	3.15517e-97	3.60229e-95	-3.93903e-96	-1.23476e-95	1.55214e-95	-1.89861e-96	-1.81268e-95	1.30137e-96	8.59368e-96	-8.71231e-96	-6.36835e-95	1.70915e-95	1.66666e-96	1.86567e-95	5.0196e-96	1.67494e-96	6.15729e-97	-5.27228e-96	4.54499e-94
-1.48067e-96	-1.22954e-96	-7.73507e-98	-1.01392e-96	1.71161e-97	1.93913e-96	-1.20928e-96	4.4809e-97	-2.40135e-97	9.42104e-97	6.18653e-96	-1.37548e-96	2.25648e-96	-2.72859e-96	-9.16307e-98	1.4271e-97	-1.01041e-96	-1.7861e-96	-3.73584e-97	-2.24163e-96	3.37335e-97	-7.86721e-96	-3.70758e-97	3.68766e-97	-2.26515e-96	-8.88151e-97	-1.31918e-96	3.79266e-97	1.73085e-97	-6.19644e-97	4.15331e-95
-4.47923e-97	-3.74169e-98	-1.29937e-97	5.63737e-98	-1.88142e-99	-3.60905e-98	1.73785e-97	4.21022e-98	-7.22575e-97	2.26145e-98	-2.55436e-97	1.61108e-97	-4.93607e-97	1.65046e-97	-7.54438e-98	4.66647e-98	-7.75901e-98	-4.05594e-98	-9.94422e-99	1.46119e-97	2.29567e-98	-4.10787e-97	-1.105e-97	-1.51751e-97	3.28605e-97	-3.17119e-101	-2.99767e-97	3.40916e-100	-2.57693e-98	-6.08384e-98	4.55356e-96
-3.3301e-98	5.26244e-99	1.45926e-98	2.61951e-98	2.16673e-98	1.12006e-98	8.06405e-99	2.21315e-98	1.64617e-99	-8.20099e-98	-8.12055e-99	1.58793e-99	3.72588e-98	-4.10661e-99	-6.66779e-99	-6.58973e-99	-4.61999e-99	-1.77511e-98	-6.81705e-99	-3.6917e-98	2.21893e-98	-6.47084e-99	-3.26491e-98	-9.80318e-100	-1.6686e-100	-1.00167e-97	5.10029e-99	1.74719e-99	2.34098e-99	7.3491e-100	5.29054e-97
1.15517e-99	-2.02675e-100	-3.753e-99	-2.66225e-100	-9.31237e-101	-5.92413e-100	-2.10527e-100	-6.97453e-100	7.0238e-100	-3.21199e-99	-1.93326e-99	1.70279e-99	4.48982e-101	-1.07242e-99	1.87938e-99	-1.81409e-99	-5.14152e-100	-4.76128e-101	-1.91586e-100	8.07127e-100	-3.65934e-99	-8.49258e-101	-2.92072e-100	-5.05404e-101	-4.17075e-100	-1.18258e-99	-3.82022e-101	-8.37369e-100	-5.06087e-99	7.75322e-100	3.32906e-98
-1.95129e-100	2.47286e-101	1.07225e-102	-8.20731e-101	-4.75464e-100	1.40104e-101	1.195e-100	-2.71021e-100	-1.08783e-100	-6.68183e-100	-5.62053e-101	-2.96174e-101	1.11662e-100	1.70368e-100	-3.42737e-101	-2.53896e-100	9.89156e-101	-1.14111e-101	3.26322e-100	-1.53749e-101	5.8502e-102	5.81078e-101	3.56314e-101	-4.42731e-100	1.3403e-101	1.07755e-100	3.05431e-101	2.48107e-101	-3.24554e-100	1.27962e-101	4.12419e-99
-1.18789e-101	-2.54056e-102	2.78478e-102	-2.72551e-103	-1.04028e-101	-2.73251e-101	-6.69475e-103	-7.99179e-102	6.5545e-103	-6.50663e-102	-2.58572e-102	1.55416e-101	-6.06681e-103	-1.52896e-101	5.83055e-103	7.53189e-103	-2.45885e-103	-1.63541e-101	-5.03223e-101	-4.01004e-102	1.56568e-102	4.4014e-102	2.89522e-101	-1.85642e-101	-5.37306e-101	-2.07157e-103	-1.83105e-101	-1.87763e-102	-3.78697e-102	-1.25841e-102	3.09975e-100
5.81218e-103	3.67619e-104	3.14475e-102	8.25864e-103	-1.61145e-102	6.07495e-103	4.62246e-103	2.34093e-103	1.21762e-103	1.36112e-103	-1.6174e-102	2.05728e-103	1.67427e-102	-1.43721e-103	1.55899e-103	1.38225e-103	-1.69264e-102	1.52279e-104	-1.93978e-102	-7.97383e-104	1.16823e-102	-2.37978e-102	4.01852e-103	7.96644e-104	4.75267e-104	6.39911e-103	4.60499e-102	4.29799e-103	4.32632e-103	-9.39455e-103	2.65482e-101
2.47744e-103	1.21034e-103	-1.80253e-103	-6.95828e-104	-2.34003e-104	2.06579e-104	7.94105e-104	-1.99853e-103	2.62345e-104	-1.6376e-103	5.93286e-104	-2.04162e-103	2.96362e-103	-1.03393e-103	7.69942e-104	6.34416e-104	2.11829e-104	-2.1918e-103	-8.51875e-103	-4.17e-104	1.68449e-104	4.42216e-104	-1.756e-103	4.24242e-104	5.59658e-104	-8.18244e-104	-1.69786e-103	-3.43222e-104	7.13006e-104	8.17241e-104	3.84356e-102
9.10269e-105	3.88392e-105	3.43346e-105	-2.01683e-105	-1.33769e-104	-2.65107e-104	6.90681e-105	-1.09089e-104	-1.58375e-104	-1.11164e-105	1.44069e-105	-4.4516e-105	-7.21541e-105	-4.39958e-105	-1.49677e-105	-9.64077e-107	-2.35349e-105	-3.85531e-106	-4.75635e-106	1.57021e-105	-2.42856e-107	9.57612e-105	-1.62302e-104	-1.26326e-105	-4.37511e-105	5.17268e-105	-3.18953e-105	3.69506e-105	3.0787e-106	5.93412e-105	1.66743e-103
1.84647e-105	7.3301e-106	-1.03644e-105	-2.2944e-106	-7.7241e-106	2.58368e-106	-2.2934e-105	1.06547e-105	-4.45756e-105	-1.45039e-105	-5.4198e-105	-1.32149e-106	1.60342e-105	4.0328e-106	1.04914e-105	1.34349e-105	3.26152e-106	-4.31009e-106	-1.06252e-106	-9.44176e-108	-4.11491e-106	1.34285e-105	-1.61632e-105	-1.17186e-105	1.61785e-106	-9.53144e-106	-2.50039e-106	-4.37109e-106	-7.47986e-106	-5.39703e-106	3.25994e-104
5.32682e-107	6.04912e-108	8.47771e-107	2.34969e-107	-3.14622e-106	-1.2426e-106	-1.80934e-106	2.4107e-108	4.84769e-107	5.22027e-107	5.2501e-108	-1.13326e-106	3.97494e-107	-5.12116e-108	7.17893e-107	-2.16024e-106	-5.45713e-108	6.97021e-107	9.61499e-107	-3.24552e-107	3.28012e-107	6.16073e-107	-1.73342e-107	5.25389e-107	-8.50088e-107	-4.45775e-106	4.34872e-106	-4.93283e-107	-2.29383e-106	-2.83931e-106	3.2381e-105
-1.70415e-107	-1.18561e-107	4.33719e-108	-7.67221e-109	5.6211e-108	5.4015e-109	-1.62341e-107	1.1747e-107	-4.77941e-109	-1.80561e-108	9.0111e-108	-6.4423e-108	-9.96759e-108	1.23811e-107	-1.04446e-107	-5.27576e-108	4.07525e-108	2.63838e-108	-1.01595e-108	-2.34317e-108	-1.87896e-107	4.60756e-108	1.05864e-107	-3.19432e-108	6.18632e-107	-1.41485e-108	5.0064e-108	-3.42872e-108	-3.86063e-107	7.26874e-108	2.88789e-106
2.46361e-108	5.34479e-109	-2.71233e-110	-4.81839e-109	5.48471e-109	6.96568e-109	3.10522e-108	-6.58042e-109	5.62962e-110	-5.10093e-109	-1.92129e-108	7.81403e-110	-1.04855e-109	4.87862e-109	6.05524e-109	-7.32652e-110	-3.22413e-109	-1.00304e-109	2.20417e-108	-1.69072e-108	8.88798e-110	-2.05711e-110	-1.00743e-108	-2.12979e-108	3.40636e-110	9.25364e-110	8.41535e-111	9.70157e-109	1.52802e-109	-2.0819e-108	2.32568e-107
-4.85201e-110	2.32539e-110	-6.11874e-110	5.98971e-110	6.16785e-110	-1.91981e-110	-3.11968e-111	-5.16692e-110	-4.47303e-110	-4.71158e-110	-4.0926e-111	3.79274e-110	2.29597e-109	1.03099e-109	-8.06761e-110	-1.90737e-110	-3.82174e-110	1.505e-110	-1.69576e-110	-2.50832e-110	9.39506e-110	-4.45786e-112	-1.01287e-110	1.01564e-109	3.02539e-110	1.96935e-109	2.30469e-111	-2.79091e-109	-4.0724e-111	3.09358e-110	1.73982e-108
-1.03742e-111	-3.08851e-112	1.01631e-110	-7.08777e-111	5.10237e-112	5.89202e-112	-1.04221e-111	1.99327e-111	2.85425e-111	-1.78384e-110	-1.26289e-113	5.47882e-111	1.32271e-110	-1.89039e-111	7.21392e-111	1.64921e-112	-2.56309e-112	4.43858e-110	5.30628e-112	-2.54577e-111	-6.73583e-111	2.91537e-112	6.51761e-112	-2.24388e-111	-3.09998e-111	8.09921e-112	-4.49833e-111	3.29028e-110	-9.78948e-113	3.19678e-110	2.02431e-109
2.76272e-112	5.93142e-113	-1.01125e-111	-3.05511e-112	-2.0592e-111	-6.52551e-112	8.153e-113	2.2877e-112	-5.99798e-112	3.11701e-112	-1.26874e-113	-7.43744e-112	-7.65713e-113	9.81087e-112	1.16658e-112	3.67727e-112	1.43214e-112	-7.02998e-112	-3.75246e-112	-1.93572e-112	3.41875e-112	6.30283e-112	-9.72149e-112	-1.80438e-112	-4.13192e-112	1.76595e-111	7.48559e-113	-4.20269e-111	-1.29834e-111	5.64927e-112	1.97441e-110
5.78957e-113	-7.83474e-114	-9.27625e-113	2.54461e-114	-6.6641e-115	-4.02255e-113	-1.37515e-113	-3.54998e-113	-1.81777e-113	-5.75463e-113	-5.6092e-113	-4.24561e-113	-1.55603e-113	-5.25956e-114	6.70326e-113	-2.88347e-113	-1.25925e-112	-1.743e-113	-1.19384e-112	-3.21122e-113	-3.90928e-114	3.01394e-113	8.23477e-114	1.96827e-113	-1.62586e-113	3.06617e-113	-5.8581e-113	-6.27202e-113	1.64497e-112	1.4437e-112	1.37604e-111
-2.41576e-115	-1.81428e-114	-3.89804e-115	-3.41875e-113	2.6283e-114	2.49354e-114	-2.9691e-114	4.42146e-114	1.17482e-113	-1.34321e-114	-1.66603e-114	2.60645e-114	2.01025e-116	5.79627e-115	-3.84383e-115	-3.07749e-114	-1.13266e-114	-4.36993e-114	-9.76072e-114	-3.62198e-114	6.6797e-114	-3.53356e-114	2.31734e-114	-2.1866e-114	-8.83928e-115	-9.48222e-115	7.62693e-114	3.4414e-114	3.88947e-114	-2.44379e-114	1.23407e-112
2.02662e-115	-1.23338e-114	-2.33124e-116	3.1822e-115	-3.76718e-114	-6.05379e-116	2.26886e-116	1.11787e-115	-3.3305e-115	1.07306e-115	1.36513e-116	9.05937e-116	-6.68997e-115	7.00991e-116	1.77232e-115	1.34583e-116	2.38073e-115	-4.24379e-115	1.55779e-114	6.26666e-115	7.56583e-115	6.63354e-117	2.39554e-116	7.51662e-115	1.4736e-115	-4.66916e-115	-5.10172e-116	7.92055e-115	-5.07685e-117	1.31483e-115	1.31938e-113
-1.1329e-116	-1.196e-116	-2.28941e-115	4.05675e-117	-2.08057e-117	7.1731e-116	1.17062e-116	4.75895e-117	-7.16087e-117	2.28508e-116	-5.33049e-116	-2.56546e-116	2.32241e-115	-6.35146e-116	-1.33148e-116	-1.49271e-116	2.31011e-117	-1.18888e-116	-5.89728e-116	-2.25325e-117	-4.16222e-116	-5.55361e-117	-5.37371e-117	-2.74947e-116	-2.73248e-116	6.97169e-117	-3.04441e-116	-1.85594e-116	1.9773e-116	7.89448e-117	1.04597e-114
-1.16587e-117	-9.18606e-117	-1.20809e-118	1.59881e-116	-1.89927e-117	-3.99552e-118	1.93709e-117	-3.61269e-117	-5.87453e-119	-3.17154e-117	-3.72347e-117	-5.87584e-117	3.50675e-117	-9.27511e-119	1.00312e-117	-2.28297e-116	1.40293e-117	4.64784e-118	3.78903e-119	-5.79477e-117	1.2836e-117	2.08421e-117	-1.19388e-117	7.23857e-118	4.39771e-117	7.74423e-117	-3.45177e-117	-2.17275e-117	1.16571e-116	1.97064e-117	1.18951e-115
1.32588e-118	-4.7816e-119	-6.95482e-119	6.62236e-119	-1.85032e-118	7.49488e-120	4.26744e-119	1.6728e-118	-2.00261e-118	8.00476e-119	-3.68971e-120	-9.15742e-118	1.67189e-117	1.20708e-118	2.09876e-118	-7.02764e-119	2.44854e-118	1.24383e-119	6.30505e-119	1.73159e-118	2.10906e-118	-1.25262e-119	-1.00049e-119	1.15159e-117	2.25914e-117	-5.60916e-118	1.71862e-119	8.96158e-120	3.80591e-118	-1.51942e-118	9.2484e-117
-9.17445e-119	-2.78408e-119	6.49896e-119	2.29455e-120	5.79547e-120	-3.34245e-120	-2.01286e-120	7.22505e-120	2.27693e-120	6.65331e-120	6.13358e-121	2.52698e-120	1.46759e-119	5.28549e-119	-1.38127e-119	-5.63902e-119	1.07009e-118	-7.06879e-120	4.97594e-119	-1.94432e-119	-4.23781e-119	-1.79083e-119	-1.73056e-118	-4.20228e-120	2.44977e-119	-6.11367e-122	7.92968e-120	3.53789e-119	6.10299e-119	-5.66713e-119	9.61444e-118
-1.84746e-121	-8.95301e-123	7.10757e-120	-7.78657e-121	2.00448e-120	-4.82444e-120	-5.38385e-120	5.32788e-120	-9.05349e-121	1.6443e-120	-1.35999e-120	-2.10428e-120	-5.01086e-121	2.69655e-121	1.57567e-120	-4.78108e-120	2.91111e-120	-4.81459e-122	1.29104e-121	2.56452e-121	-1.41465e-120	2.26785e-121	-1.97103e-119	7.30157e-120	4.83468e-120	6.32553e-120	-4.72933e-120	-5.81388e-121	-1.11759e-120	4.03484e-121	8.87521e-119
-3.3846e-121	-1.48822e-121	-1.54063e-121	-2.03026e-121	4.2897e-121	-1.16297e-120	-3.00439e-121	-3.16905e-122	-5.63104e-121	-1.01991e-121	1.36418e-121	-1.82629e-121	-1.35365e-122	-9.02411e-121	-6.07415e-122	3.34777e-122	-2.91571e-122	8.49815e-122	4.41974e-121	7.32086e-122	-6.03046e-122	8.53367e-122	5.71693e-121	-1.99264e-122	-6.34515e-121	1.73917e-122	-1.13987e-121	3.99817e-121	1.86885e-122	3.84454e-121	7.69818e-120
-5.02535e-123	-2.06601e-123	9.01604e-123	-8.44082e-122	-2.88828e-123	2.97783e-123	-3.33922e-124	-4.64631e-123	-2.87891e-123	9.07087e-123	5.44089e-123	-1.49786e-122	-3.36628e-122	-1.07511e-122	1.41897e-121	-2.94192e-123	-2.6386e-122	-1.43454e-122	-8.9367e-123	-1.39463e-122	-1.92699e-122	-6.71312e-122	1.50853e-122	4.17332e-123	5.58328e-122	-3.5089e-123	3.80062e-122	-2.10948e-123	-1.44778e-123	1.01057e-122	6.13269e-121
-1.74197e-123	-4.43309e-124	-1.53659e-123	6.71871e-123	1.87726e-123	5.77817e-123	-7.28423e-123	-5.14951e-124	2.24773e-124	-5.91005e-124	5.15537e-123	2.54978e-125	-1.11605e-123	2.5179e-123	-8.64956e-124	-1.3145e-124	2.80147e-123	-3.29829e-124	-4.17912e-124	-2.75963e-124	-2.04364e-124	9.42982e-124	-5.02065e-124	-3.54048e-124	-5.98182e-125	-1.67976e-124	3.17663e-123	-2.78039e-124	-1.54955e-123	2.45634e-124	4.78285e-122
3.07152e-124	2.22489e-125	1.17555e-124	9.41692e-126	7.22437e-125	-7.1164e-125	7.45111e-126	-5.95835e-125	1.53784e-125	5.41797e-125	1.42478e-124	-1.14681e-124	7.32631e-125	-7.24706e-125	-1.5459e-124	-2.87416e-125	-1.61009e-124	-3.2187e-124	-9.42576e-126	1.74979e-124	-2.02177e-124	-1.63957e-124	6.54296e-125	1.23529e-124	6.63134e-124	-3.55351e-127	-1.61587e-124	1.59366e-124	-1.02443e-124	2.84619e-124	3.91648e-123
2.75547e-125	-4.09384e-125	-9.15232e-126	8.16721e-126	2.60766e-125	5.768e-126	-1.18741e-125	-2.42561e-125	-2.97957e-126	3.79999e-125	3.28968e-126	-6.86571e-125	1.4134e-125	5.96461e-127	-1.02025e-126	4.9115e-125	5.52231e-126	1.42066e-126	3.53943e-125	-1.15095e-126	5.00706e-125	-3.64458e-125	-3.54992e-125	1.10349e-126	1.08409e-124	-4.89765e-126	-2.5614e-125	5.32668e-126	-5.23463e-125	-3.83721e-126	6.98618e-124
-2.06683e-127	7.34277e-126	5.60828e-127	3.09315e-126	6.77442e-128	1.26932e-127	-7.82848e-127	-4.71105e-127	-4.78822e-126	-1.73764e-126	2.3987e-126	4.32763e-126	-1.90372e-126	1.21669e-127	1.87472e-127	7.31069e-127	2.8674e-126	1.07398e-127	4.3706e-126	1.48377e-125	-1.58399e-126	7.03226e-127	1.44439e-126	-5.43885e-128	6.56751e-127	-1.59943e-126	7.8109e-128	4.52365e-127	-1.5514e-127	1.97947e-126	5.97385e-125
3.60638e-127	1.0939e-127	-2.51146e-127	7.96831e-128	-1.07981e-127	-6.79625e-128	-1.26037e-127	2.60874e-129	1.86463e-129	3.91816e-128	8.34785e-128	1.8679e-127	2.6181e-127	2.67863e-128	-6.03143e-128	-4.6078e-128	-3.15419e-127	2.69446e-127	3.1663e-128	9.50715e-128	1.05204e-127	-2.24593e-127	1.08603e-126	1.28358e-126	2.41944e-131	2.29087e-127	8.91636e-128	-3.14538e-128	8.99742e-128	-5.62323e-128	5.7187e-126
1.98073e-128	3.36912e-128	-1.0498e-128	-7.71259e-129	-2.10561e-128	-1.14395e-128	1.04139e-128	-3.18767e-129	2.67098e-128	-1.79182e-128	-6.05093e-129	4.35967e-129	-1.04982e-128	-9.18238e-129	1.34573e-128	4.47712e-128	7.82173e-129	3.74993e-130	4.55391e-129	-9.16077e-129	2.09054e-128	-5.08157e-128	-2.90033e-128	-1.37781e-128	2.39912e-128	8.0577e-131	-8.43773e-129	-3.55118e-128	-7.99871e-129	-2.7543e-129	4.65942e-127
-6.82534e-129	-1.79243e-129	-3.18932e-129	-1.52512e-129	1.12537e-129	-1.91386e-129	5.13603e-130	4.70924e-130	-5.64078e-130	-6.6917e-130	4.19097e-130	1.03682e-130	-2.70949e-129	4.64165e-129	-1.18855e-129	-2.42116e-130	1.24006e-130	-2.17241e-129	4.77589e-130	-2.45079e-130	5.64275e-131	-6.59053e-130	-7.12013e-130	9.04937e-131	-2.89443e-129	7.13681e-129	1.97636e-129	-9.85204e-130	1.03403e-129	-4.75593e-129	5.12136e-128
-1.41748e-130	3.3116e-131	-1.59516e-130	-3.52318e-131	2.60866e-130	-8.39701e-131	-6.41289e-131	-5.19331e-131	-3.30237e-132	3.79633e-131	-6.22023e-131	1.4162e-130	2.07487e-130	-2.02953e-131	7.22378e-132	-6.36262e-131	-7.23435e-131	1.80831e-131	9.96455e-131	-9.22671e-132	-1.66995e-130	-3.22985e-131	9.89442e-131	1.8161e-130	-6.36844e-131	6.70016e-131	2.32106e-130	1.21003e-131	-1.65808e-132	-5.03148e-130	2.93307e-129
-1.09299e-132	4.68913e-132	-1.66504e-131	-6.28385e-132	5.21072e-132	-1.11444e-131	-2.5232e-132	-2.19311e-132	-8.03626e-132	-4.49732e-132	5.08365e-133	2.33415e-132	-1.52604e-131	-2.9247e-132	-5.10622e-132	1.48752e-134	-2.33967e-131	-3.16035e-132	-1.95033e-131	-1.37928e-131	2.93388e-132	1.58785e-132	1.85073e-131	-3.86425e-131	2.31883e-131	-7.74754e-131	5.71105e-132	8.89945e-131	-7.27782e-133	1.14732e-132	4.07239e-130
-1.76807e-132	-2.72377e-133	2.05782e-133	1.20518e-132	1.94687e-133	5.01872e-133	-9.34833e-133	-1.13116e-132	-4.1865e-132	1.22947e-133	-1.78964e-133	-1.29623e-132	-1.79308e-132	9.04554e-134	-2.19128e-132	-9.41011e-134	1.61189e-133	-2.58101e-133	-6.15374e-132	-4.69634e-134	-1.52643e-132	-1.15613e-133	3.24493e-133	-5.6454e-134	2.36034e-133	6.39365e-132	4.42001e-133	-2.04102e-135	3.4452e-132	1.04424e-133	3.54339e-131
-1.57818e-134	-2.82895e-134	-1.0763e-134	-2.10315e-134	2.9752e-135	-1.14055e-134	-2.05243e-133	-1.72963e-133	-3.99198e-135	6.06961e-135	1.17772e-133	-4.79298e-134	1.04367e-134	-3.89937e-134	-1.58492e-135	7.20757e-134	1.89074e-133	2.35496e-134	-1.16296e-135	-1.37043e-133	-3.61069e-135	2.93293e-134	-2.93005e-134	-1.31103e-133	-1.19518e-133	-5.18966e-134	-4.8753e-133	2.46961e-133	4.67109e-134	5.66527e-134	2.32075e-132
1.35283e-134	4.02563e-134	-6.17623e-135	-3.17198e-135	-3.77239e-135	2.30457e-135	-3.30532e-134	2.06037e-134	5.00158e-135	1.26854e-135	1.62335e-134	-1.26933e-134	6.92626e-136	8.83398e-135	-2.65062e-134	-1.17667e-134	1.23597e-136	-1.11487e-135	-8.27624e-135	3.54018e-134	-2.28973e-134	-2.43957e-135	3.02643e-136	3.77349e-135	-2.02119e-135	7.50049e-135	1.29967e-134	1.35129e-134	1.71285e-136	2.17432e-134	3.38138e-133
-1.81577e-135	-4.22165e-136	-7.36872e-136	1.59643e-137	-2.04107e-136	-1.57934e-136	1.178e-136	-5.77168e-136	9.30023e-137	8.02404e-137	-1.58538e-135	1.8089e-136	-1.57996e-136	1.06875e-136	2.42196e-137	3.74944e-136	4.73634e-135	3.12105e-135	-1.03968e-135	-2.52224e-136	-5.23249e-136	-6.92104e-136	-5.097e-136	1.68433e-136	-8.74357e-138	2.28003e-136	-5.7481e-136	2.72586e-137	4.24283e-136	8.20035e-136	1.97772e-134
-1.49314e-137	2.90181e-136	-9.90663e-138	-2.86795e-137	6.06318e-139	-9.46588e-137	-4.31396e-137	1.25539e-136	-2.69472e-137	-6.00464e-137	-1.21307e-136	1.77626e-137	1.83535e-136	-4.51064e-137	-4.44655e-137	-1.19584e-136	3.59577e-138	8.95887e-138	-1.00374e-136	1.83148e-136	-7.42597e-138	6.47176e-138	-8.56181e-138	2.32982e-136	-1.70719e-137	-3.71634e-137	-2.93184e-138	1.16626e-136	-6.37787e-137	-8.31886e-137	2.09867e-135
-1.72522e-137	-1.46245e-137	4.92609e-139	2.08221e-137	-1.84377e-137	-8.10053e-138	-3.13799e-138	5.35892e-139	1.12531e-138	2.55607e-138	1.2082e-137	-2.02711e-138	-1.11529e-137	4.34557e-138	-1.33912e-138	-1.79666e-138	-8.8676e-138	-1.18167e-138	-1.51411e-137	-1.05635e-138	5.81035e-138	-1.01941e-137	3.88616e-140	2.30302e-137	-1.03945e-138	1.6637e-137	1.01276e-137	5.97529e-139	-3.8237e-138	-2.67363e-139	2.17641e-136
1.72095e-138	1.24417e-141	4.89883e-140	-1.76282e-138	-4.89004e-140	-6.07641e-139	-1.22451e-139	6.50442e-139	-2.31611e-139	2.5041e-140	1.45907e-139	5.0303e-139	7.58945e-140	-1.17638e-139	-4.1192e-139	-1.39837e-138	-1.17002e-139	-2.5771e-138	-6.8374e-139	-1.78756e-139	-1.26409e-138	2.9333e-139	7.64771e-139	3.6716e-139	-8.19389e-140	3.69516e-139	1.31529e-138	-9.73425e-139	-7.33819e-140	-5.26293e-140	1.6985e-137
5.4964e-140	-4.60357e-140	-1.46972e-140	6.08835e-139	-1.68174e-141	3.30794e-140	6.34284e-140	2.254e-140	2.12819e-140	3.44778e-141	2.81914e-140	1.56006e-139	-5.727e-140	1.73332e-140	4.22079e-141	5.58351e-140	-2.09056e-139	6.28897e-141	7.32318e-141	3.07336e-140	7.62732e-140	1.25597e-140	-1.14785e-140	1.31756e-139	2.50877e-140	-8.76916e-140	2.45442e-140	-6.57739e-140	-2.30375e-139	2.97569e-140	2.13755e-138
-1.51399e-140	-2.44071e-141	5.77692e-141	7.25578e-141	-2.50455e-140	-6.52045e-142	9.08178e-141	3.28856e-140	2.26483e-142	-4.81257e-141	8.13324e-141	9.22171e-142	4.72013e-141	-3.11901e-141	-4.27845e-142	-2.71525e-141	8.73041e-141	-3.37256e-141	-3.36697e-141	-1.15612e-140	1.97448e-141	-3.96742e-142	1.52398e-140	1.62546e-141	-4.7075e-141	-6.25478e-141	-8.49572e-141	1.05101e-141	-9.11157e-141	-7.76094e-141	2.07004e-139
1.04784e-142	1.81896e-142	-2.38492e-142	-1.52671e-142	-5.50888e-143	3.3437e-141	2.50216e-141	-3.6014e-142	-6.37463e-142	5.82405e-142	-5.48887e-142	-5.62323e-142	1.03348e-142	1.79325e-141	-2.63409e-142	-7.25316e-144	-1.71202e-142	1.09419e-141	-4.60579e-144	3.63035e-142	-1.01435e-142	-5.33233e-142	-1.77005e-142	-1.14185e-143	-5.38959e-142	2.86256e-143	8.17986e-143	-4.216e-142	9.29107e-142	7.64179e-142	1.66577e-140
-5.72994e-143	-1.96552e-142	-1.96083e-143	-1.64008e-143	-6.41154e-145	2.00497e-142	8.10877e-143	-9.59185e-143	5.4902e-143	4.27898e-143	2.1959e-143	2.36594e-143	-1.25232e-142	1.98191e-144	1.32662e-142	-6.45707e-143	8.48685e-143	3.86565e-143	8.33428e-144	-2.20923e-143	-6.56392e-144	7.14707e-144	9.02036e-143	-4.60117e-143	1.25019e-143	4.24962e-144	-1.57121e-143	3.92837e-144	3.97244e-143	1.48325e-143	1.53059e-141
1.42119e-144	-9.56829e-144	-1.138e-143	-3.32407e-144	9.07552e-146	9.43842e-145	4.92907e-145	1.94759e-144	2.80683e-144	-4.23612e-144	1.0644e-144	5.32728e-145	-6.3393e-144	-2.15017e-145	-8.67271e-144	-8.64914e-145	1.72661e-143	6.65669e-144	-8.32915e-144	4.00922e-145	3.65252e-145	-1.2575e-144	-1.13102e-145	-3.30732e-145	-7.79162e-145	2.02325e-144	-3.517e-144	-1.54526e-144	-3.87661e-145	1.33039e-143	1.10176e-142
-5.85539e-145	8.22299e-146	-1.38072e-144	-4.27354e-146	3.35742e-145	-3.41575e-145	1.32663e-146	-2.17014e-144	5.11808e-146	1.53536e-145	1.40345e-144	-4.41453e-145	2.45529e-145	6.34424e-145	8.30378e-145	-4.81024e-145	8.10724e-146	-8.20988e-145	4.61468e-145	-1.60634e-145	-1.49784e-144	2.90567e-145	-1.82538e-144	1.02317e-145	7.61052e-146	-5.84252e-146	2.31909e-144	8.11733e-146	-2.15634e-144	-5.7903e-146	1.91822e-143
-3.48945e-147	8.14246e-147	-8.35566e-146	-5.95495e-147	-3.79695e-146	6.61743e-146	1.22934e-146	8.88404e-147	-5.01693e-146	3.08392e-146	3.45238e-147	-1.33425e-146	-3.87133e-146	4.46596e-146	-1.1631e-146	-3.34407e-147	-8.83478e-147	-1.4064e-146	9.02455e-147	1.44654e-145	1.39519e-146	2.20518e-146	-3.88918e-145	-2.95549e-146	8.129e-146	6.10214e-146	3.68829e-146	2.10521e-147	-5.26695e-147	-5.35656e-146	1.2938e-144
2.19342e-148	1.12592e-147	-9.97073e-147	1.70114e-149	-4.08192e-147	5.32522e-148	4.63419e-147	-1.29354e-146	-4.54179e-148	-5.03145e-147	6.38584e-148	-1.10142e-147	1.24647e-147	1.35866e-148	2.43972e-148	-6.86888e-147	-2.13173e-147	-4.73436e-147	-3.24616e-147	-9.84447e-148	7.10154e-150	8.62746e-148	8.98924e-148	-7.96293e-147	1.63104e-146	4.39157e-147	-3.94547e-147	1.2845e-147	5.5333e-147	7.96979e-149	1.01611e-145
-3.50439e-148	-1.09792e-148	1.49746e-147	5.89654e-149	6.38145e-148	-2.83297e-149	-2.33194e-150	-1.51134e-148	1.82909e-148	-1.26171e-147	-1.38202e-148	8.92151e-148	8.28582e-149	-5.55268e-148	-2.664e-148	6.71505e-149	6.55686e-149	-6.57113e-149	1.3572e-149	-8.86426e-149	-9.45257e-149	-1.06919e-147	2.50601e-150	-3.22595e-149	-1.71866e-148	-1.30898e-148	4.58273e-149	-3.09638e-148	1.18592e-148	-1.74837e-147	1.02404e-146
2.54557e-149	1.44146e-149	2.30339e-149	2.93565e-149	-3.42011e-149	-2.89314e-149	-1.6019e-149	-1.59774e-151	1.51389e-149	-4.50682e-150	9.72368e-149	8.25204e-150	-8.34016e-149	1.79598e-149	-1.18098e-150	1.09204e-149	-2.99894e-148	7.01023e-150	-2.79907e-150	4.87445e-150	-2.56728e-150	6.18072e-149	1.10479e-148	1.65534e-149	7.1896e-151	1.42147e-148	1.365e-149	2.87036e-149	-1.42878e-150	-3.29757e-151	1.10313e-147
3.25844e-150	1.67737e-150	2.62587e-152	9.00126e-151	9.65362e-151	-9.83927e-151	-3.20987e-151	3.69817e-151	-2.31457e-151	-3.65979e-151	4.48519e-150	-8.05976e-151	-1.19956e-150	-8.18346e-151	-3.41696e-151	1.06438e-149	8.46349e-152	-1.11908e-151	8.98323e-151	-2.60599e-150	2.14411e-150	6.98652e-151	-6.61797e-151	2.02972e-149	5.51675e-151	3.39524e-150	-1.19002e-152	-5.10226e-150	-3.31758e-150	2.08865e-150	6.93642e-149
7.83246e-152	4.03104e-152	-1.29776e-151	-2.08962e-152	4.27545e-151	4.33901e-153	1.41859e-151	-5.41624e-151	2.86517e-151	-1.9065e-151	3.77458e-152	2.68852e-151	-6.77741e-151	8.6607e-151	6.18239e-152	2.01584e-151	-1.2772e-151	-3.11483e-151	-1.51515e-151	-6.42265e-151	9.48575e-153	1.80495e-151	1.62448e-151	-1.1377e-151	-1.4593e-151	2.39332e-152	7.8655e-153	1.67254e-151	-3.8141e-151	-1.60913e-151	6.56215e-150
1.65274e-152	3.24078e-154	-4.75806e-152	-2.75619e-151	-2.77156e-153	-2.52089e-152	-6.51372e-153	1.96603e-152	8.86483e-154	-4.89968e-154	-6.59476e-153	-3.02993e-153	-3.04236e-152	6.43665e-152	1.56515e-153	-5.22841e-152	9.8601e-153	-9.5715e-154	1.63411e-153	7.13921e-153	-3.3438e-152	1.37167e-152	-2.98086e-153	6.94643e-153	1.3278e-152	-3.87449e-152	2.1158e-152	3.0087e-152	-8.53973e-153	-4.29191e-153	7.46618e-151
-4.27853e-153	7.97731e-155	4.79203e-153	-1.60558e-153	-1.15856e-154	-1.14981e-152	-1.37937e-152	2.43986e-154	-1.81369e-153	6.2179e-154	-1.49541e-154	-3.19108e-153	-6.81635e-154	1.5453e-153	-1.41789e-153	2.08212e-153	-1.36578e-153	-5.4159e-154	-2.43572e-153	-1.78906e-153	-1.64422e-153	8.79272e-154	-2.51596e-153	-1.99827e-153	-2.2338e-153	4.1891e-154	-1.55038e-154	6.8972e-154	-4.07786e-153	-2.22425e-153	7.08801e-152
-4.36575e-154	-3.87813e-155	-3.88102e-154	-3.22084e-155	3.18279e-155	-1.6891e-154	-1.90889e-154	-8.7455e-155	7.46555e-154	4.73751e-156	1.18414e-154	1.83826e-154	1.09744e-154	-1.66232e-154	-1.15709e-154	-6.36749e-155	5.79689e-155	-5.05433e-154	-1.37171e-153	-1.97449e-155	-5.59121e-154	-2.47707e-154	-4.0287e-155	-1.71301e-154	1.90799e-156	-2.83346e-154	-3.36355e-154	-1.47963e-156	-1.53306e-155	-7.16593e-155	6.56699e-153
-3.4613e-156	-6.14061e-157	-2.05476e-155	-3.64715e-155	6.40715e-156	7.18378e-156	5.45846e-155	3.36601e-156	2.16609e-155	-5.86348e-157	4.38346e-156	-4.92464e-156	2.21823e-155	8.66924e-157	-4.27687e-156	-1.10076e-156	-3.08545e-155	-3.48124e-156	7.55185e-155	1.6758e-156	-1.08903e-154	1.31536e-155	-1.52391e-156	6.21236e-156	3.21785e-156	-1.09594e-155	-8.90766e-157	-4.39505e-156	-7.76934e-157	-1.1474e-155	4.65655e-154
-1.62152e-156	2.63579e-156	-7.91219e-156	1.43457e-156	-4.70788e-156	-1.33932e-156	-1.26437e-157	4.3337e-156	3.16561e-156	-3.0844e-157	6.56693e-157	-2.93777e-157	-6.58782e-158	3.33707e-158	-6.25468e-156	1.07518e-157	2.23578e-156	5.68134e-156	2.22825e-157	-6.78659e-157	-1.66195e-156	-4.54243e-157	1.55704e-156	-4.61588e-157	-4.50147e-157	2.17811e-157	4.08308e-158	-2.99892e-156	-1.39236e-156	-2.00689e-156	5.50577e-155
-1.07508e-157	4.34874e-157	1.24795e-157	2.2705e-157	-6.40124e-158	9.1341e-158	4.82141e-157	4.93113e-158	-1.63248e-157	3.79361e-157	1.80229e-157	5.53242e-158	-1.4326e-157	6.81691e-159	2.32808e-157	-5.58048e-159	2.52133e-159	-1.60656e-158	-1.11935e-158	1.07666e-159	-1.3006e-157	1.83236e-156	1.89532e-159	3.15388e-158	-1.80764e-157	-2.81607e-157	9.08599e-159	6.81295e-158	-4.91484e-158	2.51021e-158	5.38821e-156
4.89534e-160	-9.99111e-159	5.12583e-159	-1.60262e-157	2.39378e-158	-5.91801e-158	-1.42345e-158	3.59013e-159	-3.96298e-158	-4.78023e-158	1.57435e-159	3.86373e-158	-1.21147e-159	-1.25167e-159	3.99798e-158	-4.77008e-160	3.33423e-159	9.92829e-159	1.87244e-158	5.82545e-159	2.18747e-158	5.74191e-159	7.2565e-159	-1.88353e-158	9.21769e-159	9.80075e-159	-3.1481e-159	7.27586e-158	-5.91235e-159	5.54642e-159	6.45279e-157
-2.52468e-161	-9.7347e-161	-5.32535e-159	-3.44812e-160	-6.04593e-160	5.17297e-160	3.50939e-160	-1.71894e-160	-2.03897e-160	-1.3893e-159	1.20348e-159	4.23939e-159	1.29006e-160	5.76498e-160	2.21128e-160	-2.2974e-159	7.54187e-159	-9.28928e-160	1.29644e-160	-4.94398e-160	2.94207e-160	3.7216e-159	1.35744e-160	-8.77924e-160	-2.68451e-160	4.15429e-160	1.05758e-160	5.01116e-159	-2.07739e-159	-5.35319e-160	4.02354e-158
-3.22276e-161	-2.47063e-160	-3.95593e-161	1.26353e-160	-2.49213e-160	-9.24016e-161	-2.36473e-163	3.84711e-161	8.51584e-161	-1.93653e-161	1.88673e-160	2.04548e-160	-8.56702e-161	-8.73586e-160	-5.30526e-161	6.95247e-162	-1.45196e-160	2.90445e-160	-5.54402e-161	-1.18305e-160	-1.51105e-161	-3.45607e-161	-3.35979e-161	-1.12079e-160	-7.45629e-161	3.17164e-161	-1.90693e-161	8.30027e-161	-2.40896e-161	1.34916e-161	3.3932e-159
-1.7689e-162	1.34705e-161	-2.31929e-162	2.69964e-163	-2.6727e-162	-1.27182e-161	1.2381e-161	-8.61628e-162	3.54407e-162	-1.25653e-161	1.07355e-161	-1.92417e-162	1.82535e-162	-1.76472e-161	1.09418e-160	-2.93163e-161	1.86765e-162	5.6268e-162	1.52461e-161	2.66041e-162	9.51918e-162	-1.12911e-162	5.08253e-161	-1.57371e-162	-4.93952e-161	-1.27221e-162	6.59934e-162	-3.50041e-163	-4.06763e-162	-5.18761e-161	4.43201e-160
1.93517e-163	-2.48847e-163	-4.22477e-163	-3.1755e-162	-9.28993e-163	-2.05009e-162	3.41147e-163	-9.18561e-162	3.754e-163	8.63967e-163	-1.52369e-163	-1.96128e-163	1.49232e-162	6.92825e-163	-2.4991e-164	-6.74963e-164	-7.23389e-164	8.42156e-164	7.43152e-164	3.21903e-164	-4.36384e-163	2.75637e-163	-1.86019e-162	-4.35515e-164	8.75103e-163	5.85405e-163	6.34546e-163	-3.36313e-162	3.39364e-162	2.03353e-162	3.41759e-161
-9.81535e-165	-1.20539e-163	-1.00189e-162	5.69742e-164	6.42064e-165	2.62744e-163	5.77632e-164	-3.8032e-165	-1.25499e-164	-5.02319e-164	-5.97392e-165	-3.99528e-164	-1.93405e-163	2.98774e-163	-1.67365e-163	9.46485e-164	1.08652e-164	-3.38557e-164	-1.09767e-164	4.94066e-164	1.61258e-163	-3.82591e-163	7.02784e-165	7.9711e-164	4.16577e-164	-6.44885e-163	2.50876e-163	-1.6242e-164	-4.5256e-164	5.17728e-164	4.16924e-162
-5.71642e-165	-8.17504e-165	-3.73314e-164	1.67838e-165	8.90285e-165	-2.18866e-164	4.28342e-164	6.47408e-166	-2.03784e-164	1.88056e-165	1.02926e-165	1.68499e-165	-2.10233e-164	5.57644e-165	2.21853e-164	1.25442e-164	3.10459e-165	-3.26377e-164	-2.83567e-165	-1.3023e-166	2.35533e-164	-4.1876e-166	1.12654e-165	-1.07495e-164	-1.98568e-165	2.13751e-164	-1.13869e-165	7.96646e-165	2.31919e-165	-2.97209e-164	3.52537e-163
4.38289e-166	1.34149e-165	2.43423e-165	1.85556e-165	2.87792e-166	4.23446e-166	-1.01454e-165	-6.41856e-167	2.94721e-166	-1.39072e-166	6.48907e-167	-5.69392e-166	2.87595e-167	2.72154e-166	7.2127e-165	1.12852e-165	-3.37464e-167	-3.82736e-166	6.50116e-166	-2.41263e-165	-1.17057e-166	-8.33212e-166	-6.84986e-166	-3.76438e-166	2.75694e-165	-3.71641e-167	-2.76026e-166	-1.17638e-165	2.95132e-166	-2.94281e-166	2.78966e-164
-9.88497e-167	3.0648e-167	-9.49267e-167	2.11714e-167	6.93135e-167	-2.53935e-167	7.88018e-167	6.32387e-168	4.23664e-167	-7.14653e-167	-1.86843e-167	-1.1426e-167	-3.00011e-166	7.47488e-167	-8.42871e-168	2.35496e-167	-8.0821e-168	-5.56842e-167	-8.76938e-167	-4.88271e-168	-3.50797e-167	-1.4175e-167	4.63389e-166	1.55388e-167	9.3868e-167	2.0733e-167	-3.45326e-167	-3.22756e-166	7.28455e-167	2.56301e-166	2.46167e-165
2.32264e-168	3.03779e-168	1.19618e-168	6.69166e-169	-9.76214e-169	-6.58433e-168	-9.31773e-169	-3.5298e-168	1.51282e-172	8.20739e-169	1.8584e-167	3.48173e-168	2.76029e-168	-1.82307e-168	3.10812e-168	-2.05136e-168	-6.96774e-168	-2.08464e-168	-5.92198e-169	-3.86607e-168	2.13177e-169	-4.52257e-168	-7.37939e-168	-8.90533e-169	-1.38691e-167	2.35504e-167	-7.53372e-169	5.94054e-168	3.97644e-167	-8.14689e-170	1.62353e-166
3.22816e-169	3.12767e-169	4.62929e-169	1.43462e-168	6.74984e-169	8.30169e-169	-6.14071e-169	-2.87532e-169	8.46672e-170	-1.83516e-169	1.46666e-168	-2.35288e-169	2.97817e-170	-6.41454e-169	9.65547e-169	1.50623e-168	1.14443e-168	-1.94002e-168	1.23253e-168	-1.21088e-169	6.62321e-170	-6.02382e-169	-8.49141e-169	-7.36476e-170	3.55845e-170	1.42685e-169	-5.44175e-169	2.75459e-170	-5.78422e-169	-4.17866e-170	1.74527e-167
-8.08557e-170	2.0632e-169	3.93498e-170	-2.02153e-170	-1.66196e-170	3.67439e-170	7.35511e-170	-1.18308e-169	2.83447e-170	-3.12235e-169	-1.02106e-169	4.61072e-169	-1.52939e-170	1.96712e-169	-1.60117e-169	9.05179e-170	-2.72382e-170	7.20844e-170	1.37622e-170	1.16897e-170	4.9913e-170	-1.40021e-169	-8.93894e-171	-4.90239e-171	6.63232e-171	-1.4418e-170	-8.04981e-170	-1.29586e-170	-6.96844e-171	4.42242e-170	2.45261e-168
1.41169e-171	1.17351e-170	-1.0072e-170	6.71897e-171	3.81843e-171	-8.93614e-171	2.31688e-171	-4.17437e-171	-4.20155e-171	-3.99946e-171	9.05046e-171	-2.46992e-171	-2.12246e-171	-9.3619e-172	3.82352e-172	-9.02425e-173	-2.22703e-171	-2.21479e-171	3.61785e-172	4.12002e-171	-3.08743e-170	3.47504e-171	-1.26328e-171	1.44204e-171	-6.37924e-170	2.08181e-171	1.34814e-170	-2.33217e-171	-1.01538e-170	1.18447e-171	2.1144e-169
-2.68518e-172	3.29184e-172	4.84782e-172	1.36401e-171	-5.16423e-172	1.40436e-171	-2.53426e-173	1.44435e-172	2.59195e-172	-1.20352e-172	6.54892e-173	-2.64439e-172	1.33777e-173	-2.08352e-173	9.12641e-174	-2.46297e-172	3.31035e-172	1.8703e-172	-3.26344e-172	-8.25074e-172	-3.35924e-171	-4.64081e-171	-1.19128e-171	1.12895e-172	-2.74312e-172	-3.07377e-172	-2.10976e-173	-3.10863e-171	-1.01815e-172	8.693e-173	2.041e-170
-5.12864e-173	-7.76558e-173	8.72692e-174	-3.73839e-173	-1.50188e-172	3.56012e-172	-2.24596e-172	5.88457e-173	1.38371e-172	-1.62239e-173	-3.54829e-173	1.97046e-173	6.96591e-174	1.55138e-173	3.17437e-173	2.36966e-173	5.01486e-173	-1.15775e-173	6.07566e-173	4.18847e-173	3.32517e-173	-1.94491e-173	-6.60597e-174	-3.05471e-176	-2.89446e-173	-1.05888e-174	2.26874e-173	-1.46106e-174	-5.34162e-174	4.39651e-174	1.53999e-171
3.49379e-176	-1.81344e-174	5.17514e-174	2.79442e-175	6.05008e-174	5.14779e-174	5.72828e-174	1.4548e-174	-2.85098e-174	6.94581e-174	8.25242e-175	-1.55985e-174	3.37084e-174	-2.66519e-173	4.41656e-174	-4.6046e-174	-5.2327e-174	6.07795e-175	-4.29292e-175	3.4957e-174	1.10602e-174	-1.87937e-173	6.63631e-174	1.19969e-175	-1.25138e-174	-1.14897e-174	3.24889e-174	-3.78212e-175	2.922e-174	6.97362e-174	1.29254e-172
1.52125e-175	5.91707e-177	-7.84226e-177	-7.89304e-175	2.97886e-175	-3.24745e-176	-7.5924e-175	7.42286e-176	-5.64989e-176	-6.30295e-175	1.4915e-176	3.07916e-176	3.1979e-176	7.24803e-175	-1.62553e-174	6.68788e-176	1.42286e-175	6.54116e-177	-4.16747e-176	1.03562e-175	6.56823e-175	1.27787e-175	2.70786e-174	-1.04292e-174	3.34813e-174	-8.3121e-175	2.64434e-175	-1.65064e-175	2.23291e-175	-2.20052e-175	1.51823e-173
-1.96194e-176	2.09689e-175	-5.5334e-176	-5.09709e-177	-2.49447e-177	2.48789e-176	-8.31068e-176	-1.08899e-176	-2.83722e-176	-2.09431e-177	2.17349e-177	-2.08655e-177	7.72997e-177	7.97894e-178	2.62873e-177	2.40124e-176	1.62654e-175	4.83754e-176	-1.5331e-175	5.07194e-176	5.13496e-177	4.74341e-176	3.18315e-176	-3.46288e-176	1.45165e-176	1.04267e-177	6.45743e-177	-4.64857e-176	-5.4607e-177	-3.57787e-176	1.12484e-174
-9.59395e-178	-5.11681e-178	7.862e-178	5.31939e-177	9.01606e-178	1.94471e-177	-1.22371e-177	1.83438e-177	-5.09438e-178	-5.88936e-177	1.67914e-178	-1.99711e-177	-1.84735e-177	-5.2498e-178	3.34805e-177	-1.2467e-177	-1.27077e-177	1.45407e-176	-6.85267e-178	3.04723e-177	1.88442e-177	4.67518e-179	-9.1065e-177	2.31208e-176	8.62066e-177	3.85173e-178	-2.00331e-177	4.3072e-177	-1.23153e-176	2.92656e-177	1.13273e-175
2.50679e-179	-8.2495e-179	-4.107e-179	4.59341e-178	2.48692e-178	2.6465e-178	4.49412e-180	-2.92073e-178	-1.72662e-178	1.93593e-178	-2.00876e-178	-1.74732e-178	1.59557e-178	2.2531e-179	-1.0949e-179	-2.17688e-179	3.81388e-178	6.77308e-179	-2.49554e-178	7.78452e-180	6.0835e-178	1.48196e-177	1.11878e-178	-1.58629e-178	-1.36652e-178	6.09916e-180	9.95535e-179	1.98238e-179	2.21857e-178	-5.40119e-178	6.46593e-177
4.3154e-180	4.46617e-180	2.37452e-180	-9.21484e-180	1.40051e-179	-1.96463e-179	2.91593e-180	-5.13804e-179	1.70145e-180	-6.78169e-181	-7.84933e-180	4.62958e-180	-5.47341e-179	2.19514e-179	4.63704e-179	7.52649e-180	-6.45584e-180	1.43368e-179	-4.17737e-179	-2.04959e-180	-6.01628e-180	-9.48701e-179	-1.22484e-179	-1.20689e-179	1.45959e-178	-1.2628e-179	-8.4541e-179	-6.6725e-179	-2.08885e-181	-4.27641e-179	7.96406e-178
-5.29329e-181	-2.00906e-181	-8.28667e-181	-1.04486e-179	-2.25077e-181	-2.50383e-180	-1.99186e-180	-6.80664e-182	4.68091e-181	-2.66215e-181	8.21799e-181	-3.5635e-180	-1.47838e-180	2.07234e-180	-1.23132e-180	1.20548e-180	-2.59434e-181	7.83094e-181	-3.57615e-180	-7.55182e-181	8.74408e-182	-2.98683e-181	8.44789e-181	5.15051e-180	-9.24392e-181	2.27347e-180	-1.35792e-180	-3.34359e-179	-1.2183e-179	-1.42862e-180	9.12621e-179
-7.39669e-181	1.06009e-181	2.65294e-181	7.19349e-182	-1.55168e-181	-2.43825e-182	-9.78984e-183	2.50209e-181	-3.32649e-181	1.40858e-181	-7.40441e-181	-2.39528e-182	-9.75136e-181	2.32895e-181	-6.71488e-182	2.93409e-181	-1.89363e-181	1.01587e-180	2.60935e-181	-1.53841e-181	7.08029e-181	5.24675e-182	-3.17848e-181	2.42895e-182	8.57721e-182	1.34722e-181	2.75994e-181	-2.05708e-181	8.93373e-181	2.04691e-180	1.07941e-179
-1.98121e-182	-5.89044e-183	5.45991e-182	5.28969e-182	8.29619e-183	-2.27579e-182	-1.10367e-182	3.82606e-182	-1.8403e-182	1.71779e-183	6.11015e-182	-1.51969e-182	8.53023e-182	-2.11704e-182	-5.18295e-182	-4.04568e-183	-2.9512e-182	-7.84485e-183	-5.99516e-182	-9.60673e-183	7.57788e-182	-1.27818e-182	-2.03395e-183	-7.95922e-183	-1.13557e-181	-1.14189e-182	-1.87892e-183	-4.24568e-183	3.43518e-183	-4.40099e-184	8.12761e-181
-2.08146e-183	1.0969e-183	-5.83169e-183	-4.11095e-185	1.56383e-183	-1.27617e-184	-3.30755e-183	6.27076e-185	1.25988e-183	3.77297e-183	6.26713e-185	5.74599e-184	1.7767e-183	-8.80441e-184	8.4333e-184	-2.91833e-183	-4.51427e-183	-3.38531e-183	8.20051e-184	1.89122e-184	1.55136e-184	2.17404e-183	-1.32307e-183	-2.01092e-182	-2.37999e-184	-1.49448e-182	-2.20625e-184	1.12227e-183	-8.63892e-183	-3.12001e-183	8.71566e-182
-7.53316e-185	1.76562e-184	-1.44693e-185	-3.79823e-184	2.92245e-184	-6.68431e-185	-5.45202e-184	-1.0125e-185	6.12099e-186	4.35198e-185	3.39661e-184	-1.57476e-184	-1.20702e-183	9.62001e-184	2.40851e-183	2.60403e-185	-6.33804e-185	-1.35827e-183	3.99591e-184	1.57626e-184	-1.24773e-185	2.71771e-185	1.21723e-185	-6.10889e-185	9.32261e-186	-1.30152e-184	-5.72202e-186	-1.76809e-184	2.0298e-185	-2.27582e-184	9.37262e-183
5.33215e-186	5.15012e-185	1.53452e-185	-5.32148e-186	3.67938e-185	2.60706e-185	5.02322e-186	1.28804e-186	4.53991e-186	-2.53203e-185	3.47743e-186	-8.67329e-185	1.45421e-185	3.46876e-185	-5.10534e-185	1.13896e-185	-1.82721e-186	2.50869e-186	1.01567e-185	4.00004e-186	-6.59738e-186	4.50959e-185	-9.35363e-186	-5.92442e-186	-6.16286e-187	-3.7104e-185	-1.40524e-186	-2.27891e-185	1.18809e-185	7.59269e-185	6.13605e-184
9.30506e-187	-1.31347e-188	1.16897e-186	6.65685e-186	-7.34736e-187	2.72568e-186	5.72456e-188	7.94669e-187	9.84837e-186	-6.46272e-186	-1.37348e-186	9.8909e-186	1.79383e-186	-2.64347e-187	1.29655e-186	2.03618e-187	4.06962e-186	-3.50651e-187	-3.22321e-187	-1.79472e-186	8.66264e-186	5.69387e-187	7.52356e-187	-1.94858e-186	4.75418e-187	2.71409e-186	1.18447e-186	-3.36082e-186	4.64202e-187	1.21092e-186	7.20958e-185
2.14476e-187	9.0416e-188	5.48073e-187	8.87781e-188	-1.54655e-187	4.86049e-188	-1.78525e-187	-5.60429e-189	9.05144e-187	2.36773e-187	1.11187e-187	-5.58007e-188	-8.90272e-188	-6.03998e-188	-3.32382e-188	2.51236e-188	1.55647e-187	8.74434e-187	-1.02475e-187	-6.02407e-188	4.02473e-188	2.26148e-187	8.75294e-188	-3.05905e-188	-2.24857e-188	-3.04102e-188	-2.5445e-188	9.28583e-189	-1.99479e-187	1.40499e-188	4.72429e-186
-1.0266e-188	1.32465e-188	1.31371e-189	1.94235e-188	-3.57728e-188	-9.93898e-190	-9.33835e-190	-8.03856e-189	1.44506e-188	7.59678e-188	2.88187e-189	2.16872e-189	9.48273e-188	-7.74062e-188	-2.43442e-189	2.05564e-189	1.86085e-188	-3.61206e-189	-1.76453e-187	1.3238e-188	2.6306e-188	4.54243e-188	1.66123e-190	-1.07251e-188	-2.73437e-188	1.26867e-189	2.6492e-190	-5.14349e-188	-1.85697e-189	-5.59079e-188	7.94791e-187
-2.09556e-190	-3.13152e-190	4.35468e-189	2.14877e-189	-9.29683e-190	-1.21714e-189	-7.15931e-191	2.38728e-190	1.42063e-188	-3.4399e-189	-4.8581e-189	-4.55104e-190	-3.92263e-189	1.66874e-190	-9.83749e-192	-2.00564e-190	4.71986e-190	-6.36664e-190	-5.37757e-189	-2.15474e-189	-8.21116e-190	-4.60874e-189	-2.84123e-190	3.87075e-191	-8.08327e-190	2.68412e-190	7.13823e-190	7.5311e-190	9.62761e-191	-4.14785e-189	5.79241e-188
5.49804e-191	2.38131e-190	6.00967e-190	1.18223e-190	-2.42212e-190	-1.11326e-191	-7.74749e-190	1.87725e-190	7.48056e-191	-6.44215e-191	1.68176e-191	-1.73826e-190	-8.71632e-191	-9.72262e-191	-9.17929e-191	2.3836e-191	8.28702e-191	1.59107e-191	2.16752e-190	-1.22965e-190	-1.15353e-191	-1.72881e-190	1.51798e-190	-4.02382e-190	2.27172e-190	-1.97677e-190	-3.25252e-191	5.64152e-192	-1.31998e-190	-9.56897e-191	4.72581e-189
1.11407e-191	-1.88613e-191	-1.70982e-191	2.88002e-193	-1.84783e-192	2.90437e-192	3.92252e-192	-2.27288e-191	2.79399e-191	1.72114e-192	3.91663e-192	1.8648e-191	5.18361e-192	-4.89411e-191	-9.3184e-192	-3.13398e-192	-9.35232e-193	5.44426e-192	-3.35397e-192	2.61633e-193	-7.19668e-192	4.99014e-193	-3.21824e-192	-4.79814e-192	-4.59424e-191	1.4381e-191	-5.04323e-192	-2.49755e-192	-3.72556e-192	-2.6393e-191	3.21284e-190
-2.67325e-192	1.52612e-192	9.50103e-193	6.40804e-193	2.67933e-192	3.95284e-192	1.29011e-192	-1.95479e-193	8.31897e-193	4.50873e-193	9.96861e-194	-8.55079e-194	-6.96155e-193	-2.0081e-193	7.76535e-193	1.2467e-192	-3.33048e-192	-4.05693e-193	2.21789e-193	5.33317e-193	-1.4826e-192	-2.26135e-193	3.73576e-193	-3.31588e-194	-4.12494e-193	5.64102e-192	-1.92115e-192	5.64434e-193	-1.06072e-193	9.28233e-194	3.36409e-191
-9.29865e-194	-3.36303e-193	1.70951e-193	2.1192e-194	2.39427e-193	6.11533e-193	8.80663e-194	-1.6097e-193	9.03996e-194	1.25421e-194	1.69784e-193	2.1188e-194	-1.36152e-194	-8.78121e-194	1.5908e-193	9.13835e-195	9.99339e-194	-6.31303e-194	-2.3753e-194	7.23971e-195	-1.87602e-193	-2.85642e-194	2.54897e-195	-3.24218e-194	2.85029e-193	-2.92153e-194	9.45018e-194	-3.51441e-194	2.54121e-195	6.73266e-194	3.24394e-192
-9.18369e-196	-3.81984e-195	-2.78205e-194	-7.86551e-197	-6.25156e-195	-2.10853e-195	4.91802e-195	4.43407e-195	-3.03964e-195	9.48259e-195	5.06212e-195	4.37069e-196	1.95692e-195	6.19362e-195	2.35072e-194	1.17244e-194	2.85772e-196	-2.1809e-194	-1.40074e-195	-8.65932e-195	-6.72996e-196	-3.23226e-194	-1.51921e-194	-3.14547e-195	3.61464e-195	7.66719e-196	-2.65379e-195	2.81551e-195	-4.1118e-195	3.11934e-195	2.12323e-193
-4.4164e-196	-3.94005e-196	-1.31571e-195	-3.33424e-195	2.20606e-196	2.77429e-196	7.22651e-196	4.87425e-196	-9.17889e-196	-9.29508e-197	1.73615e-196	-2.97517e-197	-1.90994e-195	1.53486e-196	-1.22237e-195	-4.61818e-195	4.70571e-195	-3.98413e-196	7.14132e-196	-3.80938e-196	-2.07773e-196	6.71586e-196	-4.63509e-196	2.67708e-196	1.4412e-196	7.5563e-196	6.70428e-196	-1.2284e-195	5.37152e-197	6.09916e-196	2.75839e-194
1.45445e-196	-2.74648e-197	-1.38637e-197	6.04503e-197	4.85107e-197	-1.41506e-196	-1.51936e-197	4.80541e-197	-4.07525e-196	-1.7868e-197	2.34266e-197	-9.64592e-197	-5.45348e-197	-3.07444e-197	-1.2867e-196	2.36861e-196	6.15752e-199	6.23194e-197	6.91464e-197	3.89984e-197	7.9055e-198	1.08507e-196	2.19194e-197	2.36798e-198	1.34692e-196	2.17422e-196	5.09011e-198	-1.34389e-197	-8.30885e-197	-5.20709e-198	2.2673e-195
3.33026e-198	1.85476e-197	-5.41235e-197	-5.95243e-199	-7.41747e-198	2.48829e-198	-1.2379e-197	7.90418e-198	-3.01466e-198	3.37072e-198	8.3765e-198	1.30291e-197	2.17753e-198	1.76391e-197	-1.23016e-197	-2.26266e-198	4.98112e-198	-3.66582e-199	-1.60755e-197	-3.24605e-198	4.25098e-197	-8.07155e-198	-1.86623e-198	-3.30542e-198	-1.28999e-197	2.0987e-198	1.02179e-198	-7.27881e-198	-6.12404e-198	3.36272e-198	2.82166e-196
5.84409e-199	-1.04036e-198	2.29026e-198	4.87968e-199	1.03381e-199	-4.20924e-199	4.36014e-199	-7.00907e-200	-1.94766e-198	1.76105e-198	6.67372e-199	-4.97786e-200	3.94165e-199	-1.55227e-199	-1.18682e-198	-9.43011e-199	-2.29743e-198	-2.55635e-199	2.10597e-199	8.28573e-200	-2.33127e-198	-3.21349e-198	-2.16675e-198	1.06239e-199	3.44207e-198	-6.66667e-199	-1.48841e-198	-7.18661e-200	-2.20723e-199	-7.92835e-199	2.98853e-197
3.11092e-200	2.76157e-200	-4.45868e-200	-1.62446e-200	6.17397e-201	-4.11561e-200	6.21402e-201	1.14639e-199	-2.4454e-200	-2.42378e-199	-6.31517e-200	-3.59143e-200	-2.14147e-200	2.11582e-200	-1.69953e-199	-3.50868e-200	3.44631e-201	8.95257e-201	-1.00011e-198	3.13312e-200	6.3815e-200	-1.64677e-199	8.6174e-200	-2.11495e-199	-5.26552e-201	9.88265e-200	2.83752e-200	1.96857e-200	1.08285e-199	-6.64634e-201	2.73834e-198
-1.69085e-200	3.36278e-201	-2.74305e-201	1.0491e-201	-3.14285e-201	1.74882e-200	-1.16581e-200	1.62804e-201	-3.83159e-200	1.87313e-201	1.48297e-201	1.93679e-200	-5.71311e-202	7.54836e-202	3.23631e-200	2.41533e-201	-1.13613e-201	-1.18087e-200	4.3693e-201	6.19207e-202	2.41766e-200	5.61379e-201	1.69196e-201	1.09198e-201	2.93496e-201	-7.21512e-202	4.83452e-201	1.60858e-201	7.54143e-201	-1.12022e-200	2.34476e-199
8.80202e-202	4.96084e-202	-4.93068e-202	1.17584e-201	1.20317e-201	-2.18291e-201	3.46671e-202	-1.20886e-201	-1.56735e-202	-1.16451e-201	-2.7077e-202	-5.7127e-202	-1.44635e-202	3.86365e-203	-1.08662e-202	-2.49084e-201	-7.55152e-203	-1.86839e-201	4.93161e-203	-3.02496e-201	-1.05384e-201	-4.14174e-202	-4.94953e-202	-6.73018e-203	4.4521e-202	-2.87386e-201	-2.59065e-202	-2.18367e-202	3.12095e-202	-1.02092e-201	2.51108e-200
9.99426e-204	-1.57389e-202	-4.40465e-204	-1.45115e-204	2.67829e-203	-2.48107e-204	-8.77553e-203	7.56333e-203	3.24093e-203	-9.85578e-204	1.02449e-203	-1.48986e-203	-3.88099e-204	8.84492e-202	-1.14951e-203	-1.36689e-202	-2.7735e-203	-5.13831e-203	3.78079e-204	-6.54871e-203	-2.64809e-206	1.72451e-204	-4.47569e-203	-2.07126e-203	-7.17472e-203	-5.44103e-204	-6.35632e-203	-5.43994e-203	8.44297e-204	-2.2015e-202	2.10921e-201
-6.06386e-205	2.8664e-204	9.58641e-205	-1.17071e-204	5.31859e-205	1.15961e-203	-5.87299e-204	3.96166e-205	-9.65002e-205	-7.54204e-205	1.23496e-204	-1.89024e-204	-5.15575e-204	2.29738e-203	5.13682e-205	-7.73283e-204	-8.55175e-204	-7.23076e-204	-9.03112e-205	-2.27523e-204	-2.56036e-204	-7.29224e-204	9.08345e-207	5.92122e-204	-6.26547e-204	2.75795e-204	-3.88718e-204	5.45638e-205	2.38123e-204	-2.66206e-204	1.18463e-202
8.82608e-205	-7.88757e-206	-4.04781e-205	-2.26746e-205	-3.24802e-204	-9.91847e-207	5.86862e-206	-6.21096e-205	7.71856e-205	-7.96122e-205	-5.47559e-205	-2.29374e-205	-1.52023e-204	-1.56246e-205	-1.93332e-205	-4.75609e-206	1.20116e-204	-1.6364e-205	1.10329e-204	-1.25941e-204	1.57764e-205	5.09711e-205	-2.11507e-205	-7.41878e-205	6.64898e-206	2.6572e-205	1.54331e-205	3.87362e-206	8.07503e-206	-2.79397e-207	1.57502e-203
3.72934e-207	-8.91427e-207	8.66019e-207	-2.97323e-205	3.50508e-207	2.0019e-206	2.1641e-206	-7.14477e-206	-1.59876e-206	7.81083e-207	-1.76038e-206	-1.80002e-206	2.04798e-206	3.24573e-206	4.64546e-206	-5.21998e-207	-3.99264e-206	3.43424e-207	9.31093e-206	-1.25074e-205	1.15679e-205	-5.5197e-207	9.14283e-206	4.70763e-206	1.14434e-206	-4.47478e-207	-7.47992e-207	-3.60333e-206	1.7471e-206	5.20947e-206	1.2495e-204
-3.61548e-207	1.62603e-207	-1.30665e-207	-2.86872e-207	7.09561e-208	-4.83915e-209	1.00178e-208	-9.90664e-207	-1.41178e-207	3.7003e-207	7.89275e-207	3.11071e-207	-9.98391e-207	1.94989e-206	5.65008e-208	-5.65879e-207	1.50548e-206	2.90713e-207	-7.21767e-208	-5.21795e-208	-5.85772e-207	-7.65957e-208	4.73089e-207	1.86601e-207	1.39288e-206	2.17384e-207	-1.73936e-206	1.44467e-207	-1.26694e-207	2.7573e-207	1.43395e-205
-2.25979e-208	-3.12821e-207	-1.89552e-207	-1.44308e-207	4.20126e-209	4.07923e-208	-3.56711e-208	-1.27585e-208	-1.94048e-207	1.7358e-208	-1.06575e-208	1.07527e-207	-2.79563e-208	-6.41343e-208	1.25772e-208	3.02238e-209	-5.61746e-210	6.31176e-208	-3.75863e-209	2.01995e-208	6.53928e-208	-3.57519e-209	-5.12927e-208	5.8824e-208	-5.69467e-209	2.66361e-208	-7.56002e-208	1.3634e-207	-1.06752e-208	-7.79811e-209	1.72945e-206
8.78994e-209	1.70296e-209	3.09129e-209	8.21962e-209	1.8725e-209	-2.87585e-209	-6.4265e-210	-2.08756e-209	-2.4077e-209	1.1512e-208	2.70379e-210	-2.35213e-208	-2.29742e-210	-4.5133e-209	-6.98795e-210	5.36176e-209	-1.46914e-209	-4.51794e-209	-1.37339e-210	-1.05377e-209	-4.15138e-209	-6.95854e-209	8.03566e-209	-6.4361e-209	-8.66142e-210	-1.13143e-210	8.59075e-209	-1.01456e-208	-4.21912e-209	-2.47308e-209	1.36965e-207
1.72469e-211	-2.90183e-210	-7.51214e-211	-5.12248e-210	2.22265e-212	3.49289e-211	-3.11639e-211	5.0208e-210	-7.24645e-211	6.1367e-211	1.44631e-209	-1.99475e-210	-1.10309e-210	-5.23489e-210	9.47491e-211	8.11681e-211	5.84679e-209	2.1126e-210	9.9552e-210	-2.00642e-210	1.07683e-210	-7.17336e-210	-2.2065e-211	3.77402e-210	1.88915e-210	-1.16176e-209	-1.56022e-210	-1.78633e-210	1.12152e-213	9.60927e-212	1.42283e-208
-1.86058e-211	-1.55033e-210	3.10273e-212	4.68597e-211	-2.43333e-212	-2.78806e-211	3.78869e-211	-4.3686e-211	5.53892e-212	5.56372e-211	-2.07824e-211	6.73223e-212	-3.94471e-211	-8.93075e-211	3.17861e-211	3.91646e-212	2.1074e-211	-9.06506e-213	-6.21625e-212	-3.81416e-211	2.72019e-211	-1.1142e-211	4.51302e-211	5.17411e-212	3.91363e-211	-1.20656e-210	5.9541e-212	-1.6498e-210	-1.63887e-211	-5.45445e-211	1.14528e-209
5.54072e-213	-7.13471e-212	1.53583e-213	-3.0612e-213	1.8669e-212	7.99606e-213	-2.06305e-212	2.39383e-212	-1.29637e-213	2.71138e-211	2.00356e-212	7.32533e-212	-1.79502e-211	1.18162e-211	-5.10046e-213	-2.0565e-212	1.24156e-212	4.77032e-213	9.65522e-213	9.23701e-213	2.14662e-212	-4.09292e-212	1.58374e-212	-6.62138e-212	-5.27393e-212	-1.06465e-212	-1.91098e-213	-1.70708e-212	-5.88759e-212	1.0598e-212	1.17414e-210
-1.97686e-212	-1.28003e-213	5.79782e-214	-1.71473e-213	-7.53782e-214	5.96063e-214	2.54067e-214	1.59438e-213	2.58541e-213	2.49245e-213	-7.845e-214	1.42114e-213	-4.31158e-213	-3.01869e-213	1.96412e-214	2.99742e-214	-3.73244e-214	3.1773e-216	-1.04847e-213	-1.24485e-213	-3.70753e-213	4.90531e-214	-7.54039e-214	5.53535e-214	-5.6941e-214	-5.14287e-213	-3.22899e-214	-7.22594e-214	7.17515e-214	-5.79868e-213	6.31007e-212
-6.40162e-214	-9.58414e-215	3.43721e-215	-3.32321e-214	4.2373e-214	6.07485e-214	9.68784e-215	3.95195e-216	-1.00453e-214	-1.28585e-213	5.10857e-215	6.02774e-214	4.32844e-214	-2.17873e-214	-3.33206e-215	1.20519e-214	9.9765e-214	5.89877e-215	-9.87581e-215	-3.34934e-215	1.90692e-214	-1.44477e-215	1.96822e-214	2.19453e-214	-1.46247e-214	7.99751e-216	-4.51401e-214	2.81413e-215	-6.18853e-215	-5.68858e-214	8.1543e-213
3.35351e-217	6.68967e-215	-6.18584e-216	-4.08514e-216	2.84333e-215	1.98595e-214	-8.76886e-217	4.41751e-216	3.54935e-216	1.98314e-215	-8.94712e-216	1.67207e-215	6.69551e-216	3.6657e-215	-1.13703e-215	-2.53329e-215	-7.25881e-215	-4.18569e-215	3.40782e-215	-7.34902e-217	-3.01232e-216	-8.79059e-215	-2.4915e-216	-7.3972e-216	-3.64226e-215	-8.44221e-215	2.76882e-215	-1.80139e-216	-3.44072e-215	2.7258e-215	9.00995e-214
-5.00145e-218	-5.2008e-216	-1.30717e-216	-9.89715e-217	2.49063e-217	-7.2705e-216	-2.04583e-217	1.10973e-216	-3.2282e-217	-1.09109e-216	-4.71071e-216	3.03177e-217	-2.27833e-217	6.57462e-216	1.32666e-215	8.06864e-216	-1.92657e-215	4.265e-217	-1.19951e-215	-1.08845e-216	-6.33005e-216	2.02395e-216	-3.59654e-216	-3.85733e-216	2.32019e-217	-3.3829e-217	-6.31073e-216	5.11772e-217	3.01565e-216	8.5334e-217	1.10793e-214
5.42561e-218	1.27915e-217	-8.20811e-218	2.40905e-217	6.15049e-217	-4.92571e-218	-1.33027e-217	-2.76742e-218	-7.52148e-217	3.76099e-217	-3.77881e-217	7.31372e-218	8.72024e-219	-1.35496e-217	1.55393e-218	3.75901e-218	-4.10776e-220	3.00476e-217	1.35812e-217	-9.01657e-218	4.16175e-219	3.15023e-217	-3.92799e-217	-2.51269e-216	-1.20303e-217	-2.05208e-217	-1.04401e-216	-6.31402e-217	3.25073e-218	4.94114e-219	8.89668e-216
8.39965e-219	1.66276e-217	1.42313e-218	-4.37207e-219	3.84857e-218	2.66884e-219	4.19778e-219	1.61948e-218	-7.94831e-218	1.11476e-218	6.22851e-218	5.8551e-218	1.93273e-218	3.28878e-218	-8.41416e-219	3.48491e-218	-2.72272e-219	-1.22502e-218	2.18984e-219	1.27867e-218	2.17535e-219	1.8855e-218	2.48331e-218	-2.00424e-217	5.30483e-218	3.90631e-219	-8.43116e-218	1.23029e-217	-3.13827e-218	3.23572e-218	1.16604e-216
-3.6696e-220	-1.84871e-218	-5.05727e-219	-2.75865e-219	2.0026e-219	3.60209e-221	-3.08165e-219	2.58421e-219	1.23812e-220	-8.19277e-220	-8.09173e-219	1.4425e-219	-2.31259e-219	-1.58075e-220	1.43121e-219	2.00775e-219	-5.32536e-220	-3.68206e-221	-5.40829e-220	1.70662e-219	2.99852e-219	3.57277e-220	-2.96264e-219	1.70114e-220	-5.23003e-219	2.92038e-219	5.43014e-219	-8.27518e-219	-2.9339e-220	-2.10111e-219	8.4317e-218
2.65406e-220	-2.51258e-220	-2.41198e-221	-1.39991e-221	-2.23279e-220	3.27415e-221	-6.41602e-221	1.82215e-220	-1.63378e-220	1.61508e-220	8.34002e-221	-8.29023e-221	1.95343e-220	1.72152e-220	-2.22313e-220	-8.70171e-222	-1.20744e-220	1.30371e-221	2.9333e-220	1.56475e-221	1.65692e-219	-7.44226e-221	9.67255e-221	-1.15551e-222	1.17677e-220	-6.54162e-221	2.26503e-220	-7.63512e-221	7.18847e-220	-9.59855e-220	6.5835e-219
1.34374e-220	-6.89056e-221	-6.48737e-221	2.10279e-222	1.50888e-221	-4.51789e-222	-2.89745e-222	-4.72869e-223	-2.38505e-222	4.84742e-222	-8.22378e-223	-1.78961e-221	7.26616e-222	-1.69488e-222	-4.99072e-221	-2.1921e-221	3.77559e-222	2.13165e-222	-1.23924e-222	-1.1523e-221	3.45469e-223	5.78754e-222	6.43475e-222	-5.48342e-221	-8.87098e-223	-8.85387e-222	-4.34546e-223	4.42157e-222	3.69484e-222	7.267e-221	5.77007e-220
-1.25989e-223	-1.0839e-222	3.90737e-223	-7.06532e-224	5.3118e-223	2.90935e-223	-1.02293e-222	-2.03963e-223	-8.00072e-223	1.75518e-222	-1.65402e-222	1.9132e-222	2.71719e-222	5.93864e-223	9.146e-223	5.72439e-223	2.51985e-222	-9.76e-223	-1.86664e-222	-3.4331e-222	-3.05413e-222	4.04373e-222	4.31304e-222	8.66297e-224	5.32568e-223	-4.78703e-223	1.50997e-222	5.50245e-223	-1.82564e-224	-5.24714e-223	3.85484e-221
-1.69489e-223	-4.9309e-223	-3.52758e-224	-2.36544e-223	-1.23907e-224	-7.07403e-224	-1.47591e-223	-1.73231e-223	3.69219e-223	4.62308e-225	-8.32184e-223	-1.96073e-223	-1.07117e-223	-6.00662e-224	-3.63991e-224	-1.37755e-223	-1.15829e-223	-1.17152e-223	-9.45487e-224	-4.85767e-223	-5.89051e-224	3.15694e-223	1.56339e-223	-1.6892e-225	-1.67532e-223	-3.54023e-224	2.51256e-223	3.97938e-224	1.75042e-223	2.9852e-224	5.12659e-222
-9.90481e-225	-6.91827e-225	-1.29843e-224	-3.05481e-225	1.09647e-224	-1.55847e-224	9.21102e-226	3.45719e-224	-1.65728e-224	-2.05513e-225	-9.135e-225	-7.95733e-225	9.93513e-225	-1.09116e-224	-5.47879e-225	1.73406e-224	-7.71969e-225	-2.72131e-224	5.35089e-225	7.19621e-226	-1.32142e-223	-2.52446e-225	-3.32196e-224	3.40224e-226	-4.86754e-224	-4.50705e-225	-2.2033e-225	-2.02676e-224	-4.11515e-225	-1.9132e-224	4.82421e-223
2.6319e-225	-1.78243e-226	-1.85105e-226	1.70385e-225	4.43736e-227	-2.75209e-226	-1.12522e-224	1.48914e-225	2.66006e-226	-8.19918e-227	1.47032e-225	1.72673e-225	-2.8035e-227	-1.40087e-227	-3.01708e-225	-2.34345e-225	2.19654e-226	-9.88555e-227	-3.5803e-227	-3.259e-225	9.2569e-226	-9.8991e-226	1.7164e-225	-1.97102e-226	-1.0076e-226	-9.53546e-225	-8.93755e-227	-2.74486e-226	-6.84022e-226	2.05022e-226	4.50391e-224
9.42477e-227	-1.76857e-226	1.35477e-226	-2.88634e-227	1.0404e-226	-3.67999e-226	1.21761e-227	-4.6199e-227	1.13711e-226	-2.40727e-228	-5.66374e-227	-2.26842e-227	1.14727e-226	8.22121e-228	6.08905e-228	2.90586e-227	-2.26777e-226	-2.73265e-226	7.85057e-227	2.99876e-227	-1.37278e-226	5.37998e-227	-4.49773e-227	-1.01373e-226	6.22284e-227	2.07932e-227	1.66428e-227	-3.96122e-227	-2.9498e-226	9.40045e-226	3.63966e-225
4.72167e-227	-1.08266e-228	-4.56309e-228	-1.30921e-227	-3.56974e-227	1.70641e-227	-1.69993e-227	6.52888e-231	-1.31703e-227	4.82515e-228	-5.81689e-229	5.56433e-228	-4.01677e-228	-1.26343e-228	6.16461e-228	2.41994e-229	3.77837e-227	-3.8271e-227	5.10253e-228	1.68155e-227	-1.83729e-227	-3.71171e-228	3.84706e-228	1.17377e-227	5.58079e-228	2.92873e-228	4.94295e-227	-1.36689e-227	5.46392e-228	-1.90172e-227	4.03281e-226
-4.60851e-228	5.47065e-231	4.55863e-228	2.0075e-228	3.0496e-228	8.52536e-230	-4.98621e-229	-3.23346e-228	2.89199e-228	1.58953e-229	-3.85043e-228	3.67946e-229	-2.18307e-229	1.56552e-228	4.11131e-228	-4.67842e-230	-4.90254e-229	-2.83988e-229	1.30294e-228	-3.60757e-229	-1.80416e-229	-2.10938e-229	8.68549e-230	-5.69107e-230	2.08269e-229	1.70225e-229	2.06174e-228	4.0659e-228	8.04745e-229	1.47026e-228	4.30125e-227
1.99962e-230	-7.809e-230	-1.40767e-230	-2.06718e-230	7.60212e-230	2.06315e-230	-1.46113e-229	7.32555e-231	5.9518e-230	2.14055e-230	4.01391e-230	-3.54517e-230	3.13111e-229	-5.07249e-229	-2.47242e-230	1.9542e-229	-4.30918e-229	-6.53209e-231	5.16454e-230	-4.6357e-230	-1.47738e-229	1.91928e-230	-7.07565e-231	5.18157e-230	4.12771e-230	2.67693e-229	-7.64697e-232	-4.17091e-230	-3.13031e-230	-8.84616e-231	2.73281e-228
9.43922e-231	-6.12673e-231	3.40399e-231	-6.35477e-230	-3.76801e-231	3.50153e-231	3.3294e-230	1.44032e-230	6.41698e-231	6.7902e-231	-1.84303e-232	-5.0449e-232	-4.57799e-233	3.30924e-230	-1.17379e-230	-3.74495e-231	-7.03539e-231	-1.00224e-230	-7.78262e-232	5.40506e-230	2.44024e-230	3.95887e-231	5.94873e-231	6.45667e-231	-3.18357e-232	-4.93797e-230	-2.77162e-231	6.62541e-232	-9.55822e-232	-2.09113e-231	3.68834e-229
-4.25564e-232	-1.94692e-231	-1.78465e-231	-6.49514e-233	3.20611e-232	-1.15739e-233	-2.42774e-231	-3.61585e-233	4.86171e-232	3.28822e-232	-1.4291e-231	8.39504e-232	4.50519e-232	-1.04008e-232	-1.0914e-232	3.95216e-231	-2.98576e-232	-2.16021e-232	1.18578e-231	-1.7392e-232	2.47432e-232	8.31172e-232	-7.73719e-232	-5.23259e-232	3.77293e-231	-5.55784e-231	-6.31662e-232	1.82155e-232	-1.5671e-231	-1.99271e-231	3.26719e-230
-7.90082e-233	8.08855e-233	-1.61112e-232	-1.45797e-232	4.59173e-233	-1.30071e-232	-2.23351e-233	2.02639e-233	3.99174e-232	2.00762e-233	2.12838e-233	-1.60604e-234	6.2856e-233	-3.80135e-234	-9.99253e-234	-2.77384e-233	1.17145e-232	-4.95412e-233	8.61421e-234	2.2969e-233	4.1071e-232	4.62916e-233	-1.73249e-233	1.0179e-233	-8.49828e-234	3.2958e-233	-3.67501e-235	-2.90213e-232	-5.51751e-233	1.07297e-232	2.4092e-231
9.75907e-234	4.83574e-233	-6.58902e-234	-9.55964e-234	-2.84751e-235	-3.96683e-234	-7.44674e-234	-1.1868e-234	7.54458e-234	-2.68985e-234	-1.56858e-234	4.92699e-234	-2.83997e-234	-6.68087e-236	-2.09106e-233	2.76905e-234	-9.54197e-235	1.30172e-234	-5.30532e-234	-1.58308e-233	-6.49739e-234	-3.47477e-234	-1.57234e-233	-3.44534e-234	2.43864e-234	1.78842e-234	3.54367e-233	1.37963e-233	1.08935e-233	5.32026e-233	3.00556e-232
-7.81118e-235	-3.70423e-237	-1.43525e-235	-1.53502e-235	-3.17904e-236	1.36504e-234	2.81757e-235	-1.56972e-235	1.37336e-235	-8.5512e-237	9.74897e-235	1.55658e-235	-1.2156e-234	-2.81101e-235	1.3096e-235	-8.95979e-237	3.45783e-235	-8.01888e-236	6.11711e-236	8.55399e-236	2.48956e-237	-1.05211e-234	2.22988e-235	-1.96226e-235	8.85043e-236	4.93242e-235	3.56366e-235	3.49538e-236	-2.38874e-234	-2.05882e-236	1.12594e-233
-2.03607e-235	-6.6159e-236	-3.10156e-236	1.67712e-235	2.67299e-236	1.85939e-235	-1.98533e-236	-7.42795e-238	3.91888e-236	-2.00467e-236	2.12788e-236	3.58563e-236	1.91401e-235	3.03257e-236	-5.26674e-236	-3.127e-236	1.08631e-235	-1.36573e-235	-1.62696e-237	1.90338e-236	-1.69718e-236	-1.7627e-236	-1.06349e-235	-7.32685e-236	2.47485e-236	5.33763e-236	2.66871e-237	-9.18183e-237	-6.97161e-235	4.94639e-237	2.39596e-234
1.61984e-236	3.30794e-237	-3.47505e-237	6.7036e-238	1.53298e-237	-5.10714e-237	1.471e-236	3.41427e-237	-7.99804e-239	-1.47246e-237	5.88923e-238	-1.53406e-237	1.30547e-237	-1.49573e-237	9.42351e-238	6.2356e-238	3.03107e-238	-2.11137e-236	2.19955e-236	-6.98695e-238	-1.44483e-236	7.20216e-237	4.01154e-237	1.76535e-236	4.68172e-238	-3.30435e-237	-1.5818e-236	-1.57649e-236	3.0462e-237	1.75687e-237	1.84044e-235
-2.20534e-239	-4.0581e-239	1.02982e-237	3.37073e-239	1.93318e-237	1.14308e-237	-9.45028e-238	-6.21963e-239	-2.26454e-238	3.79498e-239	1.25057e-238	-2.64097e-238	3.71505e-237	-3.16409e-238	-1.08373e-238	-7.61211e-238	-1.57334e-237	3.41221e-239	-7.09458e-239	-4.24629e-238	1.69171e-238	-9.73179e-239	-1.05909e-237	-1.66562e-238	3.98106e-238	-1.44711e-237	-2.13729e-238	1.70093e-238	-5.13652e-238	4.37143e-237	2.14735e-236
1.25054e-239	-1.78099e-239	-2.49585e-239	2.28707e-238	-3.38567e-239	-5.66396e-239	-2.4512e-239	7.37117e-239	-2.91843e-239	-1.22245e-238	3.75888e-239	-1.95083e-238	-3.47639e-240	-5.14455e-240	2.23715e-238	1.05063e-239	2.31485e-239	-4.35744e-240	6.52955e-239	2.10001e-239	-4.62784e-239	-7.39677e-239	-3.3147e-238	4.67487e-239	-5.19993e-240	5.7825e-239	2.51935e-238	-6.95204e-239	7.74947e-239	1.18433e-239	2.18573e-237
-2.79107e-240	1.96436e-239	-4.73094e-240	1.17582e-239	8.80815e-240	-1.53674e-239	-4.48215e-240	1.1582e-240	2.94824e-240	-1.41779e-241	8.02047e-240	2.85866e-240	-3.4287e-240	6.58936e-240	6.18995e-241	-1.10521e-241	2.54845e-240	-1.52646e-240	5.10052e-241	-2.90194e-239	-1.0069e-241	-2.28848e-240	2.66593e-240	6.35317e-240	4.23144e-240	-1.992e-240	-9.26847e-241	3.3378e-240	8.91937e-240	-1.67543e-241	1.58044e-238
2.11739e-240	3.0674e-242	-2.20351e-241	5.3999e-241	-1.038e-241	1.85075e-241	-8.37088e-241	3.39799e-241	7.75207e-243	-1.1535e-240	1.37834e-241	2.434e-243	-3.30136e-241	-3.94286e-241	-6.40134e-242	-1.60968e-241	-1.36894e-241	6.69043e-241	2.50834e-241	-3.89315e-242	-1.6437e-240	-7.74514e-241	1.13495e-240	-1.5949e-240	8.29001e-243	3.36127e-240	3.01193e-241	7.11312e-242	7.50511e-242	4.19887e-241	1.71057e-239
-9.67409e-243	-1.01001e-241	3.16863e-242	-6.31629e-243	2.10631e-241	-6.94548e-243	1.51772e-243	5.27893e-243	3.65809e-242	2.03526e-244	-3.53904e-242	6.59572e-243	2.60648e-243	4.59365e-242	2.47423e-241	-1.289e-241	3.93003e-242	-1.80143e-242	-2.17366e-242	-1.03224e-242	-7.48087e-243	-7.94375e-242	5.2982e-242	-1.10463e-243	-9.14549e-243	-3.60308e-243	-1.85286e-242	4.99361e-242	1.13232e-242	-1.1133e-243	1.20071e-240
3.89991e-243	-3.06357e-243	9.74545e-243	-3.81275e-244	-9.41682e-244	2.49827e-244	2.06524e-243	6.55668e-242	1.98809e-243	3.46388e-243	4.1889e-245	-7.46747e-244	2.05496e-244	1.25358e-242	-2.95345e-243	1.37177e-242	-1.01648e-242	1.33472e-243	3.51824e-243	-3.21872e-243	-8.59337e-243	-1.18555e-242	5.59064e-244	-1.78045e-243	7.43984e-245	1.75105e-243	6.96947e-243	1.04605e-243	-1.65885e-243	1.2053e-243	1.75297e-241
1.20694e-244	8.14836e-245	-8.55051e-246	-2.22251e-244	2.39994e-244	-9.43915e-245	-3.20684e-244	7.80588e-244	-1.2244e-243	8.2478e-244	-1.34852e-244	-4.12955e-246	-3.34359e-244	-2.88875e-244	5.42169e-244	1.75691e-245	9.85604e-244	6.28839e-244	-3.051e-244	6.55936e-245	2.34543e-243	-3.78548e-244	-4.41042e-244	-1.34087e-243	-2.14616e-244	-6.21706e-246	-5.71787e-244	-8.43586e-245	-5.2541e-244	-5.01177e-244	1.36344e-242
-9.17065e-245	-2.77149e-246	-3.46866e-245	2.13328e-245	4.04881e-245	-4.02764e-246	-1.25126e-245	-1.27779e-244	-1.90864e-245	-2.35867e-245	-7.56e-246	-3.67959e-245	4.13774e-245	-1.92925e-245	8.33332e-245	5.96447e-246	-2.80037e-245	-9.93513e-247	-5.6573e-245	9.02978e-246	2.64072e-245	7.50587e-245	-1.19079e-245	3.0693e-247	2.28794e-245	-2.32474e-245	8.5145e-246	8.45829e-246	-1.25466e-244	4.96817e-245	1.01883e-243
3.14807e-246	-1.21127e-247	-1.38851e-247	7.44142e-247	3.9053e-246	2.90415e-247	2.90573e-246	4.77845e-246	1.50467e-246	-3.38122e-246	4.25183e-246	-2.72094e-247	2.65162e-247	-9.7502e-246	8.68016e-247	9.21218e-248	3.78217e-245	-6.78121e-247	-9.70719e-248	3.4909e-246	1.23406e-247	5.02673e-246	-4.96324e-246	-4.81193e-246	3.05466e-246	2.16081e-247	-1.24536e-246	-2.24567e-246	3.08379e-248	8.429e-247	1.01066e-244
-3.91079e-248	-2.95789e-247	-2.71355e-247	-1.07601e-248	1.7976e-247	-3.18811e-247	5.38934e-248	6.17345e-248	-4.96207e-248	1.22781e-247	9.19948e-248	1.14666e-246	-3.55596e-247	-7.81328e-248	3.35392e-246	-4.81736e-248	1.13524e-246	-1.35921e-247	-2.1204e-248	2.28552e-248	-7.46966e-247	9.07632e-247	2.39445e-248	-1.44646e-247	9.7543e-247	-6.18614e-247	6.15348e-248	3.8746e-247	7.93394e-248	5.4189e-248	1.17931e-245
-1.43645e-248	-9.49645e-248	-6.76486e-249	-1.17503e-248	2.51905e-248	-5.97207e-249	-3.75688e-248	4.54669e-250	3.37484e-248	7.63894e-249	1.0253e-247	5.65392e-249	3.28509e-249	-8.53125e-250	-3.41043e-248	-1.47969e-248	2.9193e-248	1.92295e-250	-6.23355e-249	3.74036e-249	-2.37496e-248	-2.58259e-248	-4.35e-249	-1.30784e-248	-4.16638e-248	2.3257e-248	5.00501e-248	5.85354e-248	-4.05491e-248	-6.93671e-248	7.89426e-247
4.77665e-250	1.24845e-249	-1.07048e-249	-8.90101e-250	-1.38061e-249	4.74791e-250	-7.7715e-249	3.38853e-250	6.54109e-250	1.47983e-249	-3.53639e-250	2.76956e-249	-7.08445e-250	-1.37833e-250	-7.93468e-249	-1.90659e-249	-1.2824e-248	1.33808e-249	-1.48506e-249	7.20842e-249	-7.51857e-250	-6.5747e-250	-3.55789e-250	9.6653e-251	8.44549e-249	3.05163e-249	1.59317e-249	5.45353e-250	3.62786e-249	3.30563e-249	7.48836e-248
2.67307e-250	1.60872e-250	5.78783e-250	-3.68333e-251	-2.28627e-250	3.63399e-251	6.22122e-250	1.45922e-250	1.5091e-251	-4.10316e-250	-1.07355e-250	-9.39764e-251	8.86509e-250	-9.70557e-251	-8.53422e-251	-1.48845e-251	-6.69665e-250	-8.20081e-251	2.26429e-251	-8.07189e-251	-7.53235e-252	-3.81686e-250	-9.46647e-251	2.90706e-253	2.18077e-250	1.1613e-249	3.83031e-252	-6.78939e-250	2.91656e-251	3.52363e-251	7.25309e-249
2.11531e-251	5.02881e-252	-5.60586e-251	1.53518e-252	4.24761e-252	3.46984e-251	6.03126e-252	-1.77431e-251	9.89999e-252	-7.08329e-252	1.8103e-251	5.85287e-252	-1.03598e-251	1.69575e-250	1.59172e-251	2.16682e-250	-9.37464e-251	2.36844e-251	-3.65787e-251	-9.03036e-252	-3.93963e-252	-3.51068e-251	6.69396e-251	1.49654e-251	-1.39328e-252	-7.4254e-252	2.19529e-253	-1.29822e-252	7.38278e-253	1.30247e-251	9.0806e-250
-3.08379e-252	5.16469e-254	-2.7675e-252	5.75317e-252	8.05452e-253	-9.24657e-253	-7.53614e-254	-1.17851e-252	1.82509e-253	-2.02522e-252	-2.01055e-252	3.37312e-254	1.01318e-252	6.55582e-254	1.76964e-252	-2.59727e-251	-1.97775e-252	4.1275e-252	-1.88386e-253	-1.39493e-253	2.43828e-253	2.30091e-253	-4.85334e-252	-1.95701e-252	-8.78857e-253	-6.64871e-252	8.81094e-253	-7.60074e-253	-3.01035e-254	5.51649e-252	7.61459e-251
1.20582e-253	4.21127e-254	6.68271e-253	-9.31071e-254	-3.15309e-253	-4.39028e-253	1.73019e-253	-1.27845e-253	-1.22224e-253	-6.02517e-253	3.88923e-253	1.21313e-253	-4.56292e-254	3.78648e-253	-2.37583e-253	-3.8846e-253	2.62313e-253	-3.2036e-253	8.32881e-254	3.49374e-254	-3.77507e-253	-3.13254e-253	4.26242e-253	-1.28619e-253	2.45497e-254	9.65496e-253	-1.49614e-255	9.05138e-254	-1.72734e-253	2.64086e-253	7.72997e-252
1.23133e-254	2.84571e-254	1.729e-255	-5.02321e-254	8.13981e-255	-2.27517e-254	-1.13735e-254	6.7157e-255	1.20901e-253	-8.91872e-255	-1.2049e-254	-1.14699e-255	-1.18469e-255	2.01352e-255	-2.40193e-255	-3.02378e-255	-1.40866e-255	-2.25306e-254	-5.90889e-256	2.19728e-255	4.19161e-254	6.30943e-256	1.17049e-254	-6.56424e-255	-3.92927e-254	-1.07871e-255	6.49893e-255	8.85886e-255	3.85746e-254	3.58009e-254	5.11e-253
-2.04641e-255	-2.39696e-255	-4.22466e-256	-4.08386e-255	1.09781e-256	7.75479e-256	-1.06352e-257	4.1077e-256	-2.17953e-255	-4.03621e-257	-1.40496e-255	-2.97039e-255	-2.50392e-256	6.53975e-256	5.95149e-256	1.30593e-255	1.05741e-255	-7.31142e-256	6.0277e-255	-2.92275e-255	-4.75339e-255	4.87267e-256	6.37137e-255	-3.45786e-256	-5.47517e-257	-1.20254e-254	7.41067e-255	6.14973e-256	5.32601e-255	-3.94702e-256	6.81804e-254
3.14092e-257	-2.91497e-256	9.43541e-257	-2.66907e-256	-2.34704e-256	-2.24804e-257	4.07425e-257	4.96167e-257	7.18091e-258	2.09284e-258	-1.87865e-256	1.85772e-256	-5.48841e-256	2.34012e-256	-1.33353e-257	-1.5774e-256	-3.87812e-257	3.63058e-257	-9.35314e-258	2.69433e-256	1.31422e-257	-4.02404e-257	3.27873e-257	1.38873e-257	-2.78288e-257	-4.77862e-258	1.69365e-257	3.16867e-255	-4.95766e-257	3.65317e-256	6.45558e-255
6.06608e-257	-3.11457e-257	1.13285e-257	-2.31272e-259	1.30688e-257	-5.28347e-258	1.10084e-257	-4.71228e-257	9.26217e-260	-2.67829e-257	-7.43087e-258	-1.80933e-257	-6.00503e-259	1.81598e-259	-1.5824e-257	-1.09271e-257	-2.61464e-258	3.06219e-259	5.48407e-257	1.86637e-258	1.1849e-257	-3.96489e-257	2.61429e-257	-5.8806e-259	-6.78705e-259	3.31116e-258	1.33779e-258	1.02384e-257	3.42377e-259	5.77266e-259	4.14125e-256
2.14843e-259	-2.36349e-258	-1.23334e-259	5.47492e-259	3.97185e-260	3.98705e-261	6.77e-259	-5.66304e-259	6.59154e-258	-1.56931e-259	-5.95928e-258	2.91313e-259	-4.62608e-258	-5.46486e-258	-1.26296e-258	3.23042e-258	1.83782e-258	1.55516e-259	2.7925e-259	3.76396e-259	1.6809e-258	-3.94184e-260	3.05704e-259	-3.58911e-258	4.48295e-260	-1.72425e-258	-1.47956e-258	-5.10723e-259	-3.27899e-258	3.55278e-258	5.09748e-257
2.5583e-259	-3.33314e-260	-3.35843e-260	-6.38142e-260	8.61227e-259	3.5899e-261	2.13618e-259	-5.65212e-260	3.89754e-259	-4.13777e-260	-1.72461e-259	1.57478e-259	-1.42283e-260	1.11089e-259	-8.91122e-260	7.7071e-261	-1.01236e-259	-4.65391e-259	8.06439e-261	-1.28257e-260	-9.02184e-261	3.23652e-259	5.44023e-260	-3.3989e-259	1.41509e-259	2.11139e-259	-1.54416e-259	-3.77247e-260	4.32066e-260	-7.11229e-260	4.47833e-258
-1.11634e-260	1.11514e-261	3.48308e-261	3.93324e-262	8.41564e-260	-1.63505e-261	7.03246e-261	-6.25317e-260	-5.90903e-261	4.12382e-261	8.21443e-262	9.50517e-262	-7.48433e-260	-2.86949e-260	-4.77957e-260	-9.28434e-261	1.07766e-260	-4.34689e-261	-4.71421e-261	4.72625e-260	8.77553e-262	-6.79174e-261	2.61714e-260	5.91342e-261	-2.11372e-261	-4.38624e-261	3.79694e-263	-8.47867e-261	4.75087e-261	1.87047e-260	4.8926e-259
-8.05973e-262	-4.70862e-262	2.60949e-262	-9.03787e-262	1.45333e-261	-1.32889e-261	-2.67743e-261	-2.31331e-262	1.44676e-261	-4.14809e-261	-3.28669e-262	-5.09461e-262	1.39244e-261	-1.48779e-261	1.15584e-261	1.53061e-262	-6.15074e-262	-6.61596e-263	-7.06082e-262	5.34242e-262	-9.94083e-263	-2.47025e-261	-6.64587e-263	-2.36072e-262	1.17776e-263	-7.48478e-262	1.72043e-262	1.32871e-260	-3.9565e-262	-7.38106e-264	3.81708e-260
1.42879e-262	1.02605e-264	-1.38011e-265	-7.26473e-262	-2.7396e-263	9.268e-263	-4.58283e-263	-1.85392e-262	-2.66034e-262	-4.61738e-263	-1.11518e-262	1.83819e-263	-1.66153e-262	-1.92645e-264	-1.3042e-262	4.8496e-263	-1.94897e-262	3.6829e-263	1.26905e-262	1.69289e-264	1.50499e-264	-2.36447e-263	-1.0478e-262	3.67197e-264	1.77186e-263	-3.57287e-262	-2.81907e-263	1.14732e-262	1.77261e-263	-3.49556e-262	3.39005e-261
1.52499e-264	-4.02576e-264	-7.9758e-263	9.80093e-264	1.05295e-263	-9.64105e-268	-9.28615e-264	-6.42587e-264	-2.65374e-264	2.1072e-264	-2.557e-263	7.88435e-264	1.73348e-263	-2.57742e-264	2.61292e-263	4.41487e-264	-3.8683e-264	-2.51572e-263	-3.64524e-264	-5.94899e-264	-2.35155e-263	-1.77125e-264	5.1582e-264	7.52079e-263	8.77984e-265	-2.06167e-264	6.31534e-265	-4.29461e-264	-4.57598e-265	1.99876e-263	3.82607e-262
3.97601e-264	4.60848e-265	7.6593e-264	8.72132e-265	-2.31165e-265	-2.81621e-267	1.8621e-265	-4.27406e-265	-1.56815e-264	3.17365e-264	4.38835e-265	-1.12578e-264	-5.59234e-265	1.28241e-264	4.76402e-266	-9.74214e-266	1.82624e-264	-6.65254e-264	-3.4651e-265	2.79904e-265	2.59011e-265	1.49803e-264	-2.83955e-265	-6.80054e-266	-1.42081e-265	2.17491e-265	-5.22741e-264	3.36358e-266	1.15565e-264	-7.15836e-265	4.08153e-263
2.037e-265	-7.91686e-266	1.6691e-266	-2.89041e-265	2.69863e-266	-1.7493e-266	-4.3326e-266	-8.05594e-266	-2.02226e-266	-7.25879e-265	1.26532e-267	1.46431e-265	-1.40797e-266	-4.01884e-266	5.96496e-266	-3.1053e-266	-5.41722e-266	3.23086e-267	8.2488e-267	5.22467e-266	3.88524e-266	7.72662e-266	1.38157e-266	-1.3841e-266	4.70305e-266	-4.27731e-265	-1.47976e-265	1.43443e-267	-1.04035e-266	-6.50971e-266	2.75708e-264
1.85059e-267	-7.69148e-266	2.47041e-267	-8.5593e-267	3.02207e-267	-4.93687e-268	4.19883e-267	-1.60762e-266	-1.35343e-267	5.01043e-268	7.90633e-267	3.42522e-266	-3.88753e-267	-1.13545e-267	-8.67896e-267	-1.04275e-267	1.09573e-267	-2.12017e-267	-2.35521e-268	8.82351e-267	2.23622e-266	-1.21243e-267	5.86825e-266	-9.16289e-269	-3.1431e-268	-1.08209e-266	8.72015e-267	7.83773e-267	1.88638e-266	-3.90021e-267	3.17424e-265
-7.05807e-269	1.25795e-267	1.79607e-267	1.41729e-268	-7.36901e-269	-2.86654e-268	-3.596e-267	-1.41523e-267	-4.09902e-267	-3.82619e-267	-2.13484e-268	-2.10699e-268	3.14878e-267	-9.34292e-269	6.51225e-269	-5.67769e-268	-7.86888e-269	1.8242e-267	-8.63539e-267	3.52297e-267	3.36223e-268	-2.67879e-268	-1.00227e-267	2.37701e-268	-2.98014e-267	-3.25199e-268	-5.79248e-269	7.35396e-267	-1.25497e-267	-1.2499e-268	4.88649e-266
3.49085e-269	2.01789e-269	-5.9831e-270	-2.63774e-268	1.31171e-269	-2.41365e-269	1.56393e-269	-1.70613e-268	-1.03331e-268	-8.62099e-269	3.62097e-269	8.07092e-269	-1.09672e-268	-8.42426e-269	7.98283e-269	9.05044e-269	-1.13635e-268	-4.17363e-269	-3.00909e-269	-7.91102e-270	2.9555e-270	-2.78803e-268	-4.1205e-269	1.35788e-269	3.6442e-269	1.19719e-268	3.33526e-269	6.2299e-269	-5.79649e-269	1.57316e-268	2.21607e-267
-9.01525e-271	5.81903e-271	-1.58706e-270	-3.24324e-270	-2.1174e-269	1.27952e-269	-1.22077e-270	-3.15559e-270	-8.70689e-270	-1.12421e-269	7.18e-270	3.53015e-270	-1.83258e-270	-1.522e-269	6.1006e-270	2.33771e-271	-2.52276e-270	1.97275e-269	-4.67542e-270	-4.39786e-272	-5.51707e-269	3.10997e-271	2.44974e-270	1.65245e-269	5.17232e-270	-1.73355e-269	-3.16795e-270	-2.32981e-270	6.28605e-272	1.41515e-269	2.42351e-268
-5.94777e-271	6.55493e-272	-5.62059e-272	-1.5606e-271	2.4038e-271	-6.22141e-271	-1.48242e-270	-1.39221e-271	-2.86606e-271	3.32151e-271	-1.6575e-270	-7.3451e-271	-1.19428e-270	2.04969e-271	-1.73697e-270	3.28046e-270	-9.90382e-271	2.23863e-271	5.76796e-272	4.75102e-271	-2.65221e-271	-6.49381e-272	-5.18063e-271	-2.88837e-271	3.61668e-271	-4.19248e-271	9.38632e-271	3.0566e-272	-3.85273e-271	-5.16845e-272	1.78554e-269
5.08804e-272	-3.98484e-272	-1.31501e-273	-6.64128e-272	-1.94644e-271	-2.9669e-272	-2.93022e-272	-5.11637e-272	1.58678e-271	1.50067e-271	-8.91324e-273	4.81714e-273	4.10298e-272	1.44869e-272	1.98345e-272	-1.132e-272	2.92486e-274	2.9134e-272	-3.43878e-273	1.4387e-271	-1.48883e-271	-5.30572e-272	-5.58213e-272	6.27261e-273	7.52456e-273	2.06421e-273	7.88123e-273	5.54416e-272	1.12574e-272	-2.27698e-272	1.42009e-270
1.4735e-273	4.75807e-274	-3.83881e-273	-1.49073e-272	-1.77226e-272	1.69907e-273	-6.00757e-273	-9.22151e-275	-3.79813e-274	-1.1647e-272	-3.39154e-272	-3.33742e-274	1.30101e-272	-2.99514e-273	-4.92708e-273	-1.40244e-273	3.45842e-273	-2.80357e-273	1.03468e-273	3.46289e-272	-1.16531e-272	-3.0038e-274	-2.25037e-274	2.20769e-274	-1.28786e-272	5.41648e-274	-8.71204e-273	-6.1747e-275	-9.1873e-274	-1.21171e-272	2.04382e-271
2.71368e-275	-5.52755e-274	1.70638e-274	9.28531e-274	1.01869e-274	5.54652e-275	-7.75939e-275	-9.80381e-275	1.89507e-274	-7.69992e-276	-1.28211e-274	3.90733e-274	2.63227e-274	-6.17848e-274	-2.90453e-274	2.43322e-275	-8.34279e-275	2.03975e-274	3.01998e-274	2.7754e-274	-1.6407e-273	1.74997e-273	6.68033e-274	2.52435e-274	1.2962e-273	6.98542e-275	-9.33218e-275	4.10959e-274	2.93602e-274	1.89771e-274	1.14558e-272
1.06803e-275	-2.21861e-275	-1.27929e-275	-8.31254e-277	1.28063e-275	-4.16505e-275	-2.87479e-275	-1.12175e-275	-3.92817e-276	-8.53574e-276	-1.41219e-275	-4.06798e-277	-1.97388e-275	6.09075e-275	-3.44543e-275	-4.06174e-275	6.01192e-275	2.2099e-275	1.01479e-275	9.36538e-276	7.30494e-275	7.88507e-275	9.87653e-275	-3.53375e-275	2.24351e-275	1.018e-274	3.27059e-275	-2.60198e-276	4.9927e-275	3.64093e-276	9.24469e-274
-1.97371e-276	2.99889e-276	9.68105e-277	-4.43375e-276	1.08749e-275	-2.04505e-275	2.51638e-277	2.20963e-277	3.40902e-276	-6.17431e-276	-3.11073e-276	3.58082e-277	1.30184e-276	-6.02228e-276	2.14116e-276	-2.09488e-276	2.78007e-276	6.34036e-277	6.63425e-277	-2.35191e-276	3.07041e-277	3.90474e-277	-4.75366e-276	-1.07365e-275	1.50978e-276	7.92794e-276	-1.17416e-275	-8.9012e-276	4.40391e-277	8.08252e-277	1.20731e-274
-4.79637e-277	-2.98538e-277	-9.09491e-278	6.06798e-277	-2.15315e-277	1.26023e-278	-1.89657e-279	-2.80333e-276	6.48988e-277	-2.35869e-277	9.1058e-278	-2.81176e-277	1.73813e-277	-3.28213e-277	3.23614e-277	-5.0641e-277	1.28554e-276	8.65976e-277	-2.13348e-277	1.04015e-276	-4.2817e-277	5.51566e-277	-2.27944e-276	2.77012e-277	2.14745e-277	-4.6101e-278	1.01076e-276	-1.64948e-277	9.84101e-278	-5.03228e-277	1.60776e-275
4.79406e-278	-1.53104e-278	-1.17864e-278	4.48247e-280	9.28342e-278	-4.11024e-279	-1.28703e-279	-2.19185e-278	1.08659e-278	-2.54587e-278	4.31554e-279	-1.14134e-277	4.2073e-279	-1.16732e-279	-5.99696e-278	5.11645e-279	-5.5855e-278	-2.49962e-277	3.88785e-278	5.75573e-278	-1.43416e-278	1.44882e-278	2.96215e-279	5.14362e-278	-6.09847e-278	-2.13415e-278	-8.63522e-279	1.95599e-278	-2.10062e-278	1.38432e-278	1.05172e-276
2.40342e-280	3.47193e-280	3.37415e-279	-1.75528e-279	4.19799e-279	2.97505e-280	2.76168e-279	-5.61407e-279	3.98469e-279	1.06491e-279	-2.58991e-279	1.10787e-278	-4.43069e-281	3.66639e-279	-1.12877e-279	-1.42164e-278	-3.21379e-279	1.24948e-279	8.15804e-280	-4.62114e-279	-1.78425e-279	7.48365e-279	-3.00911e-279	-1.46161e-280	4.41778e-279	3.68168e-279	8.78694e-280	-4.14187e-279	2.65651e-279	9.5659e-281	9.45578e-278
-2.32572e-281	-3.08894e-280	-2.68828e-280	-2.08073e-281	-2.94833e-281	4.98669e-280	-8.28578e-280	5.80732e-281	-6.38417e-282	3.08502e-280	1.7904e-280	-1.2597e-280	1.04916e-281	-1.29306e-279	7.55234e-280	-2.90749e-281	3.53637e-280	3.95362e-281	4.80744e-280	2.51924e-280	2.9138e-280	3.47528e-280	1.62707e-279	-4.81775e-282	2.59776e-281	-2.0321e-280	4.26977e-281	-1.54629e-281	5.27987e-280	-2.96787e-280	9.25311e-279
9.57831e-282	4.35035e-281	-4.6186e-282	-1.9326e-281	8.38879e-282	6.27967e-282	1.78412e-281	-6.64453e-282	1.65816e-280	5.1337e-282	1.8431e-281	4.29041e-281	4.05654e-283	-9.30794e-282	-2.72967e-281	-8.70995e-281	-7.34989e-281	-2.53955e-282	-1.81514e-281	1.51625e-280	-5.36949e-281	2.91076e-281	-4.28757e-282	-3.48807e-281	1.72214e-282	2.43925e-280	1.11916e-281	5.37137e-284	-3.99065e-282	-1.17012e-280	1.21826e-279
-5.91245e-282	5.64999e-282	-9.52605e-283	2.308e-283	-4.02099e-282	-1.20637e-282	-4.7199e-283	-1.05682e-282	6.50107e-283	-1.35841e-282	5.21054e-282	-7.9815e-283	-3.69206e-283	-8.17968e-283	-2.80727e-282	4.00596e-282	-1.56506e-282	-8.15825e-282	8.68808e-284	-2.73822e-282	4.91077e-284	2.54776e-282	3.92533e-283	2.12974e-281	4.94316e-283	1.23479e-282	4.22205e-283	-1.87456e-283	1.86537e-282	9.30244e-284	7.66519e-281
7.60009e-284	1.09334e-282	-5.19925e-284	-4.8333e-283	-4.15302e-284	1.83376e-283	7.56666e-284	-1.53305e-283	3.94888e-284	4.67936e-283	1.43036e-284	2.41898e-283	9.58421e-283	1.56415e-282	2.62025e-284	-1.73839e-283	9.69252e-283	4.13744e-284	-3.39919e-283	4.11774e-283	-5.78233e-283	3.33327e-283	-2.92923e-283	1.73327e-286	-2.56677e-284	3.34996e-284	-2.33553e-283	-4.20062e-283	-7.76326e-284	5.22761e-284	9.45445e-282
3.37114e-284	2.08062e-284	2.0821e-285	-2.78455e-284	2.27061e-285	3.68122e-285	-2.04304e-284	-2.71355e-284	1.56592e-285	4.57077e-284	-3.03715e-285	3.6851e-285	-2.04764e-285	4.74513e-284	2.44522e-284	5.99265e-284	4.96204e-285	5.13504e-284	1.30601e-284	-1.73856e-285	-1.2933e-285	5.80427e-284	-6.7516e-285	-8.58091e-285	1.51429e-284	1.0818e-284	3.47956e-284	-3.84568e-285	7.9978e-284	-1.23611e-285	6.17432e-283
-7.88919e-285	8.4679e-286	2.5555e-285	-6.60514e-285	-1.03077e-285	7.90573e-286	-3.77399e-286	5.53812e-285	1.12907e-285	4.40601e-285	-3.41085e-285	6.65191e-287	-1.35073e-285	1.09923e-285	-3.41676e-285	-2.83358e-287	-9.31445e-286	1.23231e-286	-3.34389e-286	8.48995e-286	1.0216e-285	-1.19762e-285	-3.80732e-286	-6.42726e-286	-2.03432e-286	-5.21058e-286	2.15782e-286	-7.78517e-285	-7.51046e-286	-1.00021e-285	5.64984e-284
2.25323e-287	1.03743e-285	2.67329e-287	2.29366e-286	-2.31823e-286	-2.17156e-286	-1.13161e-288	-1.28352e-285	-4.85344e-287	1.08014e-286	-2.27887e-286	-4.97513e-286	2.51663e-286	6.95713e-287	6.82205e-287	3.20546e-286	-3.78769e-286	1.72578e-286	4.27345e-288	-6.46516e-287	-9.56971e-287	-9.54968e-286	-7.11402e-287	-1.87251e-286	3.9708e-287	2.2141e-286	-3.79013e-287	2.68008e-286	3.09326e-286	-2.93961e-287	7.47672e-285
4.78664e-287	-1.5958e-287	9.62755e-289	2.10115e-288	2.0891e-287	2.93395e-288	3.23396e-288	-5.3203e-288	2.65889e-287	5.11905e-288	-4.67309e-287	2.54986e-288	5.98032e-287	-2.58277e-287	-3.35266e-287	-1.02714e-287	4.80058e-288	-3.7876e-288	-7.05834e-289	-1.37243e-287	-5.67917e-287	-2.12626e-288	-9.92856e-288	-2.45012e-288	5.65486e-287	-2.41106e-287	9.22787e-287	3.57857e-287	-3.42298e-287	-1.20564e-288	6.48159e-286
-1.13083e-289	-4.3801e-289	1.35077e-289	-2.22002e-288	-5.31225e-289	8.38047e-289	-4.01389e-288	1.23138e-289	3.38735e-288	-3.49237e-288	-9.24668e-289	-1.51925e-288	-4.1992e-288	3.27313e-288	-1.13847e-287	2.98855e-288	3.05429e-289	-6.13381e-291	4.61727e-289	3.22246e-288	4.70695e-288	4.15967e-289	-4.7815e-290	2.39956e-288	3.80557e-289	-1.09388e-288	-1.05268e-288	3.67617e-288	-4.97215e-290	1.97775e-289	5.75985e-287
3.10714e-290	2.01358e-291	9.16127e-289	3.38951e-290	-3.35006e-289	-1.10584e-289	-1.81946e-290	5.33752e-290	3.0587e-289	1.75167e-290	-4.70482e-289	-4.73931e-290	-2.17335e-289	-1.04148e-289	-1.03842e-288	-3.93695e-290	3.57329e-289	-9.78591e-290	1.38568e-289	-5.93359e-289	1.37242e-289	-1.5416e-289	8.20356e-290	-1.77285e-289	-3.31505e-291	1.83044e-289	1.65233e-290	-1.38348e-291	4.79469e-289	3.81188e-291	6.16618e-288
7.96777e-290	-4.28273e-291	3.91443e-291	-1.75343e-291	3.16928e-291	2.54017e-291	3.80657e-292	-1.65136e-289	1.02589e-290	2.88096e-290	7.56463e-291	1.06627e-290	1.76022e-290	9.69697e-291	1.01034e-289	-8.28625e-291	-1.33882e-290	-4.40115e-291	-3.64936e-292	6.9352e-291	-1.55335e-291	7.92782e-292	3.20018e-291	-3.03052e-291	-7.33579e-291	2.10096e-290	-4.18153e-291	8.51874e-292	3.70998e-290	5.91107e-291	5.64826e-289
1.32138e-293	9.38847e-291	1.72576e-291	-9.5786e-292	4.10335e-293	5.56672e-292	7.98037e-292	-1.2736e-292	-5.69436e-291	4.67645e-293	1.64386e-291	2.54735e-291	3.36516e-292	-4.27561e-291	-2.90824e-292	-3.35091e-291	-2.03141e-291	-4.89574e-292	-8.45926e-293	4.20252e-291	-6.27943e-292	7.10821e-293	1.73388e-291	-8.88659e-293	2.93649e-292	-4.70634e-292	-2.75919e-291	1.57745e-292	1.36823e-291	3.40063e-292	4.6514e-290
-1.46886e-293	-3.38191e-294	-3.02745e-292	-2.55603e-293	-1.09374e-293	-5.21211e-294	-7.73707e-292	-1.92762e-292	2.71579e-293	8.5496e-294	2.43042e-292	2.52533e-292	2.34633e-292	-3.11132e-293	-1.12414e-294	2.73196e-293	6.61956e-293	2.81142e-294	2.38882e-293	2.20449e-292	-9.74629e-295	2.75881e-293	4.52976e-293	-1.321e-293	-5.97973e-293	-8.74223e-292	6.1477e-293	1.31516e-293	-1.46195e-293	-7.19919e-294	3.58535e-291
2.23376e-294	-9.29428e-295	-1.21774e-293	-1.63331e-293	2.22772e-295	-1.52327e-294	-5.94921e-293	7.72881e-295	-1.85435e-293	7.3281e-294	-2.62707e-293	2.74403e-293	2.77872e-293	-1.42377e-295	3.22535e-294	-9.7598e-294	-1.31718e-293	-8.23304e-294	1.32729e-294	1.92209e-293	-4.44087e-293	1.47916e-293	2.48973e-294	5.11827e-294	2.60112e-294	-1.48124e-294	7.19673e-294	-7.10417e-296	2.26611e-294	4.18256e-293	3.78385e-292
-1.76967e-294	-9.51765e-296	-2.24428e-294	1.76767e-294	-5.28157e-295	-8.55792e-295	2.96866e-294	-4.14505e-294	1.22845e-295	1.8537e-294	5.07429e-296	-1.17499e-294	3.74082e-296	3.13129e-295	-1.67925e-294	8.23176e-295	2.33511e-294	-2.80089e-295	2.39504e-295	-6.79831e-295	-2.31189e-294	-2.08509e-295	-9.66408e-296	1.61994e-294	-1.45391e-295	8.60219e-296	-5.30894e-295	-1.74747e-295	5.69456e-295	1.01545e-294	3.07232e-293
-1.58034e-295	2.65003e-295	1.0764e-295	-4.92634e-295	-7.42474e-296	-5.086e-296	-6.57004e-295	-4.02627e-295	-1.86357e-296	-3.70841e-296	-1.10097e-296	-1.15878e-296	1.14989e-296	2.41045e-296	-4.93747e-296	6.44764e-296	2.92843e-295	4.10847e-297	1.46311e-295	1.41912e-296	-1.76819e-297	-1.63028e-295	1.36179e-295	-4.66177e-298	-4.09379e-296	-1.42151e-296	-3.03305e-296	7.36703e-295	-4.86505e-295	4.38223e-296	4.54723e-294
4.8247e-296	-2.10552e-298	1.91818e-296	-9.30951e-297	3.39258e-297	-1.32945e-298	-5.57361e-299	-1.78956e-297	2.79777e-296	-2.89931e-297	-3.94505e-297	6.81472e-297	4.69945e-297	-9.12957e-298	-1.63274e-296	1.28806e-296	-1.4254e-297	8.41222e-298	1.01608e-297	1.18511e-297	1.23588e-296	5.54783e-297	-1.62488e-296	1.1784e-298	-3.79718e-297	-3.094e-298	1.62347e-297	1.19418e-296	-2.931e-297	1.83818e-296	2.36503e-295
-3.70461e-298	-2.13392e-300	-9.46224e-298	-1.89864e-297	-5.52538e-298	-6.33061e-298	-1.88395e-297	9.17215e-298	2.0451e-297	3.68291e-297	4.68662e-298	-1.3249e-297	2.74737e-297	2.14046e-299	2.27112e-297	2.01764e-298	-5.28747e-298	-2.36152e-298	3.89704e-297	2.55957e-298	-6.23568e-299	-9.77515e-298	8.30903e-298	3.15566e-297	-2.16349e-297	1.78208e-297	2.49824e-298	-6.85282e-299	2.40692e-297	-1.22544e-298	3.67052e-296
1.95662e-300	5.10675e-299	-3.14525e-299	-2.29725e-299	7.60524e-299	-5.07896e-299	-1.44195e-298	2.75329e-300	-1.47799e-299	1.11641e-298	3.53368e-300	-2.54288e-299	2.43981e-298	-5.82956e-299	6.1301e-299	-3.36401e-299	-1.38548e-298	-1.86566e-298	2.86916e-298	-1.15782e-298	6.47625e-299	4.44211e-298	7.17251e-299	-1.60021e-299	1.12536e-298	-2.18269e-298	3.92746e-298	-6.44752e-299	-3.4649e-299	1.53665e-298	3.23469e-297
-1.7851e-299	1.44645e-299	9.12987e-300	-1.27595e-300	6.88112e-300	-7.90789e-300	3.81101e-299	-2.47873e-300	-4.41045e-301	-1.20668e-299	-2.96152e-301	-1.675e-300	1.79512e-299	-1.37872e-299	9.14902e-300	-9.73877e-300	-5.69218e-300	-5.90807e-302	-2.0194e-299	2.28977e-300	3.18414e-300	5.40536e-299	5.82802e-300	-3.40981e-301	-4.5806e-300	-3.72825e-299	-1.8537e-300	-2.62579e-300	3.87992e-301	2.8511e-300	3.04428e-298
-8.84263e-301	4.86799e-301	-4.75276e-301	3.84397e-302	-3.0111e-300	5.05618e-301	1.44467e-301	3.97278e-301	-5.75822e-302	1.24077e-301	-2.42052e-301	5.9168e-301	-3.82336e-301	-6.24383e-302	-2.0096e-301	1.80957e-300	2.92381e-301	5.10413e-300	-1.06832e-301	7.09763e-301	-6.88521e-303	-5.7647e-301	-9.19336e-301	1.89907e-301	-3.6118e-300	1.01831e-300	5.51407e-301	6.97758e-301	1.93767e-300	7.39198e-301	2.58758e-299
3.46375e-302	-1.34216e-301	-2.89923e-302	-1.4055e-301	-1.01289e-301	-6.4921e-302	2.61386e-302	-9.34645e-303	1.22637e-303	2.18098e-303	-1.93751e-301	3.56677e-302	-3.4319e-302	4.55186e-301	9.16571e-302	3.35185e-302	-1.70734e-302	1.50152e-303	3.45261e-301	-2.20966e-302	6.24934e-303	-1.12998e-301	1.53546e-302	9.47546e-302	-9.31845e-302	2.61318e-303	1.03551e-304	3.85857e-302	2.69519e-302	-1.07578e-301	2.2719e-300
1.39059e-302	-6.16788e-303	-1.99237e-302	-1.26037e-302	-1.5339e-302	1.26047e-302	-5.43703e-303	-1.77217e-303	3.21875e-304	-3.88685e-303	-7.16357e-304	-3.66618e-303	4.65485e-303	-1.91133e-302	-2.19541e-305	4.59263e-303	3.20679e-303	1.08172e-302	2.41215e-303	1.98425e-302	-4.06712e-302	-3.12158e-303	4.6326e-303	-5.54419e-306	5.32097e-303	2.03284e-302	3.66538e-304	8.21818e-304	-1.67585e-302	-1.83455e-303	2.54868e-301
1.53653e-304	-6.32532e-304	-9.22365e-304	-2.51923e-304	4.42106e-304	-2.27163e-304	2.10493e-306	-2.7165e-304	5.58317e-303	-2.495e-305	6.39954e-304	8.30533e-305	-1.53293e-303	-2.18213e-303	-7.68675e-304	3.44403e-304	-4.05904e-304	6.27525e-306	-2.63332e-304	-6.00611e-305	-1.0837e-304	-3.19685e-304	2.7644e-304	1.94502e-304	-2.56585e-304	-1.77072e-305	-2.27209e-304	4.04832e-304	-4.27023e-304	-2.23705e-303	1.92677e-302
3.58282e-305	-1.11496e-304	-1.16511e-304	2.17991e-305	-3.32832e-305	1.54265e-304	-7.24657e-305	-1.36379e-305	-7.41576e-306	3.81865e-306	-1.78749e-304	8.96823e-307	-6.72107e-305	1.05526e-304	-2.31553e-305	1.40129e-305	-1.81152e-304	-4.69069e-307	-2.766e-304	1.00982e-305	1.02851e-304	-2.83225e-306	3.53873e-306	-9.87105e-305	-2.51747e-306	2.56975e-306	1.80658e-305	1.21202e-305	-1.24409e-305	7.6726e-306	1.69171e-303
-1.46045e-307	-5.36181e-306	-2.60418e-306	6.27886e-306	3.05317e-306	1.65076e-306	-5.08264e-306	-7.08359e-307	-4.67852e-306	4.83993e-306	-4.33178e-305	-6.86689e-306	-3.8108e-306	9.25889e-307	4.54082e-306	8.0322e-306	2.8627e-306	-1.13188e-306	0	-1.11093e-305	1.63854e-306	-9.05195e-307	-5.22293e-306	-3.65151e-306	-1.11477e-307	1.30053e-305	-6.222e-307	-1.32347e-305	4.69792e-306	0	1.60113e-304
1.35126e-306	-6.96497e-307	7.69759e-307	-1.91047e-307	0	-1.84217e-306	3.0649e-308	1.52741e-307	-9.85325e-307	-2.04928e-307	3.22827e-308	-1.12698e-306	1.01906e-306	-9.21712e-307	1.04251e-306	1.76168e-307	-2.36145e-306	0	-2.23826e-307	6.21476e-307	-1.74788e-307	-1.03023e-307	-4.9056e-307	2.48012e-307	2.05543e-306	1.17288e-307	-7.11074e-307	-9.60604e-308	4.75511e-307	0	1.8241e-305
-7.00351e-308	7.44446e-308	-7.45466e-308	0	0	4.29676e-308	-4.42635e-308	3.81052e-308	0	0	0	-3.09929e-308	3.08855e-308	3.93667e-308	3.42353e-307	3.0291e-308	2.61219e-307	1.06775e-307	0	8.65403e-308	-6.55139e-308	-7.74143e-308	0	0	-2.98286e-308	2.70617e-307	0	0	5.92296e-308	-1.5576e-307	2.02489e-306
0	0	0	0	0	0	0	0	0	0	0	0	0	0	0	0	0	0	0	0	0	0	0	0	0	0	0	0	0	0	1.24631e-307
0	0	0	0	0	0	0	0	0	0	0	0	0	0	0	0	0	0	0	0	0	0	0	0	0	0	0	0	0	0	0
0	0	0	0	0	0	0	0	0	0	0	0	0	0	0	0	0	0	0	0	0	0	0	0	0	0	0	0	0	0	0
0	0	0	0	0	0	0	0	0	0	0	0	0	0	0	0	0	0	0	0	0	0	0	0	0	0	0	0	0	0	0
0	0	0	0	0	0	0	0	0	0	0	0	0	0	0	0	0	0	0	0	0	0	0	0	0	0	0	0	0	0	0
0	0	0	0	0	0	0	0	0	0	0	0	0	0	0	0	0	0	0	0	0	0	0	0	0	0	0	0	0	0	0
0	0	0	0	0	0	0	0	0	0	0	0	0	0	0	0	0	0	0	0	0	0	0	0	0	0	0	0	0	0	0
0	0	0	0	0	0	0	0	0	0	0	0	0	0	0	0	0	0	0	0	0	0	0	0	0	0	0	0	0	0	0
0	0	0	0	0	0	0	0	0	0	0	0	0	0	0	0	0	0	0	0	0	0	0	0	0	0	0	0	0	0	0
0	0	0	0	0	0	0	0	0	0	0	0	0	0	0	0	0	0	0	0	0	0	0	0	0	0	0	0	0	0	0
0	0	0	0	0	0	0	0	0	0	0	0	0	0	0	0	0	0	0	0	0	0	0	0	0	0	0	0	0	0	0
0	0	0	0	0	0	0	0	0	0	0	0	0	0	0	0	0	0	0	0	0	0	0	0	0	0	0	0	0	0	0
0	0	0	0	0	0	0	0	0	0	0	0	0	0	0	0	0	0	0	0	0	0	0	0	0	0	0	0	0	0	0
0	0	0	0	0	0	0	0	0	0	0	0	0	0	0	0	0	0	0	0	0	0	0	0	0	0	0	0	0	0	0
0	0	0	0	0	0	0	0	0	0	0	0	0	0	0	0	0	0	0	0	0	0	0	0	0	0	0	0	0	0	0
0	0	0	0	0	0	0	0	0	0	0	0	0	0	0	0	0	0	0	0	0	0	0	0	0	0	0	0	0	0	0
0	0	0	0	0	0	0	0	0	0	0	0	0	0	0	0	0	0	0	0	0	0	0	0	0	0	0	0	0	0	0
0	0	0	0	0	0	0	0	0	0	0	0	0	0	0	0	0	0	0	0	0	0	0	0	0	0	0	0	0	0	0
0	0	0	0	0	0	0	0	0	0	0	0	0	0	0	0	0	0	0	0	0	0	0	0	0	0	0	0	0	0	0
0	0	0	0	0	0	0	0	0	0	0	0	0	0	0	0	0	0	0	0	0	0	0	0	0	0	0	0	0	0	0
0	0	0	0	0	0	0	0	0	0	0	0	0	0	0	0	0	0	0	0	0	0	0	0	0	0	0	0	0	0	0
0	0	0	0	0	0	0	0	0	0	0	0	0	0	0	0	0	0	0	0	0	0	0	0	0	0	0	0	0	0	0
0	0	0	0	0	0	0	0	0	0	0	0	0	0	0	0	0	0	0	0	0	0	0	0	0	0	0	0	0	0	0
0	0	0	0	0	0	0	0	0	0	0	0	0	0	0	0	0	0	0	0	0	0	0	0	0	0	0	0	0	0	0
0	0	0	0	0	0	0	0	0	0	0	0	0	0	0	0	0	0	0	0	0	0	0	0	0	0	0	0	0	0	0
0	0	0	0	0	0	0	0	0	0	0	0	0	0	0	0	0	0	0	0	0	0	0	0	0	0	0	0	0	0	0
0	0	0	0	0	0	0	0	0	0	0	0	0	0	0	0	0	0	0	0	0	0	0	0	0	0	0	0	0	0	0
0	0	0	0	0	0	0	0	0	0	0	0	0	0	0	0	0	0	0	0	0	0	0	0	0	0	0	0	0	0	0
0	0	0	0	0	0	0	0	0	0	0	0	0	0	0	0	0	0	0	0	0	0	0	0	0	0	0	0	0	0	0
0	0	0	0	0	0	0	0	0	0	0	0	0	0	0	0	0	0	0	0	0	0	0	0	0	0	0	0	0	0	0
0	0	0	0	0	0	0	0	0	0	0	0	0	0	0	0	0	0	0	0	0	0	0	0	0	0	0	0	0	0	0
0	0	0	0	0	0	0	0	0	0	0	0	0	0	0	0	0	0	0	0	0	0	0	0	0	0	0	0	0	0	0
0	0	0	0	0	0	0	0	0	0	0	0	0	0	0	0	0	0	0	0	0	0	0	0	0	0	0	0	0	0	0
0	0	0	0	0	0	0	0	0	0	0	0	0	0	0	0	0	0	0	0	0	0	0	0	0	0	0	0	0	0	0
0	0	0	0	0	0	0	0	0	0	0	0	0	0	0	0	0	0	0	0	0	0	0	0	0	0	0	0	0	0	0
0	0	0	0	0	0	0	0	0	0	0	0	0	0	0	0	0	0	0	0	0	0	0	0	0	0	0	0	0	0	0
0	0	0	0	0	0	0	0	0	0	0	0	0	0	0	0	0	0	0	0	0	0	0	0	0	0	0	0	0	0	0
0	0	0	0	0	0	0	0	0	0	0	0	0	0	0	0	0	0	0	0	0	0	0	0	0	0	0	0	0	0	0
0	0	0	0	0	0	0	0	0	0	0	0	0	0	0	0	0	0	0	0	0	0	0	0	0	0	0	0	0	0	0
0	0	0	0	0	0	0	0	0	0	0	0	0	0	0	0	0	0	0	0	0	0	0	0	0	0	0	0	0	0	0
0	0	0	0	0	0	0	0	0	0	0	0	0	0	0	0	0	0	0	0	0	0	0	0	0	0	0	0	0	0	0
0	0	0	0	0	0	0	0	0	0	0	0	0	0	0	0	0	0	0	0	0	0	0	0	0	0	0	0	0	0	0
0	0	0	0	0	0	0	0	0	0	0	0	0	0	0	0	0	0	0	0	0	0	0	0	0	0	0	0	0	0	0
0	0	0	0	0	0	0	0	0	0	0	0	0	0	0	0	0	0	0	0	0	0	0	0	0	0	0	0	0	0	0
0	0	0	0	0	0	0	0	0	0	0	0	0	0	0	0	0	0	0	0	0	0	0	0	0	0	0	0	0	0	0
0	0	0	0	0	0	0	0	0	0	0	0	0	0	0	0	0	0	0	0	0	0	0	0	0	0	0	0	0	0	0
0	0	0	0	0	0	0	0	0	0	0	0	0	0	0	0	0	0	0	0	0	0	0	0	0	0	0	0	0	0	0
0	0	0	0	0	0	0	0	0	0	0	0	0	0	0	0	0	0	0	0	0	0	0	0	0	0	0	0	0	0	0
0	0	0	0	0	0	0	0	0	0	0	0	0	0	0	0	0	0	0	0	0	0	0	0	0	0	0	0	0	0	0
0	0	0	0	0	0	0	0	0	0	0	0	0	0	0	0	0	0	0	0	0	0	0	0	0	0	0	0	0	0	0
0	0	0	0	0	0	0	0	0	0	0	0	0	0	0	0	0	0	0	0	0	0	0	0	0	0	0	0	0	0	0
0	0	0	0	0	0	0	0	0	0	0	0	0	0	0	0	0	0	0	0	0	0	0	0	0	0	0	0	0	0	0
0	0	0	0	0	0	0	0	0	0	0	0	0	0	0	0	0	0	0	0	0	0	0	0	0	0	0	0	0	0	0
0	0	0	0	0	0	0	0	0	0	0	0	0	0	0	0	0	0	0	0	0	0	0	0	0	0	0	0	0	0	0
0	0	0	0	0	0	0	0	0	0	0	0	0	0	0	0	0	0	0	0	0	0	0	0	0	0	0	0	0	0	0
0	0	0	0	0	0	0	0	0	0	0	0	0	0	0	0	0	0	0	0	0	0	0	0	0	0	0	0	0	0	0
0	0	0	0	0	0	0	0	0	0	0	0	0	0	0	0	0	0	0	0	0	0	0	0	0	0	0	0	0	0	0
0	0	0	0	0	0	0	0	0	0	0	0	0	0	0	0	0	0	0	0	0	0	0	0	0	0	0	0	0	0	0
0	0	0	0	0	0	0	0	0	0	0	0	0	0	0	0	0	0	0	0	0	0	0	0	0	0	0	0	0	0	0
0	0	0	0	0	0	0	0	0	0	0	0	0	0	0	0	0	0	0	0	0	0	0	0	0	0	0	0	0	0	0
0	0	0	0	0	0	0	0	0	0	0	0	0	0	0	0	0	0	0	0	0	0	0	0	0	0	0	0	0	0	0
0	0	0	0	0	0	0	0	0	0	0	0	0	0	0	0	0	0	0	0	0	0	0	0	0	0	0	0	0	0	0
0	0	0	0	0	0	0	0	0	0	0	0	0	0	0	0	0	0	0	0	0	0	0	0	0	0	0	0	0	0	0
0	0	0	0	0	0	0	0	0	0	0	0	0	0	0	0	0	0	0	0	0	0	0	0	0	0	0	0	0	0	0
0	0	0	0	0	0	0	0	0	0	0	0	0	0	0	0	0	0	0	0	0	0	0	0	0	0	0	0	0	0	0
0	0	0	0	0	0	0	0	0	0	0	0	0	0	0	0	0	0	0	0	0	0	0	0	0	0	0	0	0	0	0
0	0	0	0	0	0	0	0	0	0	0	0	0	0	0	0	0	0	0	0	0	0	0	0	0	0	0	0	0	0	0
0	0	0	0	0	0	0	0	0	0	0	0	0	0	0	0	0	0	0	0	0	0	0	0	0	0	0	0	0	0	0
0	0	0	0	0	0	0	0	0	0	0	0	0	0	0	0	0	0	0	0	0	0	0	0	0	0	0	0	0	0	0
0	0	0	0	0	0	0	0	0	0	0	0	0	0	0	0	0	0	0	0	0	0	0	0	0	0	0	0	0	0	0
0	0	0	0	0	0	0	0	0	0	0	0	0	0	0	0	0	0	0	0	0	0	0	0	0	0	0	0	0	0	0
0	0	0	0	0	0	0	0	0	0	0	0	0	0	0	0	0	0	0	0	0	0	0	0	0	0	0	0	0	0	0
0	0	0	0	0	0	0	0	0	0	0	0	0	0	0	0	0	0	0	0	0	0	0	0	0	0	0	0	0	0	0
0	0	0	0	0	0	0	0	0	0	0	0	0	0	0	0	0	0	0	0	0	0	0	0	0	0	0	0	0	0	0
0	0	0	0	0	0	0	0	0	0	0	0	0	0	0	0	0	0	0	0	0	0	0	0	0	0	0	0	0	0	0
0	0	0	0	0	0	0	0	0	0	0	0	0	0	0	0	0	0	0	0	0	0	0	0	0	0	0	0	0	0	0
0	0	0	0	0	0	0	0	0	0	0	0	0	0	0	0	0	0	0	0	0	0	0	0	0	0	0	0	0	0	0
0	0	0	0	0	0	0	0	0	0	0	0	0	0	0	0	0	0	0	0	0	0	0	0	0	0	0	0	0	0	0
0	0	0	0	0	0	0	0	0	0	0	0	0	0	0	0	0	0	0	0	0	0	0	0	0	0	0	0	0	0	0
0	0	0	0	0	0	0	0	0	0	0	0	0	0	0	0	0	0	0	0	0	0	0	0	0	0	0	0	0	0	0
0	0	0	0	0	0	0	0	0	0	0	0	0	0	0	0	0	0	0	0	0	0	0	0	0	0	0	0	0	0	0
0	0	0	0	0	0	0	0	0	0	0	0	0	0	0	0	0	0	0	0	0	0	0	0	0	0	0	0	0	0	0
0	0	0	0	0	0	0	0	0	0	0	0	0	0	0	0	0	0	0	0	0	0	0	0	0	0	0	0	0	0	0
0	0	0	0	0	0	0	0	0	0	0	0	0	0	0	0	0	0	0	0	0	0	0	0	0	0	0	0	0	0	0
0	0	0	0	0	0	0	0	0	0	0	0	0	0	0	0	0	0	0	0	0	0	0	0	0	0	0	0	0	0	0
0	0	0	0	0	0	0	0	0	0	0	0	0	0	0	0	0	0	0	0	0	0	0	0	0	0	0	0	0	0	0
0	0	0	0	0	0	0	0	0	0	0	0	0	0	0	0	0	0	0	0	0	0	0	0	0	0	0	0	0	0	0
0	0	0	0	0	0	0	0	0	0	0	0	0	0	0	0	0	0	0	0	0	0	0	0	0	0	0	0	0	0	0
0	0	0	0	0	0	0	0	0	0	0	0	0	0	0	0	0	0	0	0	0	0	0	0	0	0	0	0	0	0	0
0	0	0	0	0	0	0	0	0	0	0	0	0	0	0	0	0	0	0	0	0	0	0	0	0	0	0	0	0	0	0
0	0	0	0	0	0	0	0	0	0	0	0	0	0	0	0	0	0	0	0	0	0	0	0	0	0	0	0	0	0	0
0	0	0	0	0	0	0	0	0	0	0	0	0	0	0	0	0	0	0	0	0	0	0	0	0	0	0	0	0	0	0
0	0	0	0	0	0	0	0	0	0	0	0	0	0	0	0	0	0	0	0	0	0	0	0	0	0	0	0	0	0	0
0	0	0	0	0	0	0	0	0	0	0	0	0	0	0	0	0	0	0	0	0	0	0	0	0	0	0	0	0	0	0
0	0	0	0	0	0	0	0	0	0	0	0	0	0	0	0	0	0	0	0	0	0	0	0	0	0	0	0	0	0	0
0	0	0	0	0	0	0	0	0	0	0	0	0	0	0	0	0	0	0	0	0	0	0	0	0	0	0	0	0	0	0
0	0	0	0	0	0	0	0	0	0	0	0	0	0	0	0	0	0	0	0	0	0	0	0	0	0	0	0	0	0	0
0	0	0	0	0	0	0	0	0	0	0	0	0	0	0	0	0	0	0	0	0	0	0	0	0	0	0	0	0	0	0
0	0	0	0	0	0	0	0	0	0	0	0	0	0	0	0	0	0	0	0	0	0	0	0	0	0	0	0	0	0	0
0	0	0	0	0	0	0	0	0	0	0	0	0	0	0	0	0	0	0	0	0	0	0	0	0	0	0	0	0	0	0
0	0	0	0	0	0	0	0	0	0	0	0	0	0	0	0	0	0	0	0	0	0	0	0	0	0	0	0	0	0	0
0	0	0	0	0	0	0	0	0	0	0	0	0	0	0	0	0	0	0	0	0	0	0	0	0	0	0	0	0	0	0
0	0	0	0	0	0	0	0	0	0	0	0	0	0	0	0	0	0	0	0	0	0	0	0	0	0	0	0	0	0	0
0	0	0	0	0	0	0	0	0	0	0	0	0	0	0	0	0	0	0	0	0	0	0	0	0	0	0	0	0	0	0
0	0	0	0	0	0	0	0	0	0	0	0	0	0	0	0	0	0	0	0	0	0	0	0	0	0	0	0	0	0	0
0	0	0	0	0	0	0	0	0	0	0	0	0	0	0	0	0	0	0	0	0	0	0	0	0	0	0	0	0	0	0
0	0	0	0	0	0	0	0	0	0	0	0	0	0	0	0	0	0	0	0	0	0	0	0	0	0	0	0	0	0	0
0	0	0	0	0	0	0	0	0	0	0	0	0	0	0	0	0	0	0	0	0	0	0	0	0	0	0	0	0	0	0
0	0	0	0	0	0	0	0	0	0	0	0	0	0	0	0	0	0	0	0	0	0	0	0	0	0	0	0	0	0	0
0	0	0	0	0	0	0	0	0	0	0	0	0	0	0	0	0	0	0	0	0	0	0	0	0	0	0	0	0	0	0
0	0	0	0	0	0	0	0	0	0	0	0	0	0	0	0	0	0	0	0	0	0	0	0	0	0	0	0	0	0	0
0	0	0	0	0	0	0	0	0	0	0	0	0	0	0	0	0	0	0	0	0	0	0	0	0	0	0	0	0	0	0
0	0	0	0	0	0	0	0	0	0	0	0	0	0	0	0	0	0	0	0	0	0	0	0	0	0	0	0	0	0	0
0	0	0	0	0	0	0	0	0	0	0	0	0	0	0	0	0	0	0	0	0	0	0	0	0	0	0	0	0	0	0
0	0	0	0	0	0	0	0	0	0	0	0	0	0	0	0	0	0	0	0	0	0	0	0	0	0	0	0	0	0	0
0	0	0	0	0	0	0	0	0	0	0	0	0	0	0	0	0	0	0	0	0	0	0	0	0	0	0	0	0	0	0
0	0	0	0	0	0	0	0	0	0	0	0	0	0	0	0	0	0	0	0	0	0	0	0	0	0	0	0	0	0	0
0	0	0	0	0	0	0	0	0	0	0	0	0	0	0	0	0	0	0	0	0	0	0	0	0	0	0	0	0	0	0
0	0	0	0	0	0	0	0	0	0	0	0	0	0	0	0	0	0	0	0	0	0	0	0	0	0	0	0	0	0	0
0	0	0	0	0	0	0	0	0	0	0	0	0	0	0	0	0	0	0	0	0	0	0	0	0	0	0	0	0	0	0
0	0	0	0	0	0	0	0	0	0	0	0	0	0	0	0	0	0	0	0	0	0	0	0	0	0	0	0	0	0	0
0	0	0	0	0	0	0	0	0	0	0	0	0	0	0	0	0	0	0	0	0	0	0	0	0	0	0	0	0	0	0
0	0	0	0	0	0	0	0	0	0	0	0	0	0	0	0	0	0	0	0	0	0	0	0	0	0	0	0	0	0	0
0	0	0	0	0	0	0	0	0	0	0	0	0	0	0	0	0	0	0	0	0	0	0	0	0	0	0	0	0	0	0
0	0	0	0	0	0	0	0	0	0	0	0	0	0	0	0	0	0	0	0	0	0	0	0	0	0	0	0	0	0	0
0	0	0	0	0	0	0	0	0	0	0	0	0	0	0	0	0	0	0	0	0	0	0	0	0	0	0	0	0	0	0
0	0	0	0	0	0	0	0	0	0	0	0	0	0	0	0	0	0	0	0	0	0	0	0	0	0	0	0	0	0	0
0	0	0	0	0	0	0	0	0	0	0	0	0	0	0	0	0	0	0	0	0	0	0	0	0	0	0	0	0	0	0
0	0	0	0	0	0	0	0	0	0	0	0	0	0	0	0	0	0	0	0	0	0	0	0	0	0	0	0	0	0	0
0	0	0	0	0	0	0	0	0	0	0	0	0	0	0	0	0	0	0	0	0	0	0	0	0	0	0	0	0	0	0
0	0	0	0	0	0	0	0	0	0	0	0	0	0	0	0	0	0	0	0	0	0	0	0	0	0	0	0	0	0	0
0	0	0	0	0	0	0	0	0	0	0	0	0	0	0	0	0	0	0	0	0	0	0	0	0	0	0	0	0	0	0
0	0	0	0	0	0	0	0	0	0	0	0	0	0	0	0	0	0	0	0	0	0	0	0	0	0	0	0	0	0	0
0	0	0	0	0	0	0	0	0	0	0	0	0	0	0	0	0	0	0	0	0	0	0	0	0	0	0	0	0	0	0
0	0	0	0	0	0	0	0	0	0	0	0	0	0	0	0	0	0	0	0	0	0	0	0	0	0	0	0	0	0	0
0	0	0	0	0	0	0	0	0	0	0	0	0	0	0	0	0	0	0	0	0	0	0	0	0	0	0	0	0	0	0
0	0	0	0	0	0	0	0	0	0	0	0	0	0	0	0	0	0	0	0	0	0	0	0	0	0	0	0	0	0	0
0	0	0	0	0	0	0	0	0	0	0	0	0	0	0	0	0	0	0	0	0	0	0	0	0	0	0	0	0	0	0
0	0	0	0	0	0	0	0	0	0	0	0	0	0	0	0	0	0	0	0	0	0	0	0	0	0	0	0	0	0	0
0	0	0	0	0	0	0	0	0	0	0	0	0	0	0	0	0	0	0	0	0	0	0	0	0	0	0	0	0	0	0
0	0	0	0	0	0	0	0	0	0	0	0	0	0	0	0	0	0	0	0	0	0	0	0	0	0	0	0	0	0	0
0	0	0	0	0	0	0	0	0	0	0	0	0	0	0	0	0	0	0	0	0	0	0	0	0	0	0	0	0	0	0
0	0	0	0	0	0	0	0	0	0	0	0	0	0	0	0	0	0	0	0	0	0	0	0	0	0	0	0	0	0	0
0	0	0	0	0	0	0	0	0	0	0	0	0	0	0	0	0	0	0	0	0	0	0	0	0	0	0	0	0	0	0
0	0	0	0	0	0	0	0	0	0	0	0	0	0	0	0	0	0	0	0	0	0	0	0	0	0	0	0	0	0	0
0	0	0	0	0	0	0	0	0	0	0	0	0	0	0	0	0	0	0	0	0	0	0	0	0	0	0	0	0	0	0
0	0	0	0	0	0	0	0	0	0	0	0	0	0	0	0	0	0	0	0	0	0	0	0	0	0	0	0	0	0	0
0	0	0	0	0	0	0	0	0	0	0	0	0	0	0	0	0	0	0	0	0	0	0	0	0	0	0	0	0	0	0
0	0	0	0	0	0	0	0	0	0	0	0	0	0	0	0	0	0	0	0	0	0	0	0	0	0	0	0	0	0	0
0	0	0	0	0	0	0	0	0	0	0	0	0	0	0	0	0	0	0	0	0	0	0	0	0	0	0	0	0	0	0
0	0	0	0	0	0	0	0	0	0	0	0	0	0	0	0	0	0	0	0	0	0	0	0	0	0	0	0	0	0	0
0	0	0	0	0	0	0	0	0	0	0	0	0	0	0	0	0	0	0	0	0	0	0	0	0	0	0	0	0	0	0
0	0	0	0	0	0	0	0	0	0	0	0	0	0	0	0	0	0	0	0	0	0	0	0	0	0	0	0	0	0	0
0	0	0	0	0	0	0	0	0	0	0	0	0	0	0	0	0	0	0	0	0	0	0	0	0	0	0	0	0	0	0
0	0	0	0	0	0	0	0	0	0	0	0	0	0	0	0	0	0	0	0	0	0	0	0	0	0	0	0	0	0	0
0	0	0	0	0	0	0	0	0	0	0	0	0	0	0	0	0	0	0	0	0	0	0	0	0	0	0	0	0	0	0
0	0	0	0	0	0	0	0	0	0	0	0	0	0	0	0	0	0	0	0	0	0	0	0	0	0	0	0	0	0	0
0	0	0	0	0	0	0	0	0	0	0	0	0	0	0	0	0	0	0	0	0	0	0	0	0	0	0	0	0	0	0
0	0	0	0	0	0	0	0	0	0	0	0	0	0	0	0	0	0	0	0	0	0	0	0	0	0	0	0	0	0	0
0	0	0	0	0	0	0	0	0	0	0	0	0	0	0	0	0	0	0	0	0	0	0	0	0	0	0	0	0	0	0
0	0	0	0	0	0	0	0	0	0	0	0	0	0	0	0	0	0	0	0	0	0	0	0	0	0	0	0	0	0	0
0	0	0	0	0	0	0	0	0	0	0	0	0	0	0	0	0	0	0	0	0	0	0	0	0	0	0	0	0	0	0
0	0	0	0	0	0	0	0	0	0	0	0	0	0	0	0	0	0	0	0	0	0	0	0	0	0	0	0	0	0	0
0	0	0	0	0	0	0	0	0	0	0	0	0	0	0	0	0	0	0	0	0	0	0	0	0	0	0	0	0	0	0
0	0	0	0	0	0	0	0	0	0	0	0	0	0	0	0	0	0	0	0	0	0	0	0	0	0	0	0	0	0	0
0	0	0	0	0	0	0	0	0	0	0	0	0	0	0	0	0	0	0	0	0	0	0	0	0	0	0	0	0	0	0
0	0	0	0	0	0	0	0	0	0	0	0	0	0	0	0	0	0	0	0	0	0	0	0	0	0	0	0	0	0	0
0	0	0	0	0	0	0	0	0	0	0	0	0	0	0	0	0	0	0	0	0	0	0	0	0	0	0	0	0	0	0
0	0	0	0	0	0	0	0	0	0	0	0	0	0	0	0	0	0	0	0	0	0	0	0	0	0	0	0	0	0	0
0	0	0	0	0	0	0	0	0	0	0	0	0	0	0	0	0	0	0	0	0	0	0	0	0	0	0	0	0	0	0
0	0	0	0	0	0	0	0	0	0	0	0	0	0	0	0	0	0	0	0	0	0	0	0	0	0	0	0	0	0	0
0	0	0	0	0	0	0	0	0	0	0	0	0	0	0	0	0	0	0	0	0	0	0	0	0	0	0	0	0	0	0
0	0	0	0	0	0	0	0	0	0	0	0	0	0	0	0	0	0	0	0	0	0	0	0	0	0	0	0	0	0	0
0	0	0	0	0	0	0	0	0	0	0	0	0	0	0	0	0	0	0	0	0	0	0	0	0	0	0	0	0	0	0
0	0	0	0	0	0	0	0	0	0	0	0	0	0	0	0	0	0	0	0	0	0	0	0	0	0	0	0	0	0	0
0	0	0	0	0	0	0	0	0	0	0	0	0	0	0	0	0	0	0	0	0	0	0	0	0	0	0	0	0	0	0
0	0	0	0	0	0	0	0	0	0	0	0	0	0	0	0	0	0	0	0	0	0	0	0	0	0	0	0	0	0	0
0	0	0	0	0	0	0	0	0	0	0	0	0	0	0	0	0	0	0	0	0	0	0	0	0	0	0	0	0	0	0
0	0	0	0	0	0	0	0	0	0	0	0	0	0	0	0	0	0	0	0	0	0	0	0	0	0	0	0	0	0	0
0	0	0	0	0	0	0	0	0	0	0	0	0	0	0	0	0	0	0	0	0	0	0	0	0	0	0	0	0	0	0
0	0	0	0	0	0	0	0	0	0	0	0	0	0	0	0	0	0	0	0	0	0	0	0	0	0	0	0	0	0	0
0	0	0	0	0	0	0	0	0	0	0	0	0	0	0	0	0	0	0	0	0	0	0	0	0	0	0	0	0	0	0
0	0	0	0	0	0	0	0	0	0	0	0	0	0	0	0	0	0	0	0	0	0	0	0	0	0	0	0	0	0	0
0	0	0	0	0	0	0	0	0	0	0	0	0	0	0	0	0	0	0	0	0	0	0	0	0	0	0	0	0	0	0
0	0	0	0	0	0	0	0	0	0	0	0	0	0	0	0	0	0	0	0	0	0	0	0	0	0	0	0	0	0	0
0	0	0	0	0	0	0	0	0	0	0	0	0	0	0	0	0	0	0	0	0	0	0	0	0	0	0	0	0	0	0
0	0	0	0	0	0	0	0	0	0	0	0	0	0	0	0	0	0	0	0	0	0	0	0	0	0	0	0	0	0	0
0	0	0	0	0	0	0	0	0	0	0	0	0	0	0	0	0	0	0	0	0	0	0	0	0	0	0	0	0	0	0
0	0	0	0	0	0	0	0	0	0	0	0	0	0	0	0	0	0	0	0	0	0	0	0	0	0	0	0	0	0	0
0	0	0	0	0	0	0	0	0	0	0	0	0	0	0	0	0	0	0	0	0	0	0	0	0	0	0	0	0	0	0
0	0	0	0	0	0	0	0	0	0	0	0	0	0	0	0	0	0	0	0	0	0	0	0	0	0	0	0	0	0	0
0	0	0	0	0	0	0	0	0	0	0	0	0	0	0	0	0	0	0	0	0	0	0	0	0	0	0	0	0	0	0
0	0	0	0	0	0	0	0	0	0	0	0	0	0	0	0	0	0	0	0	0	0	0	0	0	0	0	0	0	0	0
0	0	0	0	0	0	0	0	0	0	0	0	0	0	0	0	0	0	0	0	0	0	0	0	0	0	0	0	0	0	0
0	0	0	0	0	0	0	0	0	0	0	0	0	0	0	0	0	0	0	0	0	0	0	0	0	0	0	0	0	0	0
0	0	0	0	0	0	0	0	0	0	0	0	0	0	0	0	0	0	0	0	0	0	0	0	0	0	0	0	0	0	0
0	0	0	0	0	0	0	0	0	0	0	0	0	0	0	0	0	0	0	0	0	0	0	0	0	0	0	0	0	0	0
0	0	0	0	0	0	0	0	0	0	0	0	0	0	0	0	0	0	0	0	0	0	0	0	0	0	0	0	0	0	0
0	0	0	0	0	0	0	0	0	0	0	0	0	0	0	0	0	0	0	0	0	0	0	0	0	0	0	0	0	0	0
0	0	0	0	0	0	0	0	0	0	0	0	0	0	0	0	0	0	0	0	0	0	0	0	0	0	0	0	0	0	0
0	0	0	0	0	0	0	0	0	0	0	0	0	0	0	0	0	0	0	0	0	0	0	0	0	0	0	0	0	0	0
0	0	0	0	0	0	0	0	0	0	0	0	0	0	0	0	0	0	0	0	0	0	0	0	0	0	0	0	0	0	0
0	0	0	0	0	0	0	0	0	0	0	0	0	0	0	0	0	0	0	0	0	0	0	0	0	0	0	0	0	0	0
0	0	0	0	0	0	0	0	0	0	0	0	0	0	0	0	0	0	0	0	0	0	0	0	0	0	0	0	0	0	0
0	0	0	0	0	0	0	0	0	0	0	0	0	0	0	0	0	0	0	0	0	0	0	0	0	0	0	0	0	0	0
0	0	0	0	0	0	0	0	0	0	0	0	0	0	0	0	0	0	0	0	0	0	0	0	0	0	0	0	0	0	0
0	0	0	0	0	0	0	0	0	0	0	0	0	0	0	0	0	0	0	0	0	0	0	0	0	0	0	0	0	0	0
0	0	0	0	0	0	0	0	0	0	0	0	0	0	0	0	0	0	0	0	0	0	0	0	0	0	0	0	0	0	0
0	0	0	0	0	0	0	0	0	0	0	0	0	0	0	0	0	0	0	0	0	0	0	0	0	0	0	0	0	0	0
0	0	0	0	0	0	0	0	0	0	0	0	0	0	0	0	0	0	0	0	0	0	0	0	0	0	0	0	0	0	0
0	0	0	0	0	0	0	0	0	0	0	0	0	0	0	0	0	0	0	0	0	0	0	0	0	0	0	0	0	0	0
0	0	0	0	0	0	0	0	0	0	0	0	0	0	0	0	0	0	0	0	0	0	0	0	0	0	0	0	0	0	0
0	0	0	0	0	0	0	0	0	0	0	0	0	0	0	0	0	0	0	0	0	0	0	0	0	0	0	0	0	0	0
0	0	0	0	0	0	0	0	0	0	0	0	0	0	0	0	0	0	0	0	0	0	0	0	0	0	0	0	0	0	0
0	0	0	0	0	0	0	0	0	0	0	0	0	0	0	0	0	0	0	0	0	0	0	0	0	0	0	0	0	0	0
0	0	0	0	0	0	0	0	0	0	0	0	0	0	0	0	0	0	0	0	0	0	0	0	0	0	0	0	0	0	0
0	0	0	0	0	0	0	0	0	0	0	0	0	0	0	0	0	0	0	0	0	0	0	0	0	0	0	0	0	0	0
0	0	0	0	0	0	0	0	0	0	0	0	0	0	0	0	0	0	0	0	0	0	0	0	0	0	0	0	0	0	0
0	0	0	0	0	0	0	0	0	0	0	0	0	0	0	0	0	0	0	0	0	0	0	0	0	0	0	0	0	0	0
0	0	0	0	0	0	0	0	0	0	0	0	0	0	0	0	0	0	0	0	0	0	0	0	0	0	0	0	0	0	0
0	0	0	0	0	0	0	0	0	0	0	0	0	0	0	0	0	0	0	0	0	0	0	0	0	0	0	0	0	0	0
0	0	0	0	0	0	0	0	0	0	0	0	0	0	0	0	0	0	0	0	0	0	0	0	0	0	0	0	0	0	0
0	0	0	0	0	0	0	0	0	0	0	0	0	0	0	0	0	0	0	0	0	0	0	0	0	0	0	0	0	0	0
0	0	0	0	0	0	0	0	0	0	0	0	0	0	0	0	0	0	0	0	0	0	0	0	0	0	0	0	0	0	0
0	0	0	0	0	0	0	0	0	0	0	0	0	0	0	0	0	0	0	0	0	0	0	0	0	0	0	0	0	0	0
0	0	0	0	0	0	0	0	0	0	0	0	0	0	0	0	0	0	0	0	0	0	0	0	0	0	0	0	0	0	0
0	0	0	0	0	0	0	0	0	0	0	0	0	0	0	0	0	0	0	0	0	0	0	0	0	0	0	0	0	0	0
0	0	0	0	0	0	0	0	0	0	0	0	0	0	0	0	0	0	0	0	0	0	0	0	0	0	0	0	0	0	0
0	0	0	0	0	0	0	0	0	0	0	0	0	0	0	0	0	0	0	0	0	0	0	0	0	0	0	0	0	0	0
0	0	0	0	0	0	0	0	0	0	0	0	0	0	0	0	0	0	0	0	0	0	0	0	0	0	0	0	0	0	0
0	0	0	0	0	0	0	0	0	0	0	0	0	0	0	0	0	0	0	0	0	0	0	0	0	0	0	0	0	0	0
0	0	0	0	0	0	0	0	0	0	0	0	0	0	0	0	0	0	0	0	0	0	0	0	0	0	0	0	0	0	0
0	0	0	0	0	0	0	0	0	0	0	0	0	0	0	0	0	0	0	0	0	0	0	0	0	0	0	0	0	0	0
0	0	0	0	0	0	0	0	0	0	0	0	0	0	0	0	0	0	0	0	0	0	0	0	0	0	0	0	0	0	0
0	0	0	0	0	0	0	0	0	0	0	0	0	0	0	0	0	0	0	0	0	0	0	0	0	0	0	0	0	0	0
0	0	0	0	0	0	0	0	0	0	0	0	0	0	0	0	0	0	0	0	0	0	0	0	0	0	0	0	0	0	0
0	0	0	0	0	0	0	0	0	0	0	0	0	0	0	0	0	0	0	0	0	0	0	0	0	0	0	0	0	0	0
0	0	0	0	0	0	0	0	0	0	0	0	0	0	0	0	0	0	0	0	0	0	0	0	0	0	0	0	0	0	0
0	0	0	0	0	0	0	0	0	0	0	0	0	0	0	0	0	0	0	0	0	0	0	0	0	0	0	0	0	0	0
0	0	0	0	0	0	0	0	0	0	0	0	0	0	0	0	0	0	0	0	0	0	0	0	0	0	0	0	0	0	0
0	0	0	0	0	0	0	0	0	0	0	0	0	0	0	0	0	0	0	0	0	0	0	0	0	0	0	0	0	0	0
0	0	0	0	0	0	0	0	0	0	0	0	0	0	0	0	0	0	0	0	0	0	0	0	0	0	0	0	0	0	0
0	0	0	0	0	0	0	0	0	0	0	0	0	0	0	0	0	0	0	0	0	0	0	0	0	0	0	0	0	0	0
0	0	0	0	0	0	0	0	0	0	0	0	0	0	0	0	0	0	0	0	0	0	0	0	0	0	0	0	0	0	0
0	0	0	0	0	0	0	0	0	0	0	0	0	0	0	0	0	0	0	0	0	0	0	0	0	0	0	0	0	0	0
0	0	0	0	0	0	0	0	0	0	0	0	0	0	0	0	0	0	0	0	0	0	0	0	0	0	0	0	0	0	0
0	0	0	0	0	0	0	0	0	0	0	0	0	0	0	0	0	0	0	0	0	0	0	0	0	0	0	0	0	0	0
0	0	0	0	0	0	0	0	0	0	0	0	0	0	0	0	0	0	0	0	0	0	0	0	0	0	0	0	0	0	0
0	0	0	0	0	0	0	0	0	0	0	0	0	0	0	0	0	0	0	0	0	0	0	0	0	0	0	0	0	0	0
0	0	0	0	0	0	0	0	0	0	0	0	0	0	0	0	0	0	0	0	0	0	0	0	0	0	0	0	0	0	0
0	0	0	0	0	0	0	0	0	0	0	0	0	0	0	0	0	0	0	0	0	0	0	0	0	0	0	0	0	0	0
0	0	0	0	0	0	0	0	0	0	0	0	0	0	0	0	0	0	0	0	0	0	0	0	0	0	0	0	0	0	0
0	0	0	0	0	0	0	0	0	0	0	0	0	0	0	0	0	0	0	0	0	0	0	0	0	0	0	0	0	0	0
0	0	0	0	0	0	0	0	0	0	0	0	0	0	0	0	0	0	0	0	0	0	0	0	0	0	0	0	0	0	0
0	0	0	0	0	0	0	0	0	0	0	0	0	0	0	0	0	0	0	0	0	0	0	0	0	0	0	0	0	0	0
0	0	0	0	0	0	0	0	0	0	0	0	0	0	0	0	0	0	0	0	0	0	0	0	0	0	0	0	0	0	0
0	0	0	0	0	0	0	0	0	0	0	0	0	0	0	0	0	0	0	0	0	0	0	0	0	0	0	0	0	0	0
0	0	0	0	0	0	0	0	0	0	0	0	0	0	0	0	0	0	0	0	0	0	0	0	0	0	0	0	0	0	0
0	0	0	0	0	0	0	0	0	0	0	0	0	0	0	0	0	0	0	0	0	0	0	0	0	0	0	0	0	0	0
0	0	0	0	0	0	0	0	0	0	0	0	0	0	0	0	0	0	0	0	0	0	0	0	0	0	0	0	0	0	0
0	0	0	0	0	0	0	0	0	0	0	0	0	0	0	0	0	0	0	0	0	0	0	0	0	0	0	0	0	0	0
0	0	0	0	0	0	0	0	0	0	0	0	0	0	0	0	0	0	0	0	0	0	0	0	0	0	0	0	0	0	0
0	0	0	0	0	0	0	0	0	0	0	0	0	0	0	0	0	0	0	0	0	0	0	0	0	0	0	0	0	0	0
0	0	0	0	0	0	0	0	0	0	0	0	0	0	0	0	0	0	0	0	0	0	0	0	0	0	0	0	0	0	0
0	0	0	0	0	0	0	0	0	0	0	0	0	0	0	0	0	0	0	0	0	0	0	0	0	0	0	0	0	0	0
0	0	0	0	0	0	0	0	0	0	0	0	0	0	0	0	0	0	0	0	0	0	0	0	0	0	0	0	0	0	0
0	0	0	0	0	0	0	0	0	0	0	0	0	0	0	0	0	0	0	0	0	0	0	0	0	0	0	0	0	0	0
0	0	0	0	0	0	0	0	0	0	0	0	0	0	0	0	0	0	0	0	0	0	0	0	0	0	0	0	0	0	0
0	0	0	0	0	0	0	0	0	0	0	0	0	0	0	0	0	0	0	0	0	0	0	0	0	0	0	0	0	0	0
0	0	0	0	0	0	0	0	0	0	0	0	0	0	0	0	0	0	0	0	0	0	0	0	0	0	0	0	0	0	0
0	0	0	0	0	0	0	0	0	0	0	0	0	0	0	0	0	0	0	0	0	0	0	0	0	0	0	0	0	0	0
0	0	0	0	0	0	0	0	0	0	0	0	0	0	0	0	0	0	0	0	0	0	0	0	0	0	0	0	0	0	0
0	0	0	0	0	0	0	0	0	0	0	0	0	0	0	0	0	0	0	0	0	0	0	0	0	0	0	0	0	0	0
0	0	0	0	0	0	0	0	0	0	0	0	0	0	0	0	0	0	0	0	0	0	0	0	0	0	0	0	0	0	0
0	0	0	0	0	0	0	0	0	0	0	0	0	0	0	0	0	0	0	0	0	0	0	0	0	0	0	0	0	0	0
0	0	0	0	0	0	0	0	0	0	0	0	0	0	0	0	0	0	0	0	0	0	0	0	0	0	0	0	0	0	0
0	0	0	0	0	0	0	0	0	0	0	0	0	0	0	0	0	0	0	0	0	0	0	0	0	0	0	0	0	0	0
0	0	0	0	0	0	0	0	0	0	0	0	0	0	0	0	0	0	0	0	0	0	0	0	0	0	0	0	0	0	0
0	0	0	0	0	0	0	0	0	0	0	0	0	0	0	0	0	0	0	0	0	0	0	0	0	0	0	0	0	0	0
0	0	0	0	0	0	0	0	0	0	0	0	0	0	0	0	0	0	0	0	0	0	0	0	0	0	0	0	0	0	0
0	0	0	0	0	0	0	0	0	0	0	0	0	0	0	0	0	0	0	0	0	0	0	0	0	0	0	0	0	0	0
0	0	0	0	0	0	0	0	0	0	0	0	0	0	0	0	0	0	0	0	0	0	0	0	0	0	0	0	0	0	0
0	0	0	0	0	0	0	0	0	0	0	0	0	0	0	0	0	0	0	0	0	0	0	0	0	0	0	0	0	0	0
0	0	0	0	0	0	0	0	0	0	0	0	0	0	0	0	0	0	0	0	0	0	0	0	0	0	0	0	0	0	0
0	0	0	0	0	0	0	0	0	0	0	0	0	0	0	0	0	0	0	0	0	0	0	0	0	0	0	0	0	0	0
0	0	0	0	0	0	0	0	0	0	0	0	0	0	0	0	0	0	0	0	0	0	0	0	0	0	0	0	0	0	0
0	0	0	0	0	0	0	0	0	0	0	0	0	0	0	0	0	0	0	0	0	0	0	0	0	0	0	0	0	0	0
0	0	0	0	0	0	0	0	0	0	0	0	0	0	0	0	0	0	0	0	0	0	0	0	0	0	0	0	0	0	0
0	0	0	0	0	0	0	0	0	0	0	0	0	0	0	0	0	0	0	0	0	0	0	0	0	0	0	0	0	0	0
0	0	0	0	0	0	0	0	0	0	0	0	0	0	0	0	0	0	0	0	0	0	0	0	0	0	0	0	0	0	0
0	0	0	0	0	0	0	0	0	0	0	0	0	0	0	0	0	0	0	0	0	0	0	0	0	0	0	0	0	0	0
0	0	0	0	0	0	0	0	0	0	0	0	0	0	0	0	0	0	0	0	0	0	0	0	0	0	0	0	0	0	0
0	0	0	0	0	0	0	0	0	0	0	0	0	0	0	0	0	0	0	0	0	0	0	0	0	0	0	0	0	0	0
0	0	0	0	0	0	0	0	0	0	0	0	0	0	0	0	0	0	0	0	0	0	0	0	0	0	0	0	0	0	0
0	0	0	0	0	0	0	0	0	0	0	0	0	0	0	0	0	0	0	0	0	0	0	0	0	0	0	0	0	0	0
0	0	0	0	0	0	0	0	0	0	0	0	0	0	0	0	0	0	0	0	0	0	0	0	0	0	0	0	0	0	0
0	0	0	0	0	0	0	0	0	0	0	0	0	0	0	0	0	0	0	0	0	0	0	0	0	0	0	0	0	0	0
0	0	0	0	0	0	0	0	0	0	0	0	0	0	0	0	0	0	0	0	0	0	0	0	0	0	0	0	0	0	0
0	0	0	0	0	0	0	0	0	0	0	0	0	0	0	0	0	0	0	0	0	0	0	0	0	0	0	0	0	0	0
0	0	0	0	0	0	0	0	0	0	0	0	0	0	0	0	0	0	0	0	0	0	0	0	0	0	0	0	0	0	0
0	0	0	0	0	0	0	0	0	0	0	0	0	0	0	0	0	0	0	0	0	0	0	0	0	0	0	0	0	0	0
0	0	0	0	0	0	0	0	0	0	0	0	0	0	0	0	0	0	0	0	0	0	0	0	0	0	0	0	0	0	0
0	0	0	0	0	0	0	0	0	0	0	0	0	0	0	0	0	0	0	0	0	0	0	0	0	0	0	0	0	0	0
0	0	0	0	0	0	0	0	0	0	0	0	0	0	0	0	0	0	0	0	0	0	0	0	0	0	0	0	0	0	0
0	0	0	0	0	0	0	0	0	0	0	0	0	0	0	0	0	0	0	0	0	0	0	0	0	0	0	0	0	0	0
0	0	0	0	0	0	0	0	0	0	0	0	0	0	0	0	0	0	0	0	0	0	0	0	0	0	0	0	0	0	0
0	0	0	0	0	0	0	0	0	0	0	0	0	0	0	0	0	0	0	0	0	0	0	0	0	0	0	0	0	0	0
0	0	0	0	0	0	0	0	0	0	0	0	0	0	0	0	0	0	0	0	0	0	0	0	0	0	0	0	0	0	0
0	0	0	0	0	0	0	0	0	0	0	0	0	0	0	0	0	0	0	0	0	0	0	0	0	0	0	0	0	0	0
0	0	0	0	0	0	0	0	0	0	0	0	0	0	0	0	0	0	0	0	0	0	0	0	0	0	0	0	0	0	0
0	0	0	0	0	0	0	0	0	0	0	0	0	0	0	0	0	0	0	0	0	0	0	0	0	0	0	0	0	0	0
0	0	0	0	0	0	0	0	0	0	0	0	0	0	0	0	0	0	0	0	0	0	0	0	0	0	0	0	0	0	0
0	0	0	0	0	0	0	0	0	0	0	0	0	0	0	0	0	0	0	0	0	0	0	0	0	0	0	0	0	0	0
0	0	0	0	0	0	0	0	0	0	0	0	0	0	0	0	0	0	0	0	0	0	0	0	0	0	0	0	0	0	0
0	0	0	0	0	0	0	0	0	0	0	0	0	0	0	0	0	0	0	0	0	0	0	0	0	0	0	0	0	0	0
0	0	0	0	0	0	0	0	0	0	0	0	0	0	0	0	0	0	0	0	0	0	0	0	0	0	0	0	0	0	0
0	0	0	0	0	0	0	0	0	0	0	0	0	0	0	0	0	0	0	0	0	0	0	0	0	0	0	0	0	0	0
0	0	0	0	0	0	0	0	0	0	0	0	0	0	0	0	0	0	0	0	0	0	0	0	0	0	0	0	0	0	0
0	0	0	0	0	0	0	0	0	0	0	0	0	0	0	0	0	0	0	0	0	0	0	0	0	0	0	0	0	0	0
0	0	0	0	0	0	0	0	0	0	0	0	0	0	0	0	0	0	0	0	0	0	0	0	0	0	0	0	0	0	0
0	0	0	0	0	0	0	0	0	0	0	0	0	0	0	0	0	0	0	0	0	0	0	0	0	0	0	0	0	0	0
0	0	0	0	0	0	0	0	0	0	0	0	0	0	0	0	0	0	0	0	0	0	0	0	0	0	0	0	0	0	0
0	0	0	0	0	0	0	0	0	0	0	0	0	0	0	0	0	0	0	0	0	0	0	0	0	0	0	0	0	0	0
0	0	0	0	0	0	0	0	0	0	0	0	0	0	0	0	0	0	0	0	0	0	0	0	0	0	0	0	0	0	0
0	0	0	0	0	0	0	0	0	0	0	0	0	0	0	0	0	0	0	0	0	0	0	0	0	0	0	0	0	0	0
0	0	0	0	0	0	0	0	0	0	0	0	0	0	0	0	0	0	0	0	0	0	0	0	0	0	0	0	0	0	0
0	0	0	0	0	0	0	0	0	0	0	0	0	0	0	0	0	0	0	0	0	0	0	0	0	0	0	0	0	0	0
0	0	0	0	0	0	0	0	0	0	0	0	0	0	0	0	0	0	0	0	0	0	0	0	0	0	0	0	0	0	0
0	0	0	0	0	0	0	0	0	0	0	0	0	0	0	0	0	0	0	0	0	0	0	0	0	0	0	0	0	0	0
0	0	0	0	0	0	0	0	0	0	0	0	0	0	0	0	0	0	0	0	0	0	0	0	0	0	0	0	0	0	0
0	0	0	0	0	0	0	0	0	0	0	0	0	0	0	0	0	0	0	0	0	0	0	0	0	0	0	0	0	0	0
0	0	0	0	0	0	0	0	0	0	0	0	0	0	0	0	0	0	0	0	0	0	0	0	0	0	0	0	0	0	0
0	0	0	0	0	0	0	0	0	0	0	0	0	0	0	0	0	0	0	0	0	0	0	0	0	0	0	0	0	0	0
0	0	0	0	0	0	0	0	0	0	0	0	0	0	0	0	0	0	0	0	0	0	0	0	0	0	0	0	0	0	0
0	0	0	0	0	0	0	0	0	0	0	0	0	0	0	0	0	0	0	0	0	0	0	0	0	0	0	0	0	0	0
0	0	0	0	0	0	0	0	0	0	0	0	0	0	0	0	0	0	0	0	0	0	0	0	0	0	0	0	0	0	0
0	0	0	0	0	0	0	0	0	0	0	0	0	0	0	0	0	0	0	0	0	0	0	0	0	0	0	0	0	0	0
0	0	0	0	0	0	0	0	0	0	0	0	0	0	0	0	0	0	0	0	0	0	0	0	0	0	0	0	0	0	0
0	0	0	0	0	0	0	0	0	0	0	0	0	0	0	0	0	0	0	0	0	0	0	0	0	0	0	0	0	0	0
0	0	0	0	0	0	0	0	0	0	0	0	0	0	0	0	0	0	0	0	0	0	0	0	0	0	0	0	0	0	0
0	0	0	0	0	0	0	0	0	0	0	0	0	0	0	0	0	0	0	0	0	0	0	0	0	0	0	0	0	0	0
0	0	0	0	0	0	0	0	0	0	0	0	0	0	0	0	0	0	0	0	0	0	0	0	0	0	0	0	0	0	0
0	0	0	0	0	0	0	0	0	0	0	0	0	0	0	0	0	0	0	0	0	0	0	0	0	0	0	0	0	0	0
0	0	0	0	0	0	0	0	0	0	0	0	0	0	0	0	0	0	0	0	0	0	0	0	0	0	0	0	0	0	0
0	0	0	0	0	0	0	0	0	0	0	0	0	0	0	0	0	0	0	0	0	0	0	0	0	0	0	0	0	0	0
0	0	0	0	0	0	0	0	0	0	0	0	0	0	0	0	0	0	0	0	0	0	0	0	0	0	0	0	0	0	0
0	0	0	0	0	0	0	0	0	0	0	0	0	0	0	0	0	0	0	0	0	0	0	0	0	0	0	0	0	0	0
0	0	0	0	0	0	0	0	0	0	0	0	0	0	0	0	0	0	0	0	0	0	0	0	0	0	0	0	0	0	0
0	0	0	0	0	0	0	0	0	0	0	0	0	0	0	0	0	0	0	0	0	0	0	0	0	0	0	0	0	0	0
0	0	0	0	0	0	0	0	0	0	0	0	0	0	0	0	0	0	0	0	0	0	0	0	0	0	0	0	0	0	0
0	0	0	0	0	0	0	0	0	0	0	0	0	0	0	0	0	0	0	0	0	0	0	0	0	0	0	0	0	0	0
0	0	0	0	0	0	0	0	0	0	0	0	0	0	0	0	0	0	0	0	0	0	0	0	0	0	0	0	0	0	0
0	0	0	0	0	0	0	0	0	0	0	0	0	0	0	0	0	0	0	0	0	0	0	0	0	0	0	0	0	0	0
0	0	0	0	0	0	0	0	0	0	0	0	0	0	0	0	0	0	0	0	0	0	0	0	0	0	0	0	0	0	0
0	0	0	0	0	0	0	0	0	0	0	0	0	0	0	0	0	0	0	0	0	0	0	0	0	0	0	0	0	0	0
0	0	0	0	0	0	0	0	0	0	0	0	0	0	0	0	0	0	0	0	0	0	0	0	0	0	0	0	0	0	0
0	0	0	0	0	0	0	0	0	0	0	0	0	0	0	0	0	0	0	0	0	0	0	0	0	0	0	0	0	0	0
0	0	0	0	0	0	0	0	0	0	0	0	0	0	0	0	0	0	0	0	0	0	0	0	0	0	0	0	0	0	0
0	0	0	0	0	0	0	0	0	0	0	0	0	0	0	0	0	0	0	0	0	0	0	0	0	0	0	0	0	0	0
0	0	0	0	0	0	0	0	0	0	0	0	0	0	0	0	0	0	0	0	0	0	0	0	0	0	0	0	0	0	0
0	0	0	0	0	0	0	0	0	0	0	0	0	0	0	0	0	0	0	0	0	0	0	0	0	0	0	0	0	0	0
0	0	0	0	0	0	0	0	0	0	0	0	0	0	0	0	0	0	0	0	0	0	0	0	0	0	0	0	0	0	0
0	0	0	0	0	0	0	0	0	0	0	0	0	0	0	0	0	0	0	0	0	0	0	0	0	0	0	0	0	0	0
0	0	0	0	0	0	0	0	0	0	0	0	0	0	0	0	0	0	0	0	0	0	0	0	0	0	0	0	0	0	0
0	0	0	0	0	0	0	0	0	0	0	0	0	0	0	0	0	0	0	0	0	0	0	0	0	0	0	0	0	0	0
0	0	0	0	0	0	0	0	0	0	0	0	0	0	0	0	0	0	0	0	0	0	0	0	0	0	0	0	0	0	0
0	0	0	0	0	0	0	0	0	0	0	0	0	0	0	0	0	0	0	0	0	0	0	0	0	0	0	0	0	0	0
0	0	0	0	0	0	0	0	0	0	0	0	0	0	0	0	0	0	0	0	0	0	0	0	0	0	0	0	0	0	0
0	0	0	0	0	0	0	0	0	0	0	0	0	0	0	0	0	0	0	0	0	0	0	0	0	0	0	0	0	0	0
0	0	0	0	0	0	0	0	0	0	0	0	0	0	0	0	0	0	0	0	0	0	0	0	0	0	0	0	0	0	0
0	0	0	0	0	0	0	0	0	0	0	0	0	0	0	0	0	0	0	0	0	0	0	0	0	0	0	0	0	0	0
0	0	0	0	0	0	0	0	0	0	0	0	0	0	0	0	0	0	0	0	0	0	0	0	0	0	0	0	0	0	0
0	0	0	0	0	0	0	0	0	0	0	0	0	0	0	0	0	0	0	0	0	0	0	0	0	0	0	0	0	0	0
0	0	0	0	0	0	0	0	0	0	0	0	0	0	0	0	0	0	0	0	0	0	0	0	0	0	0	0	0	0	0
0	0	0	0	0	0	0	0	0	0	0	0	0	0	0	0	0	0	0	0	0	0	0	0	0	0	0	0	0	0	0
0	0	0	0	0	0	0	0	0	0	0	0	0	0	0	0	0	0	0	0	0	0	0	0	0	0	0	0	0	0	0
0	0	0	0	0	0	0	0	0	0	0	0	0	0	0	0	0	0	0	0	0	0	0	0	0	0	0	0	0	0	0
0	0	0	0	0	0	0	0	0	0	0	0	0	0	0	0	0	0	0	0	0	0	0	0	0	0	0	0	0	0	0
0	0	0	0	0	0	0	0	0	0	0	0	0	0	0	0	0	0	0	0	0	0	0	0	0	0	0	0	0	0	0
0	0	0	0	0	0	0	0	0	0	0	0	0	0	0	0	0	0	0	0	0	0	0	0	0	0	0	0	0	0	0
0	0	0	0	0	0	0	0	0	0	0	0	0	0	0	0	0	0	0	0	0	0	0	0	0	0	0	0	0	0	0
0	0	0	0	0	0	0	0	0	0	0	0	0	0	0	0	0	0	0	0	0	0	0	0	0	0	0	0	0	0	0
0	0	0	0	0	0	0	0	0	0	0	0	0	0	0	0	0	0	0	0	0	0	0	0	0	0	0	0	0	0	0
0	0	0	0	0	0	0	0	0	0	0	0	0	0	0	0	0	0	0	0	0	0	0	0	0	0	0	0	0	0	0
0	0	0	0	0	0	0	0	0	0	0	0	0	0	0	0	0	0	0	0	0	0	0	0	0	0	0	0	0	0	0
0	0	0	0	0	0	0	0	0	0	0	0	0	0	0	0	0	0	0	0	0	0	0	0	0	0	0	0	0	0	0
0	0	0	0	0	0	0	0	0	0	0	0	0	0	0	0	0	0	0	0	0	0	0	0	0	0	0	0	0	0	0
0	0	0	0	0	0	0	0	0	0	0	0	0	0	0	0	0	0	0	0	0	0	0	0	0	0	0	0	0	0	0
0	0	0	0	0	0	0	0	0	0	0	0	0	0	0	0	0	0	0	0	0	0	0	0	0	0	0	0	0	0	0
0	0	0	0	0	0	0	0	0	0	0	0	0	0	0	0	0	0	0	0	0	0	0	0	0	0	0	0	0	0	0
0	0	0	0	0	0	0	0	0	0	0	0	0	0	0	0	0	0	0	0	0	0	0	0	0	0	0	0	0	0	0
0	0	0	0	0	0	0	0	0	0	0	0	0	0	0	0	0	0	0	0	0	0	0	0	0	0	0	0	0	0	0
0	0	0	0	0	0	0	0	0	0	0	0	0	0	0	0	0	0	0	0	0	0	0	0	0	0	0	0	0	0	0
0	0	0	0	0	0	0	0	0	0	0	0	0	0	0	0	0	0	0	0	0	0	0	0	0	0	0	0	0	0	0
0	0	0	0	0	0	0	0	0	0	0	0	0	0	0	0	0	0	0	0	0	0	0	0	0	0	0	0	0	0	0
0	0	0	0	0	0	0	0	0	0	0	0	0	0	0	0	0	0	0	0	0	0	0	0	0	0	0	0	0	0	0
0	0	0	0	0	0	0	0	0	0	0	0	0	0	0	0	0	0	0	0	0	0	0	0	0	0	0	0	0	0	0
0	0	0	0	0	0	0	0	0	0	0	0	0	0	0	0	0	0	0	0	0	0	0	0	0	0	0	0	0	0	0
0	0	0	0	0	0	0	0	0	0	0	0	0	0	0	0	0	0	0	0	0	0	0	0	0	0	0	0	0	0	0
0	0	0	0	0	0	0	0	0	0	0	0	0	0	0	0	0	0	0	0	0	0	0	0	0	0	0	0	0	0	0
0	0	0	0	0	0	0	0	0	0	0	0	0	0	0	0	0	0	0	0	0	0	0	0	0	0	0	0	0	0	0
0	0	0	0	0	0	0	0	0	0	0	0	0	0	0	0	0	0	0	0	0	0	0	0	0	0	0	0	0	0	0
0	0	0	0	0	0	0	0	0	0	0	0	0	0	0	0	0	0	0	0	0	0	0	0	0	0	0	0	0	0	0
0	0	0	0	0	0	0	0	0	0	0	0	0	0	0	0	0	0	0	0	0	0	0	0	0	0	0	0	0	0	0
0	0	0	0	0	0	0	0	0	0	0	0	0	0	0	0	0	0	0	0	0	0	0	0	0	0	0	0	0	0	0
0	0	0	0	0	0	0	0	0	0	0	0	0	0	0	0	0	0	0	0	0	0	0	0	0	0	0	0	0	0	0
0	0	0	0	0	0	0	0	0	0	0	0	0	0	0	0	0	0	0	0	0	0	0	0	0	0	0	0	0	0	0
0	0	0	0	0	0	0	0	0	0	0	0	0	0	0	0	0	0	0	0	0	0	0	0	0	0	0	0	0	0	0
0	0	0	0	0	0	0	0	0	0	0	0	0	0	0	0	0	0	0	0	0	0	0	0	0	0	0	0	0	0	0
0	0	0	0	0	0	0	0	0	0	0	0	0	0	0	0	0	0	0	0	0	0	0	0	0	0	0	0	0	0	0
0	0	0	0	0	0	0	0	0	0	0	0	0	0	0	0	0	0	0	0	0	0	0	0	0	0	0	0	0	0	0
0	0	0	0	0	0	0	0	0	0	0	0	0	0	0	0	0	0	0	0	0	0	0	0	0	0	0	0	0	0	0
0	0	0	0	0	0	0	0	0	0	0	0	0	0	0	0	0	0	0	0	0	0	0	0	0	0	0	0	0	0	0
0	0	0	0	0	0	0	0	0	0	0	0	0	0	0	0	0	0	0	0	0	0	0	0	0	0	0	0	0	0	0
0	0	0	0	0	0	0	0	0	0	0	0	0	0	0	0	0	0	0	0	0	0	0	0	0	0	0	0	0	0	0
0	0	0	0	0	0	0	0	0	0	0	0	0	0	0	0	0	0	0	0	0	0	0	0	0	0	0	0	0	0	0
0	0	0	0	0	0	0	0	0	0	0	0	0	0	0	0	0	0	0	0	0	0	0	0	0	0	0	0	0	0	0
0	0	0	0	0	0	0	0	0	0	0	0	0	0	0	0	0	0	0	0	0	0	0	0	0	0	0	0	0	0	0
0	0	0	0	0	0	0	0	0	0	0	0	0	0	0	0	0	0	0	0	0	0	0	0	0	0	0	0	0	0	0
0	0	0	0	0	0	0	0	0	0	0	0	0	0	0	0	0	0	0	0	0	0	0	0	0	0	0	0	0	0	0
0	0	0	0	0	0	0	0	0	0	0	0	0	0	0	0	0	0	0	0	0	0	0	0	0	0	0	0	0	0	0
0	0	0	0	0	0	0	0	0	0	0	0	0	0	0	0	0	0	0	0	0	0	0	0	0	0	0	0	0	0	0
0	0	0	0	0	0	0	0	0	0	0	0	0	0	0	0	0	0	0	0	0	0	0	0	0	0	0	0	0	0	0
0	0	0	0	0	0	0	0	0	0	0	0	0	0	0	0	0	0	0	0	0	0	0	0	0	0	0	0	0	0	0
0	0	0	0	0	0	0	0	0	0	0	0	0	0	0	0	0	0	0	0	0	0	0	0	0	0	0	0	0	0	0
0	0	0	0	0	0	0	0	0	0	0	0	0	0	0	0	0	0	0	0	0	0	0	0	0	0	0	0	0	0	0
0	0	0	0	0	0	0	0	0	0	0	0	0	0	0	0	0	0	0	0	0	0	0	0	0	0	0	0	0	0	0
0	0	0	0	0	0	0	0	0	0	0	0	0	0	0	0	0	0	0	0	0	0	0	0	0	0	0	0	0	0	0
0	0	0	0	0	0	0	0	0	0	0	0	0	0	0	0	0	0	0	0	0	0	0	0	0	0	0	0	0	0	0
0	0	0	0	0	0	0	0	0	0	0	0	0	0	0	0	0	0	0	0	0	0	0	0	0	0	0	0	0	0	0
0	0	0	0	0	0	0	0	0	0	0	0	0	0	0	0	0	0	0	0	0	0	0	0	0	0	0	0	0	0	0
0	0	0	0	0	0	0	0	0	0	0	0	0	0	0	0	0	0	0	0	0	0	0	0	0	0	0	0	0	0	0
0	0	0	0	0	0	0	0	0	0	0	0	0	0	0	0	0	0	0	0	0	0	0	0	0	0	0	0	0	0	0
0	0	0	0	0	0	0	0	0	0	0	0	0	0	0	0	0	0	0	0	0	0	0	0	0	0	0	0	0	0	0
0	0	0	0	0	0	0	0	0	0	0	0	0	0	0	0	0	0	0	0	0	0	0	0	0	0	0	0	0	0	0
0	0	0	0	0	0	0	0	0	0	0	0	0	0	0	0	0	0	0	0	0	0	0	0	0	0	0	0	0	0	0
0	0	0	0	0	0	0	0	0	0	0	0	0	0	0	0	0	0	0	0	0	0	0	0	0	0	0	0	0	0	0
0	0	0	0	0	0	0	0	0	0	0	0	0	0	0	0	0	0	0	0	0	0	0	0	0	0	0	0	0	0	0
0	0	0	0	0	0	0	0	0	0	0	0	0	0	0	0	0	0	0	0	0	0	0	0	0	0	0	0	0	0	0
0	0	0	0	0	0	0	0	0	0	0	0	0	0	0	0	0	0	0	0	0	0	0	0	0	0	0	0	0	0	0
0	0	0	0	0	0	0	0	0	0	0	0	0	0	0	0	0	0	0	0	0	0	0	0	0	0	0	0	0	0	0
0	0	0	0	0	0	0	0	0	0	0	0	0	0	0	0	0	0	0	0	0	0	0	0	0	0	0	0	0	0	0
0	0	0	0	0	0	0	0	0	0	0	0	0	0	0	0	0	0	0	0	0	0	0	0	0	0	0	0	0	0	0
0	0	0	0	0	0	0	0	0	0	0	0	0	0	0	0	0	0	0	0	0	0	0	0	0	0	0	0	0	0	0
0	0	0	0	0	0	0	0	0	0	0	0	0	0	0	0	0	0	0	0	0	0	0	0	0	0	0	0	0	0	0
0	0	0	0	0	0	0	0	0	0	0	0	0	0	0	0	0	0	0	0	0	0	0	0	0	0	0	0	0	0	0
0	0	0	0	0	0	0	0	0	0	0	0	0	0	0	0	0	0	0	0	0	0	0	0	0	0	0	0	0	0	0
0	0	0	0	0	0	0	0	0	0	0	0	0	0	0	0	0	0	0	0	0	0	0	0	0	0	0	0	0	0	0
0	0	0	0	0	0	0	0	0	0	0	0	0	0	0	0	0	0	0	0	0	0	0	0	0	0	0	0	0	0	0
0	0	0	0	0	0	0	0	0	0	0	0	0	0	0	0	0	0	0	0	0	0	0	0	0	0	0	0	0	0	0
0	0	0	0	0	0	0	0	0	0	0	0	0	0	0	0	0	0	0	0	0	0	0	0	0	0	0	0	0	0	0
0	0	0	0	0	0	0	0	0	0	0	0	0	0	0	0	0	0	0	0	0	0	0	0	0	0	0	0	0	0	0
0	0	0	0	0	0	0	0	0	0	0	0	0	0	0	0	0	0	0	0	0	0	0	0	0	0	0	0	0	0	0
0	0	0	0	0	0	0	0	0	0	0	0	0	0	0	0	0	0	0	0	0	0	0	0	0	0	0	0	0	0	0
0	0	0	0	0	0	0	0	0	0	0	0	0	0	0	0	0	0	0	0	0	0	0	0	0	0	0	0	0	0	0
0	0	0	0	0	0	0	0	0	0	0	0	0	0	0	0	0	0	0	0	0	0	0	0	0	0	0	0	0	0	0
0	0	0	0	0	0	0	0	0	0	0	0	0	0	0	0	0	0	0	0	0	0	0	0	0	0	0	0	0	0	0
0	0	0	0	0	0	0	0	0	0	0	0	0	0	0	0	0	0	0	0	0	0	0	0	0	0	0	0	0	0	0
0	0	0	0	0	0	0	0	0	0	0	0	0	0	0	0	0	0	0	0	0	0	0	0	0	0	0	0	0	0	0
0	0	0	0	0	0	0	0	0	0	0	0	0	0	0	0	0	0	0	0	0	0	0	0	0	0	0	0	0	0	0
0	0	0	0	0	0	0	0	0	0	0	0	0	0	0	0	0	0	0	0	0	0	0	0	0	0	0	0	0	0	0
0	0	0	0	0	0	0	0	0	0	0	0	0	0	0	0	0	0	0	0	0	0	0	0	0	0	0	0	0	0	0
0	0	0	0	0	0	0	0	0	0	0	0	0	0	0	0	0	0	0	0	0	0	0	0	0	0	0	0	0	0	0
0	0	0	0	0	0	0	0	0	0	0	0	0	0	0	0	0	0	0	0	0	0	0	0	0	0	0	0	0	0	0
0	0	0	0	0	0	0	0	0	0	0	0	0	0	0	0	0	0	0	0	0	0	0	0	0	0	0	0	0	0	0
0	0	0	0	0	0	0	0	0	0	0	0	0	0	0	0	0	0	0	0	0	0	0	0	0	0	0	0	0	0	0
0	0	0	0	0	0	0	0	0	0	0	0	0	0	0	0	0	0	0	0	0	0	0	0	0	0	0	0	0	0	0
0	0	0	0	0	0	0	0	0	0	0	0	0	0	0	0	0	0	0	0	0	0	0	0	0	0	0	0	0	0	0
0	0	0	0	0	0	0	0	0	0	0	0	0	0	0	0	0	0	0	0	0	0	0	0	0	0	0	0	0	0	0
0	0	0	0	0	0	0	0	0	0	0	0	0	0	0	0	0	0	0	0	0	0	0	0	0	0	0	0	0	0	0
0	0	0	0	0	0	0	0	0	0	0	0	0	0	0	0	0	0	0	0	0	0	0	0	0	0	0	0	0	0	0
0	0	0	0	0	0	0	0	0	0	0	0	0	0	0	0	0	0	0	0	0	0	0	0	0	0	0	0	0	0	0
0	0	0	0	0	0	0	0	0	0	0	0	0	0	0	0	0	0	0	0	0	0	0	0	0	0	0	0	0	0	0
0	0	0	0	0	0	0	0	0	0	0	0	0	0	0	0	0	0	0	0	0	0	0	0	0	0	0	0	0	0	0
0	0	0	0	0	0	0	0	0	0	0	0	0	0	0	0	0	0	0	0	0	0	0	0	0	0	0	0	0	0	0
0	0	0	0	0	0	0	0	0	0	0	0	0	0	0	0	0	0	0	0	0	0	0	0	0	0	0	0	0	0	0
0	0	0	0	0	0	0	0	0	0	0	0	0	0	0	0	0	0	0	0	0	0	0	0	0	0	0	0	0	0	0
0	0	0	0	0	0	0	0	0	0	0	0	0	0	0	0	0	0	0	0	0	0	0	0	0	0	0	0	0	0	0
0	0	0	0	0	0	0	0	0	0	0	0	0	0	0	0	0	0	0	0	0	0	0	0	0	0	0	0	0	0	0
0	0	0	0	0	0	0	0	0	0	0	0	0	0	0	0	0	0	0	0	0	0	0	0	0	0	0	0	0	0	0
0	0	0	0	0	0	0	0	0	0	0	0	0	0	0	0	0	0	0	0	0	0	0	0	0	0	0	0	0	0	0
0	0	0	0	0	0	0	0	0	0	0	0	0	0	0	0	0	0	0	0	0	0	0	0	0	0	0	0	0	0	0
0	0	0	0	0	0	0	0	0	0	0	0	0	0	0	0	0	0	0	0	0	0	0	0	0	0	0	0	0	0	0
0	0	0	0	0	0	0	0	0	0	0	0	0	0	0	0	0	0	0	0	0	0	0	0	0	0	0	0	0	0	0
0	0	0	0	0	0	0	0	0	0	0	0	0	0	0	0	0	0	0	0	0	0	0	0	0	0	0	0	0	0	0
0	0	0	0	0	0	0	0	0	0	0	0	0	0	0	0	0	0	0	0	0	0	0	0	0	0	0	0	0	0	0
0	0	0	0	0	0	0	0	0	0	0	0	0	0	0	0	0	0	0	0	0	0	0	0	0	0	0	0	0	0	0
0	0	0	0	0	0	0	0	0	0	0	0	0	0	0	0	0	0	0	0	0	0	0	0	0	0	0	0	0	0	0
0	0	0	0	0	0	0	0	0	0	0	0	0	0	0	0	0	0	0	0	0	0	0	0	0	0	0	0	0	0	0
0	0	0	0	0	0	0	0	0	0	0	0	0	0	0	0	0	0	0	0	0	0	0	0	0	0	0	0	0	0	0
0	0	0	0	0	0	0	0	0	0	0	0	0	0	0	0	0	0	0	0	0	0	0	0	0	0	0	0	0	0	0
0	0	0	0	0	0	0	0	0	0	0	0	0	0	0	0	0	0	0	0	0	0	0	0	0	0	0	0	0	0	0
0	0	0	0	0	0	0	0	0	0	0	0	0	0	0	0	0	0	0	0	0	0	0	0	0	0	0	0	0	0	0
0	0	0	0	0	0	0	0	0	0	0	0	0	0	0	0	0	0	0	0	0	0	0	0	0	0	0	0	0	0	0
0	0	0	0	0	0	0	0	0	0	0	0	0	0	0	0	0	0	0	0	0	0	0	0	0	0	0	0	0	0	0
0	0	0	0	0	0	0	0	0	0	0	0	0	0	0	0	0	0	0	0	0	0	0	0	0	0	0	0	0	0	0
0	0	0	0	0	0	0	0	0	0	0	0	0	0	0	0	0	0	0	0	0	0	0	0	0	0	0	0	0	0	0
0	0	0	0	0	0	0	0	0	0	0	0	0	0	0	0	0	0	0	0	0	0	0	0	0	0	0	0	0	0	0
0	0	0	0	0	0	0	0	0	0	0	0	0	0	0	0	0	0	0	0	0	0	0	0	0	0	0	0	0	0	0
0	0	0	0	0	0	0	0	0	0	0	0	0	0	0	0	0	0	0	0	0	0	0	0	0	0	0	0	0	0	0
0	0	0	0	0	0	0	0	0	0	0	0	0	0	0	0	0	0	0	0	0	0	0	0	0	0	0	0	0	0	0
0	0	0	0	0	0	0	0	0	0	0	0	0	0	0	0	0	0	0	0	0	0	0	0	0	0	0	0	0	0	0
0	0	0	0	0	0	0	0	0	0	0	0	0	0	0	0	0	0	0	0	0	0	0	0	0	0	0	0	0	0	0
0	0	0	0	0	0	0	0	0	0	0	0	0	0	0	0	0	0	0	0	0	0	0	0	0	0	0	0	0	0	0
0	0	0	0	0	0	0	0	0	0	0	0	0	0	0	0	0	0	0	0	0	0	0	0	0	0	0	0	0	0	0
0	0	0	0	0	0	0	0	0	0	0	0	0	0	0	0	0	0	0	0	0	0	0	0	0	0	0	0	0	0	0
0	0	0	0	0	0	0	0	0	0	0	0	0	0	0	0	0	0	0	0	0	0	0	0	0	0	0	0	0	0	0
0	0	0	0	0	0	0	0	0	0	0	0	0	0	0	0	0	0	0	0	0	0	0	0	0	0	0	0	0	0	0
0	0	0	0	0	0	0	0	0	0	0	0	0	0	0	0	0	0	0	0	0	0	0	0	0	0	0	0	0	0	0
0	0	0	0	0	0	0	0	0	0	0	0	0	0	0	0	0	0	0	0	0	0	0	0	0	0	0	0	0	0	0
0	0	0	0	0	0	0	0	0	0	0	0	0	0	0	0	0	0	0	0	0	0	0	0	0	0	0	0	0	0	0
0	0	0	0	0	0	0	0	0	0	0	0	0	0	0	0	0	0	0	0	0	0	0	0	0	0	0	0	0	0	0
0	0	0	0	0	0	0	0	0	0	0	0	0	0	0	0	0	0	0	0	0	0	0	0	0	0	0	0	0	0	0
0	0	0	0	0	0	0	0	0	0	0	0	0	0	0	0	0	0	0	0	0	0	0	0	0	0	0	0	0	0	0
0	0	0	0	0	0	0	0	0	0	0	0	0	0	0	0	0	0	0	0	0	0	0	0	0	0	0	0	0	0	0
0	0	0	0	0	0	0	0	0	0	0	0	0	0	0	0	0	0	0	0	0	0	0	0	0	0	0	0	0	0	0
0	0	0	0	0	0	0	0	0	0	0	0	0	0	0	0	0	0	0	0	0	0	0	0	0	0	0	0	0	0	0
0	0	0	0	0	0	0	0	0	0	0	0	0	0	0	0	0	0	0	0	0	0	0	0	0	0	0	0	0	0	0
0	0	0	0	0	0	0	0	0	0	0	0	0	0	0	0	0	0	0	0	0	0	0	0	0	0	0	0	0	0	0
0	0	0	0	0	0	0	0	0	0	0	0	0	0	0	0	0	0	0	0	0	0	0	0	0	0	0	0	0	0	0
0	0	0	0	0	0	0	0	0	0	0	0	0	0	0	0	0	0	0	0	0	0	0	0	0	0	0	0	0	0	0
0	0	0	0	0	0	0	0	0	0	0	0	0	0	0	0	0	0	0	0	0	0	0	0	0	0	0	0	0	0	0
0	0	0	0	0	0	0	0	0	0	0	0	0	0	0	0	0	0	0	0	0	0	0	0	0	0	0	0	0	0	0
0	0	0	0	0	0	0	0	0	0	0	0	0	0	0	0	0	0	0	0	0	0	0	0	0	0	0	0	0	0	0
0	0	0	0	0	0	0	0	0	0	0	0	0	0	0	0	0	0	0	0	0	0	0	0	0	0	0	0	0	0	0
0	0	0	0	0	0	0	0	0	0	0	0	0	0	0	0	0	0	0	0	0	0	0	0	0	0	0	0	0	0	0
0	0	0	0	0	0	0	0	0	0	0	0	0	0	0	0	0	0	0	0	0	0	0	0	0	0	0	0	0	0	0
0	0	0	0	0	0	0	0	0	0	0	0	0	0	0	0	0	0	0	0	0	0	0	0	0	0	0	0	0	0	0
0	0	0	0	0	0	0	0	0	0	0	0	0	0	0	0	0	0	0	0	0	0	0	0	0	0	0	0	0	0	0
0	0	0	0	0	0	0	0	0	0	0	0	0	0	0	0	0	0	0	0	0	0	0	0	0	0	0	0	0	0	0
0	0	0	0	0	0	0	0	0	0	0	0	0	0	0	0	0	0	0	0	0	0	0	0	0	0	0	0	0	0	0
0	0	0	0	0	0	0	0	0	0	0	0	0	0	0	0	0	0	0	0	0	0	0	0	0	0	0	0	0	0	0
0	0	0	0	0	0	0	0	0	0	0	0	0	0	0	0	0	0	0	0	0	0	0	0	0	0	0	0	0	0	0
0	0	0	0	0	0	0	0	0	0	0	0	0	0	0	0	0	0	0	0	0	0	0	0	0	0	0	0	0	0	0
0	0	0	0	0	0	0	0	0	0	0	0	0	0	0	0	0	0	0	0	0	0	0	0	0	0	0	0	0	0	0
0	0	0	0	0	0	0	0	0	0	0	0	0	0	0	0	0	0	0	0	0	0	0	0	0	0	0	0	0	0	0
0	0	0	0	0	0	0	0	0	0	0	0	0	0	0	0	0	0	0	0	0	0	0	0	0	0	0	0	0	0	0
0	0	0	0	0	0	0	0	0	0	0	0	0	0	0	0	0	0	0	0	0	0	0	0	0	0	0	0	0	0	0
0	0	0	0	0	0	0	0	0	0	0	0	0	0	0	0	0	0	0	0	0	0	0	0	0	0	0	0	0	0	0
0	0	0	0	0	0	0	0	0	0	0	0	0	0	0	0	0	0	0	0	0	0	0	0	0	0	0	0	0	0	0
0	0	0	0	0	0	0	0	0	0	0	0	0	0	0	0	0	0	0	0	0	0	0	0	0	0	0	0	0	0	0
0	0	0	0	0	0	0	0	0	0	0	0	0	0	0	0	0	0	0	0	0	0	0	0	0	0	0	0	0	0	0
0	0	0	0	0	0	0	0	0	0	0	0	0	0	0	0	0	0	0	0	0	0	0	0	0	0	0	0	0	0	0
0	0	0	0	0	0	0	0	0	0	0	0	0	0	0	0	0	0	0	0	0	0	0	0	0	0	0	0	0	0	0
0	0	0	0	0	0	0	0	0	0	0	0	0	0	0	0	0	0	0	0	0	0	0	0	0	0	0	0	0	0	0
0	0	0	0	0	0	0	0	0	0	0	0	0	0	0	0	0	0	0	0	0	0	0	0	0	0	0	0	0	0	0
0	0	0	0	0	0	0	0	0	0	0	0	0	0	0	0	0	0	0	0	0	0	0	0	0	0	0	0	0	0	0
0	0	0	0	0	0	0	0	0	0	0	0	0	0	0	0	0	0	0	0	0	0	0	0	0	0	0	0	0	0	0
0	0	0	0	0	0	0	0	0	0	0	0	0	0	0	0	0	0	0	0	0	0	0	0	0	0	0	0	0	0	0
0	0	0	0	0	0	0	0	0	0	0	0	0	0	0	0	0	0	0	0	0	0	0	0	0	0	0	0	0	0	0
0	0	0	0	0	0	0	0	0	0	0	0	0	0	0	0	0	0	0	0	0	0	0	0	0	0	0	0	0	0	0
0	0	0	0	0	0	0	0	0	0	0	0	0	0	0	0	0	0	0	0	0	0	0	0	0	0	0	0	0	0	0
0	0	0	0	0	0	0	0	0	0	0	0	0	0	0	0	0	0	0	0	0	0	0	0	0	0	0	0	0	0	0
0	0	0	0	0	0	0	0	0	0	0	0	0	0	0	0	0	0	0	0	0	0	0	0	0	0	0	0	0	0	0
0	0	0	0	0	0	0	0	0	0	0	0	0	0	0	0	0	0	0	0	0	0	0	0	0	0	0	0	0	0	0
0	0	0	0	0	0	0	0	0	0	0	0	0	0	0	0	0	0	0	0	0	0	0	0	0	0	0	0	0	0	0
0	0	0	0	0	0	0	0	0	0	0	0	0	0	0	0	0	0	0	0	0	0	0	0	0	0	0	0	0	0	0
0	0	0	0	0	0	0	0	0	0	0	0	0	0	0	0	0	0	0	0	0	0	0	0	0	0	0	0	0	0	0
0	0	0	0	0	0	0	0	0	0	0	0	0	0	0	0	0	0	0	0	0	0	0	0	0	0	0	0	0	0	0
0	0	0	0	0	0	0	0	0	0	0	0	0	0	0	0	0	0	0	0	0	0	0	0	0	0	0	0	0	0	0
0	0	0	0	0	0	0	0	0	0	0	0	0	0	0	0	0	0	0	0	0	0	0	0	0	0	0	0	0	0	0
0	0	0	0	0	0	0	0	0	0	0	0	0	0	0	0	0	0	0	0	0	0	0	0	0	0	0	0	0	0	0
0	0	0	0	0	0	0	0	0	0	0	0	0	0	0	0	0	0	0	0	0	0	0	0	0	0	0	0	0	0	0
0	0	0	0	0	0	0	0	0	0	0	0	0	0	0	0	0	0	0	0	0	0	0	0	0	0	0	0	0	0	0
0	0	0	0	0	0	0	0	0	0	0	0	0	0	0	0	0	0	0	0	0	0	0	0	0	0	0	0	0	0	0
0	0	0	0	0	0	0	0	0	0	0	0	0	0	0	0	0	0	0	0	0	0	0	0	0	0	0	0	0	0	0
0	0	0	0	0	0	0	0	0	0	0	0	0	0	0	0	0	0	0	0	0	0	0	0	0	0	0	0	0	0	0
0	0	0	0	0	0	0	0	0	0	0	0	0	0	0	0	0	0	0	0	0	0	0	0	0	0	0	0	0	0	0
0	0	0	0	0	0	0	0	0	0	0	0	0	0	0	0	0	0	0	0	0	0	0	0	0	0	0	0	0	0	0
0	0	0	0	0	0	0	0	0	0	0	0	0	0	0	0	0	0	0	0	0	0	0	0	0	0	0	0	0	0	0
0	0	0	0	0	0	0	0	0	0	0	0	0	0	0	0	0	0	0	0	0	0	0	0	0	0	0	0	0	0	0
0	0	0	0	0	0	0	0	0	0	0	0	0	0	0	0	0	0	0	0	0	0	0	0	0	0	0	0	0	0	0
0	0	0	0	0	0	0	0	0	0	0	0	0	0	0	0	0	0	0	0	0	0	0	0	0	0	0	0	0	0	0
0	0	0	0	0	0	0	0	0	0	0	0	0	0	0	0	0	0	0	0	0	0	0	0	0	0	0	0	0	0	0
0	0	0	0	0	0	0	0	0	0	0	0	0	0	0	0	0	0	0	0	0	0	0	0	0	0	0	0	0	0	0
0	0	0	0	0	0	0	0	0	0	0	0	0	0	0	0	0	0	0	0	0	0	0	0	0	0	0	0	0	0	0
0	0	0	0	0	0	0	0	0	0	0	0	0	0	0	0	0	0	0	0	0	0	0	0	0	0	0	0	0	0	0
0	0	0	0	0	0	0	0	0	0	0	0	0	0	0	0	0	0	0	0	0	0	0	0	0	0	0	0	0	0	0
0	0	0	0	0	0	0	0	0	0	0	0	0	0	0	0	0	0	0	0	0	0	0	0	0	0	0	0	0	0	0
0	0	0	0	0	0	0	0	0	0	0	0	0	0	0	0	0	0	0	0	0	0	0	0	0	0	0	0	0	0	0
0	0	0	0	0	0	0	0	0	0	0	0	0	0	0	0	0	0	0	0	0	0	0	0	0	0	0	0	0	0	0
0	0	0	0	0	0	0	0	0	0	0	0	0	0	0	0	0	0	0	0	0	0	0	0	0	0	0	0	0	0	0
0	0	0	0	0	0	0	0	0	0	0	0	0	0	0	0	0	0	0	0	0	0	0	0	0	0	0	0	0	0	0
0	0	0	0	0	0	0	0	0	0	0	0	0	0	0	0	0	0	0	0	0	0	0	0	0	0	0	0	0	0	0
0	0	0	0	0	0	0	0	0	0	0	0	0	0	0	0	0	0	0	0	0	0	0	0	0	0	0	0	0	0	0
0	0	0	0	0	0	0	0	0	0	0	0	0	0	0	0	0	0	0	0	0	0	0	0	0	0	0	0	0	0	0
0	0	0	0	0	0	0	0	0	0	0	0	0	0	0	0	0	0	0	0	0	0	0	0	0	0	0	0	0	0	0
0	0	0	0	0	0	0	0	0	0	0	0	0	0	0	0	0	0	0	0	0	0	0	0	0	0	0	0	0	0	0
0	0	0	0	0	0	0	0	0	0	0	0	0	0	0	0	0	0	0	0	0	0	0	0	0	0	0	0	0	0	0
0	0	0	0	0	0	0	0	0	0	0	0	0	0	0	0	0	0	0	0	0	0	0	0	0	0	0	0	0	0	0
0	0	0	0	0	0	0	0	0	0	0	0	0	0	0	0	0	0	0	0	0	0	0	0	0	0	0	0	0	0	0
0	0	0	0	0	0	0	0	0	0	0	0	0	0	0	0	0	0	0	0	0	0	0	0	0	0	0	0	0	0	0
0	0	0	0	0	0	0	0	0	0	0	0	0	0	0	0	0	0	0	0	0	0	0	0	0	0	0	0	0	0	0
0	0	0	0	0	0	0	0	0	0	0	0	0	0	0	0	0	0	0	0	0	0	0	0	0	0	0	0	0	0	0
0	0	0	0	0	0	0	0	0	0	0	0	0	0	0	0	0	0	0	0	0	0	0	0	0	0	0	0	0	0	0
0	0	0	0	0	0	0	0	0	0	0	0	0	0	0	0	0	0	0	0	0	0	0	0	0	0	0	0	0	0	0
0	0	0	0	0	0	0	0	0	0	0	0	0	0	0	0	0	0	0	0	0	0	0	0	0	0	0	0	0	0	0
0	0	0	0	0	0	0	0	0	0	0	0	0	0	0	0	0	0	0	0	0	0	0	0	0	0	0	0	0	0	0
0	0	0	0	0	0	0	0	0	0	0	0	0	0	0	0	0	0	0	0	0	0	0	0	0	0	0	0	0	0	0
0	0	0	0	0	0	0	0	0	0	0	0	0	0	0	0	0	0	0	0	0	0	0	0	0	0	0	0	0	0	0
0	0	0	0	0	0	0	0	0	0	0	0	0	0	0	0	0	0	0	0	0	0	0	0	0	0	0	0	0	0	0
0	0	0	0	0	0	0	0	0	0	0	0	0	0	0	0	0	0	0	0	0	0	0	0	0	0	0	0	0	0	0
0	0	0	0	0	0	0	0	0	0	0	0	0	0	0	0	0	0	0	0	0	0	0	0	0	0	0	0	0	0	0
0	0	0	0	0	0	0	0	0	0	0	0	0	0	0	0	0	0	0	0	0	0	0	0	0	0	0	0	0	0	0
0	0	0	0	0	0	0	0	0	0	0	0	0	0	0	0	0	0	0	0	0	0	0	0	0	0	0	0	0	0	0
0	0	0	0	0	0	0	0	0	0	0	0	0	0	0	0	0	0	0	0	0	0	0	0	0	0	0	0	0	0	0
0	0	0	0	0	0	0	0	0	0	0	0	0	0	0	0	0	0	0	0	0	0	0	0	0	0	0	0	0	0	0
0	0	0	0	0	0	0	0	0	0	0	0	0	0	0	0	0	0	0	0	0	0	0	0	0	0	0	0	0	0	0
0	0	0	0	0	0	0	0	0	0	0	0	0	0	0	0	0	0	0	0	0	0	0	0	0	0	0	0	0	0	0
0	0	0	0	0	0	0	0	0	0	0	0	0	0	0	0	0	0	0	0	0	0	0	0	0	0	0	0	0	0	0
0	0	0	0	0	0	0	0	0	0	0	0	0	0	0	0	0	0	0	0	0	0	0	0	0	0	0	0	0	0	0
0	0	0	0	0	0	0	0	0	0	0	0	0	0	0	0	0	0	0	0	0	0	0	0	0	0	0	0	0	0	0
0	0	0	0	0	0	0	0	0	0	0	0	0	0	0	0	0	0	0	0	0	0	0	0	0	0	0	0	0	0	0
0	0	0	0	0	0	0	0	0	0	0	0	0	0	0	0	0	0	0	0	0	0	0	0	0	0	0	0	0	0	0
0	0	0	0	0	0	0	0	0	0	0	0	0	0	0	0	0	0	0	0	0	0	0	0	0	0	0	0	0	0	0
0	0	0	0	0	0	0	0	0	0	0	0	0	0	0	0	0	0	0	0	0	0	0	0	0	0	0	0	0	0	0
0	0	0	0	0	0	0	0	0	0	0	0	0	0	0	0	0	0	0	0	0	0	0	0	0	0	0	0	0	0	0
0	0	0	0	0	0	0	0	0	0	0	0	0	0	0	0	0	0	0	0	0	0	0	0	0	0	0	0	0	0	0
0	0	0	0	0	0	0	0	0	0	0	0	0	0	0	0	0	0	0	0	0	0	0	0	0	0	0	0	0	0	0
0	0	0	0	0	0	0	0	0	0	0	0	0	0	0	0	0	0	0	0	0	0	0	0	0	0	0	0	0	0	0
0	0	0	0	0	0	0	0	0	0	0	0	0	0	0	0	0	0	0	0	0	0	0	0	0	0	0	0	0	0	0
0	0	0	0	0	0	0	0	0	0	0	0	0	0	0	0	0	0	0	0	0	0	0	0	0	0	0	0	0	0	0
0	0	0	0	0	0	0	0	0	0	0	0	0	0	0	0	0	0	0	0	0	0	0	0	0	0	0	0	0	0	0
0	0	0	0	0	0	0	0	0	0	0	0	0	0	0	0	0	0	0	0	0	0	0	0	0	0	0	0	0	0	0
0	0	0	0	0	0	0	0	0	0	0	0	0	0	0	0	0	0	0	0	0	0	0	0	0	0	0	0	0	0	0
0	0	0	0	0	0	0	0	0	0	0	0	0	0	0	0	0	0	0	0	0	0	0	0	0	0	0	0	0	0	0
0	0	0	0	0	0	0	0	0	0	0	0	0	0	0	0	0	0	0	0	0	0	0	0	0	0	0	0	0	0	0
0	0	0	0	0	0	0	0	0	0	0	0	0	0	0	0	0	0	0	0	0	0	0	0	0	0	0	0	0	0	0
0	0	0	0	0	0	0	0	0	0	0	0	0	0	0	0	0	0	0	0	0	0	0	0	0	0	0	0	0	0	0
0	0	0	0	0	0	0	0	0	0	0	0	0	0	0	0	0	0	0	0	0	0	0	0	0	0	0	0	0	0	0
0	0	0	0	0	0	0	0	0	0	0	0	0	0	0	0	0	0	0	0	0	0	0	0	0	0	0	0	0	0	0
0	0	0	0	0	0	0	0	0	0	0	0	0	0	0	0	0	0	0	0	0	0	0	0	0	0	0	0	0	0	0
0	0	0	0	0	0	0	0	0	0	0	0	0	0	0	0	0	0	0	0	0	0	0	0	0	0	0	0	0	0	0
0	0	0	0	0	0	0	0	0	0	0	0	0	0	0	0	0	0	0	0	0	0	0	0	0	0	0	0	0	0	0
0	0	0	0	0	0	0	0	0	0	0	0	0	0	0	0	0	0	0	0	0	0	0	0	0	0	0	0	0	0	0
0	0	0	0	0	0	0	0	0	0	0	0	0	0	0	0	0	0	0	0	0	0	0	0	0	0	0	0	0	0	0
0	0	0	0	0	0	0	0	0	0	0	0	0	0	0	0	0	0	0	0	0	0	0	0	0	0	0	0	0	0	0
0	0	0	0	0	0	0	0	0	0	0	0	0	0	0	0	0	0	0	0	0	0	0	0	0	0	0	0	0	0	0
0	0	0	0	0	0	0	0	0	0	0	0	0	0	0	0	0	0	0	0	0	0	0	0	0	0	0	0	0	0	0
0	0	0	0	0	0	0	0	0	0	0	0	0	0	0	0	0	0	0	0	0	0	0	0	0	0	0	0	0	0	0
0	0	0	0	0	0	0	0	0	0	0	0	0	0	0	0	0	0	0	0	0	0	0	0	0	0	0	0	0	0	0
0	0	0	0	0	0	0	0	0	0	0	0	0	0	0	0	0	0	0	0	0	0	0	0	0	0	0	0	0	0	0
0	0	0	0	0	0	0	0	0	0	0	0	0	0	0	0	0	0	0	0	0	0	0	0	0	0	0	0	0	0	0
0	0	0	0	0	0	0	0	0	0	0	0	0	0	0	0	0	0	0	0	0	0	0	0	0	0	0	0	0	0	0
0	0	0	0	0	0	0	0	0	0	0	0	0	0	0	0	0	0	0	0	0	0	0	0	0	0	0	0	0	0	0
0	0	0	0	0	0	0	0	0	0	0	0	0	0	0	0	0	0	0	0	0	0	0	0	0	0	0	0	0	0	0
0	0	0	0	0	0	0	0	0	0	0	0	0	0	0	0	0	0	0	0	0	0	0	0	0	0	0	0	0	0	0
0	0	0	0	0	0	0	0	0	0	0	0	0	0	0	0	0	0	0	0	0	0	0	0	0	0	0	0	0	0	0
0	0	0	0	0	0	0	0	0	0	0	0	0	0	0	0	0	0	0	0	0	0	0	0	0	0	0	0	0	0	0
0	0	0	0	0	0	0	0	0	0	0	0	0	0	0	0	0	0	0	0	0	0	0	0	0	0	0	0	0	0	0
0	0	0	0	0	0	0	0	0	0	0	0	0	0	0	0	0	0	0	0	0	0	0	0	0	0	0	0	0	0	0
0	0	0	0	0	0	0	0	0	0	0	0	0	0	0	0	0	0	0	0	0	0	0	0	0	0	0	0	0	0	0
0	0	0	0	0	0	0	0	0	0	0	0	0	0	0	0	0	0	0	0	0	0	0	0	0	0	0	0	0	0	0
0	0	0	0	0	0	0	0	0	0	0	0	0	0	0	0	0	0	0	0	0	0	0	0	0	0	0	0	0	0	0
0	0	0	0	0	0	0	0	0	0	0	0	0	0	0	0	0	0	0	0	0	0	0	0	0	0	0	0	0	0	0
0	0	0	0	0	0	0	0	0	0	0	0	0	0	0	0	0	0	0	0	0	0	0	0	0	0	0	0	0	0	0
0	0	0	0	0	0	0	0	0	0	0	0	0	0	0	0	0	0	0	0	0	0	0	0	0	0	0	0	0	0	0
0	0	0	0	0	0	0	0	0	0	0	0	0	0	0	0	0	0	0	0	0	0	0	0	0	0	0	0	0	0	0
0	0	0	0	0	0	0	0	0	0	0	0	0	0	0	0	0	0	0	0	0	0	0	0	0	0	0	0	0	0	0
0	0	0	0	0	0	0	0	0	0	0	0	0	0	0	0	0	0	0	0	0	0	0	0	0	0	0	0	0	0	0
0	0	0	0	0	0	0	0	0	0	0	0	0	0	0	0	0	0	0	0	0	0	0	0	0	0	0	0	0	0	0
0	0	0	0	0	0	0	0	0	0	0	0	0	0	0	0	0	0	0	0	0	0	0	0	0	0	0	0	0	0	0
0	0	0	0	0	0	0	0	0	0	0	0	0	0	0	0	0	0	0	0	0	0	0	0	0	0	0	0	0	0	0
0	0	0	0	0	0	0	0	0	0	0	0	0	0	0	0	0	0	0	0	0	0	0	0	0	0	0	0	0	0	0
0	0	0	0	0	0	0	0	0	0	0	0	0	0	0	0	0	0	0	0	0	0	0	0	0	0	0	0	0	0	0
0	0	0	0	0	0	0	0	0	0	0	0	0	0	0	0	0	0	0	0	0	0	0	0	0	0	0	0	0	0	0
0	0	0	0	0	0	0	0	0	0	0	0	0	0	0	0	0	0	0	0	0	0	0	0	0	0	0	0	0	0	0
0	0	0	0	0	0	0	0	0	0	0	0	0	0	0	0	0	0	0	0	0	0	0	0	0	0	0	0	0	0	0
0	0	0	0	0	0	0	0	0	0	0	0	0	0	0	0	0	0	0	0	0	0	0	0	0	0	0	0	0	0	0
0	0	0	0	0	0	0	0	0	0	0	0	0	0	0	0	0	0	0	0	0	0	0	0	0	0	0	0	0	0	0
0	0	0	0	0	0	0	0	0	0	0	0	0	0	0	0	0	0	0	0	0	0	0	0	0	0	0	0	0	0	0
0	0	0	0	0	0	0	0	0	0	0	0	0	0	0	0	0	0	0	0	0	0	0	0	0	0	0	0	0	0	0
0	0	0	0	0	0	0	0	0	0	0	0	0	0	0	0	0	0	0	0	0	0	0	0	0	0	0	0	0	0	0
0	0	0	0	0	0	0	0	0	0	0	0	0	0	0	0	0	0	0	0	0	0	0	0	0	0	0	0	0	0	0
0	0	0	0	0	0	0	0	0	0	0	0	0	0	0	0	0	0	0	0	0	0	0	0	0	0	0	0	0	0	0
0	0	0	0	0	0	0	0	0	0	0	0	0	0	0	0	0	0	0	0	0	0	0	0	0	0	0	0	0	0	0
0	0	0	0	0	0	0	0	0	0	0	0	0	0	0	0	0	0	0	0	0	0	0	0	0	0	0	0	0	0	0
0	0	0	0	0	0	0	0	0	0	0	0	0	0	0	0	0	0	0	0	0	0	0	0	0	0	0	0	0	0	0
0	0	0	0	0	0	0	0	0	0	0	0	0	0	0	0	0	0	0	0	0	0	0	0	0	0	0	0	0	0	0
0	0	0	0	0	0	0	0	0	0	0	0	0	0	0	0	0	0	0	0	0	0	0	0	0	0	0	0	0	0	0
0	0	0	0	0	0	0	0	0	0	0	0	0	0	0	0	0	0	0	0	0	0	0	0	0	0	0	0	0	0	0
0	0	0	0	0	0	0	0	0	0	0	0	0	0	0	0	0	0	0	0	0	0	0	0	0	0	0	0	0	0	0
0	0	0	0	0	0	0	0	0	0	0	0	0	0	0	0	0	0	0	0	0	0	0	0	0	0	0	0	0	0	0
0	0	0	0	0	0	0	0	0	0	0	0	0	0	0	0	0	0	0	0	0	0	0	0	0	0	0	0	0	0	0
0	0	0	0	0	0	0	0	0	0	0	0	0	0	0	0	0	0	0	0	0	0	0	0	0	0	0	0	0	0	0
0	0	0	0	0	0	0	0	0	0	0	0	0	0	0	0	0	0	0	0	0	0	0	0	0	0	0	0	0	0	0
0	0	0	0	0	0	0	0	0	0	0	0	0	0	0	0	0	0	0	0	0	0	0	0	0	0	0	0	0	0	0
0	0	0	0	0	0	0	0	0	0	0	0	0	0	0	0	0	0	0	0	0	0	0	0	0	0	0	0	0	0	0
0	0	0	0	0	0	0	0	0	0	0	0	0	0	0	0	0	0	0	0	0	0	0	0	0	0	0	0	0	0	0
0	0	0	0	0	0	0	0	0	0	0	0	0	0	0	0	0	0	0	0	0	0	0	0	0	0	0	0	0	0	0
0	0	0	0	0	0	0	0	0	0	0	0	0	0	0	0	0	0	0	0	0	0	0	0	0	0	0	0	0	0	0
0	0	0	0	0	0	0	0	0	0	0	0	0	0	0	0	0	0	0	0	0	0	0	0	0	0	0	0	0	0	0
0	0	0	0	0	0	0	0	0	0	0	0	0	0	0	0	0	0	0	0	0	0	0	0	0	0	0	0	0	0	0
0	0	0	0	0	0	0	0	0	0	0	0	0	0	0	0	0	0	0	0	0	0	0	0	0	0	0	0	0	0	0
0	0	0	0	0	0	0	0	0	0	0	0	0	0	0	0	0	0	0	0	0	0	0	0	0	0	0	0	0	0	0
0	0	0	0	0	0	0	0	0	0	0	0	0	0	0	0	0	0	0	0	0	0	0	0	0	0	0	0	0	0	0
0	0	0	0	0	0	0	0	0	0	0	0	0	0	0	0	0	0	0	0	0	0	0	0	0	0	0	0	0	0	0
0	0	0	0	0	0	0	0	0	0	0	0	0	0	0	0	0	0	0	0	0	0	0	0	0	0	0	0	0	0	0
0	0	0	0	0	0	0	0	0	0	0	0	0	0	0	0	0	0	0	0	0	0	0	0	0	0	0	0	0	0	0
0	0	0	0	0	0	0	0	0	0	0	0	0	0	0	0	0	0	0	0	0	0	0	0	0	0	0	0	0	0	0
0	0	0	0	0	0	0	0	0	0	0	0	0	0	0	0	0	0	0	0	0	0	0	0	0	0	0	0	0	0	0
0	0	0	0	0	0	0	0	0	0	0	0	0	0	0	0	0	0	0	0	0	0	0	0	0	0	0	0	0	0	0
0	0	0	0	0	0	0	0	0	0	0	0	0	0	0	0	0	0	0	0	0	0	0	0	0	0	0	0	0	0	0
0	0	0	0	0	0	0	0	0	0	0	0	0	0	0	0	0	0	0	0	0	0	0	0	0	0	0	0	0	0	0
0	0	0	0	0	0	0	0	0	0	0	0	0	0	0	0	0	0	0	0	0	0	0	0	0	0	0	0	0	0	0
0	0	0	0	0	0	0	0	0	0	0	0	0	0	0	0	0	0	0	0	0	0	0	0	0	0	0	0	0	0	0
0	0	0	0	0	0	0	0	0	0	0	0	0	0	0	0	0	0	0	0	0	0	0	0	0	0	0	0	0	0	0
0	0	0	0	0	0	0	0	0	0	0	0	0	0	0	0	0	0	0	0	0	0	0	0	0	0	0	0	0	0	0
0	0	0	0	0	0	0	0	0	0	0	0	0	0	0	0	0	0	0	0	0	0	0	0	0	0	0	0	0	0	0
0	0	0	0	0	0	0	0	0	0	0	0	0	0	0	0	0	0	0	0	0	0	0	0	0	0	0	0	0	0	0
0	0	0	0	0	0	0	0	0	0	0	0	0	0	0	0	0	0	0	0	0	0	0	0	0	0	0	0	0	0	0
0	0	0	0	0	0	0	0	0	0	0	0	0	0	0	0	0	0	0	0	0	0	0	0	0	0	0	0	0	0	0
0	0	0	0	0	0	0	0	0	0	0	0	0	0	0	0	0	0	0	0	0	0	0	0	0	0	0	0	0	0	0
0	0	0	0	0	0	0	0	0	0	0	0	0	0	0	0	0	0	0	0	0	0	0	0	0	0	0	0	0	0	0
0	0	0	0	0	0	0	0	0	0	0	0	0	0	0	0	0	0	0	0	0	0	0	0	0	0	0	0	0	0	0
0	0	0	0	0	0	0	0	0	0	0	0	0	0	0	0	0	0	0	0	0	0	0	0	0	0	0	0	0	0	0
0	0	0	0	0	0	0	0	0	0	0	0	0	0	0	0	0	0	0	0	0	0	0	0	0	0	0	0	0	0	0
0	0	0	0	0	0	0	0	0	0	0	0	0	0	0	0	0	0	0	0	0	0	0	0	0	0	0	0	0	0	0
0	0	0	0	0	0	0	0	0	0	0	0	0	0	0	0	0	0	0	0	0	0	0	0	0	0	0	0	0	0	0
0	0	0	0	0	0	0	0	0	0	0	0	0	0	0	0	0	0	0	0	0	0	0	0	0	0	0	0	0	0	0
0	0	0	0	0	0	0	0	0	0	0	0	0	0	0	0	0	0	0	0	0	0	0	0	0	0	0	0	0	0	0
0	0	0	0	0	0	0	0	0	0	0	0	0	0	0	0	0	0	0	0	0	0	0	0	0	0	0	0	0	0	0
0	0	0	0	0	0	0	0	0	0	0	0	0	0	0	0	0	0	0	0	0	0	0	0	0	0	0	0	0	0	0
0	0	0	0	0	0	0	0	0	0	0	0	0	0	0	0	0	0	0	0	0	0	0	0	0	0	0	0	0	0	0
0	0	0	0	0	0	0	0	0	0	0	0	0	0	0	0	0	0	0	0	0	0	0	0	0	0	0	0	0	0	0
0	0	0	0	0	0	0	0	0	0	0	0	0	0	0	0	0	0	0	0	0	0	0	0	0	0	0	0	0	0	0
0	0	0	0	0	0	0	0	0	0	0	0	0	0	0	0	0	0	0	0	0	0	0	0	0	0	0	0	0	0	0
0	0	0	0	0	0	0	0	0	0	0	0	0	0	0	0	0	0	0	0	0	0	0	0	0	0	0	0	0	0	0
0	0	0	0	0	0	0	0	0	0	0	0	0	0	0	0	0	0	0	0	0	0	0	0	0	0	0	0	0	0	0
0	0	0	0	0	0	0	0	0	0	0	0	0	0	0	0	0	0	0	0	0	0	0	0	0	0	0	0	0	0	0
0	0	0	0	0	0	0	0	0	0	0	0	0	0	0	0	0	0	0	0	0	0	0	0	0	0	0	0	0	0	0
0	0	0	0	0	0	0	0	0	0	0	0	0	0	0	0	0	0	0	0	0	0	0	0	0	0	0	0	0	0	0
0	0	0	0	0	0	0	0	0	0	0	0	0	0	0	0	0	0	0	0	0	0	0	0	0	0	0	0	0	0	0
0	0	0	0	0	0	0	0	0	0	0	0	0	0	0	0	0	0	0	0	0	0	0	0	0	0	0	0	0	0	0
0	0	0	0	0	0	0	0	0	0	0	0	0	0	0	0	0	0	0	0	0	0	0	0	0	0	0	0	0	0	0
0	0	0	0	0	0	0	0	0	0	0	0	0	0	0	0	0	0	0	0	0	0	0	0	0	0	0	0	0	0	0
0	0	0	0	0	0	0	0	0	0	0	0	0	0	0	0	0	0	0	0	0	0	0	0	0	0	0	0	0	0	0
0	0	0	0	0	0	0	0	0	0	0	0	0	0	0	0	0	0	0	0	0	0	0	0	0	0	0	0	0	0	0
0	0	0	0	0	0	0	0	0	0	0	0	0	0	0	0	0	0	0	0	0	0	0	0	0	0	0	0	0	0	0
0	0	0	0	0	0	0	0	0	0	0	0	0	0	0	0	0	0	0	0	0	0	0	0	0	0	0	0	0	0	0
0	0	0	0	0	0	0	0	0	0	0	0	0	0	0	0	0	0	0	0	0	0	0	0	0	0	0	0	0	0	0
0	0	0	0	0	0	0	0	0	0	0	0	0	0	0	0	0	0	0	0	0	0	0	0	0	0	0	0	0	0	0
0	0	0	0	0	0	0	0	0	0	0	0	0	0	0	0	0	0	0	0	0	0	0	0	0	0	0	0	0	0	0
0	0	0	0	0	0	0	0	0	0	0	0	0	0	0	0	0	0	0	0	0	0	0	0	0	0	0	0	0	0	0
0	0	0	0	0	0	0	0	0	0	0	0	0	0	0	0	0	0	0	0	0	0	0	0	0	0	0	0	0	0	0
0	0	0	0	0	0	0	0	0	0	0	0	0	0	0	0	0	0	0	0	0	0	0	0	0	0	0	0	0	0	0
0	0	0	0	0	0	0	0	0	0	0	0	0	0	0	0	0	0	0	0	0	0	0	0	0	0	0	0	0	0	0
0	0	0	0	0	0	0	0	0	0	0	0	0	0	0	0	0	0	0	0	0	0	0	0	0	0	0	0	0	0	0
0	0	0	0	0	0	0	0	0	0	0	0	0	0	0	0	0	0	0	0	0	0	0	0	0	0	0	0	0	0	0
0	0	0	0	0	0	0	0	0	0	0	0	0	0	0	0	0	0	0	0	0	0	0	0	0	0	0	0	0	0	0
0	0	0	0	0	0	0	0	0	0	0	0	0	0	0	0	0	0	0	0	0	0	0	0	0	0	0	0	0	0	0
0	0	0	0	0	0	0	0	0	0	0	0	0	0	0	0	0	0	0	0	0	0	0	0	0	0	0	0	0	0	0
0	0	0	0	0	0	0	0	0	0	0	0	0	0	0	0	0	0	0	0	0	0	0	0	0	0	0	0	0	0	0
0	0	0	0	0	0	0	0	0	0	0	0	0	0	0	0	0	0	0	0	0	0	0	0	0	0	0	0	0	0	0
0	0	0	0	0	0	0	0	0	0	0	0	0	0	0	0	0	0	0	0	0	0	0	0	0	0	0	0	0	0	0
0	0	0	0	0	0	0	0	0	0	0	0	0	0	0	0	0	0	0	0	0	0	0	0	0	0	0	0	0	0	0
0	0	0	0	0	0	0	0	0	0	0	0	0	0	0	0	0	0	0	0	0	0	0	0	0	0	0	0	0	0	0
0	0	0	0	0	0	0	0	0	0	0	0	0	0	0	0	0	0	0	0	0	0	0	0	0	0	0	0	0	0	0
0	0	0	0	0	0	0	0	0	0	0	0	0	0	0	0	0	0	0	0	0	0	0	0	0	0	0	0	0	0	0
0	0	0	0	0	0	0	0	0	0	0	0	0	0	0	0	0	0	0	0	0	0	0	0	0	0	0	0	0	0	0
0	0	0	0	0	0	0	0	0	0	0	0	0	0	0	0	0	0	0	0	0	0	0	0	0	0	0	0	0	0	0
0	0	0	0	0	0	0	0	0	0	0	0	0	0	0	0	0	0	0	0	0	0	0	0	0	0	0	0	0	0	0
0	0	0	0	0	0	0	0	0	0	0	0	0	0	0	0	0	0	0	0	0	0	0	0	0	0	0	0	0	0	0
0	0	0	0	0	0	0	0	0	0	0	0	0	0	0	0	0	0	0	0	0	0	0	0	0	0	0	0	0	0	0
0	0	0	0	0	0	0	0	0	0	0	0	0	0	0	0	0	0	0	0	0	0	0	0	0	0	0	0	0	0	0
0	0	0	0	0	0	0	0	0	0	0	0	0	0	0	0	0	0	0	0	0	0	0	0	0	0	0	0	0	0	0
0	0	0	0	0	0	0	0	0	0	0	0	0	0	0	0	0	0	0	0	0	0	0	0	0	0	0	0	0	0	0
0	0	0	0	0	0	0	0	0	0	0	0	0	0	0	0	0	0	0	0	0	0	0	0	0	0	0	0	0	0	0
0	0	0	0	0	0	0	0	0	0	0	0	0	0	0	0	0	0	0	0	0	0	0	0	0	0	0	0	0	0	0
0	0	0	0	0	0	0	0	0	0	0	0	0	0	0	0	0	0	0	0	0	0	0	0	0	0	0	0	0	0	0
0	0	0	0	0	0	0	0	0	0	0	0	0	0	0	0	0	0	0	0	0	0	0	0	0	0	0	0	0	0	0
0	0	0	0	0	0	0	0	0	0	0	0	0	0	0	0	0	0	0	0	0	0	0	0	0	0	0	0	0	0	0
0	0	0	0	0	0	0	0	0	0	0	0	0	0	0	0	0	0	0	0	0	0	0	0	0	0	0	0	0	0	0
0	0	0	0	0	0	0	0	0	0	0	0	0	0	0	0	0	0	0	0	0	0	0	0	0	0	0	0	0	0	0
0	0	0	0	0	0	0	0	0	0	0	0	0	0	0	0	0	0	0	0	0	0	0	0	0	0	0	0	0	0	0
0	0	0	0	0	0	0	0	0	0	0	0	0	0	0	0	0	0	0	0	0	0	0	0	0	0	0	0	0	0	0
0	0	0	0	0	0	0	0	0	0	0	0	0	0	0	0	0	0	0	0	0	0	0	0	0	0	0	0	0	0	0
0	0	0	0	0	0	0	0	0	0	0	0	0	0	0	0	0	0	0	0	0	0	0	0	0	0	0	0	0	0	0
0	0	0	0	0	0	0	0	0	0	0	0	0	0	0	0	0	0	0	0	0	0	0	0	0	0	0	0	0	0	0
0	0	0	0	0	0	0	0	0	0	0	0	0	0	0	0	0	0	0	0	0	0	0	0	0	0	0	0	0	0	0
0	0	0	0	0	0	0	0	0	0	0	0	0	0	0	0	0	0	0	0	0	0	0	0	0	0	0	0	0	0	0
0	0	0	0	0	0	0	0	0	0	0	0	0	0	0	0	0	0	0	0	0	0	0	0	0	0	0	0	0	0	0
0	0	0	0	0	0	0	0	0	0	0	0	0	0	0	0	0	0	0	0	0	0	0	0	0	0	0	0	0	0	0
0	0	0	0	0	0	0	0	0	0	0	0	0	0	0	0	0	0	0	0	0	0	0	0	0	0	0	0	0	0	0
0	0	0	0	0	0	0	0	0	0	0	0	0	0	0	0	0	0	0	0	0	0	0	0	0	0	0	0	0	0	0
0	0	0	0	0	0	0	0	0	0	0	0	0	0	0	0	0	0	0	0	0	0	0	0	0	0	0	0	0	0	0
0	0	0	0	0	0	0	0	0	0	0	0	0	0	0	0	0	0	0	0	0	0	0	0	0	0	0	0	0	0	0
0	0	0	0	0	0	0	0	0	0	0	0	0	0	0	0	0	0	0	0	0	0	0	0	0	0	0	0	0	0	0
0	0	0	0	0	0	0	0	0	0	0	0	0	0	0	0	0	0	0	0	0	0	0	0	0	0	0	0	0	0	0
0	0	0	0	0	0	0	0	0	0	0	0	0	0	0	0	0	0	0	0	0	0	0	0	0	0	0	0	0	0	0
0	0	0	0	0	0	0	0	0	0	0	0	0	0	0	0	0	0	0	0	0	0	0	0	0	0	0	0	0	0	0
0	0	0	0	0	0	0	0	0	0	0	0	0	0	0	0	0	0	0	0	0	0	0	0	0	0	0	0	0	0	0
0	0	0	0	0	0	0	0	0	0	0	0	0	0	0	0	0	0	0	0	0	0	0	0	0	0	0	0	0	0	0
0	0	0	0	0	0	0	0	0	0	0	0	0	0	0	0	0	0	0	0	0	0	0	0	0	0	0	0	0	0	0
0	0	0	0	0	0	0	0	0	0	0	0	0	0	0	0	0	0	0	0	0	0	0	0	0	0	0	0	0	0	0
0	0	0	0	0	0	0	0	0	0	0	0	0	0	0	0	0	0	0	0	0	0	0	0	0	0	0	0	0	0	0
0	0	0	0	0	0	0	0	0	0	0	0	0	0	0	0	0	0	0	0	0	0	0	0	0	0	0	0	0	0	0
0	0	0	0	0	0	0	0	0	0	0	0	0	0	0	0	0	0	0	0	0	0	0	0	0	0	0	0	0	0	0
0	0	0	0	0	0	0	0	0	0	0	0	0	0	0	0	0	0	0	0	0	0	0	0	0	0	0	0	0	0	0
0	0	0	0	0	0	0	0	0	0	0	0	0	0	0	0	0	0	0	0	0	0	0	0	0	0	0	0	0	0	0
0	0	0	0	0	0	0	0	0	0	0	0	0	0	0	0	0	0	0	0	0	0	0	0	0	0	0	0	0	0	0
0	0	0	0	0	0	0	0	0	0	0	0	0	0	0	0	0	0	0	0	0	0	0	0	0	0	0	0	0	0	0
0	0	0	0	0	0	0	0	0	0	0	0	0	0	0	0	0	0	0	0	0	0	0	0	0	0	0	0	0	0	0
0	0	0	0	0	0	0	0	0	0	0	0	0	0	0	0	0	0	0	0	0	0	0	0	0	0	0	0	0	0	0
0	0	0	0	0	0	0	0	0	0	0	0	0	0	0	0	0	0	0	0	0	0	0	0	0	0	0	0	0	0	0
0	0	0	0	0	0	0	0	0	0	0	0	0	0	0	0	0	0	0	0	0	0	0	0	0	0	0	0	0	0	0
0	0	0	0	0	0	0	0	0	0	0	0	0	0	0	0	0	0	0	0	0	0	0	0	0	0	0	0	0	0	0
0	0	0	0	0	0	0	0	0	0	0	0	0	0	0	0	0	0	0	0	0	0	0	0	0	0	0	0	0	0	0
0	0	0	0	0	0	0	0	0	0	0	0	0	0	0	0	0	0	0	0	0	0	0	0	0	0	0	0	0	0	0
0	0	0	0	0	0	0	0	0	0	0	0	0	0	0	0	0	0	0	0	0	0	0	0	0	0	0	0	0	0	0
0	0	0	0	0	0	0	0	0	0	0	0	0	0	0	0	0	0	0	0	0	0	0	0	0	0	0	0	0	0	0
0	0	0	0	0	0	0	0	0	0	0	0	0	0	0	0	0	0	0	0	0	0	0	0	0	0	0	0	0	0	0
0	0	0	0	0	0	0	0	0	0	0	0	0	0	0	0	0	0	0	0	0	0	0	0	0	0	0	0	0	0	0
0	0	0	0	0	0	0	0	0	0	0	0	0	0	0	0	0	0	0	0	0	0	0	0	0	0	0	0	0	0	0
0	0	0	0	0	0	0	0	0	0	0	0	0	0	0	0	0	0	0	0	0	0	0	0	0	0	0	0	0	0	0
0	0	0	0	0	0	0	0	0	0	0	0	0	0	0	0	0	0	0	0	0	0	0	0	0	0	0	0	0	0	0
0	0	0	0	0	0	0	0	0	0	0	0	0	0	0	0	0	0	0	0	0	0	0	0	0	0	0	0	0	0	0
0	0	0	0	0	0	0	0	0	0	0	0	0	0	0	0	0	0	0	0	0	0	0	0	0	0	0	0	0	0	0
0	0	0	0	0	0	0	0	0	0	0	0	0	0	0	0	0	0	0	0	0	0	0	0	0	0	0	0	0	0	0
0	0	0	0	0	0	0	0	0	0	0	0	0	0	0	0	0	0	0	0	0	0	0	0	0	0	0	0	0	0	0
0	0	0	0	0	0	0	0	0	0	0	0	0	0	0	0	0	0	0	0	0	0	0	0	0	0	0	0	0	0	0
0	0	0	0	0	0	0	0	0	0	0	0	0	0	0	0	0	0	0	0	0	0	0	0	0	0	0	0	0	0	0
0	0	0	0	0	0	0	0	0	0	0	0	0	0	0	0	0	0	0	0	0	0	0	0	0	0	0	0	0	0	0
0	0	0	0	0	0	0	0	0	0	0	0	0	0	0	0	0	0	0	0	0	0	0	0	0	0	0	0	0	0	0
0	0	0	0	0	0	0	0	0	0	0	0	0	0	0	0	0	0	0	0	0	0	0	0	0	0	0	0	0	0	0
0	0	0	0	0	0	0	0	0	0	0	0	0	0	0	0	0	0	0	0	0	0	0	0	0	0	0	0	0	0	0
0	0	0	0	0	0	0	0	0	0	0	0	0	0	0	0	0	0	0	0	0	0	0	0	0	0	0	0	0	0	0
0	0	0	0	0	0	0	0	0	0	0	0	0	0	0	0	0	0	0	0	0	0	0	0	0	0	0	0	0	0	0
0	0	0	0	0	0	0	0	0	0	0	0	0	0	0	0	0	0	0	0	0	0	0	0	0	0	0	0	0	0	0
0	0	0	0	0	0	0	0	0	0	0	0	0	0	0	0	0	0	0	0	0	0	0	0	0	0	0	0	0	0	0
0	0	0	0	0	0	0	0	0	0	0	0	0	0	0	0	0	0	0	0	0	0	0	0	0	0	0	0	0	0	0
0	0	0	0	0	0	0	0	0	0	0	0	0	0	0	0	0	0	0	0	0	0	0	0	0	0	0	0	0	0	0
0	0	0	0	0	0	0	0	0	0	0	0	0	0	0	0	0	0	0	0	0	0	0	0	0	0	0	0	0	0	0
0	0	0	0	0	0	0	0	0	0	0	0	0	0	0	0	0	0	0	0	0	0	0	0	0	0	0	0	0	0	0
0	0	0	0	0	0	0	0	0	0	0	0	0	0	0	0	0	0	0	0	0	0	0	0	0	0	0	0	0	0	0
0	0	0	0	0	0	0	0	0	0	0	0	0	0	0	0	0	0	0	0	0	0	0	0	0	0	0	0	0	0	0
0	0	0	0	0	0	0	0	0	0	0	0	0	0	0	0	0	0	0	0	0	0	0	0	0	0	0	0	0	0	0
0	0	0	0	0	0	0	0	0	0	0	0	0	0	0	0	0	0	0	0	0	0	0	0	0	0	0	0	0	0	0
0	0	0	0	0	0	0	0	0	0	0	0	0	0	0	0	0	0	0	0	0	0	0	0	0	0	0	0	0	0	0
0	0	0	0	0	0	0	0	0	0	0	0	0	0	0	0	0	0	0	0	0	0	0	0	0	0	0	0	0	0	0
0	0	0	0	0	0	0	0	0	0	0	0	0	0	0	0	0	0	0	0	0	0	0	0	0	0	0	0	0	0	0
0	0	0	0	0	0	0	0	0	0	0	0	0	0	0	0	0	0	0	0	0	0	0	0	0	0	0	0	0	0	0
0	0	0	0	0	0	0	0	0	0	0	0	0	0	0	0	0	0	0	0	0	0	0	0	0	0	0	0	0	0	0
0	0	0	0	0	0	0	0	0	0	0	0	0	0	0	0	0	0	0	0	0	0	0	0	0	0	0	0	0	0	0
0	0	0	0	0	0	0	0	0	0	0	0	0	0	0	0	0	0	0	0	0	0	0	0	0	0	0	0	0	0	0
0	0	0	0	0	0	0	0	0	0	0	0	0	0	0	0	0	0	0	0	0	0	0	0	0	0	0	0	0	0	0
0	0	0	0	0	0	0	0	0	0	0	0	0	0	0	0	0	0	0	0	0	0	0	0	0	0	0	0	0	0	0
0	0	0	0	0	0	0	0	0	0	0	0	0	0	0	0	0	0	0	0	0	0	0	0	0	0	0	0	0	0	0
0	0	0	0	0	0	0	0	0	0	0	0	0	0	0	0	0	0	0	0	0	0	0	0	0	0	0	0	0	0	0
0	0	0	0	0	0	0	0	0	0	0	0	0	0	0	0	0	0	0	0	0	0	0	0	0	0	0	0	0	0	0
0	0	0	0	0	0	0	0	0	0	0	0	0	0	0	0	0	0	0	0	0	0	0	0	0	0	0	0	0	0	0
0	0	0	0	0	0	0	0	0	0	0	0	0	0	0	0	0	0	0	0	0	0	0	0	0	0	0	0	0	0	0
0	0	0	0	0	0	0	0	0	0	0	0	0	0	0	0	0	0	0	0	0	0	0	0	0	0	0	0	0	0	0
0	0	0	0	0	0	0	0	0	0	0	0	0	0	0	0	0	0	0	0	0	0	0	0	0	0	0	0	0	0	0
0	0	0	0	0	0	0	0	0	0	0	0	0	0	0	0	0	0	0	0	0	0	0	0	0	0	0	0	0	0	0
0	0	0	0	0	0	0	0	0	0	0	0	0	0	0	0	0	0	0	0	0	0	0	0	0	0	0	0	0	0	0
0	0	0	0	0	0	0	0	0	0	0	0	0	0	0	0	0	0	0	0	0	0	0	0	0	0	0	0	0	0	0
0	0	0	0	0	0	0	0	0	0	0	0	0	0	0	0	0	0	0	0	0	0	0	0	0	0	0	0	0	0	0
0	0	0	0	0	0	0	0	0	0	0	0	0	0	0	0	0	0	0	0	0	0	0	0	0	0	0	0	0	0	0
0	0	0	0	0	0	0	0	0	0	0	0	0	0	0	0	0	0	0	0	0	0	0	0	0	0	0	0	0	0	0
0	0	0	0	0	0	0	0	0	0	0	0	0	0	0	0	0	0	0	0	0	0	0	0	0	0	0	0	0	0	0
0	0	0	0	0	0	0	0	0	0	0	0	0	0	0	0	0	0	0	0	0	0	0	0	0	0	0	0	0	0	0
0	0	0	0	0	0	0	0	0	0	0	0	0	0	0	0	0	0	0	0	0	0	0	0	0	0	0	0	0	0	0
0	0	0	0	0	0	0	0	0	0	0	0	0	0	0	0	0	0	0	0	0	0	0	0	0	0	0	0	0	0	0
0	0	0	0	0	0	0	0	0	0	0	0	0	0	0	0	0	0	0	0	0	0	0	0	0	0	0	0	0	0	0
0	0	0	0	0	0	0	0	0	0	0	0	0	0	0	0	0	0	0	0	0	0	0	0	0	0	0	0	0	0	0
0	0	0	0	0	0	0	0	0	0	0	0	0	0	0	0	0	0	0	0	0	0	0	0	0	0	0	0	0	0	0
0	0	0	0	0	0	0	0	0	0	0	0	0	0	0	0	0	0	0	0	0	0	0	0	0	0	0	0	0	0	0
0	0	0	0	0	0	0	0	0	0	0	0	0	0	0	0	0	0	0	0	0	0	0	0	0	0	0	0	0	0	0
0	0	0	0	0	0	0	0	0	0	0	0	0	0	0	0	0	0	0	0	0	0	0	0	0	0	0	0	0	0	0
0	0	0	0	0	0	0	0	0	0	0	0	0	0	0	0	0	0	0	0	0	0	0	0	0	0	0	0	0	0	0
0	0	0	0	0	0	0	0	0	0	0	0	0	0	0	0	0	0	0	0	0	0	0	0	0	0	0	0	0	0	0
0	0	0	0	0	0	0	0	0	0	0	0	0	0	0	0	0	0	0	0	0	0	0	0	0	0	0	0	0	0	0
0	0	0	0	0	0	0	0	0	0	0	0	0	0	0	0	0	0	0	0	0	0	0	0	0	0	0	0	0	0	0
0	0	0	0	0	0	0	0	0	0	0	0	0	0	0	0	0	0	0	0	0	0	0	0	0	0	0	0	0	0	0
0	0	0	0	0	0	0	0	0	0	0	0	0	0	0	0	0	0	0	0	0	0	0	0	0	0	0	0	0	0	0
0	0	0	0	0	0	0	0	0	0	0	0	0	0	0	0	0	0	0	0	0	0	0	0	0	0	0	0	0	0	0
0	0	0	0	0	0	0	0	0	0	0	0	0	0	0	0	0	0	0	0	0	0	0	0	0	0	0	0	0	0	0
0	0	0	0	0	0	0	0	0	0	0	0	0	0	0	0	0	0	0	0	0	0	0	0	0	0	0	0	0	0	0
0	0	0	0	0	0	0	0	0	0	0	0	0	0	0	0	0	0	0	0	0	0	0	0	0	0	0	0	0	0	0
0	0	0	0	0	0	0	0	0	0	0	0	0	0	0	0	0	0	0	0	0	0	0	0	0	0	0	0	0	0	0
0	0	0	0	0	0	0	0	0	0	0	0	0	0	0	0	0	0	0	0	0	0	0	0	0	0	0	0	0	0	0
0	0	0	0	0	0	0	0	0	0	0	0	0	0	0	0	0	0	0	0	0	0	0	0	0	0	0	0	0	0	0
0	0	0	0	0	0	0	0	0	0	0	0	0	0	0	0	0	0	0	0	0	0	0	0	0	0	0	0	0	0	0
0	0	0	0	0	0	0	0	0	0	0	0	0	0	0	0	0	0	0	0	0	0	0	0	0	0	0	0	0	0	0
0	0	0	0	0	0	0	0	0	0	0	0	0	0	0	0	0	0	0	0	0	0	0	0	0	0	0	0	0	0	0
0	0	0	0	0	0	0	0	0	0	0	0	0	0	0	0	0	0	0	0	0	0	0	0	0	0	0	0	0	0	0
0	0	0	0	0	0	0	0	0	0	0	0	0	0	0	0	0	0	0	0	0	0	0	0	0	0	0	0	0	0	0
0	0	0	0	0	0	0	0	0	0	0	0	0	0	0	0	0	0	0	0	0	0	0	0	0	0	0	0	0	0	0
0	0	0	0	0	0	0	0	0	0	0	0	0	0	0	0	0	0	0	0	0	0	0	0	0	0	0	0	0	0	0
0	0	0	0	0	0	0	0	0	0	0	0	0	0	0	0	0	0	0	0	0	0	0	0	0	0	0	0	0	0	0
0	0	0	0	0	0	0	0	0	0	0	0	0	0	0	0	0	0	0	0	0	0	0	0	0	0	0	0	0	0	0
0	0	0	0	0	0	0	0	0	0	0	0	0	0	0	0	0	0	0	0	0	0	0	0	0	0	0	0	0	0	0
0	0	0	0	0	0	0	0	0	0	0	0	0	0	0	0	0	0	0	0	0	0	0	0	0	0	0	0	0	0	0
0	0	0	0	0	0	0	0	0	0	0	0	0	0	0	0	0	0	0	0	0	0	0	0	0	0	0	0	0	0	0
0	0	0	0	0	0	0	0	0	0	0	0	0	0	0	0	0	0	0	0	0	0	0	0	0	0	0	0	0	0	0
0	0	0	0	0	0	0	0	0	0	0	0	0	0	0	0	0	0	0	0	0	0	0	0	0	0	0	0	0	0	0
0	0	0	0	0	0	0	0	0	0	0	0	0	0	0	0	0	0	0	0	0	0	0	0	0	0	0	0	0	0	0
0	0	0	0	0	0	0	0	0	0	0	0	0	0	0	0	0	0	0	0	0	0	0	0	0	0	0	0	0	0	0
0	0	0	0	0	0	0	0	0	0	0	0	0	0	0	0	0	0	0	0	0	0	0	0	0	0	0	0	0	0	0
0	0	0	0	0	0	0	0	0	0	0	0	0	0	0	0	0	0	0	0	0	0	0	0	0	0	0	0	0	0	0
0	0	0	0	0	0	0	0	0	0	0	0	0	0	0	0	0	0	0	0	0	0	0	0	0	0	0	0	0	0	0
0	0	0	0	0	0	0	0	0	0	0	0	0	0	0	0	0	0	0	0	0	0	0	0	0	0	0	0	0	0	0
0	0	0	0	0	0	0	0	0	0	0	0	0	0	0	0	0	0	0	0	0	0	0	0	0	0	0	0	0	0	0
0	0	0	0	0	0	0	0	0	0	0	0	0	0	0	0	0	0	0	0	0	0	0	0	0	0	0	0	0	0	0
0	0	0	0	0	0	0	0	0	0	0	0	0	0	0	0	0	0	0	0	0	0	0	0	0	0	0	0	0	0	0
0	0	0	0	0	0	0	0	0	0	0	0	0	0	0	0	0	0	0	0	0	0	0	0	0	0	0	0	0	0	0
0	0	0	0	0	0	0	0	0	0	0	0	0	0	0	0	0	0	0	0	0	0	0	0	0	0	0	0	0	0	0
0	0	0	0	0	0	0	0	0	0	0	0	0	0	0	0	0	0	0	0	0	0	0	0	0	0	0	0	0	0	0
0	0	0	0	0	0	0	0	0	0	0	0	0	0	0	0	0	0	0	0	0	0	0	0	0	0	0	0	0	0	0
0	0	0	0	0	0	0	0	0	0	0	0	0	0	0	0	0	0	0	0	0	0	0	0	0	0	0	0	0	0	0
0	0	0	0	0	0	0	0	0	0	0	0	0	0	0	0	0	0	0	0	0	0	0	0	0	0	0	0	0	0	0
0	0	0	0	0	0	0	0	0	0	0	0	0	0	0	0	0	0	0	0	0	0	0	0	0	0	0	0	0	0	0
0	0	0	0	0	0	0	0	0	0	0	0	0	0	0	0	0	0	0	0	0	0	0	0	0	0	0	0	0	0	0
0	0	0	0	0	0	0	0	0	0	0	0	0	0	0	0	0	0	0	0	0	0	0	0	0	0	0	0	0	0	0
0	0	0	0	0	0	0	0	0	0	0	0	0	0	0	0	0	0	0	0	0	0	0	0	0	0	0	0	0	0	0
0	0	0	0	0	0	0	0	0	0	0	0	0	0	0	0	0	0	0	0	0	0	0	0	0	0	0	0	0	0	0
0	0	0	0	0	0	0	0	0	0	0	0	0	0	0	0	0	0	0	0	0	0	0	0	0	0	0	0	0	0	0
0	0	0	0	0	0	0	0	0	0	0	0	0	0	0	0	0	0	0	0	0	0	0	0	0	0	0	0	0	0	0
0	0	0	0	0	0	0	0	0	0	0	0	0	0	0	0	0	0	0	0	0	0	0	0	0	0	0	0	0	0	0
0	0	0	0	0	0	0	0	0	0	0	0	0	0	0	0	0	0	0	0	0	0	0	0	0	0	0	0	0	0	0
0	0	0	0	0	0	0	0	0	0	0	0	0	0	0	0	0	0	0	0	0	0	0	0	0	0	0	0	0	0	0
0	0	0	0	0	0	0	0	0	0	0	0	0	0	0	0	0	0	0	0	0	0	0	0	0	0	0	0	0	0	0
0	0	0	0	0	0	0	0	0	0	0	0	0	0	0	0	0	0	0	0	0	0	0	0	0	0	0	0	0	0	0
0	0	0	0	0	0	0	0	0	0	0	0	0	0	0	0	0	0	0	0	0	0	0	0	0	0	0	0	0	0	0
0	0	0	0	0	0	0	0	0	0	0	0	0	0	0	0	0	0	0	0	0	0	0	0	0	0	0	0	0	0	0
0	0	0	0	0	0	0	0	0	0	0	0	0	0	0	0	0	0	0	0	0	0	0	0	0	0	0	0	0	0	0
0	0	0	0	0	0	0	0	0	0	0	0	0	0	0	0	0	0	0	0	0	0	0	0	0	0	0	0	0	0	0
0	0	0	0	0	0	0	0	0	0	0	0	0	0	0	0	0	0	0	0	0	0	0	0	0	0	0	0	0	0	0
0	0	0	0	0	0	0	0	0	0	0	0	0	0	0	0	0	0	0	0	0	0	0	0	0	0	0	0	0	0	0
0	0	0	0	0	0	0	0	0	0	0	0	0	0	0	0	0	0	0	0	0	0	0	0	0	0	0	0	0	0	0
0	0	0	0	0	0	0	0	0	0	0	0	0	0	0	0	0	0	0	0	0	0	0	0	0	0	0	0	0	0	0
0	0	0	0	0	0	0	0	0	0	0	0	0	0	0	0	0	0	0	0	0	0	0	0	0	0	0	0	0	0	0
0	0	0	0	0	0	0	0	0	0	0	0	0	0	0	0	0	0	0	0	0	0	0	0	0	0	0	0	0	0	0
0	0	0	0	0	0	0	0	0	0	0	0	0	0	0	0	0	0	0	0	0	0	0	0	0	0	0	0	0	0	0
0	0	0	0	0	0	0	0	0	0	0	0	0	0	0	0	0	0	0	0	0	0	0	0	0	0	0	0	0	0	0
0	0	0	0	0	0	0	0	0	0	0	0	0	0	0	0	0	0	0	0	0	0	0	0	0	0	0	0	0	0	0
0	0	0	0	0	0	0	0	0	0	0	0	0	0	0	0	0	0	0	0	0	0	0	0	0	0	0	0	0	0	0
0	0	0	0	0	0	0	0	0	0	0	0	0	0	0	0	0	0	0	0	0	0	0	0	0	0	0	0	0	0	0
0	0	0	0	0	0	0	0	0	0	0	0	0	0	0	0	0	0	0	0	0	0	0	0	0	0	0	0	0	0	0
0	0	0	0	0	0	0	0	0	0	0	0	0	0	0	0	0	0	0	0	0	0	0	0	0	0	0	0	0	0	0
0	0	0	0	0	0	0	0	0	0	0	0	0	0	0	0	0	0	0	0	0	0	0	0	0	0	0	0	0	0	0
0	0	0	0	0	0	0	0	0	0	0	0	0	0	0	0	0	0	0	0	0	0	0	0	0	0	0	0	0	0	0
0	0	0	0	0	0	0	0	0	0	0	0	0	0	0	0	0	0	0	0	0	0	0	0	0	0	0	0	0	0	0
0	0	0	0	0	0	0	0	0	0	0	0	0	0	0	0	0	0	0	0	0	0	0	0	0	0	0	0	0	0	0
0	0	0	0	0	0	0	0	0	0	0	0	0	0	0	0	0	0	0	0	0	0	0	0	0	0	0	0	0	0	0
0	0	0	0	0	0	0	0	0	0	0	0	0	0	0	0	0	0	0	0	0	0	0	0	0	0	0	0	0	0	0
0	0	0	0	0	0	0	0	0	0	0	0	0	0	0	0	0	0	0	0	0	0	0	0	0	0	0	0	0	0	0
0	0	0	0	0	0	0	0	0	0	0	0	0	0	0	0	0	0	0	0	0	0	0	0	0	0	0	0	0	0	0
0	0	0	0	0	0	0	0	0	0	0	0	0	0	0	0	0	0	0	0	0	0	0	0	0	0	0	0	0	0	0
0	0	0	0	0	0	0	0	0	0	0	0	0	0	0	0	0	0	0	0	0	0	0	0	0	0	0	0	0	0	0
0	0	0	0	0	0	0	0	0	0	0	0	0	0	0	0	0	0	0	0	0	0	0	0	0	0	0	0	0	0	0
0	0	0	0	0	0	0	0	0	0	0	0	0	0	0	0	0	0	0	0	0	0	0	0	0	0	0	0	0	0	0
0	0	0	0	0	0	0	0	0	0	0	0	0	0	0	0	0	0	0	0	0	0	0	0	0	0	0	0	0	0	0
0	0	0	0	0	0	0	0	0	0	0	0	0	0	0	0	0	0	0	0	0	0	0	0	0	0	0	0	0	0	0
0	0	0	0	0	0	0	0	0	0	0	0	0	0	0	0	0	0	0	0	0	0	0	0	0	0	0	0	0	0	0
0	0	0	0	0	0	0	0	0	0	0	0	0	0	0	0	0	0	0	0	0	0	0	0	0	0	0	0	0	0	0
0	0	0	0	0	0	0	0	0	0	0	0	0	0	0	0	0	0	0	0	0	0	0	0	0	0	0	0	0	0	0
0	0	0	0	0	0	0	0	0	0	0	0	0	0	0	0	0	0	0	0	0	0	0	0	0	0	0	0	0	0	0
0	0	0	0	0	0	0	0	0	0	0	0	0	0	0	0	0	0	0	0	0	0	0	0	0	0	0	0	0	0	0
0	0	0	0	0	0	0	0	0	0	0	0	0	0	0	0	0	0	0	0	0	0	0	0	0	0	0	0	0	0	0
0	0	0	0	0	0	0	0	0	0	0	0	0	0	0	0	0	0	0	0	0	0	0	0	0	0	0	0	0	0	0
0	0	0	0	0	0	0	0	0	0	0	0	0	0	0	0	0	0	0	0	0	0	0	0	0	0	0	0	0	0	0
0	0	0	0	0	0	0	0	0	0	0	0	0	0	0	0	0	0	0	0	0	0	0	0	0	0	0	0	0	0	0
0	0	0	0	0	0	0	0	0	0	0	0	0	0	0	0	0	0	0	0	0	0	0	0	0	0	0	0	0	0	0
0	0	0	0	0	0	0	0	0	0	0	0	0	0	0	0	0	0	0	0	0	0	0	0	0	0	0	0	0	0	0
0	0	0	0	0	0	0	0	0	0	0	0	0	0	0	0	0	0	0	0	0	0	0	0	0	0	0	0	0	0	0
0	0	0	0	0	0	0	0	0	0	0	0	0	0	0	0	0	0	0	0	0	0	0	0	0	0	0	0	0	0	0
0	0	0	0	0	0	0	0	0	0	0	0	0	0	0	0	0	0	0	0	0	0	0	0	0	0	0	0	0	0	0
0	0	0	0	0	0	0	0	0	0	0	0	0	0	0	0	0	0	0	0	0	0	0	0	0	0	0	0	0	0	0
0	0	0	0	0	0	0	0	0	0	0	0	0	0	0	0	0	0	0	0	0	0	0	0	0	0	0	0	0	0	0
0	0	0	0	0	0	0	0	0	0	0	0	0	0	0	0	0	0	0	0	0	0	0	0	0	0	0	0	0	0	0
0	0	0	0	0	0	0	0	0	0	0	0	0	0	0	0	0	0	0	0	0	0	0	0	0	0	0	0	0	0	0
0	0	0	0	0	0	0	0	0	0	0	0	0	0	0	0	0	0	0	0	0	0	0	0	0	0	0	0	0	0	0
0	0	0	0	0	0	0	0	0	0	0	0	0	0	0	0	0	0	0	0	0	0	0	0	0	0	0	0	0	0	0
0	0	0	0	0	0	0	0	0	0	0	0	0	0	0	0	0	0	0	0	0	0	0	0	0	0	0	0	0	0	0
0	0	0	0	0	0	0	0	0	0	0	0	0	0	0	0	0	0	0	0	0	0	0	0	0	0	0	0	0	0	0
0	0	0	0	0	0	0	0	0	0	0	0	0	0	0	0	0	0	0	0	0	0	0	0	0	0	0	0	0	0	0
0	0	0	0	0	0	0	0	0	0	0	0	0	0	0	0	0	0	0	0	0	0	0	0	0	0	0	0	0	0	0
0	0	0	0	0	0	0	0	0	0	0	0	0	0	0	0	0	0	0	0	0	0	0	0	0	0	0	0	0	0	0
0	0	0	0	0	0	0	0	0	0	0	0	0	0	0	0	0	0	0	0	0	0	0	0	0	0	0	0	0	0	0
0	0	0	0	0	0	0	0	0	0	0	0	0	0	0	0	0	0	0	0	0	0	0	0	0	0	0	0	0	0	0
0	0	0	0	0	0	0	0	0	0	0	0	0	0	0	0	0	0	0	0	0	0	0	0	0	0	0	0	0	0	0
0	0	0	0	0	0	0	0	0	0	0	0	0	0	0	0	0	0	0	0	0	0	0	0	0	0	0	0	0	0	0
0	0	0	0	0	0	0	0	0	0	0	0	0	0	0	0	0	0	0	0	0	0	0	0	0	0	0	0	0	0	0
0	0	0	0	0	0	0	0	0	0	0	0	0	0	0	0	0	0	0	0	0	0	0	0	0	0	0	0	0	0	0
0	0	0	0	0	0	0	0	0	0	0	0	0	0	0	0	0	0	0	0	0	0	0	0	0	0	0	0	0	0	0
0	0	0	0	0	0	0	0	0	0	0	0	0	0	0	0	0	0	0	0	0	0	0	0	0	0	0	0	0	0	0
0	0	0	0	0	0	0	0	0	0	0	0	0	0	0	0	0	0	0	0	0	0	0	0	0	0	0	0	0	0	0
0	0	0	0	0	0	0	0	0	0	0	0	0	0	0	0	0	0	0	0	0	0	0	0	0	0	0	0	0	0	0
0	0	0	0	0	0	0	0	0	0	0	0	0	0	0	0	0	0	0	0	0	0	0	0	0	0	0	0	0	0	0
0	0	0	0	0	0	0	0	0	0	0	0	0	0	0	0	0	0	0	0	0	0	0	0	0	0	0	0	0	0	0
0	0	0	0	0	0	0	0	0	0	0	0	0	0	0	0	0	0	0	0	0	0	0	0	0	0	0	0	0	0	0
0	0	0	0	0	0	0	0	0	0	0	0	0	0	0	0	0	0	0	0	0	0	0	0	0	0	0	0	0	0	0
0	0	0	0	0	0	0	0	0	0	0	0	0	0	0	0	0	0	0	0	0	0	0	0	0	0	0	0	0	0	0
0	0	0	0	0	0	0	0	0	0	0	0	0	0	0	0	0	0	0	0	0	0	0	0	0	0	0	0	0	0	0
0	0	0	0	0	0	0	0	0	0	0	0	0	0	0	0	0	0	0	0	0	0	0	0	0	0	0	0	0	0	0
0	0	0	0	0	0	0	0	0	0	0	0	0	0	0	0	0	0	0	0	0	0	0	0	0	0	0	0	0	0	0
0	0	0	0	0	0	0	0	0	0	0	0	0	0	0	0	0	0	0	0	0	0	0	0	0	0	0	0	0	0	0
0	0	0	0	0	0	0	0	0	0	0	0	0	0	0	0	0	0	0	0	0	0	0	0	0	0	0	0	0	0	0
0	0	0	0	0	0	0	0	0	0	0	0	0	0	0	0	0	0	0	0	0	0	0	0	0	0	0	0	0	0	0
0	0	0	0	0	0	0	0	0	0	0	0	0	0	0	0	0	0	0	0	0	0	0	0	0	0	0	0	0	0	0
0	0	0	0	0	0	0	0	0	0	0	0	0	0	0	0	0	0	0	0	0	0	0	0	0	0	0	0	0	0	0
0	0	0	0	0	0	0	0	0	0	0	0	0	0	0	0	0	0	0	0	0	0	0	0	0	0	0	0	0	0	0
0	0	0	0	0	0	0	0	0	0	0	0	0	0	0	0	0	0	0	0	0	0	0	0	0	0	0	0	0	0	0
0	0	0	0	0	0	0	0	0	0	0	0	0	0	0	0	0	0	0	0	0	0	0	0	0	0	0	0	0	0	0
0	0	0	0	0	0	0	0	0	0	0	0	0	0	0	0	0	0	0	0	0	0	0	0	0	0	0	0	0	0	0
0	0	0	0	0	0	0	0	0	0	0	0	0	0	0	0	0	0	0	0	0	0	0	0	0	0	0	0	0	0	0
0	0	0	0	0	0	0	0	0	0	0	0	0	0	0	0	0	0	0	0	0	0	0	0	0	0	0	0	0	0	0
0	0	0	0	0	0	0	0	0	0	0	0	0	0	0	0	0	0	0	0	0	0	0	0	0	0	0	0	0	0	0
0	0	0	0	0	0	0	0	0	0	0	0	0	0	0	0	0	0	0	0	0	0	0	0	0	0	0	0	0	0	0
0	0	0	0	0	0	0	0	0	0	0	0	0	0	0	0	0	0	0	0	0	0	0	0	0	0	0	0	0	0	0
0	0	0	0	0	0	0	0	0	0	0	0	0	0	0	0	0	0	0	0	0	0	0	0	0	0	0	0	0	0	0
0	0	0	0	0	0	0	0	0	0	0	0	0	0	0	0	0	0	0	0	0	0	0	0	0	0	0	0	0	0	0
0	0	0	0	0	0	0	0	0	0	0	0	0	0	0	0	0	0	0	0	0	0	0	0	0	0	0	0	0	0	0
0	0	0	0	0	0	0	0	0	0	0	0	0	0	0	0	0	0	0	0	0	0	0	0	0	0	0	0	0	0	0
0	0	0	0	0	0	0	0	0	0	0	0	0	0	0	0	0	0	0	0	0	0	0	0	0	0	0	0	0	0	0
0	0	0	0	0	0	0	0	0	0	0	0	0	0	0	0	0	0	0	0	0	0	0	0	0	0	0	0	0	0	0
0	0	0	0	0	0	0	0	0	0	0	0	0	0	0	0	0	0	0	0	0	0	0	0	0	0	0	0	0	0	0
0	0	0	0	0	0	0	0	0	0	0	0	0	0	0	0	0	0	0	0	0	0	0	0	0	0	0	0	0	0	0
0	0	0	0	0	0	0	0	0	0	0	0	0	0	0	0	0	0	0	0	0	0	0	0	0	0	0	0	0	0	0
0	0	0	0	0	0	0	0	0	0	0	0	0	0	0	0	0	0	0	0	0	0	0	0	0	0	0	0	0	0	0
0	0	0	0	0	0	0	0	0	0	0	0	0	0	0	0	0	0	0	0	0	0	0	0	0	0	0	0	0	0	0
0	0	0	0	0	0	0	0	0	0	0	0	0	0	0	0	0	0	0	0	0	0	0	0	0	0	0	0	0	0	0
0	0	0	0	0	0	0	0	0	0	0	0	0	0	0	0	0	0	0	0	0	0	0	0	0	0	0	0	0	0	0
0	0	0	0	0	0	0	0	0	0	0	0	0	0	0	0	0	0	0	0	0	0	0	0	0	0	0	0	0	0	0
0	0	0	0	0	0	0	0	0	0	0	0	0	0	0	0	0	0	0	0	0	0	0	0	0	0	0	0	0	0	0
0	0	0	0	0	0	0	0	0	0	0	0	0	0	0	0	0	0	0	0	0	0	0	0	0	0	0	0	0	0	0
0	0	0	0	0	0	0	0	0	0	0	0	0	0	0	0	0	0	0	0	0	0	0	0	0	0	0	0	0	0	0
0	0	0	0	0	0	0	0	0	0	0	0	0	0	0	0	0	0	0	0	0	0	0	0	0	0	0	0	0	0	0
0	0	0	0	0	0	0	0	0	0	0	0	0	0	0	0	0	0	0	0	0	0	0	0	0	0	0	0	0	0	0
0	0	0	0	0	0	0	0	0	0	0	0	0	0	0	0	0	0	0	0	0	0	0	0	0	0	0	0	0	0	0
0	0	0	0	0	0	0	0	0	0	0	0	0	0	0	0	0	0	0	0	0	0	0	0	0	0	0	0	0	0	0
0	0	0	0	0	0	0	0	0	0	0	0	0	0	0	0	0	0	0	0	0	0	0	0	0	0	0	0	0	0	0
0	0	0	0	0	0	0	0	0	0	0	0	0	0	0	0	0	0	0	0	0	0	0	0	0	0	0	0	0	0	0
0	0	0	0	0	0	0	0	0	0	0	0	0	0	0	0	0	0	0	0	0	0	0	0	0	0	0	0	0	0	0
0	0	0	0	0	0	0	0	0	0	0	0	0	0	0	0	0	0	0	0	0	0	0	0	0	0	0	0	0	0	0
0	0	0	0	0	0	0	0	0	0	0	0	0	0	0	0	0	0	0	0	0	0	0	0	0	0	0	0	0	0	0
0	0	0	0	0	0	0	0	0	0	0	0	0	0	0	0	0	0	0	0	0	0	0	0	0	0	0	0	0	0	0
0	0	0	0	0	0	0	0	0	0	0	0	0	0	0	0	0	0	0	0	0	0	0	0	0	0	0	0	0	0	0
0	0	0	0	0	0	0	0	0	0	0	0	0	0	0	0	0	0	0	0	0	0	0	0	0	0	0	0	0	0	0
0	0	0	0	0	0	0	0	0	0	0	0	0	0	0	0	0	0	0	0	0	0	0	0	0	0	0	0	0	0	0
0	0	0	0	0	0	0	0	0	0	0	0	0	0	0	0	0	0	0	0	0	0	0	0	0	0	0	0	0	0	0
0	0	0	0	0	0	0	0	0	0	0	0	0	0	0	0	0	0	0	0	0	0	0	0	0	0	0	0	0	0	0
0	0	0	0	0	0	0	0	0	0	0	0	0	0	0	0	0	0	0	0	0	0	0	0	0	0	0	0	0	0	0
0	0	0	0	0	0	0	0	0	0	0	0	0	0	0	0	0	0	0	0	0	0	0	0	0	0	0	0	0	0	0
0	0	0	0	0	0	0	0	0	0	0	0	0	0	0	0	0	0	0	0	0	0	0	0	0	0	0	0	0	0	0
0	0	0	0	0	0	0	0	0	0	0	0	0	0	0	0	0	0	0	0	0	0	0	0	0	0	0	0	0	0	0
0	0	0	0	0	0	0	0	0	0	0	0	0	0	0	0	0	0	0	0	0	0	0	0	0	0	0	0	0	0	0
0	0	0	0	0	0	0	0	0	0	0	0	0	0	0	0	0	0	0	0	0	0	0	0	0	0	0	0	0	0	0
0	0	0	0	0	0	0	0	0	0	0	0	0	0	0	0	0	0	0	0	0	0	0	0	0	0	0	0	0	0	0
0	0	0	0	0	0	0	0	0	0	0	0	0	0	0	0	0	0	0	0	0	0	0	0	0	0	0	0	0	0	0
0	0	0	0	0	0	0	0	0	0	0	0	0	0	0	0	0	0	0	0	0	0	0	0	0	0	0	0	0	0	0
0	0	0	0	0	0	0	0	0	0	0	0	0	0	0	0	0	0	0	0	0	0	0	0	0	0	0	0	0	0	0
0	0	0	0	0	0	0	0	0	0	0	0	0	0	0	0	0	0	0	0	0	0	0	0	0	0	0	0	0	0	0
0	0	0	0	0	0	0	0	0	0	0	0	0	0	0	0	0	0	0	0	0	0	0	0	0	0	0	0	0	0	0
0	0	0	0	0	0	0	0	0	0	0	0	0	0	0	0	0	0	0	0	0	0	0	0	0	0	0	0	0	0	0
0	0	0	0	0	0	0	0	0	0	0	0	0	0	0	0	0	0	0	0	0	0	0	0	0	0	0	0	0	0	0
0	0	0	0	0	0	0	0	0	0	0	0	0	0	0	0	0	0	0	0	0	0	0	0	0	0	0	0	0	0	0
0	0	0	0	0	0	0	0	0	0	0	0	0	0	0	0	0	0	0	0	0	0	0	0	0	0	0	0	0	0	0
0	0	0	0	0	0	0	0	0	0	0	0	0	0	0	0	0	0	0	0	0	0	0	0	0	0	0	0	0	0	0
0	0	0	0	0	0	0	0	0	0	0	0	0	0	0	0	0	0	0	0	0	0	0	0	0	0	0	0	0	0	0
0	0	0	0	0	0	0	0	0	0	0	0	0	0	0	0	0	0	0	0	0	0	0	0	0	0	0	0	0	0	0
0	0	0	0	0	0	0	0	0	0	0	0	0	0	0	0	0	0	0	0	0	0	0	0	0	0	0	0	0	0	0
0	0	0	0	0	0	0	0	0	0	0	0	0	0	0	0	0	0	0	0	0	0	0	0	0	0	0	0	0	0	0
0	0	0	0	0	0	0	0	0	0	0	0	0	0	0	0	0	0	0	0	0	0	0	0	0	0	0	0	0	0	0
0	0	0	0	0	0	0	0	0	0	0	0	0	0	0	0	0	0	0	0	0	0	0	0	0	0	0	0	0	0	0
0	0	0	0	0	0	0	0	0	0	0	0	0	0	0	0	0	0	0	0	0	0	0	0	0	0	0	0	0	0	0
0	0	0	0	0	0	0	0	0	0	0	0	0	0	0	0	0	0	0	0	0	0	0	0	0	0	0	0	0	0	0
0	0	0	0	0	0	0	0	0	0	0	0	0	0	0	0	0	0	0	0	0	0	0	0	0	0	0	0	0	0	0
0	0	0	0	0	0	0	0	0	0	0	0	0	0	0	0	0	0	0	0	0	0	0	0	0	0	0	0	0	0	0
0	0	0	0	0	0	0	0	0	0	0	0	0	0	0	0	0	0	0	0	0	0	0	0	0	0	0	0	0	0	0
0	0	0	0	0	0	0	0	0	0	0	0	0	0	0	0	0	0	0	0	0	0	0	0	0	0	0	0	0	0	0
0	0	0	0	0	0	0	0	0	0	0	0	0	0	0	0	0	0	0	0	0	0	0	0	0	0	0	0	0	0	0
0	0	0	0	0	0	0	0	0	0	0	0	0	0	0	0	0	0	0	0	0	0	0	0	0	0	0	0	0	0	0
0	0	0	0	0	0	0	0	0	0	0	0	0	0	0	0	0	0	0	0	0	0	0	0	0	0	0	0	0	0	0
0	0	0	0	0	0	0	0	0	0	0	0	0	0	0	0	0	0	0	0	0	0	0	0	0	0	0	0	0	0	0
0	0	0	0	0	0	0	0	0	0	0	0	0	0	0	0	0	0	0	0	0	0	0	0	0	0	0	0	0	0	0
0	0	0	0	0	0	0	0	0	0	0	0	0	0	0	0	0	0	0	0	0	0	0	0	0	0	0	0	0	0	0
0	0	0	0	0	0	0	0	0	0	0	0	0	0	0	0	0	0	0	0	0	0	0	0	0	0	0	0	0	0	0
0	0	0	0	0	0	0	0	0	0	0	0	0	0	0	0	0	0	0	0	0	0	0	0	0	0	0	0	0	0	0
0	0	0	0	0	0	0	0	0	0	0	0	0	0	0	0	0	0	0	0	0	0	0	0	0	0	0	0	0	0	0
0	0	0	0	0	0	0	0	0	0	0	0	0	0	0	0	0	0	0	0	0	0	0	0	0	0	0	0	0	0	0
0	0	0	0	0	0	0	0	0	0	0	0	0	0	0	0	0	0	0	0	0	0	0	0	0	0	0	0	0	0	0
0	0	0	0	0	0	0	0	0	0	0	0	0	0	0	0	0	0	0	0	0	0	0	0	0	0	0	0	0	0	0
0	0	0	0	0	0	0	0	0	0	0	0	0	0	0	0	0	0	0	0	0	0	0	0	0	0	0	0	0	0	0
0	0	0	0	0	0	0	0	0	0	0	0	0	0	0	0	0	0	0	0	0	0	0	0	0	0	0	0	0	0	0
0	0	0	0	0	0	0	0	0	0	0	0	0	0	0	0	0	0	0	0	0	0	0	0	0	0	0	0	0	0	0
0	0	0	0	0	0	0	0	0	0	0	0	0	0	0	0	0	0	0	0	0	0	0	0	0	0	0	0	0	0	0
0	0	0	0	0	0	0	0	0	0	0	0	0	0	0	0	0	0	0	0	0	0	0	0	0	0	0	0	0	0	0
0	0	0	0	0	0	0	0	0	0	0	0	0	0	0	0	0	0	0	0	0	0	0	0	0	0	0	0	0	0	0
0	0	0	0	0	0	0	0	0	0	0	0	0	0	0	0	0	0	0	0	0	0	0	0	0	0	0	0	0	0	0
0	0	0	0	0	0	0	0	0	0	0	0	0	0	0	0	0	0	0	0	0	0	0	0	0	0	0	0	0	0	0
0	0	0	0	0	0	0	0	0	0	0	0	0	0	0	0	0	0	0	0	0	0	0	0	0	0	0	0	0	0	0
0	0	0	0	0	0	0	0	0	0	0	0	0	0	0	0	0	0	0	0	0	0	0	0	0	0	0	0	0	0	0
0	0	0	0	0	0	0	0	0	0	0	0	0	0	0	0	0	0	0	0	0	0	0	0	0	0	0	0	0	0	0
0	0	0	0	0	0	0	0	0	0	0	0	0	0	0	0	0	0	0	0	0	0	0	0	0	0	0	0	0	0	0
0	0	0	0	0	0	0	0	0	0	0	0	0	0	0	0	0	0	0	0	0	0	0	0	0	0	0	0	0	0	0
0	0	0	0	0	0	0	0	0	0	0	0	0	0	0	0	0	0	0	0	0	0	0	0	0	0	0	0	0	0	0
0	0	0	0	0	0	0	0	0	0	0	0	0	0	0	0	0	0	0	0	0	0	0	0	0	0	0	0	0	0	0
0	0	0	0	0	0	0	0	0	0	0	0	0	0	0	0	0	0	0	0	0	0	0	0	0	0	0	0	0	0	0
0	0	0	0	0	0	0	0	0	0	0	0	0	0	0	0	0	0	0	0	0	0	0	0	0	0	0	0	0	0	0
0	0	0	0	0	0	0	0	0	0	0	0	0	0	0	0	0	0	0	0	0	0	0	0	0	0	0	0	0	0	0
0	0	0	0	0	0	0	0	0	0	0	0	0	0	0	0	0	0	0	0	0	0	0	0	0	0	0	0	0	0	0
0	0	0	0	0	0	0	0	0	0	0	0	0	0	0	0	0	0	0	0	0	0	0	0	0	0	0	0	0	0	0
0	0	0	0	0	0	0	0	0	0	0	0	0	0	0	0	0	0	0	0	0	0	0	0	0	0	0	0	0	0	0
0	0	0	0	0	0	0	0	0	0	0	0	0	0	0	0	0	0	0	0	0	0	0	0	0	0	0	0	0	0	0
0	0	0	0	0	0	0	0	0	0	0	0	0	0	0	0	0	0	0	0	0	0	0	0	0	0	0	0	0	0	0
0	0	0	0	0	0	0	0	0	0	0	0	0	0	0	0	0	0	0	0	0	0	0	0	0	0	0	0	0	0	0
0	0	0	0	0	0	0	0	0	0	0	0	0	0	0	0	0	0	0	0	0	0	0	0	0	0	0	0	0	0	0
0	0	0	0	0	0	0	0	0	0	0	0	0	0	0	0	0	0	0	0	0	0	0	0	0	0	0	0	0	0	0
0	0	0	0	0	0	0	0	0	0	0	0	0	0	0	0	0	0	0	0	0	0	0	0	0	0	0	0	0	0	0
0	0	0	0	0	0	0	0	0	0	0	0	0	0	0	0	0	0	0	0	0	0	0	0	0	0	0	0	0	0	0
0	0	0	0	0	0	0	0	0	0	0	0	0	0	0	0	0	0	0	0	0	0	0	0	0	0	0	0	0	0	0
0	0	0	0	0	0	0	0	0	0	0	0	0	0	0	0	0	0	0	0	0	0	0	0	0	0	0	0	0	0	0
0	0	0	0	0	0	0	0	0	0	0	0	0	0	0	0	0	0	0	0	0	0	0	0	0	0	0	0	0	0	0
0	0	0	0	0	0	0	0	0	0	0	0	0	0	0	0	0	0	0	0	0	0	0	0	0	0	0	0	0	0	0
0	0	0	0	0	0	0	0	0	0	0	0	0	0	0	0	0	0	0	0	0	0	0	0	0	0	0	0	0	0	0
0	0	0	0	0	0	0	0	0	0	0	0	0	0	0	0	0	0	0	0	0	0	0	0	0	0	0	0	0	0	0
0	0	0	0	0	0	0	0	0	0	0	0	0	0	0	0	0	0	0	0	0	0	0	0	0	0	0	0	0	0	0
0	0	0	0	0	0	0	0	0	0	0	0	0	0	0	0	0	0	0	0	0	0	0	0	0	0	0	0	0	0	0
0	0	0	0	0	0	0	0	0	0	0	0	0	0	0	0	0	0	0	0	0	0	0	0	0	0	0	0	0	0	0
0	0	0	0	0	0	0	0	0	0	0	0	0	0	0	0	0	0	0	0	0	0	0	0	0	0	0	0	0	0	0
0	0	0	0	0	0	0	0	0	0	0	0	0	0	0	0	0	0	0	0	0	0	0	0	0	0	0	0	0	0	0
0	0	0	0	0	0	0	0	0	0	0	0	0	0	0	0	0	0	0	0	0	0	0	0	0	0	0	0	0	0	0
0	0	0	0	0	0	0	0	0	0	0	0	0	0	0	0	0	0	0	0	0	0	0	0	0	0	0	0	0	0	0
0	0	0	0	0	0	0	0	0	0	0	0	0	0	0	0	0	0	0	0	0	0	0	0	0	0	0	0	0	0	0
0	0	0	0	0	0	0	0	0	0	0	0	0	0	0	0	0	0	0	0	0	0	0	0	0	0	0	0	0	0	0
0	0	0	0	0	0	0	0	0	0	0	0	0	0	0	0	0	0	0	0	0	0	0	0	0	0	0	0	0	0	0
0	0	0	0	0	0	0	0	0	0	0	0	0	0	0	0	0	0	0	0	0	0	0	0	0	0	0	0	0	0	0
0	0	0	0	0	0	0	0	0	0	0	0	0	0	0	0	0	0	0	0	0	0	0	0	0	0	0	0	0	0	0
0	0	0	0	0	0	0	0	0	0	0	0	0	0	0	0	0	0	0	0	0	0	0	0	0	0	0	0	0	0	0
0	0	0	0	0	0	0	0	0	0	0	0	0	0	0	0	0	0	0	0	0	0	0	0	0	0	0	0	0	0	0
0	0	0	0	0	0	0	0	0	0	0	0	0	0	0	0	0	0	0	0	0	0	0	0	0	0	0	0	0	0	0
0	0	0	0	0	0	0	0	0	0	0	0	0	0	0	0	0	0	0	0	0	0	0	0	0	0	0	0	0	0	0
0	0	0	0	0	0	0	0	0	0	0	0	0	0	0	0	0	0	0	0	0	0	0	0	0	0	0	0	0	0	0
0	0	0	0	0	0	0	0	0	0	0	0	0	0	0	0	0	0	0	0	0	0	0	0	0	0	0	0	0	0	0
0	0	0	0	0	0	0	0	0	0	0	0	0	0	0	0	0	0	0	0	0	0	0	0	0	0	0	0	0	0	0
0	0	0	0	0	0	0	0	0	0	0	0	0	0	0	0	0	0	0	0	0	0	0	0	0	0	0	0	0	0	0
0	0	0	0	0	0	0	0	0	0	0	0	0	0	0	0	0	0	0	0	0	0	0	0	0	0	0	0	0	0	0
0	0	0	0	0	0	0	0	0	0	0	0	0	0	0	0	0	0	0	0	0	0	0	0	0	0	0	0	0	0	0
0	0	0	0	0	0	0	0	0	0	0	0	0	0	0	0	0	0	0	0	0	0	0	0	0	0	0	0	0	0	0
0	0	0	0	0	0	0	0	0	0	0	0	0	0	0	0	0	0	0	0	0	0	0	0	0	0	0	0	0	0	0
0	0	0	0	0	0	0	0	0	0	0	0	0	0	0	0	0	0	0	0	0	0	0	0	0	0	0	0	0	0	0
0	0	0	0	0	0	0	0	0	0	0	0	0	0	0	0	0	0	0	0	0	0	0	0	0	0	0	0	0	0	0
0	0	0	0	0	0	0	0	0	0	0	0	0	0	0	0	0	0	0	0	0	0	0	0	0	0	0	0	0	0	0
0	0	0	0	0	0	0	0	0	0	0	0	0	0	0	0	0	0	0	0	0	0	0	0	0	0	0	0	0	0	0
0	0	0	0	0	0	0	0	0	0	0	0	0	0	0	0	0	0	0	0	0	0	0	0	0	0	0	0	0	0	0
0	0	0	0	0	0	0	0	0	0	0	0	0	0	0	0	0	0	0	0	0	0	0	0	0	0	0	0	0	0	0
0	0	0	0	0	0	0	0	0	0	0	0	0	0	0	0	0	0	0	0	0	0	0	0	0	0	0	0	0	0	0
0	0	0	0	0	0	0	0	0	0	0	0	0	0	0	0	0	0	0	0	0	0	0	0	0	0	0	0	0	0	0
0	0	0	0	0	0	0	0	0	0	0	0	0	0	0	0	0	0	0	0	0	0	0	0	0	0	0	0	0	0	0
0	0	0	0	0	0	0	0	0	0	0	0	0	0	0	0	0	0	0	0	0	0	0	0	0	0	0	0	0	0	0
0	0	0	0	0	0	0	0	0	0	0	0	0	0	0	0	0	0	0	0	0	0	0	0	0	0	0	0	0	0	0
0	0	0	0	0	0	0	0	0	0	0	0	0	0	0	0	0	0	0	0	0	0	0	0	0	0	0	0	0	0	0
0	0	0	0	0	0	0	0	0	0	0	0	0	0	0	0	0	0	0	0	0	0	0	0	0	0	0	0	0	0	0
0	0	0	0	0	0	0	0	0	0	0	0	0	0	0	0	0	0	0	0	0	0	0	0	0	0	0	0	0	0	0
0	0	0	0	0	0	0	0	0	0	0	0	0	0	0	0	0	0	0	0	0	0	0	0	0	0	0	0	0	0	0
0	0	0	0	0	0	0	0	0	0	0	0	0	0	0	0	0	0	0	0	0	0	0	0	0	0	0	0	0	0	0
0	0	0	0	0	0	0	0	0	0	0	0	0	0	0	0	0	0	0	0	0	0	0	0	0	0	0	0	0	0	0
0	0	0	0	0	0	0	0	0	0	0	0	0	0	0	0	0	0	0	0	0	0	0	0	0	0	0	0	0	0	0
0	0	0	0	0	0	0	0	0	0	0	0	0	0	0	0	0	0	0	0	0	0	0	0	0	0	0	0	0	0	0
0	0	0	0	0	0	0	0	0	0	0	0	0	0	0	0	0	0	0	0	0	0	0	0	0	0	0	0	0	0	0
0	0	0	0	0	0	0	0	0	0	0	0	0	0	0	0	0	0	0	0	0	0	0	0	0	0	0	0	0	0	0
0	0	0	0	0	0	0	0	0	0	0	0	0	0	0	0	0	0	0	0	0	0	0	0	0	0	0	0	0	0	0
0	0	0	0	0	0	0	0	0	0	0	0	0	0	0	0	0	0	0	0	0	0	0	0	0	0	0	0	0	0	0
0	0	0	0	0	0	0	0	0	0	0	0	0	0	0	0	0	0	0	0	0	0	0	0	0	0	0	0	0	0	0
0	0	0	0	0	0	0	0	0	0	0	0	0	0	0	0	0	0	0	0	0	0	0	0	0	0	0	0	0	0	0
0	0	0	0	0	0	0	0	0	0	0	0	0	0	0	0	0	0	0	0	0	0	0	0	0	0	0	0	0	0	0
0	0	0	0	0	0	0	0	0	0	0	0	0	0	0	0	0	0	0	0	0	0	0	0	0	0	0	0	0	0	0
0	0	0	0	0	0	0	0	0	0	0	0	0	0	0	0	0	0	0	0	0	0	0	0	0	0	0	0	0	0	0
0	0	0	0	0	0	0	0	0	0	0	0	0	0	0	0	0	0	0	0	0	0	0	0	0	0	0	0	0	0	0
0	0	0	0	0	0	0	0	0	0	0	0	0	0	0	0	0	0	0	0	0	0	0	0	0	0	0	0	0	0	0
0	0	0	0	0	0	0	0	0	0	0	0	0	0	0	0	0	0	0	0	0	0	0	0	0	0	0	0	0	0	0
0	0	0	0	0	0	0	0	0	0	0	0	0	0	0	0	0	0	0	0	0	0	0	0	0	0	0	0	0	0	0
0	0	0	0	0	0	0	0	0	0	0	0	0	0	0	0	0	0	0	0	0	0	0	0	0	0	0	0	0	0	0
0	0	0	0	0	0	0	0	0	0	0	0	0	0	0	0	0	0	0	0	0	0	0	0	0	0	0	0	0	0	0
0	0	0	0	0	0	0	0	0	0	0	0	0	0	0	0	0	0	0	0	0	0	0	0	0	0	0	0	0	0	0
0	0	0	0	0	0	0	0	0	0	0	0	0	0	0	0	0	0	0	0	0	0	0	0	0	0	0	0	0	0	0
0	0	0	0	0	0	0	0	0	0	0	0	0	0	0	0	0	0	0	0	0	0	0	0	0	0	0	0	0	0	0
0	0	0	0	0	0	0	0	0	0	0	0	0	0	0	0	0	0	0	0	0	0	0	0	0	0	0	0	0	0	0
0	0	0	0	0	0	0	0	0	0	0	0	0	0	0	0	0	0	0	0	0	0	0	0	0	0	0	0	0	0	0
0	0	0	0	0	0	0	0	0	0	0	0	0	0	0	0	0	0	0	0	0	0	0	0	0	0	0	0	0	0	0
0	0	0	0	0	0	0	0	0	0	0	0	0	0	0	0	0	0	0	0	0	0	0	0	0	0	0	0	0	0	0
0	0	0	0	0	0	0	0	0	0	0	0	0	0	0	0	0	0	0	0	0	0	0	0	0	0	0	0	0	0	0
0	0	0	0	0	0	0	0	0	0	0	0	0	0	0	0	0	0	0	0	0	0	0	0	0	0	0	0	0	0	0
0	0	0	0	0	0	0	0	0	0	0	0	0	0	0	0	0	0	0	0	0	0	0	0	0	0	0	0	0	0	0
0	0	0	0	0	0	0	0	0	0	0	0	0	0	0	0	0	0	0	0	0	0	0	0	0	0	0	0	0	0	0
0	0	0	0	0	0	0	0	0	0	0	0	0	0	0	0	0	0	0	0	0	0	0	0	0	0	0	0	0	0	0
0	0	0	0	0	0	0	0	0	0	0	0	0	0	0	0	0	0	0	0	0	0	0	0	0	0	0	0	0	0	0
0	0	0	0	0	0	0	0	0	0	0	0	0	0	0	0	0	0	0	0	0	0	0	0	0	0	0	0	0	0	0
0	0	0	0	0	0	0	0	0	0	0	0	0	0	0	0	0	0	0	0	0	0	0	0	0	0	0	0	0	0	0
0	0	0	0	0	0	0	0	0	0	0	0	0	0	0	0	0	0	0	0	0	0	0	0	0	0	0	0	0	0	0
0	0	0	0	0	0	0	0	0	0	0	0	0	0	0	0	0	0	0	0	0	0	0	0	0	0	0	0	0	0	0
0	0	0	0	0	0	0	0	0	0	0	0	0	0	0	0	0	0	0	0	0	0	0	0	0	0	0	0	0	0	0
0	0	0	0	0	0	0	0	0	0	0	0	0	0	0	0	0	0	0	0	0	0	0	0	0	0	0	0	0	0	0
0	0	0	0	0	0	0	0	0	0	0	0	0	0	0	0	0	0	0	0	0	0	0	0	0	0	0	0	0	0	0
0	0	0	0	0	0	0	0	0	0	0	0	0	0	0	0	0	0	0	0	0	0	0	0	0	0	0	0	0	0	0
0	0	0	0	0	0	0	0	0	0	0	0	0	0	0	0	0	0	0	0	0	0	0	0	0	0	0	0	0	0	0
0	0	0	0	0	0	0	0	0	0	0	0	0	0	0	0	0	0	0	0	0	0	0	0	0	0	0	0	0	0	0
0	0	0	0	0	0	0	0	0	0	0	0	0	0	0	0	0	0	0	0	0	0	0	0	0	0	0	0	0	0	0
0	0	0	0	0	0	0	0	0	0	0	0	0	0	0	0	0	0	0	0	0	0	0	0	0	0	0	0	0	0	0
0	0	0	0	0	0	0	0	0	0	0	0	0	0	0	0	0	0	0	0	0	0	0	0	0	0	0	0	0	0	0
0	0	0	0	0	0	0	0	0	0	0	0	0	0	0	0	0	0	0	0	0	0	0	0	0	0	0	0	0	0	0
0	0	0	0	0	0	0	0	0	0	0	0	0	0	0	0	0	0	0	0	0	0	0	0	0	0	0	0	0	0	0
0	0	0	0	0	0	0	0	0	0	0	0	0	0	0	0	0	0	0	0	0	0	0	0	0	0	0	0	0	0	0
0	0	0	0	0	0	0	0	0	0	0	0	0	0	0	0	0	0	0	0	0	0	0	0	0	0	0	0	0	0	0
0	0	0	0	0	0	0	0	0	0	0	0	0	0	0	0	0	0	0	0	0	0	0	0	0	0	0	0	0	0	0
0	0	0	0	0	0	0	0	0	0	0	0	0	0	0	0	0	0	0	0	0	0	0	0	0	0	0	0	0	0	0
0	0	0	0	0	0	0	0	0	0	0	0	0	0	0	0	0	0	0	0	0	0	0	0	0	0	0	0	0	0	0
0	0	0	0	0	0	0	0	0	0	0	0	0	0	0	0	0	0	0	0	0	0	0	0	0	0	0	0	0	0	0
0	0	0	0	0	0	0	0	0	0	0	0	0	0	0	0	0	0	0	0	0	0	0	0	0	0	0	0	0	0	0
0	0	0	0	0	0	0	0	0	0	0	0	0	0	0	0	0	0	0	0	0	0	0	0	0	0	0	0	0	0	0
0	0	0	0	0	0	0	0	0	0	0	0	0	0	0	0	0	0	0	0	0	0	0	0	0	0	0	0	0	0	0
0	0	0	0	0	0	0	0	0	0	0	0	0	0	0	0	0	0	0	0	0	0	0	0	0	0	0	0	0	0	0
0	0	0	0	0	0	0	0	0	0	0	0	0	0	0	0	0	0	0	0	0	0	0	0	0	0	0	0	0	0	0
0	0	0	0	0	0	0	0	0	0	0	0	0	0	0	0	0	0	0	0	0	0	0	0	0	0	0	0	0	0	0
0	0	0	0	0	0	0	0	0	0	0	0	0	0	0	0	0	0	0	0	0	0	0	0	0	0	0	0	0	0	0
0	0	0	0	0	0	0	0	0	0	0	0	0	0	0	0	0	0	0	0	0	0	0	0	0	0	0	0	0	0	0
0	0	0	0	0	0	0	0	0	0	0	0	0	0	0	0	0	0	0	0	0	0	0	0	0	0	0	0	0	0	0
0	0	0	0	0	0	0	0	0	0	0	0	0	0	0	0	0	0	0	0	0	0	0	0	0	0	0	0	0	0	0
0	0	0	0	0	0	0	0	0	0	0	0	0	0	0	0	0	0	0	0	0	0	0	0	0	0	0	0	0	0	0
0	0	0	0	0	0	0	0	0	0	0	0	0	0	0	0	0	0	0	0	0	0	0	0	0	0	0	0	0	0	0
0	0	0	0	0	0	0	0	0	0	0	0	0	0	0	0	0	0	0	0	0	0	0	0	0	0	0	0	0	0	0
0	0	0	0	0	0	0	0	0	0	0	0	0	0	0	0	0	0	0	0	0	0	0	0	0	0	0	0	0	0	0
0	0	0	0	0	0	0	0	0	0	0	0	0	0	0	0	0	0	0	0	0	0	0	0	0	0	0	0	0	0	0
0	0	0	0	0	0	0	0	0	0	0	0	0	0	0	0	0	0	0	0	0	0	0	0	0	0	0	0	0	0	0
0	0	0	0	0	0	0	0	0	0	0	0	0	0	0	0	0	0	0	0	0	0	0	0	0	0	0	0	0	0	0
0	0	0	0	0	0	0	0	0	0	0	0	0	0	0	0	0	0	0	0	0	0	0	0	0	0	0	0	0	0	0
0	0	0	0	0	0	0	0	0	0	0	0	0	0	0	0	0	0	0	0	0	0	0	0	0	0	0	0	0	0	0
0	0	0	0	0	0	0	0	0	0	0	0	0	0	0	0	0	0	0	0	0	0	0	0	0	0	0	0	0	0	0
0	0	0	0	0	0	0	0	0	0	0	0	0	0	0	0	0	0	0	0	0	0	0	0	0	0	0	0	0	0	0
0	0	0	0	0	0	0	0	0	0	0	0	0	0	0	0	0	0	0	0	0	0	0	0	0	0	0	0	0	0	0
0	0	0	0	0	0	0	0	0	0	0	0	0	0	0	0	0	0	0	0	0	0	0	0	0	0	0	0	0	0	0
0	0	0	0	0	0	0	0	0	0	0	0	0	0	0	0	0	0	0	0	0	0	0	0	0	0	0	0	0	0	0
0	0	0	0	0	0	0	0	0	0	0	0	0	0	0	0	0	0	0	0	0	0	0	0	0	0	0	0	0	0	0
0	0	0	0	0	0	0	0	0	0	0	0	0	0	0	0	0	0	0	0	0	0	0	0	0	0	0	0	0	0	0
0	0	0	0	0	0	0	0	0	0	0	0	0	0	0	0	0	0	0	0	0	0	0	0	0	0	0	0	0	0	0
0	0	0	0	0	0	0	0	0	0	0	0	0	0	0	0	0	0	0	0	0	0	0	0	0	0	0	0	0	0	0
0	0	0	0	0	0	0	0	0	0	0	0	0	0	0	0	0	0	0	0	0	0	0	0	0	0	0	0	0	0	0
0	0	0	0	0	0	0	0	0	0	0	0	0	0	0	0	0	0	0	0	0	0	0	0	0	0	0	0	0	0	0
0	0	0	0	0	0	0	0	0	0	0	0	0	0	0	0	0	0	0	0	0	0	0	0	0	0	0	0	0	0	0
0	0	0	0	0	0	0	0	0	0	0	0	0	0	0	0	0	0	0	0	0	0	0	0	0	0	0	0	0	0	0
0	0	0	0	0	0	0	0	0	0	0	0	0	0	0	0	0	0	0	0	0	0	0	0	0	0	0	0	0	0	0
0	0	0	0	0	0	0	0	0	0	0	0	0	0	0	0	0	0	0	0	0	0	0	0	0	0	0	0	0	0	0
0	0	0	0	0	0	0	0	0	0	0	0	0	0	0	0	0	0	0	0	0	0	0	0	0	0	0	0	0	0	0
0	0	0	0	0	0	0	0	0	0	0	0	0	0	0	0	0	0	0	0	0	0	0	0	0	0	0	0	0	0	0
0	0	0	0	0	0	0	0	0	0	0	0	0	0	0	0	0	0	0	0	0	0	0	0	0	0	0	0	0	0	0
0	0	0	0	0	0	0	0	0	0	0	0	0	0	0	0	0	0	0	0	0	0	0	0	0	0	0	0	0	0	0
0	0	0	0	0	0	0	0	0	0	0	0	0	0	0	0	0	0	0	0	0	0	0	0	0	0	0	0	0	0	0
0	0	0	0	0	0	0	0	0	0	0	0	0	0	0	0	0	0	0	0	0	0	0	0	0	0	0	0	0	0	0
0	0	0	0	0	0	0	0	0	0	0	0	0	0	0	0	0	0	0	0	0	0	0	0	0	0	0	0	0	0	0
0	0	0	0	0	0	0	0	0	0	0	0	0	0	0	0	0	0	0	0	0	0	0	0	0	0	0	0	0	0	0
0	0	0	0	0	0	0	0	0	0	0	0	0	0	0	0	0	0	0	0	0	0	0	0	0	0	0	0	0	0	0
0	0	0	0	0	0	0	0	0	0	0	0	0	0	0	0	0	0	0	0	0	0	0	0	0	0	0	0	0	0	0
0	0	0	0	0	0	0	0	0	0	0	0	0	0	0	0	0	0	0	0	0	0	0	0	0	0	0	0	0	0	0
0	0	0	0	0	0	0	0	0	0	0	0	0	0	0	0	0	0	0	0	0	0	0	0	0	0	0	0	0	0	0
0	0	0	0	0	0	0	0	0	0	0	0	0	0	0	0	0	0	0	0	0	0	0	0	0	0	0	0	0	0	0
0	0	0	0	0	0	0	0	0	0	0	0	0	0	0	0	0	0	0	0	0	0	0	0	0	0	0	0	0	0	0
0	0	0	0	0	0	0	0	0	0	0	0	0	0	0	0	0	0	0	0	0	0	0	0	0	0	0	0	0	0	0
0	0	0	0	0	0	0	0	0	0	0	0	0	0	0	0	0	0	0	0	0	0	0	0	0	0	0	0	0	0	0
0	0	0	0	0	0	0	0	0	0	0	0	0	0	0	0	0	0	0	0	0	0	0	0	0	0	0	0	0	0	0
0	0	0	0	0	0	0	0	0	0	0	0	0	0	0	0	0	0	0	0	0	0	0	0	0	0	0	0	0	0	0
0	0	0	0	0	0	0	0	0	0	0	0	0	0	0	0	0	0	0	0	0	0	0	0	0	0	0	0	0	0	0
0	0	0	0	0	0	0	0	0	0	0	0	0	0	0	0	0	0	0	0	0	0	0	0	0	0	0	0	0	0	0
0	0	0	0	0	0	0	0	0	0	0	0	0	0	0	0	0	0	0	0	0	0	0	0	0	0	0	0	0	0	0
0	0	0	0	0	0	0	0	0	0	0	0	0	0	0	0	0	0	0	0	0	0	0	0	0	0	0	0	0	0	0
0	0	0	0	0	0	0	0	0	0	0	0	0	0	0	0	0	0	0	0	0	0	0	0	0	0	0	0	0	0	0
0	0	0	0	0	0	0	0	0	0	0	0	0	0	0	0	0	0	0	0	0	0	0	0	0	0	0	0	0	0	0
0	0	0	0	0	0	0	0	0	0	0	0	0	0	0	0	0	0	0	0	0	0	0	0	0	0	0	0	0	0	0
0	0	0	0	0	0	0	0	0	0	0	0	0	0	0	0	0	0	0	0	0	0	0	0	0	0	0	0	0	0	0
0	0	0	0	0	0	0	0	0	0	0	0	0	0	0	0	0	0	0	0	0	0	0	0	0	0	0	0	0	0	0
0	0	0	0	0	0	0	0	0	0	0	0	0	0	0	0	0	0	0	0	0	0	0	0	0	0	0	0	0	0	0
0	0	0	0	0	0	0	0	0	0	0	0	0	0	0	0	0	0	0	0	0	0	0	0	0	0	0	0	0	0	0
0	0	0	0	0	0	0	0	0	0	0	0	0	0	0	0	0	0	0	0	0	0	0	0	0	0	0	0	0	0	0
0	0	0	0	0	0	0	0	0	0	0	0	0	0	0	0	0	0	0	0	0	0	0	0	0	0	0	0	0	0	0
0	0	0	0	0	0	0	0	0	0	0	0	0	0	0	0	0	0	0	0	0	0	0	0	0	0	0	0	0	0	0
0	0	0	0	0	0	0	0	0	0	0	0	0	0	0	0	0	0	0	0	0	0	0	0	0	0	0	0	0	0	0
0	0	0	0	0	0	0	0	0	0	0	0	0	0	0	0	0	0	0	0	0	0	0	0	0	0	0	0	0	0	0
0	0	0	0	0	0	0	0	0	0	0	0	0	0	0	0	0	0	0	0	0	0	0	0	0	0	0	0	0	0	0
0	0	0	0	0	0	0	0	0	0	0	0	0	0	0	0	0	0	0	0	0	0	0	0	0	0	0	0	0	0	0
0	0	0	0	0	0	0	0	0	0	0	0	0	0	0	0	0	0	0	0	0	0	0	0	0	0	0	0	0	0	0
0	0	0	0	0	0	0	0	0	0	0	0	0	0	0	0	0	0	0	0	0	0	0	0	0	0	0	0	0	0	0
0	0	0	0	0	0	0	0	0	0	0	0	0	0	0	0	0	0	0	0	0	0	0	0	0	0	0	0	0	0	0
0	0	0	0	0	0	0	0	0	0	0	0	0	0	0	0	0	0	0	0	0	0	0	0	0	0	0	0	0	0	0
0	0	0	0	0	0	0	0	0	0	0	0	0	0	0	0	0	0	0	0	0	0	0	0	0	0	0	0	0	0	0
0	0	0	0	0	0	0	0	0	0	0	0	0	0	0	0	0	0	0	0	0	0	0	0	0	0	0	0	0	0	0
0	0	0	0	0	0	0	0	0	0	0	0	0	0	0	0	0	0	0	0	0	0	0	0	0	0	0	0	0	0	0
0	0	0	0	0	0	0	0	0	0	0	0	0	0	0	0	0	0	0	0	0	0	0	0	0	0	0	0	0	0	0
0	0	0	0	0	0	0	0	0	0	0	0	0	0	0	0	0	0	0	0	0	0	0	0	0	0	0	0	0	0	0
0	0	0	0	0	0	0	0	0	0	0	0	0	0	0	0	0	0	0	0	0	0	0	0	0	0	0	0	0	0	0
0	0	0	0	0	0	0	0	0	0	0	0	0	0	0	0	0	0	0	0	0	0	0	0	0	0	0	0	0	0	0
0	0	0	0	0	0	0	0	0	0	0	0	0	0	0	0	0	0	0	0	0	0	0	0	0	0	0	0	0	0	0
0	0	0	0	0	0	0	0	0	0	0	0	0	0	0	0	0	0	0	0	0	0	0	0	0	0	0	0	0	0	0
0	0	0	0	0	0	0	0	0	0	0	0	0	0	0	0	0	0	0	0	0	0	0	0	0	0	0	0	0	0	0
0	0	0	0	0	0	0	0	0	0	0	0	0	0	0	0	0	0	0	0	0	0	0	0	0	0	0	0	0	0	0
0	0	0	0	0	0	0	0	0	0	0	0	0	0	0	0	0	0	0	0	0	0	0	0	0	0	0	0	0	0	0
0	0	0	0	0	0	0	0	0	0	0	0	0	0	0	0	0	0	0	0	0	0	0	0	0	0	0	0	0	0	0
0	0	0	0	0	0	0	0	0	0	0	0	0	0	0	0	0	0	0	0	0	0	0	0	0	0	0	0	0	0	0
0	0	0	0	0	0	0	0	0	0	0	0	0	0	0	0	0	0	0	0	0	0	0	0	0	0	0	0	0	0	0
0	0	0	0	0	0	0	0	0	0	0	0	0	0	0	0	0	0	0	0	0	0	0	0	0	0	0	0	0	0	0
0	0	0	0	0	0	0	0	0	0	0	0	0	0	0	0	0	0	0	0	0	0	0	0	0	0	0	0	0	0	0
0	0	0	0	0	0	0	0	0	0	0	0	0	0	0	0	0	0	0	0	0	0	0	0	0	0	0	0	0	0	0
0	0	0	0	0	0	0	0	0	0	0	0	0	0	0	0	0	0	0	0	0	0	0	0	0	0	0	0	0	0	0
0	0	0	0	0	0	0	0	0	0	0	0	0	0	0	0	0	0	0	0	0	0	0	0	0	0	0	0	0	0	0
0	0	0	0	0	0	0	0	0	0	0	0	0	0	0	0	0	0	0	0	0	0	0	0	0	0	0	0	0	0	0
0	0	0	0	0	0	0	0	0	0	0	0	0	0	0	0	0	0	0	0	0	0	0	0	0	0	0	0	0	0	0
0	0	0	0	0	0	0	0	0	0	0	0	0	0	0	0	0	0	0	0	0	0	0	0	0	0	0	0	0	0	0
0	0	0	0	0	0	0	0	0	0	0	0	0	0	0	0	0	0	0	0	0	0	0	0	0	0	0	0	0	0	0
0	0	0	0	0	0	0	0	0	0	0	0	0	0	0	0	0	0	0	0	0	0	0	0	0	0	0	0	0	0	0
0	0	0	0	0	0	0	0	0	0	0	0	0	0	0	0	0	0	0	0	0	0	0	0	0	0	0	0	0	0	0
0	0	0	0	0	0	0	0	0	0	0	0	0	0	0	0	0	0	0	0	0	0	0	0	0	0	0	0	0	0	0
0	0	0	0	0	0	0	0	0	0	0	0	0	0	0	0	0	0	0	0	0	0	0	0	0	0	0	0	0	0	0
0	0	0	0	0	0	0	0	0	0	0	0	0	0	0	0	0	0	0	0	0	0	0	0	0	0	0	0	0	0	0
0	0	0	0	0	0	0	0	0	0	0	0	0	0	0	0	0	0	0	0	0	0	0	0	0	0	0	0	0	0	0
0	0	0	0	0	0	0	0	0	0	0	0	0	0	0	0	0	0	0	0	0	0	0	0	0	0	0	0	0	0	0
0	0	0	0	0	0	0	0	0	0	0	0	0	0	0	0	0	0	0	0	0	0	0	0	0	0	0	0	0	0	0
0	0	0	0	0	0	0	0	0	0	0	0	0	0	0	0	0	0	0	0	0	0	0	0	0	0	0	0	0	0	0
0	0	0	0	0	0	0	0	0	0	0	0	0	0	0	0	0	0	0	0	0	0	0	0	0	0	0	0	0	0	0
0	0	0	0	0	0	0	0	0	0	0	0	0	0	0	0	0	0	0	0	0	0	0	0	0	0	0	0	0	0	0
0	0	0	0	0	0	0	0	0	0	0	0	0	0	0	0	0	0	0	0	0	0	0	0	0	0	0	0	0	0	0
0	0	0	0	0	0	0	0	0	0	0	0	0	0	0	0	0	0	0	0	0	0	0	0	0	0	0	0	0	0	0
0	0	0	0	0	0	0	0	0	0	0	0	0	0	0	0	0	0	0	0	0	0	0	0	0	0	0	0	0	0	0
0	0	0	0	0	0	0	0	0	0	0	0	0	0	0	0	0	0	0	0	0	0	0	0	0	0	0	0	0	0	0
0	0	0	0	0	0	0	0	0	0	0	0	0	0	0	0	0	0	0	0	0	0	0	0	0	0	0	0	0	0	0
0	0	0	0	0	0	0	0	0	0	0	0	0	0	0	0	0	0	0	0	0	0	0	0	0	0	0	0	0	0	0
0	0	0	0	0	0	0	0	0	0	0	0	0	0	0	0	0	0	0	0	0	0	0	0	0	0	0	0	0	0	0
0	0	0	0	0	0	0	0	0	0	0	0	0	0	0	0	0	0	0	0	0	0	0	0	0	0	0	0	0	0	0
0	0	0	0	0	0	0	0	0	0	0	0	0	0	0	0	0	0	0	0	0	0	0	0	0	0	0	0	0	0	0
0	0	0	0	0	0	0	0	0	0	0	0	0	0	0	0	0	0	0	0	0	0	0	0	0	0	0	0	0	0	0
0	0	0	0	0	0	0	0	0	0	0	0	0	0	0	0	0	0	0	0	0	0	0	0	0	0	0	0	0	0	0
0	0	0	0	0	0	0	0	0	0	0	0	0	0	0	0	0	0	0	0	0	0	0	0	0	0	0	0	0	0	0
0	0	0	0	0	0	0	0	0	0	0	0	0	0	0	0	0	0	0	0	0	0	0	0	0	0	0	0	0	0	0
0	0	0	0	0	0	0	0	0	0	0	0	0	0	0	0	0	0	0	0	0	0	0	0	0	0	0	0	0	0	0
0	0	0	0	0	0	0	0	0	0	0	0	0	0	0	0	0	0	0	0	0	0	0	0	0	0	0	0	0	0	0
0	0	0	0	0	0	0	0	0	0	0	0	0	0	0	0	0	0	0	0	0	0	0	0	0	0	0	0	0	0	0
0	0	0	0	0	0	0	0	0	0	0	0	0	0	0	0	0	0	0	0	0	0	0	0	0	0	0	0	0	0	0
0	0	0	0	0	0	0	0	0	0	0	0	0	0	0	0	0	0	0	0	0	0	0	0	0	0	0	0	0	0	0
0	0	0	0	0	0	0	0	0	0	0	0	0	0	0	0	0	0	0	0	0	0	0	0	0	0	0	0	0	0	0
0	0	0	0	0	0	0	0	0	0	0	0	0	0	0	0	0	0	0	0	0	0	0	0	0	0	0	0	0	0	0
0	0	0	0	0	0	0	0	0	0	0	0	0	0	0	0	0	0	0	0	0	0	0	0	0	0	0	0	0	0	0
0	0	0	0	0	0	0	0	0	0	0	0	0	0	0	0	0	0	0	0	0	0	0	0	0	0	0	0	0	0	0
0	0	0	0	0	0	0	0	0	0	0	0	0	0	0	0	0	0	0	0	0	0	0	0	0	0	0	0	0	0	0
0	0	0	0	0	0	0	0	0	0	0	0	0	0	0	0	0	0	0	0	0	0	0	0	0	0	0	0	0	0	0
0	0	0	0	0	0	0	0	0	0	0	0	0	0	0	0	0	0	0	0	0	0	0	0	0	0	0	0	0	0	0
0	0	0	0	0	0	0	0	0	0	0	0	0	0	0	0	0	0	0	0	0	0	0	0	0	0	0	0	0	0	0
0	0	0	0	0	0	0	0	0	0	0	0	0	0	0	0	0	0	0	0	0	0	0	0	0	0	0	0	0	0	0
0	0	0	0	0	0	0	0	0	0	0	0	0	0	0	0	0	0	0	0	0	0	0	0	0	0	0	0	0	0	0
0	0	0	0	0	0	0	0	0	0	0	0	0	0	0	0	0	0	0	0	0	0	0	0	0	0	0	0	0	0	0
0	0	0	0	0	0	0	0	0	0	0	0	0	0	0	0	0	0	0	0	0	0	0	0	0	0	0	0	0	0	0
0	0	0	0	0	0	0	0	0	0	0	0	0	0	0	0	0	0	0	0	0	0	0	0	0	0	0	0	0	0	0
0	0	0	0	0	0	0	0	0	0	0	0	0	0	0	0	0	0	0	0	0	0	0	0	0	0	0	0	0	0	0
0	0	0	0	0	0	0	0	0	0	0	0	0	0	0	0	0	0	0	0	0	0	0	0	0	0	0	0	0	0	0
0	0	0	0	0	0	0	0	0	0	0	0	0	0	0	0	0	0	0	0	0	0	0	0	0	0	0	0	0	0	0
0	0	0	0	0	0	0	0	0	0	0	0	0	0	0	0	0	0	0	0	0	0	0	0	0	0	0	0	0	0	0
0	0	0	0	0	0	0	0	0	0	0	0	0	0	0	0	0	0	0	0	0	0	0	0	0	0	0	0	0	0	0
0	0	0	0	0	0	0	0	0	0	0	0	0	0	0	0	0	0	0	0	0	0	0	0	0	0	0	0	0	0	0
0	0	0	0	0	0	0	0	0	0	0	0	0	0	0	0	0	0	0	0	0	0	0	0	0	0	0	0	0	0	0
0	0	0	0	0	0	0	0	0	0	0	0	0	0	0	0	0	0	0	0	0	0	0	0	0	0	0	0	0	0	0
0	0	0	0	0	0	0	0	0	0	0	0	0	0	0	0	0	0	0	0	0	0	0	0	0	0	0	0	0	0	0
0	0	0	0	0	0	0	0	0	0	0	0	0	0	0	0	0	0	0	0	0	0	0	0	0	0	0	0	0	0	0
0	0	0	0	0	0	0	0	0	0	0	0	0	0	0	0	0	0	0	0	0	0	0	0	0	0	0	0	0	0	0
0	0	0	0	0	0	0	0	0	0	0	0	0	0	0	0	0	0	0	0	0	0	0	0	0	0	0	0	0	0	0
0	0	0	0	0	0	0	0	0	0	0	0	0	0	0	0	0	0	0	0	0	0	0	0	0	0	0	0	0	0	0
0	0	0	0	0	0	0	0	0	0	0	0	0	0	0	0	0	0	0	0	0	0	0	0	0	0	0	0	0	0	0
0	0	0	0	0	0	0	0	0	0	0	0	0	0	0	0	0	0	0	0	0	0	0	0	0	0	0	0	0	0	0
0	0	0	0	0	0	0	0	0	0	0	0	0	0	0	0	0	0	0	0	0	0	0	0	0	0	0	0	0	0	0
0	0	0	0	0	0	0	0	0	0	0	0	0	0	0	0	0	0	0	0	0	0	0	0	0	0	0	0	0	0	0
0	0	0	0	0	0	0	0	0	0	0	0	0	0	0	0	0	0	0	0	0	0	0	0	0	0	0	0	0	0	0
0	0	0	0	0	0	0	0	0	0	0	0	0	0	0	0	0	0	0	0	0	0	0	0	0	0	0	0	0	0	0
0	0	0	0	0	0	0	0	0	0	0	0	0	0	0	0	0	0	0	0	0	0	0	0	0	0	0	0	0	0	0
0	0	0	0	0	0	0	0	0	0	0	0	0	0	0	0	0	0	0	0	0	0	0	0	0	0	0	0	0	0	0
0	0	0	0	0	0	0	0	0	0	0	0	0	0	0	0	0	0	0	0	0	0	0	0	0	0	0	0	0	0	0
0	0	0	0	0	0	0	0	0	0	0	0	0	0	0	0	0	0	0	0	0	0	0	0	0	0	0	0	0	0	0
0	0	0	0	0	0	0	0	0	0	0	0	0	0	0	0	0	0	0	0	0	0	0	0	0	0	0	0	0	0	0
0	0	0	0	0	0	0	0	0	0	0	0	0	0	0	0	0	0	0	0	0	0	0	0	0	0	0	0	0	0	0
0	0	0	0	0	0	0	0	0	0	0	0	0	0	0	0	0	0	0	0	0	0	0	0	0	0	0	0	0	0	0
0	0	0	0	0	0	0	0	0	0	0	0	0	0	0	0	0	0	0	0	0	0	0	0	0	0	0	0	0	0	0
0	0	0	0	0	0	0	0	0	0	0	0	0	0	0	0	0	0	0	0	0	0	0	0	0	0	0	0	0	0	0
0	0	0	0	0	0	0	0	0	0	0	0	0	0	0	0	0	0	0	0	0	0	0	0	0	0	0	0	0	0	0
0	0	0	0	0	0	0	0	0	0	0	0	0	0	0	0	0	0	0	0	0	0	0	0	0	0	0	0	0	0	0
0	0	0	0	0	0	0	0	0	0	0	0	0	0	0	0	0	0	0	0	0	0	0	0	0	0	0	0	0	0	0
0	0	0	0	0	0	0	0	0	0	0	0	0	0	0	0	0	0	0	0	0	0	0	0	0	0	0	0	0	0	0
0	0	0	0	0	0	0	0	0	0	0	0	0	0	0	0	0	0	0	0	0	0	0	0	0	0	0	0	0	0	0
0	0	0	0	0	0	0	0	0	0	0	0	0	0	0	0	0	0	0	0	0	0	0	0	0	0	0	0	0	0	0
0	0	0	0	0	0	0	0	0	0	0	0	0	0	0	0	0	0	0	0	0	0	0	0	0	0	0	0	0	0	0
0	0	0	0	0	0	0	0	0	0	0	0	0	0	0	0	0	0	0	0	0	0	0	0	0	0	0	0	0	0	0
0	0	0	0	0	0	0	0	0	0	0	0	0	0	0	0	0	0	0	0	0	0	0	0	0	0	0	0	0	0	0
0	0	0	0	0	0	0	0	0	0	0	0	0	0	0	0	0	0	0	0	0	0	0	0	0	0	0	0	0	0	0
0	0	0	0	0	0	0	0	0	0	0	0	0	0	0	0	0	0	0	0	0	0	0	0	0	0	0	0	0	0	0
0	0	0	0	0	0	0	0	0	0	0	0	0	0	0	0	0	0	0	0	0	0	0	0	0	0	0	0	0	0	0
0	0	0	0	0	0	0	0	0	0	0	0	0	0	0	0	0	0	0	0	0	0	0	0	0	0	0	0	0	0	0
0	0	0	0	0	0	0	0	0	0	0	0	0	0	0	0	0	0	0	0	0	0	0	0	0	0	0	0	0	0	0
0	0	0	0	0	0	0	0	0	0	0	0	0	0	0	0	0	0	0	0	0	0	0	0	0	0	0	0	0	0	0
0	0	0	0	0	0	0	0	0	0	0	0	0	0	0	0	0	0	0	0	0	0	0	0	0	0	0	0	0	0	0
0	0	0	0	0	0	0	0	0	0	0	0	0	0	0	0	0	0	0	0	0	0	0	0	0	0	0	0	0	0	0
0	0	0	0	0	0	0	0	0	0	0	0	0	0	0	0	0	0	0	0	0	0	0	0	0	0	0	0	0	0	0
0	0	0	0	0	0	0	0	0	0	0	0	0	0	0	0	0	0	0	0	0	0	0	0	0	0	0	0	0	0	0
0	0	0	0	0	0	0	0	0	0	0	0	0	0	0	0	0	0	0	0	0	0	0	0	0	0	0	0	0	0	0
0	0	0	0	0	0	0	0	0	0	0	0	0	0	0	0	0	0	0	0	0	0	0	0	0	0	0	0	0	0	0
0	0	0	0	0	0	0	0	0	0	0	0	0	0	0	0	0	0	0	0	0	0	0	0	0	0	0	0	0	0	0
0	0	0	0	0	0	0	0	0	0	0	0	0	0	0	0	0	0	0	0	0	0	0	0	0	0	0	0	0	0	0
0	0	0	0	0	0	0	0	0	0	0	0	0	0	0	0	0	0	0	0	0	0	0	0	0	0	0	0	0	0	0
0	0	0	0	0	0	0	0	0	0	0	0	0	0	0	0	0	0	0	0	0	0	0	0	0	0	0	0	0	0	0
0	0	0	0	0	0	0	0	0	0	0	0	0	0	0	0	0	0	0	0	0	0	0	0	0	0	0	0	0	0	0
0	0	0	0	0	0	0	0	0	0	0	0	0	0	0	0	0	0	0	0	0	0	0	0	0	0	0	0	0	0	0
0	0	0	0	0	0	0	0	0	0	0	0	0	0	0	0	0	0	0	0	0	0	0	0	0	0	0	0	0	0	0
0	0	0	0	0	0	0	0	0	0	0	0	0	0	0	0	0	0	0	0	0	0	0	0	0	0	0	0	0	0	0
0	0	0	0	0	0	0	0	0	0	0	0	0	0	0	0	0	0	0	0	0	0	0	0	0	0	0	0	0	0	0
0	0	0	0	0	0	0	0	0	0	0	0	0	0	0	0	0	0	0	0	0	0	0	0	0	0	0	0	0	0	0
0	0	0	0	0	0	0	0	0	0	0	0	0	0	0	0	0	0	0	0	0	0	0	0	0	0	0	0	0	0	0
0	0	0	0	0	0	0	0	0	0	0	0	0	0	0	0	0	0	0	0	0	0	0	0	0	0	0	0	0	0	0
0	0	0	0	0	0	0	0	0	0	0	0	0	0	0	0	0	0	0	0	0	0	0	0	0	0	0	0	0	0	0
0	0	0	0	0	0	0	0	0	0	0	0	0	0	0	0	0	0	0	0	0	0	0	0	0	0	0	0	0	0	0
0	0	0	0	0	0	0	0	0	0	0	0	0	0	0	0	0	0	0	0	0	0	0	0	0	0	0	0	0	0	0
0	0	0	0	0	0	0	0	0	0	0	0	0	0	0	0	0	0	0	0	0	0	0	0	0	0	0	0	0	0	0
0	0	0	0	0	0	0	0	0	0	0	0	0	0	0	0	0	0	0	0	0	0	0	0	0	0	0	0	0	0	0
0	0	0	0	0	0	0	0	0	0	0	0	0	0	0	0	0	0	0	0	0	0	0	0	0	0	0	0	0	0	0
0	0	0	0	0	0	0	0	0	0	0	0	0	0	0	0	0	0	0	0	0	0	0	0	0	0	0	0	0	0	0
0	0	0	0	0	0	0	0	0	0	0	0	0	0	0	0	0	0	0	0	0	0	0	0	0	0	0	0	0	0	0
0	0	0	0	0	0	0	0	0	0	0	0	0	0	0	0	0	0	0	0	0	0	0	0	0	0	0	0	0	0	0
0	0	0	0	0	0	0	0	0	0	0	0	0	0	0	0	0	0	0	0	0	0	0	0	0	0	0	0	0	0	0
0	0	0	0	0	0	0	0	0	0	0	0	0	0	0	0	0	0	0	0	0	0	0	0	0	0	0	0	0	0	0
0	0	0	0	0	0	0	0	0	0	0	0	0	0	0	0	0	0	0	0	0	0	0	0	0	0	0	0	0	0	0
0	0	0	0	0	0	0	0	0	0	0	0	0	0	0	0	0	0	0	0	0	0	0	0	0	0	0	0	0	0	0
0	0	0	0	0	0	0	0	0	0	0	0	0	0	0	0	0	0	0	0	0	0	0	0	0	0	0	0	0	0	0
0	0	0	0	0	0	0	0	0	0	0	0	0	0	0	0	0	0	0	0	0	0	0	0	0	0	0	0	0	0	0
0	0	0	0	0	0	0	0	0	0	0	0	0	0	0	0	0	0	0	0	0	0	0	0	0	0	0	0	0	0	0
0	0	0	0	0	0	0	0	0	0	0	0	0	0	0	0	0	0	0	0	0	0	0	0	0	0	0	0	0	0	0
0	0	0	0	0	0	0	0	0	0	0	0	0	0	0	0	0	0	0	0	0	0	0	0	0	0	0	0	0	0	0
0	0	0	0	0	0	0	0	0	0	0	0	0	0	0	0	0	0	0	0	0	0	0	0	0	0	0	0	0	0	0
0	0	0	0	0	0	0	0	0	0	0	0	0	0	0	0	0	0	0	0	0	0	0	0	0	0	0	0	0	0	0
0	0	0	0	0	0	0	0	0	0	0	0	0	0	0	0	0	0	0	0	0	0	0	0	0	0	0	0	0	0	0
0	0	0	0	0	0	0	0	0	0	0	0	0	0	0	0	0	0	0	0	0	0	0	0	0	0	0	0	0	0	0
0	0	0	0	0	0	0	0	0	0	0	0	0	0	0	0	0	0	0	0	0	0	0	0	0	0	0	0	0	0	0
0	0	0	0	0	0	0	0	0	0	0	0	0	0	0	0	0	0	0	0	0	0	0	0	0	0	0	0	0	0	0
0	0	0	0	0	0	0	0	0	0	0	0	0	0	0	0	0	0	0	0	0	0	0	0	0	0	0	0	0	0	0
0	0	0	0	0	0	0	0	0	0	0	0	0	0	0	0	0	0	0	0	0	0	0	0	0	0	0	0	0	0	0
0	0	0	0	0	0	0	0	0	0	0	0	0	0	0	0	0	0	0	0	0	0	0	0	0	0	0	0	0	0	0
0	0	0	0	0	0	0	0	0	0	0	0	0	0	0	0	0	0	0	0	0	0	0	0	0	0	0	0	0	0	0
0	0	0	0	0	0	0	0	0	0	0	0	0	0	0	0	0	0	0	0	0	0	0	0	0	0	0	0	0	0	0
0	0	0	0	0	0	0	0	0	0	0	0	0	0	0	0	0	0	0	0	0	0	0	0	0	0	0	0	0	0	0
0	0	0	0	0	0	0	0	0	0	0	0	0	0	0	0	0	0	0	0	0	0	0	0	0	0	0	0	0	0	0
0	0	0	0	0	0	0	0	0	0	0	0	0	0	0	0	0	0	0	0	0	0	0	0	0	0	0	0	0	0	0
0	0	0	0	0	0	0	0	0	0	0	0	0	0	0	0	0	0	0	0	0	0	0	0	0	0	0	0	0	0	0
0	0	0	0	0	0	0	0	0	0	0	0	0	0	0	0	0	0	0	0	0	0	0	0	0	0	0	0	0	0	0
0	0	0	0	0	0	0	0	0	0	0	0	0	0	0	0	0	0	0	0	0	0	0	0	0	0	0	0	0	0	0
0	0	0	0	0	0	0	0	0	0	0	0	0	0	0	0	0	0	0	0	0	0	0	0	0	0	0	0	0	0	0
0	0	0	0	0	0	0	0	0	0	0	0	0	0	0	0	0	0	0	0	0	0	0	0	0	0	0	0	0	0	0
0	0	0	0	0	0	0	0	0	0	0	0	0	0	0	0	0	0	0	0	0	0	0	0	0	0	0	0	0	0	0
0	0	0	0	0	0	0	0	0	0	0	0	0	0	0	0	0	0	0	0	0	0	0	0	0	0	0	0	0	0	0
0	0	0	0	0	0	0	0	0	0	0	0	0	0	0	0	0	0	0	0	0	0	0	0	0	0	0	0	0	0	0
0	0	0	0	0	0	0	0	0	0	0	0	0	0	0	0	0	0	0	0	0	0	0	0	0	0	0	0	0	0	0
0	0	0	0	0	0	0	0	0	0	0	0	0	0	0	0	0	0	0	0	0	0	0	0	0	0	0	0	0	0	0
0	0	0	0	0	0	0	0	0	0	0	0	0	0	0	0	0	0	0	0	0	0	0	0	0	0	0	0	0	0	0
0	0	0	0	0	0	0	0	0	0	0	0	0	0	0	0	0	0	0	0	0	0	0	0	0	0	0	0	0	0	0
0	0	0	0	0	0	0	0	0	0	0	0	0	0	0	0	0	0	0	0	0	0	0	0	0	0	0	0	0	0	0
0	0	0	0	0	0	0	0	0	0	0	0	0	0	0	0	0	0	0	0	0	0	0	0	0	0	0	0	0	0	0
0	0	0	0	0	0	0	0	0	0	0	0	0	0	0	0	0	0	0	0	0	0	0	0	0	0	0	0	0	0	0
0	0	0	0	0	0	0	0	0	0	0	0	0	0	0	0	0	0	0	0	0	0	0	0	0	0	0	0	0	0	0
0	0	0	0	0	0	0	0	0	0	0	0	0	0	0	0	0	0	0	0	0	0	0	0	0	0	0	0	0	0	0
0	0	0	0	0	0	0	0	0	0	0	0	0	0	0	0	0	0	0	0	0	0	0	0	0	0	0	0	0	0	0
0	0	0	0	0	0	0	0	0	0	0	0	0	0	0	0	0	0	0	0	0	0	0	0	0	0	0	0	0	0	0
0	0	0	0	0	0	0	0	0	0	0	0	0	0	0	0	0	0	0	0	0	0	0	0	0	0	0	0	0	0	0
0	0	0	0	0	0	0	0	0	0	0	0	0	0	0	0	0	0	0	0	0	0	0	0	0	0	0	0	0	0	0
0	0	0	0	0	0	0	0	0	0	0	0	0	0	0	0	0	0	0	0	0	0	0	0	0	0	0	0	0	0	0
0	0	0	0	0	0	0	0	0	0	0	0	0	0	0	0	0	0	0	0	0	0	0	0	0	0	0	0	0	0	0
0	0	0	0	0	0	0	0	0	0	0	0	0	0	0	0	0	0	0	0	0	0	0	0	0	0	0	0	0	0	0
0	0	0	0	0	0	0	0	0	0	0	0	0	0	0	0	0	0	0	0	0	0	0	0	0	0	0	0	0	0	0
0	0	0	0	0	0	0	0	0	0	0	0	0	0	0	0	0	0	0	0	0	0	0	0	0	0	0	0	0	0	0
0	0	0	0	0	0	0	0	0	0	0	0	0	0	0	0	0	0	0	0	0	0	0	0	0	0	0	0	0	0	0
0	0	0	0	0	0	0	0	0	0	0	0	0	0	0	0	0	0	0	0	0	0	0	0	0	0	0	0	0	0	0
0	0	0	0	0	0	0	0	0	0	0	0	0	0	0	0	0	0	0	0	0	0	0	0	0	0	0	0	0	0	0
0	0	0	0	0	0	0	0	0	0	0	0	0	0	0	0	0	0	0	0	0	0	0	0	0	0	0	0	0	0	0
0	0	0	0	0	0	0	0	0	0	0	0	0	0	0	0	0	0	0	0	0	0	0	0	0	0	0	0	0	0	0
0	0	0	0	0	0	0	0	0	0	0	0	0	0	0	0	0	0	0	0	0	0	0	0	0	0	0	0	0	0	0
0	0	0	0	0	0	0	0	0	0	0	0	0	0	0	0	0	0	0	0	0	0	0	0	0	0	0	0	0	0	0
0	0	0	0	0	0	0	0	0	0	0	0	0	0	0	0	0	0	0	0	0	0	0	0	0	0	0	0	0	0	0
0	0	0	0	0	0	0	0	0	0	0	0	0	0	0	0	0	0	0	0	0	0	0	0	0	0	0	0	0	0	0
0	0	0	0	0	0	0	0	0	0	0	0	0	0	0	0	0	0	0	0	0	0	0	0	0	0	0	0	0	0	0
0	0	0	0	0	0	0	0	0	0	0	0	0	0	0	0	0	0	0	0	0	0	0	0	0	0	0	0	0	0	0
0	0	0	0	0	0	0	0	0	0	0	0	0	0	0	0	0	0	0	0	0	0	0	0	0	0	0	0	0	0	0
0	0	0	0	0	0	0	0	0	0	0	0	0	0	0	0	0	0	0	0	0	0	0	0	0	0	0	0	0	0	0
0	0	0	0	0	0	0	0	0	0	0	0	0	0	0	0	0	0	0	0	0	0	0	0	0	0	0	0	0	0	0
0	0	0	0	0	0	0	0	0	0	0	0	0	0	0	0	0	0	0	0	0	0	0	0	0	0	0	0	0	0	0
0	0	0	0	0	0	0	0	0	0	0	0	0	0	0	0	0	0	0	0	0	0	0	0	0	0	0	0	0	0	0
0	0	0	0	0	0	0	0	0	0	0	0	0	0	0	0	0	0	0	0	0	0	0	0	0	0	0	0	0	0	0
0	0	0	0	0	0	0	0	0	0	0	0	0	0	0	0	0	0	0	0	0	0	0	0	0	0	0	0	0	0	0
0	0	0	0	0	0	0	0	0	0	0	0	0	0	0	0	0	0	0	0	0	0	0	0	0	0	0	0	0	0	0
0	0	0	0	0	0	0	0	0	0	0	0	0	0	0	0	0	0	0	0	0	0	0	0	0	0	0	0	0	0	0
0	0	0	0	0	0	0	0	0	0	0	0	0	0	0	0	0	0	0	0	0	0	0	0	0	0	0	0	0	0	0
0	0	0	0	0	0	0	0	0	0	0	0	0	0	0	0	0	0	0	0	0	0	0	0	0	0	0	0	0	0	0
0	0	0	0	0	0	0	0	0	0	0	0	0	0	0	0	0	0	0	0	0	0	0	0	0	0	0	0	0	0	0
0	0	0	0	0	0	0	0	0	0	0	0	0	0	0	0	0	0	0	0	0	0	0	0	0	0	0	0	0	0	0
0	0	0	0	0	0	0	0	0	0	0	0	0	0	0	0	0	0	0	0	0	0	0	0	0	0	0	0	0	0	0
0	0	0	0	0	0	0	0	0	0	0	0	0	0	0	0	0	0	0	0	0	0	0	0	0	0	0	0	0	0	0
0	0	0	0	0	0	0	0	0	0	0	0	0	0	0	0	0	0	0	0	0	0	0	0	0	0	0	0	0	0	0
0	0	0	0	0	0	0	0	0	0	0	0	0	0	0	0	0	0	0	0	0	0	0	0	0	0	0	0	0	0	0
0	0	0	0	0	0	0	0	0	0	0	0	0	0	0	0	0	0	0	0	0	0	0	0	0	0	0	0	0	0	0
0	0	0	0	0	0	0	0	0	0	0	0	0	0	0	0	0	0	0	0	0	0	0	0	0	0	0	0	0	0	0
0	0	0	0	0	0	0	0	0	0	0	0	0	0	0	0	0	0	0	0	0	0	0	0	0	0	0	0	0	0	0
0	0	0	0	0	0	0	0	0	0	0	0	0	0	0	0	0	0	0	0	0	0	0	0	0	0	0	0	0	0	0
0	0	0	0	0	0	0	0	0	0	0	0	0	0	0	0	0	0	0	0	0	0	0	0	0	0	0	0	0	0	0
0	0	0	0	0	0	0	0	0	0	0	0	0	0	0	0	0	0	0	0	0	0	0	0	0	0	0	0	0	0	0
0	0	0	0	0	0	0	0	0	0	0	0	0	0	0	0	0	0	0	0	0	0	0	0	0	0	0	0	0	0	0
0	0	0	0	0	0	0	0	0	0	0	0	0	0	0	0	0	0	0	0	0	0	0	0	0	0	0	0	0	0	0
0	0	0	0	0	0	0	0	0	0	0	0	0	0	0	0	0	0	0	0	0	0	0	0	0	0	0	0	0	0	0
0	0	0	0	0	0	0	0	0	0	0	0	0	0	0	0	0	0	0	0	0	0	0	0	0	0	0	0	0	0	0
0	0	0	0	0	0	0	0	0	0	0	0	0	0	0	0	0	0	0	0	0	0	0	0	0	0	0	0	0	0	0
0	0	0	0	0	0	0	0	0	0	0	0	0	0	0	0	0	0	0	0	0	0	0	0	0	0	0	0	0	0	0
0	0	0	0	0	0	0	0	0	0	0	0	0	0	0	0	0	0	0	0	0	0	0	0	0	0	0	0	0	0	0
0	0	0	0	0	0	0	0	0	0	0	0	0	0	0	0	0	0	0	0	0	0	0	0	0	0	0	0	0	0	0
0	0	0	0	0	0	0	0	0	0	0	0	0	0	0	0	0	0	0	0	0	0	0	0	0	0	0	0	0	0	0
0	0	0	0	0	0	0	0	0	0	0	0	0	0	0	0	0	0	0	0	0	0	0	0	0	0	0	0	0	0	0
0	0	0	0	0	0	0	0	0	0	0	0	0	0	0	0	0	0	0	0	0	0	0	0	0	0	0	0	0	0	0
0	0	0	0	0	0	0	0	0	0	0	0	0	0	0	0	0	0	0	0	0	0	0	0	0	0	0	0	0	0	0
0	0	0	0	0	0	0	0	0	0	0	0	0	0	0	0	0	0	0	0	0	0	0	0	0	0	0	0	0	0	0
0	0	0	0	0	0	0	0	0	0	0	0	0	0	0	0	0	0	0	0	0	0	0	0	0	0	0	0	0	0	0
0	0	0	0	0	0	0	0	0	0	0	0	0	0	0	0	0	0	0	0	0	0	0	0	0	0	0	0	0	0	0
0	0	0	0	0	0	0	0	0	0	0	0	0	0	0	0	0	0	0	0	0	0	0	0	0	0	0	0	0	0	0
0	0	0	0	0	0	0	0	0	0	0	0	0	0	0	0	0	0	0	0	0	0	0	0	0	0	0	0	0	0	0
0	0	0	0	0	0	0	0	0	0	0	0	0	0	0	0	0	0	0	0	0	0	0	0	0	0	0	0	0	0	0
0	0	0	0	0	0	0	0	0	0	0	0	0	0	0	0	0	0	0	0	0	0	0	0	0	0	0	0	0	0	0
0	0	0	0	0	0	0	0	0	0	0	0	0	0	0	0	0	0	0	0	0	0	0	0	0	0	0	0	0	0	0
0	0	0	0	0	0	0	0	0	0	0	0	0	0	0	0	0	0	0	0	0	0	0	0	0	0	0	0	0	0	0
0	0	0	0	0	0	0	0	0	0	0	0	0	0	0	0	0	0	0	0	0	0	0	0	0	0	0	0	0	0	0
0	0	0	0	0	0	0	0	0	0	0	0	0	0	0	0	0	0	0	0	0	0	0	0	0	0	0	0	0	0	0
0	0	0	0	0	0	0	0	0	0	0	0	0	0	0	0	0	0	0	0	0	0	0	0	0	0	0	0	0	0	0
0	0	0	0	0	0	0	0	0	0	0	0	0	0	0	0	0	0	0	0	0	0	0	0	0	0	0	0	0	0	0
0	0	0	0	0	0	0	0	0	0	0	0	0	0	0	0	0	0	0	0	0	0	0	0	0	0	0	0	0	0	0
0	0	0	0	0	0	0	0	0	0	0	0	0	0	0	0	0	0	0	0	0	0	0	0	0	0	0	0	0	0	0
0	0	0	0	0	0	0	0	0	0	0	0	0	0	0	0	0	0	0	0	0	0	0	0	0	0	0	0	0	0	0
0	0	0	0	0	0	0	0	0	0	0	0	0	0	0	0	0	0	0	0	0	0	0	0	0	0	0	0	0	0	0
0	0	0	0	0	0	0	0	0	0	0	0	0	0	0	0	0	0	0	0	0	0	0	0	0	0	0	0	0	0	0
0	0	0	0	0	0	0	0	0	0	0	0	0	0	0	0	0	0	0	0	0	0	0	0	0	0	0	0	0	0	0
0	0	0	0	0	0	0	0	0	0	0	0	0	0	0	0	0	0	0	0	0	0	0	0	0	0	0	0	0	0	0
0	0	0	0	0	0	0	0	0	0	0	0	0	0	0	0	0	0	0	0	0	0	0	0	0	0	0	0	0	0	0
0	0	0	0	0	0	0	0	0	0	0	0	0	0	0	0	0	0	0	0	0	0	0	0	0	0	0	0	0	0	0
0	0	0	0	0	0	0	0	0	0	0	0	0	0	0	0	0	0	0	0	0	0	0	0	0	0	0	0	0	0	0
0	0	0	0	0	0	0	0	0	0	0	0	0	0	0	0	0	0	0	0	0	0	0	0	0	0	0	0	0	0	0
0	0	0	0	0	0	0	0	0	0	0	0	0	0	0	0	0	0	0	0	0	0	0	0	0	0	0	0	0	0	0
0	0	0	0	0	0	0	0	0	0	0	0	0	0	0	0	0	0	0	0	0	0	0	0	0	0	0	0	0	0	0
0	0	0	0	0	0	0	0	0	0	0	0	0	0	0	0	0	0	0	0	0	0	0	0	0	0	0	0	0	0	0
0	0	0	0	0	0	0	0	0	0	0	0	0	0	0	0	0	0	0	0	0	0	0	0	0	0	0	0	0	0	0
0	0	0	0	0	0	0	0	0	0	0	0	0	0	0	0	0	0	0	0	0	0	0	0	0	0	0	0	0	0	0
0	0	0	0	0	0	0	0	0	0	0	0	0	0	0	0	0	0	0	0	0	0	0	0	0	0	0	0	0	0	0
0	0	0	0	0	0	0	0	0	0	0	0	0	0	0	0	0	0	0	0	0	0	0	0	0	0	0	0	0	0	0
0	0	0	0	0	0	0	0	0	0	0	0	0	0	0	0	0	0	0	0	0	0	0	0	0	0	0	0	0	0	0
0	0	0	0	0	0	0	0	0	0	0	0	0	0	0	0	0	0	0	0	0	0	0	0	0	0	0	0	0	0	0
0	0	0	0	0	0	0	0	0	0	0	0	0	0	0	0	0	0	0	0	0	0	0	0	0	0	0	0	0	0	0
0	0	0	0	0	0	0	0	0	0	0	0	0	0	0	0	0	0	0	0	0	0	0	0	0	0	0	0	0	0	0
0	0	0	0	0	0	0	0	0	0	0	0	0	0	0	0	0	0	0	0	0	0	0	0	0	0	0	0	0	0	0
0	0	0	0	0	0	0	0	0	0	0	0	0	0	0	0	0	0	0	0	0	0	0	0	0	0	0	0	0	0	0
0	0	0	0	0	0	0	0	0	0	0	0	0	0	0	0	0	0	0	0	0	0	0	0	0	0	0	0	0	0	0
0	0	0	0	0	0	0	0	0	0	0	0	0	0	0	0	0	0	0	0	0	0	0	0	0	0	0	0	0	0	0
0	0	0	0	0	0	0	0	0	0	0	0	0	0	0	0	0	0	0	0	0	0	0	0	0	0	0	0	0	0	0
0	0	0	0	0	0	0	0	0	0	0	0	0	0	0	0	0	0	0	0	0	0	0	0	0	0	0	0	0	0	0
0	0	0	0	0	0	0	0	0	0	0	0	0	0	0	0	0	0	0	0	0	0	0	0	0	0	0	0	0	0	0
0	0	0	0	0	0	0	0	0	0	0	0	0	0	0	0	0	0	0	0	0	0	0	0	0	0	0	0	0	0	0
0	0	0	0	0	0	0	0	0	0	0	0	0	0	0	0	0	0	0	0	0	0	0	0	0	0	0	0	0	0	0
0	0	0	0	0	0	0	0	0	0	0	0	0	0	0	0	0	0	0	0	0	0	0	0	0	0	0	0	0	0	0
0	0	0	0	0	0	0	0	0	0	0	0	0	0	0	0	0	0	0	0	0	0	0	0	0	0	0	0	0	0	0
0	0	0	0	0	0	0	0	0	0	0	0	0	0	0	0	0	0	0	0	0	0	0	0	0	0	0	0	0	0	0
0	0	0	0	0	0	0	0	0	0	0	0	0	0	0	0	0	0	0	0	0	0	0	0	0	0	0	0	0	0	0
0	0	0	0	0	0	0	0	0	0	0	0	0	0	0	0	0	0	0	0	0	0	0	0	0	0	0	0	0	0	0
0	0	0	0	0	0	0	0	0	0	0	0	0	0	0	0	0	0	0	0	0	0	0	0	0	0	0	0	0	0	0
0	0	0	0	0	0	0	0	0	0	0	0	0	0	0	0	0	0	0	0	0	0	0	0	0	0	0	0	0	0	0
0	0	0	0	0	0	0	0	0	0	0	0	0	0	0	0	0	0	0	0	0	0	0	0	0	0	0	0	0	0	0
0	0	0	0	0	0	0	0	0	0	0	0	0	0	0	0	0	0	0	0	0	0	0	0	0	0	0	0	0	0	0
0	0	0	0	0	0	0	0	0	0	0	0	0	0	0	0	0	0	0	0	0	0	0	0	0	0	0	0	0	0	0
0	0	0	0	0	0	0	0	0	0	0	0	0	0	0	0	0	0	0	0	0	0	0	0	0	0	0	0	0	0	0
0	0	0	0	0	0	0	0	0	0	0	0	0	0	0	0	0	0	0	0	0	0	0	0	0	0	0	0	0	0	0
0	0	0	0	0	0	0	0	0	0	0	0	0	0	0	0	0	0	0	0	0	0	0	0	0	0	0	0	0	0	0
0	0	0	0	0	0	0	0	0	0	0	0	0	0	0	0	0	0	0	0	0	0	0	0	0	0	0	0	0	0	0
0	0	0	0	0	0	0	0	0	0	0	0	0	0	0	0	0	0	0	0	0	0	0	0	0	0	0	0	0	0	0
0	0	0	0	0	0	0	0	0	0	0	0	0	0	0	0	0	0	0	0	0	0	0	0	0	0	0	0	0	0	0
0	0	0	0	0	0	0	0	0	0	0	0	0	0	0	0	0	0	0	0	0	0	0	0	0	0	0	0	0	0	0
0	0	0	0	0	0	0	0	0	0	0	0	0	0	0	0	0	0	0	0	0	0	0	0	0	0	0	0	0	0	0
0	0	0	0	0	0	0	0	0	0	0	0	0	0	0	0	0	0	0	0	0	0	0	0	0	0	0	0	0	0	0
0	0	0	0	0	0	0	0	0	0	0	0	0	0	0	0	0	0	0	0	0	0	0	0	0	0	0	0	0	0	0
0	0	0	0	0	0	0	0	0	0	0	0	0	0	0	0	0	0	0	0	0	0	0	0	0	0	0	0	0	0	0
0	0	0	0	0	0	0	0	0	0	0	0	0	0	0	0	0	0	0	0	0	0	0	0	0	0	0	0	0	0	0
0	0	0	0	0	0	0	0	0	0	0	0	0	0	0	0	0	0	0	0	0	0	0	0	0	0	0	0	0	0	0
0	0	0	0	0	0	0	0	0	0	0	0	0	0	0	0	0	0	0	0	0	0	0	0	0	0	0	0	0	0	0
0	0	0	0	0	0	0	0	0	0	0	0	0	0	0	0	0	0	0	0	0	0	0	0	0	0	0	0	0	0	0
0	0	0	0	0	0	0	0	0	0	0	0	0	0	0	0	0	0	0	0	0	0	0	0	0	0	0	0	0	0	0
0	0	0	0	0	0	0	0	0	0	0	0	0	0	0	0	0	0	0	0	0	0	0	0	0	0	0	0	0	0	0
0	0	0	0	0	0	0	0	0	0	0	0	0	0	0	0	0	0	0	0	0	0	0	0	0	0	0	0	0	0	0
0	0	0	0	0	0	0	0	0	0	0	0	0	0	0	0	0	0	0	0	0	0	0	0	0	0	0	0	0	0	0
0	0	0	0	0	0	0	0	0	0	0	0	0	0	0	0	0	0	0	0	0	0	0	0	0	0	0	0	0	0	0
0	0	0	0	0	0	0	0	0	0	0	0	0	0	0	0	0	0	0	0	0	0	0	0	0	0	0	0	0	0	0
0	0	0	0	0	0	0	0	0	0	0	0	0	0	0	0	0	0	0	0	0	0	0	0	0	0	0	0	0	0	0
0	0	0	0	0	0	0	0	0	0	0	0	0	0	0	0	0	0	0	0	0	0	0	0	0	0	0	0	0	0	0
0	0	0	0	0	0	0	0	0	0	0	0	0	0	0	0	0	0	0	0	0	0	0	0	0	0	0	0	0	0	0
0	0	0	0	0	0	0	0	0	0	0	0	0	0	0	0	0	0	0	0	0	0	0	0	0	0	0	0	0	0	0
0	0	0	0	0	0	0	0	0	0	0	0	0	0	0	0	0	0	0	0	0	0	0	0	0	0	0	0	0	0	0
0	0	0	0	0	0	0	0	0	0	0	0	0	0	0	0	0	0	0	0	0	0	0	0	0	0	0	0	0	0	0
0	0	0	0	0	0	0	0	0	0	0	0	0	0	0	0	0	0	0	0	0	0	0	0	0	0	0	0	0	0	0
0	0	0	0	0	0	0	0	0	0	0	0	0	0	0	0	0	0	0	0	0	0	0	0	0	0	0	0	0	0	0
0	0	0	0	0	0	0	0	0	0	0	0	0	0	0	0	0	0	0	0	0	0	0	0	0	0	0	0	0	0	0
0	0	0	0	0	0	0	0	0	0	0	0	0	0	0	0	0	0	0	0	0	0	0	0	0	0	0	0	0	0	0
0	0	0	0	0	0	0	0	0	0	0	0	0	0	0	0	0	0	0	0	0	0	0	0	0	0	0	0	0	0	0
0	0	0	0	0	0	0	0	0	0	0	0	0	0	0	0	0	0	0	0	0	0	0	0	0	0	0	0	0	0	0
0	0	0	0	0	0	0	0	0	0	0	0	0	0	0	0	0	0	0	0	0	0	0	0	0	0	0	0	0	0	0
0	0	0	0	0	0	0	0	0	0	0	0	0	0	0	0	0	0	0	0	0	0	0	0	0	0	0	0	0	0	0
0	0	0	0	0	0	0	0	0	0	0	0	0	0	0	0	0	0	0	0	0	0	0	0	0	0	0	0	0	0	0
0	0	0	0	0	0	0	0	0	0	0	0	0	0	0	0	0	0	0	0	0	0	0	0	0	0	0	0	0	0	0
0	0	0	0	0	0	0	0	0	0	0	0	0	0	0	0	0	0	0	0	0	0	0	0	0	0	0	0	0	0	0
0	0	0	0	0	0	0	0	0	0	0	0	0	0	0	0	0	0	0	0	0	0	0	0	0	0	0	0	0	0	0
0	0	0	0	0	0	0	0	0	0	0	0	0	0	0	0	0	0	0	0	0	0	0	0	0	0	0	0	0	0	0
0	0	0	0	0	0	0	0	0	0	0	0	0	0	0	0	0	0	0	0	0	0	0	0	0	0	0	0	0	0	0
0	0	0	0	0	0	0	0	0	0	0	0	0	0	0	0	0	0	0	0	0	0	0	0	0	0	0	0	0	0	0
0	0	0	0	0	0	0	0	0	0	0	0	0	0	0	0	0	0	0	0	0	0	0	0	0	0	0	0	0	0	0
0	0	0	0	0	0	0	0	0	0	0	0	0	0	0	0	0	0	0	0	0	0	0	0	0	0	0	0	0	0	0
0	0	0	0	0	0	0	0	0	0	0	0	0	0	0	0	0	0	0	0	0	0	0	0	0	0	0	0	0	0	0
0	0	0	0	0	0	0	0	0	0	0	0	0	0	0	0	0	0	0	0	0	0	0	0	0	0	0	0	0	0	0
0	0	0	0	0	0	0	0	0	0	0	0	0	0	0	0	0	0	0	0	0	0	0	0	0	0	0	0	0	0	0
0	0	0	0	0	0	0	0	0	0	0	0	0	0	0	0	0	0	0	0	0	0	0	0	0	0	0	0	0	0	0
0	0	0	0	0	0	0	0	0	0	0	0	0	0	0	0	0	0	0	0	0	0	0	0	0	0	0	0	0	0	0
0	0	0	0	0	0	0	0	0	0	0	0	0	0	0	0	0	0	0	0	0	0	0	0	0	0	0	0	0	0	0
0	0	0	0	0	0	0	0	0	0	0	0	0	0	0	0	0	0	0	0	0	0	0	0	0	0	0	0	0	0	0
0	0	0	0	0	0	0	0	0	0	0	0	0	0	0	0	0	0	0	0	0	0	0	0	0	0	0	0	0	0	0
0	0	0	0	0	0	0	0	0	0	0	0	0	0	0	0	0	0	0	0	0	0	0	0	0	0	0	0	0	0	0
0	0	0	0	0	0	0	0	0	0	0	0	0	0	0	0	0	0	0	0	0	0	0	0	0	0	0	0	0	0	0
0	0	0	0	0	0	0	0	0	0	0	0	0	0	0	0	0	0	0	0	0	0	0	0	0	0	0	0	0	0	0
0	0	0	0	0	0	0	0	0	0	0	0	0	0	0	0	0	0	0	0	0	0	0	0	0	0	0	0	0	0	0
0	0	0	0	0	0	0	0	0	0	0	0	0	0	0	0	0	0	0	0	0	0	0	0	0	0	0	0	0	0	0
0	0	0	0	0	0	0	0	0	0	0	0	0	0	0	0	0	0	0	0	0	0	0	0	0	0	0	0	0	0	0
0	0	0	0	0	0	0	0	0	0	0	0	0	0	0	0	0	0	0	0	0	0	0	0	0	0	0	0	0	0	0
0	0	0	0	0	0	0	0	0	0	0	0	0	0	0	0	0	0	0	0	0	0	0	0	0	0	0	0	0	0	0
0	0	0	0	0	0	0	0	0	0	0	0	0	0	0	0	0	0	0	0	0	0	0	0	0	0	0	0	0	0	0
0	0	0	0	0	0	0	0	0	0	0	0	0	0	0	0	0	0	0	0	0	0	0	0	0	0	0	0	0	0	0
0	0	0	0	0	0	0	0	0	0	0	0	0	0	0	0	0	0	0	0	0	0	0	0	0	0	0	0	0	0	0
0	0	0	0	0	0	0	0	0	0	0	0	0	0	0	0	0	0	0	0	0	0	0	0	0	0	0	0	0	0	0
0	0	0	0	0	0	0	0	0	0	0	0	0	0	0	0	0	0	0	0	0	0	0	0	0	0	0	0	0	0	0
0	0	0	0	0	0	0	0	0	0	0	0	0	0	0	0	0	0	0	0	0	0	0	0	0	0	0	0	0	0	0
0	0	0	0	0	0	0	0	0	0	0	0	0	0	0	0	0	0	0	0	0	0	0	0	0	0	0	0	0	0	0
0	0	0	0	0	0	0	0	0	0	0	0	0	0	0	0	0	0	0	0	0	0	0	0	0	0	0	0	0	0	0
0	0	0	0	0	0	0	0	0	0	0	0	0	0	0	0	0	0	0	0	0	0	0	0	0	0	0	0	0	0	0
0	0	0	0	0	0	0	0	0	0	0	0	0	0	0	0	0	0	0	0	0	0	0	0	0	0	0	0	0	0	0
0	0	0	0	0	0	0	0	0	0	0	0	0	0	0	0	0	0	0	0	0	0	0	0	0	0	0	0	0	0	0
0	0	0	0	0	0	0	0	0	0	0	0	0	0	0	0	0	0	0	0	0	0	0	0	0	0	0	0	0	0	0
0	0	0	0	0	0	0	0	0	0	0	0	0	0	0	0	0	0	0	0	0	0	0	0	0	0	0	0	0	0	0
0	0	0	0	0	0	0	0	0	0	0	0	0	0	0	0	0	0	0	0	0	0	0	0	0	0	0	0	0	0	0
0	0	0	0	0	0	0	0	0	0	0	0	0	0	0	0	0	0	0	0	0	0	0	0	0	0	0	0	0	0	0
0	0	0	0	0	0	0	0	0	0	0	0	0	0	0	0	0	0	0	0	0	0	0	0	0	0	0	0	0	0	0
0	0	0	0	0	0	0	0	0	0	0	0	0	0	0	0	0	0	0	0	0	0	0	0	0	0	0	0	0	0	0
0	0	0	0	0	0	0	0	0	0	0	0	0	0	0	0	0	0	0	0	0	0	0	0	0	0	0	0	0	0	0
0	0	0	0	0	0	0	0	0	0	0	0	0	0	0	0	0	0	0	0	0	0	0	0	0	0	0	0	0	0	0
0	0	0	0	0	0	0	0	0	0	0	0	0	0	0	0	0	0	0	0	0	0	0	0	0	0	0	0	0	0	0
0	0	0	0	0	0	0	0	0	0	0	0	0	0	0	0	0	0	0	0	0	0	0	0	0	0	0	0	0	0	0
0	0	0	0	0	0	0	0	0	0	0	0	0	0	0	0	0	0	0	0	0	0	0	0	0	0	0	0	0	0	0
0	0	0	0	0	0	0	0	0	0	0	0	0	0	0	0	0	0	0	0	0	0	0	0	0	0	0	0	0	0	0
0	0	0	0	0	0	0	0	0	0	0	0	0	0	0	0	0	0	0	0	0	0	0	0	0	0	0	0	0	0	0
0	0	0	0	0	0	0	0	0	0	0	0	0	0	0	0	0	0	0	0	0	0	0	0	0	0	0	0	0	0	0
0	0	0	0	0	0	0	0	0	0	0	0	0	0	0	0	0	0	0	0	0	0	0	0	0	0	0	0	0	0	0
0	0	0	0	0	0	0	0	0	0	0	0	0	0	0	0	0	0	0	0	0	0	0	0	0	0	0	0	0	0	0
0	0	0	0	0	0	0	0	0	0	0	0	0	0	0	0	0	0	0	0	0	0	0	0	0	0	0	0	0	0	0
0	0	0	0	0	0	0	0	0	0	0	0	0	0	0	0	0	0	0	0	0	0	0	0	0	0	0	0	0	0	0
0	0	0	0	0	0	0	0	0	0	0	0	0	0	0	0	0	0	0	0	0	0	0	0	0	0	0	0	0	0	0
0	0	0	0	0	0	0	0	0	0	0	0	0	0	0	0	0	0	0	0	0	0	0	0	0	0	0	0	0	0	0
0	0	0	0	0	0	0	0	0	0	0	0	0	0	0	0	0	0	0	0	0	0	0	0	0	0	0	0	0	0	0
0	0	0	0	0	0	0	0	0	0	0	0	0	0	0	0	0	0	0	0	0	0	0	0	0	0	0	0	0	0	0
0	0	0	0	0	0	0	0	0	0	0	0	0	0	0	0	0	0	0	0	0	0	0	0	0	0	0	0	0	0	0
0	0	0	0	0	0	0	0	0	0	0	0	0	0	0	0	0	0	0	0	0	0	0	0	0	0	0	0	0	0	0
0	0	0	0	0	0	0	0	0	0	0	0	0	0	0	0	0	0	0	0	0	0	0	0	0	0	0	0	0	0	0
0	0	0	0	0	0	0	0	0	0	0	0	0	0	0	0	0	0	0	0	0	0	0	0	0	0	0	0	0	0	0
0	0	0	0	0	0	0	0	0	0	0	0	0	0	0	0	0	0	0	0	0	0	0	0	0	0	0	0	0	0	0
0	0	0	0	0	0	0	0	0	0	0	0	0	0	0	0	0	0	0	0	0	0	0	0	0	0	0	0	0	0	0
0	0	0	0	0	0	0	0	0	0	0	0	0	0	0	0	0	0	0	0	0	0	0	0	0	0	0	0	0	0	0
0	0	0	0	0	0	0	0	0	0	0	0	0	0	0	0	0	0	0	0	0	0	0	0	0	0	0	0	0	0	0
0	0	0	0	0	0	0	0	0	0	0	0	0	0	0	0	0	0	0	0	0	0	0	0	0	0	0	0	0	0	0
0	0	0	0	0	0	0	0	0	0	0	0	0	0	0	0	0	0	0	0	0	0	0	0	0	0	0	0	0	0	0
0	0	0	0	0	0	0	0	0	0	0	0	0	0	0	0	0	0	0	0	0	0	0	0	0	0	0	0	0	0	0
0	0	0	0	0	0	0	0	0	0	0	0	0	0	0	0	0	0	0	0	0	0	0	0	0	0	0	0	0	0	0
0	0	0	0	0	0	0	0	0	0	0	0	0	0	0	0	0	0	0	0	0	0	0	0	0	0	0	0	0	0	0
0	0	0	0	0	0	0	0	0	0	0	0	0	0	0	0	0	0	0	0	0	0	0	0	0	0	0	0	0	0	0
0	0	0	0	0	0	0	0	0	0	0	0	0	0	0	0	0	0	0	0	0	0	0	0	0	0	0	0	0	0	0
0	0	0	0	0	0	0	0	0	0	0	0	0	0	0	0	0	0	0	0	0	0	0	0	0	0	0	0	0	0	0
0	0	0	0	0	0	0	0	0	0	0	0	0	0	0	0	0	0	0	0	0	0	0	0	0	0	0	0	0	0	0
0	0	0	0	0	0	0	0	0	0	0	0	0	0	0	0	0	0	0	0	0	0	0	0	0	0	0	0	0	0	0
0	0	0	0	0	0	0	0	0	0	0	0	0	0	0	0	0	0	0	0	0	0	0	0	0	0	0	0	0	0	0
0	0	0	0	0	0	0	0	0	0	0	0	0	0	0	0	0	0	0	0	0	0	0	0	0	0	0	0	0	0	0
0	0	0	0	0	0	0	0	0	0	0	0	0	0	0	0	0	0	0	0	0	0	0	0	0	0	0	0	0	0	0
0	0	0	0	0	0	0	0	0	0	0	0	0	0	0	0	0	0	0	0	0	0	0	0	0	0	0	0	0	0	0
0	0	0	0	0	0	0	0	0	0	0	0	0	0	0	0	0	0	0	0	0	0	0	0	0	0	0	0	0	0	0
0	0	0	0	0	0	0	0	0	0	0	0	0	0	0	0	0	0	0	0	0	0	0	0	0	0	0	0	0	0	0
0	0	0	0	0	0	0	0	0	0	0	0	0	0	0	0	0	0	0	0	0	0	0	0	0	0	0	0	0	0	0
0	0	0	0	0	0	0	0	0	0	0	0	0	0	0	0	0	0	0	0	0	0	0	0	0	0	0	0	0	0	0
0	0	0	0	0	0	0	0	0	0	0	0	0	0	0	0	0	0	0	0	0	0	0	0	0	0	0	0	0	0	0
0	0	0	0	0	0	0	0	0	0	0	0	0	0	0	0	0	0	0	0	0	0	0	0	0	0	0	0	0	0	0
0	0	0	0	0	0	0	0	0	0	0	0	0	0	0	0	0	0	0	0	0	0	0	0	0	0	0	0	0	0	0
0	0	0	0	0	0	0	0	0	0	0	0	0	0	0	0	0	0	0	0	0	0	0	0	0	0	0	0	0	0	0
0	0	0	0	0	0	0	0	0	0	0	0	0	0	0	0	0	0	0	0	0	0	0	0	0	0	0	0	0	0	0
0	0	0	0	0	0	0	0	0	0	0	0	0	0	0	0	0	0	0	0	0	0	0	0	0	0	0	0	0	0	0
0	0	0	0	0	0	0	0	0	0	0	0	0	0	0	0	0	0	0	0	0	0	0	0	0	0	0	0	0	0	0
0	0	0	0	0	0	0	0	0	0	0	0	0	0	0	0	0	0	0	0	0	0	0	0	0	0	0	0	0	0	0
0	0	0	0	0	0	0	0	0	0	0	0	0	0	0	0	0	0	0	0	0	0	0	0	0	0	0	0	0	0	0
0	0	0	0	0	0	0	0	0	0	0	0	0	0	0	0	0	0	0	0	0	0	0	0	0	0	0	0	0	0	0
0	0	0	0	0	0	0	0	0	0	0	0	0	0	0	0	0	0	0	0	0	0	0	0	0	0	0	0	0	0	0
0	0	0	0	0	0	0	0	0	0	0	0	0	0	0	0	0	0	0	0	0	0	0	0	0	0	0	0	0	0	0
0	0	0	0	0	0	0	0	0	0	0	0	0	0	0	0	0	0	0	0	0	0	0	0	0	0	0	0	0	0	0
[truncated: 1,000 more rows]
