# Supplementary material for: A modified shuffled frog leaping algorithm with inertia weight
Source: Sci Rep. 2024 Feb 20;14:4146. doi: 10.1038/s41598-024-51306-1 (PMC11224354; doi:10.1038/s41598-024-51306-1)
Supplement: Supplementary file 1 — Supplementary Information. [file 41598_2024_51306_MOESM1_ESM.zip › data/F2/MSFLA_Q_27.xls]

## Sheet: Sheet1
-0.0304917	0.279475	0.0385319	-0.0912982	0.526235	-0.259566	0.119223	0.168851	0.0990059	0.335942	-0.298187	-0.105714	-1.00716	-0.106781	0.0197652	0.00686964	0.0456484	0.0294607	-0.430294	-0.321322	0.0233452	0.361266	0.502301	-0.15472	-0.00985538	-0.0609987	0.129894	-0.061239	0.392548	-0.103946	6.11993
0.00892505	0.00189872	-0.00301197	0.00470743	0.0642091	-0.00981038	-0.0242076	0.00783487	-0.0470852	-0.0301003	0.000330946	0.00309019	-0.0234335	-0.0214408	-0.0363471	0.0111623	0.022352	0.013691	-0.0309708	-0.00121637	-0.0230189	-0.000623826	-0.00580416	-0.0228096	-0.0156107	-0.00925132	0.00149773	-0.019791	0.0286346	-0.00228966	0.495157
0.00368702	0.00537219	-0.000354157	-0.00378187	-0.000566661	0.00371052	4.47018e-05	-0.000950828	-0.00309838	0.000150659	-0.000298438	-0.000389149	0.000687445	-0.000660612	-0.000578285	0.00114169	-0.000922357	0.00541439	0.00180336	0.00129768	7.5177e-05	0.000662105	0.000137387	0.00162942	-0.0005399	-0.000115175	-0.000452361	-4.65696e-05	-0.000580554	0.000840995	0.03999
0.000166274	3.83457e-05	4.7093e-05	-8.06943e-05	-8.06454e-05	6.00226e-05	7.57842e-05	-7.54899e-07	-0.00016383	1.06756e-05	3.37695e-05	6.3689e-05	-4.67789e-05	6.76864e-05	3.32285e-05	-4.17667e-07	4.18865e-05	0.000459758	0.000100089	0.000288296	-0.000157683	-0.000146079	-0.000144427	-2.74301e-05	-0.000116055	-3.51544e-05	-8.91295e-05	0.000197645	-7.26058e-05	0.0011283	0.00397423
4.24104e-06	-3.10143e-06	-1.60831e-05	-7.64847e-05	1.03982e-06	7.57425e-07	4.41279e-06	-4.85105e-06	2.01538e-05	-9.54944e-06	9.4851e-06	-3.29851e-05	9.14545e-06	3.74921e-05	-5.02659e-06	-1.11661e-05	5.45673e-06	-4.15678e-06	-1.98109e-06	6.33767e-06	5.42513e-06	-1.40391e-05	7.76586e-08	5.80316e-06	-3.5148e-06	7.15366e-07	4.15738e-05	-1.28313e-05	1.58018e-05	-5.7662e-05	0.000421351
1.56592e-06	-3.17906e-07	1.14978e-06	-1.0641e-06	-7.26373e-07	1.28695e-06	-2.80511e-07	-9.54224e-07	5.31975e-08	2.1139e-06	-5.35977e-08	-3.71666e-07	2.03156e-06	8.49479e-07	2.27809e-07	-1.22669e-06	-8.51997e-07	-4.84053e-07	-1.02382e-05	-1.3398e-07	-1.44697e-07	2.32896e-06	1.98098e-06	-2.30726e-06	-8.82564e-07	1.34988e-06	2.76905e-06	-5.90286e-07	5.78183e-06	5.64331e-08	4.41738e-05
1.84455e-07	1.17454e-07	-2.94227e-08	4.36786e-07	5.86025e-08	1.17455e-07	5.95837e-08	7.95971e-08	3.28002e-08	-9.10823e-10	9.66621e-08	5.19493e-08	-4.44664e-09	-1.02055e-07	-1.78897e-07	1.26573e-07	7.02345e-07	-1.01601e-08	3.95518e-08	-4.6038e-07	-1.14682e-07	2.03682e-07	3.56069e-07	-4.33816e-08	1.51784e-08	-5.60327e-08	-1.92175e-08	1.01934e-07	-2.61504e-07	-4.68044e-08	4.10857e-06
-3.47092e-09	8.22762e-09	-1.27647e-09	-1.56132e-08	6.51061e-09	4.59478e-09	-4.15837e-09	6.60378e-09	-6.99558e-09	-1.94291e-08	-3.08128e-09	1.35295e-08	-2.54581e-09	9.76324e-10	-5.53811e-09	5.91214e-09	2.09393e-08	3.84311e-09	-3.19415e-09	8.89781e-08	-3.11858e-08	2.31915e-09	1.17131e-08	-2.53143e-08	-1.26524e-08	-3.15787e-09	-1.84098e-08	-1.77425e-08	2.19507e-10	4.60674e-10	3.48593e-07
1.9124e-09	4.98555e-10	-3.82894e-10	-5.68852e-10	1.79601e-10	-1.34842e-09	-8.79616e-10	-3.00837e-09	-8.84713e-10	8.02648e-10	2.25298e-09	1.88633e-10	-6.59138e-10	-6.09193e-10	-4.82207e-11	-1.22306e-10	5.72458e-10	3.66669e-10	-4.90158e-11	5.64394e-10	-6.45665e-11	1.07998e-09	2.58964e-09	-8.15211e-10	-9.44118e-10	1.0856e-10	7.12298e-11	-7.12245e-10	3.0483e-11	1.39422e-09	2.37093e-08
-1.13052e-11	-2.85672e-11	2.15912e-10	1.28082e-11	2.54201e-10	-3.50411e-10	5.80268e-12	-1.2866e-09	-2.28448e-10	-1.13766e-10	8.10737e-11	1.11769e-12	-5.21149e-12	-7.13511e-11	1.82962e-11	-1.58511e-10	6.14398e-12	-4.21222e-11	-2.02422e-10	1.31775e-10	9.61176e-12	-1.18924e-11	1.38379e-11	1.19569e-11	-2.31936e-11	-9.21813e-12	-4.29941e-11	-3.30867e-11	2.68863e-11	6.52879e-11	3.47381e-09
-1.13461e-12	-1.14104e-12	2.8281e-12	-1.89576e-12	-3.32686e-13	1.21315e-12	5.59745e-12	-8.68542e-13	1.99929e-11	-1.35379e-12	-2.33608e-12	3.64331e-11	-6.20002e-13	-1.80034e-11	4.17933e-13	6.47459e-12	2.00652e-11	-1.80008e-12	2.72333e-12	1.16523e-12	-2.76264e-11	-4.0021e-12	2.39077e-11	-1.03858e-12	-8.35212e-11	1.30717e-12	3.28455e-12	6.20946e-12	-3.26813e-13	-9.78838e-13	2.786e-10
8.0315e-13	2.54254e-13	9.05832e-13	-1.29347e-13	-8.39117e-13	-1.23014e-12	2.12407e-14	-7.25723e-14	-2.22333e-13	-2.35967e-12	-2.56814e-13	-5.01924e-13	1.05665e-12	1.20068e-12	-1.27982e-12	-1.28384e-12	-6.64306e-12	1.05739e-12	-4.33061e-13	1.07056e-12	6.08227e-13	5.78292e-13	3.18096e-12	8.85015e-14	-1.90961e-12	1.63379e-13	-2.14949e-13	2.40303e-13	3.93722e-13	2.84915e-12	3.18485e-11
-1.42249e-13	2.341e-14	1.87213e-14	1.06558e-13	-4.9224e-14	9.21441e-14	-4.81978e-14	1.08128e-15	-3.51e-13	-1.0543e-13	-2.74342e-14	-7.99835e-15	-4.03235e-14	5.63005e-13	5.28547e-14	1.19445e-13	-1.944e-15	-1.26163e-14	-5.45108e-14	1.85308e-13	-1.91429e-14	-4.2779e-14	-2.03414e-13	-1.75922e-14	4.82524e-14	-3.78987e-13	1.67778e-14	1.38013e-14	-6.20168e-15	-3.04552e-14	2.78086e-12
1.36862e-14	-2.86879e-14	2.85467e-14	-3.76879e-15	-1.0897e-14	6.80374e-15	3.19315e-14	-5.78663e-15	1.73365e-16	-6.4292e-15	-1.60588e-14	1.86158e-15	1.32024e-15	7.75477e-15	3.14051e-15	-4.01637e-15	-2.91426e-16	3.62094e-15	2.97984e-15	3.26832e-14	-1.71192e-15	7.4089e-15	7.51331e-15	-1.13504e-14	-3.9761e-15	4.26117e-15	7.62063e-15	1.63875e-16	9.154e-15	2.95668e-16	2.63895e-13
-2.41565e-16	3.78945e-16	-2.11912e-16	2.04344e-16	8.11167e-16	-1.24125e-16	-1.29067e-15	-8.68728e-16	7.26172e-16	-1.74938e-16	7.21555e-16	3.196e-16	-2.49708e-15	8.87336e-17	-1.37476e-15	-1.52019e-15	-7.27949e-16	1.83753e-17	-1.18812e-15	2.58065e-16	-1.00679e-15	3.86475e-16	-5.79083e-17	-1.15792e-15	-3.7846e-16	-2.09868e-16	-3.48397e-16	3.60855e-16	2.40174e-16	-6.3626e-15	2.42564e-14
-4.391e-17	6.1847e-17	-9.36077e-18	3.22582e-16	4.36694e-17	-8.82061e-17	2.27303e-17	8.22511e-18	7.57634e-17	-5.65439e-17	6.04273e-18	-1.71506e-17	2.03261e-16	-3.47838e-17	-8.55804e-18	5.70535e-17	-1.58733e-20	-2.13159e-17	2.61828e-17	1.48673e-16	2.30384e-17	-1.36278e-16	-4.40868e-18	9.25096e-17	4.19717e-17	1.03129e-16	1.08591e-17	1.56415e-16	1.09944e-16	1.50333e-17	1.94946e-15
-2.16637e-18	8.85408e-18	-1.12544e-18	-8.31226e-18	-1.38346e-17	-7.04259e-17	-6.01001e-19	-7.14813e-18	-1.09119e-17	-1.70546e-18	3.98995e-18	8.14779e-18	-7.4138e-18	-5.91298e-18	-7.27374e-18	1.23224e-17	-8.42767e-19	-1.41173e-17	7.02084e-19	-3.53733e-18	-2.32775e-19	-1.1904e-18	-2.61872e-18	-4.61134e-19	-6.66939e-18	-8.05422e-18	-1.49578e-18	7.63929e-19	-3.03877e-18	1.82825e-18	2.15699e-16
5.19546e-21	2.83047e-18	1.77566e-19	-8.57544e-21	-1.24227e-19	6.47582e-19	3.94467e-18	1.65994e-19	6.41323e-19	-6.43041e-21	-7.09092e-21	-8.38913e-20	-3.63562e-20	4.10483e-20	7.94932e-20	1.84468e-18	7.77159e-19	9.65717e-20	1.40682e-19	3.44651e-19	-6.94611e-21	3.84277e-19	-6.94758e-19	1.13181e-18	1.17895e-19	7.51169e-19	-1.16375e-18	-4.34569e-19	8.80351e-19	1.63061e-19	1.77322e-17
-1.41784e-21	-4.84023e-22	-2.04499e-21	-9.40116e-21	2.72747e-19	7.32063e-21	1.31804e-19	8.29925e-21	1.73167e-21	-1.83575e-19	-2.16446e-20	3.44997e-20	-1.72105e-20	3.66407e-20	2.41898e-20	3.26219e-20	-5.66067e-21	1.66927e-19	3.57345e-20	1.03039e-19	7.57251e-21	5.26287e-19	-3.16213e-21	-1.52654e-20	-6.75613e-20	1.06807e-20	-1.23608e-20	2.75416e-20	4.24502e-20	1.61596e-20	1.82604e-18
-4.14509e-22	1.05631e-20	-1.52092e-22	2.503e-21	-1.00041e-21	-3.32244e-20	-1.41807e-21	-1.74966e-21	-4.59829e-21	-2.55648e-20	-2.73182e-21	2.43578e-22	2.24869e-21	3.67199e-21	8.90635e-21	2.52582e-21	1.95289e-21	-1.29648e-20	1.15087e-22	4.96837e-22	-1.03174e-20	8.18158e-22	1.96151e-21	-6.6471e-22	-1.12596e-20	1.36678e-21	-4.70537e-23	5.90915e-21	-6.05367e-22	-5.39758e-21	1.55394e-19
2.28327e-22	2.79844e-22	-6.63022e-23	-1.10548e-21	1.69049e-23	-2.21828e-22	8.21367e-24	2.36887e-22	-9.44452e-23	-2.4902e-22	-5.95415e-22	2.36485e-22	-5.19847e-22	2.79789e-22	-6.15891e-22	-2.43468e-22	-8.57752e-23	-4.61673e-22	-7.64209e-23	2.28593e-22	-4.14396e-22	3.00014e-22	-2.52926e-21	-8.02618e-22	2.42212e-22	-5.4401e-22	-1.03772e-21	-1.28741e-22	-4.52049e-22	7.70482e-22	1.30721e-20
1.80365e-23	1.18502e-22	4.39786e-25	2.06316e-23	-1.69038e-23	-1.84366e-22	-2.86371e-23	3.23664e-24	3.91315e-24	-1.33361e-24	-2.90775e-23	2.20191e-23	-1.33935e-23	-3.01242e-24	-2.80492e-23	-1.06222e-23	-4.851e-23	3.88577e-25	-3.67904e-23	-1.2314e-23	-8.61798e-24	-2.22859e-23	1.13219e-23	-1.0858e-23	-7.91392e-23	-2.74277e-23	2.27039e-22	-2.45743e-23	-4.43117e-23	1.15493e-22	1.17125e-21
-2.29875e-24	-1.62835e-24	4.01954e-24	2.19793e-24	-1.39555e-24	2.10404e-23	-9.87586e-26	1.57387e-24	-5.82894e-26	1.8326e-24	-3.96413e-25	-1.00131e-25	3.09924e-25	-1.40088e-24	1.80582e-24	2.91421e-24	9.69894e-26	-1.97236e-24	1.07389e-23	-7.60641e-25	1.88742e-24	4.10178e-24	5.45216e-25	-1.31676e-25	1.5197e-24	-1.06667e-23	-5.17591e-24	4.79768e-24	-3.29106e-25	7.09745e-25	8.65053e-23
1.21962e-24	1.43943e-25	3.17787e-26	-3.30095e-25	4.25853e-25	-1.37836e-25	-9.20428e-26	-2.25025e-25	1.08876e-25	1.64189e-25	1.32516e-25	-9.29269e-25	4.78103e-26	-3.88058e-25	-1.97683e-25	-6.8179e-26	-6.08927e-26	3.50504e-25	-1.7103e-25	-2.23002e-25	-2.43278e-26	2.88865e-25	8.96592e-25	7.21647e-25	-9.211e-25	6.28337e-26	-5.591e-25	-7.6685e-25	-1.81327e-26	-8.31368e-28	9.70848e-24
-3.33458e-27	-2.90651e-28	8.64299e-28	9.12718e-26	5.39093e-26	-5.22947e-27	7.48277e-27	-5.31618e-27	-1.99064e-26	1.28977e-27	-2.86456e-27	-1.82372e-28	-7.06558e-27	-1.77282e-26	1.30517e-26	-2.15278e-27	7.08853e-27	3.69744e-27	4.00571e-27	3.31274e-27	5.27595e-27	1.01039e-26	-1.16075e-26	3.34133e-27	-2.14448e-26	7.43168e-27	-5.12697e-26	2.69453e-25	-1.35757e-25	-1.29914e-26	7.78721e-25
-6.01873e-27	5.98476e-27	1.03298e-27	-6.1719e-27	-1.37762e-27	-8.03054e-28	2.58637e-28	-2.38558e-27	-2.0708e-27	1.26352e-26	2.87765e-27	2.11039e-27	-1.34203e-27	-3.53826e-27	-1.94934e-27	2.76531e-27	3.68119e-27	-3.36665e-27	-1.59103e-27	4.36763e-28	-1.82693e-27	2.18791e-26	-4.04151e-27	4.24412e-28	6.84109e-27	-6.32065e-28	-3.39937e-28	-1.32644e-27	3.24621e-27	-4.13589e-27	1.07091e-25
5.25772e-29	-4.70662e-29	8.45525e-28	4.89459e-30	3.46949e-29	6.72375e-29	-2.28205e-28	-2.66625e-28	-9.33444e-30	-1.05311e-27	-1.52465e-27	-1.50762e-29	-2.30715e-28	-2.73567e-28	-1.75627e-29	2.87095e-28	1.10585e-28	1.50401e-28	2.39112e-28	-4.01069e-28	7.81475e-29	-3.82579e-29	1.1129e-27	-4.73781e-29	-4.92116e-28	4.02376e-29	1.55649e-27	3.67922e-29	-4.25963e-28	-4.33746e-28	1.01211e-26
5.73157e-29	5.02498e-30	9.49557e-31	-3.39432e-29	3.45746e-30	2.07966e-29	-9.52948e-30	-9.55365e-30	-6.30455e-29	8.35156e-29	-1.39005e-29	2.82564e-29	5.90298e-30	1.72147e-29	5.31197e-30	-1.05545e-30	-3.36992e-33	1.34546e-29	9.59406e-29	-2.05717e-29	-2.00349e-31	8.8205e-31	-5.48194e-30	-9.80416e-30	2.26419e-29	-1.54543e-30	-1.12006e-29	-1.00966e-28	-2.79599e-29	-5.15725e-29	7.20999e-28
-7.31116e-32	-1.0415e-29	-2.47063e-30	-9.71416e-30	-3.79904e-30	2.05811e-30	7.57921e-31	-1.66065e-30	3.61983e-30	-1.89758e-30	1.94733e-30	-3.0111e-31	3.71546e-30	-6.47148e-30	-3.1055e-31	4.30339e-31	-1.64989e-31	-8.77244e-30	-2.00816e-29	5.77913e-30	-6.12669e-31	-7.73698e-30	-8.65272e-31	-1.29682e-30	1.04413e-30	-5.29324e-30	-1.3935e-30	-6.07039e-31	-2.76312e-30	3.07356e-30	1.09127e-28
-4.91866e-33	-9.8151e-32	-2.50489e-31	-1.79777e-31	3.7938e-32	-2.7769e-31	8.99458e-32	-2.69602e-32	-2.94086e-31	-3.79206e-33	2.82973e-31	4.88183e-32	-7.31115e-32	-5.08228e-32	-2.2157e-31	-1.92931e-31	1.56577e-31	-6.96916e-32	-8.52888e-32	2.97164e-31	3.65464e-32	-1.86354e-30	-2.43662e-31	1.79933e-32	-6.84428e-31	4.10625e-33	3.07245e-31	1.07853e-31	-4.18763e-32	8.89744e-32	6.13891e-30
-1.7848e-32	2.26937e-32	1.25608e-33	-2.26179e-32	-1.34216e-33	-1.98859e-33	1.40722e-33	1.56676e-32	-2.52155e-33	-1.11821e-32	-6.99343e-32	-2.5082e-32	-5.7853e-32	-4.37676e-33	2.64975e-32	6.18824e-34	6.95637e-33	1.80949e-32	-3.515e-33	-2.44097e-34	2.09611e-33	4.45175e-32	-9.34063e-33	4.39821e-33	-1.18378e-31	-2.52564e-33	-5.98981e-33	5.43109e-33	-5.69101e-34	2.82675e-33	5.0777e-31
-3.28389e-34	-1.91928e-33	-1.38643e-33	-5.19783e-34	-2.25397e-34	1.28552e-33	-7.49748e-33	-9.15686e-33	5.18846e-34	-2.1297e-33	-2.74652e-33	2.02252e-33	6.38628e-34	9.75184e-34	6.69955e-33	2.77071e-34	-2.12937e-33	5.79175e-33	6.73015e-34	3.34158e-33	2.79279e-34	-5.13399e-34	-2.4114e-33	-6.15673e-34	-7.99353e-34	6.4479e-33	-2.65843e-34	3.06223e-34	8.92402e-34	-6.8646e-34	6.34808e-32
1.33477e-34	6.55545e-34	1.4087e-34	-1.71983e-34	1.70724e-34	1.61237e-34	9.63644e-36	1.50452e-35	5.8919e-34	-2.01405e-36	6.77809e-34	-1.46323e-33	-7.03184e-34	-1.0219e-34	5.83046e-36	5.78661e-34	-2.491e-34	-1.52144e-35	-1.02766e-34	8.18082e-35	-6.05959e-35	-8.21991e-35	-1.59223e-34	-4.47262e-35	-1.06892e-34	1.44268e-35	1.61735e-34	-2.9523e-36	3.62385e-35	-1.79386e-35	6.71645e-33
9.56627e-36	-2.99648e-35	5.46735e-35	-3.71813e-36	3.8511e-36	6.77692e-36	7.3385e-35	4.6098e-36	1.76375e-36	-1.96747e-35	-1.24249e-35	-1.06572e-35	-2.82745e-36	1.40409e-36	-1.26667e-34	4.39669e-36	5.70921e-35	4.27213e-35	-1.04133e-35	-1.2557e-35	1.03979e-35	-1.13404e-35	9.7485e-38	1.67054e-35	-5.24605e-36	2.70438e-35	-1.13707e-35	9.94084e-36	5.21412e-37	5.71627e-36	5.87525e-34
-1.5649e-38	-2.05984e-36	-5.52485e-37	6.55223e-36	6.9551e-38	-4.29986e-37	1.59174e-37	-3.17211e-36	1.29842e-36	-4.98576e-37	-1.68426e-38	-2.02833e-37	-1.61849e-37	7.82166e-37	4.2429e-37	1.16294e-37	-3.10084e-36	4.98995e-36	2.12116e-37	-2.19813e-37	-6.3714e-38	1.07054e-35	-1.66659e-37	1.37529e-36	1.18442e-36	-6.1318e-37	-6.8071e-37	-1.72516e-36	3.78647e-36	-6.33498e-37	4.59695e-35
1.94189e-37	1.90976e-37	-3.09559e-38	-7.97078e-39	1.01293e-39	1.62213e-37	-9.62515e-39	-2.88892e-38	-5.69618e-38	1.55999e-37	-1.33867e-38	-2.29444e-37	-4.29495e-39	9.83206e-39	-9.78783e-38	3.84273e-38	-2.05732e-38	-1.40008e-38	7.47245e-38	2.88893e-39	8.57466e-38	2.9943e-37	2.31963e-37	6.80092e-38	-4.50085e-38	-5.15094e-37	6.81086e-38	1.84081e-37	-2.63514e-37	-2.95183e-37	3.40038e-36
-4.51263e-39	3.99819e-40	2.98021e-39	-2.9399e-40	-2.3788e-40	7.74325e-40	-5.61999e-39	-2.60921e-39	1.88359e-39	-1.04111e-38	-5.67543e-39	2.52977e-39	-6.1097e-39	8.28475e-39	-1.59307e-37	1.21869e-38	-8.90292e-39	-1.19262e-38	-1.9857e-39	-5.26049e-39	-8.03254e-38	-5.14113e-38	-4.79852e-40	-1.15551e-38	1.76963e-38	7.74649e-39	5.04391e-39	-7.62918e-39	1.05007e-37	1.25557e-39	5.40042e-37
6.67176e-39	-6.88267e-40	2.85861e-40	-1.13893e-39	7.33482e-41	8.96819e-40	3.45611e-40	2.1206e-40	3.9091e-40	-1.78604e-40	5.45783e-40	4.90636e-39	-9.04999e-42	3.67714e-40	5.61659e-40	-7.65822e-40	-2.3296e-41	3.92785e-40	-1.2643e-41	4.33822e-40	3.40821e-40	1.92304e-39	5.25209e-40	-4.8795e-42	-4.08689e-39	-1.5971e-40	8.47142e-40	-9.39917e-40	-5.42853e-40	4.3991e-41	2.83156e-38
2.65662e-40	-6.62786e-43	-8.98934e-41	-6.99831e-40	6.99324e-43	-9.94169e-41	-2.03211e-41	2.31336e-40	1.33452e-40	-4.13687e-41	-4.55822e-41	7.84121e-41	3.03059e-41	-3.04269e-41	8.05992e-41	-2.19822e-40	1.52728e-40	4.15171e-42	7.07645e-41	6.20023e-41	-6.63345e-41	2.43823e-42	-2.54299e-41	-4.40699e-42	1.26839e-41	4.41278e-41	3.81323e-41	-2.5124e-41	5.99477e-41	-1.10441e-40	2.7465e-39
-1.14149e-41	1.14782e-41	-3.2397e-42	5.98749e-42	-8.54083e-42	1.33415e-42	-5.56121e-41	1.98628e-42	6.00811e-41	-1.90966e-42	1.41728e-41	-8.33697e-42	-1.00822e-43	5.19978e-42	2.83072e-42	1.04908e-41	2.54317e-41	-1.90629e-41	9.10563e-42	-1.02061e-41	-2.00856e-41	-6.09294e-43	-3.3749e-42	3.27673e-42	7.9688e-43	1.51109e-41	-3.95882e-42	3.36437e-42	-5.81874e-42	2.09517e-42	3.25014e-40
2.00839e-42	5.48328e-43	-6.55134e-44	3.83921e-43	-1.16885e-43	1.47524e-42	-9.47661e-44	1.73946e-42	-6.67155e-43	-1.30126e-44	2.16556e-43	-7.45004e-43	1.03391e-43	2.90304e-42	-5.40035e-43	-3.7159e-43	6.59872e-44	5.49259e-43	-4.57133e-43	-1.38834e-45	-1.95718e-43	-2.42346e-43	2.85127e-43	-1.5625e-42	2.63553e-42	2.3307e-42	1.26908e-43	-7.87473e-42	-5.61513e-43	3.46583e-43	2.92277e-41
-1.86243e-43	-1.29204e-44	6.89073e-44	-8.8598e-44	-3.0653e-45	2.65658e-45	-1.61255e-43	-5.11714e-44	-7.80261e-45	-5.28166e-44	-4.55246e-44	1.49771e-45	2.73064e-44	6.96016e-44	2.21851e-44	-5.51452e-44	3.98508e-45	8.07154e-45	-4.64178e-44	-2.14917e-44	-1.37438e-44	3.40033e-44	-4.81359e-43	5.19226e-44	3.42931e-44	6.49671e-44	-6.51658e-44	-1.96382e-44	2.77796e-45	-2.65731e-43	1.97026e-42
1.77864e-44	2.55317e-45	7.65563e-45	5.38855e-46	1.82245e-44	-5.91774e-45	-1.09922e-46	1.01099e-44	-3.23956e-45	-1.66863e-44	1.78563e-44	-5.42514e-45	-1.07485e-45	4.80306e-44	2.15767e-47	-4.06235e-45	-6.60027e-45	-1.42227e-46	2.20219e-46	-3.15163e-45	-1.21578e-44	-2.02157e-46	1.76768e-44	-4.30355e-47	-1.48854e-44	-3.75959e-46	4.25224e-45	-1.09945e-44	-2.22068e-46	-1.77208e-44	2.47938e-43
-1.56206e-46	9.30258e-47	-3.32879e-47	6.52386e-46	2.71604e-46	-6.42331e-46	8.40925e-46	-6.36929e-46	3.11042e-45	1.64131e-46	-5.00287e-46	-4.81341e-47	-9.54368e-47	9.58756e-46	-2.7297e-46	-9.8784e-47	5.1803e-47	2.17705e-45	2.28914e-46	5.46215e-47	-1.45151e-45	-1.58727e-46	1.79883e-47	-1.60575e-47	3.03841e-46	-8.79974e-47	8.08199e-46	-4.43498e-47	-1.8183e-47	1.10733e-46	1.41056e-44
1.94161e-46	-2.66964e-48	7.66101e-47	-5.62297e-47	2.86402e-47	3.40069e-47	-3.86076e-48	3.30586e-47	-5.35822e-47	-2.22552e-46	1.08176e-46	1.55157e-47	-1.95344e-46	2.45256e-46	-1.05749e-48	-1.56257e-48	6.52589e-47	-1.53265e-46	1.84038e-47	5.17615e-47	5.23411e-47	7.7437e-48	1.42626e-47	-5.3511e-47	-2.57773e-47	-4.57278e-47	-4.8632e-47	6.01294e-47	1.712e-47	8.82944e-47	1.97451e-45
-3.20447e-48	-2.20971e-48	-2.94516e-47	1.53425e-49	4.77535e-50	-9.62033e-49	-1.78498e-48	-1.58411e-48	2.96274e-48	-1.78913e-48	1.13491e-47	2.64675e-49	-3.34233e-48	1.73039e-47	8.18951e-48	-4.46786e-48	-2.63154e-49	-2.29663e-48	2.75101e-49	7.65339e-49	7.26832e-48	-5.83534e-48	-2.65956e-47	-2.74795e-48	1.01355e-47	-4.20813e-48	-4.8957e-50	3.68183e-47	1.29741e-48	-9.82846e-49	1.88606e-46
1.09179e-49	1.86098e-49	-1.10065e-48	-3.65711e-49	2.93834e-48	-3.63578e-49	-2.7661e-49	9.01534e-51	-3.67005e-49	-5.45024e-50	1.79006e-48	8.91889e-49	-2.64861e-49	1.68663e-49	-4.68277e-49	1.2081e-49	-8.23366e-50	-3.58888e-50	-1.00476e-48	-8.41529e-49	-7.06154e-49	-8.18041e-50	7.79293e-50	-5.5804e-50	1.50403e-48	8.12611e-49	-3.87118e-49	-6.07742e-49	-2.92712e-49	1.38341e-48	1.73491e-47
1.7241e-51	5.93336e-50	-4.56596e-50	7.22255e-51	-8.43672e-51	3.27472e-50	8.05866e-50	5.98539e-50	1.08774e-49	-1.49808e-50	3.48595e-50	-2.27607e-49	9.51726e-51	-4.16134e-50	-1.02064e-49	6.75979e-50	2.70536e-50	1.29908e-50	-1.3848e-50	-1.76152e-49	-4.96742e-50	-4.28219e-50	-3.32208e-50	-1.94134e-50	1.0106e-49	-6.24126e-50	8.27546e-50	7.99575e-50	-4.52048e-51	-1.38629e-49	1.74709e-48
4.08678e-51	-2.58151e-51	-2.16802e-51	3.05271e-51	3.61129e-51	2.28772e-51	-6.88141e-51	1.1831e-50	-2.24392e-50	9.66907e-52	-1.44722e-50	2.84374e-51	8.02487e-53	-6.41175e-51	7.85826e-51	-9.24179e-52	9.84534e-52	-4.49598e-52	-2.66625e-52	-1.8149e-55	1.29831e-51	3.42337e-51	2.01814e-51	-1.72295e-52	2.06792e-50	1.29213e-50	-2.7784e-52	1.33846e-51	2.27188e-51	9.10436e-52	1.39509e-49
-1.37814e-52	-1.7518e-52	2.24444e-52	-3.54397e-52	5.74072e-53	-3.59227e-53	4.53974e-53	2.03936e-51	-5.51432e-51	2.47441e-52	-1.37542e-53	-3.98868e-53	-3.84594e-52	-3.96713e-53	-5.57654e-53	1.00624e-52	8.38549e-53	6.22695e-52	1.89206e-51	-8.23261e-53	3.63626e-52	-3.4112e-52	4.8004e-53	1.76334e-52	-7.32208e-53	6.64687e-53	2.12828e-52	1.13934e-53	1.25368e-52	-1.4206e-52	1.37073e-50
1.65942e-53	1.00688e-53	-2.08469e-52	4.91637e-53	-3.18038e-54	-1.63124e-53	8.88197e-53	3.27094e-53	-2.83671e-52	6.78691e-53	2.69878e-53	1.92981e-54	-2.65551e-53	-3.72846e-53	-4.13176e-54	-3.39745e-53	3.38598e-54	2.72187e-54	5.52324e-53	1.58936e-53	-2.41606e-54	1.63622e-52	1.65509e-53	-5.00816e-53	5.77389e-53	7.32847e-54	2.27989e-53	-9.48023e-53	-8.48755e-54	2.63093e-55	1.40904e-51
1.92625e-53	-5.41613e-57	-8.52366e-54	-4.66699e-54	1.25439e-54	-9.81107e-54	-1.15057e-53	-1.26565e-53	-6.65393e-54	-3.84058e-55	-5.26212e-55	-2.39006e-54	1.58304e-54	1.74506e-54	6.69148e-54	-1.77859e-54	-1.14026e-54	6.37232e-54	-2.55606e-54	6.45173e-54	9.12528e-54	1.27072e-54	1.71457e-56	-7.34828e-54	1.46135e-54	2.15261e-54	1.88251e-55	2.08284e-54	-8.18818e-55	-2.66984e-54	1.33094e-52
6.41064e-55	-3.97726e-55	3.92622e-55	-1.08928e-54	-1.3222e-55	9.86416e-57	-7.48542e-56	-4.14694e-55	2.46707e-54	-1.31608e-56	3.88619e-56	3.59681e-57	-6.48736e-56	-5.40398e-55	-1.05005e-55	-4.28922e-55	8.32331e-55	1.18752e-54	-5.67555e-57	5.47035e-56	-2.42975e-56	7.31296e-55	2.61512e-55	-1.39408e-55	-1.9602e-55	-3.93018e-55	1.19068e-55	5.86936e-55	-6.95102e-56	-1.19084e-55	1.15346e-53
-1.10904e-55	-3.38488e-56	-4.57604e-56	-3.57108e-57	-1.45564e-57	-1.19019e-56	3.85836e-56	6.69113e-57	-3.72942e-57	-3.88299e-57	-2.07327e-56	4.50394e-56	-9.34378e-56	-4.80887e-56	9.46501e-57	9.82807e-57	4.00482e-56	-4.03008e-56	-2.05585e-55	4.49046e-56	-4.8707e-56	5.53339e-56	-1.6763e-56	5.99191e-57	1.25782e-55	-2.85888e-56	-3.16855e-56	-3.90691e-56	3.76485e-56	9.08296e-57	1.21641e-54
-1.88624e-57	-1.32303e-57	-2.40854e-58	5.56783e-58	-1.1535e-57	2.45218e-57	-5.53322e-57	9.34892e-58	6.09264e-58	1.16679e-57	-1.40201e-57	-3.09637e-58	-1.71068e-57	7.80917e-57	-1.17435e-57	-3.0979e-57	-2.13251e-56	3.78064e-57	-3.82582e-57	3.48417e-57	3.69685e-57	6.1991e-57	4.72398e-59	1.46115e-57	1.50174e-56	3.22489e-57	1.68803e-58	-4.11955e-57	4.89789e-58	5.40519e-59	9.8255e-56
-2.32619e-58	-2.00421e-58	-7.55464e-59	1.40392e-58	1.05555e-57	1.24622e-57	6.90325e-59	4.72466e-58	3.90795e-58	2.56763e-58	-7.6647e-59	-1.14976e-58	-4.46106e-60	2.74807e-58	-3.21182e-58	-1.12938e-58	-4.24273e-59	-2.77273e-57	5.29192e-58	2.07344e-58	-1.25886e-58	-4.94622e-59	3.69572e-58	-1.24025e-57	3.24392e-60	-1.6065e-59	6.30962e-58	-2.61799e-59	2.66975e-58	6.69524e-58	1.19946e-56
6.14985e-61	7.50481e-60	-2.10013e-59	1.42261e-60	-1.12949e-59	-9.74006e-60	7.33207e-59	1.38959e-59	-1.1931e-59	-8.22958e-61	-9.26774e-60	1.24349e-60	3.77305e-59	-5.94012e-60	4.6945e-59	1.08753e-59	4.23761e-62	8.19929e-60	-4.46906e-60	3.52675e-59	5.7219e-60	-1.32965e-59	1.09448e-58	4.43871e-59	-7.12681e-59	-1.36386e-59	-1.75689e-58	1.33002e-60	-1.30285e-59	-7.55528e-59	8.3489e-58
1.6293e-61	-1.11394e-60	-1.23317e-60	-1.60461e-60	1.29828e-60	-1.56775e-60	2.72394e-60	-5.26768e-62	-6.00988e-61	-1.48056e-60	-4.09764e-61	-3.32407e-59	-7.73343e-61	8.23124e-62	-7.61363e-62	8.92554e-61	4.05821e-60	9.86033e-61	3.80162e-61	-1.79967e-59	-3.27049e-60	-2.06362e-60	1.65599e-62	-5.08157e-61	4.87428e-61	-8.33281e-60	-9.02669e-61	4.63636e-60	-2.1409e-61	5.04462e-60	9.62116e-59
-1.8062e-61	4.08515e-62	3.09286e-62	2.06298e-61	-5.39687e-62	-5.19294e-62	-3.61514e-61	1.65589e-60	1.10055e-61	-7.47523e-63	1.37276e-61	-4.7794e-62	-1.53154e-62	-1.13183e-61	9.39772e-61	-7.7049e-63	-4.73319e-61	-1.08847e-61	-1.27212e-61	-1.71266e-62	1.18078e-60	3.0136e-61	3.29707e-62	1.59312e-61	-1.00565e-61	5.40955e-62	1.2677e-63	-1.64288e-61	5.23087e-62	8.29468e-62	6.81697e-60
5.08048e-63	-6.60476e-62	3.46662e-62	-9.6175e-63	3.35079e-62	1.66475e-63	1.34915e-61	7.28862e-62	-1.54585e-62	-9.67202e-63	-1.41687e-62	1.33749e-63	3.99342e-63	1.40645e-61	7.86327e-63	-2.89023e-63	-2.50887e-62	5.35897e-62	-2.3512e-62	-1.08944e-64	-1.82009e-63	-1.89883e-62	-8.16224e-63	7.33887e-63	-7.17029e-63	-6.09866e-64	4.36551e-62	9.77264e-63	4.90464e-62	6.42889e-63	8.09706e-61
3.27373e-63	-4.99328e-64	-3.64562e-63	2.39491e-64	2.66107e-63	3.30336e-64	3.38207e-64	5.3538e-64	5.56618e-64	3.70117e-64	2.02528e-63	-1.67465e-63	-2.00242e-63	-3.94413e-64	4.30799e-64	1.6257e-62	3.87479e-63	2.84501e-63	2.07878e-64	-8.10644e-64	-4.54728e-63	3.28983e-63	-1.29745e-62	-2.36384e-64	5.78032e-65	2.11099e-63	7.05489e-64	1.20021e-63	4.51495e-63	1.40028e-63	7.40105e-62
1.20608e-64	7.07671e-65	-6.09191e-66	2.69759e-65	1.88132e-66	-1.5638e-64	-2.03723e-65	-1.38485e-64	-2.84487e-64	2.63399e-64	5.64421e-64	2.12242e-65	2.29718e-64	-8.11766e-65	-4.75932e-65	3.84344e-65	-6.29087e-64	3.83917e-64	-4.21235e-65	-4.91672e-65	5.23534e-65	-6.44531e-64	1.91106e-64	-8.77533e-65	-8.84225e-65	1.23653e-64	2.62904e-64	-2.15519e-64	-1.21711e-65	2.10584e-64	5.06531e-63
5.62052e-66	2.34286e-65	-1.61904e-65	3.63803e-66	-2.05454e-66	-8.47986e-66	6.07062e-65	1.26565e-65	-5.23131e-67	-1.99001e-65	-4.98401e-65	-4.01805e-66	8.22026e-65	5.94284e-65	3.76182e-66	-2.18474e-66	-1.22705e-64	5.31895e-66	-2.60083e-65	3.89237e-65	-5.30854e-66	-1.21993e-65	-1.02958e-66	-2.39117e-66	2.30654e-66	2.04757e-65	-4.65921e-65	-1.71686e-66	-3.74843e-65	2.17203e-65	6.98814e-64
2.09966e-68	4.73305e-67	-8.58089e-67	-2.46504e-66	-3.23087e-67	-1.17102e-66	-1.46158e-65	-1.11109e-65	7.67995e-66	5.12316e-67	3.76392e-66	-1.29033e-66	2.44476e-66	-8.57855e-67	2.33568e-66	1.2725e-66	1.21902e-66	3.51768e-67	-1.35883e-66	1.59083e-66	5.13822e-66	1.3203e-66	-1.70829e-66	1.25558e-66	-1.91716e-66	4.36085e-68	1.24319e-66	5.65717e-67	1.34397e-66	6.93628e-67	7.09457e-65
2.46728e-68	-3.80829e-68	4.41048e-68	1.45064e-67	-3.61207e-67	1.06506e-67	-1.17191e-67	2.28657e-67	6.2505e-68	-3.06823e-68	4.10004e-68	1.51891e-68	1.20417e-67	-1.48736e-67	-1.51618e-68	-8.97547e-68	-9.75938e-68	2.49823e-67	1.22691e-67	8.01062e-69	2.82264e-67	-6.95195e-67	1.30644e-67	-2.68932e-69	2.16774e-69	1.7549e-68	-1.05614e-67	-2.78672e-67	-8.83184e-67	-5.3898e-68	4.51893e-66
8.45481e-68	7.95576e-69	2.97946e-68	2.03782e-69	-8.78671e-69	-1.23047e-69	1.71453e-69	-4.40584e-68	-1.18602e-67	6.39812e-69	-7.35195e-69	-6.2443e-69	-5.18545e-69	-8.9473e-69	-5.35599e-68	-2.79559e-68	-3.39738e-68	1.18477e-69	1.35835e-68	-1.18153e-70	7.26126e-68	1.18118e-68	-4.25251e-68	6.82676e-69	9.07607e-69	-5.14275e-69	1.13083e-67	1.447e-68	-8.0559e-68	-5.83294e-69	8.25172e-67
-4.04336e-69	5.83667e-69	-4.6348e-70	3.72294e-71	2.85078e-69	1.24894e-70	1.08217e-69	2.02874e-69	-7.50432e-70	-1.31251e-69	1.32766e-69	3.69909e-70	-3.63282e-69	6.47296e-70	5.74737e-69	4.72647e-70	4.6931e-69	1.83337e-70	8.57494e-70	1.61501e-70	-5.22865e-70	-5.93903e-70	-3.83546e-70	-2.05606e-68	2.68968e-69	8.09201e-70	-5.27025e-69	2.35909e-70	-5.63575e-70	8.42078e-71	6.83372e-68
4.74656e-72	1.25393e-70	-1.90333e-71	-1.44387e-71	1.45446e-70	1.32926e-70	3.68266e-70	-7.12899e-70	8.86469e-71	1.01233e-72	3.50489e-71	1.95023e-71	1.32003e-69	-3.22604e-71	-1.66784e-71	-2.8276e-71	6.79464e-70	7.07949e-70	-7.02582e-71	3.5762e-72	2.24303e-71	2.86597e-71	2.86991e-70	1.63825e-71	1.10992e-69	-1.67189e-70	1.51287e-70	-1.89202e-70	-4.69354e-71	5.27116e-71	6.59757e-69
-1.33014e-71	-5.16862e-73	8.66537e-72	-8.86227e-72	-1.65264e-71	3.39063e-72	2.4712e-71	-7.09444e-73	1.03397e-70	-1.0659e-71	2.86133e-71	-3.63268e-72	-1.25978e-71	3.64325e-72	-6.56241e-71	-3.52915e-72	1.247e-71	-2.28169e-71	1.33671e-71	-1.39182e-71	2.66296e-71	2.46776e-71	-1.68631e-71	8.90521e-72	4.97778e-71	-9.882e-72	3.61036e-72	-6.29698e-72	2.47503e-71	-3.75548e-73	5.42722e-70
-3.0151e-73	1.07517e-73	9.00842e-73	3.88686e-73	-7.55946e-73	3.18622e-73	4.02803e-73	1.39611e-73	-6.14641e-73	-5.1184e-73	-7.36233e-73	2.54541e-72	-2.24434e-73	9.68e-72	-4.19653e-72	-4.41485e-72	-4.56337e-72	-2.11043e-74	-1.29023e-72	-4.15816e-72	1.01356e-72	-1.05099e-72	2.55125e-72	2.54367e-72	-7.41286e-74	-3.92521e-73	-6.02169e-73	3.44309e-72	-2.33943e-73	2.15242e-72	5.03301e-71
1.00816e-73	1.54801e-73	4.92553e-74	2.67693e-74	-1.71544e-74	-3.28923e-73	1.07792e-73	3.61629e-74	1.10742e-74	-3.74211e-73	1.24099e-74	-7.52971e-75	-3.05509e-74	-1.98931e-73	-5.94338e-74	-8.17711e-76	-2.45473e-75	-1.90226e-73	5.29091e-75	-1.43324e-73	-1.69645e-73	-3.58104e-73	1.81933e-73	-4.38163e-75	-5.23858e-74	-2.84521e-75	-1.09909e-73	3.61075e-74	-1.43539e-74	-1.31941e-74	2.80079e-72
2.29009e-74	-2.83918e-75	-3.2266e-75	1.55984e-74	-2.04329e-74	4.05532e-75	1.4498e-74	-2.38441e-75	6.0003e-76	-1.43085e-74	-1.30737e-75	-2.69539e-74	1.00892e-76	2.56725e-75	-1.22796e-74	1.7307e-75	7.50505e-74	3.3888e-75	-5.14792e-75	2.10951e-74	-1.81718e-74	-4.87151e-75	4.12073e-75	2.68488e-74	3.49423e-75	2.30059e-75	-3.30612e-75	3.8806e-75	1.71447e-74	7.38909e-75	3.41995e-73
-6.08164e-76	-1.05415e-76	1.70141e-76	-1.65692e-76	5.19276e-76	8.63259e-77	-4.34852e-76	1.2868e-76	-1.47885e-75	-6.28488e-75	-5.7695e-75	2.32065e-76	-1.44073e-75	-2.07386e-75	1.02612e-75	-4.14052e-75	-4.10564e-75	3.84319e-75	3.72746e-75	-7.87227e-76	4.22998e-77	-2.95616e-75	3.62814e-76	-9.85731e-76	2.74953e-76	-2.33743e-75	-3.20097e-76	-3.82379e-76	-1.28346e-76	-7.76888e-76	4.56957e-74
2.22291e-77	5.9436e-77	7.42861e-77	2.39208e-76	4.21162e-76	1.89524e-76	-9.40937e-79	8.15931e-77	2.53157e-76	-1.24249e-76	-1.75219e-77	-1.29546e-76	-7.43566e-77	-3.28563e-76	-3.23392e-76	9.12122e-78	9.11347e-78	-1.44841e-77	-3.38883e-77	-1.01401e-76	-5.19893e-77	1.57244e-76	-4.16601e-77	-6.58669e-77	3.69812e-77	1.45123e-77	6.94699e-79	-4.57849e-77	-8.69892e-77	-3.95584e-76	3.40448e-75
1.06905e-77	-2.94005e-78	-7.16272e-77	8.15295e-79	6.33099e-79	-3.86283e-79	-7.05172e-78	2.0528e-77	5.91876e-78	1.67341e-77	-2.13616e-78	5.59681e-78	1.53212e-77	-2.07195e-77	-1.9091e-77	-2.78385e-77	-6.121e-78	-2.08777e-77	2.6581e-77	-9.16931e-78	9.74139e-78	-8.51843e-79	6.67004e-77	-7.45195e-78	4.39401e-78	-2.92412e-78	-8.48779e-79	2.22873e-77	3.19196e-78	-1.19767e-77	4.21146e-76
-3.73122e-79	-7.9052e-79	1.41444e-79	4.37633e-79	4.63504e-79	-1.10435e-79	-1.26213e-78	-6.2012e-80	-1.40167e-78	-9.34014e-79	2.27431e-79	1.16697e-78	-6.90208e-78	-7.37683e-79	2.0945e-79	1.70931e-78	-4.38e-79	-1.92559e-78	2.59903e-78	5.21945e-79	2.4865e-79	1.10381e-78	6.13404e-78	-8.38219e-79	-1.34485e-79	4.76856e-79	-1.24759e-82	-8.84579e-80	-1.99213e-80	6.96916e-79	3.21555e-77
1.85555e-80	-1.54467e-80	-1.22952e-79	3.04122e-80	3.72364e-80	6.24321e-80	1.30497e-79	2.78581e-79	3.55041e-80	3.06303e-80	1.72213e-81	5.53179e-81	7.10997e-82	-4.55813e-80	-1.38834e-80	-6.97402e-82	5.51477e-81	-2.12752e-80	-1.53481e-79	-1.61392e-80	-6.20321e-79	3.21601e-79	-7.29756e-80	1.384e-80	-3.48356e-80	-3.06229e-81	8.596e-80	1.46974e-80	-7.40261e-80	1.45502e-79	2.41361e-78
-1.24578e-81	-1.21854e-80	-6.69834e-81	1.91923e-81	8.39308e-82	-2.65723e-81	-1.24626e-81	-1.45888e-80	7.17618e-81	1.50735e-80	-8.27718e-82	8.00212e-82	1.9116e-80	2.55822e-81	-4.61609e-82	-8.36244e-82	3.06675e-81	2.76884e-81	4.97556e-82	-1.33942e-80	-2.06581e-81	1.63404e-81	-2.72188e-81	5.0527e-81	-5.25304e-82	8.71281e-81	9.56575e-81	-2.04041e-81	1.20275e-83	3.51593e-82	1.4064e-79
-2.24878e-84	1.19769e-82	2.58403e-82	1.66377e-81	1.36521e-81	2.77351e-82	3.92576e-82	-6.06582e-82	-4.50616e-82	2.71214e-81	4.26632e-83	-6.07815e-82	8.32222e-82	7.03754e-82	1.22957e-82	-1.80392e-82	-2.07356e-81	-5.92272e-82	1.35103e-82	3.22905e-82	2.91138e-82	-1.57322e-81	-2.10692e-82	-4.26833e-82	1.40034e-82	4.91188e-81	-2.27276e-82	1.12918e-82	-5.29799e-82	1.35849e-82	2.2022e-80
-1.08298e-82	-3.84846e-83	8.69621e-84	-6.9909e-83	1.25137e-83	3.77398e-83	-5.40373e-83	-1.31576e-82	-6.24299e-84	3.10773e-82	6.7028e-84	3.59548e-84	-4.94894e-82	-1.25595e-84	-9.97492e-84	-2.44801e-83	9.0443e-83	2.05374e-84	8.30675e-85	-3.59316e-83	-1.89475e-84	6.74288e-84	1.39871e-82	3.66476e-83	-3.54608e-83	-1.47981e-82	2.98152e-83	-4.62677e-84	4.57508e-83	-1.78224e-82	2.07545e-81
2.40741e-84	-3.14437e-85	1.59315e-84	1.26916e-83	2.75311e-84	-3.9169e-84	4.50569e-85	-2.38896e-83	8.4305e-85	-2.40416e-84	-7.71056e-85	-2.34825e-84	-8.50797e-85	-6.84048e-84	1.2251e-83	-1.65926e-83	6.85339e-83	2.3496e-84	1.31564e-84	-2.61277e-83	-1.3052e-83	9.78328e-85	-1.70995e-83	1.27777e-83	-2.47426e-84	-1.04119e-83	-9.64791e-85	1.18564e-84	3.02897e-85	-8.6171e-86	2.48578e-82
2.50488e-85	-1.89857e-85	-1.59851e-86	1.47893e-84	-2.25907e-85	-8.58338e-86	-1.27125e-85	-5.29017e-86	-1.59294e-85	1.32117e-85	1.8114e-85	7.59677e-85	8.15027e-84	2.96188e-85	5.04742e-86	5.37225e-85	-5.75987e-86	1.04967e-85	-8.28209e-86	7.07128e-85	-8.89013e-86	-1.52067e-84	-5.55333e-85	4.57348e-86	-9.63416e-85	-1.20089e-85	2.77074e-85	1.76905e-84	2.11724e-85	-4.73265e-86	1.92452e-83
-1.45896e-86	-4.62381e-86	4.63936e-86	5.86943e-87	1.17137e-86	-3.85237e-89	-2.9654e-86	-1.12764e-86	2.91936e-87	-7.4895e-86	5.61595e-86	4.11765e-86	2.57423e-86	9.20011e-86	-2.17229e-85	6.30546e-86	1.59762e-85	1.00661e-87	-2.8315e-86	7.3729e-87	-2.66355e-86	2.42118e-87	3.30589e-87	5.83061e-86	-1.89251e-86	1.16476e-87	-6.66267e-86	-7.93876e-86	-1.24877e-85	-3.90919e-88	1.31745e-84
-3.06679e-87	-2.20349e-87	8.22303e-87	1.33756e-86	8.78507e-87	-3.51658e-89	6.91392e-87	2.56329e-86	7.90547e-89	-2.23391e-87	-1.46872e-86	-4.39414e-88	-3.53449e-87	6.15482e-87	1.13012e-86	1.42275e-88	1.17961e-87	-2.51453e-88	6.24083e-87	-4.76141e-88	1.35039e-86	3.31314e-87	8.83783e-88	-4.91238e-87	7.14323e-88	1.07537e-86	-2.73425e-86	-1.53673e-88	-5.02744e-87	-3.855e-87	1.85416e-85
2.63098e-88	1.44469e-87	3.08831e-88	4.56201e-89	-2.54737e-88	-1.10356e-88	2.28433e-88	-1.07953e-88	-6.64702e-88	8.99242e-89	-2.39534e-88	-3.32798e-88	3.29399e-88	-2.84282e-88	-2.33702e-87	-7.24693e-89	3.78127e-89	-3.32362e-88	-5.32023e-88	-1.5096e-87	7.89077e-88	2.89949e-88	2.82057e-88	-7.60137e-89	2.63815e-88	-2.55136e-89	3.25493e-88	-1.45073e-87	1.40803e-87	1.28242e-87	1.57187e-86
5.12108e-89	1.14537e-88	-2.98831e-89	9.5455e-89	1.89407e-89	7.17471e-89	-8.97894e-90	-1.10898e-90	-1.4282e-90	-1.48729e-89	3.01051e-89	1.44453e-89	-1.73708e-89	-1.49441e-89	-1.20468e-89	1.47884e-90	-9.60855e-89	5.23665e-90	-2.41832e-91	-4.92795e-89	1.98376e-89	1.73425e-90	1.83551e-89	-6.81775e-89	-1.03092e-88	-1.1997e-89	2.94337e-89	-5.00336e-90	6.55881e-89	4.7938e-90	9.77409e-88
-1.28185e-90	2.01826e-90	-4.56429e-91	-4.91424e-91	4.93151e-91	5.83449e-91	-7.67762e-91	8.95838e-91	6.91237e-91	2.06484e-91	-7.08e-90	3.38572e-92	-1.217e-91	-2.50121e-91	2.37387e-91	-2.19832e-90	-3.65208e-91	-5.00029e-91	2.53625e-89	2.07424e-90	-8.05427e-90	-6.2762e-90	-5.62921e-90	-6.44607e-90	1.35622e-90	6.75345e-90	3.64448e-90	-4.31404e-91	-1.72814e-90	-6.67664e-91	8.70963e-89
-1.32933e-91	-1.76755e-91	8.15668e-91	-1.18557e-92	1.37069e-90	1.89991e-92	-4.64876e-91	-1.50663e-91	-4.30417e-91	-1.50496e-91	4.0251e-93	2.12866e-92	4.75411e-90	3.11554e-91	1.57229e-92	2.21558e-91	6.19593e-91	9.62133e-91	-1.34792e-92	-7.10956e-91	-2.42515e-91	-4.43448e-92	1.99306e-91	-5.86257e-91	5.52507e-91	-2.01211e-90	4.89666e-91	4.11343e-93	-2.28864e-91	3.29584e-91	1.6047e-89
2.24181e-93	7.48577e-92	-2.72242e-92	-5.19302e-94	-1.18045e-92	-2.75974e-93	6.75716e-93	-1.1808e-92	5.91245e-92	2.26165e-92	-2.96383e-93	-4.46168e-92	1.10909e-91	1.77921e-92	6.92546e-93	-9.12677e-93	5.26267e-92	1.18657e-91	2.32152e-93	6.09856e-92	-1.13867e-92	-9.63585e-93	1.0663e-92	-4.58706e-92	-8.51348e-93	4.09306e-93	-2.87028e-93	-7.33987e-92	3.91072e-92	1.50508e-91	1.00268e-90
2.73631e-95	1.20056e-92	2.22685e-93	-7.81834e-93	-1.20592e-92	-2.64825e-93	-7.82254e-93	5.83095e-93	-2.49621e-92	8.31668e-93	-3.59291e-93	-5.7938e-93	-2.50842e-93	2.37042e-94	-9.25188e-93	3.8136e-93	-3.78451e-94	-2.52699e-93	-2.43274e-93	7.18318e-93	-1.62471e-93	-1.41016e-93	-1.97642e-93	-1.2465e-93	-1.10769e-94	4.40571e-93	3.03989e-93	-2.94023e-94	5.47388e-94	1.15358e-93	1.37246e-91
-3.13506e-94	-4.08302e-95	2.58405e-95	-2.06987e-94	8.76286e-95	-2.66491e-96	-2.31127e-94	-2.3393e-94	1.21956e-93	5.16188e-95	5.37875e-94	2.94561e-94	-2.46598e-94	-8.9869e-95	4.03218e-94	-2.09687e-94	-4.44656e-94	2.96612e-94	2.61927e-94	-2.80815e-94	1.0318e-94	-2.78394e-95	9.22403e-95	1.25721e-94	2.38849e-95	2.52478e-94	4.26648e-94	-6.59107e-95	-4.68377e-94	4.27668e-95	7.10856e-93
7.03271e-96	-2.37375e-95	-2.25046e-94	-2.10554e-94	-3.39335e-96	-1.25484e-96	-3.02639e-95	-1.04636e-96	1.05941e-95	-3.16411e-95	2.23711e-94	5.00132e-95	-2.20187e-95	2.90834e-95	-8.99172e-96	1.41493e-95	-1.49739e-95	7.18094e-95	6.50004e-96	-4.40017e-97	1.46281e-94	-1.08744e-95	2.17011e-95	3.36923e-97	1.26275e-95	5.18855e-95	-1.18361e-95	-8.35394e-95	6.19378e-95	5.94831e-96	1.39322e-93
5.06497e-96	1.58369e-96	2.7287e-97	-8.22481e-97	7.15943e-98	-2.50704e-97	-3.12203e-96	6.57541e-97	1.00805e-97	1.90169e-97	-1.85226e-96	-1.27921e-95	-4.1055e-97	3.82352e-97	2.24679e-97	-8.81428e-97	-7.19057e-97	2.53384e-97	-2.34344e-97	-1.72995e-95	1.5919e-97	2.03361e-96	-2.98652e-96	1.7721e-97	1.68718e-97	-7.11441e-97	9.57325e-96	4.50946e-95	4.32429e-97	4.39527e-97	1.08963e-94
1.02534e-97	8.98036e-97	-2.21972e-98	2.53142e-98	-9.57721e-98	2.84742e-97	-9.95228e-98	2.18434e-97	1.52884e-96	5.34861e-98	4.98988e-97	-6.18914e-97	-9.34877e-98	-1.51187e-97	-2.8254e-97	1.32656e-97	-4.53663e-97	-4.40551e-97	1.41824e-97	1.49258e-97	7.36317e-98	-4.13785e-96	-6.04077e-97	-1.81923e-97	5.86866e-99	-4.45378e-97	-2.35918e-97	-3.10022e-97	1.76407e-97	3.73922e-97	1.28369e-95
-4.72604e-99	1.7003e-98	-3.81122e-99	3.1448e-98	-1.0503e-98	-1.44055e-97	-7.95465e-98	-3.64712e-98	-6.62265e-99	6.52311e-99	3.50153e-98	-3.16897e-98	-1.33641e-99	9.37371e-98	-1.10245e-99	-1.48252e-97	1.70466e-99	3.47289e-98	-5.46306e-99	2.2603e-99	-4.75208e-98	2.97344e-98	8.16645e-100	9.80237e-99	4.01272e-98	-7.88539e-98	1.29165e-98	-2.38003e-99	-6.96439e-99	-8.04951e-99	9.33166e-97
-8.67717e-100	3.9829e-99	-9.9776e-100	-8.89107e-100	-4.5117e-99	-5.95068e-100	-5.2615e-103	1.68985e-99	3.41157e-101	9.13483e-100	6.69392e-99	-2.73738e-99	-8.42149e-100	-7.85333e-100	1.46837e-100	-2.37073e-101	-2.80074e-99	-1.0012e-100	-2.55673e-100	-3.19512e-99	4.99914e-100	-1.05963e-100	-1.27326e-99	-1.06291e-100	1.21186e-98	2.53457e-100	-1.5519e-101	3.81601e-98	-6.18937e-100	-4.21072e-101	8.52573e-98
-1.00658e-100	-8.55609e-100	1.56238e-101	-1.05663e-99	2.5172e-102	-2.43674e-101	-3.45568e-100	9.21549e-101	4.03639e-100	5.76279e-101	1.48115e-100	6.11596e-101	6.64653e-100	-4.94451e-101	-1.26349e-100	3.66163e-101	2.93526e-101	8.93062e-101	1.76156e-100	-4.81214e-100	1.33195e-100	2.91341e-100	2.15983e-100	4.5722e-100	-1.24227e-102	5.10409e-101	4.05981e-101	1.22948e-100	-2.69209e-101	1.22851e-100	6.2801e-99
1.1031e-100	1.45867e-101	-1.37792e-101	1.22035e-101	3.54278e-102	-1.23886e-101	-3.73586e-102	-2.25922e-102	3.26307e-103	6.11177e-101	1.16668e-101	-1.26215e-100	-2.31528e-100	8.50425e-103	-1.75415e-102	2.16491e-101	5.89477e-102	1.95816e-102	-8.11761e-102	-4.93677e-103	2.30428e-102	-1.37412e-104	-7.56983e-102	1.12456e-101	8.14376e-102	-8.00172e-103	-1.09348e-100	2.0052e-101	-2.88531e-101	4.85222e-101	8.8123e-100
-4.27766e-102	1.21391e-102	4.06818e-103	1.27377e-102	5.67614e-103	-3.58147e-105	5.72347e-103	-2.29079e-102	-5.36808e-103	7.25665e-104	-4.12691e-104	-1.98709e-103	-5.98608e-103	-6.04582e-104	3.28729e-103	-8.24632e-104	8.61705e-103	4.55677e-103	7.04663e-103	2.2749e-102	-4.93986e-103	-1.41593e-103	-1.80412e-103	-6.9905e-103	1.87012e-103	-1.74042e-102	-2.91939e-102	9.06414e-102	-1.47153e-102	-2.97116e-103	3.40177e-101
7.11816e-104	-6.9039e-104	2.60595e-103	-6.28477e-106	-6.84085e-105	-1.11336e-103	6.16208e-104	9.69884e-105	-3.23635e-105	-3.16721e-104	9.06598e-104	-6.53337e-104	2.34069e-103	3.68656e-103	-5.671e-104	-3.95604e-103	8.07681e-104	3.04969e-105	-2.35712e-104	-3.33159e-103	-1.03321e-104	4.78311e-103	4.73664e-105	2.89916e-103	-2.70057e-104	-7.75056e-105	2.24476e-104	-3.52767e-104	-1.21612e-103	-2.16767e-103	3.49158e-102
-4.22949e-104	-9.25706e-105	1.65678e-104	1.08407e-105	-1.22065e-104	2.58799e-105	-1.66727e-104	-8.63289e-105	-4.57497e-105	-1.62978e-104	-1.19449e-104	-1.16646e-103	-1.15837e-106	-1.58956e-104	3.41134e-105	2.00869e-104	-6.32022e-107	-3.10734e-104	2.95976e-104	-7.08685e-105	-7.49852e-104	3.4311e-104	-3.49205e-104	1.22024e-105	1.29789e-105	-5.80041e-104	-1.31902e-105	2.75632e-104	-2.91328e-104	2.10933e-104	6.49945e-103
-3.46417e-105	1.10735e-106	1.07871e-105	3.12055e-105	-1.49148e-105	6.17699e-105	2.06349e-105	1.13525e-106	-9.21551e-106	-4.31762e-106	-2.95955e-105	-3.19116e-105	6.90084e-106	-6.93942e-105	-1.00705e-105	-1.71555e-104	-9.26844e-106	-5.42333e-106	-1.14633e-105	-7.37567e-107	-4.9278e-105	7.51468e-106	-3.28153e-106	1.79938e-105	2.10704e-105	4.79487e-107	-1.83003e-105	3.63815e-106	1.1653e-106	-2.05529e-105	6.79325e-104
-3.61014e-106	2.56971e-106	8.36599e-107	7.91716e-107	-2.53364e-107	-2.99783e-107	-4.8435e-106	6.59713e-106	-1.64889e-106	-1.2444e-106	-2.86028e-106	-7.53215e-106	7.80373e-106	2.93786e-107	-1.73754e-106	-5.45653e-106	7.84601e-107	-5.45413e-107	-4.17947e-107	-9.27044e-107	-2.69134e-107	-1.42879e-106	-4.42706e-107	-7.29116e-108	-3.59541e-106	8.30959e-107	-1.08706e-106	-2.22828e-107	-1.16994e-106	1.55871e-107	6.03298e-105
4.86948e-107	-1.05756e-107	-2.14552e-108	-3.3727e-107	-6.72798e-108	3.09721e-107	-3.94339e-107	1.76289e-108	-2.11855e-107	-1.11658e-107	3.33951e-109	-6.70312e-107	8.65169e-107	-7.05335e-108	-8.77548e-109	7.03204e-108	4.36163e-108	-4.46329e-108	-2.44009e-107	-2.77426e-107	9.19182e-108	-4.36047e-108	-1.04503e-107	-8.25956e-107	-4.50391e-108	-6.66873e-108	8.43526e-109	1.65286e-107	1.80788e-107	7.60283e-107	6.65454e-106
-1.55207e-108	3.41607e-108	-5.17482e-109	3.02521e-108	6.48001e-109	-2.74692e-109	-5.62325e-109	7.06931e-109	-5.59373e-108	-2.28526e-108	5.68778e-109	-6.04025e-108	2.78798e-111	-6.67243e-109	-1.11007e-109	3.53324e-109	-6.50212e-108	-5.16464e-109	1.40999e-108	3.77985e-109	7.08317e-109	-1.64279e-109	2.74587e-109	-1.45455e-108	-3.55116e-110	3.2499e-108	-3.30825e-109	-1.31724e-108	1.94971e-108	-1.53644e-108	4.61531e-107
-1.74808e-111	5.29647e-111	-2.93736e-110	7.51708e-110	-2.33156e-109	-1.17081e-110	-1.97236e-109	2.0375e-110	5.56286e-110	3.55805e-110	-1.72993e-110	1.38756e-109	1.70604e-111	-3.23658e-109	5.59895e-109	1.22642e-109	1.03734e-109	-2.09915e-109	-3.94821e-110	7.50085e-110	-1.00618e-109	-8.66964e-110	1.2453e-109	1.03652e-110	1.73e-109	2.13979e-110	1.54016e-110	2.34005e-109	1.57641e-109	-7.19189e-110	3.25294e-108
-2.53762e-111	1.86533e-111	1.3277e-112	8.77044e-111	3.86685e-110	1.64463e-110	-3.35424e-110	2.7517e-110	-2.18119e-111	2.22731e-110	-6.27637e-110	1.68999e-110	8.61848e-111	1.91027e-110	-2.81224e-111	4.57006e-111	1.11185e-110	-5.31768e-110	-5.83299e-111	7.3537e-113	3.73372e-111	1.52547e-110	-1.77246e-110	-2.23638e-110	1.96211e-111	-7.59776e-111	-2.62889e-110	-7.17564e-111	-1.49534e-110	1.07202e-111	4.5703e-109
3.23197e-111	1.47234e-112	-4.2588e-111	4.81607e-112	8.02488e-112	-3.17646e-112	-1.47543e-112	2.12689e-111	1.3812e-111	1.55961e-113	6.84116e-112	2.73507e-112	-7.88888e-112	9.83715e-112	-2.8784e-112	1.13128e-112	-2.48936e-113	-3.90732e-111	2.34799e-112	-2.58084e-112	2.59133e-111	-1.70938e-111	-1.00875e-111	8.86093e-111	1.86848e-111	-1.16284e-111	6.14658e-112	9.17798e-112	-5.27939e-114	-2.22854e-112	3.94296e-110
-2.76259e-113	-6.34134e-113	3.82349e-112	-1.83518e-112	-4.32848e-114	-2.19785e-112	7.07851e-113	-5.90847e-113	1.40651e-112	1.60722e-113	-1.29508e-112	5.33464e-113	1.65061e-112	4.27476e-113	-8.77851e-113	-4.99829e-114	-9.70349e-113	1.45021e-112	-2.29499e-112	-8.96609e-113	-7.52933e-113	1.81477e-112	-2.19555e-112	-1.01312e-112	4.89757e-114	7.27062e-112	-4.02384e-113	1.55863e-112	3.98862e-113	-1.30026e-112	3.88789e-111
4.06306e-114	2.40462e-114	9.08383e-115	1.05554e-114	-6.4827e-114	-1.90713e-114	-9.08795e-114	4.38557e-114	-1.22623e-112	9.96475e-115	6.53127e-114	4.62486e-114	6.34886e-114	-5.46821e-114	-3.09382e-114	1.82464e-114	4.39137e-116	-4.66264e-114	2.65024e-114	1.01903e-114	-2.55137e-113	2.63721e-113	1.49157e-114	1.104e-113	-4.47494e-114	-1.40643e-113	-6.75771e-114	1.47327e-113	2.7578e-114	3.21317e-113	3.29519e-112
8.95849e-115	2.98983e-115	7.91237e-116	-5.42644e-115	-8.11482e-115	1.22902e-115	-8.48494e-115	-7.43393e-115	3.9735e-114	-6.43563e-115	-1.79653e-115	-9.42406e-115	1.75451e-114	8.36669e-116	1.36057e-114	-2.29045e-114	2.88218e-115	-6.10351e-116	6.96443e-114	-5.19142e-115	4.1484e-115	7.62074e-115	-5.49763e-115	6.54762e-115	-6.29536e-115	-2.49883e-115	-5.4863e-115	-2.80926e-115	2.7073e-114	-2.81008e-114	3.30118e-113
-8.21254e-116	-6.83915e-116	-1.70085e-118	-7.46162e-117	9.34389e-116	-1.17267e-117	3.17663e-116	-7.70183e-118	2.39452e-116	-4.37307e-117	1.27895e-116	6.69314e-116	6.15954e-116	1.4172e-116	1.07832e-115	-2.23044e-115	2.17529e-116	-4.17668e-116	3.07144e-117	-8.75206e-116	5.80496e-116	3.53416e-115	-3.71869e-116	-9.38168e-116	1.67955e-116	4.91397e-115	5.27344e-117	1.05436e-116	-2.05121e-117	-4.07941e-116	2.06342e-114
-2.06204e-117	-1.24722e-117	3.13188e-118	-5.66244e-117	-6.37311e-117	-5.80985e-117	4.29708e-117	1.3077e-117	1.93222e-117	-3.16875e-116	-2.11132e-116	2.48016e-117	-4.79949e-118	9.93496e-118	-7.71962e-117	-6.10311e-117	-6.40343e-118	-4.05838e-117	2.43251e-117	3.96184e-117	-1.04485e-116	-9.33453e-118	4.53016e-117	-2.00391e-117	-6.40968e-118	-1.23442e-117	1.06728e-117	-5.09712e-117	2.98024e-116	-2.86412e-116	1.95074e-115
3.0339e-118	-1.35493e-117	1.92637e-119	-1.54867e-118	-5.70047e-118	-3.35738e-118	7.91411e-120	1.72573e-117	-1.25772e-117	2.27406e-119	4.68446e-118	-8.99292e-119	2.85189e-118	1.00477e-118	1.21143e-117	2.84264e-118	-9.18584e-118	-1.25341e-117	-6.58124e-118	6.12543e-120	-1.2271e-116	-8.65463e-118	-5.16143e-118	6.18144e-118	2.92289e-117	-2.66237e-120	-5.77382e-119	2.00451e-117	-1.54508e-118	6.58578e-118	3.10999e-116
-1.19049e-118	-1.82078e-119	-4.88093e-119	2.50157e-120	-2.8636e-119	-2.37077e-118	5.72383e-121	-1.05662e-118	-5.74298e-120	-4.04275e-119	5.07442e-119	6.32595e-118	-2.1999e-119	3.62951e-118	8.48454e-119	6.48725e-120	-2.02108e-118	1.04606e-118	-5.50831e-120	1.13466e-118	-3.08343e-118	2.95218e-119	-1.04286e-118	3.5085e-119	1.16245e-118	-1.32972e-118	-2.44803e-120	-7.41108e-119	-6.70332e-119	7.39029e-120	3.06943e-117
5.14362e-121	-5.02553e-120	-9.64137e-120	2.13993e-120	3.0692e-120	1.02559e-119	8.22355e-122	-2.19283e-120	-6.39257e-121	-1.72943e-121	2.96229e-119	1.67444e-119	-2.55957e-120	-1.46173e-120	-6.53256e-120	5.65401e-120	-4.99546e-120	8.84453e-120	1.8465e-120	9.25262e-121	2.92724e-121	1.50227e-119	-8.41023e-120	-4.67884e-121	-5.96835e-121	6.12883e-121	3.44361e-120	-4.65178e-120	-1.0816e-120	2.3239e-121	1.47733e-118
-8.78196e-121	-6.2538e-121	7.88733e-121	1.50986e-121	-5.36652e-122	1.5025e-121	1.26463e-121	1.93222e-121	-5.71917e-121	1.45592e-121	7.95241e-122	1.79902e-121	1.15163e-120	-5.41166e-121	6.25277e-121	1.59119e-120	-8.38626e-121	6.51216e-122	-7.58157e-121	1.45752e-120	2.47587e-121	-6.44892e-122	-5.40829e-121	-2.9399e-121	9.44998e-122	3.48734e-121	-3.14824e-122	1.96908e-121	-8.12353e-122	1.77309e-120	1.46454e-119
-1.18312e-122	-2.59538e-125	2.05085e-122	-1.72374e-121	-6.3152e-122	-1.59704e-121	-4.60921e-123	-2.69723e-123	-1.365e-121	-2.05823e-122	-2.72122e-122	2.62145e-121	-1.92987e-121	2.14845e-123	1.29932e-122	-9.70674e-122	2.94644e-123	-5.52035e-122	-2.30088e-122	9.62405e-123	1.47544e-122	-3.36179e-122	-1.02741e-122	-4.48312e-123	4.48523e-122	-2.12246e-122	2.40668e-123	-8.12491e-122	-1.91846e-122	1.65199e-121	1.67457e-120
5.39338e-123	-2.23164e-124	-1.72169e-123	1.76235e-122	-2.8066e-123	9.37956e-123	-1.45761e-122	3.50001e-123	8.16494e-123	3.56901e-123	2.54124e-123	5.43811e-123	2.68863e-122	1.90704e-124	3.06314e-122	1.72401e-122	3.24273e-123	-4.91474e-125	2.37483e-123	-8.80177e-124	1.81418e-122	4.33789e-123	6.73859e-123	3.15904e-124	-9.11431e-125	1.67137e-124	1.53501e-122	-4.83255e-124	1.93042e-123	4.14111e-123	2.0813e-121
1.80336e-123	2.74358e-123	-6.27276e-124	3.72037e-124	2.32361e-125	1.6077e-124	-1.46075e-124	-2.77954e-124	-5.21646e-125	2.27899e-123	-9.73426e-124	3.7252e-124	-5.77268e-125	9.83067e-125	8.32904e-124	1.65043e-124	-4.64946e-124	-2.4609e-124	-3.23209e-124	5.76458e-124	7.6293e-124	-1.34581e-123	-5.70213e-124	-4.95698e-124	1.0166e-123	-1.56216e-124	4.05087e-125	-9.6507e-126	-2.91412e-124	1.03186e-124	1.73883e-122
1.57686e-125	-2.43579e-125	8.0173e-126	-1.52006e-125	2.44986e-125	5.02644e-127	2.04876e-125	-1.06625e-124	-1.693e-124	7.51806e-126	-2.30874e-124	5.40236e-125	7.57152e-125	-1.22769e-125	-4.62115e-126	4.77194e-125	-9.67821e-127	-1.87135e-125	-1.89438e-124	4.15267e-125	-2.11399e-125	9.20981e-126	-5.21657e-124	-3.30044e-126	9.19144e-125	-3.2248e-125	-9.69e-125	3.80765e-126	9.40602e-127	-1.52608e-126	1.8508e-123
4.2213e-127	-7.61411e-128	-7.85982e-126	8.36767e-126	-2.25006e-128	-3.75898e-127	1.21512e-127	-1.75414e-126	-1.7085e-127	-5.58804e-126	1.32195e-126	-2.80696e-127	-2.96285e-126	-2.32309e-126	-1.69836e-126	9.41761e-127	-9.97882e-126	2.66683e-126	5.55286e-126	3.33734e-126	-1.28312e-125	1.67912e-125	-6.03817e-127	2.4574e-127	-3.5249e-127	-5.05123e-127	6.12553e-128	3.07436e-125	-7.84327e-127	-6.0564e-127	1.19348e-124
-9.3909e-128	1.93222e-127	-2.06862e-127	-2.69474e-126	-4.46722e-128	-1.14506e-127	-1.0508e-126	5.89399e-129	1.4586e-127	4.35504e-128	1.08943e-128	9.46168e-127	3.84606e-127	-5.69428e-127	1.85073e-127	-1.16665e-127	-2.17465e-126	-2.24088e-127	-5.14785e-129	-1.72988e-126	-4.5931e-127	3.5934e-127	3.73516e-126	-1.14715e-126	-1.06932e-127	-5.69965e-128	-4.53495e-127	4.97211e-127	-4.9759e-127	2.01831e-129	1.82558e-125
1.05196e-128	-1.26938e-127	-1.73667e-131	2.96179e-129	-8.74224e-129	-3.95263e-128	2.96796e-128	8.91947e-129	7.90408e-129	5.59099e-128	-1.60369e-128	1.03451e-128	-3.15314e-129	-6.74363e-129	1.13291e-129	-7.06468e-129	1.90041e-128	-1.94871e-127	-3.61741e-128	4.02258e-128	3.25929e-128	-2.49535e-129	-1.48235e-129	-1.47092e-128	1.27852e-128	-2.44354e-128	-4.28622e-129	-1.25921e-128	-1.40221e-128	9.11202e-129	7.54383e-127
-2.13679e-129	1.95316e-129	1.18234e-129	2.5886e-129	-8.06625e-130	1.49944e-130	-1.90393e-128	-3.97713e-129	1.05976e-129	-1.60755e-128	-9.02904e-129	1.1002e-130	1.89785e-130	-6.00959e-130	5.00543e-129	6.2155e-129	-1.82279e-129	-5.81998e-130	-7.3759e-130	-2.1793e-129	3.46638e-130	-3.00555e-130	1.27892e-129	6.31468e-129	1.83681e-129	-3.56727e-129	5.90932e-129	-2.0912e-129	4.81493e-130	-3.13158e-130	9.78816e-128
3.16679e-130	-2.24303e-130	-2.61895e-130	1.18944e-131	7.96233e-130	1.58959e-130	1.56319e-130	9.97244e-131	1.28989e-131	1.47969e-130	8.43679e-131	1.24307e-130	2.33053e-130	-3.26225e-130	-3.80647e-130	-9.52222e-130	3.81216e-130	1.2522e-130	-1.02007e-130	-2.83289e-131	-2.41385e-131	-9.32981e-131	-6.15064e-130	3.82122e-130	1.28619e-130	-1.22061e-130	5.64679e-131	-2.88771e-130	1.37686e-130	-1.94435e-130	6.96713e-129
-2.11914e-131	-5.24272e-132	-9.47065e-131	1.24627e-130	9.17505e-131	6.61702e-132	-2.21359e-132	2.22889e-131	-4.20124e-132	2.6355e-133	-4.40727e-132	-6.72336e-133	-2.27668e-131	3.61174e-132	5.18431e-131	-2.87486e-131	-1.48712e-130	1.54488e-131	-6.85651e-132	2.2629e-132	-3.50212e-132	1.11092e-131	9.4404e-131	-9.13498e-132	-6.20776e-132	2.54633e-131	8.60026e-131	-4.74136e-131	2.07422e-132	-8.02567e-131	1.024e-129
-9.78279e-132	3.32186e-132	-1.00734e-131	1.36407e-134	-7.00021e-133	1.80053e-132	3.24016e-133	5.29376e-132	-5.38957e-132	-1.54557e-133	-3.40845e-132	1.95727e-132	-1.54359e-132	-1.92855e-132	-1.17684e-131	8.40653e-134	1.2277e-131	1.69372e-132	-2.81539e-133	6.88584e-132	2.71148e-133	-3.57768e-133	4.6819e-132	1.92876e-133	3.72055e-132	1.96922e-133	-1.05281e-133	-4.39645e-132	3.61755e-133	-7.39457e-133	9.37067e-131
-1.54204e-133	2.00635e-133	-1.79224e-133	-2.01954e-133	3.01588e-134	2.91904e-133	2.88371e-134	1.15178e-133	9.61003e-133	-3.85066e-134	-5.59171e-133	-3.11251e-134	-4.68534e-134	-2.28765e-132	1.21261e-133	-4.93938e-134	-2.54952e-133	2.39074e-133	2.73442e-135	1.14345e-133	-2.31061e-133	2.94294e-133	-1.15904e-133	3.9102e-134	5.70908e-134	-1.24861e-133	-3.28572e-133	-2.73471e-133	-6.47705e-134	-8.12888e-134	7.51858e-132
-6.92949e-134	1.3089e-135	2.27704e-134	-2.53257e-134	-5.52245e-134	8.265e-137	1.87358e-134	8.19942e-135	-4.28435e-135	-1.3111e-134	1.03872e-134	-1.80839e-134	1.03887e-134	9.00183e-135	2.63738e-134	1.00627e-135	-1.52895e-134	-3.94107e-134	8.13714e-134	-6.60684e-135	-2.10152e-134	3.07337e-135	3.11719e-134	3.44974e-134	7.80462e-134	3.58244e-135	1.20831e-133	2.054e-134	2.17523e-135	-8.08093e-134	8.32e-133
-7.53854e-135	-1.95031e-135	3.14639e-135	-5.17506e-135	2.48609e-135	-1.46122e-136	5.42048e-136	2.33169e-137	2.36725e-135	-5.23939e-135	-2.87366e-135	-1.12802e-135	-2.31291e-135	-4.91348e-135	1.95215e-136	-5.43119e-136	2.90025e-135	3.77365e-136	7.08233e-136	2.04303e-135	-1.62077e-135	6.85903e-136	8.95458e-135	-2.60972e-135	-1.9535e-135	-1.77938e-136	-2.90279e-135	3.45203e-136	1.98093e-135	-1.34532e-135	6.91864e-134
7.27749e-137	-6.93037e-136	1.38539e-136	1.81212e-137	4.63865e-136	-1.54328e-136	1.21998e-136	-3.13915e-136	-4.91672e-137	-1.15754e-136	-1.06285e-137	2.052e-136	-1.39151e-136	7.78484e-137	-2.88805e-136	4.26498e-136	2.32077e-136	-7.16e-137	-2.17544e-137	-1.87004e-136	1.97788e-136	-3.40977e-137	4.84458e-138	-1.3235e-135	1.76512e-137	2.44126e-136	-1.46278e-137	-1.03514e-136	-2.22867e-136	-3.50716e-136	6.3158e-135
-1.49557e-137	5.13596e-137	-5.48e-138	-9.16076e-138	6.59952e-138	8.16553e-138	-1.75353e-137	7.62748e-138	1.01703e-137	5.27527e-138	9.03844e-139	-8.58378e-137	-2.34554e-137	-1.99178e-137	-6.07608e-138	-8.64961e-139	-1.23169e-137	2.48403e-137	-4.6928e-140	-5.06947e-137	4.22229e-137	-3.67996e-137	1.45557e-138	-6.0546e-138	-1.40635e-137	4.96687e-138	1.58251e-137	-6.603e-138	1.13207e-137	-5.33085e-137	5.53905e-136
-2.03333e-138	-3.0432e-138	-1.04729e-138	5.3731e-139	3.73805e-139	-3.46215e-138	-7.56707e-138	-6.65359e-140	4.06763e-140	2.27875e-138	9.41495e-140	7.75629e-138	9.61078e-139	1.35343e-137	-8.77485e-139	1.44224e-139	-2.44018e-138	1.47911e-141	1.61623e-139	-1.47128e-139	6.39352e-140	-5.5071e-140	6.78236e-140	2.34311e-138	2.13862e-139	-4.73878e-138	-4.11191e-139	-1.80967e-138	3.90188e-140	7.2647e-138	6.35752e-137
-7.45301e-140	-1.02376e-139	3.32174e-140	-6.45149e-141	-2.57958e-139	-1.47567e-139	-2.96885e-139	-6.15167e-140	8.95396e-140	1.13578e-139	4.30353e-140	-2.19359e-139	3.52313e-139	4.51529e-140	5.56808e-141	-9.12047e-140	3.99918e-140	-2.45147e-139	1.19114e-139	1.32414e-140	-3.558e-139	-3.53261e-140	8.49199e-140	4.82348e-139	-3.70468e-139	-2.66727e-139	-2.93489e-140	4.74581e-140	1.79012e-139	1.8286e-139	4.39201e-138
-1.12525e-139	-2.24349e-140	3.05605e-140	1.59564e-141	1.03454e-140	3.35953e-141	1.21864e-139	-5.17848e-142	1.25833e-140	-9.56283e-141	-4.52028e-141	4.7645e-142	5.31136e-140	-4.37854e-141	2.46486e-141	-4.24407e-141	-3.42552e-140	-3.24615e-140	2.82799e-140	3.52339e-141	1.97139e-141	2.90031e-141	4.49618e-141	7.92159e-142	-1.40853e-141	-3.15575e-141	-3.66422e-141	2.00145e-140	2.14743e-140	-5.36364e-140	6.06581e-139
1.56684e-142	4.28214e-141	-4.32309e-142	1.28642e-141	-3.2346e-142	-4.06729e-142	1.86714e-141	-1.07858e-142	1.42731e-141	6.30221e-141	-4.06098e-143	-1.68822e-141	2.85432e-142	-1.01515e-141	-2.06041e-141	8.23011e-143	-1.21967e-141	4.02313e-144	-1.11693e-142	8.90526e-142	-4.39409e-143	-1.48818e-141	-1.62855e-141	1.11818e-141	1.64196e-141	-1.53666e-141	2.60668e-142	1.33392e-141	-1.94767e-142	-4.85305e-141	3.80902e-140
-2.68908e-142	3.64191e-143	-4.54662e-142	7.87512e-144	-7.48339e-143	-6.72278e-143	6.791e-143	1.02056e-142	4.74952e-143	-2.55708e-143	-7.06312e-144	4.56176e-143	-1.27656e-141	-9.59076e-143	-5.47063e-143	5.98999e-143	4.76268e-143	-1.26003e-142	1.58184e-142	3.13594e-143	6.21366e-144	3.77537e-143	9.68188e-142	-1.09204e-142	-5.72389e-145	1.22724e-142	-1.21325e-142	4.10108e-142	2.94317e-144	3.12597e-143	4.86618e-141
-3.59667e-143	-2.01288e-144	-1.18086e-143	-4.80759e-144	-1.1394e-143	2.92978e-143	4.64185e-144	-4.95089e-144	-5.24206e-146	2.5806e-144	3.7834e-143	-5.21448e-143	1.80377e-143	9.69694e-144	-1.03022e-143	-4.74299e-143	-3.74312e-144	2.46725e-143	3.48419e-144	3.67338e-145	3.03565e-144	-1.28606e-144	-5.66086e-144	2.20796e-143	-5.70887e-144	1.55904e-143	-5.61318e-143	-9.65574e-145	2.36175e-145	4.67756e-145	4.26389e-142
2.41438e-144	3.90994e-144	-2.3577e-145	-3.28211e-146	-2.54623e-145	5.0394e-146	1.23406e-144	1.11087e-144	4.60277e-145	-2.18092e-145	5.60113e-145	8.00315e-145	3.58929e-145	-8.19996e-145	1.33031e-144	-2.21815e-145	3.90601e-144	-1.18926e-144	-1.39956e-144	2.19216e-144	3.19627e-145	-2.11187e-146	6.42431e-145	2.09447e-144	9.4791e-146	-2.3685e-144	-1.69004e-144	4.56266e-144	-9.94056e-145	1.73923e-144	3.72266e-143
9.36186e-146	3.12806e-145	-3.98034e-146	-1.00321e-146	-5.78861e-146	-3.82716e-145	1.9764e-146	-1.56659e-145	9.31621e-146	-3.32735e-146	-3.59669e-146	-6.44184e-145	7.17544e-146	6.52259e-146	1.77043e-146	2.41896e-145	-9.05567e-146	5.28069e-145	-1.54516e-146	5.79203e-147	-1.93968e-146	8.59069e-146	8.89435e-145	-7.34897e-145	2.7228e-145	-1.221e-145	5.14078e-147	-1.13615e-145	1.53026e-146	-4.10808e-146	5.21548e-144
1.3733e-146	-3.10565e-146	1.98603e-149	2.17016e-148	1.12568e-147	-1.23051e-146	3.6528e-147	-3.98671e-148	-1.27475e-146	-2.91497e-147	1.14346e-146	-7.93802e-148	2.2283e-146	-1.20835e-146	-5.68389e-148	9.41205e-149	7.92325e-147	3.75421e-147	-1.12108e-146	8.56624e-147	3.52371e-148	-4.1134e-148	-1.42075e-146	-8.24351e-147	1.42898e-148	8.12087e-147	-1.58644e-146	4.52397e-147	5.61605e-147	2.68112e-146	2.41177e-145
-3.70294e-150	3.0515e-149	-2.25771e-148	5.62196e-148	-7.6345e-148	-5.27023e-147	7.91457e-148	-1.46536e-148	-4.01995e-147	-7.08731e-148	-9.27055e-148	7.11538e-148	-2.09536e-148	-3.48336e-148	-6.73308e-148	1.79018e-147	-3.45288e-148	7.7306e-149	9.38682e-148	1.56608e-147	-6.20209e-148	8.0881e-148	7.84402e-148	7.2791e-149	-2.67327e-148	-3.89824e-148	1.7424e-149	-5.23356e-148	3.56412e-148	-1.25633e-147	2.52067e-146
-1.61811e-148	3.31461e-149	-5.42658e-149	-2.7049e-149	2.01678e-149	-1.07702e-148	-6.24784e-149	8.77465e-149	5.84828e-148	1.16918e-148	-6.90426e-149	-1.18386e-148	-1.63195e-149	-5.31686e-149	-7.30962e-149	-1.80055e-148	6.78415e-148	-2.28436e-150	1.1533e-149	-1.04014e-148	-9.5641e-152	-8.6375e-149	-6.64132e-150	7.22681e-149	-9.44989e-150	-1.18041e-148	-1.82991e-148	1.15212e-150	-7.11403e-149	6.07752e-149	3.17136e-147
2.59135e-149	5.39914e-149	-2.33238e-149	-3.68207e-151	5.41125e-150	-2.72446e-150	-3.35867e-149	4.26771e-150	-1.45171e-150	7.4331e-151	4.70023e-151	-2.34462e-149	-2.3258e-150	4.76171e-150	-1.06099e-149	-1.6658e-150	1.35543e-150	-2.27757e-150	-5.22031e-150	-3.54492e-150	-6.61839e-151	-2.35927e-150	3.67291e-149	2.80912e-150	-1.14857e-149	-1.19085e-149	2.85959e-150	-1.65827e-150	1.34118e-151	-1.37604e-149	2.91826e-148
1.07211e-150	-6.79933e-151	2.68487e-151	7.5873e-152	-4.19456e-151	-1.06806e-150	1.25762e-150	5.08077e-151	-2.66301e-152	-5.3897e-152	-3.82129e-151	-4.16495e-151	-1.55492e-150	-6.8502e-151	-1.58946e-151	7.62553e-151	-2.87526e-150	1.26178e-151	5.08662e-151	1.03203e-151	4.65361e-151	7.3211e-151	-2.90336e-150	-2.12097e-151	6.23451e-151	-2.89363e-152	4.4849e-151	2.00978e-150	-1.07292e-151	-1.29371e-150	2.18281e-149
3.3652e-153	-9.83686e-152	-1.14462e-151	1.26885e-151	-1.60403e-152	1.03621e-153	2.96245e-153	-4.7245e-153	-2.97779e-151	-1.16618e-152	1.59669e-153	5.40901e-152	-4.13017e-151	-1.33754e-152	2.17977e-152	3.29025e-152	3.22649e-152	3.40265e-151	-6.1898e-153	-3.26131e-152	6.08115e-152	5.49281e-153	5.90956e-153	4.10119e-152	-6.35753e-152	-1.79575e-151	1.21122e-151	-2.76615e-152	3.0546e-152	7.54226e-153	2.16864e-150
8.53563e-153	6.93223e-152	3.10897e-154	1.08459e-152	-1.78977e-152	7.25582e-154	-1.55589e-153	3.33694e-152	-3.86095e-153	-1.69737e-153	-1.28146e-153	-2.97703e-153	1.39719e-153	1.43727e-153	-1.09686e-153	8.93869e-153	-7.66376e-153	1.7167e-152	4.40129e-153	-1.91446e-152	4.35636e-153	-2.65229e-153	2.2277e-153	-6.451e-154	1.94348e-153	8.68654e-153	-6.31539e-153	-6.90925e-154	-1.61433e-153	8.5045e-153	2.51263e-151
1.10023e-154	4.34216e-154	-4.22174e-154	-1.1576e-153	-2.93599e-154	-1.44036e-154	1.66238e-154	-1.6892e-153	6.02524e-154	-8.70764e-155	-6.78561e-154	-5.16124e-155	-1.44241e-153	2.91657e-154	-5.8606e-154	1.26651e-154	6.46306e-153	-6.40252e-154	-3.66202e-154	2.51491e-154	8.84493e-155	1.7688e-153	7.02634e-155	1.09083e-155	-1.84068e-153	-2.16867e-154	3.64578e-154	9.03829e-155	-1.44895e-154	-3.8771e-153	2.44776e-152
2.20373e-155	-5.65035e-155	4.02163e-154	-3.95716e-155	-6.37777e-155	-9.15091e-155	2.21596e-155	-1.445e-154	-4.62091e-155	-5.93445e-157	1.42552e-156	-8.01602e-155	3.16893e-155	8.92819e-156	6.57339e-155	-6.59918e-155	8.01702e-155	-1.3828e-155	5.79241e-155	-2.89194e-155	9.89842e-155	-1.1386e-154	1.90577e-155	2.7961e-154	-1.56258e-156	-7.76633e-155	2.8146e-155	-1.76718e-154	-1.05913e-154	1.30337e-155	2.23834e-153
6.77709e-157	-1.16158e-155	2.80367e-156	1.5255e-156	5.18699e-156	4.22817e-158	1.12768e-156	2.55711e-156	-6.95179e-156	2.60621e-156	1.49775e-156	-8.37152e-156	1.35767e-156	3.74719e-156	3.54367e-156	9.81032e-157	1.0843e-155	-4.46785e-156	6.00272e-157	-3.08484e-155	-4.60448e-156	-5.91804e-157	-5.49682e-157	5.88154e-157	-1.44187e-155	2.41602e-156	-3.53199e-156	2.38454e-156	-3.13516e-156	3.64619e-156	1.3722e-154
2.04027e-157	-1.47033e-157	-1.65426e-156	-4.79371e-157	5.67373e-157	-1.94417e-157	-3.79988e-158	2.05646e-157	2.04927e-156	-9.04962e-158	9.29489e-157	-1.48253e-156	6.12769e-158	-1.56314e-157	3.84528e-157	6.53716e-157	5.21414e-157	1.82123e-157	-1.17826e-156	-1.43431e-157	3.41252e-157	5.62256e-158	4.06295e-157	-1.83741e-157	8.89862e-157	-7.607e-157	8.87176e-158	-1.67374e-158	5.83556e-157	1.94731e-156	1.65974e-155
-3.15894e-157	2.37855e-157	1.0557e-159	1.22659e-158	2.96699e-157	-1.73515e-159	8.19939e-159	-8.10566e-158	2.08934e-159	-6.74655e-158	1.51115e-158	-5.22129e-159	3.92677e-158	1.41204e-158	-2.83063e-158	-4.1272e-160	6.43005e-158	-6.63798e-158	-4.53684e-157	-2.01787e-158	-3.72377e-157	8.35915e-159	2.30684e-157	-1.45005e-157	1.58686e-158	-3.0604e-158	1.37479e-158	1.47797e-159	5.44094e-161	5.88964e-158	2.60837e-156
-3.01979e-159	-1.74626e-160	-2.51685e-159	5.18347e-160	1.45654e-158	-1.54189e-158	2.16861e-159	4.04293e-159	-8.72191e-159	1.23138e-158	-1.22268e-158	3.4306e-160	-1.63012e-158	-8.98689e-159	4.77192e-160	-7.84321e-159	2.40211e-159	-1.19862e-158	-3.56032e-160	3.56647e-159	3.1663e-160	-1.19906e-158	-1.79875e-160	-5.82653e-159	-7.24661e-161	2.89323e-159	6.58673e-161	-1.55728e-160	-1.10257e-158	1.31999e-158	1.73677e-157
-4.33478e-160	3.01418e-160	7.25859e-161	1.23797e-160	8.95961e-160	1.53213e-161	-1.1017e-159	9.66898e-161	3.8524e-160	3.32104e-160	7.93417e-161	-1.04537e-160	-5.31469e-159	9.96415e-161	6.26909e-160	3.61035e-160	3.63278e-161	1.28286e-160	-6.6508e-161	-1.48379e-160	-4.32139e-160	1.38057e-161	-4.93073e-160	2.08017e-160	7.53789e-160	-1.13248e-159	-4.34009e-161	-8.36957e-160	-5.72063e-160	-1.2673e-160	1.53364e-158
1.11347e-161	-7.84265e-161	-3.54244e-161	-5.11973e-162	1.00287e-160	3.39076e-161	-8.81676e-162	4.68957e-161	5.09787e-162	-3.82497e-162	8.55549e-162	-4.91391e-161	-5.77095e-162	-2.03137e-161	1.91067e-162	-2.95245e-162	1.88435e-160	-7.18899e-161	5.8902e-161	-7.34758e-162	-3.21827e-161	-6.23247e-161	2.57624e-160	-6.71295e-161	3.16438e-162	1.31086e-160	-8.90762e-161	1.48072e-161	-8.7762e-161	1.4532e-161	1.50384e-159
-2.11338e-163	1.45996e-162	-8.59226e-162	-6.22146e-162	1.09122e-162	-1.27431e-162	-6.15545e-162	9.9037e-162	-6.70677e-162	-4.10094e-164	-2.18849e-161	-2.80592e-163	4.33749e-162	1.81533e-162	1.36618e-162	-2.01227e-163	3.65584e-163	1.86099e-163	-6.37627e-163	-7.63259e-163	5.52695e-163	-2.69192e-162	-7.76452e-162	2.5078e-162	7.45669e-163	-5.69161e-162	3.12698e-162	-1.92282e-162	6.53153e-162	2.06502e-162	1.07096e-160
-2.98633e-165	-1.10865e-162	3.85538e-166	5.83752e-164	-1.93712e-164	-1.05775e-163	1.56501e-163	1.40889e-164	2.23351e-163	-2.57532e-163	3.49679e-163	7.60635e-163	3.89366e-163	6.41916e-164	1.5449e-163	8.98059e-164	-1.01529e-163	8.52315e-164	1.65651e-163	-3.16714e-163	-1.86927e-163	1.2763e-162	-1.76363e-164	6.36912e-163	2.6785e-163	1.59618e-162	2.50231e-163	6.34795e-164	2.47371e-164	-1.67429e-163	8.91199e-162
2.55488e-165	-7.33293e-165	-3.37267e-165	2.50215e-164	8.39436e-164	-3.17949e-164	1.75884e-164	1.07685e-164	-6.55885e-165	1.75924e-164	4.01095e-164	-4.79668e-164	2.30719e-165	7.6669e-165	-2.09406e-164	-1.97772e-165	-1.82605e-164	-2.27552e-164	1.66215e-164	1.40038e-164	2.36015e-164	4.22861e-164	-2.52393e-164	-2.56148e-164	-1.52942e-164	-8.14975e-165	3.05591e-163	7.41314e-164	3.24905e-165	-3.10188e-163	1.23248e-162
1.80153e-165	-1.10204e-164	1.56489e-164	8.60658e-165	1.28195e-165	3.38674e-165	1.32063e-164	-3.32307e-165	-2.37605e-165	2.77237e-165	-2.08566e-165	-2.03207e-165	5.21094e-165	2.57065e-165	2.40807e-167	2.40729e-165	-4.59713e-165	-6.52789e-166	-2.85813e-166	1.21367e-166	1.21262e-164	-1.27333e-164	-1.34726e-164	-4.50508e-165	1.45279e-165	9.37282e-166	1.98243e-165	-2.70767e-167	-1.47493e-165	1.5767e-166	1.32281e-163
4.17508e-166	-2.04004e-165	-1.65638e-167	6.08065e-167	-1.61377e-166	1.88384e-167	-2.93629e-166	-1.39319e-166	-2.95193e-166	-7.35077e-166	4.6911e-167	-6.98128e-167	2.16587e-166	1.23125e-166	1.1502e-165	-1.34695e-167	-3.45685e-166	-1.86238e-166	3.42842e-166	1.6479e-166	1.1978e-165	7.30048e-167	-3.9868e-166	5.48906e-166	-1.54192e-166	1.6758e-166	3.78649e-166	1.91256e-166	1.0652e-167	-2.02337e-166	1.01611e-164
-3.97219e-169	-9.81748e-167	-6.19441e-168	7.29825e-167	1.66376e-167	-4.69806e-168	-8.78866e-167	2.11175e-168	1.34625e-166	-2.01649e-167	1.70294e-168	-1.24413e-167	-3.87255e-168	7.11538e-167	-8.34965e-168	1.52575e-168	-3.84109e-167	-1.60136e-166	3.47687e-167	5.3316e-167	5.99719e-168	-9.19267e-168	-4.48888e-168	-3.48385e-168	9.59831e-168	-2.20706e-168	8.84581e-168	2.80355e-167	-1.43067e-166	-1.16747e-167	1.05614e-165
2.24818e-168	-1.31657e-168	7.02168e-169	1.61022e-168	5.54196e-170	7.20258e-169	8.39276e-168	4.87684e-170	-1.22122e-168	-1.90305e-167	1.71303e-168	-1.53764e-168	-1.98929e-168	-1.18682e-167	-2.73615e-168	2.64931e-168	-7.9676e-169	-1.40593e-168	-6.10341e-169	-1.82577e-167	4.60159e-169	-2.31961e-169	-6.63443e-169	-5.80842e-169	1.29863e-168	2.08128e-168	4.43265e-168	-3.82137e-169	5.45346e-168	7.06704e-168	1.01562e-166
3.64897e-171	1.57383e-169	-6.80089e-169	-1.83594e-170	-7.83709e-170	9.82829e-171	9.28528e-170	-5.19808e-170	4.51491e-169	-4.08889e-170	8.70413e-171	3.64291e-170	-8.50241e-169	4.92376e-170	3.72731e-169	1.14291e-170	-1.45872e-168	1.93221e-170	8.06462e-170	-4.3236e-170	-1.06906e-169	3.26919e-169	7.62936e-169	1.19018e-170	-6.17166e-170	3.29034e-169	-8.57612e-170	3.61723e-169	-1.83353e-169	2.64736e-169	7.01058e-168
2.51858e-170	-9.42066e-171	-4.71989e-170	1.33749e-170	-7.52315e-170	5.15991e-170	1.98888e-170	1.23511e-170	-7.28507e-170	-5.09216e-172	-1.02693e-170	-8.42101e-170	1.56774e-170	-7.29559e-171	-9.39105e-170	7.97986e-172	7.52483e-170	6.71886e-171	-1.69748e-171	8.51548e-170	2.31755e-169	8.96444e-171	-1.07165e-170	-7.28322e-170	6.57855e-171	-3.75487e-171	-2.61333e-171	1.09818e-169	-2.26481e-171	9.55591e-170	1.25345e-168
1.42844e-172	-1.58035e-171	-7.40397e-171	1.82575e-170	-3.42421e-172	-2.87666e-172	1.34505e-171	-5.27418e-171	3.03769e-172	1.02361e-171	2.30736e-171	-4.60418e-171	-3.55554e-171	-7.26823e-172	-2.08016e-171	-6.36703e-172	-6.5904e-171	8.12222e-172	3.14827e-171	1.13745e-171	2.38549e-171	-9.13128e-171	-1.69424e-172	-1.56339e-170	-8.32558e-172	3.99204e-172	-3.72766e-171	-3.41903e-171	-3.85577e-172	-1.22974e-171	9.88744e-170
-9.34834e-174	1.99274e-174	3.7686e-172	-6.15398e-173	3.04158e-172	7.9576e-173	-8.53504e-172	1.52789e-173	-1.22503e-172	-5.91979e-173	-8.65813e-173	-7.55793e-173	-8.60949e-173	-3.28784e-173	3.04719e-173	-4.98243e-173	-7.49407e-173	-1.08959e-172	-2.07567e-173	-2.13534e-172	2.68273e-172	-3.84843e-172	1.06419e-172	9.20724e-173	3.26893e-174	5.24207e-173	6.12393e-173	5.73885e-174	-9.34333e-173	1.99426e-171	5.72555e-171
1.90971e-173	-4.01098e-175	-3.46002e-173	-8.89251e-173	-2.2631e-173	3.01951e-174	-2.43259e-173	-2.96589e-173	3.69495e-174	-2.17814e-175	-8.57485e-174	-8.48844e-174	1.34561e-173	-2.041e-174	-1.81896e-173	-3.06894e-174	-1.80845e-173	-1.58171e-174	8.55839e-174	1.05147e-173	2.78247e-173	3.66101e-173	-1.72229e-172	-3.251e-173	-7.73927e-174	-3.23403e-175	-5.02993e-174	-4.52085e-174	-5.61744e-174	2.14771e-173	6.33012e-172
-9.48207e-176	-3.91693e-174	1.29197e-174	-2.41997e-174	9.54718e-177	3.95578e-174	6.84264e-174	9.1993e-175	-9.77312e-175	1.41897e-174	-2.98692e-175	7.62551e-174	1.18338e-174	-2.70745e-174	-5.20289e-174	4.80967e-174	-7.70883e-175	1.38269e-174	6.72725e-174	5.71628e-174	7.70347e-175	-4.27194e-175	-2.1035e-174	-2.79122e-175	2.04488e-174	3.01758e-174	9.95299e-174	-7.27663e-175	-2.21654e-174	1.52932e-174	8.13417e-173
-2.87075e-176	5.67509e-176	-6.53033e-176	2.79227e-175	3.04787e-175	2.52723e-175	-1.67294e-174	-3.94196e-178	-2.38596e-176	1.38775e-176	2.16463e-176	2.92817e-177	5.13918e-177	1.87481e-175	-6.08836e-176	-7.03319e-176	2.09732e-175	8.53225e-177	-7.5872e-178	-1.75912e-175	-2.43809e-176	8.22754e-175	-2.36618e-175	-1.4901e-175	-1.15816e-176	3.61083e-176	-2.90948e-175	-1.34604e-175	-1.76494e-175	-1.53831e-175	5.47824e-174
-3.46741e-177	7.8234e-177	-6.7901e-178	2.04893e-176	-1.35946e-176	4.81331e-176	-4.85863e-177	6.98757e-177	2.9576e-176	3.87781e-176	9.10992e-176	-2.87367e-176	-5.10067e-177	4.66633e-176	3.44484e-177	3.855e-178	-1.07601e-176	5.28734e-177	-9.78008e-177	1.86176e-176	-1.06015e-175	1.26217e-176	1.09895e-176	-1.14932e-176	-1.00547e-176	-4.82998e-177	-2.1407e-176	-6.46997e-178	1.7788e-176	-2.28171e-177	5.9239e-175
-1.09525e-176	3.64573e-178	3.07931e-178	-1.60087e-177	1.75859e-177	2.74103e-177	-5.34088e-178	1.41887e-178	2.01721e-178	8.19576e-179	-2.7591e-178	2.71716e-177	1.97812e-179	1.39742e-178	-1.58221e-177	-1.43812e-177	1.23098e-177	-6.58762e-178	-3.65878e-177	-1.72663e-177	2.03013e-177	1.3141e-177	-1.4978e-179	-1.78919e-178	3.5787e-178	-9.27547e-179	6.10974e-178	8.07783e-177	-2.2338e-178	-6.61617e-178	4.56957e-176
-1.04219e-178	4.43592e-179	-9.25487e-179	4.83428e-180	-6.05042e-178	2.35795e-178	1.85094e-178	-5.42698e-179	4.96713e-179	3.44178e-178	2.82089e-178	-2.59309e-178	6.66551e-179	2.59757e-179	1.78038e-179	1.77813e-178	-4.84656e-179	4.42785e-178	-1.9702e-178	4.5606e-179	5.83572e-179	-1.23132e-178	9.54888e-179	7.97301e-179	-7.73083e-178	-1.67235e-178	-7.78861e-180	-2.12527e-178	-2.66142e-179	1.57852e-180	4.82907e-177
-3.7461e-180	6.99632e-181	-1.09803e-178	3.21207e-180	1.11276e-181	2.71767e-179	6.07437e-180	-8.49221e-181	3.7561e-179	7.38498e-181	1.70528e-180	3.77512e-179	1.42336e-179	-7.79375e-182	-9.55073e-180	1.27866e-179	-3.83647e-181	-2.93926e-180	3.52751e-180	8.52889e-180	5.47009e-180	-5.09343e-180	-1.52572e-179	-4.68382e-180	-3.59287e-179	-2.12395e-180	1.24945e-179	-1.76388e-179	-3.23194e-179	7.76294e-180	4.2023e-178
9.68564e-182	-5.50496e-181	-2.34682e-180	-4.05648e-181	2.80989e-181	-7.71359e-181	-1.32105e-180	1.06809e-180	-7.78869e-181	-2.2666e-180	6.38594e-182	1.87646e-180	6.80936e-180	3.5465e-181	-1.48757e-180	2.78717e-180	-4.10438e-182	-2.61147e-180	-2.23227e-180	1.06867e-180	3.00014e-180	-1.60773e-180	-3.58791e-180	7.00805e-181	-5.93719e-181	-1.42982e-180	-5.15987e-182	-9.98107e-181	1.25584e-180	2.58996e-181	4.2704e-179
-1.1836e-181	-2.23194e-182	-7.60925e-182	-1.26887e-181	-1.67794e-183	1.19607e-182	-2.2902e-182	9.30505e-183	-1.80491e-182	3.0827e-183	1.63696e-181	-3.80385e-181	-2.46865e-182	-7.00569e-182	-4.95623e-182	7.10275e-182	8.2039e-182	-1.42789e-182	-2.19621e-181	-4.11627e-183	9.58007e-182	-1.49584e-182	1.85584e-181	8.94659e-181	3.06912e-182	2.07102e-182	-2.11237e-183	-3.82875e-182	-1.46395e-181	2.89184e-181	3.20849e-180
-2.68225e-183	-1.46081e-183	1.79942e-184	-2.38711e-183	6.26103e-182	2.90074e-182	1.28282e-184	-8.6207e-183	-1.6806e-183	1.63116e-185	-2.36309e-183	-3.0302e-183	7.58672e-184	6.73953e-183	1.929e-183	-1.00518e-182	7.24443e-183	1.27475e-182	2.9749e-183	4.6398e-182	8.22305e-183	9.51905e-183	-4.7909e-183	-1.70185e-183	-7.73867e-183	1.31212e-182	-1.21309e-182	7.63345e-183	-3.5848e-182	1.04218e-182	3.1414e-181
3.22388e-184	1.10227e-183	5.52452e-184	-2.62505e-184	1.5255e-183	-1.81923e-183	-8.12675e-184	-7.08785e-183	1.00515e-183	-2.79385e-183	-5.42667e-183	1.05669e-183	-3.68994e-184	-1.1367e-183	1.76768e-185	1.35547e-184	2.50295e-183	-2.56139e-184	1.05965e-183	-8.94394e-184	-4.56595e-185	-1.63472e-184	5.89341e-184	1.85016e-184	3.75757e-185	-2.14683e-183	-5.17225e-185	1.91806e-183	-8.97233e-183	-2.91426e-183	4.71636e-182
3.14009e-185	-4.19776e-186	2.29004e-184	-2.22291e-184	4.44651e-186	5.76334e-185	-1.1216e-185	-2.27391e-185	-2.69373e-184	-1.17498e-185	-4.7644e-184	7.0229e-185	-2.27173e-184	1.13912e-184	6.08628e-185	-1.90866e-185	9.77467e-185	4.40106e-185	2.3207e-185	1.29054e-185	1.82223e-184	-1.91405e-186	9.73215e-186	3.46828e-184	2.6928e-184	-9.4717e-185	5.81028e-185	3.61588e-185	-2.63693e-184	-9.75354e-185	3.36981e-183
5.04051e-187	6.74314e-187	-2.01325e-185	-1.79516e-186	3.26274e-186	6.72721e-187	1.92977e-186	-9.79308e-187	-4.95143e-187	5.08549e-186	3.82279e-186	-4.87839e-186	-1.0407e-186	-7.54778e-187	2.60928e-186	-6.87012e-186	-2.27084e-186	4.22782e-185	7.86858e-187	-2.00396e-185	8.63563e-186	2.38715e-186	-1.90528e-186	-1.33695e-185	3.83253e-186	4.89427e-185	1.46915e-185	5.60133e-186	5.75264e-186	-3.65095e-186	2.29652e-184
-1.65491e-187	-3.05343e-186	-7.10766e-188	-1.73641e-187	2.53571e-186	1.15868e-187	-1.69769e-186	2.88901e-186	-6.76727e-187	-1.17693e-186	-2.53362e-186	2.48477e-186	8.14482e-187	4.18604e-187	-8.07704e-187	2.26802e-187	6.6236e-188	3.28919e-186	8.93493e-187	1.65257e-187	-9.14201e-187	-3.02084e-188	-3.1458e-187	3.53018e-187	-4.43098e-188	1.04183e-186	-4.8329e-188	-1.93773e-186	-8.02124e-187	-2.15494e-186	3.1897e-185
-8.33081e-188	-2.81564e-187	-2.9189e-188	-2.43541e-188	-1.90154e-189	1.93035e-188	2.35002e-188	-1.20906e-188	1.00047e-188	1.16088e-188	1.38133e-188	1.53954e-188	1.34613e-188	-4.05327e-187	1.24844e-188	-3.86589e-190	6.70185e-188	2.37117e-187	-3.80843e-188	2.78896e-188	1.14488e-188	1.22749e-188	5.67506e-187	-1.89326e-187	1.13225e-189	7.67521e-189	-2.14992e-188	-2.86899e-188	3.92002e-190	-1.17524e-188	2.1795e-186
-1.31606e-188	1.59772e-189	1.17507e-188	3.72368e-189	1.92497e-188	-1.35512e-188	9.00267e-190	3.38435e-190	-6.21739e-189	1.70762e-189	-9.15161e-189	1.02364e-188	-4.79511e-191	-7.10583e-190	1.0386e-188	-2.6409e-190	9.28639e-189	-2.44194e-190	6.34178e-189	-1.50796e-188	-1.69146e-191	-4.14372e-190	-8.40882e-189	-8.69197e-190	1.09265e-188	-7.68928e-189	2.17023e-189	-2.07431e-189	2.213e-190	5.86677e-189	1.72604e-187
-3.47826e-190	-4.91301e-190	-2.37891e-190	1.39078e-190	-2.59223e-189	2.29578e-190	-1.4177e-191	-5.49986e-190	3.7277e-190	8.02004e-190	5.7018e-191	5.65164e-190	-9.40241e-190	9.84039e-190	9.68496e-190	-1.35804e-189	-4.37932e-190	-5.86972e-190	-1.14382e-189	2.77641e-190	1.08957e-190	1.31305e-189	-2.70685e-190	2.22772e-190	2.40468e-189	-1.03708e-189	-1.24254e-190	-2.71232e-190	4.33497e-190	5.62471e-192	1.9288e-188
8.89161e-192	-8.28716e-191	6.73404e-191	-1.63886e-191	8.21781e-191	2.48858e-191	-8.1478e-192	-1.62782e-191	4.17303e-191	-4.42729e-191	5.26902e-192	3.6306e-192	9.4884e-192	-3.73111e-192	2.61891e-191	5.43314e-191	6.9864e-192	1.8983e-190	-6.8926e-191	3.92253e-191	5.43611e-193	5.87766e-192	-3.72559e-192	-1.31374e-191	3.09055e-191	-3.33439e-190	-8.15961e-191	-2.26312e-190	-6.32327e-192	1.38148e-191	1.51627e-189
-9.25991e-193	3.68497e-192	3.12618e-192	-5.14865e-192	2.87976e-191	-8.48031e-192	-1.09912e-191	7.52294e-192	1.22774e-192	1.09847e-191	9.72641e-192	5.99352e-193	1.39309e-191	-1.47393e-195	-1.8429e-193	-2.41119e-191	2.97439e-192	-1.72101e-191	-5.07709e-192	-4.99387e-192	1.71822e-193	-1.12213e-192	-6.55245e-192	6.47046e-192	2.22738e-192	-1.40418e-191	-4.37643e-193	3.00445e-192	-1.91144e-192	1.89402e-192	1.97534e-190
2.8461e-193	-1.91309e-193	-9.12796e-194	-2.74058e-194	7.2165e-193	-7.39669e-194	1.38248e-193	-1.55214e-192	-3.32118e-193	-7.11574e-193	1.1953e-193	3.05281e-193	5.2915e-193	1.22584e-193	-1.81887e-194	-1.8552e-193	7.18557e-194	-3.27298e-193	-2.18906e-193	-3.23556e-193	2.83516e-192	-3.38396e-193	5.93176e-193	6.88113e-193	-7.89904e-193	-6.34191e-193	9.11342e-194	1.88154e-193	1.95236e-193	3.12484e-192	1.58245e-191
1.34089e-193	-1.3427e-194	2.37309e-195	-3.06463e-194	1.77719e-194	-9.26055e-197	-2.09571e-195	-1.6249e-194	2.70558e-194	2.93066e-194	-2.37722e-194	1.59659e-193	6.8904e-195	-3.27571e-194	-7.98709e-195	-6.04674e-195	7.40695e-194	-2.68257e-193	4.10786e-194	1.47163e-195	3.57214e-194	-1.02437e-193	-5.32563e-194	-3.34855e-194	9.45591e-195	-3.2965e-194	1.58647e-194	-2.72987e-194	2.85244e-194	-9.8916e-195	1.244e-192
2.97806e-195	-1.16443e-195	1.87019e-195	-1.92608e-194	5.76463e-195	6.73095e-195	-3.84548e-195	-4.72553e-196	2.27252e-195	1.23658e-195	3.91723e-194	1.08035e-195	-2.60443e-195	3.8372e-195	3.55285e-196	-1.37554e-195	-3.50483e-196	-2.38049e-194	4.59719e-195	-2.39074e-196	1.55673e-195	-6.40744e-195	-1.51713e-194	1.2654e-195	7.03142e-195	3.54102e-195	-8.18559e-195	1.59947e-195	-3.16289e-196	-8.07829e-196	1.68896e-193
6.20725e-196	-5.79247e-197	-1.22923e-195	-3.91601e-197	1.22658e-196	8.60847e-197	3.12062e-195	1.93635e-196	-7.77785e-197	5.69604e-197	-3.17878e-196	-3.24606e-196	-4.87708e-197	-8.01214e-197	1.30677e-196	-9.96901e-196	2.13109e-197	7.28806e-197	1.2809e-195	7.29756e-196	2.95499e-197	-2.36315e-196	-9.7907e-197	-4.32249e-196	-1.71597e-196	-9.47523e-197	5.28724e-196	1.23322e-196	2.36727e-196	2.02619e-197	1.158e-194
7.64299e-198	-4.25438e-197	3.57896e-198	9.83965e-198	3.17784e-197	2.52507e-197	-6.43519e-197	1.82931e-198	-2.27325e-197	3.21294e-197	-3.53655e-196	-1.2267e-197	5.52027e-197	1.18003e-197	-4.68004e-197	-4.50663e-197	3.72452e-198	1.2903e-197	-2.31137e-197	-7.92683e-199	1.06812e-197	-4.09135e-198	-8.22514e-197	-2.29543e-196	1.24921e-198	-5.8895e-198	-9.90661e-199	-2.36663e-197	-1.87199e-196	1.21091e-197	1.36467e-195
-1.03121e-198	-5.4721e-198	5.83359e-198	1.16143e-198	2.73041e-198	4.80489e-198	5.17971e-199	9.52019e-199	-4.66599e-199	2.92681e-198	-6.6623e-199	-7.20792e-198	-2.98154e-198	-4.28969e-198	-9.62911e-198	2.68562e-197	1.3993e-200	1.33523e-198	8.09542e-198	7.93068e-199	1.15993e-198	-5.32517e-198	1.24674e-198	-5.20613e-199	8.92831e-199	2.98914e-198	1.56252e-197	3.23489e-198	-7.37286e-199	-4.42341e-198	1.23921e-196
2.13949e-199	-9.57369e-200	-2.08911e-199	6.72634e-199	-1.96611e-199	-8.81533e-200	-7.05957e-199	-1.34233e-199	-4.46435e-199	-1.23891e-199	-2.78952e-198	2.97308e-199	1.56369e-199	7.24385e-200	-7.74898e-200	3.15052e-198	1.20754e-199	-3.32336e-199	5.80127e-199	9.19042e-199	9.48977e-200	5.57456e-199	3.17362e-199	-9.27633e-200	-9.93354e-201	8.65818e-201	-5.85614e-200	2.20338e-198	-1.07326e-198	-3.16456e-199	1.61151e-197
-7.13118e-201	-1.35286e-200	-2.33657e-200	3.03346e-201	5.49318e-200	1.34524e-201	1.43674e-201	-2.08372e-200	5.72801e-200	1.30946e-200	2.00586e-200	-2.36389e-200	1.00825e-200	-8.44908e-200	1.01095e-200	8.25749e-202	-3.84849e-200	-2.52026e-200	-7.93821e-201	-2.63584e-201	1.71268e-199	-2.66559e-200	5.06856e-200	5.76485e-200	8.01078e-200	2.62777e-201	4.22285e-200	1.70037e-199	-2.08646e-200	1.81292e-200	1.05971e-198
8.93645e-201	-1.26597e-201	6.66245e-202	-8.30875e-203	-3.35998e-203	5.92402e-203	-2.01248e-201	-8.86249e-202	-7.75887e-202	1.32092e-201	-1.05444e-201	-4.00407e-201	-2.3014e-202	3.9353e-201	-6.65894e-202	6.09766e-202	5.50208e-201	3.90133e-202	5.99231e-201	-7.43529e-201	-1.10622e-200	1.87756e-200	-5.21246e-201	-7.12757e-201	2.87216e-201	-1.4442e-201	-5.06387e-201	1.96358e-202	-1.37342e-201	-1.38569e-201	1.00373e-199
-4.61602e-203	2.67215e-202	8.67299e-203	-5.64882e-203	-2.88883e-204	2.03885e-201	-1.34799e-203	-1.42077e-203	-3.08747e-202	-6.09e-203	-2.40574e-202	-2.00184e-202	1.39996e-202	4.64988e-202	-4.31123e-204	-2.44301e-203	-9.11259e-203	-5.67159e-202	2.69965e-204	-3.15924e-203	-8.22668e-202	-9.79366e-202	-4.75265e-204	-4.93355e-203	-2.31721e-202	-1.04561e-202	1.45494e-201	7.50453e-202	1.35534e-202	8.11287e-203	9.27719e-201
1.24721e-203	3.12771e-203	-8.92037e-204	8.60987e-203	1.46278e-203	-2.13249e-203	-8.0849e-203	-5.30922e-203	-2.22637e-204	4.59742e-205	-8.19076e-204	2.27934e-203	-4.65356e-203	-1.01104e-202	-6.5775e-203	-2.31674e-204	-1.54369e-203	-1.62481e-203	-3.21395e-204	-8.4616e-204	3.29249e-203	8.71073e-204	1.50544e-203	-1.80409e-204	1.11032e-203	-2.21315e-203	2.38937e-205	2.19411e-203	1.77601e-203	6.36394e-203	7.96733e-202
-1.23772e-204	-7.52338e-205	-2.18031e-205	-2.41976e-205	3.36527e-204	-6.26207e-205	-3.7005e-203	-5.56909e-204	3.90736e-204	-2.70212e-204	4.63759e-205	8.02337e-205	-7.96249e-205	1.15377e-204	6.42719e-205	3.26366e-204	7.34789e-205	1.28952e-204	-8.27928e-205	-5.52392e-205	-8.87336e-206	-5.77233e-205	-6.61137e-204	1.49891e-204	4.63121e-205	2.73721e-204	1.8109e-204	1.44292e-204	-1.20209e-205	-1.9212e-204	8.3424e-203
1.38274e-205	-2.7169e-207	-2.39629e-205	-8.51385e-209	6.88765e-206	3.61667e-205	-4.55374e-206	-1.79316e-204	1.69675e-206	8.09537e-206	-4.92387e-205	1.08184e-206	1.86431e-205	-1.49177e-206	4.44945e-205	1.2955e-206	3.79418e-206	-1.39448e-206	3.09637e-206	-2.89127e-207	-1.36488e-205	-2.74065e-205	-4.74217e-206	2.40868e-206	-2.65316e-206	-2.30812e-206	2.77892e-206	2.70682e-206	-7.74758e-205	9.54807e-206	5.45283e-204
-9.22931e-207	-2.7029e-207	3.16823e-206	2.60255e-206	-3.06249e-206	-3.5975e-208	-1.48357e-207	2.81911e-207	-1.40459e-206	2.11519e-206	1.29206e-207	-6.20438e-207	1.89138e-207	-3.79256e-206	2.22675e-208	2.34063e-206	4.14375e-207	-2.09355e-207	3.91546e-206	1.37816e-206	-1.63099e-206	-2.71442e-206	6.34616e-206	-6.22189e-207	-3.0184e-206	-5.77357e-206	6.23746e-206	-8.4603e-207	-6.15836e-206	-1.25241e-206	6.16241e-205
8.03756e-209	4.46531e-208	-8.5607e-208	1.35199e-207	1.26107e-207	-6.05368e-208	6.28232e-209	-2.62977e-208	1.74673e-207	-2.00974e-207	1.48911e-207	-1.70123e-208	-7.52192e-207	1.2315e-207	-4.4191e-207	-6.49416e-208	-3.42041e-207	1.02238e-207	1.74002e-208	-2.51193e-206	-4.62138e-207	1.22602e-208	2.17089e-208	-2.63931e-207	1.45363e-208	-1.87281e-207	-1.57409e-207	-1.56609e-206	1.83277e-207	1.16546e-207	8.37528e-206
-1.45525e-208	5.67526e-208	-6.63796e-209	-2.20611e-208	7.64576e-209	-1.09138e-208	-7.32433e-210	8.06604e-209	1.19086e-208	7.54765e-208	1.22628e-208	-2.61489e-208	2.138e-208	1.83839e-209	5.92789e-208	8.00907e-209	3.11266e-208	2.55435e-209	-1.68622e-209	6.29548e-209	-1.47595e-208	3.29066e-209	-4.77448e-209	-2.69737e-211	-1.62653e-207	6.61981e-209	-1.06283e-209	8.94835e-210	-4.20288e-209	1.31067e-208	5.96719e-207
-6.49508e-209	1.57198e-209	2.72048e-210	1.01855e-209	1.32979e-210	-1.89745e-209	-1.8548e-208	-2.28692e-209	-2.73499e-209	1.99804e-210	-1.04778e-210	2.00759e-209	6.11199e-210	1.65524e-209	-2.30274e-210	3.35829e-210	4.26475e-210	-3.56794e-209	1.45145e-209	-8.73695e-210	5.57866e-210	-5.05347e-210	-1.34911e-210	1.71513e-209	1.47428e-209	-5.33798e-210	1.71131e-209	1.47778e-209	5.60597e-210	-3.26981e-209	5.83631e-208
7.9474e-211	-8.22248e-211	-1.15289e-210	-2.85028e-210	-2.09445e-210	-2.12647e-210	4.16713e-211	4.6859e-211	3.28315e-211	-5.20718e-211	1.13568e-211	-3.96789e-211	-4.78322e-210	1.5263e-210	1.26041e-210	-2.03833e-211	9.94242e-212	6.48411e-211	-9.27622e-211	-3.69468e-211	8.3979e-210	1.21481e-209	9.23422e-212	3.99412e-212	1.98367e-210	-1.55493e-210	-3.6185e-210	-4.92744e-212	7.08702e-211	-3.25779e-211	5.08236e-209
-1.1569e-211	-1.1661e-213	-4.05048e-211	2.40662e-211	-2.0815e-211	1.30702e-211	-3.56398e-212	-2.95182e-211	-1.0354e-211	3.39057e-211	1.94567e-212	-1.42174e-211	1.34534e-212	-7.29275e-212	1.00259e-211	1.21004e-211	6.76227e-211	4.42873e-211	-2.36596e-212	-4.64222e-211	-2.28749e-212	3.51199e-212	4.96091e-212	-8.56522e-212	3.75751e-212	-7.50996e-212	1.24913e-211	-6.13612e-212	1.60674e-211	-1.4859e-212	4.61883e-210
4.08976e-213	-7.96696e-213	-4.745e-213	-1.94968e-213	-2.19994e-212	-5.81579e-213	4.52603e-213	-2.81087e-212	5.97633e-212	-1.40717e-212	2.68358e-213	1.89337e-212	-2.8778e-213	-4.08764e-213	-7.98838e-213	2.40552e-212	-1.84858e-213	-6.92457e-214	9.97335e-213	1.25431e-213	1.55274e-212	2.82601e-214	2.68109e-212	-1.58241e-212	-7.64171e-214	2.62315e-213	-5.33733e-213	8.45743e-212	7.60537e-213	1.75785e-212	4.04359e-211
5.8611e-213	-1.63847e-215	3.33755e-213	6.49812e-214	-1.03903e-213	1.53377e-213	2.9841e-214	1.32232e-214	7.62601e-214	-7.24947e-213	-3.16498e-214	1.97059e-214	2.87812e-213	-7.58688e-215	-2.24521e-213	1.98984e-213	-1.60968e-214	-1.78771e-213	-6.9845e-213	1.30316e-213	1.0262e-213	-5.12201e-215	-6.64574e-214	-6.63738e-214	-3.70729e-213	-7.88576e-214	3.31947e-214	1.49267e-214	-1.06003e-213	2.40909e-214	4.7503e-212
-8.57914e-216	-2.58617e-215	-2.59454e-214	1.22604e-214	5.12977e-215	7.97328e-215	-1.10564e-214	-7.14535e-215	-8.10875e-216	-2.90111e-214	-1.48147e-214	2.23321e-215	-3.07811e-214	3.23811e-215	-2.63073e-215	-3.85385e-214	-6.53777e-215	-6.88832e-215	-2.56232e-215	-7.7449e-216	2.16532e-216	-2.53801e-214	-8.81246e-215	2.05914e-214	-7.28557e-216	1.30129e-214	-2.35767e-215	-1.41759e-214	8.94667e-216	-2.51835e-214	3.2313e-213
1.1862e-215	-2.72609e-215	-4.55023e-216	1.93699e-216	-2.11699e-215	-3.73041e-215	-6.25398e-216	2.06947e-216	1.35989e-215	-3.24572e-215	-3.96462e-216	3.8159e-217	-2.4948e-216	-9.42847e-218	7.78916e-216	8.6841e-216	-2.23453e-216	4.98163e-215	1.08308e-215	3.59239e-216	-1.43882e-215	1.00515e-215	6.94325e-216	9.08161e-216	5.48173e-215	-1.42384e-216	-1.48366e-215	2.32519e-216	1.53947e-215	-7.98529e-217	3.78407e-214
6.16081e-217	5.53605e-216	-6.34027e-217	-8.56681e-217	1.32581e-216	-8.5917e-217	-4.49789e-216	3.8189e-216	-5.04563e-217	-1.55812e-217	4.09815e-217	6.76652e-217	4.18108e-216	5.88957e-217	-1.74395e-216	-1.1516e-218	-4.29434e-217	-5.66898e-217	-5.7659e-217	2.87956e-217	3.97278e-217	1.89624e-216	-2.82244e-216	-5.97461e-217	2.27532e-216	-1.03097e-217	2.04328e-216	-1.70315e-216	-7.13933e-217	1.52836e-216	4.23584e-215
-1.59908e-217	-3.27478e-221	5.75404e-218	-1.60386e-217	1.22832e-218	-1.77454e-217	1.89022e-217	-8.00034e-218	-5.39673e-218	9.87924e-218	2.98795e-217	9.20944e-218	-8.10968e-217	5.83108e-218	-3.20678e-218	-5.59847e-218	7.85949e-219	4.34142e-218	3.40423e-218	1.15356e-218	-1.01344e-217	6.93646e-219	3.71023e-218	1.02437e-216	-6.53953e-219	9.40831e-218	2.17552e-218	-8.12881e-218	-3.37615e-218	4.2581e-218	3.88422e-216
7.33008e-219	2.02229e-218	-1.41423e-218	-3.66821e-219	2.62124e-219	5.91152e-219	-3.64578e-219	-2.96017e-219	-1.90154e-219	-6.5974e-219	-6.60883e-222	2.0449e-219	1.40417e-218	3.31949e-219	-4.79614e-220	4.07692e-219	6.98348e-219	4.78797e-218	-6.9811e-220	-7.39379e-219	5.68021e-220	8.30858e-219	-5.96852e-220	-1.11738e-218	-2.4823e-218	-1.18082e-218	6.80721e-220	2.05591e-218	-3.69252e-219	-1.39509e-218	2.52087e-217
3.80823e-220	1.17918e-219	-2.15067e-220	-1.87063e-220	8.698e-221	5.24761e-220	-1.93007e-219	-6.88395e-219	-3.715e-220	6.80628e-221	7.8756e-220	4.128e-220	-6.92458e-221	1.03068e-220	2.83975e-220	-2.70737e-221	-7.05739e-221	8.64379e-220	6.90625e-220	5.40644e-220	-1.92352e-220	-1.78043e-220	1.88187e-221	-1.55891e-219	-1.58606e-220	-4.50183e-221	-3.80615e-220	5.31659e-221	8.26117e-220	3.10305e-220	1.93994e-218
-1.69476e-221	-2.28315e-220	-1.0526e-220	4.14138e-221	-2.01953e-220	3.05292e-221	2.4193e-220	4.05479e-221	1.21181e-221	-6.03566e-221	-5.60424e-221	7.67928e-221	-5.24722e-221	2.56712e-220	1.48311e-221	2.75983e-221	2.80666e-221	-1.48966e-220	-8.38029e-221	-2.74405e-220	2.10869e-220	-5.91441e-221	-4.47705e-221	-6.76675e-221	-1.18717e-220	1.45979e-220	2.4837e-221	9.37195e-221	-7.6982e-221	3.78481e-221	2.87959e-219
4.12569e-224	-7.60844e-222	-2.75397e-222	8.31196e-222	3.35133e-222	-3.36529e-222	5.20376e-223	1.44238e-222	1.52846e-222	1.04384e-221	-8.3776e-222	-1.64423e-221	6.36045e-221	1.77961e-222	-2.11796e-221	-1.95964e-222	-8.81067e-222	-5.77442e-222	-2.42989e-222	3.87545e-222	-3.05426e-223	-3.32547e-223	-5.32711e-222	7.49029e-222	2.48256e-221	4.45638e-222	3.11945e-221	-1.33836e-221	-5.02088e-223	1.7309e-222	2.63144e-220
-6.87229e-223	-1.63429e-222	-4.10415e-222	-1.03298e-223	1.52358e-223	-6.35357e-223	-2.68879e-224	5.13225e-223	1.02005e-224	-6.59624e-223	1.32584e-222	3.16496e-223	3.85034e-223	1.3864e-224	-3.38202e-224	1.15001e-222	-1.04095e-223	2.85824e-224	3.47974e-224	-4.71083e-223	1.32715e-222	1.10874e-222	-1.07351e-222	-1.03466e-222	-4.37167e-223	1.62876e-222	-2.98871e-223	3.12841e-222	-1.08251e-222	6.26644e-222	2.97765e-221
5.57002e-224	-1.75652e-224	-1.5857e-223	4.3661e-223	-4.49724e-225	4.69834e-225	1.55817e-223	4.19537e-224	-1.37469e-224	5.67545e-224	1.0698e-224	1.56514e-224	-9.30145e-224	-5.24866e-225	1.07323e-225	-3.79943e-223	-1.25528e-223	-1.21174e-223	8.72296e-224	5.98666e-225	-5.51203e-224	1.22687e-224	5.78698e-224	1.58844e-224	-1.73065e-223	2.45484e-224	-3.85778e-225	1.35566e-223	7.5196e-225	8.96921e-224	2.36685e-222
-1.03255e-225	-3.91926e-225	1.32861e-224	1.13496e-225	1.1334e-224	7.03845e-225	2.62391e-225	2.28514e-226	-3.04164e-225	4.54816e-225	3.11398e-224	-1.09557e-224	5.53503e-226	-7.97472e-226	9.62515e-226	-4.02002e-225	-5.78172e-225	-3.33552e-224	-5.75467e-225	9.33954e-226	1.98955e-224	-6.13433e-224	4.78552e-226	-7.38791e-225	1.9685e-225	-3.07786e-225	-6.94403e-226	7.1291e-225	-2.07636e-225	-4.91577e-225	2.51409e-223
-9.45052e-227	-1.16535e-226	-9.12221e-225	-1.99055e-225	2.87928e-226	2.4783e-227	-5.64337e-227	5.0982e-226	1.34449e-225	-9.08596e-226	1.39094e-226	-1.30483e-225	1.07615e-226	3.23633e-226	2.72735e-226	3.18606e-226	-9.41438e-227	1.60813e-226	3.54256e-226	9.38339e-227	-2.60623e-226	1.03342e-226	-5.62497e-226	7.3208e-226	-1.43766e-227	5.64485e-226	-1.54872e-226	-7.06655e-226	5.04571e-226	1.08067e-225	2.23096e-224
6.04835e-229	4.29551e-228	1.3766e-226	2.68525e-228	-5.85383e-227	-3.26979e-229	-3.30018e-228	-3.7068e-227	2.3472e-228	-6.38742e-227	4.88199e-227	-8.14544e-226	-1.10119e-226	1.69354e-227	5.19691e-227	4.4847e-227	1.34748e-227	1.08115e-227	-3.95186e-227	2.06828e-228	-5.53173e-227	-1.38376e-227	1.57174e-227	3.14935e-227	-4.62841e-227	1.23708e-227	-4.70491e-227	1.0088e-227	-2.92054e-227	-8.38486e-227	1.80902e-225
4.3524e-228	-3.39422e-228	7.02043e-229	-4.95351e-228	-2.69869e-228	2.59881e-227	-7.38922e-229	-3.47117e-229	3.1678e-227	-9.58959e-229	1.5755e-229	5.60638e-228	-1.84703e-229	1.34015e-227	1.34042e-230	-8.62654e-229	-1.90543e-227	1.87475e-229	2.77979e-228	-2.7381e-230	1.03717e-228	-9.75999e-229	-1.11794e-227	1.34502e-228	3.39178e-228	1.12978e-227	4.64287e-227	1.15266e-228	1.23835e-227	-4.51588e-228	2.11795e-226
-4.22643e-229	-1.32695e-228	-4.45641e-229	4.4207e-231	7.93627e-229	-1.77513e-229	1.05297e-229	1.45431e-229	-5.51254e-230	1.39463e-229	2.76899e-229	7.84286e-230	-1.482e-229	1.86338e-229	-4.97113e-230	-2.90269e-228	-3.06122e-230	-8.3988e-230	4.80497e-229	-7.41575e-229	1.48129e-229	-4.02255e-229	-1.31974e-228	-5.37146e-230	2.05773e-229	7.17586e-229	6.81467e-230	9.83819e-230	5.88287e-230	4.44149e-229	1.21118e-227
3.28158e-232	-1.64985e-230	-1.73862e-230	-3.49944e-231	-6.85383e-231	-1.40634e-230	-1.60924e-230	-1.37332e-230	6.50035e-232	-3.52171e-230	1.73151e-230	1.61242e-230	2.25523e-231	-1.37584e-229	3.67042e-229	2.07352e-230	-1.55347e-230	-6.43344e-232	1.73836e-230	-5.61186e-230	6.6689e-230	5.21451e-231	2.37928e-230	7.20931e-230	3.47412e-230	-7.40036e-230	5.82947e-231	-4.45322e-230	1.14755e-230	-1.41233e-230	1.12755e-228
2.32452e-232	3.86271e-231	4.82166e-231	-2.97819e-231	-4.08911e-233	4.99893e-231	-3.1841e-231	4.56244e-231	-8.32428e-232	1.70745e-231	-6.97971e-232	-1.85845e-231	-1.26439e-231	1.24326e-231	5.45343e-231	-1.92139e-231	-6.65268e-233	-6.19397e-232	2.52955e-230	-1.98012e-231	5.25162e-231	-6.24972e-231	-8.2502e-232	-6.19376e-231	4.0139e-231	1.89036e-232	2.68078e-231	-5.56492e-232	-3.03123e-231	1.5743e-231	9.81876e-230
1.97297e-232	2.47861e-233	2.06298e-232	-4.69941e-232	3.46531e-232	1.77595e-232	-7.90298e-233	-9.62866e-232	-1.41551e-232	1.10155e-231	-1.46394e-232	3.91061e-232	1.10268e-231	-6.81017e-233	8.85377e-232	-4.4506e-232	-1.80111e-231	-8.78955e-232	1.10457e-231	-3.19873e-232	-7.35855e-233	-7.18283e-234	1.4191e-232	-1.11317e-232	-1.08602e-233	-1.03021e-233	-1.58307e-232	-1.69949e-233	-4.9813e-232	-3.99955e-233	1.19192e-230
1.34647e-232	6.95886e-233	4.68402e-233	-1.3903e-232	-3.53411e-235	-1.66733e-233	-1.25702e-233	8.43192e-234	-3.09362e-234	1.61674e-233	-3.55763e-234	-4.00011e-233	-9.39872e-234	1.60818e-233	-2.64253e-235	-1.05708e-234	-9.75619e-234	-2.01184e-234	-5.44004e-233	-1.80343e-233	-6.17679e-233	-7.92768e-233	7.33628e-233	-9.13187e-234	2.91053e-234	-7.87097e-234	-3.09739e-235	1.30417e-233	-6.43693e-234	-1.12451e-233	8.67313e-232
1.70835e-234	2.79538e-235	-4.93463e-234	-2.77978e-234	-9.32329e-234	-6.67866e-235	1.75052e-234	-6.45867e-234	-1.50584e-233	6.99406e-234	4.88027e-234	-1.8423e-234	-3.68478e-234	8.76619e-235	5.55415e-235	5.88936e-235	-2.87336e-234	8.84672e-236	1.37242e-233	-3.52206e-234	-1.41897e-234	-1.913e-234	-1.44565e-233	-2.15232e-235	-1.04146e-233	-4.03598e-236	-1.25566e-236	-3.57219e-235	3.26917e-234	-3.49038e-234	1.1818e-232
-2.45642e-235	5.7465e-236	1.83213e-235	-1.18327e-235	3.55206e-236	7.4615e-236	-6.98944e-235	9.77991e-236	6.20497e-235	-4.6944e-235	1.7984e-235	2.32597e-236	7.92909e-236	2.51213e-236	1.30925e-235	1.37783e-235	3.56093e-235	-1.97194e-235	-1.14358e-237	-1.91325e-236	-3.01511e-237	-2.37372e-235	2.19077e-235	4.70607e-236	-3.56504e-235	9.36222e-235	1.3493e-234	1.98763e-234	2.84663e-235	-1.97587e-235	9.36968e-234
-2.72877e-236	7.87042e-237	4.66911e-237	3.67351e-236	2.03032e-237	-3.29344e-237	-1.16166e-236	-3.82575e-236	5.2945e-237	-1.70378e-237	8.62669e-238	-6.08097e-236	-2.2626e-236	-1.44774e-236	2.05349e-236	-2.64103e-237	7.61105e-236	2.98253e-236	4.51328e-237	5.858e-236	-1.60371e-235	7.89397e-236	4.54541e-237	-5.47291e-237	-3.54662e-237	-7.52591e-237	-3.26093e-236	7.75059e-237	-7.9601e-236	-1.95485e-239	8.10122e-235
-4.28294e-237	8.88977e-237	-4.65176e-237	-8.26374e-237	-3.55382e-237	3.84843e-238	-9.03568e-238	-2.60464e-237	1.29211e-237	-1.42593e-238	-3.20518e-237	1.35485e-236	4.12379e-239	8.08674e-237	-6.96951e-238	-4.07049e-238	-1.6169e-238	-4.82162e-238	3.41719e-238	-3.57502e-237	6.97108e-238	-6.2305e-239	-2.19751e-238	-6.76676e-237	1.50794e-237	4.77852e-237	-3.90636e-238	2.8038e-238	2.96333e-238	-8.23875e-237	8.87545e-236
-9.36292e-239	1.77373e-238	1.61837e-238	-4.47948e-240	-3.59184e-238	-9.01416e-238	8.21978e-239	-2.64826e-238	7.87905e-239	-7.18497e-239	-1.16827e-237	-2.99341e-237	-1.41044e-238	1.68597e-238	-2.21114e-239	-5.39722e-238	5.25665e-239	1.85285e-238	7.91666e-238	3.06049e-238	-7.1397e-239	5.17635e-239	-6.42127e-239	6.78824e-239	-1.71376e-239	2.14974e-239	-3.69861e-239	-3.0919e-238	2.90237e-238	-1.61841e-239	9.51079e-237
9.62825e-240	6.38947e-239	3.33079e-240	-1.0178e-239	-3.73508e-239	-5.02691e-240	4.22738e-239	9.57263e-239	-2.20894e-239	6.48924e-240	-1.18145e-239	2.36241e-239	-1.23154e-240	-8.14434e-241	7.43608e-239	1.16724e-239	-4.084e-240	3.59581e-239	1.22476e-238	-4.50897e-240	1.35219e-239	-5.50509e-240	-3.46817e-239	4.6499e-239	-6.40771e-241	-3.09806e-240	8.73042e-240	-5.52464e-240	-1.79149e-239	6.57229e-240	7.29222e-238
1.91381e-241	1.24646e-241	-1.89547e-240	-3.44491e-240	6.68252e-242	6.48224e-241	-8.19272e-241	2.59647e-240	-1.84548e-240	2.61972e-242	-2.34514e-240	2.52843e-243	1.20975e-239	1.34747e-240	1.19035e-240	-3.45948e-241	3.53573e-240	1.41819e-240	2.38549e-240	-8.75974e-240	-6.05659e-240	8.28409e-241	1.51077e-240	1.34526e-240	-2.44481e-241	5.10671e-242	4.07365e-241	-3.6973e-240	-6.00944e-240	-5.06424e-240	7.03019e-239
-1.54029e-241	4.54288e-241	-3.89117e-241	-5.54993e-242	9.25618e-241	-2.20655e-241	-3.48244e-241	2.65437e-241	1.07474e-242	6.37925e-242	1.77679e-241	-1.65449e-241	-2.69813e-241	5.97135e-242	-8.18181e-241	6.05654e-242	1.5876e-241	-2.40578e-242	-6.17972e-242	-1.15547e-241	-7.80638e-241	9.22783e-242	-1.70832e-242	3.97855e-242	-2.70649e-241	2.16318e-242	1.99831e-241	6.45865e-242	-1.49731e-241	8.84769e-241	7.31997e-240
8.05686e-243	-1.39433e-242	-2.643e-243	1.43489e-242	9.87382e-243	-4.51027e-243	-1.86062e-242	2.19828e-243	-1.93136e-242	-7.78616e-242	3.08453e-242	-6.6475e-244	-1.24633e-242	5.66663e-243	-2.95812e-243	3.06435e-242	-1.70548e-241	1.46361e-242	-1.97126e-242	6.32655e-243	-6.18629e-243	5.42467e-243	-8.97683e-243	6.14612e-242	6.33927e-243	5.93655e-243	1.37462e-242	1.86003e-243	2.06674e-244	2.63306e-242	6.02288e-241
9.10794e-244	-1.64005e-243	9.6776e-244	-7.20541e-244	1.14208e-243	-7.36877e-244	3.73773e-243	7.5618e-246	-6.01633e-245	-3.55675e-244	-4.49248e-244	4.5654e-245	4.60226e-244	-2.28958e-244	-2.67356e-243	-1.20444e-243	6.37932e-243	-1.70868e-243	3.00674e-243	-2.14899e-243	-8.3438e-244	-4.18568e-243	-5.23271e-243	-3.58522e-243	4.5036e-243	3.82604e-243	-9.92168e-244	1.66152e-243	-1.6345e-243	1.09181e-242	6.59589e-242
-4.0893e-244	1.76915e-244	-1.18479e-244	-1.76277e-245	2.42723e-245	-2.71365e-244	-1.25318e-245	-3.49219e-244	1.3109e-246	-7.62165e-245	1.98397e-245	-2.28307e-245	1.37762e-244	-1.73783e-245	1.37248e-244	2.32632e-245	-1.39487e-244	-2.58888e-243	-1.63593e-245	-3.62953e-244	-6.44329e-245	4.01105e-245	1.8842e-244	-6.89687e-245	-5.79555e-245	3.1184e-245	-6.24996e-245	2.31755e-245	-1.11532e-243	2.47025e-244	6.82196e-243
-5.18655e-245	-8.33869e-247	1.55737e-245	-2.62907e-245	1.66909e-245	-3.04571e-245	-9.46578e-247	7.69252e-245	-2.70718e-246	5.94513e-246	1.03945e-244	9.08465e-246	-2.08068e-245	-1.1786e-245	9.82213e-246	4.90828e-245	2.81702e-245	6.10294e-246	9.31411e-246	-1.35263e-245	-1.53436e-247	3.31108e-247	-2.57251e-246	3.06038e-245	5.17173e-246	-4.36903e-246	-3.97404e-246	-5.81468e-246	-2.33114e-246	3.09633e-246	5.48295e-244
-1.32619e-247	-5.5321e-247	-2.73799e-246	1.56117e-246	-2.22062e-247	1.60085e-246	-3.00443e-247	7.90622e-247	-2.41686e-247	1.76888e-246	-1.03897e-246	2.52131e-247	9.45526e-246	-1.40698e-247	-4.38224e-247	-7.24478e-246	-9.96996e-248	9.03009e-248	2.00773e-248	6.36845e-247	-4.83719e-247	9.02003e-247	6.32894e-247	-1.42191e-248	-6.82669e-246	2.46222e-248	-1.53282e-247	3.14911e-247	-1.74921e-246	2.04256e-246	4.24706e-245
-2.0057e-248	-6.41626e-248	2.1027e-247	1.05193e-247	-1.2657e-247	6.63598e-248	3.44797e-248	4.63501e-248	4.86625e-248	-4.60328e-247	1.89891e-248	2.03164e-247	-2.92277e-247	6.28213e-247	8.55605e-248	-1.9045e-248	-1.06482e-247	2.83411e-247	-9.28234e-248	2.66211e-248	6.70112e-247	-1.1179e-248	3.91692e-248	5.53388e-249	1.30665e-247	-1.34383e-248	2.55039e-247	7.26902e-247	-2.35446e-249	3.01399e-248	4.82355e-246
6.26829e-248	2.49653e-248	1.79003e-248	1.2463e-248	5.3305e-250	-2.26251e-248	-4.21029e-249	-7.05547e-250	2.98521e-249	-1.27674e-249	-7.87365e-250	-1.34278e-248	-6.21804e-249	-1.11483e-249	2.99947e-249	5.0407e-248	5.32661e-250	-2.16844e-248	2.33861e-250	9.31983e-249	-1.27706e-248	-2.51525e-249	2.15707e-248	1.21143e-247	-2.89235e-249	8.9297e-249	5.54956e-249	3.63311e-248	-1.76722e-249	1.1293e-249	4.71672e-247
7.62771e-251	1.20278e-250	7.54539e-250	-4.05337e-250	-8.21184e-250	-1.52935e-249	-3.95332e-250	-3.34347e-250	-3.19348e-249	-1.60647e-251	2.67027e-250	-1.58848e-249	3.12675e-250	2.11334e-251	-6.69317e-250	1.69673e-249	-6.73734e-251	4.09507e-250	-1.43776e-250	-7.54223e-250	-2.44897e-249	5.04974e-250	2.45135e-249	2.27973e-249	-8.64962e-250	-2.83363e-249	-2.07518e-251	-6.53131e-249	7.03793e-250	6.45791e-251	3.22805e-248
-3.3976e-251	-4.38049e-250	6.31214e-251	7.25148e-250	8.87722e-251	-8.24234e-251	6.01879e-251	-5.73618e-251	1.57787e-251	-2.10819e-250	-3.72875e-250	-8.20463e-251	1.33076e-250	1.06398e-250	3.7823e-252	7.02338e-251	4.36804e-251	2.56856e-250	2.38894e-251	1.35317e-250	-1.2523e-250	7.09548e-252	8.06126e-252	-8.16748e-251	2.58082e-250	-1.75645e-250	-4.01121e-251	2.41007e-250	-2.07286e-251	-1.38576e-251	3.97529e-249
9.11098e-251	-2.33032e-252	5.65903e-252	-5.30151e-253	-5.62431e-252	4.00863e-253	1.22126e-251	4.68406e-253	3.30589e-252	-2.45989e-252	1.09143e-252	3.10176e-253	5.0158e-253	-1.25257e-252	-1.87749e-251	5.83334e-252	5.06424e-252	6.47468e-253	-2.46437e-251	2.69892e-253	1.49618e-251	-6.8045e-252	-2.46186e-251	1.0681e-251	3.26319e-252	2.78025e-252	-1.07424e-251	-7.64473e-252	-1.52174e-251	-1.0863e-251	2.90067e-250
8.79247e-252	-1.85885e-253	-5.84034e-253	7.03463e-253	2.31434e-253	-1.10259e-252	3.66422e-253	-1.27573e-252	7.25895e-254	-8.11036e-254	-1.45279e-252	5.28126e-252	1.01803e-252	-7.06974e-252	9.02911e-254	-5.34321e-254	-4.11293e-253	1.25663e-252	-3.66325e-254	3.2799e-252	-4.78733e-253	9.41948e-253	7.68792e-253	-5.52235e-253	-1.65522e-252	-1.17328e-252	-2.86118e-252	-2.99179e-254	1.52884e-253	2.18667e-254	4.19818e-251
1.15738e-253	-1.28176e-254	-3.33463e-253	3.61679e-254	-3.15064e-254	1.3441e-253	-2.56375e-254	7.50423e-255	-2.3044e-253	4.40621e-255	3.49415e-253	3.83554e-253	-2.34408e-253	2.90031e-253	2.09643e-253	-2.35644e-253	-7.56257e-254	-1.19395e-253	-1.59812e-255	-8.48383e-255	-5.06656e-254	-3.61701e-255	1.12537e-254	-1.78555e-253	1.26268e-253	3.37173e-254	2.46875e-254	8.24339e-255	2.62114e-253	3.09673e-254	3.56998e-252
-2.06499e-258	1.05728e-254	1.05902e-254	-1.43713e-254	-2.44977e-255	-1.7923e-254	-3.61664e-254	-3.96738e-255	-6.71058e-255	9.91991e-255	-5.36418e-255	6.51389e-257	-2.20519e-254	-1.3689e-255	-1.97074e-255	9.06452e-257	-9.13649e-255	-2.23513e-254	1.8919e-255	-3.53754e-255	-1.20702e-255	-2.15399e-254	8.46151e-255	-9.72783e-255	6.31245e-257	-2.67476e-254	-2.99573e-256	-3.22913e-255	-5.74041e-256	-5.12855e-255	2.57481e-253
-3.06905e-257	-6.50923e-256	9.92607e-257	-2.61294e-255	-1.278e-256	2.07976e-256	-1.03577e-255	-8.57781e-257	-1.08927e-256	-3.12586e-256	3.05581e-256	-1.52495e-256	1.65889e-256	-8.08936e-256	-7.19236e-256	-4.18279e-255	3.4913e-256	1.51313e-255	6.63349e-255	-6.24788e-256	1.77707e-255	-1.48581e-256	9.38563e-257	-3.46052e-256	9.54636e-256	1.07381e-255	1.01049e-255	-2.39697e-256	8.2851e-256	-7.19228e-257	2.72727e-254
2.18981e-256	2.30151e-256	4.00823e-258	-1.00256e-256	-1.56042e-256	1.99295e-256	1.07015e-258	-6.31476e-258	5.15988e-257	1.19262e-257	4.22722e-257	-5.36112e-257	-2.03545e-257	1.68111e-257	-7.46898e-258	-3.02266e-259	-2.92439e-256	-2.9276e-258	1.02074e-256	1.09743e-257	1.97787e-257	-6.32414e-257	1.64418e-257	-1.13528e-257	-5.27192e-258	4.97633e-258	5.05787e-259	-3.88987e-257	1.40928e-256	-4.38362e-257	1.87411e-255
5.73399e-258	-5.62802e-258	1.57369e-258	5.85825e-259	-1.85337e-257	4.19072e-257	-3.43374e-258	-6.96344e-258	1.91466e-257	3.3524e-258	4.66726e-259	-5.55529e-258	-2.89367e-258	9.56059e-259	-8.658e-258	2.46844e-258	-1.70826e-257	3.26349e-259	8.86703e-258	3.52787e-260	2.60415e-258	2.65313e-257	-2.29843e-258	-1.77611e-258	1.09424e-258	5.10249e-258	5.36639e-259	-2.02476e-259	3.27792e-258	2.94883e-258	2.00541e-256
-1.04428e-258	3.18716e-259	1.53938e-258	-2.44308e-258	-8.22564e-259	1.40256e-258	-2.30925e-259	1.76809e-258	-6.71728e-259	-5.78248e-260	3.00603e-259	-4.80659e-260	-1.13882e-259	-1.69689e-258	2.8258e-260	-9.31314e-260	-4.72547e-259	9.09189e-259	8.00687e-259	-6.8127e-259	-7.96333e-260	-1.09231e-258	-1.28335e-259	1.47924e-260	2.40904e-259	5.80998e-259	8.53448e-260	-1.45274e-258	-1.87373e-258	-8.90003e-259	2.18825e-257
3.67125e-260	-2.04971e-261	-3.1426e-259	-8.87349e-260	-7.71826e-260	-4.23414e-261	6.44132e-260	3.77372e-259	2.6122e-260	1.24968e-260	5.54344e-261	-7.39404e-262	-8.53056e-262	-6.44261e-260	-2.74248e-259	7.81473e-261	-5.66938e-261	-5.03698e-261	1.85387e-259	2.73752e-260	-1.17766e-259	-5.07819e-261	-1.74107e-260	7.55057e-260	-2.74311e-261	4.55284e-260	3.16696e-260	-5.39943e-260	-2.24488e-261	-4.07242e-260	1.97334e-258
4.42895e-261	3.53624e-261	1.24054e-261	1.14044e-261	-6.90815e-261	2.90458e-261	-3.50208e-261	-9.17528e-262	1.27003e-261	-2.26142e-261	-1.60777e-260	2.11606e-260	-1.95008e-261	-2.17386e-262	2.51038e-260	-1.2879e-262	-5.24858e-261	-2.48933e-262	1.57319e-262	2.20865e-261	-1.24385e-261	-4.31896e-261	1.4923e-261	-2.03213e-260	2.06063e-260	-5.04445e-260	-2.85436e-261	3.16103e-261	-8.11707e-261	2.49573e-261	2.15667e-259
-6.84511e-262	-8.44156e-262	-2.87665e-262	3.28951e-262	-3.0975e-263	1.73476e-262	3.99572e-263	2.14488e-261	4.71725e-262	8.83787e-265	8.22154e-262	-1.8155e-263	-2.47396e-262	-1.63327e-265	5.24278e-262	-4.70563e-262	3.01473e-262	-3.83201e-262	1.94619e-262	-3.3491e-263	3.27997e-263	1.69169e-261	-2.01606e-261	3.83432e-263	-8.33872e-264	-1.91319e-262	2.26785e-262	2.27187e-263	5.79276e-262	1.10961e-261	1.39196e-260
7.94141e-263	-1.18504e-262	-6.16746e-263	-1.90156e-264	1.31222e-265	1.39709e-264	-3.13415e-263	3.57273e-263	-4.32201e-264	1.038e-262	-9.01078e-263	3.83971e-263	2.27083e-263	8.9614e-264	1.27957e-262	-7.53604e-264	-6.31267e-264	-2.01228e-263	8.43503e-263	-2.43615e-263	-3.7743e-263	-1.78705e-263	9.16464e-263	1.37831e-262	-5.51295e-263	-3.65859e-263	-4.79443e-263	-1.65833e-262	5.5341e-264	1.61916e-263	1.48134e-261
-9.53787e-264	-1.49372e-265	-7.81117e-264	-6.84079e-266	8.46011e-265	-6.38344e-264	9.77317e-266	-1.81201e-264	-4.04399e-265	-2.25276e-265	1.444e-263	5.68886e-264	1.38176e-264	-3.77507e-265	7.57316e-265	3.51613e-264	-1.00996e-264	1.90337e-264	2.61907e-263	2.21962e-264	5.8618e-265	-2.86099e-264	4.32446e-264	4.08428e-264	9.86895e-264	-4.38585e-265	-4.65819e-264	8.86881e-264	2.03352e-264	-3.59875e-264	1.26144e-262
1.06637e-265	-2.99343e-267	-6.56713e-265	5.07175e-265	3.58385e-265	7.97024e-266	-5.06901e-266	3.16499e-265	7.93854e-266	-2.42345e-267	3.35388e-265	3.92896e-266	8.42075e-266	6.4182e-265	-1.52974e-264	-3.1618e-264	3.00958e-265	1.08974e-265	6.03953e-265	1.13101e-264	-8.24569e-265	-6.70527e-266	1.11925e-264	-1.39677e-264	-1.86058e-265	-1.28173e-265	-6.88649e-266	-5.56547e-267	-2.33337e-265	-1.81101e-265	1.43085e-263
-9.1353e-266	5.41193e-267	-6.80106e-266	3.47667e-266	1.57783e-266	2.28064e-266	2.85699e-266	-1.80549e-266	-9.46225e-266	8.41209e-266	-1.5353e-266	-4.90038e-266	1.8598e-266	-8.30206e-267	1.39987e-266	-2.77252e-265	-9.65886e-266	1.01618e-265	4.78883e-267	2.10462e-267	1.53644e-266	7.03091e-267	-2.73883e-266	-4.17246e-266	1.22319e-266	-1.27837e-266	-4.07428e-266	-6.84801e-266	3.32621e-267	3.37274e-267	1.28355e-264
-1.09774e-267	-8.57573e-267	-5.67246e-267	-2.40286e-267	-1.33753e-267	-1.259e-267	-1.15787e-268	-1.65696e-267	-2.17694e-266	-1.38725e-267	7.94665e-267	2.72778e-267	-1.35826e-267	1.82638e-269	-3.45752e-267	9.84115e-269	1.96643e-268	1.61333e-268	2.42412e-268	-4.84036e-267	6.65949e-267	-4.5599e-267	-5.25506e-268	-2.16308e-267	3.97035e-267	1.10982e-266	1.15661e-266	1.24309e-267	-2.57301e-266	1.86026e-267	1.35698e-265
9.35107e-269	-1.60302e-268	-2.4119e-268	-2.57736e-268	4.70327e-268	4.54838e-269	5.8117e-270	-2.57533e-268	-3.00747e-269	-4.0475e-268	-2.73887e-270	-1.56985e-268	4.36406e-268	-5.70547e-268	1.80171e-267	-5.27387e-268	2.45254e-268	1.89217e-268	-3.44522e-267	-5.65456e-269	5.23771e-268	-1.17441e-268	-2.86982e-268	-4.66065e-268	6.31155e-268	-8.84052e-270	-1.9795e-268	-2.01675e-268	1.75559e-268	-1.12796e-267	1.31361e-266
-5.4614e-270	-1.11726e-269	-9.43392e-269	-4.53532e-269	-6.05e-270	-3.04277e-268	-4.57258e-269	4.53633e-269	-2.24547e-270	7.93477e-270	-3.20375e-269	-1.51491e-269	-3.51172e-269	-1.42802e-269	-3.18433e-269	6.88996e-270	-2.15962e-269	3.76107e-271	5.76266e-270	2.93021e-268	6.93343e-270	2.16948e-269	-6.7691e-269	8.536e-270	2.39051e-270	-9.44666e-270	-5.71891e-270	-6.90283e-270	-9.61895e-269	4.30216e-271	1.24993e-267
-9.37498e-270	-2.07404e-270	-2.40264e-270	8.51631e-271	8.31821e-271	8.00026e-270	4.02895e-270	2.8632e-270	9.40724e-272	7.19384e-270	6.97201e-270	3.44746e-270	-3.9171e-271	-1.59874e-269	7.27884e-272	-5.86607e-271	1.12847e-271	6.39913e-270	1.813e-270	-1.38493e-269	-1.10077e-269	-4.08534e-271	4.97274e-270	1.73515e-270	8.47883e-271	-6.19261e-270	7.68563e-271	-2.1163e-270	4.96008e-270	-4.06759e-270	1.24425e-268
-1.20547e-271	3.81017e-272	-1.78108e-271	-3.61995e-271	-3.69357e-272	-1.1139e-271	-4.50564e-271	-6.12795e-271	-1.27612e-271	-2.06327e-271	3.52076e-272	1.92756e-271	-3.14148e-271	6.01389e-272	2.56037e-273	6.79728e-272	1.44796e-271	1.73992e-271	1.00905e-270	8.27808e-272	-2.88486e-271	1.02601e-272	-2.86622e-272	2.85915e-271	1.2404e-270	-8.63526e-271	-6.76547e-271	2.18363e-271	2.41315e-271	4.55283e-271	8.63654e-270
-3.00387e-272	1.79601e-273	-1.17989e-272	1.58444e-272	-6.23818e-272	-1.12516e-271	-2.88968e-272	-1.51615e-272	-3.36498e-273	2.67341e-272	6.70039e-273	5.36313e-273	-2.8914e-273	1.38932e-273	-1.39575e-272	1.00856e-271	-5.49878e-273	-9.16215e-273	8.80725e-272	-1.28613e-273	-1.11093e-271	1.81826e-272	-3.81488e-273	1.80882e-274	1.18971e-272	5.03856e-274	2.07772e-273	-1.13139e-272	-1.94794e-272	1.13542e-272	7.33608e-271
1.52393e-273	1.3666e-273	-5.337e-273	5.0508e-274	-1.1232e-274	-2.50806e-274	-3.43946e-273	4.25649e-274	-2.44636e-275	-4.99433e-274	-8.54974e-274	-1.32612e-273	1.12566e-273	-8.27161e-273	-5.49847e-273	9.12613e-274	-1.7044e-273	-2.33711e-273	-7.47283e-273	3.44363e-273	-2.38483e-273	-1.47212e-274	6.14817e-273	-6.78801e-274	-6.08905e-273	-7.22586e-273	-2.82058e-273	-1.28228e-274	5.01827e-273	-1.73048e-273	7.88036e-272
1.01105e-273	3.43458e-275	7.04176e-275	-3.31348e-274	-1.52794e-274	1.85255e-275	3.72108e-274	-1.01379e-274	6.0061e-275	3.19804e-275	-2.74255e-274	-4.4384e-274	-1.63931e-276	1.94137e-274	8.70979e-275	5.77836e-274	-1.1307e-274	-3.26752e-273	1.34531e-274	-2.14734e-274	-1.02361e-274	1.23384e-275	-3.58359e-275	-1.38325e-274	-2.62089e-274	7.69048e-275	-1.69346e-274	2.08177e-274	3.44536e-275	-5.47377e-275	8.58724e-273
1.30747e-274	1.14886e-275	-9.54151e-277	-4.28235e-276	2.19824e-275	-1.92274e-275	8.4815e-276	-1.99238e-275	-3.84175e-276	3.56424e-276	-4.11886e-275	-8.37882e-277	-4.73027e-275	1.08242e-275	2.50106e-275	-2.46899e-276	9.85958e-276	2.70627e-276	8.85493e-277	3.00968e-275	-1.64141e-275	-7.84068e-275	2.96231e-275	-1.92022e-275	4.13876e-276	-1.09597e-277	1.00279e-274	5.6643e-276	-1.14343e-275	-9.15246e-276	6.70099e-274
1.89082e-277	-2.02858e-276	2.94981e-276	7.17287e-277	8.90008e-278	2.61823e-276	-1.99723e-278	4.63122e-277	-6.47109e-277	2.47972e-276	-1.95342e-276	1.12542e-276	-1.31265e-276	9.25406e-276	2.47773e-276	5.56566e-277	9.60565e-277	-1.14155e-277	-4.87244e-276	4.98136e-277	-4.75208e-277	-1.0149e-276	-1.43262e-276	-8.03771e-277	1.76637e-276	1.56176e-277	-7.91259e-277	-3.12295e-277	8.91829e-276	-1.19846e-275	6.29826e-275
-4.87375e-277	-2.71897e-278	-1.26244e-277	5.10073e-279	-3.14737e-277	-3.47073e-277	2.47527e-277	1.2014e-276	-4.17871e-277	-2.63382e-278	-5.63766e-278	-9.68194e-278	-4.35006e-278	5.3905e-277	-7.49577e-278	-1.25034e-277	-6.62108e-278	-6.66068e-277	5.64364e-278	4.44773e-278	2.19509e-277	2.94284e-277	2.57557e-277	5.55002e-277	1.19646e-278	-3.88349e-277	1.53216e-277	1.56086e-278	1.74004e-277	2.19872e-278	7.06127e-276
-1.276e-278	1.3713e-277	-4.55071e-279	1.92061e-277	2.20038e-279	1.5828e-278	-4.53013e-280	1.71275e-279	-1.81901e-278	1.57973e-278	7.39648e-280	5.23417e-278	3.05275e-278	-6.4546e-279	-3.51216e-278	-3.11152e-279	-2.87558e-278	4.80747e-279	-6.64169e-278	1.12433e-278	2.04239e-278	-2.12039e-279	-4.48741e-278	1.03339e-278	1.06789e-278	-2.40346e-278	-4.75724e-278	-8.49758e-278	-3.06032e-278	5.98723e-279	9.21807e-277
1.54887e-280	-1.1126e-279	5.46028e-279	-4.46555e-279	-2.59329e-279	2.37512e-280	9.81524e-281	1.46975e-280	1.9921e-279	-1.49621e-281	9.06111e-280	9.175e-279	-9.77829e-280	5.07223e-279	3.63562e-279	-1.1427e-279	-1.36232e-279	7.18624e-280	-1.77142e-279	-9.55018e-280	-4.15405e-280	6.50551e-280	-1.76516e-279	1.98387e-281	-7.21504e-280	1.69625e-279	3.48529e-280	-8.88092e-280	5.98573e-279	-1.44927e-280	5.46292e-278
-3.18896e-280	7.1845e-280	-2.70742e-280	7.07785e-281	2.49668e-280	-3.00246e-280	-2.56607e-281	7.69145e-281	-2.39924e-280	4.31167e-281	1.98959e-280	-5.99117e-281	-3.4811e-281	1.28269e-280	1.49847e-280	6.58792e-281	2.99012e-280	1.58178e-280	1.55941e-281	6.35869e-280	-2.60253e-280	-7.52017e-280	2.22049e-280	2.29675e-280	6.56408e-281	-9.70961e-281	9.09619e-281	-1.13319e-280	3.83055e-281	1.24814e-280	6.05486e-279
7.32951e-282	4.19647e-282	1.77441e-282	-4.82965e-283	4.54679e-281	1.67698e-281	3.71223e-281	-1.33111e-281	2.29046e-281	2.3937e-283	5.07901e-281	2.28718e-282	-1.10409e-281	1.05909e-281	4.0393e-281	-2.31416e-282	9.00676e-282	3.19831e-282	1.035e-282	6.95798e-283	-1.21444e-281	8.03846e-282	-1.38563e-281	-8.70005e-282	2.0194e-282	2.43997e-281	2.2371e-281	-5.87316e-283	-2.88994e-281	1.53082e-281	4.17275e-280
1.13187e-282	3.84187e-283	-1.53879e-282	-8.69641e-283	-1.05099e-282	-1.06732e-282	3.55391e-283	-3.47294e-283	-2.27074e-283	4.07321e-283	-3.41585e-282	3.51565e-283	-2.50931e-283	-8.49571e-285	4.75432e-282	-2.35064e-282	-6.47133e-283	-5.03876e-283	1.17157e-283	9.77664e-284	-3.91363e-283	6.49563e-282	5.1182e-283	2.06266e-284	-2.06679e-282	-1.19829e-282	8.10938e-283	-2.67535e-283	7.00281e-283	3.62476e-282	3.59656e-281
-4.66347e-284	9.75391e-284	4.27914e-283	2.37296e-285	-3.27963e-285	2.21409e-283	2.24962e-285	3.10917e-284	-1.36159e-284	8.36837e-286	-6.80981e-284	9.14273e-284	2.50964e-284	2.13568e-283	-3.51785e-283	3.69231e-283	6.58662e-284	3.83398e-284	2.32059e-283	2.68859e-283	1.87262e-284	9.09915e-285	-1.73917e-283	-1.07825e-284	2.77995e-284	-5.6845e-284	2.54931e-283	1.51226e-283	6.94618e-284	1.76429e-283	3.52049e-282
-3.85091e-284	-1.09681e-284	-1.12724e-284	7.38312e-284	-4.05185e-286	1.85268e-285	-7.48272e-285	4.8072e-284	-1.49873e-284	9.09428e-285	-6.14428e-285	1.41152e-286	-6.47867e-285	-8.38389e-285	-1.27306e-284	-5.27483e-285	3.84216e-285	2.41101e-284	-4.57848e-285	-4.66492e-285	-7.21459e-285	-3.37039e-286	4.59622e-285	-2.38574e-285	9.35136e-286	5.48213e-285	-2.55744e-285	-2.10726e-284	2.19339e-284	-1.42057e-284	3.73545e-283
5.71398e-286	4.60919e-286	-9.70958e-287	1.43912e-286	-2.25083e-285	-1.01064e-285	-1.26946e-285	-7.00031e-286	-1.03016e-285	-1.17134e-285	1.88334e-285	7.44549e-286	-2.03125e-285	7.1768e-285	2.07718e-285	5.59264e-286	-7.69948e-286	5.91668e-285	5.0713e-287	5.2979e-286	-8.53391e-285	2.33523e-286	-1.47858e-286	-1.33059e-286	1.89994e-286	-3.71917e-285	6.00649e-286	2.41141e-286	1.84602e-287	-2.40367e-285	4.66667e-284
1.50007e-286	3.33325e-287	1.38749e-286	2.30065e-286	-1.2425e-286	2.51359e-287	-7.29273e-287	6.61771e-286	3.80804e-288	1.25733e-287	-3.79473e-287	-1.39949e-287	-1.54462e-286	5.07838e-286	-2.72171e-286	-7.79429e-287	2.59849e-287	4.17156e-286	7.51479e-287	6.86673e-287	7.53864e-287	-5.69289e-287	4.92032e-287	2.88349e-287	-2.46645e-286	3.38415e-286	-1.19369e-287	2.43689e-286	-2.80817e-288	-3.82455e-287	4.19603e-285
-2.80455e-287	-1.49982e-288	-1.14122e-287	-2.458e-288	2.36673e-289	-1.89807e-287	-2.75241e-287	-2.3114e-287	3.82824e-288	1.15637e-287	-4.65751e-289	2.58401e-288	-3.02436e-287	-3.90488e-288	-2.10221e-288	-2.00152e-287	-1.38565e-287	3.20345e-288	6.37568e-288	-1.35899e-288	-1.23048e-287	-2.79179e-287	2.37386e-287	3.93501e-288	-1.33484e-287	-3.09592e-287	-4.02344e-288	3.15923e-289	6.97698e-289	3.43076e-288	3.33445e-286
7.57683e-288	2.28472e-288	3.64992e-288	4.79293e-289	-5.03168e-289	-2.26845e-289	-2.42579e-288	1.04646e-289	-1.94057e-289	3.11992e-288	7.59872e-290	1.07642e-289	-3.00545e-289	1.4542e-288	-2.61646e-289	2.57129e-288	-1.4019e-290	1.59248e-289	1.50888e-288	-9.43469e-289	-3.56099e-289	5.78392e-289	9.15127e-290	1.02849e-288	-2.25106e-289	-1.75373e-289	4.71559e-289	-7.68771e-289	1.45539e-288	-2.73982e-288	3.58526e-287
-2.14657e-291	1.04226e-289	9.97567e-291	-2.2048e-289	6.70126e-289	9.72528e-291	-3.22e-289	-7.80254e-291	4.07584e-291	3.10381e-291	3.23535e-290	-6.12259e-290	2.34782e-290	-1.08624e-289	8.10004e-290	-1.51221e-289	-1.29463e-290	1.22321e-289	2.67541e-289	-5.44374e-290	2.52105e-292	-4.50646e-291	2.43291e-289	-2.65162e-289	3.48156e-290	2.72123e-291	-6.3361e-291	2.47264e-291	2.13591e-289	7.53998e-291	3.0495e-288
1.27448e-290	1.54167e-290	2.22005e-290	9.30265e-291	-1.32624e-290	8.10292e-292	-4.92081e-291	-9.84358e-291	2.12133e-291	1.25265e-290	3.35864e-292	2.05642e-292	1.04631e-290	2.26422e-291	-2.18986e-291	1.61808e-291	-1.15239e-290	1.01466e-290	-7.99897e-292	2.71848e-291	-7.822e-291	-2.90978e-291	-2.82587e-291	-1.96613e-290	2.34612e-291	1.15191e-291	-4.58148e-291	5.90914e-290	-5.34585e-292	7.45027e-292	2.47085e-289
1.00643e-291	2.11074e-292	-7.60138e-293	4.19413e-292	2.13771e-291	4.73413e-292	3.36199e-292	-4.9804e-291	-1.27338e-292	2.51602e-291	3.28396e-292	1.06223e-292	-1.27126e-292	-1.6509e-292	1.6899e-293	1.27232e-291	1.17421e-293	-9.67375e-292	-1.14577e-291	1.6564e-291	3.55519e-292	6.90267e-292	1.50768e-291	9.11945e-292	3.08863e-291	-2.01316e-292	9.65459e-292	-3.16202e-292	-8.61517e-292	-3.25549e-292	2.73055e-290
-6.16777e-296	3.28794e-293	2.49211e-294	-8.31413e-293	5.37201e-294	4.91546e-293	-9.36053e-294	8.00445e-292	-2.49282e-293	1.34038e-292	1.15412e-292	9.08062e-294	3.47812e-292	3.51632e-293	3.1394e-293	-3.12437e-293	-1.53296e-293	6.05552e-293	4.16001e-293	2.86407e-293	-1.7349e-293	-6.4905e-293	6.23544e-293	-6.16672e-292	9.46543e-293	8.46996e-294	3.70327e-293	5.11166e-294	1.43979e-292	-1.85008e-293	2.92713e-291
-1.94845e-294	1.05296e-293	-3.24152e-293	-6.85544e-295	8.27313e-294	1.2115e-293	-2.79511e-293	9.68811e-296	-6.48712e-294	-9.71349e-295	5.30886e-294	6.55655e-294	-2.39406e-293	-1.02547e-293	-8.7825e-295	3.55567e-294	-4.18021e-294	-1.32053e-294	-1.31496e-294	-2.09912e-293	4.66075e-294	-1.29592e-295	3.51768e-295	4.00393e-295	-2.26966e-293	9.78494e-295	2.27941e-293	5.34349e-294	-4.57025e-295	1.5294e-294	2.39116e-292
2.99828e-295	2.22297e-294	1.03303e-295	-7.51379e-295	9.86577e-295	1.03373e-295	9.24052e-295	1.25502e-295	1.3587e-295	-9.83616e-295	3.23123e-295	2.93054e-295	-5.67142e-295	7.90339e-296	6.2241e-295	1.5801e-294	-6.55289e-295	-2.17572e-295	-2.21925e-294	4.18376e-296	3.83799e-295	-1.75171e-295	-1.88585e-294	1.40268e-296	1.99961e-294	7.98753e-296	1.15309e-295	-1.57203e-294	-1.97396e-295	2.06996e-296	1.96791e-293
-9.27209e-297	-2.99133e-296	-2.26453e-295	-2.74773e-295	-3.70949e-297	2.60516e-296	6.68831e-296	-2.20133e-296	-8.06638e-296	5.29197e-296	2.63556e-296	3.28774e-297	3.35503e-296	6.98258e-296	9.15875e-296	7.89638e-296	1.97702e-296	5.31808e-296	-7.79989e-297	3.14301e-297	-1.32008e-296	-2.45414e-296	-7.40823e-296	3.60175e-296	4.3741e-297	-3.00028e-296	-1.83624e-295	9.83096e-297	7.74358e-297	-1.38056e-295	1.70159e-294
1.93991e-297	4.05444e-296	2.24956e-296	-6.30952e-298	1.93785e-297	5.65458e-297	-1.29449e-297	1.87139e-296	8.46501e-299	1.75829e-297	-8.04706e-297	1.04427e-297	-4.765e-297	4.50613e-298	1.39593e-296	-1.18388e-297	-4.88592e-297	-1.26731e-298	6.74606e-297	-5.87273e-297	-5.45983e-298	-5.32418e-297	-7.14448e-299	2.63069e-297	4.07258e-297	3.71747e-297	2.21591e-296	3.446e-297	8.20097e-298	4.16773e-299	1.84965e-295
5.82544e-298	1.91167e-297	2.15052e-298	4.80864e-298	1.26854e-298	-1.32342e-300	-5.23746e-298	3.2253e-299	4.75846e-298	-3.59041e-298	-2.58082e-298	-2.56849e-299	-1.50859e-297	-1.57983e-298	-1.4882e-299	3.32393e-297	1.43439e-297	2.47158e-298	2.58389e-298	1.16611e-299	-5.43301e-298	1.04608e-299	-5.53376e-302	3.75461e-297	4.10329e-298	-9.98006e-299	-3.67258e-298	4.68768e-299	9.18168e-298	3.53793e-299	1.81362e-296
1.53945e-298	9.98063e-299	-7.73058e-299	3.83719e-299	1.94796e-298	-1.10303e-299	-9.31783e-299	-7.00766e-299	1.92502e-299	7.29215e-300	2.3724e-298	2.59297e-299	-2.12981e-299	-1.04525e-298	-7.84385e-300	-4.43111e-299	-6.43735e-299	6.42772e-299	2.31257e-299	-4.1078e-299	-5.22767e-299	-2.8913e-300	8.37735e-299	-7.71575e-300	-1.3871e-298	-1.91609e-299	7.28848e-300	1.43432e-301	-6.78352e-299	-3.63598e-299	1.81521e-297
-1.17737e-300	6.54762e-301	4.37236e-300	7.40946e-300	3.39674e-300	6.38823e-301	-2.91096e-300	-1.63455e-300	1.44663e-301	-4.4936e-301	-1.68064e-300	2.75057e-299	1.04843e-299	5.67429e-301	-1.89065e-300	-2.28388e-301	1.42752e-299	1.11123e-300	-4.88603e-302	3.09552e-299	2.87397e-299	-8.20736e-300	1.42454e-300	-2.7467e-300	1.07111e-299	-5.05642e-302	8.89121e-301	-1.23004e-299	-2.73483e-301	3.62489e-300	1.80504e-298
-1.07423e-300	2.6616e-301	4.80692e-301	9.12076e-302	-4.23671e-301	-8.3059e-301	-1.35311e-301	-2.46308e-302	-1.16382e-300	-1.74022e-300	-3.51387e-301	-3.03878e-301	-3.17588e-301	-1.55813e-302	-5.12715e-301	5.592e-301	3.6318e-301	-7.82798e-301	2.34601e-301	3.27061e-302	-2.25375e-301	1.9323e-301	2.99349e-301	-3.03367e-301	3.4275e-301	4.52116e-301	-4.83304e-302	1.36745e-301	-3.29984e-302	-9.67635e-301	1.27061e-299
2.41528e-304	-7.18042e-303	-1.68076e-302	-3.15255e-302	-1.37512e-302	2.42138e-301	2.88302e-302	-2.87167e-302	2.80839e-304	-5.69758e-302	1.24843e-301	-1.03436e-301	-1.93429e-302	8.06003e-303	1.60593e-301	4.29529e-302	-2.47223e-303	-8.6166e-302	-3.23557e-301	-1.49737e-302	-1.58954e-302	6.67984e-304	-5.872e-303	-6.32691e-303	-4.35071e-302	-2.09775e-302	2.4588e-303	9.92137e-303	-6.76249e-302	1.09372e-302	1.49703e-300
-7.69769e-303	-4.77895e-304	3.87634e-303	1.60189e-303	6.19021e-303	1.30907e-302	-1.34461e-302	1.25712e-302	1.34876e-303	-4.81851e-303	8.49204e-304	6.37803e-303	-1.25789e-303	-6.81827e-303	2.00752e-303	2.19332e-304	6.32688e-304	1.46844e-303	-9.68873e-304	-5.35953e-303	1.89848e-302	-1.11697e-302	-4.44032e-304	-2.95414e-304	5.56044e-303	7.58029e-303	1.40615e-303	7.20659e-304	-3.45097e-303	1.26374e-302	1.53329e-301
5.76022e-305	5.52593e-306	-1.56009e-304	-2.08143e-304	8.65652e-305	-8.48161e-306	1.85644e-303	-2.85032e-303	8.86221e-305	4.61197e-304	-1.49879e-304	-6.56923e-306	-1.42235e-305	-7.50244e-304	1.09266e-303	6.48703e-305	6.84283e-305	3.23705e-304	-4.63032e-304	8.16605e-305	-1.46648e-304	5.49701e-305	-5.55284e-305	-2.79098e-304	-1.89845e-304	4.83914e-304	4.15526e-305	-4.12796e-304	-7.78384e-305	-4.09969e-304	1.09463e-302
6.07081e-307	-1.58178e-305	-4.20808e-304	2.21595e-305	-6.44804e-306	2.19881e-305	-2.72671e-306	1.12592e-305	-9.38955e-306	-5.04188e-306	-2.97633e-306	4.0983e-306	-9.0513e-305	-1.30485e-306	-2.92868e-306	8.50668e-305	2.99056e-305	-4.21615e-306	2.66891e-305	-2.30234e-304	2.09985e-305	2.65035e-306	-2.94601e-306	-1.17356e-305	-9.94543e-305	2.81074e-306	-2.16547e-305	-8.59124e-306	1.45519e-306	-1.68573e-306	1.16816e-303
3.30344e-306	1.49917e-306	4.24888e-306	-4.39811e-306	1.71432e-306	1.71384e-307	5.08378e-307	-4.24057e-307	-3.20456e-307	-3.86828e-306	-2.05121e-307	9.81349e-307	8.73129e-307	-3.0998e-306	8.00479e-307	-1.09102e-306	-1.75996e-306	1.78687e-306	-1.08501e-305	1.49279e-305	-1.19403e-306	-1.6425e-306	-8.37068e-307	-5.90993e-308	-2.52949e-306	3.00288e-305	4.25073e-306	-1.89387e-305	-4.07067e-306	-2.58829e-306	1.22972e-304
-4.87458e-307	0	-1.92035e-307	-2.07707e-307	-1.26473e-306	-1.22371e-307	-5.03859e-307	-7.07095e-308	-4.28813e-307	1.90674e-307	-1.46597e-307	-3.01608e-308	8.53845e-308	-4.29236e-307	0	-1.36178e-307	9.95235e-308	3.06011e-308	-6.19905e-307	-3.631e-307	-3.9533e-307	0	5.4383e-307	-6.50436e-308	-3.62353e-307	-1.76003e-306	5.08985e-308	-5.20672e-308	0	-1.35162e-306	1.00163e-305
-3.65537e-308	-2.60488e-308	-2.12646e-307	0	1.85467e-307	7.993e-308	0	0	0	0	-7.34621e-308	0	-4.54859e-308	-1.28629e-307	0	5.9381e-308	0	0	0	0	0	1.90127e-307	0	-5.67591e-308	0	-5.4999e-308	0	0	-4.50139e-308	3.44763e-308	1.39245e-306
0	0	0	0	0	0	0	0	0	0	0	0	0	0	0	0	0	0	0	0	0	0	0	0	0	0	0	0	0	0	5.3163e-308
0	0	0	0	0	0	0	0	0	0	0	0	0	0	0	0	0	0	0	0	0	0	0	0	0	0	0	0	0	0	0
0	0	0	0	0	0	0	0	0	0	0	0	0	0	0	0	0	0	0	0	0	0	0	0	0	0	0	0	0	0	0
0	0	0	0	0	0	0	0	0	0	0	0	0	0	0	0	0	0	0	0	0	0	0	0	0	0	0	0	0	0	0
0	0	0	0	0	0	0	0	0	0	0	0	0	0	0	0	0	0	0	0	0	0	0	0	0	0	0	0	0	0	0
0	0	0	0	0	0	0	0	0	0	0	0	0	0	0	0	0	0	0	0	0	0	0	0	0	0	0	0	0	0	0
0	0	0	0	0	0	0	0	0	0	0	0	0	0	0	0	0	0	0	0	0	0	0	0	0	0	0	0	0	0	0
0	0	0	0	0	0	0	0	0	0	0	0	0	0	0	0	0	0	0	0	0	0	0	0	0	0	0	0	0	0	0
0	0	0	0	0	0	0	0	0	0	0	0	0	0	0	0	0	0	0	0	0	0	0	0	0	0	0	0	0	0	0
0	0	0	0	0	0	0	0	0	0	0	0	0	0	0	0	0	0	0	0	0	0	0	0	0	0	0	0	0	0	0
0	0	0	0	0	0	0	0	0	0	0	0	0	0	0	0	0	0	0	0	0	0	0	0	0	0	0	0	0	0	0
0	0	0	0	0	0	0	0	0	0	0	0	0	0	0	0	0	0	0	0	0	0	0	0	0	0	0	0	0	0	0
0	0	0	0	0	0	0	0	0	0	0	0	0	0	0	0	0	0	0	0	0	0	0	0	0	0	0	0	0	0	0
0	0	0	0	0	0	0	0	0	0	0	0	0	0	0	0	0	0	0	0	0	0	0	0	0	0	0	0	0	0	0
0	0	0	0	0	0	0	0	0	0	0	0	0	0	0	0	0	0	0	0	0	0	0	0	0	0	0	0	0	0	0
0	0	0	0	0	0	0	0	0	0	0	0	0	0	0	0	0	0	0	0	0	0	0	0	0	0	0	0	0	0	0
0	0	0	0	0	0	0	0	0	0	0	0	0	0	0	0	0	0	0	0	0	0	0	0	0	0	0	0	0	0	0
0	0	0	0	0	0	0	0	0	0	0	0	0	0	0	0	0	0	0	0	0	0	0	0	0	0	0	0	0	0	0
0	0	0	0	0	0	0	0	0	0	0	0	0	0	0	0	0	0	0	0	0	0	0	0	0	0	0	0	0	0	0
0	0	0	0	0	0	0	0	0	0	0	0	0	0	0	0	0	0	0	0	0	0	0	0	0	0	0	0	0	0	0
0	0	0	0	0	0	0	0	0	0	0	0	0	0	0	0	0	0	0	0	0	0	0	0	0	0	0	0	0	0	0
0	0	0	0	0	0	0	0	0	0	0	0	0	0	0	0	0	0	0	0	0	0	0	0	0	0	0	0	0	0	0
0	0	0	0	0	0	0	0	0	0	0	0	0	0	0	0	0	0	0	0	0	0	0	0	0	0	0	0	0	0	0
0	0	0	0	0	0	0	0	0	0	0	0	0	0	0	0	0	0	0	0	0	0	0	0	0	0	0	0	0	0	0
0	0	0	0	0	0	0	0	0	0	0	0	0	0	0	0	0	0	0	0	0	0	0	0	0	0	0	0	0	0	0
0	0	0	0	0	0	0	0	0	0	0	0	0	0	0	0	0	0	0	0	0	0	0	0	0	0	0	0	0	0	0
0	0	0	0	0	0	0	0	0	0	0	0	0	0	0	0	0	0	0	0	0	0	0	0	0	0	0	0	0	0	0
0	0	0	0	0	0	0	0	0	0	0	0	0	0	0	0	0	0	0	0	0	0	0	0	0	0	0	0	0	0	0
0	0	0	0	0	0	0	0	0	0	0	0	0	0	0	0	0	0	0	0	0	0	0	0	0	0	0	0	0	0	0
0	0	0	0	0	0	0	0	0	0	0	0	0	0	0	0	0	0	0	0	0	0	0	0	0	0	0	0	0	0	0
0	0	0	0	0	0	0	0	0	0	0	0	0	0	0	0	0	0	0	0	0	0	0	0	0	0	0	0	0	0	0
0	0	0	0	0	0	0	0	0	0	0	0	0	0	0	0	0	0	0	0	0	0	0	0	0	0	0	0	0	0	0
0	0	0	0	0	0	0	0	0	0	0	0	0	0	0	0	0	0	0	0	0	0	0	0	0	0	0	0	0	0	0
0	0	0	0	0	0	0	0	0	0	0	0	0	0	0	0	0	0	0	0	0	0	0	0	0	0	0	0	0	0	0
0	0	0	0	0	0	0	0	0	0	0	0	0	0	0	0	0	0	0	0	0	0	0	0	0	0	0	0	0	0	0
0	0	0	0	0	0	0	0	0	0	0	0	0	0	0	0	0	0	0	0	0	0	0	0	0	0	0	0	0	0	0
0	0	0	0	0	0	0	0	0	0	0	0	0	0	0	0	0	0	0	0	0	0	0	0	0	0	0	0	0	0	0
0	0	0	0	0	0	0	0	0	0	0	0	0	0	0	0	0	0	0	0	0	0	0	0	0	0	0	0	0	0	0
0	0	0	0	0	0	0	0	0	0	0	0	0	0	0	0	0	0	0	0	0	0	0	0	0	0	0	0	0	0	0
0	0	0	0	0	0	0	0	0	0	0	0	0	0	0	0	0	0	0	0	0	0	0	0	0	0	0	0	0	0	0
0	0	0	0	0	0	0	0	0	0	0	0	0	0	0	0	0	0	0	0	0	0	0	0	0	0	0	0	0	0	0
0	0	0	0	0	0	0	0	0	0	0	0	0	0	0	0	0	0	0	0	0	0	0	0	0	0	0	0	0	0	0
0	0	0	0	0	0	0	0	0	0	0	0	0	0	0	0	0	0	0	0	0	0	0	0	0	0	0	0	0	0	0
0	0	0	0	0	0	0	0	0	0	0	0	0	0	0	0	0	0	0	0	0	0	0	0	0	0	0	0	0	0	0
0	0	0	0	0	0	0	0	0	0	0	0	0	0	0	0	0	0	0	0	0	0	0	0	0	0	0	0	0	0	0
0	0	0	0	0	0	0	0	0	0	0	0	0	0	0	0	0	0	0	0	0	0	0	0	0	0	0	0	0	0	0
0	0	0	0	0	0	0	0	0	0	0	0	0	0	0	0	0	0	0	0	0	0	0	0	0	0	0	0	0	0	0
0	0	0	0	0	0	0	0	0	0	0	0	0	0	0	0	0	0	0	0	0	0	0	0	0	0	0	0	0	0	0
0	0	0	0	0	0	0	0	0	0	0	0	0	0	0	0	0	0	0	0	0	0	0	0	0	0	0	0	0	0	0
0	0	0	0	0	0	0	0	0	0	0	0	0	0	0	0	0	0	0	0	0	0	0	0	0	0	0	0	0	0	0
0	0	0	0	0	0	0	0	0	0	0	0	0	0	0	0	0	0	0	0	0	0	0	0	0	0	0	0	0	0	0
0	0	0	0	0	0	0	0	0	0	0	0	0	0	0	0	0	0	0	0	0	0	0	0	0	0	0	0	0	0	0
0	0	0	0	0	0	0	0	0	0	0	0	0	0	0	0	0	0	0	0	0	0	0	0	0	0	0	0	0	0	0
0	0	0	0	0	0	0	0	0	0	0	0	0	0	0	0	0	0	0	0	0	0	0	0	0	0	0	0	0	0	0
0	0	0	0	0	0	0	0	0	0	0	0	0	0	0	0	0	0	0	0	0	0	0	0	0	0	0	0	0	0	0
0	0	0	0	0	0	0	0	0	0	0	0	0	0	0	0	0	0	0	0	0	0	0	0	0	0	0	0	0	0	0
0	0	0	0	0	0	0	0	0	0	0	0	0	0	0	0	0	0	0	0	0	0	0	0	0	0	0	0	0	0	0
0	0	0	0	0	0	0	0	0	0	0	0	0	0	0	0	0	0	0	0	0	0	0	0	0	0	0	0	0	0	0
0	0	0	0	0	0	0	0	0	0	0	0	0	0	0	0	0	0	0	0	0	0	0	0	0	0	0	0	0	0	0
0	0	0	0	0	0	0	0	0	0	0	0	0	0	0	0	0	0	0	0	0	0	0	0	0	0	0	0	0	0	0
0	0	0	0	0	0	0	0	0	0	0	0	0	0	0	0	0	0	0	0	0	0	0	0	0	0	0	0	0	0	0
0	0	0	0	0	0	0	0	0	0	0	0	0	0	0	0	0	0	0	0	0	0	0	0	0	0	0	0	0	0	0
0	0	0	0	0	0	0	0	0	0	0	0	0	0	0	0	0	0	0	0	0	0	0	0	0	0	0	0	0	0	0
0	0	0	0	0	0	0	0	0	0	0	0	0	0	0	0	0	0	0	0	0	0	0	0	0	0	0	0	0	0	0
0	0	0	0	0	0	0	0	0	0	0	0	0	0	0	0	0	0	0	0	0	0	0	0	0	0	0	0	0	0	0
0	0	0	0	0	0	0	0	0	0	0	0	0	0	0	0	0	0	0	0	0	0	0	0	0	0	0	0	0	0	0
0	0	0	0	0	0	0	0	0	0	0	0	0	0	0	0	0	0	0	0	0	0	0	0	0	0	0	0	0	0	0
0	0	0	0	0	0	0	0	0	0	0	0	0	0	0	0	0	0	0	0	0	0	0	0	0	0	0	0	0	0	0
0	0	0	0	0	0	0	0	0	0	0	0	0	0	0	0	0	0	0	0	0	0	0	0	0	0	0	0	0	0	0
0	0	0	0	0	0	0	0	0	0	0	0	0	0	0	0	0	0	0	0	0	0	0	0	0	0	0	0	0	0	0
0	0	0	0	0	0	0	0	0	0	0	0	0	0	0	0	0	0	0	0	0	0	0	0	0	0	0	0	0	0	0
0	0	0	0	0	0	0	0	0	0	0	0	0	0	0	0	0	0	0	0	0	0	0	0	0	0	0	0	0	0	0
0	0	0	0	0	0	0	0	0	0	0	0	0	0	0	0	0	0	0	0	0	0	0	0	0	0	0	0	0	0	0
0	0	0	0	0	0	0	0	0	0	0	0	0	0	0	0	0	0	0	0	0	0	0	0	0	0	0	0	0	0	0
0	0	0	0	0	0	0	0	0	0	0	0	0	0	0	0	0	0	0	0	0	0	0	0	0	0	0	0	0	0	0
0	0	0	0	0	0	0	0	0	0	0	0	0	0	0	0	0	0	0	0	0	0	0	0	0	0	0	0	0	0	0
0	0	0	0	0	0	0	0	0	0	0	0	0	0	0	0	0	0	0	0	0	0	0	0	0	0	0	0	0	0	0
0	0	0	0	0	0	0	0	0	0	0	0	0	0	0	0	0	0	0	0	0	0	0	0	0	0	0	0	0	0	0
0	0	0	0	0	0	0	0	0	0	0	0	0	0	0	0	0	0	0	0	0	0	0	0	0	0	0	0	0	0	0
0	0	0	0	0	0	0	0	0	0	0	0	0	0	0	0	0	0	0	0	0	0	0	0	0	0	0	0	0	0	0
0	0	0	0	0	0	0	0	0	0	0	0	0	0	0	0	0	0	0	0	0	0	0	0	0	0	0	0	0	0	0
0	0	0	0	0	0	0	0	0	0	0	0	0	0	0	0	0	0	0	0	0	0	0	0	0	0	0	0	0	0	0
0	0	0	0	0	0	0	0	0	0	0	0	0	0	0	0	0	0	0	0	0	0	0	0	0	0	0	0	0	0	0
0	0	0	0	0	0	0	0	0	0	0	0	0	0	0	0	0	0	0	0	0	0	0	0	0	0	0	0	0	0	0
0	0	0	0	0	0	0	0	0	0	0	0	0	0	0	0	0	0	0	0	0	0	0	0	0	0	0	0	0	0	0
0	0	0	0	0	0	0	0	0	0	0	0	0	0	0	0	0	0	0	0	0	0	0	0	0	0	0	0	0	0	0
0	0	0	0	0	0	0	0	0	0	0	0	0	0	0	0	0	0	0	0	0	0	0	0	0	0	0	0	0	0	0
0	0	0	0	0	0	0	0	0	0	0	0	0	0	0	0	0	0	0	0	0	0	0	0	0	0	0	0	0	0	0
0	0	0	0	0	0	0	0	0	0	0	0	0	0	0	0	0	0	0	0	0	0	0	0	0	0	0	0	0	0	0
0	0	0	0	0	0	0	0	0	0	0	0	0	0	0	0	0	0	0	0	0	0	0	0	0	0	0	0	0	0	0
0	0	0	0	0	0	0	0	0	0	0	0	0	0	0	0	0	0	0	0	0	0	0	0	0	0	0	0	0	0	0
0	0	0	0	0	0	0	0	0	0	0	0	0	0	0	0	0	0	0	0	0	0	0	0	0	0	0	0	0	0	0
0	0	0	0	0	0	0	0	0	0	0	0	0	0	0	0	0	0	0	0	0	0	0	0	0	0	0	0	0	0	0
0	0	0	0	0	0	0	0	0	0	0	0	0	0	0	0	0	0	0	0	0	0	0	0	0	0	0	0	0	0	0
0	0	0	0	0	0	0	0	0	0	0	0	0	0	0	0	0	0	0	0	0	0	0	0	0	0	0	0	0	0	0
0	0	0	0	0	0	0	0	0	0	0	0	0	0	0	0	0	0	0	0	0	0	0	0	0	0	0	0	0	0	0
0	0	0	0	0	0	0	0	0	0	0	0	0	0	0	0	0	0	0	0	0	0	0	0	0	0	0	0	0	0	0
0	0	0	0	0	0	0	0	0	0	0	0	0	0	0	0	0	0	0	0	0	0	0	0	0	0	0	0	0	0	0
0	0	0	0	0	0	0	0	0	0	0	0	0	0	0	0	0	0	0	0	0	0	0	0	0	0	0	0	0	0	0
0	0	0	0	0	0	0	0	0	0	0	0	0	0	0	0	0	0	0	0	0	0	0	0	0	0	0	0	0	0	0
0	0	0	0	0	0	0	0	0	0	0	0	0	0	0	0	0	0	0	0	0	0	0	0	0	0	0	0	0	0	0
0	0	0	0	0	0	0	0	0	0	0	0	0	0	0	0	0	0	0	0	0	0	0	0	0	0	0	0	0	0	0
0	0	0	0	0	0	0	0	0	0	0	0	0	0	0	0	0	0	0	0	0	0	0	0	0	0	0	0	0	0	0
0	0	0	0	0	0	0	0	0	0	0	0	0	0	0	0	0	0	0	0	0	0	0	0	0	0	0	0	0	0	0
0	0	0	0	0	0	0	0	0	0	0	0	0	0	0	0	0	0	0	0	0	0	0	0	0	0	0	0	0	0	0
0	0	0	0	0	0	0	0	0	0	0	0	0	0	0	0	0	0	0	0	0	0	0	0	0	0	0	0	0	0	0
0	0	0	0	0	0	0	0	0	0	0	0	0	0	0	0	0	0	0	0	0	0	0	0	0	0	0	0	0	0	0
0	0	0	0	0	0	0	0	0	0	0	0	0	0	0	0	0	0	0	0	0	0	0	0	0	0	0	0	0	0	0
0	0	0	0	0	0	0	0	0	0	0	0	0	0	0	0	0	0	0	0	0	0	0	0	0	0	0	0	0	0	0
0	0	0	0	0	0	0	0	0	0	0	0	0	0	0	0	0	0	0	0	0	0	0	0	0	0	0	0	0	0	0
0	0	0	0	0	0	0	0	0	0	0	0	0	0	0	0	0	0	0	0	0	0	0	0	0	0	0	0	0	0	0
0	0	0	0	0	0	0	0	0	0	0	0	0	0	0	0	0	0	0	0	0	0	0	0	0	0	0	0	0	0	0
0	0	0	0	0	0	0	0	0	0	0	0	0	0	0	0	0	0	0	0	0	0	0	0	0	0	0	0	0	0	0
0	0	0	0	0	0	0	0	0	0	0	0	0	0	0	0	0	0	0	0	0	0	0	0	0	0	0	0	0	0	0
0	0	0	0	0	0	0	0	0	0	0	0	0	0	0	0	0	0	0	0	0	0	0	0	0	0	0	0	0	0	0
0	0	0	0	0	0	0	0	0	0	0	0	0	0	0	0	0	0	0	0	0	0	0	0	0	0	0	0	0	0	0
0	0	0	0	0	0	0	0	0	0	0	0	0	0	0	0	0	0	0	0	0	0	0	0	0	0	0	0	0	0	0
0	0	0	0	0	0	0	0	0	0	0	0	0	0	0	0	0	0	0	0	0	0	0	0	0	0	0	0	0	0	0
0	0	0	0	0	0	0	0	0	0	0	0	0	0	0	0	0	0	0	0	0	0	0	0	0	0	0	0	0	0	0
0	0	0	0	0	0	0	0	0	0	0	0	0	0	0	0	0	0	0	0	0	0	0	0	0	0	0	0	0	0	0
0	0	0	0	0	0	0	0	0	0	0	0	0	0	0	0	0	0	0	0	0	0	0	0	0	0	0	0	0	0	0
0	0	0	0	0	0	0	0	0	0	0	0	0	0	0	0	0	0	0	0	0	0	0	0	0	0	0	0	0	0	0
0	0	0	0	0	0	0	0	0	0	0	0	0	0	0	0	0	0	0	0	0	0	0	0	0	0	0	0	0	0	0
0	0	0	0	0	0	0	0	0	0	0	0	0	0	0	0	0	0	0	0	0	0	0	0	0	0	0	0	0	0	0
0	0	0	0	0	0	0	0	0	0	0	0	0	0	0	0	0	0	0	0	0	0	0	0	0	0	0	0	0	0	0
0	0	0	0	0	0	0	0	0	0	0	0	0	0	0	0	0	0	0	0	0	0	0	0	0	0	0	0	0	0	0
0	0	0	0	0	0	0	0	0	0	0	0	0	0	0	0	0	0	0	0	0	0	0	0	0	0	0	0	0	0	0
0	0	0	0	0	0	0	0	0	0	0	0	0	0	0	0	0	0	0	0	0	0	0	0	0	0	0	0	0	0	0
0	0	0	0	0	0	0	0	0	0	0	0	0	0	0	0	0	0	0	0	0	0	0	0	0	0	0	0	0	0	0
0	0	0	0	0	0	0	0	0	0	0	0	0	0	0	0	0	0	0	0	0	0	0	0	0	0	0	0	0	0	0
0	0	0	0	0	0	0	0	0	0	0	0	0	0	0	0	0	0	0	0	0	0	0	0	0	0	0	0	0	0	0
0	0	0	0	0	0	0	0	0	0	0	0	0	0	0	0	0	0	0	0	0	0	0	0	0	0	0	0	0	0	0
0	0	0	0	0	0	0	0	0	0	0	0	0	0	0	0	0	0	0	0	0	0	0	0	0	0	0	0	0	0	0
0	0	0	0	0	0	0	0	0	0	0	0	0	0	0	0	0	0	0	0	0	0	0	0	0	0	0	0	0	0	0
0	0	0	0	0	0	0	0	0	0	0	0	0	0	0	0	0	0	0	0	0	0	0	0	0	0	0	0	0	0	0
0	0	0	0	0	0	0	0	0	0	0	0	0	0	0	0	0	0	0	0	0	0	0	0	0	0	0	0	0	0	0
0	0	0	0	0	0	0	0	0	0	0	0	0	0	0	0	0	0	0	0	0	0	0	0	0	0	0	0	0	0	0
0	0	0	0	0	0	0	0	0	0	0	0	0	0	0	0	0	0	0	0	0	0	0	0	0	0	0	0	0	0	0
0	0	0	0	0	0	0	0	0	0	0	0	0	0	0	0	0	0	0	0	0	0	0	0	0	0	0	0	0	0	0
0	0	0	0	0	0	0	0	0	0	0	0	0	0	0	0	0	0	0	0	0	0	0	0	0	0	0	0	0	0	0
0	0	0	0	0	0	0	0	0	0	0	0	0	0	0	0	0	0	0	0	0	0	0	0	0	0	0	0	0	0	0
0	0	0	0	0	0	0	0	0	0	0	0	0	0	0	0	0	0	0	0	0	0	0	0	0	0	0	0	0	0	0
0	0	0	0	0	0	0	0	0	0	0	0	0	0	0	0	0	0	0	0	0	0	0	0	0	0	0	0	0	0	0
0	0	0	0	0	0	0	0	0	0	0	0	0	0	0	0	0	0	0	0	0	0	0	0	0	0	0	0	0	0	0
0	0	0	0	0	0	0	0	0	0	0	0	0	0	0	0	0	0	0	0	0	0	0	0	0	0	0	0	0	0	0
0	0	0	0	0	0	0	0	0	0	0	0	0	0	0	0	0	0	0	0	0	0	0	0	0	0	0	0	0	0	0
0	0	0	0	0	0	0	0	0	0	0	0	0	0	0	0	0	0	0	0	0	0	0	0	0	0	0	0	0	0	0
0	0	0	0	0	0	0	0	0	0	0	0	0	0	0	0	0	0	0	0	0	0	0	0	0	0	0	0	0	0	0
0	0	0	0	0	0	0	0	0	0	0	0	0	0	0	0	0	0	0	0	0	0	0	0	0	0	0	0	0	0	0
0	0	0	0	0	0	0	0	0	0	0	0	0	0	0	0	0	0	0	0	0	0	0	0	0	0	0	0	0	0	0
0	0	0	0	0	0	0	0	0	0	0	0	0	0	0	0	0	0	0	0	0	0	0	0	0	0	0	0	0	0	0
0	0	0	0	0	0	0	0	0	0	0	0	0	0	0	0	0	0	0	0	0	0	0	0	0	0	0	0	0	0	0
0	0	0	0	0	0	0	0	0	0	0	0	0	0	0	0	0	0	0	0	0	0	0	0	0	0	0	0	0	0	0
0	0	0	0	0	0	0	0	0	0	0	0	0	0	0	0	0	0	0	0	0	0	0	0	0	0	0	0	0	0	0
0	0	0	0	0	0	0	0	0	0	0	0	0	0	0	0	0	0	0	0	0	0	0	0	0	0	0	0	0	0	0
0	0	0	0	0	0	0	0	0	0	0	0	0	0	0	0	0	0	0	0	0	0	0	0	0	0	0	0	0	0	0
0	0	0	0	0	0	0	0	0	0	0	0	0	0	0	0	0	0	0	0	0	0	0	0	0	0	0	0	0	0	0
0	0	0	0	0	0	0	0	0	0	0	0	0	0	0	0	0	0	0	0	0	0	0	0	0	0	0	0	0	0	0
0	0	0	0	0	0	0	0	0	0	0	0	0	0	0	0	0	0	0	0	0	0	0	0	0	0	0	0	0	0	0
0	0	0	0	0	0	0	0	0	0	0	0	0	0	0	0	0	0	0	0	0	0	0	0	0	0	0	0	0	0	0
0	0	0	0	0	0	0	0	0	0	0	0	0	0	0	0	0	0	0	0	0	0	0	0	0	0	0	0	0	0	0
0	0	0	0	0	0	0	0	0	0	0	0	0	0	0	0	0	0	0	0	0	0	0	0	0	0	0	0	0	0	0
0	0	0	0	0	0	0	0	0	0	0	0	0	0	0	0	0	0	0	0	0	0	0	0	0	0	0	0	0	0	0
0	0	0	0	0	0	0	0	0	0	0	0	0	0	0	0	0	0	0	0	0	0	0	0	0	0	0	0	0	0	0
0	0	0	0	0	0	0	0	0	0	0	0	0	0	0	0	0	0	0	0	0	0	0	0	0	0	0	0	0	0	0
0	0	0	0	0	0	0	0	0	0	0	0	0	0	0	0	0	0	0	0	0	0	0	0	0	0	0	0	0	0	0
0	0	0	0	0	0	0	0	0	0	0	0	0	0	0	0	0	0	0	0	0	0	0	0	0	0	0	0	0	0	0
0	0	0	0	0	0	0	0	0	0	0	0	0	0	0	0	0	0	0	0	0	0	0	0	0	0	0	0	0	0	0
0	0	0	0	0	0	0	0	0	0	0	0	0	0	0	0	0	0	0	0	0	0	0	0	0	0	0	0	0	0	0
0	0	0	0	0	0	0	0	0	0	0	0	0	0	0	0	0	0	0	0	0	0	0	0	0	0	0	0	0	0	0
0	0	0	0	0	0	0	0	0	0	0	0	0	0	0	0	0	0	0	0	0	0	0	0	0	0	0	0	0	0	0
0	0	0	0	0	0	0	0	0	0	0	0	0	0	0	0	0	0	0	0	0	0	0	0	0	0	0	0	0	0	0
0	0	0	0	0	0	0	0	0	0	0	0	0	0	0	0	0	0	0	0	0	0	0	0	0	0	0	0	0	0	0
0	0	0	0	0	0	0	0	0	0	0	0	0	0	0	0	0	0	0	0	0	0	0	0	0	0	0	0	0	0	0
0	0	0	0	0	0	0	0	0	0	0	0	0	0	0	0	0	0	0	0	0	0	0	0	0	0	0	0	0	0	0
0	0	0	0	0	0	0	0	0	0	0	0	0	0	0	0	0	0	0	0	0	0	0	0	0	0	0	0	0	0	0
0	0	0	0	0	0	0	0	0	0	0	0	0	0	0	0	0	0	0	0	0	0	0	0	0	0	0	0	0	0	0
0	0	0	0	0	0	0	0	0	0	0	0	0	0	0	0	0	0	0	0	0	0	0	0	0	0	0	0	0	0	0
0	0	0	0	0	0	0	0	0	0	0	0	0	0	0	0	0	0	0	0	0	0	0	0	0	0	0	0	0	0	0
0	0	0	0	0	0	0	0	0	0	0	0	0	0	0	0	0	0	0	0	0	0	0	0	0	0	0	0	0	0	0
0	0	0	0	0	0	0	0	0	0	0	0	0	0	0	0	0	0	0	0	0	0	0	0	0	0	0	0	0	0	0
0	0	0	0	0	0	0	0	0	0	0	0	0	0	0	0	0	0	0	0	0	0	0	0	0	0	0	0	0	0	0
0	0	0	0	0	0	0	0	0	0	0	0	0	0	0	0	0	0	0	0	0	0	0	0	0	0	0	0	0	0	0
0	0	0	0	0	0	0	0	0	0	0	0	0	0	0	0	0	0	0	0	0	0	0	0	0	0	0	0	0	0	0
0	0	0	0	0	0	0	0	0	0	0	0	0	0	0	0	0	0	0	0	0	0	0	0	0	0	0	0	0	0	0
0	0	0	0	0	0	0	0	0	0	0	0	0	0	0	0	0	0	0	0	0	0	0	0	0	0	0	0	0	0	0
0	0	0	0	0	0	0	0	0	0	0	0	0	0	0	0	0	0	0	0	0	0	0	0	0	0	0	0	0	0	0
0	0	0	0	0	0	0	0	0	0	0	0	0	0	0	0	0	0	0	0	0	0	0	0	0	0	0	0	0	0	0
0	0	0	0	0	0	0	0	0	0	0	0	0	0	0	0	0	0	0	0	0	0	0	0	0	0	0	0	0	0	0
0	0	0	0	0	0	0	0	0	0	0	0	0	0	0	0	0	0	0	0	0	0	0	0	0	0	0	0	0	0	0
0	0	0	0	0	0	0	0	0	0	0	0	0	0	0	0	0	0	0	0	0	0	0	0	0	0	0	0	0	0	0
0	0	0	0	0	0	0	0	0	0	0	0	0	0	0	0	0	0	0	0	0	0	0	0	0	0	0	0	0	0	0
0	0	0	0	0	0	0	0	0	0	0	0	0	0	0	0	0	0	0	0	0	0	0	0	0	0	0	0	0	0	0
0	0	0	0	0	0	0	0	0	0	0	0	0	0	0	0	0	0	0	0	0	0	0	0	0	0	0	0	0	0	0
0	0	0	0	0	0	0	0	0	0	0	0	0	0	0	0	0	0	0	0	0	0	0	0	0	0	0	0	0	0	0
0	0	0	0	0	0	0	0	0	0	0	0	0	0	0	0	0	0	0	0	0	0	0	0	0	0	0	0	0	0	0
0	0	0	0	0	0	0	0	0	0	0	0	0	0	0	0	0	0	0	0	0	0	0	0	0	0	0	0	0	0	0
0	0	0	0	0	0	0	0	0	0	0	0	0	0	0	0	0	0	0	0	0	0	0	0	0	0	0	0	0	0	0
0	0	0	0	0	0	0	0	0	0	0	0	0	0	0	0	0	0	0	0	0	0	0	0	0	0	0	0	0	0	0
0	0	0	0	0	0	0	0	0	0	0	0	0	0	0	0	0	0	0	0	0	0	0	0	0	0	0	0	0	0	0
0	0	0	0	0	0	0	0	0	0	0	0	0	0	0	0	0	0	0	0	0	0	0	0	0	0	0	0	0	0	0
0	0	0	0	0	0	0	0	0	0	0	0	0	0	0	0	0	0	0	0	0	0	0	0	0	0	0	0	0	0	0
0	0	0	0	0	0	0	0	0	0	0	0	0	0	0	0	0	0	0	0	0	0	0	0	0	0	0	0	0	0	0
0	0	0	0	0	0	0	0	0	0	0	0	0	0	0	0	0	0	0	0	0	0	0	0	0	0	0	0	0	0	0
0	0	0	0	0	0	0	0	0	0	0	0	0	0	0	0	0	0	0	0	0	0	0	0	0	0	0	0	0	0	0
0	0	0	0	0	0	0	0	0	0	0	0	0	0	0	0	0	0	0	0	0	0	0	0	0	0	0	0	0	0	0
0	0	0	0	0	0	0	0	0	0	0	0	0	0	0	0	0	0	0	0	0	0	0	0	0	0	0	0	0	0	0
0	0	0	0	0	0	0	0	0	0	0	0	0	0	0	0	0	0	0	0	0	0	0	0	0	0	0	0	0	0	0
0	0	0	0	0	0	0	0	0	0	0	0	0	0	0	0	0	0	0	0	0	0	0	0	0	0	0	0	0	0	0
0	0	0	0	0	0	0	0	0	0	0	0	0	0	0	0	0	0	0	0	0	0	0	0	0	0	0	0	0	0	0
0	0	0	0	0	0	0	0	0	0	0	0	0	0	0	0	0	0	0	0	0	0	0	0	0	0	0	0	0	0	0
0	0	0	0	0	0	0	0	0	0	0	0	0	0	0	0	0	0	0	0	0	0	0	0	0	0	0	0	0	0	0
0	0	0	0	0	0	0	0	0	0	0	0	0	0	0	0	0	0	0	0	0	0	0	0	0	0	0	0	0	0	0
0	0	0	0	0	0	0	0	0	0	0	0	0	0	0	0	0	0	0	0	0	0	0	0	0	0	0	0	0	0	0
0	0	0	0	0	0	0	0	0	0	0	0	0	0	0	0	0	0	0	0	0	0	0	0	0	0	0	0	0	0	0
0	0	0	0	0	0	0	0	0	0	0	0	0	0	0	0	0	0	0	0	0	0	0	0	0	0	0	0	0	0	0
0	0	0	0	0	0	0	0	0	0	0	0	0	0	0	0	0	0	0	0	0	0	0	0	0	0	0	0	0	0	0
0	0	0	0	0	0	0	0	0	0	0	0	0	0	0	0	0	0	0	0	0	0	0	0	0	0	0	0	0	0	0
0	0	0	0	0	0	0	0	0	0	0	0	0	0	0	0	0	0	0	0	0	0	0	0	0	0	0	0	0	0	0
0	0	0	0	0	0	0	0	0	0	0	0	0	0	0	0	0	0	0	0	0	0	0	0	0	0	0	0	0	0	0
0	0	0	0	0	0	0	0	0	0	0	0	0	0	0	0	0	0	0	0	0	0	0	0	0	0	0	0	0	0	0
0	0	0	0	0	0	0	0	0	0	0	0	0	0	0	0	0	0	0	0	0	0	0	0	0	0	0	0	0	0	0
0	0	0	0	0	0	0	0	0	0	0	0	0	0	0	0	0	0	0	0	0	0	0	0	0	0	0	0	0	0	0
0	0	0	0	0	0	0	0	0	0	0	0	0	0	0	0	0	0	0	0	0	0	0	0	0	0	0	0	0	0	0
0	0	0	0	0	0	0	0	0	0	0	0	0	0	0	0	0	0	0	0	0	0	0	0	0	0	0	0	0	0	0
0	0	0	0	0	0	0	0	0	0	0	0	0	0	0	0	0	0	0	0	0	0	0	0	0	0	0	0	0	0	0
0	0	0	0	0	0	0	0	0	0	0	0	0	0	0	0	0	0	0	0	0	0	0	0	0	0	0	0	0	0	0
0	0	0	0	0	0	0	0	0	0	0	0	0	0	0	0	0	0	0	0	0	0	0	0	0	0	0	0	0	0	0
0	0	0	0	0	0	0	0	0	0	0	0	0	0	0	0	0	0	0	0	0	0	0	0	0	0	0	0	0	0	0
0	0	0	0	0	0	0	0	0	0	0	0	0	0	0	0	0	0	0	0	0	0	0	0	0	0	0	0	0	0	0
0	0	0	0	0	0	0	0	0	0	0	0	0	0	0	0	0	0	0	0	0	0	0	0	0	0	0	0	0	0	0
0	0	0	0	0	0	0	0	0	0	0	0	0	0	0	0	0	0	0	0	0	0	0	0	0	0	0	0	0	0	0
0	0	0	0	0	0	0	0	0	0	0	0	0	0	0	0	0	0	0	0	0	0	0	0	0	0	0	0	0	0	0
0	0	0	0	0	0	0	0	0	0	0	0	0	0	0	0	0	0	0	0	0	0	0	0	0	0	0	0	0	0	0
0	0	0	0	0	0	0	0	0	0	0	0	0	0	0	0	0	0	0	0	0	0	0	0	0	0	0	0	0	0	0
0	0	0	0	0	0	0	0	0	0	0	0	0	0	0	0	0	0	0	0	0	0	0	0	0	0	0	0	0	0	0
0	0	0	0	0	0	0	0	0	0	0	0	0	0	0	0	0	0	0	0	0	0	0	0	0	0	0	0	0	0	0
0	0	0	0	0	0	0	0	0	0	0	0	0	0	0	0	0	0	0	0	0	0	0	0	0	0	0	0	0	0	0
0	0	0	0	0	0	0	0	0	0	0	0	0	0	0	0	0	0	0	0	0	0	0	0	0	0	0	0	0	0	0
0	0	0	0	0	0	0	0	0	0	0	0	0	0	0	0	0	0	0	0	0	0	0	0	0	0	0	0	0	0	0
0	0	0	0	0	0	0	0	0	0	0	0	0	0	0	0	0	0	0	0	0	0	0	0	0	0	0	0	0	0	0
0	0	0	0	0	0	0	0	0	0	0	0	0	0	0	0	0	0	0	0	0	0	0	0	0	0	0	0	0	0	0
0	0	0	0	0	0	0	0	0	0	0	0	0	0	0	0	0	0	0	0	0	0	0	0	0	0	0	0	0	0	0
0	0	0	0	0	0	0	0	0	0	0	0	0	0	0	0	0	0	0	0	0	0	0	0	0	0	0	0	0	0	0
0	0	0	0	0	0	0	0	0	0	0	0	0	0	0	0	0	0	0	0	0	0	0	0	0	0	0	0	0	0	0
0	0	0	0	0	0	0	0	0	0	0	0	0	0	0	0	0	0	0	0	0	0	0	0	0	0	0	0	0	0	0
0	0	0	0	0	0	0	0	0	0	0	0	0	0	0	0	0	0	0	0	0	0	0	0	0	0	0	0	0	0	0
0	0	0	0	0	0	0	0	0	0	0	0	0	0	0	0	0	0	0	0	0	0	0	0	0	0	0	0	0	0	0
0	0	0	0	0	0	0	0	0	0	0	0	0	0	0	0	0	0	0	0	0	0	0	0	0	0	0	0	0	0	0
0	0	0	0	0	0	0	0	0	0	0	0	0	0	0	0	0	0	0	0	0	0	0	0	0	0	0	0	0	0	0
0	0	0	0	0	0	0	0	0	0	0	0	0	0	0	0	0	0	0	0	0	0	0	0	0	0	0	0	0	0	0
0	0	0	0	0	0	0	0	0	0	0	0	0	0	0	0	0	0	0	0	0	0	0	0	0	0	0	0	0	0	0
0	0	0	0	0	0	0	0	0	0	0	0	0	0	0	0	0	0	0	0	0	0	0	0	0	0	0	0	0	0	0
0	0	0	0	0	0	0	0	0	0	0	0	0	0	0	0	0	0	0	0	0	0	0	0	0	0	0	0	0	0	0
0	0	0	0	0	0	0	0	0	0	0	0	0	0	0	0	0	0	0	0	0	0	0	0	0	0	0	0	0	0	0
0	0	0	0	0	0	0	0	0	0	0	0	0	0	0	0	0	0	0	0	0	0	0	0	0	0	0	0	0	0	0
0	0	0	0	0	0	0	0	0	0	0	0	0	0	0	0	0	0	0	0	0	0	0	0	0	0	0	0	0	0	0
0	0	0	0	0	0	0	0	0	0	0	0	0	0	0	0	0	0	0	0	0	0	0	0	0	0	0	0	0	0	0
0	0	0	0	0	0	0	0	0	0	0	0	0	0	0	0	0	0	0	0	0	0	0	0	0	0	0	0	0	0	0
0	0	0	0	0	0	0	0	0	0	0	0	0	0	0	0	0	0	0	0	0	0	0	0	0	0	0	0	0	0	0
0	0	0	0	0	0	0	0	0	0	0	0	0	0	0	0	0	0	0	0	0	0	0	0	0	0	0	0	0	0	0
0	0	0	0	0	0	0	0	0	0	0	0	0	0	0	0	0	0	0	0	0	0	0	0	0	0	0	0	0	0	0
0	0	0	0	0	0	0	0	0	0	0	0	0	0	0	0	0	0	0	0	0	0	0	0	0	0	0	0	0	0	0
0	0	0	0	0	0	0	0	0	0	0	0	0	0	0	0	0	0	0	0	0	0	0	0	0	0	0	0	0	0	0
0	0	0	0	0	0	0	0	0	0	0	0	0	0	0	0	0	0	0	0	0	0	0	0	0	0	0	0	0	0	0
0	0	0	0	0	0	0	0	0	0	0	0	0	0	0	0	0	0	0	0	0	0	0	0	0	0	0	0	0	0	0
0	0	0	0	0	0	0	0	0	0	0	0	0	0	0	0	0	0	0	0	0	0	0	0	0	0	0	0	0	0	0
0	0	0	0	0	0	0	0	0	0	0	0	0	0	0	0	0	0	0	0	0	0	0	0	0	0	0	0	0	0	0
0	0	0	0	0	0	0	0	0	0	0	0	0	0	0	0	0	0	0	0	0	0	0	0	0	0	0	0	0	0	0
0	0	0	0	0	0	0	0	0	0	0	0	0	0	0	0	0	0	0	0	0	0	0	0	0	0	0	0	0	0	0
0	0	0	0	0	0	0	0	0	0	0	0	0	0	0	0	0	0	0	0	0	0	0	0	0	0	0	0	0	0	0
0	0	0	0	0	0	0	0	0	0	0	0	0	0	0	0	0	0	0	0	0	0	0	0	0	0	0	0	0	0	0
0	0	0	0	0	0	0	0	0	0	0	0	0	0	0	0	0	0	0	0	0	0	0	0	0	0	0	0	0	0	0
0	0	0	0	0	0	0	0	0	0	0	0	0	0	0	0	0	0	0	0	0	0	0	0	0	0	0	0	0	0	0
0	0	0	0	0	0	0	0	0	0	0	0	0	0	0	0	0	0	0	0	0	0	0	0	0	0	0	0	0	0	0
0	0	0	0	0	0	0	0	0	0	0	0	0	0	0	0	0	0	0	0	0	0	0	0	0	0	0	0	0	0	0
0	0	0	0	0	0	0	0	0	0	0	0	0	0	0	0	0	0	0	0	0	0	0	0	0	0	0	0	0	0	0
0	0	0	0	0	0	0	0	0	0	0	0	0	0	0	0	0	0	0	0	0	0	0	0	0	0	0	0	0	0	0
0	0	0	0	0	0	0	0	0	0	0	0	0	0	0	0	0	0	0	0	0	0	0	0	0	0	0	0	0	0	0
0	0	0	0	0	0	0	0	0	0	0	0	0	0	0	0	0	0	0	0	0	0	0	0	0	0	0	0	0	0	0
0	0	0	0	0	0	0	0	0	0	0	0	0	0	0	0	0	0	0	0	0	0	0	0	0	0	0	0	0	0	0
0	0	0	0	0	0	0	0	0	0	0	0	0	0	0	0	0	0	0	0	0	0	0	0	0	0	0	0	0	0	0
0	0	0	0	0	0	0	0	0	0	0	0	0	0	0	0	0	0	0	0	0	0	0	0	0	0	0	0	0	0	0
0	0	0	0	0	0	0	0	0	0	0	0	0	0	0	0	0	0	0	0	0	0	0	0	0	0	0	0	0	0	0
0	0	0	0	0	0	0	0	0	0	0	0	0	0	0	0	0	0	0	0	0	0	0	0	0	0	0	0	0	0	0
0	0	0	0	0	0	0	0	0	0	0	0	0	0	0	0	0	0	0	0	0	0	0	0	0	0	0	0	0	0	0
0	0	0	0	0	0	0	0	0	0	0	0	0	0	0	0	0	0	0	0	0	0	0	0	0	0	0	0	0	0	0
0	0	0	0	0	0	0	0	0	0	0	0	0	0	0	0	0	0	0	0	0	0	0	0	0	0	0	0	0	0	0
0	0	0	0	0	0	0	0	0	0	0	0	0	0	0	0	0	0	0	0	0	0	0	0	0	0	0	0	0	0	0
0	0	0	0	0	0	0	0	0	0	0	0	0	0	0	0	0	0	0	0	0	0	0	0	0	0	0	0	0	0	0
0	0	0	0	0	0	0	0	0	0	0	0	0	0	0	0	0	0	0	0	0	0	0	0	0	0	0	0	0	0	0
0	0	0	0	0	0	0	0	0	0	0	0	0	0	0	0	0	0	0	0	0	0	0	0	0	0	0	0	0	0	0
0	0	0	0	0	0	0	0	0	0	0	0	0	0	0	0	0	0	0	0	0	0	0	0	0	0	0	0	0	0	0
0	0	0	0	0	0	0	0	0	0	0	0	0	0	0	0	0	0	0	0	0	0	0	0	0	0	0	0	0	0	0
0	0	0	0	0	0	0	0	0	0	0	0	0	0	0	0	0	0	0	0	0	0	0	0	0	0	0	0	0	0	0
0	0	0	0	0	0	0	0	0	0	0	0	0	0	0	0	0	0	0	0	0	0	0	0	0	0	0	0	0	0	0
0	0	0	0	0	0	0	0	0	0	0	0	0	0	0	0	0	0	0	0	0	0	0	0	0	0	0	0	0	0	0
0	0	0	0	0	0	0	0	0	0	0	0	0	0	0	0	0	0	0	0	0	0	0	0	0	0	0	0	0	0	0
0	0	0	0	0	0	0	0	0	0	0	0	0	0	0	0	0	0	0	0	0	0	0	0	0	0	0	0	0	0	0
0	0	0	0	0	0	0	0	0	0	0	0	0	0	0	0	0	0	0	0	0	0	0	0	0	0	0	0	0	0	0
0	0	0	0	0	0	0	0	0	0	0	0	0	0	0	0	0	0	0	0	0	0	0	0	0	0	0	0	0	0	0
0	0	0	0	0	0	0	0	0	0	0	0	0	0	0	0	0	0	0	0	0	0	0	0	0	0	0	0	0	0	0
0	0	0	0	0	0	0	0	0	0	0	0	0	0	0	0	0	0	0	0	0	0	0	0	0	0	0	0	0	0	0
0	0	0	0	0	0	0	0	0	0	0	0	0	0	0	0	0	0	0	0	0	0	0	0	0	0	0	0	0	0	0
0	0	0	0	0	0	0	0	0	0	0	0	0	0	0	0	0	0	0	0	0	0	0	0	0	0	0	0	0	0	0
0	0	0	0	0	0	0	0	0	0	0	0	0	0	0	0	0	0	0	0	0	0	0	0	0	0	0	0	0	0	0
0	0	0	0	0	0	0	0	0	0	0	0	0	0	0	0	0	0	0	0	0	0	0	0	0	0	0	0	0	0	0
0	0	0	0	0	0	0	0	0	0	0	0	0	0	0	0	0	0	0	0	0	0	0	0	0	0	0	0	0	0	0
0	0	0	0	0	0	0	0	0	0	0	0	0	0	0	0	0	0	0	0	0	0	0	0	0	0	0	0	0	0	0
0	0	0	0	0	0	0	0	0	0	0	0	0	0	0	0	0	0	0	0	0	0	0	0	0	0	0	0	0	0	0
0	0	0	0	0	0	0	0	0	0	0	0	0	0	0	0	0	0	0	0	0	0	0	0	0	0	0	0	0	0	0
0	0	0	0	0	0	0	0	0	0	0	0	0	0	0	0	0	0	0	0	0	0	0	0	0	0	0	0	0	0	0
0	0	0	0	0	0	0	0	0	0	0	0	0	0	0	0	0	0	0	0	0	0	0	0	0	0	0	0	0	0	0
0	0	0	0	0	0	0	0	0	0	0	0	0	0	0	0	0	0	0	0	0	0	0	0	0	0	0	0	0	0	0
0	0	0	0	0	0	0	0	0	0	0	0	0	0	0	0	0	0	0	0	0	0	0	0	0	0	0	0	0	0	0
0	0	0	0	0	0	0	0	0	0	0	0	0	0	0	0	0	0	0	0	0	0	0	0	0	0	0	0	0	0	0
0	0	0	0	0	0	0	0	0	0	0	0	0	0	0	0	0	0	0	0	0	0	0	0	0	0	0	0	0	0	0
0	0	0	0	0	0	0	0	0	0	0	0	0	0	0	0	0	0	0	0	0	0	0	0	0	0	0	0	0	0	0
0	0	0	0	0	0	0	0	0	0	0	0	0	0	0	0	0	0	0	0	0	0	0	0	0	0	0	0	0	0	0
0	0	0	0	0	0	0	0	0	0	0	0	0	0	0	0	0	0	0	0	0	0	0	0	0	0	0	0	0	0	0
0	0	0	0	0	0	0	0	0	0	0	0	0	0	0	0	0	0	0	0	0	0	0	0	0	0	0	0	0	0	0
0	0	0	0	0	0	0	0	0	0	0	0	0	0	0	0	0	0	0	0	0	0	0	0	0	0	0	0	0	0	0
0	0	0	0	0	0	0	0	0	0	0	0	0	0	0	0	0	0	0	0	0	0	0	0	0	0	0	0	0	0	0
0	0	0	0	0	0	0	0	0	0	0	0	0	0	0	0	0	0	0	0	0	0	0	0	0	0	0	0	0	0	0
0	0	0	0	0	0	0	0	0	0	0	0	0	0	0	0	0	0	0	0	0	0	0	0	0	0	0	0	0	0	0
0	0	0	0	0	0	0	0	0	0	0	0	0	0	0	0	0	0	0	0	0	0	0	0	0	0	0	0	0	0	0
0	0	0	0	0	0	0	0	0	0	0	0	0	0	0	0	0	0	0	0	0	0	0	0	0	0	0	0	0	0	0
0	0	0	0	0	0	0	0	0	0	0	0	0	0	0	0	0	0	0	0	0	0	0	0	0	0	0	0	0	0	0
0	0	0	0	0	0	0	0	0	0	0	0	0	0	0	0	0	0	0	0	0	0	0	0	0	0	0	0	0	0	0
0	0	0	0	0	0	0	0	0	0	0	0	0	0	0	0	0	0	0	0	0	0	0	0	0	0	0	0	0	0	0
0	0	0	0	0	0	0	0	0	0	0	0	0	0	0	0	0	0	0	0	0	0	0	0	0	0	0	0	0	0	0
0	0	0	0	0	0	0	0	0	0	0	0	0	0	0	0	0	0	0	0	0	0	0	0	0	0	0	0	0	0	0
0	0	0	0	0	0	0	0	0	0	0	0	0	0	0	0	0	0	0	0	0	0	0	0	0	0	0	0	0	0	0
0	0	0	0	0	0	0	0	0	0	0	0	0	0	0	0	0	0	0	0	0	0	0	0	0	0	0	0	0	0	0
0	0	0	0	0	0	0	0	0	0	0	0	0	0	0	0	0	0	0	0	0	0	0	0	0	0	0	0	0	0	0
0	0	0	0	0	0	0	0	0	0	0	0	0	0	0	0	0	0	0	0	0	0	0	0	0	0	0	0	0	0	0
0	0	0	0	0	0	0	0	0	0	0	0	0	0	0	0	0	0	0	0	0	0	0	0	0	0	0	0	0	0	0
0	0	0	0	0	0	0	0	0	0	0	0	0	0	0	0	0	0	0	0	0	0	0	0	0	0	0	0	0	0	0
0	0	0	0	0	0	0	0	0	0	0	0	0	0	0	0	0	0	0	0	0	0	0	0	0	0	0	0	0	0	0
0	0	0	0	0	0	0	0	0	0	0	0	0	0	0	0	0	0	0	0	0	0	0	0	0	0	0	0	0	0	0
0	0	0	0	0	0	0	0	0	0	0	0	0	0	0	0	0	0	0	0	0	0	0	0	0	0	0	0	0	0	0
0	0	0	0	0	0	0	0	0	0	0	0	0	0	0	0	0	0	0	0	0	0	0	0	0	0	0	0	0	0	0
0	0	0	0	0	0	0	0	0	0	0	0	0	0	0	0	0	0	0	0	0	0	0	0	0	0	0	0	0	0	0
0	0	0	0	0	0	0	0	0	0	0	0	0	0	0	0	0	0	0	0	0	0	0	0	0	0	0	0	0	0	0
0	0	0	0	0	0	0	0	0	0	0	0	0	0	0	0	0	0	0	0	0	0	0	0	0	0	0	0	0	0	0
0	0	0	0	0	0	0	0	0	0	0	0	0	0	0	0	0	0	0	0	0	0	0	0	0	0	0	0	0	0	0
0	0	0	0	0	0	0	0	0	0	0	0	0	0	0	0	0	0	0	0	0	0	0	0	0	0	0	0	0	0	0
0	0	0	0	0	0	0	0	0	0	0	0	0	0	0	0	0	0	0	0	0	0	0	0	0	0	0	0	0	0	0
0	0	0	0	0	0	0	0	0	0	0	0	0	0	0	0	0	0	0	0	0	0	0	0	0	0	0	0	0	0	0
0	0	0	0	0	0	0	0	0	0	0	0	0	0	0	0	0	0	0	0	0	0	0	0	0	0	0	0	0	0	0
0	0	0	0	0	0	0	0	0	0	0	0	0	0	0	0	0	0	0	0	0	0	0	0	0	0	0	0	0	0	0
0	0	0	0	0	0	0	0	0	0	0	0	0	0	0	0	0	0	0	0	0	0	0	0	0	0	0	0	0	0	0
0	0	0	0	0	0	0	0	0	0	0	0	0	0	0	0	0	0	0	0	0	0	0	0	0	0	0	0	0	0	0
0	0	0	0	0	0	0	0	0	0	0	0	0	0	0	0	0	0	0	0	0	0	0	0	0	0	0	0	0	0	0
0	0	0	0	0	0	0	0	0	0	0	0	0	0	0	0	0	0	0	0	0	0	0	0	0	0	0	0	0	0	0
0	0	0	0	0	0	0	0	0	0	0	0	0	0	0	0	0	0	0	0	0	0	0	0	0	0	0	0	0	0	0
0	0	0	0	0	0	0	0	0	0	0	0	0	0	0	0	0	0	0	0	0	0	0	0	0	0	0	0	0	0	0
0	0	0	0	0	0	0	0	0	0	0	0	0	0	0	0	0	0	0	0	0	0	0	0	0	0	0	0	0	0	0
0	0	0	0	0	0	0	0	0	0	0	0	0	0	0	0	0	0	0	0	0	0	0	0	0	0	0	0	0	0	0
0	0	0	0	0	0	0	0	0	0	0	0	0	0	0	0	0	0	0	0	0	0	0	0	0	0	0	0	0	0	0
0	0	0	0	0	0	0	0	0	0	0	0	0	0	0	0	0	0	0	0	0	0	0	0	0	0	0	0	0	0	0
0	0	0	0	0	0	0	0	0	0	0	0	0	0	0	0	0	0	0	0	0	0	0	0	0	0	0	0	0	0	0
0	0	0	0	0	0	0	0	0	0	0	0	0	0	0	0	0	0	0	0	0	0	0	0	0	0	0	0	0	0	0
0	0	0	0	0	0	0	0	0	0	0	0	0	0	0	0	0	0	0	0	0	0	0	0	0	0	0	0	0	0	0
0	0	0	0	0	0	0	0	0	0	0	0	0	0	0	0	0	0	0	0	0	0	0	0	0	0	0	0	0	0	0
0	0	0	0	0	0	0	0	0	0	0	0	0	0	0	0	0	0	0	0	0	0	0	0	0	0	0	0	0	0	0
0	0	0	0	0	0	0	0	0	0	0	0	0	0	0	0	0	0	0	0	0	0	0	0	0	0	0	0	0	0	0
0	0	0	0	0	0	0	0	0	0	0	0	0	0	0	0	0	0	0	0	0	0	0	0	0	0	0	0	0	0	0
0	0	0	0	0	0	0	0	0	0	0	0	0	0	0	0	0	0	0	0	0	0	0	0	0	0	0	0	0	0	0
0	0	0	0	0	0	0	0	0	0	0	0	0	0	0	0	0	0	0	0	0	0	0	0	0	0	0	0	0	0	0
0	0	0	0	0	0	0	0	0	0	0	0	0	0	0	0	0	0	0	0	0	0	0	0	0	0	0	0	0	0	0
0	0	0	0	0	0	0	0	0	0	0	0	0	0	0	0	0	0	0	0	0	0	0	0	0	0	0	0	0	0	0
0	0	0	0	0	0	0	0	0	0	0	0	0	0	0	0	0	0	0	0	0	0	0	0	0	0	0	0	0	0	0
0	0	0	0	0	0	0	0	0	0	0	0	0	0	0	0	0	0	0	0	0	0	0	0	0	0	0	0	0	0	0
0	0	0	0	0	0	0	0	0	0	0	0	0	0	0	0	0	0	0	0	0	0	0	0	0	0	0	0	0	0	0
0	0	0	0	0	0	0	0	0	0	0	0	0	0	0	0	0	0	0	0	0	0	0	0	0	0	0	0	0	0	0
0	0	0	0	0	0	0	0	0	0	0	0	0	0	0	0	0	0	0	0	0	0	0	0	0	0	0	0	0	0	0
0	0	0	0	0	0	0	0	0	0	0	0	0	0	0	0	0	0	0	0	0	0	0	0	0	0	0	0	0	0	0
0	0	0	0	0	0	0	0	0	0	0	0	0	0	0	0	0	0	0	0	0	0	0	0	0	0	0	0	0	0	0
0	0	0	0	0	0	0	0	0	0	0	0	0	0	0	0	0	0	0	0	0	0	0	0	0	0	0	0	0	0	0
0	0	0	0	0	0	0	0	0	0	0	0	0	0	0	0	0	0	0	0	0	0	0	0	0	0	0	0	0	0	0
0	0	0	0	0	0	0	0	0	0	0	0	0	0	0	0	0	0	0	0	0	0	0	0	0	0	0	0	0	0	0
0	0	0	0	0	0	0	0	0	0	0	0	0	0	0	0	0	0	0	0	0	0	0	0	0	0	0	0	0	0	0
0	0	0	0	0	0	0	0	0	0	0	0	0	0	0	0	0	0	0	0	0	0	0	0	0	0	0	0	0	0	0
0	0	0	0	0	0	0	0	0	0	0	0	0	0	0	0	0	0	0	0	0	0	0	0	0	0	0	0	0	0	0
0	0	0	0	0	0	0	0	0	0	0	0	0	0	0	0	0	0	0	0	0	0	0	0	0	0	0	0	0	0	0
0	0	0	0	0	0	0	0	0	0	0	0	0	0	0	0	0	0	0	0	0	0	0	0	0	0	0	0	0	0	0
0	0	0	0	0	0	0	0	0	0	0	0	0	0	0	0	0	0	0	0	0	0	0	0	0	0	0	0	0	0	0
0	0	0	0	0	0	0	0	0	0	0	0	0	0	0	0	0	0	0	0	0	0	0	0	0	0	0	0	0	0	0
0	0	0	0	0	0	0	0	0	0	0	0	0	0	0	0	0	0	0	0	0	0	0	0	0	0	0	0	0	0	0
0	0	0	0	0	0	0	0	0	0	0	0	0	0	0	0	0	0	0	0	0	0	0	0	0	0	0	0	0	0	0
0	0	0	0	0	0	0	0	0	0	0	0	0	0	0	0	0	0	0	0	0	0	0	0	0	0	0	0	0	0	0
0	0	0	0	0	0	0	0	0	0	0	0	0	0	0	0	0	0	0	0	0	0	0	0	0	0	0	0	0	0	0
0	0	0	0	0	0	0	0	0	0	0	0	0	0	0	0	0	0	0	0	0	0	0	0	0	0	0	0	0	0	0
0	0	0	0	0	0	0	0	0	0	0	0	0	0	0	0	0	0	0	0	0	0	0	0	0	0	0	0	0	0	0
0	0	0	0	0	0	0	0	0	0	0	0	0	0	0	0	0	0	0	0	0	0	0	0	0	0	0	0	0	0	0
0	0	0	0	0	0	0	0	0	0	0	0	0	0	0	0	0	0	0	0	0	0	0	0	0	0	0	0	0	0	0
0	0	0	0	0	0	0	0	0	0	0	0	0	0	0	0	0	0	0	0	0	0	0	0	0	0	0	0	0	0	0
0	0	0	0	0	0	0	0	0	0	0	0	0	0	0	0	0	0	0	0	0	0	0	0	0	0	0	0	0	0	0
0	0	0	0	0	0	0	0	0	0	0	0	0	0	0	0	0	0	0	0	0	0	0	0	0	0	0	0	0	0	0
0	0	0	0	0	0	0	0	0	0	0	0	0	0	0	0	0	0	0	0	0	0	0	0	0	0	0	0	0	0	0
0	0	0	0	0	0	0	0	0	0	0	0	0	0	0	0	0	0	0	0	0	0	0	0	0	0	0	0	0	0	0
0	0	0	0	0	0	0	0	0	0	0	0	0	0	0	0	0	0	0	0	0	0	0	0	0	0	0	0	0	0	0
0	0	0	0	0	0	0	0	0	0	0	0	0	0	0	0	0	0	0	0	0	0	0	0	0	0	0	0	0	0	0
0	0	0	0	0	0	0	0	0	0	0	0	0	0	0	0	0	0	0	0	0	0	0	0	0	0	0	0	0	0	0
0	0	0	0	0	0	0	0	0	0	0	0	0	0	0	0	0	0	0	0	0	0	0	0	0	0	0	0	0	0	0
0	0	0	0	0	0	0	0	0	0	0	0	0	0	0	0	0	0	0	0	0	0	0	0	0	0	0	0	0	0	0
0	0	0	0	0	0	0	0	0	0	0	0	0	0	0	0	0	0	0	0	0	0	0	0	0	0	0	0	0	0	0
0	0	0	0	0	0	0	0	0	0	0	0	0	0	0	0	0	0	0	0	0	0	0	0	0	0	0	0	0	0	0
0	0	0	0	0	0	0	0	0	0	0	0	0	0	0	0	0	0	0	0	0	0	0	0	0	0	0	0	0	0	0
0	0	0	0	0	0	0	0	0	0	0	0	0	0	0	0	0	0	0	0	0	0	0	0	0	0	0	0	0	0	0
0	0	0	0	0	0	0	0	0	0	0	0	0	0	0	0	0	0	0	0	0	0	0	0	0	0	0	0	0	0	0
0	0	0	0	0	0	0	0	0	0	0	0	0	0	0	0	0	0	0	0	0	0	0	0	0	0	0	0	0	0	0
0	0	0	0	0	0	0	0	0	0	0	0	0	0	0	0	0	0	0	0	0	0	0	0	0	0	0	0	0	0	0
0	0	0	0	0	0	0	0	0	0	0	0	0	0	0	0	0	0	0	0	0	0	0	0	0	0	0	0	0	0	0
0	0	0	0	0	0	0	0	0	0	0	0	0	0	0	0	0	0	0	0	0	0	0	0	0	0	0	0	0	0	0
0	0	0	0	0	0	0	0	0	0	0	0	0	0	0	0	0	0	0	0	0	0	0	0	0	0	0	0	0	0	0
0	0	0	0	0	0	0	0	0	0	0	0	0	0	0	0	0	0	0	0	0	0	0	0	0	0	0	0	0	0	0
0	0	0	0	0	0	0	0	0	0	0	0	0	0	0	0	0	0	0	0	0	0	0	0	0	0	0	0	0	0	0
0	0	0	0	0	0	0	0	0	0	0	0	0	0	0	0	0	0	0	0	0	0	0	0	0	0	0	0	0	0	0
0	0	0	0	0	0	0	0	0	0	0	0	0	0	0	0	0	0	0	0	0	0	0	0	0	0	0	0	0	0	0
0	0	0	0	0	0	0	0	0	0	0	0	0	0	0	0	0	0	0	0	0	0	0	0	0	0	0	0	0	0	0
0	0	0	0	0	0	0	0	0	0	0	0	0	0	0	0	0	0	0	0	0	0	0	0	0	0	0	0	0	0	0
0	0	0	0	0	0	0	0	0	0	0	0	0	0	0	0	0	0	0	0	0	0	0	0	0	0	0	0	0	0	0
0	0	0	0	0	0	0	0	0	0	0	0	0	0	0	0	0	0	0	0	0	0	0	0	0	0	0	0	0	0	0
0	0	0	0	0	0	0	0	0	0	0	0	0	0	0	0	0	0	0	0	0	0	0	0	0	0	0	0	0	0	0
0	0	0	0	0	0	0	0	0	0	0	0	0	0	0	0	0	0	0	0	0	0	0	0	0	0	0	0	0	0	0
0	0	0	0	0	0	0	0	0	0	0	0	0	0	0	0	0	0	0	0	0	0	0	0	0	0	0	0	0	0	0
0	0	0	0	0	0	0	0	0	0	0	0	0	0	0	0	0	0	0	0	0	0	0	0	0	0	0	0	0	0	0
0	0	0	0	0	0	0	0	0	0	0	0	0	0	0	0	0	0	0	0	0	0	0	0	0	0	0	0	0	0	0
0	0	0	0	0	0	0	0	0	0	0	0	0	0	0	0	0	0	0	0	0	0	0	0	0	0	0	0	0	0	0
0	0	0	0	0	0	0	0	0	0	0	0	0	0	0	0	0	0	0	0	0	0	0	0	0	0	0	0	0	0	0
0	0	0	0	0	0	0	0	0	0	0	0	0	0	0	0	0	0	0	0	0	0	0	0	0	0	0	0	0	0	0
0	0	0	0	0	0	0	0	0	0	0	0	0	0	0	0	0	0	0	0	0	0	0	0	0	0	0	0	0	0	0
0	0	0	0	0	0	0	0	0	0	0	0	0	0	0	0	0	0	0	0	0	0	0	0	0	0	0	0	0	0	0
0	0	0	0	0	0	0	0	0	0	0	0	0	0	0	0	0	0	0	0	0	0	0	0	0	0	0	0	0	0	0
0	0	0	0	0	0	0	0	0	0	0	0	0	0	0	0	0	0	0	0	0	0	0	0	0	0	0	0	0	0	0
0	0	0	0	0	0	0	0	0	0	0	0	0	0	0	0	0	0	0	0	0	0	0	0	0	0	0	0	0	0	0
0	0	0	0	0	0	0	0	0	0	0	0	0	0	0	0	0	0	0	0	0	0	0	0	0	0	0	0	0	0	0
0	0	0	0	0	0	0	0	0	0	0	0	0	0	0	0	0	0	0	0	0	0	0	0	0	0	0	0	0	0	0
0	0	0	0	0	0	0	0	0	0	0	0	0	0	0	0	0	0	0	0	0	0	0	0	0	0	0	0	0	0	0
0	0	0	0	0	0	0	0	0	0	0	0	0	0	0	0	0	0	0	0	0	0	0	0	0	0	0	0	0	0	0
0	0	0	0	0	0	0	0	0	0	0	0	0	0	0	0	0	0	0	0	0	0	0	0	0	0	0	0	0	0	0
0	0	0	0	0	0	0	0	0	0	0	0	0	0	0	0	0	0	0	0	0	0	0	0	0	0	0	0	0	0	0
0	0	0	0	0	0	0	0	0	0	0	0	0	0	0	0	0	0	0	0	0	0	0	0	0	0	0	0	0	0	0
0	0	0	0	0	0	0	0	0	0	0	0	0	0	0	0	0	0	0	0	0	0	0	0	0	0	0	0	0	0	0
0	0	0	0	0	0	0	0	0	0	0	0	0	0	0	0	0	0	0	0	0	0	0	0	0	0	0	0	0	0	0
0	0	0	0	0	0	0	0	0	0	0	0	0	0	0	0	0	0	0	0	0	0	0	0	0	0	0	0	0	0	0
0	0	0	0	0	0	0	0	0	0	0	0	0	0	0	0	0	0	0	0	0	0	0	0	0	0	0	0	0	0	0
0	0	0	0	0	0	0	0	0	0	0	0	0	0	0	0	0	0	0	0	0	0	0	0	0	0	0	0	0	0	0
0	0	0	0	0	0	0	0	0	0	0	0	0	0	0	0	0	0	0	0	0	0	0	0	0	0	0	0	0	0	0
0	0	0	0	0	0	0	0	0	0	0	0	0	0	0	0	0	0	0	0	0	0	0	0	0	0	0	0	0	0	0
0	0	0	0	0	0	0	0	0	0	0	0	0	0	0	0	0	0	0	0	0	0	0	0	0	0	0	0	0	0	0
0	0	0	0	0	0	0	0	0	0	0	0	0	0	0	0	0	0	0	0	0	0	0	0	0	0	0	0	0	0	0
0	0	0	0	0	0	0	0	0	0	0	0	0	0	0	0	0	0	0	0	0	0	0	0	0	0	0	0	0	0	0
0	0	0	0	0	0	0	0	0	0	0	0	0	0	0	0	0	0	0	0	0	0	0	0	0	0	0	0	0	0	0
0	0	0	0	0	0	0	0	0	0	0	0	0	0	0	0	0	0	0	0	0	0	0	0	0	0	0	0	0	0	0
0	0	0	0	0	0	0	0	0	0	0	0	0	0	0	0	0	0	0	0	0	0	0	0	0	0	0	0	0	0	0
0	0	0	0	0	0	0	0	0	0	0	0	0	0	0	0	0	0	0	0	0	0	0	0	0	0	0	0	0	0	0
0	0	0	0	0	0	0	0	0	0	0	0	0	0	0	0	0	0	0	0	0	0	0	0	0	0	0	0	0	0	0
0	0	0	0	0	0	0	0	0	0	0	0	0	0	0	0	0	0	0	0	0	0	0	0	0	0	0	0	0	0	0
0	0	0	0	0	0	0	0	0	0	0	0	0	0	0	0	0	0	0	0	0	0	0	0	0	0	0	0	0	0	0
0	0	0	0	0	0	0	0	0	0	0	0	0	0	0	0	0	0	0	0	0	0	0	0	0	0	0	0	0	0	0
0	0	0	0	0	0	0	0	0	0	0	0	0	0	0	0	0	0	0	0	0	0	0	0	0	0	0	0	0	0	0
0	0	0	0	0	0	0	0	0	0	0	0	0	0	0	0	0	0	0	0	0	0	0	0	0	0	0	0	0	0	0
0	0	0	0	0	0	0	0	0	0	0	0	0	0	0	0	0	0	0	0	0	0	0	0	0	0	0	0	0	0	0
0	0	0	0	0	0	0	0	0	0	0	0	0	0	0	0	0	0	0	0	0	0	0	0	0	0	0	0	0	0	0
0	0	0	0	0	0	0	0	0	0	0	0	0	0	0	0	0	0	0	0	0	0	0	0	0	0	0	0	0	0	0
0	0	0	0	0	0	0	0	0	0	0	0	0	0	0	0	0	0	0	0	0	0	0	0	0	0	0	0	0	0	0
0	0	0	0	0	0	0	0	0	0	0	0	0	0	0	0	0	0	0	0	0	0	0	0	0	0	0	0	0	0	0
0	0	0	0	0	0	0	0	0	0	0	0	0	0	0	0	0	0	0	0	0	0	0	0	0	0	0	0	0	0	0
0	0	0	0	0	0	0	0	0	0	0	0	0	0	0	0	0	0	0	0	0	0	0	0	0	0	0	0	0	0	0
0	0	0	0	0	0	0	0	0	0	0	0	0	0	0	0	0	0	0	0	0	0	0	0	0	0	0	0	0	0	0
0	0	0	0	0	0	0	0	0	0	0	0	0	0	0	0	0	0	0	0	0	0	0	0	0	0	0	0	0	0	0
0	0	0	0	0	0	0	0	0	0	0	0	0	0	0	0	0	0	0	0	0	0	0	0	0	0	0	0	0	0	0
0	0	0	0	0	0	0	0	0	0	0	0	0	0	0	0	0	0	0	0	0	0	0	0	0	0	0	0	0	0	0
0	0	0	0	0	0	0	0	0	0	0	0	0	0	0	0	0	0	0	0	0	0	0	0	0	0	0	0	0	0	0
0	0	0	0	0	0	0	0	0	0	0	0	0	0	0	0	0	0	0	0	0	0	0	0	0	0	0	0	0	0	0
0	0	0	0	0	0	0	0	0	0	0	0	0	0	0	0	0	0	0	0	0	0	0	0	0	0	0	0	0	0	0
0	0	0	0	0	0	0	0	0	0	0	0	0	0	0	0	0	0	0	0	0	0	0	0	0	0	0	0	0	0	0
0	0	0	0	0	0	0	0	0	0	0	0	0	0	0	0	0	0	0	0	0	0	0	0	0	0	0	0	0	0	0
0	0	0	0	0	0	0	0	0	0	0	0	0	0	0	0	0	0	0	0	0	0	0	0	0	0	0	0	0	0	0
0	0	0	0	0	0	0	0	0	0	0	0	0	0	0	0	0	0	0	0	0	0	0	0	0	0	0	0	0	0	0
0	0	0	0	0	0	0	0	0	0	0	0	0	0	0	0	0	0	0	0	0	0	0	0	0	0	0	0	0	0	0
0	0	0	0	0	0	0	0	0	0	0	0	0	0	0	0	0	0	0	0	0	0	0	0	0	0	0	0	0	0	0
0	0	0	0	0	0	0	0	0	0	0	0	0	0	0	0	0	0	0	0	0	0	0	0	0	0	0	0	0	0	0
0	0	0	0	0	0	0	0	0	0	0	0	0	0	0	0	0	0	0	0	0	0	0	0	0	0	0	0	0	0	0
0	0	0	0	0	0	0	0	0	0	0	0	0	0	0	0	0	0	0	0	0	0	0	0	0	0	0	0	0	0	0
0	0	0	0	0	0	0	0	0	0	0	0	0	0	0	0	0	0	0	0	0	0	0	0	0	0	0	0	0	0	0
0	0	0	0	0	0	0	0	0	0	0	0	0	0	0	0	0	0	0	0	0	0	0	0	0	0	0	0	0	0	0
0	0	0	0	0	0	0	0	0	0	0	0	0	0	0	0	0	0	0	0	0	0	0	0	0	0	0	0	0	0	0
0	0	0	0	0	0	0	0	0	0	0	0	0	0	0	0	0	0	0	0	0	0	0	0	0	0	0	0	0	0	0
0	0	0	0	0	0	0	0	0	0	0	0	0	0	0	0	0	0	0	0	0	0	0	0	0	0	0	0	0	0	0
0	0	0	0	0	0	0	0	0	0	0	0	0	0	0	0	0	0	0	0	0	0	0	0	0	0	0	0	0	0	0
0	0	0	0	0	0	0	0	0	0	0	0	0	0	0	0	0	0	0	0	0	0	0	0	0	0	0	0	0	0	0
0	0	0	0	0	0	0	0	0	0	0	0	0	0	0	0	0	0	0	0	0	0	0	0	0	0	0	0	0	0	0
0	0	0	0	0	0	0	0	0	0	0	0	0	0	0	0	0	0	0	0	0	0	0	0	0	0	0	0	0	0	0
0	0	0	0	0	0	0	0	0	0	0	0	0	0	0	0	0	0	0	0	0	0	0	0	0	0	0	0	0	0	0
0	0	0	0	0	0	0	0	0	0	0	0	0	0	0	0	0	0	0	0	0	0	0	0	0	0	0	0	0	0	0
0	0	0	0	0	0	0	0	0	0	0	0	0	0	0	0	0	0	0	0	0	0	0	0	0	0	0	0	0	0	0
0	0	0	0	0	0	0	0	0	0	0	0	0	0	0	0	0	0	0	0	0	0	0	0	0	0	0	0	0	0	0
0	0	0	0	0	0	0	0	0	0	0	0	0	0	0	0	0	0	0	0	0	0	0	0	0	0	0	0	0	0	0
0	0	0	0	0	0	0	0	0	0	0	0	0	0	0	0	0	0	0	0	0	0	0	0	0	0	0	0	0	0	0
0	0	0	0	0	0	0	0	0	0	0	0	0	0	0	0	0	0	0	0	0	0	0	0	0	0	0	0	0	0	0
0	0	0	0	0	0	0	0	0	0	0	0	0	0	0	0	0	0	0	0	0	0	0	0	0	0	0	0	0	0	0
0	0	0	0	0	0	0	0	0	0	0	0	0	0	0	0	0	0	0	0	0	0	0	0	0	0	0	0	0	0	0
0	0	0	0	0	0	0	0	0	0	0	0	0	0	0	0	0	0	0	0	0	0	0	0	0	0	0	0	0	0	0
0	0	0	0	0	0	0	0	0	0	0	0	0	0	0	0	0	0	0	0	0	0	0	0	0	0	0	0	0	0	0
0	0	0	0	0	0	0	0	0	0	0	0	0	0	0	0	0	0	0	0	0	0	0	0	0	0	0	0	0	0	0
0	0	0	0	0	0	0	0	0	0	0	0	0	0	0	0	0	0	0	0	0	0	0	0	0	0	0	0	0	0	0
0	0	0	0	0	0	0	0	0	0	0	0	0	0	0	0	0	0	0	0	0	0	0	0	0	0	0	0	0	0	0
0	0	0	0	0	0	0	0	0	0	0	0	0	0	0	0	0	0	0	0	0	0	0	0	0	0	0	0	0	0	0
0	0	0	0	0	0	0	0	0	0	0	0	0	0	0	0	0	0	0	0	0	0	0	0	0	0	0	0	0	0	0
0	0	0	0	0	0	0	0	0	0	0	0	0	0	0	0	0	0	0	0	0	0	0	0	0	0	0	0	0	0	0
0	0	0	0	0	0	0	0	0	0	0	0	0	0	0	0	0	0	0	0	0	0	0	0	0	0	0	0	0	0	0
0	0	0	0	0	0	0	0	0	0	0	0	0	0	0	0	0	0	0	0	0	0	0	0	0	0	0	0	0	0	0
0	0	0	0	0	0	0	0	0	0	0	0	0	0	0	0	0	0	0	0	0	0	0	0	0	0	0	0	0	0	0
0	0	0	0	0	0	0	0	0	0	0	0	0	0	0	0	0	0	0	0	0	0	0	0	0	0	0	0	0	0	0
0	0	0	0	0	0	0	0	0	0	0	0	0	0	0	0	0	0	0	0	0	0	0	0	0	0	0	0	0	0	0
0	0	0	0	0	0	0	0	0	0	0	0	0	0	0	0	0	0	0	0	0	0	0	0	0	0	0	0	0	0	0
0	0	0	0	0	0	0	0	0	0	0	0	0	0	0	0	0	0	0	0	0	0	0	0	0	0	0	0	0	0	0
0	0	0	0	0	0	0	0	0	0	0	0	0	0	0	0	0	0	0	0	0	0	0	0	0	0	0	0	0	0	0
0	0	0	0	0	0	0	0	0	0	0	0	0	0	0	0	0	0	0	0	0	0	0	0	0	0	0	0	0	0	0
0	0	0	0	0	0	0	0	0	0	0	0	0	0	0	0	0	0	0	0	0	0	0	0	0	0	0	0	0	0	0
0	0	0	0	0	0	0	0	0	0	0	0	0	0	0	0	0	0	0	0	0	0	0	0	0	0	0	0	0	0	0
0	0	0	0	0	0	0	0	0	0	0	0	0	0	0	0	0	0	0	0	0	0	0	0	0	0	0	0	0	0	0
0	0	0	0	0	0	0	0	0	0	0	0	0	0	0	0	0	0	0	0	0	0	0	0	0	0	0	0	0	0	0
0	0	0	0	0	0	0	0	0	0	0	0	0	0	0	0	0	0	0	0	0	0	0	0	0	0	0	0	0	0	0
0	0	0	0	0	0	0	0	0	0	0	0	0	0	0	0	0	0	0	0	0	0	0	0	0	0	0	0	0	0	0
0	0	0	0	0	0	0	0	0	0	0	0	0	0	0	0	0	0	0	0	0	0	0	0	0	0	0	0	0	0	0
0	0	0	0	0	0	0	0	0	0	0	0	0	0	0	0	0	0	0	0	0	0	0	0	0	0	0	0	0	0	0
0	0	0	0	0	0	0	0	0	0	0	0	0	0	0	0	0	0	0	0	0	0	0	0	0	0	0	0	0	0	0
0	0	0	0	0	0	0	0	0	0	0	0	0	0	0	0	0	0	0	0	0	0	0	0	0	0	0	0	0	0	0
0	0	0	0	0	0	0	0	0	0	0	0	0	0	0	0	0	0	0	0	0	0	0	0	0	0	0	0	0	0	0
0	0	0	0	0	0	0	0	0	0	0	0	0	0	0	0	0	0	0	0	0	0	0	0	0	0	0	0	0	0	0
0	0	0	0	0	0	0	0	0	0	0	0	0	0	0	0	0	0	0	0	0	0	0	0	0	0	0	0	0	0	0
0	0	0	0	0	0	0	0	0	0	0	0	0	0	0	0	0	0	0	0	0	0	0	0	0	0	0	0	0	0	0
0	0	0	0	0	0	0	0	0	0	0	0	0	0	0	0	0	0	0	0	0	0	0	0	0	0	0	0	0	0	0
0	0	0	0	0	0	0	0	0	0	0	0	0	0	0	0	0	0	0	0	0	0	0	0	0	0	0	0	0	0	0
0	0	0	0	0	0	0	0	0	0	0	0	0	0	0	0	0	0	0	0	0	0	0	0	0	0	0	0	0	0	0
0	0	0	0	0	0	0	0	0	0	0	0	0	0	0	0	0	0	0	0	0	0	0	0	0	0	0	0	0	0	0
0	0	0	0	0	0	0	0	0	0	0	0	0	0	0	0	0	0	0	0	0	0	0	0	0	0	0	0	0	0	0
0	0	0	0	0	0	0	0	0	0	0	0	0	0	0	0	0	0	0	0	0	0	0	0	0	0	0	0	0	0	0
0	0	0	0	0	0	0	0	0	0	0	0	0	0	0	0	0	0	0	0	0	0	0	0	0	0	0	0	0	0	0
0	0	0	0	0	0	0	0	0	0	0	0	0	0	0	0	0	0	0	0	0	0	0	0	0	0	0	0	0	0	0
0	0	0	0	0	0	0	0	0	0	0	0	0	0	0	0	0	0	0	0	0	0	0	0	0	0	0	0	0	0	0
0	0	0	0	0	0	0	0	0	0	0	0	0	0	0	0	0	0	0	0	0	0	0	0	0	0	0	0	0	0	0
0	0	0	0	0	0	0	0	0	0	0	0	0	0	0	0	0	0	0	0	0	0	0	0	0	0	0	0	0	0	0
0	0	0	0	0	0	0	0	0	0	0	0	0	0	0	0	0	0	0	0	0	0	0	0	0	0	0	0	0	0	0
0	0	0	0	0	0	0	0	0	0	0	0	0	0	0	0	0	0	0	0	0	0	0	0	0	0	0	0	0	0	0
0	0	0	0	0	0	0	0	0	0	0	0	0	0	0	0	0	0	0	0	0	0	0	0	0	0	0	0	0	0	0
0	0	0	0	0	0	0	0	0	0	0	0	0	0	0	0	0	0	0	0	0	0	0	0	0	0	0	0	0	0	0
0	0	0	0	0	0	0	0	0	0	0	0	0	0	0	0	0	0	0	0	0	0	0	0	0	0	0	0	0	0	0
0	0	0	0	0	0	0	0	0	0	0	0	0	0	0	0	0	0	0	0	0	0	0	0	0	0	0	0	0	0	0
0	0	0	0	0	0	0	0	0	0	0	0	0	0	0	0	0	0	0	0	0	0	0	0	0	0	0	0	0	0	0
0	0	0	0	0	0	0	0	0	0	0	0	0	0	0	0	0	0	0	0	0	0	0	0	0	0	0	0	0	0	0
0	0	0	0	0	0	0	0	0	0	0	0	0	0	0	0	0	0	0	0	0	0	0	0	0	0	0	0	0	0	0
0	0	0	0	0	0	0	0	0	0	0	0	0	0	0	0	0	0	0	0	0	0	0	0	0	0	0	0	0	0	0
0	0	0	0	0	0	0	0	0	0	0	0	0	0	0	0	0	0	0	0	0	0	0	0	0	0	0	0	0	0	0
0	0	0	0	0	0	0	0	0	0	0	0	0	0	0	0	0	0	0	0	0	0	0	0	0	0	0	0	0	0	0
0	0	0	0	0	0	0	0	0	0	0	0	0	0	0	0	0	0	0	0	0	0	0	0	0	0	0	0	0	0	0
0	0	0	0	0	0	0	0	0	0	0	0	0	0	0	0	0	0	0	0	0	0	0	0	0	0	0	0	0	0	0
0	0	0	0	0	0	0	0	0	0	0	0	0	0	0	0	0	0	0	0	0	0	0	0	0	0	0	0	0	0	0
0	0	0	0	0	0	0	0	0	0	0	0	0	0	0	0	0	0	0	0	0	0	0	0	0	0	0	0	0	0	0
0	0	0	0	0	0	0	0	0	0	0	0	0	0	0	0	0	0	0	0	0	0	0	0	0	0	0	0	0	0	0
0	0	0	0	0	0	0	0	0	0	0	0	0	0	0	0	0	0	0	0	0	0	0	0	0	0	0	0	0	0	0
0	0	0	0	0	0	0	0	0	0	0	0	0	0	0	0	0	0	0	0	0	0	0	0	0	0	0	0	0	0	0
0	0	0	0	0	0	0	0	0	0	0	0	0	0	0	0	0	0	0	0	0	0	0	0	0	0	0	0	0	0	0
0	0	0	0	0	0	0	0	0	0	0	0	0	0	0	0	0	0	0	0	0	0	0	0	0	0	0	0	0	0	0
0	0	0	0	0	0	0	0	0	0	0	0	0	0	0	0	0	0	0	0	0	0	0	0	0	0	0	0	0	0	0
0	0	0	0	0	0	0	0	0	0	0	0	0	0	0	0	0	0	0	0	0	0	0	0	0	0	0	0	0	0	0
0	0	0	0	0	0	0	0	0	0	0	0	0	0	0	0	0	0	0	0	0	0	0	0	0	0	0	0	0	0	0
0	0	0	0	0	0	0	0	0	0	0	0	0	0	0	0	0	0	0	0	0	0	0	0	0	0	0	0	0	0	0
0	0	0	0	0	0	0	0	0	0	0	0	0	0	0	0	0	0	0	0	0	0	0	0	0	0	0	0	0	0	0
0	0	0	0	0	0	0	0	0	0	0	0	0	0	0	0	0	0	0	0	0	0	0	0	0	0	0	0	0	0	0
0	0	0	0	0	0	0	0	0	0	0	0	0	0	0	0	0	0	0	0	0	0	0	0	0	0	0	0	0	0	0
0	0	0	0	0	0	0	0	0	0	0	0	0	0	0	0	0	0	0	0	0	0	0	0	0	0	0	0	0	0	0
0	0	0	0	0	0	0	0	0	0	0	0	0	0	0	0	0	0	0	0	0	0	0	0	0	0	0	0	0	0	0
0	0	0	0	0	0	0	0	0	0	0	0	0	0	0	0	0	0	0	0	0	0	0	0	0	0	0	0	0	0	0
0	0	0	0	0	0	0	0	0	0	0	0	0	0	0	0	0	0	0	0	0	0	0	0	0	0	0	0	0	0	0
0	0	0	0	0	0	0	0	0	0	0	0	0	0	0	0	0	0	0	0	0	0	0	0	0	0	0	0	0	0	0
0	0	0	0	0	0	0	0	0	0	0	0	0	0	0	0	0	0	0	0	0	0	0	0	0	0	0	0	0	0	0
0	0	0	0	0	0	0	0	0	0	0	0	0	0	0	0	0	0	0	0	0	0	0	0	0	0	0	0	0	0	0
0	0	0	0	0	0	0	0	0	0	0	0	0	0	0	0	0	0	0	0	0	0	0	0	0	0	0	0	0	0	0
0	0	0	0	0	0	0	0	0	0	0	0	0	0	0	0	0	0	0	0	0	0	0	0	0	0	0	0	0	0	0
0	0	0	0	0	0	0	0	0	0	0	0	0	0	0	0	0	0	0	0	0	0	0	0	0	0	0	0	0	0	0
0	0	0	0	0	0	0	0	0	0	0	0	0	0	0	0	0	0	0	0	0	0	0	0	0	0	0	0	0	0	0
0	0	0	0	0	0	0	0	0	0	0	0	0	0	0	0	0	0	0	0	0	0	0	0	0	0	0	0	0	0	0
0	0	0	0	0	0	0	0	0	0	0	0	0	0	0	0	0	0	0	0	0	0	0	0	0	0	0	0	0	0	0
0	0	0	0	0	0	0	0	0	0	0	0	0	0	0	0	0	0	0	0	0	0	0	0	0	0	0	0	0	0	0
0	0	0	0	0	0	0	0	0	0	0	0	0	0	0	0	0	0	0	0	0	0	0	0	0	0	0	0	0	0	0
0	0	0	0	0	0	0	0	0	0	0	0	0	0	0	0	0	0	0	0	0	0	0	0	0	0	0	0	0	0	0
0	0	0	0	0	0	0	0	0	0	0	0	0	0	0	0	0	0	0	0	0	0	0	0	0	0	0	0	0	0	0
0	0	0	0	0	0	0	0	0	0	0	0	0	0	0	0	0	0	0	0	0	0	0	0	0	0	0	0	0	0	0
0	0	0	0	0	0	0	0	0	0	0	0	0	0	0	0	0	0	0	0	0	0	0	0	0	0	0	0	0	0	0
0	0	0	0	0	0	0	0	0	0	0	0	0	0	0	0	0	0	0	0	0	0	0	0	0	0	0	0	0	0	0
0	0	0	0	0	0	0	0	0	0	0	0	0	0	0	0	0	0	0	0	0	0	0	0	0	0	0	0	0	0	0
0	0	0	0	0	0	0	0	0	0	0	0	0	0	0	0	0	0	0	0	0	0	0	0	0	0	0	0	0	0	0
0	0	0	0	0	0	0	0	0	0	0	0	0	0	0	0	0	0	0	0	0	0	0	0	0	0	0	0	0	0	0
0	0	0	0	0	0	0	0	0	0	0	0	0	0	0	0	0	0	0	0	0	0	0	0	0	0	0	0	0	0	0
0	0	0	0	0	0	0	0	0	0	0	0	0	0	0	0	0	0	0	0	0	0	0	0	0	0	0	0	0	0	0
0	0	0	0	0	0	0	0	0	0	0	0	0	0	0	0	0	0	0	0	0	0	0	0	0	0	0	0	0	0	0
0	0	0	0	0	0	0	0	0	0	0	0	0	0	0	0	0	0	0	0	0	0	0	0	0	0	0	0	0	0	0
0	0	0	0	0	0	0	0	0	0	0	0	0	0	0	0	0	0	0	0	0	0	0	0	0	0	0	0	0	0	0
0	0	0	0	0	0	0	0	0	0	0	0	0	0	0	0	0	0	0	0	0	0	0	0	0	0	0	0	0	0	0
0	0	0	0	0	0	0	0	0	0	0	0	0	0	0	0	0	0	0	0	0	0	0	0	0	0	0	0	0	0	0
0	0	0	0	0	0	0	0	0	0	0	0	0	0	0	0	0	0	0	0	0	0	0	0	0	0	0	0	0	0	0
0	0	0	0	0	0	0	0	0	0	0	0	0	0	0	0	0	0	0	0	0	0	0	0	0	0	0	0	0	0	0
0	0	0	0	0	0	0	0	0	0	0	0	0	0	0	0	0	0	0	0	0	0	0	0	0	0	0	0	0	0	0
0	0	0	0	0	0	0	0	0	0	0	0	0	0	0	0	0	0	0	0	0	0	0	0	0	0	0	0	0	0	0
0	0	0	0	0	0	0	0	0	0	0	0	0	0	0	0	0	0	0	0	0	0	0	0	0	0	0	0	0	0	0
0	0	0	0	0	0	0	0	0	0	0	0	0	0	0	0	0	0	0	0	0	0	0	0	0	0	0	0	0	0	0
0	0	0	0	0	0	0	0	0	0	0	0	0	0	0	0	0	0	0	0	0	0	0	0	0	0	0	0	0	0	0
0	0	0	0	0	0	0	0	0	0	0	0	0	0	0	0	0	0	0	0	0	0	0	0	0	0	0	0	0	0	0
0	0	0	0	0	0	0	0	0	0	0	0	0	0	0	0	0	0	0	0	0	0	0	0	0	0	0	0	0	0	0
0	0	0	0	0	0	0	0	0	0	0	0	0	0	0	0	0	0	0	0	0	0	0	0	0	0	0	0	0	0	0
0	0	0	0	0	0	0	0	0	0	0	0	0	0	0	0	0	0	0	0	0	0	0	0	0	0	0	0	0	0	0
0	0	0	0	0	0	0	0	0	0	0	0	0	0	0	0	0	0	0	0	0	0	0	0	0	0	0	0	0	0	0
0	0	0	0	0	0	0	0	0	0	0	0	0	0	0	0	0	0	0	0	0	0	0	0	0	0	0	0	0	0	0
0	0	0	0	0	0	0	0	0	0	0	0	0	0	0	0	0	0	0	0	0	0	0	0	0	0	0	0	0	0	0
0	0	0	0	0	0	0	0	0	0	0	0	0	0	0	0	0	0	0	0	0	0	0	0	0	0	0	0	0	0	0
0	0	0	0	0	0	0	0	0	0	0	0	0	0	0	0	0	0	0	0	0	0	0	0	0	0	0	0	0	0	0
0	0	0	0	0	0	0	0	0	0	0	0	0	0	0	0	0	0	0	0	0	0	0	0	0	0	0	0	0	0	0
0	0	0	0	0	0	0	0	0	0	0	0	0	0	0	0	0	0	0	0	0	0	0	0	0	0	0	0	0	0	0
0	0	0	0	0	0	0	0	0	0	0	0	0	0	0	0	0	0	0	0	0	0	0	0	0	0	0	0	0	0	0
0	0	0	0	0	0	0	0	0	0	0	0	0	0	0	0	0	0	0	0	0	0	0	0	0	0	0	0	0	0	0
0	0	0	0	0	0	0	0	0	0	0	0	0	0	0	0	0	0	0	0	0	0	0	0	0	0	0	0	0	0	0
0	0	0	0	0	0	0	0	0	0	0	0	0	0	0	0	0	0	0	0	0	0	0	0	0	0	0	0	0	0	0
0	0	0	0	0	0	0	0	0	0	0	0	0	0	0	0	0	0	0	0	0	0	0	0	0	0	0	0	0	0	0
0	0	0	0	0	0	0	0	0	0	0	0	0	0	0	0	0	0	0	0	0	0	0	0	0	0	0	0	0	0	0
0	0	0	0	0	0	0	0	0	0	0	0	0	0	0	0	0	0	0	0	0	0	0	0	0	0	0	0	0	0	0
0	0	0	0	0	0	0	0	0	0	0	0	0	0	0	0	0	0	0	0	0	0	0	0	0	0	0	0	0	0	0
0	0	0	0	0	0	0	0	0	0	0	0	0	0	0	0	0	0	0	0	0	0	0	0	0	0	0	0	0	0	0
0	0	0	0	0	0	0	0	0	0	0	0	0	0	0	0	0	0	0	0	0	0	0	0	0	0	0	0	0	0	0
0	0	0	0	0	0	0	0	0	0	0	0	0	0	0	0	0	0	0	0	0	0	0	0	0	0	0	0	0	0	0
0	0	0	0	0	0	0	0	0	0	0	0	0	0	0	0	0	0	0	0	0	0	0	0	0	0	0	0	0	0	0
0	0	0	0	0	0	0	0	0	0	0	0	0	0	0	0	0	0	0	0	0	0	0	0	0	0	0	0	0	0	0
0	0	0	0	0	0	0	0	0	0	0	0	0	0	0	0	0	0	0	0	0	0	0	0	0	0	0	0	0	0	0
0	0	0	0	0	0	0	0	0	0	0	0	0	0	0	0	0	0	0	0	0	0	0	0	0	0	0	0	0	0	0
0	0	0	0	0	0	0	0	0	0	0	0	0	0	0	0	0	0	0	0	0	0	0	0	0	0	0	0	0	0	0
0	0	0	0	0	0	0	0	0	0	0	0	0	0	0	0	0	0	0	0	0	0	0	0	0	0	0	0	0	0	0
0	0	0	0	0	0	0	0	0	0	0	0	0	0	0	0	0	0	0	0	0	0	0	0	0	0	0	0	0	0	0
0	0	0	0	0	0	0	0	0	0	0	0	0	0	0	0	0	0	0	0	0	0	0	0	0	0	0	0	0	0	0
0	0	0	0	0	0	0	0	0	0	0	0	0	0	0	0	0	0	0	0	0	0	0	0	0	0	0	0	0	0	0
0	0	0	0	0	0	0	0	0	0	0	0	0	0	0	0	0	0	0	0	0	0	0	0	0	0	0	0	0	0	0
0	0	0	0	0	0	0	0	0	0	0	0	0	0	0	0	0	0	0	0	0	0	0	0	0	0	0	0	0	0	0
0	0	0	0	0	0	0	0	0	0	0	0	0	0	0	0	0	0	0	0	0	0	0	0	0	0	0	0	0	0	0
0	0	0	0	0	0	0	0	0	0	0	0	0	0	0	0	0	0	0	0	0	0	0	0	0	0	0	0	0	0	0
0	0	0	0	0	0	0	0	0	0	0	0	0	0	0	0	0	0	0	0	0	0	0	0	0	0	0	0	0	0	0
0	0	0	0	0	0	0	0	0	0	0	0	0	0	0	0	0	0	0	0	0	0	0	0	0	0	0	0	0	0	0
0	0	0	0	0	0	0	0	0	0	0	0	0	0	0	0	0	0	0	0	0	0	0	0	0	0	0	0	0	0	0
0	0	0	0	0	0	0	0	0	0	0	0	0	0	0	0	0	0	0	0	0	0	0	0	0	0	0	0	0	0	0
0	0	0	0	0	0	0	0	0	0	0	0	0	0	0	0	0	0	0	0	0	0	0	0	0	0	0	0	0	0	0
0	0	0	0	0	0	0	0	0	0	0	0	0	0	0	0	0	0	0	0	0	0	0	0	0	0	0	0	0	0	0
0	0	0	0	0	0	0	0	0	0	0	0	0	0	0	0	0	0	0	0	0	0	0	0	0	0	0	0	0	0	0
0	0	0	0	0	0	0	0	0	0	0	0	0	0	0	0	0	0	0	0	0	0	0	0	0	0	0	0	0	0	0
0	0	0	0	0	0	0	0	0	0	0	0	0	0	0	0	0	0	0	0	0	0	0	0	0	0	0	0	0	0	0
0	0	0	0	0	0	0	0	0	0	0	0	0	0	0	0	0	0	0	0	0	0	0	0	0	0	0	0	0	0	0
0	0	0	0	0	0	0	0	0	0	0	0	0	0	0	0	0	0	0	0	0	0	0	0	0	0	0	0	0	0	0
0	0	0	0	0	0	0	0	0	0	0	0	0	0	0	0	0	0	0	0	0	0	0	0	0	0	0	0	0	0	0
0	0	0	0	0	0	0	0	0	0	0	0	0	0	0	0	0	0	0	0	0	0	0	0	0	0	0	0	0	0	0
0	0	0	0	0	0	0	0	0	0	0	0	0	0	0	0	0	0	0	0	0	0	0	0	0	0	0	0	0	0	0
0	0	0	0	0	0	0	0	0	0	0	0	0	0	0	0	0	0	0	0	0	0	0	0	0	0	0	0	0	0	0
0	0	0	0	0	0	0	0	0	0	0	0	0	0	0	0	0	0	0	0	0	0	0	0	0	0	0	0	0	0	0
0	0	0	0	0	0	0	0	0	0	0	0	0	0	0	0	0	0	0	0	0	0	0	0	0	0	0	0	0	0	0
0	0	0	0	0	0	0	0	0	0	0	0	0	0	0	0	0	0	0	0	0	0	0	0	0	0	0	0	0	0	0
0	0	0	0	0	0	0	0	0	0	0	0	0	0	0	0	0	0	0	0	0	0	0	0	0	0	0	0	0	0	0
0	0	0	0	0	0	0	0	0	0	0	0	0	0	0	0	0	0	0	0	0	0	0	0	0	0	0	0	0	0	0
0	0	0	0	0	0	0	0	0	0	0	0	0	0	0	0	0	0	0	0	0	0	0	0	0	0	0	0	0	0	0
0	0	0	0	0	0	0	0	0	0	0	0	0	0	0	0	0	0	0	0	0	0	0	0	0	0	0	0	0	0	0
0	0	0	0	0	0	0	0	0	0	0	0	0	0	0	0	0	0	0	0	0	0	0	0	0	0	0	0	0	0	0
0	0	0	0	0	0	0	0	0	0	0	0	0	0	0	0	0	0	0	0	0	0	0	0	0	0	0	0	0	0	0
0	0	0	0	0	0	0	0	0	0	0	0	0	0	0	0	0	0	0	0	0	0	0	0	0	0	0	0	0	0	0
0	0	0	0	0	0	0	0	0	0	0	0	0	0	0	0	0	0	0	0	0	0	0	0	0	0	0	0	0	0	0
0	0	0	0	0	0	0	0	0	0	0	0	0	0	0	0	0	0	0	0	0	0	0	0	0	0	0	0	0	0	0
0	0	0	0	0	0	0	0	0	0	0	0	0	0	0	0	0	0	0	0	0	0	0	0	0	0	0	0	0	0	0
0	0	0	0	0	0	0	0	0	0	0	0	0	0	0	0	0	0	0	0	0	0	0	0	0	0	0	0	0	0	0
0	0	0	0	0	0	0	0	0	0	0	0	0	0	0	0	0	0	0	0	0	0	0	0	0	0	0	0	0	0	0
0	0	0	0	0	0	0	0	0	0	0	0	0	0	0	0	0	0	0	0	0	0	0	0	0	0	0	0	0	0	0
0	0	0	0	0	0	0	0	0	0	0	0	0	0	0	0	0	0	0	0	0	0	0	0	0	0	0	0	0	0	0
0	0	0	0	0	0	0	0	0	0	0	0	0	0	0	0	0	0	0	0	0	0	0	0	0	0	0	0	0	0	0
0	0	0	0	0	0	0	0	0	0	0	0	0	0	0	0	0	0	0	0	0	0	0	0	0	0	0	0	0	0	0
0	0	0	0	0	0	0	0	0	0	0	0	0	0	0	0	0	0	0	0	0	0	0	0	0	0	0	0	0	0	0
0	0	0	0	0	0	0	0	0	0	0	0	0	0	0	0	0	0	0	0	0	0	0	0	0	0	0	0	0	0	0
0	0	0	0	0	0	0	0	0	0	0	0	0	0	0	0	0	0	0	0	0	0	0	0	0	0	0	0	0	0	0
0	0	0	0	0	0	0	0	0	0	0	0	0	0	0	0	0	0	0	0	0	0	0	0	0	0	0	0	0	0	0
0	0	0	0	0	0	0	0	0	0	0	0	0	0	0	0	0	0	0	0	0	0	0	0	0	0	0	0	0	0	0
0	0	0	0	0	0	0	0	0	0	0	0	0	0	0	0	0	0	0	0	0	0	0	0	0	0	0	0	0	0	0
0	0	0	0	0	0	0	0	0	0	0	0	0	0	0	0	0	0	0	0	0	0	0	0	0	0	0	0	0	0	0
0	0	0	0	0	0	0	0	0	0	0	0	0	0	0	0	0	0	0	0	0	0	0	0	0	0	0	0	0	0	0
0	0	0	0	0	0	0	0	0	0	0	0	0	0	0	0	0	0	0	0	0	0	0	0	0	0	0	0	0	0	0
0	0	0	0	0	0	0	0	0	0	0	0	0	0	0	0	0	0	0	0	0	0	0	0	0	0	0	0	0	0	0
0	0	0	0	0	0	0	0	0	0	0	0	0	0	0	0	0	0	0	0	0	0	0	0	0	0	0	0	0	0	0
0	0	0	0	0	0	0	0	0	0	0	0	0	0	0	0	0	0	0	0	0	0	0	0	0	0	0	0	0	0	0
0	0	0	0	0	0	0	0	0	0	0	0	0	0	0	0	0	0	0	0	0	0	0	0	0	0	0	0	0	0	0
0	0	0	0	0	0	0	0	0	0	0	0	0	0	0	0	0	0	0	0	0	0	0	0	0	0	0	0	0	0	0
0	0	0	0	0	0	0	0	0	0	0	0	0	0	0	0	0	0	0	0	0	0	0	0	0	0	0	0	0	0	0
0	0	0	0	0	0	0	0	0	0	0	0	0	0	0	0	0	0	0	0	0	0	0	0	0	0	0	0	0	0	0
0	0	0	0	0	0	0	0	0	0	0	0	0	0	0	0	0	0	0	0	0	0	0	0	0	0	0	0	0	0	0
0	0	0	0	0	0	0	0	0	0	0	0	0	0	0	0	0	0	0	0	0	0	0	0	0	0	0	0	0	0	0
0	0	0	0	0	0	0	0	0	0	0	0	0	0	0	0	0	0	0	0	0	0	0	0	0	0	0	0	0	0	0
0	0	0	0	0	0	0	0	0	0	0	0	0	0	0	0	0	0	0	0	0	0	0	0	0	0	0	0	0	0	0
0	0	0	0	0	0	0	0	0	0	0	0	0	0	0	0	0	0	0	0	0	0	0	0	0	0	0	0	0	0	0
0	0	0	0	0	0	0	0	0	0	0	0	0	0	0	0	0	0	0	0	0	0	0	0	0	0	0	0	0	0	0
0	0	0	0	0	0	0	0	0	0	0	0	0	0	0	0	0	0	0	0	0	0	0	0	0	0	0	0	0	0	0
0	0	0	0	0	0	0	0	0	0	0	0	0	0	0	0	0	0	0	0	0	0	0	0	0	0	0	0	0	0	0
0	0	0	0	0	0	0	0	0	0	0	0	0	0	0	0	0	0	0	0	0	0	0	0	0	0	0	0	0	0	0
0	0	0	0	0	0	0	0	0	0	0	0	0	0	0	0	0	0	0	0	0	0	0	0	0	0	0	0	0	0	0
0	0	0	0	0	0	0	0	0	0	0	0	0	0	0	0	0	0	0	0	0	0	0	0	0	0	0	0	0	0	0
0	0	0	0	0	0	0	0	0	0	0	0	0	0	0	0	0	0	0	0	0	0	0	0	0	0	0	0	0	0	0
0	0	0	0	0	0	0	0	0	0	0	0	0	0	0	0	0	0	0	0	0	0	0	0	0	0	0	0	0	0	0
0	0	0	0	0	0	0	0	0	0	0	0	0	0	0	0	0	0	0	0	0	0	0	0	0	0	0	0	0	0	0
0	0	0	0	0	0	0	0	0	0	0	0	0	0	0	0	0	0	0	0	0	0	0	0	0	0	0	0	0	0	0
0	0	0	0	0	0	0	0	0	0	0	0	0	0	0	0	0	0	0	0	0	0	0	0	0	0	0	0	0	0	0
0	0	0	0	0	0	0	0	0	0	0	0	0	0	0	0	0	0	0	0	0	0	0	0	0	0	0	0	0	0	0
0	0	0	0	0	0	0	0	0	0	0	0	0	0	0	0	0	0	0	0	0	0	0	0	0	0	0	0	0	0	0
0	0	0	0	0	0	0	0	0	0	0	0	0	0	0	0	0	0	0	0	0	0	0	0	0	0	0	0	0	0	0
0	0	0	0	0	0	0	0	0	0	0	0	0	0	0	0	0	0	0	0	0	0	0	0	0	0	0	0	0	0	0
0	0	0	0	0	0	0	0	0	0	0	0	0	0	0	0	0	0	0	0	0	0	0	0	0	0	0	0	0	0	0
0	0	0	0	0	0	0	0	0	0	0	0	0	0	0	0	0	0	0	0	0	0	0	0	0	0	0	0	0	0	0
0	0	0	0	0	0	0	0	0	0	0	0	0	0	0	0	0	0	0	0	0	0	0	0	0	0	0	0	0	0	0
0	0	0	0	0	0	0	0	0	0	0	0	0	0	0	0	0	0	0	0	0	0	0	0	0	0	0	0	0	0	0
0	0	0	0	0	0	0	0	0	0	0	0	0	0	0	0	0	0	0	0	0	0	0	0	0	0	0	0	0	0	0
0	0	0	0	0	0	0	0	0	0	0	0	0	0	0	0	0	0	0	0	0	0	0	0	0	0	0	0	0	0	0
0	0	0	0	0	0	0	0	0	0	0	0	0	0	0	0	0	0	0	0	0	0	0	0	0	0	0	0	0	0	0
0	0	0	0	0	0	0	0	0	0	0	0	0	0	0	0	0	0	0	0	0	0	0	0	0	0	0	0	0	0	0
0	0	0	0	0	0	0	0	0	0	0	0	0	0	0	0	0	0	0	0	0	0	0	0	0	0	0	0	0	0	0
0	0	0	0	0	0	0	0	0	0	0	0	0	0	0	0	0	0	0	0	0	0	0	0	0	0	0	0	0	0	0
0	0	0	0	0	0	0	0	0	0	0	0	0	0	0	0	0	0	0	0	0	0	0	0	0	0	0	0	0	0	0
0	0	0	0	0	0	0	0	0	0	0	0	0	0	0	0	0	0	0	0	0	0	0	0	0	0	0	0	0	0	0
0	0	0	0	0	0	0	0	0	0	0	0	0	0	0	0	0	0	0	0	0	0	0	0	0	0	0	0	0	0	0
0	0	0	0	0	0	0	0	0	0	0	0	0	0	0	0	0	0	0	0	0	0	0	0	0	0	0	0	0	0	0
0	0	0	0	0	0	0	0	0	0	0	0	0	0	0	0	0	0	0	0	0	0	0	0	0	0	0	0	0	0	0
0	0	0	0	0	0	0	0	0	0	0	0	0	0	0	0	0	0	0	0	0	0	0	0	0	0	0	0	0	0	0
0	0	0	0	0	0	0	0	0	0	0	0	0	0	0	0	0	0	0	0	0	0	0	0	0	0	0	0	0	0	0
0	0	0	0	0	0	0	0	0	0	0	0	0	0	0	0	0	0	0	0	0	0	0	0	0	0	0	0	0	0	0
0	0	0	0	0	0	0	0	0	0	0	0	0	0	0	0	0	0	0	0	0	0	0	0	0	0	0	0	0	0	0
0	0	0	0	0	0	0	0	0	0	0	0	0	0	0	0	0	0	0	0	0	0	0	0	0	0	0	0	0	0	0
0	0	0	0	0	0	0	0	0	0	0	0	0	0	0	0	0	0	0	0	0	0	0	0	0	0	0	0	0	0	0
0	0	0	0	0	0	0	0	0	0	0	0	0	0	0	0	0	0	0	0	0	0	0	0	0	0	0	0	0	0	0
0	0	0	0	0	0	0	0	0	0	0	0	0	0	0	0	0	0	0	0	0	0	0	0	0	0	0	0	0	0	0
0	0	0	0	0	0	0	0	0	0	0	0	0	0	0	0	0	0	0	0	0	0	0	0	0	0	0	0	0	0	0
0	0	0	0	0	0	0	0	0	0	0	0	0	0	0	0	0	0	0	0	0	0	0	0	0	0	0	0	0	0	0
0	0	0	0	0	0	0	0	0	0	0	0	0	0	0	0	0	0	0	0	0	0	0	0	0	0	0	0	0	0	0
0	0	0	0	0	0	0	0	0	0	0	0	0	0	0	0	0	0	0	0	0	0	0	0	0	0	0	0	0	0	0
0	0	0	0	0	0	0	0	0	0	0	0	0	0	0	0	0	0	0	0	0	0	0	0	0	0	0	0	0	0	0
0	0	0	0	0	0	0	0	0	0	0	0	0	0	0	0	0	0	0	0	0	0	0	0	0	0	0	0	0	0	0
0	0	0	0	0	0	0	0	0	0	0	0	0	0	0	0	0	0	0	0	0	0	0	0	0	0	0	0	0	0	0
0	0	0	0	0	0	0	0	0	0	0	0	0	0	0	0	0	0	0	0	0	0	0	0	0	0	0	0	0	0	0
0	0	0	0	0	0	0	0	0	0	0	0	0	0	0	0	0	0	0	0	0	0	0	0	0	0	0	0	0	0	0
0	0	0	0	0	0	0	0	0	0	0	0	0	0	0	0	0	0	0	0	0	0	0	0	0	0	0	0	0	0	0
0	0	0	0	0	0	0	0	0	0	0	0	0	0	0	0	0	0	0	0	0	0	0	0	0	0	0	0	0	0	0
0	0	0	0	0	0	0	0	0	0	0	0	0	0	0	0	0	0	0	0	0	0	0	0	0	0	0	0	0	0	0
0	0	0	0	0	0	0	0	0	0	0	0	0	0	0	0	0	0	0	0	0	0	0	0	0	0	0	0	0	0	0
0	0	0	0	0	0	0	0	0	0	0	0	0	0	0	0	0	0	0	0	0	0	0	0	0	0	0	0	0	0	0
0	0	0	0	0	0	0	0	0	0	0	0	0	0	0	0	0	0	0	0	0	0	0	0	0	0	0	0	0	0	0
0	0	0	0	0	0	0	0	0	0	0	0	0	0	0	0	0	0	0	0	0	0	0	0	0	0	0	0	0	0	0
0	0	0	0	0	0	0	0	0	0	0	0	0	0	0	0	0	0	0	0	0	0	0	0	0	0	0	0	0	0	0
0	0	0	0	0	0	0	0	0	0	0	0	0	0	0	0	0	0	0	0	0	0	0	0	0	0	0	0	0	0	0
0	0	0	0	0	0	0	0	0	0	0	0	0	0	0	0	0	0	0	0	0	0	0	0	0	0	0	0	0	0	0
0	0	0	0	0	0	0	0	0	0	0	0	0	0	0	0	0	0	0	0	0	0	0	0	0	0	0	0	0	0	0
0	0	0	0	0	0	0	0	0	0	0	0	0	0	0	0	0	0	0	0	0	0	0	0	0	0	0	0	0	0	0
0	0	0	0	0	0	0	0	0	0	0	0	0	0	0	0	0	0	0	0	0	0	0	0	0	0	0	0	0	0	0
0	0	0	0	0	0	0	0	0	0	0	0	0	0	0	0	0	0	0	0	0	0	0	0	0	0	0	0	0	0	0
0	0	0	0	0	0	0	0	0	0	0	0	0	0	0	0	0	0	0	0	0	0	0	0	0	0	0	0	0	0	0
0	0	0	0	0	0	0	0	0	0	0	0	0	0	0	0	0	0	0	0	0	0	0	0	0	0	0	0	0	0	0
0	0	0	0	0	0	0	0	0	0	0	0	0	0	0	0	0	0	0	0	0	0	0	0	0	0	0	0	0	0	0
0	0	0	0	0	0	0	0	0	0	0	0	0	0	0	0	0	0	0	0	0	0	0	0	0	0	0	0	0	0	0
0	0	0	0	0	0	0	0	0	0	0	0	0	0	0	0	0	0	0	0	0	0	0	0	0	0	0	0	0	0	0
0	0	0	0	0	0	0	0	0	0	0	0	0	0	0	0	0	0	0	0	0	0	0	0	0	0	0	0	0	0	0
0	0	0	0	0	0	0	0	0	0	0	0	0	0	0	0	0	0	0	0	0	0	0	0	0	0	0	0	0	0	0
0	0	0	0	0	0	0	0	0	0	0	0	0	0	0	0	0	0	0	0	0	0	0	0	0	0	0	0	0	0	0
0	0	0	0	0	0	0	0	0	0	0	0	0	0	0	0	0	0	0	0	0	0	0	0	0	0	0	0	0	0	0
0	0	0	0	0	0	0	0	0	0	0	0	0	0	0	0	0	0	0	0	0	0	0	0	0	0	0	0	0	0	0
0	0	0	0	0	0	0	0	0	0	0	0	0	0	0	0	0	0	0	0	0	0	0	0	0	0	0	0	0	0	0
0	0	0	0	0	0	0	0	0	0	0	0	0	0	0	0	0	0	0	0	0	0	0	0	0	0	0	0	0	0	0
0	0	0	0	0	0	0	0	0	0	0	0	0	0	0	0	0	0	0	0	0	0	0	0	0	0	0	0	0	0	0
0	0	0	0	0	0	0	0	0	0	0	0	0	0	0	0	0	0	0	0	0	0	0	0	0	0	0	0	0	0	0
0	0	0	0	0	0	0	0	0	0	0	0	0	0	0	0	0	0	0	0	0	0	0	0	0	0	0	0	0	0	0
0	0	0	0	0	0	0	0	0	0	0	0	0	0	0	0	0	0	0	0	0	0	0	0	0	0	0	0	0	0	0
0	0	0	0	0	0	0	0	0	0	0	0	0	0	0	0	0	0	0	0	0	0	0	0	0	0	0	0	0	0	0
0	0	0	0	0	0	0	0	0	0	0	0	0	0	0	0	0	0	0	0	0	0	0	0	0	0	0	0	0	0	0
0	0	0	0	0	0	0	0	0	0	0	0	0	0	0	0	0	0	0	0	0	0	0	0	0	0	0	0	0	0	0
0	0	0	0	0	0	0	0	0	0	0	0	0	0	0	0	0	0	0	0	0	0	0	0	0	0	0	0	0	0	0
0	0	0	0	0	0	0	0	0	0	0	0	0	0	0	0	0	0	0	0	0	0	0	0	0	0	0	0	0	0	0
0	0	0	0	0	0	0	0	0	0	0	0	0	0	0	0	0	0	0	0	0	0	0	0	0	0	0	0	0	0	0
0	0	0	0	0	0	0	0	0	0	0	0	0	0	0	0	0	0	0	0	0	0	0	0	0	0	0	0	0	0	0
0	0	0	0	0	0	0	0	0	0	0	0	0	0	0	0	0	0	0	0	0	0	0	0	0	0	0	0	0	0	0
0	0	0	0	0	0	0	0	0	0	0	0	0	0	0	0	0	0	0	0	0	0	0	0	0	0	0	0	0	0	0
0	0	0	0	0	0	0	0	0	0	0	0	0	0	0	0	0	0	0	0	0	0	0	0	0	0	0	0	0	0	0
0	0	0	0	0	0	0	0	0	0	0	0	0	0	0	0	0	0	0	0	0	0	0	0	0	0	0	0	0	0	0
0	0	0	0	0	0	0	0	0	0	0	0	0	0	0	0	0	0	0	0	0	0	0	0	0	0	0	0	0	0	0
0	0	0	0	0	0	0	0	0	0	0	0	0	0	0	0	0	0	0	0	0	0	0	0	0	0	0	0	0	0	0
0	0	0	0	0	0	0	0	0	0	0	0	0	0	0	0	0	0	0	0	0	0	0	0	0	0	0	0	0	0	0
0	0	0	0	0	0	0	0	0	0	0	0	0	0	0	0	0	0	0	0	0	0	0	0	0	0	0	0	0	0	0
0	0	0	0	0	0	0	0	0	0	0	0	0	0	0	0	0	0	0	0	0	0	0	0	0	0	0	0	0	0	0
0	0	0	0	0	0	0	0	0	0	0	0	0	0	0	0	0	0	0	0	0	0	0	0	0	0	0	0	0	0	0
0	0	0	0	0	0	0	0	0	0	0	0	0	0	0	0	0	0	0	0	0	0	0	0	0	0	0	0	0	0	0
0	0	0	0	0	0	0	0	0	0	0	0	0	0	0	0	0	0	0	0	0	0	0	0	0	0	0	0	0	0	0
0	0	0	0	0	0	0	0	0	0	0	0	0	0	0	0	0	0	0	0	0	0	0	0	0	0	0	0	0	0	0
0	0	0	0	0	0	0	0	0	0	0	0	0	0	0	0	0	0	0	0	0	0	0	0	0	0	0	0	0	0	0
0	0	0	0	0	0	0	0	0	0	0	0	0	0	0	0	0	0	0	0	0	0	0	0	0	0	0	0	0	0	0
0	0	0	0	0	0	0	0	0	0	0	0	0	0	0	0	0	0	0	0	0	0	0	0	0	0	0	0	0	0	0
0	0	0	0	0	0	0	0	0	0	0	0	0	0	0	0	0	0	0	0	0	0	0	0	0	0	0	0	0	0	0
0	0	0	0	0	0	0	0	0	0	0	0	0	0	0	0	0	0	0	0	0	0	0	0	0	0	0	0	0	0	0
0	0	0	0	0	0	0	0	0	0	0	0	0	0	0	0	0	0	0	0	0	0	0	0	0	0	0	0	0	0	0
0	0	0	0	0	0	0	0	0	0	0	0	0	0	0	0	0	0	0	0	0	0	0	0	0	0	0	0	0	0	0
0	0	0	0	0	0	0	0	0	0	0	0	0	0	0	0	0	0	0	0	0	0	0	0	0	0	0	0	0	0	0
0	0	0	0	0	0	0	0	0	0	0	0	0	0	0	0	0	0	0	0	0	0	0	0	0	0	0	0	0	0	0
0	0	0	0	0	0	0	0	0	0	0	0	0	0	0	0	0	0	0	0	0	0	0	0	0	0	0	0	0	0	0
0	0	0	0	0	0	0	0	0	0	0	0	0	0	0	0	0	0	0	0	0	0	0	0	0	0	0	0	0	0	0
0	0	0	0	0	0	0	0	0	0	0	0	0	0	0	0	0	0	0	0	0	0	0	0	0	0	0	0	0	0	0
0	0	0	0	0	0	0	0	0	0	0	0	0	0	0	0	0	0	0	0	0	0	0	0	0	0	0	0	0	0	0
0	0	0	0	0	0	0	0	0	0	0	0	0	0	0	0	0	0	0	0	0	0	0	0	0	0	0	0	0	0	0
0	0	0	0	0	0	0	0	0	0	0	0	0	0	0	0	0	0	0	0	0	0	0	0	0	0	0	0	0	0	0
0	0	0	0	0	0	0	0	0	0	0	0	0	0	0	0	0	0	0	0	0	0	0	0	0	0	0	0	0	0	0
0	0	0	0	0	0	0	0	0	0	0	0	0	0	0	0	0	0	0	0	0	0	0	0	0	0	0	0	0	0	0
0	0	0	0	0	0	0	0	0	0	0	0	0	0	0	0	0	0	0	0	0	0	0	0	0	0	0	0	0	0	0
0	0	0	0	0	0	0	0	0	0	0	0	0	0	0	0	0	0	0	0	0	0	0	0	0	0	0	0	0	0	0
0	0	0	0	0	0	0	0	0	0	0	0	0	0	0	0	0	0	0	0	0	0	0	0	0	0	0	0	0	0	0
0	0	0	0	0	0	0	0	0	0	0	0	0	0	0	0	0	0	0	0	0	0	0	0	0	0	0	0	0	0	0
0	0	0	0	0	0	0	0	0	0	0	0	0	0	0	0	0	0	0	0	0	0	0	0	0	0	0	0	0	0	0
0	0	0	0	0	0	0	0	0	0	0	0	0	0	0	0	0	0	0	0	0	0	0	0	0	0	0	0	0	0	0
0	0	0	0	0	0	0	0	0	0	0	0	0	0	0	0	0	0	0	0	0	0	0	0	0	0	0	0	0	0	0
0	0	0	0	0	0	0	0	0	0	0	0	0	0	0	0	0	0	0	0	0	0	0	0	0	0	0	0	0	0	0
0	0	0	0	0	0	0	0	0	0	0	0	0	0	0	0	0	0	0	0	0	0	0	0	0	0	0	0	0	0	0
0	0	0	0	0	0	0	0	0	0	0	0	0	0	0	0	0	0	0	0	0	0	0	0	0	0	0	0	0	0	0
0	0	0	0	0	0	0	0	0	0	0	0	0	0	0	0	0	0	0	0	0	0	0	0	0	0	0	0	0	0	0
0	0	0	0	0	0	0	0	0	0	0	0	0	0	0	0	0	0	0	0	0	0	0	0	0	0	0	0	0	0	0
0	0	0	0	0	0	0	0	0	0	0	0	0	0	0	0	0	0	0	0	0	0	0	0	0	0	0	0	0	0	0
0	0	0	0	0	0	0	0	0	0	0	0	0	0	0	0	0	0	0	0	0	0	0	0	0	0	0	0	0	0	0
0	0	0	0	0	0	0	0	0	0	0	0	0	0	0	0	0	0	0	0	0	0	0	0	0	0	0	0	0	0	0
0	0	0	0	0	0	0	0	0	0	0	0	0	0	0	0	0	0	0	0	0	0	0	0	0	0	0	0	0	0	0
0	0	0	0	0	0	0	0	0	0	0	0	0	0	0	0	0	0	0	0	0	0	0	0	0	0	0	0	0	0	0
0	0	0	0	0	0	0	0	0	0	0	0	0	0	0	0	0	0	0	0	0	0	0	0	0	0	0	0	0	0	0
0	0	0	0	0	0	0	0	0	0	0	0	0	0	0	0	0	0	0	0	0	0	0	0	0	0	0	0	0	0	0
0	0	0	0	0	0	0	0	0	0	0	0	0	0	0	0	0	0	0	0	0	0	0	0	0	0	0	0	0	0	0
0	0	0	0	0	0	0	0	0	0	0	0	0	0	0	0	0	0	0	0	0	0	0	0	0	0	0	0	0	0	0
0	0	0	0	0	0	0	0	0	0	0	0	0	0	0	0	0	0	0	0	0	0	0	0	0	0	0	0	0	0	0
0	0	0	0	0	0	0	0	0	0	0	0	0	0	0	0	0	0	0	0	0	0	0	0	0	0	0	0	0	0	0
0	0	0	0	0	0	0	0	0	0	0	0	0	0	0	0	0	0	0	0	0	0	0	0	0	0	0	0	0	0	0
0	0	0	0	0	0	0	0	0	0	0	0	0	0	0	0	0	0	0	0	0	0	0	0	0	0	0	0	0	0	0
0	0	0	0	0	0	0	0	0	0	0	0	0	0	0	0	0	0	0	0	0	0	0	0	0	0	0	0	0	0	0
0	0	0	0	0	0	0	0	0	0	0	0	0	0	0	0	0	0	0	0	0	0	0	0	0	0	0	0	0	0	0
0	0	0	0	0	0	0	0	0	0	0	0	0	0	0	0	0	0	0	0	0	0	0	0	0	0	0	0	0	0	0
0	0	0	0	0	0	0	0	0	0	0	0	0	0	0	0	0	0	0	0	0	0	0	0	0	0	0	0	0	0	0
0	0	0	0	0	0	0	0	0	0	0	0	0	0	0	0	0	0	0	0	0	0	0	0	0	0	0	0	0	0	0
0	0	0	0	0	0	0	0	0	0	0	0	0	0	0	0	0	0	0	0	0	0	0	0	0	0	0	0	0	0	0
0	0	0	0	0	0	0	0	0	0	0	0	0	0	0	0	0	0	0	0	0	0	0	0	0	0	0	0	0	0	0
0	0	0	0	0	0	0	0	0	0	0	0	0	0	0	0	0	0	0	0	0	0	0	0	0	0	0	0	0	0	0
0	0	0	0	0	0	0	0	0	0	0	0	0	0	0	0	0	0	0	0	0	0	0	0	0	0	0	0	0	0	0
0	0	0	0	0	0	0	0	0	0	0	0	0	0	0	0	0	0	0	0	0	0	0	0	0	0	0	0	0	0	0
0	0	0	0	0	0	0	0	0	0	0	0	0	0	0	0	0	0	0	0	0	0	0	0	0	0	0	0	0	0	0
0	0	0	0	0	0	0	0	0	0	0	0	0	0	0	0	0	0	0	0	0	0	0	0	0	0	0	0	0	0	0
0	0	0	0	0	0	0	0	0	0	0	0	0	0	0	0	0	0	0	0	0	0	0	0	0	0	0	0	0	0	0
0	0	0	0	0	0	0	0	0	0	0	0	0	0	0	0	0	0	0	0	0	0	0	0	0	0	0	0	0	0	0
0	0	0	0	0	0	0	0	0	0	0	0	0	0	0	0	0	0	0	0	0	0	0	0	0	0	0	0	0	0	0
0	0	0	0	0	0	0	0	0	0	0	0	0	0	0	0	0	0	0	0	0	0	0	0	0	0	0	0	0	0	0
0	0	0	0	0	0	0	0	0	0	0	0	0	0	0	0	0	0	0	0	0	0	0	0	0	0	0	0	0	0	0
0	0	0	0	0	0	0	0	0	0	0	0	0	0	0	0	0	0	0	0	0	0	0	0	0	0	0	0	0	0	0
0	0	0	0	0	0	0	0	0	0	0	0	0	0	0	0	0	0	0	0	0	0	0	0	0	0	0	0	0	0	0
0	0	0	0	0	0	0	0	0	0	0	0	0	0	0	0	0	0	0	0	0	0	0	0	0	0	0	0	0	0	0
0	0	0	0	0	0	0	0	0	0	0	0	0	0	0	0	0	0	0	0	0	0	0	0	0	0	0	0	0	0	0
0	0	0	0	0	0	0	0	0	0	0	0	0	0	0	0	0	0	0	0	0	0	0	0	0	0	0	0	0	0	0
0	0	0	0	0	0	0	0	0	0	0	0	0	0	0	0	0	0	0	0	0	0	0	0	0	0	0	0	0	0	0
0	0	0	0	0	0	0	0	0	0	0	0	0	0	0	0	0	0	0	0	0	0	0	0	0	0	0	0	0	0	0
0	0	0	0	0	0	0	0	0	0	0	0	0	0	0	0	0	0	0	0	0	0	0	0	0	0	0	0	0	0	0
0	0	0	0	0	0	0	0	0	0	0	0	0	0	0	0	0	0	0	0	0	0	0	0	0	0	0	0	0	0	0
0	0	0	0	0	0	0	0	0	0	0	0	0	0	0	0	0	0	0	0	0	0	0	0	0	0	0	0	0	0	0
0	0	0	0	0	0	0	0	0	0	0	0	0	0	0	0	0	0	0	0	0	0	0	0	0	0	0	0	0	0	0
0	0	0	0	0	0	0	0	0	0	0	0	0	0	0	0	0	0	0	0	0	0	0	0	0	0	0	0	0	0	0
0	0	0	0	0	0	0	0	0	0	0	0	0	0	0	0	0	0	0	0	0	0	0	0	0	0	0	0	0	0	0
0	0	0	0	0	0	0	0	0	0	0	0	0	0	0	0	0	0	0	0	0	0	0	0	0	0	0	0	0	0	0
0	0	0	0	0	0	0	0	0	0	0	0	0	0	0	0	0	0	0	0	0	0	0	0	0	0	0	0	0	0	0
0	0	0	0	0	0	0	0	0	0	0	0	0	0	0	0	0	0	0	0	0	0	0	0	0	0	0	0	0	0	0
0	0	0	0	0	0	0	0	0	0	0	0	0	0	0	0	0	0	0	0	0	0	0	0	0	0	0	0	0	0	0
0	0	0	0	0	0	0	0	0	0	0	0	0	0	0	0	0	0	0	0	0	0	0	0	0	0	0	0	0	0	0
0	0	0	0	0	0	0	0	0	0	0	0	0	0	0	0	0	0	0	0	0	0	0	0	0	0	0	0	0	0	0
0	0	0	0	0	0	0	0	0	0	0	0	0	0	0	0	0	0	0	0	0	0	0	0	0	0	0	0	0	0	0
0	0	0	0	0	0	0	0	0	0	0	0	0	0	0	0	0	0	0	0	0	0	0	0	0	0	0	0	0	0	0
0	0	0	0	0	0	0	0	0	0	0	0	0	0	0	0	0	0	0	0	0	0	0	0	0	0	0	0	0	0	0
0	0	0	0	0	0	0	0	0	0	0	0	0	0	0	0	0	0	0	0	0	0	0	0	0	0	0	0	0	0	0
0	0	0	0	0	0	0	0	0	0	0	0	0	0	0	0	0	0	0	0	0	0	0	0	0	0	0	0	0	0	0
0	0	0	0	0	0	0	0	0	0	0	0	0	0	0	0	0	0	0	0	0	0	0	0	0	0	0	0	0	0	0
0	0	0	0	0	0	0	0	0	0	0	0	0	0	0	0	0	0	0	0	0	0	0	0	0	0	0	0	0	0	0
0	0	0	0	0	0	0	0	0	0	0	0	0	0	0	0	0	0	0	0	0	0	0	0	0	0	0	0	0	0	0
0	0	0	0	0	0	0	0	0	0	0	0	0	0	0	0	0	0	0	0	0	0	0	0	0	0	0	0	0	0	0
0	0	0	0	0	0	0	0	0	0	0	0	0	0	0	0	0	0	0	0	0	0	0	0	0	0	0	0	0	0	0
0	0	0	0	0	0	0	0	0	0	0	0	0	0	0	0	0	0	0	0	0	0	0	0	0	0	0	0	0	0	0
0	0	0	0	0	0	0	0	0	0	0	0	0	0	0	0	0	0	0	0	0	0	0	0	0	0	0	0	0	0	0
0	0	0	0	0	0	0	0	0	0	0	0	0	0	0	0	0	0	0	0	0	0	0	0	0	0	0	0	0	0	0
0	0	0	0	0	0	0	0	0	0	0	0	0	0	0	0	0	0	0	0	0	0	0	0	0	0	0	0	0	0	0
0	0	0	0	0	0	0	0	0	0	0	0	0	0	0	0	0	0	0	0	0	0	0	0	0	0	0	0	0	0	0
0	0	0	0	0	0	0	0	0	0	0	0	0	0	0	0	0	0	0	0	0	0	0	0	0	0	0	0	0	0	0
0	0	0	0	0	0	0	0	0	0	0	0	0	0	0	0	0	0	0	0	0	0	0	0	0	0	0	0	0	0	0
0	0	0	0	0	0	0	0	0	0	0	0	0	0	0	0	0	0	0	0	0	0	0	0	0	0	0	0	0	0	0
0	0	0	0	0	0	0	0	0	0	0	0	0	0	0	0	0	0	0	0	0	0	0	0	0	0	0	0	0	0	0
0	0	0	0	0	0	0	0	0	0	0	0	0	0	0	0	0	0	0	0	0	0	0	0	0	0	0	0	0	0	0
0	0	0	0	0	0	0	0	0	0	0	0	0	0	0	0	0	0	0	0	0	0	0	0	0	0	0	0	0	0	0
0	0	0	0	0	0	0	0	0	0	0	0	0	0	0	0	0	0	0	0	0	0	0	0	0	0	0	0	0	0	0
0	0	0	0	0	0	0	0	0	0	0	0	0	0	0	0	0	0	0	0	0	0	0	0	0	0	0	0	0	0	0
0	0	0	0	0	0	0	0	0	0	0	0	0	0	0	0	0	0	0	0	0	0	0	0	0	0	0	0	0	0	0
0	0	0	0	0	0	0	0	0	0	0	0	0	0	0	0	0	0	0	0	0	0	0	0	0	0	0	0	0	0	0
0	0	0	0	0	0	0	0	0	0	0	0	0	0	0	0	0	0	0	0	0	0	0	0	0	0	0	0	0	0	0
0	0	0	0	0	0	0	0	0	0	0	0	0	0	0	0	0	0	0	0	0	0	0	0	0	0	0	0	0	0	0
0	0	0	0	0	0	0	0	0	0	0	0	0	0	0	0	0	0	0	0	0	0	0	0	0	0	0	0	0	0	0
0	0	0	0	0	0	0	0	0	0	0	0	0	0	0	0	0	0	0	0	0	0	0	0	0	0	0	0	0	0	0
0	0	0	0	0	0	0	0	0	0	0	0	0	0	0	0	0	0	0	0	0	0	0	0	0	0	0	0	0	0	0
0	0	0	0	0	0	0	0	0	0	0	0	0	0	0	0	0	0	0	0	0	0	0	0	0	0	0	0	0	0	0
0	0	0	0	0	0	0	0	0	0	0	0	0	0	0	0	0	0	0	0	0	0	0	0	0	0	0	0	0	0	0
0	0	0	0	0	0	0	0	0	0	0	0	0	0	0	0	0	0	0	0	0	0	0	0	0	0	0	0	0	0	0
0	0	0	0	0	0	0	0	0	0	0	0	0	0	0	0	0	0	0	0	0	0	0	0	0	0	0	0	0	0	0
0	0	0	0	0	0	0	0	0	0	0	0	0	0	0	0	0	0	0	0	0	0	0	0	0	0	0	0	0	0	0
0	0	0	0	0	0	0	0	0	0	0	0	0	0	0	0	0	0	0	0	0	0	0	0	0	0	0	0	0	0	0
0	0	0	0	0	0	0	0	0	0	0	0	0	0	0	0	0	0	0	0	0	0	0	0	0	0	0	0	0	0	0
0	0	0	0	0	0	0	0	0	0	0	0	0	0	0	0	0	0	0	0	0	0	0	0	0	0	0	0	0	0	0
0	0	0	0	0	0	0	0	0	0	0	0	0	0	0	0	0	0	0	0	0	0	0	0	0	0	0	0	0	0	0
0	0	0	0	0	0	0	0	0	0	0	0	0	0	0	0	0	0	0	0	0	0	0	0	0	0	0	0	0	0	0
0	0	0	0	0	0	0	0	0	0	0	0	0	0	0	0	0	0	0	0	0	0	0	0	0	0	0	0	0	0	0
0	0	0	0	0	0	0	0	0	0	0	0	0	0	0	0	0	0	0	0	0	0	0	0	0	0	0	0	0	0	0
0	0	0	0	0	0	0	0	0	0	0	0	0	0	0	0	0	0	0	0	0	0	0	0	0	0	0	0	0	0	0
0	0	0	0	0	0	0	0	0	0	0	0	0	0	0	0	0	0	0	0	0	0	0	0	0	0	0	0	0	0	0
0	0	0	0	0	0	0	0	0	0	0	0	0	0	0	0	0	0	0	0	0	0	0	0	0	0	0	0	0	0	0
0	0	0	0	0	0	0	0	0	0	0	0	0	0	0	0	0	0	0	0	0	0	0	0	0	0	0	0	0	0	0
0	0	0	0	0	0	0	0	0	0	0	0	0	0	0	0	0	0	0	0	0	0	0	0	0	0	0	0	0	0	0
0	0	0	0	0	0	0	0	0	0	0	0	0	0	0	0	0	0	0	0	0	0	0	0	0	0	0	0	0	0	0
0	0	0	0	0	0	0	0	0	0	0	0	0	0	0	0	0	0	0	0	0	0	0	0	0	0	0	0	0	0	0
0	0	0	0	0	0	0	0	0	0	0	0	0	0	0	0	0	0	0	0	0	0	0	0	0	0	0	0	0	0	0
0	0	0	0	0	0	0	0	0	0	0	0	0	0	0	0	0	0	0	0	0	0	0	0	0	0	0	0	0	0	0
0	0	0	0	0	0	0	0	0	0	0	0	0	0	0	0	0	0	0	0	0	0	0	0	0	0	0	0	0	0	0
0	0	0	0	0	0	0	0	0	0	0	0	0	0	0	0	0	0	0	0	0	0	0	0	0	0	0	0	0	0	0
0	0	0	0	0	0	0	0	0	0	0	0	0	0	0	0	0	0	0	0	0	0	0	0	0	0	0	0	0	0	0
0	0	0	0	0	0	0	0	0	0	0	0	0	0	0	0	0	0	0	0	0	0	0	0	0	0	0	0	0	0	0
0	0	0	0	0	0	0	0	0	0	0	0	0	0	0	0	0	0	0	0	0	0	0	0	0	0	0	0	0	0	0
0	0	0	0	0	0	0	0	0	0	0	0	0	0	0	0	0	0	0	0	0	0	0	0	0	0	0	0	0	0	0
0	0	0	0	0	0	0	0	0	0	0	0	0	0	0	0	0	0	0	0	0	0	0	0	0	0	0	0	0	0	0
0	0	0	0	0	0	0	0	0	0	0	0	0	0	0	0	0	0	0	0	0	0	0	0	0	0	0	0	0	0	0
0	0	0	0	0	0	0	0	0	0	0	0	0	0	0	0	0	0	0	0	0	0	0	0	0	0	0	0	0	0	0
0	0	0	0	0	0	0	0	0	0	0	0	0	0	0	0	0	0	0	0	0	0	0	0	0	0	0	0	0	0	0
0	0	0	0	0	0	0	0	0	0	0	0	0	0	0	0	0	0	0	0	0	0	0	0	0	0	0	0	0	0	0
0	0	0	0	0	0	0	0	0	0	0	0	0	0	0	0	0	0	0	0	0	0	0	0	0	0	0	0	0	0	0
0	0	0	0	0	0	0	0	0	0	0	0	0	0	0	0	0	0	0	0	0	0	0	0	0	0	0	0	0	0	0
0	0	0	0	0	0	0	0	0	0	0	0	0	0	0	0	0	0	0	0	0	0	0	0	0	0	0	0	0	0	0
0	0	0	0	0	0	0	0	0	0	0	0	0	0	0	0	0	0	0	0	0	0	0	0	0	0	0	0	0	0	0
0	0	0	0	0	0	0	0	0	0	0	0	0	0	0	0	0	0	0	0	0	0	0	0	0	0	0	0	0	0	0
0	0	0	0	0	0	0	0	0	0	0	0	0	0	0	0	0	0	0	0	0	0	0	0	0	0	0	0	0	0	0
0	0	0	0	0	0	0	0	0	0	0	0	0	0	0	0	0	0	0	0	0	0	0	0	0	0	0	0	0	0	0
0	0	0	0	0	0	0	0	0	0	0	0	0	0	0	0	0	0	0	0	0	0	0	0	0	0	0	0	0	0	0
0	0	0	0	0	0	0	0	0	0	0	0	0	0	0	0	0	0	0	0	0	0	0	0	0	0	0	0	0	0	0
0	0	0	0	0	0	0	0	0	0	0	0	0	0	0	0	0	0	0	0	0	0	0	0	0	0	0	0	0	0	0
0	0	0	0	0	0	0	0	0	0	0	0	0	0	0	0	0	0	0	0	0	0	0	0	0	0	0	0	0	0	0
0	0	0	0	0	0	0	0	0	0	0	0	0	0	0	0	0	0	0	0	0	0	0	0	0	0	0	0	0	0	0
0	0	0	0	0	0	0	0	0	0	0	0	0	0	0	0	0	0	0	0	0	0	0	0	0	0	0	0	0	0	0
0	0	0	0	0	0	0	0	0	0	0	0	0	0	0	0	0	0	0	0	0	0	0	0	0	0	0	0	0	0	0
0	0	0	0	0	0	0	0	0	0	0	0	0	0	0	0	0	0	0	0	0	0	0	0	0	0	0	0	0	0	0
0	0	0	0	0	0	0	0	0	0	0	0	0	0	0	0	0	0	0	0	0	0	0	0	0	0	0	0	0	0	0
0	0	0	0	0	0	0	0	0	0	0	0	0	0	0	0	0	0	0	0	0	0	0	0	0	0	0	0	0	0	0
0	0	0	0	0	0	0	0	0	0	0	0	0	0	0	0	0	0	0	0	0	0	0	0	0	0	0	0	0	0	0
0	0	0	0	0	0	0	0	0	0	0	0	0	0	0	0	0	0	0	0	0	0	0	0	0	0	0	0	0	0	0
0	0	0	0	0	0	0	0	0	0	0	0	0	0	0	0	0	0	0	0	0	0	0	0	0	0	0	0	0	0	0
0	0	0	0	0	0	0	0	0	0	0	0	0	0	0	0	0	0	0	0	0	0	0	0	0	0	0	0	0	0	0
0	0	0	0	0	0	0	0	0	0	0	0	0	0	0	0	0	0	0	0	0	0	0	0	0	0	0	0	0	0	0
0	0	0	0	0	0	0	0	0	0	0	0	0	0	0	0	0	0	0	0	0	0	0	0	0	0	0	0	0	0	0
0	0	0	0	0	0	0	0	0	0	0	0	0	0	0	0	0	0	0	0	0	0	0	0	0	0	0	0	0	0	0
0	0	0	0	0	0	0	0	0	0	0	0	0	0	0	0	0	0	0	0	0	0	0	0	0	0	0	0	0	0	0
0	0	0	0	0	0	0	0	0	0	0	0	0	0	0	0	0	0	0	0	0	0	0	0	0	0	0	0	0	0	0
0	0	0	0	0	0	0	0	0	0	0	0	0	0	0	0	0	0	0	0	0	0	0	0	0	0	0	0	0	0	0
0	0	0	0	0	0	0	0	0	0	0	0	0	0	0	0	0	0	0	0	0	0	0	0	0	0	0	0	0	0	0
0	0	0	0	0	0	0	0	0	0	0	0	0	0	0	0	0	0	0	0	0	0	0	0	0	0	0	0	0	0	0
0	0	0	0	0	0	0	0	0	0	0	0	0	0	0	0	0	0	0	0	0	0	0	0	0	0	0	0	0	0	0
0	0	0	0	0	0	0	0	0	0	0	0	0	0	0	0	0	0	0	0	0	0	0	0	0	0	0	0	0	0	0
0	0	0	0	0	0	0	0	0	0	0	0	0	0	0	0	0	0	0	0	0	0	0	0	0	0	0	0	0	0	0
0	0	0	0	0	0	0	0	0	0	0	0	0	0	0	0	0	0	0	0	0	0	0	0	0	0	0	0	0	0	0
0	0	0	0	0	0	0	0	0	0	0	0	0	0	0	0	0	0	0	0	0	0	0	0	0	0	0	0	0	0	0
0	0	0	0	0	0	0	0	0	0	0	0	0	0	0	0	0	0	0	0	0	0	0	0	0	0	0	0	0	0	0
0	0	0	0	0	0	0	0	0	0	0	0	0	0	0	0	0	0	0	0	0	0	0	0	0	0	0	0	0	0	0
0	0	0	0	0	0	0	0	0	0	0	0	0	0	0	0	0	0	0	0	0	0	0	0	0	0	0	0	0	0	0
0	0	0	0	0	0	0	0	0	0	0	0	0	0	0	0	0	0	0	0	0	0	0	0	0	0	0	0	0	0	0
0	0	0	0	0	0	0	0	0	0	0	0	0	0	0	0	0	0	0	0	0	0	0	0	0	0	0	0	0	0	0
0	0	0	0	0	0	0	0	0	0	0	0	0	0	0	0	0	0	0	0	0	0	0	0	0	0	0	0	0	0	0
0	0	0	0	0	0	0	0	0	0	0	0	0	0	0	0	0	0	0	0	0	0	0	0	0	0	0	0	0	0	0
0	0	0	0	0	0	0	0	0	0	0	0	0	0	0	0	0	0	0	0	0	0	0	0	0	0	0	0	0	0	0
0	0	0	0	0	0	0	0	0	0	0	0	0	0	0	0	0	0	0	0	0	0	0	0	0	0	0	0	0	0	0
0	0	0	0	0	0	0	0	0	0	0	0	0	0	0	0	0	0	0	0	0	0	0	0	0	0	0	0	0	0	0
0	0	0	0	0	0	0	0	0	0	0	0	0	0	0	0	0	0	0	0	0	0	0	0	0	0	0	0	0	0	0
0	0	0	0	0	0	0	0	0	0	0	0	0	0	0	0	0	0	0	0	0	0	0	0	0	0	0	0	0	0	0
0	0	0	0	0	0	0	0	0	0	0	0	0	0	0	0	0	0	0	0	0	0	0	0	0	0	0	0	0	0	0
0	0	0	0	0	0	0	0	0	0	0	0	0	0	0	0	0	0	0	0	0	0	0	0	0	0	0	0	0	0	0
0	0	0	0	0	0	0	0	0	0	0	0	0	0	0	0	0	0	0	0	0	0	0	0	0	0	0	0	0	0	0
0	0	0	0	0	0	0	0	0	0	0	0	0	0	0	0	0	0	0	0	0	0	0	0	0	0	0	0	0	0	0
0	0	0	0	0	0	0	0	0	0	0	0	0	0	0	0	0	0	0	0	0	0	0	0	0	0	0	0	0	0	0
0	0	0	0	0	0	0	0	0	0	0	0	0	0	0	0	0	0	0	0	0	0	0	0	0	0	0	0	0	0	0
0	0	0	0	0	0	0	0	0	0	0	0	0	0	0	0	0	0	0	0	0	0	0	0	0	0	0	0	0	0	0
0	0	0	0	0	0	0	0	0	0	0	0	0	0	0	0	0	0	0	0	0	0	0	0	0	0	0	0	0	0	0
0	0	0	0	0	0	0	0	0	0	0	0	0	0	0	0	0	0	0	0	0	0	0	0	0	0	0	0	0	0	0
0	0	0	0	0	0	0	0	0	0	0	0	0	0	0	0	0	0	0	0	0	0	0	0	0	0	0	0	0	0	0
0	0	0	0	0	0	0	0	0	0	0	0	0	0	0	0	0	0	0	0	0	0	0	0	0	0	0	0	0	0	0
0	0	0	0	0	0	0	0	0	0	0	0	0	0	0	0	0	0	0	0	0	0	0	0	0	0	0	0	0	0	0
0	0	0	0	0	0	0	0	0	0	0	0	0	0	0	0	0	0	0	0	0	0	0	0	0	0	0	0	0	0	0
0	0	0	0	0	0	0	0	0	0	0	0	0	0	0	0	0	0	0	0	0	0	0	0	0	0	0	0	0	0	0
0	0	0	0	0	0	0	0	0	0	0	0	0	0	0	0	0	0	0	0	0	0	0	0	0	0	0	0	0	0	0
0	0	0	0	0	0	0	0	0	0	0	0	0	0	0	0	0	0	0	0	0	0	0	0	0	0	0	0	0	0	0
0	0	0	0	0	0	0	0	0	0	0	0	0	0	0	0	0	0	0	0	0	0	0	0	0	0	0	0	0	0	0
0	0	0	0	0	0	0	0	0	0	0	0	0	0	0	0	0	0	0	0	0	0	0	0	0	0	0	0	0	0	0
0	0	0	0	0	0	0	0	0	0	0	0	0	0	0	0	0	0	0	0	0	0	0	0	0	0	0	0	0	0	0
0	0	0	0	0	0	0	0	0	0	0	0	0	0	0	0	0	0	0	0	0	0	0	0	0	0	0	0	0	0	0
0	0	0	0	0	0	0	0	0	0	0	0	0	0	0	0	0	0	0	0	0	0	0	0	0	0	0	0	0	0	0
0	0	0	0	0	0	0	0	0	0	0	0	0	0	0	0	0	0	0	0	0	0	0	0	0	0	0	0	0	0	0
0	0	0	0	0	0	0	0	0	0	0	0	0	0	0	0	0	0	0	0	0	0	0	0	0	0	0	0	0	0	0
0	0	0	0	0	0	0	0	0	0	0	0	0	0	0	0	0	0	0	0	0	0	0	0	0	0	0	0	0	0	0
0	0	0	0	0	0	0	0	0	0	0	0	0	0	0	0	0	0	0	0	0	0	0	0	0	0	0	0	0	0	0
0	0	0	0	0	0	0	0	0	0	0	0	0	0	0	0	0	0	0	0	0	0	0	0	0	0	0	0	0	0	0
0	0	0	0	0	0	0	0	0	0	0	0	0	0	0	0	0	0	0	0	0	0	0	0	0	0	0	0	0	0	0
0	0	0	0	0	0	0	0	0	0	0	0	0	0	0	0	0	0	0	0	0	0	0	0	0	0	0	0	0	0	0
0	0	0	0	0	0	0	0	0	0	0	0	0	0	0	0	0	0	0	0	0	0	0	0	0	0	0	0	0	0	0
0	0	0	0	0	0	0	0	0	0	0	0	0	0	0	0	0	0	0	0	0	0	0	0	0	0	0	0	0	0	0
0	0	0	0	0	0	0	0	0	0	0	0	0	0	0	0	0	0	0	0	0	0	0	0	0	0	0	0	0	0	0
0	0	0	0	0	0	0	0	0	0	0	0	0	0	0	0	0	0	0	0	0	0	0	0	0	0	0	0	0	0	0
0	0	0	0	0	0	0	0	0	0	0	0	0	0	0	0	0	0	0	0	0	0	0	0	0	0	0	0	0	0	0
0	0	0	0	0	0	0	0	0	0	0	0	0	0	0	0	0	0	0	0	0	0	0	0	0	0	0	0	0	0	0
0	0	0	0	0	0	0	0	0	0	0	0	0	0	0	0	0	0	0	0	0	0	0	0	0	0	0	0	0	0	0
0	0	0	0	0	0	0	0	0	0	0	0	0	0	0	0	0	0	0	0	0	0	0	0	0	0	0	0	0	0	0
0	0	0	0	0	0	0	0	0	0	0	0	0	0	0	0	0	0	0	0	0	0	0	0	0	0	0	0	0	0	0
0	0	0	0	0	0	0	0	0	0	0	0	0	0	0	0	0	0	0	0	0	0	0	0	0	0	0	0	0	0	0
0	0	0	0	0	0	0	0	0	0	0	0	0	0	0	0	0	0	0	0	0	0	0	0	0	0	0	0	0	0	0
0	0	0	0	0	0	0	0	0	0	0	0	0	0	0	0	0	0	0	0	0	0	0	0	0	0	0	0	0	0	0
0	0	0	0	0	0	0	0	0	0	0	0	0	0	0	0	0	0	0	0	0	0	0	0	0	0	0	0	0	0	0
0	0	0	0	0	0	0	0	0	0	0	0	0	0	0	0	0	0	0	0	0	0	0	0	0	0	0	0	0	0	0
0	0	0	0	0	0	0	0	0	0	0	0	0	0	0	0	0	0	0	0	0	0	0	0	0	0	0	0	0	0	0
0	0	0	0	0	0	0	0	0	0	0	0	0	0	0	0	0	0	0	0	0	0	0	0	0	0	0	0	0	0	0
0	0	0	0	0	0	0	0	0	0	0	0	0	0	0	0	0	0	0	0	0	0	0	0	0	0	0	0	0	0	0
0	0	0	0	0	0	0	0	0	0	0	0	0	0	0	0	0	0	0	0	0	0	0	0	0	0	0	0	0	0	0
0	0	0	0	0	0	0	0	0	0	0	0	0	0	0	0	0	0	0	0	0	0	0	0	0	0	0	0	0	0	0
0	0	0	0	0	0	0	0	0	0	0	0	0	0	0	0	0	0	0	0	0	0	0	0	0	0	0	0	0	0	0
0	0	0	0	0	0	0	0	0	0	0	0	0	0	0	0	0	0	0	0	0	0	0	0	0	0	0	0	0	0	0
0	0	0	0	0	0	0	0	0	0	0	0	0	0	0	0	0	0	0	0	0	0	0	0	0	0	0	0	0	0	0
0	0	0	0	0	0	0	0	0	0	0	0	0	0	0	0	0	0	0	0	0	0	0	0	0	0	0	0	0	0	0
0	0	0	0	0	0	0	0	0	0	0	0	0	0	0	0	0	0	0	0	0	0	0	0	0	0	0	0	0	0	0
0	0	0	0	0	0	0	0	0	0	0	0	0	0	0	0	0	0	0	0	0	0	0	0	0	0	0	0	0	0	0
0	0	0	0	0	0	0	0	0	0	0	0	0	0	0	0	0	0	0	0	0	0	0	0	0	0	0	0	0	0	0
0	0	0	0	0	0	0	0	0	0	0	0	0	0	0	0	0	0	0	0	0	0	0	0	0	0	0	0	0	0	0
0	0	0	0	0	0	0	0	0	0	0	0	0	0	0	0	0	0	0	0	0	0	0	0	0	0	0	0	0	0	0
0	0	0	0	0	0	0	0	0	0	0	0	0	0	0	0	0	0	0	0	0	0	0	0	0	0	0	0	0	0	0
0	0	0	0	0	0	0	0	0	0	0	0	0	0	0	0	0	0	0	0	0	0	0	0	0	0	0	0	0	0	0
0	0	0	0	0	0	0	0	0	0	0	0	0	0	0	0	0	0	0	0	0	0	0	0	0	0	0	0	0	0	0
0	0	0	0	0	0	0	0	0	0	0	0	0	0	0	0	0	0	0	0	0	0	0	0	0	0	0	0	0	0	0
0	0	0	0	0	0	0	0	0	0	0	0	0	0	0	0	0	0	0	0	0	0	0	0	0	0	0	0	0	0	0
0	0	0	0	0	0	0	0	0	0	0	0	0	0	0	0	0	0	0	0	0	0	0	0	0	0	0	0	0	0	0
0	0	0	0	0	0	0	0	0	0	0	0	0	0	0	0	0	0	0	0	0	0	0	0	0	0	0	0	0	0	0
0	0	0	0	0	0	0	0	0	0	0	0	0	0	0	0	0	0	0	0	0	0	0	0	0	0	0	0	0	0	0
0	0	0	0	0	0	0	0	0	0	0	0	0	0	0	0	0	0	0	0	0	0	0	0	0	0	0	0	0	0	0
0	0	0	0	0	0	0	0	0	0	0	0	0	0	0	0	0	0	0	0	0	0	0	0	0	0	0	0	0	0	0
0	0	0	0	0	0	0	0	0	0	0	0	0	0	0	0	0	0	0	0	0	0	0	0	0	0	0	0	0	0	0
0	0	0	0	0	0	0	0	0	0	0	0	0	0	0	0	0	0	0	0	0	0	0	0	0	0	0	0	0	0	0
0	0	0	0	0	0	0	0	0	0	0	0	0	0	0	0	0	0	0	0	0	0	0	0	0	0	0	0	0	0	0
0	0	0	0	0	0	0	0	0	0	0	0	0	0	0	0	0	0	0	0	0	0	0	0	0	0	0	0	0	0	0
0	0	0	0	0	0	0	0	0	0	0	0	0	0	0	0	0	0	0	0	0	0	0	0	0	0	0	0	0	0	0
0	0	0	0	0	0	0	0	0	0	0	0	0	0	0	0	0	0	0	0	0	0	0	0	0	0	0	0	0	0	0
0	0	0	0	0	0	0	0	0	0	0	0	0	0	0	0	0	0	0	0	0	0	0	0	0	0	0	0	0	0	0
0	0	0	0	0	0	0	0	0	0	0	0	0	0	0	0	0	0	0	0	0	0	0	0	0	0	0	0	0	0	0
0	0	0	0	0	0	0	0	0	0	0	0	0	0	0	0	0	0	0	0	0	0	0	0	0	0	0	0	0	0	0
0	0	0	0	0	0	0	0	0	0	0	0	0	0	0	0	0	0	0	0	0	0	0	0	0	0	0	0	0	0	0
0	0	0	0	0	0	0	0	0	0	0	0	0	0	0	0	0	0	0	0	0	0	0	0	0	0	0	0	0	0	0
0	0	0	0	0	0	0	0	0	0	0	0	0	0	0	0	0	0	0	0	0	0	0	0	0	0	0	0	0	0	0
0	0	0	0	0	0	0	0	0	0	0	0	0	0	0	0	0	0	0	0	0	0	0	0	0	0	0	0	0	0	0
0	0	0	0	0	0	0	0	0	0	0	0	0	0	0	0	0	0	0	0	0	0	0	0	0	0	0	0	0	0	0
0	0	0	0	0	0	0	0	0	0	0	0	0	0	0	0	0	0	0	0	0	0	0	0	0	0	0	0	0	0	0
0	0	0	0	0	0	0	0	0	0	0	0	0	0	0	0	0	0	0	0	0	0	0	0	0	0	0	0	0	0	0
0	0	0	0	0	0	0	0	0	0	0	0	0	0	0	0	0	0	0	0	0	0	0	0	0	0	0	0	0	0	0
0	0	0	0	0	0	0	0	0	0	0	0	0	0	0	0	0	0	0	0	0	0	0	0	0	0	0	0	0	0	0
0	0	0	0	0	0	0	0	0	0	0	0	0	0	0	0	0	0	0	0	0	0	0	0	0	0	0	0	0	0	0
0	0	0	0	0	0	0	0	0	0	0	0	0	0	0	0	0	0	0	0	0	0	0	0	0	0	0	0	0	0	0
0	0	0	0	0	0	0	0	0	0	0	0	0	0	0	0	0	0	0	0	0	0	0	0	0	0	0	0	0	0	0
0	0	0	0	0	0	0	0	0	0	0	0	0	0	0	0	0	0	0	0	0	0	0	0	0	0	0	0	0	0	0
0	0	0	0	0	0	0	0	0	0	0	0	0	0	0	0	0	0	0	0	0	0	0	0	0	0	0	0	0	0	0
0	0	0	0	0	0	0	0	0	0	0	0	0	0	0	0	0	0	0	0	0	0	0	0	0	0	0	0	0	0	0
0	0	0	0	0	0	0	0	0	0	0	0	0	0	0	0	0	0	0	0	0	0	0	0	0	0	0	0	0	0	0
0	0	0	0	0	0	0	0	0	0	0	0	0	0	0	0	0	0	0	0	0	0	0	0	0	0	0	0	0	0	0
0	0	0	0	0	0	0	0	0	0	0	0	0	0	0	0	0	0	0	0	0	0	0	0	0	0	0	0	0	0	0
0	0	0	0	0	0	0	0	0	0	0	0	0	0	0	0	0	0	0	0	0	0	0	0	0	0	0	0	0	0	0
0	0	0	0	0	0	0	0	0	0	0	0	0	0	0	0	0	0	0	0	0	0	0	0	0	0	0	0	0	0	0
0	0	0	0	0	0	0	0	0	0	0	0	0	0	0	0	0	0	0	0	0	0	0	0	0	0	0	0	0	0	0
0	0	0	0	0	0	0	0	0	0	0	0	0	0	0	0	0	0	0	0	0	0	0	0	0	0	0	0	0	0	0
0	0	0	0	0	0	0	0	0	0	0	0	0	0	0	0	0	0	0	0	0	0	0	0	0	0	0	0	0	0	0
0	0	0	0	0	0	0	0	0	0	0	0	0	0	0	0	0	0	0	0	0	0	0	0	0	0	0	0	0	0	0
0	0	0	0	0	0	0	0	0	0	0	0	0	0	0	0	0	0	0	0	0	0	0	0	0	0	0	0	0	0	0
0	0	0	0	0	0	0	0	0	0	0	0	0	0	0	0	0	0	0	0	0	0	0	0	0	0	0	0	0	0	0
0	0	0	0	0	0	0	0	0	0	0	0	0	0	0	0	0	0	0	0	0	0	0	0	0	0	0	0	0	0	0
0	0	0	0	0	0	0	0	0	0	0	0	0	0	0	0	0	0	0	0	0	0	0	0	0	0	0	0	0	0	0
0	0	0	0	0	0	0	0	0	0	0	0	0	0	0	0	0	0	0	0	0	0	0	0	0	0	0	0	0	0	0
0	0	0	0	0	0	0	0	0	0	0	0	0	0	0	0	0	0	0	0	0	0	0	0	0	0	0	0	0	0	0
0	0	0	0	0	0	0	0	0	0	0	0	0	0	0	0	0	0	0	0	0	0	0	0	0	0	0	0	0	0	0
0	0	0	0	0	0	0	0	0	0	0	0	0	0	0	0	0	0	0	0	0	0	0	0	0	0	0	0	0	0	0
0	0	0	0	0	0	0	0	0	0	0	0	0	0	0	0	0	0	0	0	0	0	0	0	0	0	0	0	0	0	0
0	0	0	0	0	0	0	0	0	0	0	0	0	0	0	0	0	0	0	0	0	0	0	0	0	0	0	0	0	0	0
0	0	0	0	0	0	0	0	0	0	0	0	0	0	0	0	0	0	0	0	0	0	0	0	0	0	0	0	0	0	0
0	0	0	0	0	0	0	0	0	0	0	0	0	0	0	0	0	0	0	0	0	0	0	0	0	0	0	0	0	0	0
0	0	0	0	0	0	0	0	0	0	0	0	0	0	0	0	0	0	0	0	0	0	0	0	0	0	0	0	0	0	0
0	0	0	0	0	0	0	0	0	0	0	0	0	0	0	0	0	0	0	0	0	0	0	0	0	0	0	0	0	0	0
0	0	0	0	0	0	0	0	0	0	0	0	0	0	0	0	0	0	0	0	0	0	0	0	0	0	0	0	0	0	0
0	0	0	0	0	0	0	0	0	0	0	0	0	0	0	0	0	0	0	0	0	0	0	0	0	0	0	0	0	0	0
0	0	0	0	0	0	0	0	0	0	0	0	0	0	0	0	0	0	0	0	0	0	0	0	0	0	0	0	0	0	0
0	0	0	0	0	0	0	0	0	0	0	0	0	0	0	0	0	0	0	0	0	0	0	0	0	0	0	0	0	0	0
0	0	0	0	0	0	0	0	0	0	0	0	0	0	0	0	0	0	0	0	0	0	0	0	0	0	0	0	0	0	0
0	0	0	0	0	0	0	0	0	0	0	0	0	0	0	0	0	0	0	0	0	0	0	0	0	0	0	0	0	0	0
0	0	0	0	0	0	0	0	0	0	0	0	0	0	0	0	0	0	0	0	0	0	0	0	0	0	0	0	0	0	0
0	0	0	0	0	0	0	0	0	0	0	0	0	0	0	0	0	0	0	0	0	0	0	0	0	0	0	0	0	0	0
0	0	0	0	0	0	0	0	0	0	0	0	0	0	0	0	0	0	0	0	0	0	0	0	0	0	0	0	0	0	0
0	0	0	0	0	0	0	0	0	0	0	0	0	0	0	0	0	0	0	0	0	0	0	0	0	0	0	0	0	0	0
0	0	0	0	0	0	0	0	0	0	0	0	0	0	0	0	0	0	0	0	0	0	0	0	0	0	0	0	0	0	0
0	0	0	0	0	0	0	0	0	0	0	0	0	0	0	0	0	0	0	0	0	0	0	0	0	0	0	0	0	0	0
0	0	0	0	0	0	0	0	0	0	0	0	0	0	0	0	0	0	0	0	0	0	0	0	0	0	0	0	0	0	0
0	0	0	0	0	0	0	0	0	0	0	0	0	0	0	0	0	0	0	0	0	0	0	0	0	0	0	0	0	0	0
0	0	0	0	0	0	0	0	0	0	0	0	0	0	0	0	0	0	0	0	0	0	0	0	0	0	0	0	0	0	0
0	0	0	0	0	0	0	0	0	0	0	0	0	0	0	0	0	0	0	0	0	0	0	0	0	0	0	0	0	0	0
0	0	0	0	0	0	0	0	0	0	0	0	0	0	0	0	0	0	0	0	0	0	0	0	0	0	0	0	0	0	0
0	0	0	0	0	0	0	0	0	0	0	0	0	0	0	0	0	0	0	0	0	0	0	0	0	0	0	0	0	0	0
0	0	0	0	0	0	0	0	0	0	0	0	0	0	0	0	0	0	0	0	0	0	0	0	0	0	0	0	0	0	0
0	0	0	0	0	0	0	0	0	0	0	0	0	0	0	0	0	0	0	0	0	0	0	0	0	0	0	0	0	0	0
0	0	0	0	0	0	0	0	0	0	0	0	0	0	0	0	0	0	0	0	0	0	0	0	0	0	0	0	0	0	0
0	0	0	0	0	0	0	0	0	0	0	0	0	0	0	0	0	0	0	0	0	0	0	0	0	0	0	0	0	0	0
0	0	0	0	0	0	0	0	0	0	0	0	0	0	0	0	0	0	0	0	0	0	0	0	0	0	0	0	0	0	0
0	0	0	0	0	0	0	0	0	0	0	0	0	0	0	0	0	0	0	0	0	0	0	0	0	0	0	0	0	0	0
0	0	0	0	0	0	0	0	0	0	0	0	0	0	0	0	0	0	0	0	0	0	0	0	0	0	0	0	0	0	0
0	0	0	0	0	0	0	0	0	0	0	0	0	0	0	0	0	0	0	0	0	0	0	0	0	0	0	0	0	0	0
0	0	0	0	0	0	0	0	0	0	0	0	0	0	0	0	0	0	0	0	0	0	0	0	0	0	0	0	0	0	0
0	0	0	0	0	0	0	0	0	0	0	0	0	0	0	0	0	0	0	0	0	0	0	0	0	0	0	0	0	0	0
0	0	0	0	0	0	0	0	0	0	0	0	0	0	0	0	0	0	0	0	0	0	0	0	0	0	0	0	0	0	0
0	0	0	0	0	0	0	0	0	0	0	0	0	0	0	0	0	0	0	0	0	0	0	0	0	0	0	0	0	0	0
0	0	0	0	0	0	0	0	0	0	0	0	0	0	0	0	0	0	0	0	0	0	0	0	0	0	0	0	0	0	0
0	0	0	0	0	0	0	0	0	0	0	0	0	0	0	0	0	0	0	0	0	0	0	0	0	0	0	0	0	0	0
0	0	0	0	0	0	0	0	0	0	0	0	0	0	0	0	0	0	0	0	0	0	0	0	0	0	0	0	0	0	0
0	0	0	0	0	0	0	0	0	0	0	0	0	0	0	0	0	0	0	0	0	0	0	0	0	0	0	0	0	0	0
0	0	0	0	0	0	0	0	0	0	0	0	0	0	0	0	0	0	0	0	0	0	0	0	0	0	0	0	0	0	0
0	0	0	0	0	0	0	0	0	0	0	0	0	0	0	0	0	0	0	0	0	0	0	0	0	0	0	0	0	0	0
0	0	0	0	0	0	0	0	0	0	0	0	0	0	0	0	0	0	0	0	0	0	0	0	0	0	0	0	0	0	0
0	0	0	0	0	0	0	0	0	0	0	0	0	0	0	0	0	0	0	0	0	0	0	0	0	0	0	0	0	0	0
0	0	0	0	0	0	0	0	0	0	0	0	0	0	0	0	0	0	0	0	0	0	0	0	0	0	0	0	0	0	0
0	0	0	0	0	0	0	0	0	0	0	0	0	0	0	0	0	0	0	0	0	0	0	0	0	0	0	0	0	0	0
0	0	0	0	0	0	0	0	0	0	0	0	0	0	0	0	0	0	0	0	0	0	0	0	0	0	0	0	0	0	0
0	0	0	0	0	0	0	0	0	0	0	0	0	0	0	0	0	0	0	0	0	0	0	0	0	0	0	0	0	0	0
0	0	0	0	0	0	0	0	0	0	0	0	0	0	0	0	0	0	0	0	0	0	0	0	0	0	0	0	0	0	0
0	0	0	0	0	0	0	0	0	0	0	0	0	0	0	0	0	0	0	0	0	0	0	0	0	0	0	0	0	0	0
0	0	0	0	0	0	0	0	0	0	0	0	0	0	0	0	0	0	0	0	0	0	0	0	0	0	0	0	0	0	0
0	0	0	0	0	0	0	0	0	0	0	0	0	0	0	0	0	0	0	0	0	0	0	0	0	0	0	0	0	0	0
0	0	0	0	0	0	0	0	0	0	0	0	0	0	0	0	0	0	0	0	0	0	0	0	0	0	0	0	0	0	0
0	0	0	0	0	0	0	0	0	0	0	0	0	0	0	0	0	0	0	0	0	0	0	0	0	0	0	0	0	0	0
0	0	0	0	0	0	0	0	0	0	0	0	0	0	0	0	0	0	0	0	0	0	0	0	0	0	0	0	0	0	0
0	0	0	0	0	0	0	0	0	0	0	0	0	0	0	0	0	0	0	0	0	0	0	0	0	0	0	0	0	0	0
0	0	0	0	0	0	0	0	0	0	0	0	0	0	0	0	0	0	0	0	0	0	0	0	0	0	0	0	0	0	0
0	0	0	0	0	0	0	0	0	0	0	0	0	0	0	0	0	0	0	0	0	0	0	0	0	0	0	0	0	0	0
0	0	0	0	0	0	0	0	0	0	0	0	0	0	0	0	0	0	0	0	0	0	0	0	0	0	0	0	0	0	0
0	0	0	0	0	0	0	0	0	0	0	0	0	0	0	0	0	0	0	0	0	0	0	0	0	0	0	0	0	0	0
0	0	0	0	0	0	0	0	0	0	0	0	0	0	0	0	0	0	0	0	0	0	0	0	0	0	0	0	0	0	0
0	0	0	0	0	0	0	0	0	0	0	0	0	0	0	0	0	0	0	0	0	0	0	0	0	0	0	0	0	0	0
0	0	0	0	0	0	0	0	0	0	0	0	0	0	0	0	0	0	0	0	0	0	0	0	0	0	0	0	0	0	0
0	0	0	0	0	0	0	0	0	0	0	0	0	0	0	0	0	0	0	0	0	0	0	0	0	0	0	0	0	0	0
0	0	0	0	0	0	0	0	0	0	0	0	0	0	0	0	0	0	0	0	0	0	0	0	0	0	0	0	0	0	0
0	0	0	0	0	0	0	0	0	0	0	0	0	0	0	0	0	0	0	0	0	0	0	0	0	0	0	0	0	0	0
0	0	0	0	0	0	0	0	0	0	0	0	0	0	0	0	0	0	0	0	0	0	0	0	0	0	0	0	0	0	0
0	0	0	0	0	0	0	0	0	0	0	0	0	0	0	0	0	0	0	0	0	0	0	0	0	0	0	0	0	0	0
0	0	0	0	0	0	0	0	0	0	0	0	0	0	0	0	0	0	0	0	0	0	0	0	0	0	0	0	0	0	0
0	0	0	0	0	0	0	0	0	0	0	0	0	0	0	0	0	0	0	0	0	0	0	0	0	0	0	0	0	0	0
0	0	0	0	0	0	0	0	0	0	0	0	0	0	0	0	0	0	0	0	0	0	0	0	0	0	0	0	0	0	0
0	0	0	0	0	0	0	0	0	0	0	0	0	0	0	0	0	0	0	0	0	0	0	0	0	0	0	0	0	0	0
0	0	0	0	0	0	0	0	0	0	0	0	0	0	0	0	0	0	0	0	0	0	0	0	0	0	0	0	0	0	0
0	0	0	0	0	0	0	0	0	0	0	0	0	0	0	0	0	0	0	0	0	0	0	0	0	0	0	0	0	0	0
0	0	0	0	0	0	0	0	0	0	0	0	0	0	0	0	0	0	0	0	0	0	0	0	0	0	0	0	0	0	0
0	0	0	0	0	0	0	0	0	0	0	0	0	0	0	0	0	0	0	0	0	0	0	0	0	0	0	0	0	0	0
0	0	0	0	0	0	0	0	0	0	0	0	0	0	0	0	0	0	0	0	0	0	0	0	0	0	0	0	0	0	0
0	0	0	0	0	0	0	0	0	0	0	0	0	0	0	0	0	0	0	0	0	0	0	0	0	0	0	0	0	0	0
0	0	0	0	0	0	0	0	0	0	0	0	0	0	0	0	0	0	0	0	0	0	0	0	0	0	0	0	0	0	0
0	0	0	0	0	0	0	0	0	0	0	0	0	0	0	0	0	0	0	0	0	0	0	0	0	0	0	0	0	0	0
0	0	0	0	0	0	0	0	0	0	0	0	0	0	0	0	0	0	0	0	0	0	0	0	0	0	0	0	0	0	0
0	0	0	0	0	0	0	0	0	0	0	0	0	0	0	0	0	0	0	0	0	0	0	0	0	0	0	0	0	0	0
0	0	0	0	0	0	0	0	0	0	0	0	0	0	0	0	0	0	0	0	0	0	0	0	0	0	0	0	0	0	0
0	0	0	0	0	0	0	0	0	0	0	0	0	0	0	0	0	0	0	0	0	0	0	0	0	0	0	0	0	0	0
0	0	0	0	0	0	0	0	0	0	0	0	0	0	0	0	0	0	0	0	0	0	0	0	0	0	0	0	0	0	0
0	0	0	0	0	0	0	0	0	0	0	0	0	0	0	0	0	0	0	0	0	0	0	0	0	0	0	0	0	0	0
0	0	0	0	0	0	0	0	0	0	0	0	0	0	0	0	0	0	0	0	0	0	0	0	0	0	0	0	0	0	0
0	0	0	0	0	0	0	0	0	0	0	0	0	0	0	0	0	0	0	0	0	0	0	0	0	0	0	0	0	0	0
0	0	0	0	0	0	0	0	0	0	0	0	0	0	0	0	0	0	0	0	0	0	0	0	0	0	0	0	0	0	0
0	0	0	0	0	0	0	0	0	0	0	0	0	0	0	0	0	0	0	0	0	0	0	0	0	0	0	0	0	0	0
0	0	0	0	0	0	0	0	0	0	0	0	0	0	0	0	0	0	0	0	0	0	0	0	0	0	0	0	0	0	0
0	0	0	0	0	0	0	0	0	0	0	0	0	0	0	0	0	0	0	0	0	0	0	0	0	0	0	0	0	0	0
0	0	0	0	0	0	0	0	0	0	0	0	0	0	0	0	0	0	0	0	0	0	0	0	0	0	0	0	0	0	0
0	0	0	0	0	0	0	0	0	0	0	0	0	0	0	0	0	0	0	0	0	0	0	0	0	0	0	0	0	0	0
0	0	0	0	0	0	0	0	0	0	0	0	0	0	0	0	0	0	0	0	0	0	0	0	0	0	0	0	0	0	0
0	0	0	0	0	0	0	0	0	0	0	0	0	0	0	0	0	0	0	0	0	0	0	0	0	0	0	0	0	0	0
0	0	0	0	0	0	0	0	0	0	0	0	0	0	0	0	0	0	0	0	0	0	0	0	0	0	0	0	0	0	0
0	0	0	0	0	0	0	0	0	0	0	0	0	0	0	0	0	0	0	0	0	0	0	0	0	0	0	0	0	0	0
0	0	0	0	0	0	0	0	0	0	0	0	0	0	0	0	0	0	0	0	0	0	0	0	0	0	0	0	0	0	0
0	0	0	0	0	0	0	0	0	0	0	0	0	0	0	0	0	0	0	0	0	0	0	0	0	0	0	0	0	0	0
0	0	0	0	0	0	0	0	0	0	0	0	0	0	0	0	0	0	0	0	0	0	0	0	0	0	0	0	0	0	0
0	0	0	0	0	0	0	0	0	0	0	0	0	0	0	0	0	0	0	0	0	0	0	0	0	0	0	0	0	0	0
0	0	0	0	0	0	0	0	0	0	0	0	0	0	0	0	0	0	0	0	0	0	0	0	0	0	0	0	0	0	0
0	0	0	0	0	0	0	0	0	0	0	0	0	0	0	0	0	0	0	0	0	0	0	0	0	0	0	0	0	0	0
0	0	0	0	0	0	0	0	0	0	0	0	0	0	0	0	0	0	0	0	0	0	0	0	0	0	0	0	0	0	0
0	0	0	0	0	0	0	0	0	0	0	0	0	0	0	0	0	0	0	0	0	0	0	0	0	0	0	0	0	0	0
0	0	0	0	0	0	0	0	0	0	0	0	0	0	0	0	0	0	0	0	0	0	0	0	0	0	0	0	0	0	0
0	0	0	0	0	0	0	0	0	0	0	0	0	0	0	0	0	0	0	0	0	0	0	0	0	0	0	0	0	0	0
0	0	0	0	0	0	0	0	0	0	0	0	0	0	0	0	0	0	0	0	0	0	0	0	0	0	0	0	0	0	0
0	0	0	0	0	0	0	0	0	0	0	0	0	0	0	0	0	0	0	0	0	0	0	0	0	0	0	0	0	0	0
0	0	0	0	0	0	0	0	0	0	0	0	0	0	0	0	0	0	0	0	0	0	0	0	0	0	0	0	0	0	0
0	0	0	0	0	0	0	0	0	0	0	0	0	0	0	0	0	0	0	0	0	0	0	0	0	0	0	0	0	0	0
0	0	0	0	0	0	0	0	0	0	0	0	0	0	0	0	0	0	0	0	0	0	0	0	0	0	0	0	0	0	0
0	0	0	0	0	0	0	0	0	0	0	0	0	0	0	0	0	0	0	0	0	0	0	0	0	0	0	0	0	0	0
0	0	0	0	0	0	0	0	0	0	0	0	0	0	0	0	0	0	0	0	0	0	0	0	0	0	0	0	0	0	0
0	0	0	0	0	0	0	0	0	0	0	0	0	0	0	0	0	0	0	0	0	0	0	0	0	0	0	0	0	0	0
0	0	0	0	0	0	0	0	0	0	0	0	0	0	0	0	0	0	0	0	0	0	0	0	0	0	0	0	0	0	0
0	0	0	0	0	0	0	0	0	0	0	0	0	0	0	0	0	0	0	0	0	0	0	0	0	0	0	0	0	0	0
0	0	0	0	0	0	0	0	0	0	0	0	0	0	0	0	0	0	0	0	0	0	0	0	0	0	0	0	0	0	0
0	0	0	0	0	0	0	0	0	0	0	0	0	0	0	0	0	0	0	0	0	0	0	0	0	0	0	0	0	0	0
0	0	0	0	0	0	0	0	0	0	0	0	0	0	0	0	0	0	0	0	0	0	0	0	0	0	0	0	0	0	0
0	0	0	0	0	0	0	0	0	0	0	0	0	0	0	0	0	0	0	0	0	0	0	0	0	0	0	0	0	0	0
0	0	0	0	0	0	0	0	0	0	0	0	0	0	0	0	0	0	0	0	0	0	0	0	0	0	0	0	0	0	0
0	0	0	0	0	0	0	0	0	0	0	0	0	0	0	0	0	0	0	0	0	0	0	0	0	0	0	0	0	0	0
0	0	0	0	0	0	0	0	0	0	0	0	0	0	0	0	0	0	0	0	0	0	0	0	0	0	0	0	0	0	0
0	0	0	0	0	0	0	0	0	0	0	0	0	0	0	0	0	0	0	0	0	0	0	0	0	0	0	0	0	0	0
0	0	0	0	0	0	0	0	0	0	0	0	0	0	0	0	0	0	0	0	0	0	0	0	0	0	0	0	0	0	0
0	0	0	0	0	0	0	0	0	0	0	0	0	0	0	0	0	0	0	0	0	0	0	0	0	0	0	0	0	0	0
0	0	0	0	0	0	0	0	0	0	0	0	0	0	0	0	0	0	0	0	0	0	0	0	0	0	0	0	0	0	0
0	0	0	0	0	0	0	0	0	0	0	0	0	0	0	0	0	0	0	0	0	0	0	0	0	0	0	0	0	0	0
0	0	0	0	0	0	0	0	0	0	0	0	0	0	0	0	0	0	0	0	0	0	0	0	0	0	0	0	0	0	0
0	0	0	0	0	0	0	0	0	0	0	0	0	0	0	0	0	0	0	0	0	0	0	0	0	0	0	0	0	0	0
0	0	0	0	0	0	0	0	0	0	0	0	0	0	0	0	0	0	0	0	0	0	0	0	0	0	0	0	0	0	0
0	0	0	0	0	0	0	0	0	0	0	0	0	0	0	0	0	0	0	0	0	0	0	0	0	0	0	0	0	0	0
0	0	0	0	0	0	0	0	0	0	0	0	0	0	0	0	0	0	0	0	0	0	0	0	0	0	0	0	0	0	0
0	0	0	0	0	0	0	0	0	0	0	0	0	0	0	0	0	0	0	0	0	0	0	0	0	0	0	0	0	0	0
0	0	0	0	0	0	0	0	0	0	0	0	0	0	0	0	0	0	0	0	0	0	0	0	0	0	0	0	0	0	0
0	0	0	0	0	0	0	0	0	0	0	0	0	0	0	0	0	0	0	0	0	0	0	0	0	0	0	0	0	0	0
0	0	0	0	0	0	0	0	0	0	0	0	0	0	0	0	0	0	0	0	0	0	0	0	0	0	0	0	0	0	0
0	0	0	0	0	0	0	0	0	0	0	0	0	0	0	0	0	0	0	0	0	0	0	0	0	0	0	0	0	0	0
0	0	0	0	0	0	0	0	0	0	0	0	0	0	0	0	0	0	0	0	0	0	0	0	0	0	0	0	0	0	0
0	0	0	0	0	0	0	0	0	0	0	0	0	0	0	0	0	0	0	0	0	0	0	0	0	0	0	0	0	0	0
0	0	0	0	0	0	0	0	0	0	0	0	0	0	0	0	0	0	0	0	0	0	0	0	0	0	0	0	0	0	0
0	0	0	0	0	0	0	0	0	0	0	0	0	0	0	0	0	0	0	0	0	0	0	0	0	0	0	0	0	0	0
0	0	0	0	0	0	0	0	0	0	0	0	0	0	0	0	0	0	0	0	0	0	0	0	0	0	0	0	0	0	0
0	0	0	0	0	0	0	0	0	0	0	0	0	0	0	0	0	0	0	0	0	0	0	0	0	0	0	0	0	0	0
0	0	0	0	0	0	0	0	0	0	0	0	0	0	0	0	0	0	0	0	0	0	0	0	0	0	0	0	0	0	0
0	0	0	0	0	0	0	0	0	0	0	0	0	0	0	0	0	0	0	0	0	0	0	0	0	0	0	0	0	0	0
0	0	0	0	0	0	0	0	0	0	0	0	0	0	0	0	0	0	0	0	0	0	0	0	0	0	0	0	0	0	0
0	0	0	0	0	0	0	0	0	0	0	0	0	0	0	0	0	0	0	0	0	0	0	0	0	0	0	0	0	0	0
0	0	0	0	0	0	0	0	0	0	0	0	0	0	0	0	0	0	0	0	0	0	0	0	0	0	0	0	0	0	0
0	0	0	0	0	0	0	0	0	0	0	0	0	0	0	0	0	0	0	0	0	0	0	0	0	0	0	0	0	0	0
0	0	0	0	0	0	0	0	0	0	0	0	0	0	0	0	0	0	0	0	0	0	0	0	0	0	0	0	0	0	0
0	0	0	0	0	0	0	0	0	0	0	0	0	0	0	0	0	0	0	0	0	0	0	0	0	0	0	0	0	0	0
0	0	0	0	0	0	0	0	0	0	0	0	0	0	0	0	0	0	0	0	0	0	0	0	0	0	0	0	0	0	0
0	0	0	0	0	0	0	0	0	0	0	0	0	0	0	0	0	0	0	0	0	0	0	0	0	0	0	0	0	0	0
0	0	0	0	0	0	0	0	0	0	0	0	0	0	0	0	0	0	0	0	0	0	0	0	0	0	0	0	0	0	0
0	0	0	0	0	0	0	0	0	0	0	0	0	0	0	0	0	0	0	0	0	0	0	0	0	0	0	0	0	0	0
0	0	0	0	0	0	0	0	0	0	0	0	0	0	0	0	0	0	0	0	0	0	0	0	0	0	0	0	0	0	0
0	0	0	0	0	0	0	0	0	0	0	0	0	0	0	0	0	0	0	0	0	0	0	0	0	0	0	0	0	0	0
0	0	0	0	0	0	0	0	0	0	0	0	0	0	0	0	0	0	0	0	0	0	0	0	0	0	0	0	0	0	0
0	0	0	0	0	0	0	0	0	0	0	0	0	0	0	0	0	0	0	0	0	0	0	0	0	0	0	0	0	0	0
0	0	0	0	0	0	0	0	0	0	0	0	0	0	0	0	0	0	0	0	0	0	0	0	0	0	0	0	0	0	0
0	0	0	0	0	0	0	0	0	0	0	0	0	0	0	0	0	0	0	0	0	0	0	0	0	0	0	0	0	0	0
0	0	0	0	0	0	0	0	0	0	0	0	0	0	0	0	0	0	0	0	0	0	0	0	0	0	0	0	0	0	0
0	0	0	0	0	0	0	0	0	0	0	0	0	0	0	0	0	0	0	0	0	0	0	0	0	0	0	0	0	0	0
0	0	0	0	0	0	0	0	0	0	0	0	0	0	0	0	0	0	0	0	0	0	0	0	0	0	0	0	0	0	0
0	0	0	0	0	0	0	0	0	0	0	0	0	0	0	0	0	0	0	0	0	0	0	0	0	0	0	0	0	0	0
0	0	0	0	0	0	0	0	0	0	0	0	0	0	0	0	0	0	0	0	0	0	0	0	0	0	0	0	0	0	0
0	0	0	0	0	0	0	0	0	0	0	0	0	0	0	0	0	0	0	0	0	0	0	0	0	0	0	0	0	0	0
0	0	0	0	0	0	0	0	0	0	0	0	0	0	0	0	0	0	0	0	0	0	0	0	0	0	0	0	0	0	0
0	0	0	0	0	0	0	0	0	0	0	0	0	0	0	0	0	0	0	0	0	0	0	0	0	0	0	0	0	0	0
0	0	0	0	0	0	0	0	0	0	0	0	0	0	0	0	0	0	0	0	0	0	0	0	0	0	0	0	0	0	0
0	0	0	0	0	0	0	0	0	0	0	0	0	0	0	0	0	0	0	0	0	0	0	0	0	0	0	0	0	0	0
0	0	0	0	0	0	0	0	0	0	0	0	0	0	0	0	0	0	0	0	0	0	0	0	0	0	0	0	0	0	0
0	0	0	0	0	0	0	0	0	0	0	0	0	0	0	0	0	0	0	0	0	0	0	0	0	0	0	0	0	0	0
0	0	0	0	0	0	0	0	0	0	0	0	0	0	0	0	0	0	0	0	0	0	0	0	0	0	0	0	0	0	0
0	0	0	0	0	0	0	0	0	0	0	0	0	0	0	0	0	0	0	0	0	0	0	0	0	0	0	0	0	0	0
0	0	0	0	0	0	0	0	0	0	0	0	0	0	0	0	0	0	0	0	0	0	0	0	0	0	0	0	0	0	0
0	0	0	0	0	0	0	0	0	0	0	0	0	0	0	0	0	0	0	0	0	0	0	0	0	0	0	0	0	0	0
0	0	0	0	0	0	0	0	0	0	0	0	0	0	0	0	0	0	0	0	0	0	0	0	0	0	0	0	0	0	0
0	0	0	0	0	0	0	0	0	0	0	0	0	0	0	0	0	0	0	0	0	0	0	0	0	0	0	0	0	0	0
0	0	0	0	0	0	0	0	0	0	0	0	0	0	0	0	0	0	0	0	0	0	0	0	0	0	0	0	0	0	0
0	0	0	0	0	0	0	0	0	0	0	0	0	0	0	0	0	0	0	0	0	0	0	0	0	0	0	0	0	0	0
0	0	0	0	0	0	0	0	0	0	0	0	0	0	0	0	0	0	0	0	0	0	0	0	0	0	0	0	0	0	0
0	0	0	0	0	0	0	0	0	0	0	0	0	0	0	0	0	0	0	0	0	0	0	0	0	0	0	0	0	0	0
0	0	0	0	0	0	0	0	0	0	0	0	0	0	0	0	0	0	0	0	0	0	0	0	0	0	0	0	0	0	0
0	0	0	0	0	0	0	0	0	0	0	0	0	0	0	0	0	0	0	0	0	0	0	0	0	0	0	0	0	0	0
0	0	0	0	0	0	0	0	0	0	0	0	0	0	0	0	0	0	0	0	0	0	0	0	0	0	0	0	0	0	0
0	0	0	0	0	0	0	0	0	0	0	0	0	0	0	0	0	0	0	0	0	0	0	0	0	0	0	0	0	0	0
0	0	0	0	0	0	0	0	0	0	0	0	0	0	0	0	0	0	0	0	0	0	0	0	0	0	0	0	0	0	0
0	0	0	0	0	0	0	0	0	0	0	0	0	0	0	0	0	0	0	0	0	0	0	0	0	0	0	0	0	0	0
0	0	0	0	0	0	0	0	0	0	0	0	0	0	0	0	0	0	0	0	0	0	0	0	0	0	0	0	0	0	0
0	0	0	0	0	0	0	0	0	0	0	0	0	0	0	0	0	0	0	0	0	0	0	0	0	0	0	0	0	0	0
0	0	0	0	0	0	0	0	0	0	0	0	0	0	0	0	0	0	0	0	0	0	0	0	0	0	0	0	0	0	0
0	0	0	0	0	0	0	0	0	0	0	0	0	0	0	0	0	0	0	0	0	0	0	0	0	0	0	0	0	0	0
0	0	0	0	0	0	0	0	0	0	0	0	0	0	0	0	0	0	0	0	0	0	0	0	0	0	0	0	0	0	0
0	0	0	0	0	0	0	0	0	0	0	0	0	0	0	0	0	0	0	0	0	0	0	0	0	0	0	0	0	0	0
0	0	0	0	0	0	0	0	0	0	0	0	0	0	0	0	0	0	0	0	0	0	0	0	0	0	0	0	0	0	0
0	0	0	0	0	0	0	0	0	0	0	0	0	0	0	0	0	0	0	0	0	0	0	0	0	0	0	0	0	0	0
0	0	0	0	0	0	0	0	0	0	0	0	0	0	0	0	0	0	0	0	0	0	0	0	0	0	0	0	0	0	0
0	0	0	0	0	0	0	0	0	0	0	0	0	0	0	0	0	0	0	0	0	0	0	0	0	0	0	0	0	0	0
0	0	0	0	0	0	0	0	0	0	0	0	0	0	0	0	0	0	0	0	0	0	0	0	0	0	0	0	0	0	0
0	0	0	0	0	0	0	0	0	0	0	0	0	0	0	0	0	0	0	0	0	0	0	0	0	0	0	0	0	0	0
0	0	0	0	0	0	0	0	0	0	0	0	0	0	0	0	0	0	0	0	0	0	0	0	0	0	0	0	0	0	0
0	0	0	0	0	0	0	0	0	0	0	0	0	0	0	0	0	0	0	0	0	0	0	0	0	0	0	0	0	0	0
0	0	0	0	0	0	0	0	0	0	0	0	0	0	0	0	0	0	0	0	0	0	0	0	0	0	0	0	0	0	0
0	0	0	0	0	0	0	0	0	0	0	0	0	0	0	0	0	0	0	0	0	0	0	0	0	0	0	0	0	0	0
0	0	0	0	0	0	0	0	0	0	0	0	0	0	0	0	0	0	0	0	0	0	0	0	0	0	0	0	0	0	0
0	0	0	0	0	0	0	0	0	0	0	0	0	0	0	0	0	0	0	0	0	0	0	0	0	0	0	0	0	0	0
0	0	0	0	0	0	0	0	0	0	0	0	0	0	0	0	0	0	0	0	0	0	0	0	0	0	0	0	0	0	0
0	0	0	0	0	0	0	0	0	0	0	0	0	0	0	0	0	0	0	0	0	0	0	0	0	0	0	0	0	0	0
0	0	0	0	0	0	0	0	0	0	0	0	0	0	0	0	0	0	0	0	0	0	0	0	0	0	0	0	0	0	0
0	0	0	0	0	0	0	0	0	0	0	0	0	0	0	0	0	0	0	0	0	0	0	0	0	0	0	0	0	0	0
0	0	0	0	0	0	0	0	0	0	0	0	0	0	0	0	0	0	0	0	0	0	0	0	0	0	0	0	0	0	0
0	0	0	0	0	0	0	0	0	0	0	0	0	0	0	0	0	0	0	0	0	0	0	0	0	0	0	0	0	0	0
0	0	0	0	0	0	0	0	0	0	0	0	0	0	0	0	0	0	0	0	0	0	0	0	0	0	0	0	0	0	0
0	0	0	0	0	0	0	0	0	0	0	0	0	0	0	0	0	0	0	0	0	0	0	0	0	0	0	0	0	0	0
0	0	0	0	0	0	0	0	0	0	0	0	0	0	0	0	0	0	0	0	0	0	0	0	0	0	0	0	0	0	0
0	0	0	0	0	0	0	0	0	0	0	0	0	0	0	0	0	0	0	0	0	0	0	0	0	0	0	0	0	0	0
0	0	0	0	0	0	0	0	0	0	0	0	0	0	0	0	0	0	0	0	0	0	0	0	0	0	0	0	0	0	0
0	0	0	0	0	0	0	0	0	0	0	0	0	0	0	0	0	0	0	0	0	0	0	0	0	0	0	0	0	0	0
0	0	0	0	0	0	0	0	0	0	0	0	0	0	0	0	0	0	0	0	0	0	0	0	0	0	0	0	0	0	0
0	0	0	0	0	0	0	0	0	0	0	0	0	0	0	0	0	0	0	0	0	0	0	0	0	0	0	0	0	0	0
0	0	0	0	0	0	0	0	0	0	0	0	0	0	0	0	0	0	0	0	0	0	0	0	0	0	0	0	0	0	0
0	0	0	0	0	0	0	0	0	0	0	0	0	0	0	0	0	0	0	0	0	0	0	0	0	0	0	0	0	0	0
0	0	0	0	0	0	0	0	0	0	0	0	0	0	0	0	0	0	0	0	0	0	0	0	0	0	0	0	0	0	0
0	0	0	0	0	0	0	0	0	0	0	0	0	0	0	0	0	0	0	0	0	0	0	0	0	0	0	0	0	0	0
0	0	0	0	0	0	0	0	0	0	0	0	0	0	0	0	0	0	0	0	0	0	0	0	0	0	0	0	0	0	0
0	0	0	0	0	0	0	0	0	0	0	0	0	0	0	0	0	0	0	0	0	0	0	0	0	0	0	0	0	0	0
0	0	0	0	0	0	0	0	0	0	0	0	0	0	0	0	0	0	0	0	0	0	0	0	0	0	0	0	0	0	0
0	0	0	0	0	0	0	0	0	0	0	0	0	0	0	0	0	0	0	0	0	0	0	0	0	0	0	0	0	0	0
0	0	0	0	0	0	0	0	0	0	0	0	0	0	0	0	0	0	0	0	0	0	0	0	0	0	0	0	0	0	0
0	0	0	0	0	0	0	0	0	0	0	0	0	0	0	0	0	0	0	0	0	0	0	0	0	0	0	0	0	0	0
0	0	0	0	0	0	0	0	0	0	0	0	0	0	0	0	0	0	0	0	0	0	0	0	0	0	0	0	0	0	0
0	0	0	0	0	0	0	0	0	0	0	0	0	0	0	0	0	0	0	0	0	0	0	0	0	0	0	0	0	0	0
0	0	0	0	0	0	0	0	0	0	0	0	0	0	0	0	0	0	0	0	0	0	0	0	0	0	0	0	0	0	0
0	0	0	0	0	0	0	0	0	0	0	0	0	0	0	0	0	0	0	0	0	0	0	0	0	0	0	0	0	0	0
0	0	0	0	0	0	0	0	0	0	0	0	0	0	0	0	0	0	0	0	0	0	0	0	0	0	0	0	0	0	0
0	0	0	0	0	0	0	0	0	0	0	0	0	0	0	0	0	0	0	0	0	0	0	0	0	0	0	0	0	0	0
0	0	0	0	0	0	0	0	0	0	0	0	0	0	0	0	0	0	0	0	0	0	0	0	0	0	0	0	0	0	0
0	0	0	0	0	0	0	0	0	0	0	0	0	0	0	0	0	0	0	0	0	0	0	0	0	0	0	0	0	0	0
0	0	0	0	0	0	0	0	0	0	0	0	0	0	0	0	0	0	0	0	0	0	0	0	0	0	0	0	0	0	0
0	0	0	0	0	0	0	0	0	0	0	0	0	0	0	0	0	0	0	0	0	0	0	0	0	0	0	0	0	0	0
0	0	0	0	0	0	0	0	0	0	0	0	0	0	0	0	0	0	0	0	0	0	0	0	0	0	0	0	0	0	0
0	0	0	0	0	0	0	0	0	0	0	0	0	0	0	0	0	0	0	0	0	0	0	0	0	0	0	0	0	0	0
0	0	0	0	0	0	0	0	0	0	0	0	0	0	0	0	0	0	0	0	0	0	0	0	0	0	0	0	0	0	0
0	0	0	0	0	0	0	0	0	0	0	0	0	0	0	0	0	0	0	0	0	0	0	0	0	0	0	0	0	0	0
0	0	0	0	0	0	0	0	0	0	0	0	0	0	0	0	0	0	0	0	0	0	0	0	0	0	0	0	0	0	0
0	0	0	0	0	0	0	0	0	0	0	0	0	0	0	0	0	0	0	0	0	0	0	0	0	0	0	0	0	0	0
0	0	0	0	0	0	0	0	0	0	0	0	0	0	0	0	0	0	0	0	0	0	0	0	0	0	0	0	0	0	0
0	0	0	0	0	0	0	0	0	0	0	0	0	0	0	0	0	0	0	0	0	0	0	0	0	0	0	0	0	0	0
0	0	0	0	0	0	0	0	0	0	0	0	0	0	0	0	0	0	0	0	0	0	0	0	0	0	0	0	0	0	0
0	0	0	0	0	0	0	0	0	0	0	0	0	0	0	0	0	0	0	0	0	0	0	0	0	0	0	0	0	0	0
0	0	0	0	0	0	0	0	0	0	0	0	0	0	0	0	0	0	0	0	0	0	0	0	0	0	0	0	0	0	0
0	0	0	0	0	0	0	0	0	0	0	0	0	0	0	0	0	0	0	0	0	0	0	0	0	0	0	0	0	0	0
0	0	0	0	0	0	0	0	0	0	0	0	0	0	0	0	0	0	0	0	0	0	0	0	0	0	0	0	0	0	0
0	0	0	0	0	0	0	0	0	0	0	0	0	0	0	0	0	0	0	0	0	0	0	0	0	0	0	0	0	0	0
0	0	0	0	0	0	0	0	0	0	0	0	0	0	0	0	0	0	0	0	0	0	0	0	0	0	0	0	0	0	0
0	0	0	0	0	0	0	0	0	0	0	0	0	0	0	0	0	0	0	0	0	0	0	0	0	0	0	0	0	0	0
0	0	0	0	0	0	0	0	0	0	0	0	0	0	0	0	0	0	0	0	0	0	0	0	0	0	0	0	0	0	0
0	0	0	0	0	0	0	0	0	0	0	0	0	0	0	0	0	0	0	0	0	0	0	0	0	0	0	0	0	0	0
0	0	0	0	0	0	0	0	0	0	0	0	0	0	0	0	0	0	0	0	0	0	0	0	0	0	0	0	0	0	0
0	0	0	0	0	0	0	0	0	0	0	0	0	0	0	0	0	0	0	0	0	0	0	0	0	0	0	0	0	0	0
0	0	0	0	0	0	0	0	0	0	0	0	0	0	0	0	0	0	0	0	0	0	0	0	0	0	0	0	0	0	0
0	0	0	0	0	0	0	0	0	0	0	0	0	0	0	0	0	0	0	0	0	0	0	0	0	0	0	0	0	0	0
0	0	0	0	0	0	0	0	0	0	0	0	0	0	0	0	0	0	0	0	0	0	0	0	0	0	0	0	0	0	0
0	0	0	0	0	0	0	0	0	0	0	0	0	0	0	0	0	0	0	0	0	0	0	0	0	0	0	0	0	0	0
0	0	0	0	0	0	0	0	0	0	0	0	0	0	0	0	0	0	0	0	0	0	0	0	0	0	0	0	0	0	0
0	0	0	0	0	0	0	0	0	0	0	0	0	0	0	0	0	0	0	0	0	0	0	0	0	0	0	0	0	0	0
0	0	0	0	0	0	0	0	0	0	0	0	0	0	0	0	0	0	0	0	0	0	0	0	0	0	0	0	0	0	0
0	0	0	0	0	0	0	0	0	0	0	0	0	0	0	0	0	0	0	0	0	0	0	0	0	0	0	0	0	0	0
0	0	0	0	0	0	0	0	0	0	0	0	0	0	0	0	0	0	0	0	0	0	0	0	0	0	0	0	0	0	0
0	0	0	0	0	0	0	0	0	0	0	0	0	0	0	0	0	0	0	0	0	0	0	0	0	0	0	0	0	0	0
0	0	0	0	0	0	0	0	0	0	0	0	0	0	0	0	0	0	0	0	0	0	0	0	0	0	0	0	0	0	0
0	0	0	0	0	0	0	0	0	0	0	0	0	0	0	0	0	0	0	0	0	0	0	0	0	0	0	0	0	0	0
0	0	0	0	0	0	0	0	0	0	0	0	0	0	0	0	0	0	0	0	0	0	0	0	0	0	0	0	0	0	0
0	0	0	0	0	0	0	0	0	0	0	0	0	0	0	0	0	0	0	0	0	0	0	0	0	0	0	0	0	0	0
0	0	0	0	0	0	0	0	0	0	0	0	0	0	0	0	0	0	0	0	0	0	0	0	0	0	0	0	0	0	0
0	0	0	0	0	0	0	0	0	0	0	0	0	0	0	0	0	0	0	0	0	0	0	0	0	0	0	0	0	0	0
0	0	0	0	0	0	0	0	0	0	0	0	0	0	0	0	0	0	0	0	0	0	0	0	0	0	0	0	0	0	0
0	0	0	0	0	0	0	0	0	0	0	0	0	0	0	0	0	0	0	0	0	0	0	0	0	0	0	0	0	0	0
0	0	0	0	0	0	0	0	0	0	0	0	0	0	0	0	0	0	0	0	0	0	0	0	0	0	0	0	0	0	0
0	0	0	0	0	0	0	0	0	0	0	0	0	0	0	0	0	0	0	0	0	0	0	0	0	0	0	0	0	0	0
0	0	0	0	0	0	0	0	0	0	0	0	0	0	0	0	0	0	0	0	0	0	0	0	0	0	0	0	0	0	0
0	0	0	0	0	0	0	0	0	0	0	0	0	0	0	0	0	0	0	0	0	0	0	0	0	0	0	0	0	0	0
0	0	0	0	0	0	0	0	0	0	0	0	0	0	0	0	0	0	0	0	0	0	0	0	0	0	0	0	0	0	0
0	0	0	0	0	0	0	0	0	0	0	0	0	0	0	0	0	0	0	0	0	0	0	0	0	0	0	0	0	0	0
0	0	0	0	0	0	0	0	0	0	0	0	0	0	0	0	0	0	0	0	0	0	0	0	0	0	0	0	0	0	0
0	0	0	0	0	0	0	0	0	0	0	0	0	0	0	0	0	0	0	0	0	0	0	0	0	0	0	0	0	0	0
0	0	0	0	0	0	0	0	0	0	0	0	0	0	0	0	0	0	0	0	0	0	0	0	0	0	0	0	0	0	0
0	0	0	0	0	0	0	0	0	0	0	0	0	0	0	0	0	0	0	0	0	0	0	0	0	0	0	0	0	0	0
0	0	0	0	0	0	0	0	0	0	0	0	0	0	0	0	0	0	0	0	0	0	0	0	0	0	0	0	0	0	0
0	0	0	0	0	0	0	0	0	0	0	0	0	0	0	0	0	0	0	0	0	0	0	0	0	0	0	0	0	0	0
0	0	0	0	0	0	0	0	0	0	0	0	0	0	0	0	0	0	0	0	0	0	0	0	0	0	0	0	0	0	0
0	0	0	0	0	0	0	0	0	0	0	0	0	0	0	0	0	0	0	0	0	0	0	0	0	0	0	0	0	0	0
0	0	0	0	0	0	0	0	0	0	0	0	0	0	0	0	0	0	0	0	0	0	0	0	0	0	0	0	0	0	0
0	0	0	0	0	0	0	0	0	0	0	0	0	0	0	0	0	0	0	0	0	0	0	0	0	0	0	0	0	0	0
0	0	0	0	0	0	0	0	0	0	0	0	0	0	0	0	0	0	0	0	0	0	0	0	0	0	0	0	0	0	0
0	0	0	0	0	0	0	0	0	0	0	0	0	0	0	0	0	0	0	0	0	0	0	0	0	0	0	0	0	0	0
0	0	0	0	0	0	0	0	0	0	0	0	0	0	0	0	0	0	0	0	0	0	0	0	0	0	0	0	0	0	0
0	0	0	0	0	0	0	0	0	0	0	0	0	0	0	0	0	0	0	0	0	0	0	0	0	0	0	0	0	0	0
0	0	0	0	0	0	0	0	0	0	0	0	0	0	0	0	0	0	0	0	0	0	0	0	0	0	0	0	0	0	0
0	0	0	0	0	0	0	0	0	0	0	0	0	0	0	0	0	0	0	0	0	0	0	0	0	0	0	0	0	0	0
0	0	0	0	0	0	0	0	0	0	0	0	0	0	0	0	0	0	0	0	0	0	0	0	0	0	0	0	0	0	0
0	0	0	0	0	0	0	0	0	0	0	0	0	0	0	0	0	0	0	0	0	0	0	0	0	0	0	0	0	0	0
0	0	0	0	0	0	0	0	0	0	0	0	0	0	0	0	0	0	0	0	0	0	0	0	0	0	0	0	0	0	0
0	0	0	0	0	0	0	0	0	0	0	0	0	0	0	0	0	0	0	0	0	0	0	0	0	0	0	0	0	0	0
0	0	0	0	0	0	0	0	0	0	0	0	0	0	0	0	0	0	0	0	0	0	0	0	0	0	0	0	0	0	0
0	0	0	0	0	0	0	0	0	0	0	0	0	0	0	0	0	0	0	0	0	0	0	0	0	0	0	0	0	0	0
0	0	0	0	0	0	0	0	0	0	0	0	0	0	0	0	0	0	0	0	0	0	0	0	0	0	0	0	0	0	0
0	0	0	0	0	0	0	0	0	0	0	0	0	0	0	0	0	0	0	0	0	0	0	0	0	0	0	0	0	0	0
0	0	0	0	0	0	0	0	0	0	0	0	0	0	0	0	0	0	0	0	0	0	0	0	0	0	0	0	0	0	0
0	0	0	0	0	0	0	0	0	0	0	0	0	0	0	0	0	0	0	0	0	0	0	0	0	0	0	0	0	0	0
0	0	0	0	0	0	0	0	0	0	0	0	0	0	0	0	0	0	0	0	0	0	0	0	0	0	0	0	0	0	0
0	0	0	0	0	0	0	0	0	0	0	0	0	0	0	0	0	0	0	0	0	0	0	0	0	0	0	0	0	0	0
0	0	0	0	0	0	0	0	0	0	0	0	0	0	0	0	0	0	0	0	0	0	0	0	0	0	0	0	0	0	0
0	0	0	0	0	0	0	0	0	0	0	0	0	0	0	0	0	0	0	0	0	0	0	0	0	0	0	0	0	0	0
0	0	0	0	0	0	0	0	0	0	0	0	0	0	0	0	0	0	0	0	0	0	0	0	0	0	0	0	0	0	0
0	0	0	0	0	0	0	0	0	0	0	0	0	0	0	0	0	0	0	0	0	0	0	0	0	0	0	0	0	0	0
0	0	0	0	0	0	0	0	0	0	0	0	0	0	0	0	0	0	0	0	0	0	0	0	0	0	0	0	0	0	0
0	0	0	0	0	0	0	0	0	0	0	0	0	0	0	0	0	0	0	0	0	0	0	0	0	0	0	0	0	0	0
0	0	0	0	0	0	0	0	0	0	0	0	0	0	0	0	0	0	0	0	0	0	0	0	0	0	0	0	0	0	0
0	0	0	0	0	0	0	0	0	0	0	0	0	0	0	0	0	0	0	0	0	0	0	0	0	0	0	0	0	0	0
0	0	0	0	0	0	0	0	0	0	0	0	0	0	0	0	0	0	0	0	0	0	0	0	0	0	0	0	0	0	0
0	0	0	0	0	0	0	0	0	0	0	0	0	0	0	0	0	0	0	0	0	0	0	0	0	0	0	0	0	0	0
0	0	0	0	0	0	0	0	0	0	0	0	0	0	0	0	0	0	0	0	0	0	0	0	0	0	0	0	0	0	0
0	0	0	0	0	0	0	0	0	0	0	0	0	0	0	0	0	0	0	0	0	0	0	0	0	0	0	0	0	0	0
0	0	0	0	0	0	0	0	0	0	0	0	0	0	0	0	0	0	0	0	0	0	0	0	0	0	0	0	0	0	0
0	0	0	0	0	0	0	0	0	0	0	0	0	0	0	0	0	0	0	0	0	0	0	0	0	0	0	0	0	0	0
0	0	0	0	0	0	0	0	0	0	0	0	0	0	0	0	0	0	0	0	0	0	0	0	0	0	0	0	0	0	0
0	0	0	0	0	0	0	0	0	0	0	0	0	0	0	0	0	0	0	0	0	0	0	0	0	0	0	0	0	0	0
0	0	0	0	0	0	0	0	0	0	0	0	0	0	0	0	0	0	0	0	0	0	0	0	0	0	0	0	0	0	0
0	0	0	0	0	0	0	0	0	0	0	0	0	0	0	0	0	0	0	0	0	0	0	0	0	0	0	0	0	0	0
0	0	0	0	0	0	0	0	0	0	0	0	0	0	0	0	0	0	0	0	0	0	0	0	0	0	0	0	0	0	0
0	0	0	0	0	0	0	0	0	0	0	0	0	0	0	0	0	0	0	0	0	0	0	0	0	0	0	0	0	0	0
0	0	0	0	0	0	0	0	0	0	0	0	0	0	0	0	0	0	0	0	0	0	0	0	0	0	0	0	0	0	0
0	0	0	0	0	0	0	0	0	0	0	0	0	0	0	0	0	0	0	0	0	0	0	0	0	0	0	0	0	0	0
0	0	0	0	0	0	0	0	0	0	0	0	0	0	0	0	0	0	0	0	0	0	0	0	0	0	0	0	0	0	0
0	0	0	0	0	0	0	0	0	0	0	0	0	0	0	0	0	0	0	0	0	0	0	0	0	0	0	0	0	0	0
0	0	0	0	0	0	0	0	0	0	0	0	0	0	0	0	0	0	0	0	0	0	0	0	0	0	0	0	0	0	0
0	0	0	0	0	0	0	0	0	0	0	0	0	0	0	0	0	0	0	0	0	0	0	0	0	0	0	0	0	0	0
0	0	0	0	0	0	0	0	0	0	0	0	0	0	0	0	0	0	0	0	0	0	0	0	0	0	0	0	0	0	0
0	0	0	0	0	0	0	0	0	0	0	0	0	0	0	0	0	0	0	0	0	0	0	0	0	0	0	0	0	0	0
0	0	0	0	0	0	0	0	0	0	0	0	0	0	0	0	0	0	0	0	0	0	0	0	0	0	0	0	0	0	0
0	0	0	0	0	0	0	0	0	0	0	0	0	0	0	0	0	0	0	0	0	0	0	0	0	0	0	0	0	0	0
0	0	0	0	0	0	0	0	0	0	0	0	0	0	0	0	0	0	0	0	0	0	0	0	0	0	0	0	0	0	0
0	0	0	0	0	0	0	0	0	0	0	0	0	0	0	0	0	0	0	0	0	0	0	0	0	0	0	0	0	0	0
0	0	0	0	0	0	0	0	0	0	0	0	0	0	0	0	0	0	0	0	0	0	0	0	0	0	0	0	0	0	0
0	0	0	0	0	0	0	0	0	0	0	0	0	0	0	0	0	0	0	0	0	0	0	0	0	0	0	0	0	0	0
0	0	0	0	0	0	0	0	0	0	0	0	0	0	0	0	0	0	0	0	0	0	0	0	0	0	0	0	0	0	0
0	0	0	0	0	0	0	0	0	0	0	0	0	0	0	0	0	0	0	0	0	0	0	0	0	0	0	0	0	0	0
0	0	0	0	0	0	0	0	0	0	0	0	0	0	0	0	0	0	0	0	0	0	0	0	0	0	0	0	0	0	0
0	0	0	0	0	0	0	0	0	0	0	0	0	0	0	0	0	0	0	0	0	0	0	0	0	0	0	0	0	0	0
0	0	0	0	0	0	0	0	0	0	0	0	0	0	0	0	0	0	0	0	0	0	0	0	0	0	0	0	0	0	0
0	0	0	0	0	0	0	0	0	0	0	0	0	0	0	0	0	0	0	0	0	0	0	0	0	0	0	0	0	0	0
0	0	0	0	0	0	0	0	0	0	0	0	0	0	0	0	0	0	0	0	0	0	0	0	0	0	0	0	0	0	0
0	0	0	0	0	0	0	0	0	0	0	0	0	0	0	0	0	0	0	0	0	0	0	0	0	0	0	0	0	0	0
0	0	0	0	0	0	0	0	0	0	0	0	0	0	0	0	0	0	0	0	0	0	0	0	0	0	0	0	0	0	0
0	0	0	0	0	0	0	0	0	0	0	0	0	0	0	0	0	0	0	0	0	0	0	0	0	0	0	0	0	0	0
0	0	0	0	0	0	0	0	0	0	0	0	0	0	0	0	0	0	0	0	0	0	0	0	0	0	0	0	0	0	0
0	0	0	0	0	0	0	0	0	0	0	0	0	0	0	0	0	0	0	0	0	0	0	0	0	0	0	0	0	0	0
0	0	0	0	0	0	0	0	0	0	0	0	0	0	0	0	0	0	0	0	0	0	0	0	0	0	0	0	0	0	0
0	0	0	0	0	0	0	0	0	0	0	0	0	0	0	0	0	0	0	0	0	0	0	0	0	0	0	0	0	0	0
0	0	0	0	0	0	0	0	0	0	0	0	0	0	0	0	0	0	0	0	0	0	0	0	0	0	0	0	0	0	0
0	0	0	0	0	0	0	0	0	0	0	0	0	0	0	0	0	0	0	0	0	0	0	0	0	0	0	0	0	0	0
0	0	0	0	0	0	0	0	0	0	0	0	0	0	0	0	0	0	0	0	0	0	0	0	0	0	0	0	0	0	0
0	0	0	0	0	0	0	0	0	0	0	0	0	0	0	0	0	0	0	0	0	0	0	0	0	0	0	0	0	0	0
0	0	0	0	0	0	0	0	0	0	0	0	0	0	0	0	0	0	0	0	0	0	0	0	0	0	0	0	0	0	0
0	0	0	0	0	0	0	0	0	0	0	0	0	0	0	0	0	0	0	0	0	0	0	0	0	0	0	0	0	0	0
0	0	0	0	0	0	0	0	0	0	0	0	0	0	0	0	0	0	0	0	0	0	0	0	0	0	0	0	0	0	0
0	0	0	0	0	0	0	0	0	0	0	0	0	0	0	0	0	0	0	0	0	0	0	0	0	0	0	0	0	0	0
0	0	0	0	0	0	0	0	0	0	0	0	0	0	0	0	0	0	0	0	0	0	0	0	0	0	0	0	0	0	0
0	0	0	0	0	0	0	0	0	0	0	0	0	0	0	0	0	0	0	0	0	0	0	0	0	0	0	0	0	0	0
0	0	0	0	0	0	0	0	0	0	0	0	0	0	0	0	0	0	0	0	0	0	0	0	0	0	0	0	0	0	0
0	0	0	0	0	0	0	0	0	0	0	0	0	0	0	0	0	0	0	0	0	0	0	0	0	0	0	0	0	0	0
0	0	0	0	0	0	0	0	0	0	0	0	0	0	0	0	0	0	0	0	0	0	0	0	0	0	0	0	0	0	0
0	0	0	0	0	0	0	0	0	0	0	0	0	0	0	0	0	0	0	0	0	0	0	0	0	0	0	0	0	0	0
0	0	0	0	0	0	0	0	0	0	0	0	0	0	0	0	0	0	0	0	0	0	0	0	0	0	0	0	0	0	0
0	0	0	0	0	0	0	0	0	0	0	0	0	0	0	0	0	0	0	0	0	0	0	0	0	0	0	0	0	0	0
0	0	0	0	0	0	0	0	0	0	0	0	0	0	0	0	0	0	0	0	0	0	0	0	0	0	0	0	0	0	0
0	0	0	0	0	0	0	0	0	0	0	0	0	0	0	0	0	0	0	0	0	0	0	0	0	0	0	0	0	0	0
0	0	0	0	0	0	0	0	0	0	0	0	0	0	0	0	0	0	0	0	0	0	0	0	0	0	0	0	0	0	0
0	0	0	0	0	0	0	0	0	0	0	0	0	0	0	0	0	0	0	0	0	0	0	0	0	0	0	0	0	0	0
0	0	0	0	0	0	0	0	0	0	0	0	0	0	0	0	0	0	0	0	0	0	0	0	0	0	0	0	0	0	0
0	0	0	0	0	0	0	0	0	0	0	0	0	0	0	0	0	0	0	0	0	0	0	0	0	0	0	0	0	0	0
0	0	0	0	0	0	0	0	0	0	0	0	0	0	0	0	0	0	0	0	0	0	0	0	0	0	0	0	0	0	0
0	0	0	0	0	0	0	0	0	0	0	0	0	0	0	0	0	0	0	0	0	0	0	0	0	0	0	0	0	0	0
0	0	0	0	0	0	0	0	0	0	0	0	0	0	0	0	0	0	0	0	0	0	0	0	0	0	0	0	0	0	0
0	0	0	0	0	0	0	0	0	0	0	0	0	0	0	0	0	0	0	0	0	0	0	0	0	0	0	0	0	0	0
0	0	0	0	0	0	0	0	0	0	0	0	0	0	0	0	0	0	0	0	0	0	0	0	0	0	0	0	0	0	0
0	0	0	0	0	0	0	0	0	0	0	0	0	0	0	0	0	0	0	0	0	0	0	0	0	0	0	0	0	0	0
0	0	0	0	0	0	0	0	0	0	0	0	0	0	0	0	0	0	0	0	0	0	0	0	0	0	0	0	0	0	0
0	0	0	0	0	0	0	0	0	0	0	0	0	0	0	0	0	0	0	0	0	0	0	0	0	0	0	0	0	0	0
0	0	0	0	0	0	0	0	0	0	0	0	0	0	0	0	0	0	0	0	0	0	0	0	0	0	0	0	0	0	0
0	0	0	0	0	0	0	0	0	0	0	0	0	0	0	0	0	0	0	0	0	0	0	0	0	0	0	0	0	0	0
0	0	0	0	0	0	0	0	0	0	0	0	0	0	0	0	0	0	0	0	0	0	0	0	0	0	0	0	0	0	0
0	0	0	0	0	0	0	0	0	0	0	0	0	0	0	0	0	0	0	0	0	0	0	0	0	0	0	0	0	0	0
0	0	0	0	0	0	0	0	0	0	0	0	0	0	0	0	0	0	0	0	0	0	0	0	0	0	0	0	0	0	0
0	0	0	0	0	0	0	0	0	0	0	0	0	0	0	0	0	0	0	0	0	0	0	0	0	0	0	0	0	0	0
0	0	0	0	0	0	0	0	0	0	0	0	0	0	0	0	0	0	0	0	0	0	0	0	0	0	0	0	0	0	0
0	0	0	0	0	0	0	0	0	0	0	0	0	0	0	0	0	0	0	0	0	0	0	0	0	0	0	0	0	0	0
0	0	0	0	0	0	0	0	0	0	0	0	0	0	0	0	0	0	0	0	0	0	0	0	0	0	0	0	0	0	0
0	0	0	0	0	0	0	0	0	0	0	0	0	0	0	0	0	0	0	0	0	0	0	0	0	0	0	0	0	0	0
0	0	0	0	0	0	0	0	0	0	0	0	0	0	0	0	0	0	0	0	0	0	0	0	0	0	0	0	0	0	0
0	0	0	0	0	0	0	0	0	0	0	0	0	0	0	0	0	0	0	0	0	0	0	0	0	0	0	0	0	0	0
0	0	0	0	0	0	0	0	0	0	0	0	0	0	0	0	0	0	0	0	0	0	0	0	0	0	0	0	0	0	0
0	0	0	0	0	0	0	0	0	0	0	0	0	0	0	0	0	0	0	0	0	0	0	0	0	0	0	0	0	0	0
0	0	0	0	0	0	0	0	0	0	0	0	0	0	0	0	0	0	0	0	0	0	0	0	0	0	0	0	0	0	0
0	0	0	0	0	0	0	0	0	0	0	0	0	0	0	0	0	0	0	0	0	0	0	0	0	0	0	0	0	0	0
0	0	0	0	0	0	0	0	0	0	0	0	0	0	0	0	0	0	0	0	0	0	0	0	0	0	0	0	0	0	0
0	0	0	0	0	0	0	0	0	0	0	0	0	0	0	0	0	0	0	0	0	0	0	0	0	0	0	0	0	0	0
0	0	0	0	0	0	0	0	0	0	0	0	0	0	0	0	0	0	0	0	0	0	0	0	0	0	0	0	0	0	0
0	0	0	0	0	0	0	0	0	0	0	0	0	0	0	0	0	0	0	0	0	0	0	0	0	0	0	0	0	0	0
0	0	0	0	0	0	0	0	0	0	0	0	0	0	0	0	0	0	0	0	0	0	0	0	0	0	0	0	0	0	0
0	0	0	0	0	0	0	0	0	0	0	0	0	0	0	0	0	0	0	0	0	0	0	0	0	0	0	0	0	0	0
0	0	0	0	0	0	0	0	0	0	0	0	0	0	0	0	0	0	0	0	0	0	0	0	0	0	0	0	0	0	0
0	0	0	0	0	0	0	0	0	0	0	0	0	0	0	0	0	0	0	0	0	0	0	0	0	0	0	0	0	0	0
0	0	0	0	0	0	0	0	0	0	0	0	0	0	0	0	0	0	0	0	0	0	0	0	0	0	0	0	0	0	0
0	0	0	0	0	0	0	0	0	0	0	0	0	0	0	0	0	0	0	0	0	0	0	0	0	0	0	0	0	0	0
0	0	0	0	0	0	0	0	0	0	0	0	0	0	0	0	0	0	0	0	0	0	0	0	0	0	0	0	0	0	0
0	0	0	0	0	0	0	0	0	0	0	0	0	0	0	0	0	0	0	0	0	0	0	0	0	0	0	0	0	0	0
0	0	0	0	0	0	0	0	0	0	0	0	0	0	0	0	0	0	0	0	0	0	0	0	0	0	0	0	0	0	0
0	0	0	0	0	0	0	0	0	0	0	0	0	0	0	0	0	0	0	0	0	0	0	0	0	0	0	0	0	0	0
0	0	0	0	0	0	0	0	0	0	0	0	0	0	0	0	0	0	0	0	0	0	0	0	0	0	0	0	0	0	0
0	0	0	0	0	0	0	0	0	0	0	0	0	0	0	0	0	0	0	0	0	0	0	0	0	0	0	0	0	0	0
0	0	0	0	0	0	0	0	0	0	0	0	0	0	0	0	0	0	0	0	0	0	0	0	0	0	0	0	0	0	0
0	0	0	0	0	0	0	0	0	0	0	0	0	0	0	0	0	0	0	0	0	0	0	0	0	0	0	0	0	0	0
0	0	0	0	0	0	0	0	0	0	0	0	0	0	0	0	0	0	0	0	0	0	0	0	0	0	0	0	0	0	0
0	0	0	0	0	0	0	0	0	0	0	0	0	0	0	0	0	0	0	0	0	0	0	0	0	0	0	0	0	0	0
0	0	0	0	0	0	0	0	0	0	0	0	0	0	0	0	0	0	0	0	0	0	0	0	0	0	0	0	0	0	0
0	0	0	0	0	0	0	0	0	0	0	0	0	0	0	0	0	0	0	0	0	0	0	0	0	0	0	0	0	0	0
0	0	0	0	0	0	0	0	0	0	0	0	0	0	0	0	0	0	0	0	0	0	0	0	0	0	0	0	0	0	0
0	0	0	0	0	0	0	0	0	0	0	0	0	0	0	0	0	0	0	0	0	0	0	0	0	0	0	0	0	0	0
0	0	0	0	0	0	0	0	0	0	0	0	0	0	0	0	0	0	0	0	0	0	0	0	0	0	0	0	0	0	0
0	0	0	0	0	0	0	0	0	0	0	0	0	0	0	0	0	0	0	0	0	0	0	0	0	0	0	0	0	0	0
0	0	0	0	0	0	0	0	0	0	0	0	0	0	0	0	0	0	0	0	0	0	0	0	0	0	0	0	0	0	0
0	0	0	0	0	0	0	0	0	0	0	0	0	0	0	0	0	0	0	0	0	0	0	0	0	0	0	0	0	0	0
0	0	0	0	0	0	0	0	0	0	0	0	0	0	0	0	0	0	0	0	0	0	0	0	0	0	0	0	0	0	0
0	0	0	0	0	0	0	0	0	0	0	0	0	0	0	0	0	0	0	0	0	0	0	0	0	0	0	0	0	0	0
0	0	0	0	0	0	0	0	0	0	0	0	0	0	0	0	0	0	0	0	0	0	0	0	0	0	0	0	0	0	0
0	0	0	0	0	0	0	0	0	0	0	0	0	0	0	0	0	0	0	0	0	0	0	0	0	0	0	0	0	0	0
0	0	0	0	0	0	0	0	0	0	0	0	0	0	0	0	0	0	0	0	0	0	0	0	0	0	0	0	0	0	0
0	0	0	0	0	0	0	0	0	0	0	0	0	0	0	0	0	0	0	0	0	0	0	0	0	0	0	0	0	0	0
0	0	0	0	0	0	0	0	0	0	0	0	0	0	0	0	0	0	0	0	0	0	0	0	0	0	0	0	0	0	0
0	0	0	0	0	0	0	0	0	0	0	0	0	0	0	0	0	0	0	0	0	0	0	0	0	0	0	0	0	0	0
0	0	0	0	0	0	0	0	0	0	0	0	0	0	0	0	0	0	0	0	0	0	0	0	0	0	0	0	0	0	0
0	0	0	0	0	0	0	0	0	0	0	0	0	0	0	0	0	0	0	0	0	0	0	0	0	0	0	0	0	0	0
0	0	0	0	0	0	0	0	0	0	0	0	0	0	0	0	0	0	0	0	0	0	0	0	0	0	0	0	0	0	0
0	0	0	0	0	0	0	0	0	0	0	0	0	0	0	0	0	0	0	0	0	0	0	0	0	0	0	0	0	0	0
0	0	0	0	0	0	0	0	0	0	0	0	0	0	0	0	0	0	0	0	0	0	0	0	0	0	0	0	0	0	0
0	0	0	0	0	0	0	0	0	0	0	0	0	0	0	0	0	0	0	0	0	0	0	0	0	0	0	0	0	0	0
0	0	0	0	0	0	0	0	0	0	0	0	0	0	0	0	0	0	0	0	0	0	0	0	0	0	0	0	0	0	0
0	0	0	0	0	0	0	0	0	0	0	0	0	0	0	0	0	0	0	0	0	0	0	0	0	0	0	0	0	0	0
0	0	0	0	0	0	0	0	0	0	0	0	0	0	0	0	0	0	0	0	0	0	0	0	0	0	0	0	0	0	0
0	0	0	0	0	0	0	0	0	0	0	0	0	0	0	0	0	0	0	0	0	0	0	0	0	0	0	0	0	0	0
0	0	0	0	0	0	0	0	0	0	0	0	0	0	0	0	0	0	0	0	0	0	0	0	0	0	0	0	0	0	0
0	0	0	0	0	0	0	0	0	0	0	0	0	0	0	0	0	0	0	0	0	0	0	0	0	0	0	0	0	0	0
0	0	0	0	0	0	0	0	0	0	0	0	0	0	0	0	0	0	0	0	0	0	0	0	0	0	0	0	0	0	0
0	0	0	0	0	0	0	0	0	0	0	0	0	0	0	0	0	0	0	0	0	0	0	0	0	0	0	0	0	0	0
0	0	0	0	0	0	0	0	0	0	0	0	0	0	0	0	0	0	0	0	0	0	0	0	0	0	0	0	0	0	0
0	0	0	0	0	0	0	0	0	0	0	0	0	0	0	0	0	0	0	0	0	0	0	0	0	0	0	0	0	0	0
0	0	0	0	0	0	0	0	0	0	0	0	0	0	0	0	0	0	0	0	0	0	0	0	0	0	0	0	0	0	0
0	0	0	0	0	0	0	0	0	0	0	0	0	0	0	0	0	0	0	0	0	0	0	0	0	0	0	0	0	0	0
0	0	0	0	0	0	0	0	0	0	0	0	0	0	0	0	0	0	0	0	0	0	0	0	0	0	0	0	0	0	0
0	0	0	0	0	0	0	0	0	0	0	0	0	0	0	0	0	0	0	0	0	0	0	0	0	0	0	0	0	0	0
0	0	0	0	0	0	0	0	0	0	0	0	0	0	0	0	0	0	0	0	0	0	0	0	0	0	0	0	0	0	0
0	0	0	0	0	0	0	0	0	0	0	0	0	0	0	0	0	0	0	0	0	0	0	0	0	0	0	0	0	0	0
0	0	0	0	0	0	0	0	0	0	0	0	0	0	0	0	0	0	0	0	0	0	0	0	0	0	0	0	0	0	0
0	0	0	0	0	0	0	0	0	0	0	0	0	0	0	0	0	0	0	0	0	0	0	0	0	0	0	0	0	0	0
0	0	0	0	0	0	0	0	0	0	0	0	0	0	0	0	0	0	0	0	0	0	0	0	0	0	0	0	0	0	0
0	0	0	0	0	0	0	0	0	0	0	0	0	0	0	0	0	0	0	0	0	0	0	0	0	0	0	0	0	0	0
0	0	0	0	0	0	0	0	0	0	0	0	0	0	0	0	0	0	0	0	0	0	0	0	0	0	0	0	0	0	0
0	0	0	0	0	0	0	0	0	0	0	0	0	0	0	0	0	0	0	0	0	0	0	0	0	0	0	0	0	0	0
0	0	0	0	0	0	0	0	0	0	0	0	0	0	0	0	0	0	0	0	0	0	0	0	0	0	0	0	0	0	0
0	0	0	0	0	0	0	0	0	0	0	0	0	0	0	0	0	0	0	0	0	0	0	0	0	0	0	0	0	0	0
0	0	0	0	0	0	0	0	0	0	0	0	0	0	0	0	0	0	0	0	0	0	0	0	0	0	0	0	0	0	0
0	0	0	0	0	0	0	0	0	0	0	0	0	0	0	0	0	0	0	0	0	0	0	0	0	0	0	0	0	0	0
0	0	0	0	0	0	0	0	0	0	0	0	0	0	0	0	0	0	0	0	0	0	0	0	0	0	0	0	0	0	0
0	0	0	0	0	0	0	0	0	0	0	0	0	0	0	0	0	0	0	0	0	0	0	0	0	0	0	0	0	0	0
0	0	0	0	0	0	0	0	0	0	0	0	0	0	0	0	0	0	0	0	0	0	0	0	0	0	0	0	0	0	0
0	0	0	0	0	0	0	0	0	0	0	0	0	0	0	0	0	0	0	0	0	0	0	0	0	0	0	0	0	0	0
0	0	0	0	0	0	0	0	0	0	0	0	0	0	0	0	0	0	0	0	0	0	0	0	0	0	0	0	0	0	0
0	0	0	0	0	0	0	0	0	0	0	0	0	0	0	0	0	0	0	0	0	0	0	0	0	0	0	0	0	0	0
0	0	0	0	0	0	0	0	0	0	0	0	0	0	0	0	0	0	0	0	0	0	0	0	0	0	0	0	0	0	0
0	0	0	0	0	0	0	0	0	0	0	0	0	0	0	0	0	0	0	0	0	0	0	0	0	0	0	0	0	0	0
0	0	0	0	0	0	0	0	0	0	0	0	0	0	0	0	0	0	0	0	0	0	0	0	0	0	0	0	0	0	0
0	0	0	0	0	0	0	0	0	0	0	0	0	0	0	0	0	0	0	0	0	0	0	0	0	0	0	0	0	0	0
0	0	0	0	0	0	0	0	0	0	0	0	0	0	0	0	0	0	0	0	0	0	0	0	0	0	0	0	0	0	0
0	0	0	0	0	0	0	0	0	0	0	0	0	0	0	0	0	0	0	0	0	0	0	0	0	0	0	0	0	0	0
0	0	0	0	0	0	0	0	0	0	0	0	0	0	0	0	0	0	0	0	0	0	0	0	0	0	0	0	0	0	0
0	0	0	0	0	0	0	0	0	0	0	0	0	0	0	0	0	0	0	0	0	0	0	0	0	0	0	0	0	0	0
0	0	0	0	0	0	0	0	0	0	0	0	0	0	0	0	0	0	0	0	0	0	0	0	0	0	0	0	0	0	0
0	0	0	0	0	0	0	0	0	0	0	0	0	0	0	0	0	0	0	0	0	0	0	0	0	0	0	0	0	0	0
0	0	0	0	0	0	0	0	0	0	0	0	0	0	0	0	0	0	0	0	0	0	0	0	0	0	0	0	0	0	0
0	0	0	0	0	0	0	0	0	0	0	0	0	0	0	0	0	0	0	0	0	0	0	0	0	0	0	0	0	0	0
0	0	0	0	0	0	0	0	0	0	0	0	0	0	0	0	0	0	0	0	0	0	0	0	0	0	0	0	0	0	0
0	0	0	0	0	0	0	0	0	0	0	0	0	0	0	0	0	0	0	0	0	0	0	0	0	0	0	0	0	0	0
0	0	0	0	0	0	0	0	0	0	0	0	0	0	0	0	0	0	0	0	0	0	0	0	0	0	0	0	0	0	0
0	0	0	0	0	0	0	0	0	0	0	0	0	0	0	0	0	0	0	0	0	0	0	0	0	0	0	0	0	0	0
0	0	0	0	0	0	0	0	0	0	0	0	0	0	0	0	0	0	0	0	0	0	0	0	0	0	0	0	0	0	0
0	0	0	0	0	0	0	0	0	0	0	0	0	0	0	0	0	0	0	0	0	0	0	0	0	0	0	0	0	0	0
0	0	0	0	0	0	0	0	0	0	0	0	0	0	0	0	0	0	0	0	0	0	0	0	0	0	0	0	0	0	0
0	0	0	0	0	0	0	0	0	0	0	0	0	0	0	0	0	0	0	0	0	0	0	0	0	0	0	0	0	0	0
0	0	0	0	0	0	0	0	0	0	0	0	0	0	0	0	0	0	0	0	0	0	0	0	0	0	0	0	0	0	0
0	0	0	0	0	0	0	0	0	0	0	0	0	0	0	0	0	0	0	0	0	0	0	0	0	0	0	0	0	0	0
0	0	0	0	0	0	0	0	0	0	0	0	0	0	0	0	0	0	0	0	0	0	0	0	0	0	0	0	0	0	0
0	0	0	0	0	0	0	0	0	0	0	0	0	0	0	0	0	0	0	0	0	0	0	0	0	0	0	0	0	0	0
0	0	0	0	0	0	0	0	0	0	0	0	0	0	0	0	0	0	0	0	0	0	0	0	0	0	0	0	0	0	0
0	0	0	0	0	0	0	0	0	0	0	0	0	0	0	0	0	0	0	0	0	0	0	0	0	0	0	0	0	0	0
0	0	0	0	0	0	0	0	0	0	0	0	0	0	0	0	0	0	0	0	0	0	0	0	0	0	0	0	0	0	0
0	0	0	0	0	0	0	0	0	0	0	0	0	0	0	0	0	0	0	0	0	0	0	0	0	0	0	0	0	0	0
0	0	0	0	0	0	0	0	0	0	0	0	0	0	0	0	0	0	0	0	0	0	0	0	0	0	0	0	0	0	0
0	0	0	0	0	0	0	0	0	0	0	0	0	0	0	0	0	0	0	0	0	0	0	0	0	0	0	0	0	0	0
0	0	0	0	0	0	0	0	0	0	0	0	0	0	0	0	0	0	0	0	0	0	0	0	0	0	0	0	0	0	0
0	0	0	0	0	0	0	0	0	0	0	0	0	0	0	0	0	0	0	0	0	0	0	0	0	0	0	0	0	0	0
0	0	0	0	0	0	0	0	0	0	0	0	0	0	0	0	0	0	0	0	0	0	0	0	0	0	0	0	0	0	0
0	0	0	0	0	0	0	0	0	0	0	0	0	0	0	0	0	0	0	0	0	0	0	0	0	0	0	0	0	0	0
0	0	0	0	0	0	0	0	0	0	0	0	0	0	0	0	0	0	0	0	0	0	0	0	0	0	0	0	0	0	0
0	0	0	0	0	0	0	0	0	0	0	0	0	0	0	0	0	0	0	0	0	0	0	0	0	0	0	0	0	0	0
0	0	0	0	0	0	0	0	0	0	0	0	0	0	0	0	0	0	0	0	0	0	0	0	0	0	0	0	0	0	0
0	0	0	0	0	0	0	0	0	0	0	0	0	0	0	0	0	0	0	0	0	0	0	0	0	0	0	0	0	0	0
0	0	0	0	0	0	0	0	0	0	0	0	0	0	0	0	0	0	0	0	0	0	0	0	0	0	0	0	0	0	0
0	0	0	0	0	0	0	0	0	0	0	0	0	0	0	0	0	0	0	0	0	0	0	0	0	0	0	0	0	0	0
0	0	0	0	0	0	0	0	0	0	0	0	0	0	0	0	0	0	0	0	0	0	0	0	0	0	0	0	0	0	0
0	0	0	0	0	0	0	0	0	0	0	0	0	0	0	0	0	0	0	0	0	0	0	0	0	0	0	0	0	0	0
0	0	0	0	0	0	0	0	0	0	0	0	0	0	0	0	0	0	0	0	0	0	0	0	0	0	0	0	0	0	0
0	0	0	0	0	0	0	0	0	0	0	0	0	0	0	0	0	0	0	0	0	0	0	0	0	0	0	0	0	0	0
0	0	0	0	0	0	0	0	0	0	0	0	0	0	0	0	0	0	0	0	0	0	0	0	0	0	0	0	0	0	0
0	0	0	0	0	0	0	0	0	0	0	0	0	0	0	0	0	0	0	0	0	0	0	0	0	0	0	0	0	0	0
0	0	0	0	0	0	0	0	0	0	0	0	0	0	0	0	0	0	0	0	0	0	0	0	0	0	0	0	0	0	0
0	0	0	0	0	0	0	0	0	0	0	0	0	0	0	0	0	0	0	0	0	0	0	0	0	0	0	0	0	0	0
0	0	0	0	0	0	0	0	0	0	0	0	0	0	0	0	0	0	0	0	0	0	0	0	0	0	0	0	0	0	0
0	0	0	0	0	0	0	0	0	0	0	0	0	0	0	0	0	0	0	0	0	0	0	0	0	0	0	0	0	0	0
0	0	0	0	0	0	0	0	0	0	0	0	0	0	0	0	0	0	0	0	0	0	0	0	0	0	0	0	0	0	0
0	0	0	0	0	0	0	0	0	0	0	0	0	0	0	0	0	0	0	0	0	0	0	0	0	0	0	0	0	0	0
0	0	0	0	0	0	0	0	0	0	0	0	0	0	0	0	0	0	0	0	0	0	0	0	0	0	0	0	0	0	0
0	0	0	0	0	0	0	0	0	0	0	0	0	0	0	0	0	0	0	0	0	0	0	0	0	0	0	0	0	0	0
0	0	0	0	0	0	0	0	0	0	0	0	0	0	0	0	0	0	0	0	0	0	0	0	0	0	0	0	0	0	0
0	0	0	0	0	0	0	0	0	0	0	0	0	0	0	0	0	0	0	0	0	0	0	0	0	0	0	0	0	0	0
0	0	0	0	0	0	0	0	0	0	0	0	0	0	0	0	0	0	0	0	0	0	0	0	0	0	0	0	0	0	0
0	0	0	0	0	0	0	0	0	0	0	0	0	0	0	0	0	0	0	0	0	0	0	0	0	0	0	0	0	0	0
0	0	0	0	0	0	0	0	0	0	0	0	0	0	0	0	0	0	0	0	0	0	0	0	0	0	0	0	0	0	0
0	0	0	0	0	0	0	0	0	0	0	0	0	0	0	0	0	0	0	0	0	0	0	0	0	0	0	0	0	0	0
0	0	0	0	0	0	0	0	0	0	0	0	0	0	0	0	0	0	0	0	0	0	0	0	0	0	0	0	0	0	0
0	0	0	0	0	0	0	0	0	0	0	0	0	0	0	0	0	0	0	0	0	0	0	0	0	0	0	0	0	0	0
0	0	0	0	0	0	0	0	0	0	0	0	0	0	0	0	0	0	0	0	0	0	0	0	0	0	0	0	0	0	0
0	0	0	0	0	0	0	0	0	0	0	0	0	0	0	0	0	0	0	0	0	0	0	0	0	0	0	0	0	0	0
0	0	0	0	0	0	0	0	0	0	0	0	0	0	0	0	0	0	0	0	0	0	0	0	0	0	0	0	0	0	0
0	0	0	0	0	0	0	0	0	0	0	0	0	0	0	0	0	0	0	0	0	0	0	0	0	0	0	0	0	0	0
0	0	0	0	0	0	0	0	0	0	0	0	0	0	0	0	0	0	0	0	0	0	0	0	0	0	0	0	0	0	0
0	0	0	0	0	0	0	0	0	0	0	0	0	0	0	0	0	0	0	0	0	0	0	0	0	0	0	0	0	0	0
0	0	0	0	0	0	0	0	0	0	0	0	0	0	0	0	0	0	0	0	0	0	0	0	0	0	0	0	0	0	0
0	0	0	0	0	0	0	0	0	0	0	0	0	0	0	0	0	0	0	0	0	0	0	0	0	0	0	0	0	0	0
0	0	0	0	0	0	0	0	0	0	0	0	0	0	0	0	0	0	0	0	0	0	0	0	0	0	0	0	0	0	0
0	0	0	0	0	0	0	0	0	0	0	0	0	0	0	0	0	0	0	0	0	0	0	0	0	0	0	0	0	0	0
0	0	0	0	0	0	0	0	0	0	0	0	0	0	0	0	0	0	0	0	0	0	0	0	0	0	0	0	0	0	0
0	0	0	0	0	0	0	0	0	0	0	0	0	0	0	0	0	0	0	0	0	0	0	0	0	0	0	0	0	0	0
0	0	0	0	0	0	0	0	0	0	0	0	0	0	0	0	0	0	0	0	0	0	0	0	0	0	0	0	0	0	0
0	0	0	0	0	0	0	0	0	0	0	0	0	0	0	0	0	0	0	0	0	0	0	0	0	0	0	0	0	0	0
0	0	0	0	0	0	0	0	0	0	0	0	0	0	0	0	0	0	0	0	0	0	0	0	0	0	0	0	0	0	0
0	0	0	0	0	0	0	0	0	0	0	0	0	0	0	0	0	0	0	0	0	0	0	0	0	0	0	0	0	0	0
0	0	0	0	0	0	0	0	0	0	0	0	0	0	0	0	0	0	0	0	0	0	0	0	0	0	0	0	0	0	0
0	0	0	0	0	0	0	0	0	0	0	0	0	0	0	0	0	0	0	0	0	0	0	0	0	0	0	0	0	0	0
0	0	0	0	0	0	0	0	0	0	0	0	0	0	0	0	0	0	0	0	0	0	0	0	0	0	0	0	0	0	0
0	0	0	0	0	0	0	0	0	0	0	0	0	0	0	0	0	0	0	0	0	0	0	0	0	0	0	0	0	0	0
0	0	0	0	0	0	0	0	0	0	0	0	0	0	0	0	0	0	0	0	0	0	0	0	0	0	0	0	0	0	0
0	0	0	0	0	0	0	0	0	0	0	0	0	0	0	0	0	0	0	0	0	0	0	0	0	0	0	0	0	0	0
0	0	0	0	0	0	0	0	0	0	0	0	0	0	0	0	0	0	0	0	0	0	0	0	0	0	0	0	0	0	0
0	0	0	0	0	0	0	0	0	0	0	0	0	0	0	0	0	0	0	0	0	0	0	0	0	0	0	0	0	0	0
0	0	0	0	0	0	0	0	0	0	0	0	0	0	0	0	0	0	0	0	0	0	0	0	0	0	0	0	0	0	0
0	0	0	0	0	0	0	0	0	0	0	0	0	0	0	0	0	0	0	0	0	0	0	0	0	0	0	0	0	0	0
0	0	0	0	0	0	0	0	0	0	0	0	0	0	0	0	0	0	0	0	0	0	0	0	0	0	0	0	0	0	0
0	0	0	0	0	0	0	0	0	0	0	0	0	0	0	0	0	0	0	0	0	0	0	0	0	0	0	0	0	0	0
0	0	0	0	0	0	0	0	0	0	0	0	0	0	0	0	0	0	0	0	0	0	0	0	0	0	0	0	0	0	0
0	0	0	0	0	0	0	0	0	0	0	0	0	0	0	0	0	0	0	0	0	0	0	0	0	0	0	0	0	0	0
0	0	0	0	0	0	0	0	0	0	0	0	0	0	0	0	0	0	0	0	0	0	0	0	0	0	0	0	0	0	0
0	0	0	0	0	0	0	0	0	0	0	0	0	0	0	0	0	0	0	0	0	0	0	0	0	0	0	0	0	0	0
0	0	0	0	0	0	0	0	0	0	0	0	0	0	0	0	0	0	0	0	0	0	0	0	0	0	0	0	0	0	0
0	0	0	0	0	0	0	0	0	0	0	0	0	0	0	0	0	0	0	0	0	0	0	0	0	0	0	0	0	0	0
0	0	0	0	0	0	0	0	0	0	0	0	0	0	0	0	0	0	0	0	0	0	0	0	0	0	0	0	0	0	0
0	0	0	0	0	0	0	0	0	0	0	0	0	0	0	0	0	0	0	0	0	0	0	0	0	0	0	0	0	0	0
0	0	0	0	0	0	0	0	0	0	0	0	0	0	0	0	0	0	0	0	0	0	0	0	0	0	0	0	0	0	0
0	0	0	0	0	0	0	0	0	0	0	0	0	0	0	0	0	0	0	0	0	0	0	0	0	0	0	0	0	0	0
0	0	0	0	0	0	0	0	0	0	0	0	0	0	0	0	0	0	0	0	0	0	0	0	0	0	0	0	0	0	0
0	0	0	0	0	0	0	0	0	0	0	0	0	0	0	0	0	0	0	0	0	0	0	0	0	0	0	0	0	0	0
0	0	0	0	0	0	0	0	0	0	0	0	0	0	0	0	0	0	0	0	0	0	0	0	0	0	0	0	0	0	0
0	0	0	0	0	0	0	0	0	0	0	0	0	0	0	0	0	0	0	0	0	0	0	0	0	0	0	0	0	0	0
0	0	0	0	0	0	0	0	0	0	0	0	0	0	0	0	0	0	0	0	0	0	0	0	0	0	0	0	0	0	0
0	0	0	0	0	0	0	0	0	0	0	0	0	0	0	0	0	0	0	0	0	0	0	0	0	0	0	0	0	0	0
0	0	0	0	0	0	0	0	0	0	0	0	0	0	0	0	0	0	0	0	0	0	0	0	0	0	0	0	0	0	0
0	0	0	0	0	0	0	0	0	0	0	0	0	0	0	0	0	0	0	0	0	0	0	0	0	0	0	0	0	0	0
0	0	0	0	0	0	0	0	0	0	0	0	0	0	0	0	0	0	0	0	0	0	0	0	0	0	0	0	0	0	0
0	0	0	0	0	0	0	0	0	0	0	0	0	0	0	0	0	0	0	0	0	0	0	0	0	0	0	0	0	0	0
0	0	0	0	0	0	0	0	0	0	0	0	0	0	0	0	0	0	0	0	0	0	0	0	0	0	0	0	0	0	0
0	0	0	0	0	0	0	0	0	0	0	0	0	0	0	0	0	0	0	0	0	0	0	0	0	0	0	0	0	0	0
0	0	0	0	0	0	0	0	0	0	0	0	0	0	0	0	0	0	0	0	0	0	0	0	0	0	0	0	0	0	0
0	0	0	0	0	0	0	0	0	0	0	0	0	0	0	0	0	0	0	0	0	0	0	0	0	0	0	0	0	0	0
0	0	0	0	0	0	0	0	0	0	0	0	0	0	0	0	0	0	0	0	0	0	0	0	0	0	0	0	0	0	0
0	0	0	0	0	0	0	0	0	0	0	0	0	0	0	0	0	0	0	0	0	0	0	0	0	0	0	0	0	0	0
0	0	0	0	0	0	0	0	0	0	0	0	0	0	0	0	0	0	0	0	0	0	0	0	0	0	0	0	0	0	0
0	0	0	0	0	0	0	0	0	0	0	0	0	0	0	0	0	0	0	0	0	0	0	0	0	0	0	0	0	0	0
0	0	0	0	0	0	0	0	0	0	0	0	0	0	0	0	0	0	0	0	0	0	0	0	0	0	0	0	0	0	0
0	0	0	0	0	0	0	0	0	0	0	0	0	0	0	0	0	0	0	0	0	0	0	0	0	0	0	0	0	0	0
0	0	0	0	0	0	0	0	0	0	0	0	0	0	0	0	0	0	0	0	0	0	0	0	0	0	0	0	0	0	0
0	0	0	0	0	0	0	0	0	0	0	0	0	0	0	0	0	0	0	0	0	0	0	0	0	0	0	0	0	0	0
0	0	0	0	0	0	0	0	0	0	0	0	0	0	0	0	0	0	0	0	0	0	0	0	0	0	0	0	0	0	0
0	0	0	0	0	0	0	0	0	0	0	0	0	0	0	0	0	0	0	0	0	0	0	0	0	0	0	0	0	0	0
[truncated: 1,000 more rows]
